# Supplementary material for: Transcriptomics of long‐term, low oxygen storage coupled with ethylene signaling interference suggests neofunctionalization of hypoxia response pathways in apple ( Malus domestica )
Source: Plant Direct. 2024 Dec 20;8(12):e70025. doi: 10.1002/pld3.70025 (PMC11660084; doi:10.1002/pld3.70025)
Supplement: Supplementary file 1 — Data S1: Genomic sequences of the 10 putative apple PCO homologs, and the five ERF‐VII homologs in the GDDH13 apple genome. [file PLD3-8-e70025-s008.fna]

>MD06G1208200
AACAAATAATAAGTATGATCATTGGAAAGAGATTTACTGGTGGAAATGATCGAAAGCGTCGTCGACCAAGTCATCGGCGACGTTAAGACGTCGTTGATGAACAGCTGCGGATTCAGATTCAGCGAATTGAAAGCTGCCTCGCTTTCACTGCCTTCCATTCTTGACACGCGCAAGCTCTATGCACAGAAACACTCGCAATTACTCCACAGAGAAGCTCGATTTCCAGATTCGCACTAGGGATTTTCCCGCGCAAAATGTCCGAAATGGCGGAGGAGAGCGGGAAGGGAAGGGCTTGAATTTCGAAATATGAAAAATAAAAGCAGTATTCGATATTTTAATTATACAGCCTCCAATTGGTTTGTTTTACGAAAATTTTAAAACTTGAACGGTTTAAATCTCTTTCTTTCTCTTAAACGGTTCGTATGTTTCGATCTTTGAATTACAAACACAAAGATTTGGAGTGGATCTTTATCCTTGAGTACACAAGAAAGCTAGTGTTCTCCACAAATAGGCACCTGAGAGCTGGCTAATTTATTTATTATATTGCACACATTGGCATTGTGCTACTATCTTGCTTTTTACGATAGATTTTTTTCAGTGTGTCGGAAATACAGTTTAATACACCAACAATGGAATACCAAATTTAACCTGAGAGGAACTGAACTCACTGAAACAAAAAGAGGGAAAGGGAGAATTCTTTCGCTTAATCTTCCTCATCAAACAATTCGGACCCTTGAAATTTGATTCAACGGCTAAAGTTATTATAAAGTTTAAAGTAGGCTCGTGTTTTTAGCTGTTTGATTAAATTTCAAGGATTCAGATTGTTTGATGAGGAGAATTAAATGGAAAGGATCCGAAAATGATCTCTTTCCCAAAAAGAGCCCTGCATTTTGTACATTCTGCAACACAAACTTTTCTCGCTCCCAAAGTTTTCTGTAATTCGTAAGTGGCCACCAGAATGTTTCCAAAATTTCAGAAAGCAACAGATAAAGATGCGGACGTTTTTAAAAAAACGGACCCAATTTTACTGCGTTTCGAAGCCACACAAGCATGGCGAGGAAGAGCTCGAAAGTTCAGGCTCTCTACGAGCTCTGCCAAACGGTATTCACGCCGTCAGGGTCTCCTCCCCCTTCTTCTCCGGCTATCAATAAGCTCCGTTCTGTCCTCGGTACCTTCCCATAAGTTCTTCTTTTTCAATTTTTAATTAAATTGTTCATCCGATACGTAATTTATTAAAAGTTTGGAACTTTGAAATTGGGTTTGCTTGTTTTGGTTGTGTAATTGAAGAATTGAGTAATATATTTTGTGGGGTTTTGGTGAATTGGAAGACTTTACAGAATTTTTCACTAATTACAGTCCAGAGTAACCTTTTTTCAGAATTAACCGAGTTTACCTCTTGATGGAGGAATGTCCCGCATTGAATCTGATATATAATTTAGCAGTGAGAATTTGTCTGCAAAGCATGTTTGTGTTATATAATGCGTGCATTGTTGGTCTTGGAGGTGCGATTTCAGCTCTAAAAGAAAGATTTTAAATCCAAAGTGCTAACTTTGTTGCTGGATTGCTTATCGGGGTGAAATCCGGTTGGATCAAGAATCACATTTCGTTTGTTTTCGCGCCATTTGCATCGAAGTTGCTATTGTTTTGATGATATAGACTTGGTTGATAGGGCATTGTTGCTTATTGATACTGGAGACCGACGCTACCAATGATATAGATTTGCATAGACCGGTGTATGTGGAACAGGAAGCAGCTTGGTTTAGTTTACATAAGGAATGTGGAATGTCTCATTGGTTAATTAATTGACAATAATGTCTTTGCCTTTGTCTTCTGTTGTCGCATACGTTGTGTTAATAAATACGTGTCTTTTATGCACACTAATTGGATTCCTGCTAAAAACGTGCATGAACCCGAAAGATCTTGAGGCCTAACTCAAAGGTGATGACAGTTTCAGTTCCTTCATAACAAATAGAAGACCAGGATGCTCAATGTCTCAAATATAATTTCCCCGTTCCTATACGTTATGGATACACCATATGATAGTATTTGTCTTAATTTTCTGATATTCTTTTGAATTCACAGATGCGATGTCTCCTACTGATGTTGGGCTTAAAGAGGAAAATCAGGATGATGATCGAGGGCTTGGTTTTGTTGGACTTGACCAACTAAAAAAAGTTTCTCGGTGTGCTCAACCAATAACGTACTTGGATATGTATGAAGGTGATAGTTTTACGGTAAGCATTATAACTTACCATTCGATAAGGAATTTAGGTTCTTCGTTATATTTGAAGCTCTCTGAAGTTTATACTCTCACTTTGAGCAAATGATTTTATGCAGATGTGTATATTCTGTTTTCCTACTTCCTCAGTCATTCCGCTTCATGACCATCCTGGGATGACTGTTTTTAGCAAAGTTCTTTATGGCTCTTTGCACGTGAGATCTTATGATTGGGTTGAGCCTGCCCAGGAGATAAAGGGACCAAATTACTTTCCAGGTCTGCTTTTTCATGTAATTTTCAGTACGTACTTACAACGATGATTATCAATATACATTGAGCACGTCGAATGATCAGAGTTTCTACTGTCGTTTCTGATTGTCCTTTATTTGATACGAAAATATAGTAGACAGTGAGCATGGTGAATGATCTGAGTTTCTAGGGTTACAAATGGCGGTTGTAGTGATTTTAAGAAGCTAGGTTTCATGAGAGATATACAACCGTATGCGATGCTCATGATTGTCATACTTCGAGGGCTTAAATACGGGAGAACTAATGAGATTATGAAATTGCTCTCCAATGTAGTAAGATTGGCGAAGCTGGCAGTTGACAAGGTTTTAACACCACCATGTGGGACATCAGTTTTGTATCCAAGGAGTGGGGGCAATCTGCATAATTTCACGGCAGTCACTCCTTGTGCTGTTCTTGACATTCTCACTCCTCCTTACAGAGAAGATGCAGGCAGAAAATGTACCTACTACCGTGATTACCCTTATACTGCCTTAGGTAAGTAACTTTGATTTCTACTTAGCGTTTTCTTTCCTTCGTGAACTTAATCCGCATGAATAGAAAAACTGATGAGTTTTGCGGTCTGCTGAAAACTGCAGCTACAGAAAACGGAATTAAATTAAAGGATGGTAGAGAAGAGGAGTATGCATGGCTTGCTGAGACAGAACCACATAATCTTTATATGCGCTCGGGAAATTACACAGGCCCGTCTATTCAGGTTTAACTCTTACCAGTATCGTTAGTGATGATCACTAAATGAGCCCATGCTTCTTATTGTGTTTGGTTTGGCTTTGAAACCCTAGAAAAGGCATTCCATTGCGGTTGGCCACAGAAGGCTAACAACGAGGTACCTAAGGCACCAAGAAGCGAATTGAGAAAAGAGCGTGTTGTTAGACGATGATGTCAAGTTTATTGAGTCAAGTCATCCCGTAGTCCCCCTCCTTGCTTGCTTGTGTTAGCCTTCTTCATTAACTAACTCGGCAAAGTTGTGATTGTGATGATTGCAATTTGCTACCGCAGTTATTATGAATGCATCAAAGGATCTTGATTAATATTAGTGATTAGTGAAGCTCTCTTTGAGTT
>MD09G1048100
CCCCACTTTACGGATATTTCAATAGGATCGAAAATATTAAAAACCTTGCTTATACATGATTTATCAATATTTACAAGTTGTGTTCATTTAATTTATATCCATATTTACAAGTGTTTAAACTATAAAAGACATACGAACAAAATCGTATCTTTATTATGCACCTTTTTATTTATTGAAAGTGATAACTGTAAAGTACAGCTGACACGTTGTGTTAATACTTTGAAAAAAATTAATGAATCGGTTTCTATGTCAGTGATTTCGCGCACAATAATTACAAAATCCAGCACAACGGGTCTGTGTTTGGTGGCTTATACAAAGTCAGCTCTCTTAAGAAGAGGTGAAAAAAATAAAGTAGATTTGGCGTTCACCAAATCCAAAGGTAGTTTTCTCCCCTTCGACAATGCAAACCAGAAACCACAACCAGATTTCCAGTATCAAAATCTACGTTACATAGTGGAAAGAAACTTGAAAATTGTGTCTTTATTACAAAATTAGAGACGATAATATGTGTGTAGCGACTTATATAAAGTTTGATTTCTCATAAACATGTGTAAAAATACAGACAAATTATGGATTACCCAAATACAGAGGTAAGTATTCTCTCTCCACAATGTAGACCAGAAAACCACAACAATATAAAAAAGGGAACTTTAACGAAAAACACCTGGTACTGTTCACTTTAACGAAAAACCACATTTTTACACTAAAAAGTCAACCTTGGTACTATTCACTTTACCCTTTATTTTGTCCTTATCATTAAAACTCAAAGTTTTCAAGCCCTTTTCATTAGTTTTCCTTATAAAAAACTAGGTTGGATGGTAGAAAGAAAAGTTGAAAATTAAAAAAAATAAAAAGAAAAGAAAAAGAAAGAAGAAAAATCAAATAGAAATATTAGTGTAAAATTCATATGTAGTGGTGGAGATGTGAAAAATGGGGAAAGAAGGGGCAACATGGGAAGAACAAAGAAAGATAGAGAGGAGGGAAGTGGATAAAAATCCGCTGTTGGAATAGCCCACCGGAATGCCAAACCATGGCCCCTGGTTTTCCCTCCCTCTTTCCAAAACCAACTGTCTTTCTCTTTCAGCTAACCCTAAGTCCCTTTGTCCCCTTCTTTTATACCCATTCAACCCTCTGCCTCTTTCTCCAGGAGTTCTCCTCCTTCAACAGAGCTGCCAGATTTCACATCGATGTCCTCCTTTTACCATCCATCATTCTCCAGTACAAACTAACTTTTATCATCACTCCCCACTCTCTCTCTCTATCTCTCTCCTCCCTTGTTCCCCTGCTTTGTTTTTTTGTAGTTCTAATCCAGTTTCTTACGTTTTTCTTAATTGGGTATGTACCCAGATTGAAAGTGTGAATTTTTTTTGAGTTTTTTGAAATACCCAGATCGAAAATTTCATTTATTTCAAATGGGTTTTTGTGTTTTCATTAAAGGGGGAATTTTGGGTGTGAATGGGGATTGAGATGGTGGCGCCCAATCGCAAAGGCAATAAGGAGTTTCTGGAATTGGCGGAGGTGACGAATTCGAAAAGCAAGACCAGAAAGTGCCGGCGGCGTCAGCGGAAGATGTCGCCGGTTCAGAAGCTGTACGAGACTTGCAAGGAAGTCTTTTCGTCTGGTGGGGCCGGGGTTATACCCCCCGCTGATGATATCCAACGGCTATCCTCTGTTTTGGGTATATACTTTTTCTCTGCTTTTGGATGATTGCCTGGATTCAAATTTGTTCTTGCTCTAATTAATGCTTTGTTCACGTGGGGTGTCTCAGAATTTCATAATTTGATTGGATTAAAGCTCAATTTTGGTTCTTTTTTAATGAATTTTGAAAATTGGGATTGAGTTAATCATTCTGCTGTGTGGAATTTGCATGATCTTGTAGGTTGTCTGTTATCGGCCAGTGCCTTCTCTTTTTAAATTTTGAAATTGAATTTTGAAATTTTTTTAATCATATCTCTGTCCTTGCACCTGATACATTCAGTTTTGTGGCTGTATGCATGCAGATATATGTGTGTGTCTGTATATCTCCTCGGGGTTGGGGATACAATATACTGTATAAAAAAAATGTTTGTGACAGAGCATGTGTGTTTTCATGCCGGAGGAGGTCATCCATATTTGCATGGTTTCATTTCTTCACATCTGGATTCTGTTTTTGTTGCACAAATGGTATATTGTTTGCATTTAACCTTTGCAACTCAAGATTTTGATAGAAAAAACTTGTCTTCCGATGTTGTTTGCAATCGGTGTTCTTTCCTTTTCGAATTTATTCCCCAATGTGGCTTATAGGATTTGGTTGTTTTGATGCAGGTGCCATTAAGCCTGCTGATGTCGGCCTGACTCCTGATTTGCCGTACTTCAGGATGACAGTAGCTAGACGAACCCCGGCAATAACCTACCTGCACCTTTACGAGTGCGAAAAATATTCGGTAAGTTTCTTCCTGGTTCATTTTCGCTATCTACGAAGCGAAATCAGTCAGCGTGGCTTTTGTTCTTATAATGTGTTACCTATATGCAGATGGGGATATTTTGCTTGCCGCCTTCCGGTATCCTACCGCTTCATAATCACCCTGGAATGACTGTATTCAGTAAGCTTCTGTTTGGGACAATGCACATCAAATCCTATGATTGGGTGGCTGATGCCTCGGAGAGGACATTGGCACGTGCCCCGGAGAAGACGTTGGCAAGTGCCCCGGAGAGTGCCCCGGAGAAGACATTGGCAAGTGCCCCGGAGGAAACGTTGGCAAGTACGCCGGGGAAAACATTGGCAAGTGCGAATCCTTCATTAGGTAAATTCCTCCTTTGAAATTTGTATTATTCTTAACTTGTATGTAGAAAGTGCGGAATTGATTAGTTGATAATACGTTTTTTTATTGGTATTTGCTATAAAAGCTAGGTAACCTTAAAGATAGAGAGAGATACTAAAAGAGAAAAACTTGTGGAAGGATGCCTGATCAGGGCAGTTCTTACACTGGGTTTGGGTGGGACCAACGTGAGGTCGGATGAGACCAAAATACAGGACACGTGCTTTTGCGAGCTTCCCTACGGATGATGTGGTCCGGTGCCCCTACACAAGTTTTTCTCTATATTAAAGACACAATATGAGTTATTGCGTTGTATTGCATCTTCCTTGAGATAACCTGTGGGACCTGATGAGAAATCTACCGGCGTATTTGATCTTTTGAAGAGTATATTGCTTGTGGCATCTTGAACTTTTAGACTTTATGTCCATGATTATGACCTTTGACTGCTTAACATTTTGTTATAAAATGATGTCACGACTCACGAGGACCTTCAGTTGTGAAACTATTTTATTCGTACAAAAAATATGCAGTTGGATGTTCTCTCGTTCAAGCACCGCCTGGTGTTCGTCTGGCTAAAGTTAAGGCTGACGCTGATTTCACTGCTGCTTGCGACCCTTCCATCCTCTATCCAGCTGATGGAGGCAACATGCATTGCTTCACAGCAGTGACAGCATGCGCAGTGCTCGATGTGCTTGGCCCTCCATATTCTGATCCTGACGGTCGGCACTGCCAATACTACATTGATCACCCATTCCCTCGTTTCCCAGGTATCAGTGTGGTTAGATTTTCCTTTCCAACTCAAAAGTGAGAGCCCATCTCGTTAGAACTTTGAGAAATCTCGACGACGGTTCTGTTTTTGAATTTCAGATGGGGGAGTATCTGTGCCAGAAGATGAGAAGGACGGCTATGCTTGGCTTGAAGAGAGAGAGAAACCTGATGACTTAGCTGTAGTTGGAGCCATCTACAGAGGCCCCAGAATACAGGAGAATTGATGATCTCACCAATCTATATCTCCTTCGTCATTCCATTTCACTTGTCTGCATCTCCATTCCATTTTCCCCATTCATCCATCCGCAGCCGCCTCCGCACCACAGTTCCGTCGCTTCCATCGATGCCATCAGTGGCTGCTGCTCAATTCAGTACAGCAGCAGTAGTGCTTTTGTCTCGTTATGTTCTTTTTTTTTGGCTCTATGTTTTGTTGTTTTTTCTTTTTGGTGGAACATGAGGAGGCACTTGGTGCCTTATTTTTTCTTCTTTCTACAGTTAATGTACATACCCAAAAAAAGAAAAGCAACAAAATGAAGAGAAGGTCTCTTTGTTCTAAGCGCGCTTGAAATTAGAGGAAGAAAGTGCATTAGCACTCTTTTCATGATTGGCCTTTTAAATTTTACACTCTCTCCCCCAAATATTTACTTGGTTAGTTTATACTTTACGATGATGTTATTGTTCATTTTTCATTCAGAGATGATGCAATTTTCAGTTGCAGTCCAAATCTGAAGATCTGTAGTTTGTCTTGTTTTCATGAAAGGGGAATTGTGGTTTGGATTGTTTTGTTGTC
>MD09G1174400
CAACCCAGCTTTCTGTGAAAGCATCATTTGTGCTCTCATTAGTACATTCTTAAGAGTTAAGATACACTCACACCTACTACCTATGAGAGTTTCAACCCTAATCCTTCATTACCTCTAAATATCAAGTAACAAATAAAGAATACGCACTCCATTTCTCTGTATCTACTTTTTGTGCATATTATTATCTGTCATTTACACTCTCTTATGAATAACTTTAAACGATGACTTAGGTATGTAACTAATAAGGGTTATCAATTCATATACAATGGTGTGCGAATTATTGACATAAATAAAAACTTTCAGTTTATTTAGAAATTATGTACATATAACTCATGTAATTAGGATAAGATCATTTTGAAAATGTGCGGTAGGATAATCGCACAAGTGATTAGCTACAACTTGTGATGTCAAGTCATAAAATAAATGATTATTTTCATGATTTATCATTACCTAGTACATTTATTAATGCAGTTGAATGTGACTGAATACACTTGAAGATACCACAAGTTGAATGTGAGTAAATGTCATAAAATGAAATCATTTTTCAATCTTTACGAACGAATTAAACACTTCTTATGAAATTGTTTTATCCTATTACCTTAATTAATACAATGTCGAAATTATGCTTTCGATAAAAAATATGCGTCAATGACTAATACAAACGCATACGCAGGCACAAAAAATACTTTCATTCATACAATGCACAAATAATACACCATTAGTTATGATCATTTTTTTCACCTTCATAACCTGCAATTCATCATAAATCTCAATAGTTCATCTGCCTCTCTTGTTTCTTATTTTTGTGTTATATTGGACGGCCAAAGAAAGCAGTAAATTCAACCACCACAGAAGGGCATTCTGGGCAACAAAAGCAGCAGTATCTGCAAATCTCCGAATTAACCAAGGGCAAAATGGTAAAACCATCACCGTCTTTAGCCATTTCCCGCTAGGAAAAATATATATAAAACCTTAATCCCCTCATTTCATTCATCTGAAATAACGAAAGCTTTTCTATCTCTCTCTCTCTCTCTCTCTCGATTCTCTTTCAAAGCACTAAAACCAGTCGAATCAAACTTTTTTCTGTGAAAAATCCCTTTTCCGATACCCTTTTCTGCTGCAAGTCCGCTGTGAAACAGCAAAATGTGTGGAGGTGCTATTATTTCCGATTTCATAGCGCCGGTACGGTCCCGCCGGCTCACCGCCGACTACCTCTGGCCCGATCTAAAAAAACCCAGTTCTGGGAAGCGGCTCTCGAAGCCTCTGAAGTCCGAAATCGTTGACTTGGACGACGACTTCGAGGCTGATTTCCAGGAGTTCAAGGACGAGTCCGATGTGGACGAGGACGATGAAATGGTTGATTTCAAGCCCTCTGCTTTCTCTGCCGGAAACCCCTCTTTTGCTCGTGGTAAAAATCTCCTATTTTCTCCCCTTTTGTTGTATTTTGTGTCTGTATATGCATGTCTTTGTTTTCATTTATTTATTTAAGGAGTGGATTTAAGTTAGAATGGTTATTTGTAAATTGTAATTGTTGCTTTATTTTATCTACTTGGAAATTTTGTGGTTTTAGATTGAATAGATATTCTGGGTGAGCACTTTTTCGTAGATAAATTATAAAGTTTTAATCTTGCTTATTAATTATATGTGCGCGCGATATTGATTTGATTTAGTTCTTGTGTGTTTTAATCTGAGGAAAATCTTGCTTATTAATTATATCTGCGCGCGATATTGATTTGATTTAGTTTTTGTGTGTTTTAATCTGAGGAATTTGTTGAAGTGGGTAGAAAGATCTTGGTAAATTCTTAAGTTCTTGTCTGTTTTAATCTGAGGAATTTGCGAGATTGATTTAATATTGTATGGGTTTCCTCAGTTAAATTCTTAATTAATTTTGGAATCATCAATCTAGTTTTTCATTGTTCTTTAATTAATTTTTATAGAAAGTTTATAAACTTTGATAGTTTTCTCTATGGTAATAATGGATTCATTGTAATTTATGAAAGACCAAGCTCAGATCCAGAGCGAAATGAAATTTCTAAGCAAGTTGAGAATATGAATTTATTGATCAATAATAATAATTTTTTTCTTCAATATAATTTTTGTGTTAACATCTACTTGTTTCTTAATATGTTCTTTAATTTGCTACCTATCTCGTGTGATGATCATGCTTGTAACGACATGCAGATCAAAGTTTTTCGCTCCGTGTCTTTCGGATATTTTAGAGATCACATCTACGAGTTTCTGCTATTTGATAAATTATTATGCTATAAAACTTGATTACTATGGAGCTCGTCGTAGACTATTGTGGTATTGAACTCAGCTTTATGTTTATGTTAATTTCCTGTTAGTTTTTCTCACCATAGTTTAAAGGCTGCTCATCATTTTTTAAAATCCAATTTACATGTAAACAGATTTGTGATGTTTTCTTGATGCACCTTTTTGCTTGTGTTTAATATTTTTTCTCTTTTCAATCTTGAAGGTTCTACCGCTGTGAAATCTGTGGAGTTTGATGGGCAAGCTGAGAAATCTGCAAAGAGAAAAAGGAAGAACCAGTACAGGGGAATTCGCCAGCGCCCATGGGGTAAGTGGGCTGCAGAGATCCGAGACCCAAGGAAAGGGGTTCGGGTTTGGCTTGGAACATTCAACACTGCAGAAGAAGCTGCAAGGGCGTATGATGCCGAGGCACGTAGAATTCGCGGCAAGAAAGCGAAGGTTAATTTCCCTGAAGAAACTCCTTGTGCTTCTGCAAAGCGTTCCATCAAGGAAAATCCTCAGAAATTGATAGCCAAGACAAACTTGAATGGCACTCAGTCTAATCTGAACCAGAATTTCAATTTTGTGAACGACTCAAGTGAGGACTACTACAGTGCTCTGGGTTTTCTGGATGAAAAGCCAACAATGAATAACTTTCGATACATGTCCACCTTCCCTGCCAATGAAGATGTTGCACTGAAATCCTCTGTTCCATCAGAAAATGCCCCTTTTTATTTCAGTTCCGATCAGGGAAGCAACTCCTTTGATTGTTCTGACTTTGGCTGGGGAGAACAAGGCTCGAAGACTCCAGAAATCTCATCCGTTATTTCATCTGTTATGGAGGAAAGTGATAACTCCCTGTTTCTGGAGGATTCTAACCCAACAAAGAAGATGAAGCCTAACTCACAGGATCTGGAGCCTCCTGAGGATAATTCGGGAAAGACACTGTCTGATGAGCTCTCAGCTTTTGAGATGAAGTACTTTCAGACCCCATATCTCGATGAGAGCTGGGATGCTTCAGTGGACGCGTTCCTCAACGGTGACGCAACTCAGGATGGTGGTAATCCAATGGACCTTTGGAGCTTTGATGATCTGCCCGCAATTGTTGGGGGAGTTTTTTAAGCGATGAACCTTTCCCCACCTTTCTAGTTTATGTAAATAAAGCTACATGTTAGTGAGTTTTTCAGTCCTCTGTGAGCTTCTACATTGTTTCATTATTGGTCTCGTGTTCGCTCCCATTTTCTCCAGAAAGAGTTGTCGGTTTCCTTTACTTGTGCTTGCAGGATGTGTTTCGGGTTGGAGTGCAACTGTGTAGGCTGTTGAACATGCATAAGGCCTGTGCGGGGAGTATTTTAAGCCGTAGCTAATGTCATATGGAGAGCGTATAGGTATTAGGTTTACTTTCACCTCCAAAGAGCTTGAACTTGTGGTTTCTCAACTTTGATGTTTGTATTGATGAAATTGTGTGAGCTATGATGGAATACTGAAACCTCATAAATCTGTACTTGTTTAAATTTATTCAGGTCTTTC
>MD09G1236500
ATTGGTTATATCCATCTTCGTCAAAAAAAAAAAAAAAAAAAAATATATATATATATATATATATTCATCCAGTTGACACATTATAAATTTTAGTAGATACTAATTCCGTTATTAAATAGCAACATCCAATTACAAAAAAAACATAACAATATATTTGAAGTTGTTCATGATAACATGCACCAATTTCTTGATAGTGAGACCCTTGAAGAGAAATGAATCTGATAAACTTGTAACATTTGATAATTGATATATAAAATGATTCAATGAATTAATTTGGTTGAGTATAACAATAAGAGTATTGAATTGATGAGGTTGTTGGTATGCCCCATGCATGATGTTTGGTGCATAATAAATATAGTATAGGGTTTGAGACATGTATAATGAATTAGTAGATGGAGGGTTTGGTAAATAAAATAAAATAAAATAAAATTATATATATATATATATATATATATATATAATATTCAAGTTGGATTTGGGGACGGATACGGATTGTGGACCCTTATAACCATATCCAAAACTATAACCAAATAAAGTTCAAGGTTTTTCCCCATATCCATACCATACCCGAATTTTCATATCCAAATCTAATCCATTCAAGCGGCTATCCACGGTTTTCAGGTTTAACGATTATAATTGCCATTCTTAGGAAAGTGTAGCATTCCGTGGCGTATTAGAGCTATCATTGAAGACATCAAATGACTGACCTCTTTTTTCAAGTCTATTTCTTAGAATCATATTTATAGGGAAACTAATTTTGTTGCAGATGTCGTTACTTATTTTGGGCATAGTTTAGAGAATCTTCATATTTGGATGGGTTGTTCTCCCTCAGTTGCTTTTGATGCCTTGTTGTTTGACTTCAGGGTTCCCAGGGTTTTTCCCCTCTTAATGCTATTTTGCTTTCCTCAAAAAAAAAAAAAAAAAAAAAGATAGTACCACTAAAGAAAAAGGAACATGGGAGGGTGGTTTTGTGAATATTTGGCAGATGGAGGCTAACGTGGTGGAAAAGAGAGAGACACACGGAACCCCAAAAGGGCTGTAAAAGGTAATGACGTTGGCGAAGATCTTCTTTCGGCTTCTTCGTTTACGCTAGTGCTACAGAAGCCATCCCTCCCTCCCTCCCTCCCTCCCTCCCTCATCGTCCACCTTTCACGTTATCCGCAATTTCTCTCTCCCAATTCAGGTACTGTACCTTCAATCTATATCTCTCTCCTCCCTTTTAGATCTCAGTTATGGCTTTTCAGGGTTGGATCCAACATGGATTCTTAATTTTTTTAGATTGTCCTAAATCGTAACTTCCCTGATTTCATTTGATAAATTTTCATGTTATTTACTTTCAAATTAGTTGGGAAATGGGTCTTACTTGTTTATGCATGAATTTTGTATTTATTTTTCACATTGCCCATTTGTTGGGTTGCTTAGAATTGATCAAAACAATGAATTTGACTAACACTTGCTTCATATGTATTGTTTTTGTTGTTGGGTAGGTGCTCATAGATAGGATTAGCTGACACGGAATCGAACTACTGCTATGGAGTTTCATTATTGCTTCTCTGGTTGCAAAATGAGAGTTTTGATATGCTGATTTAAAGGCAACAAGGTTTTTCCCTATTGGGATTTGAATTGGGATTGCAATCAATAAGTTTCCTTGCGAAGACGTTATCGGCTTAACGATTTTTTGGCTCTAGTCCGTTCAGTTAAGTTGGTACCGTCTTTGCATCATGCCATATTATATTCAGAGACTGTATAATGTTTGCAAATCATCATTTTCGCCGACTGGACCTGTGTCAGAAGAAGCCCTTGAAAGAGTTCGCCTCAAACTAGGTATGGAGAAGTGGTCCTTTAATATCCTGATATATCAATCCGAACATTTTTTTAGTTGTGCTTCTCTTCTGCTGCTTCTTATTGTGCTGTGCTAATTATATGCCATGCCTAGCTGGAATGTTTGAGACAGACAGCAATGCTTTTTTAAAGCGAATTGTTTGTTTTCAGCAAGAAATATTGATTTGAGAACCTCAAAGAAACAAATATGCCAGGTTTCCGGGACAGTTTTGCAGTTTCTATTCGACCGCCCAATTGAAGTGCTCCCCACTCAGTTATAAACTGGAAAGGAGTTGTTGCTGAGTTTAGCTAACTTGCTAATCTAAGAAACCGAAGACTACAAATCAGCAATACCCTTAAAACACATGAATCAGTAGCTAAACATCTAGAAAATGTAAAAAACCTGAGATTTGTAGTTCGTTAAACTAATCTAAAGTTCACACTCAGAAGCTAATGGGGAAAAAGATTGAAAGCACTTTAGAACATATATGCTGTGAACTTAATAAAAGATTTGATCTATAAGTTAGTTCGATTCCTCAAACCTGCTGCATATATTCCTTCCGCCTGACAGGGACAATACTATACATATGAACTCCTCAGAGTGACCTGGTTGCTCTCCTTGTGAAGTTCATTACATACTCCTAATTCCCAATAGAAAAAAGAACCTTATAACCATTTTTAAAATTATATTTAGAACCTAATCAAGCTAATCCTATAATGAGAACTCATTGAAGTAAATATATATACTTTAGGCAAGCTTTTCAAGTTTGCTATACTATCAGGGAACTTCTCTTTTTAGCACTATGTCAAGATGCTTCTGTTAACACATTTGTGGAGTTTAGTAGATTGGATCATCCTTTCCTCAGATATACCCATTCCTTGTTGACTTCGTGAGTTGATTTGCATTTTCTTATCGCTTGCAGTTGATTGATTTTCTTTGATTAGAATCTGAAATTGTTTTAACTTGATGTTGAATATATCTTCAAGAGGAACGTCTGATAGGTCAGTAATCTATGGTTAAATTATCTGGTATAAGGAATCCAGGTCTCTCATATAGCACATCCATATTTAACATATAATCATTATCACTAGTTCACTTCCTCTGGAACAATTTAAAGGTTTCTGATATTCCATGATTCTTTATGCAAATATATATATATATATATATATATATTTTTTTTAAATTTTAAAGAACATCCACAACTGTGACATGTCTATTCATTCCTTTGTTGAATGGAAATTTAGTCATAGGGTGCAGTAGATAACATAGTGAATTTCTTTTCGCATACAAGTGTAGTTAGAGGTCGCACTTGGTGCGATGGCAAGTGCCTTCGCCCATGAGCGGTAGGTCTCGGGTTCGAGACTTGGGAGCAGCCTCTCCATAAATGGGGGTAAGGCTAGCCGATATTCACCTCTCCCAGACCCTGCGTAAAGCGGGAGCCTTGTGCACTGGGTACGACCTTTATACAAGTGTAGTTGAAATCAAATGTATCCTTCAGTGAGAAATAGATTGAATGAGTAGTGGAAAACTATAATCAAACAAATTTGTTTACATATATCGGTTCCTCGATCCTTCAACAGTTTTGGTTTTGGGTGGATGCAGCAGATATCGTGTAGGGTTTTGGAGATGTGAGGTCGGGAAGGATGGTGGTGGTGGCTGGTTTTGGGTTTTACTTTTTATTCAGTTTTTTAATTTTTAATTTTCTTTTTCTTTATGGTTTTGAAACTTTAAATTCTTTTGAAAATGTTGTTTTTCTATATAATCCACATGGCACAGTGTCAGCCCATTAACAGATTTTAACGGAATCTAATGGTAAGGACAAAATTGATGATCAAGTCGACAGATGAAGGACGAAGGACGAAATTGATGAATTTGGAACATAAAAGGACCAAACTGATGAGTTGGCAAAACATAAAGGACCATTTGTTACCATGTTACCTCCCTTTTCTTTATGGTTTTTGAAACTTTAAATCCTTTTGAAAATGTTGTTTTTCTATATAATCCACATGGCACAGGGTCAGCCCATTAACAGATTTTAAGAGAATCCAATGGTAAGGATGAAATTGATGACCAAGTCGACATATGAAGGACCAAATTGATGAGTTTGGAACATAAAGGACCAAACTGATGACTTGAAAGAACATAAAGGCCCATTTGTTACCATGTTACCTCCCTCTATTTCTATGTATATGTTTCATTTCCTTGTGCCCTGCTAACTTGAAGCTGTAATTGGTTAGTTAATAAAATAGGATCTATGAGCTGCCAAACTGCCAAAATTGTTTGTTTGTTCGGGTTGATGCATGTATTTATGTGTGATCATATAGGTTCATGTTGCTATTCATTTTGAAACTTGCCCGTGTATTTGTTAAACTCCTTAATTGTACAGGTCTTATCTCAAATTTGTGTATCCTATATCATTGAGTTCACGCTTAATGGCCTGACCATAATCTGTATGATGTACTTCCACCCTTATCCTTATCTTAACATGTCCACTGTCCATGTTATATGAATGTTTTCAAGGTGGGATGCTCTTGCTACCAAGATGAAAACCTAATTAGTAATTTGTTGGAACACTATCAGCAATTTGTCTTCTTGCGAGTTTGATTGGTAATATGTAATTGTAACTAGGAATTTTTAACAACTTGATGCTCTTTTTTTAGCACTTTTGTCTGATTAGACGCAATGCGGAAAATTATGGCTCAAAAGTTATGTTTGGCTCTAGATTTGATCTAATTCCTCTCTAATGTACCAGAAATTTTGGGGTTATGTATGACTTTGGTGCTATATGCAAAGTCATATTTGACTTTGAATATAACTCTAGAATTAACAGTGGAACCCCCACTTTTGCAAGATACAGATAACTCTAAAACTGACTATTCCCTCTCTAATGTATAATATTTAAAAGTTAAAAGCCAAGTTTTACTCCGTATGCATTGATGATATTGTATCTTGTGTTAGGTTTTTCCAGCCCATGATAAGTTGTCCTAAGTCTATAAGGAATTATAGTTTTAGAGGATTAAATTGTTTTCCCAATTGGAGTTGTTTATCCAATTGGAGTTAGTTTCTCAATTGGAGTGGGATTTATAATTAGATTCCAATTAGGATTAATAATCCTTATTGAAGAAGACCTTTATTATGTCTATATAAAGGGGCTATTGTACTAGTTTTGAATTGAAGGGAGCAAAACAATAAATTGTATGCCACTCAAGGGATTAGAGTGAGAGAATATTGCAAAGTGTGTGTGAGAGAAAAGAAAACAGATAGTGTATTTCTTGTTCTTATTCTTTCAGGTTTTTTTGTCAAGTCCTAGTTCTAGAGATTTGGCAAGATTATTGGTTGTACTCATTATTGATATAGTGAACGATTGTTGTTGCTGTCTCGTGGACGTAGGCACATATTGCCAAACCATGTAAATTCTTGGTGTTATTTATCTTGGTTATTTGTTTTTCGATTTCCGGAGTTTGTTCTATTTTTCCCATTTTTAAACACGATATTCTCAACATCTTGCACCACCTTATTTGGAGTAAAATATGACTTTAACTTTTAACTATTGCCTTTTTTAGATTGGAGATAGCCTTACGTCGTACATAAGTGGTGGTTTAAATACTTAAATGTATATTGCTCAACTTTTAGGCTTGAGTTCATCTTTGTGAGTTTCATATGCCGTCCTTGAGTTGGCTTTATGCCTCTAAAACATACTAAGTAGACCACTTCAAATGGAAAAATGATCTCAACTCTATTGTTTATTGTTTTCTAATAGATGTGGGACCAGTGGCCAGGCTTGTAATGTCCCCTGGCCTGAAGGCCTCACTTGACCAGTTTGTACTGATGTTGGACTTGGGCTGGCTGCCACAGTCCAACCTTATCATATTACTATAAATTTAAGAAAATTTTATGTATTGGAGCTGTCAATCACACTCCAAAAAAGTCATCCAGTTCTCATATTAAGATAAGTTAGTTTAATACAAACCATTTAAGTCTCAAACATGCCCTGCGTATGCAGCATTAAGGAAGTTGCAATAAGGAGAGAAAAGGTGGACTCTGGGGATTAAATGGTTGGTAGAAAGTGGAGTTTAATTACTATGTAAAAGGTTTTGTTGACATTTTTTACATTAAAATCGATGGGATTTTCTTAATAGCAGTGTAGATAAATAGTTATTGATGATTAATTTTAAATTAAAATGTGATAGGTCGGGTATGGTCTGATTTTATGTACATAGCACATTCCCTCCTTTGTCAGGGGTTGGGCTTGACCTTGACCCTCTGTAAAATGTGTTGGCCTTCCCCTTCCAAAAGGTGATGGCGCTTATTGGCCATCAGCGGCCCCAACTCATTTAACCAGCCCACTGAGGCATTAAAATTTTTATGCCTACGTGGAAATCTTGAGCCATTAGTACCACAAAATCTCTTTTATAAGTTATATGTTTCCCTGGTGATGAAGGGTTACCTTTTACTAGAGATAACTGCTTTGATTACTATAAGAGCTGAAGACATATTTTAACTAGTATTGGATATTTTTAGACACCTAAGTAGTTTATTCCTTAGGTTCATCTTTGATACTGTCTCAAGCTTCTTCACAAGTTGGAAAGGTTTCTGCACGAGCCTTAAATGAGTCTAGTGTAACCATGGCTTAGGAATCTCATATGGCAAGCTTGTCATAAACTACCTTTTTGTCATGTTATAGAACCGTATTTCTGAGGCACCTCATTTTTCTTTCTAACCGCACAGAGTAGTGTGAAATCTTATTGTGAACCCCTCATTCATTCTATTTTTTCAATTTTTAACCCTGTATGATGTTTTTATTTCAGAGAAAATTAAGCCTGCAGATGTAGGTCTTGAACAGGAGGCACAAGTGGTGCGTAATTGGTCAGGTGCTATGCCTGAGCGTAATGGGAATCAGCAGTCACTGCCACCAATCAAATACCTGCATTTGCATGAGTGTGATAGCTTTTCTGTGAGTACACGACTGCAAGTCATCATTTATTGATTATAAATTGTTTGGGTTCCGTTTCGATTGTGAGATTTCAAATTTAGAAATTGTAGTTCATTTAGAGTTAAACTTCATGAGAACAATTATAACGAATGCATAAAAGTTTGTATTTCTGTGAGATGAAATAGGTATGCATGGATTTCAAATGATTTATTGTTTACAATTCATAATTTTATGTTAATTTTAGTTGTTTCAAATACTTTGCACTTAGTATTGTACATTCTCCTAACAAAAACAAGCTTTTTTGTTTGTATTTTTAAGGAAAAATAAGCTTATTATTAACTGCAAGTCCATTTTTATAAATCTCTTCAACCAACGTTAGAGTTTTAAGATAATGTCATAAGTCCAGCACAGTCGGTGTTCACATAGAAATTTAGAATTGGAAATCCAAGTATCAAAAGAAAATAGACTACGAAACTGATTTACTGGTATTGAATAATTGCTTATACTTTTGGCAGATAGGAATTTTTTGCATGCCGCCTTCCTCTATCATACCCCTTCATAATCATCCTGGAATGACTGTGTTGAGCAAGCTTATATATGGTACAATACGTGTTAATTCATATGACTGGGTTGATTTTCCTGGCCCTGCGGATCCATCAGAAGGTGTGATTTCCACAGTATTTCTCATCTACTGTACAATGTTAGTTAATGTACTGTTTCCTTTACCTAATACCTCATTTTCATGCTTTCAAAAACTAAACAGCATCCTGTTTGTGAATGTTTATATCTAGCCTGTTGTATGCTTCCACATTTGGGTATTCTTTTAACTGTTTTTGTTGTTTGATTGTGCGGGGATCAGTTGTATTCATGTCTTGATACTAATATATAGACATATGAATCATGATGAGTATACTTAAGATCCTAATTATTTGAACATAAATATACAAATAAACATGCCATGGAAACAAGCAGCTGAGAAGACAGCTTGTAAACACCAGCAGCTTGCAGTTTTTCTTTGTTGCTTAGATTTGAATGACTACTATATGTAGTTTTAGTAAGAGTGTCGTTACAAGAAACTGGTTGTTTGTGCCTCTGATCTCTTCCGTCGATAACTATGGGATTTTTTTATCTTTTAATTTCCCACTAATCTGGTATTTGATTTTCGCCAACTAGCCAAACTGTTTCTGTATGGCATAGAGCCTAGAGGATCTTAGAGGAGATTAGAGGAGAGGCAAGGAGTCTTTATTTATGTTAGATTATCCATATTATTCTTTAGGTAGTAAAAGAGGGACACAAAATGTTTCATTTTGCAAGTTCAGGAGATTACACATTCCCCCCAGCTTGATATTGACCTAGTCTCAGCATGCAGATAACGATGGACTCATCGTAATGTATACTATCTGTAACCTAGACATGTCACAGTTTGCATTAAGAGGGGTTGGAAAACACGTGCAGGCGGTCCATTTTTTCGTTATGATGAAATGACTCCAAAGTTTGGCGATTTTATTTCCTTTAGTTAGCTTTGACTGTTTCAAATGCTATTACAGAAAGGTATGAATGAGTTTGCTGATTTACTTTCTCTTCCCTATTTCAACATCTGTGTTTCAAAGTTTGGGAATGTTCAAATTGATTCCTTTGTGATTGTGAGTTAGGGGGATGTGTCATATTGTTAACTGGGGAGATATGACTTGTCAGCTTGGTTTTGGATGATAATGTTTGTTTTTAATTTTTTTTAGGCTTTAATTGTTTAGAATACAGATCTCACCTAAGAAATGTTGAAGGATGAATGACATGGTTAGTTCCTGATCTATTCATATTTGGAAAATTATCCCTTACGGTGTTTGATTAAATTCTTCTGTAATTTACATAGATATTGTATTTTCTGTGTCATTTATGCAAACATAAAATACTTTCAAAGATTTAAACCCTTAAGATTAAGGTAAGGGCCCGTTTGATCAGTTCATTTTTAGTTTAGTTCCATTTTCTTGCTAGAGATAGAGAGAAAGTAGATGGAAGGACAGAGGAACCAAGAATGTGGAGAGTGTGGTGGGAGGGAGGGGGGAGAAATGCACATGGGATGGCATACAAAGAGAAAACCAAAAACTAAAAAGTGAAAACCTGTATAAAATTGTTTTCAGTTTTTAGTTTTTAGTTTTTATGTTCTACGCCATTACACGTCCATTTTTTCCACATCCTTCCCACCACCCTTTAACGATCCTTATTCATCCCTCTTTTCTTCCTTGTGTTTCTCTTTATTTCTAACCAATAAGTGAACTACGAAGTAAAAATGAAATGGTTATCAAAAGGTCCCAAAAACTGGAAATTTTGAATGTAACTTTTGAAATAAGAAATTACTAGATGGGTTTATTGTTTCATCCCTATTGGCCAATGTCGTATGCCTGTCAGGAGGATGGGATTTAAGAGGTTATTGCTTAATGCGTTTAGAGATTTTTACATGAGATGACGAGGCTCACGTGAAGTCTTTTTAATTTTTTTTGTTTTTCATTTCAATCTTTCTATCATATTTTGAAAGTCTGGGGGTGCCACCCAACCCTAGGTACAACTGTTAGCTTACATTGTGGGAAGCTGGTTATTATGATTTCATTAAAAGGTCGTACCCAGTGCACAAGGCTCCCGCTTTACGCAGGGTCTGGGAGAGGTGAATGTCGGCTAGCCTTACCCCCATTTATGGAGAGGCTGCTCCCAAGTCTCGAACCCGAGACCTACCGCTCATGGGCGAAGGCACTTGCCATCGCACCAAGTGCGACCTCTATTATTATGATTTCATTAATTTTTCTAAATTCTTTTAACTAAAAACTGTGAGTTTTTGCAGCAAGACCTGCAAAGCTGGTCAAAGATACTGACATGACCGCGCCTTGTCCGCCAACAGTTCTTTATCCGACAACAGGAGGCAATATCCATAGTTTTAGAGCTATAACTCCCTGCGCCATATTTGACATCCTAGCTCCGCCTTACTCGTCCGAAGATGGACGACACTGCAGTTATTACCGGAAGTCCTCAAGAAAAGATCTGCCTGGTAATGAAATTCGTCTACCTTGTTGAGATGATAGAGTTTCTGGTGTGAGTTCAGGATATCTGGTAACAGGCAAGTACATTTTTGTCGAGGTTGCTGATATTGATATGTATTTTTTGTTTGTTGTTTGCAATGAAGGCGATCTTGAGCTTGATGGAGTTAAAGAGCCTCAAGTGACTTGGTTAGAAGAGTTTCAACCTCCCGAAAACTTTGTGATTCGCCGAGGGCTGTACAAGGGCCCTGTCATTAGAACGTGAGAATTCTTGTTTATACATTTCTGTCAAATTTGCTTCTTTTTTGTCAAGATAGGAACCATTGCGGGGTACAAGAGTGGCAATAATTTTGGGTTCTGTACGTTGCGCATTTGACTTGTACATAACAAATACACCCTTGTAGTCCGATTTACTGACTTCCCATTGAACTAGAAGAGTTGTTGGCTTCTGTGGGCGGTCCTCTTTGAATCATTCTTTGGCTTAATTCTTT
>MD11G1306500
GAAACTAAAAATTGAATAATTTAAACAGAGTTGCAATTGTCTTTGGGTAATTAAGAACAAACTAATTAAACATTAAACACCTACAATTCAGATTAATCAGGAAGAAACCAATGATCAAAATCATCAATTTCCCCTGACCAACTCAATTTACAACCACCAAAATTAAAATAAAAGTAATAAAAGCAGATAACATTAATCACACGGAAGCAGGAACGCTATGGTCGTCATCGAAGCTCCAGAGATCATCACCAAGGGTGCTTTCCTGAGGCGGAGGATTCTGAGGAGCCGCCGTGGACTGCCCATCCAGATACGGAATCTGATAGAACTTCATCATGCTCTCATACGCCATTAGCTCCTCGGAAAGCTTCTGCACTTCGTCCTCTTCCATTCTTGCAATCGCCTCCAAGCTCCGTTTCCCTTCTTTAGTTTCCTCCACTTCTGTCAGCTCAGCTCCGCCGTGACAACCGCCGCTCCCGTTCTGATTGCAACCCAGAAAGCCCGTTGAGGAGAAAGCGCCATCTGAACCACACCCAGAGTTTTCTTCCCCGGAAATAACAATTGGGTCGGTGTTCACATTAGCCTTGGAGTTAAACTCAATCGACATGGAATTGGAGGGAAATGTCGCAATCTGGTTCAGATCATACCCAAATCCCAAATCAAAGCTTTTGGGTTGATACAGATTAGTATTTGGGTTTCTCAGATACGTCTTGGCGGGGAGGTGGTCGTCTTCGTTGGGGAAATTGACCTTGGCTTTTTTGCCGCGGATTTTGCGAGCCTCCCTGTCGTAAGCTCGGGCCGCCTCCTCGGCGGTGTTGAAGGTACCGAGCCAAACTCGAACCCCTTTTCTGGGATCACGAATCTCGGCGGCCCATTTGCCCCACGGACGCTGCCTGATGCCTCGGTAGAGGTTCTTCCTCTGCCTCTTAGCCGGCTTCTCTTCTTGTACATCACCTGTTTGTGAAAAATCCCCAGTCACAATCCGAACGAAAATTCTCATCTTTTAACTCGCAGAAAAACAACATACGGATGAAAAAAGAGCGTACCTGAAATGGGTTGGGATAATTTACGCGGAGTTGAGTCGGTGCGATTAACCGGGGTGGGATTGCAGTCGAAGAAAGTGTCGGGATCGAACTTGGCGAAGGGAGAGTCCGGCCATATGTCAGAGGCGGTGACACAACGGCGACGGTCGCGAGGGATGAAATTAGCGATTATAGCACCACCGCACATTCTCGAAATCGAAAAACTTGTTGAATTAACTCCGAGATGAACTGAAAATTGAGATGGGGGGGGAGAGAGAGAGAAAGAGAAGGGTTTAAGGGATGAGCGAGAGATGAGCGAGAAAGGAGGAGGGGAGGGGGGTTTTGTACGAAGAGAAATGGACACTGTTTGCTATTTAGTATTAATTACATGTCCTTTTGTGGAACTTTCGTTGGATTTCACCTAACCCTTTATTAAGAGGAGTTTTAACGAAAAGTCCGGGTACTGTTCATTTTAACGAAAAACCACATTTTTACATTAAAAAGTCAAACCTAGTATTATTCACTTTACCTTTTATTTTGTCTTTATCGTTAAAATTCAAAATTTTTAAACCCTTTTCATTAGTTTTTCTTTTATTAAATTTGTTACCATAAATCTTATTGGGCCTTGCGTGGCTGGCAAGCTTTTGGGCCTTGCGTGGCTGGCAAGCTTCTCGGACCTTTTCTTTTGAGTCCAACTGGCCCTAATGAGAGAGCAATGGTACTTATGTGAAACTCTGCCTACGTAAGTTGAAATATGAGTAATTATTTGGCGGCGGATAGAGACTTAAAAATAGGGATTTTCTATCAATTCTATGTCATGTAAGGTCAATTTTTTTGTCAATATTATAAAAAAATTTGTTAAAAATGTGAGATAACTGAGAGTTCATAGAGAGTCTTATTTTTTAGAAGTTCATTTAGTATTCTCAAGGTTTTTTATGATAAAACTCTGCATCTATAATACGTGGTGAAGTTGGGAGACAATATCAAAATGATCAAATGATTGATGGTGGATAATCTGATGAACCACTTCTATCTATTTTAAATCTCTAAAATCAAAATGAGAAGTTATGATAACCTCATGAATCATTTTGGCTAAAGAAACCCTTTTTTAAATAATAAATGTTGAGTAAACGTTTAAATGGGTATGTCCTACTCTGAAAGAAGTGGAGTAGCTTTAACTCAAGTGGTTGATAAGTTGGTGGATATATGTATATAATATCATTAAACATTAGAGTGAAGAGTGAGTGATGCAAGCAAAGCAAGTTTAGAAACCGCTCAGCAGCACATCGTATGAATATTCTAACGTCTAAGTGGTGGGCATAA
>MD12G1009100
AGTGGAAGAACCAAAGCCTCACTTTCAGTCACGCAATGGTGAGTGCGCATGTGGAAGATGACGTGGCTAAGGAATGCAATGCTTTCGTCGAATTCAGCACGAAGTTGATTTTCTTAGGGCAGCTACCCTGCTGCTGGTGAGGTGGCAGTGGTGGCGGCAACAACAGCAGCTGTGTTATGTCTTTGCAGGATAAGGATTAGATTCTTCTTTTTACAGTTTGGTGCTATCTCTCTTCAATTATAAATGAGATGTGTTATGTTTGATTCTCGCCTAATGTGAAATTTGAACCACATTAGTGTTAGCTCATTGTAAGGCTAAACTCATCCCCTACTCTTATATAGATAATATCGTTTGTTAAAAAAAATAAAAAATAAAAAATAAAAATAATAAAACCTTTTTGGCTCTCTCTAATTTTTATTGAACTCTCTTTTGTAACGTGTATTGAATCTTCCCTCGTTCAGTGAAATTTACGTTGTTTTCGAAAAAAAGACAAGAAGAAACACTGTTGACACTATGTGTCAAAAGTGCTTTAACTAAAAGCACTGCGAACTGTTTAAAACAAAAATCTAAGCCACAGTAAGAATAATACAATTGACTCCTGAGAGAGTAATACGTGGTTGATTTTCTCGCAGCCAAATTACCAATTACAAGGTCAAAGCCAACGGTATTTGCCATTTGAGTATGGGCTATTTGGTCATTTTACATTTTGGTGTGACCAGCTAAGCCTAAAACCGCGGGTGGGGGTTGGGGAGCGACACCACCGCCAGTTTCAGTTCAAATCTATGGGTACTAATGGCGGAACTGCAGAACCTTGTTCTTAACATTTCCTTAGTTTTTTCCCACAATCTACACGCTTATTTCCTCTTCCGCACCACAATTCCACCCATGCAGCCCCTGGTTTTGGTTTCTCTCTCCTCCTCTCTCTCGATGGCTCAATCCTTATATTAATCCTTGATCTTCCCCTCTCTCCCACTGTTAAATAATATCATCATCGTCCCACTTCTCTTTGCTTTGAGAATCAGTTGTTTCTCTTGCTTCTTCGTTTCTTAATTTGGATGTTGAGTTCTGGGTTTTGAAGGAGAAAGTCTTCTGCCGCATCTGAAGTGAATATATAGTTACACACACACACACACACACACACACACACATATATATATATATATATATATATTACACCTATGACTATGGAGACTGCGAGAGTGGTGGAGCAGGGAAGACATCAGAGGGTTGTTTCGCGTGTTGGGCACGCTAGCAGCAGCAGCAAGGTTAGGTATCAAGTGAAACAGGGTATAAGGAAGAGAAAATGGAGCCGGAAGATTCAGCATCCTCTTTCGTTGGCGCCGCCGCCGACTGTTCCAACCCCGCTGCAACAGCTGTTTGATGCGTGCAGACATGTTTTCAAAGGCCATGGAACCGTTCCTTTGCCTCATCATGTGCACAAGCTGTGTCGCATTCTCGGTACGTTTTTCGGATTTACCAAGTTTCATACTTTACTTTTGTCTCTTCGATTTCCTGTCGCCTTTTCGATCAATGTATGTGCGTGCATCTGTGCCATGACATAGATTCGCGTCGTTCTGTCTTGGGGAAAAAAAAATCCAAATTTGCCAAGATCGAAAAGAATTCGATAGCGTTGCTATAATTAGGAATATAAACCTCGTTCAGTTTTAGGAAAAATTGCAAATTTCAGGTGCTTTCTAAATATGTAGGTTTAGGAACCCTATTGGTACGGATAGTTTTATGAATGAAAATGATATGCCGTCCAAATAAAGTATCGATCCATTTCACGTTGAAGGAAACATTGTCCAAGTTGATTGCATTACTGCATGTTTAATGTGGACGCCCTCCATCTTCTTGACAAGCCAATTTTATTGTGGTACTGTAGATGATATGACACCAGAAGACATTGGGCTGAGTAGGAATCTGCAGTTCTTCAAGCCTAAGGCTGTTGTGAAAGGGACTCCTAGGGTCACGTATACGACCATATACGAGTGCAATAAATTTTCGGTAAGTCTAGTACTTCCTTCTACCTAGTTTGCCCAGTATTTACTTCGGTCGCTTTCTGCAGAACCGACTATTAGTTCCTTTAAGATCACCATATAGGGTTCTTTACTAGTTAAATTAATAGCATATAAACATTATGGGTGATTTGCAAAGTTTCTTTTTCAAAAACCATTTATTCGGTCGATTGTTGATTGGTTCTCCTGTTTATTTCCATGTGCAGTTGTGCTGCTTTTTTATTCCGGCAAATGGCGTTATCCCACTCCATAACCATCCAGATATGACTGTTTTCAGCAAGCTTCTACTAGGCAAGATGCATATTAAATCATACGATTGGGTTGATCCCGTTAATTCAGATGGCTCCACGCCAGCCTCTCAATGTAAGTCAATATCACTCTCCTGTAAAATTAAAACAAAAAATAAAAACTTCTGGGACCATGTCTTAACCGGTATCTAATACTATTAGGATGATTTTGCAGTGAGACTGGCCGAGTTGAAAGCTGATAGCGTCTTCACAGCCCCTTGCAATGCATCGGTACTCTATCCAACAAAAGGTGGCAACATCCATGCCTTCACAGCCATAACACCATGTGCAGTGCTCGATGTGATTGGGCCTCCGTATTCTAAAGAAGATGGCCGGGATTGCTCCTATTACAAAGATCATCCCTATGCTGCATATTCAAGTAAGTGACCTCTTGCTCTGTGGCCTTCATCACTTGCTTCTTTGACAAATTGCCAAATATATGAGTTTGGCTTTGACCTATTGTGACAACCACCAAATTATGGTGTGATGCGTATTATAATTTTTCAAATTAGTGTTCTCGGACTTACATTCATGTAAAGTACACAATCAATGTGAGAGAACGTAGGAAAGAGATGTGCACGATGCAATTTGTGAGCCATTTGGCGATACAAAAGAGAATTTTAATCTACGAGATGAAACATCTTTTAGGTGACGCGGCTGCGTTTTATATTCTCAAGAACCACTACGCCGGTATTCTATCTAACCACTGAAGAAATTTGAACTCCTGATTTCTCAATTGGTTTAACGCAGAAATATTGTATCAATAGAAAATTCTCAAATTCTTTGAAACTTAGTTCGCAGCCATATGTTAACTTGTGAAGCAAGTGCAGAGCTTAATATACGTAAAACTTTGATTACTGGAATTTGATGCATTTTTGAGTTTATAAGCTATATCTTATTCGCTTGCCAATGTTTCGATGCAGATGGAGGAGCAGCAGTAACTGAAGAGAAACGCGATTGTTATGGATGGTTGGAAGAGATTGAAATGCCTGAGAACGCAGAAATGGATATAATTGAGTACTTGGGTCCACAAGTTAGTGAGACGAGTTCGTAGCACTCCCGATGTATGTCCTCGAATATATATTCTTCTCCACGCTCTGCTCCAAACGGAAATCTCTCTTTTTTCTTTGGTACAGTGTTTGAATTAAGATAAGATGGTTGTTGAGCTTCCTTTCGTTATTTTGTTCTTTCATATGTACCATACTTTACATGTTTTGAGAAAAAAAGTTGGGTGGATTTGGTTAACATTTGCGCTCATGGTTTATGAATTTGACTAACCTCTTGGAATTCAAATTTTGTACTCATAACTTTTTGAAACTCA
>MD12G1009200
TCAGAATGCCGAACTCTAAAACCTACTTGTGAATAACCAATCATAAACAACTCGGCGTTCAAAATGCCGAGCCCAGTAATTCGTAACACCTCATTTTGCAAAGAATACTAATGAGATGACCTCTGCCAATAAGGACTCAAAAATCCTTCTTGACCGAGACTTGGATAGATAACCAGTCGGCCTCGACGCAGTGCTGCTTATCCAAACTGAAGGTGCTCTGCGGTTGGCTAATTCTACGGCAACAGTGCTATTTATCCAAACTGAAGATGTGTCGGCAAAAGAAGAAAATAAAAATCTCAATGTTGTTGAGAGGTTTTGCAAAAGCGAGGGTTTGTGCAGAGCAGTTTGTGTGTTGAATTGGAGAGAGCCTAATGATGTCCTCCTCCCTCTATTTATAGTAGTCAACCTGCTTCCGCTCGAATCACAACCATACTTGGACTAGAACTCCTTCCCCTGATCTAACCTTATCTCGGCCATTCCTACTCCTACTAGGACTTTGAACTCAACCCCCCTATCAAACCGCATTCAATCCCAAACTTCTACATTCTTATCCTGTCAAAACTCCTTCTCGTATCAGGATTCAACCACTCATGGATTCCTAATAGAACACGGTCGGCCTTGGCTATGTGGCCCACAAGCCGGATGCCCCCCAACGACTCCTAAGCACGGCCTCTGGGCCGAGAGCAAATCTAAACTCGGCCCAAACTAATATTTTTGGGTCCAAACAGGACTAAAGCTACAATTATAGGATAGTTAAGGGACCATTCCTCCCATTTCCTCTTACACATAAGGTAAAGATGGTAAGAAACTTAAGTAGTTAAAAACATTAATTCTTATACAGAGGTCTTGAGTTCAACTCTTCATCGTTGACTTTAGAAGGCTCTCATTTCCATGTTGAATGATTCTTCCACTTAAAGTAAGTGGGTCTTTCAAACCCTAAAGGCTACAGTTGTGTCCCAACAAACACGAAATTGGAAAATGCTTTAAGCCTAAAGTTGATATGAGACCAGAAGACATTGGGCTGAGTAGGAATCTGCAGTTCTTCAAGCCTAAAACTGTTGTGAAGGGGACTCCTAGGGTCACGTATACAACCATATATGAGTGCAATAAATTTTCGGTAAGTCTAGTACTTCCTTCTACCTAGTTTGCCCAGTATTTACTTCGGTCGCTTTCCGCAGAACCGACTATAAGATCACCATATAGGGTGATTTGCAAAGTTTTCTTTTACAAAAACCATTTACTAGGTCGATTGTTGATTGGTTCTCCTGTTTATTTCCATGTGCAGTTGTGCTGCTTTTTTATTCCGGCAAATGGCGTTATCCCACTCCATAACCATCCATTTATGACTGTTTTCAGCAAGCTTCTACTAGGCAAGATGCATATTAAATCATACGATTGGGTTGATCCCGTTAATTCAGATGGCTCCACGCCAGCCCCACAATGTGAGTCAACATCACCCTCCTGTAAAGTTAAAAGTTAAAACAAAAAATAAAAACTATCTGGGACCGTGTCTTAACCGGTATCTAATACTATTAGGATGATTTTGCAGTGAGACTGGCCGAGTTGAAAGCTGATAGTGTCTTCACAGCCCCTTGCAATGCATCAGTACTATATCCAACAAAAGGTGGCAACATCCATGCATTCACGGCCATAACACCATGTGCAGTGCTCGATGTGATTGGACCTCCGTATTCTAAAGAAGATGGCCGGGATTGCTCATATGACAAAGATCATCCCTATGCTGCATCTTCAAGTAAGTGACCTCTTGCTCTGTGGCCTTCATCACTTGCTTCTTTGACAAATTGCCAAATATATGAGTTTATTGGCTTTGACCTATTGTGACAACCACCAAATTATGGTGTGATGCGTATTATAATTTTTCAAGTTAGTGTTCTCGGACTTACATTCATGTAAAGTACACAATCAATGTGAGAGAACGTAGGAAAGAGATGTGCACGATGCAATTTGTGAGCCATTTGGCGATACAGAAGAGAATTTTAATCTACGAGATCAAATATCTTTTGGTGACGCGGCTGTGTTTTATATTCTCAAGAACCACTACGCCAGTTTATGTGTAGTAGTAGTGTACGGTCCTCAACTTTTGCTGCTTAGGTAGGGTCCTCAGTATTCTATCTAACCACTGAAGAAATTTGAACTCCTGATTTCTCAATTGGTTTAACGCAGAAAAATTGCATCAATTGCAAAATTCTCAAATTCTTTGAAACTTAGTTCGCAGCCATATGTTAAAACTTGTGAAGCAAGTGCAGAGCTTAATATACTTAAAACTTTGATTACTGGAATTTGATGCATGTTTGAGTTTATAAGCTATATCTTATTCGCTTGCCAATGTTTCGATGTAGATGGAGGAGCAGCAGTAACTGAAGAGAAACACGATTGTTATGGATGGTTGGAAGAGATTAAAATGCCTGAGAACGCAGAAATGGATATAATTGAGTACTTGGGTCCACAAGTTAGTGAGACGAGTTCGTAGCACTCCCGATGTATGCCCTTCGAGTATATAACCACGCTCTGCTCTAAACGGAAATCTCTCTTTTTTATTTGGTACAGTGTTTGAATTAAGATAAGATGGTTGTAGATCTTCCTTACGTTATTTTGTTCTTTCATATGTACCATACTTTACATGTTTTGAGAAAAAAAGTTGGGTGGATTTGGTTAATTAACCTTTGCGCTCATGGTTTATGAATTTGACTGACTTATTGGAATTCAAATTTTGTCATTTAACTTTTTGAAACTCAACTCGTGTCATGTTTCACCTTGCCTTTATACAGTTAAAGTCCGTTGAATAAATTTGTTAAAACTATTACATGGCAAAACTCCTAAAAAATTTGTTAAGAGTTATTTTCTTATTTGGATAAGAAAACTTCAACTTAAATTTTTTTTATTTATTAATTTTTCAATCATATGACACCCATCTCATCAACAATGAGTTTTATTTGTGCCACATAACAATTTTGATGGATTTTTAACGACTTTTGACGATAGAGGCAAAGTGAGACGCGAGCTGAGTTTCAATTCATGGAATAAAATGACAAAATTTGTGTTTTAGGGAGTTAAATGAGATCCAAGTTGAGTTTTCATGGCTAATGAATTGTAGAATGTTGAGAGAGAGAGAGAGAGAGAATCTTGCGTCTAGGTAGACATATATGGCTTCAAGACACAAATTAGGGGGTTGGACCTGAGAATGCTGGAGGTGAGATAGGTGGAGTTTTATGTGTGTTGGTCGGATGGGTGTGTTCGTCCGGCCGGCCGAATATAAAAACTTCTGGACTGAAATAGCACTAGAGTCGAGTCCTAATCAAGTGAAAAGGGAACATGACCTAGGTGGATCTCCTGTTCCAGGGGGCCTATACCTTTAACAAAGCATATCATATCTAATCACCCGCCAAATCTATCTTCATTTGTCCTAGGGAAGAACAATGTCCATTGAAAATTAAAAATCTTGGAGTGTATAATGAATTCTCAATGATTATGGGTTTGAACTTCTGAAATTCATGAGAAATTAATAAATTATTGGATAACCACAACAAGTGGTCCCATGAAATTAGGGTAGAATTCCCAGTCAGGTATGCTCTTTGATCTTGTTTTGAGGTACGAAGCTAGCAAAAATACGAGTGGTTTCCTAGCTGAAAGCTTTAAGAGGACATGTGTCATTTGACTGTGATCAGGAGTGAGCTGAAATGCCTTTAGCCTTACCAGGCCTCACTAGGATTTAAGTCTACTATTCAGGGTCTGGGATACCTCATGCTACGGCAAAAAATAAACAAATTATAAGATTCAATTATAAGATATTAATTAAACATTGATGATATAACAATTAAAGATTTGACGATATTATGGTCAACTATTGAAAACTGATCAATTTAACAATTGAAATTTGAAAAATAATCATTTCAGCCAATTTTTACAAAAGATAAAGTTGTTATAATGATAAAAAAAATTTGACGTTATTGTGATCAACTAGTGAAAAATGATCAATTCAATAATTGAAATTAAAAAAAATGATCATTTTGGCCAATTTACACACAAGATAAAGAAGGTAAGAAACTTAAGTTAGTTAAAAACATTAAGGGAAATTTTATTTAAACTCATTTAACCTCTTTTTACATCCAACTTAAATTTTAAATGTTAATTGTCTATTTTATCCTATTGCATAATTACTATTAAGTACAAAATGAAATTAATAATAAAACTCAAATTTATCAATAAACCCAAACACTATAATTAAACCCTACGATCACTCTTTGTTTATTCTACGTTCATTCTGACTAAAACCCTAATAGCTCTTATAGATACTTTCATGGTTACCACAGTCATATCTCTCCTCCGATTCCGTTGTGTATGCAAGTCATGGCGCGACTTAATCTCCACTTCCCAGTTCGTCGCCAAGCAACGAACACATACCAACGACAACAACAAGAATGTCCTGATTCTCTTTAAACGCCCATATCCACTTCCCCATGACTAGCCACCAATCCCTTTTCGATTTCCCCGACTCACTGACTACAAATCACTAAAAATGAATGTTGGCGGCGCCTCCGCCGATGCAGCCACATCATCAGCAATAGAAAGCAGCCGTAGAGTGGCCTCATTTGCCTTGTGGGTTCTTCCAATGGCCTCATTTGCCTATTACTTGACTGGCCTCCACCTCGTGACTACTACAGGTGCTACGTGAACCCTAGTACCAGAACAGCCCGTAAGTTACCAGACATTGATTGTTTCGTTACAACCCGTTTTATTATGGAAAACCATGCAAAGAACTTAGGTCTAAACACATCACATTTAGCTTTAAAAATCAAATGGGGTGTAAAAATAAATCCACATATTGAATTGGGTTTATGAGGTATATTAGGTATTAAATTTGGGTTTAAAGAGATATTAATAGTTTAGTTAAAAATCAAATGGGTGCAAAGAGTCAATTTGGTGTAGAAATAGGTTATATGGGTTTAAATAAAATTTCCCAAACATTAATCCTTCTACATAGGTATTGAGTTCGACTCTCCCTCATTGAATATTATTTGTATAAACAAAAAATGGATAATAATGTGTGACTGTGATAGGTTTACAAGGAAACTCTCATCTTTTATGTGTAGTAGTTATGTACGAGTCCTCAAATGTACAAGTACATGCTGAATATTTAACCTGACGGTCCTGACCATTTGCTGCTTAGGCAGGGTCCTCAGTCATTCTATCTAACCACTGAAGAAATTTGAACTCCTAATTTCTCAATTCGTTGAACGCAGAAAAAATGCATCAATAGATATACCAAATTCTCAAATTCTTTGAAACGTAGTTCGCAGCCTTATGTTAAACTTGTGAAGCAAGTGCAGAGCTTGACATACTTAAAACTTTGATTACTGGAATTTGATGCATGTTTGAGTTTATAAGCTGTATCTTATTCGCTTGCCAATGTTTCGATGCAGATGGAGGAGCAGCAGTAACTGAAGAGAAACGCGATTGTTATGGATGGTTGGAAGAGATTGAAATGCCTGAGAACGCAGAAATGGATATGATTGAGTACTTGGGTCCACAAGTTAGTGAGACGAGTTCGTAG
>MD13G1163300
CTATCTTTTGTTTTCTCCAGACACACTCGAAAACACTTCCAACAAACACAAACCGAAACACTTTGATCATATAACATGCACAAAGACAAAAGCAGTTACTATTAAACATAAACACCGTAGCAAACAACACACGTTACACAAACCCAGTCATAGACATACTCAACACTCGCATTTCACACACGTAAATTAAACATACATACCCTTTAATTAATATGTTTTTAATTCCTAGCCATACAAATATTTAGCTAGAACAATTCCGCTGCCTTAATACAGAAGCTGCCCTTGTTGCTGATATGCCACCAGGTCATCCAGCATCCACAGGTACAACGAGTCCGACTCTCCGCTTCCACTCACCACCTGACTCAGCTGCTCTACCACCACCTCGTCCCCACCCGCCACCTCTTTCTTAGCATACATTTCCCCACCACCACCGCCGTGATATAATGGATCATAATAGTAAGAACCGGTCTGGAAACTCGGTTGAGTCGGCTCCACCCGAGTTGACTCAGCAACAATGCACCGCCTCTTTGTCGGCGGCGGCGTATCCGGCGCCAGAGATGGAAGCGGTGAAGAGGATGGTGGTTGGGCAAAGTTGAGCTTGGCCTTGTCCCCGCGGATGCGCACGGCGGCTTCATCGTAAGCGCGGGCGGCTTCCTCAGCGGTGTCATAGGTGCCGAGCCAGACCCGGACGCCTTTGTAGGGGTCGCGAATCTCAGCCGCCCATTTGCCCCACGGCCTCTGCCTTATTCCTCTGTACACGTTTTTCCTCACTCTCTTGCCTTTTGCGGCAGCAGCAGACCCGCTCGCCTGCTTGGGCTTCTCATCACTTGTCACTACTCCAATCACACATAATTTAATTATTTCATTTTTTTTGTTAATCGAGTACAAAAGTTAGAAGAACAACCCTTAAAACTTTTTTTCGACATGAAGGAAAATAAATTATTTGCATCTCTTTTCTTCTTCTATATTATTTTTTTATCGTTTAATTTGTTTTCGATTTATTCAATTTACAAAGAAAAATAAATGGCAGGTGTCCATTTTCCAAACATAAACAGAATTTCATAAGAGAATTGTTATTAGCATTCCAAAAATCTTATTTGACGTTCTAAACTTTATATAATTAAAAAGAAAAATACACTTTTAAAAAATATAGAATAAATTTTTGAAATGCTAATAATAGTGCCCTTCTATAAAAACCAATTTCTTTTGTGTTTTGATCTTCCAGAAAAGTTGTAAAGAAATCTAACTATTATCTTATTGTATTAAAAGAATAATTAATAGACACAAAAAGCGGTAGATTATGATTAATTACTACTGTAATTTAGTAGTTGTGTGATCATTAAATTAGAAAACTGTACATAATTAATTGGAGAATTTGATTCCAGCCGAAATCAATAATTAATTACCTTCCCTCATAATGACGATCCAACTTTTTCTAGAAATAAAAAAAAAAGGAAAAAAAAAATGTGTTGGTGGCAAGCATCACCAGCGAACAACAACAAAAATTATATGCAAATAACCCAATTCTTTGATAGAAAATCTAGTGAAAAAAATTAATTCATAAACAATTCCCAGAAGTAGCAGATGAACCAAAACAAACTGAAGAACCAGACAAGTTCTGAGAAATAAATACAATTAATCATGCAAGCTTTATAACAAAGTATATGAAACTCTAGATAAAACCCACTAATGAAAATGCCATATCATATATATATATATATATATATATGTATATATAGATACCTTTGGTGATAGATGGTTTCGGCTTTTGGACCACCTTGTGATTCTCCGGCTGTTTGTTGATGCTGTTGGAGTAGTCTATGCCAAGGAGGTCAGAGATGGTGTCAAGATCTGACCAGAGGTCCTCCGCCGTCAGCTTCAGGGCGCGCTTGACGGCGATGAAGTCGGAAATGATAGCACCACCACACATGTTTATATTGCCACTTGTAGAAACTTAGAGAGAAAAAAGAGCCCTCTCAGGACACGCACAAAACGAGAGGTCTCTCTCCGTATAGAGCTCTGTATTTATAGACGACCGTCGGTTACAAGCAACATTTGCATAAAGACAAAAAAACACAGTAAGTTGCCTTACTGGGCTTTCCTTCCTTTGGTCACAGCCCATACAAAAAGCTTACTTTAAAAAATGTCACTGTAGCGGTATTTAATGTATATCATTATTTTTGAGTGATTCTACATGACAAATGTATGATTAACTTGAAAAACATTACTTAGTTCTTTTTCTTGAAAGTATGAGTTCTTACATCCTGCCAATTTCCATAAATAACTCATCAAAAACATTAAAAAAGGTAATGCTGGGTGAAATTTTAAATTAAATAATGTGTCACCAATAAAAAATAAATACGTTTATTAACATTTTAGTAATAATCTAATCATCAACATCAACATTAACATCATTTGGTTGACAAATTTGGTATCTCTAGCATTTTTCTAAAAAAATATCCACTAATGTTAAATTGTGATTAGCAATAATGTAGAATTTCCTACTCCTAAGGAAATGAGCCAAGTATGCTCGTTTGGTAAGTACTTTTAAATGACTGAAACTGCTTTTACAGAAAATATTTTTAGGTTTCGAAAGACTTGAAATACTTCCTGCTAAAAGTACAGTGCTTTTTGCTAAAAACACTTTAAATGCTATTCTAAAATTAACTTGCATTTGTACTAAAATTTGGTTTAAAAAATATTTTATCTAAAAGTGTTTTCAGTCGTTTAAAAACAGTTGGCAAACGGGCAAGTTAAAAAATAACCTACTTGATCACAGGGAGGGAAGAGAGAAGCCGTAAAAAGTAAAAAGTTTGATGCTGAATAGAAAATGCCCAAAAAGTGAAGGAATCTAAAAGTAAATGGAGTATGATTCTTTCCCTTCTTCTTCTCATTCCCTTTCCTCATTTTTCTCACAGTTTACTTTTTGTCTTATTGTTTCTACAAAAAAATCATATAAAATGTTGACGTAACTTAATTACAAACGTTCAAATG
>MD14G1006600
ATATTTTCACCAAATGTGTTTTCGGTCATTTTAAAAGTACATCAAAATGAGCTCTATATAGAAGAAGAAAGTATTTCACCTCCCTCCAACATTTTCATCTAATCTATTTATATATTCTATATTCTATTAAGAGAAGAGGACTTGTCAACTTTTTGCCCTCTTTTCTTCCAATTTTGCCCTCACTTTTAAATGCACAATATTGACATCAGGAAGGCAAAATAGTAATTATGTATCTTTTTCCCTTTTTCCCTTTTTTGCTATTTTGCCCTCACTTTTAATACACAATATTTACATAAGAAGGGCAAAATAGTAATTTTATATCAAAATATTTACGTAAGATTAAAAATATGCACTTATTAAGAGAAATTGTTTCACCATCATTTTTTCATACACGTAAGTAAAATCATGAAGTTTTTTTTTTATAATTTGAATGAACTAAAACGGTTGCGCTTGAAGAGAACGTAAAAGGAGGTGAACGATTGTTCATATAAATAGAATAAGTTCTCTTCTGCTAGTACATTTGACTTTCACCAAAATCCTTTTTGATTAGGTTGTTTTTTGCACAAATATATGTGTAGCATTCACAATGCATTTCATAACTTAAATTTCTCTCTTGAGAGTGGAGAGTATTCGTATTTTAGAAGAAACACTGACACTTTCTGCCAAAAAGTGCTTTTACCTAGAAGCAACCCCCGAAGTTTTGTAAAGAGAATAAGCCGCAGTATGAATAATAATACAACAACCAAAAAAAAAAAAGAATAATAATACGATAAAACAATTGATTCCAGAGAGAGTGACACGTGGTCGACGATAGTGGTGATGAGCAAGATATTTTCCCAGCCAAATTACCAAATAAACGGTCAAAGCCAACAGTATTCGCCATCGTGTATGGGCAATTTGGTCATTTCACATCCTGGCGTGACCAGCTCAGCCCAAAGCCCCTAGTTTCAACCCAAATCTATGGGTACAAATGGCAGAACTGCAGAACCTTGTCTCTTAATTTTTCCTTGGTTTTTCCCACAATCTACCAACTTTTCTTCCTCTTCCGCACCACATCCATCCGTGCCGCCCCTGGTTTTGGTTTCTCTCTCCTCCTTTCTCTCTCTCTCTCTCTCTCTCTCTCGATGGCTCGATCCATTATATATGATCGTAGATGTCCCCCTCCCTCCCACTGTTACACGGTATCATCATCGCCCCACTTCTCTTTGGCATTTCATCAAACACCTTCGACCATTCTGAAATTAATCTTTGCTTTGCGGATCGGTTGCTTCTCTTGCTTCTTTGTTTCTCAATTTGGATATTGAATTCTGGGGTTTGAAGGAGAAATTCTGTGCTGCATCTGAAGTGAATATATCACTATGGAGACTGCGAGGGTGGTGGAGCAGGGAAGACATCAGATGCCGCCGTCGAAGGTTCCAACTCCGCTGAAACAGCTCTTTCGTGCGTGCAGACAAGTTTTCAAAGGCCCCGGAAACGTTCCTTTGCCTCACCATGTGCACAAGCTGTGTCGCATCCTCGGTACGTTTTTCGGATTTACCAAGTTTCGTACTTTACTTTTGATTAATTCAGTCACATGTCGTTGTCGTTTATGTTTGATTGATATTTTATCATAAGAATCTTGTACTAGGAGCGTTGAGAATATGGTCATATGTTTTTGTCTATTCGAATTCCTATCTGTGGCGTTTCGATCTATGTATAATGTATGTGCGTACATCTGTGCTTGGACAAAATTTCCTGTCCTTTTGTTTTAGGAAAAAGTCCAAATTTGCAAAGATAGGAAAGAATTTGATAACGTTGCTATATCTAGGAAATATAAACCTCGTTCCGTTTTAGGAAAAATTGCAAATTTGAGTTGCTTAGTTAATATGTAGTTGGTGGCGTGTCGGGGTAATGTGTCGGATTTAATATGTTGTAGCCTGCAATGGATAATGAATCTAGGTTCTCATGGCGTACAATTATCTATACGTGGACGTGCGTGTGTGTAATGCTGGGGAAAAGATTAAGGAGAGGGGCAGGCAAGCATTAGCACGGAATTTTTATGTATGAAAGTGATATGTGGTCCGGATAAATATTTGACCCATTTCATGCGTGAAGGAAACATTGTCCGAGTTGATTGCATTACTGCTTGTTTAATGTGGACATCCGCCATCTTCTTTACAAGCCGATTTTATTGTGTTGCTGTAGATAATATGAGACCAGAAGATGTTGGGCTAAGTAGGGATCTGCAGTTCTTCAAGCGTAAAGCTGTTGTGAAAGGGACTCCTAGGGTCACGTATACAACCATATATGAGTGCAACAAATTTTCGGTAAGTTTATTACTTCCTTCTATCTAGTTGGTCCGGTATTTACTTGGTCGATTGTTGATTGGTTCTGCTGTTTATTTCCATGTGCAGTTGTGCTGCTTTTTTATTCCGGCAAATGGTGTTATCCCACTCCATAACCATCCAGATATGACTGTTTTCAGTAAGCTTCTATTAGGCGAGATGCATATTAAATCATACGATTGGGTTGATCCCGTAAATTCAGATGGCTCCACGCCAGCGCCTCAATGTGAGTCGATATCATTCTCCTGTAGAATTAAAACGAAAATAAAAACTATCTGGGACTGTCTTAACCAGTATCTAATATTAGTAGGATGATTTTGCAGTGAGACTGGCCGAGTTGAAAGCTAATGATGTCTTCACAGCCTCATGCAAAGCATCAGTACTTTATCCAACAGAAGGTGGCAACATCCATGCCTTCACAGCCAAAACACCATGTGCAGTGCTCGATGTGATGGGACCACCCTATTCTAAAGAAGATGGCCGGGATTGCACGTATTACAGAGACCATCCCTATGCTGCTTGTTCAAGTAAGTGAACTCTTGCTTTTTTGACAAGTTGCCAAATAGTTTATTTGCTTTGATCTGTTGTGAAAACAACCAATTTATGGGGTGATGTGTATGAATTTTTCTCGGACTTGCATTTATAAAAGCTACACACAATCAATGTGGGAGAATGTAGGAACCATCAGAGATGTGCATGATGCAATTGGTGAGCCATTTGGCGATACAAAAGAGAATGTTAACCTACGAGATGAGGCCTCTTAAAAATTTAGAGCATCGAACTCAAATTCAATTGGCTATAGGTAGAGCGAATGTTTTTATATTCTCAACACTCGCTTCTCCAGTATACGTCTAGTATATGTGTACAGCTCTGAAACTCTCCAGCTACATGTTGATGATTTAACCTGACCATTTTCTGCTTAGGCTGCTTAGGCACGGTCCTCGGTCATTCTATTTAACCATTGAAGAAACTTGAACTCCTGAAACTTGTTACTGAGACTTGTTAAAATACTGAAACTTGTTACTGGCATTTTGATGCACGTTTGAGTTTATAAGCTATATCTTATTTGCTTGCCAATTCGACGCAGATGGAGGAGCAGCGGAAACTGAAGAGAAACACGATAGTTACTGGTGGTTGGAAGAGATTGAAATGCCTGAGTACGCAAAAATGGATAGAATCGAGTACTTGGGTCCACAAGTTACCAAGAGGAGGTCGTAGCTCTCCCGATGTATGCCCTCCGAGTATTTATTCGTCTCCACGCTCCGATCTAGGCGGAAGTCTCTCATTTTCCTACAGTGTTTGAATTAAGATAAAATGGTTGTAGAGCTTCATTTCATGAGAAGGGATCCTCTGCGGATCTCTTCCATCAAGGCCACCGGATCAAGTGATTCGGGACTTTGAAATTTCATCCAACGGTCATCTGTTTTGACCCCTTAAAATCTATAATAATTTTTTGCCGTTGGATGAAATTTCAAAGGTGTAGATCACTTGATTCGGTGGTCTTGGTAGAAGAGATCCGGAGATGATTTCTTCTCTCATTTCATTACTTTGTTATATTGCTTATGTACCATAGTTTTACAGATTTTCAGAAGAAAAAAAAAAGTTTAGGTGGATTTGGTAACCTTTAAGTTCATGGTTTATGAATTTGACTACATTGTGACGTAAGGCGGTTGTTGAGCTGTCTGATTGTTTCTTCTTTCTCCTATTTTTAGTATTTGAAGAATCATGTTGCTCAAAGAGCTCATGTTTTTAATAAGGTGGTTTGCTCGTTACTTT
>MD14G1218600
GAGTGAGATCGTTCTCGACCACTCCAAGCTCTCCGATATTTTCATGTAATTAGTGATTCGCGACGTTTCAAATTGCAAAGAGGAGCTCAAGAGCCTCCATGAAGAGTTCCAAAACCAGACGGAGGATAAATCCAGGTCGCAACTCCTTGTATTGGATTGAACCCCACCCAAACCCGATAAACCTGATTCGTTTACAAGTCTAATTTTGCCACGTCATGAATTGTTTTTTATTTTTTTGATGGTCGGGCTAAAAAAAAAGCATGTAACGGTTATTGATACGGGCTGCTTTTGTGCCGATTAAGTTTTTGACGAGATCTCTTGTAAAGGTATCTCAACAACATTTGACGTGATGTTAACATCATTCGGCATGGGATCTCAACATCACTCGGCTAATTACTTTAACATTTGTCGACATGAATGCATATGAAAATAAGTCCACTAAGCACTTCACGAACTTCCTCATGGAAAAAATTTCCCTCTTCGAAAATTATAAGGGATAATATAGGAGCCACACGATAACACACACAAATAAACGAGGGTTTGATGTGCATCTAAAGATTCAACAATCAATAATCTGACGGTCACATATATTACTAATATACTTGTACCTACTAGAAAATTCTGACATTTGTCTCAAATACAGTGAGAGTGGGGACCACAGTCAAATAACTGATAGTATATAACGAAAACTGACTGCACGATATATGATGAACGGTCATGATTGCTTGATCCCTGGATCCCCACAAAGAGGATCTGGCCAGGATCCTTTTATTTTTTGCTCTCATATTCCTTCGTCGAATTATGTGAATTGAAAAAAAAATAAATGATAGAAATTAACAAAGAGGAAGTGAGAAGTAAAAATGAACCTATTTAATATAATATTGTGTAATTATGTAAATTCTTGATATATTTGGTTTAAGATTCCTCGCTAATTCTTTTTCATTAGGTTTTGTATTATTTAGAGAACAAATTTATTTCTCAATTTACTATCCACATACACTTATTTTATATGTTTGATTGTGTAAATTCTTGATAAATTAAGTTCAAGATTCCTCAATTGTAAAGAAAAAGAATTGAATCTCATCCGGATTTCTCCTTTCTATCCTTGCCGCACATATCCTTAATTTGGACCCAACAATTATTCTGTAATTTGTGGTGGCCACCAGAATGCTTCCAAAATTTCAGAAAGCAACAGATAAGTTGCGGACGTTTCGAAGCCATACAAGCATGGCGAGGAAGAACTCCAAAGTCCAGGCTCTCTATGAGCTCTGCCAAACGATCTTCACGCCGTCAGGGTCTCCTCCGCCTTCTCCTCCGGCTATCGATAAGCTCTGTTCTGTCCTTGGTAATTTCCCATAATATTTTGTCTTCAAATTTTAATTAAACTGCCCGTCTGATTTGTGATTCTACTAAATTTTGTAACTTTGAAATTGGGTTTGCTTTTTTTCGGGGTGTTTTGAAGAATTGAGTGATATATTTTATGGGGTTTTGTTAAATTGTAAGAGTGTATAATTTTTCACTAATTACAGTCCAAAGTAACTTTTTTTTTTCTTCTTCAGAATTAATCCTGCATTGATGTATAATTTAATATGAAATTTGTGAATTGGAAGCAAATTTGTGTGAAAAGCATGTTTGGATTATGTAATATTTACATTATTGTTCTTGGATGTATGTTTTCAGCTCTTTAAAGAAAGATTTTGCATCCAAAATGCTAACTTTGTTAATCCTGTTGAAAACATACTTTGCTTAATCAAGAATCGACCCTGAATCGACCGGAGTATCATTGCTTATCGAAGATTCAGGGTCGACTCCAGCTTGATCAAGAATCGCCCTTGTTTTATATTTTCCATTTGCAGCGAAGTCTTGATGTTTTTTCCTTGAATTGATGGTATAGACTTGGTTGATAGGGCTTTGTTGCTTATTGATAGAAATGCCTAGTGGCCGATGCTGCCTGTGATATAGATTTCCATGGACCGTATATGGAATGCCTCATTGCTCCATTGACAATGATATCTTTGCTTTTGTTCTTTTGTTGTCATATGTGTTATGTTAATACATCATACGTACGTGTCTTTTGTGCACGTATTAAAAGATTCCTGCTTAAAACGAGCCTGAACCGGAATATCAGATCTTGAGCCCTAACTCAAAACGGTGATGACAGTTTGAGTTGCTTCCTATATGTTACACCATATGAGAGAATCTTGTCTTAATATTCTGATTTTGGTTTGAATTCGCAGACACGATATCTCCTGCTGATGTTGGGCTTAAAGAGGAAAATCTGGATGACGATCGAGGGCTTGGTTTTTTTGGACTTGACCAACTAAATAGGGTTTCTCGATGGGCTCAACCCATAACATACTTGGATATGTATGAAGGTGATAGTTTTACGGTAAGCGTTATAAGTTATCACTCAAAAAGGAATTTAGGTTGTTCGTTATATTCAAAGCTCTCTGAAATTTATACTCAAGGATTAAGCAATGATTTTATGCAGATGTGTATATTCTGTTTTCCTACTTCCTCAGTCATTCCGCTTCATGACCATCCTGGGATGACTGTTTTTAGCAAAATTCTCTATGGCTCTTTGCATGTGAGATCTTATGATTGGGTCGAGCCTGCCCAGGAGATCAAGGGACCAAATTACTTTCCAGGTCTGTTTTTTCATGTAACTTTTAATACATACTACGATGATTATCAGTAGACAATGAGCATGGCGAATGAAAATATTTGTTAATAAAATATAGTATGGAATGAAAATGTTTGCATCATCATATCCTTACGTCTAGTTACAAATGCCCGTTGAATGATTTTCAGAAGCTAAGCTTCACGAGAGAGATACAACTGTATGCCATGCTCATGATTTTCGTAATTAGAGGGTTTAAATACGGGAGAACTGATGAAATTGCTCTCCAATGCAGTAAAATTGGCGAAGCTGGCAGTGGACAAGGTTTTAACGGCACCATGTGCAACATCAGTTTTGTATCCAAGGAGTGGGGGGAATCTGCATAACTTCACGGCAGTCACTCCTTGTGCTGTTCTTGACATTCTCACACCTCCTTACAGAGAAGATGCAGGCAGAAAATGTACCTACTACCGTGATTATCCGTACACCGTGTTTGGTAAGTAACTTTGATTTCTAGTTAGGGTTTTCTTTCCTTCTTGAAGTTAATTCGCATGAAAAGAAAAGCTGATGAGTTTAGCGGTCTGATGAAAACTGCAGCTACGGAAAACAAAATTAAAATAGAGGACGGTAAAGAAGAGGAGTATGCATGGCTTGCTGAGACAGAACCGGATAATCTTTACATGCGCTCGGGAAATTACACAGGGCCGTCTATTCAGGTTTAACCTTCATCACTGTCGGTAGGGACGATCACTAAATGAGCCGATGCTTCTTAATGTGTGTGGTTTGGCTTTAGCACCGTAGAGAAAGCATACCATTGCGGTTGATGACAGAAAGGCAACGAGGTAACTAAGGCGCCGAGAAGTGATTTGAGAGAAGTGCTTCTTGTTAGACGATGATATCAAGTTTATCGAGTCAAGTCATCCCGTATGAACCGCTCTCCTTGTTTGTGTTGGCCTTCATTAACCAACTCAGCAGAGTTGTGATTGTGATGAATGCATCCAAGGATTTGTTATGATAGTAGTGATTAGTGAAGCTCTCTGTTTGAGTTTATGTTTGTGATGTTATGTTGTGGCATTCAAACACGGACATGTCCGCACAAGAAAACACAATCTGCGCCGCCGACGGTTAAAGCTCTACTTAAAACGACAAGAGATTCGGGAACTCAAAACACTTTCACTAGTAAAATTGATGTTTTGCCTCTGAACCATTGCAAGATTCGATCGACAAATCGAGATGTAATACACGGTACATTACATTACAAGGCCGCACAAGAACTACAAAGTTGAACCGGATGACGCCGGCACACGGAACTGCACCTGACTTGATAAACTCTATCAAAAATTTCTGTAGATTTTCCAGGAAATCTGAATTGGCTGGAAGGGAAGCTTAGATGACTTGGATGA
>MD15G1373300
CCAAATACAAAGTCAAAAGTCAGTAAGTCAACAACGGTCATCACACGCTTGAATAGGAGGGCCAAGATATGGCGCTCCAGCAACAAACAGATCTTCGGGCATGTCCCTTTCCTCAAGCACCGCATAGCCTGCTGCTCCATAAATTGGACAGAGTAACAGATTAGCCATGACTATTTATATGAAATAAAAATTCTGTGATACTCTGGAATATATAATACTTTGGTTTTTAATCGTTAGATTTTAATCAAAGACCTAATAATTACAATATTCAAAATACCCGATACTTTAGATCAGTGTAAAAAAATCCCTGTATGAAATTTAGAACTGAATGAATCAGTGGTGGTAAATGGTAATTACAAATTACCAGGAAGAGATGGAATAGGGAAGTCGAAGAAGTAAGTAGAAGGCCTGCCGTGGTCGTCGGAGTAAGGTGGGGTCAATACATCCAAGATAGCACAGGGAGTTACTGCAGTAAAAGAATGAATGTTCCCGCCACTTCTTGGAAATAATACACGAGTCTCACATGGTGAGCTTATAACTCCATCAAAAACCTTGCCTGCCAATCCAACTGCATGCATCCACAGATTAATCAATTTTAACCACAATTTCCACTTTGTTTTTTCAACAAAATCCCAACACAAAATAATGAAATGAAAAATATTGAATTTATGAATATTATTGGCTCTTACATGTTCTGAAGCTAGAAGAAGTTTCCACTTTGATCCAATCGTAAGATTTAAAATAAACAGAACCGTAGAGGAGTTTGGTAAAGACTGTCATTCCAGGGTGATCATGAAGGGGAAGCGTAGCCCCAGCCGGGAAGCAAAACACGCCTATCTGCACATAACGTTCTTCTTACTTGTCAAAATTATATGTTATGTTATAAGACTGTCAAAATACATAATATATCAAATAGTCGGACAAGAGTATGTAAATTATTCGCTTACAGAGAAATGGTCACATTCATGAACATGAATGTAAGTGATTTGGGAGATGCCTTGCCCAGAAACCAATCCCTGGCCGCTCCTTGGACTCGAAGATGGAGATCTACCCGAACCAAATTCATCGATTCCGAAATCTATGGCTTCAAATGTGCCTGCATTTGATACAATTTTAAGCTCTAGTTTTTCATATAAAAACAAAGTGATCCTAACAAGCGAAGAATCATACCAAGGAGATTTTTCAGCCATTGGATTTGTCGGAAAGTTGGGAGTGCTTTCAGATCCGAAAAGACGACATTGCAGGCTTTATACAGCATTTGTATTTTGCTTTTCTCCAATATTATGCAGTCCATTGCTGTTCGTATTCATTCGTCGTAGAATGTCTGACACCTTTGATAAATAAAGAGATAAAAAGAGAGGACTTTTGAGCACAAACTTGCGTCATTAAACCAGGGGGCATGTTTAGACTTTTCACTTTTTTCAATGGGCTACGAGAAGCCCTTGGATTCAAGAAATTGTGCACACAACATTTGCCCTATGTATACATTTAAATATGGGCTGAGATTTTGGGCAAACTTCTCTTCTGGCTTTTAGCAAAACTAGGAAATACGTCACATATGGTGTAACTATCTAGTTTGGCCAGTTAGGTCGGTTGGCAGTGACACTTGAAGCACGTTTATACGACTATTTGCACATTCATACCTAGCTTGAACTTGATGTTCCATGGAACTTTTTTCTTGTTTTTTGAGTCGGTTCTAAAATCGCCACCCCCTAAGTTGTTCATATCCAAAAATCAAAACTCCAAACACAACACACTTTCATATTATTATTATTTTATTATTAGCTCATCTTCTCAACAGAGAATGCAAGTATTATATAAGGTCGCATAGGAAAGATTTGAAACTATTACAATAAAGGAGGAGAAATTTCAAACTCGTGATGCATTGGTGGAAACCCAACATCCGATCAACTAAGATATTAGACCACATGCATTGAAAGTCATCCATGACCAATTATGGCATACATTAAAAGTCACTCACCTTTGCATAATCAAACAAATTGATATAATTTTCATTTAATCTGTAAAAATTTTACACTATCGTGATCTTTATACGCCTTTTTTTTTAAGTACGGTCTTCAATTAGTTTTAGAGTCTCGTTCTATTAGACTCCACGGCCTAAGAAAATTGTGGTCACTTAAAGTTTGATTTTAATTTAATGGTGGAGTAGAAAGTACAACAACAAAAGTTAAATGCATCTACTACTAAATTAAGATCAAACAATGAGCAACCACATTTTGCTTTATCCACGGGGTCTAGGAGAACAAGACTATTGGTCTTTAACGTATTTATATGTTCATTCTCCATCGTGTTGA
>MD16G1162900
TTTCAACATTGACAAACCGAAACGCATTGATTATAACATGCACAAATACAAAAGCAGTTAATTAGTATTTAAAGATAAACACCAAAGCAAACAACACACATGACTTTGTTCCCAAAAAAAAAAAAAAAAAAACAACAACACACGTGACATAAACCCAGTCACAATCCACAAACGCGAATTAAACATACATTCATAATTTAATTAATATTTATTTTTTCTAGCTATACCAACATACAGCTAGAACAATTCCGCTGCCTTAATACAGAAACTGCCCCCGTTGCTGTTGCTGTTGCAGGTGCGTCACCAGGTTATCCAGCATCCACGGGTCCAACGAGTCCGAGTCACCGCTTCCACTCACCACCTGACTCGGCTGCTCCGCCACCACCTCATCCAGCCCCAAGAACGACTCCAAGCTCGATATTTGCTCCTTCAGCTCATACCCTCCGTCACCATCCGCCACCTCATTCTTAGCATACATATCACCGTCACCCTGATAAAATGTATCATAATAGTAAGAACCGGTGTGGAAACTCGGCTGAGTCGACTCCACCCGAGTTGATTCAGCAACAATGCACCGCTTCTTTGTCGGCGGCGGCGTAGCCGGAGCCAGAGGTGGAAGCAGTGAAGAGGGTGGTGGTTGTGAAAAGTTGAGCTTGGCCTTGTCGCCGCGGATGCGCACGGCAGCTTCGTCGTAGGCGCGGGCGGCTTCCTCGGCGGTGTTGTAGGTGCCGAGCCAGACTCGGACGCCTTTGCGGGGGTCGCGAATCTCAGCCGCCCATTTGCCCCACGGCCTCTGCCTTATTCCTCTGTACACATTTTTCCTCACTCTCTTTGCCTTCTGCAGCAGCAGCGGCAGCTGCCCCGGTGGCCTTCTTGGGCTTCGCATCACTTGTCGCTACTCCGATCAAACCACACCAACCATAAGTTAATTACTGCATTTCTTTTGTTAATTCAGTAAAAAGATACGAGAAGACAAAAATATTAATTTTAAAGCAACTTTCAATCAAGGAAAATAAATTCTTTGCATCTCTTTTCTTCTTCTGAATTAATTTTTGTCGATTTTTTTTTTTTTTGTTCAATTTACAAACAAAAACAATTGGCGGTGTCAAGAGAAAATCATATTTTTATTTCAATCTTTTGCGTTTTGATCTTTCAGGAAAGTTGCACTGAAATCTAACTTTCCATTAAAACAAATAATTAATAAACACAAAGAGGTAGTAGAATATGATTAATTACTAATATAAATTACTAGTTGTGTGATCATTAAATTAGAGCACCATACTCATCTGAACTTAATTAATTGGAGATTTTAATTCTAGCCAAATACAATAATTAAACACTTTCTAAATATTTTTGTTCAAAAAAAAAAAAAACTTTCTAAATATTCCAGAAAATTAAGAGAAAAAGCTAGCGCAGCAAAAACAGCAACAAAATATATACAAAGAACTCAATTATTTAAAAGCTAGTGCAGCTAAACAGCAACAAAATATACACAAAGAACTCAGTTATTTAATTGAAAATCTAGTGAAAAGTTTTATTCATATACAATTACCAGATAAAAAAAAAATCATGCAAGAAACACAGCAAACAGAAGAGACAGACAAGTTCTGACTTCTGAGAAATAAATACAATTAATCATGCAAGCTTTATAAGAAAGTAGATAAAATTCTAGACAAAACCCAGTAAAGAAAATGCCATATATAAAAAATTGTGTGTGTGTGTGTGTATATATATTTATCTATATCTATAGATAGATACCTTTGGTGACTGATGGTTTGGGCTTCTGGACCACCTTGTAATCCTCAGGCTGTTTGTTGATGCTGTTGGAGTGGTCTATGCCGAGGAGGTCAGAGATGGTGTCAAGCTCCGACCAGAGGTCCTTCTCCGTCAGCTTCCGGCCACGCTTGGCGGCGATGAAGTCGGAAATGATAGCACCACCACACATGTTTATGTTGCCTCTTGTAGAAACTTTGAGAGAAAAAAGAGCTTTCTCATGACACACGCACAAAGCAAGAAGCCTCTCTTCTAGAGCTCTGTATTTATAGACGACCGTCGGTTACAACCAACATTTTTGCATAACGACAAAAAACAAAGTAAGTTGTCTTAGTGGGCCTTGTTTTCTCAGGACACGGCATGTATGAGAAGCTTACTTAAGAAAAGATGTCATTGTAACGGTATTTAATGCACATCAACATTGTTATGTGACTCTACATGATAAATGCGTGATTAACTTAAAATAATAAGGGTAACGTAACATATTGTAAATATAAGCATGCATTACATGTTGTAAATATAAGGGTAACGTTGCTTTGATTTGTTCAACATCATAGGGCTAGAAAAAAGAAAAGTGCATGCAGAAAGTGAATAAATTATTATGCTAAGTTTATGAGGGGTGCTTTTTTTAAACTAGAGAAAGGCAGAGTCCAACAACATTTTCTTAAACCCTAAACCATAAATTGGTCGCAGATTTTATATAGGAAGCTAAATTTGATATAAAGGATACCTCCAGCTACAAATAGTTAATTTTCCTGAATTTTGGCTCCAATATTGTGGTCAATCACAATCTCACATGTGGACAGTTATAAAAAGTTATGCACAAATATTAAAGAGAACTGTTATTAGTATTTTCAAAAATCTTATTTTACCCTCTTAAGTTCTTAACAAGTGTATTTTTCTTTCTAATTATAGAAAGTTTAGAGTTAAAATAAGATTTTAAGAGTAACAATAACAATTCTCATTAAATTTTGATTAGTAATAATGTAAAAATTCCTACTTCTAAAAAAAAAGAGCTAAGTGCACAACCTGAAACACTCCTATAGAGAAATGCTAAAAAGACTATTTGTTACCTCATAATTTAACATCAATTTTTACATTAATATTATAAAATATTATGTAAAAAATATAAAGTATCAGAGAATTCATGAAATTTTCATTTTAAGACAGTCTTCTTAACATTTTTTTGTGATAACATACTTTAATTGAGAATCCCCTCAGCGATCAAT
>MD17G1048300
TCCATAAGACTTCATGTCATAAATTGACACTAATACAAGTTATATTCCTTTATTTACGTCCGTAGTTACAAGTACTTAAACTATGAAGGACATATGAAAAAATCGTATCTATATTATGCAACTTTTTAATCATCGAAGATGAGAATTGGAAAGTATGCCTGACACGTTGCGTTAATACTCTGAAAAGTTAATGAATCGGTTAATGTGTTGTAATTTTGCGCACAATAATTACAAAACCAACACAACGGGTATGTGTTTGGTGACTTATAAAAAGTCAGCTCTCTTAAGAAGAGGTGAAAAAATACAGACAGATTTGGATTTCCCAAACCCAGAGGTAGTTTTCCACTTTCTACATTGGCAATAAGAAATCACAACAAGATTTCCAGTATCAAAATCTACGTTAGATGGCAGAAAGAAACTTGAAAACTGTGCGTATTTATTACAGAGTTCGACGCGATAGTTTGTGCATGACGACTTATAAAAGGTCTGCTCTCTTAAAAACAGGTGTAAAATACAAGCAAATTCTAGATTACCCAAATCCAGAGATATGTCTTCTCTTTCTACAATGCAAACCAGAAAGCACCCAAGATCATCAACAACTAGGTTGGATAGTAGAAAGAAAACATGAAAATTAGAAAAACCAAAAAGAAAAGTAAAAGAAAGAAGAAAAATCCAATTGAATATTAGTGCAAAATACATACATGTAGTGTTGGAGATGTGAAAATTGGGAAAAAGAGGGGCAACATGGGAAGAACAAAGAAAGATAGAGGAGGGAAGTGGATAAAATCCGCTGTTTGAATAGCCCACTGGAAAGCAAACCATGGCCCCTGGTTTTCACTCCTCTTTCCAAAACCGGCTTTCTCTTTCAGCCCTAAGTCCCTTTGTCCCCTTCTTTTATACCCATTTAACCCGCTCCCCCCTTCTCTTCCTTGAACAGAGCTGCCAAATTTCACATCGATGTCCTCCTTTTAACACCCATCATTCTCCAGTACAATATAACTTTTATTGTTACTGCCCACTCTTCTCTCTAAACCCCTCTCTCTCCTCCCCTCCTCTGTTCCCCTGGTCTGTTTTTTTCTGGGTTTCAATCCAATTTCTCATTTTTTTCTTCAATTGGGTATGTACCCAGATTGAAAGTTTACATTTTTTTTGAGTTTTTCTGAAATGCCCTGATCGAAAATTTCATTTTTTTCTATTGGGTTTTTGTGTTATGATTAAAGGTAGAACTTGGGGTGTGAATGGGGATTGAAACGGTGGCGCCCAATCGCAAAGGCAGTAAGGAGTTTCTGGCATTGGCGGAGGAGACGAATTCGAAAAGCAAGACCAGGAAGGGCCGGCGACGTCAGCGGAAGATGTCGCCGGTTCAGAAGCTGTACGAGACTTGCAAGGAAGTCTTTTCGTTTTGTGGGGCCGGGGTCATTCCCCCGGCTGAAGATATCCAACGGCTATCCTCTGTTTTGGGTATAATTCTTTTATCTCTGCTTTAGCATGAATTCAAATTCATGTTCTTGCTCTAATTAATGTCTCAGAATTTCGTAAGCATTTCATAAGTTGATTGAATTAAAGCTCAATTTTGGTTATTTTTTAATGAATTTAGAAAACCGTATTGAATTAAAGATGCAAAATTTTATAAAATTGGACTCCATTTTACCATTTCACATGTTTGTATCGGTCTTCTGTGTTGAATTTGCATTATCTTGTAGGTTCTGTTATCGGCCGGTGCCTTTTTGTTTTATTTTTTTCCAAAAAAAAATTTAGATAATTTAATCAATCTGTGTCCTTGCATTTGATACATGCATTTCAGTTTTGCGGCTGTATACATGCATCTATATGTATGTATGTCTTTTCGGGCATTTCAGTTTTGCGGCTGTATACATGCATCTATATGTTTGTATATCTTTTCGGGGTTGTTGTTCAATTTACTGTATAAAAAAATGTTTGTGACATAACACGTGTCAATTAACGATAGACGTTAGAAGATTTGATCTCGTTTTTCATGCCAGAGGGGGCCTCCATATCTGCATCGGTTCATTTCTTTACATCTGGATACTGTTTTGGTTACACAAATGGAATATTAGTTGCATTCAACTGTGTTTAATTCAGGATTTTGAGAGAAAATAATCCGTGATAGTGTTATTTGCAATCGTTTTTCTTACCTTTTTCGAATTGATTCCCCAAAGTGGCTTATAGGGTTTGGTTGTTTTGATGCCAGATGCCATGGAGCCTGCTGATGTCGGCCTCACTCCTGATTTGCCGTACTTCAGGATGACGGTAGCTAGACGAACCCCGGTTATAACATACCTGCATCTTTACGAGTGCGAAAAATTTTCAGTAAGTTTCTTCCGGGTGCATTCCCGCAATTTACGAAGCGAAATCAGTCAGCGTGGCTTTTGTTCTTATAAGGTGTTACCTATATGCAGATGGGGATATTTTGCTTGCCGCCTTCGGGTGTCTTACCGCTTCATAATCACCCGGGAATGACGGTTTTCAGTAAGCTTCTGTTTGGGACAATGCACATCAAGTCCTACGATTGGGTGGCTGGTGCCCCGGAGAAAACATTGGCAAGTGCGAATCCTTCACTAGGTAAATTCCTCCTTTGAAAAATTGTACTATTTCTTAACATTTGTATAGAAAGTAGTAAGTGCACACTCAACTCCTGGTGCCGCACCCAAGACTTTCTAGTTTGGGTGGGACCAACGTGGGGTCAAATGCGACCAAAATACATGGTTGCATGCCTGAGTGAGAGCTTTCCTATGGATGATGTGGTCCGGAGCCCTTGCACAAGTTTTTTTCTATATAGCAAAGACACAGCATGAACTTTCTTGTTAAATGTTATTGCATTGTATTGCATCTTCCTTGAGATAATCTGTGGGACTTGATGAGAAATCTACCGGCCTTTTCGATGTGCTTTGGTTCATGCAGTTGCACCGCCCGGTGTTCATCTGGCTAAAGTTAAGGTTGACGCCGATTTCACTGCTCCTTGCAAAACATCCATCCTCTATCCAGCTGATGGAGGCAACATGCATTGCTTCACAGCAGTGACAGCATGTGCAGTGCTCGATGTGCTTGGGCCCCCATATTCTGATCCTGACGGCAGGCACTGCCAGTACTACCTTGATTACCCATTCTCTCGCTTCCCAGGTATCAATTTGGTTAGATCTTCCATTCCAACTAAAAACCAAGAGCGCAGCCTGTTAGAACTTTGAGAAATCTCGATGACGGTTCTGTTTTTGAATTTCAGATGGGGGAGTATCGGTGCCGGAAGATGAGAAAGAAGGCTATGCTTGGCTTGAAGATATAGAGAAACCTGAGGACTTAGCTGTAGATGGAGCCAAGTACAGAGGCCCAGAAATACAGGAGAATTGATGATCTCACCAATCCATCTATCTATATCTCTCCATCCTCATTCCATTTCAGTTGTCTGCATCGCCATACCGTTTTCCCCATTCATCCATCCGCCGCCGCATCACCATCCTGTCGCTTTCATTGATGTCATCAGTGGCTGCTGATCAATTCAGTGCCGCAATAGTAGTGCTTTTGTTTCGTTATGTTGGTTTTTTGTCATGTTTTGTTCTTTTTTTCTTCTTTCCCTGTGGGACATGAGGAGGCACTTGGTGCCCTTTTTTTTCTTCTTTCTACAGTTAATGTACATATCTTAAAAAAAAAAAAAAAAAAAAGCAACAAAAAGA
>MD17G1152400
AACAAACTACGTGCCAATGGCACCGATACATGTCGGTATTCCGCAATTTAACCATCACGACAGAGAGAAGCAAGTGGCAGACATGCAGAGCATAGTGACAACACCCTTCACATGGCCGATGCATGTGTTCAGTTAAAACATAAAACCCGGACGGTACAACCAATTCCATGCCACTTGCAGTAAGCTAATGTCGTATGCGCCAGATACATCTGTGAAAAACACGAAACGAAAATGGCATGGCCTTTTGGTAATTCCGTCATCCTCAAAGGTCAGATTGTCATACAGATCTCTCTCTCTCTCTCTCTCTCTCTCTCTCTCTCTCTACAAACACCAAGTCAAAAGTACATAGAACTGAAAACCAAACAATGCAAAATCTGATGGCCTCTTGTAAAAAGGAAGACCGAAATAAATTTAAACAAGTACAGAATTATGAGGTTTCAGTATCATCATAACTCACACAATTTCATCGTTACAAACATGAAAGTTCAGAAACCACAAGTTCTTTGGACGAGAAAGTGGACCCATTACCTATACGATCTCCATACGCCATTAGCTACGGCTTAAATGCTCCCCCGTACAAGCCTTATCCATGTCAACAGCTTGCACAGATGTACTCCAACCCGAAACACATCCTGCAAGCACAAGAACTTAAGAACCCGGCAACTTTCTCTTCATAAAATTTTAGTGAACGATAACATCAAACGAAATGGTGAACAATGTCGAACTTGACAGGATTGAAAAACTCACTAACATGTAGCTTTATTTACATAAACTGGAAAGCTGGGGTAAGGTTCATCTCTCAGAAAGTTCCTCCAACAATTGCGGGCAGATCGTCAAAGGTCCATAGGTCCCCCGGATTACCACCATCCTGAGTTGCGTCTCCGTTAAGGAAGGCGTCCACTGAAGCATCCCAGCTCCCATCAAGATATGGGGTCTGAAAGTACTTCATCTCAAAAGCTGAGAGCTCATCAGACAGTGTCTTTCCTGCATTATCCTGAGGAAGCACCAGATCCTGTGAGTTGGGCTTCAGCTTCTTCGTTGGGTTAGCATCCTCGAGAAACAGTGAGTCATCAGTTTCTTCCATCACAGAAGAAAGAACTGATGAGATTTCTGGAGTCTTTGAGCCTTGTTCTCCCCAGCCGAAGTCAGAACAATCAAATGAGTTGCTTCCCTGATCGGAACTCAAATAAAAGGGGGCAGGATCGGATGGAGTAGAGGATTTCAGTGCAACATCTCCATTGGCAAGGAAGGTAGACATATACCCAAAGTTATTCAATGTTGGCTTTTCATCCAGAAAACCCAGAGCACTGTAATAGTCCTGACTTGAGTCGTTCACAAAATTGAAATTCTGGTTCAGATTAGACTCAGTGCCATTCACGTTTGTCTTGGGTATCAGTTTCTGAGAATTTGCCTTCACAGAACGCTTTGCAGAAGCACGAGGGGTTTCTTCAGGGAAGTTAACCTTGGCTTTCTTACCACGAATTCTGCGTGCCTCGGCATCATATGCCCTTGCAGCTTCTTCTGCAGTGTTGAAAGTTCCAAGCCAAACCCGAACCCCTTTCCTTGGGTCGCGGATCTCTGCAGCCCACTTTCCCCATGGGCGCTGGCGAATTCCCCTGTACTGGTTCTTCCTTTTTCTCTTTGCAGATTTCTCAGCTTGCCCATTGAACTCCACAGATTTCACAGCAGTAGAACCTTCAAGATCAAAAGAGAAAAAAACATTGAACACGAGCAAAAAGATCCATCAAGAAAACGTCACAAATCTGTTCAGATGTAAATCGGATTAAAAACAGATGATCAGTAGTCTCTTAAAACGGTGAGAAAAACTAAGAGGAAATTAACATAAATACAAAGCCGAGTTATACCACAAAAGTCTACAAGGAGCTCTAGATTTTCAAGTTTTATAGCATAATAGTTTATCAAATAGCAGCAACTGGATCCAACCAAATTCCAAGTTGCATGGATGAAATCATGATGATTCTAGATGTGATCTCAGAAATATCAGAAAGACACGAAGTGACAAACTTTGATCTCCATATCACAAGCATGATCATCACAAGATATTGGAAGCAAATTAAACAACATATTAAGAAACAAGCAGATGTTAATACAAAAGTTACATTCAAGAATAAAAATTATCATTATTCATAAAGTAAACTTGCTTGGAAATTTCATTTGGCTCTGGATCTGAGCTTGCTACTTGATATTTATACAATTGGAAATAGACCATAAATTACAACTAATCCATTACTAGCATAACAGAAAACAACCAAGTTTTATGAAATTTCAACAGATAATTAATTAAGAACAATGAAAACCTAGATTGATGATTTTATAATTAATTAAGACTTCAACTGATGAAACTCGTACAGTATTACCAAGAAGATCTTTCTACCCACCTAAACAAATTCCTCAGATTCAAAACACAAGAACTAAAACAAGTTATTTCTAAAGTGATCATCCCAACAATCTACCACAATATCACACACACATATATAATTAACAAGCAAGATTAAAGCTTTATAATAAGAGCTCACCTAGAAGATCTATTCAATTAAGGCCACAAATTTCCAAGTAAATTAAATAAAGCAACAATTAGAATTTACAAATTACCATTACAACATAAATCAACTCTTTAAATAAAATTAAAAAAACAATAAAATGTAAAATCTTTTGTAAAAGGGATGAAAGAGGAGATTTTTACCACGGGCAGAAGAGGGCTTTCCGGCAGAGAAGGCAGAGGGCTTGAAATCAACCATTTCATCGTCCTCGTCCACATCGGACTCGTCCTTGAATTCCTGGAAATCAGCCTCGAAGTCGTCGTCCAAGTCAACGATTTCGGACCTCAGAGGCTTCGAGAACCGCTTTCCCGAACTGGGTTTTTTGAGATCGGGCCAGAGGTAGTCGGCGGTCAGCCGCCGGGACCGTGCCGCCGGCGCTATGAAATCGGAAATAATAGCACCTCCACACATTATGCTGTTTCACGGAGGACTTGCAGCTGAAAAGGGTGTCAGAAAAATTAAAAAAGTTGGGATTTTTCAGGTGAAAAAGTTGAATCCACTGACTGGTTTTTGTGTTTTGGAAGTAAAGCAAGCGATCAGAGAGAGGGAGAGAAAAGCTTTCGTTATTTTTCTGCTGAACAAAATGAGGGTTTATCGTTTTATATTTTTTCTTACGGGGAAATGGCCGACGACGGATGGTGAGTTTACCATTTTGTCCTTGGTTAATGTGGAGATTTGCAGATGCCGCTGCTTTTGTTGCCCAGAATGCCCTTCTGTGGTGGTTGAATTTTACTGCTTGCTTTTGCCGACCAAGAAAAATAATAAGAAAACAAAAGAGGCAGATGAATTATTGAGAATCATGAGGGATCAATTTGGAGGTTAGGTGAAATAAAGCTCCTCCAAGGGACTATTTGCATACTTTGGCAATTGGCAATGGATGGGAACAAATAAAAGCATATAACCTTTTACATTCCAATTCTATACAAAATTTAATCTTTTATTTCCACCCACATCCTCGTTTAAATTAAGAGTAGGGCTGAAAATTTTTCCGAAATCCCAAACTAAACCAAAAAAATCCAGAATTCATACCGAAAAATTTCCAAACCGATAATATAAAAAAATTTGAGATCCATACCAAACCAATCTCGAACCTTTAGGTACGAAAATCTAAATTACATATTCAATGATTCAAGAATCTTGAACCAAACCAAAAAAATATATATATTTATTTTGGTTACATGCATGTTGAATGTTGAATTTAAGTAGTTTGATAGTAGATTACATTAGAAATAGAAGTATGAAATTAAGTAGTTTGGAACTTTGGAACATCAATTTGACTTAGTATGAATGAATTGGTATTTCAATTGATATGAAATTTCAAATTGGTATGAAGTAAAAAGCCTAAATTTCAAGTGATATGAAATTGGGAAACAAAATATTAGGCGAAAAGCCTAAATTTTGGTTCATAGCCCAAAAATCTCAAATTTCAAACCAAAAGCCCGAAAACCCAAAACCGAAAACCGAATCTCGATCCATCCTGATATACCGAAAACATTTTGGAAATTTCAAAAATTGAAAATACTGAAATTTCGGTTTGGAATTGATCTTCACATTCTCA
>MD17G1266100
TTAAAGCTTAAAACCTTTAATACAACCGCTTTCCATACAATCAAAATTAAATGCCTCCATAGCCGAAATCAGAAGACAAAAATCCCAAAAATGTGGGTTTGTAACAGTGAAGCCCACATGAGCTAATGCGTCCGCCACGAAATTAGCCTTCCTATAAATATGCTTCCAACTGATATGCTGAAATTCATAAGCCAACCATTTGATGTCCTCTATGATAGGTTTATGATGTCAAGGGGACATCCAAACATCTTGCACCACCTAGATGACAAGCTTAGAATCCCCTTCCACCATCAGCTTCTTCACAACTTTGTGCCTAGCCAACAAAAGCCATTTCTTTAAAGCAACTGCCTCCGCAACCAAAATGATGGCGTCATCAAGGTTCAATGCTCCAACACCAACAGGTTGCCCTTCCTCATTTCTAAGAACAAAAGTAGCTGCATAACGATCCAAACTAACCGACCCATCACAGTTTAATACCACATAACCATGGGAGATGTTCTTATGGAGAGAGAAAGAGAAAGAGAGAGTGTGAGTTTACAGGGTAATAATAGGATGACACGATTGTGATAGAATGTGAGTTTACAGTGTAACAATAGGATGACACGGGTGTGAGATATACAAAAAAAAAGTAAAAAGTTGTTTGTTCGAAATTACTTTAATGTCCCATATTTTTCGTTTCTCACATTTTTTTCAGTTATGTATTAAAGGTTATAATTGTAATTAAGGACGGTGCTTTTGTGAATATTTGCAAAATGGAGGCTAAAATGGTAGAGAGAAGAGAGAGACAAACGAAACCCCTAAAAGGGCCGTAAAAGGTAATGAAATGACGTGGGTGAAGATCTTTTTTCGACTTCTTTCTCTTTTTCTTCGCTTATGCGACTGCTACAGGAGCGATCCCTCCCCCCTCCCCCTACTCTCTCTCTGTCATCGTCTACCTTTAACTCTTTTCACAATTTCTCTGTCCCACTTCAGGTACCGTACCTTCAATCCATCTCTCTCTCTCTCCTCCCTTTTAGATCTCAGTTATGGCTTTTCCGGGTTGGATCCAACGTGGGTTCTTATTTATTTTTTCAGATTGTCCTAAATTATAAATTCTCCCCCATCTGCTAGTGTTACGTACAGCTACCTGATTTCATTGGCTAATTTCATCTAATTTACTTTTGAATTAGTTGAGAAATGGGTCTTACTTGTACGTGTATGAATTTTTGTATGTTTGCACTTTGCCCATTTGTTGGGTTTCTGAGAATTGATCAAAGCATTGAACTTTACTAACACTTGCTTCATATGTGTTGTTTTTGTTGTTGGGTAGGTGTTCATAGATAGGATTAGCTGAGACGGAATCGAATTGCTGCCATGGAGTTTCATTATTGTTTCTTGGGTTGCAAAATGAGAAGTTTTGATACGCTGAATTAAAGGCAATAAGGTTTTTCCAAACTGGGATTTGGATTGGCATTGCAATCAATAAATTTCTTTGCGAAGGCGTTATCAGCTTACTGATTTTGGGGCTCTAATCCGTTCAGTTAAGTTGGTACCGTCTTTGCATCATGCCATATTATATTCAGAGACTCTATAATGTATGCAAATCTTCATATACGCCGACCGGACCTTTGTCAGAAGAAGCCCTGGAAAGAGTTCGTGTCAAACTAGGTATGATCCTTTAATTTTTTTTTTTTTTATAATAATCCAAACATTTTCAAATTTTGCTTGCCTTTTCTGCTACTTCGTGTTGTGCTGTGCTAATTATATGCCATGCCTAGTTGGAATGTTTGAGACAAAGATCAATCCTGTTTTAAAGCAAATTGTTTATTTTCAGCAAGAAATATTGATTTGAAAACCTTAAAGAAACAAATATACTAGGTTCCGGGACAGTTTTGGAGTTTCTGTTCTACCCGCCAATTGAAGTGCTCCCCACTAAGTCATAAACTGGAAAGCAGTTATCGATTAGTTTAGTTAACTTGCTAATCTAGCTATTTAGGAAACCGAAGACTACAAGTCAGAAATGAACGTCAAAACACATGAATCGTTAGCTAAACATAGAGAAAATGTAAATATTTGAGATTTAAACTTCTTTCAAGTTTAAAGTAATCCCAAGTTCACACTCAGAAGCTAACGGGGCAAAAGATGAAAGCACTTTCGAACATATATAATAATAAGATTGATACTTATTTTGCTTTAACAATCCCTTGTCAATTTTACACCCTGCTGCTGTGAAATTCGTAATAGATTTGATCTATAAGTTGGTTGGATTCCATATAGTACTATGTCAGATGCTACTGCTAATGCTTGCTGGGAGTTTAGTAGATTGGATCATCCATTCGCATACATCATACTCATTCCTTGATTACTCCATGACTTGATTTGTATTTTATTGGTTTCTTGTTGCTTGCACTTGATTGATTTTCTTGTGGATTAGAGTCTGAAATTGTTTTAACTTGCACTTGATTGATTTTCTTGGGCTTATTGGCCATCAGCTGCCTGAACTCATTTAACCAGCCCACTGAGGCATTAAAAAAAATTATTTGGTGCCAAAGGCCTATGTGGAAATCTTGAGCCATTAGAACTACAAATCTCTTTATAAGTAACATGTTTCCCTTGTGATGAAGGGTTACGTTTTACTAGAAATAGATGCTTATGAATATTATGAGAGCGTCTTCTCAAAAAAAATGAATATTATAAGAGCTTAAGACATTTAAACTAGTATTGGATATCTTTAGACACCTAAGTACACTAGTTTAATCCTTACGTTCATCTTTGATATTGTCTCAAGCTTCTTCACATGCTGGAAAGCTTTTTGCACAAGCCTTAATGGTTCTAGTTTTACCATTTCTCAGGCACCTCATTTGGCAAGCTTTTCCATAAAGGGGTCTTCTAAGGCACCTCATTTTTCTTTCTATCCACAGAGTAGTGTGAAATCTTATTGTGAACCCCTCTTTTGTTCTGTTTTTCAAATTTAACCCTGCTTATGTTTTTTATTTCAGAGAAAATTAAGCCTGCAGATGTAGGTCTCGAACAGGAGGCACAAGTGGTGCGTAATTGGTCAGGTGCTATGCCTGAGCATAATGGGATTCAGCAGTCACTTCCACCAATCAAATACTTGCATTTACATGAGTGTGGTAGCTTTTCTGTGAGTACAGGACTACAAATCATCAGTTATTGATTAAAACTTGTTTGGGTTCCATTTCGATTGTGAGATTTCAAATTTAGAGATTTTAGTTTATTCAAAGTTAAATTTCGTGAGAATAATTATTACCAATACATAAAAGTTTGTTTTTATGTGGGATGAAATAGATATGCATGGATTTCAAATGATTCATTGATTTCAAATTTATAATATTATGTTAAGTCTAGTTGTTTCAAATACGTTGCACTTAGTATTTGTACATTTTCCTAACAAAAATAAGCTTTTTATTTTTATTTTTATAGGAATAATAAACCTATTATTAACTGCAAGACCATATTTATAAATCTCCTCAACCAACATTAGAGTTTTAACTATTATATAATCTCATAAGTCCGCACAATCAATGCTCACTTAGAATTAGAAATCTAAGTGTCAGAAGACTACAAAACTGATTTACTGGTATTGAGCAATTGCTTTTACTTTTGGCAGATAGGAATTTTTTGCATGCCGCCTTCCTCTATCATACCTCTTCATAATCATCCTGGAATGACTGTGTTGAGCAAGCTTCTATATGGTACATTACGTGTTAATTCATATGACTGGGTTGATTTTCCTGGCCCTGCCGATCCATCAGAAGGTGTGATTTTCAATGTCTCTCGTCTACTTTACAATGTTGGTTAATGTACTGTTTCCTTTACCTGATACCTCATTTGCATGATTTCAAAAATTAAACAGCATCCTGTTTGTGAGTGTTCGTATCTAGCTTGTTCTATGCTTTCACATTTTTTGGTATTCTCTTAACTGTTTTTTGCTGGTTGATTGTGCGGGAGTGGCAAAGATTCTTTCTTATGGTTAGATCTTCAATATTTCACTCTTATTAGCCTTAGGTAGTAAAAGAGGGACGCAAAATGCTTCATTTTGCAAGTTGAGGAAATTACGCATTCCCCCAGCTTGATATTGACCTAGTCTCAGCATGCAGATAAGTATGAACTTATCATGGTGTATGCTGTCTGTAACCTACTTGAGACATGTCACGGTTTGCATTAAGGGTGGTTGGTGAACATGTGCGGTCAATTTTTTCGTTATGATGAAATGAGTCCAAAGTTTCGCGATTTTTGTTATACTGTTGGTTGCAAGTTTAGCAAGGCTAAGGATTTGGTAAGGGGTGGTATCCTAAGGATTGGTTGACTGCTGCTGCTATGCTGCTTTCCAGCAACAGGGCCATGCAATCTCCAATATGATCTGTGATTTTATTAACTGCCCTCATCCATTTGGGAAGGGGTGTGCATTGTAGCCCCAGATAGACCAGATAACTTGAGGGTCTTGTCTTGATGGGCACCTGGGCGCCAATGCTGGGGATGAAAATCTTCTTCCAACGTGTTTTTTGCTGTGGAAGAACTTTAGAGTGAGGTTTAAGGATTCTATTTGAGCTCTTTTTGGCATTCAGTAATATATCATTATATTTTATTTGGATTTCTTTTAGTTAGTTTTTGACTGTTCCAAATGCAATTATGGAAAGATGGGAATGAGCTTGCTGAATTACTTTGTCTCTCTTACCTATTTCAACATCCATGTTTCAAAAGTTGGGAATGTTTCTCTTGTGATTGTGAGTGAGGCGGATACGTCATATTGTTAACTGGGGAGATGTGAATTGTTAGCTTGGAAGCTTGGTGTTGGATGTAATCTGTTTTAAATTTTATATAATTTTATGTTTTAATTTTTTAGAGGAGAGATCTCACCTAAGAAATGTTGAGGGATGAACGACTTTGTTTAGTTCACGATCTATTCATATTTTGGAAATCTGGGTTTTTGCAGCGAGACCTGCAAAGCTGGTCAAAGACACTGACATGACCGCGCCCTGTCCACCAACAGTTCTTTACCCCACAACTGGAGGCAATATCCATAGCTTTAGAGCTATAACTCCCTGCGCCATCTTTGACATCCTAGCTCCGCCTTACTCTTCTGAAGAAGGACGACACTGCAGTTATTACCGGAAGTCCTCAAGAAGAGATCTGCCTGGTAATGAAATTTGTCTACTTTTCTGGTTATTAGAGTTGCAAATATTCCAATTGGTCCTAAAGTCAAGGATAACTGATAACCGCCAAGTACATTTCGTCAATGTTGCTGCTGATATTGATATGTTTTTTTGTTCGTTTGTTTGTTTGTTTGTTTGTTTGTTTGGAATGAAGCTGATCTTGAGCTCGATGGAGTTATAGAGCCTCAAGTGACTTGGCTAGAAGAGTTTCAACCTCCCGAAAACTTTGTGATTCGCAGAGGGCTGTACAAGGGCCCCGTTATTAGAACTTGAGAATTCTTGTTACATTTCTAGCTGAATTTGCTTTTTTCAAGATAGGAAACATTGAGGGGAACAACAGTGGCAATAATTTTGGGTTATGTAAGTTGCGCATTTGACTTGTACATAATAACTACGCCGTTGTAGTCAGATTTACTGACTTTGCATTGAACTAGGAGAGTAGTCGATGAAAGTTGTCAAAAAATGAAATCATGGACATTCACATTCCCGTTGGCAGTGTGACGAACGATCGTATGTGGCTCGGTTGTATTCTTCATTAAAAGGTTGTTCTTGCAACCAACCTTTCTAAGTGTTTTTCACGAAACTGCAGTCTGCAGTGTCAAGTTCCTCAGAATTCTGACCTCAATTGCTGTGGGCTTCTAATGCAAATCTGGGGTCAAGAGGGTCTATAAGTTTTGGGCTTCAAGCAGGGAGGGCCGATTAGTATGCGTGTCCAAGC
