# Supplementary material for: Transcriptomics of long‐term, low oxygen storage coupled with ethylene signaling interference suggests neofunctionalization of hypoxia response pathways in apple ( Malus domestica )
Source: Plant Direct. 2024 Dec 20;8(12):e70025. doi: 10.1002/pld3.70025 (PMC11660084; doi:10.1002/pld3.70025)
Supplement: Supplementary file 2 — Data S2: Homologs of all 606 hypoxia response genes identified in this study across 42 representative species of land plants). [file PLD3-8-e70025-s004.gz]

Archive with 885 entries (883 files):
- 01-integratedGeneFamilies_dir
- 01-integratedGeneFamilies_dir/3973.fna
- 01-integratedGeneFamilies_dir/428.fna
- 01-integratedGeneFamilies_dir/2541.faa
- 01-integratedGeneFamilies_dir/4130.faa
- 01-integratedGeneFamilies_dir/1048.faa
- 01-integratedGeneFamilies_dir/6176.fna
- 01-integratedGeneFamilies_dir/251.faa
- 01-integratedGeneFamilies_dir/2847.fna
- 01-integratedGeneFamilies_dir/2025.faa
- 01-integratedGeneFamilies_dir/164.fna
- 01-integratedGeneFamilies_dir/4205.fna
- 01-integratedGeneFamilies_dir/831.fna
- 01-integratedGeneFamilies_dir/7718.fna
- 01-integratedGeneFamilies_dir/3218.fna
- 01-integratedGeneFamilies_dir/7056.fna
- 01-integratedGeneFamilies_dir/2780.faa
- 01-integratedGeneFamilies_dir/2884.fna
- 01-integratedGeneFamilies_dir/8332.faa
- 01-integratedGeneFamilies_dir/986.fna
- 01-integratedGeneFamilies_dir/5170.faa
- 01-integratedGeneFamilies_dir/8326.faa
- 01-integratedGeneFamilies_dir/9866.fna
- 01-integratedGeneFamilies_dir/127.faa
- 01-integratedGeneFamilies_dir/1209.fna
- 01-integratedGeneFamilies_dir/133.faa
- 01-integratedGeneFamilies_dir/2186.faa
- 01-integratedGeneFamilies_dir/3807.fna
- 01-integratedGeneFamilies_dir/1672.faa
- 01-integratedGeneFamilies_dir/1100.faa
- 01-integratedGeneFamilies_dir/1128.faa
- 01-integratedGeneFamilies_dir/212.fna
- 01-integratedGeneFamilies_dir/1786.fna
- 01-integratedGeneFamilies_dir/443.faa
- 01-integratedGeneFamilies_dir/4173.fna
- 01-integratedGeneFamilies_dir/457.faa
- 01-integratedGeneFamilies_dir/4093.faa
- 01-integratedGeneFamilies_dir/1745.fna
- 01-integratedGeneFamilies_dir/318.faa
- 01-integratedGeneFamilies_dir/442.faa
- 01-integratedGeneFamilies_dir/8990.fna
- 01-integratedGeneFamilies_dir/575.fna
- 01-integratedGeneFamilies_dir/207.fna
- 01-integratedGeneFamilies_dir/1667.faa
- 01-integratedGeneFamilies_dir/7570.faa
- 01-integratedGeneFamilies_dir/668.faa
- 01-integratedGeneFamilies_dir/9898.fna
- 01-integratedGeneFamilies_dir/132.faa
- 01-integratedGeneFamilies_dir/11084.faa
- 01-integratedGeneFamilies_dir/818.fna
- 01-integratedGeneFamilies_dir/2781.faa
- 01-integratedGeneFamilies_dir/5788.faa
- 01-integratedGeneFamilies_dir/165.fna
- 01-integratedGeneFamilies_dir/171.fna
- 01-integratedGeneFamilies_dir/17224.faa
- 01-integratedGeneFamilies_dir/3033.fna
- 01-integratedGeneFamilies_dir/6901.faa
- 01-integratedGeneFamilies_dir/536.faa
- 01-integratedGeneFamilies_dir/250.faa
- 01-integratedGeneFamilies_dir/2554.faa
- 01-integratedGeneFamilies_dir/415.fna
- 01-integratedGeneFamilies_dir/7296.fna
- 01-integratedGeneFamilies_dir/9429.faa
- 01-integratedGeneFamilies_dir/3106.faa
- 01-integratedGeneFamilies_dir/359.fna
- 01-integratedGeneFamilies_dir/1801.fna
- 01-integratedGeneFamilies_dir/291.faa
- 01-integratedGeneFamilies_dir/4979.fna
- 01-integratedGeneFamilies_dir/1063.faa
- 01-integratedGeneFamilies_dir/4655.faa
- 01-integratedGeneFamilies_dir/371.fna
- 01-integratedGeneFamilies_dir/246.faa
- 01-integratedGeneFamilies_dir/6149.fna
- 01-integratedGeneFamilies_dir/5440.fna
- 01-integratedGeneFamilies_dir/5871.fna
- 01-integratedGeneFamilies_dir/1275.faa
- 01-integratedGeneFamilies_dir/939.faa
- 01-integratedGeneFamilies_dir/1395.fna
- 01-integratedGeneFamilies_dir/198.fna
- 01-integratedGeneFamilies_dir/66.fna
- 01-integratedGeneFamilies_dir/826.fna
- 01-integratedGeneFamilies_dir/72.fna
- 01-integratedGeneFamilies_dir/6377.fna
- 01-integratedGeneFamilies_dir/7041.fna
- 01-integratedGeneFamilies_dir/8.fna
- 01-integratedGeneFamilies_dir/695.faa
- 01-integratedGeneFamilies_dir/19.faa
- 01-integratedGeneFamilies_dir/1578.fna
- 01-integratedGeneFamilies_dir/10244.fna
- 01-integratedGeneFamilies_dir/4292.faa
- 01-integratedGeneFamilies_dir/2344.faa
- 01-integratedGeneFamilies_dir/2298.fna
- 01-integratedGeneFamilies_dir/1949.fna
- 01-integratedGeneFamilies_dir/563.fna
- 01-integratedGeneFamilies_dir/332.faa
- 01-integratedGeneFamilies_dir/4602.fna
- 01-integratedGeneFamilies_dir/468.faa
- 01-integratedGeneFamilies_dir/2393.faa
- 01-integratedGeneFamilies_dir/1843.faa
- 01-integratedGeneFamilies_dir/1894.faa
- 01-integratedGeneFamilies_dir/9576.faa
- 01-integratedGeneFamilies_dir/2351.faa
- 01-integratedGeneFamilies_dir/238.fna
- 01-integratedGeneFamilies_dir/1664.faa
- 01-integratedGeneFamilies_dir/6564.fna
- 01-integratedGeneFamilies_dir/1579.fna
- 01-integratedGeneFamilies_dir/24.faa
- 01-integratedGeneFamilies_dir/30.faa
- 01-integratedGeneFamilies_dir/984.fna
- 01-integratedGeneFamilies_dir/18.faa
- 01-integratedGeneFamilies_dir/8401.fna
- 01-integratedGeneFamilies_dir/9.fna
- 01-integratedGeneFamilies_dir/737.faa
- 01-integratedGeneFamilies_dir/67.fna
- 01-integratedGeneFamilies_dir/3597.fna
- 01-integratedGeneFamilies_dir/5870.fna
- 01-integratedGeneFamilies_dir/7901.fna
- 01-integratedGeneFamilies_dir/5589.faa
- 01-integratedGeneFamilies_dir/8708.faa
- 01-integratedGeneFamilies_dir/364.fna
- 01-integratedGeneFamilies_dir/290.faa
- 01-integratedGeneFamilies_dir/412.fna
- 01-integratedGeneFamilies_dir/2235.faa
- 01-integratedGeneFamilies_dir/3665.faa
- 01-integratedGeneFamilies_dir/9519.fna
- 01-integratedGeneFamilies_dir/257.faa
- 01-integratedGeneFamilies_dir/2751.faa
- 01-integratedGeneFamilies_dir/88.fna
- 01-integratedGeneFamilies_dir/4308.faa
- 01-integratedGeneFamilies_dir/727.faa
- 01-integratedGeneFamilies_dir/3578.fna
- 01-integratedGeneFamilies_dir/1409.fna
- 01-integratedGeneFamilies_dir/34.faa
- 01-integratedGeneFamilies_dir/1338.faa
- 01-integratedGeneFamilies_dir/860.faa
- 01-integratedGeneFamilies_dir/3430.fna
- 01-integratedGeneFamilies_dir/109.faa
- 01-integratedGeneFamilies_dir/8203.fna
- 01-integratedGeneFamilies_dir/3356.fna
- 01-integratedGeneFamilies_dir/135.faa
- 01-integratedGeneFamilies_dir/2427.faa
- 01-integratedGeneFamilies_dir/10160.faa
- 01-integratedGeneFamilies_dir/1970.fna
- 01-integratedGeneFamilies_dir/6682.faa
- 01-integratedGeneFamilies_dir/2277.fna
- 01-integratedGeneFamilies_dir/336.faa
- 01-integratedGeneFamilies_dir/1846.faa
- 01-integratedGeneFamilies_dir/7589.faa
- 01-integratedGeneFamilies_dir/487.faa
- 01-integratedGeneFamilies_dir/493.faa
- 01-integratedGeneFamilies_dir/215.fna
- 01-integratedGeneFamilies_dir/6788.fna
- 01-integratedGeneFamilies_dir/3828.fna
- 01-integratedGeneFamilies_dir/646.faa
- 01-integratedGeneFamilies_dir/3419.fna
- 01-integratedGeneFamilies_dir/134.faa
- 01-integratedGeneFamilies_dir/1232.fna
- 01-integratedGeneFamilies_dir/4269.faa
- 01-integratedGeneFamilies_dir/1311.faa
- 01-integratedGeneFamilies_dir/849.faa
- 01-integratedGeneFamilies_dir/21.faa
- 01-integratedGeneFamilies_dir/732.faa
- 01-integratedGeneFamilies_dir/3314.faa
- 01-integratedGeneFamilies_dir/929.faa
- 01-integratedGeneFamilies_dir/7904.fna
- 01-integratedGeneFamilies_dir/8255.faa
- 01-integratedGeneFamilies_dir/163.fna
- 01-integratedGeneFamilies_dir/4862.faa
- 01-integratedGeneFamilies_dir/2459.fna
- 01-integratedGeneFamilies_dir/295.faa
- 01-integratedGeneFamilies_dir/6050.faa
- 01-integratedGeneFamilies_dir/8837.fna
- 01-integratedGeneFamilies_dir/268.faa
- 01-integratedGeneFamilies_dir/8914.faa
- 01-integratedGeneFamilies_dir/240.faa
- 01-integratedGeneFamilies_dir/917.faa
- 01-integratedGeneFamilies_dir/175.fna
- 01-integratedGeneFamilies_dir/7158.faa
- 01-integratedGeneFamilies_dir/1267.faa
- 01-integratedGeneFamilies_dir/149.fna
- 01-integratedGeneFamilies_dir/3221.fna
- 01-integratedGeneFamilies_dir/3382.fna
- 01-integratedGeneFamilies_dir/2088.fna
- 01-integratedGeneFamilies_dir/773.fna
- 01-integratedGeneFamilies_dir/877.faa
- 01-integratedGeneFamilies_dir/693.faa
- 01-integratedGeneFamilies_dir/6239.fna
- 01-integratedGeneFamilies_dir/8200.fna
- 01-integratedGeneFamilies_dir/968.fna
- 01-integratedGeneFamilies_dir/1224.fna
- 01-integratedGeneFamilies_dir/10242.fna
- 01-integratedGeneFamilies_dir/650.faa
- 01-integratedGeneFamilies_dir/565.fna
- 01-integratedGeneFamilies_dir/217.fna
- 01-integratedGeneFamilies_dir/1887.faa
- 01-integratedGeneFamilies_dir/320.faa
- 01-integratedGeneFamilies_dir/10040.fna
- 01-integratedGeneFamilies_dir/321.faa
- 01-integratedGeneFamilies_dir/2394.faa
- 01-integratedGeneFamilies_dir/2248.fna
- 01-integratedGeneFamilies_dir/484.faa
- 01-integratedGeneFamilies_dir/9564.faa
- 01-integratedGeneFamilies_dir/6125.faa
- 01-integratedGeneFamilies_dir/202.fna
- 01-integratedGeneFamilies_dir/955.fna
- 01-integratedGeneFamilies_dir/2800.faa
- 01-integratedGeneFamilies_dir/3277.faa
- 01-integratedGeneFamilies_dir/1474.faa
- 01-integratedGeneFamilies_dir/766.fna
- 01-integratedGeneFamilies_dir/4256.faa
- 01-integratedGeneFamilies_dir/9014.faa
- 01-integratedGeneFamilies_dir/4215.fna
- 01-integratedGeneFamilies_dir/61.fna
- 01-integratedGeneFamilies_dir/15387.faa
- 01-integratedGeneFamilies_dir/6416.fna
- 01-integratedGeneFamilies_dir/3585.fna
- 01-integratedGeneFamilies_dir/902.faa
- 01-integratedGeneFamilies_dir/3591.fna
- 01-integratedGeneFamilies_dir/9533.fna
- 01-integratedGeneFamilies_dir/3868.faa
- 01-integratedGeneFamilies_dir/9527.fna
- 01-integratedGeneFamilies_dir/1153.fna
- 01-integratedGeneFamilies_dir/296.faa
- 01-integratedGeneFamilies_dir/1190.fna
- 01-integratedGeneFamilies_dir/9362.faa
- 01-integratedGeneFamilies_dir/1184.fna
- 01-integratedGeneFamilies_dir/597.faa
- 01-integratedGeneFamilies_dir/3614.faa
- 01-integratedGeneFamilies_dir/305.fna
- 01-integratedGeneFamilies_dir/540.faa
- 01-integratedGeneFamilies_dir/7499.faa
- 01-integratedGeneFamilies_dir/649.fna
- 01-integratedGeneFamilies_dir/885.fna
- 01-integratedGeneFamilies_dir/781.faa
- 01-integratedGeneFamilies_dir/959.faa
- 01-integratedGeneFamilies_dir/113.fna
- 01-integratedGeneFamilies_dir/2824.fna
- 01-integratedGeneFamilies_dir/12.fna
- 01-integratedGeneFamilies_dir/852.fna
- 01-integratedGeneFamilies_dir/846.fna
- 01-integratedGeneFamilies_dir/1322.fna
- 01-integratedGeneFamilies_dir/5150.fna
- 01-integratedGeneFamilies_dir/701.fna
- 01-integratedGeneFamilies_dir/3.faa
- 01-integratedGeneFamilies_dir/2763.fna
- 01-integratedGeneFamilies_dir/2011.fna
- 01-integratedGeneFamilies_dir/932.fna
- 01-integratedGeneFamilies_dir/1177.faa
- 01-integratedGeneFamilies_dir/6061.fna
- 01-integratedGeneFamilies_dir/420.faa
- 01-integratedGeneFamilies_dir/352.faa
- 01-integratedGeneFamilies_dir/3953.faa
- 01-integratedGeneFamilies_dir/3946.faa
- 01-integratedGeneFamilies_dir/6706.fna
- 01-integratedGeneFamilies_dir/9264.faa
- 01-integratedGeneFamilies_dir/1928.fna
- 01-integratedGeneFamilies_dir/384.faa
- 01-integratedGeneFamilies_dir/7088.faa
- 01-integratedGeneFamilies_dir/1243.fna
- 01-integratedGeneFamilies_dir/151.faa
- 01-integratedGeneFamilies_dir/145.faa
- 01-integratedGeneFamilies_dir/2004.fna
- 01-integratedGeneFamilies_dir/2.faa
- 01-integratedGeneFamilies_dir/192.faa
- 01-integratedGeneFamilies_dir/728.fna
- 01-integratedGeneFamilies_dir/6458.fna
- 01-integratedGeneFamilies_dir/1337.fna
- 01-integratedGeneFamilies_dir/13.fna
- 01-integratedGeneFamilies_dir/112.fna
- 01-integratedGeneFamilies_dir/4422.faa
- 01-integratedGeneFamilies_dir/958.faa
- 01-integratedGeneFamilies_dir/648.fna
- 01-integratedGeneFamilies_dir/3371.faa
- 01-integratedGeneFamilies_dir/2414.fna
- 01-integratedGeneFamilies_dir/310.fna
- 01-integratedGeneFamilies_dir/582.faa
- 01-integratedGeneFamilies_dir/338.fna
- 01-integratedGeneFamilies_dir/3615.faa
- 01-integratedGeneFamilies_dir/1772.faa
- 01-integratedGeneFamilies_dir/1014.faa
- 01-integratedGeneFamilies_dir/1862.fna
- 01-integratedGeneFamilies_dir/460.fna
- 01-integratedGeneFamilies_dir/312.fna
- 01-integratedGeneFamilies_dir/3091.fna
- 01-integratedGeneFamilies_dir/225.faa
- 01-integratedGeneFamilies_dir/1137.fna
- 01-integratedGeneFamilies_dir/886.fna
- 01-integratedGeneFamilies_dir/8554.faa
- 01-integratedGeneFamilies_dir/5184.fna
- 01-integratedGeneFamilies_dir/999.faa
- 01-integratedGeneFamilies_dir/741.faa
- 01-integratedGeneFamilies_dir/11.fna
- 01-integratedGeneFamilies_dir/3536.fna
- 01-integratedGeneFamilies_dir/1321.fna
- 01-integratedGeneFamilies_dir/5966.fna
- 01-integratedGeneFamilies_dir/190.faa
- 01-integratedGeneFamilies_dir/184.faa
- 01-integratedGeneFamilies_dir/716.fna
- 01-integratedGeneFamilies_dir/52.faa
- 01-integratedGeneFamilies_dir/5796.fna
[truncated: 585 more entries]
