# Supplementary material for: Transcriptomics of long‐term, low oxygen storage coupled with ethylene signaling interference suggests neofunctionalization of hypoxia response pathways in apple ( Malus domestica )
Source: Plant Direct. 2024 Dec 20;8(12):e70025. doi: 10.1002/pld3.70025 (PMC11660084; doi:10.1002/pld3.70025)
Supplement: Supplementary file 2 — Data S2: Homologs of all 606 hypoxia response genes identified in this study across 42 representative species of land plants). [file PLD3-8-e70025-s004.gz › 01-integratedGeneFamilies_dir/3973.fna]

>gnl_Ambtr_v1.0_evm_27.model.AmTr_v1.0_scaffold00013.39
ATGATTACCACTATTTTACTAATACAGTCCATAAATGGGAGGAGTAACTCTACATCGAGATCTGATGCTTTTAGATTCCCAGCTCAGCAAGCTGATATTTTTAATGCTCAAAATCTGGGTCCTAACCCTGGCAGCAGTGAAGTATATAATCCTTCATGGAGTTCATTTAGTCCTGGATCTGGGGAAGAAGTTAGCTCTCATACACTCACGGGAACTGAAGGAACAAATCTTTATGATGATAATTCTGCAAATGCAGAGGTTAATCAAACATTGAGGAAGATTGCTTTACAATTAAGCGTGGATAATGCTGATGATAACTCTTTGTACTTCCTGGAGAACCTCCCTTCAAACTTCAGTGACAATGATACCTGTCATGGTCGAAACCAATCAGCATATGAAGGAGGAAATACCGACCAAGATGGCATCATGAATTTGCCACCATCGGAAAGGGAACAATGGGAATACAGTCAACATTTAAACACTGGGAAACAACCAGTTGATGGATTGAACAGAAATTCCCTGTTGAACAGTGGTGAATTTCCTGGACCACAACCTTCTCAATCATTGGTTGCACAACATTCAACTGAAACGCCAGGATTGCCAACTTGGAATACAACTGGGACAAATTTCCAGTCAGTTGGCTCTGCCACACTGCCTATACCAAGTTTTCCCCAGTTGTCTATGAACAGGACCAATTACTATCTGGTTGACAAAATTGATGCAGCGGTTCCTACTGGATTTCATAAAATCCTAGAGAATGAGATGCCGCTATATTCTTCTGAATTGCCAAAGATATTAATGGATCAGGCAAAAGAGGGAACAGATTTCTCATGGCAGCTGGCTGATGACCCAGGCAAGAATGCGACCCAAACAACTTGTTCTTCTGTAGTTTTCGGAAATATTGAAACTCAAAATCTTATTGCTGCTGCAAATGAAATCTTGTTTGGCCCTGATGATCACATCTCATCAACAAGTGAAGCTGTTCTTCCCCAAGTTGGACAGCCTAAGTACACTTCGAACTCATCAGAATCAAATGTTAGCCAATCCAACTCTAGCATGGACATACTTGGGAAGTCAGACGGCTTTGCTTGGATGGATAGCACAGAGATAGCTTGTAACACTACATATTCTTCTGAAGTTCCTCCATGGTTTAGCCAGGAAAGATATCTTGAAACTTTATTAAGTGATGCCAGTTCAGGTCTGACGGTTGCAGCAGTACAACGCTTTAAAATCCATGAGATATCCCCAGAGTGGGCATATTCTACTGAAGGTTCAAAGGTTCTCATTATTGGAGAGTTTCTAGAGGATCCTTCAAAGTCTTCTTGGTGTTGTATGTTTCGTGACATTGAGGTTCCTGCAGAAATTATTCATGCAGGGGTCCTTCGATGCCAGGCTCCTCCTCATGTAACTGGAAAAGTTACTTTATGCATAACTTGTGGAAACAGAGAAGCTTGCAGTGAAGTAAGGGAATTTGAATATCGTTTTAAGCCAGACATTGGTCCTGTGCATAGTCAATCTCAAGCAGAGGAACCCGGAAGCAGGGATGAACTGCTTTTGCTTCTCAGGTTTGGGCAAATGCTCATTTGTGGGAAAGTGCAGATGTCAGAAGAGAAAGAAGCTAGTGAAGACTCATTGACTGCACTTTCACAAAAGTTGCAAATGCCTGGTGGTCCATGGAGTCAGATGGCAGCTGCAATCTCAGCTGGAAATGCGACACCTTCCTTTACCATGAACTGGCTTTTGGAAGAATTTTCCAAGGTGAAATTGGAGGAATGGCTAAAATCTAAATCCAAGGAAGGAGAAGCCCTATCAAAGCTAGATCAAGAAGTAATTCATATGATAGCTGGCTTAGGCTATGAGTGGGCTTTAAATCTTGTTCTACGGTGTGGTGTCGGTATCAATTTCCGGGATGCACATGGTTGGACGGCCCTTCATTGGGCTGCACGCTTTGGAAGGGAAAAGATGGTTCCGGCTCTTATAGCTGCTGGGGCATTACCAGGCGCTCGGACCGATCCTACCTCAAGTGACTCGGCTGGAGAAACTGCGGCTTCCATTGCTGCTACTTATGGTCACAAAGGACTTGCTGCCTATCTTTCTGAGATGGATTTAACCAACCACCTTGCATCACTTACCCTAACTGAATGTGAAATTACCAAAGGATCTGCAGCTGTAGAGGCTGAGAAAACCATTGAAAGTGTCATAAATAAAAGTACTGCAGTTTCTCTTGGTGCAGAGGATGATACCTCGCTTAAAGTCTCCTTGGAAGCAGTTAGAAATGCAGCTCAGGCAGCGGCGCGTATACAGGCCGCTTTTCGTGCTCATTCTTTTAGGAGGAGAAGGCGGCACGAAGCTGAATCTGTTCAAGATGAGTATGGGATGACCCCAAGTGAGATTCAATGTATATCAGCTAAATCGAGATCCTTTCACAACCTCCAAGACTATGGGTTGCACAATGCTGCACTTCATATTCAGAAAAAGTATCGTGGTTGGAAGGGGCGCCAAAAGTTTCTAAATTTACGTAAAAACGTTGTGAGGATCCAGGCTCATGTGAGAGGGCACCAAGTCAGAAAGAAATACAAAAAGTTATTGTGGGCTGCTGGGGTTCTAGAGAAGGCCATACTAAGGTGGCGCCGGAAAGGCGTTGGCCTTAGAGGGTTTAAGGCTGATCTGGAGTCCATTGAAGAGGAAGATGAAGAAGACATTGCAAGGCTTTTTCGTAAGGAAAAGGTGGAGTTGGGTATTGACCAGGCCCTCAAAAGAGTGCTCTCCATGGTTGATTCCCCTAGGGCACGCAGTCAATATCTTCGCATCATTGATAAGTATAGAGACGCTAAGACTGAATTTGGTGGATTTGCTGATGAAGGTCACATGCAAGGTGATGATGACAACATGGGGGATGATGACATGAAT
>gnl_Aquco_v3.1_Aqcoe5G353100.1
ATGCAGTCTCCTGGATATGATATCAAGGAGCTGGTTCAAGAAGCTCATTATCGTTGGCTGAAGCCTGCGGAAGTGCTCTTTATTTTACAGAATCATGGGGATCACCAGCTCACTGAGACTCCCCTTCAAAAACCACTGAGTGGATCATTGTTCCTTTTCAACAAGAGGGTCCTTCGATTTTTCCGTAAAGATGGTCATAATTGGCGAAAAAAGAAGGATGGGAGGACTGTTGGGGAAGCACATGAAAGACTTAAGGTAGGTAATGTTGAAGCTTTGAACTGTTATTATGCCCATGGAGAAGTCACCCCAAACTTTCAGAGACGGAGCTATTGGATGTTGGATCCCGCGTATGAACACATCGTCCTTGTTCACTATAGAGAAATCAACGAGGGAAGACTCAGGTCAGCATCAAACTCACAGGGATCTCCTGGCTTGTCGTATACGTCATCTCAGAGTCCCAGCTTTAGTTCTGCCTACCATCCTGCTGCAGCTAGTGAACAACATGATGCCTATGTGAGTTCATTCAGTCCAGAATCTGTGGAAGTAAGTTCTGAGATAGTTAGTAGAAATAAAATCATGGGCCAAATGAATGGGGAGAGTAGAGTTGGAGATTTAGGTAGGTTGCCTAAGGTTGAGGTTGGTCAAGCCCTGCGAAGGCTGGAGGAGCAATTAAGTTTGAACGATGATGACATAGAAGAACTTTTCCCTAGGTATGGGCAGAATAATAATAATTTAGAACTTCTAGGCTCTGAAAGGACGTCCTACCAGGATGAGCTTGCAGTACGAACATCCATTGAAAGTAGAAGTGAGCTTCAACATGTTGGGCCACAAGAGGACTCAAAGAGCGATCTATTTGTACAAGTTTCAGGTGATAATGGGAAGCAACACCTTCAACACGTTGGGCCTGAATATAAAATTGAAAGGAAAGATACTCCATTTTGGAAAGAGACGCTGGAGCTGTGTTCAGATTACACCTGGACGAATTTAGAAGAGAAAAGTTTGAATACATCGGAAAGAAGTCCACAGAAATGGACTCCTCATTGGCTAGACTTAAGAAGTAACAATGCAGAAAACAAGAATGAATATATCTCAACCTCTGAAAACAGTTTCAGTCAGCAGCTTTCAGAAGCTAAACATTTTCTATTGGGATCTGATGATGCTATTGTATCACCAACTGTGCCGTCACTGCCTCAAGAATATGAAAGTTATGAAACTAATGCTAGTCCGTTTACATTGAGCTCTTGTGGAGAGAATTCTGATCACTACAAAAATGTGTTTGAGCTAGAAAGTCAGCCTACATATTCTCATAGATCCGATGTGAATTTGCCTCCTGCACAAACACACAAGTTTAGCATTCAAGAGATATCACCAGAACATGGATACACGACTGAGAATACAAAGGTTATTATTACTGGGTATTTTCTTTGCGATCCCTCCACCTGTGCCTGGGCATGTATGTTTGGGGACATTGAAGTTCCTGTTCAAATAGTTCAAGAAGGTGTTCTGCGGTGCCATGCTCCTCCGAATATTCCTGGAAAGGTCAGTTTGTGCATTACATCCGGCAACCGGGTATCTTGTAGTGAAGTGAGAGAGTTTGAATATTTTGTTAGACCAAGCAGTTGCTCTAATGGCTATTCATCTGAAAAGGAGTCTACTTGGAGCACGGAAGAACTGTTGTTACTCGTCAGGCTTGCACACATGCTTTTGTCTGATTCATTGGTTCAAAAAAATAACAAGGTTGAATTAGGTATCTGCAAGGAAGATCCATGGGAACTTGTTATCGAGGATCTCTTAGTCGGCACTGCTACTCCATCTGGAACAACGGATTGGATTCTTCAAGAACTTTTAAAAGACAAGTTGCAACAGTGGTTATCATCCAAATATCAGGAAGGAAACACATCAAGTTGTTCTCTATCAAGGAAAGAACAAGGTATTATTCACATGGCAGCTGGTTTGGGCTTTGAGTGGGCATTAATCCCAATACTCAATTCTGGGGTCAGTATAAACTTTCGTGACATTAATGGATGGACTGCTCTTCATTGGGCTGCACGCTTTGGAAGGGAGAAAATGGTTGCTTCACTTGTAGCATCTGGTGCATCAGCTCTGGCAGTTACAGATCCCACATCGCAAGATCCTTCTGGTAAAACCCCTGGAATCATTGCTGCTGCCAGTGGACACAAGGGGCTAGCTGGATATCTTTCGGAGCTGGCACTGACTAGCCATCTCTCATCCCTCAGATTGGAAGAAAGTGAGATTTCTAAAGGGTCTGCTGTCGTGGAGGCTGAGAGAACTGTGGAGAGCATCTCAAAAGGAAGCCTAGGTTCTACCGAGGATCAGTTATCACTCAAAGATTCCTTGGCTGCAGTCAGAAATGCAGCTCAAGCTGCTGCACGTATACAATCCGCTTTTCGTGCACATTCTTTCAGGAGAAGGCAACAGATAGAGTCTTCTACCGGTGCTTATGATGAGAATGGTATTACACAAGATGACATTTATGGGCTTTCCAATGCTTCAAAACTGGCCTTCCGCAACCTTCGTGATCACAGCGTAGATAAGGCAGCTCTCTCTATTCAAAAGAAATACCGTGGTTACAAAGGACGGAAGGACTTCTTAGCCATCCGTCAAAAAGTAGTGAGAATACAGGCTCATGTGCGTGGCTATCAGGTAAGGAAAAAGTATGTATTTCTATGGGCTGTTGGCGTTCTAGACAAGGTTGTGTTGCGGTGGCGCCGCAGAGGACCTGGTTTACGCGGATTCCGCCCTGAGACAGGTTGCATTGAAGATACTGAAGATGAGGACATCCTCAAGGTGTTTCGCAAGCAGAAAGTAGATGTGGCTATAGAGGAAGCTGTGTCCCAGGTGCTGTCTATGGTCGAGTCTCCTGATGCTCGTCAGCAATACCGACGCATGCTTGAAAGCTACCGGCAGGCTAAGGCAGAATCAAGTGGCAGTCATAGGGAAACAGAATTAATTTCTTTAGTCTGTGCTGACATGGAAGCCGATGATGAGTTGTATATGACG
>gnl_Aquco_v3.1_Aqcoe3G198200.1
ATGAATTCCAGATTTGATATGAATGATTTGGTTCAAGAAGCTCAAAATCGTTGGCTGAAGCCTGCAGAGGTGCTCTTTATCCTACAGCATCATGAGAATTTCCAACTAACCGAAGTAGCACCACAAAAGCCTCCGAGTGGTTCTTTGTTCCTTTTCAACAAGAGGGTTACCCGGTTTTTCCGTAAAGATGGACACAATTGGCGTAAAAAGAAAGAGGGTAGAACAGTTCGGGAAGGACATGAACGACTGAAGGTTGGAAATGTTGAAGCTTTAAATTGTTACTATGCACATGGTGAGCAGAATTCCAATTTTCAGAGGCGAAGCTTTTGGATGTTAGACCGGGCATATGAGCACATCGTTCTTGTTCACTACAGAGAAATTACTGAGGGAAGGAACAGTGCTGGATTATTACACATTTCCCCAGACTCTTCCACCTTTAGTACGAGCTTTCATACTGCCGAAAATCAAGGCTCCATTTCTGTATTTAGTGAACCCTATCAAAGTTCTTCATTTAGTCCAGAATTCAGTTCTGAGTTACTAATCAGGAGTAATGGAGGCAATCACATGGGTGAGATTGGTATGGCACCAGAACCTTCTTCGGCCGGCAATATTAACCAAGCACTTGGAAGGTTTGAGCAACAGTTGAGTATGAGTAGCATTAAGTTACCAGGGACATCCCCATATTCTGTAGGAAATGAGAGGGCAACAATTTCAGAAGTCCAAGATTTTAGTGAGAGATCCAACCAGAATGACCTTGTACCTCGACAATATAAATCAGATTATAGAGAAGGTCATCGATGTTCTGGTGAAAGTGCTGGATTTTCAACTGAATCAAACAGTTGTATGCATCTACACAATCCAGGTGGCCATAAAAGTGGGTTTAATAAAGATCCTACTTGGGATGCTTTGTTGGGGCAGTGTTCAGGTTCATGTCATATCGCTCCCAAAGACGAAGTTTTTAGTACACTGGAACAAATGGAGAAACAGCAATCATTTTCAGAAAACGGGAACATCTCTGCAACCCTAGCTGAGGGGCAGGAAATATGGACTTCTCAGTTCTTGAATCCTGCACGGCCCACGAATAATGCAGTATATAAAAACAACTGTCATCCAACAGTTCCAAATGATTATCAACCACAGCTTTCAGAAGCCAGACAGTTTCTATTAAGCTCTGACGATATTTTGTCACCAACTACAACTTCACTGCTTCAAGATGTCGAATACTCTAAAGTTTCTGCTCACCCATCTGGAACAACCACTCGTGAAGCAGTATCTGATTGCTACTTTGACGATATGAATCAGCTTGAAGTTTTATTTGGAGCAGATTCAAGATTGACTCTTGCACAGAAACAGCGGTTCCAAATTCAAGAAATATCACCAGATTGGGGGTATGCCACAGAGGATACAAAGGTTGTCATTGTGGGATCCTTTCTTTGTGATCCCTTAGAGTGCACATGGTCGTGTATGTTTGGAGAAGTTGAAGTTCCCATGCAAATCATTCAGAACGGTGTCCTTTGTTGTCAGGCACCTCCACACGTTCCTGGAAAAGTCACACTATGTATTACAGCAAGCAACCGGGAATCGTGCAGTGAAATTAGGGAGTTTGAATATCGTAGTAACCTAAGTATCTGTACTAACTGCAGTTTCGTTCAAAAAGATGCTATTAAAGACACGGAAGAAGTGTTATTGCTTGTCAGATTTGTGCAAATGCTTTTACGTAACGCAGCTGTTCCTAAAGAAAAAACAGTTGTGGACACCTTGGGAATATCAAAAGTAGATGAAGATCCTTGGGAACAGTTGATTGATGCACTCTTAGTTGGAAAAGAGAGTCATCTTAGTACAAAAGATTGGCTTCTGCAGGAACTTTTGAAAGATAAGCTACAACATTGGCTTTCGTCTAAATACAAGGAAGGAGACCCTTCAGGTTGTTCTCTATCAAAGAAAGAGCAAGGCATAATACATTTGGTGGCAGGATTGGATTTTAAGTGGGCCCTGAATCCAATTCTGACATGTGGTATCAATGTGAACTATCGGGACATTAACGGAAGGACTGCTCTTCATTGGGCTGCTCGTTTTGGAAGGGAGAAAATGGTTGCTGCATTGATAGCTGCTGGGGCATCAGCAGGGGCTGTGACAGATCCCACTTCACAAGATCCAGTGGGTAAAACTCCAGGATCCATTGCGGCTGCTAGTGGCCACAAGGGACTTGCAGGATATCTTTCAGAGGTGGCACTGACTAGCCACCTTTCGTCCCTCAAACTGGAAGAAAGTGATACTTCTAATGGATCTCCTGCCGAGGAATTAGAGAGAACGGTTGAGGGCATCTCAAAGGAAAGCATCACTTCCACTGATGATCAGCTTTCACTCAAAGACTCATTAGCTGCAGTAAGAAAGTCAACTCAAGCTGCTTCAAGAATACAATCTTTTTTTCGTATACTTTCTTTTAAAAGAAGGCAACAGAGAGAGGCTGCTGCTGCTTGTTGCCATGAGTATGGTATTACTCCAGATGAACTTGCAGCCGCATCAAAATTAGCCTTGAGCCGTTTTCATGATCACATGTTAGATAAAGCAGCTCTGTCCATTCAGAAAAAGTACCGTGGATGGAAGGGGCGTCAGGAATTCTTAGCCCTGCGCCAGAAAATAGTGATGATACAGGCTCATGTTCGAGGCTATCAGGTAAGGAAAAGGTATAAAGTGATTCTCTGGGCTGTTTGTATTCTGGATAAGGTTGTGTTGCGGTGGTGTCGTAAAAGAGTTGGTTTACGGAGATTCCAACCAGATTCAGCTTCTGTTGATGAAATTGAATATGAGGACATTCTCAAGGCATTCCGGAAATTGAAAGTAGATAAATCTGTAGATGAAGCTCTTTCGCAGGTGCTATCTATGGTTGAGTCTCCTGATGCACGTCAGCAATACCGACGCATACTTAGAAGCTATTCGCGAGCTAAGGTTGCTGATTTGTTTGGCAATGGAAGTGGAGTACCTTCAACTTCACAAGCCAGTGATGAAAATGTAGAAAGCTTAATGGATGGGCTGAGTGAGTTTGATGCTAACAACATAGAATACCTGATGGATGAGGGAAACCTGATGGACGGGCTTTGTCAATTTCCC
>gnl_Arath_TAIR10_AT1G67310.1
ATGAGTAGCGTCGCAGAGGATAATTCCTTTACCTGTGACATAGCAACCATCTTCGTGGCTATCTGTCGGAACCCTCCTGCTAATCCTTCAGATTCTTTATTTCAATATGAAATTAGTACTCTGTATCAAGAAGCTCATAGCCGTTGGTTGAAACCTCCTGAGGTACTCTTCATATTGCAGAATCATGAAAGCTTGACGCTTACTAATACAGCTCCTCAAAGACCTACAAGTGGGTCTTTGTTGCTTTTCAATAAAAGGGTTCTTAAATTCTTTCGTAAAGATGGTCATCAATGGCGGAGAAAAAGAGATGGTAGAGCTATTGCTGAAGCACATGAACGACTTAAGGTGGGTAACGCTGAGGCATTGAATTGTTATTATGCTCATGGAGAGCAAGACCCTACTTTTCGGAGGCGTATCTACTGGATGTTAGATCCGGAATACGAGCATATTGTCCTTGTTCATTACAGGGATGTAAGCGAACGAGAAGAGGGACAACAAACTGGTGGACAAGTTTATCAGTTTGCACCAATTCTTTCCACTCAAAATGTAAGCTACAATCAGTACATTGGTGATTCTTCGGACATATATCAGCAGTCTTCTACTTCGCCGGGCGTTGCAGAGGTTAACTCTAACTTGGAAGGCAGTGCAAGTTCTTCTGAGTTTGGACAGGCTTTAAAGATGCTTAAGGAACAACTGAGTATCGGAGATGAACATGTTAATTCTGTTGATCCACACTACATTCAACCAGAAAGTCTTGATAGTCTCCAGTTTTTAGAGTACAGTGACATAGATCACCTTGCTCAACCAACAACTGTATATCAGAGACCAGAGAATAACAAACTAGAGAGATGTTATGGAGGCAATTTTGGAGCCCAATACAGTGCCAAGAATGATTCTAACAAACTAGAGAGATGCTATGGAGGGTATGTTGGTGGAGCCGAATACCATTCTAGCAATCTCATGCTCGTAAAGAATGGTTCAGGACCTTCAGGTGGTACAGGAGGGAGTGGAGATCAAGGGTCTGAATCTTGGAAAGATGTGTTGGAGGCATGTGAGGCTTCTATACCTCTTAACTCTGAGGGAAGCACACCAAGTTCTGCAAAAGGATTGCTAGCTGGATTGCAGGAAGACTCAAATTGGAGTTACAGCAATCAGGTTGACCAATCTACATTTTTGTTGCCTCAAGATCTTGGTTCTTTCCAACTTCCTGCTTCTTATTCTGCACTGGTAGCTCCTGAGAATAATGGTGAATACTGTGGAATGATGGAGGACGGAATGAAAATCGGTCTGCCTTTCGAGCAAGAAATGAGAGTTACAGGTGCTCATAATCAAAAGTTTACTATCCAGGACATATCACCAGACTGGGGTTACGCGAATGAAACTACAAAGGTGATAATCATTGGATCATTTCTCTGTGATCCAACAGAATCTACATGGTCTTGCATGTTTGGGAATGCTCAAGTTCCTTTTGAGATCATTAAAGAAGGTGTTATACGGTGTGAAGCCCCTCAATGTGGTCCTGGAAAAGTCAATTTATGCATTACTTCTGGAGATGGACTCTTGTGTAGTGAAATAAGGGAATTTGAGTATCGTGAGAAGCCTGACACATGTTGCCCTAAATGCAGTGAGCCACAGACCTCTGATATGTCCACAAGTCCAAATGAGCTTATATTACTTGTAAGGTTTGTGCAAACACTTCTATCAGACCGATCGTCGGAAAGAAAAAGTAACTTAGAGTCTGGCAATGATAAGCTGTTGACGAAACTGAAAGCTGATGATGATCAATGGAGACATGTCATAGGAACGATCATAGATGGCAGTGCATCATCAACAAGTACAGTTGATTGGCTTCTACAGGAACTGCTTAAAGACAAGCTGGATACATGGCTGTCTTCAAGATCATGTGATGAAGATTACATAACGTGTTCTTTGTCAAAGCAGGAACAAGGTATTATCCATATGGTTGCAGGCCTTGGCTTCGAGTGGGCATTTTATCCAATCCTTGCTCATGGAGTCAATGTAGATTTTCGTGATATTAAGGGATGGAGCGCTCTTCATTGGGCTGCACAATTTGGAAGTGAAAAAATGGTGGCTGCCCTTATAGCTTCAGGGGCATCGGCTGGAGCAGTGACTGATCCAAGTCGGCAAGATCCAAATGGCAAAACTGCAGCTTCAATAGCTGCCTCTAATGGCCACAAGGGTCTTGCAGGTTATCTGTCAGAGGTGGCGTTAACAAACCATCTCTCATCGCTCACACTTGAAGAAACCGAGAATTCAAAAGACACTGCTCAAGTGCAAACTGAGAAAACTTTGAATTCCATCTCAGAACAAAGTCCTTCCGGTAACGAGGATCAAGTGTCATTGAAAGACACACTGGCTGCAGTACGAAATGCAGCTCAAGCAGCTGCAAGAATCCAAGCAGCTTTTCGCGCACATTCATTCAGAAAGCGAAAACAAAGAGAAGCAGCTTTGGTTGCTTGCTTACAAGAGTATGGGATGTATTGTGAAGATATAGAAGGGATCTCGGCCATGTCAAAGCTAACGTTTGGAAAGGGCAGGAACTACAATTCAGCAGCTTTATCTATTCAGAAGAATTTTCGTGGCTATAAAGATCGTAAATGTTTTCTAGAGCTTCGCCAGAAAGTTGTAAAGATTCAGGCTCATGTGCGAGGTTACCAAATAAGGAAAAATTACAAAGTAATCTGTTGGGCAGTAAGAATTTTAGATAAGGTTGTACTCAGGTGGAGAAGAAAAGGAGTTGGACTAAGAGGGTTCAGACAAGACGTAGAGAGTACAGAGGACAGTGAAGACGAAGACATTCTCAAGGTGTTCCGCAAACAGAAAGTAGATGTTGCAGTGAACGAGGCTTTCTCTCGTGTTCTATCGATGTCTAACTCTCCAGAGGCTCGCCAGCAATACCACCGAGTGCTCAAGAGATATTGTCAGACAAAGGCTGAGCTTGGAAAAACAGAGACATTAGTTGGAGAGGACGATGATGGGTTGTTCGACATAGCTGATATGGAATATGACACTTTGTTTTCATTGCCT
>gnl_Betvu_v1.2_Bv6_150570_hsih.t1
ATGCAGTCTTCTGGATATGATATAAATGAACTCCTACAAGCAGCTCAGACACGTTGGCTGAAACCCGTGGAAGTGCTTTTCATTCTACAGAATCATGCAAATTACCAGATAACTCAGGAGGCTCCTCAAAAGCCACCTAGTGGTTCAGTATTTCTTTTCAACAAGAGGGTTCTTAGGTTTTTCCGGAAAGATGGCTATAGTTGGCGAAAAAAGAAGGATGGCAGGACTGTTGGAGAAGCACATGAACGTCTCAAGGTTGGAAATGCTGAAGCTTTGAATTGCTATTATGCACATGGAGAGGAGAATCCAACTTTTCAAAGGCGAAGTTACTGGATGTTAGACCGGGAGTATGAGCACATTGTTCTTGTCCATTACAGAGAGATCACTGAGGGGAAGCTTAGTTCTGGATCCATGGCAGAGTTGTCCTCTGGAACATCATCTTTATTCAGTCAGAGCCCCAGCGCATACACTATTCAAAAGCCAGTATCTTCGTGTTTGAGTGATGTTCATGAATCATACCAGAGTTATTCGAGTCCTGGATCTATAGAAGTCAGCTCAGATGCAACTATGGGGACAGGGATTGACTGCTTAAGTGGGTCAAATCCAACTGTAAATATGAGTATGTCGTCGGACTTTGAGGTTAGCCAGGCTTTACGGAGACTAGAGGTGCAACTGAGCTTGGATGGTGACAGCGTCAAAGAATATGCTCCAGTTGATGATCAGGATGGGAATGAAGACCTATATGGAGTCCTGGATGATCTGTATGACAGTAGATATGCTGAAGCGTTGTCCAAGTCAAATGGTCCTTCACAACAAGAGTACTCAGGTGGTAATGAAGTGCATCATGATGTTACGCCGGGCATGGTGCAGAGTATTAAAAATGGTGAATCCTTATGCTGGAAAGGTTTCCTTGAGTTGTCCAAGGATTCCCTAAACTTGAATGAAGAAGGAGAGAAGGCATACATCCTAAATGAAATTGAGAAAGAACCATCATCTTCTGGGAGAACAGCTGAGCCAGTGAACCATCAACCTCAAGCTTTTGAAGCACAGATTGCTGGAAAATGGACTGAAGCAGCCAAGGATATGGATATGCTAACTTATTCGCCTCAGATATATTCTTCCGTCCCAGAGTTGTCGAACATGCTGCTTGATTCAAATCTTGGAATGTCTCTTGGCGCAGATTCAAGCTTGACAGTTGCAAAGGAACAGAAATTTACCATATGCGAAATATCTCCAGAATGGGGATTTGCAGATGATTCCACAAAGGTCGTTATTATTGGATCTTTTCTCTGTGATCCGTCAGAGTCTAGGTGGCTTTGCATGTTTGGTGATGTTGAAGTTCCTCTACAAATTGTCCAGAATGGCGTCCTTCTTTGCCAAGCTCCTCCTCATCCATCAGGAAAGGTGACACTGTGCATAACTTCTGGGAATCGAGAATCCTGCAGTGAGATTAGAGAATTTGAGTATCGTAATAAGCATAGAACTTGTATCCAATGTGATAAACATGGAGCAGAAACAACTAGAAGTACAGAGGAGATGTTGTTACTCGTAAGATTGGTGCAGATGCTTCTTTCAGATTCACTTCTCCGACAAGGAGAAGGCAATGAGTTGGGTGCTGACAAACAAAAGATTAATTGTGATTCATGGAATCAAATTATTGAATCTCTCTTAGTTGGTGGTGCAACTTCAGTTGACACCCTTGACTGGTTGTTGCAACAACTTTTAAAGGATAAGTTGCAGCTATGGCTTTCCTCCAGACCCATAGAAGGAGGAGGTGGAGACTGTTCCTTGTCCAGAAAGGAACAAGGAATAATTCACATGGTTGCTGGGTTGGGATACGAGTGGGCTTTGAACCCGATTTTGGAATGTGGAGTTGGTATAAATTTTCGTGATATTAATGGCTGGACTGCCCTGCACTGGGCTGCAAGATTTGGAAGAGAAAAAATGGTTGCTTCTCTTATTGCTCTGGGAGCATCAGCTGGGGCATTGACTGATCCCAGTTCACATGATCCTACCGGTAGAAATGCAGCATACATTGCTGCTACAAGTGGGCACAAGGGACTTGCTGGTTATCTGTCAGAACTGGCGCTTACTAGTCATCTCTCATCCCTCACATTGGAAGAAAGTGTACTCTCCAAAGGTTCTGCTGATGTTGAGGCTGAATTAACTATTAATAACATTTCGAAGGAAAATGTCAACTCAACAGAGGACCAACTTTCATTAAAGCACACCTTGGCAGCAGTTAGGAATGCAGCTCAGGCTGCTGCACGGATTCAATCAGCATTTCGTGCCCATTCTTTCAGAAAGAGGCGACATAGGGGAACGACTAGCTTAATGGCTATCACTGACCTGGATGAGTATGGTTTCAGTGAAAATGACATTCAGGGCCTTTCAGCTGCATCGAAATTGGCATTTCACAATCTGCATGATCATCAAAAAGCTGCATTATCTATTCAGAAAAACTATCGGGGTTGGAAAGGTCGAAAAGACTTCCTAACTTTGCGCCAGAAAGTAGTGAAGATACAGGCTCACGTGAGAGGTTATCAGGTTCGAAAGAAGTACAAGGTTATTTGCTGGGCAGTTGGTATTCTAGACAAGGTTGTACTGCGTTGGCGCCGTAAAGGAGTTGGTTTACGAGGATTCAAACCTGAGTCAGATCATGTTGACGAAGATGAAGATGATGACGATGTCATCAAGGTCTTCCGGAAAGAGAAAGTCAATGTTGCTATTGACGAGGCTGTCACAAGAGTGCTATCCATGGTTGAATCCCCAGAAGCCCAACAGCAATATCATCGCATGCTTGGAAGATTTCAAGAAGCTAAGGCTGAGCTGCAAGGCCTCACGAGTCCAGAGGCCTCAGGTTCCGAAGATAGTCTTTTAAACATGACTAATGATGATAAGTTTGTTCAT
>gnl_Carpa_v0.4_evm.model.supercontig_43.76
ATGCAGAAATTCACAATTCGAGAAATATCTCCTAACTGGGGTTATGCCAGTGAGTTGACAAAGGTGATTATTGTTGGATCGTTTCTCTGCAATCCATCGGAATCTACATGGGCATGCATGTTTGGGGATACTGAAGTTCCTCTCCAGATCATTCAGGAAGGGGTCATCTGTTGTGAAGCTCCTCCTCACCTTCCTGGAAAGGTGACTCTCTGCATTACTACTGCAAATCGGGAGTCTTGTAGTGAAATTAGAGAATTTGAATATAGAGATAAAACTAGTAACTGTAGTTTTTGCAATTTGTATGAGATGGAAGTGCCTAAAAGTCCAGATGAGCTATTGTTGCTTGTCAGATTTGTGCAAATGCTTCTATCTGATTCAGAGTCACAGAAAGGAGAGAGCATGGAATCAGGCATTCATTTATCAAGGAAATCGAAACCTAATGAGGACTCATGGAGTCAAGTCATAGAGGCCCTTTTGTTTGGCAGTGGGTCTCCTTCTGGTACTATTGATTGGCTTCTGCAAGAACTTCTAAAAGACAAGTTGCACCAGTGGCTATCTTCCAAATCCCAGGATGGACATGATCTGACTGGCTGTTCCTTATCCAAGAAAGAGCAAGGTATAATTCACATGGTTGCCGGTTTGGGCTTTGAGTGGGCCTTAAATTCAATTCTCAGTCATAGCGTCAGCATCAATTTCCGTGACATTAACGGATGGACTGCTCTTCATTGGGCTGCACGTTTTGGAAGGGAAAAAATGGTTGCTGCGCTTCTAGCTTCTGGTGCATCAGCTGGGGCCGTCACGGATCCGAATTCAAAAGATCCAACTGGTAAAACACCAGCATCCGTAGCAGCATCATGTGGGCACAAGGGACTTGCAGGTTATCTTTCGGAAGTGGCATTGACAAGCCATCTTTCGTCTCTCAAACTAGAAGAAAGTGAACTTTCTAAAGGCTCTGCTGAGGTACAAGCAGAAATAACAGTCAATAGCATATCAAAGCGGAGCCTCGGTAATTGTGGGGATCAGCTTTCTCTCAAGGATACTCTAGCTGCAGTACGGAATGCAGCTCAGGCTGCTGCACGTATACAATCTGCATTTCGTGCACATTCCTTCAGAAGGCGACAACAAAGAGAAGCTGCTATTTCTGATGCTAGAATAGACGGATATCTTCTTAATTCGGATGATATTAAAGGGCTTTCAGCCATGTCGAAACTGGCTTTTGGGACTGCTCGTGATAGCAATTTAGCTGCTTTATCTATTCAGAAGAAATATCGAGGCTGGAAAGGTCGCAAAGAGTTTCTAGCACTACGTCAAAAAGTCGTGAAGATACAGGCTCATGTGCGAGGTTACCAGATTAGGAAGTACTACAAGGTTATTTGGGCAGTTGGAATTTTAGAGAAAGTTGTACTTAGGTGGCGACGGAAAGGAGTTGGTTTGCGAGGATACAGACATGAAATGGAATCCATCAATGAAACTGAGGATGAAGACATTCTGAAGGTGTTCCGCAGGCAGAAAGTGGATGTAGAACTTCAGGAGGCTGTCTCGCGTGTGCTGTCCATGGTTGATTCCGAAGATGCACGTCAGCAATATCGCAGAATGCTTGACAAGTACCACCAAGCCAAGGCTGAGCTTGATGACACAGGTGAAGCATTCCCATCGATTGCAGTATCTGATATCGAAAAGAACAATTACCATGACTTTCTG
>gnl_Elagu_v2.0_p5_sc00052.V1.gene304
ATGGTTGCTGCACTTCTTGCTGCAGGTGCTTCAGCTGGTGCTGTGACAGATCCCACTCCGCAAGAACCAGCAGGCAAAACACCAGGTTCTCTTGCTGCTGCCAATGACCACAAAGGCCTTGCTGGATATCTTTCAGAAGCTGCACTAACAAATCATCTTTTTTCTCTCGCAATGGGAAAAAGTGAGATTTCCAAAACCTCTGGTCCCGTGGAGGCAGATGGAGGTGTTGAGAGCATATCGCAGAGAAGTGCCCACTTACAAGGTGGTACGGAAGATCAACTTTTACTTAAAGATTCCTTAGCAGCTGTCAGAAATGCAACTCAAGCTGCGGCACGAATACAATCAACCTTCCGTGCTTATTCTTTCTGGAAGAAACATCAAAATGCTGATCAAGACAAGGATGGTTTCTCTCCAGAAGATATAAATGGAGTGTTTGTGGCTTTTCGTGGTCTTTGTGATCGAGCATTTCATAAAGCAGCTCTATCAATTCAAAAGAACTATCGTTGTTGGAAGAGACGTAAAGAATTTGTAACATTACGTAAACATGTCATAAAGATACAGGCTCGTGTAAGAGCACATCAGGCAAGAAAGAAGTATGAGTTGCTTTTGACTGTTGGCATTCTAGAAAAGATAATATTGCGGTGGTGTAGGAGAAGAGTTGGATTACGAGGGTTTCGAGCTGACCCAGAATCAATCAATAAAGAGGAAGAAAATGACATACTAAAGGTTTTCCGTAAGCAAAAAGTGGATGCTGCTCTTGATGAAGCTGTCTCAAGCGTTCTATCAATGGTTGACTGCCCTGAAGCACAGCAACAATACCGCCGAATGCTTGAAAGTTACAGGCAAGCTAAGGTAACCACATGTAACGTTGATGCA
>gnl_Elagu_v2.0_p5_sc00052.V1.gene305
ATGAAAGAATGGCCTGAGAAGGCTCGGGAGGCCTTCTCAGGCCTTTCTACAATTGAAATAGAGGGAGTGGGGACTGAACCAGTTCAACTTGGTGTGAACTGGGCAGTTCACACCAGTTCCACTCCAAACATCCGATTTGGGGCGGTTCAGGGAAGATTTGTTCCTGAACCAATTTTCAGCGTCTCAACTGAATCTCCTTCAACTTTCAATCAGACCAACAGCATTACTGATGCTCAAGTTCAAGGCTTCCCCACTCAAATTAATGAATTAAATGAACAGTGCCAGAACCCGTGCAGCTCGGTTTCAGTGGAAGAAGCTAGTTCTGAGTTTGTTACAGGAAAAACTGAGAAGCCCCTCTTGATTAAAATGGATACATCAGAAACTTATAACCAGCCATTGCTGCCAGAGGTCAATCATGCATTACGGAAGCTTGAAGAGCAGTTAAGTTTGGATGATGATGATGATGGTAATGGTTACATCTATTCTGAGGAGAAGTTGCATCCTAGCTGCAATCAGAATGAGAAATCAGAAGATTTAGGAATTCTGAACCATGAAACAAGGGACTTCGTACAGGAAACACTCGACAGTCTACTTGATCAATTGAAACATGAGGCAAATGATCATGTGGAAGAGGGTGGACAGCAAGATGGTTCTCACGCTCTCCAGATGGTAAAGAGTCCAGAATTTTCAAGATGGTCTCACGGATCTCATTCCCTGATAAATTCTACCTCTACGATAAACTCTTGTGGAGCTCTCTCTGGATTGCTGACTCCTGGAAATGATAATAACACTCATGGGCTGGAGACAGTGCTATTAACTGGAAATAGTGTATGTTCTTCTTCTGGAGCAGATTTTGGTTTGCCAGTAGCACAAAAACCATGGTTTAACATATGTGAAATCTCTCCAGAATGGGCATTTTCTTTTGAAAGAACAAAGAAGGTTGATGAGGAAGTACTTAGGCCAATGGGGTTCAGTTTAGCAGTATGTATGGCTCTGTTGGAATCCATATTATGTGAGGTCTCTAACAACACAGGAGATTTAACCACATTGCCCATTAGAGGAATTGATGGATCCACCATGAGCTTGGTGCTCTGCAGAGTTCTGTTAATGCAGCAGCCACTTCAAGGGACGAAGCGCACACTGCAGGTTATCATTACTGGACACTTTCTTTGCAATCCTCCAGGGCACTCATGGGCCATATTATTTGGGGATGCTGAAGTTCCACTGGAAATTGTTCAGGAAGGTGTCTTCCGTTGTCTGGCTCCCAAACATGATCCTGGAAAAGTCAAATTGCGCATTACATCTGGAAATGGAGAACCCTGTAGTGATGTACGAGAATTTGAATTTCGTGCAAACCCAGGCACCTCAAGTTTCAGTAGCACTTCAAAGCAAGGATATGCAGTCATGGGCACTGAGGAATTGTTGTTGCTAGTCAGATTTGTGCAGCTACTTTTATATGGACATGACAGGACATCTATTCCTCAAGAAGGTGATGTTGAAACATGTATTGATCGTTCCAGAAAATTGAAAAGAAATGATGATCGGTTAGGGGAAATTGTTGAAGCTCTCCTAGCTGGTAGAGAGACTTCAGCAAACACAATGGATTGGATCTTGCAAGAACTATTAAAAGATAAGTTGCAGCAGTGGTTATTGTCTAAACATTTGGAAAATGCTGACCAAACCTGTGTTTTGTCTAAGCAAGAGCAATGCATCATACACATGATTTCTGGCTTGGGATATGAGTGGGCCTTAAACCCAATTCTTACTTCTGGCACTGGCATAAATTTCCGTGATACAAAAGGATGGACTGCACTTCATTGGGCTGCATGTTTTGGAAGG
>gnl_Elagu_v2.0_p5_sc00253.V1.gene84
ATGGTTGCTGAACTTCTTGCTGCTGGTGCGTCAGCTGGAGCTGTTACAGATCCCACTCCACAAGATCCAGTGGGCAAAACACCAGGTTTTATAGCTTCTGCAAAAGGCCACAAAGGTCTTGCTGGATATCTTTCAGAAGTTGCTCTAACTAGCCATCTTTCTTCTCTCACAATGGAGGAAAATGAGATTTCCAAAGGGTCCGCAGAGCTGGAGGCAGAGAGAGCCGTGGAAAGCATATCCCAGAGGAGTGTCCAAATACATGTTGGTGGAGCAGAAGATGAGCTTTCACTTAAAGATTCTTTGGCAGCTGTCAGAAATGCAGCTCAAGCTGCTGCACGCATACAAGCTGCCTTCCGTGCTCACTCTTTCAGAAAGAGGCAACAAAAGGCTGCTTTAAGTCAAGATGACTATGGCATGACTCAAGAAGAAATTCAAGGGCTTTCTGCAGCAGCAAAGACTCATAGGCTGTTTCATGGTTTTCATGATCAGAAGTTTGATAAAGCGGCTCTATCTATTCAAAAGAAATATCGAGGTTGGAAAGGACGAAAAGACTTCCTAACTTTACGTCAACATGTAGTAAAGATACAGGCTCATGTAAGGGGTCATCAGGTAAGAAGGAAGTACAGAGAGATCCTTCGGGCTGTCAGTGTTGTAGAAAAGGTTGTACTCAGGTGGCGTCGGAGAGGGGCTGGTTTACGAGGTTTTCGAGCTGAACGAGAATTGTCCAATAATGAAGAGGAAGAAGAAGATGTAGCCAAGGATTTCCGAAAGCAGAAAGTTGATGCCGCTCTTGATGAAGCTATGTCTAGAGTACTTTCAATGGTGGACTCTCCTGATGCAAGGCAGCAGTACCGTCGAATGCTTGAAAGATACCGTCAAGCTATGGCTGAGTCAAGTAATGCAGATGAAGCAACATCAAGACTTCGAGATGATTTTGAGATAATAGAAAATGATGACTTCATGAAC
>gnl_Elagu_v2.0_p5_sc01878.V1.gene3
ATGGTTGCTGCACTTCTTGCTGCAGGTGCTTCAACTGGAGCTGTGACGGATCCCACTTCACAAGATCCAGTAGGCAAAACACCAGCTTCTCTTGCTGCTGCCAATGGCCACAAAGGCCTTGCTGGATATCTTTCAGAAGCTGCACTAACCAACCATCATTTTTCTCTTGTAACGGGAAAAAGTGAGATTTCCAAAGAGTCTGGTTCTGCGGAGGCAGGAGTGGAGACCATATCGCAGAAAAGTGCCCACTTACAAGGTGGTACAGAGGATCAGCTTTCACTAAGAGATTCCTTGGAAGCTGTCAGAAATGCAGCTCAAGCTGCAGCACGAATACAATTTGCCTTCCGTGCTTATTCTTTCAGGAAACATCAACATGCTGCTACAAATCAAGACAAGTATGGTTTGTCTCCAGAAGATATACATGGAATTAAGTTTCATAAAGCAGCTCTGTCTATTCAAAAGAACTATTGGTGTTGGAAGGGACGTAAAGAATTTTTAACCTTACGTAAACATGTTGTAAAGATACAGGCTCGTGTAAGAGCTCATCAGGCAAGAAAGAAGTATGAGCTCCTTTTGACTGTTAGTATCCTAGAAAAGATAATATTGCGGTGGTCTAGGAGAGGAGTTGGCTTACGCGGGTATCGGGCTGAAGCAGAATCAATCGATGAAGAGGAAGAAGCTGATATACTCGAGATCTTCCGTAAGAAAAAAGTGTATGCTGCTCTTGACGAAGCTGTCTCAAGGGTTCTATCATTGGTGGACTCCCCTAAAGCACAGCAGCAATACCGCCGAATGCTTGAAAGATACAGCAAAGCTAAGGCAGATTTGAGCAAAGTAGAAACAGCGACAGCCAGTGTCACAGATGATTGCGAGTCACCACAAATTGAAGACTATTTTGATCAGTCTGCATGGAAC
>gnl_Elagu_v2.0_p5_sc01878.V1.gene4
ATGGGGTCGAGGCGTCGACCGGCTGGAGCCGTAGCCCATGGAGGTGGGGTGGATGCGTGGAGTCTTGGAGGTGGGATGGGACTCGAGACTCAGGAGCGGGGGGCCTCCTGGGTGTGGGGGCCTAAGGCAAGGACTTCGATGGCCTTGCCCTTCAGTCGCCCCTGCATCCATCTTTTCAAATCCATCAATTTTTTCTCTCGTCTCAATCAAACACAAGGTGGTTCTTTATTCCTTTTCAATAGAAGGGTACTTCGCAATTTCCGTAATGATGGACATTTGTGGCGGAAAAAGAGCAACGGAAGGACCCTTGCAGAAGCACATGAGCGTCTTAAGGTTGCGAATATTGAAGTATTGGCTTGTTACTATGCTCGTGGGGAGCAAAATCAATGTTTTCAGAGGCGCGTCTATTGGATGCTGGACCCGACCTATGAGCACATTGTTTTTGTCCATTATAGAGAAGTGGCAGAGGGAACATTTGTTGAACCAATTTTCAGATTCTCAACTGAATCTTCTCCAACTTGCAATCAGAGCAACGGTATAACTGATGCTCAAGTACAAGGCTTCCCTTCTCAAATTAATGACTTAAATGAAGGATGCCAAAATTCTAGCAGTCCAGTATCAGTGGAAGAAGTTAGTTCTGAGTTTGTTGCAGGAAAAACTGAGAGGCCCTACTTGGATAGAATGGATAGATCAGAAACTTATAATCAGCCATTGCTGCCAGATGTCAGTCAAGCACTAAGAAAGCTTGAAGAGCAGTTAAGTTTGGATGATGATAATGGTGGTGGTGGTGACATCTATTCCAAGGAGAAATTACATCCTAACTGCAATCAGAATCAGGAATCAGAACATTTAGGGCTTCTAAACTATGAGACAAGGGACCTCTCACAGGAAACACTTGACAGTCTATTTGATCAATTCAAACATGAAGCAAGTGGTTATGTTGAAGAGGCTGGACTGCAAGATGGCTCTAGCACCATCCAGATGGTGAAGACTCCAGAGTGTTCGGGATGGTCTCATACCCTGCTAAATTCTACCTCTGACCAAAATTCTTTTAGAGGTGACTCTGGCTTGCCGACTCATGGAAAAGATAAAAACATTCATGGGCTGGAGACAGTGCTCTTAGATGAAAATGCTGTATATTCTTCTTCTGCCTTCTCAGGGATATGGCTGGAACAGAGTGCACTGAAAACTCCTCTTGCAACAGATTCTGGTTTGCCAGTAGCACAAAAACCATGGTTTAGCATATGTGAAATCTCTCCAGAGTGGGCATTTTCTTTTGAAAGTACAAAGATAATAGCACATGGTGGGCGACCACCTAACTTTAATGAAGAGGAATGGAAGGAAGAATCTTTTTGGGAGGATGATCTTTTGTTCAACCCTGGGGAACAATTCCAACATGCATCTAATGGCAGCTCCACCAAGGTTATCATTGTGGCAGACTTTCTTTGCAATCCTTCAGGGCACTCATGGGGCATATTATTTGGGGACACTAAAGTTCCTCTAGAAATTGTTCAGGAAGGTGTCTTCCGATGTCTGACTCCCAAGCATGATACTGGAAAAGTCAAATTGTGCATTACATCTGGCAATGGGGAACCCTGCAGTGATGTACGAGAATTTGAATTTCGTTCAAAGCCTGGTACCTCAAGTTTCAGTAGCACTTTACACAAAGCAGATACAATGAAGAGCACTGAGGAACTGTTGTTGCTAGTCAAATTTGTAGAGATACTTTTATTGGGCCATCAGAGTGCATCTGTTCTTCAAGAAGGTGGTGTTGAATCATATTTTGATCCTTCCAGAAAATTGAAAATAAATGAGGATCGGTTCGGGGAAATTGCTGAATCTCTCCAAACTGGTAGAGATACTCCAACAAACACAATAGATAGGATTGTGCAAGAACTATTAAAAGATAAGTTGCAGCTGTGGCTATCATCTAAACGTGTGGGAAATTCAGACCAAATTTGTGTGTTGTCCAAGCAAGAGCAATGCATCATACACATGATTTCTGGCTTGGGTTATGACTGGGCCTTAAGCCCAATTCTTAATTCTGGCATTGGCATAAATTTCCGTGATCCAAATGGGTGGACTGCGCTTCATTGGGCTGCACATTTTGGAAGG
>gnl_Eucgr_v2.0_Eucgr.H04623.1
ATGATGCCGTCTGGATACAACATTAGTGATCTTTACCAGGAAGCTCAATATCGTTGGCTCAAACCTGCAGAAGTGCTTTATATTTTGCAAAACCATGAAAGCTGCCAGCTTACCCAACAGCCACCTCAACGTCCAAGCAGTGGATCCTTGTTCCTTTTCAATAAGAGGGTTCTTCGATTCTTCCGTCGTGACGGGCATAATTGGCGGAAAAAGAAGGACCAGAGGACTGTTGGGGAGGCTCATGAACGGCTCAAGGTGGGAAATGTCGAAAAGTTAAATTGTTATTATGCACATGGAGAGGACAACCCAAATTTTCAAAGGCGCAGCTACTGGATGCTTGATCCGGCATGTGACCACATAGTTCTCGTACATTATCGGGACATAACTGAGGGGAAACATAGTTCTGGATCCAAAGCACTGTTTTCTCCAGGGTCATCAGCTGCTTTAAGTCCTAGTCTGAGTCCCAGCCCTTACTCTAATCAAAATCAGGGTTCTGCCTCACTTGACTCTTGTCAAACTCATTCCAGTCCAAGTTCTGCAGAAGTTAGTTCCATCAATGCTATCATCAACCATGGAACAGATAACTTGGACGGGGTGGAAGGAGCAGCACTTTACAGTTCGTCTGATCTTGATGTTAGTAAAGCTTTGAGGAGGATTGAAGAGCAGCTCAGTTTGAATGATGACGCAATTAAAGAAATTGTTCCAGTATTTGATGATGATGAATATTTTAATTCGGTAGGATTGCTGGACTATGAAAGGGAGATATCTCAGCAAGATCAGCATGAAGCATTATTGCAGGTTTCAGACCCTGTAAATTGTCAATTTCTTAGTGAAAATGACGGCGCGCGAAATGTTTCAAGCAACTATATGCCACTTAAGGATACAGATGATGATGGCCAGCATAATCTTCAGGCATTTGAACAGGGGCATCTGGTTAAAGAAGAATCTTTTTCCTGGACAGATATGGAGTCCTACTTGAGCCCACCGGCCAAAGGATACCTAGAGAATAATGCTCAGATTCCAAATGAAAATGAAAAATTACACTCTTATACACAGACAGGACCAGCAGAAGGACAAGAAGGCTATCTCCTGTCAGATGCTAATAAGAACAGAGATCCATTAGCCTCATTGTTGGAGCTTGACAATTTCGAAGTCTCTGCTTACCCTTCCTTTGGAGAAACTCATGGGGCAAATCCAGAATACTATCCTGTCTCGTTTGGACAAGGCCAACCGGGAATATCAGTTGTGGGAAGTTCATGTTTGACTGTTGCAAAAACTCAGAAATATACAATTCGAGAAATATCTCCTGAATGGGGTTACACCACTGAAGCTACAAAGATTGTCATTGTTGGATCTTTTCTGTGTGATCCGTCGGAATCTGTATGGAGTTGTATGTTTGGTGATATTGAAGTTCCAGTGGAGATCATTCAACAAGGTGTCATTCGCTGTGAAGCTCCTCCTCACTCACCTGGGAAGGTCACACTTTGCATTACTTCTAGCAACCGGCAGTCCTGCTCCGAGGTCAGAGAATTTGAGTATAGAGTAAAATCGAATTTTTGCGCTCACTGTAACTTGGAACAGACAAAAGCTGCTAGGCACACAGAAGAGCTGTTGCTACTCGTTAGATTTGTGCAAATGCTTTTATGTGATTCAGCAATGCAGAAAGAAGATGGTGTTACTTTAGGAATTCATGTTCCGAGAAATTCGAAAGCTGAGGATGATCCTTGGAGTCATATCATAGATGGGCTCTTGGTTGGCCATGAAAATTCATCCGAAACATCTAATTGGCTTCTTCAGGAGCTCTTAAAGGATAAATTGCAACAGTGGATTGCACTTAGATCCAGGCAAGAACATGACCAGGGAGGCTGCTTCTTGTCCAAGAAAGAGCAAGGCATTATTCACATGATTGCAGGCTTGGGTTTTGAATGGGCTCTGAACTCAATTCTTGGATGTGGAGTCAATGTAAATTTCCGTGACATTAATGGGTGGACTGCTCTCCATTGGGCTGCTCGTTTTGGAAGGGAAAAAATGGTTGCTGCACTGGTAGCTTCAGGGGCATCTGCTGGGGCAGTCACAGACCCCAGGTGTCAAGATCCTGCCGGTAAAACACCTGCAAGTATTGCTGCCTCCAGTGGACATAAAGGGCTAGCTGGCTATTTGTCGGAGCGGGCCCTGACCAGCCATCTTTCATCTCTTACAGTCAAGGAGAGTGAGCTTTCAAGAGGCTCTGCTGAGCTTGAAGCAGAGAGAACTATAAATAGCATCACAAATCAAACTCTAGCTACCGATGAGGATCAACTTTCACTAAAGGATACCTTGGCTGCAGTTCGTAATGCTACTCAGGCTGCTGCACGTATACAATCTGCATTCCGTGCACATTCATTCAGGAAGCGGCAACAAATGCAGGTTGCTGCTGCTATTGATGATTATGGCAGTTCAGGTGATATTCAAGGATTTACAGGAATGCTGAAGCTTTCCTCACGCAATGCTCGTGATTCAGCTGCATTATCCATTCAGAAGAAATTTCGAGGCTGGAAAGGTCGGAAAGACTTCCTTAGATTTCGCCAGAAAGTTGTCAAAATACAGGCTCATGTGAGAGGTTATCAGGTTAGGAAACATTACAAGGTACTATGTTGGGCTGTTGGAATTTTAGACAAGGTTGTACTGCGATGGCGAAGGAAGGGGGTTGGTTTACGAAGTTTTCAAAAGGAGGCAGAATCTATTGAAGATAGTGATGATGAAGATATTCTCAAAGTTTTTCGTAAGCAAAAGGTGGATGCAACTGTTGATGAGGCAGTTTCACGAGTTTTAGGCATGGTTGATTCTCCAAATGCACGTCAGCAGTACCGGCGCATGCTAGAAAGATACCGTCAAGCTAAGGCTGAACTCAACAGCACATCTAGTGAGGCAGCACCATCGCCTTCTGAGGAATTTAGCAATATGGACGATGACAACTTCATATACCAATTCCCA
>gnl_Manes_v6.1_Manes.13G010200.1
ATGTCACAGTCAGGGTATGATATTAATGTTCTGTTTCAAGAAGCTCAAACGCGATGGCTGAAACCTGCTGAAGTGCTGTATATATTGCAAAACCATGAAAAATACAAGTTTACCCACGAGCCACCTCATAAGCCAACTAGTGGATCATTGTTTCTTTTTAACAAGAGGGTCCTTCGGTTCTTTCGCAGAGATGGTCATAATTGGCGTAAAAAGAAGGATGGAAGAAGTGTTGGGGAAGCACACGAGCGACTTAAGGTTGGAAATGTCGAGGCTTTAAATTGTTATTATGCACATGGAGAACAGAACCCGAATTTTCAGAGACGTAGCTACTGGATGCTGGATCCGGAATATGAACATATCGTTCTTGTTCACTATAGAGAGGTTGGTGAGGGAAAGTCTACTCCCAGATCTGCTGTGCAGTTATCACCAGGGTTGTCTTCTGCTTTCAGTCCAAGTACAACATCTCATACTACTCACAATCGAGATTCTACCTCTGCAGTTAGTGATTTATATGACCCTGATCGGAGTTCATCTAGTCCAAGTTCTACGGAAATCAGTTCAGAGATAGTCACCAAGGACAATGGACTAGAGACTTTAACTGGGTTTACTAGTTCCCCAAAGGATGGCGTTAGTCAATTTTTGAGAAGGCTGGAGGAGCATTTGAGTCTGAATGAGGACAGCATTAAAGAAACTGACCCATTATGCAGTGAGGAAGGAATCACAAATGATCCAGAACTTCTGGAATTTGCAAAACAGATCTCCGAGAAGGATCACTATGTAAATATGCTGCATGGACCTGAGAATATTGTGAATAATCAATGTTATGATTTTGGTGAACCTCCTGGGTTGCAACTGCAGAGCAACAATGTTGTTCACCTACAGGACACAGGTGATGGTGGCAAATACCATCAACCATTTGTAGAGTATGCAGATGGGAGCAAAGAATCCATTTCTTGGAATGAAGTGTTGGAGTCCTGTAAAGTGTCATCTGGTGTGGATTACCAGGAAAAGCCACAGCCTTCTTTGAGGGAACCAGCTGAAGAGCATGAGTATTCTCATTGGCTAAACTTCAATGGAAATAATGTCAGAAATTCTTCTGAGTTGCTGCCTCAAGATGTTGAAAATTTTGATATTCCTTTATACTCTCCTGTCTTGGGAACTCATGAAACCAATCCTGACTACTATTCAATGCTATATGATGAAGGCCACCTTGGAGTGCCAATTGAACCTGATTCAAGTTTGACTGTTTCACGACAGCAGAAATTTACAATCCGTGAAATATCCCCAGAATGGGGTTTTACCTCTGAGGCTACAAAGGTAATTATTGTTGGATCTTTTTTATGTGATCCATCAGAATCTGCATGGAAATGCATGTTTGGTGAGACTGAGGTTCCCACTGAAATCATTCAAGAAGGTGTTCTCTGCTGTGTAGCTCCTCCCCATCTTCCAGGAAAGGTCACTTTCTGTGTTACTTCTGGCAATCGGGAATCTTGCAGTGAGGTCAGAGAATTTGAGTATCGAGCTAAGAGTAGCTGTCCTCATTGCAACTTAACCCAAATGGAAGTTGCAAAGGGCCCAGAAGAGTTGCTACTGCTTGTCAGATTTGTGCAGATGCTTCTCTCTGGTTCCTCTATGCAAAAAGAAGACAGCATAGAAACAGGAATTCAACTACTGAGAAAACTTAAAACAGATGATGGTTTGTGGAGTAGAATCATTGAGACTCTCTTAATTGGTAATGGAACTTCAACTGGCACCATCGATTGGCTTCTGGAACAGCTTCTTAAAGACAAACTACAGCAGTGGCTTTCTTTTAAGTCCCAGGAAAGACGAGATCAACCTAGTTGTACCTTGTCCAAGAAAGAGCAAGGGATCATACACATGGTTGCTGGGTTGGGCTTTGAGTGGGCCTTGAGCCCAATTATCAGTCAGGGAATCGGTGTAAATTTCCGAGACATTAATGGATGGACTGCCCTTCATTGGGCTGCTCGATTTGGAAGGGAAAAAATGATTGCAGCCCTTTTAGCCTTTGGTGCATCAGCTGGGGTGGTCACAGATCCCACTTCACAAGATCCAGTTGGCAAAACTCCAGCATCCATTGCGGCCGACAGTGGGCATAAGGGACTTGCAGGTTATCTTTCAGAGGTGGCACTAACAAGTCATCTTTCATCCCTTACACTAGGAGAGAGTGAACTTTCTAAAGGATCTGCTGAGGTCGAGGCTGAGAAAACTGTAGATAGCATCTCAAAAGGGAGTTTTTCTGCCTATGAAGACCAGGTTTCACTTAAAGATACCTTGGCTGCGGTACGAAATGCAGCTCAAGCTGCTGCACGAATACAAGCTGCCTTCAGAGCACATTCTTTCAGGAAGCGACAGAAAGAAGCTGCTATGTTGGCTAATAGCATAGATGAGTATGGCCTCAATTCCAGTGATATTCATGAGGTTTCAGCTATGTCGAAGCTGGCCTTTGGCAATGCACATGACTACAAATCAGCTACTTTATATATTCAGAAGAAATATAGAGGGTGGAAAGTTCGCCAGGATTTCCTAGCATTTCGACGGAAAGTTGTGAAGATACAGGCACATGTGAGAGGTTATCAAGTTAGGAAGCGGTACAAGGTAATATGTTGGGCTGTTGGAATTCTAGAGAAGGCTGTGTTGCGGTGGAGACGCAAAGGAGTTGGTTTGCGAGGTTTCCGGAATGAGGGAGAAGCCATTGAAGATAGTGAAGATGAAGATATTCTCAAGTTGTTCCGCAAACAAAAAGTTGATGCAGCTATTGAGGAGGCCGTATCTCGCGTGCTGTCAATGGTTGATTGTCTTGAGGCACGTCAACAATATCGTCGGATGCTTGAACGTTATCGCGAAGCCAAAGCTGAAGTAATTGAGACAAGTGAAGCAGCAGCAACTTCTGCCGACATGGAAAATGATGATATTTTACCATTTCAAGTAGGAGCAGCTTCTAACTATCTAACT
>gnl_Manes_v6.1_Manes.12G009600.1
ATGTCGCAATCAGGGTATGATATCAATGTTCTGTTTCAAGAAGCTCAAGCACGATGGTTGAAACCTGCGGAAGTGCTCTATATATTGCAAAACCATGACAAGTACCAGCTCACTCAGGAGCCACCTCAAAAGCCAACTAGTGGGTCTTTATTTCTTTTCAATAAAAGGGTCCTTCGTTTCTTTCGCAAAGATGGTCATAATTGGCGTAAAAAAAAGGATGGAAGAACTGTTGGGGAAGCACATGAACGACTCAAGGTTGGAAATGTTGAGGCTTTAAATTGTTATTATGCACATGGAGAGCAAAACTCAAATTTTCAGAGACGTAGCTACTGGATGCTGGACTCGGCGTACGAGCATATTGTTCTTGTTCATTATAGAGAGATTGGTGAGGGAAAGTCCACTCCTGGACCTGCTGCACAGTTATCACCAGGGTTTTCTTCCTCTTTCAGCCCAAGTCAAACATCTTATACTACTCAGAATCCAGATTCTACCTCTGCAATTACTGATAAATATGACCCATACCGGAATTCATCTAGTCCAAGTTCCATAGAAGTCAGTTCGGAGATGGTTACCAAGGAAAATGGATTAGACGCTACAACAGAATTTACTAGTTATAGAAAGGATGAGGTTAGTCAATATTTGAGAAGACTGGAGGAGCAGTTGAGTCTGACCGAGGACAGCATCAAAGAAATTGATCCATTATGCAGTGAGGAAAGAGCCACAGATAATACAGAACTTCTGGAATATGAAAAGCAAATCCCCAAGGAGGATAACTCTGCAAATTTGTTATTTAGACCAGAATATTTTGTGAATAATCAATCTTATGGTGGACATGCTGGAATGCAGCTGCAGACTAACAATCTTGTGCACCTTCAGGATGCAGGTGATAGTGGCAAATATGATCAATCGTATCTAGACAAGTATGCAGATGGGAATAATGAATCTGTGTCTTGGAATGAAGTGTTGGACCCCAGTAAAGCTTCATCCGGTGCGGAGTACCAGGAAAAGCCCCAGCCTTCTTTAAGGGGACCAGCTGAAGAGCATGAATATTCTGGTTGGCTAAATTTCAATGGAACTAATGCCAGAAATTCTTCCCTATTGCTGCATCAAGAAGTTGAAAATTTTGAAATTCCTGCTTACGCTCCTGTTATTGGAAGTCATGAAACCAATCCAGACTACTATTCAATGCTATACGACCCAGGCCAGCTTGGAGTGCCAATTGAAGCAGATTCAAGTTTGACTGTTGCACAACAGCAGAAATTTATTATCTGGGAAATATCCCCAGACTGGGGTTTTACCTCTGAGGCTACAAAGGTAATTGTTGTTGGATCTTTTCTATGTGACCCATCACAATCAGCATGGACATGCATGTTCGGTGATACCGAGGTTCCAACTGAAATCATTCAAGAAGGTGTTCTCCGCTGTCAAGCACCTCCCCATCTTCCAGGAAAGGTCACTTTCTGCATTACTTCTGGCAATCGGGAGTCTTGCAGTGAGGTCAGAGAATTTGAGTATCGAGCTAAGAGTAGTTGTCCTCATTGCAGCTTATCCAAAACAGAAGTTGCTAAGAGTCCAGAAGAGTTGTTGTTACTTGTCAGATTTGTGCAGTTTCTTCTTTCTGATCCCTCTTTGCAGAAAGAAGACAGCATAGAAACAGGAATTCAGCTAATGAGAAAATTAAAAACTGGTGATGATTCATGGGGAAGTATCATTGAGGCTCTCTTAGTTGGTAATGGAACTTCAACAGGCACTGTTGATTGGCTTCTTCAACAGCTTCTAAAAGACAAATTGCAGCAGTGGCTTTCTTCCAAGTTTCAAGAAAGACAAGATCAACCTAGCTGTACCTTGTCCAAGAAAGAGCAGGGGATCATACACATGGTTGCGGGGTTGGGTTTTGAGTGGGCCTTGAGCCCAATTCTCAGTCATGGAGTCAGTATAGACTTCCGTGACATTAATGGATGGACTGCTCTTCATTGGGCTGCTCGTTTTGGAAGGGAAAAAATGGTAGCAGCGCTTATAGCTTTGGGTGCATCAGCTGGGGCTGTCACAGATCCCACATCACAGGATCCAATAGGCAAAACTCCAGCATCTATTGCTGCTAACAGTGGTCACAAGGGTCTTGCAGGTTATCTGTCAGAGGTGGCACTCACGAGCCATCTTTCATCCCTTACAATAGAAGAAAGTGAGCTTTCTAAAGGATCTGCTGAGGTCGAAGCTGAGAGAACTGTAGATGCCATCTCAAAGGGGAGTTTTGCTGTCAGTGAAGATCAGGTTTCACTTAAAGATACTTTGGCTGCTGTTAGAAATGCAGCTCAAGCTGCTGCACGTATACAATCTGCTTTCAGAGCACATTCATTCAGAAAGCGGCAAGAGAGAGAAGCTGCTACCTCTGCTTATAGTATAGATGAGTATGGTGTCAATTCCAGTGATATACAAGGACTTTCAGCGATGTCAAAACTGGCATTTCGCAATGCACGTGATTACAATTCAGCTGCTTTATCTATTCAGAAGAAATATAGAGGATGGAAAGGTCGCAAGGATTTTCTAGCATTTCGACAGAAAGTTGTGAAGATACAGGCGCATGTGAGAGGTTATCAAGTAAGGAAGCACTATAAGGTAATATGCTGGGCTGTTGGAATTCTGGATAAGGTTGTGCTGAGGTGGAGACGTAAAGGAGCTGGTTTGCGAGGTTTCCGGAATGAGGCAGAGCCTAATGACAATGATGATGAAAGCGAAGATGAAGATATTCTCAAGGTATTCCGCAAACAAAAAGTTGATGTTGCTATCGGTGAGTCTGTCTCGCGTGTGCTGTCAATGGTTGATTCTCCGGAGGCACGCCTGCAATATCATCGGATGCTTGAACGTTATCGCCAAGCTAAAGCTGAACTAGGCGAAACGAGTGAAGCAGCAGCAACTTCTCTTGCTGACATGGAAAATGATGATATGTACCATTTCCAG
>gnl_Medtr_Mt4.0v1_Medtr3g085050.1
ATGCTACCTGGTTTGCAATACAATATCAATGATCTTTTTCAAGAAGCTAAGAAAAGATGGCTCAAGCCTATAGAAGTGCTTTACATTTTGCAGAATCATGATACCTGCAAGTTCACCGATTTTCCCCTTAACCAGCCTCGTGGTGGATCTGTGTATCTGTTTAATAAACGAGTCATGCGTTTCTTTCGAAAAGATGGTCATAATTGGCGGAAGAAAAAAGATGGAAGAACTGTTTCAGAAGCGCATGAACGGCTTAAGGTTGGAAATGTTGAAGCTCTAAACTGCTACTATGCACATGGAGAGGAGAACCGTAGTTTCCAGAGGCGAAGTTATTGGATGTTGAACCCGGAATATGAGCATGTTGTTCTCGTGCATTATAGAGAAACAAATGAGGGGACATCCAATTCTGGTCCTGTCACACAATCATCACCGTTTAGTCAGAGTCGTAGCTCATATACTACTCCAAACCCTGAGACAACATCCACAGTTGGTGATTCATGTGAACCTAATCAGAATTTCTCCAGTCCTGGGTTCTTAGAGGTCACCTCGGATATAGTCATCATGAATAATGGAACGGATCACGTAGAGAAAACAAACGCACAAGCTCTGCGCCAATTGGAGGAACAATTAAGTTTGAATGATGACAGCTTCACAGAAATTCCTCCCTTTTATAGTGAGCATGAAATTCCCGTTGCTTTCGCTGAACCAGATGATCATAAACAACCATATGATGGATATAATGGAACAAAAGATTGCAGTGGCAATCGTTATCGTGAATTACTTGACCATGATTTCCCTGGTGGGCATGAAAAAACCTTATCTTGGACAGAGATGCTGGAATCATCCAAGTCCTCATTTGTGAACAAGTTACCAGAACAACATGCATACAAGGAATTTGAAAATGAAACGCCTCTATCTTCTTTTGGAAGAGAAATGATTGCCAACCAGGAAACCAGTTACCGGATACACCCCAACAGCAATAATGATGAGAACTCATGGTTTTTACTTCCTCAAGACACTGGTGGAGTCCAATTTTCTCCATATTCTTCAATAGAAACTCAAGGAACTAATTCTGACTACTATGAAACATTGTTTGACCAAAGCCAAATTCAAGAACCTCGGGATGCATATTCAAGCTTGACTGTTGGCCAGAAACAGAAATTTACAATTACAGCTGTCTCCCCAGAATATTGTTATGCCAATGAGGCAACAAAGGTGATCATTGTTGGATCCTTTCTCTGCCTCCCCTCGGATTCTACCTGGGCTTGTATGTTTGGTGACGTTGAAGTTCCTACTGAAATAATTCAGGATGGCGTAATCTGTTGTGAGGCTCCGTCCCATCTTCTTGGAAAGGTTGCTCTGTGCATTACTTCAGGAAATAAGGAACCATGCAGTGAAATCAAAGAGTTTGAGTTTCGTAATAAGACCAATAGTTGCATTCACTGTAATGTTTTGGAAACAGAAGTTGCCCATAGTCCAGAAGAACTGTTATTACTTGTTCGATTTGCAGAAATGCTCCTCTCTGCTTCGACTATAAAGGATGATAGCTCAGAATCTGGAGGTCAATTTTCAACAGAACAGAAAGCAGATGATGATTCATGGAGCCATATTATAGATGCTCTCCTAGTTGGCAACGTAACTTCATCTGGTACTATTAATTGTCTTCTTCAAGAGCTGCTGAAGGATAAGCTGCGGCACTGGCTTTCTTGCAGATCCAATGAACGAGATGAAGATGCTGGTTGTTCTTTGTCCAAGAAAGAGCAAGGGATTATACACATAGTTTCTGGATTGGGTTTCGAGTGGGCCCTGAACCCCATTCTCAGTTGTGGCATGAATGTTAATTTCCGTGATATCAATGGATGGACTGCCCTTCATTGGGCTGCACGGTTTGGAAGGGAAAAAATGGTTACTTCACTTATAGCTGCTGGTGCATCTGCTGGAGCAGTGACGGATCCAAGTTCACAAGACCCAAATGGTAAAACTGCTGCATCTATTGCGGCCAGCAATGGCCACAAGGGACTGGCAGGTTATCTTGCAGAAGTAGATCTAACAAGTCATCTGTCGTCCCTCACATTGGAAAAGTGTGAAGTTCCTAAAGATTCTTCTGAGCTTGAAGCTGAGTTAACTGTCAGTAGTGTGTCTAAGAAAAATCTTGAAGCCAGTGATGATGAGGATTCACTAAAAAATACCTTGGGTGCTGTCAGAAATGCAGCTCAGGCAGCTGCACGTATACAGGCTGCTTTCCGTGCACATTCTTTCAGAAAACAGATGGAGAGAGAAGCTGCCTCCACCACTTGTCTAAATGGATATGTCACCGGTTTAGGTGGCATTGGTGGATATGTTAGGAGCTCACGTGATTACCATTCAGCTGCCTTATCAATTCAGAAGAAATATAGAGGCTGGAAAGTTCGCAAAGAGTACTTAGCTTTTCGCCAAAAAGTTGTAACGATACAGGCTCATGTGAGGGGTTACCAGACTCGGAGGCAATACAAGCTAATGATATGGGCAGTTGGAATCTTGGACAAGGTTGTGCTGAGGTGGCGGAGAAAACGGGTTGGTTTGCGAAGTTCTCCACAAGAAATAGATTCAAAAGAAGAAACTGATGATGAAGATTTTCTCAAGGTGTTCAGGCAAGAGAAAGTACATGCAGCAATTCAAAAGGCTTTGGCACGGGTGATTTCCATGGTCTCTTCTGTGCCTGCTCGGCATCAGTATAATCGCATGCTTGGGATGCGTCGTCGAGCCGAGGCTGAACATGGCAACACGAGTGATGAAATGGAAACACGGTTATCAACTTCTGTGGATGATGCTTGGAATATTGATGATGCTTGGAATATTGAAGATGATGATTTATATCAATTTCCTTGGGCGCTC
>gnl_Medtr_Mt4.0v1_Medtr8g080800.1
ATGTCATCTGGTTACGAATATGATATCGATGATCTGTATCAAGAAGCTCAAAGGAGGTGGCTGAAGCCTGCAGAAGTGATGTACATTTTACAGAATCATGAAAAGTATCAGTTCACTCAAGAGCCCCCGCAACAGCCAACAAGCGGTTCGCTGTTTCTGTTTAACAGAAGAGTATTGCGTTTCTTCCGGAAAGATGGTCATGCCTGGCGGAAGAAAAGAGATGGAAGAGCTGTAGGAGAAGCCCACGAGCGGCTGAAGGTTGGAAATGTTGAAGCCATAAATTGTTACTATGCACATGGAGAGCAGAACCCTACTTTCCAGAGGCGGAGCTATTGGATGTTGAATCCGGAATTTGACCACATTGTTCTCGTTCATTACAGAGACACAAGTGAGGGAAGGCTCAGTTCTGGACCTGGCACACAATTGTCACCGGGTTCTTCTGCGTATAGTCCGACTCCTAGCTCATATAGTACTCAGAATCCAGGGTCAACGTCCGTTGTTTATGACGCCTATGAACCTAATCAGAGCTTCTCCAGTCCTGGATCTGCAGAAGTTACCTCTTATAACAATGGAATGAGTTACTCAGAAGGAGCAGAAGCAGAATCAGAAACCTCAGCTGACTTTAAGGTTACTCAAGCTTTGCGCCGATTGGAGGTGCAGTTAAGTTTGAATGAGGACAACATTGAAGAAATTGCTCCCTTCTACGACGAGCATGAAGCTGCCCGCGATTCCAAACCACAGAATCATCAAGGGATGATGTGCAAGCAAGAGGAATCTGCAGCTCTCTCTGGACCAGTTAACCAGGGGCTATTTTATGATGGATATAATGGAAGGCAAGGTGATAGTGGTGAAAGTTATCATGAATTACTAGACCATGATTTCCCTGATGAAAATGAAAAGACTTTATCATGGAAAAATGTATACATGCCAGCAGCAGGAAATGAGAGTTCACCATCTTCTTCATTAAGGGAACCAGTTACGAACCCGGAAAACTATTGCTGGACAAATTTCAACACTGATAATGCTGGAAACTCTGTTTTCTCACTACCTCAAGGTGTTGGTGAAGTCACACTTCCTCCATATTCTTCTTTGGATGAAACACAAGAAAGTCGTTCTAGCTACTATTCGACATTGTTTGACCAAAGCCAAATTGGAGCATCTCATGATGCAGGTTCAAGTTTAACTGTTTCACAAAAACAGAAATTTACTATTAAGGCAGTCTCCCCAGAATGGGGTTATTCCTCTGAGACTACAAAGGTTTTCATTATTGGGTCTTTTCTGTGTCATCCCTCTGATTCTGCCTGGGCCTGTATGCTTGGTGATGTTGAAGTTCCTGTTGAGCTAGTTCAGGATGGTGTAATGTGTTGTGAAGTTCCATCTCACATTCCTGGAAAGGTTACTCTCTGCATTTCATCTGGAAACCGGGAGTCATGCAGTGAAGTCAGAGAGTTTGAGTATCGTGATAAGATCAAGAAGTTCACCGACCCTGCTCCATTGGAAAGAGAAGCCACTAGAACTCCAGATGAGCTGTTATTACTTGTTAGATTTGGGCAGATGCTCCTTTCTGAGTCATCTGTAAGTAATGATAACAACGAATCGGGAATTTTCATAAAACAGAAGGCTGATGATGATTCATGGAGCCATATTATAGAGGCTCTTCTATTTGGCAGTGAAAATTCTTCTGGTACTATCAATTGGCTTCTTGAAGAGCTACTAAAGGATAAGCTACAGGTGTGGCTTACTTCCAGATCCCGGGAAGTTGATGAAGAGATGGGATGTTCTTTGTCCAAGAAAGAGCAGGGGATCATTCACATGGTTGCTGGGTTGGGTTTTGAGTGGGCCTTGAACCCTATTCTCAGTTGTGGTGTGAATATAAATTTCCGTGATGTCAATGGGTGGACTGCCCTTCATTGGGCTGCACGTTTTGGGAGGGAAAAAATGGTTGCATCACTTATAGCTTCTGGTGCATCTGCTGGAGCGGTGACAGATCCAAGTGCACAAGATCCAATTGGTAAAACTGCGGCATCCATTGCAGCTAGCAGCAGGCATAAGGGACTGGCAGGGTATCTTTCAGAGGTAGCTCTAACAAGCCATCTGTCATCTCTTACACTGGAAGAGAATGAGCTATCTAAAAGTTCTGCGGAGCTTCAAGCAGATTTAACTGTTAGTAATGTCTCCAAGGAAAATATTGCTTTCAGTGAGGATCGGACCTCACTTAAAGATACCTTAGCTGCTGTCAGAAATACAACTCAGGCAGCTGCACGGATACAAGCTGCTTTTCGTTCACATTCATTTAGAAAACGGAGAACAAAAGAAACAAATGGTGTTATGAGCGGACATGATATAAGTGCAAGTGGTGTTGGTGACATGCCAGAGCTTTATGCTATGTCAAAACTTGCCTTTCGAAACTCACGTGAACATAATTCAGCTGCATTATCAATTCAGAAGAAATATCGAGGTTGGAAAGGTCGCAAAGATTTCCTATCATTGCGCCAAAAAGTAGTGAAGATACAGGCTCATGTGAGAGGTTACCAAGTTAGGAAGCATTACAAAGTGTTATGGGCAGTTGGAATCTTGGACAAGGTTGTGCTAAGATGGCGGAGAAAAGGAGTCGGTTTACGGGGCTTCAAACCAGAGATGCAGGTTAACGAAAATGAAGATGAAGATATTCTCAAAGTGTTCCGAAAACAGAAAGTTGATGTGGAAATTGAAAAGGCTGTCTCAAGAGTACTGTCCATGGCCAAATCTCCTGATGCTCGTGAGCAATATCATCGCATGCTTGAGAAGTATCGTCAAGCCAAGGCTGAACTTGCACAAACAAGTGAAGAAAAATCGGTAACAACTTCTGTAGAAGATTTTTTAAACATGGATGATGATTTTTAC
>gnl_Mimgu_v2.0_Migut.E00009.1
ATGCAATCAGGATATGACATCAATTATCTGGCTGGGGAAGCTCAAAGTCGGTGGCTGAAGCCGGTTGAAGTGTTTTTCATATTGAAGAATTATGAAGAACACCAGCTCACCCACCAAATCCCTCAAAAACCTGCTAGTGGATCGTTGTATCTGTTCAACAAGCGAGTGCTAAAATTTTTCCGCAAAGATGGTCATAGTTGGCGTAGAAGGAAGGATCAGAAAACTTTTGCTGAAGCACATGAACGGCTTAAGGTTGGAAATGTTGAAGCCCTAAACTGTTATTACGCCCATGGAGAGGAGAACCCTAGCTTTCAAAGGCGCAGCTACTGGATACTGGATCGGGAATATGAGCACATTGTTCTTGTTCACTACAGAGATATTAACGAGAGACGACAGAGTGCTGGATCAACATCTCAGTTTTCAACATCTCCTTCTACCTTCAGTCCTAATCCCAACTCTTTTGCTTCTGATCGACCAGACTCTTCTTTTGTCATTAGTGAATCTATTGGAATGTATCATAACGAATCCAGTCCCAGCTCTGTAGAGATTAGCTCTAGTCAAGTCATCAAGAATATTGGAATGAGTCAGTTGGATCTTGAGGAGAGAACAGATGACGTCAGTAGTTCATCGGTGCCGACTTTAAGTCAGGCATTACGAAGGATTGAAGAGCAATTGAGTTTAAATGATGATGAGGTGAAAGAAATTGACAGAATCTACATCGAGAATGAGGATTCAAATGATCTAGAAGACATGCTACGTGATTATGAATTTTCTGGTCAGACACTACTAAATGGTCCACAGGATCTTCTTTCACAGAAACCAGATGACCAAGTTCGGCAACATCAACAACTGTCAGTGGCCGATGTTGACATTTGGCAAGAGATGCTGGATGGATCCAAGACTTTGCTGAATGATGATTCACAAACACAATCTGAGAGACACGATGCTTCTTCTTTGATTTTCCAAGAAGTAGATTCACTGAAATTTGATGCATATTCTCCTCTATCAAATGCTTATGGGACCACTGCAGACTATACGTCATTATTTGACCAAGATGGATTGGGAATTTCTCCTGAAAACAATATAAGTTTGACTGTTGCTCAAAAGCAGAAGTTCACTATCCGTGAGATATCTCCAGAGTGGTGTTATACCTCTGACGGAGCAAAGATCATCATTGTTGGGTCTTTCTTCTCCGATCCATCAGAGTGTGCATGGGCTTGTATGATTGGTGACACTGAAGTTCCAGTTGAGATTATTCAGGAAGGTGTCCTCCGCTGCAATGCTCCACTTCACTTGCAGGGAAAAGTCAATATTTGTATTACTTCTGGGAATCGGGAGTCTTGCAGCGAAGTCAGAGAATTTGAATATCGTGCTAAGCCTAATCTTTGTACGCACAGTAATCAACCTGAAACAGAGACTAATAAGAGTTCTGAAGAACTCTTGTTGCTTGTCAGATTTGTGCAAATGCTTCTATCTGATCTCCTGCCAAAAGAAGATGACTATGAATCAAGAATTGATTCGTTTGGCAAATCAAGAGTAGCTGAAGAAGACTCATGGAACCAAATCATTGATGCACTTTTAGTTGGCACTTCAACATCATCAAGTACTCTTGATTGGCTTCTGCAAGAACTTTTGAAAGACAAGATGGAAGTGTGGCTTTCGTCTAAGTTACAAAAGAATAACCATTTATCAAAGAAAGAACAAGGTATCATACACATGGTTGCTGGATTGGGATTTGAGTGGGCATTGCAACCAATTGTGAATGCAGGAGTAAGCATTAATTTCCGTGACATTAATGGATGGACTGCGCTTCATTGGGCTGCACGATTTGGGAGGGAAAAGATGGTGGCTGCTCTCATGGCATCTGGTGCATCAGCTGGTGCAGTTACAGATCCCAATACACAGGACCCTATTGGTAAAACACCAGCATCAATTGCTGCCACCTGTGGCCACAAAGGACTCGCAGGGTATCTCTCAGAAGTTTCACTAATTAGCCACCTTTCATCCCTCACACTGGAGGAAAGTGAGCTATCTAAGGGGTCAGCTGCCTTGGAAGCAGAAAGAACAATAAATAGTTTATCAAGAGAAAGTTCCTCCGCAAACGAGGATGAGGATTCTCTTAGGCATACTCTGGATGCGGTACGTAATGCTACTCAAGCTGCAGCACGAATACAATCTGCATTCCGTGCTCATTCCTTCCGGAAGAGGCAGCAGACAGAAGTTGCAGTTGCGATGGCCGGTGCTTATGGTGATGACTACGCTTTGTTAGCTAATGACATTCACGGGCTTTCAGCCGCATCAAAGCTGGCATTCCGCAATGCACGTGAGTACAACTCGGCTGCTTTATCTATTCAAAAGAAATACAGAGGCTGGAAAGGTAGGAAGGACTTCCTTTCATTGCGCCAGAAAGTTGTGAAGATACAGGCTCATGTGAGGGGGTATCAAGTTAGGAAAAATTACAAGGTATGTTGGGCAGTTGGTATACTGGAGAAGGTTGTCTTAAGATGGCGCAGAAGAGGAGTTGGTTTACGTGGGTTTCGGCACGACTCGGAATCAATTGATGAGAGTGAGGATGAAGACATACTTAAGGTTTTCCGAAAGCAGAAAGTGGATAAAGCTATTGATGAAGCTGTCGCTAGAGTGCTGTCTATGGTCGAATCTACAGAGGCACGTCAGCAATATCATCGCATTCTCCAAAAATATCGTCAAGCTAAGGCCGAGCTTGTAACCGCAGAATCTGATACAGCATCTTCTTCTCGTCTTGACATTTCTTCAGATCAAGGCATTACCAGTATGGAAAATGATCAGATTTACCACTCAATT
>gnl_Musac_v1_GSMUA_AchrUn_randomT00940_001
ATGATTTTTGTTTGGTCAGTTTTTGATACTTTGGCTAATTTAGTATATTTTTTGGTTATGCTGTTGATGAATTTTATGCTAATTCATTGTCTCAATATGCATACTCATTGCCAGATTGGAAATTATGAAGCAATAAATTGTTATTATGCCCATGGGGAACCAAATTCTTGTTTTCAAAGGAGGAGCTATTGGATGCTAGATCCGGCCTTTGACCACATTGTTCTCGTACACTATAGAGATGTTATCAAGGGAAGACACATTCCTAAATCTATTGTCAGCAGCTCAATTGATTCTTGTCCAACTCTGAGATATAGCACGAGTGTCAGTAATGATCAAGCACAGGGAATTCATTCTTGTACCATTGAATTTAATGATCCTTGTCAGAACTCATGTAGTCCAGGATCAGTGGAAGAAATTATTTCTCAGGTCACTGGAGGAAACATTAAGATTCAAGCACTGAGAAAGCTTGAAGAGCAGTTAAGCTTAGATAAGGACAAGGATAGCTTTGCTTCTTCTGAAGAAGAACTGCCCCCATTCTGCAACCTGAATGTGGAAACACATAATACACAAGATGAAACAAGGAGCCCGAAAGAGGAGGCACTTCAGAATCCACTTGATAAATTCCAACAAATGTCAAACGGAACTGGCGAAACTGCTCCTTCAGCTGAAATAAGTGAGTTTTCTTCTTTGTTTACAGATATGTGGTTTGACCAAAGTCAGTTTGGAGCTCCTCGTCGAACAGAATCAGGTTTGACATTAGCAGAAAGGCATCTGTTTACCATACGCGAAGTCGTTCCTGAGTGGGCGTTTTCTTCTGAACCAACAAAGGTTATCATCACAGGAGACTTTCATTGCAGTCCTTTTGAGCATACATGGACTGTATTATTTGGAGATATTGAAGTTCCTTTGGAAATTGTTCAGGATGGTGTTTTCCGTTGCTTAACTCCCCAGCAAAGTGCCAGAAAAGTCAAACTGTGCATTACATCTGGCAACAGCCAACCCTGCAGTGAACCACATGAGTTTGAATTTCGTGAGAAGCCAGAAAAAGCAAGCTGCAGTAGTACATCAGTTGGAGCTGTTGCAACAAAAATCTCAGCGGAACTCTTATCTCTGGTCAAATTTATGCAGATACTTTTTTCTAGTGCATCAAACCCTCAAGAAGATCTTGAACTGGAAGTTGATCCTTTGAGGAAGTTGGAAGGATCCAAAAATCAGTTAGAACCAATCATCGAAGCTCTCCTATCAGGCTCTATGGCTCCAGAAAAGATAATGAATGCAATCCTTCAAGAACTATTAAAAGATAAGTTGCATCAGTGGTTATCATTTAAGCATCAAGGGGCTACCGAAAAAGATCATCTGCTGTCCAAACAAGAACAATGCATCATACACATGATCTCGGCCTTGGGTTATCAGTGGGCCTTACTTCCAATTCTCAAATCTGGTGTATGCATAAACTACCGTGATTCAAATGGATGGACTGCACTTCACTGGGCGGCAAGTTCTGGAAGGGAAGAAATGGTTGCTGCACTTCTTGCTGCTGGTGCTTCAGCCGGAGTTGTCACAAATCCAAGTGCACATGATCCAGCAGGCAAAACGCCAGCTTCTTTAGCTGCTGCCAGTGGTCACAAAGGTCTTGCTGGATATCTTTCAGAAGCTGCACTAACCAGTCATCTTTTTTCTCTGACAACTGAGAGAAATGAGAGATTCGAGGAGTCTGCTTATGTGGAGGATCAACTTTCACTTAAAGATTCATTAGCAGCTGTCAGAAATGCAGTTCAAGCTGCAGCCCGTATACAAGCTGCTTTCCGAGCATATTCTTTCAGGAGGAAGCAACAAGAAGCTGCCATATGTATGTCTCCAGCAGGCGTACATGAACTTTCTGTTGCATCAAGGTCACATAAAGCATTTTATGGTTTTAGTGATAAAAAATATGAGCAAGCAGCTTTGTCGATTCAAAGGAACTATCAGCGTTGGAAAAGACGAAAGGAGTTTCTACAGAAACGTAGATGTATTGTGAAGATACAGGCTCATGTAAGAGGTCGTCTAGCAAGGGAAAATTACAAGGAGCTCCTTTGGAGCGTTGGTGTCCTAGAAAAGGCCCTGCTGCGATGGCATAGAAGAGGAGTTGGCTTACGGGGGTTTCAAGCTGAGCCAGAATATATCGACGAGGAAGAAGATGACATAGTCAAGGTTTTACGTAGGCAAAACTTGGATACAGCTATTAATGAAGCTGTCTTCAAGGTCACATCCGTGGTAGGGAGCCCTCGAGCACGGCAGCAGTACCGACGGATGCTTGAAAGCTACCAACAGGTTAAGGACTCGATCATCTTGTCTTCACCCAAAGGTCCTGATTCAGCTTCCACAAAATCT
>gnl_Musac_v1_GSMUA_Achr9T01330_001
ATGCAGCACGGTTTTGATATTAATGTGCTCTGCCAAGAAGCTCAGAAACGTTGGCTGAAGCCTTCGGAAGTTTTCTTCATCTTACAAAATTATAAGCAATTTCCTCTCACTCCAGAGCCACCTCATCTGCCACCTAGTGGCTCTTTGTTTCTTTTCAATCGTAAGGTACTTCGATTTTTCCGTAAGGATGGCTATATGTGGCGGAAGAAGAAGGACGGAAGAACTATTGGGGAAGCACATGAGCGGCTGAAGGTTGGGAATGTTGATGCTTTGAGTTGTTATTATGCCCATGGGGAGCAAAATCCTTATTTCCAGAGGCGTATTTTTTGGATGCTGGATCCGGCATATGGACATATTGTTCTTGTTCACTACAGAGAGGTAGCTGAGGGAAGATATGTTTCTGGATCAATCTCAAACTTTTCAACAGAATCTTGTTCAAACTTGAATCAAACCACTAGTATTATTAATGCCGATAAAGGCATTAATTCTGGAACTACTGAATTAAATGAACCGTATTACAGTCCAGGATCAACAGAAGAAGTTAGCTCCAAGTTTGTCTTAGAGAACTTTGAAGCAAACCGCAACAATCTATTGGATAGATTAGAAAACCCTGACAAAAAACCACAGCCCGAGGTCAACCAAGCATTACGGAATCTTGCAGCACAGTTGAGTTTGGATGATGATGATGATGATGACTCCATTTACTTTCGAGAAGTACTGCCTGCATACTCTACACAGAATGAGAGTACACTAGGCTTAGGACATTTACATTATGAACAAACAGAGTTTTCTCAGGCACATGAAAATCTTCTCCAAGGATTAGAGTTAAGAGGACATGGCGAAATTAATGAAGCTGAAAAGCAGCAAAGTTATGCCACTACCCAACTGCCAAAAGTTTTAGGTGATCATGGAGCAAAACAAAGTGAACCACTATATCTGGAATCTCCCTCATGGACAGATGTACTGACATCGAGCTCGAGTTCTGCAGGGGTAAATCGCCATGGAAGGAACTCAAATTTCTTGGCTTTAAATGGCATTCTTGATTCTTCCATTCCCAAGGATACACTTCGTCCTTTTTTAGACAGGGAGAAAATATCTGCAAATTCATTTGTACCATCAGAAAATTTGGATTGTTATAAAGCAGTAGATCAGTCTAACGGTCATGAAATTTTGGAGAGTGACTTGCATCTCCAACTATCAGCTACTAGAAGGTTTCTGTTAGGGTCTGAGAACTCTATCGAATCACCATCCTCTGTTTCACATCTTAAAGCATCTGACATCCACCATACTTCTGGTGAAATTACTTATGAAGCAAGCAGTAGAAAAGAAAATAGCACTGATTGGATGGGAACTATTCCTGTAACTCCTGGAAACACCACATACACATCAGAATTCTCAAGCATGTTGTTCGATAATAATCATTTTGGAGCTTCTCTTGGAACAGATTCAAGTTTGACTGTGGCACAGAAACAGCGGTTCAGCATCCGTGAAATTTCTCCAGAATGGGCATTTTCTTATGAGAGCACCAAGGTTATCATTACTGGAGATTTTCTTTGCAATCCCTTGGAGTCTCCCTGGGCAGTCATGTTTGGTGACATTGAGGTTCCTTCTGAAATTGTTCAAGAAGGTGTACTTCGTTGCCAAACTCCACAACATAGTAGTGGCAAAGTCACCCTATGTGTCACATCTGGGAACAGAGAATCCTGCAGTGAAGTACGAGAATTTGAATTTCGTACTAAGCCTACCACCTCTAGCTCTGGAGATATATGTACAACTGATGCAGCAAAAAATTCTGAAGAATTGTTGCTCCTTGCTAGACTAGTACAAATGATGTTATGTGGATACGATGGTTCAACAATTGCAAAAGGTGCTATCGAAACTCAACTTGAGAATTCTAGAAAAGTGAATACAACAGATGAACGCTGGCAGCAAATCATTGAGGCACTCCAAATGGGCTGTGATATTTCACTAGACACCAGAGACTGGATCATGCAAGAACTATTAAAAGACAAGCTACAGAATTGGCTGTCATTGAGACGTCAGAGCAATGAACAAACAGGTTGTTTGTTGTCAAAGCAAGAGCAAGGCATTATACATTTAATTTCTGGTCTTGGATACGAGTGGGGTCTAGGTCCAATTCTTGATTTTGGTGTTGGCATAAATTTCCGTGATTCAAATGGATGGACAGCCCTGCATTGGGCTGCACATTATGGCAGAGAGAAAATGGTAGCTGCACTTCTTGCTGCTGGTGCATCAGCTGGGTTAGTCACTGATCCCACCACACAAGATCCACTAGGCAAAACACCAGGATTCCTAGCCTCTGCTACAGGTCAGAAAGGTCTTGCTGGATATCTTTCAGAAGTTGCTTTAACTAGCCATCTCTCTTCTCTCGTTATTGAAGAAAGCGAGATATCCAAGGGTTCTGCTGAGGTGGAAGCAGAAAGAGCTGTTGAGAGCATATCTCAGAGAAGTGTTGAAATACGTGGTGGAACTGAAGATGAACTTTCTCTAAAAGATTCTTTGGCAGCTGTCAGAAATGCAGCTCAAGCTGCTGCTCGCATACAAGCTGCCTTCCGTGCCCATTCGTTCAGGAAGAGACAACTAAAATCTGCTTGGAGTTGTGATGATTATGGTATGACCCCAGGAGACATACAAGAACTTTCAGCAGCGTCAAAGGGTCATCGCCTTTATCATGGTTCACATGATCATAATTTTGATAAAGCAGCTCTATCTATCCAGAAAAAGTACCGAGGTTGGAAGGGACGTAAAGACTTTCTTACTTTGCGCCAGCATGTAGTGAAGATACAGGCTCATGTAAGAGGCCATCAAGTACGAAAGAAGTATAGAGAATTTGTTTGGACAGTTAGTGTCATTGAAAAGGTCATATTGCGGTGGCGTAGGAAAGGAGTTGGCTTACGAGGGTTTCGGGCTGAACCAGAAATGGTCCGTGATGAGGAAGAAGAAGACATAACTAAGATTTTCAGGAAGCAAAAAGTGGATGCAGCTGTCGATGAAGCTGTTTCAAGGGTTCTGTCGATGGTAGAGTCCCCTGACGCAAGGCAGCAGTACCGCCGCATGCTTGGGCGATACCACGAAGCCAAGGCTGAGTTTAGCAATTCAGATGAAGCAACATCAAGACTTCGAGATGATTTAGAGGCCATAGACAATGACTTTATTTAT
>gnl_Musac_v1_GSMUA_Achr8T09270_001
ATGAATATTATGAACATTTCATACAAAATTAAGTTGCTTTCTCTTCCTTGTGCAGTTACAGGCTTTGATATAAATAAGTTAAGTCAAGAAGCTCAAACCCGGTGGTTGAAGCCTGTAGAAGTTCTATATATTCTGCAGAATTATAAGTGTTTTGAGATCACTCAGAAGCCTCCTCAGAAGCCACCTAGTGGTTCTTTGTTTCTTTTTAACCGTAGAGTGCTTCGTTATTTTCGTAATGATGGACACTCATGGCGGAAAAAGACAAATGGTAAAACTGTTCGTGAAGGGCATGAGCGTCTTAAGGTTGGCAACTCTGAAGCATTAAATTGCTATTATGCTCATGGAGAACAAAATTCTAATTTTCAGAGGAGGAGCTACTGGATTCTGGATCCTGAGTATCGACATCTATCCAATATAGATATGACAAACAATTTGAAGCAACCTCAAAGCATGAGCTTTATATTTGTTCATCAAACACGCAAACCTTGTTGTAAATACCATAGTCTGCCATACCGAATCGTACAGCCCGGTATGGGCGGTACGTACCGGTCCGATAGACTAACGGTACGCGGACTGCTCGCTACCGGTCCGCACTGTGCAATGTACTGTAGCGCTGTAGCAGTACAGTATACTGTAGCACTGCAACAGTATAGTACTGTTGCAGTGCACTGTTATAGGTGTAGTACAGTGCACCAGTATACTGTAGCAGTGCTACACCGCTCGGTACACCGTACCATACTGGTACCGAGCCCGGGTCGAAACACCGGTACGGTACGGGCCTACGAGCACATAGTTCTTGTACATTACAGAGAAGTTGTCGAGCTAAGATATAACCATGCTTCAGCACATTTTTTGGAGCCTAATTTCTTTCACACTCTTTGCAAGCATAGCTCTTATAATTTATCTAAACTAAAAGTTGAGTGCAGCTATTTTTGCTATCTAAATTATCAGTGTTCTTATGCTTCTACGATGCTGTTAAAAAACAATGTTTACTTTGCAACACCTGGCGATTTGATTATGGTTCATTCTTGCGTGTTCCAGGGAAGATACACACCTAGAAAAATCTTAAGCATCTCAAATGAATCTTCTCCAACATTGAGATATAGTACCAGTGTCAGCAATGATCTTGCACAATGTTTCCCTTCTTGTACTGGTGAATTGAATGAACCTTGTCAAAACTCATGCAGTCCTGTGTCAGTGGAAGAAGTTAGTTCTAAATTTGAAAGAAGAAATATTGAGACATCCCACTTAAATAGGATGGACAGATCAGAATCTTGTAATCAGCTGTTGTTGCCAGAGCTCAACCAAGCACTGAGAAAGCTCAAAGAGCAGTTAAGTTTAGACGACGATGAAGAAGATAATTTTGTATCCCCCAAAAAGGAACTACTTCCACATGGCAATCTGAATGTGGAAACACATGACTTACAGCATCTGAATTATGAAATAAAGAACTCCCTAGATGAAACACTTCAAAATCCACTTGACGAATTTAAACAAATGTCAGATGGTCATTTTGATGAAGATGGCATGCAATATGACGATATGTTGAATAATTCAGGTATGTGTTGTTGTTTGATCTATTGCATGAGATTGGAGAAATATCTCTTTGTTAAGGTAGAATTTATATTTTTAGTGCTTGATGAGTTTAATAAAGGAAAGCAGCTGTACACAAAAATGTTTATCAAGAATCAGTTTGAAGCACCTCTTGAAATAGACGCAAGTTTGACTTCACCACAAGGTTATCTGTTTACTATGCGGGAAGTCGCTCCTGAATGGGCATTTTCTTCTGAAAATACGAAGGTCATCATCACAGGGAACTTTCTATGCAGTCCTTCAGAGTGTGAATGGACTGCATTATTTGGAGATACTGAAGTTCCTCTAGAAATTGTTCAGGATGGTGTCTTCCGTTGCCTTGCTCCCCAGCACATTTCAGGAAAAGTCAAACTGTGCGTTACATCTGGCAATGGGAAACCCTGCAGTGAAGTGCATGAATTTGAATTTCGGGAAAAGCTTCAAAACACCAGCTCTAGTAGTACCTTATCACGAGTTGATGCATTAAAAACCTCTGAGGAACTCATGTTGCTTGTCAATTTAGTTCAGATACTTTTATCTGGACATAGTACATCAGTTACTCAAGAAGATGAGCTTGAACCAGAAGTCAATCCTCTCTGGAAGTTGAAAGGATCGAGTAACCAGTTGGAGTTAATCATCGGATCAATCCTAACTGGATCAGAGCCTCCAGGAAAGTTAATAGAGTTGATTCTGCAAGAACTACTGAAAGATAAGTTGCAGCAATGGTTATCATCTAAACATCAGGGAGAACCTGACGATGGTTGTCTGTTGTCCAAGCAAGACCAATGCATCATACACATGATATCTGGCTTAGGATATCAATGGGCCTTGCACCCAATTCTTGATTCCGGTATGTGCATAAACTACCGTGATTCAAATGGATGGACTGCGCTTCACTGGGCTGCAAGATTTGGAAGGGAAGAAATGGTTGCTTCACTTCTTGCTGCTGGTGCTTCAGCTGGAGCTGTCACAGATCCAAGCTCACAAGATCCAGCAGGTCAAACTCCTGCTTCTCTAGCTGTTGCTAATGGTCACAGAGGTCTTGCTGGATATCTTTCAGAAGCTGCGCTAACGAATCATCTCTTTTCTCTTACAACTGAGAAAACTGAGATTTTGGAAGGGTCTTCTTCTGTGAAGGCCGAGAGAGGTGTGGACAACATATCTGAGAGAAGGGCCCACTTACAAGGTGGGACAGAGAATCAGCTTTCACTTAAAGATTCTTTGGAAGCTGTCAGAAATGCAACTCAAGCAGCAGCCCGTATACAAGCTGCTTTCCGTGCCTTTTCTTTCAGGAAGAAACAACAAGCTGATATAGTTCGAGGCATATATGATATGTCGCAAACACACATTTATGGATTTTCAGTTGCATCACGGATGCACAAAACTATTCTTGGTTTTCGTGATCACAAGTTTGTTAAAGCAGCTGTATCGATTCAAAAGCATTACCGATGTTGGAAAAAGCGCAAAGAGTTCCTACAGCTACGGTCTAATGTTGTGAAGATACAGTCACATTTTAGAGTTCATCTAGCAAGGAAGAAGTACAAAGAATTCCTTCGGAGTGTCGGTGTCCTCGAAAAAATCATGTTAAGATGGTATAGAAGAGGAGTTGGCTTACGAGGGTTTCGAGCTGAACCAAAACCTATTGTAGAGGAAGAAGAAGATGACATAATCAAGGTTTTCCGCCAACAAAAAGTTGATAAAGCTCTGGATGAAGCTCTCTCAAGGGTCATATCTGTGGTAGAGAGTCCTGAAGCACGGGAGCAATACCGCCGGATGCTTGAAAGCTACCAACAAGCTCAGGCTGAGTTGAGCCAGTGTGGA
>gnl_Musac_v1_GSMUA_Achr8T00690_001
ATGCTAGTTTACATCCCATGGTGGTATTTGTGTTTATTTGTGTTCAGGGCCTATGAGCACATAGCTCTTGTACATTACAGAGAAATTATTGAGGGAAGAAATGTGCCTGAATCAACCTCAAGCATCTCAAATGAATCTTCTTTGACATTGAGATATGGTACCAGTGTCAGTAATGATCAAGCACAATGTTTTCCTTCTCACACTAGTGAATTTAATGAACCTTGTCAGAATTCGTGCAGTCCAGGATCAGTGGAAGAAGTTAATTCTATATTTGATAGAGGAAGTAATGGAACAACCCTGTTAAATGGAATGGAAAGATCAGAATCTTGTCACGAGTTACGGCTGCCAGAGATCAATATAGCACTGAGAAATATTGAAGAGCAGTTAAGTTTAGATACTGATGATGAGGATAGTTTTGTTTGCTCCAAAACGGAACTACTTCGATGCAGCAATCAAAACGTGGAAACACATGGTTTACAGATTCTGAATCATGAAACAAGAAACCCCCAAGAGGAAACACATCGAAATTCATTTGATGAATTTAAACAAATGTCAAATGGGACGGATGAAGCTCCCATTTCAGCTGAAAATAGTGCATTTGCCTCCTACCATTCAGATATATGGTATGAGCAGAGTCAATTTGAAGTGCCTTTTGGAACAGAACCGAGTTTGACTGTGCCACAAGGACATCTGTTTACTATACGTGAAGTCTCTCCTGAATGGGCATTTTCTTCTGAGAATACAAAGGTTTTAATCACAGGAAACTTTCTTTGCAGTCCTTCAGAGTGTGCATGGGCTGTATTATTTGGAGATATTGAAGTTCCACTTGAAATTGTTCAGGATGGTGTTTTACGTTGCCGGTCTCCACAGCATATGGCAGGAAAGGTCAAACTGTGCATTACATCTGGCAATGGGAAACCCTGCAGTGAAGTACATGAATTTGTATTTCAGGAAAAGCAAGAAAGAACAAGCTCCAGTAGAGCCTTATCTCCAGCGGATGCAATAAAAAGCTCCAATGAACTCTTGTTGCTTGTCAATTTAGTGCAGATACTTTTCTCTGGACATAGTACTGTAGTTTCTCAACTGGAGCGTGAACAAGAAGTCAATCCTTCATGGGAGAAGAAAAGACTGAAAAATCAGTTGGAGTTGATCATTGAATCAATCCTAGTTGAGTCAGAGCCTCCAGAAGTGATAATAAATTTAGTTCTGCAAGAACTATTAAAGAATAAATTGCAGCATTGGTTAACATCCAAACATGAGGGCAATCCTGATGAGGGTTCTGTGTTGTCCAAGCATGAGCAATGCATCATACACGTGATCTCTGGCTTGGGATATCGGTGGGCCTTACACCCAATTCTTAACTCTGGCACGTGCATAAACTACCGTGATTCAAATGGATGGACTGCACTTCACTGGGCTGCTAGATTTGGAAGGGAAGAAATGGTTGCTGCACTGCTTGCTGCTGGTGCTTCAGCTGGAGCAGTCACAAATCCAACCTCAGAAGATCCAGCTGGCAAAACACCAGCTTCTCTAGCTGTTGATAATGGTCACAAAGGTCTTGCTGGATATCTTTCAGAAGCTGCACTAACTACTCATCTTTTTTCTCTTACAACTGAGAAAACAAAGATTTTGGAAGGGTCTGCTTCTATGGAAGCTGATAGAGGTGTGGACAACATATATGAGAGAAGGGCCCACTTGCAAGGTGGGACGGAGGATCAGCTTTCACTAAAAGATTCATTAGCAGCTGTCAGAAATGCCACTCAAGCTGCAGCCCGTATACAAGCAGCCTTCCGTGCCTATTCTTTCAGGAAGAATATACAAAAAACTGATATACTTCAAGGCATATATGATATATTTCCTACAGAAGTCCATGGACTTTCAGTTGCATCCAGGTCGCATAAAACTCTTTTTGGTTATCATGATCAAAAGTTTGATAAAGCAGCTGTATCAATTCAAAAGAACTATCGACGTTGGAGAAGACGCAAAGAGTTCATAAAACTGCGTGTTAATGTTGTGAAGATACAGACTCATGTAAGAGCTCATCTAGCAAAGAAAAAGGAGAAAGAATTTCTTTGGAGTGTTGGTATACTAGAAAAGATCATGCTAAGGTGGTATAGAAAAGGAGTTGGCTTACGAGGGTTCCGAGCTGAACTGGAACCTATTGATGTGGAGGAAGAAGATGATGTAATCAAGGTTTTCCGCAAACAAAGAGTCAATAAAGCTCTGGATGAAGCTCTATCAAGGGTCATATCTGTGGTAGAGAATCCTGAAGCACGGTTGCAGTACCGCCGGATGCTCGAAACCTACCAACAAGCTAAGGCTGAGCTAAGTCAGTGTGGA
>gnl_Nelnu_v1.0_NNU_004066-RA
GGAAGGCACAATTCTGGATCAATATCTAACCTGTCTCCAGGCTTCTCTTCTACCCAAAGTCAGAGTCCCAGTTTTTATGCTGACCAAAATCTAAGCTCTTCTTCTGAAATGAATGAATTTTATGAATCATATCATAGTTCAGTTAGTCCAGGATCTGTGGAAGTTAGTTCTGACTCAGTGATTTGGAATAATGAGGTGGATCATTTGGAGGGAATAGATAAAGTGGTAGAATTTAGAAGTTCATCAGATCCTGAGATTAATCAAGCACTACGTAGGCTTGAGGAGCAGTTGAGTTTAAATGATGAGGACTTGGCAGAAGAGCTTTCTTCATACTACCTTCAAAATGAGAAATCCAAAGGTTCAGTAATTCTAGATTATGGAAAGGAGAGCTTCAACGAGAATGAAGATGTGGTTCTACTACATAGATCAGAATGCAGTGGACATGGTCAACATTTTAGTGGTAATGTTAGAAAGGGAGATGATTCAATCAACGGCCGGTTGCTAAAGAATGCAGGTGAAAACAGGGAGCACCTTCTTCGACCATCTGTTCCAGAATATACAATTGAAACAAAAGAATCTCCATCTTGGAAAGAGATGCTAACTGTGATCGATTCCCAAGAGAAATTTTACACACCAAATGGAAATGAAAATTCATCTCCAGGAAGGGGGGAAATCTCTTCAAACCTTTATGAACATCAGGAAAATTGGCCTTCTCAGTGGCTAGATTCTGATGGATGTAATAGAGAACATAGGAATACTTACAACACAAATGAAGAAATGCAACTATCAGCAGCTCGGCAATTTCTATTAGGCTCTGATAGTTTTGTTGAATCACCATCTTCAACACCACTACTTCAAGAAGCTGAAAATTCCAAAGTTTCTGTATGTTCTTCTGGAACAAACATGTATGAAGCCAATGCCAACTATTATAAGATGTGGTTTGACCAAGGAATTCGGCTTGGAGTTCCTCTTGGAGCAGATTCAAGTTTGACTATTGCACAAAAACAGAGGTTCACCATTTCTGAAATCTCCCCAGACTGGGGTTATTCCAGTGAAACTACAAAGGTAATTATCACTGGATCCTTTCTTTGTAGTCCATCCGAATGTGCCTGGATGTGTATGTTTGGTGATATTGAAGTTCCTGTAGAAATCATCCAAGACGGTGTTCTTCGTTGCCAGGCTCCTTCACACGTTCCTGGAAAAGTCACTCTATGCATCACATCAGGAAATAGGGAAGCCTGCAGTGAAATCAAAGAATTTGAGTACCGCATAAAGCCAATGAACTGTGAGCACTGTAATTTACCCCAGGCAGAAGCTAATATGAGTACAGAAGAACTGCTGTTGCTTGTCAGATTTGCACAGATGCTTCTATCTGTTACATCTACTGAAAAGGAAGATATCATTGAATCAGGAGTCAACCAATTGAGGAAATTGAAAGTTGATGAAGATCCATGGGGACGTATTATAGAGACACTCTTACTTGGCAGTGAGACCCCATCCACCACCATGAATTGGCTTCTGCAAGAACTTTTAAAAGACAAGTTGCAGTGGTGGCTTTTGTCCAAATATCAGAATGAAGGAGATACACCTGGATGTCACTTGTCCAAGAAAGAGCAAGGGATAATACATGTGATTTCTGGATTGGGCTTTGAGTGGGCTTTAAACCCAATTCTTAATTCTGGTGTCAGTATAGATTTCCGTGATGTTAATGGATGGACTGCCTTGCATTGGGCTGCACTGTATGGAAGGGAAAAGATGGTTGCTGCACTTCTAGCATCTGGTGCATCAGCTGGGGCGGTGACAGATCCCACTTCAAAAGATCCAACTGGTAAAAGTCCAGCTTCCATTGCTGCTGCCAGTGGTCACAAGGGACTTGCAGGGTATCTTTCAGAGATGGCACTAACAAGCCATCTTTCATCCCTCACATTGGAAGAAAGTGAACTTTCTAGAGGTTCTGCTGCTGTGGAGGCAGAAATAACTGTTGAGACCATCTCAAAGAGAAGCCTTGGTGCCATTGATGATCAACTTTCTCTTAAAGATTCATTGGCTGCAGTTCGAAATGCAGCTCAGGCTGCTGCACGTATCCAATCTGCTTTTCGTGCACATTCTTTTAGGAAGAGGCAACAGAAAGTTGCAGCTGCTGATAGTGTTGATGAGTATGGCTTTGCTCCAGATGACATTCATGGGCTTTCAAAGTTGGCCTTCCGCAATCTCCGTGATCACAGGTTGGACAAAGCAGCTTTGTCTATTCAGAAGAAATATCGTGGATGGAAAGGGCGCAAGGACTTTTTAGCACTGCGGCAGAAAGTTGTCAAGATTCAGGCTCATGTGAGAGGTCATCAGGTAAGGAAGAAATATAAAGTGCTATGGGCTGTTGGTGTTTTAGACAAGGTTGTGTTACGATGGCGCCGGAGAGGAGTTGGTTTACGAGGATTTCGGAATGAATCTGAGTCCATTGGTGAAAGTGAAGATGAAGACATCCTCAAGGTGTTTCGAAAACAGAAAGTGGACGTGGCTATTGAAGAATCTGTGTCGACTGTGCTGTCTATGGTTGAGTCTCCAGATGCCCGTCAGCAATATCGTCGCATGCTTGAAAGCTACCGTCAAGCCAAGGCAGAATTGGGCGCCATGGCAAAAAATATTGCATCCACTTCACAAGGAAATATTGACTATATGGAAAATGATGGCATGATGTCTCAGTTCCCATTTGAGCATCTG
>gnl_Nelnu_v1.0_NNU_003131-RA
ATGTTAACTGTGATTGACCAAGAGAAAGTTTTCGACAAATCAAATGGAAATGAAAAACCGCTATCTTCAGGAAGTGGAAAAGTCTCTTCAAACCTTGTTGAACATCAAGAAGACTGGCCTTCCCAGTGGCTAGAGCCTGGTGGATATAATGGAGAATATGGTAGTTACAAAACAAATGAGGACATGCAAATCTCAGCAGCTAGACAATTTCTGTTAAGCTCTGACAGCTTTCTTGAATCTCCAACATTAACATCACTGCTTCAGGAAGTTGAGAAATCTAAATTTTCTGCATTTTCTTCTGGAATAAGTATTTTCGAAGCCAACACTTATAATAAGATGTGGTTTGACCAAGAAAGTCCACTTGGAATTCCTCTTGGAGCAGATTCATCAAATTTGATTATAGCACAGAAACAGAGGTTTACCATTTCTGAAATATCCCCAGAATGGGGTTATGCCAATGAGAACACAAAGGTATATTTGATGAGACATTGTCGTTCTGCTTTTCAAGCTGTCAACAAGGTATTGTGTTTCACAGTACAGTTTTGGAAATCTAATGATTGGAATGATTCAATGCAGGTCATTATTACTGGATCCTTTCTTTGTGATCCTTCTGAATGTGCATGGGCTTGTATGTTTGGTGATACTGAGGTTCCTGTAGAAATGATTCAGGAAGGTGTCCTTCGTTGCCAGGCTCCTTCACACATTCCTGGAAAAGTCAGTGTGTGTATCACTAGTGGAAATAAAGAATCCTGCAGTGAGATCAAAGAGTTTGAATACCGCATGAAGCTGATGAGATGTGAGCACTGTAAGCTACCCCATGCAGGAGTAAATGAGAGCACAGAAGAACTGTTGTTGCTTGTCAGATTTGCACAGATGCTTCTTTGTGTTTCATCTACTCAGAAGGAGGATAGTATTGAATCAGAAGCTGACCAATTTAGCAAATTGATTGTTGATGAAGATCCATGGGGACATATCATAGATGCACTCTTAGTTGGTAGTGAGACCGCATCCAGCATCATGTATTCTCTTCTGCAAGAACTTTTAAAGGACAAGTTGCAGTGGTGGCTTTTGTCCAGATGTCATAAGGAAGGTGATACTCCTGGATGTCACTTGTCCAAGAAAGAGCAAGGGATAATACATATGGTTGCTGGCTTGGGCTTTGAGTGGGCACTAAATCCTATTCTTGATTCTGGCATCGGTATTGACTTTCGTGATGTTAATGGATGGACTGCTCTGCATTGGGCTGCACGTTTTGGAAGGGAAAAGATGGTTGCTGCACTTTTAGCAGCTGGTGCTTCAGCTGGAGCTGTGACAGACCCTACTTCCAAAGATCCAATTGGTAGAAACCCAGCTTCCATTGCTGCTGCCAGTGGCCACAAGGGACTTGCAGGATATCTTTCAGAGAAGGCACTAACTAGCCATCTTTCGTCCCTCACACTGGAAGAAAGTGAGCTTTCCAAAGGCTCTGCAGTTGTGGAGGCAGAAAGAACTGTGGAAAGCATTTCAAGGGAAAGCTTCGGTGCCATTGATGATCAGCTCTCCCTTAAAGATTCCTTGGCTGCAGTCCGAAATGCAGCTCAGGCTGCTGCACGTATTCAATCGGCTTTTCGTGAGCATTCTTTCAGAAGGAGGCAACAGAGAGATGCCTGTGCTGGTGCTAATGTTGACGAATATGGTTTTGCTCCAGATGACATTAATGGGCTTTCAGCTGCATCAAAGTTGGCCTTCCGCAGCTTTCGTGATCATAGGTTGGATAAAGCAGCTTTGTCTATTCAGAAGAAATATCGTGGCTGGAAAGGACGCAAAGACTTTTTATCACTGCGGCAGAAAGTAGTTAAGATTCAGGCTCATGTGCGAGGCCATCAGGTCAGGAAGAAGTACAAGTTGATTGTATGGGCTGTTGGCGTTTTAGATAAGGTTGTGCTGCGGTGGTGTCGGAGAGGAGTTGGTTTACGAGGATTCCGGCCAGAATTGGAGTCAACGGACGAAAGTGAAGATGAAGACATTCTCAAGGTGTTCCGAAAACAGAAAGTGGATGCAGCTATTGAAGAAGCTCTCTCAACTGTGCTGTCCATGGTTGAGTCTCCTGATGCACGTCAACAGTATCACCGCATGCTTGAATGCTACCATCAGGCAAAGGCTGAATTCAGTGACGCAATGAGCGATACTGCATCAGCTTTACAGGGCAATGACGAATATATGGAAAATGATATGTTTCAGTTCCCATATGAGCAACTC
>gnl_Orysa_v7.0_LOC_Os04g31900.1
ATGAGCCTGAGTTTTGATATCAACGTGCTTCACAAAGAAGCAAGGAGCAGGTGGCTAAAGCCTTCTGAAGTCTACTATATCTTGCAAAATCATGAGAGGTTCCCAATCACCCCTGAACCGCCAAAGAAGCCACCCAGTGGTTCTCTATTCCTTTATAATCGCCGTGTGAATCGGTATTTTCGGAGGGATGGCCATGCATGGCGGAGGAAGAAGGATGGAAGAACTGTTGGGGAGGCTCATGAACGATTGAAGGTTGGAAATGTTGATGCTCTCAGTTGTTATTATGCTCATGGTGAGCAAAATCCATGTTTTCAGAGGCGATGTTTCTGGATGCTGGAACCAGCATATGAACATATTGTGCTGGTACAATATCGAGAAGTAGGAGCAGCTGAGGGTAGATATAATTCAGCATCACTGTTGAATGGGCCAACAGATTCTCTTTCAGTCTTGAGTTATCCAAATGCTACATATGGAAACCAATATCTTGGCTCCACTTCTGGCGTTAGTGATGGTAGTGAATCACTCCATTCTAATTTGAGCTCTGTAACGGAGGTAAGTTCCTATTCTGCAAACAAAGACAATGGTATTCTGCAAAGCATACAGGAGCTCAGCCAGTCAACTATAATGGGTGCACCGGCGCTTGGCCAGAGTAGTCTGGAGCAAAGTATTGAAGTTCGCTGGGTAGATAACAGTAATTCAACAAATAAATCTGGGCTCAACCGAGCTTTGAAGCAAATTGTTGAGCAGTTAAGCTTGGGGGATGATGAGGATGATGACTACATACACCAAGCACAGCCTTTTGACTTCATTACAAATATTGAAGCTCCAGATAGGCAGCGTGATGCAAGCAGAAATGTTTCAGGTGGCAGCCAAGCAAAACAAATTCGAGCAGAAGAAATGCAAAATGGTTTAGGCAGAGGAATACCATCATCATGGGAAGATGTGCTGCAGTCCAGTTCAGGTTTTCCAGCTCCTTCTATATACCAGTCAACTCCCCACTATCCACAAAATTCAGAATATCAACCACCAGGAAGTCTATACAACAGTGATATGCAGCAGATTTCTGCTGCTAAAAGATTTCTTTTGGAGACAGAAGACTCTATTGATTCACCATCTTATAACTATGTGCCCAGAGAAGAAGGAAACAATGGCACTAATACTCTTTCAGTTCATGACTATAGTCTTCAGAGCAGTCTGAACCCAGATTGGAAAAAAACAGCACCTCTAACACTTCAAAGCAATTTGTATGGCTCTGAAATACCAAGCTTATTGTTGGACCATGGTCAGTTTGAATCATTGTCCTCTGGTGAAAATACAAGATTGATCTTGGGTCAAAACCCCCGGTTTAGCATCCGTGAGGTCTCTCCAGAATGGACATACTGCTATGAGATCACCAAGGTCATCATTACTGGAGATTTCTTATGTGATCCATCAAGCTCATGTTGGGCAGTAATGTTTGGTGATAGTGAGGTGCCAGCTGAAATTGTTCAGGCAGGTGTTCTTCGCTGCCACACACCATTACATAGTAGTGGGAAGCTAACAATCTGTGTTACTTCTGGGAATAGAGAAATTTGCAGTGAAGTCAAAGACTTTGAGTTCCGTGCAAAGTCAACAGCTTCTAGTTTCCTAGACATTTCACCATCATCTAGATCTCTGAAATCTAGCGAAGAGTTGTTACTTCTTGCGAAATTTGTAAGAATGCTATTGTGTGAGAATGGAAGTCATGCAAATTCAAACGGTGATCCTCAGTCTGTGCAGTGTCCAAAACTTAAGATGAATGACGAGCACTGGCAGCGGTTGATAGATGAACTCAAAGGAGGATGTGAGAATCCATTAAACGTGTCTGATTGGATTATGGAGGAGCTTCTTAAAAGTAAATTGCAGCAGTGGTTATCAGTTAAGCTACAAGGATATGATGGCATAGCCTGTTCTCTGTCCAAGCATGAGCAGGGTATTATACACTTGATCTCTGCACTAGGCTATGAGTGGGCTCTGTCTTCAATTCTTAGTGCTGATGTTGGTATAAATTTCCGTGATACGAATGGATGGACAGCACTTCATTGGGCTGCTTATTTTGGAAGGGAAAAGATGGTTGCTGCACTTCTTGCTGCTGGGGCGTCTGCTCCAGCAGTCACAGACCCCACTGCACAAGATCCAGTGGGAAAAACAGCGGCTTTCCTGGCTTCTGAACGGGGACACTTGGGCCTTGCAGCCTATCTTTCAGAAGTGTCACTAACTAGTTATCTTGCGTCGCTCACTATACAAGAGAGTGATACTTCAAAAGGATCAGCTGCAGCTGAAGCAGAAAGAGCAGTAGAGAGCATATCCCAGAGGAATGCCCAGCTGCATGGTGGTACAGAAGATGAGCTCTCGTTAAAGGACTCTTTGGCAGCCGTGAGAAATGCAGCTCAAGCAGCGGCTCGAATTCAGAACGCTTTCCGTGCCTTCTCTTTCAGGAAGAGACAACAAAAGACTGCTCGACTTAAGGATGAGTATGGGATGACCCAAGAAGATATAGATGAACTTGCAGCTGCATCAAGGTCATATTACCAATCTCTTCTTCCAAATGGTCAGTTTTATGATAAAGCAGCTGTCTCAATTCAGAAGAAATTCAAAGGTTGGAAAGGACGAAGACATTTTCTCAACATGCGCAGGAATGCAGTTAAAATACAGGCTCATGTAAGAGGCCATCAAGTGAGAAAGAAATACAAGACTTTCGTCAGCACTGTCAGTGTGCTAGAGAAAGTGATACTGAGGTGGCGTCGGAAAGGACATGGTCTACGTGGCTTCCGAGCTGAGCAAACAGCAATGGCTGAAGCAGAAGAGGATGACGAGGATGATGATGATGACGACTTCAATGATGATGAAGCAGTCAAAGTGTTCCGCCGACAGAAGGTTGATGAATCTGTCAAGGAGGCTATGTCAAGAGTACTGTCCATGGTGGACTCTCCTGAAGCAAGGATGCAATATCGTCGAATGCTTGAGGAATTTCGACAAGCCACTGCTGAA
>gnl_Orysa_v7.0_LOC_Os01g69910.1
ATGCAGCACCAGCAAGGATTTGATACACACAGGCTACACCAGGAAGTAAAATCGCGGTGGTTAAAGCCTAAAGAGGTTCTGCAGATATTGCAGAATCATGATCGGTTCATCATCACACATAAGACTCCTCATAAGCCACCGAGTGGTGCTTGGTTTCTTTTCAACCGTAGAGTTCTTCGGTACTTCAGAAATGATGGGTATGAATGGCGAAAAAAGAAGAATGGGAAGACTATTGCTGAAGCCCATGAGCGCCTTAAGGTTGATAATGTTGATGCACTGAATTGCTACTATGCACACGCAGACAAAAACTCTACATTTCAGAGGCGTATATATTGGATGCTTGATCCGGCTTATGATCACATAGTTTTTGTCCACTACAGAGATGTTCAAGAGGGCAGCATTTCAGTATCAGCACTGAATGATTCATCAACATCCAATCAGAATGGCAGTGGTAGCAGAGCTGAGGCTCAAAGTTCACCCGGATTGACTAGCGAGCTATTTGCCCCATGTCTTAATTCATGCAGTCCAGGATCTGCGGAAGAAGTTAGTTCCCAGATTATGGCCATAAACAACGAAACAAATAGCGTTAGTCAACCTGATTGGGTTCAACATTGTAATCAGGCAGCGCTGCGAAAACTTAAGGTGCAGCTGAGTCTGGAAGATAGGGAAGATCATGATGTCGATGCCAAAGATATTCCATCAAACAGTGAACCTATCACTGTGTATGGGATTCAGAATGAAGAACCAGGCACTTGTAGAAATCTTGCAGATGTTTTTAGTGGACTGGAGTTCAGCAAAGAAAATCATCCTGAAGAAACCGGACTCCCTTTTTCCAGCACTATTGATGTGCTGAAAAATTCAGACACTTGGTTGGAGGAGGATCAGATTGAAGCAATTCTGCATTCAGCATCTATGATAGTGACTGAAAACCAATGGTTCAATATTCGTGAGGTTTCCCCAGAATGGTCCTATTGTTCTGAAAGTACAAAGGTTATCATTGCAGGAGACTTCCTTCGTGATCCCTCTCATGGTTCATGGGCAATAGTATTTGGCGATGTTAAGGTACATGCAGAAATTGTTCAGCAAGGTGTCATTCGTTGCCATACTCCATGCCTTGATGCTAGAAAAGTGACAATGTACTTGATTGATGAAAATGAGAAAGCCTGCAGTGAAGCACGACAATTCGAATTCCATAATAAGCCTACCAAAAGTGTGGTTTGTGAGAACAGGAAACCCTGCAGAGAAGTACATGAATCTGAACTCCATCAGAGGCCTACTGAAAGCAACAATGAGCTATTGTTGCTTTTTAACTATGCTCAGTTGCTTTTCGATGGTCATGTTTCTGAGCAATTTTTAAAGTTTGGCTTGCCATTCCCAAATCTTGAATGCGGACTCCAAGTTAGCCCATCTGAAATTATGAAGGGGGCATCTGAGCGGCTGAACCGTGACACCGCAGTAAATTGTGTCATGGAAGTACTGCTTAACAACAAGTTTGAAGAGTGGCTGTTTTCTAAATATGAACAAAATAGTGAAGGGAATCATTTTCTCCCTAGGCAATACCATGGTGTTATACATACAATTGCTGCCTTGGGGTACAACTGGGCTTTGAAACTTCTGCTTAATTCAGGTGTACTTGTAAACTACCGTGATGCAAATGGATGGACTGCTTTACATTGGGCTGCACGATTTGGCAGGGAAGAGACGGTAGTGCTCCTTCTTGATGCAGGTGCCGCAGCTGGTGCACTGTCAGACCCAACAGCACAAGATCCTGCTGCCAAAACACCTGCTTCAGTAGCTTCTGCATATGGTTTCAAGGGCCTTTCTGCGTATCTTTCAGAAGCAGAACTAATAGCTCATCTTCATTCTCTCGAATCAAAAGAAAACGGGTCTTCTGGAGATCAAATATCAAGAGTTGTGGGCAGAATATCAGACACATCTGCCCATGCACAAAGTGGTAGCGATGATCAGCTTGCACTGAAGGAATCCCTAGGAGCTATGCGATATGCTGTTCAAGCTGCCGGGCGCATACAAACTGCCTTCCGTATTTTTTCCTTCAGGAAGAAACAACAAGCAGGTCTTCAGAATAGAGGTAACCACATTATATCCATTCGTGAGGTAGGTGCTGCTTCACACGGTATGCTTGAGAAAGCCGCGTTATCTATCCAGAAGAACTTCAGGTGCTGGAAGAAACGCAAAGAATTTCTGAAAATACGCAAAAATGTCATCAAGATACAGGCGCGTGTCAGAGCTCATCAACAACATAACAAGTACAAGGAGTTACTTCGAAGTGTGGGCATCCTTGAGAAGGTCATGCTTAGATGGTACCGAAAGGGTGTTGGTTTACGAGGATTCCACCCTGGGGCAATAGCAATGCCAATCGATGAAGAGGACGAAGATGACGTAGCCAAGGTTTTCCGGAAGCAAAGAGTGGAAACAGCTCTCAACAAAGCTGTTTCAAGGGTATCATCGATCATCGACAGTCCTGTCGCGAGACAGCAATACCGAAGGATGCTCAAAATGCACAAACAAAACAAGGATGATGATGAAAAAGTAGAAGTTTCTCCAGCATCTCATGTTTATGGCAGTGGCAGTCATCACATGTGTTGGCTAAGCCACAACAACAAAGCAATGCAC
>gnl_Phavu_v2.1_Phvul.001G263000.2
ATGATCATGGCAGGTTTGGAGTATAACATCGATGATCTGTTCCAAGAAGCTAGGAAGCGATGGCTCAAGCCTGTGGAAGTGCTTTGCATTTTACGGAATTACGACATGTGCGAGCTTACCCACCAGCCCCCTCATCAGCCAGCTGGTGGATCCCTATATCTGTTTAATAAAAGAGTCACGCGTTTCTTCCGTAAAGATGGTCATAACTGGCGGAAGAAAAGAGATGGAAGAACTGTGGGAGAAGCACATGAACGGCTTAAGGTTGGAAATGAAGAAATCCTAAACTGCTACTATGCACATGGAGAGGAGAACCGTACTTTTCAGAGACGTAGCTATTGGATATTGGAGCCGGAATATGAGCATATTGTTCTGGTGCATTATAGAGAAACAAGTAAGGGGAAATCCAATTCTGAACCTGTCACACAATTGTCATCGGGTTCCTCTCTTGTTTTTAGTCAGAGTCACAGCCTGTATACTGCTCAAAATCCAGGGACATCATCCGTGTTTGGAGATTCATGTGAACCTAATCTCAATTTCTCTAGTCCTGGGTCTTTAGAAGTTACATCTGAAGCACAAGCCTTGCGCCAATTGGAAAAAGAGCTGAATATAAATGAGGACAGCTTCAGTGAAAGGTTGTCTGAACAAAATGATCAAGGGCAACTTTTTGTTATGTATAGTGAAGGACAAGATAACAGTGACACATACTATCATGACTCAATTGATGATTGTCCTGATGGAAAAGAAAAAACTATATACTGGACCGAGGTGCTTGAAGCATTCCAGCCCTTACCTGTGACCAATATACCAGATCAATATGTATATGAGGCATTTGAAAATGAAGAGTCATTATTTTCTTCAGGAAGGGAAATGATTGCCAACGTGGAAAACAATCAGTGGCTAAACTCCAACAGTAATAATGTTGAGAACTCTGTTTTTCCACTTCCTCAAGGCAACAATGGAGTCAAATTTCCTCTATGTTCTCTGGTAGAAACTCCCGTAACTATCTCTGACTACTATGAACCATTTTTTGACCAAACCCAAATTCAAGAACCTCTTGGTGGTGTAGATTCAAGCTTGACTGTTGAACAGAAACAGAAATTTACTATTAGGGCAGTCTCCCCAGAATACTGCTATGCCACTGAGACTACAAAGGTTATCATTATTGGATCATTTCTCTATCATCACTTGGATTCTACCTGGGCCTGTATGTTTGGTGATGTTGAAGTTCCTGCTGAGATTATTCAGGATGGCGTAATTTGTTGTGAAGCTCCATCCAATCTTGTTGGAAAGGTTAATCTGTGCGTTACTTCCGGAAATAGGGTGCCTTGCAGTGAAGTGAGTGAGTTTGAGTTTCGAAATAAGACTACTAGTTGCACTCGCTGCAATTCGTTGGAAACAGAAGATGGTAGAAGTCCAGAAGATCTGCTATTACTTGTTCGATTTGCGGAGATGCTCCACTCTGCTTCAACAACAGAATCTGGAAGTCATCTTTCAACAGAACAGAAAGATAGTGATGATTCATGGAGCCATATTATTGACACTCTCCTAGTTGGCACTGGAAAATCATCTGATACTGTTAACTGGCTTCTAGAAGAGCTGCTGAAGGATAAGCTGCAGCACTGGCTCTCTAACCGATCCAATGAAAGAGATGAAGGGACAGACTGTTCTTTGTCCAAGAAAGAGCAGGGGATTATACACATGGTTTCTGGGTTGGGTTTTGAGTGGGCCCTGAACCCCATTCTCAATTGCGGTGTGAATATAAATTTCCGTGACATCAATGGATGGACCGCCCTTCATTGGGCTGCACGGTTTGGGAGGGAAAAAATGGTTGCTTCACTTATTGCTTCTGGTGCATCTGCTGGAGCGGTGACAGATCCAAGTTCACAAAATCCAAGCGGTGAAACTGCTGCATCTGTTGCAGCCTCCCATGGCCATAAGGGACTAGCAGGTTATCTTTCTGAGGTAGACCTAACCAGCCACTTGTCATCCCTCACATTGACAGGGAGTAAGATTTCTAAAGGACCTTCTGAGCTTGCAGCCGAGTTAACTGTCTGTAGTGTCTCTAAAGAAAATCTTGTGGCCAGTGAGGATCAGGTTTCACTAAAAGCTTCCTTGGATGCTGTCAGAAATGCAGCTCAGGCAGCTGCACGGATACAAGATGCTTTTCGTGCACATTCTTTTAGAAAACGGAAACAAAGAGAAGCTGCAGCTGCTGTGGCACGTCTAGAGGGATATTGTATTAGTCCAGGTTGCAATGATGATAACATTTCAGTGCTTTCTGCCATGTCAAAACTTAGTTCTCGGAGCTTGGGTGATTGCAATTTAGCTGCCTTGTCGATTCAGAAGAGATATCGAGGTTGGAAAGATCGCAAACAATTCTTAGCATTGCGCCAGAAAGTAGTTAAGATACAGGCCATTGTAAGGGGTTACCAGGCTCGGAAGCAATACAAGATAATATTATGGGCAGTTGGAATCTATAATAAGGTTGTGCTACGATGGAGGAGAAAACGCGTTGGTATAAGTAGTGTCCGGCAAGAAATGGATTCAAATGAAGAAGGAAGTGATGATGAAGATTTTCTCAACGTGTTCCGAAAAGAGAAAGTAAATGCAGCAATTGAGAAGGCTTTGAAGCGGGTGCTTTCCATGGTCCGTCATGACGATGCTCGTCACCAATACAGGCGCTTACTTTCATTGTATCGTCAAGCCAAGACTGAAAGTGAGAGCACAATTGATGAAGCACCGTTATCAACTTCGGAAGAGGATGTTTTCCATATAGAAGACGATGATTTGAATACGTTATTGGATAAGGTTTGGGCTTCGGAAGAGGATGGTTTCAATATGGATGCTTTCAGTATGATAGACAATGATTTGAGTCAGTCATCGTGGGAAAAGTATTGGAGT
>gnl_Phavu_v2.1_Phvul.L002946.1
ATGACACCTGGTTACGAATACGATATTAATGATCTGCATCACGAAGCTCAAGCCAGATGGCTGAAGCCTGCAGAAGTGATGTACATTTTACAGAATCATGAAAAGTTCCTGCTCACCCAAGAGCCCCCGCAACAGCCAACCAGTGGATCCTTGTTTCTGTTTAACAAAAGAGTCCTGCGTTTCTTCCGGAAAGATGGTCATAACTGGCGCAAGAAAAGAGATGGAAGAACTGTGGGAGAAGCACACGAACGACTGAAGGTTGGAAATGTTGAAGCCTTAAATTGTTATTATGCACACGGAGAGCAGAACCCTAGTTTCCAGAGGCGGAGCTATTGGATGCTGGATCCGGAATATGAGCATATTGTTCTTGTGCATTATAGAAACACAAGTGAGGGAAGACTAAGTTCTGGAGCCGGTGCACAATTGTCACCAAGTTCCTCTTCTGCATTTTGTCAGAGTCCTAGCCCATATTCTAATCAGAATCCAGGGTCAACATCCACACTTGTTGATTCATATGAACCTAATCAGAGTTTCTCCAGTTCTGGAACTACAGAAGTTACGTCTGATATATTCATTCTGAGCAATAAAATGGATCACATGGATGGAACTGATGCAGAATCAGGAACCTCATCTGAGCTTGTAGTTACTCAAGCTTTGCGCCGACTAGAGGTACAATTAAGTTTGAATGAGGACAGCTTTGAAGATATTGCTCCCTTCTGCAATAAGCACGAAGCTGCCCACGATCCAAACCTTCTACACAATCAAACGGTGATCAGCAATCAAGATCAATCTGCAGCTTTCTCTGGATCTGATGATCAAGGGCTATTTTATGATGAATATAAGGGAGGACAAGGTGATGGTGGTGAATGTTATCATGAACTAATAGACCATGGATACCCTGACGGAAATGAAAAGGCTTTATGGACAGGGGTGCTTGGATCATGCGAGTCCTCAACTTCTGTCAAGTTACCACCAAAAAATGTATACTTGACGGCTGGAAATCAGGAAAATTCAGTATCTTTTCTGGGAAGGGTACTAGTACCAGTTTCCAACCAGGAAGAGAGTCACTGGCTCAATTTCAACAGTGATAATTCTCAAAGCTCTGTTTTCTCACCGCCTCAAGGGGTGGGTGAAGTCAAATTTCCTGCATATTCTTCTATGGTGGAAACACGAGTAACTAATTCTGACTACTATGGAACATTCTTTGACCAAAGCCAAATAGTAGCTCCTCTGGATGCAGATTCAAGCTTGACCATTGCACACAAACAGAAATTTACTATTAAGACACTCTCCCCAGAATGGGGTTATGCCACTGAGACCACTAAGGTCATCATTGTTGGGTCTTTTCTCTGTCACCCCTCAGATTCTACCTGGGCATGCATGCTTGGTGATGTTGAAGTTCCTGTTCAGATAATTCATGATGGTGTAATCTGTTGTGAAGCTCCACCTTACCTTCCCGGAAAGGTTACTCTGTGCATTACTTCTGGAAACCGGGAGTCCTGCAGTGAAGTCAGAGAGTTTGAATATCGCGACAAGACCTATAGTTGCACCCAATGTACTCAATTGAAAACAGAAGCCACTAGAAGTCCTGAAGAGCTGTTATTACTTGTTAGATTAGGGCAGATGCTTCTTTCTACATCAACAATAAAGAATGACAACATAGAATCGGGAATTCCTCTCATAAAACAGAAAGCTGATGATGACTCATGGAGCCATATTATAGAGACTCTTCTAGTTGGTGGTGGTACGTCGACTAGTACTACTGATTGGCTTCTCGAAGAACTTCTAAAGGATAAGCTTCAACAGTGGCTTTCTTACAGATCTCAGGAAAGAGATGAAGAGACAGACTGCTCTCTGTCCAAGAAAGAGCAAGGCATTATTCACATGGTTGCTGGGTTGGGTTTTGAGTGGGCCTTGAACCCTATTCTTAGTTGTGGAGTGAATATAAATTTCCGTGACATCAGTGGGTGGACTGCCCTTCATTGGGCTGCCCGTTTCGGAAGGGAAAAAATGGTCGCTTCACTTGTAGCTTCTGGAGCATCTGCTGGAGCTGTGACAGATCCAACTGCACAAGACCCAATCGGTAAAACTGCTGCATCTATTGCAGCCAGCAATGGGAACAAGGGACTAGCAGGATATCTTTCAGAGGTAGCTGTGACAAGCCACCTATCATCACTTGTACTGGAAGAGAGTGAATTATCTAAAAGTTCTGCCCAGCTTCAGGCAGATATGACTGTTACCAGTGTCTCCAAGGAAAATCTTGCTGCCAATGAGGATCAGGCGTCACTCAAACATACCTTGGCTGCTGTCAGAAATGTAACTCAGGCAGCTGCGCGGATACAATCGGCTTTTCGGTCACATTCTTTTAGAAAACGGAGAGCAAGAGAAGGTATAAATAGTTGTGGTACGAGTGTAGGTGGCATTGGTAGCATTCAAGAAATTTCTGCTATGTCAAAACTTGCCTTTCGAAGCTCACGTGAACATAATTCAGCTGCTTTATCAATTCAGAAGAAATATCGTGGTTGGAAAGGTCGCAAAGATTTCTTATCATTGCGCCAAAAAGTAGTGAAGATACAGGCTCATGTGAGGGGTTACCAGGTTAGGAAGCATTACAAGGTATTATGGGCAGTTGGAATCTTGGACAAGGTCGTGCTACGATGGAGAAGAAAAGGAGCTGGTTTACGAGGTTTCCGACCAGAGATGGACATTAATGAAAATGATGATGAAGATGAAGATATTCTCAAGGTGTTCCGAAAACAGAAGGTGGATGTAGAAATTGAAAAGGCTGTTTCACGGGTGATGTCCATGGTCGACTCACCAGATGCTCGTGACCAATATCGTCGCATGCTTGAGAAATATCGTCAATCTAAGGCTGAACTTGTGGCGGGTACGAGTGACGAAGTATCATCAACCACTTCTGTGGGGAATGCCTTATTTATGGAAGATGACTTATATCCATTTCCC
>gnl_Phypa_v3.3_Pp3c4_5270V3.1
ATGGCAACTACATCTCGGTTACATTCTGGATCTCAACCACCAGAGATCGATATTCGTCAAATTATTTCAGAGGCTCAGACTCGATGGTTACGGCCTCTTGAGGTATGCGAGATCCTACAAAATTACGCCAATTATGGATTCAAACTCAACCCCGTTCCCCCAGTCCGTCCCATTAGCGGCTCCATGTTTCTGTTTGATAGGAAGACTCTAAGATACTTCCGTAAAGATGGTCACAATTGGAGAAAGAAGAAAGACGGAAAGACTGTGCGGGAGGCACACGAGCGCCTAAAGATTGGCAGTGTGGATATGTTACATTGCTATTATGCGCACGGTGAGGATAATCCATGTTTCCAGCGAAGGTGTTATTGGATGCTTACGCCTACACTGGAGCATATTGTGCTTGTTCACTACAGGGAAGTTACAGAAGGAGGCAGATTCTCCATGAGTGATTCACAACACAGCGTTCCAGCTGTTCATGCGGCTAGCCCTCCCGAGGTGACACATCCAGTCACATCCCCGGACTCGCTCCAGGAAGATGGGGATTTGTTTGAGCCAGAAGATGTTGAGGATTTCAAAGGTGGTCTACAAAGCACGCTGCTCGATCAGATTTCTCCTGGGGCGCAAGGTGATACAGACTTGTTGCGTACGTCACATCTAAATGTTTGGCCAGGGTCAGAATTGAGAGCTGAATATCCTCCTAATTGGTATGGTTCTTCTTCTGGTGGAGGTGGGGACTCAACCCTAGCACGGCTAAGCGGACTCCTGGATTCTCCCACGGAATTGACGCCAAAACCAGGAGAGTACCCTCCTCAGCTCTCTAACCTGCAGCAGTTTGAATCTAATGAATTGTCTTCAAGAAATGCACAAATGTATGTGCAGCAGGAATTGTTCTCGTCGAACAATCACTATTCTGGTGGCAATTCAGTGCCTGCCAATTATTCCGAGAGTCTTGGTAAACCATCAAACATGTATGGCTCCGAAGATTTCGGAAGTGTTCAGCGTCAAGAAAATATAGCGGCTGCTATGGTCTCAGCTGGGTGGGGTCAAGAACCGGAAAGTGTTCCAAGTAGTAATGCAGGATTCAGTCAAGGAGCACCATCTGTGTCCCAGAGTGGTGCTGCGCTTGATGCATCGCAGAGGACCGGGATGTCCCAACCTCCGCCACCTGTTTATGTGAAACAAGAAAGTATGAGTTCCTGGGCTGCAACACTGACGCAGGTGACTACTCCAGGTACTCATCAGAAATTGATGGAGTCTCTTATGTCCAGTAATAGGATGGATGTGAGTGATTCTCTCGGCGTACAGGATATTCGATTCCAGCAAACTCCCCCACCGAAGGATATTCTGGAAGCATTTGATCCCAGGGGTCTCAGTCGGGAACCTCAGGCACAGGTGGAAGCCAGTTTAAATAACGTTGCTGAAGGGAAAGCCGGGAAAGAAGCATTCAGTCTGTACCAGAAGCGGGTACTTTCCACAAGGTCTGATTCATTACCTATTGAACTCATCCTTGACAGCATTGCATCTCAGGAGAAAGCATCAAACAACGAAGATTTACGAAAGCAGGAAAGTTTTGGACGTTGTTTTAGCTATCTCAGCGACTTTTCAAATTTGTTAAGCCCCAGTACATTTCCACTCGGCTGGTCCAGCACGCCAACTGTTGGGGATCAGAGAGCGGGTATTGATTTTTTCAATGTTTCTAGACAAGAGGACACGGGTACAGGCACTTCTATTACGTCAGACCTGCGATTCACCATTACCGACTTCTCCCCCGAATGGGCGTATGCATCTGAAGGTGTGAAAGTTCTGGTGACAGGCGTCTTTTTGGGGAGCTATACGAATGCTCGTAATTTTAAATGGTGCTGCATGTTTGGAGACATTGAGGTTCCTGCAGAAGTCATAGGGACAGGGGTTCTTAGGTGCAAGGCTCCCTCTCTTCCTGCCGGTAAAGTTTCCTTATATGTTACTTGTGGTGATCGTCAAGCGCACAGTGAAATCCGCTGTTTTGAGTATCGTAGTGGTGTTGGTAGAATATTCCCTGACACTAAAGCAGAGCTTCAAATAACAGATGAGAGGTTGCTGAAGGTTCGGCTCTCACGCTTATTGCTTTCAGACTCCGATTCTCATGCTGGTGAAATTATTGATTTTAGTGGCAATTTGGACTCTATTTCCTTACTCCACGGCGATGATGACTGGCTAGAGCTGGAGAATCTAGCCAAGACTTCTGATCTCTCTCAAGACAGCAGCTTTCTGGAGCGCCTGCTTCAGACGCTGTTGAAAGTCCGCATGCAGAAGTGGCTGTTCTGCAAGGTTCAAGAGGAAGGTAAAGGTGTCTCTGTTCTTGACGCACATGGACTGGGAGTGGTTCACATGGCTGCGGCTTTGGGTTATGATTGGGTAATTACACCGATGGTAACTGCTGGTGTACCTATAAACTTCCGGGATGCACAAGGGTGGACTGCTCTACATTGGGCTGCTTTCTTTGGCAAGGAGCAAGTGGTGATTGCTCTCTTGGGACACGGTGCAGATCCAGGAGCGGTGACAGACCCCACACCTAAGTGCCCGGCTGGTCAAACTCCAGCAGACCTTGCGTCCATGAAAGGACATGCGGGTATTGGTGGTTTCCTGGCCGAGTGGAGTCTAACACGCCGTCTTTCCCACATGACACTTTCAGAGAACCTTGATGACCTCGCCATGTCTAATGTCGCTGCTGAAGCTGCAGTTGCAAAATTGTCCAGACGTGAAAGTGTGAAATTAAGTATAAGCGGAGCCGATGATCCAGTTTCTGTCCACGAATCATTGCAAGCTGTTCGGAATGCTGCTCGAGCAGCTGCCTTAATACAAGCGGCGTTTCGACAGTATTCTTTCCGGAAGAGGGAGGAGGATGACTTGGCATCAATAAGGTTAGATGAGTATGGAATGACTGAGAGTCAAATGCAGGCCTTGCTGACAGCTCGTGCAGCTCAAAGAATACAGAGGGCGTACCGAGGCCATCAGGAGAAGAAGCAACAACTGGCAGCCAGTCGCATACAGCAGAAGTTCAGGAGCTGGAAGGTGCGAAGAGACTACCTCAAATTCCGGCAGCGAGTAGTGAGGATACAGGCTCAAGTACGTGGAAACCTCGTACGGAAGCGTTTCAAGAAACTATTGTGGTCGGTGGGAGTTTTAGAAAAGTTGGTTCTGCGGTGGAAACGAAAAAGGTTAGGGCTTCGAGGCTTTAAGAGTGGGGATTATGACGTCGATGGCAAAGAGGACGACGAAGAATTTTTGAAAGAGGGAAGAAAGCAAGCGATTGTGGCTCTTGAAAAATCAGTCACGACAGTCCAGACAATGGTGCGCTCTAATGAAGCCCGAGCGCAGTATCGACGCCTACGAGAAGGATCCTTGAGGTCCGAGTTACTTGGGCAGTTCCTTTCAGTATCTCCACGGGGATCGTTTACCAGCGCTAATACGCAGTACGAGTATTCGCATTTGCAGCAGACATATGTGGAGCAGAATGGAGATTCGCAAATGCAGCAGATATATCTGGAGACTTCAGATCAACTCATGAATTTTGGTGCT
>gnl_Phypa_v3.3_Pp3c3_35530V3.1
ATGGCAGCTTCGCGGTCACGCTCCGGATCTCAACAGCCTGACATCGACATTCGACAAATCATCGCAGAAGCTCAAAGTCGCTGGTTGCGGCCTGTCGAAGTGTGCGAAATCTTGAAGAACTATGCTAAGTATGGATTCAAGCTCAACCCCGTTCCTCCTGTCCGTCCCTGCAGTGGGTCCATGTTTCTGTTTGACAGGAAAACGTTGAGATATTTCCGCAAAGATGGCCACAACTGGCGGAAGAAGAAGGATGGAAAGACTGTGCGTGAGGCGCACGAACGACTCAAGACTGGCAGTGTGGATGTTCTGCATTGTTACTATGCCCATGGCGAGGATAATTCCAGCTTTCAGAGGAGATGCTACTGGATGCTTGACCCTGCACTCGAGCATATTGTGCTTGTTCACTACCGGGAGGTGACGGAAGGCGGGAGGTTTACAATGAGTGACTCACAACACGGTTCTTCAGCAGCTCATGCCGCCAGCCCTCCTGATGTGTCTAATCCGGCTACGCCCCCGGAATTGGACCAAGAAGATACTGATGTGGTCGAGTCTGAAGATATCGAAGACCCAGGGTCCTTGGACCCTATCATCCCACCTAATGCCCCGCAAAATACTCTTCTTGACCAGCTTACTCCCCGGGCCCAGGCTGCCGCAGACTTAGACAATTCCCCCGTGAATGGCTGGATAGAGAGTGATCTCAGAGGTGGAAGTTCTTCTCACTTGTGGATGTCCTCTTCAAGTGGAGTTGGAACCTCAACCCATGAAAATCTTCTTAGTGTTCCTACGGGATTGACGCCTAAACTTGGGCAATTTCCTCAGCAGTCATCAAATACGCAGCAGCTTGGAGACAATCAATTTTCCGATGTGTTCGGCGCACAAGATCCGTTTGCGAATGGTCAGCGACAGGAAATTTTCACAGGTTCTATTGATGTTACTGGATGGAACCGTCAGATGATGGAAAATAATGCGAGAAATAATGCTGTCTTTGGTCAAAGTTCAGGAGGGCCTTTCCCACCGCAGAATAGCACGGGGGCAGCTATCTCGCAAAGCGTTGGCGGTCCTACCACGTACGTCAAGCAGGAAAGTATGCAAGGGACTGCAATGTGGTCTGATATTCTAGAGCAATGCACTACCCCATCAATTCACAGGAATATCATGGAGTCACTTATGGGCAACAATCAGGTTGAAATGAGTGGTTCGCCTCGCACACAGGACCTCGGATCTACTCAAGTTCCTCCCTCGAAGGGTATTTTGGAGGCTTTGTCTCCGAGAGGTCTAGGCAGGGAGCCCCAAACTGCCTTGGAAGCTAGTTTGCAGGCTGTGACCCAGGAAAAAGCTCTGAAAAGTGCAGGGCTATATCAGAGACGACTGTGCGGAATGAGGTCTGAATCCCAGCAGCTGGATTTGCAGTTTGAAAAGAAAGTTACAATGGAGAAAAATCCAGAACTCGAATCTTTTCCCAAGCTGGATAGTTTTGGACGTTGGATGACTCATACGTTGGAAGGTCAAAACTTTTTGAGTCCGGGTGCCTTTCAAACCAGCTGGCCTGGTACACCAACGATGGGTTTCTCAGCCTTACCTGATGATTTGTATCAAATTCCAGTTGATGCGAGTCTCAGTACCTCGGTCGCGGCAGATCAGCGATACAGTATCACGGATTCTTCCCCGGAGTGGGCGTATGCTACTGAAGGTGCAAAGGTGCTGGTTTCAGGCGTGTTCTTGGGGGACTACGCTAATACATCTGATGTAAAGTGGCACTGTATGTTCGGAGAGGTGGAGGTTCCTGCGGAAGTAATTAGCGGTGGGGTACTGAGGTGTATAGCACCTCCACATGCCGCTGGGAGAGTATTGTTTTACGTCACTTGTGGCGACCGTCAAGCTCATAGCGAGATTCGCGAGTTTGAGTATCGTGCCGGTGGTAGAGTAGCACTTGACAACAAAGCCGAGCGTCAAGCAGCAGAGGAAAGGTTATTCAAGCTTCGGCTGGCGCACCTGCTGCTTACTGAATCAGATGAAAACAGTGGCCACTTGGACGAAGCGACTTTCCTGAAGCAGTGGCAATGTTTGAATTCCTTTTCTTCTTCACATAGCGATGCCGATTGGCAGGAAATGGAAACTCTCGCAAATACCACTGATTTCTCCCAAGATGTCAACTTTCACGATCGTCTACTCCAAGTACTTTTGAAGGCCCGCATGCAGAAGTGGTTACTATCTAAGATTCAAGAGGAAGGGAAGGGTGCCTCAGTTCTTGATGTGCGGGGGCAGGGGGTTCTGCACATGGCTGCTGCTTTAGGATATGACTGGGTAATTTCTCCGTTGTTAGCTGCTGGTGTTCCCATCAATTTCCGAGACGCCCGTGGCTGGACTGCTCTTCATTGGGCTGCTTCTTTTGGGAAAGAACAAGTTGTGGTCGCTCTGCTGGGACATGGAGCAGATCCAGGAACTGTGACTGACCCTACACCTTCGTGTCCATCTGGTCAAACCCCAGCGGACCTGGCATTGATGAATGGACATGTAGGAATCGGAGGTTTTCTTGCTGAGAGCAGTTTAACCCGCCGTCTATCGACGATGAGTCTTAAAGAGAATCCTATTGCTGTTGCGAATGCTCATTTTGCTGGTGAATCTGCTGTTGCAAAATTGTCGAGACGTGATAGCATCAAGCAGACCTTATCAAATAGAAGTGTAGATTCATTGTCCATTAAGGAATCATACAAGCCNNNNNNNNNNNNNNNNNNNNNNNNNNNNNNNNNNNNNNNNNNNNNNNNNNNNNNNNNNNNNNNNNNNNNNNNNNNNNNNNNNNNNNNNNNNNNNNNNNNNTCACCGAAGTTTGACGAGTACGGTATGACTGAGAGTCAAATTCGTGGATTTGTAGCAGCTCGTGCAGCTCATAAAATACAGAAAGCCTATCGAGGCCATCAGGAGAAAAAGCAGCAGCTGGCTGCCAGTCGCATACAGAATAAGTACAGGAGTTGGAAGGTGCGGAAGGACTATGTGAACCTACGGCAGCGAGTGGTGAAAATTCAGGCCCATGTACGTGGAAACTTGGTTCGGAGGCGTTTCAGGAAGCTACTGTGGTCAGTGGGGGTTTTGGATAAGGTCATATTGCGGTGGAGACGCAAAAGGTCGGGGCTTCGGGGCTTTAAGAGTGGGGACCTTGGCGTTGATACCAAGGAGGACGACGAAGAATTTTTGAAAGAGGGAAGAATACTAGCTGAGAAAGCCGTTGAGAAGGCAGTAACGACAGTCCAGTCTATGGTGCGTTCCCAGCCTGCTCGAGATCAGTACATGCGCTTACGTGAAGGGTCGCTGAAAGCCGAACAGTCTGGGCAGTTTCACCAACTAGCCAGCCCACAGGAATTACTCACTAGCCCTGATGTTGAGTATAATTCATATGAAGAATTTCAAAATCAGCACATGAATCAGTATCTGGAGAGTAATGGTGACCAGCTCATGAGCTTCGCTGAC
>gnl_Poptr_v3.0_Potri.003G170600.1
ATGTTACAATCAGGGTATGATATTAATAGTCTGTTTGAAGAAGCACAAACGCGGTGGCTGAAACCAGCAGAAGTGCTTTTTATATTACAAAATCATGATAAGTATCAGTTCACAAAGGAACCACTTCAAAAGCCAACCAGTGGATCTTTGTTTCTATTTAATAAGAGGATTCTTAGGTTCTTTAGAAGAGATGGTCATAGTTGGCGCAAAAAGAAGGATGGAAGAACTGTCGGGGAAGCACATGAAAGGCTCAAGGTTGGAAATGTTGAGACTATAAATTGTTATTATGCACATGGTGAGCAAAACCCAAATTTTCAGAGACGCAGCTATTGGATGCTGGACCCGGCATTTGAGCACATTGTGCTTGTTCATTATAGAGAGATTTCTGAGGGAAAACCCTCTCCCGGATCTGCTGCACAGCTATCACCCGGATTCTCTTATAGTCCCAGCAGTAATACTAGTCAAACTCAAGGATCATCCTCTGCAATTAGTGGTGTATATGAACAACATCAGAGTTTGTCCAGTCCAGCATCTGTAGAAGTTAACTCGGGATTAGACATCAAGGACAATGGGGTGGATAGTACAGCAGAGCTTACTAGTTTTGCTAATAACGAGGTTACTCAATGTTTGCGAAGGCTGGAGGAGCAGTTGAGTTTGAACAAGGACAACATCAAAGAAATCGGCTCATTTGGTGGTGATGAGGGAGACACAAATGATTCAAAAATTCTGGAATACGTAAACCACATCTCCAAGGAGGATCAATCTAAGAATTTACTTCGTGGATCACAGTATATTGTTGATTACCAATCTTATGGTGGACTTTCTGGAAAGCAACTAGAGAGAAACAATCTTGCACCACTTCAGGATGCAGGTGATAGTGGCGCATACCAGCAATCATATTCTCAATATTATACAGATGGAAGTAAAGAAGACCTTTCTTGGAATGAAGTGTTCGAATCCTATAACACTTCATCAGGCATTGAGTACCAGGAAAAGCCCAAGTCTTCTTTAATGATGGAAACAGCTCAAGAGCAAGAAAATTCTCTTTGGATAAATTTTGCTGAAACCAATGTTGGAAACTCTTCTTTGTTGCCGCCTCAAGAATTTGAAGGTTTCGAAACTCCTACATATTCTTCTGTTATAGAAACACATGAAAACAATGCTGACTGCTATGCAATGCTATATGACCAAGGCCATCTTGGAATACCCATTGAGGCAGATTCAAATTTGACAGTTGCACAGCAGCAGAAGTTTAGTATCCGTGAAATATCCCCAGAATGGGGTTATGCTACAGAGGCTACAAAGGTCATCATTGTTGGATCGTTTCTCTGTGACCCATCGGAATCATCATGGACATGCATGTTTGGTGACACTGAAGTTCCTCTTCAAATCATTCAAGAAGGCGTTATTCGTTGCGAGGCTCCTCCCCACCAGCCCGGAAAGGTCACTCTCTGCATTACTTCTGGCAATCGGGAGTCCTGCAGTGAGATCAGAGACTTTGATTACCGAGCTAAGGATAGTAGCTGTGCTCACTGTAACTTTTCCCAAACAGAAGCTACTAAGAGTCCAGAAGAGCTATTGTTACTTGTCAGATTTGTGCAGATGCTTCTGTCTGATTTCTCTTTGCAGAGAGGAGACAACATAGAAACGGGAATTCATCTACTTCAAAAATTGAAGGCTGATGATGATTCATGGGGTTATATCATAGAGGCTCTTTTAGTTGGCAGTGGAACTTCATCCACGACAGTTGATTGGCTTCTGCAACAACTACTGAAAGACAAGCTGCGGCAGTGGCTTTCCTCCAAGTCTCAGGAAGAACATGACCATCCTGGATGTTCATTGTCCAAAAAAGAGCAAGGGATCATACACATGCTTGCTGGGTTAGGTTTTGAGTGGGCCTTAAGCCCAATTCTCAGTCATGGAGTCAGTATAAATTTCCGTGACATTAATGGGTGGACCGCTCTCCACTGGGCTGCTCGTTTTGGAAGGGAAAAAATGGTTGCTGCCCTTTTAGCTTCTGGTGCATCAGCTGGGGCTGTGACCGATCCTAGTTCAAAAGATCCAATTGGCAAAACTGCAGCATCCATTGCTGCCAGTAGTGGGCACAAGGGACTTGCTGGTTATCTTTCAGAAGTGGCACTAACTAGCCATCTTTCATCTCTCAAACTCAAGGAAAGTGAGCTTTCTAAAGGCTCTGCTGAGATTGAAGCTGAGAGAGCTGTAGATAGCATCTCAAAGGAGAGCTTTGCTGCCAATGAAGATCAGGTTTCGCTTAAAGATACCTTGGCTGCTGTCCGGAATGCGGCTCAGGCAGCTGCCCGAATACAATCTGCTTTCCGTGCACATTCTTTCAGAAAGCGACAAGAGATAGAAGCTTCTCTTTTAGATGAGTATGGTATCAGTGCCGGTGACATTCAAGGGCTCTCAGCTATGTCAAAGCTGGCCTTTCGTAACTCCCAGGATATTAATTCGGCTGCATTATCCATTCAGAAGAAATATCGAGGATGGAAAGGTCGCAAGGATTTTCTGGAACTTAGACAGAAAGTTGTGAAGATACAGGCTCATGTGAGAGGCTATCGGGTTAGGAAGAACTATAAGGTAATATGTTGGGCTGTTGGAATTCTAGATAAGGTAGTGCTGCGGTGGCGACGCAAAGGAATTGGTTTGCGAGGTTTCCGGAATGAGACGGAGTCCATTGATGAAAGGGAAGATGATGATATTCTCAAGATGTTCCGCAAACAGAAAGTGGATGGAACTATTGATGAGGCTTTCTCTCGTGTGCTATCAATGGTTGATTCTCCGGATGCACGTCAGCAATATCGTCGGATGCTGCAACGATACCGCCAAGCTAAGGATGAACTTGGTACCAGTGAAGCAGCAGCGTCTACTTCTCTGGCTGATGCGAATGAGATGGAAAATGATGATCTGTACCGTTTCCAG
>gnl_Poptr_v3.0_Potri.001G057800.1
ATGCTGCAATCAGGGTATGATATCAATAGTCTGTTTGAAGAAGCACAAACGCGGTGGCTGAAACCAGCAGAAGTGATTTTTATTTTACAGAATCATGATAAGTATCAGTTCACAGAGAAACCACCTCAAAAGCCAACCAGTGGGTCTTTGTTTCTATTTAATAAGAGGGTTCTTAAGTTCTTTAGAAGAGATGGTCATAATTGGCGTAAAAAGAAGGATGGAAGAAGTGTTGGAGAAGCACATGAAAGGCTTAAGGTTGGAAACGTTGAGGCTTTAAATTGTTATTATGCTCATGGCGAGCAAAACCAAAATTTTCAGAGACGCAGCTATTGGATGCTGGACCAGGCATTTGAGCACATCGTGCTTGTCCATTATAGAGACATCACTGAGGGAAAACCGTCTCCTGGATCTGCTGCACAGCTATCACCCATATTCTCTTATAGTCCTGGCACTAATACTAGTCAGACTCAAGGATCTACCTCTGCAATTAGTAGTGTATATGAACCATACCAGAGTTTTTCCAGTCCAGCATCTGTAGATGTTAGCTCTGGATTAGGTATCAAGGACAATGAGGTGGGTAGGACAGCAGAGTTTACTAGTTCTGCTAATAAGGAGGTTACTCAATTTTTCCGAAGGCTGGAGGAGCAGTTGAGTTTGAATGAGGACAGCGCTGAAGAAATTGGCCCATTTGGTGCTGAAGAGGGAGCCATAAATGATACAAAAATTCTGGAATATGTAAATAACATCTCCAAAGAGGATCAATCTAAGAATTTACTTCATGGATCACTGTATATTGTTGATTATCAATCTTATGGTGGACTTGCTGGAAATCAACTAGAGAGAAACAATCTTGCACCTCTTCAGGATGCAGGTGATAGTGGCGCTTACCAGCAACCATATTCACATTATTATACAGATGGAAGTGAAGAACCCCTTCCCTGGAATGAAGGGATTGAGTCCTATAAGACTTCATCAGGCATTGAGTACCAGGAAAAGACCAAGTCCTCTTTAAGTACAGAACCAGCTCAAGAGCAAGAAAACTCTTATTGGATAAATTTCAATGAACCCAATGTCAGAAACTCTTCTTTGTTGCTGCCTCAAGAAGTTGAAAATTTTGAACTCCCTGCATATTCTTCTGTGATAGAAACACATGAAAACAATTCCAACTTCTATGCAATGCTATATGACCAAGACCATCTTGGAATACCCAATGAAGCAGATTCAAATTTGACAGTTGCACAGCAGCAGAAGTTTACTATCCATGAAATATCCCCAGAATGGGGTTATGCCACTGAGGCTACAAAGGTCATCATTGTTGGATCGTTTCTCTGTGACCCATCGGAGTCTTCATGGATGTGCATGTTCGGTGACATTGAGGTTCCTCTTCAAATCATTCAAGAAGGTGTCATTCGTTGTGAGTGTCCTCCCCACCATCCCGGAAAGGTCACTCTCTGCATTACTTCTGGCAATCGGGAGTCCTGCAGTGAGATCAGAGGCTTTGAGTACCGAGCTAAGGATAGTAGTTGTGCTCACTGTATCTTATCCCAGACAGAAGCTACTAAGAGTCCAGATGAGCTATTGTTACTTTTCAGATTTGTGCAGATGCTTCTGTCTGATTATTCTTTGCAGAGAGGAGACTCTGTAGAAATGGGAATTCATCTTCTGAGAGAATTGAAGGCTGATGATGATACATGGGGTGATATCATAGAGGCTCTCTTAGTTGGCAGTGGAACTTCATCCATGACAGTCGATTGGCTTCTGCAACAACTTCTGAATGACAAGCTGCAGCAGTGGCTTTCCTCCAAGTCTCAGGAAGGACATGATCAACCTGGGTGTTCATTTTCCAAGAAAGAGCAAGGGATCATTCACATGGTTGCTGGGTTAGGCTTTGAGTGGGCCTTAAGCCCAATTCTCAGTCATGGAGTCAGTATAAATTTCCGTGACATTAATGGGTGGACCGCTCTCCACTGGGCTGCTCATTTTGGAAGGGAAAAAATGGTTGCTTCCCTTTTAGCTTCTGGTGCATCAGCTGGGGCTGTGACTGATCCTAGTCCACAAGATCCAATTGGCAAAACCCCAGCATCCATTGCTGCCACCAGTGGGCACATGGGACTTGCAGGTTATCTTTCAGAGGTGGCACTAACTAGCCATCTTTCATCTCTCAGACTGGAGGAAAGTCAGCTTTCTATAGGCTCTGCTGAGGTTCAAGCTGAAAGAACTTTAGATAGCATCTCAAAGGAGAGCTTTGCTGCCACTGAAGATCAGATTTTACTTAAAGATACCTTGGCTGCGGCACGGAATGCAGCTCTGGCAGCTGCACGAATACAATCTGCTTTTCGTGCACATTCTTTCAGAAAGCGATTACAGAGAGAAGCTACTAGTTTAGATGAGTATGGTATCTGTGCTGGTGAAATTCAAGGGCTTTCGTCTATGTCAAAGCTGGCCTTTCGTAATAATTCCCATGTCATTAATTCAGCTGCATTATCCATTCAGAAGAAATATCGAGGATGGAAAAGTCGCAGGGATTTTCTAGCACTTAGACAGAAAGTTGTGAAGATACAGGCTCATGTGAGAGGCTATCAGATTAGGAGGAACTACAAGATAATATGCTGGGCTGTTGGAATTCTAGATAAGGCAGTATTGCGGTGGCGACGCAAAGGAATCGGTTTGCGAGGTTTCCGGAATGTGATGGAATCCATTGATGAAAGTGAAGATGAAGATATTCTCAAGATTTTCCGCAAACAGAAAGTGGATGGAGCTATTAATGAGGCTGTCTCACGTGTGCTATCAATGGTTAAGTCTCCAGATGCACGTCAGCAATATCATCGGACGCTGAAACAATACCGCCAAGCTAAGGCGGAACTTGGTGGCACCAGTGAACCAGCAGCATCCACTTCTCTGGCTGATGCGACTGAGATGGAAAATGATCTTGTACCATTTCAAGTAGAAGCAACTTCTGATGTACTGTACTTACCGATGTTCACTCTAGTTGAC
>gnl_Prupe_v2.1_Prupe.1G224000.1
ATGATGCAATCAGGGTATAATATTAATGATTTGCTTCAAGAAGCTCAAACCCGTTGGCTGAAGCCTGCGGAAGTGCTCTACATATTACAGAACCATGAAAAGTTCAAGCTCGCCTCAGAGCCCCCTCAACAGCCTAGTAGTGGATCTTTGTTTCTTTTTAACAAGAGGGTCCTTCGGTTCTTCCGTAGAGACGGGCACCATTGGCGTAAAAAGAAGGATGGAAGAACCGTTGGCGAAGCACATGAACGACTTAAGGTCGGAAATGCTGAAACTTTAAATTGTTATTACGCACATGGAGAGAACAACCCAAATTTTCAGAGACGTAGCTACTGGATGCTAGATCCGGCATATGAGCACATTGTTCTTGTGCATTATAGAGAAATTAGTGAGGGAAAGTCCAGTACTGGATCTTTTGCACAATCACCAGTATCCTCTTCTTCCTTCAGCCATAGTCCGAGCTCTAAGACTACTCAAAATAGGGGCTCTGTCTCCATGATTAGTGATTTACGTGAACCTTATCAGAATTTATCAAGTCCAGGTTCTGTAGAAGTTAATTCAGATGCAGCCATCAAGAAAAATGGAAGGGAGAACCCAGATAAGTTATATGGAACTGGGGAGTCAGATAGTTCAGCTAAGTTTGATGTTGGTCAAGCTTTGCGACGGCTCGAGGAGCAGTTAAGTTTGAATGAGGACAGCTTCAATGAATTTGTCGATGATAATCCAAATTCAGATATCATGGACAGGTTCAATGAATTTTTGGATGATACAAATGGTTCGGATATCCTGGAAGACCATAGTGATATGACCAATCAGGATCAGTTTACTGCCTTCCATGGACCAGAATATGTTGTACATGATCAGTTCTATGGTGGACGTGTTCAGATGCAAAATAATACAAACAATAGTGGTGAACATAGTCAATTTATTGGTCAGGAATTTGCAGATAGAAACAAAGACTCTGCACCTTGGAAAGAGGTTCTGGATTCATGTAAGCCTTCATCAGTTGTAGAGCCCAAGGAGAAATGCTTATACGGATTGGACACAAATGAAAAGTTGCCATCTTCTTTCACGAGTGGACCAACTGAAGGTCAGGAGCATTGTCAGTGGTTAAATTCAGACGGAACTAATGTTAAAAACTTTTCTTTGTCACTGCCTGAAGAAGTTGACAGTTTCAAGCTTTCTCCATATTCCTCTGCGATGGGAACACATTCAGACTATTATACATCGTTGTTTGAGCAAGGCCAGACTGGAACTCTTGATTCAGATATCAGTTTGACTGTTGCACAAAAGCAAAAGTTTACAATTCGGGAAATATCTCCAGAATGGGGTTATGCCACTGAGGCCACAAAGGTCATCATTGTTGGTTCTTTTCTGTGCGATCCATCAGATTCTGCATGGAGTTGTATGTTTGGTGACATTGAAGTCCCTGCTCAGATCATTCAGGACGGTGTACTCTGTTGTGAAGCTCCTCCTCACCTTTTTGGGAAGGTGACTATCTGCATTACTTCAAGCAACCGGGTGTCCTGCAGTGAAGTCAGAGAGTTTGAGTATCGAGTTAAGGGCAGCAGTGGTACTAATAACTCGCCTCCAACAGAAACTACCAAGAGTGCTGAAGAGCTGTTATTACTTGTCAGGTTCGTTCAAATGCTCATGTCTGATTCATCAATGCAGAACAGAGATAGTGTTGAACCTGAGACCCTGAGGAGATTGAAAGCTGACGATGATTCATGGGATAGTATCATTGAGGCTTTATTACTCGGCAGTGGAAGTGCATCTAGTAACATATATTGGCTTTTGGAAGAGCTTTTGAAAGACAAGTTGCAGCAATGGCTTTCTTCCAGATCCCATGGACTTGATCAGACAGGTTGTTCCTTGTCCAAGAAAGAGCAAGGGATAATACACATGGTTGCTGGTTTGGGCTTTGAGTGGGCCTTAAACTCAATACTAAGTTGTGGAGTCAATATTAATTTCCGTGACATAAATGGATGGACTGCTCTGCATTGGGCCGCTCGTTTTGGAAGGGAAAAGATGGTTGCTGTACTTATAGCTTCCGGTGCATCAGCTGGAGCAGTGACGGATCCCAATTCCCAAGATCCAATTGGCAAAACTCCGGCATCTATTGCAGCCAGCAGTGGGCATAAGGGACTTGCAGGCTATCTTTCAGAGGTCTCATTAACTAGCCATCTGTCATCCCTTACACTGGAAGAAAGTGAGCTTTCTAAAGGCTCCGCTGAGGTTGAAGCAGAAATAACTGTAAACAGCATCTCAAACAGAAGCCTTCAGGGCAATGAGGATCAGGCCTCACTTAAAAACACCTTGGCCGCTGTCCGGAATGCAGCTCAGGCTGCGGCACGCATACAATCTGCTTTCCGAGCACATTCTTTTAGAAAACGACAACATAAAGAAGCTGGTGTTAGTGTAGATGATTATGGTATCAGTTCAGATGACATTCAAGGGCTTTCAGCGATGTCAAAGCTTGCCTTTCGTAACCCACGTGATTACAATTCAGCTGCAGTATCTATTCAGAAGAAATATCGAGGCTGGAAAGGTCGCAAGGATTTCCTGGCCTTGCGCCAGAAAGTTGTAAAGATACAGGCGCATGTGAGAGGGTATCAGGTCAGGAAGCACTACAAGGTAATTTGCTGGGCTGTTGGAATCCTGGACAAAATTGTACTAAGATGGCGAAGGAAAGGAGTTGGTTTGCGTGGTTTTCGGCATGAAACACAGTCCAGTGAAGAAAGTGAAGATGAAGATATTCTCAAGGTGTTCCGCAAACAGAAAGTGGATGGAGCCATTGACGAGGCTGTCTCACGGGTGCTGTCCATGGTTGAGTCTCCAGAGGCACGCCAGCAGTATCATCGCATGCTGGAGAGGTACCATCAAGCTAAGGCTGAACTAGGTGGCACTAGTGGTGAAGCAGACGTACCGAATTCCCTTGATGATACATTCAATATAGAAGACATTGATATGTATCAGTTTCCC
>gnl_Solly_v2.4_Solyc05g015650.2.1
ATGGCGGAATCAGGATATGATATTAATGATTTGGTTCGAGAAGCCCAAATTAGGTGGTTGAAACCCGCTGAAGTTCTCTTTATACTGCGAAATCATGAGAACCACCAGCTCTCCAGTGAGCCATCTCAAAAGCCACCCAGCGGATCATTGTTTCTCTACAACAAGAGAGTCCTCAGGTTTTTCCGTAAAGATGGTCATAGTTGGCGCAAGAAGAAAGATGGAAGAACTGTTGGGGAGGCACATGAACGCCTTAAGGTTGGAAATGCTGAAGCCCTGAATTGTTATTATGCACATGGAGAGCAAAATCCTAACTTCCAGAGACGTAGCTATTGGATGTTGGATCCTGCGTACGACCACATTGTTTTGGTTCACTACAGAGACATAATCGAGGGTAGGCAGAATCCAGCCTTCATGTCAGAATCTTCTCCAATTTCTTCTGCTTTCTCTCCTAGTCCAAGCTCCTATTCTACTCCACATACGGGCTCTACTGGCATTGCCAGTGAATGTTATGAGCAATACCAGAACCAATCTAGCCCTGGAGAAATTTGCTCTGATGCAATCATCAATAATAACGGGACGACAGACACCATAGGGAGAACAGAGGAGGTCATCAGTTCTCCGGGGCTTGAGATGTGTCAAGCATTGCGAAGGCTCGAGGAGCAGTTAAGTTTAAATGATGACAGCTTGAAAGAAATTGATCCCCTCTATGGTGATGCAATTAATGACGACAGCTCACTTATCCAGATGCAGGGGAATTCAAATAGACTGCTGTTGCAACATCATTCAGGTGAGAGCAGTGAATCTCATCACCGAGATCTGACCCAGGATGCTCACGTGTGGAAGGATATGCTGGATCACTATGGGGTTTCTGCAGCTGCTGAATCACAAACCAAATATTTGCACAAGCTGGATGAGAATGCAATGCTTCAAACCTTATCAGAGAGAAGGGCCATAGAAGCATATGAAAGTTACAAGTGGCGTGATTTCAGTGACAAGGAGACGCAGACTGCTCCTGTACAAGCTTTTAAGCAACTCGAAGATTTCAAGTATCCTACATATCCTCCTGATATCACTACTTTTGGATCCAACCCTGACGAATATACAACAATATTTGACCAAGATCAGATTGGTACTTCTCTTGAAGATGAGATGAGTTTAACTATTGCTCAGAAGCAGAAATTTACAATTCGACATATATCCCCTGATTGGGGGTATTCATCTGAGCCAACAAAGATTGTTATCATTGGATCTTTTCTTTGTAATCCTTCAGAGTGCACGTGGACTTGCATGTTTGGTGATATTGAAGTTCCTATTCAGATCATTCAAGAAGGTGTCATCTGTTGTCAAGCTCCTCGTCACTTGCCTGGTAAAGTCACGCTTTGTGTTACTAGTGGCAATCGGGAGTCGTGCAGTGAGGTGAGGGAGTTTGAATACCGAGTTAAGCCTGATGATTGTGCTCGAAATAATCAGCCTGATGTAGAAGGAGCTTATAGAAGTACAGATGAACTGTTGTTACTTGTCAGATTTGTGCAGCTGCTTTTATCAGACTTATCTGTCCAAAAACGAGAAAGTTCTGAATTAGGCAATGATCTCTTGGAAAAATCCAAAGCAAGTGAAGATTCATGGTCCCAGATCATTGAATCTCTTTTGTTTGGTACTTCAGTGCCAATGGTAACCATTGATTGGCTTCTTCAAGAGCTTTTGAAAGACAAGTTCCAGCAGTGGCTTTGTAGTAAATTGCAACAAAAGGATAATCAGATAGACTGTTCTTTATCTAAGAAGGAGCAAGGAATAATTCACATGGTTGCTGGATTGGGATTTGAGTGGGCGCTGCACCCAATTCTAAATGCTGGAGTCAGTGCTAACTTCCGTGATATTAATGGCTGGACGGCCCTGCACTGGGCTGCACGCTTCGGGAGGGAAAAAATGGTTGCTTCGCTCATCGCATCCGGGGCATCGGCTGGAGCTGTTACAGATCCCTCTTCACGAGATCCAGTTGGTAAAACTGCTGCATCAATTGTAGCTCTCACCAGTCATCTTTCATCCCTCACTTTAGAGGAGAGCGAGCTCTCAAAAGGTACTGCTGATGTGGAAGCAGAGAGAACTATTAGTAGTATATCAAACACAAGTGCCACCATTAATGAGGATCAGCGTTCTTTAAAGGACACTTTAGCTGCAGTCCGTAATGCAGCTCAGGCTGCTGCTCGTATACAGTCTGCATTCCGAGCACATTCGTTCCGCAAAAGACAACAGAGAGAATTTGGTGTTTCTGCTACCACAAGTGTAGATGAATATGGTATCCTCTCAAACGATATTCAGGGGCTTTCAGCTGCATCAAAGTTGGCATTCCGCAACCCGCGAGAGTACAACTCAGCAGCCTTAGCTATTCAGAAAAAATATCGAGGATGGAAAGGCCGGAAAGATTTCCTTGCATTCCGCCAGAAAGTAGTGAAGATACAGGCTCATGTACGAGGCTATCAGGTTAGAAAGCAATACAAGGTATGTTGGGCTGTTGGAATCTTGGAGAAGGTGGTGTTAAGGTGGCGTCGACGAGGTGTTGGTCTTCGGGGATTTCGACATGACACAGAATCAATTGATGAAATTGAGGATGAAGACATTCTGAAGGTGTTCCGCAAACAAAAAGTTGATGCTGCTCTTGACGAGGCTGTCTCGAGAGTGTTATCAATGGTTGAATCTCCAGGGGCACGTCAGCAATATCATCGGATACTTGAGAAGTATCGGCAATCTAAGGCTGAACTTGAAGGAGCGGACAGTGAAACAGCATCAACTGCTCATGGACATGTC
>gnl_Solly_v2.4_Solyc12g035520.1.1
ATGGCAGAATCAGGATACAACACAAATGATTTGGTTCAGGAAGGACGTTTTAGGTGGTTAAGACCTGCAGAGGTGCTCTTCATACTACAGAATCATGACGATCGCCAACTTGCGCATCAACCACCTCAAAAGCCAGCTAGTGGATCTATGTTTCTCTTTAATAAGAGGGTCCTCAGGTACTTCCGTAAAGATGGTCATAGTTGGCGTAAAAAGAAGGATGGAAGGACTGTAGGAGAGGCACATGAGCGGCTTAAGGTTGGAAACGCTGAAGCCCTAAATTGTTATTATGCACATGGTGAGAAGAACTCTAATTTCCAGAGGCGCAGCTATTGGATATTGGATCCTGCCTACGAGCACATTGTTCTGGTTCACTACAGAGATATAACTGAGGGGAGGCAGATTGCAGCATTCATGTCACAGTCATCTCCAATTTCCTCTACTTTCCCTCTGAGTCCCAGCTTATATTCTACTCAACATCCAGGCTTCAATGTTCCTGGTACTGAATCTTATCAACAATACCAGGATGAATCTAGACCTGGATATGGAGAAATTTGTTCTGATGCAGTTATCCATAGTAATGGGATGAATGTCTCGGACATCACCAGGATGATGGAGGGGGTGAGCAACTCACCGAAGGTTGAGATAAGTCAAGCATTGCGAAGACTTGAGGAGCAGTTAAATTTAAATGATGACAGCTCGTCGGATATTTATTCACTCTATAGTGAGATTGAGAACTCAAATGATGCTGAAAATGTCGTGCATGACAAAAGTTCACTTGTCCAGATCCAGGACAATTCAAATAATTTTCTGTTCCTGCCTCATTCAGGTGAGAGCAGTGAATCTCGGGATCAGCTTTTGAACCTGGATAATAGCATGTGGAAAGAGATGCTGGATCACTGCAGGAGCTCTCCGGCTTCTCAGCCACAAGCCAAATGTTTTGAAAAGTTGGACGAGAATGGAATGCTACAAACTTCGTCAGGAAGTGAACCAATAGAAGCAATAAAAAGCGATAGGTGGCCTATAATTGGTGGAAAGGAAGCTCTGAAATGTTCTGTGACAAATCTTAAGCAAGTCGACGATTTCAAGTATATTGGATGTGCACAAATAAATGTTTTTGGATCCTATCCTGACCAGTGTACAACAATATTTGACCAAGATCAGATTGGAATTTCTTCTGAAACTAATATGAGCTTAACAATTGTCCAGAAGCAGAAATTTACTATTCATGATATATCTCCTGATTGGGGTTATGCATCTGATGCAACAAAGGTAGTTATAATTGGATCGTATCTCTGCAATCCATCAGAGTACACGTGGACTTGTATGTTTGGTGATACTGAAGTTCCTGTTCAGATCATTAAGGACGGTGCCATCCGCTGCCAGGCGCCTCCTCACTTGCCAGGTAAAGTCGCACTTTGTGTTACTACTGGCAATAGGACACCTTGCAGTGAAGTAAGAGAGTTTGAATACCGTGCTAAGTTTGATGATCGTGGTCAAAATGTCGTACCTGAAGTCGGAGGAGCTTCTAAGAGTTCGGAGGAACTGTTGCTACTTGTCAGATTTGTGCAGATGCTTCTATCTGACTCATCAGTGCAGATAGGAGATGGTTCTGAGTTGAGCAATGATATCTTGGAGAAGTCCAAAGCAAGCGAAGATTCATGGAGCCAAGTTATTGAATCTCTTTTATTTGGCACTTCAACATCAACCGTAACCATTGATTGGCTTCTACAAGAGCTTTTGAAAAACAAGTTGCAACAGTGGCTTTCATCCAAATTGCAAGTAAAAAATAACGAAATGGTTTATTCCTTGTCCAGGAAAGATCAAGGAATAGTGCACATGATTGCTGGCCTGGGGTTTGAGTGGGCTTTGCACCCAGTTTTAAATGCTGGAGTAAGTGCTAACTTCCGTGATATTCGTGGCTGGACTGCCCTGCACTGGGCTGCACGCTTTGGAAGGGAAAAAATGGTTGCATCACTCATAGCATCTGGTGCATTTGCTGGAGCTGTTACTGATCCGTCATCACAAGATCCGTTTGGGAAAACTGCTGCATCAATTGCTTCTAGCTGTGGTCACAAGGGAGTTGCAGGCTATCTTTCAGAGGTGGCTCTCACCAGCCATTTGACGTCCCTCACATTAGAGGAATGTGACGTCTCAAAGGGGACTGCTGATATTGAAGCAGAACAAACTATCAGTAATATAACAACCACGAGTCCTGTCACACACGAGGATCAACTTTCTCTAAAGGACACTTTAGATGCAGTCCGCAATGCAGCTCAGGCTGCTGCTCGCATACAATCTGCATTCCGAGCACATTCATTCAGGAAGAGACGACTGAGAGAAGCTGCGCATGTTGCTACCACTTGCAGAGATGAATATTGTATCCTCTCAAACGATGTTCTTGGGCTTTCAGCTGCCTCAAAGTTGGCATTCCGTAATGTGCGGGACTATAACTCAGCAGCATTATCTATTCAGAGGAAATATCGGGGATGGAAAGGCCGGAAAGACTTCCTAGTATTTCGTCAGAAAGTAGTGAAGATACAGGCTCATGTACGAGGATATCAGGTTAGAAAGGAATACAAGGTATGTTGGGCTGTGGGTATTTTAGAGAAGGTGGTGCTAAGGTGGCGTCGACGGGGTGTTGGTCTTCGGGGATTCCGACTAGAAGATGAACCCATCGAGGAAAGTGAGAATGAAGACATTCTCAAGTTGTTCCGCAAACAGAAAGTGGATGCTGCTATTAATGAGGCTGTCTCTAGAGTGCTATCGATGGTTGACTCTCCAGAAGCACGCCAGCAATATCGTCGCATTCTTGAAAAGTATCGGCAAGCTAAGGCTGAGGTTGCAGGAGCGAAGAGTGATGCAATATCCACTGCACACAGTGACATCTCCAATGTGGAAAACAATGATGTATATCATTCA
>gnl_Sorbi_v3.1_Sobic.003G407200.1
ATGCAGCAGCAGCCGCAGCAGCAAGGCTTGGACATAGACAAGCTACAACAGGTTGTGAAGACCCGCTGGCTAAAGCCTCAAGAAGTTCTGAAGATACTGCAGAATCATGAGTTGTTCACGATCTCACATAAGACCCCTCAGAAGCCACAGAGTGGTTCTTGGTTTCTTTTCAATCGTAGAGTACTCCGGTACTTCCGAAGTGATGGATTTGAATGGCAAAAGAAGAAGAATGGGAAGACCATTAATGAAGCTCATGAGCGCCTTAAGGTCGATAATGTGGATGCACTGAATTGCTACTATGCTCGTGGAGACAAAAATCCTACATTTCAGAGGCGGATATATTGGATGCTGGATCCGGCTTATGAACACATTGTCCTTGTCCACTATAGGGATGTTCTAGAGGGCAGCATTTCAGTGTCTGCACGAAATGATTCTTCAACATCGAATCAGAATGGCAGTGCTAGCAGAGCTGAAGTACATAGTTCACCTGGTTGGACAAGTGAGTTAATTGTACAATGTCCCAATTCGTGCAGTCCGGGATCTGCGGAAGAAGTTAGTTCCCGTACTAGTGCAAGTGAATCTGATTGGATTCAACATAAGGCAGCCTTGCGGAAGCTTAAAATGCAGCTGAGTCTGGAAGACAAAGAAGATTGTGATGTTAATGCCGAGGAAGTTCCAGCAAATAATGCGCCTATTATTTTGCCTGGGATTCAGAATGAGGAGCTAGACACTTCTAGGAATCATGATGATATCTTTGATGTGCTGGACTTTAATGAAGATCGTATCAACGGAACTGGAACCCACTCATGTCCCAGTGCTATTGATGTGCTAAAAAATTCAGACACATGGTTAGAGGAGGATCAGCTTGAGGCAATTCTGCATCCAGCATGTATGACATTGACTGAAAATCAATGGTTCAAGATTCATGAGATTTCTCCAGAATCAGCGTTTTCTTCTGAAAGTACAAAGGTTATCATTGTAGGAGACTTCCTTTGCAATCCCCCTCACAGTTCATGGGAACTGCTGTTTGGTGATGTTAAGGTACCTGTGGAAATTATCCAGCAAGGTGTCATCCGATGCCATACTCCATGCCTTAATGCTGGAAAAGTGAGAATGTGCTTGGTCGATGGGAATGGGAAGTCCTGTAGTGAAGCACGAGAATTTGAATTCCTTGAAAAGCCTACCAAAGGCATGATTGATGGAAACAGGAACCCCTGCAATGAAGCACGAGATTCCAAAATCCATCAGATACCTACGAAAAGTAGTGATGAGCTGTCGCTGTTACTACATTATGTTCAGATGCTTTTTGATGGTCATGCTTGTGGGCTATTTTCAAATTTTAGCTTGCCACTCCCAAATCTCGGCTGTGAATTCCAAATCAACCAAATGGATATCATAAAGAAGACATATGAGCAGCTGGACCCTGAGAATACAGTAAATAGTGTCATGGAAGCATTGCTTAATGACAAGTTTAAGCAATGGCTGTCATCTAAATGTGAACAGAATATTGACGGAGATCATTTTCTTCCTAAGCAATACCACAGTATTATACATATGATTGCAGCCTTGGGATATGTCTTGGCTTTGAAGCCACTGCTTAGTTCTGGAGTGCCTATAAACTACCGTGATGCAAATGGATGGACTGCTCTACATTGGGCTGCAAGGTTTGGCAGAGAAGATATGGTCGTGGCTCTTCTTGCTGCTGGTGCTGCAGCTGGTGCACTTTCACATCCGACATCAGAGGATCCTGCTGCCAAAACACCTGCTTCAATAGCTTTGGCATATGGTTTCAAGGGCCTATCCGCATTCCTTTCAGAAGCACAATTAACAACTCATCTTGATTCTATTGAATCAAAAGAAAATGGAAAACCTGATTCTAGGGAAGGGGGGATATGTCGTGCTGTGGACAGAATATCAGACAAAAGCAGCCACGTGCATGGTGGAACTGATGATCAGCTTGCACTTAAGGATTCCCTAGGAGCTGTCCGGAATGCAGTTCAGGCTGCAGGACGCATACAAGCTGCATTCCGAATTTTTTCCTTTAAGAAAAAGAAAGAGATGGCTCTTCAGAACAGAAATAGCTGCTTCTTGTCCATTAGTGAGACAGAAGCAGTTTCACTTTCACATGGTATGCTGGAGAAAGCTGCATTATCTATCCAGAAGAATTTCAGGTGCTGGAAAAAACGTAAAGAATTCCTGAGGATACGTAATAATGTTGTCAGGATACAGGCCCGAGTGAGAGCTCATCAAGAAAGAAAGAAGTACAAGGAATTACTTTCAAGTGTTGGAGTCCTTGAGAAGGTGATGATACGGTGGTACCGTAAAGGTGTTGGTTTGCGTGGATTCAATTCTGAGGCGATGCCTATTGATGAAGTGGACGAAGATGTTGCCAAGGTTTTCCGGAAGCTCAGAGTGGAAACAGCCATTGATGAAGCTGTTTCAAGGGTATCATGTATCCTTGGTAGCCCTAAAGCAATGCAGCAGTACCGTAGGATGCTCAAGAGGTACCAACAAGCAAAGGATGATCATGAAAAG
>gnl_Sorbi_v3.1_Sobic.006G051800.1
ATGAGCCAGAGTTTTGACATCAACGTACTTCGTGAAGAAGCAAGGAGTAGGTGGTTAAAGCCTTCTGAAGTGTACTATATCTTGCAGAATCACGAGAGGTTCCCGATCACCCATGAGGCACCGAAGAAGCCACCCAGTGGTTCCCTATTCCTTTACAATCGTCGTGTCAATCGGTATTTTCGGAGAGATGGTCACACATGGCGGAGGAAGAAGGATGGAAGAACTGTTGGGGAGGCTCATGAACGATTGAAGGTTGGAAATGTTGATTCTTTAAGCTGCTATTATGCTCATGGGGAGCAAAATCCATGTTTCCAGAGACGGTGTTTCTGGATGTTGGAACCTGCATATGAACACATTGTGCTGGTACAATATAGAGAGGTTGCTGAGGGCAGATATTATTCATCACAACTGTCGAATGGCCCCGCAGAACCTCTTTCATCCTTGGGATATCCAAATGCCATCTGTGGAAACCAATACTACAGCTCCATTTCTGGCACTAGTGAGGGCAGTGAGTCCCATCAGAGCTATTCTAATTTGAGTTCTGTAACTGAAGTAAGTTCCTATTCTGGTAACAAAGAGTACCATAAAAATGATGGCAGTTTACTAAGCATACCAGAGGTTGGACACACTTGTCTGCAACAAAATAGGACCGATAATGGTAACTCGAAAAATAAATCTGGGCTTAATATGGCTTTAAAGAAGATAGCTGAGCAATTAAGTTTGGGTGAAGATGATGATGACTATATTTACTCAAATCAAGCTCATTCCGTGGGAGGTGACAACCAAGTAAAACAAATTCAACAAGAAGGAACACAGAAAGTTTTAAGTAGGAATATAGCACCATCATGGGAAGATGTACTGCACTCCAGTTCAGGTTTACCAACTTCATCCATATACCAGCAATCGGATGTCGAGTATCAGAAAAATTCAGAATACCATCCACCAGAATGCCTGGACAGCAGTGATTTGCGCATACAACTTTCTGCTGCTAAAAGGTTTCTTTTAGGACCAGAAGCTACCATTGACTCACCATCTTTGAACTCTGCGCTGAGAAACAGAGTGAACAGTGTAACTGATACCATTTCAGCTTATGACAGTAGATTTGAAAGCTCTCTGAACCCAGATTGGCAAACAAAAACACCATCAACATTTCAAAGCAATTCTCAGGGCTCTGAAATAACAGAGTTATTTGACCATGGTCATTTTGAACCCTACTCCAGAGAAGATACAGCATTTGCCTTACAACAGACAAACAAGTTTAACATTCGTGAGATCTCTCCAGAATGGGCATTTTCCTATGAGATCACCAAGGTCATCATTACGGGAGATTTTCTATGTGATCCATCGAATTTGTGTTGGGCCGTGATGTTTGGTGACAGTGAGGTGCCTGCTGAAATAGTTCAGCCAGGTGTTCTCCGCTGCCACACACCACTGCACAGCAGTGGAAATCTCAGAATCTGCATTACTTCAGGAAACAGAGAAGTTTGCAGTGAATTCAAAGAATTTGAGTTCCGCTCAAAACCAACCTCTTCTAGTTTCACAGACATTGCACCATCTTCTAAATATCTGAAATCCAGTGAAGAGTTATTACTTCTTGCAAAATTTGCTAGAATGCTTTTGTCTGGGAATGGAAGCCCTGAAGTTCCAGATGGTGATCCCCAATCTGGACAGTGTCCAAAACTTAAGATGAATGAAGAGCTCTGGGATAGGTTGATTGATGAACTCAAAGTAGGGTGTGAAAATCCATTAAGCTCGGTTGATTGGATTTTGGAGGAACTGCTGAAAAGTAAATTACAACAGTGGTTGTCAGCAAAGCTCAGAGGATTCAATGGAACAGATTTTCTATCCAAGCATGAGCAGGGTATTATACACTTAATCTCTGCCCTAGGCTATGAGTGGGCGTTGTCTTCAGTTCTCAGTGCTGGTGTCGGTCTAAATTTTCGTGATTCAAATGGATGGACTGCTCTTCATTGGGCTGCTTATTTTGGAAGGGAAAAGATGGTTGCTGCACTTCTTGCTGCTGGTGCATCGGCAACAGCAGTTACTGATCCCACTGCACAAGACCCAGTGGGTAAAACAGCAGCTTTCCTGGCTTCTGAACGAGGGCATACAGGCCTTGCAGGCTATCTTTCAGAAGTGTCGCTAACTAGCTATCTTGCATCACTCACTATAGAAGAAAGTGATGTCTCAAAAGGATCAGCTGTAGTTGAAGCAGAGAGAGCTGTGGAAAGCATATCTCAGAGGAGTGCCCAACTGCATGGTGGCACAGAAGATGAGCTCTCAATGAAGGATTCTTTGGCAGCGGTGAGGAATGCAGCTCAAGCAGCAGCTCGCATCCAGAATGCTTTCCGTGCCTTTTCTTTCAGGAAGAGACAGCAGAAGACTGCTCGACTTAGGGATGAATATGGAATGACCCAAGAGGATATAGAAGAACTTGCAGCTGCATCAAGGTTGTACCACCAATCTCATGCTTCGAGTGGTCAGTTTTATGATAAAGCAGCTGTTTCAATTCAGAAGAAATACAAAGGTTGGAAAGGTCGCAAACATTTTCTCAACATGAGAAGAAATGCAGTTAAAATACAGGCTCATGTAAGAGGCCATCAAGTGAGAAAGAAATACAGAACAATTGTAAGCACTGTCAGTGTGCTAGAGAAAGTAATACTTAGGTGGCGCCGGAAAGGTCATGGCCTACGTGGCTTCCGAGCTGAGCAGCAACCAATGGTCGAAGCAATAGAGGAAGATGATGAGGAAGATGATGACTTCGATGATGATGAAGCAGTCAAGGTCTTCCGTCGGCAGAAGGTCGATCAAGCTGTAAAGGAGGCTGTGTCAAGAGTGCTGTCCATGGTAGACTCTACCGAAGCAAGGATGCAATATCGACGAATGCTTGAACAGTTTCGCCAGGCAACTGCAGAATTGGAAGGGTCAAATGAAGTAACATCAATATTTGACAGTGACTTAGAGTTATTAGGGATCAACAACTTC
>gnl_Spipo_v2_Spipo4G0055800
ATGGGGATGTTGGAAAATCACAAGAAGAGGGAAACGCCCTCTATCATGGAGGACAGGGCTTATGAGCATATTGTCCTTGTTCATTATAGGGATGTTACCGAGGAAAGATATCCTGGCTCATCCTCCAGCTTATCCGAAAATGTTTCTTTGACCTCCAGTCAGAGCAGTAGCCCTGTAAATACTCAAAGTCAGGGAGCTTATGATTTGTCTTCAGACAGTCCTGATTACGTGGGAAAAGCGACGTATGAGACGAACTTTGGATGTAATATTAATGACTTGGGTACAGATGATGGATCAGGAAATTATGTTCTGTCTTCACAGGCACAGATGAACGAACTACTGAAAAATCTAGAGCGGTATTTAATTTCTGATGATGATAATGACAACCAGATATCTGATGAGCAAAGTGTTCATCCACACCAGGCACTAGATAATATGGAATATTGGATTAATCATGGAAGAGGGAGCCATACACAGGCAATATTTGGAAAAACACCTTGCATATCAGAACGTGTTGAATGGGAAGATAACACTGCTACCTGTATGTTACCCAAAGCTTCAGGTGACAATCTTAAACAGGAAGCCCAGATATTAAGTTCACAGTGTACAGTCGTAAAGGAAGTCCCTGCCATTTGGAAAGAGCTGCCGGTGTCTACAGCGTCTACTACCACAAGTGGGGATAACACATTTGAGATTTCTTTTAAAACAAATTCTACTGACGACGAACTTGCTGCTACAGATACAGAAGTCTATCAAAACCACATTGAATATGGAGGACACGATGAAGGTTCTGAAACTACCAAAGAATCTTATAACTACATTGAGTCATTGACACCGGCTAAAATTTATCAGGAACCTGAGGAAACAATATTCCAATATTCCGGAAAAGGTAGATATGAAGGAAAATCCGTGGTGCTCAGCAACGAAACCATTGAGTGGAAGGATGACGTGCAACTACCAGTTGAGAATACATCATTTCACCCTATCATTTCACCAGCTCTATTTGAATGTAGTGATTACATGGTACCTCCAGCAGAAGATTCAATCTTGACTGTAGCTCAGAAACAGCTCTTTAGCATCCGTGAAGTTTCACCTGAATGGGCATTTTCCACCGAAAGTACAAAGGTTATTATTACAGGAGATTTTCTTTGCAATTATTTGGAAATTGACTGGAAAGTCATGTTTGGCGACGTTCAAGTCCCGGCAGAAATCATCCAGAAAGGTGTGATTCGTTGCCAAGCTCCTGCACATGCTGCAGGGAGGGTTAGCTTGTGTTTGACTTCTGGCAACAGGGAATCTTGTAGTGAAGTAAGAGAATTTGAGTATCGTGCGAACCCTGAAACTTCTGGTTCAGAGAGAAATGTGCAAAACGCCTCGGCAAGCAGGAACACAGAGGAGCTTAAATTACTTACCAAACTTACGCAGACTCTCTTGTGCGAATATGCTGCCAACTTGTCTCAAAAAGAAGATGGTCTGCCACAAAATGATTTCTCAGGGAAACTAATATCAACCAATGACAAATGGGATCAAATTATTGAGTCATTGTTGCACAGCAATGATGATACGTCCGGTGTTTTAAACTCGCTTTTGCAGGAACTTCTAAAGGACAAGCTGATGCAGAGATTACTGACCATAAGTAAGACTGGTGCAATGGCAAACTGTTCTCTGTCTAGGCAAGAACAGAGTATCCTACACATGATTTCTGGTTTGGGCTTCTTATGGGCCTTAAATCCCATACTCGAAGCAGGTGTTGGTGTGAATTTCCGTGATTCAAAGGGATGGACTGCTCTCCATTGGGCTGCACGTTTTGGAAGGGAGGAAATGGTTTCTGCACTCTTAACTTGTGGTGCATCAGCTGGAGCAGTAACGGATCCAACTGTACAAGACCCTGTTGGGAAGACCCCAGCTGCTATTGCCGCCGCCAATGGCTACAAAGGTCTTGCAGGATATCTCTCTGAAGTTGCTCTGAAAGACCACCTTTCTTCTCTGACACTGGAAGAAAGTGAAATCTCCAAAGGATCTGCAGAGCTGGAGGCAGAAAGAGCTGTGGAGGGCGTATCCGATGGGAATATATGGGTACATGCTGGCGCAACAGAGGATCAAATTTCACTAGAATATTCATTGAAAGCAGTCCGGAGAGCTGCTCAAGCAGCAGCACGTATACAGTCTGCTTTTCGGGTTCATTCTTTTAAAAAGAAACAAGAGAAAGCTGCTCAAGCTCGTGATGAATATCATTTGACTCCACAAGAAATTCTGGAGCTTTCATCTGCATCCAAGGTTCTCCACGGGCATCATGATCAGAATTTTTTCGCAGCTGTTCTTTGTATTCAGAAAAAATATCGTGGCTGGAGAGGACGCAAAAACTTCCTTAAGTTACGCCAGCATGTAGTGAGAATACAGGCGCACGTGAGAGGCCATCAAGCCAGAAAAAAATACAAGGAATTCCTTTGGACCGTGGGCGTCTTCGAAAAGGCCATACTCCGATGGCGTAGGAGAGGAACCGGGCTGCGAGGATTCAGCGTCGACTCGGAGCCCATCGACGAAGAAGATGACGAGGACATCTTGAAGGTCTTCCGCAGGGAGAAAGTCAACGCCGCCCTCGACTCGGCCGTCAAGAGAGTGCTCTCTATGGTGAAGTCTCCTACGGCCAGGCAGCAGTATCGCCGGATGATTGAGAGCTTCTGGCTGGCAAAGGCATTCCGAGAACTTGGGGCCGGGCCCTCATCAGATTTTGACGGCGACGCCTTCCAGTTACCCCCGGCCGGCTCGCAG
>gnl_Spipo_v2_Spipo13G0024400
GTTGACTTTCGGTACTATGGATATTTCTTTCTCCTAGGCAAGGATCAGCAGCTGATATTTCAACCATCAAACTCCGACTACTCAGAGATGCTATTTGAACAGAGTCAATCAGTGTCACCTATTCAATCAGATTCATGTTTGACTTTGTCTCAAAGGCAGCTTTTTAGTATTCGTGAAATTTCTCCTGAGTGGGCATATTCCTCTGAAAGTACAAAGGTCATTATTACTGGTGATTTTTATTGCAATCATTTGGAATATGACTGGAAAGTAATGTTTGGTGACATTGAAGTCCCAGTTAAAATCATTCAGAAAGGTGTGATACGTTGCCATGCTCCTCAACATGTTCAAGGGTGGGTCACTTTGTGTGTGACAGCTGGTAATCGGGAATCTTGCAGTGAAGTAAGAGAATTTGAATATCGTCTGAAGCCTGAAACATCTGATTCAGCGGGCAATCTGCAGAAGGCTTTTCCAGTGAAGAGCACTGAGGAGCTATCTTTACTCATCAGATTTGGGCAGATTCTTCTACGTGGTTGTGATGGTGATCGCAATCAAAAGTTGGGAAATGATCTGCCGCAAACTGATCTTATAATGAAAGTGGATACAACAGATTATCAATTCGGACAAATTGTTGCGTTGCTATCAGTCAGTAGTAATCCTGCATTTGATGGTGTGGATTGGCTTTTACAAGAATTGTTAAAAGATAAGTTGAAGCAGTGGCTTTCATCTAAAAGCTTGGAAAGCAAAGCAACGGAGTGTTCTTTGAGTAAGAGGGAGCAAAATATCATTCATATGATTTCTGGCTTGGGCTATGAGTGGGCTCTAAGTCCAGTTCTTAATGCTGGTGTTGGCATAAATTTTCGCGATTTAAATGGATGGACTGCTCTCCACTGGGCTGCTCGTTTTGGAAGGGAGAGAATGGTTGCTGTGCTTTTAGCTGCTGGTGCATCAACTGTGGCAGTGACAGACCCAACTGCTCAAGATCCTGCTGGGAAAACCCCGGCCTCCATTGCAGCAGACTTTGGCCACAGAGGTCTTGCAGCATACCTGTCTGAAGTTGGTCTTACCAGCCACCTTTCCTCTCTCACAGCGGAAGAACGCGAGATCTCAAAAGGATCTACAGAGCCGTCAGCGAAGAAGGCAGTGGAGAGCATCACTGAGAGGGGTATTGAAGTACATCCCGGTGCAACAGAGGATCAGCTCTCGCTTAAAGATTCATTGGCAGCAGTTAGGAACACAACTCAAGCTGCTGCTCGAATACAGTCAGCTTTTCGGACTCATTCTTTTAGGAGGAGATATATAAATGATCAAATCCCTGACGAATATCACCTAACTCCAAAAGAGATCCACCATCTTTCGGCTGCATCAAAAGCTCTCCGTGGGCCTCGTGATCAGAAGCTCCAGTCTGCTGCTCTTTGTATTCAAAAGAAGTATCGTGGTTGGAGAGGGCGCAAAAACTTTTTGACCTTGCGCCAGCATGTGGTTAAGATACAGGCTCACATAAGAGGCCACCAGGTCAGACAGAAGTACGAGGAATTCACCTGGACGGTAGGTGTTCTAGAGAAGGTCGTCCTCCGCTGGCGCAGGAAAGGCGTTGGCCTGAGAGGATTCAAGGTTGAATCAGAGCCCATCGAGGAAGAAGCTGATGATGACATCCTCAAGGTTTTCCGTAAGCAGAAGGTGGACGCAGCCCTTGATGAAGCCCTCTCTAGAGTACTGTCTGTTGTAGAGATTCCTGAGGCGCGGCTACAGTACCGCCGCATGCTTGAAAGCTACCGGCGTGCTAAGGTGAGCCCCTTGATTCGGCCCCTTCAGTGGATCACCACG
>gnl_Stras_v2.0_SGA_v2.0_scaffold87T27170
ATGTTGGATCCGGCATACGAGCATATTGTTCTTGTTCACTACAGAGATATTGGCAAGCGGAGGGAGAATAATGGATCAGCACCTCAGTTCTCCACACTTTCATCCTTTACCTTCAGTCCCAGTCCTTACTCTTTTGCAACTGACCAGCCAGAATCTTCTTTTGTTATCGACGAATCTCGCGAATTGTATCACAATGAATCTAGTCCAAGCTCTGTGGAGATTACCTCTGTCTTCATCGAGAATGAGGCGTCAAATGATCTGGAAAATGTGCTGGGGAGTTATGAAAACTCTAGCCGGCCACCAAATGATGCAGTTGACGTTTGTGAAGAGATGCTATATAGCTCAAATGATGTGCCTAATGATGAGTTGCAAGAACAATTTGGAAGACCAAATGCTCTCTCTCTATTTATCAAAGAAGCGGATTCTCTGGAATATCCCGCATATTCTCCTGGCCCCCATGCTTACAGAAGCACTCCTGACTGCTACTCATCGTTATTCGAGCAAGACGTGTTGAGAATTCTTCTTGAAAACAACATAAGTGTGACCATTTCCCAAAAGCAGAAATCTTCATTGTTGGGTCTTTCCTATGCGACCCATCAGATCAGAGTCTTCATGATTGGAGACACTCAAGTCCCAGCTCAGTTGATTCAGGAAGGAGTCTTATGCTGCCATGCCCCCCTCCTCACCTGCAAGGAAAAGTCCACATCATCGTTACTTGTGGGAATCGGGAATCCTGCAATGCTACTACTATCGAATGCGCTTCAATATGATGATGCTTTAGAATCAAGAATCGGTTTATTGGGGAGATCGAGAAATTCTGAGGACTTGTGGAGCCATATTATCGATGCTCTATTAGAACTTCTCAAGGACAAGCTGGTAATGTGGCTTTCGTACAGGTTACAAACGAGTGCCAACAGAGAGTGCTCATTGTCCAAGAAAGAACAAGGTATTATACACACGGTTGCTGGGTTGGGATTTGAATGGGCATTGCAGCCGATTCTGAATGCTGGAGTGAGCGTTAATTTTCGCGACATTAATGGATGGACAGCTCTGCATTGGGCTGCACGATTCGGGAGGGAGAAAATGGTGGCGTCGAGTGCCTCTGCCGGAGCTGTGACATCAATCGCCGCCACAAGGGACTCGCCGGAAATGGCTCTCACCACCCACCTCCCATCCCGAGACCCCCAACTCTCAGCGTGGGGTCGGTTTGTGCGGCAGCCGGTTGATGATGATGACGAGGAGTGCATATTGAAGGCGGAGCTGGAGACATCTGTGTCTGACATGGCACCATCGGCTTCTTCTCGACGTCACGTTTCTTCGTCGTGCCTAGTGGGGAACCATGAGATTTATTAA
>gnl_Stras_v2.0_SGA_v2.0_scaffold391T50623
ATGCAATCAGGATATGACATTAATCATCTGGCTCGAGAAGCTCAAACTCGGTGGCTAAAGCCAGTTGAAGTGTATTTCATACTACAGAATTCTGAGGAACACCAGCTTACACATCAAATCCCTCAAAAACCTGCAAGTGGATCTCTTTTTCTGTTTAACAAGCGTGTGCTAAAATTTTTTCGTAAGGATGGTCATAGTTGGCGTAGGAGAAAGGATCAGAGAACTATTGCTGAAGCTCATGAACGGCTGAAGGTAGGGAATGTTGAAGCCATAAACTGTTATTACGCCCATGGAGAGAATAACTCTAACTTTCAAAGGCGCAGCTACTGGATGTTGGATCCGGCATACGAGCATATTGTTCTTGTTCACTACAGAGATATTAGCAAGGGGAGGGAGAATAATGGATCAACACCTCAGTTCTCTACATTTTCATCTCCTACCTTCAGTCTCACTCCCAACTCTTTTGCAACTGACCAGCCAGAATCCTCTGTTGTTATCGGCGAATCTCGTGAGCTGTACCACAATGAATCAAGTCCAAGCTCTGTGGAAATAACTTCTGGTCAACTCATCATGAACAGTAGCATAAACCCGTCCGATTATAAAAATAGAACTGATGAGGTCAGTAGCACATCACTTCAAGATTTAAGTCAGGCGTTAAGAAGACTCGAGCAGCAATTGAGTTTAAATGATGACGAGACAAAAAAATATGATACATTCTTCATCGAGAATGAGGAGTCAAATGATCTAGAAGACGTGCTACGGGATTATGAATTCTCTGGCCAGCCACCAAATGGTCCAAAAGATGATGGAGACATTTGGGAAGAGATGCTACATAGCTCGAAGGATTTTGCAAATGATAATTTGCAAGAACAATTTGGAAGAGCAGATGATCCTTCCCTATTTATCCAAGAAACAGATTCACTTGAATATCCTGCGTATACTCCTGGCCCGCATTCTTACGAAAACACTCCAGACTCCTACTCATTGTTATTCAAGCAAGACGGGTTGGAAATTCCTCTTGAAAACAATATAAGTTTGACCATTTCTCAAAAGCAGAAGTTCACTATTCGTGAGATATCTCCAGAGTGGTGTTATACCTCTGAGGGTGCTAAGATATTCATTATAGGATCTTTCCTATGCGACCCATCAGAGTCTTCATGGGCCTGCATGGTTGGGGACACTCAAGTCCTGGCACAGGTGATTCAGGAAGGAGTCCTCTGCTGCCATGCGCCACCTCACCTGCACGGAAAAGTCAACATCTGTATTACATGTGGGAATCGGGAATCCTGCAGTGAAGTAAGGGAGTTTGAATATCGCCCTAAACCGAATCTTACTTCTCAACCACCCGAAACAGATGCTGCTAATAAAAGCTCTGAAGAACTCTTGTTGCTAGTACGACTCGTGCAGATGCTACTACTATCCAATAATACCCTTCAAACAGAAGATGCCTCGGAATCAAGAATCAATTTGTTTGGGAAATCGAGAAATTCGGAGGACTCGTGGAGCCATATAATCGATTCTCTCTTAGTTGGCAGCCCTTCAACATGGAAAACCCTTGATTGGCTCGTGCAGGAACTTGTCAAGGAGAAGCTGGAAGTGTGGGTGTCGTCCAAGCTACAAAAGAGTGGCAACAAAGGATGTTGCTCATTGTCAAAGAAAGAACAAGGTATAATACACATGGTTGCTGGGTTGGGATTTGAATGGGCCCTCCAGCCGATACTGAATTCTGGGGTGAGCATTAATTTTCGTGACATTAATGGATGGACTGCTCTGCATTGGGCTGCACGGTTCGGGAGACTTCCCTCTCTGATTGCATCGGGCGCATCCGCTGGAGCCGTGACAGATCCCAACTCGCAAGACCCCACCGGAAAAACTCCGGCGTCAATTGCGGCCACCTGCGGCCACAGGGGACTTGCCGGATACCTCTCGGAAGTGGCTCTCACCACCCACCTCTCATCTCTAACCCTAGCCGAGAGTGAGCTTTCCAAAGGAGCGGCCGCTATTGATGCAGAGAGAGCAGTAGTCAACAGTCTATCAAAGTCAGCAGCGAATGAGGAGGAGGAGGAGCACGACTCCCTCAGGCACACACTTGCCGCCGTTCGTAACGCCGCCCAAGCGGCCGCACGCATACAGTCAGCTTTCCGGGCCCACTCGTTCCGTAAGAGGCAGCAGAGGGAGGCTGCCACAGACGATGATGACTTCTCCTCCTCCATCATAGCCAACGGTGCATCCAAGCTGGCATTTCGCAATTCAAACTCGGCTGCATTGTCCATTCAGAAGAAGTACAGAGGGTGGAAGGGACGCAAAGACTTCCTTGCTTTGCGTCAGAAAGTCGTCAAGATACAGGCTCATGTAAGGGGATACCAAGTGAGGAAGAATTACAAGGTGTGTTGGGCGGTGGGTATACTGGAGAAGGTTATACTGAGGTGGCGTAGGCATGGAGTTGGCTTACGTGGGTTTCGACTGGACTCAGAGCAAATTGACGATGATGACGAGGAGGACATACTCAAAGTGTTCCGCAAGCAGAAAGTGGATGATGCCATTGACGAGGCTGTCTCTAGAGTGCTGTCTATGGTCGACTCTCCTACTGCTCGCCACCAGTATCATCGCCTTCTTCTCAAATATCGCCAAGCTAAGGCGGAGCTGGAGACATCAGACCCTGATATGGCATCATCATCATCATCTTCTCAACGTGACATTACTTCTTCTTCTTCTTCTTCTTACCTTATGGGGAACGATGAGATTTATTAA
>gnl_Theca_v1.1_Thecc1EG008731t1
ATGTCAATAATCTCAGAGTATGATATTAATAATCTCTTTCGAGAAGCTCAAGCTCGGTGGTTAAAGCCAGCGGAAGTGTTCTTTATACTGCAAAACCATGAGAAGTATGAACTGACCCAGGAGCCTCCTCAAAAGCCAACAGGTGGCTCTTTGTTTCTTTTCAACAAGAGAGTTCTTCGTTTCTTTCGTAAAGATGGTCATAGTTGGCGTAAAAAGAAGGATGGAAGGACTGTCGGCGAAGCCCATGAAAGGCTTAAGGTGGGTAATGTTGAAACTTTAAATTGTTACTATGCTCATGGAGCGCAGAACCCCAATTTTCAGAGGCGTAGCTATTGGATGCTGGAGCCGGCATATGAGCATATTGTTCTCGTTCATTATAGGGAGATAAATGAGGCTAAGCCCAGTTCTGCATCCATTGTGCAGTCACCGGTATCCTCTTCTGGTTTTAGTTTAAGTCCAAACTCTTATACTTCTCAAAATCCTGGATCCAACTCTCTAGCTAGCGATGTGCATGAACCGTATCAGAATTCATCTAGTCCTGGGTCTGTTGAAGTTAGTTCTGATATAGTCATTAAGAACAATGGAATAGATAATGCAGTAGAGTTTGCCAGTTCAGCTGATCTTCAAGTTAGTGAGGCTTTAAAGAGGCTTGAGGAGCAGTTAAGTTTGAACGAGGACAGCTTCAAAGAAATGAGTCCATTGTGCTGCCTGGATGGAGATACAAATGATTCAAGATTTCTGGAATATGGAAGAGAGATCACCAAGCAGGAATTACAAGCAGGTCTACTGTACGAACCAAATGATATTGTTCAAGATCACCTTTATTCTCAACATCCTAGGGTGGAAAATTATTCAAATAGTTTTGGGCTGCTTCCGGATGGAGGTAAAAATGGACAAAATAGTCAAGTATATGTCAGTGATAGTTCAGATGGAAGCAAGGAATCTCTGTATTGGAAAAATGTATTTGACTCATGCAAGACTCAATCAGGAGTTGACTCCCAGGGAAAGCCACTAACTTCTTCAAGAACTGGACCAGCTTCGCAACAGGAAGAGAGTCGTTGGCTGAATATTAATGGATCCAACATTGGAGACTCTTCTGTACTGCTACATCAAGAAGTTGAAAATGATATAATTCCTTCCTATTCTTCTGCAATAGAAGGTGTTGACACCAATTCTGATTATTATGCAATGTTGTTCAACCAAGATGGAATAGGAGTTCCTCTCGCAGCAGATTCAAGCTTGACTGTTGCACAGAAACAGAAGTTCACAATTGCGGAAGTTTCTCCAGAATGGGGTTACTCCAGTGAGGCCACAAAGGTCATCATTGTTGGATCTTTTCTCTGTGATCCATTAGAATCTGCCTGGGCATGTATGTTTGGGGAGACTGAAGTTCCTCTTGAGATCATTCAGGAAGGCGTTATCTGTTGTAAAGCTCCTCCTCACCTTCCTGGGAAGGTCACACTCTGCATCACTAGTGGCAATCGTGAATCCTGCAGTGAAGTCAGAGAATTTGAGTATATAGCTAATACTAATAGTTGTGCTCAGTGTAATTTGTCCCACAAAGAAGCTAATAGAAGTCCTGAAGAGCTATTGTTACTGGTCAGATTTGTGCAGTTGCTTCTGTCAGACTCCTTGCAGAAAGATAGCATAGAGTCAGGAATATATCTTCGGAGTAAGTTCAAAGCTGATGATGATTCATGGAGTCATGTCATAGAGGCTCTTTTAGTTGGCAGTGGGACTTCATCTGGTACCGTTGATTGGCTTCTGGAAGAGCTTTTAAAGGACAAATTGCAGCAATGGTTATGCTCTAGATCCAAGGGGGCAGTTGATCAGTCAGGCTGCACTATGTCCAAGAAAGAGCAAGGAATAATACACATGGCTGCTGGATTGGGCTTTGAGTGGGCCTTAACTCCGATTCTAAACCATGGAGTCGGTATAAATTTCCGAGACATTAATGGGTGGACTGCTCTTCACTGGGCTGCACGTATTGGAAGAGAAAAAATGGTTGCTGCACTTATAGCTTCTGGTGCTTCAGCTGGTGCAGTGACAGATCCAACCTCACAAGATCCAAGTGGCAAAACCGCAGCATTTATTGCTGCCTCCAGTGGCAATAAGGGACTTGCTGGTTATCTTTCTGAGTTAGCTCTTACTAGCCATCTTTCATCCCTTACACTGGAAGAAAGTGAGCTTTCCAAAGGCTCAGCTGCAGTTCAGGCCGAAATGGCTGTGAATAGTGTCTCAAAAGGGAGCCTTGCCACCGGTGAGGATCAGCTTTCACTTAAAGATACCTTGGCTGCTGTCCGGAATGCAGCTCAGGCTGCTGCACGTATACAAAATGCTTTCCGTGCACATTCTTTCAGGAAACGACAACAGAAAGAAGCTGTTGCTACTGCAGCAAGTGTAGATGAGTATGGTATCAGTTCAGACGAAATTCAAGGTCTTTCTACCCTGTCAAAGCTAGCTTTTGGAAATGCTCGTGATTACAATTCAGCAGCTTTATCTATTCAGAAGAAATTTCGAGGCTGGAAGGGTCGCAAAGATTTTCTGGCACTTCGCCAGAAAGTTGTGAAGATACAGGCCCATGTGAGAGGTTACCAGGTCAGGAAAAATTACAAGGTAATCTGTTGGGCTGTTGGTGTTCTAGATAAGGTTGTACTTCGTTGGCGACGGAAAGGAGTTGGCTTGCGAGGTTTTCGCAGTGAGCCAGAGTCCATTGATGAAAGCGAAGATGAAGACATTCTCAAAGTGTTCCGCAAGCAGAAAGTGGATGTAGCTGTTGATGAGGCTGTTTCACGTGTGCTGTCTATGGTTGATTCTCCAGATGCACGTCAACAATATCGCCGGATGCTTGAAAGATATCGCCAAGCTAAGGCTGACCTTGTTAACACAAATGAACCAGCAGCATCAACTTCTATAGGTGATACTTATGATATGGAAAGTGATGAATCTTTCCAATTTCCA
>gnl_Vitvi_Genoscope.12X_GSVIVT01010510001
ATGTCTGGCTTTGATTTTAACGATCTTTTAAAAGAAGCTCAAATCCGTTGGCTAAAGCCTGCTGAAGTGCTCTTTATTTTACAGAATTATGAGAAGCATCAGCTTACTCAAGAGCCTCCTCAGAAACCAACTAGTGGTTCTCTGTTTCTTTTTAATAAGAGAGTCCTTCGTTTTTTCCGTAAAGATGGTCATAGTTGGCGTAAGAAGAAGGATGGGAGGACTGTTGGGGAAGCACATGAGCGTCTCAAGGTTGGAACTGTTGAAACTATAAATTGTTATTATGCACATGGAGAACAGAATCCCAGTTTTCAAAGGCGTAGCTATTGGATGCTGGATCCGGCATATGAGCACATTGTTCTAGTTCATTATAGAGAGATAAGTGAGGGAAGGCACAGTCCTGGATCCAATTCACTGTTGTCATCAGGATCCACTCAAACTCAGAGTCCCAGCTCTTATAATTCTCAAATTCCAGGCTCTACGTCTGCAGTTAGTGAATTATATGATTCACCCCAAAATGTTTGCAGTCCAGGGTCTGTAGAAGTTAGTTCTGAGGTAGTAATGAAGAGTAATGTCAGAGAACACTTGGACCGGATAAATGGCATAGGAGATTTTGGTAATTCATCTGAGCTTGAGGTTAGTCAAGCATTGCGAAGGCTTGAGGAGCAGTTAAGTTTGAATGATGACAGCTTGGAAGCAATTGATGCATTTCAGAGTCAGAATGAGAATATGAATGGCTTGGAAACTCTAGAATATGAAAGGAAGATGTCTAAACAGGATCAGCATGCAGTTTTACTTAGTGGACCAGAATATACTGTACATGATCAACATTACACTGGATATGCTGGTTGTAGTACAGATGATCTTATGCTGCCACAAGATGCAGGTGACAACAGGGAACATTATCATCATCAATCTACAGTTGAAGGGAGAGACACCTTATCATGGGAAGAGATAATGGAGTTCTGCAAGAGTTCATCCGGTGTGGACTCAAAAGAGAAACACAAATCTTATGGAAATGAAAGACCACTTTCTTCTTCAGGGAGGGGAGCAGCTGAGAAGCAGCAAAACTCTCATTGGCTAAATGTTGATGGGACTAATTCTGAAAGTTCTTCTATATTGTTACCTTCAGAAGTTGAAAATTTGAACTTTCCTGAATATAAGACAAATACTCATGCTGTCAACTCAGACTACTACAGAATGTTGTTTGACGAAGGTCAGATTGAAGTGCCTCTAGAATCAGGTCCAAGTTTGACTCTTGCACAAAAACAGCGATTTACGATCTGTGAAATATCACCAGAATGGGGTTTTTCCAGTGAGACTACAAAGGTAATCATTGCAGGGTCTTTTCTCTGTCATCCATCAGAGTGTGCATGGACTTGTATGTTTGGTGACATTGAAGTTCCTGTTCAGATCATTCAGGAAGGTGTCATCTGTTGCCAGGCTCCTCCTCACCCTCCTGGAAAGGTCACTCTCTGCATTACTTCTGGAAATCGAGAGTCCTGCAGTGAGGTTAGAGAGTTTGAGTACCATGCTAAGACAAGTAGTTGTACTCACTGTAATTTATCCCAAACAGAAGCAACTAAGAGTCCAGAAGAACTGTTGTTACTTGCCAGATTTGTGCAGATGCTTCTGTTTGATCCATTGATGCACAGAAGAGATGGTATTGAATCTGGAATTGATCTATTGATAAAATCAAAAGCTGATGAAGATTCATGGGATTGTATTATAGAGGCACTTTTATTTGGCAGTGGGACTTCATCTAGTACTGTGGATTGGCTTCTGCAAGAGCTTCTGAAAGACAAGTTGCATCAGTGGCTTTCTTCCCGATCCCGGGAAGGATGCGAGTCATTTGGATGTTCCTTGTCCAAAAAAGAGCAAGGGATGATACACATGATTGCTGGGTTAGGCTTTGAGTGGGCCTTAAACCCAATTCTTAACACTGGAGTCAGCATAAATTTCCGTGACATTAATGGGTGGACTGCCCTTCATTGGGCAGCACGTTTTGGAAGGGAAAAAATGGTTGCTGCACTTATAGCTTCCGGTGCATCAGCTGGGGCAGTGACAGATCCCAGTCCACAAGATCCCACTGGTAAAACTGCAGCATCCATTGCTTCCACAAGCGGGCATAAGGGACTTGCTGGTTATCTTTCTGAGGTGGCAGTAACTAGTCATCTGTCATCCCTCACTCTGGAAGAAAGTGAGCTTTCAAAAGGGTCTGCTGAGGTGGAAGCAGAAATTACTGTAAATAATATCTCAAAAGGGGGCCTTGCTGCTAGTGAGGATCAGATTCCGCTTAAAGATGCCTTGGCTGCAGTTCGGAATACAACTCAGGCAGCTGCACGCATACAAGCTGCTTTCCGCGCACATTCTTTCAGGCAGAAGCAGCAGAGAGAAGCTGATGCTCCTTATGTAGATGAGTATGGTATCAGTTCAGATGACATTCAGGAACTTTCAGCAATGTCAAAGCTGGCCTTTCGCAATTCAGCTGCTTTATCTATCCAGAAAAAATATCGAGGTTGGAAAGGTCGTAAGGATTTCCTAACACTACGTCAGAAAGTTGTAAAGATACAGGCTCATGTGAGAGGATATCACGTTAGGAAGAATTACAAGGTGATCTGTTGGGCTGTTGGCATTCTAGACAAGGTTATACTGCGGTGGCGCCGAAGAGGAGCTGGTTTGCGAGGTTTTCGGCCTGAATCAGAGCCCATTGATGAAAATGAGGATGAAGACATTCGTAAGGCGTTCCGCAGGCAGAAAGTGGATGGAGCCATTAATGAGGCTGTATCAAGGGTGCTGTCCATGGTGGAGTCTCCCGAAGCACGTGAACAATATCACCGCGTGCTTGAAAGATTCCATCAAGCTAAGCAATCACATTTCAGACATGATTCAGCATTTGAGGCGGAT
>FraveV4A2_4g23551.t1
ATGCAGTCAGTCTCAGGATATGACATTAACGAGCTCTTTCAAGAAGCTCAAAGCCGGTGGCTGAAGCCGGCCGAAGTGCTGTTCATATTGCAGAATCATGACAAGTATAAGGTCACCCCAGAGCCTCCTCAACAACCTGTTAGTGGTTCTTTGTTTCTTTTTAACAAGAGGATCCTTCGGTTTTTCCGTAGAGACGGGCACAATTGGCGTAAAAAGAGGGATGGGAGAACTGTTGGTGAAGCGCATGAACGGCTTAAGGTTGGAAACGTTGAGACATTAAATTGTTATTATGCGCATGGGGAGGACAATCCAAATTTTCAGAGGCGCAGCTATTGGATGTTGGATCCGGCATCTGATCACATTGTTCTCGTTCATTATAGGGAAATTAGTGAGGTGAAGCCCAGTCCTGGATCTTTCATACAATCACCAGTATCCTCTTCTTCCTTAAGCCAGAGTCCGATCTCAAATACTACACAACATCCAGGATCTGTCTCCATGATTAGTGAATTGTATGAACCTTATACAAGCCCAGGTTCTGTAGAAGTTAGTTCAGATCTAGTCATCAAGAATGGAAGAGAGAGCGTAGATAACTTATATAGAACAGGAGAGTCAGATAGTTCATCTAAGGCTGATGTTAGTCAAGCTTTGCGGAGACTAGAAGAGCAGTTAAGTTTAAATGATGATAGCTTCAATGAATTTGTGGATGATAATCCAAATGGTTCAGATATCCCGGAATACTCCGGTGATCAATTTACTGCCTTCCATGGACAAGAACATATTGTTCACGATGAGTTCTATAGTGGACATTCTCTGATGCAAGGGAATGCTGACAATAGTTCAGATATCTTGGATTACCACAGTGATATCGTCAATCAGGATCCGTTTACCTCCTTCCATGGACCAGGACACATCGTAAATGATCAGTTTTACAGTGCACGTTCTGAAATGCAAAGTAATGTAGACCTTAGTGGTAAACATCATCAATTCAATGATCATGAATTTTCAGACGGAAACAAAGAATCGGCATCTTGGAAAGAGGTTATGAATTCATCTGAGACGTCATCAATTGTCAAGTCACAGGATACAGGCTTGTCTACATTGGACAGAAATGAAAAGCTATCTTCTTCATTGACTGGTCCAAATGGGGTGTTCGAATATCCCTCCGACAATCTTTACATGTTACCAGCTTCTTTATCACGGCCTCAAGAAGTTGAAAGTTTCAAGATTTCTCCATATTCGTCTGCGATAGAAAGACATTCAGACTACTTTACATCATTTTTTGAGCAAGGCCATACGGGAAGTCTTGATTCAGATATCAGTTTGACTGTTGCACAAAAGCAAAAATTTACAATCCGGGAAATTTCTCCAGAATGGGGTGACGCCAACGAACCTACAAAGGTCATTGTTATTGGATCTTTCCTGTGTGATCCATCAGAATCTGCATGGACTTGTATGTTTGGCAACGTTGAAGTTCCTGCTCAGATCATTCAGGAGGGCGTAATCCATTGTGTGGCTCCACCTCACCTTCCTGGGAAGGTGACAATCTGCATTACTTCAGGGAATCGTGAGTCCTGCAGTGAAGTTAGGGAATTTGAGTATCGCGTTAAGAGCAGTAGCTCTACTCCAAACAATTCACCTCCAAAAGAATCTGGTAGGAGTGCAGAAGAACTTTTATTACTTGTCAGATTCGCTCAAATTCTCTTGTCTGATTCATCAGTGCAGAATAGAGACACTGTCGAGTCTGAGTTTGTGAGAAAATCAAAAGCTGATGATGATACTTGGGGTAGTGTTATTGAGGCTCTCTTAGTAGGCAGTGGAAGTTCATCTAGTACCATATATTGGCTTCTGGAAGAGTTTCTAAAAGATAAGTTGCAGCAATGGCTTTCTTCCAGATCCCAGGGACTTGACCTGACAGATTGTGCCTTATCTAGAAAAGAGCAAGGCATGATACACATGATTGCTGGGTTGGGCTTTGAGTGGGCATTAAACCCATTACTCAATCTTGGAGTCAATATAAATTTCCGGGATATAAATGGGTGGACTGCTCTACATTGGGCTGCGCGTTTTGGAAGGGAAAAGATGGTTGCTGTACTTGTTGCTTCTGGTGCATCAGCTGGAGCAGTGACAGACCCCAGTTCTCAAGATCCCATAGGCAAAACACCGGCATCTATTGCAGCCATCCATGGGCATAAGGGACTTGCTGGTTATCTTTCAGAGCTAGCACTCACTAGCCATCTGTCATCCCTTACACTGGAAGAAAGTGAGATTTCCAGGGGCTGTGCTGAGCTTGAAGCAGAAATAACAGTAAATAGCATCTCAAAGAGTAACCTGGAGACTAATGAAGACCAGGCCCCACTTAAGAACACCTTAGCTGCAGTCCGGAATGCAGCACAGGCTGCTGCCCGCATACAATCAGCTTTTCGGGCACATTCTTTCAGAATGCGACAACAGAAAGAAGCTGGTGTCACTATAGACGATTATGGTATCAGTTCAGAGGACATACAAGGCCTTTCAGCTCTGTCAAAGCTAACCTTTCGTAATCCACGTGATTACAATTCAGCTGCATTATCTATTCAGAAGAAATACCGAGGCTGGAAAGGCCGCAAGGATTTCCTGGCGCTCCGCCAGAAGGTTGTCAAGATACAGGCATATGTGAGAGGTTATCAAGTTAGGAAGCACTACAAGGTAATCTGTTGGGCCGTTGGGATTCTGGACAAAGTTGTACTAAGGTGGAGGAGAAAAGGAGTCGGTCTGCGTGGTTTTCGGAATGAGGCAGAATCCACCGAAGAAAGTGAAGATGAAGATATCCTCAAGGTGTTCCGCAAACAGAAAGTCGATGGAGCCATTGATGAGGCTGTCTCACGGGTATTGTCCATGGTCGAGTCGCCAGAGGCCCGTGAGCAATATCAGCGCATGCTGGAGAGGTACCATCAAGCTAAGGCTGAATTGGGTAGCACCAGTGGTGAAGCAGGAGCACCAAACTCCCTCTCCCTCGAGGATTTCGTCAATATGGAAGACATAGATATGTATCAGTTTTCA
>Maldo_HF_26187
ATGCAATCAGGATATAACATAAATGATCTGTTTCAAGAAGCGCAAACCCGTTGGCTGAAGCCTGCTGAAGTGCTCTTCATATTGCAGAACCATGAAAAGTACAAGATCGCACCCGAACCCCCGCAACAGCCTAGTAGTGGATCTTTATTTCTTTTTAACAAGAGGATCCTTCGTTTCTTTCGTAGAGACGGGCACCAATGGCGTAAAAAGAAGGATGGAAGAACCGTAGGTGAAGCACATGAGCGACTTAAGGGCAAGCCGAGTACTGGTTCTTTCGTACAATCACCAGTATCTTCTTCCTTTAGCCACAGTCCAAGCTCTAATTCTACTCCTCCTGGCTCTATCTCCATAGTTAGTGATTTACGTGAACCTAATCAGAATCTATCCAGTCCAGGTTCACTAGAAGTTAGTTCAGATATAGTCAACAAAAATGGAAGGGGGAACCCAGAAAATTTATATGGAACGGGGGAGTTGGATAGTTTGACTAAGTTTGATGTTAATCAAGCTTTGCGACAGCTTGAAGAGCAGTTAAGCTTAAATGAGGACAGCTTCAAAGGATTTATGGACGACAGTCCAAATGCTTCAGATATCCTGGATTATACTGATATCACCAATAAGGATCAGTTTGCTGCCTTCAATGAACCCGGATATGTTGTGCACGATCAGTTCTACAGTGAACCTGCTCGGATGCAAGGTAATGCAGACTATAGTGGTGAGCACTGTAAAATCATTGACCATGAATTCAGAGATGGAAACAAAGAATCTGCTACTTGGAAAGAGTTTCTGGATCCACGGAAGAATTCATCAGTCCTAAAGTCGGCGGAGAAATCTTTATATACATTGGACAGAAATGAAAACTCGCTGTCTTCCTTGAGGAGTGGACCAACTGAAGTGCAGGAGCATCATCAATGGCTAAATTCCAATGAAAATATTGTGGACAATGACTATTATACACAGTTATTTGAGCAAGGCCAGATAGGATCTGTTGATTCTGATATCAGTTTGACTGTTGCACAAAATCAAAAGTTCACTATTCGGGAAATATCTCCAGAGTGGGGTTATGCCACTGAAGCTACAAAGGTCGTCATTATTGGATCTTTTCTGTGTGATCCATCAGAATCTGCATGGACTTGTATGTTTGGTGATGTTGAAGTCCCTGCTCAGATCATTCAGGAAGGTGTAATCCGTTGTGAAGCTCCTCCTCACCTTCCTAGGAAGGTGACTGTCTGCCTTACTGCTGGAAATCGGGTGTCTTGCAGTGAAGTCAGGGAATTTGAGTATCGAGTTAAGAGCTGTAGCTGTAGTCACAATAATTCACCTCCACAAGAAGCTGCTGAGAGTGCTGAAGAGCTGTTATTACTAGTCAGATTTGTTCAGTTGCTCATGGATGATTCATCAACACAGGAAAGGGATAGTGTCGGATCTGATTCCCTGAGGAAATTGAAAGCTGACGATGATTCATGGAGTAGTATCATTGAAGCCTTGTTACTCGGCAGTGGAAGTTCATCTAGTACCATATATTGGCTTCTGGAAGAGCTACTGAAAGACAAGTTGCAGCAATGGCTTTCTTCCAGATCCCATGAATTTGACCAGAATGGTTGTTCCTTGTCCAAGAAAGAGCAAGGGATAATACACATGGTTGCTGGTTTGGGGTTTGCGTGGGCCTTAAACCCGATACTAAATTGTGGAGTCAATATAAACTTCCGCGACATAAACGGATGGACTGCTCTACATTGGACTGCTCGTTTTGGAAGGGAAAAGATGGCTGCCGTACTTTTAGCTTCTGGTGCATCAGCTGGAGCGGTGACAGATCCCAGTTCCCAAGATCCAGTTGGCAAAACTGCGGCATCTATTGCAGCAACCATTGGGCATAAGGGACTTGCAGGTTATCTTTCAGAGCTGTCACTGACTAGCCATCTGTCATCCCTTACGCTGGAAGAAAGTGAGTTTTCCAAAGGTTCAGCTGAGGTTGAAGCAGAATTAACAGTAAACAGCGTCTCAAATAGAAGCCTTGAGGGCAGTGAGGATCAGGTGTCACTTAAAAACACCTTGGCTGCAGTGCGGAATGCAGCTCAGGCTGCAGCACGCATACAGTCTGCGTTCCGGGCGCGTTCTTTCAGAAAACGGCAACATAAAGAAGCTGGTGTTAGCATAGATGACTACGGTATCAGTTCACGTGACATTCAAGGGCTTTCAGCGTTGTCAAGGCTAACCTTTCGCAATCCACGTGACTACAATTCAGCTGCAATATCTATTCAAAAGAAATACCGAGGGTATAAAGGCCGCAAAGATTTCCTCACTCTCCGCCAGAAAGTTGTGAAGATACAGGCGTATGTGCGAGGTTATCAGGTGAGGAAGCACTACAAGGTAATTTGCTGGGCTGTTGGAATTCTGGACAAGGTTGTACTAAGATGGCGAAGGAAAGGAGTTGGTTTGCGTGGCTTTCGGCAGGAGACAAAGTCGAAAGAAAGTGAAGATGAAGATATTCTCAAGGTGTTCCGCGAACAGAAAGTCAATGTAGCCATTGACGAGGCTGTCTCGCGAGTGCTGTCCATGGTTGAGTCTCCAGAGGCACGCCAGCAATATCATCGCATGCTGACACGGTACCATCAAGCTAAGGCTGAACTAGGAGGCACTAGCGGCGAAGGTGCCGAAGCAGATGCACCAAATTCCGGTGGCGATAACGTGATTGTAGACGACACTGATATGTACCTATTTACA
>Maldo_HF_42812
ATGATTCCGGAGGATTCAGGAAGCTTCCCAGGCGAACGGGACTCTGCTCACCTGCGATCCGGTTCACGACCGAGATTCCGGTCTCTTTTCCTCCAAAGTCCAAACTTCGACCCTCGAGTTTGCTCCGCCGACCGCCTCCGGTTTTCAAACGCCCGCAAGTCAAACGCTTTCTCTGCAGTTCGTCAATTTTTGGATTTTTCGGCAGCTGATCACGATGCAATCAGTGATCGCAAATTTGTGTTTGTCTTGTCAATTGGAAACTGTTTGACATTGTTTATGTCATATGATGTCTCAGGATATAACATCAATGATCTGTTTCAAGAAGCGCAAACCCGTTGGCTGAAGCCTGTTGAAGTGCTCTTCATATTGCAGAACCATGACAAGTATAAGTTCGCAACGGTGCCCCCGCAACAGCCTAGTAGTGGATCTTTATTTCTTTTTAACAAGAGGATCCTTCGGTTCTTTCGTAGAGATGGGCACCAATGGCGCAAAAAGAAGGATGGACGAACCGTAGGTGAAGCACATGAACGGCTTAAGGTTGGAAATGTCGAAACTTTAAATTGTTATTACGCACATGGAGAGGACAACCCAAGTTTTCAGAGACGTAGCTATTGGATGCTAGATCCGGCCTATGAGCACATTGTTCTTGTGCATTATAGAGAAACTAATGAGGGCAAGCCGAGTACTGGATCTTTCGTACAATCACCAGTATCTTCTTCCTTTAGCCACAGTCCGAGCCCTAATACTACTCATCCAGGCTCTATCTCCATATTTAGTGATTTACGTGAGCCTTATCAGAATCTATCCAGTCCAGGTTCACTAGAAGTTAGTTCAGATATAGTCATCAAGAAAAATGGAAGGGAGAACCCAGAAAATTTATATGGAACGGGGGAGCTAGATAGTTTGACTAAGTTGGATGTTAATCAAGCTTTGCGGCAACTTGAAGAGCAATTAAGCTTAGATGAGGACAGCTTCAAAGGATTTGTGGATGATAATCCAAATGCTTTAGATATCCTGGACTATAGTGATATCGCCAATCAGGATCAGTTTCCTGCCTTCAATGGACCTAAATATGTTGAACATGATCGGTTCTACAATGAACCTGCTCGGATGCAAGGTAATGCAGACTATAGTGGGGAGCATCAAATTGTTGACCGTGAATTCAAAGACGGTAACAAAGAATCTGCTACTTGGAAGGAGTTTCTGGATCCACATAAGATTTCATCAGTCCTAAAGTCCGAGGAGAAATCTTTATATATATTGGACAGAAATGAAAACCCGGCCTCTTCCTCGAGTGGACCAACTGAAGTGCAGGAGCATTGTCAGTGGCTAAATTACAAGGGAAATATTGTTGACAATTATTCCTTGCCACTGCCACAAGAAGTTGACAGTTTCAATCTTTCTCCGTATTCTTCTGTGACTGGAACACATTCGGACTATTATACACAGTTGTTTGAGCAAGGCCAGATAGGATCTCTTGAATCTGATGTTAGTTTGACTGTTGCACAAAATCAAAAGTTCACAATTCGGGAAATATCTCCAGAGTGGGGTTATGCCACTGAAGCGACAAAGATTCACGATCAGATTTACGTTGTTCTAAGACCTCTCCGGTTTTGTGCATCAACATTTGGCGCTACCCCGTCCCAGCTCGACCGATCTCACCGCTCTTCCAGCAACCGGTGCAGCACGCCACCGGACTGGAATCCGACTGATGAGCTCATCCTCGTGAACGAGGTCGCCGTCGTAGAGGGCGACTACCTGAAAGCGCTGTCGTTCGGCGAGTACAAGGGGATCAAGCAGTGGGAGGCGAAGTCCCGAGCTTCCGATTCATACTGGGTTTTAGGAACTGAAAGAAGCAAGCGGAATGGGCTGCCGGGCAATTTTGACCAGGAATTGTTTAGAGGCATTGATAAGCTTGTGAGAATGAGGGGGAACCAATCGGATACAGACCCAGATAGCGATCCGGAGGATGAGGCAGAGGCCGAGCTGGAGGAGGAGCCTGATGTTGATCCAGAGCCAGCACAGCTGCTTCTTCTCTATCATCAATCTGCATGGACATGTATGTTTGGTGACGTTGAGGTCCCTGCTCAGATCATTCAGGAAGGTGTAATCCGTTGTGAAGCTCCTCCTCACCTTCCGGGAAAGGTTACTGTCTGCGTTACTGCTGGAAATCGGGCGTCTTGCAGTGAAGTCAGGGAGTTTGAGTATCGAGTTAAGAGCAGTAGCTATACTCACAATAATTCACCTCCACAAGAAGCTGCTAAGAGTGCTGAAGAGCTGTTATTACTAGTTAGATTCGTTCAGATGCTTATGTATGATTCATCAGTGCAGAAAGGGGACAGCGTTGGGTCTGAGTCCTTGAGGAAATTGAAAGCTGATGATGATTCATGGGGTACTATCATTGAATCCCTGTTACTCGGCAATGGAAGTACATCTACCACCATATATTGGCTTTTGGAAGAGCTACTGAAAGACAAGTTGCAGCAATGGCTTTCTTCCAGATCCCATGAATTTGACCAGTATGGATGTTGCTTGTCCAAGAAAGAGCAAGGGATAATACACATGGTTGCTGGTTTGGGATTTGAGTGGGCCTTAAACCCGATACTTAATTGTGGAGTCAATATAAATTTCCGCGACATAAACGGATGGACTGCTCTACATTGGGCTGCTCGTTTTGGAAGGGAAAAGATGGTTGCCGTACTTGTAGCTTCTGGTGCATCAGCTGGAGCGGTGACAGATCCCAGTTCCCAAGATCCAGTTGGAAAAACTGCGGCATCTATTGCAGCCATCAATGGGCATAAGGGACTTGCAGGTTATCTTTCAGAGCTGTCACTGACTAGCCATCTGTCCTCCCTTACACTGGAAGAAAGTGAGTTTTCCAAAGGTTCAGCTGAGGTTGAAGCAGAAATAACAGTAAACAGCATCTCAAATAGAAGCCTCGAGGGCAGTGAGGACCAGGTGTCACTTAAAAACACCTTGGCTGCAGTCCGGAATGCAGCCATGGCTGCAGCACGCATACAGTCTGCTTTCCGGGCGCATTCTTTCAGAAAACGGCAACAGAAAGAAGCTGGTGTTAGTATAGATGACTATGGTATCAGTTCAGCTGACATTCCAGGGCTTTCAGCGTGTTCAAAGCTAAGCTTTCGCAATCTGCGTGATTACAATTCAGCTGCAGTATCTATTCAAAAGAAATATCGCGGGTATAAAGGCCGCAAAGATTTCCTCGTTCTCCGCCAGAAAGTTGTGAAGATACAGGCGCATGTGAGAGGTTATCAGGTGAGGAAGCACTACAAGGTAATTTGCTGGGCTGTTGGAATTCTGGACAAGGTTGTACTAAGGTGGCGTAGGAAAGGAGCTGGTTTACGTGGCTTTAGGCTGGAGACAGAGACTGATGAAGAAAGTGAAGATGAAGATATTCTCAAGGTGTTCCGCAAACAAAAAGTCAATGTAGCCATTGAGGAGGCAGTCTCGCGTGTGCTGTCCATGGTCGAGTCTCCTAAGGCACGCCAGCAATATCATCGCATGCTGACGAGGTACCATCAAGCTAAGGCTGAACTAGGAGGCACTAGCGGTGAAGGTGCTGAAGCAGATGCACCAAATTCCGGTGGCGATGACTTGAGTGTAGACGACATTGATATGTACCTATTTCCG
>Malba_005163
ATGGCTCCGGAGCTCGGCAATAGTATTTTGGTACCTCATCAGGATTCAGGAAGCTTCCCAGGATATAACATCAATGATCTGTTTCAAGAAGCGCAAACCCGTTGGCTGAAGCCTGTTGAAGTGCTCTTCATATTGCAGAACCATGACAAGTATAAGTTCGCAACGGTGCCCCCGCAACAGCCTAGTAGTGGATCTTTATTTCTTTTTAACAAGAGGATCCTTCGGTTCTTTCGTAGAGATGGGCACCAATGGCGCAAAAAGAAGGATGGACGAACCGTAGGTGAAGCACATGAACGGCTTAAGGTTGGAAATGTCGAAACTTTAAATTGTTATTACGCACATGGAGAGGACAACCCAAGTTTTCAGAGACGTAGCTATTGGATGCTAGATCCGGCATATGAGCACATTGTTCTTGTGCATTATAGAGAAACTAATGAGGGCAAGCCGAGTACTGGATCTTTCGTACAATCACCTGTATCTTCTTCCTTTAGCCACAGTCCGAGCCCTAATACTACTCATCCAGGCTCTATCTCCATATTTAGTGATTTACGTGAGCCTTATCAGAATCTATCCAGTCCAGGATCACTAGAAGTTAGTTCAGATATAGTCATCAAGAAAAATGGAAGGGAGAACCCAGAAAATTTATATGGAATGGGGGAGTTAGATAGTTTGACTAAGTTGGATGTTAATCAAGCTTTGCGGCAGCTTGAAGAGCAATTAAGCTTAGATGAGGACAGCTTCAAGGGATTTGTGGATGATAATCCAAATGCTTTAGATATCCTGGACTATAGTGATATCGCCAATCAGGATCAGTTTCCTGCCTTCAATGGACCCGAATATGTTGAACATGATCGGTTCTACAATGAACCTGCTCGGATGCAAGGTAATGCAGACTATAGTGGGGAGCATCAAATTGTTGACCATGAATTCAAAGACGGTAACAAAGAATCTGCTACTTGGAAGGAGTTTCTGGATCCACATAAGACTTCATCAGTCCTAAAGTCCGAGGAGAAATCTTTATATATATTGGACAGAAATGAAAACCTGCCCTCTTCCTTGAGTGGACCAACTGAAGTGCGGGAGCATTGTCAGTGGCTAAATTCCAATGGAAATATTGTTGACAATTATTCCTTGCCACTGCCACAAGAAGTTGACAGTTTCAATCTTTCTCCGTATTCTTCTGTGACTGGAACACATTCGGACTATTTTACACAGTTGTTTGAGCAAGGCCAGATAGGATCTCTTGAATCTGATGTTAGTTTGACTGTTGCACAAAATCAAAAGTTCACAATTCGGGAAATATCTCCAGAGTGGGGTTATGCCACTGAAGCGACAAAGGTCATCATTATTGGATCTTTTCTGTGTGACCCATCAGAATCTGCATGGACATGTATGTTTGGTGACGTTGAGGTCCCTGCTCAGATCATTCAGGAAGGGGTAATCCGTTGTGAAGCTCCTCCTCACCTTCCGGGAAAGGTTACTGTCTGCGTTACTGCTGGAAATCGGGTGTCTTGCAGTGAAGTCAGGGAGTTTGAGTATCGAGTTAAGAGCAGTAGCTATACTCACAATAATTCACCTCCACAAGAAGCTGCTAAGAGTGCTGAAGAGCTGTTATTACTAGTTAGATTCGCTCAGATGCTTATGTATGATTCATCAGTGCAGAAAAGGGACAGTGTTGGGTCTGAGTCCTTGAGGAAATTGAAAGCTGATGATGATTCATGGGGTACTATCATTGAATCCCTGTTACTCAGCAATGGAAGTTCATCTACCACCATATATTGGCTTTTGGAAGAGCTACTGAAAGACAAGTTGCAGCAATGGCTTTCTTCCAGATCCCATGAATTTGACCAGTATGGTTGTTGCTTGTCCAAGAAAGAGCAAGGGATAATACACATGGTTGCTGGTTTGGGATTTGAGTGGGCCTTAAACCCGATACTTAATTGTGGAGTCAATATAAATTTCCGCGACATAAACGGATGGACTGCTCTACATTGGGCTGCTTGTTTTGGAAGGGAAAAGATGGTTGCCGTACTTGTAGCTTCTGGTGCATCAGCTGGAGCGGTGACAGATCCCAGTTCCCAAGATCCAGTTGGAAAAACGGCGGCATCTATTGCAGCCATCAATGGGCATAAGGGACTTGCAGGTTATCTTTCAGAGCTGTCACTGACTAGCCATCTGTCCTCCCTTACACTGGAAGAAAGTGAGTTTTCCAAAGGTTCAGCTGAGGTTGAAGCAGAAATAACAGTAAACAGCATCTCAAATAGAAGCCTCGAGGGCAGTGAGGACCAGGTGTCACTTGAAAACACCTTGGCTGCAGTCCGGAATGCAGCCATGGCTGCAGCACGTATACAGTCTGCTTTCCGGGCGCATTCTTTCAGAAAACGGCAACAGAAAGAAGCTGGTGTTAGTATAGATGACTATGGTATCAGTTCAGCTGACATTCCAGGGCTTTCAGCGTGTTCAAAGCTAAGCTTTCGCAATCTGCGTGATTACAATTCCGCTGCAGTATCTATTCAAAAGAAATATCGAGGGTATAAAGGCCGCAAAGATTTCCTCGTTCTCCGCCAGAAAGTTGTGAAGATACAGGCGCATGTGAGAGGTTATCAGGTGAGGAAGCACTACAAGGTAATTTGCTGGGCTGTTGGAATTCTGGACAAGGTTGTACTAAGGTGGCGTAGGAAAGGAGCTGGTTTACGTGGCTTTAGGCTGGAGACAGAGACTGATGAAGAAAGTGAAGATGAAGATATTCTCAAGGTGTTCCGCAAACAAAAAGTCAATCTAGCCATTGAGGAGGCAGTCTCGCGTGTGCTGTCCATGGTCGAGTCTCCTAAGGCACGCCAGCAATATCATCGCATGCTGACGAGGTACCATCAAGCTAAGGCTGAACTAGGAGGCACTAGCGGTGAAGGTGCAGAAGCAGATGCACCAATTTCCAGTGGCGATGACTTGAGTGTAGACGACATTGATATGTACCTATTTCCG
>Malba_009322
ATGTATCCCTGTAGCTTCTGGGTTGCATCTGTGATTCTGTGGCTGTGGGGATTTTGGATCTTGGATATTTCCATCCAAGCAAGGAATCTAACGGCACTCGGCACCTGTTCCACAGACGGGCACCAATGGCGTAAAAAGAAGGATGGAAGAACCGTAGGTGAAGCACATGAGCGACTTAAGGTTGGTAATGTCGAAACGTTAAATTGTTATTACGCACATGGAGAGGACAACCCAAGTTTTCAGAGACGTAGCTATTGGATGCTAGATCCGGCATATGAGCATATTGTACTTGTGCATTATAGAGAAACTAATGAGGGCAAGCCGAGTACTGGATCTTTCGTACAATCACCAGTATCTTCTTCCTCTAGCCACAGTCCAAGCTCTAATACTACTCCTCCTGGCACTATCTCCATAGTTAGTGATTTACATGAACCTAATCAGAATCTATCCAGTCCAGGTTCACTAGAAGTTAGTTCAGATATAGTCAACAAAAATGGAAGGGGGAACCCAGAAAATTTATATGGAACGGGGGAGTTGGATAGTTTGACTAAGTTTGGTGTTAATCAAGCTTTGCGACAGCTTGAAGAGCAGTTAAGCTTAAATGAGGACAGCTTCAAAGGATTTATGGATGACAATCCAAATGCTTCAGATATCCTGGATTATACTGATATCATCAATAAGGATCAGTTTGCTGCCTTCAATGAACCCGGATATGTTGTGCACGATCAGTTCTACAGTGAACATGCTCGGATGCAAGGTAATGCAGACTATAGTGGTGAGCACTGTGAAATCATTGACCATGAATTCAGAGATGGAAACAAAGAATCTGCTACTTGGAAAGAGTTTCTGGATCCACGGAAGAATTCATCAGTCCTAAAGTCGGAGGAGAAATCTTTATATACATTGGACAGAAATGAAAGCTCGCTGTCTTCCTTGAGGAGTGGACCAACTGAAGTGCAGGAGCATTATCAATGGCTAAATTCCAATGAAAATATTGTTGACAATGATTCTTTGCCACTGCCTCTAGAAGTTGACAGATCCAAGCTGTATCCCTATGATTTTGTGTCTGGAACACATCCAGACTATTATACACAGTTATTTGAGCAAGGCCAGATAGGATCTCTTGATTCTGATATCAGTTTGACTGTTGCACAAAATCAAAAGTTCACTATTCGGGAAATATCTCCAGAGTGGGGTTATGCCACTGAAGTTACAAAGGTA
>Malba_044907
ATGGCTGCCGTACTTTTAGCTTCTGGTGCATCAGCTGGAGCGGTGACAGATCCCAGTTCCCAAGATCCAGTTGGCAAAACTGCGGCATCTATTGCAGCAACCATTGGGCATAAGGGACTTGCAGGTTATCTTTCAGAGCTGTCACTGACTAGCCATCTATCATCCCTTACGCTGGAAGAAAGTGAGTTTTCCAAAGGTTCAGCTGAGGTTGAAGCAGAATTAACAGTAAACAGCGTCTCAAATAGAAGCCTTGAGGGCAGTGAGGATCAGGTGTCACTTAAAAACACATTGGCTGCAGTGCGGAATGCAGCTCAGGCTGCAGCACGCATACAGTCTGCGTTCCGGGCACGTTCTTTCAGAAAACGGCAACATAAAGAAGCTGGTGTTAGCATAGATGACTACGGTATCAGTTCACGTGACATTCAAGGGCTTTCAGCGTTGTCAAGGCTAACCTTTCGCAATCCACGTGACTACAATTCAGCTGCAATATCTATTCAAAAGAAATACCGAGGGTATAAAGGCCGCAAAGATTTCCTCACTCTCCGCCAGAAAGTTGTGAAGATACAGTTGGTA
>Malsi_13g010680
ATGGGCGGATATTGCCGTCACGTCACGGCAAGACAGTCGGCACCTTTTCCACGTTTTCCATTCTTTACGGCGGTCAAACAATATGTGCACCAGCGGTCAGCAGCGAACGGGACTCTGCTCACCTGCGATCCGGTTCACGACCGAGATTCCGGTCTCTTTTCCTCCAAAGTCCAAACTTCGACCCTCGAGTTTGCTCCGCCGACCGCCTCCGGTTTTCAAACGCCCGCAAGTCAAACGCTTTCTCTGCAGTTCGTCAATTTTTGGATTTTTCGGCAGCTGATCACGATGCAATCAGGATATAACATCAATGATCTGTTTCAAGAAGCGCAAACCCGTTGGCTGAAGCCTGTTGAAGTGCTCTTCATATTGCAGAACCATGACAAGTATAAGTTCGCAACGGTGCCCCCGCAACAGCCTAGTAGTGGATCTTTATTTCTTTTTAACAAGAGGATCCTTCGGTTCTTTCGTAGAGATGGGCACCAATGGCGCAAAAAGAAGGATGGACGAACCGTAGGTGAAGCACATGAACGGCTTAAGGTTGGAAATGTCGAAACTTTAAATTGTTATTACGCACATGGAGAGGACAACCCAAGTTTTCAGAGACGTAGCTATTGGATGCTAGATCCGTCCTATGAGCACATTGTTCTTGTGCATTATAGAGAAACTAATGAGGGCAAGCCGAGTACTGGATCTTTCGTACAATCACCAGTATCTTCTTCCTTTAGCCACAGTCCGAGCCCTAATACTACTCATCCAGGCTCTATCTCCATATTTAGTGATTTACGTGAGCCTTATCAGAATCTATCCAGTCCAGGTTCACTAGAAGTTAGTTCAGATATAGTCATCAAGAAAAATGGAAGGGAGAACCCAGAAAATTTATATGGAACGGGGGAGCTAGATAGTTTGACTAAGTTGGATGTTAATCAAGCTTTGCGGCAACTTGAAGAGCAATTAAGCTTAGATGAGGACAGCTTCAAAGGATTTGTGGATGATAATCCAAATGCTTTAGATATCCTGGACTATAGTGATATCGCCAATCAGGATCAGTTTCCTGCCTTCAATGGACCTAAATATGTTGAACATGATCGGTTCTACAATGAACCTGCTCGGATGCAAGGTAATGCAGACTATAGTGGGGAGCATCAAATTGTTGACCGTGAATTCAAAGACGGTAACAAAGAATCTGCTACTTGGAAGGAGTTTCTGGATCCACATAAGATTTCATCAGTCCTAAAGTCCGAGGAGAAATCTTTATATATATTGGACAGAAATGAAAACCCGGCCTCTTCCTCGAGTGGACCAACTGAAGTGCAGGAGCATTGTCAGTGGCTAAATTACAAAGGAAATATTGTTGACAATTATTCCTTGCCACTGCCACAAGAAGTTGACAGTTTCAATCTTTCTCCGTATTCTTCTGTGACTGGAACACATTCGGACTATTATACACAGTTGTTTGAGCAAGGCCAGATAGGATCTCTTGAATCTGATGTTAGTTTGACTGTTGCACAAAATCAAAAGTTCACAATTCGGGAAATATCTCCAGAGTGGGGTTATGCCACTGAAGCGACAAAGGTCATCATTATTGGATCTTTTCTGTGTGACCCATCAGAATCTGCATGGACATGTATGTTTGGTGACGTTGAGGTCCCTGCTCAGATCATTCAGGAAGGTGTAATCCGTTGTGAAGCTCCTCCTCACCTTCCGGGAAAGGTTACTGTCTGCGTTACTGCTGGAAATCGGGCGTCTTGCAGTGAAGTCAGGGAGTTTGAGTATCGAGTTAAGAGCAGTAGCTATACTCACAATAATTCACCTCCACAAGAAGCTGCTAAGAGTGCTGAAGAGCTGTTATTACTAGTTAGATTCGTTCAGATGCTTATGTATGATTCATCAGTGCAGAAAGGGGACAGCGTTGGGTCTGAGTCCTTGAGGAAATTGAAAGCTGATGATGATTCATGGGGTACTATCATTGAATCCCTGTTACTCGGCAATGGAAGTACATCTACCACCATATATTGGCTTTTGGAAGAGCTACTGAAAGACAAGTTGCAGCAATGGCTTTCTTCCAGATCCCATGAATTTGACCAGTATGGATGTTGCTTGTCCAAGAAAGAGCAAGGGATAATACACATGGTTGCTGGTTTGGGATTTGAGTGGGCCTTAAACCCGATACTTAATTGTGGAGTCAATATAAATTTCCGCGACATAAACGGATGGACTGCTCTACATTGGGCTGCTCGTTTTGGAAGGGAAAAGATGGTTGCCGTACTTGTAGCTTCTGGTGCATCAGCTGGAGCGGTGACAGATCCCAGTTCCCAAGATCCAGTTGGAAAAACGGCGGCATCTATTGCAGCCATCAATGGGCATAAGGGACTTGCAGGTTATCTTTCAGAGCTGTCACTGACTAGCCATCTGTCCTCCCTTACACTGGAAGAAAGTGAGTTTTCCAAAGGTTCAGCTGAGGTTGAAGCAGAAATAACAGTAAACAGCATCTCAAATAGAAGCCTCGAGGGCAGTGAGGACCAGGTGTCACTTAAAAACACCTTGGCTGCAGTCCGGAATGCAGCCATGGCTGCAGCACGCATACAGTCTGCTTTCCGGGCGCATTCTTTCAGAAAACGGCAACAGAAAGAAGCTGGTGTTAGTATAGATGACTATGGTATCAGTTCAGCTGACATTCCAGGGCTTTCAGCGTGTTCAAAGCTAAGCTTTCGCAATCTGCGTGATTACAATTCAGCTGCAGTATCTATTCAAAAGAAATATCGCGGGTATAAAGGCCGCAAAGATTTCCTCGTTCTCCGCCAGAAAGTTGTGAAGATACAGGCGCATGTGAGAGGTTATCAGGTGAGGAAGCACTACAAGGTAATTTGCTGGGCTGTTGGAATTCTGGACAAGGTTGTACTAAGGTGGCGTAGGAAAGGAGCTGGTTTACGTGGCTTTAGGCTGGAGACAGAGACTGATGAAGAAAGTGAAGATGAAGATATTCTCAAGGTGTTCCGCAAACAAAAAGTCAATGTAGCCATTGAGGAGGCAGTCTCGCGTGTGCTGTCCATGGTCGAGTCTCCTAAGGCACGCCAGCAATATCATCGCATGCTGACGAGGTACCATCAAGCTAAGGCTGAACTAGGAGGCACTAGCGGTGAAGGTGCTGAAGCAGATGCACCAAATTCCGGTGGCGATGACTTGAGTGTAGACGACATTGATATGTACCTATTTCCG
>Malsi_16g011160
ATGCAATCAGGATATAACATAAATGATCTGTTTCAAGAAGCGCAAACCCGTTGGCTGAAGCCTGCTGAAGTGCTCTTCATATTGCAGAACCATGAAAAGTACAAGATCGCACCCGAACCCCCGCAACAGCCTAGTAGTGGATCTTTATTTCTTTTTAACAAGAGGATCCTTCGTTTCTTTCGTAGAGACGGGCACCAATGGCGTAAAAAGAAGGATGGAAGAACCGTAGGTGAAGCACATGAGCGACTTAAGGTTGGTAATGTCGAAACGTTAAATTGTTATTACGCACATGGAGAGGACAACCCAAGTTTTCAGAGACGTAGCTATTGGATGCTAGATCCGGCATATGAGCATATTGTACTTGTGCATTATAGAGAAACTAATGAGGGCAAGCCGAGTACTGGTTCTTTCGTACAATCACCAGTATCTTCTTCCTTTAGCCACAGTCCAAGCTCTAATTCTACTCCTCCTGGCTCTATCTCCATAGTTAGTGATTTACGTGAACCTAATCAGAATCTATCCAGTCCAGGTTCACTAGAAGTTAGTTCAGATATAGTCAACAAAAATGGAAGGGGGAACCCAGAAAATTTATATGGAACGGGGGAGTTGGATAGTTTGACTAAGTTTGATGTTAATCAAGCTTTGCGACAGCTTGAAGAGCAGTTAAGCTTAAATGAGGACAGCTTCAAAGGATTTATGGACGACAGTCCAAATGCTTCAGATATCCTGGATTATACTGATATCACCAATAAGGATCAGTTTGCTGCCTTCAATGAACCCGGATATGTTGTGCACGATCAGTTCTACAGTGAACCTGCTCGGATGCAAGGTAATGCAGACTATAGTGGTGAGCACTGTAAAATCATTGACCATGAATTCAGAGATGGAAACAAAGAATCTGCTACTTGGAAAGAGTTTCTGGATCCACGGAAGAATTCATCAGTCCTAAAGTCGGCGGAGAAATCTTTATATACATTGGACAGAAATGAAAACTCGCTGTCTTCCTTGAGGAGTGGACCAACTGAAGTGCAGGAGCATCATCAATGGCTAAATTCCAATGAAAATATTGTGGACAATGATTCTTTGCCACTGCCTCTAGAAGTTGACAGATCCAAACTGTATCCGTATGATTTTGTGTCTGGAACACATCCAGACTATTATACACAGTTATTTGAGCAAGGCCAGATAGGATCTGTTGATTCTGATATCAGTTTGACTGTTGCACAAAATCAAAAGTTCACTATTCGGGAAATATCTCCAGAGTGGGGTTATGCCACTGAAGCTACAAAGGTCGTCATTATTGGATCTTTTCTGTGTGATCCATCAGAATCTGCATGGACTTGTATGTTTGGTGATGTTGAAGTCCCTGCTCAGATCATTCAGGAAGGTGTAATCCGTTGTGAAGCTCCTCCTCACCTTCCTAGGAAGGTGACTGTCTGCCTTACTGCTGGAAATCGGGTGTCTTGCAGTGAAGTCAGGGAATTTGAGTATCGAGTTAAGAGCTGTAGCTGTAGTCACAATAATTCACCTCCACAAGAAGCTGCTGAGAGTGCTGAAGAGCTGTTATTACTAGTCAGATTTGTTCAGTTGCTCATGGATGATTCATCAACACAGGAAAGGGATAGTGTCGGATCTGATTCCCTGAGGAAATTGAAAGCTGACGATGATTCATGGAGTAGTATCATTGAAGCCTTGTTACTCGGCAGTGGAAGTTCATCTAGTACCATATATTGGCTTCTGGAAGAGCTACTGAAAGACAAGTTGCAGCAATGGCTTTCTTCCAGATCCCATGAATTTGACCAGAATGGTTGTTCCTTGTCCAAGAAAGAGCAAGGGATAATACACATGGTTGCTGGTTTGGGGTTTGCGTGGGCCTTAAACCCGATACTAAATTGTGGAGTCAATATAAACTTCCGCGACATAAACGGATGGACTGCTCTACATTGGACTGCTCGTTTTGGAAGGGAAAAGATGGCTGCCGTACTTTTAGCTTCTGGTGCATCAGCTGGAGCGGTGACAGATCCCAGTTCCCAAGATCCAGTTGGCAAAACTGCGGCATCTATTGCAGCAACCATTGGGCATAAGGGACTTGCAGGTTATCTTTCAGAGCTGTCACTGACTAGCCATCTGTCATCCCTTACGCTGGAAGAAAGTGAGTTTTCCAAAGGTTCAGCTGAGGTTGAAGCAGAATTAACAGTAAACAGCGTCTCAAATAGAAGCCTTGAGGGCAGTGAGGATCAGGTGTCACTTAAAAACACCTTGGCTGCAGTGCGGAATGCAGCTCAGGCTGCAGCACGCATACAGTCTGCGTTCCGGGCGCGTTCTTTCAGAAAACGGCAACATAAAGAAGCTGGTGTTAGCATAGATGACTACGGTATCAGTTCACGTGACATTCAAGGGCTTTCAGCGTTGTCAAGGCTAACCTTTCGCAATCCACGTGACTACAATTCAGCTGCAATATCTATTCAAAAGAAATACCGAGGGTATAAAGGCCGCAAAGATTTCCTCACTCTCCGCCAGAAAGTTGTGAAGATACAGGCGTATGTGCGAGGTTATCAGGTGAGGAAGCACTACAAGGTAATTTGCTGGGCTGTTGGAATTCTGGACAAGGTTGTACTAAGATGGCGAAGGAAAGGAGTTGGTTTGCGTGGCTTTCGGCAGGAGACAAAGTCGAAAGAAAGTGAAGATGAAGATATTCTCAAGGTGTTCCGTGAACAGAAAGTCAATGTAGCCATTGACGAGGCTGTCTCGCGAGTGCTGTCCATGGTTGAGTCTCCAGAGGCACGCCAGCAATATCATCGCATGCTGACACGGTACCATCAAGCTAAGGCTGAACTAGGAGGCACTAGCGGCGAAGGTGCCGAAGCAGATGCACCAAATTCCGGTGGCGATAACGTGATTGTAGACGACACTGATATGTACCTATTTACA
>Malsy_13g009470
ATGCAATCAGGATATAACATCAATGATCTGTTTCAAGAAGCGCAAACCCGTTGGCTGAAGCCTGTTGAAGTGCTCTTCATATTGCAGAACCATGACAAGTATAAGTTCGCAACGGTGCCCCCGCAACAGCCTAGTAGTGGATCTTTATTTCTTTTTAACAAGAGGATCCTTCGGTTCTTTCGTAGAGATGGGCACCAATGGCGCAAAAAGAAGGATGGACGAACCGTAGGTGAAGCACATGAACGGCTTAAGGTTGGAAATGTCGAAACTTTAAATTGTTATTACGCACATGGAGAGGACAACCCAAGTTTTCAGAGACGTAGCTATTGGATGCTAGATCCGGCCTATGAGCACATTGTTCTTGTGCATTATAGAGAAACTAATGAGGGCAAGCCGAGTACTGGATCTTTCGTACAATCACCAGTATCTTCTTCCTTTAGCCACAGTCCGAGCCCTAATACTACTCATCCAGGCTCTATCTCCATATTTAGTGATTTACGTGAGCCTTATCAGAATCTATCCAGTCCAGGTTCACTAGAAGTTAGTTCAGATATAGTCATCAAGAAAAATGGAAGGGAGAACCCAGAAAATTTATATGGAACGGGGGAGTTAGATAGTTTGACTAAGTTGGATGTTAATCAAGCTTTGCGGCAGCTTGAAGAGCAATTAAGCTTAGATGAGGACAGCTTCAAAGGATTTGTGGATGATAATCCAAATGCTTTAGATGTCTTGGACTATAGTGATATCGCCAATCAGGATCAGTTTCCTGCCTTCAATGGACCCAAATATGTTGAACATGATCGGTTCTACAATGAACCTGCTCGGATGCAAGGTAATGCAGACTATAGTGGGGAGCATCAAATTGTTGACCGTGAATTCAAAGACGGTAACAAAGAATCTGCTACTTGGAAGGAGTTTCTGGATCCACATAAGACTTCATCAGTCCTAAAGTCCAAGGAGAAATCTTTATATATATTGGACAGAAATGAAAACCTGTCCTCTTCCTCGAGTGGACCAACTGAAGTGCAGGAGCATTGTCAGTGGCTAAATTCCAATGGAAATATTGTTGACAATTATTCCTTGCCACTGCCACAAGAAGTTGACAGTTTCAATCTTTCTCCGTATTCTTCTGTGACTGGAACACATTCGGACTATTATACACAGTTGTTTGAGCAAGGCCAGATAGGATCTCTTGAATCTGATGTTAGTTTGACTGTTGCACAAAATCAAAAGTTCACAATTCGGGAAATATCTCCAGAGTGGGGTTATGCCACTGAAGCGACAAAGGTCATCATTATTGGATCATTTCTGTGTGACCCATCAGAATCTGCATGGACATGTATGTTTGGGGACGTTGAGGTCCCTGCTCAGATCATTCGGGAAGGTGTAATCCGGTGTGAAGCTCCTCCTCACCTTCCGGGAAAGGTTACTGTCTGCGTTACTGCTGGAAATCGGGCGTCTTGCAGTGAAGTCAGGGAGTTTGAGTATCGAGTTAAGAGCAGTAGCTATACTCACAATAATTCACCTCCACAAGAAGCTGCTAAGAGTGCTGAAGAGCTGTTATTACTAGTTAGATTCGTTCAGATGCTTATGTATGATTCATCAGTGCAGAAAAGGGACACTGTTGGGTCTGAGTCCTTGAGGAAATTGAAAGCTGATGATGATTCATGGGGTACTATCATTGAATCCCTGTTACTCGGCAATGGTAGTACATCTACCACCATATATTGGCTTTTGGAAGAGCTACTGAAAGACAAGTTGCAGCAATGGCTTTCTTCCAGATCCCATGAATTTGACCAGTATGGATGTTGCTTGTCCAAGAAAGAGCAAGGGATAATACACATGGTTGCTGGTTTGGGATTTGAGTGGGCCTTAAACCCGATACTTAATTGTGGAGTCAATATAAATTTCCGCGACATAAACGGATGGACTGCTCTACATTGGGCTGCTCGTTTTGGAAGGGAAAAGATGGTTGCCGTACTTGTAGCTTCTGGTGCATCAGCTGGAGCGGTGACAGATCCCAGTTCCCAAGATCCAGTTGGAAAAACTGCGGCATCTATTGCAGCCATCAATGGGCATAAGGGACTTGCAGGTTATCTTTCAGAGCTGTCACTGACTAGCCATCTGTCCTCCCTTACACTGGAAGAAAGTGAGTTTTCCAAAGGTTCAGCTGAGGGTGAAGCAGAAATAACAGTAAACAGCATCTCAAATAGAAGCCTCGAGGGCAGTGAGGACCAGGTGTCACTTAAAAACACCTTGGCTGCAGTCCGGAATGCAGCCATGGCTGCAGCACGCATACAGTCTGCTTTCCGGGCGCATTCTTTCAGAAAACGGCAACAGAAAGAGGCTGGTGTTAGTATAGATGACTATGGTATCAGTTCAGCTGACATTCCAGGGCTTTCAGCGTGTTCAAAGCTAAGCTTTCGCAATCTGCGTGATTACGATTCAGCTGCAGTATCTATTCAAAAGAAATATCGCGGGTATAAAGGCCGCAAAGATTTCCTCGTTCTCCGCCAGAAAGTTGTGAAGATACAGGCGCATGTGAGAGGTTATCAGGTGAGGAAGCACTACAAGGTAATTTGCTGGGCTGTTGGAATTCTGGACAAGGTTGTACTAAGGTGGCGTAGGAAAGGAGCTGGTTTACGTGGCTTTAGGCTGGAGACAGAGACTGATGAAGAAAGTGAAGATGAAGATATTCTCAAGGTGTTCCGCAAACAAAAAGTCAATGTAGCTATTGAGGAGGCAGTCTCACGTGTGCTGTCCATGGTCGAGTCTCCTAAGGCACGCCAGCAATATCATCGCATGCTGACGAGGTACCATCAAGCTAAGGCTGAACTAGGAGGCACTAGCGGTGAAGGTGCTGAAGCAGATGCACCAAATTCCGGTGGCGATGACTTGAGTGTAGACGACATTGATATGTACCTATTTCCG
>Malsy_16g009300
ATGCAATCAGGATATAACATAAATGATCTGTTTCAAGAAGCGCAAACCCGTTGGCTGAAGCCTGCTGAAGTGCTCTTCATATTGCAGAACCATGAAAAGTACAAGATCGCACCCGAACCCCCGCAACAGCCTAGTAGTGGATCTTTATTTCTTTTTAACAAGAGGATCCTTCGTTTCTTTCGTAGAGACGGGCACCAATGGCGTAAAAAGAAGGATGGAAGAACCGTAGGTGAAGCACATGAGCGACTTAAGCGTTCCAATGGAAATAGTTTTCTAGTCTGCAAAACTTCGTGCTTAATTTTGCTCTGTTTGTATTGTTGCACTAAGGTTGGTAATGTCGAAACGTTAAATTGTTATTACGCACATGGAGAGGACAACCCAAGTTTTCAGAGACGTAGCTATTGGATGCTAGATCCGGCATATGAGCATATTGTACTTGTGCATTATAGAGAAACTAATGAGGGCAAGCCGAGTACTGGTTCTTTCGTACAATCACCAGTATCTTCTTCCTTTAGCCACAGTCCAAGCTCTAATTCTACTCCTCCTGGCTCTATCTCCATAGTTAGTGATTTACGTGAACCTAATCAGAATCTATCCAGTCCAGGTTCACTAGAAGTTAGTTCAGATATAGTCAACAAAAATGGAAGGGGGAACCCAGAAAATTTATATGGAACGGGGGAGTTGGATAGTTTGACTAAGTTTGATGTTAATCAAGCTTTGCGACAGCTTGAAGAGCAGTTAAGCTTAAATGAGGACAGCTTCAAAGGATTTATGGACGACAGTCCAAATGCTTCAGATATCCTGGATTATACTGATATCACCAATAAGGATCAGTTTGCTGCCTTCAATGAACCCGGATATTTTGTGCACGATCAGTTCTACAGTGAACCTGCTCGGATGCAAGGTAATGCAGACTATAGTGGTGAGCACTGTAAAATCATTGACCATGAAGTCAGAGATGGAAACAAAGAATCTGCTACTTGGAAAGAGTTTCTGGATCCACGGAAGAATTCATCAGTCCTAAAGTCGGCGGAGAAATCTTTATATACATTGGACAGAAATGAAAACTCGCTGTCTTCCTTGAGGAGTGGACCAACTGAAGTGCAGGAGCATCATCAATGGCTAAATTCCAATGAAAATATTGTGGACAATGATTCTTTGCCACTGCCTCTAGAAGTTGACAGATCCAAACTGTATCCGTATGATTTTGTGTCTGGAACACATCCAGACTATTATACACAGTTATTTGAGCAAGGCCAGATAGGATCTGTTGATTCTGATATCAGTTTGACTGTTGCACAAAATCAAAAGTTCACTATTCGGGAAATATCTCCAGAGTGGGGTTATGCCACTGAAGCTACAAAGGTCGTCATTATTGGATCTTTTCTGTGTGATCCATCAGAATCTGCATGGACTTGTATGTTTGGTGATGTTGAAGTCCCTGCTCAGATCATTCAGGAAGGTGTAATCCGTTGTGAAGCTCCTCCTCACCTTCCTAGGAAGGTGACTGTCTGCCTTACTGCTGGAAATCGGGTGTCTTGCAGTGAAGTCAGGGAATTTGAGTATCGAGTTAAGAGCTGTAGCTGTAGTCACGATAATTCACCTCCACAAGAAGCTGCTGAGAGTGCTGAAGAGCTGTTATTACTAGTCAGATTTGTTCAGTTGCTCATGGATGATTCATCAACACAGGAAAGGGATAGTGTCGGATCTGATTCCCTGAGGAAATTGAAAGCTGACGTTGATTCATGGAGTAGTATCATTGAAGCCTTGTTACTCGGCAGTGGAAGTTCATCTAGTACCATATATTGGCTTCTGGAAGAGCTACTGAAAGACAAGTTGCAGCAATGGCTTTCTTCCAGATCCCATGAATTTGACCAGAATGGTTGTTCCTTGTCCAAGAAAGAGCAAGGGATAATACACATGGTTGCTGGTTTGGGGTTTGCGTGGGCCTTAAACCCGATACTAAATTGTGGAGTCAATATAAACTTCCGCGACATAAACGGATGGACTGCTCTACACTGGACTGCTCGTTTTGGAAGGGAAAAGATGGCTGCCGTACTTTTAGCTTCTGGTGCATCAGCTGGAGCGGTGACAGATCCCAGTTCCCAAGATCCAGTTGGCAAAACTGCGGCATCTATTGCAGCAACCATTGGGCATAAGGGACTTGCAGGTTATCTTTCAGAGCTGTCACTGACTAGCCATCTGTCATCCCTTACGCTGGAAGAAAGTGAGTTTTCCAAAGGTTCAGCTGAGGTTGAAGCAGAATTAACAGTAAACAGCGTCTCAAATAGAAGCCTTGAGGGCAGTGAGGATCAGGTGTCACTTAAAAACACCTTGGCTGCAGTGCGGAATGCAGCTCAAGCTGCAGCACGCATACAGTCTGCGTTCCGGGCACGTTCTTTCAGAAAACGGCAACATAAAGAAGCTGGTGTGAGCATAGATGACTACGGTATCAGTTCACGTGACATTCAAGGGCTTTCAGCGTTGTCAAGGCTAACCTTTCGCAATCCACGTGACTACAATTCAGCTGCAATATCTATTCAAAAGAAATACCGAGGGTATAAAGGCCGCAAAGATTTCCTCACTCTCCGCCAGAAAGTTGTGAAGATACAGGCGTATGTGCGAGGTTATCAGGTGAGGAAGCACTACAAGGTAATTTGCTGGGCTGTTGGAATTCTGGACAAGGTTGTACTAAGATGGCGAAGGAAAGGAGCTGGTTTGCGTGGCTTTCGGCAGGAGACAAAGTTGAAAGAAAGTGAAGATGAAGATATTCTCAAGGTGTTCCGCGAACAGAAAGTCAATGTAGCCATTGACGAGGCTGTCTCGCGAGTGCTGTCCATGGTTGAGTCTCCAGAGGCACGCCAGCAATATCATCGCATGCTGACACGGTACCATCAAGCTAAGGCTGAACTAGGAGGCACTAGCGGCGAAGGTGCCGAAGCAGATGCACCAAATTCCGGTGGCGATAACGTGATTGTAGACGACACTGATATGTACCTATTTACA
>Maldo_GDDH_13G1121200
ATGCAATCAGGATATAACATCAATGATCTGTTTCAAGAAGCGCAAACCCGTTGGCTGAAGCCTGTTGAAGTGCTCTTCATATTGCAGAACCATGACAAGTATAAGTTCGCAACGGTGCCCCCGCAACAGCCTAGTAGTGGATCTTTATTTCTTTTTAACAAGAGGATCCTTCGGTTCTTTCGTAGAGATGGGCACCAATGGCGCAAAAAGAAGGATGGACGAACCGTAGGTGAAGCACATGAACGGCTTAAGGTTGGAAATGTCGAAACTTTAAATTGTTATTACGCACATGGAGAGGACAACCCAAGTTTTCAGAGACGTAGCTATTGGATGCTAGATCCGGCCTATGAGCACATTGTTCTTGTGCATTATAGAGAAACTAATGAGGGCAAGCCGAGTACTGGATCTTTCGTACAATCACCAGTATCTTCTTCCTTTAGCCACAGTCCGAGCCCTAATACTACTCATCCAGGCTCTATCTCCATATTTAGTGATTTACGTGAGCCTTATCAGAATCTATCCAGTCCAGGTTCACTAGAAGTTAGTTCAGATATAGTCATCAAGAAAAATGGAAGGGAGAACCCAGAAAATTTATATGGAACGGGGGAGCTAGATAGTTTGACTAAGTTGGATGTTAATCAAGCTTTGCGGCAACTTGAAGAGCAATTAAGCTTAGATGAGGACAGCTTCAAAGGATTTGTGGATGATAATCCAAATGCTTTAGATATCCTGGACTATAGTGATATCGCCAATCAGGATCAGTTTCCTGCCTTCAATGGACCTAAATATGTTGAACATGATCGGTTCTACAATGAACCTGCTCGGATGCAAGGTAATGCAGACTATAGTGGGGAGCATCAAATTGTTGACCGTGAATTCAAAGACGGTAACAAAGAATCTGCTACTTGGAAGGAGTTTCTGGATCCACATAAGATTTCATCAGTCCTAAAGTCCGAGGAGAAATCTTTATATATATTGGACAGAAATGAAAACCCGGCCTCTTCCTCGAGTGGACCAACTGAAGTGCAGGAGCATTGTCAGTGGCTAAATTACAAAGGAAATATTGTTGACAATTATTCCTTGCCACTGCCACAAGAAGTTGACAGTTTCAATCTTTCTCCGTATTCTTCTGTGACTGGAACACATTCGGACTATTATACACAGTTGTTTGAGCAAGGCCAGATAGGATCTCTTGAATCTGATGTTAGTTTGACTGTTGCACAAAATCAAAAGTTCACAATTCGGGAAATATCTCCAGAGTGGGGTTATGCCACTGAAGCGACAAAGGTCATCATTATTGGATCTTTTCTGTGTGACCCATCAGAATCTGCATGGACATGTATGTTTGGTGACGTTGAGGTCCCTGCTCAGATCATTCAGGAAGGTGTAATCCGTTGTGAAGCTCCTCCTCACCTTCCGGGAAAGGTTACTGTCTGCGTTACTGCTGGAAATCGGGCGTCTTGCAGTGAAGTCAGGGAGTTTGAGTATCGAGTTAAGAGCAGTAGCTATACTCACAATAATTCACCTCCACAAGAAGCTGCTAAGAGTGCTGAAGAGCTGTTATTACTAGTTAGATTCGTTCAGATGCTTATGTATGATTCATCAGTGCAGAAAGGGGACAGCGTTGGGTCTGAGTCCTTGAGGAAATTGAAAGCTGATGATGATTCATGGGGTACTATCATTGAATCCCTGTTACTCGGCAATGGAAGTACATCTACCACCATATATTGGCTTTTGGAAGAGCTACTGAAAGACAAGTTGCAGCAATGGCTTTCTTCCAGATCCCATGAATTTGACCAGTATGGATGTTGCTTGTCCAAGAAAGAGCAAGGGATAATACACATGGTTGCTGGTTTGGGATTTGAGTGGGCCTTAAACCCGATACTTAATTGTGGAGTCAATATAAATTTCCGCGACATAAACGGATGGACTGCTCTACATTGGGCTGCTCGTTTTGGAAGGGAAAAGATGGTTGCCGTACTTGTAGCTTCTGGTGCATCAGCTGGAGCGGTGACAGATCCCAGTTCCCAAGATCCAGTTGGAAAAACTGCGGCATCTATTGCAGCCATCAATGGGCATAAGGGACTTGCAGGTTATCTTTCAGAGCTGTCACTGACTAGCCATCTGTCCTCCCTTACACTGGAAGAAAGTGAGTTTTCCAAAGGTTCAGCTGAGGTTGAAGCAGAAATAACAGTAAACAGCATCTCAAATAGAAGCCTCGAGGGCAGTGAGGACCAGGTGTCACTTAAAAACACCTTGGCTGCAGTCCGGAATGCAGCCATGGCTGCAGCACGCATACAGTCTGCTTTCCGGGCGCATTCTTTCAGAAAACGGCAACAGAAAGAAGCTGGTGTTAGTATAGATGACTATGGTATCAGTTCAGCTGACATTCCAGGGCTTTCAGCGTGTTCAAAGCTAAGCTTTCGCAATCTGCGTGATTACAATTCAGCTGCAGTATCTATTCAAAAGAAATATCGCGGGTATAAAGGCCGCAAAGATTTCCTCGTTCTCCGCCAGAAAGTTGTGAAGATACAGGCGCATGTGAGAGGTTATCAGGTGAGGAAGCACTACAAGGTAATTTGCTGGGCTGTTGGAATTCTGGACAAGGTTGTACTAAGGTGGCGTAGGAAAGGAGCTGGTTTACGTGGCTTTAGGCTGGAGACAGAGACTGATGAAGAAAGTGAAGATGAAGATATTCTCAAGGTGTTCCGCAAACAAAAAGTCAATGTAGCCATTGAGGAGGCAGTCTCGCGTGTGCTGTCCATGGTCGAGTCTCCTAAGGCACGCCAGCAATATCATCGCATGCTGACGAGGTACCATCAAGCTAAGGCTGAACTAGGAGGCACTAGCGGTGAAGGTGCTGAAGCAGATGCACCAAATTCCGGTGGCGATGACTTGAGTGTAGACGACATTGATATGTACCTATTTCCG
>Maldo_GDDH_16G1121200
GGGTACTCTGCTCACCTGCGATCCGGTTCACGACCGAGACTCCGGTCTCTCCGCCCCCGAACTTCAGCTCTTGAATTTGCTCCGTCGACCGCCTCCGGTTTAAATGCCCGCAAGTCAACCGCTTTCTCTGCAGTTAGTCAATTTTTGATATTTCGGCAGCTGAGCACGATGCAATCAGGATATAACATAAATGATCTGTTTCAAGAAGCGCAAACCCGTTGGCTGAAGCCTGCTGAAGTGCTCTTCATATTGCAGAACCATGAAAAGTACAAGATCGCACCCGAACCCCCGCAACAGCCTAGTAGTGGATCTTTATTTCTTTTTAACAAGAGGATCCTTCGTTTCTTTCGTAGAGACGGGCACCAATGGCGTAAAAAGAAGGATGGAAGAACCGTAGGTGAAGCACATGAGCGACTTAAGGTTGGTAATGTCGAAACGTTAAATTGTTATTACGCACATGGAGAGGACAACCCAAGTTTTCAGAGACGTAGCTATTGGATGCTAGATCCGGCATATGAGCATATTGTACTTGTGCATTATAGAGAAACTAATGAGGGCAAGCCGAGTACTGGTTCTTTCGTACAATCACCAGTATCTTCTTCCTTTAGCCACAGTCCAAGCTCTAATTCTACTCCTCCTGGCTCTATCTCCATAGTTAGTGATTTACGTGAACCTAATCAGAATCTATCCAGTCCAGGTTCACTAGAAGTTAGTTCAGATATAGTCAACAAAAATGGAAGGGGGAACCCAGAAAATTTATATGGAACGGGGGAGTTGGATAGTTTGACTAAGTTTGATGTTAATCAAGCTTTGCGACAGCTTGAAGAGCAGTTAAGCTTAAATGAGGACAGCTTCAAAGGATTTATGGACGACAGTCCAAATGCTTCAGATATCCTGGATTATACTGATATCACCAATAAGGATCAGTTTGCTGCCTTCAATGAACCCGGATATGTTGTGCACGATCAGTTCTACAGTGAACCTGCTCGGATGCAAGGTAATGCAGACTATAGTGGTGAGCACTGTAAAATCATTGACCATGAATTCAGAGATGGAAACAAAGAATCTGCTACTTGGAAAGAGTTTCTGGATCCACGGAAGAATTCATCAGTCCTAAAGTCGGCGGAGAAATCTTTATATACATTGGACAGAAATGAAAACTCGCTGTCTTCCTTGAGGAGTGGACCAACTGAAGTGCAGGAGCATCATCAATGGCTAAATTCCAATGAAAATATTGTGGACAATGATTCTTTGCCACTGCCTCTAGAAGTTGACAGATCCAAACTGTATCCGTATGATTTTGTGTCTGGAACACATCCAGACTATTATACACAGTTATTTGAGCAAGGCCAGATAGGATCTGTTGATTCTGATATCAGTTTGACTGTTGCACAAAATCAAAAGTTCACTATTCGGGAAATATCTCCAGAGTGGGGTTATGCCACTGAAGCTACAAAGGTCGTCATTATTGGATCTTTTCTGTGTGATCCATCAGAATCTGCATGGACTTGTATGTTTGGTGATGTTGAAGTCCCTGCTCAGATCATTCAGGAAGGTGTAATCCGTTGTGAAGCTCCTCCTCACCTTCCTAGGAAGGTGACTGTCTGCCTTACTGCTGGAAATCGGGTGTCTTGCAGTGAAGTCAGGGAATTTGAGTATCGAGTTAAGAGCTGTAGCTGTAGTCACAATAATTCACCTCCACAAGAAGCTGCTGAGAGTGCTGAAGAGCTGTTATTACTAGTCAGATTTGTTCAGTTGCTCATGGATGATTCATCAACACAGGAAAGGGATAGTGTCGGATCTGATTCCCTGAGGAAATTGAAAGCTGACGATGATTCATGGAGTAGTATCATTGAAGCCTTGTTACTCGGCAGTGGAAGTTCATCTAGTACCATATATTGGCTTCTGGAAGAGCTACTGAAAGACAAGTTGCAGCAATGGCTTTCTTCCAGATCCCATGAATTTGACCAGAATGGTTGTTCCTTGTCCAAGAAAGAGCAAGGGATAATACACATGGTTGCTGGTTTGGGGTTTGCGTGGGCCTTAAACCCGATACTAAATTGTGGAGTCAATATAAACTTCCGCGACATAAACGGATGGACTGCTCTACATTGGACTGCTCGTTTTGGAAGGGAAAAGATGGCTGCCGTACTTTTAGCTTCTGGTGCATCAGCTGGAGCGGTGACAGATCCCAGTTCCCAAGATCCAGTTGGCAAAACTGCGGCATCTATTGCAGCAACCATTGGGCATAAGGGACTTGCAGGTTATCTTTCAGAGCTGTCACTGACTAGCCATCTGTCATCCCTTACGCTGGAAGAAAGTGAGTTTTCCAAAGGTTCAGCTGAGGTTGAAGCAGAATTAACAGTAAACAGCGTCTCAAATAGAAGCCTTGAGGGCAGTGAGGATCAGGTGTCACTTAAAAACACCTTGGCTGCAGTGCGGAATGCAGCTCAGGCTGCAGCACGCATACAGTCTGCGTTCCGGGCGCGTTCTTTCAGAAAACGGCAACATAAAGAAGCTGGTGTTAGCATAGATGACTACGGTATCAGTTCACGTGACATTCAAGGGCTTTCAGCGTTGTCAAGGCTAACCTTTCGCAATCCACGTGACTACAATTCAGCTGCAATATCTATTCAAAAGAAATACCGAGGGTATAAAGGCCGCAAAGATTTCCTCACTCTCCGCCAGAAAGTTGTGAAGATACAGGCGTATGTGCGAGGTTATCAGGTGAGGAAGCACTACAAGGTAATTTGCTGGGCTGTTGGAATTCTGGACAAGGTTGTACTAAGATGGCGAAGGAAAGGAGTTGGTTTGCGTGGCTTTCGGCAGGAGACAAAGTCGAAAGAAAGTGAAGATGAAGATATTCTCAAGGTGTTCCGCGAACAGAAAGTCAATGTAGCCATTGACGAGGCTGTCTCGCGAGTGCTGTCCATGGTTGAGTCTCCAGAGGCACGCCAGCAATATCATCGCATGCTGACACGGTACCATCAAGCTAAGGCTGAACTAGGAGGCACTAGCGGCGAAGGTGCCGAAGCAGATGCACCAAATTCCGGTGGCGATAACGTGATTGTAGACGACACTGATATGTACCTATTTACA
>Maldo_Gala_13g010400
ATGCAATCAGGATATAACATCAATGATCTGTTTCAAGAAGCGCAAACCCGTTGGCTGAAGCCTGTTGAAGTGCTCTTCATATTGCAGAACCATGACAAGTATAAGTTCGCAACGGTGCCCCCGCAACAGCCTAGTAGTGGATCTTTATTTCTTTTTAACAAGAGGATCCTTCGGTTCTTTCGTAGAGATGGGCACCAATGGCGCAAAAAGAAGGATGGACGAACCGTAGGTGAAGCACATGAACGGCTTAAGGTTGGAAATGTCGAAACTTTAAATTGTTATTACGCACATGGAGAGGACAACCCAAGTTTTCAGAGACGTAGCTATTGGATGCTAGATCCGGCCTATGAGCACATTGTTCTTGTGCATTATAGAGAAACTAATGAGGGCAAGCCGAGTACTGGATCTTTCGTACAATCACCAGTATCTTCTTCCTTTAGCCACAGTCCGAGCCCTAATACTACTCATCCAGGCTCTATCTCCATATTTAGTGATTTACGTGAGCCTTATCAGAATCTATCCAGTCCAGGTTCACTAGAAGTTAGTTCAGATATAGTCATCAAGAAAAATGGAAGGGAGAACCCAGAAAATTTATATGGAACGGGGGAGCTAGATAGTTTGACTAAGTTGGATGTTAATCAAGCTTTGCGGCAACTTGAAGAGCAATTAAGCTTAGATGAGGACAGCTTCAAAGGATTTGTGGATGATAATCCAAATGCTTTAGATATCCTGGACTATAGTGATATCGCCAATCAGGATCAGTTTCCTGCCTTCAATGGACCTAAATATGTTGAACATGATCGGTTCTACAATGAACCTGCTCGGATGCAAGGTAATGCAGACTATAGTGGGGAGCATCAAATTGTTGACCGTGAATTCAAAGACGGTAACAAAGAATCTGCTACTTGGAAGGAGTTTCTGGATCCACATAAGATTTCATCAGTCCTAAAGTCCGAGGAGAAATCTTTATATATATTGGACAGAAATGAAAACCCGGCCTCTTCCTCGAGTGGACCAACTGAAGTGCAGGAGCATTGTCAGTGGCTAAATTACAAGGGAAATATTGTTGACAATTATTCCTTGCCACTGCCACAAGAAGTTGACAGTTTCAATCTTTCTCCGTATTCTTCTGTGACTGGAACACATTCGGACTATTATACACAGTTGTTTGAGCAAGGCCAGATAGGATCTCTTGAATCTGATGTTAGTTTGACTGTTGCACAAAATCAAAAGTTCACAATTCGGGAAATATCTCCAGAGTGGGGTTATGCCACTGAAGCGACAAAGGTCATCATTATTGGATCTTTTCTGTGTGACCCATCAGAATCTGCATGGACATGTATGTTTGGTGACGTTGAGGTCCCTGCTCAGATCATTCAGGAAGGTGTAATCCGTTGTGAAGCTCCTCCTCACCTTCCGGGAAAGGTTACTGTCTGCGTTACTGCTGGAAATCGGGCGTCTTGCAGTGAAGTCAGGGAGTTTGAGTATCGAGTTAAGAGCAGTAGCTATACTCACAATAATTCACCTCCACAAGAAGCTGCTAAGAGTGCTGAAGAGCTGTTATTACTAGTTAGATTCGTTCAGATGCTTATGTATGATTCATCAGTGCAGAAAGGGGACAGCGTTGGGTCTGAGTCCTTGAGGAAATTGAAAGCTGATGATGATTCATGGGGTACTATCATTGAATCCCTGTTACTCGGCAATGGAAGTACATCTACCACCATATATTGGCTTTTGGAAGAGCTACTGAAAGACAAGTTGCAGCAATGGCTTTCTTCCAGATCCCATGAATTTGACCAGTATGGATGTTGCTTGTCCAAGAAAGAGCAAGGGATAATACACATGGTTGCTGGTTTGGGATTTGAGTGGGCCTTAAACCCGATACTTAATTGTGGAGTCAATATAAATTTCCGCGACATAAACGGATGGACTGCTCTACATTGGGCTGCTCGTTTTGGAAGGGAAAAGATGGTTGCCGTACTTGTAGCTTCTGGTGCATCAGCTGGAGCGGTGACAGATCCCAGTTCCCAAGATCCAGTTGGAAAAACTGCGGCATCTATTGCAGCCATCAATGGGCATAAGGGACTTGCAGGTTATCTTTCAGAGCTGTCACTGACTAGCCATCTGTCCTCCCTTACACTGGAAGAAAGTGAGTTTTCCAAAGGTTCAGCTGAGGTTGAAGCAGAAATAACAGTAAACAGCATCTCAAATAGAAGCCTCGAGGGCAGTGAGGACCAGGTGTCACTTAAAAACACCTTGGCTGCAGTCCGGAATGCAGCCATGGCTGCAGCACGCATACAGTCTGCTTTCCGGGCGCATTCTTTCAGAAAACGGCAACAGAAAGAAGCTGGTGTTAGTATAGATGACTATGGTATCAGTTCAGCTGACATTCCAGGGCTTTCAGCGTGTTCAAAGCTAAGCTTTCGCAATCTGCGTGATTACAATTCAGCTGCAGTATCTATTCAAAAGAAATATCGCGGGTATAAAGGCCGCAAAGATTTCCTCGTTCTCCGCCAGAAAGTTGTGAAGATACAGGCGCATGTGAGAGGTTATCAGGTGAGGAAGCACTACAAGGTAATTTGCTGGGCTGTTGGAATTCTGGACAAGGTTGTACTAAGGTGGCGTAGGAAAGGAGCTGGTTTACGTGGCTTTAGGCTGGAGACAGAGACTGATGAAGAAAGTGAAGATGAAGATATTCTCAAGGTGTTCCGCAAACAAAAAGTCAATGTAGCCATTGAGGAGGCAGTCTCGCGTGTGCTGTCCATGGTCGAGTCTCCTAAGGCACGCCAGCAATATCATCGCATGCTGACGAGGTACCATCAAGCTAAGGCTGAACTAGGAGGCACTAGCGGTGAAGGTGCTGAAGCAGATGCACCAAATTCCGGTGGCGATGACTTGAGTGTAGACGACATTGATATGTACCTATTTCCG
>Maldo_Gala_16g010980
ATGCAATCAGGATATAACATAAATGATCTGTTTCAAGAAGCGCAAACCCGTTGGCTGAAGCCTGCTGAAGTGCTCTTCATATTGCAGAACCATGAAAAGTACAAGATCGCACCCGAACCCCCGCAACAGCCTAGTAGTGGATCTTTATTTCTTTTTAACAAGAGGATCCTTCGTTTCTTTCGTAGAGACGGGCACCAATGGCGTAAAAAGAAGGATGGAAGAACCGTAGGTGAAGCACATGAGCGACTTAAGGTTGGTAATGTCGAAACGTTAAATTGTTATTACGCACATGGAGAGGACAACCCAAGTTTTCAGAGACGTAGCTATTGGATGCTAGATCCGGCATATGAGCATATTGTACTTGTGCATTATAGAGAAACTAATGAGGGCAAGCCGAGTACTGGTTCTTTCGTACAATCACCAGTATCTTCTTCCTTTAGCCACAGTCCAAGCTCTAATTCTACTCCTCCTGGCTCTATCTCCATAGTTAGTGATTTACGTGAACCTAATCAGAATCTATCCAGTCCAGGTTCACTAGAAGTTAGTTCAGATATAGTCAACAAAAATGGAAGGGGGAACCCAGAAAATTTATATGGAACGGGGGAGTTGGATAGTTTGACTAAGTTTGATGTTAATCAAGCTTTGCGACAGCTTGAAGAGCAGTTAAGCTTAAATGAGGACAGCTTCAAAGGATTTATGGACGACAGTCCAAATGCTTCAGATATCCTGGATTATACTGATATCACCAATAAGGATCAGTTTGCTGCCTTCAATGAACCCGGATATGTTGTGCACGATCAGTTCTACAGTGAACCTGCTCGGATGCAAGGTAATGCAGACTATAGTGGTGAGCACTGTAAAATCATTGACCATGAATTCAGAGATGGAAACAAAGAATCTGCTACTTGGAAAGAGTTTCTGGATCCACGGAAGAATTCATCAGTCCTAAAGTCGGCGGAGAAATCTTTATATACATTGGACAGAAATGAAAACTCGCTGTCTTCCTTGAGGAGTGGACCAACTGAAGTGCAGGAGCATCATCAATGGCTAAATTCCAATGAAAATATTGTGGACAATGATTCTTTGCCACTGCCTCTAGAAGTTGACAGATCCAAACTGTATCCGTATGATTTTGTGTCTGGAACACATCCAGACTATTATACACAGTTATTTGAGCAAGGCCAGATAGGATCTGTTGATTCTGATATCAGTTTGACTGTTGCACAAAATCAAAAGTTCACTATTCGGGAAATATCTCCAGAGTGGGGTTATGCCACTGAAGCTACAAAGGTCGTCATTATTGGATCTTTTCTGTGTGATCCATCAGAATCTGCATGGACTTGTATGTTTGGTGATGTTGAAGTCCCTGCTCAGATCATTCAGGAAGGTGTAATCCGTTGTGAAGCTCCTCCTCACCTTCCTAGGAAGGTGACTGTCTGCCTTACTGCTGGAAATCGGGTGTCTTGCAGTGAAGTCAGGGAATTTGAGTATCGAGTTAAGAGCTGTAGCTGTAGTCACAATAATTCACCTCCACAAGAAGCTGCTGAGAGTGCTGAAGAGCTGTTATTACTAGTCAGATTTGTTCAGTTGCTCATGGATGATTCATCAACACAGGAAAGGGATAGTGTCGGATCTGATTCCCTGAGGAAATTGAAAGCTGACGATGATTCATGGAGTAGTATCATTGAAGCCTTGTTACTCGGCAGTGGAAGTTCATCTAGTACCATATATTGGCTTCTGGAAGAGCTACTGAAAGACAAGTTGCAGCAATGGCTTTCTTCCAGATCCCATGAATTTGACCAGAATGGTTGTTCCTTGTCCAAGAAAGAGCAAGGGATAATACACATGGTTGCTGGTTTGGGGTTTGCGTGGGCCTTAAACCCGATACTAAATTGTGGAGTCAATATAAACTTCCGCGACATAAACGGATGGACTGCTCTACATTGGACTGCTCGTTTTGGAAGGGAAAAGATGGCTGCCGTACTTTTAGCTTCTGGTGCATCAGCTGGAGCGGTGACAGATCCCAGTTCCCAAGATCCAGTTGGCAAAACTGCGGCATCTATTGCAGCAACCATTGGGCATAAGGGACTTGCAGGTTATCTTTCAGAGCTGTCACTGACTAGCCATCTGTCATCCCTTACGCTGGAAGAAAGTGAGTTTTCCAAAGGTTCAGCTGAGGTTGAAGCAGAATTAACAGTAAACAGCGTCTCAAATAGAAGCCTTGAGGGCAGTGAGGATCAGGTGTCACTTAAAAACACCTTGGCTGCAGTGCGGAATGCAGCTCAGGCTGCAGCACGCATACAGTCTGCGTTCCGGGCGCGTTCTTTCAGAAAACGGCAACATAAAGAAGCTGGTGTTAGCATAGATGACTACGGTATCAGTTCACGTGACATTCAAGGGCTTTCAGCGTTGTCAAGGCTAACCTTTCGCAATCCACGTGACTACAATTCAGCTGCAATATCTATTCAAAAGAAATACCGAGGGTATAAAGGCCGCAAAGATTTCCTCACTCTCCGCCAGAAAGTTGTGAAGATACAGGCGTATGTGCGAGGTTATCAGGTGAGGAAGCACTACAAGGTAATTTGCTGGGCTGTTGGAATTCTGGACAAGGTTGTACTAAGATGGCGAAGGAAAGGAGTTGGTTTGCGTGGCTTTCGGCAGGAGACAAAGTCGAAAGAAAGTGAAGATGAAGATATTCTCAAGGTGTTCCGCGAACAGAAAGTCAATGTAGCCATTGACGAGGCTGTCTCGCGAGTGCTGTCCATGGTTGAGTCTCCAGAGGCACGCCAGCAATATCATCGCATGCTGACACGGTACCATCAAGCTAAGGCTGAACTAGGAGGCACTAGCGGCGAAGGTGCCGAAGCAGATGCACCAAATTCCGGTGGCGATAACGTGATTGTAGACGACACTGATATGTACCTATTTACA
>Pyrco_DAP_Chr13v0.1_32785.1
ATGCAATCAGGATATAACATCAATGATCTGTTTCAAGAAGCGCAAGCCCGTTGGCTGAAGCCTGCTGAAGTGCTCTTCATATTGCAGAACCATGACAAGTATAAGTTCGCAACGGCGCCCGCGCAACAGCCTAGTAGTGGATCTTTATTTCTTTTTAACAAGAGGATCCTTCGGTTCTTTCGTAGAGATGGGCACCGATGGCGCAAAAAGAAGGATGGACGAACCGTAGGTGAAGCACATGAACGGCTTAAGGTTGGAAATGTCGAAACTTTAAACTGTTATTACGCACATGGAGAGGACAACCCAAGTTTTCAGAGACGTAGCTATTGGATGCTAGATCCGGCATATGAGCACATTGTTCTTGTGCATTATAGAGAAACTAATGAGGGCAAGCCGAGTACTGGATCTTTCGTACAATCACCAGTATCTTCTTCCTTTAGCCACAGTCCGAGCTCTAATACTACTCATCCAGGCTCTATCTCCATTGTTAGTGATTTACATGAACCTTATCAGAATCTATCCAGTCCAGGTTCACTAGAAGTTAGTTCAGATATAGTCATCAAGGAAAATGGAAGGGAGAACCCAGAAAATTTATATGGAATGGGGGAGTTAGATAGTTTGACTAAGTTGGACGTTAATCAAGCTTTGCGGCAGCTTGAAGAGCAATTAAGCTTAGATGAGGACGGCTTCAAAGGATTTGTGGATGATAATCCAAATGCTTTAGATATCCTGGACTATAGTGATATTGCCGATCAGGATCAATTTAATGCCTTCAATGGACCTGAATATGTTGTACATGATCAGTTCTACAATGAACCTGCTCAGATGCAAGGTAATGCTGACTATAGTGGTGAGCATCAAATCGATGACCGTGAAATCAGAGACGGTAACAAAGAATCTGCTACTTGGAAAGAGTTTCTGGATCCACACAAGACTTCATCAGTCCTAATGTCCGAGGAGAAATCTTTATATACATTGGACAGAAATGTGAGTGTTGCTAAAAAGGAAAACCTGCCGTCTTCCTTGAGTGGACCAACTGAAGTGCAGGAGCATTGTCAGTGGCTAAATTCCAATGGAAACATTGTTGACAATTATTCCTTGCCACTGCCACAAGAAGTTGACAGTTTCAAGCTTTCTCCGTATTCTTCTGTGACTGGAACACATTCGGATTATTATACACAGTTGTTTGAGCAAGGCCAGATAGGATCTCTTGAATCTGATATTAGTTTGACCGTTGCACAAAATCAAAAGTTTACAATTCGGGAAATATCTCCAGAGTGGGGTTATGCCACTGAAGCGACGAAGGTCATCATTATTGGATCTTTTCTGTGTGATCCATCAGAATCTGCATGGACTTGTATGTTTGGTGGCGTTGAAGTCCCTGCTCGGATCATTCAGGAAGGTGTAATCCGTTGTGAAGCTCCTCCTCACCTTCCAGGAAAGGTTACTGTCTGCATTACTGCTGGAAATCGGGTGTCTTGCAGTGAAGTCAGGGAGTTTGAATATCGAGTGAAGAGCAGTAGCTATACCCACAATAATTCACCTCCACAAGAAGCTGCTAAGAGTGCTGAAGAGCTGTTATTACTAGTTAGATTCGTTCAGATGCTTACGTATGATTCATCAGTGCAGAAAAGGGACAGTGCTGGGTCTGAGTCCTTGAGGAAATTGAAAGCTGATGATGATTCATGGGGTACTATCATTGAATCCCTGTTACTCGGCAATGGAAGTTCATCTACTACCATATATTGGCTTTTGGAAGTGCTACTGAAAGACAAGTTGCAGCAATGGCTTTCTTCCAGATCCCATGAATTTGACCAGTATGGTTGTTGCTTGTCCAAGAAAGAGCAAGGGATAATACACATGATTGCTGGTTTGGGATTTGAGTGGGCCTTAAACCCGATACTAAATTGTGGAGTCAATATAAATTTCCGTGACATAAACGGATGGACTGCTCTACACTGGGCTGCTCGTTTTGGAAGGGAAAAGATGGTTGCCATACTTGTAGCTTCTGGTGCATCAGCTGGAGCGGTGACAGATCCCAGTTCCCAAGATCCAGTTGGAAGAACTGCGGCATCTATTGCAGCCATCAATGCGCATAAGGGACTTGCAGGTTATCTTTCAGAGCTGTCACTGACTAGTCATCTGTCCTCCCTTACACTGGAAGAAACTGAGCTTTCCAAAGGTTCAGCTGAGGTTGAAGCAGAAATAACAGTAAACAGCATCTCAAATAGAAGCCTCGAGGGCAGTGAGGACCAGGAGTCACTTAAAAACACCTTGGCTGCAGTCCGGAATGCAGCCCAGGCTGCAGCACGCATACAGTCTGCTTTCCGGGCGCATTCTTTCAGAAAACGGCAACTGAAAGAAGCTGGTGTTAGTATAGATGACTATGGTATCAGTTCAGATGACATTTCAGTGTTTTCAAAGCTAAGCTTTCGCAATCCGCGTGATTACAATTCAGCTGCAGTATCTATTCAAAAGAAATATCGTGCGTATAAAGGCCGCAAAGATTTCCTCATTCTCCGCCAGAAAGTTGTGAAGATACAGGCGCATGTGAGAGGTTATCAGGTGAGGAAGCACTACAAGGTAATTTGCTGGGCTGTTGGAATTCTGGACAAGGTTGTACTAAGGTGGCGAAGGAAAGGAGCTGGTTTGCGTGGCTTTCGGCAGGAGACACAGACCGATGAAGAAAGTGAAGATGAAGATATTCTCAAGGTGTTCCGCAAACAAAAAGTCAATGTAGCCATTGAGGAGGCAGTCTCGCGCGTGCTGTCCATGGTCGAGTCTCCTAAGGCACGCCAGCAATATCATCGCATGCTGACGAGGTACCATCAAGCTAAGGCTGAACTAGGAGGCACTAGCGGTGAAGGTTTCGGTGCTGAAGCAGAGACACCACTTTCCGGTGAAGATGACTTAAGTGTAGACGACATTGATATGTACCTATTTCCG
>Pyrco_DAP_Chr16v0.1_41255.1
ATGCAATCAGGATATAACATAAATGATCTGTTTCAAGAAGCGCAAACCCGTTGGCTGAAGCCAGCTGAAGTGCTCTTCATATTGCAGAACCATGAAAAGTACAAGATCGCACCCCAACCCCCGCAACAGCCTAGTAGTGGATCTTTATTCCTTTTTAACAAGAGGATCCTTCGTTTCTTTCGTAGAGACGGGCACAATTGGCGTAAAAAGAAGGATGGGAGAACCGTAGGTGAAGCACATGAGCGACTTAAGGTTGGAAATGTTGAAACGTTAAATTGTTATTACGCACATGGAGAGGACAACCCAAGTTTTCAAAGACGTAGCTATTGGATGCTAGATCCGGCATATGAGCATATTGTACTTGTGCATTATAGAGAAACTAATGAGGGCAATCCGAGTACTGGATCTTTCGTACAATCACCAGTATCTTCTTCCTTTAGCCACAGTCCAAGCTCTAATACTACTCCCACAGTTAGTGATTTACATGAACCTAATCAGAATCTATCCAGTCCAGGTTCACTAGAAGTTAGTTCAGATATAGTCAACAAAAATCGAAGGGGGAACCTAGAAAATTTATATGGAGTGGGGGAGTTGGATAGTTCGACTAAGTTTGATGTTAATCAAGCTTTGCGACAGCTTGAAGAGCAGTTAAGCTTAAATGAGGACAGCTTTGAAGGATTTATGGACGACAATCCAAATGCTTCAGATATCCTGGATTATACTGATATCACCAATAAGGATCAGTTTGCTGCCTTCAATGAACCCAGATATGTTGTGCACAATCAGTTCTACAGTGAACCTGCTCAGATGCAAGGTAATGCAGACTATAGTGGTGAGAACTGTAAAATCATTGACCATGAATTCAGAGATGGAAACAAAGAATCTGCTACTTGGAAAGAGTTTCTGGATCCACGGAAGAATTCATCAGTCCTAAAGTCGGAGGAGAAATCTTTATATACATTGGACAGCAATGAAAACTCACTGTCTTCCTTGGGGAGTGGACCAACTGCAGTGCAGGAGCATCATCAATGGCTAAATTCCAATGAAAATATTGTTGACAATGATTCTTTGCCACTGCCTCTAGAAGTTGACAGATCCAAGCTGTATCCGTATGATTTTGTGTCTGGAACACATCCAGACTATTATACACAGTTATTTGAGCAAGGCCAGATAAGATCTCTTGATTCTGATATCAGTTTGACTGTTGCACAAAATCAAAAGTTCACTATTCGGGAAATATCTCCAGAGTGGGGTTATGCCACTGAAGCTACAAAGGTCGTCATTATTGGATCTTTTCTGTGTGATCCATCAGAATCTGCATGGACTTGTATGTTTGGTGATGTCGAAGTCCCTGCTCAGATCATTCAGGAAGGTGTAATCCGTTGTGAAGCTCCTCCTCACCTTCCTAGGAAGGTGACTGTCTGCATTACTGCTGGAAATCGGGTGTCTTGCAGTGAAGTCAGGGAATTTGATTATCGAGTTAAGAGCAGTAGCTGTACTCACAATAATTCACCTCCACAAGAAGCTGCTAAGAGTGCTGAAGAGCTGTTATTACTAGTCAGATTTGTTCAGTTGCTCATGGATGATTCATCAATACAGAAAAGGGAAAGTGTCGGATCTGAGTCCCTGAGGAAATTGAAAGCTGACGATGATTCATGGAGTAGTATCATTGAAGCCTTGTTACTCGGCAGTGGAAGTTCATCTAGTACCATATATTGGCTTCTGGAAGAGCTACTGAAAGACAAGTTGGAGCAATGGCTTTCTTCCAGATCCCATGAATTTGACCAGAATGGTTGTTCCTTGTCCAAGAAGGAGCAAGTGATAATACACATGGTTGCTGGTTTGGGGTTTGCATGGGCCTTAAACCCGATACTAAATTGTGGAGTCAATATAAACTTCCGCGACATAAACGGATGGACTGCTCTACATTGGACTGCTCGTTTTGGAAGGGAAAAGATGGCTGCCGTACTTTTAGCTTCTGGTGCATCAGCTGGAGCGGTGACAGATCCCCGTTCCCAAGATCCAGTTGGCAAAACTGCGGCATCTATTGCAGCAACCCATGGGCATAAGGGACTTGCAGGTTATCTTTCAGAGCTGTCACTGACTAGCCATCTGTCATCCCTTATGCTGGAAGAAAGTGAGTTTTCCAAAGGTTCAGCTGAGTTTGAAGCAGAATTAACAGTAAACAGCATCTCAAATAGAAGCCTTGAGGGCAGTGAGGATCAGGTGTCACTTAAAAACACCTTGGCTGCAGTCCGGAATGCAGCTCAGGCTGCAGCACGCATACAGTCTGCTTTCCGGGCGCATTCTTTCAGAAAACGGCAACATGAAGAAGCTGGTGTTAGTATAGATGACTATGGTATCAGTTCAGATGACATTCAAGGGCTTTCAGCGTTGTCAAAGCTAACCTTTCGCAATCCGCGTGATTACAATTCAGCTGCAATATCTATTCAAAAGAAATATCGAGGGTATAAAGGCCGAAAAGATTTCCTCACTCTCCGCCAGAAAGTCGTGAAGATACAGGCGTATGTGCGAGGTTATCAGGTGAGGAAGCACTACAAGGTAATTTGCTGGGCTGTTGGAATTTTGGACAAGGTTGTACTTAGGTGGCGAAGGAAAGGAGTTGGTTTGCGTGGCTTTCGGCAGGAGACAAAGTCGAGAGACAGTGAAGATGAAGATATTCTCAAGGTGTTCCGCAAACAGAAAGTCAATGTAGCCGTTGACGAGGCTGTCTCGCGTGTGTTGTCCATGGTCGAGTCTCCAGAGGCACGCCAGCAATATCATCGCATGCTGACACGGCACCATCAAGCTAAGGCTGAACTAGGAGGCACTAGCCGCGAAGGTGCTGAAGCAGATGCACCAAATTCCGGTGGCGATAACTTGAACGTAGACGACACTGATATGTACCTATTCACA
>Pyrco_DAP_Chr16v0.1_41302.1
ATGACCACAATACCCTCCGGGCAGCGAGAACGTTTGGCGCCTCCACCTGCCCGTATTTTCTTCCTCTGCTTCGCGGCCGGATATAACATAAATGATCTGTTTCAAGAAGCGCAAACCCGTTGGCTGAAGCCAGCTGAAGTGCTCTTCATATTGCAGAACCATGAAAAGTACAAGATCGCACCCCAACCCCCGCAACGGCCTAGTAGTGGATCTTTATTCCTTTTTAACAAGAGGATCCTTCGTTTCTTTCGTAGAGACGGGCACAATTGGCGTAAAAAGAAGGATGGAAGAACCGTAGGTGAAGCACATGAGCGACTTAAGGTTGGAAATGTTGAAACGTTAAATTGTTATTACGCACATGGAGAGGACAACCCAAGTTTTCAAAGACGTAGCTATTGGATGCTAGATCCGGCATATGAGCATATTGTACTTGTGCATTATAGAGAAACTAATGAGGGCAATCCGAGTACTGGATCTTTCGTACAATCACCAGTATCTTCTTCCTTTAGCCACAGTCCAAGCTCTAATACTACTCCCACAGTTAGTGATTTACATGAACCTAATCAGAATCTATCCAGTCCAGGTTCACTAGAAGTTAGTTCAGATATAGTCAACAAAAATCGAAGGGGGAACCTAGAAAATTTATATGGAATGGGGGAGTTGGATAGTTCGACTAAGTTTGATGTTAATCAAGCTTTGCGACAGCTTGAAGAGCAGTTAAGCTTAAATGAGGACAGCTTTGAAGGATTTATGGACGACAATCCAAATGCTTCAGATACCCTGGATTATACTGATATCACCAATAAGGATCAGTTTGCTGCCTTCAATGAACCCAGATATGTTGTGCACGATCAGTTCTACAGTGAACCTGCTCAGATGCAAGGTAATGCAGACTATAGTGGTGAGAACTGTAAAATCATTGACCATGAATTCAGAGATGGAAACAAAGAATCTGCTACTTGGAAAGAGTTTCTGGATCCACGGAAGAATTCATCAGTCCTAAAGTCGGAGGGGAAATCTTTATATACATTGGACAGCAATGAAAACTCGCTGTCTTCCTTGAGGAGTGGACCAACTGCAGTGCAGGAGCATCATCAATGGCTAAATTCCAATGAAAATATTGTTGACAATGATTCTTTGCCACTGCCTCTAGAAGTTGACAGATCCAAGCTGTATCCGTATGATTTTGTGTCTGGAACACATCCAGACTATTATACACAGTTATTTGAGCAAGGCCAGATAGGATCTCTTGATTCTGATATCAGTTTGACTGTTGCACAAAATCAAAAGTTCACTATTCGGGAAATATCTCCAGAGTGGGGTTATGCCACTGAAGCTACAAAGGTCGTCATTATTGGATCTTTTCTGTGTGATCCATCAGAATCTGCATGGACTTGTATGTTTGGTGATGTCGAAGTCCCTGCTCAGATCATTCAGGAAGGTGTAATCCGTTGTGAAGCTCCTCCTCACCTTCCTAGGAAGGTGACTGTCTGCATTACTGCTGGAAATCGGGTGTCTTGCAGTGAAGTCAGGGAATTTGATTATCGAGTTAAGAGCAGTAGCTGTACTCACAATAATTCACCTCCACAAGAAGCTGCTAAGAGTGCTGAAGAGCTGTTATTACTAGTCAGATTTGTTCAGTTGCTCATGGATGATTCATCAATACAGAAAAGGGAAAGTGTCGGATCTAAGTCCCTGAGGAAATTGAAAGCTGACGATGATTCATGGAGTAGTATCATTGAAGCCTTGTTACTGGGCAGTGGAAGTTCATCTAGTACCATATATTGGCTTCTGGAAGAGCTACTGAAAGACAAGTTGCAGCAATGGCTTTCTTCCAGATCCCATGAATTTGACCAGAATGGTTGTTCCTTGTCCAAGAAAGAGCAAGTGATAATACACATGGTTGCTGGTTTGGGGTTTGCATGGGCCTTAAACCCGATACTAAATTGTGGAGTCAATATAAACTTCCGTGACATAAACGGATGGACTGCTCTACATTGGACTGCTCGTTTTGGAAGGGAAAAGATGGCTGCCGTACTTTTAGCTTCTGGTGCATCAGCTGGAGCGGTGACAGATCCCCGTTCCCAAGATCCAGTTGGCAAAACTGCGGCATCTATTGCAGCAACCCATGGGCATAAGGGACTTGCAGGTTATCTTTCAGAGCTGTCACTGACTAGCCATCTGTCATCCCTTAAGCTGGAAGAAAGTGAGTTTTCCAAAGGTTCAGCTGAGTTTGAAGCAGAATTAACAGTAAACAGCATCTCAAATAGAAGCCTTGAGGGCAGTGAGGATCAAGTGTCACTTAAAAACACCTTGGCTGCAGTCCGGAATGCAGCTCAGGCTGCAGCACGCATACAGTCTGCTTTCCGGGCGCATTCTTTCAGAAAACGGCAACATAAAGAAGCTGGTGTTAGTATAGATGACTATGGTATCAGTTCAGATGACATTCAAGGGCTTTCAGCGTTGTCAAAGCTAACCTTTCGCAATCCACGTGATTACAATTCAGCTGCAATATCTATTCAAAAGAAATATCGAGGGTATAAAGGCCGAAAAGATTTCCTCACTCTCCGCCAGAAAGTCGTGAAGATACAGGCGTATGTGCGAGGTTATCAGGTGAGGAAGCACTACAAGGTAATTTGCTGGGCTGTTGGAATTTTGGACAAGGTTGTACTTAGGTGGCGAAGGAAAGGAGTTGGTTTGCGTGGCTTTCGGCAGGAGACAAAGTCGAGAGACGGTGAAGATGAAGATATTCTCAAGGTGTTCCGCAAACAGAAAGTCAATGTAGCCGTTGACGAGGCTGTCTCGTGTGTGTTGTCCATGGTCGAGTCTCCAGAGGCACGCCAGCAATATCATCGCATGCTGACACGGCACCATCAAGCTAAGGCTGAACTAGGAGGCACTAGCCGCGAAGGTGCTGAAGCAGATGCACCAACTTCCGGTGGCGATAACTTGAACGTAGACGACACTGATATGTACCTATTCACA
>Pyrco_BP1_018051.1
ATGCAATCAGGATATAACATAAATGATCTGTTTCAAGAAGCGCAAACCCGTTGGCTGAAGCCAGCTGAAGTGCTCTTCATATTGCAGAACCATGAAAAGTACAAGATCGCACCCCAACCCCCGCAACGGCCTAGTAGTGGATCTTTATTCCTTTTTAACAAGAGGATCCTTCGTTTCTTTCGTAGAGACGGGCACAATTGGCGTAAAAAGAAGGATGGAAGAACCGTAGGTGAAGCACATGAGCGACTTAAGGTTGGAAATGTTGAAACGTTAAATTGTTATTACGCACATGGAGAGGACAACCCAAGTTTTCAAAGACGTAGCTATTGGATGCTAGATCCGGCATATGAGCATATTGTACTTGTGCATTATAGAGAAACTAATGAGGGCAATCCGAGTACTGGATCTTTCGTACAATCACCAGTATCTTCTTCCTTTAGCCACAGTCCAAGCTCTAATACTACTCCCACAGTTAGTGATTTACATGAACCTAATCAGAATCTATCCAGTCCAGGTTCACTAGAAGTTAGTTCAGATATAGTCAACAAAAATCGAAGGGGGAACCTAGAAAATTTATATGGAATGGGGGAGTTGGATAGTTCGACTAAGTTTGATGTTAATCAAGCTTTGCGACAGCTTGAAGAGCAGTTAAGCTTAAATGAGGACAGCTTTGAAGGATTTATGGACGACAATCCAAATGCTTCAGATATCCTGGATTATACTGATATCACCAATAAGGATCAGTTTGCTGCCTTCAATGAACCCAGATATGTTGTGCACGATCAGTTCTACAGTGAACCTGCTCAGATGCAAGGTAATGCAGACTATAGTGGTGAGAACTGTAAAATCATTGACCATGAATTCAGAGATGGAAACAAAGAATCTGCTACTTGGAAAGAGTTTCTGGATCCACGGAAGAATTCATCAGTCCTAAAGTCGGAGGAGAAATCTTTATATACATTGGACAGCAATGAAAACTCGCTGTCTTCCTTGAGGAGTGGACCAACTGCAGTGCAGGAGCATCATCAATGGCTAAATTCCAATGAAAATATTGTTGACAATGATTCTTTGCCACTGCCTCTAGAAGTTGACAGATCCAAGCTGTATCCGTATGATTTTGTGTCTGGAACACATCCAGACTATTATACACAGTTATTTGAGCAAGGCCAGATAGGATCTCTTGATTCTGATATCAGTTTGACTGTTGCACAAAATCAAAAGTTCACTATTCGGGAAATATCTCCAGAGTGGGGTTATGCCACTGAAGCTACAAAGGTCGTCATTATTGGATCTTTTCTGTGTGATCCATCAGAATCTGCATGGACTTGTATGTTTGGTGATGTCGAAGTCCCTGCTCAGATCATTCAGGAAGGTGTAATCCGTTGTGAAGCTCCTCCTCACCTTCCTAGGAAGGTGACTGTCTGCATTACTGCTGGAAATCGGGTGTCTTGCAGTGAAGTCAGGGAATTTGATTATCGAGTTAAGAGCAGTAGCTGTACTCACAATAATTCACCTCCACAAGAAGCTGCTAAGAGTGCTGAAGAGCTGTTATTACTAGTCAGATTTGTTCAGTTGCTCATGGATGATTCATCAATACAGAAAAGGGAAAGTGTCGGATCTGAGTCCCTGAGGAAATTGAAAGCTGACGATGATTCATGGAGTAGTATCATTGAAGCCTTGTTACTGGGCAGTGGAAGTTCATCTAGTACCATATATTGGCTTCTGGAAGAGCTACTGAAAGACAAGTTGCAGCAATGGCTTTCTTCCAGATCCCATGAATTTGACCAGAATGGTTGTTCCTTGTCCAAGAAAGAGCAAGTGATAATACACATGGTTGCTGGTTTGGGGTTTGCATGGGCCTTAAACCCGATACTAAATTGTGGAGTCAATATAAACTTCCGTGACATAAACGGATGGACTGCTCTACATTGGACTGCTCGTTTTGGAAGGGAAAAGATGGCTGCCGTACTTTTAGCTTCTGGTGCATCAGCTGGAGCGGTGACAGATCCCCGTTCCCAAGATCCAGTTGGCAAAACTGCGGCATCTATTGCAGCAACCCATGGGCATAAGGGACTTGCAGGTTATCTTTCAGAGCTGTCACTGACTAGCCATCTGTCATCCCTTAAGCTGGAAGAAAGTGAGTTTTCCAAAGGTTCAGCTGAGTTTGAAGCAGAATTAACAGTAAACAGCATCTCAAATAGAAGCCTTGAGGGCAGTGAGGATCAAGTGTCACTTAAAAACACCTTGGCTGCAGTCCGGAATGCAGCTCAGGCTGCAGCACGCATACAGTCTGCTTTCCGGGCGCATTCTTTCAGAAAACGGCAACATAAAGAAGCTGGTGTTAGTATAGATGACTATGGTATCAGTTCAGATGACATTCAAGGGCTTTCAGCGTTGTCAAAGCTAACCTTTCGCAATCCACGTGATTACAATTCAGCTGCAATATCTATTCAAAAGAAATATCGAGGGTATAAAGGCCGAAAAGATTTCCTCACTCTCCGCCAGAAAGTCGTGAAGATACAGGCGTATGTGCGAGGTTATCAGGTGAGGAAGCACTACAAGGTAATTTGCTGGGCTGTTGGAATTTTGGACAAGGTTGTACTTAGGTGGCGAAGGAAAGGAGTTGGTTTGCGTGGCTTTCGGCAGGAGACAAAGTCGAGAGACAGTGAAGATGAAGATATTCTCAAGGTGTTCCGCAAACAGAAAGTCAATGTAGCCGTTGACGAGGCTGTCTCGTGTGTGTTGTCCATGGTCGAGTCTCCAGAGGCACGCCAGCAATATCATCGCATGCTGACACGGCACCATCAAGCTAAGGCTGAACTAGGAGGCACTAGCCGCGAAGGTGCTGAAGCAGATGCACCAACTTCCGGTGGCGATAACTTGAACACGCCGGGCCGGTTCGTGGATCAGGTCCTGACTCGGTCGGCAGACAGCACGACGCTGGTGGAGACGAAGGCGCGAAGTCATAACGAGATGAAGAAGACGCTCAACTGGTGGGACCTCATTTGGTTTGGACTTCGCGTTGTCATCGGTGCCGGAATATTAGTGCTCACCGGACTGGAGGTCAAAAATCACGCGGGCGCTGTCATCGTGCTGTTGTACGTCGTCTCGGGGGAGGTGGGGGTGGGGTGGTGGGATGGGGGGTTTAGGTTGGGGAAGGGAGGTGGTCGGGGGGATGGGTTTTCTGGGAAAAAAATGGCCAACCTTCGATCAAAGAAGAGAGTCGTGGGGCTCGTCGCAAGTGGCGAGCGCTGGACCCAGCGGCTGACGCTTTGTCGCGTGGCTTCCGTGAGGCGCCTTAGTGCGCTGCGTGTGGAATCTAGAATTAACGAAAAGGATGATGACATGGAGCTGATAAATGAGGCAATCATGAGGCTCTTAGAGGAGAGGAAAAACAGTAAATCCTCCACCGGCGAGGGAGTTTCCCAAGGTGGTGGTGATGACGATGATGATGATAAAGATGAGGACCGCCTCCTCCTCCACCGATTGCTCTCCCAGTTGGAATCATTAAAAGGCAATGGCGAGATTCGGAACTCGGAAACTTTAACCAAAATGGGAGAGGAAACGTCCTCTAAAGACGGCGAATTGAAGCCGGAAAATGAGAGTTGTGGCAAAGCAGATGGCGGTGGGGCTGAAATTGATACGGAAAAAATTGTGAGAGAAGTAAACAAGGTGAAGAAACAGAACAGCATCACTCACTGGCTGCTTTCTATCATGATTGTGCTCACTGTCGCCTGGCAAGCCTCTGAGGCGACTTTCCTTTGGAAACTCAACGAGGGATTCAGACACCCCTTTCGATGCATCGGAGGGATGCTGACGGGGAACGGGAAGGACTCGGAAGAACGCCACCGGGGTGAGTCTCCTTCTCTTCCTTCACTCCAAATACCTGAGTTCCCCTTGCCAGATATTAGTCTAAGTGAAAAGCAT
>Pyrco_BP1_033443.1
ATGCAATCAGGATATAACATCAATGATCTGTTTCAAGAAGCGCAAGCCCGTTGGCTGAAGCCTGCTGAAGTGCTCTTCATATTGCAGAACCATGACAAGTATAAGTTCGCAACGGCGCCCGCGCAACAGCCTAGTAGTGGATCTTTATTTCTTTTTAACAAGAGGATCCTTCGGTTCTTTCGTAGAGATGGGCACCGATGGCGCAAAAAGAAGGATGGACGAACCGTAGGTGAAGCACATGAACGGCTTAAGGTTGGAAATGTCGAAACTTTAAACTGTTATTACGCACATGGAGAGGACAACCCAAGTTTTCAGAGACGTAGCTATTGGATGCTAGATCCGGCATACGAGCACATTGTTCTTGTGCATTATAGAGAAACTAATGAGGGCAAGCCGAGTACTGGATCTTTCGTACAATCACCAGTATCTTCTTCCTTTAGCCACAGTCCGAGCTCTAATACTACTCATCCAGGCTCTATCTCCATTGTTAGTGATTTACATGAACCTTATCAGAATCTATCCAGTCCAGGTTCACTAGAAGTTAGTTCAGATATAGTCATCAAGGAAAATGGAAGGGAGAACCCAGAAAATTTATATGGAATGGGGGAGTTAGATAGTTTGACTAAGTTGGACGTTAATCAAGCTTTGCGGCAGCTTGAAGAGCAATTAAGCTTAGATGAGGACGGCTTCAAAGGATTTGTGGATGATAATCCAAATGCTTTAGATATCCTGGACTATAGTGATATTGCCGATCAGGATCAATTTAATGCCTTCAATGGACCTGAATATGTTGTACATGATCAGTTCTACAATGAACCTGCTCAGATGCAAGGTAATGCTGACTATAGTGGTGAGCATCAAATCGATGACCGTGAAATCAGAGACGGTAACAAAGAATCTGCTACTTGGAAAGAGTTTCTGGATCCACACAAGACTTCATCAGTCCTAATGTCCGAGGAGAAATCTTTATATACATTGGACAGAAATGAAAACCTGCCGTCTTCCTTGAGTGGACCAACTGAAGTGCAGGAGCATTGTCAGTGGCTAAATTCCAATGGAAACATTGTTGACAATTATTCCTTGCCACTGCCACAAGAAGTTGACAGTTTCAAGCTTTCTCCGTATTCTTCTGTGACTGGAACACATTCGGATTATTATACACAGTTGTTTGAGCAAGGCCAGATAGGATCTCTTGAATCTGATATTAGTTTGACCGTTGCACAAAATCAAAAGTTTACAATTCGGGAAATATCTCCAGAGTGGGGTTATGCCACTGAAGCGACGAAGGTCATCATTATTGGATCTTTTCTGTGTGATCCATCAGAATCTGCATGGACTTGTATGTTTGGTGGCGTTGAAGTCCCTGCTCGGATCATTCAGGAAGGTGTAATCCGTTGTGAAGCTCCTCCTCACCTTCCAGGAAAGGTTACTGTCTGCATTACTGCTGGAAATCGGGTGTCTTGCAGTGAAGTCAGGGAGTTTGAATATCGAGTGAAGAGCAGTAGCTATACCCACAATAATTCACCTCCACAAGAAGCTGCTAAGAGTGCTGAAGAGCTGTTATTACTAGTTAGATTCGTTCAGATGCTTACGTATGATTCATCAGTGCAGAAAAGGGACAGTGCTGGGTCTGAGTCCTTGAGGAAATTGAAAGCTGATGATGATTCATGGGGTACTATCATTGAATCCCTGTTACTCGGCAATGGAAGTTCATCTACTACCATATATTGGCTTTTGGAAGTGCTACTGAAAGACAAGTTGCAGCAATGGCTTTCTTCCAGATCCCATGAATTTGACCAGTATGGTTGTTGCTTGTCCAAGAAAGAGCAAGGGATAATACACATGATTGCTGGTTTGGGATTTGAGTGGGCCTTAAACCCGATACTAAATTGTGGAGTCAATATAAATTTCCGTGACATAAACGGATGGACTGCTCTACACTGGGCTGCTCGTTTTGGAAGGGAAAAGATGGTTGCCATACTTGTAGCTTCTGGTGCATCAGCTGGAGCGGTGACAGATCCCAGTTCCCAAGATCCAGTTGGAAGAACTGCGGCATCTATTGCAGCCATCAATGCGCATAAGGGACTTGCAGGTTATCTTTCAGAGCTGTCACTGACTAGTCATCTGTCCTCCCTTACACTGGAAGAAACTGAGCTTTCCAAAGGTTCAGCTGAGGTTGAAGCAGAAATAACAGTAAACAGCATCTCAAATAGAAGCCTCGAGGGCAGTGAGGACCAGGAGTCACTTAAAAACACCTTGGCTGCAGTCCGGAATGCAGCCCAGGCTGCAGCACGCATACAGTCTGCTTTCCGGGCGCATTCTTTCAGAAAACGGCAACTGAAAGAAGCTGGTGTTAGTATAGATGACTATGGTATCAGTTCAGATGACATTTCAGTGTTTTCAAAGCTAAGCTTTCGCAATCCGCGTGATTACAATTCAGCTGCAGTATCTATTCAAAAGAAATATCGTGCGTATAAAGGCCGCAAAGATTTCCTCGTTCTCCGCCAGAAAGTTGTGAAGATACAGGCGCATGTGAGAGGTTATCAGGTGAGGAAGCACTACAAGGTAATTTGCTGGGCTGTTGGAATTCTGGACAAGGTTGTACTAAGGTGGCGAAGGAAAGGAGCTGGTTTGCGTGGCTTTCGGCAGGAGACACAGACCGATGAAGAAAGTGAAGATGAAGATATTCTCAAGGTGTTCCGCAAACAAAAAGTCAATGTAGCCATTGAGGAGGCAGTCTCGCGCGTGCTGTCCATGGTTGAGTCTCCTAAGGCACGCCAGCAATATCATCGCATGCTGACGAGGTACCATCAAGCTAAGGCTGAACTAGGAGGCACTAGCGGTGAAGGTTTCGGTGCTGAAGCAGAGACACCACTTTCCGGTGAAGATGACTTAAGTGTAGACGACATTGATATGTACCTATTTCCG
>Pyrco_BP_DH_13g10550
ATGCTTACGTATGATTCATCAGTGCAGAAAAGGGACAGTGCTGGGTCTGAGTCCTTGAGGAAATTGAAAGCTGATGATGATTCATGGGGTACTATCATTGAATCCCTGTTACTCGGCAATGGAAGTTCATCTACTACCATATATTGGCTTTTGGAAGTGCTACTGAAAGACAAGTTGCAGCAATGGCTTTCTTCCAGATCCCATGAATTTGACCAGTATGGTTGTTGCTTGTCCAAGAAAGAGCAAGGGATAATACACATGATTGCTGGTTTGGGATTTGAGTGGGCCTTAAACCCGATACTAAATTGTGGAGTCAATATAAATTTCCGTGACATAAACGGATGGACTGCTCTACACTGGGCTGCTCGTTTTGGAAGGGAAAAGATGGTTGCCATACTTGTAGCTTCTGGTGCATCAGCTGGAGCGGTGACAGATCCCAGTTCCCAAGATCCAGTTGGAAGAACTGCGGCATCTATTGCAGCCATCAATGCGCATAAGGGACTTGCAGGTTATCTTTCAGAGCTGTCACTGACTAGTCATCTGTCCTCCCTTACACTGGAAGAAACTGAGCTTTCCAAAGGTTCAGCTGAGGTTGAAGCAGAAATAACAGTAAACAGCATCTCAAATAGAAGCCTCGAGGGCAGTGAGGACCAGGAGTCACTTAAAAACACCTTGGCTGCAGTCCGGAATGCAGCCCAGGCTGCAGCACGCATACAGTCTGCTTTCCGGGCGCATTCTTTCAGAAAACGGCAACTGAAAGAAGCTGGTGTTAGTATAGATGACTATGGTATCAGTTCAGATGACATTTCAGTGTTTTCAAAGCTAAGCTTTCGCAATCCGCGTGATTACAATTCAGCTGCAGTATCTATTCAAAAGAAATATCGTGCGTATAAAGGCCGCAAAGATTTCCTCGTTCTCCGCCAGAAAGTTGTGAAGATACAGGCGCATGTGAGAGGTTATCAGGTGAGGAAGCACTACAAGGTAATTTGCTGGGCTGTTGGAATTCTGGACAAGGTTGTACTAAGGTGGCGAAGGAAAGGAGCTGGTTTGCGTGGCTTTCGGCAGGAGACACAGACCGATGAAGAAAGTGAAGATGAAGATATTCTCAAGGTGTTCCGCAAACAAAAAGTCAATGTAGCCATTGAGGAGGCAGTCTCGCGCGTGCTGTCCATGGTTGAGTCTCCTAAGGCACGCCAGCAATATCATCGCATGCTGACGAGGTACCATCAAGCTAAGGCTGAACTAGGAGGCACTAGCGGTGAAGGTTTCGGTGCTGAAGCAGAGACACCACTTTCCGGTGAAGATGACTTAAGTGTAGACGACATTGATATGTACCTATTTCCG
>Pyrco_BP_DH_16g10390
ATGCTAGATCCGGCATATGAGCATATTGTACTTGTGCATTATAGAGAAACTAATGAGGGCAATCCGAGTACTGGATCTTTCGTACAATCACCAGTATCTTCTTCCTTTAGCCACAGTCCAAGCTCTAATACTACTCCCACAGTTAGTGATTTACATGAACCTAATCAGAATCTATCCAGTCCAGGTTCACTAGAAGTTAGTTCAGATATAGTCAACAAAAATCGAAGGGGGAACCTAGAAAATTTATATGGAATGGGGGAGTTGGATAGTTCGACTAAGTTTGATGTTAATCAAGCTTTGCGACAGCTTGAAGAGCAGTTAAGCTTAAATGAGGACAGCTTTGAAGGATTTATGGTCGACAATCCAAATGCTTCAGATATCCTGGATTATACTGATATCACCAATAAGGATCAGTTTGCTGCCTTCAATGAACCCAGATATGTTGTGCACGATCAGTTCTACAGTGAACCTGCTCAGATGCAAGGTAATGCAGACTATAGTGGTGAGAACTGTAAAATCATTGACCATGAATTCAGAGATAGAAACAAAGAATCTGCTACTTGGAAAGAGTTTCTGGATCCACGGAAGAATTCATCAGTCCTAAAGTCGGAGGAGAAATCTTTATATACATTGGACAGCAATGAAAACTCACTGTCTTCCTTGGGGAGTGGACCAACTGCAGTGCAGGAGCATCATCAATGGCTAAATTCCAATGAAAATATTGTTGACAATGATTCTTTGCCACTGCCTCTAGAAGTTGACAGATCCAAGCTGTATCCGTATGATTTTGTGTCTGGAACACATCCAGACTATTATACACAGTTATTTGAGCAAGGCCAGATAGGATCTCTTGATTCTGATATCAGTTTGACTGTTGCACAAAATCAAAAGTTCACTATTCGGGAAATATCTCCAGAGTGGGGTTATGCCACTGAAGCTACAAAGGTCGTCATTATTGGATCTTTTCTGTGTGATCCATCAGAATCTGCATGGACTTGTATGTTTGGTGATGTCGAAGTCCCTGCTCAGATCATTCAGGAAGGTGTAATCCGTTGTGAAGCTCCTCCTCACCTTCCTAGGAAGGTGACTGTCTGCATTACTGCTGGAAATCGGGTGTCTTGCAGTGAAGTCAGGGAATTTGATTATCGAGTTAAGAGCAGTAGCTGTACTCACAATAATTCACCTCCACAAGAAGCTGCTAAGAGTGCTGAAGAGCTGTTATTACTAGTCAGATTTGTTCAGTTGCTCATGGATGATTCATCAATACAGAAAAGGGAAAGTGTCGGATCTGAGTCCCTGAGGAAATTGAAAGCTGACGATGATTCATGGAGTAGTATCATTGAAGCCTTGTTACTCGGCAGTGGAAGTTCATCTAGTACCATATATTGGCTTCTGGAAGAGCTACTGAAAGACAAGTTGGAGCAATGGCTTTCTTCCAGATCCCATGAATTTGACCAGAATGGTTGTTCCTTGTCCAAGAAAGAGCAAGTGATAATACACATGGTTGCTGGTTTGGGGTTTGCATGGGCCTTAAACCCGATACTAAATTGTGGAGTCAATATAAACTTCCGCGACATAAACGGATGGACTGCTCTACATTGGACTGCTCGTTTTGGAAGGGAAAAGATGGCTGCCGTACTTTTAGCTTCTGGTGCATCAGCTGGAGCGGTGACAGATCCCCGTTCCCAAGATCCAGTTGGCAAAACTGCGGCATCTATTGCAGCAACCCATGGGCATAAGGGACTTGCAGGTTATCTTTCAGAGCTGTCACTGACTAGCCATCTGTCATCCCTTATGCTGGAAGAAAGTGAGTTTTCCAAAGGTTCAGCTGAGTTTGAAGCAGAATTAACAGTAAACAGCATCTCAAATAGAAGCCTTGAGGGCAGTGAGGATCAGGTGTCACTTAAAAACACCTTGGCTGCAGTCCGGAATGCAGCTCAGGCTGCAGCACGCATACAGTCTGCTTTCCGGGCGCATTCTTTCAGAAAACGGCAACATGAAGAAGCTGGTGTTAGTATAGATGACTATGGTATCAGTTCAGATGACATTCAAGGGCTTTCAGCGTTGTCAAAGCTAACCTTTCGCAATCCGCGTGATTACAATTCAGCTGCAATATCTATTCAAAAGAAATATCGAGGGTATAAAGGCCGAAAAGATTTCCTCACTCTCCGCCAGAAAGTCGTGAAGATACAGGCGTATGTGCGAGGTTATCAGGTGAGGAAGCACTACAAGGTAATTTGCTGGGCTGTTGGAATTTTGGACAAGGTTGTACTTAGGTGGCGAAGGAAAGGAGTTGGTTTGCGTGGCTTTCGGCAGGAGACAAAGTCGAGAGACAGTGAAGATGAAGATATTCTCAAGGTGTTCCGCAAACAGAAAGTCAATGTAGCCGTTGACGAGGCTGTCTCGCGTGTGTTGTCCATGGTCGAGTCTCCAGAGGCACGCCAGCAATATCATCGCATGCTGACACGGCACCATCAAGCTAAGGCTGAACTAGGAGGCACTAGCCGCGAAGGTGCTGAAGCAGATGCACCAAATTCCGGTGGCGATAACTTGAACGTAGACGACACTGATATGTACCTATTCACA
>Pruav_sc0000091.1_g250.1.mk
ATGTTAAATGACGAAAACAACCCTCCCTTCCGCAGTAGGTACCCATCTATTCCTCTGCTTCGCGGTATATGCCGCTGTTGTTCTGGTCTGTCCATCATACCAGGTAAGTACACCATCAGCGGTCTAGACATATGCACTCATGACGCGAACCGCGAAGCCTCAAACTTTGAAGCAATGGCAAGATTTTCAGCTGGCCAATTAGTTTTTGCCACGTCATCGGAGCACGAAGCTTCGTGGAGGCAGGTAGCACAGGATAGTAATTCGCCCCTTCTTTGCTTACGCCCCTTTGTACCGGACTTCCTGGTGGTCGTTTCGTTTACAATACACTTGGTCTTGGTCGCGCTTGTCTCTGTCGATTATTTTCCTTTTGAAGCCGAAGCTCCAAGCTCCAGACCTACACTCGGCCAACAACGGGCTCACCTCGTCGTCCTCGTCGACGCAAATGAGCACAAGTCAAACGCTTTCTCTGCAGTTCGTCGTCAAGTTTTGATTTTTCGACAATCACTGAATATGATGCAATCAGGGTTTAATATTGATGATTTGTTTCAAGAAGCTCAAACCCGTTGGCTGAAGCCTGCGGAAGTCCTCTCCATATTACAGAACCATGAAAAGTTCAAGCTCACCCCAGAGCCCCCTCAACAGCCTAGTAGTAAGTCTCCTTTTGGTGGATCTTTGTTTCTTTTTAACAAGAGGGTCCTTCGGTTCTTCCGTAGAGACGGGCACCATTGGCGTAAAAAGAAGGATGGAAGAACCGTTGGCGAAGCACATGAACGACTTAAGGTCGGAAATGCTGAAACTTTAAATTGTTATTACGCACATGGAGAGGACAACCCAAATTTTCAGAGACGTAGCTACTGGATGCTAGATCCGGCATCTGAGCACATTGTTCTTGTGCATTATAGAGAAATTAGCGAGGGAAAGTCCAGTACTGGATCTTTTGCACAATCACCAGTATCCTCTTCTTCCTTCAGCCATAGTCCGAGCTCTAAGACTACTCAAAATAGGGGCTCTATCTCCATCATTAGTGATTTACGTGAACCTTATCAGAATTTATCAAGTCCAGGTTCTGTAGAAGTTAATTCAGATGTAGCCATCAAGAAAAATGGAAGGGAGAACCCAGATAAGTTATATGGAACTGGGGAGTCAGATAGTTCAGCTAAGTTTGATGTTAGTCAAGCTTTGCGACGGCTCGAGGAGCAGTTAAGTTTGAATGAGGACAGCTTCGATGAATTTGTCGATGATAATCCAAATTCAGATATCATGGACAGGTTCAATGAATTTTTGGATGATACAAATGGTTCGGATATCCTGGAAGACCATAGTGATATGACCAATCAGGATCAGTTTACTGCCTTCCATGGACCAGAATATGTTGTACATGATCAGTTCTATGGTGGACGTGCTCAGATGCAAGGTAATGCAAACAATAGTGGTGAACATAGTCAATTTATTGGTCAGGAATTTGCGGATAGAAACAAAGAATCTGCACCTTGGAAAGAGGTTCTGGATTCATGTAAGCCTTCATCAGTTGTAGAGCCCAAGGAGAAATGCTTATACGGATTGGACACAAATGAAAAGTTGCCATCTTCTTTCAGGAGTGGACCAACTGAAGGTCACGAGCATTGTCAGTGGTTAAATTCAGACGGAACTAATGTTAAAAACTTTTCTTTGTCACTGCCTGAAGAAGTTGACAGTTTCAAGCTTTCTCCATATTCCTCTGCGATGGGAACACATTCAGACTATTATACATCGTTGTTTGAGCAAGGCCAGACTGGAACTCATGATTCAGATATCAGTTTGACTGTTGCACAAAAGCAAAAGTTTACAATTCGGGAAATATCTCCAGAATGGGGTTATGCCACTGAGGCTACTAAGGTCATCATTGTTGGATCTTTTCTGTGTGATCCATCAGAATCTGCATGGAGTTGTATGTTTGGTGACGTTGAAGTCCCTGCTCAGATCATTCAGGACGGTGTACTCCGTTGTGAAGCTCCTCCTCATCTTTTTGGGAAAGTGACTATCTGCATTACTTCAAGCAACCGGGTGTCCTGCAGTGAAGTCAGGGAGTTTGAGTATCGAGTTAAGAGCAGTAGTGGTACTAATCACTCGCCTCCACCAGAAACTACCAAGAGTGCTGAAGAGCTGTTATTACTTGTCAGATTCGTTCAAACGCTCTTGTCTGATTCATCAATGCAGAACAGAGATGGTGTTGAACCTGAGACCCTGAGGAGATTGAAAGCCGACGATGATTCATGGGGTAGTATCATTGAGGCTTTATTACTCGGCAGTGGAAGTGCATCTAGTAACATATATTGGCTTTTGGAAGAGCTTTTGAAAGACAAGTTGCAGCAATGGCTTTCTTCCAGATCCCATGGACTTGACCAGACAGGTTGTTCCTTGTCCAAGAAAGAGCAAGGGATAATACACATGGTTGCTGGTTTGGGCTTTGAGTGGGCCTTAAACTCAATACTAAGTTGTGGAGTCAATATTAATTTCCGTGACATAAATGGATGGACTGCTCTGCATTGGGCAGCTCGTTTTGGAAGGGAAAAGATGGTTGCTGTACTTGTAGCTTCCGGTGCATCAGCTGGAGCAGTGACAGATCCCAACTCCCAAGATCCAATTGGCAAAACTCCGGCATCTATTGCAGCCATCACTCAGGCTGCGGCACGCATACAATCTGCTTTCCGAGCACATTCTTTCAGAAAACGACAACAGAAAGAAGCTGGTATCAGTATAGATGATTATGGTATCAGTTCCGATGACATTCAAGGGCTTTCAGCGATGTCAAAGCTAGCCTTTCGTAACCCACGTGATTACAATTCAGCTGCAGTATCTATTCAGAAGAAATATCGAGGCTGGAAAAGTCGCAAGGATTTCCTGGCTTTGCGCCAGAAAGTTGTAAAGATACAGGCGCATGTGAGAGGGTATCAGGTCAGGAAGCACTACAAGGTAATTTGCTGGGCTGTTGGAATCCTGGACAAAGTTGTTCTAAGATGGCGAAGGAAAGGAGTTGGTTTGCGTGGTTTTCGGCATGAAACACAGTCCAGTGAAGAAAGGGAAGATGAAGATATTCTCAAGGTGTTCCGCAAACAGAAAGTGGATGGAGCCATTGACGAGGCTGTCTCGCGGGTGCTGTCCATGGTTGAGTCTCCAGAGGCACGCCAGCAGTATCATCGCATGCTGGAGAGGTACCATCAAGCTAAGGCTGAACTAGGTGGCACTAGTGGTGAAGCAGACGTACCGAATTCCCTTGATGATACCTTCAATATAGAAGACATTGATATGTATCAGTTTCCC
>Pyrusco13g000620.1
ATGCAATCAGGATATAACATCAATGATCTGTTTCAAGAAGCGCAAGCCCGTTGGCTGAAGCCTGCTGAAGTGCTCTTCATATTGCAGAACCATGACAAGTATAAGTTCGCAACGGTGCCCGCGCAACAGCCTAGTAGTGGATCTTTATTTCTTTTTAACAAGAGGATCCTTCGGTTCTTTCGTAGAGATGGGCACCGATGGCGCAAAAAGAAGGATGGACGAACCGTAGGTGAAGCACATGAACGGCTTAAGGTTGGAAATGTCGAAACTTTAAACTGTTATTACGCACATGGAGAGGACAACCCAAGTTTTCAGAGACGTAGCTATTGGATGCTAGATCCGGCATATGAGCACATTGTTCTTGTGCATTATAGAGAAACTAATGAGGGCAAGCCGAGTACTGGATCTTTCGTACAATCACCAGTATCTTCTTCCTTTAGCCACAGTCCGAGCTCTAATACTACTCGTCCAGGCTCTATCTCCATTGTTAGTGATTTACATGAACCTTATCAGAATCTATCCAGTCCAGGTTCACTAGAAGTTAGTTCAGATATAGTCATCAAGGAAAATGGAAGGGAGAACCCAGAAAATTTATATGGAACGGGGGAGTTAGATAGTTTGACTAAGTTGGATGTTAATCAAGCTTTGCGGCAGCTTGAAGAGCAATTAAGCTTAGATGAGGACAGCTTCAAAGGATTTGTGGATGATAATCCAAATGCTTTAGATATCCTGGACTATGGTGATATTGCCAATCAGGATCAATTTAATGCCTTCAATGGACCCGAATATGTTGTACATGATCAGTTCTACAATGAACCTGCTCAGATGCAAGGTAATGCTGACTATAGTGGTGAGCATCAAATTGATGACCGTGAAATCAGAAACGGTAACAAAGAATCTGCTACTTGGAAAGAGTTTCTAGATCCACACAAGACTTCATCAGTCCTAAAGTCCGAGGAGAAATCTTTATATACATTGGACAGAAATGAAAACCCGCTGTCTTCCTTGAGTGGACCAACTGAAGTGCAGGAGCATTGTCAGTGGCTAAATTCCAATGGAAACATTGTTGACAATTATTCCTTGCTACTGCCGCAAGAAGTTGACAGTTTCAAGCTTTCTCCGTATTCTTCTGTGACTGGAACACATTCGGACTATTATACACAGTTGTTTGAGCAAGGCCAGATAGGATCTCTTGAATCTGATATTAGTTTGACTGTTGCACAAAATCAAAAGTTTACAGTTCAGGAAATATCTCCAGAGTGGGGTTATGCCACTGAAGCGACAAAGGTCATCATTATTGGATCTTTTCTGTGTGATCCATCAGAATCTGCATGGACTTGTATGTTTGGTGACATTGAAGTCCCTGCTCAGATCATTCAGGAAGGTGTAATCCGTTGTGAAGCTCCTCCTCACCTTCCTGGAAAGGTTACTGTCTGCATTACTGCTGGAAATCGGGTGTCTTGCAGTGAAGTCAGGGAGTTTGAATATCGAGTGAAGAGCACTAGCTATACTCACAATAATTCACCTCCACAAGAAGCTGCTAAGAGTGCTGAAGAGCTGTTATTACTAGTTAGATTCGTTCAGATGCTTACGTATGATTCATCAGTGCAGAAAAGGGACAGTGCTGGGTCTGAGTCCTTGAGGAAATTGAAAGCTGATGATGATTCATGGGGTACTATCATTGAATCCCTTTTACTTGGCAATGGAAGTTCATCTACTACCATATATTGGCTTTTGGAAGAGCTACTGAAAGACAAGTTGCAGCAATGGCTTTCTTCCAGATCCCATGAATTTGACCAGTATGGTTGTTGCTTGTCCAAGAAAGAGCAAGGGATAATACACATGGTTGCTGGTTTGGGATTTGAGTGGGCCTTAAACCCGATACTAAATTGTGGAGTCAATATAAATTTCCGTGACATAAACGGATGGACTGCTCTACATTGGGCTGCTCGTTTTGGAAGGGAAAAGATGGTTGCCTTACTTGTAGCTTCTGGTGCATCAGCTGGAGCGGTGACAGATCCCAGTTCCCAAGATCCAGTTGGAAGAACTGCGGCATCTATTGCAGCCATCAATGGGCATAAGGGACTTGCAGGTTATCTTTCAGAGCTGTCACTGACTAGCCATCTGTCCTCCCTCACACTGGAAGAAACTGAGCTTTCCAAAGGTTCAGCTGAGGTTGAAGCAGAAATAACAGTAAACAGCATCTCAAATAGAAGCCTCGAGGGCAGTGAGGACCAGGAGTCACTTAAAAACACCTTGGCTGCAGTCCGGAATGCAGCCCAGGCTGCAGCACGCATACAGTCTGCTTTCCGGGCACATTCTTTCAGAAAACGGCAACTGAAAGAAGCTGGTATTAGTATAGATGACTATGGTATCAGTTCAGATGACATTCCAGGGCTTTCAGCGTTTTCAAAGCAAAGCTTTCGCAATCCGCGTGATTACAATTCAGCTGCAGTATCTATTCAAAAGAAATATCGTGGGTATAAAGGCCGCAAAGATTTCCTCGTTCTCCGCCAGAAAGTTGTGAAGATACAGGCGCATGTGAGAGGTTATCAGGTGAGGAAGCACTACAAGGTAATTTGCTGGGCTGTTGGAATTCTGGACAAGGTTGTCCTAAGGTGGCGAAGGAAAGGAGCTGGTTTGCGTGGCTTTCGGCAGGAGACACAGACCGATGAAGAAAGTGAAGATGAAGATATTCTCAAGGTGTTCCGCAAACAAAAAGTCAATGTAGCCATTGAGGAGGCAGTCTCGCGTGTGCTGTCCATGGTCGAGTCTCCTAAGGCACGCCAGCAATATCATCGCATGCTGACGAGGTACCATCAAGCTAAGGCTGAACTAGGAGGCACTAGCGGTGAAGGTTTCGGTGCTGAAGCAGATACACCACATTCCGGTGAAGATGACTTAAGTGTAGACGACATTGATATGTACCTATTTCCG
>Pyrusco16g010270.1
ATGCAATCAGGATATAACATAAATGATCTGTTTCAAGAAGCGCAAACCCGTTGGCTGAAGCCAGCTGAAGTGCTCTTCATATTGCAGAACCATGAAAAGTACAAGATCGCACCCCAACCCCCGCAACAGCCTAGTAGTGGATCTTTATTCCTTTTTAACAAGAGGATCCTTCGTTTCTTTCGTAGAGACGGGCACAATTGGCGTAAAAAGAAGGATGGAAGAACCGTAGGTGAAGCACATGAGCGACTTAAGGTTGGAAATGTTGAAACGTTAAATTGTTATTACGCACATGGAGAGGACAACCCAAGTTTTCAAAGACGTAGCTATTGGATGCTAGATCCGGCATATGAGCATATTGTACTTGTGCATTATAGAGAAACTAATGAGGGCAATCCGAGTACTGGATCTTTCGTACAATCACCAGTATCTTCTTCCTCTAGCCACAGTCCAAGCTCTAATACTACTCCCACAGTTAGTGATTTACATGAACCTAATCAGAATCTATCCAGTCCAGGTTCACTAGAAGTTAGTTCAGATATAGTCAACAAAAATCGAAGGGGGAACCTAGAAAATTTATATGGAATGGGGGAGTTGGATAGTTCGACTAAGTTTGATGTTAAGCAAGCTTTGCGACAGCTTGAAGAGCAGTTAAGCTTAAATGAGGACAGCTTTGAAGGATTTATGGACGACAATCCAAATACTTCAGATATCCTGGATTGTACTGATATCACCAATAAGGATCAGTTTGCTGCCTTCAATGAACCCAGATATGTTGTGCACGATCAGTTCTACAGTGAACCTGCTCAGATGCAAGGTAATGCAGACTATAGTGGTGAGAACTGTAAAATCATTGACCATGAATTCAGAGATGGAAACAAAGAATCTGCTACTTGGAAAGAGTTTCTGGATCCACGGAAGAATTCATCAGTCCTCAAGTCGGAGGAGAAATCTTTATATACATTGGACAGCAATGAAAACTCGCTGTCTTCCTTGAGGAGTGGACCAACTGCAGTGCAGGAGCATCATCAATGGCTAAATTCCAATGAAAATATTGTTGACGATGATTCTTTGCCACTGCCTCTAGAAGTTGACAGATCCAAGCTGTATCCGTATGATTTTGTGTCTGGAACACATCCAGACTATTATACACAGTTATTTGAGCAAGGCCAGATAGGATCTCTTGATTCTGATATCAGTTTGACTGTTGCACAAAATCAAAAGTTCACTATTCGGGAAATATCTCCAGAGTGGGGTTATGCCACTGAAACTACAAAGGTCGTCATTATTGGATCTTTTCTGTGTGATCCATCAGAATCTGCATGGACTTGTATGTTTGGTGATATTGAAGTCCCTGCTCAGATCATTCAGGAAGGTGTAATCCGTTGTGAAGCTCCTCCTCACCTTCCTAGGAAGGTGACTGTCTGCATTACTGCTGGAAATCGGGTGTCTTGCAGTGAAGTCAGGGAATTTGATTATCGAGTTAAGAGCAGTAGCTGTACTCACAATAATTCACCTCCACAAGAAGCTGCTAAGAGTGCTGAAGAGCTGTTATTACTAGTCAGATTTGTTCAGTTGCTCATGGATGATTCATCAAGACAGAAAAGGGAAAGTGTCGGATCTGAGTCCCTGAGGAAATTGAAAGCTGATGATGATTCATGGAGTAGTATCATTGAAGCCTTGTTACTCGGCAGTGGAAGTTCATCTAGTACCATATATTGGCTTCTGGAAGAGCTACTGAAAGACAAGTTGCAGCAATGGCTTTCTTCCAGATCCCATGAATTTGACCAGAATGGTTGTTCCTTGTCCAAGAAAGAGCAAGTGATAATACACATGGTTGCTGGTTTGGGGTTTGCATGGGCCTTAAACCCGATACTAAATTGTGGAGTCAATATAAACTTCCGCGACATAAATGGATGGACTGCTCTACATTGGACTGCTCGTTTTGGAAGGGAAAAGATGGCTGCCGTACTTTTAGCTTCTGGTGCATCAGCTGGAGCGGTGACAGATCCCAGTTCCCAAGATCCAGTTGGCAAAACTGCGGCATCTATTGCAGCAACCAATGGGCATAAGGGACTTGCAGGTTATCTTTCAGAGCTGTCACTGACTAGCCATCTGTCATCCCTTACGCTGGAAGAAAGTGAGTTTTCCAAAGGTTCAGCTGAGGTTGAAGCAGAATTAACAGTAAACAGCGTCTCAAATAGAAGCCTTGAGGGCAGTGAGGATCAGGTGTCACTTAAAAACACCTTGGCTGCAGTCCGGAATGCAGCTCAGGCTGCAGCACGCATACAGTCTGCTTTCCGGGCGCATTCTTTCAGAAACCGGCAACATAAAGAAGCTGGTGTTAGTATAGATGACTATGGTATCAGTTCAGATGACATTCAAGGGCTTTCAGCGTTGTCAAAGCTAACCTTTCGCAATCCGCGTGATTACAATTCAGCTGCAATATCTATTCAAAAGAAATATCGAGGGTACAAAAGCCGAAAAGATTTCCTCACTCTCCGCCAGAAAGTCGTGAAGATACAGGCGTATGTGCGAGGTTATCAGGTGAGGAAGCACTACAAGGTAATTTGCTGGGCTGTTGGAATTTTGGACAAGGTTGTACTTAGGTGGCGAAGGAAAGGAGTTGGTTTGCGTGGCTTTCGGCAGGAGACAAAGTCGAGCGAAAGTGAAGATGAAGATATTCTCAAGGTGTTCCGCAAACAGAAAGTCAATGTAGCCGTTGACGAGGCTGTCTCGCGTGTGTTGTCCATGGTCGAGTCTCCAGAGGCACGCCAGCAATATCATCGCATGCTGACACGGCACCATCAAGCTAAGGCTGAACTAGGAGGCACTAGCGGCGAAGGTGCTGAAGCAGATGCACCAAATTCCGGTGGCGATAACCTGAACGTAGACGACACTGATATGTACCTATTCACA
>Pyrbe_014099
ATGCAATCAGGATATAACATCAATGATCTGTTTCAAGAAGCGCAAGCCCGTTGGCTGAAGCCTGCTGAAGTGCTCTTCATATTGCAGAACCATGACAAGTATAAGTTCGCAACGGCGCCCGCGCAACAGCCTAGTAGTGGATCTTTATTTCTTTTTAACAAGAGGATCCTTCGGTTCTTTCGTAGAGATGGGCACCGATGGCGCAAAAAGAAGGATGGACGAACCGTAGGTGAAGCACATGAACGGCTTAAGGTTGGAAATGTTGAAACTTTAAACTGTTATTACGCACATGGAGAGGACAACCCAAGTTTTCAGAGACGTAGCTATTGGATGCTAGATCCGGCATATGAGCACATTGTTCTTGTGCATTATAGAGAAACTAATGAGGGCAAGCCAAGTACTGGATCTTTCGTACAATCACCAGTATCTTCTTCCTTTAGCCACAGTCCGAGCTCTAATACTACTCATCCAGGCTCTATCTCCATTGTTAGTGATTTACATGAACCTTATCAGAATCTATCCAGTCCAGGTTCACTAGAAGTTAGTTCAGATATAGTCATCAAGGAAAATGGAAGGGAGAACCCAGAAAATTTATATGGAATGGGGGAGTTAGATAGTTTGACTAAGTTGGATGTTAATCAAGCTTTGCGGCAGCTTGAAGAGCAATTAAGCTTAGATGAGGACAGCTTCAAAGGATTTGTGGATGATAATCCAAATGCTTTAGATATCCTGGACTATGGTGATATTGCCAATCAGGATCAATTTAATGCCTTCAATGGACCCGAATATGTTGTACATGATCAGTTCTACAATGAACCTGCTCAGATGCAAGGTAATGCTGACTATAGTGGTGAGCATCAAATTGATGACCGTGAAATCAGAAACGGTAACAAAGAATCTGCTACTTGGAAAGAGTTTCTAGATCCACACAAGACTTCATCAGTCCTAAAGTCCGAGGAGAAATCTTTATATACATTGGACAGAAATGAAAACCCGCCGTCTTCCTTGAGTGGACCAACTGAAGTGCAGGAGCATTGTCAGTGGCTAAATTCCAATGGAAACATTGTTGACAATTATTCCTTGCTACTGCCGCAAGAAGTTGACAGTTTCAAGCTTTCTCCGTATTCTTCTGTGACTGGAACACATTCAGATTATTATACACAGTTGTTTGAGCAAGGCCAGATAGGATCTCTTGAATCTGATATTAGTTTGACCGTTGCACAAAATCAAAAGTTTACAATTCGGGAAATATCTCCAGAGTGGGGTTATGCCACTGAAGCGACGAAGGTCATCATTATTGGATCTTTTCTGTGTGATCCATCAGAATCTGCATGGACTTGTATGTTTGGTGACGTTGAAGTCCCTGCTCAGATCATTCAGGAAGGTGTAATCCGTTGTGAAGCTCCTCCTCACCTTCCAGGAAAGGTTACTGTCTGCATTACTGCTGGAAATCGGGTGTCTTGCAGTGAAGTCAGGGAGTTTGAATATCGAGTGAAGAGCAGTAGCTATACTCACAATAATTCACCTCCACAAGAAGCTGCTAAGAGTGCTGAAGAGCTGTTATTACTAGTTAGATTCGTTCAGATGCTTACGTATGATTCATCAGCGCAGAAAAGGGACAGTGCTGGGTCTGAGTCCTTGAGGAAATTGAAAGCTGATGATGATTCATGGGGTACTATCATTGAATCCCTGTTACTCGGCAATGGAAGTTCATCTACTACCATATATTGGCTTTTGGAAGAGCTACTGAAAGACAAGTTGCAGCAATGGCTTTCTTCCAGATCCCATGAATTTGACCAGTATGGTTGTTGCTTGTCCAAGAAAGAGCAAGGGATAATACACATGATTGCTGGTTTGGGATTTGAGTGGGCCTTAAACCCGATACTAAATTGTGGAGTCAATATAAATTTCCGCGACATAAACGGATGGACTGCTCTACACTGGGCTGCTCGTTTTGGAAGGGAAAAGATGGTTGCCGTACTTGTAGCTTCTGGTGCATCAGCTGGAGCGGTGACAGATCCCAGTTCCCAAGATCCAGTTGGAAGAACTGCGGCATCTATTGCAGCCATCAATGGGCATAAGGGACTTGCAGGTTATCTTTCAGAGCTGTCACTGACTAGCCATCTGTCCTCCCTTACACTGGAAGAAACTGAGCTTTCCAAAGGTTCAGCTGAGGTTGAAGCAGAAATAACAGTAAACAGCATCTCAAATAGAAGCCTCGAGGTCAGTGAGGACCAGGAGTCACTTAAAAACACCTTGGCTGCAGTCCGGAATGCAGCCCAGGCTGCAGCACGCATACAGTCTGCTTTCCGAGCGCATTCTTTCAGAAAACGGCAACTGAAAGAAGCTGGTGTTAGTATAGATGACTATGGTATCAGTTCAGATGACATTCCAGGGCTTTCAGCGTTTTCAAAGCTAAGCTTTCGCAATCCGCGTGATTACAATTCAGCTGCAGTATCTATTCAAAAGAAATATCGTGGGTATAAAGGCCGCAAAGATTTCCTCGTTCTCCGCCAGAAAGTTGTGAAGATACAGGCGCATGTGAGAGGTTATCAGGTGAGAAAGCACTACAAGGTAATTTGCTGGGCTGTTGGAATTCTGGACAAGGTTGTACTAAGGTGGCGAAGGAAAGGAGCTGGTTTGCGTGGCTTTCGGCAGGAGACACAGACCGATGAAGAAAGTGAAGATGAAGATATTCTCAAGGTGTTCCGCAAACAAAAAGTCAATGTAGCCATTGAGGAGGCAGTCTCGCGCGTGCTGTCCATGGTCGAGTCTCCTAAGGCACGCCAGCAATATCATCGCATGCTGACGAGGTACCATCAAGCTAAGGCTGAACTAGGAGGCACTAGCGGTGAAGGTTTCGGTGCTGAAGCAGATACACCACATTCCGGTGAAGATGACTTAAGTGTAGACGACATTGATATGTACCTATTTCCG
>Pyrbe_025546
ATGCAATCAGGATATAACATAAATGATCTGTTTCAAGAAGCGCAAACCCGTTGGCTGAAGCCAGCTGAAGTGCTCTTCATATTGCAGAACCATGAAAAGTACAAGATCGCACCCCAACCCCCGCAACAGCCTAGTAGTGGATCTTTATTCCTTTTTAACAAGAGGATCCTTCGTTTCTTTCGTAGAGACGGGCACAATTGGCGTAAAAAGAAGGATGGAAGAACCGTAGGTGAAGCACATGAGCGACTTAAGGTTGGAAATGTTGAAACGTTAAATTGTTATTACGCACATGGAGAGGACAACCCAAGTTTTCAAAGACGTAGCTATTGGATGCTAGATCCGTCATATGAGCATATTGTACTTGTGCATTATAGAGAAACTAATGAGGGCAATCCGAGTACTGGATCTTTCGTACAATCACCAGTATCTTCTTCCTTTAGCCACAGTCCAAGCTCTAATACTACTCCCACAGTTAGTGATTTACATGAACCTAATCAGAATCTATCCAGTCCAGGTTCACTAGAAGTTAGTTCAGATATAATCAACAAAAATCGAAGGGGGAACCTAGAAAATTTATATGGAATGGGGGAGTTGGATAGTTCAACTAAGTTTAATGTTAATCAAGCTTTGCGACAGCTTGAAGAGCAGTTAAGCTTAAATGAGGACAGCTTTGAAGGATTTATGGACGACAATCCAAATGCTTCAGATATCCTGGATTATACTGATATCACCAATAAGGATCAGTTTGCTGCCTTCAATGAACCCAGATATGTTGTGCACGATCAGTTCTACAGTGAACCTGCTCAGATGCAAGGTAATGCAGACTATAGTAGTGAGAACTGTAAAATCATTGACCATGAATTCAGAGATGGAAACAAAGAATCTGCTACTTGGAAAGAGTTTCTGGATCCACGGAAGAATTCATCAGTCCTAAAGTCGGAGGAGAAATCTTTATATACATTGGACAGCAATGAAAACTCACTGTCTTCCTTGAGGAGTGGACCAACTGCAGTGCAGGAGCATCATCAATGGCTAAATTCCAATGAAAATATTGTTGACAATGATTCTTTGCCACTGCCTCTAGAAGTTGACAGATCCAAGCTGTATCCGTATGATTTTGTGTCTGGAACACATCCAGACTATTATACACAGTTATTTGAGCAAGGCCAGATAGGATCTCTTGATTCTGATATCAGTTTGACTGTTGCACAAAATCAAAAGTTCACTATTCGGGAAATATCTCCAGAGTGGGGTTATGCCACTGAAGCTACAAAGGTCGTCATTATTGGATCTTTTCTGTGTGATCCATCAGAATCTGCATGGACTTGTATGTTTGGTGATGTCGAAGTCACTGCTCAGATCATTCAGGAAGGTGTAATCCGTTGTGAAGCTCCTCCTCACCTTCCTAGGAAGGTGACTGTCTGCATTACTGCTGGAAATCGGGTGTCTTGCAGTGAAGTCAGGGAATTTGATTATCGAGTTAAGAGCAGTAGCTGTACTCACAATAATTCACCTCCACAAGAAGCTGCTAAGAGTGCTGAAGAGCTGTTATTACTAGTCAGATTTGTTCAGTTGCTCATGGATGATTCATCAATACAGAAAAGGGAAAGTGTCGGATTTGAGTCCCTGAGGAAATTGAAAGCTGACGATGATTCATGGAGTAGTATCATTGAAGCCTTGTTACTTGGCAGTGGAAGTTCATCTAGTACCATATATTGGCTTCTGGAAGAGCTACTGAAAGACAAGTTGCAGCAATGGCTTTCTTCCAGATCCCATGAATTTGACCAGAATGGTTGTTCCTTGTCCAAGAAAGAGCAAGTGATAATACACATGGTTGCTGGTTTGGGGTTTGCATGGGCCTTAAACCCGATACTAAATTGTGGAGTCAATATAAACTTCCGCGACATAAACGGATGGACTGCTCTACATTGGACTGCTCGTTTTGGAAGGGAAAAGATGGCTGCCGTACTTTTAGCTTCTGGTGCATCAGCTGGAGCGGTGACAGATCCCAGTTCCCAAGATCCAGTTGGCAAAACTGCGGCATCTATTGCAGCAACCAATGGGCATAAGGGACTTGCAGGTTATCTTTCAGAGCTGTCACTGACTAGCCATCTGTCATCCCTTATGCTGGAAGAAAGTGAGTTTTCCAAAGGTTCAGCTGAGTTTGAAGCAGAATTAACAGTAAACAGCATCTCAAATAGAAGCCTTGGGGGCAGTGAGGATCAGGTGTCACTTAAAAATACCTTGGCTGCAGTCCGGAATGCAGCTCAGGCTGCAGCACGCATACAGTCTGCTTTCCGGGCGCATTCTTTCAGAAAACGGCAACATAAAGAAGCTGGTGTTAGTATAGATGACTATGGTATCAGTTCAGATGACATTCAAGGGCTTTCAGCGTTGTCAAAGCTAACCTTTCGCAATCCGCGTGATTACAATTCAGCTGCAATATCTATTCAAAAGAAATATCGAGGGTATAAAGGCCGAAAAGATTTCCTCACTCTCCGCCAGAAAGTCGTGAAGATACAGGCGTATGTGCGAGGTTATCAGGTGAGGAAGCACTACAAGGTAATTTGCTGGGCTGTTGGAATTTTGGACAAGGTTGTACTTAGGTGGCGAAGGAAAGGAGTTGGTTTGCGTGGCTTTCGGCAGGAGACAAAGTCAAGCGAAAGTGAAGATGAAGATATTCTCAAGGTGTTCCGCAAACAGAAAGTCAATGTAGCCGTTGACGAGGCTGTCTCGCGTGTGCTGTCCATGGTCGAGTCTCCAGAGGCACGCCAGCAATATCATCGCATGCTAACACGGCACCATCAAGCTAAGGCTGAACTAGGAGGCACTAGCGGCGAAGGTGCTGAAGCAGATGCACCAAATTCCGGTGGCGATGACTTGAACGTAGACGACACTGATATGTACCTATTCACA
>Pyrpy_N_13g0414.1
ATGACCACAATACCCTCCGGGCAGCGAGAACGTTTGGCGCCTCCACCTGCCCGTATTTTCTTCCTCTGCTTCGCGGCCGGTGCAGACCTTAGCACTCATGAGCGTATCGTGAAGCTTCCAACTTTGCATCAGTCAATCAATCATTGCCATATAGCCTATAATCTTGCGCCAGCCCATCGGGACACGACGCTTCCTAGCCACCGGGCGCAGGAGATAATTCGCTCCTGCTTACGGTTGACTTGCAACCCTTTGTCCTCTCTATCGACCTCCTCGAAGTCTTTTCTTTTATATTTTTTTGAAGACCTCCTCGAAGTCTTTGGTCGTGCTCTCTGTCGGTTATTTTCTACAAGGCCAACGGTACTCTGCTCACCTGAGTTTCGGTTCACGACCGAGATTCGGGTCTCTCCGCCTCCAAACTTCGGCTCTCGAATTTGCTCCGTCGACCGCCTCCGGTTCAAATGCCCGCAACTGAGCACGATGCAATCAGGATATAACATAAATGATCTGTTTCAAGAAGCGCAAACCCGTTGGCTGAAGCCAGCTGAAGTGCTCTTCATATTGCAGAACCATGAAAAGTACAAGATCGCACCCCAACCCCCGCAACAGCCTAGTAGTGGATCTTTATTCCTTTTTAACAAGAGGATCCTTCGTTTCTTTCGTAGAGACGGGCACAATTGGCGTAAAAAGAAGGATGGAAGAACCGTAGGTGAAGCACATGAGCGACTTAAGGTTGGAAATGTTGAAACGTTAAATTGTTATTACGCACATGGAGAGGACAACCCAAGTTTTCAAAGACGTAGCTATTGGATGCTAGATCCGGCATATGAGCATATTGTACTTGTGCATTATAGAGAAACTAATGAGGTGAGTCTTCAGAACCTGATTATAAACCAGGCATATCTCACTACTCCTTTTCACATGAATTCGCTCTCTCTCCCTCTCCTCACCACCCCTTTCCCACCGGGTTGTGTTAATTTTTTATACAATGATGCATTTCAGGGCAATCCGAGTACTGGATCTTTCGTACAATCACCAGTATCTTCTTCCTTTAGCCACAGTCCAAGCTCTAATACTACTCCCACAGTTAGTGATTTACATGAACCTAATCAGAATCTATCCAGTCCAGGTTCACTAGAAGTTAGTTCAGATATAGTCAACAAAAATCGAAGGGGGAACCTAGAAAATTTATATGGAATGGGGGAGTTGGATAGTTCGACTAAGTTTGATGTTAATCAAGCTTTGCGACAGCTTGAAGAGCAGTTAAGCTTAAATGAGGACAGCTTTGAAGGATTTATGGACGACAATCCAAATGCTTCAGATATCCTGGATTATACTGATATCACCAATAAGGATCAGTTTGCTGCCTTCAATGAACCCAGATATGTTGTGCACGATCAGTTCTACAGTGAACCTGCTCAGATGCAAGGTAATGCAGACTATAGTGGTGAGAACTGTAAAATCATTGACCATGAATTCAGAGATGGAAACAAAGAATCTGCTGCTTGGAAAGAGTTTCTGGATCCACGGAAGAATTCATCAGTCCTAAAGTCGCAGGAGAAATCTTTATATACATTGGACAGCAATGAAAACTCGCTGTCTTCCTTGAGGAGTGGACCAACTGCAGTGCAGGAGCATCATCAATGGCTAAATTCCAATGAAAATATTGTTGACACTGATTCTTTGCCACTGCCTCTAGAAGTTGACAGATCCAAGCTGTATCCGTATGATTTTGTGTCTGGAACACATCCAGACTATTATACACAGTTATTTGAGCAAGGCCAGATAGGATCTCTTGATTCTGATATCAGTTTGACTGTTGCACAAAATCAAAAGTTCACTATTCGGGAAATATCTCCAGAGTGGGGTTATGCCACTGAAGCTACAAAGGTCGTCATTATTGGATCTTTTCTGTGTGATCCATCAGAATCTGCATGGACTTGTATGTTTGGTGATGTCGAAGTCCCTGCTCAGATCATTCAGGAAGGTGTAATCCGTTGTGAAGCTCCTCCTCACCTTCCTAGGAAGGTGACTGTCTGCGTTACTGCTGGAAATCGGGTGTCTTGCAGTGAAGTCAGGGAATTTGATTATCGAGTTAAGAGCAGTAGCTGTACTCACAATAATTCACCTCCACAAGAAGCTGCTAAGAGTGCTGAAGAGCTGTTATTACTAGTCAGATTTGTTCAGTTGCTCATGGATGATTCATCAATACAGAAAAGGGAAAGTGTCGGATCTGAGTCCCTGAGGAAATTGCAAGCTGACGATGATTCATGGAGTAGTATCATTGAAGCCTTGTTACTTGGCAGTGGAAGTTCATCTAGTACCATATATTGGCTTCTGGAAGAGCTACTGAAAGACAAGTTGCAGCAATGGCTTTCTTCCAGATCCCATGAATTTGACCAGAATGGTTGTTCCTTGTCCAAGAAAGAGCAAGTGATAATACACATGGTTGCTGGTTTGGGGTTTGCATGGGCCTTAAACCCGATACTAAATTGTGGAGTCAATATAAACTTCCGCGACATAAACGGATGGACTGCTCTACATTGGACTGCTCGTTTTGGAAGGGAAAAGATGGCTGCCGTACTTTTAGCTTCTGGTGCATCAGCTGGAGCGGTGACAGATCCCAGTTCCCAAGATCCAGTTGGCAAAACTGCGGCATCTATTGCAGCAACCAATGGGCGTAAGGGACTTGCAGGTTATCTTTCAGAGCTGTCACTGACTAGCCATCTGTCATCCCTTATGCTGAAAGAAAGTGAGTTTTCCAAAGGTTCAGCTGAGTTTGAAGCAGAATTAACAGTAAACAGCATCTCAAATAGAAGCCTTGAGGGCAGTGAGGATCAGGTGTCACTTAAAAACACCTTGGCTGCAGTCCGGAATGCAGCTCAGGCTGCAGCACGCATACAGTCTGCTTTCCGGGCGCATTCTTTCAGAAAACGGCAACATAAAGAAGCTGGTGTTAGTATAGATGACTATGGTATCAGTTCAGATGACATTCAAGGGCTTTCAGCGTTGTCAAAGCTAACCTTTCGCAATCCGCGTGATTACAATTCAGCTGCAATATCTATTCAAAAGAAATATCGAGGGTACAAAAGCCGAAAAGATTTCCTCACTCTCCGCCAGAAAGTCGTGAAGATACAGGCGTATGTGCGAGGTTATCAGGTGAGGAAGCACTACAAGGTAATTTGCTGGGCTGTTGGAATTTTGGACAAGGTTGTACTTAGGTGGCGAAGGAAAGGAGTTGGTTTGCGTGGCTTTCGGCAGGAGACAAAGTCGAGAGACAGTGAAGATGAAGATATTCTCAAGGTGTTCCGCAAACAGAAAGTCAATGTAGCCGTTGACGAGGCTGTCTCGCGTGTGCTGTCCATGGTCGAGTCTCCAGAGGCACGCCAGCAATATCATCGCATGCTGACACGGCACCATCAAGCTAAGGCTGAACTAGGAGGCACTAGCGGCGAAGGTGCTGAAGCAGATGCACCAAATTCCGGTGGCGATAACTTGAACGTAGACGACACTGATATGTACCTATTCACA
>Pyrpy_N_13g1287.1
ATGTCATATGATGTCTCAGGATATAACATCAATGATCTGTTTCAAGAAGCGCAAGCCCGTTGGCTGAAGCCTGCTGAAGTGCTCTTCATATTGCAGAACCATGACAAGTATAAGTTCGCAACGGTGCCCGCGCAACAGCCTAGTAGTGGATCTTTATTTCTTTTTAACAAGAGGATCCTTCGGTTCTTTCGGAGAGATGGGCACCGATGGCGCAAAAAGAAGGATGGACGAACCGTAGGTGAAGCACACGAACGGCTTAAGGTTGGAAATGTCGAAACTTTAAACTGTTATTACGCACATGGAGAGGACAACCCAAGTTTTCAGAGACGTAGCTATTGGATGCTAGATCCGGCATATGAGCACATTGTTCTTGTGCATTATAGAGAAACTAATGAGGGCAAGCCGAGTACTGGATCTTTCGTACAATCACCAGTATCTTCTTCCTTTAGCCACAGTCCGAGCTCTAATACTACTCGTCCAGGCTCTATCTCCATTGTTAGTGATTTACATGAACCTTATCAGAATCTATCCAGTCCAGGTTCACTAGAAGTTAGTTCAGATATAGTCATCAAGGAAAATGGAAGGGAGAACCCAGAAAATTTATATGGAACGGGGGAGTTAGATAGTTTGACTAAGTTGGATGTTAATCAAGCTTTGCGGCAGCTTGAAGAGCAATTAAGCTTAGATGAGGACAGCTTCAAAGGATTTGTGGATGATAATCCAAATGCTTTAGATATCCTGGACTATGGTGATATTGCCAATCAGGATCAATTTAATGCCTTCAATGGACCCGAATATGTTGTACATGATCAATTCTACAATGAACCTGCTCAGATGCAAGGTAATGCTGACTATAGTGGTGAGCATCAAATTGATGACCGTGAAATCAGAAACGGTAACAAAGAATCTGCTACTTGGAAAGAGTTTCTAGATCCACACAAGACTTCATCAGTCCTAAAGTCCGAGGAGAAATCTTTATATACATTGGACAGAAATGAAAACCCGCTGTCTTCCTTGAGTGGACCAACTGAAGTGCAGGAGCATTGTCAGTGGCTAAATTCCAATGGAAACATTGTTGACAATTATTCCTTGCTACTGCCGCAAGAAGTTGACAGTTTCAAGCTTTCTCCGTATTCTTCTGTGACTGGAACACATTCGGACTATTATACACAGTTGTTTGAGCAAGGCCAGATAGGATCTCTTGAATCTGATATTAGTTTGACTGTTGCACAAAATCAAAAGTTTACAGTTCAGGAAATATCTCCAGAGTGGGGTTATGCCACTGAAGCGACAAAGGTCATCATTATTGGATCTTTTCTGTGTGATCCATCAGAATCTGCATGGACTTGTATGTTTGGTGACGTTGAAGTCCCTGCTCAGATCATTCAGGAAGGTGTAATCCGTTGTGAAGCTCCTCCTCACCTTCCAGGAAAGGTTACTGTCTGCATTACTGCTGGAAATCGGGTGTCTTGCAGTGAAGTCAGGGAGTTTGAATATCGAGTGAAGAGCAGTAGCTATACTCACAATAATTCACCTCCACAAGAAGCTGCTAAGAGTGCTGAAGAGCTGTTATTACTACTTAGATTCGTTCAGATGCTTACGTATGATTCATCAGCGCAGAAAAGGGACAGTGCTGGGTCTGAGTCCTTGAGGAAATTGAAAGCTGATGATGATTCATGGGGTACTATCATTGAATCCCTGTTACTCGGCAATGGAAGTTCATCTACTACCATATATTGGCTTTTGGAAGAGCTACTGAAAGACAAGTTGCAGCAATGGCTTTCTTCCAGATCCCATGAATTTGACCAGTATGGTTGTTGCTTGTCCAAGAAAGAGCAAGGGATAATACACATGATTGCTGGTTTGGGATTTGAGTGGGCCTTAAACCAGATACTAAATTGTGGAGTCAATATAAATTTCCGCGACATAAACGGATGGACTGCTCTACACTGGGCTGCTCGTTTTGGAAGGGAAAAGATGGTTGCCGTACTTGTAGCTTCTGGTGCATCAGCTGGAGCGGTGACAGATCCCAGTTCCCAAGATCCAGTTGGAAGAACTGCGGCATCTATTGCAGCCATCAATGGGCATAAGGGACTTGCAGGTTATCTTTCAGAGCTGTCACTGACTAGCCATCTGTCCTCCCTTACACTGGAAGAAACTGAGCTTTCCAAAGGTTCAGCTGAGGTTGAAGCAGAAATAACAGTAAACAGCATCTCAAATAGAAGCCTCGAGGTCAGTGAGGACCAGGAGTCACTTAAAAACACCTTGGCTGCAGTCCGGAATGCAGCCCAGGCTGCAGCACGCATACAGTCTGCTTTCCGAGCGCATTCTTTCAGAAAACGGCAACTGAAAGAAGCTGGTGTTAGTATAGATGACTATGGTATCAGTTCAGATGACATTGCAGGGCTTTCAGCGTTTTCAAAGCTAAGCTTTCGCAATCCGCGTGATTACAATTCAGCTGCAGTATCTATTCAAAAGAAATATCGTGGGTATAAAGGCCGCAAAGATTTCCTCGTTCTCCGCCAGAAAGTTGTGAAGATACAGGCGCATGTGAGAGGTTATCAGGTGAGGAAGCACTACAAGGTAATTTGCTGGGCTGTTGGAATTCTGGACAAGGTTGTACTAAGGTGGCGAAGGAAAGGAGCTGGTTTGCGTGGCTTTCGGCAGGAGACACAGACCGATGAAGAAAGTGAAGATGAAGATATTCTCAAGGTGTTCCGCAAACAAAAAGTCAATGTAGCCATTGAGGAGGCAGTCTCGCGCGTGCTGTCCATGGTCGAGTCTCCTAAGGCACGCCAGCAATATCATCGCATGCTGACGAGGTACCATCAAGCTAAGGCTGAACTAGGAGGCACAAGCAGTGAAGGTTTCGGTGCTGAAGCAGACACACCACATTCCGGTGAAGATGACTTAAGTGTAGACGACATTGATATGTACCTATTTCCG
>Rosch_v2.0_Chr4g0429961
ATGCAATCAGGCTCAGGATATAATATTAATGACCTCTTTCAAGAGGCTCAAAGCCGGTGGCTGAAGCCGGCCGAAGTGCTATTCATATTGCAGAATCATGAGAAGTATAAGGTCACCCCAGAGCCTCCTCAACAACCTGTTAGTGGGTCTTTGTTTCTTTTTAACAAAAGGATCCTTCGGTTTTTCCGTAGAGACGGGCACCGTTGGCGTAAAAAGAAGGATGGGAGAACTGTTGGTGAAGCACATGAACGGCTTAAGGTTGGAAACGTTGAGACGTTGAATTGTTATTATGCGCATGGGGAGGACAATCCGAATTTTCAGAGGCGCAGCTATTGGATGTTGGATCCGGCATATGAGCACATTGTTCTTGTTCATTATAGGGAAATTAGTGAGGTGAAGCCCGGTACAGGATCAAACATACAATCACCAGTTTCCTCTTCTACCCACAGCCAGAGTCCAATCTCGAATACTACACAACATCCAGGATCTGTCTCCATGATTAGTGAGTTGTATGAACCTTATATGAGTCCAGGTTCTGTAGAAGTTAGTTCAGATCTAGTCATCAAGAAAAATGGAAGAGAGAGCGCAGAGAACTTATATAGAACAGGGGAGTCAGATAGTTCATCTAAGGCTGATGTTAGTCAAGCTTTGCGGCGACTAGAGGAGCAGTTAAGTTTAAATGATGATAGCTTCAATGAATTTGTGGATGATAATCCAGATGGTTCAGATATCCCAGAATACCCTAGTGATCAGTTTACTGCCTTCCATGGACAAGAACATATTGTTCACGATCAGTTCTATAGTGGGCATTCTCTGATGCAAGGGAATGCAGACAATAGTTCAGATATCTTGGATTACCATAATGATATCGTCAATCAGGATCAGTTTACTCCCTTCCATGGACCAGAACACATTGTAAATGATCAGTTTTACAGTGGACGTGCTCAGATGCAAAGTAATGTAGACCTTAGTGGTAAACATCATCAATTAATTGGTCATGAATTTGCAGATGGAAACAAAGAATCAGCATCTTGGAAGGAGGTTCTGAATTCATCTAAGACTTCATCAGTTGTGGAGCCCCAGGAGACAGGCTTGTATACATTGGACAGAAGTGAAAAACTATCTTCATCATTGACTGGTCCAAATGGGGTGTTTGAATATCCTTCTTTGTCGCGTCCTCAAGAAGTTGACATTTTCAAGTTGACATTTTCATCTGCAATAGAAACACATTCGGACTACTTTACATCATTTTTTGAGCAAGGACAAATGGGAAATCTTGAATCAGATATCAGTTTGACTGTTGCACAGACGCAAAAATTTACAATTCGGGAAATTTCTCCAGAATGGGGTGATGCCAACGAACCCACAAAGGTCATTGTTATTGGATCTTTTCTGTGCGATCCATCAGAATCCGCATGGACTTGTATGTTTGGCAACGTTGAAGTTCCTGCTCAGATCATTCAGGAAGGCGTAATCCGTTGTGAAGCTCCCCCTCACCTTCCCGGGAAGGTGACACTCTGCATTACTTCAGGCAATCGGGAGTCCTGCAGTGAAGTTAGGGAATTTGAGTATCGCGTTAAGAGCAGTAGATCTACTCCAAATAATTCACCTCCAAAAGAATCTAGTAGGAGTGCAGAAGAACTTTTATTACTTGTCAGATTCGCTCAAATTCTTTTGTCTGATTCATCGGTGCAGAAAAGCGACACTGTTGAGTCTGAGTTTGTGAGAAAATCGAAAGCTGACGATGATACTTGGGGTAGTATTATTGAGGCTCTCTTAGTAGGCAGTGGAAGTTCATCTAGTACCATATATTGGCTTCTGGAAGAGTTTCTAAAAGACAAGTTGGAGCAATGGCTTTCTTCCAGATCCCAGGGACTTGACCAGACAGATTGTTCCTTATCCAGGAAAGAGCAAGGCATGATACACATGGTTGCTGGGTTGGGCTTTGAGTGGGCAATTAACCCAATACTCAATCTTGGAGTCAATATAAATTTCCGGGATATAAACGGGTGGACTGCTCTACATTGGGCTGCGCGTTTTGGAAGGGAAAAGATGGTTGCTGTACTGGTTGCTTCTGGTGCATCAGCTGGAGCAGTGACAGACCCCAGTTCCCAAGATCCCATAGGCAAAACTCCGGCATCTATTGCAGCCATTCATGGGCATAAGGGACTTGCAGGTTATCTTTCAGAGGTGGCACTCACTAGCCATCTGTCATCCCTTACACTGGAAGAAAGTGAGATTTCCAGAAGCTGCGCTGAGATCGAAGCAGAAATAACAGTAAATAGCATCTCAAAGAGTAGCCTGGAGACTTATGAAGATCAAGGCCCCCTTAAGAACACCTTAGCTGCAGTCCGAAATGCAGCACAGGCTGCTGCACGCATACAATCTGCTTTTCGGGCGCATTCTTTCAGAAGACGACAACAGAAAGAAGCTGGTGTTACTATAGATGATTATGGTATCAGTTCAGATGACATACTAGGCCTTTCAGCTATGTCAAGGCTAAACTTTCGTAATCCACGTGATTACAATTCAGCTGCATTATCTATCCAGAAGAAATACCGAGGCTGGAAAGGCCGCAAGGATTTCCTGGCGCTCCGCAAGAAAGTTGTCAAGATACAGGCACATGTGAGAGGTTATCAAGTTAGGAAGCACTACAGGGTAATCTGTTGGGCCGTTGGGATTCTGGACAAAGTTGTACTAAGGTGGCGGAGAAAAGGAGTTGGTCTGCGTGGTTTTCGGAATGAGGCAGAATCCACAGAATCAAGTGAAGACGAAGATATCCTCAAGGTTTTCCGCAAACAGAAAGTCGATGGAGCCATTGACGAGGCTGTCTCGCGGGTTTTGTCCATGGTCGAGTCCCCAGAGGCCCGTGAGCAATATCAGCGCATGCTGGAGAGGTACCATCAAGCTAAGGCTGAATTGGGTAGCACTAGTGGTGAAGCAGGAGCACCAATTTCCCTCGAGGATTTCGTTAAGATGGAAGACATTGATATGTATCAGTTTCAA
>Rubch_LG04.1241
ATGACGCAATCAGGATATAATATTAACGATCTCTTTAAAGAAGCTCAAACCCGGTGGCTGAAGCCGGCTGAAGTTCTCTTCATATTACAGAATCATGAGAAGTATAAGGTCACCCCAGAGCCTCCTCAACAACCAGTTAGTGGATCTTTATTTCTTTTTAACAAGAGGATCCTTCGGTTTTTCCGTAGAGACGGACACTGTTGGCGTAAGAAGAGGGATGGAAGGACTGTTGGTGAAGCACATGAACGACTTAAGGTTGGAAATGTTGAGACGTTAAATTGTTATTATGCGCATGGGGAGGACAACCCGAATTTTCAGAGGCGTAGCTATTGGATGTTGGATTCGGCATATGAGCACATTGTTCTTGTTCATTATAGGGAAATTAGTGAGGTGAAGCCGAGTCCTGGATCTTTAATACAATCACCAGTATCCTCTTCTTCCTTCAGCCAGAGTCCGATCTCTAATACTACACAACATCAAGGATCTGTCTCCATGATTAGTGAATTGTATGAACCTTATCAGAATTTATCCAGTCCAGAAGTTAGCTCAGATCTAGTCATCCAGAAAAATGGAAGTGAGAATGTAGAGAAGTTATATAACACAGGGGAGTCAGATAGTTCAACTAAGGTTGATGTTAGTCAAGCTTTGCGTCGACTGGAGGAGCAATTAAGTTTGAATGATGATAGCTTCAAAGAATTTGTGGATGATGATCCAAATAGTTCAGATATCCTGGAATACCCCAGTGATAGCTCCAATCAGGATCAGTTTACTGTCTTTCATGGACGAGAATCTATTGTACATGATCAGTTCTATAGTGGGTATACTCAGATGCAAGGGAATGTAAACATTAGTACAGATATCTTGGATTACCATAGCGATATCATCAATCAGGATCAGTTTACTCCCTTCCATGGACGAGAACACATTCTAAATGATCAGTTTTATAGTGGACGTTCACAAATGCAAAGTAATGCAGACATTAGTGGTGAGCATCGTCAATTCCTTGATCATGAATTTGCAGATGGAAACAAAGAATCTGTCTCTTGGAAAGAGGTTCTGAATTCATCAGTTGTTGAGCACCAGGAGAAACGCTTATATACATTGGACAGAAGTGAAAAACTATCTTCTTCATCAAGTAGATCACATAAAGGGCCAGAATATACTTCTTCGTTGCTGCCTCAACAAGTTGACAGTTTCAAGATTTCTCCATATTCTTCTGCGATAGAAACACATTCAAACTACTATACATCGTTTTTTGAGCAAGAACAGATTGGACATCTAGATTCAGATATCAGTTTGACGGTTGCACAAAAGCAAAAATTTACAATCCGGGAAATATCTCCAGAATGGGGTTATGCCACTGAGGCTACAAAGGTCATCGTTATTGGATCTTTTATGTGTGATCCATCAGAATCTGCCTGGACTTGTATGTTCGGTGACGTTGAAGTTCCTGTTGAGATCATTCAGGAAGGTGTGATCCGTTGTGAAGCTCCTCCTCACCTTCCTGGGAAGGTGACAATCTGCATTACTTCAGGCAATCGGGAGTCCTGCAGTGAAGTTAGGGAGTTTGAGTATCGAGTTATCAGCAGTAGCTTTACTCCAAATAATTCACCTCCCACAGAAGCTAGGAGTGCAGAAGAACTGCTATTACTTGTCAGATTCGCCCAAATTCTCTTGTCTGATTCACCAATGCAGAGAAGTGACACCGTTGAGTCTGATTTCTTGAGAAAATCAAAAGCTGACGATGATACTTGGGGTGGTATTATAGAGGCTCTCCTAGTTGGTAGTGGAAGTTCATCTAGTACCATATATTGGCTTCTGGAAGAGTTTCTAAAAGACAAGTTGGAGCAATGGATCTCTTCTAGATCCCTTGGACTTGACCAGACAGACTGTTCCTTGTCCAAGAAAGAGCAAGGCATAATACACATGATTGCTGGGTTGGGCTTTGAGTGGGCCTTATACCCAATACTCAATTTTGGAGTCAATATAAATTTCCGGGATATAAATGGATGGACTGCTCTACATTGGGCTGCACGTTTTGGAAGGGAAAAGATGGTTGCAGTACTTGTTGCTTCTGGTGCTTCAGCTGGAGCAGTGACAGACCCTAGTTCCCAAGATCCAATTGGCAAAACTCCGGCGTCTATTGCAGCCACCCATGGGCACAAGGGACTTGCAGGTTATCTTTCTGAGGTGGCACTAACTAGCCATCTGTCATCCCTTACACTTGAAGAAAGTGAGATTTCCAGAGGCTGCGCTGAGGTAGAAGCAGAAATAACCATAAATAGTATCTCAAAGAGTAGCCTTGAGGCCAATGAAGATCAGGTCCCACTGAAAAACACCTTAGCTGCAGTCCGAAATGCAGCGCAGGCTGCTGCTCGTATACAATCTGCTTTCCGGGCGCATTCTTTCAGAAGACGGCAACAGAGAGAAGTTGGTGTCAGTATAGATGATTATGGTATCAGTTCAGATGATATTCAAGGCCTCTCAGCCATGTCAAAGCTAGCCTTTCGTAATCCTCGTGATTACAATTCAGCTGCAGTATCTATCCAGAAGAAATATCGAGGCTGGAAAGGTCGTAAGGATTTCCTGGCGTTCCGCCAGAAAGTTGTTAAGATACAGGCTTGTGTGAGGGGTTATCAGGTTAGGAAGCACTATAAGGTAATCTGCTGGGCGGTTGGGATTCTGGACAAAGTTGTGCTAAGGTGGCGAAGAAAAGGAGCTGGTTTGCGTGGTTTTCGGCAGGAGACAGAATCCACCGAAGAAAGCGAAGACGAAGATATCCTCAAGGTGTTCCGCAAACAGAAAGTCGATGGAGCCCTTGACGAGGCTGTCTCGCGGGTGTTGTCCATGGTCGAGTCTCCAGAGGCACGTGAGCAATATCAGCGCATGCTGGAGAGGTACCATCAAGCTAAGGCTGAAATGGGTAGCAGTAGCACTAGTGGTGAAGCAGGAGGACCAAGTTCCCTTGGTGACTTGCCCAGTATGGAAGACATTGATATATATCAGAGTCCCATAGCCATGGAATCCAAAGATCAAACTGTGGAGCTGATCAACGAGGCAATCAAGAGACTGTTAGAGGAGAGGAAAAACAAGAGAGGAACCAAGGGCGAGAGCTTTTTCCAAGGCGACAATGATAAAGACGACGACCTCCTCCTCTCCCGATTGCTGTCTCAGTTGGAATCACCGAAAGACAAACCGAGAGAGGAAATTACAAGCTGTGAAGGTGGTGGTGAATTGGAGGCGAGTGATGGCGGCGGCGGCGAAATTGACAAACAGGAGATAGTGAAAGAACTGAACAAGTTAAAGAGACAGAACACCATCACTCACTGGCTGCTTTCTGCGATGCTTGTGCTGACCATAGCTTGGCAAGCCTCAGAGGTGACCCTGCTTTTGAAAGTGAAACATGGATTGAGCAACCCATTTAACTACTTGGGAACC
>Ruboc_04_G07116
ATGACGCAATCAGGATATAATATTAACGATCTCTTTAAAGAAGCTCAAACCCGGTGGCTGAAGCCGGCCGAAGTTCTCTTCATATTACAGAATCATGAGAAGTATAAGGTCACCCCAGAGCCTCCTCAACAACCTGTTAGTGGATCTTTATTTCTTTTTAACAAGAGGATCCTTCGGTTTTTCCGTAGAGACGGACACCGTTGGCGTAAGAAGAGGGATGGAAGGACTGTTGGTGAAGCACATGAACGACTTAAGGTTGGAAATGTTGAGACATTAAATTGTTATTACGCGCATGGGGAGGACAACCCGAATTTTCAGAGGCGTAGCTATTGGATGTTGGATCCGGCATATGAGCACATTGTTCTTGTTCATTATAGGGAAATTAGTGAGGTGAAGCCAAGTCCTGGATCTTTAATACAATCACCAGTATCCTCTTCTTCCTTCAGCCAGAGTCCGATCTCTAATACTACACAACATCAAGGATCTGTCTCCATGATTAGTGAATTATATGAACCTTATCAGAATTTATCCAGTCCAGAAGTTAGTTCAGATCTAGTCATCCAGAAAAATGGAAGTGAGAATGTAGAGAAGTTATATAGCACAGGGGAGTCAGATAGTTCAACTAAGGTTGATGTTAGCCAAGCTTTGCGTCGACTAGAGGAGCAATTAAGTTTGAATGATGATAGCTTCAAAGAATTTGTGGATGATGATCCAAATGGTTCAGATATCCTGGAATACCCTAGTGATAGCTCCAATCAGGATCAGTTTACTGCCTTTCATGCACAAGAACCTATTGTACATGATCAGTTCTATAGTGGGTATGCTCAGATGCAAGGGAATGCAAATATTAGTACAGATATCTTGGATTACCATGGCGATATCATCAATCAGGATCAGTTTACTCCCTTCCCTGGACGAGAACACATTCTAAATGATCAGTTTTATAGTGGACGTGCTCAAATGCAAAGTAATGCAGACATTAGTGGTGAGCATCGTCAATTCCTTGATCATGAATTTGCAGATGGAAACAAAGAATCTGTCTCTTGGAAAGAGGTTCTGAATTCATCAGGTGTTGAGCACCAGGAGAAACGCTTATATACATTGGACAGAAGTGGAAAACTATCTTCTTCATCGAGTAGATCACATGAAGGGCCGGAATATACTTCTTCGTTGCTGCCTCAACAAGTTGACAGTTTCAAGATTTCTCCATATTCTTCTGTGATAGAAACACATTCAGACTACTATACATCGTTTTTTGAGCAAGAACCGATTGGACATCTAGATTCAGATATCAGTTTGACTGTTGCACAAAAGCAAAAATTTACAATCCGGGAAATATCTCCAGAATGGGGTTATGCCACTGAGGCTACAAAGGTCATCGTTATTGGATCTTTTATGTGTGATCCATCAGAATCTGCATGGACTTGTATGTTCGGTGACGTTGAAGTTCCTGCTGAGATCATTCAGGAAGGTGTGATCCGTTGTGAAGCTCCTCCTCACCTTCCCGGGAAGGTGACAATCTGCATTACTTCAGGCAATCGGGAATCCTGCAGTGAAGTTAGGGAGTTTGAGTATCGAGTTAAGAGCAGTAGCTTTACTCCAAATAATTCACCTCCCACAGAAGCTAGGAGTGCAGAAGAACTGCTATTGCTTGTCAGATTCGCTCAAATTCTCTTGTCTGATTCACCAATGCAGAGAAGAGACATTGTTGAGTCTGAGTTCCTGAGAAAATCAAAAGCTGACGATGATACTTGGGGTGGTATTATAGAGGCTCTCCTAGTTGGCAGTGGAAGTTCATCTAGTACCATATATTGGCTTCTGGAAGAGTTTCTAAAAGACAAGTTGGAGCAATGGATTTCTTCTAGATCCCTTGGACTTGACCAGTCAGATTGTTCCTTGTCCAAGAAAGAGCAAGGCATGATACACATGATTGCTGGGTTGGGCTTTGAGTGGGCCTTATACCCAATACTCAATTTTGGAGTCAATATAAATTTCCGGGATATAAATGGATGGACTGCTCTACATTGGGCTGCGCGTTTTGGAAGGGAAAAGATGGTTGCAGTACTTGTTGCTTCTGGTGCATCAGCTGGAGCAGTGACAGATCCTAGTTCCCAAGATCCAATTGGCAAAACTCCGGCGTCTATTGCAGCCACCCATGGGCACAAGGGACTTGCAGGTTATCTTTCTGAGGTGGCACTAACTAGCCATCTGTCATCCCTTACACTGAAAGAAAGTGAGATTTCCAGAGGCTGCGCTGAGGTAGAAGCAGAAATAACCGTAAATAGTATCTCAACGAGTAGCCTCGAGGCCAATGAAGATCAGGTCCCACTGAAAAACACCTTAGCTGCAGTCCGAAATGCAGCGCAGGCTGCTGCTCGTATACAATCTGCTTTCCGGGCGCATTCTTTCAGAAGACGACAACATAGAGAAGTTGGTGTCAGTATAGATGATTATGGTATCAGTTCAGATGATATTCAAGGCCTTTCAGCCATGTCAAAGCTAGCCTTTCGTAATCCTCGTGATTACAATTCAGCTGCAGTATCTATCCAGAAAAAATATCGAGGCTGGAAAGGCCGCAAGGATTTCCTGGCGCTCCGCCAGAAAGTTGTTAAGATACAGGCGTGTGTGAGGGGTTATCAGGTTAGGAAGCACTATAAGGTAATCTGCTGGGCGGTTGGGATTCTGGACAAAGTTGTGCTAAGGTGGCGAAGAAAAGGAGCTGGTTTGCGTGGTTTTCGGCAGGAGACAGAATCCACTGAAGAAAGCGAAGACGAAGATATCCTCAAGGTGTTCCGCAAACAGAAAGTCGATGGAGCCATTGACGAGGCTGTCTCGCGGGTGTTGTCCATGGTCGAGTCTCCAGAGGCACGTGAGCAATATCAGCGCATGCTGGAGAGGTACCATCAAGCTAAGGCTGAAATGGGTAGCAGTAGCACTAGTGGTGAAGCAGCAGGACCAAGTTCCCTTGAGGAGAGGAAAAACAAGAGAGGAGCCTCCGGCGAGAGCTTTTTTCAAGGCGACGATGATAAAGACGATGACGACCTCCTCCTCTCCCGATTGCTGTCTCAGTTGGAATCACTGAAAGACAAACGGAGAGAGGAAATAACAAGCTGTGAAGGTGGTGGTGAATTGGAGGCGAGTGGTGGCGGCGGCGGCGAAGAAATTGACAAACAGGAGATAGTGAAAGAATTGAACAAGTTAAAGAGACAGAACACCATCACTCACTGGTTGCTTTCTGCGATGCTTGTGCTCACTATAGCTTGGCAAGCCTCGGAGGTGACCCTGCTTTTGAAAGTGAAACATGGATTGAGCAACCCATTCAAATACTGTGAAAGCCTGATTTCGGGCATATTTTCGGGGCGTTCCGAGCAAAGTCGACAGGATGAAAAGCACCAAAATGATGCCTACCCTTCTCTCAAAATGCCTGAGCTCCCCTCCGTCGAATTACCGGATATTGGTTTTACTGCTGAAAAACAT
