# Supplementary material for: Transcriptomics of long‐term, low oxygen storage coupled with ethylene signaling interference suggests neofunctionalization of hypoxia response pathways in apple ( Malus domestica )
Source: Plant Direct. 2024 Dec 20;8(12):e70025. doi: 10.1002/pld3.70025 (PMC11660084; doi:10.1002/pld3.70025)
Supplement: Supplementary file 2 — Data S2: Homologs of all 606 hypoxia response genes identified in this study across 42 representative species of land plants). [file PLD3-8-e70025-s004.gz › 01-integratedGeneFamilies_dir/428.fna]

>gnl_Ambtr_v1.0_evm_27.model.AmTr_v1.0_scaffold00114.20
CTAGCAGGTGCAGCCCTCATTGCCCCTGTAATCAATTACTGGTGGCCTGGTTTTCCTTCGAATTTATTGAAAGAGGGATATAATTGGCAACTTGTTCAGGATCAGTGGGCACTTAGAATCTTCCATTATTTGCCATGCTTAACTTATTGGTGGAACACACAAACATGGTTCCCAGGATGTAGTGTTCCATTGGCGGACCCAAGGATTTTCAACCCTTGGGATACTCAGATGCTCCCTAATATCTCAACGATGAGAAAGCCATATATGGGGCAAGCAAGGCAACAAGGGATTTATAACTCCATTGTTCGAGATCTGGTAGTGGGGTTTGGCACTTGGGATTTCGACCCCATGGATCTTGAGAACCCCTTTTCTGATGGAAATGGCTCAGTTCACTTGTGGCATGGAGACGACGATCGAATAGTGCCCCATATGCTTCAACGTTACATTGCCACGAAACTGCCTTGGGTTCATTACCATGGGCTTCAAGGTGTAGGCCACATGCTCATATATTCTGACTATATGTCTGAGATGATCATAAGGGCCCTCTTGCACGGAGCCAATAATTCTAAC
>gnl_Ambtr_v1.0_evm_27.model.AmTr_v1.0_scaffold00114.21
ATGGTAGGGAAGATTGTACTGGTTTTGTTGGTGGGTCTTATGGGAATTACATACAAGACCATTACTCCACCTCCTCCCAAAATATGTGGCTCCCCTAGTGGCCCACCTGTTACTGGACCTAGGGTCAGGCTTAAAGATGACAGACTTTTAGCTTATTTTGAGAAAGGAGATGCTAGAGCGAAGGCCACCTATAAGATTGTCATGGCTCATGGCTTTCACTGTTCTAGATACGACAGTCTTCTTGCCTCTCAGGAATTCTTGGAGGAACATGGGGTGTATATTTTGTCATATGACAGAGCAGGGTATGGAGAGAGTGACCCTAACCCAAAGAGGTCAGTGAAAAGTGAAGCTTTTGATGTTGAGAACCTTGCTGATGCTCTTCAACTGGGGCCCAAGTTTTATGTGATGGGTTTCTCCATGGGTGGCCACACTGTTTGGAGCTGCCTTAAATACATACCACACAGGCTAGCTGGTGCAGCATTGATTGCTCCTGTGGTTAATTATTGGTGGCCCAGTTTTCCTCCAAGCTTATCCCAAGAAGCATTCAAATGGCAGCTAGTTCAAGATCAATGGGCAGTTAGGGTCTTTCATTATGCGCCACGGTTGACCTATTGGTGGATCACCCAAAAATGGTTTCCAGGCTCCAGCGTTTCTGCAAGTGACAATAAGATTTTCAATCCATGGGATACAAAGTTGATTCCTAACATCACAGAATTCAGAAAGCATTTTGAGCACCAAGCACGTCAACAAGGAATTTATGAGTCCCTGGTTAGAGATGCAAATGTGGGGTTTGGCAGTTGGGATTATGATCCCATGGAACTCCACAATCCCTTTCCCAATGGTGAAGGTTCTGTTCACTTGTGGCATGGTGATGATGACTTGATTGTGCCCGTTATGCTCCAGCGTTATATTCCCACTAAACTTCCATGGATTAAATACCATGAGCTTCCTAGTGTTGGCCACATGCTCATTTACGACCCCAACATTTGTGACACGATTTTAAAAGCACTTTTGCAAGGAGAGAAGAATTCAAGC
>gnl_Ambtr_v1.0_evm_27.model.AmTr_v1.0_scaffold00114.19
ATGGCGGCTGTTAATCGAAAGATTTCAGCTGCCTCTGCTAGGTCTCACACCAGGAAAGCGAGGCAATCAAGTGGCTTTCGATTACCTTCAGGATTGTTTAGAAAAATAGGACTGGTTCTTTTTGTGGGTTTTGTGGCTTGGGCATATCAGGCTAGCCAGCCTCCACCCCATTTGATCTATGGTTCTACAAATGGTCCTCCTGTTACTGCAACTAGAATCAAACTAAGTGATGGGAGGTACTTAGCTTACAAAGAGAGTGGTGTGCCTAGAGAGAAGGCCAAGTATAAGTTTGTTATGGTTCATGGCTTTGATGGTTCAAGAAATATTCAATTGCCCGCTTCGCCGGAGCTTGTACAAGAATTAGGGGTTTATTTTGTGGCTTATGATAGAGCCGGGTATGGACAGAGCGATCCCAACCCTAATCGTTTTCTCAAATCTGAGGCTAATGACATTCAAGAACTTGCTGACCAGTTGGAACTTGGCTCGCAGTTCTATGTACTTGGCACATCAATGGGTAGCCACTCTGTTTGGGCTTGCCTCAAGTATATACCTCAA
>gnl_Ambtr_v1.0_evm_27.model.AmTr_v1.0_scaffold00114.17
ATGGCAAAATTGCCTTCAGGTGTAATGGGGAAGATATGGCTGCTTTTCTTTGTGGGGTTTTCTGCCTATTTGTACAGGCTCATCACCCCTCCTCCTCCAAGGATATGCGGTTCTCCCAATGGCCCTCCAATTACAGGACCAAGAATCAAGCTCAATGATGGCAGATTTCTTGCTTATTTTGAGAAAGGGGTGCCTAGAGAGAAGGCCCACTACAAGGTAGTCATGGTTCATGGCTTCGACGGTTCGAGATGCGACAGTGTTCTCGCCTCCCAGGAATTCTTGGAGGAGCATGGGGTGTATATTGTGTCATATGATAGAGCAGGATATGGAGAGAGTGACCCTAACCCAAAGAGGTCAGTGAAAAGTGAAGCTTTTGATGTTGAGAACCTTGCTGATGCTCTTCAACTGGGGCCCAAGTTTTATGTGATGGGTTTCTCTATGGGTGGCTACACTGTTTGGAGCTGCCTTAAATATATACCACACAGGATAGCAGGTGCTGCTTTAGTTGTTCCAGTTATCAACTACTGGTGGCCTAGTCTCCCTTCAAATCTATCAAATGAAGCTTATTATCAGCAACTCGTTCGGGATCAATGGATGGGTAGAATTGCACATCATGCTCCCCGCCTACTTTACCTTTGGTTGACTCAAAAGTGGTTCCCCTCATCGTCTGTGATGGAGAAAAATCCTATAATTTTCAGCGAGAAAGACAAGGAGTTATTATCCAAGTTCATAGAACTCAAGAGGAAATTTCCGGAGGAAAAACCGAGTCAAAATGATTTCGAGTCTCTGCACCGTGACGTAATGGTGGGTTTTGGGAAGTGGGAATTTGATCCTTTGGAGATCAAAGAGAACCCACTTTCTAAAGGCACCGTTCATATATGGCAAGGTGAAGAAGATAGGCTTGTGCCTTACAAGTTACAGCGCTACATCGCTGAAAAGCTTCCTTGGATTCGATATCATGAGATAGCCGAAGCTGGACACCTGCTGTTATTTACACAAGGCATGAGCGATGCTATGCTCAAGGCGCTTCTTCTTGCAGAGGAGCTGTCAAATTTATCTAGC
>gnl_Aquco_v3.1_Aqcoe2G140800.1
ATGTTTTCTAAGATAACAGTGCTGTTGGTGGCGGGTTTCCTAGGATGGGCATATAAGGCCACAGAACCTTCTCCACCAAAGATATGTGGATCTCCAGGTGGTCCTCCTGTTACTGCACTTAGAATCAAATTGAGGGATGGGAGACATCTGGCCTATGTAGAAAGAGGAGTTGCGAAGGAAGTGGCAAAGTATAAGATCATTACTGTTCATGGCATCTGCACCTCCAAAGACTTGGTTATGCCTGCATCTCAAGAACTTATGGAGGACTTGGGAATTTACATGTTGGCATTTGACAGAGCTGGTTATGGAGAGAGTGATCCACACCCGAAGCGCTCAGTGAAGAGTGAAGTGCTCGACCTTCAAGAGCTTGCTGACCAATTGGAGCTTGGACAGAAGTTTTACGTGATTGGAACTTCTTTGGGCGGTTGCTTCACTTGGGGGTGCCTGAAGTACATACCACACAGGATAGCAGGGGCAGCTCTACTTTCACCAGTGGTAAACCACTGGTGGCCTTCCCTTCCTTCAAGTTTATCAAAAGAGGTGTTCAGAAGGCAACATCTTCGCAATCAATGGAACATTAGACTCGCACATTATGTACCTCGATTTTACTCTTGGTTTATTCAGAGATTCTATGCAAGGTCTGGTGTAGTGCTCATGGACCCTGCAACTTTCAGCGCCAAAGACAAGGAGATCTTAAAGCAGATGTCACGAACTAAATGGAAAGGCCAGGACAAAGTTATGCAGCAAGGAGAATTTGAATCTCTTCATCGAGACATACTAGTAGGTTTTGGCGATTGGGGCTTTGATCCCCTTGATCTAAACAATCCATTTGAACACAATGAGAGTTCTGTTCACATATGGCAGGGTGATGAAGATAGAATGGTATCTGTTATCCTACAACGCTACGTTTCAGAACGATTACCTTGGATTAAGTACCATGAGGTTCCTCGTGCTGGGCATATATTGGCGCATACTGACAACTTATTTGATGTAATTTTGAGGGAACTTTTGATCGGCAACAAAGAGCCTAGC
>gnl_Aquco_v3.1_Aqcoe2G140600.1
ATGAGTTTTCCTTTAGAGTTTCCATTGTTCAAAACAAGCATGACATTCAAGCTTGAACTCATATATTCAATCATATTTAGTCTACTTTGGAGATGTTATACTGGATTTGATAGTCATGAGTTACTTGTTTCAGGAATCTATACTCAGTTTCTAGCACTAGCAATTGTGTTACTTTATGGATGGGTTGATAAGAAAATAAAGACTCCCCTTCCAAATATATGTGGATCTCAAAATGGTCCTCCTATTACTTCACCAAGAATTAAGCTAAGTGATGGAAGGTTTTTGGCTTACAAAGAGAAAGGTGTCTCAAAGGAGAAGGCTAAGTATAAGATCATGGTCGTTCATGGTTTCGACAGTTCCAAAGACTTCAACTTACCAGCATCTCAAGAACTTGTTGAAGAACTTGGGATCTACTTTTTATTGTTTGATAGAGCCGGGTATGGAGAAAGTGATCCAAACCCAATGCGTTCAGTGAAGAGTGAAGCATTTGACATTCAAGAACTCGCTGATCAATTGGAGATTGGATCAAAGTTTTATATCATTGGATCCTCTATGGGATGTTATCCCCTTTGGAGTTGTCTTAAACACATACCTTGCAGCATAGCGGGTATGACGCTGGTATCCCCGGTTGTTAACTTCTGGTGGCCATCTTTACCTGCTAAGCTATCTAAGATGGTTTACAAGAGGCTTCTGAAGCAGGATCAATGGGCATTTCGAGTAGCACACTATGCCCCTCGACTACTGTACTGGTGGTTAACTCAAAAATGGTTTCCTTCGCTTAGCGCATTGGAGTGGTGCCTTGAAATTCCAAGTAGCCAAGATATAGAGACTCTAAAGAAGATGCAAGGAACACCACAACCTGATCAGGAAAAAACACGGCAACAGGGTGTTTTTGAATCTCTGCATCGCGATTTAATAGTTGGATTTGGAAAATGGGATTTTGACCCTATGAAGTTGACAAATCCATTTCCTCACAATGAGAGCTCGGTTCATATATGGCAAGGTTATGAAGATAAGATGGTTCCAGTTGAATTACAACGTTATGTTTCACAAAAGCTATCTTGGATTCGATATCATGAGGTTCCTAATGCTGGCCATTTGCTAGTGCATGAACCTGTTTTTGCTGATGCTATCTTAAGGGAACTTCTTCTTGGAGAAAAGCCCTCTTTCTCTTTGGCAGAA
>gnl_Aquco_v3.1_Aqcoe1G447400.1
ATGGCAGTTGCTGGTAGGAAGATATCAGCTGCATCAGCAAGGGCTCATACTAGAAAATCTAAACAGAAAACTTCATTTAAACTACCTTCAGGGATGTTTAAGACAGTTTCGTTGGTCTTGTTGGTGGGGTTTCTGGCATGGGCTTATCAAGTTATTCAACCCCCGCCACCTAATGTTTGTGGTTCCCCTGGCGGTCCACCTGTTACCGCGCCAAGAATAAAGCTCAAGGATGGAAGACATCTGGCCTACAAGGAGTATGGTGTGCCGAAAGACAAGGCCAAATATAAGATTGTATTTGTTCATGGAGCTGGCTGTTGCCGTCATGATGCCCCATTTTTATCTCAGGAATTTGTAGAAGAGCTAGGTATCTATTTGGTGTCTTTCGATAGACCTGGCTATGGAGAGAGTGATTCTAACCCGAGTCGCACAGTGAAGAGCTCTGCTTTGGATGTAGAAGAACTGGCTGACCAGCTGGGTTTAGGCTCAAAGTTCTATTTAATTGGATATTCAATGGGAGGACAAGTGGTTTGGTCCGCCCTCAAGTACATCCCTCATCGGCTTTTAGGTGCAACTCTACTTACACCAGTAGTCAACTATTGGTGGCCTGGATTTCCAGCCAATTTGTCTAAAGAAGTGTACAACCAGCAATTTACACAGGACCAATGGGCAGTGCGGGTGGCTCACTACACCCCATGGCTCACCTATTGGTGGAACACTCAGAAATGGTTCCCTTCTTCCAGCGTTGCATCTGACAACCCTCAGGTTTTTTCGCAACCAGATAGAGCGGTTCTCCCCAAGATAGCAGCAAAAAGAAATTATCTGGCCCAGATAATACAGCAAGGTAAATTTGAGTCCGTCCTTCGTGACATGATAGTTGGTTTTGGAAAGTGGGAATTTGATCCAATGGATCTTGAGAACCCATTTCCTAATAATGAAGGTTCTGTTCACCTGTGGCAAGGAGATCAAGATCTTCTCGTGCCTGTTACGTTGCAACGCTACATTGCCGAAAAGCTCCCATGGATTCAGTATCATGAACTTAAAGATACAGGTCACTTGTTCCCACAAGTTGATGGCCTGGGTGAAACCTTTTTAAGAGCATTTTTACTGGAAAAG
>gnl_Arath_TAIR10_AT2G36290.1
ATGGCTACTGGATCAACAACCGATTCCGCCAGGTCTCCTTCCTCAGGTGTTCTCCAAAAGCTGTTATTACTATTCTCTGTCTGTATAGCTACTTCAACTTATAAAGCAATCCAGCCTCCTCCATCAAAGCTATGTGGCTCTCCTGATGGTCCATCCATCACAGGACCAAGGATTAAGCTAAGAGACGGAAGGCAGTTAGCTTACAAAGAGCATGGAGTTCCTAGAGATGAAGCTACTCATAAAATCATCGTTGTCCATGGATCTGATAGTTGCAGACATGATAATGCTTTCGCAGCTCTACTATCACCGGATATTAAGGAAGGACTAGGTGTGTATATGGTTTCATTTGATAGACCTGGTTATGCAGAGAGTGATCCTGACCCAAACCGTACTCCTAAAAGCTTGGCTTTGGACATTGAAGAGCTTGCTGATCAGTTGAGTCTAGGATCGAAGTTCTATGTCATCGGTTACTCGATGGGAGGACAAGCTACTTGGGCATGCCTTAAATACATTCCTCACAGGTTGGCTGGAGTAACGCTTGTTGCTCCAGTGGTGAACTATTGGTGGAAGAACTTTCCATCAGAGATCTCAACCGAAGCTTTTAACCAACAAGGGAGAAATGACCAATGGGCGGTTCGTGTTGCACACTATGCTCCTTGGCTTACTCATTGGTGGAACTCCCAGAGCTGGTTCCCTGGATCAAGTGTTGTGGCTCGCAATCTCGGTATGTTGTCCAAAGCAGACAAAGAGATCATGTTTAAGCTCGGTGCTGCAAGGAGCCAACATGAGGCACAAATAAGGCAACAAGGAACACACGAGACATTGCACCGTGACATGATTGTTGGATTTGGAACTTGGGAGTTCGATCCAATGGAGCTCGAGAATCTGTTCCCGAACAATGAAGGATCAGTGCACTTGTGGCAGGGAGATGATGATGTGCTTGTCCCTGTGACTCTGCAACGTTACATTGCGAAGAAGCTGCCATGGATCCATTACCATGAGATTCCTGGAGCAGGGCATTTGTTCCCGTTTGCTCCAGGTATGGTTAATAACATTGTTAAAACGCTCTTAACCAATGATGGAGTGAAGAAG
>gnl_Arath_TAIR10_AT1G74280.1
ATGACGAGAGATTCATCAAGGAACAGCTCATTAAAGCCATGGCCTCGAAAAAAATTTCTTTTTCCTTCTGTTGTGATTGTCATTGTTGGGATAATCGTGGCGTTTACTTATCAGTCCAAGTTGAAACCACCTCCGCCGAAGCTATGTGGCTCCTCCGGTGGTCCACCGATCACAGCGCCGCGGATAAAGCTTCAAGATGGGAGGTATTTGGCTTACAAAGAGCATGGACTTCCAAGAGAGAAAGCTAACCGCAAAATCGTCTTCATCCATGGATCCGATTGTTGTAGACACGATGCCGTTTTCGCCACTCTGCTTTCTCCGGATTTAGTAGAGGAACTAGGTGTATATATGGTTTCATTCGACAGACCGGGCTATTGTGAGAGTGATCCGCATCCAAGTCGTACACCGCGAAGCTTGGTTTCGGATATTGAAGAGCTAGCTGATCAGTTGAGTCTAGGATCGAAATTTTATGTGCTCGGGTACTCGATGGGAGGACAAGCAGCATGGGGATGTCTTAAATACATTCCTCATAGGTTAGCCGGAGTAACACTAGTTGCTCCAGTGGTTAACTATTATTGGAAGAACTTACCTTTGAACGTTTCCACTGAAGGTTTTAACTTTCAACAAAAGAGAGATCAATTGGCAGTTCGTGTTGCTCACTATACTCCTTGGCTTATCTATTGGTGGAACACACAAAAATGGTTCCCTGGTTCGAGTATTGCAAACCGAGATCACAGTCTCTTGGCACAGCCGGATAAAGATATCATTTCGAAGCTTGGTTCTTCGAGGAAACCACATTGGGCAGAGGTAAGGCAGCAAGGAATACATGAGAGTATTAACCGTGACATGATCGTTGGTTTTGGGAACTGGGAATTTGGTCCTTTAGACCTCGAGAATCCGTTTTTGAATAAGGAAGGCTCTGTGCATTTGTGGCAAGGAGATGAGGACATGTTAGTACCTGCGAAGCTGCAGCGTTACCTTGCTCATCAGCTTCCATGGGTTCACTATCATGAGGTTCCGAGAAGTGGCCACTTCTTCCACTACACTAAAGGTGTAGTTGATGACATTGTAAAGTCGCTCTTAACCTCCGATGTAAGAGCATCTAGAGTTTGTATT
>gnl_Arath_TAIR10_AT1G08310.2
ATGGGGGATTCTCCTGCTAGTTCAAATAGAGTTAAGCTTCGGGATGGGAGATTCTTAGCTTATAAAGAAAGAGGAGTTCCAAAGGAAAAGGCCAAATACAAGATCATTCTTGTTCATGGCTTTGGAAGCTCCAAAGATATGAACTTCTCTGCCTCAAAATTTTTTCAGGAGCTTATAGAAGAACTTGAGGTGTACTTGCTATTCTACGACCGTTCTGGATATGGAGCATCAGATTCAAACACAAAACGTTCGTTGGAAAGCGAAGTTGAAGACATAGCAGAACTTGCAGATCAGCTGGAGTTAGGACCTAAGTTTTATCTAATTGGAATTTCCATGGGATCTTACCCTACTTGGGGTTGCCTAAGACACATACCTCACAGGTTATCCGGCGTGGCTTTTGTTGCTCCGGTGGTTAATTATCGATGGCCTTCACTTCCGAAGAAGCTAATCAAAAAAGATTATAGGACAGGTATTATCAAATGGGGTTTGAGGATATCAAAATATGCACCTGGACTGTTACATTGGTGGATCATTCAAAAGCTCTTCGCTTCAACTAGTTCGGTCCTTGAAAGCAATCCGGTCTACTTCAACAGCCACGACATAGAAGTGCTCAAGCGAAAAACTGGTTTTCCCATGCTTACTAAGGAAAAGCTACGGGAAAGAAATGTTTTCGATACTCTAAGGGACGATTTTATGGTTTGTTTCGGGCAATGGGACTTCGAACCCGCGGATCTAAGCATCAGTACAAAGAGCTATATTCACATCTGGCATGGTAAGGAAGACAAAGTTGTTCCATTTCAACTTCAAAGATGCATTCTGCAGAAACAACCTTTGATCAACTACCACGAAATCCCCCAAGGCGGACATCTGATCGTACACTACGATGGCATTTGCGATACGATTCTACGTGCACTATTGCTCAAGGAAGAACAACAAAAGCTGTATAAAATAAAT
>gnl_Arath_TAIR10_AT1G74300.1
ATGGCGATTGGACCATCAAGTGTGATCATTATTGTTGGGATAATCTTGGCGTTGACTTATCAGTCAATCTTGAAACCTCCTCCACCGAATCTATGTGGCTCCCCCGGTGGTCCACCGATCACAGCACCGCGTATAAAGCTGCGAGACGGGAGACATTTGGCATACAAGGAGTATGGACTTCCAAGAGAGAAAGCTAAACACAAAATAGTCTTCATCCATGGATCCGATAGTTGTAGACACGACGCCGTTTTCGCCACTCTTCTTTCTCCGGATTTAGTTCAAGAACGAGGCGTGTATATGGTTTCGTTTGACAAACCGGGTTATGGAGAGAGTGATCCGGATCCAATCCGTACACCAAAAAGCTTGGCTTTGGATATTGAAGAGCTAGCTGATCAACTGAGTCTAGGATCAAAGTTCTACGTGATTGGGAAATCAATGGGAGGACAAGCGGCGTGGGGATGCCTTAAGTACACCCCTCACCGGTTAGCCGGAGTAACACTAGTTGCTCCTGTGGTTAACTACTATTGGAGGAACTTACCTTTGAACATTTCCACTGAAGGATTTAACTTGCAGCAAAAGAGAGATCAATGGGCGGTTCGTGTTGCTCACTACGCTCCTTGGCTTATTTACTGGTGGAACACACAAAACTGGTTCCCGGGTTCGAGTGTTGTGAACCGAGATGGCGGTGTCTTGTCACAGCCCGATAAAGATATCATTTTGAAGCTGGGATCTTCGAGGAAACCGCATTTGGCAGAAGTAAGGCAGCAAGGAATACATGAGAGTATTAACCGTGATATGATTGTGGGTTTTGGAAATTGGGAATTTGATCCTTTAGAACTCGAGAATCCGTTTTTAAACAGAGAAGGCTCTGTTCATTTGTGGCAAGGAGACGAGGACATGTTAGTGCCTGTGACGCTGCAACGTTACATTGCAGATAAGCTTCCTTGGCTTCACTATCATGAGGTTGCCGGAGGTGGCCACTTCTTCCCCCTCGCTAAAGGTGTCGTTGATGAGATTGTTAAGACAGCTCTTAACCAC
>gnl_Arath_TAIR10_AT1G74290.1
ATGGCAAGTGATTCATCAAGGAAGAGCTCACTAAAGCCATCTTCTCGAAAGAGTTTTCTTTTTCCTTCTGTTGTGATTGTCATTGTTGGGATAATCGTGGCGTTGACTTATCAGTCGAAGTTGAAACCTCCTCAGCCGAAGCTATGTGGCTCCTCAAGTGGTCCACCGATTACAGCACCGCGGATAAAGCTTCAAGATGGGAGGTATTTGGCTTACAAAGAGCATGGACTTCCAAGAGAGAAAGCTAACCGCAAAATCGTCTTCATCCATGGATCCGATTGTTGTAGACACGATGCCGTCTTCGCCACGCTGCTTTCTCCGGATTTAGTAGAGGAACTAGGTGTATATATGGTTTCATTCGACAGACCAGGCTATTGTGAGAGTGATCCGCATCCAAGTCGTACACCGCGAAGCTTGGTTTCGGATATTGAAGAGCTCGATGATCAACTGAGTCTAGGATCAAAGTTCTACGTGATTGGGAAATCAATGGGAGGACAAGCGGCGTGGGGATGCCTTAACCTTAAGTACATCCCTCATCGATTAGCCGGAGTAACACTAGTTGCTCCTGTGGTTAACTACTATTGGAGGAACTTACCTTTGAACGTTTCCACTGAAGGTTTTAACTTTCAACAAAAGAGAGATCAATGGGCGGTTCGTGTTGCTCACTATGCTCCTTGGCTTATTTATTGGTGGAACACACAAAAATGGTTCCCTGGTTCGAGTATTGCGAACCGAGACAGTCTCTTGTCACAATCGGATAGAGATATCATTTCGAAGCGTGGTTATACGAGGAAACCACATTGGGCAGAGGTAAGGCAGCAAGGAATACATGAGAGTATTAACCGTGACATGATCGTTGGTTTTGGGAACTGGGAATTTGATCCTTTAGACCTAGACAATCCGTTTTTGAACAATGAAGGCTTTGTGCATTTGTGGCAGGGAGATGAGGACATGTTAGTGCCTGTGAAGCTGCAGCGTTACCTTGCTCATCAGCTTCCATGGGTTCACTATCATGAGGTTCCGAGAAGTGGCCACTTCTTCCACTTCACTAAAGGTGTGGTTGATAACATTGTAACGACGCTCTTAACCACCGATACTGATACGATTCGTCAG
>gnl_Arath_TAIR10_AT3G54240.1
ATGAAGAAATGGTTAATAACAGGAGCAGTGGTAATAGTGTTGATTGGATTAGGGGCATGGGCTATTGTTTCCATTACACCTCCACCTCCTAAGAGATGCGGAACCCCAGGTGGACCGCCTATTACCGCCCCTAGGATACGTCTCAGCGATGGCCGTTATTTAGCCTATGAAGAACATGGAGTTAGTAGACAAAATGCCACTTTCAAGATCGTCTTTATCCATGCATTCTCGACATTTAGGCGTGACGCTGTTATCGCCAACCGTGTTCGCCCTGGCTTTCTCGAGAAAAATGGCATCTACGTGGTTTCATATGATCGACCTGGTTATGGAGAGAGCGATCCTCACTCGAGTCGCAATGAAAAGACTTTAGCTCATGACGTTGAACAACTTGCTGACCAACTACAACTTGGTTCCAAATTTTACGTGGTTGGATACTCAATGGGAGGTCAAGCCGTTTGGGGTGTTCTCAAATACATTCCTCACAGGCTCGCAGGAGCGACACTGCTTTGTCCTGTGACCAACTCATGGTGGCCGAGTTTCCCAGATAGTTTGACATGGGAGCTATGGAACAAACAATCAAAATCCGAAAGGTTTTCGATGCTCATTACTCATCACACTCCATGGCTACTCTACTGGTGGAACAATCAAAAGCTATTTTCAACAACAGCTGTGATGCAATCAAGCCCCAATATGTTCTCTCCTCAAGATCTTGCACTACTGCCCAAACTCGCCGCAAGGGTGTCTTACAAGAACCAAACAACACAACAAGGGACACACGAATCACTTGACCGAGACCTGATTGTTGGATTTGGGAAATGGAGTTTTGACCCTATGAAGATCGAGAATCCGTTCCCTAAGGGTGAAGGTTCGGTACATATGTGGCAAGGGGATGATGATCGGCTCGTCCCGATACAACTACAAAGGATCATTGCTCAGAAACTAACTTGGATCAAGTATCATGAGATTCCAGGTGCTGGTCATATTTTTCCGATGGCTGATGGGATGGCAGAAACTATCTTAAAAGAACTCTTGCCTATTCCTCAATCATCT
>gnl_Arath_TAIR10_AT3G48410.1
ATGGCTGGAGAAGAAATAGAGAGGGAGAAGAAATCTGCAGCATCTGCAAGAACTCACACCAGAAACAACACTCAACAAAGTTCTTCTTCTGGTTATCTGAAAACGCTTCTCCTGGTAACGTTCGTCGGAGTTTTAGCATGGGTTTATCAAACAATCCAACCACCACCCGCCAAAATCGTCGGCTCTCCCGGTGGACCCACCGTGACATCACCGAGGATCAAACTGAGAGACGGAAGACATCTGGCTTACACAGAATTCGGAATCCCTAGAGACGAAGCCAAGTTCAAGATCATAAACATCCACGGCTTCGATTCTTGTATGCGAGACTCGCATTTCGCCAATTTCTTATCGCCGGCTCTTGTGGAGGAATTGAGGATATACATTGTGTCTTTTGATCGTCCTGGTTATGGAGAGAGTGATCCTAACCTGAATGGGTCACCAAGAAGCATAGCATTGGATATAGAAGAGCTTGCTGATGGGTTAGGACTAGGACCTCAGTTCTATCTCTTTGGTTACTCCATGGGTGGTGAAATTACATGGGCATGCCTTAACTACATTCCTCACAGGTTAGCAGGAGCTGCCCTTGTAGCTCCAGCGATTAACTATTGGTGGAGAAACTTACCGGGAGATTTAACAAGAGAAGCTTTCTCTCTTATGCATCCTGCAGATCAATGGTCACTTCGAGTAGCTCATTATGCTCCTTGGCTTACATATTGGTGGAACACTCAGAAATGGTTCCCAATCTCCAATGTGATTGCCGGTAATCCCATTATTTTCTCACGTCAGGACATGGAGATCTTGTCGAAGCTCGGATTCGTCAATCCAAATCGGGCATACATAAGACAACAAGGTGAATATGTAAGCTTACACCGAGATTTGAATGTCGCATTTTCAAGCTGGGAGTTTGATCCGTTAGACCTTCAAGATCCGTTCCCGAACAACAATGGCTCAGTTCACGTATGGAATGGCGATGAGGATAAGTTTGTGCCAGTAAAGCTTCAACGGTATGTCGCGTCAAAGCTGCCATGGATTCGTTACCATGAAATATCTGGATCAGGACATTTTGTACCATTTGTGGAAGGTATGACTGATAAGATCATCAAGTCACTTTTGGTTGGGGAAGAAGATGTAAGTGAGAGTAGAGAAGCCTCTGTT
>gnl_Arath_TAIR10_AT3G03240.1
ATGTTGTTTCTAACCGCGGCTGTCTGTTTAATATGCTTTTACGTCTACAAGTCCGTGAAACCGCCGCCGCCAATTCCATTGCCGGAGAATGTTTCTGAGATATCTCCAAGAATCAAGCTCAACGATGGCAGATATTTAGCTTACAAAGAATTAGGGTTTCCTAAAGACAAAGCCAAAAATAAGATTATCATTCTCCATGGATTCGGGAGTTCCAAGTTAGTGGATTTAAAAATCACACAGGAAATGATCGACGAATTCGAGATATACTTCTTGTTGTTCGATAGAGCTGGTTATGGAGAAAGCGATCCTCATCCATCACGAACACTAAAAACGGATACATATGACATCGAAGAACTTGCTGACAAATTGCAAATCGGTCCAAAGTTCCATGTCCTAGGAATGTCACTCGGGGCTTATCCAGTTTACGGCTGTCTCAAGTACATTCCTCATAGACTAAGTGGAGCAACGTTGGTGGTTCCGATACTGAATTTTTGGTGGAGTTGTCTGCCTCTAAACTTGTCGATTTCAGCGTTCAAGAAATTGCCAATTCAAAATCAGTGGACACTTGGAGTCGCACACTACTTTCCATGGTTATTATATTGGTGGATGACTCAGAAATGGTTTTCCCCATTTAGTCAGAATCCTAGAGAAACTATGACCGAGCGCGATATAGAGCTCGCGGATAAGCATACAAAACACGCATATATTAAGGAATCCGCACTACGACAAGGTGAATATGTGAGCATGCAACGAGACATCATTGCGGGTTACGAGAATTGGGAGTTTGATCCAACCGAACTGAGCAATCCATTTTCAGATGATAACAAAGGGTCAGTTCACATTTGGTGTGCACTCGAAGACAAACAAATTTCGCATGAGGTTTTACTCTACTTATGTGATAAGCTTCCATGGATAAAGCTTCATGAAGTCCCTGATGCTGGACATCTTATTATCCATGAGAAGCAGCATTTTGAAGACATTATTAAAGCCGCTTGTAGT
>gnl_Arath_TAIR10_AT3G03230.1
ATGGTGCTTCTACTTGTGATTGTGGGATTAATAAGCTATTATGTCTACAAGTCCATAACACCGCCGCCACCGATTCCACTGCCGGAAAATGTTTCCGAGATATCTCCAAGAATCAAGCTCAATGATGGAAGGCATTTAGCGTACAAGGAATTAGGGTTTCCAAAGGACAAAGCCAAAAACAAAATAATAATCGTCCACGGAAATGGAAATTCCAAAGACGTCGATTTATACATCACACAGGAAATGATTGATGAATTCAAGATATACTTTTTGTTCTTCGATAGAGCTGGTTATGGAGAAAGCGATCCTAATCCAACACGAACGCTGAAAACAGATACATACGATATCGAAGAACTTGCTGACAAATTGCAAGTCGGTCCAAAGTTCCACGTTATAGGCATGTCACTTGGAGCTTACCCTGTTTACGGTTGCCTCAAATACATTCCTAATAGGCTCAGTGGAGCTTCGTTGGTTGTTCCGTTAGTGAATTTTTGGTGGAGCCGTGTGCCTCAAAACTTATTGAATGCAGCGATGAAGAAATTGCCAATTGGATTTCAATTGACACTTCGAGTCGCACACTACTCTCCATGGTTGTTATATTGGTGGATGACTCAGAAATGGTTCCCGAATAGTCGAAATCCCAAAGATACTATGACCGAGCGCGACCTAGAACTCGCGGAAAAGCATACCAAACACTCTTATATCAAGGAGTCTGCTTTACGACAAGGTGGATATGTGACCACACAACAAGACATCATAGCGGGTTACGGGAATTGGGAATTTGATCCAACCGAATTGAAGAATCCGTTTTCGGATAGTAACAAAGGGTCGGTTCATATGTGGTGTGCACTCGAAGACAAACAAATTTCACGCGATGTTTTACTCTATATATGCGATAAACTGCCATGGATAAAGCTCCATGAGGTCCCTGATGGTGGACATTATATTATCCATGAGAAGCGGCATTTTGAAGCCATTATCAAAGCCGCTTGTAGTGAC
>gnl_Arath_TAIR10_AT3G44510.2
ATGGAGGAACATCTTCAAGGAAGAATCAAACTTCACGATGGTAGATACTTGGCCTACAAGGAAAGAGGTGTCCCCAAGGATGATGCAAAGTTCACGATCGTTCTTGTTCATGGATTTGGTAGCTCCAAGGATATGAACTTCAATGTCTCACAAGAGCTTGTGAATGAAATTGGTATATACTTTGTGCTATATGATCGAGCTGGTTACGGAGAGAGCGACCCGAATCCTAAACGTTCGTTGAAGAGTGAAGCCTACGATGTTCAGGAACTGGCGGATGGTTTAGAGATCGGATCCAGGTTTTATTTGATTGGAATTTCAATGGGTTCCTACACTGTTTGGAGCTGCCTTAAACATATTCCTCAAAGGTTAGCAGGAGTGGCAATGGTGGCTCCGGTGGTGAATTTCCGGTGGCCGTCTATTCCAAAGAGTCTGATGCCAAAAGACTACAGAAGAGAAGTGGCGAAATGGTCTGTTTGGATAGCTAACTATTTTCCGGGACTTTTGCAATGGTTGGTGACTCAGAACATGTTCTCTACAACTTCCATGCTAGAGAAAAACCCTGTCTACTTCAACGACCAAGACATTGAAGTCCTTAAGCACATCAAAGGCTTCCCAATGCTCACTAAGGAGAAGTTACGGGAGCGCGGCGTCTTCGGGACGCTGAGAAGCGATTTTTTGGTAGCATTCGGCGACTGGGACTTCGATCCGGCAGACCTACCTGACCCGTCTCTGTCTGGACCGGAAAAGGGCTCTTCTTCTGTTCACATATGGCAAGGCTACGAAGACAAAGTGATGCCATTTCAGCTGCAAAGATGTTTGTGCCGCAAGCTACCATGGATTAGGTACCATGAGGTCCCTAAAGGAGGCCACCTGATCGTGCACTACGACGGCATATGTGATGCGATTTTGAAATCACTTCTTTTAGGAGAAGATCTCCCAATGTACAAACCAAAAGCTGTGATCACTGAGCCAGCT
>gnl_Arath_TAIR10_AT5G22460.1
ATGATGTTTTCGGTGACGGTTGCGATCCTTGTTTGTCTTATTGGCTACATTTACCGATCATTTAAGCCTCCACCACCGCGAATCTGCGGCCATCCTAACGGTCCTCCGGTTACTTCTCCGAGAATCAAGCTCAGTGATGGAAGATATCTTGCTTATAGAGAATCTGGGGTTGATAGAGACAATGCTAACTACAAGATCATTGTCGTTCATGGCTTCAACAGCTCCAAAGACACTGAATTTCCCATCCCTAAGGATGTAATTGAGGAGCTTGGGATATACTTTGTGTTCTACGATAGAGCAGGATATGGAGAAAGTGATCCACACCCATCACGCACTGTTAAGAGTGAAGCATACGACATTCAAGAACTCGCCGATAAACTCAAGATCGGACCAAAGTTCTATGTTCTTGGTATATCACTAGGTGCTTACTCGGTTTATAGTTGCCTCAAATACATTCCCCACAGACTAGCTGGAGCAGTCTTAATGGTTCCATTTGTGAACTATTGGTGGACTAAAGTGCCTCAAGAAAAATTGAGTAAAGCGTTGGAGCTAATGCCAAAGAAAGACCAATGGACGTTTAAAGTGGCTCATTATGTTCCGTGGTTGTTATATTGGTGGTTGACCCAAAAACTATTTCCGTCTTCGAGTATGGTCACGGGGAACAATGCGTTATGCAGCGACAAAGATTTGGTCGTCATAAAGAAGAAAATGGAGAATCCACGCCCTGGCTTGGAAAAAGTTAGACAACAAGGAGACCATGAATGTCTTCACCGGGACATGATAGCCGGATTCGCGACATGGGAATTCGACCCGACTGAATTAGAAAATCCGTTTGCGGAAGGCGAAGGATCGGTCCACGTTTGGCAAGGGATGGAAGACAGAATCATTCCATACGAAATTAATCGATATATATCAGAGAAGCTTCCATGGATTAAGTACCATGAGGTCTTAGGTTATGGACATCTTCTAAACGCCGAGGAGGAGAAATGCAAAGACATTATCAAGGCACTTCTTGTCAAC
>gnl_Betvu_v1.2_Bv4_097570_htfm.t1
ATGTTGACGGTCTTGCTGAAGGCAGGCATTATGAAGAATGTTGGAGTGATCTTTCTCATCACTATTGTGGCAACAATTATATATCAATTCAACCTGCCACCACCACCACGGTTATGTGGCCTTCCTGGTGGACCGCCCATAACAGCACCAAGGGTCAAGCTAAGGGATGGTAGATATTTGGCATACAAAGAGATTGGCGTACCTAAGGAGAACGCCAAGTTCAAGGTCATATTTGTTCATGGTTTTGGCAATTCCAGGCATGATGTGGTTGTTGCAGCTAATCTTCCTCGGAGATTTATTGAACAGTTGGGATTGTACATAGTGTCATTTGATAGGCCAGGTTATGGAGAGAGTGATCCAGATCCAAAGAGAACAGTGAAAAGCATGGCTTTGGATATTGAAGAGCTTGCTGACCAGTTGAAGCTTGGAGATACATTTTATTTGATTGGATTTTCCATGGGCGGGCAAACAGTCTGGGGTTCCCTAAAATACATTCCCCACAGGCTGGCAGGAGCAGCCCTATTAGCTCCAGTTGTGAATTACTGGTGGAGTGGCTTCCCTGCTGACTTAGCTAAGGAAGCCTTTCAAAAGCAGGCACCACAGGACCAATGGGCGCAAACTGTTGTTTACTACTTTCCACGGCTAACTTACTGGTGGAACACCCAAAAGCTCTTTCCTGGTTCCAGTGTTGCTGCTGGAAAAGCTGAACTCAGTCCACAGGATCTTGAACTTATCCCAAAGATCATTTCACTTGGAACAGATCACAGGGGACAGGTGAAGCAACAAGGGGAATTTGAGTCACTCCATCGGGATATGATGATTGGATTTGGGAGCTGGGAATTTAGTCCTATAAATCTCACGGACCCCATTCCGAGCAGGCAAGGATCCGTTCATCTATGGCAGGGCAATGAGGATACCCTTGTTCCAGTCACGTTGCAAAGATACATTGCCCAAAAACTTCCATGGATTAAGTACCATGAAGTTGCAGGAGCCGGGCATTTGTTTCCATTTGCTACAGGAATGGCTGAAGCTATTCTCAGAGCACTGCTGCTTGGTGTAGATCCC
>gnl_Betvu_v1.2_Bv7_159600_pdpk.t1
ATGGCTTCTGGAGGTCCTGTTAAGCGAGTTTCTGCTGCTTCTGCTAGGGCCCACACTCGTAAATCCACTTCTAAATCCTCTTCTTTTGGCTTGTTTAAGAAACTACTTCTACTCAGCATTGTTGGTCTCTTGGCATGGGCTTATCAAGCGACTCGCCCTCCTCCCCCAAAAATTTGTGGAAGCTCAGATGGTCCTCCTATTACAGCACCAAGAATTAAGCTAAATGACGGGAGGCATTTGGCCTACAAAGAGCATGGTGTACCAAAAGATGAAGCAAAGTACAAATTCGTCTACATCCATGGCTTTGACTCCTGTCGGCATCATGCTGTAGTTGCCAACCATCTTTCTGCGGAAACAGTTGAAAGTTTAGGAACTTATATTGTGGCAATCGATCGACCTGGATACGGAGAAAGTGATCCAAATCCAAATTGGACTGCAAAGAGCATTGCGTCAGATGTAGAGGAGTTTGCTGATAAGTTGGGACTTGGAAAGAAGTTTTATCTAATTGGCTTTTCCATGGGTGGTCAAGCAATGTGGAGCTGCCTCAAGTATATTCCACATAGGGTTGCAGGAGTAACAATATTAGCTCCAGTTGTCAACTACTGGTGGTCAGGTTTACCCGCTAACCTTTCTGCTGAAGCCTACAACAAACAGCTTCAACGAGATAGGTGGGCGTTGCGGGTTGCTCACTATGCACCATGGTTGATTTATTGGTGGAATACACAAACATTGTTCCCTCGATTGAGTGTGATTGATCATATTCCCGAAATTTTCTCACGTCACGACAAAGAAATTGTTGAACAATATGCAAATGATGACGCGACTCCCGTGAGACAGCAAGGAGAATATGAATCCCTCCACCGCGACTTGGTTGTAGGGTTCGGAAACTGGGAATTTGATCCAACTGAGCTCACAAATCCATTCCCAAACAACGAGGGGACTGTCCACCTCTGGCAAGGTGATGAAGATATACTTGTCCCTGTCACATTGCAGCGTTGTGTTGTTGAAAAGCTTCCCTGGATTCACTACCATGAACTACCCGGTAAGGGACACATGTTCCCCTACGCTAAGGGCATGGCCGACACCATTATCAAGACACAACTCTCTCTTGAAAAC
>gnl_Betvu_v1.2_Bv7_159610_ykrd.t1
ATGGTCACAGCGGTTAACAGGAAGAATTATGTTTGCAATTCCTCTGCTTTGATTTTTCTGGTGATCGTTGTGGGTTGCGTGGCATGGGCTTATCAGGCCATTCGCCCTCCTCCACCAAATATCTGCGGATCTGCTGGAGGCCCTCCGATCACCGCGCCTCGAATCAAGTTAAGGGATGGAAGGCATTTGGCCTACAAAGAGTATGGTTTCCCCAAAGATGAAGCAAAGCACAAGTTTATTTTTGTCCATGGCTTTGATTCCTGCAGACATCATGCTGCTATTGCCACAGAACTCTCTCCTGGTTTATTTGAGAGCTTAAGCATATACATAGTATCATTTGACAGACCAGGGTATGGAGAAAGCGATCCGCATCCGGAGAGAACACCTAAGAGCACTGTTTTAGATATGGAGGAGCTTGCTGATCAGCTGAACCTTGGATCAAAATTTTATGTCATTGGGTTCTCAATGGGTGGACAAATCATTTGGGGATGCCTAAAATACATTCCACATAGGCTCGCTGGAGCTACATTGTTATCACCAGCTTTCCACTTCTGGTTAACCAAGTTACCTGCAAACATCACCAAAGAAGTGTCAGGCAGAGCGAGTATATGGGATGTGTTGTCTGGTACTGTGCCGTACTATCTACCATGGCTAACTTATTGGTGGCAAACTCAAAAACTTTTCCCAACTTCAAGTGTCATTGCTCACAGTGATAATCTCTTTTCTGACCAAGACAAAGAACTTGCGCACAAATTTGAGAGGAAGGATTACACGGCTCCGGTCAGACAACAAGGGGAATATGAATCCATCCACCGAGACATGATCGTTGGGTTTGGGAAACTGTGGGAATTTGATCCATTGGAACTTACAAATCCATTCCCAAACAATGAAGGTAAAGTTCATCTATGGCAAGGCGACGATGATAAACTAGTGTCTGTCGAGCTGCAGCGTTACACAGCTCAAAGATTGCCTTGGATTAACTATCATGAGATACAAGGTGCTGGACATTTGTTCCCATTTGCTCCTGGAATGAGTGATGCTATTATTAAAGCTCAGTTATCTGTTGAAAAG
>gnl_Betvu_v1.2_Bv7_159620_nhfq.t1
ATGGGAGGAGAAGAGAAGACTAAGAAGATTTCAGCAGCATCAGCTAGAGCTCACACCCGCAAATCTAATCCTAAATCATTTTCTTTAGGTGTGTATGGCAAAATTCTTGTGGTTGTGATTGTGGCTTGCTTGGCATGGGCTGACAAGGCTCTCCGCCCTCCCCCGCCAAAAGTCTTAGGTTCTCCCGGCGGTCCGCCGATAACGGCACCGAGGATCAAGCTCAGGGATGGAAGACATTTGGCGTACAAAGAATACGGTGTACCAAATGAGAAAGCCAAACACAAATTTATCTTCATTCATGGATTTGACTCATGCAGGCTTCATGCTTTTATTGCCACTGAACTTTCTCCCGATACGATTGAAACCTTGGGGTTATATATTGTGGGACTCGATAGACCCGGGTATGGAGAAAGTGACCCGGACCCAAATCGAACACCGAAAAGTCTTGCATTAGATGTAGAAGAGTTAGCGGATCAACTTGGTTTAGGCCCTAAATTCTATGTGGTTGGCTACTCCATGGGTGGAGAAGCTGTATGGGGTTTGCTCAAGTACATTCCTCACAGATTAGCAGGAGCGTCGTTGGTAACACCTGTTGTCAACTATTGGTGGTCCAATTTACCAACGCAATTGACGAATGATGCATATCACTACAAGCAACTTCCACAGGATAAATGGTCATTGCGAGTTGCACACTATGCACCTTGGCTAACTTATTGGTGGCAGACTCAAAAATTGTTCCCTCCTTCAAGTGTTATTGAGCATAGTCGTGAGATTTTGTCTCGTCAAGATAAAGAACTCATGCCAAGATTTGAGAACCCTGCAAATGCGGTTTCTGTGAGGCAGCAAGGTGTACATGAATGCATCCATAGAGATATGATAGTTGGATTTGGAAAATGGGAATTTGATCCAATTGAATTGGAAAATCCATTTCCAAATAATGAAGGAATTGTTCATCTTTGGCAAGGCGATGAAGATATGCTTGTGCCAGTGACGCTGCAACGTTATATAGCTCAACAATTGCCTTGGATTCAGTACCATGAGCTGCCAGGGGCTGGGCACTTGTTCCCTTATGCTAAGGGAATGAGTGATGCTATTGTCAAAGCACAATTATCTATTGAGATT
>gnl_Betvu_v1.2_Bv7_176170_ydoc.t1
ATGCGCTTTTTATATTTATTAGCAACTTCTCTAAGCAAAAGGTCTTCAGCTGCATTTGTTAGTCAAAAGAGAGGTGGAGAGAGAAAGAAAAGCGCAGATCTTTTTCTCATCCATCTACTTGAAGATCTAAAACTTGAAAAACCCACTTTTAAGTCTCATTCTTTAGTCTTCATCAGAACTTATAAGCATTTGCAGATGGGTAATATCTCAGGATGTGGGCATAGAAGGAGGACTTCAAAATCAATGGATGAGATTGAAATTGAATCACCCAGAATTAGATTGAGTGATGGAAGAAATTTGGCTTATAGAGAAACTGGGGTTTCTAAAGAAGAAGCAAATTTCAAGATCATTATTGTTCATGGATTTGGCAGCAACAAAGACATGAGTTTTTCTGCTCCTGAAGGGATAATTCAAGATTTGAAGATATACATGTTGCTATATGATAGAGCAGGCTACGGAGATAGTGATCCTAACCCGAAAAGGTCCCTCAAGACTGAAGCATTAGATATCGAGCAACTCGCTGATCAGTTAGAGTTAGGACCCAAATACTATGTTATTGGAGTGTCACTGGGATCATATCCTACTTGGAGTTGCCTCAAGTATATACCACACAGGCTGCAAGGCATAGCTTTAGTGGCTCCAGTTGTCAACTACCGTTGGCCTTCTCTCCCTAATGCTCTCATCAAAGATGACTTCAGAAGAGGTCTTGTTAAGTTAGGTTATTTTGTTTTGAAACACATTCCTGGTTTTCTATATTGGTGGATGACCCAAAAGTGTATCCCTACGGCCAATGTAATGGAGAAGAACCCTGTATTTTTCAGCGAAAGAGATATGGAAGTTCTGAAGAGAACCCCAGGATTTGAGCTTCTCAGTGAGAACAAAATAGAGCATAGAAGTGTTTTCGATAATCTTCGCCTTGATTTAATGGTGGGATTAGGTAAATGGGAGTTTGATCCATTGAAACTAACCAATCCATTTCCCAAAGACGATGGATCAGTTCATCTATGGGCAGGCTTCGAAGATAAGGTTGTTCCAGTTGAACTTCAAAGACATGTAATGGAGGATCTGCCTTGGATCAAATACCATGAAATTCCTCATGGTGGGCATCTGATTGTGTATGATACTGAAGTATGTGAATCCATTTTAAGGGCGCTTTTGCTCAACGAGGAACCTGCGAAGTATGTACCATTACCTGGTACCCCAAAGCTGGTAGCAGCATCC
>gnl_Betvu_v1.2_Bv7_176180_itck.t1
ATGTTAATTGCAGTAATTGTGAGTGTTGTTGTGGTTGGAGGAATATATCAGTTGATAAAGCCACCTCCTTCAAGAAGATGTGGGATAACTAATGGTCCTCCTGTTACTTCACCTAGAATCAGACTGAGTGATGGAAGGTATTTGGCTTACAAGGTCCGAGGAGCACCTAAAGAAAGTGCAAAATACAAAGTCATCATAAATCATGGTTTTTTTGCATCAAAAGACACTTATATACCTGTGTCAGATGAGTGGTTGCAAGAATTGGGCATCTTTCTTGTTACATTCGACAGACCAGGATACGTCGAAAGTGATCCAAATCCTTATCGCTCACCAAAGAATGATGCTCTTGATATTGAAGAACTTGCTGATCAACTAGAGCTTGGCTTGAAGTTTTTTGTCATTGGAGTTTCAATGGGTTCTTACCCTGCTTGGGGTTGCCTCAAATACATACCTCACCGGCTTGCAGGAGTGGCATTTGTAGCTCCAGTGATCAACTACTGGTGGCCTTCGCTTTCTTCTGATATATGCAGCAAAGCATTTAGTAGAATGCCTTTGCTGGAGCAATGGAGACACCGGTTGATCCACTATTTCCCTAGATTAGCATGGTCGATACAGCGATGGTTATCTTTCCCTACAATGCACTCTATTATGAAGAACAGCCCTAAGACTTTCAACAAGAACGACTTTGATATCTTGGAACTCTTGTCACAAGTACCCGCTCCTGATAAGGGCAAGATAGACCAGCAAGGTGCATACGAGTCCATGTACCGAGACTTTGTAATCTGCTTCGGTTCCTGGGACTTCAACCCATTGGAACTCACCAACCCATTTCCTGAAAACAGCAGCAGCTCAGTTCACCTATGGATGGGACGCGAAGATGGAGTTGTTGCAAGAGACCTACTGCACCATGTTGTACAAAGACTGCCTTGGATCCGCACCCATGAAGTTCCATATGCTGGCCATCTTTTCCTACATGACAAAAATCTGTGTGAAATGATGTTAAAGTCACTTGTGCTTGGAGGAAACACTCCATTT
>gnl_Betvu_v1.2_Bv7_176190_wida.t1
ATGTTTGTGCAGATAGTTGTATCATTTGCTATTGTTCTTCTGGGTTATATTTACAAGTTGATAAAGTCTCCCCCTCCAAAAATATGTGGTTCACCTGGTGGTCCTCCAGTGACTTCACCAAGGATCAAACTTTCAGATGGCAGGCATTTGTCATATAGAGAGGCAGGAGTTAACAAGGATGAGGCTAAATACAAGATCGTAATCGTCCACGGATTTGCTAGCTCAAAGGATCAAAATATCCCAGTCTCTCAAGAACTCGTTGAGGAGCTGAAACTATACTTCCTGTTTTTCGATAGAGCTGGTTACGGGGAGAGTGACCCTTATCCAGAACGCTCTGTGGAAAGTGAGGCATATGATATTCAAGAACTTGTTGATGCTTTGCATCTTGGATCAAAATTTTATGTCATTGGAATTTCCATGGGAGCTTATCCAGCATACAGTTGTATAAATTACATCCCACAAAGATTGGCAGGGATCTCTTTGGTTGTTCCATTTGTCAACTACTGGTGGCCTGGTTTCCCTGATCATGTATCCGGAAAGACTTTTAGGAGACTTCCTCTACAAGACCAATGGACCTTTCGAGTGGCACGTTATGCTCCTTGGTTGTTCTACTGGTGGATGACTCAAAAATGGTTCCCTTCATTGAGTCTCTTGTCAGGTGATCCATCTGTTTTCAGTCGACAAGATATCGAGATCATAAAAAATATGCCAGAAGTTTCACAGGATAAAAGCCGTCAACAAGGTGATTTCGAATCCCTTCATCGAGATATAATGGTTGGTTTCGCAGATTGGGAATTCAGTATCTTGGATCTTAAAAACCCTTTCCCTGAAAATGAAGGTTCAGTACACTTATGGCAAGGCTATGAAGACAAAATAATTCCTTTCGAAATTAATCGATTTATCTCAGAGAAGCTTCAATGGATTAAGTACCATGAAGTTCCTGATGGTGGACATATGTTCATGTTCAACCCTACCATGTGTGAATCCATCTTGAAAGAACTTCTGCTTGGA
>gnl_Carpa_v0.4_evm.model.supercontig_183.11
ATGACAGGGATGGTGGGGAAGGTTGCAGTAATCTTGTTGATTGGAGTTTTGGCATGGTGTTATCAGTCCATCCGTCCTCTGCCACAAAACCTCTGCGGCTCTCCCGGCGGTCCGCCGGTCACGGCGCCCAGAATCAAGCTGAGGGACGGCAGACATTTAGCTTACAAAGAACATGGAGTACCTATAGAATCTGCCAAACACAGAATCATATATATACATGCCTTCTCCTCTTCTAGACATGATGCAGTCGTTATAACACAACTATCTCCTGAGGTCATTGAGGAACTAGGACTGTACGTTTTGGCAATTGACAAACCAGGGTATGGAGAAAGTGATCCTGACCCAAATAGAACCACGAAAAGCTTAGCTTTAGATGTGGAAGAAGTTGCAGATAAGTTGGGTCTTGGACCCAGATTCTATGTGGCTGGACACTCTATGGGAGGCCAAGCTATTTGGGGAATTCTTAAATATATCCCTCACAGGCTAGCAGGAGCCACATTGCTTTGCCCTGTTGTGAATTACTGGTGGCCTGGATTTCCTGCAAATTTATCGAAAGCAGCTTACTACCAGCAGCTGCCACAGGATCAATGGGCGCTGAGAGTTGCTCACTATGCTCCATGGCTTCTCTACTGGTGGAATACCCAGAAATTATTCCCTGCATCCGCTGTTATTGCTCGTAGGCTGGAGATCTTTTCCCCACAGGATAAGCAAATTCTGCTAAAAATTGCTAGGAGACAAGATCTAATGTCAATGGCAATGCAGCAAGGGATACACGAATCTTTAAATCGGGAGATGATAGTTGGATTCGGGAGTTGGGAATTTGATCCCATGGATCTGCAGAACCCATTTCCAAACAATGAAGGGTCAGTTCATCTATGGCAAGGAGATGAAGATGGTATTGTGCCAACAATTCTGCAACAATACATTGCTAAAAAACTTCCATGGATTAAATACCATGAATTACCCGGTGCAGGACACATGTTTCCTTATGCAGATGGAATGGCTGAAGCTATTATAAAAACCCTTTTACTTGGAGAGCAG
>gnl_Carpa_v0.4_evm.model.supercontig_183.12
ATGCTTAAGGAGATCACATTAATGGGATTTCTGGCATGGGGAATTCGTGCCATGATCCGTGCTCCACCTCCGAAAATTTGTGGTTCTCCCGGTGGTCCTCCTGTCGCGGCGCCAAGAGTAAAGTTGAGAGATGGCAGGCATTTGGCTTACAAAGAACACGGCGTACCAAGAGAATTAGCAAAACACAAGATCATCTTCGTTCATGGCATTTCGTCTTGCAGACACGATGCGGTCATTGCAACTCAACTTTCTCCGGAATTGATTGAGGAACTAGGGGTGTATATTGTGTCATTTGACAAACCAGGGTATGGAGAAAGTGATCCTGATCCAAAACAAACTGTGAAGAGTCTAGCTTTGGATATACAAGATTTGGCTGATAAGCTGGAGCTTGGATCCAAATTCTTTGTGGTTGGCAGATCTATGGGAGGCCAAACTGTTTGGGGTACTCTCAAATACATTCCGCACAGGCTAGCAGGAGCAGCATTACTCTGCCCTGTTGTGAACTATTGGTGGCCTGGGTTTCCTGCAAGTTTGTCGAAAGCAGCTTACTACCAACAGCTACCCCAGGATCAATGGGCGCTGCGGGTTGCTCACTATGCTCCATGGCTTGTCTACTGGTGGAACACCCAGAAATTATTTCCAGCATCTGCAGTTTTTGCTCGTAGGCCTGAAATTTTCTCACGTCGGGATAAGGAACTTCTGTCGAAATTTGCCGATCAGAGGAAAAAATACAAGGCAGAGAATCCATTTCCAAACAAGGAAGGATCTGTTCACTTATGGCATGGAGATGAAGATGGTTTTGTGCCATTCATCCTGCAAAAGTACATTGCTAAAAGACTCCCGTGGATTGAGTTCCATGAGGTCCGCGGTGGTGGACACTATTTTTCGGATGCAGAGGGGATGGCTGAAGCTATCATAAGGACCCTGTTATATGGACGGAAG
>gnl_Carpa_v0.4_evm.model.supercontig_32.16
ATGAGTTCCCTGAGAATCAAGCTCCGAGATGGAAGATATCTGGCTTACAAAGAGAGGGGTGTACCCAAGAACCAATCCAAGTGCAACATCATTGTAGTTCATGGATTTGGAAGCTCCAAGGAAATGAATTTCCATGTTCCCCAGGAATTTATGGAAGATTGGGGGATATACTTTCTGCAGTTTGATCGAGCAGGCTATGGAGACAGTGATCCAAACCCAAAGCGCACGTTGAAGAGCGAAGCTCTAGACATTCAAGAACTTGCTGATCAGTTAGAGATAGGACCCAAGTTTTATGTGATTGGAGTCTCCATGGGATCATATCCCACATGGAGTTGTCTCAAATATATTCCACACAGGCTAGCAGGTGCAGCTCTAGTCGTCCCGGTCATCAATTATAGGTGGCCTTCTCTTCCTGATAGTCTGATAAAAAAGGATTACAGGAGAAGACTTATAAAGTGGTCATATTGGATTTTAAAATATGCACCTGGACTGCTACACTGGTGGGTTACTCAAAAACTGTTCCCATTAACTTCAGGCATTGAAAAAAACCCGGTATTCTTCAATAACAGAGACATAGAAGTACTTGAGAAGACCAAAGGATTCCCGATGCTCACCCGGGAAAAATTACAACAGCAAGATGTTTTCGATACGCTTCGAGATGACTTTATGGTATGTTTTGGTGACTGGGAGTTTGATCCTGTAGTTCTTGACGATCCATTCCCTGGACATGAAAGCTGTGTTCAAATCTGGCAAGGTTATGAAGATAAAGTTGTGCCATGTCAACTTCAAAGATATATTTCTAAAAAGCTACCATGGATTCAGTATCATGAAGTTCCGGATGGAGGACATTTGATTGTCCATTACAGTGGCATATGTGAGGCCATTCTAAGGGCACTTTTGTTTGGAGAAAAATATCAGTCACACAAATCGGCAACAGATGCGATTATTCCC
>gnl_Carpa_v0.4_evm.model.supercontig_32.26
ATGCAGTCGTTTCCCCTATACAAGGCAAAGACGCATGGATATGCAAATTTAGGCAAATATTCTCATAGATCATTTGAGATTCTTAGGTGGGTCTTCTCATGTTGGTTAGTGCAAGTCGCAGTCTTCTACTTATTGCTCGAGGAAAATGGCAGGCAGATCGAACAGGAAGTTCTGAAAATATCAGCTAGAGCTCACACCATAGCCAAGAAACCCACAGCTACTTCTTTTCGAGTTCCTTCAGCAATGCTAGTGCCAATAGCAGCTGCCTTGATAGCCGGTTTATTGGGTTATGCATATCAGGCATTAAAGCCTCCGCTTCCAAAGGTTTGCGGGTCGATTGATGGTCCTCCTGTTACCAGTCCTAGAATCAAACTTAGTGATGGGAGACATTTGGCCTACAGGGAGACAGGAGTTCCTAGGGAAGAGGCTAAGTACAAAATCATCATCATTCATGGTTTTGACAGCTCCAAGGATCTGAACTTACCTGCCTCTCAGGAACTGATAGAGGAAATGGGGATATATTTCGTGCTTTTTGATAGAGCAGGTTATGGGCAGAGTGATCCAAATCCGTCAAGGACGGTGAAGAGTGAAGCATATGACATTCAAGAGCTTGTGGACAAATTGCAGATTGGGTTGAGGTTTTATGTAATTGGAATCTCAATGGGAGCCTACCCTGTTTACAGTTGCCTAAAATATATACCACATAGGTTATCAGGAGCTGCCCTGGTAGTTCCCTTTGTGCACTACTGGTGGCCTCGTTTTCCTTCCAATTTAGCAAGTGAGGCTTTCAAGAGATTATTAGTGCAGGACCAATGGACATTTCGAATTGCTCATTATGCTCCTTGGTTATTCTACTGGTGGATGACTCAGAAATGGTTCCCTTCTTTAAGTATCACGGCTGGAAAAACTGAAATTCTTAGTGAGGAAGATTTAGAGATCTTGAAGAGGTGGTCAGAAACCCAAACTGTTGGTCAGGATAACATTCGACAAGGTGTTTATGAATCTCTACATCGAGACATAATGGTCAGTTATGCAAACTGGGAATTTGGTCCAACAGATCTGATTAATCCTTTTCCAAAGGAAGAGGGATCAGTTCACATTTGGCAAGGTTGCAAAGACAAAATCATTGCTTCTCAAATGAACCGTTATATCTCTGAGAAACTCCCATGGATTCATTATCATGAGGTTCCTGATGGAGGACATTTCTTGATCTTTGAGAGGAAAAACTGTGACGCAATTTTAAGGGCGCTTTTACTCACA
>gnl_Carpa_v0.4_evm.model.supercontig_5.34
ATGGCGGGAGGAGTTAACAGGAAGATATCAGCAGCATCGGCGAGAGCTCACACTAGAAGAGCTAAGCAGAACAGTTCGTTCAAGCTTCCGTCAGGGATATTTACAAAGATACTATTGGTATTCTTTGTTGGGAGTTTGGCATGGGCTTATCAGGCAATCCAGTCTCCACCACCCAAGATTTGTGGGTCTCCAGATGGCCCCCCTGTGACAGCACCAAGAATAAAGCTTAGAGATGGAAGATACTTGGCTTACAAAGAGCATGGTGTTCCGAAAGATAAAGCAAACTATAAAATTGTTTATGTCCATGGAATTGATGGTTGTAGACATGATTCTCTTCTTGTCAACAACCTCTCCCCGGATATTATGGAAGGCCTAGGGGTCTACGTTGTGACTTTTGACAGACCAGGTTATGGAGAGAGTGATCCTGATCCAAAACGAACACCAAAGAGCATAGCTTTAGACATGGAGGAGCTTGCTGATCAGCTGGGGCTAGGATTGAAATTCTATGTAATTGGCATTTCCATGGGTGGGGAGGTAATATGGACATGTCTCAAGTACATACCTCACAGGTTAGCTGGAGCAACATTGTTAGCTCCTGTTGTTAACTACTGGTGGCCCAACCTTCCTGCAAATTTGACGAATGAAATCTACTACCAGCAGTTACCTCAAGATATGTGGACGCTACGTATCGCTCACTATGCTCCTTGGCTGACCTATTGGTGGAATAACCAGAAATGGTTCCCTGCATCTAGTGTTTTGGCTCATACTGATAATATTTTTTCTCGACAAGACAAAGAGTTATTGCCTAAGCTTTCCGCAAGAATGGAATATGCGGCACAAATCAGACAGCAAGGAGAATTCGAGTCTGTCCATCGTGACCTGATTGTTGGATTTGGCACTTGGGAATTTGATCCTATCGATCTGGAAAATCCATTTCCCAAAAATGAAGGTTCTGTTCACCTGTGGCAAGGGGATGAGGATACTTTGGTGCCTGTTGAACTACAGCGCTACATTGCCCAAAAGCTTCCATGGATTCATTACCATGAGCTAAAAGGTGCTGGACACTTCTTTACAGTTGCTGATGGTATGAGCGATGCTATAGTAAAAGCACTTTTAGTTGGAGAGAAG
>gnl_Carpa_v0.4_evm.TU.contig_44263.1
ATGGCGGGAGGAGTTAACAGGAAGATATCAGCAGCATCGGCGAGAGCTCACACTAGAAGAGCTAAGCAGAACAGTTCGTTCAAGCTTCCGTCAGGGATATTTACAAAGATACTATTGGTATTCTTTGTTGGGAGTTTGGCATGGGCTTATCAGGCAATCCAGTCTCCACCACCCAAGATTTGTGGGTCTCCAGATGGCCCCCCTGTGACAGCACCAAGAATAAAGCTTAGAGATGGAAGATACTTGGCTTACAAAGAGCATGGTGTTCCGAAAGATAAAGCAAACTATAAAATTGTTTATGTCCATGGAATTGATGGTTGTAGACATGATTCTCTTCTTGTCAACAACCTCTCCCCGGTAACT
>gnl_Elagu_v2.0_p5_sc00012.V1.gene403
ATGGCGGTGGCCAACCGAAAGATCTCACCGGCCGCTGCAAGGGCTCACACTCGAAGAAAGTCTTCGACCTCGTCTTCTCTTTCTCTTGGAGCGTGGTCATATAAAACGATTCAGCCTCCGCCTCCTAGGATCTGTGGATCTCCAAATGGCCCTCCTGTTACATCGTCTAGAATTACTCTCAAGGATGGAAGGCATTTGGCCTACCTGGAGTCTGGTGTCCCAAAAGAGAAGGCCAAATACAAGATTGTTTACGTTCATGGCTTCGACTCTTGCAGATATGATGTTCTTCCTCTATCCCCGGAAGTGCTTGAAGAATTAGGGGTCTATGTATTGTCATTTGACAGAGCTGGATATGGAGAGAGTGATCCAAACCCAAAGAGAACGGACAAAAGCACAGCTTTGGATATTGAAGAACTTGCCGATCAGTTGGAACTAGGATCCAGATTCCATGTTATTGGATTTTCTATGGGAGGAGAGATTGTTTGGACCTGTCTGAAATACATTCCTCATCGGCTTGCTGGAGCAGCAATGCTTGGTCCTGTTGCCAATTACTGGTGGCACGGTTTTCCTTCCAATGTATCTAAAGAAGCTTACAACTGGCAACTTCCACAAGATAAATGGGCAGTTGCAGTCTCTCATTATGCCCCTTGGTTGACATACTGGTGGAACACCCAAAAGTGGTTTCCTGCTTCAAGCGTTATAGCTCATCGTATTGATATTTTCTCTGCCCAAGACAAAATGCTTTTACACAAGTTTGAAAGTAGAGAGCCTTATAAGGCACAGATCAAGCAACAAGGAGAATTCGAGTCTCTCCATCGTGATATGATGGTTGGCTTTGGGAACTGGGAATTTAGTCCTTTGGATCTTGACAATCCATTTCCAAATAATGAAGGCGCCGTTCACTTATGGCATGGTGCTGAGGACTTGATCGTGCCGGTTTCAATGTCTCGCTATATCGCCCAAAGGCTGTCCTGGGTTCGATACCATGAACTTCCAGAGGCTGGTCACATGTTCCCAATAGCGGATGGCATGGCTGATGCTATTGTCAAGACTCTTGTGCTTGGAGATCAA
>gnl_Elagu_v2.0_p5_sc00012.V1.gene469
ATGGTGGTCAAGGCAAAGATGGAGGCTGTGTACTCCTCGGCACCCGAGAAGGAGATCCTTCTCTCGACTTCCTTGACGACCAGGAAGGACCTGGGGCCTGGGGCGGTCGCCCAATTCGACCTGCCCCAAGGCCGGCCCTGTTCTTTGAAATATTCAGGTACAGTCCTGTTAATGGCTAACGATAGCTTAACTTCATTAATTCTGTTCCAGTTCCAGGATAAGGCAAGACAACAAGGTGTTTTCGAGTCTCTCCATCGAGACCTGATAGTTGCTTTCAGCAACTGGGAGTTTGACCCAATGACTATGAACAACCCATTCCCCCAAGATGAAGGCACCGTTCACATCTGGCAAGGCTATAAAGATAGGCTGATCCCAGTGGAACTACAACGCTATGTTGCACAAAAGCTTCCTTGGATACGGTATCATGAGAATCCTGAAGGCGGGCACCTGTTTTTCCTAATTGATGGTTGGGCTAACACCATCCTCAAGGCACTTCTGCTTGGACAGGAGGCCACTGTTATA
>gnl_Elagu_v2.0_p5_sc00012.V1.gene471
ATGTTTATGAGAGCAGCAGCAGTCTTGCTTATAGTAGTGTCAGGCTGGGCCTTCCAGGCAATCCAGCCTCCCCGTCCAAAAATTTGCGGCTCTCCGGACGGCCCTCCCATCACCTCTTCCAGAATTCAACTCAGAGACGGCAGGCATCTGGCCTACAAGGAAGTGGGAACAACCAAGGAGAAGGCCAAGTACAAAATCATCGTCGCCCATGGCTTGGATGGCTCTAAAGACTTCACCATACCTGCCTCTCGAGTTATATGGAGCAAAACATGCAGTTTTACAGCAAAAGAACTGGTAGGTGAGTTGGGGATATACTTTCTGTCATATGACAGAGCAGGATATGGGGAGAGCGACCCGAACCCAAAGCGGACAGTGAAGAGCGAAGCTATGGACATTCAGGAGCTCGCCGACCAGCTGGAGATCGGAGCAAAGTTTTACGTAATTGGAGCCTCCATGGGAGGTTATGCTGCCTGGAGCTGTCTGAACTACATACCCCACAGGCAAGAC
>gnl_Elagu_v2.0_p5_sc00016.V1.gene609
ATGAAACAGGCCTCTCAGCAAGGTATTCAGGAGTCGTTTTACCGGGATTTGAAGGTGATGTTCGGGAAGTGGGAGATTGATCCGATGGACCTCCTGCAGCCATCGTTTCCGGTCCATGTTTGGCACGGCGATGAAGACGGGCTTGTCCCGGTCACGCTGCAGCGATACGTCTCCAGCCGCCTCAGCTGGATCGAGTACCATGAGCTTCCAGCCACAGGGCACTACCTCGCAGCTATATCCAAACATTATCTAGGAAAATTGCTTGGGTTGGTAGTCGTGCATAAGCTTCGATACATTACTCACCGC
>gnl_Elagu_v2.0_p5_sc00389.V1.gene25
ATGCTATTCAGAGCCGCAGCAGTCCTGCTGATAGTGTTGTTGGGATTGGCTTATCAATCCATCCAGCCTCCACCTCCAAAGCTGTGTGGCTCTCCCGATGGCCCCCCCATCACTTCTCCCAGAATCCAACTCAAAGATGGAAGGCATCTGGCCTACAAAGAAGCAGGAACTCCCAAAGAGAAGGCTAAATACCAGATCATTACAGCCCATGGTTTTGGTTCCACCAAAGAATTTGTATTCCCTGTGTCTCAGGCACTGGTGGAGGAGCTAGGAATATACTTGCTCTCGTTTGATAGAGCAGGATATGGGGAGAGCGATCCAAACCCAAAGCGAAGTGTGAAGAGTGAGGCTATGGACATTGAAGAACTTGCCGACCAATTGGAGATTGGGCCAAAATTCTACGTCCTCGGGATCTCCATGGGAGGTTACACGATCTGGGGGTGCCTGAGATACATACCACACAGGCTGGCAGGAGCAGGACTTGTAGTACCAGTCATCAACTACTGGTGGCCTTCTTTTCCGGCTGAGCTATCCAAGGAGGTCTACGGCAAGATACTTGTGACAGAACAATGGTCTCACTGGATCGCACATCATTTTCCTTCTTTACTGTATGGATGGTTGACTCAGAAATGGTTCCCTTCTTCAGCAATAATTGGGGGACACCCTGATCTATTCCCTGAGGAAGATAAGGAAATCTTTAAGAAAATCCAAGCAATGCCAAATCCTGCTGGGGATAAGCCAACACAGCAAGGTGTTCATGAATCACTCCATCGAGACCTAATGGTGGCATTTGGCAAGTGGGAATTTGATCCTATGAATCTTAGCAATCCATTCCCTCACAATGAGGGCTCTGTTCACATCTGGCAAGGGTATAAAGACAGGTTGTGCCAAGTGGAGCTGCAGCGCTATGTTTCTAAGAAGCTTCCCTGGATCCGATATCATGAGGAACCTAATGGCGGGCATGTGTTCATGCTTCTTGATGGTTATGGTGACAAAATCATCAAGGAACTTCTACTTGGAGAGAAGCCCTCGGGATGGCAATATGTTGGTAAGCTATTATCTGTGCCTACCTTGTACTTGCTCATGGGTGGAGCAAGATGGGTGGAGTTAACTGCGTTTGGTTGGATGGTT
>gnl_Elagu_v2.0_p5_sc00834.V1.gene15
ATGCCGCTTGTATACAGAGCAGAGCAAAAATACCGCTCACAAGATGAGCAGAGCAATGCCGCTCGCATAAAGAGCAGAGCTAAAATACCGCTTACTGCTATAGATGAGCATCTATCTCTTGATGCATTTGTTTTATGCTCCCTCCATCCCTTATTCACTGAAGTGGTTCAAGAATTAGGAGTTTATGTGCTATCTTTCGATAGAGCTGGCTATGGGGAGAGTGATCCAAATCCAAAGCAGTCAGAGAAAAGCACAGCTCTGGATATTGAAGAACTTGTTGACCAGTTGGAGCTAGGATCCAAGTTCTATGTGATTGGATATTCGATTGGAGGAGAGATTATCTGGGCATGTTTGCAACACATACCTCGCAGGCTTATGGGAGCAGCTATAGTCGCTCCATTTTCTAACTACTGGTGGCCTGGTCTTCCTGCCAACTCATCAAGAGAGGCTTATGATCAGCAACTTTTACAGGACAAGTGGGCAGTTCGAGTTGCTCATTATGCCCCTTGGTTGGTATACTGGTGGAATACCCAAAAATGGTTTCCTGCATCAAGTGTTGTAGGTCAGCAGTCTGATGTACTTTCTTCACAAGACAAGGAACTCTTACCCAAGTTAGAATCTAGAGATCGCTATCTGGCACAGGTAAGACAACAAGGAGAATTTGAGTCAGTCCATCGCGACTTGATAGTTGGTTTTGGGAACTGGGAGTTCAATCCTTTGGACCTTGAGAACCCATTTCCCAACGACGGCTCAGTCCACTTGTGGCAGGGTGCCAAGGATATGATCGTGCCAGTTACATTGGCACGTTGTATCAGCCAAAAGCTTCCTTGGGTTCGCTACCATGAGCTTCCAGATGCTGGTCACATGTTCCCATTTGCAGTTGGTATGGGCGATGCCATTGTGAAAACACTTCTGTTTGGAGATCAG
>gnl_Elagu_v2.0_p5_sc02323.V1.gene2
ATGGGCTTACCAGGCTATCCAACCTCCCCCTCCAAGAATTTGTGGCACACCAAATGGTCCTCCTGTCACCTCCCCAGGATTAAGCTCAGAGATGGAAGGTACCTGGCCTACAAAGAAGCAGGAACCCCCAAGGAGAAGGCCAAGTACAAGGTCATCGTTGTCCATGGCTTTAATTCTGCCAAAGACTCCGAGTTTCCAGCATCTCAAGAGCTTGTGGATGAACTAGGAGTCTACTTCCTATCATTTGACCGAGCAGGGTATGGAGAGAGTGATCCAAACCCAAAGCGCACGGTTAAAAGCGAAGCTATGGACATTCAAGAGCTTGCTGATAAGTTAGAGCTCGGATCAAAGTTCTACCTGATAGGACGTTCCATGGGTGGTTATCCTGCCTGGAGTTGCCTCAATTACATACCACACAGG
>gnl_Elagu_v2.0_p5_sc02323.V1.gene3
ATGACCCAGAAGTTGCTCCCAGCTTCAGCAGCTATTCAGGGACATCCTGATTTACTTACCCCACAAGATATGGAAATCTTGCAGAAGATGAAAGCACATGCTGAGTCACTCGAGGGAGAAGAAAAATTTTCTTCAACTAGCTTAACTCGAATCTCACAAAAAAAGATGGAAGAAGATGGAGAATTTTCGAAAAAACTCTTTCTAATCTCCTTCCTACTTTTGGCCAAAACATTTTTTCTGAATCATCTACGAATGAGAATACACAGGATACGATCTCTTCTTACTAGGAGCGACCGATTCCATGTTGACCTACTCACAACCTTCTTACAGAACAAAGCAGCACAGCAGAGTGTCTTTGAGTCTCTTCATCGGGACATTATGGTTTTGTTTAGCAATTGGGAGTTTGATCCAATGAAAATAAGCAATCCCTTTCGCAAAAATGAGGGCAATGTCGACATCTGGCAAGGCTGTGAAGATAGGATCGTCCCAGTGGAGTTACAGCGCTATATTGCACAGAAGCTTCCATGGATACGATATCATGAGAATCAAAGAGGTGGACATCTATTTGCATCGATTGATGGTTGGGGTGACAAAATACTTAAGGCACTTCTTCTTGGAGAAGAACCGCCTGCTATT
>gnl_Eucgr_v2.0_Eucgr.J00487.1
ATGAACGTGCGTAGGAAGCTCTCCCACCTCCTCCTCCAGCGACGATCTTCCAAGATTCACTCCCGCGAAGACACCCCTCCTCCCCTCCCGCCTTCCCTGAACAAGAACGCCCTCCCGATCGCCCCCCTCCCCCCCTCCCGGACGCGGGTAGATTCCCAGATCCCCCACGTCGGCAGATTCCAGAACCCGCCGCGGAGATTCCTCGACCGCGAATCCTCAGCGGGCGTGCTTGGGTTGTTGCTCGGGATTTTCTTGGTTCGTATGGGGATGGATTCAAACACCATACAAGACCCACCCACCGAGGCGTCCGAGAGCACCGAATTGGTGGAGTACCCCCCGGTGACCTGCTCCCGGATCAAGCTGCGGGACGGCCGTGTCCTGGCCTACACCGAGCGGGGCGTCCCCAAGAACAGATCCAACTACAAGATCATCATCGTCCACGGATTCGGCAGCTCCAAGGAGATGAGTTTCCCGGTGTCCCGGGAACTCATAGAAAAGTTGGGCATATATATAGTTCTTTATGATCGAGCTGGTTATGGTGACAGCGACATGAACTCCAACCGTACGGTGAAGAGTGAAGCCCTTGATATCCAAGAGCTTGCTGAGCGGTTGCAATTGGGGTCCAAATTTTATGTGATTGGTGTCTCAATGGGATCATATCCCACATGGAGTTGCCTCAAGTATATACCAGACAGGTTAGCTGGTGTGGCCTTAGTGGTCCCAACAGTCAATTATCGTTGGCCTTCTCTTCCTGAGAGTCTGACAAAGCCAGACTACAGAAAGAGGCTCATCCGGTGGTCACTCCGGATCGCAAGCCATGCCCCTGGATTGCTTCAGTGGTGGGTGACTCAAAAATGGCACCCTTCAGATGGAGACCCAACCCTTTTCAACCAACGAGACATTGAAGTCCTGAAGACGACGCCAGGCTTCCCCATGTTCACCCCGGAAAATTTACGACGACGAAAAGTATTTGAAACTCTCAGAAGTGACTTTAAAGTGGGTTTTGGCAAATGGGAATTTGACCCGATGGATCTAAGCGATCCATTTCCAAAAGGCGGAAGCTCTGTACATATTTGGCAAGGGTGTGAAGATAAGGTTGTGCCTTTTCAGCTTCAAAGATTTGTTTCCAGAAAGCTTCCCTGGATAAAGTATCATGAAATTCCTGATGGAGGGCATTTGCTTGTGCATTACAATGGCGTGTGTGACGCCATTGTAAAGGCCCTCTTGATTGGAGAAGAACCAGTTTCA
>gnl_Eucgr_v2.0_Eucgr.J00486.1
ATGCTCGCTGCAGTGGCGGCCATTGTGGTGGTGGGCCTCGTCGCCTACGGGTACAGGAGCGTGAAGCCTTCCCCTCCCAAAATCTGCGGGTCTCCGGGGGGCCCTCCGGTGACGTCGCCCCGGATCAAGCTCCACGACGGGCGGCACTTGGCGTACAAGGAGAGGGGCGTGGCTAGGGAGAGTGCCAAGTACAAGGTGGTCCTGGTTCATGGGTTCGACAGCTCCAAGGACTTCTACGTGCCCTTGTCTCAAGAAGTGATGGAGGAACTGGGTGTATATCTCCTGACATTTGATCGGCCTGGTTATGGAGAAAGCGATCCGAATCCTAAACGCTCCGTGAAGAGTGAAGCATTCGATGTCCAAGAGTTGGCCGACAGATTGGGCCTCGGAACCAGGTTCTACCTGATGGGTGCATCCCTCGGTACACATGTGGTCTGGTCTTGCATGAAGTACATTCCACACAGGCTTTCTGGTGTGACTCTTGTGGTCCCGGTGATCAATTTCTGGTGGCCTTCTTTCCCTCCAGATTTGGTCCATGAGGTTTACAAGAAACAGCTCAAGAGGGACCAGTGGAAGCTCTGGATCGCGCACCACATCCCAGGACTAGTGTACTGGTGGATGACCCAGAAATTGTTCCCTTATTCCTCCATCATGCAGAGACATCCGATTCTGTTTAACGAGCGAGATGTCGCAACAGTACAGGCCATGTCCAAAGTGCCGAATCCTCATGAGCACAAGATTCGACAGCAAGGCGACTACGAATCCCTCCACCGAGACATTAAAGTGCACTTTGGCAAATGGGAGTTCGACCCGATGGAGCTGAACAATCCGTTCCCTAATAAGGAGGGCTCTGTTTCCCTGTGGGAAGGCTACAACGACAAGCTCGTCCCGTTCGAGCTGCAGAGGTATGTCGCGAAGAAGCTGCCCTGGATCAAGTACCACGAAGTCGCCAACGGGGGCCATCTCATGATTCACGAACCCAGCTTATGTGAGGCCATGTTCAGGGAGCTTTTGCTCGGAGAAGTACCAAGTTTT
>gnl_Eucgr_v2.0_Eucgr.A01500.1
ATGGCGGGAGGCGTGAACAGGAAGATTTCTGCTGCATCAGCGAGGTCTCACACCAGAAGAGCTAAGCAGGGCTCTGCTCTTGTGCTGCCTTCGGGGAGTTTCACCAAATTGTTGGCGGTTTTATTTGTTGGAATTCTTGCATTGGCGTATCGAGCAATCCAACCTGCTGCACCGAGGATACCGGGAACTCCAGGTGGTCCCCCTGTTACAGCACCGAGGATAAAGCTTAGAGATGGAAGACATTTAGCATACAAAGAACACGGCAAGCCAAAGGACGTAGCAAAGTATAAAATTGTATTCGTCCATGGTTTCGATTCTTGTCGGCATGATGCTGTCGTGGCCAACGCTTTATCTCAGGAAATTATCGATGACTTGGGTATATACATTGTGTCCTTTGATCGACCTGGTTATGGTGAGAGCGAGCCTGACCCGAAACGAACACCGAAGAGCATCGCATTAGACATCGAAGAGCTTGCTGACAAATTGGGTCTAGGCTCACGATTTTATGTGATTGGAATGTCCATGGGAGGACAGGTGGTGTGGGGCTGCCTCAAATACATTCCTCACAGACTAGCAGGAACAGTCCTTCTGGCTCCGGTTGTCAACTACTGGTGGCCTGGCTTTCCAGCAAACCTGTCGAAGGAAGCGTACTACCAACAGTTTCAGCAAGATCAATGGACTCTCCGGGTTGCTCATTACATTCCCTGGCTTACCTATTGGTGGAACACTCAAAAATGGTTTCCTGCTTCTAGTGTTGTGGCTCATCATCCTGATATTTTTTCTCCTCCCGACAAGGCAATCCTTTCCAAGCTTCCCCTGAGACGACCACATGCGGCACAGGTAAGACAGCAAGGAGAATATGAGACTCTCCACCGAGACATGATGATTGGGTTCGGTACCTGGGAGTTCGATCCGATGGATTTGGAAAATGCATTTCCCAATGGCGAAGGTTCCGTACATTTATGGCAGGGTGACAATGATTTGCTTGTGCCTGTCATGCTGCAGCGTTTCATTGCCCACAGGCTTCCCTGGATTAAGTATCACGAGCTGCCCCAGACTGGTCACGTGTTTCCTCTTGCTGAGGGCATGTGCAATGCTATAGTCAAGACACTTCTAGTTGGGGAAACCACTGCATTCGCG
>gnl_Eucgr_v2.0_Eucgr.A01503.1
ATGGCGGGAGGCGTGAGAAGAAAGATTTCAGCTGCATCAGCGACGTCTCGCACCAGAAGAGCTAAGCAGAGCTCTCCTCTTATACTGCCTTCAGGGATTTTCACCAAATTGTTGGTGGTTTTATTTGTTGGAGTTCTTGCATTGGCTTATCAAGCGATCAAACCTGCTGCACCAAAGATTCCGGGAACTCCAGATGGTCCCCTAGTCACAGCACCAAGGATAAAGCTTAGAGATGGTAGACATTTAGCATACAAGGAACATGGCATGCCAAAGGACGTAGCGAAGTATAAAATTGTATTCGTCCATGGATTCGATTCTTGTCAGCATTATGCAGTTGTGGCCAACACTTTATCTCAGGAGTTTATCAATGGCTTGGGTATATACATTGTGTCCTTTGATCGACCTGGTTATGGTGAGAGTGACCCCGACCCAAAACGAACACCGAAGAGCATCGCATTAGACATAGAAGAGCTTGCTGATAAATTGGGTCTAGGCTCGAGATTTTACGTGATTGGATTTTCCATGGGAGGGCAGGTGGTGTGGGGCTGCCTGAAGTACATCCCTCACAGACTAGCAGGAGCAGTCCTTCTGGCTCCGGTCGTCAACTACTGGTGGCCTGGTTTTCCAGCAAACCTGTCAACTGAGGCATACAACCAACAGTTTCGGCGAGATCAATGGACTCTTCGGGTCGCTCATTACACTCCCTGGCTTACCTATTGGTGGAACACTCAAAAATGGTTTCCTGCTTGTAGTGTCATCGATCATCATCCTGATATTTTCTCTCCTCCTGACAAGGCACTCCTTTCCAAGCTTCCCCTGGGAGGACCATATGCGGCACAGGTAAGACAGCAAGGTGAATACGAGAGTCTCCACCGAGACCTGATGGTCGGGTTCAGTACCTGGGAGTTTGACCCAATGGATTTGGAAAACCCATTTCCCAATGGCGAAGGCTCCATACATCTATGGCACGGCGACGATGATTTGCTTGTGCCGGTCATGCTGCAGCGTTTCATCGCCCACCGGCTTCCCTGGATTAAGTATCATGAGCTACCTCAGACTGGCCACATGTTTCCCCAAGCCGACGGCATGTGTGATGCTATAGTCAGGACCCTTCTAGTCGGGGAAACCACCACATCCACA
>gnl_Eucgr_v2.0_Eucgr.A01502.1
ATGGCGGGAGGCGTGAACAGGAAGATTTCTGCTGCATCAGCGAGGTCTCACACCAGAAGAGCCAAGCAGGGCTCTCCTCTTGTGCTGCCTTCAGGGAGTTTCACCAAATTGTTGGCGGTTTTATTTGTTGGAATTCTTGCATTGGCGTATCAAGCAATCCAACCTGCTGCACCGAGGATACCGGGAACTCCAGGTGGTCCCCCTGTTACAGCACCGAGGATAAAGCTTAGAGATGGAAGACATTTAGCATACCAAGAACACGGCAAGGCAAAGGACGTAGCAAAGTATAAAATTGTATTCGTCCATGGTTTTGATTCTTGTCGGCATGATGCTGTTGTGGCCGACACTTTATCTCAGGAAATTATCGATGACTTGGGTATATACATTGTGTCCTTTGATCGACCTGGCTATGGTGAGAGCGACCCTGACCCAAAACGAACACCGAAGAGCATCTCATTAGACATAGAAGAGCTTGCTGATAAATTGGGTCTAGGCTCGAGATTTTACGTGATTGGATTTTCCATGGGAGGGCAGGTGGTGTGGGGCTGCCTCAAATACATTCCTCACAGACTAGCAGGAGCAGTCCTTCTGGCTCCGGTCGTCAACTACTGGTGGCCTGGCTTTCCAGCAAACCTGTCGAATGAAGCATACTACCAACAGTTTCGGCAAGATCAATGGACTCTCCGGGTTGCTCATTACACTTCCTGGCTTACCTATTGGTGGAACACTCAAAAATGGTTTCCTGCTTCTAGTGTTGCAGCTCATCATCCTGATATTCTTTCTCCTCCTGACAAGGCAATCCTTTCCAAGCTTCCCCTGAGACGACCACATGAGGCACAGGTAAGACAGCAAGGAGACTATGAGACTCTCCACCGAGACATGATGATTGGGTTTGGTACCTGGGAGTTCGATCCGATGGATTTGGAAAACCCATTTCCCAATGGCGAAGGTTCCGTACATTTATGGCAGGGCGATGATGATTTGCTCGTGCCTGTCATGCTGCAGCGTTTCATCGCCCACCGGCTTCCCTGGATTAAGTATCACGAGCTGCCCCAGACTGGTCACGTGTTTCCTCTTGCCGAGGGCATGTGCAATGCTATAGTCAAGACACTTCTAGTTGGGGAAGCCACCACATTTGCG
>gnl_Eucgr_v2.0_Eucgr.B03859.1
ATGTACATTCTCTTCTACGACAGAGCAGGTTATGGGGATAGTGATCCAAATCCATCTCGCACTGTGAAAAATGAGGCATCAGATATTGAAGAATTAGCTGACCGGTTACAGATTGGGTCCAGATTTTACGTGATTGGGATCCCAATGGGCGCCTACCCAGCTTGGGGTTGCCTCAGATATATACCCCACCAGTTATCGGGAATTTCCCTTGTTGCCCCTTTTGTGCACTACTGGTGGCATTCATTTCCTTCCAGGCTATTAAGGGAGGCCTTTGGAAAATTGCAAGTGCTCGATCAATGGACATTTCGAGTCGCTCATCATGCCCCTTGGTTACTTTACTGGTGGATGACCCGAAAATGGTTTACCTCGCTAAGCATCATGGCTGGAAACATGAAGATTTTCAGCCCAGGAGAAATGGAAATTATCAAGAGCTTGTTTGAAAATAAATTGATCAGCCATTTCTTATCTGACTTAGTAAGGAAAATACAGCACCAAGGTGTTCATGAATCTCTACACCGGGATTTAATAGCAGGTTATGCAAGCTGGGAATTTGATCCCCTGGAACTGGAAAACCCTTTTCCCGACAATCAGGGCTCGGTCCATCTTTGGCAAGGGATGGAAGACCGCATAATTCCATGTGAGATTAACCAGTACATTGCACAGAAACTTCCATGGATTCGTTACCACGAGGTGCCCAACGGCGGACACTTGTGCATCTTCGAGAGCGATCTTTGTGTTGCTGTGATAAGGGCACTTTTACGGCGACAAACGCAGCAATCCACTGTACAGAATCAGTCTGATATGCATTTGTTGAACATGTTCAAAGACGTCCCTTTTTCTTTGAACTCGAGATCGTTCTCGGTATATCTTGAAAACAAGCGTCTCCTTCAGAATGTGAGCATTAGAACTTCCAAATGGAAAAACTGGTTTATCGAAAATCTAGCTAACAAACTAAGACACCCGCTCCATGTTTTTTGTTTATTTTTGGTGTACTTAATGGGAAACAGTTCGACA
>gnl_Eucgr_v2.0_Eucgr.B03856.1
ATGATCTCGAGAGGGGTGGCAGTTTTGCTGATGGGTCTGATGGTACTTTACAAGGCCGCACAGCTTTCTCCTCCGCAGGACGCTGTTCTCCCTGCAGATACTGCAACTACCTGTACAAGAATCAGACTCCGTGACGGAAGGTATCTAGCTTACAGAGAGAGAGGCGTCGCCAGAGAAAGATCAAGCTACAAGGTCATTGTCGTGCACGGCTTTGGGAGCTCCAAGGAGATGAATTTCCAGGCACCCCAAGAACTGATAGAGAAGTTGGGTATATACTTTCTGCTATTTGATCGAGCTGGGTATGGAGACAGTGATCCTAACTTGAAGCGCTCCACAAAGAGCGAAGCTTACGATATTCAGGAACTTGCAGATCAATTAAAGCTGGGGCCCAAGTTTTACGTGATCGGGGTTTCAATGGGATCCTACCCTGCCTGGAGTTGCCTAAAGTACATACCCCAGAGACTAGAAGGCGTGGCTCTAGTCGTTCCAGTCGTAAACTATTCCTGGAAATCTCTTCCTGAGAATTTGACTAGACTGGACTTCAGGAGAAAGCTCATCCAGTGGACTCTCTGGCTTGCAAATTATACCCCTGAATTGCTCTACTGGTGGGTGACTCAAGAATGGCTCCCTTCAACTACTTTCGTGGAGAAGAACCCGATTTTTTTTAACAATCGAGACATTGACGTCCTCAAGAAGGACCCTGGATTCCCAATGCTCACCAAGGATAAACTACGGAGACGGCAGGTGTTTGACACACTCCTAAATGACTTCATGGTCAGTTTTGGCAAATGGGAATTTGATCCCCTGGATCTAAGCAATCCGTTCCCACAGAATGATAGCTTTGTTCATATCTGGCAAGGATACGAAGACAAAGTAGTGCCCTTTCAACTTCAACGGTATGTCTCGGGAAAGCTACCCTGGATTAGGTATCACGAAATCACTGACGGCGGACATCTGATTGTGCATTACAAGGGAGTGTGTGAGGCAATTCTCTGGGCTCTTCTAAATGGAGAACACCTTCCGGAGAAAATGACGACAGCCATTACTTTACAC
>gnl_Eucgr_v2.0_Eucgr.B03866.1
ATGCGAGACGCCAAGACCATCGTTTTTGTCTTCTCTTCCGACCGCCCTGCGTCTCACCGTTCTCCTGTGGGTCTCTTTCGGTTTCGCTTCTCCAGTTCAGTGACCAGCTGTACTACAAAATCCAGTGGCGAGATCCTGACGGCTTCGGGTTCGCTCTGGTTCGAGAGAACGATGTTGGGGCCTATTGCGGTGGCAGTGGTGGTAGGTGTTCTCGGATGGGCATACCAGGCATTGAAGCCCCCACCTCCAAAGATATGTGGCTCGAGAAATGGTCCTCCAGTCATGTCCCCCAGGGTCAAACTCAGTGATGGGAGGTATTTAGCTTACAGGGAGATCGGTGCTCCAAAGGAAGAGGCTAAGTACAAAGTTATTGTAATCCATGGGTTCGACAGCTCCAAGGATCTCAATTTACCAATTCCACAAGAACTTATAGAGGAGCTAAAAATATACTTTCTCTTCTACGACAGAGCAGGTTATGGGGATAGTGATCCAAATCCATCTCGCACTGTGAAAAATGAGGCATCAGATATTGAAGAATTAGCTGACCGGTTACAGATTGGGTCCAGATTTTATGTGATTGGGGTCTCAATGGGCGCCTACCCGGCTTGGGGTTGCCTCAGATATATACCCCACCGGTTATCGGGAATTTCCCTTGTTGTCCCTTTTGTGCACTACTGGTGGCATTCATTTCCTTCCAGGCTATTAAGGGAGGCCTTTGGAAAATTGCAAGTAACCGATCAATGGACATTTCGAGTCGCTCATCATGCCCCTTGGTTACTTTACTGGTGGATGACCCAAAAATGGTTTACCTCGCTAAGCATCATGGCTGGCAACATGAAGATTTTCAGCCGAGGAGATATGGAAATTATCAAGAGCTGTGGGGACAAAATTAACCTTTGTCAGGAAAAGATAAAGCACCAAGGTGTTCATGAATCTCTACACCGGGATTTAATAGCAGGTTATGCAAGCTGGGAATTTGATCCCCTGGAACTGGAAAACCCTTTTCCCGACAATCAGGGCTCAGTCCACCTTTGGCAAGGGATGGAAGACCGCATAATTCCATGTGAGATTAACCAGTACATTGCACAGAAACTTCCATGGATTCGTTACCACGAGGTGCCCAACGGCGGACACTTGTGCATCTTCGAGAGCGATCTTTGTGTTGCTGTGATAAGGGCACTTTTACTGGGA
>gnl_Eucgr_v2.0_Eucgr.K02052.1
ATCTTCCAAAAACTACTTCTGGTTTCATTCATTAGAATTGTTGCCTGGGCTTACAAAGCTATCCAACCTCCTCAACCCAAGATACCTTGCTCTCCTGGTGGGCCTCCTGTTACGGCACCAAGAATAAAGCTTAGAGATGGCAGGCACTTGGCATATAAGGAGCATGGTGCTCCAGAAGATGTTACGAAGTTTAAAATCGTTTATGTGCATGGTTATTACTCTTGTAGGCATGATGCTGTTGTCACAAATACTTTTTCTCAGAGTGATCCTGATCCACAACGAACTACAAAAAGCATCGCTTTGGACATAGAAGAACTTGCTGATCAGCTGGGATTTGGCTCAAAATTCTACATTGTTGGCTATTCCATAGGTGGCCAGATTTTGCGGAGCTGCATCAAGTACATTCCTCACAGGCTAGCAGAAGAAGCGCTGCTAGCTTCAGCTATCAACTACTGGTGGCCTGGTTTTCCCTCAAATATGTCTACTGAAGCATATAACCGAATGCTCCAGAGGGATCAATGGGCACTTCATGTTGCTCACTACACTTCCTGGCTTACCTATTGGTGGAACACCCAGAATTGTTCCCTCCTTTCAGCTGAGGTAAGAAAACAAGTACAGTTTGAAGTAGGTCAACAGGGGGAGTTTGAGTTCCTCCACCTTGGCTTGATAATTGCATTTGGTACCTGGGAAATTAATCCCGTGGATCTAGAAAGCCCATTCCCTAACAATGAAGGTACTATCCATGTGTGGCAAGGGAATGATGATACGTTGGTGCCTGTCACAATGCAGCGCTTCATCTCCCAGCAACTCCCATGGATTCAATATCATGAACTACCCAAATATGGACACGGAATTCCTTATGCTAATGGGATGTCCGATGTTATTACTAAGGTACTCTTACTTAGAGAAACTGCCAAA
>gnl_Eucgr_v2.0_Eucgr.K02051.1
ATGGCGGGAGCGACGGGCAGGAAGATCCCGGCAGCTGCGGCGAGAGCGCACACTCGGAAATCGAAGCCCAGCTCCTTCCGTCTCCCTTCAGGGATCTTCCAGAAACTACTTCTGGTTTCATCCATTGGAATCCTTGCATGGGCTTATCAAGCTATCCAACCTCCTCAAACTAAAATACCTGGCTCTCCTGGTGGGCCTTCTGTTACAGCACCAAGAATAAAGCTTAGAGATGGCAGGCATTTGGCATATAAGGAACATGGTGCTCCAAAAGATGCTGCAAAATTTAAAATTGTTTATGTGCATTGTTTTGACTCTTGTAGGCATGATGCTGTTGTCGAAAATATTTTTCCTCAGAAAATCATCGATGATCTAGGGGTCTACGTCGTGTCTTTCGATCGACCTGGCTATGGACAGAGTGATCCTGATCCAAAACGAACTACGAAAAGCATTGCTTTAGACATAGAAGAACTTGCTGATCAGCTGGGACTTGGCTCAAAATTCTACGTTGTTGGCTATTCCATTGGTGGCCAGATAGTGTGGAGCTGCATCAAGTACATTCCTCACAGGCTAGCAGGAGCAGCACTACTAGCTCCAGTTATCAACTACTGGTGGCCTGGTTTTCCAGCAAATATGTCTACTGAAGCATATAACCAAATGCCCCAGAGGAATCAGTGGGCACTTCGTGTTGCTCATTACGCTTCCTGGCTTACCTATTGGTGGAACACCCAGAAATTGTTCCCTCCTTCCAGCGTTGTAACTGCTAGTCCTGACGTTTACTCTCCCTCAGACAAAAAAATTATTGCCCAATATATAAGAGAAACCCCGGCTGAAGTAAGACAACAGGCACAGTTTGAGGTAAGACAACAAGGAGAGTTTGAGTCCCTCCACCGTGACTTGATGATCTCATTTGGTACCTGGGAATTTACTCCCATGGATCTTGAAAGCCCGTTCCCCAACAATGAAGGTACCATCCATGTGTGGCAAGGGGATGATGATATGCTGGTGCCTGTCACGATGCAGCGCTTCATCTCCCAGCAACTCCCATGGATTCAATATCACGAGCTACCCGAATATGGACATGCATTCCCTTATGCTAATGGGATGTCCGATGTTATTACAAAGGTACTTTTACTTGGAGAAACTGCCAAA
>gnl_Eucgr_v2.0_Eucgr.G02692.1
ATGCTGAGAGGAGTCACAGCTCTCGTGCTGGCCGCACTGTCTGCATTAGCATATCAGGGCATCCGCCCTCCACCGCCCAAAACTTGTGGCTCTCCGGGTGGTCCGCCCATCACGGCAACCCGAGTAAGGCTCAAGGACGGCCGATACTTGGCCTACAAAGAGCATGGAGTACCGAGAGAATTGGCCGAACACAAGATCATCTTTGTGCATGGCTCAGACTCCTGTAGGCATGACGCAGTGATAGCGACGGATGTTTCTCCGGCGGTTCTTGAGGAATTGAAGGTGTACGTCTTGTCATTTGATAAACCTGGATACGGAGAAAGTGACCCGGACCCGAAAAGGACCCTGAAGAGTCTAGCTCTGGATATAGAAGATCTTGCTGATCAGTTGGGACTGGGGACCAAGTTCTATGTGGTTGGGCATTCCATGGGAGGCCAGGCGACTTGGGGTGTCCTGAAGTATATCCCTCACAGGTTAGCCGGAGCAGCTCTCACCGCTCCTGTGATCAACTACTGGTGGCCCCAGTTTCCCGCCAACCTATCCAAGGAAGCCTACAACTTGCAGCCACCACGGGACCAGTACGCACTCAGAGTGGTTCACTATGCCCCTTGGCTCACCTACTGGTGGAACACCCAAAAGTGGTTCCCCGCGTCCAGCGTCGTCACTCGTGCCCCCTGCATCTTGGGCCGTCAAGACATGGAACTTATCCCCAAGATGATGGAGCGCCGCAATGAAGCATCACGGGTGATCGTGAGGCAACAAGGAGAAGCTGAGTCGATCCTTCGGGACATGATGATTGGTTTCGGGAGTAGGGAGTTCAATCCTATGGATATTGAGAACCCTTTTCCAAACAAGGAAGGAGCGGTGCATCTGTGGCAAGGCGATGATGATAGGCTAGTCCCCGTTTCACTTCAACGGCACATTGCACAGAAGCTTTCATGGATTCAGTACCACGAGCTGCCTGGTGCCGGGCATTTTTTCCCTTATGCTGATGGGATGGGTGAAGCTATTCTGAAGGCACTTATAGCTGGCCAGAAG
>gnl_Eucgr_v2.0_Eucgr.G02694.1
ATGCTGAGGCTGAGAGGAGTCACAACTATCGTGCTGGTCGTGCTGTCATTGGCATATCAGGGCATCCGCCCTCCGCCGCCCAAAATATGTGGCTCTCCAGGTGGTCCACCCATCACAGCGCCCCGAGTAAGGCTCAGAGATCACCGAAACTTGGCCTATAAGGAGCAGGGAGTACCAAGAGAATTGGCCAAACACAAGATCGTCTATGTGCACGGCTCTGACTCCTGTAGGCATGATGCAGTGATAGCAACTGATGTTACCCCGGCAGTTCTCGAAGAAATGAAGGTGTACATCTTGTCATTTGATAGACCGGGATATGGAGAAAGCGACCCTGACCCGAAAAGGACACCAAAGAGTCTGGCTCTGGATATAGAAGAGCTTGCTGATCAGTTGGGACTTGGAACCAAGTTCTATGTAATTGGTTATTCCATGGGAGGCCAGGCCATTTGGGGTGTCCTCAAGTATATCCCCCACAGGTTAGCCGGAGTAGCTCTCATTGCTCCCGTAATCAACTACTGGTGGCCCGGGTTTCCCGCCAACTTATCCTCAGAAGGCTACTACTTGCAGCCACCACAGGACCAGTGGGCACTCAGAGTGGCTCACCATGCCCCTTGGCTCACCTACTGGTGGAACACCCAAAAGTGGTTCCCCGCATCAAGCGTTGCTGCTCGTGCTCCCCACATCATGTCCCGTCAAGACATGGAAATCATCCCCAGGATGATCGGGCGCCGAAAGGACGTGCCAAGGGTGAATGCGAGGCTACAAGGAGAAGCCGAGTCCATCCATCGGGATATGATGGTCGGTTTTGGGAGTTGGGAGTTTGATCCTATGGAAATTGAGAACCCTTTCCCGAACAAGGAAGGATCAGTGCATCTGTGGCAAGGCGATGAGGATAGGCTAGTCCCCGTTTTGCTTCAACGGCACATTGCGCAGAAGCTTCCGTGGATTGAGTACCACGAGCTACCCGGAGCCGGGCATTTGCTCCCTTATGCTGATGGAATGAGTGAAGCTATTTTAAAGGCACTTATAGTTGATCAGAAGCAGAGT
>gnl_Manes_v6.1_Manes.04G004600.1
ATGCTTGCACCAATAGCAGTAGCTGTAACTGTGGGTCTTCTGGGTTGGGCTTATCAGGCTTTGAAAGCTCCTTATCCCAAGATATGTGGATTGCCCGGCGGTCCTCCAATCACTTCTCCAAGAGTCAAACTCAGTGATGGTAGGCATTTAGCCTACAGGGAGATGGGAGTTCCTAAGGAAGAAGCTAAGTACAAAATCATATTCATTCATGGTTTTGACAGTTCAAAGGATCTGAATTTGCCTGTGCCTCAGGAACTTATCGACGAGCTGAAGATATATTTCCTTTTCTTCGATAGAGCAGGTTACGGAGAAAGTGATCCATTTCCAAAACGTACAGTGAAGAGTGAAGCATATGACATTCAAGAACTAGCAGACAAGTTGCAGCTTGGACATAAATTTTATGTGATTGGAGCCTCAATGGGAGCCTACCCCATATATGGTTGCCTAAAATACATACCCCATAGGTTGGCTGGAGCATCACTTGTAGTTCCATTTGTACACTACTGGTGGCCTTGTCTCCCAGACAATGTATCCGCAGAGGGTTTCCAAAGGCTCCAGAAATCTGATCAATGGACATTTCGAATTGCACATCATGCACCCTGGTTATTTTACTGGTGGATGACCCAGAAATGGTTCCCTTCATTAAGTATAATGGCAGGAAATATGGCAATCTTTTGTCCCCAGGATTTGGAGTTGATTAAAAAGTTATCAGAAACTCCAAGTGTTGGTCAGGAAAAGGTTCGGCAACAAGGTGTTCACGAATCTCTGCATCGAGACATAATTGCGGGTTACACGAAATGGGAATTTGATCCCCTGGACATAAGTAATCCTTTCCCCCAAAATGAAGGCTCTGTCCATATTTGGCAAGGTCACGAGGATAGAATCATTCCTTACCAAATAAATCGTTACATTTCAGAGAAGCTTCCATGGATTCACTATCATGAAGTTCCTGATGCTGGACACTTATTGATCTTCAGAAGTGAGCTATGTGAAGAAATTGTTAGGTCACTTTTGCTTGGA
>gnl_Manes_v6.1_Manes.04G004400.1
ATGGGATATCTAAGCAAGTTAAAATTTTTAAGCAAACAACAATTCTACAGGTTGACTGTTCCAAGAGATCAAAATTGCTGCTGCGGCTGCTGGCTCTCTGCTCATATCTCAGGCTCTAAGGGTCAAAACACATCAGAAAAGGAAATCAAACATCACATAAACCACTGGATTCCTCAAACTCAGTACAACATTCCTAAGATTCTGTCTGGGATGGTTTCAAGAACAACAGTTGTCTTGATGATTGGTCTTCTGGGAATGGTTTATCAGGCCACACAGCTTCCTCCACCTCAGAGAGATATTCCTCATTTGAATTCACCAAGGGTTAGACTCAGTGATGGAAGATATCTGGCTTACAGAGAGAAAGGAGTCCCCAAGAACAAATCCAAGTATAAGATCATTATTGTTCATGGCTTTGGGAGCTCAAAAGAAATGAACTTTCTGGCACCTCAAGAACTGATAGAGGAGCTGGGCATATATTTTCTGCTGTTTGATCGAGCTGGGTATGGAGAAAGTGATCCAAACCCGAAGCGAACTGTAAAGAGTGAAGCACTTGACATTGAAGAACTTGCTGATCAGCTGCAGATAGGATCCAAGTTTTATGTGATAGGAGTCTCAATGGGATCATACCCCATATGGAGTTGCCTCAAATATATACCACACAGGCTAGCAGGTGCTGCATTACTAGTGCCGGTTGTTAATTACAGATGGCCTTCTCTTCCTCAAAATTTAATAAGAGAGGATTATAGAAGGAAACTTGTCCAGTGGGCACTGTGGTTTTCAAACTATGCCCCTGGACTGCTGCACTGGTGGGTTTCTCAGCAATGGATCCCTTCAACCTCCGTCCTGGAAAAGAACCCACTATTCTTTAGCACTCAAGATATAGAGATCTTGAAGAAGATACCAGGATTCCCAATGTTAAGCAAGGAAAAATTACAAGAAAAAGATGTTTTTGATACTCTCCGTCGTGATTTTATGGTGGGTTTTGGAGATTGGGACTTTGATCCAATTCGGCTAAGAAATCCATTTCCTCAAAATGAAAGCACTGTTCACATCTGGCAAGGTTATGAAGATAAAGTTGTTCCATTTCAACTTCAAAGATATATTTCAGGAAAGCTACCCTGGATTAGATATCATGAAGTTCCTCATGGTGGACATCTAATTGTGCATTATAGTGGTTTATGTGAGGCTGTTTTGAGAGCACTTTTACTTGGAGAAGAGCCTCTTAAATTAGAACAAGTGAATCCA
>gnl_Manes_v6.1_Manes.04G004500.1
ATGTTGGCAGTGGCAGCAGCAGTAATACTAGTGTGTATAGCCGCCTATGGATACAAAAGAGTAAAGCCTCCCCCTCCAAAGATTTGTGGTTCTCCAAATGGTCCTCCTATCACTTCACCAAGAATCAAGCTGAGTGATGGAAGGCACTTATCTTATAGAGAGAGGGGTGTTCCAAAAGAAATTGCCAAGTACAAGGTTATTCTTGTCCATGGTTTTGACAGCTCCAAGGACATATATTTGCCACTATCTCAAGAGGTGATGGAAGAGTTAAGTGTATATGTACTGACCTTTGATAGAGCAGGATATGGAGAGAGTGATCCAAACCCAAAAAGATCAGTGAAGAGTGAAGCATTTGACATTCAAGAACTAGCTGATCAATTGCATCTAGGACCCAAATTTCATGTGATTGGAGTTTCCATTGGAACCTACTCCATTTGGGCTTGCCTCAAGTATATACCACACAGGCTAGCAGGTGTGACTCTAGTAGTTCCAGTCATAAATTTCTGGTGGCCTTCTTTTCCTCCTAAACTAGCAAAAGAGGTCTTCAGGAAGCAACTCAAGAGGGATCAAGTAAAACTGACCATTGCTCATCATTTCCCTGCACTTGTCTACTGGTGGATGACTCAGAAGCTGTTCCCTTACTCTTCTATCATGCAGAGACACCCAATTCTGCTAAACAAAAGAGATTTAGAAACTATAAAGCAAATGTCTCAAGTCCCAAATCCTCATGAGCACAAGGTTAGGCAGCAAGGAGTCCATGAATCACTGCACAGAGACATGATTGTGCATTTTGGGAAGTGGGAATTTGACCCGATGAAGCTGAAGAATCCATTTCCTGACAATGAGGCTTGTGTTTACCTGTGGGAAGGTCACAATGACAAGTTGGTGCCATTTGAATTACAGAGATATGTTGCTGAGAAGCTGCCATGGATCAAATATCATGAAGTTCCTGACGGTGGTCATTTGATGATTCATGAGAAGGGCTTGTGTGAGGCTATATTCAGGGAACTTTTGCTTGGAGAAGAATCCTCCTTT
>gnl_Manes_v6.1_Manes.09G056200.1
ATGGCTGGAGGAGTGAACAGGAAGATATCTGCGGCTTCCGCTAGAGCTCACACTAGACGAGCTAAGCAAAACAATTCTCTTAAGCTTCCTCCTGGGATTTTTTCAAAAATACTATTGCTCTTGCTTGTGGGGATTTTGGCTTGGGCATATCAAGTGATCCGACCTCCTCCACCCAAGATTTGTGGTTCACCAGATGGGCCTCCTGTTACAGCATCAAGAATAAAGCTTAGAGATGGGAGACATTTGGCCTACAAAGAGCACGGTGTCACAAGAGATCTGGCCAAGTTTAAAATTATTGTTGTCCATGGTTTTCGTGCTTGCAGACACAATCCTTCTGTTGCCAATCATCTTTCACCGGAAATTGTCAAAGAATTAGGGGTCTACCTTGTGTCATTTGACAGACCAGGTTATGGAGAGAGTGATCCTCATCCAAAACGAACATTGAAAAGTTTAGCTTTAGATATTGAAGAACTTGCCGATCAACTGGGACTTGGATCCAAATTCTATGTAATTGGCTATTCCATGGGGGGCGAGTTGACTTGGAGCTGTCTCAAGTACATTCCTCACAGGCTAGCAGGTGTAACACTATTAGCTCCAGTTATTAACTACTGGTGGCCTGGTTTTCCTGCAAACCAATCTAATGAAGCCTACAACCAACAATTTGCACCAGATCAGTGGGCTCTCCGTGTTGCCCACTACACCCCGTGGCTAACCTATTGGTGGAATACTCAAAAGTGGTTCTCTGGTTCTACTGTTATGGCTAGTAGTCCTGATCTTTTCTCTCACCAAGACAAAGAAGTTTTAGCAAAGCTTTCAATGGAAAAGAGTTACATGGAATATATGACACAGCAAGGAGAATATGAATCCCTCCATCGTGACATGATGATTGCATTTGGCAGCTGGGAATTCGATCCTATGGATCTGGATAATCCATTCCCTAATAATGAAGGTTCTGTTCATCTATGGCAAGGAGATGAAGATCGTTTTGTTCCTGTTATGTTGCAGCGCTACATCGCTCAACGACTTCCCTGGATTCACTATCATGAGCTACCTGGTTCTGGGCACTTGTTTCCTTTCATTGATAGGATACCTGATAAGATTATAAAGGCAATGTTAACAGAAGAG
>gnl_Manes_v6.1_Manes.07G087700.1
ATGTTCAGGGAAGTTACTGTGGTTTTGTTGATTGCGTTGCTTGCGTGGGCATATCAGTCTGCCTACCCTCCGCCTCCCAAGCCTTGCGGCAGCCTAGGTGGGCCTCCCATCACAGCACCTAGAATAAAATTGAGGGATGGAAGACATTTGGCTTATAAGGAGCATGGTGTACCAAGAGAAACTGCCAAATACAAGGTCATATTTGTTCATGGCTTTTCTGGAACCAAAGATGATACTGGGAGTTTAACAAACCTTCCTCTGGAAGTAATTGAGGAGCTACGCGTGTATTTTGTGTCCTTTGACCGGCCAGGTTATGGAGAAAGTGATCCAGATCCAAAGCGAACTCCAAAGAGTCTGGCTTCTGATATAGAGGAGCTTGCTGATCATTTAGGATTGGGATTAAAATTTTTTGTAATTGGGTCTTCCATGGGAGGCCAGGTGGTTTGGGGCTGCCTGAAGTACATTCCTCATAGGCTAGCAGGAGCAACATTGATTGCTCCTGTTGTCAACTACTGGTGGCCTCGCTTCCCTGCCAACTTGTCTAAAGAGGCCTACTACCTACAGTTACCACAAGACCAGTGGACACTACGTGTTGCTCACTATACTCCATGTCTGACCTATTGGTGGAACACACAGAAATTGTTCCCTGCATCAGCTGTTGTTGCCAGAAAGCCTGAGGTTTTCTCTCGACAAGATCTGGAACTTTTCTCCACAATTTCTGCTAGTCGAACACCCAAGCAAAAGGTGATTCAACAAGGGGAATTTGAATCCCTACATCGTGACATAATGGTTGGATTTGGGAAATGGGAATTTGATCCCATGGATCTTGAAAATCCTTTTCCTAACAACGAAGGCTCAGTTCATCTATGGCAAGGAGATGAAGACAGGATGGTCCCAGTTATGTTACAGCGTTATGTTGTCCAAAAACTACCATGGATTCACTACCATGAGTTGCCTGGTGCTGGGCACTTGTTTTCCTATGTTCCTGGGATGAGTGAAACTATTTTGAAGGCTCTTTTGCTTGGCAGAAAG
>gnl_Manes_v6.1_Manes.11G161200.1
ATGGTTTCAGGAACAGCAGTTGTCTTGATGATTGGTCTACTGGGAATGGTTTATCAGGCTAGACAGCTTCCTCCTCCTCAGAGGGAGAGTCCTCCTAGGAAATCACCAAGAGTCAGACTCAGTGATGGAAGACATCTGGCTTACAGGGAGAGAGGAGTTCCCAAGGACAAATCTAAGTACAAGATCATTATTGTCCATGGTTTTGGCAGCTCAAAGGAAATGACCTTTATGGCTCCTCAAGAAATGATAGAGGAGTTGAAGATATACTTTTTGCTGTTTGATCGAGCTGGGTATGGAGAAAGTGATCCAAACCCTAAGCGAACTGTAAAAAGTGAAGCACTTGACATTGAAGAACTTGCTGATCAGCTGCAGATAGGACCCAAGTTTTATGTGATAGGAGTGTCAATGGGATCATACCCTATCTGGAGTTGCCTCAAACATATACCACACAGGCTAGCAGGTGCAGCAATGATTGTTCCAGTAATCAATTATAGGTGGCCTTCCCTTCCTCAAAATTTGATAAGAGAAGACTATAGAAGGAGAATTGTCCAGTTGGCACTCTGGTTTTCAAAATATGCCCCTGGGCTACTACACTGGTGGGTTACTCAGCAATGGATCCCTTCAACTTCTGTCCTAGAAAAGAACCCAATGTGCTTTAGCACTCAAGATCTAGAAATCTTGAAGAGGATACCAGGATTCCCAATGTTAAGCAAGGATAGCTTACGACAAAAAGAAGTTTTTGATACTCTCCGTCGTGATTTTATAGTGGGTTTTGGAGACTGGGACTTTGATCCAATTCAGCTAGAAAATCCATTTCCTCAAAATGAAGGCTCAGTTCACATCTGGCAAGGTTATGAAGATAAGGTTGTGCCATTTCAACTTCAAAGATATATTTCAGGAAAGCTACCATGGATTCAATATCATGAAGTTCCTCATGGTGGGCATCTAATTGTGCATTATACTGGTTTATGTGAGGCTGTTTTGAGAGCACTTTTACTTGGAGAAGAACCTCTAAAGTTAGAACAAGTGCGTCCA
>gnl_Medtr_Mt4.0v1_Medtr3g104770.1
ATGAAAAGAACAAGTCACTATCTGAAGCTTTTAACTTTGATTCCACAAGTTCATCAGACTCAACAAATCTGCAAAAGATTGTGTCATTTGGTTTTTCAGACAAAGATTCAAGAGGGAACTCAGAGTTCTACAAACCATGATGATTCAAAGGAGGTTTTACCAAGAATCAGACTCAGAGATGGGGGGCATCTTGCTTGCATTGAGAGAGGCTTCCCTAAGGACAAAGCAAAATACAAGATGAAAAGAATAAGTCATTATCTGAAGCTTTTAACTTTGATTCCACAAGTTCGTCAGACTCAGAAAATCTGCAAAAGTTTCTGCAATATAAAGGTTCATGAGGGAACTCATATTTCTCCAAACCATGATGATTCAAAAGAGATTTTGACAAGAATCAGACTCAGAGACGGGAGGCACCTTGCTTACATTGAGAGAGGCGTCCCTAAGGACAAAGCAAAATACAAGATTATCATTGTGCATGGTTTTGGAAGCACTAAAAGAATGCATTTTCCTGCAACACAAGGATTAATAGAAGAACTGGGTATATATTTTGTGCAATATGACCGAGCTGGATGCGGAGAAAGTGATCCAAACCCGAAACGTTCAATGAAAAGTGAAGCACTTGACATTCAAGAACTTGCTGATCAGCTTCAAATTGGAGAACAGTTTTATGTAATTGGAATCTCTATGGGCTCCTGTGCTACTTGGAGTTGTCTAAACTACTTTCCTCACAGGCTTGCAGGGTTGGCATTGGTATCCCCAATTATCAATTACAATTGGCCTTCCCTCCCTAGGAGTCTAATAAGAGATGACTATAGGAGGAAACCTGTTCTGTGGACACGTTGGCTCGCAAATTACTGTCCTAGACTATTGCATCGCTATGTGACTCAAAACTGGCTCCAGTCAGCTACTATTGCCGTTGAAAAGAACCCAGCATTCTTCAGCAAAAATGATATTGATATTTTGAAGACACTTCCTAAGTTCCCAATGTTTACAAAGGACAAGTTAAGGGAACGCGCTGTTTTTTACGCTCTTTGTGATGATTGGAGATTGGCTTTTGGAAAATGGGAATTTGATCCAGTGAAGATAAGGAATCCATTCCCTCACAAAAGAAGTTCATTTCATATTTGGCAAGGATATGAAGATAAGGTTGTGCCCTTTGAACTTCAAAGATTTGTTTCATGGCAGCTACCTTGGATACAATATCATGAAGTTCCAAATAGTGGCCATCTGATTTTATGCTATAAGGGCATGTGTGAGGCAATATTGAGGGCACTTTTACTTGAGCCA
>gnl_Medtr_Mt4.0v1_Medtr2g086290.1
ATGATTAACCGAATAGGAGTTGCAGTGGTGGTGATTCTCATAGGGTGGGTTTATATGGCCTTAAAGCCGCCTCCACCAAAAACATGCGGATCCATTAATGGTCCTCCAGTTACTTCACCTAGAGTGAAACTCAGTGATGGGAGACATTTGGCCTACCGGGAGTTTGGCTTTTCAAAAGAAGAAGCTAGGTACAAGATCATTGTCATTCATGGATATGCCAATTCTAAAGATACACACTTGCCTGTTTCTCAAGAACTTATTGATGATCTTGGGATATATTTCCTCCACTTCGACAGAGCAGGTTATGGTGAGAGTGATCCATATCCATCACGTTCAGTTAAGAGTGAAGCATATGATATTCAAGAACTAGCAGATAAATTGCAGATTGGGAAAAAATTCTATATCATTGGAATGTCATTGGGTGCTTACTCTGTTTGGAGCTGCCTAAAATACATTCCACACAGATTACTGGGAGCAGCCTTGGTAGTTCCATTTGTAAATTATTGGTGGCCATCTTTTCCTAATAATCTATCAAGAGAGGCATTTCAAATGCTCCCCCAATCAGACCAATGGACATTTCGAGTTGCACATTACACACCTTGGTTATTCTATTGGTGGATGACTCAAAATTGGTTCCCTTCATTGAGTTTCACAAATATTGAATTCTTTCCTTCTGTTGATGTAGAGATCCTTAAGAGCCTCTCAGAAACCCCAGACACTGGCCAGGAGAAAATAACTCAGCAAGGTGAATATGAATCATTACACCGAGACATAATGGCGGGTTTTGGAAAGTGGGAATTTGGTCCAACAGAGATAAGAAATCCATTCCCTGAGAATGATGGTACAGTCCACATTTGGCAAGGGTTTAAAGACAGGATCATTCCCTATACGCTGAACCGCTACATCTCACACAAACTTCCGTGGATTCATTATCACGAGCTTCCTGACGGAGGTCATCTGTTTATCTTTAAGAAAAATCACTGTGAATCCATAATTAAAGCACTTATACTCTCA
>gnl_Medtr_Mt4.0v1_Medtr2g086330.1
ATGAAATTAAGGAATCCATTCCCTCCCAGAAGAAGTTCATTTCATATTTGGCAAGGATATGAAGATAAGATTGTGCCCTCTGAACTCCAAAGATTTGTTTCATGGAAGATGCCTTGGATACAATATCATGAAATTCCAGATGGTGGCCATTTGATTATATGCTATAAGGGCAATTTTGAGGGCACTTTTACTTTGATCATGAAATCATGCATA
>gnl_Medtr_Mt4.0v1_Medtr2g086300.1
ATGAAAAGAATGAGACATTTTCTTAAGCTTATAACTGAAAATCAACAAGGTCAGACACGTAAATTATGTAGAGGTTTCTGTCAGGGAACTCAACTTTCACCAAACCAAGATGATTCAACAGATGATTTTTCTATGGTTTCACCAAGAATTAGACTTAGAGATGGTAGACATCTTGCTTATGTTGAGAGAGGTGTACCTAAAGATAAAGCAACATACAAGATCATCATTGTGCATGGTTTTGGAAGCTCTAAAGAGATGAATTTTCTGGCACCTCAAGAATTGATAGATGAATTAGGAATTTATCTTCTACAATATGATCGTGCTGGATATGGAGAGAGCGATCCAAATCCTAAACGTTCACTGAAAAGTGAAGCACTTGACATTGAAGAACTGGCTGATCAGTTGCAAATCGGAGCAAATTTTTATGTAATTGGAGTCTCAATGGGTTCATATGCTACCTGGAGTTGTCTAAAATATTTGCCCCACAGGCTAGCAGGGTTGGCACTAATCGCCCCAGTTATCAACTACAGATGGCCATCTCTCCCTGGGAGTTTGATAAGAGAGGACTATAGGAGGAGATTTATTAAATGGGCACTATGGCTTGCAAATCACTGTCCTAAACTATTACATTGGTGGGTGACTCAAAAGTGGCTACCTTCAACTGCTGTCATAGAAAAAAATCCAACATTCTTCAACAAAAATGATATAGATATTTTGAAGACTATTCCAGGGTTTCCAATGTTTTCAAAGGACAGGTTAAGGGAACAAGTTGTTTTCGACACACTTCGACATGATTGGAAGGTAGCTTTTGGAAAATGGGAATTTGATCCAATGAAGCTAAGCAATCCATTCCCTCACAAACAAAGTTCATTTCATATTTGGCAAGGACATGAAGATAAAGTTGTGCCCTCTGAACTCCAAAGATTTGTTTCAGGGAAGCTACCATGGATACAATATCATGAAGTTCCAGATGGTGGCCATTTGATTATATACTACAAGGGTTTATGTGAGGCTATTTTGAAGGCACTTTTACTTGGTCAAGAAAATCATGCATATAAACCTAGATCTTCTTTGTTATTCAAAGATGAATGCTATCAAGAAACTATC
>gnl_Medtr_Mt4.0v1_Medtr1g060150.1
ATGGCCACTGGAGTTAGCAGAAAAATTTCAGCAGCATCAGCTCGTTCTCACACCAGAAGGGCCAACAAGTCCTCTTCGTTTCAGTTTCCTTCAGGAATTCTTAGAACAACACTAGCAGTGTTGTTAATTGGGGTTCTAGCATGGGCTTATCAAGTTTTGCAAGCTCCTGCTCCCAAAATATGTGGCTCTCCTGATGGACCACCTATAACAGCACCAAGAATCAAACTAAGAGATGGAAGGCATTTGGCATACAAGGAGCACGGTGTTCCTAAAGACACGGCAAAGTATAAAATCATCTATGTCCATGGTTTCAGCAGTTGCAGACATGACGCTGTGGTTGCCAAGACCCTATCACCCGATTTTGTCAAGGAATTAGGGGTCTACATTGTATCCTTTGATAGACCTGGTTATGGAGAAAGTGATCCCGATCCAAATCGTACGTTAAAGAGCATTGCCTTAGATATAGAAGAGCTTGCTGATCAATTGGAATTGGGGTCCAAATTCTATGTCATTGGTACTTCCCTGGGTGGGCAAATTGTTTGGAACTGCCTTAAGCACATACCTCACAGGCTGGTAGGTGCAGCGCTCTTAGCCCCAGTCGTCAACTTCTGGTGGCCTGATCTTCCTGCAAACTTAACGGCCGAAGCCTATTCCCAATGGAAATTACATGACCAATGGGCGCTTCGTGTTGCTCACTACACGCCATGGCTAACATACTGGTGGAACACTCAAAGATGGTTCCCAATTATTAGTGTGATTTCTGGTAGTCCAGATATCCTTTCGAAACAAGACAAAGAGCTTGTAACTAAGTTCATGGATAATAAAGAGAATTATGTGGAGCAGGTACGACAACAAGGTGAATATGAAAGCCTCCACCGTGACATAAATATTGGATTTGGAAAATGGGAATATACTCCTTTGGATCTTCAAAATCCATTTCCAAACAATGAAGGTTCTGTTCATCTTTGGCAAGGAGATGAAGATATTATGGTTCCTGTCACACTACAACGATACATCGCACAAAACCTTCCGTGGGTTCACTACCATGAACTTTCAGGTTCTGGCCACCTTTTCCCTCATGCCGATGGTGTGAGTGAGACTATCATTAAGTTACTTTTAGGTGTGAAG
>gnl_Medtr_Mt4.0v1_Medtr1g050458.1
ATGTTGAGAAGAATTGCATCAATTTTGTTGATTGGAATTTTGGGTTTAGCATATGAAGCCATTAAACCTCCACCCCCAAGAACATGTGGTTCACCAGGTGGTCCACCCATAACAGCACCAAGGATAAAGCTGAGAGATGGAAGACATTTGGCCTACAAAGAACATGGTGTTCCAAGACAATTAGCTAGCAAGAAGATTGTATTCTTACATGGGTTTGGTTCTTCTAGACATGATGCAGTGATTGCAACAAACCTACCTAAGGGGTTGCTTGAAGAATTGGGAGTATATGTTGTGTCAATTGATAGACCAGGGTATGGAGAAAGTGATGCTGATCCAAAAAGAAGTGTAAAGAGTTTGGCTCTTGATATTGAGGAACTTGCAGATAAGCTGGAATTGGGATCTAAGTTTTATGTCATGGGATTTTCAATGGGTGGACAAGCTGTTTGGGGTTGCCTCAAATTCATTCCTCACAGACTTGCTGGGGCAACATTGATGACTCCAGTAGTAAATTACTGGTGGCATGGGCTTCCTTACAACATGTCCACACAGGCCTATTATGAGCAACCTATACAAGACCAATGGGCACTTCGAGTTGCTCATTATGTTCCATGGCTTACATTCTGGTGGTTCACTCAAAACTGGTTTCCTACATCAAGTGTAGTAAAAGGCAATTCTGCTGTTTTGTCTCCCCAAGATTTATCAATTGTTTTCAACATGTCTGTTAACAAAGAACATCGGTCACAAGTGAAACAACAAGGTGAGCATGAATCTATATGCCGTGACACGATAATTGGATTTGGAACTTGGGATTTTGATCCACTTGATCTTGACAACCCTTTTTCAGATAATACAATCAAAGTTCATCTATGGCAAGGTGCTGATGATAAGCTAGTCCCCGCTACGCTGCAACGATATATTGTTCAAAAACTTCCGTGGATTCAATACCATGAATTGCAAGGTGCTGGTCACTTGTTTCCAAATGTCGAGGAAGTGAGTGCAGAGATCCTCAAAACACAGTTGATGGATACGAAA
>gnl_Medtr_Mt4.0v1_Medtr1g060130.1
ATGGCCACCGGAGTTAACAGAAAAATTTCTGCAGCATCAGCTCGTTCTCACACCAGAAGGGCCAAAAAATCTACTTCTTTTCAGCTTCCTTCAGGAATTCTTAGAACAACATTAGCAGTGTTGTTTATTGGGGTTCTAGCATGGGCTTATCAAGTTACGCAAGCTCCTCCTCCCAAAGTATGCGGCTCTCCTGATGGACCACCTATAACAGCACCAAGAATCAAACTAAGAGATGGAAGGCATTTGGCATACAAAGAGCATGGTGTTTCTAAAGATGTTGCAAAGTATAAAATCATCTTTGTCCATGGTATCAGCACTTGCAGGCATGACGCTGTGGTTGCCAACACCCTATCACCCGATGTTGTTAAGGAATTAGGGGTCTACATTGTATCCTTTGATAGACCTGGTTATGGAGAAAGTGATCCCGATCCAAATCGTACGTTAAAGAGCATTGCCTTAGATATAGAAGAGCTTGCGGATCAATTGGGATTGGGGTCCAAATTCTATGTCATTGGTTTTTCCATGGGTGGACAAATTGTTTGGAACTGCCTTAAGCACATACCTCACAGGCTGGCAGGTGCAGCGCTCTTAGCTCCAGTCGTCAACTACTGGTGGCCTGATCTTCCTGCAAACTTAACGGCCGAAGCCTATTCCCAAATGAAATTGCATGACCAATGGGCGCTTCGTGTTGCTCACTACACGCCATGGTTAACCTACTGGTGGAACACTCAAAGATGGTTCCCAAATTTTAGTGTGATTACTGGTGGTCCAGACATCCTTTCGAAACAAGACAAAGAGCTTGTAACTAAGTTGATGAAAAATAGAGAGAATTATGTGAAGCAGATAAGACAACAAGGTGAATATGAAAGCCTCCACCGTGATTTAAATATTGGATTTGGAAGATGGGAATATACACCTTTGGATCTTCAAAATCCATTTCCAAACAATGAAGGTTCTGTTCATCTTTGGCATGGAGATGAAGATATTATGGTTCCTGTCACACTACAACGATACATCGCGCAAAACCTTCCGTGGATTCACTACCATGAACTTCCAGGTTCTGGCCACCTCTTCCCTAATGCTGATGGTGTGAGTGAGACTATCATCAAGTCACTTTTAGGTGTGAAG
>gnl_Medtr_Mt4.0v1_Medtr4g053620.1
ATGGTTTCAAAAGCAGTAATAGTGTTAATCATAGGTCTTCTAGGAATGGTTTATCAAGCAACTCAACTTCCAGCACCAAAGAGTAATGATTATGATTCAGTTGTTGATGATGAAGAAAATGGTTTTATGGTTTCAACAAGAATTCAACTCAGTGATGGAAGATTTCTTGCTTATAGAGAAAGTGGTGTTACAAAGGATAAAGCAAAACATAGCATCATTGTTGTTCATGGTTTTGGAAGCTCTAAAGATATGAACTTTCCTGCACCACAAGAACTAATAGATGAGCTAGGAGTATATATTCTGCATTATGATCGAGCTGGTTATGGACAAAGTGATCCAAATCCCAAACGCTCGCTGAAAAGTGAAGCACTTGACATTGAAGAACTAGCTGATCAGTTACAAATAGGATCAAAATTTCATGTGATTGGAGTTTCAATGGGATCATATGCTACCTGGAGTTGTCTGAACTATATCCCTAACAGGCTAGCTGGTGTGGCTATGATAGCACCAACCATCAACTATGAATGGCCTTCCCTTCCTCAGAGTCTTGTAAGGGATGACTACAGAAGGAAACTTATTAAGATTGCTATGTGGCTTGCAAGATATTCTCCTACACTGTTACACTGGTGGGTGAGTCAAAAGTGGCTCCCTTCAAATTCTGTCATAGAAAAAAATCCAGCATTCTTCAACAAAAGAGATATAGAAATTTTAGAGAGAATTCCAGGGTTTCCAATGCTTACTAAGGAAAAATTGAGGCACGAGGTTGTTTATAACACTCTCAGGGGTGATTGGATGACTGCCTTTGGCAATTGGGAATTTGATCCAATGAAGCTTAGTAATCCATTCCCTCAAAATAACAGAAGTTCAGTTCACATTTGGCAGGGCTATGAAGATAAAGTAGTGCCCTCTCAAATTCAAAGGTTCATTTCAGAGAAGCTACCATGGATACAATATCATGAAGTTGTAGATGGTGGCCATTTAATTGTACATTATAGTGGCTTAGGCGAGGCGATTTTGAAGGCACTTTTACTTGGGGAAGAAGATATTTCATATAAACCTAGATCATCATCGATATCTGTATCA
>gnl_Mimgu_v2.0_Migut.N02492.1
ATGATTGCACAAATAGCAGTTGGAGCAATCGTGTGCTTTATGGGATATGCTTATGTGACGATAAGGCCTCCCCCTCCGAAAACGTGCGGCTCACCTGGCGGTCCTCCGTTGACTTCACCGAGAGTCAAACTCGACGACGGGAGGCATTTGGCCTACAAAGAGAAGGGTGTTGCTAAGGAAGAAGCCAAGCACAAGATTATTGTTTGTCACGGCTTTGACGACTCTAAAGATTTCAACCTCCCGATTTCTCAACGACCGAATCCGAAAAGGTCCATAAAAAGTGATGCATTTGATATTCAAGAACTGGCCGATAAGTTGCATCTCGGCTCCAAGTTCTACCTCGTCGGCATTGCCATGGGAGCTTATCCCGTTTATGGCTGCCTTAAATATATTCCACACAGGCTATCAGGAGCAGCCCTCATAGTTCCGTTTGTGAACTACTGGTGGAAGTGCTTTCCGTCGAAGCTATCGAAAGAAGCATTGGGAACATTGCCTCTCTCGGACCAATGGACATTTCGAGTTGCCCGTTTTGCCCCTTGGCTGGTCAACTGGTGGATGACTCAAAAATGGTTCACGTCTCTTAGTATCATGCACGGCAAACTCGATATATTTGCCCCCTCGGACCTTGAAATCATCAGACAGTTGTCCGCTTCTCCCAGAGAGGGTCAGGAGAAGGTGAGACAACAAGGTGTTCACGAGTGCTTGCACCGAGACTTGATCGTGGGTTTTGGGAGATGGGGATTCGATCCGACGGACATCGTTAATCCTTTCGCTAACAACGAAGGGTGTGTTCATATTTGGCAAGGAAACGAAGATAACTTTATACCGAAAAAGCTGAGCAGGTATTTGTCGGAGAAACTTCCGTGGATTCAATATCATGAGGTTCTTGATGCTGGCCATTTCTTGATTTACAATCAAACGAATTGTGAAGCCATCTTTAAGTCACTTCTCATTTGTAACAACACA
>gnl_Mimgu_v2.0_Migut.D01263.1
ATGTTTCAGGGATATCCAAGAAAATTCTATTCGTTTGCTTTGTGGCCTTCTTCGCAACATGTACAGCTTCCTCCACCAAACACGTGCGGCTCCAAAAACGGGTCCACAGTTACAGTATCAAGAATACAGCTCAAAGATGGAAGACACTTGGCTTACAAAGAATATGGTCTCCCAAAAGATAACGCAAAGCACAAAATCGTATTTGTCCATGGATTCGATTCTTGCAGGCACGATGCCTCTGCTATAACCGCACTTCTCTCTACGGATTTTTTTTCCATTACATTGCCTAACGAAATTGTTGAAAGCGAAGGACTGTATGTTGTTTCATTCGGCATACCTGGTTATGGAGAGAGTGATCCTAAAAATACGAGGACAAATACCCCTCATAATGTCGGTTCA
>gnl_Mimgu_v2.0_Migut.F00910.1
ATGTCTTTGAAAGTTATAGTAGTGTTGTTAGCGGGGTTTCTAGCATGGGCTTACCTCGCCTTTTGCCCTCCACCTCCTCGCCTATGTGGCTCCATTGGCGGTCCCGCCATAGAAGGACCTAGAATCAAACTCCGAGACGGACGACACCTGGCGTACAAGGAGCACGGAGTCCCCATAGAGAGAGCTAATTATAAGATCATATATGTTCATGGATTTGGCTCTAGCAAACACGAGGCTGCTATTGCTAGATCGGAATTAGTCGAGAAAATGGGGATACATTTGGTAAGCTTCGATAGACCGGGTTATGGAGAGAGTGATCCAGACCCGAAAAGAACAATAAAAAGCACAGCGCTGGATATAGAAGAACTCGGTGATAAATTAGGACTTGGTCCGAAATTTTACGTTATCGGAAGTTCGATGGGAGGGCAGCTTGTTTGGGGATGCCTCAAGTACATCTCTCATAGGCTGGCAGGAGCAGCATTGATAGTTCCGGTTGTTAATTACTGGTGGCCTAGTTTTCCATCGAGTTTATCTACAGAAGCGTATTACCAGCAATTTCCACAGGACCAATGGGCATTGCGAGTGGCACACCATGCTCCCACCATGGTTTACTGGTGGAACACTCAGAAATGGTTCCCTCCATCAAGTGTCATATCTGGCAAAGCTAATTTCACTGCTCCCGATTTAAGAATTTTATCAAAATACGGTTCGAGTATGGGTATCAGGGATTATGCAAAGCAACAGGGGGCATATGAGTCACTTCACCGAGATCTGATGGTGTCATTTGGGAAATGGGAATTTGATCCTATGAGTCTCGATAATCCTTTTGTTGGAGGAGAAGGTTCCGTTCATTTGTGGCACGGGGTTGAAGATGGTTTGGTGCCTGTCGCTCTGCAGCGGTACATTGCTAAGAAGCTTCCGTGGGTACAATACCATGAATTGTCGAACGCTGGGCATTTGTTTGTACATGATGATACTAGTGCCAAAGATGCTGTCTTGAAATCACTATTGACAGGGGACAAA
>gnl_Mimgu_v2.0_Migut.L01773.1
ATGGCAGCTGGAAGCACCAGGAAAATTTCAGCAGCCTCTGCTAGGGCTCATACCCGTAAACCCAAAGCTACCTCGCCCAAATTTGGAGGGATATTCAAGAAAATTCTATTCGTTTGCTTTGTGGGCTTCGTCGCCTGGGCATATCAAGCAACACAGCCTCCTACACCAAACACGTGCGGCTCCAAAAACGGGCCAACAGTTACGGCATCACGAATACAGCTCAAAGATGGAAGACACTTGGCTTACGAAGAATACGGTGTCCCAAAAGATAACGCAAAGCACAAAATCGTATTTGTCCATGGATTCGATTCTTGCAGGCATGATGCCTCTGCTATAACCGCACATCTCTCTCCGGAAATTGTTGAAAGTGAAGGAGTGTATGTTGTTTCTTTCGACAGACCTGGTTATGGAGAGAGTGATCCTAACTCGAAACAAACGGTTAAAAGCATTGCTTATGATATAGAGGAGCTAGCTGATCAGTTGGGATTAGGACAGAGATTTTATGTTGTCGGATTTTCGTTGGGTGGGCAGATTGTCTGGACCTGCCTCAAGTACATCCCTCACAGGCTGGCCGGAGCAGCTTTGATAGCACCGTCGGTGAATTTTTGGTGGCAAGGTATTCCTCCAAACTTGTCGGCAGAAGCATATAAGCAGCAGCTTCCACAGGACCAGTGGGCCCTACGTGTGGCTCACTATACACCATGGCTCAATTACTGGTGGAATTCCCAAAAATTATTTCCGGGTTTTAGTCTTATAGCTCAAAGCCCTCTCGTTCTTTCTAACCAAGACATTGAATTAATCCCGAGAATTCGTTCTATACGAGAGGAGTATCAGGCACAGGTGAGACAGCAAGGTGAATTTGAGTCCCTACACCGTGACCTGGCAGTTGCATTCGGGAAATGGGAGTTCGATCCGACGGGTCTAGAAAACCCGTTTTTGGAAAGTGGAGTATCCGTTGACTTATGGCAGGGAGAAGAGGATAAGATCGTCCCTGTAGAACTGCAGAGGTTTATAGCTAATCAGCTGCCTTGGATTAACTATCACGAGTTATCCGGTGCTGGTCATATGTTTCCATTCGCTGACGGGATTGCTGACTCAGTTATAAAGCAACTTTTAGCTGGGAACAAAGGCCTT
>gnl_Mimgu_v2.0_Migut.L02051.1
ATGGGTTGTCTGGGTTTAGCAAAGCAGCCCACACAGCCAGCTCATCTTCTTTCCGAAACAACTGGGGAATCTTTATCCATTAATGAAGTACAACGTTGTTGCAACTCACAAAGAATCAAGCTCAGTGATGGCAGATTATTGGCTTATGCAGAGAGAGGTGTCCCCAAAAGCAACTCCATTTACAGAGTTATTGTTGTTCATGGATTTGCCAGCTCCAAAGATATGAACTTTATGGCATCCCAAGATCTATTGGATGAGTTAAAGATATACCTTGTGTTGTTCGATCGAGCTGGATATGGAGACAGCGATCCGAATCCGAAAAGATCGTTAAAAACCGAAGCATCCGACATTGAACAACTTGCCGATAAATTACAATTAGGATCGCTAGCTGGGGTGTCACTAGTGGTTCCTTACATAAACTATAAATGGCCCTCGATTCCTAATTACTTAACGAAAGACGATTACCGAAAGGGACTTTCCAAATGGGCTGTTATGGTTGCTCGTTGTGCTCCTGGTTTATTGCATTTGTGGCTCACTCAGAAATTGTTTCCTTCTTCTACGGTGCTCGATAGAAACCCTTCGTTTTTTAGTGCTAAAGATTTGGAGGTATTGAAGAACACACCGGGTTACCAATTGCTTAATCAGAACAAGATACGAGATCGAACTGTATTCAACTCCCTACGCCGTGACTTTATAGTTGCATTCGGCAAGTGGGATTTCGATCCATTGGATCTACAAGATCCTTACCCTAAACAAGAATCAATGGTTCATATTTGGCAAGGCTACGAAGACAAAGTTGTCCCGTTTCAATTACAAAGGTATGTGTCCGAAAAGCTACCTTGGATTCGATACCACGAAGTTCCAGACGGGGGCCACTTGCTAGTCTACGATACTGCAGTTTGTGAAGCCATTTTAAGGTCTCTTTTGCTCGGAGAAGATTCTCCATTGTACAATGTACATGCT
>gnl_Musac_v1_GSMUA_Achr11T12490_001
ATGGCGGGCACGATCCGGAAGGTCTCGGCCGCATCTGCAAGAGCTCACACCAGAAAGAAGACGCACGCCTTTTCCTCTTTCCTCCCTCGAGGGATGATAAAGAAACTTTCAGTTGTTCTTTTCATTGGCCTAGTCGCTTGGTCATATCAGGCAATCCAGCCTACCCCTCCTAAGATATGTGGATCCCCAGATGGCCCTCCTGTTACATCATCCAGAATCAAACTCAAAGATGGCAGACACTTGGCCTACACAGAAAATGGTGTTCCAAAAGAAAAGGCAAAGTACAAGATCGTGTTTATCCATGGTTTTGACTGTTGCAAATTTGATGTGATTCCCATATCTCCGGCATTGCTTGAAGAACTAGGGATTTACTTACTATCATTTGATAGAGCTGGATATGGAGAGAGTGATCCTCACCCAAAGATGACAGAGAAAAGCACAGCACTGGATATCGAAGAGCTTGCCGACAAGTTGGAGCTTGGATCAAAATTCTACATTATTGGGTTTTCTATGGGAGGAGAGATTGGTTGGACATGTTTGAAATTTATTCCTCATAGACTTGCTGGAGCAGCAATAGTTGCCCCTGTTGCCAACTACTGGTGGCGTGGTTTTCCTTCCAATTTATCTAAGAAAGCTTATAATCAGCAGTTCCTACAAGATAAATGGGCAATTGGGATAGCTCATTATGCTCCTTGGTTGACATACTGGTGGAACACTCAGAAATTATTTCCTGGATCAAGTGTTGTATCTCAACGTGTTGATGGCTTTTCCGCTGAAGACCTAAAGCTTTTCCCAAAATTTGCACCCAGAGCGTATCAGGCACAAATAAGGCAACAAGGAGAATTCGAGTCCATTCATCGTGACATGATGGTTAATTTTGGACACTGGGACTTTAGCCCTTTGGAACTTGATAACCCATTCCCTAACAATGAAGGATCTGTTCACCTATGGCATGGAGCAGAGGATCTGATTGTGCCGGTCATCCTGTCACGCTATATCAGCCAAAAATTGCCCTGGGTTCATTATCATGAGCTTCCAGATGCCGGCCACCTGTTCCCGTTGGCAGATGGCATGAGTGATGCTATTGTGAAAGCACTTGTGCTCGGAGACAAT
>gnl_Musac_v1_GSMUA_Achr11T09740_001
ATGCTACCAACTCTGCTTCTGATGTGGATTGCAGGGGGAGCCGCAAAACTGGCGATGGCGGCGGCATTTTTGGTCGGGCTGGCGAGCTGGTACTACGCGGTGGAAATACGGCCGCCGCCGCCCACTCCGTGCGGGTCGGAGGACGGGCCACCGGTGACCGCGCCGAGGATTCGGCTGAGGGATGGACGGTTCCTGGCCTACTCCGAGACGGGGGTGCCCAGGGAAAGGGCTGCGTACAAGATCGTCCACTGCCATGGATTCGGCAGCTCCAGGCTCGACAGCCCCCGGGCCTCCCCGGAATTGATAGAGGAGTTAGGTATATATATAGTAGGTTTCGACAGAGCTGGATATGGTGAAAGTGATCCCAATCCCAGTCGTTCACTGAGGAGCGAGGCGTCAGATATCGCGGAGCTGGCAGATGCTTTGGAGCTGGGCCCCAGGTTTTACCTGATTGGGTTCTCCTTGGGTGGCCATGCTGTCTGGGCGTCCATTAAGTACATTCCAGATAGGATTGCTGGAGCTGCTATGATGGCACCAGTAATAAACTACAGATGGCCTGGGTTCCCGCGGAATCTATCAGAGGAGGCTTACAGAAAGCAACAGCCTGGAGATCAGTGGGCATTGCGAGTTGCATATTATGCCCCCTGGTTGCTGCATTGGTGGATGAAACAGTCGTGGTTGCCTTCCTCCACCGTTATCAAAGGCACAACCAATCTGCCCAACCGCTTGGATGCACAAGTTCGTGAGTACGCCATGAAGAATAGTGGAATGTTCGAAGAGAGGCGGAAACTTGCCACTCAGCAAGGCATGCTTGAGTCGTTTTACCGAGACATGATGGTGATGTTCGGGAAGTGGGAATTTGATCCGATGGATCTCTCGCAACCGCCCTTTCCAGTTCATCTATGGCATGGGGATGAAGACGGGCTCGTGCCGGTTACTCTACAGCGATACATCTGCAGCCGCCTCAGCTGGATCAACTACCATGAGCTAAAGGAAACAGGGCACTACTTGGGAGGTGTGCAGAGCTTGGTTGATGTTGTCCTCAAGACCTTGCTAGTGGTGTCGGTTTCAGCA
>gnl_Musac_v1_GSMUA_Achr11T09700_001
ATGAAAATATCCTCAGTCAAACAGGAATTGATAGAGGAGTTAGGTATATATATAGTAGGTTTCGACAGAGCTGGATATGGTGAAAGTGATACCAATCCCAATCGTTCACTGAGGAGCGAGGCGTCAGATATCGCGGAGCTGGCAGATGCTTTGTCTGGGCCCAGGTTTTACCTGATTGGGTTCTCCTTGGGTGGCCATGCTGTCTGGGCGTCCATTAAGTACATTCCAGATAGGATTGCTGGAGCTGCTATGATGGCACCAGTAATAAACTGCAGATGGCCTGGGTTCCCGCGGCATCTATCAGAGGAGGCTTACAGAAAGCAACAGCCTGGAGATCAGTGGGCATTGCGAGTTGCATATTATGCCCCCTGGTTGCTGCATTGGTGGATGAAACAATCGTGGTTGCCTTCCTCCACCGTTTTCAAAGGCACAACCCATCTGCCCAACCGCTTGGATGCACAAGTTCGTGAGTACGCCATGAAGAATAGTGGAATGTTCGAAGAGAGGCGGAAACTTGCCACTCAGCAAGGCATGCTTGATTCGTTTTACCGAGACATGATGGTGATGTTCGGGAAGTGGGAATTTGATCCGATGGATCAACTACCA
>gnl_Musac_v1_GSMUA_Achr11T09680_001
ATGAAGATACAATCACATAAAATGGGGATTCTTAGTACTCCGCAAAGTCAGTATGTATTTGAATTGATAGAGGAGTTAGGTATATATATAGTAGGTTTCGACAGAGCTAGATATGGTGAAAGTGAGCCCAATCCCAGTCGTTCACTGAGGAGCGAGGCGTCAGATATCGCGGAGTTGGCAAATGCTTTGGAGCTGGGCCCCAGGTTTTACCTGATTGGGTTCTCCTTGGGTGGCCATGCTGTCTGGGCGTCCATTAAGTACATTCCAGATAGGATTGCTGGAGCTGCTATGATGGCACCAGTAATAAACTACAGATGGCCTGGGTTCCCGCGGCATCTATCAGAGGAGGCTTACAGAAAGCAACAGCCTGGAGATCAGCGGGCATTGCGAGTTGCATATTATGCCCCCTGGTTGCTGCATTGGTGGATGAAACAGTCGTGGTTGCCTTCCTCCACCGTTATCAAAGGCACAACCCATCTGCCCAACCGCTTGGATGCACAAGTTCGTGAGTACGCCATGAAGAATAGTGGAATGTTCGAAGAGAGGCGGAAACTTGCCACTCAGCAAGGCATGCTTGAGTCGTTTTACCGAGACATGATGGTGATGTTCGGGAAGTGGGAATTTGATCCGATGGATCTCTCGCAACCGCCCTTTCCACCGCCTCAGCTGGATCAACTACCA
>gnl_Musac_v1_GSMUA_Achr10T04760_001
ATGGTTGCATTTAGCAACTGGGAGTTTGACCCCATGAATACAAGCAACCCATTCCCCAACAATGAGGGCTCGGTTCACAAATGGCAGGGTTATAAAGATAAACTGGTTCAAGTGGAGTTACAACGCTATCTTGCGCAGAAACTTGCTTGGATACAATATCATGAGAGTCCAGAAGGTGGACACTTTTTCATGTGCGTGGATCATTGGGGTGATGCAATACTCAAGGCACTTCTTCATTCAGATGATACTTCAACC
>gnl_Nelnu_v1.0_NNU_016934-RA
ATGACGGAAGCTAACAGAAAAGTATCAGCTGCTTCAGTAAGGGCTCACACACGAAAATCAATGCAAAGCAACTCATTCCATCTTCCTTCTGGCATGTCCAAGAAAGTTTCGGTCCTTCTACTCATCGGGATTCTGTCATGGATGTATCAGGCCATCCAACCCCCACCACCCAAGATCTGTGGCTCCCCAAATGGCCCACCTGTGACAGCGCCTAGAATAAGACTCAGAGATGGAAGGCATTTGGCCTACAAAGAGAACGGTGTCCCAAAAGATAAGGCCAAATACAAAGTCATCTTCGTTCATGGCTTCGACTCTTGCAGATATGATGCCATCCCACTGCCTCAGAGAGTTGCTGAAGAGCTGGGCATCTACTTGCTGTCATTTGACAGAGCTGGGTATGGAGAGAGCGATCCTAACCCCAAACGAACCGTGAAGGATACGGCTTTGGATATTGAAGAGCTGGCAGACCAGTTGGGAATCGGATCTAAATTCTACGTAATTGGGTTTTCCATGGGTGGACAGGCGATTTGGAGCTGCCTCAAATATATCCCTCATAGGCTAGCAGGAGCAACACTAATTGCACCGGTTGTCAACTACTGGTGGAGAGGGCTGCCCACCAATTTGACCCTGGAAGCCTATAATCTGCAACTACCCCGGGATCGTTGGGCAGTTGGAGTGTCTCACTACGCTCCCTGGCTCACATACTGGTGGAACACTCAGAAATGGTTTCCTGCTTCCAGCGTTATAGCCCATAGCCCTGATATTCTTTGTAGCCAAGATAAAGAGGTCTTCCAGAAGTTTGAAGCGAGGGAATCCTATGTGGCACAGATCAGGCAGCAAGGAGACTTTGAGTCCCTGCACCGTGACTTGATCGTCGGGTTCGGGAGTTGGGAATTCGACCCCATGGACCTTGAGAACCTGTTTTCTAATGGCGAAGGTTCGGTTCACTTATGGCATGGAGATGAGGATGGGCTTGTTCCTGTTAGCCTACAACGCTATATTGCTGCAAAGCTGCCATGGATTCACTATCATGAGCTCAAGGGTTCAGATATGTTGAAGAAGATATCAGTAGTCCTGCTTTTGGGGTTTCTTGCATGGGCTTATCAGGCCATCCAACCTCCACCACCCAAGGTCTGTGGTTCTCCAAATGGCCCACCTGTAACAGGGCCTAGAATAAAACTCAGAGATGGTAGGCATTTGGCCTACAAAGAGAACGGTGTCCCAAAAGACAAGGCCAAATACAAGATCATCTTTGTTCATGGTTTTGATTCTTGCAGATATGATGTGATCCAACTGTCACAGGAAACTGCTGAAGAACTTGGCGTCTACTTGGTGTCTTTTGATAGAGCTGGGTATGGAGAGAGTGATCCTAATCCCAAGAGAACAGAGAAGAGTACAGCTCTGGATATTGAAGAGCTGGCTGACCAGTTGGGATTGGGATCTAAATTCTATGTGATTGGGTTTTCCATGGGTGGGCAAGTGATTTGGAGCTGCCTCAAGTATATTCCTCACCGGCTGGCAGGAGCAACACTTATAGCTCCGGTTGTCAACTACTGGTGGCCTGGCTTTCCAACCAACTTGTCAAAGGAAGCTTTCAAGCAGCAACTTTCAGGGGAACAGTGGTCTATTGGGTTGTCTCATTATGCACCATGGCTCGCCTACTGGTGGAATAACCAGAAATTTCTTCCTACTTCCAATGTCATAGCCCATAATCCTGACATTCTTTCTAGCCAAGATAAAGAGGTCTTCCACAAGTTTGAGGCCAGAGAAGCCTATGTGGCACAGATCAGGCAGCAAGGCATATCAGAGTCTCTGCATCGTGACATGCGCGTTGGTTTCGGTAATTGGGAATTTGACCCTATGGATCTCGAAAACCCCTTTCCGAATAATGAAGGTTCAGTCCACTTATGGCATGGAGATGAAGATGGGCTTGTTCCTACTAGCCCGCAACGCTTCATTGCTGGAAAGCTTCCCTGGGTTCACTACCATGAGCTTAAGGGTTCAGGCCACATGTTCCCCTACATTGATGGCATGCCTGATGCCATTGTGAAGACACTTCTACTTGGAGAGAAA
>gnl_Nelnu_v1.0_NNU_016933-RA
ATGATTGGGAGGATAGCAGCGGTTTTGCTGGGAGGGCTTCTGTCCTGGGCTTACAAGGCCACACGGCCTCCACCTCCAAAGATCTGCGGTTCCCCAGATGGACCTCCTGTTACTTCACCTAGAATCAAGCTCAGTGATGGGAGATATCTGGCCTACAAGGAGAGAGGAGTCCCCAAGGCGGAGGCCAACTACAAGATCATTGTAGTTCATGGCTTTGATAGCTCCAAGGACATCTACATAGCTGCCTCTCAAGAGCTTATAGAGGAGCTGGGAATTTATTTTCTATCATTCGACAGAGCTGGATATGGAGAAAGTGATCCAAACCCAAAGCGCTCTGTGAAGAGTGAAGCTTTCGACATTCAAGAATTGGCTGACCAGTTGGAGCTTGGATCAAAGTTTTATGTAATTGGACTCTCCATGGGAGGTGCAGCCATGATTGTTCCTGTTGTAAACTACTGGTGGCCTTTCTTCCCTGCCAATTTATCAAGGGAGGTCTATAGCAAGCTTCTTGTTCAGGACCAATGGACATTTTCTATTGCACACCATGCCCCTCGACTAGTGTACTGGTGGATGACTCAGAAATGGTTCCCTTCACTTTCTGCATTAGAGGGACACCCAGCAACTTTCAACAGAAAAGACACAGAGATACTGGAGAAGTTATCAGAAGACTTAAGTGTTGGCCAGGAAAAGATAAAACAGCAGGGTGTGTTTGAATCTCATCATCGAGACCTAATGGTCGGTTTTGGCGATTGGGGATTTAATCTTCTAGATCTAGATAACCCATTTCCTAACAATGAGGGTTCTGTTCATATATGGCAAGGATATGATGATAGGCTTGTTCCATCGCTCCTACAATGCTATGTAGCAGAAAGACTACCATGGATCCAGTATCATGAGATTCCTGATGGTGGGCATTTCATCATGTTTGATAGGGAGAGCCGAGATGTTGCCGTTCAACGATTTCACAGTGAGATTCCTGTTAACAGAAACCACAAGCAACTGCTCTTCACTCTCCCCTCCTATTGGTTGTCGAAATCTGTTATTCCTTCTGTTCGTTGCTTTGAAACTGAAGCAAGGGACTATTATTTCCATGTCCTGGCCAAGGAATTATTCTCACCAGACGATTCTTCAGGTCTGTTTTCATGGCTCTCACGCACAGAGAAGGAAAATTATGCCTCGACTATTCTTATCCATACTGCATTTAAGCATCACCAAAGTATGTTTGTTGCAGGTATGTTCAAGAGGATAGTAGTGGTGTTGCTGGCAGGTCTTTCGGCATGGCTTTATCAGGCCACAGTGCCTCCCCCTCCAAAAATCTGCGGAACCCCAGGAGGACCCCCTGTTACTTCACCTAGAATCAGACTCAGCGATGGAAGACTTCTAGCCTACAGAGAGACAGGAGTTCCTAAGCAGGACGGCAAGTACAAGATCATCGTTGTTCATGGCTTTTCTGTCTGCAAAGATTTGGAACTACCATTCCCTCAGAAACTCATAGATGAGTTGGGAATATATTTTCTGTCATTTGACAGAGCTGGTTATGGAGAAAGTGATCCTAACCCAAAGCGCACAGTGAAGAGTGAAGCATTTGACATTCAACAACTGGCTGATCAGTTGGAGATTGGACCAAAGTTCTATGTGATTGGAATCTCTATGGGGGGTTACCCCATCTGGAGTTGCCTTAAATATATACCACATAGGCATGTACTAACTTTGCTAGCAGGTGCATCCCTTGTAGTTCCTGCCATCAATTACTGGTGGCCTTCTTTTCCTTCAAATCTTTCAAGAGAGGCATACGGGAAGCAGCTTGTGCAGGATCAATGGACACTGGGAATAGCACATTATACCCCTAGACTACTGTACTGGTGGATGACTCAGAACTGGTTCCCTTCATCCTCTGTTGCCATGGGGAAACCAGAAATTTTCTCCAGCAAAGACAAAGAACTCCTGAAGAAGATATCAGGAACCATGGGCAGTAGTAAACAGGTTAAGGCAAAGCAGCAAGGTGTGTTTGAATCTCTTCATAGAGACTTGATGGTGGCGTTTGGCACCTGGGAATTTGATCCTATGGAGCTAAGTAATCCATTCCCTCATAATGAGGGCTCTGTTCACATTTGGCAAGGGTATGAAGATAGGATGATACCAGTTCTCCTACAACGCTTTGTCTCAGAAAGGCTGCCTTGGGTTCAGTATCATGAGGTTCCTGATGGTGGACATCTGATCCTGTTTGATACTAGGACATGTGAAGACATTTTAAGGGCTCTTCTTCTTGGAAAA
>gnl_Nelnu_v1.0_NNU_016932-RA
ATGTTCAAGAGGATAGTAGTGGTGTTGCTGGCAGGTCTTTCGGCATGGCTTTATCAGGCCACAGTGCCTCCCCCTCCAAAAATCTGCGGAACCCCAGGAGGACCTCCTGTTACTTCACCTAGAATCAGAGTCAGCGATGGAAGACATCTAGCCTACAGAGAGACAGGAGTTCCTAAGCAGGATGCCAAGTACAAGATCATCATTGTTCATGGCTTTGGTGTCTGCAAAGATTTCGAACCACCATTCCCTCAGGTAACTCAAAAATCCAGAAATTTCCAACCTCTGTATGTATATGGATCTGAAGCTTTTCTGAATTTCCTAATATTGGAGCCAGACACAGATATACCTGATATCAACAAAATTTCTGTTTACAAACTTCAGGATAAAGCAAAACAGCAAGGTGTCTTTGAATCTCTTCATCGAGACTTAATGGTGGGATTTGGCACCTGGGAATTCGACCCCATGGAGCTAAATAATCCATTCCCTCATAATGAGAGCTCTGTCCATATTTGGCAAGGCTATGAAGATAGGATCATCCCAGTTCTCCTACAACGCTATGTCACAGAAAGGCTGCCTTGGGTTCAGTATCATGAGTTTCCTGATGGTGGGCATATGATCTATTTGGATACTAGGATATGTGAAGACATTTTAAGGACTCTTCTTCTGAGAGAGAGTAGTCTTTTTGTT
>gnl_Nelnu_v1.0_NNU_016935-RA
ATGTTGAAGAAGATATCAGTAGTCTTGTTTATGGGGTTTCTTGCATGGGCTTATCAGGCCATCCAACCTCCACCGCCCAAGATCTGTGGCTCTCCAAATGGTCCACCTGTTACAGCGCCTAGAATAAAACTCAGAGATGGTAGGCATTTGGCCTACAAAGAGAACGGTGTCCCAAAAGACAAGGCCAAATACAAGATCATCTTTGTTCATGGTTTTGATTCTTGCAGATATGATGTGATCCAAATGTCACAGGAAACTGCTGAAGAACTTGGCGTCTACTTGGTGTCTTTTGATAGAGCTGGATATGGAGAGAGTGATCCTAATCCCAAGAGAACAGAGAAGAGTACAGCTCTGGATATTGAAGAGCTGGCTGATCAGCTGGCAGGAGCAACACTTATAGCTCCGGTTGTCAACTACTGGTGGCCTGGCTTTCCAACCAACTTGTCAAAGGAAGCTTTCAAGCAGCAACTTTCAGGGGAACAGTGGTCTATTGGGTTGTCTCATTATGCACCATGGCTCACTGACTGGTGGAATAAGCAGAAATTTCTTCCTACTTCCAATGTCATAGCCCATAATCCTGACATTCTTTCTAGCCAAGATAAAGAGGTCTTCCACAAGTTTGAGGCCAGAGAAGCCTATGTGGCACAGATCAGGCAGCAAGGCGAATTCGAGTCCCTGCACCGTGACATGATTGTCGGTTTCGGTAATTGGGAATTTGACCCTATGGATGTCGAAACCCGTTTCCGGATAATGAAGGTTCAGTTCACTTATGGCATGGAGATGAAGATGGGCTTGTTCCTACTAGCCTGCAGCGCTTTGTTGCTGGAAAGCTTCCCTGGGTTCACTACCATGAGCTTAAGGGTTCAGGCCACATGTTTCACTACATTGATGTGTAAATTCTATTCATTCTACAAATGCATCAGAGTTCAAATTCTGGTTCCT
>gnl_Nelnu_v1.0_NNU_002453-RA
ATGGCTCATACCGAAAAGTCACTGCAGAACAGCTCATTTCAACTACATTCCAGTATGTCTAAGAAGATATCTGTGCTCTTATTCATCGGATTTCTGGCGTGGGCTTATCAGGCCATCCAACCTCCACCTCCCAAGATCTGTGGCTCTGCAAATGGCCCATCTGTTACAGCTCCTAGAATAAAGCTCAGAGATGGAAGGCATTTGGCCTACAAGGAGAACGGTGTCCCCAAAGACAAGGCCAAGTATAATGTCATCTTTGTTCATGGCTTTGACTCCTGCAGATACGATGTCATCCGCCTATCTCAGGAAACTGCTGAAGAATTGGGCATCTACTTGGTGTCTTTTGATAGAGCCGGGTATGGAGAGAGTGATCCTAATCCAAAACGAACAGTGAAGGATACAGCTTTGGATATTGAAGAGCTTGCAGACCAGTTGGGAATGGGGTCTAAGTTCTATGTGGTTGGGTTTTCCATGGGTGGACAAGTGATTTGGACCTGCCTCAAGTATATTCCTCACCGGCTAGCAGGAGCAACTCTAATAGCACCCGTCGTTAATTACTGGTGGCCTGGTTTTCCGGCCAACTTGTCCAAAAAAGCCTATAAACAGCAACTCCCAGCGGACCGGTGGGCAGTTGGGGTGGCTCATTACGCGCCATGGCTCACTTACTGGTGGAACACCCAGAAATGGTTTCCTTGTTCCAACGTCATAGCCCACAGCCCTGATATTCTTAACACCCAAGATAAAGAGCTTTTCAGCAAGTTTGAAAGCAGAGAAGCCTACGGGGCACAGATAAGGCAGCAAGGCGAATTCGAGACGCTGCACCGTGACATGATTGTTGGTTTCGGAAGGTGGGAGTTTGATCCTATGGAACTCGAGAACCCGTTTCCAAACAACGAAGGTTCGGTTCACTTGTGGCATGGAGATGAAGATGGGCTTGTTCCTGTCATCCTGCAACGCTATATTGCTGAGAAGCTGCCATGGATTCACTATCACGAGCTTAAAGGTTCAGGCCATATGCTTCATTACATTGATGCCATGCCTGATACCATCATAAACACCATGTTGGTTGGACTGAAGCATGACACGATGCACATATCTCCGGAAGTTGTTGAAGAACTAGGCATCTATTTGGTGTCTTTTGATAGAGCTGGGTATGGAGAGAGTGATCCTAATCCAAAACAGACATTGCAGAGTACAGCTTTGGATATTGAAGAGCTTGCTGATCAGTTAGCAGGGGCAGCACTAGTTGCACCAGTTGTTAACTACTGGTGGCCTAAGTTTCCTTCCAATTTGTCCAAGGAAGCCTATCAACAGAAATTCCCAAGGGACCAGTGGACGCTTAGAGTGGCTCATTATGCCCCATGGCTCACTTACTGGTGGAACACACAGAAATGGTTTCCTGCTAGCAGTGTTATAGATGGCAGCCCTGATGTGCTTTCTAGACAAGATAGAGAGCTCTCCCCCGAGCACAGGCCAGGCAGCAAGGTGTATTTGATTGATTCCCTTCATCGTGACTTGATGATTGGTTTTGGTACTTGGGAATTCGATCCCATGGATCTTAAGAACCCATTTCCAAACAATGAGGGAACTGTCCACTTATGGATGGGAGATGAAGATGGGTTTGTGCCTGTTACCCTACAACGCTACATTGCAGTCATTGCTGGAAAGCTCCCTTGGATTCACTACCACGAGCTGCCAGGTTCAGGTCACATGATCAGATACATTGATGGCCAACTTATTGAATATAGGAAATCTGCATTGCTGGAGATGGCGGGAGCAAGTAGAAAGATATCAGCTGCATCAGCTAGGGCACATACAAGAAAAGCAAAGCAGTGTAGCTTATTCCGATTTCCTTCAGGTCTGCTTAAGAAAATATCAGTTGTCTTGTTCGTTGGACTTCTGGCATGGGCTTATCAGGCCATCAAACCACCACCTCCGAAGATCTGTGGCTCTCCAGATGGCCCACCTATTACAGCGCCTCGAATAAAACTCAGTGATGGTAGGCATTTGGCTTACAAAGAGATTGGTGTCCCAAAAGATAAGGCCAAGTATAAGATTATCTTCGTTCATGGCTTTGATTCTTGCAGACATCATGCTATACCGATATCTCCGGAAGTTGTTGAAGAACTAGGAATTTATGTGTTGTCTTTTGACAGAGCTGGATATGGAGAGAGTGATCCTAATCCAAAACGAACAGTGAAGAGTATAGCTTTGGATATTGAAGAACTTGCTGATCAGTTAGGATTGGGATCAAAGTTTTATGTAATAGGATTTTCTATGGGTGGACAACTGATTTGGACCTGCCTCAAATACATTCCTCACCGGTTGGCTGGAGCAGCACTAGTTGCACCAGTTATCAACTACTGGTGGCCTAGCCTTCCTGCCAATTTGTCTAAGGAGGCCTATCAACAGCAACATCCGCAGGACCAATGGGCAATTAGGGTGGCTCATTATGCTCCGTGGCTTACATACTGGTGGAACACTCAGAAATGGTTTCCTGCTTCCAGCGTTATACACCAGAACCCTGATGTTTTTTCTAGACAAGATAAAGATCTCTTATCTAAGCTTTCAACGGGGAAAGAGAGCATGGTACATGATGTCAGGCAGCAAGGTGAATTTGAATCCCTTCATCGTGATATGATGATTAGTTTTGGGACTTGGAATTTTGACCCTGTGGATCTTGAGAACCCATTTTCAAACAATGAGGGTTCAGTCCACTTATGGATGGGAGATGAAGATAGGCTTGTGCCTATAAGTCTACAACGTTACATCGCTGGAAAACTCCCATGGATTCACTACCATGAGTTACCAGGTTCAGGTCACATATTCCCACTGATTCCTGGTATGAGTGATACTATTGTAAGGTCACTTTTACTTGGAGATAAA
>gnl_Orysa_v7.0_LOC_Os10g37720.1
ATGGCTGCTGCTTCTACTGGGAATAATGGGAGCCCGCCGGTGGCGCTTCTGGTGCTGATGGCGGCGGCGATGGTGGCCGGGTGGTTCGTGAACGCCGTCCGGCCGCCGCCGCCGACGCCGTGCGGGGCGGAGGGCGGGCCGCCGGTGACGGCGGCGAGGGTGCGGGTGCGGGACGGGAGGTTCTTGGCGTACGCGGAGTCCGGCGTGAGGCGGGAGGCGGCGCGGTTCAAGGTCGTCTACTCGCATGGCTTCTCCGGCGGCCGCATGGACTCGCCCCGCGCTTCCCAGGCGTTGCTGAAGGAGTTGGGGGTGTACATGGTGGCGTTCGACCGGGCGGGGTACGGCGAGAGCGACCCTGACCCGAGGAGGTCGCTGAGGAGCGCGGCGATGGACATCCAGGACCTCGCCGACGCGCTCCAGCTCGGCCCCAAGTTCCACCTCATCTGCTCCTCCCTCGGCTGCCACGCCGCCTGGGCCTCCTTCAAGTACATCCCCCACAGGTTGGCCGGGGCGGCGATGATGGCGCCGGTGATCAACTACCGGTGGCCGGGGTTGCCGAGGGGTTTGGCACGGCAGCTGTACAGGAGGCAGCCGGTGGGTGACCAGTGGTCACTGAGAGTCGCCTACTACGCGCCATGGCTGCTGCACTGGTGGATGAACCAGACCTGGCTGCCCACCTCCACCGTCATCTCCGGCTCCGGCTCCTTCCCCAACGCCCTCGACGAGAAGAACCGCCTCATGGCCCTCTCCACCGGACTGTTCCAGAAGAAGGCGAGGATGGCGACGCAGCAGGGGGTGCAGGATTCGTTCTACCGGGACATGGCGGTGATGTTCGGCCGGTGGCCGGAGTTCGAGCCGGCGGAGCTGGAGAAGCCGCCGTTCCCGGTGCACCTGTTCCAGGGCGACGAGGACGGCGTCGTGCCGGTGCAGCTGCAGCGCCACATCTGCCGCCGCCTCGGCTGGATCAGCTACCACGAGCTCGCCGGCGTCGGCCACTTCCTCTCGGCGGTGCCGGGCCTCGGCGACAGGATCGTCACCACGCTCCTGCCGGCGGCGGCG
>gnl_Orysa_v7.0_LOC_Os10g37710.1
ATGGCGGAGAGGTTGCTGTGGGCGTCGACGATGAGCGGCGGCGAGAAGACCAGGGGCATGGGCGCCATGGGCACGCTCGTGGGGCAGCTCGGGGAGCTGCTGTCCAGGGCGGTGATGCCGCCGCCGCCGCGGGTGTGCGGCGCGCCGGGTGGCCCGCCGGTGACGGCGCCGCGGGTGCGGCTGAGCGACGGGCGGCACCTGGCGTACGAGGAGTCCGGCGTGCCCAAGGAGGCGGCGCGATACAAGATCGTCTTCTCCCACGGCTTCACCGGCTCCCGCCTCGACAGCCTCCGCGCCTCGCCGGAAGTGGCTGAAGAGCTGGGCGTGTACATGGTCGCCTTCGACCGCGCCGGCTACGGCGAGAGCGACCCGAACCCGAACCGCACCGTCAAGAGCGCGGCGCTGGACATGGCGGAGCTCGCCGACGCGCTGGGCCTCGGCGACAAGTTCTACGTCGTCGGCGTGTCCCTCGGCAGCCACGCCGTGTGGGGCGCGCTCAGGTACATCCCGGAGAGGATCGCCGGGGCGGCGATGATGGCGCCCGTGGTGAACTACTGGTGGCCCGGGTTCCCGGCGGAGGACGCCGCGGCGGCGTACGGCAGGCAGTCGTACGGCGACCAGTGGGCGCTCCGCGTGTCGCACCACGCCCCGGCCATCCTCCACTGGTGGATGGACCAGAGCTGGCTCCCCACCTCCACCGTCGTCGACAACACCACCTTCCTCCCCAACAAGCGCGACGCCGACATCCGCCGCACCCTCACCGCCGACGGCACCCTCCAAAAGAAGAAGGAGATGGCGACGCAGCAAGGGATCAACGAGTCGTACTACAGGGACATGACGGTGATGTTCGGGAAGTGGGAGTTCGACCCGATGGCGCTGCCGGAGCCGCCGTGCCCGGTGCACATCTGGCAGGGCGACGAGGACGGCCTCGTCCCCGTCGCGCTGCAGCGGCACGTCGCCGGGAAGCTCGGCTGGGTCAGCTACCACGAGCTCCCCGGCACCGGCCACTTCCTCTCCGCCGTCCCCGGCCTCGGCGACACCGTTCTCCGGACACTTTTCGGC
>gnl_Orysa_v7.0_LOC_Os04g33600.1
ATGGCGGCCTCCGGCGTGAAGCGGCCACCGAGGCCGGCCCCGGCCTCCTCCGGCGTAAGGAAGCTCATTCTAGCTCTGGCCGTGTTCTTGCCGGCGCTGCTGTACAGTCAGCTCCAGCCTCCGCCTCCGAAGATCTGCGGCTCCCCGGGTGGCCCTCCGATTACAGGGACAAGAACACGGCTCAAAGACGGTAGGTATTTGGCCTACCTGGAGTCCGGCGTTCCAAAGGAGCAGGCCAAGTACAAGATCATCTTTGTTCATGGTTTCGACTCGTGCAGATACGATGCACTCCCTATTTCCCCGGAGCTGGCGCAAGAGCTGGGCATTTACCAGCTGTCCTTCGATCGGCCGGGGTACGCCGAGAGCGACCCAAACCTGGCAAGTACAGAGAAGAGCATCGCCCTGGACATCGAGGAGCTCGCCGACAACCTGCAGCTGGGCCCCAAGTTCTACCTCATGGGCTTCTCCATGGGCGGCGAGATCATGTGGAGCTGCCTCAAACACATCTCACACAGGCTCGCCGGGGTGGCCATTCTTGCCCCCGTGGGCAACTATTGGTGGTCCGGCTTGCCGTCGAACATGTCGTGGCACGTCTGGAACCAGCAGCTCCCGCAGGATAAGTGGGCGGTCTGGGTCTCACACCACCTGCCATGGCTCACCTACTGGTGGAACTCCCAGAAGCTCTTCCCTGCCTCCAGCGTCATCGCCTACAACCCGGCTCTCTTCTCTGAAGGAGACAAGCTCCTCCTGTCCAAGTTCGCCTTCCGAACCTACATGCCGCAGATAAGGCAGCAGGGGGAGTATGGCTGCCTGCACCGCGACATGACAGTCGGATTCGGGAAGTGGAGCTGGAGCCCACTGGAGCTCGAGGACCCGTTCGCCGGCGGCGAAGGGAAGGTGCACCTGTGGCACGGCGCCGAGGATCTGATCGTGCCGGTCAGCCTGTCCAGGTACCTCAGCGAGAAACTCCCCTGGGTCGTCTACCACGAGCTCCCCAAGTCCGGCCACATGTTCCCTCTCGCCGACGGGATGGCCGACACCATCGTCAAGTCGCTGCTGCTCGGGGATCAGCCACCTCAGGCCTCC
>gnl_Orysa_v7.0_LOC_Os04g33590.1
ATGGCGGCGTCTGGCGTGAAGCGGCCACCGCGGCCGGCCCCGGCCTCCTCCGGCGGTATGGTGAGGAAGCTCATCCTAGCTCTGGCCGTGTTCTTGCCGGCGCTGGTGTACCAGCAGCTCCAGCCTCCGCCTCCGAAGATCTGCGGCTCCCCGGGTGGCCCTCCGGTTACAGGGACAAGAACACAGCTCAAGGACGGTAGGCATTTGGCCTACCTGGAGTCCGGCGTCCCAAAGGACCAGGCCAAGTACAAGATCATCTTTGTTCATGGTTTTGACTCGTGCAGATACGATGCTCTCCCAATTTCCCCGGAGCTGGCGCAAGAGCTGGGCATTTACCAGCTGTCCTTCGATCGGCCGGGGTACGCCGAGAGCGACCCAAACCCGGCAAGTACAGAGAAGAGCATAGCCCTGGACGTCGAGGAGCTCGCGGACAACCTGCAGCTGGGCCCCAAGTTCTACCTCATGGGCTTCTCCATGGGCGGAGAGATCATGTGGAGCTGCCTCAAGCACATCTCACACAGGCTCGCCGGGGTGGCCATTCTTGGCCCCGTGGGCAACTACTGGTGGTCCGGCTTGCCGTCGAACGTGTCGTGGCACGCCTGGAACCAGCAGCTCCCGCAGGACAAGTGGGCGGTCTGGGTCTCCCACCACCTGCCGTGGCTCACCTACTGGTGGAACTCCCAGAAGCTCTTCCCTGCCTCCAGCGTCATCGCCTACAACCCGGCCCTCCTCTCTGAGGAAGACAAGCTCATCATGCCCAAATTCGCCTTCCGAACCTACATGCCGCAGATAAGGCAGCAGGGGGAGTACAGCTGCCTGCACCGCGACATGACGGTCGGATTCGGGAAGTGGAGCTGGAGCCCGCTGGAGCTCGAGGACCCGTTCGCCGGCGGCAAAGGGAAGGTGCACCTGTGGCACGGCGCCGAGGACCTGATCGTGCCGGTCAGCCTGTCCAGGTACCTAAGCGAGAAGCTGCCCTGGGTCGTCTACCACGAGCTCCCCAAGTCCGGCCACATGTTCCCGCTCGCCGACGGGATGGCCGATACCATCGTCAAGTCGCTGCTGCTCGGCGATCAGCCACCTCAGGCC
>gnl_Orysa_v7.0_LOC_Os01g63990.1
ATGTTCATCTTGCTGCTCTTTTTTTCCCTCAAAACTATCGACCAGGAATTCGCGATGGTTGCGCTCTCCAAGTTAGTGCTGATCACTGCAGTGGCGCTGCTGGGCTGGGCGTACAAGGTCGCGCGGCCGCCGCCGCCGCCGATCTTGGGCGGTCCGGGAGGGCCACCGGTCTCCTCTCCGAGAGTCCAGCTCAAGGACGGCCGGCACCTGGCCTACAGGGAAGCCGGGGTCGGCAGGGAGATCGCCAAGTACAAGATCATTTTCTCCCATGGCTTCGCCTCCACCAAGGAATCCGACTTCCCGGTGTCCCAAGAGCTGGCAGAGGAGCTGGGGATTTACCTGCTGTACTTCGACAGGGCTGGGTATGGCGACAGCGACGCCAACCCGAAGCGGGGGCTGAAGAGCGACGCCACGGACGTCGAGGAGCTCGCCGACAAGCTGCAGCTCGGGGAGAAGTTCTATGTGGTTGGGACTTCCATGGGCGGCTACGTTGCGTGGAGCTGCCTCAACTACATCCCTTACAGGCTGGCCGGCGTGGCGCTGGTCGTGCCGGCGGTGAACTACTGGTGGCCGATGCCCGCCAGTGTGTCGGCCAGTGCGTACCGCAAGCTGGACGTCGGGGACCGGAGGACGTTCTGGATCGCGCACCACATGCCTTGGCTGTTCTACGCCTGGTTCAATCAAAAGTGGTTCAGGATCTCACCGATCGTGGAGGGGAAGCCCGAGGCTTTCACTGAAAAGGACTGGGAGATCCTAGCTGAGATTCAGAGAACTGGCCAATTGGACAGGGGGAGGGCGACGAAGCAGGGAGCCTACCACTCGCTGTGCCGCGACGCGACGATCCTGTTCGGGGCGTGGGAGTTCGACCCGACGGCGATCGAGAACCCGTTCCCCAACGGGGACGGCGTCGTCAGCATCTGGCAAGGGCGCGAGGACAAGATCGTGCGGGTGGAGGCGCAGCGCTACGTGGCGGAGAAGCTCCCGTGGGTACGGTACCACGAGCACCCCGAGGGCGGCCACCTCTTCATGTGCGCCGACGGGTTGGGCGACAAGATCGTCCGGGAGCTCCTGCTCGGCGAGGAGCCGCGAGATTTG
>gnl_Orysa_v7.0_LOC_Os03g02514.1
ATGTGGGTGACGTCGATGCCGCAGGTGTGGGACGAGGAGGGGGTGGCGAAGGGCAGCGTGGTGACGCCGGCGCCGGCGACGGCGCTGCTGGGGTCGCTCGCGGGATGGATGTCCCGCGCCGTCGAGCCGCCGGCGCCGAGGCCGTGCGGCACGGAGGGTGGCCCGCCGGTGACCGCGACGAGGCTGAGGCTGCGCGACGGCCGCCACCTCGCCTACTGCGAGAGCGGCGTCCCCAAGGAGGAGGCCCGCTTCAAGGTCGTCTTCTCCCACGGCTTCACCGGCTCCCGCGAGGACAGCGTCCGCGCCTCCCAGGAGGTGGCTGAGGAGTTGGGCGTGTACATGGTAGGCTTTGATCGCGCTGGATATGGTGAGAGTGATCCAAACCCCAATCGGTCTGTGAAGAGCGCTGCCCTCGATGTTGAGGAGCTTGCGGACGCTCTAGGATTAGGCCCCAAGTTCTATGTGATCGGTATCTCCCTCGGCTGCCATGCTGTTTGGGGCGCCCTCAAGTACATCCCAGAAAGGATTGCTGGAGCGGCCATGATGGCACCGGTGGTGAACTACTGGTGGCCGGGGTTCCCTACCGATCTGGCTGCCGAGGTGTACAACAAGCAGGAAGTGGGTGACCAGTGGGCGCTGCGTGTTTCACACCATGCACCCAGCATCCTCCACTGGTGGATGGAGCAGAGCTGGCTTCCCACCTCCACCGTCGTGGCTGGCACCACTCCCCTCCCCAACAAGCGTGATGCCGAGATCCGCAAAAATATGAAGGCGGATGGCTCGTTCCAGAAGAAAATGGACTTGGCGACACAACAAGGCATTCATGAGTCGTACTACCGTGACATGATGGTGATGTTCGGCAAGTGGGAGTTTGACCCGATGAGCTTGCCGAAGCCGCCATGCCCTGTGCATATCTGGCAGGGCGACGAGGACGGGCTTGTGCCGGTGGTGTTGCAGAGATACCTCGTTAGCCGGCTCAGCTGGGCGAACTACCATGAGCTCCCCGGAACCGGGCACTTCCTGTCTGCGGTTCCCGGGCTTGGAGACACCGTTCTTAGGACCATTTTCGGT
>gnl_Orysa_v7.0_LOC_Os02g32970.1
ATGGCGGACTCCGGCAAGAAGCGGGACGGGTCGGCCAACGGCGCCGAGAAGAAGGCGTCGCCGACGCCGAAGCCGCCGTCCTCCTCCACATCCGGTTTCTCCAAGAATGTCCCCCTCCTCGTGTTTGTGTTATTGCTGGGGCTGCTGTACCGGCAGCTTCAGCCTCCGGTTCCGAAAATCTGTGGAACTCCGGGAGGCCCTCCGGTGACCGGGCCAAGATTGCAGCTCAAGGATGGGAGGCACCTGGCCTACCACGAGTACGGCGTCCCTAAGGATCAGGCCAAGCACAAGATCATCTTCGTCCATGGCTTCGACTCCTGCAGATACGACGCCCTCCAAGTGTCACCTGAGCTCGCAGAAGAGCTGGGTGTCTACATGGTCTCGTTCGATCGTCCTGGGTATGGAGAGAGCGACCCACACCCCGGTAGAACGGAGGACAGCATTGCGTTCGACATCGAAGGGCTCGCCGACGGGCTGCAGCTCGGCCCCAAGTTCTACCTCATCGGCTACTCCATGGGCGGGGAAATCATGTGGAGCTGCCTCAAAAACATCCCTCACAGGCTCGCGGGGGTGTCAATCCTGGGGCCGGTGGGGAACTACTGGTGGTCGGGTTACCCGTCGAACGTGTCGACGGAGGCGTGGTACGTGCAGCTCCCGCAGGACCAGTGGGCCGTCCGCGTGGCGCACCACGCCCCCTGGCTCGCCTACTGGTGGAACACCCAGAAGCTCTTCCCGGCCTCCAGCGTCATCTCCTTCAACCCCGCCATCCTCTCCCGGGAAGACTTGACCGTCATCCCCAAGTTCGCCTACCGCACCTACGCCGGGCAGGTGAGGCAGCAGGGGGAGCACGAGAGCCTGCACCGGGACATGCTGGTGGGGTTCGGGAAGTGGGGGTGGAGCCCGCTGGAGATGGAGAACCCGTTCCCGGCGGGCGAGGCGGCGGTGCACCTGTGGCACGGCGCGGAGGACCTCATCGTGCCCGTGCAGCTGTCGCGGCACATCGCGCAGCGGCTGCCGTGGGTGCGGTACCACGAGCTGCCCACGGCGGGCCACCTGTTCCCCATCACCGAAGGGATGCCGGACCTCATCGTCAGGTCGATGCTGCTCACCGACGAG
>gnl_Orysa_v7.0_LOC_Os12g05600.1
ATGGTTCCAAGGATACTCATCGTTCTCCTGGTTGTGCTGCTTGGATTGGCATTCCAGGCAATTCTCCGGCCACCACCTCAAAAATTGTGTGGCTCACCCGGTGGACCTCCTGTGACATCTCCAAGAATCAAGCTCAGAGATGGAAGATATCTTGCTTACAGAGAAGATGGAGTTCAGAAAGACAAGGCCAAGTTCAAGATCATCAGTGTCCATGCGTTTGATTCCACCAAGGACTTCCCCTTGCAGGTTTCTAAGGAACTGGTGCATGAACTGGGAATCTACATTGTTGGTTTCGACAGAGCAGGGTATGGGGAAAGTGATCCGAATCCTAAGAGGGATGTGAAGAGTGAGGCTTTGGATATTGAGGAGCTTGCTGACCAGCTCGAGCTTGGACACAAGTTCTATGTGTTGGGAGTGTCCATGGGAGGATACTCAATTTGGGGATGCCTTCAGTACATACCAAACAGGCTTGCAGGAGCTGCCATGGTTGTGCCAATTATCAACTACTGGTGGCCTTCATTCCCAGCTGAGCTATCCAGGCAAGCCTTCAAGAGGCTCATCGTGCCAGAGCAGAGGACACTCTGGATTGCACACAACATGCCATCTTTGCTCTACCAGTGGATGACCCAAAAGTGGCTCCCTTCTTCTGCGGCAGCCATGCGCCACCCTGAAATATTCAGCAAGCATGATTTGGAGGTTCTTCAGAAGATGATGGCAATGCCTCTCATTGAGAATAAATCTAGGCAGCAAGGCATTTATGAATCAACACATCGTGATTTGCTTGTTGCTTTTGGAAAGTGGGAGTTTGATCCAATGAATATTACCAATCCATTTCCTCAAAATGAGGGTTCTGTACACATCTGGCAAGGTTATGAAGACAGGTTGGTGCTGGTTGAGCTGCAACGGTACATTGCCCAGAGGCTTCCTTGGATCCAGTATCATGAATTCCCTGAAGGAGGACACATGTTCATGCTGGTAGATGGATGGACTGACAAAATCATCAGAGCGCTCTTGGTTGGAGAACAGCTC
>gnl_Orysa_v7.0_LOC_Os12g05630.1
ATGGTTCCAAGGATTGGCCTGCTGGTTGTGCTGGTTGGATTGGCCTTCCAGGCAATTCTCCATCCACCACCTCAAAAATTGTGTGGCTCACCAGGTGGACCTCCTGTGACATCTCCCAGGATCAAGCTCAGTGATAGAAGGCACGCCTACAAAGAGGGTGGAGTTCAAAAAGACAAGGCCAAAGCAGGGTATGGGGAAAATTATCCAAATCCCAAGAGGAATGTAAGGAGTGAGGCATTGGATATTGAGGAGCTCACTGACCAGCTCAAGCTTGGACAGAAGTTCTGTGTTGGGAATGTCGATGGGAGGATACCCAATTTGGGGTGCCTTCAGTATATACCAAACAGGCTTGCAGGAGCAGCGTTAGTTCTGCCCATTATCAACTACTGGTGGCCTTCTTCCCCCGCTGAGCTATCCAGGCAAGCCTTCATGGGTCTCATCATGCCAGAGCAGAGGACACTCTGGATTGCACACAACATAAACTTCCTTGCTCTACCTCTGGATGACCCAGAAGTGGCTCCCTTCTTCTGCGGCAGCCATGCATCATCCTGCAATATT
>gnl_Phavu_v2.1_Phvul.005G124300.1
ATGAGTGAGTTTTTGCTGAACAAGACATGGTACGATAAAAAGAGAGAAGAAGCAGACATCTTTTGCAGATTCATAAAATCAACACCCTTCATCTTCTTCAGTCTCCTTGGAGCAATGGTGATTCCAATATCAGTGGCACTGGTGGTGATTTTCGTTGGATTGGTTTACAAGGCCATAAAACCCCCAGATCCCAAAATATGTGGATCTATTGGTGGTCCTCAAGTTAAATCACCCCGAGTGAAGCTCAGTGATGGTAGGAATTTGGCCTACAAAGAATTTGGTGTTCCTAAGGAAGAAGCTAGGTACAAGATCATTGTCATTCATGGATATAACAGTTCCAAAGACCAAACTTTAGCAGTTTCTCAAGAACTAGTTGAGGATCTTGGGATATATTTCCTCCACTTCGACAGGGCAGGTTATGGTGAAAGTGACCCTCATTCATCACGTTCTGTGAAGAGTGAAGCTTATGATATTCAAGAACTGGCTGATAAATTGGAGATTGGTGATAAATTTTATATAATTGGAATGTCAATGGGAGGTTACTCTGTTTGGAGCTGCCTAAAATACATTCCACACAGATTATCAGGAGCAGCTTTGGTGGCTCCATTTATAAGCTATTGGTGGCCTTGTTTTCCTGATAATCTTTTGAGAGAGGCATTTCAGATGCTACCTCAGTCAGACAAATGGACTTTTCGAGTTGCACACTACGCCCCTTGGTTGTTCCATTGGTGGATGACACAAAAATGGTTCCCTTCATTGACTTTGACAAATATGTTGTCTCCTGATGATATAGAAATCGTGAAGAGCTTGTCAGAACTCCCTAACACTTCTCAGGAGAGGATAACTCAGCAAGGTGAATATGAATCATTACACCGAGACATAATGAGTGCTTTTGGAAAGTGGGAATTTGGCCCCACAGAGATAGCAAATCCGTTCCCAGATAATAATGGTTCAGTCCACATTTGGCAAGGCTTTGAAGATAGGATCATTCCCTACACACTGAACCGTTACATCTCTCACAAATTACCATGGATTCTATATCACGAGCTTCCTCATGCAGGACATTTGTTTCTCTTCAAGAAAAATGAATGTGAGTCTATTATCAGAGCACTTCTACTCTCACCAGATATTTCAGAA
>gnl_Phavu_v2.1_Phvul.011G093500.3
ATGCAGTTTGTGACAGGGATGGTTTCTAGAGCAGCAAAAGTGTTACTCATAGGTCTTCTGGGAATGTTTTACCAGGGTACTCAACTCCCCCCTCCAAAAGACAATGATTCACCAGATGGTGTTCAAGTTTCACCAAGAGTCAGACTCAGAGATGGAAGATACCTTGCTTATAGAGAAAAGGGTGTCCCCAAGGACCAAGCAAAACACATCATCATCATTGTACATGGCTTCGGAAGCTCCAAAGACATGAACTTTTTGGCACCCCAAGAACTGATTGATGAACTGGGTATATGTATTCTGCAATATGACCGAGCAGGGTATGGAGAAAGTGAGCCAAACCCCAAACGCTCACTGAAAAGTGAAGCACTTGACATTGAAGAGCTCGCTGATCAGTTACAGATAGGGTCAAAATTTTATGTGATTGGAGTCTCTATGGGGTCATGTGCTACCTGGAGTTGTTTGAACTACATCCCCAACAGGCTAGCAGGTGTAGCTATGATAGCCCCAGTGATAAATTATCAATGGCCTTCCTTTCCTGAGAGTCTGATAAAAAAGGACTATAGGAGGAAACTTATCAAGTGTGCCATCTTGCTTGCAAAATATTTTCCTAGACTGTTGCTCTGGTGGGTAACTCAGAAGTGGCTCCCTTCAAATTCTGTCATAGAAAAAAACCCAGCTTTCTTCAACAAAAGAGATATAGATATCTTAGAAACCATTCCTGGGTTCCCAATGCTTAGCAAGGAAAAATTAAGGGAACAGGTTGTTTTTGACACTCTGAAGGATGATTGGCTGGTGGCCTTTGGCAACTGGGAATTTGACCCTTTGAAGCTAAGTAATCCATTCTCTCAGAACACAAGTTCAGCTCACATTTGGCAGGGCTATGAAGATAAGGTAGTGCCCTCTCAAATCCAAAGGTTTGTTACAGAGAAGCTGCCTTGGATACAGTATCATGAAGTTCCAGATGGTGGTCATTTGATTGTGCACTATAGTGGCGTATGTGAGGCCATTCTGAAGGCACTTTTACTTGGAGAACAAAATCTTTCATATAAGCCTAGATCAGGAGTATTTGTCTCT
>gnl_Phavu_v2.1_Phvul.007G229400.1
ATGGCCACCGGAGTGAACAGAAAAATTTCTGCTGCATCAGCTCGGGCTCACACCAGGAGGGCAAAGAAACCCAATTCCCCACAACTCCCATCAGGAATTCTTGGAACAGCACTAGCAGTGTTGTTTATCGTGTTTCTAGCATGGGCTTATAAGGTTATTCAACCTCCTCCTCACAAGATATGTGGCACCCCTGATGGACCGCCTATAACAGCACCAAGAATCAAATTAAGAGACGGAAGGCATTTGACATACAAAGAGTATGGTGTTCCAAAAGAAGCAGCCATGTATAAAATCATCTTTGTCCACGGTTTTGATAGTTGCAGGCATGACGCCGTGCCTGCTGAAGACCTATCGCCTGATATTGTTGAGGAGATGGGGATCTACATTGTCTCTTTTGACAGACCTGGTTATGGGGAAAGTGATCCTGATCCAAATCGTACATTAAAAAGCATTGCTTTAGATATAGAAGAGCTTGCAGATCAGCTGGTGTTGGGGTCCAAATTCTATGTAGTGGGTTTCTCCATGGGTGGACAAGTTGTTTGGAACTGCCTTAAATACATACCTCACAGGTTGGCAGGTGTGGTACTGGTTGCCCCAGTTATCAACTACTGGTGGCCTGGTCTTCCTGCAAACTTAACTACTGAAGCCTATGGCCATCAGAACATACAAGACCAATGGGCTGTTCGTGTTGCACACTACTTACCGTGGCTAACTTACTGGTGGAACACTCAACAATGGTTCCCTGGATCTGGTGTAGTTTCTGGGAGTCCACATATCCTTTCTCGTGAAGACAAGGAACTTCTGCCTAAGATGTCCCATAGAAAAAGTTATAGAGCACAGATAAGACAACAAGGTGATTATGAAAGCCTCCACCGTGACATGATTATTGGATTCGGTAGCTGGGAATACAGTCCCCTTGATCTTGAAAATCCATTTCCAAATAATGAAGCTTCTGTCCATATTTGGCAAGGAGATGATGATCGAATGGTTTCAGTTACTCTGCAACGATACATAGCGCAAAAACTTCCATGGATTCTCTATCACGAACTTCCAGGTTCTGGTCATTTGTTTTTTTATGCTGATGGTATGAGTGACACTATCATGAAGACACTTTTACTTGCGAAG
>gnl_Phavu_v2.1_Phvul.001G189300.1
ATGGGGAGTGGAGTGAACACAAAATTTTGTGCAGCATCAACCCGTGCTCATTCCTGGAACCAAAACAAAACGACTTCAATTCACTTCCCTTCAGTGTTTGCAGTGTTGTTCATTGGACTTGTAGCATGGGGTTATCAGGCAATTCAATCTCCTCCCCCAAAGTTAGTCAAAATAAGAGATGGTGTTCCAAAAGATGTAGCCCATCATAAAATCATCTTTGTCCATGGTTTTGATGCTTGCAGGCATCATGCCTATGTGGCCAAAACCTTATCACCTGATGTTGCTGAGGATTTAGGGGTCTACATTGTATCTTTTGATAGACCAGGGTATGGGGAAAGCGATCTTCATCCCAGCCAAACTGTGAAGAGTCTGGCACTAGATATAGAAGAACTTGCTGATAAATTGGGACTAGGGTCCAAATTCTACATAATAGGTTTCTCTATTGGGGGTCAGGTAAGACATCAAGGAGAACATGAAAGTCTACACAGAGACATAATTCTTGCATTTGGTAGATGGGAATTTAGTCCTTTGGATCTGGAAAATCCATTTTCAAATAAAGAGGGTTGGGTTCATAGCTGGCAAGGAGATGAAGATTTGATAGTGCCTGTTAAACTTCAAGGTTCTGGCCATTTGTTCCCTCATCTTGATGGTATCAGTGATACCATTGTTAAGTCACTTTTAATTGCCCAG
>gnl_Phypa_v3.3_Pp3c23_16240V3.1
ATGGCGGAAGTGGGGCGGAAGCCCAGGATCTCTGCAGCTTCGGCACGCTCGCACACCCGGCGCGATGCTCCCAGGCGAGGGCCGGGGTTTTCAGGTTTTGTGCGAAGGCTGGTGATGCTGGTTGGAGTGGTGGTGGGGAGCATGGTGTTCAAGGCAATCACTCCACCGCCGGTGAATGAGCTGAACAGTCCCGACGGACCGAAGGTGACGGCTCCGCGAATTGAGATGCGCGATGGCAGATACTTGGCTTATCAGGAGATGGGTGTGAAGAAGGAGAGGGCCAGGCACTACGTTGTGCACATTCATGGCTACGGTGGGTCGCGGCTGAAGAGTTTGCCGATTCCGGAGGAGGTGATGAGTGAGCTTGGTCTGCACGTGGTGTCGTTCGACAGAGCCGGGTATGGGCAAAGTGACCCGAATCCGAGGCGGTCCATTCAGTCGGATGCAGAGGATGTTGTGGACCTGGCAGACGGGCTTGGATTGAGACCGAAGTTCTACGCGATCGCGACTTCGATCGGAGGGTATACGGGTTGGGGGCTGTTGAAATACAAGCCGGAGAGGCTTGCAGGAGTGGCGTTCTCGGCACCGGTGGTAAACTTCTGGTGGCCGGGGTTCCCGAAGTCGGAGATGAGCAAGGCATGGAATACGCAGCGGATCGGGGATAAGATATCTTTGACGATCACTCATTACGTTCCGAAGCTGACATATTGGTACAACAGTCAGAAACGGTTCCCAACGGCGACCGTGGAGAGCGAAGACGGGATCACGGCTTTGAATGGAAAGGACCAGGAAATACTAAAGAAGATGCCTGAAATGACTCCTGCCGAGCACTTCAAGGAGGTATCACAGCAGGGCAAGTTCGAATCCGTGCATAGAGATGTGATGGTGATGTTTTCGGAGTGGCCGTTCACACCGATGGGTTTGGATAACCCGTTCGAGATTCCGGTGCACATTTGGCAGGGGACGGAGGACTACCTGGTTCCTGCCAACCTACAGAAGCACGTGGCGAGCAGCTTGGCGTGGGTGACGTACCACGAGCTTCCCGGGTACGGGCACTTCTTGAACCTGTATCCCGGGTACCCCGAGAAGGTGGTGCGCAGTCTGGTGGAGGACTCGAACAAGAGGGCGTTCGCGTTG
>gnl_Phypa_v3.3_Pp3c23_16260V3.1
ATGGCGGAAGTGGGGCGGAAGCCCAGGATCTCTGCAGCTTCGGCACGCTCGCACACCCGGCGCGATGCTCCCAGGCGAGGGCCGGGGTTTTCAGGTTTTGTGCGAAGGCTGGTGATGCTGGTTGGAGTGGTGGTGGGGAGCATGGTGTTCAAGGCAATCACTCCACCGCCGGTGAATGAGCTGAACAGTCCCGACGGACCGAAGGTGACGGCTCCGCGAATTGAGATGCGCGATGGCAGATACTTGGCTTATCAGGAGATGGGTGTGAAGAAGGAGAGGGCCAGGCACTACGTTGTGCACATTCATGGCTACGGTGGGTCGCGGCTGAAGAGTTTGCCGATTCCGGAGGAGGTGATGAGTGAGCTTGGTCTGCACGTGGTGTCGTTCGACAGAGCCGGGTATGGGCAAAGTGACCCGAATCCGAGGCGGTCCATTCAGTCGGATGCAGAGGATGTTGTGGACCTGGCAGACGGGCTTGGATTGAGACCGAAGTTCTACGCGATCGCGACTTCGATCGGAGGGTATACGGGTTGGGGGCTGTTGAAATACAAGCCGGAGAGGCTTGCAGGAGTGGCGTTCTCGGCACCGGTGGTAAACTTCTGGTGGCCGGGGTTCCCGAAGTCGGAGATGAGCAAGGCATGGAATACGCAGCGGATCGGGGATAAGATATCTTTGACGATCACTCATTACGTTCCGAAGCTGACATATTGGTACAACAGTCAGAAACGGTTCCCAACGGCGACCGTGGAGAGCGAAGACGGGATCACGGCTTTGAATGGAAAGGACCAGGAAATACTAAAGAAGATGCCTGAAATGACTCCTGCCGAGCACTTCAAGGAGGTATCACAGCAGGGCAAGTTCGAATCCGTGCATAGAGATGTGATGGTGATGTTTTCGGAGTGGCCGTTCACACCGATGGGTTTGGATAACCCGTTCGAGATTCCGGTGCACATTTGGCAGGGGACGGAGGACTACCTGGTTCCTGCCAACCTACAGAAGCACGTGGCGAGCAGCTTGGCGTGGGTGACGTACCACGAGCTTCCCGGGTACGGGCACTTCTTGAACCTGTATCCCGGGTACCCCGAGAAGGTGGTGCGCAGTCTGGTGGAGGACTCGAACAAGAGGGCGTTCGCGTTG
>gnl_Phypa_v3.3_Pp3c14_7170V3.1
ATGGCATCGGCAAAGATGGACGAGGATGTGAAATACGTGGGGCTTCCAGATGGGAGGCGCATTGCATACAGAGAACAAGGGCTGGGTAAGGACATTGCCAAGAGGAGCTTGCTAGTGTTGCATGGTTTAGGCTCCTCTCGCGTCGCTGGAATGCCTGGTGTCTCTGAATCTCTGCTAAAGGATATGGGAGTGAGGTTCGTTGCCATCGACAGGCCCGGATATGGCTTCAGTGACTTCAACCCAAAGCAAACGTTTGAGTCCGCTGCCAAAGACTTAGCTCATGTCGCTGACTGTCTGGAGCTTGGGTCTAGGATATACTTGCTGGGATACTCCTGTGGCGGTGCTTACTGCTGGGCAGCTGCTCGCTATATTCCGGAACGTATTGCTGGCATTGCAATGTGGGCTCCTGTCGGGAATTACTCGTGGAAAGGCATTTCGGAAATAGAGAGGAACACTTTGATAGGAAGCACAACTGAGAGGTCAAGAAAAACGCATGCAATTATTCGGAAAGTGCCGCAGTGGATGCTGTATGCATATGTGCGCTACTTTATTGTACCTACCGTGGGAACCAAGTGGGTGGAAGACGCAAAGAGCAGACTATCTCCTCCCGATGCTCAGAATCTGCAAAAATATTCAGCGGACATCATGGAGAGAGATAGTATCATGAGTGCTAAGCAGAAGGGCAAGGGCTTGGCTCAAGATTTGCTCCTAATCTCCAGCGACTGGGGCTTTGAATTATCTGATGTGCAAGATCGGTATAAAGGCCCATTGCATATTTTCAATGGTGATCAAGATGTTCTGGTGCCTCTAGGTCTCCAAGAGATCATCAAGAGACAGCTCCCAGACCTGGTTCATCTTCACGCACTTAAGGGAGAGGGGCATTTATCGGCATTTTGTTGCAATGATAAGATTCACCGAGATACGCTGAAATGCCTCTTTGGGAGTACCTCAACCATTGGAGAGGATGCAGGTAAACTGGGCAAGAAAAGTGACGATCAGGAGGTGAAAGTTGGCAGCAGCATTTACGAAACAATCAAAGAAGGCACTTCGGCGCTACAGAAGCCCTATCTTCAC
>gnl_Phypa_v3.3_Pp3c12_26080V3.1
ATGCACAAATATACTGTACATCGGGGTTTTCCCAGTATGCATAAGGTGTCAAGTGAATGTGATTCAGGCATTTTTCTGATTTGTTTTTCGTTTTCAGTGCTGATCGATGCTGTGATGGAAAAGGAGGGTAAGTTTCTTCAGTTGCCAGATGGGCGGAAAATTTCGTACCGGGAGCAAGGCCTTCCCAAGCAGAGTGCCACTCGGAGTTTGCTGGTGCTCCACGGCCTGGGGTCTTCACGCCTTGCCAGTATGCCAGGAGTCTCCGAGGATCTGCTCAAGGAGATGGGCGTGAGATTGATCGCCATCGACAGGCCTGGCTATGGCTTAAGCACCCCAAATCCCCAACAATCGTTCAGTACCGCAGCTGCCGACATAGCAAACATTGCCGACATATTGGAATTGGGAGAAAGGATATGGCTGTTGGGGTACTCTTGTGGAGGTGCTTATTGTTGGGGCGCGGCACGTTATATTCCCGAGCGTATAGCTGGGATAGCCATGTGGGCGCCCGCGGGGAATTACTGGTGGAAGGACTTCACAGACACGCAACGAAAGGCGGCGATGGCAGAGATAACGATAGGATCAAGGCTCATGTTTCTGTTGGTAAGACAGGTACCACAATGGATGGTTTACGCCTATGTCCGCCATGTGGTGGTCCGAACCGTGGGAGCACGGTGGGTAGCAAGCGCCAAGAAGCAGCTGTCTCCCCCGGATCAGCACAACCTTGCAGCCAATGGCTCATCGGGTCTTATGTTCAGAGATAGTATTGAGTCGGCGAAGCAGGATGGGTTTGGCATGGCGCAAGATTTGCAACTCTTAACTGGCGACTGGGGTTTCGGGCTATCGGATGTCCAGCGGGTGTACCACGGCCCCTTGCACATTTGGCAAGGCGACCAAGATTGGCTCGTTCCTATTTCTCTCCAACGTCTAATAAAAAAGCGGATCCCTGACTTAGTGCATCTCCATGAGCTTCTGGGAGAGGGGCATTTGTCGCCCTTCTGCTTCAACGACAAGGTCCACCGGGACACGCTGTCGGTGATGTTCAGCAAAACACGAGATTCTAACGAGGTTTCTCTGACGAACGTCAACAAGGCGCTCGAAAACACTCCACAGATAAAAACCTGGACAAAAAGAAGACTTGGAAGAAATTGCCAAGGTCGAGCCCCTCATCAACACAGTGCTGGAGACAGTACG
>gnl_Pinta_v2.0_PITA_000035653-RA
ATGCCAGAGAAAGTGAAACATCTGGTAAGTACAATCAATGCCATTCCTAGGATGGGGTTTCCTAATAATGAATGGTGTCGGGAGAGTTTGAATGGAATGTCCAACGTAGTTTCTAGAACTCACTTTGGAGGCACAGTTTGTGGAGCTACCAGTTTTCCTCAAGTTATTCTCACTGCTATTTCCTTCAATACTTCTTTCAACCCATCTCCTAACAATGCTGTTCCAGTGCACATATGGCAAGGGGATGAAGATGAACTGGTGCCAGCGTCCTTGCAGCGTTACATTGCTGAACGGCTTTCATGGATTCACTATCACGAGATTCCGGAGGTTGGGCACCTATTTGTCCTAATGGAGGGCATTCCTAGTCGTATTTTGAGGAGTCTTTTGTTTGGAGAGGAATCTCCAAACAAACTCACTTTGGAGGCACAGTTCCCGGAGCTACCAGTTTTCCTCGAG
>gnl_Poptr_v3.0_Potri.010G237800.1
ATGGCCCAGCTTGTGAAAAAACTCTCATTTTTCCTAGGGATGCTCAAGGAGGTTACTGTGATCTTATTTCTTGGGTTGGCGGTATGGGCATATCAGGCCACCCAGCCACCACCTCCAAAGATTTGTGGAACCCTGGGTGGCCCTCCCATTACAGCGCCTAGAATGAAGCTGAGGGATGGGAGGCATTTGTCCTACAAGGAGCATGGCGTCTCTAAAGAAACTGCCAAAGCTAAGATCATACTTGTTCATGGTTTTGCCTCTACGAAACATGATATAATGAGTATGACAGAACCCGTTCTGGATGTTGTTGAGGAGCTGCGGTTGTACTTTGTGTCCTTTGATCGGCCAGGTTACGGAGAAAGCGATCCAGATCCCAGGCGAACTCCTAAAAGTTTAGCTTTAGATATAGAAGAGCTTGCTGATCATTTAGGACTAGGATATAAATTTTATGTGATGGGATTCTCCATGGGAGGCCAAGTGGTTTGGGGCTGCCTCAAGTACATCCCTCATAGGCTATCAGGAGCGACACTAATTGCTCCTGTTGTCAACTATTGGTGGCCTGGCTTTCCTGCGAGCTTATCAGCAGAAGCCTACTACCGACAGATACGACAGGATCATTGGGCATTATATGTTGCTCACCATGCTCCATGGCTCACCTACTGGTGGAACACTCAGAAATGGTTTCCTGCATCAGCTGTTATATCCATGAAGCCTGATATTTTATCCCGCCAGGATTTAGAACTCCTACCCTTGATCGCAGAGAAGAGAAGCAACAGGCCACAAGCAACGCTGCAAGGAGTGTTTGAATCCTTACATCGAGACCTGATGATTGGATTTGGGAAGTGGGAATTTGATCCCATGGACCTTGAGAATCCTTTTCCTAACAATGAAGGCTCAGTTCATCTATGGCAGGGTGATGAAGATATAATGGTGCCTTTTAGCTTGCAGCGATATATTGCCCAAAGACTTCCATGGATTAACTACCATGAGGTTCCTGGTGCTGGACATTTATTCACCGCAATCCCACAGAACTTCGGACAGATTTTAAAGGTTCCTTTTCTGGGAAGGGAT
>gnl_Poptr_v3.0_Potri.010G237700.1
ATGCAGAAGGAAATTAAAGCGGCTTTGCTTTTTGGGTTGGTGGTATGGGTATATCAGGCAACCAACCCTCCACCTCCAAAGATTTGCGGTACCCCAGGCGGCCCGCCTATTACAGCACCTAGAATAAAATTGAGGGATGGGAGGTATTTGGCCTACAAGGAGCATGGTGTCTCTAGAGAAACTGCCAAATATAAGATCATATATGTTCATGGCTTTGCCTCTATGAGACATAATACAATGAGCGTGGAAAAACTCTCTCCGGAAGTTGTTGAGGAGCTGGGATTCCACCTTGTGTCCTTCGACCGGCCGGGTTATGGAGAAAGTGATCCACATCCAAAGCGAACTCCGGAGAGTATAGCTTTAGATATAGAAGAGCTTGCGGATCATTTAGAATTTGGATCCAGATTTTATGTCATGGGGTTTTCTATGGGAGAAGCCTACTACTTACAGCTACCTCAGGACCAGTGGACATTGCGTGTTGCTCACCATGCTCCATGGCTCACCTATTGGTGGAACACTCAGAAATGGTTTCCTGCATCGGCAGTTGCAGCCCGTAAACCTGAAGTTTTCTCCCGTCAGGATTTAGAAGTACTCCTTTCCATGGTTACAGATGGAAGAATGAACATGCCACAAACAATGCAGCAAGGAAAATTTGAAACCATACATCGAGACATGATGATTGGGTTTGGGAAGTGGGAATTCGATCCCATGGATCTTGAAAATCCCTTTCCTGACAATGAAGGCTCGGTTCATCTATGGCAGGGTGATGAAGATAAGATGGTGCCTGTTAGCTTGCAACGATATATTACCCAAAGACTTCCCTGGATAAACTACCATGAGATATCTGGCTCTGGACACATGTTCCCTTACATCCCAGAGACATGCGAAGCGATTATAAAGGCTCTTTTGCTGGAAAAAAAC
>gnl_Poptr_v3.0_Potri.009G164600.1
ATGGTTTATCAGGCAACAGAACTTCCTCCACCACAGAGTGATCAGTCACCAGACAATCCTCCCGGAAACGCACCAAGAATCAAACTTAGAGATGGAAGATATCTGGCTTACAGGGAGCAAGGAGTTCCCAAGAACCAATCAAAGTACAACGTTATTATTGTTCATGGTTTTGGAAGCTCCAAAGAAATGAATTTTCTGGCACCTCAAGGGATGATCGAAGAGTTGGGGATATATTTTCTGCTATATGACCGGGCTGGGTATGGAGAAAGTGATCCGAACCTAAGGCGATCAGTCAAGAGTGAAGCACTTGACATTCAAGAACTTGCTGATCAATTAGAGATAGGATCCAGGTTTTATGTGATCGGAGTCTCAATGGGATCATACCCCATCTGGAGTTGCCTCAAATACATACCACAAAGGCAAAGCAGTGCAGCTCTAATAGTCCCGGTTGTGAATTATAATTGGCCTTCTCTTCCCAAAAAGCTGATAAGAGAGGACTATAGAAGGAATCTTGTCCAGTGGACATACCGGTTTGCAAAATATGCTCCTGGACTCCTGCACTGGTGGGTTACGCAGAAGTGGACCCCTTCAACTTCTGTACTGGAAAAAAACGCTGCATTCTTTAACACTCACGACATAGAAGTCTTGAAGAAGATACCAGGATTCTCAATGCTAAGCCAGGAAAAAATACGGCAACGAGATGTTTTCGATACTCTCCGTCATGACTTTATAGTGGCTTTTGGAGACTGGGAATTTGATCCAATGGAACTAAGTAACCCATTCCTGCAGAATGAAGGCTCTGTTCACATCTGGCAAGGTTATGAAGACAAGGTTGTGCCATTTCAACTTCAAAGATGTATTTCAAAAAAGCTACCCTGGATTCAGTATCATGAAGTTCCTGGAGGTGGACATCTAATTGTGCATTATACTGGTTTATGCGAGGCTGTTTTGAGAGCACTTTTGCTAGGAGAAGAGCCTCTTACATTAGACCAAATACATCCA
>gnl_Poptr_v3.0_Potri.009G164900.1
ATGTTTACCAAGGCAGTGATTGTGTTGTTGATTAGTCTTCTGGTATGGACTTATCAGACTATAATACAGCCTCCCCCTCCGAATATTTGTGGACTTCCAGGTGGTCCTCCTGTTACTTCTCCTCGAATCAAACTCAGCGATGGAAGGTATCTAGCTTACAGAGAGAGAGGGGTTGCCAAAGAGAAATCTGAATTCAAAATCATCATGGTTCATGGCTTTGACAACTCCAAGGACATGGCTCTTGTAGCCTCTCAGGAACTAATTCTTGAGTTGAGGATATATTTTCTCTCCTTCGACCGCGCAGGGTACGGAGAGAGTGATCCGAATCCAAATCGCTCGGTAAAGAGTGACACATTTGATATTCAAGAGCTTGCAGACAAATTACAGCTAGGATCAAATTTCTATGTGCTTGGAATCTCCATGGGAGGCTATCCCACTTGGGGATGCCTCAAATATATACCAAACAGGCTAGCAGGTGCAGCTCTTGTGGTTCCAATTGTCAATTACTGGTGGCCTTCCATTCCTTGTCATCTATCCAGGGAGGCCTACAAGAGACAACTTCAGCGAGACCAATGGAAACTTCGGATAGCCCATTACGTTCCTGGACTACTATACTGGTGGATGAGCCAGAAATGGTTCCCGTCATCTTCTTATGTGGAGATAGTGCCAGAAGTATATGGCAATAGAGACAAACAAATCTTGAAGATGATGTCAGGAACATTGACTCATAATCAGACAATGATAAGACAACAAGGTGTTTTTGAATCTCTTCATCGAGACCTGATGGTGGGTTTTGGAAGTTGGGATTTCGATCCTATGGAACTAAGTAATCCATTCCCACACAATGAGAGTTTTATTCACATCTGGCAAGGTTTTGAGGATCCATTAGTGCCAGTTAAACTCCAGCGATATGTTTGCAGGAAGCTGCAGTGGATTCGCTATCATGAAGTCACTGATGGAGGACACCTGATCATGTATGACACTAATTTGTTTGAAGCCATCCTGAGGGAACTCTTGCTTCCCTCCGGTGTA
>gnl_Poptr_v3.0_Potri.004G203700.1
ATGTTTGCAGCAATAGCAGTGGCATTGGCAGCAGGTCTTCTAAGTTGGGCTTACCAGACAATAAAGCCTCCCCCTCCTAAGATATGTGGGTCTCCAGGCGGTCCTCGTATCACTTCACCCAGGGTAAAACTCAGTGATGGGAGGCACTTGGCCTACAGGGAAATGGGAGTTCCTAAAGAAGAAGCTAAGCACAAAATCATTGTCATCCATGGCTTTGATGACTCTAAAGATCTGAGTTTACCCGTGTCACAGGAAACTATAGAGGAGCTGAGCATATATTTCCTTTTCTTCGATAGAGCTGGTTACGGAGAGAGTGATCCGTATCCATCACGCTCAGTAAAGAGTGAAGCATATGATATTCAAGAACTAGCAGACCAATTACAGATTGGGTCTAAATTTTATGTAATTGGAATGTCAATGGGGGCCTATCCTGTATATGGTTGTCTTAAATATATACCACACAGGTTGTCTGGAGCTTCCTTGGTAGTTCCATTTGTGCACTACTGGTGGCCTTCTCTCCCTGCTAATATTTCAAGAGAGGGTTTCCAAACGCTTTGCACAGCTGATCAAAGGACATTTCAAGTTGCCCATCACACCCCCTGGCTATTCTACTGGTGGATGACTCAGAAATGGTTCCCATCATTATCAATTATGGCTGGAAACATGAACCTTTTTAGCCCCCCAGATATGGAAATCATTAAGAAGCTGTCAGAAACTCCAAAAGTTGGTCAGGAAAAGGTTCGTCAACAAGGTGTCCATGAATCACTGCATCGAGACATACTAGCTGGTTATGCCAAATGGGAATTCGATATCATGGATATAAGTAATCCTTTCCCTGATAATGAGGGTTCAGTTCATCTCTGGCAAGGCTATGAAGATAGAATCATTCCATTGCAAATAAATCGATACATTGCTGAGAAGCTTCCATGGATTCATTATCATGAGGTTCCTGATGCTGGACATTTGATGTTGTTCAAAACTGAGCTATGTGAAGCAATCTTAAGGGCACTTTTACTTGGT
>gnl_Poptr_v3.0_Potri.008G021200.1
ATGATCAAGGAGATTACAGTGGTCTTGTGTCTGGGGTTGGCTGTATGGGCATATCAGGCCGCCCACCCTCCACCTCCGAAGCTCTGTGGTGCCCCAGGTGGTCCTCCCGTTACAGCACCTAGAATAAAGCTGAGAGATGGGAGGCATCTATCCTACAAGGAGAATGGTTTTCCTAGAGAAAAGGCCAAAGCTAAGATCATACTTGTTCATGGCTTTGCCTGTACGAAACATGACATAATGAGTCTGACAGACCTTGTTCCGCATGTTGTTGAGGAGCTTGGGTTGTACTTTGTGTCCTTTGACCGGCCGGGTTATGGAGAAAGTGATCCAGATCCAAAGCGAACTCCGAAAAGTATAGCTTTAGATATAGAGGAGCTTGCTGATCACTTAGAACTAGGATCCAAGTTTTATGTGATGGGGTTCTCCATGGGAGGCCAAGTGGTTTGGGGCTGCCTCAAGTACATACCTCATAGGCTCGCAGGAGCAACACTAATTGCTCCTGTTGTCAACTATTGGTGGCCTGGCTTTCCTGCCAACTTATCGACAGAAGCCTACTACCGGCAGATACCACAGGAACAATGGATGTTAAGCGTTGCTCACCATGCTCCGTGGCTCACCTACTGGTGGAACACTCAGAAATTGTTTCCTGCATCGGCTGTTATCGCCAGGAAGCCTGAGATTTTCTCCCGCCAGGATTTAGAACTCGCCTCTATGGCTGCAGAGAAAAGCGAGGACAGGCCACCAGCAACGCCGCAAGGAGAATTTGAGTCCTTACATCGAGACTATAATGTTGGATTCGGGAAGTGGGAATTTGATCCCATGGAGCTTGAAAATCCTTTTCCTAACAATGAAGGCTCAATTCATCTATGGCAGGGTGATGAAGATGCAGTGGTGCCAGTTAGCTTGCAGCGATATATAGCCCAAGGAATTCCATGGATTAACTACCATGAATTGCCTGGTGCTGGACATCTATCCCTCGTTATCCCACAGAACTTCGAACAAATTGTAAAGGCTCCTTTTCCGGGAAAGGAG
>gnl_Poptr_v3.0_Potri.008G021400.1
ATGCTGAAGGAAATTACGGCGGCATTGTTTTCTGGGTTGGCGATATGGGCATATCAGGCAACCAACCCTCCACCTCCGAAGATTTGTGGTACCCCAGGTGGCCCTCCTATTACAGCTCCAAGAGTAAAACTGAGGGATGGGAGGCATTTGGCCTACAAGGAGCAAGGACTCTCTAGAGAAACAGCCAAATATAAGATCGTATATGTCCATGGCTTTGCCTCTACGAGACATGATACAATGAGCGTGGCAAACCTCTCTCCGGAAGTTGTTCAGGAGCTGGGATTGTACTTTGTGTCCTTTGACCGGCCGGGTTATGGAGAAAGTGATCCAGATCCAAAGAGGTCTCCGGAGAGTATAGCTTTAGATATAGAAGAGCTTGCTGATCATTTAGAACTAGGATCCAAGTTTCATGTGATGGGGTTCTCCATGGGAGGTCAAGTGGTTTGGGGCTGCCTCAAGTACATCCCTCACAGGCTAGCAGGAGCAACCCTAATTGCTCCTGTTGTCAACTACTGGTGGCCTGGTTTTCCTGCGAACTTATCAACAGAAGCCTACTACCAACAGCCACCTCAAGACCAATGGACATTACGTGTTGCTCATCATGCTCCATGGCTCACCTATTGGTGGAACACTCAGAAATGGTTTCCTGCATCGGCTGTTGCAGCCCAAAAACCTGAAGTTTTCTCCCGCCAGGATTTGGAACTGCTTTTCATGGCTACAGGCGGAGGAAAGGACAACAAGCAACAAGCAATGCATCCACAAACAATTCAGCAAGGAGAATTTGAAACCTTACATCGAGACATGATGGTTGGATTTGGGAAGTGGAAATTCGATCCCATGGATCTTGAAAATCCGTTTCCTGAAAATGAAGGCTCTGTTCATCTATGGCAGGGTGATGAAGATAAAATGGTGCCTCCAAGCTTGCAACGATATATTGTCCAAAGACTTCCATGGATAAACTTCCATGAGGTATCTGGTTCTGGACACCTGTTCCCCTTCATCCCAGAGATATGCGAAGCGATTATAAAGTCTTCAGTGCTGGGAAAAAAC
>gnl_Poptr_v3.0_Potri.008G021300.1
ATGATCAAGGAGATTACGGTGGTTTTGTGTCTGGGGTTGGCTGTATGGGCATATCAGGCCACCCAACCTCCACCTCCAAAGATTTATGGTGGCCCTCCTATTACAGCGTCAAGAGAAAAACTGAGGGATGGGAGGCATTTAGCCTACAAGGAGCATGGTGTTTCTAGCGAATCTGCCAACTATAAGATCATCATTGTTCATGGTTTCGCCTCCACGAAACATGATACAATGTTTCTAACGAACATGATTCCAGAGGTTGTTGAGGATTTAGGGTTGCACCTTTTGTCCTTCGAAGCTAGCAGGAGCAACACTACCTTTTCCTGTTGTCAACTAATGGTGGCCAGGCTTGCTGGCCAACTTATCAACAGAAGCCGACTACCGACAGATACCACAGGAACAATGGGCCTGACGTGTTGCTCACCGTACTCCATGGCTCACCTACCGCCACGACCAACACTACAAGGAGAATTGGAGTCCTTGCATAGAGACTTGATTGTTGGATCTGGGAAGCGGGACATGAGGTTCCTGGGGCTGGACATGCATTCACCGCTATTCCAGGGACACTCAAAGAAATTC
>gnl_Poptr_v3.0_Potri.008G021000.1
ATGCCATGCACTTTCGATTATAATAATGGTGGGTTCTTCAAAACAAACTGCCAAGTAACTTTTCACCGTAGTTTCTTCTTGCAGGTTCTCTCTGTCAGAGACACCAAAGTTACTGGGTTGTTTCTCAGGGATGATCAAGGAGATTACAGTGGTCTTGTGTCTGGAGTTGGCTGTATGGCATATCAGGCCACCCACCCTCCACCTCCGAAGCTCTGTGGTGCCCCAGGTGGTCCTCCCGTTACAGCACCTAGAATAAAGCTGAGAGATGGGAGGCATCTGTCCTACAAGGAGCATGGTTTTCCTAGAGAAAAGGCCAAAGCTAAGATCATACTTGTTCATGGCTTTGCCACTACGAAACATGACATAATGAGTATGACAGACCTTGTTCCGCATGTTGTTGAGGAGCTTGGGTTGTACTTTGTGTCCTTTGACCGGCCGGGTTATGGAGAAAGTGATCCAGATCCAAAGCGAACTCCGAAAAGTATAGCTTTAGATATAGAGGAGCTTGCTGATCACTTAGGACTAGGATCCAAGTTTTATGTGATGGGGTTCTCCATGGGAGGCCAAGTGGTTTGGGGCTGCCTCAAGTACATACCTCATAGGCTCGCAGGAGCAACACTAATTGCTCCTGTTGTCAACTATTGGTGGCCTGGCTTTCCTGCCAACTTATCGACAGAAGCCTACTACCGGCAGATACCACAGGAACAATGGATGTTAAGCGTTGCTCACCATGCTCCGTGGCTCACCTACTGGTGGAACACTCAGAAATTGTTTCCTGCCTCGGCTGTTATCGCCAGGAAGCCTGAGATTTTCTCCCGCCAGGATTTAGAACTCGCCTCTATGGCTGCAGAGAAAAGCGAGGACAGGCCACCAGCAACGCCGCAAGGAGAATTTGAGTCCTTACATCGAGACTATAATGTTGGATTCGGGAAGTGGGAATTTGATCCCATGGAGCTTGAAAATCCTTTTCCTAACAATGAAGGCTCAATTCATCTATGGCAGGGTGATGAAGATGTACTGGTGCCAGTTAGCTTGCAGCGATATATAGCCCAAAGAATTCCATGGATTAACTACCATGAATTGCCTGGTGCTGGACATCTATTCCTCGCTATCCCACGGAACTTCGAACAAATTGTAAAGGCTCCTTTTCCGGGAAAGAAG
>gnl_Prupe_v2.1_Prupe.2G079000.1
ATGTTTAAGAGACTCACATTTCTCTTGTTAGTTGGGTTGCTGGCATGGGCATATCAGGCCATCCAACCACCCCCTCCAAAACTTTGTGGCTCCCCCAGCGGCCCACTCGTCACGGCATCTAGAATAAAACTGAGGGATGGAAGATATTTGGCCTACAAGGAACATGGTGTTCCAAAAGAAGTGGCCAGATATAAGATTATTTATGTTCATGCCTTTGGTTCTACCAGACATGATGCACTGATTGCAACAACCGTCACTAAGGAAGTGCTTGAAGATTTAGGGGTGTACATTGTTTCTTTTGACAGACCGGGATATGGTGAAAGTGATCCAGATCCTAAGCGAACGCGGAAGAGTTTGGCTTTAGATATAGAAGAGCTTGGTGACCAGCTGGGACTGGGATCCAAATTTTATGTAATTGGATATTCTATGGGTGGACAGGTCATCTGGAAGTGTCTTCGGTACATCCCTCACAGGCTAGCAGGAGCAACACTGATTGCTCCTGTTGTCAACTATTGGTGGCCAGGCTTGCCTGCCAACTTGTCCAGTGCCTATTATAAACAACCTCCGCGGGATCAATGGGCACTTCGAGTTGCTCACCACATACCATGGCTAATCTACTGGTGGAACACTCAGAAACTATTTCCTACATCCAGTGTTGTATCCAGTAGTAACCCAAATATGAATATTTTTTCTCGCCAAGATTTGGAGATCATACGGAATGCGAACGTTTCTGAAAGAGATAACAAGGTACAGGCCAAGCAGCAAGGAGAATTTGAGTCAGTCCTTCGTGACATGATGGTTGGATTTGGGACCTGGGAATTTGATCCTCTAGATCTGAAGAACCCTTTTGCCGGTAAGGAAGGCTCTGTCCATCTATGGCAGGGTGATGAAGATCTGCTTGTCCCAGTCGAACTGCAACGCTATATTGCAGAAAAGCTTCCATGGATTCACTACCATGAGTTACCAGGTGCTGGACACTTGTTTCCAGCTGCAGATGGTATCAGTGAAGCTATCTTAAAGGCACTTCTGATTGAAGAGAAG
>gnl_Prupe_v2.1_Prupe.6G128600.1
ATGCCAGCGATGGTTTCAAACACTGCACAGACTGCTGCCGTTTCTGAAGATCTTCCTCCAGCTTCACCAAGAATCAGGCTTGCTGATGGAAGGTATCTGGCTTATAGAGAAAGTGGGGTCCCCAAGAACAAAGCAAACTACAAGATCATCATTGTTCATGGCTTTGGAAGCTCCAAGGAAATGAGTTTCCTGGCACCCCAAGAATTAATAGATGAGTTGGGGATATATTTTCTGCTATATGATCGTGCTGGTTATGGAGAAAGTGATCCAAATCCAAAGCGTTCGGTCAAGAGTGAAGCCCTTGACATCGAAGAACTGGCTGATCAGTTAGAGTTAGGATTGAAATTTTATGTGATTGGAGTGTCAATGGGATCATATCCCACCTGGAGTTGCATCAAACATATACCACACAGGCTAGCAGGTGTGGCTTTGGTAGTTCCAGTTGTCAATTATAGGTGGCCTTCTCTTCCTGACCATCTGATAAAGGATGATTACAGGAGAAAACTTATCAAATGGGGACTCTTCTTTGCAGAATTTGCCCCTGGACTACTGCGGTGGTGGGTGACTCAGAAATGGCTCCCTTCAACTTCTGTCCTGGAAAGAAATCCGGTATTCTTCAACAGCAGAGACATAGAAGTCCTCAAAACAATTCCAGGCTTCCCAATGCTTTCTCAGGAAAAATTACGACAACAAGGGGTTTTTGATACTCTGCATCATGACTTCAAATTGGCTTTCAGCCGTTGGGATTTCGACCCCATGGATCTCAGCAATCCATTCCCCCAAAACCAGAGCTCTGTTCATATTTGGCAAGGTTATGAAGATAAGGTTGTGCCATTTCTACTTCAAAGATATATTTCATTTAAGCTACCGTGGATTCAGTATCATGAAGTTCCTGACGGTGGGCATTTGATTGTGCATTATGCTGGTTTGTGTGAGGCCATTCTGAGGGCACTTTTGCTTGGAGAAGAACATCTTCATTACAAACCTACTATAGCCAAAATTGTTTCA
>gnl_Prupe_v2.1_Prupe.6G128500.1
ATGATTGTACCAGTAGCAATAGCTTTGACAGTGGGTCTTCTAGGGTGGGCTTATCAAGCACTAAAGCCTCCCCCTCCGAAAATATGCGGATCGCCTGGTGGTCCTCCTGTTACTTCACCAAGAGTGAAACTCAGTGACGGTAGGCATTTGGCCTACAGGGAGTGTGGAGTTCCAAAAGAAGAGGCAAAACACAAGATCATTGTCGTTCATGGTTTTGATAGTTCCAAAGATTTGAGTTTACCTTTTGCTCAAGAACTTATAGAGGAGTTGAGCATATATTTCCTGTTCTTCGACAGAGCAGGCTATGGAGAGAGTGATCCATATCCATCGCGTTCTGTCAAGAGCGAAGCATTCGATATTCAAGAGCTCGCGGACAAGTTGCAGATTGGGTCTAAGTTTTATGTAATCGGAATCTCAATGGGAGCTTACCCTGTTTGGGGTTGCATGAAATACATACCACACAGATTGTCTGGAGCTTCCCTGGTAGTTCCTTTTGTGCACTACTGGTGGCCTTGTGTTCCTGCTAATCTATCAAGAGAGAGCCTCAGCACTCTCCCCGTATCAGATCAATGGGCGTTCCGAGTTGCATATTACGCCCCTTGGTTATTCCATTGGTGGATGACTCAGAAATTTTTCCCTTCACTAAGTGTCTTGTGCGGAAATACCTCAGTTTTCAGCCGTACAGATTTAGATATGCTGAAGAAACTCTCAGAAGCACCAAGTGTTGGTCAGGAAAAGATAACACAGCAAGGACACCACGAATCTCTGTACCGAGACATACTGGCTGGCTATGCAAAATGGGAATTCGACCCGTCGGAGCTGAAAAATCCATTCCCTGACAATGAGGGCTCATTTCACATTTGGCGAGGCTGTGAAGACAAGATCATTCCTTATAAACTAAACCGCTATATTGCAGAGAAGCTTCCCTGGATTCATTATCATGAAGTTCCTGGTTATGGCCATTTGCTTTTTCTTGAGAGTCATCTATGTGACGCTATTTTAAAAGCACTTTTGCTTAGAGAA
>gnl_Prupe_v2.1_Prupe.7G112400.1
ATGGCGGGAGGAGTGAACAGGAAGATATCAGCGGCGTCGGCCAGAGCTCACACCAGAAGAGCCAAGCAAAATAGTTCCTTCCAGCTTCCTCCAGGGATATTTACGAAAGCACTAGTTGCATTGTTTATTGGATTTTCGGCATGGACATATCAGGCAATCCAACCTCCTCCATCGAAGATAATTGGCTCTCCTGATGGGCCGCCTGTTACAGCACCATTTATTAAACTTAGTGATGGAAGGCGTTTAGCCTACAAAGAGCATGGGGTCCCAAAAGAGAATGCAAAGCATAAAATAGTTTTTGTCCATGGTTTTGATTCTTGTAGGCATGATGCTGTCGTTGCTGAAACCCTGTCTCCGGAAACTGTTGAAGACTTGGGGATCTACATTGTGTCTTTTGACAGACCTGGTTATGGAGAAAGTGATCCTAATCCAAAGCGCACAGTGAAGGGTATGGCTTCAGATATAGAGGAGCTGGCTGATCAATTGGGTTTAGGACACAGATTTTATGTAATTGGTTTCTCCATGGGTGGACAGGTGCTTTGGAGCTGCCTCAAGTACATCCCTCACAGGCTTGCAGGAGCAGCAATATTAGCTCCAGTGGTTAACTACTGGTGGGCTGGTTTTCCTGCAAATCTATCTACTGAAGCTTATTCCCAACAACTTCAGCAAGACCAATGGGCACTTCGTGTGTCTCACTACACCCCTTGGCTTACCTACTTCTGGAACACTCAAAAATGGTTTCCTGCTTCAAGTGTTGTGGCTCACAGTAGAGATATTCTTTCTGACCAAGACAAAGAACTCATGGCTAAGCTTGAGAAAAGAGGAACATATGTGGAACAGGTAAGACAACAAGGAGAATTCGAGTCCCTTCACCGTGACATGATTGTTGGATTTGGGACCTGGGAATTTACCCCTCTGGATCTTGAAAACCCATTCCCTAACAATGAAGGTTCCGTCCACTTGTGGCATGGAGCTGATGATCATTTGGTACCTGTTAAACCGCAACGCTACATTGCTCAACGGCTTCCATGGATTCACTATCATGAGCTGCCAGGTGCTGGGCACTTGTTCCCACATGCTGATGGGATGTGTGATAATATTGTCAAGGCACTTTTAACTGAGGGG
>gnl_Selmo_v1.0_80078
ATGGATTTGGACTACGTGAAGCTCGGCGATGGAAGATTGGTAGCGTTTCGGGAGCTGGGCTGCCCGCGCGAGGCGGCGTTGCGATCGCTCCTGGTTCTCCACGGACTTGGATCGTCCCGGATCGCAGCGATTCCTGGTGTTCGCCAGGAGCTCCTGGAGGAATTTGGCGTGCGGCTGGTCGTGATTGACAGGGCAGGATATGGCAAGAGCGATCCCGACCCCAACCAGACCCTGCGCTCGTCGGCGGTGGATTTGGAGGCCATCATCGACAAGCTGGAGCTGGGGCGCAGGGTGTGGCTCCTCGGATACTCGGGCGGCGCTGGCTACTGCTGGGCTGCCGCGCGGTACATTCCTCACAGGATCCACGGCATTGCTCTCTGGGCGCCCGTTGGAAACTACTGGTGGAAGGTAGGCAAACTCTTTCCT
>gnl_Selmo_v1.0_177296
ATGGTGAGGTCGGTGCCCGCCAATGAGAATCACATTCCTTCCGCAGTTGCCAGGCGAAGTGTTGCTTCCGCATGGAAGAGCTACGCCATAGCAGCGACACTGGGTGTTCTTCTCTCGTGGGCTTACTTGTCTGGAGTGAAGGCTCCGCCTCCTCGAATTTGCGGGCAGCCGAATGGACCTCCAGTGACCGCTCCAAGGATTGTTCTTAGTGATGGTAGAAAATTGGCTTACAGTGAAAGAGGGGTTCCAAAGGAACAAGCAAAACACAAACTCATTGTTGTGCATGGCCTTGACGGGTCCAGGCACCAATCCCTTTCACTGGTATCACAGGAGCTTCTCGAGGAGCTGAGTGTGTACATGGTGTCTTACGATCGAGCCGGTTATGGACAGAGCGACCCAAATCCAACACGAACCGTGAAGTCGGAGGCTTTCGACGTTGAAGAATTCACAGACCAACTTGAGCTGGGACCAAAGTTTTACTTGGCATCTATCTCGATTGGAGGCTACACCGCTTGGTCTTGCCTTTACTACATCCCCCACAGATTGGCTGGAGTTTTGATGTTCTCGCCCGTCACAAACTTTTGGTGGTCGAGGCTCCCATCCCGGGAAGCCTACAATGCGTTTCACACGCAGGCCATTGGAGACAAGCTCGCGCTGCTCGTCGCTCACTACACCCCCTCCTTCCTCTACTTTTGGATGACACAAAAACTCCTCCCAACCTCGAGCACCATGGGAGCGCTCCACTTACATTGCAACCCAATGGACAGGGACACAATACTCGGAGGAAAACCGGATCCTGCTATTGCCGAAGAGGCAATGCAGCAAGGGATCTTCGAGTCGAAAATTCGTGACAAGATGGTCATGTTTGGCAACTGGGAGTTCGACCCCTCGGACGTCCCGGATCCATTCCCGAGCAAGAATGGGTCGGTCCACATATGGCAGGGTGACGAAGACTATCTCGTCCCTGTGGCGTTGCAGCGCTATGTCCATCGATCCCTCCCGTGGATCCAGTATCATGAGCTTGCCGGGGTTGGGCATTTGCTCCATGCTGCGCCGGGTGTGACTGAGAAAGCATTTCGCCAGCTCTTCCAATCATCC
>gnl_Selmo_v1.0_170810
ATGGCCTCGGTCGATTGTTTCTCCAGCCAAATCGAGCACATCTACTCCAAGTCTGCAAAATCCAAGCCCAGCGGAAATCCGGTGCTCAAAATCAGTTTTATAACACTGTCTATTGCTGTGGCTCTTGGAGTTTCGTATATAGCTCCACCTCCCGCAAAGATATGCGGGACACTGCATGGCCCCGCTGTTACCACTTCTCGACTCCGCTTTCCAGATGGTCGACCCGTTGCTTACGCTGAAAGAGGTGTCTCCAAGAACGATGCAAAGCACAAGGTTGTTGTTGTTCACGAGTACGGAGGCACTCGCTTGGATCTTTTCCCCTGCAACGAGGAAAAATTGGAGGAGCTCGGTGTGTATATGGTGAGCTTCGATCGAGCTGGATACGGCGAAAGCCACCCCTTCCCGCACCGTTCTATTGCGTCCGAGGTTCAAGACATGGAGCACTTGGCAGATGCACTTGAGCTTGGACCGAAGTTTTACGTGATAGCCATTGGTGTTGGTGCATACGCCGGCTGGGGTTGCATTCAATACATTCCCAACAGGATAGCAGGACTTGCGATGATTTCACCTGTTGCAAACTTCTGGTGGCCAGGCTTAGCTGCTACTTCTCAAGGGCTCGAGGCTTTAGAGGCCGCCGATAGATACACTCTCCAGGTAGCACATTATGCTCCTCGGTTCCTCTACCATTACACAAGGCAAAAATGGTTCCCTTCATCAAACATGGAGAAACTTAGTCAGGTATGTAATATTAAAAGAGCAACTCACGGACTCGAGCTTGCGATACAGCAGGGAATACACGAATCCATTCACAGAGATCTGATGATTCAATTTGGAAGCTGGGAGTTCGATCCAGCGGCACTCCACAATCCTTTTGTCGGTGATGCGGTTCACGTATGGCAGAGCAGCGAAGATCCCTTCTTCCCATCAAGCTGGAAGGCACGGCTGAAAATTAAACTCCCATGGGTTCAGTACCATACAATACCCGGGAAAGCTCGTGATTCGTGGCTTCAAGTTGCTGGTTTGCCTGAAAAAATGCTTGTTAGCCTACTACCTGGCAATCAAACACATGCC
>gnl_Selmo_v1.0_173531
ATGAACTACGACCAAGTGAAGCTCCGAGATGGGAGGTGTCTGGCCTACAAAGAATTCGGGGTCGACAGGAACTCGGCGAGATTCAAGGTGGTGGTCATTCATGGGCTTGGCAGTTCTCGCGACGCTCTTTTCCCGTGCTCACAGGAGCTTGCGGACGAGCTGGGACTTTACATGGTCGGATTCGATCGAGCTGGCTATGGACACAGCGACCCTTTTCCGCAAAGATCTGTGAAGTCCGAAGCGCTCGACATCCAGGATTTGGCAGACCAGCTTCAACTCGGTGCGAAGTTCCACATCATAGCAATCTCGATTGGTGGCTACTCGGCATGGTCGTGTCTCAAATACATTCCACACAGGATTGCTGGAGCGGCACTTGTTGCTCCAGCCATCAACTACTGGTGGCCGTGCTTGCCACCATCTCTTTCTCACCAGGCTTTCAGCGCTCGATCGTTTCTAGACAAGTGTGGCCTTCGACTGGCTCACTACTTCCCCGGCCTCTACACCTGGTGGAGCAGCCAGAGATGGCTAGAACCCGGCATTTCCAGGCTCGACAAGCATCCTCAAGGCAAGAAAAAAAACTCTTTTTTTCTCCTTCGCTTGATCGTTCTCTCGATTTCTCAGCACCGAAGCCAAGCCCAACGCCAGGGAGCCCAGGAATCCACCGCGAGAGACATCCTCGTCCAGTTTGCGAGCTGGGAATTCGATCCAAGCCAGGTGGAGCAGCCGGGAGAGGGAATTCGCGTGGATATCTGGCAGGGCGATCGAGATTACTTGGTTCCGGCGCTCCTCCAGCGTTGCATCCACGAAAGATTGCCCTGGACCGGCTATCACGAGCTCCCAGAAATGGGCCACTTGTTCTTCCTCCTCCCGGGGCGTGGCGAGGAGATTATCCGCACGCTGCTAATC
>gnl_Selmo_v1.0_121216
GAGCTTCTCGAGGAGCTGAGTGTGTACATGGTGTCTTACGATCGAGCCGGTTATGGACAGAGCGACCCAAATCCAACACGAGCCGTGAAGTCGGAGGCTTTCGACGTTGAAGAACTCGCAGACCAACTTGAGCTGGGACCAAAGTTTTACTTGGCATCTATCTCGATTGGAGGCTACACCGCTTGGTCTTGCCTTTACTACATCCCCCACAGATTAGCTGGAGTTTTGATGTTCTCGCCCGTCACAAACTTTTGGTGGTCGAAGCTCCCATCCCGGGAAGCCTACAATGCGTTTCACACGCAGGCAATTGGAGACAAGCTCGCGCTGCTCGTCGCTCACTACACCCCCTCCTTCCTCTACTTTTGGATGACACAAAAGCTTCTCCCAACGTCGAGCACCATGGGAGCGCTCCACTTACATTGCAACCCAATGGACAGGGACACAATACTCGGAGGAAAACCGGATCCTGCTATTGCCGAAGAGGCAATGCAGCAGGGGATCTTCGAGTCGAAAATACGCGACAAGATGGTCATGTTTGGCAACTGGGAGTTCGACCCCTCGGAAGTCCCGGATCCATTCCCGAGCAAGAATGGGTCGGTTCACATATGGCAGGGTGACGAAGACTATCTCGTCCCTGTGGCGTTGCAGCGCTATGTCCATCGATCCCTCCCGTGGATCCAGTATCATGAACTTGCCGGGGTTGGGCATTTGCTCCATGCTGCGCCGGGTTTGACTGAGAAAGCATTTCGTCAGCTCTTCCAATCATCC
>gnl_Selmo_v1.0_113544
ATGACTGTGCTCGTGTCCTGGGCGGTAGTGGCCATCCGAGCGCCTCCGCCGAAGATTTGTGGAGCTCCAGGCGGCCCGCCAGTGACAGCGCCTCGGATCAAGCTGCGCGATGGCCGCTACCTCGCCTACAAGGAAGCTGGAGTTCCAAAAGACCAAGCCAAGCACAAGATCGTCATCCTCCACGGCTACACGCGCTGCCGGCTCGCTCTCATCAGCGCATCGCCGGATACGATTGAAAGGCTGGGAGTGTACATGGTGAGCTACGACAGGGCCGGCTATGGACAGAGCGATCCACATCCTGCCAGGAGCGTCGAGTCGGAGGCTCGCGATGTGGAAGAACTGGCCGATTCTCTCGGCCTGGGATCCAAGTTCTACGTTCTGTCCGTCTCTCTTGGAGCTCACGGCGCGTGGGGATGCATTAAATACATTCCACAAAGGCTCGCCGGTGTGGCTCTAGTCGTGCCGGTGGTAAACTACTTCTGGCCGAGCGTGTCCACGCCCGAGGGCCGAGCGGTGTTTAACAAGCAGCCGCTGGGCGACCGCCTCTTCCTCAGTGTCTCGCACTACGCGCCCTGGCTCGTTTACTGGTGGCTCACACAGAAAATCCTTCCAACGTCCAGCACCGTCAACATGAACCAGGCCGATATCTGTCCCTCTGATCGAGCAGCTCAAGAAGAAACCAGAGAATCCGACGCCCAAGAGAGGAAAGAAGCGCTGCAGCAGGGACTGAGTGAATCGCTGTGCCGGGACTCGAGCGTCATGTTTGGGAAGTGGCCGTTTGATCCGGCCGAGCTGGAGAACCCGTTCGAGGGCGAGAACTTGACGAAGAAGATCATCCACGTCTGGCAAGGCGAGAAGGATTTCTTGGTGCCAGTGGAGCTCCAAAGAATGGTGGTGAAGAAGCTAGAATCGTGGGTGGAGTATCACGAAATCCCTGAGAGAGGTCATATCCTCCGAGAATTCACAGACCAAATCTTAGAGACGCTCGTCTCG
>gnl_Selmo_v1.0_99785
TACTTGCTGCTCAAGCCGCCGCCGCCCAAGATCTGTGGAACGCGGCGCGGCCCTCCCATCACGGCTCCTCGAATCCGACTTCGCGATGGCCGATACATGGCTTACAAGGAGCAGGGAGTTCCAAAGGATCTGGCCAAGCACAAGGTGATCTTTGTGCATCCATTCTCGGGATCTCGGCACAGCTTGTTGCAAATCTCACAGGAAGTTTTGGAGGGACTAAGTGTGTATATGGTAGCTTTCGACAGGGCTGGCTATGGCGAGAGCGATCCATTCCCAGAGAGAAGCGTCAAGAGTGAAGCTCTGGATATCCAGGAGCTCGCGGACCAGCTCCAGCTCGGGCAGAAGTTCTACGTTGTTGGGCTTTCCATGGGAGGATATCCGTGCTGGGCTTGTCTCAAGCATATACCACACAGGCTGGCTGGAGTTGCTATGATGGCTCCAGTGGTGAATTACTGGTGGCCTAGTGCTAGCAAGGAGATCTCTGGCGAGGCCTTCTCCTCGCGGCCCCTGGGTGACAAGATAACTCTCCGGATCGCTCACTACGCGCCATGGTTGATGCATACCTGGTCCAAGCAAACTTTTCTTCCATCGTTCCTGAATGGCATCGGCAAGGAGAAGTTCATGAACAAGATGGACTTGGAGATCACAGCAGCCAGGAAGAACGCTGGAATTCCTCATCAAGAGACCGCGATCCAGCAGGGAACATCCGAGTCACTGCACAGAGATCTCGCCGTGGGGTTTGGAAAATGGGATTTCTTCCTCGCAAACGCCGGCGTTCCAGTTCACGTATTCCAAGGCGACGAAGACAATCTAGTCCCAGTGAGTATCCAGAGACACGTCGCGGAGAAACTTCCATGGATCAACTATCACGAGCTCCCTGGCGTTGGACACTTGCTGGATTTCGTTCCAGGATTAAACGACAAGGTTCTTACAACACTTTTAGCTTCG
>gnl_Solly_v2.4_Solyc06g074330.2.1
ATGGGTTGTCTAGGATGTGCTGGTCAGCCCACAGAGCCTTCTACTGAGAAAACTGAATCTAAATCACTTATAAATGAATCTGTTGTTGTCACTTCACCTAGGGTTAAACTTGGTGATGGTAGATATCTTGCTTATAGAGAAAGAGGGGTACCCAAAAACATATCCAAATTCAGAATCATCATTGTTCATGGCTTTGGCAGTTCTAAAGAAATGAGCTTTATGGCTTCTGATGAACTTCTTGATGAATTGGGGATATACCTTTTGATCTTTGATAGAGCTGGATATGGAGAGAGTGATATAAATTCAAAAAGATCACTTAAAAGTGAAGCGTCTGATATTGAAGAGCTAGCTGATCTGTTGGAATTAGGATCCAGATTCTACGTAATAGGTGTGTCGTTGGGATGTTACCCGGCTTGGAGTTGCATCAAGCACATTCCTGGAAGGCTTGCAGGTGTTGCTCTCGTCGTTCCCTTTGTCAATTATAAATGGCACACACTGCCTAAGGATCTAGTGAAGAATGATTACAGGAAACAACTCTCTCGGTGGGTAATTTGGATCACATGTTATGCTCGGGGGATATTACATTGGTGGTTGACTCAGAAAGTTTTTCCATCAGCGTCTGTTCTTGATGGAAATCCTCAATTTTTCTGTGAGAGAGACTTGGAAGTCTTGAAGAATACACCGGGATATCAGTTGTTCACTCAGGATGGCCTTAAGGACCGAAGTATATTTGACTCCCTCTGTAGTGACGTTATTGTAGCTTTTGGAAAATGGGATTTTAATCCGTTGGAGCTAACTGACCCATACCCTCAAAATGAAAGCTCAGTTCACATCTGGCAAGGTGTCAAAGACAAAGTTGTGCCTGTTCAATTACAAAGACACGTCTCGCAAAGGCTGCCCTGGATTCGATATCACGAAGTTCCTGACTGTGGTCACTTGCTTGTGTATGAAACTGCAGTGTGTGAAGCTGTCTTGACATCACTTTTGCTTGGGGAAGATCCTCCATTATACAAGCCAAAGTTAGCAGATCAC
>gnl_Solly_v2.4_Solyc06g074340.2.1
ATGCAATTAAGGATAGTTATTGGCTTTATTGTGTTACTTTGGATAACGTTCATGGAGATACATTTAAAGAGAATTACAATGCAGATATTAAGTCTTGTGAGATTGAATCGTTGTAATAAAAAGACTCAAGATGGTTGTAAATTGCAGAGTAGTTCAAAAAGAATTCAACTAAAGGATGGAAGATACCTAGCATACAGAGAAAGAGGAGTTCCGCTGGACAAATCCATATACAGAATCATCACTGTTCATGGGCTTCACAGCGCCAAAGAAGTTGATGTTCTTGCAAGCCAAGAAGTGCTTGAGGAAATGAGTATCTATATGGTACAATATGACAGAGCTGGATATTGGGAAAGTGATCAAAACATGAAAAGGTCAGTAGAAAGTGAAGGTTGTGACATTGAAGAATTGGCGGATCAACTACAAATAGGATCTAAATTCTATTTAATTTCAAATTCTGCGGGATGTTATCCTACCTGGAATTGCCTCAGGCGCATACCACACAGGATAAAAGGCGTGGCTTTTATGGCTCCGATGATCAACTACAAATGGAAATCTCTTCCTCCAGATTTAATCAAATACGACAATACGAACAAGCTTGTGCGAATAATTTATTGGTTCTGTTGTCATTATCCTCAACTACTCTACTCTATTTTCATACAACAATTTGACGGGGTTCCATTGTGCACTGCCTCTTTGTTTACCGATAAGGACAAGCAGGATGAGCAATCTGATAATATGAAACGTTATCCGACTCAAAATGCTTTCGAGTACTCTGTTCTTCAAGATTTTAGGGTGGGTCTGGGAAATTGGGAGTTTGATCCACTAGAAATGGAAAATCCATTCCCTCAAAATGAAAGCTCAGTTCATATTTGGCATGGCAAAATGGACGATGTAGTAACTAGTACCTTACAAAGATATGTATGTGAAAGGTTACCTTGGATTCATTATCATGAAGTTCCTGATGTTCCACATGATTTCTGGAAGGCTGGTCCTGTTGGTGAACCCATCTTGAGGTCCTTTCTGCTTCCCCAACAACATCCATATCCCAATTTACAGGGC
>gnl_Solly_v2.4_Solyc09g009530.2.1
ATGACGATAAAAATGATAGCAATTTTTGGTATTGTGATATTGGCACTAATTTATAAGGCAATTATTCCACCATCACCAAAGATTTGTGGTTCACCAAATGGACCTTTAATTACAGCACCAAGAATTAAGCTTTCTGATGGGAGATATTTGGCTTATAAAGAAAATGGTGTTCCTAGAGATGAAGCAAAACACAAATTTGTATTCATTCATGGCTTTGATTGTGTTAGACATGATGTTGCTTTGCTCACAACTATTTCTCCTGAGGTTATGCAAAGTTTGGGAATCTATATTGTGTCAATTGATAGACCTGGTTATGGTGAAAGTGATCCTCATCCACAAAGAACACCAAAGACCTTAGCTCTTGATATTGAAGAATTAGTTGATCAATTGGAATTGGGACCTAAATTTTATGTTATAGGATTTTCTATGGGTGGACAAGCTGTTTGGGGCCTTCTCAAGTATATTCCTCACAGATTGGCTGGAGCAATTCTTCTAACACCAGTGACTAACTACTGGTGGGGTAGTTTCCCAGCAAACTTGACTAAACAAGCGTACTACGAACAGCTCGTGCAGGATCAATGGACGTTGCGGATTGCACACTACTTACCATGGCTGACTTACTGGTGGAACACTCAAAGATTGTTTCCTTCTTCCAGCGTTGCAACGTTCAGTGAGGATATTCTGTTCGAGCAAGACAGAGTTCTAATGCCTATCTTTGATTCGTATCAGAGTAAATATCGGGACTTGGTAAGACAGCAAGGGGAGTACGAGTCCATCCATCGCGACATAATGATAGGGTTCGGGACATGGGAGTTTGATCCGATGGAACTAGAAAATCCATTCCCTAACGGGGAAGGGTCCGTTCACATCTGGCAAGGCGATGAAGACGGGCATGTACCAGTCATTCTACAACGATTCATCGCGAAGAAACTACCATGGATTCACTATCATGAAATGAAAGGTGGAGGTCATATGTTTCCATGGGCTGAAGGAATGGGAGATAAAGTTATGAAGACATTTTTACTTGGAGAGCCTTTTGTTATG
>gnl_Solly_v2.4_Solyc09g009550.2.1
ATGATTGGGAAAATACTTGTAATTTTGTTGATTGGTTTCTTGGCATTTGCTTATCAAGCAATTAAGCCACCTCCTCCGAAAATTTGTGGTTTCCCCGGAGGCCCTCTCATCACTGCACCACGAATAAAACTCTCCGATGGAAGACATTTGGCGTATAAGGAGCAAGGTGTTCCGAAAGATGAAGCAAAGTACAAAATTGTGTTCATCCATGGATTTGATTGTTGCAGACATGATGTTGTTATTGCAAGCACACTTTCTCATGATGTTATAGAGAGTTTGGGAATATACATTGTTTCGTTTGATCGTCCTGGTTATGGGGAAAGCGATCCTCATCCACAACGAACGCCTAAGAGCTTGGCTCTCGATGTTGAGGAGCTAGCTGATCAATTGAAGTTGGGATCCAAATTCTATGTAACAGGATTTTCCATGGGTGGACAAGCAGTTTGGGGCTGTCTTAAATATATTCCTCATAGATTGGCGGGAGCAGGGCTTGTAGCGCCTGTGGCTGGCATATGGTGGCCGGGTTTTCCTGCAAATTTGACAGGAAAACCATACTACGATATGCCAGCCCCGGATCTATGGACAGTTCGAGTTGCTCACTATCTTCCTTGGCTGACTTATTGGTGGAACACACAGAAGTTTTTCCCTTCTTCTAGCGTTGCAGCTCACAGCCCCGATATCTTTTCAACTCAGGACAAACGATTAGCCCCGAGGTTTGATGCCTCTCAAGAACCATATCGGGCACAAATTAGACAACAAGGGGAGTTCGAGTCCATCCATCGCGATATGATAATTGGAATAAAGACATGGGAATTCGACCCTATGGATCTAGAAGATCCGTTCCCTAACAACGAAGGCTCTGTTCACATATGGCAAGGGGACGAAGATGGTCTTGTACCAGTCGTTCTGCAACGATATGTTGCAGAACGACTACCTTGGGTTCGATATCACGAACTTAAAGGTAGTGGTCACATGTTTCCTTATGTAGATGGAATGGGAGATAAGATTATGAAGACATTCTTACTTGGAGAGACCTTCGTTCTG
>gnl_Solly_v2.4_Solyc09g009510.2.1
ATGGCAGGTGGGTCAACAAGGAAAATTTCAGCAGCTTCAGCTAGGGCTCATACTCGTAAAGCTAAGCAAAAGACTTCTTTCCCTCTTCCTTTTGGAATGATGAGAAATATGATAGCCCTTTTTGGAATAGTGATATTGGCACTGATTTATAGGGCAATTATGCCTCCACCACCGAAGATTTGTGGTTCATCAAATGGACCTCTAATTACAGCACCAAGAGTGAAGCTTTCTGATGGGAGATATTTGGCATATAAAGAAAATGGTGTTCCTAGAGACCAAGCAAAACACAAATTTGTTTTCATCCATGGCTTTGATTGTGTCAGACATGATGTTGCTTTGCTCACAACTACTTCTCCTGAGCTTATGCAAAGTTTGGGAATATATATTGTGTCAATTGATAGACCTGGTTATGGTGAAAGTGATCCTCATCCAAAAAGAACGCCAAAGACTTTAGCTCTTGATATAGAGGAATTAGCTGATCAATTGGAATTAGGATCTAAGTTTTATGTTATCGGATTTTCTATGGGTGGACAAGCTGTTTGGGGCCTTCTCAAGTATATTCCTCACAGATTGGCTGGAGCAATTCTTCTAACACCCGTAACTAACTACTGGTGGGGTAGTTTTCCTGCAAACTTGACTAAACAAGCGTACTACGAACAGCTTGTGCAGGATCAATGGACGCTTCGCATCGCACACTATTTTCCATGGCTGACTTACTGGTGGAACACTCAAAAATTATTTCCTTCTTCCAGCGTTGCAACGGGCAGCGAGGATATTCTTTTAGAACAAGACAGAGTTCTTATGCCTATCTTTGATTCATATCAGAGTAAATATCGGGACTTGGTAAGACAGCAAGGGGAGTACGAGTCCATCCATCGCGACCTAATGATAGGTTTCGGGACATGGGAATTTGATCCGATGGAACTAGAAAACCCATTCCATAACGGGGAAGGGTCCGTTCACATCTGGCAAGGCGATGAAGACGGGCATGTACCAGTCATTCTACAACGATTCATCGCGAAGAAACTACCATGGATTCACTATCATGAAATGAAAGGTGGAGGTCATATGTTTCCATGGGCTGAAGGAATGGGAGATAAAGTTATGAAGACATTTTTACTTGGAGAGCCTTTTGTTATG
>gnl_Solly_v2.4_Solyc09g009520.2.1
ATGAGCAAAAAAATTTCTTCAGCATCAGCCAGGTCTCATACTAGAAAAAATAAACAGATGAAGAGTTCAATTCCACTTCATTCAGGGATGTTTGGGAAAATTGTAGCAGTCGTCTTTGTGGGGTTCGTGGCATATGCTTATCGAGCAATGCAGCCTCCTCCATCGAAAATTTGTGGCGCCCCTGATGGCCCTCCTGTTACATCACCTAGAGTTAAACTTAGCGATGGACGATACTTAGCTTACAAAGAACATGGTATACCAAGAGATCAAGCAAAACATAAGATTGTGTTCATCCACGGATATGATTCTAACAGACACGATGCTGTTGTTGCAACTGGCCTCTCTCCGGAGGTTATTGAGAACTTAGGAGTATACATTGTTTCAATTGATAGACCTGGTTATGGAGAAAGTGATCCTAATCCGAAACGAACAGTAAAAAGCTTGGCGTTTGATGTACAAGAACTTGCTGATCAATTAGGGCTCGGGTCCAAATTCTACGTCATTGGATTTTCGATGGGAGGACAAGCTGTTTGGACCTTGCTCAAATATATTCCTCACAGATTGGCTGGAGCAGCTCTTCTAGCACCTGTTACCAATTACTGGTGGCCTAACTTCCCCGCGAACTTGTCCAAGGAAGCGTTCAACCAACAGCTTCCTCAGGATATATGGAATCTTCGCGTTGCTCACTACCTTCCGTGGCTTACATACTCGTGGAACACACAGAAGTTTTTCCCTGCTTGTAGTGCTGCTGCTTACAACCCCGGTGCTCTTTCGTCTCAGGACCTAGAACTAATGCCCAAGTATCGCGCCAACAGAGATCTTTATGCTCAGGTGAGACAACAAGGACTACACGAGTCACTCTATCGCGACCTTATGATTGGGTTTGGGACATGGGAATTCGACCCTATGGATTTGGAAAATCCGTTTCATAACAAAGAAGGCTCAGTACAGTTGTGGCAAGGGGACGAGGACAAGCTCGTCCCTGTAACTCTGCAACGGTACATTGCTCAACGACAACCATGGATTCAATATCATGAAATCGCGGGGGCTGGTCATATGTTTCCAGTTCTTGATGGAATGGCAGACAAAATCGTGAAAGCTCTTCTGATCGGAGAGAAAAACATGACG
>gnl_Solly_v2.4_Solyc09g009540.2.1
ATGGCAGAGTCCCCTACTACCTCAGGTATGACTAGAAAAGTTGTAGTACTTTTCTTGATTGGATTATTGGCATATGTTTATCAAGCAATTACACCACCTCCTCCAAAAATTTGTGGTTCTCCCGGAGGCAATCTCATCACTGCACCACGAATAAAACTCTCCGATGGAAGGCATTTGGCGTATAAAGAACAAGGTGTTTCGAAAAATGAAGCAAAGTACAAAATTGTGTTCATCCATGGATTTGATTGTTGTAGACATGATGTTGTTATTGCCAGCACCCTTTCTCAAGATGTTATTGAGAGTTTGGGAATCTATATTGTGTCAATTGATAGACCTGGTTATGGTGAAAGTGATCCTCATCCACAAAGAACACCAAAGAGTTTAGCTCTTGATATTGAAGAATTAGCAGATCAATTGGAATTGGGATCCAAATTTTATGTTGTTGGATTTTCTATGGGTGGACAAGCTGTTTGGGGCCTTCTCAAGTACATTCCTCACAGATTGGCAGGAGCAACACTTCTAACACCTGTGGTTAACTATTGGTGGCCTGGTTTCCCATCAAATTTGTCAACAAAATCATATTATGATCAACTTTTGCCTGATCAATGGACACTTAGAGTTGGTCACTATCTCCCATGGTTAACATATTGGTGGAACACTCAAAAATATTTTCCATCTTCTAGTGTTGCAGCTCATAGCCCTGATATTTTTAAAACTCAAGATATGCAATTAGCACCAAGATTTGCTGGTTCACAAGAAAAATATAGGGCACAAATAAGACAACAAGGGGAATTTGAATCACTCCATAGAGATGTAAATATTGGATTTGGTACATGGGAATTTGATCCAATGGATTTAAAAACTCCATTTGATAAAAATGAAGGATTTGTCCATTTATGGCAAGGTGATGAAGATGGACTTGTACCTGTTATTTTACAAAGATATATTGCACAAAAATTACCATGGATTCAATATCATGAAATTAAAGGGGGTGGTCATTTATTTCCTTATGCTGATGGAATGGGAGATAAAATTATCAAAACATTTTTACTTGGTGAAAAATTTGAAATA
>gnl_Solly_v2.4_Solyc09g009500.2.1
ATGGCAACCAAGAAGATTTCAGCAGCTTCAGCTAGGGCTCATACTCGTAAAGCTAAGCAAAAAAGTTCTATTCCTTTTCCTTCTGGGGCATTTGCGAAAATTCTTCTGGTTGTTTTGATTGGGTTATTAGCGTGGGGTTATCAAGCAACACGACCACCTCCCCCTAAGACCTGTGGATCCCCAGATGGCCCTCCCGTCACTGCACCTAGAATCAAACTTAGTGATGGAAGACACTTGGCTTACAAGGAGACTGGTGTACTTAGAGATAATGCAAAATATAAGATTGTATATATCCATGGGTACGATGGTTGTAGGCATGATGTTCCAATTAACATCCTCTCTCAAGATGTCATCGAAAGTTTAGGAGTGTACATTGTTTCCTTTGACAGACCTGGTTATGGAGAAAGTGATCCTAATCCAAAACGAACAGTCAAGAGCTTAGCTTTTGACATACAGGAGCTTGCTGATCAATTAGGTCTAGGATCGAAATTCTATGTTATGGGATTTTCAATGGGGGGACAGGCTGTTTGGACCTGTCTCAGATACATTCCTCACAGGTTGGCAGGTGCTGCTCTTATTGCACCAGTTGTCAACTATTGGTGGCCTAGGTTTCCTGCTAATATGTCCCAAGAAGCATTCAACCTTCGACTTCCTCAAGACAAATGGACTCTTCGTGTTGCTCATTACCTTCCGTGGCTCACCTATTGGTGGAACACTCAGAAGTTCTTTCCTTCATGCAGTGCTGCAGGTCGCAACCCTGCAATTTTCTCTTCGAAGGACCTAGAGCTAGTTTCCAAGCAAAGTTCGAGCCAAGACTATCGTGCACAGGTAAGACAACAAGGAGAATATGAATCCCTCCACCGCGACTTAATGATTGGATTCGGAACATGGGAATTCGATCCAATGGATCTTGAGAACCCGTTCCCTAACAATGAAGGTTCCGTTCACTTATGGCAAGGCGATGAGGATAGGCTCTCGCCCGTCACACTACAAAGGTACATTTCACAGCAATTACCATGGATCCAATATCATGAAATTCCAGGTGCTGGTCATTTGATTCCAATGATTGATGGAATTGGAGAGAAAATCTTCAAGACTCTTTTAACTGCG
>gnl_Solly_v2.4_Solyc01g009500.2.1
ATGGGATGTCTGGGATGTGCTGATCAGACAACAGAACAAAATGCTAATAATAATATGGAATCCAAGTCATCAGTTGTAGATGAATCTGCTATTACTACTCTTAGAGTCAGACTTAGTGATGGGAGGTACCTGGCTTATAGAGAAAGAGGAGTACCCAAGAACAAGTCAAAATACAGCATCATTCTTGTTCATGGATTTGGCAGCTCCAAAGAAATGAACTTTATGGCTTCTGATGAACTCCTGGATGGAATGGAGATATACCTCCTGATATACGACAGAGCTGGATACGGAGAGAGTGATCCAAATCCAAAACGATCCGTTAAAAGTGAAGCATCTGATATCGAAGAGTTAGCTGATCAGTTGCAATTAGGATCTAAGTATTATGTTATTGGCGTGTCGTTGGGATGTTACCCTGCTTGGAGCTGCATCAAACGCATTCCTCAAAAGCTTGGAGGAGTGGCTCTAATAGTCCCGTTTATAAATTACAAGTGGCGCTCGCTACCTGATGATCTCACGAAGGATGATTACAGGAAACAACTCTGCCGGCTTATGCTTTTGCTCACATGTTATACCCCGGGGCTATTACATTGGTGGTTCACTCAAAAAATGTTCCCATCAGCTACTGTTCTTGAAGGAAATCCTAAATTTTTTTGTGACAAAGACTTGGCCGTCTTGAAGAATACAGACGGATATCAATTGTTCACTCAGGACGGGATAAGGAAACGAAGGGTATTTGACTCCCTTCGTCGTGACTTTATTGTGGCGTTTAGCAAGTGGGATTTTGATCCACTGGAGCTAAGTAACCCGTATCCACAAAACGAAAGCTCTGTTCACATATGGCAAGGTTACGAGGACAAGGTTGTGCCCGTTCACTTACAAAGACACGTCTCGCAAACGCTCCCTTGGATTCGGTATCATGAAGTTCCTGATGGTGGGCATTTGCTTGTGTATGATACTGCTGTGTGTGAAGCTGTCTTGAAATCACTTTTGCTTGGAGAAGATCCTCCATTGTACAGGCCTAAATTAGGTGTT
>gnl_Solly_v2.4_Solyc01g009480.2.1
ATGGTTTCTGCAGAAACTAAACCAAATATTTCATCAAATTTCAAATTAATTGATGGAAGAAACTTGTGTTACAAAGAAAGAGGTGTTCCAAAGGAAAAATCAAATTACAGAATTATATTTATTCATGGATTTGACAGCTCCAAAGAAAGGGATTTTCTTGCACCCCAGGAACTTATGAACTCGATGGGAGTATATATAGTTCAATTCGATCGAGCTGGATATGGAGGGAGTGATCCTAATCCGAAACGATCGTTGAGGAGTGAAGCATCAGATATTGAAGAATTAGCAAATCATTTGGAATTGGGATCCAAATTTCACATAATTGGTTTCTCCATGGGATCTTACCCTACCTGGAGTTGCATCAAACACCTATCACATAGGTTAGCAGGGGTGGCATTTGTTGTCCCCATTGTCAATTACCAATGGCCATCTCTACCGGAATCTGTATTAAAGGACGATGAACGGAAGAAGTGGTACAAAAGGATGACTTTGGTTGCAAGATATGCACCTAAGTTATTGCATTGGTGGATGATTCGAAAAACGTCTCAGTCCTCTTCTAACGGTGGTGCAAAACCTAGATACTTCACGGACAAGGACTTGGAGCTTTTGAAGAATGCACCTGGATTTCAATTTCTTACCGCGGACAAGCTAAAGAGCAGAAGTGTTTTCAACAATCTCCGTAGTGACTTCCTTGTGGCGTTTAGTAAATGGGATTTCGATCCTTTGGAGCTTAGCAATCCTTTCCCTGAGAACGATAAACGTCCTGTTCACCTCTGGCACGGGTGTGAAGACAGATTCATCAATCTGAAACTACAAAGACATGTATCAGAAAGGTTACCTTGGATTCAATATCACGAAGTTCATGATGGTGGACATTTGTTGATCTATGATACCGCGGTTTGTGAAGCCATCTTAAAGTCTCTTTTGCTTGGAGAGGACACACCACTCTATACGCCTCAACTCGACTCC
>gnl_Solly_v2.4_Solyc05g055290.2.1
ATGTTTGCGATGAAGAGAGTTGTACTCTTGGCTTTACCGGTTGTACTTTTATCGATAATTTATCGAGCTATTATTCCCCCTCCTCCAAGAAGTTGTAGTACTGCTGGTGTTCCATCACAAACACCAAAAATCAAGCTAAGAGATGGAAGAAATTTGGTGTATAAAGAATATGGTGTACCAAAAAATATTGCAAAGTATAATGTTATATATGTTCATAGCTTTGGTGGTAGCAAATTTGAAGCTTCACTTATAATTCCGCAAGCAATTGAAGAACTAGGGGTATATTTTGTATCATTTGATAGACCAGGTTATGGTAAAAGTGATCCTCATCCAAAGAGAAGTTTTAAAAGTTTAGCTCTTGATATTGAAGAAGTGGCTGATCAATTGGAACTTGGAAATAAATTTTATGTTATTGGATTTGCAATGGGTGCACACTTTGTTTGGGGTTGCCTAAAGTACATACCTCATAGATTAGCAGGAGCTGCATTATTAGCACCAGCAATTAATTATTGGTGGCCAGGATTTCCATCAAATTTAACAAAAGAAGCTTATGATAAACAATTAATTAGAGATCAATGGGTTTATAAAGTTGCATATTATGCCCCATGGCTTATGTATTGGTGGAATACACAAAAATATTTTCCTGGATTTAGTGTTATTACTGGGGAATTTAAATTATCTCAAAAGGATCTCAAAATTGCATATTCACTTGATGAGATGCAACTTCAACAGGCATATGTTACACAACAAGGAGAATTTGAGTCACTTCATAGAGACCTAATCATTGGTTTTGGTAAACCAGAATTTGATCCAATGGATATGAAAAATCCTTTTAATAATAATAATAATGATGCAAATATACATTTATGGCATGGAGTTGAAGATGGAATTGTGTCTGTTAAATTACAAAATTATATTGCAAAAAAAATTCCATGGATAAATTATCATGAATTACAAGATGCTGGACACTTGTTTCCTTGTGGTGATGATAGTATAAAATATGATATATGGAAGGCACTATTAAATCATGAGGAAAAAAAA
>gnl_Solly_v2.4_Solyc11g007030.1.1
ATGAAGTTGTGGGAGACGACCACCAGAAGGCTACTACTTTTCATACAAAATTTGTTTTTTTCCTCTTTGTCTCCATTTATTGAGAAGGTAGTTCACCCACCATTGTTGACCTCTGCAAAATCTTTATATAGTTCTAACAAATTTAATCAAACACCTATCTTCTCCATCATTAAAGCTCAACATTTCAATATTATCCCAACAAAGCCATTTAATCATCTTCAAGATTCCATTTTTTTGCATTCAAATTCTAGTAAAGGTCTAGCATGGGCGTTCCCAGCCCTCCTACCTCCACCTCCCAGAATCTGTGGCTCTCCTGATGGTCCAACAGTTACCGGACCTAGAATCAAACTTAGGGACGGAAGACATTTGGCTTACAAGGAGCATGGTGTACCCAAAGACACGGCCAAATATAAGGTCGTATATGCACATAGCTTTGGTTCTACCAGATATGAGTCAGCTATTGCATCCTTGGAAACACTCGAAGAATTAGGGGCGTATGTTGTCTCTTTTGATAGACCTGGTTATGGGGAAAGCGATCCTCATCCAAAACGAACCATACAAACTACAGCTTTGGATATGGAAGAGCTTGCTGATCAACTCGGACTTGGCCCAAAATTTTATGTTATGGGGTTCTCCATGGGTGGTCATTCAGTTTGGGGTTGCCTTAAGTACATCCCTAATCGTTTAGCTGGAGCAGCTCTAGTTGCTCCCGTTGTCAATTACTGGTGGCCGAGCTTTCCTGCTAATTTATCCACAGAAGAATACAATCTACAGCTCACACAGGATCAATGGGCACTTCGAGTTGCACATTATGCGCCGTGGCTAGTCTACTGGTGGAACACTCAGAAGTGGTTCCCATACAATAGTGTTTTATCTGGAAAACTCAAAATGTCTCCTCCAGATTTAGAAGTTGTTTCCAGATCTGATAAGCATGCAAACGAAACGCAAAAACTAAAGGAATATGCTGTAAAGCAAGGAGTATTCGAGTCCCTTCACCGTGACATGATGGTAGGTTTTGGGAAATGGGATTTTGATCCTATGGATCTTAAGAACCTTTTCCCAAATGGTTCAGTCCACTTATGGCATGGTGATGAAGACTGGGTTGTACCTGTTATATTACAGCGTTACGTCATAGAAAAACTTCCATGGATAAACTACCATGAAATACCAAATGTTGGACATCTAGTTATGCATGATCCAGCCATGAAGGAGGCTATCTGGAAGACATTTTTGACAGTAGAGAAAGAACAAATAGTGTATTCT
>gnl_Solly_v2.4_Solyc11g007040.1.1
ATGTTCGCCACTTGTTTCTATGTGTCTCCATTTATTCAAAACCCAACATTTTTTACCTCTACAAAATCTTTATACACTTCTATCAAGTTCAAATTCAACCACAAAAAGGGATTGAATCACCTTCAAGATTCCATTTTTGTTCATTCCAATTCTAGTCAAGGTATGCTCGGGAAAGTTTTAGTTGTCTTGTTGATTGCAGGTCTGGCATGGGCATTCCCATCCCTCCAACCTCCACCTCCCAGAATCTGTGGTTCTCCGAATGGTCCAATAGTTACCGGACCTAGAATCAAACTTAGGGATGGAAGATATCTGGCTTATAAGGAGCATGGTGTACCCAAAGAAACGGCCAAATATAAGGTCGTATATGCACATAGCTTTAGTGCTACCAAATATGATTCAGCTGTTGCACCCTTGGAAACACTCGAAGAATTAGGGGCGTATGTTGTCTCTTTTGATAGACCTGGTTATGGGGAAAGCGATCCACATCCAAAACGAACCATACAAACTACAGCTTTGGATATGGAAGAGCTTGCTGATCAACTCGGACTTGGCCCAAAATTTTATGTTATGGGGTATTCCATGGGTGGTCTTTCCGTTTGGGGTTGCCTCAAGTACATCCCTAATCGGTTAGCTGGAGCAGCTCTAGTTGCTCCTGTTGTCAATTACTGGTGGCCTAGTTTTCCTGCTAATTTATCCACAGAAGGATACAATCTACAGCTACCACAGGACCAATGGGCACTTCGAGTTGCACATTATGCGCCTTGGCTAGTCTACTGGTGGAACACTCAGAAGTGGTTCCCCTGCAATAGTGTTATATCTGGAAAACCGAAAATGTCTCCCCAAGATTTAGAAGTCGTTTCGAGATCTGCTAAGCATCTAAGCAAAAGGCCAAAGCTTAAGGAATATGCTGTACAACAAGGAGTATTCGAGTCTCTCCATCGTGACATGATGGTGGGGTTCGGAAAGTGGGATTTTGATCCTATGGATCTTAAGAACCCTTTTCGTAATGGTGAAGGCTCGGTCCACATGTGGCATGGTGACGAAGACTGGATTGTACCTGTTACGTTACAACGTTACGTTGCAGAAAGGCTTTCGTGGATACAGTACCATGAAATGCCCAATGTTGGACATCTAGTTATGCTTGATCCAGCCATGAATGAGGTTATCTGGAAGACATTTTTGACAGGAAGACAAAGAACAAATAGTGTGCATTCT
>gnl_Solly_v2.4_Solyc11g067260.1.1
ATGAATCAAAGTGGTAAAAAGATTACTGTTGCAACTGCTAGACCTCACACCAGAAAATCCAAGAACAACATCTGTTCTTCAAGTGGGAGAACAGGTGGAATCCAGTCAAGTTCGTCGATTTGCTGCTCAACAAAGATGATTGCACGAATAGCAGTAGCAACAACAGTTGGATTTCTCGGATGGGCTTATTTGGCATTACTTAAGCCTCCCTCTCCAAAAGTTTGTGGCTCACCAGATGGTCCTCCGGTGACTTCGCGAAGGGTCAAGCTCAACGATGGGAGATGTGTAGCCTACAAAGAGGGCGGCGTTGCCAAGGAGAAGGCAAAGCACAAGATAATTATTATTCATGGCTTTGACAGTTCCAAAGACCTTATGTTGCCGATATCCCAAGACTTAATTCAAGAGCTTGAAATATATGTTCTACAATATGATCGTGCTGGATATGGAGAGAGTGATCCACATCCAAAGCGCTCAGTAAAGAGTGAAGCATTTGACGTTGAGGAGCTAGCTGATAAGTTACAACTAGGACCCAAGTTCTATGTGGTTGGCTTGTCCATGGGAGCGTATTCTGCATGGAGTTGTCTTAAGTACATACCGAATAGGCTGGCCGGAGTTGCCCTTGTTGTTCCGTTTGTAAATTACTGGTGGCCATGTTATCCTGCTAAACTATCAAAACAAGCCCTCCGGAAGATGCTTCCACAAGATCAACGGACATTCAGAATTGCGCATTATGCCCCATGGCTGGTTCATTGGTGGATGAACCAAAAGTGGTTCCATGCTTTAAGTATGCTGGAAGGGAACATGGCAATATTTTGTCCGCCAGATCTCGAAATGCTGAAGCAGTTATCCTCTGCCCCGAGTCCTGGTCAGGAGAAGGTTCGACAGCAAGGCGAGTTTGAATGTTTGTATCGAGACCTGATAGTTGGTTTCGGAAACTGGGACTTCTTTCCGACGGATATCACAAATCCTTTTCCAGATAACGAAGGTTCGGTCCATCTTTGGCAAGGACACGATGACAGAATTATTCCGCGTGAACTCAATCGTTATCTAGCAGAGAAGCTCCCATGGATTCAATATCATGAGGTTCCTAATGCTGGACATTTGTTAATGCACAATGCTAGTTATTGTGAAACCATCTTGAGGAAACTTTGCACTAGT
>gnl_Solly_v2.4_Solyc07g024090.1.1
ATGATTGGCTGTGATTATGCTAAGAATGGTGGTCCTCTGGGGATTTTGCCAAGGGTCAAAAGCAGTGATCGGAGATATTCAGCCTACATAGAGGGTGGCATTGCCAAGGAGAAGGCAAAGCACAAGATCATTATTGCTCATGGTTTTGATAGCTGCAAAGACTTGATGTTACCAATATCCCAAATGCAAGAGCTTCAAATATATGTTCTACAATATGATCGTGATGGTTATGGAGAGAGTGAGACACATCCAAAGCGCTCAGTAAAGAGTGAAGTGTTTGATGTTGAGGAGCTAGCTGATAAGTTGCAACTAAGACACAGGTTCTATGTGGTTGGATTTCCATGGGAGCATACTCTGTGTGGAGTTGTT
>gnl_Sorbi_v3.1_Sobic.010G034400.1
ATGGAGCACCACGGTCGCACCGACGCCAACGCCAACGCCATCGCCCCGCCTGCTCCTGTCGCCACCACCGTACGCTGCATTGCCGACTTCCTGGAGAAGCTGGAGCCTGCTGGCGCTGGGAACGACGGCGCGCGGTCGAGGTCCGCGGCCATGAGCTGGTGGAGGCGGCGCTCGGCGTGCGCGACGCCCGCGACAGGCATGGCAGCCACGGCACCCGGGGCCTTGCCGTCGCCGCGGAGGAGGTGGCTCGGCCTCGGCGACAGGTTCCACGTCGTCGGCTTCTCGAGGGGCGGGCAGATCGTGTGGAGCTGCCTCGCCCACATCCCGCACAGGCTCGCCGGTGCCGTGCTGGTTTCGCCCCTCGCCAACTTCTGGTGGCGCGGCTTCCCCGGCAGCGTGTCCAGCCGAGCATTCGCTGCGCAGCTGGCGCAGGACCGGTGGGTGGTCAGCGTGGCGCGACACGCGCCGTGGCTCGTCTACTGGTGGAACACCCAGCGGTGGTTCCCTCCCTTCAGCCTCATCGCGCGCGACCGCCGCGTCTACTCGCCGCCGGACATGAACGTCATCTCCAAGCTCGCCGCGGGGCCGCAGCACCGCCCTTACAGGGCGGAGGTCAAGCAGCAGGGGGTGTTCGAGGCGCTGCACCGGGACATTCGCCGTCTCCGCAGGCGCATCCTCGCTCGCCTCGGCCACCTCCTCCGCGGCGACGGCGAGGCCCCGGGTGCCGTGGCTGCCGTGCCCGCCGCGGGCGTCGCGCACGCCGACCGCCGCCTCCACCAGCTCATGGCCGCGGACCTCGACCGCGCGCCGTCGTTCCCGGCCCCGACACTGTCTCCAGCTGTAGCTCCGGCGTGG
>gnl_Sorbi_v3.1_Sobic.003G363300.1
ATGGTCGCTCTCTCCAAGCTAGCCTTGGTGTCTGCAGTGGCGCTGCTGGTCTGCTGGGCGTACCAGGCCACCCAGCCGCCGGCCCCGGCGATCCTGGGCGCCCCAGGAGGGCCGCCGATCATCTCGCCTAGAATCCGGCTCAAAGACGGCCGGCACCTGGCCTACAGGGAGGAAGGAGTGCGCAGGGAAACCGCCAGGTTCAGGGTCATCTTCTTCCATGGCTTCTCCTCCACCAAGGAGAGCGGCTTCCCCGTGTCCCAGGAGCTTGTGGAGGAGCTCGGCATATACATGCTCTTCTTCGACAGAGCCGGGTACGGCGACAGCGACGCCAACCCGAAGCGCAGCCTCAAGAGCGACGCCACGGACGTCGAGGAGCTCGCCGACGCGCTGCAGCTCGGGGACAAGTTCTACGTGGTAGGGTGCTCCATGGGCGGCTACCCAGCGTGGAGCTGCCTCAACTACATTCCGCACAGGCTGGCCGGAGTGGCTCTGGCGGCGCCGGCGGTGAACTACTGGTGGCCGCTGCTGCCTGCCAACGTGTCGAGGACCGCGTACGCGAAGCTCGACGTCCGGGACCGTAGGACCTTCTGGATCGCGCACCACGCGCCGTCGCTGCTCCACGCCTGGCTCGCGCAGAAGTGGTTCCGGGTGTCGCCCATCGTCAGGGGCGAGCGCGACGCGTTCACCGGCATGGACTGGGAGATCCTCACCGAGCTCTGGAGGAAGCAGCGCGAGAGCGGCCAGGTGGATCCGGCCAAAGCAACGCAGCAGGGGATTTACGAGTCACTGTGCCGCGACGCGACGATCCTGTTCAGCACATGGGAGTTCGATCCCACGGAGATCAAGAACCCGTTCCCCGGCGGGGAGGGCGTCGTCAGCATCTGGCAGGGGTACGAGGACAAGATCGTCCAGGTGGAGATCCAGCGGTACGTGGCGCAGAAGCTGCCGTGGGTGCGGTACCACGAGCACCCCGAGGCCGGGCACGCGCTCCCGGACATGGACGGGGTCGGGGACAAGATCATCAGGGAGCTCTTGCTCGGTGACGACGAGGCGCCGCGAGGCTTGCAGTTGCAGAACGACCTGCACCAGGATGGC
>gnl_Sorbi_v3.1_Sobic.003G441100.1
ATGATGATTGCTCGAGGTTTCACCACTTTCCGTTCGATGATCGACTTCGAATATGCAGGTATTCTAAAGACCGCGCTGGTGCTTGTGCTGGCCTCGTTGCTCCGGCTGGTGTACCAGCGGGCGATCAGGCCACCGCCGCCCAGGATCTGCGGCGCTCCGGGAGGGCCGCCGGTGACAGCGCCGAGGGTGAGGCTCAGGGACGGGAGGCACCTGGCGTACCTGGAGACCGGCGTGCCCCGGGCCGCCGCCACGCACAAGATCGTCTACATCCACGGCTTCGACTCCTGCAGGCACGACGTGCTCCCGGTGTCGCCGGACCTGCTCCGGCGCCTCGGCGCCTGCGTCGTCTCCTATGACCGGCCCGGGTACGGCCAGAGCGACCCGGACCCGTGGCAGACGGAGCGGAGCAGCGCGCTGGACGTGCAGGACCTCGCCGACCAGCTTGGCCTCGGCGACAGGTTCCACGTCGTTGGCTTCTCGAGGGGCGGGCAGATCGTGTGGAGCTGCCTCGCCCACATCCCGCACAGGCTCGCCGGCGCCGTGCTGGTTTCGCCCCTCGCCAACTTCTGGTGGCGCGGCTTCCCCGGCGGCGTGTCCAGCCGGGCATTCGCTGCGCAGCTGGCTCAGGACCGGTGGGCGGTCAGCGTGGCGCGACACGCGCCGTGGCTCGTCTACTGGTGGAACACCCAGCGGTGGTTCCCTCCCTTCAGCCTCATCGCGCGCGATCGCCGCGTCTACTCGCCGCCGGACATGGACGTCATCTCCAAGCTCGCCGCGGGGCCGCGGCGCCGCCCTTACAGGGCGGAGGTCAAGCAGCAGGGGGTGTTCGAGGCGCTGCACCGGGACATGATCATGGCGTTCGGCAAGTGGGACTACAGCCCCCTGGAGCTGGGCGAAAAGGAAGTGGCGGTGCACCTGTGGCACGGCGCCGACGACCGCGTCGTGACGCCGACCATGTCGCGCCACATCGCGCGGCAGCTGCCCTGGATCCGCTACCACGAGGTGCCGGACGCGGGGCACCTGTTCATCCTCGCCGACGGCATGGCCGACCGCATCGTCAAGACGCTTGTGCTGGGCGAC
>gnl_Sorbi_v3.1_Sobic.008G037500.1
ATGGCCCCTAAATTAGTCTTCGTTCTTCCAGTTGTGCTCCTCGGCTTGGTGCTCCAGGCGATTCTCCGGCCACCGCCCCCAAAACTCTGTGGCTCACCAGGTGGCCCTCCTCTGACATCCCCGAGGATCAAACTCAGGGACGGAAGGTACCTTGCATACAGAGAAGATGGAGTGCAGAAAGACAAGGCCAGGTACAAGATCATCACAGTGCATGCGTTTGATAGCACCAAGGACTTCCCCTTACCTGTTTCTAAGGAGCTTGTGGAAGAATTGGGAATTTACATCCTTGCTTATGATAGAGCTGGATATGGGGAAAGTGACCCGAATCCCAAGCGGGATGTCAAGAGTGAGGCACTGGATATCGAGGAGCTTGCTGACCAGCTGGGGCTTGGGCAGAAGTTCTATGTCTTAGGGGCCTCGATGGGTGGATACTCAGTATGGGGATGCCTCCAGTATATACCTCACAGGCTTGCAGGAGCTGCGATGGTTGTGCCAATTATCAACTACTGGTGGCCTTCTTTCCCAGCTGAATTATCCAGGCAGGCCTTCAAGAGACTGGTTGTGCCAGAGCAGAGAACTCTTTGGATTGCACATAACATACCATCCTTGCTCTACCTGTGGATGACCCAGAGGTGGTTCCCTTCTTCTGCAGCAGCCATGCACCACCCTGAAATATTTAGCAAGCATGATATGGAGGTTCTTCAGAAGATGATGGCAATGCCAAAAACCATTGAGAATAAATCAAGGCAGCAAGGCATTTATGAATCAATCCACCGTGATTTACTTGTCGCGTTCGGAAGTTGGGAGTTTGATCCAATGAACATTACCAATCCATTTCCTCAAAATGAGGGTTCTGTACACATCTGGCAAGGATACGAAGATAGGTTGGTGCTTGTTGAGCTGCAGAGGTACATTTCCAAGAAGCTTCCATGGATCAAGTATCATGAAGTACCAGAAGGTGGACACATGTTCATGCTGGTAGATGGATGGACCGACCGAATTCTCAAGGCACTCTTGTTAGGAGAAGAGACCCTAGATGTG
>gnl_Sorbi_v3.1_Sobic.004G165200.1
ATGGCTGCTGCTGACCCGGTCAAGAAGCCGTCCGCCGGCGCCAAGGCGACGGCGGCGCCGCCCAAGTCGTCCGACTCCGGCATCATGAGGAGGCTCCCGCGCCTGGCGTTCGTCTTCTTGCTGGCGCTGGTGTACCGGCAGCTCCAGGCGCCGCCACCCAAGATCCCCGGAACGCCCGGCGGTCCTCCGGTGACGTCGCCGAGGATCAGGCTCAAGGACGGCCGGCACCTCGCCTACCACGAGTCCGGCGTGCCCCGGGAGCAGGCCAAGTACAAGATCATCTTCATGCACGGCTTCGACTCCTGCCGGTACGACGTGCTCCGCGTCTCGCCGGAGCTGGCACAGGAGCTGGGCATCTACCTCCTCTCCTTCGACCGACCCGGGTACGGCGAGAGCGACCCGCACCCGGGTCGGTCGGAGAAGAGCGTCGCCTTGGACATCGAGCAGCTCGCCGACGCACTGGAGCTCGGCCCCAGGTTCCACCTCGTCGGCTTCTCCATGGGCGGCGAGATCATGTGGAGCTGCCTCAAGTACATCCCCCACAGGCTTTCCGGGGTAGCGATCCTGGGCCCTGTGGGCAACTTCTGGTGGTCCGGGTTGCCCGCGAACGTGTCCATGGAGGCCTGGAACGTGCAGGTGGCGCAGGACAAGTGGGCCGTGGGCGTGGCGCACCACGCGCCGTGGCTCACCTACTGGTGGAACACCCAGAAGCTGTTCCCGGCGTCGAGCGTCATCGCCTTCAACCCGGCCATCATGTCCAGGGCCGACATGGCGATCATCCCCAGCTTCGCCTACAGAACCCACGCCCACCAGGTGCGGCAGCAGGGGGAGTACGAGAGCCTGCACCGGGACATGATGGTCGGCTTCGGCAAGTGGAGCTGGAGCCCGGTGGAGCTGGAGGACCCGTTCCCGGGCGGCGAGGGCAAGGTGCACCTGTGGCACGGCGCCGAGGACCTCATCGTGCCCGTGGGGATGTCGAGGTACATCGCCGAGAGCCTGCCGTGGGTGCGATACCACGAGCTGCCCACGGCCGGACACCTCTTCCCCATGGCACCAGGGATGGCCGACGTCATCGTCAAGTCGCTGCTGCTCGGCGACGAG
>gnl_Sorbi_v3.1_Sobic.001G322100.1
ATGGCTGCAGGTGGTGCAGCTGCAGCCTCCACAGGCTACTGGTCGCTTGCGATCGGCGCAATGCGTGCGGCCATGGTGTGCTGGGTCTGCTTGGCCTACATGCGCGGCGTGTGCGACTGGTTGCCGCCGCCATTGCCGGCGGCAGCAGCAGGGAGCACGAGCACCCCGCGTGTGGGGCTGCTGTCGGTGCTCTTCTTGGCGGCCGTGGCGCTTTCCCTGGTGGCGGGGTGGTTCCTGAACGCCGTCCGGCCGCCTCCGCCGACGCCGTGCGGGACGCCCGGCGGGCCCCCGGTGACCGCGCCCAGGGTCCGGATGCGCGACGGGCGGTACCTGGCGTACGCCGAGTCCGGCGTGAGCAAGGACAGGGCGCGCTTCAAGGTCGTCTACTCCCACGGCTTCTCCGGCGGCCGCATGGACTCGCCCCGCGCCTCCCAGGAGCTGCTGGAGGAGCTGGGCGTGTACATGGTGGCGTTCGACCGGGCAGGGTACGGCGAGAGCGACCCGGACCGGCGGCGGTCGGTGGAGAGCGCGGCGAGGGACATCGAGGACCTCGCCGACGCGCTGGAGCTCGGCGAGAGGTTCCACCTCGTCTGCTCCTCGCTCGGCTCCCACGCCGGCTGGGCCGCCATCAGGTACATCCCGCACAGGCTGGCCGGGCTGGCCATGATGGCGCCGGTCATCAACTACCGCTGGCGGGGGCTGCCGCGGGCGCTGGCACGGCAGCTCTACAGGAAGCAGACCGCCGGCGACCAGTGGTCGCTCCGGGTCGCCTACTACGCGCCGTGGCTGCTGCACTGGTGGATGAGCCAGCCATGGCTGCCCACCTCCACCGTCATCGACGGCTCCGCGCCTTTCCCCAACGCGCTCGACGAGAAGAACCGCGTCATGGCGCTCTCCAACGGCATGTTCCACTCGAGGGCGAGGCTGGCGACGCAGCAGGGGGTGCAGGAGTCCTTCTACCGCGACATGGCGGTCATGTTCGGGAGGTGGCCGGAGTTCGAGCCGACGGACCTCGAGAAGCCGCCGTTCCCGGTGCACCTGTTCCAGGGCGACGAGGACGGCGTCGTGCCCGTGCAGCTGCAGCGGCACATATGCCGCAAGCTCGGCTGGGTCAACTACCACGAGCTCCCCGGTACTGGCCACTTCTTGTCAGCGGTGACAGGACTCGGCGACAGGATCGTCAGCACGCTCCTGTCATCGCCGCCGGCGTCGGCG
>gnl_Sorbi_v3.1_Sobic.001G322200.1
ATGGAGCGGCTGCTGTGGGCGTCGACGCAAGCGCTCGGCTGCGGCGGCGGCAAGCGTGGGAAGGGCGACGACGACGACGGGCTGCTGGTGGACCCGATGGGCACGGTGGGGCAGCTGGGCGAGTGGCTGTGCCGGGCCGCGCTGCAGCCGCCGCCGCCGCCGCGGGTGTGCGGCTCCCCCGGTGGCCCGCCCGTGACGGCGCGCCGGGTGCGCCTCCGCGACGGCCGCCACCTCGCCTACGAGGAGTCCGGCGTGCCCAGGGAGGCCGCGCGCTACAGGATCGTCTTCTCCCACGGCTTCTCCGGCTCGCGCCTCGACAGCCTCCGCGCCTCACAGGAAGTGGCGGAGGAGCTGGGCGTGTACATGGTGGCGTTCGACCGGGCCGGGTACGGCGAGAGCGACCCGAACCCTGCCCGGTCCGTGCGGAGCGCGGCGCTGGACATGGAGGAGCTGGCGGACGCGCTGGGCCTCGGCGACAAGTTCTACGCCGTGGGGGTCTCCCTGGGCTGCCACGCCGTGTGGGGCGCGCTCCGGCACATCCCGCACCGGCTGGCGGGCGCCGCCATGCTGGCGCCCGTGGTCAACTACTGGTGGCCGGGGCTCCCCGCGGAGGCCTCGGCGGCGGCGTACGCGCGGCAGGCGCGGGGGGACCAGTGGGCGCTGCGCGTGTCGCACCACGCGCCGGGGCTGCTCCACTGGTGGATGCGTCAGGGGTGGCTGCCCACCTCCACCGTCGTCGACAACACCACGCACCTCCCCAACAGGCGCGACGCCGAGACCCGCGCCGCGCTCGCCGCCGACGGCACGCTGCGGAGGAAGCGGGACGCCGCCACGCAGCAGGGCATCCACGAGTCCTACTACAGGGACATGACGGTGATGTTCGGCAGGTGGGAGTTCGACCCCATGGCGCTGCCGGAGCCGACGTGCCCCGTCCACCTGTGGCAGGGCGACGAGGACGGCCTCGTCCCGGTCGTCCTGCAGCGCCACGTCGCTGGCAGCCTCCCGTGGGTGAACTACCACGAGCTCCCCGGCACCGGACACTTCCTGTCCGCCGTCCCCGGACTCGGGGACACCGTTCTCCGGACACTCTTCGGT
>gnl_Sorbi_v3.1_Sobic.001G532300.1
ATGTGGGTGACGTCGTCGATGCCGCAGGTGTGGGACGAGGAGGCCGCGGCCAAGGGCGGCGGCGCGGCGGCGGTGACCCCCGCGCCGGCGGCGGCCATGCTGGGCTCGCTGGCGGGGTGGCTGTCGCGGACCGTGCAGCCGCAGCCGCCCCCGCCACGGGTGTGCGGCACCGAGGGAGGACCCCCCGTGACGGCGCCCAGGCTCAGGCTCCGCGACGGCCGCCACCTCGCCTACTGCGAGAGCGGCGTGCCTCGCGACCAGGCCAGGTTCAAGGTCGTCTTCTCCCACGGCTTCACCGGCTCCCGCGAGGACAGCGTCCGCGCCTCCCAGGAAGTGGCGGAGGAGCTGGGCGTGTACATGGTGGGCTTCGACCGCGCCGGGTACGGGCAGAGCGACCCCAACCCCAACCGGTCCGTCAAGAGCGCGGCGCTGGACGTGGAGGAGCTCGCGGACGCGCTGGGGCTCGGCCCCAAGTTCTACGTCATCGGCATCTCCCTCGGCTGCCATGCCGTCTGGGGCGCCCTCAAGTACATCCCCGACAGGATCGCCGGCGCGGCAATGATGGCGCCGGTGGTGAACTACTGGTGGCCAGGGTTCCCTCCGGAGCTGGCGGCGGAGGTGTACGCGAAGCAGGAGGTAGGGGACCAGTGGGCGCTGCGGGTGTCGCACCACGCGCCGGGGATCCTCCACTGGTGGATGGACCAGAGCTGGCTGCCCACGTCGACGGTGGTGGCCGGCACGACGCCGCTGCCGAACGCGCGCGACGCCGAGATCCGGCGCAACATGCAGGCGGACGGCACGTTCCAGCAGAAGCGGGAGCAGGCGACGCAGCAGGGGATCCACGAGTCCTACTACCGCGACATGACCGTCATGTTCGGCAAGTGGGAGTTCGACCCCATGGCGTTGCCGGAGCCGCCGTGCCCCGTGCACCTGTGGCAGGGAGACGAGGACGGCCTCGTCCCCGTCGTCCTGCAGAGGTACCTCGCCGGCAAGCTCGCCTGGGTCAACTACCACGAGCTCCCCGGCACCGGACACTTCCTGTCGGCGGTGCCTGGGCTCGGAGACACCGTCCTCAGGACCCTTTTCGGTCAGAAGCAG
>gnl_Sorbi_v3.1_Sobic.006G068700.2
ATGGGCGACGAGATCATGTGGAGCTGCCTCAAGCACATCCCACACAGGCTCGCCGGCGTGGCGATTCTTGCCCCGGTGGGCAACTTCTGGTGGTCCGGCTTCCCGCCGGACGTCGTCAAGAAGGCCTGGCGCGTGCAGTTTCCGCAAGACCAGCGCGCGGTCTGGGTCGCTCACCACCTGCCGTGGCTGACGCACTGGTGGAACACCCAGAAGCTGTTCCGCGGCTCCAGCGTCAAGGACGGCGACCCCGCCATCTTATCCAGGGAGGACAGGCTTCTAGTTCACAAGTTCATGGAGCGAACCTATCAGGAGCAGGTCCAGCAGCAGGGAGAGCACGACTCGCTGCACCGCGACATGAGGGTGGGTTTCGGGAAGTGGGACTGGAGCCCCCTGGAGATGGAGAACCCGTTCGCCGGCGCCGCCCAAGGCGAGGTGAAAAAGGTGCACCTGTGGCACGGCGTCGAGGACCTCTACGTGCCGGTTCAGCTGTCGCGGTACATCAGCAAGAGGCTCCCATGGGTCATCTACCATGAGCTCCCGACGGCCGGCCACCTGTTCCCGGTCGCCGACGGGATGCCGGACGCTATCGTCAGGTCACTTCTGCTGGGAGACGAG
>gnl_Sorbi_v3.1_Sobic.006G068800.1
ATGGCCGTGTCCGGCGAGAAGCGGCCACCGCCACCGGCCCCGGCCTCCGGCGGAACGGCAAGGAAGAAGCTTATCCTAGCACTGTTTATCTGTTTCTCGGCGCTGCTGTACAAGCAGATTCTTCAGCCACCACTGCCCAAGATCGCCGGCTCGCCGGGCGGCCCTCCGGTCACGGCAACCAGGACACGGCTCAGCGACGGCAGGTACCTGGCCTATCTGGAACACGGCGTCCCCAAGGAGAAGGCCAAGTACAAGATCATCTTTGTCCATGGATTCGACTCGTGCAGATACGACGCGCTTCCAATCTCCACGGAGCTTGCACAAGAGCTGGGCGTTTACCTGTTGTCCTTTGATCGCCCCGGCTACGCCGAGAGCGACCCGCACCCGGGCAGGACCGAGAAGAGCATCGCCCTCGACATCGCCGAGCTCGCCGACAACCTGCAGCTCGGCCTCAAGTTCTACCTCGTTGGCTTCTCCATGGGCGGCGAGATCATGTGGAGCTGCCTCAAGCACATCCCACACAGGCTCTCCGGCGTGGCCATTCTCGGGCCGGTGGGCAACTACTGGTGGTCCGGCTTGCCGGCGAACGTGTCGCGGGACGCCTGGTACCAGCAGCTCCCTCAGGACCAGTGGGCGGTCTGGGTGGCGCATCACCTGCCGTGGCTGACCTACTGGTGGAACAGCCAGAGGCTCTTCCCGGCCTCCAGCGTCATCGCCTACAACCCTGCCCTCCTGTCCCAAGAAGACAAGCTGCTCATGGCAAAGTTTGGCTATAGAACCTACATGCCGCAGATCAGGCAGCAGGGGGAGCACGAGTGCCTGCACCGGGACATGATGGTCGGCTTCGGGAAATGGAGCTGGAGCCCGCTGCAGCTGGAGAACCCGTTCGCCGGCGCTGATGATGATGGCCAGGAGGGGGCGGGGAAGGTGCACCTGTGGCACGGCGCCGAGGACCTCGTGGTGCCGGTCAGCCTGTCCAGGTACATCAGCGAGAAGCTGCCGTGGGTCGTCTACCATGAGCTCCCCAAGTCGGGACATCTCTTCCTGATCGGTGACGGGATGGCTGACACCATTGTCAAGTCCCTGCTGCTCGGAGACGATCATCCGTCGTCGGCCTCAGCCCTCACAGCCTCCTCC
>gnl_Spipo_v2_Spipo0G0082200
ATGGCGAGGGCGGCCTACGAGAAGCGGGAGGCGTCGGACCGGCGGGCGATGTGGATCGCACGCCATGCACCGTGGCTGCTGTACGCGTACATGACCCAGAATCTGGTGACCCCCTCCGCCGCGTTGGCCCGCCACCCAAACGTGTTCAGTCCCCAGGACTTGCAGATCCTCGCCGCACTCTCCCAAAACCCTAACCCTCCCGAGAACAAGGCGAGGCTGCAGGGAGTGCACGAGTCGTTGCACCGGGACATGATGGTGGCGTTCGGTGACTGGGGATTCGACCCCTTGACGGACCTGGCGGGGCCCTTCTCCGGCGAGGGGGGCGCCGCCGCCGCCGCCGTCCACCTCTGGCACGGCCGCGAGGACAGGCTCTTCCCCGTTGAGCTGCTCCGCCACGTGGCGGCGAGGCTGCCGTGGATCCGCTACCACGAGTGCCCTGACTGCGGCCACCTCTTCGTCCACAACCGGACCTGGAGCGACGCCATCCTCCGGGATCTCCTGGCCCGACCCGGGCAGCCCCACCCCTCCCCCGGAGGACTC
>gnl_Spipo_v2_Spipo19G0025200
GAGACCGGTGTCTTGATTTGGCCCCCAGGAATGCCGACGGATATGCAACGAAGATCTTCTCTGGTATCTGCTATCGCCTGGTTCTTGGGGATCCGCCCGCCGCCTCCCAAGATCTGCGGATCTCCGACCGGGCCTCTGGTTACGTCGCCCAGGATCACGCTCGAGGATGGCAGGCACCTGGCCTACAAGGAGCACGGAGTCCCAAAGGAGGAGGCCAAGTACAAGATCATTTATATTCATGGCTCGAACTGCTGTAGACATGATATGCCGCCTCCATCTCCGGAACTGGTCAAGGAGCTGGGTATCTACTTGGTGTCCTTTGACAGACCCGGGTACGGTGAGAGTGATCCCAACCCGGGAAGAACAGAGAAGACCACGGCCTTGGATGTGGCCGAGCTCGCAGATCAGCTGAACTTGGGGCCCAAATTCTATGTCATCGGCCATTCCATGGGCGGCCAGGCTGTCTGGGGATGCCTGAAGTACATCCCCCACCGGCTTTCTGGGGCAATGCTGCTGTGCCCGGTGGTGAACTACTGGTGGCCGGGTTTCCCTGCTGAGCTAGCCAAGGAGGGATATAATGAGCAGCTGGTGCGAGACCGGTGGGCAATTCGAGTCGTGCGCTACGTCCCCTGGCTGACGCACTGGTGGAACACTCAGCGATGGTTTCCTGCATCGAGCGTGGCAGCGGGCAATCCTGAAGTTCTCTCCCCCGATGACAGGGCCCTGTCTGCTTCACGGTTCCAGGCAAAGGAGCAGAATCAGAACGAGGCAAAGCAGCAGGGCGAGTTCGAGACACTCCACCGTGACATGATTGTGGGGTTCGGCGCTTGGGAGTTCGACCCGATGGAGCTGGAGAACCCCTTTCCCGCCGGTGACGGCGCCGTCCACCTTTGGCAAGGCGACGAGGACAGGCTTGTGCCGACGGCGCTGCAGCGCCACATCGCCGGGAGGCTCCCATGGATTCGCTACCATGAGCTCCCTGGCAGGGGCCACCTCTTCCACATCGCTGATGGGATGTTCGACGACATTCTGAGGGCCCTCCTTAAAGAAACCCGC
>gnl_Spipo_v2_Spipo9G0034600
ATGGCGATGAGAGCGGGAATTGTGGTCCCAGTGATAGCGGCTCTTCTGGCAGGATGGGCTTACCGAGCCCTGCTCCGCCCCCCGCCGCCGAGGATCTGCGGCTCCCCCGGCGGGCCTCCGGTGACCTCCCCCCGTGTCAAGCTCAGTGACGGCCGCTACCTGGCCTACAAGGAGCGGGGCGTCCCCAGGGAGGCGGCTCGCCACCGGATCGTCATCATCCACGGCTTCCGGGACTCCAAGGACGTCTCCCTCAACGTCTCTCAGGAGCTGATACAGGAACGGGGGGTCTACTTCGTCTCCTATGATCGAGCGGGGTACGGCGAGAGCGACCCCAACCCCCGCCGCTCGGCGAGGAGCGATGCCGAGGACGTCGAGCAGCTCGCCGACCAGCTGGGCCTCGGTCGCCGGTTGGCCGGGGTGGCCCTGGTCGGCCCCGTCATCAACTACTGGTGGCCGTCTCTCCCGGCGGAGCTCAGTGGGGCGGCCTTCCGGCGGCTCGACTCCTCCGACCAGCGCACGTTCTGGATCGCCCGCCACGCCCCGTGGCTCCTCTACGGATACCTGAACCAGAAGCTGGTGGCTCCGTCCAAGCTGTTCGCGGGCCATCCTGACGTGTACTCCCCTCAGGACAAGGAGATCCTCCGTGCGCTGGCGGCGGATCCGCCGCCGGCGGAGAGCACGGCGGCGACGCAGCAGGGGGAGCACGAGTCCCTCCACCGCGACGTGATGACCCTCGCCGGCGACTGGGGGTTCGAGCCGGAGGGCCTCCCGGACCCCTTCCCCGGCGGCGAGGGCTCCGTCCATATCTGGCACGGCACCGAGGACAGGATGGTCCCGGTGGACGTGCAGCGCGTGAATTCGGGGACGAACTCAAGAACGAAGGGCAGTTCA
>gnl_Stras_v2.0_SGA_v2.0_scaffold262T45942
ATGGCAGGAAACACAACCAAGAAAATATCAGCAGCTTCAGCTAGGGCTCATACTAGGAAATCCAAGAAAAGAGGCAAAAGTCCTCTTAGATTTTTTACTTCAAAACTTAACCAGCCTCAGGCTATGATTAAACTTGCAGATTCTTCCTTTTCTAATGGCATGCTTCATGAAATAATGATTGCCCAGATAGCAATTGGGTCACTAATTGGATTTTTGGGATATGCTTATCTGGCAATAAGACCACCTGCACCTAAAATATGCGGCTCTCCGGGTGGACCTCCGGTGACCTCATCGAGGGTGAAACTTAGTGATGGGAGGCATTTAGCTTACAAGGAGAGAGGGATCGAAAAAGAAAAAGCCTATTACAAGATAATTGTTTCCCATGGCTTTGGTGATTCTAAGGATTTCAACCTTCCTGTTTCCGAAGAGCTCATAAACGAAGTACGTATATACATCCTGTCATTCGATCGTGGGGGTTATGGAGAGAGTGACCCTAATCCTGCAAGGACTGTGAAGAGCGACGCATTTGACATTCAGGAACTGGCTGACAAATTGAATCTCGGGCCCAGGTTTTATCTGATTGGTATATCCATGGGAGCTTATCCTGTTTACGGCTGCCTTAAATACCTCCCTCACAGGGTTTCGGGAGCTGCACTCGTTTCTCCTGTCGTTAACTACTGGTGGCGGTGCTTTCCTCCCGAACTATCAAAAAAAGCCTTGGGAAAAATTATTTTCGAAGACCGGCTGACTTTTAGAATTGCCCATTATGCCCCCTGGCTGTTGAACTGGTGGATGACTCAGAAGTTGTTCCCGTCTTTCAGCCTCTTGCAAGGAAAGCTCGATGCTTTAAGCCGCTCGGACATTGAGATCCTCAAGCAGTCGCCAGGAATTCCAAAAGAGGAACAGGAGAAAATACTACAACAAGGTGCTCATGAATGTTTGCATAGGGATATGATGATAGGTTTTGGGAAATGGGATTTCGAACCCATGAATATCGTTAATCCTTTCCCTAACAAAGAAGGCTCGTTTCATATGTGGCATGGGTATGAAGATAAAGCTGTTCCTCAAGAGCTTAATCGATATTTGGCCGAGCAGCTTCCATGGATCCAATATCATGAGGTTCCGGATACCGGACATCTGTTGATCTATAATTCCACGCTTTGTGAATCCATAATCACTGCGCTTTTATCTTCATGA
>gnl_Stras_v2.0_SGA_v2.0_scaffold295T47536
ATGAACGTCGAAAACCCAACCACGTCGACGTTCTTTAAACCTAGGGTTGCTCTGCAGGCCGAATTGAGGTGGCGAATTTTTTCCCGCCTGTGCTGGATAACGGTGTCGGCGACCGGGTTTGTGGAGGGCCAGCGCCGGGAGAAGGCCGTAGAGGCAAGTGCGGACCGGCTTCCTGCTGCACGACGGGCAAGAGGGTCGCTTGGCCTTGCCAGCTTGGGTCACCATTTGAGAGTTCGAGGTTTGGAATTGGAGTCATGGATTCTGATAGGGCTGGAGCTGTGGATTCAGACCCAATTAGAATCCAGTTCGGGTCTAAGGCCCAGAGGCAATCAGGCTTTGAAGTTTTGTCGGAGCTTTTTGGATAATATGATTGCACAAATAGCTTTCGGATTATTGGCAGGTTTTATTGGATATGCTTATGTAGCGATAAAGCCTCCGTGTAGCAGAATATGCGGCTCGAAAGGGGGCCCGCAAGTGACCTCAGCGAGAGTAAGACTCGATGACGGGAGGCATTTGGCGTACAAGGAAAGGGGTGTGGCAAAGGAAATAGCCAAACACAAGATTATTATTGCTCATGCCTATGCCGACTCTAAAGACTTCAACTTTCAGATTTCTCAAGAAGTCCTTAAGGAGCTGCACATATGCATCCTAACATTTGATCGTGCAGGCTATGGAGAAAGCGATCCAAATCCCGGACGTTCAGTGAAAAGTGAAGCGTTTGATATTCAAGAATTAGCAGATAAGCTGCAAATTGGCCCGAAATTTTACGTGATGGGCCTCTCTATCGGTGCATATGCAGTTTACGGTTGCCTAAAGTACATCCCACATAGGTTATCAGGGGCTACCCTTGTGGTCCCCTTAACCAACTTCTGGTGGCCTTGCTTTCCAGCCAAGCTATCAAGAGATGCCTTAAATGGGCTTCTCTTTCAGCAACTTTGGACTTATCGGGTGGCCCATTATGCCCCGTGGTGGATGAACCAAAGCTGGCTTCCGTCCCTAAATAGCCTCGTGGGAAAGCCCGACCCATTCAGTCGTTCGGACTTAGAGATCCTCGAGCAATTGGCCGGTAAAGCTCCAACTCCAGGTCAGGGGATGGAGACACAGCAAGGCCTGCACGAGTCTTTGCATCGGGACTTAATGGTGGCGTTTGGGAAATGGGATTTTGATCCGACGGATATTAGCAATCCTTTTCCGGAGGGCGAAGGAGATGTTAACATGTGGGTAGGACATGAAGATAAGGTGTTTCCTTTAGAGCTCGCTCGGTATTTGTCCGGGAAGATACCATGGATTAGGTATCACGAGGTTGCTGATGCTGGCCACCTGTTGATTTATGACGAAACCAATTGCGAAGCCATTTTTAGGGCACTCGTGTGGACGTCTTTGGGTATGTGA
>gnl_Stras_v2.0_SGA_v2.0_scaffold13T06733
ATGGCGGCCCGGAAAATATCTGCCGCCTCTGCCAGGACCCATACCCGCGGACCCAAGGCAACAGCTGCTTCAAAATTCTCAGGGATATTGAGGAAAGTCTTGTTAGTTGGGTTTGTGGGGCTTTTAGCTTGGGCTTACCAGGCAACGAGACCTCCACCGCCAAAGATATGTGGCTGGACAAATGGGCCCCCAATTACAGCACCGAGAGTACACCTTAAGGACGGTAGACATATAGCCTATCAAGAAGTTGGTGTACCAAAAGAAACCGCAAAGCATAAGATTGTGTTTATCCATGGGTTTGATTCATGCAGGCACCATGTTTCAGCATTAGCTGGCCGCCTCTCCCCTGATATAATTGAAAGTGAAGGGATCTACATAGTCTCGTTTGATAGGCCTGGTTATGGAGAGAGTGATCCTCACCCTACACGAACGGTCAAGAGCTTGGCTTTGGATATTGAGGAGCTTGCAGATCAGTTGGGTTTAGGACCCAAATTTTATGTCGTTGGATTTTCCATGGGTGGCCAGGTTGTGTGGAGTTGCCTCAAGTATATTCCTCACAGCTTCTACTACACCAAACCACTTCCGATAAAGGGAGTGGTAAGACAACAAGGAGAGTTTGAGAGCCTTCATCGTGACTTGATGATTGGGTTTGGAAAATGGGAATTTGATCCAACGGATATCGAGAATCCATTTTCGAACGGTGAAGGTTCAGTTCACTTGTGGCAAGGGGATGAAGATCGTCTTGTCCCAGTGGCCTTACAACGTTACATTGTTGACAAATTGCCTTGGATTCAGTATCACGAGCTGCAGGGCGCGGGACATATGATTTTGCTAGCCGATGGTATATCGGACTCGGTTGTACAAGCACTTCCTTCGAACTTGGAGAATCCTCTTCCAGAGGTATCTGTTTCTGTAATGGCGGCTGGGCCGTCCCGGAAAATATCCGCCGCCTCTGCCAGGGCTCACACCCGCAGACCCAAGGCCAAGACTGCTTCCAAATTCTCAGATGAAGTGTCTGTTTTTTCACATCGGAGTGAAGATCTAATGATTGGATGTTGCCCGATATCTGAGAATGATTATGGGATATTCAAGAAAATATTGGTTGTTGTATTTGTGGGGCTTTTAGCTTTGGCGTATCAGGCAATAAGGCCTCCATCTCCAAAGATGTGTGGCTCAGCAAACGGGCCCCCAGTTACAGCTTCGAGAGTACAGCTTAGAGATGGTAGATACTTGGCTTATCAAGAATTCGGTGTACCAAAAGAAATCGCAAAGCACAAGATAGTTTTTATCCATGGGTTTCGTTCTTGCAGGCACGATGTTTCTACATTAACTGCCTACCTTTCCCCGGATATAGTTGAAAATGATGGAATCAGCATCATCTCGTTTGATAGGCCTGGTTATGGCGAGAGTGATCCTCACCCTACACGAACAGTCAAGAGCTTGGCTTTGGATATTGAAGAGCTTGCAGATCAATTGAGTTTAGGATCCAAATTTTATGTCATTGGATTTTCCATGGGCGGACAGATTGTATGGAGCTGCCTCAAATATATTCCTCATAGATTAGCAGGAGCAGCTCTGATTGCGCCAGTTGTCAATTATTGGTGGCTTGCATTTCCTTCTAACCTTTCTCGACCTGCGTATTTGTTGCAGCCGAAGCAAGACCAGTGGGCCCTACGTGTAGCTCATTACTTGCCATGGCTTACTTACTGGTGGAACACCCAAAGATTTTTCCCTGTTTCGAGTGTTATTGCTGGGGACCTCATAAATTTTTCGGATCAAGACAAGGAACTGCTTCCAAGACTAATTTCCATAAAAAAAGAATATCAGGAGGTGCCAACTCAGCAGGGGGAGTTTGAGAGCCTTCATCGTGATACGATGATCGGGTTCGGAAAATGGGAATTTGATCCAACGGATATCGAGAATCCATTTCCGAATGGTGAAGGTTCGGTTCACTTGTGGCAAGGGGATGAAGACCGTTTAGTTCCGGTTTCACTACAACGTTACATTGCTGAAAAGCTGCCATGGATTCATTATCATGAGCTGGCGGGCGCAGGTCATATGTTTCTGTTGGCTGATGGGAGAGCAGATTCGGTTGTAGAAGCGCTTGTAGCTTGA
>gnl_Stras_v2.0_SGA_v2.0_scaffold184T39957
ATGGCAGCTGGGACAACAACCAGGAGAATTTCAGCAGCCTCAGCTAGGGTTCATACCCGAAAATCGAAACCCACGACTTATTTGAAAATCTCAGGTATATTCAAGAAAATTCTATTCGTCTCCTTTGTGGGATTATTTGCGTGGGCTTATCAAGCAACACTACCTCCTAAACCCAAGACGTGCGGCTCGCCAAACGGGCCTCTAATCACAGCACCAAGATTACAGCTCAAAGATGGTAGATTCTTGGCTTACACTGAATTCGGAGTCCCAAAGGACAAAGCGAAGCACAAAATAGTCTTTGTTCATGGTTTTGATTGTTGCAAGCACGATTTTTCTGCCATAACTTCACAACTCTCCTCGGATATCGTGGAAAATGAGGAAGTGTACATTGTCTCATTCGACAGACCCGGTTATGGAGAGAGTGATCCGAATCCTAAGCAGACAGTGAAAAGCATTGCTTTTGATATTGAGGAGCTTGCAGATCAATTGGGTTTAGGATCGAAGTTTTATATTGTTGGGTTTTCTTTGGGTGGACAGATTGTGTGGACATGCCTCAAGTACATTCCTCATAGGCTTGCGGGAGCAGTTTTGCTAGCACCGGCTATTAATTACTGGTGGCCAGGCCTCTCTTCAAGCGTGACCCGAGAAGCATATAAGCAGCAGCTACTGGAGGACCAATGGGCCATGCGTGTGGCCCATTATGTGCCTGGGCTCAACTACTGGTGGAATACCCAGAAATTATTCCCCGGTTTTAGCCTTATTGCTCAGAGCCCTAGAGTACTTTCCCGCCAAGATGCCGAATTAATTCCGAGGGTTATCTCTATACGGGAGGAGTATCAAGCACAGGTAAGACAACAAGGGGAGTTTGAGTCCCTCCACCGAGACCTAGCATTCATGTTCGGGACATGGGATTTCGACCCAACGGATTTAAAGAAGCCATTTTCGGAAAATGATGATGAAGGGCCGTTTGTCCACTTATGGCATGGTGACGAGGACCGAATTGTCCCCGTCACATTGCAACGGGACATTGCCCGTAAGCTTCCGTGGGTTCGCTATCACGAGCTAACGGGCGCCGGTCACATGTTTCCTTTTGCAGATGGCATGGATGATTCCATCATTACAACACTTTTAGCTGGAAAAAAGTAA
>gnl_Stras_v2.0_SGA_v2.0_scaffold75T24755
ATGGCGGTTGGATCGACCCGGAAAATATCTGCCGCCTCCGCCCGGGCGCACACCCGCCGTCCCAAGGCAAAAGCTGCTTCCAAATTCTCAGGGATATTGAAGAAAATATTGTTAATTGGGTTCGTGGGGCTTTTAGCTTGGGCTTATCAGACTACAAAGCCTCCACCTCCAAAGACTTGTGGCTCGGCAGACGGGCCCCCGGTTACAGCATCGAGAGTACAGCTTAAGGATGGTAGATACTTGGCCTATCAAGAATTTGGCGTACCTAAGGAAATCGCAAAGCATAAGATAGTGTTTATCCATGCTTTTGATTCTTCCAGGCATGGTGTTTCTGCATTAACTGCAAACCTCTCCCCG
>gnl_Theca_v1.1_Thecc1EG022568t1
ATGGCGGGAGAAGTTAACAGGAAGATATCAGCAGCATCAGCCAGGGCTCACACCAGAAAATCTAATCAGAGCACTTCTTTCAAGCTTCCTCCAGGTATATTCCAGAAAATACTAGCAGTCTTGTTTGTGGGGATTTTGTCATGGGTTTACCAGGCGATCCAACCACCTCCACCAAAGATATGCGGCTCTCCTAATGGGCCTACTGTTACAGCACCAAGAATAAAGCTTCGAGATAGAAGGTATTTGGCCTACAAAGAACATGGTGTTCCAAGAGATGTGGCCAAGTATAAAATTATCTATGTGCATGGTTTCAATTCTGGTAGGCATGATGCTGCTGTTGCAACTACTCTATCTCCGGAAGTTGTTGAGGAGTTAGGGATCTACATTGTGTCTTTTGACAGACCAGGTTATGGAGAAAGTGATCCTAATCCAAAACGAACAGTAAAGAGCATGGCCTTGGATATAGAGGAGCTTGCTGATCAGTTAGGACTAGGATCCAAATTCTATGTAATTGGCTATTCCATGGGTGGGCAGGTGATTTGGAGTTGTCTCAAGTACATCCCTAACAGGTTAGCGGGAGTGACACTATTAGCTCCAGCTGTTAACTATTGGTGGCCTCATTTTCCTGTAAACATATCTAATGAAGCTTTCAATCAGAAGACACCTCAAGACCAATGGGTTATCCGTGTTGCTCACTACACTCCATGGCTTGTCTATTGGTGGAACACTCAAAAATTGTTCCCTGCTTCTAGTGTTTTAGCTGGCAATTCTGATATTTTGTCCAGCCAGGACAAAGAAATTATGTCTCAGATTTCTGCAAGAAAGAATTTTGCGTCACAACAAGTTACTCAGCAAGGAGAATTCGAGTCCCTACATCGTGATCTTATAGTTGGACAAGGAGCCTGGGAATTTGATCCTTTGGATCTGGAAAATCCATTTCCCAACAATGAGGGTTTTGTACACCTTTGGCATGGGAATCAGGATAGAATTGTGCCCGTTACAATGAACCGCTACATTGCCCAACAACTTCCCTGGATACTCTACCATGAGCTTTCAGGTGCTGGGCATTTCTTTCCTCTAGCTGATGGGACTTCCAATGCTATCATAAAGGCACTTTTAGTTGGAGAATAT
>gnl_Theca_v1.1_Thecc1EG022567t1
ATGGCAGGAGTTAATAGGAAAATATCAGCTGCATCAGCAAGAGCTCACACTAGAAGAGCCAAGGAAAACACTTCTTTCAAGCTTCCTTCAGGGATATTCACGAAGATACTGTTGGTCTTGTCTGTGGGGATTTTGGCATGGGCTTATCAGGCGATCCAGCCTCCTCTACCCAAGACATGCGGCTCTCCAGATGGTCTACCTGTCACTGCATCAAGAATAAAGCTGAAGGATGGAAGGCATTTGGCCTACAAAGAGCATGGTGTACCACGAGATAAAGCGAAGTACAAAATTGTCTTTGTCCATGGCTTTGATTGTTGTAGGCATGATGCTGTTGTTGCCACTACCCTGTCTCTGGAAATTGTTGAAACTTTAGGGGTCTACATTGTGTCTTTTGACAGACCAGGTTATGGAGAGAGTGACCCTAATCCAAGACGAACTGTAAAGAGTATGGCTTTGGATATAGAAGAGCTTGCTGATCAATTGGGACTGGGATCCAAGTTTTATGTAATTGGATTTTCTATGGGGGGGCAGGTGATTTGGAGCTGCCTCAAGTACATCCCTCACAGGTTAGCTGGGGCAACATTGGTAGCGCCAGTTGTCAACTACTGGTGGTCTGGTTTTCCTACAAACTTATCTAAAGAAGCATATCACCAACAGTTACCACAAGACCAATGGACACTTCGTGTGTCTCACTATGCTTCCTGGCTTACCTACTGGTGGAACACTCAAAAATGGTTCCCTAGTTCTAGCGTCATCGCTCACAGTACTGATATTCTTTCTAGTCAGGACAAAGAACTCTTGCCCAAGATAGTCTCTACAAGGAATCACAGGGCACTAGTAAGACAGCAAGGTGAATACGAGTCCCTGCATCGTGACCTAAACATTGGATTTGGAACATGGGAATTCTCTCCAATGGATCTGGACAACCCCTTTCCTAATAATGAGGGCTCTGTGCACCTGTGGCATGGAGATGAAGATAGGCTTGTGCCTGTTACATTGCAACGCTACATCGTGCAACAACTCCCATGGATTCACTACCATGAACTACCTGGTGCAGGACATATGTTTCCACATGCGGATGGGATGTCTAATAACATAGTGAAGGCACTTTTGGTCGGTGAAAAGGAGACACCTTCG
>gnl_Theca_v1.1_Thecc1EG041432t1
ATGTTGCTAGGTATACTTTTTTCTTCAAAAAAAGTGGTGATATTGCTGATTGATTTTCTGGGAATAATTTCTCAGGCCACACGACTTCCTGCTCCACAGGAAACTGATGGTTCACTAGAGGATCCTCCAGTTAAGTCACCAAGAGTCAAACTCAGTGATGGAAGACATCTAGCTTACAGAGAGAGAGGTGTGCCCAAGGCCAAATCAAACTGCAAGATCATTATTGTTCATGGCTTTGGAAGCTCCAAAGAAATGAATTTTCAAGTTTCCCAAGAACTAACAGAAAAGTTGGGGATATATTTTCTGCTATATGATCGGGCTGGCTATGGAGAAAGTGACCCTAATCCAAGGCGCTCAGTTAAAAGTGAAGCATTTGACATTCAAGAACTTGCCGATCAATTACAGATAGGACCAAAGTTTTATGTGATTGGAGTCTCAATGGGATCATATCCCATCTGGAGTTGCCTCAAATATATACCACAAAGGCAAACCACTCAAATGCTAGCAGGTGTGGCTATGGTAGTCCCAGTCATTAATTATCGATGGGCCTCCTTTCCTGACAGTCTGACAAGAGAGGATTATAGGAGAGCACTTGTCAGGTTGTTATATTGGATAGCAAAATATGCCCCTACGCTGTTACACTGGTGGGTTACTCATAAATGGTTCCCTTCACCTTCTATCATGGAAAGAGAGCCTGTATTCTTCAATAAAAGAGATATAGAAGCACTGAAGAAAACAGAAGGATTCCCCATGCTCACCAAGGAAAGATTACGAGAACGATGCGTTTTTAATACTCTCAGGAATGACTTTCTGGTCTGTTATGGTGATTGGGACTTCGATCCAATGGATCTAAGTAACCCATTCCCTCCGAATGAAACCTCTGTTCATATCTGGCAAGGTTATGAAGACAAGATTGTTCCATTTGAACTTCAACGATGCATTTCAAGAAAGCTGCCCTGGATTCAATATCATGAAGTTCCTGATGGTGGACACTTGCTTGTGCATTACAATGGTTTATGTGAGGCCATACTTCGAGCACTGTTGCTTGGAGAGGAACATCACCCTTATAGACCAAATGCAGATAAAATTGTACCC
>gnl_Theca_v1.1_Thecc1EG041438t1
ATGACAAGTGGCCAGATCAAGAAGAAGGTCTCAGCTGCATCTGCCAGAGCTCATACGAGAGCTAACAGAGCCAGATCCAGTTCGTTTCCAGCAATGATTGCACCTATAGCAGTAGCTTTGACAGTAGGTCTTATGGGATGGGCTTATCAGGCATTAAAGCCACCCCCGCCAAAGATATGTGGCTCAGCAGATGGGCCTCCTGTCACTTCTCCTAGAATTAAGCTCAGTGATGGGAGGCATTTGGCATACAGGGAAGCTGGAGTTCCCAAGGAAGAGGCTAAGTACAAAATTCTTGTCATTCATGGCTTTGACAGTTCCAAAGATATGAATTTACCTGCCCCTCAAGAACTTATAGAGGAACTCAAGATCTATTTCCTCTTCTTCGACAGAGCAGGTTATGGAGACAGTGACCCAAATCCAGCACGCTCAGTGAAGAGTGAAGCATATGATGTTCAAGAGCTAGCTGACAAGTTGCAGATTGGTTCTAAGTTTTATGTGATTGGGATCTCTATGGGAGCCTACCCTGTTTACAGTTGCTTAAAATACATACCTCATAGATTGGCTGGTGCTTCCCTGGTAGTTCCATTTGTCCACTACTGGTGGCCTTGTCTTCCGGCCAATTTATCGAGCGAGGCATTTGACAGGTTGCTTGCACAGGACCAATGGTCATTTCGAGTTGCTCATTACACTCCTTGGTTATTCTACTGGTGGATGACCCAGAAATGGTTCCCTTCATTGAGCATTGTGGCTGGTAACATGGCAATTTTTAGTCAAAGTGATTTGGAGATATTGAAGAAGTGGTCAGAAGCTCCAATTGTTGGTCAGGAAAAGATTCGACAGCAAGGGGTTCATGAATCTCTTGATCGAGATATAATGGTCAGTTATGGAAAATGGGAATTTGATCCCATGGATCTAGTTAATCCTTTCCCTGACAATGAGGGCTCTGTCCATATTTGGCAAGGTTATGAGGACAGAATCATTCCATTTCAAGTAAATCGTTATCTCTCAGAAAAGCTTCCTTGGATTCATTATCATGAGGTTCCTGATGCTGGACACTTACTGATTTTTGAGAGCAAAAACTGTGAAGCTGTTTTACGGGCGCTGTTGCACAGA
>gnl_Theca_v1.1_Thecc1EG041437t1
ATGGATGAACTGGGTGTATATGTTTTGATATGTGACAGAGCTGGATATGGAGATAGTGATCCAAACCGGAACAGTATGGTGAAGAGTGAGGCACTTGACATCCAAGAACTTGCTGATCAACTTCAACTAGGACCAAAGTTTTATGTGATTGGGGTCTCCTTGGGGACTTATGCCATCTGGTCATGCCTTAAATACATACCACATAGGCATGTTCATGGCTTTTGCTTTTTCAGGCCT
>gnl_Theca_v1.1_Thecc1EG043901t1
ATGCACAAGGGAATTTCACTCATCTTATTAATCGGTTTGCTGGCATGGACATATCAGGCCATCCAGCCTCCACCTCCCAAGATCTGTGGATCTCCAGGTGGCCCTCCCGTTACAGCAACTAGAATAAAACTGAGGGATGGAAGGCATTTGGCCTACAAGGAACATGGTCTATCAAAAGAAATGGCCAAACATAAGATCATCTTTGTTCATGGCTTTTCTAGTTGCAGACATGATGAAGTCATCGTGGCAAACCTCTCCCTGGAACTTGTTGAGGAACTAGGGGTATACTGTGTGTCCTTTGATAGACCAGGGTATGGAGAAAGTGATCCTGATCCAAGGCGAACACTGAAGAGTTTGGCCCTTGACATCGAAGAGCTTGCTGATCAGTTGAGACTTGGACCCAAATTTTACATAATTGGATTTTCTATGGGAGGCCAATCTGTGTGGGGCTGCCTTAAATACATACCTCATAGACTAGCAGGAGCAACGCTATTGGCACCAGTTATCAACTATTGGTGGCCTGGCTTTCCTGCCAATTTATCTACAGAAGCATACTACCAGCAGCTTCCCCAAGACCAATGGGCCCTGCGTGTTGCTCACTATCTCCCATTCTTGGTCTATTGGTGGAACACTCAAAAGCTTTTTCCTGCATCCGCTGTACAAGCCCGTAGACCTGAAATTTTCTCCCCTCAGGATATCCAACTCCTACCTAAAATTGCTTATAGACACAATCACAGGGCAGTTGTAAGTCAGCAAGGAGTATTTGAGTCCTTGCATCGTGACATGAGGATTGGTTTTGGGAAGTGGGAATTCGATCCCCTTGATCTCGAGTCTCCTTTCCCAAACAATGAAGGCTCTGTTCACCTTTGGATGGGGGATGAGGACGGCTTTGTACCAGTTATCCTTCAACGCTACATTGCCAAAAGACTTCCATGGATTCAGTACCACGAATTACCAGGTGCTGGCCATTTGTTTCCATATGCTGATGGAATGAGTGAAGCTATCATAAGGGCCCTTCTGGTTGGACAGAAG
>gnl_Utrgi_v4.1_Scf00181.g11706.t1
ATGGCGGCGGGAACCTCTCGGAAGATATCTGCGGCTTCTGCGCGAGCTCACACGAGGAAGCCAAAGGCTAAGACTAAGACCTCATCCAAGTTTTCGGGAATTTTCAGGAATATTCTGTTGGTTTCTTTTATGGGATTGATAGCAATAGCATATCAGAAAATTAGACCGCCATCTCCTAAAACATGTGGCTCTCCTGACGGACCTCCAGTTACTGCACCTAGAATACAGCTCAGGGATGGAAGACACTTGGCTTATAGAGAATATGGTGTTCCAAAGGTTATTGCAAAACATAAATTGATATTTGTGCATCAATTTGATGGATGTAGGCACTCTGTTTCTCCAGTAATCGCATCCCTCTCGCAGGGTTTCGTCGAAAGCCAAGGGATCTACATTGTTTCCTTTGACAGACCTGGTTATGGTGAAAGTGATCCTCACCCTACACGCACGGTTAAGAGTTTGGCATATGACATTGAGGAGCTTGGTGATCAGTTGGGATTAGGATCCAAATTTTATGTTGCTGGATTCTCTATGGGTGGACAAGCTGTATGGGGTGTCCTGAAATATATTCCACACAGATTGCAAGGAGCAGCTTTAGTGGCACCAGTTGTGAACTATTGGTGGCCTTCATTTCCTGCAAATTTGTCTCAGCAGGCATACAAACTGCAGCCTCTTCCAGACCAATGGGCCCTGCGCATCGGACATTATTTACCATGGCTTACGTACTGGTGGAACACACAGAAATTGTTCCCGTCTTCAAGTGTCATCGCCCTCAGCCCATCAGTATTCTCCAAGTCTGACTTCGATCTTATTCCAGCGATATCAGCATTCAAAGCTAGGAATCCGCTTGAGCTGCCAGCGCCAAGACAGCAAGGTGAATATGAGTCGCTTCACCGTGACATGATCATTGGCTTTGGGAACTGGGAGTTCGATCCCACGGAAATCCATAATCCATTTCCAAATGGCGAAGGTTCTGTCCATTTGTGGCATGGAGAAAGTGATCTTCTTGTTCCGGCTTCCCTTCAGCGTTATATCGCAAGTAAACTTCCATGGATTCATTATCATGAACGGCGGGATGTTTCTCTATATCGCAAGACTTGGGCTCTGTTTGTAGATGATGCTGTCTGTATTCAGGCTTTGTTTACTCATTTTATCCAGCACGACCCTGCTCCTGTAGAGGTAATCAATGTATGTTGCAAAGCTGGAGCAAAAGAA
>gnl_Utrgi_v4.1_Scf00117.g9313.t1
ATGGGTTGTTTGGGATTGGCAAAGCAACCGACGCAGCCTGCTCCTGCTGAAAGCTCTGAATCTATGGATGTGACGGAGGGTGATTGTAAGAGGATTAGGCTTGGCGATGGAAGGTTTTTGGCTTACACCGAGAGAGGAGTCCCCAAGCATTTGTCCAATTACAGGGTTGTCGTTGTTCATGGATTTGGGAGCTCGAAGGAGATGAACTTCAACGCATCAGAAGAACTTCTGGATGAGTTGAAGATATACCTCCTGCTCTTTGACCGTGCTGGATATGGGGATAGTGATCCAAATCCGAAAAGATCCCTGAAGAGTGAGGCATCCGATATTGAGGAACTGGCTGATAAACTGCAACTGGGAGCCAAGTTCTATGTTCTTGGAGTTTCATTGGGATGCTACCCTGTTTGGAGTTGCCTCAAGTGGATTCCTAACAGGCTATCAGGCAGCGCTCTTGTTGTTCCATTTATCAACTACCGGTGGCCCTCTCTACCTCGTGCCTTGACAAAGAATGACTATCGCAAGCGCATCTGTCGGTGGACTTTCAGGGGTTTGCGCTATGCTCCCTGTGTGTTTCATTGGTGGCTGACGCAGAAAATCTTCCCATCATCCAATGTCCTCGACAGAAATCCTGCATTTTTCTGTAGTAAGGACTTGGAAACACTGAGGAACACTCCTGGATACCAGCTCCTGAACAAGCACAAGATCAAGGACCCCACTGTCTTCAACTCAATCCGTCGTGATGTCTTGGTGGCTTTCGGCAAATGGGATTTTGAACCAACGGAGCTTTCCAACCCATACCCTGAAATGGAAAGTTTGGTGCATATTTGGCAGGGACACGAGGATAGGGTGGTGCCATTTCAGCTCCAGAGATACATACACAGTAAGCTTCCATGGATTCAGTACCATGAGGTCCGTGAAGGTGGGCATCTGCTCGTCTATGACAGCGCCGTCTGTGAGGCCATCTTGAAGTCCCTCGTGCTAGGAGACGATCCTCCCCTTTACAGGCCGATTTACGAACCAGACAAC
>gnl_Utrgi_v4.1_Scf00249.g13753.t1
ATGATGGGTTGTCTGAGATTGGTAAAGGAGCCGACACAGCCTGCTCCTCGTGTTGAAATCGCAGAATCCATGGATGTGAATGGGACCGACGCTTCGAAGAGGATCATGCTTAGTGATGGCAGATTTTTGGCTTACACAGAAAGAGGGATTGCCAAGCATTTGTCCAATTACAGAGTTGTTGTTGTTCATGGATTTGGAAGTTCCAAAGAGATGACGTTCATGGCTTCACAGGAACTCCTGAATGACTTGAAGATATACCTCTTGCTGTTTGACCGGGCGGGCTATGGGGATAGTGATCCTAATCCGAAGCGATCATTAAAAAGTGAAGCATCAGATATTGAAGAACTGGCTGACAAACTACAATTGGGATCCAAGTTTTACGTTCTTGGAGTTTCACTTGGTTGCTACCCTGTCTGGGGTTGCCTCAAGTGGTTACCTAACAGACTATCGGGCAGCGCTCTTGTGGTTCCATATATCAACTATAAGTGGCCTTCTCTTCCACGTGCTTTAACAAAGGGTGACTACCGCAAGCGTCTCTGTCAATGGATCCTCAGAGCTGTGCGCTATGCTCCTGGACTCCTCCACTGGTGGCTGACTCAGAAGATTTTTCCATCATCTAATGTCCTGGATCGGAACTCTGCATTTTTCTGTAGCAAAGACTTGGAAATGCTGACAAACACCCCAGGATATCAGCTTCTTAACAAGAACAAGATCAGGAATCCAACAGTATTCGAGTCAATCCGTCGAGATGTCTTGGTGGCATTTGGAAAATGGGATTTTGAGCCAACTGAACTGTGCAATCCATATCCTGCAATGGAAAGCCTGGTCCACATCTGGCAGGGGCATGAGGACAGAGTTGTTCCATTTCAGCTGCAGCGATTCATATGCAGTAAGCTCCCATGGATTCAGTACCATGAGGTCCCTGAAGGCGGCCACTTGCTTGTTTACGACGGTGTAGTCTGTGAGGCCATCTTGAGGTCCCTGTTGCTCGGGGACGATCCTCCACTGTACCGTCCAGAAATGCAGCCTGGAGAA
>gnl_Utrgi_v4.1_Scf00030.g3784.t1
ATGCCACAGCATGTCAAATTGCTCACTCCTTCCACAAATACCCATATGATTGTCCCAATACTGGTTGGGGCAGTTGTTGGTTTCCTCAGTTATGTTCATCTAAAAATAAGGCCACCACCCCCTAAAATATGTGGTTCGCCCGGTGGACCTCTGGTTTCTTCAACAAGAGTTAAACTTCATGATGGAAGGCATCTTGCCTACAGGGAAAGGGGTGTTTCCAAGGAAGAAGCCAGATACAAGATTATTATATGTCATGGATTTGATGATTCTAAAGATTTTTGTCTTCCTGTCTCTGAAGATTTCATAAATGAGAACCGTGTTTACATTCTGTCATATGATCGTGCCGGCTATGGGGAAAGCGATCCCAATCCCTCAAGATCCGTCAAAAGTGAAGCATATGATATTCAGGAGCTTGCTGACAAGTTGGAACTCGGTCCCAAGTTTTATTTGATTGGCATGTCAATGGGAGCATATGCTGTTTACGGTTGCCTAATGTACATACCACACAGGCTGTCAGGAGCTGCGCTTGTTGCTCCATTTATTCACTATTGGTGGCATTGCTTCCCTGCCGAACTACTGAAGGAAGCATTTGATATTTTACTCCCACAAGATCAGTGGACCTTTCGGATTGCGCATTACGCCCCATGGCTATTCAACTGGTGGATGAATCAAAAGTGGTTCCCTTCCTTCAGTGTCCTCCAAGGAAAGCTTGACTATTTCGGCCCTTGGGACCTTGACGTCATAAAGCAGGCATCTGGAGCTGGAAATGACAGCAGGGAAAAAGTCAGGCAACAAGGCGTTCATGAGTGCTTGCACCGGGATATGATCGCCGGCTTCGGACAGTGGGGTTTCGAGCCAATAGGCATCACTGGTCGGCTTGACAAGAGTGCAACACGCGTTCATGTATGGCAAGGCCGTGAAGACAAATTCCTTTTGTACAAAGTGAATAGATACCTGTCTCTGGAGCTTCTTCCATGGACTGAGTATCACGAAGTAGCCGACGCAGGGCATCTGCTGATCTACGATCCTGCTGTTTGCGAAGCCGTCTTCATATCGCTCCTGTCG
>gnl_Vitvi_Genoscope.12X_GSVIVT01011286001
ATGGCTGGAGTTAGCAGGAAAATATCAGCTGCTTCTGCGAGGTCTCACACCAGAAAGTCTCGTCATAACACCTCTAAGCTCCCTTCAGGGATGTTAAAGAATATTATACTGGTCTTGTTGATTGGGTTGTTGTCATGGGGATATCAGGCTGCCCGTCCTCCGCCACCCAAAATCTGTGGTTCCCCAGGCGGGCCAGCCATTACGGCACATAGAATAAAGCTGAGGGATGGAAGGCATTTGGCCTACAAGGAACATGGTGTCTCAAAACAAGTGGCCAAATATAAGATTATATTCTTTCATGGATTTGGCAGCACCAGACATGAAGCGATAATTGGAACACACATGTCGCCGGGAAGTGTTGAAGAACTAGGGGTATACGTTGTATCTTTTGACAGACCAGGCTATGGAGAAAGTGATCCAAATCCGAAGCGAACGATGAAGAGCTTGGCGTTGGATGTGGAAGAGCTTGCTGATCAGTTGGAACTTGGACCTAAATTTTATGTAGTAGGGTATTCTATGGGAGGCCAGGCTGTTTGGGGCTGCCTCAAGTACATCCCCCATCGGCTAGCAGGAGCAACATTGATCGCTCCAGTCATAAACTACTGGTGGCCAGGGTTTCCTGCCAATTTATCTAAAGAAGCCTACTACCAACAATTTCCCCAGGACCAGTGGGCACTTCGTGTTGCACACTATACTCCATGGCTCACCTACTGGTGGAACACCCAGAAACTGTTTCCTGCTTCAAGTGTGATTGGCGGAAAGCCTCAACTCTCTCGCAAAGATATGGAAATTATCCAACAGATGCCGGCAAGACCAAGGCACCTGATGCTTCAGGCAAGTCAGCAAGGAGAATTTGAGTCCATCCACCGTGATTTGATGATTGGATTTGGAAGCTGGGAGTTTGATCCTCTGGAGCTTGAGAACCCTTTTCCTAACAACGAAGGGTCAGTTCATATATGGCAAGGTGATGAAGATGGCCTTGTGCCTGTTATGCTGCAACGGTATATTGCAGGGAAACTTTCATGGATTCAGTACCATGAAGTACCAGGTGCTGGGCACTTGTTTCCTATCGCAGATGGCATGACTGATGTTATAGTAAAGGCACTTTTACTGGGGGAAAAG
>gnl_Vitvi_Genoscope.12X_GSVIVT01015892001
ATGAGGCTATTAGAGAGGGAGAGAAAGAAGGATCAGTGGGCGCTTCGTGTTGCTCACTACACACCATGGCTTACCTACTGGTGGAACACTCAAAAGTGGTTTCCTGCTTGTAGTGTTGCAGAACACACCACTGATATTATTTCTCACCAAGACAAAAAGCTCATGCTTAAGCTTTCAAAGAAAATGGAATATATGGCACATGTGAGACAACAAGAAGAATTTGAGTCTACCCATCGTGACTTGATGATAGGATTTAGAACTTGGGAATTTGATCCCATGGATCTGAAGAACCCATTCCCAAATAATGAAGGTTCTGTCCACCTATGGCATGGAGATGAATATGCAATTATGCTTGTTTCACTGCAACGCTACATTGCCCAACAACTCCCATGGATCATATTTGTAGATATCCATCTCATGACATCATCCATTTTATCAGCATCATTCCTCTCATCCATCATCCCTCTTTTTCCC
>gnl_Vitvi_Genoscope.12X_GSVIVT01027499001
ATGGAAACTTTTCTAGGTTGGTTCTACAAGGCGTTTCAACCCCAGAAGTACTCTAGTTTATGTGGTTCACCAGGCGGCCCTCCGGTCACAGCGCAGAGACTCCGTTTAAAGGATGGGCGGTTCCTGGCTTACTCGGAGAGTGGAGTGCCTAAGGACAAAGCCCAGTTTAAGATCATCCTTGCCCATGGCTTTACTGGCTCAAGGCTCGACTTTCTCAGAGCTTCTCCGGAAATAATAGAAGAGATGGGCATATACATGGTGGGCTACTATAGAGCTGGGCATGGGGAGAGCGATCCAAACACTAGGAAATGGTTGGGAAGTGAAGCCTCTGATGTTGAAGAGCTTGCAGATGCTTTGGAGCTGGGCCAAAAGTTTTTTTTGGTGGGAACTTCAATGGGTGGGTATGTGGTTTGGGCATGCCTCAAATACATTCCACACAGATTGGCAGGAGCAGCACTGGTCGCGCCTGTTATAAATTATAGGTGGCCTAGGTTCCCCAAGGATTTGTCAAAGGAGGCTTACTACCAGCAGGCAGTGGGAGACCAGTGGCTACTGAGAGTGGCATACTACGCTCCATGGCTTCTCAACTGGTGGTTTCGCGATCGAGCTATATCCTCAGGGATTTTCCATCAGAGGAGGAACATATCTACCCTACAAGGTGAAAACGAGTCGCTGCACAGGGACTTAATGGTGATGTTTGGGAAGTGGGAATTTGATCCGATGGACTTGCCGCCGCCATCTTTTCCTGTTCACCTTTGGCAAGAGTGTGAAGACGGCATAGTGCCGGCCAGCCTGCAGAAGTATGTAAGCCAGCGTGTGGGTTGGATCAAGTATCATGAAGTCCCAGAGGGTGGCCATTTTCTGAATGCCATACCAGGATTTGATGATCATCTTCTCAAAACGCTGTTGCTTCAGCCT
>gnl_Vitvi_Genoscope.12X_GSVIVT01027500001
ATGGCAACTTTTCTAGGCAAAGTGGTTCAGCCCCAGAAATCTAAGTTATGTGATTCACTAGGCGGCCCCCCGGTGACAGCCCAGAGAATCCGATTAAAGGATGGGAGGTGGCTCGCTTACTCGGAGACTGGGGTGCCTAGGGACAAAGCCAAGTTTAAGATCATCCTTGCCCATGGCTTTACTGGCTCCAGGCTCGACCTTCTCAGAGCTTCTCCTGAAATAATAGAAGAGATGGGCATATACATGGTCTGTTACGACAGAGCCGGGCATGGGGAGAGTGATCCAAACCCTAGGAGATGGTTGGGAAGTGAAGCCTCTGATGTTGAAGAGCTTGCAGATGCTTTAGAGCTGGGCAAGAAGTTTTATGTGGTGGGAACTTCGATGGGTGGTTACGTAGCTTGGGCATGCCTCAAGTACATACCAGACAGATTGGCAGGAGCAGCACTGCTTGCGCCTGTTATAAATTATAGGTGGCCTGGATTCCCCAAGGATTTGTCGAAGGAGGCTTACTATCAACAGGCGGTGGGAGACCAGTGGCTACTGAGAGTGGCATACTATGCTCCATGGTTGCTAAATTGGTGGGTGAACCAATCTTGGTTACCTTCTCCCACAGTCATCCAAGGCAACACTTTCCTCCCCAATCACCTAGACTCTCAGTTTCGCGATCGAGCTATATCCTCAGGGATTTTCCATCAGAGGAGGAACATATCTACCCTACAAGGTGAACATGAGTCGTTGCACCGGGACTTAATGGTGATGTTTGGGAAGTGGGAATTTGATCCAATGGATCACTTGCTGCCGCCATCTTTTCCAGTTCACCTTTGGCAAGGATGCGAAGATGGCATCGTGCCAGCCAGCCTACAAAAGCATATAAGCCAGCGTGTGGGTTGGATCAAGTATCATGAAGTCCCAGATGGTGGACATTTCCTGAATGCCATACCAGGATTTGATGATCATCTTCTCAAAACTCTACTGCTTCAGCCT
>gnl_Vitvi_Genoscope.12X_GSVIVT01033830001
ATGGCGGGGGGAGTGAACAGGAAGATATCGGCGGCATCAGCCCGGGCTCATACCAGAAAATCTAGGCAAAGTTCTTCTTTTCGTCTTCCTTCTGGGATGTTCAAGAAAATACTAGTGGTCTTATTGATGGGGTTCCTGGCCTGGGCTTATCAGGCAATCCAATCTCCTCCTCCCAAGATATGTGGCTCTCCAGATGGTCCCCCTGTTACAGCTTCTAGAATAAAGCTCAGTGATGGAAGGCATTTGGCTTACAAAGAACATGGAATCCCAAAGGATAGAGCCAAGTATAAAATTGTTTATGTTCATGGCTTTGATTCCTGCAGGCATGATGTCGTTGTTGCCACTTCTCTTTCTCCGGAAATTGTTGAAGAATTGGGCATCTACATTGTGTCCTTTGATAGACCTGGTTATGGAGAGAGTGATCCTAATCCTAAAAGAACTGTGAAGAGCATACCATTGGATATTGAAGAGCTTGCTGATCAGTTAGGACTGGGATCCAAGTTCTATGTAATTGGTTTTTCCATGGGTGGACAGGTGATTTGGAGTTGCCTCAAGTATATCCCTCACAGGCTGGCAGGTGCAACACTGATAGCTCCAGTGGTCAACTACTGGTGGCCTAGCTTTCCTGCAAACTTATCTAAAGAAGCCTACTACCAACAGTTTCGGCAGGATCAGTGGACGCTTCGTGTTGCTCACTACACGCCATGGCTTACCTACTGGTGGAACACTCAAAAGTGGTTTCCTGCTTCTAGTGTTGCAGAACACAGCACTGATATTCTTTCTCACCAAGACAAAGAGCTCATGCTTACTAAGCTTTCAAAGAGAAAGGAATATATGGCGCAGGTGAGACAACAAGGAGAATTTGAGTCCATCCACCGTGACTTGATGATTGGATTTGGAACTTGGGAATTTGATCCCATGGATCTAAAGAACCCATTCCCAAACAATGAAGGTTCTGTCCACCTATGGCATGGAGATGAAGATGCAATGGTGCCTGTTTCACTGCAACGCTACATTGCCCAACAGCTCCCATGGATTCAATATCATGAGGTACCAGGTGCTGGACACTTGTTCCCATATGCTGAAGGAAGGACCGATGCTATCATTAAGGCACTCTTAACTGGGGAAAAG
>gnl_Vitvi_Genoscope.12X_GSVIVT01036138001
ATGGGTCTTCTGGGATTAGCTTACCGGGCCACACAACCTGCCCATCCAGAGAGTACCGAGTTGTCAGATGTTCCTCCTACTTCTTCACCAAGGATTATGCTTAGTGATGGAAGATATCTGGCTTATAAAGAGAAAGGAGTTCCCAAGAATGAATCAAACTACAAGATCATCATTGTTCATGGCTTTGGTAGCTCCAAAGAAATGAATTTTCTGGCCCCACAGGAGCTCATAGATGAGTTGGGGATATATTTTCTGTTATTTGATCGAGCTGGTTATGGAGAAAGTGATCTGAACCCCAAGCGCTCAGTGAAGAACGAAGCATTCGACATCCAAGAAGTTGCTGATAGGTTAGAACTAGGATCCAAGTTTTATGTGATTGGAGTTTCAATGGGATCCTACCCCACCTGGAGTTGCCTCAAACATATACCACACAGGCTTGCAGGTGTGGCTCTAGTGGTCCCAGTCATCAATTACTCATGGCCTTCTCTTCCTCACTACTTGACAAGAGAGGACTACAGGAAGAAACTTTTCCCATGGGTACTCTGGATTGCAAACCATGCCCCTGATCTGCTATACTGGTGGGTGACCCAGATATGGTTCCCTTCATCTTCTTCCATGGAAAGAAGTCCAATGTTCTTCAGCAACCGGGACATAGATATACTAAAGAAGACATCAGGATTCCCAATGCTCAGCCAGGATAAGATACGGCAGCGAGGTGTCTTTGAATCTCTTCGTCATGACTTCATTGTCGGTTTTGGCGATTGGGACTTTGACCCAATGGATTTGAGCAACCCATTTCCTCAAAATGAAAGCTCAGTTCACATTTGGCAAGGCTACGAGGATAAGGTTGTGCCATTTCAGCTACAAAGATACGTTGCAGAAAAGCTGCCATGGATTCGGTACCATGAAGTTCCTGATGGTGGGCACTTGATAGTTCATTACCAAGGTCTGTGTGAAGCCATTTTAAGGGCTCTTTTGATTGGAGAAGAAACTCCACTC
>gnl_Vitvi_Genoscope.12X_GSVIVT01036139001
ATGCTGGCTGTGGCAGCTCTGGTGCTGGGGGTGGGTGTTCTGGTATGGGCATATCAAGCAGTGACCCCTCCGCCTCCAAAGATATGTGGCTCTCCGAATGGCCCGCCTGTTACTTCACCAAGAATCAAGCTCAGTGATGGAAGGTATCTGGCTTACAAAGAGAGAGGCGTTCCTAAGGAACAGGCCAAATATAAAGTCATCCTCGTTCATGGCTTTGATAGCTCCAAAGACATCTATTTGCCATTATCTCAGGATCTGATTGATGAGCTGGGTCTATACCTTGTGACATATGACAGAGCTGGGTACGGAGAAAGTGATCCAAACCCAAAGCGGTCAGTGAAGAGCGAAGCATTCGATCTGCAGGAACTTGCTGATCAGTTAGAGCTAGGCCCCAAGTTTCATGTGATTGGGATCTCCATTGGAACTTACAGCATTTGGGCTTGCCTCAAATACATACCACACAGGCTGGCTGGTGTGGCTCTAGTAGTTCCTGTCATCAATTACTGGTGGCTATCTTTTCCTTCAGAACTCTTCTCCAAGAACTACAAGAAACAATTGGCCAGGGATCAATGGAAGCTTGGCATTGCACACTATACTCCTGGACTAACATACTGGTGGCTGACCCAGAAGTGGTTCCCTTCATCATCCATCTTGGAGAGACACCCAATAATTTTCAGCAAACAAGATGTAGAAATCATACAGACAATATCAAAGATTCCAATGCCAGATGAGCATAAGATACGACAACAAGGTGTTTATGAGTCCCTTCATCGAGACATAATGGTGCATTTTGGAAAGTGGGATTTCGACCCAATGGAACTGAAAAATCCCTTCCCTAACAATGAGGGATCTGTTCACCTCTGGCAAGGCCACAAAGACTCGCTCGTGCCATTTGAAATGCAACGATACCTCGCCCAGAAGCTACCTTGGATTCAGTATCATGAACTCCCTGATAGTGGCCACTTGATCATTCATCACAACAAGCTGTGTGAAGCCATCTTCAGGTCACTTTTGCTAGGAGAAGAATGCTCTGTCTCCCAAAATGGTGTTCCACAT
>gnl_Vitvi_Genoscope.12X_GSVIVT01036140001
ATGGGAGCTTACCCTATTTGGGGTTGCCTAAAGTACATTCCAAACAGATTGTCTGGAGCTGCCCTGGTAGTACCATTTGTACACTACTGGTGGCCTTGTTTTCCTTCCCAGCTAGCAAAAGAGGCCTTCAAGACATTGTGTGTGCAGGACCAGTGGGTATTTCGGGTTGCATACCATGCCCCATGGTTGTTCTATTGGTGGATGACTCAAAAATGGTTCCCTTCATTGAGTATCATGGCAGGGAACATGTCAATTTTCAGCCAGCCCGATTTAGAGATGTTGAAAAAGTTGTCAGAAATCCCATCTGCTGGTCAGGAAAAGATACGACAACAAGGTGTTCATGAATCTCTGCATCGAGACATTATGGCTGGTTATCAAGACAAAATCATACCTTATAAGCTAAACCGGTATATTTCAGAAAAGCTTCCATGGATTCGATATCATGAAGTTCCTGAGGGGGGGCATTTACTCATCTTTGATCAGAAGACCTGTGAAGACATCTTAAGGGGGCTTTTGCCTGGC
>gnl_Vitvi_Genoscope.12X_GSVIVT01036141001
ATGTTTGTCCCTATAGCAGTGGCTGTGGTGGTGGGTGTTCTTGGTTGGGCTTATCAGGCAACTAAGCCTCCCCCTCCAAAGATATGTGGGTCACCAGATGGTCCTCTTGTTACTTCACCAAGAGTCAGGCTTAGCGATGGGAGGCATTTGGCATACAGAGAGACAGGAGTTTCCAAAGAAGAGGCTAAGTACAAGATTATTGTCATTCATGGGTTTGACAGCTCCAAAGACTTGAATTTACCTGCATCTCACAGAACTTATAGAGGAGCTAGGGATCTATTTCCTCTTTTT
>FraveV4A2_3g04390.t1
ATGTTTTTGACAACAATAGTGGTGTCTTTTCTAGGGTTTCTGGCATGGGCATATCAGAACATCCAATCTCCTCGACCCAAGATATGTGGCTCTCCCGACGGCCCTCCTGTTACAGCACCGAGAGTAAAGCTCAGGGATGGAAGGCACCTAGCCTATCAAGAGCACCGGGTGCCAAAACAAAATGCTCAGAATAAAATCGTCTTCGTGCATGGCTTCGGTGGCTGCAGACACGATGCTGCTATTGCTGTGGAAACCCTAACTCCCAAAACCGCTGAAGACTTGGGTGGTGTCTACATGGTGTCCTTTGACAGACCAGGTTATGGAGAGAGCGATCCTGATACAAACAGAACTCCCAAGAGTTTGGCTTTCGATATACAAGAGCTGGCTGATAAGCTAGGGTTAGGGTCCAAATTCTATGTGGTTGGTTTCTCCATGGGTGGTCAGGCTAAATGGTTTCCTGCTTCAAGTGTTCTCGCTCGCAGCCTAGATGTGCTTTCTCCACAGGACAAGGAAATCCTCTTAAAGCCTCCTCCCAAAAAGATACCATATAATTTGGACCTGCCGTCGCAGCAAGGAGAGGCCGAGTCGGTTCACCGTGACTTGAAGGTTGGATTTGGGACGTGGGAGTTTAGTCCTCTGGATCTGGAAAACCCTTTTCCGAACAATGAAGCTTCCGTTCATCTGTGGCATGGAGATGAAGATCTGATGGTTCCTGTTACTCTGCAACGATACATTGCGCAACAACTTCCATGGATTCACTACCATGAGATACCAGGTGCTGGACACTTCTTCCCGCAAGCTTATGGGAAGTCTGATGCTATTTTCACGGCACTTTTAACTCATAAGAAG
>FraveV4A2_3g24730.t2
ATGATTGCACCAGTAGTACTAGCTTTGACAGTGGGTTTCCTTGGCTGGGCTTATCAGGCGCTTAAGCCTCCCCCTCCTAAATTATGTGGTTCACCTGTTGGTCCTCCTGTCACTTCACCTAGAGTGAAACTCAATGATGGTAGATATTTGGCCTACAGGGAGTTTGGAGTGCCTAAAGAAGAGGCAAAACACAAGATCGTCATCATTCATGGCTTTGACAGCTCCAAAGATTTGCATTTACCTATTTCTCGAGAACTCATTGACGAGTTAAGGATATATTTCCTCTTCTTTGATAGAGCTGGTTATGGCGAAAGTGACCCTTATCCATCACGCTCAGTAAAGAGTGAAGCATATGATATTCAAGAACTGGCCGACTTGTTGCAGATTGGGTCCAAATTCTATGTAATTGGAATCTCAATGGGGGCTTACCCTGTTTGGAGTTGCTTGAAATACATACCGCACAGGCCTGCTTCTTACTTCAAGACCATGCCGCTATTGTCTTTGTTTTTTATTTTTTTATTTTTAAATTTTTTTTTTTTAAATAACGTTTCTGCTGAGGTTGTTATAAAGTTTTTTGTAAAGCATGCTTCTTACATATTGTTGATACATCACTGCAGATTGTTAGGAGCTTCCCTGGTAGTTCCTTTTGTGAACTACTGGTGGCCTTGTATTCCTGCTAATCTATTGAGAGAGTCCTTTCAGAAGCTGCAGGTATCGGACCAACGGACATTCAAAGTTGCACATTACTTCCCATGGCTACTTCATTGGTGGATGACCCAGAAATGGTTCACTGCATTAAGTATGATGGCTGGAAATATGGAGATCTTCACCCCGAAAGACCTAGAAATATTGAAGAAAATTTCTGAATCCCCAAGTGTTGGTCAGGAAAAGGTGCGACAGCAAGGAGAGCATGAATCTCTTTACCGAGACCTACTGGCTAGCTATGGAAAATGGGAATTCGACCCCATAGACTTAACGAATCCATTTCCAAACAATGAGGGTTCAGTTCACATTTGGCAAGGTTATGAAGACAGGATCATTCCATATAAAGTAAACCGTTATATTGCCGAGAAGCTTCCCTGGATTCATTATCACGAGGTTCCTGATTATGGCCATTTTCTCTTCTTTGAGAGTGATCTATGTGAGGCTGTTTTGAAGGCACTCCTGCTTGGA
>FraveV4A2_3g24760.t1
ATGCCCATCTCAGCAGAACATTCACAAGTATATCCAGTCAAGAACCCAAGAACCCATCTTCCAAATTCCTCAAGCCCATCAAAGAGACTCCCCACCATGACAGGGATGATTTCAAACACAGCTGTGGTGGTGATGGGTTTCTTGGGAATGCTTTACATGGCAACTCAGCTTCCACCACCACAGACATCTGCTCTGCCTGACGATCCTTCTCCAACCTCACCAAGAATCAGGCTTGCTGATGGGAGGCATCTGGCTTACAGAGAAAGTGGGGTTCCCAAGAGCAGATCAAAGTTCAAGATCATCATAGTTCATGGCTTTGGAAGCTCTAAAGAAATGAGTTTCCATGCACCCCAAGAAATGATAGATGAGTTGGGGATATATTTTCTGCTATATGACCGGGCTGGTTATGGAGATAGTGATCCAAATCCAAAGCGGTCAGTGAAGAGTGAAGCCCTTGACATCGAAGAACTAGCCGATCAGTTACAGCTTGGATCAAAATTTTATGTGATTGGAGTATCAATGGGATCATACTCTACCTGGAGTTGCATCAAATACATCCCACATAGGTTAGCTGGTGTGGCTTTTGTAGTCCCAGTTGTGAACTATAGGTGGCCTTCATTTCCAGACAATCTGATAAAGGATGATTACAGAAGAAAACTAGTCCAATCAGCACTCTGGTTTGCAGAATATGCCCCTGGGCTGTTGCGATGGTGGGTGACTCAGAAATGGCTCCCTTCAACTTCTGTCATGGAAAGAAACCCGGTATTCTTCAACACCAGAGACATTGATGCCCTCAAAACAGCCCCAGGCTTCCCAATGCTCACTAAGGATAAATTACGGCAAAGAGGGGTTTTTGATACTCTGCATAATGACTTTAAAGCAGCTTTCAGCCATTGGGATTTTGATCCGATGGATCTGAGTAATCCATTCCCGCAAAATCAGAGCGCCGTCCACATATGGCAAGGTTATGAAGATAAGGTTGTGCCATTTCAACTGCAAAGATACATTTCGTCAAAACTACCCTGGATTCAGTATCATGAAGTTCCTGATGGTGGGCATTTGATCATCCATTATGCTGGTTTATGTGAAGTCATTCTCAGGACACTTCTGCTTGGTGAAGAATCACTTCACTACAAACCTATTACAGCCAAAACTGTATCA
>FraveV4A2_6g18490.t2
ATGGCCGGTGGAGTTAACCGGAAGATATCGGCCGCTTCGGCCCGAGCTCACACCCGTAGAGCCAAGCAGAACAGCTCCTTCCGTCTTCCTTCAGGGATGTTTAGGACAACCCTAGTAGTGTTGTTTATGGGGTTTCTGGCATGGGCGTATCAGGCCATCCAACCTCCTCCACCGAAGATATGTGGTTCTCCTGATGGCCCTCCTGTTACAGCACCAAGAATAAAACTTAAGGATGGAAGGCATTTAGCCTATCAAGAGCATGGTGTCCCAAAAGAAAATGCTCAGTATAAAATTGTTTTTGTCCATGGTATCAATTCTTGCAGACATAATGCTGTTGTTGCGGAAAACTTGTCTCCAGAAATTGTTGAAGACTTGGGTATCTATATCGTATCTTTTGACAGACCAGGTTATGGAGAGAGTGATCCTGATCCAAAGAGAACAGCAAAGAGTTTGGCTCTGGATATAGAGGAGCTGGCTGATGAATTAGGATTAGGATCCAGATTCTATGTAATTGGGTTTTCCATGGGTGGACAGGCACTTTGGGGTTGCCTCAAGTACATCCCTCACAGGCTAGCAGGAGCGGCACTATTAGCGCCAGTTGTTAATTACTGGTGGACTGGTATTCCTGCAAATCTTTCTAATGAAGCATACTACAAACAGTTTCAGCAAGACCAATGGGCAGTTCGTGTTTCTCACTACACCCCTTGGCTTACCTATTTTTGGAACACTCAAAAATGGTTTCCCGCTTCAAGTGTTTTGGCTCAGAGCACAGATATTCTTTCTCAACAAGATAAAGAACTCCTCCCTAAGCTTTTCAAAGGAAAACCTAATATGGACCAGGTAAAACCGCAAGGAGATTTCGAGTCCATTCACCGTGACATCAATATTGGATTTGGGACCTGGGAGTTCGGTCCTCTGGATCTGGAAAATCCTTTTCCAAACAATGAAGCTTCTGTTCACATGTGGCAAGGTGACGACGATAACATGGTTCCTGTTACCCTGCAACGGTACATTGCCCAACAACTTCCCTGGATTCGATATCATGAGATACCAGGTGCTGGACACTTGTTCCCACATGCTGATGGATTGTGCGATACCATTGTCAAGGCACTTCTAATTGATGAGAAG
>FraveV4A2_7g05600.t1
ATGTTTAGGAGAGTCGCATTTTTGTTGCTGGTTGGATTGGTGTCATGGGCTTATCAGGCCACCCAACCGCCCCCTCCCAAGATTTGTGGTTCCTCTGGTGGTCCACCCATCACAGCTTCTAGGATAAAGCTAAGAGATGGAAGATACTTGGCCTACAAGGAGCATGGTGTGTCGAAACATGTAGCCAGATATAAGATTATCTTTGTTCATGGCTTCAGTTCTTCCAGACTTGACCCAGTTGCGACCATACCCTCACAGGAATTTATCCAAGAGTTAGGGGTACACATTGTGTCTTTTGACAGACCAGGCTATGGTGAAAGTGATCCAGATCCTAAACGAACAGTGAAGAGTGTGGCTTTGGATATAGAAGAGCTTGCTGACCAGCTCAGATTCGGATCCAAATTTTATGTAGTCGGTTATTCTATGGGTGGACAGGTTATCTGGAGCTGTCTTCAGTACATCCCTCATAGGCTTGCTGGAGCTACACTGTATGCTCCTGTTGTTAACTACTGGTGGCCGGGCTTTCCTGCAAACTTGTCAGCAGATGCGTACTATAAACAACCCCTCGGGGATCAGTGGGCTCTTCGAGTTGCTCATTATATACCATGGCTAACATACTGGTGGAACACTCAGAAAGTATTTCCTTCATCAACCGTTATAGCTCGTAATCCAGAGAACTTCTCCAGTCAAGACTTGGAAATACTAAGGAATATGCAGGCTTCTGGTATACTAAGGCCTCATGCAAACCAGCAAGGGGTATACGAGTCGAACCATCGTGACTTGATGATTGGATTTGGGAGTTGGGAGTTTGACCCTATTGAAATCAAGAACCCTTTCCCCAACAATGAAGGGTCAGTCCATCTGTGGCAGGGTGATGAAGATAGGCTTGTCCCGGTTGAACTTCAACGCTATATTGTGGGGAAGCTTCCATGGATTGACTACCATGAATTACAAGGTGCTGGGCACTTGTTTGTATATAATGATGGTATTAATGAAGCTATGTTAATGGCAATGCTTACTGGGGAAAAG
>Maldo_HF_05949
ATGTTTTATTTTCAACAAAATTTAATATTGTCTGGAGCTTCCCTGGTAGTTCCCTTTGTGAACTACTGGTGGCCTCGTTTTCCTGCTGATCTATCAAGAGAGTCCCTTGGTACGCTGCAGCTATCAGACCAATGGACATTCCGAGTTGCACATTACACTCCTTGGTTATTCCATTGGTGGATGACCCAGAAATGGTTCCCTTCACTAAGTATCTTGGCTGGGAATAACGCAATTTTCTGCCCAAAAGATTTAGAGATGTTGCAGAAACTCTCAGAAACACCAAGTATTGGTCAGGAAAAGATTACGCAGCAAGGAGAGCACGAATCACTGTTCCGAGACATACTGGCTGGTTATGGAAAATGGGAATTCGACCCCTTGGATCTCAGCAATCCCTTCCCTGACAATGAGGGATCAGTTCACATTTGGCAAGGCTATGAGGACAGGATCATTCCTTACAAACTAAACCGTCATATTGCAGAGAAGCTTCCCTGGATTCGTTACCATGAAGTTCCTGATTTTGGGCATTTTCTGATGTTCGACAAGAACCAATGTGAAGCCCTAACATGTGCCACGTGGCTGTTACATCAGCCGGTTAGAATTGGATTGCCAATCTCACTAACCGGCGATGTGAGCTGGCATATAACGGCACAGAAGCACCTAACTGCATCAGACGCTGCTGCTTCGATCTCACCTGCATCAGAGGGTGCTGCTTCAATCTCACAAATGATTGGAAAGAATTCAAAAACAAGTGCTGTGGCTGAAGAAGCAGAAGAAGTTGCTGCAGCTTCACCAAGAATAAAGCTTGCAGATGGAAGGCATCTGGCCTACAGAGAAAGTGGGGTCCCCAAGAACAAGGCAAACTACAAGATCATCATGGTTCATGGCTTTGGAAGCTCCAAGGAAATGAGTTTCCTGGCTCCCCAAGAATTGATTGATGAGTTGGGGATATATTTCCTGCTCTACGACCGGGCAGGTTATGGAGAAAGTGATCCAAATCCTAAGCGTTCGGTCAAGAGTGAAGCCCTTGACATCGAACAACTAGCCGATCGGTTAGAGCTAGGCTCGAAGTTTTATGTCATTGGAGTCTCAATGGGATCATATTCCACCTGGAGTTGCATCAAACATATACCACACAGGCTCGCAGGTGTGGCCTTAGTAGTTCCAGTTGTCAATTACCAATGGCCTTCTCTTCCCAAGAAACTGATAAAGGATGATTATCGGAGAAGACTCATCCATTGGGGCCTCTTGTTTGCAGAATTTGCCCCGGGACTACTGCGGTGGTGGGTAACTCAGAAGTGGCTCCCCTCAACGTCTGTCATGGAAAGAAACCCAGTATTCTTCAGCAGCAAAGACATGGATGTCCTCAAAATAATACCAGGCTTCCCAATGCTGACTCAGGAGAATCTACGGCAACGGGTGGTTTTCAATACTCTGCATCGTGACTTCAAATTGGCATTCACTCCTTGGGATTTCGATCCAATGGATCTCAGCAACCCATTCCCACAAAACCAGCGGTCTGTTCACATTTGGCAAGGTTACGAAGATAAGGTTGTGCCGTTTCAACTTCAGAGATTCGTTTCAAGTAAGCTGCCGTGGATTCAGTATCACGAAGTTCCCGATGGCGGACATTTGATTGTGCATTATGCCGGTTTAAGTGAGGCGATTCTGAGGGCGCTTTTGCTCGGAGAAGAACATCCTCATTACAAACCTAGTCAGGTCACTTTACCCAACGGG
>Maldo_HF_14262
ATGAATTTTCTTCATGGCTTCTCTATCTTCTTCGTTTGTCAATACGAAAACAAGCAGTCCACCGACACCGGCAGCTTCAGCACCACACAAAAGCTAAAAGCAGCTGCTCACTCAGCCTTGATCAACTACTGGTGGCCAGGACTTCCTGCCAACCTGTCATCTTATGCCTATAAGAAGCAAGCTCGACATGATCAATGGGCGCTTCGAGCTGCTCACTATATACCTTGGTTAACCTACTTGTGGAACACTCAGAATTTCTTTCCTAAACACAGCGTTTTATCCGGGAAAGTAGAGAATATGTTTTCCCGCCAAGATTGGGAAACCATTAGGAATGCAAAGGTTTGTGGAAGAGAAAAGCACGAGGAACATGTCACGCAGCGAGGAGAAGCTGAGTCCATCTTTCGCGACATCATAATTGGATTTGGGAGCTGGGAATTTGATCCTACGGATCTGAAGAACCCTTTTGTCAACAACGAAGGCTCGGTCCATCTATGGCAGGGTGACGAAGATAAGCTTGTCCCAGTTGAGCTGCAACGCTATATTGCCGAAAAGCTTCCATGGATTCACTACCATGAGTTACCAGGTGGTGGACATTTGTTGCCAGCTGTAGATGGTATGAGTGAATTGAGCAAAGCTCCATACTTCATCTTCTCAATGATGTTTAACAGGATCGCATTCATCTTGTTGGTTGGATTGCTGGCGTTGGCACATCAGGCCGCCCGACCACCCCCTCCGAACATCTGTGGTTCGCCTGGCGGTCCACCTGTCACAGCGCCTAGAATAAGGCTAAGGGATGGAAGATTTTTGGCCTACAAGGAACATGGTGTTCCAAAACAAGTGGCCAAGTATAACATTATCTTTGTTCATCCATTCGGTACTTCCCGACATGATCCAGTCATTGCAACATCTGTCTCTCTGGAAGTTATTGAAGATTTAGGTGTGTACATTGTGTCTTTCGACAGACCAGGGTACGGTGAAAGTGATCCGGATCCTAAGCGAACAGCGAAGAGCTTGGCGTTAGATATAGAGGAGCTTGGTGATCAGCTGGAACTCGGATCCAAATTTTATGTGATTGGATACTCAATGGGAGGACAGGTCATTTGGAAGTGTCTCCGGTACATCCCTCATAGGCTAGCAGGAGCAGCGCTAATCGCTCCTGTGATCAATTACTGGTGGCCAGGACTTCCTGCCAACTTGTCATCCTATGCCTATAAGAAGCAACCTCCACAGGATCAATGGGCGGTTCGAGTTGCTCACTATATACCTTGGTTAACCTACTGGTGGAACACTCAGAAATTCTTTCCTTCATCCAGCGTTGTATCCGGTAAACCAGAGAATGTGTTTTCCCACCAAGATTGGGAAATCATTAGGAATGGAAAGGTTTCTGGAAGCGAAAAGCACAAGGCACATGTCACGCAGCAAGGAGAAGCTGAGTCCATCTTTCGCGACATGATTGTTGGATTTGGGAGCTGGGAATTTGGTCCTATGGATCTGAAGAACCCTTTTGCCAGCAATGAACGCTCGGTCCATCTATGGCAGGGTGACGAAGATAAGCTTGTCCCAGTTGAGCTGCAACGCTATATTGCCGAAAAGCTTCCATGGATTCACTACCATGAGGTACCAGGTGGTGGACATTTGTTGCCAGCTGCAGATGGTATGAGTGAGCGAACTCACACCTGGAAGGTGAACGAACGGCTAAGTTGGAACTACATAAATGACAGATGCAGTGCGGTTCCTGCAAATATAACACCTGGAAGG
>Maldo_HF_14263
ATGAATTTTCTTCATTACTTCTCTATCTTCTTCGTTTGTCAATACGAAAACAAGCAGCCCACCGACACCGGCAGCTTCAGCACCACACAAAAGCTAAAAGCAGCTGCTCACTCAGCCCGTTTCTGCCATTTTCTTCTGCATAAACATATAATTATCACAGAGGGAGGAGCGTTGGTGTTGAGCAAAGTTTCATTCTTCATTCTCAAAGATGATCACATTCATCTTGTTGGTTGGATTGCTGGTGTGGGCGTATCAGCCGCCCGAACACCCCCTCCGAACATCTGTGGTTCGCCTGGCGGTCCACCCGTCACATCGCCTAGAATAAGGCTAAGGGATGGAAGATTTTTGGCCTACAAGGAACATGGTGTTCCAAAACAAGTGGCCAAGTATAACATTATCTTTGTTCATCCCTTCGTTCCCGACATGATCCAGTCATTGCAACATCTGTCTCTCCGGTACTACCTTGATTGGTTCTCTGTCATTCTTCAGTTCAACTCTATATTGGTTGATTTCGTGGCGGATGTTTTTTGTTTGTTTTCTCAGGAAGTTATTGAAGATTTAGGTGTGTACATTGTGTCTTTCGACAGACCAGGGTACGGTGAAAGTGATCCAGATCCTAAGCGAACAGCGAAGAGATTGGCGTTAGATATAGAGGAGCTTGGTGATCAGCTGGAACTCGGATCCAAATTTTATGACAGGCCATTTGGAAGTGTCTCCAGTACATCCCTCATAGGACTTCCTGCAAACTTGTCATCCTATGCCTATAAGAAGCAACTTCCACAAGATCAATGGGCGGTTCGAGTTGCTCACTATATACCTTGGTTAACCTACTGGTGGAACACTCAGAAATTCTTTCCTTCATCCAGCGTTGTATCCGGTAAACCAGAGAATGTGTTTTCCCGCCAAGATTGGGAAATCATTAGGAATGCAAAGGTTTCTGGAAGAGAAAAGCACAAGGCATATGTCACGCAGCAAGGAGAAGCTGAGTCCATCTTACGCGACATGGTAGTTGGATTTGGGAGCTGGGAATTTGATCCTATGGATCTGCAGAACCCTTTTGCCAGCAACCAAGGCTCAGTCCATCTGTGGCAGGGTGATGAAGATAAGCTTGTCCAAGTTGAGCTGCAACGCTATATTGCCGAAACGCTTCCATGGATTCACTACCATGAGTTACCAGGTGGTGGACATTTGTTGCCAGCTGCAGATGGAATGAGTGAAGTCATCATAAAGGCACTTCTAATTAAAGAG
>Maldo_HF_14267
ATGTTTAAGAGGATCACATTCATCTTGTTGGTTGGATTGCTGGCGTGGGCATATCAGGCCGCCCGACCACCACCTCCGAACATCTGTGGTTCGCCTGGCGGTCCACCCGTCACAGCACCTAGAATAAGGCTAAGGGATGGAAGATATTTGGCCTACAAGGAACATGGTGTTCCAAAACAAGTGGCCAAGTACAAGATTATCTTTGTTCATCCCTTCTTTAGTTCCCGACATGATCCAATCATTGCAACAGCCGTCTCTCCGGAAGTTATTGAAGATTTAGGTGTGTACATTGTGTCTTTCGACAGACCAGGGCACGGTGAAAGTGATCCAGATCCTAAGCGAACAACGAAGAGCTTGGCGTTAGATATAGAGGAGCTTGGTGATCAGCTGGAACTCGGATCCAAATTTTATGTGATTGGATACTCAATGGGAGGACAGGTCATCTGGAAGTGTCTTCAGTACATCCCTCATAGGCTAGCTGGAGCAGCACTGATCGCTCCGGCGATCAACTACTGGTGGCCAGGACTTCCTGCCAACCTGTCATCTTATGCCTATAAGAAGCAAGCTCCACAGGATCAATGGGCGCTTCGAGCTGCTCACTATATACCTTGGTTAACCTACTGGTGGAACACTCAGAATTTCTTTCCTAAACACAGCGTTTTATCCGGGAAAGTAGAGAATCTGCTTTCCCGCCAAGATTGGGAAACCATTAGGAATGCAAAGGTTTCTGGAAGAGAAAAGCACAAGGAACATGCCACACAGCAAGGAGAAGCTGAGTCCATCTTTCGCGACATCATAGTTGGATTTGGGAGCTGGGAATTTGATCCTACGGATCTGAAGAACCCTTTTGTCAACAACGAAGGCTCGGTCCATTTATGGCAGGGTGATGAAGATAAGTTTGTCTCAGTTGAGCTGCAACGCTATATTGCAGGAAAGCTTCCATGGATTCACTACCATGAGTTACCAGGTGGTGGACATTTGTTGCCAGCTGCAGATGGTATGAGTGAACAAAGAGACACCAAACACGGCAGCTTCAGCACCACACAAAAGCTAAAAGCAGCTGCTCACTCAGCCTATTTCTGCCATTTTCTTCTGCATAAACAAATTATTGTCACAGACGGAGGAGCGGAGGTTTCATACTTCATCTTCTCAAACATGTTTAAGAGGATCACATTCATCTTGTTGGTTGGATTGCTGGCGTGGGCATATCAGGCCGCCCGACCCCCACCTCCGACCATCTGTGGTTCGCCTGGCGGTCCACCCATAACAGCGCCTAGAATAAGGCTAAGGGATGGAAGATTTTTGGCCTACAAGGAACATGGTGTTCCAAAACCAATCGCAAAGTACAAGATTATCTTTGTTCATCCCTTCAGTAGTTCCCGACACGATCTAATCATTACAATATCCGTCTCTCCGGAAGTCATTGAAGATTTAGGTGTGTACATTGTGTCTTTCGACAGACCAGGGTACGGGGAAAGTGATCCGGATCCTAAGAGAACAGCAAAGAGCTTGGCGTTAGATATAGAGGAGCTTGGTGATCAGCTGGAACTCGGATCCAATTTTTATGTAATTGGATACTCAATGGGAGGACAGTGCATCTGGAAGTGTCTTCAGTACATCCCTCATAGGCTAGCAGGAGCAGCACTGATCGCTCCGGTGATCAACTACTGGTGGCCAGGACTTCCTGCCAACTTGTCATCTTATGCCTATAAGAAGCAACCTCCGCAGGATCAATGGGCGCTTCGAGCTGCTCACTATATACCTTGGTTAACCTACTGGTGGAACACTCAGAAATTCTTTCCTAAATCCAGCGTTGTATCCGGGAAACCAGAGAATATGTTTTCCCGCCAAGATTGGGAAATCATTAGGAATGCAAAGGTTTCTGGAAGAGAAAAGCACAAGGCACATGTCACGCAGCAAGGAGAAGCTGAGTCCATCTTTCGCGACATGGTAGTTGGATTTGGGAGCTGGGAATTTGATCTAATGGATCTGCAGAACCCCTTTGCCAGCAACGAAGGCTCGGTCCATCTATGGCAGGGTGACGAAGATAAGCTTGTGCCAGTTGAGCTGCAACGCTATATTGCCGAAAAGCTTCCATGGATTCACTACCATGAGGTACCAGGTGGTGGACATTTGTTTCCAGCTGCAGATGGTATGAGCGAAAGGATCACATGCATCTTGTTGGTTGGATTGCTGGCGTGGGCATATCAGGCCACCCGACCACCACCTCCGAACATCTGTGGTTCGCCTGGCGGTCCACCCGTCACAGCGCCTAGAATAAGGCTAAGGGATGGAAGATTTTTGGCCTACAAGGAACATGGTGTTCCAAAACAAGTGGCCAAGTACAAGATTATCTTTGTTCATCCCTTCTTTAGTTCCCGACATGATCCAATCATTGCAACAGCCGTCTCTCCGGAAGTTATTGAAGATTTAGGTGTGTACATTGTGTCTTTCGACAGACCAGGGTACGGTGAAAGTGATCCGGATCCTAAGCGAACAACGAAGAGCTTGGCGTTAGATATAGAGGAGCTTGGTGATCAGCTGGAACTCGGATCCAAATTTTATATGATTGGATACTCAATGGGAGGACAGGTCATCTGGAAGTGTCTTCAGTACATCCCTCATAGGCTAGCTGGAGCAGCACTGATCGCTCCGGTGATCAACTACTGGTGGCCAGGACTTCCTGCCAACCTGTCGTCTTATGCCTATAAGAAGCAAGCTCCACAGGATCAATGGGCGCTTCGAGCTGCCCACTATATACCTTGGTTAACCTACTGGTGGAACACTCAGAAATTCTTTCCTAAACACAGGGTTATGTTGTCCCGCCAAGATTGGGAAGCCATTAAGAATGCAAAGGTTTCTGGTAGAGAAAAGCACAAGGAACATGCCACACAGCAAGGAGAAGCTGAGTCCATCTTTCGCGACATGGTAGTTGGATTTGGGAGCTGGGAATTTGATCCTATGGATCTGCAGAACCCCTTTGCCAGCAACGAAGGCTCGGTCCATCTATGGCAGGGTGACGAAGATAAGCTTGTCCCAGTCGAGCTGCAACGCTATATTGCCGAAAAGCTTCCATGGATTCACTACCATGAGGTACCAGGTGGTGGACATTTGTTGCCAGCTCCAGATGGTATGAGTGAAGTCATCTTAAGGGCACTTCTAATTAAAGAG
>Maldo_HF_14268
ATGATACTAAATGACCGAAACGAGCAGCTCAGAGACACCAAACACGGCAGCTTCAGCACCACACAAAAGCTAAAAGCAGCTGCTCACTCAGCTTGTTTCTGCCATTTTCTTCTGCATAAACATATTATTGTCACAGACGGAGGATCGGAGGTTTCATACTTCATCTTCTCAAACATGTTTAAGAGGATCACATTCATCTTGTTGGTTGGATTGCTGGCGTGGGCATATCAGGCCGCCCGACCCCCACCTCCGAACATCTGTGGTTCGCCTGGCGGTCCACCCATAACAGCGCCTAGAATAAGGCTAAGGGATGGAAGATTTTTGGCCTACAAGGAACATGGTGTTCCAAAACCAATCGCAAAGTACAAGATTATCTTTGTTCATCCCTTCAGTAGTTCCCGACACGATCTAATCATTACAATATCCGTCTCTCCGGAAGTCATTGAAGATTTAGGTGTGTACATTGTGTCTTTCGACAGACCAGGGTACGGGGAAAGTGATCCGGATCCTAAGAGAACAGCAAAGAGCTTGGCGTTAGATATAGAGGAGCTTGGTGATCAGCTGGAACTCGGATCCAAATTTTATGTAATTGGATACTCAATGGGAGGACAGTGCATCTGGAAGTGTCTTCAGTACATCCCTCATAGGCTAACCGGAGCAGCGCTGATCGCTCCGGTGATCAACTACTGGTGGCCAGGACTTCCTGCCAACTTGTCAACTTATGCCTATAAGAAGCAACCTCCGCAGGATCAATGGGCGCTTAGAGCTGCTCACTATATACCTTGGTTAACCTACTGGTGGAACACTCAGAAATTCTTTCCTAAATCCAGCGTTGTATCCGGAAAACCAGAGCATATGTTTTCCCGCCAAGATTGGGAAATCATTAGGAATGCAAAGGTTTCTGGAAGAGAAAAGCACAAGGAACATGTCACGCAGCAAGGAGAAGCTGAGTCCATCTTTCGCGACATGATTGTTGGATTTGGGAGCTGGGAATTTAATCCTACGGATCTGAAGAACCCTTTTGTCAACAACGAAGGCTCGGTCCATCTATGGCAGGGTGACGAAGATAAGCTTGTTCCAGTTGAGCTGCAACGCTATATTGCCGAAAAGCTTCCATGGATTCACTACCATGAGGTACCAGGTGGTGGACATTTGTTGCCAGCTGCAGATGGTATGAGCGAAGTCATCTTAAAGGCACTTCTAATTAAA
>Maldo_HF_20010
ATGGCAGAAATTGTGGCTTCAGGATCTTGCTCGTCACCACAAGGCACAAACATCACCGATCAAATGGGGAGAGGGACTGTCGGAATTGATGATGATAGGTCGCAATCATCGTCGTCGTCTATAACGGAGGATGACGATCGCAGTCGCTGTAGAAGAAAGGGATTGGAAATAGGGATTGGGGTCACCGGAGAAGAGAGGGATTGTGGGTGCGTCGCTAGAAATGAGAGGGGATTCAGGTTCGATGAGGGAGAAGAAGAATGTTTGGTTTGCAGAACAAGGGATATGCGGTGGTTAGAAGATGCAATCACAAGACAAAGGCTCCGGGTCAAAGAGGCGATCCAACCTCCTCCATCGAAGATATGTGGCTCTCCTGATGGGCCTCCTGTTACAGGATCAAGAATAAAACTTAGGGATGGAAGGCATTTGGCCTACAAAGAGCATGGAGTCCCAAAAGATAATGCACAGCATAAAATAGTTTATGTCCACGGTATTGATAATTGCGGGCATGATGCTGTCGTTGTTGAAGCCATGTCTCCGGAAACTGTGAAAGACTTGGGGATCTATGTTGTCACTTTTGACAGACCTGGTTATGGAGAAAGTGATCCTAATCCAAAGCGAACGGTGAAGAGCATGGCTACAGATATAGAGGAGCTGGCTGACCAATTGGGTTTAGGACACAGATTTTATGTAATTGGTTTCTCCATGGGTGGACAGGTGATTTGGAGCTGCCTCAAATTCATCCCTCACAGGAATGGAAGTGAACAGGTTCTGCATGATTGCTGGAGCAGCACTATTAGCGCCCGTGGTTTACTATTGGTGGTATTCCTGCAAATCTATCCAGTCAAGCTTACTCCCAACAGCTTCTGCAAGACCAATGGGCAGTTCGTTCGCACTACACCCCTTGGCTTACCTACTTTTGAAACACTCAAAAATGGTTTCCCAGTTCAAGTCTTCTGGCTCACTGTAGAGATTGTCTTTCTGACCAAGACAAAGAACTTATACCTAAGATTCTTAAAGGACGACCAAATGTGGAAGATATCGGCCGCGTCGGCGAGAGCTCACACCCGAAGAGCCAAGCAAAACAGCTCCTTCCAGCTTCCGGCAGGGATTTATAAGACAGCACTTGTAGCGTTGTTTATTGGATTATTGGCATGGGCATACAAGGTGATCCAACCTCCTCCATCGAAGATATGTGGCTCTCCTGATGGGCCTCCGGTTACAGGACCAAGAATAAAACTTAGGGATGGAAGGGAAGGCATTTGGCATACAAAGAGCATGGAGTCCCAAAAGATAATGCACAGCATAAAATATTGCAGGCATGATGCTGTCGTTGCGGAAACCATGTCTCCGGAAACTGTGAAAGACTTGGGGATCTACGTTGTGTCTTTTGACAGACCTGGTTATGGAGAAAGTGATCCTAATCCAAAGCGAACAGTGAAAAGCATGGCTTCAGATATAGAGGAACTGGCTGATCAATTAGGTTTAGGACACAGATTTTATGTAATTGGTTTCTCCATGGGCGGACAGGTGATTTGGAGCTGCCTCAAGTACATCCCTCACAGGATTGCTGGAGCAGTACTATTAGCGCCCGTGGTTAACTATTGGTGGACTGTCAAGCTTTACTCCCAACAGCTTCTGCAAGACCAATGGGCAGTTCGTGTGTCGCACTACACCCCTTGGCTTACCTACTTTTGGAACACTCAAAAATGGTTTCCCAGCTCAAGTGTTCTGGCTCAGAGTAGTGATTGTTTTTCTGACCAAGACAAAGAACTTATACCTACGATTCTTAAAGGACGACCACTTGTGGGACAGGTAAGACAGCAAGGAGAGTTTGAGACCGTTTACCGTGACATGAATGTTGGATTTGGGACCTGGGAATTCAGTCCTCTGGCACTGGAAAACCCATTCCCGAACAATGATGCTTCTGTCCACGTGTGGCAAGGAGATGAAGATCGCATGGTACCTGTTTTACTACAACGCTACATTGCTGAACGGCTTCCTTGGATCCGTTATCATGAGATACCAGGTGCTGGACACTTGTTCCCACTTGCTGATGGGATGTGGGAGACCATTGTCAAGGCACTTTTAGCTGACGGA
>Maldo_HF_36457
ATGGCGGGAGGAGTGAACAGGAAGATATCAGCTGCGTCGGCGAGAGCTCACACCCGAAGAGCCAAGCAAAACAGCTCCTTCCAGCTTCCGGCGGGGATTTTTAAGACAACACTAGTAGCGTTGGTTATTGGACTTTCGGCATGGGCATATCAGGCAATCCAACCTCCTCCATCAAAGATATGTGGCTCTCCTGATGGGCCTCCTGTTACAGGACCAAGAATAAAACTTAGGGATGGAAGGCATTTAGCCTACCAAGAGCATGGAGTCCCAAAAGATAATGCGCAGCATAAAATAGTTTATCTCCATGGTATCGATAGTTGCAGGCATGATGCTGTCATTCCCAACTTCCTGTCTCCGGAAACCGTGAAAGACTTGGGGATCTACGTTGTGTCTTTTGACAGACCTGGTTATGGAGAAAGTGATCCTAATCCAAAGAGAACGGTGAAGAGTATGGCTACAGATATAGAGGAGCTGGCTGATCAATTGGGTTTAGGACACAGATTTTATGTAATTGGTTTCTCCATGGGTGGACAGGTGATTTGGAGCTGCCTCAAATATATCCCTCACAGGATCGCAGGAGCAGCACTGGTAGCTCCAGCGGTAAACTACTGGTGGACTGGTATTCCTTCAAATCTATCTAGTCAAGCTTACTCCCAACAGCTTCAGTCAGACCAGTGGGCAGTTCGTGTGTCTCACTACACCCCTTGGCTTACATACTTCTGGAACACTCAAAAATGGTTTCCTGGTTCAAGTGTTCTGGCTCGAAGTATAGATTGTCTTTCTGACCAAGACAAAGAAATCCTGCCCAAGCTTCAAAAAAGAGAACCATATGCGGGACAGGTACGACAGCAAGGAGAATTTGAGTCCATTTACCGTGACATGAATGTTGGATTTGGGACCTGGGAATTCAGTCCTCTGGAACTGGAAAACCCATTCCCTAACAATGAAGCTTCTGTCCACGTGTGGCAAGGAGATGAAGATCGCATGGTACCCGTTATACTGCAACGCTACATTGCTGAACAGCTTCCATGGATCCACTATCATGAGATACCAGGTGCTGGACATTTGTTGCCACTTGCTGATGGGATGTGCGAGACCATTGTCAAGGCACTTTTAACCGACGGA
>Maldo_HF_40738
TGGTTGAGCAAGAATCTATCAGCTGCTTCAGCAAGGCTGGAACACAGCAAGACCAGACCTACTTCTTTTCTACTATTTTCAGGTGGGGTTCGCGGGGGGAAGGGGCGGGGGAAGCCTCGAAGCCGGGGTGGGCATATATTTTGTGGATCACCAGGCGGTCCTCCTGTCACTTCTCCTAGAGTGAAACTCAGTGATGGTAGGCATTTGGCCTACAGGGAATTGGGTGTTCCAAAAGAAGAGGCGAAACACAAGATCATTGTCATTCATGGTTTTTTAAGTTCCAAAGATTTGAGTTTGCCCGTCGCTCAAGTA
>Maldo_HF_40739
ATGTGCCACATGGCTATACATCAGCTGGTTAGAATCAAATTACCAAACTCACTAACAGGCGATGTGAGCTGGCATACGGCAGCAGAAGCTGCCATTTCAAAGCCAAGTGATGTGGCTGAAGAAGCAGAAGAAGTTGCTGCAGCTTCGCCAAGAATCAAGCTTGCAGATGGACGGCATCTGGCTTACAGAGAAAGTGGGGTCCCCAAGAGCAAGGCAAACTACAAGATCATCATGGTTCATGGCTTTGGAAGCTCAAAGGAAATGAGTTTCCTCGCTCCCCAAGAATTAATTGATGAGTTGGGGATATATTTCCTGCTCTACGATCGGGCTGGTTATGGAGAAAGTGATCCGAATCCAAAGCGTTCGGTCAAGAGTGAAGCCCTTGACATCGAACAGCTAGCCGATCAGTTAGAGTTAGGGTCAAAGTTTTATGTCATTGGAGTCTCAATGGGATCGTATTCCACCTGGAGTTGCATCAAACATATACCACACAGGCTCGCAGGTGTGGCCTTAGTAGTTCCAGTTGTGAATTACCGGTGGCCTTCTCTTCCCGAGAAACTAATAAAGGATGATTACCGCAGGAAACTCATACATTGGGGGCTCTTGTTTGCAGAATTTGCCCCGGGATTACTGCGGTGGTGGGTTACTCAGAAATGGCTCCCCTCAACGTCTGTCATGGAAAGAAACCCGGTATTCTTCAACAGCAAAGACATGGATGTCCTGAAAGTAATACCAGGGTTCCCAATGCTCACTCAGGAGAAGCTACGACAACGAGTGGTTTTCGATACTCTGCATCATGACTTCAAATTGGCTTTCACACCGTGGGATTTTGATCCCATGGATCTCAGTAACCCATTCCCGCAAAACCAGCGCTCTGTTCACATCTGGCAAGGTTACGAAGATAAAGTTGTGCCGTTTGAACTTCAAAGATATGTTTCAAGTAAGCTACCCTGGATTCAATATCACGAAGTTCCTGATGGCGGACATTTGCTTGTGCATTATAACGGTTTATGTGAGGCGATTCTGAGGGCCCTTTTGCTCGGAGAAGAACATCCCCATTACAAACCTAATATACCCAAAATTGTTCCA
>Malba_002958
ATGACTCAGAAATGGTTCCCTTCATTAAGTATCCTGGCTGGGAATACCGCAATTTTCTGCCCTAAAGATTTAGAGATGTTGCAGAAACTCTCAAAAACACCAAGTATTGGTCAGGAAAAGATTACCCAGCAAGGAGAGCAAGAATCTCTGTTCCGAAACATACTGGCCGGTTATGGAAAATGGGAATTCGACCCCATGGACCTGAACAATCCCTTCCCAGACAATGAGGGATCAGTTCACATTTGGCAAGGCTATGAAGACAAGATCATTCCTTACAAACTAAACCGTTACATTGCAGAGAAGCTTCCCTGGATTCGATATCAGTTATCACGAAATTCC
>Malba_002960
ATGCCCGGGAAGATTTCAAAACCAAGTGATGTGGCTGAAGAAGCAGAAGAAGTTGCTGCAGCTTCACCAAGAATCAAGCTTGCAGATGGACGGCATCTGGCTTACAGAGAAAGTGGGGTCCCCAAGAGCAAGGCAAACTACAAGATCATCATGGTTCATGGCTTTGGAAGCTCAAAGGAAATGAGTTTCCTCGCTCCCCAAGAATTAATTGATGAGTTGGGGATATATTTCCTGCTCTACGATCGGGCTGGTTATGGAGAAAGTGATCCGAATCCAAAGCGTTCGGTCAAGAGTGAAGCCCTTGACATCGAACAGCTAGCCGATCAGTTAGAGCTAGGGTCGAAGTTTTATGTCATTGGAGTCTCAATGGGATCGTATTCCACCTGGAGTTGCATCAAACATATACCACACAGGCTCGCAGGTGTGGCCTTGGTAGTTCCAGTTGTGAATTACCGGTGGCCTTCTCTTCCCGAGAAACTAATAAAGGATGATTACCGCAGGAAACTCATACATTGGGGGCTCTTGTTTGCAGAATTTGCCCCGGGATTACTGCGGTGGTGGGTAACTCAGAAATGGCTCCCCTCAACGTCTGTCATGGAAAGAAACCCGGTATTCTTCAACAGCAAAGACATGGATGTCCTGAAAGTAATACCAGGGTTCCCAATGCTCACTCAGGAGAAGCTACGACAACGAGTGGTTTTCGATACTCTGCATCATGACTTCAAATTGGCTTTCACACCGTGGGATTTTGATCCCATGGATCTCAGTAACCCATTCCCGCAAAACCAGCGCTCTGTTCACATCTGGCAAGGTTACGAAGATAAAGTTGTGCCGTTTGAACTTCAAAGATATGTTTCAACAAAGCTTGATCGAAACCGTAGAACTCGTCGTTCTCTTCACGGTACGGAAATTGTGTTACCAGATAACCTTAGTAATGAAGCCGGTAAATTGTGGTTTAACCTAGCTCCGTTACACACAGTTACTCTAAAGCTCAGGCATTTGGCTAAGGTCAGTTACTACATGCGTGTAGATGATTTCTGGCCGGTGACGAAGTGTGGACTCCACATGGACGAA
>Malba_026779
ATGCAAAGGTTTCTGGAAGAGAAAAGCGCAAGGTACTTTCCTTATTCGATCGCTAATTGTTTACGATTTTATAGAAACTCGGCAGCGTTGATAATTTTTGTTTTGTTTTGTTATTTGTTTGGGCAGGAACATGCCACGCAGAAAGGAGAAGCTGAGTTCATCTTTCGCGACATCATAGTTGGATTTGGGAGCTGGGAATTTGATCCTACGGATCTGAAGAACCCTTTTGTCAACAACGAAGGCTCGGTCCATCTATGGCAGGGGGACGAAGATAAGTTTGTCTCAGTTGAGCTGCAACGCTATATTGCCAGAAAGCTTCCATGGATTCACTACCATGAGTTACCAGGTGGTGGTCATTTGTTGCCAGCTGCAGATGGTATGAGTGAAGTCATCTTAAAGGCATTTCTAATTAAAGAG
>Malba_026780
ATGTTTAAGAGGATCGCATTCATCTTGTTGGTTGGATTGCTGGCGTGGGCGTATCAGGCCGCCCGACCACCACCTCCGAACATCTGTGGTTCGCCTGGCGGTCCACCCGTCACAGCGCCTAGAATAAGGCTAAGGGATGGAAGATTTTTGGCCTACAAGGAACATGGTGTTCCAAAACATGAAAGTGATCCGGATACTAAGCGAACAGCGAAGAGCTTGGCGTTAGATATAGAGGAGCTTGGTGATCAGCTAGAACTCGGATCCAAATTTTATGTGATTGGATTCTCAATGGGAGGACAAGTCATTTGGAAGTGTCTTCAGTACATCCCTCATAGGCTAGCTGGAGCAGCACTGATCGCTCCGGTGATCAACTACTGGTGGCCAGGACTTCCTGCCAACCTGTCATCTTATGCCTATAAGAAGCAAGCTCCACATGATCAATGGGCGCTTCGAGCTGCTCACTATATACCTTGGTTAACCTACTGGTGGAACACTCAGAATTTCTTTCCTAAACTCAGCGTTGTATCCGGGAAAGCAGAGAATATGTTTTCCCGCCAAGATTGGGAAATCATTAGGAATGCAAATGTTTCTGGAAGAGAAAAGCACAAGGAACATGTCACGCAGCAAGGAGAAGCTGAGTCCATCTTTCGCGACATCATAGTTGGATTTGGGAGCTGGGAATTTGATCCTACGGATCTGAAGAATCCTTTTGTCAACAACGAAGGCTCGGTCCATCTATGGCAGGGTGACGAAGATAAGCTTGTCCCAGTAGAGCTGCAACGCTATATTGCCGTAAAGCTTCCATGGATTCACTACCATGAGTTACCAGGTGGTGGACATTTGTTGCCAGCTGTAGATGGTATGAGTGAAGTCATCTTAAAGGCACTTCTAATTAAAGAG
>Malba_026781
TCAAAGATGTTTAACAGGATCGCATTCATCTTGGTTGTTGGATTGCTGGCGTGGGCACATCAGGCCGCCCGACCACCCCCTCCAAACATCTGTGGTTCGCCTGGCGGTCCACTTGTCACAGCGCCTAGAATAAGGCTAAGGGATGGAAGATTTTTGGCCTACAAGGAACATGGTGTTCCAAAACAAGGGGCCAAGTATAAGATTATCTTTGTTCATCCCTTCGGTACTTCCCGACATGATCCAGTCATTGCAACATCTGTCTCTCCGGAAGTTATTGAAGATTTAGGTGCGTACATTGTGTCTTTCGACAGACCAGGGTACGGTGAAAGTGATCCGGATCCTAAGCGAACAGCGAAGAGCTTGGCGTTAGATATAGAGGAGCTTGGTGATCAGCTGGAACTCGGATCCAAATTTTATGTAATTGGATACTCAATGGGAGGACAGGTCATTTGGAAGTGTCTCCAGTACATCCCTCATAGGCTAGCAGGAGCAGCGCTGATCGCTCCCGTGATCAATTACTGGTGGCCAGGACTTCCTGCCAACTTGTCATCCTATGCCTATAAGAAGCAACCTCCACAGGATCAATGGGCACTTCGAGTTGCTCACTATATACCTTGGTTAACATACTGGTGGAACACTCAGAAATTCTTTCCTTCATCCAGCGTTGTATCCGGTAAACCAGAGAAGGTGTTTTCCCGCCAAGATTGGGAAATCATTAGGAATAGAAAGGTTTCTGGAAGTGAAAAACACAAGGCACATGTCACGCAGCAAGGAGAAGCTGAGTCCATCTTTCGCGACATGATTGTTGGATTTGGGAGCTGGGAATTTGGTCCTATGGATCTGAAGAACCCTTTTGCCAGCAATGAAGGCTTGGTCCATCTATGGCAGGGTGACGAAGATAAGCTTGTCCCAGTTGAGCTGCAACGCTATATTGCCGAAAAGCTTCCATGGATTCACTACCATGAGGTACCAGGTGGTGGACATTTGTTGCCAGCTGCAGATGGTATGAGTGAGGTCATCTTAAAGGCATTTCTAATTAGAGAGAAG
>Malba_030127
ATGGCCGGAGGAGTGAACAGGAAGATATCAGCTGCGTCGGCGAGAGCTCACACCCGAAGAGCCAAGCAAAACAGCTCCTTCCAGCTTCCGGCGGGGATTTTTAAGACAACACTAGTAGCGTTGGTTATTGGACTTTCGGCATGGGCATATCAGGCAATCCAACCTCCTCCATCAAAGATATGTGGCTCTCCTGATGGGCCTCCTGTTACAGGACCAAGAATAAAACTTAGGGATGGAAGGCATTTAGCCTACCAAGAGCATGGAGTCCCAAAAGATAATGCGCAGCATAAAATAGTTTATCTCCATGGTATTGATAGTTGCAGGCATGATGCTGTCATTCCCAACTTCCTGTCTCCGGAAACCGTGAAAGACTTGGGGATCTACGTTGTGTCGTTTGACAGACCTGGTTATGGAGAAAGTGATCCTAATCCAAAGCGAACGGTGAAGAGTATGGCTACAGATATAGAGGAGCTGGCTGATCAATTGGGTTTAGGACACAGATTTTATGTAATTGGTTTCTCCATGGGTGGACAGGTGGTTTGGAGCTGCCTCAAATATATCCCTCACAGGATCGCAGGAGCAGCACTGGTAGCTCCAGCAGTAAACTACTGGTGGACTGGTATTCCTTCAAATCTATCTAGTCAAGCTTACTCCCAACAGCTTCAGTCAGACCAGTGGGCAGTTCGTGTGTCTCACTACGCCCCTTGGCTTACATACTTTTGGAACACTCAAAAATGGTTTCCTGGTTCAAGTGTTCTGGCTCGAAGTATAGATTGTCTTTCTGACCAAGACAAAGAAATCCTGCCTAAGCTTCAAAAAAGAGAACCATATGTGGGACAGGTACGACAGCAAGGAGAATTTGAGTCCATTTACCGTGACATGAATGTTGGATTTGGGACCTGGGAATTCAGTCCTCTGGAACTGGAAAACCCATTCCCTAACAATGAAGCTTCTGTCCACGTGTGGCATGGAGATGAAGATCGCATGGTACCCGTTTTACTGCAACGCTACATTGCTGAACAGCTTCCATGGATCCACTATCATGAGATACCAGGTGCTGGACATTTGTTGCCGCTTGCTGATGGGATGTGCGAGACCATTGTCAAGGCACTTTTAAACGACGGA
>Malba_031225
ATGGAGGGAGGGTGGGTGCAGATGAGAGAAGGGAGGAAGGGTCTGGGGACTTGGGCCGAGCTTAATCAAATGGTGGTGGTTGTGGAAGAGAAGAAGAAGAAGAGAAGGAATGAAAGTGTCCCCATGGATGCAGAGGAGAGAAATGAGGGGCTCGAGGTGTTAGTTTCTCGAGAAAATGTGGATTTGATTGGAAAGCATGATGCTGTCATTGCTGAAACCATGTCTCCGGAAACTGTGAAAGACTTGGGGATCTATGTTGTTACTTTTGACAGACCTGGTTATGGCAAAAGTGACCCTAATCCAAAGCGAATGGTGAAGAGCATGGCTACAGATATAGAGGAGCTGGCTGACCAATTGGGTTTTGGACACAGATTTTATGTAATTGGTTTCTCCATGGGCGGACAGGTGACTTGGAGCTGCCTCAAATTCATCCCTCACAGTAGAGATTGTCTTTCTGACCAAGACAAAGAACTTATACCTAAGATTCTTAAAGGACGACCAAATGTGGTAAGTACCCCATATTTTGGAAAATTCCGTAGAATTATTATTTTT
>Malba_031226
ATGGCGGGAGGAGTGAACAGGAAGATATCGGCCGCGTCGGCGAGAACTCACACCCGAAGAGCCAAGCAAAACAGCTCCTTCCAGCTTCCGGCAGGGATTTATAAGACAGCACTTGTAGTGTTGTTTATTGGATTATCGGCATGGGCATACAAGGTGATCCAACCTCCTCCATCGAAGATATGTGGTTCTCCTGATGGGCCTCCGGTTACAGGACCAAGAATAAAACTTAGGGATGGAAGGCATTTGGCATACAAAGAGCATGGAGTCCCAAAAGATAATGCACAGCATAAAATAGTTTTTGTCCATGGTGTTGATAGTTGCAGGCATGATGCTGTCGTTGCTGAAACCATGTCTCCGGAAACTGTGAAAGACTTGGGGATCTACGTTGTGTCTTTTGACAGACCTGGTTATGGAGAAAGTGATCCTAATCCAAAGCGAACAGTGAAAAGCATGGCTTCAGATATAGAGGAACTGGCTGATCAATTAGGTTTAGGACACAGATTTTATGTAATTGGTTTCTCCATGGGCGGACAGGTGATTTGGAGCTGCCTCAAGTACATCCCTCACAGGATTGCTGGAGCAGTACTATTAGCGCCCGTGGTTAACTATTGGTGGACTGGTATTCCTGCAAATCTATCCAGTCAAGCTTACTCCCAACAGCTTCTGCAAGACCAATGGGCACTCAAGTGTTCTGGCTCAGAG
>Malba_031227
ATGTGGATTCCTCAGGGACAGGTAAGACAGCAAGGAGAGTTTGAGACCGTTTACCGTGACATGAATGTTGGATTTGGGACCTGGGAATTCAGTCCTCTGGCACTGGAAAACCCATTCCCGAACAGTGAAGCTTCTGTCCACGTGTGGCAAGGAGATGAAGATCGCATGGCACCTGTTTTACTACAACGCTACATTGCCGAACAGCTTCCTTGGATCCGTTATCATGAGATACCAGGTGCTGGACACTTGTTCCCACATGCTGATGGGATGTGCGAGACCATTGTCAAGGCACTTTTAGCTGACGGA
>Malba_031711
ATGATTGGCCCAGTAGCAATAGCTTTGACTGTGGGTCTTCTTGGATGGGCTTATCAGGCACTAAAGCCTCCCCATCCCAAAATATGTGGATCGCCGGACGGTCCTCCTGTCACTTCTCCTAGAGTAAAACTCAGTGATGGGAGGCATTTGGCTTACAGGGAATTGGGAGTTCCAAAAGAAGAGGCGAAACACAAGATCATCGTCATTCATGGCTTTTTAAGTTCCAAAGATATGAGTTTGCCCGTCACTCAAGAACTCATAGAGGAGTTAAGGATATATTTCCTGTTCTTTGACAGAGCTGGCTATGGAGAGAGTGATCCATATCCTTCACGTTCTGTGAAGAGCGAAGCTTTTGATATTCAAGAGCTAGCTGACAAGTTGCTGATTGGGTCTAAATTTTATGTAATCGGAATCTCAATGGGAGCTTACCCTGTTTGGAGTTGCTTGAAATACATATCACACAGATTGTCTGGAGCTTCCCTGGTAGTTCCCTTTGTGAACTACTGGTGGCCTCGTTTTCCTGCTGATCTATCAAGGGAGTCCCTTGGTACACTGCAGCTATCAGACCAATGGACATTCCGAGTTGCACATTACACTCCTTGGTTATTCCATTGGTGGATGACCCAGAAATGGTTCCCTTCACTAAGTATCTTGGCTGGGAATAACGCAATTTTCTGCCCAAAAGATTTAGAGATGTTGCAGAAACTCTCAGAAACACCAAGTCTTGGTCAGGAAAAGATTACGCAGCAAGGAGAGCACGAATCACTGTTCCGAGACATACTGGCTGGTTATGGAAAATGGGAATTCGACCCCTTGGATCTCAGCAATCCCTTCCCTGACAACGAGGGATCAGTTCACATTTGGCAAGGCTATGAGGACAGGATCATTCCTTACAAACTAAACCGTCATATTGCAGAGAAGCTTCCCTGGATTCATTACCATGAAGTTCCTGATTTTGGGCATTTTCTGATGTTCGACAAGAACCAATGTGAAGCCGTTTTGAAGGCACTTTTGCTTGGATTA
>Malba_031713
ATGCCAGGAAAGAATTCAAAAACAAGTGCTGTGGCTGAAGAAGCAGAAGAAGTTGCTGCAGCTTCACCAAGAATAAAGCTTGCAGATGGAAGGCATCTGGCCTACAGAGAAAGTGGGGTCCCCAAGAACAAGGCAAACTACAAGATCATCATGGTTCATGGCTTTGGAAGCTCCAAGGAAATGAGTTTCCTGGCTCCCCAAGAATTAATTGATGAGTTGGGGATATATTTCCTGCTCTACGACCGGGCAGGTTATGGAGAAAGTGATCCAAATCCTAAGCGTTCGGTCAAGAGTGAAGCCCTTGACATCGAACAACTAGCCGATCGGTTAGAGCTAGGCTCGAAGTTTTATGTCATTGGAGTCTCAATGGGATCATATTCCACCTGGAGTTGCATCAAACATATACCGCACAGGCTGGCAGGTGTGGCCTTAGTAGTTCCAGTTGTCAATTACCAATGGCCTTCTCTTCCCAAGAAACTGATAAAGGATGATTATCGGAGAAAACTCATCCATTGGGGCCTCTTGTTTGCAGAATTTGCCCCGGGACTACTGCGGTGGTGGGTAACTCAGAAGTGGCTCCCCTCAACGTCTGTCATGGAAAGAAACCCAGTATTCTTCAGCAGCAAAGACATGGATGTCCTCAAAATAATACCAGGCTTCCCAATGCTGACTCAGGAGAATCTACGGCAACGGGTGGTTTTCAATACTCTGCATCGTGACTTCAAATTGGCATTCACTCCTTGGGATTTCGATCCAATGGATCTCAGTAACCCATTCCCACAAAACCAGCGGTCTGTTCACATTTGGCAAGGTTACGAAGATAAGGTTGTGCCGTTTCAACTTCAGAGATTCGTTTCAAGTAAGCTGCCGTGGATTCAGTATCACGAAGTTCCCGATGGCGGACATTTGATTGTGCATTATGCCGGTTTAAGTGAGGCGATTCTGAGGGCGCTTTTGCTCGGAGAAGAACATCCTCATTACAAACCTAGTATACCCAAACTTGTTTCA
>Malba_032106
ATGTTTAAGAGGATCACATTCATCTTGTTGGTTGGATTGCTGGCGTGGGCATATCAGGCCGCCCGACCCCCACCTCCGACCATCTGTGGTTCGCCTGGCGGTCCACCCATAACAGCGCCTAGAATAAGGCTAAGGGATGGAAGATTTTTGGCCTACAAGGAACATGGTGTTCCAAAACCAATCGCAAAGTACAAGATTATCTTTGTTCATCCCTTCAGTAGTTCCCGACACGATCTAATCATTACAATATCCGTCTCTCCGGAAGTCATTGAAGATTTAGGTGTGTACATTGTGTCTTTCGACAGACCAGGGTACGGGGAAAGTGATCCGGATCCTAAGAGAACAGCAAAGAGCTTGGCGTTAGATATAGAGGAGCTTGGTGATCAGTTGGAACTCGGATCCAATTTTTATGTAATTGGATACTCAATGGGAGGACAGTGCATCTGGAAGTGTCTTCAGTACATTCCTCATAGGCTAGCAGGAGCAGCACTGATCGCTCCGGTGATCAACTACTGGTGGCCAGGACTTCCTGCCAACTTGTCATCTTATGCCTATAAGAAGCAACCTCCGCAGGATCAATGGGCGCTTCGAGCTGCTCACTATATACCTTGGTTAACCTACTGGTGGAACACTCAGAAATTCTTTCCTAAATCCAGCGTTGTATCCAGGAAACCAGAGAATATGTTTTCCCACCAAGATTGGGAAATCATTAGGAATGCAAAGGTTTCTGGAAGAGAAAAGCACAAGGCACATGTCACACAGCAAGGAGAAGCTGAGTCCATCTTTCGCGACATGGTAGTTGGATTTGGGAGCTGGGAATTTGATCTAATGGATCTGCAGAACCCATTTACCAGCAACGAAGGCTCGGTCCATCTATGGCAGGGTGACGAAGATAAGCTTGTCCCAGTTGAGCTGCAACGCTATATTGCCGAAAAGCTTCCGTGGATTCACTACCATGAGGTACCAGGTGGTGGACATTTGTTTCCAGCTGCAGATGGTATGAGCGAAGTCATCCTAAAGGCACTTCTAATT
>Malba_032107
ATGTTTAAGAGGATCACATTCATCTTGTTGGTTGGATTGCTGGCATGGGCATATCAGGCCACCCGACCACCGCCTCCGAACATCTGTGGTTCGCCTGGCGGTCCACCCGTCACAGCGCCTAGAATAAGGCTAAGGGATGGAAGATTTTTGGCCTACAAGGAACATGGTATTCCAAAACAAGTGGCCAAGTACAAGATTATCTTTGTTCATCCCTTCTTTAGTTCCCGACATGATCCAATCATTGCAACAGCCGTCTCTCCAGAAGTTATTGAAGATTTAGGTGTGTACATTGTGTCTTTCGACAGACCAGGGTACGGTGAAAGTGATCCGGATCCTAAGCGAACAACGAAGAGCTTGGCGTTAGATATAGAGGAGCTTGGTGATCAGCTGGAACTCGGATCCAAATTTTATATGATTGGATACTCAATGGGAGGACAGGTCATCTGGAAGTGTCTTCAGTACATCCCTCATAGGCTAGCTGGAGTAGCACTGATCGCTCCGGTGATCAACTACTGGTGGCCAGGACTTCCTGCCAACCTGTCACCTTATGCCTATAAGAAGCAAGCTCCACAGGATCAATGGGCGCTTCGAGTTGCCCACTATATGCCTTGGTTAACCTACTGGTGGAACACTCAGAAATTCTTTCCTAAACACAGGGTTATGTTGTCCCGCCAAGATTGGGAAGCCATTAAGAATGCAAAGGTTTCTGGAAGAGAAAAGCACAAGGAACATGCCACACAACAAGGAGAAGCTGAGTCCATCTTTCGCGACATGGTAGTTGGATTTGGGAGCTGGGAATTTGATCCTATGGATCTGCAGAACCCCTTTGCCAGCAACGAAGGCTCGGTCCATCTATGGCAGGGTGACGAAGATAAGCTTGTCCCAGTTGAGTTGCAACGCTATATTGCCGAAAAGCTTCCATGGATTCACTACCATGAGGTACCAGGTGGTGGACATTTGTTGCCAGCTCCAGATGGTATGAGTGAAGTCATCTTAAGGGCACTTCTAATTAAAGAG
>Malsi_03g012510
ATGGTAGATCCGCCACCACCACCAAGAGGAAGAACCCATGAAGAAACTAATGAACAGAAAATGGGGTGTTTGCAAGATAAGACAAAGACAACAAAGGAGTTGATGAGTATCTCCACACTCAGGGACCTAATAGTGCACTTTGGCAATTGGGAATTCGATCCCATGGACCTGAAAGATCCATTTCCTCATAATCAAGTGGACAGCCCCCTAGCGCCGAACATTGCTCATAATAAAGGCTCTGTTCACCTATGGCAGGGTAATGAAGATAAACTGGTCCCGAGAGTGCTCTATGTGAAGCCATTTTCTGGGAACTTGTGCTCGGAGAAGAACCTTTGCGCTGCTACTAGTTTTAATGAGACTAGAAGGGACTCGCCCAAACTAAAGGCTTCTCTAGCCGGTCTTAGCGAGACCCCCAATATTGAGCGGACTGCTAATCCGCTTCGCCCCTTCTTGCTTCGTCCCTCTTATCAACGATTG
>Malsi_03g012520
ATGCCCGGGAAGATTTCAAAACCAAGTGATGTGGCTGAAGAAGCAGAAGAAGTTGCTGCAGCTTCACCAAGAATCAAGCTTGCAGATGGACGGCATCTGGCTTACAGAGAAAGTGGGGTCCCCAAGAGCAAGGCAAACTACAAGATCATCATGGTTCATGGCTTTGGAAGCTCAAAGGAAATGAATTTCCTCGCTCCCCAAGTAACTACTCTTCCTCTTGATCTCAAGGAATTAATTGATGAGTTGGGGATATATTTCCTGCTCTACGATCGGGCTGGTTATGGAGAAAGTGATCCGAATCCAAAGCGTTCGGTCAAGAGTGAAGCCCTTGACATCGAACAGCTAGCCGATCAGTTAGAGTTAGGGTCAAAGTTTTATGTCATTGGAGTCTCAATGGGATCGTATTCCACCTGGAGTTGCATCAAACATATACCACACAGGCTCGCAGGTGTGGCCTTAGTAGTTCCAGTTGTGAATTACCGGTGGCCTTCTCTTCCCGAGAAACTAATAAAGGATGATTACCGCAGGAAACTCATACATTGGGGGCTCTTGTTTGCAGAATTTGCCCCGGGATTACTGCGGTGGTGGGTAACTCAGAAATGGCTCCCCTCAACGTCTGTCATGGAAAGAAACCCGGTATTCTTCAACAGCAAAGACATGGATGTCCTGAAAGTAATACCAGGGTTCCCAATGCTCACTCAGGAGAAGCTACGACAACGAGTGGTTTTCGATACTCTGCATCATGACTTCAAATTGGCTTTCACACCGTGGGATTTTGATCCCATGGATCTCAGTAACCCATTCCCGCAAAACCAGCGCTCTGTTCACATCTGGCAAGGTTACGAAGATAAAGTTGTGCCGTTTGAACTTCAAAGATATGTTTCAAGTAAGCTACCCTGGATTCAGTATCACGAAGTTCCTGAAGGCGGACATTTGCTTGTGCATTATACCGGTTTATGTGAGGCGATTCTGAGGGCGCTTTTGCTCGGAGAAGAACATCCCCATTACAAACCTAATATACCCAAAATTGTTCCA
>Malsi_07g005470
ATGTTTAAGAGGATCACATTCATCTTGTTGGTTGGATTGCTGGCGTGGGCGTATCAGGCCGCCCGACCACCACCTCCGAACATCTGTGGTTCGCCTGGCGGTCCACCCGAACATGGTGTTCCAAAACAAGTGACCAAGTACAAGATTATCTTTGTTCATCCCTTCTTTAGTTCCCGACATGATCCAATCATTGCAACAGCCGTCTCTCCGATGTTTAAGAGGATCGCATTCATCTTGTTGGTTGGATTGCTGGCATGGGCGTATCAGGCCGCCCGACCACCACCTCCGAACATCTGTGGTTCGCCTGGCGGTCCACCTGTCACAGCGCCTAGAATAAGGCTAAGGGATGGAAGATTTTTGGCCTACAAGGAACATGGTGTTCCAAAACAAGTGGCCAAGTATAAGATTATCTTTGTTCATCCCTTCGGTGCTTCCCGACATGATCCAGTCATTGCAACATCTGTCTCTCCGGAAGTTATTGAAGATTTAGGTGTGTACATTGTGTCTTTCGACAGACCAGGGTACGGTGAAAGTGATCCGGATACTAAGCGAACAGCGAAGAGCTTGGCGTTAGATATAGAGGAGCTTGGTGATCAGCTAGAACTCGGATCCAAATTTTATGTGATTGGATTCTCAATGGGAGGACAAGTCATTTGGAAGTGTCTTCAGTACATCCCTCATAGGCTAGCTGGAGCAGCACTGATCGCTCCGGTGATCAACTACTGGTGGCCAGGACTGCCTGCCAACCTGTCATCTTATGCCTATAAGAAGCAAGCTCCACATGATCAATGGGCGCTTCGAGCTGCTCACTATATACCTTGGTTAACCTACTGGTGGAACACTCAGAATTTCTTTCCTAAACACAGCGTTGTATCCGGGAAAGCAGAGAATATGTTTTCCCGCCAAGATTGGGAAATCATTAGGAATGCAAATGTTTCTGGAAGAGAAAAGCACAAGGAACATGTCACGCAGCGAGGAGAAGCTGAGTCCATCTTTCGCGACATCATAATTGGATTTGGGAGCTGGGAATTTGATCCTACGGATCTGAAGAACCCTTTTGTCAACAACGAAGGCTCGGTCCATCTATGGCAGGGTGACGAAGATAAGCTTGTCCCAGTTGAGCTGCAACGCTATATTGCCGAAAAGCTTCCATGGATTCACTACCATGAGTTACCAGGTGGTGGACATTTGTTGCCAGCTGTAGATGGTATGAGTGAATTGAGCAAAGCTCCATACTTCATCTTCTCAATGATGTTTAACAGGATCGCATTCATCTTGTTGGTTGGATTGCTGGCGTGGGCACATCAGGCCGCCCGACCACCCCCTCCGAACATCTGTGGTTCGCCTGGCGGTCCACCTGTCACAGCGCCTAGAATAAGGCTAAGGGATGGAAGATTTTTGGCCTACAAGGAACATGGTGTTCCAAAACAAGTGGCCAAGTATAAGATTATCTTTGTTCATCCCTTCGGTACTTCCCGACATGATCCAGTCATTGCAACATCTGTCTCTCCGGAAGTTATTGAAGATTTAGGTGTGTACATTGTGTCTTTCGACAGACCAGGGTACGGTGAAAGTGATCCGGATCCTAAGCGAACAACGAAGAGCTTGGCGTTAGATATAGAGGAGCTTGGTGATCAGCTGGAACTCGGATCCAAATTTTATGTGATTGGATACTCAATGGGAGGACAGTGCATCTGGAAGTGTCTTCAGTACATCCCTCATAGGCTAGCAGGAGCAGTGCTGATCGCTCCGGTGATCAACTACTGGTGGCCAGGACTTCCTGCCAACTTGTCATCTTATGCCTATAAGAAGCAACCTCCGCAGGATCAATGGGCGCTTCGAGCTGCTCACTATATACCTTGGTTAACCTACTGGTGGAACACTCAGAATTTCTTTCCTAAATCCAGCGTTGTATCCGGAAAACCAGAGAATATGTTTTCCCGCCAAGATTGGGAAATCATTAGGAATGGAAAGGTTTCTGGAAGCGAAAAGCACAAGGCACATGTCACGCAGCAAGGAGAAGCTGAGTCCATCTTTCGTGACATGATTGTTGGATTTGGGAGCTGGGAATTTGGTCCTATGGATCTGAAGAACCCTTTTGCCAGCAATGAACGCTCGGTCCATCTATGGCAGGGTGACGAAGATAAGCTTGTCCCAGTAGAGCTGCAACGCTATATTGCCGAAAAGCTTCCATGGATTCACTACCATGAGGTACCAGGTGGTGGACATTTGTTGCCAGCTGCAGATGGTATGAGTGAGGTCATCTTAAAGGCACTTCTAATTAGAGAGAAG
>Malsi_07g005480
ATGAATTTTCTTCGTTACTTCTCTATCTTCTTCGTTTGTCAATACGAAAACAAGCAGCCCACCGACACCGGCAGCTTCAGCACCACACAAAAGCTAAAAGCAGCTGCTCACTCAGCCCGTTTCTGCCATTTTCTTCTGCATAAACATATAATTATCACAGAGGGAGGAGCGTTGGTGTTGAGCAAAGTTTCATTCTTCATTCTCAAAGATGATCACATTCATCTTGTTGGTTGGATTGCTGGTGTGGGCGTATCAGCCGCCCGAACACCCCCTCCGAACATCTGTGGTTCGCCTGGCAGTCCACCCGTCACATCGCCTAGAATAAGGCTAAGGGATGGAAGATTTTTGGCCTACAAGGAACATGGTGTTCCAAAACAAGTGGCCAAGTATAACATTATCTTTGTTCATCCCTTCGGTAGTTCCCGACATGGTCCAGTCATTGCAACATCTGTCTCTCCGGAAGTTATTGAAGATTTAGGTGTGTACATTGTGTCTTTCGACAGACCAGGGTACGGTGAAAGTGATCCAGATCCTAAGCGAACAGCGAAGAGATTGGCGTTAGATATAGAGGAGCTTGGTGATCAGCTGGAACTCGGATCCAAATTTTATGTAATTGGATACTCAATGGGAGGACAGGCCATTTGGAAGTGTCTCCAGTACATCCCTCATAGGCTAGCAGGAGCAGCGCTAATCGCTCCCGTGATCAATTACTGGTGGCCAGGACTTCCTGCAAACTTGTCATCCTATGCCTATAAGAAGCAACTTCCACAAGATCAATGGGCGGTTCGAGTTACTCACTATATACCTTGGTTAACCTACTGGTGGAACACTCAGAAATTCTTTCCTTCATCCAGCGTTGTATCCGGTAAACCAGAGAATGTGTTTTCCCGCCAAGATTGGGAAATCATTAGGAATGCAAAGGTTTCTGGAAGAGAAAAGCACAAGGCATATGTCACGCAGCAAGGAGAAGCTGAGTCCATCTTACGCGACATGGTAGTTGGATTTGGGAGCTGGGAATTTGATCCTATGGATCTGCAGAACCCTTTTGCCAGCAACCAAGGCTCAGTCCATCTGTGGCAGGGTGATGAAGATAAGCTTGTCCAAGTTGAGCTGCAACGCTATATTGCCGAAACGCTTCCA
>Malsi_07g005530
ATGTTTAAGAGGATCACATTCATCTTGTTGGTTGGATTGCTGGCGTGGGCATATCAGGCCACCCGACCACCACCTCCGAACATCTGTGGTTCGCCTGGCGGTCCACCCGTCACAGCGCCTAGAATAAGGCTAAGGGATGGAAGATTTTTGGCCTACAAGGAACATGGTGTTCCAAAACAAGTGGCCAAGTACATGATTATCTTTGTTCATCCCTTCTTTAGTTCCCGACATGATCCAATCATTGCAACAGCCGTCTCTCCGGAAGTTATTGAAGATTTAGGTGTGTACATTGTGTCTTTCGACAGACCAGGGTACGGTGAAAGTGATCCGGATCCTAAGCGAACAACGAAGAGCTTGGCGTTAGATATAGAGGAGCTTGGTGATCAGCTGGAACTCGGATCCAAATTTTATATGATTGGATACTCAATGGGAGGACAGGTCATCTGGAAGTGTCTTCAGTACGTCCCTCATAGGCTAGCTGGAGCAGCACTGATTGCTCCGGTGATCAACTACTGGTGGCCAGGACTTCCTGCCAACCTGTCGTCTTATGCCTATAAGAAGCAAGCTCCACAGGATCAATGGGCGCTTCGAGCTGCCCACTATATACCTTGGTTAACCTACTGGTGGAACACTCAGAAATTCTTTCCTAAACACAGGGTTATGTTGTCCCGCCAAGATTGGGAAGCCATTAAGAATGCAAAGGTTTCTGGAAGAGAAAAACACAAGGAACATGCCACACAGCAAGGAGAAGCTGAGTCCATCTTTCGCGACATGGTAGTTGGATTTGGGAGCTGGGAATTTGATCCTATGGATCTGCAGAATCCCTTTGCCAGCAACGAAGGCTCGGTCCATCTATGGCAGGGTGACGAAGATAAGCTTGTCCCAGTTGAGCTGCAACGCTATATTGCCGAAAAGCTTCCATGGATTCACTACCATGAGGTACCAGGTGGTGGACATTTGTTGCCAGCTCCAGATGGTATGAGTGAAGTCATCTTAAGGGCACTTCTAATTAAAGAG
>Malsi_07g005540
ATGTTTTCCCGCCAAGATTGGGAAATCATTAGGAATGCAAAGGTTTCTGGAAGAGAAAAACACAAGGAACATGTCACGCAGCAAGGAGAAGCTGAGTCCATCTTTCGCGACATGATAGTTGGATTTGGGAGCTGGGAATTTAATCCTACGGATCCGAAGAACCCTTTTGTCAACAACGAAGGCTCGATCCATCTATGGCAGGGTGACGAAGATAAGCTTGTCCCAGTTGAGCTGCAACGCTATATTGCCGAAAAGGTTCCATGGATTCACTACCATGAGGTACCAGGTGGTGGACATTTGTTGCCAGCTGCAGATGGTGAGCAAAGTTGCATACTTTCCATTTTCTCAAACATGTTTAAGAGGATCACATTCATCTTGTTGGTTGGATTGCTGGCGTGGGCATATCAGGCCGCCCGACCACCACCTCCGAACATCTGTGGTTCGCCTGGCGGTCCACCCGTCACAGCACCTAGAATAAGGCTAAGGGATGGAAGATATTTGGCCTACAAGGAACATGGTGTTCCAAAACAAGTGGCCAAGTACAAGATTATCTTTGTTCATCCCTTCTTTAGTTCCCGACATGATCCAATCATTGCAACAGCCGTCTCTCCGGAAGTTATTGAAGATTTAGGTGTGTACATTGTGTCTTTCGACAGACCAGGGCACGGTGAAAGTGATCCAGATCCTAAGCGAACAACGAAGAGCTTGGCGTTAGATATAGAGGAGCTTGGTGATCAGCTGGAACTCGGATCCAAATTTTATGTGATTGGATACTCAATGGGAGGACAGGTCATCTGGAAGTGTCTTCAGTACATCCCTCATAGGCTAGCTGGAGCAGCACTGATCGCTCCGGCGATCAACTACTGGTGGCCAGGACTTCCTGCCAACCTGTCATCTTATGCCTATAAGAAGCAAGCTCCACAGGATCAATGGGCGCTTCGAGCTGCTCACTATATACCTTGGTTAACCTACTGGTGGAACACTCAGAATTTCTTTCCTAAACACAGCGTTTTATCCGGGAAAGTAGAGAATCTGCTTTCCCGCCAAGATTGGGAAACCATTAGGAATGCAAAGGTTTCTGGAAGAGAAAAGCACAAGGAACATGCCACACAGCAAGGAGAAGCTGAGTCCATCTTTCGCGACATCATAGTTGGATTTGGGAGCTGGGAATTTGATCCTACTGATCTGAAGAACCCTTTTGTCAACAACGAAGGCTCGGTCCATTTATGGCAGGGTGATGAAGATAAGTTTGTCTCAGTTGAGCTGCAACGCTATATTGCAGGAAAGCTTCCATGGATTCACTACCATGAGTTACCAGGTGGTGGACATTTGTTGCCAGCTGCAGATGGTATGAGTGAAAGGATCACATTCATCTTGTTGGTTGGATTGCTGGCGTGGGCATATCAGGCCGCCCGACCCCCACCTCCGACCATCTGTGGTTCGCCTGGCGGTCCACCCATAACAGCGCCTAGAATAAGGCTAAGGGATGGAAGATTTTTGGCCTACAAGGAACATGGTGTTCCAAAACCAATCGCAAAGTACAAGATTATCTTTGTTCATCCCTTCAGTAGTTCCCGACACGATCTAATCATTACAATATCCGTCTCTCCGGAAGTCATTGAAGATTTAGGTGTGTACATTGTGTCTTTCGACAGACCAGGGTATGGGGAAAGTGATCCGGATCCTAAGAGAACAGCAAAGAGCTTGGCGTTAGATATAGAGGAGCTTGGTGATCAGCTGGAACTCGGATCCAATTTTTATGTAATTGGATACTCAATGGGAGGACAGTGCATCTGGAAGTGTCTTCAGTACATCCCTCATAGGCTAGCAGGAGCAGCACTGATCGCTCCGGTGATCAACTACTGGTGGCCAGGACTTCCTGCCAACTTGTCATCTTATGCCTATAAGAAGCAACCTCCGCAGGATCAATGGGCGCTTCGAGCTGCTCACTATATACCTTGGTTAACCTACTGGTGGAACACTCAGAAATTCTTTCCTAAATCCAGCGTTGTATCCGGAAAACCAGAGAATATGTTTTCCCGCCAAGATTGGGAAATCATTAGGAATGCAAAGGTTTCTGGAAGAGAAAAGCACAAGGCACATGTCACGCAGCAAGGAGAAGCTGAGTCCATCTTTCGTGACATGGTAGTTGGATTTGGGAGCTGGGAATTTGATCTAATGGATCTGCAGAACCCTTTTGCCAGCAACGAAGGCTCGGTCCATCTATGGCAGGGTGACGAAGACAAGCTTGTCCCAGTTGAGCTGCAACGCTATATTGCCGAAAAGCTTCCATGGATTCACTACCATGAGGTACCAGGTGGTGGACATTTGTTTCCAGCTGCAGATGGTATGAGCGAAGTCATCTTAAAGGCACTTCTAATTAGAGAGAAG
>Malsi_11g012830
ATGATTGGCCCAGTAGCAATAGCTTTGACTGTGGGTCTTCTTGGATGGGCTTATCAGGCACTAAAGCCTCCCCATCCCAAAATATGTGGATCGCCGGACGGTCCTCCTGTCACTTCTCCTAGAGTAAAACTCAGTGATGGGAGGCATTTGGCTTACAGGGAATTGGGAGTTCCAAAAGAACAGGCGAAACACAAGATCATCGTCATTCATGGCTTTTTAAGTTCCAAAGATATGAGTTTGCCCGTCACTCAAGAACTCATAGAGGAGTTAAGGATATATTTCCTGTTCTTTGACAGAGCTGGCTATGGAGAGAGTGATCCATATCCCTCACGTTCTGTGAAGAGCGAAGCTTTTGATATTCAAGAGCTAGCTGACAAGTTGCTGATTGGATTGTCTGGAGCTTCCCTGGTAGTTCCCTTTGTGAACTACTGGTGGCCTCGTTTTCCTGCTGATCTATCAAGAGAGTCCCTTGGTACGCTGCAGCTATCAGACCAATGGACATTCCGAGTTGCACATTACACTCCTTGGTTATTCCATTGGTGGATGACCCAGAAATGGTTCCCTTCACTAAGTATCTTGGCTGGGAATAACGCAATTTTCTGCCCAAAAGATTTAGAGATGTTGCAGAAACTCTCAGAAACACCAAGTATTGGTCAGGAAAAGATTACGCAGCAAGGAGAGCACGAATCACTGTTCCGAGACATACTGGCTGGTTATGGAAAATGGGAATTCGACCCCTTGGATCTCAGCAATCCCTTCCCTGACAATGAGGGATCAGTTCACATTTGGCAAGGCTATGAGGACAGGATCATTCCTTACAAACTAAACCGTCATATTGCAGAGAAGCTTCCCTGGATTCGTTACCATGAAGTTCCTGATTTTGGGCATTTTCTGATGTTCGACAAGAACCAATGTGAAGCCGTTTTGAAGGCACTTTTGCTTGGATTA
>Malsi_11g012840
ATGAATGCTGCAATCTACCAGCTAACATGTGCCACGTGGCTGTTACATCTGCCGGTTAGAATTGGATTGCCAGTCTCACTAACCGGCGATGTGAGCTGGCATATGGCAGCACAGAAGCACCTAACTGCATCAGACGCTGCTGCTTCGATCCCACCTGCATCAGAGGGAAAGAATTCAAAAACAAGTGCTGTGGCTGAAGAAGCAGAAGAAGTTGCCGCAGCTTCACCGAGAATAAAGCTTGCAGATGGAAGGCATCTGGCCTACAGAGAAAGTGGGGTCCCCAAGAACAAGGCAAACTACAAGATCATCATGGAATTGATTGATGAGTTGGGGATATATTTCCTGCTCTACGACCGGGCAGGTTATGGAGAAAGTGATCCAAATCCTAAGCGTTCGGTCAAGAGTGAAGCCCTTGACATCGAACAACTAGCCGATCGGTTAGAGCTAGGCTCGAAGTTTTATGTCATTGGAGTCTCAATGGGATCATATTCCACCTGGAGTTGCATCAAACATATACCACACAGGCTCGCAGGTGCGGCCTTAGTAGTTCCAGTTGTCAATTACCAATGGCCTTCTCTTCCCAAGAAACTGATAAAGGATGATTATCGGAGAAAACTCATCCATTGGGGCCTCTTGTTTGCAGAATTTGCCCCGGGACTACTGCGGTGGTGGGTAACTCAGAAGTGGCTCCCCTCAACGTCTGTCATGGAAAGAAACCCAGCATTCTTCAACAGCAAAGACATGGATGAGAATCTACGGCAACGGGTGGTTTTCAATACCCTGCATCGTGACTTCAAATTGGCATTCACTCCTTGGGATTTCGATCCAATGGATCTCAGTAACCCATTCCCACAAAACCAGCGGTCTGTTCACATTTGGCAAGGTTACGAAGATAAGGTTGTGCCGTTTCAACTTCAGAGATTCGTTTCAAGTAAGCTGCCGTGGATTCAGTATCACGAAGTTCCCGATGGCGGACATTTGATTGTGCATTATGCCGGTTTAAGTGAGGCGATTCTGAGGGCGCTTTTGCTCGGAGAAGAACATCCTCATTACAAACCTAGTATACCCAAACTTGTTTCG
>Malsi_12g002300
ATGGCGGGAGGAGTGAACAGGAAGATATCAGCTGCGTCGGCGAGAGCTCACACCCGAAGAGCCAAGCAAAACAGCTCCTTCCAGCTTCCGGCGGGGATTTTTAAGACAACACTAGTAGCGTTGGTTATTGGACTTTCGGCATGGGCATATCAGGCAATCCAACCTCCTCCATCAAAGATATGTGGCTCTCCTGATGGGCCTCCTGTTACAGGACCAAGAATAAAACTTAGGGATGGAAGGCATTTAGCCTACCAAGAGCATGGAGTCCCAAAAGATAATGCGCAGCATAAAATAGTTTATCTCCATGGTATTGATAGTTGCAGGCATGATGCTGTCATTCCCAACTTCCTGTCTCCGGAAACCGTGAAAGACTTGGGGATCTACGTTGTGTCTTTTGACAGACCTGGTTATGGAGAAAGTGATCCTAATCCAAAGCGAACGGTGAAGAGTATGGCTACAGATATAGAGGAGCTGGCTGATCAATTGGGTTTAGGACACAGATTTTATGTAATTGGTTTCTCCATGGGTGGACAGGTGATTTGGAGCTGCCTCAAATATATCCCTCACAGGATCGCAGGAGCAGCACTGGTAGCTCCAGCGGTAAACTACTGGTGGACTGGTATTCCTTCAAATCTATCTAGTCAAGCTTACTCCCAACAGCTTCAGTCAGACCAGTGGGCAGTTCGTGTGTCTCACTACACCCCTTGGCTTACATACTTCTGGAACACTCAAAAATGGTTTCCTGGTTCAAGTGTTCTGGCTCGAAGTATAGATTGTCTTTCTGACCAAGACAAAGAAATCCTGCCCAAGCTTCAAAAAAGAGAACCATATGCGGGACAGGTACGACAGCAGGGAGAATTTGAGTCCATTTACCGTGACATGAATGTTGGATTTGGGACCTGGGAATTCAGTCCTCTGGAACTGGAAAACCCATTCCCTAACAATGAAGCTTCTGTCCACGTGTGGCATGGAGATGAAGATCGCATGGTACCCGTTTTACTGCAACGCTACATTGCTGAACAGCTTCCATGGATCCACTATCATGAGATACCAGGTGCTGGACATTTGTTGCCACTTGCTGATGGGATGTGCGAGACCATTGTCAAGGCACTTTTAACCGACGGA
>Malsi_14g003340
ATGGCAGAAATTGTGGCTTCAGGATCTTGCTCGTCACCACAAGGCACAAACATCACCGATCAAATGGGGAGAGGGACTGTCGGAATTGATGATGATAGGTCGCAATCATCGTCGTCGTCTATAACGGAGGATGACGATCGCAGTCGCTGTAGAAGAAAGGGATTGGCGATCCAACCTCCTCCATCGAAGATATGTGGCTCTCCTGATGGGCCTCCTGTTACAGGATCAAGAATAAAACTTAGGGATGGAAGGCATTTGGCCTACAAAGAGCATGGAGTCCCAAAAGATAATGCACAGCATAAAATAGTTTATGTCCACGGTATTGATAATTGCGGGCATGATGCTGTCGTTGTTGAAGCCATGTCTCCGGAAACTGTGAAAGACTTGGGGATCTATGTTGTCACTTTTGACAGACCTGGTTATGGAGAAAGTGATCCTAATCCAAAGCGAACGGTGAAGAGCATGGCTACAGATATAGAGGAGCTGGCTGACCAATTGGGTTTAGGACACAGATTTTATGTAATTGGTTTCTCCATGGGTGGACAGGATTGCTGGAGCAGCACTATTAGCGCCCGTGGTTTACTATTGGTGGTATTCCTGCAAATCTATCCAGTCAAGCTTACTCCCAACAGCTTCTGCAAGACCAATGGGCAGTTCGTTCGCACTACACCCCTTGGCTTACCTACTTTTGAAACACTCAAAAATGGTTTCCCAGTTCAAGTCTTCTGGCTCACAGTAGAGATTGTCTTTCTGACCAAGACAAAGAACTTATACCTAAGATTCTTAAAGGACGACCAAATGTGGAAGATATCGGCCGCGTCGGCGAGAGCTCACACCCGAAGAGCCAAGCAAAACAGCTCCTTCCAGCTTCCGGCAGGGATTTATAAGACAGCACTTGTAGCGTTGTTTATTGGATTATTGGCATGGGCATACAAGGTGATCCAACCTCCTCCATCGAAGATATGTGGCTCTCCTGATGGGCCTCCGGTTACAGGACCAAGAATAAAACTTAGGGATGGAAGGGAAGGCATTTGGCATACAAAGAGCATGGAGTCCCAAAAGATAATGCACAGCATAAAATATTGCAGGCATGATGCTGTCGTTGCGGAAACCATGTCTCCGGAAACTGTGAAAGACTTGGGGATCTACGTTGTGTCTTTTGACAGACCTGGTTATGGAGAAAGTGATCCTAATCCAAAGCGAACAGTGAAAAGCATGGCTTCAGATATAGAGGAACTGGCTGATCAATTAGGTTTAGGACACAGATTTTATGTAATTGGTTTCTCCATGGGCGGACAGGTGATTTGGAGCTGCCTCAAGTACATCCCTCACAGGATTGCTGGAGCAGTACTATTAGCGCCCGTGGTTAACTATTGGTGGACTGTCAAGCTTTACTCCCAACAGCTTCTGCAAGACCAATGGGCAGTTCGTGTGTCGCACTACACCCCTTGGCTTACCTACTTTTGGAACACTCAAAAATGGTTTCCCAGCTCAAGTGTTCTGGCTCAGAGTAGTGATTGTTTTTCTGACCAAGACAAAGAACTTATACCTACGATTCTTAAAGGACGACCACTTGTGGGACAGGTAAGACAGCAAGGAGAGTTTGAGACCGTTTACCGTGACATGAATGTTGGATTTGGGACCTGGGAATTCAGTCCTCTGGCACTGGAAAACCCATTCCCGAACAATGATGCTTCTGTCCACGTGTGGCAAGGAGATGAAGATCGCATGGTACCTGTTTTACTACAACGCTACATTGCTGAACGGCTTCCTTGGATCCGTTATCATGAGATACCAGGTGCTGGACACTTGTTCCCACTTGCTGATGGGATGTGGGAGACCATTGTCAAGGCACTTTTAGCTGACGGA
>Malsy_03g013020
ATGATAGGACCAGTAGGAATAGCTTTGACAGTGGGTCTTCTAGGGTGGGCATATATTCTGTGGATCACCAGGCGAGTGAAACTCAGTGATGGTAGGCATTTGGCCTACAGGGAATTGGGAGTTCCCAAAGAAGAGGCGAAACACAAGATCATTGTCATTCATGGCTTTTTAAGTTCCAAAGATTTGAGTTTGCCCGTCGCTCAAGAACTTATAGAGGAGTTAATTATATATTTACTGTTCTTTGACAGAGCTGGCTATGGAGAGATTGATCCATATCCTTCACGTTCTGTGAAGAGTGAAGCTTTTGATATTCAAGAGTTAGCTGACAAGTTGCAGATTGGGTCTAAATTCTATGTAATCGGAATCTCAATGGGAGCT
>Malsy_03g013040
CTGGCTGGGTGTGGTGAAAGTGATCCAAACCCAAAGCTCTCAGTGAAAAGTGAAGCTTGTGATATTCAAGAACTGGCTGATCAATTACAGCTTGGGCCCAACTCATGCAATTTGGAGTTGTATCCAATGCGTTGCAATTCTTCGTTCAAATTTTCAGGAATCGCGCAGGGGGGATTCCTTGCTAGTCTTAAATCTGAAAAACAAATGCTCCACCATAGCAAATGCGCTGCCATGGTAGATCCGCCACCACCACCAAGAGGAAGAACCCATGAAGAAACTAATGAACAGAAAATGGGGCTACCATGGATTAAGTACCATGATGTTGAAGATGGTGGTCATCTGTTGATTCAGGAGAGTGCTCTATGTGAAGCCATTTTCTGGGAACTTGTGCTCGGAGAAGAACCTTTGTATGTTACGCTGCCAGCTAACATGTGCCACGTGGCTATACATCAGCTGGTTAGAATCAAATTGCCAAACTCACTAACAGGCGATGTGAGCTGGCATATGGCAGCAGAAGCTGCCGTTTCAATCTCAAAAATGATTGGGAAGATTTCAAAGCCAAGTGATGTGGCTGAAGAAGCAGAAGAAGTTGCTGCAGCTTCGCCAAGAATCAAGCTTGCAGATGGACGGCATCTGGCTTACAGAGAAAGTGGGGTCCCCAAGAGCAAGGCAAACTACAAGATCATCATGGTTCATGGCTTTGGAAGCTCAAAGGAAATGAGTTTCCTCGCTCCCCAAGAATTAATTGATGAGTTGGGGATATATTTCCTGCTCTACGATCGGGCTGGTTATGGAGAAAGTGATCCGAATCCAAAGCGTTCGGTCAAGAGTGAAGCCCTTGACATCGAACAGCTAGCCGATCAGTTAGAGTTAGGGTCAAAGTTTTATGTCATTGGAGTCTCAATGGGATCGTATTCCACCTGGAGTTGCATCAAACATATACCACACAGGCTCGCAGGTGTGGCCTTAGTAGTTCCAGTTGTGAATTACCGGTGGCCTTCTCTTCCCGAGAAACTAATAAAGGATGATTACCGCAGGAAACTCATACATTGGGGGCTCTTGTTTGCAGAATTTGCCCCGGGATTACTGCGGTGGTGGGTTACTCAGAAATGGCTCCCCTCAACGTCTGTCATGGAAAGAAACCCGGTATTCTTCAACAGCAAAGACATGGATGTCCTGAAAGTAATACCAGGGTTCCCAATGCTCACTCAGGAGAAGCTACGACAACGAGTGGTTTTCGATACTCTGCATCATGACTTCAAATTGGCTTTCACACCGTGGGATTTTGATCCCATGGATCTCAGTAACCCATTCCCGCAAAACCAGCGCTCTGTTCACATCTGGCAAGGTTACGAAGATAAAGTTGTGCCGTTTGAACTTCAAAGATATGTTTCAAGTAAGCTACCCTGGATTCAATATCACGAAGTTCCTGATGGCGGACATTTGCTTGTGCATTATAACGGTTTATGTGAGGCGATTCTGAGGGCCCTTTTGCTCGGAGAAGAACATCCCCATTACAAACCTAATATACCCAAAATTGTTCCA
>Malsy_07g005200
ATGGCATTGCAAACCACATTTGTGATGGGTCTGATGACTGATGACTCAGTGGATGGATTTTTCTATGTGGCTGGTTGTCAGCCCACCGACACCGGCAGCTTCAGCACCACACAAAAGCTAAAAGCAGCTGCTCACTCAGCCCGTTTCTGCCATTTTCTTCTGCATAAACATATAATTATCACAGAGGGAGGAGCGTTGGTGGATCACATTCATCTTGTTGGTTGGATTGCTGGTGTGGGCGTATCAGCCGCCCGAACACCCCCTCCGAACATCTGTGGTTCGCCTGGCGGTCCACCCGTCACATCGCCTAGAATAAGGCTAAGGGATGGAAGATTTTTGGCCTACAAGGAACATGGTGTTCCAAAACAAGTGGCCAAGTATAACATTATCTTTGTTCATCCCTTCGGTAGTTCCCGACATGATCCAGTCATTGCAACATCTGTCTCTCCGGAAGTTATTGAAGATTTAGGTGTGTACATTGTGTCTTTCGACAGACCAGGGTACGGTGAAAGTGATCCAGATCCTAAGCGAACAGCGAAGAGATTGGCGTTAGATATAGAGGAGCTTGGTGATCAGCTGGAACTCGGATCCAAATTTTATGTAATTGGATACTCAATGGGAGGACAGGCCATTTGGAAGTGTCTCCAGTACATCCCTCATAGGCTAGCAGGAGCAGCGCTAATCGCTCCCGTGATCAATTACTGGTGGCCAGGACTTCCTGCAAACTTGTCATCCTATGCCTATAAGAAGCAACTTCCACAAGATCAATGGGCGTGGAACACTCAGAAATTCTTTCCTTCATCCAGCGTTGTATCCGGTAAACCAGAGAATGTGTTTTCCCGCCAAGATTGGGAAATCATTAGGAATGCAAAGGTTTCTGGAAGAGAAAAGCACAAGGCATATGTCACGCAGCAAGGAGAAGCTGAGTCCATCTTACGCGACATGGTAGTTGGATTTGGGAGCTGGGAATTTGATCCTATGGATCTGCAGAACCCTTTTGCCAGCAACCAAGGCTCAGTCCATCTGTGGCAGGGTGATGAAGATAAACTTGTCCAAGTTGAGCTGCAACGCTATATTGCCGAAACGCTTCCATGGATTCACTACCATGAGTTACCAGGTGGTGGACATTTGTTGCCAGCTGCAGATGGAATGAGTGAATTGAGCAAAGTTTCATACTTCATTCTCAAAGATAGGATCACATTCATCTTGTTGGTTGGATTGCTGGCATGGGCGTATCAGGCCGCCCGACCACCACCTCCGAACATCTGTGGTTCGCCTGGCGGTCCACCTGTCACAGCGCCTAGAATAAGGCTAAGGGATGGAAGATTTTTGGCCTACAAGGAACATGGTGTTCCAAAACAAGTGGCCAAGTATAAGATTATCTTTGTTCATCCCTTCGGTGCTTCCCGACATGATCCAGTCATTGCAACATCTGTCTCTCCGGAAGTTATTGAAGATTTAGGTGTGTACATTGTGTCTTTCGACAGACCAGGGTACGGTGAAAGTGATCCGGATACTAAGCGAACAGCGAAGAGCTTGGCGTTTGATATAGAGGAGCTTGGTGATCAGCTAGAACTCGGATCCAAATTTTATGTGATTGGATTCTCAATGGGAGGACAAGTCATTTGGAAGTGTCTTCAGTACATCCCTCATAGGCTAGCTGGAGCAGCACTGATCGCTCCGGTGATCAACTACTGGTGGCCAGGACTTCCTGCCAACCTGTCATCTTATGCCTATAAGAAGCAAGCTCCACATGATCAATGGGCGCTTCGAGCTGCTCACTATATACCTTGGTTAACCTACTGGTGGAACACTCAGAATTTCTTTCCTAAACACAGCGTTGTATCCGGGAAAGCAGAGAATATGTTTTCCCGCCAAGATTGGGAAATCATTAGGAATGCAAATGTTTCTGGAAGAGAAAAGCACAAGGAACATGTCACGCAGCAAGGAGAAGCTGAGTCCATCTTTCGCGACATCATAGTTGGATTTGGGAGCTGGGAATTTGATCCTACGGATCTGAAGAATCCTTTTGTCAACAACGAAGGCTCGGTCCATCTATGGCAGGGTGACGAAGATAAGCTTGTTCCAGTTGAGCTGCAACGCTATATTGCCGAAAAGCTTCCATGGATTCACTACCATGAGTTACCAGGTAGTGGACATTGGTTGCCCGCTGCCGATGGTATGAGTGAACAGTCCACCGACACCGGCAGCTTCAGCACCACACAAAAGCTAAAAGCAGCTGCTCACTCAGCCTGTTTCTGCCATTTTCTTCTGCATAAACATATAATTATCAGAGGGAGGAGCGTTGGTCGACTTCCTGCCAACCTGTCATCTTATGCCTATAAGAAGCAAGCTCGACATGATCAATGGGCGCTTCGAGCTGCTCACTATATACCTTGGTTAACCTACTTGTGGAACACTCAGAATTTCTTTCCTAAACACAGCGTTTTATCCGGGAAAGTAGAGAATATGTTTTCCCGCCAAGATTGGGAAACCATTAGGAATGCAAAGGTTTGTGGAAGAGAAAAGCACGAGGAACATGTCACGCAGCGAGGAGAAGCTGAGTCCATCTTTCGCGACATCATAATTGGATTTGGGAGCTGGGAATTTGATCCTACGGATCTGAAGAACCCTTTTGTCAACAACGAAGGCTCGGTCCATCTATGGCAGGGTGACGAAGATAAGCTTGTCCCAGTTGAGCTGCAACGCTATATTGCCGAAAAGCTTCCATGGATTCACTACCATGAGTTACCAGGTGGTGGACATTTGTTGCCAGCTGTAGATGGTATGAGTGAACAGCCCACCGACACCGGCAGCTTCAGCACCACACAAAAGCTAAAAGCAGCTGCTCACTCAGCCTGTTTCTGCCATTTTCTTCTGCATAAACAAATAAATATCAGAGGGAGGAGCATTGGTGATATTAGAATATCATTTTCGATAAATGAAAAGTGTAACTTATTATATAATGTCCTCAAGTGTAATGTTATTTTTGTATTTGCTTCTTCACTGCAGTTGAGCAAAGCTCCATACTTCATCTTCTCAATGATGTTTAACAGGATCGCATTCATCTTGTTGGTTGGATTGCTGGCGTTGGCACATCAGGCCGCCCGACCACCCCCTCCGAACATCTGTGGTTCGCCTGGCGGTCCACCTGTCACAGCGCCTAGAATAAGGCTAAGGGATGGAAGATTTTTGGCCTACAAGGAACATGGTGTTCCAAAACAAGTGGCCAAGTATAACATTATCTTTGTTCATCCATTCGGTACTTCCCGACATGATCCAGTCATTGCAACATCTGTCTCTCTGGAAGTTATTGAAGATTTAGGTGTGTACATTGTGTCTTTCGACAGACCAGGGTACGGTGAAAGTGATCCGGATCCTAAGCGAACAGCGAAGAGCTTGGCGTTAGATATAGAGGAGCTTGGTGATCAGCTGGAACTCGGATCCAAATTTTATGTAATTGGATACTCAATGGGAGGACAGGTCATTTGGAAGTGTCTCCAGTACATCCCTCATAGGCTAGCAGGAGCAGCGCTGATCGCTCCCGTGATCAATTACTGGTGGCCAGGACTTCCTGCCAACTTGTCATCCTATGCCTATAAGAAGCAACCTCCACAGGATCAATGGGCGCTTCGAGTTGCTCACTATATACCTTGGTTAACCTACTGGTGGAACACTCAGAAATTCTTTCCTTCATCCAGCGTTGTATCCGGTAAACCAGAGAAGGTGTTTTCCCACCAAGATTGGGAAATCATTAGGAATGGAAAGGTTTCTGGAAGCGAAAAGCACAAGGCACATGTCACGCAGCAAGGAGAAGCTGAGTCCATCTTTCGCGACATGATTGTTGGATTTGGGAGCTGGGAATTTGGTCCTATGGATCTGAAGAACCCTTTTGCCAGCAATGAACGCTCGGTCCATCTATGGCAGGGTGACGAAGATAAGCTTGTCCTAGTTGAGCTGCAACGCTATATTGCCGAAAAGCTTCCATGGATTCACTACCATGAGGTACCAGGTGGTGGACATTTGTTGCCAGCTGCAGATGGTATGAGTGAGGTCATCTTAAAGGCACTTCTAATTAGAGAGAAG
>Malsy_07g005260
ATGTTTAAGAGGATCACATTCATCTTGTTGGTTGGATTGCTGGCGTGGGCGTATCAGGCCGCCCGACCACCGCCTCCGAACATCTGTGGTTTGCCTGGTGGTCCACCCGTAACAGCGCCCAGAATAAGGCTAAGGGATGGAAGATTTTTGGCCTACAAGGAACATGGAGTTCCAAAACAAGTGGCAAAGTACAAGATTATCTTTGTTCATCCCTTCAGTAGTTCCCGACATGATCCAATCATTGCAATATCCGTCTCTCCGGAAGTCATTGAAGATTTAGGTGTGTACATTGTGTCTTTCGACAGACCAGGGTACGGGGAAAGTGATCCGGATCCTAAGAGAACAGCAAAGAGCTTGGCGTTAGATATAGAGGAGCTTGGTGATCAGCTGGAACTCGGATCCAAATTTTATGTAATTGGATACTCAATGGGAGGACAGTGCATCTGGAAGTGTCTTCAGTACATCCCTCATAGGCTAGCAGGAGCAGCGCTGATCGCTCCGGTGATCAACTACTGGTGGCCAGGACTTCCTGCCAACTTGTCATCTTATGCCTATAAGAAGCAACCTCCGCAGGATCAATGGGCGCTTCGAGCTGCTCACTATATACCTTGGTTAACCTACTGGTGGAACACTCAGAAATTCTTTCCTAAATCCAGCGTTGTATCCGGAAAACCAGAGAATATGTTTTCCCGCCAAGATTGGGAAATCATTAGGAATGCAAAGGTTTCTGGAAGAGAAAAGCACAAGGAACATGTCACGCAGCAAGGAGAAGCTGAGTCCATCTTTCGCGACATGATAGTTGGATTTGGGAGCTGGGAATTTAATCCTACGGATCTGAAGAACCCTTTTGTCAACAACGAAGGCTCGATCCATCTATGGCAGGGTGACGAAGATAAGCTTGTCCCAGTTGAGCTGCAACGCTATATTGCCGAAAAGCTTCCATGGATTCACTACCATGAGGTACCAGGTGGTGGACATTTGTTGCCAGCTGCAGATGGTATGAGCGAACTGCTCACTGAGCCTGGCTTCTGCCATTTTCTTCTGCATAAACTTATTATTATCACAGAGGGAGGAGCGTTGGTGAGGATCACATTCATCTTGTTGGTTGGATTGCTGGCGTGGGCATATCAGGCCGCCCGACCACCACCTCCGAACATCTGTGGTTCGCCTGGCGGTCCACCCGTCACAGCACCTAGAATAAGGCTAAGGGATGGAAGATATTTGGCCCACAAGGAACATGGTGTTCCAAAACAAGTGGCCAAGTACAAGATTATCTTTGTTCATCCCTTCTTTAGTTCCCGACATGATCCAATCATTGCAACAGCGGTCTCCCCGGAAGTTATTGAAGATTTAGGTGTGTACATTGTGTCTTTCGACAGACCAGGGCACGGTGAAAGTGATCCAGATCCTAAGCGAACAACGAAGAGCTTGGCGTTAGATATAGAGGAGCTTGGTGATCAGCTGGAACTCGGATCCAAATTTTATGTGATTGGATACTCAATGGGAGGACAGGTCATCTGGAAGTGTCTTCAGTACATCCCTCATAGGCTAGCTGGAGCAGCACTGATCGCTCCGGCGATCAACTACTGGTGGCCAGGACTTCCTGCCAACCTGTCATCTTATGCCTATAAGAAGCAACCTCCACAGGATCAATGGGCGCTTCGAGCTGCTCACTATATACCTTGGTTAACCTACTGGTGGAACACTCAGAATTTCTTTCCTAAACACAGCGTTTTATCCGGGAAAGTAGAGAATCTGCTTTCCCGCCAAGATTGGGAAACCATTAGGAATGCAAAGGTTTCTGGAAGAGAAAAGCACAAGGAACATGCCACACAGCAAGGAGAAGCTGAGTCCATCTTTGGCGACATCATAGTTGGATTTGGGAGCTGGGAATTTGATCCTACGGATCTGAAGAACCCTTTTGTCAACAACGAAGGCTCGGTCCATTTATGGCAGGGTGATGAAGATAAGTTTGTCTCAGTTGAGCTGCAACGCTATATTGCAGGAAAGCTTCCATGGATTCACTACCATGAGTTACCAGGTGGTGGACATTTGTTGCCAGCTGCAGATGGTATGAGTGAACAAAGAGACACCAAACACGGCAGCTTCAGCACCACACAAAAGCTAAAAGCAGCTGCTCACTCAGCCTATTTCTGCCATTTTCTTCTGCATAAACAAATTATTAGGATCACATTCATCTTGTTGGTTGGATTGCTGGCGTGGGCATATCAGGCCGCCCGACCCCCACCTCCGACCATCTGTGGTTCGCCTGGCGGTCCACCCATAACAGCGCCTAGAATAAGGCTAAGGGATGGAAGATTTTTGGCCTACAAGGAACATGGTGTTCCAAAACCAATCGCAAAGTACAAGATTATCTTTGTTCATCCCTTCAGTAGTTCCCGACACGATCTAATCATTACAATATCCGTCTCTCCGGAAGTCATTGAAGATTTAGGTGTGTACATTGTGTCTTTCGACAGACCAGGGTACGGGGAAAGTGATCCGGATCCTAAGAGAACAGCAAAGAGCTTGGCGTTAGATATAGAGGAGCTTGGTGATCAGTTGGAACTCGGATCCAATTTTTATGTAATTGGATACTCAATGGGAGGACAGTGCATCTGGAAGTGTCTTCAGTACATCCCTCATAGGCTAGCAGGAGCAGCACTGATCGCTCCGGTGATCAACTACTGGTGGCCAGGACTTCCTGCCAACTTGTCATCTTATGCCTATAAGAAGCAACCTCCGCAGGATCAATGGGCGCTTCGAGCTGCTCACTATATACCTTGGTTAACCTACTGGTGGAACACTCAGAAATTCTTTCCTAAATCCAGCGTTGTATCCGGGAAACCAGAGAATATGTTTTCCCGCCAAGATTGGGAAATCATTAGGAATGCAAAGGTTTCTGGAAGAGAAAAGCACAAGGCACATGTCACGCAGCAAGGAGAAGCTGAGTCCATCTTTCGCGACATGGTAGTTGGATTTGGGAGCTGGGAATTTGATCTAATGGATCTGCAGAACCCCTTTGCCAGCAACGAAGGCTCGGTCCATCTATGGCAGGGTGACGAAGATAAGCTTGTGCCAGTTGAGCTGCAACGCTATATTGCCGAAAAGCTTCCATGGATTCACTACCATGAGGTACCAGGTGGTGGACATTTGTTTCCAGCTGCAGATGGTATGAGCGAAGTCATCTTAAAGGCACTTCTAATTAGAGAGAAGATCACATTCATCTTGTTGGTTGGATTGCTGGCGTGGGCATATCAGGCCACCCGACCACCACCTCCGAACATCTGTGGTTCGCCTGGCGGTCCACCCGTCACAGCGCCTAGAATAAGGCTAAGGGATGGAAGATTTTTGGCCTACAAGGAACATGGTGTTCCAAAACAAGTGGCCAAGTACAAGATTATCTTTGTTCATCCCTTCTTTAGTTCCCGACATGATCCAATCATTGCAACAGCCGTCTCTCCGGAAGTTATTGAAGATTTAGGTGTGTACATTGTGTCTTTCGACAGACCAGGGTACGGTGAAAGTGATCCGGATCCTAAGCGAACAACGAAGAGCTTGGCGTTAGATATAGAGGAGCTTGGTGATCAGCTGGAACTCGGATCCAAATTTTATATGATTGGATACTCAATGGGAGGACAGGTCATCTGGAAGTGTCTTCAGTACATCCCTCATAGGCTAGCTGGAGCAGCACTGATCGCTCCGGTGATCAACTACTGGTGGCCAGGACTTCCTGCCAACCTGTCGTCTTATGCCTATAAGAAGCAAGCTCCACAGGATCAATGGGCGCTTCGAGCTGCCCACTATATACCTTGGTTAACCTACTGGTGGAACACTCAGAAATTCTTTCCTAAACACAGGGTTATGTTGTCCCGCCAAGATTGGGAAGCCATTAAGAATGCAAAGGTTTCTGGTAGAGAAAAGCACAAGGAACATGCCACACAGCAAGGAGAAGCTGAGTCCATCTTTCGCGACATGGTAGTTGGATTTGGGAGCTGGGAATTTGATCCTATGGATCTGCAGAACCCCTTTGCCAGCAACGAAGGCTCGGTCCATCTATGGCAGGGTGACGAAGATAAGCTTGTCCCAGTCGAGCTGCAACGCTATATTGCCGAAAAGCTTCCATGGATTCACTACCATGAGGTACCAGGTGGTGGACATTTGTTGCCAGCTCCAGATGGTATGAGTGAAGTCATCTTAAGGGCACTTCTAATTAAAGAG
>Malsy_11g013520
ATGATTGGCCCAGTAGCAATAGCTTTGACTGTGGGTCTTCTTGGATGGGCTTATCAGGCACTAAAGCCTCCCCATCCCAAAATATGTGGATCGCCGGACGGTCCTCCTGTCACTTCTCCTAGAGTAAAACTCAGTGATGGGAGGCATTTGGCTTACAGGGAATTGGGAGTTCCAAAAGAAGAGGCAAAACACAAGATCATCGTCATTCATGGCTTTTTAAGTTCCAAGGATATGAGTTTGCCCATCACTCAAGAACTCATAGAGGAGTTAAGGATATATTTCCTGTTCTTTGACAGAGCTGGCTATGGAGAGAGTGATCCATATCCTTCACGTTCTGTGAAGAGCGAAGCTTTTGATATTCAAGAGCTAGCTGACAAGTTGCTGATTGGGTCTAAATTTTATGTAATCGGAATCTCAATGGGAGCTTACTCGGAAAGCTTGTATCTAATATTACTGATACTATTGTCTGGAGCTTCCCTGGTAGTTCCCTTTGTGAACTACTGGTGGCCTCGTTTTCCTGCTGATCTATCAAGAGAGTCCCTTGGTACGCTGCAGCTATCAGACCAATGGACATTCCGAGTTGCACATTACACTCCTTGGTTATTCCATTGGTGGATGACCCAGAAATGGTTCCCTTCACTAAGTATCTTGGCTGGGAATAACGCAATTTTCTGCCCAAAAGATTTAGAGATGTTGCAGAAACTCTCAGAAACACCAAGTCTTGGTCAGGAAAAGATTACGCAGCAAGGAGAGCACGAATCACTGTTCCGAGACATACTGGCTGGTTATGGAAAATGGGAATTCGACCCCTTGGATCTCAGCAATCCCTTCCCTGACAACGAGGGATCAGTTCACATTTGGCAAGGCTATGAGGACAGGATCATTCCTTACAAACTAAACCGTCATATTGCAGAGAAGCTTCCCTGGATTCGTTACCATGAAGTTCCTGATTTTGGGCATTTTCTGATGTTCGACAAGAACCAATGTGAAGCCGCTTGTAAGTTGCTCTGTACTGTATGTATCCAGATTAAGTACCATGAAGTTGAAGATGGTGGTCATCTGTTGATTCATGAGAGTGCTCTATGTGAAGCCATTTTCGGGGAACGCGAAGAATTTGAGCCTTATTTACACGCGAGGTATTTGTCAACCGAAGAAACGGACAAAAGACCTCGTGCACAGAACTACCAGCTAACATGTGCCACGTGGCTGTTACATCAGCCGGTTAGAATTGGATTGCCAATCTCACTAACCGGCGATGTGAGTTGGCATATGGCAGCACAGAAGCACCTAACTGCATCAGACGCTGCTGCTTCGATCTCACCTGCATCAGAGGGTGCTGCTTCAATCTCACAAATGATTGGAAAGAATTCAAAAACAAGTGCTGTGGCTGAAGAAGCAGAAGAAGTTGCTGCAGCTTCACCAAGAATAAAGCTTGCAGATGGAAGGCATCTGGCCTACAGAGAAAGTGGGGTCCCCAAGAACAAGGCAAACTACAAGATCATCATGGTTCATGGCTTTGGAAGCTCCAAGGAAATGAGTTTCCTGGCTCCCCAATGGTTCAGTTTCCAGGAATTGATTGATGAGTTGGGGATATATTTCCTGCTCTACGACCGGGCAGGTTATGGAGAAAGTGATCCAAATCCTAAGCGTTCGGTCAAGAGTGAAGCCCTTGACATCGAACAACTAGCCGATCGGTTAGAGCTAGGCTCGAAGTTTTATGTCATTGGAGTCTCAATGGGATCATATTCCACCTGGAGTTGCATCAAACATATACCACACAGGCTCGCAGGTGTGGCCTTAGTAGTTCCAGTTGTCAATTACCAATGGCCTTCTCTTCCCAAGAAACTGATAAAGGATGATTATCGGAGAAAACTCATCCATTGGGGCCTCTTGTTTGCAGAATTTGCCCCGGGACTACTGCGGTGGTGGGTAACTCAGAAGTGGCTCCCCTCAACGTCTGTCATGGAAAGAAACCCAGTATTCTTCAGCAGCAAAGACATGGATGTCCTCAAAATAATACCAGGCTTCCCAATGCTGACTCAGGAGAATCTACGGCAACGGGTGGTTTTCAATACTCTGCATCGTGACTTCAAATTGGCATTCACTCCTTGGGATTTCGATCCAATGGATCTCAGCAACCCATTCCCACAAAACCAGCGGTCTGTTCACATTTGGCAAGGTTACGAAGATAAGGTTGTGCCGTTTCAACTTCAGAGATTCGTTTCAAGTAAGCTGCCGTGGATTCAGTATCACGAAGTTCCCGATGGCGGACATTTGATTGTGCATTATGCCGGTTTAAGTGAGGCGATTCTGAGGGCGCTTTTGCTCGGAGAAGAACATCCTCATTACAAACCTAGTATACCCAAACTTGTTTCA
>Malsy_12g002280
ATGGCGGGAGGAGTGAACAGGAAGATATCAGCTGCGTCGGCGAGAGCTCACACCCGAAGAGCCAAGCAAAACAGCTCCTTCCAGCTTCCGGCGGGGATTTTTAAGACAACACTAGTAGCGTTGGTTATTGGACTTTCGGCATGGGCATATCAGGCAATCCAACCTCCTCCATCAAAGATATGTGGCTCTCCTGATGGGCCTCCTGTTACAGGACCAAGAATAAAACTTAGGGATGGAAGGCATTTAGCCTACCAAGAGCATGGAGTCCCAAAAGATAATGCGCAGCATAAAATAGTTTATCTCCATGGTATTGATAGTTGCAGGCATGATGCTGTCATTCCCAACTTCCTGTCTCCGGAAACCGTGAAAGACTTGGGGATCTACGTTGTGTCTTTTGACAGACCTGGTTATGGAGAAAGTGATCCTAATCCAAAGCGAACGGTGAAGAGTATGGCTACAGATATAGAGGAGCTGGCTGATCAATTGGGTTTAGGACACAGATTTTATGTAATTGGTTTCTCCATGGGTGGACAGGTGATTTGGAGCTGCCTCAAATATATCCCTCACAGGATCGCAGGAGCAGCACTGGTAGCTCCAGCGGTAAACTACTGGTGGACTGGTATTCCTTCAAATCTATCTAGTCAAGCTTACTCCCAACAGCTTCAGTCAGACCAGTGGGCAGTTCGTGTGTCTCACTACACCCCTTGGCTTACATACTTCTGGAACACTCAAAAATGGTTTCCTGGTTCAAGTGTTCTGGCTCGCAGTATAGATTGTCTTTCTGACCAAGACAAAGAAATCCTGCCCAAGCTTCAGAAAAGAGAACCATATGCGGGACAGGTACGACAGCAAGGAGAATTTGAGTCCATTTACCGTGACATGAATGTTGGATTTGGGACCTGGGAATTCAGTCCTCTGGAACTGGAAAACCCATTCCCTAACAATGAAGCTTCTGTCCACGTGTGGCAAGGAGATGAAGATCGCATGGTACCCGTTATACTGCAACGCTACATTGCTGAACAGCTTCCATGGATCCACTATCATGAGATACCAGGTGCTGGACATTTGTTGCCACTTGCTGATGGGATGTGCGAGACCATTGTCAAGGCACTTTTAACCGACGGA
>Malsy_14g002300
TCTGGATTATTGGCGTGGGCATATCAGGCGATCCAACCTCCTCCATCGAAGATATGTGGCTCTCCTGATGGGCCTCCTGTTACAGGATCAAGAATAAAACTTAGGGATGGAAGGCATTTGGCCTACAAAGAGCATGGAGTCCCAAAAGATAATGCACAGCATAAAATAGTTTATGTCCACGGTATTGATAATTGCAGGCATGATGCTGTCGTTGCTGAAGCCATGTCTCCGGAAACTGTGAAAGACTTGGGGATCTATGTTGTTACTTTTGACAGACCTGGTTATGGAGAAAGTGACCCTAATCCAAAGCGAACGGTGAAGAGCATGGCTACAGATATAGAGGAGCTGGCTGACCAATTGGGTTTAGGACACAGATTTTATGTAATTGGTTTCTCCATGGGTGGACAGGTGATTTGGAGCTGCCTCAAATTCATCCCTCACAGGATTGCTGGAGCAGCACTATTAGCGCCCGTGGTTTACTATTGGTGGTATTCCTGCAAATCTATCCAGTCAAGCTTACTCCCAACAGCTTCTGCAAGACCAATGGGCAGTTCGTTCGCACTACACCCCTTGGCTTACCTACTTTTGAAACACTCAAAAATGGTTTCCCGTAGAGATTGTCTTTCTGACCAAGACAAAGAACTTATACCTAAGATTCTTAAAGGACGACCAAATGTGATATCGGCCGCGTCGGCGAGAGCTCACACCCGAAGAGCCAAGCAAAACAGCTCCTTCCAGCTTCCGGCAGGGATTTATAAGACAGCACTTGTAGCGTTGTTTATTGGATTATCGGCATGGGCATACAAGGTGATCCAACCTCCTCCATCGAAGATATGTGGCTCTCCTGATGAGCCTCCGGTTACAGGACCAAGAATAAAACTTAGGGATGGAAGGCATTTGGCATACAAAGAGCATGGAGTCCCAAAAGATAATGCACAGCATAAAATAGTTTTTGTCCATGGTGTTGATAGTTGCAGGCATGATGCTGTCGTTGCGGAAACCATGTCTCCGGAAACTGTGAAAGACTTGGGGATCTACGTTGTGTCTTTTGACAGACCTGGTTATGGAGAAAGTGATCCTAATCCAAAGCGAACAGTGAAAGGCATGGCTTCAGATATAGAGGAACTGGCTGATCAATTAGGTTTAGGACACAGATTTTATGTAATTGGTTTCTCCATGGGCGGACAGCGCCCGTGGTTAACTATTGGTGGACTGGTATTCCTGCAAATCTATCCAGTCAAGCTTTACTCCCAACAGCTTCTGCAAGACCAATGGGCAGTTTGTGTGTCACACTACACCCCTTGGCTTACCTACTTTTGGAACACTCAAAAATGGTTTCCCAACTCAAGTGTTCTGGCTCAGAGTAGTGATTGTTTTTCTGACCAAGACAAAGAACTTATACCTACGATTCTTAAAGGACGACCACTTGTGGGACAGGTAAGACAGCAAGGAGAGTTTGAGACCGTTTACCGTGACATGAATGTTGGATTTGGGACCTGGGAATTCAGTCCTCTGGCACTGGAAAACCCATTCCCGAACAATGAAGCTTCTGTCCACGTGTGGCAAGGAGATGAAGATCGCATGGTACCTGTTTTACTACAACGCTACATTGCTGAACAGCTTCCTTGGATCCGTTATCATGAGATACCAGGTGCTGGACACTTGTTCCCACTTGCTGATGGGATGTGCGAGACCATTGTCAAGGCACTTTTAGCTGACGGA
>Maldo_GDDH_03G1143100
ATGCCCGGGAAGATTTCAAAACCAAGTGATGTGGCTGAAGAAGCAGAAGAAGTTGCTGCAGCTTCACCAAGAATCAAGCTTGCAGATGGACGGCATCTGGCTTACAGAGAAAGTGGGGTCCCCAAGAGCAAGGCAAACTACAAGATCATCATGGTTCATGGCTTTGGAAGCTCAAAGGAAATGAATTTCCTCGCTCCCCAAGAATTAATTGATGAGTTGGGGATATATTTCCTGCTCTACGATCGGGCTGGTTATGGAGAAAGTGATCCGAATCCAAAGCGTTCGGTCAAGAGTGAAGCCCTTGACATCGAACAGCTAGCCGATCAGTTAGAGTTAGGGTCAAAGTTTTATGTCATTGGAGTCTCAATGGGATCGTATTCCACCTGGAGTTGCATCAAACATATACCACACAGGCTCGCAGGTGTGGCCTTAGTAGTTCCAGTTGTGAATTACCGGTGGCCTTCTCTTCCCGAGAAACTAATAAAGGATGATTACCGCAGGAAACTCATACATTGGGGGCTCTTGTTTGCAGAATTTGCCCCGGGATTACTGCGGTGGTGGGTAACTCAGAAATGGCTCCCCTCAACGTCTGTCATGGAAAGAAACCCGGTATTCTTCAACAGCAAAGACATGGATGTCCTGAAAGTAATACCAGGGTTCCCAATGCTCACTCAGGAGAAGCTACGACAACGAGTGGTTTTCGATACTCTGCATCATGACTTCAAATTGGCTTTCACACCGTGGGATTTTGATCCCATGGATCTCAGTAACCCATTCCCGCAAAACCAGCGCTCTGTTCACATCTGGCAAGGTTACGAAGATAAAGTTGTGCCGTATGAACTTCAAAGATATGTTTCAAGTAAGCTACCCTGGATTCAGTATCACGAAGTTCCTGATGGCGGACATTTGCTTGTGCATTATACCGGTTTATGTGAGGCGATTCTGAGGGCCCTTTTGCTCGGAGAAGAACATCCCCATTACAAACCAAATATACCCAAAATTGTTCCA
>Maldo_GDDH_07G1064200
ATGATGTTTAACAGGATCGCATTCATCTTGTTGGTTGGATTGCTGGCGTGGGCACATCAGGCCGCCCGACCACCCCCTCCGAACATCTGTGGTTCGCCTGGCGGTCCACCTGTCACAGCGCCTAGAATAAGGCTAAGGGATGGAAGATTTTTGGCCTACAAGGAACATGGTGTTCCAAAACAAGTGGCCAAGTATAAGATTATCTTTGTTCATCCCTTCGGTACTTCCCGACATGATCCAGTCATTGCAACATCTGTCTCTCCGGAAGTTATTGAAGATTTAGGTGTGTACATTGTGTCTTTCGACAGACCAGGGTACGGTGAAAGTGATCCGGATCCTAAGCGAACAACGAAGAGCTTGGCGTTAGATATAGAGGAGCTTGGTGATCAGCTGGAACTCGGATCCAAATTTTATGTGATTGGATACTCAATGGGAGGACAGTGCATCTGGAAGTGTCTTCAGTACATCCCTCATAGGCTAGCAGGAGCAGTGCTGATCGCTCCGGTGATCAACTACTGGTGGCCAGGACTTCCTGCCAACTTGTCATCTTATGCCTATAAGAAGCAACCTCCGCAGGATCAATGGGCGCTTCGAGCTGCTCACTATATACCTTGGTTAACCTACTGGTGGAACACTCAGAATTTCTTTCCTAAATCCAGCGTTGTATCCGGAAAACCAGAGAATATGTTTTCCCGCCAAGATTGGGAAATCATTAGGAATGGAAAGGTTTCTGGAAGCGAAAAGCACAAGGCACATGTCACGCAGCAAGGAGAAGCTGAGTCCATCTTTCGTGACATGATTGTTGGATTTGGGAGCTGGGAATTTGGTCCTATGGATCTGAAGAACCCTTTTGCCAGCAATGAACGCTCGGTCCATCTATGGCAGGGTGACGAAGATAAGCTTGTCCCAGTAGAGCTGCAACGCTATATTGCCGAAAAGCTTCCATGGATTCACTACCATGAGGTACCAGGTGGTGGACATTTGTTGCCAGCTGCAGATGGTATGAGTGAGGTCATCTTAAAGGCACTTCTAATTAGAGAGAAG
>Maldo_GDDH_07G1064300
ATGTTTTCCCGCCAAGATTGGGAAACCATTAGGAATGCAAAGGTTTGTGGAAGAGAAAAGCACAAGGAACATGTCACGCAGCGAGGAGAAGCTGAGTCCATCTTTCGCGACATCATAATTGGATTTGGGAGCTGGGAATTTGATCCTACGGATCTGAAGAACCCTTTTGTCAACAACGAAGGCTCGGTCCATCTATGGCAGGGTGACGAAGATAAGCTTGTCCCAGTTGAGCTGCAACGCTATATTGCCGAAAAGCTTCCATGGATTCACTACCATGAGTTACCAGGTGGTGGACATTTGTTGCCAGCTGTAGATGGTATGAGTGAAGTCATCTTAAAGGCACTTCTAATTAAAGAG
>Maldo_GDDH_07G1064400
ATGTTTAAGAGGATCGCATTCATCTTGTTGGTTGGATTGCTGGCATGGGCGTATCAGGCCGCCCGACCACCACCTCCGAACATCTGTGGTTCGCCTGGCGGTCCACCTGTCACAGCGCCTAGAATAAGGCTAAGGGATGGAAGATTTTTGGCCTACAAGGAACATGGTGTTCCAAAACAAGTGGCCAAGTATAAGATTATCTTTGTTCATCCCTTCGGTGCTTCCCGACATGATCCAGTCATTGCAACATCTGTCTCTCCGGAAGTTATTGAAGATTTAGGTGTGTACATTGTGTCTTTCGACAGACCAGGGTACGGTGAAAGTGATCCGGATACTAAGCGAACAGCGAAGAGCTTGGCGTTAGATATAGAGGAGCTTGGTGATCAGCTAGAACTCGGATCCAAATTTTATGTGATTGGATTCTCAATGGGAGGACAAGTCATTTGGAAGTGTCTTCAGTACATCCCTCATAGGCTAGCTGGAGCAGCACTGATCGCTCCGGTGATCAACTACTGGTGGCCAGGACTGCCTGCCAACCTGTCATCTTATGCCTATACGAAGCAAGCTCCACATGATCAATGGGCGCTTCGAGCTGCTCACTATATACCTTGGTTAACCTACTGGTGGAACACTCAGAATTTCTTTCCTAAACACAGCGTTGTATCCGGGAAAGCAGAGAATATGTTTTCCCGCCAAGATTGGGAAATCATTAGGAATGCAAATGTTTCTGGAAGAGAAAAGCACAAGGAACATGTCACGCAGCAAGGAGAAGCTGAGTCCATCTTTCGCGACATCATAGTTGGATTTGGGAGCTGGGAATTTGATCCTACGGATCTGAAGAATCCTTTTGTCAACAACGAAGGCTCGGTCCATCTATGGCAGGGTGACGAAGATAAGCTTGTTCCGGTTGAGCTGCAACGCTATATTGCCGAAAAGCTTCCATGGATTCACTACCATGAGTTACCAGGTAGTGGACATTGGTTGCCCGCTGCCGATGGTATGAGTGAAGTCATCTTAAAGGCACTTCTAATTAAAGAG
>Maldo_GDDH_07G1064500
ATGTTTAAGAGGATCACATTCATCTTGTTGGTTGGATTGCTGGCGTGGGCGTATCAGGCCGCCCGACCACCACCTCCGAACATCTGTGGTTCGCCTGGCGGTCCACTCGTCACAGCGTCTAGAATAAGGCTAAGGGATGGAAGATTTTTGGCCTACAAGGAACATGGTGTTCCAAAACAAGTGACCAAGTACAAGATTATCTTTGTTCATCCCTTCTTTAGTTCCCGACATGATCCAATCATTGCAACAGCCGTCTCTCCGGAAGTTATTGAAGATTTAGGTGTGTACATTGTGTCTTTCGACAGACCAGGGCACGGTGAAAGTGATCCGGATCCTAAGCGAACAACGAAAAGCTTGGCGTTAGATATAGATGTTGTCCTGTTCATGAGCTTACTGAGTTTATTGGCA
>Maldo_GDDH_07G1064600
ATGAATTTTCTTCGTTACTTCTCTATCTTCTTCGTTTGTCAATACGAAAACAAGCAGCCCACCGACACCGGCAGCTTCAGCACCACACAAAAGCTAAAAGCAGCTGCTCACTCAGCCCGTTTCTGCCATTTTCTTCTGCATAAACATATAATTATCACAGAGGGAGGAGCGTTGGTGGATCACATTCATCTTGTTGGTTGGATTGCTGGTGTGGGCGTATCAGCCGCCCGAACACCCCCTCCGAACATCTGTGGTTCGCCTGGCAGTCCACCCGTCACATCGCCTAGAATAAGGCTAAGGGATGGAAGATTTTTGGCCTACAAGGAACATGGTGTTCCAAAACAAGTGGCCAAGTATAACATTATCTTTGTTCATCCCTTCGGTAGTTCCCGACATGGTCCAGTCATTGCAACATCTGTCTCTCCGGAAGTTATTGAAGATTTAGGTGTGTACATTGTGTCTTTCGACAGACCAGGGTACGGTGAAAGTGATCCAGATCCTAAGCGAACAGCGAAGAGATTGGCGTTAGATATAGAGGAGCTTGGTGATCAGCTGGAACTCGGATCCAAATTTTATGTAATTGGATACTCAATGGGAGGACAGGCCATTTGGAAGTGTCTCCAGTACATCCCTCATAGGATGTGGCCAGGACTTCCTGCAAACTTGTCATCCTATGCCTATAAGAAGCAACTTCCACAAGATCAATGGGCGGTTCGAGTTGCTCACTATATACCTTGGTTAACCTACTGGTGGAACACTCAGAAATTCTTTCCTTCATCCAGCGTTGTATCCGGTAAACCAGAGAATGTGTTTTCCCGCCAAGATTGGGAAATCATTAGGAATGCAAAGGTTTCTGGAAGAGAAAAGCACAAGGCATATGTCACGCAGCAAGGAGAAGCTGAGTCCATCTTACGCGACATGGTAGTTGGATTTGGGAGCTGGGAATTTGATCCTATGGATCTGCAGAACCCTTTTGCCAGCAACCAAGGCTCAGTCCATCTGTGGCAGGGTGATGAAGATAAGCTTGTCCAAGTTGAGCTGCAACGCTATATTGCCGAAACGCTTCCA
>Maldo_GDDH_07G1065000
ATGTTTAAGAGGATCACATTCATCTTGTTGGTTGGATTGCTGGCGTGGGCATATCAGGCCACCCGACCACCACCTCCGAACATCTGTGGTTCGCCTGGCGGTCCACCCGTCACAGCGCCTAGAATAAGGCTAAGGGATGGAAGATTTTTGGCCTACAAGGAACATGGTGTTCCAAAACAATTGGCCAAGTACAAGATTATCTTTGTTCATCCCTTCTTTAGTTCCCGACATGATCCAATCATTGCAACAGCCGTCTCTCCGGAAGTTATTGAAGATTTAGGTGTGTACATTGTGTCTTTCGACAGACCAGGGTACGGTGAAAGTGATCCGGATCCTAAGCGAACAACGAAGAGCTTAGCGTTAGATATAGAGGAGCTTGGTGATCAGCTGGAACTCGGATCCAAATTTTATATGATTGGATACTCAATGGGAGGACAGGTCATCTGGAAGTGTCTTCAGTACATCCCTCATAGGCTAGCTGGAGCAGCACTGATCGCTCCGGTGATCAACTACTGGTGGCCAGGACTTCCTGCCAACCTGTCGTCTTATGCCTATAAGAAGCAAGCTCCACAGGATCAATGGGCGCTTCGAGCTGCCCACTATATACCTTGGTTAACCTACTGGTGGAACACTCAGAAATTCTTTCCTAAACACAGGGTTATGTTGTCCCGCCAAGATTGGGAAGCCATTAAGAATGCAAAGGTTTTTGGAAGAGAAAAGCACAAGGAACATGCCACACAGCAAGGAGAAGCTGAGTCCATCTTTCGCGACATGGTAGTTGGATTTGGGAGCTGGGAATTTGATCCTATGGATCTGCAGAACCCCTTTGCCAGCGACGAAGGCTCGGTCCATCTATGGCAGGGTGACGAAGATAAGCTTGTCCCAGTTGAGCTGCAACGCTATATTGCCGAAAAGCTTCCATGGATTCACTACCATGAGGTACCAGGTGGTGGACATTTGTTGCCAGCTCCAGATGGTATGAGTGAAGTCATCTTAAGGGCACTTCTAATTAAAGAG
>Maldo_GDDH_07G1065100
ATGTTTAAGAGGATCACATTCATCTTGTTGGTTGGATTGCTGGCGTGGGCATATCAGGCCGCCCGACCCCCACCTCCGACCATCTGTGGTTCGCCTGGCGGTCCACCCATAACAGCGCCTAGAATAAGGCTAAGGGATGGAAGATTTTTGGCCTACAAGGAACATGGTGTTCCAAAACCAATCGCAAAGTACAAGATTATCTTTGTTCATCCCTTCAGTAGTTCCCGACACGATCTAATCATTACAATATCCGTCTCTCCGGAAGTCATTGAAGATTTAGGTGTGTACATTGTGTCATTCGACAGACCAGGGTACGGGGAAAGTGATCCGGATCTTAAGAGAACAGCAAAGAGCTTGGCGTTAGATATAGAGGAGCTTGGTGATCAGCTGGAACTCGGATCCAATTTTTATGTAATTGGATACTCAATGGGAGGACAGTGCATCTGGAAGTGTCTTCAGTACATCCCTCATAGGCTAGCAGGAGCAGCACTGATCGCTCCGGTGATCAACTACTGGTGGCCAGGACTTCCTGCCAACTTGTCATCTTATGCCTATAAGAAGCAACCTCCGCAGGATCAATGGGCGCTTCGAGCTGCTCACTATATACCTTGGTTAACCTACTGGTGGAACACTCAGAAATTCTTTCCTAAATCCAGCGTTGTATCCGGGAAACCAGAGAATATGTTTTCCCGCCAAGATTGGGAAATCATTAGGAATGCAAAGGTTTCTGGAAGAGAAAAGCACAAGGCACATGTCACGCAGCAAGGAGAAGCTGAGTCCATCTTTCGCGACATGGTAGTTGGATTTGGGAGCTGGGAATTTGATCTAATGGATCTGCAGAACCCCTTTGCCAGCAACGAAGGCTCGGTCCATCTATGGCAGGGTGACGAAGATAAGCTTGTGCCAGTTGAGCTGCAACGCTATATTGCCGAAAAGCTTCCATGGATTCACTACCATGAGGTACCAGGTGGTGGACATTTGTTTCCAGCTGCAGATGGTATGAGCGAAGTCATCTTAAATGCACTTCTAATTAGAGAGAAG
>Maldo_GDDH_07G1065200
ATGTTTAAGAGGATCACATTCATCTTGTTGGTTGGATTGCTGGCGTGGGCATATCAGGCCGCCCGACCACCACCTCCGAACATCTGTGGTTCGCCTGGCGGTCCACCCGTCACAGCACCTAGAATAAGGCTAAGGGATGGAAGATATTTGGCCTACAAGGAACATGGTGTTCCAAAACAAGTGGCCAAGTACAAGATTATCTTTGTTCATCCCTTCTTTAGTCCCCGACATGATCCAATCATTGCAACAGCCGTCTCTCCGGAAGTTATTGAAGATTTAGGTGTGTACATTGTGTCTTTCGACAGACCAGGGCACGGTGAAAGTGATCCAGATCCTAAGCGAACAACGAAGAGCTTGGCGTTAGATATAGAGGAGCTTGGTGATCAGCTGGAACTCGGATCCAAATTTTATGTGATTGGATACTCAATGGGAGGACAGGTCATCTGGAAGTGTCTTCAGTACATCCCTCATAGGCTAGCTGGAGCAGCACTGATCGCTCCTGCGATCAACTACTGGTGGCCAGGACTTCCTGCCAACCTGTCATCTTATGCCTATAAGAAGCAAGCTCCACAGGATCAATGGGCGCTTCGAGCTGCTCACTATATACCTTGGTTAACCTACTGGTGGAACACTCAGAATTTCTTTCCTAAACACAGCGTTTTATCCGGGAAAGTAGAGAATCTGCTTTCCCGCCAAGATTGGGAAACCATTAGGAATGCAAAGGTTTCTGGAAGAGAAAAGCACAAGGAACATGCCACACAGCAAGGAGAAGCTGAGTCCATCTTTCGCGACATCATAGTTGGATTTGGGAGCTGGGAATTTGATCCTACGGATCTGAAGAACCCTTTTGTCAACAACGAAGGCTCGGTCCATTTATGGCAGGGTGATGAAGATAAGTTTGTCTCAGTTGAGCTGCAACGCTATATTGCAGGAAAGCTTCCATGGATTCACTACCATGAGTTACCAGGTGGTGGACATTTGTTGCCAGCTGCAGATGGTATGAGTGAAGTCATCTTAAAGGCACTTCTAATTAAAGAG
>Maldo_GDDH_07G1065300
ATGTTTAAGAGGATCACATTCATCTTGTTGGTTGGATTGCTGGCGTGGGCGTATCAGGCCGCCCGACCACCACCTCCGAACATCTGTGGTTTGCCTGGTGGTCCACCCGTAACAGCGCCCAGAATAAGGCTAAGGGATGGAAGATTTTTGGCCTACAACGAACATGGAGTTCCAAAACAAGTGGCAAAGTACAAGATTATCTTTGTTCATCCCTTCAGTAGTTCCCGACATGATCCAATCATTGCAACATCCGTCTCTCCGGAAGTTATTGAAGATTTAGGTGCGTACATTGTGTCTTTCGACAGACCAGGGTACGGGGAAAGTGATCCGGATCCTAAGAGAACAGCGAAGAGCTTGGCGTTAGATATAGAGGAGCTTGGTGATCAGCTGGAACTCGGATCCAAATTTTATGTAATTGGATACTCAATGGGAGGACAGTGCATCTGGAAGTGTCTTCAGTACATCCCTCATAGGCTAGCAGGAGCAGCGCTGATCGCTCCGGTGATCAACTACTGGTGGCCAGGACTTCCTGCCAACTTGTCATCTTATGCCTATAAGAAGCAACCTCCGCAGGATCAATGGGCGCTTCGAGCTGCTCACTATATACCTTGGTTAACCTACTGGTGGAACACTCAGAAATTCTTTCCTAAATCCAGCGTTGTATCCGGAAAACCAGAGAATATGTTTTCCCGCCAAGATTGGGAAATCATTAGGAATGCAAAGGTTTCTGGAAGAGAAAAGCACAAGGAACATGTCACGCAGCAAGGAGAAGCTGAGTCCATCTTTCGCGACATGATAGTTGGATTTGGGAGCTGGGAATTTAATCCTACGGATCTGAAGAACCCTTTTGTCAACAACGAAGGCTCGATCCATCTATGGCAGGGAGTCGAAGATAAGCTTGTCCCAGTTGAGCTGCAACGCTATATTGCCGAAAAGCTTCCATGGATTCACTACCATGAGGTACCAGGTGGTGGACATTTGTTGCCAGCTGCTGATGGTATGAGCGAAGTCATCTTAAAGGCACTTCTAATTAAAGAG
>Maldo_GDDH_11G1163800
ATGATTGGCCCAGTAGCAATAGCTTTGACTGTGGGTCTTCTTGGATGGGCTTATCAGGCACTAAAGCCTCCCCATCCCAAAATATGTGGATCGCCGGACGGTCCTCCTGTCACTTCTCCTAGAGTAAAACTCAGTGATGGGAGGCATTTGGCTTACAGGGAATTGGGAGTTCCAAAAGAAGAGGCGAAACACAAGATCATCGTCATTCATGGCTTTTTAAGTTCCAAAGATATGAGTTTGCCCGTCACTCAAGAACTCATAGAGGAGTTAAGGATATATTTCCTGTTCTTTGACAGAGCTGGCTATGGAGAGAGTGATCCATATCCTTCACGTTCTGTGAAGAGCGAAGCTTTTGATATTCAAGAGCTAGCTGACAAGTTGCTGATTGGGTCTAAATTTTATGTAATCGGAATCTCAATGGGAGCTTACCCTGTTTGGAGTTGCTTGAAATACATACCACACAGATTGTCTGGAGCTTCCCTGGTAGTTCCCTTTGTGAACTACTGGTGGCCTCGTTTTCCTGCTGATCTATCAAGAGAGTCCCTTGGTACGCTGCAGCTATCAGACCAATGGACATTCCGAGTTGCACATTACACTCCTTGGTTATTCCATTGGTGGATGACCCAGAAATGGTTCCCTTCACTAAGTATCTTGGCTGGGAATAACGCAATTTTCTGCCCGAAAGATGTAGAGATGTTGCAGAAACTCTCAGAAACACCAAGTCTTGGTCAGGAAAAGATTACGCAGCAAGGAGAGCACGAATCACTGTTCCGAGACATACTGGCTGGTTATGGAAAATGGGAATTCGACCCCTTGGATCTCAGCAATCCCTTCCCTGACAACGAGGGATCAGTTCACATTTGGCAAGGCTATGAGGACAGGATCATTCCTTACAAACTAAACCGTCATATTGCAGAGAAGCTTCCCTGGATTCATTACCATGAAGTTCCTGATTTTGGGCATTTTCTGATGTTCGACAAGAACCAATGTGAAGCCGTTTTGAAGGCACTTTTGCTTGGATTA
>Maldo_GDDH_11G1163900
ATGACGGCACAGAAGCACCTAACTGCATCAGACGCTGCTGCTTCGATCTCACCTGCATCAGAGGGTGCTGCTTCAATCTCACAAATGATTGGAAAGAATTCAAAAACAAGTGCTGTGGCTGAAGAAGCAGAAGAAGTTGCTGCAGCTTCACCAAGAATAAAGCTTGCAGATGGAAGGCATCTGGCCTACAGAGAAAGTGGGGTCCCCAAGAACAAGGCAAACTACAAGATCATCATGGTTCATGGCTTTGGAAGCTCCAAGGAAATGAGTTTCCTGGCTCCCCAAGAATTGATTGATGAGTTGGGGATATATTTCCTGCTCTACGACCGGGCAGGTTATGGAGAAAGTGATCCAAATCCTAAGCGTTCGGTCAAGAGTGAAGCCCTTGACATCGAACAACTAGCCGATCGGTTAGAGCTAGGCTCGAAGTTTTATGTCATTGGAGTCTCAATGGGATCATATTCCACCTGGAGTTGCATCAAACATATACCACACAGGCTCGCAGGTGTGGCCTTAGTAGTTCCAGTTGTCAATTACCAATGGCCTTCTCTTCCCAAGAAACTGATAAAGGATGATTATCGGAGAAGACTCATCCATTGGGGCCTCTTGTTTGCAGAATTTGCCCCGGGACTACTGCGGTGGTGGGTAACTCAGAAGTGGCTCCCCTCAACGTCTGTCATGGAAAGAAACCCAGTATTCTTCAGCAGCAAAGACATGGATGTCCTCAAAATAATACCAGGCTTCCCAATGCTGACTCAGGAGAATCTACGGCAACGGGTGGTTTTCAATACTCTGCATCGTGACTTCAAATTGGCATTCACTCCTTGGGATTTCGATCCAATGGATCTCAGCAACCCATTCCCACAAAACCAGCGGTCTGTTCACATTTGGCAAGGTTACGAAGATAAGGTTGTGCCGTTTCAACTTCAGAGATTCGTTTCAAGTAAGCTGCCGTGGATTCAGTATCACGAAGTTCCCGATGGCGGACATTTGATTGTGCATTATGCCGGTTTAAGTGAGGCGATTCTGAGGGCGCTTTTGCTCGGAGAAGAACATCCTCATTACAAACCTAGTATACCCAAACTTGTTTCA
>Maldo_GDDH_12G1024000
ATGGCGGGAGGAGTGAACAGGAAGATATCAGCTGCGTCGGCGAGAGCTCACACCCGAAGAGCCAAGCAAAACAGCTCCTTCCAGCTTCCGGCGGGGATTTTTAAGACAACACTAGTAGCGTTGGTTATTGGACTTTCGGCATGGGCATATCAGGCAATCCAACCTCCTCCATCAAAGATATGTGGCTCTCCTGATGGGCCTCCTGTTACAGGACCAAGAATAAAACTTAGGGATGGAAGGCATTTAGCCTACCAAGAGCATGGAGTCCCAAAAGATAATGCGCAGCATAAAATAGTTTATCTCCATGGTATTGATAGTTGCAGGCATGATGCTGTCATTCCCAACTTCCTGTCTCCGGAAACCGTGAAAGACTTGGGGATCTACGTTGTGTCTTTTGACAGACCTGGTTATGGAGAAAGTGATCCTAATCCAAAGCGAACGGTGAAGAGTATGGCTACAGATATAGAGGAGCTGGCTGATCAATTGGGTTTAGGACACAGATTTTATGTAATTGGTTTCTCCATGGGTGGACAGGTGATTTGGAGCTGCCTCAAATATATCCCTCACAGGATCGCAGGAGCAGCACTGGTAGCTCCAGCGGTAAACTACTGGTGGACTGGTATTCCTTCAAATCTATCTAGTCAAGCTTACTCCCAACAGCTTCAGTCAGACCAGTGGGCAGTTCGTGTGTCTCACTACACCCCTTGGCTTACATACTTCTGGAACACTCAAAAATGGTTTCCTGGTTCAAGTGTTCTGGCTCGAAGTATAGATTGTCTTTCTGACCAAGACAAAGAAATCCTGCCCAAGCTTCAAAAAAGAGAACCATATGCGGGACAGGTACGACAGCAGGGAGAATTTGAGTCCATTTACCGTGACATGAATGTTGGATTTGGGACCTGGGAATTCAGTCCTCTGGAACTGGAAAACCCATTCCCTAACAATGAAGCTTCTGTCCACGTGTGGCATGGAGATGAAGATCGCATGGTACCCGTTTTACTGCAACGCTACATTGCTGAACAGCTTCCATGGATCCACTATCATGAGATACCAGGTGCTGGACATTTGTTGCCACTTGCTGATGGGATGTGCGAGACCATTGTCAAGGCACTTTTAACCGACGGA
>Maldo_GDDH_12G1034700
ATGGTAGAATTGGATTTCTACCAATATGTGCATAATGACATTCTTTTTTTTCTTTTCTTTTTTTTTCCAATTTGGATTCCTCAGGGACAGGTACGACAGCAGGGAGAATTTGAGTCCATTTACCGTGACATGAATGTTGGATTTGGGACCTGGGAATTCAGTCCTCTGGAACTGGAAAACCCATTCCCTAACAATGAAGCTTCTGTCCACGTGTGGCATGGAGATGAAGATCGCATGGTACCCGTTTTACTGCAACGCTACATTGCTGAACAGCTTCCATGGATCCACTATCATGAGATACCAGGTGCTGGACATTTGTTGCCACTTGCTGATGGGATGTGCGAGACCATTGTCAAGGCACTTTTAACCGACGGA
>Maldo_GDDH_14G1021300
ATGCATCTTATCGTATTTGCGATCCAACCTCCTCCATCGAAGATATGTGGCTCTCCTGATGGGCCTCCTGTTACAGGATCAAGAATAAAACTTAGGGATGGAAGGCATTTGGCCTACAAAGAGCATGGAGTCCCAAAAGATAATGCACAGCATAAAATAGTTTATGTCCACGGTATTGATAATTGCAGGCATGATGCTGTCGTTGCTGAAGCCATGTCTCCGGAAACTGTGAAAGACTTGGGGATCTATGTTGTTACTTTTGACAGACCTGGTTATGGAGAAAGTGACCCTAATCCAAAGCGAACGGTGAAGAGCATGGCTACAGATATAGAGGAGCTGGCTGACCAATTGGGTTTAGGACACAGATTTTATGTAATTGGTTTCTCCATGGGTGGACAGGTGATTTGGAGCTGCCTCAAATTCATCCCTCACAGGATTGCTGGAGCAGCACTATTAGCGCCCGTGGTTTACTATTGGTGGTATTCCTGCAAATCTATCCAGTCAAGCTTACTCCCAACAGCTTCTGCAAGACCAATGGGCAGTTCGTTCGCACTACACCCCTTGGCTTACCTACTTTTGAAACACTCAAAAATGGTTTCCCGGTTCAAGTCTTCTGGCTCACAG
>Maldo_GDDH_14G1021400
ATGGCGGGAGGAGTGAACAGGAAGATATCGGCCGCGTCGGCGAGAGCTCACACCCGAAGAGCCAAGCAAAACAGCTCCTTCCAGCTTCCGGCAGGGATTTATAAGACAGCACTTGTAGCGTTGTTTATTGGATTATCGGCATGGGCATACAAGGTGATCCAACCTCCTCCATCGAAGATATGTGGCTCTCCTGATGGGCCTCCGGTTACAGGACCAAGAATAAAACTTAGGGATGGAAGGCATTTGGCATACAAAGAGCATGGAGTCCCAAAAGATAATGCACAGCATAAAATAGTTTTTGTCCATGGTGTTGATAGTTGCAGGCATGACGCTGTCGTTGCTGAAACCATGTCTCCGGAAACTGTGAAAGACTTGGGGATCTACGTTGTGTCTTTTGACAGACCTGGTTATGGAGAAAGTGATCCTAATCCAAAGCGAACAGTGAAAAGCATGGCTTCAGATATAGAGGAACTGGCTGATCAATTAGGTTTAGGACACAGATTTTATGTAATTGGTTTCTCCATGGGCGGACAGGTGATTTGGAGCTGCCTCAAGTACATCCCTCACAGGATTGCCGGAGCAGTACTATTAGCGCCCGTGGTTAACTATTGGTGGACTGGTATTCCTGCAAATCTATCCAGTCAAGCTTACTCCCAACAGCTTCTGCAAGACCAATGGGCAGTTCGTGTGTCGCACTACACCCCTTGGCTTACCTACTTTTGGAACACTCAAAAATGGTTTCCCAGCTCAAGTGTTCTGGCTCAGAGTAGTGATTGTTTTTCTGACCAAGACAAAGAACTTATACCTACGATTCTTAAAGGACGACCACTTGCGGGACAGGTAAGACAGCAAGGAGAGTTTGAGACCGTTTACCGTGACATGAATGTTGGATTTGGGACCTGGGAATTCAGTCCTCTGGCACTGGAAAACCCATTCCCGAACAATGAAGCTTCTGTCCACGTGTGGCAAGGAGATGAAGATCGCATGGTACCTGTTTTACTACAACGCTACATTGCTGAACAGCTTCCTTGGATCCGTTATCATGAGATACCAGGTGCTGGACACTTGTTCCCACATGCTGATGGGATGTGCGAGACCATTGTCAAGGCACTTTTAGCTGACGGA
>Maldo_Gala_03g012560
ATGCCCGGGAAGATTTCAAAGCCAAGTGATGTGGCTGAAGAAGCAGAAGAAGTTGCTGCAGCTTCACCAAGAATCAAGCTTGCAGATGGACGGCATCTGGCTTACAGAGAAAGTGGGGTCCCCAAGAGCAAGGCAAACTACAAGATCATCATGGTTCATGGCTTTGGAAGCTCAAAGGAAATGAGTTTCCTCGCTCCCCAAGTAACTACTCTTCCTTTTGATCTCAAGGAATTAATTGATGAGTTGGGGATATATTTCCTGCTCTACGATCGGGCTGGTTATGGAGAAAGTGATCCGAATCCAAAGCGTTCGGTCAAGAGTGAAGCCCTTGACATCGAACAGTTAGCCGATCAGTTAGAGTTAGGGTCGAAGTTTTATGTCATTGGAGTCTCAATGGGATCGTATTCCACCTGGAGTTGCATCAAACATATACCACACAGGCTCGCAGGTGTGGCCTTAGTAGTTCCAGTTGTGAATTACCGGTGGCCTTCTCTTCCCGAGAAACTAATAAAGGATGATTACCGCAGGAAACTCATACATTGGGGGCTCTTGTTTGCAGAATTTGCCCCAGGATTACTGCGGTGGTGGGTAACTCAGAAATGGCTCCCCTCAACGTCTGTCATGGAAAGAAACCCGGTATTCTTCAACAGCAAAGACATGGATGTCCTGAAAGTAATACCAGGGTTCCCAATGCTCACTCAGGAGAAGCTACGACAACGAGTGGTTTTCGATACTCTGCATCATGACTTCAAATTGGCTTTCACACCGTGGGATTTTGATCCCATGGATCTCAGTAACCCATTCCCGCAAAACCAGCGCTCTGTTCACATCTGGCAAGGTTACGAAGATAAAGTTGTGCCGTTTGAACTTCAAAGATATGTTTCAAGTAAGCTACCCTGGATTCAGTATCACGAAGTTCCTGATGGCGGACATTTGCTTGTGCATTATAACGGTTTATGTGAGGCGATTCTGAGGGCCCTTTTGCTCGGAGAAGAACATCCCCATTACAAACCTAATATACCCAAAATTGTTCCA
>Maldo_Gala_07g005670
ATGTTTAAGAGGATCACATTCATCTTGTTGGTTGGATTGCTGGCGTGGGCGTATCAGGCCGCCCGACCACCACCTCCGAACATCTGTGGTTCGCCTGGCGGTCCACTCGTCACAGCGTCTAGAATAAGGCTAAGGGATGGAAGATTTTTGGCCTACAAGGAACATGGTGTTCCAAAACAAGTGACCAAGTACAAGATTATCTTTGTTCATCCCTTCTTTAGTTCCCGACATGATCCAATCATTGCAACAGCCGTCTCTCCGATGTTTAAGAGGATCGCATTCATCTTGTTGGTTGGATTGCTGGCATGGGCGTATCAGGCCGCCCGACCACCACCTCCGAACATCTGTGGTTCGCCTGGCGGTCCACCTGTCACAGCGCCTAGAATAAGGCTAAGGGATGGAAGATTTTTGGCCTACAAGGAACATGGTGTTCCAAAACAAGTGGCCAAGTATAAGATTATCTTTGTTCATCCCTTCGGTGCTTCCCGACATGATCCAGTCATTGCAACATCTGTCTCTCCGGAAGTTATTGAAGATTTAGGTGTGTACATTGTGTCTTTCGACAGACCAGGGTACGGTGAAAGTGATCCGGATACTAAGCGAACAGCGAAGAGCTTGGCGTTAGATATAGAGGAGCTTGGTGATCAGCTAGAACTCGGATCCAAATTTTATGTGATTGGATTCTCAATGGGAGGACAAGTCATTTGGAAGTGTCTTCAGTACATCCCTCATAGGCTAGCTGGAGCAGCACTGATCGCTCCGGTGATCAACTACTGGTGGCCAGGACTGCCTGCCAACCTGTCATCTTATGCCTATACGAAGCAAGCTCCACATGATCAATGGGCGCTTCGAGCTGCTCACTATATACCTTGGTTAACCTACTGGTGGAACACTCAGAATTTCTTTCCTAAACACAGCGTTGTATCCGGGAAAGCAGAGAATATGTTTTCCCGCCAAGATTGGGAAATCATTAGGAATGCAAATGTTTCTGGAAGAGAAAAGCACAAGGAACATGTCACGCAGCAAGGAGAAGCTGAGTCCATCTTTCGCGACATCATAGTTGGATTTGGGAGCTGGGAATTTGATCCTACGGATCTGAAGAATCCTTTTGTCAACAACGAAGGCTCGGTCCATCTATGGCAGGGTGACGAAGATAAGCTTGTTCCGGTTGAGCTGCAACGCTATATTGCCGAAAAGCTTCCATGGATTCACTACCATGAGTTACCAGGTAGTGGACATTGGTTGCCCGCTGCCGATGAACACCGAATTCTAGTGATCAACTACTGGTGGCCAGGACTTCCTGCCAACCTGTCATCTTATGCCTATAAGAAGCAAGCTCGACATGATCAATGGGCGCTTCGAGCTGCTCACTATATACCTTGGTTAACCTACTTGTGGAACACTCAGAATTTCTTTCCTAAACACAGCGTTTTATCCGGGAAAGTAGAGAATATGTTTTCCCGCCAAGATTGGGAAACCATTAGGAATGCAAAGGTTTGTGGAAGAGAAAAGCACAAGGAACATGTCACGCAGCGAGGAGAAGCTGAGTCCATCTTTCGCGACATCATAATTGGATTTGGGAGCTGGGAATTTGATCCTACGGATCTGAAGAACCCTTTTGTCAACAACGAAGGCTCGGTCCATCTATGGCAGGGTGACGAAGATAAGCTTGTCCCAGTTGAGCTGCAACGCTATATTGCCGAAAAGCTTCCATGGATTCACTACCATGAGTTACCAGGTGGTGGACATTTGTTGCCAGCTGTAGATGGTATGAGTGAATTGAGCAAAGCTCCATACTTCATCTTCTCAATGATGTTTAACAGGATCGCATTCATCTTGTTGGTTGGATTGCTGGCGTGGGCACATCAGGCCGCCCGACCACCCCCTCCGAACATCTGTGGTTCGCCTGGCGGTCCACCTGTCACAGCGCCTAGAATAAGGCTAAGGGATGGAAGATTTTTGGCCTACAAGGAACATGGTGTTCCAAAACAAGTGGCCAAGTATAAGATTATCTTTGTTCATCCCTTCGGTACTTCCCGACATGATCCAGTCATTGCAACATCTGTCTCTCCGGAAGTTATTGAAGATTTAGGTGTGTACATTGTGTCTTTCGACAGACCAGGGTACGGTGAAAGTGATCCGGATCCTAAGCGAACAACGAAGAGCTTGGCGTTAGATATAGAGGAGCTTGGTGATCAGCTGGAACTCGGATCCAAATTTTATGTGATTGGATACTCAATGGGAGGACAGTGCATCTGGAAGTGTCTTCAGTACATCCCTCATAGGCTAGCAGGAGCAGTGCTGATCGCTCCGGTGATCAACTACTGGTGGCCAGGACTTCCTGCCAACTTGTCATCTTATGCCTATAAGAAGCAACCTCCGCAGGATCAATGGGCGCTTCGAGCTGCTCACTATATACCTTGGTTAACCTACTGGTGGAACACTCAGAATTTCTTTCCTAAATCCAGCGTTGTATCCGGAAAACCAGAGAATATGTTTTCCCGCCAAGATTGGGAAATCATTAGGAATGGAAAGGTTTCTGGAAGCGAAAAGCACAAGGCACATGTCACGCAGCAAGGAGAAGCTGAGTCCATCTTTCGTGACATGATTGTTGGATTTGGGAGCTGGGAATTTGGTCCTATGGATCTGAAGAACCCTTTTGCCAGCAATGAACGCTCGGTCCATCTATGGCAGGGTGACGAAGATAAGCTTGTCCCAGTAGAGCTGCAACGCTATATTGCCGAAAAGCTTCCATGGATTCACTACCATGAGGTACCAGGTGGTGGACATTTGTTGCCAGCTGCAGATGGTATGAGTGAGGTCATCTTAAAGGCACTTCTAATTAGAGAGAAG
>Maldo_Gala_07g005680
ATGAATTTTCTTCGTTACTTCTCTATCTTCTTCGTTTGTCAATACGAAAACAAGCAGCCCACCGACACCGGCAGCTTCAGCACCACACAAAAGCTAAAAGCAGCTGCTCACTCAGCCCGTTTCTGCCATTTTCTTCTGCATAAACATATAATTATCACAGAGGGAGGAGCGTTGGTGTTGAGCAAAGTTTCATTCTTCATTCTCAAAGATGATCACATTCATCTTGTTGGTTGGATTGCTGGTGTGGGCGTATCAGCCGCCCGAACACCCCCTCCGAACATCTGTGGTTCGCCTGGCAGTCCACCCGTCACATCGCCTAGAATAAGGCTAAGGGATGGAAGATTTTTGGCCTACAAGGAACATGGTGTTCCAAAACAAGTGGCCAAGTATAACATTATCTTTGTTCATCCCTTCGGTAGTTCCCGACATGGTCCAGTCATTGCAACATCTGTCTCTCCGGAAGTTATTGAAGATTTAGGTGTGTACATTGTGTCTTTCGACAGACCAGGGTACGGTGAAAGTGATCCAGATCCTAAGCGAACAGCGAAGAGATTGGCGTTAGATATAGAGGAGCTTGGTGATCAGCTGGAACTCGGATCCAAATTTTATGTAATTGGATACTCAATGGGAGGACAGGCCATTTGGAAGTGTCTCCAGTACATCCCTCATAGGCTAGCAGGAGCAGCGCTAATCGCTCCCTGGCCAGGACTTCCTGCAAACTTGTCATCCTATGCCTATAAGAAGCAACTTCCACAAGATCAATGGGCGGTTCGAGTTGCTCACTATATACCTTGGTTAACCTACTGGTGGAACACTCAGAAATTCTTTCCTTCATCCAGCGTTGTATCCGGTAAACCAGAGAATGTGTTTTCCCGCCAAGATTGGGAAATCATTAGGAATGCAAAGGTTTCTGGAAGAGAAAAGCACAAGGCATATGTCACGCAGCAAGGAGAAGCTGAGTCCATCTTACGCGACATGGTAGTTGGATTTGGGAGCTGGGAATTTGATCCTATGGATCTGCAGAACCCTTTTGCCAGCAACCAAGGCTCAGTCCATCTGTGGCAGGGTGATGAAGATAAGCTTGTCCAAGTTGAGCTGCAACGCTATATTGCCGAAACGCTTCCA
>Maldo_Gala_07g005710
ATGTTTAAGAGGATCACATTCATCTTGTTGGTTGGATTGCTGGCGTGGGCGTATCAGGCCGCCCGACCACCACCTCCGAACATCTGTGGTTTGCCTGGTGGTCCACCCGTAACAGCGCCCAGAATAAGGCTAAGGGATGGAAGATTTTTGGCCTACAACGAACATGGAGTTCCAAAACAAGTGGCAAAGTACAAGATTATCTTTGTTCATCCCTTCAGTAGTTCCCGACATGATCCAATCATTGCAACATCCGTCTCTCCGGAAGTTATTGAAGATTTAGGTGCGTACATTGTGTCTTTCGACAGACCAGGGTACGGGGAAAGTGATCCGGATCCTAAGAGAACAGCGAAGAGCTTGGCGTTAGATATAGAGGAGCTTGGTGATCAGCTGGAACTCGGATCCAAATTTTATGTAATTGGATACTCAATGGGAGGACAGTGCATCTGGAAGTGTCTTCAGTACATCCCTCATAGGCTAGCAGGAGCAGCGCTGATCGCTCCGGTGATCAACTACTGGTGGCCAGGACTTCCTGCCAACTTGTCATCTTATGCCTATAAGAAGCAACCTCCGCAGGATCAATGGGCGCTTCGAGCTGCTCACTATATACCTTGGTTAACCTACTGGTGGAACACTCAGAAATTCTTTCCTAAATCCAGCGTTGTATCCGGAAAACCAGAGAATATGTTTTCCCGCCAAGATTGGGAAATCATTAGGAATGCAAAGGTTTCTGGAAGAGAAAAGCACAAGGAACATGTCACGCAGCAAGGAGAAGCTGAGTCCATCTTTCGCGACATGATAGTTGGATTTGGGAGCTGGGAATTTAATCCTACGGATCTGAAGAACCCTTTTGTCAACAACGAAGGCTCGATCCATCTATGGCAGGGAGTCGAAGATAAGCTTGTCCCAGTTGAGCTGCAACGCTATATTGCCGAAAAGCTTCCATGGATTCACTACCATGAGGTACCAGGTGGTGGACATTTGTTGCCAGCTGCTGATGGTGAGCAAAGTTTCATACTTTCCATTTTCTCAAACATGTTTAAGAGGATCACATTCATCTTGTTGGTTGGATTGCTGGCGTGGGCATATCAGGCCGCCCGACCACCACCTCCGAACATCTGTGGTTCGCCTGGCGGTCCACCCGTCACAGCACCTAGAATAAGGCTAAGGGATGGAAGATATTTGGCCTACAAGGAACATGGTGTTCCAAAACAAGTGGCCAAGTACAAGATTATCTTTGTTCATCCCTTCTTTAGTCCCCGACATGATCCAATCATTGCAACAGCCGTCTCTCCGGAAGTTATTGAAGATTTAGGTGTGTACATTGTGTCTTTCGACAGACCAGGGCACGGTGAAAGTGATCCAGATCCTAAGCGAACAACGAAGAGCTTGGCGTTAGATATAGAGGAGCTTGGTGATCAGCTGGAACTCGGATCCAAATTTTATGTGATTGGATACTCAATGGGAGGACAGGTCATCTGGAAGTGTCTTCAGTACATCCCTCATAGGCTAGCTGGAGCAGCACTGATCGCTCCTGCGATCAACTACTGGTGGCCAGGACTTCCTGCCAACCTGTCATCTTATGCCTATAAGAAGCAAGCTCCACAGGATCAATGGGCGCTTCGAGCTGCTCACTATATACCTTGGTTAACCTACTGGTGGAACACTCAGAATTTCTTTCCTAAACACAGCGTTTTATCCGGGAAAGTAGAGAATCTGCTTTCCCGCCAAGATTGGGAAACCATTAGGAATGCAAAGGTTTCTGGAAGAGAAAAGCACAAGGAACATGCCACACAGCAAGGAGAAGCTGAGTCCATCTTTCGCGACATCATAGTTGGATTTGGGAGCTGGGAATTTGATCCTACGGATCTGAAGAACCCTTTTGTCAACAACGAAGGCTCGGTCCATTTATGGCAGGGTGATGAAGATAAGTTTGTCTCAGTTGAGCTGCAACGCTATATTGCAGGAAAGCTTCCATGGATTCACTACCATGAGTTACCAGGTGGTGGACATTTGTTGCCAGCTGCAGATGGTATGAGTGAATTGGGCAAAGTTTCATACTTCATCTTCTCAAACATGTTTAAGAGGATCACATTCATCTTGTTGGTTGGATTGCTGGCGTGGGCATATCAGGCCGCCCGACCCCCACCTCCGACCATCTGTGGTTCGCCTGGCGGTCCACCCATAACAGCGCCTAGAATAAGGCTAAGGGATGGAAGATTTTTGGCCTACAAGGAACATGGTGTTCCAAAACCAATCGCAAAGTACAAGATTATCTTTGTTCATCCCTTCAGTAGTTCCCGACACGATCTAATCATTACAATATCCGTCTCTCCGGAAGTCATTGAAGATTTAGGTGTGTACATTGTGTCATTCGACAGACCAGGGTACGGGGAAAGTGATCCGGATCTTAAGAGAACAGCAAAGAGCTTGGCGTTAGATATAGAGGAGCTTGGTGATCAGCTGGAACTCGGATCCAATTTTTATGTAATTGGATACTCAATGGGAGGACAGTGCATCTGGAAGTGTCTTCAGTACATCCCTCATAGGCTAGCAGGAGCAGCACTGATCGCTCCGGTGATCAACTACTGGTGGCCAGGACTTCCTGCCAACTTGTCATCTTATGCCTATAAGAAGCAACCTCCGCAGGATCAATGGGCGCTTCGAGCTGCTCACTATATACCTTGGTTAACCTACTGGTGGAACACTCAGAAATTCTTTCCTAAATCCAGCGTTGTATCCGGGAAACCAGAGAATATGTTTTCCCGCCAAGATTGGGAAATCATTAGGAATGCAAAGGTTTCTGGAAGAGAAAAGCACAAGGCACATGTCACGCAGCAAGGAGAAGCTGAGTCCATCTTTCGCGACATGGTAGTTGGATTTGGGAGCTGGGAATTTGATCTAATGGATCTGCAGAACCCCTTTGCCAGCAACGAAGGCTCGGTCCATCTATGGCAGGGTGACGAAGATAAGCTTGTGCCAGTTGAGCTGCAACGCTATATTGCCGAAAAGCTTCCATGGATTCACTACCATGAGGTACCAGGTGGTGGACATTTGTTTCCAGCTGCAGATGGTATGAGCGAAAGGATCACATTCATCTTGTTGGTTGGATTGCTGGCGTGGGCATATCAGGCCACCCGACCACCACCTCCGAACATCTGTGGTTCGCCTGGCGGTCCACCCGTCACAGCGCCTAGAATAAGGCTAAGGGATGGAAGATTTTTGGCCTACAAGGAACATGGTGTTCCAAAACAATTGGCCAAGTACAAGATTATCTTTGTTCATCCCTTCTTTAGTTCCCGACATGATCCAATCATTGCAACAGCCGTCTCTCCGGAAGTTATTGAAGATTTAGGTGTGTACATTGTGTCTTTCGACAGACCAGGGTACGGTGAAAGTGATCCGGATCCTAAGCGAACAACGAAGAGCTTAGCGTTAGATATAGAGGAGCTTGGTGATCAGCTGGAACTCGGATCCAAATTTTATATGATTGGATACTCAATGGGAGGACAGGTCATCTGGAAGTGTCTTCAGTACATCCCTCATAGGCTAGCTGGAGCAGCACTGATCGCTCCGGTGATCAACTACTGGTGGCCAGGACTTCCTGCCAACCTGTCGTCTTATGCCTATAAGAAGCAAGCTCCACAGGATCAATGGGCGCTTCGAGCTGCCCACTATATACCTTGGTTAACCTACTGGTGGAACACTCAGAAATTCTTTCCTAAACACAGGGTTATGTTGTCCCGCCAAGATTGGGAAGCCATTAAGAATGCAAAGGTTTTTGGAAGAGAAAAGCACAAGGAACATGCCACACAGCAAGGAGAAGCTGAGTCCATCTTTCGCGACATGGTAGTTGGATTTGGGAGCTGGGAATTTGATCCTATGGATCTGCAGAACCCCTTTGCCAGCGACGAAGGCTCGGTCCATCTATGGCAGGGTGACGAAGATAAGCTTGTCCCAGTTGAGCTGCAACGCTATATTGCCGAAAAGCTTCCATGGATTCACTACCATGAGGTACCAGGTGGTGGACATTTGTTGCCAGCTCCAGATGGTATGAGTGAAGTCATCTTAAGGGCACTTCTAATTAAAGAG
>Maldo_Gala_11g014740
ATGATTGGCCCAGTAGCAATAGCTTTGACTGTGGGTCTTCTTGGATGGGCTTATCAGGCACTAAAGCCTCCCCATCCCAAAATATGTGGATCGCCGGACGGTCCTCCTGTCACTTCTCCTAGAGTAAAACTCAGTGATGGGAGGCATTTGGCTTACAGGGAATTGGGAGTTCCAAAAGAAGAGGCAAAACACAAGATCATCGTCATTCATGGCTTTTTAAGTTCCAAGGATATGAGTTTGCCCATCACTCAAGAACTCATAGAGGAGTTAAGGATATATTTCCTGTTCTTTGACAGAGCTGGCTATGGAGAGAGTGATCCATATCCTTCACGTTCTGTGAAGAGCGAAGCTTTTGATATTCAAGAGCTAGCTGACAAGTTGCTGATTGGATTGTCTGGAGCTTCCCTGGTAGTTCCCTTTGTGAACTACTGGTGGCCTCGTTTTCCTGCTGATCTATCAAGAGAGTCCCTTGGTACGCTGCAGCTATCAGACCAATGGACATTCCGAGTTGCACATTACACTCCTTGGTTATTCCATTGGTGGATGACCCAGAAATGGTTCCCTTCACTAAGTATCTTGGCTGGGAATAACGCAATTTTCTGCCCAAAAGATTTAGAGATGTTGCAGAAACTCTCAGAAACACCAAGTCTTGGTCAGGAAAAGATTACGCAGCAAGGAGAGCACGAATCACTGTTCCGAGACATACTGGCTGGTTATGGAAAATGGGAATTCGACCCCTTGGATCTCAGCAATCCCTTCCCTGACAACGAGGGATCAGTTCACATTTGGCAAGGCTATGAGGACAGGATCATTCCGTACAAACTAAACCGTCATATTGCAGAGAAGCTTCCCTGGATTCGTTACCATGAAGTTCCTGATTTTGGGCATTTTCTGATGTTCGACAAGAACCAATGTGAAGCCATTAAGTACCATGAAGTTGAAGATGGTGGTCATCTGTTGATTCATGAGAGTGCTCTATGTGAAGCCATTTTCAGGGAACGTTTGCTCGGAGAAGAACCTTCTATCAGA
>Maldo_Gala_11g014750
ATGCTCTTACGCTACAGGTCCATTGCAAAACTAACATGTGTCACGTGGCTGTTACATCAGCCGGTTAGAATTGGATTGCCAATCTCACTAACCGGCGATGTGAGTTGGCATATGGCAGCACAGAAGCACCTAACTGCATCAGACGCTGCTGCTTCGATCTCACCTGCATCAGAGGGTGCTGCTTCAATCTCACAAATGATTGGAAAGAATTCAAAAACAAGTGCTGTGGCTGAAGAAGCAGAAGCAGTTGCTGCAGCTTCACCAAGAATAAAGCTTGCAGATGGAAGGCATCTGGCCTACAGAGAAAGTGGGGTCCCCAAGAACAAGGCAAACTACAAGATCATCATGGTTCATGGCTTTGGAAGCTCCAAGGAAATGAGTTTCCTGGCTCCCCAAGAATTGATTGATGAGCTGGGGATATATTTCCTGCTCTACGACCGGGCAGGTTATGGAGAAAGTGATCCAAATCCTAAGCGTTCGGTCAAGAGTGAAGCCCTTGACATCGAACAACTAGCCGATCGGTTAGAGCTAGGCTCGAAGTTTTATGTCATTGGAGTCTCAATGGGATCATATTCCACCTGGAGTTGCATCAAACATATACCACACAGGCTCGCAGGTGTGGCCTTAGTAGTTCCAGTTGTCAATTACCAATGGCCTTCTCTTCCCAAGAAACTGATAAAGGATGATTATCGGAGAAGACTCATCCATTGGGGCCTCTTATTTGCAGAATTTGCCCCGGGACTACTGCGGTGGTGGGTAACTCAGAAGTGGCTCCCCTCAACGTCTGTCATGGAAAGAAACCCAGTATTCTTCAGCAGCAAAGACATGGATGTCCTCAAAATAATACCAGGCTTCCCAATGCTGACTCAGGAGAATCTACGGCAACGGGTGGTTTTCAATACTCTGCATCGTGACTTCAAATTGGCATTCACTCCTTGGGATTTCGATCCAATGGATCTCAGTAACCCATTCCCACAAAACCAGCGGTCTGTTCACATTTGGCAAGGTTACGAAGATAAGGTTGTGCCGTTTCAACTTCAGAGATTCGTTTCAAGTAAGCTGCCGTGGATTCAGTATCACGAAGTTCCCAATGGCGGACATTTGATTGTGCATTATGCCGGTTTAAGTGAGGCGATTCTGAGGGCGCTTTTGCTCGGAGAAGAACATCCTCATTACAAACCTAGTATACCCAAACTTGTTTCA
>Maldo_Gala_12g002280
ATGGCGGGAGGAGTGAACAGGAAGATATCAGCTGCGTCGGCGAGAGCTCACACCCGAAGAGCCAAGCAAAACAGCTCCTTCCAGCTTCCGGCGGGGATTTTTAAGACAACACTAGTAGCGTTGGTTATTGGACTTTCGGCATGGGCATATCAGGCAATCCAACCTCCTCCATCAAAGATATGTGGCTCTCCTGATGGGCCTCCTGTTACAGGACCAAGAATAAAACTTAGGGATGGAAGGCATTTAGCCTACCAAGAGCATGGAGTCCCAAAAGATAATGCGCAGCATAAAATAGTTTATCTCCATGGTATTGATAGTTGCAGGCATGATGCTGTCATTCCCAACTTCCTGTCTCCGGAAACCGTGAAAGACTTGGGGATCTACGTTGTGTCTTTTGACAGACCTGGTTATGGAGAAAGTGATCCTAATCCAAAGCGAACGGTGAAGAGTATGGCTACAGATATAGAGGAGCTGGCTGATCAATTGGGTTTAGGACACAGATTTTATGTAATTGGTTTCTCCATGGGTGGACAGGTGATTTGGAGCTGCCTCAAATATATCCCTCACAGGATCGCAGGAGCAGCACTGGTAGCTCCAGCGGTAAACTACTGGTGGACTGGTATTCCTTCAAATCTATCTAGTCAAGCTTACTCCCAACAGCTTCAGTCAGACCAGTGGGCAGTTCGTGTGTCTCACTACACCCCTTGGCTTACATACTTCTGGAACACTCAAAAATGGTTTCCTGGTTCAAGTGTTCTGGCTCGCAGTATAGATTGTCTTTCTGACCAAGACAAAGAAATCCTGCCCAAGCTTCAGAAAAGAGAACCATATGCGGGACAGGTACGACAGCAAGGAGAATTTGAGTCCATTTACCGTGACATGAATGTTGGATTTGGGACCTGGGAATTCAGTCCTCTGGAACTGGAAAACCCATTCCCTAACAATGAAGCTTCTGTCCACGTGTGGCAAGGAGATGAAGATCGCATGGTACCCGTTATACTGCAACGCTACATTGCTGAACAGCTTCCATGGATCCACTATCATGAGATACCAGGTGCTGGACATTTGTTGCCACTTGCTGATGGGATGTGCGAGACCATTGTCAAGGCACTTTTAACCGACGGA
>Maldo_Gala_14g001930
ATGGTTCGATCCAATTCAATCTACCGAAAAGAAGCGATCCAACCTCCTCCATCGAAGATATGTGGCTCTCCTGATGGGCCTCCTGTTACAGGATCAAGAATAAAACTTAGGGATGGAAGGCATTTGGCCTACAAAGAGCATGGAGTCCCAAAAGATAATGCACAGCATAAAATAGTTTATGTCCACGGTATTGATAATTGCAGGCATGATGCTGTCGTTGCTGAAGCCATGTCTCCGGAAACTGTGAAAGACTTGGGGATCTATGTTGTTACTTTTGACAGACCTGGTTATGGAGAAAGTGACCCTAATCCAAAGCGAACGGTGAAGAGCATGGCTACAGATATAGAGGAGCTGGCTGACCAATTGGGTTTAGGACACAGATTTTATGTAATTGGTTTCTCCATGGGTGGACAGGATTGCTGGAGCAGCACTATTAGCGCCCGTGGTTTACTATTGGTGGTATTCCTGCAAATCTATCCAGTCAAGCTTACTCCCAACAGCTTCTGCAAGACCAATGGGCAGTTCGTTCGCACTACACCCCTTGGCTTACCTACTTTTGAAACACTCAAAAATGGTTTCCCGGTTCAAGTCTTCTGGCTCACAGTAGAGATTGTCTTTCTGACCAAGACAAAGAACTTATACCTAAGATTCTTAAAGGACGACCAAATGTGGAAGATATCGGCCGCGTCGGCGAGAGCTCACACCCGAAGAGCCAAGCAAAACAGCTCCTTCCAGCTTCCGGCAGGGATTTATAAGACAGCACTTGTAGCGTTGTTTATTGGATTATCGGCATGGGCATACAAGGTGATCCAACCTCCTCCATCGAAGATATGTGGCTCTCCTGATGGGCCTCCGGTTACAGGACCAAGAATAAAACTTAGGGATGGAAGGCATTTGGCATACAAAGAGCATGGAGTCCCAAAAGATAATGCACAGCATAAAATAGTTTTTGTCCATGGTGTTGATAGTTGCAGGCATGACGCTGTCGTTGCTGAAACCATGTCTCCGGAAACTGTGAAAGACTTGGGGATCTACGTTGTGTCTTTTGACAGACCTGGTTATGGAGAAAGTGATCCTAATCCAAAGCGAACAGTGAAAAGCATGGCTTCAGATATAGAGGAACTGGCTGATCAATTAGGTTTAGGACACAGATTTTATGTAATTGGTTTCTCCATGGGCGGACAGGTGATTTGGAGCTGCCTCAAGTACATCCCTCACAGGATTGCCGGAGCAGTACTATTAGCGCCCGTGGTTAACTATTGGTGGACTGGTATTCCTGCAAATCTATCCAGTCAAGCTTACTCCCAACAGCTTCTGCAAGACCAATGGGCAGTTCGTGTGTCGCACTACACCCCTTGGCTTACCTACTTTTGGAACACTCAAAAATGGTTTCCCAGCTCAAGTGTTCTGGCTCAGAGTAGTGATTGTTTTTCTGACCAAGACAAAGAACTTATACCTACGATTCTTAAAGGACGACCACTTGCGGGACAGGTAAGACAGCAAGGAGAGTTTGAGACCGTTTACCGTGACATGAATGTTGGATTTGGGACCTGGGAATTCAGTCCTCTGGCACTGGAAAACCCATTCCCGAACAATGAAGCTTCTGTCCACGTGTGGCAAGGAGATGAAGATCGCATGGTACCTGTTTTACTACAACGCTACATTGCTGAACAGCTTCCTTGGATCCGTTATCATGAGATACCAGGTGCTGGACACTTGTTCCCACATGCTGATGGGATGTGCGAGACCATTGTCAAGGCACTTTTAGCTGACGGA
>Pyrco_DAP_Chr11v0.1_27895.1
ATGATTGGACCAGTAGCAGTAGCTTTGACTGTGGGTCTTCTTGGATGGGCTTATCAGGCACTAAAGCCTCCCCCTCCCAAAATATGTGGATCGCCGGACGGTCCTCCTGTCACTTCTCCTAGAGTAAAACTCAGTGATGGTAGGCATTTGGCTTACAGGGAATTTGGAGTTCCAAAAGAAGAGGCGAAACACAAGATCATCGTCATTCATGGCTTTTTAAGTTCCAAAGATATGAGTTTGCCTGTCACTCAAGAACTCATAGAGGAGTTAAGGATATATTTCCTGTTCTTCGACAGAGCTGGCTATGGAGAGAGTGATCCATATCCTTCACGTTCTGTGAAGAGCGAAGCTTTTGATATTCAAGAGCTAGCTGACAAGTTGCTGATTGGATTGTCTGGAGCTTCCCTGGTAGTTCCTTTCGTGAACTACTGGTGGCCTCACTTTCCTGCTGATCTATTAAGAGAATCCCTTGGTAAGCTGCAGCTATCAGACCAATGGACATTCCGAGTTGCACATTACACTCCTTGGTTATTGCATTGGTGGATGACCCAGAAATGGTTCCCTTCACTAAGTATCTTGGCTGGGAATAACGCAATTTTCTGCCCGAAAGATTTAGAGATGTTGCAGAAACTCTCAGAAACACCAACTATTGGTCAGGAAAAGATTATGCAGCAAGGAGAGCATGAATCACTGTTCCGAGACATACTGGCTGGTTATGGAAAATGGGAATTCGACCCCTTGGATCTCAGCAATCCCTTCCCTGACAACGAGGGATCAGTTCACATTTGGCAAGGCTATGAGGACAGGATCATTCCTTATAAACTAAACCGTTATATTGCAGAGAAGCTTCCCTGGATTCGTTACCACGAAGTTCCTGATTTTGGGCATTTTCTGATGCTTGTAAGTTGCTCTGTATGTATCCAGATTAAGTACCATGAAGTTGAAGATGGTGGTCGTCTGTTGATTCATGAGAGTGCTCTATGTGAAGCCATTTTCGGGGAACGTTTGCTCGGAGAAGAACCTTCTATCAGA
>Pyrco_DAP_Chr11v0.1_27896.1
ATGCCAGGAAAGAATTCAAAAACAAGTGCCGTGGCTGAAGAAGCAGAAGAAGTTGCTGGAGCTTCACCAAGAATCAAGCTTGCAGATGGAAGGCATCTGGCCTACAGAGAAAGTGGGGTCCCCAAGAACAAGGCAAACTACAAGATCATCATGGTTCATGGCTTTGGAAGCTCCAAGGAAATGAGTTTCCTGGCTCCCCAAGAATTAATTGTTGAGTTGGGGATATATTTCCTGCTCTACGACCGGGCAGGTTATGGAGAAAGTGATCCAAATCCAAAGCGTTCGGTCAAGAGTGAAGCCCTTGACATCGAACAACTAGCCGATCAGTTAGAGCTAGGCTCCAAGTTTTATGTCATTGGAGTCTCAATGGGATCATATTCCACCTGGAGTTGCATCAAACATATACCACAGAGGCTCGCAGGTGTGGCCTTAGTAGTTCCAGTTGTCAATTACCAATGGCCTTCTCTTCCCAAGAAACTGATAAAGGATGATTATCGGAGAAAACTCATCCATTGGGGCCTCTTGTTTGCAGAATTTGCCCCGGGACTACTGCGGTGGTGGGTAACTCAGAAATGGCTCCCCTCAACGTCTGTCATGGAAAGAAACCCGGTATTCTTCAACAGCAAAGACATGGATGTCCTCAAAATAATACCAGGCTTCCCAATGCTGACTCAGGAGAATCTACGGCAACGAGTGGTTTTCAATACTCTGCATCGGGACTTCAAATTGGCATTCACTCCTTGGGATTTCGATCCAATGGATCTCAGTAACCCATTCCCACAAAACCAGCGGTCTGTTCACATTTGGCAAGGTTACGAAGATAAGGTTGTGCCGTTTCAACTTCAGAGATTCATTTCAAGTAAGCTGCCGTGGATTCAGTATCACGAAGTTCCCGATGGCGGACATTTGATTGTGCATTATGCCGGTTTAAGTGAGGCGATTCTGAGGGCGCTTTTGCTCGGAGAAGAACATCCCCATTACAAACCTAGTATACCCAAACTTGTTTCA
>Pyrco_DAP_Chr11v0.1_27906.1
ATGCCAGGAAAGAATTCAAAAACAAGTGCCGTGGCTGAAGAAGCAGAAGAAGTTGCTGGAGCTTCACCAAGAATCAAGCTTGCAGATGGAAGGCATCTGGCCTACAGAGAAAGTGGGGTCCCCAAGAACAAGGCAAACTACAAGATCATCATGGTTCATGGCTTTGGAAGCTCCAAGGAAATGAGTTTCCTGGCTCCCCAAGAATTAATTGTTGAGTTGGGGATATATTTCCTGCTCTACGACCGGGCAGGTTATGGAGAAAGTGATCCAAATCCAAAGCGTTCGGTCAAGAGTGAAGCCCTTGACATCGAACAACTAGCCGATCAGTTAGAGCTAGGCTCCAAGTTTTATGTCATTGGAGTCTCAATGGGATCATATTCCACCTGGAGTTGCATCAAACATATACCACAGAGGCTCGCAGGTGTGGCCTTAGTAGTTCCAGTTGTCAATTACCAATGGCCTTCTCTTCCCAAGAAACTGATAAAGGATGATTATCGGAGAAAACTCATCCATTGGGGCCTCTTGTTTGCAGAATTTGCCCCGGGACTACTGCGGTGGTGGGTAACTCAGAAATGGCTCCCCTCAACGTCTGTCATGGAAAGAAACCCGGTATTCTTCAACAGCAAAGACATGGATGTCCTCAAAATAATACCAGGCTTCCCAATGCTGACTCAGGAGAATCTACGGCAACGAGTGGTTTTCAATACTCTGCATCGGGACTTCAAATTGGCATTCACTCCTTGGGATTTCGATCCAATGGATCTCAGTAACCCATTCCCACAAAACCAGCGGTCTGTTCACATTTGGCAAGGTTACGAAGATAAGGTTGTGCCGTTTCAACTTCAGAGATTCATTTCAAGTAAGCTGCCGTGGATTCAGTATCACGAAGTTCCCGATGGCGGACATTTGATTGTGCATTATGCCGGTTTAAGTGAGGCGATTCTGAGGGCGCTTTTGCTCGGAGAAGAACATCCCCATTACAAACCTAGTATACCCAAACTTGTTTCA
>Pyrco_DAP_Chr12v0.1_29539.1
ATGGCGGGAGGAGTGAACAGGAAGATATCAGCTGCGTCGGCGAGAGCTCACACCCGAAGAGCCAAGCAAAACAGCGCCTTCCAGCTTCCGGCGGGGATTTTTAAGACAGCACTAGTAGCGTTGGTTATTGGACTTTTGGCATGGGCATATCAGGCAATCCAACCTCCTCCATCAAAGATATGTGGCTCTCCTGATGGGCCTCCTGTTACAGGGCCAAGAATAAAACTTAGGGATGGAAGGCATTTAGCTTACCAAGAGCATGGAGTCCCAAAAGATAATGCGCAGCATAAAATAGTTTATCTCCATGGTATTGATAGTTGCAGGCATGATGCTGTCATTCCCAACTTCCTGTCTCCGGAAACCGTGAAAGACTTGGGGATCTACGTTGTGTCTTTTGACAGACCTGGTTATGGAGAAAGTGATCCTAATCCAAAGCGAACGGTGAAGAGTATGGCTACAGATATAGAGGAGCTGGCTGATCAATTGGGTTTAGGACACAGATTTTATGTAATTGGTTTCTCCATGGGTGGACAGGTGATTTGGAGCTGCCTCAAATATATCCCTCACAGGATTGCAGGAGCAGCACTAGTAGCTCCAGTGGTAAACTACTGGTGGACTGGTATTCCTTCAAATCTATCTAGTCAAGCTTACTCCCAACAGCTTCAGCCAGACCAGTGGGCAGTTCGTGTGTTTCACTACACCCCTTGGCTTACGTACTTCTGGAACACTCAAAAATGGTTTCCTGGTTCAAGTTTTCTGGCTCAAAGTATAGATTGTCTTTCTGACCAAGACAAAGAAATCCTGCCTAAGCTTCGAAAAAGAGAACCATATGCGGGACGGGTACGACAGCAAGGAGAATTTGAGTCCATTTACCGTGACATGAATGTTGGATTTGGGACCTGGGAATTCAGTCCTCTGGAACTGGAAAACCCATTCCCTAACAATGAAGCTTCTGTCCACGTGTGGCATGGAGATGAAGATCGCATGGTACCCGTTTTACTGCAACGCTACATTGCTGAACAGCTTCCATGGATCCACTATCATGAGATACCAGGTGCTGGACATTTGTTGCCACTTGCTGATGGGATGTGCGAGACCATTGTCAAGGCACTTTTAACCGACGGA
>Pyrco_DAP_Chr14v0.1_34184.1
ATGAAAATGGCGGGAAGAGTGAACAGGAAGACATCAGCCGCGTCGGCGAGAGCTCACACCCGAAGAGCCAAGCAAACCAGCTCCTTCCAACTTCCGGCAGGCATGATGCTGTCGTTGCTGAAACCATGTCTCCGGTATCTATCTTATGATTTAATCAACCTTGGTTATGGAGAAAGTGACCCTAATCCAAAGCGAACGGTGAAAAGCAGGGCTACAGATATAGAGGAACTGGCTGACCAATTGGATTTAGGACACAGATTTTATGTAATTGGTTTCTCCATAGGTGGACAGCAAATCTATCCAGTCAAGCTTACTCCCAACAGCTTCTGCAAGACCAATGGGCAGTTTGTGTGTCGCACTACACCCCTTGGCTTACCTACTTTTGGAACACTCAAAAATGGTTTCCCGGTTCAAGTATTCTGGCTCACGGTAGAGATTGTCTTTCTGACCAATACAAAAGAACTTATACCTAAGTCTCTTAAAGGACGACCAAATGTGGTCTTGTACCAGCCAGCTCTGTTCATAGATTGTTGCATCGCAATGCGGCTGCTTCTTAGGGATTGGTTTTTGAAAGTTGGGTTTGAGAACTACTGTGTGAAACCAGGATGGTTGTTTGGAGTGAACAGGAAGATATCGGCCGCGTCGGCGAGAGCTCACACCCGAAGAGCCAAGCAAAACAGCTCCTTCCAGCTTCCGGCAGGGATTTTTAAGATGGCACTAGTAGCGTTGTTTATTGGATTATCGGCGTGGGCATACCAGGTGATCCAACCTCCTCCATCGAAGATATGTGGCTCTCCTGATGGGCCTCCTGTTACAGGACCAAGAATAAAACTTAGGGATGGAAGGCATTTGGCATACAAAGAGCATGGAGTCCCAAAAGATAATGCACAGCATAAAATAGTTTTTGTCCATGGTGTTGATAGTTGCAGGCATGATGCTGTCGTTGCTAAAACCATGTCTTCGGAAACTGTGAAAGACTTGAGGATCTATGTTGTGTCTTTTGACAGACCTGGTTATGGAGAAAGTGATCCTAATCCAAGGCGAACAGTGAAGAGCATGGCTTCAGATATAGAGGAGCTGGCTGATCAATTAGGTTTAGGACACAGATTTTATGTAATTGGTTTCTCCATGGGCGGACAGGTGATTTGGAGCTGCCTCAAGTACATCCCTCACAGGATTGCTGGAGCAGCACTTTTAGCGCCCGTGGTTAACTATTGGTGGACTGGTATTCCTGCAAATCTATCCAGTCAAGCTTACTCCCAACAGCTTCTGCAAGACCAATGGGCAGTTCGTGTGTCGCACTACACCCCTTGGCTTACCTACTTTTGGAACACTCAAAAATGGTTTCCCGGTTCAAGTGTTATGGCTCAGAGTAGCGATTGTCTTTCTGACCAAGACAAAGAACTTATACCTACGATTCTTAAAGGACGACCACTTGTGGGACAGGTAAGACAGCAAGGAGAGTTTGAGACCGTTTACCGTGACATTAATGTTGGATTTGGGACCTGGGAATTCAGTCCTCTGGCACTGGAAAACCCATTCCCGAACAATGAAGCTTCCGTCCACGTGTGGCAAGGAGATGATGATCGCATGGTACCTGTTTTACTACAACGCTACATTGCTGAACAGCTTCCTTGGATCCGTTATCATGAGATACCAGGTGCTGGACACTTGTTCCCACATGCTGATGGGATGTGCGAGACCATTGTCAAGGCACTTTTAGCTGACGGA
>Pyrco_DAP_Chr3v0.1_06528.1
ATGATAGGACCAGTAGCAATAGCTTTGACAGTGGGTCTTCTAGGGTGGGCATATCAGGCACTAAAGCCTCCCCCTCCCAAATTCTGTGGATCACCGGGCGGTCCTCCTGTCACTTCTCCTAGAGCGAAACTCAGTGATGGTAGGCATTTGGCCTACAGAGAATTGGGAGTTCCAAAAGAAGAGGCGAAAGAAAAGATCATTGTCATTCATGGCTTTTTAAGTACCAAAGATTTGAGTTTGCCCGTCGCTCAAGAAAAGATTACCCAGCAAGGAGAGCACGAATCTCTGTTCCGAGACATACTGGCCGGTTATAGAAAATGGGAATTCGACCCCATGGACCTGAACAATCCCTTCCCAGACAATGAGGGATCAGTTCACATTTGGCAGGGCTATGAAGACAAGATCATTCCTTACAAACTAAACCGTTACATTGCAGGGAAGCTTCCCTGGATTCGTTATCATTTATCACGAAATTCC
>Pyrco_DAP_Chr3v0.1_06529.1
ATGCCCGGGAAGATTTCAAAACCAAGCGATGTGCCTGAAGAAGCAGAAGAAGTTGCTGCAGCTTCGCCAAGAATCAAGCTTGCAGATGGACGGCATCTGGCTTACAGAGAAAGCGGGGTCCCCAAGAGCAAGGCAAACTACAAGATCATCATGGTTCATGGCTTTGGAAGCTCAAAGGAAATGAGTTTCCTCGCTCCCCAAGTAACTACTCCTACTTTTGATCTCAGGGAATTAATTGATGAGTTGGGGATATACTTCCTGTTCTACGATCGGGCTGGTTATGGAGAAAGTGATCCGAATCCAAAACGCTCGGTCAAGAGTGAAGCCCTTGACATCGAACAGCTAGCCGATCAGTTAGAGTTAGGGTCAAAGTTTTATGTCATTGGAGTCTCAATGGGATCATATTCCACCTGGAGTTGCATCAAACATATACCACACAGGCTCGCAGGTGTGGCCTTAGTAGTTCCAGTTGTGAATTACCGGTGGCCTTCTCTTCCCGAGAAACTAATAAAGGATGATTACCGCAGGAAACTCATACATTGGGGACTCTTGTTTGCAGAATTTGCCCCGGGATTACTGCGGTGGTGGGTAACTCAGAAATGGCTCCCCTCAACGTCTGTCATGGAAAGAAACCCGGTATTCTTCAACACCAAAGACATGGATGTCCTGAAAGTAATACCAGGGTTCCCAATGCTCACTCAGGAGAAGCTACGACAACGGGTGGTTTTCGATACTCTGCATCATGACTTCAAATTGGCTTTCACCCCGTGGGATTTTGATCCAATGGATCTCAGTAACCCATTCCCGCAAAACCAGCGCTCTGTTCACATCTGGCAAGGTTACGAAGATAAAGTTGTGCCGTTTCAACTCCAAAGATATGTTTCAAGTAAGCTACCATGGATTCAGTATCATGAAGTTCCTGATGGTGGACATTTGATTGTGCATTATACTGGTTTATGTGAGGCGATTCTGAGGGCGCTTTTGCTCGGAGAAGAACATCCCCATTACAAACCTAATATACCCAAAATTGTTCCA
>Pyrco_DAP_Chr7v0.1_16404.1
ATGTTTCGTACTTCATTCTCAAAGATGTTTAAGAGGATCACATTCATCTTGTTGGTTGTATTGCTGGCGTGGGAGTATCAGGCCGCCCGACCACCCCCTCCGAACATCTGTGGTTCGCCTGGCGGTCCACCCGTCACAGCGCCTAGAGTAAGGCTAAGGGATGGAAGATTTTTGGCCTACAAGGAACATGGTGTTCCAAAACAAGTGGCCAAGTATAAGATTATCTTTGTTCATCCCTTCGGTACTTCCCGACATGATCCAGTCATTGCAACATCTGTCTCTCCGGAAGTTATTGAAGATTTAGGTGTGTACATTGTGTCTTTCGACAGACCAGGGTACGGTGAAAGTGATCCGGATCCTAAGCGAACAGCGAAGAGCTTGGCGTTAGATATAGAGGAGCTTGGTGATCAGCTGGAACTCGGATCCAAATTTTATGTAATTGGATACTCAATGGGAGGACAGGTCATTTGGAAGTGTCTCAAGTACATCCCTCATAGGCTAGCAGGAGCAGCGCTAATCGCTCCTGTGATCAATTACTGGTGGCCAGGACTTCCTGCCAACTTGTCATCCTATGCCTATAAGAAGCAACCTCCACAGGATCAATGGGCGGTTCGAGTTGCTCACTATATACCTTGGTTAACCTACTGGTGGAACACTCAGAAATTCTTTCCTTCATCCAGCGTTGTATCCGGTAAACCAGAGAATGTGTTTTCCCGCCAAGATTGGGAAATCATTAGGAATGGAAAGGTTTCTGGAAGCGAAAAGCACAAGGCACATGTCACGCAACAAGGAGAAGCTGAGTCCATCTTTCGCGACATGATTGTTGGATTTGGGAGCTGGGAATTTGGTCCTACGTATCTGAAGAACCCTTTTGCCAGCAATGAACGCTCGGTCCATCTATGGCAGGGTGACGAAGATAAGCTTGTCCCAGTTGAGCTGCAACGCTATATTGCTGAAAAGCTTCCATGGATTCACTACCATGAGGTACCAGGTGGTGGACATTTGTTGCCAGCTGCAGATGACGGGACGGAACGGAATGGGACGGGACCGGACAGGACGGAATGGAACGGAGCGGGAGCAAAGATGCCCTCGGATGGAAACAAGGAGGAAGAAGGAGACGGAGAGGTTATAATTTTGTGTTCCACGGATGTGGAACGAGTCATTCCAGGG
>Pyrco_DAP_Chr7v0.1_16405.1
ATGGTTAAGAAAGGAGCAAAAATTAACTGGTATTACAAAAACGAGCGGCTCAGAGACACCAAACACGGCAACTTCAGCACCACACAAAAGCTAAAAGCAGCTGCTCACTTAGCTTGTTTTTGCCATTTTCTTCTGCATAAACGTATTATTGTCACAGACGGAGGAGCGGAGGTGTTGGGCAAAGTTTCATACTTCATCTTCTCAAACATGTTTAAGAGGATCACATTCATCTTGTTGGTTGGATTGCTGGCGTGGGCTTATCAGGCCGCCCGACCACCACCTCCAAACATCTGTGGTTCGCCTGGCGGTCCACCCGTAACAGCGCCTAGAATAAGGCTAAGGGATGGAAGATTTTTGGCCTACAAGGAACATGGTGTTCCAAAACAAGTGGCAAAGCACAAGATTATCTTTGTTCATCCCTTCAGTAGTTCCCGACACGATCTGATCATTACAATATCCATCTCTCCGGAAGTCATTGAAGATTTAGGTGCGTACATTGTGTCTTTCGACAGACCTGGGTACGGGGAAAGTGATCCGGATCCTAAGAGAACAGCAAAGAGCTTGGCGTTAGATATAGAGGAGCTTGGTGATCAGCTGGAACTCGGATCCAAATTTTATGTAATTGGATACTCAATGGGAGGACAGTGCATCTGGAAGTGTCTTCAGTACATCCCTCATAGGCTAGCAGGAGCAGCGCTGATTGCTCCGGTGATCAACTACTGGTGGGCAGGACTTCCTGCCAACCTGTCGTCTTATGCCTATAAGAAGCAACCTCCGCAGGATCAATGGGCGCTTCGAGCTGCTCACTATATACCTTGGTTAACCTACTGGTGGAACACTCAGAAATTCTTTCCTAAATCCAGTGTTGTATCCGAGAAACCAGAGAATATGTTTTCCCGCCAAGATTGGGAAATCATTAGAAATGCAAAGGTTTCTGGAAGAGAAAAGCACAAGGCATATGTCACGCAGCAAGGAGAAGCTGAGTCCATCTTTCGCGACATGGTAGTTGGATTTGGGAGCTGGGAATTTGATCCTATGGATCTGCAGAACCCTTTTGCCAGCAACGAAGGCTCGGTCCATCTGTGGCAGGGTGACGAAGATAAACTTGTCCCAGTTGAGCTGCAACGCTATATTGCCGAAAAGCTTCCATGGATTCACTACCATGAGTTACCAGGTGGTGGACATTTGTTGCCAGCTGCAGATGGAATGAGTGAAGTCATTTTAAAGTCACTTCTAATTAAAGAG
>Pyrco_DAP_Chr7v0.1_16447.1
ATGTTTAAGAGGATCACATTCATCTTGTTGGTTGTATTGCTGGCGTGGGAGTATCAGGCCGCCCGACCACCCCCTCCGAACATCTGTGGTTCGCCTGGCGGTCCACCCGTCACAGCGCCTAGAGTAAGGCTAAGGGATGGAAGATTTTTGGCCTACAAGGAACATGGTGTTCCAAAACAAGTGGCCAAGTATAAGATTATCTTTGTTCATCCCTTCGGTACTTCCCGACATGATCCAGTCATTGCAACATCTGTCTCTCCGGAAGTTATTGAAGATTTAGGTGTGTACATTGTGTCTTTCGACAGACCAGGGTACGGTGAAAGTGATCCGGATCCTAAGCGAACAGCGAAGAGCTTGGCGTTAGATATAGAGGAGCTTGGTGATCAGCTGGAACTCGGATCCAAATTTTATGTAATTGGATACTCAATGGGAGGACAGGTCATTTGGAAGTGTCTCAAGTACATCCCTCATAGGCTAGCAGGAGCAGCGTTAATCGCTCCTGTGATCAATTACTGGTGGCCCGGACTTCCTGCCAACTTGTCATCCTATGCCTATAAGAAGCAACCTCCACAGGATCAATGGGCGGTTCGAGTTGCTCACTATATACCTTGGTTAACCTACTGGTGGAACACTCAGAAATTCTTTCCTTCATCCAGCGTTGTATCCGGTAAACCAGAGAATGTGTTTTCCCGCCAAGATTGGGAAATCATTAGCAATGGAAAGGTTTCTGGAAGCGAAAAGCACAAGGCACATGTCACGCAGCAAGGAGAAGCTGAGTCCATCTTTCGCGACATGATTGTTGGATTTGGGAGCTGGGAATTTGGTCCTACGGATCTGAAGAACCCTTTTGCCAGCAATGAACGCTCGGTCCATCTATGGCAGGGTGACGAAGATAAGCTTGTCCCAGTTGAGCTGCAACGCTATATTGCTGAAAAGCTTCCATGGATTCACTACCATGAGGTACCAGGTGGTGGACATTTGTTGCCAGCTGCAGATGGTATGAGTGAGGTCATCTTAAGGGCACTTCTAATTAGAGAGAAG
>Pyrco_DAP_Chr7v0.1_16449.1
ATGTTTAAGAGGATCACATTCATCTTGTTGGTTGGATTGCTGGCGTGGGCATATCAGGCCGCCCAACCACCACCTCCGAACATCTGTGGTTCGCCTGGCGGTCCACCCGTCACAGCGCCTAGAATAAGGCTAAGGGATGGAAGATTTTTGGCCTACAAGGAACATGGTGTTCCAAAACAAGTGGCCAAGTACAAGATTATCTTTGTTCATCCCTTCTTTAGTTCCCGACATGATCCAATCATTGCAACAGCCGTCTCTCCGGACGTTATTGAAGATTTAGGTGTGTACATTGTGTCTTTCGACAGACCAGGGTACGGTGAAAGTGATCCGGATCCTAAGCGGACAACGAAGAGCTTGGCGTTAGATATAGAGGAGCTTGGTGATCAGCTGGAACTCGGATCCAAATTTTATGTGATTGGATACTCACTGGGAGGACAGGTCATCTGGAAGTGTCTTCGGTACATCCCTCATAGGCTAGCTGGAGCAGCACTGATCTCTCCGGTGATCAACTACTGGTGGCCAGGACTTCCTGCCAACCTGTCATCTTATGCCTATAAGAAGCAAGCTCCACAGGATCAATGGGCGCTTCGAGCTGCCCACTATATACCTTGGTTAACCTACTGGTGGAACACTCAGAATTTCTTTCCTAAGCACCGCGCTTTATCCGGGAAAGTAGAGAATATGTTTTCCCGCCAAGATTGGGAAAACGTTAGGAATGCAAAGGTTTCTGGAAGAGAAAAGCACAAGGAACATGCCACGCAGCAAGGAGAAGCTGAGTCCATCTTTCGCGACATGGTAGTTGGATTTGGGAGCTGGGAATTTGATCCTATGGATCTGCAGAACCCTTTTGCCAGCAACGAAGGCTCGGTCCATCTATGGCAGGGTAACGAAGATAAGCTTGTCCCAGTTGAGCTGCAACGCTATATTGCCGAAAAGCTTCCATGGATTCACTACCATGAGTTACCAGGTGGTGGACATTTGTTGCCAGCTGCAGATGGTATGAGTGAAATCATTTTGAAGGCACTTCTAATTAAAGAG
>Pyrco_DAP_Chr7v0.1_16450.1
ATGTTTCGTACTTCATTCTCAAAGATGTTTAAGAGGATCACATTCATCTTGTTGGTTGTATTGCTGGCGTGGGAGTATCAGGCCGCCCGACCACCCCCTCCGAACATCTGTGGTTCGCCTGGCGGTCCACCCGTCACAGCGCCTAGAGTAAGGCTAAGGGATGGAAGATTTTTGGCCTACAAGGAACATGGTGTTCCAAAACAAGTGGCCAAGTATAAGATTATCTTTGTTCATCCCTTCGGTACTTCCCGACATGATCCAGTCATTGCAACATCTGTCTCTCCGGAAGTTATTGAAGATTTAGGTGTGTACATTGTGTCTTTCGACAGACCAGGGTACGGTGAAAGTGATCCGGATCCTAAGCGAACAGCGAAGAGCTTGGCGTTAGATATAGAGGAGCTTGGTGATCAGCTGGAACTCGGATCCAAATTTTATGTAATTGGATACTCAATGGGAGGACAGGTCATTTGGAAGTGTCTCAAGTACATCCCTCATAGGCTAGCAGGAGCAGCGCTAATCGCTCCTGTGATCAATTACTGGTGGCCAGGACTTCCTGCCAACTTGTCATCCTATGCCTATAAGAAGCAACCTCCACAGGATCAATGGGCGGTTCGAGTTGCTCACTATATACCTTGGTTAACCTACTGGTGGAACACTCAGAAATTCTTTCCTTCATCCAGCGTTGTATCCGGTAAACCAGAGAATGTGTTTTCCCGCCAAGATTGGGAAATCATTAGGAATGGAAAGGTTTCTGGAAGCGAAAAGCACAAGGCACATGTCACGCAACAAGGAGAAGCTGAGTCCATCTTTCGCGACATGATTGTTGGATTTGGGAGCTGGGAATTTGGTCCTACGTATCTGAAGAACCCTTTTGCCAGCAATGAACGCTCGGTCCATCTATGGCAGGGTGACGAAGATAAGCTTGTCCCAGTTGAGCTGCAACGCTATATTGCTGAAAAGCTTCCATGGATTCACTACCATGAGGTACCAGGTGGTGGACATTTGTTGCCAGCTGCAGATGGTATGAGTGAGGTCATCTTAAGGGCACTTCTAATTAGAGAGAAG
>Pyrco_DAP_Chr7v0.1_16452.1
ATGTTTAAGAGGATCACATTCATCTTGTTGGTTGGATTGCTGGCGTGGGCATATCAGGCCGCCCAACCACCACCTCCGAACATCTGTGGTTCGCCTGGCGGTCCACCAGTCACAGCGCCTAGAATAAGGCTAAGGGATGGAAGATTTTTGGCCTACAAGGAACATGGTGTTCCAAAACAAGTGGCCAAGTACAAGATTATCTTTGTTCATCCCTTCTTTAGTTCCCGACGTGATCCAATCATTGCAACCGCCGTCTCTCCGGACGTTATTGAAGATTTAGGTGTGTACATTGTGTCTTTCGACAGACCAGGGTACGGTGAAAGTGATCCGGATCCTAAGCGGACAACGAAGAGCTTGGCGTTAGATATAGAGGAGCTTGGTGATCAGCTGGAACTCGGATCCAAATTTTATGTGATTGGATACTCACTGGGAGGACAGGTCATCTGGAAGTGTCTTCGGTACATCCCTCATAGGCTAGCTGGAGCAGCACTGATCTCTCCGGTGATCAACTACTGGTGGCCAGGACTTCCTGCCAACCTGTCATCTTATGCCTATAAGAAGCAAGCTCCACAGGATCAATGGGCGCTTCGAGCTGCCCACTATATACCTTGGTTAACCTACTGGTGGAACACTCAGAATTTCTTTCCTAAGCACCGCGCTTTATCCGGGAAAGTAGAGAATATGTTTTCCCGCCAAGATTGGGAAAACGTTAGGAATGCAAAGGTTTCTGGAAGAGAAAAGCACAAGGAACATGCCACGCAGCAAGGAGAAGCTGAGTCCATCTTTCGCGACATGGTAGTTGGATTTGGGAGCTGGGAATTTGATCCTATGGATCTGCAGAACCCTTTTGCCAGCAACGAAGGCTCGGTCCATCTATGGCAGGGTAACGAAGATAAGCTTGTCCCAGTTGAGCTGCAACGCTATATTGCCGAAAAGCTTCCATGGATTCACTACCATGAGTTACCAGGTGGTGGACATTTGTTGCCAGCTGCAGATGGTATGAGTGAAATCATTTTGAAGGCACTTCTAATTAAAGAG
>Pyrco_DAP_Chr7v0.1_16453.1
ATGCCCCTTTTCTTTGGTCTGTCCCCCGAGCATCCACCTACGGTGGAGTTGCTCTTATTGAACCTTGTGAGCAAAGTTTCGTACTTTCCATCTTCTCATAACATGTTTAAGAGGATCACATTCATCTTGTTGGTTGGATTGCTGGCGTGGGCATATCAGGCCGCCCGACCACCACCTCCGAACATCTGTGGTTCGCCTGGCGGTCCACCCGTCACAGCGCCTAGAATAAGGCTAAGGGATGGAAGATTTTTGGCCTACAAGGAACATGGTGTTCCAAAACAAGTGGCCAAGTACAAGATTATCTTTGTTCATCCCTTCTTTAGTTCCCGACATGATCCAATCATTGCAACAGCCGTCTCTCCGGACGTTATTGAAGATTTAGGTGTGTACATTGTGTCTTTCGACAGACCAGGGTACGGTGAAAGTGATCCGGATCCTAAGCGGACAACGAAGAGCTTGGCGTTAGATATAGAGGAGCTTGGTGATCAGCTGGAACTCGGATCCAAATTTTATGTGATTGGATACTCAATGGGAGGACAGGTCATCTGGAAGTGTCTTCGGTACATCCCTCATAGGCTAGCTGGAGCAGCACTGATCGCTCCGTCGATCAACTACTGGTGGCCAGGACTTCCTGCCAACCTGTCATCTTATGCCTATAAGAAGCAAGCTCCACAGGATCAATGGGCGCTTCGAGCTGCCCACTATATACCTTGGTTAACCTACTGGTGGAACACTCAGAATTTCTTTCCTAAACACCGCGTTTTATCCGGGAAAATAGAGAATATGTTGTCCCGCCAAGATTGGGAAAACATTAGGAATGCAAAGGTTTCTGGAAGAGAAAAGCACAAGGAACATGCCACGCAGCAAGGAGAAGCTGAGTCCATCTTTCGCGACATGGTAGTTGGATTTGGGAGCTGGGAATTTGATCCTACGGATCTGCAGAACCCTTTTGTCAACAACGAAGGCTCGGTCCATCTATGGCAGGGTGACGATGATAAGTTTGTCTCAGTTGAGGTGCAACGCTATATTGCCGAAAAGCTTCCATGGATTCACTACCATGAGTTACCAGGTGGTGGACATTTGTTGCCAGCTGCAGATGGCCATTTTTATGGTTACATCCAGAGAACTCGTACCTGGAAGGTGAACGAACTGCAAAGTTGGAACTACACAAATGACAGATGCAATGCAATTCGTGCAAATGTAACACTCGAAAGG
>Pyrco_DAP_Chr7v0.1_16454.1
ATGGTTAAGAAAGGAGCAAAAATTAACTGGTATTACAAAAACGAGCGGCTCAGAGACACCAAACACGGCAACTTCAGCACCACACAAAAGCTAAAAGCAGCTGCTCACTTAGCTTGTTTTTGCCATTTTCTTCTGCATAAACGTATTATTGTCACAGACGGAGGAGCGGAGGTGTTGGGCAAAGTTTCATACTTCATCTTCTCAAACATGTTTAAGAGGATCACATTCATCTTGTTGGTTGGATTGCTGGCGTGGGCTTATCAGGCCGCCCGACCACCACCTCCAAACATCTGTGGTTCGCCTGGCGGTCCACCCGTAACAGCGCCTAGAATAAGGCTAAGGGATGGAAGATTTTTGGCCTACAAGGAACATGGTGTTCCAAAACAAGTGGCAAAGCACAAGATTATCTTTGTTCATCCCTTCAGTAGTTCCCGACACGATCTGATCATTACAATATCCATCTCTCCGGAAGTCATTGAAGATTTAGGTGCGTACATTGTGTCTTTCGACAGACCTGGGTACGGGGAAAGTGATCCGGATCCTAAGAGAACAGCAAAGAGCTTGGCGTTAGATATAGAGGAGCTTGGTGATCAGCTGGAACTCGGATCCAAATTTTATGTAATTGGATACTCAATGGGAGGACAGTGCATCTGGAAGTGTCTTCAGTACATCCCTCATAGGCTAGCAGGAGCAGCGCTGATTGCTCCGGTGATCAACTACTGGTGGGCAGGACTTCCTGCCAACCTGTCGTCTTATGCCTATAAGAAGCAACCTCCGCAGGATCAATGGGCGCTTCGAGCTGCTCACTATATACCTTGGTTAACCTACTGGTGGAACACTCAGAAATTCTTTCCTAAATCCAGTGTTGTATCCGAGAAACCAGAGAATATGTTTTCCCGCCAAGATTGGGAAATCATTAGAAATGCAAAGGTTTCTGGAAGAGAAAAGCACAAGGCATATGTCACGCAGCAAGGAGAAGCTGAGTCCATCTTTCGCGACATGGTAGTTGGATTTGGGAGCTGGGAATTTGATCCTATGGATCTGCAGAACCCTTTTGCCAGCAACGAAGGCTCGGTCCATCTGTGGCAGGGTGACGAAGATAAACTTGTCCCAGTTGAGCTGCAACGCTATATTGCCGAAAAGCTTCCATGGATTCACTACCATGAGTTACCAGGTGGTGGACATTTGTTGCCAGCTGCAGATGGAATGAGTGAAGTCATTTTAAAGTCACTTCTAATTAAAGAG
>Pyrco_DAP_Chr7v0.1_16458.1
ATGTTTAAGAGGATCACATTCATCTTGTTGGTTGGATTGCTGGCGTGGGCATATCAGGCCACCCGACCACCACCTCCGAACATCTGTGGTTCGCTTGGCGGTCCACCCGTCACAGCGCCTAGAATAAGGCTAAGGGATGGAAGATTTTTGGCCTACAAGGAACATGGTGTTCCAAAACAAATGGCCAAGTACAAGATTATCTTTGTTCATCCCTTCTTTAGTTCCCGACATGATCCAATCATTGCAACAGCCGTCTCTCCGGACGTTATTGAGGATTTAGGTGTGTACATTGTGTCTTTCGACAGACCAGGGTACGGTGAAAGTGATCCGGATCCTAAGCGGACAACGAAGAGCTTGGCGTTAGATATAGAGGAGCTTGGTGATCAGCTGGAACTCGGATCCAAATTTTATGTGATTGGATACTCAATGGGAGGACAGGTCATCTGGAAGTGTCTTCGGTACATCCCTCATAGGCTAGCTGGAGCAGCACTGATCGCTCCGGTGATCAACTACTGGTGGCCAGGACTTCCTGCCAATCTGTCATCTTATGCCTATAAGAAGCAAGCTCCACAGGATCAATGGGCGCTTCGAGCTGCCCACCATATACCTTGGTTAACCTACTGGTGGAACACTCAGAATTTCTTTCCTAAACACAGCATTTTTTCCGGGAAAGTAGAGAATATGTTTTCCCGCCAAGATTGGGAAACCATTAGGAATGCAAAGGATTCTGGAAGAGAAAAGCACAAGGCATATGCCACTCAGCAAGGAGAAGCTGAATCCATCTTTCGCGAGATGGTAGTTGCATTTGGGAGCTGGGAATTTGATCCTATGGATCTGCAGAACCCTTTTGCCAGCAACGAAGGCTCGGTCCATCTATGGCAGGGTGACGAAGATAAGCTTGTACCAGTTGAGCTGCAACGCTATATTGCCGAAAAGCTTCCATGGATTCACTACCATGAGTTACCAGGTGGTGGACATTTGTTGCCAGCTGCAGATGGAATGAGTGAAGTCATCTTAAAGGCACTTCTAATTAAAGAG
>Pyrco_DAP_Chr7v0.1_16459.1
ATGGTTAAGAAAGGAGCAAAAATTAACTGGTATTACAAAAACGAGCGGCTCAGAGACACCAAACACGGCAGCTTCAGCACCACACAAAAGCTAAAAGCAGCTGCTCACTCAGCCTGTTTCTGCCATTTTCTTCTGCATAAACGTATTATTGTCACAGACGGAGGAGCGGAGGTGTTGGGCAAAGCTTCATACTTCATCTTCTCAAACATGTTTAAGAGGATCACATTCATCTTGTTGGTTGGATTGCTGGCGTGGGCATATCAGGCCGCCCGACCACCACCTCCAAACATCTGTGGTTCGCCTGGCGGTCCACCCGTAACAGCACCTAGAATAAGGCTAAGGGATGGAAGATTTTTGGCCTACAAGGAACATGGTGTTCCAAAACAAGTGGCAAAGCACAAGATTATCTTTGTTCATCCCTTCAGTAGTTCCCGACACGATCTGATCATTACAATATCCATCTCTCCGGAAGTCATTGAAGATTTAGGTGCGTACATTGTGTCTTTCGACAGACCAGGGTACGGGGAAAGTGATCCGGATCCTAAGAGAACAGCAAAGAGCTTGGCGTTAGATATAGAGGAGCTTGGTGATCAGCTGGAACTCGGATCCAAATTTTATGTAATTGGATTCTCAATGGGAGGACAGTGCATCTGGAAGTGTCTTCAGTACATCCCTCATAGGCTAGCAGGAGCAGCGCTGATTGCTCCGGTGATCAACTACTGGTGGCCAGGACTTCCTGCCAACCTGTCGTCTTATGCCTATAAGAAGCAACCTCCGCAGGATCAATGGGCGCTTCGAGCTGCTCACTATATACCTTGGTTAACCTACTGGTGGAACACTCAGAAATTCTTTCCTAAATCCAGTGTTGTATCCGAGAAACCAGAGAATATGTTTTCCCGCCAAGATTGGGAAATCATTAGAAATGCAAAGGTTTCTGGAAGAGAAAAGCACAAGGCATATGTCACGCAGCAAGGAGAAGCTGAGTCCATCTTTCGCGACATGGTAGTTGGATTTGGGAGCTGGGAATTTGATCCTATGGATCTGCAGAACCCTTTTGCCAGCAACGAAGGCTCGGTCCATCTGTGGCAGGGTGACGAAGATAAACTTGTCCCAGTTGAGCTGCAACGCTATATTGCCGAAAAGCTTCCATGGATTCACTACCATGAGTTACCAGGTGGTGGACATTGGTTGCCAGCTGCAGATGGAATGGGTGAAGTCATTTTAAAGGCACTTCTAATTAAAGAGCAAACAACACATGACAATGGTTTGAAGGCAAAAAGCCTGGTTTCTGCCATTTTCTTCTACATAAACTTATTACTATCACAGAGGGAGGAGCGTTGG
>Pyrco_BP1_002706.1
ATGTTTTCCCGCCAAGATTGGGAAACCATTAGGAATGCAAAGGATTCTGGAAGAGAAAAGCACAAGGCATATGCCACTCAGCAAGGAGAAGCTGAATCCATCTTTCGCGAGATGGTAGTTGCATTTGGGAGCTGGGAATTTGATCCTATGGATCTGCAGAACCCTTTTGCCAGCAACGAAGGCTCGGTCCATCTATGGCAGGGTGACGAAGATAAGCTTGTACCAGTTGAGCTGCAACGCTATATTGCCGAAAAGCTTCCATGGATTCACTACCATGAGTTACCAGGTGGTGGACATTTGTTGCCAGCTGCAGATGGAATGAGTGAAGTCATCTTAAAGGCACTTCTAATTAAAGAG
>Pyrco_BP1_002707.1
ATGTTTTCCCGCCAAGATTGGGAAAACGTTAGGAATGCAAAGGTTTCTGGAAGAGAAAAGCACAAGGAACATGCCACGCAGCAAGGAGAAGCTGAGTCCATCTTTCGCGACATGGTAGTTGGATTTGGGAGCTGGGAATTTGATCCTATGGATCTGCAGAACCCTTTTGCCAGCAACGAAGGCTCGGTCCATCTATGGCAGGGTGACGAAGATAAGCTTGTCCCAGTTGAGCTGCAACGCTATATTGCCGAAAAGCTTCCATGGATTCACTACCATGAGTTACCAGGTGGTGGACATTTGTTGCCAGCTGCAGATGATATGAGTGAAATCATTTTGAAGGCACTTCTAATTAAAGAG
>Pyrco_BP1_002708.1
ATGTTTCGTACTTCATTCTCAAAGATGTTTAAGAGGATCACATTCATCTTGTTGGTTGTATTGCTGGCGTGGGAGTATCAGGCCGCCCGACCACCCCCTCCGAACATCTGTGGTTCGCCTGGCGGTCCATCCGTCACAGCGCCTAGAGTAAGGCTAAGGGATGGAAGATTTTTGGCCTACAAGGAACATGGTGTTCCAAAACAAGTGGCCAAGTATAAGATTATCTTTGTTCATCCCTTCGGTACTTCCCGACATGATCCAGTCATTGCAACATCTGTCTCTCCGGAAGTTATTGAAGATTTAGGTGTGTACATTGTGTCTTTCGACAGACCAGGGTACGGTGAAAGTGATCCGGATCCTAAGCGAACAGCGAAGAGCTTGGCGTTAGATATAGAGGAGCTTGGTAATCAGCTGGAACTCGGATCCAAATTTTATGTAATTGGATACTCAATGGGAGGACAGGTCATTTGGAAGTGTCTCAAGTACATCCCTCATAGGCTAGCAGGAGCAGCGCTAATCGCTCCTGTGATCAATTACTGGTGGCCAGGACTTCCTGCCAACTTGTCATCCTATGCCTATAAGAAGCAACCTCCACAGGATCAATGGGCGGTTCGAGTTGCTCACTATATACCTTGGTTAACCTACTGGTGGAACACTCAGAAATTCTTTCCTTCATCCAGCGTTGTATCCGGTAAACCAGAGAATGTGTTTTCCCGCCAAGATTGGGAAATCATTAGGAATGGAAAGGTTTCTGGAAGCGAAAAGCACAAGGCACATGTCACGCAGCAAGGAGAAGCTGAGTCCATCTTTCGCGACATGATTGTTGGATTTGGGAGCTGGGAATTTGGTCCTACGGATCTGAAGAACCCTTTTGCCAGCAATGAACGCTCGGTCCATCTATGGCAGGGTGACGAAGATAAGCTTGTCCCAGTTGAGCTGCAACGCTATATTGCTGAAAAGCTTCCATGGATTCACTACCATGAGGTACCAGGTGGTGGACATTTGTTGCCAGCTGCAGATGGTATGAGTGAGGTCATCTTAAGGGCACTTCTAATTGGAGAGAAG
>Pyrco_BP1_003729.1
ATGAAAATGGCGGGAAGAGTGAACAGGAAGACATCAGCCGCGTCGGCGAGAGCTCACACCCGAAGAGCCAAGCAAACCAGCTCCTTCCAACTTCCGGCAGGCATGATGCTGTCGTTGCTGAAACCATGTCTCCGGTATCTATCTTATGATTTAATCAACCTTGGTTATGGAGAAAGTGACCCTAATCCAAAGCGAACGGTGAAAAGCAGGGCTACAGATATAGAGGAACTGGCTGACCAATTGGATTTAGGACACAGATTTTATGTAATTGGTTTCTCCATAGGTGGACAGCAAATCTATCCAGTCAAGCTTACTCCCAACAGCTTCTGCAAGACCAATGGGCAGTTTGTGTGTCGCACTACACCCCTTGGCTTACCTACTTTTGGAACACTCAAAAATGGTTTCCCGGTTCAAGTATTCTGGCTCACGGTAGAGATTGTCTTTCTGACCAATACAAAAGAACTTATACCTAAGTCTCTTAAAGGACGACCAAATGTGGAACAGGTAAGACAGCAAGGAGAATTTGAGTCCATTTACCGTGACATGAATGTTGGATTTGGGACCTGGGAATTCAGTCCTCTGGAACTGGAAACCCCATTCCCCAACAATGAAGCTTCCGTCCACGTGTGGCAAGGAGATGAAGATCGCATGGTGCCTGTTTTACTACAACGCTACATTGCTGAACAGCTTCCTTGGATCCGCTATCATGAGATACCAGGTGCTGGACACTTGTTCCCACATGCTCATCGGATGTGCGAGACCATTGTCAAGGCACTTTTAACTGACGGATGGAGTGAACAGGAAGATATCGGCCGCGTCGGCGAGAGCTCACACCCGAAGAGCCAAGCAAAACAGCTCCTTCCAGCTTCCGGCAGAATTAATGCTCAAAGCATGAACTTGAAAAGGATTTTTAAGATGGCACTAGTAGCGTTGTTTATTGGATTATCGGCGTGGGCATACCAGGTGATCCAACCTCCTCCATCGAAGATATGTGGCTCTCCTGATGGGCCTCCTGTTACAGGACCAAGAATAAAACTTAGGGATGGAAGGCATTTGGCATACAAAGAGCATGGAGTCCCAAAAGATAATGCACAGCATAAAATAGTTTTTGTCCATGGTGTTGATAGTTGCAGGCATGATGCTGTCGTTGCTAAAACCATGTCTTCGGAAACTGTGAAAGACTTGAGGATCTATGTTGTGTCTTTTGACAGACCTGGTTATGGAGAAAGTGATCCTAATCCAAAGCGAACAGTGAAGAGCATGGCTTCAGATATAGAGGAGCTGGCTGATCAATTAGGTTTAGGACACAGATTTTATGTAATTGGTTTCTCCATGGGCGGACAGGTGATTTGGAGCTGCCTCAAGTACATCCCTCACAGGATTGCTGGAGCAGCACTTTTGGCGCCCGTGGTTAACTATTGGTGGACTGGTATTCCTGCAAATCTATCCAGTCAAGCTTACTCCCAACAGCTTCTGCAAGACCAATGGGCACTTCGTGTGTCGCACTACACCCCTTGGCTTACCTACTTTTGGAACACTCAAAAATGGTTTCCCGGTTCAAGTGTTATGGCTCAGAGTAGCGATTGTCTTTCTGACCAAGACAAAGAACTTATACCTACGATTCTTAAAGGACAACCACTTGTGTTTCTTCTCAGGGAT
>Pyrco_BP1_004064.1
ATGGTGGCCAACCATCTAGCGCTGAACAATGCTCTTAATAAAGGCTCTGTTCACCCATGGCAGGGTGATGAAGATAAACTGGTCCCGTATGAACGACAATGGTATGTTGTGAAGTTACCATGGATTAAGTACCATGATGTTGAAGATGGTGGTCATCTGTTGATTCAGGAGAGTGTTATATGTGAAGCCATTTTCCGGGAACTTGTGCTCGGAGAAGAACCTTTGCTGACAGCTAACATGTGCCACGTGGCTATACATCAGCTGGTTAGAATCAAATTGCCAAACTCACTAGTCGATGTGAGCTGGCATATGGCCGCGCAGAAGCATCTAATTGCAGCAGCAGCTGCGGTTTCAATCACACAAATGATTGGGAAGATTTCAAAACCAAGCGATGTGCCTGAAGAAGCAGAAGAAGTTGCTGCAGCTTCACCAAGAATCAAGCTTGCAGATGGACGGCATCTGGCTTACAGAGAAAGCGGGGTCCCCAAGAGCAAGGCAAACTACAAGATCATCATGGTTCATGGCTTTGGAAGCTCAAAGGAAATGAGTTTCCTCGCTCCCCAAGAATTAATTGATGAGTTGGGGATATATTTCCTGTTCTACGATCGGGCTGGTTATGGAGAAAGTGATCCGAATCCAAAACGCTCGGTCAAGAGTGAAGCCCTTGACATCGAACAGCTAGCCGATCAGTTAGAGTTAGGGTCAAAGTTTTATGTCATTGGAGTCTCAATGGGATCATATTCCACCTGGAGTTGCATCAAACATATACCACACAGGCTCGCAGGTGTGGCCTTAGTAGTTCCAGTTGTGAATTACCGGTGGCCTTCTCTTCCCGAGAAACTAATAAAGGATGATTACCGCAGGAAACTCATACATTGGGGACTCTTGTTTGCAGAATTTGCCCCGGGATTACTGCGGTGGTGGGTAACTCAGAAATGGCTCCCCTCAACGTCTGTCATGGAAAGAAACCCGGTATTCTTCAACAGCAAAGACATGGATGTCCTGAAAGTAATACCAGGGTTCCCAATGCTCACTCAGGAGAAGCTACGACAACGGGTGGTTTTCGATACTCTGCATCATGACTTCAAATTGGCTTTCACCCCGTGGGATTTTGATCCAATGGATCTCGGTAACCCATTCCCGCAAAACCAGCGCTCTGTTCACATCTGGCAAGGTTACGAAGATAAAGTTGTGCCGTTTCAACTCCAAAGATATGTTTCAAGTAAGCTACCATGGATTCAGTATCATGAAGTTCCTGATGGCGGACATTTGATTGTGCATTATACTGGTTTATGTGAGGCGATTCTGAGGGCGCTTTTGCTCGGAGAAGAACATCCCCATTACAAACCTAATATACCCAAAATTGTTCCA
>Pyrco_BP1_017690.1
ATGTTTAAGAGGATCACATTCATCTTGTTGGTTGGATTGCTGGCGTGGGCATATCAGGCCGCCCAACCACCACCTCCGAACATCTGTGGTTCGCCTGGCGGTCCACCCGTCACAGCGCCTAGAATAAGGCTAAGGGATGGAAGATTTTTGGCCTACAAGGAACATGGTGTTCCAAAACAAGTGGCCAAGTACAAGATTATCTTTGTTCATCCCTTCTTTAGTTCCCGACATGATCCAATCATTGCAACAGCCGTCTCTCCGGACGTTATTGAAGATTTAGGTGTGTACATTGTGTCTTTCGACAGACCAGGGTACGGTGAAAGTGATCCGGATCCTAAGCGGACAACGAAGAGCTTGGCGTTAGATATAGAGGAGCTTGGTGATCAGCTGGAACTCGGATCCAAATTTTATGTGATTGGATACTCAATGGGAGGACAGGTCATCTGGAAGTGTCTTCGGTACATCCCTCATAGG
>Pyrco_BP1_019920.1
ATGGCAGCACAGAAGCACCTAACTGCATCAGAGGGTGCTGCTTCGATCTCACCTGCATCAGAGGGTGCTGCTTCGATCTCACAAATGATTGGAAAGAATTCAAAAACAAGTGCTGTGGCTGAAGAAGCAGAAGAAGTTGCTGGAGCTTCACCAAGAATCAAGCTTGCAGATGGAAGGCATCTGGCCTACAGAGAAAGTGGGGTCCCCAAGAACAAGGCAAACTACAAGATCATCATGGTTCATGGCTTTGGAAGCTCCAAGGAAATGAGTTTCCTGGCTCCCCAAGAATTAATTGATGAGTTGGGGATATATTTCCTGCTCTACGACCGGGCAGGTTATGGAGAAAGTGATCCAAATCCAAAGCGTTCGGTCAAGAGTGAAGCCCTTGACATCGAACAACTAGCCGATCAGTTAGAGCTAGGCTCCAAGTTTTATGTCATTGGAGTCTCAATGGGATCATATTCCACCTGGAGTTGCATCAAACATATACCACAGAGGCTCGCAGGTGTGGCCTTAGTAGTTCCAGTTGTCAATTACCAATGGCCTTCTCTTCCCAAGAAACTGATAAAGGATGATTATCGGAGAAAACTCATCCATTGGGGCCTCTTGTTTGCAGAATTTGCCCCGGGACTACTGCGGTGGTGGGTAACTCAGAAATGGCTCCCCTCAACGTCTGTCATGGAAAGAAACCCGGTATTCTTCAACAGCAAAGACATGGATGTCCTCAAAATAATACCAGGCTTCCCAATGCTGACTCAGGAGAATCTACGGCAACGAGTGGTTTTCAATACTCTGCATCGGGACTTCAAATTGGCATTCACTCCTTGGGATTTCGATCCAATGGATCTCAGTAACCCATTCCCACAAAACCAGCGGTCTGTTCACATTTGGCAAGGTTACGAAGATAAGGTTGTGCCGTTTCAACTTCAGAGATTCATTTCAAGTAAGCTGCCGTGGATTCAGTATCACGAAGTTCCCGATGGCGGACATTTGATTGTGCATTATGCCGGTTTAAGTGAGGCGATTCTGAGGGCGCTTTTGCTCGGAGAAGAACATCCCCATTACAAACCTAGTATACCCAAACCTGTTTCA
>Pyrco_BP1_025691.1
ATGGTAGTTGGATTTGGGAGCTGGGAATTTGATCCTACGGATCTGCAGAACCCTTTTGTCAACAACGAAGGCTCGGTCCATCTATGGCAGGGTGACGATGATAAGTTTGTCTCAGTTGAGGTGCAACGCTATATTGCCGAAAAGCTTCCATGGATTCACTACCATGAGTTACCAGGTGGTGGACATTTGTTGCCAGCTGCAGATGGCCATTTTTATGGTTACATCCAGAGAACTCGTACCTGGAAGGTGAACGAACTGCAAAGTTGGAACTACACAAATGACAGATGCAATGCAATTCGTGCAAATGTAACACTCGAAAGG
>Pyrco_BP1_025870.1
ATGGCGGGAGGAGTGAACAGGAAGATATCAGCTGCGTCGGCGAGAGCTCACACCCGAAGAGCCAAGCAAAACAGCTCCTTCCAGCTTCCGGCGGGGATTTTTAAGACAGCACTAGTAGCGTTGGTTATTGGACTTTCGGCATGGGCATATCAGGCAATCCAACCTCCTCCATCAAAGATATGTGGCTCTCCTGATGGGCCTCCTGTTACAGGGCCAAGAATAAAACTTAGGGATGGAAGGCATTTAGCTTACCAAGAGCATGGAGTCCCAAAAGATAATGCGCAGCATAAAATAGTTTATCTCCATGGTATTGATAGTTGCAGGCATGATGCTGTCATTCCCAACTTCCTGTCTCCGGAAACCGTGAAAGACTTGGGGATCTACGTTGTGTCTTTTGACAGACCTGGTTATGGAGAAAGTGATCCTAATCCAAAGCGAACGGTGAAGAGTATGGCTACAGATATAGAGGAGCTGGCTGATCAATTGGGTTTAGGACACAGATTTTATGTAATTGGTTTCTCCATGGGTGGACAGGTGATTTGGAGCTGCCTCAAATATATCCCTCACCGGATTGCAGGAGCAGCACTAGTAGCTCCAGTGGTAAACTACTGGTGGACTGGTATTCCTTCAAATCTATCTAGTCAAGCTTACTCCCAACAGCTTCAGCCTGACCAGTGGGCAGTTCGTGTGTCTCACTACACCCCTTGGCTTACGTACTTCTGGAACACTCAAAAATGGTTTCCTGGTTCAAGTGTTCTGGCTCAAAGTATAGATTGTCTTTCTGACCAAGACAAAGAAATCCTGCCTAAGCTTCGAAAAAGAGAACCATATGCGGGACGGGTACGACAGCAAGGAGAATTTGAGTCCATTTACCGTGACATGAATGTTGGATTTGGGACCTGGGAATTCAGTCCTCTGGAACTGGAAAACCCATTCCCTAACAATGAAGCTTCTGTCCACGTGTGGCATGGAGATGAAGATCGCATGGTACCCGTTTTACTGCAACGCTACATTGCTGAACAGCTTCCATGGATCCACTATCATGAGATACCAGGTGCTGGACATTTGTTGCCACTTGCTGATGGGATGTGCGAGACCATTGTCAAGGCACTTTTAACCGACGGA
>Pyrco_BP1_027002.1
ATGTTTAAGAGGATCACATTCATCTTGTTGGTTGGATTGCTGGCGTGGGCATATCAGGCCGCCCGACCACCACCTCCAAACATCTGTGGTTCGCCTGGCGGTCCACCCGTAACAGCGCCTAGAATAAGGCTAAGGGATGGAAGATTTTTGGCCTACAAGGAACATGGTGTTCCAAAACAAGTGGCAAAGCACAAGATTATCTTTGTTCATCCCTTCAGTAGTTCCCGACACGATCTGATCATTACAATATCCATCTCTCCGGAAGTCATTGAAGATTTAGGTGCGTACATTGTGTCTTTCGACAGACCTGGGTACGGGGAAAGTGATCCGGATCCTAAGAGAACAGCAAAGAGCTTGGCGTTAGATATAGAGGAGCTTGGTGATCAGCTGGAACTCGGATCCAAATTTTATGTAATTGGATTCTCAATGGGAGGACAGTGCATCTGGAAGTGTCTTCAGTACATCCCTCATAGGCTAGCAGGAGCAGCGCTGATTGCTCCGGTGATCAACTACTGGTGGGCAGGACTTCCTGCCAACCTGTCGTCTTATGCCTATAAGAAGCAACCTCCGCAGGATCAATGGGCGCTTCGAGCTGCTCACTATATACCTTGGTTAACCTACTGGTGGAACACTCAGAAATTCTTTCCTAAATCCAGTGTTGTATCCGAGAAACCAGAGAATATGTTTTCCCGCCAAGATTGGGAAATCATTAGAAATGCAAAGGTTTCTGGAAGAGAAAAGCACAAGGCATATGTCACGCAGCAAGGAGAAGCTGAGTCCATCTTTCGCGACATGGTAGTTGGATTTGGGAGCTGGGAATTTGATCCTATGGATCTGCAGAACCCTTTTGCCAGCAACGAAGGCTCGGTCCATCTGTGGCAGGGTGACGAAGATAAACTTGTCCCAGTTGAGCTGCAACGCTATATTGCCGAAAAGCTTCCATGGATTCACTACCATGAGTTACCAGGTGGTGGACATTGGTTGCCAGCTGCAGATGGAATGGGTGAAGTCATTTTAAAGGCACTTCTAATTAAAGAG
>Pyrco_BP1_032542.1
ATGAAGTTTATGATCAAGAGGAAGGAAGAAGAAGAAGTAGGATGGATTGAGCAAGGATCATCAGCTGCTTCAGCAAGGCTGGAACAGAGCAAGACCAGACCTACTTCTTTTCTACTATTTTCAGAAATGATAGGACCAGTAGCAATAGCTTTGACAGTGGGTCTTCTAGGGTGGGCATATCAGGCACTAAAGCCTCCCCCTCCCAAATTCTGTGGATCACCGGGCGGTCCTCCTGTCACTTCTCCTAGAGCTAAACTCAGTGATGGTAGGCATTTGGCCTACAGGGAATTGGGAGTTCCAAAAGAAGAGGCGAAAGAAAAGATCATTGTCATTCATGGCTTTTTAAGTACCAAAGATTTGAGTTTGCCCGTCGCTCAAGTA
>Pyrco_BP1_038646.1
ATGGCGGTAGGAGTGAACAGGAAGATATCGGCCGCGTCGGCGAGAGCTCACACCCGAAGAGCCAAGCAAAACAGCTCCTTCCAGCTTCCGGCAGGGATTTTTAAGATGGCACTAGTAGCGTTGTTTATTGGATTATCGGCGTGGGCATACCAGGTGATCCAACCTCCTCCATCGAAGATATGTGGCTCTCCTGATGGGCCTCCTGTTACAGGACCAAGAATAAAACTTAGGGATGGAAGGCATTTGGCATACAAAGAGCATGGAGTCCCAAAAGATAATGCACAGCATAAAATAGTTTTTGTCCATGGTGTTGATAGTTGCAGGCATGATGCTGTCGTTGCTAAAACCATGTCTTCGGAAACTGTGAAAGACTTGAGGATCTATGTTGTGTCTTTTGACAGACCTGGTTATGGAGAAAGTGATCCTAATCCAAAGCGAACAGTGAAGAGCATGGCTTCAGATATAGAGGAGCTGGCTGATCAATTAGGTTTAGGACACAGATTTTATGTAATTGGTTTCTCCATGGGCGGACAGGTGATTTGGAGCTGCCTCAAGTACATCCCTCACAGGATTGCTGGAGCAGCACTTTTGGCGCCCGTGGTTAACTATTGGTGGACTGGTATTCCTGCAAATCTATCCAGTCAAGCTTACTCCCAACAGCTTCTGCAAGACCAATGGGCACTTCGTGTGTCGCACTACACCCCTTGGCTTACCTACTTTTGGAACACTCAAAAATGGTTTCCCGGTTCAAGTGTTATGGCTCAGAGTAGCGATTGTCTTTCTGACCAAGACAAAGAACTTATACCTACGATTCTTAAAGGACAACCACTTGTGTTTCTTCTCAGGGAT
>Pyrco_BP_DH_03g09800
ATGCCCGGGAAGATTTCAAAACCAAGCGATGTGCCTGAAGAAGCAGAAGAAGTTGCTGCAGCTTCACCAAGAATCAAGCTTGCAGATGGACGGCATCTGGCTTACAGAGAAAGCGGGGTCCCCAAGAGCAAGGCAAACTACAAGATCATCATGGTTCATGGCTTTGGAAGCTCAAAGGAAATGAGTTTCCTCGCTCCCCAAGAATTAATTGATGAGTTGGGGATATATTTCCTGTTCTACGATCGGGCTGGTTATGGAGAAAGTGATCCGAATCCAAAACGCTCGGTCAAGAGTGAAGCCCTTGACATCGAACAGCTAGCCGATCAGTTAGAGTTAGGGTCAAAGTTTTATGTCATTGGAGTCTCAATGGGATCATATTCCACCTGGAGTTGCATCAAACATATACCACACAGGCTCGCAGGTGTGGCCTTAGTAGTTCCAGTTGTGAATTACCGGTGGCCTTCTCTTCCCGAGAAACTAATAAAGGATGATTACCGCAGGAAACTCATACATTGGGGACTCTTGTTTGCAGAATTTGCCCCGGGATTACTGCGGTGGTGGGTAACTCAGAAATGGCTCCCCTCAACGTCTGTCATGGAAAGAAACCCGGTATTCTTCAACACCAAAGACATGGATGTCCTGAAAGTAATACCAGGGTTCCCAATGCTCACTCAGGAGAAGCTACGACAACGGGTGGTTTTCGATACTCTGCATCATGACTTCAAATTGGCTTTCACCCCGTGGGATTTTGATCCAATGGATCTCAGTAACCCATTCCCGCAAAACCAGCGCTCTGTTCACATCTGGCAAGGTTACGAAGATAAAGTTGTGCCGTTTCAACTCCAAAGATATGTTTCAAGTAAGCTACCATGGATTCAGTATCATGAAGTTCCTGATGGTGGACATTTGATTGTGCATTATACTGGTTTATGTGAGGCGATTCTGAGGGCGCTTTTGCTCGGAGAAGAACATCCCCATTACAAACCTAATATACCCAAAATTGTTCCA
>Pyrco_BP_DH_07g04980
ATGTTTTCCCGCCAAGATTGGGAAAACGTTAGGAATGCAAAGGTTTCTGGAAGAGAAAAGCACAAGGAACATGCCACGCAGCAAGGAGAAGCTGAGTCCATCTTTCGCGACATGGTAGTTGGATTTGGGAGCTGGGAATTTGATCCTATGGATCTGCAGAACCCTTTTGCCAGCAACGAAGGCTCGGTCCATCTATGGCAGGGTAACGAAGATAAGCTTGTCCCAGTTGAGCTGCAACGCTATATTGCCGAAAAGCTTCCATGGATTCACTACCATGAGTTACCAGGTGGTGGACATTTGTTGCCAGCTGCAGATGGTATGAGTGAAATCATTTTGAAGGCACTTCTAATTAAAGAGTTTAAGAGGATCACATTCATCTTGTTGGTTGTATTGCTGGCGTGGGAGTATCAGGCCGCCCGACCACCCCCTCCGAACATCTGTGGTTCGCCTGGCGGTCCACCCGTCACAGCGCCTAGAGTAAGGCTAAGGGATGGAAGATTTTTGGCCTACAAGGAACATGGTGTTCCAAAACAAGTGGCCAAGTATAAGATTATCTTTGTTCATCCCTTCGGTACTTCCCGACATGATCCAGTCATTGCAACATCTGTCTCTCCGGAAGTTATTGAAGATTTAGGTGTGTACATTGTGTCTTTCGACAGACCAGGGTACGGTGAAAGTGATCCGGATCCTAAGCGAACAGCGAAGAGCTTGGCGTTAGATATAGAGGAGCTTGGACTTCCTGCCAACTTGTCATCCTATGCCTATAAGAAGCAACCTCCACAGGATCAATGGGCGGTTCGAGTTGCTCACTATATACCTTGGTTAACCTACTGGTGGAACACTCAGAAATTCTTTCCTTCATCCAGCGTTGTATCCGGTAAACCAGAGAATGTGTTTTCCCGCCAAGATTGGGAAATCATTAGGAATGGAAAGGTTTCTGGAAGCGAAAAGCACAAGGCACATGTCACGCAACAAGGAGAAGCTGAGTCCATCTTTCGCGACATGATTGTTGGATTTGGGAGCTGGGAATTTGGTCCTACGTATCTGAAGAACCCTTTTGCCAGCAATGAACGCTCGGTCCATCTATGGCAGGGTGACGAAGATAAGCTTGTCCCAGTTGAGCTGCAACGCTATATTGCTGAAAAGCTTCCATGGATTCACTACCATGAGGTACCAGGTGGTGGACATTTGTTGCCAGCTGCAGATGACGGGACGGAACGGAATGGGACGGGACCGGACAGGACGGAATGGAACGGAGCGGGAGCAAAGATGCCCTCGGATGGAAACAAGGAGGAAGAAGGAGACGGAGAGGTTATAATTTTGTGTTCCACGGATGTGGAACGAGTCATTCCAGGGGGG
>Pyrco_BP_DH_07g04990
ATGTTAAACTGTAAAATATCAAAAACCCTAGCGTCACATCCACTCGGGCTCTCGGGCTGGCAATTCTTCACTGGCCCGAAGCTCGGGCCTCCACCTCCACTCAGGCTCCTTCACGCTGGAGCTAGTCCACAGAGCCTTATGCCCCTTTTCTTTGGTCTGTCCCCCGAGCATCCACCTACGGTGGAGTTGCTCTTATTGAACCTTGTTTGGTCAAGTCTGATTAAAGCACTCCAACCAACCCAACAAATACGAGACAGGTGGCACCAAAGCACCATGGAAGCATTCTCCTCTTTTATTTCTTGTTTTCTTTTTAATCAACTCATTTTATTGTATCTTTGTGTTTTTGTTCCTCACGTTTCAAACTTCAAACATCTTCGATCTTTCTTTTCTCTCACAAATCATCATCTCCTTTCTCAAAATGTGAGCAAAGTTTCGTACTTTCCATCTTCTCATAACATGTTTAAGAGGATCACATTCATCTTGTTGGTTGGATTGCTGGCGTGGGCATATCAGGCCGCCCGACCACCACCTCCGAACATCTGTGGTTCGCCTGGCGGTCCACCCGTCACAGCGCCTAGAATAAGGCTAAGGGATGGAAGATTTTTGGCCTACAAGGAACATGGTGTTCCAAAACAAGTGGCCAAGTACAAGATTATCTTTGTTCATCCCTTCTTTAGTTCCCGACATGATCCAATCATTGCAACAGCCGTCTCTCCGGACGTTATTGAAGATTTAGGTGTGTACATTGTGTCTTTCGACAGACCAGGGTACGGTGAAAGTGATCCGGATCCTAAGCGGACAACGAAGAGCTTGGCGTTAGATATAGAGGAGCTTGGTGATCAGCTGGAACTCGGATCCAAATTTTATGTGATTGGATACTCAATGGGAGGACAGGTCATCTGGAAGTGTCTTCGGTACATCCCTCATAGGCTAGCTGGAGCAGCACTGATCGCTCCGTCGATCAACTACTGGTGGCCAGGACTTCCTGCCAACCTGTCATCTTATGCCTATAAGAAGCAAGCTCCACAGGATCAATGGGCGCTTCGAGCTGCCCACTATATACCTTGGTTAACCTACTGGTGGAACACTCAGAATTTCTTTCCTAAACACCGCGTTTTATCCGGGAAAATAGAGAATATGTTGTCCCGCCAAGATTGGGAAAACATTAGGAATGCAAAGGTTTCTGGAAGAGAAAAGCACAAGGAACATGCCACGCAGCAAGGAGAAGCTGAGTCCATCTTTCGCGACATGGTAGTTGGATTTGGGAGCTGGGAATTTGATCCTACGGATCTGCAGAACCCTTTTGTCAACAACGAAGGCTCGGTCCATCTATGGCAGGGTGACGATGATAAGTTTGTCTCAGTTGAGGTGCAACGCTATATTGCCGAAAAGCTTCCATGGATTCACTACCATGAGTTACCAGGTGGTGGACATTTGTTGCCAGCTGCAGATGGTATGAGTGAAATCATTTTAAAGGCACTTCTAATTAAAGAG
>Pyrco_BP_DH_11g13540
ATGGCTGTGGTCGCCGGAGTTGGAGCGGTTTTCGTCAGTCGTGACAACGGAGTACCGTGGGAGAGGATACAGATTCCCCTATCCGCGGAACATTCAAAAGTATATCCAGGTATAATAAAAACCCACCAATCTCTTCACCTTTTGAAATCCCAGAAACCCAACAGGGAAATCATGCCAGGAAAGAATTCAAAAACAAGTGCTGTGGCTGAAGAAGCAGAAGAAGTTGCTGGAGCTTCACCAAGAATCAAGCTTGCAGATGGAAGGCATCTGGCCTACAGAGAAAGTGGGGTCCCCAAGAACAAGGCAAACTACAAGATCATCATGGTTCATGGCTTTGGAAGCTCCAAGGAAATGAGTTTCCTGGCTCCCCAAGAATTAATTGATGAGTTGGGGATATATTTCCTGCTCTACGACCGGGCAGGTTATGGAGAAAGTGATCCAAATCCAAAGCGTTCGGTCAAGAGTGAAGCCCTTGACATCGAACAACTAGCCGATCAGTTAGAGCTAGGCTCCAAGTTTTATGTCATTGGAGTCTCAATGGGATCATATTCCACCTGGAGTTGCATCAAACATATACCACAGAGGCTCGCAGGTGTGGCCTTAGTAGTTCCAGTTGTCAATTACCAATGGCCTTCTCTTCCCAAGAAACTGATAAAGGATGATTATCGGAGAAAACTCATCCATTGGGGCCTCTTGTTTGCAGAATTTGCCCCGGGACTACTGCGGTGGTGGGTAACTCAGAAATGGCTCCCCTCAACGTCTGTCATGGAAAGAAACCCGGTATTCTTCAACAGCAAAGACATGGATGTCCTCAAAATAATACCAGGCTTCCCAATGCTGACTCAGGAGAATCTACGGCAACGAGTGGTTTTCAATACTCTGCATCGTGACTTCAAATTGGCATTCACTCCTTGGGATTTCGATCCAATGGATCTCAGTAACCCATTCCCACAAAACCAGCGGTCTGTTCACATTTGGCAAGGTTACGAAGATAAGGTTGTGCCGGTTCAACTTCAGAGATTCATTTCAAGTAAGCTGCCGTGGATTCAGTATCACGAAGTTCCCGATGGCGGACATTTGATTGTGCATTATGCCGGTTTAAGTGAGGCGATTCTGAGGGCGCTTTTGCTCGGAGAAGAACATCCCCGTTACAAACCTAGTATACCCAAACTTGTTTCA
>Pyrco_BP_DH_12g02260
ATGGCGGGAGGAGTGAACAGGAAGATATCAGCTGCGTCGGCGAGAGCTCACACCCGAAGAGCCAAGCAAAACAACTCCTTCCAGCTTCCGGCGGGGATTTTTAAGACAGCACTAGTAGCGTTGGTTATTGGACTTTCGGCATGGGCATATCAGGCAATCCAACCTCCTCCATCAAAGATATGTGGCTCTCCTGATGGGCCTCCTGTTACAGGGCCAAGAATAAAACTTAGGGATGGAAGGCATTTAGCTTACCAAGAGCATGGAGTCCCAAAAGATAATGCGCAGCATAAAATAGTTTATCTCCATGGTATTGATAGTTGCAGGCATGATGCTGTCATTCCCAACTTCCTGTCTCCGGAAACCGTGAAAGACTTGGGGATCTACGTTGTGTCTTTTGACAGACCTGGTTATGGAGAAAGTGATCCTAATCCAAAGCGAACGGTGAAGAGTATGGCTACAGATATAGAGGAGCTGGCTGATCAATTGGGTTTAGGACACAGATTTTATGTAATTGGTTTCTCCATGGGTGGACAGGTGATTTGGAGCTGCCTCAAATATATCCCTCACCGGATTGCAGGAGCAGCACTAGTAGCTCCAGTGGTAAACTACTGGTGGACTGGTATTCCTTCAAATCTATCTAGTCAAGCTTACTCCCAACAGCTTCAGCCAGACCAGTGGGCAGTTCGTGTGTCTCACTACACCCCTTGGCTTACGTACTTCTGGAACACTCAAAAATGGTTTCCTGGTTCAAGTGTTCTGGCTCAAAGTATAGATTGTCTTTCTGACCAAGACAAAGAAATCCTGCCTAAGCTTCAAAAAAGAGAACCATATGCGGGACAGGTACGACAGCAAGGAGAATTTGAGTCCATTTACCGTGACATGAATGTTGGATTTGGGACCTGGGAATTCAGTCCTCTGGAACTGGAAAACCCATTCCCTAACAATGAAGCTTCTGTCCACGTGTGGCATGGAGATGAAGATCGCATGGTACCCGTTTTACTGCAACGCTACATTGCTGAACAGCTTCCATGGATCCACTATCATGAGATACCAGGTGCTGGACTTTTGTTGCCACTTGCTGATGGGATGTGCGAGACCATTGTCAAGGCACTTTTAACCGACGGA
>Pyrco_BP_DH_14g02070
ATGTCTCCGACTTGGGGATCTATGGTGTTACTTTTGACGGACCTTGGTTATGGAGAAAGTGACCCTAATCCAAAGCGAACGGTGAAAAGCAGGGCTACAGATATAGAGGAACTGGCTGACCAATTGGATTTAGGACACAGATTTTATGTAATTGGTTTCTCCATAGGTGGACAGGTGATTTGGAGCTGCTTCAAGTTCATCCCTCACAGGATCGCTGGAGCAGCACTATTAGCACCCGTGGTTAACTATTGGTGGACTGGTATTCCAGCAAATCTATCCAGTCAAGCTTACTCCCAACAGCTTCTGCAAGACCAATGGGCAGTTTGTGTGTCGCACTACACCCCTTGGCTTACCTACTTTTGGAACACTCAAAAATGGTTTCCCGGTTCAAGTATTCTGGCTCACGGTAGAGATTGTCTTTCTGACCAATACAAAAGAACTTATACC
>Pyrco_BP_DH_14g02080
ATGTCGAGAAAAACATTTATCAATATCACTAACATAGGTCACGTGGTATATCATTTTACGTATTATAACAAGACTCGTGGGCTGGTGAAAATGGCGGTAGGAGTGAACAGGAAGATATCGGCCGCGTCGGCGAGAGCTCACACCCGAAGAGCCAAGCAAAACAGCTCCTTCCAGCTTCCGGCAGGGATTTTTAAGATGGCACTAGTAGCGTTGTTTATTGGATTATCGGCGTGGGCATACCAGGTGATCGATCCTCCTCCATCGAAGATATGTGGCTCTCCTGATGGGCCTCCTGTTACAGGACCAAGAATAAAACTTAGGGATGGAAGGCATTTGGCATACAAAGAGCATGGAGTCCCAAAAGATAATGCACAGCATAAAATAGTTTTTGTCCATGGTGTTGATAGTTGCAGGCATGATGCTGTCGTTGCTAAAACCATGTCTTCGGAAACTGTGAAAGACTTGAGGATCTATGTTGTGTCTTTTGACAGACCTGGTTATGGAGAAAGTGATCCTAATCCAAGGCGAACAGTGAAGAGCATGGCTTCAGATATAGAGGAGCTGGCTGATCAATTAGGTTTAGGACACAGATTTTATGTAATTGGTTTCTCCATGGGCGGACAGGTGATTTGGAGCTGCCTCAAGTACATCCCTCACAGGATTGCTGGAGCAGCACTTTTAGCGCCCGTGGTTAACTATTGGTGGACTGGTATTCCTGCAAATCTATCCAGTCAAGCTTACTCCCAACAGCTTCTGCAAGACCAATGGGCAGTTCGTGTGTCGCACTACACCCCTTGGCTTACCTACTTTTGGAACACTCAAAAATGGTTTCCCGGTTCAAGTGTTATGGCTCAGAGTAGCGATTGTCTTTCTGACCAAGACAAAGAACTTATACCTACGATTCTTAAAGGACGACCACTTGTGGGACAGGTAAGACAGCAAGGAGAGTTTGAGACCGTTTACCGTGACATTAATGTTGGATTTGGGACCTGGGAATTCAGTCCTCTGGCACTGGAAAACCCATTCCCGAACAATGAAGCTTCCGTCCACGTGTGGCAAGGAGATGATGATCGATCATGGTACCTGTTTTACTACAACGCTACATTGCTGAACAGCTTCCTATCGATCCGTTATCATGAGATACCAGGTGCTGGACACTTGTTCCCACATGCTGATGGGATGTGCGAGACCATTGTCAAGGCACTTTTAGCTGACGGA
>Pruav_sc0000363.1_g870.1.mk
ATGGCGGGAGGAGTGAACAGGAAGATATCAGTGGCGTCGGCCAGAGCTCACACCAGAATAGCCAGGGAAAATAGTTCCTTCCAGCTTCCTCCAGGGATGTTTACGAAAGCACTAGTTGCATTGTTTATTGGATTTTCGGCATGGACATATCAGGCAATCCAGCCTCCTCCATCGAAGATAATTGGCTCTCCTGATGGGCCGCCTGTTACAGCACCGTTTATTAAACTTAGTGATGGAAGGCGTTTAGCCTACAAAGAGCATGGGGTCCCAAAAGAGAATGCAAAGCATAAAATAGTTTTTGTCCACGGTTTTGATTCTTGCAGGCATCATGCTGTCGTTGCTGAAACCCTGTCTCCGGAAACTGTTGAAGACTTGGGGATCTACATTGTGTCTTTTGACAGACCTGGTTATGGAGAAAGTGATCCTAATCCAAAGCGCACAGTGAAGAGTATGGCTTCAGATATAGAGGAGCTGGCTGATCAATTGGGTTTAGGACACAGATTTTATGTAATTGGTTTCTCCATGGGTGGACAGGTGCTTTGGAGCTGCCTCAAGTACATCCCTCACAGGCTTGCAGGAGCAGCAATATTAGCTCCAGTGGTTAACTACTGGTGGGCAGGTTTTCCTGCAAATCTATCTACTGAAGCTTATTCCCTACAGCTTCAGCAAGACCAATGGGCACTTCGTGTGTCTCACTACACCCCTTGGCTTACCCACTTCTGGAACACTCAAAAATGGTTTCCCGCTTCAAGTGTTGTGGCTCACAGTAGAGATGTTCTTTCTGACCAAGACAAAGAACTCATGGCTAAGCTTGAGAAAAGAGGAACATATGTGGAACAGGTAAGACAACAAGGAGAATTCGAGTCCATTCACCGTGACTTGATTGTTGGATTTGGGACCTGGGAATTCAGCCCTCTGGATCTTGAAAACCCATTCCCTAACAATGAAGGTTCCGTCCACTTGTGGCATGGAGCTGATGATTGTATGGTACCTGTTGAACCGCAACGCTACATTGCTCAACGGCTTCCATGGATTCACTATCATGAGCTGCCAGGTGCTGGGCACTTGTTCCCATATGCTGATGGGGTGTGTGATAACATTGTCAAGGCACTTTTAACTGAGGGG
>Pruav_sc0000363.1_g910.1.mk
ATGGCGGGAGGAGTGAACAGGAAGATATCAGTGGCGTCGGCCAGAGCTCACACCAGAATAGCCAGGGAAAATAGTTCCTTCCAGCTTCCTCCAGGGATGTTTACGAAAGCACTAGCTGCATTGTTTATTGGATTTTCGGCATGGACATATCAGGCAATCCAACCTCCTCCATCGAAGATAATTGGCTCTCCTGATGGGCCGCCTGTTACAGCACCATTTATTAAACTTAGTGATGGAAGGCGTTTAGCCTACAAAGAGCATGGGGTCCCAAAAGAGAATGCAAAGCATAAAATAGTTTTTGTTCACGGTTTTGATTCTTGCAGGCATGATGCTGTCGTTGCTGAAAACCTGTCTCCGGAAACTGTTGAAGACTTGGGGATCTACATTGTGTCTTTTGACAGACCTGGTTATGGAGAAAGTGATCCTAATCCAAAGCGCACAGCGAAGAGTATGGCTTCAGATATAGAGGAGCTGGCTGATCAATTGGGTTTAGGACACAGATTTTATGTAATTGGTTTATCCATGGGTGGACAGGTGCTTTGGAGCTGCCTCAAGTACATCCCTCACAGGCTTGCAGGAGCAGCAATAATAGCTCCAGTGGTTAACTACTGGTGGGCAGGTTTTCCTGCAAATCTATCTACTGAAGCTTATTCCCTACAGCCTCAGCAAGACCAATGGGCACTTCGTGTGTCTCACTACACCCCTTGGCTTACCTACTTCTGGAACACTCAAAAATGGTTTCCCGCTTCAAGTGTTGTGGCTCACAATAGAGATGTTCTTTCTGACCAAGACAAAGAACTCCTGGCTGCTAGGCGTGAGAAAAGAGGAACATATGTGGAACAGGTAAGACAACAAGGAGAATTCGAGTCCATTCACCGTGACTTGATTGTTGGATTTGGGACCTGGGAATTCAGCCCTCTGGATCTTGAAAACCCATTCCCTAACAATGAAGGTTCCGTCCACCTGTGGCATGGAGCTGATGATCGTTTGGTACGTGTTGAACTGCAACGCTACATTGCCCAACGGCTTCCATGGATTCACTATCATGAGCTGCCAGGTGCTGGGCACTTTTTCCCACAGGCTGATGGGGTGTGTGATAACATTGTCAAGGCACTTTTAACTGAGGGG
>Pruav_sc0000926.1_g240.1.mk
GCAGGCTATGGGGACAGTGATCCATATCCCTCGCGTTCTGTGAAGAGCGAAGCATTCGATATTCAAGAGCTAGCTGACAAGTTGCAGATTGGGTCTAAGTTTTATGTAATCGGAATCTCAATGGGAGCTTACCCTGTTTGGGGTTGCTTGAAATACATACCACACAGGCATCACAACTACCCACCTACCATTTCTTGTCTGGAAATAACTCAGTTTTCAGCCGAAAAGATAACACAGCAAGGAGACCACGAATCTCGGTTCCGAGACATTCTGGCTGGCTATGCAAAATGGGAATTCGACCCATCGGACCTGAAAAATCCATTCCCTGACAATGAGGGCTCAGTTCACATTTGGCGAGGGGGTGAAGACAAGATCATTCCTTATAAACTAAACCACTATATTGCAGAGAAGCTTCCCTGGATTCATTAT
>Pruav_sc0001801.1_g010.1.mk
ATGTTGTCTGGAAATAACTCAATTTTCAGCCGTGCAGATTTAGAGATGATGCAGAAAGTCTCAGAAGCGACAAGTGTTGGTCAGGAAAAGATAACACAGCAAGGAGACCACGAATCTCTGTTCCGAGACATACTGGCTGGCTATGCAAAATGGGAATTCGACCCGTCGGACCTGAAAAATCCTTTCCCTGAAAATGAGGGCTCAGTTCACATTTGGCAAGGCCTTGAAGACAAGATCATTCCTTATAAACTAAACCGCTATATTGCAGAGAAGCTTCCCTGGATTCGTTATCATGAAGTTCCTGATTATGGCCATTTTCTTATTTTTGAGAGTCATCGATGTGAAGCTGTTTTAAAAGCACTTTTGCTTGGAGAA
>Pruav_sc0001801.1_g030.1.br
ATGATTGTACCAGTAGCAATAGCTTTGACAGTGGGTCTTCTAGGGTGGGCTTATCAAGCACTAAAGCCTCCTCCTCCGAAAATATGCGGATCGCCTGGTGGTCCTCCTGTTACTTCACCAAGAGTGAAGCTCAGTGATGGTAGGCATTTGGCCTACAGGGAGTTTGGAGTTCCAAAAGAAGAGGCAAAACACAAGATCATTGTTGTTCATGGCTTTGGAAGTTCCAAAGATTTGAGATTACCTGTTGCTCAAGAACTTGTAGAGGAGTTGAGCATATATTTCCTGTCCTTCGACAGAGCAGGCTATGGGGACAGTGATCCATATCCCTCGCGTTCTGTGAAGAGCGAAGCATTCGATATTCAAGAGCTAGCTGACAAGTTGCAGATTGGGTCTAAGTTTTATGTAATCGGAATCTCAATGGGAGCTTACCCTGTTTGGGGTTGCTTGAAATACATACCACATTGCATGCCTTGTCATAACTTTTTCTATGTACATTGCACGGTTAGTGTGTTGGAAAAATGGCTCACATTAAGGTTGCAAGTGAAGAAGGAGGCGACCGGTCGCAAGGTTTGGGCGACCGGTAGTTTTGAAGCAGAGTCGAAGTTTGGAGAAAACGAGGCAGGCGACCGAGCAGGCTATGGGGACAGTGATCCATATCCCTCGCGTTCTGTGAAGAGCGAAGCATTCGATATTCAAGAGCTAGCTGACAAGTTGCAGATTGGGTCTAAGTTTTATGTAATCGGAATCTCAATGGGAGCTTACCCTGTTTGGGGTTGCTTGAAATACATACCACACAGATTGTCTGGAGCTTCCCTGGTAGTTCCTTTTGTGCACTACTGGTGGCCTTGTGTTCCTGCTAATCTATCAAGAGAGACCCTCAGCCGTCTCCCGGTATCAGATCAATGGGCGTTCCGAGTTGCACATTACGCCCCTTGGTTATTCCATTGGTGGATGACTCAGAAATTTTTCCCTTCACTAAGTATGTTGTCTGGAAATAACTCAATTTTCAGCCGTGCAGATTTAGAGATGATGCAGAAAGTCTCAGAAGCAACAAGTGTTGGTCAGGAAAAGATAACACAGCAAGGAGACCATGAATCTCTGTTCCGAGACATACTGGCTGGCTATGCAAAATGGGAATTCGACCCATCGGACCTGAAAAATCCTTTCCCTGAAAATGAGGGCTCAGTTCACATTTGGCAAGGCCTTGAAGACAAGATCATTCCTTATAAACTAAACCGCTATATTGCAGAGAAGCTTCCCTGGATTCGTTATCATGAAGTTCCTGATTATGGCCATTTTCTTATATTTGAGAGTCATCGATGTGAAGCTGTTTTAAAAGCACTTTTGCTTGGAGAA
>Pruav_sc0001801.1_g040.1.mk
ATGGCTAAGGAAGCAGTACTAAAGCATCAGTTCAGAGAAAAATGTCAAAATAAGGTGAACTCACAGTGCTTCAGTTTCCAGGAATTAATAGATGAATTGGGGATATATTTTCTGCTATATGATCGTGCTGGATATGGAGAAAGTGATCCAAATCCAAAGCGTTCGGTCAAGAGTGAAGCCCTTGACATCGAAGAACTGGCTGATCAGTTAGAGTTAGGATTGAAATTTTATGTGATTGGAGTGTCAATGGGATCATATCCCACCTGGAGTTGCATCAAACATATACCACACAGGCTAGCAGGTGTGGCTTTGGTAGTTCCAGTTGTCAATTATAGGTGGCCTTCTCTTCCTGACCATCTGATAAAGGATGATTACAGGAGAAAACTTATCAAATGGGGACTCTTCTTTGCAGAATTTGCCCCTGGACTACTGCGGTGGTGGGTGACTCAGAAATGGCTCCCTTCAACTTCTGTCCTGGAAAGAAATCCGGTATTCTTCAACAGCAGAGACATAGAAGTCCTCAAAACAATTCCAGGCTTCCCAATGCTTTCTCAGGAAAAGTTACGACAAAAAGGGGTTTTTGATACTCTGCATCATGACTTCAAATTGGCTTTCAGCCGTTGGGATTTCGACCCCATGGATCTCAGCAATCCATTCCCCCAAAACCAGAGCTCTGTTCATATTTGGCAAGGTTATGAAGATAAGGTTGTGCCATTTCAACTTCAAAGATATATTTCATGTAAGCTACCGTGGATTCAGTATCATGAAGTTCCTGACGGTGGGCATTTGATTGTGCATTATGCTGGTTTGTGTGAGGCCATTCTAAGGGCACTCTTGCTTGGAGAAGAGCATCTTCATTACAAACCTACTATAGCCAAAATTGTTTCA
>Pruav_sc0002934.1_g040.1.mk
ATGAAGGAGTTAAGTGTCATAATTTTGGGTAAATCCAATGCATCACTCCATCATGCTATGTGGGATACCCTCTTCATTGGTGAACTTGTAGAGGAAGTGCTTGAAGATTTAGGGGCATACATTGTTTCTTTTGACAGACCGGGATATGGTGAAAGTGATCCGGATCCTAAACGAACGCGGAAGAGTTTGGCTTTAGATATAGAAGAGCTTGGTGACCAGCTGGGACTGGGATCCAAATTTTATGTAATTGGATATTCTATGGGTGGACAGGTCATCTGGAAGTGTCTTCAGTACATCCCTCACAGGCTAGCAGGAGCAACACTGATTGCTCCTGTTGTCAACTACTGGTGGCCAGGCTTGCCTGCCAACTTGTCCGGTTCCTATTATAAACAACCTCCGCGGGATCAATGGGCACTTCGAGTTGCTCACCACATACCATGGCTAATCTACTGGTGGAACACTCAGAAACTATTTCCTACATCCAGTGTTGTATCCAGTAGTAACCCAAATATGAACATTTTTTCTCGCCAAGATTTGGAAATCATACGGAATGCGAACGTTTCTGAAAGGGATAACAAGGAACAGGCCAAGCAGCAAGGAGAATTTGAGTCGGTCCTTCGTGACATGATGGTTGGATTTGGGACCTGGGAATTTGATCCTCTAGATCTGAAGAACCCTTTTGCCGGTAAGGAAGGCTCCGTCCATCTATGGCAGGGTGATGAAGATCGGCTTGTCCCAGTCGAACTGCAACGCTATATTGCAGAAAAGCTTCCATGGATTCACTACCATGAGTTACCAGGTGCTGGACACTTGTTTCCAGCTGCACATGGTATCAGTGAAGCTATCTTAAAGGCACTTCTGATTGAAGAGAAG
>Pruav_sc0008273.1_g010.1.mk
ATGGCTAAGGAAGCAGTACTAAAGCATCAGTTCAGAGAAAAATGTCAAAATAAGGTGAACTCACAGTGCTTCAGTTTCCAGGAATTAATAGATGAATTGGGGATATATTTTCTGCTATATGATCGTGCTGGATATGGAGAAAGTGATCCAAATCCAAAGCGTTCGGTCAAGAGTGAAGCCCTTGACATCGAAGAACTGGCTGATCAGTTAGAGTTAGGATTGAAATTTTATGTGATTGGAGTGTCAATGGGATCATATCCCACCTGGAGTTGCATCAAACATATACCACACAGGCTAGCAGGTGTGGCTTTGGTAGTTCCAGTTGTCAATTATAGGTGGCCTTCTCTTCCTGACCATCTGATAAAGGATGATTACAGGAGAAAACTTATCAAATGGGGACTCTTCTTTGCAGAATTTGCCCCTGGACTACTGCGGTGGTGGGTGACTCAGAAATGGCTCCCTTCAACTTCTGTCCTGGAAAGAAATCCGGTATTCTTCAACAGCAGAGACATAGAAGTCCTCAAAACAATTCCAGGCTTCCCAATGCTTTCTCAGTTACGACAAAAAGGGGTTTTTGATACTCTGCATCATGACTTCAAATTGGCTTTCAGCCGTTGGGATTTCGACCCCATGGATCTCAGCAATCCATTCCCCCAAAACCAGAGCTCTGTTCATATTTGGCAAGGTTATGAAGATAAGGTTGTGCCATTTCAACTTCAAAGATATATTTCATGTAAGCTACCGTGGATTCAGTATCATGAAGTTCCTGACGGTGGGCATTTGATTGTGCATTATGCTGGTTTGTGTGAGGCCATTCTAAGGGCACTCTTGCTTGGAGAAGAGCATCTTCATTACAAACCTACTATAGCCAAAATTGTTTCA
>Pyrusco11g014700.1
ATGGCAACCAGCGGCGGCCCTCCCTGTATGCTTGTCGCCCAAACCCTCCCAACGTTTGAGAAATGCAGGACAATGTCTGAACTCCGGCAACTCCACGCCCACATTATCAAAACAAACCTCGTTACCCACAATTTGATCATAAACAAACTCGTATCCTCCTGTTCTCTCTCTGGCGGCCTGGAGCACGCCCTTTCGGTCTTTCGTCGAATTGAAAACCCCAATCCCTTCATGTTTTTCACACTCATAAGGCACATTTCTGACAGTGCGAATCCGTTGGAAGCTGTAGTTCTCTATGCGCATATGCTCTCTTCTTTGAAAAGTTTGGATGGTGTCGAATTTTCGATCCCTGCTGTACTGAAAGCGTGCGGCAAGTCGCGGGCTTTGGAGGAGGGGAGGCAAGTTCATGGCCAAGTGTTGAAAACCCAGTTGTTGTTTGATATGTATGTGGCGAACGCATTGATCAGGATGTACTCGGAGCTGGGAGAGATTGAATTGGCAAAGAGGGTGTTTGATAAAATGCATCAGAGAGATGTAATTTCTTGGAATTCACTGATTACAGGTTGTTTGAGGGTGCGGGAGATTGATTTGGCTCATGAGCTTTTCAATAAGATGCCCGAAAGGGACTTGGTTTCGTGCAATGCGATGATTGATGGGTATGGGAAGAGTGGGAAGTGTGAGCTTGCAGAGCAGGTTTTTAGGTCTATGAATGAAAAAGACGTGGTTACTTGGACATCAATGGTTTCAGCATATGTATTCAATCACCGTCCGAAGGAAGCATTGGGTTTATTTAGGGAAATATTGAATGTCAGAATTCAACCTGATGCCCCTGCTCTTGTTAGTGTTCTATCAGCCATCACCGAGTTGGGTTTTGTTGACGAAGGCAAATGGGTGCATACTTACATTTCGACAAATAAGATTAAGCTGAGTTCTGGGTTTATTGCTTCGGCTCTTATAGACATCAACAAGGTATCAGCTGCTTCAGAAAAGGCTGGAACAGAGCAAGACCAGACCGACTTCTTTTCTATTTTTCAGACCCTCTGGTACTATTTTCTCCCAGAAATGATTGGACCAGTAGCAATAGCTTTGACTGTGGGTCTTCTTGGATGGGCTTATCAGGCACTAAAGCCTCCCCCTCCCAAAATATGTGGATCGCCGGACGGTCCTCCTGTCACTTCTCCTAGAGTAAAACTCAGTGATGGTAGGCATTTGGCTTACAGGGAATTTGGAGTTCCAAAAGAAGAGGCGAAACACAAGATCATCGTCATTCATGGCTTTTTAAGTTCCAAAGATATGAGTTTGCCTTTCACTCAAGAACTCATAGAGGAGTTAAGGATATATTTCCTGTTCTTCGACAGAGCTGGCTATGGAGAGAGTGATCCATATCCTTCACGTTCTGTGAAGAGCGAAGCTTTTGATATTCAAGAGCTAGCTGACAAATTGTCTGGAGCTTCCCTGGTAGTTCCTTTCGTGAACTACTGGTGGCGTCACTTTCCTGCTGATCTATTAAGAGAATCCCTTGGTAAGCTTCAGCTATCAGACCAATGGACATTCCGAGTTGCACATTACACTCCTTGGTTATTGCATTGGTGGATGACCCAGAAATGGTTCCCTTCGCTAAGTATCTTGTCTGGGAATAACGCAATTTTCTGCCCGAAAGATTTAGAGATGTTGCAGAAACTCTCAGAAACACCAACTATTGGTCAGGAAAAGATTATGCAGCAAGGAGAGCATGAATCACTGTTCCGAGACATACTGGCTGGTTATGGAAAATGGGAATTCGACCCCTTGGATCTCAGCAATCCCTTCCCTGACAACGAGGGATCAGTTCACATTTGGCAAGCCTATGAGGACAGGATCATTCCTTACAAACTAAACCGTTATATTGCAGGGGAGCTTCCCTGGATTCGTTACCACGAAGTTCCTGATTTTGGGCATTTTCTGATGTTCGACAAGAATCAATGTGAAGCCGTTTTGAAGGCACTTTTGCTTGGATTA
>Pyrusco12g017720.1
ATGGCGGGAGGAGTGAACAGGAAGATATCAGCTGCGTCGGCGAGAGCTCACACCCGAAGAGCCAAGCAAAACAGCTCCTTCCAGCTTCCGGCGGGGATTTTTAAGACAGCACTAGTAGCGTTGGTTATTGGACTTTCGGCATGGGCATATCAGGCAATCCAACCTCCTCCATCAAAGATATGTGGCTCTCCTGATGGGCCTCCTGTTACAGGGCCAAGAATAAAACTTAGGGATGGAAGGCATTTAGCTTACCAAGAGCATGGAGTCCCAAAAGATAATGCGCAGCATAAAATAGTCTATCTCCATGGTATTGATAGTTGCAGGCATGATGCTGTCATTCCCAACTTCCTGTCTCCGGAAACCGTGAAAGACTTGGGGATCTACGTTGTGTCTTTTGACAGACCTGGTTATGGAGAAAGTGATCCTAATCCAAAGCGAACGGTGAAGAGTATGGCTACAGATATAGAGGAGCTGGCTGATCAATTGGGTTTAGGACACAGATTTTATGTAATTGGTTTCTCCATGGGTGGACAGGTGATTTGGAGCTGCCTCAAATATATCCCTCACCGGATTGCAGGAGCAGCACTAGTAGCTCCAGCGGTAAACTACTGGTGGACTGGTATTCCTTCAAATCTATCTAGTCAAGCCTACTCCCAACAGCTTCAGCCAGACCAGTGGGCAGTTCGTGTGTCTCACTACACCCCTTGGCTTACGTACTTCTGGAACACTCAAAAATGGTTTCCTGGTGCAAGTGTTCTGGCTCAAAGTATGGATTGTTTTTCTGACCAAGACAAAGAAATCCTGCCTAAGCTTCGAAAAAGAGAATCATATGCGGGACAGGTACGGCAGCAAGGAGAATTTGAGTCCATTTACCGTGACATGAATGTTGGATTTGGGACCTGGGAATTCAGTCCTCTGGAACTGGAAAACCCATTCCCTAACAATGAAGCTTCTGTCCACGTGTGGCATGGAGATGAAGATCGCATGGTACCCGTTTTACTGCAACGCTACATTGCTGAACAGCTTCCATGGATCCACTATCATGAGATACCAGGTGCTGGACATTTGTTGCCACTTGCTGATGGGATGTGCGAGACCATTGTCAAGGCACTTTTAACCGACGGA
>Pyrusco12g019700.1
ATGGCGGGAGGAGTGAACAGGAAGATATCAGCTGCGTCGGCGAGAGCTCACACCCGAAGAGCCAAGCAAAACAGCTCCTTCCAGCTTCCGGCGGGGATTTTTAAGACAGCACTAGTAGCGTTGGTTATTGGACTTTCGGCATGGGCATATCAGGCAATCCAACCTCCTCCATCAAAGATATGTGGCTCTCCTGATGGGCCTCCTGTTACAGGGCCAAGAATAAAACTTAGGGATGGAAGGCATTTAGCTTACCAAGAGCATGGAGTCCCAAAAGATAATGCGCAGCATAAAATAGTTTATCTCCATGGTATTGATAGTTGCAGGCATGATGCTGTCATTCCCAACTTCCTGTCTCCGGAAACCGTGAAAGACTTGGGGATCTACGTTGTGTCTTTTGACAGACCTGGTTATGGAGAAAGTGATCCTAATCCAAAGCGAACGGTGAAGAGTATGGCTACAGATATAGAGGAGCTGGCTGATCAATTGGGTTTAGGACACAGATTTTATGTAATTGGTTTCTCCATGGGTGGACAGGTGATTTGGAGCTGCCTCAAATATATCCCTCACCGGATTGCAGGAGCAGCACTAGTAGCTCCAGTGGTAAACTACTGGTGGACTGGTATTCCTTCAAATCTATCTAGTCAAGCTTACTCCCAACAGCTTCAGCCAGACCAGTGGGCAGTTCGTGTGTCTCACTACACCCCTTGGCTTACGTACTTCTGGAACACTCAAAAATGGTTTCCTGGTTCTAGTGTTCTGGCTCAAAGTATAGATTGTTTTTCTGACCAAGACAAAGAAATCCTGCCTAAGCTTCAAAAAAGAGAACCATATGCGGGACAGGTACGACAGCAAGGAGAATTTGAGTCCATTTACCGTGACATGAATGTTGGATTTGGGACCTGGGAATTCAGTCCTCTGGAACTGGAAAACCCATTCCCTAACAATGAAGCTTCTGTCCACGTGTGGCATGGAGATGAAGATCGCATGGTACCCGTTTTACTGCAACGCTACATTGCTGAACAGCTTCCATGGATCCACTATCATGAGATACCAGGTGCTGGACATTTGTTGCCACTTGCTGATGGGATGTGCGAGACCATTGTCAAGGCACTTTTAACCGACGGA
>Pyrusco14g001840.1
ATGGCGGGAGGAGTGAACAGGAAGATATCAGCCGCGTCGGCGAGAGCTCACACCCGAAGAGCCAAGCAAACCAGCTCCTTCCAACTTCCGGCAGGGATTTTTAAGACATCACTAGTAGCGTTGTTTATTGGATTATCGGCGTGGGCATATCAGGCGGTCCAACCTCCTCCATCGAAGATATGTGGCTCTCCTGATGGGCCTCCTCATGGAGTCCCAAAAGATAATGCACAGCATAAAATAGTTTATGTCCACGGTATTGATAATTGCAGGCATGATGCTGTCGTTGCTGAAACCATGTCTCCAACTTGGGGATCTATGGTGTTACTTTTGACAGACCTTGGTGATGGAGAAAGTGACCCTAATCCAAAGCGAACGGTGAAGAGCAGGGCTACAGATATAGAGGAACTGGCTGACCAATTGGGTTTAGGACACAGATTTTATGTAATTGGTTTCTCCATGGGTGGACAGGTGATTTGGAGCTGCTTCAAGTTCATCCCTCACAGGATCGCTGGAGCAGCACTATTAGCGCCCGTGGTTAACTATTGGTGGACTGGTATTCCAGCAAATCTATCCAGTCAAGCTTACTCCCAACAGCTTCTGCAAGACCAATGGGCAGTTCGTGTGTCGCACTACACCCCTTGGCTTACCTACTTTTGGAACACTCAAAAATGGTTTCCCGGTTCAAGTCTTCTGGCTCACGGAGAATTTGAGTCCATTCACCGTGACATGAATGTTGGATTTGGGACCTGGGAATTCAGT
>Pyrusco14g001850.1
ATGGTGGTAGGAGTGAACAGGAAGATATCGGCCGCGTCGGCGAGAGCTCACACCCGAAGAGCCAAGCAAAACAGCTCCTTCCAGCTTCCGGCAGGGATTTTTAAGACGGCACTAGTAGCGTTGTTTATTGGATTATTGGCGTGGGCATACCAGGTGATCCAACCTCCTCCATCGAAGATATGTGGCTCTCCTGATGGGCCTCCTGTTACAGGACCAAGAATAAAACTTAGGGATGGAAGGCATTTGGCATACAAAGAGCATGGAGTCCCAAAAGATAATGCACAGCATAAAATAGTTTTTGTCCATGGTGTTGATAGTTGCAGGCATGATGCTGTCGTTGCTGAAACCATGTCTTCGGAAACTGTGAAAGACTTGAGGATCTATGTTGTGTCTTTTGATAGACCTGGTTATGGAGAAAGTGATCCTAATCCAAAGCGAACAGTGAAGAGCATGGCTTCAGATATAGAGGAGCTGGCTGATCAATTAGGTTTAGGACACAGATTTTATGTAATTGGTTTCTCCATGGGCGGACAGGTGATTTGGAGCTGCCTCAAGTACATCCCTCACAGGATTGCTGGAGCAGCACTTTTAGCGCCCGTGGTTAACTATTGGTGGACTGGTATTCCTGCAAATCTATCCAGTCAAGCTTACTCCCAACAGCTTCTGCAAGACCAATGGGCAGTTCGTGTGTCGCACTACACCCCTTGGCTTACCTACTTTTGGAACACTCAAAAATGGTTTCCCGGTTTAAGTGTTATGGCTCAGAGTAGCGATTGTCTTTCTGACCAAGACAAAGAACTTATACCTACGATTCTTAAAGGACGACCACTTGTGGGACAGGTAAGACAGCAAGGAGAGTTTGAGACCGTTTACCGTGACATGAATGTTGGATTTGGGACCTGGGAATTCAGTCCTCTGGCACTGGAAAACCCATTCCCGAACAATGAAGCTTCCGTCCACGTGTGGCAAGGAGATGATGATCGCATGGTACCTGTTTTACTACAACGCTACATTGCTGAACAGCTTCCTTGGATCCGTTATCATGAGATACCAGGTGCTGGACACTTGTTCCCACATGCTGATGGGATGTGCGAGACCATTGTCAAGGCACTTTTAGCTGACGGA
>Pyrusco3g004090.1
ATGCCCGGGAAGATTTCAAAACCAAGCGATGTGCCTGAAGAAGCAGAAGAAGTTGCTGCAGCTTCACCAAGAATCAAGCTTGCAGATGGACGGCATCTGGCTTACAGAGAAAGCGGGGTCCCCAAGAGCAAGGCAAACTACAAGATCATCATGGTTCATGGCTTTGGAAGCTCAAAGGAAATGAGTTTCCTCGCTCCCCAAGAATTAATTGATGAGTTGGGGATATATTTCCTGCTCTACGATCGGGCTGGTTATGGAGAAAGTGATCCGAATTCAAAACGCTCGGTCAAGAGTGAAGCCCTTGACATCGAACAGCTAGCCGATCAGTTAGAGTTGGGGTCAAAGTTTTATGTCATTGGAGTCTCAATGGGATCATATTCCACCTGGAGTTGCATCAAACATATACCACACAGGCTCGCAGGTGTGGCCTTAGTAGTTCCAGTTGTGAATTACCGGTGGCCTTCTCTTCCCGAGAAACTAATAAAGGATGATTACCGCAGGAAACTCATACATTGGGGACTCTTGTTTGCAGAATTTGCCCCGGGATTACTGCGGTGGTGGGTAACTCAGAAATGGCTCCCCTCAACGTCTGTCATGGAAAGAAACCCGGTATTCTTCAACAGCAAAGACATGGATGTCCTGAAAGTAATACCAGGGTTCCCAATGCTCACTCAGGAGAAGCTACGACAACGGGTGGTTTTCGATACTCTGCATCATGACTTCAAATTGGCTTTCACCCCGTGGGATTTTGATCCAATGGATCTCAGTAACCCATTCCCGCAAAACCAGCGCTCTGTTCACATCTGGCAAGGTTACGAAGATAAAGTTGTGCCGTTTCAACTCCAAAGATATGTTTCAAGTAAGCTACCATGGATTCAGTATCATGAAGTTCCTGATGGCGGACATTTGATTGTGCATTATACTGGTTTATGTGAGGCGATTCTGAGGGCGCTTTTGCTCGGAGAAGAACATCCCCATTACAAACCTAATATACCCAAAATTGTTCCA
>Pyrusco7g003530.1
ATGAGATCGATCAGGACGAACACAAAGAGGCGAGCGAGTAGGAGGACAATGACAATCTTAGCTAGTCCGCTCATGTTTAAGAGGATCACATTCATCTTGTTGGTTGTATTGCTGGCGTGGGAGTATCAGGCCGCCCGACCACCCCCTCCGAACATCTGTGGTTCGCCTGGCGGTCCACCCGTCACAGCGCCTAGAGTAAGGCTAAGGGATGGAAGATTTTTGGCCTACAAGGAACATGGTGTTCCAAAACAAGTGGCCAAGTATAAGATTATCTTTGTTCATCCCTTCGGTGCTTCCCGACATGATCCAGTCATTGCAACATCTGTCTCTCCGGAAGTTATTGAAGATTTAGGTGTGTACATAGTGTCTTTCGACAGACCAGGGTACGGTGAAAGTGATCCGGATCCTAAGCGAACAGCGAAGAGCTTGGCGTTAGATATAGAGGAGCTTGGTGATCAGCTGGAACTCGGATCCAAATTTTATGTAATTGGATACTCAATGGGAGGACAGGTCATTTGGAAGTGTCTCAAGTACATCCCTCATAGGCTAGCAGGAGCAGCGTTAATCGCTCCTGTGATCAATTACTGGTGGCCAGGACTTCCTGCCAACTTGTCATCCTATGCCTATAAGAAGCAACCTCCACAGGATCAATGGGCGGTTCGAGTTGCTCACTATATACCTTGGTTAACCTACTGGTGGAACACTCAGAAATTCTTTCCTTCATCCAGCGTTGTATCCGGTAAACCAGAGAATGTGTTTTCCCGCCAAGATTGGGAAATCATTAGGAATGGAAAGGTTTCTAGAAGCGAAAAGCACAGGGCACATGTCACGCAGCAAGGAGAAGCTGAGTCCATCTTTCGCGACATGATTGTTGGATTTGGGAGCTGGGAATTTGGTCCTACGGATCTGAAGAACCCTTTTGCCAGCAATGAACGCTCGGTCCATCTATGGCAGGGTGACGAAGATAAGCTTGTCCCAGTTGAGCTGCAACGCTATATTGCTGAAAAGCTTCCATGGATTCACTACCATGAGGTACCAGGTGGTGGACATTTGTTGCCAGCTGCAGATGGTATGAGTGAGGTCATCTTAAGGGCACTTCTAATTAGAGAGAAG
>Pyrusco7g003540.1
ATGTTTAAGAGGATCACATTCATCTTGTTGGTTGGATTGCTGGCGTGGGCATATCAGGCCGCCCAACCACCACCTCCGAACATCTGTGGTTCGCCTGGCGGTCCACCCGTCACAGCGCCTAGAATAAGGCTAAGGGATGGAAGATTTTTGGCCTATAAGGAACATGGTGTTCCAAAACAAGTGGCCAAGTACAAGATTATCTTTGTTCATCCCTTCTTTAGTTCCCGACATGATCCAATCATTGCAACAGCCGTCTCTCCGGACGTTATTGAAGATTTAGGTGTGTACATTGTGTCTTTCGACAGACCAGGGTACGGTGAAAGTGATCCGGATCCTAAGCGGACAACGAAGAGCTTGGCGTTAGATATAGAGGAGCTTGGTGATCAGCTGGAACTCGGATCCAAATTTTATGTGATTGGATACTCACTGGGAGGACAGGTCATCTGGAAGTGTCTTCGGTACATCCCTCATAGGCTAGCTGGAGCAGCACTGATCTCTCCGGTGATCAACTACTGGTGGCCAGGACTTCCTGCCAACCTGTCATCTTTTGCCTATAAGAAGCAAGCTCCACAGGATCAATGGGCGCTTCGAGCTGCCCACCATATACCTTGGTTAACCTACTGGTGGAACACTCAGAATTTCTTTCCTAAGCACCGCGCTTTATCCGGGAAAGTAGGGAATACGTTTTCCCGCCAAGATTGGGAAAACGTTAGGAATGCAAAGGTTTCTGGAAGAGAAAAGCACAAGGAACATGCCACGCAGCAAGGAGAAGCTGAGTCCATCTTTCGCGACATGGTAGTTGGATTTGGGAGCTGGGAATTTGATCCTATGGATCTGCAGAACCCTTTTGCCAGCAACGAAGGCTCGGTCCATCTGTGGCAGGGTGACGAAGATAAGCTTGTCCCGGTTGAGCTGCAACGCTATATTGCCGAAAAGCTTCCATGGATTCACTACCATGAGTTACCAGGTGGTGGACATTTGTTGCCAGCTGCAGATGGTATGAGTGAAATCATTTTAAAGGCACTTCTAATTAAAGAG
>Pyrusco7g003550.1
ATGTTTAAGAGGATCACATTCATCTTGTTGGTTGGATTGCTGGCGTGGGCATATCAGGCCGCCCGACCACCACCTCCAAACATCTGTGGTTCGCCTGGCGGTCCACCCGTAACAGCGCCTAGAATAAGGCTAAGGGATGGAAGATTTTTGGCCTACATGGAACATGGTGTTCCAAAACAAGTGGCAAAGCACAAGATTATCTTTGTTCATCCCTTCAGTAGTTCCCGACACGATCTGATCATTACAATATCCATCTCTCCGGAAGTCATTGAAGATTTAGGTGCGTACATTGTGTCTTTCGACAGACCAGGGTACGGGGAAAGTGATCCGGATCCTAAGAGAACAGCAAAGAGCTTGGCGTTAGATATAGAGGAGCTTGGTGATCAGCTGGAACTCGGATCCAAATTTTATGTAATTGGATACTCAATGGGAGGACAGTGCATCTGGAAGTGTCTTCAGTACATCCCTCATAGGCTAGCAGGAGCAGCGCTGATTGCTCCGGTGATCAACTACTGGTGGCCAGGATTTCCTGCCAACCTGTCGTCTTATGCCTATAAGAAGCAACCTCCGCAGGATCAATGGGCGCTTCGAGCTGCTCACTATATACCTTGGTTAACCTACTGGTGGAACACTCAGAAATTCTTTCCTAAATCCAGTGTTGTATCCGAGAAACCAGAGAATATGTTTTCCCGCCAAGATTGGGAAATCATTAGAAATGCAAAGGTTTCTGGAAGAGAAAAGCACAAGGCATATGCCACTCAGCAAGGAGAAGCTGAGTCCATCTTTCGTGAGATGGTAGTTGCATTTGGGAGCTGGGAATTTGATCCTATGGATCTGCAGAACCCTTTTGCCAGCAACGAAGGCTCGGTCCATCTATGGCACGGTGACGAAGATAAGCTTGTACCAGTTGAGCCGCAACGCTATATTGCCGAAAAGCTTCCATGGATTCACTACCATGAGTTACCAGGTGGTGGACATTTGTTGCCAGCTGCAGATGGTATGAGTGAAATCATTTTAAAGGCACTTCTAATTAAAGAG
>Pyrusco7g003560.1
ATGATTTCTTGGAATTTATTTTTTCCTCGTTCTCCTCCTCCTCCTTCTTCTTCTTGTTGTTGCAGGTTTAGAGATGTTGGGATGCTTGGGAGGGAGAAGAGGGGTTGCGAGGGTGGGTTGGGCAAAGCTTCATACTTCATCTTCTCAAACATGTTTAAGAGGATCACATTCATCTTGTTGGTTGGATTGCTGGCGTGGGCATATCAGGCCGCCCGACCACCACCTCCAAACATCTGTGGTTCGCCTGGCGGTCCACCCGTAACAGCGCCTAGAATAAGGCTAAGGGATGGAAGATTTTTGGCCTACATGGAACATGGTGTTCCAAAACAAGTGGCAAAGCACAAGATTATCTTTGTTCATCCCTTCAGTAGTTCCCGACACGATCTGATCATTACAATATCCATCTCTCCGGAAGTCATTGAAGATTTAGGTGCGTACATTGTGTCTTTCGACAGACCAGGGTACGGGGAAAGTGATCCGGATCCTAAGAGAACAGCAAAGAGCTTGGCGTTAGATATAGAGGAGCTTGGTGATCAGCTGGAACTCGGATCCAAATTTTATGTAATTGGATACTCAATGGGAGGACAGTGCATCTGGAAGTGTCTTCAGTACATCCCTCATAGGCTAGCAGGAGCAGCGCTGATTGCTCCGGTGATCAACTACTGGTGGCCAGGATTTCCTGCCAACCTGTCGTCTTATGCCTATAAGAAGCAACCTCCGCAGGATCAATGGGCGCTTCGAGCTGCTCACTATATACCTTGGTTAACCTACTGGTGGAACACTCAGAAATTCTTTCCTAAATCCAGTGTTGTATCCGAGAAACCAGAGAATATGTTTTCCCGCCAAGATTGGGAAATCATTAGAAATGCAAAGGTTTCTGGAAGAGAAAAGCACAAGGCATATGTCACGCAGCAAGGAGAAACTGAGTCCATCTTTCGCGACATGGTAGTTGGATTTGGGAGCTGGGAATTTGATCCTATGGATCTGCAGAACCCTTTTGCCAGCAACGAAGGCTCGGTCCATCTGTGGCAGGGTGACGAAGATAAACTTGTCCCAGTTGAGCTGCAACGCTATATTGCCGAAAAGCTTCCATGGATTCACTACCATGAGTTACCAGGTGGTGGACATTTGTTGCCAGCTGCAGATGGAATGAGTGAAGTCATTTTAAAGGCACTTCTAATTAAAGAG
>Pyrbe_007792
ATGATTGGACCAGTAGCAATAGCTTTGACTGTGGGTCTTCTTGGATGGGCTTATCAGGCACTAAAGCCTCCCCCTCCCAAAATATGTGGATCGCCGGACGGTCCTCCTGTCACTTCTCCTAGAGTAAAACTCAGTGATGGTAGGCATTTGGCTTACAGGGAATTTGGAGTTCCAAAAGAAGAGGCGAAACACAAGATCATCGTCATTCATGGCTTTTTAAGTTCCAAAGATATGAGTTTGCCTGTCACTCAAGAACTCATAGAGGAGTTAAGGATATATTTCCTGTTCTTCGACAGAGCTGGCTATGGAGAGAGTGATCCATATCCTTCACGTTCTGTGAAGAGCGAAGCTTTTGATATTCAAGAGCTAGCTGACAAGTTGCTGATTGGGTCCAAATTTTATGTAATCGGAATCTCAATGGGAGCTTACCCTGTTTGGAGTTGCTTGAAATACATACCACACAGATTGTCTGGAGCTTCCCTGGTAGTTCCTTTCGTGAACTACTGGTGGCGTCACTTTCCCGCTGATCTATTAAGAGAATCCCTTGGTAAGCTGCAGCTATCAGACCAATGGACATTCCGAGTTGCACATTACACTCCTTGGTTATTGCATTGGTGGATGACGCAGAAATGGTTCCCTTCACTAAGTATCTTGGCTGGGAATAACGCAATTTTCTGCCCGAAAGATTTAGAGATGTTGCAGAAACTCTCAGAAACACCAACTATTGGTCAGGAAAAGATTATGCAGCAAGGAGAGCATGAATCACTGTTCCGAGACATACTGGCTGGTTATGGAAAATGGGAATTCGACCCCTTGGATCTCAGCAACCCCTTCCCTGACAACGAGGGATCAGTTCACATTTGGCAAGGCTATGAGGACAGGATCATTCCTTATAAACTAAACCGTTATATTGCAGAGGAGCTTCCCTGGATTCGTTACCACGAAGTTCCTGATTTTGGGCATTTTCTGATGTTCGACAAGAATCAATGTGAAGCCGTTTTGAAGGCACTTTTGCTTGGATTA
>Pyrbe_007794
ATGCCAGGAAAGAATTCAAAAACAAGTGCTGTGGCTGAAGAAGCAGAAGAAGTTGGTGGAGCTTCACCAAGAATCAAGCTTGCAGATGGAAGGCATCTGGCCTACAGAGAAAGTGGGGTCCCCAAGAACAAGGCAAACTACAAGATCATCATGGTTCATGGCTTTGGAAGCTCCAAGGAAATGAGTTTCCTGGCTCCCCAAGAATTAATTGATGAGTTGGGGATATATTTCCTGCTCTACGACCGGGCAGGTTATGGAGAAAGTGATCCAAATCCAAAGCGTTCGGTCAAGAGTGAAGCCCTTGACATCGAACAACTAGCCGATCAGTTAGAGCTAGGCTCGAAGTTTTATGTCATTGGAGTCTCAATGGGATCATATTCCACCTGGAGTTGCATCAAACATATACCACAGAGGCTCGCAGGTGTGGCCTTAGTAGTTCCAGTTGTCAATTACCAATGGCCTTCTCTTCCCAAGAAGCTGATAAAGGATGATTATCGGAGAAAACTCATCCATTGGGGCCTCTTGTTTGCAGAATTTGCCCCAGGACTACTGCGGTGGTGGGTAACTCGGAAATGGCTCCCCCCAACGTCTGTCATGGAAAGAAACCCGGTATTCTTCAACAGCAAAGACATGGATGTCCTCAAAATAATACCAGGCTTCCCAATGCTGACTCAGGAGAATCTACGGCGACGAGTAGTTTTCAATACTCTGCATCGTGACTTCAAATTGGCATTCACTCCTTGGGATTTCGATCCAATGGATCTCAGTAACCCATTCCCACAAAACCAGCGGTCTGTTCACATTTGGCAAGGTTACGAAGACAAGGTTGTGCCGTTTCAACTTCAGAGATTCATTTCAAGTAAGCTGCCGTGGATTCAGTATCACGAAGTTCCCGATGGCGGACATTTGATTGTGCATTATGCCGGTTTAAGTGAGGCGATTCTGAGGGCGCTTTTGCTCGGAGAAGAACATCCTCGTTACAAACCTAGTATAACCAAACTTGTTTCA
>Pyrbe_010059
ATGGCGGGAGGAGTGAACAGGAAGATATCAGCTGCGTCGGCGAGAGCTCACACCCGAAGAGCCAAGCAAAACAGCTCCTTCCAGCTTCCGGCGGGGATTTTTAAGACAGCACTAGTAGCGTTGGTTATTGGACTTTCGGCATGGGCATATCAGGCAATCCAACCTCCTCCATCAAAGATATGTGGCTCTCCTGATGGGCCTCCTGTTACAGGGCCAAGAATAAAACTTAGGGATGGAAGGCATTTAGCTTACCAAGAGCATGGAGTCCCAAAAGATAATGCGCAGCATAAAATAGTTTATCTCCATGGTATTGATAGTTGCAGGCATGATGCTGTCATTCCCAACTTCCTGTCTCCGGAAACCGTGAAAGACTTGGGGATCTACGTTGTGTCTTTTGACAGACCTGGTTATGGAGAAAGTGATCCTAATCCAAAGCGAACGGTGAAGAGTATGGCTACAGATATAGAGGAGCTGGCTGATCAATTGGGTTTAGGACACAGATTTTATGTAATTGGTTTCTCCATGGGTGGACAGGTGATTTGGAGCTGCCTCAAATATATCCCTCACCGGATTGCAGGAGCAGCACTAGTAGCTCCAGTGGTAAACTACTGGTGGACTGGTATTCCTTCAAATCTATCTAGTCAAGCTTACTCCCAGCAGCTTCAGCCAGACCAGTGGGCAGTTCGTGTGTCTCACTACACCCCTTGGCTTACGTACTTCTGGAACACTCAAAAATGGTTTCCTGGTTCTAGTGTTCTGGCTCAAAGTATAGATTGTTTTTCTGACCAAGACAAAGAAATCCTGCCTAAGCTTCAAAAAAGAGAACCATATGCGGGACAGGTACGGCAGCAAGGAGAATTTGAGTCCATTTACCGTGACATGAATGTTGGATTTGGGACCTGGGAATTCAGTCCTCTGGAACTGGAAAACCCATTCCCTAACAATGAAGCTTCTGTCCACGTGTGGCATGGAGATGAAGATCGCATGGTACCCGTTTTACTGCAACGCTACATTGCTGAACAGCTTCCATGGATCCACTATCATGAGATACCAGGTGCTGGACATTTGTTGCCACTTGCTGATGGGATGTGCGAGACCATTGTCAAGGCACTTTTAACCGACGGA
>Pyrbe_016782
ATGGTGGTAGGAGTGAACAGGAAGATATCGGCCGCGTCGGCGAGAGCTCACACCCGAAGAGCCAAGCAAAACAGCTCCTTCCAGCTTCCGGCAGGGATTTTTAAGACGGCACTAGTAGCGTTGTTTATTGGATTATCGGCGTGGGCATACCAGGTGATCGAACCTCCTCCATCGAAGATATGTGGCTCTCCTGATGGGCCTCCTGTTACAGGACCAAGAATAAAACTTAGGGATGGAAGGCATTTGGCATACAAAGAGCATGGAGTCCCAAAAGATAATGCACAGCATAAAATAGTTTTTGTCCATGGTGTTGATAGTTGCAGGCATGATGCTGTCGTTGCCGAAACCATGTCTTCGGAAACTGTGAAAGACTTGAGGATCTATGTTGTGTCTTTTGATAGACCTGGTTATGGAGAAAGTGATCCTAATCCAAAGCGAACAGTGAAGAGCATGGCTTCAGATATAGAGGAGCTGGCTGATCAATTAGGTTTAGGACACAGATTTTATGTAATTGGTTTCTCCATGGGCGGACAGGTGATTTGGAGCTGCCTCAAGTACATCCCTCACAGGATTGCTGGAGCAGCACTTTTAGCGCCTGTGGTTAACTATTGGTGGACTGGTATTCCTGCAAATCTATCCAGTCAAGCTTACTCCCAACAGCTTCTGCAAGACCAATGGGCAGTTCGTGTGTCGCACTACACCCCTTGGCTTACCTACTTTTGGAACACTCAAAAATGGTTTCCCGGTTCAAGTGTTATGGCTCAGAGTAGCGATTGTCTTTCTGACCAGGACAAAGAACTTATACCTACGATTCTTAAAGGACGACCACTTGTGGGACAGGTAAGACAGCAAGGAGAGTTTGAGACCGTTTACCGTGACATGAATGTTGGATTTGGGACCTGGGAATTCAGTCCTCTGGCACTGGAAAACCCATTCCCGAACAATGCAGCTTCCGTCCACCTCTGGCAAGGAGATGATGATCGCATGGTACCTGTTTTACTACAACGCTACATTGCTGAACAGCTTCCTTGGATCCGTTATCATGAGATACCAGGTGCTGGACACTTGTTCCCACATGCTGATGGGATGTGCGAGACCATTGTCAAGGCACTTTTAGCTGACGGA
>Pyrbe_016783
ATGGCGGGAGGATTGAACAGGAAGATATCAGCCGCGTCGGCGAGAGCTCACACCCGAAGAACCAAGCAAACCAGCTCCTTCCAACTTCCGGCAGGGATTTTTAAGACATCACTAGTAGCGTTGTTTATTGGATTATCGGCGTGGGCATATCAGGCGATCCAACCTCCTCCATCGAAGATATGTGGCTCTCCTGATGGGCCTCCTCATGGAGTCCCAAAAGATAATGCACAGCATAAAATAGTTTATGTCCACAGTATTGATAATTGCAGGCATGATGCTGTCGTTGCTGAAACCATGTCTCCGACTTGGGGATCTACGGTGTTACTTTTGACAGACCTTGGTTATGGAGAAAGTGACCCTAATCCAAAGCAAACGGTGAAGAGCAGGGCTACAGATATAGAGGAACTGGCTGACCAATTGGGTTTAGGACACAGATTTTATGTAATTGGCTTCTCCATGGGTGGACAGGTGATTTGGAGCTGCTTCAAGTTCATCCCTCGCAGGATCGCTGGAGCAGCACTATTAGCGCCCGTGGTTAACTATTGGTGGACTGGTATTCTAGCAAATCTATCCAACCAATGGGCAGTTCGTGTGTCGCACTACACCCCTTGGCTTACCTACTTTTGGAAAACTCAAAAATGGTTTCCCAGTTCAAGTGTTATGGCTCAGAGTAGCAATTGTCTTTCTGACCAAGACAAAGAACTTATACCTACGATTCTTAAAGGACAACCACTTGTGGAACAGGTAAGACAGCAAGGAGAATTTGAGTCCATTTACCGTGACATGAATGTTGGATTTGGGACCTGGGAATTCAGTCCTCTGGAACTGGAAACCCCATTCCCCAACAATGAAGCATCCGTCCACGTGTGGCAAGGAGATGAAAATCGCATGGTACCTGTTTTACTGCAACGCTACATTGCTGAACAGCTTCCTTGGATCCGCTGTCATGAGATACCAGGTGCTGGACACTCGTTCCCACATGCTCATCGGATGTGCGAGACCATTGTCAAGGCACTTTTAACTGACGGA
>Pyrbe_047728
ATGTTTAAGAGGATCACATTCATCTTGTTGGTTGTATTGCTGGCGTGGGAGTATCAGGCCGCCCGACCACCCCCTCCGAACATCTGTGGTTCGCCTGGCGGTCCACCCGTCACAGCGCCTAGAGTAAGGCTAAGGGATGGAAGATTTTTGGCCTACAAGGAACATGGTGTTCCAAAACAAGTGGCCAAGTATAAGATTATCTTTGTTCATCCCTTCGGTACTTCCCGACATGATCCAGTCATTGCAACATCTGTCTCTCCGGAAGTTATTGAAGATTTAGGTGTGTACATAGTGTCTTTCGACAGACCAGGGTACGGTGAAAGTGATCCGGATCCTAAGCGAACAGCGAAGAGCTTGGCGTTAGATATAGAGGAGCTTGGTGATCAGCTGGAACTCGGATCCAAATTTTATGTAATTGGATACTCAATGGGAGGACAGGTCATTTGGAAGTGTCTCAAGTACATCCCTCATAGGCTAGCAGGAGCAGCGTTAATCGCTCCTGTGATCAATTACTGGTGGCCAGGACTTCCTGCCAACTTGTCATCCTATGCCTATAAGAAGCAACCTCCACAGGATCAATGGGCGGTTCGAGTTGCTCACTATATACCTTGGTTAACCTACTGGTGGAACACTCAGAAATTCTTTCCTTCATCCAGCGTTGTATCCGGTAAACCAGAGAATATGTTTTCCCGCCAAGATTGGGAAATCATTAGGAATGGAAAGGTTTCTGGAAGCGAAAAGCACAAGGCACATGTCACGCAGCAAGGAGAAGCTGAGTCCATCTTTCGCGACATGATTGTTGGATTTGGGAGCTGGGAATTTGGTCCTACGGATCTGAAGAACCCTTTTGCCAGCAATGAACGCTCGGTCCATCTATGGCAGGGTGACGAAGATAAGCTTGTCCCAGTTGAGCTGCAACGCTATATTGCTGAAAAGCTTCCATGGATTCACTACCATGAGGTACCAGGTGGTGGACATTTGTTGCCAGCTGCAGATGGTACGAGTGAGGTCATCTTAAGGGCACTTCTAATTAGAGAGAAG
>Pyrbe_047729
ATGTTTAAGAGGATTACATTCATCTTGTTGGTTGGATTGCTGGCGTGGGCATATCAGGCCGCCCAACCACCACCTCCGAACATCTGTGGTTCGCCTGGCGGTCCACCCGTCACAGCGCCTAGAATAAGGCTAAGGGATGGAAGATTTTTGGCCTATAAGGAACATGGTGTTCCAAAACAAGTGGCCAAGTACAAGATTATCTTTGTTCATCCCTTCTTTAGTTCCCGACATGATCCAATCATTGCAACAGCCGTCTCTCCGGACGTTATTGAAGATTTAGGTGTGTACATTGTGTCCTTCGACAGACCAGGGTACGGTGAAAGTGATCCGGATCCTAAGCGGACAACGAAGAGCTTGGCGTTAGATATAGAGGAGCTTGGTGATCAGCTGGAACTCGGATCCAAATTTTATGTGATTGGATACTCACTGGGAGGACAGGTCATCTGGAAGTGTCTTCGGTACATCCCTCATAGGCTAGCTGGAGCAGCACTGATCTCTCCGGTGATCAACTACTGGTGGCCAGGACTTCCTGCCAACCTGTCATCTTTTGCCTATAAGAAGCAAGCTCCACAGGATCAATGGGCGCTTCGAGCTGCCCACTATCTACCTTGGTTAACCTACTGGTGGAACACTCAGAATTTCTTTCCTAAGCACCGCGCTTTATCCGGGAAAGTAGGGAATACGTTTTCCCGCCAAGATTGGGAAAACGTTAGGAATGCAAAGGTTTCTGGAAGAGAAAAGCACAAGGAACATGCCACGCAGCAAGGAGAAGCTGAGTCCATCTTTCGCGACATGGTAGTTGGATTTGGGAGCTGGGAATTTGATCCTATGGATCTGCAGAACCCTTTTGCCAGCAACGAAGGCTCGGTCCATCTGTGGCAGGGTGACGAAGATAAGCTTGTCCCAGTTGAGCTGCAACGCTATATTGCCGAAAAGCTTCCATGGATTCACTACCATGAGTTACCAGGTGGTGGACATTTGTTGCCAGCTGCAGATGGTATGAGTGAAATCATTTTAAAGGCACTTCTAATTAAAGAG
>Pyrbe_047730
ATGTTTAAGAGGATCACATTCATCTTGTTGGTTGGATTGCTGGCGTGGGCATATCAGGCCACCCGACCACCACCTCCGAACATCTGTGGTTCGCCTGGCGGTCCACCCGTCACAGCGCCTAGAATAAGGCTAAGGGATGGAAGATTTTTGGCCTACAAGGAACATGGTGTTCCAAAACAAGTGGCCAAGTACAAGATTATCTTTGTTCATCCCTTCTTTAGTTCCCGACATGATCCAATCATTGCAACAGCCGTCTCTCCGGACGTTATTGAAGATTTAGGTGTGTACATTGTGTCTTTCGACAGACCAGGGTACGGTGAAAGTGATCCGGATCCTAAGCGGACAACGAAGAGCTTGGCGTTAGATATAGAGGAGCTTGGTGATCAGCTGGAACTCGGATCCAAATTTTATGTGATTGGATACTCAATGGGAGGACAGGTCATCTGGAAGTGTCTTCGGTACATCCCTCATAGGCTAGCTGGAGCAGCACTGATCGCTCCGTCGATCAACTACTGGTGGCCAGGACTTCCAGCCAACCTGTCATCTTATGCCTATCAGAAGCAAGCTCCACAGGATCAATGGGCGCTTCGAGCTGCCCACTATATACCTTGGTTAACCTACTGGTGGAACACTCAGAATTTCTTTCCTAAACACCGCGTTTTATCCGGGAAAGTAGAGAATATGTTGTCCCGCCAAGATTGGGAAAACATTAGGAATGCAAAGGTTTCTGGAAGAGAAAAGCACAAGGAACATGCCACGCAGCAAGGAGAAGCTGAGTCCATCTTTCGCGACGTTATAGTTGGATATGGGAGCTGGGAATTTGATCCTACGGATCTGAGGAACCCTTTTGTCAACAACGAAGGCTCGGTCCATCTATGGCAGGGTGACGATGATAAGTTTGTCTCAGTTGAGGTGCAACGCTATATTGCCAAAAAGCTTCCATGGATTCACTATCATGAGTTACCAGGTGGTGGACATTTGTTGCCAGCTGCAGATGGTATGAGTGAAATCATTTTAAAGGCACTTCTAATTAAAGAG
>Pyrbe_047731
ATGTTTAAGAGGATCACATTCATCTTGTTGGTTGGATTGCTGGCGTGGGCATATCAGGCCACCCGACCACCACCTCCGAACATCTGTGGTTCGCTTGGCGGTCCACCCGTCACAGCGCCTAGAATAAGGCTAAGGGATGGAAGATTTTTGGCCTACAAGGAACATGGTGCTCCAAAACAAATGGCCAAGTACAAGATTATCTTTGTTCATCCCTTCTTTAGTTCCCGACATGATCCAATCATTGCAACAGCCGTCTCTCCGGACGTTATTGAAGATTTAGGTGTGTACATTGTGTCTTTCGACAGACCAGGGTACGGTGAAAGTGATCCGGATCCTAAGCGGACAACGAAGAGCTTGGCGTTAGATATAGAGGAGCTTGGTGATCAGCTGGAACTCGGATCCAAATTTTATGTGATTGGATACTCAATGGGAGGACAGGTCATCTGGAAGTGTCTTCGGTACATCCCTCATAGGCTAGCTGGAGCAGCACTGATCGCTCCGGTGATCAACTACTGGTGGCCAGGACTTCCTGCCAACCTGTCATCTTATGCCTATAAGAAGCAAGCTCCACAGGATCAATGGGCGCTTCGAGCTGCCCACCATATACCTTGGTTAACCTACTGGTGGAACACTCAGAATTTCTTTCCTAAACACAGCATTTTTTCCGGGAAAGTAGAGAATATGTTTTCCCGCCAAGATTGGGAAACCATTAGGAATGCAAAGGTTTGTGGAAGAGAAAAGCACAAGGCATATGCCACTCAGCAAGGAGAAGCTGAGTCCATCTTTCGCGAGATGGTAGTTGCATTTGGGAGCTGGGAATTTGATCCTATGGATCTGCAGAGCCCTTTTGCCAGCAACGAAGGCTCGGTCCATCTATGGCAGGGTGACGAAGATAAGCTTGTACCAGTTGAGCTGCAACGCTATATTGCCGAAAAGCTTCCATGGATTCACTACCATGAGTTACCAGGTGGTGGACATTTGTTGCCAGCTGCAGATGGAATGAGTGAAGTCATCTTAAAGGCACTTCTAATTAAAGAG
>Pyrbe_047732
ATGTTTAAGAGGATCACATTCATCTTGTTGGTTGGATTGCTGGCGTGGGCATATCAGGCCGCCCGACCACCACCTCCAAACATCTGTGGTTCGCCTGGCGGTCCACCCGTAACAGCGCCTAGAATAAGGCTAAGGGATGGAAGATTTTTGGCCTACATGGAACATGGTGTTCCAAAACAAGTGGCAAATCACAAGATTATCTTTGTTCATCCCTTCAGTAGTTCCCGACACGATCTGATCATTACAATATCCATCTCTCCGGAAGTCATTGAAGATTTAGGTGCGTACATTGTGTCTTTCGACAGACCAGGGTACGGGGAAAGTGATCCGGATCCTAAGAGAACAGCAAAGAGCTTGGCGTTAGATATAGAGGAGCTTGGTGATCAGCTGGAACTCGGATCCAAATTTTATGTAATTGGATACTCAATGGGAGGACAGTGCATCTGGAAGTGTCTTCAGTACATCCCTCATAGGCTAGCAGGAGCAGCGCTGATTGCTCCGGTAATCAACTACTGGTGGCCAGGATTTCCTGCCAACCTGTCGTCTTATGCCTATAAGAAGCAACCTCCGCAGGATCAATGGGCGCTTCGGGCTGCTCACTATATACCTTGGTTAACCTACTGGTGGAACACTCAGAAATTCTTTCCTAAATCCAGTGTTGTATCCGAGAAACCAGAGAATATGTTTTCCCGCCAAGATTGGGAAATCATTAGAAATGCAAAGGTTTCTGGAAGAGAAAAGCACAGGGCATATGTCACGCAGCAAGGAGAAGCTGAGTCCATCTTTCGCGACATGGTAGTTGGATTTGGGAGCTGGGAATTTGATCCTATGGATCTGCAGAACCCTTTTGCCAGCAACGAAGGCTCGGTCCATCTGTGGCAGGGTGACGAAGATAAACTTGTCCCAGTTGAGCTGCAACGCTATATTGCCGAAAAGCTTCCATGGATTCACTACCATGAGTTACCAGGTGGTGGGCATTTGTTGCCAGCTGCAGATGGAATGAGTGAAGTCATTTTAAAGGCACTCTATTTAAAGAGACCATTGACGTCGTCGATACAGGGCAGCTCTCTCAGAGATGCTACATTA
>Pyrbe_057168
ATGAGTTGGGGATATATTTCCTGCTTCTACGATCGGGCTGGTTATGGAGAAAGTGATCCGAATCCAAAACGCTCGGTCAAGAGTGAAGCACTCGACATCGAACAGCTAGCCGATCAGTTAGAGTTAGGGTCAAAGTTTTATGTCATTGGAGTCTCAATGGGATCATATTCCACCTGGAGTTGCATCAAACATATACCACACAGGCTCGCAGGTGTGGCCTTAGTAGTTCCAGTTGTGAATTACCGGTGGCCTTCTCTTCCCGAGAAACTAATAAAGGATGATTACCGCAGGAAACTCATACATTGGGGACTCTTGTTTGCAGAATTTGCCCCGGGATTACTGCGGTGGTGGGTAACTCAGAAATGGCTCCCCTCAACGTCTGTCATGGAAAGAAACCCGGTATTCTTCAACAGCAAAGACATGGATGTCCTGAAAGTACTACCGGGGTTCCCAATGCTCACTCAGGAGAAGCTACGACAACGGGTGGTTTTCGATACTCTGCATCATGACTTCAAATTGGCTTTCACCCCGTGGGATTTTGATCCAATGGATCTCAGTAACCCATTCCCGCAAAACCAGCGCTCTGTTCACATCTGGCAAGGTTACGAAGATAAAGTTGTGCCGTTTCAACTCCAAAGATATGTTTCAAGTAAGCTACCATGGATTCAGTATCATGAAGTTCCTGATGGCGGACATTTGATTGTGCATTATACTGGTTTATGTGAGGCGATTCTGAGGGCGCTTTTGCTCGGAGAAGAACATCCCCATTACAAACCTAATATACCCAAAATTGTGCCA
>Pyrbe_057169
ATGTCGGCCAATGCGTCATCAAAGTCGTGGCTGTGGTCGCCGGAGTTAGAGCGGTTTTCGTCGGTGGTGATAACGGAGGGCGGTGGGAGAGGAGAAAAAGAAAAGAAAAGAAGAGTACGAGTGAGGGGGAAGATTTCAAAACCAAGCGATGTGCCTGAAGAAGCAGAAGAAGTTGCTGCAGCTTCACCAAGAATCAAGCTTGCAGATGGACGGCATCTGGCTTACAGAGAAAGCGGGGTCCCCAAGAGCAAGGCGAACTACAAGATCATCATGGTTCATGGCTTTGGAAGCTCAAAGGAAATGAGTTTCCTCGCTCCCCAAGTAACTACTCCTAATTTTGATCTCAGGGTTTTAGCAAATTCTGTGTTTAAATTCAAG
>Pyrbe_057173
ATGATAGGACCAGTAGCAATAGCTTTGACAGTGGGTCTTCTAGGGTGGGCATATCAGGCACTAAAACCTCCCCCTCCCAAATTCTGTGGATCACCGGGCGGTCCTCCTGTCACTTCTCCTAGAGCCAAACTCAGTGATGGTAGGCATTTGGCCTGCAGGGAATTGGGAGTTCCAAAAGAAGAGGCGAAAGACAAGATCATTGTCATTCATGGCTTTTTAAGTTCCAAAGATTTGAGTTTGCCCGTCGCTCAAGAAAAGATTACCCAGCAAGGAGAGCACGAATCTCTGTTCCGAGACATACTGGCCGGTTATAGAAAATGGGAATTCGACCCCATGGACCTGAACAATCCCTTCCCAGACAATGAGGGATCAGTTCACATTTGGCAAGGTTATGAAGACAAGATCATTCCCTACAAACTAAACCGTTACATTGCAGGGAAGCTTCCCTGGATTCGTTATCAGTTATCGCGAAATTTC
>Pyrpy_N_00g0223.1
ATGGCGGGAGGAGTGAACAGGAAGATATCAGCTATGGCGGCGAGAGCTCACACCCGAAGAGCCAAGCAAAACAGCTCCTTCCAGCTTCCGGCGGGGATTTTTAAGACAGCACTAGTAGCGTTGGTTATTGGACTTTCGGCATGGGCATATCAGGCAATCCAACCTCCTCCATCAAAGATATGTGGCTCTCCTGATGGGCCTCCTGTTACAGGGCCAAGAATAAAACTTAGGGATGGAAGGCATTTAGCTTACCAAGAGCATGGAGTCCCAAAAGATAATGCGCAGCATAAAATAGTTTATCTCCATGGTATTGATAGTTGCAGGCATGATGCTGTCATTCCCAACTTCCTGTCTCCGGAAGCTGTGAAAGACTTGGGGATCTACGTTGTGTCTTTTGATAGACCTGGTTATGGAGAAAGTGATCCTAATCCAGAGCGAACGGTGAAGAGTATGGCTACAGATATAGAGGAGCTGGCTGATCAATTGGGTTTAGGACACAGATTTTATGTAATTGGTTTCTCCATGGGTGGACAGGTGATTTGGAGCTGCCTCAAATATATCCCTCACCGGATTGCAGGAGCAGCACTAGTAGCTCCAGTGGTAAACTACTGGTGGACTGGTATTCCTTCAAATCTATCTAGTCAAGCTTACTCCCAACAGCTTCAGCCAGACCAGTGGGCAGTTCGTGTGTCTCACTACACCCCTTGGCTTACGTACTTCTGGAACACTCAAAAATGGTTTCCTGGTTCAAGTGTTCTGGCTCAAAGTATAGATTGTCTTTCTGACCAAGACAAAGAAATCCTGCCTAAGCTTCAAAAAAGAGAACCATATGCGGGACAGGTACGGCAGCAAGGAGAATTTGAGTCCATTTACCGTGACATGAATGTTGGATTTGGGACCTGGGAATTCAGTCCTCTGGAACTGGAAAACCCATTCCCTAACAATGAAGCTTCTGTCCACGTGTGGCATGGAGATGAAGATCGCATGGTACCCGTTTTACTGCAACGCTACATTGCTGAACAGCTTCATTGGATCCACTATCATGAGATACCAGGTGCTGGACATTTGTTGGCACTTGCTGATGGGATGTGCGAGACCATTGTCAAGGCACTTTTAACCGACGGA
>Pyrpy_N_03g1317.1
ATGATTAACTATCTACCATGGAATAAGTACCATGATGTTGAAGATGGTGGTCATCTGTTGATTCAGGAGAGTGTTCTATGTGAAGCCATTTTCCGGGAACTTATTTCAAAACCAAGCGATGTGCCTGGAGAAGCAGAAGAAGTTGCTGCAGCTTCACCAAGAATCAAGCTTGCAGATGGACGGCATCTGGCTTACAGAGAAAGCGGGGTCCCCAAGAGCAAGGCAAACTACAAGATCATCATGGTTCATGGCTTTGGAAGCTCAAAGGAAATGAGTTTCCTCGCTCCCCAAGTAACTACTCCTACTTTTGATCTCAGGGAATTAATTGATGAGTTGGGGATATATTTCCTGCTCTACGATCGGGCTGGTTATGGAGAAAGTGATCCGAATCCAAAACGCTCGGTCAAGAGTGAAGCCCTTGACATCGAACAGCTAGCCGATCAGTTAGAGTTGGGGTCAAAGTTTTATGTCATTGGAGTCTCAATGGGATCATATTCCACCTGGAGTTGCATCAAACATATACCACACAGGCTCGCAGGTGTGGCCTTAGTAGTTCCAGTTGTGAATTACCGGTGGCCTTCTCTTCCCGAGAAACTAATAAAGGATGATTACCGCAGGAAACTCATACATTGGGGACTCTTGTTTGCAGAATTTGCCCCGGGATTACTGCGGTGGTGGGTAACTCAGAAATGGCTCCCCTCAACGTCTGTCATGGAAAGAAACCCGGTATTCTTCAACAGCAAAGACATGGATGTCCTGAAAGTAATACCGGGGTTCCCAATGCTCACTCAGGAGAAGCTACGACAACGGGTGGTTTTCGATACTCTGCATCATGACTTCAAATTGGCTTTCACCCCGTGGGATTTTGATCCAATGGATCTCAGTAACCCATTCCCGCAAAACCAGCGCTCTGTTCACATCTGGCAAGGTTACGAAGATAAAGTTGTGCCGTTTCAACTCCAAAGATATGTTTCAAGTAAGCTACCATGGATTCAGTATCATGAAGTTCCTGATGGCGGACATTTGATTGTGCATTATACTGGTTTATGTGAGGCGATTCTGAGGGCGCTTTTGCTCGGAGAAGAACATCCCCATTACAAACCTAATATACCCAAAATTGTTCCA
>Pyrpy_N_07g0277.1
ATGAAAAGGAAAGCTGGGAAACAGCCCACCGACACCGGCAGCTTCAGCACCACACAAAAGCTAAAAGCAGCTGCTCACTCAGCCCGTTTCTGCCATTTTCTTCTGCATAAACATATAATTATCACAGAGGGAGGAGCGTTGGTGAGGATCACATTCATCTTGTTGGTTGGATTGCTGGCGTGGGCATATCAGGCCGCCCAACCACCACCTCCGAACATCTGTGGTTCGCCTGGCGGTCCACCCGTCACAGCGCCTAGAATAAGGCTAAGGGATGGAAGATTTTTGGCCTATAAGGAACATGGTGTTCCAAAACAAGTGGCCAAGTACAAGATTATCTTTGTTCATCCCTTCTTTAGTTCCCGACATGATCCAATCATTGCAACAGCCGTCTCTCCGGACGTTATTGAAGATTTAGGTGTGTACATTGTGTCTTTCGACAGACCAGGGTACGGTGAAAGTGATCCGGATCCTAAGCGGACAACGAAGAGCTTGGCGTTAGATATAGAGGAGCTTGGTGATCAGCTGGAACTCGGATCCAAATTTTATATGATTGGATACTCACTGGGAGGACAGGTCATCTGGAAGTGTCTTCGGTACATCCCTCATAGGCTAGCTGGAGCAGCACTGATCTCTCCGGTGATCAACTACTGGTGGCCAGGACTTCCTGCCAACCTGTCATCTTTTGCCTATAAGAAGCAAGCTCCACAGGATCAATGGGCGCTTCGAGCTGCCCACCATATACCTTGGTTAACCTACTGGTGGAACACTCAGAATTTCTTTCCTAAGCACCGCGCTTTATCCGGGAAAGTAGGGAATACGTTTTCCCGCCAAGATTGGGAAAACGTTAGGAATGCAAAGGTTTCTGGAAGAGAAAAGCACAAGGAACATGCCACGCAGCAAGGAGAAGCTGAGTCCATCTTTCGCGACATGGTAGTTGGATTTGGGAGCTGGGAATTTGATCCTATGGATCTGCAGAACCCTTTTGCCAGCAACGAAGGCTCGGTCCATCTGTGGCAGGGTGACGAAGATAAGCTTGTCCCGGTTGAGCTGCAACGCTATATTGCCGAAAAGCTTCCATGGATTCACTACCATGAGTTACCAGGTGGTGGACATTTGTTGCCAGCTGCAGATGCAAAGTTTCGTACTTCATTCTCAAAGATGTTTAAGAGGATCACATTCATCTTGTTGGTTGTATTGCTGGCGTGGGAGTATCAGGCCGCCCGACCACCCCCTCCGAACATCTGTGGTTCGCCTGGCGGTCCACCCGTCACAGCGCCTAGAGTAAGGCTAAGGGATGGAAGATTTTTGGCCTACAAGGAACATGGTGTTCCAAAACAAGTGGCCAAGTATAAGATTATCTTTGTTCATCCCTTCGGTGCTTCCCGACATGATCCAGTCATTGCAACATCTGTCTCTCCGGAAGTTATTGAAGATTTAGGTGTGTACATAGTGTCTTTCGACAGACCAGGGTACGGTGAAAGTGATCCGGATCCTAAGCGAACAGCGAAGAGCTTGGCGTTAGATATAGAGGAGCTTGGTGATCAGCTGGAACTCGGATCCAAATTTTATGTAATTGGATACTCAATGGGAGGACAGGTCATGTGGAAGTGTCTCAAGTACATCCCTCATAGGCTAGCAGGAGCAGCGTTAATCGCTCCTGTGATCAATTACTGGTGGCCAGGACTTCCTGCCAACTTGTCATCCTATGCCTATAAGAAGCAACCTCCACAGGATCAATGGGCGGTTCGAGTTGCTCACTATATACCTTGGTTAACCTACTGGTGGAACACTCAGAAATTCTTTCCTTCATCCAGCGTTGTATCCGGTAAACCAGAGAATATGTTTTCCCGCCAAGATTGGGAAATCATTAGGAATGGAAAGGTTTCTGGAAGCGAAAAGCACAAGGCACATGTCACGCAGCAAGGAGAAGCTGAGTCCATCTTTCGCGACATGATTGTTGGATTTGGGAGCTGGGAATTTGGTCCTACGGATCTGAAGAACCCTTTTGCCAGCAATGAACGCTCGGTCCATCTATGGCAGGGTGACGAAGATAAGCTTGTCCCAGTTGAGCTGCAACGCTATATTGCTGAAAAGCTTCCATGGATTCACTACCATGAGGTACCAGGTGGTGGACATTTGTTGCCAGCTGCAGATGGTATGAGTGAGGTCATCTTAAGGGCACTTCTAATTAGAGAGAAG
>Pyrpy_N_07g0280.1
ATGTTTAAGAGGATCACATTCATCTTGTTGGTTGGATTGCTGGCGTGGGCATATCAGGCCGCCCGACCACCACCTCCAAACATCTGTGGTTCGCCTGGCGGTCCACCCGTAACAGCGCCTAGAATAAGGCTAAGGGATGGAAGATTTTTGGCCTACATGGAACATGGTGTTCCAAAACAAGTGGCAAAGCACAAGATTATCTTTGTTCATCCCTTCAGTAGTTCCCGACACGATCTGATCATTACAATATCCATCTCTCCGGAAGTCATTGAAGATTTAGGTGCGTACATTGTGTCTTTCGACAGACCAGGGTACGGGGAAAGTGATCCGGATCCTAAGAGAACAGCAAAGAGCTTGGCGTTAGATATAGAGGAGCTTGGTGATCAGCTGGAACTCGGATCCAAATTTTATGTAATTGGATACTCAATGGGAGGACAGTGCATCTGGAAGTGTCTTCAGTACATCCCTCATAGGCTAGCAGGAGCAGCGCTGATTGCTCCGGTGATCAACTACTGGTGGCCAGGATTTCCTGCCAACCTGTCGTCTTATGCCTATAAGAAGCAACCTCCGCAGGATCAATGGGCGCTTCGAGCTGCTCACTATATACCTTGGTTAACCTACTGGTGGAACACTCAGAAATTCTTTCCTAAATCCAGTGTTGTATCCGAGAAACCAGAGAATATGTTTTCCCGCCAAGATTGGGAAATCATTAGAAATGCAAAGGTTTCTGGAAGAGAAAAGCACAAGGCATATGTCACGCAGCAAGGAGAAGCTGAGTCCATCTTTCGCGACATGGTAGTTGGATTTGGGAGCTGGGAATTTGATCCTATGGATCTGCAGAACCCTTTTGCCAGCAACGAAGGCTCGGTCCATCTGTGGCAGGGTGACGAAGATAAACTTGTCCCAGTTGAGCTGCAACGCTATATTGCCGAAAAGCTTCCATGGATTCACTACCATGAGTTACCAGGTGGTGGGCATTTGTTGCCAGCTGCAGATGGAATGAGTGAAGTGAGCAAAGTTTCATACTTTCCATCTCCTCATAACATGTTTAAGAGGATCACATTCATCTTGTTGGTTGGATTGCTGGCGTGGGCATATCAGGCCACCCGACCACCACCTCCGAACATCTGTGGTTCGCTTGGCGGTCCACCCGTCACAGCGCCTAGAATAAGGCTAAGGGATGGAAGACTTTTGGCCTACAAGGAACATGGTGTTCCAAAACAAGTGGCCAAGTACAAGATTATCTTTGTTCATCCCTTCTTTAGTTCACGACATGATCCAATCATTGCAACAGCCGTCCCTCCGGACGTTATTGAAGATTTAGGTGTGTACATTGTGTCTTTCGACAGACCAGGGTACGGTGAAAGTGATCCGGATCCTAAGCGGACAACGAAGAGCTTGGCGTTAGATATAGAGGAGCTTGGTGATCAGCTGGAACTCGGATCCAAATTTTATGTGATTGGATACTCAATGGGAGGACAGGTCATCTGGAAGTGTCTTCGGTACATCCCTCATAGGCTAGCTGGAGCAGCACTGATCGCTCCGGTGATCAACTACTGGTGGCCAGGACTTCCTGCCAACCTGTCATCTTATGCCTATAAGAAGCAAGCTCCACAGGATCAATGGGCGCTTCGAGCTGCCCACCATATACCTTGGTTAACCTACTGGTGGAACACTCAGAATTTCTTTCCTAAACACAGCATTTTTTCCGGGAAAGTAGAGAATATGTTTTCCCGCCAAGATTGGGAAACCATTAGGAATGCAAAGGTTTCTGGAAGAGAAAAGCACAAGGCATATGCCACTCAGCAAGGAGAAGCTGAGTCCATCTTTCGTGAGATGGTAGTTGCATTTGGGAGCTGGGAATTTGATCCTATGGATCTGCAGAACCCTTTTGCCAGCAACGAAGGCTCGGTCCATCTATGGCACGGTGACGAAGATAAGCTTGTACCAGTTGAGCCGCAACGCTATATTGCCGAAAAGCTTCCATGGATTCACTACCATGAGTTACCAGGTGGTGGACATTTGTTGCCAGCTGCAGCTGGTATGAGTGAAATCATTTTAAAGGCACTTCTAATTAAAGAG
>Pyrpy_N_07g0772.1
ATGTTTAAGAGGATCACATTCATCTTGTTGGTTGTATTGCTGGCGTGGGAGTATCAGGCCGCCCGACCACCCCCTCCGAACATCTGTGGTTCGCCTGGCGGTCCACCCGTCACAGCGCCTAGAGTAAGGCTAAGGGATGGAAGATTTTTGGCCTACAAGGAACATGGTGTTCCAAAACAAGTGGCCAAGTATAAGATTATCTTTGTTCATCCCTTCGGTGCTTCCCGACATGATCCAGTCATTGCAACATCTGTCTCTCCGGAAGTTATTGAAGATTTAGGTGTGTACATAGTGTCTTTCGACAGACCAGGGTACGGTGAAAGTGATCCGGATCCTAAGCGAACAGCGAAGAGCTTGGCGTTAGATATAGAGGAGCTTGGTGATCAGCTGGAACTCGGATCCAAATTTTATGTAATTGGATACTCAATGGGAGGACAGGTCATGTGGAAGTGTCTCAAGTACATCCCTCATAGGCTAGCAGGAGCAGCGTTAATCGCTCCTGTGATCAATTACTGGTGGCCAGGACTTCCTGCCAACTTGTCATCCTATGCCTATAAGAAGCAACCTCCACAGGATCAATGGGCGGTTCGAGTTGCTCACTATATACCTTGGTTAACCTACTGGTGGAACACTCAGAAATTCTTTCCTTCATCCAGCGTTGTATCCGGTAAACCAGAGAATATGTTTTCCCGCCAAGATTGGGAAATCATTAGGAATGGAAAGGTTTCTGGAAGCGAAAAGCACAGGGCACATGTCACGCAGCAAGGAGAAGCTGAGTCCATCTTTCGCGACATGATTGTTGGATTTGGGAGCTGGGAATTTGGTCCTACGGATCTGAAGAACCCTTTTGCCAGCAATGAACGCTCGGTCCATCTATGGCAGGGTGACGAAGATAAGCTTGTCCCAGTTGAGCTGCAACGCTATATTGCTGAAAAGCTTCCATGGATTCACTACCATGAGGTACCAGGTGGTGGACATTTGTTGCCAGCTGCAGATGGTATGAGTGAGGTCATCTTAAGGGCACTTCTAATTAGAGAGAAG
>Pyrpy_N_07g0773.1
ATGAAAAGGAAAGCTGGGAAACAGCCCACCGACACCGGCAGCTTCAGCACCACACAAAAGCTAAAAGCAGCTGCTCACTCAGCCCGTTTCTGCCATTTTCTTCTGCATAAACATATAATTATCACAGAGGGAGGAGCGTTGGTGTGTAATGTTATTTTTCTATTTGCTTCTTTACCGCAAGTGAGCAAAGTTTCGTACTTTCCATCTTCTCATAACATGTTTAAGAGGATCACATTCATCTTGTTGGTTGGATTGCTGGCGTGGGCATATCAGGCCGCCCAACCACCACCTCCGAACATCTGTGGTTCGCCTGGCGGTCCACCCGTCACAGCGCCTAGAATAAGGCTAAGGGATGGAAGATTTTTGGCCTACAAGGAACATGGTGTTCCAAAACAAGTGGCCAAGTACAAGATTATCTTTGTTCATCCATTCTTTAGTTCCCGACATGATCCAATCATTGCAACAGCCGTCTCTCCGGACGTTATTGAAGATTTAGGTGTGTACATTGTGTCTTTCGACAGACCAGGGTACGGTGAAAGTGATCCGGATCCTAAGCGGACAACGAAGAGCTTGGCGTTAGATATAGAGGAGCTTGGTGATCAGCTGGAACTCGGATCCAAATTTTATGTGATTGGATACTCACTGGGAGGACAGGTCATCTGGAAGTGTCTTCGGTACATCCCTCATAGGCTAGCTGGAGCAGCACTGATCTCTCCGGTGATCAACTACTGGTGGTCAGGACTTCCTGCCAACCTGTCATCTTATGCCTATAAGAAGCAAGCTCCACAGGATCAATGGGCGCTTCGAGCTGCCCACTATATACCTTGGTTAACCTACTGGTGGAACACTCAGAATTTCTTTCCTAAGCACCGCGCTTTATCCGGGAAAGTAGAGAATATGTTTTCCCGCCAAGATTGGGAAAACGTTAGGAATGCAAAGGTTTCTGGAAGAGAAAAGCACAAGGAACATGCCACGCAGCAAGGAGAAGCTGAGTCCATCTTTCGCGACATGGTAGTTGGATTTGGGAGCTGGGAATTTGATCCTATGGATCTGCAGAACCCTTTTGCCAGCAACGAAGGCTCGGTCCATCTGTGGCAGGGTGACGAAGATAAGCTTGTCCCAGTTGAGCTGCAACGCTATATTGCCGAAAAGCTTCCATGGATTCACTACCATGAGTTACCAGGTGGTGGACATTTGTTGCCAGCTGCAGATGATATGAGTGAAATCATTTTAAAGGCACTTCTAATTAAAGAAACTTATTATATAATGTCCTCAAGCGTAATGTTATTTTTGAATTTGCTTCTTTACTGCAGT
>Pyrpy_N_07g0775.1
ATGGAAAATGAATTCCCCTTATTGAACCTCGTTTGGTCAAGTCTGATTAAAGCACTCCAACCAACCCAACAAATACGAGACAGGTGGCACCAAAGCACCATGGAAGCATTCTCCTCCTTTATTTCTTGTTTTCTTTTTAATCAACACATTTTATTGTATCTTTGTGTTTTTGTTCCTCACATTTCAAACTTCAAACATCTTCGATCTTTCTTTTCTCTCACAAATCATCAGCTCCTTTCTCAAAATGTGAGCAAAGTTTCATACTTTCCATCTTCTCATAACATGTTTAAGAGGATCACATTCATCTTGTTGGTTGGATTGCTGGCGTGGGCATATCAGGCCACCCGACCACCACCTCCGAACATCTGTGGTTCGCTTGGCGGTCCACCCGTCACAGCGCCTAGAATAAGGCTAAGGGATGGAAGATTTTTGGCCTACAAGGAACATGGTGTTCCAAAACAAGTGGCCAAGTACAAGATTATCTTTGTTCATCCCTTCTCTAGTTCACGACATGATCCAATCATTGCAACAGCCGTCCCTCCGGACGTTATTGAAGATTTAGGTGTGTACATTGTGTCTTTCGACAGACCAGGGTACGGTGAAAGTGATCCGGATCCTAAGCGGACAACGAAGAGCTTGGCGTTAGATATAGAGGAGCTTGGTGATCAGCTGGAACTCGGATCCAAATTTTATGTGATTGGATACTCAATGGGAGGACAGGTCATCTGGAAGTGTCTTCGGTACATCCCTCATAGGCTAGCTGGAGCAGCACTGATCGCTCCGGTGATCAACTACTGGTGGCCAGGACTTCCTGCCAACCTGTCATCTTATGCCTATAAGAAGCAAGCTCCACAGGATCAATGGGCGCTTCGAGCTGCCCACCATATACCTTGGTTAACCTACTGGTGGAACACTCAGAATTTCTTTCCTAAACACAGCATTTTTTCCGGGAAAGTAGAGAATATGTTTTCCCGCCAAGATTGGGAAACCATTAGGAATGCAAAGGTTTCTGGAAGAGAAAAGCACAAGGCATATGCCACTCAGCAAGGAGAAGCTGAGTCCATCTTTCGTGAGATAGTAGTTGCATTTGGGAGCTGGGAATTTGATCCTATGGATCTGCAGAACCCTTTTGCCAATAACGAAGGCTCGGTCCATCTATGGCAGGGTGACGAAGATAAGCTTGTACCAGTTGAGCTGCAACGCTATATTGCCGAAAAGCTTCCATGGATTCACTACCATGAGTTACCAGGTGGTGGACATTTGTTGCCAGCTGCAGATGGAATGAGTGAAGACGTTATTGAAGATTTAGGTGTGTACATTGTGTCTTTCGACAGACCAGGGTACGGTGAAAGTGATCCGGATCCTAAGCGGACAACGAAGAGCTTGGCGTTAGATATAGAGGAGCTTGGTGATCAGCTGGAACTCGGATCCAAATTTTATGTGATTGGATACTCAATGGGAGGACAGGTCATCTGGAAGTCTGGAGCAGCACTGATCGCTCCGGCGATCAACTACTGGTGGCCAGGACTTCCTGCCAACCTGTCATCTTATGCCTATAAGAAGCAAGCTCCACAGGATCAATGGGCGCTTCGAGCTGCCCACTATATACCTTGGTTAACCTACTGGTGGAACACTCAGAATTTCTTTCCTAAACACCGCGTTTTATCCGGGAAAGTAGAGAATATGTTGTCCCGCCAAGATTGGGAAAATATTAGGAATGCAAAGGTTTCTGGAAGAGAAAAGCACAAGGAACATGCCACGCAGCAAGGAGAAGCTGAGTCCATCTTTCGCGACGTTATAGTTGGATATGGGAGCTGGGAATTTGATCCTACGGATCTGAAGAACCCTTTTGTCAACAACGAAGGCTCGGTCCATCTATGGCAGGGTGACGATGATAAGTTTGTCTTAGTTGAGGTGCAACGCTATATTGCCGAAAAGCTTCCATGGATTCACTACCATGAGTTACCAGGTGGTGGACATTTGTTGCCAGCTGCAGATGGTATGAGTGAAATCATTTTAAAGGCACTTCTAATTAAAGAG
>Pyrpy_N_07g0776.1
ATGTTTAAGAGGATCACATTCATCTTGTTGGTTGGATTGCTGGCGTGGGCATATCAGGCCGCCCGACCACCACCTCCAAACATCTGTGGTTCGCCTGGCGGTCCACCCGTAACAGCGCCTAGAATAAGGCTAAGGGATGGAAGATTTTTGGCCTACATGGAACATGGTGTTCCAAAACAAGTGGCAAAGCACAAGATTATCTTTGTTCATCCCTTCAGTAGTTCCCGACACGATCTGATCATTACAATATCCATCTCTCCGGAAGTCATTGAAGATTTAGGTGCGTACATTGTGTCTTTCGACAGACCAGGGTACGGGGAAAGTGATCCGGATCCTAAGAGAACAGCAAAGAGCTTGGCGTTAGATATAGAGGAGCTTGGTGATCAGCTGGAACTCGGATCCAAATTTTATGTAATTGGATACTCAATGGGAGGACAGTGCATCTGGAAGTGTCTTCAGTACATCCCTCATAGGCTAGCAGGAGCAGCGCTGATTGCTCCGGTGATCAACTACTGGTGGCCAGGGCTTCCTGCCAACCTGTCGTCTTATGCCTATAAGAAGCAACCTCCGCAGGATCAATGGGCGCTTCGAGCTGCTCACTATATACCTTGGTTAACCTACTGGTGGAACACTCAGAAATTCTTTCCTAAATCCAGTGTTGTATCCGAGAAACCAGAGAATATGTTTTCCCGCCAAGATTGGGAAATCTTTAGAAATGCAAAGGTTTCTGGAAGAGAAAAGCACAAGGCATATGTCACGCAGCAAGGAGAAACTGAGTCCATCTTTCGCGACATGGTAGTTGGATTTGGGAGCTGGGAATTTGATCCTATGGATCTGCAGAACCCTTTTGCCAGCAACGAAGGCTCGGTCCATCTGTGGCAGGGTGACGAAGATAAATTTGTCCCAGTTGAGCTGCAACGCTATATTGCCGAAAAGCTTCCATGGATTCACTACCATGAGTTACCAGGTGGTGGACATTTGTTGCCAGCTGCAGATGGAATGAGTGAAGTCATTTTAAAGGCACTTCTAATTAAAGAG
>Pyrpy_N_11g1282.1
ATGATTGGACCAGTAGCAATAGCTTTGACTGTGGGTCTTCTTGGATGGGCTTATCAGGCACTAAAGCCTCCCCCTCCCAAAATATGTGGATCGCCGGACGGTCCTCCTGTCACTTCTCCTAGAGTAAAACTCAGTGATGGTAGGCATTTGGCTTACAGGGAATTTGGAGTTCCAAAAGAAGAGGCGAAACACAAGATCATCGTCATTCATGGCTTTTTAAGTTCCAAAGATAGGAGTTTGCCTGTCACTCAAGAACTCATAGAGGAGTTAAGGATATATTTCCTGTTCTTCGACAGAGCTGGCTATGGGGAGAGTGATCCATATCCTTCACGTTCTGTGAAGAGCGAAGCTTTTGATATTCAAGAGCTAGCTGACAAGTTGCTGATTGGATTGTCTGGAGCTTCCCTGGTAGTTCCTTTCGTGAACTACTGGTGGCGTCACTTTCCTGCTGATCTATTAAGAGAATCCCTTGGTAAGCTGCAGCTATCAGACCAATGGACATTCCGAGTTGCACATTACACACCTTGGTTATTGCATTGGTGGATGACCCAGAAATGGTTCCCTTCACTAAGTATGTTGGCTGGGAATAAAGCAATTTTGTGCCCGAAAGATTTAGAGATGTTGCAGAAACTCTCAGAAACACCAACTATTGGTCAGGAAAAGATTACGCAGCAAGGAGAGCACGAATCACTGTTCCGAGACATACTGGCTGGTTATGGAAAATGGGAATTCGACCCCTTGGATCTCAGCAATCCCTTCCCTGACAACGAGGGATCAGTTCACATTTGGCAAGCCTATGAGGACAGGATCATTCCTTATAAACTAAACCGTTATATTGCAGAGAAGCTTCCCTGGATTCGTTACCACGAAGTTCCTGATTTTGGGCATTTGCTGATGTTCGACAAGAATCAATGTGAAGCCGTTTTGAAGGCACTTTTGCTTGGATTA
>Pyrpy_N_11g1283.1
ATGATTGGACCAGTAGCAATAGCTTTGACTGTGGGTCTTCTTGGATGGGCTTATCAGGCACTAAAGCCTCCCCCTCCCAAAATATGTGGATCGCCGGACGGTCCTCCTGTCACTTCTCCTAGAGTAAAACTCAGTGATGGTAGGCATTTGGCTTACAGGGAATTTGGAGTTCCAAAAGAAGAGGCGAAACACAAGATCATCATCATTCATGGCTTTTTAAGTTCCAAAGATATGAGTTTGCCTGTCACTCAAGAACTCATAGAGGAGTTAAGGATATATTTCCTGTTCTTCGACAGAGCTGGCTATGGAGAGAGTGATCCATATCCTTCACGTTCTGTGAAGAGCGAAGCTTTTGATATTCAAGAGCTAGCTGACAAGTTGCTGATTGGATTGTCTGGAGCTTCCCTGGTAGTTCCTTTCGTGAACTACTGGTGGCGTCACTTTCCTGCTGATCTATTAAGAGAATCCCTTGGTAAGCTGCAGCTATCAGACCAATGGACATTCCGAGTTGCACATTACACTCCTTGGTTATTGCATTGGTGGATGACCCAGAAATGGTTCCCTTCACTAAGTATCTTGGCTGGGAATAACGCAATTTTCTGCCCGAAAGATTTAGAGATGTTGCAGAAACTCTCAGAAACACCAACTATTGGTCAGGAAAAGATTATGCAGCAAGGAGAGCATGAATCACTGTTCCGAGACATACTGGCTGGTTATGGAAAATGGGAATTCGACCCCTTGGATCTCAGCAATCCCTTCCCTGACAACGAGGGATCAGTTCACATTTGGCAAGCCTATGAGGACAGGATCATTCCTTACAAACTAAACCGTTATATTGCAGGGGAGCTTCCCTGGATTCGTTACCACGAAGTTCCTGATTTTGGGCATTTTCTGATGTTCGACAAGAATCAATGTGAAGCCGTTTTGAAGGCACTTTTGCTTGGATTA
>Pyrpy_N_11g1284.1
ATGCCAGGAAAGAATTCAAAAACAAGTGCTGTGGCTGAAGAAGCAGAAGAAGTTGCTGGAGCTTCACCAAGAATCAAGCTTGCAGATGGAAGGCATCTGGCCTACAGAGAAAGTGGGGTCCCCAAGAACAAGGCAAACTACAAGATCATCATGGTTCATGGCTTTGGAAGCTCCAAGGAAATGAGTTTCCTGGCTCCCCAGTGGTTCAGTTTCCAGGAATTAATTGATGAGTTGGGGATATATTTCCTGCTCTACGACCGGGCAGGTTATGGAGAAAGTGATCCAAATCCAAAGCGTTCGGTCAAGAGTGAAGCCCTTGACATCGAACAACTAGCCGATCAGTTAGAGCTAGGCTCGAAGTTTTATGTCATTGGAGTCTCAATGGGATCATATTCCACCTGGAGTTGCATCAAACATATACCACAGAGGCTCGCAGGTGTGGCCTTAGTAGTTCCAGTTGTCAATTACCAATGGCCTTCTCTTCCCAAGAAACTGATAAAGGATGATTATCGGAGAAAACTCATCCATTGGGGCCTCTTGTTTGCAGAATTTGCCCCAGGACTACTGCGGTGGTGGGTAACTCGGAAATGGCTCCCCTCAACGTCTGTCATGGAAAGAAACCCGGTATTCTTCAACAGCAAAGACATGGATGTCCTCAAAATAATACCAGGCTTCCCAATGCTGACTCAGGAGAATCTACGGCGACGAGTGGTTTTCAATACTCTGCATCGTGACTTCAAATTGGCATTCACTCCTTGGGATTTCGATCCAATGGATCTCAGTAACCCATTCCCACAAAACCAGCGGTCTGTTCACATTTGGCAAGGTTACGAAGATAAGGTTGTGCCGTTTCAACTTCAGAGATTCATTTCAAGTAAGCTGCCGTGGATTCAGTATCACGAAGTTCCCGATGGCGGACATTTGATTGTGCATTATGCCGGTTTAAGTGAGGCGATTCTGAGGGCGCTTTTGCTCGGAGAAGAAATCCCCATTACAAAACCTAGTATACCCAAACTTGTTTCA
>Pyrpy_N_14g0196.1
ATGTCCACGGTATTGATAATTGCAGGCATGATGCTGTCGTTGCTGAAACCATGTCTCCGGTATCTATCTTATGATTTAATCAACCTTGGTTATGGAGAAAGTGACCCTAATCCAAAGCAAACGGTGAAGAGTAGGGCTACAGATATAGAGGAACTGGCTGACCAATTGGGTTTAGGACACAGATTTTATGTAATTGGTTTCTCCATGGGTGGACAGGTGATTTGGAGCTGCTTCAAGTTCATCCCTCACAGGATCGCTGGAGCAGCACTATTAGCGCCCATGCAAATCTATCCAGTCAAGCTTACTCCCAACAGCTTCTGCAAGACCAATGGGCAGTTCGTATGTCGCACTACACCCCTTGGCTTACCTACTTTTGGAACACTCAAAAATGGTTTCCCGGTTCAAGTCTTCTGGCTCACGGTAGAGATTGTCTTTCTGACCATGACAAAAGAACTTGAACAGGTTAGACAGCAAGGAGAATTTGAGTCCATTTACCGTGACATGAATGTTGGATTTGGGACCTGGGAATTCAGTCCTCTGGAACTGGAAACCCCATTCCCCAACAATGAAGCTTCCGTCCACGTGTGGCAAGGAGATGAAGATCGCATGGTACCTGTTTTACTACAACGCTACATTGCTGAACAGCTTCCTTGGATCCGCTATCATGAGATACCAGGTGCTGGACACTCGTTCCCACATGCTCATCGGATGAAGATATCGGCCGCGTCGGCGAGAGCTCACACCCGAAGAGCCAAGCAAAACAGCTCCTTCCAGCTTCCGGCAGGGATTTTTAAAACGGCACTAGTAGCGTTGTTTATTGGATTATCGGCATGGGCGTACCAGGTGATCCAACCTCCTCCATCGAAGATATGTGGATCTCCTGATGGGCCTCCTGTTACAGGACCAAGAATAAAACTTAGGGATGGAAGGCATTTGGCATACAAAGAGCATGGAGTCCCAAAAGATAATGCACAGCATAAAATAGTTTTTGTCCATGGTGTTGATAGTTGCAGGCATGATGCTGTCGTTGCTGAAACCATGTCTTCGGAAACTGTGAAAGACTTGAGGATCTATTTTGTGTCTTTTGATAGACCTGGTTATGGAGAAAGTGATCCTAATCCAAAGCGAACAATGAAGAGCATGGCTTCAGATATAGAGGAGCTGGCTGATCAATTAGGTTTAGGACACAGATTTTATGTAATTGGTTTCTCCATGGGCGGACAGGTGATTTGGAGCTGCCTCAAGTACATCCCTCACAGGATTGCTGGAGCAGCACTTTTAGCGCCCGTGGTTAACTATTGGTGGACTGGTATTCCTGCAAATCTATCCAGTCAAGCTTACTCCCAACAGCTTCTGCAAGACCAATGGGCAGTTCGTGTGTCGCACTACACCCCTTGGCTTACCTACTTTTGGAACACTCAAAAATGGTTTCCCGGTTCAAGTGTTATGGCTCAGAGTAGCGATTGTCTTTCTGACCAAGACAAAGAACTTATACCTACGATTCTTAAAGGACGACCACTTGTGTTTGAGACCGTTTACCGTGACATGAATGTTGGATTTGGGACCTGGGAATTCAGTCCTCTGGCACTGGAAAACCCATTCCCGAACAATGAAGCTTCCGTCCACCTGTGGCAAGGAGATGATGATCGCATGGTACCTGTTTTACTACAACGCTACATTGCTGAACAGCTTCCTTGGATCCGTTATCATGAGATACCAGGTGCTGGACACTTGTTCCCACATGCTGATGGGATGTGCGAGACCATTGTCAAGGCACTTTTAGCTGACGGA
>Rosch_v2.0_Chr1g0332431
ATGTTTAGGAGAGTGGCACTTTTGTTGTTGGTTGGATTGCTGGCATGGGCTTATCAGGCCACCCAACCGCCCCCTCCGAAGATTTGCGGTTCCCCCGGGGGCCCACCCATCACAGCTCCTAGAATAAAGCTAAGAGATGGAAGATATTTGGCCTACAAGGAGCATGGTGTGTCGAAACAAGTGGCCAGATATAAGATTATCTTTGTTCATGGGTTCGGCTCTTCCAGACATGATGCAGTGATTGCGACCAAACCTTCAGCAGAATTTATCGAAGAGTTAGGGGTACACATTGTGTCTTTGGACAGACCAGGCTATGGTGAAAGTGATCCAGATCCTAAGCGAACAGTGAAGAGTTTGGCTTTAGATATAGAAGAGCTTGCTGACCAGCTCGGATTCGGATCCAAATTTTATGTAGTTGGATATTCTATGGGTGGACAGGTTATCTGGAGCTGTCTTCAGTACATCCCTCATAGGCTAGCTGGAGCTACACTGTATGCTCCTGTTGTCAACTACTGGTGGCCAGGCTTTCCTGCCAACTTGTCGACAGATGCCTACTATAAACAACCCCCCGGGGATCAATGGGCACTTCGAGTTGCTCACCATATACCATGGCTAACATACTGGTGGAACACTCAGAAATTATTTCCTTCATCAAGCGTTATAGTTGGTAAACCAGAGATTTTCTCCAGTCAGGACTTGGAAATACGTAGGAAGATGCAGGCTTCTGGCATACAAACTAACAGGCCACATGGAAAGCAGCAAGGAGTATACGAGTCGAACCATCGTGACATGATGATTGGATTTGGGAGATGGGAGTTTGACCCTATAGAAATCAAGAACCCATTTCCCAACAATGAAGGGTCCGTCCATCTGTGGCAGGGTGATGAAGATAGGCTTGTCCCGGTTGAACTTCAACGCTTTATTGTGGGAAAGCTTCCATGGATTGACTACCATGAGTTACCAGGTGCTGGGCACTTGTTTGCATATAACGATGGTATAAATGAAGCCATGTTAAAGTCAATGCTGACTGGGGAGAAG
>Rosch_v2.0_Chr1g0332511
ATGTTTAGGAGAGTCGCATTTTTGTTGTTGGTTGGATTGTTGGCATGGGCTTATCAGGCCACCCAACCGCCTCCTCCGAAGATTTGCGGTTCCCCCGGCGGCCCACCCATCACAGCTCCTAGAATAAAGCTAAGAGATGGAAGATATTTGGCCTACAAGGAGCATGGTGTATCAAAACAAGTGGCCAGATATAAGATTATCTTTGTTCATGGCTTTGGTTCTTCCAGACATGATGCAGTGATTGCAACCAAAACCTCACCAGAAGTTATCGAAGAGTTAGGGGTACACATTGTGTCTTTTGACAGACCAGGCTATGGTGAAAGTGATCCAGATCCTAAGCGAACAGTGAAGAGTTTGGCTTTAGATATAGAAGAGCTTGCTGACCAGCTCAGATTCGGATCCAAATTTTATGTAGTTGGAAATTCTATGGGCGGACAGGTTATCTGGAGCTGTCTTCAGTACATCCCTCGTAGGCTAGCTGGAGCTACACTGTATGCTCCTGTTGTCAACTACTGGTGGCCAGGCTTTCCTGCCAACTTGTCGACAGATGCCTACTATAAACAACCCCCCGGGGATCAATGGGCACTTCGAGTTGCTCACCATATACCATGGCTAACATACTGGTGGAACACTCAGAAATTATTTCCTTCATCAAGCGCTATAGTTCGTAGACCAGAGATTTTCTCCAGTCAGGACTTGGAAATATTCAGGAAGATCCAGGCTTCTGGCATAAAAACTAACAGGGCACACGGAAAGCAGCAAGGAGTATACGAGTCGATCCATCGTGACCTGATGATTGGATTTGGGAGTTGGGAGTTTGACCCTATGGAAATCGAGAACCCATTTCCCAACAATGAAGGGTCCGTCCATCTGTGGCATGGTGATGAAGATAGGCTTGTTCCAGTTGAACTTCAACGCTTTATTGTGGGAAAGCTTCCATGGATTGACTACCATGAGTTACCAGGTGCTGGGCACTTCTTTGCATATGATGATGGTATAAATGAAGCTATGTTAAAGGCAATGCTGACTGGGGAGAAG
>Rosch_v2.0_Chr1g0332561
ATGTTTAGGAGAGTAGCATTTTTGTTGTTGGTTGGATTGCTGGCATGGGCTTATCAGGCCACCCGACCGCCCCCTCCGAAGATTTGCGGTTCCCCCGGGGGCCCACCCATCACAGCTCCTAGAATAAAGCTAAGAGATGGAAGATATTTGGCCTACAAGGAGCATGGTGTGTCGAAACAAGTGGCCAGATATAAGATTATCTTTGTTCATGGGTTCGGCTCTTCCAGACATGATGCAGTGATTGCGACCAAACCTTCAGCAGAATTTATCGAAGAGTTAGGGGTACACATTGTGTCTTTGGACAGACCAGGCTATGGTGAAAGTGATCCAGATCCTAAGCGAACAGTGAAGAGTTTGGCTTTAGATATAGAAGAGCTTGCTGACCAGCTCGGATTCGGATCCAAATTTTATGTAGTTGGATATTCTATGGGTGGACAGGTTATCTGGAGCTGTCTTCAGTACATCCCTCATAGGCTAGCTGGAGCTACCCTGTATGCTCCTGTTGTCAACTACTGGTGGCCAGGCTTTCCTGCCAACTTGTCGACAGATGCCTACAATAAACAACCACCCGGAGATCAATGGGCACTTCGAGTTGCTCACCATATACCATGGCTAACATACTGGTGGAACAGTCAGAAATTATTTCCTTCATCAAGCGTTATAGTTGGTAAACCAGAGATTTTCTCCAGTCAGGACTTGGAAATACTAATGAAGATGCAGGCTTCTGGCATACAAACTAACAGGCCACACGGAAAGCAGCAAGGAGTATACGAGTCGAACCATCGTGACCTGATGATTGGTTTTGGGAGTTGGGAGTTTGACCCTGTAGAAATCAAGAATCCATTTCCCAACAATGAAGGGTCCGTCCATCTGTGGCAGGGTGATGAAGATAGACTTGTCCCAGTTGAACTTCAACGCTTTATTGTGGGAAAGCTTCCATGGATTGACTACCATGAGTTAACAGGTGCTGGGCACTTGTTTGCATATAACGATGGTATAAATGAAGCCATGTTAAAGTCAATGCTGACTGGGGAGAAG
>Rosch_v2.0_Chr3g0473031
ATGGCCGGTGGAGTTAACCGGAAGATATCGGCCGCTTCGGCCAGAGCTCACACCCGAAGAACCAAGCAAAACAGCTCCTTCCGTCTTCCTTCAGGGATGTTTAGGACAACACTGGTGGTGTTGTTTATGGGGTTTCTGGCATGGGCATATCAGGCCATCCAACCTCCTCCACCAAAGATTTGTGGCTCTCCTGATGGCCCTCCTGTTACAGCACCAAGAATAAAACTTAGGGATGGAAGGCATTTAGCCTATCAAGAGCATGGGGTCCCAAAAGAAAATGCTCAGTATAAAATTGTTTATGTCCATGGTATTGATTCTTGCAGACATGATGCTGTTGCTGCACAAACCCTATCTCCAGAAATTGTTGAAGACTTGGGTGTCTACTTTGTGTCTTTTGACAGACCTGGTTATGGAGAGAGTGATCCTGATCCAAATAGAACAGCAAAGAGTATGGCTTTAGATATAGAGGAGCTGGCTGATGAATTAGGATTAGGATCCAGATTCTATGTAATTGGTTTTTCCATGGGTGGACAGGTTCTTTGGGGTTGCCTCAAGTACATCCCTCACAGGCTAGCAGGAGCGGCACTATTAGCTCCAGTTGTTAATTACTGGTGGACCGGTATTCCTGCAAATCTATCTAACGAAGCATACCACCAACAGTTTCAGCAAGACCAGTGGGCAGTTCGTGTTTCTCACTACACCCCTTGGCTTACCTATTTCTGGAACACTCAAAAATGGTTTCCCGCTTCAAGTGTTATGGCTCACAGCACAGATATTCTTTCTCAACAAGACAAAGAACTCCTCCCTAAGCTTTTCAAAAGAAAACCATATATGGACCAGGTAAGACAGCAAGGAGAATTCGAGTCCATTCACCGTGACATGAATCTTGGATTTGGGACCTGGGAATTCAGTCCTCTGGATCTGGAAAATCCTTTTCCAAACAATGAAGCTTCTGTTCATGTGTGGCATGGAGATGAAGATAACATGGTTCCTGTTACTCTGCAACGATACATTGCCCAACAACTTCCCTGGATTCAATATCATGAGATACCAGGTGCTGGACACTTGTTCCCACATGCTGATGGGATGTGCAATACCATTGTCAAGGCACTTTTAACTGATGACAAG
>Rosch_v2.0_Chr5g0044321
ATGGAGATCTTCTGCCCCAAAGATTTAGAAACATTGAAGAAACTTTCCGAATCCCCAAGTGTTGGTCAGGAAAAGATACAGCAGCAAGGAGAACACGAATCTCTCTACCGAGACCTACTGGCTGGCTATGGAAAATGGGAATTCGACCCCATAGACTTAACGAATCCATTTCCTAACAATGAGGGTTCAGTTCACATTTGGCAAGGCTATGCAGACAGGATCATTCCATATAAAGTAAACCGTTACATTGCAGAGAAGCTTCCCTGGATTCATTATCACGAAGTTCCTGATTATGGGCATTTCCTTATTTTTGAGAGTGATCCATGTGAGGCTGTTTTGAAGGCACTCTTGCGTGGA
>Rosch_v2.0_Chr5g0044331
ATGATTGCACCAGTAGTACTAGCTTTGACAGTGGGTTTTCTTGGGTGGGCTTATCAGGCACTAAAGCCTCCCCCTCCCAAAATATGTGGTTCACCTGACGGTCCTCCTGTCACTTCACCTAGAGTGAAACTCAGTGATGGTAGATATTTGGCCTACAGGGAGTTTGGAGTGCCTAAAGAAGAGGCAAAACACAAGATCATCATCATTTATGGCTTTAACAGTTCCAAAGATTCGGCTTTACCTATTGCTCAAGAACTCATTGACAAGTTAAGGCTATATTTCCTCTTCTTTGACAGAGCTGGTTATGGCGAAAGTGATCCATATCCGTCACGCTCAGTGAAGAGTGAAGCATACGATATTCAAGAACTAGCCGACAGGTTGCAGATTGGATCCAAATTCTATCTACTTGGAGTCTCAATGGGGGCTTACTCTGTTTGGAGTTGCTTAAAATATATACCGCACAGGCATGCTACTTACTTCAAGAGCCATGCCACTATTGTTATGTTTTTATGGTCGATACATCACTTGCAGATTGTTAGGAGCTTCCCTGGTAGTTCCTTTTGGAACTACTGGTGGCCTCGTATTCCTGCTAATCTATTGAGAGAGACCTTACAGCGGCTGCAGGTGTCGGACCAACGGACATTCCAAGTTGCACATTACACCCCATGGTTGCTTCATTGGTGGATGACCCAGAAATGGTTCACTACATTAAGTATCATGGCTGGAAATATTGGGATCTTCTGCCCCAAAGATTTAGAAATATTGAAGAAACTTTCAGAATCCCCAAGTGTTGGTCAGGAAAAGATAAGGCAGCAAGGAGAACATGAATCTCTCTACCGAGACCTACTGGCTGGCTATGGAAAATGGGAATTCGACCCTATAGACTTAACGAATCCATTTCCTAACAACGAAGGTTCAGTTCACATTTGGCAAGGTTATGCAGACAGGATCATTCGATATAAAGTAAACCGTTATATTGCAGAGAAGCTTCCCTGGATTCATTATCACGAAGTTCCTGATTATGGGCATTTGCTTATTTTTGAGAGTGATCTATGTGAGGCTGTTTTGAAGGCACTCTTGCTTGGA
>Rosch_v2.0_Chr5g0044341
ATGACAGGGATGGTATCAAACACAGCTGTGCTGGTGATGGGTTTCTTGGGAATGCTTTACATGGCAACAACTCAGCTTCCACCTCCACAGACCTCTGCTCTGCCTGAAGATCCTCCTCCAACATCTCCAAGAATCAGGCTTGCTGATGGGAGGCATCTGGCTTACAGAGAAACTGGGGTCCCCAAGAACAACTCAAAGTTCAAGATCATCATAGTTCATGGCTTTGGAAGCTCTAAAGAAATGAGTTTCCAGGCACCCCAAGAAATGATAGATGAGTTGGGGATATATTTTCTGCTATATGACCGGGCTGGGTATGGAGAGAGTGATCCAAATCCAAAGCGTTCAGTGAAGAGTGAAGCCCTTGATATCGAAGAACTAGCTGATCAGTTACAGCTTGGATCAAAATTTTATGTGATTGGAGTGTCAATGGGATCATACTCCACCTGGAGTTGCATCAAATACATCCCACATAGGTTAGCTGGTGTGGCTTTTGTAGTCCCAGTTGTGAATTATAGGTGGCCTTCATTTCCAGACAATCTGATAAAGGATGATTACAGAAGAAAACTAGTTCAATCGGCACTCTGGTTTGCAGACTATGCCCCTGGGCTGATGCAATGGTGGGTGACTCAGAAATGGCTCCCTTCAACTTCTGTCATGGAAAGAAACCCGGTATTCTTCAACACCAGAGACATTGATGTCCTAAAAACAACCCCAGGCTTCCCAATGCTCACTAAGGATAAATTGCGGCAAAGAGGGGTTTTCAATACTCTGCATCTTGACTTTAAAGCAGCTTTCAGCCATTGGGATTTTGATCCAATGGATCTAAGTAATCCATTCCCGCCAAATCAGAGCGCTGTCCACATTTGGCAAGGTTATGAAGATAAGGTTGTGCCATTTCAACTGCAAAGATATATTTCATCGAAACTACCCTGGATTCAGTATCATGAAGTTCCTGATGGTGGGCATTTGATTGTGCATTATGCTGGTTTATGTGAAGCCATTCTCAGGGCACTTTTGCTTGGTGAAGAATCACTTCACTACAAACCTACTATTGCCAAAATTGTATCA
>Rubch_LG03.2755
ATGTTGAATCAGGGCATCCGACCTGATGCCCCAGCTCTTGTTAGTGTTCTCTCAGCCATTGCCGACTTGGGTTTTGTAGAGGAAGGCAAATGGGTACATACTTACATTTCTACGAATAAGATTAAGCTGAGTTCTGGGTTTATTGCATCAGCTCTTATTGACATGTATGCTAAATGTGGGCATATAGAGAATGCTTACCATGTCTTCGAAAACATATCTCATTATAAAAACATTGGGGACTGGAATTGCATGATCTCTGGCCTTGCAATGCATGGCCTAGGCCATGAAGCTCTGGAGGTTTTCCTTGACATGAATAGGAAAGAAATTGAGCCTGATGAGATCACTTTCTTAGGACTTCTTAGTGCTTGTAATCATGGAGGTCTAGTTCATGAGGGTAGATATTGTTTTGAACTCATGCAGGAGAAGTATAAACTTGTTCCTAAGATTCAACATTATGGTTGCATTATTGATCTCTTAGGTAGAGTGGGGAAGTTAGACGAAGCAGTTGACGTTATACAGAAGATGCCTATGGAGGCTGATGTTATAGTTTGGAAGGCAGTTCTCAGCGCTTGCACGAGGCATGGTAATGTTGCAATAGGGGAAAGTGCTGCCCTCAAGGCAATAGATTTGGCTCCAGAAGACTCAAGTTGTTACATTCTCCTCTCAAATCTCTATGCCAAAGTTGGGAGATGGGATGATGTGGGCAAGGTTAGATTGATGATGAATCAGAGGGGAGTTGAAAAGATTCCAGGGTCCAGTTCAGTCCTTGTGAATGGGACTGTTCATGAATTCCTTGTGGGGAAGGAAATGAATGTTAAACATAGTGTTGAGGTTCGTTCCAAGATAGAGGAGGTCGTCTGTAGGTTGAAATCGGAAGGATATAAACCTGATTTGTCTCAAGTTCTTTTGGATATTGAAGAGGAAAGCAAAGAAAACTCGCTTATTCTACACAGCGAGAAGATGGCCCTTGCATTTGGACTAATAAACAGAAAAGGAATAACAGCCAAACCCATTTCTTTTCAACTTTCTTCAGCAATGATTGCACCAGTAGTAATAGCTTTGACAGTGGGTTTTGTTGGGTTGGCTTACCATGCACTAAAGCCTCCCCCTCCTAAAATATGTGGATCACCTAATGGTCCTCCTGTCACTTCACCTAGAGTGAAACTCAGTGATGGTAGGCATTTGGCCTATAGAGAACTTGGTGTGCCTAAAGAAGAGGCAAAACACAAGATCATTATCATTCATGGCTTTGACAGTTCCAAAGATTTGACTTTACCTGTTGCTCAAGAACTGATTGAGGAGTTAAGGATATATTTCCTGTTCTTTGACAGAGCTGGTTATGGAGAAAGTGATCCCTATCCATCACGCTCTGTGAAGAGTGAAGCATTGGATATTCAAGAACTAGCTGACTTGTTACAGATTGGGTCTAAGTTTTATGTGATTGGAATATCAATGGGGGCTTACCCTGTTTGGAGTTGCTTGAAATACATACCGCACAGATTGTCAGGAGTATCCCTGGTAGTTCCTTTTGTGAACTACTGGTGGCCTCATATTCCTGCTAATCTATTGAGGGAGTCCCTTGAAAGGCTGCAGGTATCAGACCAATGGACATTTCGAGTTGCACATTACACCCCTTGGTTACTTCATTGGTGGATGACCCAAAAATGGTTCACTGCATTAAGTATCATGGCTGGAAATATGGGAATTTTCAGCCCCAAAGATTTAGAGACGCTGAAGAAGCTCTCAGAAGCCCCAAGTGTTGGTCAGGAAAAGACACGACAGCAAGGAGATCATGAATCTCTCTACCGAGATCTACTGGCAGGCTATGGAAAATGGGAATTCGACCCCATAGACTTAACGAATCCATTTCCTAACAATGAGGGTTCAGTTCACATTTGGCAAGGCTACGAAGACAGGATCATTCCTTATAAAGTAAACCGTTATATTGCAGAGAAGCTTCCCTGGATTCGTTATCACGAAGTTCCTGATTATGGACATTTGCTTATTTTTGAGAGTGATCAATGTGAGGCCGTTTTGAAGGCACTCTTGCTTGGA
>Rubch_LG03.2757
ATGACAGGGATGATCTCAAACACAGCTGTGGTTTTGATGGGTTTCTTGGGAATGCTTTACATGGCAACTCAGCTTCCACCTCCACAGACCTCTGCTCTGCCTGAAGATCCTCCTCCAACTTCACCAAGAATCAGGCTTGCTGATGGAAGGCATCTGGCTTACAGAGAAAGTGGGGTCCCCAAGAACAAATCAAAGTACAAGATCATCATAGTTCATGGCTTTGGGAGCTCCAAAGAAATGAGTTTCCATGCACCCCAAGAAATGATAGATGAGTTGGGGATATATTTTCTGCTATATGATCGGGCTGGGTATGGAGAAAGTGATCCAAATCCAAAGCGTTCGGTGAAGAGTGAAGCCCTTGACATTGAAGAACTAGCAGATCAGTTGCGGCTCGGATCAAAATTTTATGTGATTGGAGTATCAATGGGATCATACTCCACCTGGAGTTGCATCAAATACATACCACACAGGTTAGCAGGTGTGGCTCTAGTAGTCCCAGTTGTGAATTATAGGTGGCCTTCTTTCCCAGACAATCTGATAAAGGATGATTACAGAAGAAAACTGGTACAATCAGCACTTTGGTTTGCAGACTATGCCCCTGGGTTGTTGCAATGGTGGGTGACTCAGAAATGGCTCCCTTCTACTTCTGTCATGGAAAGAAACCCGGCATTCTTCAACACCAAAGATATTGATGTCCTCAAAACAATACCAGGCTTCCCAATGCTCACTAAGGACAAATTACGGCAAAGAGGGGTTTTTGATACTCTGCATCATGACTTTAAAGCAGCTTTCAGCCATTGGGATTTCGATCCAATGGATATAAGTAATCCATTCCCGCAAAATCAGAGCGCTGTCCACATTTGGCAAGGTTATGAAGATAAGGTTGTGCCATTTCAACTCCAAAGATATATTTCATCGAAATTACCCTGGATTCAGTATCATGAAGTTCCTGATGGCGGGCATTTGATTGTGCATTATACTGGTTTATGTGAGGCCATTCTCAGGGCACTTTTGCTTGGAGAAGAATCACTTAATTTCAAACCCAAAATTGTATCT
>Rubch_LG03.2786
ATGCTCACTAAGGACAAATTACGGCTAAGAGGGGTTTTTGATACTCTGCATCATGACTTTAAAGCAGCTTTCAGCCATTGGGATTTCGATCCAATGGATATAAGTAATCCATTCCCGCAAAATCAGAGCGCTGTCCACATTTGGCAAGGTTATGAAGATAAGGTTGTGCCATTTCAACTCCAAAGATATATTTCATCGAAATTACCCTGGATTCAGTATCATGAAGTTCCTGATGGCGGGCATTTGATTGTGCATTATACTGGTTTATGTGAGGCCATTCTCAGGGCACTTTTGCTTGGAGAAGAATCACTTAATTTCAAACCCAAAATTGTATCT
>Rubch_LG06.3869
ATGACGGGTACGGTGAACAGGAAGATATCGGCCGCTTCGGCTAGAGCTCACACCCGAAGAACCAAGCAAAACAGCCCCTTCCGGCTTCCTTCAGGGATGTTTAGGACAACACTAGTGGTGATGTTTATGGGGTTTCTGGCATGGGCATATCAGGCCATCCAACCTCCTCCACCGAAGATATGTGGCTCATCTGATGGCCCTCCTGTTACAGCACCAAGAATAAAACTTAGGGATGGAAGGCATTTAGCCTACCAAGAGCATGGGGTTCCAAAAGAAAATGCACAATATAAAATAGTTTTTGTCCATGGTATCGATTCTTGCAGACATGATGCTGTTGCTGCGATAACCCTATCTCCGGAAATTGTTGAAGACTTGGGTGTCTATATTGTGTCTTTTGACAGACCTGGTTATGGAGAGAGTGATCCTGATCCAAAGAGAACAGCGAAGAGTATGGCTTTAGATATAGAGGAGCTGGCTGATGAATTGGGATTAGGATCAAGATTCTATGTAATTGGTTTTTCCATGGGTGGACAGGTTCTTTGGGGTTGCCTCAAGTACATCCCTCACAGGCTAGCAGGAGCGGCACTATTAGCTCCAGTTGTTAATTACTGGTGGACCGGTGTTCCTGCAAATCTATCTTCTGACGCATACTACCAACAGTTTCAGCAAGACCAATGGGCGGTTCGTGTTTCTCACTACACCCCTTGGCTTACCTATTTCTGGAACACTCAAAAATGGTTTCCTTCTTCTAGTGTTATGGCTCACAGCACAGATATTCTTTCTCAACAAGACAAAGAACTCCTCCCTAAAGTTCTCAAAAGAAAACCATATATGGTGGACCAGGTAAGACAGCAAGGAGAATTTGAGTCCATTCACCGTGACATGAATATTGGATTTGGGACCTGGGAATTCAGTCCTCTGGATCTGAAAAATCCATTCCCAAACAATGAAGCTTCTGTCCATGTGTGGCATGGAGATGATGATAACATGGTTCCTGTTACACTGCAACGATACATTTCCCAACAACTTCCCTGGATTCGATATCATGAGATACCAGGTGCTGGACACTTGTTCCCATATGGTGATGGGATGTGCGATACCATTATCAAGGAACTTTTAACTGATGAGAAG
>Rubch_LG07.2576
ATGATGTTTAGGAGTCTGGCATTTTTGTTGTTGGTTGGATTGGTGGCATGGGCATATCAGGCCACCCAACCGCCCCCTCCTAAGATTTGTGGTTCCCCTGGCGGTCCACCCATCACAGCTCCTAGAATAAAGCTAAGAGATGGAAGGTATTTGGCCTACAAGGAGCATGGTGTGTCCAAACAAGCGGCCAAATATAATATTATCTTTAATCATGGCTTTGGTTCTTCAAGACATGATGCAGTGATTGCAACACAACTCTCACCAGAACTTGTTGAAGATTTAGGGGTGTACGTTGTGTCTTTTGACAGACCAGGCTATGGTGAAAGTGATCCAGATCCTAAGCGAACAGTGAAGAGCCTGGCTTTAGATATAGAAGAGCTTGCTGATCAGCTCGGACTCGGATCTAAATTTTATGTAGTTGGATATTCTATGGGTGGACAGGTTATCTGGAGTTGCCTTCAGTACATCCCTCATAGGCTAGCAGGGGCTACACTGCATGCTCCTGTGATCAACTACTGGTGGCCAGGCTTTCCTGCCAACTTGTCCACAGATGCCTACTATAAACAACCCCCCGGGGATCAATGGGCACTTCGAGTTGCTCACCATATACCATGGCTAACATACTGGTGGAACACTCAGACATTCTTTCCTTCATCCAGCGTTATAGTTCGTAAACCAGAGTTGATTTTCTCCAGTCAAGACTTGGAAATCTTGAGGAAAATGAACGTTTCTGGCAGAGAAAATAACAAGCCACAAGGAGTATTTGAGTCCAACCACCGTGACATGATGATTGGATTTGGGAATTGGGAGTTTGATCCCATGGAAATTAAGAACCCTTTTCCCAACAACGAAGGGTCCGTCCATCTGTGGCAGGGTGATGAAGATAGGCTTGTCCCTGTTGAACTTCAACGCTATATTGTGGGAAAGCTTCCATGGATTCACTACCATGAGTTACCAGGTGCTGGGCACTTATTTCCATATAATGATGGTATGAGTGAAGCTATGTTAAAGGCAATGCTAACTGGGGGGAAG
>Rubch_LG07.2584
ATGATGTTTAGGAGTCTGGCAATTTTGTTGTTGGTTGGATTGGTGGCATGGGCATATCAGGCCACCCAACCGCCCCCTCCTCAGATTTGTGGTTCCCCTGGCGGTCCACCCATCACAGCTCCTAGAATAAAGCTAAGAGATGGAAGGTATTTGGCCTACAAGGAGCATGGTGTGTCCAAACAAGTGGCCAAACATAATATTATCTTTGTTCATGGCTTTGGCTCTTCCAGACATGATGCAGTGATTGCAACACAACTCTCACCAGAACTTGTTGAAGATTTAGGGGTGTACATAGTGTCTTTTGACAGACCAGGCTATGGTGAAAGTGATCCAGATCCTAAGCGAACAGTGAAGAGCTTGGCTTTAGATATAGAAGAGCTTGCTGACCAGCTCGGACTCGGATCTAAATTTTATGTAGTTGGATATTCCATGGGTGGACAGGTTATCTGGAGTTGTCTTCAGTACATCCCTCATAGGCTAGCAGGGGCTACACTGTATGCTCCTGTTGTCAACTACTGGTGGCCGGGCTTTCCTGCCAACTTGTCCACAGATGCCTACTATAAACAACCCCCCGGGGATCAGTGGGCACTTCGAGTTGCTCACCATATACCATGGCTAACATACTGGTGGAATACTCAGACATTCTTTCCTTCATCCAGCGCTATAGTTGGTAAGCCAGAGATTTTCTCCAGTCAAGACTTGGAAATCGTTAGGAATGTGATGGTTTCTGGGAGAGAAAATAACAAGCCACAGGGAAAGCAGCAAGGAGAATTTGAGTCCGTCCATCGTGACCTGATGGTTGGATTCGGGAATTGGGAATTTGCTCCCATACAAATTAAGAATCCTTTTCCCATCAACGAAGGATCCGTCCATTTGTGGCAGGGTGATGAAGATAGGCTTGTCCCAGTTGAACTTCAACGCTATATTGTGGGAAAGCTTCCATGGATTGACTACCATGAGTTACCAGGTGCTGGGCACTTGTTTCCATATAATGAGGGTATGAGTGAAGCTATGTTAAAGGCGATGCTAACTGGGGGGAAG
>Rubch_LG07.2611
ATGATGTTTAGGAGTCTGGCATTTTTGTTGTTGGTTGGATTGGTGGCATGGGCATATCAGGCCACCCAACCGCCCCCTCCTAAGATTTGTGGTTCCCCTGGCGGTCCACCCATCACAGCTCCTAGAATAAAGCTAAGAGATGGAAGGTATTTGGCCTACAAGGAGCATGGTGTGTCCAAACAAGCGGCCAAATATAATATTATCTTTAATCATGGCTTTGGTTCTTCAAGACATGATGCAGTGATTGCAACACAACTCTCACCAGAACTTGTTGAAGATTTAGGGGTGTACGTTGTGTCTTTTGACAGACCAGGCTATGGTGAAAGTGATCCAGATCCTAAGCGAACAGTGAAGAGCTTGGCTTTAGATATAGAAGAGCTTGCTGATCAGCTCGGACTCGGATCTAAATTTTATGTAGTTGGATATTCTATGGGTGGACAGGTTATCTGGAGTTGCCTTCAGTACATCCCTCATAGGCTAGCAGGGGCTACACTGCATGCTCCTGTGATCAACTACTGGTGGCCAGGCTTTCCTGCCAACTTGTCCACAGATGCCTACTATAAACAACCCCCCGGGGATCAATGGGCACTTCGAGTTGCTCACCATATACCATGGCTAACATACTGGTGGAACACTCAGACATTCTTTCCTTCATCCAGCGTTATAGTTCGTAAACCAGAGTTGATTTTCTCCAGTCAAGACTTGGAAATCTTGAGGAAAATGAACGTTTCTGGCAGAGAAAATAACAAGCCACAAGGAGTATTTGAGTCCAACCACCGTGACATGATGATTGGATTTGGGAATTGGGAGTTTGATCCCATGGAAATTAAGAACCCTTTTCCCAACAACGAAGGGTCCGTCCATCTGTGGCAGGGTGATGAAGATAGGCTTGTCCCTGTTGAACTTCAACGCTATATTGTGGGAAAGCTTCCATGGATTCACTACCATGAGTTACCAGGTGCTGGGCACTTGTTTCCATATAATGATGGTATGAGTGAAGCTATGTTAAAGGCAATGCTAACTGGGGGGAAG
>Rubch_LG07.2621
ATGATGTTTAGGAGTCTGGCAATTTTGTTGTTGGTTGGATTGGTGGCATGGGCATATCAGGCCACCCAACCGCCCCCTCCTCAGATTTGTGGTTCCCCTGGCGGTCCACCCATCACAGCTCCTAGAATAAAGCTAAGAGATGGAAGACATGATGCAGTGATTGCAACACAACTCTCACCAGAACTTGTTGAAGATTTAGGGGTGTACGTTGTGTCTTTTGACAGACCAGGCTATGGTGAAAGTGATCCAGATCCTAAGCGAACAGTGAAGAGCTTGGCTTTAGATATAGAAGAGCTTGCTGATCAGCTCGGACTCGGATCTAAATTTTATGTAGTTGGATATTCCATGGGTGGACAGGTTATCTGGAGTTGCCTTCAGTACATCCCTCATAGGCTAGCAGGGGCTACACTGTATGCTCCTGTTGTCAACTACTGGTGGCCGGGCTTTCCTGCCAACTTGTCCACAGATGCCTACTATAAACAACCCCCCGGGGATCAGTGGGCACTTCGAGTTGCTCACCATATACCATGGCTAACATACTGGTGGAATACTCAGACATTCATGGGTGGAATTAGTGTCTGGGTAAATTTCTGGATTCGTATTGATATGAGATATCCTTATTTTGGATTAGAATGCTTAGGAAACATAGTTCTGCAAATTTGGGTGTTA
>Ruboc_03_G32533
TTCTGTGGTGTTATCTTTTTTCCAGCAATGATTGCACCAGTATTAATAGCTTTGACAGTGGGCTTTGTTGGGTTGGCTTATCAGGCACTAAAGCCTCCCCCTCCTAAAATATGTGGATCACCTAATGGTCCTCCTGTCACTTCACCTAGAGTGAAACTCAGTGATGGTAGGCATTTGGCCTACAGAGAGCTTGGTGTGCCTAAAGAAGAGGCAAAACACAAGATCATTATCATTCATGGCTTTGACAGTTCCAAAGATTTGTCTTTACCTATTGCTCAAATTCTAGTCTACATTGCATCATTGCTGTATTCAATTGATAAAAGTGGAATCCCTTCCATTAGAGCTGGTTATGGAGAAAGTGATCCCTATCCATCACGCTCTGTGAAGAGTGAAGCATTGGATATTCAAGAACTAGCTGACTTGTTACAGATTGGGTCTAAGTTTTATGTGATTGGAATATCAATGGGGGCTTACCCTGTTTGGAGTTGTTTGAAATACATCCCTCACAGGCATGCTACTTATTTCAACAACCTTGCTACTGTTTTTCCCTTATCATTGTCAGGAGTATCCCTGGTAGTTCCTTTTGTGAACTACTGGTGGCCTCGTATTCCTGCTAATCTATTGAGAGAGTCCCTTGAAAGGCTGCAAGTATCAGACCAATGGACATTTCGAGTTGCACATTACACCCCTTGGTTACTTCATTGGTGGATGACCCAAAAATGGTTCACTGCATTAAGTATCATGGCTGGAAATATGGGAATTTTCAGCCCCAAAGATTTAGAGACGCTGAAGAAACTCTCAGAAGCCCCAAGTGTTGGTCAGGAAAAGACACGACAGCAAGGAGATCACGAATCTCTCTACCGAGATCTACTGGCAGGCTATGGAAAGTGGGAATTCGACCCCATAGAATTAACGAATCCATTTCCTAACAATGAGGGTTCAGTTCACATTTGGCAAGGCTACGAAGACAGGATCATTCCTTATAAAGTGAACCGTTATATTGCAGAGAAGCTTCCCTGGATTCGTTATCACGAAGTTCCTGATTATGGGCATTTGCTTATTTTTGAGGGGATGATCTCAAACACAGCTGTGGTGTTGATGGGTTTCTTGGGAATGCTTTACATGGCAACTCAGCTTCCACCTCCACAGACCTCTGCTCTGCCTGAAGATCCTCCTCCAACTTCACCAAGAATCAGGCTTGCTGATGGTAGGCATCTGGCTTACAGAGAAAGTGGGGTCCCCAAGAACAAATCAAAGTACAAGATCATCATAGTTCATGGCTTTGGGAGCTCCAAAGAAATGAGTTTTCATGCACCCCAAGAAATGATAGATGAGTTGGGGATATATTTTCTGCTATATGATCGGGCTGGGTATGGAGAAAGTGATCCAAATCCAAAGCGTTCGGTGAAGAGTGAAGCCCTTGACATTGAAGAACTAGCAGATCAGTTACAGCTCGGATCAAAATTTTATGTGATTGGAGTATCAATGGGATCATACTCCACCTGGAGTTGCATCAAATACATACCACACAGGTTAGCAGGTGTGGCTCTAGTAGTCCCAGTTGTGAATTATAGGTGGCCTTCTTTTCCAGACAATCTGATAAAGGATGATTACAGAAGAAAACTAGTCCAATCAGCACTTTGGTTTGCAGACTATGCCCCTGGGTTGTTGCAATGGTGGGTGACTCAGAAATGGCTCCCTTCTACTTCTGTCATGGAAAGAAACCCGGCATTCTTCAACACCAAAGATATTGATGTCCTCAAAACAATACCAGGCTTCCCAATGCTCACTAAGGACAAATTACGGCAAAGAGAGGTTTTTGATACTCTGCATCACGACTTTAAAGCAGCTTTCAGCCATTGGGATTTCGATCCAATGGATCTAAGTAATCCATTCCCGCAAAATCAGAGCGCTGTCCACATTTGGCAAGGTTATGAAGACAAGGTTGTGCCATTTCAACTCCAAAGATATATTTCATCGAAACTACCCTGGATTCAGTATCATGAAGTTCCTGATGGCGGGCATTTGATTGTGCATTATGCTGGTTTATGTGAGGCCATTCTCAGGGCACTTTTGCTTGGAGAAGAATCACTTCACTACAAACCTGGTACAGCCAAAATTGTATCT
>Ruboc_06_G14895
ATGGCGGGTACAGTGAACAGGAAGATATCGGCCGCTTCGGCTAGAGCTCACACCCGAAGAACCAAGCAAAACAGCTCCTTCCGGCTTCCTTCAGGGATGTTTAGGACAACACTAGTGGTAATGTTTATGGGGTTTCTGGCATGGGCATATCAGGCCATCCAACCTCCTCCACCAAAGATATGTGGCTCGTCTGATGGCCCTCCTGTTACAGCACCAAGAATAAAACTTAGGGATGGAAGGCATTTAGCCTACCAAGAGCATGGGGTTCCAAAAGAAAATGCACAATATAAAATAGTTTTTGTCCATGGTATCGATTCTTGCAGACATGATGCTGTTGCTGCGATAACCCTATCTCCGGAAATTGTTGAAGACTTGGGTGTCTATATTGTGTCTTTCGACAGACCTGGTTATGGAGAGAGTGATCCTGATCCAAAGAGAACAGCGAAGAGTATGGCTTTAGATATAGAGGAGCTGGCTGATGAATTGGGATTAGGATCAAGATTCTATGCAATTGGTTTTTCCATGGGTGGACAGGTTCTTTGGGGTTGCCTCAAGTACATCCCTCACAGGGATTTGTGTAATGGTGACAGGCTAGCAGGAGCGGCACTATTAGCTCCAGTTGTTAATTACTGGTGGACTGGTGTTCCTGCAAATCTATCTTCTGAAGCATACTACCAACAGTTTCAGCAAGACCAATGGGCGGTTCGTGTTTCTCACTACACCCCTTGGCTTACCTATTTCTGGAACACTCAAAAATGGTTTCCTTCTTCAAGTGTTATGGCTCACAGCACAGATATTCTTTCTCAACAAGACAAAGAACTCCTCCCTAAACTTCTCAAAAGAAAACCATATATGGACCAGGTAAGACAGCAAGGAGAATTTGAGTCCATTCACCGTGACATGAATATTGGATTTGGGACCTGGGAATTCAGTCCTCTGGATCTGAAAAATCCATTCCCAAACAATGAAGCTTCTGTCCATGTGTGGCATGGAGATGATGATAACATGGTTCCTGTTACACTGCAACGATACATTGCCCAACAACTTCCCTGGATTCGATATCATGAGATACCAGGTGCTGGACACTTGTTCCCACATGGTGATGGGATTAGCGATACCATTATCAAGGAACTTTTAACTGATAAGAAG
>Ruboc_07_G12621
ATGGTGTATTTTGCAAGGATCATGATGTTTAGGAGTCTGGCATTTTTGTTGTTGGTTGGATTGGTGGCATGGGCATATCAGGCCATCCAACCGCCCCCTCCTAAGATTTGTGGTTCCCCTGGCGGTCCACCCATCACAGCTCCTAGAATAAAGCTAAGAGATGGAAGGTATTTGGCCTACAAGGAGCATGGTGTGTCCAAACAAGTGGCCAAATATAATATTATCTTTAACCATGGCTTTGGTTCTTCAAGACATGATGCAGTGATTGCAACACAACTCTCACCAGAACTTGTTGAAGATTTAGGGGTGTACGTTGTGTCTTTTGACAGACCAGGCTATGGTGAAAGTGATCCAGATCCTAAGCGAACAGTGAAGAGCTTGGCTTTAGATATAGAAGAGCTTGCTGACCAGCTCGGACTTGGATCTAAATTTTATGTAGTTGGATATTCTATGGGTGGACAGGTTATCTGGAGTTGTCTTCAGTACATCCCTCATAGGCTAGCAGGGGCTACACTGTATGCTCCTGTTATCAACTACTGGTGGCCAGGCTTTCCTGCCAACTTGTCCACAGATGCCTACTATAAACAACCCCCCGGGGATCAATGGGCACTTCGAGTTGCTCACCATATACCATGGCTAACATACTGGTGGAACACTCAAACATTCTTTCCTTCATCCAGTGTTATAGTTCGTAAACCAGAGTTGATTTTCTCCCGTCAAGACTTGGAAATCTTGAGGAATATGAACGTTTCTGGCAGAGAAAATAACAAGCCACAAGGAGTATTTGAGTCCAACCATCGTGACATGATGATTGGATTTGGGAATTGGGAGTTTGATCCCATGGAAATTAAGAACCCTTTTCCCAACAACGAAGGGTCCGTCCATCTGTGGCAGGGTGATGAAGATAGGCTTGTCCCAGTCGAACTTCAACGCTATATTGTGGGAAAGCTTCCATGGATTCACTACCATGAATTATCAGGTGCTGGGCACTTGTTTGCATATAATGATGGTATGAGTGAAGCTGTGTTAAAGGCAATGCTAACTGGGGGGAATTATGGAATCAACATGTCTTTTTTAAATCTGGTGGCAGTTGTACACAATTCACCCCAATCTCCAGCAAAAGAAAAGGTTAAGTGTGATTGCCCTCATGCCATAATTAATGAAACTGTAGAATGCAAGAGGGTGACA
>Ruboc_07_G27083
ATGGGAGGAATCCTCACGAAAACAACACAACAGCTTGTCAGCTTTGACGGGATCATGATGTATAGGAGTCTGGCAATTTTGTTGTTGGTTGGATTGGTGGCATGGGCATATCAGGCCACCCAACCGCCCCCTCCTAAGATTTGCGGTTCCCCTGGCGGTCCACCCATTACAGCTCCTAGAATAAAGCTAAGAGATGGAAGGTATTTGGCCTACAAGGAGCATGGTGTGTCCAAACAAGTGGCCAAACATAATATTATCTTTGTTCATGGCTTTGGTTCTTCCAGACATGATGCACTAATTTCAACACAACTCTCACCAGAACTTGTTGAAGATTTAGGGGTGTACATTGTGTCTTTTGACAGACCAGGCTATGGTGAAAGTGATCCAGATCCTAAGCGAACAGTGAAGAGCTTGGCTTTAGATATAGAAGAGCTTGCTGACCAGCTCGGACTTGGATCTAAATTTTATGTAGTTGGATATTCTATGGGTGGACAGGTTATCTGGAGTTGTCTTCAGTACATCCCTCATAGGCTAGCAGGGGCTACACTGCATGCTCCTGTTGTCAACTACTGGTGGCCGGGATTTCCTGCCAACTTGTCCACAGATGCCTACTATAAACAACCCCCAGGGGATCAGTGGGCACTTCGAGTTGCTCACCATATACCATGGCTAACATACTGGTGGAACACTCAGACATTCTTTCCTTCATCCAGCGTTATAGTTGGTAAACCAGAGATTTTCTCCAGTCAAGACTTGGAAATCATTAGGAATGTGATGGTTTCTGGGAGAGAAAATAACAAGCCACAGGGAAAGCAGCAAGGAGATTTTGAGTCCGTCCATCGTGACCTGATGGTTGGATTCGGGAATTGGGAGTTTGATCCCATAGAAATTAAGAATCCTTTTCCCAACAAGGAAGGATCCGTCCATTTGTGGCAGGGTGATGAAGATAGGCTTGTCCCAGTTGAACTTCAACGCTATGTTGTGGGAAAGCTTCCATGGATTGACTACCATGAGTTACCAGGTGCTGGGCACTTGTTTCCGTATAATGATGGTATGAGTGAAGCTATGTTAAAGGCAATGCTAACTGGGGGGAAAATCAAAGACCAACATGTGGTCAAAATAAGTGCAAGGAATACACCTGAA
