# Supplementary material for: Transcriptomics of long‐term, low oxygen storage coupled with ethylene signaling interference suggests neofunctionalization of hypoxia response pathways in apple ( Malus domestica )
Source: Plant Direct. 2024 Dec 20;8(12):e70025. doi: 10.1002/pld3.70025 (PMC11660084; doi:10.1002/pld3.70025)
Supplement: Supplementary file 2 — Data S2: Homologs of all 606 hypoxia response genes identified in this study across 42 representative species of land plants). [file PLD3-8-e70025-s004.gz › 01-integratedGeneFamilies_dir/2541.faa]

>gnl_Ambtr_v1.0_evm_27.model.AmTr_v1.0_scaffold00022.166
MGSFLQSIDGVVEEIMRIHRSLPTRPGLDEVEAAMAIIQNVEKEEHARIDGINRQRKAPDVPDELFFVLQEMQKNLVFFQSKYQKKEALQLIDLERTHALFDDLLQRASKALPSSSMNYSQNSHSNGKHTIATPSVASTSNSSVHSASDGFDSLSKQASVEGSREVYSRDDSFVKKAKPSLYPDGVTLGLDVSRGLRNSSLKPVTASGEDSEKLSLIKLASMFEISSKKGTRDLNLQGKLTEQIEWLPDSLGKLSGLCTLDLSENRIVALPNTIGGLSSLTKLDLHSNRLEELPDSFGDLFCLVDLDLRGNRLRSLPSTFGKLSRLDNLDLSSNQLSSLPSTIGNLISLKILNVETNEIEELPHMIGQCSSLVEIRADFNHLKAVPEAVGRLESLEVLTLHYNKIKSLPTTMASLLKLKELDVSFNELESVPESLCLATNLVKLNVGRNFADLQALPRSIGNLEMLEELDISNNQIRVLPDSFAKLSNLQVLHAEETPLEVPPRHVAEMGAQAVVQYMAEYVAKRDSKTQTVKQKKSWAQFCFFSRPNKRKHYGMDYVKA
>gnl_Ambtr_v1.0_evm_27.model.AmTr_v1.0_scaffold00149.53
MGKPSESNSSGFVETVDEIMRIYRSLPRRPSLDEVEAAMGIIRTVENEESLKIEAISNQKKPPDVPEELFILLQEFQNNSVLLQSEEQKKEAVFVLSLEKKFEVFDGLLQRVNKLVNGDESIASVFRSEEVFHGVTDSVASSLEISKIGKKIFSLGESKSSESEAPKGVVKDSSLKSTVSSDLEKLGLMKVASLIEICAKDGAKDINLQGKLMDQIEWLPLSIGKLSETLSLNLAENRIMALPTTISGLKSLMKLDLHSNQLINLPACFGELFNLTDLDLHSNQLKSLPPTFGNLTNLVNLDLSSNKFSYLPESMGKLTSLKTLDIETNELEEFPYTIGHCTSLVQLRANFNQLKALPEAIGKLENLEVLTLHYNRIKGLPTTVASLSSLKELDVSFNEIESVPESLCFATSLVKLNLGKNFADLRALPKSIGNLEMLEELDISDNQIRVLPDSFRLLSKLRVLYTDETPLEVPPIQVAKLGAQAVVRYMAELHEKKDMKLKTPKRTDFWVWFCILFCSPRRNNGDKDSGKV
>gnl_Aquco_v3.1_Aqcoe6G164000.1
MGSFLQTVDGIVEEIMKIHKSLPTRPGLEEIEAARAIIQNVEKEEQYQLENISKQKKGIEVPEELFYVLQEMQKNLVFFQSKEEKREAIKLLDLENIHALFDEYVQRASKCLPSGSNSDRGSNSKRSYSTVQSSFSPSVVTTSMDTSGGPSSSGFYSQKETRRSTTELYSRDDSYVKKAKASLYVDGIGVDSSRPKIADTSLRPATFSSQESEKLSLIKLASLIETSLKKGTKELNLQNKLMDQIQWLPDSIGKLSGLVTLDLSENRIATLPTTIGNLFSLTKLELHSNKIAELPDTIGNLLSLIYLDIRGNYLTSLPVTIGKLSCLQELDLSSNKLVVLPESIGNLINLKKLIVETNEIEEIPHTIGNCSSLIELRADYNRLKALPEAIGRLESLEILTVRYNNIKQLPTTMASLSNLKEINVSFNELESVPESLCLATSLVKMNVSNNFADLRSLPRSIGNLEMLEELDISNNQIRVLPDSFRLLTQLRVLYAQENPLEVPPRYIAEQGAQAVVQYMTELVSKRDIPSKPVRRRKSWARLCFFTKTSKSEHNGYQSVKV
>gnl_Aquco_v3.1_Aqcoe3G228700.1
MAVKPSQNPPSAYVETVEEIMRIYRSLPPRPTIDEVEAAKTVLETVNNEEQLKLDEILNKQKPQDVPEELFNVSQQVKKYMVMLQSHEQRREALHLADLDKLYDHLGELIQKASFLVFGDNNDHTHHQKQVDLSSTDSENERKSFFINNDESLIKKKNIDDGDGVKLVASRSLNQSNSTRVSLLSSGSKDEEKYSLMKVAGIIEASAKSGAGVLDLQGKLMDQIEWLPLSIGKLSGITELNISENRIMALPATIGSLKALKKFDAHSNQLINLPDSFVELVNLTDLDLRSNQLKSLPASFENLANLLNLDLSSNNFTLLPETVGSLTSLKTLNVETNKLQELPYTIGSCSALEELILDFNLLRALPEALGKLDRLQVLKMHYNKIQRLPTTSGNLVSLRELDVSFNELDLVPESLCSATSLVKLNISSNFADLTALPMSIGDLQMLEELDISNNQIRYLPESFRMLSNLRIFRADETPLQFPPREVIKLGAQAVIQYMAGLLAVKDVEVKPSEEKSFCFWFCSLFWPWRKNSTQAGSV
>gnl_Arath_TAIR10_AT2G17440.1
MDSKEMVVEEIMRIHRSLPLRPEIDDVETATSLIQNVEKEDRNRLEAIDKLVKTSSSEVPLELFNVFKEMKKSLVRFQSTEQTREATKILDLESVHVVFDELIQRASFCIASPNSTTALPRSVPVPAPVVSSDEIPFKSKEIISRDDTFVKKAKSSFYSDGLLAPSKPQVLDSTLHQAKNVAGNDGEKLSLIKLASLIEVSAKKATQELNLQHRLMDQLEWLPDSLGKLSSLVRLDLSENCIMVLPATIGGLISLTRLDLHSNRIGQLPESIGDLLNLVNLNLSGNQLSSLPSSFNRLIHLEELDLSSNSLSILPESIGSLVSLKKLDVETNNIEEIPHSISGCSSMEELRADYNRLKALPEAVGKLSTLEILTVRYNNIRQLPTTMSSMANLKELDVSFNELESVPESLCYAKTLVKLNIGNNFANLRSLPGLIGNLEKLEELDMSNNQIRFLPYSFKTLSNLRVLQTEQNPLEELPRDITEKGAQAVVQYMNDLVEARNTKSQRTKPKKSWVNSICFFCKSSTN
>gnl_Arath_TAIR10_AT4G35470.1
MDLMQMDKRLDSTEQVVEEIMRIHRSLPARPGIDEVEAAKGLIDNVEKEDQACLEAIARQRKSSEVPGELFMVLQEMKKGYVQFRSKEQIREALKLLDLESVHSLFDDFIQRASNCIASPSSNGSVSSRPPLPPATTTAARSDSQSSLNFSERAPVRPKDMVSRDDSFVTKSKPSSLYSDGFAAPPRRPQILDSTLTTGNDGEKLSLIKLASLIEVSAKKATQEINLQNKLTEQLEWLPDSLGKLSSLTSLDLSENHIVVLPNTIGGLSSLTKLDLHSNRIGQLPESIGELLNLVYLNLGSNQLSSLPSAFSRLVRLEELDLSCNNLPILPESIGSLVSLKKLDVETNDIEEIPYSIGGCSSLIELRADYNKLKALPEAIGKITTLEILSVRYNNIRQLPTTMSSLASLKELDVSFNELESVPESLCFATTLVKLNIGNNFADMVSLPRSIGNLEMLEELDISNNQIRVLPDSFKMLTKLRVFRAQENPLHIPPRDIAEKGPQAVVQYMNDLVETRNAKSLMVKPKKSWVQMCFFSKSNKRKQSSMEIV
>gnl_Betvu_v1.2_Bv5_106210_ascn.t1
MEKLMNSGDPDEKIGQKREISNGTLMNLVEKDNLERNSVDHDSFTTQLSAVGSSKKMSLMEVATLFEKYAKSGASVLDLQGKLMPEVEWLPLSLVKLSNLTEMNISKNEIMALPSNIGELKTLRKFIIHSNQLINLPGSIGEITSLTEFDLHGNRLKSLPPSFEKLVNLVQLDLSSNLFNQLPDSICNLSSLEKLNLETNELEELPCAIGSCTSLVVLQVDFNRLKFLPETIGDLENMVLLTLRYNRVTSLPESMSNLQNLEELNLSFNELKSIPECLCSLKCLKKLNIGNNFVDLTSLPSSIGNLVILEELDISYDQIRVLPDSVRFLSKLKVFFADETPLEIPPSDITKLGAQAVVEYMAELVDKRDRFPNQIMKKRRGLWSCILSCFCLDELLPMEETKDA
>gnl_Betvu_v1.2_Bv5_106210_ascn.t2
MEKLMNSGDPDEKIGQKREISNGTLMNLVEKDNLERNSVDHDSFTTQLSAGSSKKMSLMEVATLFEKYAKSGASVLDLQGKLMPEVEWLPLSLVKLSNLTEMNISKNEIMALPSNIGELKTLRKFIIHSNQLINLPGSIGEITSLTEFDLHGNRLKSLPPSFEKLVNLVQLDLSSNLFNQLPDSICNLSSLEKLNLETNELEELPCAIGSCTSLVVLQVDFNRLKFLPETIGDLENMVLLTLRYNRVTSLPESMSNLQNLEELNLSFNELKSIPECLCSLKCLKKLNIGNNFVDLTSLPSSIGNLVILEELDISYDQIRVLPDSVRFLSKLKVFFADETPLEIPPSDITKLGAQAVVEYMAELVDKRDRFPNQIMKKRRGLWSCILSCFCLDELLPMEETKDA
>gnl_Betvu_v1.2_Bv6_136080_qxdm.t1
MDNFTTAAAKTVDGMVEQIMHMHKALPARPDIEEVEAAKTLIQNIEREDQLKLEAISKQTKGKFVPEELFFIYQEMQKALFHFQSKEQKREAMKLLDLENAHNVFDELIQRASQCVLPNSDSGVSSSSVNKKDLSVGGVSGVSSVLKSRDLETTSVASTSSFYNLEKREKEGGKKSELFTRDDTYVNKSQPISSSSVFHVDGFKTSAPASQLFDSTNLKTSNYSGQDGEKLSLIKLASLIEVSAKKGTKELNLQNKLLDQVEWLPDSIGKLSGLVTLDLSENRVVALPVTIGGLSSLSKLDLHSNRIAELPEAIGDLLNLVYLDLRGNFLAKLPPSVGKLFRLEELDLSSNRLTSLPDTIGSLVSLKKLNAETNDLDELPHTIGLCSSLEEITVAYNRIRALPEAVGKIESLEVLSVRYNNIRQLPTTMSSLNRLKELDVSFNELEAVPESLCFATSLVKLNVSNNFADLRYLPRSIGNLEMLEVLDISNNQIRNLPESFRLLTRLRVLHTDQNPLELPPRNIAEKGAQAVVQYMADLFANKDVKVQPTKQKKSWAQICFFSRSNKRKRGGVDYVKT
>gnl_Carpa_v0.4_evm.model.supercontig_6.352
MQKNLVYFQSKEQKREALKLLDLENVHALFDDFIQRASKCLPSSSSSASSTPKPVAYSNGSAPTFSKTKTPPSAINNTSSSLNSTATATTTSSTLNFSEKVKTKELFTRDDSYVKPKSSFNTDRTGFPSTPQIFDSTLKTGSLGQDGEKLSLIKLASLIEVSSKKGTRDLNLQNKLMDQIEWLPDSIGKLSSLITLDLSENRILALPDSIGSLSSLVKLDLHSNRISELPESIGNLLSLVYLDLRGNQLSSLPHTFGRLVRLEELDLSSNNLSLIPETIGSLISLKKLNVETNDIEEIPHTIGQCSSLKELRADYNRLKALPEAVGKIESLEVLSVRYNNIKQLPTTMSSLSNLRELDVSFNELESVPESLCFATTLVKMNIGNNFADLQFLPRSIGNLEMLEELDISNNQIRVLPDSFRMLTRLCVLRVEENPLEVPPRHIAEMGAQAVVQYMAELVEKRNVKLLPSKKKKSWAQMCFFSRSNKRKRSSMDYVKS
>gnl_Elagu_v2.0_p5_sc00002.V1.gene353
MGNLHKRIPPAVVEAMEEIVRVYRSLPPRPSVEEVEAAVAVIKSSIAEEELRIEEVGRMERAHDLPEVLFLVLQEVKKSLVQLQSHEQRRESLYVLELDKRFQVFDELIQRASKLVSSEESDGGAEDERKRASFGVVVPKIDKALIKEDEDEKKGELDGPKGLVNVPSVSPLKSEVASLIEFTAKHGTEVLNLRDKLMDRVEWLPLSLGKLKDITELDLSENRIMALPSTIGSLRFLTKLDIHSNQVINLPDSFGELSSLVDLDLHANQLKSLPALFGNLTSLANLDLSSNRLSVLPETFGNLTKLRRLNVETNELEELPYTIGSCTSLVELRLDFNQLKALPEAIGKLECLEVLTLHYNRIKGLPTTMASLCRLKELAVSFNELESIPESLCFLAGLVKLDVGRNFADLRTLPRSIGNLQMLQELDIGNNQIRILPESFQFLSKLRVFHADETPLEVPPREVVKLGAQGPQLMKLPAKYGLVAYPHLVWA
>gnl_Elagu_v2.0_p5_sc00037.V1.gene508
MGPLQSIDGVVEEIMRIHRSLPPRPGIDEVDAAMALVRNVDKEEQARIDTISKQKKGFEIPEELFFVLQEMQKNLVYFQGKEQKREALKLLDLENTHVLFDDLIQRASKCLPSSSNGLAPSISANPAKATAASSKTSFDTNTTASAVVHSEKRVGRSFEGLSRDDSCLKKAKSTMYAEGFGGGDPRVLQRLLQNPTTRPEATFGESGTLIS
>gnl_Elagu_v2.0_p5_sc00037.V1.gene509
MYSVGEDSEKLSLIKLASLIEVSAKKGTRDLNLQNKLMDQIDWLPDSIGKLSGLVTLDLSENRIVVLPATVGALSSLKRLDLHSNRIAELPNSIGDLYSLLYLDLRGNQLMSLPSTIGKLVQLEELDLSSNQLSSLPDAIGNLVRLKKLIIETNDIEELPHTIGHCVSLVELRADYNRLKGLPEAVGRLESLEILSVRYNNIKSLPTTMASLSKLKELDVSFNELESVPESLCLATTLVKLNIGNNFADLQSLPRSIGNLEMLEELDISNNQIRVLPDSFGMLSQLRVLHAEENPLELPPRHIAEMGAQAVVQYMAEHVAKKDVKLRPVKSKKSWTQFCFLSRPNRRKHDGLDSNHTGEELHG
>gnl_Elagu_v2.0_p5_sc00131.V1.gene16
MGPSGQSIDGVVEEIMRIHRSLPSRPGIDDVEAAMALVRNVDKEEQARIDAISKQKKGFEIPEELFFVLQEMQKNLAYFQGKEQKREALKLLDLENIHFLFDELIQRASKCVPSSSKASAPSISAGTAKVTAASSRTSFATNTTVSSVVHSAKGVGRSLEGVSMDDSYLKKAKSTMYADEFGSGDSHVSRGLLLNPTARPQATSAEDSEKLSLIKLASLIEVSAKKGTRDLNLQNKLMDQIDWLPDSIWKLSGLVTLDLSENRIILLPATIGALSSLEKLDLQSNRIAELPDSIGELYSLLYLDLKGNQLMSLPSTIGKLVHLEELDLSSNQLSLLPDAIGNLVRLKKLNIETNDIEELPHTIGHCVSLVELRADYNRLKGLPEAVGRMESLEILSVRYNNIKGLPTTMASLSKLKEVDVSFNELESVPESLCLATTLVKLNIGNNFADFQSLPRSIGNLEMLEELDISNNQIRVLPDSFGMLSQLHVLHAEENPLALPPRHIAEMGAQAVVQYMAEHVAKKDVKLQPVKSKKSWAKFRFPFKSLQKKHDGLDFLNPETLNAIIYDLDWCQCCLTVLDRLIFQSAGRQLYQTVDLLYSAIGKVHHGRQIRASCLFCLVLDHETKRNCGPP
>gnl_Eucgr_v2.0_Eucgr.D02185.1
MAVLTKQDPPPPPPALADSIDEITRIYRSLPPRPAIEEVEAAASVLETVDSEEKARLEEISRQELPKDVPAEVCSVLKEVKRTMVLFQSHEQKKEARHVIEVDGMFQKFAELIQRASELVSGGGGGDDRRDVRFEDPVERIVREGEIMEQNLACGEVDDETEKESLRKLVKSASAKATISTVKVDSEKLSLMKVAALIENSAKTGAEALDLRGKLMDQIEWLPMSLGKLSEVTELDISENRIMALPPSIGDLRALRKLSMSSNQLINLPESFGELINLQDLDLQANRLRSLPASFGNLSSLVNLDLSSNEMTRLPNSFGNLESLQKLNVETNELEELPYTIGSCSLLVELRLDFNQLKALPEAIGKIKSLEVLTLHYNRIKGLPTTISNLSNLRELDVSFNELEFVPDTLSFVMSLEKLKVGNNFADLRSLPRSIGNLEMLEELDISNNQIRELPDSFRFLSRLRVLRADQTPLELPPREVARLGAQAVVQYMADHVAKRDSKSEPIKKKRRWFWFRFWFCSSA
>gnl_Eucgr_v2.0_Eucgr.I02205.1
METPSLGSVDEVVAEIMGIHRSLPARPSIDEVEAAKTLIRNVEKEDQARLDAIARQTKSLDVPEELFMMLQEMQRNLVHYQGKEQKREAVKLLDLENVHALFDEYIQRASDCLNPGSYSNGSALTVSSRGGPSAAAAAAAASASVLPRKPSAGTSSGFYYSEKEPAKSGDLFTRDDSYVKKAKSSFYVDGLGGLPSPQIQDSTLKAGSALGQDGDKLSLIKLASLIEVSAKKGTRELNLQDKLMDQIQWLPDSIGKLSSLVSIDLSQNRLQALPATIGGLSSLTKLDLHANRIADLPESIGDLLNLVFLDLSANQLTFLPATLSRLVRLQELNLSSNSLSALPESIGSLASLKILNVETNDIEELPHTIGQCSSLKELLADYNRLKALPEAAGKIPTLEVLSVRYNNIRQLPTTMSSLSNLKELNVSFNELESVPESLCFATTLVKLNIGNNFAVLRSLPRSIGNLEMLEELDISNNQIRVLPDSFRMLTRLRVLRVEENPLEVPPRHIAEKGAQAVVQYMEELVEKRSQPQPVKQKKGWAQMCFFSRSNKRKRGGADYVKT
>gnl_Manes_v6.1_Manes.02G116100.1
MDTTSSVRSIDQAIEEIMRIHRSLPTRPGIDEVEAAKTLILNVDKEDQARLESISRQTKSPDVPQELFTILQEMQKNLVYFQSKEQKREAMKLLDLESVHALFDEFIQRASKCLHSTSTLSSSSSSNGSASTVSCSGFSRATAPTSVNKSSITAPSNLYYSEKNPARPAEFFTRDDSYVKKAKSSFYSDGTGVSSMPHIVDSTLKTTVTTTGQDGDKLSLIKLASLIEVSAKKNTRDLNLQNKLMDQIEWLPDSIGKLSTLVSLDLSENRIVALPATIGGLSSLTKLDLHSNRIAELPESIGDLLSLVFLDLRANQLSSLPATFGRLVRLQELDLSSNRLSLLPESIGSLISLKKLNVETNDIEELPHTIGRCSSLRELYADYNRLKALPEAVGKIETLEVLSVRYNNIKQLPTTMSSLSNLKELDVSFNELESVPESLCFATSLVKMNIGNNFADLQSLPRSIGNLENLEELDISNNQIRALPDSFRMLTRLRVLRVEENPLEVPPRHIAEKGAQAVVQYMVELVEKRDVKTQVMKQKKSWAQICFFSRSNKRKRNGMDYVKA
>gnl_Manes_v6.1_Manes.15G169300.1
MAVKPSNQDPSPAFVETVEEIMKLYRSLPSRPSIEEVEAAMSVIETVNGEDQRRLEEISKQECPRDVPEELFLVLQQVRRNMVVFESNEQRKEALHMVEIDKMFGTFDGLIQRASLLVSGDTQKEKVVDFSDPVEKIERESLVNVENLINRIEDGELEKDDSKDLIKSASTKAPIFSGDGELEKLSLLKFATIIENSAKSEAVVLDLKGKLMDQVEWLPSSIGKLSFVTELNLSENRIMALPTTFGSLKALTKLDIHSNQLINLPDSFGELISLIDLDLHANRLKSLPSSFRNLKNLINLDLSSNQFTHLPETIGDLTSLRILNVETNDLEEIPYTIGNCLSLVELRLDFNQLKALPEAIGKVESLEILTLHYNRIRGLPTTMGNLANLRELDVSFNELESIPENLCFAVSLRKLNVGKNFADLRDLPRSIGNLEMLEELDISDDQIRVLPDSFRFLSKLRIFRADETPLEVPPRQVAKLGAQAVVQFMADLVANRDTKSQPSKKKKGFWHKLCLSFWPFRRNSQ
>gnl_Manes_v6.1_Manes.01G157200.1
MDTASCIRSTDQAVEEIMRIHRSLPTRPGMDEVEAARALIINVDKEEQARIESISRQTKSLDVPEEFFTILQEMQKNLVYFQSKEQKREALKLLDLENVHSLFDEYIQRASKCLPSSSSSPSSSSSSNYANGSASTVSSSGFSRVSAPISVDKSSITASSNLYYSDQNPVRTTELFTRDDSYVKKTKSSFYSDGIGVPSMPQIVDSTLKITLNTPGQDGDKLSLIKLASLIEVSAKKGTRDLNLQNKLMDQIEWVPDSIGKLSNLVSLDLSENRIVALPSTIGGLSSLTKLDLHSNRIAQLPESIGDLLSLVFLDLRANQLSSLPATFSRLVRLEELDLSSNQLSLLPESIGSLISLKTLNVETNNIEEIPHTIGRCSSLRELRADYNRLKALPEAVGKIETLEVLSVRYNNIKQLPTTMSSLLNLKELDVSFNELESVPESLCFATSLIKINVGNNFADLQSLPRSIGNLENLEELDISNNQIRVLPDSFRMLTRLRILRVEENPLEVPPRHIAEKGAQAVVQYMAEIVERRNVKTQPIKQKKSWAQICCFSRSNKRKHNDMGVMDYVKA
>gnl_Medtr_Mt4.0v1_Medtr8g072950.1
MDLSSPSSPSLSRSTEDAVEEIMKTHRSLPARPRTEEVEAALTVVENADKEESSGLEVFSSSSSSRKSKGSSSMSEELLTILQEMRKSIVSFECKEKKRDALKLLELEKVHVLFDDFILKASNCISSSNKSRDAASSSSSKNFVSSSSLFDKEGVEIKEKKGSKLALFTKDDSYLVNNKAMSTFKFNTDAYAIGHKLSSKPSIVDNSSMKHASTSGEDNGGENKLSLIKLANLIEISAKKGTCELNLQNKLKDQVDWLPDSLGKLSTLLTLDLSQNRIITLPFTIGNLSSLTYLDLHSNQITQLPDSIENLINLTHLNVSANMLSSLPHSLSKLARLEKLNLNSNQLSLLPDSIGSLVNLKILNIETNDIEEIPHSIGHCCSLKELCADYNRLKALPEAVGQIRSLEILSVRYNNIKQLPTTMSNLINLKELDVSFNELEFVPESLCFATKIVKMNVGNNFADMRSLPRSIGNLEMLEELDISNNQIHALPYSFRMLTRLQVLRVEENPLEVPPRHVVEKGAQAVVHYMAELVEKGDVKSQPLIKQKKSWTDQICFFSKSNTRKRGGVDYIKA
>gnl_Medtr_Mt4.0v1_Medtr5g024780.2
MECWNSVDGVVEEIMRIHRSLPVRPGIDEVEAAKGLILNVEKEDQLRFDSIGRQSKGNDVPDELFMILQEMQKNYVCFQSNEQKREALKLLDLENVHSLFDELIQRASDCVSNPSGGSTGSNSRKIGYSNGSNGSASTVSTNFSKNLASSSGSGSRSGFDKQVPSSAGSSSLVRVEKDVSAKGSELFTRDDSYVSKSKSTLYHNGFGIEPNFSSKPQIMDSSLKSTASAGQDGDKLSLIKLASIIEVSAKKGTRDLKLQGKLMDQVDWLPDSIGKLSSLVTLDLSENRIVAIPSTIGGLSSLTKLDLHSNRITEIPDSVGNLLSLVHLYLRGNSLTTLPASVSRLIRLEELDVSSNLITVLPDSIGSLVSLKVLNVETNDIEEIPYSIGNCSSLRELHADYNKLKALPEALGKIESLEILSVRYNNIKQLPTTMSTLINLKELNVSFNELESIPESLCFATSLVKMNIGNNFADMRHLPRSIGNLELLEEMDISNNQIRVLPDSFRMLTNLRVLRVEENPLEVPPREIAEKGAQAVVQYMAEFVEKRDKKDVKPQPLKQKKSWANICFFSRNNKRKRDGADYVKA
>gnl_Medtr_Mt4.0v1_Medtr4g098530.1
MATTPYPQPPSRAFLDTIQEITQIYSSLPPRPSIEEIEAATSTLDTLNNVEQTKLQEINTMVLFQSHQQRKEALHLLQLDKMFQTFGDLIQRASELVSPDEDRKIKKLPTLYEDVVNYEKEEEEEPQKSQDFEGEKGSLVHKPFLLTGDGSIEKLSLMKVATVIENCANNKDTVLELRGKLVDQMEWLPLSIGKLSDVTQIDLSENRIMALPTTIVGLKALTKLDLHSNQLINLPNSFGELINLIELDLHANKLKSLPDTFGKLTNLIDLDLSTNDFTHLHESIGSLISLKRLNVETNKLEELPFTIGNCTSLTVMKLDFNELKALPEAIGKLECLEILTVHYNRIKMLPTTIGNLSNLKELDVSFNELEFVPENFCFAVSLKKLNLGKNFADLRALPRSIGNLEMLEELDISGDQIKALPDSFRFLSKLRVFRADETPLEVPPKEVVKLGAQEVVQYMADYVYKRDAKLLPLKKKRKGFWSWFCSIFCPQQE
>gnl_Mimgu_v2.0_Migut.J01299.1
MASPATENPPPTYTDTVEEITRIYKQLPPRPSIEEVEAAISVLQTVETEQNLQLDEISKQQTPPDVPPELFSVLQEVKRTMVSFRSHDQRKEAAQLVETDRIFQVFDGLIQKASSLVSGKPLSEIVPVDCDVGTEIVISEKKSEDCAKIGADLKGVGPASSSSKLVGSTSGVKDEEKLNLMKVAALIESSAKTGATILDLRGKLMDKVEWLPLSLGKLTTLSELYLSENRIMALPPSIGSLITLTKLDIRSNQIINLPPSFGELQNLTDLDLSANLLKSLPESFANLINLINLDLSTNRFSKLPSAVGYLISLQRLNVETNNLEELFNGIGFCSSLLELRLDFNQLKNLPESIGKLECLEILTLHYNRVKKLPSPIGNLLKLRELDVSFNELEIIPETLCSAVNLVKLNLGKNFADLRMLPQSIGNLVMLEDLDISYNQIKNLPDSFGSLSKLRHFRADQTPLEVPPKEITKLGAQDVVKYMVDFVAEEGKFRLAKRKKGFCSYICPLLCFGIGNE
>gnl_Mimgu_v2.0_Migut.H02214.1
MDSSAMTTDGVVEEIMRLHRSLPPRPGIEEVEAADTLIRNVEREDQLRLDAISKQRKGKDVPEELFKILQEIQRTMIYFQSKEQKSEALKLLDLESVHLVFDDLIQRAPKCLPGYSGPDDYPEPIKPSYPSSNNNSLSSTMNTMATTAPLNSSSFYTEKKENSKAKDVFYAKDDSYVKKTKAAFNVDGMGFGVRSVDFSTAPQIVDPTLKPVLASGQDGEKVSLIKLASLIEVSAKKGTQKLNLQGKLSDQIEWLPDSIGKLSSLLTLDLSENRIAVLPETIGGLSSLQTLDLHANKIIELPESIGNMLNLLHLDLRGNQLKSLPPTIARLVRLEELDLSSNGLSVLPETIGSLVNLKKLNVETNDIEEIPHAIGRCTSLVELRADYNRLKALPEAVGKLGCLEILTVRYNNIKQLPTTMASLSSLKELDISFNELESVPESLCFATTLVKINISNNFADLRSLPRSIGNLEMLEELDMSNNQIRILPESFRMLTQLRVLKVEGNPLEVPPRTVIEKGPQEIVQYMANLAAQKDVKTQTVKQKKSWAQICFFSKSNKRKRSGGLC
>gnl_Musac_v1_GSMUA_Achr4T21530_001
MGKSSKPKPPGVLEAVEEIMRVYRSLPPRPSIEEVVAAVAVIRSADNEEEMRIEEIGKMQKPPDVPDELFYVLQEVRKNLVLLQAQEQRREAMYVVELDKRFQVFDELVQRASKLVSSEEGEGGGEEEEEEFKARYDVMVRRTGRSLSSVMEEKDEKKGEMDVSNGQVFSSLKSEVPSEKLSLIQVASLIETSAKNEFGVLDLQGKLMDQIEWLPVSLGKLQDITELNLSENRIMALPPSVGGLRSLTKLDVHSNQLINLPDSFGELCNLVDLDLHANRLKSLPPSFGNLTSLVNLDLSSNQLSALPDTLGNLTNLRRLNVETNELEELPYTIGSCTALVELRLDFNHLKALPEAVGKLECLEVITLHYNRVKSLPTTMASLSKLKELDVSFNELEAIPESLCFATSLVKLNVGRNFADLTALPRSIGNLEMLEELDISSNQIRVLPDSFQLLTKLRVFNADETPLEVPPRHVLKLGAQAVVQYMADLVSARTRSVERAGAAGRKGCWFRLCSLFRPRRKKEMTGLVPVKA
>gnl_Musac_v1_GSMUA_Achr4T19230_001
MGTPSKPRPPGVVEAVEEIMRIYRSLPPRPSIEEVEAAMAVIRTADSEEEARIAEIGKIQKPPDVPEELFLVLQEVRNNLILLQGQEQRREAMTVVELDKRFQVFDELIQRASELVSSEEGGGVCEEKEFKADFNVEVPRIGRSLSLVKEETDEKGEQDVSHVLVHSSSKSQVPSANGDTKKLSLIQVASLIETSAKKGIGILDLQGKLMDQIEWLPNSLGKLQDVVELNLSENRIMALPTSIGSLRSLKKLDIHSNQLINLPDSFGELSNLVDLDLHANRLKSLPSTFGNLTSLANLDLSSNQLSVLPETIGNLTNLRSLNVETNELEELPYTIGSCTALVELRLDFNHLKALPEAVGKLECLEILILHYNRVKSLPTTMASLSKLKELDVSFNELESIPESLCFATSLVKLDVGRNFADLTALPRSIGNLEMLEELDISSNQIRTLPDSFRLLSKLRVFNADETPLEVPPRHVVKLGAQAVVQYMADLVSGRTANVEQARRPRGFWFWLCSLCTTSEEE
>gnl_Musac_v1_GSMUA_Achr8T25490_001
MASSLHSVDSLVEEIMRLHRSLPPRPGIDEVEAAMALVRNVDKEEQTRIDAIQNQNKGFEVPEELFFVLQEMQKNVVCHQSKEQKREALKLLDLENVHILFDKLIQRASSCLPSSSSGLAPSIPMNSEKVSTANSKTPTGYSSSPTSVFHSEKEAGRSSDRVTRDDSFLKMPKSHIDGIGTKSHLSGGMIPNQTTRKEVISGEEGGKLSLIKLASLIEVSAKKGTRELNLQNKLMDQIDWLPDSIGKLSGLVTLDLSENRIVALPATIGSLFSLTRLDLHSNRISQVPDSIGDLCSLLFLDLRGNNLTSLPSIFGKLVHLEELDLSSNQLSSLPDAIGNLIRLKKLNAETNDIEELPHTIGHCVALAELRADYNRLKGLPEAVGRLESLEILSVRYNNIKGLPTTMASLSKLKELDVSFNELESIPESLCLATTLIKLNVGNNFADLQSLPRSIGNLELLEELDISNNQIRVLPDSFGMLSQLRVLHAEENPLEVPPRHIAEMGAQAVVQYVAEYVTKKDVKVQPEKSKPCWVQYCFFCRPNKRKHDGFSYVN
>gnl_Musac_v1_GSMUA_Achr5T23850_001
MGPSLHSVDSVVEEIMRLHRSLPARPGIDEVEAAMALVHNVDKEEQGRIDAILNQNKASEVPEELFFVLQEMQKNLVYYQSKEQKREALKLLDLENIHVLFDELIQRASGCLPSSSNASSLSVPTPSVTDSKVNSKTPTSYSTSVSSAFYSEKEVGRSTDWVSKDDSFLKKPRSHVDGISSNTHLSRGLVPNSTTRQEVTSGEESGKLNLIKLASLIEVSAKKGTRDLNLQNKLMDQIDWLPDSIGKLSSLITLDLSENRIVVLPTTMGALSSLTKLDLHSNRIAQLPDSIGDLHRLLFLDLRGNQLTSLPSTFCKLVHLEELDLSSNQISSLPDAIGSLVRLKKLNVETNDIEELPHSIGNCVVLAELRADYNRLKGLPEAVGRLESLEVLSVRYNNIKGLPTTMASLSKLKELDVSFNELESIPESLCLATSLIKLNIGNNFADLQSLPRSIGNLELLEELDISNNQIRVLPDSFGMLSQLRVLRAEENPLEMPPRHITEMGAQAVVQYMAEYIAKRDIKVLPLKSKMSWAQFCFFSRPNKRKHDGSDL
>gnl_Nelnu_v1.0_NNU_015678-RA
MAVIPKQNPSPAVVETVDEIMRIFRSLPPRPTLDEVEAAMSVLRTVNSEEQMRLDEISQEDKPPDVPEELFAVLQESKRTMVLLQSHEQKREAIYLTDLEKKFQTFDQLIQRASELVSGDTQNQKKADLTFLVSKIEGKNVVAISDESVIKIKKDEGAESKTKSDVAKGLFRSYSSKAGLSSGEGGTEKLSLMKVAGLIETSSKSGAGVLDLQGKLMDQIEWLPASIGKLNDVTELNLSENRIMALPSTIGSLKALMKLDVHANQLISLPDSFGDLINLTDLDLQGNRLKSLPASFGNLTNLINLDLSSNQFTILPDAVGNLTGLKRLNVETNELEELPYTIGSCSSLVELRLDFNRLKALPEAIGKLENLEILTLHYNRIKGLPTTMGNLSELKELDVSFNELESIPENLCFATNLVKLNVGRNFADLTALPRSIGNLEMLEELDISNNQIRILPESFRFLSKLKVFYADETPLEVPPRKVTKLGAQAVVQYMVDLVTEKDVKPQPLKKKKGTWFSFCFLSRPYQKNLTKSGKARKA
>gnl_Nelnu_v1.0_NNU_016012-RA
MGSSLQSVDEVVEEIMRIHRSLPTRPGLDEVEAAKDLIRNVEKEEQMRLDAISKQRKSPEVPEELFFVLQEMQKSLVYFQGKEQKGEAMKLLDLETVHILFDGFIQRASKCLTSPSNSSQVEYSNGSTSAISSNFSTNGLKISVTSVASSGLFSEKESVRSSGLFTRDDNYVKKAKSDFYVDGVGAGVTIQSRPEIVDFSLKPPSNSGQEGEKLSLIKLASLIEVSSKKGTRDLNLQNKLVDQIEWLPESIGKLSSLINLDLSENRIVALPATIRGLSSLAKLDLHSNRISELPESIGDLFSLVYLDLRGNQLTSLPFTFGKLARLEELDLSSNRLSWLPDSIGTLVSLKKLNLETNDIEEIPHTIGQCTFLMELRADYNRLKALPEAVGRIASLEILSVRYNNIKQLPTTMASLSNLKELDVSFNELESVPESLCLVTTFVKMNVGNNFADLQSLPRSIGNLEMLEELDISNNQIHVLPDSFGMLSRLRVLHAEENPLEVPPRHIAVVQYMAELVAKRGIKAQQLKQKKSWTQFCLFSRSNKRKHDGVDYVKT
>gnl_Nelnu_v1.0_NNU_013385-RA
MGSTPQSVDEVVEEIMRIHRSLPTRPGIDEVEAAKDLIRNVDKEEQARLDVISKQRKSLEVPEELFFVLQEMQKSLVYFQSKEQKREAMKLLHLENVHVLFDELVQRASKCLPSTTNSNQADYSNGSISTVSSIFSTTTASASVTALDFSASSSVASSDFFSEKESVRSSELFTRDDSYVKKAKPNFFVDGIGVGQAVLSRPKIVDSSLKPVSNSGQEHEKLSLIKLASLIEVSSKKGTRELNLQNKLIDEIEWLPDSIGKLSGLITLDLSENRIVALPTTIRGLSSLTRLDLHSNRISELPESIGDLFCLVYLDLRGNQLTSLPATLGKLARLEELDLSSNRLSWLLESIGTLVSLKKLNVETNDIEEIPHTIGQCLSLVELRADYNRIKALPEALGRIESLEILSFRYNNIKQLPTTMASLSNLKELDLSFNELESVPESLCLATTLVKMNIGNNFADLQSLPRAIGNLEMLEELDISNNQIRVLPDSFGMLSRLRVLHVEENPLEVPPRHIAEMGAQAVVQYMAELVAKRDVKVQPLKQKKSWAQFCFFSRPNKRKHDGLDYVKA
>gnl_Nelnu_v1.0_NNU_019149-RA
MAVAPIQNPSPAVLESIDEIMRIFRSLPPRPTLEEVEAAMSVLRTVNSEEQLRLSEISKEEKPPDVPDELFAVLQEAKKNTVLLQSHEQRKEALYLIDLDKIFQTFDELIQRASELVSGDTQNQKNVDLVVPITKIERDTIAGFTEESLAKKKEDEGTELKKESDVAKGLVRSYSSKAVQPGLASGEEGTEKLSLMKVAGLIETCSNSGALVLDLQGRLMDKIEWLPISIGKLCNVTELNLSENQIMALPNSIGSLKALTKLDVHSNQLINLPVSFGDLVNLTDLDLHGNRLKSLPASFGDLTNLDDLDLSSNQFTLLPDIVGNLTKLKILIVETNELEELPYTIGSCLSLVELRLDFNQLRALPEAIGKLENLEILTLHYNRIKGLPTTVGNLSKLKELDVSFNELELIPESLCFATNLVKLNVGRNFVDLTALPKSIGNLEMLEELDISNNQIRILPESFRFLSKLRVFHADETPLEVSPRQVTKLGAQAVVQYMADLVLKKNVKSQPLKKKSFWFWLCLLFLPREKKPTKSMDTGEA
>gnl_Orysa_v7.0_LOC_Os10g42190.2
MASAAEAVEELTRLYRELPPRPAVEEVEAAEAVLASADAEEAARLDEVAREEASASASSSAAAPGRADGELLAVLREARRNAVRLRALQQRKEAAYVVELERRFKVFDDLIQRASRVVSSSSDAAEAGGGTTGDGYVGVGADSVDLEMELRKKEAAVAAAAAVAEMERGSKGLAALGLESKPISSLRRDVSAGTDMEKLSLIQVASLIESSAKKGITELSLRGKLVDQIEWLPVSLGKLQDVTELDLSENRIMALPSTIGSLRYLTKLDLHSNQLINLPDAFGELSNLIDLDLHANQLKSLPSSFGNLTSLANLDLSSNMLKALPDCLGKLANLRRLIVETNELEELPYTIGSCTSLVELRLDFNQLKALPEAIGKLEKLEILTLHYNRIKGLPTTVGSLSRLRELDVSFNEVEVIPENICFATSLVKLNLSRNFADLRALPKSIGNLEMLEELDISSNQIRVLPDSFRCLSRLRVFHADETPLEFPPREVVKLGAQAVVKYMNDLNAARGTNQKKTDRGSFWTWLFSLFGCCKKNQEVGLPV
>gnl_Orysa_v7.0_LOC_Os08g40090.1
MGAVGVEAGVFDTVDGLVGEVMRLHRSLPARPAVEEVEAAEALAAAADREERARADAVARLRRSPAVPDELLCVAQEMHRALAGFQCREQKRDAARLLELEALHTLFDDLIQRASQCLPSTSTRAAPRIAAPAAATTTTSTAAAGSSSSSAVGNAERHASSGTNGFTASRVAGTSTSTGRVSMDDSYVRKAKAAMWDGGAAATNSHLPRGPVEANSVAVRADGNYGDDNEKLSLIKLASMIEVSAKKGARDLNLQGKLMAQIEWLPDSIGKLTGLVTLDISENRLLALPDAIGKLFSLAKLDIHANRISQLPESIGDLRSLIYLNMRGNQLSSLPSSIGRLLNLEELDVGSNGLSSLPDSIGSLTRLKKLIVETNDLDELPYTIGHCVSLVELQAGYNHLKALPEAVGKLEPLEILSVRYNNLRSLPTTMASLTKLKEVDVSFNELESIPENFCFATSLIKLNVGNNFADLQYLPRSIGNLEMLEELDMSNNQIRVLPDSFGNLKHLRVLRAEENPLQVPPRDIALKGAQAVVQYMSDASKRTTKSEPMKPKKTWVHFCFFSRPNKRKHDRIDNAT
>gnl_Phavu_v2.1_Phvul.003G229900.1
MATMLQSEKDPPQPPSRGFLDTVEEITTIYRSLPPRPSIEEVEAATSTVDTLNNEEQTKLHEISTQQPPHDVPEDLFSVLQQLKKTMVLFHTHQHRREALQLLELEKMFQTFGDLIQRASELVSGDTQKQKLPTLPEELVVITDPSETVVKEEEESQKNHFQVIQPSLSKGNGSIEKFSLMKVATIIESYAGSGATTLELRGKLVDQMEWLPVSIGKLSDVTEMDLSENKIMALPTTIVGLKALTKLDLHSNQLINLPHSFGELINLVDLDLHANRLKSLPVTFGNLTNLIDLDLSSNGFTNLPETIGNLNSLKRLNVETNELEELPHTIGNCSFLSALRLDFNQLKGLPEAIGKLEWLEILTFKYNRVKRLPSTVGNLWNLKELDISFNELEFVPENLCFATNLKKLNLGKNFADLRALPTSIGNLEMLEELDISDNQIKSLPESFRFLSKLRVFRADDTPLEVPPRELVKLDAQEVVHYMADFVTKRDTKLVPSKKKKKGFWFWFRSLFCSKLE
>gnl_Phavu_v2.1_Phvul.002G118400.1
MECWTSVDGVVEEIMRIHRSLPPRPAIEEVEVARGLIVNVEKEDQGRLDSIARQSKGVDVPEELFMVLQEMQRNVVYYQSKEQKREALKLLDLDNVHSLFDELIQRASKCVASPSAPASRKTTYSNGPASSVSMNSVSASVSVGGFDKPPLPPASAAAAAATTSRMFHADKERSELVTRDDSYVKKVKSSFYSNGYGVEPTIPSKASILNPSLKPTASEGKDGDKLSLIKLASLIEVSAKKGTRDLKLQNKLADQVDWLPDSIGKLSSLVTLDLSENRIMALPATIGGLSSLTRLDLHSNRISELPDSVGNLLSLVYLDLRGNHLTLLPASFTRLIRLEELDLSSNQISALPDSLGSLVRLKVLNVETNDVEELPHSVGNCSSLRELRLDYNRLKALPEAVGKIQSLEILTVRYNNIKQLPTTMSSLTNLKELNVSFNELEAVPESLCFATSLVKMNIGNNFADMRYLPRSIGNLEMLEELDISNNQIRVLPDSFKMLTRLRILRAEENPLEVPPRDIAEKGAQAVVQYMAELVEKREKKDVKSQPLKQKKSWAQICFFSKSNKRKRDGVDYVKT
>gnl_Phypa_v3.3_Pp3c14_7280V3.1
MGKNMESIEDVLSEMTKLKSKLPPRPTPDELKYATQTIDRVESTLTSRLEDLFHQTSPTGVPYHVFRAYLEMREEIIRAKADEEKRMAVSIIELEERHQKYDALIAKVQNAVIHPLHNNAVHEGSAYDYKQPVLSATDSSKHSSLPSLSEDNSYSGPLSRNLSAGNSGERSFKKSTINSSRISTPVAPYPGSQPDQDNGEDGAKHYSPKVLSAINNAKIHSLKELKLNDMGVEWIPELIGNLTHLTSLDLSGNRLTALPESIGELSNLQYLNVSKNALKTLPETIGCLTSLRHLDIQMNKIEELPMTIGLCTQLVELLCDFNELKVLPEATGNLVSLQKLRLYMNHVHRLPTTLRSLTNLVELDVKFNRLERVPESVCYLPNLIKLDVSSNFVELKELPGAIGQMQSLRELNISNNHISLLPPSFAMLTGLEKLEMDQNPWVIPPLDVVQRGKEAVFQFMADLVSQEAKDEKETIKKTGFGRLSSVFRKKKTQGSPYKVKKKNDLLIRA
>gnl_Poptr_v3.0_Potri.003G090100.1
MAVKTSKDQDPSPALLDAVEEIMRLYKSLPSRPSIEEVEAAISVIKTVNNEEQAKLDDISDQECPQDVPRELFSVLQQARKTALLFKSHEQRKEALQLVEVDKMFETFDGLIQKSSLLVSGGTQKEKLVSISESVEEIEKESVVSDESLIKKREDGESKKDSFKGLAKSSSSKATFFSGEVGTEKLSLMKVAAIIENSAKTGAVVLDLRGKLMDKVEWLPLSIGKLSVITELDLSENQIMALPSTINNLKALTKLDVHSNQLINLPESFGELINLTDLDLHANRLRLLPASFGKLTNLENLDLGSNQFTQLPETIGSLTSLKKLNVETNELEELPHTIGSCTSLVELRLDFNQLRALPEAIGKLACLEILTLHYNRIRGLPTTMGHLSNLRELVVSFNELEFIPENLCFAENLRKLNVANNFADLRALPRNIGNLELLEELDISDDQIRVLPDSFRLLLKLVVFRADETPLEVPPRQVTTLGAQAVVQFMATLVNKRDTNPQLSKKKKGFWHRVCLIFWPCRSN
>gnl_Poptr_v3.0_Potri.007G065000.1
MEMTNVKSVDQAVEGIMRIHRSLPTRPGIEEVEASKTLIRNVDKEEQAKLEAISKQTKSPDFPQELFMILQEMQKQLTFFQSRDQKREALKLLDLENVHNLFDEFIQRASKCLSSPSSSSPPSVSGFDSSSNYTNGGSSSFKGSAAAGSFSIDGSSMATSSGLYYAEKEPTRSAELFTRDDSYVKKTKSSFYSDGIGVSSTPHIADSTLKASSISSSQDGEKLSLIKLASLIEVSAKKGTRELNLQNKLMDQVDWLPDSIGKLSSLVTLDLSDNRIVALPDTIGGLSSLTKLDLHANRIGELPGSIGDLLSLVVLDVRGNQLSSLPATFGRLVRLQELDLSSNRLSSLPDTIGSLVSLKNLNVETNDIEEIPYTIGKCLSLKELRADYNRLKALPEAVGKIETLEVLSVRYNNIKQLPTTMSSLLSLKELDVSFNELESVPESLCFAISLIKMNIGNNFADMQSLPRSIGNLENLEELDISNNQIRVLPGSFRMLTRLRILRVEETPLEVPPRHVAEKGAQAVVQYMAELVEKRDIKAQPVKQKKSWAQICFFSKSNKRKRNGMDYVKT
>gnl_Poptr_v3.0_Potri.005G098600.1
MEITNVKSVDQAVEEIMRIHRSLPTRPGIEEVEAAKTLIRNVEKEEQARMEAISKQTKTPDVPQELFMILQEMQKQLSFFQTKEQKLEAVKLLDLENVHNLFDEFIQRASKCLSWPPPPPTSSSPTSVSGFGSSSNYANGGSSSFKGSAAAAAAGSSSIDRSSMATTSGLYYAEKEPTRSAELFTRDDSYVKKAKSSLYSDGIGVFSTPQIVDSTLKASSISSSQDGEKLSLIKLASLIEVSSKKGTQELNLQNKLMDQVDWLPDSIGKLSSLVTLDLSENRIVALPETIGGLSSLTKLDLHSNRIGELPGSIGDLLSLVALDVRGNQLSFLPATFGRLVRLQDLDLSSNRLSSLPDTIGSLVSLKKLNVETNDIEEIPHTIGKCSSLKELRADYNRLKALPEAVGKIETLEVLSVRYNNIKQLPTTMSSLLSLKELDVSFNELESVPESLCFATSLVKMNIGNNFADMQSLPRSIGNLENLEELDISNNQIHALPDSFRMLTRLRILRAEENPLEVPPRHIAEKGAQAAVQYMVELVEKSDVKVQPVKQKKSWAQICFFSKSNKRKRNGLDYVKA
>gnl_Poptr_v3.0_Potri.001G144100.1
MAVKTSKKQDPSPAFLETVDEIMRLYKSLPSRPSIEEVEAAISVIKTVNNEEQARLDDIAELDCPQDVPQELFSVLQQARKTVVLFQSHEQRKEALYLVEVDKMFENFDGLIQRVSLLVSGDTHKEKLISVSESVEKTEKESVVSDESLIKKREDGESDKDGFKDLVKSSSTKAAFFSGEVNSEKLSLMKVAAVIEKSANTGAVVLDLRGKLMDQIEWLPLSIGKLLFITELDLSENRIMALPSTINGLKALTKLDVHSNQLINLPGSFGELINLTDLDLQANRLRSLPASFVKLTKLENLDLSSNQFTQLPETVGSLTSLKILNVDTNELEEVPYTIGSCTSLVELRLDFNELRALPEAIGKLDCLEILALHYNRIRGLPTTMGHLSNLRELDVSFNELESIPENLCFAENLKKLNVANNFADLRSLPRNIGNLELLEELDISDDQIRVLPDSFRLLSKLRVFRADETPLEIPPRQVTILGAQAVVQFMADLVNKRDANTQLSKKKKKKGFWHRVISILWPFRSS
>gnl_Prupe_v2.1_Prupe.5G039900.1
MGVKRKQEDPPPSSASVETVEEIMKLYKSLPPRPSIEEVEAAQSVLKTVNSEEEKKLEEISKQEKPENVPEELFSVLQEVKKTMVLFQSQDQRKEAVHVVEMEGLFQTFDDLIQTASGLVSGDTQVQKHVNLEDPVEKIGRETVISDESLTMKKEDKESERDGFKGVVRSASTLSSGAVDSEKMSLMKVAAVIENTAKSGAVVLDLKGKLEDKVEWLPVSLGKLSEVTELDFSENRIMALPPTMGGLKALTKLDIHSNQLINLPESFGELSNLTDLDLHANLLRSLPASFGNLINLITLDLSLNQFTHLPDVIGKLASLKILNAETNELEELPYTIGSCTSLVELHLDFNQLRALPEAIGKLESLEVLTLHYNRIKGLPTTVGNLNNLKELDVSFNEIESIPENLCFAVSLKILILANNFADLRALPRSIGNLEMLEELDISDDQIRTLPHSFRLLSKLRVFRADETPLEVPPKEVIKMGAQAVVQYMADYVAKRENATFQPLKKKKKKGLWFWFCSKLCSICRNSTKNKPVLV
>gnl_Prupe_v2.1_Prupe.7G186300.1
METTAFQSVDQVVEEIMRIHRSLPARPGVDEVEAAVALVQNVEKEDQARLDAIARQTKTLQVPEELFMVLQEMQRSLVYFHSKEQKREALKLLDLENLHNLFDDFIQRASTCVASPNSTSSSSAKKTTTMISNSNSVSAVPHKPSPSSASAAHVFHSDNNEIVAKSSSVRVSRDDSFMVNKAKKQFFVDGIGARPAVSSTPQIVDSSLKPGSALNSTGGQESEKLSLIKLASLIEVLAKKGTKDLNLRNKLMDQIEWLPDSIGKLSRLVSLDLSENRILVLPSTIGGLSSLTKLDLHSNRIAQLPDAIGDLLSLVSLDLSANDLTALPATFGRLVRLEELDLSSNSLPALPDSIGSLASLKILNVETNDIEEIPHTIGHCSSLKELRADYNRLKALPEAVGKIESLEVLSVRYNNIKQLPTTVSSLLSLRELDVSFNELESVPENLCFATSLVKMNIGNNFADLRYLPRSIGNLEMLEELDISNNQIRVLPDSFRMLTRLRVLRVEENPLEVPPRHIAEKGAQAVVQYMTELVVKREVKAQPAKQKKTWAQICFFSRSNKRKRSGGDYVKA
>gnl_Selmo_v1.0_142486
MIQAAAESGAESLVAVDMFVRENILLDDSISQLSNLRVLELSGNRIVKLPDSIGELSQLTVLDLQSNQLTALPDTIGRLTSLKQLNIEKNGIEELPWTIGNCESLEELRADFNQLKALPEAVGYLGNLRILSVHLNCLKSLPSTMAYLTSLAELDVHFNQLESVPESLCFVTTLRKLDISSNFHALRFLPYKIGNLHQLEELDISYNSILELPDSFVQLENLRKLRLEGNPWRVPPLQVTQKGNQAIFDYLHESIKQKQQEKLARKKRNILIKAAHACCGFFGRLCESKHGDSALNILA
>gnl_Solly_v2.4_Solyc00g007300.2.1
MGSSAMSVDEIVEEMMRLNKSLPIRPGIDEVEAAKVLVMNMDKEEKMKLETIARQNKRKDVPEELFKILQEMQRNLVYFQSKEEKREALKLLDLENVHYLFDELIQRASKCLSSNPQANNASSRNSSNLSLANSSSFNGSSFNSPATTTTMSSSSSFYSEKESVKVSELVTRDDSYLKKPTTAFQMDGIGVGLRSKNASSAPQIVDTTLKRTTGENGEKMSLIKLASLIEVSAKKGTKELILRRKLSDQLEWIPDSLGKLSNLVTLDLSENRIAVLPTTIGGLSSLQKLDLHGNKIVELPDSIGDLLNLVYLDLNGNNLKTLPLTLARLTHLEEVDLSSNMLSVLPEAVGSLISLKKLIVETNDLDELPHTIGQCTSLKELRADYNRLKALPEALGRMDSLEILSVRYNNIRQLPTTMASLTSLKELNVSFNELESVPESLCFATTLVKLNISNNFADLQSLPRSIGNLEMLEELDMSNNQIRILPDSFRMLSRLRVLKTEGNPLEVPPGNVIEMGAQAVVQHMADVVEKRDAKPQPVKQKKSWAQICCFSRSNKRKRNGIDYVVQA
>gnl_Solly_v2.4_Solyc08g006970.2.1
MATPITKPPSPACTKIIEEITRIYKSLPPRPSILEIEASISVVKSVETEEKIELDEISKRRVEIEESVPAELYSVLEKVRKAMVLFQSKEQKKEAVELIELDKTYQDFDELIQEATELVCEDTQMGKINSFEDPMVEIGKKDEVLKKGLVTSGELINVSSSGIKHKEKYSLMKVAALIENAAKTRARVVDLQNKLMDKIEWLPLSLGKLVNVTELNVADNQIMALPTTIGSLNGLTKLDLHSNQIINLPDSFGELINLTDLDLHANRLKSLPASFRNLVNLIDLDLGSNRFTHLPDFVGNLTSLKRLNVETNQLEELPYTIGFCSSLVELRLDFNQLKALPEAMGMLEHLEILTLHINRIKGLPTTMGNLSRLRELDVSFNEVENIPETFCFAVSLEKLNLANNFADLKTLPRSIGNLENLEELDISNSQIRTLPDSFRLLSKLKTFRADETPLEVPPRQIIKLGAQVVVEYMAEFVTKNELQLQRPKRRPFFCPSCLFPKTEGKRRI
>gnl_Solly_v2.4_Solyc02g082350.2.1
MGSLGMSIDEIVQEIMRIHGSLPTRPSIDEVEAARALIGNLEKEDQLKIEAIMRQNKRKGVPEELFKILQEMQRNALLFQSKEQKREALKLLDLENIHSVFDDLIQRATKCLPSKSHDNDPSSSSSSIEPNDLSLANQVSFSGNSNRRLESPATTTAAASSSSFYNSKDSIKASELYSRDDSYLNKAKATFLVDGIGVGLRSGDASSGPKIVDSTLKPSAISGQDGEKLSLIKLASMIEVSSKKGSRELMLRNKLSDQVEWLPDSIGKLSSLITLDLSENRITVLPTTIGGLLSLQKLDLHSNKIVELPDCIGDLLNLVYLDLSGNNLKLLPASFARLAHLQELDLSSNMLSVLPETIGSLVSLKKLIVETNDLEELPHTIGQCTSLKELRVDYNHLKALPEAVGRLESLEILTARYNNIRLLPTTMSSLTSLKELNVSFNEIESVPESLCFATSLVKLNISNNFADLRSLPRSIGNLELLEELDMSNNQIRVLPDSFRMLSSLRVLKTDGNPLEVPPGSVLEKGAQVVVQYMSDLVANRDVKTQPAKKKKKSWTHICCFSSSNKRQRNGSMDYVNA
>gnl_Sorbi_v3.1_Sobic.007G208600.1
MGTALDAAAFGSVDGVVGEIMRLHRSLPARPALEEVEAAEALAHAADREERARLDAVARLRRPPAVPDELFGVALEMHRALAAFHCREQKRDATRLLELDALHGLFDDLIQRASQCVPSSSSSSSTRAAPRVTASKAAVTTAAASSSSSAASSSAVAADSSTDRYSSMGANGYSAQRMVTGVGRVSMDDSYVKKAKAAVWDDGGAAGSSHMPRGAVAANSVATRADGYGDGNEKLTLIKLASMIEVAAKKGARDLNLQGKLMNQIEWLPDSIGKLTGLVTLDISENRILTLPEAIGRLSSLAKLDAHSNRISHLPDSIGDLSNLIYLDLRGNQLASLPPSLGRLVKLEELDVSANHLTSLPDAIGSLKHLKKLIVETNNLDELPYTIGNCVSLVELRAGYNHLKALPEAVGKLESLEVLSVRYNSIRGLPTTMASLTKLKEVDASFNELESIPENFCFVTSLVKLNVGNNFADLQSLPRSIGNLEMLEELDISNNQIRVLPDSFGNLQHLRVLRAEENPLQVPPRDVALKGAQAAVQYMSEYVTKKATRSQPTKTKKTWVQLCFFSRPNKRKHDRIAS
>gnl_Sorbi_v3.1_Sobic.001G290200.1
MAAAGGMTPATVDAVEELTRLYRELPPRPAVEEVEAAAAVLASADAEEEARLAEIAREEEAARARAPAQGVAAELFDVLLEARRNSVRLRALQQRKEAAHVVELERRFKLFDELIQRASRVVSPGGGGGARGGGGVAVVDHEVVEVEARRNPALVAAAATEIDRGSRGGLGLEPTSVSSLRRAASAGTDTEKLGLIQVASLIESSARKGTTELNLRGKLVDQVEWLPVSLGKLQDVTELDLSENRIMALPSTIGSLRYLTKLDLHSNQLINLPDTFGELSCLIDLDLRANQLKSLPTSFGNLTSLANLDLSSNLLKVLPDCLGKLKNLRRLIAETNELEELPYTIGSCTSLVELRLDFNQLKALPEAIGKLENLEILTLHYNRIKGLPTTIGHLTRLRELDVSFNEVETIPENICFAASLVKLNVSRNFADLRALPKSIGELEMLEELDISSNQIRVLPDSFGHLSKLRVFHADETPLEVPPKEVVKLGAQELVNYMKNMVAAREVSQNQTNKRSFWTWFVSLFGCCKKNEGLGPVPV
>gnl_Spipo_v2_Spipo5G0062100
QSRSRPAMMEAVDEIMRTYRSLPARPSVDDVEAAEAVIRAAETEEEARLEEVERAEKHPDLPEELFHVLQEVRRSAARLRAEEQRREALRVVDLEERFRVLDELIQRASRLVSPDGGVAGGRAADAEAPARLKLADGRPERKRGISDASLVRREGEMEKKAPLREATKVLARSSSLKSGSSTGDEKFSLIKLAGLIETSAKSEAQVLDLQGKLMDQIEWLPLSLGKLTSITELNLSENQIMALPSNIGSLRSLTKLDLHSNRLINLPDSFGELSRLTELDLHANSLKSLPASFGNLTSLVSLDLGSNLLPVLPDSLGNLTNLRRLDVETNELEELPYTIGSCSSLAELRLDFNQLRALPEAMGKLQSLQVLTLHYNRIKGLPTTMASLVELKELDVSFNELESIPESLCFATNLVKLRVGNNFADLTSLPRSIGNLEMLEELDISNDQIRALPGSFRLLSRLRVFQAEGTPLEVPPRDVVKLGAEAVVQYMADLVEPKAAALPPAARRKRGLWRWLCALFLPRRDGGPTAKA
>gnl_Spipo_v2_Spipo10G0019900
MGRLFQSTDEVVEEVTKIHRSLPPRPGIDEVKAAVALVRDADKEEQSRLEDIQMQKKGFDIPEELFSTLLEMQKRLESFRCKDQKNDALKLLELENAHVLFDELVQRASRCVASGSHGPNSSLFMSSSSGAAAPTPKSVMNSLTTEIGYTRTELFTRDDSYVKKAKSNLLADRTSLDPFALQSFSPNSTTKPVASAGEGAEKLSLIKLATLIEMSSKKGLKDLDLQNKLMDQIEWLPDSIGKLSALVTLNLSENSITALPRTIGTLHSLKQLDLRSNRIAELPEGITDLLSLTCLDLQGNRLKSLPPNLSKLVLLQELDLSSNQLSVLPDSIGNLLNLRKLVVETNNLEELPHSIGNCTSLIELRAGYNRLRALPEAVGRLESLEILSIRYNNIKSLPTTMSSLSCLKEIDASFNELESVPESLCLASTLVKMNIGNNFADMRSLPRSIGNLTMLEELDMSNNQITVLPDSFAMLSRLRVLHAEENPLEVPPRHLTEMGAQAVVQYMAELVAKREIRVRNARKRKSWAQFCFISSSNKGKHDRLASVKA
>gnl_Stras_v2.0_SGA_v2.0_scaffold229T43356
MASPATITENPPAPPAACAATVEEITRIYKSLPPIRPSIEEVEAANSVLRTVETEQSLELDEISGMQPPPDVPPELFSVLQEVRRAAVSLKGHEQRKEAAQVVELDRIFQVFDRLIQRASSLVSGEKVMDSDGIDGDGEEEAAACEDDRVVDSAKQEDIKSVVDGVKGFASSKFTASSSGEIESEKLDLLQVAAVIENSFKTKVRILDLQGKLLDKVEWLPLSLGKLSTLTELNLAQNRIMALPNSIASLETLTKLDVRGNQLINLPSSFGELENLTELNLSANLLKSLPESFENLVKVINLDLSSNKFSSLPSTVGSLISLQRLNVDTNDLEELPHAIGSCLSLVELRLDFNRLKALPESIGNLEQLEILSLHYNRVKRLPLTMGNLSNLRELDVSFNELESLPETLCLDVSLKKLNLGKNFADLRMLPESLGNLEMLEELDISDNQIRVLPDSFRFLSNLKNFRADRAPLGVPPRHITKLGAQAVVQYMADFVSGRDLENQRIKKKRGLCSYICPLLCFGVGNE
>gnl_Theca_v1.1_Thecc1EG000029t1
MVESCVVHSTDEAVEEIMRIHRSLPPRPGIDEVEAARALIRNVEKEDQARLDGIGRQSKSPDVPEELFVLLLEMQKNLVYFQSKEQKREAMKLLDLESIHALFDEFIQRASNCLSSSSFKSHDKPAHSNGLLQSSAPPPSNNSFAAATSSSTSTKTREPSSELVLFTRDDSYVKKAKSSFYANATDGFGISISSTPHILDSTLKVGGTTAAGQDGDKLSLIKLASLIEVSSKKGTRDLNLQAKLMDQIDWLPDSIGKLSSLITLDLSDNHIVALPDTIGGLSSLKRLDLHSNRIAQLPDSIGDLLSLVFLDLSANQLSSLPATFGRLVRLEELDLSSNHLPSLSDSIGSLISLKKLNLETNDIEEIPHTIGHCSSLKELRADYNRLKALPEAVGKIETLEVLSVRYNNIKQLPTTMSSLANLKELDVSFNELETVPESLCFATTLVKMNIGNNFADLQSLPRSIGNLEMLEELDISNNQIRVLPDSFRMLTRLQVLRVDQNPLEVPPRHIAEQGAQAVVQYIADLVEKRDVKSQPMKQKKSWAQICFFSRSNKRKRNGMDYVKA
>gnl_Theca_v1.1_Thecc1EG015743t1
MAVMSKQDPSPAFVETVQEIMRLYRSLPPRPSIEEVEAAKSVLQTVENEEKLKLEEISKAQAAEDVPEELFSVLQQVRKTMVLFQSHEQKKEALFLVEADKMFETFDGLIQRASLLVSGGTQDEKVSTFGEQARKFERESLISDDRLEKRKEDGGELNKDDAKGMVRSSSTKASFFSGEDSSEKLNLMKTAALIENTARSGAIVLDLRGKLMDQTEWLPLSIGKLKDVSEMDLSENRIMALPPSIGGLQALTKLDLHSNQLINLPDSVGELVNLIELDLHANRLKSLPASFGNLTNLMNLDLSSNGYTHLPETIGNLTSLKRLNVETNDLEELPYTIGNCSLLLELILDFNQIRALPEAIGKLECLEILTAHYNRLKGLPTTMGNLSNLKELDVSFNEIESIPENLCFAVSIKKLNVGKNFADLRALPRSIGNLEMLEELDISDDQIRVLPDSFGLLSKLRVFRADETPLEVPPREVIKLGAQAVVQFMADLVAKRGTKSPPAKKKKGFWFRVCSIFWHFRTANARTI
>gnl_Utrgi_v4.1_Scf01003.g23205.t1
MDDAVEEIMNVYRSLPARPDVEEVNVARGVINKVDEEARLKLEGLENQTSGKDDLSIILQEMRRNMISFQSSERKREAQELLDLEDLHSRIGVLIQRASQIVQSQHSESMHSSVSCTEISVSSTDDSEERLKKAEDRHLRNPETSSQIDADVQQADSCDADGGRLDLMSLAHCVELSARKGARELILKHKLSYQIDWLPDSIGKLSRLINLDLSENRLVTLPNAIGELFSLQTLNLHGNRIHELPESISTLRSLLHLDLGENNLITLPPTISKLVRLRKLDLSSNALIVLPETLGSLASLQILNVATNDIEEIPYTIGHCTSLKELHAGYNCLKALPEAIGRIQSLEILTVRYNNIRQLPTTTASMLSLRHLDLSFNQLAAIPESLCATPKLIKLDISNNFAELRALPRSIGNIETLEELICNSNQITGLPDSFGMLSNLAVLNLEGNPLEIPPMQVVEKGAQAVVKYMKDTAANKGKKGSLWRNRNLGLMGFASLPRRVKASIHKYKKYLPR
>gnl_Utrgi_v4.1_Scf00029.g3709.t1
MELVSADQVVGEVMRIYRSLPARPGVEEVETAKALIRNFEKEEEMRIEGIERMRKATAVPEELFMVLQEMQKTMVRFQIKERKLEPRKVLDLEDVHLVFDDLIQRASGCFPGISPESTLTSESSTFSFSSTTTTPFSSSSTVATTQSTSSRLYSEKEPPVRASESPFSKDDTFVKKAKASFHVNGRGSADFGAVQQTDLQVTPSGEDQEKLSFFKLASVIEVGAKKRSEELVLKGRLTDQVEWLPDSVGKLTSVILLDLSENRIVVLPETIGGLSSLKVLDLHGNRISELPDSIGNLLSLLNLDLGGNLLKSLPPAIGGLVNLQELDVSSNGISHLPETIGSLVSLKKLNISTNDIEEIPHTIGKCTWLKELRADYNRLKALPEAVGRIATLEILTVRYNNIRQLPTTVASMSSLKELNVSFNELESVPESLCLVTTIERLNVSNNFADLSSLPRSIGNLERLEELDMSNNQIRVLPDSFRLLTRLRVLKLEGNPLELPPGDVIVKGPQAIVEYMAGGAAKRDVKSEAVKQKSPWANLCFFSKSNKRKRSGIER
>gnl_Vitvi_Genoscope.12X_GSVIVT01013187001
MRIYRSLPPRPKIEEVEAAMTVIRTADCEEQKRLEEVARQEVPQGVPPELFSVLQQARKTMVLFQCHEEREEALHLVERNKLFNTFDELIQKASEVVSGGVPIEKQIDLGDPVGKSGRKDVISVESLIKRGEDEESGADGFKGLVRSSSAKAIFVSGEDDTEKFNLMKVAALIEKTAKIKAGVLDLQGKLMEKIEWLPTSIGKLSDITELNLSENRIMALPSTMSGLRALTKLDVHSNQLINLPDSIGELVNLADLDLHANRLRSLPASFGNLVNLINLNLSSNQFTHLPDNIGSLTSLKRLNVDTNELEEVPYTIGSCTSLLELRLDFNQLRALPEAVGKLECLEILTLHYNRIKGLPTTIGNLSNLRELDVSFNELESVPENLCFAVKLKKLNVGKNFADLRALPRSIGNLEMLEELDISDCQIRMLPDSFRFLSKLRVLRADETPLEVPPREVTKLGAQEVVQYMADLTAKWEARPLSSKKKGFWFWVCSIFRARTKRTTDSKESQKLDE
>gnl_Vitvi_Genoscope.12X_GSVIVT01022315001
MESSAKSVDDVVGEIMRIHRSLPTRPGIDEVEAARTLIRNVEKEDQARLEAIGRQPRNPDVPEELFMVFQEMQKNLVSLQSKEEKREALKLLDLEGVHLMFDDLIERASRCLPSTSISHHSSSSSSSPSTLSKSSESAPASASATAFNSTVFKETPKVTDLFTRDDSYVKKTKSTFYVDGIGASPANLSTPQILDSSLKSPSTSGQDSEKLSLIKLASLIEVSSKKGTRDLNLQNKLMDQIEWLPDSIGKLSSLMTLDLSENRIVALPATIGGLSSLTKLDLHSNRIAELPDCIGNLLSVVVLDLRGNQLTSLPATFCRLVRLEELDLSSNRLSSLPESIGSLVKLKKLSVETNDIEEIPHTIGQCSSLKELRADYNRLKALPEAVGRIQSLEILSVRYNNIKQLPTTMSSLSNLRELDVSFNELESIPESLCFATTLVKMNIGSNFADLQYLPRSIGNLEMLEELDISNNQIRVLPDSFKMLTRLRVLRLDQNPLEVPPRHVAEMGAQAVVQYMAELVAKREVKSLPVKQKKTWAQRCFFSRSNKRKRNGMDYVKA
>FraveV4A2_1g10070.t2
MESTAESVDQVVAEIMRIHRSLPPRPAIDEVEAAKALIQNVDKEDQARLDAIAKQTKSHNVSEELFMVLQEMQKNLVYFNSREQKQEALKLLDLEHLHQLFDDYIQRASTCVSSSSSAPSSSSARPPPLDSAAAYVYRSDREVGKAKAMVSRDDSYVVSKAKKSFYADAIGPGPAVPSTPQIADSSLKSGLALASSGGQEGEKLSLIKLASLIEVLAKKGTKVVNLQGKLNDQIEWLPDSIGKLSSLLTLDLSENRLLVLPSTIGGLSSLTKLDLHSNRLTELPDTIGDLLSLVHLDLRANNLASLPASFGRLMRLEELDLSSNRLALLPDTIGSLASLKILNVETNEIDEIPHSIGHCTNLRELHADYNKLKALPEAVGKIETLEILSVRYNNIKQLPTTMSSLIRLRELDVSFNELESVPESLCFATSLVKMNIGNNFADMRSLPRSIGNFEMLEELDISNNQIRVLPDSFRMLTRLRVLRVEENPLEVPPRHIADKGAQVSFLKCIYFLSSDRSCSFYLETNHAFFVQHPRLLFNTWQSLSRKEKLKYNRLSRKRVGLKYASSQGQTKGSAMMQIM
>FraveV4A2_5g21720.t1
MIRLFYNRIDNENGILLKKKKKMSNLGLPCFTQQLNKEEGFNSPQTHNSSSLEVSKTWPSNFSCKSLCKTSIEAMGVKPKENPPSPTLIETVEEIMKIYKSLPPRPSIEEVEAAMSVLKTVETEQEQKLEEISKQVIPQDVPEELFSVLQQVRRTMVLFQSHEQRKEASDVVEVDKMFQTFDGLIQRTSGLVSGDTQKENHVAFGYPVGEIVREPVISDESFVMNKKKEDEELKRDGFKGLIKSSSTVSAGESEKLSLMKVAAIIENTAKTGEVVLDLRGKLVDQVEWLPISIGKLSDVTELDLSENRIMAIPPTIGGLKALTKLDIHSNQLINLPDSFGELSNLTDLDLHANRLKSLPASFGNLINLMNLDLSSNSFTHLPEVIGKLISLKTLNAETNDLEELPFTIGSCTSLAELHLNFNQLRALPEAIGKLENLEILTVHYNRIKGLPTTMGNLSCLKELDVSFNELETIPENLCFAVSLQKLNVANNFADLTALPRSIGNLEMLEELDISDDQIRNLPLSFRFLSKLKVFRADQTPLEVPPRHVIQLGPQAVVKYMEEYVAKRDAAFQPLKKKKKGFWFWICSKLCSSKN
>Maldo_HF_19147
METTAFETVDQVVQEIMRIHRSLPPRPAVDEVEVAAALVRNVEMAEQARLDAIAGQTKSLQVPEELFMVLQEMQRNLVYFNSKEEMREARKLLDLENVHNLFDDLIQRASICVSSPDSTSSSSAAANLSSSSNSVSGVLPHRPSPSSSSGSAAAAAAYVFNTDREGVAKSSSARASRDDSFVVSKAKKAFHLDGIGGGPAVSATPRIVDASLRPVSALNSTGGDGVGGQEGEKLSLIKLASLLEVFAKKGTKDVNLRSKLMEQIEWLPDSIGKLSRLVSLDLSENRILVLPATIGGLSSLTKLDLHSNRIAQLPDTIGDLLSLVSLDLRANNLTTLPATFGRLVHLEELDLSSNRLTVLPDTIGSLASLKTLNVETNDIEEIPHTIGHCTTLKELRADYNRLKALPEAVGKIESLEVLSVRYNNIKQLPTTVSSLLSLRELDVSFNELESVPENLCFATSLVKMNIGNNFADLRSLPRSIGNLEMLEELDISNNQIRVLPDSFRMLTRLRVLRVEENPLEVPPRHIAEKGAQAVVQYVAELVAKRDVKAQPVKQKKTWAQICCFSRSNKRKRNVPTMILSSPADSAPSHASPSFFATHLSWVEMKNKNPNFQEGTFKTSPIPGTLTSVRLTLPARKKTGDGGGGSGGGGPEDFRWLAEDPWMRW
>Maldo_HF_30888
METTAFESVDQVVQEIMRIHRSLPPRPAVDEVEAAVTLVRNVEMAEQARLDAIARQTKSLQVPEELFMVLQEMQRKLVYFNSKEEMREAHKLLDLENLHNLFDDLIQRASTCVSSPNSTSSSSAAAMAAVNLSSKSNSVSGVLPHRPSPSSSGSAAATAAAYVFNTDRGGVAKTASARVSRDDSFVVSKPKKAFYLDGIGAGPAVSATPQIVDSSLRSVSALNSTGGGGVGGQEGEKLSLIKLASLIEVFAKKGTKDVNLRNKLMDQIEWLPDSIGKLSGLVSLDLSENRILVLPTTIGGLSSLTKLDLHSNRIAQLPDTIGDLLSLVSLDLRANDLTALPATFGRLVRLEELDLSSNRLAVLPDTIGSLASLKTLNVETNDIDEIPHTIGHCTSLKELRADYNRLKALPEAVGKIESLEVLSVRYNNIKQLPTTVSSLLSLRELDVSFNELESVPENLCFATSLVKMNIGNNFADLRSLPRAIGNLEMLEELDISNNQIRVLPDSFRMLTRLRVLRVEENPLEVPPRHIAEKGAQAVVQYMAELVVKRDVKAQPVKQKKTWAQICCFSRSNKRKRNADSAPSHAPPHSFTAHLSWVELKNTNPSFPEGTFKTSPIPGTLTSLRPALPATKKTGGGSGGGGPLDFRTPG
>Maldo_HF_37218
MGAKPKLKEEPPSPALVETVEEIMKLYKSLPPRPSIEEVEAALSVLETVANEEQAKLEEISKLEKPKDVPQELFDVLQKSKKTVVLFQSHEQRKEGSYVVETDKLFHTFDDLIQRASGLVSGDAPSQNHVDFSDPVEKVGREAVIRDQSLVKKKKMGYEEDEKDGFKGLVSSASTLSSGVVDSGKLSLMKVAAVIENTAKTGEVVLDLGGKLVDQMEWLPVSLGKLSDVTELNLSENRIMALPPTIGGLKALTKLDIHSNQLVNLPESFGELSNLTDLDLHANMLKSLPASFGDLINLLNLDLSSNKFTRLPDVIGKLASLKLLNVETNELQELPYTIGSCTSIVELHLDFNELRALPEAVGKIESLEVLTLHYNRIKALPTTIGNLNNLKELDISFNELESIPENLCFAVNLKKLNVANNFADLRALPRSIGNLELLEELDISDDQIRTLPNSFKMLSKLRVFRADETPMEVPPREVIKLGAQAVVKYMADLEAKRESAAFQALKQKNKKKGFWFWFCSKLCSIGGNSANN
>Malba_006347
MGAKPKLKEEPPSPALVETVEEIMKLYKSLPPRPSIEEVEAALSVLETVANEEQAKLEEISKLEKPKDVPQELFDVLQKSKKTVVLFHSHEQRKEASYVVETDKLFHTFDDLIQRASGLVSGDVPSQNHVDFSDPVEKVGREALIRDQSLVKKKKMGYEEDEKDGFKGLVSSASTLSSGVVDSGKLSLMKVAAVIENTAKSGEVVLDLGGKLVDQMEWLPLSLGKLSDVTELNLSENRIMALPPTIGGLKALTKLDIHSNQLVNLPESFGELSNLTDLDLHANMLKSLPASFGNLINLLNLDLSSNKFTRLPDVIGKLASLKLLNVETNELQELPYTIGSCTSIVELHLDFNELRALPEAVGKIESLEVLTLHYNRIKALPTTIGNLNNLKELDISFNELESIPENLCFAVNLRKLNVANNFADMRALPRSIGNLELLEELDISDDQIRTLPNSFKMLSKLRVFRADETPMEVPPREVIKLGAQAVVKYMADLEAKRESAAFQALKQKNKKKKGFWFWFCSKLCSIGGNSANN
>Malba_008195
METTAFESVDQVVQEIMRIHRSLPPRPAVDEVEAAVTLVRNVEMAEQARLDAIARQTKSLQVPEELFMVLQEMQRKLVYFNSKEEMREAHKLLDLENLHNLFDDLIQRASTCVSSPNSTSSSSAAAMAAVNLSSKSNSVSGVLPHRPSPSSSGSAAATAAAYVFNTDRGGVANTASARVSRDDSFVVSKPKKAFYLDGIGAGPAVSATPQIVDSSLRSVSALNSTGGGGVGGQEGEKLSLIKLASLIEVFAKKGTKDVNLRNKLMDQIEWLPDSIGKLSGLVSLDLSENRILVLPTTIGGLSSLTKLDLHSNRIAQLPDTIGDLLSLVSLDLRANDLTALPATFGRLVRLEELDLSSNRLAVLPDTIGSLASLKTLNVETNDIDEIPHTIGHCTSLKELRADYNRLKALPEAVGKIESLEVLSVRYNNIKQLPTTVSSLLSLRELDVSFNELESVPENLCFATSLVKMNIGNNFADLRSLPRAIGNLELLEELDISNNQIRVLPDSFRMLTRLRVLRVEENPLEVPPRHIAEKGAQAVVQYMAELVVKRDVKAQPVKQKKTWAQICCFSRSNKRKRNGIPAVSRLDEKRDHESTSTKMVVNFAPNCSPQIISEQKTLIYDCKLQFDALVTVLGFGTQVKTVADSEEKRDI
>Malba_025442
MKVVLTGESISLCIFEILDSADNRSAHESIAQLPDTIGDLLSLVSLDLRANNLTTLPATFGRLVHLEELDLSSNRLTVLPDTIGSLASLKTLNVETNDIEEIPHTIGHCTSLKELRADYNRLKALPEAVGKIESLEVLSVRYNNIKQLPTTVSSLLSLRELDVSFNELESVPENLCFATSLVKMNIGNNFADLRSLPRSIGNLEMLEELDISNNQIRVLPDSFRMLTRLRVLRVEENPLEVPPRHIAEKGAQAVVQYVAELVAKRDVKAQPVKQKKTWAQICCFSRSNKRKRNGEEYVKA
>Malba_026289
MIRQLVWVQRSAAATAAGGGDGVVAHGPQSAVRGCYCRRRSIQRWEGVAKTASARVSSDDSFVVSKPKKAFYLDGIGAGPAVSAIPQIVDSSLRSVSALNSTGGGGVGGQEGEKLSLIKLASLIEVFAKKGTKDVNLRNKLMDQIEWLPDSIGKLSGLVSLDLSENRILVLPTTIGGLSSLTKLDLHSNRIAQLPDTIGDLLSLVSLDLRANDLTALPAKLQQLLFLLSLSLSPLPIYCNHTYPRVFYSEFFFLF
>Malsi_02g009870
METTAFETVDQVVQEIMRIHRSLPPRPAVDEVEVAAALVRNVEMAEQARLDAIAGQTKSLQVPEELFMVLQEMQRNLVYFNSKEEMREARKLLDLENVHNLFDDLIQRASTCVSSPDSTSSSSAAANLSSSSNSVSGVLPHRPSPSSSSGSAAAAAAYVFNTDREGVAKSSSARASRDDSFVVSKAKKAFHLDGIGAGPAVSATPRIVDASLRPVSALNSTGGDGVGGQEGEKLSLIKLASLLEVFAKKGTKDVNLRNKLMEQIEWLPDSIGKLSRLVSLDLSENRILVLPATIGGLSSLTKLDLHSNRIAQLPDTIGDLLSLVFLDLRANNLTTLPATFGRLVHLEELDLSSNRLTVLPDTFGSLASLKTLNVETNDIEEIPHTIGHCTSLKELRADYNRLKALPEAVGKIESLEVLSVRYNNIKQLPTTVSSLLSLRELDVSFNELESVPENLCFATSLVKMNIGNNFADLRSLPRSIGNLEMLEELDISNNQIRVLPDSFRMLTRLRVLRVEENPLEVPPRHIAEKGAQAVVQYVAELVAKRDVKAQPVKQKKTWAQICCFSRSNKRKRNGEDYVKA
>Malsi_06g003060
MGAKPKLKEEPPSPALVETVEEIMKLYKSLPPRPSIEEVEAALSVLETVANEEQAKLEEISKLEKPKDVPQELFDVLQKSKKTVVLFQSHEQRKEASYVVETDKLFHTFDDLIQRASGLVSGDVPSQNHVDFSDPVEKVGREAVIRDQSLVKKKKMGYEEDEKDGFKGLVSSASTLSSGVVDSGKLSLMKVAAVIENTAKTGEVVLDLGGKLVDQMEWLPVSLGKLSDVTELNLSENRIMALPPTIGGLKALTKLDIHSNQLVNLPESFGELSNLTDLDLHANMLKSLPASFGDLINLLNLDLSSNKFTRLPDVIGKLASLKLLNVETNELQELPYTIGSCTSIVELHLDFNELRALPEAVGKIESLEVLTLHYNRIKALPTTIGNLNNLKELDISFNELESIPENLCFAVNLKKLNVANNFADLRALPRSIGNLELLEELDISDDQIRTLPNSFKMLSKLRVFRADETPMEVPPREVIKLGAQAVVKYMADLEAKRENAAFQALKQKNKKKGFWFWFCSKLCSIGGNSANN
>Malsi_15g021050
METTAFESVDQVVQEIMRIHRSLPPRPAVDEVEAAVTLVRNVEMAEQARLDAIARQTKSLQVPEELFMVLQEMQRKLVYFNSKEEMREAHKLLDLENLHNLFDDLIQRASTCVSSPNSTSSSSAAAMAAVNLSSKSNSVSGVLPHRPSPSSSGSAAATAAAYVFNTDRGGVAKTASARVSRDDSFVVSKPKKAFYLDGIGAGPAVSATPQIVDSSLRSVSALNSTGGGGVGGQEGEKLSLIKLASLIEVFAKKGTKDVNLRNKLMDQIEWLPDSIGKLSGLVSLDLSENRILVLPTTIGGLSSLTKLDLHSNRIAQLPDTIGDLLSLVSLDLRANDLTALPATFGRLVRLEELDLSSNRLAVLPDTIGSLASLKTLNVETNDIDEIPHTIGHCTSLKELRADYNRLKALPEAVGKIESLEVLSVRYNNIKQLPTTVSSLLSLRELDVSFNELESVPENLCFATSLVKMNIGNNFADLRSLPRAIGNLEMLEELDISNNQIRVLPDSFRMLTRLRVLRVEENPLEVPPRHIAEKGAQAVVQYMAELVVKTDVKAQPVKQKKTWAQICCFSRSNKRKRNGIPAVSRLDEKRDHESTSTKMIISEQKTLIYDCKLQFDALVTVLGFGTQVKTVADSEEKQDI
>Malsy_02g010530
METTAFETVDQVVQEIMRIHRSLPPRPAVDEVEVAAALVRNVEMAEQARLDAIAGQTKSLQVPEELFMVLQEMQRNLVYFNSKEEMREARKLLDLENVHNLFDDLIQRASTCVSSPDSTSSSSAAANLSSSSNSVSGVLPHRPSPSSSSGSAAAAAAYVFNTDREGVAKSSSARASRDDSFVVSKAKKAFHLDGIGGGPAVSATPRIVDASLRPVSALNSTGGDGVGGQEGEKLSLIKLASLLEVFAKKGTKDVNLRSKLMEQIEWLPDSIGKLSRLVSLDLSENRILVLPATIGGLSSLTKLDLHSNRIAQLPDTIGDLLSLVSLDLRANNLTTLPATFGRLVHLEELDLSSNRLTVLPDTIGSLASLKTLNVETNDIEEIPHTIGHCTTLKELRADYNRLKALPEAVGKIESLEVLSVRYNNIKQLPTTVSSLLSLRELDVSFNELESVPENLCFATSLVKMNIGNNFADLRSLPRSIGNLEMLEELDISNNQIRVLPDSFRMLTRLRVLRVEENPLEVPPRHIAEKGAQAVVQYVAELVAKRDVKAQPVKQKKTWAQICCFSRSNKRKRNGEEYVKA
>Malsy_03g002630
MTAAVVARNLVTPRDNRLLSKRSDELAVKDSLALSVQCAGSVSNMAQRLFARTRQVESLAAEVMSLKQEIRGLKQENKQLHKLAHSYATNMKRKIDQMQESDGEILLDHQRFVGLFQQHLPSSSEALPIAEASSSQPPAPTLPGAPPSCEAPPDRDFAGSGADELELELEEELLGRLVLRGKRRRRRQEKSGATLMSETLPSPLLLGTDGQKGRANGGEEEQAARDCCTPPLTALLLWLRLNHLTIPRRSWEIEPLQQAHIEALQEMTSTHEKHQGSTDGEQPNHRSGFPWTSQRSRRQFPECSACPALSVMAAAARSEMLTPRRNHPWRASSSGIRRRRGHYSCCSSRTWCSWTGTAGTRAAAGSAAPPPSTADPGSAAAIAAAYVFNTDRGGVAKTASARVSRDDSFVVSKPKKAFYLDGIGAGPAVSAIPQIVDSSLRSVSALNSTGGGGVGGQEGEKLSLCKDGGGDFSPFPPPVIGSRGSRKRGRRPQFVDRGLMVVALSDTTAGQTTGKKMEEIREFRGFKSDDGGEISSRLSPESKSPSVDFNFDLDLAHPTAALPVGSPTDSALYTLHSFKSIELHDWFPCFGS
>Malsy_06g003170
TERAHGIKQIFKTCQLLCFLAKHSPKSPPKPLAMGAKPKLKEEPPSPALVETVEEIMKLYKSLPPRPSIEEVEAALSVLETVANEEQAKLEEISKLEKPKDVPQELFDVLQKSKKTVVLFQSHEQRKEASYVVETDKLFHTFDDLIQRASGLVSGDVPSQNHVDFSDPVEKVGREAVIRDQSLVKKKKMGYEEDEKDGFKGLVSSASTLSSGVVDSGKLSLMKVAAVIENTAKSGEVVLDLGGKLVDQMEWLPVSLGKLSDVTELNLSENRIMALPPTIGGLKALTKLDIHSNQLVNLPESFGELSNLTDLDLHANMLKSLPASFGNLINLLNLDLSSNKFTHLPDVIGKLASLKLLNVETNELQELPYTIGSCTSIVELHLDFNELRALPEAVGKIESLEVLTLHYNRIKALPTTIGNLNNLKELDISFNELESIPENLCFAVNLKKLNVANNFADMRALPRSIGNLELLEELDISDDQIRTLPNSFKMLSKLRIFRADETPMEVPPREVIKLGAQAVVKYMADLEAKRESAAFQALKQKNKKGFWFWFCSKLCSIGGNSANN
>Malsy_15g019630
METTAFESVDQVVQEIMRIHRSLPPRPAVDEVEAAVTLVRNVEMAEQARLDAIARQTKSLQVPEELFMVLQEMQRKLVYFNSKEEMREAHKLLDLENLHNLFDDLIQRASTCVSSPNSTSSSSAAAMAAVNLSSKSNSVSGVLPHRPSPSSSGSAAATAAAYVFNTDRGGVAKTASARVSRDDGFVVSKPKKAFYLDGIGAGPAVSATPQIVDSSLRSVSALNSTGGGGVGGQEGEKLSLIKLASLIEVFAKKGTKDVNLRNKLMDQIEWLPDSIGKLSGLVSLDLSENRILVLPTTIGGLSSLTKLDLHSNRIAQLPDTIGDLLSLVSLDLRANDLTALPATFGRLVRLEELDLSSNRLAVLPDTIGSLASLKTLNVETNDIDEIPHTIGHCTSLKELRADYNRLKALPEAVGKIESLEVLSVRYNNIKQLPTTVSSLLSLRELDVSFNELESVPENLCFATSLVKMNIGNNFADLRSLPRAIGNLEMLEELDISNNQIRVLPDSFRMLTRLRVLRVEENPLEVPPRHIAEKGAQAVVQYMAELVVKRDVKAQPVKQKKTWAQICCFSRSNKRKRNGEDYVKA
>Malsy_scaffold2341g000020
MTSTHEKHQGSTDGEQPNHRSGFPWTSQRSRRQFPECSACPALSVMAAAARSEMLTPRRNHPWRASSSGIRRRRGRSRPESSTSYTPCKSTVAERDYSCCSSRTWCSWTGTAGTRAAAGSAAPPPSTADPGSAAAIAAAYVFNTDRGGVAKTASARVSRDDSFVVSKPKKAFCLDGIGAGPAVSAIPQIVDSSLRSVSALNSTGGGGVGGQKGEKLSLCKDGGGDFSPFPPPLLDAVTNGNQFRCVPEETLHLDTSNGLLVLLSLVAKEVQIVIVITSSGGSGNGSSSPNLAAADSHSGGLPGEGGSELERNGVVPLAHIGKRIGGLLQHGGVDLDVIQSQLLSG
>Malsy_scaffold800g000020
MTAAVVARNLVTPRDNRLLSKRSDELAVKDSLALSVQCAGSVSNMAQRLFARTRQVESLAAEVMSLKQEIRGLKQENKQLHKLAHSYATNMKRKIDQMQESDGEILLDHQRFVGLFQQHLPSSSEALPIAEASSSQPPAPTLPGAPPSCEAPPDRDFAGSGADELELELEEELLGRLVLRGKRRRRRQEKSGATLMSETLPSPLLLGTDGQKGRANGGEEEQAARDCCTPPLTALLLWLRLNHLTIPRRSWEIEPLQQAHIEALQEMTSTHEKHQGSTDGEQPNHRSGFPWTSQRSRRQFPECSACPALSVMAAAARSEMLTPRRNHPWRASSSGIRRRRGHYSCCSSRTWCSWTGTAGTRAAAGSAAPPPSTADPGSAAAIAAAYVFNTDRGGVAKTASARVSRDDSFVVSKPKKAFYLDGIGAGPAVSAIPQIVDSSLRSVSALNSTGGGGVGGQEGEKLSLCKDGGGDFSPFPPPVIGSRGSRKRGRRPQFVDRGLMVVALSDTTAGQTTGKKMEEIREFRGFKSDDGGEISSRLSPESKSPSVDFNFDLDLAHPTAALPVGSPTDSALYTLHSFKSIELHDWFPCFGS
>Maldo_GDDH_02G1109000
METTAFETVDQVVQEIMRIHRSLPPRPAVDEVEVAAALVRNVEMAEQARLDAIAGQTKSLQVPEELFMVLQEMQRNLVYFNSKEEMREARKLLDLENVHNLFDDLIQRASTCVSSPDSTSSSSAAANLSSGSNSVAGVLPHRPSPSYSSGSAAAAAYVFNTDREGVAKSSSARVSRDDSFVVSKAKKAFHLDGIGAGPAVSATPRIVDASLRPVSALNSTGGDGVGGQEGEKLSLIKLASLIEVFAKKGTKDVNLRNKLMEQIEWLPDSIGKLSRLVSLDLSENRILVLPATIGGLSSLAKLDLHSNRIAQLPDTVGDLLSLVSLDLRANNLTTLPATFGRLVHLEELDLSSNRLTVLPDTIGSLASLKTLNVETNDIEEIPHTIGHCTSLKELRADYNRLKALPEAVGKIESLEVLSVRYNNIKQLPTTVSSLLSLRELDVSFNELESVPENLCFATSLVKMNIGNNFADLRSLPRSIGNLEMLEELDISNNQIRVLPDSFRMLTRLRVLRVEENPLEVPPRHIAEKGAQAVVQYVAELVAKRDVKAQPVKQKKTWAQICCFSRSNKRKRNGEEYVKA
>Maldo_GDDH_06G1032200
FIWDRITERAHGIKQIFKTCQLLCFLAKHSPKSPPKPLAMGAKPKLKEEPPSPALVETVEEIMKLYKSLPPRPSIEEVEAALSVLETVANEEQAKLEEISKLEKPKDVPQELFDVLQKSKKTVVLFQSHEQRKEASYVVETDKLFHTFDDLIQRASGLVSGDVPSQNHVDFSDPVEKVGREAVIRDQSLVKKKKMGYEEDEKDGFKGLVSSASTLSSGVVDSGKLSLMKVAAVIENTAKSGEVVLDLGGKLVDQMEWLPVSLGKLSDVTELNLSENRIMALPPTIGGLKALTKLDIHSNQLVNLPESFGELSNLTDLDLHANMLKSLPASFGNLINLLNLDLSSNKFTHLPDVIGKLASLKLLNVETNELQELPYTIGSCTSIVELHLDFNELRALPEAVGKIESLEVLTLHYNRIKALPTTIGNLNNLKELDISFNELESIPENLCFAVNLKKLNVANNFADLRALPRSIGNLELLEELDISDDQIRTLPNSFKMLSKLRVFRADETPMEVPPREVIKLGAQAVVKYMADLEAKRESAAFQALKQKNKKGFWFWFCSKLCSIGGNSANN
>Maldo_GDDH_15G1228200
METTAFESVDQVVQEIMRIHRSLPPRPAVDEVEAAVTLVRNVEMAEQARLDAIARQTKSLQVPEELFMVLQEMQRKLVYFNSKEEMREAHKLLDLENLHNLFDDLIQRASTCVSSPNSTSSSSAAAMAAVNLSSKSNSVSGVLPHRPSPSSSGSAAATAAAYVFNTDRGGVAKTASARVSRDDSFVVSKPKKAFYLDGIGAGPAVSATPQIVDSSLRSVSALNSTGGGGVGGQEGEKLSLIKLASLIEVFAKKGTKDVNLRNKLMDQIEWLPDSIGKLSGLVSLDLSENRILVLPTTIGGLSSLTKLDLHSNRIAQLPDTIGDLLSLVSLDLRANDLTALPATFGRLVRLEELDLSSNRLAVLPDTIGSLASLKTLNVETNDIDEIPHTIGHCTSLKELRADYNRLKALPEAVGKIESLEVLSVRYNNIKQLPTTVSSLLSLRELDVSFNELESVPENLCFATSLVKMNIGNNFADLRSLPRAIGNLEMLEELDISNNQIRVLPDSFRMLTRLRVLRVEENPLEVPPRHIAEKGAQAVVQYMAELVVKRDVKAQPVKQKKTWAQICCFSRSNKRKRNGEDYVKA
>Maldo_Gala_02g009420
METTAFETVDQVVQEIMRIHRSLPPRPAVDEVEVAAALVRNVEMAEQARLDAIAGQTKSLQVPEELFMVLQEMQRNLVYFNSKEEMREARKLLDLENVHNLFDDLIQRASTCVSSPDSTSSSSAAANLSSSSNSVSGVLPHRPSPSSSSGSAAAAAAYVFNTDREGVAKSSSARASRDDSFVVSKAKKAFHLDGIGGGPAVSATPRIVDASLRPVSALNSTGGDGVGGQEGEKLSLIKLASLLEVFAKKGTKDVNLRSKLMEQIEWLPDSIGKLSRLVSLDLSENRILVLPATIGGLSSLTKLDLHSNRIAQLPDTIGDLLSLVSLDLRANNLTTLPATFGRLVHLEELDLSSNRLTVLPDTIGSLASLKTLNVETNDIEEIPHTIGHCTTLKELRADYNRLKALPEAVGKIESLEVLSVRYNNIKQLPTTVSSLLSLRELDVSFNELESVPENLCFATSLVKMNIGNNFADLRSLPRSIGNLEMLEELDISNNQIRVLPDSFRMLTRLRVLRVEENPLEVPPRHIAEKGAQAVVQYVAELVAKRDVKAQPVKQKKTWAQICCFSRSNKRKRNGEEYVKA
>Maldo_Gala_06g003200
MGAKPKLKEEPPSPALVETVEEIMKLYKSLPPRPSIEEVEAALSVLETVANEEQAKLEEISKLEKPKDVPQELFDVLQKSKKTVVLFQSHEQRKEGSYVVETDKLFHTFDDLIQRASGLVSGDAPSQNHVDFSDPVEKVGREAVIRDQSLVKKKKMGYEEDEKDGFKGLVSSASTLSSGVVDSGKLSLMKVAAVIENTAKTGEVVLDLGGKLVDQMEWLPVSLGKLSDVTELNLSENRIMALPPTIGGLKALTKLDIHSNQLVNLPESFGELSNLTDLDLHANMLKSLPASFGDLINLLNLDLSSNKFTRLPDVIGKLASLKLLNVETNELQELPYTIGSCTSIVELHLDFNELRALPEAVGKIESLEVLTLHYNRIKALPTTIGNLNNLKELDISFNELESIPENLCFAVNLKKLNVANNFADLRALPRSIGNLELLEELDISDDQIRTLPNSFKMLSKLRVFRADETPMEVPPREVIKLGAQAVVKYMADLEAKRESAAFQALKQKNKKKGFWFWFCSKLCSIGGNSANN
>Maldo_Gala_15g020950
METTAFESVDQVVQEIMRIHRSLPPRPAVDEVEAAVTLVRNVEMAEQARLDAIARQTKSLQVPEELFMVLQEMQRKLVYFNSKEEMREAHKLLDLENLHNLFDDLIQRASTCVSSPNSTSSSSAAAMAAVNLSSKSNSVSGVLPHRPSPSSSGSAAATAAAYVFNTDRGGVAKTASARVSRDDSFVVSKPKKAFYLDGIGAGPAVSATPQIVDSSLRSVSALNSTGGGGVGGQEGEKLSLIKLASLIEVFAKKGTKDVNLRNKLMDQIEWLPDSIGKLSGLVSLDLSENRILVLPTTIGGLSSLTKLDLHSNRIAQLPDTIGDLLSLVSLDLRANDLTALPATFGRLVRLEELDLSSNRLAVLPDTIGSLASLKTLNVETNDIDEIPHTIGHCTSLKELRADYNRLKALPEAVGKIESLEVLSVRYNNIKQLPTTVSSLLSLRELDVSFNELESVPENLCFATSLVKMNIGNNFADLRSLPRAIGNLEMLEELDISNNQIRVLPDSFRMLTRLRVLRVEENPLEVPPRHIAEKGAQAVVQYMAELVVKRDVKAQPVKQKKTWAQICCFSRSNKRKRNGEDYVKA
>Pyrco_DAP_Chr2v0.1_03456.1
METTVVESVDQVVQEIMRIHRSLPPRPAVDEVEAAVALVRNVEMAEQARLDAIARQTKSLQVPEELFMVLLEMQRNLVYFNSKEEMREARKLLDLENVHNLFDDLIQRASTCVSSPDSTSSSSAAANLSSSSNSVSGVLPHRPSPSSSSGSAAAAAYVFNTDREGVAKSSSARVSRDDNFVVSKAKKAFYLDGIGAGPAVSPTPRIVDSFLRPVSALNSTGGGGGGVGGLEGEKLSLIKLASLIEVFAKKGTDDVNLRNKLMDQIEWLPDSIGKLSRLVSLDLSENRILVLPTTIGGLSSLTKLDLHSNRIAQLPDTIGDLLSLVSLDLRANNLTTLPATFGRLVHLEELDLSSNRLTVLPDTIGSLASLKTLNVETNDIEEIPHTIGHCTSLKELRADYNRLKALPEAVGKIESLEVLSVRYNNIKQLPTTVSSLLSLRELDVSFNELESVPENLCFATSLVKMNIGNNFADLRSLPRSIGNLEMLEELDISNNQIRVLPDSFRMLTRLRVLRVEENPLEVPPRHIAEKGAQAVVQYMAELVAKRDVKAQPVKQKKTWAQICCFSRSNKRKRNGEDYVKA
>Pyrco_DAP_Chr2v0.1_03506.1
METTAVESVDQVVQEIMRIHRSLPPRPAVDEVEAAVTLVRNVEMAEQARLDAIARQTKSLQVPEELFMVLQEMQRNLVYFNSKEEMREARKLLDLENVHNLFDDLIQRASTCVSSPDSTSSSSAAANLSSSSNSVSGVLPHRPSPSSSSGSAAAAAYVFNTDRGVAKSSSARVSRDDSFVVSKAKKAFYLDGIGAGPAVSPTPRIVDSSLRPVSALNSTGGGGGGVGGQEGEKLSLIKLASLIEVFAKKGTDDVNLRNKLMDQIEWLPDSIGKLSRLVSLDLSENRILVLPTTIGGLSSLTKLDLHSNRIAQLPDTIGDLLSLVSLDLRANNLTTLPATFGRLVHLEELDLSSNRLTVLPDTIGSLASLKTLNVETNDIEEIPHTIGHCTSLKELRADYNRLKALPEAVGKIESLEVLSVRYNNIKQLPTTVSSLLSLRELDVSFNELESVPENLCFATSLVKMNIGNNFADLRSLPRSIGNLEMLEELDISNNQIRVLPDSFRMLTRLRVLRVEENPLEVPPRHIAEKGAQAVVQYMAELVAKRDVKAQPVKQKKTWAQICCFSRSNKRKRNGEDYVKA
>Pyrco_DAP_Chr2v0.1_03508.1
METTAVESVDQVVQEIMRIHRSLPPRPAVDEVEAAVTLVRNVEMAEQARLDAIARQTKSLQVPEELFMVLQEMQRNLVYFNSKEEMREARKLLDLENVHNLFDDLIQRASTCVSSPDSTSSSSAAANLSSSSNSVSGVLPHRPSPSSSSGSAAAAAYVFNTDRGVAKSSSARVSRDDSFVVSKAKKAFYLDGIGAGPAVSPTPRIVDSSLRPVSALNSTGGGGGGVGGQEGEKLSLIKLASLIEVFAKKGTDDSLGGAPIPRTCSHVSNCCVSFILSL
>Pyrco_DAP_Chr6v0.1_13851.1
MGAKPKLKEEPPCPALVETVEEIMKLYKSLPPRPSIEEVEAALSVLETVANEEQVKLEEISKLEKPKDVPQELFHVLQKSKKTMVLFQSHEQRKEASYVVETDKLFHTFDDLIQRASGLLSGDVPGQNHVDFSDPVEKVGREAVIRDQSLVKKKKMGYEEDEKDGFKGLVRSASTLSSGVMDAGKLSLMKVAAVIEHTAKSGEVVLDLGGKLVDQMEWLPVSLGKLSDVTELNLSENRIMALPPTIDGLKALTKLDIHSNQLINLPESFGELSNLTDLDLHANMLKSLPASFGNLINLLNLDLSSNKFTHLPDTVGKLTSLKLLNVETNELQELPYTIGSCTSIVELHLDFNELRALPEAVGKIESLEVLTLHYNRIKSLPTTIGNLNNLKELDISFNELESIPENLCFAVNLKKLNVANNFADLRALPRSIGNLELLEELDISDDQIRTLPNSFKMLSKLRAFRADETPMEVPPREAVVKYMADLEAKRESAAFQALKQKNKKNKGFWFWFCSKLCSIGGNSANN
>Pyrco_BP1_000126.1
MGAKPKLKEEPPCPALVETVEEIMKLYKSLPPRPSIEEVEAALSVLETVANEEQVKLEEISKLEKPKDVPQELFHVLQKSKKTMVLFQSHEQRKEASYVVETDKLFHTFDDLIQRASGLLSGDVPGQNHVDFSDPVEKVGREAVIRDQSLVKKKKMGYEEDEKDGCKGLVRSASTLSSGVVDAGKLSLMKVAAVIENTAKSGEVVLDLGGKLVDQMEWLPVSLGKLSDVTELNLSENRIMALPPTIDGLKALTKLDIHSNQLVNLPESFGELSNLTDLDLHANMLKSLPASFGNLINLLNLDLSSNKFTHLPDAVGKLASLKLLNVETNELQELPYTIGSCTSIVELHLDFNELRALPEAVGKIESLEVLTLHYNRIKSLPTTIGNLNNLKELDISFNELESIPENLCFAVNLKKLNVANNFADLRALPRSIGNLELLEELDISDDQIRTLPNSFKMLSKLRAFRADETPMEVPPREVIKLGAQAVVKYMADLEAKRESAAFQALKQKNKKNKGFWFWFCSKLCSIGGNSANN
>Pyrco_BP1_008759.1
METTAFESVDQVVQEIMRIHRSLPPRPAVDEVEAAVTLVRNVEMAEQARLDAIARQTKSLQVPEELFMVLQEMQRKLVYFNGKEEMREAHKLLDLENLHNLFDDLIQRASTCVSSPNSTSSSSAAAVNLSSKSNSVSGVLPHRPSPSSGSAAATAAAYVFNTDRGGVAKTASARVSRDDSFVVSKPKKAFYLDGIGAGPAVSATPQIVDSSLRSVSTLNSTGGGGVGGQEGEKLSLIKLASLIEVFANKGTKDVNLRNKLMDQIEWLPDSIGKLSRLVSLDLSENRILVLPTTIGGLSSLTKLDLHSNRIAQLPDTIGDLLSLVSLDLRANDLTALPATFGRLVLLEELDLSSNRLAVLPDTIGSLASLKTLNVETNDIDEIPHTIGHCTSLKELRADYNRLKALPEAVGKIESLEVLSVRYNNIKQLPTTVSSLLSLRELDVSFNELESVPENLCFATSLVKMNIGNNFADLRSLPRSIGNLEMLEELDISNNQIRVLPDSFRMLTRLRVLRVEENPLEVPPRHIAEKGAQAVVQYMAELVVKRDVKAQPVKQKKTWAQICCFSRSNKRKRNGEDYVKA
>Pyrco_BP1_017784.1
METTAVESVDQVVQEIMRIHRSLPPRPAVDEVEAAVALVRNVEMAEQARLDAIARQTKSLQVPEELFMVLQEMQRNLVYFNSKEEMREARKLLDLENVHNLFDDLIQRASTCVSSPDSTSSSSAAANLSSSSNSVSGVLPHRPSPSSSSGSAAAAAYVFNTDRGVAKSSSARVSRDDSFVVSKAKKAFYLDGIGAGPAVSPTPRIVDSSLRPVSALNSTGGGGGGVGGQEGEKLSLIKLASLIEVFAKKGTDDVNLRNKLMDQIEWLPDSIGKLSRLVSLDLSENRILVLPTTIGGLSSLTKLDLHSNRIAQLPDTIGDLLSLVSLDLRANNLTTLPATFGRLVHLEELDLSSNRLTVLPDTIGSLASLKTLNVETNDIEEIPHTIGHCTSLKELRADYNRLKALPEAVGKIESLEVLSVRYNNIKQLPTTVSSLLSLRELDVSFNELESVPENLCFATSLVKMNIGNNFADLRSLPRSIGNLEMLEELDISNNQIRVLPDSFRMLTRLRVLRVEENPLEVPPRHIAEKGAQAVVQYMAELVAKRDVKAQPVKQKKTWAQICCFSRSNKRKRNGIPSVSMLDERRDYESTSTNMDRVIPTRVLSSPADSAPSHASPSFFATHLSWVELKNKNPSFQEGTFKTSPIPGTLTSVRPTLPGRKKTGDSGGGSGGGSPEYFRWLSILQEDPRMRW
>Pyrco_BP_DH_02g08750
MVTSLSRDGQHALLRDGVCHKSYKKITQKRIINVLISHFTNGQIYTRVGTTSLLKLLFCLRNHRTCLWMFWLNIAFNYCPYCSFADRFFRCAKRSFFFRLIFSVCTCSPIFFKRQIISDKVTLFTNIIKKITAALQCQLETVGRSNSNSRSMKQKHVPTWTPGHCIYCVSQPNGPNPIRPGSPTGHCPMAPIRPPVYHRPHKIQMEITVFYFIIIILFMHQKGHIFKQNSGFKFELIQMQFLYLLTLLLQVILKLFKQKVVYRQKRIITKSLFKYKINNLLMGQIHTRGRSSRRRFQLTCMPLNCIMWVQWKVSVLNYQFNCFIKFNIDNISSIENKHLQNLIYKFCPSHYQKFFSVLRFDIPNFQHTKQQNLVVSHKTNNRINMNSIKIGNTTYEMLHCRSLCLFNYQLNFFQGHYHEYLKNKRFSKVPFDTWDGTEQSGTRCSVPRLVCLKRMERAVPRDEFWVNFRSTSPPGTTRSTSVEHKIITSPSSSSSSLFPSEGIFALAPFHSVLSRPFPSHSVPSRPVCIPNDTKYFRITITQLAENESGTQLITDQPMSRNQASRYIHASKYHFSFSEIIRIPISNFLTYKNCETTTAGCLDFLPPNFITTPTSLKMETTAVESVDQVVQEIMRIHRSLPPRPAVDEVEAAVALVRNVEMAEQARLDAIARQTKSLQVPEELFMVLQEMQRNLVYFNSKEEMREARKLLDLENVHNLFDDLIQRASTCVSSPDSTSSSSAAANLSSSSNSVSGVLPHRPSPSSSSGSAAAAAYVFNTDRGVAKSSSARVSRDDSFVVSKAKKAFYLDGIGAGPAVSPTPRIVDSSLRPVSALNSTGGGGGGVKRVRN
>Pyrco_BP_DH_02g08770
MNIGNNFADLRSLPRSIGNLEMLEELDISNNQIRVLPDSFRMLTRLRVLRVEENPLEVPPRHIAEKGAQAVVQYMAELVAKRDVKAQPVKQKKTWAQICCFSRSNKRKRNGEDYVKA
>Pyrco_BP_DH_15g20310
MAEQARLDAIARQTKSLQVPEELFMVLQEMQRKLVYFNGKEEMREAHKLLDLENLHNLFDDLIQRASTCVSSPNSTSSSSAAAVNLSSKSNSVSGVLPHRPSPSSGSAAATAAAYVFNTDRGGVAKTASARVSRDDSFVVSKPKKAFYLDGIGAGPAVSATPQIVDSSLRSVSTLNSTGGGGVGGQEGEKLSLIKLASLIEVFANKGTKDVNLRNKLMDQIEWLPDSIGKLSRLVSLDLSENRILVLPTTIGGLSSLTKLDLHSNRIAQLPDTIGDLLGLVSLDLRANDLTALPATFGRLVRLEELDLSSNRLAVLPDTIGSLASLKTLNVETNDIDEIPHTIGHCTSLKELRADYNRLKALPEAVGKIESLEVLSVRYNNIKQLPTTVSSLLSLRELDVSFNELESVPENLCFATSLVKMNIGNNFADLRSLPRSIGNLEMLEELDISNNQIRVLPDSFRMLTRLRVLRVEENPLEVPPRHIAEKGAQAVVQYMAELVVKRDVKAQPVKQKKTWAQICCFSRSNKRKRNGEDYVKA
>Pruav_co4015637.1_g010.1.mk
MKLYKSLPPRPSIEEVEAAQSVLKTVNGEEEKKLEEISKQEKPENVPEELFSVFQEVKKTMVLFQSQDQRKEAAHVVEMEGLFQTFDDLIQTASGLVSGDTQVQKHVNLENPGEKIGRETVISDESLTMKKEDKESERDGFKSVVRSASTLSSVDSEKMSLMKVAAVIENTAKSGAVVLDLKGKLEDRVEWLPISLGKLSEVTELDFSENRIMALPPTM
>Pruav_co4033671.1_g010.1.mk
LTKLDIHSNQLINLPESFGELSNLTDLDLHANLLKSLPASFRNLINLITLDLSSNQFTHLPNVIGKLASLKILNAETNELEELPYTIGSCTSLVELHLDFNQLRALPEAIGKLKSLEVLALHYNRIKRLPTTVGNLNNLKELDVSFNEIESIPENLCFAVSIKKLNLANNFADLRALPRSIGNLEMLEELDISDDQIRTLPHSFRLLSKLRVFRAEETPLEVPPKEVIKMGAQAVVLYMADYVAKIENATFQLLKKKKKGFWFWFCSKLCSIGRNSTKNKPVLV
>Pruav_sc0000113.1_g470.1.mk
MQCSLFFPTRLDAIARQTKTLQVPEELFMVLQEMQRSLVYFHSKEQKREALKLLDLENLHNLFDDFIQRASTCVASPNSTSSAKKTTTMISNSNSVSAVPHKPSPSSASAAYVFHSDNNEIVAKSSSVRVSRDDSFMVNKAKKQFYVDGIGARPAVSSTPQIVDSSLKPGSALNSTGGQEGEKLSLIKLASLIEVLAKKGTTDLNLRNKLMDQIEWLPDSIGKLSRLVSLDLSENRILVLPSTIGGLSSLTKLDLHSNRIAQLPDAIGDLLSLVSLDLSANNLTTLPATFGRLVRLEELDLSSNSLPALPDSIGSLASLKILNVETNDIEEIPHTIGHCSSLKELRADYNRLKALPEAVGKIESLEVLSVRYNNIKQLPTTVSSLLSLRELDVSFNELESVPENLCFATSLVKMNIGNNFADLRYLPRSIGNLEMLEELDISNNQIRVLPDSFRMLTRLRVLRVEENPLEVPPRHIAEKGAQAVVQYMTELVVKREVKAQPAKQKKTWAQICFFSRSNKRKRGGGDYVKA
>Pyrusco0g046820.1
MAEQARLDAIARQTKSLQVPEELFMVLQEMQRKLVYFNGKEEMQEAHKLLDLENLHNLFDDLIQRASTCVSSPNSTSSSSAAAVNLSSKSNSVSGVLPHRPSPSSSGSAAATAAAYVFNTDRGGVAKTASARVSRDDSFVVSKPKKAFYLDGIGAGPAVSATPQIVDSSLRSVSALNSTGGGGVGGQEGEKLSLIKLASLIEVFANKGTKDVNLRNKLMDQIEWLPDSIGKLSRLVSLDLSENRILVLPTTIGGLSSLTKLDLHSNRIAQLPDTIGDLLSLVSLDLRANDLTALPATFGRLVRLEELDLSSNRLAVLPDTIGSLASLKTLNVETNDIDEIPHTIGHCTSLKELRADYNRLKALPEAVGKIESLEVLSVRYNNIKQLPTTVSSLLSLRELDVSFNELESVPENLCFATSLVKMNIGNNFADLRSLPRSIGNLEMLEELDISNNQIRVLPDSFRMLTRLRVLRVEENPLEVPPRHIAEKGAQAVVQYMAELVVKRDVKAQPVKQKKTWAQICCFSRSNKRKRNGEDYVKA
>Pyrusco0g058480.2
METTAVESVDQVVQEIMRIHRSLPPRPAVDEVEAAVALVRNVEMAEQARLDAIARQTKSLQVPEELFMVLQEMQRKLVYFNGKEEMQEAHKLLDLENLHNLFDDLIQRASTCVSSPNSTSSSSAAAVNLSSKSNSVSGVLPHRPSPSSSGSAAATAAAYVFNTDRGGVAKTASARVSRDDSFVVSKPKKAFYLDGIGAGPAVSATPQIVDSSLRSVSALNSTGGGGVGGQEGEKLSLIKLASLIEVFANKGTKDVNLRNKLMDQIEWLPDSIGKLSRLVSLDLSENRILVLPTTIGGLSSLTKLDLHSNRIAQLPDTIGDLLSLVSLDLRANDLTALPATFGRLVRLEELDLSSNRLAVLPDTIGSLASLKTLNVETNDIDEIPHTIGHCTSLKELRADYNRLKALPEAVGKIESLEVLSVRYNNIKQLPTTVSSLLSLRELDVSFNELESVPENLCFATSLVKMNIGNNFADLRSLPRSIGNLEMLEELDISNNQIRVLPDSFRMLTRLRVLRVEENPLEVPPRHIAEKGAQVSFFCCFDFFIQ
>Pyrusco6g002690.1
MGAKPKLKEEPPCPALVETVEEIMKLYKSLPARPSIEEVEAALSVLETVANEEQAKLEGISKLEKPKDVPQELFHVLQKSKKTMVLFQSHEQRKEASYVVETDKLFQTFDDLIQRASGLLSGDVPSQNHVDLSDPVEKVGREAVIRDQSLVMKKKMGYEEDEKDGFKGLVRSASTLSSGVVDAGKLSLMKVAAVIENTAKSGEVVLDLGGKLVDQMEWLPLSLGKLSDVTELNLSENRIMALPPTIDGLKALTKLDIHSNQLVNLPESFGELSNLTDLDLHANMLKSLPASFGNLINLLNLDLSSNKFTHLPDAVGKLASLKLLNVETNELQELPYTIGSCTSIVELHLDFNELRALPEAVGKIESLEVLTLHYNRIKSLPTTIGNLNNLKELDISFNELESIPENLCFAVNLKKLNVANNFADLRALPRSIGNLELLEELDISDDQIRTLPNSFKMLSKLRAFRADETPMEVPPREVIKLGAQAVVKYMADLEAKRESAAFQALKQKNKKNKGFWFWFCSKLCSIGGNSANN
>Pyrbe_021593
METTAFESVDQVVQEIMRIHRSLPPRPAVDEVEAAVTLVRNVEMAEQARLDAIARQTKSLQVPEELFMVLQEMQRKLVYFNGKEEMREAHKLLDLENLHNLFDDLIQRASTCVSSPNSTSSSSAAAVNLSSKSNSVSGVLPHRPSPSSSGSAAATAAAYVFNTDRGGVAKTASARVSRDDSFVVSKPKKAFYLDGIGAGPAVSATPQIVDSSLRSVSALNSTGGGGVGGQEGEKLSLIKLASLIEVFANKGTKDVNLRNKLMDQIEWLPDSIGKLSRLVSLDLSENRILVLPTTIGGLSSLTKLDLHSNRIAQLPDTIGDLLSLVSLDLRANDLTALPATFGRLVRLEELDLSSNRLAVLPDTIGSLASLKTLNVETNDIDEIPHTIGHCTSLKELRADYNRLKALPEAVGKIESLEVLSVRYNNIKQLPTTVSSLLSLRELDVSFNELESVPENLCFATSLVKMNIGNNFADLRSLPRSIGNLEMLEELDISNNQIRVLPDSFRMLTRLRVLRVEENPLEVPPRHIAEKGAQAVVQYMAELVVKRDVKAQPVKQKKTWAQICCFSRSNKRKRNGEDYVKA
>Pyrbe_031945
METTAVESVDQVVQEIMRIHRSLPPRPAVDEVEAAVALVRNVEMAEQARLDAIARQTKSLQVPEELFMVLQEMQRNLVYFNSKEEMREARKLLDLENVHNLFDDLIQRASTCVSSPDSTSSSSAAANLSSSSNSVSGVLPHRPSPSSSSGSAAAAAYVFNTDREGVAKSSSARVSRDDSFVVSKAKKAFYLDGIGAGPAVSPTPRIVDSSLRPVSALNSTGGGGGGGVGGQEGEKLSLIKLASLIEVFAKKGTDDVNLRNKLMDQIEWLPDSIGKLSRLVSLDLSENQILVLPTTIGGLSSLTKLDLHSNRIAQLPDTIGDLLSLVSLDLRANNLTTLPATFGRLVHLEELDLSSNRLTVLPDTIGSLASLKTLNVETNDIEEIPHTIGHCTSLKELRADYNRLKALPEAVGKIESLEVLSVRYNNIKQLPTTVSSLLSLRELDVSFNELESVPENLCFATSLVKMNIGNNFADLRSLPRSIGNLEMLEELDISNNQIRVLPDSFRMLTRLRVLRVEENPLEVPPRHIAEKGAQAVVQYMAELVAKRDVKAQPVKQKKTWAQICCFSRSNKRKRNGEDYVKA
>Pyrbe_031999
METTVVESVDQVVQEIMRIHRSLPPRPAIDEVEAAVALVRNVEMAEQARLDAIARQTKSLQVPEELFMVLQEMQRNLVYFNSKEEMREARKLLDLENVHNLFDDLIQRASTCVSSPDSTSSSSAAANLSSSSNSVSGVLPHRPSPSSSSGSAAAAAAAAYVFNTDREGVAKSSSARVSRDDSFVVSKAKKAFYLDGIGAGPAVSPTPRIVDSSLRPVSALNSTGGGGGGGVGGQEGEKLSLIKLASLIEVFAKKGTDDVNLRNKLMDQIEWLPDSIGKLSRLVSLDLSENQILVLPTTIGGLSSLTKLDLHSNRIAQLPDTIGDLLSLVSLDLRANNLTTLPATFGRLVHLEELDLSSNRLTVLPDTIGSLASLKTLNVETNDIEEIPHTIGHCTSLKELRADYNRLKALPEAVGKIESLEVLSVRYNNIKQLPTTVSSLLSLRELDVSFNELESVPENLCFATSLVKMNIGNNFADLRSLPRSIGNLEMLEELDISNNQIRVLPDSFRMLTRLRVLRVEENPLEVPPRHIAEKGAQAVVQYMAELVAKRDVKAQPVKQKKTWAQICCFSRSNKRKRNGEDYVKA
>Pyrbe_044733
MGAKPKLKEEPPCPALAETVEEIMKLYKSLPPRPSIEEVEAALSVLETVANEEQAKLEGISKLEKPKDVPQELFHVLQKSKKTMVLFQSHEQRKEASYVVETDKLFQTFDDLIQRASGLLSGDVPSQNHVDFSDPVEKVGREAVIRDQSLVKKKKMGYEEDENEGFKGLVRSASTLSSGVVDAGKLSLMKVAAVIENTAKSGEVVLDLGGKLVDQMEWLPLSLGKLSDVTELNLSENRIMALPPTIDGLKALTKLDIHSNQLVNLPESFGELSNLTDLDLHANMLKSLPASFGNLINLLNLDLSSNKFTHLPDAVGKLASLKLLNVETNELQELPYTIGSCTSIVELHLDFNELRALPEAVGKIESLEVLTLHYNRIKSLPTTIGNLNNLKELDISFNELESIPENLCFAVNLKKLNVANNFADLRALPRSIGNLELLEELDISDDQIRTLPNSFKMLSKLRAFRADETPMEVPPREVIKLGAQAVVKYMADLEAKRESAAFQALKQKNKKNKGFWFWFCSKLCSIGGNSANN
>Pyrpy_N_02g0853.1
METTAVESVDQVVQEIMRIHRSLPPRPAVDEVEAAVALVRNVEMAEQARLDAIARQTKSLQVPEELFMVLQEMQRNLVYFNSKEEMREARKLLDLENVHNLFDDLIQRASTCVSSPDSTSSSSAAANLSSSSNSVSGVLPHRPSPSSSSGSAAAAAYVFNTDREGVAKSSSARVSRDDNFVVSKAKKAFYLDGIGAGPAVSPTPRIVDSSLRPVSALNSTGGGGGGVGGQEGEKLSLIKLASLIEVFAKKGTDDVNLRNKLMDQIEWLPDSIGKLSRLVSLDLSENRILVLPTTIGGLSSLTKLDLHSNRIAQLPDTIGDLLSLVSLDLRANNLTTLPATFGRLVHLEELDLSSNRLTVLPDTIGSLASLKTLNVETNDIEEIPHTIGHCTSLKGLRADYNRLKALPEAVGKIESLEVLSVRYNNIKQLPTTVSSLLSLRELDVSFNELESVPENLCFATSLVKMNIGNNFADLRSLPRSIGNLEMLEELDISNNQIRVLPDSFRMLTRLRVLRVEENPLEVPPRHIAEKGAQAVVQYMAELVAKRDVKAQPVKQKKTWAQICCFSRSNKRKRNGEDYVKA
>Pyrpy_N_06g0293.1
REPIESNGYSKLANYLVFLPSTLQSLPPKPLAMGAKPKLKEEPPCPALAETVEEIMKLYKSLPPRPSIEEVEAALSVLETVANEEQAKLEQISKLEKPKDVPQELFHVLQKSKKTMVLFQSHEQRKEASYVVETDKLFHTFDDLIQRASGLLSGDVPSQNHVDFSDPVEKVGREAVIRDQSLVKKKKMGYEEDEKEGFKGLVRSASTLSSGVVDAGKLSLMKVAAVIENTAKSGEVVLDLGGKLVDQMEWLPVSLGKLSDVTELNLSENRIMALPPTIDGLKALTKLDIHSNQLVNLPESFGELSNLTDLDLHANMLKSLPASFGNLINLLYLDLSSNKFTHLPDTVGKLASLKLLNVETNELQELPYTIGSCTSIVELHLDFNELRALPEAVGKIESLEVLTLHYNRIKSLPTTIGNLNNLKELDISFNELESIPENLCFAVNLKKLNVANNFADLRALPRSIGNLELLEELDISDDQIRTLPNSFKMLSKLRAFRADETPMEVPPREVIKLGAQAVVKYMADLEAKRESAAFQALKQKNKKNKGFWFWFCSKLCSIGGNSANN
>Pyrpy_N_15g1975.1
METTAFESVDQVVQEIMRIHRSLPPRPAVDEVEAAVTLVRNVEMAEQARLDAIARQTKSLQVPEELFMVLQEMQRKLVYFNGKEEMQEAHKLLDLENLHNLFDDLIQRASTCVSSPNSTSSSSAAAVNLSSKSNSVSGVLPHRPSPSSSGSAAATAAAYVFNTDRGGVAKTASARVSRDDSFVVSKPKKAFYLDGIGAGPAVSATPQIVDSSLRSVSALNSTGGGGVGGQEGEKLSLIKLASLIEVFANKGTKDVNLRNKLMDQIEWLPDSIGKLSRLVSLDLSENRILVLPTTIGGLSSLTKLDLHSNRIAQLPDTIGDLLSLVSLDLRANDLTALPATFGRLVRLEELDLSSNRLAVLPDTIGSLASLKTLNVETNDIDEIPHTIGHCTSLKELRADYNRLKALPEAVGKIESLEVLSVRYNNIKQLPTTVSSLLSLRELDVSFNELESVPENLCFATSLVKMNIGNNFADLRSLPRSIGNLEMLEELDISNNQIRVLPDSFRMLTRLRVLRVEENPLEVPPRHIAEKGAQAVVQYMAELVVKRDVKAQPVKQKKTWAQICCFSRSNKRKRNGEDYVKA
>Rosch_v2.0_Chr2g0096861
MESTAESVDQVVEEIMRIHRSLPPRPGIDEVEAAKALIQNVEKEDQARLEAIAKQTKSNNVSEELFMVLQEMQKNMVYFNSREQKQEALKLLDLENLHELFDDYIQRASTCVSSSSSSAPSSYTKSIPKARPKPLDSAAAYVYRSDREVGKAKAMVSRDDSYVVNKAKKSFYADGIGPGPAVSATPQIADSSLKSGLALASSGAGAGAGVLGLGQEGEKLSLIKLASLIEVLAKKGTKEVNLRNKLNDQIEWLPDSIGKLSSLLTLDLSENRLLVLPSTIGGLSTLTKLDLHSNRLTELPDTFGDLLSLVHLDLRANNLASLPATFGRLVRLEELDLSSNRLSLLPDSIGSLASLKSFNVETNEIDEIPHSIGHCTNLRELHADYNRLKALPEAVGKIETLEILSVRYNNIKQLPTTVSSLLSLRELDVSFNELESVPENLCFATSLVKMNVGNNFADLRSLPRSIGNLEMLEELDISNNQIRFLPDSFRMLTRLRVLRVEENPLEVPPRHIADKGAQAVVQYMAELVEKREVKVQPTKQKKSWAQICFFSRSNKRKRDGADYVKA
>Rosch_v2.0_Chr7g0183511
MKEVLEMHVNMSNRWCGLAEEVFDRLYGLSSLQILDLSANNLLIVSNEIGCLSSLQLQLHLSENKFMSIPNEIGHLSSLQLLDLSDNNFMSMPESISHLSELTELHLFRCSKLQSLPKIVPFNLKHVHAQECPS
>Rosch_v2.0_Chr7g0209221
MGVKPKENPPSPAFIETVEEIMKIYKSLPPRPSIEEVEAAMSVLKTVDTEEEQRLEEISKQVVPKDVPEELFTVLQQVRRTMVLFQSHEQRREASEVVEFDKMFQTFDGLIQRTSALVSGDTQEENHVAFGYPVGEIVSEPGISDDSLVGMKKKKKKEDEELKIDGFKGLVKGSSTISSGESEKLSLMKVAAIIENTAKSGELVLDLRGKLVDQVEWLPVSLGKLSDVTELDLSENRIMAIPPTISGLKALTKLDLHSNQLINLPDSFGELSNLTDLDLHANRFKSLPASFGNLINLMNLDLSSNSFTRLPDVIGKLISLKTLTAETNDLEELPFTIGSCTSLAELHLNFNQLRALPEAIGKLVNLEILTVHYNRIKGLPTTIGNLSSLKELDVSFNELESIPENLCFAVRLEKLNVSNNFADLTALPRSIGNLEMLEELDISDDQIRHLPLSFRFLSKLKVFRADETPLEVPPRHVIQLGPQAVVKYMEDYVAKMDAAFQPLKKKKKGFWFWFCSKLCSTKN
>Rubch_LG01.2777
MESTAESVDQVVEEIMRIHRSLPARPGVDEVEAAKALIQNVDKEDQARLEAIARQTKSSNVPEELFMLLQEMQKNVVYFNSKEQKQEALKLLDLENLHQLFDEYIQRASTCVSSSGSAYTNSIAKAKAKPSDSSAAYVYPSDREVPKAKALVTRDDSYVVTKAKKTFYADGIGPGPAVSSTPQIADSSLKSGLALGSSGPAGQEGDKLSLIKLASLIEVLAKKGTKDLNLHNKLMDQIEWLPDSIGKLSSLLTLDLSENQLLVLPSTIGGLSSLTKLNLHSNRLTELPDTIGDLLSLVHLDLRANNLVSLPATFGRLVRLEELDLSSNRLSVLPDSIGSLASLKNLNVETNDIDEIPHSIGHCSSLRELHADYNRLKALPEAVGKIESLEILSVRYNNIKQLPTTVSSLLSLRELDVSFNELESVPENLCFATSLVKMNIGNNFADLRSLPRSIGNLEMLEELDISNNQIRFLPDSFRMLTRLRVLRVEENPLEVPPRHIADNGAQAVVQYMAELVEKREVKVQPAKQKKSWAQICFFSRSNKRKRNGADYVKA
>Rubch_LG05.1930
MDVKRKDNSPSPAFIESVEEIMQIYKSLPPRPSIEEVEAAMSVLKTVNSEEELKLEEISKQVVPKDVPEELFSVLQQVRRAMVLFQSHEQRKEASQVVELDKMLQPFDELIQRTSGLISGNTQNQNHAVLGYSVGEIVREPVISDEKFVMKKVGDEVLKRDGLKGLGKSASTIPSGDSEKLSLMKVAALIENTAKSGAVALDLRGKLVDQVEWIPVSLGKLSDVTELDLSENRIMALPPTIGGLQALTKLDIHSNQLINLPDSFSELSNLTDLDLHANRLKSLPASFGNLINLMNLDLSSNSFTHLPEVIGKLTSLKILNAETNELEDLPFTIGSCTSLAELHLNFNQLRALPEAIGKLESLEILTVHYNRIKGLPTTVGNLSSLKELDVSFNELEFIPENLCFAVRLEKLNVANNFADLTALPRSIGNLEMLEELDISDDQIRNLPLSFRFLSKLRVFRADETPLEVPPRHVIKLGPQAVVQYMEDYVAKMDAAFQPLKKTKKGFWFWFCSKLCSTKN
>Ruboc_01_G01316
MESTAESVDQVVEEIMRIHRSLPARPGVDEVEAAKALIRNVEKEDQARLEAIARQTKSSNVSEELFMLLQEMQKNMVYFNSKEQKQEALKLLDLENLHELFDGYIQRASTCVSSPSSSSGSAYTNSIAKAKAKPSDSSTAYVYPSDREVPKAKALVTRDDSYVVSKAKKTFYADGIGPGPAVSSTPQIADSSLKSGLALGSSGAAGQEGDKLSLIKLASLIEVLAKKGTKDLNLHNKLLDQIEWLPDSIGKLSSLLTLDLSENQLLVLPSTIGGLSSLTKLVLHSNRLTELPDTIGDLLSLVHLDLSANNLVSLPATFGRLVRLEELDLSSNRLSVLPDSIGSLASLKNLNVETNDIDEIPHSIGHCSSLRELHADYNRLKALPEAVGKIESLEILSVRYNNIKQLPTTVSSLLSLRELDVSFNELESVPENLCFATSLVKMNIGNNFADLRSLPRSIGNLEMLEELDISNNQIRFLPDSFRMLTRLRVLRVEENPLEVPPRHIADKGAQGYQATSC
>Ruboc_05_G07390
MDVKPNENPPSPAFIESVEEIMQIYKSLPPRPSIEEVEAAMSVLKTVNSEEELKLEEISKQVVPKDVPEELFSVLQQVRRAMVLFQSHEQRKEASQVVELDKMLQPFDELIQRTSGLISGDTQNQNHVVLGYSVGEIVREPVISDESFVKKKVGDEELKRDGLKGLGKSASTISTGDSEKLSLMKVAALIENTAKSGAVALDLRGKLVDQVEWIPVSLGKLSDVTELDLSENRIMALPPTIGGLQALTKLDIHSNQLINLPDSFGELSNLTDLDLHANRLKSLPASFGNLINLMNLDLSSNSFTHLPEVIGKLTSLKILNAETNELEDLPFTIGSCTSLAELHLNFNQLRALPEAIGKLESLEILTVHYNRIKGLPTTVGNLSSLKELDVSFNELEYIPENLCFAVRLEKLNVANNFADLTALPRSIGNLEMLEELDISDDQIRNLPLSFRFLSKLRVFRADETPLEVPPRHVIKLGPQAVVQYMEDYVAKMDAAFQPLKKKRKDNLEQIAREGFDSSVGLGSKALSRSE
