# Supplementary material for: Transcriptomics of long‐term, low oxygen storage coupled with ethylene signaling interference suggests neofunctionalization of hypoxia response pathways in apple ( Malus domestica )
Source: Plant Direct. 2024 Dec 20;8(12):e70025. doi: 10.1002/pld3.70025 (PMC11660084; doi:10.1002/pld3.70025)
Supplement: Supplementary file 2 — Data S2: Homologs of all 606 hypoxia response genes identified in this study across 42 representative species of land plants). [file PLD3-8-e70025-s004.gz › 01-integratedGeneFamilies_dir/4130.faa]

>gnl_Ambtr_v1.0_evm_27.model.AmTr_v1.0_scaffold00112.18
MEGISSSFSVEERSENEEWVGPRLSFSCDAGGVDPGGETEGWESPSHSPSFRHGEGRRERQVCQSYCHSLSSPGRGRRERGGRQSPRRSLSYNPNSASPEFEFWMVRNPAFPPSHLSSADELFLDGVLLPLHLLTLEAEPDPDSEPETKTQLGAQPDFASNLETQLQPELDSKPKPAAHLESEANHEPQPGSASDLTVAVTPSKRWTDIFKMGEKKTDTKEKKKGKKSERRKSLSSSSSELNIHIWPFSRSRSAGNEDRRREAGPTRNAVSAPCSRSNSKGESGANDRPVGPKSAGPRAIGQRPKKGYMGLGTSPSRGSTGVHLGRNSPVRPLLRRSVNGSSGVKIREKIIEGQRSDSSIKFGGERTSCYSGRARVLNVNVPLCMGMGSQLQSRSRCNGESNAGNGGNGFSFRALFTKKVVY
>gnl_Aquco_v3.1_Aqcoe4G225100.1
MEEDKQNPSSLCSSSSRRRCNDVKNSPEFEFWMVRNLPSFPQPNFVSADELIVDGVLLPLDLVSHHSELETSNQQPPQVEVVAEETETDLVLSQLSFVETESTELTTVSSASKRWRDIFKKGEKKSVVGFEDKEKNGKEKEKKKDRKSVSSTSNSSNGGGVSSGTELNINIWPFSRSWSAGTGGNRSKIGGGGSVTRKVSSAPCSRSNSAGESKSRKWPNSPSRTGGIHLGRNSPVWHVKPRSGSGLRNTEPVVKTGVRKEGVVEKMKNNKSNGGGGGGDVGANKSKGLNLNVPMCMGYRQQLSCRRDENILIGGASGGGGDSGCSDNSSTAISGGCSSNSAVAIGGNKLFYLRTLFTKKVY
>gnl_Arath_TAIR10_AT4G22190.1
MCYVPQTLHIWSHCTCSSSFLSLTNSLIYYLLLLLRPSKTLSLSLSSTMDSPTSIRSKPLPETLSPCGSQRRRSSCDSNPPEFEFWRLTNSSFPQADSDLLSADELFHDGVLLPLDLLSVKSELQSDPNIAECDPDPSPSTGSLITEQKSDLEPGLGSELTRETTVSKRWRDIFRKSETKPPGKKEKVKENKKEKKKTGSGPSSGSGSGAELNINIWPFSRSRSAGNNVTRPRMSFGAPTTRKVSSAPCSRSNSTGESKSRKWPSSPSRNGVHLGRNSPVWQVRRGGGAPVGKTIPEPMGRVVGKREIPETRKGKTVIESNKAKVLNLNVPMCIGYRSRLSCRTEESSGGGNSNIGSDNNNNNNANANNPNPNGLFGFRNLFIKKVY
>gnl_Betvu_v1.2_Bv8_185460_xigt.t1
MESPSRALTLTPPPHSLSSATFLRRRSSSDSTNSPEFEFSKINHNPQTTLHSADELFSDGFLLPLHHLQLHRSEPDLQLEPDTGPSEPDPTFYEPDSEPSALITSNNPILSASKRWREIFKRAEKKPGNNSEDKPDNKLEKKRGKERKNNGNSNTNSSAELNINIWPFSRSRSAGNNSARSKPAVQSNRKVSSAPCSRSNSSGESKSRKSWPSSPGRTGVYLGRTSPVWQVRKPGSLNRAANGGGSVKGRVLKLNVPVCMGYRQSLSCRSDESGGSVDGGGNGISGGGGDSGSNGNLFSLRGLFSKKNTVLTV
>gnl_Carpa_v0.4_evm.model.supercontig_3209.1
METPDFLRNKTQPHTLTPCTAGGRTASPDPNSPEFEFWRVRNPSLPPPNLLSADELFFHGVLLPLHLLPHRPPEPPDPDPQNPDLSNSVGPGPEPESGLSPNLSSEPLASLLTASKRWKDIFKKSDKKTQRNPDEKEKEKKKEKKSQTGVSSASAELNINIWPFSRSRSAGNGGTRPRMTFGAPGTRKVSSAPCSRSNSAGESKSRKWPSSPGRAGVHLGRSSPVWQVRRTGSVPKNPSSEPVVRNGEKPIGKKDVTESRNSKTGSGSINAKVLNLNVPTCIGYRSRLSCGSDVGSAIQVSGNSNISGGNSNIGNTSTNVGNTSGGNNLFSLRNFFTKKVY
>gnl_Elagu_v2.0_p5_sc00052.V1.gene438
MEPSAENPRRSSSDSSSSSEFEFWMVGKEPSFPQPHLLTADELFVDGVLLPLHLLPLSHSNPNTTTEIPSSTEPAPEHETEMPPLPPEFSTPSIPPTSSSKRWKDIFKAGERKLVERVRRKERIEAAGNAAELNINIWPFSRSRSAGNAGAGTWNRAKVMVARRKASSAPCSRSNSRGESSKPAAAAATTTTTSTSRRRWAPNPGRVGLNAGIHLGRTSPVWQLRRNSKPSELKEKASDAGAKKGGGSAGVRMLNLNMNTCIGYRNQVSFKGEDKNGVAGGEQSSGGVGVGSNSAILPSGWGVNEIEVKDQAKGILKDKLEGKLAKKRMLLEDKLE
>gnl_Elagu_v2.0_p5_sc00152.V1.gene141
MDLSSEVPKRRSADSSPEFEFWMVGNPSYPQPELLTADELFVDGVLLPLHLLSVVHSEPDPEPELAEPQPEPSPPPPLPPPLEPSPASISSSPSSGSKRWRDIFKVGEKKGNEKERPRRESKGSGGSAAEININIWPFSRSRSAGNGGAAAGRSRASSMAGRXXXXXXXGAASSAAAAGATRRWAASPGRAGLSGGVHLGRTSPVWQIRRGEKRTEPAASRGLERANQRDKVTGGKRGSGFGGGVRVLNLNVNTCIGYRNPVSCRGNGKDGVTGGGRTASEDGGGNGSLFSLRSFFSKKVY
>gnl_Eucgr_v2.0_Eucgr.D01366.1
RSSGNGGARPRLAAFGGPNARKVSSAPCSRSNSAGDSKSRKWPSSPGRVGVHLGRSSPVWQVRRGAPPAKAPVPAAAAASSDPAARGVDKVVLKSEAAAAETRRSKAARGGAGGGASKARVLNLNVPMCIGYRHHLSCRSDDNGTIRVTGADCGDTNSTAGVVLIFSTSGAFLPKRCTN
>gnl_Manes_v6.1_Manes.16G002700.1
MGTQQVNKNYGVFAYVHNKRHLHIPTPLDSGLDSQPFSPSPSSICNTATYVVTSTFTPLILAQPTLKFPHLVSVLRKHFSLSLSLSAMDSRSQDSRILLSSPSRNGRRRRSDSNSPEFEFWMVRNPSFPQPHILSADELFVDGVLLPLHLLHLHNNRPDPPDSQPDPQPPNSQPEAGPRISRNTITAETTPLSASKRWKDIFKKTSTAKSQEEKNKDKEKEKEKEKEKKREKKSQSGASSSAELNINIWPFSRSRSAGNSGARPRMFPGGPGTRKVSSAPCSRSNSAGESKSRKWPSSPGRSAGVHLGRSSPVWQVRRGGGGGDTGAMNRSSEKMTRKTRKGDGKDVNLNVAMCNGYRQESSCRSRGSNVGSSGNLFNLRSLFTKKVY
>gnl_Manes_v6.1_Manes.17G027100.1
MDSSRNVSSQPPLSPCSSGRRSSTSTSPEFEFWMVRNPFFLKPDLLSADELFVNGVLLPLHLLHLHNHCPCSDLADSPPPNLHPDAEPQVSPRAVEAEWLIPVTASKRWRDIFKKGDKKTSTSKNQQDKKKKKEKKSQGGASPAELNINIWPFSRSRSAGNSGGRARMFPGAPGSRKVNSAPCSRSNSAGESKLRKWPSTSSSPGRGGVHLGRSSPVWQVRRGSGGKNCGSEWVNRSSEKMKSKSKTTTGGGKVVNTEVPMCIGSNENSNVGSSGNHSNLSTFLQISKIYLNIFIIKLI
>gnl_Medtr_Mt4.0v1_Medtr2g024980.1
MDTKLKPQTLSPNTTNSNCNSPEFEFWMLRNPSFPQPNLHTADQLFVNGVILPLHLLPTTSKTDPPPQTPTSNPSSHNPVSEPDPEPDSSHPESSPVITESSSSASTFSGSKRWKDIFRKGEKNNTEDKEKEKEKEKEKKNKDKKKERKNGNGANSAAELNINIWPFSRSRSAGNTTTRPKFFTGAPVTRKVNSAPCSRSNSAGESKSRKWPSSPGRAGVHVGRNSPVWQVRRGGGKNSDQQTQQGSNTDKELKKEATVSRRSKVVSGGGGKAKVLSLNVPMCIGYRHHLSCRSDENSAIGVSGGVAVNRGGGDGGGGECHHHDEGSGGNLFNLRNLFTKKSIVTSH
>gnl_Medtr_Mt4.0v1_Medtr4g132690.1
MDTKSTQRHSPLLSSTSRRKCNNECSSPEFEFWMLRNPSFPQPNIIPADQLFLNGVILPLHLLSTQNKHDPVPEPNSSPPITDGLTITTTTTSKRWKNIFMKKNNNTEEKVKKKEKRVGNSGGAGGGSAELNINIWPFSRSRSSGNSVSRPKSSTGAPVTRKVNSAPCSRSNSAGDSKSRKLPSSPARVGVHLGRSSPVWQVRHAAKNTVNPDKSKRETTTSRRSRFTSTTGGGGGSGKAKVLNLSVPMCVGYSHNISYRIEENSNSVSNGGGGGGGKLFNLRTFFTKKTFLTH
>gnl_Mimgu_v2.0_Migut.M01368.1
MEAPPEHLPQILTPCSSGRRSSADSRSPEFEFWMIRNPSFPQPNLHSADELFSNGVLLPLPLHRLHLSTTEDPPPPPQATESGRVTAADAESSSVESSAGASSFTSSKRWRDIFKKYDKKDVISVREKDVIISVREKRREKKNGGGGGVTAAELNINIWPFSRSRSAGNGGARPRPAAATRKVSSAPCSRSNSAGESKFRKWPPNSPSRAGVHLGRSSPVWQVRRSVGGGGVGRISETVLKGAEKGLKKDGIDARRNIPGAGTGGSKVRVLALNVPMCIGYRQHLGCRSVESNAGGITAGAGGGAAGEGVRGSNLFNIRSLFTKKVY
>gnl_Mimgu_v2.0_Migut.H01591.1
MEEAEVLPRILSPCTSGRRVSVDANSPEFEFWMVGNPSFPQPNLLSADVLFSGGFLLPLHLLQLQQPSSIHDPPPPAPEMGPSSTVDCTLTPSKRWRYIFKKSDKLKGLEYSDDHPITKEKKRDHQKKNGGGSGGGGASNLVSAAAELNINIWPFSRSRSAGNGGTRPRPAAAVAAARKVCSAPCSRSNSTGESKFRKWPPNSPSRAGVHLGRSSPVWKVRRGSGGAAGGGNEGRRKPPAPKARVLSLNVPMCIGYRHHLSCTSDENSAVSVAAAGGGGESEIGGIVSGEGVRRSNLFNIKSLFTKKVY
>gnl_Musac_v1_GSMUA_Achr9T01390_001
MDGSTDGSPRRSSSASSSPEFEFWAVGKPPQQLLTADELFADGVLLPLHLLSLRQPNRETDAPPGSQPEPEPAPDPSPPRPPPAADIAASISCSPASGSKRWKDIFRVGEKKAAEEKERRKERKAGAGAAELNINIWPFSRSRSAGSATAGGGRPRASVSGRRVSSAPCSRSNSRGESSKHPAAGGRRWAASPGRPGGVPVGRASPVWQIRRPELRDRDKVTGGKRASGPGLRVLNMNVNTCIGYRGQRSCRGDDKDGVTARARTAGDGGGTLFSLKALFTKKVY
>gnl_Musac_v1_GSMUA_Achr9T29340_001
MEGSPRRRSSASSSPEFEFLAISNSPAQLLSADELFADGVLLPLHLLSLRQPHPGRETGTGTEPEPEPDPDPSLPPPPPPPSPTDDITASISCSPTSGSKRWKDIFRVGEKKAAEAKERKGSSGGAAEPSISLWPFSRSRSAGNPAAGGGRPRATAYGRKVSSTPCSRSNSSGEYSAWPAPAAGGRRWAASPGRAGGVPVGRTSPVWQIRRPEHRDKITGSKTGSVGAGIRVLNLNVNTLVGFRRGEGSCRGDDKVGLTARARTAGHSGGSLFSLRALFSKKVY
>gnl_Nelnu_v1.0_NNU_022117-RA
MVKNPSFPQPNLHSVDKLFINSILLPLHLPSHHSNPLDSEPKANAEEMHTLEPESEPGPRPESATLKGERKAAAVASFTTTNNHEDKDKDKKKERKSSSGANAVELNINIWPFSRSCSAGNSDNRPKMVAGGAASRKRGDSNARSSEPLAWNADKGVKKEGLESRQSMNVGGSGARARVLNLNVPMCIGYHFHLSCKNDVSSTIGNGCSHEQGHGVASSRSSTFCSLRDGDDDNLRTSSVF
>gnl_Nelnu_v1.0_NNU_006716-RA
MKTETKTKKERKSSNGANAAELNINIWPFSRRRSAGNSCNWPKMAARGAASRKVSSTPYSRSNSAGECKFQKWPSSPSRGGIHVGRSSLVWQVRRGGSNARSSEPLAWNADKGVKKEGLESQWSKNVGGGGARARVLNLNVSMCIGYHSHLSCRNDASSAIGNGCSHEQGRDVASSRSGTFCSLRDGDDDNLRASSMF
>gnl_Nelnu_v1.0_NNU_009105-RA
MVRNPSFPQPNLHSTDELFVDGILLPLHLPSHHSNPPVSEPKANVEEMHTPEPESELGSRLESATLLSESPLVFLTFKRWGDIFKKGERKAEAVASSTTTNNHEDRDKDKKKERKSSSGVNATKLNINIWPFSISRSAGNSGNRPKMTAGRVAS
>gnl_Nelnu_v1.0_NNU_005052-RA
MVRNPSFPQPNLLSADELFVDGVLLPLHLLSTYHSDPTDSESKANPETPDPQTEPKPESEPEPEPGPRPESSAALPESAPSVVSTSKRWRDIFRKGEKKAAGAATSTTTNSHEDKEKDRDKEKKKERKSSSGASAAELNINIWPFSRSRSAGNSGNRPKMAANGAATRKVSSAPCSRSNSTGESKFRKWPSSPGRGGVHLGRSSPVWQVRRGGTGARSSEPLLRNADKGSKKEGSETRRSKNVVGGGIGGRSGGGGARARVLNLNVPMCIGYRSQMSCRSDENSGGGGEQSNGGGPGNGGNGGNLFSLRSLFSKKVY
>gnl_Nelnu_v1.0_NNU_024090-RA
MIASMEKPRIEPEAQIPATYKILSPNSSGRRSSASNSPEFEFWMVRNPSFPQLNLHSADELFVDGVLLPLHLLSHHSDPPDSEPKANAEEMHTTEPDSEPGPRPQSAALLSESPPVFSTSKRWRDIFKKGERKAAAVASSTTTNNHEDRDKDKKKERKSSSGANAAELNINIWPFSRSRSAGNSGNRPKMAAGGAASRKVSSAPCSRSNSAGEYKFRKWPNSPGRGGIHVGRSSPVWQVRRGGSGARSCEPLAWNADKGVKKEGLESRRSKNVGGGGARARVLNLNVPMCIGYRSHLSCRNDASSAIGNGCGHEQGRGVSSANSGNGGNLFNLRSLFSKKVY
>gnl_Orysa_v7.0_LOC_Os01g37740.1
MGKYMRQAKVVAAAVMELAAVAPAPLGVRTRTRSLALQKRQGGEYLELRSRRLEKLPPPPPPPPRRRAPVTTPDAPAAESAEAEGSFGGGGERPRAGGHGKVQSCLADQAPGITGGVLDPPAAKHATGTVADRRPPLHKDKPTGGAKKPHTSSGGGRMCGSVNSCIGYRHQVSCHRADAKFTTPAVPFGDILLTCRLACQGGEK
>gnl_Orysa_v7.0_LOC_Os11g30430.1
MAAAAQRRRSSSASPEFRFWPLDADPAASPSCADELFSGGVLLPLQPLPYPRRDADLSMSLAVADDDDDEDEEEEEVQPGAAVASRAPPTAAVAASGGGGGGSKRWTDIFAKKQQQPAAEEKEKDQPTRRRRPAGGGGGSELNINIWPFSRSRSAGGGGVGSSKPRPPPRKASSAPCSRSNSRGEAAAVASSLPPPPRRWAASPGRAGGGVPVGRSSPVWQIRRPPSPAAKHAAADRRPPHHKDKPTGGAKKPHTTSATGGGGIRGINLSINSCIGYRHQVSCRRADAGVARASAGGGGGGGLFGIKGFFSKKVH
>gnl_Phavu_v2.1_Phvul.003G081900.1
MDTKKPYSPGRTRTRTSPCASPEFEFWMVRNPSFPQPHILSADQLFVNGVLLPLHLLNKPHQPHYPPDPEPSPPLTDSTSTSAATATASKRWKDIFKKKNAESSTDAKKKEKKNGVASSAELNINIWPFSRSRSAGNAGTRPKIFAPATRKANSAPCSRSNSAGESKSRKWPSSPGRSGVHLGRSSPVWQVRRAKNPEAWPLNHDMKPKSRRSKLSGGSGNPETKVLNLNVPMCIGYRHDLTCRSDENSGIGVRGGSDNIPRSDSNSGNSNPAHGNVGGKLFNLRSLFSKKSVVASH
>gnl_Phavu_v2.1_Phvul.006G145400.1
MDKPPPPLLSPNTTNCNSPEFEFWMLRNPSFPQPNLLSADELFVDGVLLPLHLLPNKPHPSPQASTFTPPIHEPEPDPEPGSPPDPEPSPSILTEPTSSSSASKRWRDIFRKTDKKNTENIEEKEKGKKRERKSGTSATSAELNINIWPFSRSRSAGNAGTRPKFFAGAPLTRKVNSAPCSRSNSAGESKSRKWPSSPGRAGVHVGRSSPVWQVRRKTSDPPKSRRSKVSGGGGTARVLNLNVPMCIGYRHHLSCRSDENSAVGVSGGGAITNGNSSNSNNNSNGGGNDGGGGGGNIFNLRNLFTKKCVVTSH
>gnl_Poptr_v3.0_Potri.004G003900.1
MDSPQRISIKEPQVILSPCSSARRRRRTSTCSNSPEFEFWMVRNPSFPQPNLVSADELFVDGVLLPLHLLHQPNNNTNNSHPDPDPDSPEPEPPNAQPDPGPEISPASITIEPTSSSKRWKDMIFKKGDKKTSTAAKKQEEKDKDRDRDKKREKRSQSGASSAELNIINIWPFSRSRSAGNSVTRPKLFPGAPGTRKVSSAPCSRSNSAGESKSRKSWPSSPSRPGVHVGRSSPVWQARRGGSSGMKSSFPEAVVRSGEKLSSKKEVTEPGRGKNIASGNGSTRAKVLNINVPVCIGYRNHLSCRSDENSAIGARGSGGGKNVAGGSTDGSSATNSTINVGNGGNLFNFRSLFSKKVY
>gnl_Poptr_v3.0_Potri.T068000.1
MDSPQRISIKEPQVILSPCSSRRRRASSDSNSPPEFEFWMVQNASFPQPNLVTANELFVDGVLLPLYLLHHPNNNNNNHPPDPDPDSTEPEPPSSQPDPEPEILPASITMEPTSSSKRWKDIIFKKGDKKTSTAAKKQEEKDKDKDKDKKREKRSQNGASSAELNINIWPFSRSRSEGNSVTRPKLFPGAPGTRKVSSAPCSRSNSAGESKSRKSWPSSPGRPGVHLIRSSPVWQVRRGGGTGTKSSFPEPVVRSGEKSSGKKEVTEPRRSKNTANVNGSTNGARAKVLNINVPVCIGYRNHLSCRSGVRGADGSDGGATKNAGGDCGGSGTTNVGNGGSLFNLRSLFTKKVY
>gnl_Poptr_v3.0_Potri.011G015500.1
MDSPQRISIKEPQVILSPCSSRRRRASSDSNSPPEFEFWMVQNPSFPQPNLVTADELFVDGVLLPLYLLHHPNNNNNNNHPPDPDPDSTEPEPPSSQPDPEPEISPASITMEPTSSSKRWKDIIFKKGDKKTSTAAKKQEEKDKDKDKDKKREKRSQNGASSAELNINIWPFSRSRSEGNSVTRPKLFPGAPGTRKVSSAPCSRSNSAGESKSRKSWPSSPGRPGVHLSRSSPVWQSVVRSGEKSSSKKEVTEPRRSKNTANVNGSSNGARAKVLNINVPVCIGYRNHLSCRSGVRGADGSDGGATKNAGGDCGGSSTTNVGNGGNLFNLRSLFTKKVY
>gnl_Poptr_v3.0_Potri.006G270100.1
MDRPQRIFTKEPQVILSPCSSRSRTSSDSNSPEFEFWIQNPSFPQPNLVSADELFVDGALLPLHLLHHPDPDSTEPEPEPPNSQTNPEPEISPPSITMEPTTSSKSWEGTIFKKGDRKTTTAAKKQEERNKENDKKREKRSQNGASSAELNINIWPFSRGRSAGNSVTRPKLLPGALGTRKVSSAPCSRSNSAGESKSRKSWPSSPGRPGVHLSRSSPVCKEEVTEPRRGKNKAHDNGSTNGAKAKVLNTNVLVCIGYRNHLSSRSDENSAIGVNGADGSGDGATKRCWCNKKCWW
>gnl_Prupe_v2.1_Prupe.4G014700.1
MEESPKFKPQTFSQSSSRRRRTITDSNSPEFEFWMVRNPSCPQPNLLSADELFVDGVLLPLHLLPNQPDPPDPNPQPISEQPVPDSETVSEPAVPDPEPEPSPGPELSTAPVLTASKRWRDIFKKGEKKTVKGEENDKEKDKKKERKGGTGASSAELNINIWPFSRSRSAGNAYTRPKPPFGSPATRKVNSAPCSRSNSTGESKSRKWPPASPGRPGVHLGRSSPVWQVRRGSSVAVKSSLEPHVRNAEKGTKKEVPESRRSKNTTVVAGAGGAKGRVLNLNVPMCIGYRSHLSCRSDENSAVGVAGGGGSGSRNRGGGGGHGGDSGVGGNLFNLRSLFTKKVY
>gnl_Solly_v2.4_Solyc02g081150.1.1
MEDPERLTSSNSQTTTISSDSIHSPEFEFWMVRNPSFPQPNQLSADELFSHGVLLPLDLLQNETNVISPEPSGSGRPETESGVEPSAAIVNSSGGGASFTSSKRWKDIFKKTEKKDSNEENCREKKKEKKKEKKLVGGSNGVTGAELNINIWPFSRSRSAGNGGSRPRVTGGSGLATRKVSSAPCSRSNSAGESKSRKWPSSPSRGGVHLGRSSPVWQVRRSSINPGSGTRSSDNLVKTTEKAIRKEAPQKESSTRKVVTKKEGVEVRRKWSSAAAGGGPKTRVLNLNVPMCIGYRNQLGCRSDQNSAIHIAAATGVGDDQNGSSTVTGEGVRGSNLFNLKSLFTKKVY
>gnl_Sorbi_v3.1_Sobic.005G120800.1
MDAAEARRSSSASSSPEFEFWPLHPNPAASPSCADELFAGGVILPLPVLPPKQASRKNRGSAISQGVPPVAEPEPEPELGEASLLATVAPPPTASITSPAPPTASGGGGGGSKRWTDIFSKKPAPVAEEKDRDKEKEKRKDGTGSSRKQGGGHCGSGGAGSELNINIWPFSRSRSAGGGSGSGSSRPRQPARKVSSAPCSRSNSRGEAGGAPPLRRWAASPGRSGGGVPVGRSSPVWQIRRPAAKPAPAPVASASELFTDRRAPPPTQHKEKPAGAANNGRKPGLGGGVRGLNLSVNSCIGYRHQVSCRRADVGAARGSGSGSGGLFGIKGLFSKKVH
>gnl_Spipo_v2_Spipo0G0131100
MEAMEVGGDRQISDPSSPEFEFWMVRNPSLPQPDLPSAEELFIDGVILPLRLRHQSPSVIEQEPEQAQEPATQPLGSSPAAPDPLPPASCLSSSASLASPSTSKRWKDIFKVAGRDKKAEEKDRRRGRKSSAGGGAELNINIWPFSRSRSAGTGSSGTRGVSVLGATGRRVSSAPCSRSNSRGETCKPAAGGTAAAVAATHAARRWASSPGRSGLGVHIGRASPVWQPRKATKKAPPIATGFFRTSGAVGSTRAGRGGGGLKVSGEFSCQATCGVENKRCSEGSEGIAAGDSGNGSHFISLRAFFSKDVRISV
>gnl_Spipo_v2_Spipo13G0025400
MSPPAPDGGFRGGATAGERRASANSSPEFEFWRACDPSSSSAAAVEPHLLSADELFLDGVILPLRLLRHPVPHIPPPPSTAAATVSSAAVLGPSSSSSTVAAAASSSKRWRDIFRAPASEKKAGGGLSELNINLWPFSRSRSAGNGGAVGKDGPAGAARRVSSAPCSRSGSRRERELSSSAGGGKKWVGSAPCSRSGSRREREASAAARPPQPPSTGGGGRKWASSPGRQGLAGGGGGVHVRRVSPVWRMRRSGKKGHGENQGSHFNLRAFFSRKLYI
>gnl_Stras_v2.0_SGA_v2.0_scaffold4T01894
MEEPEPLPQITPIGRSIGVSNSPEFEFFSSFSPTDLLTADQLFSGGVLLPLHHLRLSDNTPPPAPDPESSGSDPSRPDPEPEVPSIGSARLTAVAPSTQSLSRRWSDIFRRNEKKSPRTSMDMDVEDLINTKEKDTIVNGFKEKKRERSTGGRGSGVTAAELNININIWPFSRSRSAGNGAGRPRPAAARKASSAPCSRSNSASESKSRRWPSSPGRGVPVGRSSPVWQARRGGGRRSFESAVRKDGGEGRRKVPPPVPGGHSRARSLSLNIPTCIGYRQHSGCRSAECVSAAASAGGGGGEGVAAEGVRGSGLFSIKSLFTRKVN
>gnl_Stras_v2.0_SGA_v2.0_scaffold89T27486
MVDSQSPPIPLILSPCSSGRRSSCDSKSPEFEFWMVRNRINFPQPDLLSADELFSDGFILPLRPLDLLNDPPPPQAEAATEDCEGTGPDRAPEPEPLAVSELPGSSKRWGSIFHKIRDKRGLDSSPAGGGGGEDRSTKEKDLIGGVKEKRRDQKKVSAGGGGGGVVAAAELNINIWPFSRSRSAGNGGNRPRSAANRKVSSAPCSRSNSTGESKLRKWPPNSPSRGGGVHLGRSSPVLQIRRGGAGRRAEAYLGGEGGGKGEGSEGRRKVKAPPSRGRGVSRGRVLSLNVPMCIGYRHNLSCKSDENSAVGVAAAAAAVGGGVGQVGGAVAGEGARRGHLFNIKSLFTKKVY
>gnl_Theca_v1.1_Thecc1EG030308t1
METQRSVNNKEARNLSPCSSGRRSSTSSHSSSPEFEFWMVRNPSFPQPDLISADELFVNGVLLPLHLIPNKQPEESPRPEPNSSASEPPVPDPEPEPGPLITSEPITVLSASKRWRDIFKKEKGKNGAKHQEDKDKEKEKEKEKKKEKKSQSQSGASPAELNINIWPFSRSRSSGTSGTRPRMTAGAAGTRKVSSAPCSRSNSAGESKSRKWPSSPSRAGVHLGRSSPVWQVRRGGSGVRTFDVSSRSAEKSGSKKEVTETRCGKIAPSNGGNGNKAKVLNLNVPMCIGYRHHLSCRTDENSAMLAGVSDDCNGSRSGSGGNGANGRSSGPNVGSGSNFFNLRNLFTKKVY
>gnl_Utrgi_v4.1_Scf00212.g12736.t1
MSSNSPEFEFSKLSHPQPNLLSADQLFSGGFLLPLHNLNISNETTPAPEKEPLPGPVLFQESPRPSSTFPSPASSKRWRQIFRKTGKKSSLDFDKDVAGGKDRKKINAAVGVSVASAELNINLWPFSRSRSAGTGGGRPRTAAAAATVRKVSSAPCSRSNSTGESKSRKPPASTVTGVHLGRTSPILKFRRGGRRSTPQNVSSPKAAPVGTKTKVLNLNVPMCIGYRQNSSCSREENSPIDAAVAAATDAVTEGAAVGGEELRRSNLLSIRNLFTKNVY
>gnl_Utrgi_v4.1_Scf00010.g1626.t1
MEMGLPPETSTSCDSPEFEFWKLSDPQPSLLSADQLFSGGFLLPLHDLNISKEPTAPRLNEASPSTSLFPGSPLSSSSSERWRKIFRKGDKKCGLDSDKDVAGGKDKKKATTAVGISVASAELNINIWPFSRSRSAGTSGGRPRTVATVRNVSSAPCSRSNSTGESKSRKSPGSTVTGVPLGRTSPIVKIRRGARRSTAENPPAPKTSTGTKTKVLSLSVPMCIGYRQNSSCSREENNPMDATVDVVAEGGEELRRTVKLRASSVPVLRQHPAIGADSDLAICVHGTQAAVPSRNLKLDLRCNLDPENYSPITSIRQHFPPRLAGDVHGGTSELPGYAGHVLGKLRRFPGLRAEIVRLRGSRIGRRGSGGGGXXXXXXXXXXXXXXXXXXXXCGGDCAIAGSRELVEVEAGAVGTEAEPEDEEDEANEEDNGQEDSAYQLGYSGCQAFFHIVDVVSGFSKAAGFRERWRRRRVDGDPVI
>gnl_Utrgi_v4.1_Scf00702.g20971.t1
MESPAALPRRNSCYASYGDSNSPEFEFWIFRNPSFPQPILSSADELFCDGVLLPLRHLCLTDNHSPPAPPPQVLDSATTAFPSPATPTKRWTSNICKHLYSPETSSVKKQNAAKKKNVAATAAQLNINIWPFSRGRSAGNGGTRLLATATRNVSSAPCSRSNSKGESMARIFPGKQGVKISSIWRVRKIGGGGNYSHAPDTFPASSVAPRRHVRCRSFDDSPDNVATNVGHGNKAFRFRNPFSKSVC
>gnl_Vitvi_Genoscope.12X_GSVIVT01004818001
MESPRFKLEPQTLSPSSSGRRSSDSNSPEFEFWMVRNPSFPQPNLLSADELFVDGVLLPLHLLRHNPDSSKPISSAAPASTASKRWKDIFKKGEKKSAKNASSAELNINIWPFSRSRSAGNNAVRPRMAAGGAGTRKVSSAPCSRSNSAGESKSRKWPSSPGRPGVHLGRSSPVWQVRRGGSASKSLEPLNPSPRSPRRHTQS
>FraveV4A2_3g01370.t1
MEDSRRFKPKTERRRRATTDSSSPEFDFWRLQNPSCPQPDLVSADELFVDGVILPLRLVPAYKNPPDPNPRPDPEEISAPDPEPEAQVATGAPAMTASKRWRDMFKKKSEGGEKEKKKERKSGGGAAAGASSAELNINLWPFSRSRSAGNACTRPKSAFGAPGTRKVNSAPCSRSNSTGESKSTRKWPASPGRGGVHLGRSSPVWQVRRGASGLSKTADRNAEKSAKTEAPETRRSKTTVGGGGGGAKPRVLNLNVPTCIGYRSHLMSCRNDVMNSAVGVRGGSNTNNRGAAAADGGGVSNAAGAGSNLFNLRSLFSKKVY
>Maldo_HF_12312
MEHSPKFKPHLSQSSSRRRRTSTDSNSPEFEFWRNPSCPQPNLLSADELFVDGVLLPLHLLPPPFLNHSDPPDPNPQPISQPISQPPVPDPKPISEPDPESEPGPGPELSAAPVLTASKRWRDIFRMGEKKSVKADETDKEKDKKKDRKGGGGGASSAELNINIWPFSRSRSAGNAYTRPKPFGAPVTRKVNSAPCSRSNSTGESKSRKWPPASPGRPGVHLGRSSPVWQVRRGASAAVKSNSDPQARNAEKGTKKEVLENRRSKKTAGAVIAGGSGSKARVLNLNVPMCIGYGSHLSCRSENSAVGVGIGGRGSGSNNRGGDASGGGNGGGGNGGAVGNLFNLRSLFTKKVY
>Maldo_HF_17689
MEHSPKFKPLLSQSSSRRRRTSTDSNSPEFEFWRNPSCPQPNLLSADELFVDGVLLPLHLLPRPLPNNSDPPDPYPRFSDPNTQPISQPPVPDPEPLLEPDPESEPGPGPELSAAPVLTASKRWRDIFKKGEKKSVKGDEIDKDKDKKKERKGGRSGASSAELNINIWPFSRSRSAGNVYTRPKPFGAQATRRVNSAPCSRSNSTGDSKSRKWPPASPGRPGVHLGRSSPVWQVRRGASAAAKSNSEPQARNAEKGTKQEVPEIRRSKKTAGSVVAGGSGSKARVLNLNVPICIGYRSHLSCRSENSAVGVGVGGGSSSINLRGGVIGGVNGGGGNGVGGNGGAGGNLFNLRSLFTKKHRNNPGKTFPVFPTSNATFEAISGQTTVIWPVCKVSISSSRRVLQLSFLFHPTSLGIEEFPASPAAFEAFSGQTTATMAILRRALTAGRTWRSVPVRQTLNPNPPPRAFSPHLPFPSLLCHRTLEHPFHTTASEIVLVGLAAGLTALGVRGLAQTSANLAKLSAFLESVVGRELRLQATDRTLAHALNDSYLDSKDIDISKPALRFIPSAAEGQKVLIKFQTPATRDVAQLIANIASDRGLIIKSGSGLHARIHYFFPSRSRVYCQIMLARPDKMKETGGEGGDLRIKVFRSVLPFSDRFEIEFVKDGVWSLKEVDALVATFTSQLAGGKIEPAERQMNEFAAPADQR
>Malba_015689
MGEKKSVKADETDKEKDKKKDRKGGGGGGASSAELNINIWPFSRSRSAGNAYTRPKPFGAPVTRKVNSAPCSRSNSTGESKSRKWPPASPGRPGVHLGRSSPVWQVRRGASAAVKSNSDPQARNAEKGTKKEVPENRRSKKTAGAVIAGGSGSKARVLNLNVPMCIGYGSHLSCRSENSAVGVGIGSRGSGSNNRAGDASGGVNGGGGNGGAVGNLFNLRSLFTKKVY
>Malba_035988
MGLKTIMPLPNNSDPPDPYPRFSDSNTQPISQPPVPDPEPLLEPDPESEPGPGPELSAAPVLTASKRWRDIFKKGEKKSVKGDEIDKDKDKKKERKGGRSGASSAELNINIWPFSRSRSAGNAYTRPKPFGAQATRKVNSAPCSRSNSTGDSKSRKWPPASPGRPGVHLGRSSPVWQVRRGASAAAKSNSEPQARNAEKGTKQEVPEIRRSKKTAGSVVAGGGGSKARVLNLNVPICIGYRSHLSCRSENSAVGVGVGGGSSSINLRGGVIGGVNGGGGNGVGGNGAAGGNLFNLRSLFTKKVY
>Malsi_05g033240
MEHSPKFKPHLSQSSSRRRRTSTDSNSPEFEFWRNPSCPQPNLLSADELFVDGVLLPLHLLPPPFLNHSDPYPEHSDPPDPNPQPISQPPVPDPKPISEPDPESEPGPGPELSAAPVLTASKRWRDIFRMGEKKSVKADETDKEKDKKKDRKGGGGGASSAELNINIWPFSRSRSAGNAYTRPKPFGAPVTRKVNSAPCSRSNSTGESKSRKWPPASPGRPGVHLGRSSPVWQVRRGASAAVKSNSDPQARNAEKGTKKDVPENRRSKKTAGAVIAGGSGSKARVLNLNVPMCIGYGSHLSCRSENSAVGVGIGGRGSGSNNRGGDASGGVNGGGGNGGAVGNLFNLRSLFTKKVY
>Malsi_06g000160
MDSKATRGPSLRQSPTSRPGSHSPIRVLFQAQVLAIEAYSPNARPTPHHPLISLSLQKYPSQWSTAPNSNPTFHRAAAEEGEPAPIPNSPEFEFWRNPSCPQPNLLSADELFVDGVLLPFALLLPPP
>Malsi_10g029870
MEHSPKFKPLLSQSSSRRRRTSTDSNSPEFEFWRNPTCPQPNLLSADELFVDGVLLPLHLLPRPLPNNSDPPDPYPRFSDPNTQPISQPPVPDPEPLLEPDPESEPGPGPELSAAPVLTASKRWRDIFKKGEKKSVKGDEIDKDKDKKKERKGGRSGASSAELNINIWPFSRSRSAGNVYTRPKPFGAQATRRVNSAPCSRSNSTGDSKSRKWPPASPGRPGVHLGRSSPVWQVRRGASAAAKSNSEPQARNAEKGTKQEVPEIRRSKKTAGSVVAGGSGSKARVLNLNVPICIGYRSHLSCRSENSAAGVGVGGGSSSINLRGGVIGGVNGGGGNGVGGNGGAGGNLFNLRSLFTKKGMQKIVVVISKFGL
>Malsy_10g028500
MEHSPKFKPLLSQSSSRRRRTSTDSNSPEFEFWRNPSCPQPNLLSADELFVDGVLLPLHLLPRPLPNNSDPPDPYPRFSDPNTQPISQPPVPDPEPLLEPDPESEPGPGPELSAAPVLTASKRWRDIFKKGEKKSVKGDEIDKDKDKKKERKGGRSGASSAELNINIWPFSRSRSAGNVYTRPKPFGAQATRRVNSAPCSRSNSTGDSKSRKWPPASPGRPGVHLGRSSPVWQVRRGASAAAKSNSEPQARNAEKGTKQEVPEIRRSKKTAGSVVAGGSGSKARVLNLNVPICIGYRSHLSCRSENSAVGVGVGGGSSSINLRGGVIGGVNGGGGNGVGGNGGAGGNLFNLRSLFTKKKFTSSIYQEQALIPTILYEQQ
>Maldo_GDDH_05G1352700
MEHSPKFKPHLSQSSSRRRRTSTDSNSPEFEFWRNPSCPQPNLLSADELFVDGVLLPLHLLPPPFLNHSDPPDPNPQPISQPPVPDPKPISEPDPESEPGPGPELSAAPVLTASKRWRDIFRMGEKKSVKADETDKEKDKKKDRKGGGGGASSAELNINIWPFSRSRSAGNAYTRPKPFGAPVTRKVNSAPCSRSNSTGESKSRKWPPASPGRPGVHLGRSSPVWQVRRGASAAGKSNSDPQARNAEKGTKKEVPENRRSKKTAGAVIAGGSGSKARVLNLNVPMCIGYGSHLSCRSENSAVGVGIGGRGSGSNNRGGDASGGVNGGGGNGGAVGNLFNLRSLFTKKVY
>Maldo_GDDH_10G1327300
MEHSPKFKPLLSQSSSRRRRTSTDSNSPEFEFWRNPSCPQPNLLSADELFVDGVLLPLHLLPRPLPNNSDPPDPYPRFSYPNTQPISQPPVPDPEPLLEPDLESEPGPGPELSAAPVLTASKRWRDIFKKGEKKSVKGDEIDKDKDKKKERKGGRSGASSAELNINIWPFSRSRSAGNVYTRPKPFGAQATRRVNSAPCSRSNSTGDSKSRKWPPASPGRPGVHLGRSSPVWQVRRGASAAAKSNSEPQARNAEKGTKQEVPEIRRSKKTAGSVVAGGSGSKARVLNLNVPICIGYRSHLSCRSENSAVGVGVGGGSSSINLRGGVIGGVNGGGGNGVGGNGGAGGNLFNLRSLFTKKVY
>Maldo_Gala_05g031800
MEHSPKFKPHLSQSSSRRRRTSTDSNSPEFEFWRNPSCPQPNLLSADELFVDGVLLPLHLLPPPFLNHSDPYPEHSDPPDPNPQPISQPPVPDPKPISEPDPESEPGPGPELSAAPVLTASKRWRDIFRMGEKKSVKADETDKEKDKKKDRKGGGGGASSAELNINIWPFSRSRSAGNAYTRPKPFGAPVTRKVNSAPCSRSNSTGESKSRKWPPASPGRPGVHLGRSSPVWQVRRGASAAVKSNSDPQARNAEKGTKKEVLENRRSKKTAGAVIAGGSGSKARVLNLNVPMCIGYGSHLSCRSENSAVGVGIGGRGSGSNNRGGDASGGVNGGGGNGGAVGNLFNLRSLFTKKVY
>Pyrco_BP1_015453.1
MEHSPKFKPLLSRSSSRRRRTSTDSNSPEFEFWRNPSFPQPNLLSADELFVDGVLLPLHLLPPPLPNNSDPPDPYPRSSDPNTQPISQPPVPDPEPLLEPDPESEPGPGPELSAAPVTASKRWRDIFKKGEKKSVKGDEIDKDKDKKKERKGGRSGASSAELNINIWPFSRSRSAGNAYTRPKPFGAQGTRKVNSAPCSRSNSTGDSKSRKWPPASPGRPGVHLGRSSPVWQVRRGASAAAKRNSEPQARNAEKGTKQEVTEIRRSKKTAGSVVDGGSGSKARVLNLNVPMCIGYRSHLSCRSENSAVGVGVGGGSSSINLRGGVSGGVNGGGGNGISGSGGAGGNLFNLRSLFTKKASIKFQIPATRDSARLIANIASGRGLIIESGGGVHARLFYFEPLAQEIEIVKDGSWSPEVVDTLVSTFTLQFTGVKGLLSTNVFQCIRNSGAEMHAEPEWFEAISRVSSWSVKRRESRLQATDRMLAHALLDSYLDSKDIDVSKPALRFIPSAVEGQKVSIKFQIPATRDVAQLIANIASDLGLIIQSGGGLQAHCNVFFPSRCRVFWQIMLARPDKMKETGGEGRDLRIQVFRSVIPFSDRFEIEFVKEGIWSLKEVDALVSTFTSQLAGGKIEPAERQMNEFAASAD
>Pyrco_BP1_017934.1
MEHSPKFKPHLSQSSSRRRRTSTDSNSPEFEFWRNPSCPQPNLLSADELFVDGVLLPLHLLPPPFLNHSDPYPKHSDPPDPNPQPISQPPVPDPKPISEPDPESEPGPGPELSAAPVLTASKRWRDIFKMGEKKSVKADETDKEKDKKKDRKGGGGGGASSAELNINIWPFSRSRSAGNAYTRPKPFGAPATRKVNSAPCSRSNSTGESKSRKWPPASPGRPGVHLGRSSPVWQVRRGASAAVKSNSDPQGRNAEKGTKKEVPENRRSKKTAGAVGAGGSGSKARVLNLNVPMCIGYRSHLSCRSENSAVGVGNGGGGSGSNNRGGDARGGVNGGGGSGGAVGNLFNLRSLFIKKVY
>Pyrco_BP_DH_05g31990
MEHSPKFKPHLSQSSSRRRRTSTDSNSPEFEFWRNPSCPQPNLLSADELFVDGVLLPLHLLPPPFLNHSDPYPKHSDPPDPNPQPISQPRVPDPKPISEPDPESEPGPGPELSAAPVLTASKRWRDIFKMGEKKSVKADETDKEKDKKKDRKGGGGGASSAELNINIWPFSRSRSAGNAYTRPKPIGAPATRKVNSAPCSRSNSTGESKSRKWPPASPGRPGVHLGRSSPVWQVRRGASAAVKSNSDPQARNAEKGTKKEVPENRRSKKTAGAVVAGGSGSKARVLNLNVPMCIGYRSHLSCRSENSAVGVGNGGGGSGSNNRGGDARGGVNGGGGSGGAVGNLFNLRSLFIKKVY
>Pyrco_BP_DH_10g27680
MEHSPKFKPLLSQSSSRRRRTSTDSNSPEFEFWRNPSFPQPNLLSADELFVDGVLLPLHLLPPPLPNNSDPPDPYPRSSDPNTQPISQPPVPDPEPLLEPDPEAEPGPGPELSAAPVTASKRWRDIFKKGEKKSVKGDEIDKDKDKKKEQKGGRSGASSAELNINIWPFSRSRSAGNAYTRPKPFGAQGTRKVNSAPCSRSNSTGDSKSRKWPPASPGRPGVHLGRSSPVWQVRRGASAAAKRNSEPQARNAEKGTKQEVPEIRRSKKTAGSVVAGGSGSKARVLNLNVPMCIGYRSHLSCRSENSAVGVGVGGGSSSINLRGGVSGGVNGGGGNGISGSGGAGGNLFNLRSLFTKKVY
>Pruav_sc0000824.1_g180.1.mk
MEESPKFKPQTLSQSNSRRRRTSTDSNSPEFEFWMVRNPSCPQPNLLSADELFVDGVLLPLHLLPNQPDPPDPNPQPISEPVSEPTVPDPEPEPSPGPELSTAPVLTASKRWRDIFKKGEKKTVKGDENDKEKDKKKERKGGTGATSAELNINIWPFSRSRSAGNAYTRPKPPFGSPATRKVNSAPCSRSNSTGESKSRKWPPASPGRPGVHLGRSSPVWQVRRGSSVAVKSSLEPHVRNAEKGTKKEVPESRRSKNTTVVAGAGGAKGRIEK
>Pyrusco10g000450.1
MEHSPKFKPLLSQSSSRRRRTSTDSNSPEFEFWRNPSFPQPNLLSADELFVDGVLLPLHLLPPPLPNNSDPPDPYPRSSDPNTQPISQPPVPDPEPLLEPDPESEPGPGPELSAAPVTASKRWRDIFKKGEKKSVKGDEIDKDKDKKKERKGGRSGASSAELNINIWPFSRSRSAGNAYTRPKPFGAQGTRKVNSAPCSRSNSTGDSKSRKWPPASPGRPGVHLGRSSPVWQVRRGASAAAKRHSEPQARNSEKGTKQEVPEIRRSKKTAGSVVAGGSGSKARVLNLNVPMCIGYRSHLSCRSENSAVGVGVGGSSSSINLRGGVSGGVNGGGGNGIGGSGGAGGNLFNLRSLFTKKVPWGRLIENIASGRGLIIESGGGVHARLFYFEPLAQEFEIVKDGSWSPEVVDTLASTFTLQLTGVKRTESRLQATDRMLAHALHDSCLDSKDIDVSKPALRFIPSAVEGQKVSIKFQIPATRDVAQLIANIASDLGLIIQSGGGLHAHCNYFFPSRCRVFWQIMLARPDKMKETGGEGRDLRIQVFRSVIPFSDRFEIEFVKEGIWSLKEVDALVSTFTSQLAGGKIRTITYKRRQMNEFAASAD
>Pyrusco5g025610.1
MEHSPKFKPHLSQSSSRRRRTSTDSNSPEFEFWRNPSCPQPNLLSADELFVDGVLLPLHLLPPPFLNHSDPYPKHSDPPDPNPQPISQPPVPDPKPISEPDPESEPGPGPELSAAPVLTASKRWRDIFKMGEKKSVKADETDKEKDKKKDRKGGGGGGASSAELNINIWPFSRSRSAGNAYTRPKPFGAPATRKVNSAPCSRSNSTGESKSRKWPPASPGRPGVHLGRSSPVWQVRRGASAAVKSNSDPQGRNAEKGTKKEVPENRRSKKTAGAVGAGGSGSKARVLNLNVPMCIGYRSHLSCRSENSAVGVGNGGGGSGSNNRGGDASGGVNGGGGSGGAVGNLFNLRSLFIKKVY
>Pyrbe_005897
MEHSPKVKPLLSQSSSRRRRTSTDSNSPEFEFWRNPSCPQPNLLSADELFVDGVLLPLHLLPPPLPKNSYPPDPYPRFSDPNPQPISQPPVPDPEPLLEPDPESEPGPGPELSAAPVLTASKRWRDIFKKGEKKSVKGDEIDKDKDKKKERKGGRSGASSAELNINIWPFSRSRSAGNAYTRPKPFGAQATRKVNSAPCSRSNSTGDSKSRKWPPASPGRPGVHLGRSSPVWQVRRGASAAAKRNSEPQARNAEKGTKQEVPEIRRSKKTAGSVVAGGSGSKARVLNLNVPMCIGYRSHLSCRSENSAVGVGVGGGSSSINLRGGVSGGVNGGGGNGIGGSGGAGGNLFNLRSLFTKKVY
>Pyrbe_044259
MEHSPKFKPHLSQSSSRRRRTSTDSNSPEFEFWRNPSCPQPNLLSADELFVDGVLLPLHLLPRPFLNHPDPYPKHSDPPDPNPQPISQPPVPDPKPISEPDPESEPGPGPELSAAPVLTASKRWRDIFKMGEKKSVKADETDREKDKKKDRKGGGGGGASSAELNINIWPFSRSRSAGNAYTRPKPFGAPATRKVNSAPCSRSNSTGESKSRKWPPASPGRPGVHLGRSSPVWQVRRGASAAVKSNSDPQARNAERGTKKEVPENRRSKKTAGPVVAGGSGSKARVLNLNVPMCIGYRSHLSCRSENSAVGVGNGGGGSGSNNRGGDASGGVNSGGGNGGAVGNLFNLRSLFTKKVY
>Pyrpy_N_05g3206.1
MEHSPKFKPHLSQSSSRRRRTSTDSNSPEFEFWRNPSCPQPNLLSADELFVDGVLLPLHLLPPPFLNHPDPYHPNPQPISQPPVPDPKPISEPDPESEPGPGSELSAAPVLTASKRWRDIFKMGEKKSVKADETDREKDKKKDRKGGGGGGASSAELNINIWPFSRSRSAGNAYTRPKPFGAPATRKVNSAPCSRSNSTGESKSRKWPPASPGRPGVHLGRSSPVWQVRRGASAAVKSNSDPQARNAERGTKKEVPENRRSKKTAGAVVAGGSGSKARVLNLNVPMCIGYRSHLSCRSENSAVGVGNGGGGSGGNNRGGDASGGVNGGGGSGGAVGNLFNLRSLFTKKVY
>Pyrpy_N_10g2018.1
MEHSPKFKPLLSQSSSRRRRTSTDSNSPEFEFWRNPSFPQPNLLSADELFVDGVLLPLHLLPPPLPNNSDPPDPYTQPISQPPVPDPEPLLEPDPESEPGPGPELSAAPVTASKRWRDIFKKGEKKSVKGDEIDKDKDKKKERKGGRSGASSAELNINIWPFSRSRSAGNAYTRPKPFGAQGTRKVNSAPCSRSNSTGDSKSRKWPPASPGRPGVHLGRSSPVWQVRRGASAAAKRHSEPQARNAEKGTKQEVPEIRRSKKTAGSVVAGGSGSKARVLNLNVPMCIGYRSHLSCRSENSAVGVGVGGSSSSINLRGGVSGGVNGGGGNGIGGSGGAGGNLFNLRSLFTKKVY
>Rosch_v2.0_Chr5g0001991
MADGSRFKPYGRNCTQRSRTSTDSSSPEFEFWRLQNPSCSQPDLISADELFVDGVILPLSLVPAPKNPPDPNPRPDSEEISAPDPEPEPGPEAQVSTGALVLTVSRRWRDMFKKKSEGSEKEKEKEKKKERKSGGAATGASSAELNINLWPFSRSRSAGNACTRPKFGAPGTRKVNSAPCSRSNSTGESKSTRKWPASPGRAGVHLGRSSPVWQVRRGASTLGKTSETQVKNAEKSTKKEAPETRRGKTTASGGGRGGGGGAKPRVLNLNVPTCIGYRSHLSCRSDVMNSAVGIGGSSGGNNHRGAAAGGGGDSSNAAGAGSNLFNLRSLFSKKVY
>Rubch_LG03.123
MEDSLRFKPQQPKTLSPSTSGRRRRTSTTDSSSPEFEFWRVQNPSFPKPNLVSADELFVDGVILPLRLVPTRTSPSDPPDPNPRPDSEEVSVPGPEPEAQLSAAAPPPAPTASKRWRDIFKKGEKKSESNDKDKDKDKDKDKKKERKSGGATGASSAELNINLWPFSRSRSAGNACTRPKTMFGAPGTRKVNSAPCSRSNSTGESKSTRKWPASPGRAGVHLGRSSPVWQVRRGTSGLGKTSEAQVRNAEKGSKKEAPESRRSKTTVGGGGAKARVLNLNVPTCIGYRSHLSCRHDVMNSAVEIGGSSGSSNRGASVIGGHGGGGDGNAAAAAGSNLFNLRSFFTKKVY
>Ruboc_03_G10255
MEDSLRFKPQQPKTLSPSTSGRKRRTSTTDSSSPEFEFWRVQNPSFPKPNLVSADELFVDGVILPLRLVPTRNSPSDPPDPNPRPDSEEVSVPGPEPEAQLSAAAPPPAPTASKRWRDIFKKGEKKSESNDKDKDKKKERKSGGATGASSAELNINLWPFSRSRSAGNACTRPKTMFGAPGTRKVNSAPCSRSNSTGESKSTRKWPASPGRAGVHLGRSSPVWQVRRGTSGLGKTSEVQVRNAEKGSKKEAPESRRTKTTVGGGGHGGGAKARVLNLNVPTCIGYRSHLSCRHDVMNSAVEIGGSSGSNNRGASVIGGHGGGGDGNAAGAGSNLFNLRSLFTKKIFWHHLLFISSESALSSGFDDAQIIPMNYKVAQRRKADSR
