# Supplementary material for: Transcriptomics of long‐term, low oxygen storage coupled with ethylene signaling interference suggests neofunctionalization of hypoxia response pathways in apple ( Malus domestica )
Source: Plant Direct. 2024 Dec 20;8(12):e70025. doi: 10.1002/pld3.70025 (PMC11660084; doi:10.1002/pld3.70025)
Supplement: Supplementary file 2 — Data S2: Homologs of all 606 hypoxia response genes identified in this study across 42 representative species of land plants). [file PLD3-8-e70025-s004.gz › 01-integratedGeneFamilies_dir/1048.faa]

>gnl_Ambtr_v1.0_evm_27.model.AmTr_v1.0_scaffold00092.151
MEVVNVMEYQAIAKKKLPKMVYDYYASGAEDEWSLRENRHAFSRILFRPRILIDVSNIEMTTTLLGFKISMPIMIAPTAMQKMAHPDGEYATARAASAAGTIMTLSSWATSSVEEVASTGPGIRFFQLYVYKDRKVVAQLVRRAERAGFKAIALTVDTPRLGRREDDIRNRFTLPPYLSLKNFEGLDLGTIDQTADSGLASYVAGQIDRSLSWKDVKWLQTITDLPILVKGVLTAEDTRIAIQNGAAGIIVSNHGARQLDYVPATIIALEEVAKAAQGRVPVFLDGGVRRGTDVFKALALGASGIFIGRPVLFSLAAEGEAGVRKVLQMLRDEFELTMALNGCRSLKEITRNHIITEADQLRMGSRL
>gnl_Ambtr_v1.0_evm_27.model.AmTr_v1.0_scaffold00007.375
MAVDPVNVSEFEELARQALPKMYYDYYRGGAEDEYTLKESVIAFQRIMIRPRILIDVTSINLSTNVLGYPIQAPIMIAPTAMHNLAHPEGELATARAASACGSIMVLSTHSSFTIEEVASSCDAVRFFQLYIFKERELSAQLVKRAENNGYKAIVLTVDVPRFGRRESDIRNKMISPKSRNFEGQLSLDIKKDTGSNLASFANRYMDASVTWMVVQAVGGKIPVLLDGGIRRGTDIFKALALGAQAVLIGRPVVYGLAANGESGVNKVMKMLRDELELTMALAGCCSLKEITRSHVQTEQDGFRSML
>gnl_Aquco_v3.1_Aqcoe1G220200.1
MAEPVNISEFHELAKQALPKMYYDYYSGGAEDQYTLRENVEAFTRIMFYPRILVDVSSIDLSTTILGYKVSSPIMVAPTAMHKLAHPEGEIATARAAAACKTIMVLSFMSTCTVEEVASSCNGIRFFQLYVYRRREISALLVQRAERSGYKAIVLTADTPRLGRREADIKNKMISPQLKNFEGLLSTEVASEKGSKLEAFASGTFDPSLSWKDIAWLKSITNLPILIKGVLTAEDAVKAVEAGVAGIIVSNHGARQLDYVPATISVLDEVVQAVGGKVPVFFDGGIRRGTDVFKALALGAQAVLIGRPVIYGLAAKGEYGVRRVIEMLRDELELTMTLCGCRSLKEITRSYVRTERDSLRSSL
>gnl_Aquco_v3.1_Aqcoe1G188500.1
MEITNVEEYEPLAKQRLPKMVYDYYASGAEDQWTLRENRNSFARIQFRPRILIDVTSIDMSTTVLGYKISMPIMVAPTAMQKMAHPEGEYATARAAASANTAMVLSSWATSSVEEVASTGPGLRFFQLYVYKDRNVVAQLVRRAERAGFKAIALTVDTPRLGRREADIKNRFTLPPHLTLKNFEGLDLGKMDKSNDSGLASYVAGQIDRSLSWKDVQWLQTITKLPILVKGVMTAEDARLSIQHGAAGIIVSNHGARQLDYVPATISCLEEVVKAAQGRIPVFLDGGVRRGTDVFKALALGASGIFIGRPVVFSLAVQGEAGVRNVLQMLRDEFELTMALAGCRSLKEITRKHIVTDYDSPHPVARL
>gnl_Arath_TAIR10_AT4G18360.1
MEITNVMEYEKIAKEKLPKMVYDYYASGAEDQWTLQENRNAFSRILFRPRILIDVSKIDVSTTVLGFNISMPIMIAPTAMQKMAHPDGELATARATSAAGTIMTLSSWATCSVEEVASTGPGIRFFQLYVYKDRNVVIQLVKRAEEAGFKAIALTVDTPRLGRRESDIKNRFALPRGLTLKNFEGLDLGKIDKTNDSGLASYVAGQVDQSLSWKDIKWLQSITSLPILVKGVITAEDARIAVEYGAAGIIVSNHGARQLDYVPATIVALEEVVKAVEGRIPVFLDGGVRRGTDVFKALALGASGVFVGRPSLFSLAADGEAGVRKMLQMLRDEFELTMALSGCRSLREISRTHIKTDWDTPHYLSAKL
>gnl_Arath_TAIR10_AT3G14415.2
MEITNVTEYDAIAKAKLPKMVYDYYASGAEDQWTLQENRNAFARILFRPRILIDVNKIDMATTVLGFKISMPIMVAPTAFQKMAHPDGEYATARAASAAGTIMTLSSWATSSVEEVASTGPGIRFFQLYVYKNRKVVEQLVRRAEKAGFKAIALTVDTPRLGRRESDIKNRFTLPPNLTLKNFEGLDLGKMDEASIDQIANDSGLASYVAGQIDRTLSWKDIQWLQTITNMPILVKGVLTGEDARIAIQAGAAGIIVSNHGARQLDYVPATISALEEVVKATQGRVPVFLDGGVRRGTDVFKALALGASGIFIGRPVVFALAAEGEAGVKKVLQMLRDEFELTMALSGCRSLSEITRNHIVTEWDTPRHLPRL
>gnl_Arath_TAIR10_AT3G14130.1
MDQIVNVDEFQELAKQALPKMYYDFYNGGAEDQHTLNENVQAFRRIMFRPRVLVDVSNIDMSTSMLGYPISAPIMIAPTAMHKLAHPKGEIATAKAAAACNTIMIVSFMSTCTIEEVASSCNAVRFLQIYVYKRRDVTAQIVKRAEKAGFKAIVLTVDVPRLGRREADIKNKMISPQLKNFEGLVSTEVRPNEGSGVEAFASSAFDASLSWKDIEWLRSITKLPILVKGLLTREDALKAVEAGVDGIVVSNHGARQLDYSPATITVLEEVVHAVKGRIPVLLDGGVRRGTDVFKALALGAQAVLIGRPIVYGLAAKGEDGVKKVIDMLKNEFEITMALSGCPTIDDVTRNHVRTENERIKSML
>gnl_Arath_TAIR10_AT3G14150.1
MDQIVNVDEFQELAKQALPKMYYDFYNGGAEDQHTLNENVQAFRRIMFRPRVLVDVSKIDMSTKILGYPISAPIMIAPTGNHKLAHPEGETATAKAAAACNTIMIVSYMSSCTFEEIASSCNAVRFLQIYVYKRRDITAQVVKRAEKAGFKAIVLTVDVPRLGRREADIKNKMISPQLKNFEGLFSTEVRPSKGSGVQAFASRAFDASFSWKDIEWLRSITELPILVKGILTREDALKAVEAGVDGIIVSNHGGRQLDYSPATITVLEEVVQVVRGRIPVLLDGGVRRGTDVFKALALGAQAVLIGRPIIYGLAAKGEDGVKKVIDMLKNEFEITMALSGCPTIDDITRNHVRTENERLHSML
>gnl_Arath_TAIR10_AT3G14420.1
MEITNVTEYDAIAKQKLPKMVYDYYASGAEDQWTLQENRNAFARILFRPRILIDVSKIDMTTTVLGFKISMPIMVAPTAMQKMAHPDGEYATARAASAAGTIMTLSSWATSSVEEVASTGPGIRFFQLYVYKNRNVVEQLVRRAERAGFKAIALTVDTPRLGRRESDIKNRFTLPPNLTLKNFEGLDLGKMDEANDSGLASYVAGQIDRTLSWKDVQWLQTITKLPILVKGVLTGEDARIAIQAGAAGIIVSNHGARQLDYVPATISALEEVVKATQGRIPVFLDGGVRRGTDVFKALALGASGIFIGRPVVFSLAAEGEAGVRKVLQMLRDEFELTMALSGCRSLKEISRNHITTEWDTPRPSARL
>gnl_Betvu_v1.2_Bv4_094290_jgpp.t1
MEVTNVNEYEAIAKQKLPKMAYDYYASGAEDQWTLAENRNAFSRILFRPRILIDVTNIDMTTTVLGFKISMPIMIAPTAFQKMAHPEGEYATARAASAAGTIMTLSSWATSSVEEVASTGPGIRFFQLYVYKDRNVVAQLVRRAEKAGFKAIALTVDTPRLGRREADIKNRFVLPPFLTLKNFEGLNLGKMDQANDSGLASYVAGQIDRSLSWKDVKWLQTITSLPILVKGVITAEDARLAVQHGAAGIIVSNHGARQLDYVPATIMALEEVVTAVQGRLPVFLDGGVRRGTDVFKALALGAAGVFIGRPVVFSLAAEGEAGVRKVLQMMREEFELTMALSGCRSISEIKRDHIVADWDAPRSSRAVARL
>gnl_Betvu_v1.2_Bv7_169640_fmtj.t1
MAGEPVNVNEFQELARRALPKMYYDFYAGGAEDEHTLRENIRAFSRVSISPRILIDMSQIDLSTSILGHQISAPIMIAPTSYHKLAHPRGEIATAKAAAACKTIMVLSFSSNSSLEEVAASCTAVRFFQLYVFRNREVSAWLVQRAERSGYKAIVVTVDTPKLGRREKDIKNKMIAPQLKNLEGFMSTEVVNDKGSGPEAFANSNFDPSFCWKDIAWLKSITKLPILIKGILTHEDATRAVDVRVDGIIVSNHGARQLDYAPATISVLEEVVQAVGGKLPVFLDGGVRRGTDVFKALALGAQAVLLGRPVIYGLAAKGEDGVKQIIGMLKDELELTLGLAGCSRIKDITRNHVKTEHEGLQSLL
>gnl_Betvu_v1.2_Bv_003990_rwzr.t1
MSMMEITNVSEYEKLAKERLPKMIYDYYASGAEDQWTLEENRNAFSRILFRPRILIDVSQIDITTKVLGFKISMPIMIAPTAMQKMAHPEGEFATARAASAAGTIMTLSSWATSSVEEVASTGHGIRFFQLYVMRDRNFVAQLVKRAEEAGFRAIVLTVDTPRLGRREDDIKNRFALPPHLTLKNFEELGIGKIDRTDDSGLASYVSSQVDRSLSWKDVKWLQTITKLPILLKGVLTAEDARLAVQAGAAGIIVSNHGARQLDYVPATIMALEEIVKAVQCQIPVFLDGGVRRGTDVFKALALGASGVFIGRPVVFSLAVHGEAGVQKVLQMLRDEFEVTMALSGCRKVEEITRNHVMTEWNTPRICPKL
>gnl_Carpa_v0.4_evm.model.supercontig_17.9
MEEITNVMEYEVIAKQKLPKMVYDYYASGAEDQWTLNENRNAFSRILFRPRILIDVSNIDISTVVLGFKISMPIMIAPTAMQKMAHPDGEFATARAASAAGTIMTLSSWGTSSVEEVASTGPGIRFFQLYVLKDRNVVIQLVRRAEKAGFKAIVLTVDTPRLGRREADIKNRFVLPPHLILKNFEGLDLGKIDRTNDSGLASYVASQVDRSLSWKDLKWLQTITHLPILVKGVLTAEDARLAVEAGAAGIIVSNHGARQLDYVPATIMALEEVVKAAQGRIPVFLDGGVRRGTDVFKALALGASGVFIGRPVVFSLAAAGEAGVRKVLQMLHDEFELTMTLSGCRSLKEITRNHILTDWDRPRTASRL
>gnl_Carpa_v0.4_evm.model.supercontig_25.151
MANDEPVNVNEFQELARLRPGILVDVSKIDMPTIILGYSISAPIMIAPPAMHNLAHHECLKILLLFLRGYYSQSSSCIEHNNGIKILSYMSSLTVEEVASSCNAISAHLVQRAERMGYKAIVVTVDTPRLGRREADIKNKMIAPQSKNFEGLISTEVISDRGSNLEAFANNTLDASFTWKDIGWLGSITKLPILIKGVLTHEDATNAVESGVDGIVVSNHAARQLDYSPATITVLEEVVQSVRGKVPVLFDGGSKAWNGLDVFKALALGAQAVLVGRPVIYGLAAKGEYGVRRVIEMLKAELELTTALSGCCSVKEITRAHIRTENERLHSML
>gnl_Carpa_v0.4_evm.model.supercontig_77.100
MEITNVTEYEAIAKQKLPKMVYDYYASGAEDQWTLQENRNAFSRILFRPRILIDVSKIDMTTTVLGFKLSMPIMIAPTAMQKMAHPEGEYATARAASAAGTIMTLSSWATSSVEEVASTGPGIRFFQLYVYKDRNVVAQLVRRAERAGFKAIALTVDTPRLGRREADIKNRFTLPPFLTLKNFEGLDLGKMDRDVQWLQSITSLPILVKGVLTAEDARIAIQAGAAGIIVSNHGARQLDYVPATIMALEEVVKAAQGRVPVFLDGGVRRGTDVFKALALGASGIFIGRPVVFSLAAEGEAGVRKVLQMLREEFELTMALSGCRSIKEITRNHIVTDWDQPQSRLAPRL
>gnl_Elagu_v2.0_p5_sc00026.V1.gene338
MVEIIGENSVITGMILVQTQTYGVGSERRASGRALRAEGHQNPSQRASNYQQKASSAKYLISNSGLAHATFCHKVSSKFVSYVAAVSMEITNVMEYQPIAKQKLPKMVYDYYASGAEDEWTLNENREAFSRILFRPRILIDVSRIDMTTTVLGFKISMPIMIAPTAMQKMAHPEGEYATARAASAAGTIMTLSSWATSSVEEVASTGPGIRFFQLYVYKDRNVVAQLVKRAERAGFKAIALTVDTPRLGRREADIKNRFTLPPFLTLKNFEGLDLGKMDETNDSGLASYVAGQIDRSLSWKDVKWLQTITSMPILVKGVLTAEDTRLAIQNGAAGIIVSNHGARQLDYVPATITALEEVVRAAQGRVPVFLDGGVRRGTDVFKALALGASGIFIGRPVVFSLAAEGEAGVRKVLQMLRNEFELTMALSGCTSLKAITRSHIVTERDMHRPVARFHVIRWLFTHATSHESRIMIIPP
>gnl_Elagu_v2.0_p5_sc00407.V1.gene58
MEITNVTEYQPIAKQKLPKMVYDYYASGAEDEWTLKENREAFSRILFRPRILIDVSRIDMTTTVLGFKISMPIMIAPTAMQKMAHPEGEYATARAASAAGTIMTLSSWATSSVEEVASTGPGIRFFQLYVYKDRNVVAQLVRRAERAGFKAIALTVDTPRLGRREADIKNRFTLPPFLTLKNFEGLDLGKMDKTSDSGLASYVAGQIDRSLSWKVVKAAQGRIPVFLDGGVRRGTDVFKALALGASGVFIGRPVVFSLAAEGEAGVRKVLQMLRDEFELTMALSGCTSLKEITRSHIVTDADRHRPNNLEAIVLHHLWLHMAGLPDLMLAKFVLHKGGAHNPLREADRICWRDA
>gnl_Elagu_v2.0_p5_sc00584.V1.gene12
MRAAIVVQSGYSRQRFTLPPYLTLKNFEGLDLVKIDKVVKAAQGRVPVFLDGGVRCGTDVFKALALGASGVFIGRPVAFSLAAEGESGVKKMLQMLRDEFEITMVLSGCTSLKEITHNHILTEVDMYHGPFRL
>gnl_Eucgr_v2.0_Eucgr.E02420.1
MEITNVMEYEEIAKKKLPKMVYDYYASGAEDQWTLTENRNAFSRILFRPRVLVDVSHIDVTTMVLGFKISMPIMIAPTAMQKMAHPDGECATARAASAAGTIMTLSSWATSNAEEVASTGPGIHFFQLYVLKDRNVVAQLVRRAERAGFRAIVLTVDTPRLGRREADIKNRFALPSYLTLKNFEGLDLGKNYKTNDSGLTTYAAEQTDRSLSWKDVKWLQTITTLPILVKGVLTAEDTRLAIQAGAAGIIVSNHGARQLDYVPATIMALEEVVKAAQGKIPVFLDGGVRRGTDVFKALALGASGVFIGRPVLFSLAAEGEPGVKKVLQMLRDEFELTMALSGCRSLKEITRDHVMTEWDRPRILPRL
>gnl_Eucgr_v2.0_Eucgr.E02418.1
MEITNVLEYEEIAKKKLPKMWTLKENRNAFLRILFRPRILVDVSHIDVTTTVLGFKISMPIMIAPTAMQKMAHPDVEYATARDTSGAGIIMIFLIWAASSVEKIASTELAIRFLQLSEADIKNRFALPPYLTLKNFEVMPTNDSGLATYAAEQLDQSLSWKDVKWLQTITTLPILVKGGLTAEDTRLAIQVGAAGIIVSNHGAWQLDYVPATIMALEEYPAQGKIPVFRDGGVRHRTNVFKALALGASGIFQKSNRETEVILPCLTDRRPVVFSLAAKGEAGVKKVLQMPRDEFELTMALSGCRSLKEITHDHIMTGWDRPRIAPRL
>gnl_Eucgr_v2.0_Eucgr.D00288.1
MEITNVMEYEEIAKQKLPKMVFDYYASGAEDQWTLKENRNAFSRILFRPRILIDVSKIDTSTTVLGFNISMPIMIAPTAMQKMAHPEGEYATARAASAAGTIMTLSSWATSSVEEVASTGPGIRFFQLYVYKDRNVVVQLVKRAERAGFKAIALTVDTPRLGRREADIKNRFTLPPFLTLKNFEGLNLGKMDKTDDSGLASYVAGQVDRSLSWKDVKWLQTITKLPILVKGVLTAEDTRIAIECGAAGIIVSNHGARQLDYVPATITALEEVVRAAQGRVPVFLDGGVRRGTDVFKALALGASGIFIGRPVLFSLAAEGEAGVKKVLQMLRDEFELTMALSGCRSLKEITRDHIVTDWDAPRIAPRL
>gnl_Eucgr_v2.0_Eucgr.F01413.1
MEITNVNEYQAIAKEKLPKMVYDYYASGAEDQWTLQENQYAFSKILFRPRILIDVSRIDMTTTVLGFKISMPIMVAPTAMQKMAHPEGEYATARAASAAGTIMTLSSWATSSVEEVASTGPGIRFFQLYVYKDRNVVAQLVRRAERAGFKAIALTVDTPRLGRREADIKNRFTLPPFLTLKNFEGLNLGKMDKSDESGLASYVAGQIDRTLSWKDVKWLQTITSLPILVKGVLTAEDARLSIQAGAAGIIVSNHGARQLDYVPATIMALEEVVKAAQGRVPVFLDGGVRRGTDVFKALALGASGIFIGRPVVFSLAAEGEAGVRKLLPAFSLWTNTFF
>gnl_Eucgr_v2.0_Eucgr.F02471.1
MAEDPVNVNEYQELARQALPKMYYDFYAGGAEDQYTLKENVEAFRRIMFRPRVLIDVSKISLSTTILGYNVSAPIMIAPTSMHKLAHPEGEVATARAAAACNVIMIVSYSSMCTVEEVASSCDAIRFFQIYVYKRRDITAQLVRRAERSGYKAIVLTVDVPRLGKREADIKNNLGTVKLSLSFYDRMIQPQLKNFEGLLPTQVVSDEGSNFKAYADLTLDASLSWKDIGWLRSITKLPILIKGVLTHEDAIKAVEAGAAGIVVSNHGARQLDHTPATISVLEEVVHAVKGKVPVFVDGGVRRGTDIFKALALGAQAVLIGRPVVYGLAAKGETGVRRVTEMLKDELELTMALSGCPTIKDITRGHVITDRERLQSSL
>gnl_Eucgr_v2.0_Eucgr.F02472.1
MAEDPVNVNEYQELARQALPKMYYDFYAGGAEDQYTLKENVEAFRRITFRPRVLIDVSKISLSTTILGYNVSAPIMIAPTAMHKLAHPEGEVATARAAAACNVIMILSYMSMCTVEEVASSCDAIRFFQIYVYKRRDITAQIVQRAERSGYKAIVLTVDVPKLGRREADIKNRMIAPQLKNFEGLLSTQVVSDEGSNVKAFADSTFDASLTWKDVGWLRSITKLPILVKGVLTHEDAIKAVEAGAAGIVVSNHGARQLDYSPATISVLEEVVHAVKGKVPVFVDGGVRRGTDVFKALALGAQAVMIGRPVVYGLAAKGETGVRRVAEMLKDELELTMALSGCPTIRDITRGHVITDRERLHSSL
>gnl_Manes_v6.1_Manes.15G123100.1
MEITNVMEYEEIAKQKLPKMVFDYYASGAEDQWTLKENRNAFSRILFRPRILIDVSKIDMTTSVLGFKISMPIMIAPTAMQKMAHPEGEYATARAASAAGTIMTLSSWATSSVEEVASTGPGIRFFQLYVYKDRNVVAQLVRRAERAGFKAIALTVDTPRLGRREADIKNRFTLPPFLTLKNFEGLDLGKMDKADDSGLASYVAGQIDRTLSWKDVKWLQTITSLPILVKGVLTAEDARLSIQNGAAGIIVSNHGARQLDYVPATIMALEEVVKAAQGRVPVFLDGGVRRGTDVFKALALGASGIFIGRPVVFSLAAEGEAGIRKVLQMLREEFELTMALSGCRSLREITRNHIVADWDLPRPVPRL
>gnl_Manes_v6.1_Manes.11G016100.1
MAAEPVNLNEFQIMAKKVLPKMYYDFYTGGAEDQYTLKENVEAFQRITFRPRVLVDVSRIELSTTILGHTISSPIMIAPTSMHKLAHPEGEIATATAAAACNTIMVLSFSATCSLEEVAASCNAVRFFQLYVYKRRSIAANLVQRAERNGYKAIILTVDCPRLGRREADIKNNMIVPQLKNLEGLLSTQVVSDKGSSLEAYANETFDASLCWKDVGWLKSITKLPIVVKGILTREDAMKAIEVGVEGIIVSNHGARQLDFTPATISALEEVVDAVKGKVPVLLDGGVRRGTDVFKALALGAQGVFVGRPAIYGLAVKGGQGVRQVIEMLKNELELTMALSGCPSLKDISRSHVRTERERLQSML
>gnl_Manes_v6.1_Manes.11G016200.1
MGSEPVNVNEFQELAKQALPKMYYDYYAGGAEEQHTLKENVEAFRRIRFRPRILVDVSQIDMSTTLLGYRISAPIMLAPTAYHKLANPEGECATARAAAACNTIMILSYMSSCTVEEVASSCDAIRFFQLYMYKRRDISAQLVQRAERNGYKAIVLTVDAPRLGRREADIKNKMALPQLKNFEGLMSTEVSSDEGSKLELFAKETFDPSLSWKDIGWLKSITNLPILIKGVLTREDAIKAVEVGVAGIVVSNHGARQLDYSPASITVLEEVVHAVGGKIPVLFDGGVRRGTDVFKALALGAQAVLVGRPVVFGLAAKGEYGVKRVIEMLKDELELTMALSGCPSLKDITRSHVRTERERFQSML
>gnl_Manes_v6.1_Manes.17G071700.1
MEITNVMEYEEIARQKLPKMVFDYYASGAEDQWTLKENRNAFSRILFRPRILIDVSKIDMTTSVLGFKISMPIMIAPTAMQKMAHPEGEYATARAASAAGTIMTLSSWATSSVEEVASTGPGIRFFQLYVYKDRNVVAQLVRRAERAGFKAIALTVDTPRLGRREADIKNRFTLPPFLTLKNFEGLDLGKMDKADDSGLASYVAGQIDRTLSWKDVQWLQTITSLPILVKGVLTAEDTRLAIQNGAAGIIVSNHGARQLDYVPATIMALEEVVKAAQGRVPVFLDGGVRRGTDVFKALALGASGIFIGRPVVFSLAAEGETGIRKVLQMLREEFELTMALSGCRSLREITRNHIVTDWDLPHPVARL
>gnl_Medtr_Mt4.0v1_Medtr2g070420.2
MGEITNISEYEEIARQKLPKMAFDYYASGAEDQWTLQENRNAFSRILFRPRILIDVSKIDLSTTVLGFKISMPIMIAPTAFQKMAHPEGEYATARAASAAGTIMTLSSWATSSVEEVASTGPGIRFFQLYVYKDRNVVAQLVRRAEKAGFKAIALTVDTPRLGRREADIKNRFVLPPFLTLKNFEGLNLGKMDEANDSGLASYVAGQIDRTLSWKDVKWLQTITSLPILVKGVLTAEDARLAVQSGAAGIIVSNHGARQLDYVPATISALEEVVKAAQGRVPVFLDGGVRRGTDVFKALALGASGIFIGRPVVYSLAAEGEVGVRKVLQMLRDEFELTMALSGCRSLKEITRDHIVADWDTPRVNPRAIPRL
>gnl_Mimgu_v2.0_Migut.I01107.1
MGESANIIEFQELARRALPKMYYDFYAGGAEDQHTLEQNVKAFQRITIRPRIMRDISRIDTTTTIMGYTTSAPVIVAPTAMHKLAHFEGEVATAKASAASNVIMVLSFMSTCTVEEVASSCNAVRFLQLYVYKRREISAMMVKRAERNGYKAVILTVDTPRLGRREADIKNKMIAPQLKNFEGLISTQVVSDKGSNIEAFASASFDDSLCWEDIGWLKSITSLPILLKGILTREDALRALEVGVSGIIVSNHGARQLDYSPATITVLEEVVVAVQGNIPVLFDGGVRRGSDIFKALALGAQAVMIGRPVIYGLAAKGDHGVKRVVDMLKDELESTMALAGCCNVKDISRSHVRTEHCRL
>gnl_Mimgu_v2.0_Migut.M00899.1
MDSEKIESITNVMEYEAIAKEKLPKMVYDYYASGAEDQWTLHENRNAFSRILFRPRILVDVSNIDITTTIMGYKISMPIMVAPTAMQKMAHPEGEFATARAASAAGTIMTLSSWGTSSVEEVASTGPGTRFFQLYVFKDRNVVKQLVRRAEKAGFKAIALTVDTPRLGRREADIKNRFALPSNLTLKNFEGLDLGTIDKTNDSGLASYVAGQVDRSLNWEDVKWLQTITKLPILVKGVLTAEDAKLSVQAGAAGIIVSNHGARQLDYVPATIMALEEVVKAAEGKVPVFLDGGIRRGTDVFKALALGASGVFIGRPVIYGLAADGERGVRKVLQMLHDEFELTMALSGCRSIKEITRAHITTPWDGPRVSPRL
>gnl_Mimgu_v2.0_Migut.M00662.1
MGEVTNVTEYQAIAKEKLPKMVYDYYASGAEDQWTLAENQNAFSRILFRPRILIDVSKIDMTTTILGFKISMPIMIAPTAMQKMAHPEGEYATARAASAANTIMTLSSWATSSVEEVASTGPGIRFFQLYVYKNRKVVEQLVRRAERAGFKAIALTVDTPRLGRRESDIKNRFTLPSNLTLKNFEGLDLGKMDEANDSGLASYVAGQIDRTLSWKDVKWLQTITSMPILVKGVLTAEDTRIAIQNGAAGIIVSNHGARQLDYVPSTIMALEEVVKAAQGRVPVFLDGGVRRGTDVFKALALGASGIFIGRPVVFSLAAEGEAGVRKVLQMLRDE
>gnl_Mimgu_v2.0_Migut.M00661.1
MGEVTNVTEYQAIAKEKLPKMVYDYYASGAEDQWTLAENQNAFSRILFRPRILIDVSKIDMTTTILGFKISMPIMIAPTAMQKMAHPEGEYATARAASAANTIMTLSSWATSSVEEVASTGPGIRFFQLYVYKDRKVVEQLVRRAEKAGFKAIALTVDTPRLGRRESDIKNRFTLPPNLTLKNFEGLDLGKMDEANDSGLASYVAGQIDRTLSWKDVKWLQTITSMPILVKGVLTAEDARIAVQSGAAGIIVSNHGARQLDYVPSTIMALEEVVKGAQGRVPVFLDGGVRRGTDVFKALALGASGIFIGRPVVFSLAAEGEAGVRKVLQMLRDEFELTMALSGCRSLSEITRNHISTEWDAPKALPSARL
>gnl_Musac_v1_GSMUA_Achr3T01940_001
MEDGPVNLREFQELAKRNLPKMYYDYFSGGAEDQFTLRENVEAFQRIMLRPRILVDVSKIDMSTTLLGYNMSSPILVAPTGSQQLAHPQGELATARAAAACNAIMVLSFASNYSLEDVASTCNAVRFYQLYVFKRRDVSATLLQRAERNGYKAIVVTVDTPRLGRREADEKNKMIIPRNSNLEGLISVDADLTGGSKLEAYASETLDPSLSWKDIEWLKSITKLPIILKGIITAEDARKAVDAGVSGIVVSNHGGRQLDYTPPTISVLEEVVKAVSGAVPVLLDGGVRRGTDVFKALALGAKAVMIGRPVVYGLAANGEHGVRSVIKMLQNELELTMALAGCPTLRDITRNHVMINHERPRSLL
>gnl_Musac_v1_GSMUA_Achr4T22900_001
MLITTMPIFVKGVLTAEDTRLAIQAGAAGITVSNHGARQLDYVPATISALEEVVKAAQGRVPVFLDGGARRGTDVFKALALGASGVFIGRPVAFALAAEGEAGVRKVLQILRDEFELTMASSGCTSPREITRSHIVTEADSHLPACLEVMMLLR
>gnl_Musac_v1_GSMUA_Achr7T07880_001
MEITNVMEYEAVAKQKLPKMVFDYYASGAEDQWTLKENREAFSRILFRPRILIDVSRIDMTTTVLGFKISMPIMIAPTAMQKMAHPEGEYATARAASAAGTIMTLSSWATSSVEEVASTGPGIRFFQLYVYKDRNVVAQLVRRAERAGFKAIALTVDTPRLGRREADIKNRFTLPPFLTLKNFEGLDLGKMDKADDSGLASYVAGQIDRTLSWKDVKWLQTITTMPILVKGVLTAEDTRLAIQSGAAGIIVSNHGARQLDYVPATITALEEVVKAAQGRLPVFLDGGVRRGTDVFKALALGASGIFIGRPVVFSLAAAGEAGIRNVLQMLRDEFELTMALSGCTSLKEITRSHIVTEAERNRPVPRL
>gnl_Musac_v1_GSMUA_Achr6T19880_001
MSMEITNVCEYEEIAKQKLPKMIYDYYASGAEDQWTLKENRNAFSRILFRPRILIDVSNIDMTTTVLGFNISMPIMIAPTAMQKMAHPEGEYATARAASAANTIMTLSSWATSSVEEVASTGPGVRFFQLYVYKDRDVVRQLVKRAERAGFKAIVLTVDTPRLGRREADIKNRFTLPPFLTLKNFEDLDLGKMERTNDSGLASYVASQVDRSLSWKDVKWLQTITSLPIIVKGVMTAEDTRLAIQAGVAGIVVSNHGARQLDYVPATINCLEEVVKAARGQVPVFLDGGIRRGTDVFKALALGASGVFIGRPVVFALAADGEAGVRKVLQMLRDELELTMALSGCTSLKEITRNHIVTETEMPRTLSRL
>gnl_Nelnu_v1.0_NNU_019566-RA
MEITNVMEYEAIAKEKLPKMVYDYYASGAEDQWTLKENRHAFSRILFRPRILIDVSKIDMSTTVLGYKILMPIMIAPTAMQKMAHPEGEYATARAASAAGTIMTLSSWATSSVEEVASTGPGIRFFQLYVYKDRNVVAQLVRRAERAGFKAIALTVDTPRLGRREADIKNRFTLPPFLTLKNFEGLDLGKMDMTNDSGLASYVAGQIDRSLSWKDVKWLQTITNLPILVKGVITAEDTRLAIQAGAAGIIVSNHGARQLDYVPATIMALEEVVKAAQGRVPVFLDGGVRRGTDVFKALALGASGIFIGRPVVFSLAAEGEAGVRKVLQMLRDEFELTMALSGCRSLKEITRDHIVTDWDQPHPLPPLPSARL
>gnl_Nelnu_v1.0_NNU_018203-RA
MTMFFAGEMAMEPVNVSEFQELARQVLPKMYYDFITGGAEDQHTLQENIEAFRRITFRPRVLVDVSRIDLSATILGHNISAPIMVAPTSMHKLAHPEGEVATARAAAACNTIMVLSSTSSCTLEEVASSCNAVRFFQLYVMRRRDISAQFVQRAERNGYKAIVLTADTPRLGRREXDIKNRLVLPQLKNFKGLISTKPVSEKGSDLEALVSGMLDASLSWKDIEWLKSITNLPILIKGTLTAEDAVKSVEAGVAGIIVSNHGAHQLDYAPATISVLEEVVQAVGGKVLVLFDGGVRRGTDVFKAIALGAQAVLVRQNFPKHVDNVGRPVFYGLAEKGEYGARRVIEMLRDELELTMALSGCCSIKEITRRHIQTQSERLHSLL
>gnl_Nelnu_v1.0_NNU_024425-RA
MEITNVMEYEAIAKQKLPKMVYDYYASGAEDQWTLQENRNAFSRILFRPRILIDVSKIDMSTTVLGFKISMPIMIAPTAMQKMAHPEGEYATARAASAAGTIMTLSSWATSSVEEVASTGPGIRFFQLYVNKDRNVVAQLVRRAERAGFKAIALTVDTPRLGRREADIKNRFTLPPFLTLKNFEGLDLGKMDETNDSGLASYVAGQIDRSLSWKDVKWLQTITKLPILVKGVLTAEDARLAIQAGAAGIIVSNHGARQLDYVPATIMALEEVVKAAQGQVPVFLDGGVRRGTDVFKALALGASGIFIGRPVVFSLASEGEAGVRKVLQMLRDEFELTMALSGCRSLKEITRDHIVTEWDHPRPLPPLPSARL
>gnl_Nelnu_v1.0_NNU_017228-RA
MGFFNDFIEPFIAIKAVEVGVDGIIVSNHGARQLDYVPATIFALEEVVKSVGNKVPVLFDGGIRRGTDVFKAIALGAQAVLVGRPVLYGLAVKGEHGIRRVIEMLRDELELTMALSGCCSTKEITRSHIQTQHERLKSLL
>gnl_Orysa_v7.0_LOC_Os04g53210.1
MELITNVSEYEQLAKQKLPKMIYDYYASGAEDQWTLKENREAFSRILFRPRILIDVSRINMATNVLGFNISMPIMIAPSAMQKMAHPEGELATARAASAAGTIMTLSSWSTSSVEEVNSAAPGIRFFQLYVYKDRNIVRQLVRRAELAGFKAIALTVDTPRLGRREADIKNRFNLPPHLVLKNFEALDLGKMDKTNDSGLASYVASQVDRSLSWTDVKWLQTITSLPILVKGVMTAEDTRLAVESGAAGIIVSNHGARQLDYVPATISCLEEVVREAKGRLPVFLDGGVRRGTDVFKALALGASGVFIGRPVLFSLAVDGEAGVRKVLQMLRDELELTMALSGCTSLAEITRNHVITDSDRIRRSRL
>gnl_Orysa_v7.0_LOC_Os04g53214.2
MALVTNVCEYEELAKHKLPKMVYDFYAVDAEDQWTLRENSEAFSRILFQPVVLVDVSCIDMSMSVLGYNISMPIMIAPTALHKLAHPEGELATARAAAAAETIMTLSSWSSCSIEEVNLAGPGVRFFQLSIYKDRNLVQQLIQRAEKAGYKAIVLTVDAPWLGRREADVKNRFTLPQNVMLKIFEGLDQGKIDETNGSGLAAYVASQIDRSFSWKDIKWLQTVTSLPVLVKGIITAQDTRIAIEYGAAGIIMSNHGGRQLDYLPATISCLEELCHM
>gnl_Orysa_v7.0_LOC_Os07g05820.2
MGEITNVTEYQAIAKQKLPKMIYDYYASGAEDEWTLQENREAFARILFRPRILIDVSKIDMATTVLGFKISMPIMIAPSAMQKMAHPDGEYATARAASAAGTIMTLSSWATSSVEEVASTGPGIRFFQLYVYKDRRVVEQLVRRAERAGFKAIALTVDTPRLGRREADIKNRFVLPPFLTLKNFEGLELGKMDQASDSGLASYVAGQIDRTLSWKDVKWLQTITTLPILVKGVITAEDTRLAVENGAAGIIVSNHGARQLDYVPATISALEEVVKAARGQLPVFLDGGVRRGTDVFKALALGAAGVFIGRPVVFSLAAAGEAGVRNVLQMLRDEFELTMALSGCTSLADITRNHVITEADKLGVMPSRL
>gnl_Orysa_v7.0_LOC_Os07g42440.1
MEDNLPVNVREYQELAKKALPKMAYDYINGGAEDEHTLRENIAAYTRIILRPRVLVDVSKIDMSTTLLGYTMRSPIIVAPTGGHKLAHPEGEKATARAAASCNAIMVLSFSSSCKIEDVASSCNAIRFYQLYVYKNRNVSATLVRRAESCGFKALLLTVDTPMLGRREADIRNKMVFPRSGNLEGLMTTDDHDTTNGSQLERFARATLDPSLSWKDIEWLKSITSMPIFLKGIVTAEDARRAVEAGVAGVIVSNHGARQLDYAPATIAALEEVVRAVAGAVPVLVDGGIRRGTDVFKALALGARAVMVGRPVFFGLAARGEAGARHVIEMLNGELEVAMALCGCRSVGEITRSHVMTEGDRIRSLL
>gnl_Orysa_v7.0_LOC_Os03g57220.2
MGEITNVMEYQAIAKQKLPKMIYDYYASGAEDEWTLKENREAFSRILFRPRILIDVSKIDMSATVLGFKISMPIMIAPSAMQKMAHPDGEYATARAASAAGTIMTLSSWATSSVEEVASTGPGIRFFQLYVYKDRNVVEQLVRRAERAGFKAIALTVDTPRLGRREADIKNRFVLPPYLTLKNFEGLDLAEMDKSNDSGLASYVAGQIDRTLSWKDVKWLQSITSLPILVKGVITAEDARLAVHSGAAGIIVSNHGARQLDYVPATISALEEVVTAAAGRIPVYLDGGVRRGTDVFKALALGAAGVFIGRPVVFALAAEGEAGVRNVLRMMREEFELTMALSGCTSLADITRAHIYTDADRLARPFPRL
>gnl_Phavu_v2.1_Phvul.005G052101.1
MEITNVSEYEAIAKKKLPKMVFDYCASGAEDQWTLQENRNAFSRILFRPRILIDVSKIDITTTVLGFKISMPIMIAPTGLQKMAHPEGENATARAASAAGTIMTLSSGATSSIEEVASTGPGIRFFQLYVYKDRNVVAQLVRRAERAGFKAIALTVDTPILGRREADIKNRFTLPPFLTLKNFEGLDLGKMDNANGSGLASYVSGQIDRTLSWKDVKWLQTITSLPILVKGVLTAEDTRIAIQSGAAGIIVSNHGARQLDYVPATISALEEVVKAAEGRLPVFLDGGVRRGTDVFKALALGASGIFIGRPVVFSLAAEGEAGVRKVLQMLREEFELTMALSGCRSLKEITRDHIVTDWDQPRSHPRTRALL
>gnl_Phavu_v2.1_Phvul.005G051800.1
MEVTNVSEYEAIAKQKLPKMAFDYYASGAEDQWTLQENRNAFSRILFRPRILIDVSKIDITTTVLGFKISMPIMIAPTAFQKMAHPEGEYATARAASAAGTIMTLSSWATSSVEEVASTGPGIRFFQLYVYKDRNVVAQLVRRAERAGFKAIALTVDTPILGRREADIKNRFTLPPFLTLKNFEGLDLGKMDKANDSGLASYVSGQIDRTLSWKDVKWLQTITSLPILVKGVLTAEDTRIAIQSGAAGIIVSNHGARQLDYVPATISALEEVVKAAEGRLPVFLDGGVRRGTDVFKALALGASGIFIGRPVVFSLAAEGEAGVRKVLQMLREEFELTMALSGCRSLKEITRDHIVTDWDQPRTHPRTRALL
>gnl_Phavu_v2.1_Phvul.002G180300.1
MEMITNVTEYEAIAKAKLPKMVYDYYASGAEDQWTLKENRNAFARILFRPRILVDVSSIDLTATILGFKVSMPIMIAPTAMQKMAHPEGEFATARAASAADTIMTLSSWATSSVEEVASTGPGIRFFQLYVFKDRNVVAQLVRRAERAGFKAIALTVDTPILGRREADIKNRFTLPAHLVLKNFEGLDLGKLDKTSDSGLASYVAGQIDRSLNWKDIKWLQTITSLPILVKGVLTAEDTRIALKAGASGIIVSNHGARQLDYVPATITALEEVVIAAEGRIPVFLDGGVRRGTDVFKALALGAAGVFIGRPVLFSLAADGEAGVRKVLQMLRDEFELTMALTGCRSLKEIRRDHVITEWDRPRITPKL
>gnl_Phypa_v3.3_Pp3c10_6670V3.1
MSSSEIVKVSEFEELAKQKLPKMVYDYYSTGAEDLWTLKQNRSAFERIRANVLGFTISAPIMVASTAMQRMAHPDELATIRAASKAGTIMALSSLATSSMEEVSSVGPSIRFFQLHVNKDRNVVAHQVRRAERAGFKAIVLTVDPPRTGRREKKQQEQVFALPKHLTLATFQDVDLGTMDKTQDVGLASFVACQIDRSLTWKRPNSHSIHELDSRKRPILSLQHVKWLQSITKLPVLIKGILTAEDRKIAICNGAAGIIVSNHSARQLDYVPATISALEVVQVAAGRFSVFLDGGVRRGTDVFKALALGASGIRRPVLFGLACDGQQGVERVLQLRRDEFELVVTLAGCTKLSDINRSHIQTEAERFRAKL
>gnl_Phypa_v3.3_Pp3c22_7690V3.1
MATAEVTNVTEYEELARQKLPKMVFDYYASGAEDQWTLRENRNAFERIRFRPRILIDVTKVDLTTNVLGFNISMPIMVAPTAMQRMAHPDGELATARAVSKAGTIMTLSSWATSSVEEVASVGPGIRFFQLYVYKDRNVVAQLVRRAERAGFKAIALTVDTPRLGRRESDIKNRFALPSHLTLANFEGLDLGKMDKTQDSGLASYVAGQIDRSLSWKDVKWLQTITKLPILVKGVITAEDTQLAIQSGAAGIIVSNHGARQLDYVSATISALEEVVLAARGRVPVFLDGGVRRGTDVLKALALGASGVFVGRPVVFGLATDGQKGVEKVLQMLRDEFELAMALAGCTKVSDIKRSHIQTEAERLYSKL
>gnl_Phypa_v3.3_Pp3c4_29460V3.1
MSLEVVNVDEYELLAKAKMSKMAFDYFARGSEDQVSLRENREAFSRIRLRPRILVDVSNIDVATSVMGFKISMPIMVAPTAHHKLAHPEGELATARAASAADTLMILSSSANCSMEEVAATGPGVRFFQLYVYKDRNITITLVRRAEQFGFKAIVLTVDTPRLGRREADIKNRFKLPSHLVYKNLEGLMNLEQMDKSSHSELASWADSHFDRSLNWKDVEWLQSITHLPVLVKGILTAEDASLALQAGVKGIIVSNHGARQLDHVPATISVLEEVVYAVRGRVPVFLDGGIRRGSDVFKALALGASGVFVGRPVPYALAVDGEAGATKVLQMLRDEFELTMALIGVRSVKEIRRQHVLTEQDSMKLALISKL
>gnl_Phypa_v3.3_Pp3c19_3840V3.1
MSIAEVTNVTEYEELARQKLPKMVYDYYASGAEDQWTLKENRSAFERIRFRPRILIDVTKVDLSTNVLGFNISMPIMVAPTAMQRMAHPEGELATARAVAKAGTIMTLSSWATSSVEEVASVGPGIRFFQLYVYKDRNVVAQLVRRAERAGFKAIALTVDTPRLGRREADIKNKFVLPSHLTLANFEGLDLGKMDKTADSGLASYVAGQIDRSLTWKDVKWLQTITSLPILVKGVITAEDTELAVQHGAAGIIVSNHGARQLDYVSATISALEEVVQAARGRLPVFLDGGVRRGTDVLKALALGASGVFIGRPVVFGLATDGQKGVENVLQMLRSEFELAMALAGCTKVSDIKRCHIQTEAERIHSKL
>gnl_Phypa_v3.3_Pp3c18_20200V3.1
MPSTEIVNVSEYEELARQKLPKMVYDYYASGAEDQWTLKENRSAFERIRFRPRILIDVTKVDLSTNVLGFNISMPIMVAPTAMQRMAHPDGELATARATAKAGTIMTLSSWSTSSVEEVASVGPGIRFFQLYVYKDRNVVAQLVRRAERAGFNAIALTVDTPRLGRRESDIKNRFALPKHLTLANFEGLDLGQMDKTQDSGLASYVAGQIDRSLSWKDVKWLQSITELPILVKGVITAEDTKLAIQNGAAGIIVSNHGARQLDHVSATISALEEVVQAAAGRLPVFLDGGVRRGTDVLKALALGASGVFIGRPVVFGLACDGQQGVEKVLQMLRDEFELAMALAGCTKVSDISRAHVQTEVERFHAKL
>gnl_Pinta_v2.0_PITA_000068288-RA
MPIMIAPTAMQKMAHPEVNPSSFTREYAPARAAGTIMTLSSWATSSVEEVSSTGPGIRFFQLYVYKNRNVVAQLVRRAERAGFKAIALTVDTPRLGQRESDIRNR
>gnl_Pinta_v2.0_PITA_000068335-RA
MAPALMEEWFCPRILVDVTKVDLSTTVLGFKISMPIMIAPTAMQKMAHPEVDPSSFTREATARAAGTIMTFSSWATSSVEEVSSTRPGICFFQLYVYKNRNVVAQLVRRVERASFKAIALTVDTPRLGKRESNIRNR
>gnl_Pinta_v2.0_PITA_000010969-RA
MLQKIENEFRPHILVDVTKVDLDLSTTVLGFKISMPIMIAPNAMQKMAHPEGEYAIARAASAVGTIMVYKNRNVVAQLVRRAERAGFKAIALTVDTPRLGQRESDIRNRFALPPYLTLKNFEGLDLGKMEKIRIASISYLKEFRRFGSWENGEGCEMVADNYQFANTCEWVLIAKDTRLAIQAGIQGIIVSNHGARQLDYVLATISSLEEVVKAAQGRVPVFLDGGVRRGIDVFKALALGASGIFIGKPVVFSLDAKGEAGVRNVLNCRTRCEMVADNYQFANTCEGVLIAKDTRLAIQAGIQGIIVSNYGARQLDYVPATISSLEEVVKVAQGRVPMFLDGGVWRGIDVFKALALEASGIFIGILVVFSLAAKGEAGVRNVLNCRTSLN
>gnl_Poptr_v3.0_Potri.004G065200.1
MDQITNVMEYQEIARQKLPKMVYDYYASGAEDQWTLKENRNAFSRILFRPRILIDVSKIDMSTTVLGFKISMPIMIAPTAMQKMAHPEGEYATARAASAADTIMTLSSWATSSVEEVASTGPGVRFFQLYVHKDRNVVAQLVRRAERAGFKAIALTVDTPRLGRREADIKNRFTMPPYLTLKNFEGLDLGKMDKTDDSGLASYVAEQIDRSLSWKDVKWLQTITSLPILLKGVLTAEDARLAVQNGAAGIIVSNHGARQLDYVPSTIIALEEVVKAVQGRVPVFLDGGVRRGTDVFKAMALGASGIFIGRPVVFSLAADGEAGVRKVLQMLRDEFELTMALNGCRSLKEISRNHIVADWDPPRVVPKL
>gnl_Poptr_v3.0_Potri.003G069400.1
MADEIVNVNEFQVLARQALPKMYYDFYAGGADDEHTLKKNVQEFQRIILLPRVLVDVSKIALSTNILGYTISAPIMIAPTSMHKLAHPEGELATARAAAACNTIMTLSFGASCSVEEVAASCDAVRFFQLYVYKRRDIAVNLVQRAEKSGYKAIVLTADVPRLGRREADIKNKMIVPQLKNLEGLMSTEVVSVKGSNFEAYANETIDSSLCWRDIAWLKSTTNLPILIKGILTREDAIKAMEVGAAGIIVSNHGARQLDYTPATISVLEEVVQAVGRRVPVLLDGGVRRGTDVFKALALGAQAVLVGRPVIYGLAAKGEAGVRKVMHMLKDELELTMALAGCPSVKDISRSHVRTDRDRLQSML
>gnl_Poptr_v3.0_Potri.003G069600.1
MADEIVNVNEFQVLARQALPKMYYDFYAGGAEDEHTLKKNVQEFQRIILLPRVLVDVSSIALSTNILGYTISAPIMIAPTALHKLAHPEGELATARAAAACNTIMTLSFSASCSVEEVAASCDAVRFFQLYVYKRRDIAVNLVQRAEKSGYKAIVLTADTPRLGRREADIKNKLIVPQLKNLEGLMSIEVVSDTGSNLEAYANETMDPSLCWRDIAWLKSITNLPILIKGILTREDAIKAMEVGAAGIIVSNHGARQLDYTPATISVLEEVVQAVGRRVPVLLDGGVRRGTDVFKALALGAQAVLVGRPVIYGLAAKGEAGVRKVMHMLKDELELTMALAGCPSVKDISRSHVRTDRDRLQSML
>gnl_Poptr_v3.0_Potri.003G069300.1
MADQIVNVNEFEVLARQALPKMYYDFYAGGAEDEHTLKKNVQEFQRIILLPRVLVDVSSIALSTNILGYTISAPIMIAPTSMHKLAHPEGELATARAAAACNTIMMLSFTASCSVEEVAASCDAVRFFQLYVCKRRDIAVNLVQRAEKSGYKAIVLTADRPRRGRKEADIKNKMILPQLKNLEGLMSIEVFSDKGSNIKPNTNEIFDPSLCWRDIAWLKSITSLPILIKGILTREDAIKAMEVGAAGIIVSNHGARQLDYTPATISVLEEVVQAVGRRVPVLLDGGVRRGTDVFKALALGAQAVLVGRPVIYGLAAKGEAGVRKVMHMLKDELELTMALAGCPSVKDISRSHVRTDRDRLQSML
>gnl_Poptr_v3.0_Potri.011G112700.1
MEITNVMEYEAIAKQKLPKMVFDYYASGAEDQWTLAENRNAFSRILFRPRILIDVSKIDMATTVLGFKISMPIMIAPTAMQKMAHPEGEYATARAASAAGTIMTLSSWATSSVEEVASTGPGIRFFQLYVYKDRNVVAQLVRRAERAGFKAIALTVDTPRLGRRESDIKNRFSLPPFLTLKNFEGLDLGKMDKADDSGLASYVAGQIDRTLSWKDVEWLQTITRLPILVKGVLTAEDARLSVQAGAAGIIVSNHGARQLDYVPSTIMALEEVVKAAQGRVPVFLDGGVRRGTDVFKALALGASGIFIGRPVVFSLASEGEAGVRKVLQMLREEFELTMALSGCRSLKEITRDHIVADWDHPRARLAPKL
>gnl_Poptr_v3.0_Potri.001G394400.1
MEITNVTEYEAIAKQKLPKMVYDYYASGAEDQWTLAENRNAFSRILFRPRILIDVSKIDMATTVLGFKISMPIMIAPTAMQKMAHPEGEYATARAASAAGTIMTLSSWATSSVEEVASTGPGIRFFQLYVYKDRNVVAQLVRRAERAGFKAIALTVDTPRLGRREADIKNRFTLPPFLTLKNFEGLDLGKMDKAADSGLASYVAGQIDRTLSWKDVEWLQTITKLPILVKGVLTAEDARLSVQAGAAGIIVSNHGARQLDYVPSTIMALEEVVKAAQGRVPVFLDGGVRRGTDVFKALALGASGIFIGRPVVFSLASEGETGVRKVLQMLREEFELTMALSGCRSLKEITRAHIVADWDHPLNRLAPRL
>gnl_Prupe_v2.1_Prupe.4G082600.1
MEITNVSEYEAIAKQKLPKMVYDYYASGAEDQWTLKENQHAFSRILFRPRVLIDVSKIDLRTTVLGFNISMPIMIAPTAMQKMAHPEGEYATARAAAAADTIMTLSSWATSSVKEVASTGPGIRFFQLYVYKDRNVVTQLVRRAERAGFKAIVLTVDTPRLGRREADIKNRFVLPPNLTLKNFEDLDLGKMDKTNDSGLASYVAGQVDQSLSWKDVKWLQTITKLPILVKGVITAEDARLAVQYGAAGIVVSNHGARQLDYVPATIMALEEVVKAAQGRIPVFLDGGVRRGTDVFKALALGASGVFIGRPVVFSLAADGEAGVRKVLQMLRDEFELTMALSGCRSLKEITRDHVVTEWDRPRIAPRL
>gnl_Prupe_v2.1_Prupe.4G148200.1
MEITNVSEYEAIAKQKLPKMVFDYYASGAEDQWTLAENRNAFSKILFRPRILIDVSHIDMTTTVLGFKISMPIMIAPTAMQKMAHPEGEYATARAASAAGTIMTLSSWATSSVEEVASTGPGVRFFQLYVYKDRHVVAQLVRRAERAGFKAIALTVDTPRLGRREADIKNRFTLPPFLTLKNFEGLDLGKMDEAADSGLASYVAGQIDRSLSWKDVQWLQTITKLPILVKGVLTAEDARLAVQAGAAGIIVSNHGARQLDYVPSTIMALEEVVKAAQGRIPVFLDGGVRRGTDVFKALALGASGIFIGRPVVFSLAAEGEAGIRKVLQMLREEFELTMALSGCRSLKEITRDHIVTEWDTPRPRHLPRL
>gnl_Prupe_v2.1_Prupe.3G037200.1
MFMFPGEMASEPVNVNEFQELARQALPKMYYDFYTGGAEDQHTLKENVAAFRRIMLRPRVLVDVSRIDMSTTILGYNISAPIMIAPTAMHQLAHPEGEVATARAAAACNTIMILSNMSTCTVEEVASSCNAVRFFQLYVLKRRDISAQIVHRVEKNGYKAIVLTVDTPRLGRREADIKNRMVAPQLRNFEGLLSTEVDTVRSNLEALIKGIYDTSLSWEDIGWLKSITNLPILIKGVLTHENARKAVEVGVAGIVVSNHGARQLDYTPATISVLEEVVHAVGGRVPVLFDGGVRRGTDVFKALALGAQAVLVGRPVVYGLAANGERGVRRVIEMLKDEFELTMALSGCPSVKDITRSHVTTTEFDKPRSML
>gnl_Selmo_v1.0_402239
MARVVNVDEYEDLARVKMPKMYYDFYAGGAEDKWTLRENRSAFSRIRIRPQVLVDVSHTDLTTSVLGLKIACPIMVAPTALHKLAHPEGELATARATAAANTVMVVSTSSSHTIEEIADTGPGIRFFQLYIFNKVRAMELVARAEKAGYKAIVLTVDTPILGRREDDLRNRLVLPPDVSMKLIDGIGEQHSQPTEPGSSLAAVASEYKDKSITWKDVQAFMKLTKLPFLLKGILTKEDALKAIDICVDGIIVSNHGGRQLDHVPATISVLEEVAITRNSCYVVAAAAGRCPVFVDGGIRRGTDVFKALALGASGVFVGRPVLFGLAIDGEQGVKKVLDMLKDELRTTMVIAGCPTLAHINRSSVQTPEEKPSSKL
>gnl_Selmo_v1.0_266585
MVNIEEITNVTEYEELAKQRLPKMAFDYYASGAEDQWTLKENRTAFERIRFRPRILVDVTNVDMTTTVLGFKISMPIMVAPTAFQRMAHPEGELATARAVSSHGTIMTLSSWATSSVEEVASTGPGIRFFQLYVYKDRNVVAQLVRRAEKAGFKAIALTVDTPRLGRRESDIKNRFVLPGHLTLKNFDGLDLGKMDKSQDSGLATYVAGQIDRSLSWKDVKWLKTITSLPILVKGVITAEDAHIAVEAGAAGIIVSNHGARQLDYVPATISALEEVVQAAAGRVPVFLDGGVRRGTDALKALALGAAGVFIGRPVVFSLAVHGETGVRKVLQMLRDEFEIAMALAGCTKVSEINRSHVETDIDRIRIAARL
>gnl_Solly_v2.4_Solyc03g122170.2.1
MYYDYYTGGAEDQHTLKENVEAFSRIIIRPRILVDVSKIDMSTTILGHKTSAPIMIAPTAMHKLAHHEGEVATARGAAACDIIMGLSYMSTCTVEEIASSCNAVRFFQIYVYKRRDITALMVHRAEKNGFGAIILTADTPRLGRREADIKNKMIAPQLKNFEGLISTEYVSDKGSNIEALAAVTFDASLCWKDIEWLKSITKLPILIKGVLTSEDAIKAIEAGVAGIIVSNHGARQLDYAPATISVLEEVVHAVQGKVPVFFDGGVRRGTDIFKALALGAKAVLIGRAVIYGLAAKGEVGVKQVIQMLRDELELTMALSGCCSVEDITRNHVITEKERFICRM
>gnl_Solly_v2.4_Solyc03g122140.2.1
MAGEPVNVNEFEELARQVLPKISYDFFSGGAEDQHTLKQNIEAFRRITIRPRILVDVSKIDMSTIILGHKTSAPIIVAPTSSHQLAHPEGEVATARGAAACNVIMGVAFTSTCTMEEVASSCKAVRFIQTFAFKREITANMVQRAERNGFRAIILTADTPRLGRKEADIKNKMIAPPFKNFEGLISTVAVSDKGSNVEAYAAETLDPSFCWKDIAWLKSITKLPILIKGVLTGEDATKAIEAGVAGIIVSNHGARQLDYTPATISALEEVVHAVQVKVPVLFDGGIRRGTDIFKALALGAKAVLIGRPVIYGLAAKGETGVKQVIEMLKNELEQTMALAGCRTVDDITRSHVNTETERMECRM
>gnl_Solly_v2.4_Solyc03g122130.2.1
MYYDFFAGGAEDEYTLKENVEAFHRITIQPRILVDVSRIDMSTVILGHKTSAPIILAPSSAHQLAHPEGEVATARGAAACNVIMGLSFMSTCTVEEVASSCNAVRFFQIYVFKKRDVTEFMVRRAEKNGFRAIILTADTPRLGRREADIKNKMISFRLRNFEGFISTDVVSDKGSNLAAYAEETLDPSLCWKDIAWLKSITKLPILIKGVLNGEDAMKAIEAGVVGIIVSNHGARQLDYSPATISVLEEVVQAVQGKVPVLLDGGIRRGTDIFKALALGAKAVMIGRPVIYGLAAKGESGVKQVIEMLKNELELTMALAGCCTVDDITRSHVKTEKERCLCKM
>gnl_Solly_v2.4_Solyc08g048250.2.1
MESVTNVMEYEILAKKRLPKMIYDYYASGAEDQWTLQENRNAFSKILFRPRILVDVSNIDTTTSVLGYKISMPIMVAPTAMQKMAHPEGECATARATSAAGTIMTLSSWGTSSVEEVASTGPGIRFFQLYVSLSVHCSYYYVYKDRNVVMQLVKRAERAGFKAIALTVDTPRLGRREADIKNRFVLPPNLSLKNFEGLDLGKIDKTDDSGLASYVAGQVDQSLSWKDVKWLQTITHLPILLKGVLTAEDARLAVESGAAGIIVSNHGARQLDYAPATVMALEEVVKAVQGRLPVFLDGGIRRGTDVFKALALGASGVFIGRPVVFSLAVDGEAGVRKVLQMLHDEFELTMALSGCLSIKEISRSHITTPWDPLRITPRL
>gnl_Solly_v2.4_Solyc10g007600.2.1
MGEVTNVMEFEAIAKQKLPKMVYDYYASGAEDQWTLAENRNAFSRILFRPRILIDVSKIDLSTSVLGFNISMPIMIAPTAMQKMAHPDGEYAIARAASAAETIMTLSSWGTSSVEEVNSTGPGTRFFQLYVYKDRNVTIQLVRRAERAGFKAIALTVDTPRLGRREADIKNRFNLPPHLSLKNFEGLDIGKLNKAEDSGLASYVAGQVDRSLSWKDVQWLQSITSLPILVKGVLTAEDAKIAVQSGAAGIIVSNHGARQLDYVPATIMALEEVVKAVQGRIPVFLDGGVRRGTDVFKALALGASGVFIGRPIIWSLAADGEAGVKKALQMIRDEFELTMALSGCRSLKEITRNHVMTDWETPRASLPVPRL
>gnl_Solly_v2.4_Solyc07g056540.2.1
MEEVTNVTEYQEIAKKKLPKMVYDYYASGAEDQWTLAENRNAFSRILFRPRILIDVSKIDMTTTVLGFKISMPIMIAPTAMQKMAHPEGEYATARAASAAGTIMTLSSWATSSVEEVASTGPGIRFFQLYVYKDRNVVAQLVRRAEKAGFKAIALTVDTPRLGRREADIKNRFVLPPFLTLKNFEGLDLGKMDQANDSGLASYVAGQIDRTLSWKDVQWLQTITSMPILVKGVITAEDARLAVQAGAAGIIVSNHGARQLDYVPATISALEEVVKGAQGRIPVFLDGGVRRGTDVFKALALGASGIFIGRPVVFSLAAEGEAGVKKVLQMLRDEFELTMALSGCRSLKEITRNHIVTEWDTPHAALPAPRL
>gnl_Sorbi_v3.1_Sobic.001G065600.1
MGEITNVMEYQAIAKQKLPKMAYDYYASGAEDEWTLKENREAFSRILFRPRILIDVSKIDMTTSVLGFKISMPIMVAPTAMQKMAHPDGEYATARAASAAGTIMTLSSWATSSVEEVASTGPGIRFFQLYVHKDRKVVEQLVRRAERAGFKAIALTVDTPRLGRREADIKNRFVLPPHLTLKNFEGLDLGKMDQANDSGLASYVAGQIDRTLSWKDVKWLQSITSMPILVKGVVTAEDARLAVHSGAAGIIVSNHGARQLDYVPATISALEEVVKAAQGRIPVYLDGGVRRGTDVFKALALGAAGIFVGRPVVFALAAEGEAGVRNVLRMLRDEFELTMALSGCTTLADINRSHVLTEGDRLRPTPRL
>gnl_Sorbi_v3.1_Sobic.006G220600.3
MALITNLSDYEELARQKLPKMVYDFYAGGAEDQWTLKENKEAFSKILFRPRVLIDVSRIDMSTSILGYKISMPIMVAPTALHKLAHREGEVASAQATAAAGTIMTLSSWSSCSIEEVNSSAPGLRFFQLSVFKDRDIVQQLVRRAENAGYKAIAVTVDAPRLGRREADVRNRFTLPENVVLKCFEGLDLSKIDKTNALGLAAYVTSQIDSSLSWKDIKWLQTITRLPILVKGVITAEDARLAIECGVAGIIMSNHGGRQLDYLPATISCLEEVVREAKGRVPVFLDSGIRRGTDVFKALALGASGVFIGRPVLFALAVDGKAGVRNALQMLRDELEITMALSGCTSLKDITRDHVITESDMIRRSRM
>gnl_Sorbi_v3.1_Sobic.006G220500.1
MTPSDLTECLNTHTGTPRDPCSNPPLHSKSHGQPSQPRPTPLPLCVRDMELITNVTEYEKLAKEKLPKMVYDYYASGAEDQWTLKENREAFSRILFRPRVLIDVSRIDMATNVLGFNISMPIMIAPSAMQKMAHPDGELATARAAASAGTIMTLSSWSTSSVDEVNSVGPGIRFFQLYVYKDRNIVRQLVKRAEMAGFKAIALTVDTPILGRREADIKNRFTLPPHLTLKNFEALDLGTMDKTNDSGLASYVAGQVDRTLSWKDIKWLQTITSLPILVKGVVTAEDTRLAIEYGAAGIIVSNHGARQLDYVPATISCLEEVVREAKGRLPVFLDGGVRRGTDVFKALALGASGVFIGRPVLFSLAVDGEAGVRKVLQMLRDELELTMALSGCTSLREITRAHVITDSDRIGRSRL
>gnl_Sorbi_v3.1_Sobic.002G374650.1
MEDNLPVNVREYQELAKKALPKMHYDYINGGAEDEYTLRENIAAYGRILLRPRVLIDVSKIDMSTSLLGYNMPSPIIVAPTGSHKFANPEGEVATARAAAACNTIMVLSFSSNCRIEEVASSCDAIRFYQLYVYKRRDVSATLVRRAESLGFRAIVLTVDTPVLGRREADIRNKMIAPQLSNLEGLMSLDDFDGGEGGSKLERFSRETLDPSLSWKDVEWLKSITSLPILLKGIVTAEDARKAVEVGVAGVIVSNHGARQLDYAPPTISALEEVVKAVAGAVPVLVDGGVRRGTDVLKALALGAKAVMVGRPVFYGLAARGEAGARHVIEMLNKELELAMALCGCRSVAEVTRAHVQTEGDRIRALL
>gnl_Sorbi_v3.1_Sobic.002G036000.4
MGEITNVMEYQAIAKQKLPKMAYDYYASGAEDEWTLKENREAFSRILFRPRILIDVSKIDMTTTVLGFKISMPIMVAPTAMQKMAHPDGEYATARAAAAAGTIMTLSSWATSSVEEVASTGPGIRFFQLYVYKDRKVVEQLVRRAERAGFKAIALTVDTPRLGRREADIKNRFVLPPHLTLKNFEGLDLGKMDQAADSGLASYVAGQVDRTLSWKDVKWLQTITTMPILVKGVITAEDTRLAVANGAAGIIVSNHGARQLDYVPATISALEEVVKAARGQIPVFLDGGVRRGTDVFKALALGAAGVFVGRPVVFSLAAAGEAGVSNVLRMLRDEFELTMALSGCTSLADITRNHIITESDRLRVMPSRL
>gnl_Sorbi_v3.1_Sobic.002G374700.1
MEDSLPVNVREYQKLAKKALPKMHYDYINGGADDEYTLRENIAAYGRILLRPRVLIDVSKIDMSTSLLGYNMPSPIIVAPTGAHKLANPEGEVATARAAAACNTIMVLSFSSSCRIEEVASSCDAIRFYQLYMCKRRDVSAALVQRAESLGFKALVLTVDRPVLGRREADIRNKMISPRFVNLEGLMSLDKDIDSAEGGSKLERFSRETLDPSLSWKDVEWLKSITSLPILLKGIITAEDARKAVEAGVSGVILSNHGGRQLDYAPATISALEEVVKAVEGSVPVLVDGGIRRGTDVLKALALGAKAVMVGRPVLYGLAARGEAGARHVIEMLNKELELAMALCGCRSVAEVTRAHVQTEGDGIRALL
>gnl_Spipo_v2_Spipo0G0033400
MEQEPVNVEEFEELARRALPKMHYDYFGGGAEDQFTLKENIRAFRRITFQPRILVDVSSMNTSTTLLGHAIEAPILVAPTGMHRLAHPEGEVATARATASCNTIMVLSFTSNCTIEEVAASCDAVRFFQLYVYKRRDIAAELVKRAERHGYKAIVVTGDTPRLGRREADIKNKMVAPRLKNLEGLLSVEVDESDMAWLRSITSLPILIKGVLTAEDARKAVEAGLNGVVVSNHGARQLDYAPASLSVLEEVVEAVAGSVPVLFDGGIRRGTDVFKALALGAKAVMVGRPVVFGLAAQGERGVRRVIEILKDELELTMALAGCPSIGAISRAHVRTEQERLRSLM
>gnl_Spipo_v2_Spipo8G0028600
MEITNVNEYEAIAKEKLPKMIYDYYASGAEDQWTLGENRNAFSRILFRPRILIDVTKIDLSTTILGYKISMPIMIAPTAMQKMAHPEGEYATARAASAANTIMTLSSWATSSVEEVASTGPGIRFFQLYVYKDRNVVAQLVRRAERAGFKAIALTVDTPRLGRRESDIKNRFNLPPHLTLKNFEGLDLGKMDKTNDSGLASYVAGQIDRSLSWKDVKWLQTITTMPILVKGVVTAEDTRLAIQAGAAGIIVSNHGARQLDYVPATISCLEEVVKAAQGRVPVFLDGGVRRGTDVFKALALGASGVFIGRPVVFSLAAAGEEGVRKVLQMLRDEFELTMALSGCCSLKDITRNHILTEGDLNRATSRL
>gnl_Spipo_v2_Spipo5G0038100
MEITNVNEYEAIAKEKLPKMVYDYYASGAEDQWTLKENRNAFSRILFRPRILINVTKIDLTATILGYKISMPIMIAPTAMQKMAHPDGEYATARAASASGTIMTLSSWATSSVEEVASTGPGIRFFQLYVYKDRNVVAQLVRRAERAGFKAIALTVDTPRLGRREADIKNRFTLPPHLTLKNFEGLNLGTLDRTNDSGLASYVASQVDRSLSWKDVKWLQTITTMPVLVKGVMTAEDTRLAVEAGAAGVIVSNHGARQLDYVPATISCLEEVVNAAQGQVPVFLDGGVRRGTDVFKALALGASGVFIGRPVLFSLAAEGEAGVRKVLQMLRDELELTMALSGCCSLRDITRGHVLTKSDMLHPAAARL
>gnl_Stras_v2.0_SGA_v2.0_scaffold71T23885
YKMAAKDIISEFQELTRQALPKMYYDFYAGGAEDQHTLRENVKAFRNIMQVLNLNVSVGIRRIDMSTIVMGYKTSAPIMVAPTAMHKLAHPEGEVATARAAASSNVIMVLSYNSTCTIEEVASSCNAVRFFQLYVYRRRDISALMVQRAERNGFKAIMLTVDTPRLGRREADIKNKMIAPQLKNFEGLVSTEVVTDKGSGIEALASKMLDDSLCWKVIGWLKSVTNLPILVKGILTQEDAIKALEAGVDGIVVSNHGARQLDYSPATITVLEEVVLAVKGKIPVIFDGGVRCGSDIFKALALGAQAVMIGRPVIYGLSAKGENGIRQVIEVLKDELEQTMVMAGCRMVVDINRSHVQTKPYCKM
>gnl_Stras_v2.0_SGA_v2.0_scaffold1T00187
MESITNVMEFEAIAREKLPKMVYDYYASGAEDQWTLQENRNAFSRILFRPRILVDVSKVDVSTTVLGHTISMPIMVAPTAMQKMAHSEGELATARAASAAGTIMTLSSWGTCSVEEVASTGPGIRFFQLYVFKDRNVVRQLVRRAENAGFKAIALTVDTPRLGRREADIKNRFALPANLTLKNFEGLDLGTIDRTNDSGLATYVADQVDRSLNWKDVKWLQTITNLPILVKGVLTAEDAKLAVQAGVAGIIVSNHGARQLDYVPATIMALEEVVKAAQGRIPVFLDGGVRRGTDVFKALALGASGVFVNGESGVKKVLQMLHDEFELTMALSGCRSVNEITRAHITTPWNAARL
>gnl_Stras_v2.0_SGA_v2.0_scaffold181T39777
MSGNNLRNFVGFLWLLAIKDHGSTHRFYLLLVERFISLVLSFQIIGRDVKIKNNNNGGGNKCDRVPGYCQRETAKDGIRLLCIWPRILIDVSKIDMTTSVLGFKISMPIMIAPTAFQKMAHPDGEYATARAASAANTIMTLSSWATSSVEEVASTGPGIRFFQLYVYKDRNVVAQLVRRAEKAGFKAIALTNFEGLDLGKMDEAADSGLASYVAGQIDRTLSWQDVKWLQTITSLPILVKGVLTAEDARISIQNGAAGIIVSNHGARQLDYVPSTIQALEEVVKAAQGRVPVFLDGGVRRGTDVFKALALGASGIFIGRPVVFSLAADGEAGVKKVLQMLKDEFELTMALSGCRSLSEITRDHIVTEWDAPRALPAARL
>gnl_Stras_v2.0_SGA_v2.0_scaffold73T24360
MAEVTNVTEYQAIAKDKLPKMVYDYYASGAEDQWTLAENRNAFSRILFRPRILIDVSKIDMSTTVLGFKISMPIMIAPTAMQKMAHPDGEYATARAASAADTIMTLSSWATSSVEEVASTGPGIRFFQLYVYKDRNVVEQLVRRAERAGFKAIALTVDTPRLGRREADIKNRFTLPPYLTLKNFEGLDLGKMNEADDSGLASYVAGQIDRTLSWKDVKWLQSITSLPILVKGVLTAEDTRISIQNGAAGIIVSNHGARQLDYVPSTIQALEEVVKAAQGRVPVFLDGGVRRGTDVFKALALGASGIFIGRPVVFSLAAEGEAGVKRVLQMLRDEFELTMALSGCRSLSEITRNHIVTEWDAPQALPAARL
>gnl_Theca_v1.1_Thecc1EG046841t1
MAAEPVNVNEFQELARQALPKMYYDYYSGGAEDQHTLKENVEAFHRFTILPRVLVDASRIDLSTTVLGYKISAPIMIAPTAMHKLAHPEGEVATARAAAACNTIMILSYMSTCTVEEVASSCKAIRFFQLYVYKRRDITANLVQRAERCGYKAIVLTVDTPRLGRREADIKNKMVAPQLKNFKGLISTKVSSDDGSNLEAFANNTFDASLSWKDIGWLRSITNLPLLIKGVLTCEDAIKAVGVGVDGIVVSNHGGRQLDYSPATISVLEEVVHAVKGKVPVLFDGGIRRGTDVFKALALGAQAVLIGRPAVYGLAAKGEYGVKRVIEMLKDELELTMALSGCPTVKDITRNHVRTKHEALHSML
>gnl_Theca_v1.1_Thecc1EG046843t1
MAAEPVNVNEFRELARRALPKMCYDFYSGGAEDQYTLKENEEAFGKIIILPRILRDVSGIDLSTTVLGYNISMPVMIAPTGMHKLANPAGEIATAKAASACKTIMVLSSASTCTLEEVAACCNAVRFFQLYVYKRRDISAKLVQRAENNGYKAIVLTADSPRLGRREADIKNKLVVPQPKNLEGLLSTKSVSDGGSGLEALARGTLDPSFCWEDIRWLKSITNLPILIKGVLTHEDAIKALEVGVAGIIVSNHGARQLDYSPATISVLEEVVHAVGGKVPVFLDGGVRRGTDIFKAVALGAQAVLVGRPVLYGLAAKGEYGVRQVLEMLMDELEITMALSGCSSVKEITRSHVRTKHEQLLSML
>gnl_Theca_v1.1_Thecc1EG029459t2
MEITNVTEYEAIAKEKLPKMVYDYYASGAEDQWTLKENRNAFSRILFRPRILVDVSKIDMTTTVLGFKISMPIMIAPTAMQKMAHPEGEYATARAASAAGTIMTLSSWATSSVEEVASTGPGIRFFQLYVCKDRNVVAQLVRRAERAGFKAIALTVDTPRLGRREADIKNRFTLPPFLTLKNFEGLDLGKMDKTDDSGLASYVAGQVDRSLSWKDVKWLQTITSLPILVKGVLTAEDARLAIQAGAAGIIVSNHGARQLDFVPATIMALEEVVKAAQGRVPVFLDGGVRRGTDVFKALALGASGIFIGRPVVFSLAAEGEAGVRKVLQMLRDEFELTMALNGCRSLKEITRNHIVTDWDQPRVVPRL
>gnl_Theca_v1.1_Thecc1EG032344t1
MEITNVTEYDAIAKQKLPKMVYDYYASGAEDQWTLQENRNAFSRILFRPRILIDVSKIDMTTTVLGFKISMPIMIAPTAMQKMAHPEGEYATARAASAAGTIMTLSSWATSSVEEVASTGPGIRFFQLYVYKDRHVVAQLVRRAERAGFKAIALTVDTPRLGRREADIKNRFTLPPFLTLKNFEGLDLGKMDKADDSGLASYVAGQIDRTLSWKDVKWLQTITKLPILVKGVLTAEDTRIAIQSGAAGIIVSNHGARQLDYVPATIMALEEVVKAAQGRVPVFLDGGVRRGTDVFKALALGASGIFIGRPVVFSLAAEGEAGVRKVLSMLREEFELTMALSGCRSLKEITREHIVTEWDRPHPRPLPRL
>gnl_Utrgi_v4.1_Scf02711.g25985.t1
MGETTVTNVEEYQAIAKEKLPKMVYDYYASGAEDQWTLAENRNAFSRILFRPRVLIDVSKIDMTTTVLGFKISMPIMIAPTAMQKMAHPDGEYATARAAAAAGTIMTLSSWATSSVEEVASTGPGIRFFQLYVYKDRNVVAQLVRRAEKAGFKAIALTVDTPRLGRREADIKNRFTLPSNLTLKNFEGLDLGSMSKAEDSGLANYVAGQIDRSLSWKDVKWLQTITSLPILVKGVITAEDARISVEMGAAGIIVSNHGARQLDYVPATISALEEVVKGAGGRVPVFIDGGIRRGTDVFKALALGASGIFIGRPVVFALAAEGEAGVRKVLQMLRAEFELTMALSGCRNLSEITRNHVKTDWDAPPIATARL
>gnl_Utrgi_v4.1_Scf02230.g25725.t1
MASETMDRITNVMEFEAIAKEKLPKMVYDYFASGAEDQWSLQENRNAFSRILFRPRVLIDVTKVDISTTVLGFNISMPIMVAPSAMQKMAHPEGELATARATAAAGTIMGLSSWATSSVEEVASTGPGIRIFQLYVLKDRNVVAQLSDDSGLATYAANQIDRSLSWKDVTWLRTITKLPILIKGVLTGDDATLALESGAEGIVVSNHGARQLDYVPATITALEEVVKAVQGRVPVFVDGGIRRGTDVFKALALGASGVFIGRPVLFALAAHGEAGVSKMLQMLRDEFELTMALSGCRSIGEITRRHVVAPWDNSPVAPRM
>gnl_Utrgi_v4.1_Scf00013.g2017.t1
MVEITVTNVEEYQAIAKEKLPKMVYDYYASGAEDQWTLAENRNAFSRILFRPRVLIDVSKIDLTTTVLGFKISMPIMIAPSAMQKMAHPDGEYATARAAAAAGTIMTLSSWATSSVEEVASTGPGIRFFQLYVYKDRNVVAQLVRRAERAGFKAIALTVDTPRLGRREADIKNRFTLPSNLTLKNFEGLDLGSMSKAEDSGLANYVAGQIDRSLSWKDVKWLQSITSLPILVKGVITAEDARISVEMGAAGIIVSNHGARQLDYVPATISALEEVVKGAAGRIPVFIDGGIRRGTDVFKALALGASGIFIGRPVVFALAAEGEAGVRKVLQMLRDEFELTMALSGCRNLSEITRNHIKTDWDAPIATARL
>gnl_Vitvi_Genoscope.12X_GSVIVT01016712001
MAAEPVNVNEFQELARQALPKMYYDFFAGGAEDQHTLRENVEAFSRITFQPRILVDVSKIDMSTTILGYKISSPIMIAPTSLQKLAHPEGEIATARAAAACNTIMVLSFMATCTVEEVASSCNAVRFLQLYVFKRRDISAQVVQKAERYGFKAIVLTVDTPRLGRREADIKNRMVSPQLKNFEGLLTTDVSNDKGSSLEALASEIYDASLSWKDIEWLRSITNLPILIKGVLTCEDAIKAVEVGVSGIIVSNHGARQLDYVPATISALEEVVRAVGGRVPVLLDGGIRRGTDVFKALALGAQAVLVGRPVIYGLAAKGEHGVRRVLEMLKDELEITMALSGCSSVKDISRRHVRTERDRLQSML
>gnl_Vitvi_Genoscope.12X_GSVIVT01016714001
MAAEPVNVNEFQELARQSLPKMYYDFFSGGAEDQHTLRENVEAFSRITFHPRILVDVSKIDMSTTVLGFNISSPIMIAPTAMHKLAHPEGEIATARAAAACNTIMVLSFMSTCTVEEVASSCNAVRFLQLYVFKRRDVSAQLVQRAERNGFKAIVLTADTPRLGRREADIKNRMVSPRLKNFEGLISTEVVTDKGSNIEALASGMFDASLSWKDIEWLRSITNLPILIKGVLTCEDAIKAVEVGVSGIIVSNHGARQLDYVPATISALEEVVLAVGGKVPVLFDGGIRRGTDIFKALALGAQAVFIGRPVIYGLAAKGKHGVRRVIEMLKDELEITMALSGCSSVKDISRRHVRTERDRLQSML
>gnl_Vitvi_Genoscope.12X_GSVIVT01021520001
MADTEITNVTEYEAIAKAKLPKMAFDYYASGAEDQWTLRENRNAFSRILFRPRILIDVSKIDMTTTVLGFKISMPIMIAPTAFQKMAHPEGEYATARAASAAGTIMTLSSWATSSVEEVASTGPGIRFFQLYVYKDRHVVAQLVRRAERAGFKAIALTVDTPRLGRREADIKNRFTLPPFLTLKNFEGLDLGKMDKADDSGLASYVAGQIDRSLSWKDVKWLQTITKLPILVKGVLTAEDARIAVNVGAAGIIVSNHGARQLDYVPATIMALEEVVKATQGRIPVFLDGGVRRGTDVFKALALGASGIFIGRPVVYSLAADGEAGVRKALQMLRDEFELTMALSGCRSLKEISRNHIMTDWDAPHILPKPRL
>gnl_Vitvi_Genoscope.12X_GSVIVT01038078001
MEITNVTEYEAIAKQKLPKMVFDYYASGAEDQWTLYQNRHAFSQILFRPRILIDVSKIDMTTTVLGFKISMPIMIAPTAMQKMAHPEGEYATARAASAAGTIMTLSSWATSSVEEVASTGPGIRFFQLYVYKDRHVVAQLVRRAERAGFKAIALTVDTPRLGRREADIKNRFTLPPFLTLKNFEGLDLGKMDKADDSGLASYVAGQIDRTLSWKDVKWLQTITNLPILVKGVLTAEDTRLAIQAGAAGIIVSNHGARQLDYVPATIMALEEVVKAAQGRVPVFLDGGVRRGTDVFKALALGASGIFIGRPVVFSLAAEGEAGVRKVLQMLREEFELTMALSGCRSLKEITRDHIVTEWEVPPPGSRPLPRL
>FraveV4A2_3g05330.t1
MEMITNVSEFQKIAKEKLPKMVYDYYASGAEDQWTLKENERAFSRILFRPRILIDVSKIDLRTTVLGFNISMPIMIAPTAMQKMAHPEGEFATARAASAADTIMTLSSWATSSVEEVASTGPGIRFFQLYVYKDRNVVAQLVKKAEKAGFKAIALTVDTPRLGRREADIKNRFTLPPNLSLKNFEDIDLGKMDKTNDSGLASYVAGQVDQSLSWKDVKWLQTITHLPILVKGVITAEDAQLAVQHGAAGIIVSNHGARQLDYVPATIMALEEVVKATRGIIPVFLDGGVRRGTDVFKALALGASGVFIGRPVLFSLAAAGETGVRKVLQMLRDEFELTMALSGCRSLKEITRDHIVTEWDRPRIAPRL
>FraveV4A2_3g16520.t1
MGEVTNVSEYEAIAKQKLPKMAYDYYASGSEDQWTLAENRNAFSKILFRPRILIDVSNIDMTTTVLGFKISMPIMIAPTAFQKMAHPEGEYATARAASAAGTIMTLSSWATSSVEEVASTGPGIRFFQLYVYKDRHVVAQLVRRAERAGFKAIALTVDTPRLGRREADIKNRFTLPPFLTLKNFEGLDLGKMDKANDSGLASYVAGQIDRSLSWKDVQWLQTITKLPILVKGVLTAEDARLSVQSGAAGIIVSNHGARQLDYVPSTIMALEEVVKAAQGRIPVFLDGGVRRGTDVFKALALGASGIFIGRPVVFSLAAEGEAGVRKVLQMLREEFELTMALSGCRSLKEITRNHIVADWDAPRPVPRL
>FraveV4A2_6g35190.t1
MFPGQMASEPVNVNEFQELARQVLPKMYYDFYTGGAEDQFTLKENVEAFRKITLRPRVLVDVSRIDMSTTILGYRISAPIMIAPSAMHQLAHPEGEVATARAAAASNTILILSYNSTCTVEEVASSCSAVRFFQLYIFRRRDISAQIVQRAEKNGYKAIVLTVDVPRLGRREADIKNKMVAPQLKNFEGLISTALESDEGSNLEAFARAAYDDSLCWEDVIGWLKSITSLPILVKGILTQEDARKAVEVGVAGIVVSNHGARQLDFTPATISVLEEVVQAVGGKVPVLFDGGIRRGTDIFKALALGAQAVLVGRPVLYGLAADGEDGVRKVMKMLKDELELTMALSGCPSVHDITRSHVRTECDRISSML
>FraveV4A2_6g35192.t1
MASEPVNVNEFQELAKQVLPKMYYDFYTGGAEDQFTLRENVEAFRRIMLRPRVLVDVSRIDMSTTVLGYKISAPIMIAPTSMHQLAHPEGEVATARAAAASNTIMILSYSSTCTVEEVASSCNAVRFFQLYMYKRRDISAQIVRRAEKNGYKAIVLTVDVPRIGRREADIKNKMISPQLRNFEGLISTELLDSDKGSNLEAFARASLDDSLCWEDVVGWLKSITNLPILMKGILTHEDARKAVEVGVAGIVVSNHGARQLDYTPASIYVLEEVVQAVGGKVPVLFDGGIRRGTDVFKALALGAQAVLVGRPVIFGLAADGEDGVRKVMKMLKDELELTMALSGCPSVQDITRSHVTTECERLRSQL
>Maldo_HF_18266
MASLPIFFLGFLVLGEREEHLGLYEVLGALLEDLSWAQEHPQPCDENPWPGVQCEIGDENPPIFHVTKIHIGPDTRTPPCKSSASLSSSLLKLPYLKNCRSLSITIWCIPLFPIQLSQEKSPQTRQKNKNLRVPNLSQNNLQGKIPREIGGLVRLEQLDLSYNNISGEIPQEIGGLGSLTILDLSWNAQGPIPPDVGQFKRLVLFDQSQNLINGPIPDSLSGLEILDALSLDNNKLNGIVPISLGTLPSLDRLNLSNNQLSGALSLPEDFIERLRKRLDVRGNNGLCAINPFTPLCLNASKATNDTALAGEEEEPNVSERMKPFGQYPVENNSSEMVEITNVSEYEAIAKEKLPKMIYDYYASGAEDQWTLKENESAFSRILFRPRILIDVSKIDLRTTVLGFNISMPIMIAPTAMQKMAHPEGEYATARAASAADTIMTLSSWASSSVEEVASTGPGVRFLQLYVVRAAQGQIPVFLDGGVRRGTDVFKALALGASGIGRPVVFSLAADGEAGVRKVLQMLRDEFELTMALSGCRSLKEITRNHIITEWDRPRIAPRL
>Maldo_HF_22787
MKLWKEYMSPTQFVCMSPHTYNLSVLSLLYLFCTASSSCTLLHSLGLKLQATSKMEITNVSEYEAIAKEKLPKMVYDYYASGAEDQWTLAENRNAFSRILFRPRILIDVSHIDMTTTVLGFKISMPIMIAPTAFQKMAHPEGMLLFTLPPFLTLKNFEGLDLGKMDKAADSGLASYVAGQIDRSLSWKIGRPVVFSLAAEGEAGIKKVLQMLREEFELTMALSGCRSLKEITRNHIVTDWDVPRPRHHPRL
>Malba_000672
MEITNVSEYEAIAKEKLPKMVYDYYASGAEDQWTLAENRNAFARILFRPRILIDVSRIDMTTTVLGFKISMPIMIAPTAMQKMAHPEGEYATARAASAAGTIMTLSSWATSSVEEVASTGPGIRFFQLYVYKDRNVVAQLVRRAERAGFKAIALTVDTPRLGRREADIKNRFTLPPFLTLKNFEGLDLGKMDKAADSGLASYVAGQIDRSLSWKDVQWLQTITSLPILVKGVLTAEDARIAVQAGAAGIIVSNHGARQLDYVPSTIMALEEVVKGAQGRIPVFLDGGVRRGTDVFKALALGASGIFIGRPVVFSLAAEGEAGIRKVLQMLREEFELTMALSGCRSLKEITRDHIVTDWDAPRPRHQPRL
>Malba_004672
MASEPVNVNEYQELARQALPKMYYDYYTGGAEDQHTLKENVEAFRRITLRPRILVDVSRVDMSTTVLGYKISAPIMLAPTAMHQLAHPEGEVATARAAAACNTIMILSYMSTCTVEEVASSCNAVRFFQIYVYKRRDISAQMVRRAEKNGYKAIVLTADTPRLGRREADIKNKMVAPQLRNFEGLISTEVDSDEGSNLEAFAKGSFDASLCWEDIGWLKSITNLPILIKGVLTHEDARKAMEVGVAGIVVSNHGARQLDYTPATISVLEEVVHAVGGKIPVLFDGGIRRGTDVFKALALGAQAVLVGRPVVYGLAANGKRGVKRVIEMLKDEFELTMALSGCPSIRDITRSHVRTESDKLHSML
>Malba_005664
MASEPVNVNEYQELARQALPKMYYDFHTGGAEDQHTLKENVEAFRRITLRPRILVDVSRIDMSTTVLGYKISAPIMLAPTSMHQLAHPEGEVATARAAAACNTIMILSSISSCTVEEVASSCNSVFKRRDISAQIVRRAEENGYKAIVLTVDAPRSGRREADIKNKMVAPQLRNFEGLISTKVDTDIGWLKSITNLPILIKGVLTHEDARKAVEVGVAGIVVSNHGARQLDYTPSTISILEEVVHAVGGKVPILFDGGVRRGTDVFKALALGAQAVLVGRPVVYGLAADGERGVRRVIEMLKNEFELTMALSGCPSIRDITRSHVKTESDKLHSML
>Malba_032040
MVEITNVSEYEAITKEKLPKMIYDYYASGAEDQWTLKENESAFSRILFRPRILIDVSKIDLRTTVLGLNISMPIMIAPTAMQKMAHPEGEYATARAASAADTIMTLSSWASSSVEEVVSTGPGIRFLQLYVHKDRNVVAQLVKRAERAGFKAIALTVDAPRLGRREADIKNRFVLPPNLTLKNFEDLDLGKMDKTNDSGLASYVAGQIDRSLSWKDIQWLQTITKLPILVKGVITAEDARLAVQYGAAGIIVSNHGARQLDYVPATIMALEEVVRAAQGQIPVFLDGGVRRGTDVFKALALGASGVFIGRPVVFSLAADGEAGVRKVLQMLRDEFELTMALSGCRSLKEITRNHIITEWDRPRIAPRL
>Malba_037836
MEITNVSEYEAIAKEKLPKMVYDYYASGAEDEWTLKENKRAFSRILFRPRILVDVSKIDLRTNVLGFNISMPIMIAPTAMQKMAHPEGEFATARAASAADTIMTLSSWSTSSVEEVASTGPGIRFFQLYVYKDRNMVAQLVKRAERAGFKAIVLTVDTPRLGRREADIKNRFVLPPNLTLKNFEDLDLGKMDKTNDSGLASYVAGQTDQSLSWKDIHWLQTITKLPILVKGVITAEDARLAIQYGAAGIIVSNHGARQLDYLPATIMALEEVVQAAQGQIPVFMDGGVRRGTDVFKALALGASGVFIGRPVVFSLAADGEAGVRKVLQMLRDEFELTMALSGCRSLKEITRNHIVTEWDRPRVAPRL
>Malba_040598
MEITNVSEYEAIAKEKLPKMAYDYYASGAEDQWTLAENRNAFSRILFRPRILIDVSHIDVTTTVLGFKISMPIMIAPTAFQKMAHPEGEYATARAASAAGTIMTLSSWATSSVEEVASTGPGIRFFQLYVYKDRHVVAQLVRRAERAGFKAIALTVDTPKLGRREADIKNRFTLPPFLTLKNFEGLDLGKMDKAADSGLASYVAGQIDRSLSWKDVQWLQTITSLPILVKGVLTAEDARIAVQAGAAGIIVSNHGARQLDYVPSTIMALEEVVKAAQGRIPVFLDGGVRRGTDVFKALALGASGIFIGRPVVFSLAAEGEAGIKKVLQMLREEFELTMALSGCRSLKEITRNHVVTDWDVPRPRHHPRL
>Malsi_05g020600
MEITNVSEYEAIAKEKLPKMVYDYYASGAEDQWTLAENRNAFARILFRPRILIDVSRIDMTTTVLGFKISMPIMIAPTAMQKMAHPEGEYATARAASAAGTIMTLSSWATSSVEEVASTGPGIRFFQLYVYKDRNVVAQLVRRAERAGFKAIALTVDTPRLGRREADIKNRFTLPPFLTLKNFEGLDLGKMDKAADSGLASYVAGQIDRSLSWKDVQWLQTITSLPILVKGVLTAEDARIAVQAGAAGIIVSNHGARQLDYVPSTIMALEEVVKGAQGRIPVFLDGGVRRGTDVFKALALGASGIFIGRPVVFSLAAEGEAGIRKVLQMLREEFELTMALSGCRSLKEITRDHIVTDWDAPRPRHQPRL
>Malsi_05g026800
MASLPLFLVAFLVLGGGLISGQQNSDGIMEREELLGLFEVLGGLLEDPSWAQEHPQPCDETPWPGIQCEIGDENPPSFHVTKIHIGPDILTPPCKSSASLSSSLLKLPYLKTLSIFNCFLTTPVTLSPSLFGALSSLETLALVSNPALSGEIPPELSKITNLRVLSLSQNNLLGNIPREIGGLVRLEQLDLSYNNLSGEIPQEIGGLGSLTILDLSWNVLEGQVPGSVGQLQVLQKIDMSCNMLRGLIPPNVGQLKRLVLFDLSHNLINGPIPETLSGLENLEYWVADKNPINSEIPQFVGKLKNLISLSFSGCGLIGKLPNSLSSLKNLSSLSLDNNSLNGTVPTSLGTLPKLDQLNLSNNQLSGALSLPEDFIGRLGKRLDVRGNNGLCAINPLYKKKKGISANLISAPVCLNASGATNDTALAGEDKEPKVSERMKPFGQYPVENNSSGSPSNSNAKMHKQIAEMEITNVSEYEAIAKEKLPKMVYDYYASGAEDEWTLKENKRAFSRILFRPRILVDVSKIDLRTTVLGFNISMPIMIAPTAMQKMAHPEGEFATARAASAADTIMTLSSWSTSSVEEVASTGPGIRFFQLYVYKDRNMVAQLVKRAERAGFKAIVLTVDTPRLGRREADIKNRFVLPPNLTLKNFEDLVLGKMDKTNDSGLASYVAGQTDQSLSWKDIQWLQTITKLPILVKGVITAEDARLAIQYGAAGIIVSNHGARQLDYLPATIMALEEVVKAAQGQIPVFMDGGVRRGTDVFKALALGASGVFIGRPVVFSLAADGEAGVRKVLQMLRDEFELTMALSGCRSLKEITRNHIVTEWDRPRVAPRL
>Malsi_09g015920
MASEPVNVNEYQELARQALPKMYYDFHTGGAEDQHTLKENVEAFRRITLRPRILVDVSRIDMSTTVLGYKISAPIMLAPTSMHQLAHPEGEVATARAAAACNTIMVFKRRDISAQIVRRAEENGYKAIVLTVDAPRPGRREADIKNKMVAPPLRNFEGLISTKVDTDKGSNLEAFAKGAYDASLCWEDIGWLKSITNLPILIKGVLTHEDARKAVEVGVAGIVVSNHGARQLDYTPSTISILEEVVHAVGGKVPILFDGGVRRGTDVFKALALGAQAVLVGRPVVYGLAADGERGVRRVIEMLKNEFELTMALSGCPSIRDITRSHGELRTSTCYRRTLKHFAESCKLPADVYCKERLLLLEQQILSSRFSCTVEEVASSCNALLHRLIEYAGHRTAEIYYEHANSNQGVLLMEDARKAVEVGVAGIVVSNHGGRQFDCTPPTISVLDECNSINRCFIISFFPLRNQLESCMIRCSGGSCCWRKRSCSFRWRSKAREGVFKALTLGAQTVLVGRLVIYGLAAGGGRGVRRVIEMLEDEFELTMALSCCPSVKDITRSHVRTLGDHTLFDQRNKDHKLNSML
>Malsi_10g019710
MQEENCETHKGFVDETLSLPLIRFGFQFPPPNAHPFPLSLSLSLSLSLSLMKLWKEYMSPTQFVCMSPHTYNLSVLSLLYLFCTASSSCTLLHSLGLKLQATSKMEITNVSEYEAIAKEKLPKMVYDYYASGAEDQWTLAENRNAFSRILFRPRILIDVSHIDMTTTVLGFKISMPIMIAPTAFQKMAHPEGEYATARAASAAGTIMTLSSWATSSVEEVASTGPGIRFFQLYVYKDRQVVAQLVRRAERAGFKAIALTVDTPRLGRREADIKNRFTLPPFLTLKNFEGLDLGKMDKAADSGLASYVAGQIDRSLSWKDVQWLQTITSLPILVKGVLTAEDARIAVQAGAAGIIVSNHGARQLDYVPSTIMALEEVVKAAQGRIPVFLDGGVRRGTDVFKALALGASGIFIGRPVVFSLAAEGEAGIKKVLQMLREEFELTMALSGCRSLKEITRNHIVTDWDVPRPRHHPRL
>Malsi_10g024310
MVEITNVSEYEAIAKEKLPKMIYDYYASGAEDQWTLKENESAFSRILFRPRILIDVSKIDLRTTVLGFSISMPIMIAPTAMQKMAHPEGEYATARAASAADTIMTLSSWASSSVEEVASTGPGVRFLQLYVHNDRNVVAQLVKRAERAGFKAIALTVDAPRLGRREADIKNRFVLPPNLTLKNFEDLDLGKMDKTNDSGLASYVAGQIDRSLSWKDIQWLQTITKLPILVKGVITAEDARLAVQYGAAGIIVSNHGARQLDYVPATIMALEEVVRAAQGQIPVFLDGGVRRGTDVFKALALGASGVFIGRPVVFSLAADGEAGVRKVLQMLRDEFELTMALSGCRSLKEITRNHIITEWDRPRIAPRL
>Malsi_17g013510
MASEPVNVNEYQELARQALPKMYYDYYTGGAEDQHTLKENVEAFRRITLRPRILVDVSRVDMSTTVLGCKISAPIMLAPTAMHQLAHPEGEVATARAAAACNTIMILSYMSTCTVEEVASSCNAVRFFQIYVYKRRDISAQMVRRAEKNGYKAIVLTADTPRLGRREADIKNKMVAPQLRNFEGLISTEVDSDEGSNLEAYAKGTFDASLCWEDIGWLKSITNLPILIKGVLTHEDARKAMEVGVAGIVVSNHGARQLDYTPATISVLEEVVHAVGGKIPVLFDGGIRRGTDVFKALALGAQAVLVGRPVVYGLAANGKRGVKRVIEMLKDEFELTMALSGCPSIRDITRSHDTGWLKSVTNMPILIKGVLTREVVRSTDSYVDISPSDQCLSFYHISARKAVEAGVAGVVVSNHGGRQLDNTPSNISVLEEVQSVCCYFIISFYPVTNSIGKLYDKEKFLFFSMEEYTEGQTFKELALGAQAVLVRIISTTTLTLKTWSILVVPGLVLNVGAGRVRRRVIEMLKDEFELILALSGCLVSRILPGAT
>Malsy_05g024970
MEREELLGLFEVLGGLLEDPSWAQEHPQPCDETPWPGIQCEIGDENPPSFHVTKIHIGPDILTPPCKSSASLSSSLLKLPYLKTLSIFNCFLTTPVTLSPSLFGALSSLETLALVSNPALSGEIPPELSKITNLRVLSLSQNNLLGNIPREIGGLVRLEQLDLSYNNLSGEIPQEIGGLGSLTILDLSWNVLEGQVPSSVGQLQVLQKIDMSCNMLRGLIPPNVGQLKRLVLFDLSHNLINGPIPETLSGCGLIGKLPNSLSSLKNLSSLSLDNNSLNGTVPTSLGTLPKLDQLNLSNNQLSGALSLPEDFIGRLGKRLDVRGNNGLCAINPLYKKGGISANLISAPVCLNASGATNDTALAGEDKEPKVSERMKPFGQYPVENNSSGSPSNSNAKMVSFGFVVCFLCLLLHPLLQLLFVPAIKKEMEITNVSEYEAIAKEKLPKMVYDYYASGAEDEWTLKENERAFSRILFRPRILVDVSKIDLRTTVLGFNISMPIMIAPTAMQKMAHPEGEFATARAASAADTIMTLSSWSTSSVEEVASTGPGIRFFQLYVYKDRNMVAQLVKRAERAGFKAIVLTVDTPRLGRREADIKNRFVLPPNLTLKNFEDLDRGKMDKTNDSGLASYVAGQTDQSLSWKDIQWLQTITKLPILVKGVITAEDARLAIQYGAAGIIVSNHGARQLDYLPATIMALEEVVKAAQGQIPVFMDGGVRRGTDVFKALALGASGIGRPVVFSLAADGEAGVRKVLQMLRDEFELTMALSGCRSLKEITRNHIVTEWDRPRVAPRL
>Malsy_09g014650
MASEPVNVNEYQELARQALPKMYYDFHTGGAEDQHTLKENVEAFRRITLRPRILVDVSRIDMSTTVLGHKISAPIMLAPTSMHQLAHPEGLKSKLPSKEFSVFKRRDISAQIVRRAEENGYKAIVLTVDAPRPGRREADIKNKMVAPQLRNFEGLISTKVDTLYHPSERFVFSTRMTLFLQDKGSNLEAFVKGAYDASLCWEDIGWLKSITNLPILIKGAVEVGVAGIVVSNHGARQLDYTPSTISILEEVVHAVGGKVPILFDGGVRRGTDVFKALALGAQAVLVGRPVVYGLAADGERGVRRVIEMLKNEFELTMALSGCPSIRDITRSHLFLFVLNAWLLHRLIEYAGHRTAEIYYEHANSNQGVLLMEDARKAVEVGVAGIVVSNHGGRQFDCTPPTISVLDECSGGSCCWRKRSCSFRWRSKAREGVFKALTLGAQTVLVGRLVTYGLAAGGGRGVRRVIEMLEDEFELTMALSCCPSVKDITRSHVRTLGDHKLFDQRNKDHKLNSML
>Malsy_10g018690
MKLWKEYMSPTQFVCMSPHIISVLSLLSLFCSASSSCTLLHSLGLKLQATSKMEITNVSEYEAIAKEKLPKMAYDYYASGAEDQWTLAENRNAFSRILFRPRILIDVSHIDMTTTVLGFKISMPIMIAPTAFQKMAHPEGEYATARAASAAGTIMTLSSWATSSVEEVASTGPGIRFFQLYVYKDRHVVAQLVRRAERAGFKAIALTVDTPRLGRREADIKNRFTLPPFLTLKNFEGLDLGKMDKAADSGLASYVAGQIDRSLSWKDVQWLQTITSLPILVKGVLTAEDARIAVQAGAAGIIVSNHGARQLDYVPSTIMALEEVVKAAQGRIPVFLDGGVRRGTDVFKALALGASGIFIGRPVVFSLAAEGEAGIKKVLQMLREEFELTMALSGCRSLKEITRNHIVTDWDARGLRMVGDAKSEATRMSVNLFGPQQMTERRVCVGPFYCIGSSKPTPAAHFDIPTLSLYPLPSSSPRLRLQVCTLSRRSESKTKEEREGLRGGAGRHWAEPPYAVSCSFACPAGSEPHSAVLEHQAIHIHKMQQWPTFSRGLPSILKPFVLLIKAVTQFLMLLWFLCVKIPAPDVFLVQNPPSVPTLVAVKWASWFRKSAFIVDWHNFGYTLLALSLGRSSQFVAIYRWFERHFGKMADGSLCVTRAMQHELAQNWGIKATVLYDQPPEFFQPASLEEKHKLFCRLDKILRQPLGVQDCTSTETGEENTDMNETLFTTFVGTDVTSKPNRPALIVSSTSWTPDEDFEILLEAAVMYDRRVAAILNEDDSTKEEVLWKEIHSGKQYLYPRLLFVITGKGPEKQKYEQKISRLHLKRVAFRTMWLSAEDYPLLLGSADLGVCLHTSSSGLDLPMKELVQVEKNGLLFSSSSELADELLMLFKGFPDACDSLKVLRNGALEMASSGRWATEWEEHAKALILEVISKNSD
>Malsy_10g023110
RRRRRNWVCWDWVSHSWVVGFVVEEEPATGENEATRGRGRRTSARPKSIHSPVMRLHGLVFNVRLVMKILQFFMSQRFIGPDTRTPSCKSSASLSTLVSNPVLSGEIPPNSSKNKNLRVPNLSQNNLQGKIPREIGGLVRLQQLDLSYNNLSGEIPQEIGGLGSLTILDLSWNVPNSVGQLQLLQKIDLSSNRLRGPIPPDSQNLINGPIPDSLSGLEILEYWVAEKNPINSEIPHFSGCGLISKLPNSLPSLKNLSALSLDNNRLNGIVPTSLGTLPSLDRLNLSNNQLSGALSLPEDFIERLGKRLDVRGNNGLCAINPLYKKKKGTSANLITTNDTALAGEEEEPNVSERMKPFGQYPVENNSSGFLFHKQIAEMVEITNVSEYEAIAKEKLPKMIYDYYASGAEDQWTLKENESAFSRILCKQDRLENNFLGFNISMPIMIAPTAMQKMAHPEEVASTGPGVRFLQLYVHNDRNVVAQLVKRAERAGFKAIALTVDAPRLGRREADIKNRFVLPPNLTLKNFEDLDLGKMDKTNDSGLASYVAGQIDRSLSWKDIQWLQTITKLPILVKGVITAEDARLAVQYGAAGIIVSNHGARQLDYVVRAAQGQIPVFLDGGVRRGTDVFKALALGASGIGRPVVFSLAADGEAGVRKVLQMLRDEFELTMALSGCRSLKEITRNHIITEWDRPRIAPRL
>Malsy_17g013320
MASEPVNVNEYQELARQALPKMYYDYYTGGAEDQHTLKENVEAFRRITLRPRILVDVSRVDMSTTVLGYKISAPIMLAPTAMHQLAHPEGEVATARAAAACNTIMDIGWLKSITNLPILIKGVLTHEDARKAMEVGVAGIVVSNHGARQLDYTPATISVLEEVVHAVGGKIPVLFDGGIRRGTDVFKALALGAQAVLVGRPVVYGLAANGKQGVKRVIEMLKDEFELTMALSGCPRIRDITRSHDTGWLKSVTNMPILIKGVLTREVEKFLFFSMEEYTEGQTFKELALGA
>Malsy_scaffold2570g000460
MEREELLGLFEVLGGLLEDPSWAQEHPQPCDETPWPGIQCEIGDENPPSFHVTKIHIGPDILTPPCKSSASLSSSLLKLPYLKTLSIFNCFLTTPVTLSPSLFGALSSLETLALVSNPALSGEIPPELSKITNLRVLSLSQNNLLGNIPREIGGLVRLEQLDLSYNNLSGEIPQEIGGLGSLTILDLSWNVLEGQVPSSVGQLQVLQKIDMSCNMLRGLIPPNVGQLKRLVLFDLSHNLINGPIPETLSGCGLIGKLPNALSSLKNLSSLSLDNNSLNGTVPTSLGTLPKLDQLNLSNNQLSGALSLPEDFIGRLGKRLDVRGNNGLCAINPLYKKKGGISANLISAPVCLNASGASNDTALAGEDKEPKVSERMKPFGQYPVENNSSGSPSNSNAKMVSFGFVLLVSHTCIKEINKNKWKKGNKNSSVRVCLVRGTGRDGTERDEAFRPAFGAPKMGGTGCSTGQILGVFASHLPPWNGFVPRLWNTLFYHFKTNIPHVFFKNYTFVPSRPVPSRSVPSRLVPSRPVPFRSVPSAHPLLQLLFVPAIKKEMEITNVSEYEAIAKEKLPKMVYDYYASGAEDEWTLKENERAFSRILFRPRILVDVSKIDLRTTVLGFNISMPIMIAPTAMQKMAHPEGEFATARAASAADTIMTLSSWSTSSVEEVASTGPGIRFFQLYVYKDRNMVAQLVKRAERAGFKAIVLTVDTPRLGRREADIKNRFVLPPNLTLKNFEDLDRGKMDKTNDSGLASYVAGQTDQSLSWKDIQWLQTITKLPILVKGVITAEDARLAIQYGAAGIIVSNHGARQLDYLPATIMALEEVVQAAQGQIPVFMDGGVRRGTDVFKALALGASGIGRPVVFSLAADGEAGVRKVLQMLRDEFELTMALSGCRSLKEITRNHIVTEWDRPRVAPRL
>Maldo_GDDH_05G1209300
MEITNVSEYEAIAKEKLPKMVYDYYASGAEDQWTLAENRNAFARILFRPRILIDVSRIDMTTTVLGFKISMPIMIAPTAMQKMAHPEGEYATARAASAAGTIMTLSSWATSSVEEVASTGPGIRFFQLYVYKDRNVVAQLVRRAERAGFKAIALTVDTPRLGRREADIKNRFTLPPFLTLKNFEGLDLGKMDKAADSGLASYVAGQIDRSLSWKDVQWLQTITSLPILVKGVLTAEDARIAVQAGAAGIIVSNHGARQLDYVPSTIMALEEVVKGAQGRIPVFLDGGVRRGTDVFKALALGASGIFIGRPVVFSLAAEGEAGIRKVLQMLREEFELTMALSGCRSLKEITRDHIVTDWDAPRPRHQPRL
>Maldo_GDDH_05G1281900
MEITNVSEYEAIAKEKLPKMVYDYYASGAEDEWTLKENKRAFSRILFRPRILVDVSKIDLRTTVLGFNISMPIMIAPTAMQKMAHPEGEFATARAASAADTIMTLSSWSTSSVEEVASTGPGIRFFQLYVYKDRNMVAQLVKRAERAGFKAIVLTVDTPRLGRREADIKNRFVLPPNLTLKNFEDLVLGKMDKTNDSGLASYVARQTDQSLSWKDIQWLQTITKLPILVKGVITAEDARLAIQYGAAGIIVSNHGARQLDYLPATIMALEEVVKAAQGQIPVFMDGGVRRGTDVFKALALGASGVFIGRPVVFSLAADGEAGVRKVLQMLRDEFELTMALSGCRSLKEITRNHIVTEWDRPRVAPRL
>Maldo_GDDH_09G1177800
MASEPVNVNEYQELARQALPKMYYDFHTGGAEDQHTLKENVEAFRRITLRPRILVDVSRIDMSTTVLGYKISAPIMLAPTSMHQLAHPEGEVATARAAAACNTIMILSSISSCTVEEVASSCNSVRFFQLYVFKRRDISAQIVRRAEENGYKAIVLTVDAPRPGRREADIKNKMVAPQLRNFEGLISTKVDTDKGSNLEAFAKGAYDASLCWEDIGWLKSITNLPILIKGVLTHEDARKAVEVGVAGIVVSNHGARQLDYTPSTISILEEVVHAVGGKVPILFDGGVRRGTDVFKALALGAQAVLVGRPVVYGLAADGERGVRRVIEMLKNEFELTMALSGCPSIRDITRSHVKTESDKLHSML
>Maldo_GDDH_09G1177900
MTLVWSLKRISFILLFCACLPRKAVEVGVAGIVVSNHGGRQFDCTPPTISVLDECNSINRCFIISFFLLRNQLESCMIRCSGGSCCWRKRSCSFRWRSKAREGVFKALTLGAQTVLVGRLVIYGLAAGGGRGVRRVIEMLEDEFELTMALSCCPSVKDITRSHVRTLGDHKLFDQRNKDHKLNSML
>Maldo_GDDH_10G1195700
MQEENCETHKGFVDETLSLPLIRFGFQFPPPNAHPFPLSLSLSLSLSLSLMKLWKEYMSPTQFVCMSPHTYNLSVLSLLYLFCTASSSCTLLHSLGLKLQATSKMEITNVSEYEAIAKEKLPKMAYDYYASGAEDQWTLAENRNAFSRILFRPRILIDVSHIDMTTTVLGFKISMPIMIAPTAFQKMAHPEGEYATARAASAAGTIMTLSSWATSSVEEVASTGPGIRFFQLYVYKDRHVVAQLVRRAERAGFKAIALTVDTPRLGRREADIKNRFTLPPFLTLKNFEGLDLGKMDKAADSGLASYVAGQIDRSLSWKDVQWLQTITSLPILVKGVLTAEDARIAVQAGAAGIIVSNHGARQLDYVPSTIMALEEVVKAAQGRIPVFLDGGVRRGTDVFKALALGASGIFIGRPVVFSLAAEGEAGIKKVLQMLREEFELTMALSGCRSLKEITRNHIVTDWDVPRPRHHPRL
>Maldo_GDDH_10G1260600
MVEITNVSEYEAIAKEKLPKMIYDYYASGAEDQWTLKENESAFSRILFRPRILIDVSKIDLRTTVLGFNISMPIMIAPTAMQKMAHPEGEYATARAASAADTIMTLSSWASSSVEEVASTGPGVRFLQLYVHNDRNVVAQLVKRAERAGFKAIALTVDAPRLGRREADIKNRFVLPPNLTLKNFEDLDLGKMDKTNDSGLASYVAGQIDRSLSWKDIQWLQTITKLPILVKGVITAEDARLAVQYGAAGIIVSNHGARQLDYVPATIMALEEVVRAAQGQIPVFLDGGVRRGTDVFKALALGASGVFIGRPVVFSLAADGEAGVRKVLQMLRDEFELTMALSGCRSLKEITRNHIITEWDRPRIAPRL
>Maldo_GDDH_17G1148900
MASEPVNVNEYQELARQALPKMYYDYYTGGAEDQHTLKENVEAFRRITLRPRILVDVSRVDMSTTVLGYKISAPIMLAPTAMHQLAHPEGEVATARAAAACNTIMILSYMSTCTVEEVASSCNAVRFFQIYVYKRRDISAQMVRRAEKNGYKAIVLTADTPRLGRREADIKNKMVAPQLRNFEGLISTEVDSDEGSNLEAFAKGTFDASLCWEDIGWLKSITNLPILIKGVLTHEDARKAMEVGVAGIVVSNHGARQLDYTPATISVLEEVVHAVGGKIPVLFDGGIRRGTDVFKALALGAQAVLVGRPVVYGLAANGKQGVKRVIEMLKDEFELTMALSGCPRIRDITRSHVRTESDKLHSML
>Maldo_Gala_05g018680
MEITNVSEYEAIAKEKLPKMVYDYYASGAEDQWTLAENRNAFARILFRPRILIDVSRIDMTTTVLGFKISMPIMIAPTAMQKMAHPEGEYATARAASAAGTIMTLSSWATSSVEEVASTGPGIRFFQLYVYKDRNVVAQLVRRAERAGFKAIALTVDTPRLGRREADIKNRFTLPPFLTLKNFEGLDLGKMDKAADSGLASYVAGQIDRSLSWKDVQWLQTITSLPILVKGVLTAEDARIAVQAGAAGIIVSNHGARQLDYVPSTIMALEEVVKGAQGRIPVFLDGGVRRGTDVFKALALGASGIFIGRPVVFSLAAEGEAGIRKVLQMLREEFELTMTLSGCRSLKEITRDHIVTDWDAPRPRHQPRENSQRLTVKGDVQNPTSRLSTPSPLTLQ
>Maldo_Gala_05g025490
MEITNVSEYEAIAKEKLPKMVYDYYASGAEDEWTLKENKRAFSRILFRPRILVDVSKIDLRTTVLGFNISMPIMIAPTAMQKMAHPEGEFATARAASAADTIMTLSSWSTSSVEEVASTGPGIRFFQLYVYKDRNMVAQLVKRAERAGFKAIVLTVDTPRLGRREADIKNRFVLPPNLTLKNFEDLVLGKMDKTNDSGLASYVARQTDQSLSWKDIQWLQTITKLPILVKGVITAEDARLAIQYGAAGIIVSNHGARQLDYLPATIMALEEVVKAAQGQIPVFMDGGVRRGTDVFKALALGASGVFIGRPVVFSLAADGEAGVRKVLQMLRDEFELTMALSGCRSLKEITRNHIVTEWDRPRVAPRL
>Maldo_Gala_09g015500
MASEPVNVNEYQELARQALPKMYYDFHTGGAEDQHTLKENVEAFRRITLRPRILVDVSRIDMSTTVLGYKISAPIMLAPTSMHQLAHPEGEVATARAAAACNTIMVFKRRDISAQIVRRAEENGYKAIVLTVDAPRPGRREADIKNKMVAPPLRNFEGLISTKVDTDKGSNLEAFAKGAYDASLCWEDIGWLKSITNLPILIKGVLTHEDARKAVEVGVAGIVVSNHGARQLDYTPSTISILEEVVHAVGGKVPILFDGGVRRGTDVFKALALGAQAVLVGRPVVYGLAADGERGVRRVIEMLKNEFELTMALSGCPSIRDITRSHGELRTSTCYRRTLKHFAESCKLPADVYCKERLLLLEQQILSSRFSCTVEEVASSCNALLHRLIEYAGHRTAEIYYEHANSNQGVLLMEDARKAVEVGVAGIVVSNHGGRQFDCTPPTISVLDECNSINRCFIISFFPLRNQLESCMIRCSGGSCCWRKRSCSFRWRSKAREGVFKALTLGAQTVLVGRLVIYGLAAGGGRGVRRVIEMLEDEFELTMALSCCPSVKDITRSHVRTLGDHKLFDQRNKDHKLNSML
>Maldo_Gala_10g018990
MEITNVSEYEAIAKEKLPKMAYDYYASGAEDQWTLAENRNAFSRILFRPRILIDVSHIDMTTTVLGFKISMPIMIAPTAFQKMAHPEGEYATARAASAAGTIMTLSSWATSSVEEVASTGPGIRFFQLYVYKDRHVVAQLVRRAERAGFKAIALTVDTPRLGRREADIKNRFTLPPFLTLKNFEGLDLGKMDKAADSGLASYVAGQIDRSLSWKDVQWLQTITSLPILVKGVLTAEDARIAVQAGAAGIIVSNHGARQLDYVPSTIMALEEVVKAAQGRIPVFLDGGVRRGTDVFKALALGASGIFIGRPVVFSLAAEGEAGIKKVLQMLREEFELTMALSGCRSLKEITRNHIVTDWDVPRPRHHPRL
>Maldo_Gala_10g023600
MVEITNVSEYEAIAKEKLPKMIYDYYASGAEDQWTLKENESAFSRILFRPRILIDVSKIDLRTTVLGFNISMPIMIAPTAMQKMAHPEGTLSSWASSSVEEVASTGPGVRFLQLYVHNDRNVVAQLVKRAERAGFKAIALTVDAPRLGRREADIKNRFVLPPNLTLKNFEDLDLGKMDKTNDSGLASYVAGQIDRSLSWKDIQWLQTITKLPILVKGVITAEDARLAVQYGAAGIIVSNHGARQLDYVPATIMALEEVVRAAQGQIPVFLDGGVRRGTDVFKALALGASGVFIGRPVVFSLAADGEAGVRKVLQMLRDEFELTMALSGCRSLKEITRNHIITEWDRPRIAPRL
>Maldo_Gala_17g013870
MASEPVNVNEYQELARQALPKMYYDYYTGGAEDQHTLKENVEAFRRITLRPRILVDVSRVDMSTTVLGYKISAPIMLAPTAMHQLAHPEGEVATARAAAACNTIMILSYMSTCTVEEVASSCNAVRFFQIYVYKRRDISAQMVRRAEKNGYKAIVLTADTPRLGRREADIKNKMVAPQLRNFEGLISTEVDSDEGSNLEAFAKGTFDASLCWEDIGWLKSITNLPILIKGVLTHEDARKAMEVGVAGIVVSNHGARQLDYTPATISVLEEVVHAVGGKIPVLFDGGIRRGTDVFKALALGAQAVLVGRPVVYGLAANGKQGVKRIARNPKAGFFRLECLVIAVIDRDTGWLKSVTNMPILIKGVLTREVSTCVQISPSDQCLSFYHFSARTAVEVGVAGVVVSNHGGRQLDNTPSNISVLEEVQSVCCYFIISFYPVTNSIGKLYDKEKFLFFSMEEYTEGQTFKELALGAQAVLVRIISTTTLTLKTWSILVVPGLVLNVGAGRVRRRVIEMLKDEFELILALSGCLVSRILPGAM
>Pyrco_DAP_Chr10v0.1_25126.1
MEITNVSEYEAIAKEKLPKMVYDYYASGAEDQWTLAENRNAFSRILFRPRILIDVSHIDMTTTVLGFKISMPIMIAPTAMQKMAHPEGEYATARAASAAGTIMTLSSWATSSVEEVASTGPGIRFFQLYVYKDRHVVAQLVRRAERAGFKAIALTVDTPRLGRREADIKNRFTLPPFLTLKNFEGLDLGKMDKVSRNCAAADSGLASYVAGQIDRSLSWKDVQWLQTITSLPILVKGVLTAEDARIAVQAGAAGIIVSNHGARQLDYVPSTIMALEEVVKGAQGRIPVFLDGGVRRGTDVFKALALGASGIFIGRPVVFSLAAEGEAGIKKVLQMLREEFELTMALSGCRSLKEITRNHIVTDWDVPRPRHHPRL
>Pyrco_DAP_Chr10v0.1_25580.1
MVEITNVSEYEAIAKEKLPKMIYDYYASGAEDQWTLKENERAFSRILFRPRILIDVSKIDLRTTVLGFNISMPIMIAPTAMQKMAHPEGEYATARAASAADTIMTLSSWATSSVEEVHKDRNVVAQLVKRAERAGFKAIALTVDTPRLGRREADIKNRSFNRFVLPPNLTLKNFEDLDLGKMDKTNDSGLASYVAGQIDRSLSWKDIQWLLTITKLPILVKGVITAEDARLAVQYGAAGIIVSNHGARQLDYVPATIMALEEVVKAAQGQIPVFLDGGVRRGTDVFKALALGASGVFIGRPVVFSLAADGEAGVRKVLQMLRDEFELTMALSGCRSLKEITRNHIVTEWDRPRIAPRL
>Pyrco_DAP_Chr17v0.1_44736.1
MYYDYYTGGAEDQHTLKENVEAFRRITLRPRILVDVSRVDMSTTILGYKISAPIMLAPTAMHQLAHPEGEVATARAAAACNTIMILSYMSTCTVEEVASSCNAVRFFQIYVYKRRDISAQIVRRAEKNGYKAIVLTADTPRLGRREADIKNKLISSPMFLMVAPRLRNFEGLISTEVDSVSGMDEGSNLEAFAKGTFDASLCWEDIGWLKSITNLPILIKGVLTHEDARKAMEVGVAGIVVSNHGARQLDYTPATISVLEEVVHAVGGKIPVLFDGGIRRGTDVFKALALGAQAVLVGRPVVYGLAANGKRGVKRVIEMLKDEFELTMALSG
>Pyrco_DAP_Chr5v0.1_12267.1
MEITNVSEYEAIAKEKLPKMVYDYYASGAEDQWTLAENRNAFARILFRPRILIDVSRIDMTTTVLGFKISMPIMIAPTAMQKMAHPEGEYATARAASSAGTIMTLSSWATSSVEEVASTGPGIRFFQLYVYKDRNVVAQLVRRAERAGFKAIALTVDTPRLGRREADIKNRFTLPPFLTLKNFEGLDLGKMDEVSRNCAAADSGLASYVAGQIDRSLSWKDVQWLQTITSLPILVKGVLTAEDARIAVQAGAAGIIVSNHGARQLDYVPSTIMALEEVVKAAQGRIPVFLDGGVRRGTDVFKALALGASGIFIGRPVVFSLAAEGEAGIRKVLQMLREEFELTMALSGCRSLKEITRDHIVTDWDVPRPRHQPRL
>Pyrco_DAP_Chr5v0.1_12295.1
MEITNVSEYEAIAKEKLPKMVYDYYASGAEDQWTLAENRNAFARILFRPRILIDVSRIDMTTTVLGFKISMPIMIAPTAMQKMAHPEGEYATARAASSAGTIMTLSSWATSSVEEVASTGPGIRFFQLYVYKDRNVVAQLVRRAERAGFKAIALTVDTPRLGRREADIKNRFTLPPFLTLKNFEGLDLGKMDEAADSGLASYVAGQIDRSLSWKDVQWLQTITSLPILVKGVLTAEDARIAVQAGAAGIIVSNHGARQLDYVPSTIMALEEVVKAAQGRIPVFLDGGVRRGTDVFKALALGASGIFIGRPVVFSLAAEGEAGIRKVLQMLREEFELTMALSGCRSLKEITRDHIVTDWDVPRPRHQPRL
>Pyrco_DAP_Chr5v0.1_12299.1
MEITNVSEYEAIAKEKLPKMVYDYYASGAEDQWTLAENRNAFARILFRPRILIDVSRIDMTTTVLGFKISMPIMIAPTAMQKMAHPEGEYATARAASSAGTIMTLSSWATSSVEEVASTGPGIRFFQLYVYKDRNVVAQLVRRAERAGFKAIALTVDTPRLGRREADIKNRFTLPPFLTLKNFEGLDLGKMDEVSRNCAAADSGLASYVAGQIDRSLSWKDVQWLQTITSLPILVKGVLTAEDARIAVQAGAAGIIVSNHGARQLDYVPSTIMALEEVVKAAQGRIPVFLDGGVRRGTDVFKALALGASGIFIGRPVVFSLAAEGEAGIRKVLQMLREEFELTMALSGCRSLKEITRDHIVTDWDVPRPRHQPRL
>Pyrco_DAP_Chr5v0.1_12834.1
MEITNVSEYEAIAKEKLPKMVYDYYASGAEDEWTLKENKHAFSRILFRPRILVDVSKIDLRTTVLGFNISMPIMIAPTAMQKMAHPEGEFATARAASAADTIMTLSSWSTSSIEEVASTGPGIRFFQLYVYKDRNMVAQLVKRAERAGFKAIALTVDTPRLGRREADIKNRWALIQEWYL
>Pyrco_DAP_Chr9v0.1_22096.1
MASEPVNVNEYQELARQALPKMYYDFHAGGAEDQHTLKENVEAFRRITLRPRILVDVSRIDMSTTVLGYKISAPIMLAPTSMHQLAHPEGEVATARAAAACNTIMILSSISSCTVEEVASSCDAVRFFQLYVFKRRDISAQIVRRAEENGYKAIVLTVDAPRPGRREADIKNKMVAPPLRNFEGLISTKVDSDKGSNLEAFAKVAYDASLCWEDIRWLKSITNLPILIKGVLTHEDARKAVEVGVAGIVVSNHGARQLDYTPSTISVLEEVVHAVGGKVPILFDGGVRRGTDVFKALALGAQAVLWLFSLINAHLTEGGKACCPRPRSRRRTGSEAGDRNAEERV
>Pyrco_DAP_Chr9v0.1_22099.1
MLLEEKFLFFSMEKAREGVFKALTLGAQTVLVGRLVIYGLAAGGERGVRWVIEMLEDEFELTMALACCPSVKDITRSHENLPYYRLSRAFESLAVGLRDKPLDYQHSWHALPLSSAVDSSEFFGSFAVG
>Pyrco_DAP_Chr9v0.1_22116.1
MEDARKAVEVGVAVIVVSNRGGRQLDSTPPTISVLDECNSIKWFMLLEEKFLFFSMEKAREGVFKALTLGAQTVLVGRLVIYGLAAGGERGVRWVIEMLEDEFELTMALACCPSVKDITSSHVRTLSDHKLFDQRKKDHKPNSTL
>Pyrco_BP1_018078.1
MAFLPLFLVGFLVLGGGLISGQQNSDGIMEREELLGLFEALGGLLEDPSWAQEHPQPCDETPWPGIQCEIGDENPPTFHVTKIHIGPDILTPPCKSSASLSSSLLKLPYLKTLSIFNCFLTTPVTLSPSLFGALSSLETLALVSNPALSGEIPPNLSKLTNLRVLSLSQNNLQGNIPREIGGLVRLEQLDLSYNNLSGEIPQEIGGLGSLTILDLSWNVLEGQVPNSVGQLQVLQKIDMSSNRLRGLIPPNVGQLKRLVLFDLSHNLINGPIPETLSGLENLEYLVADKNPINSEIPQFVGKLKNLKSLSFSGCGLIGKLPNSLSSLKNLSSLSLDNNSLNGTVPTSLGTLPSLDQLNLSNNKLSGALSLPEDFIERLGKRLDVRGNNGLCAINPLYKKKKGISANLISTPVCLNASGATNDTALAGEEEPNVSERMKPFGQYPVENNSSGSPSNSNAKTAFAKEAKRCLDHLQHSDFNLHKQMEITNVSEYEAIAKEKLPKMVYDYYASGAEDEWTLKENKHAFSRILFRPRILVDVSKIDLRTTVLGFNISMPIMIAPTAMQKMAHPEGEYATARAASAADTIMTLSSWSTSSIEEVASTGPGIRFFQLYVYKDRNIVAQLVKRAERAGFKAIALTVDTPRLGRREADIKNRFVLPPNLTLKNFEDLVRGKIDKTNDSGLASYVAGQTDQSLSWKDIQWLQTITKLPILVKGVITAEDARLAIQYGAAGIIVSNHGARQLDYLPATIMALEEVVKAARGQIPVFLDGGVRRGTDVFKALALGASGIFIGRPVVFALAADGEAGVRKVLQMLRDEFELTMALSGCRSLKEITRNHIVTEWDRPRVAPRL
>Pyrco_BP1_024477.1
MEITNVSEYEAIAKEKLPKMVYDYYASGAEDQWTLAENRNAFSRILFRPRILIDVSHIDMTTTVLGFKISMPIMIAPTAMQKMAHPEGEYATARAASAAGTIMTLSSWATSSVEEVASTGPGIRFFQLYVYKDRHVVAQLVRRAERAGFKAIALTVDTPRLGRREADIKNRFTLPPFLTLKNFEGLDLGKMDKAADSGLASYVAGQIDRSLSWKDVQWLQTITSLPILVKGVLTAEDARIAVQAGAAGIIVSNHGARQLDYVPSTIMALEEVVKGAQGRIPVFLDGGVRRGTDVFKALALGASGIFIGRPVVFSLAAEGEAGIKKVLQMLREEFELTMALSGCRSLKEITRNHIVTDWDVPRPRHHPRL
>Pyrco_BP1_029433.1
MAAPKQSKNRRYEEKDEDLWEIGESESDPEYDSDESMKDPTYRILEETHAKFSNFSIKVKSKARIVQDNDVGSEAEVDGQEVVVPELDEKDRQSFENVQKIIEARQIEKLSGAMVLNGGGEKKYPASTFVLNCKGDACTGDVVMFEQNVYEMFDIASRSGRGPPCGTRIVAGRIVKESYGAAKQQHTFTIEVLWSKGETPLPPLHPLLIKGRNLYRLKTLRQKWEDEGERQKVLMEKHSRGSLARSDREARVQEKEIRKVLKTNRVSRKGGPEKNKSQLNSTSVLKSSLQPQQSVSLVNSANLHQPVGISVGSGNMKAGAQQLGLFSHSAKPATQPHQSEFTAYSQKPATGPPAISSGFFVDSRKVTYQPQLRRNTTMQDRYFNQASQNLDASTNPSNVQRVYNRTGEALVNIYDNKSNAYTVQGISFQGHQRQPLASVNHILPTCPRGQKQMCRHYAQGRCYYGERCKFSHENEVREERLRPRILVDVSRIDMSTTVLGYKISAPIMLAPTSMHQLAHPEGEVATARAAAACNTIMILSSISSCTVEEVASSCDAVRSQAVKRYTLFEQVFKRRDISAQIVRRAEENGYKAIVLTVDAPRPGRREADIKNKMVAPPLRNFEGLISTKVDSDKGSNLEAFAKVAYDASLCWEDIRWLKSITNLPILIKGVLTHEDARKAVEVGVAGIVVSNHGARQLDYTPSTISVLEEVVHAVGGKVPILFDGGVRRGTDVFKALALGAQAVLVGRPVVHGLAADGERGVRRVIEMLKNEFELTMALSGCPSIRDITRSHVRTESDILHSML
>Pyrco_BP1_029466.1
MSYKTTSYDLPRGELHTVHKDRNVVAQLVKRAERAGFKAIALTVDTPRLGRREADIKNRFVLPPNLTLKNFEDLDLGKMDKTNDSGLASYVAGQIDRSLSWKDIQWLQTITKLPILVKGVITAEDARLAVQYGAAGIIVSNHGARQLDYVPATIMALEEVVKAAQGQIPVFLDGGVRRGTDVFKALALGASGVFIGRPVVFSLAADGEAGVRKVLQMLRDEFELTMALSGCRSLKEITRNHIITEWDRPRIAPRL
>Pyrco_BP1_037535.1
MASEPVNVNEYQELARQALPKMYYDFHAGGAEDQHTLKENVEAFRRITLRPRILVDVSRIDMSTTVLGYKISAPIMLAPTSMHQLAHPEGEVATARAAAACNTIMILSSISSCTVEEVASSCDAVRSQAVKRYTLFEQVFKRRDISAQIVRRAEENGYKAIVLTVDAPRPGRREADIKNKMVAPPLRNFEGLISTKVDSDKGSNLEAFAKVAYDASLCWEDIRWLKSITNLPILIKGVLTHEDARKAVEVGVAGIVVSNHGARQLDYTPSTISVLEEVVHAVGGKVPILFDGGVRRGTDVFKALALGAQAVLVGRPVVHGLAADGERGVRRVIEMLKNEFELTMALSGCPSIRDITRSHVRTESDILHSML
>Pyrco_BP1_043487.1
MEITNVSEYEAIAKEKLPKMVYDYYASGAEDQWTLAENRNAFARILFRPRILIDVSRIDMTTTVLGFKISMPIMIAPTAMQKMAHPEGEYATARAASSAGTIMTLSSWATSSVEEVASTGPGIRFFQLYVYKDRNVVAQLVRRAERAGFKAIALTVDTPRLGRREADIKNRFTLPPFLTLKNFEGLDLGKMDEAADSGLASYVAGQIDRSLSWKDVQWLQTITSLPILVKGVLTAEDARIAVQAGAAGIIVSNHGARQLDYVPSTIMALEEVVKAAQGRIPVFLDGGVRRGTDVFKALALGASGIFIGRPVVFSLAAEGEAGIRKVLQMLREEFELTMALSGCRSLKEITRDHIVTDWDVPRPRHQPRL
>Pyrco_BP1_044578.1
MAVVLPYFSKNGRGSRSCWGGCLEPWRPPTRLHSFHYFCLGRGAIYLLLLHHFFLSCYEFNWKVVGKVPLLFHGGVRRGTDVQGVSPRLEGRLSTAFQQCNGKRGVRRRVIEMLKDEFELIMALSGCLVSRILPGAM
>Pyrco_BP_DH_05g19540
MEITNVSEYEAIAKEKLPKMVYDYYASGAEDQWTLAENRNAFARILFRPRILIDVSRIDMTTTVLGLEISMPIMIAPTAMQKMAHPEGEYATARAASSAGTIMTLSSWATSSVEEVASTGPGIRFFQLYVYKDRNVVAQLVRRAERAGFKAIALTVDTPRLGRREADIKNRFTLPPFLTLKNFEGLDLGKMDEAADSGLASYVAGQIDRSLSWKDVQWLQTITSLPILVKGVLTAEDARIAVQAGAAGIIVSNHGARQLDYVPSTIMALEEVVKAAQGRIPVFLDGGVRRGTDVFKALALGASGIFIGRPVVFSLAAEGEAGIRKVLQMLREEFELTMALSGCRSLKEITRDHIVTDWDVPRPRHQPRL
>Pyrco_BP_DH_05g26180
MVYDYYASGAEDEWTLKENKHAFSRILFRPRILVDVSKIDLRTTVLGFNISMPIMIAPTAMQKMAHPEGEFATARAASAADTIMTLSSWSTSSIEEVASTGPGIRFFQLYVYKDRNMVAQLVKRAERAGFKAIALTVDTPRLGRREADIKNRFVLPPNLTLKNFEDLVRGKIDKTNDSGLASYVAGQTDQSLSWKDIQWLQTITKLPILVKGVITAEDARLAIQYGAAGIIVSNHGARQLDYLPATIMALEEVVKAARGQIPVFLDGGVRRGTDVFKALALGASGIFIGRPVVFALAADGEAGVRKVLQMLRDEFELTMALSGCRSLKEITRNHIVTEWDRPRVAPRL
>Pyrco_BP_DH_09g09620
MYYDFHAGGAEDQHTLKENVEAFRRITLRPRILVDVSRIDMSTTVLGYKISAPIMLAPTSMHQLAHPEGEVATARAAAACNTIMILSSISSCTVEEVASSCDAVRFFQLYVFKRRDISAQIVRRAEENGYKAIVLTVDAPRPGRREADIKNKMVAPPLRNFEGLISTKVDSDKGSNLEAFAKVAYDASLCWEDIRWLKSITNLPILIKGVLTHEDARKAVEVGVAGIVVSNHGARQLDYTPSTISVLEEVVHAVGGKVPILFDGGVRRGTDVFKALALGAQAVLVGRPVVHGLAADGERGVRRVIEMLKNEFELTMALSGCPSIRDITRSHVRTESDILHSML
>Pyrco_BP_DH_10g16930
MEITNVSEYEAIAKEKLPKMVYDYYASGAEDQWTLAENRNAFSRILFRPRILIDVSHIDMTTTVLGSISMPIMIAPTAMQKMAHPEGEYATARAASAAGTIMTLSSWATSSVEEVASTGPGIRFFQLYVYKDRHVVAQLVRRAERAGFKAIALTVDTPRLGRREADIKNRFTLPPFLTLKNFEGLDLGKMDKAADSGLASYVAGQIDRSLSWKDVQWLQTITSLPILVKGVLTAEDARIAVQAGAAGIIVSNHGARQLDYVPSTIMALEEVVKGAQGRIPVFLDGGVRRGTDVFKALALGASGIFIGRPVVFSLAAEGEAGIKKVLQMLREEFELTMALSGCRSLKEITRNHIVTDWDVPRPRHHPRL
>Pyrco_BP_DH_10g21660
MIYDYYASGAEDQWTLKENERAFSRILFRPRILIDVSKIDLRTTVLGFNISMPIMIAPTAMQKMAHPEGEYATARAASAADTIMTLSSWATSSVEEVASTGPGVRFLQLYVHKDRNVVAQLVKRAERAGFKAIALTVDTPRLGRREADIKNRFVLPPNLTLKNFEDLDLGKMDKTNDSGLASYVAGQIDRSLSWKDIQWLQTITKLPILVKGVITAEDARLAVQYGAAGIIVSNHGARQLDYVPATIMALEEVVKAAQGQIPVFLDGGVRRGTDVFKALALGASGVFIGRPVVFSLAADGEAGVRKVLQMLRDEFELTMALSGCRSLKEITRNHIITEWDRPRIAPRL
>Pyrco_BP_DH_17g14250
MAVVLPYFSKNGRGSRSCWGGCLEPWRPPTRLHSFHYFCLGRGAIYLLLLHHFFLSCYEFNWKVVGKVPLLFHGGVRRGTDVQGVSPRCTSCSCRLSTAFQQCNGKRGVRRRVIEMLKDEFELIMALSGCLVSRILPGAM
>Pyrco_BP_DH_17g14260
MYYDYYTGGAEDQHTLKENVEAFRRITLRPRILVDVSRVDMSTTILGYKISAPIMLAPTAMHQLAHPEGEVATARAAAACNTVMILSYMSTCTVEEVASSCNAVRFFQIYVYKRRDISAQIVRRAEKNGYKAIVLTADTPRLGRREADIKNKMVAPRLRNFEGLISTEVDSDEGSNLEAFAKGTFDASLCWEDIGWLKSITNLPILIKGVLTHEDARKAMEVGVAGIVVSNHGARQLDYTPATISVLEEVVHAVGGKIPVLFDGGIRRGTDVFKALALGAQAVLVGRPVVYGLAANGKRGVKRVIEMLKDEFELTMALSGCPSIRDITRSHVRTESDKFHSML
>Pruav_sc0000095.1_g910.1.mk
MEITNVSEYEAIAKQKLPKMVYDYYASGAEDQWTLAENRNAFAKILFRPRILIDVSHIDMTTTVLGFKISMPIMIAPTAMQKMAHPEGEYATARAASAAGTIMTLSSWATSSVEEVASTGPGVRFFQLYVYKDRHVVAQLVRRAERAGFKAIALTVDTPRLGRREADIKNRFTLPPFLTLKNFEGLDLGKMDEAADSGLASYVAGQIDRSLSWKDVQWLQTITKLPILVKGVLTAEDARLAVQAGAAGIIVSNHGARQLDYVPSTIMALEEVVKAAQGRIPVFLDGGVRRGTDVFKALALGASGIFIGRPVVFSLAAEGEGGVRKVLQMLREEFELTMALSGCRSLKEITRDHIVTEWDTPRPRHLPRL
>Pruav_sc0000293.1_g350.1.mk
MASEPVNVNEFRELARQVLPKMYYDFYTGGAEDQHTLKQNVDAFRRIMLRPRVLVDVSRTDMSTTVLGYKISAPIMIAPTARHQLAHPEGFISHMSTCTVEDVASSCNAVRFFPLYFFQFLSCLLGLKLSNGTFPEQVYKRRDISAQVVQRAEKNGYKAIVLTVDAPRLGRREADIKNRFMSSHFACVLFLHAMEFIGFEVMVTPQLKNFEGILSIDVNSDEGSIVEAFVKETFDVSLCWEV
>Pruav_sc0001580.1_g050.1.mk
MMISQNNRLARKAVEVGVAGIVVSNNGGRQLDYTPTTISVLEEQMLLQVGRPVIYGLAANGERGVRRVIEMLKDEFELTMTLCGCPGVMDITRSHVRTECDKLHSML
>Pruav_sc0001580.1_g060.1.mk
MASEPVNVNEFQELARQALPKMYYDFYTGGAEDQHTLKENVAAFRRIMLRPRVLVDVSRIDMSTTILGCKISAPIMIAPTAMHQLAHPEGEVATARAAAACNTIMVLKRRDISAQIVHRVEKNGYKAIVLTVDTPRLGRREADIKNRMVAPQLRNFEGLLSTEVDTDEGSNLEALAEGIFDTSLSWETLPLLNSSCSAISARKAVEVGVAGIVVSNHGARQLDYTPATISVLEEVVHAVGGRVPVLFDGGVRRGTDVFKALALGAQAVLVGRPVVYGLAANGERGVRRVIEMLKDEFELTMALSGCPRVKDITRSHVTTEFDKLRSML
>Pruav_sc0001710.1_g840.1.mk
MAAMAVMVAMAAMAVMVAMAAMAEDEQYLQQPNQSWGQPPRGRPSRVPRVSAFVSPVSMIKSPTPTPTPTPTPGMKITNVSEYEAIAKKKLSKMIYDYYASGAEDQWTLKENQNAFSRILFRPRILMDVRNIDLGTTVLGFNISMPIMIAPTAMQKMAHPQGECATARAAAAADTIMTLSTLATSSVEEVASTVPGIRFFQLYVYKDRRVVTKLVSRAEKAGFKAIVLTVDTPRLGRREADTKNGFVLPPNLKLKNLEDLDLGKMDKGVLTAEDAGLAVQHGVAGIIVSNHGARQLDYVPATIMVLEEVVKVVQGRIPVFMDGGVRRGTDVFKALALGASGVFIGRPVLFALAADGEAGVRKVLQMLRDEFELTMSLSGCRSLKEISRDHIVTEWDHPRIASRL
>Pruav_sc0003135.1_g440.1.mk
MASFPLFFVGFLVFAGEVVSGQQSSDGFQIEMVKEELLGLYEVLGALLEDSSWAQEHPQPCDETPWPGVQCEIGDENPPMFHVTKIHIGPDFLCCKSSATLSESLLKLPYLKTLSIFNCFLTSPVTLSRTLLGALSSLEHLALVSNPALSGELPPSQVPGSVGQLQLIQKIDLSSNRFTGSMPPDIGKLNKLVLLDLSHNLINGPIPETLSGLEQLQYLVADNNPINTEIPQFVGKLMKLKSLSFSGCGLTGPLPNSLSSLKNLTALSLNNNSLTGTVPQDLGTLPSLNELNLSNNQLSGDLSLPEEFIERLGKRLDVRGNNGLCTTNPLYKKKSISTNLITPLCLNASGPRDGKTLAGGHPNESDRMKPCSQYPVQKSSGSSWSYEKLNSCSFVNCISITAGVVILAFFSAIKVISSSSLFLPFILSKWRRAKRLVRGYHKHKVAEMEITNVSEYEAIAKQKLPKMVYDYYASGAEDQWTLKENQHAFSRILFRPRILIDVSKIDLRTTVLGFNISMPIMIAPTAMQKMAHPEGEYATARAAAAADTIMTLSSWATSSVEEVASTGPGIRFFQLYVYKDRSVVTQLVRRAERAGFKAIVLTVDTPRLGRREADIKNRFVLPPHLTLKNFEDLDLGKMDKVAQLAVQYGAAGIIVSNHGARQLDYVPATIMALEEVVKAAQGRIPVFLDGGVRRGTDVFKALALGASGIGRPVVFSLAADGEAGVRKVLQMLHDEFELTMALSGCRSLKEITRDHIVTEWDRPRIAPRL
>Pyrusco10g006250.1
MVEITNVSEYEAIAKEKLPKMIYDYYASGAEDQWTLKENERAFSRILFRPRILIDVSKIDLRTTVLGFNISMPIMIAPTAMQKMAHPEGEYATARAASAADTIMTLSSWATSSVEEVASTGPGVRFLQLYVHKDRNVVAQLVKRAERAGFKAIALTVDTPRLGRREADIKNRFVLPPNLTLKNFEDLDLGKMDKTNDSGLASYVAGQIDRSLSWKDIQWLQTITKLPILVKGVITAEDARLAVQYGAAGIIVSNHGARQLDYVPATIMALEEVVKAAQGQIPVFLDGGVRRGTDVFKALALGASGVFIGRPVVFSLAADGEAGVRKVLQMLRDEFELTMALSGCRSLKEITRNHIITEWDRPRIAPRL
>Pyrusco10g011380.1
MEITNVSEYEAIAKEKLPKMVYDYYASGAEDQWTLAENRNAFSRILFRPRILIDVSHIDMTTTVLGFKISMPIMIAPTAMQKMAHPEGEYATARAASAAGTIMTLSSWATSSVEEVASTGPGIRFFQLYVYKDRHVVAQLVRRAERAGFKAIALTVDTPRLGRREADIKNRFTLPPFLTLKNFEGLDLGKMDKAADSGLASYVAGQIDRSLSWKDVQWLQTITSLPILVKGVLTAEDARIAVQAGAAGIIVSNHGARQLDYVPSTIMALEEVVKGAQGRIPVFLDGGVRRGTDVFKALALGASGIFIGRPVVFSLAAEGEAGIKKVLQMLREEFELTMALSGCRSLKEITRNHIVTDWDVPRPRHHPRL
>Pyrusco17g009470.1
MAVVLPYFSKNGRGSRSCWGGCLEPWRPPTRLHSFHYFCPGRGAIYLLLLHHFFLSSYEFNWKVVGKVPLLFDGGVRRGTDVQGVSPRLEGRLSTAFQQRNGKRGVRRRVIEMLKDEFELIMALSGCLVSRILPGAM
>Pyrusco17g009480.1
MASEPVNVNEYQELARQALPKMYYDYYTGGAEDQHTLKENVEAFRRITLRPRILVDVSRVDMSTTILGYKISAPIMLAPTAMHQLAHPEGEVATARAAAACNTIMILSYMSTCTVEEVASSCNAVRFFQIYVYKRRDISAQMVRRAEKNGYKAIVLTADTPRLGRREADIKNKMVAPRLRNFEGLISTEVDSDEGSNLEAFAKGTFDASLCWEDIEWLKSITNLPILIKGVLTHEDARKAMEVGVAGIVVSNHGARQLDYTPATISVLEEVVHAVGGKIPVLFDGGIRRGTDVFKALALGAQAVLVGRPVVYGLAANGKQGVKRVIEMLKDEFELTMALSGCPSIRDITRSHVRTESDKLHSML
>Pyrusco9g008740.1
MASEPVNVNEYQELARRALPKMYYDFHAGGAEDQHTLKENVEAFRRITLRPRILVDVSRIDMSTTVLGYKISAPIMLAPTSMHQLAHPEGEVATARAAAACNTIMILSSISSCTVEEVASSCDAVRFFQLYVFKRRDISAQIVRRAEENGYKAIVLTVDAPRPGRREADIKNKMVAPPLRNFEGLISTKVDSVRSNLEAFAKVAYDASLCWEDIRWLKSITNLPILIKGVLTHEDARKAVEVGVAGIVVSNHGARQLDYTPSTISVLEEVVHAVGGKVPILFDGGVRRGTDVFKALALGAQAVLVGRPVVHGLAADGERGVRRVIEMLKNEFELTMALSGCPSIRDITRSHVRTESDKLHSML
>Pyrbe_004660
MEITNVSEYEAIAKEKLPKMVYDYYASGAEDQWTLAENRNAFSRILFRPRILIDVSHIDMTTTVLGFKISMPIMIAPTAMQKMAHPEGEYATARAASAAGTIMTLSSWATSSVEEVASTGPGIRFFQLYVYKDRHVVAQLVRRAERAGFKAIALTVDTPRLGRREADIKNRFTLPPFLTLKNFEGLDLGKMDKAADSGLASYVAGQIDRSLSWKDVQWLQTITSLPILVKGVLTAEDARIAVQAGAAGIIVSNHGARQLDYVPSTIMALEEVVKGAQGRIPVFLDGGVRRGTDVFKALALGASGIFIGRPVVFSLAAEGEAGIKKVLQMMREEFELTMALSGCRSLKEITRNHIVTDWDVPRPRHHPRL
>Pyrbe_005202
MKFWVPFWRTPAGPKSIHSFVMTYETPWPGVQCEIGDENPPIFHVTKIHIGPDTLTPSFKSSASLSSSLLKLPYLKNWVLSLSQNNLQGKISREIGGLVRLEQLDLSYTNPSGDIPQEIGRLGKGQVPSSVGQLQLLQKIDLSSNRLRGMILQDIRQLKWLVLFDLSQNLINGSIPDSLSGLEILECWVFVGKLKISNLLGSIPNSRIFLEKSQCSLSLNNNRLNGIVSLDRLNLSNNQLSGALSLPEDIIERLGKRLDVRGNNGLCAINPLYKKKGTSANLISTPLCLNASGATNDTALAGEEEEPNVSERMKPFGQYPVENNIYGFLCVSNEKMKFLMVEITNVSEYEAIAKEKLPKMIYDYYASGAEDQWTLKENEGAFSRILFRPRILIDVSKIDLRTTVLGFNISMPIMIAPTAMQKMAHPEGEYATARAASAADTIMTLSSWATSSVEEVASTGPGVRFLQLYVHKDRNVVAQLVKRAERAGFKAIALTVDTPRLGRREADIKNRFVLPPNLTLKNFEDLDLGKMDKTNDSGLASYVAGQIDRSLSWKDIQWLQTITKLPILVKGVITAEDARLAVQYGAAGIIVSNHGARQLDFVPATIMALEEVVKAAQGQIPVFLDGGVRRGTDVFKALALGASGVFIGRPVVFSLAADGEAGVRKVLQMLRDEFELTMALSGCRSLKEITRNHIITEWDRPRIAPRL
>Pyrbe_029397
MAVVLPYFSKNGRGSRSCWGGCLKPWRPPTRLHSFHYFCPGRGAIYLLLLHHFFLSSYEFNWKVVGKVPLLFDGGVRRGTNVQGVSPRLEGRLSTAFQQRNGKRGVRRRVIEMLKDEFELIMALSGCLVSRLLPGAM
>Pyrbe_029398
MASEPVNVNEYQELARQALPKMYYDYYTGGAEDQHTLKENVEAFRRIMLRPRILIDVSRVDMSTTILGYKISAPIMVAPTAMHQLAHPEGEVATARAAAACNTIMILSYMSTCTVEEVASSCNAVRFFQIYVYKRRDISAQIVRRAEKNGYKAIVLTADTPRLGRREADIKNKMVAPRLRNFEGLISTEVDSDEGSNLEAFAKGTFDASLCWEDIEWLKSITNLPILIKGVLTHEDARKAMEVGVAGIVVSNHGARQLDYTPATISVLEEVVHAVGGKIPVLFDGGIRRGTDVFKALALGAQAVLVGRPVVYGLAANGKRGVKRVIEMLKDEFELTMALSGCPSIRDITRSHVRTESEKLHSML
>Pyrbe_042992
MEITNVSEYEAIAKEKLPKMVYDYYASGAEDQWTLAENRNAFARILFRPRILIDVSRIDMTTTVLGFKISMPIMIAPTAMQKMAHPEGEYATARAASSAGTIMTLSSWATSSVEEVASTGPGIRFFQLYVYKDRNVVAQLVRRAERAGFKAIALTVDTPRLGRREADIKNRFTLPPFLTLKNFEGLDLGKMDKAADSGLASYVAGQIDRSLSWKDVQWLQTITSLPILVKGVLTAEDARIAVQAGAAGIIVSNHGARQLDYVPSTIMALEEVVKAAQGRIPVFLDGGVRRGTDVFKALALGASGIFIGRPVVFSLAAEGEAGIRKVLQMLREEFELTMALSGCRSLKEITRDHIVTDWDVPRPRHQPRL
>Pyrbe_043622
MEITNVSEYEAIAKEKLPKMVYDYYASGAEDEWTLKENKRAFSRILFRPRILVDVSKIDLRTTVLGFNISMPIMIAPTAMQKMAHPEGEFATARASSAADTIMTLSSWSTSSIEEVASTGPGIRFFQLYVYKDRNMVAQLVKRAERAGFKAIALTVDTPRLGRREADIKNRFVLPPNLTLKNFEDLVRGKMDKTNGSGLASYVGGQTDQSLSWKDIQWLQTITKLPILVKGVITAEDARLAIQYGAAGIIVSNHGARQLDYLPATIMALEEVVKAARGQIPVFLDGGVRRGTDVFKALALGASGVFIGRPVVFALAADGEAGVRKVLQMLRDEFELTMALSGCRSLKEITRNHIVTEWDRPRVAPRL
>Pyrbe_055055
MASEPVNVNEYQELARRSLPKMYYDFHAGGAEDQHTLKENVEAFRRITLRPRILVDVSRIDTSTTVLGYKISAPIMLAPTSMHQLAHPEGEVATARAAAACNTIMILSSISSCTVEEVASSCDAVRFFQLYVFKRRDVSAQIVRRAEENGYKAIVLTVDAPRPGRREADIKNKMVAPPLRNFEGLISTKVDSDKGSNLEAFAKVAYDASLCWEDIRWLKSITNLPILIKGVLTHEDARKAVEVGVAGIVVSNHGARQLDYTPSTISVLEEVVHAVGGKVPILFDGGVRRGTDVFKALALGAQAVLVGRPVVHGLAADGERGVRRVIEMLKNEFELTMALSGCPSIRDITRSHVRTESDKLHSML
>Pyrbe_055056
MGDLQVVGAIKKLNNKNYNTWATCIESCLQGQDLWDVVGGNEVTQPEEDTSGTLRKWKIKAVAQRDMTIAQYFHKVKSICREIYELDPSTAIVESRIKRIIIHGLRPEYRGFVAAVQGWSTQPSLVKFENLLADQEALAKQMGGVSLKGEEEALYTKSKGSFKQRAGKRSSRRREFSTRGSSKTSRQSWLPVESNVANSEKKSEDDWNVIAYLAIDEEWDVEASSWWCSENEVLPDSREINDMLQEKMGDQAAQIQSSPNELEELLDGNDVKQEVPKSHWKTEEVRSSEVEVSTPRSQLRRSTGILKPNIKYTTATIVEEAVEADMCKEASQNSERHTSGRKGCCVKEISNLGSSGKAKKCETHLIQMGVQDEALSTQCRKKNEMVLRGSVKEINPISLKDLSKSRIKNSRTFTKQQIRVLQISTHRLRPRILIDVSRIDMSTTILGYKISAPIMLAPTSMHQLAHPEGEVATARAAAACNTIMILSSISSGTVEEVASSCDAVRFFQPYVFFHSLA
>Pyrbe_055059
MEDARKAVEVGVAVIVVSNRGGRQLDCTPPTISVLDEWFMLLKENFLFFSMEKAMEGVFKALTLGAQTVLVGRLVIYGLAAGGERGVRRVIEMLEDEFELTMTK
>Pyrbe_059428
MASEPVNVNEYQELARQALPKMYYDYYTGGAEDQHTLKENVEAFRRIMLRPRILVDVSRVDMSTTILGYKISAPIMVAPTAMHQLAHPEGEVATARAAAACNTIMILSYMSTCTVEEVASSCNAVRFFQIYVYKRRDISAQIVRRAEKNGYKAIVLTADTPRLGRREADIKNKMVAPRLRNFEGLISTEVDSDEGSNLEAFAKGTFDASLCWEDIEWLKSITNLPILIKGLLTHEDARKAMEVGVAGIVVSNHGARQLDYTPATISVLEEVVHAVGGKIPVLFDGGIRRGTDVFKALALGAQAVLVGRPVVYGLAANGKQGVQRVIEMLKDEFELTMALSGCPSIKDITRSHVRTESDKLHSML
>Pyrbe_059432
MAVVLPYFSKNGRGSRSCWGGCLEPWRPPTRLHSFHYFCPGRGAIYLLLLHHFFLSCYEFNWKVVGKVPLLFDGGVRRGTNVQGVSPRLEGRLSTAFQQRNGKRGVRRRVIEMLKDEFELIMALSGCLVSRILPGAM
>Pyrbe_059433
MASEPVNVNEYQELARQALPKMYYDYYTGGAEDQHTLKENVEAFRRIMLRPRILIDVSRVDMSTTILGYKISAPIMVAPTAMHQLAHPEGEVATARAAAACNTIMILSYMSTCTVEEVASSCNAVRFFQIYVYKRRDISAQIVRRAEKNGYKAIVLTADTPRPGRREADIKNKMVAPRLRNFEGLISTEVDSDEGSNLEAFAKGTFDASLCWEDIEWLKSITNLPILIKGVLTHEDARKAMEVGVAGIVVSNHGARQLDYTPATISVLEEVVHAVGGKIPVLFDGGIRRGTDEFKALALGAQAVLVGRPVVYGLAANGKQGVQRVIEMLKDEFELTMALSGCPSIKDITRSHVRTESDKLHSML
>Pyrpy_N_05g1806.1
MEITNVSEYEAIAKEKLPKMVYDYYASGAEDQWTLAENRNAFARILFRPRILIDVSRIDMTTTVLGFKISMPIMIAPTAMQKMAHPEGEYATARAASSAGTIMTLSSWATSSVEEVASTGPGIRFFQLYVYKDRNVVAQLVRRAERAGFKAIALTVDTPRLGRREADIKNRFTLPPFLTLKNFEGLDLGKMDKAADSGLASYVAGQIDRSLSWKDVQWLQTITSLPILVKGVLTAEDARIAVQAGAAGIIVSNHGARQLDYVPSTIMALEEVVKAAQGRIPVFLDGGVRRGTDVFKALALGASGIFIGRPVVFSLAAEGEAGIRKVLQMLREEFELTMALSGCRSLKEITRDHIVTDWDVPRPRHQPRL
>Pyrpy_N_05g2618.1
MEITNVSEYEAIAKEKLPKMVYDYYASGAEDEWTLKENKRAFSRILFRPRILVDVSKIDLRTTVLGFNISMPIMIAPTAMQKMAHPEGEFATARAASAADTIMTLSSWSTSSIEEVASTGPGIRFFQLYVYKDRNMVAQLVKRAERAGFKAIALTVDTPRLGRREADIKNRFVLPPNLTLKNFEDLVRGKMDKTNDSGLASYVAGQTDQSLSWKDIQWLQTITKLPILVKGVITAEDARLAIQYGAAGIIVSNHGARQLDYLPATIMALEEVVKAARGQIPVFLDGGVTRGTDVFKALALGASGIFIGRPVVFALAADGEAGVRKVLQMLRDEFELTMALSGCRSLKEITRNHIVTEWDRPRVAPRL
>Pyrpy_N_09g1466.1
MASEPVNVNEYQELARRALPKMYYDFHAGGAEDQHTLKENVEAFRRITLRPRILVDVSRIDMSTTVLGYKISAPIMLAPTSMHQLAHPEGEVATARAAAACNTIMILSSISSCTVEEVASSCDAVRSQAVKRYTLLEQVFKRRDISAQIVRRAEENGYKAIVLTVDAPRPGRREADIKNKMVAPPLRNFEGLISTKVDSDKGSNLEAFAKVAYDASLCWEDIRWLKSITNLPILIKGVLTHEDARKAVEVGVAGIVVSNHGARQLDYTPSTISVLEEVVHAVGGKVPILFDGGVRRGTDVFKALALGAQAVLVGRPVVHGLAADGERGVRRVIEMLKNEFELTMALSGCPSIRDITRSHVRTESDKLHSML
>Pyrpy_N_09g1468.1
MSNTVLGYKISAPIMIAHTARQQPAHPEDLKSIYRLSRERLLLLEQQLHILSSRFSCTVEEVASSCNAVRLALLITAVFLPYFSKKGRGSRSCCDCCLEPWRPPTRLYSSHYFCPG
>Pyrpy_N_10g0875.1
MQEENCETHKGFVDETLSLLLIRFGFQFPPPNAHPFPLSLSLSLSLSLSLSLSHEIMERIHEPHPATSKMEITNVSEYEAIAKEKLPKMVYDYYASGAEDQWTLAENRNAFSRILFRPRILIDVSHIDMTTTVLGFKISMPIMIAPTAMQKMAHPEGEYATARAASAAGTIMTLSSWATSSVEEVASTGPGIRFFQLYVYKDRHVVAQLVRRAERAGFKAIALTVDTPRLGRREADIKNRFTLPPFLTLKNFEGLDLGKMDKAADSGLASYVAGQIDRSLSWKDVQWLQTITSLPILVKGVLTAEDARIAVQAGAAGIIVSNHGARQLDYVPSTILALEEVVKAAQGRIPVFLDGGVRRGTDVFKALALGASGIFIGRPVVFSLAAEGEAGIKKVLQMLREEFELTMALSGCRSLKEITRNHIVTDWDVPRPRHHP
>Pyrpy_N_10g1386.1
HKQIAEMVEITNVSEYEAIAKEKLPKMIFDYYASGAEDQWTLKENERAFSRILFRPRILIDVSKIDLRTTVLGFNISMPIMIAPTAMQKMAHPEGEYATARAASAADTIMTLSSWATSSVEEVASTGPGVHKDRNVVAQLVKRAERAGFKAIALTVDTPRLGRREADIKNRFVLPPNLTLKNFEDLDLGKMDKTNDSGLASYVAGQIDRSLSWKDIQWLQAITKLPILVKGVITAEDARLAVQYGAAGIIVSNHGARQLDYVPATIMALEEVVKAAQGQIPVFLDGGVRRGTDVFKALALGASGVFIGRPVVFSLAADGEAGVRKVLQMLRDEFELTMALSGCRSLKEITRNHIITEWDRPRIAPRL
>Pyrpy_N_17g1384.1
MAVVLPYFSKNGRGSRSCWGGCLEPWRPPTRLHSFHYFCPGRGAIYLLLLHHFFLSSYEFNWKVVGKVPLLFDGGVRRGTDVQGVSPRLEGRLSTAFQQRNGKRGVRRRVIEMLKDEFELIMALSGCLVSRILPGAM
>Pyrpy_N_17g1385.1
MASEPVNVNEYQELARQALPKMYYDYYTGGAEDQHTLKENVEAFRRITLRPRILVDVSRVDMSTTILGYKISAPIMVAPTAMHQLAHPEGEVATARAAAACNTIMILSYMSTCTVEEVASSCNAVRFQLLSCLTGLNLSNVPLFEQVYKRRDISAQIVRRAEKNGYKAIVLTADTPRLGRREADIKNKMVAPRLRNFEGLISTEVDSVSGMDEGSNLEAFAKGTFDASLCWEDIEWLKSITNLPILIKGVLTHEDARKAMEVGVAGIVVSNHGARQLDYTPATISVLEEVVHAVGGKIPVLFDGGIRRGTDVFKALALGAQAVLVGRPVVYGLAANGKQGVQRVIEMLKDEFELTMALSGCPSIRDITRSHVRTESDKLHSML
>Rosch_v2.0_Chr2g0146451
MASEPVNVNEFQELARQVLPKMYYDYYSGGAEDQFTLKENVEAFRKITLRPRVLVDVSRINMSTTILGYKVSAPIMIAPSAMHQLAHPEGEVATARAAAASNTIMILSYNSTCTVEEVASSCNAIRFFQLYIHKRRDISAQMVQRAEKNGYKAIVLTVDVPRLGRREADIKNKMVAPQLKNFEGLISTALDSDEGSNLEAVARATYDDSLCWEDVIGWLKSITNLPILVKGILTHEDARKAVEVGVAGIVVSNHGARQLNYTPATISVLEEVIQAVGGKVPVLFDGGIRRGTDVFKALALGAQAVLVGRPVIYGLAANGEDGVRKVMKMLKDELELTMALSGCPSVKDITRSHVRTECDRLRSML
>Rosch_v2.0_Chr2g0146471
MASEPVNVNEFQELAKQVLPKMYYDFYTGGAEDQFTLKENVEAFRRITLRPRVLVDVSRIDMSTTVLGYKISAPIMIAPTSMHQLAHPEGEVATARAAAASNTIMILSYSSTCTVEEVASSCNAVRFFQLYVFKRRDISAQIVQRAEKNGYKAIVLTVDAPRLGRREADIKNKMISPQLKNFEGLISTELDCDEGSNLEAFVRAVYDDSLCWEDVIGWLKSITNLPILVKGILTHEDARKAVEVGVAGIVVSNHGARQLDYTPATISVLEEVLQAVGGKVPVLFDGGIRRGTDVFKALALGAQAVLVGRPVIYGLAANGEDGVRKVMKMLKDELELTMALSGCPSVKDITRSHVRTECGRLRSQL
>Rosch_v2.0_Chr2g0146491
MKSLLSKMKVVQAVGGKVPVLFDGGIRRGTDVFKALALGAQAVLVKISMPLLFESSSLSIFLYIFSCENCNVNVLVQVGRPVIYGLAANGENGVRKVMKMLKDELELTMALSGCPSVKDITRSHVRTECERLRSQL
>Rosch_v2.0_Chr2g0146501
MASEPVNVNEFQELAKQVLPKMYYDFYTGGAEDQFTLKENVEAFRRITLRPRVLVDVSRIDMSTTVLGYKISAPIMIAPTSRHQLAHPEGEVATARAAAASNTIMILSYSSTCTVEEVASSCNAVRFFQLYVFKRRDISDQIVQRAEKNGYKAIVLTVDAPRLGRREADIKNKMISTQLKNFEGLISTELDSDEGSNLEAYVRAVYDDSLCWEDVIGWLKSITNLPILVKGILTHEDARKAVEVGVAGIVVSNHGARQLDYTPATISVLEEIMRSKSLNSMED
>Rosch_v2.0_Chr5g0014411
MEMITNVSEYEKIAKEKLPKMVYDYYASGAEDQWTLKENKRAFSRILFRPRILIDVSKIDMRTTVLGFNISMPIMIAPTAMQKMAHPEGEFATARAASAADTIMTLSSWATSSVEEVASTGPGIRFFQLYVYKDRNVVAQLVKRAEKAGFKAIALTVDTPRLGRREADIKNRFTLPSNLTLKNFENIDLGKMDKTNDSGLASYVAGQIDRSLSWKDVKWLQTITHLPILVKGVITAEDAQLAVQYGAAGIIVSNHGARQLDYVPSTIMALEEVVKATRGAIPVFLDGGVRRGTDVFKALALGASGVFIGRPVVFSLAAAGEAGVRKVLQMLRDEFELTMALSGCRSLKEITRDHIVTEWDRPRIAPKL
>Rosch_v2.0_Chr5g0027571
MGEITNVSEYEAIAKQKLPKMVFDYYASGAEDQWTLAENRNAFSKILFRPRILIDVSNIDMTTTVLGFKISMPIMIAPTAMQKMAHPEGEYATARAASSAGTIMTLSSWATSSVEEVASTGPGIRFFQLYVYKDRHVVAQLVRRAERAGFKAIALTVDTPRLGRREADIKNRFTLPPFLTLKNFEGLDLGKMDEANDSGLASYVAGQIDRSLSWKDVKWLQTITKLPILVKGVLTAEDARLAVQSGAAGIIVSNHGARQLDYVPSTIMALEEVVKAAQGRIPVFLDGGVRRGTDVFKALALGASGIFIGRPVVFSLAAEGEAGIRKVLQMLREEFELTMALSGCRSLKEITRNHIVTEWDAPRPVPRL
>Rosch_v2.0_Chr6g0278091
MDQITNVSEYEAIAKKNLPKMLYDYYASGAEDQWTLKENLLAFSRILFRPQILIDVSTIDLSTTILGFKVSMPIMIAPTGMQKMAHPEGECATARAASAAGTIMTLPTMANSSIEEVASTGPGIRLFQLYVLKDRNLVTQLVRRAERAGYKAIVLTADTPRLGRREADIKNRFTMSPSLTFKNFENLDLGKIDETNDSGLASYVAGLIDRSLSWKDVKWLQTITTLPILIKGVITAEDTRLCIQAGAAGIIVSNHGARQLDYVPATIMALEEVVKAAEGQIPVFLDSGVRRGTDVFKALALGASGVFIGRPVVFSLAAAGEAGVRKVLQMLRDELELTMALSGCCSLKEIRRDHIVAEWDAPRIAPRL
>Rosch_v2.0_Chr6g0278121
MDHITNVSEYEAIAKKNLPKMVYDYYASGAEDQWTLKENLLAFSRILFRPRILIDVSTIDLSTTILGFKVSMPIMIAPTGMQKMAHPEGECATARAASAAGTIMTLSTMANSSIEEVASTGPGIRLFQLYVLKDRNLVTQLVRRAERAGYNAIALTADTPKLGRREADIKNRFTMSPSLTLKNFENLDIGKIDETNGSGLASYVAGLFDRSLSWKDVKWLQTITTLPILIKGVITAEDTRLCIQAGAAGIIVSNHGARQLDYVPATIMALEEVVKAAEGQIPVFLDGGVRRGTDVFKALALGASGVFIGRPVVFSLAAAGEAGVRKVLQMLRDELELTMALSGCCSLKEIRRDHIVAEWDAPHIAPRL
>Rosch_v2.0_Chr6g0278131
MDQITNVSEYEAIAKKNLPKMVYDYYASGAEDQWTLKENLLAFSRILFRPRILIDVSTIDLSTTILGFKVSMPIMIAPTSMQKMAHPEGECATARAASAAGTIMTLSTLANSSIEEVASTGPGIRLFQLYVLKDRNLVTQLVRRAETAGYKAIVLTADTPRLGHREADIKNRFTMSPSLTLKNFENLDLGKIDETKDSGLASYIAGLIDRSLSWKDVKWLQTITTLPILIKGVITAEDARLCIQAGAAGIIVSNHGARQLDYVPATIMALEEVVKAAEGQIPVFLDGGVRRGTDVFKALALGASGVFIGRPVVFSLAAAGEAGVRKVLQMLRDELELTMALSGCCSLKEIRRDHIVAEWDAPRIAPRL
>Rubch_LG03.1652
MGEITNVSEYEAIAKQKLPKMVYDYYASGAEDQWTLAENRNAFAKILFRPRILIDVSHIDMATTVLGFKISMPIMIAPTAMQKMAHPEGEYATARAASAAGTIMTLSSWATSSVEEVASTGPGIRFFQLYVYKDRHVVAQLVRRAERAGFKAIALTVDTPRLGRREADIKNRFTLPPFLTLKNFEGLDLGKMDKANDSGLASYVAGQIDRSLSWKDVQWLQTITKLPILVKGVLTAEDARIAVQSGAAGIIVSNHGARQLDYVPSTIMALEEVVKAAQGRIPVFLDGGVRRGTDVFKALALGASGIFIGRPVVFSLAAEGEAGVRKVLQMLREEFELTMALSGCRSLKEITRNHIVTEWDHPRPVPRL
>Rubch_LG03.895
MVYDYYASGAEDQWTLKENERAFSRILFRPRILIDVSKIDLRTTVLGFNISMPIMIAPTAMQKMAHPDGEFATARAASAADTIMTLSTWSTASIEEVASTGPGIRFFQLYVYKDRNVVAQLVKRAEKAGFKAIALTVDTPRVGHREANIKNRFTVPPNLTLKNFENIDLGKMDKTNDSGVASYVASQTDQSLSWKDIKWLQTITHLPILVKGVITAEDAQLAVQYGAAGIIVSNHGARQLDYVPATIMALEEVVKATRGIIPVFLDGGVRRGTDVFKALALGASGVFIGRPVLFSLAAAGEAGVRKVLQMLRDEFELTMALCGCRSLKEISRDHIVTEWDRPRIAPRL
>Rubch_LG06.1660
MYYDFYTGGAEDQFTLKENVEAFRRITLRPRVLVDVSRIDMSTTVLGYKISAPIMIAPSAMHQLAHPEGEVATARAAAASDTIMILSYSSTCTVEEVASSCNAVRFFQLYIYKRRDISAQIVQRAEKNGYKAIVLTVDVPRLGRREADIKNKMVSPQLKNFEGLISTALDSDEGSNLEAFARAALDDSLCWEDAIAWLKSITNLPILIKGILTYEDARKAVEVGVAGIVVSNHGARQLDYTPATISVLEEVVHAVEGKVPVLFDGGIRRGTDVFKALALGAKAVLVGRPVIYGLAANGEDGVRKVIKMLKDEFELAMALSGCPSLKDITRSHVRTESDRLPSML
>Rubch_LG06.3829
MDEITNVSEYEKIAKEKLPKMVYDYYASGAEDQWTLKENERAFSRILFRPRILIDVSKIDLRTTVLGFNISMPIMIAPTAMQKMAHPEGEFATARAASAADTIMTLSSWATSSVEEVASTGPGIRFFQLYVYKDRNMVAQLVKRAEKAGFKAIALTVDTPRLGRREADIKNRFTLPPNLSLKNFENIDLGKMDKTNDSGLASYVAGQIDQSLSWKDIKWLQTITHLPILVKGVITAEDAQLAVQYGAAGIIVSNHGARQLDYVPATIMALEEVVKATRGIIPVFLDGGVRRGTDVFKALALGASGVFIGRPVPFSLAAAGEAGVRKVLQMLRDEFELTMALCGCRSLKEITRDHIVTEWDRPRIAPRL
>Ruboc_03_G32857
MEENCETHKGFVDEALSIGFGFKCPPPNAHPFSLSPTPSLSLSSRIMAPHPTLSSWATSSVEEVASTGPGIRFFQLYVYKDRHVVAQLVRRAERAGFKAIALTVDTPRLGRREADIKNRKREYVLAGNIRLEDVQWLQTITKLPILVKGVLTAEDARLAVQSGAAGIIVSNHGARQLDYVPSTIMALEEVVKAAQGRIPVFLDGGVRRGTDVFKALALGASGIFFGRPVLYSLAAEGEAGVRKVLQMLREEFELTMALSGCRSLKEITRNHIVTEWDHPRPVP
>Ruboc_03_G33049
MGKSKQTVGVMDEITNVSEYEKIAKEKLPKMVYDYYASGAEDQWTLKENERAFSRILFRPRILIDVSKIDLTTTVLGFNISMPIMIAPTAMQKMAHPEGEFATARAASAADTIMTLSSWATSSIEEVASTGPGIRFFQLYVYKDRNMIAQLVKRAEKAGFKAIALTVDTPWLGRREADIKNRFTLPPNLTLKNFENIDLGKMDKTNDSGLVSYIAGQTDRSLSWKDIKWLQTITHLPILVKGVITAEDAQLAVQFGAAGIIVSNHGARQLDYVPATIMALEEVVKATRGIIPVFLDGGVRRGTDVFKALALGASGIGRPVLFSLAAGGEAGVRKVLQMLHDDFSSSQVYSGSITYQAAQRRALEYFRNRSWPPRQHKAVDIGLIQNGDTKLDNPLHGSFADNAFDNDVRQKQHTHKILISWVGAKMMKMPPTLLQLSSNEALFAHHLERAKRFRPRILIDVSKIDLRTTVLGFNISMPIMIAPTAMQKMAHPEGEFATARAASAAETIMTLSSWATSSVEEVASTGPGIRFFQLYVYKDRNVVAQLVKRAEKAGFKAIALTVDTPRLGRREADIKNRFTLPPNLTLKNFENIDLGKMDKTNDSGLASYVAGQIDRSLSWQDIKWLQTITHLPILVKGVITAEDAQLAVQFGAAGIIVSNHGARQLDYVPATIMALEEVVKATRGIIPVFLDGGVRRGTDVFKALALGASGIGRPVLFSLAAAGEAGVRKVLQMLRDEFELTMALCGCRSLNEITRDHIVTEWDRPRIAPRL
>Ruboc_06_G25989
MASEPVNVNEIQELARQVLPKMYYDFYTGGAEDQFTLKENVEAFRRITLRPRVLVDVSRIDMSTTVLGYKISAPIMIAPREVATARAAAASDTIMILSYNSTCTVEEVASSCNAIFKRRDISAQIVERAEKNGYKAIVLTVDVPRLGRREADIKNKMVSPQLKNFEGLISTALDSDEGSNLEAFARAAYDDSLCWEDVIGWLKSITNLPILIKGILTHEDARKAVEVGVAGIVVSNHGARQLDYTPATISVLAEVVHAVGGKVPVLFDGGIRRGTDVFKALALGAQAVLVGRPIIYGLAANGEHGVRKVIKMLKDEFELTMALSGCPSLKDITRSHVRTESDRLPSML
>Ruboc_06_G26643
MASEPVNVNEIQELARQVLPKMYYDFYTGGAEDQFTLKENVEAFRRITLRPRVLVDVSRIDMSTTVLGYKISAPIMIAPREVATARAAAASDTIMILSYNSTCTVEEVASSCNAVRFFQLYIFKRRDISAQIVERAEKNGYKAIVLTVDVPRLGRREADIKNKMVSPQLKNFEGLDEGSNLEAFARAAYDDSLCWEDVIGWLKSITNLPILIKGILTHEDGMIITRKAVEVGVAGIVVSNHGARQLDYTPATISVLAEVVHAVGGKVPVLFDGGIRRGTDVFKALALGAQAVLVGRPIIYGLAANGEHGVRKVIKMLKDEFELTMALSGCPSLKDITRSHVRTESDRLPSML
>Ruboc_06_G28438
MASEPVNVNEIQELARKVLPKMYYDFYTGGAEDQFTLKENVEAFRRITLRPRVLVDVSRIDMSTTVLGYKISAPIMIAPSALHQLAHREGLICLARILSYNSTCTVEEVASSCNAVRFFQLYIFKRRDISALMVERAEKNGYKAIVLTVDVPRRGRREANIKNKMVAPQLKNFEGLDEGSNLGAFAKAAIDDSLCWEDVIGWLKSITNLPILMKGILTHEDDMIITRKAVEVGVAGIVVSNHGARQLDYSPATISVLEEVVHAVGGKVPVLFDGGIRRGTDVFKALALGAQAVLVGRPIIYGLAANGEHGVRKVIKMLKDEFELTMALSGCPSLKDITRSHVRTESDRLPSML
