# Supplementary material for: Transcriptomics of long‐term, low oxygen storage coupled with ethylene signaling interference suggests neofunctionalization of hypoxia response pathways in apple ( Malus domestica )
Source: Plant Direct. 2024 Dec 20;8(12):e70025. doi: 10.1002/pld3.70025 (PMC11660084; doi:10.1002/pld3.70025)
Supplement: Supplementary file 2 — Data S2: Homologs of all 606 hypoxia response genes identified in this study across 42 representative species of land plants). [file PLD3-8-e70025-s004.gz › 01-integratedGeneFamilies_dir/6176.fna]

>gnl_Ambtr_v1.0_evm_27.model.AmTr_v1.0_scaffold00065.211
ATGAAGTTCATGAAACTGGGCTCAAAGCCTGATTGTTTTCGGGGAGATGGCAATAACACAAGGTATGTGGCGTCAGAATTGGCAACAGACATTACCATATTCGTTGAGGAAGTCAAGTTCTATCTGCATAAGTTCCCCCTTCTATCCAAGAGTGGGCTCCTGCAAAAGCTGGTCTCAAAAGCCAACAAAGAAAACATTGATGAAGTTCGCCTATTCGATTTCCCTGGTGGCCCAAAAGCCTTTGAAATATGTGCCAAATTCTGTTATGGCATGATAGTAACCCTAAATGCCTACAATGTTGTGGCTGCTAGATGTGCTGCTGATCACCTTGAAATGACTGAAACCATCGAGCGAGGAAACCTAAATTATAAGATCGAAGTCTTCTTAAGCTCGAGCATTTTTCGAAGCTGGAAAGACTCCATACTAGTCTTGCAAACAACGAAGTCTCTCCTGCCTTGGTCTGAGGATTTGAAAATAATTGGAAGGTGTATAGACTCAATTGCATCGAAAACCTCAGTTGACCCATCAAAGGTTGATTGGTCATACACCTGTAAATGGAGGAATTCAGAAAATCCGGTTGAAAATGTTGCTGGTTTTCGGCAAGGTGTCAAATCTGCTCCTAAAGATTGGTGGGTCGAGGACATATGTGAATTGGATGTTGAGCTATATAAGAGAGTAATGGTGGCTGTGAAATCAAAGGGGAGAATGTCAGGTGACCTTATTGGAGAAGCATTGAGGGCTTATGTTCTTAGATGGATGCCTGATGCTGTAAAGCTCGCCCCCCCGAATTCTAATGATTTTGAAGGATTTTCAAGCAAAAATAGGGCTTTGATAGAGACCATTGTTTGGTTATTACCCACTGATAAGATGAAGGGTTGTTCTTGTAGTTTCTTGCTCAAGTTATTGAAAGTTGCAATCATGGTTGAAACCAGTGAGGACTCGAGGCAGGAGCTCGTGAAGAGGATTGGTCTGAGATTGAATGAGGCATCAGTGAATGACTTGCTCATCCCCTGGGTTGGGTCAGAAGGCAAGATCGTGTATGATGTAGATCTTGTGCAGAGCCTTGTGGATCGGTTTAGTGTGAGAGAACAGGGTTCACAGGGTAGTGACTCTAGTGAGACAAAGAAGAGTGGGCTGATTGTGGATCGAGGCCATGGGTCATGGATAGAAGTGGGAAAGGTGATTGATGGGTATCTGGCAGAAATAGCTCGGGACCCTAATCTTCCTCTTTTTAAGTTTGTCAATCTCTCAACGGCTGTACCAGCTGATGCAAGGCCAGTTCATGATGGGTTATACAGGGCTATTGACATTTATCTGAAGGAGCATCCTGGGCTGACCAAGGGAGAGAAGAAGAAGATTTGCAGTCTAATGGACGTCAAAAAGCTATCCATGGAGGCGTGTGTCCATGCTGCACAAAACGAGCGTCTCCCTCTTCGCGTGGTAGTTCAGGTCCTCTTCTTTGAGCAAGTCAGGGTCTCCAACGCAGGCCTAACCACATTAGTGGAGAACCCAAATGAGTGTGGCTCACATGAGAGCTCCCAGTCAGCTACAAACACAGACGAAGAGTGGGATCACACTATAAATGAGCTCAAACCGCCAAAGCAAGACTTAGGTTTTGCAGCTAAAATTGGGTCAGGAAAGAAGAAAAGTAAGGTTAAAGTTGGCGCATTATTGCCTTCTAGATCGAGAAGGATTTTTGATAGGATTTGGCCGAGCAAAGGGGAGACCAGGAGTTCAGAGACCTCAGGGAGCTCACAAAGCCCAACTTCAGTGAACCCAATTGAGGTGAAATCCACCACTGGTTCAAGGAATAGGAGACATTCTGTTTCA
>gnl_Aquco_v3.1_Aqcoe7G357500.1
ATGAAGTTTATGAAGTTGGGTTCGAAGCCTGATGCATTTCAAGCTGATGGCAATTGTATCAGGTATGTGGCTTCTGAGCTGGCAACAGACATTGTTGTAAACGTTGGAGATGTGAAATTTTATCTGCATAAGTTCCCTCTTCTGTCCAAGAGCAACCACTTGCAGAAGTTGGTCTCGAAAGCCAATGATGATAATACCAATGAAATTGACATGATAAATTTTCCTGGTGGATCAAAAGCCTTTGAGATCTGTGCCAAGTTTTGCTATGGTATGACCGTCACCCTTAATGCTTACAATGTTGTCGCTGCTCGATGCGCAGCAGAGTACCTTGAGATGAAGGAGGATGTGGATCGCGGAAACTTAATATTCAAAATTGAGGTTTTTCTGACCTCCAGTATTTTCCGCAGCTGGAAGGATTCCATAATTGTTCTTCAGACAACCAAGGCTCTTCTACCCTGGTCCGAGAATTTAAAGGTTGTTGGGAGATGTATTGATTCCATTGCTTCTAAAACCTCGATGGATCCCTCAAATGTAAACTGGTCTTACACCTTCAACAGAAAATTAACAGTGTCAGATCAGATTACTGAGAGCACCGATAGATTCCAGCAGAAATTTAATCCTGTTCCAAAAGATTGGTGGGTTGAAGATATTTGTGAGCTGGAGATTGACCTTTACAAGCGTGTCATGTTTGCTATCAAAGCCAAAGGGAGAATGTCTGGTAATGTCATAGGGGAGGCACTCGACTGTTATGCTGTCAGATGGTTGCCAGATTCTGTCACAGGCTTAGTTTCTGAAGAACATATTCGTCAGAACAAGATTTTGGTTGAAACAATCATTTGGTTGTTGCCATCTAGTAAGGATGTTTGCTGTTCATGTAGTTTCCTACTGAAACTACTGAAATTTGCGATCTTGGTGGGAGCTGGTGATGGGCCAAGGGAAGAGCTAATGAAAAGAATTGCTTTCCAGTTAGATGAAGCTTGTGCAAAAGATCTGCTTATTCCTTCAACTTCAGACGAGACCACTATTTATGATCTTGAGCTTGTGCAAAGTCTTGTGAATCGCTTTGTATTGCACCATGCCCAAAATACAGATTATGAGAAAAATGAGAAAGGAACAGATGATTTAGTTTTAGGACGTGTGTTGTGGCTGAAGATTGGTAATCTGATTGACGCATATCTTGCTGAGATAGCCCGTGATCCAAATGTAACCGTCTCCAGCTTTGTTAGTCTTTCACAAGCAATTCCTCCATCAGCACGACCAATTCATGATGGGTTGTATCGAGCCATTGACATTTACTTGAAGGAACATCCTAGCTTGACAAAAACTGATAAAAAGACTCTCTGTGGCTTAATGGATGTGAAAAAGTTTACAACAGATGCTTGCATGCATGCAGCGCAGAATGAGCGACTCCCACTTCGTGTGGTTGTCCAGGTCCTGTTCTTCGAGCAGGTCAGAGCAGCTTCTGTGGGTATGAATCCACCACAAAATATCTCTTGCCCCAGTTCACGATCTACAGCAAACACAGAAGACTGGGGGAAGACTGTCCCTGAGGACTACAAATCTCTTGATAAACAAATGAAAAGCATGAAAATTGCTGATGAGGACTGTAGGAAGAATGGGAAGAAATATAACAAGAAGAGCAGCAAAAACAAAGGTGGTGGGGCCTTACTACTTCCCTCTCGGTCGAGGAGGATATTTGACAAGTTATTTGTTAGTAGTAAGGGCCATGGAGAGAACAAGAGCTCAGAAACTTCAGGGAGTTCAATGAGCCCAACCTCACTAAATCCTGGCGAGACCAAGTCATCTGGTTCCTCTTCAAGAAACAGAAGGCATTCCATTTCT
>gnl_Arath_TAIR10_AT4G31820.1
ATGAAGTTCATGAAGCTAGGGTCTAAGCCCGATACATTTGAATCTGATGGCAAATTCGTCAAGTACGCCGTTTCAGATCTTGACAGCGATGTTACTATTCATGTTGGCGAGGTCACATTTCACCTCCATAAGTTCCCGCTGCTATCGAAGAGCAATCGGATGCAGCGACTGGTTTTTGAGGCGAGTGAGGAAAAAACCGATGAGATCACTATACTAGACATGCCAGGAGGATACAAAGCGTTTGAGATCTGTGCCAAGTTTTGCTATGGGATGACTGTTACGCTCAATGCTTACAACATAACCGCGGTGCGATGTGCAGCTGAGTATCTTGAAATGACTGAAGATGCTGACCGCGGTAACCTCATATACAAGATCGAAGTTTTCCTCAACTCAGGCATATTCAGAAGCTGGAAAGACTCAATCATTGTGCTTCAGACAACAAGATCTCTTCTTCCTTGGTCTGAAGATCTGAAGCTTGTTGGTAGATGCATAGATTCTGTTTCAGCTAAGATCTTGGTGAACCCTGAGACTATCACTTGGTCTTATACATTCAACAGGAAGTTATCTGGACCTGATAAGATAGTCGAATATCATCGGGAGAAGAGAGAAGAGAATGTGATTCCGAAAGATTGGTGGGTCGAAGATGTATGTGAGCTAGAGATTGATATGTTCAAGAGGGTGATAAGTGTTGTGAAATCTAGTGGAAGGATGAATAATGGCGTAATTGCTGAAGCTCTTAGATACTATGTTGCAAGGTGGTTACCAGAATCTATGGAGTCTTTGACATCAGAAGCTTCTTCAAACAAAGATCTCGTTGAGACGGTTGTTTTCTTGTTGCCGAAGGTAAACAGAGCAATGAGCTACTCTTCTTGCAGCTTCTTGCTAAAACTCCTTAAAGTTTCGATCTTGGTTGGAGCTGATGAGACGGTGAGAGAAGATTTGGTTGAGAACGTGAGTTTGAAGCTTCATGAAGCGTCCGTTAAAGATTTGCTGATCCATGAAGTCGAATTAGTCCATCGGATTGTTGATCAGTTCATGGCGGATGAGAAACGTGTATCTGAAGATGACCGGTACAAGGAGTTTGTTTTAGGAAATGGAATTTTGTTGAGTGTAGGAAGATTGATTGATGCTTATCTCGCTCTTAACTCTGAACTTACACTCTCTAGCTTTGTTGAGTTATCTGAGTTAGTCCCGGAATCAGCTAGGCCGATACACGACGGTCTCTACAAAGCCATTGACACTTTCATGAAGGAACATCCCGAACTAACAAAATCCGAAAAGAAGAGGCTTTGTGGGTTAATGGACGTGAGGAAACTGACAAATGAAGCATCAACGCACGCTGCACAGAACGAGAGACTTCCACTACGAGTGGTGGTGCAAGTTCTCTACTTTGAGCAGCTCCGAGCAAATCACAGCCCCGTGGCGTCTGTTGCGGCTTCGTCACACTCGCCGGTTGAGAAGACGGAGGAGAACAAAGGAGAAGAAGCGACGAAGAAGGTGGAGCTGAGCAAGAAAAGCAGAGGAAGCAAGAGCACGAGGAGTGGTGGTGGTGCACAGCTGATGCCGTCGAGGTCAAGGAGGATCTTTGAGAAGATATGGCCTGGGAAAGGAGAGATTAGCAACAAGAGCTCTGAGGTTTCTTCTGGAAGCTCACAAAGTCCGCCAGCCAAGTCTTCTAGCTCGTCTTCCCGACGCCGCAGACATTCGATATCG
>gnl_Betvu_v1.2_Bv2_043970_zonf.t1
ATGAAGTTCATGAAACTGGGTTCAAAGCCTGATACTTTTCAATCTGATGGTAGCTGTATCAGATATGTCTCCTCTGATCTTGCCACTGATGTTGCTGTAAATATCGGTGAAGTGAAGTTCTATCTTCACAAGTTTCCTCTGCTTTCAAAGAGCAGCCGCCTCCAAAAGCTTATAGTGAAAGCTGATGAAGAAAAAAGCGATGAAGTTGATTTGGCTGATTTTCCTGGCGGACCAAAAGCTTTTGATATTTGTGCCAAATTCTGCTATGGGATGACTGTTACTCTCAATGCTTATAACGTCGTTGCTGCACGTTGTGCTGCGGAGTACCTTGGGATGACTGAGGATGTAGATCGAGGAAATCTTGTATATAAGATTGAGGTTTTCCTGAATTCCAGTATATTCCGCACTTGGAAAGATTCAATCATCGTCCTTCAAACTGCTAAATCTCTATTGCCATGGTCTGAAGATCTGAAGATTGTGGGGAGATGCATAGACTCAATTGCATCCAAGACCTCGGTAGACCCTACAAAAATCACTTGGTCTTACACACATAACAGAAAATTGGCTATGCAAGACAGGATCATTGAGCATGATACTATGGAATCAGTTCCCAAAGATTGGTGGGTTGAAGATATATGTGAATTAGATGTCAACATGTACAAGCGAGTTATGATTGCTATAAAGTCAAAGGGAAGAATGGATAGTTCTGTGATTGGGGAGTCTCTGAAGATCTATGCTATCAGATGGCTGCCAGATTCTATTGATGCTCTGCTCTCTGATGATCATATCCAAAGAAATAAATCCTTGGTCGAAACAATTGTATGCTTGTTACCACCTGATAGATCGATGGGTTGTTCTTGTAGCTTCTTGCTTAAGCTATTAAAAATTGCAGTTCTAGTTGAAGCAGATGATTCAGTCAGGGAAGACTTGGTGAGGAAAATTAGTATGAAACTTGATCAGGCATCAGTGAAGGATCTTTTAATCCCAGCAAGGCCTCCCCAAACTACTGTTTATGATGTTGAGCTGGTTTTATCCATTGTGCAAAGATTCGTGCTGCAGGAAAAAAGCTGCTGGGATTTAAACATTTACGCAAATAACGAAAAGGGTGAACTAGAGTTAGGTCTAAACCATGGGTCTTGGTTGAATATTGGTGGACTGGTTGATGCATATCTCACAGAAATTGCTTCTGATCCAAATGTGATCCCGTCGAGCTTCATTGAGTTGTCGAGATTGATACCCGAGTCAGCAAGACCAATCCACGATGGATTGTACCGGGCTGTTGATATGTACTTGAAGGATCATCCAGACTTGACGAAAGCAGAAAAAAAGCAAATATGTGGGCTGATGGATGTTAAAAAGTTCACTATGGATGCGTCGATGCACGCAGCACAAAACGAGCGGCTTCCACTCCGACTTGTGGTCCAAGTTCTGTATTTTGAGCAGATGAGGTCAGCTAGCACAACTCAAACCCTTAATAGAACTTCCAACAACACTTCTTCTTCCACACCCAATGAAGAGGAAGAATGGGATCAAAGAACCTTAGAAAGCTGCAAATCGCTGAGGAAACAGATAGACAAAGTGAAGATTCAGGACAACGAGGAGGTTCAGAAAAACGGCAAAATCATGGCTAAGAAAAACAACAGTAAAAACAGTCGGAGTGGCGCCCAGTTGCTTCCTTCTCGATCAAGGAGGATATTCGATAAGCTGTGGGGTTTAGGAAAGGGGAACGGCGAGAGCAAGAGCTCTGAAACGAGTGGGAGTTCGCAGTCACCAACTACTTCCATAGTTCCGGGTGATACTAAGTCTTCTGGTTCGAGTTCGAGACACAGGAGGCATTCTATCTCT
>gnl_Carpa_v0.4_evm.model.supercontig_127.38
ATGAAGTTTATGAAGCTAGGTTCGAAACCTGATACGTTTCAAGCAGATGGCAAATGCACCAGGTTTGTGACTTCTGAACTGGCAACAGATATCACCATAAATGTTGGTGAAGTGAAATTTTACCTTCATAAGTTTCCTCTTTTGTCTAAGAGCAATCGGTTGCAAAAACTAGTTATGAAGGCCAATGAAGAGAATTCTGATGAAATTAATATGGCTGATTTTCCTGGAGGACCGAAAGCATTTGAGATTTGTGCAAAATTCTGTTATGGGATGATTGTTACGCTTAATGCTTACAATGTTGTGGCTGCTCGTTGTGCTGCTGAGTATCTTGAGATGACTGAAGAGGTTGATCGGGGGAACTTGATTTTTAAGATTGAGGTGTTCCTCAATTCAAGTATCTTTCGCAGTTGGAAAGATTCCATTATTGTTCTACAGACTACCAAGTCTCTTTTACCATGGTCTGAAGATTTGAAGATTATTGGAAGATGTATAGATTCCATTGCATCGAAAACCTCTGTGGATCCGGCAAACATCACTTGGTCCTACACATATAATCGGAAATTATCTGTGCCTGATAAAATAATTGAGGATGGGGTTAAGTTCCAAGAGAAAAACGAACCTGTTCCAAAAGATTGGTGGGTTGAAGATATATGTGAACTTGATGTTGATCTGTACAAGCGGGTTATGATTGCTGTCAAGTCAAAAGGAAGAATGGATGGAATCGCGATCGGGGAAGCACTGAAAACTTATGCAGTTAGATGGTTGCCAGATTCTGTAGATGCTGTGATTTCTGACACTCATGCCAAGAGGACCAAATATCTAGTAGAAACAATTGTTTGTTTACTTCCTTCAGATAAGTTTGTGGGTTGTTCGTGTAGTTTCTTACTGAAATTGTTGAAAGTTACCATTTTGGTTGGAGTAGATGACTTTGCACGGGAAGATTTGATGAAGAGGATTAGCTTGAAGTTGCACGAGGCTTCTGTTAGGGATCTATTACTTCCAGCACGCCCTCCTCAGACCACTTTATATGACATTGAAATGGTGCGATGCATTTTGGAACAATATATGATGCAAGAAAAATATAATCGCGCCTCAGATGACAAAAGCGAGAGGGGAATCGATGATTTTGTTTTAGGGCATGGATCATTGTTGGCCATTGGAAAATTAATCGATGGGTATCTTACACAGATTGCACATGACCCTAATCTTACCCTCTCAAGTTTCATTGACGTGTCTCAGTTAATTCCAGAGTCTGCAAGGCCAATTCATGATGGTCTGTACAAGGCCATTGACACCTACTTGAAGGAGCATCCTAGCATGACAAAAGCTGAACGGAAAAAGATATGTGCAATGATGGATGTCAAAAAACTAACGACAGAAGCCTCAATGCATGCCGCACAGAATGAACGGCTCCCACTGCGAGTTGTGGTACAAGTTCTCTTCTTTGAACAGATTAGAGCAAATGCTGGGGTTCAGGCCCATCATAACAATCACCATGGCATGTCAAACTCAACAACGAACACTGACGAAGAGTGGGAAAAGAGTGTATTGCAAACTTGCAAGTCAACGAAGAAACATATGGGAGAAACAAAGATTAAAGATGAAGAGCCGGGGAAAAATGGGAAACTAGCCAAGAAGAACAGTAAGAACAGCAGAAGTGGTGTACAGTTGCTGCCATCTCGCTCGAGAAGAATATTTGATAAGTTGTGGGTTGTAGGCAAAGGGCATGGAGAGAGCAAGAGCTCAGAGACGTCAGGAAGTTCACAGAGTCCAACCTCTTTTGCTCCCGGGGATACCAAGTCTTCTGGTTCGTCTTCCAGACATAGGAGGCACTCCATATCG
>gnl_Elagu_v2.0_p5_sc00019.V1.gene307
ATGAAAAGGAGAGACCTTACGATCCAATATCCCGTCAAGAAGGTAGAATTGGTGCTTTTGAAATTTCAGATCCGGCTAGGATTGGCTGTCGATACACTGGATAGCGAGGTCTCTGCCACTTGGGAATCTCTTCGCTACTTCTTCCTCTTGAATATTCGTGCTGCAGGAAATCCTCGGAGTCACAATGCTTTTCCTCTTCTATCCAAGAGCAACCGGTTACAAGGATTGATACTCAAGGCCAGTGAGGACAGTACCGATGAAGTCTTCATCCATGATTTTCCTGGTGGACCAAAAGCCTTTGAGATATGTGCTAAATTCTGCTACGGCATGACTGTGATTCTCAATGCCTACAATGTTGTTGCTGCTAGATGTGCAGCAGAGTACCTAGAGATGACTGAGGATGTTGAAAAAGGTAATTTAATATTTAAAATAGAGGTTTTCTTGAACTCCAGTGTGTTCCGTAGTTGGAAAGATTCCATTATTGTTCTACAAACCACAAAGTCATTGTTACCGTGGTCTGAGGAATTGAAGGTGGTTGGAAGATGCATAGATTCCATTGCTTCCAAAACATCTGTAGACCCTGCTAATGTAAACTGGTCATACACCTATAGCAAGAATTTGGCAGCTTCACATGAGATAGTTGAATCCCAACAAAGGATGCACAATGTTCCCAAGGATTGGTGGATTGAGGATATATGTGAGCTGGATGTTGATCTTTACAAGCAAGTGATGGTTGCTGTGAAGTCTAAAGGGAGGATGTCTTCTAATGTGATCGGAGAGGCCCTCAAGGCTTATGCGGTTAGATGGTTGCCTGATTCTTATGATGCCTTGGTTACTGATGACTACACAAGAAGGAACAGGACTCTGGTAGAAACCATTATTAGGCTGTTGCCATCAGATAAAGGTTCAGGTTGTTCCTGCAGATTCCTTTTAAAATTGCTGAAAGTTGTTATCTTGGTTGGAGCTGGGGATCTGTTGAAAGAAGACTTGATGGATCGTATTAGTCTGCAATTGCACAAAGCTTCTGTAAAAGACCTGCTGATTCCAGCAAAATCATCGGGCGGCACCATGTATGATGTTGATCTGGTGCAAAGCCTAGTCAGTAGATTTATGATGCGGCTTGGGGGCACTCATGATACTGATTTTGTGGAAAAGAGTGAAAATAGGATGCATGAAATTGATTTAGAACACGAATATTTGTTGACTTTGGGAAAAATGATTGATTGTTATCTTGCTGAAATAGCCAGTGATCCAAATTTGCCAATTTCTAGCTTCATTGATCTTTCTATGTCAGCTCCAGAGGCAGCCAGACCAATTCATGATGGGCTGTACACAGCCATTGATATCTATTTAAAGGAGCATCCAAGCCTGACTAAAGCAGAGAAGAAAAGGATCTGTAGGCTGATGGATGTCAAGAAGCTCTCTGTGGATGCTTGCATGCATGCAGCACAAAATGAGCGTTTACCTCTTAGAGTGGTGGTTCAGGTCCTCTTCTTTGCGCAGATGAGGGCAGCTGCCAGGAGCCTGACAGCTCCAACCAATGAAACATTACAAGGCAGGACAATGCCCGGAGCAAATGTGGAAGATGATTGGGAGAGACCAGTGCCGGAGAACCTGAACTCTGTAAAGAAACAGCTGGGGAACTTGAAGATAAAAGATGATGATTGTCGGAGTAATGGTGGAAAGAAGAGTAATGGGGATAACAAGGACAGCGGCGGCGGGTTATTGCTGCCATCTCGGTCAAGGAGGATATTTGATAAGTTCTGGGTAGGGAAAGGGCATGGGGAGAACAAAAGTAGTGATACATCTGGGAGTTCGCAGAGCCCTCCCACTTCTGTGAAACCTGTGGAAGCTAAATCTTCTGGGTTGGGATATGTGAGGGGTAGCCTTCAGGCACCACATCAAAGCCGAGAATGGAGGGCACCCCCCGGATCTCCACGTAGGGACCTCTCCTTTATTAAGGTGTTGTTGCGGTCAATCCTCTCGTCGCCTGGTCGTCGGGAACGAGCGCCTGCAAAAGTAAGTCCACAC
>gnl_Elagu_v2.0_p5_sc00044.V1.gene124
ATGAAGTTTATGAAGCTGGGATCGAAGCCTGACGCATTCCAGTCGGACGGGAGCAACGACAGGTTTGTGGTATCCGAGCTGGCAACAGATGTCATTATACATGTTGGTGAATTGAGATTTTCTTTGCACAAGTTCCCTCTTCTATCCAAGAGCAACCGGTTACAGAGATTGATCCTCAAGGCCAGTGAGGACAGCATTGATGAAGTGTCCATGCATGATTTTCCTGGTGGTCCAAAAGCCTTTGAACTATGTGCTAAATTTTGCTATGGCATGACTGTAATTCTCAATGCCTACAATGTTGTTGCCGCTAGATGTGCAGCAGAGTACCTAGAGATGACTGAAGATGTTGAAAAAGGTAATTTGATATTCAAAATCGAGGTTTTCCTACACTCCGGTGTGTTCTGTAGCTGGAAAGACTCCATCATTGTTCTACAGACCACAAAGTCATTGCTACCCTGGTCTGAGGAACTTAAGGTGGTTGGAAGATGCATAGATTCTATTGCTTCCAAAGCATCTGTTGACCCTGCTAATGTAAACTGGTCCTATACCTATAGCAAGAAATTAGCAGCTTCAGGTGAGATAGTTGAATCCCAACAAACAAAGCATGCTGTTCCCAAGAATTGGTGGATTGAGGATGTATGCGACCTCGATCTTGATCTTTACAAGCGAGCGATGGTTGCTGTGAAGTCTAAAGGGAGAATCTCTTCTGATGTGATAGGAGAAGCCCTCAAGGCTTATGCAGTTAGATGGTTGCCTGATTCTTATGATGCCCTGGTTGCTGATGAATACACAAAAAGGAACAGGAGTCTGGTAGAAACCATCATCTGGCTGTTGCCATCAGATAAAGGTTCAGGTTGTTCCTGTAGGTTCCTTTTAAAATTGTTAAAGGTTGTTATCTTGGTTGGAGCTAGGGATCTATTGAAGGAAGACTTGATGAATCGTATTAGTGTGCAATTGCACAAAGCTTCTGTAAAGGACCTTTTGATTCCGGCAAAATCTTTTGGTGACACTATTTATGATGTTGATTTGGTGCAAAGCTTGGTCAGTAGATTTATGATGCATGTTCGGAGCACTCACAATACTGATTTTGCTGAAAGGAGTGAAAATAGGTTGCATGAAATTGATTTAGAACATGAATCTTTGTTGGCTTTGGGAAAACTGATCGATTGTTATCTTGCTGAAATAGCCAGTGATCCAGATCTGTCAATTTCTAGTTTCATCGATCTTTCTATGTCAGTTCCCGAGGCAGCAAGACCAATCCATGATGGACTCTACACAGCCATCGATATTTATTTGAAGGAGCATCGAAGCCTGACTAAAGCAGAGAAGAAAAGGATTTGCAGTCTGATGGATGTCAAGAAGCTCTCGACAGATGCTTGCATGCATGCAGCACAAAATGAGCGGCTACCTCTTAGAGTGGTGGTGCGGGTCCTCTTCTTTGAACAGATGAGGGCAGCAGCTCATGGCTTAACAGCTTCAACCAATGACACCTTGCATGGCAGGACGAGGTCCAGAGCAAATGTGGAAGAGGAGTGGAAGAGACCAGCGCCAGAGAACCTTACCTCTGCAAAGAAACAGCTAGGGAACTCGAAGGTAAAAGAGGAGTGTTGGAGTAACGAGGGAAAGAATGGTAGGGATAGCAAGGATGGTGGATTGTTGCTGCAGTCTCGATCAAGGAGGATATTTGACAAGTTCTGGGCTGGGAAAGTGCGTGGGGAGAACAAAAGTAGCGAGACATCAGGGAGTTCTCAAAGCCCTCCGACCTCTGCGAAGCCTGGGGAAGCTAAATCATCTGGGACTTCGTCAAGGCAAAGGAGATACTCTGTTTCG
>gnl_Eucgr_v2.0_Eucgr.C01899.1
ATGAAGTTCATGAAGTTGGGATCCAAGCCAGATGCGTTCCTTGCAGATGGAAAATCTATCAGGTATATATCTGCGGAACTGGCGACGGACATTGCCATATGTGTTGGTGAGGTTAAGTTCTACCTTCATAAGTTCCCTCTCTTATCCAAGAGCTATCGCATGCAGAAGTTAGTGCAGAAGGCTCATGAGGAGAATTCTGATGAAATTAATTTGGTCGATTTCCCTGGAGGACCAAAGGCTTTTGAGATTTGTGCAAAATTCTGTTATGGGATGACAGTTACTCTTAATGCTTACGACGTTGTGGCTGCTCGTTGTGCAGCCGAATACCTTGAGATGACTGAGGATGTTGATAGGGGTAACTTGATTTTCAAAATCGAGGTATTTCTCAATTCCAGTATCTTTCGGAGCTGGAAGGATTCCATCATTGTTCTTCAAACTACAAGGTCTCTACTTCCATGGTCCAATGACCTCAAGATAGTTGGGAGATGTATAGATTCTATTGCCTCAAAGACTTCTATCGATCCTACAAGTGTCCATTGGTCATACACACACAATCGCAAATTAGCTTCGGCAGATAGAATTGTTGAGGAGGGGATAAAATTTCGGGAGAGAATGGAATCTGTACCCAAAGATTGGTGGATTGAAGATCTATGTGAGCTGGATATTGATCTGTTCAAGCGAGTGATCGTGACAGTGAAGTCAAAAGGACGGATGGATGCGAGTGTGATTGGAGAGGCTCTCAGAACTTATGCTGTCAGATGGTTGCCGGATTCTGTTGATGCTTTGGTTTCAGATGCCAACCAATTCAGAAACAAATCTCTTCTTGAAACTATCATTGCTTTGTTGCCATCTGAAGTTAATTCCGGTTCTTGTAGTTTTTTGCTAAAACTACTAAAAATGGCTACCTTGGTGGCAACAGATGGTTTGGTAAGGGAACAATTGGTGAAAAGAGTTAGTCTGATGTTGCATGAGGCATCAGTGATGGATTTGTTAATTCCTTGTCGGGCTCCACATAGCACAAAATATGATGTAGAATTGGTGAAGTGCCTTCTGAAGCAATATCTATCACATGGGAATTATGGCAGGGACTATGGCATCAAGAATAACGAAGTTGGAAATGGCATGATCCTTTTGGAGCATGATTCTTTGATAAATGTTGGTAAACTGGTAGATGGGTATCTCATGGAAATAGCACATGATCCGAATCTGCCACTATCAAGTTTCATCGAGTTATCACAGTCAATTCCTGATTCAGCGAGACCGATTCATGATACCTTGTACAGATCAATTGACATATATCTGAAGGAACATCCGAGCTTGACAAAATCTGAAAGAAAAAGGATATGTGGGTTGATGGACGTCAAGAAACTGACCATGGAGGCATCCATCCACGCTGCGCAGAATGAGCGTCTCCCACTTCGGGTTGTTGTCCAAGTTCTTTATTTCGAGCAGGTCAGAGGGGCTCAAGGCCTCAACAGCACTCAGCGAGACACTTCGTGCTCCACGACGAACACCGATGAGGAATCAGAGAAGATGACCACGGAAAGTTGCAGGAAGCTCGAGAAACAGATGAGCCACATGAAGATTGATAACGGCGAAGCGAAGAAGAACCGGAAGCTGGCCAAGAAATCTAGCAGGAACAGCCAAAGCGGGGCCCAGTTGCTTCCCTCGAGATCGAGGAGGATATTCGATAAACTGTGGCCCATCGGCAAGGGGCACGGGGAGCACAAGAGCTCGGAGACATCCGGGAGTTCTCAGAGCCCGACGTCTGTGGTTCCTGCAGATACCAAGTCTTCCGCATCGTCCATGAGACGCAGGCGGCACTCTATATCC
>gnl_Manes_v6.1_Manes.16G129800.1
ATGAAGTTTATGAAGCTGGGTTCGAAGCCTGATGCACTTCAAGCTGAAGGCAAATCCATCAGGTATGTGTCATCTGAGCTGGCTACAGATGTCACCATAAATGTTGGCGAGGTCAAGTTTTATCTACACAAGTTTCCTCTCTTGTCGAAAAGCAATCACTTGCAAAAACTAGCGTTGAAAGCCAGTGAGGAGAATGCTGATGAAATTAATATGCTTGATTTTCCTGGTGGGCCGAAGGCCTTTGAAACTTGTGCTAAATTCTGCTATGGTATGACCGTTACTCTCAATGCTTACAATGTAGTAGCTGCTCGTTGTGCAGCTGAGTACCTTGAGATGACCGAGGATATGGATCGAGGGAACCTTATTTTCAAAATTGAGGTATTTCTGAACTCCAGTATCTTCCGAAGCTGGAAGGATTCCATTATTGCTCTTCAAACCACCAAATCCGTTCTGCCTTGGTCTGAAAATCTGAAGATTGTGGGAAGGTGCATAGATTCTATTGCATCTAAAACCTCTGTGGATCCAGCAAACATTACTTGGTCATACACATACAATAGAAAGTTGTCAGTGCCTGATAAAATAGTTGAAGATGGTATGCAGTTTCAAGAGAAAAATGAATCTGTTCCAAGGGATTGGTGGGTTGAAGATATATGTGAACTGAATATTGATCTTTACAAGCGAGTCATTGTTGCTGTTAAATCAAAGGGAAGAATGGACAGTAAAGTTATTGGGGAGGCACTGAAAACTTATGCTGTCAGATGGTTGCCAGATACATTTGAAGATTTTGTTTCTGACAGTCGTGCTTGGAAGTACAAATATGTGGTGGAAACACTGGTTTCTTTATTGCCTTCGGACAAGGGTGTAGGTTGCTCATGTAGTTTTTTGCTGAAATTGTTGAAAATTGCCATGCTTGTTGGAGTGGGTGATTTGCCTAGGGAAGATTTGGTAGAGAGAATCAGTTTAAAGTTGCATGAGGCCTCTGTTAAGGACTTGTTGATCTCAGCACAGTCCCCTCAAACCACATTATATAATGTGGAATTGGTACAATGCCTTGTGACTCGTTATATGACTAATGAAAAGCATAGCGAGTATTTAAGTGTTGAGAAGAATGATGAGACTGATGACTTTGTTTTACGCCATGGGCATGGATACATGTTGAGTGTTGGAAAAATAATTGATGGATATCTTTCAGAAATTGCACGTGACCCAAATCTCACACTGACCAGTTTTATCGACTTGTCACAAACTATTCCAGAGACTGCTAGACCAACCCATGATGCACTGTACGAAGCCATTGACACCTATCTGAAGGAGCATCCCAGTTTGACAAAGGCTGAGAGAAAGAAGATATGTTCACTGATGGACGTCAAGAAACTGACAAAAGATGCATCCATGCATGCTGCACAGAATGAGCGGCTCCCACTTCGTGTTGTGGTCCAAGTTTTATTTTTCGAGCAGGTCAGGGCTAGTGCTGGTGTTCAAGCTCTTCGCAACAATACCAATGATGTTCCATATTCAATGACAAACACTGACGAAGAATGTGAGAAGACAGCAGTAGATGATAACAAATCTGTCGAGCGACAGACGAGTCAACTGAAAATACAAGATGAATTCCTGGAAAACGAAAAAATAATGAAGAAAAACAGCAAGAACAGCAAAAGTGGCATGCAGTTGCTGCCATCTCGATCAAGGAGAATATTTGACAAATTATGGGTCATCGGGAAAGGACATGGAGAGAACAAAAGCTCAGAGACATCAGGGAGTTCACAGAGCCCAACATCAATGGTTCCAGGGGACACCAAGTCCTCAGGTTCATCTTCAAGACACAGGAGACACTCTATCTCC
>gnl_Manes_v6.1_Manes.03G008600.1
ATGAAGTTTATGAAGTTGGGTTCGAAGCCTGATGCGTTTCAAGCTGAAGGCAAATCCGTCAGGTATGTGTCATCTGAGCTGGCTACAGATGTCACCATAAATGTTGCTCAAGTTAAGTTTTACCTCCACAAGTTTCCCCTCTTGTCAAAAAGTAATCGCTTGCAGAAGCTGGTGTTGAAAGCCACTCAGGAGAATTCTGACGAAATTGATTTGCTTGATTTTCCTGGTGGGCCATGGGCCTTTGAAATTTGTGCTAAATTTTGCTATGGAATGACTGTTACTCTCAATGCTTACAATGTAGCAGCTGCTCGTTGTGCAGCTGAGTACCTTGAGATGGCTGAGGATATTGATCGAGGGAACCTTATTTTCAAAATTGAGGTATTTCTGAACTCCAGTATCTTCCGAAGCTGGAAGGATTCCATTGTTGTTCTTCAAACCACTGAATCTCTTCTGCCTTGGTCTGAAGATCTGAAGATTGTTGGAAGGTGCATAGATTCTATTGCATCTAAAACCTCTGCGGATCCAGCAAACATTACTTGGTCATACACATACAATAGGAAGTTATCAGTACCTGATAAAATAGTTGAAGATGGTGCAAAGTTACGAGATAAAATTGAATCCATCCCTAGGGATTGGTGGGTGGAAGATATTTGTGCTCTGGAAATGGATGTCTACAAGCAAGTCATTCTCGCTATTAAATCAAAGGGAAGAGTGGACAGTACTATTATCGGGGAGGCATTGAAACATTATGCGGTCAGATGGTTGCCAGATTCATTAGATGAGTTAGTTTCTGATGGTTGTACTAGGAGCTATAAATATCTGGTGGAAACACTGGTTTGTTTATTGCCTTTAGACAAGGGTGTTGGTTGTCCATGTAGTTTCTTGCTGAAATTGTTGAAAATTGCTCTATTTGTTGGAGTGGATGATTCATCTAGGGAAGATTTGGTGAATAGAATCAGTTTAAAGTTGTATGAGGCTTCTGTTAAGGATTTGCTGATCCCAGCACAGTCCCCTCAAACCACATTATATGATGTGGAATTAGTACAATGTCTTGTGAATCGGTATGTAAGTTATAGTCGGGATTTGAGTGTTGAGAAGAATGATGAGACCAATGATTTTGTTTTGCTGCATAGGCATAGATACATGTTGAGTGTCGGGAAAACAATTGACGAATATCTCTCAGAAATTGCACACGACCCAAATCTCACCCTTGCCAGTTTTGTTGACTTGTCGCAATCTATTCCTGAATCTGCAAGACCAACTCATGATGGACTGTACAAAGCCGTTGACACCTATCTCAAGAAGCACCCCAGTTTGACTAAGGCTGAAAGAAAGAAGATATGTGCTCTGATGGATGTGAAGAAAATGACAACAAATGCATCCATGCATGCTGCACAGAATGATTTGCTCCCTCTTCGTGTTGTGGTCCAAGTTTTATTTTTTGAGCAGGTTAGAGCCTGTTCTGGTGTTCAAGCTCTTAACAGCAATGCCTGTAATGCTTCAAACTCAATGACAAACTCAGATGAAGAATGGGAGAAGACAGCATCAGATGATAACAATGTCAAGAAACAGATGAGTCAACTGAAAGTGAAGGAGGAAGAATTCCAGAAAAATGGAAAATTGATGAAGAAAAACAGCAAGAACAACAAAAGTGGCATTCAGTTGCTGCCTTCACGGTCAAGGAGAATATTTGACAGGCTATGGGTAATGGGGAAAGGGCATGGAGAGAACAGAAGCTCAGATACATCTGGGAGCTCACAGAGCCCAACTTCAATGGTTCCAGGGGACGCCAAATCCTCTGGTTCATCTTCAAGACAGAGGAGACATTCCATCTCC
>gnl_Medtr_Mt4.0v1_Medtr1g014070.1
ATGAAGTTTATGAAGTTGGGTTCAAAGCCTGATGCACTTCAATCTGATGGCAAGTTTGTCAGGTACATATCATCTGAATTAGCTACAGATATTATCATAGCTATTGGTGAAGTAAAGTTCGACCTTCACAAGTTCCCTCTACTGTCAAAGAGCAACTGCTTACAGAAGTTGGTGTCGAAGGCTAACGAAGATAATTCAGATGAAATTTACTTGGACGATTTCCCTGGTGGTCCCAAGGCCTTTGAAATATGTGCAAAGTTCTGCTATGGAATGACTGTGACTCTAAATGCTTACAATGTTGTGGCTGCTCGATGTGCAGCGGAGTACCTTGAGATGACAGAGGATATTGATAAAGGAAATTTGATTTTTAAAATTGACGTGTTCCTTACATCAAGCATCTTTCGTAGCTGGAAGGATTCTATAATTGTTCTTCAAACTGCTAAATCTCTTCTCCCTTGGTCTGAGGATCTGAAGATAATTGGGAGATGCATAGATTCCATAGCATCAAAAACTTCTGTTGATCCGGCAGACATCACTTGGTCTTACACTTACAACCGGAAATTAACACAGGTCGATAAAATCGTTGAGGACAAGATAACATTGAAAGAGAAAATTGAGTCTGTTCCGAAGGATTGGTGGGTTGAGGATATATGTGAGCTGGACATTGATCTTTATAAACGTGTAATGATTGCTGTGAAATCAAAGGGAAGAATGGACGGTGTTGTGATTGGCGAGGCGCTGAAAACCTATGCTGTTAGATGGTTGCCTGATTCTGTTGATGCATTGGTTTCCGATGCTCATGCATGGAGGAACAAATCTCTGGTAGAAACAATTGTGTGTTTATTGCCGTGCGATAACGGTGTCGGTTGTTCCTGTAGTTTCTTGCTGAAATTATTTAAAGTGGCCATACTTGTTGAAGCCGATGAATCATCCAGAGAAGAATTGATGAACAGCATCAGCTTAAAATTGCATGAAGCTTCTGTCAAGGATTTACTGATTCCAGCAAGGTCTCCTGGGATTACTACTTATGATGTTGATTTGGTGCAAGATCTTTTGAATCGATACATGAATAATGAAAAGAGAAAGCGTGATATCGAGGTTACGGACATGAAAGATAAAGTATTTGGTGAATCTATTTTAGGGAATAGGGCGATATTGAATCTCGGCAAGTTGGTTGATAGTTATCTTGGAGAAATTGCACATGATCCTAATCTTAGCCTCTCTAGTTTTGTTGATTTGTCACAGTCAATTCCAGATTTTGCTAGACCAAATCATGACGGTTTTTACAGAGCTATCGATATCTACTTGAAGGAGCACCCAAGTTTGACTAAATCTGAAAAGAAGAATATATGTGGACTGATGAATGTCAAGAAATTGACTGCTGATGCATCGGCACATGCTGCACAGAACGAACGTCTTCCACTTCGAGTTGTAGTGCAGGTCCTATATTTTGAACAAGTTAGAGCTGCAGCCAGTGCCCGAGCATTTGCTAACAGTCCACGTGATCCTTCACATGCCCTGATAAACGGAGACGAGGAATGTGAGAAAACACTGGGAGTGAGCTGCCATTCCCTCAACAGACAAACAAGTCGTTTGAAGATTAAGGATGATGAGTTTCGTAAGAGCGTGAGATTGGATAAGAAGAGTAGCAAAAATAGCAGAAGTGGCATGCAGTTGTTGCCGTCTCGGTCGAGGAGAATATTTGACAAGTTATGGAATGTTGGTAGTAAAGGACATGGAGAGAATAGGAGTTCAGAGACTTCAGGGAGTTCTAATAGTCCAACTTCTGTAGTCCTTGGAGATACAAAATCTTCTGGTTCATCCTTAAGACACAAAAGACATTCTATCTCT
>gnl_Mimgu_v2.0_Migut.A00352.1
ATGAAGTTCATGAAGTTGGGCTCAAAGCCTGATGCTTTTCAAACTGATGGCAACTCTGTGAGGTACATATCCTCTGAATTGGCAACCGATGTTATCGTAAATGTTGGCGATGTGAAGTTTCATCTCCATAAGTTTCCACTCTTGTCCAAGAGCAACAAACTACAAAAAATCGTATCAAAATCCAACGGCGAAACCCCCGAAGAGCTCTCATTGGCCGATTTCCCAGGTGGGCCCAAAGCATTCGAAATATGTGCGAAATTCTGTTACGGCATAACAGTAACTCTCAATCCATACAACGTAGTCGCTGCACGCTGCGCCGCAGAGTATCTCGAAATGACCGAAGAAATCGAGAGAGGAAACCTCGTTCTAAAAATCGAGATATTCCTCAACTCAAGCATCTTACGAAACTGGAAAGATTCCATCATCGTACTGCAAACCGCAAAATCCCTTCTTCCGTGGTCAGAAAATCTCAAGATCGTCGGCCGATGCATCGATTCCATCGCATCGAAAACCTCGGTGGACCCCACTTTGATCACGTGGTCCTACACTTACAACAGAAAGCTGGCATCGTTGGACAAGAATATTCTTCCGAACGGTGTAAAATGTCCTAAAGATTGGTGGGTCGAAGACATATGCGAGCTGGATATCGATCTGTACAAGAGAGTTATGGTGGCGATAAAATCGAAAGGCCGAATGGATGGTGCTGTAATTGGCGAGGCGCTAAAAACTTACGCAGTAAGATGGCTGCCCGATTCTGTGGTCGCGTTGTTGTCTGAAGTTCATGTATTAAGGAACAAGTGTTTGGTGGAGACTATAATTTGTTTATTGCCTTCAGACAAGGGTATAAGCTGCGCGTGTAGTTTCTTGCTAAAGCTGCTTAAAGTTGCAATTTTTATCGGAGCCGACGATTCTTCGAGGGAAGATTTGATCCGGAGTATCGGTTTGAAACTTGACGAAGCTTCTGTTGATGATCTTTTGATTCCAGCTAGGCCTCCCCAGGTGGGTATTTACGATATTGACCTTGTGCAGCTACTCCTGGATCGGTTTGTGGAGAATGAAAAGAGTGGCGTGGATTTGAAAATTTCGGACAAGAATTGTAAGAATGATGGCGACTTTGTTTTAGGAAGTGGGCCGTGGATGAAAGTAGGGAAAGTTATCGATGGGTATCTTGCAGCTATTGCGAATGATCCGAATTTATCGAGCTCGAGTTTTATTAAATTGTCACAGTCGATTCCCGATTCTGCTAGGCCTATTCATGATGGATTGTACACTGCCATTGACGTTTATTTGAAGGAGCATAAAAGTATAACGAAATCGGAGAAGAAAAGCCTGTGCGGGCTGATCGACGTGAAGAAACTGACAACAGATGCATGCATGCATGCAGCACAAAACGAGCATCTACCACTTCGTATGGTGGTTCAAGTTCTATTCTTCGAGCAGGTAAAAGCAGCAGCAGCTGGGACTCATCAAACCCTAAAAAACGATAATGACGTGGCGGTCCCTTCTAGAAACAGCGAGGCAAACTGGGGGAAAACGGTTCCAGAGAATCGTAAATCATTGAGGAAACAAATGGATGAAATGAAGATAAAAGAAGATGAAAAAATCGGAAAGCTTTCGAAGAGAGGTCATAAAAACAGAGGATCCGGGCCCCAGTTGTTGCCTTCTCGTTCTAGGAGAATTTTCGACAAGTTGTGGATTGTGGGAAAAGGGTTTGGAATAAACGGAGAGAACAAAAGCTCGGAAACTTCCGGAAGCTCGCAGAGCCCTTCTTCGATGTTCCGAGGGGAGATAAAGTCGTCAGGTTCATCTTCTAGAAACAGGAGGCACTCGATTTCG
>gnl_Musac_v1_GSMUA_Achr3T04740_001
ATGAAGTTTATGAAGCTGGGTTCCAAGCCGGATGCTTTCCAGTCGGACGGCGGCAACATCAGGTTTGTGGTGTCTGAGCTACCAACAGATGTAATTGTACGTGTTGGCGAAGTGAGATTTTTCTTGCACAAGTTTCCTCTTTTATCCAAGAGCAACCGATTACAAGGGTTGGTACTCAAGGCTGGTGAAGGCGGCACAGATGAAATCTACTTGCATGATTTTCCTGGTGGACCAAAAACCTTTGAGATTTGTTCTAAATTTTGCTATGGCATGACCGTGACGCTCAATGCCTACAATGTTGTCGCGTCTAGGTGTGCCGCAGAATACCTCGAGATGACTGAGGATGTTGAGAAGGGGAATCTGATATACAAAATTGAGGTTTTTCTGAACTCAAGCGTGTTACGAAGTTGGAAAGATTCTATTATTGTTCTACAGACCACAAAGTCTATGCTACCGTGGTCCGAGGAACTTAAGGTGGTTGGAAGATGCATAGACTGCATCACTTCCAAAACATCTGTAGAACCGGCTGCTGTCACTTGGTCATATACCTATGACAGGAAATTGACAGCCTCAGATGATATAACTGAAACCCAAAAAAGAATGCATCAAGTTCCTAATGATTGGTGGATCGAAGATATATGTGAGCTGGATGTTGATCTTTACAAGCGAGTGATGGTCGCCCTGAAATCAAAAGGGAGGATGTCTTCAGACATGATCGGAGAGGCCCTCAAGGCCTATACGGTTAGATGGTTGCCAGATTCTTATGATGCACTGGTTGCTGATGATTACATGAAAAGGAACAGGATTCTGGTAGAAACCATTATCTATCTACTGCCTTCGGATAAGTACTCAGGGTGTTCATGCAGGTTTCTCCTGAAATTGTTGAAAGTTGTTATCTTGGTCGGAGCTAGAGATCCATCAAAGGAAGAACTTATAGATCGGATTAGTATGCAGCTGCACAAAGCATCTGTTAAGGACCTACTGATTCCAGCAAAATCAAGTGGTGATACAATATATGATGTACATCTGGTGCAAATCCTTGTTGGCAAATTCATGATGCAAGTTGGTAGCACTCATGACATGAACATTGCTGATGAGAGTGAAAACATATCTTTGCTGGCTTTAGGAAGATTGATCGATGGTTATCTTGCTGAAATTGCCTGCGATTCAAACTTGTCGATTTCTAGCTTTGTCGATCTTGCTGAGTCCATTCCCGATGCAGCAAGACCTGATCATGATGGATTATACACAGCCATCGACATCTATTTAACGTACACTCGAGTTCCTGACAGGAGCTTTGCACATAAAACTTGTCATTATTATTGGATTCTTCTAAAAAGCATTTACCTGTATGAACATCGAAACATGACAAAAGCAGACAAAAAGAGGATCTGTGGCCTGATGGATGTCAAGAAGCTCTCAACAGAAGCTAGCATTCATGCAGCACAGAACGAGCGTCTGCCACTCCGTGTGGTCGTCCAAGTCCTTTTCTTCGAGCAGTTAAAGGCGGCAGGGGGGAGCTCGAAGATAAAGGCTGATGAGTGCCAGGACGGTGACGACAAGAAGAGTGTCAAGGACAAAGGTAGTAGCTTACTACTCCTGCCATCTAGATCAAGGAGGATTTTTGACAAGCTGTGGGTTGGGAAGGGACAGGGTGAGACAATTAAAAGCTCTGAAACATCTGGGAGTTCACAAAGCCCTCCTATCTCTGTGAAACCTGGAGAAGCCAAATCTTCTGGCTCTTCAAGGCACATGAGAAACTCTATTTCA
>gnl_Nelnu_v1.0_NNU_013067-RA
ATGAAGTTTATGAAGTTGGGATCGAAGCCGGATGTGTTTAAAGCTGATGGAAATTGTATCAGATATGTTGAATCTGAGCTGGCAACAGACATTGTTTTAAATGTTGGGGAGGTAAAGTTTTTCCTGCATAAGTTTCCTCTCTTGTCCAAGAGCCATCGCTTGCAAAAGCTGGTACAGAAAGCTAATGAGAACAGCGAGGAAGTCCATATTGCCAATTTTCCAGGAGGGCCAAAAGCCTTTGAGATCTGTGCTAAATTCTGCTATGGAATGATAGTTACTCTCAATGCTTATAATGTTGTTGCTGCTCGATGTGCAGCTGAGTACCTTGAGATGACTGAGGATGTTGATCGTGGGAATTTAATTTTTAAAATTGAGGTTTTTCTAAACTCAAGTATTTTCCGCAGTTGGAAAGATTCAATTATTGTCCTCCAGACCACCAAGTCTCTTTTACCATGGGCTGAAGAGCTGAAGGTGGTAGGTAGATGCATAGATTCCATTGCTTCTAAAACCTCTGTGGATCCAACAAATGTCAACTGGTCATATACCTACAACAGAAAATTAGCAGTTGGAGAGATTATTGAACACGACACCAAAGTCCAACAGAAAATGCAATCCGTTCCCATTGACTGGTGGGTTGAAGATATATGTGAGCTGGATATTGGCCTCTACAAGCGAGTAATGGTTGCAATAAAATCGAAGGGGAGAATGTCTGGAGATGTGATAGGGGAGGCTCTCAAAGTTTATGCTATCAGATGGTTGCCAGATTCCATTGATGCCCTGGTTTCTGATGATCGTACTTGGAAGTATAGAGCTTTAGTGGAAACAATTGTTTGGTTGTTGCCATCAGATGGGGGTGTTGGNTGTTTTTGTAGTTTTCTGTTAAAATTGTTGAAAGTTGCCATTTTGGTTGGAGCTGGTGATGCAGCCAGGGAAGAACTCGTAAAAAGAATCAGTTTACAGTTGGACGGAGCTTCTGTAAGTGATTTACTGATTCCAGCACGAGCACCTGAGAGTACAGTTTATGATGTTGAGTTGGTACAGAACATCATCAATCGGTTTATGATGCATGAAGATGCAGATGATTTTGATTTAGGGCAGGATTCATGGCTTAAAGTTGGCAAACTTATTGATGGGTATCTTGTTGAAATTGCCTCTGATGCAAATCTTTCACTCTCCAGCTTCATTAATCTGGCACAATCGATTCCCGAGACAGCTCGACCAATCCATGATGGGTTGTACAAAGCAATTGATACCTACCTGAAGGAACACCCAAATTTGACGAAAATTGAGAGAAGAAGAATATGTGGGCTTATGGATGTAAAGAATCTGACAACAGATGCATGCATGCATGCAGCACAGAATGAGCGTCTTCCCCTCCGTGTAGTAGTCCAGGTCCTGTTCTTTGAGCAGGTCAAGACTGCAGCTGGGGGCTTCAATGTGCCACAAAATGTTTCTTGTGACAATTCTCGATCCACGACCAACACAGAAGATTGGAATAGGACAGACCTAGAGGACTACAACTCACTCAAGCAACAGATTAGCCACATGAAGATTCATGGAAAGGAATGTGAGAGAAATGGAGAGAAGAAAAAAAAGAAGAGCAGCAAAAACAGAGGGAGTGGTGTGTTGCTACTGCCATCTCGATCGAAGAGGATCTTTGACAAGTTGTGGGTTGGAGGTAAAGGACACAGTGAGAACAGGAGCTCCGACACATCTGGTAGTTCTCAGAGCCCCACTTCAGTGAATCCTGGGGAGACCAAGTCATCTGGTTCATCTTCAAGACAGAGGAGGCATTCCATCTCT
>gnl_Nelnu_v1.0_NNU_019415-RA
ATGAAGTTTATGAAGTTGGGATCGAAGCCGGATGCATTTCAGGCGGATGGCAATTGTATCAGATATGTAGCATCTGAGCTGACAACCGACATTGTTATAAATGTTGGGGATATAAAGTTTTATCTCCATAAGTTTCCTCTATTGTCCAAGAGCAATCGCTTGCAAAAGCTGGTACTGAAAGCCAACGAGGAGAACACTGATGAAGTTCACATTGTTGATTTTCCAGGCGGACCAAAAGCCTTTGAGATTTGTGCTAAATTCTGCTATGGAATGATAGTAACCCTCAATGCTTACAATGTTGTTGCTGCTCGATGTGCAGCGGAGTATCTTGAGATGACAGAGGATGCTGATCGTGGGAATTTAATTTTTAAAATTGAAGTTTTTCTAAATTCCAGTGTCTTCCGCAGTTGGAAAGATTCTATTATTGTCCTCCAGACAACAAAGTCTCTTCTACCATGGGCCGAAGAGCTGAAAGTTGTAGGTAGATGTATTGATTCCATTGCTTCCAAGACATCTGTAGACCCATCCAGTGTCAACTGGTCATATACCTATAACCGAAAATTAGCAGTGGGAGAGATTACTGAGCATGGGACCAGATTACAGCAGAGAATACAATCTGTTCCCAAAGACTGGTGGATTGAAGATATATGTGAGCTAGATATTGATCTGTACAAGCGGGTGATGGTTGCTATAAAATCAAAGGGAAGAATGTCTGGAGATGTGATAGGGGAGGCTCTCAAGGTTTATGCCATCAGATGGTTGCCTGATTCCATTGATGCCCTGGTTTCTGATGACTATACCCGAAGGTATAGGTCTTTAGTGGAAACAATCATTTGGTTGCTGCCTTCTGATAAGGGTGTTGGCTGTTTGTGTAGTTTTCTGCTAAAACTGTTGAAAGTTGCCATCTTGGTTGGAGCTGGTGATGCAGCAAGGGAAGAGCTTGTAAAGAGGATCAGTTTACATTTGGATGAAGCATCAGTAGGTGATTTGATGATTCCTGCCCGTTCTCCTGACACTACTGTCTATGATGTTGAGCTGGTGCAAAACATTGTGAATCGGTTTTTGATGCAAAATCAATGTACTCGGGATTTGGGTTACATTGAGAAAAATGAGAAAGGTGAAGATTTTGTTTTAGGACGAGGTTCCTGGCTGAAAGTTGGCAAACTGATTGATGGGTATCTTGCTGAGATTGCTTCTGATCCAAACCTTTCACTCTCTAGCTTCACTAGTCTGGCAAAATCAATTCCTGATTCAGCTAGACCAATTCATGATGGGTTATACAAGGCAGTTGACCTCTACCTGAAGGAAAATGGGGAGAAGAAAAGCAAGAAGGGTAGCAAAAATAGAGGTGGTGCATTGTTGCCATCTCGATCAAGGAGGATCTTCGATAAGTTGTGGGTTGGCGGTAGAGGACATCATGAGAACAGAAGCTCTGATACATCTGGGAGTTCTCAGAGCCCAACATCAGTGAATCCTGGGGAGACCAAGTCATCCGTGTCCTCCTCAAGACAAAGGCATTCCATTTCT
>gnl_Orysa_v7.0_LOC_Os09g25330.1
ATGAAGTTCATGAAGCTGGGCTCCAAGCCCGACGCCTTCCAGTCCGACGGCGCCGACGTCAGATATGTGATCTCAGACCTCGCAACAGATGTCATTGTGCATGTCAGCGAAGTCAAATTTTACTTACATAAGTTTCCCCTTCTGTCCAAGAGCAGCAAGCTTCAGAGGTTAGTTATTAAGGCCACCGAGGAGGGGACTGATGAGGTCCACATAGATGGCTTTCCTGGAGGAGTGACAGCGTTCGAAATATGCGCTAAGTTCTGCTATGGGATGGTTGTTACCCTCAGTCCTCACAATGTTGTTGCAGCAAGATGTGCAGCAGAGTACCTTGAAATGACTGAAGATGTGGACAAGGGAAACTTGATATTCAAAATCGATGTCTTCATAAATTCTAGCATCCTCCGTAGCTGGAAAGACTCTATCATTGTTCTCCAGAGCACAAAAGCACTATTACCTTGGTCCGAAGAGCTGAAGGTCATCGGCAGATGTATAGATGCTATTGCTTCAAAGACATCTGTGGATCCAGCTAATGTAACCTGGTCATACAGTCACAGCAGGAAAGGAATGAGCTGTACTGAAATAGTTGAATCAACAGGAAGAACATCAATAGCTCCTAAAGACTGGTGGGTTGAGGACTTATGCGAGCTCGATGTTGACCTCTACAAGAGAGTGATGGTTGCTGTCAAATCCAAGGGGAGAATGTCACCTGAATTGATAGGGGAAGCCCTTAAAGCATATGCTGTCAGATGGCTGCCAGATTCTTATGATGCTTTGGTCGCGGAGGATTACATGAGAAGGAACCAATGTTTGGTCGAGACTATAATATGGTTATTGCCGTCAGATAAGACATCAGGTTGTTCTTGCAGGTTTCTCTTGAAACTGTTGAAAGTTGCTATATTGGTTGGAGCTGGGCAACATGTGAAGGAAGAACTTATGAGAAGGATTAGTTTCCAGTTGCACAAAGCTTCGGTTAAGGATCTCTTACTACCTGCTGCTTCACCCAGTGATGGCGCACACGATGTTAAGTTAGTCCATAATCTTGTGCAGAGATTTGTTGCAAGAACAGCGATGTCCCACAATGGTGGTTTTGTTGAGAAATCTGATGACAAAATGATTGAGCTTAACTTTGAACAAGAATCCACTTTGGCTTTAGGAGAGCTGGTTGATGGCTATCTATCTGAAGTAGCTTCAGATCCAGACCTTTCATTGTCTACATTTGTTGAACTAGCAACAGCGGTTCCAGAAGCAGCTAGGCCTGTTCATGACAGCTTGTACTCAGCTGTTGATGCATATCTCAAGGAGCATCCAAACATAAGTAAAGCCGACAAGAAGAAGATCTGCGGTCTGATAGATGTCAAGAAGCTTTCAACAGATGCAAGCATGCACGCCACGCAAAACGACCGCCTACCGCTCCGGTTGGTGGTGCAGGTCCTCTTCTTCCAACAGCTGAGGGCGGGTTCCAGCAATGCGCTTGCTCTAACGGATGGTGGAGGACACACGTGCGCAAAGCCTATTATGAAGGATCAGAGTGACATTTGCGAAAGACGGATACCAAGGCATCCAAACTCGCTGAACAAGCAAGCGACCAGCCTAAGCGCGAGAGAGGTCGAGCACCGGAAGAGCGAGCACAGGGGAGGAGGCAGGAACAGCTTCAAGGACCAGCTTGGCGGCTTCCTTCTGCAGTCAAGGTCCAGGAGGATCTTTGACAAGATATGGAGCAGCAAGGGGCAGGGAGAGAATGGCAAAGGTTCAGAGACGTCAGGTAGCTCACAGAGCCCGCCATTGTCGGCTAAGCCTGCAGATGTGAAGCCCTCTCCCCTCCCACCTCTTAGGAACAGGAGATATTCTGTTTCA
>gnl_Orysa_v7.0_LOC_Os06g08550.1
ATGAAGTTCATGAAGCTTGGGTCCAAGCCGGACGCCTTCCAGACCGACGGCGGCGGCGACTCCAGATATGTGTTGTCTGAACTTCCATCAGACATTGTCATCCATGTGGAGGAGGCAAGGTTCTACCTGCACAAGTTCCCCTTACTATCCAAGAGTAGCCTTCTACAGAGGCTGATCATTGAGGCCAGCCAGAATGGCACTGATGAAGTTTACATCCATGACATCCCTGGTGGAGTGAAAATATTTGAGATCTGTGCAAAGTTCTGCTATGGCATGGTTGTGACCCTCAACGCGTACAATGTCGTCGCCGCAAGATGTGCAGCCGAGTTACTTGGGATGACTGAAGATGTTGACAAGAGCAACCTGGTGTTCAAGATCGAGGTGTTCCTCAACTCCGGCATCTTCAGAAGCTGGAAAGACTCGATCATAGCGCTGCAAACCACTGATGCATTGCTACCATGGTCAGAGCAGCTGAAGCTGGCTGCAAGATGCATTGACTCCATTGCTTCCAAGGCTACCTCCAACCCCTGCAATGTGGTGTGGTCATACACATACAACCGGAAATCGGCGTCGTCCGATGAGATTGTGGAAGCGAGGAAGAACTCGCAGCCGGTTCCGAAAGACTGGTGGGTTGAGGATCTGTGTGAGCTGGATGTAGACCTCTACAAGCGTGTCATGGTTGCTGTCAAGTCCAGAGGAAGGATCACTTCTGATGTTGTTGGGGAAGCTCTCAAGGCCTATGCTTCAAGGTGGCTTCCTGAATGCTTCGACACCGCGGCAATCGATGACGACGCCTACTCCATGGCGTACAACCATCTGCTCGAGACGATCGTCTGGCTGCTGCCGTCAGACAAGGGGTCATCGTGCTGCTCATGCCGGTTCTTCCTCAAGCTTCTGAAGGTCGCCGTCCTGATCGGCTCCGGTGAGATGCTGAAGGAGGAGCTCATGGACAGGGTGATCCTTCAGCTGCACAAGGCCTCTGTCTGTGACCTCCTGATCCCGGCAAGGCCACCGGCGTTGACCACCTACGACATACAGCTGGTGCTGACGCTCGTCGGCAGGTTCATGAGGCGAGCCGGAGTGACTGAAGATGGGATCTTCCTCAACAACCTTGATCAAGAGATGTTCGAGACCGACGTCGACGATGAATCTTTGCTCGCACTGTCCAAGATTGTTGATGGATACTTGGCTGAGGTCGCCTCTGATCCAAACCTGTCGGTCTCGAGCTTCGTTGCAGTGGCGACCTCCATGCCTGATGCAGCAAGAGCAACCCATGATGGACTGTACACCGCCATTGATGTCTTTCTCAAGTTGCATCCGAATTTGCCGAAGGCGGAGAAGAGGAAGATCTCGAGCTTGATGGACGTGAAGAAGCTGTCCAAGGAGGCATGCATCCACGCGGCGCAGAACGATCGCCTCCCGCTCCGCGTCGTCGTGCAGGTGCTCTTCTTCGAGCAGCTGCGCGCCGCGGCGGGGGGCAACAACCCGGCGGCGGCGGCGGCGGCGGCGAGCGGCGGCATTGCGCGGCTTCTGGTGGAGGAGGAGGACGATGACGACGACGATGTCGGCGGCGGAGGCGGTGGGGACTGGAGCAAGTCCCGCGCGCTGCCGACGCCGACGCCGTCGCTGCTCAAGAAGCAGCTCGGGAGCCTGAAGCTCGCCGCCGCCGGCGACGAGGGCGGCGGCGGCGACGACGGGCGGCAGCTGGCGAGGGTGAGCAGCGTGGCGAACCAGAGCAGCAGGCTGTCGCTGTCGTCGCGGTCGCGGCGGATGTTCGACAGGCTGTGGGCCGGCGGGAAGCCGCCCGGCGGCGAGGTGGTCAGCAAGAGCTCCGACACGTCGGGGAGCTCGCAGAGCCCGAGGTCGTCGGCGAAGCCGCCGGCGTCCAAGTCGTCGAGCTCGTCGTCGAGGAATCGGCGCTACTCCGTCTCG
>gnl_Phavu_v2.1_Phvul.009G086900.1
ATGAAGTTCATGAAGTTGGGTTCCAAGCCTGATGCTCTTCAAGCTGATGGAAACTGTATCAGGTATGTGTCATCTGAATTGGCTACAGATGTTACTGTTAATGTTGGTGATGTCACATTTCACCTTCACAAGTTCCCTCTACTGTCAAAGAGCAACCGACTACAAAAACTGGTATCAAAAGCTAATGAAGAGAACTCTGATGACATTTACTTGGATGATTTTCCTGGAGGACCAAAGGCCTTTGAAATATGTGCAAAATTCTGTTATGGGATAACTGTTACTCTTAATGCTTACAATGTTGTAGCTGCTCGTTGTGCTGCTGAGTATCTTGAGATGACTGAGGATGTTGATAGAGGAAACTTGGTTTTAAAGATTGAGGTGTTTCTTAACTCAAGTATCTTCCGTTGCTGGAAGGATTCTATTATTGTTCTCCAAACTTCTAAATCTCTTCTGCCATGGTCTGAGGATCTGAAGATCATTGGGAGATGCACAGACTCCATAGCTTCTAAAACTAGTGTGGACCCAGCGTACATCACTTGGTCTTACACTTATAATAGGAAATTATCTGAACCTGATAAAATTGTTGAGGACAAGATGACATTTTTAGAGAAAATTGAGTCTGTTCCTAAGGATTGGTGGGTTGAAGACATATGTGAGCTGGACATTGATCTTTACAAACGAGTAATGGTTACTGTGAAATCTATGGGAAGAATGGATGGTGTTGTTATTGGAGAGGCACTACAAACCTATGCCTTTAGATGGATACCTGATTCTGTGGATACATTGGTTTATGGTGCCAATGCCTCAAGGACTAAATCTGTGGTAGAAACAATTGTCTGTTTATTGCCATATGATAATAGCATTGGTTGTTCGTGTAGTTTCTTACTGAAGCTATTGAGAGTGGCCATATTAGTCTGTGCAAATGAGTCATCAAAAAAGGAATTGATGAAGAGCATTAGCCTCAAATTGCATGAAGCTTGTGTCAAAGATTTATTGATTCCCGCAAGATCTCCCCAGACTACTACATATGATGTTCATTTGGTACAAGGTCTTTTGAATCAATACATGAATGACGAAAAGGGAAGATGTGGTATGGATGTTGTTGAGGATAAACATGGAGAAGATGAATATATTTTAGCACGAAGGTCTTTATTGAATGTTGGCAAGTTGGTGGATGGTTATCTTGGAGAAATTGCACATGATCCTAATCTTGGCCTCTCTAGTTTTGCTGATTTGTCACAATCCATTCCAGATTTTGCTAGACCAGATCATGATGGTCTATACAGAGCTATAGACACCTACTTAAAGGAGCATCCAGAATTGACTAAAGCCGAAAGGAAGAAACTATGTGGGCTGATGGATGTCCGGAAATTGACAGCGGAGGCTTCCATGCATGCTGCACAGAATGAATGCCTTCCCCTTCGAGTTGTAGTCCAAGTTCTCTTCTTTGATCAGGTAAGGTCTTCTATCAGCTTTCAACCACTCGGCCACAACAGCATGTATGACCCTTCACGCTCTCCAATGAATCGAGATGAGGGGTGTAAGAAAACAATGGGAGATAACTGCCAACCCCTCAAGAACCAGATGAGCCATTTGAGGATCAAGGATGAAGAGTTGCATAAAAATGGGAAATTAGGTAAGAAGAATAGCAAAAACAGCAAAAGTGGCCTTCAGTTGCTGCCATCAAGATCAAGGAGAATTTTTGACAAGTTATGGAGTCTGAGAAAGGTACAAGGAGAGAATAGGAGCTCGGAGACTTCAGGGAGTTCTAGTAGCCCAACTTCATTAGGCCATGGTGATACCAAATCATATGGTCTATCTTTGAGACACCAGAGGCATTCCATCTCT
>gnl_Phavu_v2.1_Phvul.001G041700.1
ATGAAGTTTATGAAGTTGGGTTCCAAGCCTGATGTTCTTCAAGCTGACGGAAAATCTATCAGGTATATATCATCTGAATTGGCTACAGATATTATCATAACTGTTGGTGAAGTGAAGTTTCACCTGCACAAGTTCCCTCTATTGTCCAAGAGTAATCGTTTACAAAAGTTGCTGGCAAGGGCTAATGAAGAGTATTCTGATGAAGTTCAATTGGATGATTTTCCTGGTGGTTCCAAGGCCTTCGAAATATGTGCAAAGTTCTGCTATGGAATGACTGTTACTCTTAATGCTTACAATGTTGTGGCTGCTCGTTGTGGAGCTGAGTACCTTGAAATGACTGAGGATATTGAGAAAGGGAACTTAGTTTTTAAAATTGAGGTGTTTCTTACCTCCAGTATATTTCGTAGTTGGAAGGATTCTATAATTGTTCTCCAAACTACTAAATCTCTTCTGCCATGGTCTGAGGACCTAAAGATAGTTGGGAGATGCATAGATTCCATAGCATCTAAAACTTCTGTGGACCCAGCAAACATCACTTGGTCTTATACTTATAACCGGAAATTATCAGAACTTGATAAAATTGTTGAGGACAAGACAGCACCACAAGACAAAATTGAGCCTGTTCCCAAGGATTGGTGGGTTGAAGATATATGTGAGCTGGACATTGAGCTGTATAAACGGGTTATGATTACAGTCAAATCGAAGGGAAGAATGGATGGAGTTGTGATTGGTGAGGCACTAAAAATGTATGCTGTAAGATGGTTGCCTGATTCTGTTGATGCATTGGTTTCCGATGCGCATGCCCGGAGGAACAAATCTCTTGTAGAAACAATTGTCTGTTTGTTGCCATGTGATAATGGCATGGGTTGTTCATGTAGTTTCTTGCTGAAGCTATTGAAAGTGGCCATATTAGTAGAAGCTGATGAGTCTTCAAGGGGACAATTGATGAAGAACATTGGCCTAAAATTGCATGAAGCTTCTGTCAAAGATTTACTGTTTCCAGCAAGGCTTCCTCAGATCACCAAATTTGATTTTGATCTGGTGCAAAATCTTTTGAACCTATACATGACTAACGTAAGGGGAAGCCGTGATATGGAGATCGAAGAGAAGAAAGATAAAGCAAACGAGTATGAGTCTATTTTAGGCCAGAGGTCTTTATTGAACGTTGGCAAGTTGGTAGATGGCTATCTGGGAGAGATTGCACATGATCCAAATCTCAGCCTCTCTAATTTTGTTAATTTGTCACAGTCAATTCCAGACTTTGCTAGACCAAATCATGATGGTCTGTACAGAGCTATAGACATCTACTTGAAGGAGCACCCAGGTTTGACAAAAGCTGAAAGGAAGAAGATATGTGGACTAATGGATGTCAAGAAATTGACAGTGGATGCATCCATGCATGCTGCACAGAATGAACGCCTTCCCCTTAGAGTGGTTGTGCAGGTTCTCTATTTCGAGCAGATCAGAGCCGCCTCGAATGGCCGGACACACGGTAACAGTCCACGCGACTCCTCAAGCACTCTTGTGAATGGCAATGAGGAGTGTGTGAAAACTGGGGGAGAGAGCTGCCATTCCCTCAACACCCAGATGTGTCACTTGAAGATCAGAGACGAGGAGTTTCACAAGAATGGGAAACTGAACAAGAAGAGTAGCAAAAACAGCAGAAGTGGCATGCAGTTGCTGCCATCTAGATCAAGGAGAATCTTTGATAAGTTGTGGATTGTTGGAAAAGGGCAAGGAGAAAATAGGAGTTCAGAGACTTCAGGGAGTTCTAATAGTCCAACTTCTGTTGTCCCTGGAGACACCAAATCATCTGGTTCATCATTGAGACACAGGAGGCATTCTATCTCT
>gnl_Poptr_v3.0_Potri.006G264300.1
ATGAAGTTTATGAAGTTGGGGTCCAAGCCTGATGCATTTCAAGCTCATGGCAAATCTGTAAGGTATGTGGCATCCGAACTGGAAACAGATGTCACCATAAATGTTGGAGAAGTTAAATTTAACCTCCACAAGTTCCCTCTCATGTCCAAGAGCAATCGCTTGCTAATGCTACTGTCACAAGCTGGTGAGGAGAATGAAATTGACATGGTTGATTTTCCTGGTGGGCCAAAGGCTTTTGAAATTTGTGCCAAATTCTGCTATGGAATGATTGTTACTCTCAATGCTTACAATGTTGTCACTGCTCGTTGTGCGGCCGAGTACCTTGAGATGACCGAGGATGTTGATCGAGGGAACCTTATTTTTAAAATTGAAGTATTTCTGAACTCCAGTATCTTCCATAGCTGGAAGGATTCCATTATTGTTCTTCAGACCACCAAATCTCTTCTGCCGTGGTCTGAAGATCTGAAGATTGTGGGCAGCTGCATAGATTCCATTGCATCTAAAACCTCTGTGGACCCTGCAAGTATTACCTGGTCCTACACATATAACCGTAAGTTATCAGTGCCTGATAAAATAGTCGAGGAAGGGATGAATTTCAGGGATAAAATTGATTCTGTTCCCAAGGATTGGTGGGTTGAAGATATATGTGAACTGGATATTGATCTCTATAAGAGGGTCATGATCACTGTGAAATCAAAGGGAAGAATGGATGGCCAAGTGATTGGGGAAGCACTGAAAACTTATGCAGTCAGATGGCTGCCAGATTCATTTGATGACTCAGTTTCTGATGCTCGTACCTGGAGGTACAGATATCTGGTAGAAAACCTCATCTGTTTGTTGCCTCCAGACAAGGCTGCTGGTTGTTCGTGTAGTTTCCTGTTGAAATTGTTGAAATTTGCCATTCTGGTTGGAATAGATGACTCAGCCAGGGAATATTTAGTGAAGAGGATCAGTTTGAAGTTGCATGAGGCTTCTGTTAAGGATTTGCTGATCCTAGCACGGCCTCCTCAAAACACATTATATGATGTGGAATTGATTCAGTGCATTGTTAGTCGTTCTTTGATGCATGGAAAGTACAGTCAGGATACGAAGCATGAGGAGAATGGCGACTTTATTTTAGGGCATGAGCATGTAACCTTGATGAATGTTGGTAAATTGATTGATGGATATCTAGCAGAAATTGCATATGACCCCAATCTCACCATCTCCAGTTTTGTTGACCTGTCACGGTCAATTCCTGAGTTTGGTAGACCAATTCACGATGGACTGTACAAAGCCATTGACATCTACCTGAAGGAACATCTCAGTATGACAAAGGCAGAAAAAAAGAAGATATGTGGGCTAATGGATGTCAAGAAACTGACCACGGATGCATCCACGCATGCTGCACAGAATGAGCGGCTCCCTCTCCGTGTTGTCGTCCAAGTTCTCTTTTTTGAGCAGGTTAGAGCAGCTTCTGGAATGAGTCGAATGAAGATAAAAGATGAAGATTTCCTGAAAAATGGAAAACTTAGGAAGAAAAACAGCAAGATTACCAAAAATGGTGTGCAGTTGCTGCCATCTCGATCAAAGAGGATCTTTGATAGATTGTGGGTTGTGGCCAGAGGGCATGTTGAGAATAGAAGCTCAGAGACTTCTGGGAGTTCGCAGAGCCCAACTTCAATCGCTCCTGGTGACACCAAGTCCTTCGGTTCATCTTCAAGACAAAGGAGACACTCCATCTCC
>gnl_Poptr_v3.0_Potri.018G018600.1
ATGAAGTTTATGAAGTTGGGGTCCAAGCCTGATGCATTTCAAGCTGATGGCAAATCTCTCAGGTATGTGGCATCCGAACTGGCAGCAGATGTCATCATAAATGTTGGAGAAGTTAAGTTTAATCTCCACAAGTTCCCTCTCTTGTCAAAGAGCAATCGCTTGCAAAAGCTTGTGTCAAAAGCTGGTGAGAACTCTGATGAAATTGATATGGTTGATTTTCCTGGTGGGCCAAAGGCTTTTGAAATTTGTGCCAAATTCTGCTATGGAATGATAGTTACTCTCAACGCTTACAATGTTGTTGCTGCTCGTTGTGCGGCTGAGTACCTCGAGATGACTGAGGACGTTGACCGAGGGAACCTTATTTTTAAAATTGAGGTATTTCTGAACTCCAGTATCTTCCGTAGCTGGAAGGATTCCATTATTGTTCTTCAGACCACCAAATCTCTTCTGCCGTGGTCTGAAGATCTGAAGATTGTGGGCAGGTGCATAGATTCCATTGCATCTAAAACCTCTGTGGACCCTGCAAGCATTACTTGGTCCTACACATATAACCGTAAGTTGTCAGTGCCCGATAACATAGTCGAGGAAGGGATAAATTTCAGAGAGAAAATTGAATCTGTTCCTAAGGATTGGTGGGTTGAAGATATATGTGAACTGGATATCGATCTCTACAAGAGAGTCATGATCACTGTGAAATCAAAGGGAAGAATGGATGGTAAAGTGATTGGGGAGGCACTGAAAACTTACGCGGTCAGATGGCTGCCAGATTCATTTGATGACTCAGTATCTGATGCTCGTACTTGGAGGTACAAATATCTGGTAGAAACACTCATTTGTTTGTTGCCTCCAGACAAGGGTGTGGGTTGTTCGTGTAGTTTCTTGCTGAAATTGTTGAAATTTGCCATTCTGGTTGGAGTCAATGACTCACCCAGGGAAGATTTGGTGAAGAGAATCAGTTTGAAGTTGCATGAGGCTTCTGTTAAGGATCTACTGGTTCCTGCCCGGCCTCCTCAAAACACATTATATGACGTGGAATTGATTCAGTGCATTGTTAATCGTTATTTGATGCATGAAAAGTATAATCAGGATGAGAAGAACCAGACAAATGGTGACTTTATTTTAGGGCATGAACATGTAACCCTGATGAACCTTGGTAAATTGATTGATGGATATCTAGCTGAAATTGCACACGACCCAAATCTCACCATCGCCAGCTTCATTGACTTGTCACGGTCAATTCCTGATTCGGCAAGACCAATTCAAGATGGGCTGTACAAAGCCATTGACATCTACCTGAAGGTAGAACATCTCAGTTTGACGAAGGCAGAAAAAAAGAAGATATGCGGGCTAATGGATGTCAAGAAACTGACAATGGAGGCATCAATGCATGCTGCACAGAATGAGCGGCTCCCTCTCCGTGTTGTTGTCCAAGTTCTCTTTTTTGAGCAAGTCAGAGCAGCTTCTGGTGTTCAAGCTCTCAACAACAATGCCCGCGATACTTCAAATTCCACAACAAACACAGATGAAGAGTGGGAGAAGACAGCAGCTGACGATAACAAATCCCTCAAGAAACAAATGAGTAGAATGAAGATAAAAGATGAAGACTTCCGGAAAAATGGAAAACTGCTGAAGAAAAACAGTAAGAGCACCAAAAGTGGTGTGCAGCTGCTGCCATCTCGATCAAGGAGGATCTTTGATAGATTGTGGGTTGTTGGTAGAGGGCATGTTGAGAACAGAAGCTCGGAGACTTCTGGGAGTTCGCAGAGCCCAACTTCAGTGGCACCTGGTGACACCAAGTCCTTTGGTTCATCTTCAAGACAAAGGAGACACTCCATCTCC
>gnl_Prupe_v2.1_Prupe.1G393800.1
ATGAAGTTTATGAAGTTGGGGTCCAAGCCTGATGCGTTTCAAGCTGATGGGAAGTCTATCAGATATGTGTCATCTGAATTGGCAACAGATGTCATTATAAATGTCGGGGAAGTGAAGTTTTATCTTCACAAGTTCCCTCTCTTGTCCAAGAGCAATCGCCTGCAAAAACTAGTATCTAAGGCCAATGAAGAGAATTCTGAAGAAGTTTACATGGTTGATTTTCCTGGTGGGCCAAAATCTTTTGAAATTTGTGCAAAATTTTGCTATGGAATGACTGTTACTCTCAATGCTTACAATGTTGTGGCTGCTCGTTGCGCTGCTGAGTATCTGGAGATGACTGAGGATGTTGATCGCAGTAACCTAGTATTCAAAATTGAGGTTTTCCTTAACTCAAGTATCTTCCGTAGCTGGAAAGATTCCATTATTGTTCTCCAAACCACCAAACCTCTTCTGTCATGGGCTGAGGATCTGAAGATTGTTGGAAGATGCATAGATTCAATTGCTTCTAAAACATCTGTAGACCCTGCCAACATCAGCTGGTCCTACACATATAACCGAAAATTAGCAGAGACTGATAAAATTGTGGAAGAAGGGATGAATTATCGAGTTGAAAAAGTTCCCAGGGATTGGTGGGTTGAAGATATATGTGAGCTGGATATTGATCTCTACAAGCGAGTTATGATTGCTGTGAAATCAAAGGGAAGAATGGATGGTGCTGTTATTGGGGAGGCCCTGAAAACTTACGCAGTTAGATGGTTGCCAGATTCTGTTGATGCACTGATTTCTGATGAGCATGCCTTGAGGAACAAATCTCTGGTAGAAACAATTATTTGCTTATTGCCTTCTGACAAAGGTATGGGTTGTTCATGCAGTTTCTTGCTGAAACTTTTGAAAGTTTCTATTTTGGTTGGAGCTGACTACTCATTGAGGGAGGATTTGGTGAAGAGGATCAGTTTGAAGTTGCACGAAGCTCGTATTGTTGATTTATTGATCCCAGCTCGATCTCCTCAAATTACTATATATGATGTTGAATTGGTTCATTCTGTTGTGAATCAGTTTCTGATGCATGAAAAATGTAACTGGAATTTGGATGTGGTTGAGAAAAATGAAAAGGGGAGTGATAAGTTTATATTAGGGCATGGATCATTGTTGAGTGTTGGTAGACTGATTGATGGGTATCTTGCCGAAATTGCACATGACCCAAATCTTAACCTCTCTAGTTTCATAGACTTATCACAATTGATTCCTGAGTCGGCAAGGCCAATTCATGATGGATTGTACAAAGCCATTGACATCTACCTGAAGGAGCACCCTAGTTTGACAAAGGCTGAAAGGAAAAGAATATGTGGATTAATGAATGTCAAGAAACTGACAATGGAAGCGTCGATGGATGCTGCACAGAATGAGCTGCTTCCACTCCGAGTTGTTGTTCAAGTTCTCTTTTTTGAGCAGGTAAGATCTGCAGCTGGCGTTCGAGCTGCTAACAACCATCCCAGTGATGCTTCGCTTTCCACGACAAATTTGGATGAAGAATGCAACAAGATGGCGTTGGCAGAAGAAGAAAACTGCAAACCTCTGGGGAAGCATATGAGCGAAATTAAGGTAACTGAAGAGTTCCAGAAGAACGGGAAATTGGGCAAGAAGAACAGCAAAAACAGTAGAAGTGGTGTGCAATTGTTGCCGTCTAGGTCAAGGAGAATCTTTGATAAATTATGGTCTGTGGGTAAGGGGCAGCATGTGGAGAACAGGAGCTCTGAGACATCTGGGAGTTCTCAGAGTCCAACTTCAATTGTTCCTGGTGATACAAAGTCTGTTTCATCTTCAAGACACAGGAGGCATTCTATCTCC
>gnl_Solly_v2.4_Solyc08g006870.2.1
ATGAAGTTCATGAAGTTGGGATCAAAACCAGATACATTTCAAGATCAAGGAAAAGGTGTAAGATACGTGTCATCTGAGCTGGCTACAGATGTTACCATCATTGTTGGTGAAGTAATATTTTATCTTCACAAGTTTCCTCTGTTGTCCATGAGCAACAAGCTGCAAAAGCTTGTTTCAAAAGCAAATGAAGAGAATTCTGATGTAATTCAGTTAGTTGATTTTCCTGGTGGACCTAGAGCTTTTGAGATTTGCGCCAAATTTTGCTATGGAATGACAGTGACCCTCAATCCATACAATGTTGTTGCTGCACGTTGTGCAGCTGAGTACCTTGAGATGGCGGAAGAAGTTGACCGAGGAAACCTTATCTTTAAAATCGAGGTATTCCTTAATTCCAGTGTTTTCCGCAGCTGGAAAGATTCAATTATTGTTCTACAAACCACCAAGTCTCTTCGACCATGGTCTGAAGATCTGAAGGTGGTAGGTAGATGTATAGATTCTATTGCATCCAAAACGTCAATGGATCCTTCAAGTATTACATGGTCCTACACGTACAACAGAAAAGTGGCAGTCTCAGATAAGATCACAGAAGTTGGGATGAAATTCCCTGGAAAACTTGAATCCGTGCCTAAGGACTGGTGGGTAGAAGATATATGTGAACTTGAGATAGATCTTTACAAACGAGTTATGGTTGCCGTTAAATCCAAAGGAAGAATGGATGGTAGTGTTATTGGCGAGGCACTAAGAACTTATGCCATGAGATGGCTGCCTAATTCTATTGAGGCTTTGGTATCTGAAGCTCATAGCAGAAGGAACAAGTCGTTGTTAGAAACTATAATCTGCTTATTGCCTTATGACAAAGGTGTTACTTGTTCGTGTTGTTTCTTGCTTAAGTTACTGAAAGTCGCTATTCTTGTCGGGGCAGATGATTCATCAAGGGATGAACTTGTAAAAAGTATCAGCTTAAAGCTGGATGAGGCTTCCGTCAACGATCTTTTGATTCCAGCAAGGTCTCCCCAAGCTACTGTCTATGATGTTGAACTAGTGAAGTGCCTTGTGAATCGATTCATGGCTCGTGAAAGAAGTAGTAGGGATAAGAACATTCCCCCGAAAAGCACCAATGATTTTATCTTGGGGCATGCATCATGGTTGAAAGTCGGTAAATTAATTGATGGCTATCTTGCAGAAATTGCTCGTGATCCAAATGTCAGTCTCTCTATTTTCATTGAACTGTTGCAATCAATTCCAGACTCAGCAAGACCAATCCATGATGCATTATATGAGGCAATCGATATCTATCTGCAGGAACACTCAAGCTTGACAAAAGCTGAGAAAAAACATTTATGTGGTCTCATGGATGTCAGGAAATTAACAATGGATGCATCTATGCATGCTGCACAAAACGAACGTCTGCCTCTCCGGACAGTCGTTCAAGTCCTGTTCTTTGAGCAAATTAGAGCAGCTGCTGGAGTACAGACCTTAAATCACAGAAATACTGATGCTGTAGATTCCTCTAGGATGACTGAAAAGGAATATTGGCAAAAAACATTACCAGAGAAGCAGAATGTATCGAAGTCATCGAGTGAAATAAAGATAAAAGGTGAAGATCCACAGAAGAACATGAAACTGGTAAAGAAAGGTAGCAAGAACAGAAGTAGTGGACCACAGTTGATGCCATCAAGATCAAGGAGAATATTTGACAAGCTGTTTATTGGTAAGGTGTCTGGTAACGGCGAAAACCGGAGCTCTGAGACATCTGGTAGTTCTCAGAGTCCAACTTTAAGGATTATTCAAGGAGAAATGAAGTCATCTTGTGCATCTTCAAGAAATAGGAGGAATTCCATATCA
>gnl_Sorbi_v3.1_Sobic.010G066100.1
ATGAAGTTCATGAAGCTTGGCTCCAAGCCGGACGCCTTCCAGACCGACGGCAGCGACGCCAGATATGTGCTGTCAGACCTTCCGTCAGATATCGTCATCCATGTTGAGGATGCAAGGTTCTATCTGCACAAGTTCCCTCTTCTTTGCAAGAGTAGTCTGTTACAAAGGCTGATAATAGAGGCTAGTCAGAATGGCACTGATGAAGTTGTCATACAAGACATTCCTGGTGGTGTGAAAACCTTTGAGATCTGTGCAAAGTTCTGCTACGGCATGGTGGTGACCCTCAACGCATACAATGTAGTCGCCGCAAGGTGTGCGGCAGAGTACCTTGGGATGACCGAGGATGTTGAGAAGAGCAACCTGATATTTAAGATTGAGGTGTTCCTGAATTCTGGCATCTTCAGGAGCTGGAAGGACTCAATCATAGCACTACAGACCACCGATGCATTATTGCCATGGTCAGAGGAGCTTAAGTTGGTCGGCAGATGCATAGATTCCATTGCTACCAAAGCTACCGTTAATCCATCAAACGTTATGTGGTCATACACCTACAACAGGAAATCTGCATCCTCTGATGAGATAGTTGAAGCTCGCAAAAGCTCGCAGGCGGTTCCTAAGGATTGGTGGGTTGAAGATCTGTGTGAACTTGATGTGGACCTCTATAGGCGTGTCATGGTTGCAGTTAAGTCAAGGGGGAGGATCCCCTCTGATGTCGTCGGAGAAGCGCTGAAGGCATATGCTGCTAGATGGCTTCCTGAATGTTGTGACATGCTGGCAGAGGACGCCTACTCTGAAGCATACAAGCATCTGCTTGAAACCATCGTCTGGCTTTTGCCCTCGGACAAGGGATCTTCAGGGATCTCATGCTGTTTCTTCCTGAAGCTGCTGAAAGTCACTGTCCTAATTGGTGCTGGAGAGCTCCTGAAGGAAGAACTCGTGGACAGGATTGTGTTGCAGCTCCACAAGGCTTCAGTCAATGATCTTCTGATCCCTTCCAAGCCTCCTGCACAGACCGTTTATGATGTTCAGCTAGTTCAGACACTCATCAGCAGGTACATGAGCCACGCCGGGGTAGCTCAAGATGGGATTTTCCTCAACAACCTTGACCAGGAGATGTTTGAGACGAATGTGGACAGTGAATCTTTGCTAGCACTGTGCAAGCTGGTGGACAGGTACATAGCTGAAGTTGCCTCTGATCCAAATCTGTCCGTTTCAAGCTTCGTGGATTTGGTGACTTCCATGCCTGAAACAGCCAGACCAACACATGATGGATTGTACACTGCTATTGACGTATTTCTGAAGTTGCATCCCGGGCTACCCAAGATGGAGAAGAGGAAGATCTCGAGCCTGATGGACGTAAAGAAGCTGTCCAAGGGGGCATGCATCCACGCGGCGCAGAACGACCGTCTCCCGCTGAGGGTGGTGGTCCAGGTGCTCTTCTTCGAGCAGCTGCGTGCCGCGGGAGCCGCCGCCGCCGCCACGCCCAACGTCAGCGTGGCGCGGTGCATGGCGCGCCTGGCGGAGGAGGAAGAGGAGGACGACCACGAGCACTGGAAGGAGGGCCGTGCGCTGCCGGAGCCCCCGACCCCTGGCGCGCTGAAGAGGCAGCTGGGGAGCCTGAAGCTGGGCGGTGACGGCGACGACGGGCGGCGCCTGGTGGCGCGGAGCAGTAGCGTGGCCAACCAAAGCAGCCGGCTGTCGCTGTCGTCGCGGTCACGGAGGATCTTCGACAGGCTGTGGGTCGGCGGCAGCGCGAAGCTGCCTGGGGAGGCCGCCGCCACAGCCGCCGTGGGCAAGGGGTCGTCGGACACGTCCGGGAGCTCGCAGAGCCCGCGGTCGTCGGCGAAGCCACTGGAGTCCAAGTCGTCCAGCTCGTCGTCGAGGAACCGGCGGTACTCGGTCTCG
>gnl_Sorbi_v3.1_Sobic.002G204300.1
ATGAAGTTCATGAAGCTGGGCTCCAAGCCCGATGCCTTCCAGTCCGACGGCGCCGACGTCCGATATGTGGTCTCTGACCTTGCAACAGATGTTGTGGTGCATGTTGGCCAAGTAAAATTTTACTTACACAAGTTTCCCCTCCTTTCCAAGAGCAGCAAGCTTCAAAGATTAGTTCTTAAGGCCGCTGAGGAGGTGACTGATGAGGTTCGCATAGATGACCTTCCTGGGGGAGCAAAATCATTTGAAATATGTGCCAAGTTCTGCTATGGGATGGTGGTCACCCTCAGTCCACACAATGTTGTAGCAGCAAGATGTGCAGCGGAGTATCTTGAAATGACTGAAGATATGGAAAAGGGGAACTTGATATTTAAAATTGAGGTCTTCATAAATTCTAGCATACTTCGTAGCTGGAAGGATTCCATCATTGTTCTCCAGAGTACAAAGGCCCTATTACCATGGTCTGAAGAGCTGAAGGTCGTGGGTAGATGTATCGATGCCATCGCTTCGAAGACATCTGTGGATCCTGCCAATGTAACCTGGTCATACAGTCATAATAGCAAGAAAGGAGGAACTTGTGCTGAAATAGTCGAGTCGGCAGGAAAACCATCAATAGCTCCCAAAGATTGGTGGGTTGAGGACTTGTGTGAATTGGATGTTGACCTGTACAAGAGAGTCATGGTTGCTGTTAAATCCAAGGGGAGAATGTCACCTGAATTGATAGGAGAGGCACTTAAAGCCTATGCAGTTAGATGGCTGCCGGACTCCTACGATGCATTGGTTGCCGAGGATTACATGAGAAGGAATCAATGTCTGGTCGAGACAATAATATGGTTGTTGCCATCTGATAAGAGTTCAGGTTGTTCTTGCAGATTTCTCTTGAAACTGTTGAAAGTGGCTATACTAGTTGGAGGTGGGGAGCACGTGAAGGAAGAGCTTATCAGAAGGATCAGCTTCCAGTTGCACAAGGCTACTGTTAAGGATCTCTTATTACCTTCTACTTCACCTAATGATGGTACATATGATGTTCGGTTGGTGCATAATCTTGTCCAGAGATTTGTTGCAAGAACTGCGCTGTCTCATAATGGTGGTTTCATTGAGAAGTCTGATGAAAAGATGATTGAGCTCAACTTTGAGCAAGAATCCACTTTGTCGGTAGGAGAGCTTGTTGATGGCTACCTGTCTGAAGTAGCTTCAGATCAAGACCTTTCATTGTCTATGTTTGTTGAACTAGCGACAGCCGTGCCAGAAGTGGCTAGGCCTGTTCATGATAACCTGTACTACGCAGTCGATGCATATCTCAAGGAACACCCAGACATAAATAAATCTGAGAAGAAGAAGATTTGCAGCCTGGTGGATGTCAAGAAGCTCAGCACAGATGCATCCATGCACGCCACACAAAATGACCGCCTGCCTCTCCGGTTGGTGGTTCAGGTCCTTTTCTTCCAGCAGCTGAGGGCTGGCTCAAGCAAAGAACTCGCCCTGATTGACAATGGAGAACAAGCTTGCACACGGCCTATGGAGGATCAATGTGACCCCTGTGAAAGGCGGATACCGAAACATCCAAACTCACTAAATAAGCAGGTGACAAGCCTGAGCGCGAGGGAGAGCCAGCACCACCGGATCAGCGAGCACAGGGGCGGAAGGAACAGCTTTAAGGACCAGATTGGGGGCATCCTGCTGCAGTCGCGATCCAGGAGGATCTTTGACAAGCTGTGGAGCAGCAAGGGGCAGGGCGAGCATGGCGGCAAAGGCTCAGAGACGTCTGGTAGCTCGCAGAGCCCACCGTTGTCAGCAAAGCCTGCAGAAGTGAAGCCCTCCCCTCTTCCCCCTCTTAGGAACAGGCGGTACTCTGTTTCT
>gnl_Spipo_v2_Spipo12G0046000
ATGAAGTTCATGAAGCTTGGATCGAAGCCGGATTTGTTCAAGTGCGAGGGGAACACTACCAGGTACGTCGAGTGCGAGCTGCCGCCGGATGTCATCGTGAACATTGGAGAAGCTCGATTTCATCTGCACAAGTTTCCGCTGATCTCCAAGAGCCTCAGGCTGAGGCATCTGGTCAGGAAGGAAAGCGAGGAAGAGGAAGGCGCTGACGAACTCCATCTGCACAGCTTCCCCGGTGGACCGGAAGCGTTTGAGATTTGTGCAAAGTTCTGCTATGGAATGACCGTCACTCTCAATGCCCACAACGTCGTTGCAGCCAGATGCGCAGCTGAGTACCTTGAGATGGGAGAGGACGTCGACAGGGGAAACCTGATCTTCAAGATCGAGGTCTTCCTGAGCTCCAGCATCTTCCAAAGCTGGAAGGACTCCATAATATGCCTTCAGATCACGAAGCCCTTGCTGCCCTGGTCCGAGGACCTGAAGATCGTGGGGAGATGCGTTGACTCTATTGCTTCTAAGATATCTCTGGACCACCGCGCCGTCCACTGGTCCTACACCTATCATAAGAGGACTGGTGTTCCTGGCGAGATAGTTGACTACGGGACCAGATCGCAGCGCAGGATAGAATACCTCGTGCCCGAGGACTGGTGGGTCGAGGGCATATCTGATCTGGACGTTGACCATTACGAGATGGTGATGGTTGCTGTGAAGGACAGAGGGAAAATATCCGCAGAGGTTATAATAGAGGGTCTCAAGGCTTACGCCGAGAGGTGGCTGCCCAAGTCCGTTGACGACCTGGTCTCTGAGGAGTATGTCACGAGGAGCAGGGCCTTGGTGGGGACTGTCATCTGGCTCATGCCATCTGGCGTCGCCTCCAGCAGCTCGTGTAGTTTTCTGCTGAAACTGTTGAAGGTCGTCGTGCTGATCGGAGAAGATCAAGCCAAGGAAGAATTATTGACCCTGATAAGCCTGCAGCTGGAGAAAGCATCTGTAAAAGATCTTCTGATTCCGGCGAGGTCACCCAGCAGCTCTGTTTATGATCTGCACCTTGTTCAAACCCTCGTCAATAGATTCATCACGCGAGGTGTGAGTTCAAAGGATTCAGGTCATGGGTCCTCGTTCCCGATCTGGAAGCTGGTCGACGGCTGTCTGGCAGAGATAGCGTCTGACCCGAACCTTCCATTATCAAGCTTCGTTGACTTTGCGAGAACCGTCCCTGAGGTAGCGAGAGCTGCCCACGACGGATTATACGCTGCCATTGACGTATACCTCAAGGAGCACCCGGGGTTGACGAAAGCGGAGAAGAAGAAGCTCTGCGGCCTCATCGACGTGAAGAAGCTCTCAGCGGGCACCTGCGCACACGCGGCGCAGAACGAGCGGCTACCGCTGCGCGTGGTCGTTCAGGTCCTCTTCTTCGAGCAGCTCAGGGCCGCCGCCGCCGCCGCCGGCGGAAGACCGCCGGCTCCGTCCTTCCTCCATGGGAGGGCTCTCTCCGGCGAGAAGCTTGAAGAAGCTTGGCGGAGCCCCTCACCAGTGCCGCCACATGCCGCCGCCGGCGACAGCCGCGTGACGGAGGAGAAGAGGACAAGCAAGAGCGGCGAGAACCGATGCGCCTCTCCAGCGCCGCCGTCAAGGTCTAGGAGGATTTTCGACAGGTTGTGGGCCGGAAAGTTGCAGGGTGAGAAGAGCAAGAGCTTAGAGACCTGCGGGAGCTCCCTGAGCCCCTCCTCTGCGTCTGTAATCCCAGGGAGAGGTAGAACACCGGGTCCTCCCTCGAGGCTTGGGCGGCATTCTATTTCA
>gnl_Spipo_v2_Spipo28G0011700
ATGAAGTTCATGAAGCTGGGCTCGAAGCCGGATCTGTTCCAGGCGGAGGGAGACAACGTCAGGTATGTGGTTTCTGAGCTACCGGCTGACATTGTTGTGAGCGTTGGGGAGGTCAAATTTTATCTGCATAAGTTTCCACTTCTGTCAAAGAGCATTCACCTGCAGAATTTGGTCATTAAATCATGCGGCGAAGGCGCCGACGATATCCATCTGCCGGATTTCCCGGGCGGGCCAAAGGCCTTTGAGATATGCGCCAAATTCTGCTATGGCATGGTCGTGATTCTCAATGCCCACAACATCGTCGCAGCGAGATGCGCGGCGGAGTACCTCGAGATGACGGAGGACATCGACCGGGGGAACCTGATCTTCAAGATCGAGGTCTTCCTGAACCACAGCGTGTTCCGGGGCTGGAAAGATTCCATAATCGTCCTCAGGACGACGAAATATCTGCTACCCTGGTCAGAGGATCTGAAGATCATCAGCAGGTGCATTGACTCCATCACGTCGAAGGCCTCCGTTGACCCGTCTGCGGTCAACTGGTCTTACACTCTGAGGAGGAGACCGGCCACATCGGAGGAGATAATTGAGCAGGAGGTGGGGGCCACTGCTGTGCCGCGAGACTGGTGGGTTGAGGACATCTGTGACTTGGATATCGACCATTACAGGAAGGTGATGATCGGTGTGAAGGCAAAGGGGAGGATGCCGGCTGATCTCATCGGAGAGGCCCTCAAGGCGTATGCGATCAGATGGCTGCCGAGCTCCCTCGATGATCTGATTTCCGAGGAGTACGCCCGCTGGAACAGGTCTCTGGTGGAGACCATCATCTGGCTGATGCCCTCCGAAAAGGGCTCGGGCTGTTCTGCCAGTTTCTTGCTGAAACTGCTGAAAGTCGCGGTCTTGATTGGAGCGGAAGAGCCGGCGAGGGAGGAGCTGTTGAAGAGGATAAGCCTGCAGCTGGGCACGGCCTCTGTCAAGGACCTTCTGATCCCTGCCAGGCCGCCCTGTGACACCGTTTATGATGTGAATCTTGTTCAGACCCTTGTGGACCGATTCATGGCGCAGTATGAGGACACCAAAGATTCAAATATTGCTGACGAATTCATCGTGGGGGATCTCGGGAGATTAATTGATGCCTACCTTGCGGTAATCGCTACGGACCCCAATCTCCCACTGTCGAGCTTTATCGATCTTGCAGCATCAGTCCCCACGGCAGGGCGGCCCCTCCATGATGGGCTATACGCCGCGATCGATATCTACTTAAAGGAGCATCCGAGCTTGACGAAGGCGGAGAAGAAGAGGCTGTGTGGGCTCATGGACCCGAAGAGGCTGTCGGCCGACGCATCGGCACATGCGGCGCAGAACGAGTCGCTGCCACTCCGTGTGGTCGTCCAGGTCCTCTTCTTTGAGCAGATGCGAGCGGCGGCGACTGCTCTGCCCAGTGGTGGCGCCGCCCGGCCAGCCGTGAACCCGGGGAATTGGGATGAGGGAGATCTGGCGGCGGGGGAGCAGCTGAGGAGTTCTCTGGCGGCTGAAAGTGGTGGGCTGGCGGCTGAAGAGAAGAGGACCGACAAGAGCAGCAAGAACAGAGGCGGCGGCGGCGGTGGCGGTGGGGGCTTCTTGCAGCCATCGAGATCAAGGAGAATCTTCGACATGTTGTGGGTTGGGAAGGTGAAGGTGGAGAATAGCAGGGGGTCTGAGACCTCTGGGAGTTCACAGAGTCCTCCGGCGTCGGTGAATCCCAGGGAGACCGCCAAGTCATCCGGTTCTTCCTCGAGGCAGGGGAGGCACTCTGTTTCA
>gnl_Stras_v2.0_SGA_v2.0_scaffold147T36329
ATGAAAGTTATGAAGTTGGGCTCGAAGCCTGATGCTTTTCAAGCTGATGGGAGCTGTGTGAGATACATATCATCTGAATTGCCTACTGATGTCGTTATAAATGTCGACGACATGAAGTTTCATCTCCATAAGTTTCCTCTCCTGTCCAAAAGCAGTAAGCTACAAAAACTCGTCTCAAAAGCCAACGAAGAAAATTCTGCCGAAATCCAGCTACCCAATTTCCCAGGTGGGCCCACGGCATTTGAGATCTGTGCAAAATTCTGTTACGGCATAACAGTTACTCTCAATCCCTACAATCTGGTTTCGGCACGTTGTGCAGCCGAGTATCTCGAGATGACTGAGGACATCGAGAAGGGAAATCTAATCAAGAAAATCGAAATATTTCTCAATTCGAGCATTTTGCGCAGCTGGAAAGATTCCATCATTGTCCTTCAAACTGCAAAAGCACTTATGCCCTTGTCCGAGAATCTAAAAGTTGTGAACCGATGTGTGGAATCTATTGCATGCAAAATCTCGGTCGACCCCTCGTTAATCACTTGGTCTTACACGTACAATCGAAAGTTAGCAACATCAGATCAAATAATATCAGAAAAAACAGAATTTGCTCCAAAGGATTGGTGGATTGAGGACATATGTGAGCTGGACATTGACCTGTACAAAAAGGTTATGGTTGGTATAAAATCCAAAGGCCGAGTTCCTAGTGGCTTAATTGGCGAAGCATTAAAAACGTATGCCGTTAGGTGGCTGCCGGATTCTGTTGATTTGTTGTTATCCGAAGATCAGATACAGATAAATAAATCGTTGGTCGAGACCATTATTTGTCTCCTGCCTTCTGATAAAGGTATAATCAGCTGTTCGTGCAGTTTTTTGCTGAAACTGCTTAAAGTTGCGATTTTGATCGGGGCAGATGATTCGTACAGGGATGATTTGATCAAGATTGTCGGTATGAAACTTGACGAGGCTTGTGTTAGTGATCTTCTCATCCCTGGAAATTCCCAGAATAATACGATTTACGATGTTGACCTTGTACAGAGGCTCGTGGACGAGTTTGTGAAAAACGAAAACGGTAAAAGGGATTTAAAAAATGTCGAGGAAAAAAATGAGTGCGATTTTGTCTTGGGGAACGGATCGTGGCTGAGAGCTGGAAAAGTGGTTGACGGTTATCTTTCTGTAGTTGCATCTGATCCGAATCTAACGGTCGCGAGTTTTGTTAAGTTGGCTGAGTCAGTTCCCGAGTCAGCTAGGCCTATTCACGATGGGCACGCAAATTTACCGAAAGCCGAAAGGAAAACATTGTGCGGTTTGATGGACGTCAAGAAACTAACGTCCGAAGGATGCATGCACGCAGCTCAAAACGAACAATTACCACTTCGCGTAGTAGTCCAAGTACTATTTTTCGAGCAGGCAAAGGCTTCAGCTAACAACACTAGTTCCCCTAAACAGAGTCGCGAAAATTGGGCCAAAACAGGCCCAACAGATATGCGCAAGTCACTCAGAATGCAATTGGACGATATGAAGATAAAAGAAGACGAACAATTGGTTGAAAATGGAAAACATGCAAAGAGAGGTGGGAAAAGCAGGGGATCCGAGCCCCAGCTACTGCCATCTCGTTCGAGGAGAATATTCGAAAAGCTGTGGATAGTGGGGAAAGGTTTTGGGAATGGTGAGAACAAGAGTTCAGAGACTTTTGCTAGTTCACAGAGCCCAGCATCAATGGTCCAACAAGGGCAGGTAAAGTCTTCTGGATCGTGTTCGAGGCACAGAAGGCATTCGATTTCGTAG
>gnl_Theca_v1.1_Thecc1EG036904t1
ATGAAGTTTATGAAGCTTGGCTCCAAGCCTGACGCCTTCCAAGCTGATGGCAAATGCATCCGGTATGTCACATCTGATTTGGCAACGGATGTCACCATTACCGTGGGTGAAGTGAAATTTTACCTTCACAAGTTCCCTCTATTGTCTAAGAGCAATCGCTTGCAAAAACTAGTGCTGAAAGCCAGTGAAGAGAACTGTGATGAAATTAATATGGTTGATTTTCCTGGTGGGCCAAAAGCATTTGAAATTTGTTCAAAGTTCTGCTACGGGATGACTGTTACTTTAAATGCTTACAATGTTGTGGCTGCTCGTTGTGCAGCTGAATACCTCGAGATGACTGAGGATGTTGATCGGGGTAACCTAATTTTTAAAATCGAAGTGTTTCTTAATTCTAGTATATTCCGTAGCTGGAAAGATTCCATTATTGTTTTACAAACCACCAAATCTCTTATACCATGGTCTGAAAACCTGAAGATTGTTGGAAGATGCATTGATTCCATTGCATCTAAAACCTCTGTGGATCCAGCAAACATCACATGGTCCTACACATATAACAGGAAGTTATCAGTGCCTGACAAAATAGTTGATGATGGTATGAAATTTCGAGAGAAGGTTGAATCTGTTCCGAAGGATTGGTGGGTTGAAGATATATGTGAGCTAGAGATTGATCTCTACAAGCGAGTCATGACTGCTGTGAAATCAAAGGGAAGAATGGATGGTGCAGTGATTGGTGAGGCACTGAAAACTTATGCTGTCAGATGGTTGCCAGATTCTGTTAATGCCTTGGTTTCTGATGCACATTCCTGGAGGAACAAATTACTGGTGGAAACAATTGTATGCTTATTGCCTTCGGATAAGGCTGTGGGTTGCTCATGTGGTTTCTTGCTGAAGCTGTTGAAAGTTGCCATATTGGTTGGGGTGGATGATTCAGCAAAGGAAGATTTAGTGAAGAGGATAAGTTTAAAGTTGCACGAGGCTTCTGTCAAGGATTTATTAATCCCGGCTCGGTCTCCCCAAACTACATTATATGATGTTGAGATGGTGCAGTCTATTGTGAATCGATACATCATGAATGAAAAGCGTACCCAAGATTTAGATGTTGAAAAGAATGAGATGGGATGTGCTGATTTTGTTCTAGGGCATGGATCCTTGTTGAGTGTTGGTAAATTAATTGATGGGTATCTTGAAGAAATTGCACGGGACCCTAATCTTTCCCTTGCCAGACTCATTGACTTGTCTCAGTCTATCCCTGAGTGTGCTAGACCAGTTCATGATGGACTCTATAAAGCCATTGACATGTACCTGAAGGAGTGCATTGGTAAAAGGGAAATGTTAATTGGTAGAGAGGGAAGAATTGTTGTTAGTCCAACTCAAGTTGAACTAGGACCTTGCAATATGGAGCATCCAAGCTTGACAAAGGCCGAAAGAAAGAAATTGTGCGGGCTGATGGATGTCAAGAAATTTACCATGGATGCATCTATGCATGCTGCACAGAATGAGAGACTTCCACTACGGGTTGTAGTTCAAGTTCTCTTCTTTGAGCAGGTTAGGGCTGCAGCTGGAGTTCAATCACTTGCTAACAATCCTCGTGATATTTCCCATTCCACAACAAACACCGATGAAGAATGGGAGAAGACTGCAGCTGAAGATTGCAACTCCCTCAAGAAACAGATGAGTCAAATGAAGGTGAAAGAGGATGGATTTCAAAAGAATGGTAAATTGGCCAAGAAGAATAGCAAAAACAGTAAAAGTGGCATGCAGCTACTGCCATCTCGATCTAGAAGAATATTTGACAAGTTGTGGGTTGTGGGAAAAGGCCATACGGAGAACAGAAGTTCTGAGACCTCTGGAAGTTCGCAAAGCCCAACTTCAATGGTTCCAGGGGATACCAAGTCCTCTGGTTCATCTTCAAGACACAGGAGGCATTCTATTTCT
>gnl_Utrgi_v4.1_Scf00934.g22805.t1
ATGAAGTTCATGAAACTGGGATCAAAGCCCGATTCATTTGAGAAAGTTGACGGCTGCGTGAGGTGTGTGTCATCCGAATTGGAAGCTGATGTTATCATAAAAGTTGATGACCATAAGTTCTACCTGCACAAGTTCCCTCTTTTGTCAAAGAGCAACATATTAAGAAGGCTTTTTCGTGAAGCTAGTGAAGAAAAAAATGATGAAATCCACTTGGTTGATTTTCCGGGAGGGCCTAAAGCATTTGAACTGTGTGCTAAATTCTGCTATGGCATAACTGTGACCTTGAATGCCTACAATGTTGTTGCCATTCTCTGTGCGGCAGAGTATCTTGAGATGACAGAGGAGATGGACAGGGGGAACCTCATCTTAAAGATTGAGGTGTTCCTTAATTCGAGTGTTTTACGATCATGGAAGGATACCATCATTGTTCTTCAGACAACCGGTTTTCTTCTTCCCTGGTCAGAACATCTGAAAATAGCAGGCAGATGCATTGATGCCATTGCATCTAAAACTTCAGTTGATCCTTCCTTGATCACATGGTCTTATACTTACAGCCGGAAAACAGCAAGATTGAGTGAGATTATGCAGACCGGAATAAAGTCGCCAAAGAAAATGGAGTCTGTGCCTAAAGATTGGTGGATTGAAGACATTTGTGAACTGGACATTGATCTTTACAAAAGAGTGATGGTTGCAATAAAAGCAAAAGGTCGTATGGATGGAGTCCTCATAGGGGAGGCACTCAAGGCCTATGCAATCAGATGGTTGCCAGACACAGTTGATGCATTGGTTTCTGAAAGCCATGTTCTCAGGAACAAATCTATAGTACAGACCATGATTTGCTTGCTTCCTTCTGATAAGGGTATGGCATGTTCCTGCAGCTTTTTGTTGAAATTGCTTAAAGTTTCAATCTTGATTGGTGTTGATGGTTCGTCCATTGAAGATCTGGTTGATGCTATCGCTTTGAACTTAGAGGAGGCTTCTGTCAATGATCTACTGATTCCTGCAAGGCCACCGCAGGCTACAACATACGATATCGAACTTGTCCTGCAACTATTGGAGAAGTTCGTGGCATCACGGGAACAGAACTGCGAAACAAAGGCGATTAAGAACAACACAAATGAGAGTGATTTGGTTCTGGGTCATGGATCCTGGTTGAAGGTTGGGAAACTAATTGACTGCTATCTAGAAAAAGTGGCTCGTGATCAGAATCTCTCAGTGGCTAGTTTCACCAAGTTATCCCAGATGGTTCCAAAGTCCGCTAGGCCTGTTCACGATGGACTGTACAGAGCCATTGACATCTACTTGAAGGAACACAGGAATCTAACGAAGGTGGAGAGAAAAAGCCTATGTGAGCTTATGGATGTGAAGGCTTTAACAACAGAAGCAGCTATGGATGCTGCACAAAACGAGCAGCTCCCTCTCCGTGTAGTGGTTCAAGTTCTCTTCTTTGACCATGCAAGGGCAGTAGCAGCTGCTCTTTGTGCTGCTAAAAACGCCAGTAAAAGCATGAGTGAACCTGTGCAGATCGACGAGAAAACAGAGCCTGATTTGTTCAGAGATGAAATGAGCAATCTAAAAATCGGAGAGGAATCACTTCCAGATGCAAAGCTTTCTAAGAAGGGTAGCATGAACAGAGGAGCAGGGCCACGGTTGCTGCCGTTGCGATCTGGTAGAATTCTTGATAACTTGTGGCTTGTCCGTAAAGGGGTCACTGCAAGTGTAGAGAACAAGAGCTCTGAGACTTCTATCAGCTCACAGAGCCCAACTTCTGTGGTCCGTGGTGCAGTAAAATCCTCTGTTGAGAGAAACCGAAGGCATTCTATATCA
>gnl_Utrgi_v4.1_Scf00019.g2664.t1
ATGAAGTTCATGAAACTGGGATCAAAGCCTGATTCATTTCAAAACGTTGACAATTGCGTAAGGTGTGTGTCATCTGAACTGGAAACTGATGTTATCATAAAAGTTGATGACATTAAGTTTTACCTGCACAAGGTGATTGTTTTTTGGAGAGCACATGCCTTGTGCTATAGTTTTCTAAGGTTTCCTTCTTCACTGAACTGTTTCATGGTTTTGCAGTTCCCTCTCTTGTCAAAGAGCAGTATATTACAGAGCCTGTTTCTTAAAGCCAGTGAAGAAGGCAGTGATGAAATTCAGTTGGTTGATTTCCCTGGTGGTCCAAAGGCGTTTGAAGTATGCGCCAAATTCTGCTACGGCATAGCAGTGACCCTGAACGCCTACAATGTCGTCGCCATTCGCTGCGCAGCGGAGTATCTGGAGATGACGGAGGAGGTTGACAGAGGAAACCTCATCTTGAAGATAGAGGTGTTTCTGAATTCCAGTGTTTTACGAGCATGGAAAGATGCCATCATTGTTCTTCAGACAACTGAGTCTCTTCTTCCCTGGTCTGAGCATCTGAAAATAGCTGGAAGATGCGTTGACTCCATTGCATCCAAAACTTCAGTTGATCCTTCCCTGATCACATGGTCTTATACTCACAACCGGAGAACGACTACCTTGAGCGAGATAATGCAGACCGGAGTGAAGCAACTGAGGAAATCAGAGTCTGTGCCTAAAGATTGGTGGGTGGAAGACATATGTGAATTGGACATTGAGCTCTACAGGAGAGTTATGGTTGCGATAAAAGCGAAGGGTCGAATGGACGGCGTCGTTATCGGGGAGGCGCTCAAGATGTATGCCATCAGATGGCTCCCGGAGACGGTTGATGCACTGGTTTCTGAAAGTCACATTCTCAGGAACAGAGCTTTGGTCGAGACCATCATCTGCTTGCTTCCTGCTGATAAGGGTATTACATGCTCTTGCAGCTTCTTGTTGAAACTGCTTAAAGTTTCGATCTTGACCGGCATTAGTGATTCGTATACGGAAGATCTGATCGAGTCCATCAGTTTGAAGCTAGACGAGGCTTCTGTCAATGATCTGCTGATCCCTGCAAGGCCACCTCAGGTCACCACATACGATATCGAACATGTTCTGCAACTGTTGGGGAAGTTTGTTGCATCTCAGGAACTCAACTGTGAGACGAAGATGGTGAAGAACAGCGCAAATGAGAGCGATTTCGTTCTGGGGCATGGATCTTGGTTGAAGGTTGGGAAACTGATCGACTGCTATCTGTCGGAAGTAGCCCGCGATCAGAATCTCTCCGTCTCTCGTTTCATGGAGCTGGCAAAGGCCGTTCCCAAGTCTGCGAGGCCCATCCACAATGGATTGTACGGCGCCATTGACGTCTTCCTGAAGAAGCACAAGAATCTGACGAAGTTGGAAAGGAAGAGCCTGTGTGAGCTTATGGATGTCAAGGCTTTAACAACAGAAGCAGCGATGGATGCTGCCCAAAATGAGCAGCTCCCGCTTCGGGTAGTGGTTCAAGTTCTGTTCTTCGAGCACGCAAGGGCGGCAGCAGCCGCCGCCGCCGCCAAAGATGCTGATAGAGGCATGAGCGAGCCGATACAGATCAACGAGAAGACGGAGCAGGATTCCTTCAGAGACGAAATGAGCAAGCTGAAGCTCAGAGAGGAATCATCACTCCCAGATGCAACTCTCTCAAAGAAGGGGCCAAAGTTGCTGCCATTGCCATCTCGTAGAATTCTGGACAACCTCTGGCTTCTCCGCAAAGGGGTGGCAGCAAGCGCAGAGAACAAGAGCTCAGAGACCTCCATCAGCTCCCAGAGCCCGACTTCCGTGTTCCGGGGTGCCGCCAAATCCTCCTCCACGGTCAGAAACCAAAGGCACTCCATTTCA
>gnl_Vitvi_Genoscope.12X_GSVIVT01035968001
ATGAAGTTTATGAAGCTGGGTTCGAAGCCTGATGCCTTTCAAGCTGATGGCAATTCTGTCAGGTATGTTTCATCCGAATTGGCAACTGATGTTATCATAATTGTTGGAGGAGTGAAGTTTTACCTTCACAAGTTCCCTCTCTTGTCCAAGAGCAATCGCCTGCAAAAGTTGGTAGTGAAAGCCAGTGAGGAAAATTCTGATGAAATTCGACTGGTTGATTTTCCTGGTGGGCCGAAAGCCTTTGAAATTTGCGCCAAATTTTGCTATGGGATGACTGTAACACTAAATGCTTACAATGTTGTGGCTGCCCGTTGCGCAGCTGAGTACCTTGAGATGACTGAGGATGTTGATAGAGGCAACCTAATTTTCAAAATTGAAGTGTTTCTGAACTCCAGTGTCTTCCGAAGCTGGAAAGATTCTATTATTGTTCTTCAAACGACCAAATCTCTGTTACCATGGTCTGAAGATCTAAAGGTGATTGGAAGATGCATAGATTCCATTGCATCTAAAACTTCCGTGGACCCGGCTAACATCAGCTGGTCTTACACTTACAATCGAAAATTAGCAGTGCCAGATAAAATTATTGAGGATGGGATGAAGCTCCAAGAGAGAATCGAGTCTGTTCCAAAGGATTGGTGGGTTGAAGATATCTGTGAGTTGGAGATTGATCTCTATAAACGAGTTATGATTGCTGTGAAATCAAAGGGAAGAATGGATGCAAATGTGATTGGAGAGGCACTAAAGACTTATGCAGTTAGATGGTTGCCTGATTCCCTTGACGCCCTGGTTTCTGATGATCATACCAGGAGGAACAAATCTTTGGTGGAAACAATCATTTGCTTATTGCCATCTGATAAGGGTGTGGGTTGTTCTTGCAGTTTTTTGCTCAAATTATTGAAAGTTGCTATTCTAGTTGGAGCAGATGATTCACAAAGGGAAGAATTGGTAAAAAGGATCAGTCTGAAGTTGGATGAGGCTTCTGTCAATGATCTATTGATCCGAGCTCGATCTCCGCAAACAACTGTTTATGATGTTGAACTGGTGCAGTCCATTGTGAATAGATTTGTGTTGCATGAAAAGCGTTGCCAGGATTTGGATATTTCTGAGAAGAATGAGAAGGGAACCAGTGATTTTATACTGGGCCATGGACCTTTGTTAAAAGTCGGTAAACTGATGGATGGATATCTTGCTGAAATTGCTCATGATCCAAATCTCACCCTCTCCAGTTTCAATGATATTGTACGGTCAACTCCCGAATCAGCAAGACCAATTCATGATGGCTTATACAAGGCTATTGACATCTACCTGAAGGCACACCAGAACTTGACAAAAGCTGAAAGAAAGAAGCTTTGTGGGCTGATGGATGTCAAGAAACTTACAATGGATGCATCCATGCATGCAGCTCAGAACGATCGTCTCCCACTCCGGGTTGTAGTCCAAGTCCTCTTTTTTGAGCAGGTTAGAGCAGCTGCTGGGGCTCAAGCCCCTAACAGTATTCCCCAGAGTTGCAAATCCCTGAGGAGACAGATGAATCAAATGAAGATAAAAGATGAGGAATTTCGGAAAAACGGGAAATTGACTAAAAAGGGTAGCAAAAACAGCAGAAGTGGTGTGCAGCTGCTGCCTTCTAGATCAAGGAGAATGTTTGACAAGTTATGGGCAGTGGGTAAAAAGCATGGAGAGAACAGAAGCTCTGAGACCTCAGGGAGTTCCCAGAGCCCAACTTCAGTGGCACCTGGGGAGACAAAGTCATCCGGTTCATCTTCAAGACAGAGGAGGCATTCCATCTCT
>FraveV4A2_2g41130.t1
ATGAAGTTTATGAAGTTAGGGTCCAAGCCTGATGCGTTTCAAGCTGACGGCAAGTCGATCAGATATGTAACATCTGAGTTGGAATCCGATGTCGTCGTCAAGGTTGGGGAAGTTCAATTTTACCTTCACAAGTTCCCTCTCCTGTCCAAGAGTAATCGCTTGCAAAAACTAGTACCTAAATCCAATGAGGATAAAGTCGTCGAAGTTTGCATGGATGATTTCCCTGGTGGTGCGAATTCCTTTGAAGTCTGTGCAAAATTTTGCTATGGAATGACTGTTACTCTCAATGCTTACAATGTTGTGGCTGCTCGTTGTGGTGCTGAGTATCTGGAGATGACTGAGGATGTTGATCGCAGTAACCTGATATATAAAATCGAAGTATTCCTGAATTCAAGTATATTTCGTAGCTGGAAAGATACCATTAATGTTCTCCAAACAACCAAACCTCTTCTGTCATGGTCTGAGGATCTGAAAATTGTCGGAAGATGCATAGATTCAATTGCTTCTAAAACTTCTGTGGACCCTGCAAATATCAGCTGGTCCTACACACACAACCGCAAATTAGCAGAGCCTGATAAAATTACTGAAGAAGGGACTAATTATCGAGACAAAATGGAAAATATTCCAAGGGATTGGTGGGTTGAAGATATATGTGAGCTAGATATTGATCTCTACAAGCGTGTCATGATTGCTGTGAAATCAAAAGGAAGAATGAATGGTGCCGTTATAGGGGAGGCTCTGAAAACTTATGCACTTAGATGGTTGCCAGACTCTGTTGACGCGTTGATTTCTGAAGATCATGCATTGAGGAACAAATCTCTAATAGAAACTATTATTTGTTTACTGCCATCTGACAAAGGTGTGGGTTGTTCATGCAGTTTCTTGCTGAAACTTTTGAAAGTTAGTACTTTGGTTGGAGCAGATGAGTCATTGAGGGAGGTTCTGGTGAACAGGATTGGCTTGAAGTTACATGAAGCTCGTGTTAGTGATTTATTGATCCCTGCTCGGTTTCCTCAAATTACTATTTATGATGTTGAATTGGTTCAGTCCATTGTGAATCGGTTTGTGATACATGAAAAGAGTAACTGGGATCTGGATGTTGTTCGGAAGAATGAAAAGGGTACTGATAATTTGATCTTGGGGCATGGATCCTTGGTGGGTGTTGGTAGACTGATTGATGGGTATCTTGCCGAAATTGCACATGACCCTAATCTTAACCTTGGTAGTTTCATAGACTTGTCACAATCGCTTCCCGAGTTAGCGAGGCCAATTCATGATGGATTGTACAAAGCCATTGACATCTACCTGAAGGAGCACCCTAGTCTGACAAAAGCGGAGAGGAAAAGAATATGTGGATTAATGGATGTCAAGAAGCTGACAATGGAGGCATCTATGGATGCTGCACAGAACGAGCGGCTTCCACTGCGAGTTGTTGTCCAAGTTCTCTTTTTTGAGCAGGTGAGATCTTCAGCTGCTTCTCGGTCCCTTAACAACCACCAATCTGATGGTTCACAGTCCACCACAAATTTCGATGAAGAGTGTCACAACACAGCAGAAGAAAACTGCAAACCTCTAGGAAAACAGCTGAGGCAAATGAAGGTGAGCGAAGAGTTGCAGAAGAATGGGAGATTGGGTAAGAAGAACAGCAAGAACAGCAGAAGTGGTGCGCAGTTGTTGCCATCTAGGTCAAGAAGGATATTTGATAAGTTATGGTCTGTGGGGAAAGGGGGGCATGTAGAGAACAAGAGTTCGGAGACTTCTGGGAGTTCTCAGAGCCCAACTTCAATAGTTCCTGGTGATTCAAAGTTAGTTTCATCAAGACACAGGAGGCATTCTATCTCG
>Maldo_HF_13348
ATGAAGTTTATGAAGCTGGGGTCCAAGCCTGATGCATTTCAGGCTGATGGCAAGTTTATCAGATATGTGTCGTCTGAACTGCAAACGGATGTCGTTATTAATGTTGGGGAAGTGAAGTTTTACCTTCACAAGTCTGTTGTGAGACAGTATGTGATGCATGAAAAGTATAAGTGGGATTTGGATGTTGTCGAGAAGAATGAAAAGGGGACTGATACTTTTATATTAGGGCATGGTTCGTTGTTGGGTGTTGGTAGACTGGTCGATGGGTATCTTGCGGAAATTGCACATGACCCAAATCTTAACCTCAGTAGTTTCGTAGAGTTGTCACAATCAGTTCCCGAGTCAGCCAGGCCAATTCACGATGGGTTGTACAAAGCCATTGACATCTACCTGAAGGAGCACCCTAATTTGACAAAGGCTGAAAGGAAAAGAATATGCGCATTGATGGACGTCAAGAAACTTACAGTGGAGGCATCGATGGATGCTGCACAGAACGAGCAGCTCCCACTTCGAGTCGTTGTTCAAGTTCTCTTCTTTGAGCAGATAAGATCTGCAGCTAGCGTTCAAGCCCTTAACAACCATCCCAGTGACACTTCACTTTCCACAACAAATTTGGACGAGGAATGTGAGAAGATAGCAGAAGAAAACTGCAAGCCGTTGGGAAAACAGATGAGCCAAATGAAGGTAACTGAAGAGTTCCAGAAGAACACAAAACTGGCAAAGAACAACAGCAAAAACAGCCGAAGTGGTGCGCAATTGCTTCCATCTAGGTCAAGGAGAATCTTCGATAAATTGTGGTCTGTGGGGAAGGGGCATGTAGAGAACAAGAGCTCCGAGACATCTGGGAGTTCTCATAGTCCAACTTCAAATGTTCCTGGTGATTCAAAGTCGGTTTCATCTTCGAGACACAGGAGGTATTCCATCTCG
>Maldo_HF_21320
ATGAAGTTTATGAAGCTGGGGTCCAAGCCTGATGCATTTCAGGCCGATGGCAAGTCTATCAGGGTTATAGGGAGTTGTGGTGTGGCAGTTGTCTTTCAGGATGTGGTCCTGCATTTGGAATGTCACTATTTTATCAAGTTTTGTGGTCCAAATGTGAAGTCATATGGAGTAGCCCCAAGATCTGTAATCATCACACCTGTGAAATTCTTCCGATATGTGTCATCTGACTTGCAAACAGATGTCGTTATTAATGTTGGGGAAGTGAAGTTTTACCTTCACAAGTATAAGTGGGATTTGGACGTTGTCGAGAAGAATGAAAAGGGGACTGAGACTTTTACGTTGTTGAGTGTTGGTAGACTGGTTGATGGGTATATTGCGGAAATTGCACATGACCCAAATCTTAACCTCAGTAGTTTCGTAGAGTTGTCACAATCAATTCCCGAGTCAGCAAGGCCAATTCACGATGGGTTGTACAAAGCCATTGACATCTACCTGAAGGAGCACCCTAGTTTAACAAAGGCTGAAAGGAAAAGAATATGCGGATTGATGGATGTCAAGAAACTTACAGTGGAGGCATCCATGGATGCTGCACAGAACGAGCAGCTCCCACTCCGAGTTGTTGTTCAAGTTAGGTCTGCAGCTAGCGTTCGAGCCCTTAACAACCATCCCAGTGACACTTCACTTTCCACGACAAATTTGGACGAAGAACACGACAAGACAGCAGAAGAAAACTGCAAGCCTCCGGGAAAACAGATGAGCCAAATGAAGGTAACAGAAGAGTTCCAGAAGAACGTGAAACTTGGCAAGAAGAGCAGCAAAAACAGCACAAGTGGTTCGCAGTTGCTGCCATCTAGGTCAAGGAGAATCTTCGACAAATTGTGGTCTGTGGGGAAGGGGCATGTAGAGAACAAGAGCTCGGAGACATCCGGGAGTTCTCATAGTCCAACTTCGAATGTTCCTGGCGATTCAAAGTCGGTTTCAAGACACCGGAGGCATTCCATCTCC
>Malba_003190
ATGAAGTTTATGAAGCTGGGGTCCAAGCCTGATGCATTTCAGGCTGATGGCAAGTCTATCAGATATGTGTCATCTGACTTGCAAACAGATGTCGTTATTAATGTTGGGGAAGTGAAGTTTTACCTTCACAAGTTCCCTCTCTTGTCCAAGAGCAATCGCCTGCAAAAACTAGTATCTAAACCCAACGATGATTCTGAAGAAGTTGACATGGTTGATTTTCCTGGTGGGCCAAAATCCTTTGAAATTTGTGCAAAGTTTTGCTATGGAATGACTGTTACTCTGAACGCTTACAATGTTGTGGCTGCTCGTTGTGCTGCTGAGTATCTGGAGATGACCGAGGATGTTGATCGCAGTAACCTAATATACAAAATTGAGGTGTTCCTTAACTCAAGCATCTTCCGCAGCTGGAAGGATTCCATTATTGTTCTACAAACCACCAAATCTCTTTTGTCGTGGTCTGATGATCTGAAGATTGTCGGAAGATGCATAGATTCAATTGCATCTAAAACGTCTGTAGACCCTACTAACATCACCTGGTCCTATACGTATAACCGAAAACTAGCAGAGCCTGATAAAATTATTGAAGAAGGGATGAATTATCGAGACAAAATTGAAAAAGTTCCAAGGGATTGGTGGGTTGAAGACATATGTGAGTTGGATATTGATCTCTACAAGCGAGTTATGATTGCTGTGAAATCGAAGGGAAGAATGGACGGCACTGTTATTGGGGAGGCTCTGAAGACTTATGCAGTTAGATGGTTGCCAGATTCTGTTGATGCACTGGTTTCAGATGAACACGCTTTGAGGAACAAATCTCTGGTGGAAACAATTATTTGCTTATTGCCGTCTGACAAAGGCATGGGTTGTTCATCAAGTTTCTTGCTGAAACTTTTGAAAGTTTCTATTTTGGTTGGAGCAGACGAGTCATTGAGGGAGGAGCTGGTGAAGAGGATCAGTTTGAAGTTGCATGAAGCTTGTGTCGATGACTTATTGATCCCCGCTCGATCTCCTCAAATTACTATATATGATGTTGAGTTGGTTCAGTCTGTTGTGAATCAGTATGTGATGCATGAAAAGTATAAGTGGGATTTGGTCGAGAAGAATGAAAAGGGGACTGAGACTTTTACGTTGTTGAGTGTTGGTAGACTGGTTGATGGGTATATTGCGGAAATTGCACATGACCCAAATCTTAACCTCAGTAGTTTCGTAGAGTTGTCACAATCAATTCCCGAGTCAGCAAGGCCAATTCACGATGGGTTGTACAAAGCCATTGACATCTACCTGAAGGAGCACCCTAGTTTAACAAAGGCTGAAAGGAAAAGAATATGCGGATTGATGGATGTCAAGAAACTTACAGTGGAGGCATCCATGGATGCTGCACAGAACGAGCAGCTCCCACTCCGAGTTGTTGTTCAAGTTCTCTTCTTTGAGCAGGTTAGGTCTGCAGCTAGCGTTCGAGCCCTTAACAACCATCCCAGTGACACTTCACTTTCCACGACAAATTTGGACGAAGAACATGACAAGACAGCAGAAGAAAACTGCAAGCCTCTGGGAAAACAGATGAGCCAAATGAAGGTAACAGAAGACTTCCAGAAGAACACGAAACTTGGCAAGAAGAGCAGCAAAAACAGCGCAAGTGGTTCGCAGTTGCTGCCATCTAGGTCAAGGAGAATCTTCGACAAATTGTGGTCTGTGGGGAAGGGGCATGTAGAGAACAAGAGCTCGGAGACATCCGGGAGTTCTCATAGTCCAACTTCGAATGTTCCTGGCGATTCAAAGTCGGTTTCAAGACACCGGAGGCATTCCATCTCC
>Malba_044665
ATGGTTGATTTTCCTGGTGGGCCAAAATCCTTTGAAATTTGTGCAAAGTTTTGCTATGGAATGACTGTTACTCTCAACGCTTACAATGTTGTGGCTGCTCGATGTGCTGCTGAGTATTTGGAAATGACTGAGGGTGTTGATCACAGTAACCTAATATACAAAATTGAGGTGTTCCTTAACTCAAGCATCTTCCGTAGCTGGAAAGATTCCATTATTGTGCTACAAACCACTAAACCTCTTCTGTCGTGGTCTGAAGATCTGAAGATTGCTGGAAGATGCATAGACTCAATTGCTTCTAAAACATCTGTAGACCCTGCCAACATCACTTGGTCCTACACATATAACAGAAAATTAGCAGAGCCTGATAAAATTATTGAAGAAGGGATGAAATATCGAGACAAATTTGAAAAAGTTCCAAGGGATTGGTGGGTTGAAGACATATGTGAGCTGGATATTGATCTCTACAAACGAGTTATTATTGCTGTGAAAACGAAGGGAAGAATGGATGGCAGTGTTATTGGGGAGGCTCTGAAGACTTATGCAGTTAGATGGTTGCCAGATTCTGTTGATGCACTGGTTTCGGACGAACACACCTTGAGGAACAAGTCTCTGGTAGAAACAATTATTTGCTTATTGCCGTCTGACAAAGGTATGGGTTGTTCATCCAGTTTTTTGCTGAAACTTTTGAAAGTTTCTATTTTGGTTGGAGCAGACAAGTTGTTGAGGGAGGAGTTGGTGAAGAGGATCAGTTTGAAGTTGCATGAAGCTCGTGTAGGTGATTTATTGATCCCCGCACGATCTCCTCAAATTACTATATATGACGTTGAGTTGGTTCAGTCTGTTGTGAGACAGTATGTGATGCATGAAAAGTATAAGTGGGATTTGGATGTTGTCGAGAAGAATGAAAAGGGGACTGATACTTTTATATTAGGGCATGGATCGTTGTTGGGTGTTGGTAGACTGGTCGATGGGTATCTTGCGGAAATTGCACATGACCCAAATCTTAACCTCAGTAGTTTCGTAGAGTTGTCACAATCAGTTCCCGAGTCAGCCAGGCCAATTCACGATGGGTTGTACAAAGCCATTGACATCTACCTGAAGGAGCACCCTAATTTGACAAAGGCTGAAAGGAAAAGAATATGCGCATTGATGGACGTCAAGAAACTTACAGTGGAGGCATCGATGGATGCTGCACAGAACGAGCAGCTCCCACTTCGAGTCGTTGTTCAAGTTCTCTTCTTTGAGCAGATAAGATCTGCAGCTAGCGTTCAAGCCCTTAACAACCATCCCAGTGACACTTCACTTTCCACAACAAATTTGGACGAGGAATGTGACAAGATAGCAGAAGAAAACTGCAAGCCGTTGGGAAAACAGATGAGCCAAATGAAGGTAACTGAAGAGTTCCAGAAGAACACAAAACTGGGAAAGAACAACAGCAAAAACAGCCGAAGTGGTGCGCAATTGCTTCCATCTAGGTCAAGGAGAATCTTCGATAAATTGTGGTCTGTGGGGAAGGGGCATGTAGAGAACAAGAGCTCCGAGACATCCGGGAGTTCTCATAGTCCAACTTCAAATGTTCCTGGTGATTCAAAGTCGGTTTCATCTTCGAGACACAGGAGGTATTCCATCTCG
>Malsi_08g005100
ATGAAGTTTATGAAGCTGGGGTCCAAGCCTGATGCATTTCAGGCCGATGGCAAGTCTATCAGATATGTGTCATCTGACTTGCAAACAGATGTCGTTATTAATGTTGGGGAAGTGAAGTTTTACCTTCACAAGTTCCCTCTCTTGTCCAAGAGCAATCGCCTGCAAAAACTAGTATCTAAACCCAACGATGATTCTGAAGAAGTTGACATGGTTGATTTTCCCGGTGGGCCAAAATCCTTTGAAATTTGTGCAAAGTTTTGCTATGGAATGACTGTTACTCTGAACGCTTACAATGTTGTGGCTGCTCGTTGTGCTGCTGAGTATCTGGAGATGACCGAGGATGTTGATCGCAGTAACCTAATATACAAAATTGAGGTGTTCCTTAACTCAAGCATCTTCCGCAGCTGGAAGGATTCCATTATTGTTCTACAAACCACCAAATCTCTTCTGTCATGGTCTGATGATCTGAAGATTGTCGGAAGATGCATAGATTCCATTGCATCTAAAACGTCTGTAGACCCTACTAACATCACCTGGTCCTATACGTATAACCGAAAACTAGCAGAGCCTGATAAAATTATTGAAGAAGGGATGAATTATCGAGACAAAATTGAAAAAGTTCCAAGGGATTGGTGGGTTGAAGACATATGTGAGTTGGATATTGATCTCTACAAGCGAGTTATGATTGCTGTGAAATCGAAGGGAAGAATGGACGGCACTGTTATTGGGGAGGCTCTGAAGACTTATGCCGTTAGATGGTTGCCAGATTCTGTTGATGCACTGGTTTCAGATGAACACGCCTTGAGGAACAAATCTCTGGTAGAAACAATTATTTGCTTACTGCCGTCTGACAAAGGCATGGGTTGTTCATCAAGTTTCTTGCTGAAACTTTTGAAAGTTTCTATTTTGGTGGGAGCAGACGAGTCGTTGAGGGAGGAGCTGGTGAAGAGGATCAGTTTGAAGTTGCATGAAGCTTGTGTCGATGACTTATTGATCCCCGCTCGATCTCCTCAAATTACTATATATGATGTTGAGTTGGTTCAGTCTGTTGTGAATCAGTATGTGATGCATGAAAAGTATAAGTGGGATTTGGATGTTGTCGAGAAGAATGAAAAGGGGACTGAGACTTTTACGTTATTGAGTGTTGGTAGACTGGTTGATGGGTACATTGCGGAAATTGCACATGACCCAAATCTTAACCTCAGTAGTTTCGTAGAGTTGTCACAATCAATTCCCGAGTCAGCAAGGCCAATTCACGATGGGTTGTACAAAGCCATTGACATCTACCTGAAGGAGCATCCTAGTTTAACAAAGGCTGAAAGGAAAAGAATATGCGGATTGATGGATGTCAAGAAACTTACAGTGGAGGCATCCATGGATGCTGCACAGAACGAGCAGCTCCCACTCCGAGTTGTTGTTCAAGTTCTCTTCTTTGAGCAGGTTAGGTCTGCAGCTAGCGTTCGAGCCCTTAACAACCATCCCAGCGACACTTCACTTTCCACGACAAATTTGGACGAAGAACACGACAAGACAGCAGAAGAAAACTGCAAGCCTCCGGGAAAACAGATGAGCCAAATGAAGGTAACAGAAGAGTTCCAGAAGAACGCGAAACTTGGCAAGAAGAGCAGCAAAAACAGCGCAAGTGGTTCGCAGTTGCTGCCATCTAGGTCAAGGAGAATCTTCGACAAATTGTGGTCTGTGGGGAAGGGGCATGTAGAGAACAAGAGCTCGGAGACATCCGGGAGTTCTCATAGTCCAACTTCGAATGTTCCTGGCGATTCAAAGTCGGTTTCAAGACACCGGAGGCATTCCATCTCC
>Malsi_15g004000
ATGAAGTTTATGAAGCTGGGGTCCAAGCCTGATGCATTTCAGGCTGATGGCAAGTTTATCAGATATGTGTCGTCTGAACTGCAAACGGATGTCATTATTAATGTTGGGGAAGTGAAGTTTTACCTTCACAAGTTCCCTCTCTTGTCTAAGAGCAATCGCCTGCAAAAACTAGTATCAAAAGCCAATGAGGATTCTGAAGAAATTGACATGGTTGATTTTCCTGGTGGGCCAAAATCCTTTGAAATTTGTGCAAAGTTTTGCTATGGAATGACTGTTACTCTCAACGCTTACAATGTTGTGGCTGCTCGATGTGCTGCTGAGTATCTGGAAATGACTGAGGGTGTTGATCACAGTAACCTAATATACAAAATTGAGGTGTTCCTTAACTCAAGCATCTTCCGTAGCTGGAAAGATTCCATTATTGTGCTACAAACCACTAAACCTCTTCTGTCGTGGTCTGAAGAACTGAAGATTGCTGGAAGATGCATAGACTCAATTGCTTCTAAAACATCTGTAGACCCTGCCAACATCACTTGGTCCTACACATATAACAGAAAATTAGCAGAGCCTGATAAAATTATTGAAGAAGGGATGAATTATCGAGACAAATTTGAAAAAGTTCCAAGGGATTGGTGGGTTGAAGACATATGTGAGCTGGATATTGATCTCTACAAACGAGTTATTATTGCTGTGAAATCGAAGGGAAGAATGGATGGCAGTGTTATTGGGGAGGCTCTGAAGACTTATGCAGTTAGATGGTTGCCAGATTCTGTTGATGCACTGGTTTCGGATGAACACGCCTTGAGGAACAAATCTCTGGTAGAAACAATTATTTGCTTATTGCCGTCTGACAAAGGTATGGGTTGTTCATCCAGTTTCTTGCTGAAACTTTTGAAAGTTTCTATTTTGGTTGGAGCAGACAAGTCGTTGAGGGAGGAGTTGGTGAAGAGGATCAGTTTGAAGTTGCATGAAGCTCGTGTAGGTGATTTGTTGATCCCCGCACGATCTCCTCAAATTACTATATATGACGTTGAGTTGGTTCAGTCTGTTGTGAGACAGTATGTGATGCATGAAAAGTATAAGTGGGATTTGGATGTTGTCGAGAAGAATGAAAAGGGGACTGATACTTTTATATTAGGGCATGGTTCGTTGTTGGGTGTTGGTAGACTGGTCGATGGGTATCTTGCGGAAATTGCACATGACCCAAATCTTAACCTCAGTAGTTTCGTAGAGTTGTCACAATCAGTTCCCGAGTCAGCCAGGCCAATTCACGATGGGTTGTACAAAGCCATTGACATCTACCTGAAGGAGCACCCTAATTTGACAAAGGCTGAAAGGAAAAGAATATGCGCATTGATGGACGTCAAGAAACTTACAGTGCAGGCATCGATGGATGCTGCACAGAACGAGCAGCTCCCACTTCGAGTCGTTGTTCAAGTTCTCTTCTTTGAGCAGATAAGATCTGCAGCTAGCGTTCAAGCCCTTAACAACCATCCCAGTGACACTTCACTTTCCACAACAAATTTGGACGAGGAATGTGACAAGATAGCAGAAGAAAACTGCAAGCCGTTGGGAAAACAGATGAGCCAAATGAAGGTAACTGAAGAGTTCCAGAAGAACACAAAACTGGCAAAGAACAACAGCAAAAACAGCCGAAGTGGTGCGCAATTGCTTCCATCTAGGTCAAGGAGAATCTTCGATAAATTGTGGTCTGTGGGGAAGGGGCATGTAGAGAACAAGAGCTCCGAGACATCCGGGAGTTCTCATAGTCCAACTTCAAATGTTCCTGGTGATTCAAAGTCGGTTTCATCTTCGAGACACAGGAGGTATTCCATCTCG
>Malsy_08g005180
ATGAAGTTTATGAAGCTGGGGTCCAAGCCTGATGCATTTCAGGCCGATGGCAAGTCTATCAGATATGTGTCATCTGACTTGCAAACAGATGTCGTTATTAATGTTGGGGAAGTGAAGTTTTACCTTCACAAGTTCCCTCTCTTGTCCAAGAGCAATCGCCTGCAAAAACTAGTATCTAAACCCAACGACGATTCTGAAGAAGTTGACATGGTTGATTTTCCTGGTGGGCCAAAATCCTTTGAAATTTGTGCAAAGTTTTGCTATGGAATGACTGTTACTCTGAACGCTTACAATGTTGTGGCTGCTCGTTGTGCTGCTGAGTATCTGGAGATGACCGAGGATGTTGATCGCAGTAACCTAATATACAAAATTGAGGTGTTCCTTAACTCAAGCATCTTCCGCAGCTGGAAGGATTCCATTATTGTTCTACAAACCACCAAATCTCTTCTGTCATGGTCTGATGATCTGAAGATTGTCGGAAGATGCATAGATTCAATTGCATCTAAAACGTCTGTAGACCCTACTAACATCACCTGGTCCTATACGTATAACCGAAAACTAGCAGAGCCTGATAAAATTATTGAAGAAGGGATGAATTATCGAGACAAAATTGAAAAAGTTCCAAGGGATTGGTGGGTTGAAGACATATGTGAGTTGGATATTGATCTCTACAAGCGAGTTATGATTGCTGTGAAATCGAAGGGAAGAATGGACGGCACTGTTATTGGGGAGGCTCTGAAGACTTATGCAGTTAGATGGTTGCCAGATTCTGTTGATGCACTGGTTTCAGATGAACACGCCTTGAGGAACAAATCTCTGGTAGAAACAATTATTTGCTTATTGCCGTCTGACAAAGGCATGGGTTGCTCATCAAGTTTCTTGCTGAAACTTTTGAAAGTTTCTATTTTGGTGGGAGCAGACGAGTCGTTGAGGGAGGAGCTGGTGAAGAGGATCAGTTTGAAGTTGCATGAAGCTTGTGTCGATGACTTATTGATCCCCGCTCGATCTCCTCAAATTACTATATATGATGTTGAGTTGGTTCAGTCTGTTGTGAATCAGTATGTGATGCATGAAAAGTATAAGTGGGATTTGGATGTTGTCGAGAAGAATGAAAAGGGGACTGAGACTTTTACGTTGTTGAGTGTTGGTAGACTGGTTGATGGGTATATTGCGGAAATTGCACATGACCCAAATCTTAACCTCAGTAGTTTCGTAGAGTTGTCACAATCAATTCCCGAGTCAGCAAGGCCAATTCACGATGGGTTGTACAAGGCCATCGACATCTACCTGAAGGAGCACCCTAGTTTAACAAAGGCTGAAAGGAAAAGAATATGCGGATTGATGGATGTCAAGAAACTTACAGTGGAGGCATCCATGGATGCTGCACAGAACGAGCAGCTCCCACTCCGAGTTGTTGTTCAAGTTCTCTTCTTTGAGCAGGTTAGGTCTGCAGCTAGCGTTCGAGCCCTTAACAACCATCCCAGTGACACTTCACTTTCCACGACAAATTTGGACGAAGAACACGACAAGACAGCAGAAGAAAACTGCAAGCCTCCGGGAAAACAGATGAGCCAAATGAAGGTAACAGAAGAGTTCCAGAAGAACGTGAAACTTGGCAAGAAGAGCAGCAAAAACAGCGCAAGTGGTTCGCAGTTGCTGCCATCTAGGTCAAGGAGAATCTTCGACAAATTGTGGTCTGTGGGGAAGGGGCATGTAGAGAACAAGAGCTCGGAGACATCCGGGAGTTCTCATAGTCCAACTTCGAATGTTCCTGGCGATTCAAAGTCGGTTTCAAGACACCGGAGGCATTCCATCTCC
>Malsy_15g003400
ATGAAGTTTATGAAGCTGGGGTCCAAGTCTGATGCATTTCAGGCTGATGGCAAGTTTATCAGATATGTGTCGTCTGAACTGCAAACGGATGTTGTTATTAATGTTGGGGAAGTGAAGTTTTACCTTCACAAGTTCCCTCTCTTGTCCAAGAGCAATCGCCTGCAAAAACTAGTATCAAAAGCCAATGAGGATTCTGAAGAAATTGACATGGTTGATTTTCCTGGTGGGCCAAAATCCTTTGAAATTTGTGCAAAGTTTTGCTATGGAATGACTGTTACTCTCAACGCTTACAATGTTGTGGCTGCTCGATGTGCTGCTGAGTATCTGGAAATGACTGAGGGTGTTGATCACAGTAACCTAATATACAAAATTGAGGTGTTCCTTAACTCAAGCATCTTCCGTAGCTGGAAAGATTCCATTATTGTGCTACAAACCACTAAACCTCTTCTGTCGTGGTCTGAAGATCTGAAGATTGCTGGAAGATGCATAGACTCAATTGCTTCTAAAACATCTGTAGACCCTGCCAACATCACTTGGTCCTACACATATAACAGAAAATTAGCAGAGCCTGATAAAATTATTGAAGAAGGGATGAATTATCGAGACAAATTTGAAAAAGTTCCAAGGGATTGGTGGGTTGAAGACATATGTGAGCTGGATATTGATCTCTACAAACGAGTTATTATTGCTGTGAAATCGAAGGGAAGAATGGATGGCAGTGTTATTGGGGAGGCTCTGAAGACTTATGCAGTTAGATGGTTGCCAGATTCTGTTGATGCACTGGTTTCGGATGAACACGCCTTGAGGAACAAATCTCTGGTAGAAACAATTATTTGCTTATTGCCGTCTGACAAAGGTATGGGTTGTTCATCCAGTTTCTTGCTGAAACTTTTGAAAGTTTCTATTTTGGTTGGAGCAGACAAGTCGTTGAGGGAGGAGTTGGTGAAGAGGATCAGTTTGAAGTTGCATGAAGCTCGTGTAGGTGATTTATTGATCCCCGCACGATCTCCTCAAATTACTATATATGACGTTGAGTTGGTTCAGTCTGTTGTGAGACAGTATGTGATGCATGAAAAGTATAAGTGGGATTTGGATGTTGTCGAGAAGAATGAAAAGGGGACTGATACTTTTATATTAGGGCATGGATCGTTGTTGGGTGTTGGTAGACTGGTCGATGGGTATCTTGCGGAAATTGCACATGACCCAAATCTTAACCTCAGTAGTTTCGTAGAGTTGTCACAATCAGTTCCCGAGTCAGCCAGGCCAATTCACGATGGGTTGTACAAAGCCATTGACATCTACCTGAAGGAGCACCCTAATTTGACAAAGGCTGAAAGGAAAAGAATATGCGCATTGATGGACGTCAAGAAACTTACAGTGGAGGCATCGATGGATGCTGCACAGAACGAGCAGCTCCCACTTCGAGTCGTTGTTCAAGTTCTCTTCTTTGAGCAGATAAGATCTGCTGCTAGCGTTCAAGCCCTTAACAACCATCCCAGTGACACTTCACTTTCCACAACAAATTTGGACGAGGAATGTGACAAGATAGCAGAAGAAAACTGCAAGCCGTTGGGAAAACAGATGAGCCAAATGAAGGTAACTGAAGAGTTCCAGAAGAACACAAAACTGGCAAAGAACAACAGCAAAAACAGCCGAAGTGGTGGTGCGCAATTGCTTCCATCTAGGTCAAGGAGAATCTTCGATAAATTGTGGTCTGTGGGGAAGGGGCATGTAGAGAACAAGAGCTCCGAGACATCCGGGAGTTCTCATAGTCCAACTTCAAATGTTCCTGGTGATTCAAAGTCGGTTTCATCTTCGAGACACAGGAGGTATTCCATCTCG
>Maldo_GDDH_08G1057100
ATGAAGTTTATGAAGCTGGGGTCCAAGCCTGATGCATTTCAGGCTGATGGCAAGTCTATCAGATATGTGTCATCTGACTTGCAAACAGATGTCATTATTAATGTTGGGGATGTGAAGTTTTACCTTCACAAGTTCCCTCTCTTGTCCAAGAGCAATCGCCTGCAAAAACTAGTATCTAAACCCAACGATGATTCTGAAGAAGTTGACATGGTTGATTTTCCCGGTGGGCCAAAATCCTTTGAAATTTGTGCAAAGTTTTGCTATGGAATGACTGTTACTCTGAACGCTTACAATGTTGTGGCTGCTCGTTGTGCTGCTGAGTATCTGGAGATGACCGAGGATGTTGATCGCAGTAACCTAATATACAAAATTGAGGTGTTCCTTAACTCAAGCATCTTCCGCAGCTGGAAGGATTCCATTATTGTTCTACAAACCACCAAATCTCTTCTGTCATGGTCTGATGATCTGAAGATTGTCGGAAGATGCATAGATTCAATTGCATCTAAAACGTCTGTAGACCCTACTAACATCACCTGGTCCTATACGTATAACCGAAAACTAGCAGAGCCTGATAAAATTATTGAAGAAGGGATGAATTATCGAGACAAAATTGAAAAAGTTCCAAGGGATTGGTGGGTTGAAGACATATGTGAGTTGGATATTGATCTCTACAAGCGAGTTATGATTGCTGTGAAATCGAAGGGAAGAATGGACGGCACTGTTATTGGGGAGGCTCTGAAGACTTATGCCGTTAGATGGTTGCCAGATTCTGTTGATGCACTGGTTTCAGATGAACACGCCTTGAGGAACAAATCTCTGGTAGAAACAATTATTTGCTTACTGCCGTCTGACAAAGGCATGGGTTGTTCATCAAGTTTCTTGCTGAAACTTTTGAAAGTTTCTATTTTGGTTGGAGCAGACGAGTCGTTGAGGGAGGAGCTGGTGAAGAGAATCAGTTTGAAGTTGCATGAAGTTTGTGTCGATGACTTATTGATCCCCGCTCGATCTCCTCAAATTACTATATATGATGTTGAGTTGGTTCAGTCTGTTGTGAATCAGTATGTGATGCATGAAAAGTATAAGTGGGATTTGGATGTTGTCGAGAAGAATGAAAAGGGGACTGAGACTTTTACGTTATTGAGTGTTGGTAGACTGGTTGATGGGTACATTGCGGAAATTGCACATGACCCAAATCTTAACCTCAGTAGTTTCGTAGAGTTGTCACAATCAATTCCCGAGTCAGCAAGGCCAATTCACGATGGGTTGTACAAAGCCATTGACATCTACCTGAAGGAGCACCCTAGTTTAACAAAGGCTGAAAGGAAAAGAATATGCGGATTGATGGATGTCAAGAAACTTACAGTGGAGGCATCCATGGATGCTGCACAGAACGAGCAGCTCCCACTCCGAGTTGTTGTTCAAGTTCTCTTCTTTGAGCAGGTTAGGTCTGCAGCTAGCGTTCGAGCCCTTAACAACCATCCCAGCGACACTTCACTTTCCACGACAAATTTGGACGAAGAACACGACAAGACAGCAGAAGAAAACTGCAAGCCTCCGGGAAAACAGATGAGCCAAATGAAGGTAACAGAAGAGTTCCAGAAGAACGCGAAACTTGGCAAGAAGAGCAGCAAAAACAGCGCAAGTGGTTCGCAGTTGCTGCCATCTAGGTCAAGGAGAATCTTCGACAAATTGTGGTCTGTGGGGAAGGGGCATGTAGAGAACAAGAGCTCGGAGACATCCGGGAGTTCTCATAGTCCAACTTCGAATGTTCCTGGCGATTCAAAGTCGGTTTCAAGACACCGGAGGCATTCCATCTCC
>Maldo_GDDH_15G1040500
ATGCGACACCCTAATTTGACAAAGGCTGAAAGGAAAAGAATATGCGCATTGATGGACGTCAAGAAACTTACAGTGGAGGCATCGATGGATGCTGCACAGAACGAGCAGCTCCCACTTCGAGTCGTTGTTCAAGTTCTCTTCTTTGAGCAGATAAGATCTGCAGCTAGCGTTCAAGCCCTTAACAACCATCCCAGTGACACTTCACTTTCCACAACAAATTTGGACGAGGAATGTGAGAAGATAGCAGAAGAAAACTGCAAGCCGTTGGGAAAACAGATGAGCCAAATGAAGGTAACTGAAGAGTTCCAGAAGAACACAAAACTGGCAAAGAACAACAGCAAAAACAGCCGAAGTGGTGCGCAATTGCTTCCATCTAGGTCAAGGAGAATCTTCGATAAATTGTGGTCTGTGGGGAAGGGGCATGTAGAGAACAAGAGCTCCGAGACATCTGGGAGTTCTCATAGTCCAACTTCAAATGTTCCTGGTGATTCAAAGTCGGTTTCATCTTCGAGACACAGGAGGTATTCCATCTCG
>Maldo_GDDH_15G1040600
ATGAAGTTTATGAAGCTGGGGTCCAAGCCTGATGCATTTCAGGCTGATGGCAAGTTTATCAGATATGTGTCGTCTGAACTGCAAACGGATGTCGTTATTAATGTTGGGGAAGTGAAGTTTTACCTTCACAAGTTCCCTCTCTTGTCCAAGAGCAATCGCCTGCAAAAACTAGTATCAAAAGCCAATGAGGATTCTGAAGAAATTGACATGGTTGATTTTCCTGGTGGGCCAAAATCCTTTGAAATTTGTGCAAAGTTTTGCTATGGAATGACTGTTACTCTCAACGCTTACAATGTTGTGGCTGCTCGATGTGCTGCTGAGTATCTGGAAATGACTGAGGGTGTTGATCACAGTAACCTAATATACAAAATTGAGGTGTTCCTTAACTCAAGCATCTTCCGTAGCTGGAAAGATTCCATTATTGTGCTACAAACCACTAAACCTCTTCTGTCGTGGTCTGAAGATCTGAAGATTGCTGGAAGATGCATAGACTCAATTGCTTCTAAAACATCTGTAGATCCTGCCAACATCACTTGGTCCTACACATATAACAGAAAATTAGCAGAGCCTGATAAAATTATTGAAGAAGGGATGAATTATCGAGACAAATTTGAAAAAGTTCCAAGGGATTGGTGGGTTGAAGACATATGTGAGCTGGATATTGATCTCTACAAACGAGTTATTATTGCTGTGAAATCGAAGGGAAGAATGGATGGCAGTGTTATTGGGGAGGCTCTGAAGACTTATGCAGTTAGATGGTTGCCAGATTCTGTTGATGCACTGGTTTCGGATGAACACGCCTTGAGGAACAAATCTCTGGTAGAAACAATTATTTGCTTATTGCCGTCTGACAAAGGTATGGGTTGTTCATCCAGTTTCTTGCTGAAACTTTTGAAAGTTTCTATTTTGGTTGGAGCAGACAAGTCGTTGAGGGAGGAGTTGGTGAAGAGGATCAGTTTGAAGTTGCATGAAGCTCGTGTAGGTGATTTGTTGATCCCCGCACGATCTCCTCAAATTACTATATATGACGTTGAGTTGGTTCAGTCTGTTGTGAGACAGTATGTGATGCATGAAAAGTATAAGTGGGATTTGGATGTTGTCGAGAAGAATGAAAAGGGGACTGATACTTTTATATTAGGGCATGGTTCGTTGTTGGGTGTTGGTAGACTGGTCGATGGGTATCTTGCGGAAATTGCACATGACCCAAATCTTAACCTCAGTAGTTTCGTAGAGTTGTCACAATCAGTTCCCGAGTCAGCCAGGCCAATTCACGATGGGTTGTACAAAGCCATTGACATCTACCTGAAGGTATGCGTT
>Maldo_Gala_08g004990
ATGAAGTTTATGAAGCTGGGGTCCAAGCCTGATGCATTTCAGGCTGATGGCAAGTCTATCAGATATGTGTCATCTGACTTGCAAACAGATGTCATTATTAATGTTGGGGATGTGAAGTTTTACCTTCACAAGTTCCCTCTCTTGTCCAAGAGCAATCGCCTGCAAAAACTAGTATCTAAACCCAACGATGATTCTGAAGAAGTTGACATGGTTGATTTTCCCGGTGGGCCAAAATCCTTTGAAATTTGTGCAAAGTTTTGCTATGGAATGACTGTTACTCTGAACGCTTACAATGTTGTGGCTGCTCGTTGTGCTGCTGAGTATCTGGAGATGACCGAGGATGTTGATCGCAGTAACCTAATATACAAAATTGAGGTGTTCCTTAACTCAAGCATCTTCCGCAGCTGGAAGGATTCCATTATTGTTCTACAAACCACCAAATCTCTTCTGTCATGGTCTGATGATCTGAAGATTGTCGGAAGATGCATAGATTCAATTGCATCTAAAACGTCTGTAGACCCTACTAACATCACCTGGTCCTATACGTATAACCGAAAACTAGCAGAGCCTGATAAAATTATTGAAGAAGGGATGAATTATCGAGACAAAATTGAAAAAGTTCCAAGGGATTGGTGGGTTGAAGACATATGTGAGTTGGATATTGATCTCTACAAGCGAGTTATGATTGCTGTGAAATCGAAGGGAAGAATGGACGGCACTGTTATTGGGGAGGCTCTGAAGACTTATGCCGTTAGATGGTTGCCAGATTCTGTTGATGCACTGGTTTCAGATGAACACGCCTTGAGGAACAAATCTCTGGTAGAAACAATTATTTGCTTACTGCCGTCTGACAAAGGCATGGGTTGTTCATCAAGTTTCTTGCTGAAACTTTTGAAAGTTTCTATTTTGGTTGGAGCAGACGAGTCGTTGAGGGAGGAGCTGGTGAAGAGAATCAGTTTGAAGTTGCATGAAGTTTGTGTCGATGACTTATTGATCCCCGCTCGATCTCCTCAAATTACTATATATGATGTTGAGTTGGTTCAGTCTGTTGTGAATCAGTATGTGATGCATGAAAAGTATAAGTGGGATTTGGATGTTGTCGAGAAGAATGAAAAGGGGACTGAGACTTTTACGTTATTGAGTGTTGGTAGACTGGTTGATGGGTACATTGCGGAAATTGCACATGACCCAAATCTTAACCTCAGTAGTTTCGTAGAGTTGTCACAATCAATTCCCGAGTCAGCAAGGCCAATTCACGATGGGTTGTACAAAGCCATTGACATCTACCTGAAGGAGCACCCTAGTTTAACAAAGGCTGAAAGGAAAAGAATATGCGGATTGATGGATGTCAAGAAACTTACAGTGGAGGCATCCATGGATGCTGCACAGAACGAGCAGCTCCCACTCCGAGTTGTTGTTCAAGTTCTCTTCTTTGAGCAGGTTAGGTCTGCAGCTAGCGTTCGAGCCCTTAACAACCATCCCAGCGACACTTCACTTTCCACGACAAATTTGGACGAAGAACACGACAAGACAGCAGAAGAAAACTGCAAGCCTCCGGGAAAACAGATGAGCCAAATGAAGGTAACAGAAGAGTTCCAGAAGAACGCGAAACTTGGCAAGAAGAGCAGCAAAAACAGCGCAAGTGGTTCGCAGTTGCTGCCATCTAGGTCAAGGAGAATCTTCGACAAATTGTGGTCTGTGGGGAAGGGGCATGTAGAGAACAAGAGCTCGGAGACATCCGGGAGTTCTCATAGTCCAACTTCGAATGTTCCTGGCGATTCAAAGTCGGTTTCAAGACACCGGAGGCATTCCATCTCC
>Maldo_Gala_15g003900
ATGAAGTTTATGAAGCTGGGGTCCAAGCCTGATGCATTTCAGGCTGATGGCAAGTTTATCAGATATGTGTCGTCTGAACTGCAAACGGATGTCGTTATTAATGTTGGGGAAGTGAAGTTTTACCTTCACAAGTTCCCTCTCTTGTCCAAGAGCAATCGCCTGCAAAAACTAGTATCAAAAGCCAATGAGGATTCTGAAGAAATTGACATGGTTGATTTTCCTGGTGGGCCAAAATCCTTTGAAATTTGTGCAAAGTTTTGCTATGGAATGACTGTTACTCTCAACGCTTACAATGTTGTGGCTGCTCGATGTGCTGCTGAGTATCTGGAAATGACTGAGGGTGTTGATCACAGTAACCTAATATACAAAATTGAGGTGTTCCTTAACTCAAGCATCTTCCGTAGCTGGAAAGATTCCATTATTGTGCTACAAACCACTAAACCTCTTCTGTCGTGGTCTGAAGATCTGAAGATTGCTGGAAGATGCATAGACTCAATTGCTTCTAAAACATCTGTAGATCCTGCCAACATCACTTGGTCCTACACATATAACAGAAAATTAGCAGAGCCTGATAAAATTATTGAAGAAGGGATGAATTATCGAGACAAATTTGAAAAAGTTCCAAGGGATTGGTGGGTTGAAGACATATGTGAGCTGGATATTGATCTCTACACACGAGTTATTATTGCTGTGAAATCGAAGGGAAGAATGGATGGCAGTGTTATTGGGGAGGCTCTGAAGACTTATGCAGTTAGATGGTTGCCAGATTCTGTTGATGCACTGGTTTCGGATGAACACGCCTTGAGGAACAAATCTCTGGTAGAAACAATTATTTGCTTATTGCCGTCTGACAAAGGTATGGGTTGTTCATCCAGTTTCTTGCTGAAACTTTTGAAAGTTTCTATTTTGGTTGGAGCAGACAAGTCGTTGAGGGAGGAGTTGGTGAAGAGGATCAGTTTGAAGTTGCATGAAGCTCGTGTAGGTGATTTGTTGATCCCCGCACGATCTCCTCAAATTACTATATATGACGTTGAGTTGGTTCAGTCTGTTGTGAGACAGTATGTGATGCATGAAAAGTATAAGTGGGATTTGGATGTTGTCGAGAAGAATGAAAAGGGGACTGATACTTTTATATTAGGGCATGGTTCGTTGTTGGGTGTTGGTAGACTGGTCGATGGGTATCTTGCGGAAATTGCACATGACCCAAATCTTAACCTCAGTAGTTTCGTAGAGTTGTCACAATCAGTTCCCGAGTCAGCCAGGCCAATTCACGATGGGTTGTACAAAGCCATTGACATCTACCTGAAGGAGCACCCTAATTTGACAAAGGCTGAAAGGAAAAGAATATGCGCATTGATGGACGTCAAGAAACTTACAGTGGAGGCATCGATGGATGCTGCACAGAACGAGCAGCTCCCACTTCGAGTCGTTGTTCAAGTTCTCTTCTTTGAGCAGATAAGATCTGCAGCTAGCGTTCAAGCCCTTAACAACCATCCCAGTGACACTTCACTTTCCACAACAAATTTGGACGAGGAATGTGAGAAGATAGCAGAAGAAAACTGCAAGCCGTTGGGAAAACAGATGAGCCAAATGAAGGTAACTGAAGAGTTCCAGAAGAACACAAAACTGGCAAAGAACAACAGCAAAAACAGCCGAAGTGGTGCGCAATTGCTTCCATCTAGGTCAAGGAGAATCTTCGATAAATTGTGGTCTGTGGGGAAGGGGCATGTAGAGAACAAGAGCTCCGAGACATCTGGGAGTTCTCATAGTCCAACTTCAAATGTTCCTGGTGATTCAAAGTCGATAGCAGAAGAAAACTGCAAGCCGTTGGGAAAACAGATGAGCCAAATGAAGGTAACTGAAGAGTTCCAGAAGAACACAAAACTGGCAAAGAACAACAGCAAAAACAGCCGAAGTGGTGCGCAATTGCTTCCATCTAGGTCAAGGAGAATCTTCGATAAATTGTGGTCTGTGGGGAAGGGGCATGTAGAGAACAAGAGCTCCGAGACATCTGGGAGTTCTCATAGTCCAACTTCAAATGTTCCTGGTGATTCAAAGTCGGTTTCATCTTCGAGACACAGGAGGTATTCCATCTCG
>Pyrco_DAP_Chr15v0.1_36589.1
ATGAAGTTTATGAAACTGGGGTCTAAGCCTGATGCATTTCAGGCTGATGGCAAGTCTATCAGGGTTAAAGGGAGTTATGGGGGTGTGGAAGCTGTCTTTCAGGATGTGGTCCTGCATTTGGAATGTCACTATTTTATTGAGTTTTGTGGTCCAAATGTGGAAATGTCATATGGAGTACCCCCAAGATCTGTAACCATCACGCCGGCGAAATTCTTCCGATATGTGTCGTCTGAACTGCAGACGGATGTTGTTATTAATGTTGGGGAAGTGAAGTTTTACCTTCACAAGTTCCCTCTCTTGTCCAAGAGCAATCGCCTGCAAAAACTAGTATCAAAAGCCAATGAGGATTCTGAAGAAATTGACATGGTTGATTTTCCTGGTGGGCCAAAATCCTTTGAAATTTGTGCAAAGTTTTGCTATGGAATGACTGTTACTCTCAACGCTTACAATGTTGTGGCTGCTCGATGTGCTGCTGAGTATCTGGAAATGACTGAGGGTGTTGATCACAGTAACCTAATATACAAAATTGAGGTGTTCCTTAACTCAAGCATCTTCCGTAGCTGGAAAGATTCCATCATTGTGCTACAAACCACTAAACCTCTTCTGTCGTGGTCTGAAGATCTGAAGATTGTTGGAAGATGCATAGACTCAATTGCTTCTAAAACATCTGTAGACCCTGCCAACATCACTTGGTCCTACACATATAACAGAAAATTAGCAGAGCGTGATAAAATTATTGAAGCAGGGATGAATTATCGAGACAAATTTGAAAAAGTTCCAAGGGATTGGTGGGTTGAAGACATATGTGAGCTGGATATTGATCTCTACAAACGAGTTATTATTGCTGTGAAATCAAAGGGAAGAATGGATGGCACTGTTATTGGGGAGGCTCTGAAGACTTACGCAGTTAGATGGTTGCCAGATTCTGTTGATGCACTGGTTTTGGACGAACACGCCTTGAGGAACAAATCTCTGGTAGAAACAATTATTTGCTTATTGCCGTCTGACAAAGGTATGGGTTGTTCATCCAGTTTCTTGCTGAAACTTTTGAAAGTTTCTATTTTGGTTGGAGCAGACGAGTTGTTGAGGGAAGAGTTGGTGAAGAGGATCAGTTTGAAGTTGCATGAAGCTCGTGTAGTTGACTTATTGATCCCCGCACGATCTCCTCAAATTACTATATATGACGTTGAGTTGGTTCTGTCTGTTGTGAGTCAGTATGTGATGCGTGAAAAGTACAAGTGGGATTTGGATGTTGTCGAGAAGAATGAAAAGGGGACTGATACTTTTATATTAGGGCATGGATCGTTGTTGGGTGTTGGCAGACTGGTCGATGGGTATCTTGCAGAAATTGCACATGACCCAAATCTTAACCTCAGTAGTTTCGTAGAGTTATCACAATCAGTTCCGGAGTCAGCAAGGCCAATTCACGATGGGTTGTACAAAGCCATTGACATCTACCTGAAGCCGCGTCTCCAGGAGCACCCTAATTTGACAAAGGCTGAAAGGAAAAGAATTTGTGCATTGATGGATGTCAAGAAACTTACAGTGGAGGCATCGATGGATGCTGCACAGAACGAGCAGCTCCCACTTCGAGTCGTTGTTCAAGTTCTCTTCTTTGAGCAGATAAGATCTGCAGCTAGCGTTCAAGCCCTTAACAACCATCCCAGTGACACTTCACTTTCCACAACAAATTTGGACGAGGAATGTGACAAGATAGCAGAAGAAAACTGCAAGCCGTTGGGAAAACAGATGAGCCAAATGAAGGTAACTGAAGAGTTCCAGAAGAACGCAAAACTGGGAAAGAACAACAGTAAAAACAGCCGAAGTGGTGCGCAATTGCTTCCATCTAGGTCGAGGAGAATCTTCGATAAATTGTGGTCTGTGGGGAAGGGGCATGTAGAGAACAAGAGCTCCGAGACATCCGGGAGTTCTCATAGTCCAACTTCAAATGTTCCTGGCGATTCAAAGTCGGTATCATCTTCGAGACAGAGGAGCTACAATTCACTTGAGATGCCAAATACAAATACCCTTGGTCAGGTTGCGGATGTGTTGGAATGGCTGGCGAAGAACTCGACGGAGAGACTGGACGTAATTGCTCAGTACTGGCAGCTAATTGCGCAGCCTGAAGATCCTCGTTCCGGGGATTTCGGGTACTCGGAAGAGGATTTGCAGAGGTTTGGAGCTCAGGAAGGTGCTTCTGTTTATGGCGCCATAGACGATGCTGCTAATCGCAATGTTTCCATCAGGCTACTATCCCACTCAGGTGTGTATCCCGACTATACCACAGAGCCATCCAACCTTGCTTCAGGAAGGCCAAATGTAAAGAATGTGACTTTGTTGTTTAGTAAATGGTGGGGGTCCGGCGTAGTCCATGCCAAAGTCTGGATATCAGATCGCCGAGACGTGTATATTGGATCCGCCAACAATGACTGGAAATCTCTCACACAAGTGAAGGAACTTGGAATTTATCTCGTTGGTTGTCCGAAAATAGCAAGAAAGGTTGAGACCTACTTTGAAAACCTATGGACACTTGCATCTCTTGATCATACAACTCATACGACAACTATATCAGATAAGCAGTGGCAGGTCGACAGACAGGTTCCTTGCTGGTCACACTTCTTGGATTCTAAATTGCGGTGTAGGGCACTGTATGCTTTGCGCTTCAATTCACCTCTTCCTCGAACGGTGGAGACTCACCATGTAGCAGGATACCCTATACTGAACGATCCCTACATGTTCAAATTGCCACTGCAGACTCCTGGGTATAATGATTCAAGCTTGCAGCCTCAGTCCAGCTATCTCTCTTTTGCTCCTCCAGAGTTGACATTTGGTAGGTACCAGGCTGATGAACAGGCTTGGATAGAGACTATTCATTCTGTAGGAAATGGAGGAACGGTTCGGATTAGTACCATGGACTGGCTTGGTCAGTCCCAGTATACGAACCCAACGGTTTACTGGTCATCCCTCTCCTCTGCAATATCTGAGAAAGCAACAGTGAAAATATTGGTAGCATACTGGGCACATTTTATCGACGGCACAGACCAGTACCTAAAATCTCTTCTCTACTCCAACGTCCTTTGCTCTTCGTCTACGTATAACCATTGCGCTGGGAAAGTTGAGATCAAGTACTACGTAGTCCCGGGTTTCAACTTGACCGGACCTGCCACTGCCAATGGTACCGACACCGGAAACATATACCCCGGTTACACCAGGGTCAACCATGGAAAGTATGCGGTCAGTGATGTTCGAGCTCACATAGGCACGAGCAATCTCATTTGGGATTACTTTTATACAACAGCTGGTGTCAGCTTTGGTACATACAACCCTGCCATTGTTTCTCAGCTTCAAGATGTTTTCGACGCCGACTGGGATTCCCCCTATGTCGTGCCAGTTACGGTGGAGGGAAGAGCTAAATCGAGAGCAGCAATTCTCAACGGACCATCTGCACTCAACGCTCTCCACAATTCCATGGCAGCTCGACTGAAGAGACCGTATGAATCATGGGAGGATAACCCGGATATTGGATTTGTCTTGATGAAGGGTAGTGGGAGGGCCTTCTGCTCTGGCGCAGATGCTGTTAGCCTCTATCAACTAGTTAATGAAGGGGATGTTGATGAATGTAAGAAGTTTTTTGAGACATTGTATAAGTTTGTATATATTCAAGGAACGTACCTGAAGCCGCATGTAGCTATCATGGATGGTATCACCATGGGAGCTGGGGCTGGAATTGCAATCCCAGGAATGTTTCGGGTGGTGACTGATAAAACTATATTTTCCAATCCAGAGGCTCAGATAGGTTTCCATCCTGATGCAGGGGCTTCCTTTTATCTGTCTCGTCTACCTGGCTACCTAGAGATGATCGCCTGTCGCCTTGCTACGCACTATACTCACCAAAACTCTTCCTGCCTGAGACTTGCTATGGTTGAAGAACGCCTTGGAAATTTAGTTACGGATGAACCTTCTGTAATAGAAACAGCTCTTGCACAACAATATGGTGACCTTGTTTATCTAGACAGGAGGAGTATACTTTCTAAGCTTGACGTTACTGATAGATGTTTCAGCCATGACACGATTGAGGAAAGTTTCGATGCATTGGTAGGTTATGGAGTTGGACCTGTATTGATTTTACACTCTATGCCTGACTTTCATTCGTGCATCCAGATACGTGAGGGCAGATTTCAACCTCTTGATCAGTGTCAGGCTCGTGAATATCGTACATCTCTTGCTGCAATTTCCAACCGGGTCTCCAGTGATTTCTCTGAGGGCGTTGGAGCAAGATTGGTAGACAAGGACTTCGCACCCAAGGTACCTAGTTTACTTCCAGTCGGAGAAAATTACAACCTTTTTGAAATTCTGCAGTGGAACCCTCCTAGTTTCAAGGATGTGTCCAAAGACATGGTTGATTACTATTTCTTGCCACTTCCCGAAGTTGAGCCGGAGCTGAAGCTGCCGACAGCTATGCGGGAGCCATTCATGCAAGAGACGGATTCACCCAAAAAA
>Pyrco_DAP_Chr8v0.1_19266.1
ATGAAGTTTATGAAGCTGGGGTCCAAGCCTGATGCATTTCAGGCTGATGGCAAGTCTATCAGATATGTGTCATCTGACTTGCAAACAGATGTCGTTATTAATGTTGGGGAAGTGAAGTTTTACCTTCACAAGTTCCCTCTCTTGTCCAAGAGCAATCGCCTGCAAAAACTAGTATCTGAAGCCAACGACGATTCTGAAGAAGTTGACATGGTTGATTTTCCTGGTGGGCCAAAATCCTTTGAAATTTGTGCAAAGTTTTGCTATGGAATGACTGTTACTCTGAACGCTTACAATGTTGTGGCTGCTCGTTGTGCTGCTGAGTATCTGGAGATGACCGAGGATGTTGATCGCAGTAACCTAATATACAAAATTGAGGTGTTCCTTAACTCAAGTATCTTCCGTAGCTGGAAGGATTCCATTATTGTTCTACAAACCACCAATTCTCTTCTGTCATGGTCTGAGGATCTGAAGATTGTCGGAAGATGCATAGATTCAATTGCTTCTAAAACATCTGTAGACCCTACTAACATCACCTGGTCCTATACGTATAACCGAAAACTAGCAGAGCCTGATAAAATTATTGAAGGGATGAATTATCGAGACAAAATTGAAAAAGTTCCAAGGGATTGGTGGGTTGAAGACATATGTGAGTTGGATATTGATCTCTACAAGCGAGTTATGATTGCTGTGAAATCGAAGGGAAGAATGGATGGCACTGTTATTGGGGAGGCTCTGAAGACTTATGCAGTTAGATGGTTGCCAGATTCTGTTGATGCACTGGTTTCAGACGAACACGCCTTGAGGAACAAATCTCTGGTAAAAACAATTATTTGCTTATTGCCGTCTGACAAAGGTATGGGTTGTTCATCAAGTTTCTTGCTGAAACTTTTGAAAGTTTCTATTTTGGTTGGAGCAGACGAGTCGTTGAGGGAGGAGCTGGTGAAGAGGATCAGTTTGAAGTTGCATGAAGCTTGTGTCGGTGACTTGTTGATCCCCGCTCGATCTCCTCAGATTACTATATATGATGTTGAGTTGGTTCAGTCTGTTGTGAGTCAGTATGTGATGCATGAAAAGTGTAAGTGGGATTTGGATTTTGTCGAGAAGAATGAAAAGGGGACTGATACTTTTACGTTGTTGAGTGTTGGTAGACTGGTTGATAGGTATCTTGCGGAAATTGCACATGACCCAAACCTTAACCTCAGTAGTTTCGTAGAGTTGTCCCAATCAATTCCCGAATCAGCACGGCCAATTCAGGATGGGCTGTACAAAGCCATCGACATCTACCTGAAGGAGCACCCTAGTTTAACAAAGGCTGAAAGGAAAAGAATATGCGGATTGATGGATGTCAAGAAACTTACAGTGGAGGCATCCATGGATGCTGCACAGAACGAGAAGCTCCCACTCCGAGTCGTTGTTCAAGTTCTCTTCTTTGAGCAGGTAAGATCTGCAGCTAGCGTTCGAGCCCTTAACAACCATCCTAGTGACACTTCACTTTCCACGACAAATATGGACGAAGAACGTGACAAGACAGCAGAAGAAAACTGCAAGCCTCTGGGAAAACAGATGAGCCAAATGAAGGTAACCGAAGAGTTCCAGAAGAACATGAAACTTGGCAAGAAGAGCAGCAAAAACAGCGCAAGTGGTTCGCAGTTGCTGCCATCTAGGTCCAGGAGAATCTTTGACAAATTGTGGTCTGTGGGGAAGGGGCATGTAGAGAACAAGAGCTCGGAGACATCCGGGAGTTCTCATAGTCCAACTTCAAATGTTCCTGGCGATTCAAAGTCGGTTTCAAGACACCGGAGGCATTCTATCTCC
>Pyrco_BP1_013487.1
ATGAAGTTTATGAAACTGGGGTCTAAGCCTGATGCATTTCAGGCTGATGGCAAGTCTATCAGGGTTAAAGGGAGTTATGGGGGTGTGGAAGCTGTCTTTCAGGATGTGGTCCTGCATTTGGAATGTCACTATTTTATTGAGTTTTGTGGTCCAAATGTGGAAATGTCATATGGAGTACCCCCAAGATCTGTAGCCATCACGCCGGCGAAATTCTTCCGATATGTGTCGTCTGAACTGCAGACGGATGTTGTTATTAATGTTGGGGAAGTGAAGTTTTACCTTCACAAGTTCCCTCTCTTGTCCAAGAGCAATCGCCTGCAAAAACTAGTATCAAAGGCCAATGAGGATTCTGAAGAAATTGACATGGTTGATTTTCCTGGTGGGCCAAAATCCTTTGAAATTTGTGCAAAGTTTTGCTATGGAATGACTGTTACTCTCAACGCTTACAATGTTGTGGCTGCTCGATGTGCTGCTGAGTATCTGGAAATGACTGAGGGTGTTGATCACAGTAACCTAATATACAAAATTGAGGTGTTCCTTAACTCAAGCATCTTCCGTAGCTGGAAAGATTCCATCATTGTGCTACAAACCACTAAACCTCTTCTGTCGTGGTCTGAAGATCTGAAGATTGTTGGAAGATGCATAGACTCAATTGCTTCTAAAACATCTGTAGACCCTGCCAACATCACTTGGTCCTACACATATAACAGAAAATTAGCAGAGCGTGATAAAATTATTGAAGCAGGGATGAATTATCGAGACAAATTTGAAAAAGTTCCAAGGGATTGGTGGGTTGAAGACATATGTGAGCTGGATATTGATCTCTACAAACGAGTTATTATTGCTGTAAAATCAAAGGGAAGAATGGATGGCACTGTTATTGGGGAGGCTCTGAAGACTTACGCAGTTAGATGGTTGCCAGATTCTGTTGATGCACTGGTTTTGGACGAACACGCCTTGAGGAACAAATCTCTGGTGGAAACAATTATTTGCTTATTGCCGTCTGACAAAGGTATGGGTTGTTCATCCAGTTTCTTGCTGAAACTTTTGAAAGTTTCTATTTTGGTTGGAGCAGACGAGTTGTTGAGGGAAGAGTTGGTGAAGAGGATCAGTTTGAAGTTGCATGAAGCTCGTGTAGTTGACTTGTTGATCCCCGCACGATCTCCTCAAATTACTATATATGACGTTGAGTTGGTTCTGTCTGTTGTGAGTCAGTATGTGATGCGTGAAAAGTACAAGTGGGATTTGGATGTTGTCGAGAAGAATGAAAAGGGGACTGATACTTTTATATTAGGGCATGGATCGTTGTTGGGTGTTGGCAGACTGGTCGATGGGTATCTTGCAGAAATTGCACATGACCCAAATCTTAACCTCAGTAGTTTCGTAGAGTTATCACAATCAGTTCCCGAGTCAGCAAGGCCAATTCACGATGGGTTGTACAAAGCCATTGACATCTACCTGAAGGAGCACCCTAATTTGACAAAGGCTGAAAGGAAAAGAATTTGTGCATTGATGGATGTCAAGAAACTTACACTGGAGGCATCGATGGATGCTGCACAGAACGAGCAGCTCCCACTTCGAGTCGTTGTTCAAGTTCTCTTCTTTGAGCAGATAAGATCTGCAGCTAGCGTTCAAGCCCTTAACAACCATCCCAGTGACACTTCACTTTCCACAACAAATTTGGACGAGGAATGTGACAAGATAGCAGAAGAAAACTGCAAGCCGTTGGGAAAACAGATGAGCCAAATGAAGGTAACTGAAGAGTTCCAGAAGAACGCAAAACTGGGAAAGAACAACAGTAAAAACAGCCGAAGTGGTGCGCAATTGCTTCCATCTAGGTCGAGGAGAATCTTCGATAAATTGTGGTCTGTGGGGAAGGGCCATGTAGAGAACAAGAGCTCCGAGACATCCGGGAGTTCTCATAGTCCAACTTCAAATGTTCCTGGCGATTCAAAGTCGGTATCATCTTCGAGACAGAGGAGGTATTCCATCTCG
>Pyrco_BP1_019750.1
ATGAAGTTTATGAAGCTGGGGTCCAAGCCTGATGCATTTCAGGCTGATGGCAAGTCTATCAGATATGTGTCATCTGACTTGCAAACAGATGTCGTTATTAATGTTGGGGAAGTGAAGTTTTACCTTCACAAGTTCCCTCTCTTGTCCAAGAGCAATCGCCTGCAAAAACTAGTATCTGAAGCCAACGACGATTCTGAAGAAGTTGACATGGTTGATTTTCCTGGTGGGCCAAAATCCTTTGAAATTTGTGCAAAGTTTTGCTATGGAATGACTGTTACTCTGAACGCTTACAATGTTGTGGCTGCTCGTTGTGCTGCTGAGTATCTGGAGATGACCGAGGATGTTGATCGCAGTAACCTAATATACAAAATTGAGGTGTTCCTTAACTCAAGTATCTTCCGTAGCTGGAAGGATTCCATTATTGTTCTACAAACCACCAATTCTCTTCTGTCATGGTCTGAGGATCTGAAGATTGTCGGAAGATGCATAGATTCAATTGCTTCTAAAACATCTGTAGACCCTACTAACATCACCTGGTCCTATACGTATAACCGAAAACTAGCAGAGCCTGATAAAATTATTGAAGGGATGAATTATCGAGACAAAATTGAAAAAGTTCCAAGGGATTGGTGGGTTGAAGACATATGTGAGTTGGATATTGATCTCTACAAGCGAGTTATGATTGCCGTGAAATCGAAGGGAAGAATGGATGGCACTGTTATTGGGGAGGCTCTGAAGACTTATGCAGTTAGATGGTTGCCAGATTCTGTTGATGCACTGGTTTCAGACGAACACGCCTTGAGGAACAAATCTCTGGTAAAAACAATTATTTGCTTATTGCCGTCTGACAAAGGTATGGGTTGTTCATCAAGTTTCTTGCTGAAACTTTTGAAAGTTTCTATTTTGGTTGGAGCAGACGAGTCGTTGAGGGAGGAGCTGGTGAAGAGGATCAGTTTGAAGTTGCATGAAGCTTGTGTCGGTGACTTGTTGATCCCCGCTCGATCTCCTCAGATTACTATATATGATGTTGAGTTGGTTCAGTCTGTTGTGTGTCAGTATGTGATGCATGAAAAGTGTAAGTGGGATTTGGATTTTGTCGAGAAGAATGAAAAGGGGACTGATACTTTTACGTTGTTGAGTGTTGGTAGACTGGTTGATAGGTATCTTGCGGAAATTGCACATGACCCAAACCTTAACCTCAGTAGTTTCGTAGAGTTGTCCCAATCAATTCCCGAGTCAGCACGGCCAATTCACGATGGGCTGTACAAAGCCATCAACATCTACCTGAAGGACCACCCTAGTTTAACAAAGGCTGAAAGGAAAAGAATATGCGGATTGATGGATGTCAAGAAACTTACAGTGGAGGCATCCATGGATGCTGCACAGAACGAGAAGCTCCCACTCCGAGTCGTTGTTCAAGTTCTCTTCTTTGAGCAGGTAAGATCTGCAGCTAGCGTTCGAGCCCTTAACAACCATCATAGTGACACTTCACTTTCCACGACAAAGATGGACGAAGAACGTGACAAGACAGCAGAAGAAAACTGCAAGCCTCTGGGAAAACAGATGAGCCAAATGAAGGTAACCGAAGAGTTCCAGAAGAACATGAAACTTGGCAAGAAGAGCAGCAAAAACAGCGCAAGTGGTTCGCAGTTGCTGCCATCTAGGTCCAGGAGAATCTTTGACAAATTGTGGTCTGTGGGGAAGGGGCATGTAGAGAACAAGAGCTCGGAGACATCCGGGAGTTCTCATAGTCCAACTTCAAATGTTCCTGGCGATTCAAAGTCGGTTTCAAGACACCGGAGGCATTCTATCTCC
>Pyrco_BP_DH_08g04650
ATGAAGTTTATGAAGCTGGGGTCCAAGCCTGATGCATTTCAGGCTGATGGCAAGTCTATCAGATATGTGTCATCTGACTTGCAAACAGATGTCGTTATTAATGTTGGGGAAGTGAAGTTTTACCTTCACAAGTTCCCTCTCTTGTCCAAGAGCAATCGCCTGCAAAAACTAGTATCTGAAGCCAACGACGATTCTGAAGAAGTTGACATGGTTGATTTTCCTGGTGGGCCAAAATCCTTTGAAATTTGTGCAAAGTTTTGCTATGGAATGACTGTTACTCTGAACGCTTACAATGTTGTGGCTGCTCGTTGTGCTGCTGAGTATCTGGAGATGACCGAGGATGTTGATCGATCAGTAACC
>Pyrco_BP_DH_08g04660
ATGAATTATCGAGACAAAATTGAAAAAGTTCCAAGGGATTGGTGGGTTGAAGACATATGTGAGTTGGATATTGATCGCTACAAGCGAGTTATGATTGCTGTGAAATCGAAGGGAAGAATGGATGGCACTGTTATTGGGGAGGCTCTGAAGACTTATGCAGTTAGATGGTTGCCAGATTCTGTTGATGCACTGGTTTCAGACGAACACGCCTTGAGGAACAAATCTCTGGTAAAAACAATTATTTGCTTATTGCCGTCTGACAAAGGTATGGGTTGTTCATCAAGTTTCTTGCTGAAACTTTTGAAAGTTTCTATTTTGGTTGGAGCAGACGAGTCGTTGAGGGAGGAGCTGGTGAAGAGGATCAGTTTGAAGTTGCATGAAGCTTGTGTCGGTGACTTGTTGATCCCCGCTCGATCTCCTCAGATTACTATATATGATGTTGAGTTGGTTCAGTCTGTTGTGAGTCAGTATGTGATGCATGAAAAGTGTAAGTGGGATTTGGATTTTGTCGAGAAGAATGAAAAGGGGACTGATACTTTTACGTTGTTGAGTGTTGGTAGACTGGTTGATAGGTATCTTGCGGAAATTGCACATGACCCAAACCTTAACCTCAGTAGTTTCGTAGAGTTGTCCCAATCAATTCCCGAATCAGCACGGCCAATTCAGGATGGGCTGTACAAAGCCATCGACATCTACCTGAAGGAGCACCCTAGTTTAACAAAGGCTGAAAGGAAAAGAATATGCGGATTGATGGATGTCAAGAAACTTACAGTGGAGGCATCCATGGATGCTGCACAGAACGAGAAGCTCCCACTCCGAGTCGTTGTTCAAGTTCTCTTCTTTGAGCAGGTAAGATCTGCAGCTAGCGTTCGAGCCCTTAACAACCATCCTAGTGACACTTCACTTTCCACGACAAATATGGACGAAGAACGTGACAAGACAGCAGAAGAAAACTGCAAGCCTCTGGGAAAACAGATGAGCCAAATGAAGGTAACCGAAGAGTTCCAGAAGAACATGAAACTTGGCAAGAAGAGCAGCAAAAACAGCGCAAGTGGTTCGCAGTTGCTGCCATCTAGGTCCAGGAGAATCTTTGACAAATTGTGGTCTGTGGGGAAGGGGCATGTAGAGAACAAGAGCTCGGAGACATCCGGGAGTTCTCATAGTCCAACTTCAAATGTTCCTGGCGATTCAAAGTCGGTTTCAAGACACCGGAGGCATTCTATCTCC
>Pyrco_BP_DH_15g03780
ATGAAGTTTATGAAACTGGGGTCTAAGCCTGATGCATTTCAGGCTGATGGCAAGTCTATCAGATATGTGTCGTCTGAACTGCAGACGGATGTTGTTATTAATGTTGGGGAAGTGAAGTTTTACCTTCACAAGTTCCCTCTCTTGTCCAAGAGCAATCGCCTGCAAAAACTAGTATCAAAAGCCAATGAGGATTCTGAAGAAATTGACATGGTTGATTTTCCTGGTGGGCCAAAATCCTTTGAAATTTGTGCAAAGTTTTGCTATGGAATGACTGTTACTCTCAACGCTTACAATGTTGTGGCTGCTCGATGTGCTGCTGAGTATCTGGAAATGACTGAGGGTGTTGATCACAGTAACCTAATATACAAAATTGAGGTGTTCCTTAACTCAAGCATCTTCCGTAGCTGGAAAGATTCCATCATTGTGCTACAAACCACTAAACCTCTTCTGTCGTGGTCTGAAGATCTGAAGATTGTTGGAAGATGCATAGACTCAATTGCTTCTAAAACATCTGTAGACCCTGCCAACATCACTTGGTCCTACACATATAACAGAAAATTAGCAGAGCGTGATAAAATTATTGAAGCAGGGATGAATTATCGAGACAAATTTGAAAAAGTTCCAAGGGATTGGTGGGTTGAAGACATATGTGAGCTGGATATTGATCTCTACAAACGAGTTATTATTGCTGTAAAATCAAAGGGAAGAATGGATGGCACTGTTATTGGGGAGGCTCTGAAGACTTACGCAGTTAGATGGTTGCCAGATTCTGTTGATGCACTGGTTTTGGACGAACACGCCTTGAGGAACAAATCTCTGGTGGAAACAATTATTTGCTTATTGCCGTCTGACAAAGGTATGGGTTGTTCATCCAGTTTCTTGCTGAAACTTTTGAAAGTTTCTATTTTGGTTGGAGCAGACGAGTTGTTGAGGGAAGAGTTGGTGAAGAGGATCAGTTTGAAGTTGCATGAAGCTCGTGTAGTTGACTTGTTGATCCCCGCACGATCTCCTCAAATTACTATATATGACGTTGAGTTGGTTCTGTCTGTTGTGAGTCAGTTTGTGATGCGTGAAAAGTACAAGTGGGATTTGGATGTTGTCGAGAAGAATGAAAAGGGGACTGATACTTTTATATTAGGGCATGGATCGTTGTTGGGTGTTGGCAGACTGGTCGATGGGTATCTTGCAGAAATTGCACATGACCCAAATCTTAACCTCAGTAGTTTCGTAGAGTTATCACAATCAGTTCCCGAGTCAGCAAGGCCAATTCACGATGGGTTGTACAAAGCCATTGACATCTACCTGAAGGAGCACCCTAATTTGACAAAGGCTGAAAGGAAAAGAATTTGTGCATTGATGGATGTCAAGAAACTTACACTGGAGGCATCGATGGATGCTGCACAGAACGAGCAGCTCCCACTTCGAGTCGTTGTTCAAGTTCTCTTCTTTGAGCAGATAAGATCTGCAGCTAGCGTTCAAGCCCTTAACAACCATCCCAGTGACACTTCACTTTCCACAACAAATTTGGACGAGGAATGTGACAAGATAGCAGAAGAAAACTGCAAGCCGTTGGGAAAACAGATGAGCCAAATGAAGGTAACTGAAGAGTTCCAGAAGAACGCAAAACTGGGAAAGAACAACAGTAAAAACAGCCGAAGTGGTGCGCAATTGCTTCCATCTAGGTCGAGGAGAATCTTCGATAAATTGTGGTCTGTGGGGAAGGGGCATGTAGAGAACAAGAGCTCCGAGACATCCGGGAGTTCTCATAGTCCAACTTCAAATGTTCCTGGCGATTCAAAGTCGGTATCATCTTCGAGACAGAGGAGGTATTCCATCTCG
>Pruav_sc0000890.1_g380.1.mk
ATGGGAACAAGAGCGCAAAGGTCGAGGCTTTGCTATAAGGCCAGGGCAGGGCTTGTGTCGGTCCAACGTTTCTGCTGGTTGCGTGATTTACAGAGAGAGAGAGAGGCGGGGGGAGTGAGAGAGAGTGAAAGGAAGAAGGAGAGGACCTCTAAAGAAGCGCCATTTTTGGTCTCGAGTGAGAAAGTTGGCACTGGCCGCAGCTTCATCAGACTCAGAAGAAACGGAGGGTGGTTTGTTACCGTAACTTCTGGTGGCTTAGAAGGTTATTTTGGGGTTAAAATGAAGTTTATGAAGTTGGGGTCCAAGCCTGATGCGTTTCAAGCTGATGGGAAGTCTATCAGATATGTGTCATCTGAATTGGCAACAGATGTGATTATAAATGTTGGGGAAGTGAAGTTTTATCTTCACAAGTTCCCTCTCTTGTCCAAGAGCAATCGCCTGCAAAAACTAGTATCTAAAGCCAATGAAGAGAATTCTGAAGAAGTTTACATGGTTGATTTTCCTGGTGGGCCAAAATCTTTTGAAATTTGTGCAAAATTTTGCTATGGAATGACTGTTACCCTCAATGCTTACAATGTTGTGGCTGCTCGTTGCGCTGCTGAGTATCTGGAGATGACTGAGGATGTTGATCGCAGTAATCTAGTATTCAAAATTGAGGTTTTCCTTAACTCGAGTATCTTCCGTAGCTGGAAAGATTCCATTATTGTTCTCCAAACCACCAAACCTCTTCTGTCATGGGCTGAGGATCTGAAGATTGTTGGAAGATGCATAGATTCAATTGCTTCTAAAACATCTGTAGACCCTGCCAACATCAGTTGGTCCTACACATATAACCGAAAATTAGCAGAGACTGATAAAATTGTGGAAGAAGGGATGAATTATCGAGTTGAAAAAGTTCCCAGGGATTGGTGGGTTGAAGATATATGTGAGCTGGATATTGATCTCTACAAGCGAGTTATGATTGCTGTGAAATCAAAGGGAAGAATGGATGGTGCTGTTATTGGGGAGGCCCTGAAAACTTACGCAGTTAGATGGTTGCCAGATTCTGTTGATGCACTGGTTTCTGATGAGCATGCCTTGAGGAACAAATCTCTGGTAGAAACAATTATTTGCTTATTGCCTTCTGACAAAGGTATGGGTTGTTCATGCAGTTTCTTGCTGAAACTTTTGAAAGTTTCTATTTTGGTTGGTGCTGACTACTCGTTGAGGGAGGATTTGGTGAAGAGGATCAGTTTGAAGTTGCACGAAGCTCGTATTGTTGATTTATTGATCCCAGCTCGATCTCCTCAAATTACTATATATGATGTTGAATTGGTTCAGTCTGTTGTGAATCAGTTTCTGATGCATGAAAAATGTAACTGGAATTTGGATGTGGTTGAGAAAAATGAAAAGGGGATTGATAAGTTTATCTTAGGGCATGGATCATTGTTGAGTGTTGGTAGACTGATTGATGGGTATCTTGCGGAAATTGCACATGACCCAAATCTTAACCTCTGTAGTTTCATAGACTTATCACAATCGATTCCTGAGTTGGCAAGGCCAATTCATGATGGATTGTACAAAGCCATTGACATCTACCTGAAGGAGCACCCTAGTTTGACAAAGGCTGAAAGGAAAAGAATATGTGGATTAATGAATGTCAAGAAACTGACAATGGAAGCGTCGATGGATGCTGCACAGAATGAGCTGCTTCCACTCCGAGTTGTTGTTCAAGTTCTCTTTTTTGAGCAGGTAAGATCTGCAGCTGGCGTTCGAGCTGCTAACAACCATCCTAGTGATGCTTCGCTTTCCACGACAAATTTGGATGAAGAATGCGACAAGACGGCGTTGGCAGAAGAAGAAAACTGCAAACCTCTGGGGAAGCATATGAGTGAAATTAAGGTAACTGAGGAGTTCCAGAAGAATGGGAAATTGGGCAAGAAGAACAGCAAAAACAGTAGAAGTGGTGTGCAATTGCTGCCATCTAGGTCAAGGAGAATCTTTGATAAATTATGGTCTGTGGGTAAGGGGCAGCATGTAGAGAACAGGAGCTCTGAGACATCTGGGAGTTCTCAGAGTCCAACTTCAATTGTTCCTGGTGATGCAAAGTCTGTTTCATCTTCAAGACACAGGAGGCATTCTATCTCC
>Pyrusco0g052110.1
ATGAAGTTTATGAAACTGGGGTCTAAGCCTGATGCATTTCAGGCTGATGGCAAGTCTATCAGATATGTGTCGTCTGAACTGCAGACGGATGTTGTTATTAATGTTGGGGAAGTGAAGTTTTACCTTCACAAGTTCCCTCTCTTGTCCAAGAGCAATCGCCTGCAAAAACTAGTATCAAAAGCCAATGAGGATTCTGAAGAAATTGACATGGTTGATTTTCCTGGTGGGCCAAAATCCTTTGAAATTTGTGCAAAGTTTTGCTATGGAATGACTGTTACTCTCAACGCTTACAATGTTGTGGCTGCTCGATGTGCTGCTGAGTATCTGGAAATGACTGAGGGTGTTGATCACAGTAACCTAATATACAAAATTGAGGTGTTCCTTAACTCAAGCATCTTCCGTAGCTGGAAAGATTCCATCATTGTGCTGCAAACCACTAAACCTCTTCTGTCGTGGTCTGAAGATCTGAAGATTGTTGGAAGATGCATAGACTCAATTGCTTCTAAAACATCTGTAGACCCTGCCAACATCACTTGGTCCTACACATATAACAGAAAATTAGCAGAGCGTGATAAAATTATTGAAGCAGGGATGAATTATCGAGACAAATTTGAAAAAGTTCCAAGGGATTGGTGGGTTGAAGACATATGTGAGCTGGATATTGATCTCTACAAACGAGTTATTATTGCTGTGAAATCAAAGGGAAGAATGGATGGCACTGTTATTGGGGAGGCTCTGAAGACTTACGCAGTTAGATGGTTGCCAGATTCTGTTGAAGCACTGGTTTTGGACGAACATGCCTTGAGGAACAAATCTCTGGTAGAAACAATTATTTGCTTATTGCCGTCTGACAAAGGTATGGGTTGTTCATCCAGTTTCTTGCTGAAACTTTTGAAAGTTTCTATTTTGGTTGGAGCAGACGAGTTGTTGAGGGAGGAGTTGGTGAAGAGGATCAGTTTGAAGTTGCATGAAGCTCGTGTAGGTGACTTGTTGATCCCCGCACGATCTCCTCAAATTACTATATATGACGTTGAGTTGGTTCTGTCTGTTGTGAGTCAGTATGTGATGCGTGAAAAGTACAAGTGGGATTTGGATGTTGTCGAGAAGAATGAAAAGGGGACTGATACTTTTATATTAGGGCATGGATCGTTGTTGGGTGTTGGCAGACTGGTCGATGGGTATCTTGCAGAAATTGCACATGACCCAAATCTTAACCTCAGTAGTTTTGTAGAGTTATCACAATCAGTTCCCGAGTCAGCAAGGCCAATTCACGATGGGTTGTACAAAGCCATTGACATCTACCTGAAGGAGCACCCTAATTTGACAAAGGCTGAAAGGAAAAGAATTTGTGCATTGATGGATGTCAAGAAACTTACAGTGGAGGCATCGATGGATGCTGCACAGAACGAGCAGCTCCCACTTCGAGTCGTTGTTCAAGTTCTCTTCTTTGAGCAGATAAGATCTGCAGCTAGCGTTCAAGCCCTTAACAACCATCCCAGTGACACTTCACTTTCCACAACAAATTTGGACGAGGAATGTGACAAGATAGCAGAAGAAAACTGCAAGCCGTTGGGAAAACAGATGAGCCAAATGAAGGTAACTGAAGAGTTCCAGAAGAACGCAAAACTGGGAAAGAACAACAGTAAAAACAGCCGAAGTGGTGCGCAATTGCTTCCATCTAGGTCGAGGAGAATCTTCGATAAATTGTGGTCTGTGGGGAAGGGCCATGTAGAGAACAAGAGCTCCGAGACATCCGGGAGTTCTCATAGTCCAACTTCAAATGTTCCTGGCGATTCAAAGTCGGTATCATCTTCGAGACAGAGGAGGTATTCCATCTCG
>Pyrusco8g002720.1
ATGAAGTTTATGAAGCTGGGGTCCAAGCCTGATGCATTTCAGGCTGATGGCAAGTCTATCAGATATGTGTCATCTGACTTGCAAACAGATGTTGTTATTAATGTTGGGGAAGTGAAGTTTTACCTTCACAAGTTCCCTCTCTTGTCCAAGAGCAATCGCCTGCAAAAACTAGTATCTAAAGCCAACGACGATTCTGAAGAAGTTGACATGGTTGATTTTCCTGGTGGGCCAAAATCCTTTGAAATTTGTGCAAAGTTTTGCTATGGAATGACTGTTACTCTGAACGCTTACAATGTTGTGGCTGCTCGTTGTGCTGCTGAGTATCTGGAGATGACCGAGGATGTTGATCGCAGTAACCTAATATACAAAATTGATGTGTTCCTTAACTCAAGTATCTTCCGTAGCTGGAAGGATTCCATTATTGTACTACAAACCACCAAATCTCTTCTGTCATGGTCTGAGGATCTGAAGATTGTCGGAAGATGCATAGATTCAATTGCTTCTAAAACGTCTGTAGACCCTACTAACATCACCTGGTCCTATACGTATAACCGAAAACTAGCAGAGCCTGATAAAATTATTGAAGAAGGGATGAATTATCGAGAAAAAATTGAAAAAGTTCCAAGGGATTGGTGGGTTGAAGACATATGTGAGTTGGATATTGATCTCTACAAGCGAGTTATGATTGCTGTGAAATCGAAGGGAAGAATGGATGGCACTGTTATTGGGGAGGCTCTGAAGACTTATGCAGTTAGATGGTTGCCAGATTCTGTTGATGCACTGGTTTCAGACGAACACGCCTTGAGGAACAAATCTCTGGTAAAAACAATTATTTGCTTATTGCCGTCTGACAAAGGTATGGGTTGTTCATCAAGTTTCTTGTTGAAACTTTTGAAAGTTTCTATTTTGGTTGGAGCAGACGAGTCGTTGAGGGAGGAGCTGGTGAAGAGGATCAGTTTGAAGTTGCATGAAGCTTGTGTCAGTGACTTGTTGATCCCCGCTCGATCTCCTCAGATTACTATATATGATGTTGAGTTGGTTCAGTCTGTTGTGAATCAGTATGTGATGCATGAAAAGTATAAGTGGGATTTGGATTTTGTCGAGAAGAATGAAAAGGGGACAGATACTTTTACGTTGTTGAGTGTTGGTAGACTGGTTGATGGGTATCTTGCGGAAATTGCACATGACCCAAACCTTAACCTCAGTAGTTTCGTAGAGTTGTCCCAATCAATTCCCGAGTCAGCACGGCCAATTCACGATGGGTTGTACAAAGCCATCGACATCTACCTGAAGGAGCACCCTAGTTTAACAAAGGCTGAAAGGAAAAGAATATGCGGATTGATGGATGTCAAGAAACTTACAGTAGAGGCATCCATGGATGCTGCACAGAACGAGAAGCTCCCACTCCGAGTTGTTGTTCAAGTTCTCTTCTTTGAGCAGGTAAGATCTGCAGCTAGCGTTCGAGCCCTTAACAACCATCCCAGTGACACTTCACTTTCCACGACAAATATGGACGAAGAACGCAACAAGACAGCAGAAGAAAACTGCAAGCCTCTGGGAAAACAGATGAGCCAAATGAAGGTAACCGAAGAGTTCCAGAAGAACATGAAACTTGGCAAGAAGAGCAGCAAAAACAGCGCAAGTGGTTCGCAGTTGCTGCCATCTAGGTCAAGGAGAATCTTCGACAAATTGTGGTCTGTGGGGAAGGGGCATGTAGAGAACAAGAGCTCGGAGACATCCGGGAGTTCTCATAGTCCAACTTCGAATGTTCCTGGCGATTCAAAGTCGGTTTCAAGACACCGGAGGCATTCTATCTCC
>Pyrbe_019851
ATGAAGTTTATGAAACTGGGGTCTAAGCCTGATGCATTTCAGGCTGATGGCAAGTCTATCAGATATGTGTCGTCTGAACTGCAGACGGATGTTGTTATTAATGTTGGGGAAGTGAAGTTTTACCTTCACAAGTTCCCTCTCTTGTCCAAGAGCAATCGCCTGCAAAAACTAGTATCAAAAGCCAATGAGGATTCTGAAGAAATTGACATGGTTGATTTTCCTGGTGGGCCAAAATCTTTTGAAATTTGTGCAAAGTTTTGCTATGGAATGACTGTTACTCTCAACGCTTACAATGTTGTGGCTGCTCGATGTGCTGCTGAGTATCTGGAAATGACTGAGGGTGTTGATCACAGTAACCTAATATACAAAATTGAGGTGTTCCTTAACTCAAGCATCTTCCGTAGCTGGAAAGATTCCATCATTGTGCTACAAACCACTAGACCTCTTCTGTCGTGGTCTGAAGATCTGAAGATTGTTGGAAGATGCATAGACTCAATTGCTTCTAAAACATCTGTAGACCCTGCCAACATCACTTGGTCCTACACATATAACAGAAAATTAGCAGAGCGTGATAAAATTATTGAAGCGGGGATGAATTATCGAGACAAATTTGAAAAAGTTCCAAGGGATTGGTGGGTTGAAGACATATGTGAGCTGGATATTGATCTCTACAAACGAGTTATTATTGCTGTGAAATCAAAGGGAAGAATGGATGGCACTGTTATTGGGGAGGCTCTGAAGACTTACGCAATTAGATGGTTGCCAGATTCTGTTGAATGCACTGAAACAATTATTTGCTTATTGCCGTCTGACAAAGGTATGGGTTGTTCATCCAGTTTCTTGCTGAAACTTTTGAAAGTTTCTATTTTGGTTGGAGCAGACGAGTTGTTGAGGGAGGAGTTGGTGAAGAGGATCAGTTTGAAGTTGCATGAAGCTCGTGTAGGTGACTTATTGATCCCCGCACGATCTCCTCAAATTACCATATATGACGTTGAGTTGGTTCTGTCTGTTGTGAGTCAGTATGTGATGCGTGAAAAGTACAAGTGGGATTTGGATGTTGTCGAGAAGAATGAAAAGGGAACTGATACTTTTATATTAGGGCATGGATCGTTGTTGGGTGTTGGTAGACTGGTTGATGGGTATCTTGCAGAAATTGCACATGACCCAAATCTTAACCTCAGTAGTTTCGTAGAGTTATCACAATCAGTTCCCGAGTCAGCAAGGCCAATTCACGATGGGTTGTACAAAGCCATTGACATCTACCTGAAGGAGCACCCTAATTTGACAAAGGCTGAAAGGAAAAGAATATGTGCATTGATGGATGTCAAGAAACTTACAGTGGAGGCATCGATGGATGCTGCACAGAACGAGCAGCTCCCACTTCGAGTCGTTGTTCAAGTTCTCTTCTTTGAGCAGATAAGATCTGCAGCTAGCGTTCAAGCCCTTAACAACCATCCCAGTGACACTTCACTTTCCACAACAAATTTGGACGAGGAATGTGACAAGATAGCAGAAGAAAACTGCAAGCCGTTGGGAAAACAGATGAGCCAAATGAAGGTAACTGAAGAGTTCCAGAAGAACGCAAAACTGGGAAAGAACAACAGTAAAAACAGCCGAAGTGGTGCGCAATTGCTTCCATCTAGGTCGAGGAGAATCTTCGATAAATTGTGGTCTGTGGGGAAGGGGCATGTAGAGAACAAGAGCTCCGAGACATCCGGGAGTTCTCATAGTCCAACTTCAAATGTTCCTGGCGATTCAAAGTCGCTATCATCTTCGAGACAGAGGAGGTATTCCATCTCG
>Pyrbe_051116
ATGAAGTTTATGAAGCTGGGGTCCAAGCCTGATGCATTTCAGGCTGATGGCAAGTCTATCAGATATGTGTCATCTGACTTGCAAACAGATGTTGTTATTAATGTTGGGGAAGTGAAGTTTTACCTTCACAAGTTCCCTCTCTTGTCCAAGAGCAATCGCCTGCAAAAACTAGTATCTAAAGCCAACGACGATTCTGAAGAAGTTGACATGGTTGATTTTCCTGGTGGGCCAAAATCCTTTGAAATTTGTGCAAAGTTTTGCTATGGAATGACTGTTACTCTGAATGCTTACAATGTTGTGGCTGCTCGTTGTGCTGCTGAGTATCTGGAGATGACCGAGGATGTTGATCGCAGTAACCTAATATACAAAATTGAGGTGTTCCTTAACTCAAGTATCTTCCGTAGCTGGAAGGATTCCATTATTGTTCTACAAACCACCAAATCTCTTCTGTCATGGTCTGAGGATCTGAAGATTGTCGGAAGATGCATAGATTCAATTGCTTCTAAAACGTCTGTAGACCCTACTAACATCACCTGGTCCTATACGTATAACCGAAAACTAGCAGAGCCTGATAAAATTATTGAAGAAGGGATGAATTATCGAGACAAAATTGAAAAAGTTCCAAGGGATTGGTGGGTTGAAGACATATGTGAGTTGGATATTGATCTCTACAAGCGAGTTATGATTGCTGTGAAATCGAAGGGAAGAATGGATGGCACTGTTATTGGGGAGGCTCTGAAGACTTATGCAGTTAGATGGTTGCCAGATTCTGTTGATGCACTGGTTTCAGACGAACACGCCTTGAGGAACAAATCTCTGGTAAAAACAATTATTTGCTTATTGCCGTCTGACAAAGGTATGGGTTGTTCATCAAGTTTCTTGTTGAAACTTTTGAAAGTTTCTATTTTGGTTGGAGCAGACGAGTCGTTGAGGGAGGAGCTGGTGAAGAGGATCAGTTTGAAGTTGCATGAAGCTTGTGTCAGTGACTTGTTGATCCCCGCTCGATCTCCTCAGATTACTATATATGATGTTGAGTTGGTTCAGTCTGTTGTGAATCAGTATGTGATGCATGAAAAGTATAAGTGGGATTTGGATTTTGTCGAGAAGAATGAAAAGGGGACAGATACGTTTACGTTGTTGAGTGTTGGTAGACTGGTTGATGGGTATCTTGCGGAAATTGCACATGACCCAAACCTTAACCTCAGTAGTTTCGTAGAGTTGTCCCAATCAATTCCCGAGTCAGCACGGCCAATTCACGATGGGTTGTACAAAGCCATCGACATCTACCTGAAGGAGCACCCTAGTTTAACAAAGGCTGAAAGGAAAAGAATATGTGGATTGATGGATGTCAAGAAACTTACAGTAGAGGCATCCATGGATGCTGCACAGAACGAGAAGCTCCCACTCCGAGTCGTTGTTCAAGTTCTCTTCTTTGAGCAGGTAAGATCTGCAGCTAGCGTTCGAGCCCTTAACAACCATCCTAGTGACACTTCACTTTCCACGACAAATATGGACGAAGAACGCGACAAGACAGCAGAAGAAAACTGCAAGCCTCTGGGAAAACAGATGAGCCAAATGAAGGTAACCGAAGAGTTCCAGAAGAACATGAAACTTGGCAAGAAGAGCAGCAAAAACAGCGCAAGTGGTTCGCAGTTGCTGCCATCTAGGTCAAGGAGAATCTTCGACAAATTGTGGTCTGTGGGGAAGGGGCATGTAGAGAACAAGAGCTCGGAGACATCCGGGAGTTCTCATAGTCCAACTTCGAATGTTCCTGGCGATTCAAAGTCGGTTTCAAGACACCGGAGGCATTCCATCTCC
>Pyrpy_N_05g0541.1
ATGTTTAGAATAAAGATAGAGACCTTTGAAGTTTGCAGTCTGCGCTACACAATCTGCACGCTCAAGAGACTGGTTGAAGGGTATCTTGCAGAAATTGCACATGACCCAAATCTTAACCTCAGTAGTTTCGTAGAGTTGTCACAATCAATTCTCGAGTCAGCAAGGCCAATTCACGATGGGCTGTACAAAGCCATCGACATCTACTTGAAGGAGCACCCTAGTTTAACAAAGGTTGAAAGGAAAATAATAAGCAGATTGATGGATGTCAGGAAACTTACAGTGGAGGCATCCATAGATGCGTACCAA
>Pyrpy_N_08g0444.1
ATGAAGCTGGGGTCCAAGCCTGATGCATTTCAGGCTGATGGCAAGTCTATCAGATATGTGTCATCTGACTTGCAAACAGATGTTGTTATTAATGTTGGGGAAGTGAAGTTTTACCTTCACAAGTTCCCTCTCTTGTCCAAGAGCAATCACCTGCAAAAACTAGTATCTAAAGCCAACAACGATTCTGAAGAAGTTGACATGGTTGATTTTCCTGGTGGGCCAAAATCCTTTGAAATTTGTGCAAAGTTTTGCTATGGAATGACTGTTACTCTGAACGCTTACAATGTTGTGGCTGCTCGTTGTGCTGCTGAGTATCTGGAGATGACCGAGGATGTTGATCGCAGTAACCTAATATACAAAATTGAGGTGTTCCTTAACTCAAGTATCTTCCGTAGCTGGAAGGATTCCATTATTGTTCTACAAACCACCAAATCTCTTCTGTCATGGTCTGAGGATCTGAAGATTGTCGGAAGATGCATAGATTCAATTGCTTCTAAAACGTCTGTAGACCCTACTAACATCACCTGGTCCTATACATATAACCGAAAACTAGCAGAGCCTGATAAAATTATTGAAGAAGGGATGAATTATCGAGACAAAATTGAAAAAGTTCCAAGGGATTGGTGGGTTGAAGACATATGTGAGTTGGATATTGATCTCTACAAGCGAGTTATGATTGCTGTGAAATCGAAGGGAAGAATGGATGGCACTGTTATTGGGGAGGCTCTGAAGACTTATGCAGTTAGATGGTTGCCAGATTCTGTTGATGCACTGGTTTCAGACGACCACGCCTTGAGGAACAAATCTCTGGTAAAAACAATTATTTGCTTATTGCCGTCTGACAAAGGTATGGGTTGTTCATCAAGTTTCTTGTTGAAACTTTTGAAAGTTTCTATTTTGGTTGGAGCAGACGAGTCGTTGAGGGAGGAGCTGGTGAAGAGGATCAGTTTGAAGTTGCATGAAGCTTGTGTCAGTGACTTGTTGATCCCCGCTCGATCTCCTCAGATTACTATATATGATGTTGAGTTGGTTCAGTCTGTTGTGAATCAGTATGTGATGCATGAAAAGTATAAGTGGGATTTGGATTTTGTCGAGAAGAATGAAAAGGGGACAGATACTTTTACGTTGTTGAGTGTTGGTAGACTGGTTGATGGGTATCTTGCGGAAATTGCACATGACCCAAACCTTAACCTCAGTAGTTTCGTAGAGTTGTCCCAATCAATTCCCGAGTCAGCACGGCCAATTCACGATGGGTTGTACAAAGCCATCGACATCTACCTGAAGGAGCACCCTAGTTTAACAAAGGCTGAAAGGAAAAGAATATGCGGATTGATGGATGTCAAGAAACTTACAGTAGAGGCATCCATGGATGCTGCACAGAACGAGAAGCTCCCACTCCGAGTCGTTGTTCAAGTTCTCTTCTTTGAGCAGGTAAGATCTGCAGCTAGCGTTCGAGCCCTTAACAACCATCCCAGTGACACTTCACTTTCCACGACAAATATGGACGAAGAACGCAACAAGACAGCAGAAGAAAACTGCAAGCCTCTGGGAAAACAGATGAGCCAAATGAAGGTAACCGAAGAGTTCCAGAAGAACATGAAACTTGGCAAGAAGAGCAGCAAAAACAGCGCAAGTGGTTCGCAGTTGCTGCCATCTAGGTCAAGGAGAATCTTCGACAAATTGTGGTCTGTGGGGAAGGGGCATGTAGAGAACAAGAGCTCGGAGACATCCGGGAGTTCTCATAGTCCAACTTCGAATGTTCCTGGCGATTCAAAGTCGGTTTCAAGACACCGGAGGCATTCCATCTCC
>Pyrpy_N_15g0327.1
ATGGTTGATTTTCCTGGTGGGCCAAAATCCTTTGAAATTTGTGCAAAGTTTTGCTATGGAATGACTGTTACTCTCAACGCTTACAATGTTGTGGCTGCTCGATGTGCTGCTGAGTATCTGGAAATGACTGAGGGTGTTGATCACAGTAACCTAATATACAAAATTGAGGTGTTCCTTAACTCAAGCATCTTCCGTAGCTGGAAAGATTCCATCATTGTGCTACAAACCACTAAACCTCTTCTGTCGTGGTCTGAAGATCTGAAGATTGTTGGAAGATGCATAGACTCAATTGCTTCTAAAACATCTGTAGACCCTGCCAACATCACTTGGTCCTACACATATAACAGAAAATTAGCAGAGCGTGATAAAATTATTGAAGCAGGGATGAATTATCGAGACAAATTTGAAAAAGTTCCAAGGGATTGGTGGGTTGAAGACATATGTGAGCTGGATATTGATCTCTACAAACGAGTTATTATTGCTGTGAAATCAAAGGGAAGAATGGATGGCACTGTTATTGGGGAGGCTCTGAAGACTTACGCAGTTAGATGGTTGCCAGATTCTGTTGAAGCACTGGTTTTGGACGAACATGCCTTGAGGAACAAATCTCTGGTAGAAACAATTATTTGCTTATTGCCGTCTGACAAAGACGAGTTGTTGAGGGAGGAGTTGGTGAAGAGGATCAGTTTGAAGTTGCATGAAGCTCGTGTAGGTGACTTGTTGATCCCCGCACGATCTCCTCAAATTACTATATATGACGTTGAGTTGGTTCTGTCTGTTGTGAGTCAGTATGTGATGCGTGAAAAGTACAAGTGGGATTTGGATGTTGTCGAGAAGAATGAAAAGGGGACTGATACTTTTATATTAGGGCATGGATCGTTGTTGGGTGTTGGTAGACTGGTCGATGGGTATCTTGCAGAAATTGCACATGACCCAAATCTTAACCTCAGTAGTTTCGTAGAGTTATCACAATCAGTTCCCGAGTCAGCAAGGCCAATTCACGATGGGTTGTACAAAGCCATTGACATCTACCTGAAGCCGCGTCTCCAGGAGCACCCTAATTTGACAAAGGCTGAAAGGAAAAGAATTTGTGCATTGATGGATGTCAAGAAACTTACACTGGAGGCATCGATGGATGCTGCACAGAACGAGCAGCTCCCACTTCGAGTCGTTGTTCAAGTTCTCTTCTTTGAGCAGATAAGATCTGCAGCTAGCGTTCAAGCCCTTAACAACCATCCCAGTGACACTTCACTTTCCACAACAAATTTGGACGAGGAATGTGACAAGATAGCAGAAGAAAACTGCAAGCCGTTGGGAAAACAGATGAGCCAAATGAAGGTAACTGAAGAGTTCCAGAAGAACGCAAAACTGGGAAAGAACAACAGTAAAAACAGCCGAAGTGGTGCGCAATTGCTTCCATCTAGGTCGAGGAGAATCTTCGATAAATTGTGGTCTGTGGGGAAGGGGCATGTAGAGAACAAGAGCTCCGAGACATCCGGGAGTTCTCATAGTCCAACTTCAAATGTTCCTGGCGATTCAAAGTCGGTATCATCTTCGAGACAGAGGAGGTATTCCATCTCG
>Rosch_v2.0_Chr6g0299411
ATGAAGTTTATGAAGTTAGGGTCCAAGCCTGATGCGTTTCAAGCTGATGGCAAGTTGATCAGATATGTAACATCTGAGTTGGATTCAGATGTCATCGTAAAGGTTGGGGAAATGCAATTTTACCTTCACAAGTTCCCTCTCCTTTCCAAGAGTAATCGCTTGCAAAAACTAGTACCTAAAGCCAATGAGGAGAAAGTCGTCGAAGTTTGCATGGATGATTTCCCTGGTGGGGCAAATTCCTTTGAAATCTGTGCAAAATTTTGCTATGGAATGACTGTTACTCTCAATGCTTACAATGTTGTGGCTGCTCGTTGTGCCGCTGAGTATCTGGAGATGACCGAGGATGTTGATCGCAGTAACCTGATATATAAAATTGAAGTATTCCTGAATTCAAGTATATTTCGTAGCTGGAAAGATACCATTATTGTTCTCCAAACCACCAAACCTCTTCTGTCATGGTCCGAGGATCTGAAGATTGTCGGAAGATGCATAGATTCAATCGCTTCTAAAACTTCTGTCGACCCTGCAAATATCAGCTGGTCCTACACATACAACCGAAAATTAACAGAGCCTGATAAAATTATTGAAGAAGGGATTAATTATCGAGACAAAATGGAAAATATTCCAAGGGATTGGTGGGTTGAAGATATATGTGAGCTAGATATTGATCTCTACAGGCGTGTCATGATTGCTGTGAAATCAAAAGGAAGAATGGATGGTGCCGTTATTGGGGAGGCTCTGAAAACTTATGCACTTAGATGGTTGCCAGATTCTGTTGATGTGTTGATTTCTGATGATCATGCATTGAGAAACAAATCTCTGGTAGAAACTATTATTTGTTTATTGCCATCTGACAAAGGTGTGGGTTGTTCATGCAGTTTCTTGCTGAAACTTTTGAAAGTTTGTACTTTGGTTGGAGCGGATGAGTCATTGAGGGAGGTTCTGGTTAACAGGATTGGTTTGAAGTTACCTGAAGCTCGTGTTGGTGATTTATTGATCCCTGCTCGGTCTCCTCAAATTACTATTTATGATGTTGAATTGGTTCAGTCCATTGTGAATCGGTTTGTGATACATGAAAAGAGTAACTGGGATTTAGATGTTGTTCGGAAGAATGAAAAGGGTACTGATAATTTTATCTTGGGGCATGGATCCTTGGTGGGTGTTGGTAGACTGATTGATGGGTATCTTGCCGAAATTGCTCATGACCCTAATCTTAGCCTTAGTAGTTTCATAGACTTGTCACAATTGCTTCCCGAGCTAGCGAGGCCAATTCATGATGGATTGTACAAAGCCATTGATATCTACCTGAAGGAGCACCCTAGTCTGACAAAGGCTGAAAGGAAAAGAATATGTGGATTAATGGATGTCAAGAAACTGACAATGGAGGCATCCATGGATGCTGCACAGAACGAGCAGCTTCCCCTGCGAGTTGTTGTCCAAGTTCTCTTTTTTGAGCAGGTGAGATCTTCAGCTGCTGCTCGGTCCCTTAACAACCATCCATCCGATGCTTCACATTCCACCACAAATTTGGATGAAGAATGTGACAAGACAGCAGAAGAAAACTGCAAACCTTTAGGAAAACAGCTGAGTCAAATGAAGGCAAGCGAAGAGTTGCAGAAGAATGGGAAATTGGGTAAGAAGAACAGCAAGAATAGTAGAAGTGGTGCGCAGTTGTTGCCGTCTAGGTCAAGGAGGATATTTGACAAGTTATGGTCTGTGGGGAAGGGGGGGCATGGAGAGAACAAGAGCTCGGAGACTTCTGGGAGTTCTCAGAGCCCAACTTCTATAGTTCCTGGTGATTCCAAGTCTGTTTCATCGAGACACAGGAGGCATTCTATATCC
>Rubch_LG02.30
ATGAAGTTTATGAAGTTGGGGTCCAAGCCTGATGCGTTTCAAGGCGATGGCAAGTCTATCAGATATGTAACATCTGAATTGGAATCTGATGTCATCATAAAGGTTGGGGGAGTGCAATTTTACCTCCACAAGTTCCCTCTCCTGTCCAAGAGTAATCGCTTGCAAAAACAAGTACCTAAAGCCAATGAGGAGAAAGTTGTTGAAATTTGCATGGATGATTTTCCTGGTGGGGCGAATTCCTTTGAAGTCTGTGCAAAATTTTGCTATGGAATGACTGTTACTCTCAATGCTTACAATGTTGTGGCTGCTCGTTGTGCCGCTGAGTATCTGGAGATGACCGAGGATGTTGATCGCAGTAACCTGATATATAAAATTGAGGTATTCCTGAACTCGAGTATCTTTCGTAGCTGGAAAGATACCATTATTGTTCTCCAAACCACCAAACCTCTTCTGTCATGGTCTGAGGATCTGGAGATTGTTGGGAGATGCATAGATTCAATTGCTTCTAAAACTTCTGTGGACCCTGCAAATATCAGCTGGTCCTACACATACAACCGAAAATTAGCAGAGCCTGATAAAATTATTGAAGAAGGGATTAATTATCGAGAAAAAATGGAAAAGGTTCCAAGGGATTGGTGGGTTGAAGATATATGTGAGCTAGATATTGATCTCTACAAGCGTGTCATGATTGCTGTGAAATCGAAAGGAAGAATGGATGGTGCCGTTATTGGGGAGGCTCTGAAAACTTATGCACTTAGATGGTTACCGGATTCTGTTGATGCGCTGATTTCTGATGATCATGCATTGAGGAACAAATCTCTTGTGGAAACTATTATTTGTTTATTGCCATCTGACAAAGGTGTGGGTTGTTCGTGCAGCTTCTTGCTGAAACTTTTGAAAGTTAGTACTTTGGTTGGAGCAGATGAGTCATTGAGGGAGGTTCTAGTGAACAGGATCGGTTTGAAGTTGCATGAAGCTCATGTTGTTGATTTATTGATCCCTGCTCGGTCTCCTCAAATTACTATATATGATGTTGAATTGGTTCAGTCCATTGTGAATCAGTTTCTGATGCATGAAAAGAGTAGCTGGAATTTGGATGTTGTCCAGAAGAATGAAAAGGGTACTGATAAATTAATCTTAGGGCATGGATCCTTATTGAGTGTTGGTAGACTGATTGATGGGTATCTTGCAGAAATTGCACATGACCCAAATCTTAACCTTTGTAGTTTCATAGACTTATCACAATCGATTCCCGAGTTAGCGAGGCCAATTCATGATGGATTGTACAAAGCCATTGACATCTACCTGAAGGAGCATCCTAGTCTAACAAAGGCTGAAAGGAAAAGATTATGTGGATTAATGGATGTCAAGAAACTGACAATGGAGGCATCCATGGATGCTGCACAGAACGAGCAGCTTCCACTGCGAGTTGTTGTCCAAGTTCTCTTCTTTGAGCAGGTTAGATCTTCAGCTGCTGCTCGGACCCTTAACAACCATCCATCTGATGCTTCCCATTCCACCACAAATTTGGATGAAGAATGTGACAAGACAGCAGAAGAAAAATGCAAACCTCTTGGAAAACAGCTGAGTCAAATGAAGGTAACCGAAGAGTTCCGGAAGAATGGGAAATTGGGTAAGAAGAATAGCAAGAACAGCAGAAGTGGTGCACAATTGTTGCCATCTAGGTCAAGGAGAATATTTGATAAGTTATGGTCTGTGGGCAAGGGGGGGCATGGAGAGAATAAGAGCTCTGAGACTTCTGGGAGTTCTCAGAGCCCAACTTCTATAGTTCCTGGTGATTCCAAGTCTGTTTCATCAAGACATAGAAGGCATTCTATCTCT
>Ruboc_02_G02480
ATGAATGGGAACAGCACGAAGGTCGAGGCGGTGGTGAGAGAAAGAAAGAGAAGCATAACAAGGAAGGAGAGAGAATCCAAAGCCATTTCTGGTCTTCAAGGGCGAACAAACTGGGCATTGGCCTCGGCCTCAGCTTCAGCTTCAGCTTCAGAAGAAACGATGAAGTTTATGAAGTTGGGGTCCAAGCCTGATGCGTTTCAAGGCGATGGCAAGTCTATCAGATATGTAACATCTGAATTGGAATCCGATGTCATCATAAAGGTTGGGGGAGTGCAATTTTACCTCCACAAGTTCCCTCTCCTGTCCAAGAGTAATCGCTTGCAAAAACTAGTACCTAAAGCCAATGAGGAGAAAGTTGTTGAAATTTGCATGGATGATTTTCCTGGTGGGGCGAATTCCTTTGAAGTCTGTGCAAAATTTTGCTATGGAATGACTGTTACTCTCAATGCTTACAATGTTGTGGCTGCTCGTTGTGCCGCTGAGTATCTGGAGATGACTGAGGATGTTGATCGCAGTAACCTGATATATAAAATTGAGGTATTCCTGAACTCGAGTATCTTTCGTAGCTGGAAAGATACCATTATTGTTCTCCAAACCACCAAACCTCTTCTGTCATGGTCTGAGGATCTGGAGATTGTCGGAAGATGCATAGATTCAATTGCTTCTAAAACTTCTGTGGACCCTGCAAATATCAGCTGGTCCTACACATACAACCGAAAATTAGCAGAGCCTGATAAAATTATTGAAGAAGGGATTAATTATCGAGAAAAAATGGAAAAGGTTCCAAGGGATTGGTGGGTTGAAGATATATGTGAGCTGGATATTGATCTCTACAAGTGTGTCATGATTGCTGTGAAATCGAAAGGAAGAATGGATGGTGCCGTTATTGGGGAGGCTCTGAAAACTTATGCACTTAGATGGTTGCCGGATTCTGTTGATGCGTTGGTTTCTGATGATCATGCATTGAGGAACAAATCTCTTGTGGAAACTATTATTTGTTTATTGCCATCTGACAAAGGTGTGGGTTGTTCGTGCAGCTTCTTGCTGAAACTTTTGAAAGTTAGTACTTTGGTTGGAGCAGAAGAGTCATTGAGGGAGGTTCTAGTGAACAGGATTGGTTTGAAGTTGCATGAAGCTCATGTTGTTGATTTATTGATCCCTGCTCGGTCTCCTCAAATTACTATATACGATGTTGAATTGGTTCAGTCCATTGTGAATCGGTTTGTGATGCATGAAAAGAGTAACTGGAATTTGGATGTTGTCCAGAAGAATGAAAAGGGTACTGATAAATTAATCTTAGGGCATGGATCCTTATTGAGTGTTGGTAGATTGATTGATGAGTATCTTGCAGAAATTGCACATGACCCAAATCTTAACCTTTGTAGTTTCATAGACTTGTCACAATCGATTCCGGAGTTAGCGAGGCCAATTCATGATGGATTGTACAAAGCCATTGACATCTACCTGAAGGAGCATCCTAGTCTAACAAAGGCTGAAAGGAAAAGATTATGTGGATTAATGGATGTCAAGAAACTGACAATGGAGGCATCCATGGATGCTGCACAGAACGAGCAGCTTCCACTGCGAGTTGTTGTCCAAGTTCTCTTTTTTGAGCAGGTTAGATCTTCAGCTGCTGCTCGGGCCCTTAACAACCATCCATCCGATGCTTCCCATTCCACCACAAATTTGGATGAAGAATGTGACAAGACAGCAGAAGAAAAATGCAAACCTCTTGGAAAACAGCTGAGTCAAATGAAGGTAACCGAAGAGTTCCGGAAGAATGGGAAATTGGGTAAGAAGAATAGCAAGAACAGCAGAAGTGGTGCACAATTGTTGCCATCTAGGTCAAGGAGAATATTTGATAAGTTATGGTCTGTGGGCAAGGGGGGGCATGGAGAGAACAAGAGCTCTGAGACTTCTGGGAGTTCTCAGAGCCCAACTTCTATAGTTCCTGGTTCAGGTTCAGCGCAATGCAAAGCTTGGCTCGTCCAATCAATTCCCACCGACATGCCCAGTCTCCGTCGAGTCCCTGGTGTCCTCTCCACCGAAAGACTGGACATAATTGCTCAGTACTGGCAGTTTGTAGCGAATCCGGAAGATCCTCAATCTGGAGATTTTGGATACTCAAAACAGGATATGAAGAAATTTGGTGCTCATCAAGGTGCTTCTGTTTATAGCGCCATAGACGATGCTGCCAATCGAAATCTTACCATCAGAGTGACTGCATACTTCTTGGTATTGATATTGTTTCGGCCTTTTAGGCTACTATCACACTCAGGTGTCTATCCTGACTACACCAAAGAACCTTCCAAACTTGCTTCAGGAAGGCCTAATGTGAAGAATGTGACTTTGTTACTTAGTGAATGGTGGGGTTCAGGCATAGTCCATGCCAAAGTTTGGATATCAGATCGGCGAGATGTGTATATTGGGTCTGCCAACAATGACTGGAAATCTCTCACACAAGTCAAGGAAATTGGAATTTATCTTGTTGGTTGTCCAAAAATAGCGAAAAAGGTTGAGACCTACTTTGACAACCTGTGGAAACTTGCATCTCTTAATTCTACAGCTTACACAACAAATGTATCAGATAAACAGTGGCAGATCGATAGACAAGTTCCTTGCTGGTCGCATTTCGTGGATTCCAAAGCGAGATGTAGGTCACCTCTCCCTGGATTTGTGGAGACCCAACATGTAGCGGGATACCCTATACTGTCAGATCCTTGTACGTTCAAATTGCAACTCCAGACTCCCGGACATAATGATTCAAGTTTGCAACCTCAATCCAGCTATCTCTCCTTTGCTCCTCCAGAGCTGTCATTTGGCAAGTACCAAGCAGATGAACAAGCATGGATAGAGACTATTAAATCTGTAGGAAATGGAGGGACTGTTAGGATTAGTACCATGGACTGGCTTGGTCAGTCCCAATTTATGAAGCAAACAGTTTATTGGGCATCTCTATCCTCTGCAATATCAGAGGTTGTGTTTGCAAAGAAAGCAACAGTGAAGTTATTGGTAGCACACTGGGCACATTTTATCAACAGCACAGATGAGTATCTGAAATCTCTCCTCTACTCTAATGTTCTCTGCAATTCATCCAAGTATAATAACTGCTCTGGGAAGGTTGAGATCAAGTACTACATAGTCCCAGGTTTCAACTTGACAGGACCTGCCAGTACTGGCAATGGTACTGGTACTGGAAACATATACCCTGGTTACACCAGGGTTAACCATGGCAAGTATGCAGTAAGCGATGTTCGAGCCCACATTGGGACAAGCAATCTTGTGTGGGATTACTTCTATACAACAGCGGGTGTCAGCTTTGGTACTAATAACTCTGCCATTGTTTCACAACTTGAACAAGTCTTTGATGCTGACTGGGATTCGGAATACGCTGTGCCAGTTGAAGAGTTAGGGGAAGCTGGTGAGCTGAGTGAGAGTGAGACTGAACTGTGGGATCGATTGTCCCGATCAAAAGAAGAAGAAGTGGGATCGATTCGGAGGGAGAGCGCAGAGAGAGAGATGCAGAGAGCAAAAGCTTTTGAAGGTTTGAAGAGGTGCGTGAGTCGCCGGGGATGCTCTCTCTCCCATCACAGAGCCTTCTCTGCTCAACCAAACTATGCCCGATATCACGATGATCATGTCCAAGACCTGGTTATGGTTGAGGGAAGAACTAAATCAAGAGCAGCCATTCTCAATAGACCATCTGCACTGAATGCCCTCAATACTGCTATGGTATCTCGCCTGAAGAGACTTTATGAATCATGGGAAGATAACCCGGATATTGGTTTTGTCTTGATGAAGGGTAGTGGGAGAGGCTTCTGTTCTGGCGCTGATGCTGTTTCCCTTTATCAACTGCTGAATCAAGGGAATGTTGAGGAATGCAGAAAGTTTTTCGAGACATTGTATAAGTTTGTATATATTCAAGGAACATACTTGAAGCCACATGTAGCTATCTTGGATGGTATAACTATGGGAGGCGGGGCTGGAATTTCACTCCCAGGAATGTTTCGTGTGGTGACTGATAAAACTGTTTTTGCCAATCCAGAGGCTCAAATGGGTTTCCATCCTGATGCAGGAGCTTCCTATTATCTTTCTCGTCTACCTGGCTACTTAGGAGAATACTTGGCTCTTACAGGAGACAAGCTTAATGGTGTAGAGATGATTGCATGTGGCCTTGCTACACATTATTCATTAAACGCAAGACTTGCTATGGTTGAAGAACGTGTGGGTAAATTGGTCACTGACGAACCATCTGTTATAGAAGCATCTCTTGCACAATATGGTGACCTTGTTTATCAAGACAGGAGGAGTATACTCTCTAAGCTTGAAGGGGTTGACAGATGTTTCGGCCATGACACGATTGAGGAAATTATTGATGCTTTGGAAAAGGAAGCTGCTGATTCTTATGATGAATGGTGCACAACAGCCCTCAAGAAACTAAAAGAAGCCTCCCCTTTGAGTTTGAAAATACGGGAAGGCAGATTTGAATCTCTTCATCATTGCCTGGCTCGTGAATACCGAATATCCCTTAATGGAATTTCCAAACAGGTCTCTAGTGACTTCTGTGAGGGTGTTCGGGCAAGATTAGTGGAAAAGGACTTTGCACCCAAGTGGGACCCTCCTAGTTTGAAAGAAGTGTCTAAAGACATGGTTGACTGCTATTTCTCTCCACTCCCTGAATTTGAGCCTGAGCTGGAGTTGCCAACCGCGTCGCGAGAGCCATTTATG
