# Supplementary material for: Transcriptomics of long‐term, low oxygen storage coupled with ethylene signaling interference suggests neofunctionalization of hypoxia response pathways in apple ( Malus domestica )
Source: Plant Direct. 2024 Dec 20;8(12):e70025. doi: 10.1002/pld3.70025 (PMC11660084; doi:10.1002/pld3.70025)
Supplement: Supplementary file 2 — Data S2: Homologs of all 606 hypoxia response genes identified in this study across 42 representative species of land plants). [file PLD3-8-e70025-s004.gz › 01-integratedGeneFamilies_dir/2847.fna]

>gnl_Ambtr_v1.0_evm_27.model.AmTr_v1.0_scaffold00062.174
ATGAGAGAGACGAGCCGGAAACTTGTTCCGGCCAAAATTTCCGGCCAAAAAGCGAACCCATCACAAGCCTTAGATCTTCAAGAGACCAAGAGAACCCATGGCCGGAAAAAGCTAAAGGGCGCCTTTACAGGCCAAAGGTTACGGCTAAGAAGTGATTTTCCGGTGGCCGGAAAACGAACTAGTCCGGCGACCCCATTGCTGAGATGGAAACTGGAAGATGGGCTTGGCCACAGTGGGGCTTTGCCGGATTCTGGAGAGGCTAATGGAGAAAAGCTGCAGAGCAACAATGGGGGGGGAAGCAAACTGGGAAGTGGGGTTTCGGCTAGGCAGCTTGCTGCTGGGTTATGGAGGCTTAAATCACCGGAAAATGAGGCTTCTTGCAAGTTTTTCCGGCAAATGGCCTCCCCACGCTTTGATTGTAGCCATTCTCAGAGGCGAAGTGTTCAGCCTTTGATGGCTAGCGGGGCGGGCTCGTGTCTGTCGAAGCATGATGCTTCAAAGTGTGCCATTGATTTGAAGGATGATTTGCAGAGCCATCTTTCATTCCCCCTTCTCTCTAATGGTGTTTGCTATAAGCTCGAACCAGCTATCACATACTCCAACTCTGCCATGGAGAGGGCAACAAAATGGGACCATGAATGCCCCAAAACTTCAGATGAAGTGTATAGATTCTACACAAATCTGAACTTTATGGAAGATCATAGGGATACTCCCATTTCGGCCTTATCCACTTTGCAATTGGAGCTAGAACATGCTCGTACTCGCATACACGAGCTAGAGACTGAATGCCAATCCTCAAAGAAGAAATTTGATCATTTCCTCAAGAAACTCACAGAGGAGAGGGCCTCATGGCGTCGAAGAGAGCACGAGAAGATAAGGGCGGTTATAGATTCTGCTAAGGATGAGTTTAGCCGAGAGAAAAAACAAAGGCAACGGATGGAAATTGTGAACACCAAGCTCTTGACTGAGCTCTCAGAGGTGAAGTTATCGGCAAAAAAGTTTATGCAAGACTATGAGAAGGAGAGAAAGGCTCGTGAACTAATGGAAGAGGTTTGTGATGAATTGGCAAAAGAGATTGGCGAAGACAAAGCTGAAGTAGAGGCTCTTAAGAGGGAGTCTATGAAGATTAGGGAAGAAGTGGAGGAAGAAAGGAAGATGTTACAGATGGCTGAGGTTTGGCGTGAGGAGAGGGTCCAAATGAAGTTGGTTGACGCCAAGTTGGTCTTAGAGGAAAAATACTCCCAACTGAACAAACTCCAGTCAGATTTAGAGGCATTTCTGAGCTTCAAGAGCACTGGTAGTTTAGCTGTGGTACGAGAAGCCGAGCTCCTCAAAGATGCTGCTAGCTCTGTGAACATTCAAGACATAAAGGAATTCTCTTATCAACCCCCCACTTCTGATGATCTAATCTCCGCTTTGGAAGACCTCCACTCTGGTTCTGGTAATGAGAAAGACATTGAGGCATGCTTAGGGTTTGAACCCACTATGGGTATTTATAGTCCTGCAAGCCGAACATCGAAAGTTCATACTGTGAGCCCTGAAAACAATGCCAAAAATCAAAGGGAGGAAGATGAAAATAGCGGGTGGGAATCAGTTAGTCATGTAGATGAGGAGCAAGGATCAAGTAACTCATTGGAGGGGAGTGACCCATCTGTTAATGGTTGCCATGAAGAGACCAGTGTGTCAGGTAGTGGAACTGAGTGGGAAGAGAATGGAGATATGGATATGGCAGTTACTTATTCTTTGACAAGAGGACAATCTAGAAAGAAGCCATCTTTTACGAGGCTATGGAGATCATGTCCTAATAATGGAGAAATTTGTAAAACTGTGTCTGTCGAGGTTTCGAACGGGAGATTGTCTACCAATAACAAAATTGATTCTCCCGATAGGGTTTCGGGGGATGGGTGCTTGAGCCCTCCGAGCTTGGGGAATTGGAGCTCACCTGATGCAGGAAACCCCCATATAGCGAGGGGGATGAAGGGTTGCATTGAGTGGCCTCGTGCCATACAAAAGAACAGCTTGAAAGCAAAGCTTTTAGAGGCGAGGACAGAGAGCCAGAAGATTCAGCTGCGCCATGCCCTCAAACAGAAGATC
>gnl_Aquco_v3.1_Aqcoe1G237300.1
ATGAAGATATCATCAACTAAAACATATCTTCCGGTGAAAATCCCGGAACTTCTTTCATTAAATCAACAACAACAACAACAACAACAACAACAACAACAACAACAACAACAACAACAACTAGATTCAGATCTTCATGAAAAACAACGAAAACCCCATCATCGGAGAATAAGAAATCCTGGGTTTTCTGGTCCTGGAATTCGTTTAAGAAAAGATGGAGTTGTTTTAGGAAAAAGAAGTGGACCTGCTACTCCTTTATTAAGATGGAAGTTTGATGCTGATGTTTCTGTTTCAGAAACTAATAAATCAACTGAATCTGCTCGGAAAACTGGTCGGAAAGCTAGAAATAATGATGAAGTTTCAATATCAGCGAGGAAACTTGCAGCTGGACTTTGGCAGTTGCAGAAACCACAAGTTTCTGGAAATGGAGTTGAAAATGGAGTGTTTGGGAAGAGATCAAATGATTTGTTAGGGTTTAAGTCTGATGCTGGGCATGGGGACCCATTTCATTGTCATCGCGGTGGAAGAGAATTTGGTAGTGAAGCGAAGGATCTGTTACATAGTCCTCACTTTGTCCCTGCCCCAAAGAATGGAATGTCATATAAGGTTGAACCTTTGCCATTTCATAACCCTTCAATGGAGGGAGCTACTAAATGGGACCCAGTATGCTCGAAAACATCGGATGAAGTCTATCGGTTTTATGGTCAGATGAAGCTTCTTGAAGACCAGCAGGTTTCTAATGCATCAGTTGTTTCTTCTCTTCAGACCGACCTGGAGCAGGCTAGGGCACGTATTGATGACCTGGAGACTGAGCGTCGGTCTTCAAAGAAAAAACTTGAACACTTCTTGAGCAAGCTGGCTGAAGAAAAGGCTGCATGGAGGAGTAGAGAGCATGAGAAGATCCGGGCGATTATTGATGATGTCAAGGATGAATTGAAAAGAGAAAGGAAAAATCGTCATAGAATGGAAATTGTTAACTCCAAGTTGGTCAATGAACTTGCTGAGGCCAAGCTATTGGCAAAGCGTAGTATGCAAGACTATGAGAAAGAGAGAAAAGCTAGAGTGTTAATGGAAGAAGTGTGTGATGAGCTGGCCAAAGAAATTGGTGAGGACAAAGCTGAAGTTGAGGCACTAAAGAGAGAGTCCATGAAAATGCGTGAAGAGGTAGATGAAGAGAGGAGGATGTTGCAGATGGCAGAAGTCTGGCGTGAAGAACGAGTCCAGATGAAGCTAGTTGACGCAAAGCTGACTCTTGAAAATAAGTATTCCCAAATGAGCAAACTAATAGCAGATCTTGAGGCTTTTCTAAGCTCGAGAAGTGCAACACCTGATGTAATGGAGATGAGAAAAGCAGAATTGTTCCTAGAGGCAGCCAGCTTGGTGAAGATCCAAGATATAAAGGAATTCTCTTACGAGCCACCAACTTCAGAAGACATCTTCTCCGTTTTCGAGGAACTTCAAAATGCTGAAACCAATGAGAGAGAGATTGAGCAATGTAACGGATATAGTCCCGTCAGCCATGCCTCCAAGATCCATAGAGTGAGTCCTGATTCCAACCAGTTCAATGGCAAACCTGCCCAGGGATATTCAAATGGTTATCATCAAAATGGAGATATAGAGGATGATGAGAGTGGTTGGGAAACTGTAAGTCAAGCTGATGAGAGAGGCTCAAGCTATTCTCCTGAAGGAAGTGACCCATCGGTTAACAGGAACCGAAGAGACAGTAATGTTTCAATGAGTCATAGGGACTGGGAAGAAAATGCCGGCCACGAGAGTCCAAGCACTGATATAAGTGAAATATGCTCTATATCATCAAGGCACTCAAAAAAGAAACCTTCGTCAATATCCAAGCTCTGGAGATCAAATGGTGAAAACTACAAAATTATCTCCCTTGAGGGAATAAAAGGGAGGCTGTCAAATGGAAGACTCTCCAGTGTAGGAACCATATCCCCTGAACGTGGAAGACTCTCAAATGGAAGAATATCTAGTGCTGGAATCATTTCTCCCGATTGTGGATCAGGTGAGGGTGGATTCAGCCCACATGGTCTGATGGCTCACTGGAGCTCGCCCGAATCTGGGAATCCTCACATAACTCGAGGAATGAAAGGGTGCATCGAGTGGCCGCGGGGTGCTCAGAAGAATAGTTTGAAAGCGAAGCTTTTGGAAGCAAGGATGGAAAGCCAGAAAATCCAATTGCGCCATGTTCTTAAACATAAAATT
>gnl_Arath_TAIR10_AT1G50660.1
ATGAAAGTCACCGGAAAGCCGTATTCGACGGCGACATTACCGGCCTTTGAGTCGGATAAGAATCTCTTCTCTCACGGTCCAGATCTCAGAGCTATTCAAAGAGCTACTACTGTCACTAAACGTCGAGCTAGGAACCCGAGTTTGACTCGTCAGCGAAGATCCGGTCCTTCTGGTGGCAGACGAAGCCGGCCGGAGACTCCTTTATTGAAATGGAAGGTGGAGGATCGGAATAAAGAGAGAAGCGGCGTTGTAGAAGACGATGATTACGAGGATGATAATCACCAGGTTGCGAGGTCAGAGACTACTCGCCGCAAGGATCGGAGGAAAATCGCACGGCCTGTCTCTGTTAGGAAACTCGCCGCTGGGCTATGGCGGTTGCAAGTTCCTGACGCGAGTTCCAGCGGCGGAGAAAGAAAGGGCAAAGAGGGGTTAGGGTTTCAGGGAAATGGTGGATACATGGGTGTTCCGTATCTTTATCACCATAGTGACAAACCCTCTGGTGGTCAGAGCAATAAGATAAGGCAGAACCCTAGTACTATTGCTACGACAAAAAATGGATTCTTGTGTAAGCTCGAACCTTCAATGCCATTTCCCCACTCAGCAATGGAGGGGGCGACAAAATGGGATCCTGTCTGCTTGGATACAATGGAGGAAGTACACCAAATATATAGCAACATGAAGCGTATTGATCAGCAAGTGAATGCTGTGTCATTGGTTTCTTCCCTTGAAGCAGAACTGGAGGAAGCACATGCTCGCATAGAAGATCTCGAGAGCGAGAAGCGATCTCATAAAAAGAAGCTCGAGCAGTTCTTGAGGAAAGTTAGCGAGGAGAGGGCTGCTTGGCGGAGCAGGGAGCATGAGAAGGTCCGAGCAATTATTGACGATATGAAAACTGATATGAACAGGGAGAAGAAAACCCGTCAGAGATTAGAAATCGTAAATCATAAACTAGTCAACGAGCTTGCAGATTCAAAGTTAGCCGTGAAGCGTTACATGCAGGACTACGAAAAGGAAAGGAAAGCAAGAGAATTGATTGAGGAAGTTTGCGACGAACTTGCAAAGGAAATAGGAGAAGATAAAGCTGAGATTGAAGCATTGAAGAGAGAATCCATGAGCCTCAGAGAAGAAGTGGACGATGAAAGAAGAATGCTACAGATGGCTGAGGTCTGGCGTGAGGAACGTGTCCAGATGAAGCTTATTGATGCCAAAGTAGCACTCGAGGAAAGGTACTCACAAATGAACAAGCTTGTAGGAGATTTGGAATCTTTCCTTAGGTCACGAGATATCGTGACAGATGTCAAAGAGGTGAGAGAAGCTGAGTTATTAAGAGAAACCGCAGCATCAGTTAATATCCAAGAAATCAAGGAATTTACGTATGTGCCTGCAAACCCGGATGATATCTACGCGGTGTTTGAAGAAATGAATCTCGGTGAAGCCCATGATAGAGAAATGGAGAAATCTGTCGCTTACAGTCCAATCAGCCACGATTCTAAAGTTCACACGGTAAGTCTAGATGCCAATATGATGAACAAGAAAGGGAGACACTCAGATGCTTATACTCACCAGAATGGAGACATTGAAGAAGATGATAGCGGTTGGGAAACAGTGAGCCACCTCGAAGAACAAGGATCGAGTTACTCACCAGATGGGAGCATTCCTTCTGTGAACAACAAGAATCACAATCACCGACACAGCAACGCCTCCAGTGGTGGTACAGAGTCCTTAGGCAAAGTTTGGGATGATACAATGACTCCAACCACAGAGATAAGTGAAGTGTGTTCCATTCCAAGACGGTCATCCAAAAAGGTTTCATCAATAGCAAAGCTTTGGAGATCAACAGGTGCAAGCAATGGAGATAGAGATAGCAACTACAAGGTAATATCAATGGAAGGTATGAATGGAGGAAGGGTTTCAAATGGGAGAAAGTCAAGCGCGGGAATGGTTTCACCAGACAGAGTCTCGAGCAAAGGCGGATTTAGCCCGATGATGGATTTGGTTGGACAATGGAACTCTTCACCGGAATCTGCAAATCATCCTCATGTAAACCGAGGAGGAATGAAAGGTTGCATAGAATGGCCTAGAGGTGCACAGAAGAGTAGTTTGAAGTCAAAACTCATTGAAGCACGAATCGAAAGCCAAAAGGTTCAGTTAAAGCATGTCCTTAAACAGAGGATT
>gnl_Arath_TAIR10_AT3G20350.1
ATGAAGTTCACCGGAAAATCAAATTTGACGGCTACATTACCCGCAACTGTCCCAAATATCAGGGATATTCATAGAAGGAGAGCGCGAAAACCGAGCTTCACTCGTCAACGAAGATCTGGCGTGTCTGTCAGGAGGCTAAGCAGGCCGGAGACTCCTCAATTGAAATCGAAGGTGGAGGATCAAAACATTGAGCGATGCGGCGGGGTTGAAGATGGTGATAACGAGGATGATGATTGTAATAAGATGCGTTGTCAGGAACGGAGTAGGAGTGTACGGCCTGATACTGTTAGGAAACTTGCTGCCGGAGTGTGGCGATTGCGAGTCCCGGATGCGGTTTCTAGCGGCGGAGATAAGAGGAGCAAGGATCGGTTACGGTTTCAGGAAACTGCTGGTCCTGCTGGAAACTTGGGTCCTCTGTTTTATTATCACCACCATGATGACAAACATTCTGGCTTTCAAAGCAACAATTCAAGAAACAAGCATAGTAGATTCTTGTGTAAGCATGAGCCTTCAGTTCCATTTCCCCACTGCGCGATGGAGGGAGCAACAAAATGGGATCCCATCTGCTTGGATACAAGGGATGATGTACACCAAATCTATACCAACGTGAAGTGGAATAATCAACAAGTGAATGATGTTTCATTAGCTTCTTCTATTGAATTGAAACTTCAGGAAGCTCGTGCTTGCATTAAGGATCTTGAGAGTGAGAAGCGATCTCAGAAAAAGAAGCTTGAGCAGTTCCTGAAGAAAGTTAGCGAGGAGAGGGCAGCTTGGCGGAGCAGAGAGCATGAGAAGGTCCGAGCAATTATTGATGACATGAAAGCTGACATGAACCAGGAAAAGAAGACTCGTCAGAGATTAGAAATCGTCAATTCAAAATTAGTCAATGAGCTTGCAGATTCAAAGTTAGCAGTAAAGCGTTACATGCATGATTACCAACAGGAAAGGAAGGCAAGAGAATTGATCGAAGAAGTTTGTGATGAACTGGCAAAGGAAATAGAAGAAGATAAAGCTGAGATTGAAGCATTGAAGAGCGAATCCATGAATCTCAGAGAGGAAGTAGACGATGAAAGAAGAATGCTGCAGATGGCTGAGGTTTGGCGTGAGGAACGTGTCCAGATGAAGCTTATTGATGCCAAAGTAACACTCGAGGAAAAGTATTCACAAATGAACAAACTCGTAGGAGATATGGAAGCCTTCCTCAGTTCAAGAAATACTACAGGTGTGAAAGAGGTGAGAGTTGCGGAATTGTTAAGAGAAACTGCTGCATCAGTTGATAATATCCAAGAAATCAAGGAATTTACGTATGAACCCGCAAAGCCGGACGATATCCTCATGTTGTTTGAACAAATGAACATGGGTGAAAACCAGGATAGAGAAAGCGAGCAATATGTTGCCTACAGTCCGGTCAGCCACGCTTCAAAAGCTCACACGGTAAGTCCAGATGTCAATTTGATTAACAAAGGGAGACACTCGAATGCTTTCACTGATCAGAATGGTGAATTTGAAGAAGATGACAGTGGCTGGGAAACTGTGAGCCATTCTGAAGAACACGGATCCAGTTACTCTCCAGATGAGAGCATCCCTAATATTAGCAACACTCATCACCGTAACAGCAATGTATCGATGAATGGAACAGAGTATGAAAAGACTCTATTGAGAGAAATAAAAGAAGTGTGCTCGGTTCCAAGACGACAATCCAAAAAGTTACCGTCAATGGCAAAGCTCTGGAGTTCATTAGAAGGTATGAATGGAAGGGTTTCAAACGCGAGAAAATCAACCGTGGAGATGGTTTCACCAGAAACAGGCTCAAACAAAGGCGGATTCAACACATTGGACCTGGTTGGTCAATGGAGCTCATCACCAGACTCGGCTAATGCTAATTTAAATCGAGGAGGGAGGAAAGGGTGCATAGAGTGGCCAAGAGGGGCACATAAGAACAGCTTGAAGACAAAGCTCATAGAAGCACAAATCGAGAGCCAAAAGGTTCAGCTGAAGCATGTCCTTGAGCATAAGATC
>gnl_Betvu_v1.2_Bv4_088270_ciwu.t1
ATGAAGATCACCCCAAACACCGACCTCTCTACTCTCCTCTCCTCAAAAAACCCAGCTCAACCTCAAAAATCCCCAGATCTTCCCAAAAAACAACCCCTTTTAAAACCCCGTAAATCTTCCCGAAATACCCCTCGACTTTCCAAGAAATCCGGCCCTCCTACCCCTCTTCTCCGCTGGAAGTTTCACGAGGAGAGAGAAAGAGAAAATACCAACACTGCCCTTTCTGGGGATGTGAAAAAACATAACTCCGGCAATGTTGCCGGAGAAAAGTCGCCGGAATGTCGCCGGAAATCGAGGAGAGAGAAAGTGGGTCCCCCTGTTTCAGCTAGGAAGCTTGGTGCTACTCTATGGAAGATGCAGTTGGTGGTGGGCCCAGAAAATGATGTTAATGTGAAGAAAGAGAATGAAGATCGATTAGGGTTTAAGCCTGTAATTGGTCATGGTGGTGATCGATTGACCTGTCATCATGCTAGCAGAGAATGTGGCTCTGAGGCTAAAGATCCGCTTAGAAGCCCGTGTTCTGTGAATGGTCCAGTCAATGGATATCATTGTGAGCGCCAATCTCCATTTCACTTTCCTAATTATGCCATGGAGGGGGCAACAAAGTGGGATCCAGTTTGCTCGAAAGCTTCAAATGGAGATGGTGATGATTTGAAGTCACTTGACCATAAAGCAAATGCTTCCTCTGTTATCTCTGCACTTGAGAAAGATCTCGAGCAGGCTCGGGCACGTATAGAGGAGCTGGAAACAGAAAGGCGATCCTCAAAGAAGAAGATTGAACACTTCTTGAAGAAGCTCAGTGAGGAAAGATCAGTATGGCGGAGCAGAGAACATGAGAAGGTACGGGCAATTATCGATGATGTTAAAGCTGACTTGAGCAGAGAAAGGAAGAATCGTCAAAGACTTGAGATTGTCAACTCTAAGCTGGTCAGTGAGATGTCAGAGGTTAAGTTATCAGCAAAGAGATACATGCAGGATTACGAGAAAGAAAGAAAAGCCCGAGAGTTAATAGAGGAGGTATGTGATGAGCTGGCAAAGGAAATCGGGGAGGACAAGGCCGAAGTTGACTCGCTTAAGAAAGAGTGCATGAGGATCCGAGAGGAAGTTGAAGAAGAGAGGAAAATGTTGCAGATGGCAGAGGTTTGGCGAGAAGAACGTGTGCAAATGAAGTTGGTTGACGCCAAAGTAGCTCTTGATCAGAAGTATTCTCAAATGAACTATCTTGTATCAGAGCTCGAAAAGTTTTTCAGGTCCAAGGGCGTGAACATCGATATGAGTGAATTAAGGGAAGCTGATCTGTTTCGTCGAGCTGCTGCATCCATAAACATTCATGATGTTAAAGAGTTTACATATGAGCCATCTCACCCAGATGATATATTCGCTGTTGTTGAAGAAATGGCAATGGCAGAAAGCAATGCAAGAGAGATTGAACCATGTGCTGATTACAGCCCAGCAAGCCATGGTTCCAGAGTTCGTGCTGTGAGCCCTGAAAACAACCACAGCAAAGAGAGTATTCAGGGGCTTTCAAATGTTTATGGCAATCAGAGTGGTGGTGACATGGATGATGATGGGAGTGGATGGGAAACTGTGAGCCATGCAGAAGATCAAGGTTCCAGTTATTCACCTGAAGGAAGTATGATGTCAGTTAATAGGATGTACCGGGATAGTAATGTATCAGATAGCTGCACTGAATGGGAAGAACAGGTCGGTGATGAAACACCCATTACTGAGATCAGCGAAGTCTGCTCAGTTCCCTCAAAACAGCTAAAAAAGGTAAATTCAATTTCAAGGCTTTGGAGATCAGGTCCCAATAATGGTGATAACTACAAGATAATATCCGTGGATGGCGTGAATGGAAGGCTTTCAAATGGACGGGTTTCTAATGGAGCTACCATGTCACCTGATCGTGGATCCAGTAAAAGTGGGATTAGCCCGTCAGGTATGGTTGGGTGGACCTCGCCTGACATTAACCGGGGGATGAAGGGTTGCATCGAGTGGCCTCGTGGAGCACATAAAAGCAGCTTGAAGCACAAGCTTCTAGAGGCGAGGATGGAATCGCAGAAGATCCAACTACGCCAAGTGTTAAAGCAAAAAATC
>gnl_Carpa_v0.4_evm.model.supercontig_97.2
ATGAAGGTGACCGGGAATCCACATTCTCTAGCGACATTACCGGCTACAGCAAAAGCGCTCGTTCCAACAACAGGCACGGATCTCAAGACCTCTCAAAAACCGACAACTACTAGACGCAAGGCCCGAAACCCGAGCCTGAACCGTCTGAGGAGGACTGGAGCTCCTGTTGGGAGACGGAGCAGGCCGGAGACTCCTCTGCTGAAGTGGAAGATCGAAGATAAAGGGAGAGAGCGAAAAGGTGGTGCCGATGTCAACGGCGATGGTGACGATGATTATGATGTGGAGAAGGAGAATCGCCGGAGGAGTCGGAGGCGGAGTGCGAGGGCCGTGTCGGCTAGGAAGCTCGGGGCTGCTCTCTGGAGACTGCAGCTTCCGGAGACTGTCACCGGCGCGGGAGAAGAGAGGAAGAGGATAGATCGCTTAGGGTTCGAGAAAAGTGCTGGTTATGGAGGTGTTCCATTTATTTATCACTATAGTGACAAAATGTATGGATCTGAAGCAAAAGATCCATTAGAGAGTCCTAGTTCTGTCACTAAAAAAGGGAAAGGGTTTTTCAAGGTTGAATCCTCATTTCAGTTTTCCAACTCTGCAATGGAGGGGGCAACAAAGTGGGACCCTGTCAATTTTGAAGCAACAGATGAGGCATGCCAGATTTACAGCCATACGAAGCTTATTGATCAGCAAGCGAGTGCTGTATCCATAGTTTCAGTCCTAGAAGCTGAACTAGAGCAGGCTCGTGCTCGTATCGAGGAGCTTGAGACTGAGCGGAGATCCCAGAAAAAGAAACTTGAGCATTTCCTGAGGAAAGTTAGTGAGGAAAGAGCTGCATGGCGGTGTCGAGAGCATGAAAAAATCCGTGCTTTTATTGACGACATCAAGGCTGACTTGAATCGAGAAAAGAAGAATCGCCAGAGGTTGGAAATCATAAATTCGAAATTGGTTAATGAGCTCGCAGATGCTAAGGTATCAGTAAAGCGATATATGCAAGACTATGAAAAAGAAAGAAAGGCCAGAGAGTTAATTGAGGAAGTATGCGATGAACTTGCTAAGGAAATTGGAGAAGACAAGGAGGAGGTCGAAGCATTGAAGAGGGAATCCATGAAGCTAAGGGAAGAAGTGGAAGAAGAAAGGAAGATGTTGCAGATGGCTGAGGTCTGGCGTGAAGAACGTGTTCAAATGAAGCTTGTTGATGCTAAGGTGGCACTTGAACAGAAATATTCACATATGAACAAGCTTGTAGCAGATTTAGAAAATTTTCTCAAGTTGAGAAATGCCAACCCAGATATAAAGGAAAATAGAGAGGCAGAATTACTTCGGCAGGCTGCTGCCTTGGTTAATATTCAAGAAATTAAGGAGTTTACCTACAAGCCGTCTAATCCAGATGATATTTTCTCTGTCTTTGAAGATGTGAATTTTTGTGAAGCCAATGAAAGGGAAATTGAGCCTTGTGTTGCATATAGTCCTACCAATCATGCCACAAAATTTCACACAGTGAACCCTGAAGTCAATATGATCAACAAAGATGGCACGCAGAGACATTCAAATGGATACATCGATCGGAATGGTGATATTGAAGAAGATGAAAGCGGGTGGGAAACTGTGAGTCATCTCGAGGATCAGGGCTCAAGTTATTCGCCCAATGGAAGTATCCCATCTGTTAACAAGAACCACCGTGATAGTAACGTGTCAGGGAGTGGAACAGAATGGGAAGAAAATGGATGTGAAGAAACACCAATTACTGAGATCAGTGAAGTCTGCTCTGTGCCCAATCGGCATCCAAAGAAGGTATCATCAATAGCAAGGCTTTGGAGGTCATGTCCGAATAACGGGGAAAACTACAAGATAATTTCTGTGGAGGGACTGAATGCCAGGCTTTCAAATGGGAGAAAATCCAGTGGTGCCGTCATGTCACCAGATCGAGGTTCAGGTAAAAGTGGACTCAGCCCTAATGATATGGTAGAACAATGGAGTTCACCAGATTCTGGTAATCCTCACATAAGAGGGATGAAAGGGTGTATTGAATGGCCTCGCGGGGCGCAGAAGCATAGCTTGAAGGCGAAGCTTTTGGAAGCAAGGATGGAAAGTCAGAAGGTTCAGTTGCGGCATGTTCTTAAACAGAAGATC
>gnl_Elagu_v2.0_p5_sc00009.V1.gene373
ATGCAGCCTGTTCCTGGCCATCTACAAGTCTCATCACTTGGTAAACCTGATAGCACAAATCTCCATAATACAGCAAAGAATGAGTTGATGAGTCCTATTTCGGTATTGGATCTGAAGAATGGCAATACGAACAAGCTTAAACCTTCTGCTGCATTGCCTAGCTCTGCTATGGAGAGGGCAACTAAATGGGATCCTGGGAGCTCAAAAGCATCAGATGAGCTCTATCGGATCCGCGGTCACTTGAATATACTTGAAGACAATCAGATGACTACAGTTTCTGTTGTTTCTACCCTCCAGGCAGAGCTCAAGCAGGCCCGTGACCATATTAGTGAGCTTGAGACAGAACGACAATTAGCGAAGAAACTTGATCAATTCTTGAGGAAGCTTGCAGAGGAGAAGGCATTGTGGAGGAGCAGAGAGCATGAGAAAGTCCGGGCTATAATTGATGGCATGAAGGATGACCTCAACAGAGAGAGGAAAAACCGGCAACGGATGGAGATTGTGAATTCCAAGTTGGTCAATGAACTTGCGGAGGCTAAGTTATCAGTGAAACGACTCTTGCAAGACTATGAGAAGGAACGAAAGGCTCGTGAGCTTATGGAAGAGGTTTGCAATGAACTGGCAAAAGAGATCGAAGAAGGCAGAGCTGTCGTTGAAGCTATGAAAAGGGAATCCATGAAGATCCGAGAGGAAGTGGAAGAGGAGAGGAGGATGTTACAGATGGCTGAGGTATGGCGAGAGGAAAGGGTTCAGATGAAGCTCATAGATGCAAAGATCACTCTGGAAGATAAGTATTCACAGTTAAGCAAGCTACAAAAGGATATAGAGTCTTTCCTGAAAGCACAAACTATTGCAAACTCAGACACTGCAGTGATAGAAGGAGCAGTTTCACTCCAAATAAAAGCCAACTCAGTTATGCTTCAAGAGATGAAGGGGCTCACTTACCACCCTCCACTTGCTTCGGACGACATCTGTTCAGTCTTCGAAGAGCACCGCCCGAGAGAAGAAATCAATGAAAGAGAGAGAGAACCATGCTCTGAATACAGGCCAAACAATCATACCTCCAAAATCCACATAGCGAATGCTGAGACTGATGTGTTCTTAGAAAAAGCAACAATGCAGTATGCAAATGGAGCAATAGATATCAATGGTGATAAGGAAGATGATAGTGGTTGGGAAACACTGAGTCATGATGAGGAGCAGAGCTTAAGAAATTCACCGGGAGGGAGCGATCCATCTGTCAATGGGATTTTTGAAGAAAGCAATGCATCATCCACTGGAACAGAATGGGAGGAGAATGGCGATGACGGCAAGCCAAATAATGAAATCAGTGATGTTCAAAACAGAAGACACTCAAGAAAAGATGTATCCTCCATATCCAGGTTATGGAGATCCTCATGCCCAGATAATGGTGAAAATTGCAAGATGATACCAATTGAATTGACAAATGGAAGGCTGTCGAACGGAAAGAACTCACATGGAAGCTTTTCTTCCGACAGGGGATCAGGTGAAGTCGGTCTTAGCCCACCAAGCATAGGTCACTGGAGCTCCCCTGACTCCCTGAATCCTCATTTATCTCGAAAGATGAAAGGATGTATCGAATGGCCACGAGGTGTGCACAAGCATAGCCTGAAGGCAAAGCTTTTGGAGGCAAGGACGGAGAGCCAAAAGATTCAGCTGCGACATCTTGGGCATGTTCAACAGCCTCCTGCATGTCCGAAGAAGACAATACAAACAAAATCAACACAAGGTTCAGACATCAAAAAGAAAATGAAGGAAGAGAACAAGGGTGATGAATCTCTGAAAGAAATAAGATTTGCTGTGGTCTATGAGGTCTTCATTGAGCCCTCAACCCAGCAATACAAGCAGGCCAAGTCCAAAGAGAGTTGGAAAAGAAGTAGAAAGGTGGGGAGATGGGAAGGCTTCTCGCTCTCAAACTCCTCCCGAGGAAGAACCCCAATCCCACCAGCCCCATTTCCCTCCCATTGGAGAGAGGACTTCCCAATTTGGCTCCTCACTCTCCCTTCTTCTCCTCTTCCCAAGCCCCACCACTGCCCGTTCTCTTGTCTCCTCTCTGACTCTCTCCACTCATGGTGCTCCAATGACCGCCTCCCTTCCGGTTCGTTTGCCTTCCTCATGTTTGAAGCACTTGCCAAGCCGGCGATGGATAAGAGTTGGAGTTGTTCTTGTTGTTTGCCGCAGTGGTGGCAGAGGCAGTTCCTGGCACCGCCTTCATCTCCTCTCCATCATCCACAGCAG
>gnl_Elagu_v2.0_p5_sc00038.V1.gene260
ATGAGGAGATCCGCAGTCCGGAGCTCCGGCACTGCCATCCTTTCCTCTAAAATCTTAACCCCAGCCCCCGCCTCCGATCTCCCTCCGCCGCGGAAGCTCCACAAGCGCCGCCGCTCCACGAACCCCATTTACCCCGGTGCCCGGTCCAGGAGGGACGGCGGCGCCTCCAGCGGGAGGAGAAGCGGCCCCGCCACTCCCCTCCTCCGCTGGAGTTTCGACGACGCCGACCGGTCTGCCGAGCATCCGCCGGAGTTCGGCTCCGGGAAGGTCCAAAGGAAGCACCAGAATGTCGCCGGAGAAGCGGCGCCTGCCGTCTCGGCGAGGAAGCTTGCCGCTGCGCTATGGCAGCTCCAGCTCCCGGAGGCTAGCGGTGGCTGCGGGGATCGCGAGCCATCTCGGCTAGGGTTTGAGCTTGAAGCTTCTGCTGCATTATCCAATTGTGCAATGGAGAGAGCAACTAAATGGGACCCTGGGTGTGCAAAGGCATCGGATGAGGTCTACGGATTTTATGGTCACCAGAAGCTTCTTGAAGATCAACAGCTGACTACTGTTTCTGTTGTCTCTGGTCATCAAGCAGAGCTCAAGCAGGCTCGCAATCGTATTAGTGAGCTTGAGGCTGAGCGGCGATCGGCAAAGAAAAAGCTGGACCACTTCCTGAAAAAGCTTGCAGAGGAGAAGTCATCATGGCGAAAGCGAGAGCATGAGAAGATAAGAGCTGTAATGGATGCCATGAAGGATGACCTCAACAGAGAGAGGAAAAACCGGCAGCGGATGGAGATCATGAACTCCAAGCTGGTCAGCGAACTTGCTGAGGCTAAGTTATTGGCAAAGCGATGCTTGCAAGATTATGAAAAGGAAAGGAAGGCACGAGAGCTTATGGAGGAGGTATGTGATGAGCTGGCAAAGGAGATTGGAGAAGACAAGGCAGAGGTGGAAGCTCTGAAGAGGGAATCTATGAAGATTCGTGAGGAAGTCGAGGAAGAGAGGAAGATGTTGCAGATGGCAGAGGTTTGGCGTGAAGAGAGGGTACAGATGAAGTTGGTAGATGCGAAGTTGACACTTGAGGAGAAGTATTCTCAGCTAAGCAAGCTGCAAAAAGATCTTGAGGCTTTTCTCAAAGAGCGAAGCGGCAATCATCCAGATTTGGCAGAATTGAAAGAAGCAGAGATGCTTAGGGAGGCAGCCAAGTCTCTTAAGGTTCAAGAGGTTAGGGAGTTCTCATACCAGCCTCCTTCTGCCTCAGAGGACATTTTCGCTGTCTTTGAGGAACTCCAGCCAAGAGAAGAGATTAACGAGAGAGAGATTGAGCAATGTTATAGATACAGTCCTCCAAGTCATGCCTCCGATGTCCAAACAGAAAGCCCAGAGACTGATATGTTTCTGGAACAACCCATGAAGAGATACGCAAATGGGATAATTGAGATCAATGGGGATATGGAAGATGATAGTGGCTGGGAAACAGTGAGCCATGTCGAGGAACAGGGATCTAGTAATTCACCAGAAGGGAGTGACCCATCTGTGAATGGCATATATCGAAAAAGCAATGCTTCAGTTAGTGGAATAGATTGGGATGAGAATGGAGATAATGGCAAGTTAAATAGTGAAATCACCGAGGTTTGTTCTGCAACCACGAGACAGTCCAGGAAGAAAGCATCTTCTATTTCTAGACTGTGGAGGTCATCATGCCCAAACAACGGTGAAAACTATAAGAAAATTTCGTTTGAGGTGACAAATGGAAGGCTGCCAAATGGTAGGAAATCTAATGCCACTCTGTCTCCTGACAGAAAGTCAGGTGAAGTGGGTCTAAGCTCACCTAGTGCTGGGCAGTGGATCTCCCCTGACTCACTGAACCATATAACTCGAGGAATGAAAGGATGCATTGAGTGGCCAAGAGGGATGCAGAAGCACAGCTTGAAGGCAAAGCTTCTAGAGGCAAGAATGGAGAGCCAGAAGGTTCAACTGCGCCATGTTCTTAAACAAAAGATT
>gnl_Eucgr_v2.0_Eucgr.F00765.1
ATGAAGATCACCGGGAGATCCCTAATCCGGCCGAACGCCCCCGCCGCCGCCTCCCCCCGGGCGCCGAACCCGCCCCCGCACCCAGATCTGCCGCCCCAGGCGGCCAGGACCCCTCGCCGGACCCCCCGCCGGAAGGCCCGCCTGAGGAAGGCCGGGCCCCCCGCCGGGAAGCGGAGCAGCCGCCCCGAGACGCCGCTCCTCAAGTGGAACACGACCGAGGACAAGGAGCGGAACGTCCTCCCCGTCGACGGCGGCGGCGACGACGAGGACAGCAGGTCGCTGCGGCAGGCCCGCCGGAGGAGCCGGCGGAGGGATGCCCCGGTGTCGTCGAGGAAGCTCGCCGCCGTGCTCTGGCGGCTGCAGCTGACGGAGGCCGAGGGCGGGGGCCGCGGCGGCGTTCGAGACGAGCTCGGGTTTCAGTCTGGTGCTGGACACATAGGATCTCCTTTTGTATTGAATAGAACAGGGAAGGTGTGCAACTCAGATGCAAGGGATCTTGATAGTCCTCGTTCGGTATCTGGCACAAGGAATGGCTTTTCGCATAAGCTTGAGCCTTCTTTTCAATTTGCAAGTTCTGCGATGGAGGGTGTAACTAAGTGGGACCCAGTCTCTTTTAGAGTACCTGATGATGTACGTCAGATTCACAGCCATGTGAAACTTGTTAATCAACAAGTGAGTGCCGTATCAACGATTTCTTCACTTGAAGCTGAACTTGAACGAGCTCGGGCACGCACTCTAGAGCTGGAAACTGAGCGTCGTTCCTCGAAGAAAAAGCTGGAGCACTTTCTAAAGAAAGTCAGTGAGGAGAAGGCAGCATGGCGGAGAAGGGAGCATGAGAAGATTCGTGCCTTTGTTGATGATATTAAATTGGATCTGAATCGAGAAAGGAAAAATCGCCAGCGCATGGAAATTGTCAATTCCAAATTGGTTGACGAACTTGCTGAGGCCAAGCTATCAGTAAAGCGATTAATGCAGGATTATGAAAAAGAAAGAAAGACCAGAGAACTAATCGAAGAAGTATGTGACGAGCTGGCAAAGGAGATTGGGGAAGACAAAGCTGAAATGGAGGCATTGAAGAAGGAATATATGAAACTACGGGAAGACGTAGAAGAGGAAAGAAAGATGTTGCAGATGGCAGAGGTCTGGCGTGAAGAACGAGTTCAGATGAAACTTGTGGATGCAAAGGTGGCACTTGAGCGGAAATATTCTCAGATGAACAGTTTAGTAGCTGATCTGGAGAATTTCTTAAAATCAAGAAACCATACCCCAGATGTGAAGGACATAAGAGAAGCAGAGTTACTTCGGCAGGCAGCTGCTTCCATGAATATACAGGACATGAAAGAATTCTCTTACGAGCCTCCCAATTCTGATGATTTATTTGCCGTTCTTGAAGAAGTTAATAATTTTGGCGAAAACAATGAGAGGGAGATTGAACAATGCACAGCTTACAGTCCTGCAAGTCCTGCCTCAAAAATGCACACAGTGAGCCCCGAAATAAACACATTGGAAAAGGACAACATCAACAGATATCCCTCATCTTTCCCTGGTCATGATGGTGAGATTGAAGATGATGAGAGCGGATGGGAAACTGTGAGCAATCTTGAAGACCAGGGATCAAGCTATTCCCCAGATGGGAGTGCCCCATCCGTGAACAATATCCAGCAAAATGGGGATATCTTAGCTAGCGGCGGTGAAACCCCAGTAACTGAAATCAGTGAAGTGTGCTCAATTCCTCCTACGAGGCAACAGAAGAAAGTTTCATCAATAGCAAGGCTCTGGAAATCATGTCCAAATAACGGGGAGAACTACAAGATAGTCTCGGTGGAGGGCACAAATGGGAGGATGTCCAATGGGAGGATATCCAATGGGGCCGTCATGTCTCCTGATCATGGGTCCGGTAAGGGCGGGTTTAGCCCATCTGATAATGTTAGCCAATGGAGTTCCCCTGATACAGGGAATCCCCACATAACTCGAGGCATGAAAGGCTGCATTGAATGGCCTCGCGGCGCGCAGAAGACCAGTCTGAAGGCGAAGCTTCTTGAAGCAAGGATGGAAAGTCAAAAGATCCAGTTACGGCATGTATTGAAACAGAAAATG
>gnl_Manes_v6.1_Manes.15G072000.1
ATGAAGGCTATCGGGAAACCGCATTCCACGGAGACATTTACAGGGAACTATATTACTTCCAAAGCTCAGAACCCGCAGCCTCATCCAGATCTTAAGCCTCGACGCAGGACCCGGAATCCTAGTCTTACCCGTTCGAAGAGAAACGGAACTCCCGTTGGGAGGCGGAGCCGACCGGAGACGCCTTTTCTCAAGTGGAAGATCGAAGATAGAGAGAGAAATGTTCGAGTTGAAGAGGATGACGATGAACTGGAGGAGAAGCTCCAGACCGGTGCCCGTAAAGGTCGCCGGAAAATCTCGAGTTCTGTATCTGCTAGGAAGCTGGCAGCTGGATTGTGGCGCTTGCAGCTGCCGGATACTTTGGCCACTGGCACCGGTGAAAGGAAGAGGAGGGATCGACTAGGGTTTCAGCCTGGTGGTGGTCATGTGGGCATCTCATTTTTACCTCGTCACAGTGGGCAAGCTAACAGTTACAAAGTACAGGATCCATTACAAAGTCCAAGTTCTGTCTCTGGTATGAAGAACATATTCTTGTGCAAGTTTTCCGACTCAGCAAAGGAGGGAGCAACTAAGTGGGACCCTGGGTGCTTGGAAACACTAGACGAGGTGCGCCAGATTTACAGCCACATGAAGCGTCTTGATCAACAAGTTAGTGCTGTATCAGTTGTTTCTGCACTTGAAGCTGAACTAGAGCGTGCTCAAACACGCATTCAGGAGCTTGAGGCTGAGCGCCGTTCCTCAAAAAAGAAACTGGAGAACTTTTTGAAGAAAGTTAGTGAGGAAAGGGCTGCATGGAGGAGCAGAGAGCATGAGAAAATTCGTGCATTTGTTGATGACATTAAAGCTGATTTAAACCGTGAAAGGAAAAATCGCCAGAGGTTGGAAATTGTAAATTCCAAATTGGTTAATGAGCTGGCTGATGCAAAGGTTTCAGCAAAGCGATTTATGCTGGATTATGAAAAAGAAAGAAAGGCCAGAGAATTAGTTGAAGAAGTATGTGATGAGCTTGCCAAGGAAATTGGGGAGGACAAGGCTGAAGTTGAAGCATTAAAGAGGGAATCACTGAAACTGCGGGAGGAAGTGGATGAAGAAAGGAAGATGTTGCAGATGGCTGAGGTATGGCGTGAAGAGCGTGTTCAAATGAAGCTGGTTGATGTAAAGGTGTTACTTGAAGAGAAATATTCTCATATGAACAAGCTTGTAGCAGATTTAGAAAGTTTTCTAAGGAGCAGAAATGCCGCACCAGATTTGAAGGAAGTGAAAGAAGCAGAATCACTTATACATGCTGCTGCCTCTCTGAATATCCAGGATATTAAGGACTTCACATATGAGCCACCTAATCCAGATGATATTTTTTCCGTTTTTGAAGAAGTTAATTCGGGTGAAACAAATGAGAGAGAGATTGAGCAATGTGTTGCTTACAGTCCTGCTAGCCATGCCTCGAAAATTCATACCGTGAGTCCTGAAGTAAACATGATAAACAAGGATGGCAGCGATAGGCATTCTGATGCATTTATTGACCAAAATGGCGAAATAGAGGAAGATGAGAGTGGGTGGGAAACCGTGAGCCACCTTGAGGATCAAGGCTCAAGTTACTCACCAGAAGGGAGTGTCCCATCTATCAACAGGAATCGCCGGGACAGCATTCTCTCGGGGAGTGGAACAGAATGGGAAGAGAATGCGTGCGATGAAACCCCATTGACTGAAATCAGCGAACTATGTTCTGTGCCAGCAAGACAGCTGAAGAAGGTATCATCCATTGCAAAGCTTTGGAGATCGTGTCCAAACAATGGAGATAACTGCAGTATAATCTCAGTAAATGGTATGAACGGTAGGTTTTCTAATGGAAGGAAATCTAGTGAAGGCATTGTGTCTCCAGATAGAGGTTCAGGTAAAGGTGGACTGAGCCCAGATTTGGTAGGGCAATGGAGTTCCCCCGACTCAGGTAACCCTCACATAACTCGAGGAATGAAAGGTTGCATTGAATGGCCGCGTGGAATGCAGAAGAACAGCTTGAAGGCAAAGCTCCTGGAGGCAAGGATGGAGAGCCAGAAAGTCCAATTGCGGCAAGTACTTAAACACAAGATC
>gnl_Manes_v6.1_Manes.03G129200.1
ATGAAGATTACCGGGAAACCGCATTCCACGCCGACATTTCCGGGCGCCTATATTGCTTCTAAAGCTCGGAACCCGCAGCCTCATCCAGATCTCAAAACCGCTCTCAAGCCTCGACGTAGGACCCGCAATCCTAGTCTTATCCGATCGAAGAGAACCAGAACTCCAGTTGGGAGACGGAGCCGACCAGAGACGCCTTTTCTAAAATGGAAGATCGAAGATAGAGAGAGAAAGCTTAGACTTGATGACTATGACGACGAGCTGGAGGAGAAGCTCGAGACTGGTGCCCGTAAAGGTCGCCGGAAAATCTCGAGGGCGGTGTCTGCGAGGAAGCTGGCAGCTGGATTGTGGCGCTTACAGCCGCCGGAGACTATGAACGCAGGCGTCGGTGAGAGGAGGAGGGATCGATCAGGGTTTCAGCCTGGTGGTGGTCACATGGGCATCTCATTTATACCTCATCAAAGCGAGGAAGTAAATGATTCTGAAATACAAGATCCTTTACAAAGTCCAAGTTATGTATCTGGTTTAAAGAATAGATTCTTGTGTAAGCTTGAACCTTCGTTCCAGTTTTCCAACTCAGCAATGGAGAGCGCAACTAAGTGGGACCCTGTCTGCTTGGAAACATTAGATGAGGCTCGCCAGATTTATAGCCACATGAAGCATCTTGATCAACAAGTAAGTGCTGTATCAGTGGTTTCTGCACTTGAAGTGGAGCTAGAGCAGGCCCGAAGACGCATTCAGGAGCTAGAGGCTGAGCGCCAGTCCTCAAAAAAGAAACTGGAGCACTTCTTGAAGAAAGTCACTGAAGAAAAAGCTGCATGGAGGAGCAGAGAGCATGAGAAAATTCGTGCATTTATCGGTGATATTAAAGCTGATTTGAACCGTGAAAGGAAAAATCGCCAACGGTTGGAAATTATTAATTCCAAATTGGTTAATGAGATGGCTGATGTGAAGGTTTCAGTAAAGCGACTTATGCTGGATTATGAAAAAGAGAGAAAATCCAGAGAATTGGTTGAGGAAGTGTGTGATGAGCTTGCTAAGGAAATTGGAGAGGACAAGGCTGAAGTTGAAGAATTAAAGAGGGAGTCATTGAAACTGCGGGAAGAAGTGGATGAGGAAAGGAAGATGTTGCAGATGGCTGAGGTGTGGCGTGAAGAACGCGTTCAAATGAAGCTGATTGATGCAAAGGTGGCAATTGAAGAGAAGTATTCTCATATGAACAAGCTTGTTGCAGATTTAGAAAATTTTCTAAGATCCAGAAGTGCAGCCTCAGATTTGAAGGAAATGAGAGAAGCAGAATCGCTTGTACATGCTGCTGCGGCTGTGAGTATTCAGGACATAAAGGACTTCAAATATGTGCCGCCTAATCCAGATGATATTTTCTCTGTTTTTGAAGAAGTTAATTCTGGTGAACCTAATGAGAGGGAGATTGAGCAATGCGTTGCTTACAGTCCTGCCAGTCATGCCTCAAAAATTCATACCGTGAGTCCTGAAGTGAACATCATGAACAAGGATGGCAGCCATAGGCATTCTGATGCATATCTTGATCAGAATGGTGATGTAGAAGATGATGAGAGTGGGTGGGAAACTGTGAGCCATCTTGAGGACCAAGGCTCAAGCTATTCACCAGAAGGGAGTTTCCCATCAGTGAACAAGAATTGCAGGGACAGCAATGTCTCAGGGAGTGGAACAGAATGGGAAGAAAAAGCATTTGATGAAACCCCAATTAGTGAAATCAGCGAACTCTGTTCTGTGCCAACAAGACAGCTGAAGAAGGTTTCATCCATTGTGAAGCTTTGGAGATCGTACCCAAACAATGGGGATAACTACAAAATAATAGCAGTAGACGGAATGAACAGTAGGCTTTCAAACGGAAGGAAATCTAATGGAGGCATTGTGTCTCCAGATAGAGGGTCTGGTAAAGGTGAACTCAGCCCGGATTTAGTCGGGCAATGGAGTTCACCCGACTCAGGTAACCCTCACATAACTCGAGGAATGAAAGGTTGTATCGAATGGCCACGTGGAATGCATAAGAACAGCTTGAAGGCAAAGCTTATGGAGGCAAGGATGGAGAGCCAGAAAGTCCAATTGCGCCATGTTCTTAAACAGAAGATC
>gnl_Medtr_Mt4.0v1_Medtr3g051430.1
ATGAAGATCTCCGGCGAATCTCACCGACAGACTCCGTCATTCACGGCGAGCATTGCTTCCAACAACTCTCCCGATTCAGATCTTCGACCACACCGGAGAAGTTCTCGCCGGAAGTTCAAGACTCCGGGGAGTCGTTTGAGGAGAAGCGGTACGTCTTCCGGGAGACGGAGTAGGCCGGAAACTCCTTCGTCGAAGTGGAAAATCCCAGAAGATGGAGAGGGGAGTGTTGTTGACGGTGGTGGTGATCCGGTGGAGGTTTGTCGGAAAAGTGAGCAGCAGCAGCAGAAGAAGCCGGTGGTGACTGTGTCGGCGAGGAAGCTTGGTGCTGGACTTTGGCGGTTGCAGTTGCCGGAGGTTGCGGTGGGTGGTGATTGTGGAACTCGTGGTGGTTTGAGACTTCAGAACGGAATTGGCTATGCAGACCACCCATGTCTTAGTAATCAAAATGCCGTTATGCATGGATCTGATATCAAGAATCCATCACAAACCCGTCATTCCATTTCTAGGACAAAGGATGGACATTTTTGTGAGCTCGACCCTTCCTTCCAGTTTTCCTCTGCTGCAATGGAGGGAATGACAAAGTGGGATCCTGTTAGTTTAAAAACATCCAATGAAGGGCAACATATCTACAGCCAGATGGAACTTCTAGACCAAAAGGATAGCACTGTTTCTGCTCTTGAAGCAGAATTAGAGCAGGCTCGAGTGCGGATTCAGGAGCTCGAGACTGAACGACATTCCTCCAAAAAGAAACTTGAGCATTTCTTAAAGAAAGTCAGTGAGGAAAGAGCCTCTTGGAGAAGCAAAGAGCATGAAAAAATCCGTGTGTATATTGATGACATTAAAACAGATTTAAATCGAGAAAGGAAAAGTCGTCAAAGGGCTGAAATTGTCAATTCCAGGTTGGTAAATGAGTTGGCTGATGCTAAGTTATTAGCAAAACGCTGCATGCAGGACTATGAGAAAGAAAGGAAGGCCCGAGAATTGATTGAGGAGGTATGTGACGAGCTTGCTAAGGAAATTGGAGAAGACAAGGCTGAAGTTGAAGAATTAAAGAGAGAGTCTATGAATCTCAGGGAAGAAATGGATGAAGAGAGAAGGATGTTACAGATGGCTGAAGTATGGCGTGAAGAACGTGTTCATATGAAACTGATAGACGCAAAAGTTGCTCTTGACGAGAAGTATTCACAGATGAATGAACTTGTAGCATACTTGGAAACCTTTCTTAAATCAGTAAATATGAACTCAGATGCTAAGGAGATCAGAGAGGCACAATCTCTTCAACAGGCCGCGGCTTCAGTGAACATTCAAGACCTCAAGGGGTTTTCCTATGAGCCATCCAATCCAGACGATATTTTTGCCATTTTTGAAGATGTAAATTCTGGTGAACCCAACGAGAGGGAGGCTGAATCATGCATTGCTTACTCTCCGGTGAGTCACGCCTCAAAGATTCACACGGTTAGTCCTGAAGCCAAATCCATAAATAAGAATAGCTTTCAGAGACGTTCCGACATATATATTGATAACAACTGTGATATTGAAGAAGATGAAAGTGGATGGGAAACTGCGAGCCATGTTGAAGATCAAGGATCAAGTTGTTCACTAGAAGGAAGTGCCCCTTCAGTGACTAAGAAAGATCGTAAGAGCAATGTCTCGAGGATGAGTGTGATAGAATGGGAAGGAAATGCAGGTGAAGAGACCCCATTAACTGAAATAAGTGAAGTATATTCAGTACCAACGAAGCAATCGAAGAGGATATCATCCATAGCTAGGCTTTGGAGGTCAGGACCAACCAATGAGGACAATTACAAGATAATCTCTATGGATGGAATGAACGGGAGGCTTTCAAATGGAAAGGTATCTAATGGTGGCATCATGTCTCCTGAATGGGGAGTTGATAAAGGTGGACTAAGCCCCCAAGACATTTTATGTCAGTTAAGTTCTCCCGATTCGGGAAGCGTGCATAATCGAGGCATGAAAGGATGCATTCCTCGCACAGGACCGAAGGGTAGTTTGAAAGCAAGACTTATGGAGGCTAGGATAGAAAGCAACAAGGTTCAGCTGCGCCATGTTCTGAAACAGAAGATT
>gnl_Medtr_Mt4.0v1_Medtr5g092610.1
ATGAAACATACCGGAAAATTCCACTACCCACCACTCAGCATTACTTCATACGACTCAGATCTTCAACTTCGCCCTAAACCCAAAACCCCAAAAACAACTACTCGCTTCAAGAAATTCAAATCTTCTAGTAATGGTAAACGGAGTAGACCAGAAACCCCTTTGTTGAAATGGAAGATCCATGATAAAATCAATGATTCAATTGAAGAGAAAGAAAAACCGTCGTCGCCGGTGAAGTTAAGTCGGAGAACAGGTAGGAATGTTAAGAAGCAGACGGAATTGGGTTTTTCGGCACGGAGACTTGCTGCGGGGTTGTGGAGGTTGCAGCAGCCGGAAGTGGTTGTTGGTGGTAGTCAGAAATGGTCTGGGTTTCAGAATGGAAGTGGCCATGTAGGCCTCCCATTCCTTGGTCGTCCAAATTGCATGACTCATGATCCTGATCTGAAGAATCAGTCTCAAAGTCCCCGTTCTGTCTTTGGGACAAAGAGTGGACACAACTGTGAGCTCAAACCTTTCCAGTTGCTCAATACTGAAATGGAGGGTGCAACAAAGTGGGATCCTGTATGTCTAAAAACAGCAGATGTGGCACAACATATATATGCGAAACTTCTTAACCAAAAGGTAAATACTGTATCTGTTGTATCTGCTCTTGAAGCTGAACTAGAGCAGGCACGTGCACGCATTCAGGAGCTTGAGACTGAACACCACTCCTCCAAAAAGAAATTTGATCATTTTCTGAAGAAAGTTGGTGAGGAAAAGGCCCAATGGCGAAGCAGAGAGCATGAGAAAATCCGTGTGTACATTGATGACATTAAAACAGAGTTGAATCGAGAAAGGAAAAGTCGCCAGAGGATTGAAATTATCAATTCGAGGTTGGTAAATGAGTTGGCAGATGTGAAACTATCAGCAAAGCGCTACATGCAGGATTATGATAAGGAGAGGAAGGGAAGAGAACTGGTTGAGGAAGTGTGTGATGAGCTTGCCAAGGAAATTGGAGAAGACAAGGCTGAGGTTGAAGCATTGAAGAGGGAATCTATGAAACTTAGGGAAGAACTGGAAGAGGAGAGAAAGATGTTACAGATGGCTGAAGTATGGCGTGAAGAACGTGTTCAAATGAAGTTGATAGATGCAAAAGTTGCTCTTGACGAGAAGTATTCACAGATGAATAAACTTGTTGCAGATTTAGAAACTTTTCTCAAGTCAAAAAATGCGGATCTAAACACAACGGAGAGGAAAGAAGCACATTTACTTAAACAAGCTGCAGCTGCAATGAACATTGAAGATGTTAAGGAATTTTCATACGAACCCCCCAAGTCGGATGATATCTATGCCATTTTTGAAGAGTTAAATTTTGGTGAGCACAATGAGAGGGAGATTGAACAGTGTGTTTCTCACAGTCCTCCTAGTCATGCCTCCAAGATTCACACAGTGAGTCCTGAAGCAAATGTAATGTATAAGGATGGCATTCCGAGGCATTCCGATGTATATATGGATGACAATGGTGATATAGAGGGTGATGAAAGTGGATGGGAGACTGTGAGCCAAGCTGAGGATCAAGGCTCGAGTTATTCTCCTGAAGAGTGTGTCCAATCTTTGAACAGGAACCATCGAGAGAGTAATATTTCCCGGAGAAGTGTACTTGAATGGGAAGAAAATGCAGGCGAGGAGACACCAATAACTGAAATTAATGAAGTGTGCTCTATACCAACTAAGCAATCAAAAAAGGCATCATCCATTACGAGACTTTGGAGGTCATGCCCAACCAATGAAGATAATTACAAGATAATCTCTGTGGAGGGAATGAATGGGAAGCTTTCAAATGGAAGGTTATCCAACGGGAGCATCATGTCTCCTGACCAAGGATCAGATAAAGGGGGGCTGAGCCCTAATGACATTCAATACCAGTTTAGTCCTTCTGAGTCCACAAGTCCACATAAACAACGGGGTATGAAAGGATGCATTCCTCGTGGTGCACAGAAGCATAGCTTGAAAGCTAAACTTTTGGAGGCCAGAATGGAGAGCCAGAAGGTTCAGTTGCGTCATGTTCTTAAACAGAAGATT
>gnl_Mimgu_v2.0_Migut.M01315.1
ATGGGCGGTCATCAGCAAGTTAACGGTGGTGATCTGCGTATTCGCCGGCGGTGGAACGGAAATTGCGGAGGCAGACGAGAGTGGGGTGGATCAAGTGATCGGCTCGCTTCCACTCCTTCTCTCGAGTGGAAAATTCGCGGCGGCGCGGCGGCGGCGGTTTCCGCCAGGAAGCTCGGCGCCTGTCTGTGGAAGCTGACTGCAACAACCTCCGGCGGCGGTGGAAACTTGAGGTGGCAATATGGGCTATTTGATCGCCGCCAATTTCAGTTGACTAAATTTTCGACGGAGGAAGCTACAAAATGGGATTTCCCCAACTGGAAAGAAGTCGGTTATTCTGGCAGAAGATATAAGAAGAAGCCTACTTCAATGGCTTCTGCTGAATTGTTGAAACCTCAAAACCCCCTAATTGAACTCGAAAAGAACCGTAATCGAACGAGAGCAAAAATCGAACACCGAATGAAGAAGGTCGACGAAGAAGAAAGGGGATCATGGATGATAAGAACAGAACACCAGAACTTAGTTGATGGTGTTAAAAGGGAGAGAAGAAAATGCAAAGAGATGAAAATCGTCAACTCCAAGTTGCTTCTTGATATTGCCGAGGCCAAGTTATCGGCCAAGAAATTATCGGTAAATATCGAAAAGGAGAAGAAAGCCCGAAAATTATTGGAGGATTCGTGTAATAATCTGGTCAAACAAATCGAAGGCAACAAAGCAGAAATCGGGGGCTTGATTCATCAAAGAACGAGAATGCAAGAGGAAGTTGATCGAGAAAGAAAAATGATGCAATTAGCCGAGGTTTGGCGTGAAGAACACGCCCAATCGAAACTAGTTGATGCAAAGTTGATTTTGGAAGATAAATTAGTCGAGATAAACAGTCTCATAGCTGATCTTGAGGCCTTTTTGGTCAATGCATATTCAGTTACGGAGGCTAGTGAAGTTTCGTCAGAAAAACCACTGAAGAAGAAGCTTCGGAAGAAGAAGAAAGAATCGTGTGCTAATATTAATAAGGTTGAGACGAACTTGCCAAGAAATAAAGACGTGTGCAAGAAAATCCTCATGGATCGAAACCCGCACGTGGTTCGAGCTACGAAAGGGCGTCGCCCTATTGAGTGGCCGCGAGAAATTCGGAGGGAGGGCGAGAACCTTCTAGAAGCTAAGTTAGAAAGTCAGAAAATGCTTGTCCGAAATGTACTCAAACAGAGGAGG
>gnl_Mimgu_v2.0_Migut.H01828.1
ATGAAGGTCACAGTAGAAAGAACCACCGCCTCCCGAGAAATCCAGCCTCCTCCGAACCCTCCCCCGCCCTCAGATCTTTCCGAAAAGCCGATTTTTCCGCGCAAGCCGCCTCGCCGGAAAACCAGAGCTCCCGGCGCCGGAGTCCGGCTGAAGAGGGACCCGTCTGCGAAGCGGAGCAGCCGCCCCGAGACCCCTTTGCTCAGGTGGAAGTTCGAGGAGCCCAATGTCCAAACTAATTCCGTCGTGGAGGAGGAGGAGAAATCGTCCGGTGAAGCTGGCCGGAAAATCAGCCGGCGGAGTAGGGCCGTCGTTTCTGCCAGGAAACTCGGCGCCGGTCTGTGGCGGCTGGGTTTGCCGGAGGTTCAGGCTAATGATGCCCAAAAGTTAGGGCTTCAGTCCGGGGGAGGTGGCCATTTTGGAGGCAATATTCATTGTCATAATTTCGACAGAGTGCATAATTCGTCGGTCAAAGATCCGGTACATAGTCCGCATTCGGTTTCTGGTCTAAAACACGGCCTTCCTTACAAGTTCGACCCACCGTTCCAACTTCCAAACCCCGCAATGGAGGGAGCCACAAAGTGGGACCCACATGGTTGGAGAGCATCAACATCACACGAAACGAAGCAAATATTCAACCAACCGAGCGCGCCCAAAAATCAAGAAAGTGCAGCTGCAGTAATATCAACCCTCCAATCAGATCTCGAGCAAGCTCGATCCAGAATCAACTACCTCGAAAACGAGCGCAGATCTTCCAAGAAGAAACTTGAGCAATTCTTACATGAACTCAGCGAGGAAAGATCCGCGTGGCGGAGCAGAGAGCACGAAAAGATCCGAGCAATAATCGACGACATGAAATCCGATTTGAGCAGGGAGAAAAAAAACAGGCAGAAGCTCGAAATAGTCAACTCAAAGCTGGTCAAAGAATTGTCCGACACCAAATTATCTGCAAAGCGTTATCTTCAAGAATATGAAAAGGAAAGGAAAGCCCGAGAATTAATAGAGGAGGTTTGTGACGAACTAGCTAAAGAAATCGGAGAAGACAAAGCTGAGGTGGAAGCATTAAAAAGAGAGTCGATGAAACTCCGTGAAGAAGTTGATGAAGAGAGAAAAATGCTGCAAATGGCCGAAGTTTGGCGTGAAGAACGAGTCCAAATGAAATTAGTCGATGCTAAAGTCATGCTCGAAGATAAGTACTCCCAAATGACCGTTCTAGTGGAAAAAATCGAGTCTTTCTTGAATTCTAGAAACCCCACTTCAGATTCAGAGGAGATCAAGAAAGCTGATTTCCTCCGCCAGGTGGCAGCCTCAGTCGACATGGGGGATGTACGTGAAATTACGTACGAGCCCCCGAACCCCGACGATATTTTCTCCATGTTCGAAGATGCTAATTTTGGCGAAGCGAACGAAAGGGACGACGACATCGAATCGAAGATCCACCGAGTGAGCCCTGAAGAGAAAATGCTCAACAAGGAATATTCTCGTAAAGATTCCAATGTCTATACGGATCGGAGCGGAGAATTGGAAGAGGATGCAAGCGAGTGGGAAACAGTGAGTCATAGGGGCTCAAGTTACTCTCCCGATGGGAATTTTTCGAGAAACGGTGGTGAGGAAACACCGACTATGGAAATCGGAGAAGTCGGTGATGATGATGTGGCGAAGGCGAGGAAATTGAGAAAGGGTTCTTCGGAATCCAAGATGTGGAGGTCTTCGTACTCGAGCAACGGTGATAGTTACAACAAGATTGTATCTATCGGACGGTTTTCAAACGGTAGGGTCTCTAGTGGGGCCCACGGTATGGCGTCGCCCGATTGTGGTGGTGGGTTTAGTCCAAGGGAATATTCCGGGCAGTGGAGCTCGCCGGATTTGGGAAACCCGCATGTGAATCGTGCGATGAAAGGGTGCATTGAATGGCCACGTGGACCCCACAAGAATAGCTTGAAGGCTAGGTTGATGGAGGCTAGGATGGAGAGTCAAAAGGTGCAGCTTCGACAGGTTTTGAAGCAGAAGTTT
>gnl_Musac_v1_GSMUA_Achr4T23750_001
ATGAGGAAGCCTTGGGAGGAAAAGGCTTCATGGCAGATCAGTGAGCAAGAGAAAGTTCGGGACATAATAGCAGCCATCAAGGATGATCTCAACAGAGAGAGGAGAAGCCGGAAGAGGATGGAGATTATGAACTCCAAGCTGGTGAGTGAGCTTGCTGAGGCCAAGTTATCGGCAAAGCAGTACTTGCAGAACTATGAGAAGGAGAGGAAGGAACGTGAGCTTATCCAGGAGGTGTGCAACAAGCTTGCAAAAGAGATTAGAGACAACAAAGCTGAAGTAGAATCTTTGAAGAGGGAATCAACAAAACTCCGAGAGGAATTGGATGAAGAGAGAAACACGTTGCAGATGGCAGAGGTTTGGCGTGAAGAGAGGGCACAAATGAAGCTGGTAGATACAAAACTTATGCTCGAGGAGAGACACTCGGAGTTGATTAAGCTTCAAGCTGGTATAGATGCTTTTCTCAGAGGACATGGCAGTACACGTGCAAATACATCAGTGCAGAAAGCTGACAAAGCACAAAAGGGAAATATTCATAAAGCGACGGCGGAGGTCTCTTCGCTCTTCAAATGCCCCCAAGAAACCCAAGAGCGAGCGCGAGGAAGAGGCTGCCAACGATGGCCGCGGCAGCCGTCGAGACGAGGAAGATCAAGTGCGATTGTCAGCTCAGTTGATGAAGAGGGCCTTGGAAAATTATGGGCAAAATGTATGTGCTCATTTCTGCAAGAGTTAAATGATGCTGTTGGAGTTAAGTTCATTGATGAGTCTCCAGAAAACTTAATCGAGAAATTTTTTACTGAATTTGCTTCAGTAATAGCAAACAGTCCATACACTTCGATGACATTAGTTAGCATGGATGTCCTAGTGCAATCCTTGTGTTGTGCGGGGTGCCTCTTAGGTTATCTTTCTATGCTTCATGGAAATTTGAAGGTCTGCCGTACCGAACTGTACCGCCCGATATGGGCGGTACGTACCGGTCCGATAGGTTGTCGGTACACGGACCGCCTGTTACCGGTCCGAGTGCACTGTATCACTGTAGCAGTGCAATATAGCACTATCTGGAGGCTAGCAAATGTTATGTTGGTTGTTGCACACTCATATGGTCTCACAGGAATGGTCAGAATTAGTACAAAGGAACACATCATAACTGAGTCAAAGCCTGATTTTTTTCTAGATGACAACCATGTTCACGGTACCTGGCCTGAGCTCGTAAATAGTTTTATGCCT
>gnl_Musac_v1_GSMUA_Achr7T00230_001
ATGTTTACCAATTTCGCATTGGAGAGGACAACAAAATGGGAGGCTGGGTGCTCAGGATCTGCGGAAGGGATCTACCATACTTTTGGTCACCAGAAGCTTCTCAAAGATTGGTTGAATACTGCCTCTGTTGTTTCTGTTCTCCAAGCAGAGCTCGAGCAGGCTCATTGCCACATTAATGAGCTCGAAAAAGAGAGAGAGTCTGCCAAGGAAAAGCTCGATCACTTCTTGAAGAAACTCGGAGAGGAAAAAGCTTCATGGCAGATCAATGAGCATGAGAAGGTTCGGAACATTATAACATCCATCAAGGATGACCTCAATAGAGAGAGAAAAAGCCGGAAGAGGATGGAGATTTTGAATTCCAAACTGGTAAATGAGCTTGCTGAGGCCAAGTTATCAGCAAAGCAGTACTTGCAAAACTACGAGAAGGAGAGGAAGGCACGTGAGCTTATCGAGGAGGTATGCGATGAACTTGCAAAGGAGATTGGAGACGACAAGGCCAAAGTAGAATCTTTGAAGAGGGAATCAACAAAAATCCGGGAGGAAGTGGATGAAGAGAGAAAGATGCTGCAGATGGCAGAGGTTTGGCGTGAAGAGAGGGTACAGATGAAGCTGGTCGATGCAAAACTCATGCTCGAAGAGAAATATGCAGAGTTGATCAAACTTCAATCTGATTTAGATTCTTTTCTCAAAAGTTGTGACATCACTAATGCAAATGCATCATCGCTGAAGGAAGCTGAGGTGCTTAATGTGGTTGCCAGCTCGATGAAGTTCCAGGATGTTGAATTTCTTTATCAGCCTCCTGCTTCAGGGGATTTCCTTGTCTCTGATGAACTCAAGTCAAGAGACGAGGCTAATGAAAGGGGGATCGAAAAATGCTATGGCTACAGTCCCAAAAGTCATGCCTCTAGGATACACACTGTTAGCCCTGAGACTGATATCTTTCTGGAAAGTTGCGTGAGCCATGCCGAGGGTCAGGGTTCTTGCAATTCTCCAAAAGGGAGTGATCCATCCGCAAATGGCATCCATGAAGAAAGCCATGCATCAGTTAGCAGAACTGATTGGAATCTGAAAAGTGATGCTAGCAATTTAAAAAGTGAAACGAGTGAAATTTGTTCAGGAACCACTAAACAATCTAGGAAGAAGGTGCCTTATATAGGTAAATTTTGGAGATCATCTTGTACAAGCAACAGCTATAACAAGAAAACCCCACTAGATATATCAAATGGAAAGCTACCGAATGGTGGGTTGTTGAATGCCGCTCTATCCCCTGATATGATTTCAGGTGAAGCTGGTCTAAGCTCACCGAGCGTGGAGCAGGGGAGCTCCTCTAATTCAATTAACCCACATGTAGGTAGAGGAACAAAAGGATATGTTGAATGGTCAAGGGACACAAAGAACCATAGTTTGAAGACAAAGCTCCTGGGGATGAGAATGGAGAACCAGAAAGTACAGTTGCGCCATGTTCTTGAACATAAGTCT
>gnl_Musac_v1_GSMUA_Achr2T03040_001
ATGGTGAAGGCAAAAAAGTGGGACTCCAGACCCTTAAATGTGATAGAGGATATCTGCCAATGCTATGGTCACCTGAGGCTTCTCGAAGACCAGCAGGTAAATGGCATCTCCGTTATGTCTGCCCTCCAACTGGAGCTAGAACAGGCTCGTAGCTACATCATTGAGCTTGAGTCTAAGCAACGGTCAGCAAAGAAAAAGCTCAATCACTTCTTGAAGAGCCTTGCAGTAGAGAAGGCATCATGGAGGAACAGAGAACATGAGCAAGTCCGCAGCATAATTGAAGCCGTCAAGTGTAATCTTAGCAAAGAAAGGAAAAACAGAAAATGGTTGGAAGTTGTGAATGCCAAGCTGGTTGATGAACTCGCTGAGGTAAAGTTGTTAACTAAGAGGTACTTGCTTGATTTTGAGGAGGAGAGGAAGGTATGCGAGCTTATGGAGGAAGTACATGATGAACTGGCCAAGGAGATCGGTGAAGGCAAAGCTGAAGTTGAAGCTTTGAAGAGGGAGTCTGTGAAACTTCAAGAGGCAATGGACGAAGAGCGGAGGATGTTGCAGATGGCAGAAGTTTGGCGTGAAGATAGGGTACAAATGAAGTTGGTAGATGCAAAGCTCATGCTTGAGGAGAAGTATCTGCAGTTGTGCAACCTCCAAGCAGATATGGAGGCATTTCTGAAAGTGCAAGGTGGTATCGACAAAGATATGGCGATGATGAAAGAAGCAGAGATGCTTAAAGATGTTTTGAGCTCAATTAAAGTTGAAGGTATCGAGTTCTACTACCAGCCTCCTGCTTCTGGGGGCATGTCTGTCTTTGAAGAACTCCAGCCAATAGAAGAGACTAATGGGCGGGACATAGGACAATGCTATGGATACAGCCCTGCAAGTCATGCCTCCAGAATTCATACTGTCAGCCCGGAAACTGATTTGTTTCTTCAAAACTCAGTGAACTTTGCTAATGGAACGGTCAATGGGTGTAGTGATGTAGAAGATGATAGTGGCTGGGAAACTGTGAGCCAGCATGTGGGGCAGGCTTCTTGTAATTCTCCAGAAGGGAGTGACCCATCTGTGAATTGCATCTGTGAAGAAAGTTATGGATCGGTAAGAGGAACATATTGGGATGAGCAAGGAGACAATGTCAAGATAAACAGTGGAATCAGTGAAATTTGCTCGACAACCACAAGACAGCATAGGAAGAAGTTATCTTCTATAAGTAGGTTTTGGAGAGACGGAGGGTGGGTGCCGCCGCACGAGTACTTGGCGAGGGAGAAGGGGAGGAGCGTGGCGACGTCGGTGCTCGAAGGGGCCGGCCGCACGCTCAAGGGCCGGGACATGAGCCGCGTTCGGGACGCCGTTTGGAGTCGGACCGGATTCTTTGGT
>gnl_Musac_v1_GSMUA_Achr9T30230_001
ATGATGCAGATGCCGATGCAGAGGCACCCACTGCCGACCTCCGCCCGCCTCCCTGGGATCCTCTCCTCGAAAACCCTGGCGCCGCCACCCTACTCCGATCCCCGTGCGGCGACGAAGCTCCATCGCCGCGGCCGGATTCGTAACCCCGCATTCCCCGGTGCTGGTGCAGAAGCCCGCCTGAGAAAGGGTGGCCCCGCTTCCGGCGGAAGGAGGAGCGGCCCCACCACCCCCTTGCTTCGGTGGAAGTTCAACGAGGCACCCCCGCCGAAGCCCAGCCGGAAGGCCGAGAATGCCGGCTCCAGTGAGGCACCGCCGCCTCTCCCAGGAGTCTCGGCGAGGAAGCTCGCGGCGGGGATCTGGCATCTGCAGCCTCTGGATGCCGGTAGCGGCGTCCGCGGCGGCGGAGGAGAAGGCCGACGAACTCCTCCATGTCTTGAGGTAGGCCCTATCCGCGGGTATCAAGAAGTTCAGCTACTTTGTAATCCCCTCAGCACTGATCTCCACACTAATAAAAATAAGAAGAACGATTTTGCCAGTCCTGTCTCAGTCTTAAGTCCAAAATATGGAAATATCCACAGGAGAAGCCTTTTATTTCTATGTGCTGAAACGGAGAAGGCAACTAAATGGGACCCTGGCAGCTCAATGACATTGGAGGAGGTCTATCGATTCTACAATCACCTGAAGGTTGTGGAACATGAGGATGTGAACACAGTGTCCATTGTTTCGTCTCTCTGTACTGAGCTGGAAAAGGCTCATGCCCGCATCAGTGAGCTTGAGACAGAACGGAGATCAGCAAAGAAAAAGTTGGATCAATTCTTGAAAAGCCTTGCTGATGAGAAGGCATCATGGCAGAGCAGAGAGCACGAGAAGGTCCAGGCTATAATCGAGGCAATGAAGGCTGACCTTGATAGAGAGAGGAAAAGGCGGCAAAGGATAGAGATTGTCCATACCAAGCTGGTCAATGAACTCGCTGAGACGAAGTTGGCTGCGAAGCAGCTCTTGCAGGACTATAAAAAAGGATGCAAAGCACGTGAGCTTGTTGAGGAGGTCTGTGATGAGCTCACGAAAGAGATTGGCGAAGACAAAGCTGAAATTGAATCACTGAAGATGGAAGCATTAAATATCCGAGAACAAGTTGAGGAGGAGAAGAGGATGCTGCAGATGGCAGAGGTATGGCGAGAAGAAAGGGTTCAGATGAAGTTAATTGATGCAAAGCTGACTCTTGAGGAGAAATACTCGCAACTGAGGGACCTGAAAGCAGAGTTAGAAGCATTTTTAGCTGCAAGGATGGATGCGGACATGGATGTTGCACTAAGGAGGGAAGCTGAGTTGCTTAAAGAAAAAGCAAACTCAGTTACTGTTGAAGAGATAAAAGAGTTCTCTTACCAGCCACCACCTTCTTCAGAAGACATCTACGCTGTTTTTGAAGAACCCCAACCAAGACAAGAAACTAATGAAAGAGACATCCAACTTTGCTGTAATCATAGCCCTAGAAGCCATGCATCCAAGGTTAACACGGCAACTCCTGAGACAGATGTCTTTCTAGGACATCCAATGAAGCAGCATGAGTTGATAGATAGCGATGATGATGTAGAAGATGATAGTGACTGGGAAACAGTGAGTCATGCTGAGGAGCAAGGCTCAAGCAATACACTTGATGTGAGTGAACCATCTGTTAATGGTTACTGTAAAGAAAGCAATGCTTCAGTGAGCATAGCAGACTGGGAGGAGAATGGAAACAACAGACTGAATAACGAAATCATCACGGATTGTTCTACAAATGCAATGTCAAGTAAAAAGGTGTCTTCAATATGTAGGCTTTGGAGATCATCAACACATGATATTATTGAAGACCTGAAGAGAACACCGGTTGAGGTGAAACCTGGGAGGCTTTCAGATGGAAGGATCTCCAATGGAACCCGAGCTTCAACTAATGGGTTCGGTGAAGTTGGTTTAAGCCCAGGTAGCATAACACAGTGGAGCTCTGCTGATTCACTGAATCTTCATACGACGCGAGGAATGAAAGGGTGTATTGAGTGGCCACGAGGCAAACAGAAGTACAGTTTAAAGGCGCAGTTGATGGAGGCAAGGATGGAGAGTCAAAAGATTCAGTTGCGGCATGTCCTTGAACAGAAAATT
>gnl_Musac_v1_GSMUA_Achr8T01540_001
ATGATTTTTGTTTGTGTCATCCATGTAAAACAGCTCGCTGGATTTCCCAATTCTGTAACGGAGAATGCAACTAAATGGGATCCTGAGAGCTCGATGACATCGGAGGAGGTCTTCCGGTTCTATGGTCAACTGAAGCTTCTTGAAGCTCAGGAATTGAACACAGATACACTCGTTAATTCCCTTCGGACCGAGCTCGAAAGAGCTCGTGCCCGCATCATTGAACTCGAGACCGAACGGAGGTCAGCAAAGAAAGAGCTGGATCGATTCTTGAGAAGGGTTGCCGAGGAGAAAGCGTCATGGCGAAGCAGGGAGCACGAGAAGGTCAGGGCTATGATCGAGGCGACGAAGGCTGATCTCCACAGAGAGAGGAAAAAGCGACAAAAAGCAGAGATCGTTCGTGCCAGGCTGATCGATGAGCTTGCTGAAGCCAAACTAACCGCGAAGCAGCTCCTGCGTGACTGTGGGAAAGAACGCCGAGCTCGCGAGCTTGTCGAGGAGGTCTGTGATGAGCTTGCGAAGGAGATCGGGGAAGACAAAGCTGAGATCGGAACGCTGAAGATGGAAGCATTGAAGATACGAGAAGAAGCTGAAGACGACAAGAAGATGCTGCAAATGGCAGAAGTATGGCGCGAGGAAAGGGTTCAGATGAAGTTAATCGAGGCAAAGCTGATTCTCGAGGAGAAATATTCACAGCTGAGGGAACTGCGAGCGGAGTTGGAAGCATTTTTGTCTACGAGCGCAGCTGCACACTCCGACTTTGCATCAGTGCGAGAGGCAGAGCTGCTTAAAGAACAAGTGGACCTGGCAAATACTGAAGGGATGGAAGAATTCTCTTACCAGCCGCCACCTGCTTCGGAAGACATCCATGCTGTCTTCGAAGAACTCCAACCAAACCAAGAAACCCATGAGAGAGACATCGAACCTTGCTCTGGTCGTAGCCCTGAAAGCCATGACACCGCGAGTCCAGAGACAGATGCCTTTCTGGAGCATCCCCCGGAGCAGAACGCACATGAGTCGGTAGATAGCAAGGATGATGTAGAAGATGATAGTGACCGGGAGAAAGTGAGTCACGCCGAGGAGCGAGGTTCGAGCAACTCGCATGTTGGGATCGAACCATCCGTCGATGATTGCTGCAAAGAAAGCTATGCTTCGGTGAGCGAAACAGAGTCGAAGGAGAACAGACAAGACAAGGTAAACCAAGAAACCATTGAGGTCTCCTCTGCAAATGCAAAATCAAGAAAGGTGATGGCATCTTCGATGTGCAAGCTTTGGAGATCGTCAGCGCACGATATCAAACTCTCGATCGAGCACACAACCGGAAGGCTGTCAAATGGTAATAAGGTCTCCGATGACACTTTGTCTCCCGGTATCGGACCGGGAGGAGCTGGTTCGAGTCCGGCAAAAGGGTGCACCGAACGGCCACGAAGCAATCAGAGGCACAGTTTAAAGGCAAAGCTGATGGAGGCAAGGATGGGGAGCCAAAAGATTCAGCTGCGTCATGTCCTAAAGCAGAAGATG
>gnl_Musac_v1_GSMUA_Achr6T00380_001
ATGGAGAAAGCAACAAAATGGGAGGCTGGGTGCTTAAGGTCTTCGGATAAGGTTTATCACAATGATGGTCACCTAAAGCTTCCCAAGGATTGGCTGACGACTACTTCCATCATTTCTATTCTTCAGGCAGAGCTCAAGCAGGCTCGTCACCGCATTAATGAGCTTGAAAATGAGAGACGATCTGCCAAGGAAAAGCTGAATCACTTCTTGAGGAAGCTTGCGGTTGAGAAGGCTTCATGGCAGAATAGAGAGAGTAGAGAGCATGAGAAAGTTCTGAACATTATTGAAGTCATCAAGGATGACCTCAGTAGAGAGAGGAAAGGTCGGAAGAGAGTGGAGATCATGAATTCCAAGCTTGTACATGAGCTTGCTGAGGCCAAGTTATTAGCAAAGCAGTACTTGCAAGACTATGAGAAGGAGAAGAAGGAACGTGAGCTCATTGAGGAGGTATGCAATCAGTTTGCAAAGGAGATCGGGCATGACAAAGCTGAAGCAGAATCTTTGAAGAGAGAATCTACAAAAATCCAGGAAGAATTGGATGAAGAGAGAAGGATGCTGCAGATGGCAGAGGTTTGGCGTGAAGAAAGGGTACAGATGAAACTGGTAGATGCAAAACTCATGCTCGAGGAAAAGTATGCAGAGTTGAGCGAGCTTCAAGCAGATCTAGATGCATTTCTCAGAGCACATTCTGATTCTAATGGAAATATGTCATTGCTGAAAGAAGCTGAGGCGTTTAGAGAGGCGGCCAGCTTACTGAAGTTCCAGGACATTAAGTTCCATTACCAGCCTCCTCCATCTTCAGGGGATATCTTCTCTATCTTTGAAGAACTCCAGCCAAGAGAAGAAACTATTGAAAGAGAGATTGACCCATGCTGTGGTTACAGCCCTGCAAGTCATGCCTCCAAAATCCACACGGTGAGCCCTGAAACTGATATCTTTCTGGAAAATCCAATGAAGATGAGAGATGAGGATCACAGCGACTTGGAGTCCATGAGCTATGCTGAGGGGCAGGGTTCTTGTAATTCTCCAGAGGCCCACGAAGAAAGCGTTGCATCAGTTAGTGGAACTGATTGTGATATGAAAAGAGATAATGACAGCTTAAACAGTGAAATTAGCGAAGTTTGTTCAAGAACCACCAGGCAATCCAGGAAGGTGTCTTCTATAGGTAGGTTTTGGAGGTCAACTTCAAGGGAGGCAAAGAATCACAGTTTGAAGGCTAAGCTTCTCGAGGCAAGAATGGAGAACTGGAAGATTCAGTTGTGCGACGTTATGAAACATAATTCT
>gnl_Musac_v1_GSMUA_Achr6T19720_001
ATGCCGACCTCCGCTAGCCGCCTCGAGAGGATTCCTTCCTCCAAAGCCCTGGCGCCACCACACGACACCGATCTGCGCCCGGCAAGGAAGCCCCAACCCCGCCGCCGGATCCGTAACCCCGCATTCCCCGGCGCTGCTGTCGGAGCCCGCCCGAGAAAGGGCGGCGCAGGTTCCGGTGGAAGGAGGAGCGGCCCGGCCACCCCTCTGCTTCGGTGGAAGTTTAACGAGAAACCGGCGCCGGAACCCGGCCGAAAGGTTGACGATGCCGGCGCCAGTGAGTTGCCGCCGCCGCCGCTGCCGCGGGTCTCGGCGAGAAAGCTTGCGGCTGGGATCTGGCATCTGCGGCCTCTGGATTCCGGTGGGGGCCTCCGTGATGGCGAAGGCCGTCCAGCTCCTCCAGGTCCTGAGCCTGTCCCTGGGCATCAAGGAATTCAGCTACTATATAATCCCCTTAGCACTGACATCCACACCAAACAGAATATAAAGAAAGAGTTTGCTAGTCCCGTCTCGGTCCTAAGTCCAAAATATGGCAGTATCCACAAGTTTGCTGGATTTCAGAGTTCTGCAATGGAGAAGGCAACTAAATGGGACCCTGGCAGCTTAATGACATCGGAGGAGGTATACCGGTTCTATAGTCACCTCAAGCTTCTTGAAGATCAGGAGCTGAACACAGTTTCTATTGTTTCTTCTCTCCGGACTGAGCTCGAAAGTGCTCATGCCCGCATCAATGAGCTCGAGAATGAGCGGAGATCAGCAAAGAAAAAACTGGACCAATTTTTGAAAAGGCTTGCTGAGGAGAAGGCATCATGGCGGAGCAGAGAGCATGAGAAGGTCCGAGCTATAATTGAGGGAATGAAGGCTGACCTTGATAGAGAGAGGAAAAAGCGGCAAAAGATAGAGATTGTCCATAACAAGCTGGTCAATGAGCTTGCTGAGGCCAAGTTAACTGCGAAGCGGCTCTTGCAGGATTATGAAAAAGAATGCAAATCCCGTGAGCTTGTTGAGGACGTCTGTGATGAGCTTGCTAAAGAGATTGGGGAAGACAAAACTGAAATCGAGTCGCTGAGGTTGGAAGCATTGAAGATCCGAGAAGAAGTTGAGGAGGAGAAGAGGATGCTGCAGATGGCGGAGGTATGGCGTGAAGAAAGAGTTCAGATGAAGTTAATTGATGCAAAGCTGATGCTTGAGGAGAAATACTCACAGCTGAGGGACCTAATAATGGAGCTAGAAGTATTTTTGGCTGCAGAGACGACTGAAGACTTGGATGTTGCATTGATGAGAGAAGCTGAGTTGCTTAGAGAAAAAGCAAACTCAGTTAACATTGATGAGATAAAAGAGTTGTCTTACCAGCCGCCACCTGCTTCAGAAGACATTTATGCTGTCTTTGAAGAACTCCAACCAGCGCAAGAAACTAACGAGAGATACATCCAACCTTGTGGTGGTCACAGCCCTAGAAGCCATGCCTCCAAGATTGACACGGCAAGTCCTGAAACAGATGTCTTCCTAGAACATCCCACAAAGCAGCACACACGTGAGTTGATAGATAGCAATGATGATGTAGACGATGATAGTGACTGGGAAACCATGAGTCATCCTGAGGAGCAAGGCTCAAGCAATACACTTGATGGAAGTGAACCATCTGTTAATGGATACTGTAAAGAAAGCAATGCTTCGGCGAGTGAAGCAGACTGGAAGGAGGATGGTATGAGGAACAACAGACTAAACAATGAGATCATAGAGGTTTGTTCTACAAACACAAAGTCAAGAAAAAAGGTGTCTTCGATATGTAGACTTTGGAGATCAGCAGCTCATGATAATGTTGAGGACCTCAAGAAAACATCAGCTGAGGTGAAACCTGGGAGGCTGTCAGATGGAAGGATCTCCAACGGAACCATATCTTCAAACAATGGTTTGGATGAAGTTGGTTTGAGCCTAGGACAGTGGAGCTCTCCTGACTCACTGAATCATCATATTAATCGAGGAATGAAAGGTTGTATTGAATGGCCACGGGGCAATCAAAAGCACAGTTTAAAGTCGAAGCTGATGGAGGCAAGGTTGGAGAGTCAAAGGGTTCAGTTGCGCCATGTCCTTAAACAGAAAATT
>gnl_Musac_v1_GSMUA_Achr10T04930_001
ATGCCGGCCTCCTCCTCCGCCGCCAATCGCCTCCCGGGAATCCTCTTCTCCAGAGCCCTGGCGCCGCCACTGGACTCCGATCTACAACCGTCGCTGAAGCCCCAACTGCGCCGCCGTGTACGGAGCCCCGCATTGCCCCGCGCTGCTGCCGGGGCCCGCCCGAGAAGATGCGGCGCTGCTTCCGGCGGGAGGAGGAGCGGCCCCGCCACCCCCCTGCTTCGCTGGAAGTTCAGCGAGAAACCCCCGTCGGAACCCGGCCGTAAGGTCCAGGACGTCGGCCCCGGCGTTCCGCCACCACCGACCCGCATCTCCGCGAGGAAGCTCGCGGCTGGGATCTGGCACCTGCGGCCTCTGGGAGCTGATGGAGGCGGCCGCGGCGGCGGAGGGGAAAGACGGCGGGTTCCTCTAGGTCCTGAGCTTGTTCCTGGGTATCAAGAAGTTCAGTTGTTTTATAATCCCCTTAGCACCGACCTCCATGTTAATAAGAATAGGAAGAATGGGCATGCCAGTCCTGTGTCTGTCTTAAGTCCCAAGTATGGTGATTTCCACAAGGTAATCCATTATTCTTATAAATTCGTTGACAGTTCTGCAATGGAGAAGGCAACTAAATGGGACCCTGGGAGCTCAATGACCACGGAGGAGGTCTACCGATTCTACCGTCACCTGAAGCTTCTTGAAGACCAGGAACTGAACACAGTTTCGACTGTTTCTTCTCTACGGACTGAGCTTGAAAGGGCTCGTGCCCGCATCAGTGAGCTTGAGAGAGAACGTAAATTGGCAAAGAAAAAGCTGGACCAATTCTTGAACAGGCTTGCTGAGGAGAAAGAATCGTGGCGGAGCAGGGAGCATGAGAAATTTAGAGCTATAATTGAGGCAATGAAGGCCGACCTTGGCAAAGAGAGGAAAAAGCGGCAAAGAACGGAGATCATCCATGGTAAGCTGGTCAGTGAGCTTGCTGAGGCCAAATTAACTGCAAAGCAGCTCTTGCAGGACTATGAGAAAGAACGCAAAGCTCGTGAACTTGTTGAAGAGGTTTGTGATGAGCTTGCGAAGGAGATTGGCGAGGACAAGGCTGAAATTGAATCTCTGAAGATGGAAGTGATGAAGATACAAGAAGAAGCTGAAGACGAGAAGAAGATGTTGCAGATGGCCGAGGTATGGCGTGAAGAAAGGGTTCAGATGAAATTAATTGATGCAAAGCTTACTCTTGAGGAGAAATATTCAGAGCTGAGGGACCTAAAAGCAGAGTTAGAAGCATTTTTGGCTGCAAGAATGACTAAAGATTCGGACTTTGCATCAATGAAAGAGGCTGAGTTACTTAAAGGAAAAGCAGACTTGGTAAATATTGAAGTGATACAAGAGTTCTCTTACCAGCCACCACTTGCTTCAGAAGACATTTATGCCGTCATTGAAGAACTCCAGCCAAGACAAGAAACTAATGCGAGAGACATCAAACCTTGCTGTGTTTATAGCCCTAGAAGCCATGCCTCCAAGGTTAACACAGCGAGTCCTGGGACAGATGTCTTTCTAGAACATCCAACAAAGCAGCATGCACATGAGATGATAGATAGCAATGATGATGAAGATGAAAGCGACTGGGAAACAGTTAGTCAAGCCGAGGAACAAGGCTCAAGCAATTCACATGATGGGAGCGAACCATCTGTCAATGATTACTGTAAACAAAGCTATGCTTCAGTAAGCGAAACGGAGTTGAAGGAGAATGGTAACAACAAACTAAACAATGAAATCATAGAGGTTTCTACTACAAATGCAAAATCAAGAAAGAAGGTGTCTTCAATATGTAGGCTTTGGAGATCATCAGCACATGATAATTACAAGAAGCTTTCAGCTGAGTATACAAATGGAAGACCAGATGGAAGGATCTCCAATGGAAATCTATCTCCTGACATGGGGTTGGTTGAAGCTGGTTTGAGCCCAAGAAGCATAGGACACTTAAACTCTCCCGACTTACTGAATTCTCACATTCCTCGCGGAACGAAGGGGTGCATCGAATGGCCACGAAGCGATCAGAAGCACGGGCTAAAGGCGAAGCTACTGGAGGCAAGGATGGGGAGCCAAAAGATTCAGCTGCGGCACGTCCTTAAACAGAAAACT
>gnl_Nelnu_v1.0_NNU_019474-RA
ATGAAGACATCCAACAGAAGTCAGTTTCCGGCGAAAATACCGGCAATACTCTATTCAAAAACCCTAAATCCATCACCGGATTCGGATCTTCAAGAGAAATGTAGCGATCGGAAGCCCCAGCGGAGGAAAACCAGAAACCCTGGATTTTCTGCTGCTGGATTCCGGCTGAAGAAAGACGGAACTCCAGGTGGGAAGAGGAGTGGACCTGCTACTCCCCTCTTACGGTGGAAGTTTGACGACGGTGATTTCACTGTTGGAAACGATAAGGGGCCCGAGTCTAGTCGGAAAGGTCGACGGAAAGTGAAGAGCAGTGTAGAGGTTTCTCTTTCGGCCAGGAAGCTCGCTGCCGGGCTGTGGCATTTGCAGCCGCCTGAGGTTTCCGGAGCCGGAGGTACAGGAGAATGCCGTGCTCTGCAGAAGAGGCCATCCAATAAAGTTGGGCTTGAGCCCGGCAATGGGCATGTAGGAGTCCCTTTTCTCTGTCATCGCAGTAACAAAGAGTATGGTGCAGAAGCAAAGGATCTGTTGCAGAGCCCCGTTTCTGTCGATGGTCCAAAGAATGGAATTCTGTATAAGCTCCAACCTTCCTTACAATTTCCTAATTCTGCAATGGAGGGAGCAACAAAATGGGATCCTGGGTGCTCTAAAACATCAGATGAGGTTTACCAGTTTTATGGCCGAATGGGACTTCTTGAAGACCAACAGGCTACCACTGTATCTGTCATATCTACTCTGCAAGCAGAACTTGAGCAGGCTCGGAATCGGATTCAGGAGCTTGAGTCTGAGCGCCGGTCCTCAAAGAAGAAATTGGAGCACTTCTTAAGGAAACTTGCAGAGGAAAAGGCTACATGGAGGAGTAGAGAACATGAGAAGATCCGCACTATAATTGATGATATGAAGGATGACTTGAACAGGGAAAGGAAAAACCGTCAAAGGATGGAAATTGTTAACTCAAAATTGGTCAACGAGCTAGCAGAGGCCAAGCTATCTGCAAAGCGGTTTATGCAAGATTATGAGAAGGAGAGAAAAGCCAGAGAGCTAATGGAGGAAGTCTGTGATGAGCTTGCAAAGGAAATTGGAGAAGACAAGGCTGAAGTTGAAGCATTGAAGAGGGAATCGATGAAAATTCGTGAGGAAGTGGACGAGGAGAGAAAGATGTTACAGATGGCTGAGGTCTGGCGTGAAGAAAGGGTTCAGATGAAGCTGGTTGATGCAAAATTAACACTAGAAGCGAAGTATTCACAGATGAGCAAGCTTATAGCAAACCTGGAGGCTTTTCTGAGATCAAGAAGTGCAACTCCAGATGTGGTGGAGATGAGAGAAGCAGAGATGCTTCGAGAGGCAGCTGGCTCAGTAAAGATTCAAGATATCAAAGAGTTTACTTATGAGCCCCCAAACTCAGAGGACATCTTTTCTGTTTTTGAAGATCTCCAACCGGGAGAAGCTAATGAAAGGGAGATTGAACCATGCGTAGGTTATAGCCCTGCTAGTCGGGCTTCCAAAATCCATACTGTGAGCCCTGAGGTCAATGGGTTGAATAAAAGTTCCATGCAGAAGCATTCAAATGGATTCATTGAACAAAATGGAGAGATAGAAGAAGATGGGAGTGGCTGGGAGACAGTGAGTCATGCTGAGGATCAGGGCTCAAGTTATTCCCCGGAAGGGAGTGATCCTTCTGTTAACAGGATGCACAGAGACAGTAATGTATCTGAGAGTGGAACAGAATGGGAAGATAATGCAGGTCATGATACCCCGAATACTGAAATAAGTGAAGTTTGTTCTGTATCAGCAAGGCCCACGAAGAAGGCATCATCCATAACCAGACTTTGGAAATCATGCCCCAGTAATGGAGAAAACTACAGGATAATCTCAGTTGAAGGGATGAAAGGAAGGATTTCAAATGGAAGAATTTCTAATGGGGGGATTGTTTCACCAGAAGTAGGGTTAGGTGAAGGTGGGCTCAGCCCTCCAAGTTTGATGGGGCAATGGAGCTCACCTGACTCTGGGAATCCACACATAACTCGAGGGATGAAGGGGTGCATTGAATGGCCACGGGGCATCCAGAAAAATAGTTTGAAGGCAAAGCTTTTGGAGGCAAGAATGGAAAGCCAGAAAGTCCAATTGCGCCATGTTCTTAAACAGAAGATT
>gnl_Orysa_v7.0_LOC_Os08g09170.1
ATGCCGCGCTCGTCGACCACCCGCCCCGCCGCCCCCGTCCGCCTCCGCCGCAGGCCGCTGAAAACCCCCCTCGTCGTTGCTGCCGCTGCCGCCTCATCGTCCGCCGCCGTGGGGCTGCCCCGCGGGGGCGGGCCGGGCACGCCGCACCTGCGGTGGGGCGCCGGGGAGCGGGAGGAGGAGGAGAACGGCGGGGAGAAGGGGAATGCGGTGGGGGCGCCCGGCCGCCGCTCCGTGAGGCGGCTCGCCGCGGCGGTGTGGCGGCTGCGGCCGGCGGAGGAGGCGCCTCCTCCGGCTTCCCGCCACGCCGCGGATCGTGCCTGCCTCGAGCATATACCAAGGCATCTACAAGTCCAACTACTTAGGAAGGATCATGTTAGCACTCGATATGGCCTGAAGAATGAGACTTCAAGCCCCATATCTGTCTTGGAACGACATAGTGGAGAGCTCCACAAGGGCCAACTTCATCTTGCTTCAGACGTGTTGCCTATAACCAGCTTGGAGAATGTAACAAAGTGGGAGCCTGACGGCATAGAGGGGATAGAATCAGATGGTGCCTATGTGATCGCCAGCCAACTAAATCTCATTGAAGAACAGAAAGGGGAAAATTATGTATCGAACCTCCAGGTGGAGCTTCAACAGACACGGGATAGGGTCGGCAAGCTAGAAGCTGAGCGGATTTCAGCCAAGAAGCAACTTGACCACTTGTTCAAGAAACTGACAGAGGAGAAAGCAGCTTGGCGGAAGAGAGAGCACAAGAAGGTTCAAGCCATTCTTGAAGATATGAAGGCAGACCTTGAACATGAGAAGAAGAACCGTAGGCAACTAGAGAAGATTAACATAAAGCTTGTTGATGAGTTGAAGGAGGTCAAAATGGCAGCAAACAATCTGTTGCAGGAGTATGACAACGAGAGGAAGACACGTGAACTCACTGAGGAGGTGTGCACCAAGCTGGTGAGGGAGTTAGAGGAACACAAGGCCGAGATTGAAGGCCTGAAGCAAGACTCTCTGAAACTGCGTGCAGAGGTGGATGAGGACAGAAAATTGCTGCAGATGGCTGAGGTGTGGCGTGAAGAGCGTGTGCAGATGAAACTTGTTGATGCTAAACTCACCCTTGAAGCCAAATACGAAGAGTTGAGCAAACTGCAACTAGATGTTGAGGCAATCATCGCCTCTTTCAGTGACACCAAGGGAGACGATACCATAGTACAAACAGCAAAAAACATCTTACAGTCAATTGAATCAACCAGGGAACAGGAGATCAAATTCACGTATGAACCACCACCAGCATCGGATGATATACTAGCAATCATTGAAGAGTTACGCCCTAGTGAAGAGCTCGAGACAAGGGAAACTGAACCATGCCATAAGCACAACTCTCCAGTACACGAATCAGAAAACCAGCAAGATTCCCCAATGACTGACATATTCCTGGAGAACCCAACCAAACTGTACTCAAATAGAAGCCATTACAATGAGAGTGACATGGGTGATTCCAGCAGCTGGGAAACCATAAGCAATGAAGAGATGCAGGGGTCGAGCTCTTCAAGGAATGGAAGCGAACCTTCAGTCAACAAGATATGTGACAAGATTTCCTGGACCAGTGGGGATGATTCTGAGGCTGGGCAGAATGACAACCTGAGTGGTGAGTTGAGCAAGGCCTACTTCGCAGACAGAAAACCATCCAAGAAGAAAGAGTCAGCCATATCAAAGTTCTGGAAGTCATCCCCTCTGAAAAACTGCGAAATCTTCAAGATAGATGTCGTGGAGATGATGAACAGGAGATCATCGAACGAAAGGCTGTCAAATGGCATGCATTCTTCGAACGAAGGCGCCAATCAAGATGCAGGACTCAGCTCGCCAAGTATAGGGCAATGGAGCTCACCTGACTCGATGAACAGCCAACTCAACCGCGGGTTCAGAGGCTGCATGGAGCTGGTTCAGAAGCAGAGCTTAAAGGCGAAGCTTCTAGAAGCTCGGATGGAGAGCCAGAAGATCCAGCTCCGCCATGTGCTCAACCAGAAAACC
>gnl_Orysa_v7.0_LOC_Os04g53350.1
ATGAGCTCCAAGCACCGCTCCGCCGCCGCCGCCGCTGCTCCTGCGGCGGCGCCGCCGTCTGCTGTCCGGACGCCTCGAAGGCTGCGGAGGCGCCCGCTGAAGACGGCGTCGGGGTCCGGTGGCGGTGGCGGTGGCGGTGGGGGGCGGCGGAGCGGGCCCGCCACGCCGCTGCTCAAGTGGGATGTGGGGAATGGCGCGGAGAAGGGGGGTGGCGGCGGCGAGAAGGCAGGTGGCCCGTCGGAGAAGGCGGCTGCGGCGCGGGATGTGTCGGTGAGGAGGCTCGCGGCTGGAGTGTGGCGGCTGCGGCCGCCGGAGGCGGTGGCCGGGGGCGCCGCCGCGGGGAGCGGGGAGAGGAGGAGGGTTCACGTCGGCCTCGAGCATATCCCAAGACATCTACAAGTCCAGCTTATTAAACAGAATAATTTGGTTCATCACCAAACCCTTAAGAATGAGATTTCAAGCCCAATTTCTGTTTTGGAACGAAAGAGTGGAGAGCTCCATAAGGTACCGCTTCATGCTGCTACAGCTGTGCTACCAGTCACCGCTATGGAGAAGGCAACAAAATGGGAGCCAGAGAGCTTGGAGGGAATGGAAGCACATGATGCCTATCTGATAGCTAGTCAACTAAATCTTCTCAACGAGCAGCAAGATGCAACTTATGTTGCTAACCTCCAGATGGAGCTCCAGCAAGCACGTGATCGGGTAAGTGAACTGGAAACCGAGCGACGTGCGGCTAAGAAGAAGCTGGATCACTTGTTCAAGAAACTTGCAGAGGAAAAGGCAGCTTGGCGGAGTAGAGAGCATGAGAAAGTGCGCGCAATTCTTGAAGATATGAAGGCAGATCTTGACCATGAGAAGAAAAACAGGAGACGCCTGGAGATGATTAACTTGAAGCTTGTCAATGAGTTGAAGGAAGCCAAGATGTCAGCAAAGCAGCTACTGCAAGAATATGATAATGAGAGGAAAGCACGCGAGCTCACTGAGGAGGTGTGCAATGAACTGGCAAGGGAGGTGGAGGAAGACAAAGCCGAGATTGAAGCCTTGAAACATGATTCCCTCAAGCTGCGAGAGGAGGTTGATGAGGAGCGCAAGATGCTACAGATGGCTGAGGTTTGGCGTGAAGAACGGGTGCAGATGAAGCTTGTTGATGCAAAACTTACTCTTGATGCCAAATACACACAATTGAGCAAACTGCAACAGGATGTTGAGGCTTTTATTGCTGCATGCAGTTGTGCTAGAGGAGACATTATGGTTGTGGAAGAAGCAGAGAACATAATACAGGCGATCAAATCTGTTAGAGCACAAGATATTGAATTCAGATATGAGCCACCGGCACAATCAGAAGACATATTTTCCATTTTTGAAGAGCTGCGTCCAAGTGAAGAGCCTGTCATAAAGGAGATTGAGCCATGCTACAAGAACAACTCTGCTATGTGCGAATCAGAAATCCAAGAGGCTAGCCCAATGACTGATATATTCCTGGAAAAGCCAACCAAGGTGTACTCAAGTAAAAGCCCTCAGAATGAGAGTGACACTGAAGATGGCAGCAGCTGGGAGACAATAAGCCATGAAGATATGCAGGCTTCAAGTGGTTCACCGGATGGAAGTGAACCGTCAGTTAACAAGATCTGTGATGGAAGCATCTCTTGGACGAGCCGAAACGATTTTGAGTACAAGGAAGCTGAGAAACTGAAGGATGATTCGACTGATATATACCTGACAAACATGAACCAACCCAAGAAGAAAGAATCAGCCTTATCAAAGCTCTGGAAGTCGTCCCGTCCAAAGAACAATGACGTCTGCAAGAAAGATGCTGTGGAGACGATCAATGGAAGATCATCTAATGTTCGGCTATCCGTTGGGACCCATTCTACCATTGACAGTGGCATTCAAGAAATAGGCCTCAGCTCGCCGAGCATAGGGCAATGGAGCTCCCCGGATTCAATGAGCATGCAATTCAACCGGGGCTTCAAGGGCTGCATGGAGTACCCACGGACATCCCAGAAGCACAGCCTGAAATCCAAGCTCATGGAGGCACGGATGGAGAGCCAGAAGGTCCAGCTCCGGCAAGTGCTCAAGCAGAAGATC
>gnl_Orysa_v7.0_LOC_Os07g01230.1
ATGATCCCCTCCGCCCCTCGCCGGACCGCCTGCCCCTGCCGGTCCCGTCGCCGCAATGTCGCCGCTGGGAAGGCGCCTCCGCTCGTCGCCTCGTCGGTCACGGCCAGGGCCCTCGCCGCCGGCCTATGGAGGCTGCGCCAAGCGGAGCGCTCCGCCGCCGCCGCTGCTCGCCGGCAAGACAACCAGCCTAGGCCTAGCCTCCTTGGTGTTGGTGGACGGAAAGGGAAAGCGCCGAGTGAAATTCATTTTGGAATTGGGAGGAAGCAGCAATGTTGTAGGAGCCATGGCAATGGCAATGGAATCTTAGACAAGATTGAGGCGGCCTGCTCTTCTTCATATTCATATTGTGGTTCCATGGAGAAGGCAACCAAATGGGACAATGGCAAGAAGCAGAGCTTGGTGAAGAAGGAAATTGGTTCCAGCAGCAGCAGGAGGATGCGATCATTGGAGAATGCGCTGGAGAAGGCGCGAGCAGAGATTGTTGAGATGGAGGAGGAAAAACGGTTGATGAGCAGGAAGCTGAGGAAGGTGGCGGAGGAGAAGGCGGCTGCGAGGGAGGAGCTGAAGCTGGAGCGTCATCACCGGCGGGAGCTGGAGGGCGCGAACGGCAAGCTGGTGAAGGAGGTGGCGAGGGCGAGGCAGAGGGTGGAGACGGAGCGGAAGGCGCGGGAGCTGATGGAGGAGGCGTGCGAGGAGCTGAGCAAGGAGGTGGAGGAGGACCAGGCGGAGGTGGAGGCGCTCCGCCGCGAGTGCGTGTCGATGCGGGAGGAGATGGAGGAGGAGCGGCGGATGCTGCAGATGGCGGAGGTGTGGCGGGAGGAGCGGGTGCAGATGAAGCTCTCCGACGCCAAGGCGGTGCTGGAGCACAAGTACGCCCACCTCAACACCCTCCAGTCCGAGATGGAGTCCTTCCTCCTCCGCCATGGCCACCGCACCCACAACCACGCCCAGCACCGCCGCACCGTCGACATGTTGGCCGCATCCGTCCGCGGCGCCAACGCCGACGACGGCCTCTTCCCCCCCGCCAACACCTACAAGAGCCCCCACGCGCCCGACGACGTGGACAAGGTGTTCGACCACTTCCGCCGCAACAACACTGACACCTCCAGCAGTGTTGCCAGCCCAGCAACCGACCTTTTCCTAGAAAAACTGGAGGACGACGATGATGGTGGCTGGCCATGGGAAAGGGAAACCCCTCGTCCTCCTCCTCATCATACTAGCAATGCTGCTTGCAGTAATAGCAACGACCATGGCGGGAGGAGCGGAGTAACGGAGGAGGAGGGCGGGTCCGGCCGGAGCAGGCGGTCGGGGAACTTCAACACAGCGCTGATACGCAGGCTGTGGCAGTCAGCCATCAGCGAGAGCAGGAGGAAGACAGCAGCTTCAGCTTCAGGGAGAAACAGAGTCTTGCACAACGGCTTCTCACCATCGAGGTCCAGTACTGTGGTCGATCAAGCAGGATCAGCAGCTATGGAGAAGGAGAATGAGATTAATAGCAAGAATAAGAAAAAGAAGAAGAAGAGCCTGATGGAGAAGCTGATGGAGGCGAGGATGGACGATCATCACACTGCAGACAAGCCTTGCCAACCACAGATTATCAATTATGCAAGC
>gnl_Orysa_v7.0_LOC_Os05g41910.1
ATGGCGCGCCCCCGCCCGCGCCGCCCGGCGCCGGCGAGGTCCCCCGACCCAGCCGCCACAACGCCGCGCCAGGCGGCGCCCGGCTCCCGCCACCGGACGCCGCGCCGCGGTGGCCGTGGCCGGCTGCTCGTCCAGAGCCCCTCCCTCGCCTCCGCGCGCCGCGCGGCGGCGGCGGCGGCGCCGTTGCCGGTGGCCCCGCCCCCGGACACCCCGCCTCTGCGGTGGCCCGCGGCCCGCGGCGGGGACGCCGTCGCGCCGTGCGGTGCCGGAGCGGGCGCGGGCGCGTCGGTGAGGAAGATTGCGGCGGCTCTCTGGCGCGTGCATCCGCCGCAGGCGCCGCCGCCGACGGAGTCCCGGGAGGCGCCGCGCCGACGGTTCGAGCCTAGCCCAAAGCAACCGCATACGCCTGATCGTTGTAATTATTATAAAGCGCTTCTTGAAGGTAGGACAGGAAGTAAGCCTCTTGGCAACGACATCATTCAGGAGGTGGGAGCTTACTCTCCATCCCCTCGAATTGAAATGGAGGTGGCAACAAAGTGGGACCGTCGGGGCCTCAACAATTTGAGGGGTACTGATGGTGCTTTGTGTGACCGTTATCCGGTATCTGCCGATGCAGAAATCTCTGCGTTAAAGGCAGAGCTTTTGCAGGCCCACAACCGGATCCATGAGCTTGAAGCTGAGAGTCGATCTGCAAAGAAGAAGCTTGATCACCTGGTGAGGAACCTTGCTGAGGAAAAGGCATCCTGGAGGAGCAAGGAGAATGATAAGGTTAGAAACATCTTAGATGCTGTTAAAGAGGAACTGAACCGGGAGAGGAAAAATCGTCAAAGGGCAGAAATCATGAATTCCAAGTTGGTCAGTGAGCTATCTGAGTTGAAATCAGCAGCGAAGCGATATTTGCAAGATTATGAAAAGGAACGGAAGGCTAGGGAGTTAATGGAGGAGGTTTGTGACGAATTAGCGAAGGAGATTGCGGAAGACAAAGCTGAGGTTGAGGCCCTGAAGAGTGAATCAATGAAGATGAGAGATGAGGTGGAGGAAGAAAAGAAGATGTTGCAGATGGCAGAGGTTTGGCGTGAAGAGAGGGTACAGATGAAGCTTGTTGATGCAAAGCTGACACTGGACAGCAAGTATTCACAGCTAAGCAAGCTTCAGTCTGACCTTGAGTCTTTCCTCAGTTTCCACCAAGGCAACGGTGTGAACAAAGAAGCATTAAGAGATGGAGAAAGGCTCAGGGAAGCAATTTGCTCCATGAAGTTTCATGACATCAAAGAGTTCTCTTACAAACCACCACCTCCTTCAGAGGACATTTTTGCTGTGTTCGAGGAACTCAGAGAGAGGGATGATGCTAATGAGAAGGAGATTGGGCAGTGTAATGGAGGTACCCCCAAGAGGCATGCAACGAAGATCCATACAGTTAGTCCGGAAACAGACATCTTCTTGGAAAAACCATTGAACAAATATTCCAATCAACTGTGTGATAGAAATGAGGAGGAAGATGATAGTGGATGGGAGACTGTCAGCCATGTTGATGAGCAGGGCTCTAGCAATTCACCGGATGGAAGCGAACCATCGGTAAATGGGTTTTGTGGTGGAAATGATGCATCGGTGAGTGGAACAGATTGGGATGACAACAGGTCAAATAGCGAGATCAGTGAAGTCTGTTCAACAACAGCAGAGAAGTACCGGAAGAAGGGGTCTTCATTTGGCAGACTGTGGAGATCGTCGAATGGTGATGGCCATAAGAAGACGGGATCCGAGTTACTGAACGGCAGGCTCTCAAGCGGTCGAATGTCAAATGCTGCACTTTCTCCTAGCTTGAAGAACGGAGAAGTGTGCACAGTTTCACCAAGCGTCGGAGAATGGAGTCCAGACCTGCTAAACCCTCATGTGGTTCGTGCCATGAAAGGATGCATAGAGTGGCCCCGGGGCGCGCAGAAACAGAACACGCATAACCTCAAGTCCAAACTTCTGGAGGCAAAGCTCGACGGGCATAAGGTCCAGCTGCGTCAGGCACTGAAGCAGAAGATA
>gnl_Phavu_v2.1_Phvul.008G267200.1
ATGAAGTATTCCGGCAAGGCGACTTTCCCGGCGGGCATTGCTTCGAGGGGCGTGAGCAACAACCCTTCGCCGGACTGGGATCTTGAACCGGCGCGGCCATTTCAGCGGCGGAAACCGAGAACTCCCGGAACCCGGTTGAGGAGGCACGGTGGCAAACGGAGCAGACCAGAAACCCCTCTGCTGAAGTGGAAGATCCACGAGGATCCACTCGAAGAGGACCAGAAGTCTTTTTTCGCCGGGTCTCGCCGGAGAACGTGCCGGAGCGCCAAGAAGGAAACGGAAGTCGTAGTGTCGGCGCGGAGACTGGCCGCCGGGCTTTGGCGGCTGCATCTGCCGGAGACTGTCTCGGGTGATGGCCGGAAGGGGTTGGAACATAAGCATGGAAGTGGTCATGCACGGAACCAGTTCCTAGGTCATCCCAATGGCATGATCCATGAATCTGATCTGAAGAAGAATCCATCGCAAAGTCCCCGTTCCATATTTGGGGTGAAGAATGGACACTTCTGTGAGCCTGAACCTTTCAAGTTTTCCAACACTGAAATGGAGGGTGCAACAAAATGGGATCCTTTATGTTTAAAAACATCAGATGAAGAGGCACATCATATCTACAGCCACATGAAACTTCTTGACCAAAAGGCAAGTGCAGTATCTGTGGTATCTGCTCTCAGAGCTGAACTAGAGCAGGCTCGGGCACGAATTCAGGAGCTTGAGACTGAACACCGCTCCTCCAAAAAGAAGCTTGAACATTTCCTGAAGAAAGTCAGTGAGGAAAGGGCGCAATGGAGAAGCAGAGAGCATGAGAAAATACATGCATACATTGATGACATTAAATCAGAGTTGAGTCGAGAAAGAAAAAATCGCCAGAGGATTGAGATTGTCAATTCAAGGTTGGTAAATGAGTTGGCCGATGCCAAACTCTCCGCAAAGCGCTACATTCAAGATTGTGAGAAGGAAAGGAAGGCCAGAGAATTGATTGAGGAAGTGTGTGATGAGCTTGCCAAGGAAATTGGAGAAGACAAGGCTGAAGTGGAAGCATTGAAGAGGGAATCTATGAAACACAGGGAAGAAGTGGAAGAGGAGAGGAAGATGTTACAGATGGCAGAAGTATGGCGTGAAGAACGTGTTCAAATGAAGTTGATAGATGCAAAAGTTGCTCTTGAAGAGAAGTATTCACAGATGAATAAACTTGTTGCAGATTTGGAAAGTTTTATCAAGTCAAGAAGTGCAGATCCGAACACAACTGAGCTGAGAGAGGCAGAGTCACTCCAACAGGCTGCAGCTGCGATGGACATTCAAGACATCAAGGGATTTTCATACGAACCCCCTAACTCTGATGACATTTATGCCATTTTTGAAGAAGCAAATTTTGGCGAGGCAAATGAGAGGGAGATTGAACCACGTGCTTCTCACAGTTCTGCCAGTCATGCCTCGAATATTCACATGGTGAGTCCTGAAGCCAGTGCCATAACTAAGGATGGCATTCAGAGGCGTCCTGATGTATTTGTGGATGATAATGGGGATGTAGAAGGAGATGAAAGTGGATGGGAAACTGTGAGCCATGTTGAGGATCAAGGCTCGAGTTATTCACCAGAAGGGAGTACCCTATCTTTGAACGGGAATCATCGAGAGAGTAATGTCTCTGGGAGAAGTGTACTTGAATGGGAAGAAACTGCAGGTGAGGAGACACCAATAACTGAAATAAGTGAAGTGTGCTCTATACCAACTAAGCAATCAAAGAAGGTATCATCCATAACAAGGCTCTGGAGGACATACCCAAACAACGGGGATAGTTACAAGATAATCTCTCTAGAGGAAATGAATGGGAAGCTTTCAAATGGAAGGTTATCAAATGGGGTCATAATGTCTCCTGATCATGGATCAGGTAAAGGTGGATTGAGCCCTCAAGACCTTCTATACCAGTTAAGTCCTGAGTCAGGAAGTCCAAATGCACATAAAGGTGGTATGAAAGGATGCATTCCTCGTGGTGCGCAGAAGAATAGCTTGAAAGCCAGACTTTTGGAGGCTAGAATGGAAAGCCAGAAGGTTCAGTTGCGCCATGTTCTTAAACAGAAGATT
>gnl_Phavu_v2.1_Phvul.006G042900.1
ATGAAGATCTCCGGCGACACCACCCGCGCGCCGCGCTCATTTCTGTCGACCATTGCAGCTCCCTCGCCTGACTCCGATCTCCAGCTGCACCGCCGGCCATCCCGCCGGCAACCCCGAACTCCGGCTCGCCTCAAGCGGCTTGCCGGAGGTGCTGCCGGAAAACGGAGCAGGCCGGAGACCCCCCTGTCCAAGTGGAAGATCCACAGCGGCGCCAGAGAGGGGAGCGTTGGTGGTGGCGGTGATCCGCTCGAGGAGCTCGACAGGGAAAAGGAACTTCTGCCTCCCGCCGCTGTGTCGGTGAGGAAGCTCGCTGCTGCACTGTGGCGGCTGCAGCTTCCGGAAACCTCGGCGGGTGATGGCGGAGGGCGAAGGGGTTTGAGAAAGATCAGTGAAGATCGGTTGGGAGTTGTTCAGCATGAAACTGGCCATGTAGACCATCAGTTTTTCAGCCATCAAAATGGCATGATGCATGGTTCTACTATGAAGAATTCATCACAAAGTCCTCGTACGATTTCAGGGACTAAGGGTGGACATTTTTGTGAGCTCAAACCGTCTTTCCAGTTTTCGAGTACTGCAATGGAGGGTGCTACAAAGTGGGATCCTGTTTGTTTAAAAACATCAGATGAGGTGCAAAATATCTACAGTCAAATGAAACTTCTCGACCAAAAGGTTAGTACTGTTTCTGCTGTATCTGCTCTTGAAGCTGAACTAGAGCAGGCTCGTGCACAGATTCAGGAGCTTGAGACCGAGCGTCACTCCTCCAAAAGGAAACTTGAACATTTCTTGAAGAAAGTGGGTGAAGAGAGGGCCTCATGGCGAAGCAAAGAGCATGAGAAAATTCGTGCTTACGTTGATGACATTAAATCGGAGTTGAGTCGAGAAAGGAAAAGTAGGCAGAGAATTGAAATTGTCAATTCCAGGCTGGTTAATGAGTTAGCTGATGCCAAGTTATTAGCCAAGCGCTACGTACAGGATTATGAGAAGGAAAGGAAGGCCAGAGAATTAATTGAGGAAATTTGTGATGAGCTTGCTAAAGAAATTGGAGAAGACAAGGCTGAAATTGAAGCACTTAAGAGGGAATCTATGAAACTTAGGGAAGAAGTGGAAGAGGAGAGGAAGATGTTGCAGATGGCTGAAGTATGGCGTGAAGAACGTGTTCACATGAAATTGATTGATGCAAAAGTAGCTCTTGATGAGAAGTACTCACAGATGAATAAATTGGTTGCAGATTTGGAAACCTTTCTCAAATCAATGAATGTGAACCCAAATGCAAAGGAGATGAAAGAGGCACGATCACTTCAACAGGCTGCAGCTGCTGTAGACATTGAAGACATCAAGGGATTTTCATATGAGCCAGCTAATCCAGATGATATTTTTTCTATTTTTGAAGATTTAAATTTCGGTGAACCCAACGAGAAGGATATTGAATCATGTGTTGCTTACTCTCCTGTGAGTCACGCCTCAAAGATTCACACAGTGAGTCCTGAAGCCAACATGATTAGTAAGGATAACTTCCGAAGATGTTCTAATTTATTTATGGATGACAATGGTGATATTGAAGAAGATGAAAGTGGATGGGAAACTGTGAGCCATGTTGAGGATCAAGGATCAAGTTGTTCACCTGAAGGGAGTACCCTATCAGTGACAAAGAATCGTCGAGAGAGCAATGCCTCAGGTAGGAGTGTGCTTGAATGGGAAGAAAATGCCGGTGTAGAGACCCCAATAACTGAAATTAGTGAAGTTTCGTCAGTACCGGCTAAGCAATCAAAGAAGGTATCCTCAATAGCAAGGCTTTGGAGGTCTGGTCCAAACAGTGGAGATAATTACAAGATAATCTCTGTGGAGGGAATGAATGGAAGGCTTTCAAATGGAAGGGTATCCAATGGGGGCGTAATGTCTCCTGATTGGAGACTTGATAAAGGTGAACTAAGCCCCCAAGACCTTCTGATCCAGTTTAGTTCTCCTGAGTCTGCAAATCTGCACAATCGAGGCATGAAAGGGTGCATTCCTCGCACTGTGCAGAAGAGTAGTTTGAAAGCCAGACTTTTGGAGGCTAGGATGGAAAGCCAGAAGGTTCAGTTGCGCCATGTTCTTAAACACAAGATT
>gnl_Poptr_v3.0_Potri.004G015800.1
ATGAACTCCACACGTGGGACCCACAACACTGCCACTCCCCGCCGCCGGCGGAGGAACACCACCGGCTCCGTTCGACGGAAGCTCAAAATCCCGCCAACCCCTTTTTTGCATTGGAAGTTTCTTCAAGATGATAACAAGAGCAGACACCCCGCCGCCTCCGGCAGTGTTGCCAGCGGAGTGAAGGCGGCCGGACAGGGAGGTGTTGGTGTTGGTGGTAGTAGGGCTGCAGTGTCGGCTAGGAAGCTGGCGGCTGGGCTGTGGAACCTATGCTTGGCGGGTGGTGGTGGAGGTGATAAAGCTTTGAACTTGAAATATGGGAAAACTGATGAATTGGGGTTAGAGATTGAATCCCCGTTACTGTATTCTAAGCATATCATGGAGGGTGCAATGAAGTGGGAACCGAGATGCTCAAGAAAATTCAGTGACATCTGCAGCTTTTATAGCCACACAAAACTTCTTGAAAATCAAGTTGCTATGGTGTCTGCTTCTGCCATGCAAGAAGAACTAGTGCAAGCTCGATTGCGCATTCATGAGCTTGAAGCTGAGTGCCAGTCTTATGAGAAGAAAGTCAAACACTTACAGAAGAAGCTGGGAGAAGAAAGAACCTCATGGCAGAGCAGCGAACGTCAGAAAATTCATGCAGTTATAGATGATTGTGAAAATCAAATAAGCAGGGAAAGAAAAAAACGCCAAAAGCTGGAACTTCTCAATTATAAATTGGTCAATGAGTTATCAAATGTCAAATCCTCTGCAAAGCAGTTCAGGGAAGATTATGAAGAGGAACAAAAGGCCAGAGAAATAATGGAGGAAGTTTGCAATGAACTTGCCTATAAAGTTGCGGAAGATAAAGCTGAAGTTGAAACATTCAAGACTGAGTCCATCAGGATTCAGGAAGAAATGGAAGAAGAGAGGAAGATGTTGCAGATGGCTGAGGTATGGCGCGAAGAACGGGTCCAAATGAAGTTGATTGATGCAAAACTGGCCCTTGAAGACAAGGATTGCCAAATGAATAAATTAATAACAGACCTTGAAACTTTTCTAAGGTCAAGAAGTGGCACCTTGGATGTGAATGAGTTAAGGAAAGCCGAGTTGATCAGACAAGCAGCAAAATTGGTAAATGTTAAAGACATCAAGGAATTTTCTTATGCCCCACCAAAATTAAGTGATATATACTCTATTTATGAAGAACTCAAGCAAATTGAAGACAATGAAAGGGAGATTGAAGAATGCAAGAAGAGCAGCCCTGCAAGCAATGCTTCCAAACTCCATCTTGCCAGTTCTGATTTGAGTGCCTATAACTACCATTCTTTGCAGCAAGGGTCGACTATTATTAATGATGATAACCGTCATTTAGAAGATGCAAGAGGCTGTGATGCAGTGAGTCATGCTGAGGGTCAAGGTTCGAGTTATTCCCATGAAGGGAATCAACTCCCTGTTAGCAGGCTTAGCCAAAGCAAAAATGCTTGGCAGATTGCAAGAGAATGTGATGAGAATGAAGCTCAGAATTCTCCAAACACACAAAGTGGTGGTGTCTACTCGGTAACGGGAGAATCAATGCACAGGGCATCTTCCATATCTAAGCTTTCAAGATCTGCCCAATGTAACAACAAATGCTATGAGATAACAGCAGATGACAGTGATGGAGTGGCCTTGAATGGAAAATTTTCTAACAAGGAGACTTCTCCCAGAAGAAAGTCGTGGGAAGGTATGCTTCGGCACCAAGATTCCATGGAGCAGTGGAGCTCGCCAGAGTCAGTGAATCCACACGTTACTCAAGGAATTAAAAAGCGATTTAAATGGTCCCGAGGCATCCAAAAGAATAGTTTGAAGGCCAAGCTTTTGGAAGCCAGGATGGAAAGCCAGAAAGCTCAGTTGCGCAGTGTTCTTAAACAAAAGACT
>gnl_Poptr_v3.0_Potri.011G090100.1
ATGAAAATCACCGGAAAACCACTCTCGACGGCCAAGCTGGACTTATTAGATCTTAAGCCTCGAAGGAAAACCCGAAATCCGAGCCTGATCCGATTGAGGAGACCACCCGAGACGCCTTTGTTGAGATGGAAGATCCAAGAAGATAAACATAAGGATAATAATGATAGGAATAGGAATGTAGGCGTTGAGGAGGAGGATAGTGGTCGCCATCGCAGTTTCCGTCTGAGAGGTCACGTCTCGGCGAGGAAGCTTGCCGCTGGGTTATGGCGGCTTCAGCTGCCCCATACCGTCCGTGAAGAGAGGTGGAGGGATCAGTTAGGGTTTCAGCATGGTATGGGCCATCTCGGCATCGCAGTTGTACCTCATCACAACGACAAAGTGTATGTTCCTGATGCAAACAATCTTCTGGGGAACTCTACTGGTGCGAGGAACAGATTCTTGTGCAAGCCTGGGCCCACGTTTCAGTTTTCCAACTCTGCTATGGAGGGCGCAACTAAGTGGAACCCTGTATGCTTGGAAAGATCAGATGAGCTACAGCAGTCCCATAGCCAGTTGAAGTGTCTTGATCAACAGGTGAGTGCTGTCTCTGTGGTTTCTGCACTTGAAGCTGAACTAGAGCAGGCTCGAGCACGCATTCAGGAGCTTGAGATTGAGCGTCAATCTTCAAAAAAGAAAGTGGAGCACTTCTTGAAGAAAGTAAGCGAGGAAAGGGCTGCATGGAGGAGCAGAGAGCATGAGAAAATCCGTGCATCATTTAGTGACATTAAAGCTGACCTGAGCCATGAAAGGAAAAATCGTCGAAGTTTGGAAATTGTAAATTCCAAGCTGGTTAATGATCTGGCTAATGCAAAAGTATCAGCAAAGAGATATATGCAGGACTGTGAAAAGGAAAGGAAGGCGAGAGAATTGATCGAGGAAGTATGCGACGAGCTCGCTAAGGAAATTGGTGAAGACAAGGCTGAAGTTGAAGCATTAAAGAGGGAGTCCTTGAAACTCAGAGAGGAAGTTGATGAGGAAAGGAGGATGTTGCAGATGGCTGAGGTTTGGCGTGAAGAACGTGTCCAAATGAAGCTAGTTGATGCCAAGGTGGCCCTTGAAGAGAAGTATTCCTACATGAACAATCTTGTAGCTGATTTAGAAGTTTTTCTAAGGTCAAGAAGTGCAACCCAAGGTTTAAAGGAAATGAAAGAAGCTGAATCTGTCATACAAGCTGCCGCCTCGGTGCATATTCAGGATATAAAGGAATTCACGTATGAGCCCCCAAACCAAGATGATATCTTTTCTATTTTTGAGGATGTCAACTTTGGTGAAACGAATGATAGAGAAAGTGAACCATGCATTGCTTACAGCCCTGCTAACCACGGAGCAAAAATTTACACTGTGAGCCCTGAAGTTGACGTGATTAACAAGGACGGCAACCATGGACATTCTGAAGCCTTTGTTCATCAGAATGGTGATATAGAAGAAGATGAGAGTGGGTGGGAAACCGTGAGTCATCTTGAAGATCAGGGCTCAAGTTATTCGCTAGATGGCAGCATCCCATCTGTCAACAAGAATTGCCGGGAAAGTAACGTCTCAGGTAGTGCAACTGAATGGGAAGAAAATGCATGTGATGAAACCCCGATCACTGATATCAGTGAATTGTGCTCTATGCCAAGAAGACAGTTGAAGGCGTCTTCTATCACTAGGTTTTGGAGATCTTGTCCGAACAATGGGGACAGCTACAAAATAATCTCAGTGGATGGGTTGAATAGTAGGCTTTCAAATGGAAGGAAATCTAATGCTGGAATAATGTCTCCAGATAAGGTGTCTGGTGAAAGTGGAATCAGCCCCCCGGATTTGGTGGGGCAGTGGAGTTCGCCTGACTCTGTGAATCCTCACATGACTCGAGGAATGAAGGGCTGCATTGATTGGCCGCGAGGACATAAGAACAGCTTGAAGGCAAAGCTCTTAGAGGCAAGGATGGAGAGTCAGAGAGTCCAGCTGCGCCATGTTCTTAAACAGAAGATT
>gnl_Poptr_v3.0_Potri.011G003200.1
ATGGCAACAAGAGCAGACATTCTTGCCAGCTCCTGCCGCCGCCGGAGGAACACCACCGTATCCGATCACCGGAAGTATGGAACCACCCCAGCAACCCCTTTTTTGCAATGGAAGCTTATTCAAGATGGTAACAAGAGCAGACATTCTGCTGTCTCCAGCAGTGGTGGCAGCGGAGGAGCGGGGGCTGGAAAGAGAGGTGGCGGTGTTAGTTGTAGTGGCAGTGGGAATTCTGTTTCGGCTAGGAAGCTCGCCGCTGGCCTGTGGAGGCTGAGGTTGGCAGGTGGTGGTGGTGGTGGAGGTGATAAAGGTTTGAACTTGAGGAAGGGGAAAACTGATGAATTGGGGTTAGAGTTAAACACGGTGTTTCCCTCCCATCAGATTAGCAGCGAATATGGCGCAGAGAAAATGAATCTTTTGCGCACCCCTGAATTCGTGTCCAATTCAAACCATGGGATCCTGTGCAAGATTGAATCCCCATCACTGTATACTAAGCATAACATGGAGGGTGCAACAAAGTGGGATCCGAGATGCTCAGGGATATGCAGTGACATCTTCTGCTTTTATAGCCATCCTAAACTTCTCGAAAATCATGTTGCTATGGTGCCTGCTTTTGCCATGCACGCAGAACTAGTGCAAGCTCGATTGCGCATTCATGAGCTTGAAGCCAACTGCCAGTCTTCCAAGAAAAAAATCAAACACTTACTGAAGAAGCTCGGAGAAGAAAGAACCTCATCGCAGAGCAGTGAACCTCAGAAAATTCGTGCAGTTATTGATGTTTTAGACAATCAATTAAGCAGGGAAAGAAAAAAACGTCAAAAGCTGGAAATTCTCAATTCTAAATTAATCACTGAGTTGGCAAATGTCAAATCATCTGCAAAGCAGTTCAAGAAAGACTATGAGGAACAAAAAAGAGCCAGAGAAATAATGGAGAAAGATTGTAATGAACTTGCCAATAAAGTTGCAGAAGATAAAGCTGAAGTTGAAACATTCAAGACTGAGTCCATCAAGATTCAGGAAGAAATGGAAGAAGAGAGGAAGATGTTGCAGGTGGCTGAGGTTTGGCGTGAAGAACGTGTCCAGATGAAGCTGATTGATGCAAAATTGGCCCTTGAAGATAAGTATTTCCAAATGAACAAGTTAATAGCAGACCTTGAAACTTTTCTGAGGTCAAGAATTGCCACCTTGGATGTGATGGAGTTAAGGACCGCCCATTCAATCAGACAAGCAGCTAAATTGGTAGATGTTAAAGAGATAAAGGAATTTTCTTATAACCCGCCGAAATCAAGTGACATATACTCTATTTATCAAGAACTCGAGCAAATAGAAGCCAATGAAAGGGAGATTGAAGAATGCAATAAGAGCAGCCCTGCAAGCAATGCTTCCAAACTCCAGTTTGCCAGTTCGGATTTTAATGAGCACTACTACCATTCTTTGCAGCAAGGGCCGACTATTATTATTGATGATAACTGTCATTTAGAAGAAGATGCAAGAGGCCACCACGCTGTGAATCACCCTGAGGATCAAGGTTCAAGTTATTCCCATGATGAGAATCACCTCTCAGTTAACAAGCTTACACAAAGCAAAAATGATTGGCAGGTTGCAAGAGAATGTGATGAGAATGCTCCTCGGAATTCTCCAGACACACAAAGTAGTGACGTCTATTTGGTACCAGAAGAATCAATGTGTAAGGCATCTGCCATATCTAAGCTTTCGAGATCTGGCCAATATAATAACAAATGCTCAGAGATAACAGCTGATGACAGTGATGGAATGGTCTTGAGCGAGAACATTTCTAATAAGGAGACTTATCCAAGAAGAAAGTCATGGGAAGATAGGCTTCGGCACCAAGATTCTGTGGAGCAGTGGAGCTCACCAGAGTTAGTGAATCCACATGTTACTCATGGAATAAGAGAACGCATTAAAAGGCCACGAGCTACCCAAAAGAATAGCTTGAAGGCCAAGCTTCTGGAAGCCAGGATGGAAAGCCAGAAAACTCAGTTGCGCGGTGTTCTTAAACAGAAGACT
>gnl_Prupe_v2.1_Prupe.4G212500.1
ATGAAAATTCCCAGCAAGCCCCGCCACCCCTCGCCGACATTCCCACCACCAGACTCGGATCTTCACCCACCCAGGCCCAGCAGCGCTCGCAGAAAGACCCGAGCTCCCGGTTCGGCCCGGTTGAAGCGGGCCGGACTCCCGGCCGGAAAGCGGAGCCGACCCGAGACGCCTCTACTCAAGTGGAAGATCGACGAAGGCCACGAAGACCACCGCGGGGATAGAAGAAAAGACCAAAATGCCCTTGAGGAGGGGAGAGAAGATGGGGGGAAGAGGAAGAGCAGGAAGGGAAGAGAGGTCGCCATGTCGGCCAGGAAGCTCGCCGCCGGGCTATGGCGGCTGCAGTTGCCGGAAAATGTTTCGGGTGTACCAGGGCGGAGTGGTCAGCTAGGGTTTCAGCCTGACGTCGGCCATATCAGCGTACCATTTCTCCGTAATCGCAACAGCAAAGCATATGCTTCTGAAGCAAATGATTTTTTACAAAGCCCTAGTTCTACCTCAAGGAATGGATTCTTGTCCAAGTTATCCAACTCTGCCATGGAGGGGCAAACAAAATGGGATCCTGTCTGCTTGAAAACATCAGATGAGGTACGACAAATTTACAGCCAAATGAAGCTTCTTGATCAACAAGCAAGTGCTGCATCAGTGGTATCTGTACTTGAAGCTGAGCTAGAGCAGGCTCGAGCTCGAATTCAGGAGCTTGAGATGGATCGGCGTTCCTCAAAAAAGAAACTTGAACACTTCTTAAGGAACGTCAGTGAGGAAAGGGTTTCATGGAGGAGCAGAGAGCATGAGAAAGTCCGTGCATTTATTGATGACATCAAGGCTGAACTGAACCGGGAAAGGAAAAATCGTCAGAGAACTGAAATTCTCAATTCCAAATTGGTTAATGAGCTTGCTGATGCCAAGTTATCAGCAAAGCGATACATACAGGACTACGAAAAAGAAAGAAAGGCGAGAGAATTGATTGAGGAAGTATGTGATGAGCTTGCTAAGGAAATTGGAGAAGACAAGGCTGAAGTTGAAGCATTGAAGAGAGAATCCATGAAACTCAGAGAGGAAGTGGAAGAGGAAAGGAAGATGTTACAGATGGCTGAGGTCTGGCGTGAAGAGCGTGTTCAAATGAAGCTGGTTGATGCTAAGGTGGCAGTTGAGGAGAAGTATTCTCTGATGAACAAGCTTGTGGTAAGTCTAGAGAATTTTCTGAGGTCAAGAAGTGCAACCCCAGATGTGAAGGAAATGAGAGAAGCAGAGTTTCTTCGACAGGCTGCTGCTACCGTGAATATTCAAGACGTCAAGGACGTTTCTTATGAACCCCCCAATCCTGATGATATCTTTTCCGTGTTCGAAGAGGTTAATTTCGGTGAGCCTAATGAGAGGGAGATTGAGCAATGTGTTGCCTACAGTCCTGCTAGCCATGCTTCCAAAATTCGTACTGTGAGTCCCGAAGTCAATGGAATCAACAAGGACCGGATCCAAAGACATCCAATTGCATATGTTGGTCATAATGGTGATATTGAAGAAGATGAGAGTGGATGGGAAACTGTGAGCCATCTTGAGGATCAGGGCTCAAGCTACTCACCAGACGGGAGTGCCCCATCTGTCAATAAGAATCGCCGAGAGAGTAATGTCTCAGAGAGTGGAACAGAATGGGAAGACAATGAAGGTGAGGAAACACCAATCACTGAAATCAGTGAGGTTTGCTCGGTACCAACAAAGCAGATTAAGAAGGTATCATCAATAGCAAGGCTTTGGCGATCCGGCCAAAATAACGGGGACAACTACAAGATAATCTCTTTAGAGGGAATAAATGGCAGGCTTTCGAATGGAAGGATATCTACTGGGGGTATCGTATCTCCGGATCGGGGTTCAGGTAAAGGTGGGCTTAGCCCCTCTGATTTAGTGGGGCAGTGGAGTTCTCCCGAGTCAGGGAATCACGTTCGAGGAATGAAAGGGTGCATTCCTCTTGGGGCGCAGAAGCATAGTTTGAAGGCAAAGCTTTTGGAGGCAAGGTTGGACAGTCAAAAAGTTCAATTGCGTCATGTGCTTAAGCAGAAGATC
>gnl_Prupe_v2.1_Prupe.4G021500.1
ATGAATCAGTCAGGCGGTGCCCATTCCCGTCGCCGGAAAGCTTGGACGCACCGGCGCCGGAATTTCGGACCCCCGTCGAGTCCATTTCTTCACTGGAAGTTCGACGACCACAAAACCACCGGTGTCGTCGAGGCCTCCGCTCGGAAGCTTGCCGCGGGGCTCTGGCAATTGCGCTTTAACGAAATTTCAAGGGATCAAGACCTCAAGTTCAATTCTGGCCCTTCTGATCCTCCTCCGCCTCAGCTTCAGCTTGAACCGTCTTCGCCATATCCCAAACGTGCATCAGAGAGGGAAACAAAGTGGAGCCCTGGCGGCTCAAAAGAATTTGATGACATCTATCGTTTTTACAACCATGTGAAGCTTCTCAAAGATAGGCCAGTTACTACTGGCTCTGTTGTTTCGACAATGAATGCAGAACTAACGGAAGCTAGATTGTGTATTCTTTCGCTAGAAGCTAAGCGGCAGTCCCTTAAGAAGAAAGTCAAACATTTTTTGAGGAAGCTAGAAGAGGAAAGAATCTATTGGAAGAGCAGAGCACAGCAGAAAAATCGTGCTCTTGACGAATTGAAGGAAGAATTAAGTAGGGAAAGGAAAAGTCGTCAGCAGATGGAAAACCTTAACACCAATCTGATAAATCAATTAGCAGGTGCCAAGTTCTCTGCGGAGCATTTCATGGAAAAATATGAGGAAGAGAAAAAGAGCAGAAAACTCATGCAAGAAATTTCTAATGAACTAGCTGAACAAATTGGAGAAGACAAGGCTGAAGTTGAGGCATTGAAGAGAGAATCAAAGAAAATTATTGCAGAAGTGGAAGAAGAGAGGAAGATGTTGCAGATAGCAGAGGTTTGGCGTGAAGAACGGGTCCAGATGAAGCTGATCGATGCAAAACTAGCTCTTGAAGATAAATATTGTCAGTTGAACAAGCTGATAACAGATGTTGAAACTTTCTTAAGGTCAAGGTTTGGCACTGTGGATATGACGGAGTTAAGAAAAGTTGAGTTGATCCTGCAGGCAGTTAAGTCATTGAATGTCCATGGTATTGAAGAATTTTCTAATGTTCCTCCAAAATCAAATGATATATTCGCTGTTTTTGAAGAGCTCTGGCGATGTGAAGGCAGTGAGAGGGAGATTGAACCCTGCATTTGTCACACTCCTAGCCATGAGGATAATGGGTTCAACCAAACAGATTTGTTAAAGCAGTTGAATTGCCATAATGATTATAATAGTTGTTTACAGAAAGATGCCAGAGGATCTTGTGATTCATTGGAAGGGGGTAATCCTGCAATTGACAGGGTTGGCCAGGGAAAAACTGTTTCAAGGAGCTTTAGTGATAGTAATGATAATGCAGGTCAATGTTCTCCAGATAGGGAAATCAGTGAGGTATGCGCAGCATCAGAGAAGCAATCAAGGCGCAAGACATCTTCTGCATCTAAGCTTTGTGGATCATGTCCAAGCAATGGTGAGTTTTATAAGATAGGTTTCGATGAGGGTGAAGGGAGGCTTTCAAATGGGATTACATCACGTTGGGGAGAAAATTCAAATAAAGGGTTGTTTGAACATGATACTACACACCGGGATTCAGCTGGACAGAGGATCCCAACAGACACAGTGAATCCACACATAACTCGAGGGATGAAAGGGTCCATAGAATGGCCCCGAGCCATTCAAAAGAATGGTTCGAAGGTCAAGCTTTTGGATGCAAAAATAGAAAGCCAGAAATCACAATTGCGTCATGTTCTTAAACAGAAGGCTAGG
>gnl_Selmo_v1.0_88403
GGGAAGGAGCAGGACAGGGTGAAGCAGGCTTTGCTGTCTGTCAGGGACGAGGCCGATGAAGAGCGCAAGTCGAAACGCAGGATGGAGATGGCTAACAAGAAACTGTCGAGAGAGCTCGGCGAAGCAAAGATGGCGCTCTCGAAGGTACTCCAGGAGCTCGAGAAGGAACGCAAAGCAAGGGAGCTTATGGAGGATGTGTGCGACGAGCTGGCTCGAGAGATAGGCGAAGACAAGGCAGAAGTTGAAGAGCTCAAGCGCGAGTCGCTGAGAATAAGGCAGGAAGTGGAAGAAGAGCGCCGAATGCTACACATGGCCGAGGCGTGGCGCGAGGAGCGCGTCCATATGAAGCTGGCCGAGGCGAGAGACGAGATCCAGGAGAAGCTGGACTTGGTGGAGAAGATCAAAGGCAAGCTGGAGGAGTTTCTG
>gnl_Solly_v2.4_Solyc12g005010.1.1
ATGAAGATCACCGGCGACAAGGCTGAGCTACCGGCGGTTACGTTTCCCGGACTAGATCTCTTACAAAAATCAACGAAACCGCCTCGAAGGAAAACGAACAACTTCGCCGCTGGAGTGAAGTTGCGGAGAGACATTGGAGGAAATACTCCTAAAGGGAGGAGGAGTAGGCCGGAAACTCCTCTTCTACGGTGGAAGTTCAATGAGGATATTCATGACAATGGTTCTGTAAAGGAGGAAGCTTCGACGGTGGAGGTTGATCGGAAATGTAGTCGGAATAATGGTAGGACTGTGGTTTCTGTTAGGAAATTAGGTGCGGGACTGTTTAGGCAGCAGCAGCTGCCGGAAGTAAAAAACGATCACAAGTTTGGGTTTCAGGCTGGTCGGGTTGAGATGCATTTTCATCATCGCAGTAAAGTGCATGACTCTCTCATTAATGATCCAGTGCAGAGTCCTCGGTCTGTCTTTGGTCCAACTAATGGCCTTTTTCACAAGTTTGAAACCTCACTTCAGTTTTCCCATTCTGCTATGGAGGGGGCAACAAAGTGGGACCCAGTTGGCTGGACAACAGCGGTGGAAACAAAGAAGATATATGGGTCTCAGAAGCTTCTTGATCACCAAGTGAATACTGCTTCAATGATTTCTTCTCTTGAGGCAGAACTAGAATGTGCTCGTGCCCGAGTTCATCAACTTGAGACGGAGCGGCATTCATCGAAAAAGAAACTCAAGCAGTTCTTGAGGAAACTCAGTGAAGAAAAAGCAGCATGGCGGAGCAAAGAGCATGAGAAAATCCGGGCAATTATGGATGAAATGAGAGCTGACTTCTCCCGGGAAAGGAAAAACCGAAAGAGGCTGGAAATTGTCAATTCCCAATTAGTTAATGAATTGGCTGATGCCAAGTTATTAGCAAAACGTTATTTGCAAAATTTCGAAAAGGAAAAACAGGCTAGAGGGTTGATAGAAGAAGTGTGCGATGAATTGGCCAAAGAACTTGGAGAAGACAAGGCTGAAGTTGAGGAAATGAAGAGAGAATCTCTGAAGTTCACAGAGGAAGTAGATGAAGAAAGAAAGATGTTGCAGATGGCTGAGGTTTGGCGTGAGGAACGGGTCCAGATGAAACTAGTTGATGCCAAGGTGATGCTTGAAGAGAAGTATTCCCAAATGAACAAACTCATTGGAGAACTAGAATCATTTTTGGATTCCAGAGGTTTGAGTTTTGATGTGGAGAAGATGAAAAGAGCTGAGCAACTCCAACAGGCCGCTGCCTCTGTTAGCATTCGTGATATTAGAGAACTCACTTATGAACCACCAAATCAAGATGATATTCTTTCCGTTTTTGAGGACGTTCATTTTGTTGAACCTGATGAAAAGGATATCCAGCCATGTACATTTAGTCCTCGCTCTCTCAGTCCTGATGGTGTTGTTTACGACTTTCGCAGAATTTCACATGCATATGTCAATCAGAGTGATAATTTAGAGGAAGAGGGAAGTGAGTGGGAAACGGTGACCAATCTTGAGGAGCAAGGGTCCAACTATTCTCTTGAAGGAAGCATTTCATCCGTGAACAAGAATTGCCGGCACAGCAATGTATCAAGAAGTAGAGCAGACTCAGAGGGAATTGGTGATGATGGCGCATCGGTTTCAGAGATTAGTGAAGTTTGTTCTGGACCAGCTCGGCAACTTACAGAGTTGTCATCTGCATCTAAACTTTGGAAGTCACGCCCGAGTAATGGAGACAATTTCAAAATAAAATCACTAGAAGGATCTAAAGGGAGGCTGTCAAATGGGACCATTCTTTCTCGGGATCATGGTTCTAGTAAAGGTGGCTTTAGCCCCTCGGAACTTGGCCAGGAGTGGAGCTCACCTGAGTCTGGCAACTCACAAATAGCACGCGGGATGAAAGGTTGCATTGAATGGCCGCAAAACTCTCAGAAGAAAAGCTTAAAAACAAAGTTATTGCAGGCAAGAACAGAGAGCCAGAAGGTACAGCTGCGCCAGGTCTTGAAGCAGAAGATC
>gnl_Solly_v2.4_Solyc02g080520.2.1
ATGAAGATCACAGATGGGTTTGCTAGTTCAATTGATTGTCAGTTGACTACTGATCACCAGCTGCACCACCGCCGGAAGAAAACAAGAACTCCGGTAAAGGGTGGAAGTGGATCAGCCTCAGCCAATCAATTCTTGGTGAGTAAGTTTAATAGCCCTTCGATGGAAATGGAATGCAGAGGATTTGAGTTTTTTAATGGTGGGGCAAAGATGGGTGTTTCTGCCAGAAAGCTCGCCGCTGGCTTGTGGCATTTGGCGGCGGAGTTCGACTCGGCTGGTGGCGGTTCTGGCGGCATGAAGCGGCAGTGTGGTTCGATTCATCCGCTCCCTTGTTGGATACCAATCCCTAAATCTGTGATGGAGGGAGCTACAAAGTGGGATCCTGGCCACTTCAAAACGTCCAGAGAAGTAAATCATTCCAACAACCTTGTAAAGCTTTATGAACGTCAACGTACTGCTACTACCTCACTTGCTCCTGCTTTACAATTAGTTGAACTAATAAGAGCAAGAATTCACATTCAAGAGCTAGAAGCTGACAGGAGGCGTCTTAGAAAGAAATTCAAACACTTTGCGAGGAAGCTGAATGAAGAAAGAAGCTCATGGATGAGAAAAGAATGTCAGAAGATGCATGCTATAGTTGATCACTTAAAAGATGATTTGAGAAGAGAAAGAAGAAACTCTAAACAGTTGGATATTGTGAATTCCAAATTGCTGGTTGATCTAGCTGATTCAAAGTTATCTTCGAGACAATATATGCATGATTATGAGAACGAAAGAAAATCTCGACAGTTATTGGAGGATGTGTGCAATGAGCTAGTCAAGGAGATTGAAGAGGACAGAGCGGAAATTGAAGCATTGAAGCGTGAAAGTGCCAGACTTGAGGAGGAAGTGGAAGAAGAGAGAAAAATGCTTCAATTGGCTGAGGTTTGGCGCGAAGAACGGGTTCAAATGAAGCTGATTGATGCAAAACTACTTTTAGAAGAAAAATATTGCCTGATGAGTAATCTTATATCAGAACTTCAGAGCTTTTTGAGAGCTAACAATGTAACTGTGGGCATGACTGACTTAATTGAAGTGCAAGTGGTCAAGCAGGTTGTTGACTCATTGAACATCCAAGAAACAAAGGAGTTCTGCTCAAGCTCTCCAATATTAAATGACATATATACACTTAATGAGGGTTCTATTATATGTGAAGCGTCAAAACTGGGAACTAATACCTTCGCTGATTATAGTACTCCTTGTCGTTCCTCTGCAATTCAAATTGTTGGTACTGAGGTTAGTAAAACATGTGCTATGACCACCAGCAGCGAATGTTTGAATAGCGTTATTGATCACGACCAGAGTTGCAAAGATGAAAGTGGTAGAGAAACAGTGACCCAAGTTGAAGGTCAGTTTTCGAATTATACTGTTGGTGAAACTGAGCATTCTGTCAATTGTACTGACCGGGGCAGATATCTTTTATGTGGCAAAGTGAATCATGAGCAGAACACTGGTCAATCTGGTTCTCTGGATTTTGAGACTAGTGACATCTCCTTAGTATTACCCAAAAAACCAAAGAAGAAAGGATCATCTTTTCGCAAGCTTTGGAGATCCTCACTGTCAACTGAGGACTTCTGTAAAACAATCTCGGTCGATGATAGTGGAAGATTTTCAAATGGATCAACGTCTAATGTGGATGTTGTTTTTTCAGAGAATGTACCAGCTGAAAGAGCACTAGCCTACCAAGATTTTGTGAATCACTGCTGCTCAGGTGGCCCAAGAAATCCACACACTGCTCGAGCCATGAAAGGATGTATTGAATGGCCACGTGGAATACCGAAGCATGGTTTGAAGTCCAAGCTTTTGGAAGCTAGAATTCAGAGCCAAAAATCGCAATTGCGCAGTGTGCTTAAACACTTGAAT
>gnl_Solly_v2.4_Solyc07g064580.2.1
ATGAAGGTTACTGCAAACAATAGAGCTGAGCTTCCAGCAATTGCATCATCAAAACTAGTGAACACTTTACCCGATTCAGATCTTTTACAAAACCCCTTTTGCTCTAGGAAACCGCCTCGCCGGAAAATCAAGAACTCCGGTGGCGCCGGAGTGAGGTTAAGGAGAGATATTGCAGGAGCTCCAGGTGGGAAAAGGAGCAGACCCAGTACCCCTTTACTACGATGGAAGTATAACGAAGACGTAAATGACAATGCTTGTACTTGGGAGGACAAATCGACGGTGGAGCTTGGTCGGAAATCTGGCCGGAAAGTTAGAAATTTGGTTTCTGCTAGGAAATTAGCTGCCGGACTATGGAGGCTTCAGTTACCGGAAGTTCCTAATATTCCAGCTCAAAAGTTACCTCAGGCTGGTCATATTGATTTACCCTTTTTCGACCATCATCACATTAGAGAGAATGATTCACACATTGATGATTCAGAGCAGAGTCCTCGATCTGTCTCCGGTCCAAGATATGGTCTTTATCACAAGCTAGAGCCCTCATTTCAATATCCAAACTCTGCTATGGAGGGGGCAACAAAGTGGGATCCAGTTGGCTGGACAATAGCCGAGGAAATAAAGGAGATTTACGGACACCAGAAGGTTCCTAATAAACAGTCGAAGACTGCTGCAATGATTTCCACCCTCGAGGCAGAGTTAGAGCGGGCTCGCACCCGAATCCATCAACTTGAGATGGAGCGACGGTCATCAAAAAAGAAACTCGAACAGTTTTTGAGAAAACTTAGTGAAGAGAAAGCAGCCTGGAGAAGCCGAGAACATGAGAAAATTCGTGCAATTATAGATGATATGAAAGCCGACTTGTCCAGAGAGAAGAAAAACCGACAGAGGCTGGAAATAGTTAACTCCAAGTTAGTTAATGAGTTGGCTGATGCCAAGTTATCAGCAAAGCGCTATTTGCAGGATTACGAAAAAGAAAGAAAGGGTAGAGAGTTGATAGAGGAAGTGTGTGAAGAATTAGCCAAGGAAATTGGAGAAGACAAGGCTGAAGTCGAGGCATTGAAGAGAGAATCACATTCACTCAGGGAGGAAGTAGATGAAGAAAGAAAGATGTTGCAGATGGCTGAGGTTTGGCGTGAGGAACGGGTTCAGATGAAACTAGTTGATGCTAAGGTGACACTCGAAGAGAAGTATTCCCAAATGAATAGACTAATTGCAGAGTTAGAGTCTTTCCTAAGTTCTAGAGGTATGAACCCCGACGAGGAAGTGATCGAAAGAGCTGAGCAACTCAAACAGGAAGCTGCTTCGGTGAATATTCGTGATATCAGTGAGTTCACTTATGAACCTCCAAATCCAGATGATATATTCTCAGTGTTTGAGGACCTTAATTTTGTCGAAAGTAATGAAAGGGAGGTTGAGCCATGTCCTGCATACAGTTCTGCTAGCCATCCCTCCAAAATTTGCACATTCAGTCCTGATGACGGTGTATACAACAAAGACAACTTCCTCAGACATTCTCTTGCGTATAATCAGAGTGATTTAGAGGAAGAAGGAAGTGAATGGGAAACAGTGAGCCATCTCGACGAGCAAGGTTCTAGTTATTCTGCTGAAGGAAGCGTCTGTTCTGTCAACAAGAACTGCAGGCACAGCAATGCCTCAATGGAGATAAGTGAAGTATATTCAGGGCAAGGTCGACAACTTAAGAAGGTGTCATCTATATCTAGGCTTTGGAAATCAAACGGAGACAACTACAAAAAGATATCAGCTGATGGAATACACGGGAGGCTATCAAATGGAAGGCTATCGAATGGTGCCACCCTTTCTCCAGATTGTGGTTCTAGTAAAGGCGAATTCAGTCCTTCAGGGAGCTCACTTGACTCGGGCAATCCACAAATAACACGAGGGATGAAAGGGTGCATTGAGTGGCCGCGTAACTCTCACAAGCACAGTTTAAAAGCAAAACTTCTGGAAGCAAGAATGGAGAGCCAGAAGGTCCAGTTACGTCACGTCTTGAAACAAAAGATC
>gnl_Sorbi_v3.1_Sobic.003G323300.1
ATGGCGCGCCCCGGCAGCCGCCGCGCCCGCCGCCCGCCGCCTCCAGCCAGCCCGGAGCCGCGGGCGGCAGCAGCCACTCCCCCGCGGCCCGGGTCCGCGTCACGCCGCCGCGCCCGCAGAGTCCGCGTCCAGAGCCCGTCTCTCGCGGCCGTCCGCCGGGGCCCCGCCCCGCCGCCGCCGCCGCACCCTCCTCCGGACACCCCGCCGGTCCGGTGGCCACTGGGCGCGGGCGCTCGCTCTGCCTCCCGTCCCGGCGCGGGCGCTGTTGCCCTATCGGTGAGGGAGATCGCCGCGGCGCTGTGGCGAATGCAGCCGCCGCAGGCGCCGCCGCCGCCGCCGGGGCCTGGGACTGGGACTGGGACAGCGCGACGGAGTAGGGCTCAGTCCAGTTCAAAGCGCCCACACACGCCTGACCACTGTCAGCAATATAAAGCAGTTATCCAGGGCAGGACAGGGAATAGGACTGTTAGCAATATCCCACATGAGATTGAAGCTCATTCTGCAGTGCGTCAAATAGAAACAGAAATGGCAACAAAGTGGAACCATCAATTCATGAAAGCTTCCCAGGGTGCAGATTATGGTTACATTGAACACAATCAGAGGGATGCTGGTGGAGAAATCTATTCACTGAGGGAGGAGCTTATGGTAGCTCAGGACCGGATTCATCAGCTTGAAGCAGAGTGTCGATCTACAAAGAAGCAGCTTGATCACTTGGTGAAGAATATTGCAGGGGAAAAGGCTTCTTTCAAGAGCAGGGAACATGATAAGTTTCACCACATCTTAGATGCAGTTAAGGAAGAACTGAACCGGGAGAGGAAACAGCGACAGCAGGCAGAAATGATGAATTCCAAACTGCACAATGATCTATCTGAGATGAAGTTTGTTGCGAAGCGTCATTTGCAAGATTATGAGAAGGAGAGGAAGGCACGGATGCTCATGGAAGAGGTTTGTGATGAATTAGCGAAGGAGATCGCAGAAGACAAAGCTGAGGTTGAGGCTATGAGAAGTGAATCGATGAAGATGAGAGATGAATTGGAGGAAGAAAAGAAGATGCTCCAGATGGCTGAGGTTTGGCGTGAAGAGAGGGTGCAAATGAAGCTTGTTGATGCAAAATTGACACTTGAAAATAAGTACTCTCAGTTAAGCAAACTTCAGAATGAACTTGAGGATTTCCTTTATTCCCAACCAGGCTGTAATATGGAAAAAGGAACGGTCAGGGAAGCAGAGAGGCTCAAAGAAGCCATCTGCTTTTCGATGATAAATGGTATCAAGGAGTTCTCTTACAAGCCCCCTCCCCCTTCAGAAGACATTTTTGCTGTATTCGAAGAACTCAAACAAAGAGAAGATACTGCTGAGAAGGTGATTGTGCAATGTAACGGAAATAGGCCCAAGAGTCGTGCATCAAGAGCCCATACAGCTAGTCCTGAAACAAACATGTTCTTGGAGAATCCACCAAGCAGATATCGCAATCAGCCTTTCACCCGAAATGAGACGGCAGAAGATGATAGTGGATGGGAAACTGTAAGCGAAGTTGAGGAGAATGGTAATTCACCAGGAGGAAGTGAACCGTCTGTAAATGGATTCTGTGGAGAAAATGGTGCTTCCGTGAGTGGAACTGATTGGGATGAAAACTGTGACAATGATCAGGCACGTAGTGAGATCAGTGAGGTTTGTTCAACAACAGCTGGTAGGTCTCGGAATAAAAGATCATTCGTTGGACTATGGAGATCATCAAACACTGTAGACATAAAGAAAATGGGATCCAATACACTCAATGGTAGATCATCAAATGCCAGGATGTCAAATGTCACTGAATCTCCTGACCTGAAGAACAGTGAAGTGTGTGACAGTCCGCACATCACAGGGCAATGGAGGCCAGACCTGCTGAACCCGGACATCGTCCGAGCTATAAAAGGATGCATCGACTGGCCCCGAGGAGTGCAGAAGCACAGCTTGAAGTCCAAGATTCTAGAGGCAAGGATTGACGGCAGTAAGGTCCAGCTGCGTCAAGCGTTAAAGCAGAAGATA
>gnl_Sorbi_v3.1_Sobic.009G185900.1
ATGGCACGACCCCGCCGCTCGTCGCCGGTGGCGATGACGAGGTCCCCGGCCAGGGCGGCGCATGGCCGGGCCGCCGCCACCCCGCGCCAGGCGTCCCCCTCCTCCCGGCACCCCCGCCGCGGCCGCCGGCTGCTGCGCGTCCAGAGCCCCTCCCTCGCCTCCTCCTCCGCCCGCCGCGCCCCCGCCCCCGCCCCGGCGCACGCGCCGCCGCCGGCTACCCCGCCGCTCCGTTGGCCCGGGGACGCCGTGGCGCCCCGCGGGGCAGGCGCGGCCGCGGCCGCGGCCGTGAGGAGGATCGCCGCGTCGCTGTGGCGGGCGCACCCGCCGCCGCGGGAGCCCGGGAAACCGCGGCAACGGTTGGAGCCTAGCCCAAGGCATCTGCATACTCCGGATCGTTGCAATTACTACAAAGCGGTCCTTGAGGGCAGGACAGGAACTAAGCCTCTTGGCAATGCCATCATTCGTGAGGTTGGACCTTATTCTCCATCACCCCGAATTGAAATGGAAGTAGCAACAAAATGGGACCGTCCATGCCTGAACACATCTGGTGGTGCTGATTACGATTTCTGTGATCGTCATGCAGCTGCTGCTGATGGAGAAATCTCGGCACTTAAAGAAGAGCTTATGCAGGCTCACAACCGGATTCATGAGCTTGAAGCTGAGAGCCGATCTGCTAAGAAGAAGCTTGACCACTTGGTGAAGAATCTCGCTGAGGAGAAGGCCTCCTGGAGGAGTAGGGAGCATGATAAGGTTCGAAGCATCTTAGATGCTGTTAAAGGGGATCTGAATCGAGAGAGGAAGAATCGACAGAGGGCCGAAGTTATGAACTCCAAGTTGATGGATGAGTTCTCTGAGCTGAAGTCATTGGCAAAACGATATCTTCAAGATTATGAAAAGGAAAGAAAGGCCAGGGAACTCATGGAGGAGGTGTGTGATGAATTAGCGAAGGAGATTGCAGACGACAAAGCTGAGGTTGAAGCTTTGAAGAAAGAGTCAATGAAGATAAGAGATGAGGTGGAGGAAGAAAGGAAGATGCTACAGATGGCAGAGGTTTGGCGTGAAGAGAGGGTACAGATGAAGCTTGTTGATGCTAAACTGACACTAGACAGCAAGTATTCACAGCTGAGTGAGCTTCAGGCTAACCTGGAGTCTTTCCTCAGTTTCCACCGAGGCAGCAGTGTAGACAAAGAAACAGTAAGAGATGGTGAAAGGCTCAGGGAAGCAATTAGCTCAATGAAGCTTCATGGTAAAGAGTTCTCGTACAAACCACCACCTCCTTCAGAGGACATTTTTGCTGTGTTTGAGGAACTTAGACAGAGAGAAGATATTAGTGAGAAAGAAATCGGACAGTGTAATGGAGATACTCCCATGAGCCATGCAACAAAGATCCATACAGTGAGTCCTGAAACTGACATCTTTCTGGAAAAACCAGCAAACAAATATTCCACTCAACCTTGCGCCAGAAATGAGGATGACGATGATAGTGGATGGGAGACCGTCAGCCACGTAGAGGAGCAAGGCTCTAGCAATTCACCTGATGGAAGTGAACCATCAGTAAACGGTTTCTGTGGAGGAAACGGTGCATCAGCAAGTGAAACCGACTGGGAAGAAGATAATTGTGAAAACTGCAGATCAAATAGTGGCATCTGTTCGACGACTGGAGAGAATCACCGGAAGGGGTCTTCTTTTGCCCGACTATGGAGGTCATCAAATGGTGATGGCAGGAGGAAAACAGGTTCAGACTTACTGAATGGTAGGCTTTCAAGCAGCAGGATGCCCAATGCTGCTCTCTCTCCTGATCTCAAGAACAGTGAGGTGTGCCAAGTCTCACCGAGTGTTGGGGACTGGAGTCCAGACTTGCTAAACCCTCGTGTGGTCCGCGCTATGAAAGGGGGTGTCGAGTGGCCCCAAGGCACCCAGAAGCGCACCCAGAAGTCCAAACTCATCAACGCAAGGACCAATGGACGTAAGGTACAGCTGCGCCAAGCGCTAGAACAGAAGATA
>gnl_Sorbi_v3.1_Sobic.007G067900.1
ATGCCGCCCGCTTCCCGCCCCGCCTCCTCCGCTCCACCCGCGCCGCCCCGCCGCCTCCGACGCCGCCGCCGCCGCCCGCTCAAATCCACACTACCCACCGCCCCCGCTACCGCCGCAGGCGCTGCCCGCCGCGGCGGTCCCGAGACCCCGCATCTCCGTTGGGCCGCGCCTGGCGGCGAGGGCAATGCCGGCGCGGAGAGGCCGCGCGGAGACCCGTCCTCTTCCTCCGTCAGGCGCTTGGCCGCGGCGGTGTGGCGGCTGCGGCCACCCGAGGAGGCACCCGCCGCCGGCCAGCGTGCCGCCGCCTCCCGTGTCGGCCTCGAGCATATACCGAGACATCTACAAGCTCACCTTCTGAGCAAGAATCCTCTTAGTTGCCACCATAGTCTGAAAAAAGATGTTTCAAGCCCCAACTCTGTCCTGGAGCCACATAGTGGAGAGCTCCACAAGGTACATCTTCGTCTTTCCTCCGGTGTGGAGGGTGCAACAAAATGGGAGCCTATAAACATAAAGAGCATAGAACCAGATGGTGCCTATGTGATTGCTAGCCAACTAAATCTCGTTGAGGAGCAAGGGGGCAGCTATGTTGCTAGCCTTGAGTTGGAGCTTCAGCAGGCACGGGATAGGGTGAGCAAGCTAGAAGCTGAGCGGCTTTCAGCCAAGAAGCAACTTGATCACTTGTTCAAGAAACTCACAGAGGAGAAAGCAGCTTGGCGGAACAGAGAGCACAAGAAAGTTCGAGCCATTCTTGAAGATATGAAGGCTGATCTCGAGCATGAGAAAAAGAACCGGAGGCAGTTGGAGACTATTAACTTCAAGCTTGTTGATGAGTTGAAAGAGGTCAAAATGGCCGCAAAGCAGCTATTGCAGGAGTATGACAATGAGCAGAAGACACGGGAACTCACAGAGGAGGTGTGCAACAAGCTAGTGAGGGAGATAGAGGAACACAAGTCAGAGATCGAAGCCTTGAAACAGGATTCTGTCAAACTGCGGGGTGAGCTGGATGAGGATAGGAAATTGCTACAGATGGCTGAGGTGTGGCGTGAGGAGCGAGTGCAGATGAAACTTGTCGATGCCAAGCTCACTCTTGAGGCCAAATATGAACAGTTGAGCAAACTGCAGGAGGATGTGGAGGCTTGCATTTCGACTTTTAGCTCTTCCAAAGGAGACAGCACAATTGTTGAAGCGGCACACAACATTGTACAGGCCATTGAGTCGGCCAGAGACCAAGAGGTTGAATTCACGTATGAGCCTCCAAGAGCATCAGAAGATATATTGGCCATCTTTGAAGAGCTACGCCCAAGTGAAGAGATGGAGACAAAGGAAACTGAACCATGCCTGAAGCAAGAAATCCAAGAAGCTAGCCCAACAGCTGATATATTTCTGGAAAATCGGGACAAATTGTTCCCAGATGAAATACATTCTGATGAGAGTGATACAGAAGACGGAAGCAGCTGGGAGACTATGAGCCATGAAGAGATGCATGGTTCAAGCCACTCACCATATGGAAGCGAACCTTCAGTCAACAAGATCTTTGACAGAATTTCATGGACCAGTGGAAACGATTCTGAGGGTGAGCAGACCAACAAACTGTGTGATGACTTGAGCAATTTGTACCTGACGGACATGAAACAGTCCAAGAAGAAAGAGTCTGCCATATCAAAGCTGTGGAAGTCATCTCCACTGAAAAACTGTGAACTCCGTACAAAAGATGTTCCGGAGATGACAAATGCGAGATTATCAAGTGCAAGTCTTCCAAATGGTGTGTACTCTACCACCAGAGGCTCAAATCTAGATATGGGAGACAGCACCCCTAGCACAGCGCAATGGAGCTCACCGGACTCAATGAACAGCCAGCTCAATCGGGGTTTCAGAGGCTGCATGGAGATGGTTCAGAGGCAGAGCCTGAAGGCAAAGCTCCTAGAAGCTCGGATGGAGAGCCAGAAGATTCAGCTCCGTCATGTGCTCAACCAGAAAACC
>gnl_Sorbi_v3.1_Sobic.006G221300.1
ATGAGCTCCAGGAACCGCTCCGCCGCCGCCGCCTCATGCGCTGCCCCGGCCGCGGCGCCGTCTCTCCGGACGCCGCGGCGCCTGAAACGGCGGCCGGTTAAGTCGCCGGCGGGCGCGCCCGGCGGCGGGCGGCGGAGCGGGCCCGCGACGCCGCTGCTGAAATGGGACGTGGGCGGCGGCGGGCGTGGTGAGGGGAGGAAGGGGGCTGGCGCCGCCGACGAAGCGGGGGACGCTGCGCGGGCGCGGGAGACCAAGGCGAGGGAGGTGTCGGTGCGGAGGCTCGCGGCCGGGGTTTGGCGGCTGCGCCCGCCGGAAGCCGTGGCCGGGGGCGGCGGCGAGAGCAGAGTCCGCGTGGGTGTCGAGCATATCCCAAGGCATCTGCAAGTCCAGCTTCTCAAGCAGAACACTTCAGGTCATCACCAGAGTTTGAAGAATGAGGTTTCAAGCCCCATATCTGTTTTGGAGCGGAAGAGCGGAGAGCTCCACAAGGTACAACTTCATGCTACTTCTGCTATGCTGCCTGTCACTACCATGGAAAAGGCAACAAAATGGGAGCCTGGGGACATAAAGGGAATGGAATCACATGATGCGTATCTGATAGCCAGCCAGCTAAATCTTCTTAATGAGCAGCAGGATACAGCATATGTTGCTAACCTCCAGATGGAACTCCAGCAAGCACGTGATAGGATAAGTGAGCTGGAAACTGAGCGGCGGTCAGCTAAGAAGAAGCTTGACCACTTGTTCAAGAAACTTGCAGAGGAGAAAGCGGCTTGGAGGAACAGAGAGCATGAAAAGGTGCGTGCTATTCTCGAAGATATGAAGGCAGACCTTGACCATGAGAAGAAAAACCGGAGGCGTCTGGAGATGATTAACTTGAAACTCGTCAATGAGTTGAAGGAGGCCAAGATGTCAGCAAAACAACTGTTACAAGAGTATGATACAGAGAGGAAGGCACGTGAGCTCACTGAGGAGGTGTGCAACGAGCTAGCAAGAGAGGTGGAGGAAGACAAAGCTGAAATTGAGGCCTTGAAACAGGACTCCCTGAGGCTGCGAGAGGAGGTAGACGAGGAGCGGAAGATGCTGCAAATGGCTGAGGTGTGGCGTGAAGAACGGGTGCAGATGAAGCTTGTTGATGCAAAACTTACTCTCGACGCAAAGTACACACAGCTGAGCAAACTGCAACAGGATGTTGAGGCGTTTATTGCTGCATGCAGTACTGCAAATGCAGACATAACAGCAGTAGAGGAAGCAGAGAACATAATACAGGCAATAAAGTCAGTCAGAGCCCAAGATGCTGAATTCAGATATGAGCCACCGGTCGCATCAGAAGACATATTTTCCATTTTTGAAGAGCTGCGTCCAAGTGAGGAGCCTGTCATCAAGGAGATTGAGCCATGCTACAAGAATAGCTCTGCCAAATGTGAATCAGAAATTCAAGAGGTTAGCCCAATGACTGATATATTCCTCGAGAAGAAAGCCAAGGTATACTCAAACAAAAGCCCTAAAGATGAAAGCGTCACTGAAGATGGTAGCAGCTGGGAGACAATAAGCCATGAAGATATGCAGGGTTCAAGTGGTTCACCTGATGGAAGCGAACCTTCAGTCAGCAACAAGATCTGTGATGGAAGCATTTCTTGGAAGAGCAGGAATGGTTTCGAGTATATGGAGAATGAGAAGCTGAAGGATGACTTAGCTGATGCCTACCTGACAAACATGAACCAACCTAAGAAGAAAGAATCAGCCATTTCAAAGCTCTGGAAGTCGTCCCGCCCGAAGAACAGCGAGATATGCAAGAAAGATGCAGTTGAAACCGTAAATGCAAGATCATCCAATGTACGGCTGTCAGTAGGGACTTATTCCACTGTTGAAAGTGGCATCCAAGAAATAGGACTCAGTCCACCGAGTGTCGAGCAGTGGAGCTCGCCAGACTCAATGAACATTCAATTCAACCGTGGCTTCAAGGGCTGTATAGAGTACCCGCGGACGTCCCAGAAGCACAGCTTGAAGGCAAAGCTCATGGAGGCACGGATGGAGAGCCAGAAGGTCCAGCTCCGCCAGGTGCTCAAGCAGAAGATC
>gnl_Sorbi_v3.1_Sobic.002G002000.1
ATGATCCCCTCCTCCGCCACCCCTCGCCGCCGGACCTCCCAGTCCCAGAGCCAGAGGAGGCGACTCCTGCGAAATGCCGCCTCTGCCTCTGTCAGGGGAAGCGCCTCCGCCTCTGCCAGGGCCCTCGCCGCCGGCCACGCCGAGCGGATGATGGCGGCCGGGGCCTCGCCGGCGGGCGCCACCCCGCAAAAGCTGAACAAGGGACGGAGCCGGAGGAGGCCAGCAAGCCACCTCTGCTATGGCAACAAAAGGCGAGCAGAAACCCATTGCCGATGTAGGAACGGCAGCATCTTAGACAAGATGGATGCTTGCGTGGAGTGTCCAGCCGCATACGGATACGGCTCGTCGTCCATGATGGAGAAGGCCACCAAATGGGACGCCGCCAACCATTTGCATCGGATGAGGGGACTCCAGCTGGAGGACGACATCTTCTTCGCCTCGCCGTCGCCTCTGCTGCTTCTGATGGAGGCGGAGCTGGAGAAGGCGCGAGGCCACGTCAGGGATCTGGAGGACGAGCGGCGCGTCATGACCAAGCGGCTGGAGCGGTTCCTGCGGAGGCTGGCCGACGACAAGGCGGCGTGGAAGGCCCGGGTCCGTGACAAGGCCCGCCACGCCGTGGCCGCCCTCCGTGACGAGCTCGGCGCGGAGCGGAGGCACCGGCGGCAGCTGGAGCAGGCCAACGCCCGGCTGCTGCGCGACCTGGCGGACGCGCGGGCGTCGGCCAAGCAGCAGGCGCAGAGCTACGAGATGGAGCGTAAGGCGCGGGAGCTGATGGAGGACGCCTGCTCCGAGCTCACGCGGGAGGTGGAGGAGGACCAGGCCGAGGTGGAGCTGCTCCGCCGGGAGTGCCTGCGCATGCGGGAGGAGATGGAGGAGGAGCGACGGATGCTGCAGATGGCCGAGGTGTGGCGGGAGGAGCGCGTGCAGATGAAGCTCTCCGACGCCAAGCTCGCGCTCGACAACAAGTACACGCACCTCAACCGACTGCAGGCGGAGATGGAGGCCTTCCTCCGCAGCAAGGACGACGAGTCGGCCTCCCACTCCGCCGTGCTGCGGGAGGCGCGCCTCATCAGCGACGCCGCCGCCGCCACGAGCTCGTCTCTGGTGAGGCCGAGGCGGAGCGCCGGGAGCAAGGACGACGGGCGCAGGTACCGCATCAGCAGCCAAGCGAGCCCCGCGTCGTCCAAATCCAACGACATGCTGCAATCCGTCAGCCCCGCCACGGACCTGTTCTTGGCCAAGGCCGATGACGACGACGACATGTACGCCGACGGCGGCAGCTCGGCCGACCTGGAGATGGATTCCTGCAGCTGGGTCGGCACCAGCGAACGCTCAGCTTCGGTGGCCAATGGCAACGGCAACGGCGTCGGCAGCGGGGTGACGACGGAGGCTCGTTCGTCAGGCGCGAGCCGCCGTTCGACTAAGAACACCGCGCTCATACGCAGGCTCTGGAGGTCGGCCATCACCGAGAGCAGGAACAAGACCGGGAGGACAGCTCCCGACGGTGGCAGCTGGTCGCCGTCTTATTCGGAAGACAGGAGGAGGTCGAGCGTGACCGCGGAAGGGCCGCCGCCGCCTCCTCCTCCTCCAGCCGTTGCAGGCGAGCAGTGCAGCTCGTCAGGCGGATCCGGATTGCCACAGCCGCCGCAGCGGGGAGAGGGAGGGGGAGGGGGAGGCAAGCAGAAGCAGAAGCAGAAGCAGAAGCAGAGCCTCAAGGAGAAGCTGATGGAGGCCAGGATGGACGATCACAAGCCCCTCCATGCGCTCGCCGTCAAGCAAAAACCT
>gnl_Spipo_v2_Spipo8G0008400
ATGGAGAGGGCGACGAAATGGGATCCCGGCCAGTCGAAGGCCTCCGACGCGGCTCTGCGATTCTACAGCCAGCTGAAGCTCCTGGAGGATCAGCAGGCGACCTCGGTTTCGGTCGTCACCAGCCTACAATCGGAGCTCGAGGAAGCTCGGGCCCAGATCAGCGACCTCGAGGCGGAGCGCCGCATGCTGAAGAAGAAGCTCGACCACGTCCTGAAGAAGGCCGCGGAGGAGAAGGCCGCCTGGCGGGGGAGGGAGCTGGATAAGGCCATGGCGGCGATCGAGGACCTGAAGGAGGCGCTCGCCAGGGAGAGGAAGAACCGGCGGAGGGCGGAGATGGTGAACTCGAAGCTCGTCAGTGAGCTCGCCGAGGCCGAGCTGGTGGCGAAGCGGCACTTGCAGGAGTGCGAGAAGGAGCGGAAGGCCCGGGAGCTCCTCGAGGAGGTATGCGACGAGCTGGCGAAAGAGATCGGAGAAGACAAGGCGGAGCTGGAGGCCCTGCGGAGGGAGGCCGCTGGCGTCAGGGACGAGGTCGAGGAGGAGAGGAAGATGCTGCAGATGGCGGAGGTGTGGAGAGAGGAGAGGGTGCAGATGAAGCTGGTGGGTGCCAAGCTCGCCCTGGAGGAGAAGTACTCTCTGCTCAGCAAGCTGCAGGCGGAGCTGGAGGCGTTCCTGCGGGGCAGAGGCGGGTCCGCCGCTGCCGGCGACGCGGCCGCCGTCAGGGACGCGGAGCTGCTGAGAGATGCCGCCGAGTCGGCAGCGGCATTGGCTCAGGAGATGGAGGAGTTCAAGTACCAGCCACCGGCGCCATCCGAGGACATCTTCTCCGTGTTTGAGGAGCTCAGGCCGGGGGAACACGCCGGCGAGAGGGACGTCGAGCTCTGCTACGAGCGCAGCTACCCTGTGAGCCCCGAGGCCGGCGGCGGCGGTGGCGGCGGCGGCGGGAGCGTGGATGGCACCGGCGACGGGGAAGAAGATGACAGTGGGTGGGAGACGACGAGCCATGCCGAGGAGCAGGGATCAAGCAATTCCCCCGACGGGAGCGACCCTTCGGTGAACGGCTTCTGCCGGAGCAACGTCTCGGCCGGCGGCATGGACTGGGAGGAGAACCCCGACGGCGAGAAGGCCGGAAGCGGCGTGACGACGGAGGTCTGCTCAGCGGCGGCGGCGGCGAGGCAGCCGAGGAAGAAGATGGCGTCGATCACCAGGCTGTGGCGGTCATCTTCTTCCCCTAACAGCGGCGGCGGCCTCGACGGGAGCTTGTCGCCGGAGGGGAAGGGGGCAGCGGCGGGGCTGGGGATGAAGAAGGCCTGCGTGGAGTGGCCGAGGGGGGTCCAGAAGCAGAGCTTGAAGGCCAAGCTCCTGGAGGCGAGGCTGGAGAGCCAGAAGATCCAGCTCCGACACGTCCTCCGGCAGAAGATC
>gnl_Spipo_v2_Spipo14G0049400
ATGAAGGGACCAGGGAGAGCCGGCCACCGCCATGCCCCCATACTCTCCTCCCCATTCTCGCCGGCCACTCCCGGCCTCAATGCTCCGCCGGCCATCTCCCCGCCGCCGCCCCGGAGGAGCTCCACACGTGGGAAGGCCTCCGCTGCCAGCTCCGGCAAGGGTGACGGCGACAGCGCCCCCGCCTCCTCGGCGAGAAAGCTGGCCGCAGGGATCTGGCGGCGGCAGGACCGGATAGAGCGATTCTCGCCGTCGGCTGTCCATGGCCATCCGAGGTCCCCCTGCGTCTGCAAGCTCAAGAACTCGCACCTCCACGGGAATCCCATTCCCAGTCTAGGCGGCGGCCTCTGCTCCAAGCACGAGCTGACAAATTTTGCGATGGAGAGGGCAACGAGATGGGACCCCGGGATCCCTGAATCTGAGCTCACCAGGCTCCTCGATCATCTGAATCTCGCCCCGGATGAACAGCCACATGGGAGGTTGACATCGACGGCAGCAGATCTCCGAGACGAGCTCTATCAAGCTCGGGCGCTGGTGGCAAACCTCGAGGCCGAGTGCGAGCTATGGCGGAAGAAGCTCGGCCACCTCCATGGGAAGGCCCTACGACGGAGGCGAGAAGAGGAGAAGCTTGCTGCAATGGCCGCTGGCCTGGAGGGGGAGCTGAGGAGGGAGAGAAAGGACCGCCGGTGGCTGGAGGTGGTGAACATCAAGCTTGCCGGCGAGGTTGCGGCGGCGGAGGCATCTGTTTGGCGGCGACAGGAGGATTACGAAGAGGAGAAGAAGGAAAGGGAGCTCATGGAGGAGGTCTGCAGGGAGCTGGCGGAGAAGGCCGACGATGGCCGAGCCGAGATCGAGGCGCTGAAGAGGGAGACCATGGAAATCCGTGGGGAGCTCGATTGGGAGAGGAAGATGTTGCAGGTGGCCGAGACTTGGCGCGAGGAGAGAGTCCAGATGAAGCTGGTCGACGCGAAGCTCGCCATTGAGGAGAAGCACTCCCAAGTCAGCAAGCTTCGGCCCATGTTGCAGAAGTTTTTGCAGGGAGAGGAGGTGGTCTCTGTTGCGGAGGAAGAAGACGACGACAGGGGAGACGAGGACGATGGCGACAGCAGCTGGGAGGAGATGCTGAGTCGCTCAGAGGAGCTCGACTCGAGCATCCCCTCAATCGGAACAGAGGGGGAGGTGATGGCAGAAAGG
>gnl_Stras_v2.0_SGA_v2.0_scaffold7T03849
ATGGTGGCCGGTTGTGACAGGAGAGATATCCACCGGTGCCAGAATACAGCCTGCGGAGGCGCGGAAGCCATTTCCGCCAGAAGGCTCACGGCGTTGCTGTGGCGGTTGTCCGCCACTGCAAATGAAGTCACGAATGGGGCCGGACTTGAGTTATGCTCATCAATCCCAATCCCTAATTGTCCAACGGAAGGGGCTACAAAATGGGATTATTGCAACTCAAAAGCATCACATAAGACCATCTATTTTCTCGGCAATTTCAGAAGTATGGATCCGTTCAACACGAAAAACTGCATAGCTACCACAAAACACAGCATAAAGAAGGCAACTGACGAAAAGATGAAAACACAACACCGAAAAACGAGTTTAATGGTCGAGAATTTAAAGGATGGTCTTAAAATTGAAAGGAAAAATGGGAAAAAGGTTAACATGGAAAATTGGAAGCTGTCGCGTGATGTTGCAGAGGCCAAAATGTCAGCGAGAAAATTCATGCACAATCTTGAGAAGGAGAAGAAAGCTAGAAAAGTATTGGAGGATATGTTCAATAAGCTAGCTATAGAAATCGAACACTACAAAGTCGAAATTGGGGCTTTGAGGAGCGAGAGAGAGAAAATTGAAGAAGACGTGGAAAACGAGAGGAAAATAATGCAGTTGGCCGAGGTTTGGAAGGAGGAGCACGCGCAAAAAAAGCTACACGACGCAAAACTGATTTTGGAGAATAAGTTTTGCGAGATGAATAATTTGATATCCGAGATTAAATCATTCTTGAGCGAATCGAATTCGAAAAGGCAATCTTATGATGGTGTGAATATCCGAGGCATTAGAGATTTTTCGCATGTCCTCCCGAAATCAAACAAAATCTTCACTAACAAAGGAGAAAATTCATGTAGCAAAAGAAGTGTATATTCAAATGAATGCCCATGCGGAATGGAGACCGTGAATAAAACCAGAAAGAGCAATTATAAGTCGAATTCATTTGATTTAGAAAGAGAAAAATTCATGCATCATGGATGTCGAAGCTCCAAGTCTAGTGGAACTTCGTCCGTCTCATTAAATCGACCAAAGGAGAAAGAAAGTTTATCTTCTCATAAGCTTCAAAGGGAATTGAAGAGAAATAAAGATGCACGCAAGAAAATATCGAGTGATTTGAGTGGAAGAATTTCAAATTGTTCAGTATCCTCGATTTTATCCATGGATGAAGGTCAAGTTAAATTATGGAAAAACCCGCATGTTGTTCGGGCTATGAACGGTCATATAGAATGGCCAGGGGAGATCAAAAAGCATGGCTCGTCTGAGGGCAGCTTTCTCGAAGCTAAGTTGAAAAGCCAGAAAACAATATTGCGCGGTGTACTAAAACAGAGGAGTTTAAGTAGTAGTTTTGAATAA
>gnl_Stras_v2.0_SGA_v2.0_scaffold18T08536
ATGAAGGTAACAGTTGAAAGGACCGGCGCCGCCCAAATCCAGGCCCCTCCAAAACCTCCGCCGCCATCAGATCTTTCCCACAGGCCAAGTTTCCCACGCAGGACGCCTAGACGGCGGTTGAAGGCTCCCGGCGCCGGAGTCCGGCTTAGGAGGGAACCCGGAGCCCCGCCCCCGAAACGGGGCAACCGGCCCGAGACTCCTTTGCTTAGATGGAAGTTCGATGAGGGCCGTGGCGACGATTTCACGGCCGCAGAGGAGGATAAATCAGGCAGCGAAGCTGGCCGGAAGTGTCGGCTGACGATTAAGACAGAGGTATCGGCCAGGAAGCTCGCCGCTGGCCTGTGGCGCCTCTACACGCCGGAGTTTCAGATTAATTTTGGGCAAAGGGTTGGAGGGATTCAGTCTTCTGGAGTTGGCCATTTTGGAGGCTCATTCCATTGTCATCATGTCCATAGAGTTCATGGTTCACCAGCTAAGGATTTGATGCATAGTCCGAGATCCATGTCTGGTCCAAAACATGAGCTTCTCTTTAATAAGCACTTTTCGCAGTTGGACCCGTCTTTCCAGTTCCCAAATCCTGCAATGGAAGGCGCAACCAAGTGGGACCCCCACGGCTGGAAAGCGTCGAACTCTCAAATATTCACCCGCCCCAAACCCCCCCACCTCAACAGCTCCGGCCCCACCACCACTGTCATTCCCGCCCTGGAGGCCGAGCTCGACCGTGCCCGAACCCGCATAAACGAGCTGGAATCCGAACGCCGGTCCTCGAAAAAGAAGCTGGAGCAGTTCCTCCGCAAGCTCGGGGAAGAGCGAGCCGCGTGGCGCAGCCGCGAGCACGAGAAGGTGAGGGCAATCATCGACGACACGAAGTCCGAGCTCGCCCGCGAGCGCAAGAACCGTCAGCGCCTCGAGTCTGTCAACTCGAAGCTGGTCGACGAGCTGGCGGATGCCAGGCTGTCGGCCAAGCGCCTCGCGCAGGAGTACGAGAAGGAGCGCAAGGACCGCGCGCTGATCGAGGAGGTCTGTGACGAGCTGGCGAAGGAGATGAGCGAGGACAAGGCCGAGGCCGAGGCCCTGAAACGGGAGTGCGCGAGGCTCCGCGAGGAAGTCGAGGAGGAGAGGCGGATGCTGCAGATGGCCGAGGTTTGGCGGGAAGAGCGCGTGCAGATGAAGCTCGTGGACGCCAAAGTCATGCTCGAAGAGAAGTACGCGGAGATGAATGCTCTTGTCGCGGGCCTCGAGTCGTTCTTGAGTTCGGGCCCTATGGAGGTTGAAAAAGCCGAGTTTCTCGTCCAGGTGGCGAGATCGCTGAGCATGCACGACGTGCGGGATTTGACGTACGAGCCTCCGAATGCAGACGACATCTTCTCTGTTTTGGAAGATAGCCCGACTAGCCGGGCTTCGAAGATTCACACGGTGAGCCCGGAAGTGAAGGTTGTTGGGAATGAGAGCGGGGATGCTAGCGAGTGGGAGACTGTGAGCCATGCGGAGGAGGATCGCGGGTCGAGCTATTCGCCCGAGGGAAGTGACCCTTCGGTTAATAGCAGGAATTTCCGCGCCAGATGTGTTTCGAGGAATGGGGCCGAATGGGAAAAGGATGGAGCGGGGAGTATAGTTGAGATAAGGGAGGTTGACTCGGCCAGAATGAGGCAGATCAAGAGGGCCTCGTCTATATCTAAGCTGTGGAGGTCCTGTCCGAATAATGGGGATGGATGTGATGGGAAAAACGGGAGGTCGTCAAACGGGAGGATTTCTAACGGGAGTGTGTTTTCTCCGAATAACGGGCTTGGGCTTGGGCTTAGCCCGCAGGAGTTTTCGGGTCAGTGGAGCTCGCCTGATTCGGGTAACCCGCACATGAATCATCGAACAATGAGAGGGTGTATTGAATGGCCGAGAGGTGCACAGAAGAGTAGTCTCAAGACTCGGTTATTGGAGGCGAGATTGGAGAGTCAGAAGGTCCAGCTGCGCCAGGTTTTGAAACAGAAGATTTAG
>gnl_Theca_v1.1_Thecc1EG030217t1
ATGAACTCATCCGGCGGGACCCACTCTCCCGCCACCTTTTGCCGCAAAACCCGGCGTCGACGAAGGTGTGGAACGGGAGCTCCGTCAACCCCGCTCCTGCACTGGACTTTCTATAACAACAACGACGAAAAGAAGAAACACCCCCACCACCAACAGCAACACCCCTCCGCACGGGCTGGAGCTGGAGGCCGACACTTGGAGCTGTCGGCGAGGAAGCTGGCGGCTGGACTCTGGCAGTTGCGGCCGTCTGCTGAGTTGTCCTGCCGCCGAAATGGTGGCTTTGCCTGTAAACGTAGATCCTCTGACCGCTTTCGGCCTGGCAAACGTGGTTCGGACACAAAGCATGATCAGTTACGGAGAAGCCAATCCACCATATTGGGTCCAAAGCAGGGAACCCTTTATAATCATGAATCTGTTTTCCCACATTCAAAGTCTGTAACAGAAGGAGCAACTAAGTGGGACAGCAGATGCTTGAAAACACCCATTGAAGCATATTGTTTTGTAAGTCACATGAAGCTTCTTGAGGATCAAGTCAAAACTGTGTCCTTTGTGTCTGCGCTGCAAGCAAAGCTAGTGCGAGCTCAATTATACATTCATGACCTTGAATCTGAAGTGCGGTCCTCCAGAAAAAAAGTCAAGTACTTACTGAGGAAGCTTGGAGAGGAAAGAATGGCACAGAACAAGAAAGTACATGATAATATTTATGCACTTATTGATGATTTGAAAGGTCAATTGAGCAGGGAAAGGAAGAACCAACAAGGGATGGAGATTCTTAATTCTCAATTAGTAAAGGAGCTTGCTGAAGCTAAATTTTCAGCAACGAAGTTAATTCAAAAATATGAGGAAGAAAAAAGAACCAGAGCGCTGATGGAGGAAGTCTGTAATCAGCTAGCTACGAAGATTGGTGAAGATAAGGCTGAAGTTGAAGACCTGAGAATAGAAATCGTGAAAATCCGAGAAGAGGTGGAAGAAGAGAGAAAGATGTTACAGATGGCTGAGGTTTGGCGAGAAGAACGTGTCCAAATGAAGTTGAGTGATGCAAAGTTGGCTCTTGAAAGTAAGTACTCTCAGATGAACAAGCTGATAACAGTCCTTGAAACTTTTCTGAGGTCAAGAAGCGCAAGCCTGGGTGTGACAGAGTTAAGAACAGCTGAAGTGATTGGACAGGCAGTAATATCAGTTAGTAATATTCAAGATATTGAGGAATTTTCTTATGAGCCTTTGAGATCAGGGGATATATTCTCAAATTTTGAAGGACTACAGCAAGTTGAAGTTTCTGAGAGGGAAATTGAACCATGCTTTAATTACTGTTCTACTGGTGATGTTTCTAATTACCACCCTGCGTGTCCTGAGACAAATAATCATGGCAACGATGGTGTGCCAAAGCATTCAAGTGCATTTGTTGATTACAACAGCGGCATGGAAGAAGACAGCAGAGGCCAGGAAAGAGTTAATCATGCTGAGAATCAGGGTTCAAGTTATTGTTTTGAAGAGATTATGAACATAGTTGGTGGATGCAAAAATGCTCCAAGGTGTGAAATAGAATGGGCTGAAACCACCGGTGGAAATACTCCAAATACAGAAATTAGTGAAATATGTTCAATATCTGCAGAATGGTCAAAGCGGAAAAAATCTTCTGCAAAGCTTCGGACACCATGTGCAAGTAGTAGTGGCTATAAAGCAATATCAGACGATGGTGATGGAAGGCTTTCAAGTGGAACAGTTTCCAGTCTGGGGACAATTTTTCCAAGTAGGAAGTCTGTCAAAGGAGGACTTAGGCACCAGAACTCAATGGGGCAATGGGGTTCTAGAGACTTGGTAAATCCACACATAGCTCGAGGCATGAAAGGGTCCATTGAATGGCCTAGAGTCCTCCAGAAGAATACTTTGAAGGCAAAGCATTGGAAGCCTGGACTGAAAGAGAGAAAGTTCAGTTGCACCGACACTGCACCGGTTGATTCA
>gnl_Theca_v1.1_Thecc1EG030888t1
ATGTCCGTATTTGTATACACATCTGGGGCTGGGTACGTCCTTTTCTCCATTTCAGACACAGGCAAAGAAACTAACATAAAAACAAACACAGATACAAACACACTCTCTCTCAATTCTCTCTCAGCTTCAGCTTTTCTTTTTCTCTTTCTTTTTTTTTTTTGGTTTTTTTTTTCACTCACTATTGTCACAGCTCACTTTCACACACTTCACAGAGTTATTTACAAACATTTTTTTTCCTTTTTTGGTTTTGTATTTTGGGTTGTTTTCCTTTTGCTTTATGAAGTAGCAAGAAATTTTTGGTTTGTTTTCTTTTTTTCTTTTGGTGGGAATGTTGATGGAAGAGGTTTGAGTTTGAGAGAGATGAAGGTGACGGGGAAAGCGAGTTTACCGGCGTCATTTTCGGGGAGGAATCCGACGGACGCGGATCTTAAGCCGACGACGACGACGACGAAGCGAAGGACGCGGAGCACTAGGTGGAAGCGGGTCGGTGCGCCAGCGGTGGGGAGACGAAGCAGGCCGGAGACGCCGTTGTTGAAATGGAAGGTGGAGGAGAGGGAGAAAGGGAGGGAGAAAAGCGGGGGTGGAGTTGAGGAGGAGGAGGAGGAGGATGGTGGTGGTGGTGGACGGAGAGGTGGTGGTCGGGGACGACGGAGGAAAGGAGCTTCAACGGTTTCGGCTAGGAAGCTTGCAGCTGGATTGTGGCGGCTGCAGCTGCCGGAGACTGTGACAACCGGTGCCGGAGAGAGGAGGAGGGATCGGTTAGGGTTCAAGCCTGGTAGTGATTTTATGGGTGTCCCCTTTCTTTATCATCACAAAGACAAAATTTATGGTTTGGATGCAAAGGATCCGTTGCAGAGCCCTAGTTCTGTCTCTGGCGCAAAGAATGGGCTCCTGCGTAAGATTGAGCCTTCAATTCAATTTTCAAACTCTGCAATGGAGGGAGCAACAAAGTGGGATCCTGTCTGCTTAAAAACAACAGATGAGGTACGGCAAATTTACAGCCACATGAAGCGTATTGACCAACAAGTAAGTGCAGTATCAATTGTTTCTGCCCTTGAAACTGAGCTAGGGCAGGCTCAAGCCCGCATTGAGGAGCTTGAGACTGAGCGCCGGTCCTCAAAAAAGAAACTTGAGCACTTCTTGAGGAAAGTTAGCGAGGAAAGGGCTGCATGGCGGAGCAGAGAGCATGAGAAAATACGTGCATTTGTTGATGATGTCAAAGCTGACTTGAATCGAGAAAAGAAAAATCGTCAGAGACTTGAAATTGTCAATTCCAAATTGGTGAATGAGCTGGCTGCTGCGAAGTTATCAGCAAAGCAATATATGCAGGATTATGAAAAGGAAAGAAAGGCCAGAGAACTAATTGAAGAAGTATGCGATGAGCTGGCTAAGGAAATTGGAGAAGACAAGGCTGAAGTGGAAGCATTAAAGAGAGATTCCATGAAGCTTCGCGAGGAAGTTGATGAGGAAAGAAAGATGTTGCAGATGGCTGAGGTCTGGCGAGAAGAACGTGTTCAGATGAAACTGATTGATGCAAAGGTAGCACTTGAAGATAGGTATTCACAGATGAACAAGCTCGTAGCAGATTTGGAGACTTTTCTAAGGTCAAGAACTGGATCTCTGGATGTGAAGGACATGAGAGAAGCAGAATCCCTTAGACAGATAGCTGGATCAGTTAATGTCCATGACATCAAGGAATTTACATATGAGCCCTCAAACCCAGATGACATATTTGCTGTTTTTGAAGATGTAGCTTTAGCTGAAGCCAATGAAAGGGAAATTGAACCATGTGTTGCATACAGTCCTGCGAGCCACGCCTCAAAAGTTCATATGGTGAGTCCTGAAATGAACATTATAAAAAAAGACAGCATGCTGAGACATTCAAATGCGTATTTGGATCAGAATGATGAGATAGAAGAAGATGAGAGTGGGTGGGAAACTGTCAGCCATATTGAGGATCAGGGCTCAAGTTATTCACCGGAAGGGAGTGCTGCATCTGTGAACAAGAATCATCGGGACAGTAATTTCTCAGGGAGTGGAACAGAATGGGAAGAAAATGCGTGTGGAGAAACTCCAATCACAGAAATTAGCGAAGTATGTTCGTTGCCTGCTAGACAGTTGAACAAGGTTTCATCCATAGCAAGACTTTGGAGGTCATGCCCAAATAATGGTGACAATTACAAGATAATTTCAGTGGAAGGAACTAATGGCAGGCTTTCAAATGGAAGGATGTCTAATGGGGGTATCATATCCCCAGATCGAGGGTCAGGTAAAGGTGGGCTCAGTCCCCCAGACTTGGTGGGACAGTGGAGTTCACCTGACTCTGGTCATCCCCATATAACAAGAGGGATGAAAGGGTGCATTGAATGGCCTCGTGGCACACAGAAGAGTAGTCTGAAGGCAAAACTTTTGGAGGCAAGAAAGGAAAGTCAGAGGGTCCAATTGCGGCATGTTCTAAAGCAGAAGATT
>gnl_Utrgi_v4.1_Scf00001.g87.t1
ATGAAGGTCACTGTGACTAATGAAAGACCCGGCGCTCAAGAAATCCAGCCATCGGAAAACCCTCCGCAGCCTACAGATCTCCGCGGAAGACCTAGTCTTCCTACGCGGAAGCCGCCTCGCCGGAGAGCGAGGAGTTCCAGGCGTGGATTCAGGCTGAGAAGGGAATCCCTGGATCCGTCTGCTAGAATGTGTAGCAGGCCTGAAACCCCTTTGCTTAAATGGAAGTTTGATGAGCGCGTCGCGTATAATGACGAGTCCATGGAAGACCAACAGCACTCCCGCGAAGGCGTAGGAGGCCGAATTAGGGCAGCCGTCTCAGCAAGGAAACTCGCCGCAGGGCTCTGGAGAATGAAATTGCCTGACGCTCAGGACCCAAGGGTTGGTGCTCAGACTGGAGGAAGAAGTGGTGGAGAGAACACACGTCTTGTAAACATGGGGGATGCAACGAGCAGCCGGCATTCGGTATCTGGTGCAAGACAAGGGCATCCTCTGAAGGTATTTCTCTTCTTTATGCCTCCGTTTCTCTACTTCAGTGTACTGAACTTGCAGTTTGAGCCACTGTTTCAGTACCCGAACGCAGAGATTGAAGGAGCAATGAAGACATTCAAGCCTAGTGAGCATCGTTCTGCTGCCATTATATCTGCCCTTGAGTCAGACCTGGATCAGGCAAAAGCCAGAATAAATGAGCTTGAAACCGAGCGCAAATCCTTGAATAAAAAGCTCAAACAGTTCCTTGAAAAGGTCAGCGAAGAGAAGGCTGCCTGGAGGAGCAGGGAGCATGATAAAGTCCGTGCTATAATAAACGACATGAAAGATGAACTGCACCAAGAAAAGAAAAACCGCCAAAGGCTGGAGGTGGTGAATTCTAGGCTGGTGAATGAGTTGTCAAACGCCAAGTTATCAGCAAAGCGGTATGCTCAGGAGTACGAGAAGGAACGCAAGTCTCGTGAGCTTATAGAGGAGGTATGCGATGAGCTTGCCAAGGAGATTGGAGAAGACAAGGCGGAGGTGGAAGCACTGAAACAGGAGACGATACGAGTGCGCGAGGAAGTTGAAGACGAAAGGAAGATGCTGCAGATGGCTGAGATTTGGCGTGAGGAACGTGTACAAATGAAGTTGGTGGACGCCAAGGTAATGCTTGAGGAGAAATACAACCAGATGAACCAGCTGATATCTGATCTGGATGCTTTCCTGAGGTCTACAGCTCAAACAGTGGATTCAGGGGAGATCAAGAAAGCCCAATTCCTTAAACAGGTTGCTGCATCTGTCAACATGCAGGATGTCAGGAACATGGAGTATGAGCCCCCAAACCAAGACGAGATCTTCTCCATCTTCGAAAATGTGATGGAGGAATCTCAGCACAAGGGAGATGAAGAACCATTTGTAGGGTACAGTCCCATGAGCCATGCTTCTATCATCCACACCATGAGTCCGGAAGTGAAGACAGTTAGCAGAGGAGACATGACTCGAATCCAACACAATGGGTACATGGATCGAAGCGGTGCTCTTGAGGATGATACCAGTGAATGGGAGACTGTGAGCCAGGCTGAGGATGATCGAGGCTCCAGTTACTCAACTTATGGCAGCGATCCCTCAGTTGGTAAAGGTTTTCGAGTCAAGAACGCTTCAAGGGCAAGGACACGAAGGGAGACCGGCATAGGAGCCGAGTCTTCGATCATGGAAGTGAGGGAGGGCTCAACTGCAACAAAGCAATGGAAGTCATGCCCTATCAATGGAGACAACTACAAAACCATATCCGTTGATGGAAACGCTGCCTCAAGGCTTTCAAATGGAACCATCACGTCGAAGGAAAACGGCTCCGAGAAGGGTGGTTTCATCCACTATGATTTGGCCAAGCAAACTAGCTCACCAGAGTCTGGAAAGCGGCATGGAGCTCAGGCTAAAGGGTGCATTGAATGGCCAAGAAGTGGTGTCAAGGGTAGCTTGAAGGCCAGACTGATGGAAGCACGTATGGACAACCGGAAGGTTCAGCTACGCCAGGTCTTGCAGCAGAAGATG
>gnl_Utrgi_v4.1_Scf00160.g11041.t1
ATGAAGTTAGTCTCTAGTGAAAGACATGGTGTTGAGGAAATGGTGCCACCGGAAAATAGGCCTACTTTTCCTCCGAAGAAGCCACCGCGCCGGAGAACGAAGAATCCCAGGCGTGGGTTCAAGGTGAGGAGGGAATTTCTGGATCCGTCTGCTAGGATATATAGCAGGCCTGAAACCCCTTTGCTCAAATGGAAGTTTGATGGGCGCATTGTGAATAATGAGGAGTCCATGGAAGACCATCAAAACTCCCGCGAAGGTGTTGGTGGCCGAATTAGGGCTGCTGTGTCGGCAAGGAAACTTGCCGCCGGACTCTGGCGAATGAAATTGCCTGATGTGCAGGATCAAAGGATTGGTGTTCAGGTTGGAGGAAGACACGGTGGAGAGAACACACCTTGCAATCCTGTAAACATGGGGGATCCTTCTCCGGTGAAGAATATAACGAGCAGCCGGGATTCGGAATCTGGTCCAAAACAAGGGCCTCGCTTCAAGTGTCCAAACTCAGAAATGGAGGGGCCAATAAAGCGAACGAAGCCTGGCGACCAGCGGTCTGCTGCTATTATATCCACTCTTGAGGCAGAGCTCGATCAGGCGAAAGCCCGAATAAATCATCTTGAAACTGAGCGCAGATCTTCAAACAAGAAGCTCAAACAGTTCCTTGAAAAGGTCAGCGAAGAGAAGGCTGCCTGGAGGAGCAGAGAGTATGATAAAGTGCGTGTTATATTGCATGACATGAAAGATGAACTGCTTCAAGAAAAGAAAAACCGTCAAAGGCTGGAGATGATGAATTCTAAGTTAGTGAATGAGTTGACAAACGTCAAGCTATCAGCGAAGCACTACGTTCAGGAGTATGAGAAGGAGAGGAAGTCTCGTGAACTTATAGAGGAAGTATGTGATGAGCTTGCCAAGGAGATTGGAGAAGACAAGGCGGAAGTTGAAGCACTGAAACAAGAGACTGTTCTTGTGCGGGAGGAAGTTGAAGACGAAAGGAAGATGCTGCAGATGGCTGAGATTTGGCGCGAGGAGCGTGTACAGATGAAATTGGTGGATGCCAAGGTAATGCTTGAGGAGAAATACAACCAGATGAACCAGCTTATAGCTGATCTTGATTGTTTCCTGAGTTCTACAGCTCAAAGGGTGGATTCAGGGGAGATCAAGAAAGCCCAGTTCCTGAAACAGGTTGCTGCATCTGTTAACATGCATGATGTCAGGAACTTGAACTATGAGCCTCCAAATCAGGATGAGATCTTCTCCATTTTCGAAAATGTTATGGGTGAGTCTCAATCTCACCACAAGGGAGACGAAGAAGAACCATTTGTAGGCTACAGTCCTGCAAGCCATGCATCCAACAACACAGTGAGTCCGGAGGTGAAGAAGGTTAGCAGCGACATTACTCAAGCCCAACACAATGGGTACATTGACCAAAGTGGTGCTCTTGATGATGATACCAGTGAATGGGAGACGGTGAGTCAAGCTGAGGATGATCGAGGCTCTAGTTACTCACCTTCCAGAAGCGATCCTTCAGCTGGAAAAGGTTTCCATGGCAGAAGTGCTTCAAGGGCAAGGATTCGCAGGGAGGGGAACAACGTCAGACGCGAGACACCCATCATGGATACTAGCGTGGGTTCATCAGCATCTAAGATATGGAAGTCATGCCCTGCCAATGGGGGCAACTGTAGAATCATATCTGTTGATGGAAACACTGCCTCCAGACTTTCAAACCAAACCACAACATCGAAGGAAAATGGCCCCAAGAAAGGTGGTTTCCTCCCTTACGATTTTTCCGAACAGATGAGCTCACCGGAGTCCGGGAAACATCATGGAATTCAGGCCAAAGGGTGCATTGAATGGCCGAGAAGTGGTGTCAAGGATAGCTTGAAGGCCAGACTGATGGAAGCTCGTGTGGAGAACCGGAAGATTCAGCTGCGCCAAGTCTTGCAACAGAAAATG
>gnl_Vitvi_Genoscope.12X_GSVIVT01012735001
ATGTGTCATAGTTCTTGTCTAGCTCCACATTTATGCCTTTTTTTTCAGATCCACCCAAAAAAAATTATTAGAAAAGATGGAAACACCAAGGATAGAAATGAAAGAACAAGAATAAAGAAGAAAATGGAAAAATCGAAGGCATATAAAGCAAGCCCCCCACCTGAAGACCGGGGCTGTAATGGCGACCAGAGCAAGCCGTACAGAATGAAGATACAGGGTGGGGCCCACTCTCCGGCGAGGTTCCCGCCAAATGGTCCAACCTCATCTTCCGGTTTGAACCTCAATGTGACCGCTGATGCCAGACTTCGTCGCCGGAAAACCAGGAGGCCCGGCTCCGCCGGCGCCGGGTTCCGGCTGCGGAGGTCCGGGACTCCGGAGGGGAGGGGGAGCGTGCTCACGACTCCTCTGCTTCGGTGGAAGTTCGACGATGATGAGTTCGGGGTTGGTGCCGGCGGGGAGAGTGTGGCCGGACGGAGGGGTGTGAGGAGAGTGAGGAGTGGCGGCGAGGTTGATGTTTCGGCGAGGAGGCTCGCCGCCGGGCTGTGGCATCTGAGTTTAGCCGCGGAGAGTTCGGGCGGCGGCGGTGGTGGTCGTGGCGGTGGTAAAGGCGGAGACTTGCAATGTGCATCGTACGATCGGTTAGGGCTTGAGTCTGGAAGGATCACAAAGCCCTATCATCAACATGGTCCAGATATAAAGGATTTGTTACAAAGCCCTCCTTCCTTATCTGGTCCAAAAAATGGAATTCTGTCTAAGGTTGACTCTTCTTTGCCCTTGTCCAAATCTGCATTGGAGAGGGCAACAAAGTGGGACAGTGGGTATTCAAGATCATCGGATGAGTTTGGCCACTTTTACAGCCAGATGAAGCTTCATGAAGATGGACAGCTTAGTACTGTCTCAGTTGTTTCCACTTTGCAAGCAGAACTCTTGCAGGCTCGGACCCGAATTCATGAACTTGAGGCTGAGCGGCATTCCTTCAAGAAGAAACTTGAACACTTCTTGAAGAAAGTTAATGAGGATAGGACCTCATGGCAGAGCAGGGAACAGCAGAAAATCCGTGGAATCATTGATGACTTAAAGGATAAATTGAACATAGAAAGAAAAAATCGCCAGAGGATGGAAATCCTTAACTCCAAATTGGTTAATGAGCTAGCTGATGCCAAGTTATCTATGAAAGAGTTCATGCAAGAATATGAGAAAGAAAGAAAGGGTAGAGAGCTAATGGAGGAAGTTTGTAATGAGCTAGCTAAAGAAATCGGAGAAGACAAGGCCGAAGTTGAATCATTCAAGAGGGAATATGTGAAAATTCGTGAGGAAGTGGAAGAAGAGAGGAAGATGTTGCAAATGGCTGAGGTCTGGCGTGAAGAGCGGGTCCAGATGAAGCTGGTTGATGCAAAGCTGACTCTTGAAAATAAGTATTGTCAGATGAACAAGCTCGTAGCAGACCTTGAAACTTTTCTAAGTTCAAGAAGTGCAACCTTGGATGTGATGGAGTTGAGGCATGCTGAGTTGATCCGGCAGGCTGTGAACTCTGTAAAGATTCAAGACATCAAAGAATTTTCATATGCGCCCCCCAAAACAGATGACATATTCTCCATTTTTGAAGAGCTGAAAAATGGTGAAGCAAATGGGAGAGAGATTGAACCATGCACAAATTACAATCCCCCCACCCATGCTTCCAAAATCCAAAATGGGAATCCTGAGCAATCAAAGCAGACAAAGCAGAATGCATCTTCAGTATCCAAACTTTGGAGATCATGCTCAAGTAATGGTGAAATATACAAGATAATCTCAGATGAGGGTAATGCAAGGCTTTCAAATGGAACGATTACTAGTGTGGGGACCATGTCTCCAAGTAGAGGATTGGGTGAAGGTGGTCTCAGCCACCAAGACTTGGTGGACCAATGGAGCTCACCGGAGACAGGGAATCCACATGTGACTCGAGGGGTGAAAGGGTGCACTGAACACCCACAAGGAACCCAGAGTAGTTTGAAAGCCAAGCTCTTGGAGGCAAGGATGGAAAGCCAGAAAATCCAATTGCGTCAGGTTCTTAAGCAGAGGAGT
>gnl_Vitvi_Genoscope.12X_GSVIVT01037646001
ATGAAGATCACAGCTACAACTGAGCTTCCGACGACCATTCCAGCGATTCTTTCATCTAGGGCTCGAAACGCATCGCCTGACTCAGATCTTATCTCGAAAAGGAGTTCCAGAAAACCTCCTCGCCGGAAAGCCAGAACCCCAGCTGGCGGGGCTCGGTTGAAGCGCGACGGAGCTGCGGGTGGGCGGCGAAGTAGGCCAGAAACGCCTCTTCTCCGGTGGAAGTTCGATGATATAGAGAGGGAGAAGGATGCGAATGTCTTGGATGTGGACGAGAAGATAGCGCCGGAGCACGGTCGGAGAAGTGGCCGGAAAGTGAGGAAGGGTAGGGAGGTGACGGTTTCGTCGAGAAGGCTCGCCTCCGGGCTGTGGCGGCTTCAACTTCCGGGGGTGGACGCCGCCCATGGCGGGAGATGGAGCCGACAAAAAAGTGAAGATCGGTTAGGGTTTGAGCCTGGCATCGACCGTGTCAGAACCCCATTTCCCTGTCAAAGCAATACTAAAGCATATGATTCTGAAGCTAAGGATCTGTTACAGAGTCCTCACTCCATGCACCATCACAAGAGTGGATTTCTGTGTAGACTTGAACCTTCATTTCAATTTTCCAACTCCGCAATGGAAGGGGCAACAAAGTGGAACCCTGTCTGCTCAAAAACATCAGATGAGGTTCGACAGTTATATGGCCAAATGAAGCAGTTTGACCAGCAAGTTAGTGCTGTATCAGTGGTTTCTGCCCTTGAAGCAGAACTTGCGCAGGCTCGAGCCCGCATTGATGAACTTGAGGCAGAGCGACGGTCCTCCAAAAAGAAACTCGAGCACTTCTTGAAAAAAGTCAGTGAGGAAAGAGCCTCATGGCGGAGAAGGGAACATGAGAAGATACGTGCAATTATTGATGATGTCAAAACTGACTTGAACCGAGAAAGGAAAAATCGCCAAAGGATAGAACTTATTAATTCCAAGTTGGTCAATGAGCTGTCTGATGTGAAGTTATCAGCCAAGCGGTTTATGCAGGACTATGAAAAAGAGAGGAAAGACAGGGAAGTACTAGAGGAGGTATGCGATGAGCTTGCTAAGGAAATCGGAGACGACAAGGCTGAAGCTGAATCATTAAAGAGGGAATCAATGAAACTCAGGGATGAAATGGAAGAGGAGAGGAAGATGTTGCAGATGGCTGAGGTCTGGCGTGAAGAGCGTGTGCAGATGAAGTTGGTGGCTGCTAAGGTGGCACTTGAAGAGAAGTATGCTCAGATGAACAAGGTCATGGCAGATATAGCAGCTTTTCTAAGGTCAAAAGGTGCAAATCCAGATGTGAAGGAGATGAAAGAAGTAGAGTCACTTTGTGAAGCTGCTGCTGCAGTGAATATTCAAGATGTCAAGGAGTTTACTTATGTGCCCCCAAATCCAGATGATATTTTCTCCATTTTAGAAGAGGTTAACTTTGGTGAACCCAACGAGAGAGAAATTGAAGCCTGTGCTGCTTATAATGACATTAGGAGGCATTCTAATGCATTTTCGGAAGAGAATGGTGATATAGAAGAAGATGAGAGTGGGTGGGAAACTGTGAGCCATGCTGAGGATCAGGGCTCAAGTTATTCACCTGGAGGAAGTGATCCATCTGAAACGCCAATTACCGAAATCAGTGAAGTCCGTTCAGTGCCTATGAAGCAATTGAAGAAGGGCTCATCAATATCCAGGCTTTGGAAATCATGCCCAAATAATGGTGAAAACTACAAGATAATCTCAGTAGTAGAGGGAATGAATGGAAGGCTTTCAAATGGAAGGATTTCTAGTGCAGGTATCATGTCTCCAGATCGAGGGTCAGGTAAAGGTGGTCTTAGCCCTCCCGATCTGGCAGGCCAGTGGAGCTCGCCTGATTCAGGGAATCCTCACGTAAACCGAGGAATGAAAGGGTGCATTGAATGGCCTCGTGGCGCCCAGAAGAACAGTTTGAAGGCAAAGCTTTTGGAGGCAAGAATGGAAAGTCAAAAGATCCAATTACGCCAGGTTCTTAAACAGAAGATT
>FraveV4A2_3g02210.t1
ATGAACCACTCAAGCGGTGCCGATTCTCGCCGCCGTAAAACGACGTCGTTCCGGCGCCAGGCTTACCGATCTCCGTCTAGTCCACTTCAGCACTGGAAGCTCGACGACAACAAAGCCACCGGAGGCTCCAAGGCCACTGCTCGGAAGCTCGCCGCCGGGCTTTGGCAGCTCCGCTTCAGCGAAATTTCACGGCGTAAAGAGCTCAATTCTGGCTCCGATGATCATTTTCGAGCTCACGTTGAGCTTGAGTCGTCTTTGACATGTCCGAAATTGGGATTGGAGAGGGCAACAAAGTGGGATCATTGCTGCTCAAATGAATCTGATGACATCCGTGGGTTGTATGTGAAAGATTGTCGAGTGAATACTGTGTCTATGGTTTGTTCATTGAGTGATGAACTGTTACAAGCTAGATTGTGCATTCGGGAGCTTGAAGTTAAGCAGAAATCTTTTAGGAAGAAAGTCAAACACTTCTTAAGGAAGTTTGAAGAGGAAAGAGTATCTTGGAAGCATGGAGATCGCGACAGAGATGGTGCAGTTATTAAGGACTTGATGAGAGAACTAAGCAGGGAGAGGAGAAGTCGTCAACAGATGGAAAATCTCGGCACCAATCTGATCAGTCGGTTAGCAAAAGCAAAGTTGTCCGCAGACCACTTCATGAAAACTTACGAGGAAGAGAAAAAGAACAGAAGAACTATGGAACAAGTTTGTAGCGAACTAGCGGAATACATTAGAGAAAATAAGGCTGAACTGAAGGCACTAAAAAGAGAATCCATGAAAGTTGTCGATGAATTGGATGAAGAGAGAAAGATGTTGCAGATGGCTGAGGCTTGGCGTGAAGAACGAGTGCAGATGAAGCTGATTGATGCAAAACTTGCTCTTGAAGATAAGTATCATCAGGTGAACAAGCTGATAACAGACATTGAAACTTTCTTAAGGTCAAGGTTCACTACCCTGGATATGCCAGACTTGAGAAAGGCTGAGTTGATCCTACAGGAAGTTAAGTCGTTAAATATTCAAGATCTCGAGGAATTTTGTAATGTTTCTCTGAAATCAGATGATATAATCTCTACTTTTGAAGCATTCCAACCATATGAAGGTACACGGAGAGAGAATAAACCTTTCATTTGCCACAGTACTTCTAGTGATGGTTCCGAATTACATCCAGTGAGTCCTGACAATAATCGGTTCAACATAAACCCTTTGCCAAGTTACTCAAATGATCTCAACGGCTATAGTAGTGGTGTGCAAGTAAGTGCTAGAGGTTGGGCAAACGGGAGTCATGGTGAAGATCAGGGTTCTTCTCATTGCTTGAGATGGCGTAATTCCTCCATTGTCAGGGATAGCGAATGCAGACATGGGTCCAGGAACGTTGGTGAATGTAAAGATTCTGCAGGTCAATCCTCTCCAGATACTGAAATCATTGAAGTTTGCTCAGTATTGGAGCAGCAATCAGAGCAGAAGCCACCTTCTATGTCAGAGCTTTGGAGATCATGCCCGGACAATGGTGAAGTTTTTAAGATACTTTTGGACGAGGACAAGAGGAGGCTTTCAAGTGGGGTGACATCATGTTTGCGAAGAAATGCTGATAGTAGGCTGACTGAACATGAGACCAGACACCGGAATTCAAATGAACTTCTGCTCCCACCGGGCATAGCAAATCCACACATCACACGAGGGATGCAAGGACGCATTCAATGGCCGCGAGCTGGCCAAAAGAACAGTTCAAATGCAAAGGTTTTGGAAGCAAAAATAGAAAGCCAGAGATCTCAACTGCGCCATGTTTTTAAACAGAGGTTTATG
>FraveV4A2_3g22650.t3
ATGAGGAGGTGGAGGAGTTCAATGAAGAAGCCCAGCAGCAAGCCAGCATTCCCACTCCCGGACTCGGATCTTCAACCGGAACGTCCCCCCAGCGCCCGCCGAAAGACCCGGGCCTCCGGGTTGCCCCGCCTCAAGCGGGCCGGGCTCCCCACCGGGAAGCGGAGCCGCCCCGAGACGCCTTTACTCAAGTGGAAGATCGAGGATAACGCGGACGAAGCCAAGGAGAGGCCGAAAGACCAAAATGAACTTGAGGTGGAGGAGGGCGGAGGAGGAGGAGCCAGGAGGAAGGGCAGGAAGGGAAAGGAGATCCCCATGTCGGCCAGGAAGCTCGCCGCCGGACTCTGGCGGCTACAGTTGCCGGAGATGGGTGTCGAGAGACGGAGTGAACCGCAGTTAGGGTTTCAGCCTGATGCTGGCCATATTGGGGCACCATTTCTTCGCCAACGGAATAGCAAAGGATTTTCTTCTGAAGCTAAGGATAATTTACAAAGCCCTGGTTCCACCTCAAGGAGTGGATTCTTGCGCAAGTTATCAAACTCTGTCATGGAGGGTGCAACAAAATGGGATCCTGTCTGCTTAAAATCATCAGAAGAGGCTCGCCAGATTTACAGCCAAATGAAGCTTCTTGACCAACAAGCGAGTGCTGCATCAGTGGTGAATGTACTTGAATCTGAATTAGAGCAGGCTCGAGCCCGCATCCAGGAGCTTGAGTTGGAGCGACGTTCCTCAAAAAAGAAACTGGAACACTTCTTGAGGAACATGAATGAGGAAAAGGTTTCATGGCGGAGCAGAGAGCATGAGAAAATTCGTGCATTTATTGACGACATCAAGGTTGAATTGAACCGAGAAAGAAAGAGTCGTCAGAGAACTGAAATACTCAATTCCAAATTGGTGAATGAGCTTGCTGATACCAAGTTATCTGCAAAGCGATACATGCAGGACTACGAAAAGGAAAGAAAGGCAAGAGAGTTAATTGAGGAAGTATGTGATGAGCTTGCTAAGGAAATTGGAGAAGACAAGGCTGAAGTTGAAGCATTAAAGAGAGAATCCATGAAACTTAGAGATGAAGTGGAAGAGGAAAGGAAGATGTTGCAGATGGCTGAGGTCTGGCGTGAGGAACGTGTTCAAATGAAGCTTGTTGATGCAAAGGTGGCAGTTGAAGAGAAGTATTCTCTGATGAACAAACTTGTGGCAGATCTTGAGAATTTTTTGAAGTCAAGAAGTTCAACCCCAGAGGTGAAGGAAGTGAGAGAAGGAGAGTTTCTTCGACAGGCTGCTGCTGCTGTAAACATTCAAGACGTCAAGGACTTTTCTTATGAACCCCCAAATCCTGATGATATCTTTTCTGTGTTTGAAGAAGTTAATTTTGGTGAGCCTAATGAGAGGGAGATTGAACAGTGTGTTGCTTACAGTCCTGTTAGCCATGCTTCCAAAATTCGTACCGTGAGTCCTGAAGCTAATGGAATCCATAAAAATCGGATCCAGAGGCACGCAATTGCATATGTTGGTGAGAATGGTGACATAGAAGAAGATGAGAGTGGATGGGAAACTGTCAGCCATCTTGAGTCAAGCTATTCGCCAGATGGGAGTGCCCCATCAGTCAATAAGAATCACCGAGAGAGTAACGTCTCAGAGAGTGGAACCGAGTGGGAAGAAGAAAACTATGGGGAGGAAACACCAATTACTGAAATCAGTGAGGTTTGCTCGGTGCCAACAAAGCAGTCAAAGAAGGTCTCAAGTATAGCAAGGCTTTGGAGATCTGGTCTGAATAGTGAAGATAACTACAAGATTATCTCGGTAGAGGGAATAAATGGTAGGCTCTCAAATGGAAGGATATCCAATGGGGGTATTTTGTCTCCGGATCGAGGGTCAGGTAAAGGTGGTTTCAGCCCCTCTGATTTAGTGGGGCAGTGGAGTTCACCAGACTCTGGGAATCATCATATTCGGGGTATGAAAGGGTGCATCCCTCTTGGCGCGCAGAAGAACAGTTTGAAGGCAAGACTGTTGGAGGCAAGGTTGGACAGTCAAAAAGTCCAACTGCGTCATGTGCTTAAACAGAAGATC
>Maldo_HF_03536
ATGAAGATACCCAGCAAGCCCCGGCACCTCTCGCCAACGTTCCCACCGCCGGACTCGGATCTTCACCTCCACAGACCCCCCACCACCCGTAAGAAGACCCGGGCACCCGGTTCGGCCAGGTTGAAGCGGGCCGGACTTCCGACCGGAAAGCGGAGCCGACCGGAGACGCCTTTGCTCAAGTGGAAGATTGACGAAGGCCCAAAAGAGCGCCGGGGGCATCGGGAGAGGCTAAAGGACCAAAATGCCCGTGAGGAGGAAAGAGAGGACGGAGTGAGGAGAAAGGGCAGGAAGGGAAGAGAGGCCCCCTTGTCGGCCAGGAAGCTTGCGGCTGGTCTGTGGCGGCTACAGTTACCGGAGACGGGTTCCAGTGTACCTGGACTTAATGGGAAGCTAGGGTTTCAGCCTGACGTTGGCCATATTGGGGTACCATTTCTCCGTAATCGTAACAGCAAAGGATATGCTTCTGAAGCAAATGATCTTTTACAAAGCCCTAGGTCCACCTCAAGGAATGGGTTCTTGTCCAAGTTATCCAACTCTGTCATGGAGGGGCAAACAAAATGGGATCCAGTCTGCTTGAAAACATCGGATGAGATACGGCAAATTTACAGCCAAATGAAGCTTCTTGACCAACAAGTGAGTGCTGTATCAGTTGTATCTGTACTTGAAGCTGAGCTAGAGCAGGCACGAGGTCGCATTCAGGAGCTTGAGATGGAACGGTGTTCCTCAAAAAAGAAACTTGAGCACTTCTTAAGGAATGTCAGTGAGGAAAGAGTTTCATGGAGGAGCCGAGAGCATGAGAAAGTCCGCGCATTTATTGATGATATCAAGTCTGAATTGAACCGGGAAAGGAAGAGTCGCCAGAGAACTGAGATACTCAATTCCAAATTGGTTAATGAGCTTGCTGATGTCAAGTTATCAGCAAAGCGATACATGCAGGAGTACGAGAAAGAAAGAAAGGCCAGAGAATTGATTGAGGAAGTTTGTGATGAGCTTGCTAAGGAAATTGGAGAAGACAAAGCTGAAGTTGAAGCATTGAAGAGAGAATCCATGAAACTCAGAGAGGAAGTGGACGAGGAAAGGAAGATGTTGCAGATGGCAGAAGTCTGGCGTGAGGAACGTGTCCAAATGAAGCTGGTTGATGCCAAGGTGGCAGTTGAGGAGAAGTATTCTCTGATGAACAAGATTGTGGCAGATCTGGAGAATTTTCTGACGTCAAGAAGTGCAACGCCAGATGTGAAGGAAATGAGAGAAGTAGAATATCTGCGACAGGCTGCTGCTGCTGTAAATATTCAAGACATCAAGGACTTTTTTTATGAACCCCCCAATCCTGATGATATCTTTTCTGTGTTCGAAGAAGTTAATTTCGGTGAGCCTAATGAGAGGGAGATTGAGCAGTGTGTTGCTTACAGTCCTGCTAGCCATGGTTCAAAAATTCGTACTGTGAGTCCTGAAGGCAATGGAATCATTAAGGACCGGATCCAGAGACATCCAGTTGCATTTGTTGGTCATAATGGTGATATAGAAGAAGATGAGAGTGGTTGGGAAACTGTGAGCCATCTCGAGGATCAGGGCTCAAGCTATTCGCCAGACGGGAGTGCCCCATCTGTCAATAAGAATCGCCGAGAGAGTAATGTCTCAGAGAGTGGAACAGAATGGGAAGAAGAAGTTGAGGGAACACCAATTACTGAAATCAGTGAGGTTTGCTCGGTACCAACAAAGCAGACGAAGAAGGTATCATCAATAGCAAGGCTTTGGAGGTCTGGCCAAAACAACGGGGAAAACTACAAGATAATCTCGCTAGAGGGAATACACGGTAGGCTTTCGAATGGAAGGATATCCACTAGGGGTCTGGTATCCCCTGATCGGGGTTCGGGTAAAGGCGGGCTTAGCCCCTCTGATTTAGTGGGGCAGTGGAATTCTCCTGAGACGGGGCATCACATTCGGGGTATGAAAGGGTGCATTCCACTGGGCGCCCAGAAGCATAGTTTGAAGGCAAAGCTTTTGGAGGCAAGGTTGGACAGTCATAAGGTCCAACTGCGTCATGTGCTTAAACAGAAGATC
>Maldo_HF_04330
ATGAAGATACCCAGCAAGCCCCGCCACCCCTCGCCAACATTCCCACCGCCGGACTCGGATCTTCACCTCCACAGACCCACAACCACCCGCAAGAAGACCCGGGCACCCGGTTCGGCCCGGTTGAAGCGGGCCGGACTTCCGACAGGAAAGCGGAGCCGACCCGAGACGCCTTTACTCAAGTGGAAGATCGGCCAAGGCCCAGACGAGCGCCAGGGGCACGGGGAGAGGCGAAACGACCAAAATGCCCCTGAAGAGGATAGAGTGGACGAAGGGAGGAGGAAGGGCAGGAAGGGAAAAGAGGCCCCCTTGTCGGCCAGGAAGCTCGCCGCCGGACTGTGGCGGCTGCAATCGCCGGAGACGGGTTCCGGTGTACCGGGACGGAATGGCCAGCTAGGGTTTCAGCCTGACATTGGCCATATTGGGGTACCATTTCTCCGTAATCGCAACAGTAAAACATATGCTTCTGAAGCAAATGATCTTTTACAAAGCCCTAGGTCCACCTCAAGAAATGGATTCTTATCCAAGTTATCCAACTCTGTCATGGAGGGGCAAACAAAATGGGATCCAGTCTGCTTGAAAACATCAGATGAGGTACGGCAAATTTACAGCCAAATGAAGCTTCTTGACCAGCGAGCGAGTGCTGTATCAGTTGTATCTGTACTTGAAGCTGAGCTAGAGCAGACTCGAGCTCGCATTCAGGAGCTTGAGATGGAACGGCGTTCCTCAAAAAAGAAACTTGAGCACTTCTTAAGGAATGTCAGTGAGGAAAGAGTTTCATGGAGGAGCAGAGAGCATGCGAAAGTCCGTGCATTTATTGATGACATCAAGTCTGAATTGAACCGGGAACGGAAGAGTCGTCAGAGAACTGAGATACTCAATTCCAAATTGGTTAATGAGCTTGCTGATGTCAAGTTATCAGCAAAGCGATACATGCAGGACTACGAGAAAGAAAGAAAGGCCAGAGAATTAATTGAGGAAGTATGTGATGAGCTTGCTAAGGAAATTGGAGAAGACAAGGCTGAAGTTGAAGCATTGAAGAGAGAATCCATGAAACTCAGAGAGGAAGTGGACGAGGAAAGGAAGATGTTGCAGATTGCGGAAGTCTGGCGGGAGGAACGTGTCCAAATGAAGCTTGTTGATGCAAAGGTGGCAGTTGAGGAGAAGTATTCTCTGATGAACAAGCTTGTGGCAGATCTGGAGAATTTTCTGACATCAAGAAGTGTAACGCCAGATGTGAAGGAAATGAGAGAAGTAGAGTATCTGAGACAGGCTGCTGCTGCTGTAAATATTCAAGAAGTCAAGGACTTTTCTTATGAACCCCCTAATCCTGATGATATCTTTTCTGTGTTCGAAGAAGTTAATTTCGGTGAGCCTAATGAGAGGGAGATTGAGCAGTGTGTTGCTTACAGTCCTGCTAGCCATGGTTCGAAAATTCATACTGTGAGTCCTGAAGGCAATGGAATCAATGGCGACCGGATCCTGAGACATCCAGTTGCATTTGTTGGTCATAATGGTGATATAGAAGAAGATGAGAGTGGTTGGGAAACTGTGAGCCATTTCGAGGATCAGGGCTCAAGCTATTCGCCAGACGGGAGTGCCCCATCTGTCAATAAGAATCGCCGAGAGAGTAATGTCTCAGAGTGTGGAACAGAATGGGAAGAAGAAGGTGAGGAAACACCAATTACTGAAATCAGCGAGGTTTGCTCGGTGCCATCAAAGCAGGCGAAGAAGGTATCGTCAATAGCAAGGCTTTGGAGATCCGGCCAAAATAATGGGGAAAACTACAAGATAATCGCGCTAGAGGGAATAAATGGTAGGCTTTCAAATGGAAGGATATCTACTGGGGGTATGGTATCCCCTGTTTCGGGTAAAGGCGGGCTTAGCCCCTCTGATTTAGTGGGGCAGTGGAGTTCTCCTGAGACGGGGCATCACATTCGAGGTATGAAGGGGTGCATCCCGCTTGGTGCACAGAAGCATAGTTTGAAGGCGAAGCTTTTGGAGGCAAGGTTGGACAGTCATAAGGTCCAATTGCGTCATGTTCTTAAACAGAAGATC
>Maldo_HF_12266
ATGAACCAGTCAGGCGGTGCCCATTGTCGTGGCCGGAAAACTTTGACTTACCGACGCCGGAATTACGAACCTCCGCAGAGTCCATTTCTTCACTGGAAGTTTGACAACGAAAAAACAACCGGCGGAGTCGTCCAGGCCTCGGCTCGGAAGCTCGCCGCGGGGCTGTGGCAATTACGCTTTAGCGAAATCTCATGGGGTCGGGAGATCAAATTCAATTCTTGCCCTTCTGATCCTTCTCCTCCTCAGCCTCAGATTGAATCGTCTTTGGCAACTACCAAATGTGCATCGGAGAAGGCAACAAAGTGGGATCGTGGCTGCTCAGGAGAATCTGATGACATCTATCAGTTTTACAGCCATATGAAACTTCTCGAAGATTGTCAAGTTACTACTAGTTCTATGGCATCGGCTTTGAATGCAGAACTAGCAGAGGCTAGATTATGCATTCGTGAGCTGCAAGCTAAGCGAAAGTCCTTTAAGATGAAAGTCAAACACTTTTTGAGGAAGCTTGAAGAGGAAAGAATCTCTTGGCAAACCAGAGCTCACTGGAACAATCATGCTATTAAAGACCTGAAGGAAGAATTAGGAAGGGAAAGGAAACATCGTCAGCAGATGGAAAATGTTAACACCAATCTGATAAATCAGTTAGCTGGTGTCAAAGTGTCTGTAGAGCAGTTCATGAAAAAATATGAGGAAGAGAAGAAAAACAGAAAATTCATGGAAGAAGTTTCTGGTGAACTAGCTGCACAAATTGGAGAAGACAAGGCCGAAGCCGAGGCATTGAAGAGAGAATCAATTAGAATTCTTGAAGAAGCGGAGGAAGAGAGGAAAATGTTTCATCTAGCAGCAGTTTGGCGTGAAGAGCGGGTCCAGATGAAGCTGATCGATGCAAAACTATCTCTTGAAGATAAATATTGTCAGCTGAACAAGCTGATAACAGATTTTGGAACCCTGGATATGGCGGAGTTGAGAAAAGCTGAGTTGATCCTACAGGAAGTTAAGTCATTGAATGTTACTGACACTGGGGAATTTTCTTACCTTCCTCCAAACTCAGATGAAATATACTCTGATTGCAAAGATCTCCAACAATGTGAAGGAAATGATAGGGAGATTGAACCATACGTTTGTCGCAGTCCATCTAGCCATAATTCCACAGTCCATCCCATGAATCCGGAGGATAATGGGTTCAACAAAACTTCTTTTCCAATGCAGTTGAATTGCTTTAGTGATTATGATAGTTGTTATGGAGATGCGGGTTTGGATAACATGAGTCATGCCGAGGATCATCAGGGTTCTTGTGATTCATTGGTAGCACGCAATACCAACGTTAACAAAGTTGGCCAGGCCAAAAATGTATCGAGGAGAAGTGAACATAACACCAATGTTGGTCAATATTCTCCAGATAGGGAAATCAGTGAGGTGTGCTCACCATCGGAGAAGCAATCAAGGCAAGAGGCATCTCCTACATCTAAGATATCATGTCCAAGCAATGGTGAGTTTCATAAGATAGTTTTGGATGAGGGTGAAAGGAGGCTTTCGAATGGGATTACTTCACGTCAGGGAACCAAGGCATATCGAGACATGACAGGAGTAGTCCATTGGATGATTGAGTATCCTGATCCTGGTTTGCAGACATGGTCCATTGAGGTGTTAGACCCTTGGAATGATAGTTCGTACAAGAGGGCGTTGGTGAGTGTGGAGACGGATGCAAGGAGAGACGTTCCTGGCTTTAGAGACAACAAATACCATGTCCACCGTGCTATTCGTCTTGGAGCTTTTGTCAAGCTTATTCAGCTTCGTCTCGAGGTTATAGGAATCACGGATCCTGTCTTTGTGTATTCCAAGAACACCGCTAAACCTCCCAATGAGATCTTGATGTCTGCAATTGACAAGGATGAGGAAAATAAGGATGAAGATGGATTTCTTCACTTGATATACACTAATGAAGAGGAAGGAGTACCAATTCCAGCGAAGAGAGCTGCCACAAGGCACAAAAGTCCTTGCAGATTCAAGAGGAGGAATGGTTGTTTGGAGGCGGACAAACCACCTAGACGTAGTTTAGATGCTTGGAAATTGAGGGAGAAGCAACCTGACCATATACCAGTAAGCGTGGAGAAGGACGCAGGTAGTGACATTCCTGACATTGACATGAAGAAGTTAGTTTCCAATTCGATTACGCTTGGATACAATGTCCATCGTGATATGCCGCTGAGAGAATTTGTTGACTTTAGAATATCGGTTGAGGATTGGTTGATGAGAAAAACAGGGACGAAGACGGGTTTGTTCACATCACCTACAGTGGAAAAGAGAAAGGAGGCTGGACCCACTGAAGAGCTCTGGGTCAGTGATCTGATC
>Malba_021082
ATGAACCAGTCAGGCGGTGCCCATTGTCGTGGCCGGAAAGCTTTGACTTACCGGCGCCGGAATTTCGAACCTCCGCAGAGTCCATTTCTTCACTGGAAGTTTGACAACGAAAAAACAACCGGCGGGGTCGTCCAGGCCTCGGCTCGGAAGCTCGCCGCGGGGCTGTGGCAATTACGCTTTAGCGAAATCTCATGGGGTCGGAAGATCAAATTCAATTCTTGCCCTTCTGATCCTTCTCCTCCTCAGCCTCAGATTGAATCGTCTTTGGCAACTACCAAATGTGCATCGGAGAAGGCAACAAAGTGGGATCGTGGCTGCTCAGGAGAATCTGATGACATCTATCAGTTTTACAGCCATATGAAACTTCTCGAAGATTGTCAAGTTACTACTAGTTCTATGGCATCGACTTTGAATGCAGAACTAGCAGAGGCTAGATTATGCATTCGTGAGCTGCAAGCTAAGCGAAAGTCCTTTAAGATGAAAGTCAAACACTTTTTGAGGAAGCTTGAAGAGGAAAGAATCTCTTGGCAAACCAGAGCTCACTGGAACAATCATGCTATTAAAGACCTGAAGGAAGAATTAGGAAGGGAAAGGAAACATCGTCAGCAGATGGAAAATGTTAACACCAATCTGATAGATCAGTTAGCTGGTGTCAAAGTGTCTGCAGAGCAGTTCATGAAAAAATACGAGGAAGAGAAGAAAAACAGAAAATTCATGGAAGAAGTTTCTGGTGAACTAGCTGCACAAATTGGAGAAGACAAGGCCGAAGCCGAGGCATTGAAGAGAGAATCAATTAGAATTCTTGAAGACGCGGAGGAAGAGAGGAAAATGTTTCATCTAGCAGCAGCTTGGCGTGAAGAGCGGGTCCAGATGAAGCTGATCGATGCAAAACTAGCTCTTGAAGATAAATATTGTCAGCTGACCAAGCTGATAACAGATGTCGAAACTTTCTTAAGGTCAAAGTTTGGAACCCTGGATATGGCGGAGTTGAGAAAAGCTGAGTTGATCCTACAGGAAGTTAAGTCATTGAATGTTACTGACACTGGGGAATTTTCTTACCTTCCTCCAAACTCAGATGAAATATACTCTGATTGCAAAGAACTCCAACCATGTGAAGGAAATGATAGGGAGATTGAACCATGCGTTTGTCGCAGTCCATCTAGCCATAATTCCACAGTCCATCCCATGAGTCCGGACGATAATGGGTTCAACAAAACTTCTTTTCCAATGCAGTTGAATTGCTTTAGTGATTATGATAGTTGTTATGGAGATACGGGTTTGGATAACATGAGTCATGCCGAGGATCATCAGGGTTCTTGTGATTCATTGGTAGCACGCAATACCACCGTTAACAAAGTTGGCCAGGCCAAAAATGTATCGAGGAGAAGTGAACATAACACCAATGTTGGTCAATATTCTCCAGATAGGGAAATCAGTGAGGTGTGCTCACCATCGGAGAAGCAATCAAAGCAAAAGGCATCTCCTACATCTAAGATATCATGTCCCAGCAATGGTGAGTTTCATAAGATAGTTTTGGATGAGGGTGAAAGGAGGCTTTCGAATGGGATTACTTCACGTCAGGGAACAAAGGCATATCGAGGTTTGTTTCAACAACGAGTTGAACAATGGATCCCAACAGACATAGCGAATCCACACATAACTCGAGGAATGAGAGGATCCATTGAATGGCCGCGAACCATCCAAACGAATTGTTCAAAGGCCAAGCTTTTGGAAGCAAAAATAGAAAGCCAGAAATCTCAGCTGCGCCATGTTCTTAAACAGAAGATTAGG
>Malba_023541
ATGAAGATACCCAGCAAGCCCCGCCACCGCTCGCCAACATTCCCACCGCCGGACTCGGATCTTCACCTCCACAGACCCACCACCACCCGCAAGAAGACCCGGGCACCCGGTTCGGCCCGGTTGAAGCGGGCCGGACTTCCGACAGGAAAGCGGAGCCGACCCGAGACGCCTTTACTCAAGTGGAAGATCGACCAAGGCCCCGAAGAGCGCCAGGGGCACGGGGAGAGGCGAAACGACCAAAATCCCCCTGAAGAGGAGAGAGTGGACGGAGGGAGGAGGAAGGGCAGGAAGGGAAAAGAGGCCCCCTTGTCGGCCAGGAAGCTCGCCGCCGGACTGTGGCGGCTGCAGTCGCCGGAGACGGGTTCCGGTGTACCGGGACGGAATGCCCAGCTAGGGTTTCAGCCGGACATTGGCCATATCGGGGTACCATTTCTCCGTAATCGCAACAGTAAAACATATGCTTCTGAAGCAAATGATCTTTTACAAAGCCCTAGGTCCACCTCAAGAAATGGATTCTTATCCAAGTTATCCAACTCTGTCATGGAGGGGCAAACAAAATGGGATCCAGTCTGCTTGAAAACATCAGATGAGGTACGGCAAATTTACAGCCAAATGAAGCTTCTTGACCAGCGAGCGAGTGCTGTATCAGTTGTATCTGTACTTGAAGCTGAGCTAGAGCAGGCTCGAGCTCGCATTCAGGAGCTTGAGATGGAACGGCGTTCCTCAAAAAAGAAACTTGAGCACTTCTTAAGGAATGTCAGTGAGGAAAGAGTTTCATGGAGGAGCAGAGAGCATGAGAAAGTCCGTGCATTTATTGATGACATCAAGTCTGAATTGAACCGGGAACGGAAGAGTCGTCAGAGAACTGAGATACTCAATTCCAAATTGGTTAATGAGCTTGCTGATGTCAAGTTATCAGCAAAGCGATACATGCAGGACTACGAGAAAGAAAGAAAGGCCAGAGAATTAATTGAGGAAGTATGTGATGAGCTTGCTAAGGAAATTGGAGAAGACAAGGCTGAAGTTGAAGCATTGAAGAGAGAATCCATGAAACTCAGAGAGGAAGTGGACGAGGAAAGGAAGATGTTGCAGATTGCGGAAGTCTGGCGGGAGGAACGTGTCCAAATGAAGCTTGTTGATGCAAAGGTGGCAGTTGAGGAGAAGTATTCTCTGATGAACAAGCTTGTGGCAGATCTGGAGAATTTTCTGACATCAAGAAGTGTAACGCCAGATGTGAAGGAAATGAGAGAAGTAGAGTATCTGCGACAGGCTGCTGCTGCTGTAAATATTCAAGAAGTCAAGGACTTTTCTTATGAACCCCCTAATCCTGATGATATCTTTTCTGTGTTTGAAGAAGTTAATTTCGGTGAGCCTAATGAGAGGGAGATTGAGCAGTGTGTTGCTTACAGTCCTGCTAGCCATGGTTCGAAAATTCATACTGTGAGTCCTGAAGGCAATGGAATCAATGGCGACCGGATCCTGAGACATCCAGTTGCATTTGTTGGTCATAATGGTGATATAGAAGAAGATGAGAGTGGTTGGGAAACTGTGAGCCATTTCGAGGATCAGGACTCAAGCTATTCGCCAGACGGGAGTGCCCCATCTGTCAATAAGAATCGCCGAGAGAGTAATGTCTCAGAGTGTGGAACAGAATGGGAAGAAGAAGGTGAGGAAACACCAATTACTGAAATCAGCGAGGTTTGCTCGGTGCCAACAAAGCAGGCGAAGAAGGTATCGTCAATAGCAAGGCTTTGGAGATCCGGCCAAAATAATGGGGAAAATTACAAGATAATCGCGCTAGAGGGAATAAATGGTAGGCTTTCGAATGGAAGGATATCTACTGGGGGCATGGTATCCCCTGATCGGGGTTCGGGTAAAGGCGGGCTTAGCCCCTCTGATTTAGTGGGGCAGTGGAGCTCTCCTGAGACGGGGCATCACATTCGAGGTATGAAGGGGTGCATCCCGCTTGGTGCACAGAAGCATAGTTTGAAAGCGAAGCTTTTGGAGGCAAGGTTGGACAATCATAAGGTCCAATTGCGTCATGTGCTTAAACAGAAGATC
>Malba_037069
TCTGTCTCTAGGTTGAAGCGGGCCGGACTTCCGACCGGAAAGCGGAGCCGACCGGAGACGCCTTTGCTCAAGTGGAAGGTTGACGAAGGCCCAAAAGAGCGCCGGGGGCATCGGGAGAGGCGAAAGGACCAAAATGCCCGTGAGGAGGAAAGAGAGGACGGAGTGAGGAGAAAGGGCAGGAAGGGAAGAGAGGCCCCCTTGTCGGCCAGGAAGCTTGCGGCTGGTCTCTGGCGGCTGCAGTTACCGGAGACGGGTTCCAGTGTACCTGGACGTAATGGGAAGCTAGGGTTTCAGCCTGACGTTGGCCATATTGGGGTACCATTTCTCCGTAATCGTAACAGCAAAGGATATGCTTCTGAAGCAAATGATCTTTTACAAAGCCCTAGGTCCACCTCAAGGAATGGGTTCTTGTCCAAGTTATCCAACTCTGTCATGGAGGGGCAAACAAAATGGGATCCAGTCTGCTTGAAAACATCGGATGAGATACGGCAAATTTACAGCCAAATGAAGCTTCTTGACCAACAAGTGAGTGCTGTATCAGTTGTATCTGTACTTGAAGCTGAGCTAGAGCAGGCACGAGCTCGCATTCAGGAGCTTGAGATGGAACGGTGTTCCTCAAAAAAGAAACTTGAGCACTTCTTAAGGAATGTCAGTGAGGAAAGAGTTTCATGGAGGAGCCGAGAGCATGAGAAAGTCCGCGCATTTATTGATGATATCAAGTCTGAATTGAACCAGGAAAGGAAGAGTCGCCAGAGAACCGAGATACTCAATTCCAAATTGGTTAATGAGCTTGCTGATGTCAAGTTATCAGCAAAGCGATACATGCAGGAGTACGAGAAAGAAAGAAAGGCCAGAGAATTGATTGAGGAAGTTTGTGATGAGCTTGCTAAGGAAATTGGAGAAGACAAAGCTGAAGTTGAAGCACTGAAGAGAGAATCCATGAAACTCAGAGAGGAAGTGGACGAGGAAAGGAAGATGTTGCAGATGGCAGAAGTCTGGCGTGAGGAACGTGTCCAAATGAAGCTGGTTGATGCAAAGGTGGCAGTTGAGGAGAAGTATTCTCTGATGAACAAGATTGTGGCAGATCTGGAGAATTTTCTGACGTCAAGAAGTGCAACGCCAGATGTGAAGGAAATGAGAGAAGTAGAATATCTGCGACAGGCTGCTGCTGCTGTAAATATTCAAGACATCAAGGACTTTTTTTATGAACCCCCCAATCCTGATGATATCTTTTCTGTGTTCGAAGAAGTTAATTTCGGTGAGCCTAATGAGAGGGAGATTGAGCAGTGTGTTGCTTACAGTCCTGCTAGCCATGGTTCAAAAATTCGTACTGTGAGTCCTGAAGGCAATGGAATCATTAAGGACCGGATCCAGAGACATCCAGTTGCATTCATTGGTCATAATGGTGATATAGAAGAAGATGAGAGTGGTTGGGAAACTGTGAGCCATCTCGAGGATCAGGGCTCAAGCTATTCGCCAGACGGGAGTGCCCCATCTGTCAATAAGAATCGCCGAGAGAGTAATGTCTCAGAAAGTGGAACAGAATGGGAAGAAGAAGTTGAGGGAACACCAATTACTGAAATCAGCGAGGTTTGCTCGGTACCAACAAAGCAGACGAAGAAGGTATCATCAATAGCAAGGCTTTGGAGGTCTGGCCAAAACAACGGGGAAAACTACAAGATAATCTCGCTAGAGGGAATACACGGTAGGCTTTCGAATGGAAGGATATCCACTAGGGGTCTGGTATCCCCTGATCGGGGTTCGGGTAAAGGCGGGCTTAGCCCCTCTGATTTAGTGGGGCAGTGGAATTCTCCTGAGACGGGGCATCACATTCGGGGTATGAAAGGGTGCATTCCACTGGGCGCCCAGAAGCATAGTTTGAAGGCAAAGCTTTTGGAGGCAAGGTTGGACAGTCATAAGGTCCAACTGCGTCATGTGCTTAAACAGAAGATC
>Malsi_03g017170
ATGAAGATACCCAGCAAGCCCCGCCACCCCTCGCCAACATTCCCACCGCCGGACTCGGATCTTCACCTCCACAGACCCACAACCACCCGCAAGAAGACCCGGGCACCCGGTTCGGCCCGGTTGAAGCGGGCCGGACTTCCGACAGGAAAGCGGAGCCGACCCGAGACGCCTTTACTCAAGTGGAAGATCGGCCAAGGCCCAGACGAGCGCCAGGGGCACGGGGAGAGGCGAAACGACCAAAATGCCCCTGAAGAGGATAGAGTGGACGAAGGGAGGAGGAAGGGCAGGAAGGGAAAAGAGGCCCCCTTGTCGGCCAGGAAGCTCGCCGCCGGACTGTGGCGGCTGCAATCGCCGGAGACGGGTTCCGGTGTACCGGGACGGAATGGCCAGCTAGGGTTTCAGCCTGACATTGGCCATATTGGGGTACCATTTCTCCGTAATCGCAACAGTAAAACATATGCTTCTGAAGCAAATGATCTTTTACAAAGCCCTAGGTCCACCTCAAGAAATGGATTCTTATCCAAGCTTCAACCTTCATTTCAGTTATCCAACTCTGTCATGGAGGGGCAAACAAAATGGGATCCAGTCTGCTTGAAAACATCAGATGAGGTACGGCAAATTTACAGCCAAATGAAGCTTCTTGACCAGCGAGCGAGTGCTGTATCAGTTGTATCTGTACTTGAAGCTGAGCTAGAGCAGGCTCGAGCTCGCATTCAGGAGCTTGAGATGGAACGGCGTTCCTCAAAAAAGAAACTCGAGCACTTCTTAAGGAATGTCAGTGAGGAAAGAGTTTCATGGAGGAGCAGAGAGCATGAGAAAGTCCGTGCATTTATTGATGACATCAAGTCTGAATTGAACCGGGAACGGAAGAGTCGTCAGAGAACTGAGATACTCAATTCCAAATTGGTTAATGAGCTTGCTGATGTCAAGTTATCAGCAAAGCGATACATGCAGGACTACGAGAAAGAAAGAAAGGCCAGAGAATTAATTGAGGAAGTATGTGATGAGCTTGCTAAGGAAATTGGAGAAGACAAGGCTGAAGTTGAAGCATTGAAGAGAGAATCCATGAAACTCAGAGAGGAAGTGGACGAGGAAAGGAAGATGTTGCAGATTGCGGAAGTCTGGCGGGAGGAACGTGTCCAAATGAAGCTTGTTGATGCAAAGGTGGCAGTTGAGGAGAAGTATTCTCTGATGAACAAGCTTGTGGCAGATCTGGAGAATTTTCTGACATCAAGAAGTGTAACGCCAGATGTGAAGGAAATGAGAGAAGTAGAGTATCTGCGACAGGCTGCTGCTGCTGTAAATATTCAAGAAGTCAAGGACTTTTCTTATGAACCCCCTAATCCTGATGATATCTTTTCTGTGTTAGAAGAAGTTAATTTCGGTGAGCCTAATGAGAGGGAGATTGAGCAGTGTGTTGCTTACAGTCCTGCTAGCCATGGTTCGAAAATTCATACTGTGAGTCCTGAAGGCAATGGAATCAATGGCGACCGGATCCTGAGACATCCAGTTGCATTTGTTGGTCATAATGGTGATATAGAAGAAGATGAGAGTGGTTGGGAAACTGTGAGCCATTTCGAGGATCAGGGCTCAAGCTATTCGCCAGACGGGAGTGCCCCATCTGTCAATAAGAATCGCCGAGAGAGTAATGTCTCAGAGTGTGGAACAGAATGGGAAGAAGAAGGTGAGGAAACACCAATTACTGAAATCAGCGAGGTTTGCTCGGTGCCAACAAAGCAGGCGAAGAAGGTATCGTCAATAGCAAGGCTTTGGAGATCCGGCCAAAATAATGGGGAAAACTACAAGATAATCGCGCTAGAGGGAATAAATGGTAGGCTTTCAAATGGAAGGATATCTACTGGGGGTATGGTATCCCCTGTTTCGGGTAAAGGCGGGCTTAGCCCCTCTGATTTAGTGGGGCAGTGGAGTTCTCCTGAGACGGGGCATCACATTCGAGGTATGAAGGGGTGCATCCCGCTTGGTGCACAGAAGCATAGTTTGAAGGCGAAGCTTTTGGAGGCAAGGTTGGACAGTCATAAGGTCCAATTGCGTCATGTTCTTAAACAGAAGATC
>Malsi_05g032630
ATGAACCAGTCAGGCGGTGCCCATTGTCGTGGCCGGAAAGCTTTGACTTACCGGCGCCGGAATTACGAACCTCCGCAGAGTCCATTTCTTCACTGGAAGTTTGACAACGAAAAAACAACCGGCGGAGTCGTCCAGGCCTCGGCTCGGAAGCTCGCCGCGGGGCTGTGGCAATTACGCTTTAGCGAAATCTCATGGGGTCGGAAGATCAAATTCAGTTCTTGCCCTTCTGGTCCTTCTCCTCCTCAGCCTCAGATTGAATCGTCTTTGGCAACTACCAAATGTGCATCGGAGAAGGCAACAAAGTGGGATCGTGGCTGCTCAGGAGAATCTGATGACATCTATCAGTTTTACAGCCATATGAAACTTCTCGAAGATTGTCAAGTTACTACTAGTTCTATGGCATCGGCTTTGAATGCAGAACTAGCAGAGGCTAGATTATGCATTCGTGAGCTGCAAGCTAAGCGAAAGTCCTTTAAGATGAAAGTCAAACACTTTTTGAGGAAGCTTGAAGAGGAAAGAATCTCTTGGCAAACCAGAGCTCACTGGAACAATCATGCTATTAAAGACCTGAAGGAAGAATTAGGAAGGGAAAGGAAACATCGTCAGCAGATGGAAAATGTTAACACCAATCTGATAAATCAGTTAGCTGGTGTCAAAGTGTCTGCAGAGCAGTTCATGAAAAAATACGAGGAAGAGAAGAAAAACAGAAAATTCATGGAAGAAGTTTCTGGTGAACTAGCTGCACAAATTGGAGAAGACAAGGCCGAAGCCGAGGCATTGAAGAGAGAATCAATTAGAATTCTTGAAGAAGCGGAGGAAGAGAGGAAAATGTTTCATCTAGCAGCAGTTTGGCGTGAAGAGCGGGTCCAGATGAAGCTGATCGATGCAAAACTAGCTCTTGAAGATAAATATTGTCAGCTGAACAAGCTGATAACAGATGTCGAAACTTTCTTAAGGTCAAAGTTTGGAACCCTGGATATGGCGGAGTTGAGAAAAGCTGAGTTGATCCTACAGGAAGTTAAGTCATTGAATGTTACTGACACTGGGGAATTTTCTTACCTTCCTCCAAACTCAGATGAAATATACTCTGATTGCAAAGATCTCCAACAATGTGAAGGAAATGATAGGGAGATTGAACCATACGTTTGTCGCAGTCCATCTAGCCATACTTCCACATTCCATCCCATGAATCCGGAGGATAATGGGTTCAACAAAACTTCTTTTCCAATGCAGTTGAATTGCTTTAGTGATTATGATAGTTGTTATGGAGATGCGGGTTTGGATAACATGAGTCATGCCGAGGATCATCAGGGTTCTTGTGATTCATTGGTAGCACGCAATACCAACGTTAACAAAGTTGGCCAGGCCAAAAATGTATCGAGGAGAAGTGAACATAACACCAATGTTGGTCAATATTCTCCAGATAGGGAAATCAGTGAGGTGTGCTCACCATCGGAGAAGCAATCAAAGCAAGAGGCATCTCCTACATCTAAGATATCATGTCCAAGCAATGGTGAGTTTCATAAGATAGTTTTGGATGAGGGTGAAAGGAGGCTTTCGAATGGGATTACTTCACGTCAGGGAACCAAGGCATATCGAGGTTTGTTTCAACAACGAGTTGAACAATGGATCCCAACAGACATAGCGAATCCACACATAACTCGAGGAATGAGAGGATCCATTGAATGGCCGCGAACCATCCAAACGAATTGTTCAAAGGCCAAGCTTTTGGAAGCAAAAATAGAAAGCCAGAAATCTCAGTTGCGCCATGTTCTTAAACAGAAGATTAGG
>Malsi_11g018050
ATGAAGATACCCAGCAAGCCCCGGCACCTCTCGCCAACGTTCCCACCGCCGGACTCGGATCTTCACCTCCACAGACCCCCCACCACCCGTAAGAAGACCCGGGCACCCGGTTCGGCCAGGTTGAAGCGGGCCGGACTTCCGACCGGAAAGCGGAGCCGACCGGAGACGCCTTTGCTCAAGTGGAAGATTGACGAAGGCCCAAAAGAGCGCCAGGGGCATCGGGAGAGGCGAAAGGACCAAAATGCCCGTGAGGAGGAAAGAGAGGACGGAGTGAGGAGAAAGGGCAGGAAGGGAAGAGAGGCCCCCTTGTCGGCCAGGAAGCTTGCGGCTGGTCTGTGGCGGCTACAGTTACCGGAGACGGGTTCCAGTGTACCTGGACGTAATGGGAAGCTAGGGTTTCAGCCTGACGTTGGCCATATTGGGGTACCATTTCTCCGTAATCGTAACAGCAAAGGATATGCTTCTGAAGCAAATGATCTTTTACAAAGCCCTAGGTCCACCTCAAGGAATGGGTTCTTGTCCAAGCTTCAACCTTCATTTCAGTTATCCAACTCTGTCATGGAGGGGCAAACAAAATGGGATCCAATCTGCTTGAAAACATCGGATGAGATACGGCAAATTTACAGCCAAATGAAGCTTCTTGACCAACAAGTGAGTGCTGTATCAGTTGTATCTGTACTTGAAGCTGAGCTAGAGCAGGCACGAGCTCGCATTCAGGAGCTTGAGATGGAACGGTGTTCCTCAAAAAAGAAACTTGAGCACTTCTTAAGGAATGTCAGTGAGGAAAGAGTTTCATGGAGGAGCCGAGAGCATGAGAAAGTCCGCGCATTTATTGATGATATCAAGTCTGAATTGAACCGGGAAAGGAAGTGTCGCCAGAGAACTGATATACTCAATTCCAAATTGGTTAATGAGCTTGCTGATGTCAAGTTATCAGCAAAGCGATATATGCAGGAGTACGAGAAAGAAAGAAAGGCCAGAGAATTGATTGAGGAAGTTTGTGATGAGCTTGCTAAGGAAATTGGAGAAGACAAAGCTGAAGTTGAAGCACTGAAGAGAGAATCCATGAAACTCAGAGAGGAAGTGGACGAGGAAAGGAAGATGTTGCAGATGGCAGAAGTCTGGCGTGAGGAACGTGTCCAAATGAAGCTGGTTGATGCAAAGGTGGCAGTTGAGGAGAAGTATTCTCGGATGAACAAGATTGTGGCAGATCTGGAGAATTTTCTGACGTCAAGAAGTGCAACGCCAGATGTGAAGGAAATGAGAGAAGTAGAATACCTGCGACAGGCTGCTGCTGCTGTAAATATTCAAGACATCAAGGACTTTTTTTATGAACCCCCCAATCCTGATGATATCTTTTCTGTGTTTGAAGAAGTTAATTTCGGTGAGCCTAATGAGAGGGAGATTGAGCAGTGTGTTGCTTACAGTCCTGCTAGCCATGGTTCAAAAATTCGTACTGTGAGTCCTGAAGGCAATGGAATCATTAAGGACCGGATCCAGAGACATCCAGTTGCATTCGTTGGTCATAATGGTGATATAGAAGAAGATGAGAGTGGTTGGGAAACTGTGAGCCATCTCGAGGATCAGGGCTCAAGCTATTCGCCAGACGGGAGTGCCCCATCTGTCAATAAGAATCGCCGAGAGAGTAATGTCTCAGAGAGTGGAACAGAATGGGAAGAAGAAGTTGAGGGAACACCAATTACTGAAATCAGTGAGGTTTGCTCGGTACCAACAAAGCAGACGAAGAAGGTATCATCAATAGCAAGGCTTTGGAGGTCTGGCCAAAACAACGGGGAAAACTACAAGATAATCTCGCTAGAGGGAATACACGGTAGGCTTTCGAATGGAAGGATATCCACTAGGGGTCTGGTATCCCCTGATCGGGGTTCGGGTAAAGGCGGGCTTAGCCCCTCTGATTTAGTGGGGCAGTGGAATTCTCCTGAGACGGGGCATCACATTCGGGGTATGAAAGGGTGCATTCCACTGGGCGCCCAGAAGCATAGTTTGAAGGCAAAGCTTTTGGAGGCAAGGTTGGACAGTCATAAGGTCCAACTGCGTCATGTGCTTAAACAGAAGATC
>Malsy_03g018780
ATGAAGATACCCAGCAAGCCCCGCCACCCCTCGCCAACATTCCCACCGCCGGACTCGGATCTTCACCTCCACAGACCCACCACCACCCGCAAGAAGACCCGGGTACCCGGTTCGGCCCGGTTGAAGCGGGCCGGACTTCCGACAGGAAAGCGGAGCCGACCCGAGACGCCTTTACTCAAGTGGAAGATCTACCAAGGCCCCGAAGAGCGCCAGGGGCACGGGGAGAGGCGAAACGACCAAAATCCCCCTGAAGAGGAGAGAGTGGACGGAGGGAGGAGGAAGGGCAGGAAGGGAAAAGAGGCCCCCTTGTCGGCCAGGAAGCTCGCCGCCGGACTGTGGCGGCTGCAGTCGCCGGAGACGGGTTCCGGTGTACCGGGACGGAATGCCCAGCTAGGGTTTCAGCCTGACATTGGCCATATCGGGGTACCATTTCTCCGTAATCACAACAGTAAAACATATGCTTCTGAAGCAAATGATCTTTTACAAAGCCCTAGGTCCACCTCAAGAAATGGATTCTTATCCAAGTTATCCAACTCTGTCATGGAGGGGCAAACAAAATGGGATCCAGTCTGCTTGAAAACATCAGATGAGGTACGGCAAGTTTACAGCCAAATGAAGCTTCTTGACCAGCGAGCGAGTGCTGTATCAGTTGTATCTGTACTTGAAGCTGAGCTAGAGCAGGCTCGAGCTCGCATTCAGGAGCTTGAGATGGAACGGCGTTCCTCAAAAAAGAAACTTGAGCACTTCTTAAGGAATGTCAGTGAGGAAAGAGTTTCATGGAGGAGCAGAGAGCATGAGAAAGTCCGTGCATTTATTGATGACATCAAGTCTGAATTGAACCGGGAACGGAAGAGTCGTCAGAGAACTGAGATACTCAATTCCAAATTGGTTAATGAGCTTGCTGATGTCAAGTTATCAGCAAAGCGATACATGCAGGACTACGAGAAAGAAAGAAAGGCCAGAGAATTAATTGAGGAAGTATGTGATGAGCTTGCTAAGGAAATTGGAGAAGACAAGGCTGAAGTTGAAGCATTGAACAGAGAATCCATGAAACTCAGAGAGGAAGTGGACGAGGAAAGGAAGATGTTGCAGATTGCAGAAGTCTGGCGGGAGGAACGTGTCCAAATGAAGCTTGTTGATGCAAAGGTGGCAGTTGAGGAGAAGTATTCTCTGATGAACAAGCTTGTGGCAGATCTGGAGAATTTTCTGACATCAAGAAGTGTAACGCCAGATGTGAAGGAAATGAGAGAAGTAGAGTATCTGCGACAGGCTGCTGCTGCTGTAAATATTCAAGAAGTCAAGGACTTTTCTTATGAACCCCATAATCCTGATGATATCTTTTCTGTGTTCAAAGAAGTTAATTTCGGTGAGCCTAATGAGAGGGAGATTGAGCAGTGTGTCGCTTACAGTCCTGCTAGCCATGGTTCGAAAATTCATACAGTGAGTCCTGAAGGCAATGGAATCAATGGCGACCGGATCCTGAGACATCCAGTTGCATTTGTTGGTCATAATGGTGATATAGAAGAAGATGAGAGTGGTTGGGAAACTGTGAGTCATTTCGAGGATCAGGGCTCAAGCTATTCGCCAGACGGGAGTGCCCCATCTGTCAATAAGAATCGCCGAGAGAGTAATGTCTCAGAGTGTGGAACAGAATGGGAAGAAGAAGGTGAGGAAACACCAATTACTGAAATCAGCGAGGTTTGCTCGGTGCCAACAAAGCAGGCGAAGAAGGTATCGTCAATAGCAAGGCTTTGGAGATCCGGCCAAAATAATGGGGAAAACTACAAGATAATCGCGCTAGAGGGAATAAATGGTAGGCTTTCGAATGGAAGGATATCTACTGGGGGTATGGTATCCCCAGATCGGGGTTCGGGTAAAGGCGGGCTTAGCCCCTCTGATTTAGTGGGGCAGTGGAGTTCTCCTGAGACGGGGCATCACATTCGAGGTATGAAGGGGTGCATCCCGCTTGGTGCACAGAAGCATAGTTTGAAGGCGAAGCTTTTGGAGGCAAGGTTGGACAATCATAAGGTCCAATTGCGTCATGTGCTTAAACAGAAGATC
>Malsy_05g029720
ATGAACCAGTCAGGCGGTGCCCATTGTCGTGGCCGGAAAACTTTGACTTACCGACGCCGGAATTACGAACCTCCGCAGAGTCCATTTCTTCACTGGAAGTTTGACAACGAAAAAACAACCGGCGGAGTCGTCCAGGCCTCGGCTCGGAAGCTCGCCGCGGGGCTGTGGCAATTACGCTTTAGCGAAATCTCATGGGGTCGGGAGATCAAATTCAATTCTTGCCCTTCTGATCCTTCTCCTCCTCAGCCTCAGATTGAATCGTCTTTGGCAACTACCAAATGTGCATCGGAGAAGGCAACAAAGTGGGATCGTGGCTGCTCAGGAGAATCTGATGACATCTATCAGTTTTACAGCCATATGAAACTTCTCGAAGATTGTCAAGTTACTACTAGTTCTATGGCATCGGCTTTGAATGCAGAACTAGCAGAGGCTAGATTATGCATTCGTGAGCTGCAAGCTAAGCGAAAGTCCTTTAAGATGAAAGTCAAACACTTTTTGAGGAAGCTTGAAGAGGAAAGAATCTCTTGGCAAACCAGAGCTCACTGGAACAATCATGCTATTAAAGACCTGAAGGAAGAATTAGGAAGGGAAAGGAAACATCGTCAGCAGATGGAAAATGTTAACACCAATCTGATAAATCAGTTAGCTGGTGTCAAAGTGTCTGTAGAGCAGTTCATGAAAAAATATGAGGAAGAGAAGAAAAACAGAAAATTCATGGAAGAAGTTTCTGGTGAACTAGCTGCACAAATTGGAGAAGACAAGGCCGAAGCCGAGGCATTGAAGAGAGAATCAATTAGAATTCTTGAAGAAGCGGAGGAAGAGAGGAAAATGTTTCATCTAGCAGCAGTTTGGCGTGAAGAGCGGGTCCAGATGAAGCTGATCGATGCAAAACTATCTCTTGAAGATAAATATTGTCAGCTGAACAAGCTGATAACAGATTTTGGAACCCTGGATATGGCGGAGTTGAGAAAAGCTGAGTTGATCCTACAGGAAGTTAAGTCATTGAATGTTACTGACACTGGGGAATTTTCTTACCTTCCTCCAAACTCAGATGAAATATACTCTGATTGCAAAGATCTCCAACAATGTGAAGGAAATGATAGGGAGATTGAACCATACGTTTGTCGCAGTCCATCTAGCCATAATTCCACAGTCCATCCCATGAATCCGGAGGATAATGGGTTCAACAAAACTTCTTTTCCAATGCAGTTGAATTGCTTTAGTGATTATGATAGTTGTTATGGAGATGCGGGTTTGGATAACATGAGTCATGCCGAGGATCATCAGGGTTCTTGTGATTCATTGGTAGCACGCAATACCAACGTTAACAAAGTTGGCCAGGCCAAAAATGTATCGAGGAGAAGTGAACATAACACCAATGTTGGTCAATATTCTCCAGATAGGGAAATCAGTGAGGTGTGCTCACCATCGGAGAAGCAATCAAGGCAAGAGGCATCTCCTACATCTAAGATATCATGTCCAAGCAATGGTGAGTTTCATAAGATAGTTTTGGATGAGGGTGAAAGGAGGCTTTCGAATGGGATTACTTCACGTCAGGGAACCAAGGCATATCGAGGTTTGTTTCAACAACGAGTTGAACAAAGGATCCCAACAGACATAGCGAATCCACACATAACTCGAGGAATGAGAGGATCCATTGAATGGCCGCGAACCATCCAAACGAATTGTTCAAAGGCCAAGCTTTTGGAAGCAAAAATAGAAAGCCAGAAATCTCAGTTGCGCCATGTTCTTAAACAGAAGATTAGG
>Malsy_11g019240
ATGAAGATACCCAGCAAGCCCCGGCACCTCTCGCCAACGTTCCCACCGCCGGACTCGGATCTTCACCTCCACAGACCCCCCACCACCCGTAAGAAGACCCGGGCACCCGGTTCGGCCAGGTTGAAGCGGGCCGGACTTCCGACCGGAAAGCGGAGCCGACCGGAGACGCCTTTGCTCAAGTGGAAGATTGACGAAGGCCCAAAAGAGCGCCAGGGGCATCGGGAGAGGCGAAAGGACCAAAATGCCCGTGAGGAGGAAAGAGAGGACGGAGTGAGGAGAAAGGGCAGGAAGGGAAGAGAGGCCCCCTTGTCGGCCAGGAAGCTTGCGGCTGGTCTGTGGCGGCTACAGTTACCGGAGACGGGTTCCAGTGTACCTGGACGTAATGGGAAGCTAGGGTTTCAGCCTGACGTTGGCCATATTGGGGTACCATTTCTCCGTAATCGTAACAGCAAAGGATATGCTTCTGAAGCAAATGATCTTTTACAAAGCCCTAGGTCCACCTCAAGGAATGGGTTCTTGTCCAAGTTATCCAACTCTGTCATGGAGGGGCAAACAAAATGGGATCCAGTCTGCTTGAAAACATCGGATGAGATACGGCAAATTTACAGCCAAATGAAGCTTCTTGACCAACAAGTGAGTGCTGTATCAGTTGTATCTGTACTTGAAGCTGAGCTAGAGCAGGCACGAGGTCGCATTCAGGAGCTTGAGATGGAACGGTGTTCCTCAAAAAAGAAACTTGAGCACTTCTTAAGGAATGTCAGTGAGGAAAGAGTTTCATGGAGGAGCCGAGAGCATGAGAAAGTCCGCGCATTTATTGATGATATCAAGTCTGAATTGAACCGGGAAAGGAAGAGTCGCCAGAGAACTGAGATACTCAATTCCAAATTGGTTAATGAGCTTGCTGATGTCAAGTTATCAGCAAAGCGATACATGCAGGAGTACGAGAAAGAAAGAAAGGCCAGAGAATTGATTGAGGAAGTTTGTGATGAGCTTGCTAAGGAAATTGGAGAAGACAAAGCTGAAGTTGAAGCATTGAAGAGAGAATCCATGAAACTCAGAGAGGAAGTGGACGAGGAAAGGAAGATGTTGCAGATGGCAGAAGTCTGGCGTGAGGAACGTGTCCAAATGAAGCTGGTTGATGCCAAGGTGGCAGTTGAGGAGAAGTATTCTCTGATGAACAAGATTGTGGCAGATCTGGAGAATTTTCTGACATCAAGAAGTGCAACGCCAGATGTGAAGGAAATGAGAGAAGTAGAATATCTGCGACAGGCTGCTGCTGCTGTAAATATTCAAGACATCAAGGACTTTTTTTATGAACCCCCCAATCCTGATGATATCTTTTCTGTGTTCGAAGAAGTTAATTTCGGTGAGCCTAATGAGAGGGAGATTGAGCAGTGTGTTGCTTACAGTCCTGCTAGCCATGGTTCAAAAATTCGTACTGTGAGTCCTGAAGGCAATGGAATCATTAAGGACCGGATCCAGAGACATCCAGTTGCATTTGTTGGTCATAATGGTGATATAGAAGAAGATGAGAGTGGTTGGGAAACTGTGAGCCATCTCGAGGATCAGGGCTCAAGCTATTCGCCAGACGGGAGTGCCCCATCTGTCAATAAGAATCGCCGAGAGAGTAATGTCTCAGAGAGTGGAACAGAATGGGAAGAAGAAGTTGAGGGAACACCAATTACTGAAATCAGCGAGGTTTGCTCGGTACCAACAAAGCAGACGAAGAAGGTATCATCAATAGCAAGGCTTTGGAGGTCTGGCCAAAACAACGGGGAAAACTACAAGATAATCTCGCTAGAGGGAATACACGGTAGGCTTTCGAATGGAAGGATATCCACTAGGGGTCTGGTATCCCCTGATCGGGGTTCGGGTAAAGGCGGGCTTAGCCCCTCTGATTTAGTGGGGCAGTGGAATTCTCCTGAGACGGGGCATCACATTCGGGGTATGAAAGGGTGCATTCCACTGGGCGCCCAGAAGCATAGTTTGAAGGCAAAGCTTTTGGAGGCAAGGTTGGACAGTCATAAGGTCCAACTGCGTCATGTGCTTAAACAGAAGATC
>Maldo_GDDH_03G1201300
ATGAAGATACCCAGCAAGCCCCGCCACCCCTCGCCAACATTCCCACCGCCGGACTCGGATCTTCACCTCCACAGACCCACAACCACCCGCAAGAAGACCCGGGCACCCGGTTCGGCCCGGTTGAAGCGGGCCGGACTTCCGACAGGAAAGCGGAGCCGACCCGAGACGCCTTTACTCAAGTGGAAGATCGGCCAAGGCCCAGACGAGCGCCAGGGGCACGGGGAGAGGCGAAACGACCAAAATGCCCCTGAAGAGGATAGAGTGGACGAAGGGAGGAGGAAGGGCAGGAAGGGAAAAGAGGCCCCCTTGTCGGCCAGGAAGCTCGCCGCCGGACTGTGGCGGCTGCAATCGCCGGAGACGGGTTCCGGTGTACCGGGACGGAATGGCCAGCTAGGGTTTCAGCCTGACATTGGCCATATTGGGGTACCATTTCTCCGTAATCGCAACAGTAAAACATATGCTTCTGAAGCAAATGATCTTTTACAAAGCCCTAGGTCCACCTCAAGAAATGGATTCTTATCCAAGTTATCCAACTCTGTCATGGAGGGGCAAACAAAATGGGATCCAGTCTGCTTGAAAACATCAGATGAGGTACGGCAAATTTACAGCCAAATGAAGCTTCTTGACCAGCGAGCGAGTGCTGTATCAGTTGTATCTGTACTTGAAGCTGAGCTAGAGCAGGCTCGAGCTCGCATTCAGGAGCTTGAGATGGAACGGCGTTCCTCAAAAAAGAAACTTGAGCACTTCTTAAGGAATGTCAGTGAGGAAAGAGTTTCATGGAGGAGCAGAGAGCATGAGAAAGTCCGTGCATTTATTGATGACATCAAGTCTGAATTGAACCGGGAACGGAAGAGTCGTCAGAGAACTGAGATACTCAATTCCAAATTGGTTAATGAGCTTGCTGATGTCAAGTTATCAGCAAAGCGATACATGCAGGACTACGAGAAAGAAAGAAAGGCCAGAGAATTAATTGAGGAAGTATGTGATGAGCTTGCTAAGGAAATTGGAGAAGACAAGGCTGAAGTTGAAGCATTGAAGAGAGAATCCATGAAACTCAGAGAGGAAGTGGACGAGGAAAGGAAGATGTTGCAGATTGCGGAAGTCTGGCGGGAGGAACGTGTCCAAATGAAGCTTGTTGATGCAAAGGTGGCAGTTGAGGAGAAGTATTCTCTGATGAACAAGCTTGTGGCAGATCTGGAGAATTTTCTGACATCAAGAAGTGTAACGCCAGATGTGAAGGAAATGAGAGAAGTAGAGTATCTGCGACAGGCTGCTGCTGCTGTAAATATTCAAGAAGTCAAGGACTTTTCTTATGAACCCCCTAATCCTGATGATATCTTTTCTGTGTTCGAAGAAGTTAATTTCGGTGAGCCTAATGAGAGGGAGATTGAGCAGTGTGTTGCTTACAGTCCTGCTAGCCATGGTTCGAAAATTCATACTGTGAGTCCTGAAGGCAATGGAATCAATGGCGACCGGATCCTGAGACATCCAGTTGCATTTGTTGGTCATAATGGTGATATAGAAGAAGATGAGAGTGGTTGGGAAACTGTGAGCCATTTCGAGGATCAGGGCTCAAGCTATTCGCCAGACGGGAGTGCCCCATCTGTCAATAAGAATCGCCGAGAGAGTAATGTCTCAGAGTGTGGAACAGAATGGGAAGAAGAAGGTGAGGAAACACCAATTACTGAAATCAGCGAGGTTTGCTCGGTGCCAACAAAGCAGGCGAAGAAGGTATCGTCAATAGCAAGGCTTTGGAGATCCGGCCAAAATAATGGGGAAAACTACAAGATAATCGCGCTAGAGGGAATAAATGGTAGGCTTTCGAATGGAAGGATATCTACTGGGGGTATGGTATCCCCTGATCGGGGTTCGGGTAAAGGCGGGCTTAGCCCCTCTGATTTAGTGGGGCAGTGGAGTTCTCCTGAGACGGGGCATCACATTCGAGGTATGAAGGGGTGCATCCCGCTTGGTGCACAGAAGCATAGTTTGAAGGCGAAGCTTTTGGAGGCAAGGTTGGACAGTCATAAGGTCCAATTGCGTCATGTTCTTAAACAGAAGATC
>Maldo_GDDH_05G1345300
TCGGGCATTATTATATATGAGCACCGAATGAACCAGTCAGGCGGTGCCCATTGTCGTGGCCGGAAAGCTTTGACTTACCGGCGCCGGAATTACGAACCTCCGCAGAGTCCATTTCTTCACTGGAAGTTTGACAACGAAAAAACAACCGGCGGAGTCGTCCAGGCCTCGGCTCGGAAGCTCGCCGCGGGGCTGTGGCAATTACGCTTTAGCGAAATCTCATGGGGTCGGAAGATCAAATTCAATTCTTGCCCTTCTGATCCTTCTCCTCCTCAGCCTCAGATTGAATCGTCTTTGGCAACTACCAAATGTGCATCGGAGAAGGCAACAAAGTGGGATCGTGGCTGCTCAGGAGAATCTGATGACATCTATCAGTTTTACAGCCATATGAAACTTCTCGAAGATTGTCAAGTTACTACTAGTTCTATGGCATCGGCTTTGAATGCAGAACTAGCAGAGGCTAGATTATGCATTCGTGAGCTGCAAGCTAAGCGAAAGTCCTTTAAGATGAAAGTCAAACACTTTTTGAGGAAGCTTGAAGAGGAAAGAATCTCTTGGCAAACCAGAGCTCACTGGAACAATCATGCTATTAAAGACCTGAAGGAAGAATTAGGAAGGGAAAGGAAACATCGTCAGCAGATGGAAAATGTTAACACCAATCTGATAAATCAGTTAGCTGGTGTCAAAGTGTCTGTAGAGCAGTTCATGAAAAAATATGAGGAAGAGAAGAAAAACAGAAAATTCATGGAAGAAGTTTCTGGTGAACTAGCTGCACAAATTGGAGAAGACAAGGCCGAAGCCGAGGCATTGAAGAGAGAATCAATTAGAATTCTTGAAGAAGCGGAGGAAGAGAGGAAAATGTTTCATCTAGCAGCAGTTTGGCGTGAAGAGCGGGTCCAGATGAAGCTGATCGATGCAAAACTAGCTCTTGAAGATAAATATTGTCAGCTGAACAAGCTGATAACAGATGTCGAAACTTTCTTAAGGTCAAAGTTTGGAACCCTGGATATGGCGGAGTTGAGAAAAGCTGAGTTGATCCTACAGGAAGTTAAGTCATTGAATGTTACTGACACTGGGGAATTTTCTTACCTTCCTCCAAACTCAGATGAAATATACTCTGATTGCAAAGATCTCCAACAATGTGAAGGAAATGATAGGGAGATTGAACCATACGTTTGTCGCAGTCCATCTAGCCATAATTCCACAGTCCATCCCATGAATCCGGAGGATAATGGGTTCAACAAAACTTCTTTTCCAATGCAGTTGAATTGCTTTAGTGATTATGATAGTTGTTATGGAGATGCGGGTTTGGATAACATGAGTCATGCCGAGGATCATCAGGGTTCTTGTGATTCATTGGTAGCACGCAATACCAACGTTAACAAAGTTGGCCAGGCCAAAAATGTATCGAGGAGAAGTGAACATAACACCAATGTTGGTCAATATTCTCCAGATAGGGAAATCAGTGAGGTGTGCTCACCATCGGAGAAGCAATCAAAGCAAGAGGCATCTCCTACATCTAAGATATCATGTCCAAGCAATGGTGAGTTTCATAAGATAGTTTTGGATGAGGGTGAAAGGAGGCTTTCGAATGGGATTACTTCACGTCAGGGAACCAAGGCATATCGAGGTTTGTTTCAACAACGAGTTGAACAATGGATCCCAACAGACATAGCGAATCCACACATAACTCGAGGAATGAGAGGATCCATTGAATGGCCGCGAACCATCCAAACGAATTGTTCAAAGGCCAAGCTTTTGGAAGCAAAAATAGAAAGCCAGAAATCTCAGTTGCGCCATGTTCTTAAACAGAAGATTAGG
>Maldo_GDDH_11G1218700
ATGAAGATACCCAGCAAGCCCCGGCACCTCTCGCCAACGTTCCCACCGCCGGACTCGGATCTTCACCTCCACAGACCCCCCACCACCCGTAAGAAGACCCGGGCACCCGGTTCGGCCAGGTTGAAGCGGGCCGGACTTCCGACCGGAAAGCGGAGCCGACCGGAGACGCCTTTGCTCAAGTGGAAGATTGACGAAGGCCCAAAAGAGCGCCAGGGACATCGGGAGAGGCGAAAGGACCAAAATGCCCGTGAGGAGGAAAGAGAGGACGGAGTGAGGAGAAAGGGCAGGAAGGGAAGAGAGGCCCCCTTGTCGGCCAGGAAGCTTGCGGCTGGTCTGTGGCGGCTACAGTTACCGGAGACGGGTTCCAGTGTACCTGGACGTAATGGGAAGCTAGGGTTTCAGCCTGACGTTGGCCATATTGGGGTACCATTTCTCCGTAATCGTAACAGCAAAGGATATGCTTCTGAAGCAAATGATCTTTTACAAAGCCCTAGGTCCACCTCAAGGAATGGGTTCTTGTCCAAGTTATCCAACTCTGTCATGGAGGGGCAAACAAAATGGGATCCAGTCTGCTTGAAAACATCGGATGAGATACGGCAAATTTACAGCCAAATGAAGCTTCTTGACCAACAAGTGAGTGCTGTATCAGTTGTATCTGTACTTGAAGCTGAGCTAGAGCAGGCACGAGCTCGCATTCAGGAGCTTGAGATGGAACGGTGTTCCTCAAAAAAGAAACTTGAGCACTTCTTAAGGAATGTCAGTGAGGAAAGAGTTTCATGGAGGAGCCGAGAGCATGAGAAAGTCCGCGCATTTATTGATGATATCAAGTCTGAATTGAACCGGGAAAGGAAGAGTCGCCAGAGAACTGAGATACTCAATTCCAAATTGGTTAATGAGCTTGCTGATGTCAAGTTATCAGCAAAGCGATACATGCAGGAGTACGAGAAAGAAAGAAAGGCCAGAGAATTGATTGAGGAAGTTTGTGATGAGCTTGCTAAGGAAATTGGAGAAGACAAAGCTGAAGTTGAAGCACTGAAGAGAGAATCCATGAAACTCAGAGAGGAAGTGGACGAGGAAAGGAAGATGTTGCAGATGGCAGAAGTCTGGCGTGAGGAACGTGTCCAAATGAAGCTGGTTGATGCAAAGGTGGCAGTTGAGGAGAAGTATTCTCTGATGAACAAGATTGTGGCAGATCTGGAGAATTTTCTGACGTCAAGAAGTGCAACGCCAGATGTGAAGGAAATGAGAGAAGTAGAATATCTGCGACAGGCTGCTGCTGCTGTAAATATTCAAGACATCAAGGACTTTTTTTATGAACCCCCCAATCCTGATGATATCTTTTCTGTGTTCGAAGAAGTTAATTTCGGTGAGCCTAATGAGAGGGAGATTGAGCAGTGTGTTGCTTACAGTCCTGCTAGCCATGGTTCAAAAATTCGTACGGTGAGTCCTGAAGGCAATGGAATCATTAAGGACCGGATCCAGAGACATCCAGTTGCATTTGTTGGTCATAATGGTGATATAGAAGAAGATGAGAGTGGTTGGGAAACTGTGAGCCATCTCGAGGATCAGGGCTCAAGCTATTCGCCAGACGGGAGTGCCCCATCTGTCAATAAGAATCGCCGAGAGAGTAATGTCTCAGAGAGTGGAACAGAATGGGAAGAAGAAGTTGAGGGAACACCAATTACTGAAATCAGCGAGGTTTGCTCGGTACCAACAAAGCAGACGAAGAAGGTATCATCAATAGCAAGGCTTTGGAGGTCTGGCCAAAACAACGGGGAAAACTACAAGATAATCTCGCTAGAGGGAATACACGGTAGGCTTTCGAATGGAAGGATATCCACTAGGGGTCTGGTATCCCCTGATCGGGGTTCGGGTAAAGGCGGGCTTAGCCCCTCTGATTTAGTGGGGCAGTGGAATTCTCCTGAGACGGGGCATCACATTCGGGGTATGAAAGGGTGCATTCCACTGGGCGCCCAGAAGCATAGTTTGAAGGCAAAGCTTTTGGAGGCAAGGTTGGACAGTCATAAGGTCCAACTGCGTCATGTGCTTAAACAGAAGATC
>Maldo_Gala_03g017740
ATGAAGATACCCAGCAAGCCCCGCCACCCCTCGCCAACATTCCCACCGCCGGACTCGGATCTTCACCTCCACAGACCCACAACCACCCGCAAGAAGACCCGGGCACCCGGTTCGGCCCGGTTGAAGCGGGCCGGACTTCCGACAGGAAAGCGGAGCCGACCCGAGACGCCTTTACTCAAGTGGAAGATCGGCCAAGGCCCAGAAGAGCGCCAGGGGCACGGGGAGAGGCGAAACGACCAAAATGCCCCTGAAGAGGGTAGAGTGGACGAAGGGAGGAGGAAGGGCAGGAAGGGAAAAGAGGCCCCCTTGTCGGCCAGGAAGCTCGCCGCCGGACTGTGGCGGCTGCAATCGCTGGAGACGGGTTCCGGTGTACCGGGACGGAATGACCAGCTAGGGTTTCAGCCTGACATTGGCCATATTGGGGTACCATTTCTCCGTAATCGCAACAGTAAAACATATGCTTCTGAAGCAAATGATCTTTTACAAAGCCCTAGGTCCACCTCAAGAAATGGATTCTTATCCAAGCTTCAACCTTCATTTCAGTTATCCAACTCTGTCATGGAGGGGCAAACAAAATGGGATCCAGTCTGCTTGAAAACATCAGATGAGGTACGGCAAATTTACAGCCAAATGAAGCTTCTTGACCAGCGAGCGAGTGCTGTATCAGTTGTATCTGTACTTGAAGCTGAGCTAGAGCAGGCTCGAGCTCGCATTCAGGAGCTTGAGATGGAACGGCGTTCCTCAAAAAAGAAACTTGAGCACTTCTTAAGGAATGTCAGTGAGGAAAGAGTTTCATGGAGGAGCAGAGAGCATGAGAAAGTCCGTGCATTTATTGATGACATCAAGTCTGAATTGAACCGGGAACGGAAGAGTCGTCAGAGAACTGAGATACTCAATTCCAAATTGGTTAATGAGCTTGCTGATGTCAAGTTATCAGCAAAGCGATACATGCAGGACTACGAGAAAGAAAGAAAGGCCAGAGAATTAACTGAGGAAGTATGTGATGAGCTTGCTAAGGAAATTGGAGAAGACAAGGCTGAAGTTGAAGCATTGAACAGAGAATCCATGAAATTCAGAGAGGAAGTGGACGAGGAAAGGAAGATGTTGCAGATTGCAGAAGTCTGGCGGGAGGAACGTGTCCAAATGAAGCTTGTTGATGCAAAGGTGGCAGTTGAGGAGAAGTATTCTCTGATGAACAAGCTTGTGGCAGATCTGGAGAATTTTCTGACATCAAGAAGTGTAACGCCAGATGTGAAGGAAATGAGAGAAGTAGAGTATCTGCGACAGGCTGCTGCTGCTGTAAATATTCAAGAAGTCAAGGACTTTTCTTATGAACCCCATAATCCTGATGATATCTTTTCTGTGTTCAAAGAAGTTAATTTCGGTGAGCCTAATGAGAGGGAGATTGAGCAGTGTGTTGCTTACAGTCCTGCTAGCCATGGTTCGAAAATTCATACTGTGAGTCCTGAAGGCAATGGAATCAATGGCGACCGGATCCTGAGACATCCAGTTGCATTTGTTGGTCATAATGGTGATATAGAAGAAGATGAGAGTGGTTGGGAAACTGTGAGCCATTTCGAGGATCAGGGCTCAAGCTATTCGCCAGACGGGAGTGCCCCATCTGTCAATAAGAATCGCCGAGAGAGTAATGTCTCAGAGTGTGGAACAGAATGGGAAGAAGAAGGTGAGGAAACACCAATTACTGAAATCAGCGAGGTTTGCTCGGTGCCAACAAAGCAGGCGAAGAAGGTATCGTCAATAGCAAGGCTTTGGAGATCCGGCCAAAATAATGGGGAAAACTACAAGATAATCGCGCTAGAGGGAATAAATGGTAGGCTTTCGAATGGAAGGATATCTACTGGGGGTATGGTATCCCCTGATCGGGGTTCGGGTAAGGGCGGGCTTAGCCCCTCTGATTTAGTGGGGCAGTGGAGTTCTCCTGAGACGGGGCATCACATTCGAGGTATGAAGGGGTGCATCCCGCTTGGGGCACAGAAGCATAGTTTGAAGGCGAAGCTTTTGGAGGCAAGGTTGGACAATCATAAGGTCCAATTGCGTCATGTGCTTAAACAGAAGATC
>Maldo_Gala_05g031140
ATGAACCAGTCAGGCGGTGCCCATTGTCGTGGCCGGAAAGCTTTGACTTACCGGCGCCGGAATTACGAACCTCCGCAGAGTCCATTTCTTCACTGGAAGTTTGACAACGAAAAAACAACCGGCGGAGTCGTCCAGGCCTCGGCTCGGAAGCTCGCCGCGGGGCTGTGGCAATTACGCTTTAGCGAAATCTCATGGGGTCGGAAGATCAAATTCAATTCTTGCCCTTCTGATCCTTCTCCTCCTCAGCCTCAGATTGAATCGTCTTTGGCAACTACCAAATGTGCATCGGAGAAGGCAACAAAGTGGGATCGTGGCTGCTCAGGAGAATCTGATGACATCTATCAGTTTTACAGCCATATGAAACTTCTCGAAGATTGTCAAGTTACTACTAGTTCTATGGCATCGGCTTTGAATGCAGAACTAGCAGAGGCTAGATTATGCATTCGTGAGCTGCAAGCTAAGCGAAAGTCCTTTAAGATGAAAGTCAAACACTTTTTGAGGAAGCTTGAAGAGGAAAGAATCTCTTGGCAAACCAGAGCTCACTGGAACAATCATGCTATTAAAGACCTGAAGGAAGAATTAGGAAGGGAAAGGAAACATCGTCAGCAGATGGAAAATGTTAACACCAATCTGATAAATCAGTTAGCTGGTGTCAAAGTGTCTGCAGAGCAGTTCATGAAAAAATATGAGGAAGAGAAGAAAAACAGAAAATTCATGGAAGAAGTTTCTGGTGAACTAGCTGCACAAATTGGAGAAGACAAGGCCGAAGCCGAGGCATTGAAGAGAGAATCAATTAGAATTCTTGAAGAAGCGGAGGAAGAGAGGAAAATGTTTCATCTAGCAGCAGTTTGGCGTGAAGAGCGGGTCCAGATGAAGCTGATCGATGCAAAACTAGCTCTTGAAGATAAATATTGTCAGCTGAACAAGCTGATAACAGATGTCGAAACTTTCTTAAGGTCAAAGTTTGGAACCCTGGATATGGCGGAGTTGAGAAAAGCTGAGTTGATCCTACAGGAAGTTAAGTCATTGAATGTTACTGACACTGGGGAATTTTCTTACCTTCCTCCAAACTCAGATGAAATATACTCTGATTGCAAAGATCTCCAACAATGTGAAGGAAATGATAGGGAGATTGAACCATACGTTTGTCGCAGTCCATCTAGCCATAATTCCACAGTCCATCCCATGAATCCGGAGGATAATGGGTTCAACAAAACTTCTTTTCCAATGCAGTTGAATTGCTTTAGTGATTATGATAGTTGTTATGGAGATGCGGGTTTGGATAACATGAGTCATGCCGAGGATCATCAGGGTTCTTGTGATTCATTGGTAGCACGCAATACCAACGTTAACAAAGTTGGCCAGGCCAAAAATGTATCGAGGAGAAGTGAACATAACACCAATGTTGGTCAATATTCTCCAGATAGGGAAATCAGTGAGGTGTGCTCACCATCGGAGAAGCAATCAAAGCAAGAGGCATCTCCTACATCTAAGATATCATGTCCAAGCAATGGTGAGTTTCATAAGATAGTTTTGGATGAGGGTGAAAGGAGGCTTTCGAATGGGATTACTTCACGTCAGGGAACCAAGGCATATCGAGGTTTGTTTCAACAACGAGTTGAACAATGGATCCCAACAGACATAGCGAATCCACACATAACTCGAGGAATGAGAGGATCCATTGAATGGCCGCGAACCATCCAAACGAATTGTTCAAAGGCCAAGCTTTTGGAAGCAAAAATAGAAAGCCAGAAATCTCAGTTGCGCCATGTTCTTAAACAGAAGATTAGG
>Maldo_Gala_11g019780
ATGAAGATACCCAGCAAGCCCCGGCACCTCTCGCCAACGTTCCCACCGCCGGACTCGGATCTTCACCTCCACAGACCCCCCACCACCCGTAAGAAGACCCGGGCACCCGGTTCGGCCAGGTTGAAGCGGGCCGGACTTCCGACCGGAAAGCGGAGCCGACCGGAGACGCCTTTGCTCAAGTGGAAGATTGACGAAGGCCCAAAAGAGCGCCAGGGACATCGGGAGAGGCGAAAGGACCAAAATGCCCGTGAGGAGGAAAGAGAGGACGGAGTGAGGAGAAAGGGCAGGAAGGGAAGAGAGGCCCCCTTGTCGGCCAGGAAGCTTGCGGCTGGTCTGTGGCGGCTACAGTTACCGGAGACGGGTTCCAGTGTACCTGGACGTAATGGGAAGCTAGGGTTTCAGCCTGACGTTGGCCATATTGGGGTACCATTTCTCCGTAATCGTAACAGCAAAGGATATGCTTCTGAAGCAAATGATCTTTTACAAAGCCCTAGGTCCACCTCAAGGAATGGGTTCTTGTCCAAGCTTCAACCTTCATTTCAGTTATCCAACTCTGTCATGGAGGGGCAAACAAAATGGGATCCAGTCTGCTTGAAAACATCGGATGAGATACGGCAAATTTACAGCCAAATGAAGCTTCTTGACCAACAAGTGAGTGCTGTATCAGTTGTATCTGTACTTGAAGCTGAGCTAGAGCAGGCACGAGCTCGCATTCAGGAGCTTGAGATGGAACGGTGTTCCTCAAAAAAGAAACTTGAGCACTTCTTAAGGAATGTCAGTGAGGAAAGAGTTTCATGGAGGAGCCGAGAGCATGAGAAAGTCCGCGCATTTATTGATGATATCAAGTCTGAATTGAACCGGGAAAGGAAGAGTCGCCAGAGAACTGAGATACTCAATTCCAAATTGGTTAATGAGCTTGCTGATGTCAAGTTATCAGCAAAGCGATACATGCAGGAGTACGAGAAAGAAAGAAAGGCCAGAGAATTGATTGAGGAAGTTTGTGATGAGCTTGCTAAGGAAATTGGAGAAGACAAAGCTGAAGTTGAAGCACTGAAGAGAGAATCCATGAAACTCAGAGAGGAAGTGGACGAGGAAAGGAAGATGTTGCAGATGGCAGAAGTCTGGCGTGAGGAACGTGTCCAAATGAAGCTGGTTGATGCAAAGGTGGCAGTTGAGGAGAAGTATTCTCTGATGAACAAGATTGTGGCAGATCTGGAGAATTTTCTGACGTCAAGAAGTGCAACGCCAGATGTGAAGGAAATGAGAGAAGTAGAATATCTGCGACAGGCTGCTGCTGCTGTAAATATTCAAGACATCAAGGACTTTTTTTATGAACCCCCCAATCCTGATGATATCTTTTCTGTGTTCGAAGAAGTTAATTTCGGTGAGCCTAATGAGAGGGAGATTGAGCAGTGTGTTGCTTACAGTCCTGCTAGCCATGGTTCAAAAATTCGTACGGTGAGTCCTGAAGGCAATGGAATCATTAAGGACCGGATCCAGAGACATCCAGTTGCATTTGTTGGTCATAATGGTGATATAGAAGAAGATGAGAGTGGTTGGGAAACTGTGAGCCATCTCGAGGATCAGGGCTCAAGCTATTCGCCAGACGGGAGTGCCCCATCTGTCAATAAGAATCGCCGAGAGAGTAATGTCTCAGAGAGTGGAACAGAATGGGAAGAAGAAGTTGAGGGAACACCAATTACTGAAATCAGCGAGGTTTGCTCGGTACCAACAAAGCAGACGAAGAAGGTATCATCAATAGCAAGGCTTTGGAGGTCTGGCCAAAACAACGGGGAAAACTACAAGATAATCTCGCTAGAGGGAATACACGGTAGGCTTTCGAATGGAAGGATATCCACTAGGGGTCTGGTATCCCCTGATCGGGGTTCGGGTAAAGGCGGGCTTAGCCCCTCTGATTTAGTGGGGCAGTGGAATTCTCCTGAGACGGGGCATCACATTCGGGGTATGAAAGGGTGCATTCCACTGGGCGCCCAGAAGCATAGTTTGAAGGCAAAGCTTTTGGAGGCAAGGTTGGACAGTCATAAGGTCCAACTGCGTCATGTGCTTAAACAGAAGATC
>Pyrco_DAP_Chr11v0.1_28394.1
ATGAAGATACCCAGCAAGCCCCGGCACCTCTCGCCAACGTTCCCACCGCCGGACTCAGATCTTCACCTCCACAGACCCCCCACCACCCGCAAGAAGACCCGGGCACCCGGTTCGGCCCGGTTGAAGCGGGCCGGACTTCCGACCGGAAAGCGGAGCCGACCCGAGACGCCTTTGCTCAAGTGGAAGATTGACGAAGGCCCAGAAGAGCGCCAGGGGCACGGGGAGAGGCGAAAGGACCAAAATGCCCGTGAGGAGGAAAGAGAGGACGGAGTGAGGAGAAAGGGCAGGAAGGGAAGAGAGGCCCCCTTGTCGGCCAGGAAGCTTGCCGCTGGTCTGTGGCGGCTGCAGTTACCGGAGACGGGTTCCAGTGTACCTGGACGTAATGGGAAGCTAGGGTTTCAGCCTGACGTTGGCCATATTGGGGTACCATTTCTCCGTAATCGTAACAGCAAAGGATATGCTTCTGAAGCAAATGATCTTTTACAAAGCCCTAGGTCGACCTCAAGGAATGGGTTCTTGTCCAAGTTATCCAACTCTGTCATGGAGGGGCAAACAAAATGGGATCCAGTCTGCTTGAAAACATCAGATGAGGTACGGCAAATTTACAGCCAAATGAAGCTTCTTGACCAACAAGCAAGTGCTGTATCAGTTGTATCTGTACTTGAAGCTGAGCTAGAGCAGGCACGAGCTCGCATTCAGGAGCTTGAGATGGAACGGTGTTCCTCAAAAAAGAAACTTGAGCACTTCTTAAGGAATGTCAGTGAGGAAAGAGTTTCATGGAGGAGCCGAGAGCATGAGAAAGTCCGCGCATTTATTGATGACATGAAGTCTGAATTGAACCGGGAAAGGAAGAGTCGCCAGAGAACTGAGATAATCAATTCCAAATTGGTTAATGAGCTTGCTGATGTCAAGTTATCAGCAAAGCGATACATGCAGGAGTACGAGAAAGAAAGAAAGGCCAGAGAATTGATTGAAGAAGTATGTGATGAGCTTGCTAAGGAAATTGGAGAAGACAAGGCTGAAGTTGAAGCATTGAAGAGAGAATCCATGAAACTCAGAGAGGAAGTGGACGAGGAAAGGAAGATGTTGCAGATGGCAGAAGTCTGGCGTGAGGAACGTGTCCAAATGAAGCTGGTTGATGCAAAGGTGGCAGTTGAGGAGAAGTATTCTCTGATGAACAAGATTGTGTCAGATCTGGAGAATTTTCTGACGTCAAGAAGTGCAACGCCAGATGTGAAGGAAATGAGAGAAGTAGAATATCTGCGACAGGCTGCTGCTGCTGTAAATATTCAAGACGTCAAGGACTTTTTTTATGAACCCCCCAATCCTGATGATATCTTTTCTGTGTTCGAAGAAGTTAATTTCGGTGAGCCTAATGAGAGGGAGATTGAGCAGTGTGTTGCTTACAGTCCTGCTAGCCATGGTTCAAAAATTCGTACTGTGAGTCCTGAAGGCAATGGAATCAATAAGGACTGGATCCAGAGACATCCAGTTGCATTTGTTGGTCATAATGGTGATATAGAAGAAGATGAGAGTGGTTGGGAAACTGTGAGCCATCTCGAGGATCAGGGCTCAAGCTATTCGCCAGACGGGAGTGCCCCATCTGTCAATAAGAATCGCCGAGAGAGTAATGTCTCAGAGAGTGGAACAGAATGGGAAGAAGAAGTTGAAGGAACACCAATTACTGAAATCAGCGAGGTTTGCTCGGTACCAACAAAGCAGACGAAGAAGGTATCATCAATAGCAAGGCTTTGGAGGTCTGGCCAAAACAATGGGGCAAACTACAAGATAATCTCGCTAGAGGGAATAAACGGTAGGCTATCGAATGGAAGGATATCCACTAGGGGTCTGGTATCCCCTGATCGGGGTTCGGGTAAAGGCGGGCTTAGCCCCTCTGATTTAGTGGGGCAGTGGAATTCTCCTGAGACGGGGCATCACATTCGGGGTATGAAAGGGTGCATTCCGCTTGGCGCCCAGAAGCATAGTTTGAAGGCAAAGCTTTTGGAGGCAAGGTTGGACAGTCATAAGGTCCAACTGCGTCATGTGCTTAAACAGAAGATC
>Pyrco_DAP_Chr3v0.1_07093.1
ATGAAGATACCCAGCAAGCCCCGCCACCCCTCACCAACATTCCCACCGCCGGACTCGGATCTTCACCTCCACAGACCCACCACCACCCGCAAGAAGACCCGGGCACCCGGTTCGGTCCGGTTGAAGCGGGCCGGACTTCCGACAGGAAAGCGGAGCCGACCCGAGACGCCTTTACTCAAGTGGAAGATCGACCAAGGCCCCGAAGAGCGCCAGGGGCACGGGGAGAGGGGAAGGGACCAAAATGCCCCTGAAGAGGAGAGAGTGGACGGAGGGAGGAGGAAGGGCAGGAAGGGAAAAGAGGCCTCCTTGTCGGCCAGGAAGTTGGCCGCCGGACTGTGGCGGCTGCAGTCGCCGGAGATGGGTTCCGGTATACCGGGACGGAATGGCCAGCTAGGGTTTCAGCCTGACATTGGCCATATCGGGGTACCATTTCTCCGTAATCGCAACAGTAAAACATATACTTCTGAAGCAAATGATCTTTTACAAAGCCCTAGGTCCACCTCAAGAAATGGATTCTTGTCCAAGTTATCCAACTCTGTCATGGAGGGGCAAACAAAATGGGATCCAGTCTGCTTGAAAACATCAGATGAGGTACGGCAAATTTACAGCCAAATGAAGCTTCTTGACCAGCGAGCGAGTGCTGTATCAGTTGTATCTGTACTTGAAGCTGAGCTAGAGCAGGCTCGAGCTCGCATTCAGGAGCTTGAGATGGAACGGCGTTCCTCAAAAAAGAAACTGGAGCACTTCTTAAGGAATGTCAGTGAGGAAAGAGTTTCATGGAGGAGCAGAGAGCATGAGAAAGTCCGTGCATTTATTGATGACATCAAGTCTGAATTGAACCAGGAACGGAAGAGTCGTCAGAGAACTGAGATACTCAATTCCAAATTGGTTAATGAGCTTGCTGATGTCAAGTTATCAGCAAAGCGATACATGCAGGACTACGAGAAAGAAAGAAAGGCCAGAGAATTAATTGAGGAAGTATGTGATGAGCTTGCTAAGGAAATTGGAGAAGACAAGGCTGAAGTTGAAGCATTCAAGAGAGAATCCATGAAACTCAGAGAGGAAGTGGACGAGGAAAGGAAGATGTTGCAGATGGCGGAAGTCTGGCGGGAGGAACGTGTCCAAATGAAGCTTGTTGATGCAAAGGTGGCAGTTGAGGAGAGGTATTCTCTGATGAACAAGCTTGTGGCAGATCTGGAGAATTTTCTGACATCAAGAAGTGTAACGCCAGATGTGAAGGAAATGAGAGAAGTAGAGTATCTGCGACAGGCTGCTGCTGCTGTAAATATTCAAGAAGTCAAGGACTTTTCTTATGAACCCCCAAATCCTGATGATATCTTTTCTGTGTTCGAAGAAGTTAATTTCGGTGAGCCTAATGAGAGGGAGATTGAGCAGTGTGTTGCTTACAGTCCTGCTAGCCATGGTTCGAAAATTCATACCGTGAGTCCTGAAGGCAATGGAATCAATGAGGACCGGATCCAGAGACATCCAGTTGCATTTGTTGGTCGTAATGGTGATATAGAAGAAGACGAGAGTGGTTGGGAAACTGTGAGCCATTTCGAGGATCAGGGCTCAAGCTATTCGCCAGATGGGAGTGCCCCATCTGTCAATAAGAATCGCCGAGAGAGTAATGTCTCAGAGTGTGGAACAGAATGGGAAGAAGAAGGTGAGGAAACACCAATTACTGAAATCAGCGAGGTTTGCTCAGTGACAACAAAGCAGGTGAAGAAGGTATCGTCAATAGCAAGGCTTTGGAGATCCGGCCAAAATAATGGGGAAAACTACAAGATAATCGCGCTAGAGGGAATAAATGGTAGGCTTTCGAATGGAAGGATATCTACTGGGGGTATGGTATCCCCTGATCGTGGTTCGGGTAAAGGTGGGCTTAGCCCCTCTGATTTAGTGGGGCAGTGGAGTTCTCCTGAGACGGGGCATCGCATTCGAGGTATGAAGGGGTGCATCCCGCTTGGTGCACAGAAGCATAGCTTGAAGGCGAAGCTTTTGGAGGCAAGGTTGGAGAGTCATAAGGTCCAATTGCGTCATGTTCTTAAACAGAAGATC
>Pyrco_DAP_Chr3v0.1_07096.1
ATGAAGATACCCAGCAAGCCCCGCCACCCCTCACCAACATTCCCACCGCCGGACTCGGATCTTCACCTCCACAGACCCACCACCACCCGCAAGAAGACCCGGGCACCCGGTTCGGTCCGGTTGAAGCGGGCCGGACTTCCGACAGGAAAGCGGAGCCGACCCGAGACGCCTTTACTCAAGTGGAAGATCGACCAAGGCCCCGAAGAGCGCCAGGGGCACGGGGAGAGGGGAAGGGACCAAAATGCCCCTGAAGAGGAGAGAGTGGACGGAGGGAGGAGGAAGGGCAGGAAGGGAAAAGAGGCCTCCTTGTCGGCCAGGAAGTTGGCCGCCGGACTGTGGCGGCTGCAGTCGCCGGAGATGGGTTCCGGTATACCGGGACGGAATGGCCAGCTAGGGTTTCAGCCTGACATTGGCCATATCGGGGTACCATTTCTCCGTAATCGCAACAGTAAAACATATACTTCTGAAGCAAATGATCTTTTACAAAGCCCTAGGTCCACCTCAAGAAATGGATTCTTGTCCAAGTTATCCAACTCTGTCATGGAGGGGCAAACAAAATGGGATCCAGTCTGCTTGAAAACATCAGATGAGGTACGGCAAATTTACAGCCAAATGAAGCTTCTTGACCAGCGAGCGAGTGCTGTATCAGTTGTATCTGTACTTGAAGCTGAGCTAGAGCAGGCTCGAGCTCGCATTCAGGAGCTTGAGATGGAACGGCGTTCCTCAAAAAAGAAACTGGAGCACTTCTTAAGGAATGTCAGTGAGGAAAGAGTTTCATGGAGGAGCAGAGAGCATGAGAAAGTCCGTGCATTTATTGATGACATCAAGTCTGAATTGAACCAGGAACGGAAGAGTCGTCAGAGAACTGAGATACTCAATTCCAAATTGGTTAATGAGCTTGCTGATGTCAAGTTATCAGCAAAGCGATACATGCAGGACTACGAGAAAGAAAGAAAGGCCAGAGAATTAATTGAGGAAGTATGTGATGAGCTTGCTAAGGAAATTGGAGAAGACAAGGCTGAAGTTGAAGCATTCAAGAGAGAATCCATGAAACTCAGAGAGGAAGTGGACGAGGAAAGGAAGATGTTGCAGATGGCGGAAGTCTGGCGGGAGGAACGTGTCCAAATGAAGCTTGTTGATGCAAAGGTGGCAGTTGAGGAGAGGTATTCTCTGATGAACAAGCTTGTGGCAGATCTGGAGAATTTTCTGACATCAAGAAGTGTAACGCCAGATGTGAAGGAAATGAGAGAAGTAGAGTATCTGCGACAGGCTGCTGCTGCTGTAAATATTCAAGAAGTCAAGGACTTTTCTTATGAACCCCCAAATCCTGATGATATCTTTTCTGTGTTCGAAGAAGTTAATTTCGGTGAGCCTAATGAGAGGGAGATTGAGCAGTGTGTTGCTTACAGTCCTGCTAGCCATGGTTCGAAAATTCATACCGTGAGTCCTGAAGGCAATGGAATCAATGAGGACCGGATCCAGAGACATCCAGTTGCATTTGTTGGTCGTAATGGTGATATAGAAGAAGACGAGAGTGGTTGGGAAACTGTGAGCCATTTCGAGGATCAGGGCTCAAGCTATTCGCCAGATGGGAGTGCCCCATCTGTCAATAAGAATCGCCGAGAGAGTAATGTCTCAGAGTGTGGAACAGAATGGGAAGAAGAAGGTGAGGAAACACCAATTACTGAAATCAGCGAGGTTTGCTCAGTGACAACAAAGCAGGTGAAGAAGGTATCGTCAATAGCAAGGCTTTGGAGATCCGGCCAAAATAATGGGGAAAACTACAAGATAATCGCGCTAGAGGGAATAAATGGTAGGCTTTCGAATGGAAGGATATCTACTGGGGGTATGGTATCCCCTGATCGTGGTTCGGGTAAAGGTGGGCTTAGCCCCTCTGATTTAGTGGGGCAGTGGAGTTCTCCTGAGACGGGGCATCGCATTCGAGGTATGAAGGGGTGCATCCCGCTTGGTGCACAGAAGCATAGCTTGAAGGCGAAGCTTTTGGAGGCAAGGTTGGAGAGTCATAAGGTCCAATTGCGTCATGTTCTTAAACAGAAGATC
>Pyrco_DAP_Chr5v0.1_13422.1
ACCACTCCACTACAAAAAGTACAAGAAACAACAAAACACTCGGGCATTATTATATATGAGCACCGAATGAACCAGTCAGGCGGTGCCCATCGCCGTGGCCGGAAAGCTCTGACTTACCGGCACCGGAATTACGAACCTCCGCAGAGTCCATTTATTCACTGGAATTTTGACAACGAAAAAACCACTGGCGTCGTCCGGGCCTCGGCTCGGAAGCTCGCCGCGGGGCTGTGGCAATTACGCTTTAGCGAAATCTCATGGGATCAGAAGATCAAATTCAATTCTTGCCCTTCTGATCCTTCTCCTCCTCAGCCTCAGGTTGCATCGTCTTTGGCATATACCAAATGTGCATCGGAGAAGGCAACAAAGTGGGATCATGGCTGCTCAGGAGAATCTGATGACATCTATCAGTTTTACAGCCATATGAAACTTCTCGAAGATTGTCAAGTTACTACTCGTTCTATGGCACCGACTTTGAATGCAGAACTAGCAGAGGCTAGATTATGCATTCGTGAGCTTCAAGCTAAGCGACAGTCCTTTAAGATGAAGGTCAAACACTTTTTGAGGAAGCTTGAAGAGGAAAGAATCTCTTGGCAAACCAGAGCTCACTGGAACAATCATGCTATTAAAGACCTGAAGGAAGAATTAGGAAGGGAAAGGAAACATCGTCAGCAGATGGAAAATGTTAACACCAATCTGGTAGATCAGTTAGCTGGTGTCAAAGTGTCTGCAGAGCAGTTAATGAAAAAATACGAGGAAGAGAAGAAAAACAGAAAATTCATGGAAGAAGTTTCTGGTGAACTAGCTGCACAAATTGGAGAAGACAAGGCCGAAGCCGAGGCATTGAAGAGAGAATCGATTAGAATTCTTGAAGAAGCGGAGGAAGAGAGGAAAATGTTTCATCTAGCAGCGGTTTGGCGTGAAGAGCGGGTCCAGATGAAGCTGATCGATGCAAAACTAGCTCTTGAAGATAAATATTGTCAGCTGAACAAGCTGATAACAGATGTCGAAACTTTCTTAAGGTCAAAGTTTGGAACCCTGGATATGGCGGAGTTGAGAAAAGCTGAGTTGATCCTACAGGAAGTTAAGTCATTGAATGTTAATGACACTGAGGAATTTTCTTACCTTCCTCCAAACTCAGATGAAATATACTCGCATTGCAAAGATCTCCAACAATTTGAAGGAAATGATAGGGAGATTGAACCATGCGTTTGTCGCAGTCCATCTAGCCATAATTCCACAGTCCATCCCATGAATCCGGAGGATAATGGGTTCAACAAAACTTATTTTCCAATGCAGTTGAATTGCTTTAGTGATTATGATAGTTGTTATGGAGATGCGGGTTTGGATAACATGAGTCATGCCGAGGACCATCATGAGGGTTGTTGTGATTCATTGGTAGCACGCAATACCACCGTTAACAAAGTTGGCCAGGCCAAAAATGTATCGAGGAGAAGTGAACATAACACCAATGTTGGTCAATATTCTCCAGATAGGGAAATCAGTGAGGTGTGCTCACCATCGGAGAAGCAATCAAAGAAAAAGGCATCTCCTACATCTAAGATATCATGTCCAAGCAATGGTGAGTTTCATAAGATAGTTTTGGATGAGGGTGAAAGGAGGCTTTCGAATGGGATTACTTCACGTCAGGGAACAAAGGCATATCGAGACATGACAGGAGTAGTCCATTGGAAGATTGAGTATCCTGATCCTGGTTTGCAGACATGGTCCATTGAGGTGTTAGACCCTTGGAATAATAGTTCGTACAAGGGGGCGTTGAAGGCCGCGGTTGACGACAATTCTGATAGGGGCAAATTATTCCGGTTGACAAGGCAGTTTGTGGAGGAACGCAAACCGCGTACTTTAAACGCTTGGAAATTGAGGCAGGCGCATCCACATCTTATTCCAGTTAGAGTTCTCCTGCATCAAACATGTTTATCCCCTCCTATGTATTCAGTCTGGTGGAGATTAGCATACAGAAGGGAAAACAAACTTATTACTGCAAAGGCGAACTCATTTGTGTCCATAGCTTTCTCTCAAGTGAAGGGGTTCTCAAATGGTTTTATCGCCTATCCTTTGCTTTTGAATGCAGATACCATGCCTCATGGAGCATTTGTCAAGCTTATTCAGCTTGGTCTCGACGTTATAGGAATCACCGATCCTGTCTTTATGTCTTCCAAGAACACCTCTAAACCTCCCAATGAGACCTTGATGTCTGCAATTGACGAGGATGAGGAAAATAAGGTTGAAGATGGATTTCTTCACTTGATATACACTAATGAAGAGGAAGGAGTACCAATTCCAGCGAAGAAAGCTGCCGCAAGGCACAAAAGTCCTTGCAGATTCAAGAGGAGGAAGAAAATCGGAATGATTCAGCTTTCAATTCCCATTGGTCTGTTAGACTCCTGGAACCATGATCAATACAGACCACCTAGACGTAGTTTAGATGCTTGGAAATTGAGGGAGAAGCAACCTGACCATATACCAGTGAGCGTGGAGAAGGATGCAAGTAGTGACATTCCTGGCATTGGCATGAAGAAGTTAGCTTCCGATTCGATTACGCTTTGGCCTATGTTCGTCTACTTCAAGTACACCGAGCCTCCCATTGATACTACCTTGATGTCTGCAGTTGATGAGAAAAACAGGGACGAAGACGGGTTTGTTCACATCACCTACAGTGGAAAGAGAAAGGAGGCTGGACCCACTGAAGAGCTCTGGGTCGGTGATCTGATC
>Pyrco_BP1_017901.1
ATGAACCAGTCAGGCGGTGCCCATTGTCGTGGCCGGAAAGCTCTGACTTACCGGCACCGGAATTACGAACCTCCGCAGAGTCCATTTATTCACTGGAAGTTTGACAACGAAAAAACCACTGGCGTCGTCCGGGCCTCGGCTCGGAAGCTCGCCGCGGGGCTGTGGCAATTACGCTTTAGCGAAATCTCATGGGATCAGAAGATCAAATTCAATTCTTGCCCTCCTGATCCTTCTCCTCCTCAGCCTCAGGTTGCATCGTCTTTGGCATATACCAAATGTGCATCGGAGAAGGCAACAAAGTGGGATCATGGCTGCTCAGGAGAATCTGATGACATCTATCAGTTTTACAGCCATATGAAACTTCTCGAAGATTGTCAAGTTACTACTCGTTCTATGGCACCGACTTTGAATGCAGAACTAGCAGAGGCTAGATTATGCATTCGTGAGCTTCAAGCTAAGCGACAGTCCTTTAAGATGAAGGTCAAACACTTTTTGAGGAAGCTTGAAGAGGAAAGAATCTCTTGGCAAACCAGAGCTCACTGGAACAATCATGCTATTAAAGACCTGAAGGAAGAATTAGGAAGGGAAAGGAAACATCGTCAGCAGATGGAAAATGTTAACACCAATCTGGTAGATCAGTTAGCTGGTGTCAAAGTGTCTGCAGAGCAGTTAATGAAAAAATACGAGGAAGAGAAGAAAAACAGAAAATTCATGGAAGAAGTTTCTGGTGAACTAGCTGCACAAATTGGAGAAGACAAGGCCGAAGCCGAGGCATTGAAGAGAGAATCGATTAGAATTCTTGAAGAAGCGGAGGAAGAGAGGAAAATGTTTCATCTAGCAGCGGTTTGGCGTGAAGAGCGGGTCCAGATGAAGCTGATCGATGCAAAACTAGCTCTTGAAGATAAATATTGTCAGCTGAACAAGCTGATAACAGATGTCGAAACTTTCTTAAGGTCAAAGTTTGGAACCCTGGATATGGCGGAGTTGAGAAAAGCTGAGTTGATCCTACAGGAAGTTAAGTCATTGAATGTTAATGACACTGAGGAATTTTCTTACCTTCCTCCAAACTCAGATGAAATATACTCGCATTGCAAAGATCTCCAACAATGTGAAGGAAATGATAGGGAGATTGAACCATGCGTTTGTCGCAGTCGATCTAGCCATAATTCCACTGTCCATCCCATGAATCCGGAGGATAATGGGTTCAACAAAACTTATTTTCCGATGCAGTTGAATTGCTTTAGTGATTATGATAGTTGTTATGGAGATGCGGGTTTGGATAACATGAGTCATGCCGAGGATCATCATCCGGGTTGTTGTGATTCATTGGTAGCACGCAATACCACCGTTAACAAAGTTGGCCAGGCCAAAAATGTATCGAGGAGAAGTGAACATAACACCAATGTTGGTCAATATTCTCCAGATAGGGAAATCAGTGAGGTGTGCTCACCATCGGAGAAGCAATCAAAGAAAAAGGCATCTCCTACATCTAAGATATCATGTCCAAGCAATGGTGAGTTTCATAAGATAGTTTTGGATGAGGGTGAAAGGAGGCTTTCGAATGGGATTACTTCACGTCAGGGAACAAAGGCATATCGAGACATGACAGGAGTAGTCCATTGGAAGATTGAGTATCCTGATCCTGGTGGTCCATTGAGATATACCATGCCTCATGGAGCATTTGTCAAGCTTATTCAGCTTCGTCTCGACGTTATAGGAATCACCGATCCTGTCTTTATGTATTCCAAGAACACCGCTAAACCTCCCAATGAGACCTTGATGTCCGCAATTGACGAGGATGAGGAAAATAAGGCGGACAGACCACCTAGACGTAGTTTAGATGCTTGGAAATTGAGGGAGAAGCAACCTGACCATATACCAGTGAGCGTGGAGAAGGACGCAAGTAGTGACATTCCTGGCATTGACATGAAGAAGTTAGCTTCCGATTCGATTACGCTTTGGCCTATGTTCGTCTACTTCAAGTACACCGAGCCTCCCATTGATACTACCTTGATGTCTGCAGTTGATGAGAAAAACAGGGACGAAGACGGGTTTGTTCACATCACCTACAGTGGAAAGAGAAAGGAGGCTGGACCCACTGAAGAGCTCTGGGTCGGTGATCTGATC
>Pyrco_BP1_018835.1
ATGAAGATACCCAGCAAGCCCCGCCACCCCTCACCAACATTCCCACCGCCGGACTCGGATCTTCACCTCCACAGACCCACCACCACCCGCAAGAAGACCCGGGCACCCGGTTCGGTCCGGTTGAAGCGGGCCGGACTTCCGACAGGAAAGCGGAGCCGACCCGAGACGCCTTTACTCAAGTGGAAGATCGACCAAGGCCCCGAAGAGCGCCAGGGGCACGGGGAGAGGGGAAGGGACCAAAATGCCCCTGAAGAGGAGAGAGTGGACGGAGGGAGGAGGAAGGGCAGGAAGGGAAAAGAGGCCTCCTTGTCGGCCAGGAAGTTGGCCGCCGGACTGTGGCGGCTGCAGTCGCCGGAGATGGGTTCCGGTATACCGGGACGGAATGGCCAGCTAGGGTTTCAGCCTGACATTGGCCATATCGGGGTACCATTTCTCCGTAATCGCAACAGTAAAACATATGCTTCTGAAGCAAATGATCTTTTACAAAGCCCTAGGTCCACCTCAAGAAATGGATTCTTGTCCAAGTTATCCAACTCTGTCATGGAGGGGCAAACAAAATGGGATCCAGTCTGCTTGAAAACATCAGATGAGGTACGGCAAATTTACAGCCAAATGAAGCTTCTTGACCAGCGAGCGAGTGCTGTATCAGTTGTATCTGTACTTGAAGCTGAGCTAGAGCAGGCTCGAGCTCGCATTCAGGAGCTTGAGATGGAACGGCGTTCCTCAAAAAAGAAACTTGAGCACTTCTTAAGGAATGTCAGTGAGGAAAGAGTTTCATGGAGGAGCAGAGAGCATGAGAAAGTCCGTGCATTTATTGATGACATCAAGTCTGAATTGAACCAGGAACGGAAGAGTCGTCAGAGAACTGAGATACTCAATTCCAAATTGGTTAATGAGCTTGCTGATGTCAAGTTATCAGCAAAGCGATACATGCAGGACTACGAGAAAGAAAGAAAGGCCAGAGAATTAATTGAGGAAGTATGTGATGAGCTTGCTAAGGAAATTGGAGAAGACAAGGCTGAAGTTGAAGCATTGAAGAGAGAATCCATGAAACTCAGAGAGGAAGTGGACGAGGAAAGGAAGATGTTGCAGATGGCGGAAGTCTGGCGGGAGGAACGTGTCCAAATGAAGCTTGTTGATGCAAAGGTGGCAGTTGAGGAGAGGTATTCTCTGATGAACAAGCTTGTGGCAGATCTGGAGAATTTTCTGACATCAAGAAGTGTAACGCCAGATGTGAAGGAAATGAGAGAAGTAGAGTATCTGCGACAGGCTGCTGCTGCTGTAAATATTCAAGAAGTCAAGGACTTTTCTTATGAACCCCCAAATCCTGATGATATCTTTTCTGTGTTCGAAGAAGTTAATTTCGGTGAGCCTAATGAGAGGGAGATTGAGCAGTGTGTTGCTTACAGTCCTGCTAGCCATGGTTCGAAAATTCATACCGTGAGTCCTGAAGGCAATGGAATCAATGAGGACCGGATCCAGAGACATCCAGTTGCATTTGTTGGTCGTAATGGTGATATAGAAGAAGACGAGAGTGGTTGGGAAACTGTGAGCCATTTCGAGGATCAGGGCTCAAGCTATTCGCCAGATGGGAGTGCCCCATCTGTCAATAAGAATCGCCGAGAGAGTAATGTCTCAGAGTGTGGAACAGAATGGGAAGAAGAAGGTGAGGAAACACCAATTACTGAAATCAGCGAGATAATCGCGCTAGAGGGAATAAATGGTAGGCTTTCGAATGGAAGGATATCTACTGGGGGTATGGTATCCCCTGATCGTGGTTCGGGTAAAGGTGGGCTTAGCCCCTCTGATTTAGTGGGGCAGTGGAGTTCTCCTGAGACGGGGCATCACATTCGAGGTATGAAGGGGTGCATCCCGCTTGGTGCACAGAAGCATAGCTTGAAGGCGAAGCTTTTGGAGGCAAGGTTGGAGAGTCATAAGGTCCAATTGCGTCATGTTCTTAAACAGAAGATC
>Pyrco_BP1_026472.1
ATGAAGATACCCAGCAAGCCCCGGCACCTCTCGCCAACGTTCCCACCGCCGGACTCAGATCTTCACCTCCACAGACCCCCCACCACCCGCAAGAAGACCCGGGCACCCGGTTCGGCCCGGTTGAAGCGGGCCGGACTTCCGACCGGAAAGCGGAGCCGACCCGAGACGCCTTTGCTCAAGTGGAAGATTGACGAAGGCCCAGAAGAGCGCCAGGGGCACGGGGAGAGGCGAAAGGACCAAAATGCCCGTGAGGAGGAAAGAGAGGACGGAGTGAGGAGAAAGGGCAGGAAGGGAAGAGAGGCCCCCTTGTCGGCCAGGAAGCTTGCCGCTGGTCTGTGGCGGCTGCAGTTACCGGAGACGGGTTCCAGTGTACCTGGACGTAATGGGAAGCTAGGGTTTCAGCCTGACGTTGGCCATATTGGGGTACCATTTCTCCGTAATCGTAACAGCAAAGGATATGCTTCTGAAGCAAATGATCTTTTACAAAGCCCTAGGTCGACCTCAAGGAATGGGTTCTTGTCCAAGTTATCCAACTCTGTCATGGAGGGGCAAACAAAATGGGATCCAGTCTGCTTGAAAACATCAGATGAGGTACGGCAAATTTACAGCCAAATGAAGCTTCTTGACCAACAAGCAAGTGCTGTATCAGTTGTATCTGTACTTGAAGCTGAGCTAGAGCAGGCACGAGCTCGCATTCAGGAGCTTGAGATGGAACGGTGTTCCTCAAAAAGGAAACTTGAGCACTTCTTAAGGAATGTCAGTGAGGAAAGAGTTTCATGGAGGAGCCGAGAGCATGAGAAAGTCCGCGCATTTATTGATGACATGAAGTCTGAATTGAACCGGGAAAGGAAGAGTCGCCAGAGAACTGAGATAATCAATTCCAAATTGGTTAATGAGCTTGCTGATGTCAAGTTATCAGCAAAGCGATACATGCAGGAGTACGAGAAAGAAAGAAAGGCCAGAGAATTGATTGAAGAAGTATGTGATGAGCTTGCTAAGGAAATTGGAGAAGACAAGGCTGAAGTTGAAGCATTGAAGAGAGAATCCATGAAACTCAGAGAGGAAGTGGACGAGGAAAGGAAGATGTTGCAGATGGCAGAAGTCTGGCGTGAGGAACGTGTCCAAATGAAGCTGGTTGATGCAAAGGTGGCAGTTGAGGAGAAGTATTCTCTGATGAACAAGATTGTGTCACATCTGGAGAATTTTCTGACGTCAAGAAGTGCAACACCAGATGTGAAGGAAATGAGAGAAGTAGAATATCTGCGACAGGCTGCTGCTGCTGTAAATATTCAAGACGTCAAGGACTTTTTTTATGAACCCCCCAATCCTGATGATATCTTTTCTGTGTTCGAAGAAGTTAATTTCGGTGAGCCTAATGAGAGGGAGATTGAGCAGTGTGTTGCTTACAGTCCTGCTAGCCATGGTTCAAAAATTCGTACTGTGAGTCCTGAAGGCAATGGAATCAATAAGGACTGGATCCAGAGACATCCAGTTGCATTTGTTGGTCATAATGGTGATATAGAAGAAGATGAGAGTGGTTGGGAAACTGTGAGCCATCTCGAGGATCAGGGCTCAAGCTATTCGCCAGACGGGAGTGCCCCATCTGTCAATAAGAATCGCCGAGAGAGTAATGTCTCAGAGAGTGGAACAGAATGGGAAGAAGAAGTTGAGGGAACACCAATTACTGAAATCAGCGAGGTTTGCTCGGTACCAACAAAGCAGACGAAGAAGGTATCATCAATAGCAAGGCTTTGGAGGTCTGGCCAAAACAATGGGGAAAACTACAAGATAATCTCTCTAGAGGGAATAAACAGTAGGCTATCGAATGGAAGGATATCCACTAGGGGTCTGGTATCCCCCGATCGGGGTTCGGGTAAAGGCGGGCTTAGTCCCTCTGATTTAGTGGGGCAGTGGAATTCTCCTGAGACGGGGCATCACATTCGGGGTATGAAAGGGTGCATTCCGCTTGGCGCCCAGAAGCATAGTTTGAAGGCAAAGCTTTTGGAGGCAAGGTTGGACAGTCATAAGGTCCAACTGCGTCATGTGCTTAAACAGAAGATC
>Pyrco_BP1_041462.1
ATGAAGATACCCAGCAAGCCCCGCCACCCCTCACCAACATTCCCACCGCCGGACTCGGATCTTCACCTCCACAGACCCACCACCACCCGCAAGAAGACCCGGGCACCCGGTTCGGTCCGGTTGAAGCGGGCCGGACTTCCGACAGGAAAGCGGAGCCGACCCGAGACGCCTTTACTCAAGTGGAAGATCGACCAAGGCCCCGAAGAGCGCCAGGGGCACGGGGAGAGGGGAAGGGACCAAAATGCCCCTGAAGAGGAGAGAGTGGACGGAGGGAGGAGGAAGGGCAGGAAGGGAAAAGAGGCCTCCTTGTCGGCCAGGAAGTTGGCCGCCGGACTGTGGCGGCTGCAGTCGCCGGAGATGGGTTCCGGTATACCGGGACGGAATGGCCAGCTAGGGTTTCAGCCTGACATTGGCCATATCGGGGTACCATTTCTCCGTAATCGCAACAGTAAAACATATGCTTCTGAAGCAAATGATCTTTTACAAAGCCCTAGGTCCACCTCAAGAAATGGATTCTTGTCCAAGTTATCCAACTCTGTCATGGAGGGGCAAACAAAATGGGATCCAGTCTGCTTGAAAACATCAGATGAGGTACGGCAAATTTACAGCCAAATGAAGCTTCTTGACCAGCGAGCGAGTGCTGTATCAGTTGTATCTGTACTTGAAGCTGAGCTAGAGCAGGCTCGAGCTCGCATTCAGGAGCTTGAGATGGAACGGCGTTCCTCAAAAAAGAAACTTGAGCACTTCTTAAGGAATGTCAGTGAGGAAAGAGTTTCATGGAGGAGCAGAGAGCATGAGAAAGTCCGTGCATTTATTGATGACATCAAGTCTGAATTGAACCAGGAACGGAAGAGTCGTCAGAGAACTGAGATACTCAATTCCAAATTGGTTAATGAGCTTGCTGATGTCAAGTTATCAGCAAAGCGATACATGCAGGACTACGAGAAAGAAAGAAAGGCCAGAGAATTAATTGAGGAAGTATGTGATGAGCTTGCTAAGGAAATTGGAGAAGACAAGGCTGAAGTTGAAGCATTGAAGAGAGAATCCATGAAACTCAGAGAGGAAGTGGACGAGGAAAGGAAGATGTTGCAGATGGCGGAAGTCTGGCGGGAGGAACGTGTCCAAATGAAGCTTGTTGATGCAAAGGTGGCAGTTGAGGAGAGGTATTCTCTGATGAACAAGCTTGTGGCAGATCTGGAGAATTTTCTGACATCAAGAAGTGTAACGCCAGATGTGAAGGAAATGAGAGAAGTAGAGTATCTGCGACAGGCTGCTGCTGCTGTAAATATTCAAGAAGTCAAGGACTTTTCTTATGAACCCCCAAATCCTGATGATATCTTTTCTGTGTTCGAAGAAGTTAATTTCGGTGAGCCTAATGAGAGGGAGATTGAGCAGTGTGTTGCTTACAGTCCTGCTAGCCATGGTTCGAAAATTCATACCGTGAGTCCTGAAGGCAATGGAATCAATGAGGACCGGATCCAGAGACATCCAGTTGCATTTGTTGGTCGTAATGGTGATATAGAAGAAGACGAGAGTGGTTGGGAAACTGTGAGCCATTTCGAGGATCAGGGCTCAAGCTATTCGCCAGATGGGAGTGCCCCATCTGTCAATAAGAATCGCCGAGAGAGTAATGTCTCAGAGTGTGGAACAGAATGGGAAGAAGAAGGTGAGGAAACACCAATTACTGAAATCAGCGAGGTTTGCTCAGTGCCAACAAAGCAGGCGAAGAAGGTATTCGTCAATAGCAAGGCTTTGGAGATCCGGCCAAAA
>Pyrco_BP_DH_03g15260
ATGAAGATACCCAGCAAGCCCCGCCACCCCTCACCAACATTCCCACCGCCGGACTCGGATCTTCACCTCCACAGACCCACCACCACCCGCAAGAAGACCCGGGCACCCGGTTCGGTCCGGTTGAAGCGGGCCGGACTTCCGACAGGAAAGCGGAGCCGACCCGAGACGCCTTTACTCAAGTGGAAGATCGACCAAGGCCCCGAAGAGCGCCAGGGGCACGGGGAGAGGGGAAGGGACCAAAATGCCCCTGAAGAGGAGAGAGTGGACGGAGGGAGGAGGAAGGGCAGGAAGGGAAAAGAGGCCTCCTTGTCGGCCAGGAAGTTGGCCGCCGGACTGTGGCGGCTGCAGTCGCCGGAGATGGGTTCCGGTATACCGGGACGGAATGGCCAGCTAGGGTTTCAGCCTGACATTGGCCATATCGGGGTACCATTTCTCCGTAATCGCAACAGTAAAACATATGCTTCTGAAGCAAATGATCTTTTACAAAGCCCTAGGTCCACCTCAAGAAATGGATTCTTGTCCAAGTTATCCAACTCTGTCATGGAGGGGCAAACAAAATGGGATCCAGTCTGCTTGAAAACATCAGATGAGGTACGGCAAATTTACAGCCAAATGAAGCTTCTTGACCAGCGAGTGAGTGCTGTATCAGTTGTATCTGTACTTGAAGCTGAGCTAGAGCAGGCTCGAGCTCGCATTCAGGAGCTTGAGATGGAACGGCGTTCCTCAAAAAAGAAACTTGAGCACTTCTTAAGGAATGTCAGTGAGGAAAGAGTTTCATGGAGGAGCAGAGAGCATGAGAAAGTCCGTGCATTTATTGATGACATCAAGTCTGAATTGAACCAGGAACGGAAGAGTCGTCAGAGAACTGAGATACTCAATTCCAAATTGGTTAATGAGCTTGCTGATGTCAAGTTATCAGCAAAGCGATACATGCAGGACTACGAGAAAGAAAGAAAGGCCAGAGAATTAATTGAGGAAGTATGTGATGAGCTTGCTAAGGAAATTGGAGAAGACAAGGCTGAAGTTGAAGCATTGAAGAGAGAATCCATGAAACTCAGAGAGGAAGTGGACGAGGAAAGGAAGATGTTGCAGATGGCGGAAGTCTGGCGGGAGGAACGTGTCCAAATGAAGCTTGTTGATGCAAAGGTGGCAGTTGAGGAGAGGTATTCTCTGATGAACAAGCTTGTGGCAGATCTGGAGAATTTTCTGACATCAAGAAGTGTAACGCCAGATGTGAAGGAAATGAGAGAAGTAGAGTATCTGCGACAGGCTGCTGCTGCTGTAAATATTCAAGAAGTCAAGGACTTTTCTTATGAACCCCCAAATCCTGATGATATCTTTTCTGTGTTCGAAGAAGTTAATTTCGGTGAGCCTAATGAGAGGGAGATT
>Pyrco_BP_DH_05g31420
ATGAACATCAAAACAACAAAACACTCGGGCATTATTATATATGAGCACCGAATGAACCAGTCAGGCGGTGCCCATCGCCGTGGCCGGAAAGCTCTGACTTACCGGCACCGGAATTACGAACCTCCGCAGAGTCCATTTATTCACTGGAATTTTGACAACGAAAAAACCACTGGCGTCGTCCGGGCCTCGGCTCGGAAGCTCGCCGCGGGGCTGTGGCAATTACGCTTTAGCGAAATCTCATGGGATCAGAAGATCAAATTCAATTCTTGCCCTTCTGATCCTTCTCCTCCTCAGCCTCAGGTTGCATCGTCTTTGGCATATACCAAATGTGCATCGGAGAAGGCAACAAAGTGGGATCATGGCTGCTCAGGAGAATCTGATGACATCTATCAGTTTTACAGCCATATGAAACTTCTCGAAGATTGTCAAGTTACTACTCGTTCTATGGCACCGACTTTGAATGCAGAACTAGCAGAGGCTAGATTATGCATTCGTGAGCTTCAAGCTAAGCGACAGTCCTTTAAGATGAAGGTCAAACACTTTTTGAGGAAGCTTGAAGAGGAAAGAATCTCTTGGCAAACCAGAGCTCACTGGAACAATCATGCTATTAAAGACCTGAAGGAAGAATTAGGAAGGGAAAGGAAACATCGTCAGCAGATGGAAAATGTTAACACCAATCTGGTAGATCAGTTAGCTGGTGTCAAAGTGTCTGCAGAGCAGTTAATGAAAAAATACGAGGAAGAGAAGAAAAACAGAAAATTCATGGAAGAAGTTTCTGGTGAACTAGCTGCACAAATTGGAGAAGACAAGGCCGAAGCCGAGGCATTGAAGAGAGAATCGATTAGAATTCTTGAAGAAGCGGAGGAAGAGAGGAAAATGTTTCATCTAGCAGCGGTTTGGCGTGAAGAGCGGGTCCAGATGAAGCTGATCGATGCAAAACTAGCTCTTGAAGATAAATATTGTCAGCTGAACAAGCTGATAACAGATGTCGAAACTTTCTTAAGGTCAAAGTTTGGAACCCTGGATATGGCGGAGTTGAGAAAAGCTGAGTTGATCCTACAGGAAGTTAAGTCATTGAATGTTAATGACACTGAGGAATTTTCTTACCTTCCTCCAAACTCAGATGAAATATACTCGCATTGCAAAGATCTCCAACAATTTGAAGGAAATGATAGGGAGATTGAACCATGCGTTTGTCGCAGTCCATCTAGCCATAATTCCACAGTCCATCCCATGAATCCGGAGGATAATGGGTTCAACAAAACTTATTTTCCAATGCAGTTGAATTGCTTTAGTGATTATGATAGTTGTTATGGAGATGCGGGTTTGGATAACATGAGTCATGCCGAGGACCATCATGAGGGTTGTTGTGATTCATTGGTAGCACGCAATACCACCGTTAACAAAGTTGGCCAGGCCAAAAATGTATCGAGGAGAAGTGAACATAACACCAATGTTGGTCAATATTCTCCAGATAGGGAAATCAGTGAGGTGTGCTCACCATCGGAGAAGCAATCAAAGAAAAAGGCATCTCCTACATCTAAGATATCATGTCCAAGCAATGGTGAGTTTCATAAGATAGTTTTGGATGAGGGTGAAAGGAGGCTTTCGAATGGGATTACTTCACGTCAGGGAACAAAGGCATATCGAGGTTTGTTTCAACAACGAATTGAACAATGGATCCCAACAGACATAGCGAATCCACACATAACTCGAGGAATGAGAGGGTCCATTGAATGGCCGCGAACCGTCCAAAGGAATTGTTCAAAGGCCAAGCTTTTGGAAGCAAAAATAGAAAGCCAGATATCTCAGTTGCGCCATGTTCTTAAACAGAAGATTAAG
>Pyrco_BP_DH_11g19260
ATGAAGATACCCAGCAAGCCCCGGCACCTCTCGCCAACGTTCCCACCGCCGGACTCAGATCTTCACCTCCACAGACCCCCCACCACCCGCAAGAAGACCCGGGCACCCGGTTCGGCCCGGTTGAAGCGGGCCGGACTTCCGACCGGAAAGCGGAGCCGACCCGAGACGCCTTTGCTCAAGTGGAAGATTGACGAAGGCCCAGAAGAGCGCCAGGGGCACGGGGAGAGGCGAAAGGACCAAAATGCCCGTGAGGAGGAAAGAGAGGACGGAGTGAGGAGAAAGGGCAGGAAGGGAAGAGAGGCCCCCTTGTCGGCCAGGAAGCTTGCCGCTGGTCTGTGGCGGCTGCAGTTACCGGAGACGGGTTCCAGTGTACCTGGACGTAATGGGAAGCTAGGGTTTCAGCCTGACGTTGGCCATATTGGGGTACCATTTCTCCGTAATCGTAACAGCAAAGGATATGCTTCTGAAGCAAATGATCTTTTACAAAGCCCTAGGTCAACCTCAAGGAATGGGTTCTTGTCCAAGTTATCCAACTCTGTCATGGAGGGGCAAACAAAATGGGATCCAGTCTGCTTGAAAACATCAGATGAGGTACGGCAAATTTACAGCCAAATGAAGCTTCTTGACCAACAAGCAAGTGCTGTATCAGTTGTATCTGTACTTGAAGCTGAGCTAGAGCAGGCACGAGCTCGCATTCAGGAGCTTGAGATGGAACGGTGTTCCTCAAAAAAGAAACTTGAGCACTTCTTAAGGAATGTCAGTGAGGAAAGAGTTTCATGGAGGAGCCGAGAGCATGAGAAAGTCCGCGCATTTATTGATGACATGAAGTCTGAATTGAACCGGGAAAGGAAGAGTCGCCAGAGAACTGAGATAATCAATTCCAAATTGGTTAATGAGCTTGCTGATGTCAAGTTATCAGCAAAGCGATACATGCAGGAGTACGAGAAAGAAAGAAAGGCCAGAGAATTGATTGAAGAAGTATGTGATGAGCTTGCTAAGGAAATTGGAGAAGACAAGGCTGAAGTTGAAGCATTGAAGAGAGAATCCATGAAACTCAGAGAGGAAGTGGACGAGGAAAGGAAGATGTTGCAGATGGCAGAAGTCTGGCGTGAGGAACGTGTCCAAATGAAGCTGGTTGATGCAAAGGTGGCAGTTGAGGAGAAGTATTCTCTGATGAACAAGATTGTGTCAGATCTGGAGAATTTTCTGACGTCAAGAAGTGCAACACCAGATGTGAAGGAAATGAGAGAAGTAGAATATCTGCGACAGGCTGCTGCTGCTGTAAATATTCAAGACGTCAAGGACTTTTTTTATGAACCCCCCAATCCTGATGATATCTTTTCTGTGTTCGAAGAAGTTAATTTCGGTGAGCCTAATGAGAGGGAGATTGAGCAGTGTGTTGCTTACATTCCTGCTAGCCATGGTTCAAAAATTCGTACTGTGAGTCCTGAAGGCAATGGAATCAATAAGGACTGGATCCAGAGACATCCAGTTGCATTTGTTGGTCATAATGGTGATATAGAAGAAGATGAGAGTGGTTGGGAAACTGTGAGCCATCTCGAGGATCAGGGCTCAAGCTATTCGCCAGACGGGAGTGCCCCATCTGTCAATAAGAATCGCCGAGAGAGTAATGTCTCAGAGAGTGGAACAGAATGGGAAGAAGAAGTTGAGGGAACACCAATTACTGAAATCAGCGAGGTTTGCTCGGTACCAACAAAGCAGACGAAGAAGGTATCATCAATAGCAAGGCTTTGGAGGTCTGGCCAAAACAATGGGGAAAACTACAAGATAATCTCGCTAGAGGGAATAAACAGTAGGCTATCGAATGGAAGGATATCCACTAGGGGTCTGGTATCCCCCGATCGGGGTTCGGGTAAAGGCGGGCTTAGTCCCTCTGATTTAGTGGGGCAGTGGAATTCTCCTGAGACGGGGCATCACATTCGGGGTATGAAAGGGTGCATTCCGCTTGGCGCCCAGAAGCATAGTTTGAAGGCAAAGCTTTTGGAGGCAAGGTTGGACAGTCATAAGGTCCAACTGCGTCATGTGCTTAAACAGAAGATC
>Pruav_sc0000616.1_g410.1.mk
ATGAAAATACCCAGCAAGCCCCGCCACCCCTCGTCGACATTCCCACCACCAGACTCGGATCTTCACCCACACAGGCCCAGCAGCGCTCGCAGAAAGACCCGAGCTCCCGGTTCGGCCCGGTTGAAGCGGGCCGGACTCCCGGCCGGGAAGCGGAGCCGACCCGAGACGCCTCTGCTCAAGTGGAAGATCGACGAAGGCCACGAAGACCACCGCGGGGATAGAAGAAAAGACCAAAATGCCCCTGAGGAGGAGAGAGAAGACGGGGGGAAGAGGAAGAGCAAGAAGGGAAGAGAGGTCGCCATGTCGGCCAGGAAGCTCGCCGCCGGGCTATGGCGGCTGCAGTTGCCGGAAACTGTTTCGGGTGTACCAGGGCGGACTGGTCAGCTAGGGTTTCAGCCTGACGTCGGCCATATCGGCGTACCGTTTCTCCGTAATCGCAACAGCAAAGCATATGCTTCTGAAGCAAATGATTTTTTACAAAGCCCTAGTTCTACCTCAAGGAATGGATTCTTGTCCAAGTTATCCAACTCTGCCATGGAGGGGCAAACAAAATGGGATCCTGTCTGCTTGAAAACATCAGATGAGGTACGACAAATTTACAGCCAAATGAAGCTTCTTGATCAACAAGCAAGTGCTGCATCAGTGGTATCTGTACTTGAAGCTGATTTAGAGCAGGCTCGAGCTCGAATTCAGGAGCTTGAGATGGATCGGCGTTCCTCAAAAAAGAAAATTGAACACTTCTTAAGGAACGTCAGTGAGGAAAGGGTTTCATGGAGGAGCAGAGAGCATGAGAAAGTCCGTGCATTTATTGATGACATCAAGGCTGAACTGAACCGGGAAAGGAAAAATCGTCAGAGAACTGAAATTCTCAATTCCAAATTGGTTAATGAGCTTGCTGATGCCAAGTTATCAGCAAAGCGATACATGCAGGACTACGAAAAAGAAAGAAAGGCGAGAGAATTAATTGAAGAAGTATGTGATGAGCTTGCTAAGGAAATTGGAGAAGACAAGGCTGAAGTTGAAGCATTGAAGAGAGAATCCATGAAACTCAGAGAGGAAGTGGAAGAGGAAAGGAAGATGTTACAGATGGCTGAGGTCTGGCGTGAAGAACGTGTTCAAATGAAGCTGGTTGATGCTAAGGTGGCAGTTGAGGAGAAGTATTCTCTGATGAACAAGCTTGTGGTAGATCTAGAGAAATTTCTGAGGTCAATAAGTGCAACCCCAGATGTGAAGGAAATGAGAGAAGCAGAGTTTCTTCGACAGGCTGCTGCTACTGTGAATATTCAAGACGTCAAGGACGTTTCTTATGAACCCCCAAATCCTGATATCTTTTCCGTGTTCGAAGAGGTTAATTTTGGTGAGCCTAATGAGAGGGAGATTGAGCAATGTGTTGCCTACAGTCCTGCTAGCCATGCTTCCAAAATTCGTACTGTGAGTCCTGAAGTCAATGGAATCAACAAGGACCGGATACAAAGACATCCAATTGCATATGTTGGTCATAATGGTGATATAGAAGAAGATGAGAGTGGATGGGAAACTGTGAGCCATCTTGAGGATCAGGGCTCAAGCTACTCACCGGATGGGAGTGCCCCATCTGTCAATAAGAATCACCGAGAGAGTAATGTCTCAGAGAGTGGAACAGAATGGGAAGACAATGAAGGTGAGGAAACACCAATTACTGAAATCAGTGAGGTTTGCTCGGTACCAACAAAGCAGATGAAGAAGGTATCATCAATAGCAAGGCTTTGGCGATCCGGCCAAAATAACGGGGACAACTACAAGATAATCTCTTTAGAGGGACTAAATGGTAGGCTTTCGAATGGAAGGATATCTACTGGGGGTATCGTATCTCCGGATCGGGGTTCAGGTAAAAGCGGGCTTAGCCCCTCTGATTTAGTGGGGCAGTGGAGTTCTCCCGAGTCAGGGAATCACGTTCGAGGAATGAAAGGGTGCATTCCTCTTGGGGCGCAGAAGCATAGTTTGAAGGCAAAGCTTTTGGAGGCAAGGTTGGACAGTCAAAAAGTTCAATTGCGTCATGTGCTTAAGCAGAAGATC
>Pruav_sc0000910.1_g420.1.mk
ATGAACCTGTCAGGCGGTGCCCATTCCCGTCGCCGGAAAGCTTGGGCGCACCGGCGCCGGAATTTCGGACCCCCGTCGAGTCCATTTCTTCAGTGGAAGTTCGACAACGACAAAACCACCGGTGTCGTCCGGGCCTCCGCTCGGAAGCTCGCAGCGGGGCTCTGGCAATTGCGCTTTAACGAAATTTCAGGGGATCAAGACCTCAAGTTCAATTCTGGCCCTTCTGATCCTCCCCCGCCTCAGCTTCAGCTTGAACCGTCTTCGCCATATCCCGAATGTGCATCAAACAGGGAAACAAAATGGAGCTCTGGCGGCTCAAAAGAATTTGATGACATCTATCGTGTTTACAACCAAGTGAAGCTTCTCAAAGATAGGCCAGTTACTACTGGCTCTGTTGTTTCGACAATGAATGCAGAACTAACGGAAGCTAGATTGTGTATTCTTGCGCTGGAAGCTAAGCGGCAGTCCCTTAAGCAGAAAGTCAAACATTTTTTGAGGAAGCTAGAAGAGGAAAGAATCTATTGGAAGAGCAGAGCACAGCAGAAAAATCGTGCTCTTGACGAATTGAAGGAAAAATTAGGTAGGGAAAGGAAAAGTCGTCAGCAGATGGAAAACCTTAACACCAATCTGATAAATCAATTAGCAGGTGCCAAGTTCTCTGCGGAGCATTTCATGAAAAAATATGAGGAAGAGAAAAAGAGCAGAAAACTCATGCAAGAAATTTCTAATGAACTAGCTGAACAAATTGGAGAAGACAAGGCTGAAGTTGAGGCATTGAAGAGAGAATCAAAGAAAATTATTGCAGAAGTGGAAGAAGAGAGGAAGATGTTCCAGATGGCAGAGGTTTGGCGTGAAGAACGGGTCCAGATGAAGCTGATCGATGCAAAACTAGCTCTTGAAGATAAATATTGTCAGTTGAACAAGCTGATAACAGATGTTGAAACTTTCTTAAGGTCAAGGTTTGGCACTCTGGATATGACGGAGTTAAGAAAAGCTGAGTTGATCCTGCAGGCAGTTAAGTCATTGAATATCCATGGTATTGAAGAATTTTCTAATGTTCCTCCAAAATCAAATGATATATTCTCTGTTTTTGAAGAGCTCTGGCGATGTGAAGGTAGTGAGAGGGAGATTGAACCCTGCATTTGTCACACCCCTTCTAGCCATGAGGATAATGGGTTCAACCAAACTCATTTGTTAAAGCAGTTGAATTGCCATAATGATTATAATAGTTGTTTACAGAAAGATGCCAGAGGTTCTTGTGATTCATTGGAAGGGGGTAATCCCGCAATTGACAGGGTTGGCCAGGGAAAAACTGTTTCAAGGAGCTTTAGTGATAGTAATGATAATGCAGTTCAATGTTCTCCAGATAGGGAAATCAGTGGGGTATGCACAGCATCAGAGAAGCAATCAAAGCCCAAGACATCTTCTGCATCTAAGCTTTGGGGATCATGTCCAAGCAATGGTGAGTTTTATAAGATAGGTTTCGATGAGGGTGAAGGGAGGCTTTCAAATGGGATTACATCACGTTGGGGAGAAAATTCAAATAAAGGGTTGTTTGAACATGATACTACACACCGGGATTCAGCTGGACAGAGGATCCCAACAGACACAGTGAATCCACACATAACTCGAGGAATGAAAGGGTCCATCGAATGGCCCCGAGCCATTCAAAAGAATGGTTCGAAGATCAAGCTATTGGATGCAAAAATAGAAAGCCAGAAATCACAATTGCGTCATGTTCTTAAACAGAAGGCTAGG
>Pyrusco0g022570.1
ATGAAGATACCCAGCAAGCCCCGGCACCTCTCGCCAACGTTCCCACCGCCGGACTCGGATCTTCACCTCCACAGACCCCCCACCACCCGCAAGAAGACCCGGGCACCCGGTTCGGCCCGGTTGAAGCGGGCCGGACTTCCGACCGGAAAGCGGAGCCGACCCGAGACGCCTTTGCTCAAGTGGAAGATTGACGAAGGCCCAGAAGAGCGCCAGGGGCACGGGGAGAGGCGAAAGGACCAAAATGCCCGTGAGGAGGAAAGAGAGGACGGAGTGAGGAGAAAGGGCAGGAAGGGAAGAGAGGCCCCCTTGTCGGCCAGGAAGCTTGCCGGTGGTCTGTGGCGGCTGCAGTTACCGGAGACGGGTTCCAGTGTACCTGGACGTAATGGGAAGCTAGGGTTTCAGCCTGACGTTGGCCATATTGGGGTACCATTTCTCCATAATCGTAACAGCAAAGGATATGCTTCTGAAGCAAATGATCTTTTACAAAGCCCTAGGTCCACCTCAAGGAATGGGTTCTTGTCCAAGTTATCCAACTCTGTCATGGAGGGGCAAACAAAATGGGATCCAGTCTGCTTGAAAACATCAGATGAGGTACGGCAAATTTACAGCCAAATGAAGCTTCTTGACCAACAAGCAAGTGCTGTATCAGTTGTATCTGTACTTGAAGCTGAGCTAGAGCAGGCACGAGCTCGCATTCAGGAGCTTGAGATGGAACGGTGTTCCTCAAAAAAGAAACTTGAGCACTTCTTAAGGAATGTCAGTGAGGAAAGAGTTTCATGGAGGAGCCGAGAGCATGAGAAAGTCCGCGCATTTATTGATGACGTGAAGTCTGAATTGAACCGGGAAAGGAAGAGTCGCCAGAGAACTGAGATAATCAATTCCAAATTGGTTAATGAGCTTGCTGATGTCAACTTATCAGCAAAGCGATACATGCAGGAGTACGAGAAAGAAAGAAAGGCCAGAGAATTGATTGAAGAAGTATGTGATGAGCTTGCTAAGGAAATTGGAGAAGACAAGGCTGAAGTTGAAGCATTGAAGAGAGAATCCATAAAACTCAGAGAGGAAGTGGATGAGGAAAGGAAGATGTTGCAGATGGCAGAAGTCTGGCGTGAGGAACGTGTCCAAATGAAGCTGGTTGATGCAAAGGTGGCAGTTGAGGAGAAGTATTCTCTGATGAACAAGATTGTGGCAGATCTGGAGAATTTTCTGACGTCAAGAAGTGCAACGCCAGATGTGAAGGAAATGAGAGAAGTAGAATATCTGCGACAGGCTGCTGCTGCTGTAAATATTCAAGACGTCAAGGACTTTTCTTATGAACCCCCCAATCCTGATGATATCTTTTCTGTGTTCGAAGAAGTTAATTTCGGTGAGCCTAATGAGAGGGAGATTGAGCAGTGTGTTGCTTACAGTCCTGCTAGCCATGGTTCAAAAATTCGTACTGTGAGTCCTGAAGGCAATGGAATCAATAAGGACTGGATCCAGAGACATCCAGTTGCATTTGTTGGTCATAATGGTGATATAGAAGAAGATGAGAGTGGTTGGGAAACTGCGAGCCATCTCGAGGATCAGGGCTCAAGCTATTCGCCAGACGGGAGTGCCCCATCTGTCAATAAGAATCGCCGAGAGAGTAATGTCTCAGAGAGTGGAACAGAATGGGAAGAAGAAGTTGAGGGAACACCAATTACTGAAATCAGCGAGGTTTGCTCGGTACCAACAAAGCAGACGAAGAAGGTATCATCAATAGCAAGGCTTTGGAGGTCTGGCCAAAACAATGGGGAAAACTACAAGATAATCTCGCTAGAGGGAATAAACGGTAGGCTATCGAATGGAAGGATATCCACTAGGGGTCTGGTATCCCCTGATCGGGGTTCGGGTAAAGGCGGGCTTAGCCCCTCTGATTTAGTGGGGCAGTGGAATTCTCCTGAGACGGGGCATCACATTCGGGGTATGAAAGGGTGCATTCCGCTTGGCGCCCAGAAGCATAGTTTGAAGGCAAAGCTTTTGGAGGCAAGGTTGGACAGTCATAAGGTCCAGCTGCGTCATGTGCTTAAACAGAAGATC
>Pyrusco11g009350.1
ATGAAGATACCCAGCAAGCCCCGGCACCTCTCGCCAACGTTCCCACCGCCGGACTCAGATCTTCACCTCCACAGACCCCCCACCACCCGCAAGAAGACCCGGGCACCCGGTTCGGCCCGGTTGAAGCGGGCCGGACTTCCGACCGGAAAGCGGAGCCGACCCGAGACGCCTTTGCTCAAGTGGAAGATTGACGAAGGCCCAGAAGAGCGCCAGGGGCACGGGGAGAGGCGAAAGGACCAAAATGCCCGTGAGGAGGAAAGAGAGGACGGAGTGAGGAGAAAGGGCAGGAAGGGAAGAGAGGCCCCCTTGTCGGCCAGGAAGCTTGCCGCTGGTCTGTGGCGGCTGCAGTTACCGGAGACGGGTTCCAGTGTACCTGGACGTAATGGGAAGCTAGGGTTTCAGCCTGACGTTGGCCATATTGGGGTACCATTTCTCCGTAATCGTAACAGCAAAGGATATGCTTCTGAAGCAAATGATCTTTTACAAAGCCCTAGGTCAACCTCAAGGAATGGGTTCTTGTCCAAGTTATCCAACTCTGTCATGGAGGGGCAAACAAAATGGGATCCAGTCTGCTTGAAAACATCAGATGAGGTACGGCAAATTTACAGCCAAATGAAGCTTCTTGACCAACAAGCAAGTGCTGTATCAGTTGTATCTGTACTTGAAGCTGAGCTAGAGCAGGCACGAGCTCGCATTCAGGAGCTTGAGATGGAACGGTGTTCCTCAAAAAAGAAACTTGAGCACTTCTTAAGGAATGTCAGTGAGGAAAGAGTTTCATGGAGGAGCCGAGAGCATGAGAAAGTCCGCGCATTTATTGATGACATGAAGTCTGAATTGAACCGGGAAAGGAAGAGTCGCCAGAGAACTGAGATAATCAATTCCAAATTGGTTAATGAGCTTGCTGATGTCAAGTTATCAGCAAAGCGATACATGCAGGAGTACGAGAAAGAAAGAAAGGCCAGAGAATTGATTGAAGAAGTATGTGATGAGCTTGCTAAGGAAATTGGAGAAGACAAGGCTGAAGTTGAAGCATTGAAGAGAGAATCCATGAAACTCAGAGAGGAAGTGGACGAGGAAAGGAAGATGTTGCAGATGGCAGAAGTCTGGCGTGAGGAACGTGTCCAAATGAAGCTGGTTGATGCAAAGGTGGCAGTTGAGGAGAAGTATTCTCTGATGAACAAGATTGTGTCAGATCTGGAGAATTTTCTGACGTCAAGAAGTGCAACACCAGATGTGAAGGAAATGAGAGAAGTAGAATATCTGCGACAGGCTGCTGCTGCTGTAAATATTCAAGACGTCAAGGACTTTTTTTATGAACCCCCCAATCCTGATGATATCTTTTCTGTGTTCGAAGAAGTTAATTTCGGTGAGCCTAATGAGAGGGAGATTGAGCAGTGTGTTGCTTACAGTCCTGCTAGCCATGGTTCAAAAATTCGTACTGTGAGTCCTGAAGGCAATGGAATCAATAAGGACTGGATCCAGAGACATCCAGTTGCATTTGTTGGTCATAATGGTGATATAGAAGAAGATGAGAGTGGTTGGGAAACTGTGAGCCATCTCGAGGATCAGGGCTCAAGCTATTCGCCAGACGGGAGTGCCCCATCTGTCAATAAGAATCGCCGAGAGAGTAATGTCTCAGAGAGTGGAACAGAATGGGAAGAAGAAGTTGAGGGAACACCAATTACTGAAATCAGCGAGGTTTGCTCGGTACCAACAAAGCAGACGAAGAAGGTATCATCAATAGCAAGGCTTTGGAGGTCTGGCCAAAACAATGGGGAAAACTACAAGATAATCTCGCTAGAGGGAATAAACAGTAGGCTATCGAATGGAAGGATATCCACTAGGGGTCTGGTATCCCCCGATCGGGGTTCGGGTAAAGGCGGGCTTAGTCCCTCTGATTTAGTGGGGCAGTGGAATTCTCCTGAGACGGGGCATCACATTCGGGGTATGAAAGGGTGCATTCCGCTTGGCGCCCAGAAGCATAGTTTGAAGGCAAAGCTTTTGGAGGCAAGGTTGGACAGTCATAAGGTCCAACTGCGTCATGTGCTTAAACAGAAGATC
>Pyrusco3g010420.1
ATGAAGATACCCAGCAAGCCCCGCCACCCCTCACCAACATTCCCACCGCCGGACTCGGATCTTCACCTCCACAGACCCACCACCACTCGCAAGAAGACCCGGGCACCCGGTTCGGTCCGGTTGAAGCGGGCCGGACTTCCGACAGGAAAGCGGAGCCGACCCGAGACGCCTTTACTCAAGTGGAAGATCGACCAAGGCCCCGAAGAGCGCCAGGGGCACGGGGAGAGGGGAAGGGACCAAAATGCCCCTGAAGAGGAGAGAGTGGACGGAGGGAGGAGGAAGGGCAGGAAGGGAAAGGAGGCCTCCTTGTCGGCCAGGAAGTTAGCCGCCGGACTGTGGCGGCTGCAGTCGCCGGAGATGGGTTCCGGTGTACCTGGACGGAATGGCCAGCTAGGGTTTCAGCCGGACATTGGCCATATCGGGGTACCATTTCTCCGTAATCGCAACAGTAAAACATATGCTTCTGAAGCAAATGATCTTTTACAAAGCCCTAGGTCCACCTCAAGAAATGGATTCTTGTCCAAGTTATCCAACTCTGTAATGGAGGGGCAAACAAAATGGGATCCAGTCTGCTTGAAAACATCAGATGAGGTACGGCAAATTTACAGCCAAATGAAGCTTCTTGACCAGCGAGCGAGTGCTGTATCAGTTGTATCTGTACTTGAAGCTGAGCTAGAGCAGGCTCGAGCTCGCATTCAGGAGCTTGAGATGGAACGGCGTTCCTCAAAAAAGAAACTTGAGCACTTCTTAAGGAATGTCAGTGAGGAAAGAGTTTCATGGAGGAGCAGAGAGCATGAGAAAGTCCGTGCATTTATTGATGACATCAAGTCTGAATTGAACCAGGAACGGAAGAGTCGTCAGAGAACTGAGATACTCAATTCCAAATTGGTTAATGAGCTTGCTGATGTCAAGTTATCAGCAAAGCGATACATGCAGGACTACGAGAAAGAAAGAAAGGCCAGAGAATTAATTGAGGAAGTATGTGATGAGCTTGCTAAGGAAATTGGAGAAGACAAGGCTGAAGTTGAAGCATTGAAGAGAGAATCCATGAAACTCAGAGAGGAAGTGGACGAGGAAAGGAAGATGTTGCAGATGGCGGAAGTCTGGCGGGAGGAACGTGTCCAAATGAAGCTTGTTGATGCAAAGGTGGCAGTTGAGGAGAGGTATTCTCTGATGAACAAGCTTGTGGCAGATCTGGAGAATTTTCTGACATCAAGAAGTGTAACGCCAGATGTGAAGGAAATGAGAGAAGTAGAGTATCTGCGACAGGCTGCTGCTGCTGTAAATATTCAAGAAGTCAAGGACTTTTCTTATGAACCCCCAAATCCTGATGATATCTTGTCTGTGTTCGAAGAAGTTAATTTCGGTGAGCCTAATGAGAGAGAGATTGAGCAGTGTGTTGCTTACAGTCCTGCTAGCCATGGTTCGAAAATTCATACTGTGAGTCCTGAAGGCAATGGAATCAATGAGGACCGGATCCAGAGACATCCAGTTGCATTTGTTGGTCGTAATGGTGATATAGAAGAAGACGAGAGTGGTTGGGAAACTGTGAGCCATTTCGAGGATCAGGGCTCAAGCTATTCACCAGATGGGAGTGCCCCATCTGTCAATAAGAATTGCCGAGAGAGTAATGTCTCAGAGTGTGGAACAGAATGGGAAGAAGAAGGTGAGGAAACACCAATTACTGAAATCAGCGAGGTTTGCTCAGTGCCAACAAAGCAGGCGAAGAAGGTATCGTCAATAGCAAGGCTTTGGAGATCCAGCCAAAATAATGGGGAAAACTACAAGATAATCGCGCTAGAGGGAATAAATGGCAGGCTTACGAATGGAAGGATATCTACTGGGGGTATGGTATCCCCTGATCGTGGTTCGGGTAAAGGCGGGCTTAGCCCCTCTGATTTAGTGGGGCAGTGGAGTTCTCCTGAGACGGGGCATCACATTCGAGGTATGAAGGGGTGCATCCCGCTTGGTGCACAGAAGCATAGCTTGAAGGCGAAGCTTTTGGAGGCAAGGTTGGAGAGTCATAAGGTCCAATTGCGTCATGTTCTTAAACAGAAGATC
>Pyrbe_008780
ATGAAGATACCCAGCAAGCCCCGGCACCTCTCGCCAACTTTCCCACCGCCGGACTCCGATCTTCACCTCCACAGGCCCCCCACCACCCGCAAGAAGACCCGGGCACCCGGTTCGGCCCGGTTGAAGCGGGCCGGACTTCCGACCGGAAAGCGGAGCCGACCCGAGACGCCTTTGCTCAAGTGGAAGATTGACGAAGGCCCAGAAGAGCGCCAGGGGCACGGGGAGAGGCGAAAGGACCAAAATGCCCGTGAGGAGGAAAGAGAGGACGGAGTGAGGAGAAAGGGTAGGAAGGGAAGAGAGGCCCCCTTGTCGGCCAGGAAGCTTGCCGGTGGTCTGTGGCGGCTGCAGTTACCGGAGACGGGTTCCAGTGTACCTGGACGTAATGGGAAGCTAGGGTTTCAGCCTGACGTTGGCCATATTGGGGTACCATTTCTCCGTAATCGTAACAGCAAAGGATATGCTTCTGAAGCAAATGATCTTTTACAAAGCCCTAGGTCCACCTCAAGGAATGGGTTCTTGTCCAAGTTATCCAACTCTGTCATGGAGGGGCAAACAAAATGGGATCCAGTCTGCTTGAAAACATCAGATGAGGTACGGCAAATTTACAGCCAAATGAAGCTTCTTGACCAACAAGCAAGTGCTGTATCAGTTGTATCTGTACTTGAAGCTGAGCTAGAGCAGGCACGAGCTCGCATTCAGGAGCTTGAGATGGAACGGTGTTCCTCAAAAAAGAAACTTGAGCACTTCTTAAGGAATGTCAGTGAGGAAAGAGTTTCATGGAGGAGCCGAGAGCATGAGAAAGTCCGCGCATTTATTGATGACATGAAGTCTGAATTGAACCGGGAAAGGAAGAGTCGCCAGAGAACTGAGATAATCAATTCCAAATTGGTTAATGAGCTTGCTGATGTCAAGTTATCAGCAAAGCGATACATGCAGGAGTATGAGAAAGAAAGAAAGGCCAGAGAATTGATTGAAGAAGTATGTGATGAGCTTGCTAAGGAACTTGGAGAAGACAAGGCTGAAGCTGAAGCATTGAAGAGAGAATCCATGAAACTCAGAGAGGAAGTGGACGAGGAAAGGAAGATGTTGCAGATGGCAGAAGTCTGGCGTGAGGAACGTGTCCAAATGAAGCTGGTTGATGCAAAGGTGGCAGTTGAGGAGAAGTATTCTCTGATGAACAAGATTGTGGCAGATCTGGAGAATTTTCTGACGTCAAGAAGTGCAACGCCAGATGTGAAGGAATTGAGAGAAGTAGAATATCTGCGACAGGCTGCTGCTGCTGTAAATATTCAAGACGTCAAGGACTTTTTTTATGAACCCCCCAATCCTGATGATATCTTTTCTGTGTTCGAAGAAGTTAATTTCGGTGAGCCTAATGAGAGGGAGATTGAGCAGTGTGTTGCTTACAGTCCTGCTAGCCATGGTTCAAAAATTCGTACTGTGAGTCCTGAAGGCAATGGAATCAATAAGGACTGGATCCAGAGACATCCAGTTGCATTTGTTGGTCATAATGGTGATATAGAAGAAGATGAGAGTGGTTGGGAAACTGTGAGCCATCTCGAGGATCAGGGCTCAAGCTATTCGCCAGACGGGAGTGCCCCATCTGTCAATAAGAATCGCCGAGAGAGTAATGTCTCAGAGAGTGGAACAGAATGGGAAGAAGAAGTTGAGGGAACACCAATTACTGAAATCAGCGAGGTTTGCTCGGTACCAACAAAGCAGACGAAGAAGGTATCATCAATAGCAAGGCTTTGGAGGTCTGGCCAAAACAATGGGGAAAACTACAAGATAATCTCGCTAGAGGGAATAAACGGTAGGCTATCGAATGGAAGGATATCCACTAGGGGTCTGGTATCCCCTGATCGGGGTTCGGGTAAAGGCGGGCTTAGCCCCTCTGATTTAGTGGGGCAGTGGAATTCTCCTGAGACGGGGCATCACATTCGGGGTATGAAAGGGTGCATTCCGCTTGGCGCCCAGAAGCATAGTTTGAAGGCAAAGCTTTTGGAGGCAAGGTTGGACAGTCATAAGGTCCAACTGCGTCACGTGCTTAAACAGAAGATC
>Pyrbe_008813
ATGAAGATACCCAGCAAGCCCCGGCACCTCTCGCCAACTTTCCCACCGCCGGACTCCGATCTTCACCTCCACAGGCCCCCCACCACCCGCAAGAAGACCCGGGCACCCGGTTCGGCCCGGTTGAAGCGGGCCGGACTTCCGACCGGAAAGCGGAGCCGACCCGAGACGCCTTTGCTCAAGTGGAAGATTGACGAAGGCCCAGAAGAGCGCCAGGGGCACGGGGAGAGGCGAAAGGACCAAAATGCCCGTGAGGAGGAAAGAGAGGACGGAGTGAGGAGAAAGGGTAGGAAGGGAAGAGAGGCCCCCTTGTCGGCCAGGAAGCTTGCCGGTGGTCTGTGGCGGCTGCAGTTACCGGAGACGGGTTCCAGTGTACCTGGACGTAATGGGAAGCTAGGGTTTCAGCCTGACGTTGGCCATATTGGGGTACCATTTCTCCGTAATCGTAACAGCAAAGGATATGCTTCTGAAGCAAATGATCTTTTACAAAGCCCTAGGTCCACCTCAAGGAATGGGTTCTTGTCCAAGTTATCCAACTCTGTCATGGAGGGGCAAACAAAATGGGATCCAGTCTGCTTGAAAACATCAGATGAGGTACGGCAAATTTACAGCCAAATGAAGCTTCTTGACCAACAAGCAAGTGCTGTATCAGTTGTATCTGTACTTGAAGCTGAGCTAGAGCAGGCACGAGCTCGCATTCAGGAGCTTGAGATGGAACGGTGTTCCTCAAAAAAGAAACTTGAGCACTTCTTAAGGAATGTCAGTGAGGAAAGAGTTTCATGGAGGAGCCGAGAGCATGAGAAAGTCCGCGCATTTATTGATGACATGAAGTCTGAATTGAACCGGGAAAGGAAGAGTCGCCAGAGAACTGAGATAATCAATTCCAAATTGGTTAATGAGCTTGCTGATGTCAAGTTATCAGCAAAGCGATACATGCAGGAGTACGAGAAAGAAAGAAAGGCCAGAGAATTGATTGAAGAAGTATGTGATGAGCTTGCTAAGGAACTTGGAGAAGACAAGGCTGAAGTTGAAGCATTGAAGAGAGAATCCATGAAACTCAGAGAGGAAGTGGACGAGGAAAGGAAGATGTTGCAGATGGCAGAAGTCTGGCGTGAGGAACGTGTCCAAATGAAGCTGGTTGATGCAAAGGTGGCAGTTGAGGAGAAGTATTCTCTGATGAACAAGATTGTGGCAGATCTGGAGAATTTTCTGACGTCAAGAAGTGCAACGCCAGATGTGAAGGAATTGAGAGAAGTAGAATATCTGCGACAGGCTGCTGCTGCTGTAAATATTCAAGACGTCAAGGACTTTTTTTATGAACCCCCCAATCCTGATGATATCTTTTCTGTGTTCGAAGAAGTTAATTTCGGTGAGCCTAATGAGAGGGAGATTGAGCAGTGTGTTGCTTACAGTCCTGCTAGCCATGGTTCAAAAATTCGTATTGTGAGTCCTGAAGGCAATGGAATCAATAAGGACTGGATCCAGAGACATCCAGTTGCATTTGTTGGTCATAATGGTGATATAGAAGAAGATGAGAGTGGTTGGGAAACTGTGAGCCATCTCGAGGATCAGGGCTCAAGCTATTCGCCAGACGGGAGTGCCCCATCTGTCAATAAGAATCGCCGAGAGAGTAATGTCTCAGAGAGTGGAACAGAATGGGAAGAAGAAGTTGAGGGAACACCAATTACTGAAATCAGCGAGGTTTGCTCGGTACCAACAAAGCAGACGAAGAAGGTATCATCAATAGCAAGGCTTTGGAGGTCTGGCCAAAACAATGGGGAAAAGTACAAGATAATCTCGCTAGAGGGAATAAACGGTAGGCTATCGAATGGAAGGATATCCACTAGGGGTCTGGTATCCCCTGATCGGGGTTCGGGTAAAGGCGGGCTTAGCCCCTCTGATTTAGTGGGGCAGTGGAATTCTCCTGAGACGGGGCATCACATTCGGGGTATGAAAGGGTGCATTCCGCTTGGCGCCCAGAAGCATAGTTTGAAGGCAAAGCTTTTGGAGGCAAGGTTGGACAGTCATAAGGTCCAACTGCGTCATGTGCTTAAACAGAAGATC
>Pyrbe_036499
ATGAAGATACCCAGCAAGCCCCGCCACCCTTCACCAACATTCCCACCGCCGGACTCGGATCTTCACCTCCACAGACCCACCACCACCCGCAAGAAGACCCGGGCACCCGGTTCGGTCCGGTTGAAGCGGGCCGGACTTCCGACAGGAAAGCGGAGCCGACCCGAGACGCCTTTACTCAAGTGGAAGATCGACCAAGGCCCCGAAGAGCGCCAGGGGCACGGGGAGAGGGGAAGGGACCAAAATGCCCCTGAAGAGGAGAGAGTGGATGGAGGGAGGAGGAAGGGCAGGAAGGGAAAAGAGGCCTCCTTGTCGGCCAGGAAGTTAGCCGCCGGACTGTGGCGGCTGCAGTCGCCGGAGATGGGTTCCGGTGTACCTGGACGGAATAGCCAGCTAGGGTTTCAGCCTGACATCGGCCATATTGGGGTACCATTTCTCCGTAATCGCAACAGTAAAACATATGCTTCTGAAGCAAATGATCTTTTACAAAGCCCTAGGTCCACCTCAAGAAATGGATTCTTGTCCAAGTTATCCAACTGTGTCATGGAGGGGCAAACAAAATGGGATCCAGTCTGCTTGAAAACATCAGATGAGGTACGGCAAATTTACAGCCAAATGAAGCTTCTTGACCAGCGAGCGAGTGCTGTATCAGTTGTATCTGTACTTGAAGCTGAGCTAGAGCAGGCTCGAGCTCGCATTCAGGAGCTTGAGATGGAACGGCGTTCCTCAAAAAAGAAACTTGAGCACTTCTTAAGGAATGTCAGTGAGGAAAGAGTTTCATGGAGGAGCAGAGAGCATGAGAAAGTCCGTGCATTTATTGATGACATCAAGTCTGAATTGAACCAGGAACGGAAGAGTCGTCAGAGAACTGAGATACTCAATTCCAAATTGGTTAATGAGCTTGCTGATGTCAAGTTATCAGCAAAGCGATACATGCAGGACTACGAGAAAGAAAGAAAGGCCAGAGAATTAATTGAGGAAGTATGTGATGAGCTTGCTAAGGAAATTGGAGAAGACAAGGCTGAAGTTGAAGCATTGAAGAGAGAATCCATGAACCTCAGAGAGGAAGTGGACGAGGAAAGGAAGATGTTGCAGATGGCGGAAGTCTGGCGGGAGGAACGTGTCCAAATGAAGCTTGTTGATGCAAAGGTGGCAGTTGAGGAGAGGTATTCTCTGATGAACAAGCTTGTGGCAGATCTGGAGAATTTTCTGACATCAAGAAGTGTAACGCCAGATGTGAAGGAAATGAGAGAAGTAGAGTATCTGCGACAGGCTGCTGCTGCTGTAAATATTAAAGAAGTCAAGGACTTTTCTTATGAACCCCCAAATCCTGATGATATCTTGTCTGTGTTCGAAGAAGTTAATTTCGGTGAGCCTAATGAGAGGGAGATTGAGCAGTGTGTTGCTTACAGTCCTGCTAGCCATGGTTCGAAAATTCATACCGTGAGTCCTGAAGGCAATGGAATCAATGAGGACCGGATCCAGAGACATCCGGTTGCATTTGTTGGTCGTAATGGTGATATAGAAGAAGACGAGAGTGGTTGGGAAACTGTGAGCCATTTCGAGGATCAGGGCTCAAGCTATTCACCAGATGGGAGTGCCCCATCTGTCAATAAGAATCGCCGAGAGAGTAATGTCTCAGAGTGTGGAACAGAATGGGAAGAAGAAGGTGAGGAAACACCAATTACTGAAATCAGCGAGGTTTGCTCGGTGCCAACAAAGCAGGCGAAGAAGGTATCGTCAATAGCAAGGCTTTGGAGATCCAGCCAAAATAATGGGGAAAACTACAAGATAATTGCGCTAGAGGGAATAAATGGTAGGCTTACGAATGGAAGGATATCTACTGGGGGTATGGTATCACCTGATCGTGGTTCGGTTAAAGGCGGGCTTAGCCCCTCTGATTTAGTGGGGCAGTGGAGTTCTCCTGAGACGGGGCATCACATTCGAGGTATGAAGGGGTGCATCCCGCTTGGTGCACAGAAGCATAGCTTGAAGGCGAAGCTTTTGGAGGCAAGGTTGGAGAGTCATAAGGTCCAATTGCGTCATGTTCTTAAACAGAAGATC
>Pyrbe_044203
ATGAACCAGTCAGGCGGTGCCCATTGTCGTGGCCGGAAAGCTTTGACTTACCGGCACCGGAATTACGAACCTCCGCAGAGTCCATTTATTCACTGGAAGTTTGACAACGAAAAAACCACTGGCGTCGTCCGGGCCTCGGCTCGGAAGCTCGCCGCGGGGCTGTGGCAATTACGCTTTGGCGAAATCTCATGGGATCAGAAGATCAAATTCGATTCTTGCCTTCTGATCCTTCTCCTCCTCAGCCTCAGAGTTGTATATGAAATGGTTGAATCGTCTTTGGCATATACCAAATGTGCGTCGGAGAAGGCAACAAAGTGGGATCATGGCTGCTCAGGAGAATCTGATGACATCTATCAGTTTTACAGCCATATGAAACTTCTCGAAGATTGTCAAGTTACTACTCGTTCTATGGCACCGACTTTGAATGCAGAACTAGCAGAGGCTAGATTATGCATTCGTGAGCTTCAAGCTAAGCGACAGTCATTTAAGATGAAGGTCAAACAGATTTTGAGGAAGCTTGAAGAGGAAAGAATCTCTTGGCAAACCAGAGCTCACTGGAACAATCATGCTATTAAAGACCTGAGGGAAGAATTAGGAAGGGAAAGGAAACATCGTCAGCAGATGGAAAATGTTAACACCAATCTGGTAGATCAGTTAGCTGGTGTCAAAGTGTCTGCAGAGCAGTTAATGAAAAAATACGAGGAAGAGAAGAAAAACAGAAAATTCATGGAAGAAGTTTCTGGTGAACTAGCTGCACAAATTGGAGAAGACAAGGCCGAAGCCGAGGCATTGAAGAGAGAATCGATTAGAATTCTTGAAGAAGCTGAGGAAGAGAGGAAAACGTTTCATCTAGCAGCGGTTTGGCGTGAAGAGCGGGTCCAGATGAAGCTGATCGATGCAAAACTAGCTCTTGAAGATAAATATTGTCAGCTGAACAAGCTGATAACAGATGTCGAAACTTTCTTAAGGTCAAAGTTTGGAACCCTGGATATGGCGGAGTTGAGAAAAGCTGAGTTGATCCTACAGGAAGTTAAGTCATTGAATGTTGACACTGAGGAATTTTCTTACCTTCCTCCAAACTCAGATGAAATATACTCGCATTGCAAAGATCTCCAACAATTTGAAGGAAATGATAGGGAGATTGAACCATGCGTTTGTCGCAGTCCATCTAGCCATAATTCCACTGTCCATCCCATGAATCCGGAGGATAATGGGTTCAACAAAACTTATTTTCCAATGCAGTTGAATTGCTTTAGTGATTATGACAGTTGTTATGGAAATGCGGGTTTGGATAACATGAGTCATGCCGAGGATCATCATGAGGGTTCTTGTGATTCATTGTTAGCACGCAATACCTCCGTTAACAAAGTTGGCCAGGCCAAAAATGTATCGAGGAGAAGTGAACATAACACCGATGTTGGTCAATATTCTCCAGATAGGGAAATCAGTGAGGTGTGCTCACCATCGGAGAAGCAATCAAAGAAAAAGGCATCTCCTACATCTAAGATATCATGTCCAAGCAATGGTGAGTTTCATAAGATAGTTTTGGATGAGGGTGAAAGGAGGCTTTCGAATGGGATTACTTCACGTCAGGGAACAAAGGCATATCAAGGTTTGTTTCAACAACGAATTGAACAATGGATCCCAACAGACATAGCGAATCCACACATAACTCGAGGAAAGAGAGGGTCCATTGAATGGCCGCGAACCGTCCAAAGGAATTGTTCAAAGGCCAAGCTTTTGGAAGCAAAAATAGAAAGCCAGAAATCTCAGTTGCGCCATATTCTTAAACAGAAGATTAAG
>Pyrpy_N_03g1888.1
ATGAAGATACCCAGCAAGCCCCGCCACCCCTCACCAACATTCCCACCGCCGGACTCGGATCTTCACCTCCACAGACCCACCACCACTCGCAAGAAGACCCGGGCACCCGGTTCGGTCCGGTTGAAGCGGGCCGGACTTCCGACAGGAAAGCGGAGCCGACCCGAGACGCCTTTACTCAAGTGGAAGATCGACCAAGGCCCCGAAGAGCGCCAGGGGCACGGGGAGAGGGGAAGGGACCAAAATGCCCCTGAAGAGGAGAGAGTGGACGGAGGGAGGAGGAAGGGCAGGAAGGGAAAGGAGGCCTCCTTGTCGGCCAGGAAGTTAGCCGCCGGACTGTGGCGGCTGCAGTCGCCGGAGATGGGTTCCGGTGTACCTGGACGGAATGGCCAGCTAGGGTTTCAGCCTGACATTGGCCATATCGGGGTACCATTTCTCCGTAATCGCAACAGTAAAACATATGCTTCTGAAGCAAATGATCTTTTACAAAGCCCTAGGTCCACCTCAAGAAATGGATTCTTGTCCAAGTTATCCAACTCTGTCATGGAGGGGCAAACAAAATGGGATCCAGTCTGCTTGAAAACATCAGATGAGGTACGGCAAATTTACAGCCAAATGAAGCTTCTTGACCAGCGAGCGAGTGCTGTATCAGTTGTATCTGTACTTGAAGCTGAGCTAGAGCAGGCTCGAGCTCGCATTCAGGAGCTTGAGATGGAACGGCGTTCCTCAAAAAAGAAACTTGAGCACTTCTTAAGGAATGTCAGTGAGGAAAGAGTTTCATGGAGGAGCAGAGAGCATGAGAAAGTCCGTGCATTTATTGATGACATCAAGTCTGAATTGAACCAGGAACGGAAGAGTCGTCAGAGAACTGAGATACTCAATTCCAAATTGGTTAATGAGCTTGCTGATGTCAAGTTATCAGCAAAGCGATACATGCAGGACTACGAGAAAGAAAGAAAGGCCAGAGAATTAATTGAGGAAGTATGTGATGAGCTTGCTAAGGAAATTGGAGAAGACAAGGCTGAAGTTGAAGCATTGAAGAGAGAATCCATGAAACTCAGAGAGGAAGTGGACGAGGAAAGGAAGATGTTGCAGATGGCGGAAGTCTGGCGGGAGGAACGTGTCCAAATGAAGCTTGTTGATGCAAAGGTGGCAGTTGAGGAGAGGTATTCTCTGATGAACAAGCTTGTGGCCGATCTGGAGAATTTTCTGACATCAAGAAGTGTGATGCCAGATGTGAAGGAAATGAGAGAAGTAGAGTATCTGCGACAGGCTGCTGCTGCTGTAAATATTCAAGAAGTCAAGGACTTTTCTTATGAACCCCCAAATCCTGATGATATCTTTTCTGTGTTCGAAGAAGTTAATTTCGGTGAGCCTAATGAGAGGGAGATTGAGCAGTGTGTTGCTTACAGTCCTGCTAGCCATGGTTCGAAAATTCACACTGTGAGTCCTGAAGGCAATGGAATCAATGAGGACCGGATCCAGAGACATCCAGTTGCATTTGTTGGTCGTAATGGTGATATAGAAGAAGACGAGAGTGGTTGGGAAACTGTGAGCCATTTCGAGGATCAGGGCTCAAGCTATTCGCCAGATGGGAGTGCCCCATCTGTCAATAAGAATCGCCGAGAGAGTAATGTCTCAGAGTGTGGAACAGAATGGGAAGAAGAAGGTGAGGAAACACCAATTACGGAAATCAGCGAGGTTTGCTCGGTGCCAACAAAGCAGGCGAAGAAGGTATCGTCAATAGCAAGGCTTTGGAGATCCGGCCAAAATAATGGGGAAAACTACAAGATAATCGCGCTAGAGGGAATAAATGGTAGGCTTTCGAATGGAAGGATATCTACTGGGGGTATGGTATCCCCTGATCGTGGTTCTTGTAAAGGTGGGCTTAGCCCCTCTGATTTGGTGGGGCAGTGGAGTTCTCCTGAGACGGGGCATCACATTCGAGGTATGAAGGGGTGCATCCCGCTTGGTGCACAGAAGCATAGCTTGAAGGCGAAGCTTTTGGAGGCAAGGTTGGAGAGTCATAAGGTCCAATTGCGTCATGTTCTTAAACAGAAGATC
>Pyrpy_N_05g3154.1
ATGAACCAGTCAGGCGGTGCCCATTGTCGTGGCCGGAAAGCTTTGACTTACCGGCACCGGAATTACGAACCTCCGCAGAGTCCATTTATTCACTGGAAGTTTGACAACGAAAAAACCACTGGCGTCGTCCGGGCCTCGGCTCGGAAGCTCGCCGCGGGGCTGTGGCAATTACGCTTTAGCGAAATCTCATGGGATCAGAAGATCAAATTCGATGCTTGCCCTTCTGATCCTTCTCCTCCTCAGCCTCAGGTTGAATCGTCTTTGGCATATACCAAATGTGCATCGGAGAAGGCAACAAAGTGGGATCATGGCTGCTCAGGAGAATCTGATGACATCTATCAGTTTTACAGCCATATGAAACTTCTCGAAGATTGTCAAGTTACTACTCGTTCTATGGCACCGACTTTGAATGCAGAACTAGCAGAGGCTAGATTATGCATTCGTGAGCTTCAAGCTAAGCGACAGTCATTTAAGATGAAGGTCAAACACATTTTGAGGAAGCTTGAAGAGGAAAGAATCTCTTGGCAAACCAGAGCTCACTGGAACAATCATGCTATTAAAGACCTGAGGGAAGAATTAGGAAGGGAAAGGAAACATCGTCAGCAGATGGAAAATGTTAACACCAATCTGGTAGATCAGTTAGCTGGTGTCAAAGTGTCTGCAGAGCAGTTAATGAAAAAATACGAGGAAGAGAAGAAAAACAGAAAATTCATGGAAGAAGTTTCTGGTGAACTAGCTGCACAAATTGGAGAAGACAAGGCCGAAGCCGAGGCATTGAAGAGAGAATCGATTAGAATTCTTGAAGAAGCTGCGGAAGAGAGGAAAACGTTTCATCTAGCAGCGGTTTGGCGTGAAGAGCGGGTCCAGATGAAGCTGATCGATGCAAAACTAGCTCTTGAAGATAAATATTGTCAGCTGAACAAGCTGATAACAGATGTCGAAACTTTCTTAAGGTCAAAGTTTGGAACCCTGGATATGGCGGAGTTGAGAAAAGCTGAGTTGATCCTACAGGAAGTTAAGTCATTGAATGTTGACACTGAGGAATTTTCTTACCTTCCTCCAAACTCAGATGAAATATACTCGCATTGCAAAGATCTCCAACAATTTGAAGGAAATGATAGGGAGATTGAACCATGCGTTTGTCGCAGTCCATCTAGCCATAATTCCACTGTCCATCCCATGAATCCGGAGGATAATGGGTTCAACAAAACTTATTTTCCAATGCAGTTGAATTGCTTTAGTGATTATGACAGTTGTTATGGAAATGCGGGTTTGGATAACATGAGTCGTGCCGAGGATCGTCATGAGGGTTCTTGTGATTCATTGTTAGCACGCAATACCTCCGTTAACAAAGTTGGCCAGGCCAAAAATGTATCGAGGAGAAGTGAACATAACACCAATGTTGGTCAATATTCTCCAGATAGGGAAATCAGTGAGGTGTGCTCACCATCGGAGAAGCAATCAAAGAAAAAGGCATCTCCTACATCTAAGATATCATGTCCAAGCAATGGTGAGTTTCATAAGATAGTTTTGGATGAGGGTGAAAGGAGGCTTTCGAATGGGATTACTTCACGTCAGGGAACAAAGGCATATCGAGGTTTGTTTCAACAACGAATTGAACAATGGATCCCAACAGACATAGCGAATCCACACATAACTCGAGGAAAGAGAGGGTCCATTGAATGGCCGCGAACCGTCCAAAGGAATTGTTCAAAGGCCAAGCTTTTGGAAGCAAAAATAGAAAGCCAGAAATCTCAGTTGCGCCATATTCTTAAACAGAAGATTAAGAAGATTGAGTATCCTGATCCTGGTTTGCAGACATGGTCCATTGAGGTGTTAGACCCTTGGAATAATAGTTCGTACAAGAGGGCGTTGAATTTAGCTGAATCGTATACGTTTACGTCCTACACCTGCTGTATGTACACTCGTTCTAATTTGAACACCCCTCCCCTCCTCATGCATGTTATTGTGGGAAGGCCGCGGTTGACGATAATTCTGATAGGGGCAAATTATTCCGGT
>Pyrpy_N_11g1855.1
ATGAAGATACCCAGCAAGCCCCGGCACCTCTCGCCAACTTTCCCACCGCCGGACTCCGATCTTCACCTCCACAGGCCCCCCACCACCCGCAAGAAGACCCGGGCACCCGGTTCGGCCCGGTTGAAGCGGGCCGGACTTCCGACCGGAAAGCGGAGCCGACCCGAGACGCCTTTGCTCAAGTGGAAGATTGACGAAGGCCCAGAAGAGCGCCAGGGGCACGGGGAGAGGCGAAAGGACCAAAATGCCCGTGAGGAGGAAAGAGAGGACGGAGTGAGGAGAAAGGGTAGGAAGGGAAGAGAGGCCCCCTTGTCGGCCAGGAAGCTTGCCGGTGGTCTGTGGCGGCTGCAGTTACCGGAGACGGGTTCCAGTGTACCTGGACGTAATGGGAAGCTAGGGTTTCAGCCTGACGTTGGCCATATTGGGGTACCATTTCTCCGTAATCGTAACAGCAAAGGATATGCTTCTGAAGCAAATGATCTTTTACAAAGCCCTAGGTCCACCTCAAGGAATGGGTTCTTGTCCAAGTTATCCAACTCTGTCATGGAGGGGCAAACAAAATGGGATCCAGTCTGCTTGAAAACATCAGATGAGGTACGGCAAATTTACAGCCAAATGAAGCTTCTTGACCAACAAGCAAGTGCTGTATCAGTTGTATCTGTACTTGAAGCTGAGCTAGAGCAGGCACGAGCTCGCATTCAGGAGCTTGAGATGGAACGGTGTTCCTCAAAAAAGAAACTTGAGCACTTCTTAAGGAATGTCAGTGAGGAAAGAGTTTCATGGAGGAGCCGAGAGCATGAGAAAGTCCGCGCATTTATTGATGACATGAAGTCTGAATTGAACCGGGAAAGGAAGAGTCGCCAGAGAACTGAGATAATCAATTCCAAATTGGTTAATGAGCTTGCTGATGTCAAGTTATCAGCAAAGCGATACATGCAGGAGTATGAGAAAGAAAGAAAGGCCAGAGAATTGATTGAAGAAGTATGTGATGAGCTTGCTAAGGAACTTGGAGAAGACAAGGCTGAAGCTGAAGCATTGAAGAGAGAATCCATGAAACTCAGAGAGGAAGTGGACGAGGAAAGGAAGATGTTGCAGATGGCAGAAGTCTGGCGTGAGGAACGTGTCCAAATGAAGCTGGTTGATGCAAAGGTGGCAGTTGAGGAGAAGTATTCTCTGATGAACAAGATTGTGGCAGATCTGGAGAATTTTCTGACGTCAAGAAGTGCAACGCCAGATGTGAAGGAATTGAGAGAAGTAGAATATCTGCGACAGGCTGCTGCTGCTGTAAATATTCAAGACGTCAAGGACTTTTTTTATGAACCCCCCAATCCTGATGATATCTTTTCTGTGTTCGAAGAAGTTAATTTCGGTGAGCCTAATGAGAGGGAGATTGAGCAGTGTGTTGCTTACAGTCCTGCTAGCCATGGTTCAAAAATTCGTACTGTGAGTCCTGAAGGCAATGGAATCAATAAGGACTGGATCCAGAGACATCCAGTTGCATTTGTTGGTCATAATGGTGATATAGAAGAAGATGAGAGTGGTTGGGAAACTGTGAGCCATCTCGAGGATCAGGGCTCAAGCTATTCGCCAGACGGGAGTGCCCCATCTGTCAATAAGAATCGCCGAGAGAGTAATGTCTCAGAGAGTGGAACAGAATGGGAAGAAGAAGTTGAGGGAACACCAATTACTGAAATCAGCGAGGTTTGCTCGGTACCAACAAAGCAGACGAAGAAGGTATCATCAATAGCAAGGCTTTGGAGGTCTGGCCAAAACAATGGGGAAAACTACAAGATAATCTCGCTAGAGGGAATAAACGGTAGGCTATCGAATGGAAGGATATCCACTAGGGGTCTGGTATCCCCTGATCGGGGTTCGGGTAAAGGCGGGCTTAGCCCCTCTGATTTAGTGGGGCAGTGGAATTCTCCTGAGACGGGGCATCACATTCGGGGTATGAAAGGGTGCATTCCGCTTGGCGCCCAGAAGCATAGTTTGAAGGCAAAGCTTTTGGAGGCAAGGTTGGACAGTCATAAGGTCCAACTGCGTCATGTGCTTAAACAGAAGATC
>Rosch_v2.0_Chr5g0003281
ATGAACCCCTCAAACGGTGCCGATTCTCGTCGCCGGAAAACGACGTCGTACCGGCGCCACACTCACCGGCCTCCGTCCAGTCCACTTCAGCACTGGAAGCTCCACGACGACAAATCCACCGGAGCCTCCGAGGCCTCTGCTCGGAAGCTCGCCGCCGGGCTCTGGCAGCTGCGCTTCAGCGAAGTTTCATGGGGTGCAGAGCTCAACTCTGGTTCTGATGATCATCTTCGAGCTCACCTTGAGCTTGAATCGTCTTTGGGGTTTTCCAAATTGGGATTGGAGAGGGCAACAAAGTGGGATGCTTGCTGCTGGAATGAATCGGCTGAAATTTGTGGGGTTTATATGAAAGATTGTCGAGTGAATACTGTGTCTATGGTTTCGGCAGTGAATGATGAACTAATGAAAGCTAGATTGAGCATTCGAGAGCTTGAAGCTAAGCGGAGGTCTTTCAGGAAGAGAGTCAAACACTTTTTGAGTAAGCTTGAAGAGGAAAGAGTATTGCAGAAGTTCAGAGAGTGCCAGAGAGATCGTGCGGTTATTAAGGAGTTGATGAAAGAACTAAGCAGGGAAAGGAGGAGTCGTCAACGGATGGAAAATCTTAGCACCAATCTGGTCAGTCGGTTAGCCAATGCAAAGTTGTCTGCAGACCAGTTCATGAAAACGTATGAGGAAGAGAAACAAAACAGAAGATTCATGGAACAAGTTTGTAGCGAACTAGCTGAACACATTGGAGAGAACAAGGCAGAATTGAAGGCATTGAAAAGAGAATCCATGAAAATTATTGATGAATTGGAAGAAGAGAGAAAGATGTTGCAGATGACTGAGGCTTGGCGTGAAGAACGAGTGCAGATGAAGCTGATTGATGCTAAACTGGCTCTTGAAGATAAATATCATCAGGTGAACAAGCTGATAACAGATGTTGAAACTTTCTTAAGGTCAAGGTTCGCTACCCTGGATATGCCGGAATTAAGAAAGGCTGAGTTGATCCTACAGGAAGTTAAGTTGTTGGATATTCAAGATATCGAGGAATTTACATATATTGCTCTGAAATCAGATGATATATTCTCTACTTTTGAAGAGTTCCGACAATATGAAGGTAAAGGGAGAGAGATTAAACCTTGCATTTGTCACAGTGCTTCTAGCCATGATTCGAAATTCCATCCGGTGAGTCCTGACAATAATCGGTTCAACAAAACCCCTTTGCCAAGTTACTCGAATTGTCTCAACGGTTATAGTAGTGGTGTGCAAGAAAGTGCTAGAGGTTGGGCAAATGGGAGTCATGGTGAGGATCAGGGTTCTTGTCATTCATTGGGAGGGCATAGTTCCTCCATTCTCAGGGTTGGCCGATGCCGACATGTGTCTAGGAGCGGAAGTGCATGTAATGATAATGCAGGTCAATCCTCTCCAGATACTGAAATCATTGAAGTTTGCCCAGTATCGGAGCAGCAATCAGAGCAGAAGCTGTCTTCTATGTCCAAGCTTTGGAGATCATGCCCAACTAATGGTGAAGTTTTTAAGATAATTTTGGATGAAGACAAGAGCAGGCTCTCAAATGGGGTTACATCATGTTTGCAAAGAAATGCTGATAGTAGACTGACTGAACATGAGACCAGACACCGGGATTCAAATGAACATTTGTTCCCACTGGACATAGCGAATCCACACATCTCTCGAGGGATGAAAGGACGCATTGAATGGCCCCGAGCCATCCAAAAGAAAGGTTCAAATGCCAAGCTTTTGGAAGCAAAAATAGAAAGCCAGAGATCTCAACTGCGCCATGTTTTTAAACTGAGGTTTAGG
>Rosch_v2.0_Chr5g0039421
ATGAAGAAGCCCAGCAAGCCGACATTCCCACTACCGGACTCGGATCTTCAGCCGGAGCGGCCGCCCAGCAGGAGGAGAGCCCGGGGCTCGGGTTTGCCCCGGCTCAAGCGGGCCGGGCTGCCCACCGGGAAACGGAGCCGGCCCGAGACGCCTTTACTCAAGTGGAAGATCGAGCATACCGAGGAGGAGAACGGGAAGGAGAGGCGGAAAGTCCAAAATGACCTTGTCGAGGAGGAGAGAGAAGAGGGAGGAGGAGGAGCAGCGAGGAGGAAGGGCAAGAAGGGGAGAGAGGTGCCCATGTCGGCCAGGAAGCTCGCCGCCGGACTCTGGAGGCTACAGTTGCCGGAGACCGGCGCCGAGCGACGGAGTGCCCAGCAGCTAGGGTTTCAGCCTGATGCAGGCCATATTGGAGCACCATTTCTCCGCCAACGCAATAGCAAAGGATTTGCTTCTGAAGCAAAGGATAATTTACAAAGCCCTGGTTCCACCTCAAGGAATGGATTCTTGCGCAAGTTATCCAACTCTGTCATGGAAGGTGCAACAAAATGGGATCCTGTCTGCTTAAAATCATCAGAAGAGGTACGCCAGATTTACAGCCAAATGAAGCTTCTTGACCAGCAAGCGTCTGCTGTATCAGTGGTAAATGTACTTGAATCTGAATTAGAGCAGGCTCGAGCCCGGATTCAGGAGCTTGAGTTGGAGCGGCGTTCCTCAAAAAAGAAACTCGAACACTTCTTGAGGAACATGAATGAGGAAAAGGTTGCATGGCGGAGCAGAGAGCATGAGAAAATTCGTGCATTTATCGATGACATCAAGGTTGAATTGAACCGGGAAAGGAAGAGTCGTCAGAGAACTGAAATACTCAATTCCAAATTGGTTAATGAGCTGGCTGATGCTAAGTTATCTGCAAAGCGATACATGCAGGACTATGAAAAAGAAAGAAAGGCAAGAGAATTAATTGAGGAAGTATGTGATGAGCTTGCTAAGGAAATTGGAGAAGACAAGGCTGAAGTTGAAGCATTAAAGAGAGAATCTATGAAACTCAGAGATGACGTGGAAGAGGAAAGGAAGATGTTGCAGATGGCTGAGGTCTGGCGTGAGGAACGTGTTCAAATGAAGCTGGTTGACGCAAAGGTGGCAGTTGAGGAGAAGTATTCTCTGATGAACAAGCTTGTGGCAGATCTTGAGATTTTTTTGAAGTCAAGAAGTTCAACCCCAGATGTGAAGGAAATGAGAGAAGGAGAGTTTCTTCGACGGGCTGCTGCTGCTGTAAACATTCAAGACGTCAAGGACTTTTCTTATGAACCCCCCAATCCTGATGATATCTTTTCTGTGTTTGAAGAAGTTAATTTTGGTGAGCCTAATGAGAGGGAGATTGAACAGTGTGTTGCTTACAGTCCTGCTAGTCATGCTTCCAAAATTCGTACTGTGAGTCCTGAAGCTAATGGAATCGATAAAAACCGGATCCAGAGGCACGCAATTGCATATGTTGGTGAGAATGGTGACATAGAAGAAGATGAGAGTGGATGGGAAACTGTGAGCCATCTTGAGGATCAGGACTCAAGCTATTCACCAGACGGGAGTGCCCCTTCGGTCAATAAGAATCACCGAGAGAGTAATGTCACAGATAGTGGAACCGACGAATGGGAAGAAGAAAATGATGGGGAGGAAACACCAATTACCGAAATCAGTGAGGTTTGCTCGGTGCCAATAAAGCAGTCGAAGAAGGTATCAAGTATAGCAAGGCTTTGGAGATCTGGCCCAAATAATGAAGACAACTACAAGATTATCTCGGTAGAAGGAATAAACGGTAGGCTCTCAAATGGAAGGATATCCAAAGGGGATATTTTGTCTCCGGATCGAGGTTCAGGTAAAGGTGGTTTGAGCCCCTCTGATTTAGTGGGGCAGTGGAGTTCACCAGACTCTGGGAATCATCATATTCGGGGTATGAAAGGGTGCATCCCTCTTGGTGCGCAGAAGAACAGTTTGAAGGCAAGACTTTTGGAGGCAAGGTTGGACAGTCAAAAAGTTCAACTGCGTCATGTGCTTAAACAGAAGATC
>Rubch_LG03.198
ATGACTAGAAAGGAGTATAGAGAAGGAGCAGCAACAGCCATGAATGAGATCATTGATGAGGATCCGTGTCTTGTCATTCAATGGGAGGGCGTAATCCCTCCATTGACAGGGTTAGCCAGTGCCGTCTCTAGAAGTGGAAGTGAAGGTAATGATACTGCAGCTCAATCCTCTCCAGATACTGAAATCATTGAAGTTTGCTCAGTATCAGGGCACCAACCAAAGCAGAATCCATCTTCTATAAGGAGGATTGAACATGAGATCAGACACCGGGATTCAGATGGACATTTGTTCCCGGCGGAAAAAGCGAATCCATACATCACTCGAGGGATGAAAGGGTGCACTGCATGGCCCCGAGCCATCCAAAAGAACGGTTCAAATGCCAACCTTTTGGAAGCAAAAATAGAAAGCCAGAGATCTCAACTGCGCCATGTTCTTAAACAGAGGTTGAGG
>Rubch_LG03.199
ATGAACCAGTCAAGGGCTGCCGTTTCTCCACGCCGGAAAACGACGTCGTGCCGGTGCCAGAATTACCGACCTCCGTGTACTCCATTTCAGCACTGGAAGTTCGACGACAGCAAACCCACCGGTGGCTTCGAGGCCTCTGCTCGGAAGCTCGCCGCCGGGCTCTGGCAGTTACGCTTCAGGGAAATTTCATGGGGTCAAGAGCTCAATTCTGTCCCTGACGATCATTCTCAGCCTCGCTTTGTGCTTGAATCCTCTATCCCATATCCCAAATTTGTATTGGAGCGGGCAACAAAGTGGGATCATTGCTGCTCAAAAGAATCTGATGAATTCTATCCGTTTTATCTCAAAAATTGTCAAGTGACTACTGTGTCTATGGTTTCGACTTTGAGTCATGAGCTAATGCAAGCTAGATTGTGCATTCGAGAGCTTGAAGCTAAGCGCAAGTCTTTCAAGAAGAAAGTGAAACGCTTGTTGAGGAAAATTGAAGAGGAAAGAATATTGCGCAAGTGCAGAGAACGCCAGAAAGATCGTGAAGTTATTGAGGAGTTGATGAAAGTCCTTGGCAGGGAAAGGAGAAGTCGTCAACGGATTAAAAATCTTAACACCAATCTGGTCAGTCGGTTAGCCAATGCAAAGTTGTTTGCAGACCGGTTCATGAAAACTTACGAGGAAGAGAGGAAAAACAGAAGATTCATGGAACATGTTTGTAACGAACTAGCTGAACACATTGGAGAAAACAAGGCTGAATTGAAGGCATTGAAACGAGAATCCATGAAACTTATTGATGAACTGGAAGAAGAGAGGAAAATGTTACAGATAGCTGAGGTTTGGCGTGAAGAACGAATCCAGATGAAGCTGATTGATGCAAAACTATCTCTTGAAGATAAATACCATCAGGTGAACAAGTTGATAACACATGTTGAAACTTTCTTAAGGTCAAGGTTCGCTACCCTGGATATGCTGGACTTAAGAAAGGCTGAGTTGATCCTGCAGGAAGTTAAATCGTTGAATATTCAAGAGATTGAGGAATTTTCTTATGTTCCTTCGATATCAGATGATATATTCTCTACTTTCGAAAAGCTCCGACCATACGAAGGTAAAGAGAGGGAGATTAAACCTTGCATTTGTCACAGTGCTTCTAGCCATGACTCAAAATTCCATCCAGCGAGTCCCTCCATTGACAGGGTTAGCCAGTGCCGACCCGTGTGTAGGTGCGGAAGTGAATGTAATGATAATGCAGGTCAATCCTCTCCAGAAACTGAAATCATTGAAGTTTGCTCAGTAGCAGAGCTCCAACCAAAGCAGAAGCCATCTTCTATGTCAATGCTATGGAGATCATGCCCAACTAATGGTGAATTATATAAGATAATTTTGGACGAGGACAAGAGGAGGCTTTCAAATGGGATTACATCAAGTTTGGGACCAAATGCTGATAGAAGGAGGATTGAACATGAGATCAGACACCCGGATTCAGATGGACATTTGTTCCCGGCAGACAAAGCAAATCCACACATCACTCGAGGGATGAAAGGGTGCACTGCATGGCCCCGAGCCATCCAAAAGAATGGCTCAAATGCCAAGCTTTTGAAAGCCAGAGATCTCAACTACGCCATGTTCTTAAACAGAGGT
>Rubch_LG03.2454
ATGAGGAGGTCAATGAAGAAACCCAGCAAGCCAACATTCCCACTTCCGGACTCGGATCTTCAGCTCGAGAGGCCGCCCAGCGCTCGGAGAAAGACCCGGGCCTCCGGTTTGCCCCGGTTGAAGCGGGCCGGGTTTCCGTCCGGGAAACGGAGCAGGCCCGAGACGCCTTTACTCAAGTGGAAGATCGAAGACAAAGAGGACGACAGGGAGAGGCGCAAAGACCAAAATGACCTCGACGAGGAGAGAGAGGAGGGAGCTAGGAGGGATACGAGGAAGGGCAGGAAGGGAAGAGAGGCGCCCATGTCGGCCAGGAAGCTCGCCGCTGGACTCTGGAGGCTACAGTTGCCGGAGATGGGCGTTGAGAGGCGGACTGCCCAGCTAGGGTTTCAGCCTGATGTTGGCCATATTGGGGCACCATTTCTCCGCCAACGCAATAGCAAAGCATTTGCTTCTGAAGCAAAGGATAATTTGCAAAGCCCTGGTTCCACCTCAAGGAATGGATTCTTGCGCAAGTTATCCAACTCTGTCATGGAGGGTGCAACAAAATGGGATCCTGTCTGCTTGAAAACATCAGAAGAGGTACGCCAGATTTACAGCCAAATGAAGCTTCTCGACCAACAAGTGAGTGCTGTATCAGTGGTAAATGTACTTGAATCTGAATTAGAGCAGGCTCGAGCCCGCATTCAGGAGCTTGAGTTGGAGCGGCGTTCCTCAAAAAAGAAACTCGAACACTTCTTGAGGAACATGAATGAGGAAAAAGTTTCATGGCGGAGCAGAGAGCATGAGAAAATCCGTGCATTTATTGATGACATCAAGGTTGAATTGAACCGGGAAAGGAAGAATCGTCAGAGAACTGAAATACTCAATTCCAAATTGGTTAATGAGCTTGCTGATACCAAGTTATCTGCAAAGCGATACATGCAGGACTACGAAAAAGAGAGAAAGGCAAGAGAATTAATTGAGGAAGTCTGTGATGAGCTTGCTAAGGAAATTGGAGAAGACAAGGCTGAAGTTGAAGCATTAAAGAGAGAATCCATGAAACTCAGAGATGATGTGGAAGAGGAAAGGAAGATGTTGCAGATGGCTGAGGTCTGGCGTGAGGAACGTGTTCAAATGAAGCTGGTTGATGCAAAGGTGGCAGTTGAAGAGAAGTATTCTCTGATGAACAAACTTGTGGCAGATCTTGAGAATTTTCTGAAGTCAAGAAGTTCAACACCAGATGTGAAGGAAATGAGAGAAGGAGAGTTTCTCCGACAGGCTGCTGCTGCTGTAAACATTCAAGACGTCAAGGACTTTTCCTATGAACCTCCAAATCCTGATGATATCTTTTCTGTGTTCGAAGAAGTTAATTTTGGTGAGCCTAATGAGAGGGAGATTGAACAGTGTGTTGCTTACAGTCCTGCTAGCCATGCTTCCAAAATTCGTACTGTGAGTCCTGAAGTTAATGGAATCAATAAAAACCGGATCCAGAGGAATGCAATTGCATATGTTGGTCAGAATGGTGACATAGAAGAAGATGAGAGTGGATGGGAAACTGTGAGCCATCTTGAGGATCAGGACTCAAGCTATTCACCAGATGGGAGTGCCCCATCGGTCAATAAGAATCACCGAGAGAGTAACGTCTCAGAGAGTGGAACCGAATGGGAAGAAGAAAATGATGGAGAGGAAACACCAATTACTGAAATCAGTGAGGTTTGCTCGGTACCAACAAAGCAGTCAAAGAAGGTATCAAGTATCGCAAGGCTTTGGAGATCCGGCCCAAATAATGAAGACAACTACAAGATAATCTCAGTAGAGGGAATTAATGGAAGGCTCTCAAATGGAAGGATATCCAATGGGGGTATCTTGTCTCCGGATCGAGGTTCAGGTAAAGGCGGTTTTAGCCCCTCTGATTTAGTGGGGCAGTGGAGTTCACCGGACTCTGGGAATCATCATATTAGGGGTATGAAAGGGTGCATTCCTCTCGGTGCGCAGAAGAACAGTTTGAAGGCAAGACTCTTGGAGGCTAGGTTGGACAGTCACAAAGTTCAATTGCGTCATGTGCTTAAACAGAAGATC
>Ruboc_03_G04947
ATGAGGAGGTCGATGAAGAAACCCAGCAAGCCAACATTCCCACTTCCGGACTCGGATCTTCAGCTCGAGAGGCCGCCCAGCGCTCGGAGGAAGACCCGGGCCTCGGGTTTGCCCCGGTTGAAGCGGGCCGGGTTTCCGTCCGGGAAAAGGAGCAGGCCCGAGACGCCTTTACTCAAGTGGAAGATCGAAGACAACGAGGACGACAGGGAGAGGCGCAAAGACCAAAATGACCTCGACGAGGAGAGAGAAGAGGGAGCTCGGAGGGACACGAGGAAGGGCAGGAAGGGAAGAGAGGTGCCCATGTCGGCCAGGAAGCTCGCCGCTGGACTCTGGAGGCTACAGTTGCCGGAGATGGGCGTTGAGAGGCGGACTGCCCAGCTAGGGTTTCAGCCTGATGTTGGCCATATTGGGGCACCATTTCTCCGCCAACGCAATAGCAAAGCATTTGCTTCCGAAGCAAAGGATAATTTACAAAGCCCTGGTTCCACCTCAAGGAATGGATTCTTGCGCAAGTTATCCAACTCTGTCATGGAGGGTGCAACAAAATGGGATCCTGTCTGCTTGAAAACATCAGAAGAGGTACGCCAGATTTACAGCCAAATGAAGCTTCTCGACCAACAAGTGAGTGCTGTATCAGTGGTAAATGTACTTGAATCTGAATTAGAGCAGGCTCGAGCTCGCATTCAGGAGCTTGAGTTAGAGCGGCGTTCCGCAAAAAAGAAACTCGAACACTTCTTGAGGAACATGAATGAGGAAAAAGTTTCATGGCGGAGCAGAGAGCATGAGAAAATCCGTGCATTTATTGATGACATCAAGGTTGAATTGAACCGGGAAAGGAAGAATCGTCAGAGAACTGAAATACTCAATTCCAAATTGGTTAATGAGCTTGCTGATGCCAAGTTATCTGCAAAGCGATACATGCAAGACTACGAAAAAGAAAGAAAGGCAAGAGAATTAATTGAGGAAGTATGTGATGAGCTTGCTAAGGAAATTGGAGAAGACAAGGCTGAAGTTGAAGCATTAAAGAGAGAATCCATGAAACTCAGAGATGATGTGGAAGAGGAAAGGAAGATGTTGCAGATGGCTGAGGTCTGGCGTGAGGAACGTGTTCAAATGAAGCTGGTTGATGCAAAGGTGGCAGTTGAAGAAAAGTATTCTCTGATGAACAAACTTGTGGCCGATCTTGAGAATTTTCTTAAGTCAAGAAGTTCAACACCAGATGTGAAGGAAATGAGAGAAGGAGAGTTTCTTCGACAGGCTGCTGCTGCTGTAAACGTTCAAGACGTCAGAGACTTTTCCTATGAACCTCCCAATCCTGATGATATCTTTTCTGTGTTCGAAGAAGTTAATTTTGGTGAGCCTAATGAGAGGGAGATTGAACAGTGTGTTGCTTACAGTCCTGCTAGCCATGCTTCCAAAATTCGTACTGTGAGTCCTGAAGTTAATGGAATCAATAAAAACCGGATCCAGAGGAATGGAATTGCATATGTTGGTCAGAATGGTGACATAGAAGAAGATGAGAGTGGATGGGAAACTGTAAGCCATCTTGAGGATCAGGACTCGAGCTATTCACCAGATGGGAGTGCCCCATCGGTCAATAAGAATCACCGAGAGAGTAACGTCTCAGAGAGTGGAACCGAATGGGAAGAAGAAAATGATGGGGAGGAAACACCAATTACTGAAATCAGTGAGGTTTGCTCAGTACCAGCAAAGCAGTCGAAGAAGGTATCAAGTATAGCAAGGCTTTGGAGATCCGGCCCAAATAATGAAGACAACTACAAGATAATCTCGGTAGAGGGAATAAATGGTAGGCTCTCAAATGGAAGGATATCCAATGGGGGTATCTTGTCTCCGGATCGAGGTTCAGGTAAAGGCGGTTTTAGCCCCTCTGATTTAGTGGGGCAGTGGAGTTCACCGGACTCCGGGAATCATCATATTAGGGGTATGAAAGGGTGCATTCCTCTTGGTGCGCAGAAGAACAGTTTGAAGGCAAGACTCTTGGAGGCGAGGTTGGACAGTCAAAAAGTTCAGTTGCGTCATGTGCTTAAACAGAAGATC
>Ruboc_03_G10593
GCCCATCATTATAAAACGCGACACTCTGGTCCACAACAAAAATACTCTCACCACCGAATGAACCAGTCCAGCGCTGCCGTTTCTCCACGCCGGAAGACGACGTCGTACCGGCGCCAGAATTACCGACCTCCGTCTACTCCATTTCAGCACTGGAAGTTCAACGACAAAAAACCCACCGGAGGCTTCGAGGCCTCTGCTCGGAAGCTCGCCGCCGGGCTCTGGCAGTTGCGCTTCAGGGAAATTTCATGGGGTAAAGAGCTCAATTCTGGTCCTGACGATCATTCTCAGCCTCGCTTTGAGCTTGAATCCTCTATCCCATGTCCCAAATTTGTATTGGAGAGGGCAACAAAGTGGGATCATTGCTGCTCAAAAGAATCTGAAGAATTCTATCCGTTTTATCTCAAAAATTGTCAAGTGACTACTGTGTCTATGGTTTCGACTTTGAATGATGAGCTAATTCAAGCTAGATTGTGCATTCGAGAGCTTGAAGCTAAGCGCAAGTCTTTCAAGAAGAAAGTGACACACTTGTTGAGGGAGCTTGAGGAGGAAAGAATATTGAGCAAGTGCAGAGAACGCCAGAAAGATCATGAAGTTATTGAGGACTTGATGAAAGAACTAGGCAGGGAAAGGAGAAGTCGTCAACGGATTAAAAATCTTAACACCAATCTGGTCAGTCGGTTAGCCAATGCAAAGTTGTCTGCAGACCGGTTCATGAAAACTTACGAGGAAGAGAGAAAAAACAGAAGATTCATGGAACGTGTTTGTAACGAACTAGCTGAACACATTGGAGAAAACAAGGCTGAATTGAAGGAATTGAAACGAGAATCCATGAAAGTTATTGATGAACTGGAAGAAGAGAGGAAGATGTTACAGATAGCTGAGGTTTGGCGTGAAGAACGAATCCAGATGAAGCTGATTGATGCAAAGCTAGCTCTTGAAGATAAATACCATCAGGTGAACAAGTTGATAACCGATGTCGAAACTTTCTTAAGGTCAAGGTTCGCTACCCTGGATATGCTGGACTTAAGAAAGGCCGAGTTGATCCTACAGGAAGTTAAGTCTTTGAATATTCAAGAGATTGATGAATTTTCTTATGTTCCTTCGAAATCAGATGATATATTCTCTACTTTCGAAAAGCTCCGACCATATGAAGGTAAAGAGAGGGAAATTAAACCTTGCATTTGTCACAGTGCTTCTAGCCATGATTCCAAATTCCATCCAGCGAGTCCCTCCATTGACAGGGTTAGCCACTGCCGACACGTGTCTAGGAGTGGAAGTGAATATAATGATAGTGCAGGTCAATCCTCTCCGGAAACTGAAATCATTGAAGTTTGCTCAGTATCAGAGCACCAACCAAAGCAGAAGCCATCTTCTATGTCAATGCTTTGGAGATCATGCCCAACTAATGGTGAATTTTATAAGATAATTTTGGACGAGGACAAGAGGAGGCTTTCAAATGGGATGACATCAAGTTTGGGAACAAATGCTGATGGGAGGAGGATTGAACATGAGATCAGACACCGGGATTCAGATGGACATTTGTTCCGGCCGGAAAAAGCGAATCCACACATCACTCGAGGGATGAAAGGGTGCACTGCATGGCCCCGAGGCATCCAAAAGAACGGTTCAAATGCCAAGCTTTTGGAAGCAAAAATAGAAAGCCAGAGATCTCAACTGCGCCATGTTCTTAAACAGAGGTTTAGG
