# Supplementary material for: Transcriptomics of long‐term, low oxygen storage coupled with ethylene signaling interference suggests neofunctionalization of hypoxia response pathways in apple ( Malus domestica )
Source: Plant Direct. 2024 Dec 20;8(12):e70025. doi: 10.1002/pld3.70025 (PMC11660084; doi:10.1002/pld3.70025)
Supplement: Supplementary file 2 — Data S2: Homologs of all 606 hypoxia response genes identified in this study across 42 representative species of land plants). [file PLD3-8-e70025-s004.gz › 01-integratedGeneFamilies_dir/2025.faa]

>gnl_Ambtr_v1.0_evm_27.model.AmTr_v1.0_scaffold00080.81
METDGLDVLVTEQKKEVMDAASLSSDLDLAFRLQMEEAMGASRNLQTLSSSSLKLTSSLPSSSSSTVSEPPLASTLKISEEEEDMSYALRLQALEIEKFEQEKKDGFQSQEEIRRLSDQIRVVSHDAKFARAVKEMPDEEWEDTGDWFEDPIEPSREYPFRLYFKGMISNEYVQGSWKSLSAMGIVICDGYDNVVLEIEKAGENDLRRGVAEAKSLIEGLTAALSLNIRQIDVYCDYATLINQVQGRWNAKGQLGPLIDQVRLLRKKFDSFHMYLVTRTDIKFSFRLARRAIDSQLTKATNSNASNTLKQTCSICLEDTDVSQMFMVDGCAHRYCFSCMRQHVEVQLSHGVLPGCPHEGCKTNLNVDSSRKFLPTKLIEIMIQRLEEAAIPETDKLYCPYPKCSALMSKREMQSNQQASSSSHHTADSPGLRRCIKCQGPFCLNCIVPWHSRMTCWQYKIRNPYPHTEDEKLRSLANRNLWRQCVKCKHMIELAEGCYHMTCRCGYEFCYTCGAQWRNKKPTCSCKLWDEHNIVYDELNEEEDDDDHDEYYDEEDDSDSEFEEIHYDDPLCDMYMNYYPKFFNLKGPKYLVDCFWTNQQSGRLREWELEVAVTKVVD
>gnl_Aquco_v3.1_Aqcoe1G490500.1
MATTSSHDDDVDLAFELQLQEAMTDSLIQSQIDSKETISDPQTLELLMKFEQERRDSEKWEVEMRRIRDELKIRTHDQKFAREILQIPEDYWEKYGDNMQKPFGVSSSSSSSRAVPIDDGEPFRLYFKGLYSNVRVGNRLEIGSLAAIGAAVCDPRGNLISNVQKPLIDDWKSDWAPEDLMFKVDVKALIEGLNAALSLDIKKIDFFCDFYPLYQYITMRWLVRQEKIGTVVDQVCLLQRKFSSCRPFYVARNDVMYAFKLARDAIDSQIIRSAESSRARNLKQTCSICLEDIDVGQMFTIDGCLHYYCVSCMKQHVEVKLLHGMVPICPHEGCATQLNIPICRKFLPQDLIDLMHQRIKESSIPATEKVYCPYPKCSILMSKSEVLPYTTGIVIGIERSVIKKCVQCHGLFCINCRVPWHSNMNCHEYKRQNPNPSAEDAKLKSLATTQSWRQCMKCKHMIELAEGCYHITCRCGYEFCYTCGAEWRNKKATCRCRIWDERNIVNDRVNDRRQRR
>gnl_Aquco_v3.1_Aqcoe1G490400.1
MATSSSSTDFDFAYELQIEEAMTDSLLQPQIGPNETISIDPETLEILFKFEREVRDAEKSESEMRRIRDDLKRRIYDHKFAQEILQIPDKQWRNYGDKIEKPFGESSSSSSSSRARNDDCEPFKLYFKGLFSNERVGESSSKKMVSIAGVGAAVCDPQGNLILNIQKPLVGDWKSDWEAHNLQLKALIEGLNAALSLDIKKVDCYCNFHPLYQYITMRWLVQQQKIRSLVDQVFLLQRKFDRCHFFHVARKDVKFAFKLARGAIDSQVTKSAESSRSKDSQESCSICLEDIDAGKMFSVDGCLHRYCISCMRQHVEVKLLHGVVPGCPHEGCTTQLNITSCRKFLSPELIDRMSQRIAEASIPVTEKLYCPYPRCSVLMSKSEVLPCTDNVYNGVDRSAIGQCIKCRRLFCINCKVPWHHNLSCIEYKKSNTKSNAEDAKLKSLATTQAWHQCIKCNHMIELVEGCYHMTCRCGYEFCYTCGAEWRNKKPTCRCPIWDESNIVHDRQRRRLR
>gnl_Aquco_v3.1_Aqcoe1G490300.1
MDEILIAEQRRELMEATSLEADLDLAFQLQMQEALVASLALQPSTSSSSSSSSSSASKTPPVMDVSEIFTNSISTPSSASLQTLEFDKFQQEIKDRQQCEVEMLKITEDIKRRIHDQQFAREINEISDDEWEECGDEIEKPFGEGSSSRTIVHEPFRLYFKGLIREEKVGNTDVNVSAIGVAICDHRDNLLLKIQKPLIGDWRNHREVEFKALIEGLNAAITLDIKRINFYCVNRTLFQQVTRRWVVKQRKIATLVSQVFQLQRKFELCRPLFVAGNDLKYAFKLARDVLDSQVTKSLDSIHTRNLNETCSICLEDTDAEKMFSVDNCMHRYCFSCMKQHMEVKVLQGVIPGCPHEGCKYTLSLDGARKFLKPNLVETMTQLVKEASVPVTEKVYCPYPKCSTLMSKSEALEYANKFMAADRSVVRKCVKCHGLFCIDCKVPWHSTMSCKDFKASNLSARVEEAKLKSLANQNLWRQCVKCNHMIELAEGCYHMTCRCGYEFCYTCGAAWKNKKATCSCKLWDEHNIMDDYDDEDEEDDEWDDGEFDDDDDDDYAALHGRHFIF
>gnl_Arath_TAIR10_AT2G26130.1
MEEDDLNPAGKPLYRLYFKGLVTEEKEMLLAGFGVAICGDKDDLLFDLKVSIHDPTITLLEVELIALKSGLNQAVSLGINHISICCDHEYIFELVMGISTPKQESIALLLRDVQGIRKYLTSSIPVMLTQNQSNLAYDFAIEAISSEIIIDIPAQKETCNICLNDDINADQMFSVDKSGHMCCSECVKRHIEVRLLEGSLITCPHYRCNSLLTSVRCGNLLTPKLNKMWEQKTKDELIPVMDRVYCPNPRCSTLMSETELSGLNIGVRRCCVKCGEPFCVKCKVSWHNNLSCDEYKTLHPNPTENDGRLRDLANEKSWRQCSKCKHMIELSSGCISVVCRCGHTFCYQCGADAGDCFHGLGRDDLDLTQCCGSCCCFVFFLVIIAIVVTIILLVRRFS
>gnl_Arath_TAIR10_AT2G25370.1
MERHDQELRYQKRRLRPCSFPCRWIQRQRPATSDSNQRQQPATATSDNIHCSFVCRWTQRPITATIANNCRCVRLIAKNFSDQKLRSLIAGDYRYFWSLNQRQANEQLLVVVAGFSRQRQANEQGLNSIITGDIPNSKGEGSSPAAKFMDNVVYRLCFKGLVNYEAVADDVEKAVKAGFGVAICDEKDNLLHEIKESLRDIEISRRGVEIMALVRGLSESFDLGMRNVVIYCDDDWIYQSIIGRGKSKKKIDHLVEEVQGILEKMACIDAVLVARNDVKFAFRLAREAIGRNSVDVNAEQGETCGIFFEETDVEHMFVTEKCLHRHCFPCVKQHVKVKLRSGTEPTCLEYGCKFKLTLERCSKVLTLKLIEMWKQKMKEDSIPAAERIYCPYPNCSMLMSKTELSSEADLSNVRTCVKCCGLFCIDCKVPSHTDLSYDDYKKLHPDPLVDDLKLKSLANDKMWRQCVKCRHMIELSHGCNHMTCRCGYEFCYECGIEWQKRDKVIMMMKIAMMTTQNMIVKRICASAIMMKMVVVGMILKIFYDAPRDDQDVVYKYPSPEQFFSEERNADGDDYIWDDYNNYGGLTGDKGGFDEGFFRDYYSL
>gnl_Arath_TAIR10_AT2G21420.1
MEKHDLTLISKKRRIDFATTGDIPNLKGEGVSMVAESASASNIFADSLVYRLFFKGLVSDETTTDMEEIVKAGFGIAICDEANTLLYNMKKSLNGDDVINPEEVEIKALICVLNVSIQMELRNVMICCGDYQIFQILTGRGKPQQNIVHLVEQVQHLRGKLSSTEVVLVPRADVIILAIEAIGGETCCICRENTDADRMFFTENCFHRQCFSCVNRHVQRMLLCGISPTCLHFPCNSELTFESCSKVLTPNLIEFWKRKIEEDLVPAADKIYCPYRRCSMLMSKTALSRETDQSNVRACIKCCRLFCIDCKVPSHAGLSCVDYKKLNPDPLYDVKLKSLANKKKWRQCVQCSNLVELFEGCNHITCRCGFEFCYVCGKEWNQRGCLSPGCDDDDDDDDDDDDDDDDDDDDDDDDDDDEDDEDDGYIDSDDDDVDGDDNDDGSELDGINFEDFAVHLPKDVNEQKDESN
>gnl_Arath_TAIR10_AT2G19610.2
MDNHLELAIKDAITADDLKRVDQETQHPLLAQELDLDSLENPPRATTHTYRLYSKGLVSEELIKDDTMLVVGLGLSLCDSHDYTKQEINKALRNQKLAAHPEAAELAAIIHGLKWALELGIERIQFFCDDSNILAYVTRKAAPNESIVAKLLEHVSLLQTRFTSCQALATVSRDDIVSVIKLAKDAIASQTRWCEGDTEYESCPVCYAYVSPNDKFEVQGCFHRICVTCMRKPFSSEQILRGNTAICPYPDCENDLVPEDCRAFADADAITLMIQRKKEKAIPVKDRVYCPNPSCSFLMSDLDLIRHISKNPRHSEEARKCMECGLSFCKKCHVPWHYKKTCDEFKKSESYLKSDAAILESFVKTQGWKKCSQCQSIVQHGGGCQQMTCRHCKHEFCYTCGAPCKKKKLTCKCSRSGK
>gnl_Arath_TAIR10_AT2G25360.1
MALIRGLRESFDLGIRQVVVYCDDQLLYQYIVGRGKIKKKVVHLVDEFQLLLEEMTYTDADLIALNDVNFAFKLAREAIVSRDDVKAEICSICFEETEGERMFFTTEKCVHRHCFPCVKQYVEVKLLSGTVPTCLDDGCKFKLTLESCSKVLTLELIEMWKQKMKEDSIPAAERIYCPYPNCSMLMSKTELSSESDLSNDRSCVKCCGLFCIDCKVPSHSDLSCAEYKKLHHDPLVDELKLKSLAKDKKWRQCKMCRHMIELSHACNHMTCRCGYQFCYQCEVEWKNDQKTCSSGCLLTGHGYYDDYDYNEPEYDFEVDTCNYYSDEEAMTRREMIRMWNTEQFFSEEENADGNDDNWDDYNNYGGLTVFWRL
>gnl_Arath_TAIR10_AT2G26135.1
MEEEGTLVRADNLKHAGTPSPSKFSPYSLYFKGLVSEESPKLSAEFRVAICGYKDGLMFQMKGPIHDSAITLLEAELMALKYGLSEAVTLGINHISICCDNNQIFEWVMGRSTPQEENIAMLIRDVQGIRKQFTSSIAVLIDVPALFHPKKTCTICFDDDINADMMFYIDQCGHMFCSECVKRHIEVSLLQGSLITCPSYRCKSKLTYGSCVNILTPKVKEMWIQRMGEDSIPVTDRVYCPNPTCSALMSVTELDQLTGSKRCCVKCGESFCIKCKVPWHDNLSCKRYKKLHSNRTTNDKQLNELANQESWRQCSKCKHMIELTQGCVRVICRCGHEFCYGCGADAGCCSHGHVPYFSVERREPEVQALVLIGVVVVTMIFFFR
>gnl_Arath_TAIR10_AT3G45560.1
MYDLKPSPFHMNRLYFKGFVSEETKGFGVAICDQEDKLLYHIKGSRHHDSAITVLEAELTALKRGLIEAVGLGINHISFYCDHDQIFELVMGISVPEQDNIALLMDDVQRIRKQFTSSIPVLMTRNQAKFAYKLAMETIVSEISIDMAPSQRKTCGICFNDDFKAEHMFSVDLCGHQFCVECMTQYIKVRLLEESEMRCPHYQCESKLTVVRCANLLTPELREMWEHRSQKESVVVADKAYCQIECAWLLCQMEFRDGALDVVSLIASAAKFRGITTCRASNTRDADISFATHVEMNGSKEVAFISERRCLWSMALLQGFSERGTTGFAVAICDQENKLLYHTKGSLHHDSTITILEAELTSLKQGLTEAVRLGITYIKIYCDHTKLFDLVMGTSALEDNIALLMDDVHRIRKQLKSSNPILETRTQISMLINLQWKPTELNGVIKRAPSRYIPFAPKPPLKRPPSREKHARQRLVKTIHSPRIISGKIGSFMGLSEMIKENL
>gnl_Arath_TAIR10_AT3G45470.1
MKGETCVICLEETKADRMFVMDKCLHRHCYPCVNQLVEVKLRNGTVPTCLDYECKLKLSLENCFKVLKPKVIELWKHMMKEESIPLAKRIYCPYINCSTLMSKTEISRSNKSNDRACIKCSGLVCIDCKVPWHSDLSCAEYKKLHPDPVLDDLTLKLLANDQKWRQCVKCRHLIELNQGCNHMTCRCGYQFCYKCGVEWKKGQVTCPTGCPRTGQGYFYDGE
>gnl_Arath_TAIR10_AT3G43750.1
MEESTLVPSGAIYKLYFKGIVIEETSQLLAGFGVAIFDQDDKLLFQMKRPIHGSDITVLEAELTALKQGLTETMKLGLDRISICCDHDHIYELVMGRSTPEQDNIAMLMNDVQRMRQQLRYSNPILVTRDQISFAYKLAMETVVSEISICMPATCSICFNNVLEAEKMFSVAICGHQFCVECVKHYIEVKLLEGGVPRCLDYQCESKLTLTSCGNLLTPKLKAIWKQRIEEELILVAERVYCPNPRCSGLMSKTELSTSTEEDVSTRTCCVKCGEPFCINCKVPWHSNLSCDDYKRLGPNPTKNDIKLKVLANQQKWSQCAKCQHMIARIEGCNVIICRYHHRYIL
>gnl_Arath_TAIR10_AT3G45570.1
MEDDPKPAGEIKIESYSLYFKGLVSEETTELLAGFAVAICDKDDNLLFQMKEQVHDSRVVTLMEVELMALKRGLTEVVRLGIDHISIYCDHYQIFELVMERSVSEQENILMLMDDVQRIRKRLTSSVPVLVMTRNQIEFVYELAMETIVSEIRIDMPDHNKTCSICSGDNIEPEQIFSVALCGHEFCMECVKQHIEVKLLSGGVPRCLHYQCESNLTLGSCGNILTSKLKAMWELRIEEESIPVAERVYCPNPLCSSLMSVTKLSNSTREDVTMRTCVKCGEPFCINCKLPWHSNLSCNDYKSLGPNPTADI
>gnl_Arath_TAIR10_AT3G45480.1
MAPNPTGKPSPDGSSSDSYNLYFKGSLAGFGVAIYREEDDSILFKKKVSLHYPDFTAWEAELMALKLGLTKAVSFRINHISMFFDNPEIFELVMGRSVPKDKKIALIMDEVQRIRQQFSSSIPFLVASNEIKFVYKLAKETLVSNISIPRPQKKTCGNCFNDGIKGENMFSADLCSHYFCVECMKEHIEVSLNEGGLPRCPHDGCTSNLTLRSCDHLLTPKQREMWEKRIKEESIPVCDRFHCPNPRCWALMSKTELTESTEEDGVRRCCYKCRKHFCINCKVPWHSNLSCKEHKSSGREPITTVWRQCRSCLHKIKLSEERMPVTCRCGYKFCYACGAQWKLGGCCSHHLQEVMDWVAIVLIFLAFVSLLVVSFMLIVKYS
>gnl_Arath_TAIR10_AT3G45555.1
METIDCEISLLVDPETCSICFNDDFKSEQMYYVALCNHKFCLECMKRYIEVRLLEGTVLICPYYQCESKLTLKSCFHILTSKLKAMWEQKIEEESIPVTERFYCPNPRCSALMSKIELSKSTLEDGFVRCFQCGERFCINCKVSWQSNLSCDNCKKLGNNPTSDDKMLKVLANEKKWRQCEKCQHMIKLSEGCIHVTCMYLSNHFLNYNPFKF
>gnl_Arath_TAIR10_AT3G45580.1
MEEESTLVRAEDPKHVGRVSSEIKPDSYRLYFKGLVSEETVELLAGFGVAICDKDDNLLFQMKEQVHDSRVTVLEVEIMALKRGLTEAVGLGIDNISIYSDHYRIFELVMEKSASAEENFALLMDNVQHIRQRLTSSFPVLVTRNQIKFVYELAMETIVSEISIHIPDHDKTCSICSDDNFEPELMFSVALCGHEFCVECVKRHIEVRLLAGGVPRCLHYQCESKLTLANCANLLTSKLKAMWELRIEEESIPVEERVYCPNPRCSSLMSVTKLSNSTREDVTMRSCVKCGEPFCINCKLPWHSNLSCNDYKSLGPNPTADDIKLKALANQKMWRQCENCKNVIELSEGCMHITCRCGHQFCYKCGAKWITGRVFCTHSRPPYTPSMTSHEEELEKYIGDLRRGTQDD
>gnl_Arath_TAIR10_AT3G45490.1
MEYTPNLEGEGSIKVVETQSSAAKVLDDVVHRLYSKGLVSTDNVAAGFGVAICDQMDELLFEMKESVSDVEGVKVRALIRGLSESLDLGIRKIVIYCDDNELYQNITSGKCKPKQIKVVKQLIKEVQRLREKFASSEAILVAENDIKFAFELAREAIVSQTTSADDDGHDGDNNDDEDDNPWAYGCGCDWCLPDPPTKPNYDADYIEFYSL
>gnl_Arath_TAIR10_AT3G45510.1
MERSVPHHEKFALLMDDVHRIRQQFTFSIPILVTGKQANFTYKLAKETLVSRNIRPMPRTTQKKTCGICFVDDIEGQEMFSAALCSHYFCVECMKQRIEVSLNEGGVPRCPRHGCKSALTLRSCDHLLTPKQREMWEQRIKEESIPVCNRFHCPNPKCWALMSKTELTESTDDGVRRCCSKCRKPFCIDCNVSWHSNLSCKEYKMKGNKATTTVWLYVLLCMRNPMEAWRLLSSSPIGDETGGRFYGLHCPHFSFFP
>gnl_Arath_TAIR10_AT3G45540.1
MKGPIHHDSNITPLEAELTALKRGLTEAVMGRCVPEENKTALLMIDVQRIREGFKSSFPIFVEGKRISYAYKLARETIVSEISISVNPPRQPKATRKTTCKICLDDDINENQMFCVGKCRHRFCSDCMRRHIEVRLLEGSVMRCPHYRCKTTLKFGGCINLLTPKIREMWQQRIKEDLIPVTGRIYCPNSRCSALMSETELSISTKEDEVRRCCFKCGQIFCIKCKVSWHSNLSCNDYKKLNPYPTENDGKIKALANQKRWRQCGKCQHMIELSKGCVQVKCRCGHKFCYRCGVQAGGCKHGHGLPPRPPPPPPSPPPTPVNICCIFFISSILFGLFVYIFLLINRKH
>gnl_Arath_TAIR10_AT3G45460.1
MEKEGTLERDYGRNPTGKPSPGDFHSDTYNLYFKGLVREKTSAQLSAGFEVAIFREEDEYLLFQMKGSLHDSTVTVLEAELMALKRGLTEAVSLGINHISICCDRLELYELVMGRLAPEKENIALLMDDVQCIRRELTSSIPVTVTENQAKFAFKLAKESISIRTPPTEQKACGEVNIEHELMFSVALCRHQFGVEWMKQHIEVRLIEGDVPRCPHDGCKSILSLKSCSHLLTPKLEEMWEHRIKEEFIPVCDRFHCPNPRCWALMSKTELVESTEDGVRRCCFKCRKAFCINCKVLWHSDLSCKEYKTLGRNPKTISRQCKKCQHMIKLSHKTINVYCRCGYSFCYTCGAQWKLGGCRHHNQMVAAVLVLVFFFIFHSMIMWSISRRV
>gnl_Arath_TAIR10_AT5G60250.1
MDFDSEYAFRLQMEEALAASLSSQSRTPQRPPSPPIVATCGVLIVENNPNDSKTAKTSSGYGFDFKRAVGGGNSKAKGKTHESVTGVRTDERNPNIGLGNSRSTSTGHGNTKPLPQETVRPAQLVGEGSSRVNTAAGKINGNLLYRLYFKGLVSDENGKGKMTDVVSGFGVAICDQRDNLLFEMKGPLIDNGMSRQGAELKALIRGLTEALKLGIKHIVFFCDSYPIFQYVTGKWMAKQKKISLLLDDLQSIMQHFSSYQHVLVARNDVKFAYKLARESILSMVTPHEDPRQAKAVLKEECAICFNDIVAEGMFSVDKCRHRFCFQCVKQHVEVKLLHGMAPKCPHDGCKSELVIDACGKLLTPKLSKLWQQRLQENAIPVTERVYCPYPRCSALMSKTKISESAKSLLSLYPKSGVRRCVECRGLFCVDCKVPWHGNLSCTEYKKLHPEPPADDVKLKSLANNKMWRQCGKCQHMIELSQGCNHITCRCGHEFCYNCGGGWNKIMGTCLNRCPTWNEEYITRQDPARANVAANNYFDDEDDDDVDGDYDYDDFFHPHFGHAMNDRNPEEPFDPFFDLPDGVLFTPQMLSSKSRQQLYLPDSDDSDDNATTQNAPAADENCPYFGKYGKYTIMYDSDGYELEDFTNPFHPDYPHF
>gnl_Arath_TAIR10_AT5G37560.1
MDYAVTKDIPNRKGEGSSKVGQSTFETQSCVDNVVYKLYFKGLVSGETATDKKAIVKVGFGVAICDEADNLFYGMNKSLYEAVINREEADILALITGLYESIHRGVKNVVICCDDRQIYQTIIGREKPQQKNVHLLEEVQRLRGRLASTGTVLVATRDDNFALRLAIDALVKATQEKPLTCSICSDKTDAEHMLLNDKCLHRHCFSCVKQQVKVKLRSGIVPPCLEDGCKSELTLESCSMVLTPKLIEMWKRKMEEDLIPDAEKIYCPYRSCSMLMSKTELSREAEQSNVRACIKCSELFCIDCKVPWHSDLSCADYKRIHSERLVNDMMLKVLANDQMWRQCSECKHMIELTEGCNHITCRCGYEFCYRCGHKWTKYHHYSCQLMDNREDEEDYNLHVDAEVNNDDDDDEDYVFDEDYEEDDDDDDDDDGTTYSLEDFRREIS
>gnl_Arath_TAIR10_AT5G07640.1
MCVSTTFWLYCKGLVSEEVIRDESKQIGGFGVAICDHEDNRLYEMNKVLGGEESTHQQAAELAALIHALNWALELDLGRVTFFCDDSNILEYVTGKAEPNESTVATLVKEVSLLQSKFSFCEALPVMKDITFVLKLAKDAIASQIRWREGDVYMETCPVCYEHVTSDEKFEVPGCFHRFCFDCIKKQADVALEFAKPVVNCPSFGCNSELQREDCEGVLKPKQLDRMTMYKKASMIKAKVLDFVCCTTCDNVMAKPDLIEYTKTFFVDAELSGVRKCTECGYCFCGECRAGWHSGMTCEEYFKRESNEPSPEDVER
>gnl_Betvu_v1.2_Bv9_226140_myxh.t1
MATTSNTDEIKAITEQRLELSNAQTLESDLDFAFQLQLEEAFTASLSLLPSSSSPSSSHQPTSSCNNGDEFNFVDLQSKELEKLEQEQKDREFSEIEAKKLRDDLNRRIHDQKLAVDIVQLPEDDWDDFGDDFERPFGEGSSSSSSSVTTANFRLYFKGLVSVERVGGSEAILIGIGVAICDSRDNLIFQLSKPLVGNGMSRPMNEIKALIEGLETALALDLKNIMIFCDYLPIYRYAMHAWQPKQRKIAALMAKVELLRKRFTNFRLRLVSRNVIKFAFKLARDAITSQMSKPVESDHLKNLKETCVICLEETDQDKMFTIDDCLHKYCFSCMKQHVEAKLHNGMVPKCPHESCIYELNITSCEKFLTPKLIEIMKQRIREASIPVAEKVYCPYPRCSALMSKDEVSDFTKKKNIRARMLGARECLKCHGLFCINCRVPWHKTLTCGEYKRSNPYQIEDAKLKSLATRNLWRQCVKCNHMIELAQGCYHMTCRCGYEFCYTCGAEWKNKKATCSCPLWNERNILFDDSDFDDDEDEDDFDEDDYYSDSDSEWE
>gnl_Carpa_v0.4_evm.model.supercontig_139.61
MSSSSTIGTSPADADELHSLFAEIMAGQSQESDFDIAYRLQLQEALAASLALHTSSPQPPPLDNHHQDESKHKDRIFARADFQLSEKETRRTKEELECRVRDTKFAREISRIPEDDWQERGHNYEKPYGEGCSKNAGRSDAVRVYFKGLVSKEEVCDRKTAFAGIGVAICDSNDGVLVELRKPLTGDGFSKLAVGLKALMEGLNTAMALEVKHVKVFCDHFMTYQFVPWHSSMTCEEYKRRNPNPPAEEMKLKSLASVNLWRQCVKCQHMIELSDGCYHMTCRCGYEFCYNCGAEWKDKKATCSCPLWHEDNIWFDHDRDFDDDENEDDFDDSEYYDSDSDYPFWRSKISSITIKTKNNDSAKHKRHQKLHERYTRTNARFRTQIPCRDRGPREQTSADREELYFILAQKFREIIEALTASLALHTSSPQPPPLDHHHQHEAEDNDRKFAVADFQREIVDCQLLQKETRRTTKEELERWVHETKFASEISRIPEGYGRKDDNYEKPYGEGCSKNAEIFWQVKFIGIATGRVEPRESSIATLINQHVEVKFLNGIVATCPHEGCKIEINIDTCGSFLDPKLVEIMGQHMKEASIAATEKVYCPYPRCSALMSKIEVLRHTNLFCVGAEHTEERKCMKGGFFFCINCKAPCHHNMTCYDYSRSNSHNKTKDAMSKSLAKWKLWRQCVKCNHMFELSEGVDTSSAILVELCGKIRKQHVHVQSGMNITSYVIRDKEDNDFYNKPRDSESLNPEKANRGAM
>gnl_Carpa_v0.4_evm.model.supercontig_139.63
MDSDKLNSILAAHRREVLAAKALNSDLDFAFNLQMQEAITASLALKPSASPPRNKVISEDDADFDCIALMLEDIERVHQELRDREETERETRKMKEDLNRRIHDQKFANEIKSISDDWWREYGDNYHKPYRSGSSSSTSSSSGMMIGKGKESFRLYFKGLVGEERVRNIRVMVASVGVAICDPKDNLIWEVKKGLDLEGGKVMSVQMAEIEALVQGLDAALSLDLKSVNILCGDYMVTGRVEPRERSIATLVNQVALLQKKFIYCEPSLVPLSDIKFAFKFARDAIVSQIAWPVETSKGKSLKETCVICFEDIDVEKMFLVDGCYHRYCFSCMKQHVEVKLLNGIVVTCPHEECKTEINIATCGNFLDPKLVEIMSQRRKEASITATEKVYCPYPRCSALMSKTEVLRHTNLFRVGAEHSGERKCMKCGFFFCINCKAPWHDNMTCNDYSRSNSHKRTGDAMLKSLAKQKLWRQCVKCSHMVELSEGCYHITCRYIDRYCD
>gnl_Carpa_v0.4_evm.TU.contig_47413.1
MFLVDGCYHRYCFSCMKQHVKVKLLNGIVVTCPHEECKTEINIATCGNFLDPKLFEIMSQRRKEASITATEKVYCPYPRCSALMSKTEVLRHTNLFRVGAEHSGERKCMKCGFFFCINCKAPWHDNMTCNDYSRSNSHKRTGDAMLKSLAKQKLWRQCVKCSHMVELSEGCYHITCRYIDRYCD
>gnl_Eucgr_v2.0_Eucgr.J00956.1
MEGGDLEAAVAAQRRELVASRALDSDADYAFQLQLMEAVRASLSPSRPSASRSPPAAADGAWLVGGDGDGDGDGDGRSLATALMLDEMERYAQEHQDREHCEAEFRRMRQDLDRRAGCLSSAASSSSSSSASSGECFRVHVKGLVSEEWIKDEKVVVAGLGVAVCDFKDNVIIELKKPLINDVLVSDLEAEIEALVQGLHAAVCLDLKRLNVLISDVRLYNYVRGIQLPRQSKIAAPLNEVTMLQKKLTQFGATLVGPNDSKYAYKLARDAIVSQISWPEETNHGKSLKETCVICFEDKSVTEMFSVEECLHRYCFTCMKRHVEAKLLDGVMITCPHDGCNSEVKIDSCGGFLEPNVISIMSQRMKEASVPVTERVYCPNPRCSTLMSKQEVLEYSRSAFVGAERSRARNCMKCQFFFCVDCKVPWHYNMTCYEYQMSSATATAGDAQLKSLARKRLWRECVKCKNLVELAEGCYHITCRCGHEFCYTCGAEWRNKKATCSCPIWNERNIIRDGRRRY
>gnl_Eucgr_v2.0_Eucgr.B02466.1
MAASLSLLPSSSSPPPSPSPQTLAPPADAASPSFAFLQSDELSRFRREIEDRELSEAEARRGREDLHRRIHDQKVATEIMTIPDDDWEDWGDEFERPFGEGSSKDRAGGRAGDVFRLYCKGLVSDERAEGQKSNSVFAGIGVAVCDFRGNLIFEVTKPLIGPGTSKSKAGVEATALVEGLNAALALELKRIVFYCDYFPLYQFVTRRWTPKQHKVMALVEEVTLLRRKFDQCNFLLVARNEFKFAFKLARDAITSQIVKCADGVASKNPKETCVICLEDTDVSQIFAVDGCLHRYCFSCMRQHVEVKLLHGMVPRCPHEGCKSDLNVSSCSKFLTPKLIEMMTQQLKEASIPVTEKIYCPYPVCSALMSKTEASECSTTSGVARSGARKCIKCHRLFCINCKVPWHSGLTCLAYKVLHPLPPAEDAKLKSLASLNLWRQCVKCNHMIELSEGCYHMTCRCGYEFCYNCGAEWKNKKATCACPLWEEDNILYDDDGISDSEGSEDEENEEWYGDSDDEYVSVTA
>gnl_Manes_v6.1_Manes.04G025200.1
MTRKRKRTQPPGLETEMDDPRGKVSLHSLLPEQPYNGEDDSFDSVIEEQRREIADAKTLHSDIDLAFKLQMEEAITASLSFHSSSSSSSHSPPKTADIVSVTNNVDEDNVLYDYMGLLLEDIEKLDQERRDRESCESLMREMRKDLDRRIHDQNLANEILNIPDNEWEKDGDNYQKPYEADGGSSSSFSLISELALVNSESFNVYCKGLESKEMIRGMNVVVGGVGVAICDSRDNVIFEVSKGLEVDISSKGKEVTSEEAVQIEALVEGLNAALSLDLKHITLFCDDFMVYQYVTGRVQPIQTRISTLVNQLSLLQKKFTVCKSSLVARNDVKFAFKLARDAIVSQITWPAESGKGKKSLKETCVICFEDTDVGQMFSVNGCLHRYCFSCMKQHVEVKLLNGMEARCPHEGCKSEVSIDACGKFLDPKLVEIMSQRKKEASIPVTDKVYCPNQRCSALMSKIEVLEYTNAFFVGAEKSGARKCMNCHYFFCINCKVPWHYNLTCNDYKRYNPPREEDAMLNSLAKRKLWRQCVKCSHLVELAEGCYHITCRCGYEFCYTCGAPWKNKKATCKCQIWDERNIIRDGRRQ
>gnl_Manes_v6.1_Manes.11G140900.1
MARTTTTTTSRAADDDDLHSLLSECRRELMEAQSLESDLDFAFRLQLEEAVNASLTLLPSSSKSPPRSSPSVIIIPDKDDTVKSSLPSLQSEEISKFEQELNDRRQSEFEMRRMREDLDRRMHDHKVAREILRIPDDEWLEWGDNFEKPFGEGSSRSMDNNGSIFKLYFKGLVSEEKVSGQKVILAGIGVAICDPIDNLVFEVRKPLIGNGMSRQAAEAKALIEGLNAALALELKKIVVYCDYYPLYQFVIGRWPPKQRKIATLVNQVSLLQRKFTYCNPTLVARNDIKFAFKLARDAIVSQITMPAESSRGKTLQETCVICLEDTDAERIFSVDRCGHRYCISCMKQHVEVKLLHGKVPKCPHDGCNLELSVDSCRKFLTSKLIETMNQRIKEASIPVTEKIYCPYPKCSALMSKKEVSEYAENIFAGSQRSAARKCVKCHGLFCINCKVPWHSNISCTSYKMLNPNQPADDVKLKSLATRKLWRQCVKCNHMIELAEGCYHMTCRCGFEFCYNCGAEWKEKKATCHCPLWDEDNILYDDDGDFDEEEDFELDDDDDDDYDFEYNEYYESESDSDYYF
>gnl_Mimgu_v2.0_Migut.N02624.1
MSASTASLDFESDSGSGADADDLLAIAIEQRRELMATIALDSDLDLAFDLQLQEALAASLTLNPQPSTSSAVIPQPRPDEGFANFTDVLSDELLKLEQELKDQAVSEMEFKKLKNDLQRRIHDQRMAMEISEMPEEEWEDCGDDFERPFGEGTSKGDNDEVFRVYFKGLVDKQLPNGKFLGGIGVAICDSRDELLFELRKPLLGNDTSRRCVEIRALIEGLSAAGDLELKRVVFFCDYYPIFKFVTGQWLLKQKKPAELMNKVFDLKRKFTYCEPSLVPRNDIKFAFKLAREAIVLQECRAAESSSSCTSTETCVICLEDANIEQIFSIDVCMHRYCFSCMKQHVEVKLLHGILPTCPHEGCTTELKIDSCSKFLTPRLVEIMSMRIKEASIPVTEKVYCPYPKCSALMSKREVLEYSKSSLMGAEISGARKCLKCNGRFCIDCKVPWHQNLTCFDYKRRNPHPHIEEAKLKNLAATNLWRQCVKCNHMIELATGCYHMTCRCGYEFCYTCGAEWKNKKATCSCPLWNEHNIIEDEFDDDEFDDEDEFDEDGEEEEEYEDEEYFDGDLLL
>gnl_Mimgu_v2.0_Migut.N02622.1
MEDDSEFAFNLQVEEALTESLLDGAVSSPDTASVPYDAVFGASLSNLLQSDHLYKYEKELLDLYNGEAKAKRLRLDLNRQIHDRSFACEILNLPEEEWIRTGDHLIRPYGEGSSAASSSSGGQISGFRVYVKGLVGETMGGVGVAICDGNRNLVFELGKVFSWKDAQAKSNEYFAELKALTEGLDVAVTLGLNRITIVTDSPLLYQYVTGKNPQMNADVAALSNQINLLLRKCTHTRASFVASKDMVLAVELARNAMVSNVNSSRGNGNANNSTESCTICLENTSVDQMFRIEGCLHSYCFLCMSKHVQFKLLQGILPKCPHENCKSELKLDSCKKFLTPELSEIMSQRLKEASIPPSEKIYCPYAKCSTLLSQSELKEHMSNSTAKCPRCSGGFCINCKVPWHSNMSCSDFKRLNPYPSEEDKKLKSLAARNLWRQCPKCKNMVSLAVGCYHIYCRCGHEFCYTCGARWENKKATCTCPIWDERNIVYE
>gnl_Mimgu_v2.0_Migut.N02584.1
MWDGMGFIRGEIHRITGTRLFDIKTLSDQIELLLRRFTAFGVIFAEHAQMEPVSNIARKAIHAWGGSRNVNVGTESCSICLEAACLNLFYEIPPCLHRYCKQCLSKHVQFKLLQGLLPKCPYEDCSSELKIYDCQKFLNDDWVEIMKDRLKEAAIPPKEKLYCPYSTCSTLLSMSEIRSQKQLRQSSASSSNDAGQSGAIECPNYFCSSCKVPWHDNLSRSEFKELDQVTEADEKLQALATQKMWRQIPNNNN
>gnl_Mimgu_v2.0_Migut.N02583.1
MPEDKWCEIGNNLNRPYGEGSSSSSNQHQACGFRSNQQFFGCRVYVKGLIDGLAGGIGVAICDSIGNLLFELGKTFSGEDRQWNALCVEMKALIEGLSIAVMLGLNRVTILTDNNLLYLHIFREFEIMVKSNVATLSDEIKLLLRKLTQPCATLVPEKDLELASAIARNAMAFNVNRISCSICFEDTYMNQMFQISYCLHSYCVSCMLKHVEFKLLQGTLPRCPHVYCNSELKLDSCKKFLTSELSDLMNQRLKEASIPVEERIYCPCPTCSTLLSITELQTFIGSSDFVDDELGARKCPKCSGIFCVKCKVPWHGNMSCRDFLRLNPIPREEEDNKLKSLATQNLWRQCPKCNHMVSLAEGCYHITCRCRHEFCYTCGAEWKNRRSSCTCPLWDERNIVYDRRNPIPRR
>gnl_Mimgu_v2.0_Migut.N02623.1
MDEDFDLAYSLQFEEALKASLLDGGVMLTNADSATLPSDLLQKENLQRYDQELLDQYLAEEEAKRLQLDLNRQIHDRAFACEIVKVPDEEWGKTGNKLKRPYGEGSSSSANREGLRFRVYAKGLVDQIDGGIGVAICDGNDNLVFELSKNFSGKESQSNHELVELKALIEGLEIAVLLGLNMIDIVTDNPLLHEYMTVKNRPMKANVATLFDQIKLLLRKFTSSNASLVNQNEMKAFKLAMNAMASSTVNRSREENNRTENCAICFEDTYADQMFQIAGCLHSFCTSCMSKHVQFKLLQGILPKCPSDKCKSELTLDSCKTFLTRQLFDIMSQRMKEASIPAEEKIYCPYPRCSTLHSKSELKGSMGNFNSEVLGARKCPKCNGIFCVNCKVAWHSNMSCLDYKKLNPYPCKEDKKLTSLATQNLWRQCPKCSHMVSLATGCYHIYCRCGHEFCYTCGAEWKKKKATCTCPIWDERNIIYANQNRPQRG
>gnl_Musac_v1_GSMUA_Achr10T03040_001
MSEADDLDILVTSQHRKLMAAAAAESDLEFAFRLQMEEAMTASLALHPSHRPSSSRPSSSTAAAATSSSALPPIIAASAGGKVDDDDDDEGLAQLRRIADDLRRCAHDERFAREILEMPEDEWEEYGDEFERPIEAARIVDEPTFRLYFKGMASRVLVKDAWVHLAAIGVAVCDHKDNPVLKIQKPVPVSAAGTCREVLEAKALVEGLNAVISLGIKRLRVFCDYRTLYNHECNLVPDPVPVPYLTGKYSRYWCISTWYTSMYGRNKRSW
>gnl_Musac_v1_GSMUA_Achr10T03050_001
MINQVHILQRKFEKCQIFLLPRCRVRFAFRLARDVLDSQLSKNVDLVGLKALRETCNICLEVNDSSEMFAVDGCLHRFCFSCMKQHVEVKLHHGILPGCPQDGCEVKLDTEGARKFLPPRLLEIMGQRLKEASIPATERVYCPYPRCSALMSRSEAICPQLESSFKKVNVDASGLRKCSKCNGSFCIRCKVPWHERLSCSDFKRLNPHLHPEETKLQSLAKQKLWRQCVKCNHMIELTEGCFHMTCRCGYEFCYTCGAEWKNKTQTCKCPLFEYESDEDSELDDDEDGDEDYEEDEDYDDSDYDDDYYGNYRRLF
>gnl_Nelnu_v1.0_NNU_005618-RA
MGRWRIKQRKVATLFNQVFLLQRKFQGFRPVYVARNDVKFAFKLARDAIDSQIRRSIESSRGKNLNETCTICLEDTAIGQMFAVDGCVHHYCFTCMKQHVEVKLLHGLIPGCPHEGCNSKLNVDSCKKFLTPKLLEIMSQRILEASIPVNEKIYCPYPRCSALMSKTEVLGYSNNVFIGADRSGARMCTKCHGLFCINCKVPWHSNMTCNEYKRLNPYPHGADAELKSLATQKLWRQCVKCNHMIELAEGCFHMTCRYCFSNYPKFDQFCELQKKNVLDA
>gnl_Orysa_v7.0_LOC_Os12g01230.1
MSAALHHQLSLASSAALSASDHDLAFHLQLTEAIQASLPSNAAAPAPPEEPSDASCALEIHAADLARAEHDRRDAQACRAYHARAAASVRVAAHDALFARDLAAIPEDRWAHDGDYFERPLPLEGGGALFRVLFKGMASREVVGPRDRDPGVGVLAVAICGPRGEVVLRIHKPVQAQAQQGRMMLEAMALVEGLNAALALGIRTLNVLTDNKPLHNHMSGIWRPRQKRLVDLINEAFSTKQKFEQCEILCVARTQVNYVTKLATDSLHTQIAKAAAVSAGKEKKENCTICLEDTDVSKIHAVEGCAHRFCFSCMKERVKVKLLHGMLPACPQDGCTTKLNCGGFKDVPISTVISDHGAAYQGSTNSSNSQDLLPISQVFSLDVHERTDTSNASIILKVHSC
>gnl_Orysa_v7.0_LOC_Os11g01240.1
MSAADDLAALHHQVSLASSAALSASDHDLAFHLQLSEAIQASLSSNAAAPSHPAPPPPPPEEPSDASCALAVHAADLARAEQDHRDAQACRAYHARAAASVRVAAHNALFARDLAAIPEDKWAHDGDYFERPLPLEGGGALFRVLFKGMASREVVGPRDRDPGVGVLAVAICGPRGEVVLRIHKPVQAQAQQGRMMLEAMALVEGLNAALALGIRTLNVLTDNKPLHNHMSGIWRPRQKRLVDLINEAFSAKQKFEQSEILCVARTQVNYVTKLATDSLHTQIAKAAVVSAGKEKKENCTICLEDTDVSKIHAVEGCAHRFCFSCMKEHVKVKLLHGMLPACPQDGCTTKLNCGGFKDVPISTVITDHGAAYQGSTNSSNSQDLLPISQVLSLDVHERTDTSNARIILKMTCYDYKRRYRHARLEDAYLQNLAQQRLWRQCIRCKHMIELAEGCYHMTCVCGYEFCYTCGKEWKEKKATCSCPLWDERNIIRDDPQGNAAIHDDPEDEYDDYYDEDENNYYVGEGLQYNVDYHRQYDGGDRHHGHFYQYNR
>gnl_Phavu_v2.1_Phvul.011G072300.2
MDFTDLTLLFAQRREVAVAEAMDSDLDLAYRLQLQEALEASLAVHPSSSSADIEQPFVDDGVLNEELARVECEIKDREQSQREMQKMREDVSRRIHDEKVAREISTMSETDWQQWGDNFEEPFDEGSSSSGRREEGVVRVYLKGLVSEENVRGEKVVLSGLGVAICDLNDNLIFQVSKSVVGNGTSKVVAELKALIEAFDVALSLDLKRIIYYSDYPPLFQFVRRKWSPKQKKIAMLIDRVLLLQRKFTYCDSRLLARQDVKFAFKLARDAIVSQSTRPREPGSTKSLNETCVICLEDTDVSQIFSVDECQHRYCFSCMKQHVEVKLLHGIVPKCPHEGCKYELLVDSCQKFLTQKLTDTMRQRKLEASIPTADKVYCPYPRCSALMTKTEVFEYSKDLIGESQLSGPKKCLKCHGLFCFNCKVPWHSGMTCYIYKMSNPNPPAEDLKLKFLASRSLWRQCVKCNHMIELAEGCYHMTCRCGFEFCYNCGAEWKDKKSTCVCPLWAEDNIWMEERDSEDDDDDYDDDDYDDGFLF
>gnl_Phypa_v3.3_Pp3c5_8660V3.1
MDSVRSVISDAEIAYNLQLIELADPSPEPSSRNDQGSSWNQASLSTSWSVVGSPTQKRSSELDLKQKEGSQSRITESDNTNITFDNELFFEIECDICTELRPHTSFISTSGCQHEYCIDCCKKHAEMKISTGKAQIPCPLPDCGHSFDIDQCSDLLSKQSLEILNTRQTEFAIPSSQKVYCPFSGCSTLMENSNGISSVYKERFVECGSCHRGFCVKCNVPWHADMTCAQYRAEMGNVLENGDEKLKDLAQRQKWQVCKVCQRFIELAEGCYHMTCLCGNEFCYTCGAKWSNGRASCNCKLFDEEHIVTPRRHGPRVRPRV
>gnl_Phypa_v3.3_Pp3c8_11630V3.1
MASATRTSQAEPWDDPHHGMEGGIWDLEYVYQLQLEEVMAASIAGMMREEETIHDNPVEVGVVEARIGGIEAVVEEEEVNEVGGERVEEEEEEEVDDGSVVDCEQEHDIEVRAVKTPEGHVGIGALITRNDSVLWRESKYVGIGMSWHVAEYGGVLDAMEVAERLGLRFLNVFVSSRVVSEQVNGFWKPKQTNQWMLLYQVQDAMQNFSSFGIRSWPKGSYNNFVTQLAQAAITNHLIGDASSSYSGASTAGAFDGVFHPNVTSHASTSAYSSNSRRESKENCLICLEDKLPSEMATVKKCLHEFCDACLRRHAEVQVQASQVPIRCPESGCSEELEYPEECKQYLTVEVFNILTKRLTEARVPEGDRVYCPYTNCSALMDKGGLDPPGQSTSVAPNKLSTYQKVACAECRRSFCLECRVPWHKNRSCQEYQNLPPDLRDAEESNLYKLAQNQKWQRCKKCRRMIELAEGCYHMTCRCGYEFCYTCGTEWKNKKQQCQCKLWDERNIIRTPRESDDESEDDLFFGDDGDDDNMLVDDFFGYDDEEEFDDVDYDWVMTDVGNPFRGFELVGELHGVNRMFDGLGLEPTVPHQIPFANRLYKTKLCRYYLRPGGCNDGRLCNFAHGEHELRHV
>gnl_Poptr_v3.0_Potri.009G150100.1
MEMESGVLTEQRREIEEAKTLNSDLDLAFNLQMQEAMTASLSILNHPPSTFSPSSSSTPKNEEAKAEAEDFDCCSNFFLEDIERLDQERKDREESENLMREMREDLDRRMHDQKVASEIMNIPDEEWEEYGDDYEDPFENGERVSFFKVYSKGVESEERIRDMKVIVGGIGVAICDSKDNLIFEVSKGIDVGAEGSSSNKSCAGVSVELQALIEGLNAAFALDLKNLTFFVDHSMLYQYVTGAVQPQNGKISTLVNQVSLLQKKFADCKPSLVACSDVKFAFRFAKDAIVSQITWPAENSKGKRKLKETCVICYEDTDVDQIFSVDGCFHRYCFPCMKQHVEVKLLQGTMAKCPHEGCKSEVSIETCGEFLDPKLVEIMSQRKKEASIAVTEKVYCPYPRCSALMSKSEVLEYTNSSFVGGEKSGARKCVKCHFFFCINCRVPWHYNMTCYDYKRSKPHPRTEDKMLDSLAKRKLWRQCVMCKNMVELAEGCYHITCRCGYEFCYTCGAKWKNKKPTCSCPIWDERNIIRDGRRR
>gnl_Poptr_v3.0_Potri.006G104700.1
TLQFEEISKLEQKLKDRRQSELESRRIRKDLDRRIHDQKVAREILEIPEEEWLDWGDDFVKEEEDDDDSESVVFKLYVKGLVSEEKGNKVFGGIGIAICDPMNNLVFEISKPLIGNGRSKNAAEAKALIEGLNAALALDLKRIAVYCHCCPLYNFVTGRWSAKQRKVAVLINQVALLRRKFVYCNPVLVPRNDIEYAFRFAREAIISQVTMQPAESTHKRVAIIEACVICLEDTDVEHIFSVDECQHRYCFSCMKQHVEVKLLHGMMPKCPHEGCDSLLNVESCRKFLTPKLIEMMCLRIKEASIPVSEKIYCPYPKCSALMSKTDVLEYAKSAVAAGLQCVGARKCSKCHGLFCINCKVPWHNNMTCSSYKRMNPNNPAEDFKLKSLATRNLWRQCVKCNHMIELAEGCYHMTCRCGFEFCYNCGAEWKDKKATCSCPLWDEDNILYAENDSDVDEDDFDEDEDEDDYYDSESDGYFI
>gnl_Prupe_v2.1_Prupe.6G094500.1
MDDRTDPDDLHTILSEQRRDLMAAKTLDSDLDMAFKLQMQEAMSASLALNPSLASSSSSSSRNSPPPSPPHDAILDLAATLMLEDVERFAQEWEDHERTVSEMMKTKEDLNRRIHDQKFAADLCDVPDDYWAKHGDYYERPYSADESSSSSSTKAAAVETENLRLYCKGLVSEERVRDMKVVVAGAGVAICDPRDNLIFEARKNLEAVADGVVLSNEAAELEAIIEGLNKALTLDLKSVTFYCDDYMLYQYVTNRVRPGNSKVATLVNQVALLQRKFEYCSPSLVTRTDIKFALKVAREAIVSQITWRADSSNGKSLKETCVICFEETDVAEMFSIDGCLHRYCCSCMKQHVEVKFLNGMGAECPHEGCKNEVNIDSCAKFLAPKLVEAISQRIKESSIPVTDKVYCPNPRCSALMSKKEVLEYTKTTFVRAEQTGARRCMKCHYYFCINCKVPWHFNMTCYDYKRSHPYPHREDQLLNSLATKKLWRQCVKCNHMVELAEGCYHITCRCGYEFCYTCGAEWKNKKATCSCRIWDERNIIREQPRQAQPIIREQPRQAQPIIREQPRQAQPIIREQPRQVRRRQ
>gnl_Prupe_v2.1_Prupe.6G094200.1
MDDRTDPDDLDTILSEQRRDLMAAKTLDSDLDMAFKLQMQEAMAASLALNPSLASGSSSRNSPPPSPPHDALNDAILDLAAALMLEDVERFAQEWEDHERTVSEMMKMKEDLNRRIHDQKFAADLRDVPEDYWDKHGDYYERPYCADESSSSSSTKAAAVETENLRLYCKGLVSEERVRDMKVVVAGVGIAICDPRDNLIFEARKNLEAVVDGVVLSNEASELEAIIEGLNKALTMDLKSVTFYCDDYMLYQYVTNRVRPGNSKVATLVNQVALLQRKFEYCSPSLVAHTDIKFALKVAREAIVSQITWRADSSNGKSLKETCVICFEETDVAEIFSIDGCLHRYCCSCMKQHVEVKFLNGMGAECPHEGCKNEVNIDSCAEFLAPKLVEAISQRIKEFSIPVTDKVYCPNPRCSALMSKKEVLEYTKTTFVHAEQTGARRCMKCHYYFCINCKVPWHFNMTCYDYKRSHPYPHPEDQLLNSLATKKLWRQCVKCSHMVELAEGCYHITCRCGYEFCYTCGAEWKNKKATCSCRIWDERNIIREQPQQAQPIIREQP
>gnl_Prupe_v2.1_Prupe.6G094100.1
MASSVSPDDDGDDVLFAVSEQRRELMEAESLESDMDLAFNIQLQEALAASLALQPSSSSTQPCRNDAVRTIPNTLTHVSLKSEELIRMEQELKDREIEKRKAREDLNRRIHDDQVGREIKKIPEDEWQESGEVFAKPFGEGSSSLSSTKRVESESVFRLYFKGLVSEEMVGNEKVVLAGVGVALCDSRDNLVFEVWKPLIGNGMSKNGAQLKALIEGLNAALALDLKRITFFCENFPIFQFVTGKWQAKQHKIAVLVNQVKSLQGKFTRCNPRLVPRNHIKFVFKLARDAIVSQSQTNQPAQSTTCKNVNETCVICLEDTDVSQMFSVGGCLHRYCFSCMKQHVEVKLLHGMIPRCPHEDCKSDLSVDSCAKFLTPKVVETMRQRLKEASIPAAEKVYCPYPRCSALISKRELLEHSKKTLRDVELSGIRICMKCNCLFCVNCKVPWHKNRTCSDYKKLNPYPPEEDTKLKSLASRNLWRQCVKCNHMIELAEGCYHMTCRCGYEFCYNCGAEWKDKKATCSCPLWDEGNILYDEDEDEDEDSEDVTESDSEEYSDYEYLLPNAAPEFFHVSGAEWNVEKATCSCPTSDEDEILSNEDGDFEEEEEKGEDEEEDEYEDEDEDEVEDEFEEEKQILSAEDDADFDEEYEEIQEKEVGEDIQDEEEEEVVEEGEHNLSAEDDRYLDEEYEYGEYVEEYCDSDSECYDSYSDY
>gnl_Prupe_v2.1_Prupe.6G115700.1
MAPHHKSVLYFSQKVVVVGAGVAICDRRDNLIFESNKNLKSLNHFAVRSRKTELLALIGGSHFEIEKGHIFCDDYLIYQYVMSTLPGSSKIAAFVNQVTRLERTFAYCSLCLVVALSLLRNLQFETIASQSTSPAATCKAMSVKETCLICFEDNPIARMFSVGTCHHKYCLSCMKHHVEVQLQSGIVAQCPHKDCTCEVNTETCKKFLSPELADIMIERIKESSIPVTEKVYCTFPRCSALMSKQEVLEHTKTSFASEGGRKCMKCHQYFCINCRVPWHYDMSCYDYQSSETYSRSEDQLVKSLAMKKLWRQCSKCKHMVELDSGCYHIICRCGHQFCYTCGAEWKNKRATCSCPLWDEHHIIRP
>gnl_Prupe_v2.1_Prupe.6G115600.1
MLSLSLSLSLSLSLSLSLSQPIERPRHLRLHYHQGLWGLLREETHDIWGRKVVVVGAGVAICDRRDNLIFESRKNLKNDVTQVTRLEKKFAYCNPCLVFSGGIKFASKLAIEATAFQSTSSAGTCKAMSVKETCLICFEDTPIARMFSIGTCHHKYCLACMKHHVEVNLQSGIVAQCPHKDCKCEVNIITCKKLLSPELADIMIERIKESSIPVTEKVYCAFPMCSALMSKKEVLEHTKTSFVSEGGRKCMKCQRYFCVNCKVPWHCDMSCYDYQRSETNSLAEEQLLKSLAIKKLWRQCSKCKHMVELDSGCYHITCRCGHQFCYTCGAEWKNKRATCSCPLWDEHHIIRP
>gnl_Selmo_v1.0_58478
CVICLEDVQDADIYTLTECSHKFCSSCVKQHVEATVTTGRTFPVACPQVECTKKFTEGECKKLLSEAALKVFMKKIEEERIPDAQRVYCPYPNCSDLMDRRTFLDPKPRKLCGACQRYFCLDCRVPWHTFSTCAGYQRLPLDLKDAADAKLYRLAENQKWRQCKKCRWMIELLEGCYHMTCRCGYEFCYTCGMEYR
>gnl_Selmo_v1.0_58479
CVICLEDVQDADIYTLTECSHKFCSSCVKQHVEATVTTGRTFPVACPQVECTKKFTEGECKKLLSEAALKVFMKKIEEERIPDAQRVYCPYPNCSDLMDRRTFLDPKPRKLCGACHRYFCLDCRVPWHTFSTCAGYQRLPLDLKDAADAKLYRLAENQNWRQCKQCRRMIELLEGCYHMTCRCGCEFCYTCGMEYR
>gnl_Selmo_v1.0_48392
CVICLEDVQEADIYTLTECSHKFCSSCVKQHVEATVTTGRTFPVACPQGECTKKFTEGECKKLLSEAALKVFMKKIEEERIPDAERVYCPYPNCSDLMDRRTFLDPNPRKLCGACHRYFCLDCRVPWHTFSTCAAYQRLPLDLKDAADAKLYRLAENQNWRQCKKCRWMIELSEGCYHMTCRCGYEFCYTCGMEYR
>gnl_Solly_v2.4_Solyc06g005000.2.1
MEVDDDLHALVDEQRREIAAAGDGAVDVDLLFAFQLQMQEAMNASTSKPAINANVIVGNNNVSNIFPDELSYYEQQLIDQLTAQVEMRKIEDDLNRRIHDQAFAREILNVPDGEWKLNEDQLHRPYGEGSSSNGVDTQNGEWFRVYVKGLMGEDADEDIVGVNVGRDIAGIGVAVCDPSEILVFEVSKGLVKGTEVLTDEIAELKALIEGLDVALMLGLKRVNLLLDSQTILQYVSGTLHPRKGNIVGLVEQATSCLKKFTDCIPSLVTQNTINLAIKLASDAIVSQVRGPAENSLRKSITETCTICLQDTDIDHMFLINGCLHYYCYSCMNKHVEAKLLQGMLPKCPHDTCKSELKLDNCKKFLIPKLYDLMSERVKETTIPITEKIYCPNPKCSTLMSKAEVSAGEQQAGVTMCTKCHLNVCINCRVPWHKNMTCFDYRRLNPYLCVEDANLKSLAAQSRWRQCVKCNHMVSLGEGCYHIYCRCGHEFCDTCGAEWKNKKATCSCPVWDERNIIYDNRLQPRRG
>gnl_Sorbi_v3.1_Sobic.005G001600.1
MMAGGDDLAALHEQVALASSAAISASDLDLAFQLQVAEAIQASLRSHNAAAPSSSSQAAPVLPVPEPSSDAAYAFAVQAADLTRAEQDRRDAEACRAAQARVAASARIAAHDALFARDLAAIPEDQWAHDGDYFERPVDSSPRPLFRVFSKGMPSRDVVGPRNRDPSVAVLAVAVSRTQGGVVLRIQKPVERFVGGRMIVEVMALMEGLDAALGLGIRSVTVVTGYRPLYNHMLGIWRPSGKKLADMMNQVLSVRKKFDQCEVSLVEPSQVSYVVKLATDSLTVQIAKALAANASKEKRESCAICLEDTDITKIHVVEGCAHHFCFSCMKEHVKVKLLNGTLPACPQEGCTTKLSVEGSRVFLSPRLLEIMVQRTREGQIPPGQKIYCPYPKCSALMSLGEVIHPMQESSSRYTAADAATLRKCVKCRGSFCLSCKVPWHDSMSCYEYKMRYPHARPEDAKLQNLARQRLWRQCVKCKHMIELAEGCYHMICVCGYEFCYTCGKEWKNKKASCSCPLWDERNIIREEDDDDYEEDDDDYEEDDDGLYY
>gnl_Sorbi_v3.1_Sobic.002G126100.1
MIDQVMSLRRQFDRCEITLVEHSQVSYVFKSARDYIDAQIAKALAERSKRCNICLEDTEVSKIHAVEGCAHRFCLSCMKEHVRTKLLHGTLPSCPQDGCTSKLTVEDSKVFLSPQLLEIMVQRIGEEQIPPTQKIYCPYPKCSALMSLSELMKPMQGTCSKYTVADVVTLRKCRYEFCYTCGSEWKEKKATCTCPLWEEHNIIRHDNEEEDEDYYDEEDAYYGRGPLHDVVHLPFPRAVR
>gnl_Spipo_v2_Spipo29G0019300
MEDHHLEVLVENQRRELMAATQEESDLEMAFRLQLEEAMAASSVHQNRSLETPPLPVLAPGPAGEREDDVSLPMMLQDVELERFQLEYRDAVHCREEMQRISLELLRQAHDRRFARDLSLVPDDEWEHNGDFFERPIEQGFGEEESFRLYFKGLCEPNPGSVGEYVSALGVAICDPLGNQILKIQKPTTGPRVSQKVVETRALMEGLNAALSLGIRRLHIFFHHAALFNHINGRWVVKQHSVSDVIHQALNMLRKLETHETFLLPRCDIQFVFRLARDAIDAHLAKSTKPRVNDPPKENCAICMEDTDPAHILQVEGCRHRFCFACMRQHVQVKLLHGALPGCPSDGCKTMLTTANSRSFLTQKLAETMAQRIAEASIPPAEKIYCPYPRCSALMARSEAARPDRGSSSSGGAATDEPGLRKCLSCSGLFCIFCMVPWHFGISCNVYKWRYHRLRAEDEKLQHLASRSMWRRCVKCNHMIELASGCFHVTCRCGHEFCYSCGAEWKNKKATCSCPLWMERNIVEADDDDYESDDDW
>gnl_Stras_v2.0_SGA_v2.0_scaffold2T00921
MSRSHTYHRKIFSQRKKFPMSAIPTTAAMSLDDLQEIAAEQRRELISAQALDSDLDFAFNLQLQEAITASLSIHEQPPDPTPAADSPNTPPKDDGGDVSRFSDLLSEEVLRLEQQLGDFAMSEAEFERVKDDLRRRIHDRQVALEISKMPEEEWEDWGDEFERPFGEGTSKGEEEEVEVFRIYFKGLVEKQGTPVGGIGVAICNSSDELLFELRKPLVGSGASSRQCAEAQALVEALSAALDLGLDTVIFNCDYYPIYRFVTGRWLAKSRKVSALIHQATQLRERFDYCQPYLVARNDIKFAFKLAREAITSQANKPQEPNCSGTTETCVICTEETNIDHIFPVDNCLHRYCFSCMKQHVEVKLLHGLLPTCPHEGCKTELKLDSCSKFLTPRLIEIMSQRIKEASIPVTDKVYCPFPKCSALMSKGEVLEFSKKSIKGVETFGARRCIKCNGYFCIDCKVPWHYNLTCSQYKEKHPYPLLEEAKLKNLAETNLWRQCLKCNHMIELSAGCYHMTCRCGHEFCYNCGAAWENKKQTCSCPLWDEDYILDDDDEDFDDEDEFDDEYDEDEDEDEE
>gnl_Stras_v2.0_SGA_v2.0_scaffold2T00922
NGARVFSFSFLSFPISFAELKISAICRAFAPKKSPTDGGRRRPTRLQDSRQTTHRRFHPLGGGPCYDSYAGKSILLQSSLCEEELLRQYQAEAEAELIRDDLHRQAHDRAMALEIANLEEAEWRKIGDNLNRPYGEGSHSLGSNNSDNNNANKSFWVYVKGLAEGVASGIGVAICDRDGCLVFEVSKVCRGEDGQSNPPELVDFKALIEELDVAAALDLKRVSIVTDNPLLCQLITVKNFLAMENVDSLYDRINFLTRKFTHISTSLVSSTHMKFVVELARNAVVSEVNHVAGINTNADNPTETCSICFESTSTDQMLEIKGCLHRYCFSCMSSYTRSKLSQGSLPKCPFEKCKSRLTLSSCKKFLNPELFDILSQRVKEASIPTAERIYCPYPKCSTLLSRTQLQESTGSQERKCPKCSGIFCIDCKNLWRQCPKCCHMISLAKGCYHIYCRCGHQFCYTCGAAWKQKKATCKCPVWDHRNIEKAEQTRPNNRRLKNVDGRESSFYDVASLHFRAKNQTSSMADDDSELAFNLQVEEALTASILDGDAAPSPKSASVSYDAVFGPALSGLLQDDHLYAYEEELLGQYEAEAAVKRLRVDLSRQIHDRALACEIANAPEAEWRKTGNHLNRPYREGSSSSGNGKGFNFKVYVKGLVGATVGGVGVAICDADDSLVFELSKGVRGSERQVNQEFVEFKALIEGLDVAVLLDLKRICVVTDCRMLYQYITGKSNHVTANVTTFSQQIDVLLRKFAYISASFVSGRSIKFAVELARNAVACQVNLSAGSSSSAENPIESCAICFEYTSENQMFTIPDCLHRYCFSCMSKHVQFKLLQGSLPKCPFEKCKSVLKLDGCKRFLTPELFDVLSQREKESSIPPAEKVYCPYPKCSALFSKTELRGSLLGATECPKCSGFFCIKCKVPWHENMSCFDFKRLNPYPGKDDKKLKGLANQKNWRQCPKCSFMVSLSEGCYHIYCRCGHEFCYTCGAEWKNKKASCRCPIWDERNIIHDE
>gnl_Theca_v1.1_Thecc1EG041093t2
MTKTIGIFLAMATTGKEDSNADPEDLHSFISQQLHELMAAHRLESDLDLAFHLQLQEALSASLSLHSSQPPPPPPPPRPSQNDSVISLTSQELSKLQQESLDHKHCLLETQKLKEDLKRQVHDEKFARQLAGIPEGQWAEWGDCFERPLGEGCSKGLQWEETDSEDNDVDVSDDGECEFRIYFKGLIGEEKVKNVKSNLAGIGVAICDFRDNLIYEIKKPLVGVGLSKQAAELKALIEGLSAALSLGLTRVEVFCDYYPIYQYVIRRWPPKQRKISMLVDQVLLLQSKFAYCSPTHVARNDIKYAFKLAREAIDSQVTRPVDQNHGKTVKETCVICLEDTDLGCMFSVDGCMHRYCFSCMKQHVEVKLLHGMVPKCPHENCKSELNVDSCKKFLTPKMIETFKQRLKEASIPVGDKVYCPYPRCSALMSRSEVSEYTKDVLVGAERSGASKCLKCHSLFCINCKVPWHSNMTCLDYKRKNPNPPAEDLKLKSLATMNLWRQCVKCNHMIELSEGCYHMTYVGMSFAIIVGLHGGIRRQLVLVHSGRRIAFGMKIGTPMKRRKRKRRRMTGSRKRRRMTGFISEDSQLLVDSTLTLLSYLSG
>gnl_Theca_v1.1_Thecc1EG041092t1
MENPNRGRGKAKATQFNDDDDDREEFKSVLTLQRQQLMEAKTLDSDLDFAFQLQMEEAVTASLSLHHSSISQDVTLLPAPEMGFDYLTLLLEDIDRFEMERKDREQTEEEMRKLRNDLNRSIHDQNFSSYIMNVPEEEWKEYGDNYERPFDGNVATGVISTEGFRVYVKGLVSEERLREFNVVVGGVGVAICDFRDNLVLEVRKRLEGAEFMSGEMAGVEAVVHGLNAALSLDLERVTIFVDDFLVYQYVTGRVQPGQSKMGTLVNEVALLHKKFTYCQPSLVARNDMKFALKLARDAIVSQIAWSAETSNGRGLKETCVICFEDIDAAQMFSVNGCFHRYCFSCMKQHVEVKLLNGMVASCPHEGCNSEVTIDSCGKFLDPKLVEIMSNRTKEASIAVSEKVYCAFPRCSALMSKNEVLQYTRTVLLGAEQSGARKCVKCHRFFCISCKVPWHYDMTCYDYKKSNPYPTKEDEMLKSLANKKLWRECTKCKNLVELAEGCYHITCRCGYEFCYTCGAQWRNKKPTCSCPIWDERNIIRDRRRRQ
>gnl_Utrgi_v4.1_Scf00202.g12390.t1
MSIPAAFGDSDVGELQAIAAEQCGEIMAAKAVEDDLNFAYELQLQEAINASLSASQQQPLVDDDPRPPNSGEASGFIDALSEEVQKFRRELEDQTFSETEFKKLKTEIQLRNHDYQVAREIYEMEDDDWEEWGDNFERPFGEGSTSSVSSEGEFRVYFKGSLDSQTSNGVPLAGVGVAVCDSRDVLLFEMRKPIVPGNKSQVELMALLEAMTISFDLELKSIVLYFSCFAIYNYVNRSWRPKQRKLSDLVDQITLFRRKFTSCRSVLVPGNEIKYAFKLAREAVVSQVMKAAAESSTPGKPRETCVICME
>gnl_Utrgi_v4.1_Scf00202.g12389.t1
MLPNCPHDDCTTTLTLESCSKFLTPKLQGIMEQRLLEDSIPVTDKVYCLYPKCSALMSMKDFAGSSKTSEIWASFRRCTKCDRGFCLNCRVPWHDNMTCSKYRTGNPLPLQEDARLKNMARRHRWRQCVKCKHMIELAAGCYHITCRCGHEFCYTCEAQYIKGKATCKCPLWNENNIWQGDEDEDEDEDEDDDDDDTFF
>gnl_Vitvi_Genoscope.12X_GSVIVT01025129001
MATADSDSGDFQSVVSHQRRELLEAQTLESDLDLAFRLQLEEALAASMSSLPSTSSSPPRVQNPDTDCFVSGLRALQTDELDRLEQEVRDRQQSEAEMTKLREDIHRRAHDQKLAREISQMPEEEWEEYGDNYERPFGEGSSSGEVFRVFFKGLAREEKIGNSREPIMGIGVSICDFRDNLVFELQKPLVGCGKSHEYAETRAMIEALNAALALDLTRVDLFCDHQPLYQRVILWFLFWFQTNEKMNLNGSWTVKHMTIINGTIVQNVKFDSVRGKWPPKNRKIAALLDQVAVLRKKFTYCNLFLVIRHDIKFAIKLANDAINSQIMRPAKFLHGNNLKETCIICLEDTDIGQMFSVDSCLHRYCFSCMKQHVEVKLLHGMVPKCPHEGCKSLLKIDSCGKFLTPKLIGIMSQRLKEDSIPVTEKVYCPYPRCSALMSKKEALEYANTTSVGAIRAGARKCMTCNGLFCINCMVPWHSKMTCFEYKRSNPFPQAEDAKLKSLATRNLWRQCVKCNHLIELAEGCFHITCRCGYEFCYTCGAEWKNKKATCSCPLWDEDNIWDEGNRDFDDEYYSEDEYNSEDDEFNDDLFGFNQDSYR
>FraveV4A2_3g33450.t2
MAATPAYTNDLHTILSEQPRELMAAKTLDSDLDIAFSLQMQEAMTASLSHHLPSSSSLPPPPPPPLPPIHDEYDDVLDLAAALMLEDIEKFAQEYQDHERSLFEIRKAKEDLDRRIHDQNFAAEVRNVPEDYWSKYGDHYEKPYCGDGASSSSAVESECLRLYCKGLVGEEVVRDSKVVVAGAGVAICDPRDNLIFEARKNLEAFDGGVVRSNEAVELQALIEGLETALTLELKTLTFFCDGYMLYQYVTGRVVPGNSKIATLVNQLGCIRRKFEYCSPSLVARSDIKFAFQFAREAMVSQITWPAETSNGKSLKETCVICFEDTNVGQMFSIDGCLHRYCFSCMKQHVEVKLLNGQVAQCPHEGCNTEVSIDSCTQFLAPILVEVMSQRIKESSIPVTEKVYCPNPRCSALMSKSEVLQYTSNFYAGAEQSGARRCMKCHSYFCINCKVPWHSNMTCYDYKRSNPYPGQEDQLLKSLATKKHWRQCVKCKNMVELAEGCYHITCRCGYEFCYTCGAEWKNKKPTCSCPIWDLRNIIREEPQQVRPIIREQPRQVPQQVQQPIRHDHERQGQPIRHEQPQRFQVQLPIMPQQVQHAIHEQPRQGLPGRVQLQPNIHQQQRRGQPVIHDQARRGQPVRREQPRHVQQQQDYNYNEQPRHGQPVRREQPRHVQQRQDYNHYGQPRPVQQQQDYYYEQPRQVRRQDDYDYYD
>FraveV4A2_3g33460.t1
MGRRYLQNKYTLRRSSQFQFKQIEIFMRFNCITQTRNEPRERKGKKFSVLPDKGLDQYNCMVPSPYDQSQYGCVQGFSRIKGECGHQFCYTCGAEWKYKKQTCSCPLWDERFIIHEQPHPVLPIIHEQPRQVQRNVPGLPRQVLPGKRQLFQNEQPRQTTLVTLTWYQSGFLSNSHGTRFGFILSSGPRFYSPAQFRLLISPSECPDWIVIKGQLVHTVPIHSIVGSSPITSPILMDPIWVHSLVRSEILFSRSVPTSHLTIGMFRLDCHQVSLGSFCPDSFHVLTLSQVARERACWK
>FraveV4A2_3g33470.t1
MDDRGDAEDLQAILAEQRSELLAAKTLDSDLGMAFNLQMKEALTASLALQPSSSTSRSPPPSPPYEPKDEVLDLAAAFMLEDVERFPQEYEDHERSVLEVKKLKADLDRRIHDQKFAVDVSNLPEEYWSEYGDEYERPYCTDGSSSSKAEGLRLYCKGLISEEMIKNVSGIGVAICDPRDNLIFEAKKNLEVLIEGEIMSNEAAELEALCEGLSKALTLDLKNVTFFIDNDKLYQYVTNEVIPGNSKIAALVNQVALLQRKFESCRPSLVAPSVIKFAFKFARDAIVSQISWCVKTHSGKSFKETCAICIEETDVARMFSIDGCLHRYCISCMKKHVEVKLLSGMLAQCPHEACNSEVNIDSYEQFLAPNIVAVMSQRIKESSIPVRERVY
>FraveV4A2_3g33471.t1
MLALFLDVSDLLSRKSFLLRSVLPRLPSLMFSDKPIFVDSLAKVIGRSLPNAKTLMETLTDQNDVHVILSDQSSELSAAKTLDADLDMAFKLQMQEAMAASLALNPSSEYERLFSRDGASSSGKAAAETECFSVYCKGLISEEVVKNVKMASKKNLEAVVDGERLSNEAAEFEALNEGLNKALALKLKNVEFYFDDSKLYQYVINRVVNGNSKIATLVNQAALLQKEFESCRLSLVSRGDIKYAFKLAREAIVSQISWQAEASDGKCLKETCVICYEDTDVARMFSIDGCLHRYCISCMKQHVEARLLNGMVAHCPHDGCESEVNIDSYENFFLAPKLVEVMNQRIKESSIPVTD
>FraveV4A2_3g33480.t1
MTSTSRVPFSSVDYDFLTVSDHRHDHDFMEIDTLESDTEFAFNLQLQEALAASLAPQPSSSAAASVLVGMEQALKDSVQSEIELRRAREDLARAIHDAKVAREIVEIPDDEWEQSGADFAKPFDVGSSSAAAAESEESDFRLYFKGLVSEEQVGDQKLVLAGIGVAICDSRGNLVFEVKKPLIGNGLSRNSAQLKALIEGLTVALCLGMKRITFFCDNNPIFQFINGKWSAKQQKVLDLVNQVKSLRSKFTQCNSRLVPRLEIKFASKLAREAIESHSQMKPAESSNSKNVKETCVICMEDSDVSQIFSVDGCLHRYCFSCMKQHVEVKLFDGILPKCPHEACKSDLSVDSCVKFLTPKHVDTMRQAIKEASIPATDRVYCPYPRCSLLMSKSEVLQYAKETLTGAVERSGLRRCMKCQYRFCINCKVPWHKSITCADYKRSNPNPPEEDTKLNSLASSKLWRQCVKCSHMIELIEGCYHMTCRCNYEFCYNCGAEWKHKKATCKCPLWHEGNIVHDEDGESDEEESDPDSDSD
>FraveV4A2_4g15891.t1
MDKWLKEVKAAQSTLPKGKRCVCQVRFFLVGLGGFDQKCYAYTQGYPSSRKLRGDYFTTTDDPNIQIQSTGLTPHAASTVLLHTGLVGGGGEALTSHRRVEEANLVFRSSFPSSIGCWIDFWFDSVVNWWLARRGLVQICRQSDVLINGRRYCFSCMKHYVEVKLLNGQVAQCPHEGRKTWVNIDSCAQFLAPKLVKVMSQIIKESFILVTEKVYCPNPVFCIDVQNGGVTIYK
>Maldo_HF_06059
MSVKETCLICFEDISGDRMFSIGTCQHKYCLPCMKHHVEISWQNGIVAQCPHKDCKCEVNIDGCKKFLSPELAAVMIERIKECSIPVTEKVYCPYPRCSALMSKQEVLEHTKTSFVGEGGRKCMKCKHYFCINCKVPWHYDMSCYDCQRSETYSSVEDQLLKSLATKKLWRQCSKCNHMVELDSDVDINFVILVELNGRTSMQHVPARSGTSILLYGRDDECDMSNGSFEVILKGLEAVFGRSISYVLLLSVRARGLSITKITQFSNLQSVV
>Maldo_HF_06256
MDVRTNGDDLDTILSEQRRELMTAKTLDSDLEMAFKLQMQEAMTASLAVKPSSASASSSHNLLPPSPPDDGSNDAVLELAATLMLEDVERFAQEREDHDRTVLEMMKAKEDLNRRIYDQKFAVDLRDVPEDYWANYGEYYERPYCTGFWSSSSSSSKYPAVVSENLRLYCKGVVSEEMVRDVKAVVGGVGVAICDPMDNVIFEARKNLEAVVDGVVLSNEAAELEAIVEGLDKALALDLKAVTFFCDDYMIYQYVTNRVHPGNSKVATLVNQVALLRRKFVYCSPSLVARSDIKFALKLAREAIVSQITWHAETGKGKSLKETCVICFEETDVAEMFSIDGCLHRYCFSCMRQHVEVKFLNGMVAECPHEGCKTEVNIDGCAKFLAPKLVEAISQRIRESAIPVTDKVYCPNPRCSALMSKSEVLEYTKTYFVGAEQSGARRCMKCQYYFCINCKVPWHFNMNCYDYKRSHPYPRPEDQLMNSLATKKHWRQCVKCNHMVELAEDVDMSFAILVVLNGRTRKQHVTAQSGSSVISYVNSQDRHSQGTHSHLYVNSHGKHSQFNVNSHGKHSHLFVNSHGKHSQLFVNSHDRCGHDDDHNLYGLSDYN
>Maldo_HF_06257
MRKAREDLERRIQDDQVAREIMRIPEEEWEESGEFFSKPFGEGSSSSSASAKSVEGESVFRLYFKGLVSEERVGKERAALAGIGVALCDPRDNLLFEVRKPLIGSGTSSSGAQLKALIEGLNAALALDLKRLTFFCENRHIFQFITGKWTAKQRKVAMLVSQVKSLQAKFAVCNPMLVPRFDIKFAFKLARDAIDSQSQTNQSAQSITSKNVNETCVICLEATDVNQMFSVDGCLHRYCFSCMKQHVEVKLLHGMIPRCPHEDCKSDLTVDSCAKFLTPKHVETMRQRIKEASIPATEKVYCPYPRCSALMSKHELLQDVKSRDVELSGVRKCLKCQCLFCINCKVPWHRNRTCTDYKRLNPHPSEDTKLKSLASTNLWRQCVKCNHMIELAEGCYHMTCRCGHEFCYNCGGEWKDKKATCSCPLWDEGNILYDEDDEDFDFDEEDVLESDSERYMILTQS
>Maldo_HF_40635
MSVKETCLICFEDNDVARMLSIGTCQHKYCLPCLKHHVEINLQNGIVAQCPHKDCKCEVNVDSCKTFLSSELANVLIERIKESSIPVTEKVYCPFPRCSALMSKQEVLENTKTSFVSEGGRKCVKCKHYFCINCKVPWHYDMSCYDFQRSEMYSCVEDQLLKSFASKKLWRQCSKCNHMVELESGQYVNIAGKVILFYMLSQDLDTNAIFSCKDISTFLRRKLRKGFTHADISFAILVEPNGRTSMQPVPALSGTSILLSGRDKECDMTLYVNKHM
>Malba_001103
MSVKETCLICFEDISGDRMFSIGTCQHKYCLPCMKHHVEISWQNGIVAQCPHKDCMCEVNIDGCKKFLSPELAAVMIERIKECSIPVTEKVYCPYPRCSALMSKQEVLEHTKTSFVGEGGRKCMKCKHYFCINCKVPWHYDMSCYDCQRSETYSCVEDQLLKSLATKKLWRQCSKCNHMVELDSGCYHITCRCLCFTLLIPPI
>Malba_010358
MSVKETCLICFEDIDVARMLSIGTCQHKYCLPCLKHHVEINLQNGIVAQCPHKDCKCEVNVDSCKTFLSSELANVLIERIKESSIPVTEKVYCPFPRCSALMSKQEVLENTKTSFVSEGGRKCVKCKHYFCINCKVPWHYDMSCYDFQRSEMYSCVEDQLLKSFASKKLWRQCSKCNHMVELESGCYHITCRCGHQFCYTCGAEWKNKHATCSCPIWDEHFIIRP
>Malba_023424
MAAQTLDSDHEKWLIMDDRTDGDDLDNILSEQRRELMAAKTLDSDPEKRPIMDDWTDGDDLDNIRSEQRRELMAAQTLDSDLEMAFKLQMQEAMTASLALVPSSSSHNSPPPSPPHECSNDAALDIAAALMLEDVERFAQELQDHERTVLEMMKAKEDLSRRIHDQKFAVELRDVPEDYWAQHGRYYERPYCTDGASSSKPAVVVETENLRLYCKGLVSEEMVRDVKSVVAGVGVAVCDPMDNLIFEARKNLEAVVDGVVLSNEAAELEAIIEGLNNALDLDLEAVTFFCDDYMIYQYVTNRVQPGNSKVATLVNQVALLQKKFEYCSPSLVARSDIKFALKIAREAIVSQITWQAETSEGKSLKETCVICFEEIDVAEMFTIDGCLHRYCFSCMKQHVEVKFLHGMVAGCPHEGCKTEEDIDSCAKFLAPKLVEAISQRIKESAIPVTDKVYCPHPRCSALMSNNEVLEYTKTSFVGAEKSGARRCKKCLYYFCINCKVPWHFNMNCYDYKLLNPNPRPEDQLLNSLAKKKHWRQCIKCSNMVELAEGCYHITCRCGYEFCYTCGAEWKNKKATCKCKIWDEHNIIREQPQ
>Malba_023425
MAAQTLDSDHEKRPIMDDRTDGDDLDNILSEQRRELMAAQTLDSDLEMAFKLQMQEAMTASLALVPSSSSHNSPPPSPPHECSNDAVLDIVAALMLEDVERFAQELQDHERMVLEMMKAKDDLSRRIHDQKFAVELRDMPEDYWAQHGEYYERPYCTDGASSSKPAVVVETENLRLYCKGLVSEEMVRDVKSVVAGVGVAVCDPMDNLIFEARKNLEAVVDGVVLSNEAAELEAIIEGLNNALTLDLEAVTFFCDDYMIYQYVTNRVQPGNSKVATLVNQVALLQKKFEYCSPSLVARSDIKFALKIAREAIVSQITWQAETSEGKSLKETCVICFEEIDVAEMFTIDGCLHRYCFSCMKQHVEVKFLNGMVAGCPHEGCKTEVNIDSCAKFLAPKLVEAISQRIKESAIPVTDKVYCPNPRCSALMSNNEVLEYTKTSFVGAEKSGARRCKKCLYYFCINCKVPWHFNMNCYDYKLLNPNPRPDDQLLNSLAKKKHWRQCIKCSNMVELAEGCYHITCRCGYEFCYTCGAEWKNKKATCKCKIWDEHNIIREQPQ
>Malba_023427
MTCGHEFCYNCGGEWKDKKATCSCPLWDEGNILYDEDDEGFDFDEEDVLESDSERHAPWFCYDCGQSTDYMGACLCPVLFEDDILFDGDSDTQELKKDEYEGEVEDEGLEEDGYEDENGQEVQEEKHILPAEDGRDLDEEYEEDEEFCDSDCECYEDEVHEKEVREDFQDEWLEPGQEDENFYAENDTDFGDEYEEDEEEYWDSDNEYEEEGSEDESEEEEVQEENNILPAEDSRDLDEEIEEDEEFCDSDCECYEDEVHEKEVREDVQDEWLEQGQEDENFYAENDTDFGDKYEEDEEYCDFGCDRDSDCYDSNSDYY
>Malsi_03g011480
MSVKETCLICFEDIDVARMLSIGTCQHKYCLPCLKHHIEINLQNGIVAQCPHKDCKCEVNVDSCKTFLSSELANVLIERIKESSIPVTEKVYCPFPRCSALMSKQEVLENTKTSFVSEGGRKCVKCKHYFCINCKVPWHYDMSCYDFQRSEMYSCVEDQLLKSFASKKLWRQCSKCNHMVELESDADISFAILVEPNGRTSMQPVPALSGTSILLSGRDKECDMTLYVNKHM
>Malsi_11g010240
MRKAREDLERQIHDDQVAREIMRIPEEEWEESGEFFSKPFGEGSSSSSASAKSVEGESVFRLYFKGLVSEERVGKERAALAGIGVALCDPRDNLLFEVRKPLIGSGTSSSGAQLKALIEGLNAALALDLKRLTFFCENRHIFQFITGKWTAKQRKVAMLVSQVKSLQAKFTVCNPMLVPRFDIKFAFKLARDAIDSQSQTNQSAQSITSKNVNETCVICLEATDVNQMFSVDGCLHRYCFSCMKQHVEVKLLHGMIPRCPHEDCKSDLTVDSCAKFLTPKHVETMRQRIKEASIPATEKVYCPYPRCSALMSKRELLQDVKSRDVELSGVRKCLKCQCLFCINCKVPWHRNRTCTDYKRLNPHPSEDTKLKSLASTNLWRQCVKCNHMIELAEGCYHMTCRCGHEFCYNCGGEWKDKKATCSCPLWDEGNILYDEDDEDFDFDEEDVLESDSERHAPWFCYDCGQSTDYMGACLCPVLFEDDILFDGDSDTQELKKDEYEGEVEDEGLEEDGYEDESGQEVQEEKHILPAEDGRDLDEEYEEDEEFCDSDCECYEDEVHEKEVREDVQDEWLEQGQEDENFYAENDIDFGDEYEEDEEEYWDSDYEYEEEGFEDESGEEEVQEENNILPAEDGRDLDEECVEDEEFCDSDCECYEDEVHEKEVREDVQDEWLEQGQEVENFYAENDTDFGDGYEEDEEYCDFGCDRDNDCYDSNSDYY
>Malsi_11g010250
MATGVSPEDDDVFVSVSEQRREFMEAKALESDMDLAFHLQLQEALAASLTLQPSSSSAQSLEKDAVPIIPDTPTVVSIQSGELARLEQELKDREQSEIEMRKAREDLERRIHDDQVAREIMRIPEEEWEESGEFFSMPFGEGSSSYSASAKSVESESVFRLYFKGLVSEERVGKERAALAGIGAALCDPRDNLLFEVRKPLIGSGTSSSGAQLKALIEGLNAALALDLKRLTFFCENRHIFQFVKLLHGMIPRCPHEDCKSDLTVDSCAKFLTPKHVETMRQRIKEASIPATEKVYCPYPRCSALMSKRELLQDVKSRDVELSGVRKCLKCQCLFCINCKVPWHRNRTCADYKRLNPHPSEDTKLKSLASTNLWRQCVKCNHMIELAEGCYHMTCRCGHEFCYNCGGEWKDKKATCSCPLWDEGNILHDEDDEDFDFDEEDVSESDSEGHAPGFCNNCGQSTDYTGACLCPVLFEDDILFDGDSDTQELKKDEYEGEVKDDGLEEDGYEDEIGQEVQEEMHILPAVDGRDLDEEIDEDEEFCDSDCECYEDEVHEKQVREDVQDEWLEQGQVDENFYAENDTDFGDEYEEDEEEYCDSDCGRDYDLDTILSEQRRELMTAKTLDSDLEMAFKLQMQEAMTASLAVKPSSASASASASSSHNLLPPSPPDDGSNDAVLELAATLMLEDVERFAQEREDHDRTVLEMMKAKEDLNRRIYDQKFAVDLRDVPEDYWANYGEHYERPYCTGFSSSSSSSSKYPAVVSENLRLYCKGVVSEEMVRDVKAVVGGVGVAICDPMDNVIFEARKNLEAVVDGVVLSNEAAELEAIVEGLDKALALDLKAVTFFCDDYMIYQYVTNRVHPGNSKVATLVNQVALLRRKFVHCSPSLVARSDIKFALKLAREAIVSQITWHAETGKGKSLKETCVICFEETDVAEMFSIDGCLHRYCFSCMRQHVEVKFLNGMVAECPHEGCKTEVNIDGCAKFLAPKLVEAISQRIRESAIPVTDKVYCPNPRCSALMSKSEVLEYTKTYFVGAEQSGARRCMKCQYYFCINCKVPWHFNMNCYDYKRSHPYPHPEDQLMNSLATKKHWRQCVKCNHMVELAEGCYHITCRCGYEFCYTCGAQWKNKKATCNCPIWVERNIIREQPRQAQPRHAQPFIREQPRQAQPVQREQPRQAQPLIREQPWQAQPIIREQPRQAHPIIREQPRQSVASTPQLQTQSQQQKKNNHSATILSEQRRELMAAQTLDSDPEKRPIMDNRTGGDDLDNILSEQRRELMEAQTQDSDLEMAFKLQMQEAMTASLALVPSSSSHNSLPPSPPHECSYDAVLDIAASLMLEDVERFAQELEDHERTSVAFTPQVQTQSQQQKKNNHSATILPEQRRELMAAQTLDSDHEKRPIMDYRTDGDDLDDILSEQRRELMAAQTLDSDPEKRPIMDNRTGGDDLDNILSEQRRELMAAQTQDSDLEMAFKLQMQEAMTASLALVPSSSSHNSLPPSPPHECSYDAVLDIAASLMLEDVERFAQELEDHERTVLEMMKAKEDLSRRIHDQKFAVELRDVPEDYWAQHGEYYERPYCTDGASSSKPAVVVETENLRLYCKGLVSEEMVRDVKSVVAGVGVAICDPMDNLIFEARKNKEAVVDGVMLSNEAAELEAIIEGLNNALTLDLEAVTFFCDDYMIYQYVTNRVQPGNSKVATLVNQVALLQKKFEYCSPSLVARSDIKFALKIAREAIVSQITWHAETSEGKSLKETCVICFEEIDVAEMFTIDGCLHRYCFSCMKQHVEVKFLNGMVAGCPHEGCKTEVNIDSCAKFLAPKLVEAISQRIKESAIPVTDKVYCPNPWCSALMSNNEVLEYTKTSFVGAEKSGARRCKKCLYYFCINCKVPWHFNMNCYDYKLLNPNPRPEDQLLNSLAKKKHWRQCIKCSNMVELAEDVDTSFAIHVVLNGRTRKQRVNVKSGMSITSYVNSHSDDQDYHDSLL
>Malsi_11g010270
MQHQRLKQQQQATSYDAAGSSPATFSLPPWPLSFSSVRKLGSVPFTPQIRTTVLATFLSEQRGEVMAAQTLDSDPERRSIMDDRTDGDDLDNILFEQRRELMAAQTLESDLEMAFKLQMQEAMTASLALVPSYPLRARTTLDLRRRLTNA
>Malsi_11g010300
MAAQTLDSDHEKRPIMDYRTDGDDLDDILSEQRRELMAAQTLDSDPEKRPIMDNRTGGDDLDNILSEQRRELMAAQTQDSDLEMAFKLQMQEAMTASLALVPSSSSHNSLPPSPPHECSYDAVLDIAASLMLEDVERFAQELEDHERTVLEMMKAKEDLSRRIHDQKFAVELRDVPEDHWAQHGEYYERPYCTDGASSSKPAVVVETENLRLYCKGLVSEEMVRDVKSVVAGVGVAICDPMDNLIFEARKNKEAVVDGVMLSNEAAELEAIIEGLNNALTLDLEAVTFFCDDYMIYQYKIDILQIQVTNRVQPGNSKVATLVNQVALLQKKFEYCSPSLVARSDIKFALKIAREAIVSQITWHAETSEGKSLKETCVICFEEIDVAEMFTIDGCLHRYCFSCMKQHVEVKFLNGMVAGCPHEGCKTEVNIDSCAKFLAPKLVEAISQRIKESAIPVTDKVYCPNPWCSALMSNNEVLEYTKTSFVGAEKSGARRCKKCLYYFCINCKVPWHFNMNCYDYKLLNPNPRPEDQLLNSLAKKKHWRQCIKCSNMVELAEDVDTSFAILVVLNGRTRKQHVNVKSGMSVTSYVNSHSDDQDYHDSLL
>Malsi_11g011860
MSVKETCLICFEDISGDRMFSIGTCQHKYCLPCMKHHVEISWQNGIVAQCPHKDCKCEVNIDGCKKFLSPELAAVMIERIKECSIPVTEKVYCPYPRCSALMSKQEVLEHTKTSFVGEGGRKCMKCKHYFCINCKVPWHYDMSCYDCQRSETYSSVEDQLLKSLATKKLWRQCSKCNHMVELDSDVDINFVILVELNGRTSMQHVPARSGTSILLYGRDDECDMSVYVNLLSNYKYAHLKF
>Malsy_03g011970
MSVKETCLICFEDIDVARMLSIGTCQHEYCLPCLKHHVEINLQNGIVAQCPHKDCKCEVNVDSCKTFLSSELANVLIERIKESSIPVTEKVYCPFPRCSALMSKQEVLENTKTSFVSEGGRKCVKCKHYFCINCKVPWHYDMSCYDFQRSETYSCVDDQLLKSFAWKKLWRQCSKCNHMVELESGCYHITCRKFLRVLMWINMLSQDLDTNAIFSYVDISFAILVELNGRTSMQPVPALSGTSILLSGRDKECDMTLYVNKHM
>Malsy_11g010570
MYDAKTPPFTLPSVSLHGHQSLTRRRRRNHLVHGSQSLRVQHGSRLPPPTLRGPCHLLHPLTLLYLCPIPGKDAVPIIPDTPTIVSIQSGELTRLELIATNLNPVAQPRQVAIMKDKLTTKLLSDQAFTNSKSPTSLTPYDNLGVLSSIIQPTPTGDREQSEIEMRKAREDLERRIQDDQVAREIMRIPEEEWEESGEFFSKPFGEGSSSSSASAKSVEGESVFRLYFKGLVSEERVGKERAALAGIGVALCDPRDNLLFEVRKPLIGSGTSSSGAQLKALIEGLNAALALDLKRLTFFCENRHIFQFITGKWTAKQRKVAMLVSQVKSLQAKFAVCNPMLVPRFDIKFAFKLARDAIDSQSQTNQSAQSITSKNVNETCVICLEATDVNQMFSVDGCLHRYCFSCMKQHVEVKLLHGMIPRCPHEDCKSDLTVDSCAKFLTPKHVETMRQRIKEASIPATEKVYCPYPRCSALMSKHELLQDVKSRDVELSGVRKCLKCQCLFCINCKVPWHRNRTCTDYKRLTPHPSEDTKLKSLASTNLWRQCVKCNHMIELAEGCYHMTCRCGHEFCYNCGGEWKDKKATCSCPLWDEGNILYDEDDEDFDFDEEDVLESDSERHAPWFCYDCGQSTDYMGACLCPVLFEDDILFDGDSDTQELKKDEYEGEVEDEGLEEDGYEDESGQEVQEEKHILPAEDGRDLDEEYEEDEEFCDSDCECYEDEVHEKEVREDVQDEWLEQGQEDENFYAENDIDFGDEYEEDEEEYWDSDYEYEEEGFEDESGEEEVQEENNILPAEDGRDLDEECVEDEEFCDSDCECYEDEVHEKEVREDVQDEWLEQGQEVENFYAENDTDFGDGYEEDEEYCDFGCDRDSDCYDSNSDYY
>Malsy_11g010580
MKRTKFYNKKAQKKKKKIDTLGHPKTPEHQPIYTTRRQPPLLYPLSVYMATGVSPEDDDVFVSVSEQRREFMEAKALESDMDLAFHLQLQEALAASLTLQPSSSSAQSLEKDAVPIIPDTPTVVSIQSGELARLEQELKDREQSEIEMRKAREDLERRIHDDQVAREIMRIPEEEWEESGEFFSMPFGEGSSSYSASAKSVESESVFRLYFKGLVSEERVGKERAALAGIGAALCDPRDNLLFEVRKPLIGSGTSSSGAQLKALIEGLNAALALDLKRLTFFCENRHIFQFITGKWTAKQRKVAMLVSQVKSLQAKFTVCNPILVPRFDIKFAFKLARDAIDSQSQTNQPAQSITSKNVNETCVICLEATDVNQMFSVDGCLHRYCFSCMKQHVEVKLLHGMIPRCPHEDCKSDLTVDSCAKFLTPKHVETMRQRIKEASIPATEKVYCPYPRCSALMSKRELLQDVKSRDVELSGVRKCLKCQCLFCINCKVPWHRNRTCADYKRLNPHPPEDTKLKSLASTNLWRQCVKCNHMIELAEGCYHMTCRCGHEFCYNCGGEWKDKKATCSCPLWDEGNILHDEDDEDFDFDEEDVSESDSEGHAPGFCNDCGQSTDYTGACLCPVLFEDDILFDGDSDTQELKKDEYQGEVKDDGLEEDGYEDEIGQEVQEEMHILPAVDGRDLDEEIEEDEEFCDSDCECYEDEVHEKEVREDVQEEWLEQGQVDENFYAENDTDFGDGYEEDEEEYCDSDCGRDYDLDTILSEQRRELMTAKTLDSDLEMAFKLQMQEAMTASLAVKPSSASASSSHNLLPPSPPDDGSNDAVLELAATLMLEDVERFAQEREDHDRTVLEMMKAKEDLNRRIYDQKFAVDLRDVPEDYWANYGEYYERPYCTGFWSSSSSSSKYPAVVSENLRLYCKGVVSEEMVRDVKAVVGGVGVAICDPMDNVIFEARKNLEAVVDGVVLSNEAAELEAIVEGLDKALALDLKAVTFFCDDYMIYQYVTNRVHPGNSKVATLVNQVALLRRKFVYCSPSLVARSDIKFALKLAREAIVSQITWHVETGKGKSLKETCVICFEETDVDEMFSIDGCLHRYCFSCMRQHVEVKFLNGMVAECPHEGCKTEVNIDGCAKFLAPKLVEAISQRIRESAIPVTDKVYCPNPRCSALMSKSEVLEYTKTYFVGAEQSGARRCMKCQYYFCINCKVPWHFNMNCYDYKRSHPYPRPEDQLMNSLATKKHWRQCVKCNHMVELAEGCYHITCRCGYEFCYTCGAQWKNKKATCNCPIWVERNIIREQPRHAQPFIREQPRQAQPVQREQPRQAQPLIREQPWQAQPIIREQPWQAQPIIREQPRQSVASTPQLQTQSQQQKKNNHSATILSEQRRELMAAQTLDSDHEKRPIMDDRTDGDDLDNILSEQRRELMAAQTLDSDLEMAFKLQMQEAMIASLALVPSSSSHNSPPPSLPHECSNDAVLDIAAALMLEDVERFAQELQDHERTVLEMMKAKDDLSRRIHDQKFAVELRDVPEDYWAQHGEYYQRPYCTDGASSSKPAVVVETENLRLYCKGLVSEEMVRDVKSVVAGVGVAICDPMDNLIFEARKNLEAVVDGVMLSNEAAELEAIIEGLNNALTLDLEAVTFFCDDYMIYQYVTNRVQPGNSKVATLVNQVALLQKKFEYCSPSLVARSDIKFALKIAREAIVSQITWHAETSEGKSLKETCVICFEEIDVTEMFTIDGCLHRYCFSCMKQHVEVKFLNGMVAGCPHEGCKTEVNIDSCAKFLAPKLVEAISQRIKESAIPVTDKVYCPNPRCSALMSNNEVLEYTKTSFVGAEKSGARRCKKCLYYFCINCKVPWHFNMNCYDYKLLNPNPCPEDQLLNSLAKKKHWRQCIKCSNMVELAEGCYHITCRCGYEFCYTCGAEWKNKKATCKCKIWDERNIIREQPQR
>Malsy_11g012450
MSVKETCLICFEDISGDRMFSIGTCQHKYCLPCMKHHVEISWQNGIVAQCPHKDCKCEVNIDGCKKFLSPELAAVMIERIKECSIPVTEKVYCPYPRCSALMSKQEVLEHTKTSFVGEGGRKCMKCKHYFCINCKVPWHYDMSCYDCQRSETYSSVEDQLLKSLATKKLWRQCSKCNHMVELDSDVDINFVILVELNGRTSMQHVPARSGTSILLYGRDDECDMSVYVNLLSNYKYAHLKF
>Malsy_scaffold2056g000020
MATQTLDSDHEKRPIMDYRTDGDDLDDILSEQRRELMAAQTLDSDPEKRPIMDNHTGGHDLDNILSEQRRELMAAQTLDSDLEMAFKLQMQEAMTASLALVPSSSSHNSPPPSPPHECSNDAVLDIAAALMLEDVERFAQELQDHERTVLEMMKAKDDLSRRIHDQKFAVELRDVPEDYWAQHGEYYQRPYCTDGASSSKPAVVVETENLRLYCKGLVSEEMVRDVKSVVAGVGVAICDPMDNLIFEARKNLEAVVDGVMLSNEAAELEAIIEGLNNALTLDLEAVTFFCDDYMIYRYKLQGLISSNLIFGIWKEN
>Maldo_GDDH_03G1130800
MSVKETCLICFEDNDVARMLSIGTCQHKYCLPCLKHHVEINLQNGIVAQCPHKDCKCEVNVDSCKTFLSSELANVLIERIKESSIPVTEKVYCPFPRCSALMSKQEVLENTKTSFVSEGGRKCVKCKHYFCINCKVPWHYDMSCYDFQRSEMYSCVEDQLLKSFASKKLWRQCSKCNHMVELESGCYHITCRCGHQFCYTCGAEWKNKHATCSCPIWDEHFIIRP
>Maldo_GDDH_11G1125600
EQSEIEMRKAREDLERRIQDDQVAREIMRIPEEEWEESGEFFSKPFGEGSSSSSASAKSVEGESVFRLYFKGLVSEERVGKERAALAGIGVALCDPRDNLLFEVRKPLIGSGTSSSGAQLKALIEGLNAALALDLKRLTFFCENRHIFQFITGKWTAKQRKVAMLVSQVKSLQAKFAVCNPMLVPRFDIKFAFKLARDAIDSQSQTNQSAQSITSKNVNETCVICLEATDVNQMFSVDGCLHRYCFSCMKQHVEVKLLHGMIPRCPHEDCKSDLTVDSCAKFLTPKHVETMRQRIKEASIPATEKVYCPYPRCSALMSKHELLQDVKSRDVELSGVRKCLKCQCLFCINCKVPWHRNRTCTDYKRLTPHPSEDTKLKSLASTNLWRQCVKCNHMIELAEGCYHMTCRCGHEFCYNCGGEWKDKKATCSCPLWDEGNILYDEDDEDFDFDEEDVLESDSERHAPWFCYDCGQSTDYMGACLCPVLFEDDILFDGDSDTQELKKDEYEGEVEDEGLEEDGYEDESGQEVQEEKHILPAEDGRDLDEEYEEDEEFCDSDCECYEDEVHEKEVREDVQDEWLEQGQEDENFYAENDIDFGDEYEEDEEEYWDSDYEYEEEGFEDESGEEEVQEENNILPAEDGRDLDEECVEDEEFCDSDCECYEDEVHEKEVREDVQDEWLEQGQEVENFYAENDTDFGDGYEEDEEYCDFGCDRDSDCYDSNSDYY
>Maldo_GDDH_11G1125700
KKKIDTLGHPKTPEHQPIYTTRRQPPLLYPLSVYMATGVSPEDDDVFVSVSEQRREFMEAKALESDMDLAFHLQLQEALAASLTLQPSSSSAQSLEKDAVPIIPDTPTVVSIQSGELARLEQELKDREQSEIEMRKAREDLERRIHDDQVAREIMRIPEEEWEESGEFFSMPFGEGSSSYSASAKSVESESVFRLYFKGLVSEERVGKERAALAGIGAALCDPRDNLLFEVRKPLIGSGTSSSGAQLKALIEGLNAALALDLKRLTFFCENRHIFQFITGKWTAKQRKVAMLVSQVKSLQAKFTVCNPILVPRFDIKFAFKLARDAIDSQSQTNQPAQSITSKNVNETCVICLEATDVNQMFSVDGCLHRYCFSCMKQHVEVKLLHGMIPRCPHEDCKSDLTVDSCAKFLTPKHVETMRQRIKEASIPATEKVYCPYPRCSALMSKRELLQDMKSRDVELSGVRKCLKCQCLFCINCKVPWHRNRTCADYKRLNPHPPEDTKLKSLASTNLWRQCVKCNHMIELAEGCYHMTCRCGHEFCYNCGGEWKDKKATCSCPLWDEGNILHDEDDEDFDFDEEDVSESDSEGHAPGFCNDCGQSTDYTGACLHPVLFEDDILFDGDSDTQELKKDEYEGEVKDDGLEEDGYEDEIGQEVQEEMHILPAVDGRDLDEEIDEDEEFCDSDCECYEDEVHEKEVREDVQEEWLEQGQVDENFYAENDTDFGDEYEEDEEECCDSDCGRDCDCYDSNSDYY
>Maldo_GDDH_11G1125800
MDVRTNGDDLDTILSEQRRELMTAKTLDSDLEMAFKLQMQEAMTASLAVKPSSASASSSHNLLPPSPPDDGSNDAVLELAATLMLEDVERFAQEREDHDRTVLEMMKAKEDLNRRIYDQKFAVDLRDVPEDYWANYGEYYERPYCTGFWSSSSSSSKYPAVVSENLRLYCKGVVSEEMVRDVKAVVGGVGVAICDPMDNVIFEARKNLEAVVDGVVLSNEAAELEAIVEGLDKALALDLKAVTFFCDDYMIYQYVTNRVHPGNSKVATLVNQVALLRRKFVYCSPSLVARSDIKFALKLAREAIVSQITWHAETGKGKSLKETCVICFEETDVAEMFSIDGCLHRYCFSCMRQHVEVKFFNGMVAECPHEGCKTEVNIDGCAKFLAPKLVEAISQRIRESAIPVTDKVYCPNPRCSALMSKSEVLEYTKTYFVGAEQSGARRCMKCQYYFCINCKVPWHFNMNCYDYKRSHPYPRPEDQLMNSLATKKHWRQCVKCNHMVELAEGCYHITCRCGYEFCYTCGAQWKNKKATCNCPIWVERNIIREQPRQAQPRHAQPFIREQPRQAQPVQREQPRQAQPLIREQPWQAQPIIREQPRQVRPRR
>Maldo_GDDH_11G1126100
VLDIAAALMLEDVERFAQELEDHERTVLEMMKAKEDLSRRIHDQKFAVELRDVPEDYWAQHGEYYQRPYCTDGASSSKPAVVVETENLRLYCKGLVSEEMVRDVKSVVAGVGVAICDPMDNLIFEARKNLEAVVDGVMLSNEAAELEAIIEGLNNALTLDLEAVTFFCDDYMIYRYVTNRVQPGNSKVATLVNQVALLQKKFEYCSPSLVARSDIKFALKIAREAIVSQITWHAETSEGKSLKETCVICFEEIDVTEMFTIDGCLHRYCFSCMKQHVEVKFLNGMVAGCPHEGCKTEVNIDSCAKFLAPKLVEAISQRIKESAIPVTDKVYCPNPRCSALMSNNEVLEYTKTSFVGAEKSGARRCKKCLYYFCINCKVPWHFNMNCYDYKLLNPNPRPEDQLLNSLAKKKHWRQCIKCSNMVELAEGCYHITCRCGYEFCYTCGAEWKNKKATCKCKIWDERNIIREQPQR
>Maldo_GDDH_11G1152600
MSVKETCLICFEDISGDRMFSIGTCEHKYCLPCMKHHVEISWQNGIVAQCPHKDCKCEVNIDGCKKFLSPELAAVMIERIKECSIPVTEKVYCPYPRCSALMSKQEVLEHTKTSFVGEGGRKCMKCKHYFCINCKVPWHYDMSCYDCQRSETYSCVEDQLLKSLATKKLWRQCSKCNHMVELDSGCYHITCRCGHQFCYTCGAEWKNKHATCSCPIWDEHFIIRP
>Maldo_Gala_03g011560
MSVKETCLICFEDNDVARMLSIGTCQHKYCLPCLKHHVEINLQNGIVAQCPHKDCKCEVNVDSCKTFLSSELANVLIERIKESSIPVTEKVYCPFPRCSALMSKQEVLENTKTSFVSEGGRKCVKCKHYFCINCKVPWHYDMSCYDFQRSEMYSCVEDQLLKSFASKKLWRQCSKCNHMVELESDADISFAILVEPNGRTSMQPVPALSGTSILLSGRDKECDMTLYVNKHM
>Maldo_Gala_11g011650
MRKAREDLERRIHDDQVAREIMRIPEEEWEESGEFFAKPFGEGSSSSSASAKSVEGESVFRLYFKGLVSEERVGKERAALAGIGVALCDPRDNLLFEVRKPLIGSGTSSSGAQLKALIEGLNAALALDLKRLTFFCENRHIFQFITGKWTAKQRKVAMLVSQVKSLQAKFAVCNPMLVPRFDIKFAFKLARDAIDSQSQTNQSTQSITSKNVNETCVICLEATDVNQMFSVDGCLHRYCFSCMKQHVEVKLLHGMIPRCPHEDCKSDLTVDSCAKFLTPKHVETMRQRIKEASIPATEKVYCPYPRCSALMSKRELLQDVKSRDVELSGVRKCLKCQCLFCINCKVPWHRNRTCTDYKRLNPHPSEDTKLKSLASTNLWRQCVKCNHMIELAEGCYHMTCRCGHEFCYNCGGEWKDKKATCSCPLWDEGNILYDEDDEDFDFDEEDVLESDSERHAPWFCYDCGQSTDYMGACLCPVLFEDDILFDGDSDTQELKKDEYEGEVEDEGLEEDGYEDESGQEVQEEKHILPAEDGRDLDEEYEEDEEFCDSDCECYEDEVHEKEVREDVQDEWLEQGQEDENFYAKNDIDFDDEYEEDEEEYWDSDYEYEEEGFEDESGEEEVQEENNILPAEDGRDLDEECVEDEEFCDSDCECYEDEVHEKEVREDVQDEWLEQGQEVENFYAENDTDFGDGYEEDEEYCDFGCDRDNDCYDSNSDYY
>Maldo_Gala_11g011660
MATGVSPEDDDVFVSVSEQRREFMEAKALESDMDLAFHLQLQEALAASLTLQPSSSSAQSLEKDAVPIIPDAPTVVSIQSGELARLEQELKDREQSEIEMRKAREDLERRIHDDQVAREIMRIPEEEWEESGEFFSMPFGEGSSSYSASAKSVESESVFRLYFKGLVSEERVGKERAALAGIGAALCDPRDNLLFEVRKPLIGSGTSSSGAQLKALIEGLNAALALDLKRLTFFCENRHIFQFITGKWTAKQRKVAMLVSQVKSLQAKFTVCNPILVPRFDIKFAFKLARDAIDSQSQTNQPAQSITSKNVNETCVICLEATDVNQMFSVDGCLHRYCFSCMKQHVEVKLLHGMIPRCPHEDCKSDLTVDSCAKFLTPKHVETMRQRIKEASIPATEKVYCPYPRCSALMSKRELLQDVKSRDVELSGVRKCLKCQCLFCINCKVPWHRNRTCADYKRLNPHPPEDTKLKSLASTNLWRQCVKCNHMIELAEGCYHMTCRCGHEFCYNCGGEWKDKKATCSCPLWDEGNILHDEDDEDFDFDEEDVSESDSEGHAPGFCNDCGQSTDYTGACLCPVLFEDDILFDGDSDTQELKKDEYQGEVKDDGLEEDGYEDEIGQEVQEEMHILPAVDGRDLDEEIEEDEEFCDSDCECYEDEVHEKEVREDVQEEWLEQGQVDENFYAENDTDFGDGYEEDEEECCDSDCGRDCDCYDSNSDYY
>Maldo_Gala_11g011670
MDVRTNGDDLDTILSEQRRELMTAKTLDSDLEMAFKLQMQEAMTASLAVKPSSASASSSHNLLPPSPPDDGSNDAVLELAATLMLEDVERFAQEREDHDRTVLEMMKAKEDLNRRIYDQKFAVDLRDVPEDYWANYGEYYERPYCTGFSSSSSSSSKYPAVVSENLRLYCKGVVSEEMVRDVKAVVGGVGVAICDPMDNVIFEARKNLEAVVDGVVLSNEAAELEAIVEGLDKALALDLKAVTFFCDDYMIYQYVTNRVHPGNSKVATLVNQVALLRRKFVYCSPSLVARSDIKFALKLAREAIVSQITWHAETGKGKSLKETCVICFEETDVAEMFSIDGCLHRYCFSCMRQHVEVKFLNGMVAECPHEGCKTEVNIDGCAKFLAPKLVEAISQRIRESAIPVTDKVYCPNPRCSALMSKSEVLEYTKTYFVGAEQSGARRCMKCQYYFCINCKVPWHFNMNCYDYKRSHPYPRPEDQLMNSLATKKHWRQCVKCNHMVELAEGCYHITCRCGYEFCYTCGAQWKNKKATCNCPIWVERNIIREQPRQAQPRHAQPFIREQPRQAQPVQREQPRQAQPLIREQPWQAQPIIREQPRQVRPRR
>Maldo_Gala_11g011680
MAAQTLDSDFEMAFKLQMQEAMIASLALVPSSSSHNSPPPSPPHECSNDAVLDIAAALMLEDVERFAQELQDHERTVLEMMKAKEDLSRRIHDQKFAVELRDVPEDYWAQHGEYYQRPYCTDGASSSKPAVVVETENLRLYCKGLVSEEMVRDVKSVVAGVGVAICDPMDNLIFEARKNLEAVVDGVMLSNEAAELEAIIEGLNNALTLDLEAVTFFCDDYMIYQYHALTENSEVVALA
>Maldo_Gala_11g011690
MIDILRIQVTNRVQPGNSKVATLVNQVALLQKKFEYCSPSLVARSDIKFALKIAREAIVSQITWHAETSEGKSLKETCVICFEEIDVAEMFTIDGCLHRYCFSCMKQHVEVKFLNGMVAGCPHEGCKTEVNIDSCAKFLAPKLVEAISQRIKESAIPVTDKVYCPNPWCSALMSNNEVLEYTKTSFVGAEKSGARRCKKCLYYFCINCKVPWHFNMNCYDYKQLHPNPCPEDQLLNSLAKKKHWRQCIKCSNMVELAEGCYHITCRCGYEFCYTCGAEWKNKKATCKCKIWDEHNIIREQPQEHMAAQTLDSDLEMAFKLQMQEAMTASLALVPSSSSHNSPPPSPPHECSNDAVLDIAAALMLEDVERFAQELQDHERTVLEMMKAKDDLSRRIHDQKFAVELRDVPEDCWAQHGEYYQRPYCTDGASSSKPAVVVETENLRLYCKGLVSEEMVRDVKSVVAGVGVAICDPMDNLIFEARKNLEAVVDGVMLSNEAAELEAIIEGLNNALTLDLEAVTFFCDDYMIYRYVTNRVQPGNSKVATLVNQVALLQKKFEYCSPSLVARSDIKFALKIAREAIVSQITWHAETSEGKSLKETCVICFEEIDVAEMFTIDGCLHRYCFSCMKQHVEVKFLNGMVAGCPHEGCKTEVNIDSCAKFLAPKLVEAISQRIKESAIPVTDKVYCPNPWCSALMSNNEVLEYTKTSFVGAEKSGARRCKKCLYYFCINCKVPWHFNMNCYDYKLLNPNPRPEDQLLNSLAKKKHWRQCIKCSNMVELAEGCYHITCRCGYEFCYTCGAEWKNKKATCKCKIWDERNIIREQPQR
>Maldo_Gala_11g013580
MSVKETCLICFEDISGDRMFSIGTCEHKYCLPCMKHHVEISWQNGIVAQCPHKDCKCEVNIDGCKKFLSPELAAVMIERIKECSIPVTEKVYCPYPRCSALMSKQEVLEHTKTSFVGEGGRKCMKCKHYFCINCKVPWHYDMSCYDCQRSETYSCVEDQLLKSLATKKLWRQCSKCNHMVELDSDVDINFVILVELNGRTSMQHVPARSGTSILLYGRDDECDMSVYVNLSSNYKYAHLKF
>Pyrco_DAP_Chr11v0.1_27431.1
MRIPEEEWQESGEFFSRPFGEGSSSSSASAKSVEGESVFRLYFKGLVSEERVGKERAALAGIGVALCDPRDNLLFEVRKPLIGSGTSSSGAQLKALIEGLNAALALDLKRLTFFCENRHIFQFITGKWTAKQRKVAMLVSQVKSLQAKFTVCNPILVPRFDIKFAFKLARDAIDSQSQTNQPAQSITSKNVNETCVICLEATDVNQMFSVDGCLHRYCFSCMKQHVEVKLLHGMIPRCPHEDCKSDLTVDSCAKFLTPKHVETMRQRIKEASIPATEKVYCPYPRCSALMSKRELLQDVKSRDVELSGVRKCLKCQCLFCLNCKVPWHRNRTCADYKRLNPHPSEDTKLKSLASTNLWRQCVKCNHMIELAEGCYHMTCRCGHEFCYNCGGEWKDKKATCSCPLWDEGNILYDEDDEDFDFDEEDVLESDSERHAPWFCYDCGQSTDYMGACLCPVLFEDDILFGGDSDTQELKKDEYEGEVEDESLEEDGYEDESGQEVQEEKHILPAEDGRDLDEEYEEDEEFCDSDCECYEDEVHEKEVRADVQDEWLEQGQEDENFYAENDTDFGDEYEEDEEEYWDSDNEYEKEGFENESGEEEVQEENNILPAEDGGVLDEEYVEDEEFCDSDCECYEDEVHEKEVREDVQDEWLEQGQEDGNFYAENDTDFGDEYEEDEEYFDFGCDRDSDCYDSNSDYY
>Pyrco_DAP_Chr11v0.1_27432.1
MATRVSPEDDDVFVSVSEQRREFMEAKALESDMDLAFHLQLQEAFAASLTLQPSSSSAQSLEKDTVPIIPDTPTVVSIQSGELARLEQELKDREQSEIEMRKAREDIERRIHDDQVAREIMRIPEEEWEESGEFFSMPFGEGSSSSSALAKSVESESVFRLYFKGLVSEERVGKERAALAGIGVALCDPRDNLLLEVRKPLIGTGTSSSAAQLKALIEGLNAALALDLKRLTFFCENRHIFQFITGKWTAKQRKVAMLVSQVKSLQAKFTVCNPILVPRFDIKFAFKLARDAIDSQSQTNQPAQSITSKNVNEICVICLEATDVNQMFSVDGCLHRYCFSCMKQHVEVKLLHGMIPRCPHEDCKSDLTVDNCAKFLTPKHVETMRQRIKEASIPATEKVYCPYPRCSALMSKRELLQDVKSRDVELSGVRKCLKCQCLFCINCKVPWHINRTCADYKRLNPYPSEDTKLKSLASTNLWRQCVKCNHMIELAEGCYHMTCRCGHEFCYNCGGEWKDKKPTCSCPLWDEGNILHDEDDEDFDFDEEDVSESDSEGHAPGFCNDCGQSTDYTGACLCPVLFEDDILFDGDSDTQELKKDEYEGEVKDEGPEEDGYEDESGQEVQEEKHILPAEDGRDIDEEYEEDEEFCDSDCECYEDEVHEKEVREDVQDEWLEQGQEDENFYAENDTDFGDEYEEDEEEYCDSDCDRDCDCYDSNSDYY
>Pyrco_DAP_Chr11v0.1_27433.1
MTAKTLDSDLEMACKLQMQEAMTTSLAVKPSSASASSSHKLLPPSPPHDGSNDAVLELAATIMLEDVERFAQEHEDHDRTVNETAELEAIVGGLDNALALDLKAVTFSCDDYMIYQYVTNRLHPGNSKVATLVNQVALLRRKFVYCIPSLVARSDIKFALKLAREAKFLRLSGMRKLAKERECPHEGCKTEVNIDSCAKFLAPKLVEAISQRIKESAIPVTDKTFTHEKKSYCFLGAAIFALQQSLRFVDDCIVFVDVDMSFAILVVLNGRTRKQHVTALSGTSVISYVNSQGTHSHLYVNSHGKHSQLFVNSQGRHIQLYANSHGKHGQLYMNSHDKCDHDDDHDLYGLSDYN
>Pyrco_DAP_Chr11v0.1_27434.1
MAGQTLDSDHEKRPIMDYRTDGDGLDDILSEQRRELMAAQTLDSDLEMAFKLQMQEAMTASLALVPSSSSHNSPPPSPPHECSYDAVLDIAAALMLEDVERFAQEREDHERTVLEMMKAKGDLSRRIHDQKFAVELRDVPEDYWAQHGEYYERPYCTDGASSSKPAVVVETENLRLYCKGLVSEEMVRDVKSVVAGVGVAICDPMDNLIFEARKNLEAVFDGVVLRNEAAELEAIIEGLNKALTLDLEAVTFFCDDYMIYQYVTNRVQPGNSKVATLVNQVALLQKKFEYCSPSLVARSDIKFALKIAREAIVSQITWQAETSEGKSLKETCVICFEEIDVAEMFSIDGCLHRYCFSCMKQHVEVKFLNGMVAGCPHEGCKTEVNIDSCAKFLAPKLVEAISQRIKESAIPVTDKVYCPNPKCSALMSNNEVLEYTKTSFVGAEQSGARRCKKCLYYFCINCKVPWHFNMNCYDYKRLNPNPRPEDQLLNSLAKKKHWRQCLKCSNMVELAEDVDTSFAILVVLNGRTRKQHVNVKSGMSVTSYVNNHSDDQDYHDSLL
>Pyrco_DAP_Chr11v0.1_27745.1
LQKKKNLQKAIPLSLEFYLSTFLSNFTVEVSFFISIWYLRRTWPIGVFDPDFYAAFAISLCKTGTIFCNSYSLVEFLLLLHQERATERYSELCSDKLCERTFLLQILRSLRFEVEKVSNSRSLASSVIHLILRLLRTPLPARTSKAMSVKETCLICFEDIDVARMLSIGTCQHKYCLPCLKHHVEINLQGGLVAQCPHKDCKCEVNVDSCKTFLSSELANVLIERIKESLIPVTEKVYCPFPRCSALMSKQEVLENTKTSFVGEGGRKCVKCKHYFCINCKVPWHYDMSCYDFQRSETYSCVEDQLLKSFASKKLWRQCSKCNHMVELDSGCYHITCSKVILFYMVSQDLDANAIFSYVDISFAIIVELNGRTSKQPVRARSGTSILLSGRDKQCDMTLYVNKHM
>Pyrco_DAP_Chr11v0.1_27791.1
MLNTFLWQYINIASKVVILRTLSQDPDAITIFSCNDLLTFLPRKGVTRVVLLCGHQFCYTCGAEWKNKHATCSCTIWDEHFILGRDDECDMSAYVNTLLSNYKYAHLEF
>Pyrco_BP1_031072.1
MAGQTLDSDHEKRPIMDYRTDGDGLDDILSEQRRELMAAQTLDSDLEMAFKLQMQEAMTASLALVPSSSSHNSPPPSPPHECSYDAVLDIAAALMLEDVERFAQEREDHERTVLEMMKAKGDLSRRIHDQKFAVELRDVPEDYWAQHGEYYERPYCTDGASSSKPAVVVETENLRLYCKGLVSEEMVRDVKSVVAGVGVAICDPMDNLIFEARKNLEAVFDGVVLSNEAAELEAIIEGLNKALTLDLEAVTFFCDDYMIYQYVTNRVQPGNSKVATLVNQVALLQKKFEYCSPSLVARSDIKFALKIAREAIVSQITWQAETSEGKSLKETCVICFEEIDVAEMFSIDGCLHRYCFSCMKQHVEVKFLNGMVAGCPHEGCKTEVNIDSCAKFLAPKLVEAISQRIKESAIPVTDKVYCPNPKCSALMSNNEVLEYTKTSFVGAEQSGARRCKKCLYYFCINCKVPWHFNMNCYDYKRLNPNPRPEDQLLNSLAKKKHWRQCLKCSNMVELAEDVDTSFAILVVLHGRTRKQHVHVKSGMSVTSYVNSHSDDQDYHDSLL
>Pyrco_BP1_031073.1
MTAKTLDSDLEMACKLQMQEAMTTSLAVKPSSASASSPHNLLPPSPPHDGSNDAVLELAATLMLEDVERFAQEHEDHDRTVNETAELEAIVEGLDNALALDLKAVTFFCDDYMIYQYVMTTCFTNICAKFLTPKLVEAISQRIKESAIPVTDKVPWHFNMNCYDYKRSHPYPRPEDQLMNSLATKKRWHQCVKCNHMVELAEDVDLSFAILVVLNGRTRKQHVTAQSGTSVISYVNSQGTHSHLYVNSHGKHSQLFVNSQGRHIQLYANSHGRHGQLYMNSHDKYGHDDDHDLYGLSDYN
>Pyrco_BP1_031074.1
MATRVSPEDDDVFVSVSEQRREFMEAKALESDMDLAFHLQLQEAFAASLTLQPSSSSAQSLEKDTVPIIPDTPTVVSIQSGELARLEQELKDREQSEIEMRKAREDIERRIHDDQVAREIMRIPEEEWEESGEFFSMPFGEGSSSSSALAKSVESESVFRLYFKGLVSEERVGKERAALAGIGVALCDPRDNLLLEVRKPLIGTGTSSSAAQLKALIEGLNAALALDLKRLTFFCENRHIFQFITGKWTAKQRKVAMLVSQVKSLQAKFTVCNPILVPRFDIKFAFKLARDAIDSQSQTNQPAQSITSKNVNEICVICLEATDVNQMFSVDGCLHRYCFSCMKQHVEVKLLHGMIPRCPHEDCKSDLTVDNCAKFLTPKHVETMRQRIKEASIPATEKVYCPYPRNRTCADYKRLNPYPSEDTKLKSLASTNLWRQCVKCNHMIELAEGCYHMTCRCGHEFCYNCGGEWKDKKPTCSCPLWDEGNILHDEDDEDFDFDEEDVSESDSEGRAPGFCNDCGQSTDYTGACFCPVLFEDDILFDRDNDTQELKKDEYEGEVKDQDLDEDGYEDEIGQEVQEEKHILPAEDGRDIDEEYEEDEEFCDSDCECYEDEVHEKEVREDVQDEWLEQGQEDENFYAENDTDFGDEYEEDEEEYCDSDCDRDCDCYDSNSDYY
>Pyrco_BP1_031075.1
MRIPEEEWEESGEFFSRPFGEGSSSSSASAKSVEGESVFRLYFKGLVSEERVGKERAALAGIGVALCDPRDNLLFEVRKPLIGSGTSSSGAQLKALIEGLNAALALDLKRLIFFCENRHIFQFITGKWTAKQRKVAMLVSQVKSLQAKFTVCNPILVPRFDIKFAFKLARDAIDSQSQTNQPAQSITSKNVNETCVICLEATDVNQMFSVDGCLHRYCFSCMKQHVEVKLLHGMIPRCPHEDCKSDLTVDSCAKFLTPKHVETMRQRIKEASIPATEKVYCPYPRCSALMSKRELLQDVKSRDVELSVVRKCLKCQCLFCLNCKVPWHRNRTCTDYKRFNPHPSEDTKLKSLASTNLWRQCVKCNHMIELAEGCYHMTCRCGHEFCYNCGGEWKDKKATCSCPLWDEGNILYDEDDEDFDFDEEDVLESDSERHAPWFCYDCGQSTDYMGACLCPVLFEDDILFGGDSDTQELKKDEYEGEVEDESLEEDGYEDESGQEVQEEKHILPAEDGRDLDEEYEEDEEFCDSDCECYEDEVHEKEVRADVQDEWLEQGQEDENFYAENDTDFGDEYEEDEEEYWDSDNEYEKEGFENESGEEEVQEENNILPAEDGGVLDEEYVEDEEFCDSDCECYEDEVHEKEVREDVQDEWLEQGQEDGNFYAENDTDFGDEYEEDEEYFDFGCDRDSDCYDSNSDYY
>Pyrco_BP_DH_11g10590
MRIPEEEWEESGEFFSRPFGEGSSSSSASAKSVEGESVFRLYFKGLVSEERVGKERAAMAGIGVALCDPRDNLLFEVRKPLIGTGTSSSGAQLKAFIDRSKG
>Pyrco_BP_DH_11g10600
MLVSQVKSLQAKFTVCNPILVPRFDIKFAFKLARDAIDSQSQTNQPAQSITSKNVNETCVICLEATDVNQMFSVDGCLHRYCFSCMKQHVEVKLLHGMIPRCPHEDCKSDLTVDSCAKFLTPKHVETMRQRIKEASIPATEKVYCPYPRCSALMSKRELLQDVKSRDVELSGVRKCLKCQCLFCLNCKVPWHRNRTCADYKRLNPHPSEDTKLKSLASTNLWRQCVKCNHMIELAEGCYHMTCRYLLFNIIFSKLKT
>Pyrco_BP_DH_11g10610
MSCGHEFCYNCGGEWKDKKATCSCPLWDEGNILYDEDDEDFYFDEEDVLESDSERHAPWFCYDCGQSTDYMGACLCPVLFEDDILFGGDSDTQELKKDEYEGEVEDESLEEDGYEDESGQEVQEEKHILPAEDGRDLDEEYEEDEEFCDSDCECYEDEVHEKEVRADVQDEWLEQGQEDENFYAENDTDFGDEYEEDEEEYWDSDNEYEKEGFENESGEEEVQEENNILPAEDGGVLDEEYVEDEEFCDSDCECYEDEVHEKEVREDVQDEWLEQGQEDGNFYAENDTDFGDEYEEDEEYFDFGCDRDSDCYDSNSDYY
>Pyrco_BP_DH_11g10620
MATRVSPEDDDVFVSVSEQRREFMEAKALESDMDLAFHLQLQEAFAASLTLQPSSSSAQSLEKDAVPIIPDTPTVVSIQSGELARLEQELKDREQSEIEMRRAREDIERRIHDDQVAREIMRIPEEEWEESGEFFSMPFGEGSSSSSALAKSVESESVFRLYFKGVVSEERGGKERAALAGIGVALCDPWDNLLLEVRKPLIGTGTISSAAQLKALIEGLNAALALDLKRLTFFCENRHIFQFITGKWTAKQRKVAMLVSQVKSLQAKFTVCNPILVPRFDIKFAFKLARDAIDSQSQTNQPAQSITSKNVNEICVICLEATDVNQMFSVDGCLHRYCFSCMKQHVEVKLLHGMIPRCPHEDCKCDLTVDNCAKFLTPKHVETMRQRIKEASIPATEKVYCPYPRCSALMSKRELLQDVKSRDVELLGVRKCLKCQCLFCINCKVPWHRNRTCADYKRLNPYPSEDTKLKSLASTNLWRQCVKCNHMIELAEGCYHMTCRCGHEFCYNCGGEWKDKKPTCSCPLWDEGNILHDEDDEDFDFDEEDVSESDSDGYYDSDSVIVRAPGFCNDCGQSTDYTGACFCPVLFEDDILFDRDNDTQELKKDEYEGEVKDQDLDEDGYEDEIGQEVQEEKHILPAEDGRDIDEEYEEDEEFCDSDCECYEDEVHEKEVREDVQDEWLEQGQEDENFYAENDTDFGDEYEEDEEEYCDSDCDRDCDCYDSNSDYY
>Pyrco_BP_DH_11g10630
METTSTPFSPSRELMTAKTLDSDLEMACKLQMQEAMTTSLAVKPSSASASSPHNLLPPSPPHDGSNDAVLELAATLMLEDVERFAQEHEDHDRTVNETAELEAIVEGLDNALALDLKAVTFFCDDYMIYQYVMTTCFTNILKETCVICFEETDVAKMFSIDGCLHKHCFSCMRQHVEVKFLNGMVAVCPHEGCKTEVNIGSCAKFLTPKLVEAISQRIKESAIPVTDKVFCPNPRCSALMSKKKVLDYSGARRCMKCR
>Pyrco_BP_DH_11g10640
MVRFRFFPPLIFSVAFTPQIQTQSQQQKKNNHSATLLSEQRRELMAGQTLDSDHEKRPIMDYRTDGDGLDDILSEQRRELMAAQTLDSDLEMAFKLQMQEAMTASLALVPSSSSHNSPPPSPPHEFSYDAVLDIAAALMLEDVERFAQEREDHERTVLEMMKAKGDLSRRIHDQKFAVELRDVPEDYWAQHGEYYERPYCTDGASSSKPAVVVETENLRLYCKGLVSEEMVRDVKSVVAGVGVAICDPMDNLIFEARKNLEAVFDGVVLSNEAAELEAIIEGLNKALTLDLEAVTFFCDDYMIYQYVTNRVQPGNSKVATLVNQVALLQKKFEYCSPSLVARSDIKFALKIAREAIVSQITWQAETSEGKSLKETCVICFEEIDVAEMFSIDGCLHRYCFSCMKQHVEVKFLNGMVAGCPHEGCKTEVNIDSCAKFLAPKLVEAISQRIKESAIPVTDKVYCPNPKCSALMSNNEVLEYTKTSFVGAEQSGARRCKKCLYYFCINCKVPWHFNMNCYDYKRLNPNPRPEDQLLNSLAKKKHWRQCLKCSNMVELAEGCYHITCRCGYEFCYTCGAAWKNKKATCTCKIWDERNIIREQPQR
>Pyrco_BP_DH_11g12510
MSVKDTCLICFEDISGDRMFSIGTCQHKYCLPCMKQCQNKICEVNIDGCKKFLSPELADVMIERITVCSIPVTEKVYCPYPRCSALMSKQDQLLKSLATKKLWRQCSKCNHMVELDSGCYHITCRFRHQFCYTCGAEWKNKHATCSCTIWDEHFIIGRDDECDMSVYVNTLLSNYKYAHLEF
>Pruav_sc0000094.1_g1210.1.mk
MDDRTDPDDLHTILSEQRRDLMAAKTLDSDLDMAFKLQMQEAMAASLALNPSLASSSSSRNSPPPSPPHDAILDLAATLMLEDVERFAQEWEDHERTVSEMRKTKEDLNRRIHDQKFAAYLRDVPEDNWAKHGDYYQRPYCADESSSSSSTKAVAVETENLRLYCKGLVSEERVRDMKVVVAGAGVAICDPRDNLIFEARKNLEAVVDGVVLSNEAAELEAIIEGLNKALTLDLKSVTFYCDDYMLYQYHVEVKFLNGMGAECPHEGCKNEVNIDSCAKFLAPKLVEAISQRIKESSIPVTDKVYCPNPRCSALMSKKEVLEYTKTTFVRAEQTGARRCMKCHYYFCINCKVPWHFNMTCYDHKRSHPYPHQEDQLLNSLATKKLWRQCVKCNHMVELAEGHRSIMDDRTDPDDLDTILSEQRRDLMAAKTLDSDLDMAFKLQMQEAMAASLALNPSLASSSSSRNSPPPSPPHDALNDAILDLAATLMLEDVERFAQEWEDHERTVSEMMKTKEDINRRIHDQKFAADLRDVPEDYWDKHGDYYERPYCADESSSSSSTKAAAVETENLRLYCKGLVSEERVRDMKVVVAGAGIAICDPRDNLIFEARKNLEAVVDGVVLSNEASELEAIIEGLNKALTLDLKFVTFYCDDYMLYQYHVEVKFLNGMGAECPHEGCKNEVNIDSCAKFLAPKLVEAISQRIKESSIPVTDKVYCPNPRCSALMSKKEVLEYTKTTFVRAEQTGARRCMKCHYYFCINCKVPWHFNMTCYDYKRSHPYPHPEDQLLNSLATKKLWRQCVKCNHMVELAEGCYHITCSRDKHSPLYSNSHDRHSPLSVNSHNKYDDDNDRDYQDSC
>Pruav_sc0000094.1_g1220.1.mk
MASSASSDDDGDDVLFAVSEQRRELMEAQSLESDMDLAFNIQLQEALAASLALQPSSSSTQPPRNDAVRTIPNTPTHVSLKSEELIRTEQEFKDGEIEMRKAREDLNRRIHDDQVAREIKKIPEDEWQESGELFAKPFGEGSSSSSSTKKVESESVFRLYFKGLVSEEMVGNERVVLAGVGVALCDSRDNLVFEVWKPLIGNGMSKNGAQLKALIEGLNAALALDLKRITFFSFAKLVCYLVFKLTIRESLVNKVNGKWQAKQHKIAVLVNQVKLLHGMIPRCPHEGCKSDLSVDSCAKFLTPKLVETMRQRIKEASIPAAEKVYCPYPRCSALISKRELLEHSKKTLRDVELSGIRKCMKCNCLFCINCKVPWHKNRTCSDYKKLNPYPPEEDTKLKSLASRNLWRQCVKCNHMIELAEGCYHMTCRSFHLKEKDADQVCKQLFM
>Pruav_sc0000467.1_g470.1.mk
MTTSLSLSLSLFHTHREASSPPPSSSSKALVTSDCFKGKVVVVGAGVAICDRRDNLIFESRKNIKSLNHFAVRSRKTAELLALIDGLKEALTLKLKRVTSTLPGSSEIAALDVTQATLNLQSGIVAQCPHKDCKCEVNIITCKNFLSPELADIMIERIKESSIPVTEKVYCAFPMCSALMSKKEVLEHTQTSFVSEGGRKCMKCQRYFCVNCKVPWHYDMSCYDYQGSETYSLTEEQLLKSLAMMKLWRQCSNCKHMVELDSGCYHITCRKVVVVGAGVAICDRRDKLIFKSSNHFAVRSRKAAELLALIDVSHFEVEKGHILCDDYLIYQYVMSTIPGSSEIAAFVNQVTLQLQSRIVAQCPHKDCKCEVNTETCKKFLSPELADIMIERIKESSIPVTEKVYCTFPRCSALMSKQEVLEHTKTSFVSEGGRKCMKCHQYFCINCRVPWHYDMSCYDYQRSETYSRSEDQLVKSLAMKKLWRQCSKCKHMVELDSGCYHIIC
>Pruav_sc0000467.1_g480.1.mk
MKCHVEVNLQNGIVAQCPHKCCKCEVNVETCKKFLSPKLADVMIQRIKECSIPATEKVYCTFPRCSALMSKKEVLEHTKGSFASVGGRKCIKCHQLFCINCKVPWHYDMNCYDYQRSETYSLAEEQLLKSLAMTKLWPQCSNCKHMVELDSENGYANHGSKRHMKLAAAGGGAAKRLSLDEGVCTPAGGGSAAKYIG
>Pyrusco11g017100.1
MDYRTDRDGLDDILSEQRRELMAAQTLDSDPEKRPIMDDCTGGDDLDNILSEQRRELMAAQTLASDLEMAFKLQMQEAMTASLALVPSSSSHNSPAPSPPHECSYDAVLDIAAALMLEDVERFAQEREDHERTVLEMMKAKGDLSRRIHDQKFAVELRDVPEDYWAQHGEYYERPYCTDGASSSKPAVVVETENLRLYCKGLVSEEMVRDVKSVVAGVGVAICDPMGNLIFEARKNLEAVVDGVVLSNEAAELEAIIEGLNKALTLDLEAVTFFCDDYMIYQYVTNRVQPGNSKVATLVNLVALLQKKFEYCSPSLVARSDIKFALKIAREAIVSQITWQAETSEGKSLKETCVICFEEIDVAEMFSIDGCLHRYCFSCMKQHVEVKFLNGMVAGCPHEGCKTEVNIDSCAKFLAPKLVEAISQRIKESAIPVTDKVYCPNPRCSALMSNNEVLEYTKTSFVGAEQSGARRCKKCLYYFCINCKVPWHFNMNCYDYKRLNPNPRPEDQLLNSLAKKKHWRQCIKCSNMVELAEGCYHITCRCGYEFCYTCGAEWKNKKATCKCKIWDERNIIREQPQR
>Pyrusco11g017110.1
MLVKEGYFYLKHSSLLPLSDVGLGVPTRTDGDDIDNILSEQRRELMAAQTLDSDFAFKLQMQEAMTASLALVSSSSSHNSPPPSPPHECSNDAVLDIAAALMLEDVERFSQEREDHERTVLEMMKAKEDLSRRIHDQKFAVELRDVPEDYWAQQGEYYERPYFTDGASSSKPEVVVEIENLRLYCKGLVSEEMVRDVKSVVAGVGVAICDPMDNLLFEARKNLEAVVDGVVLSNEAAELEAIIEGLNKALTLGLEAVTFFCDDYMIYQYVTNRVQPGNSKVATLVNRVALLQRNFEYCSPSLVARSDIKFALKIAREAIVSQITWHAETSEGKSLKETCVICFEEIDVAKMFTIDGCLHRYCFSCMKQHVEVKFLNGMVAGCPHEGCKTEVNIDSCAKFLAPKLVEAISQRIKESAIPVTDKVYCPNPRCSALMSNNEVLEYTKTSFVDAEKSGTRRCKKCLYYFCINCKVPWHFNMNCYDYKQLHPNPRPEDQLLNSLAKKKHWRQCIKCSNMVELAEGCYHITCRCGYEFCYTCGAEWKNKKATCKCEIWDEHNIIREQPQ
>Pyrusco11g017120.1
MATRVSPEDDDVFVSVSEQRREFMEAKALESDMDLAFHLQLQEALAASLTLQPSSSSAQSLEKDAVPIIPDTPTVVSIQSGELARLEQELKDREQSEIEMRKAREDLERRIHDDQVAREIMRIPEEEWEESGEFFSKPFGEGSSSSSASAKSVESESVFRLYFKGLVSEERVGKERAALAGIGVALCDPRDNLLLEVRKPLIGTGTSGSGAQLKALIEGLNAALALDLKRLTFFCENRHIFQFITGKWTAKQRKVAMLVSQVKSLQAKFTVCNPILVPRFDIKFAFKLARDAIDSQSQTNQPAQSITSKNVNEICVICLEATDVNQMFSVDGCLHRYCFSCMKQHVEVKLLHGMIPRCPHEDCKSDLTVDNCAKFLTPKHVETMRQRIKEASIPATEKVYCPYPRCSALMSKRELLKDVKSRDVELSGVRKCLKCQCLFCINCKVPWHRNRTCADYKRLNPYPSEDTKLKSLASTNLWRQCVKCNHMIELAEGCYHMTCRCGHEFCYNCGGEWKDKKPTCSCPLWDEGNILHDEDDEDFDFDEEDVSESDSEGYYDSDSVIMF
>Pyrusco11g017130.1
MATRVSPEDDDVFVSVSEQRHEFMEAKAVESDMDLAFHFQLQEALAAFLTLQPSSSSTQSLEKDIISIIPDTPTDLERRIHHDQVAREIMRIPEEEWQEYGEFFSRPFGEGSSSSSASAKSVEGESVFRLYFKGLVSEERVGKERAALAGIGVALCDPRDNLLFEVRKPLIGSGTSSSGAQLKALIEGLNAALALDLKRLTFFCENRHIFQFITGKWTAKQRKVAMLVSQVKSLKAKFTVCNPILVPRFDIKFAFKLARDAIDSQSQTNQPAQSISSKNVNETCVICLEATDVNQMFSVDGCLHRYCFSCMKQHVEVKLLHGMIPRCPHEDCKSDLTVDSCAKFLTPKHVETMRQRIKEASIPATEKVYCPYPRCSALMSKRELLQDVKSRDVELSVVRKCLKCQCLFCLNCKVPWHRNRTCADYKRLNPHPSEDTKLKSLASTNLWRQCVKCNHMIELAEGCYHMTCRCGHEFCYNCGVEWKDKKATCSCPLWDEGNILYDEDDEDFDFDEEDVLESDSERHAPWFCYDCGQSTDYMGACLCPVLFEDDILFGGDSDTQELKKDEYEGEVEDESLEEDGYEDESGQEVQEEKHILPAEDGRDLDEEYEEDEEFCDSDCECYEDEVHEKELRGDVQDEWLEEGQEDDNFYAENDTDFGEEYEEDEEEYWDSDYEYEEEGFENESGEEEVQEENNILPAEDGGVLDEEYVEDEEFCDSDCECYEDEVHEKEVREDVQDEWLEQGQEDGNFYAENDTDFGDEYEEDEEYFDFGCDCDSDCYDSNSDYY
>Pyrusco3g002830.1
MSVKETCLICFEDIDVARMLSIGTCQHKYCLPCLKHHVEINLQGGLVAQCPHKDCKCEVNVDSCKTFLSSELANVLIERIKESLIPVTEKVYCPFPRCSALMSKQEVLENTKTSFVGEGGRKCVKCKHYFCINCKVPWHYDMSCYDFQRSETYSCVEDQLLKSFASKKLWRQCSKCNHMVELDSGCYHITCRCGHQFCYNCGAEWKNKQATCSCPIWDEHFIIRP
>Pyrbe_007345
MNDMMNMSACSVNIMHEQFWRILGLNAYSNMNTNLYIRRDDTPLYSSLSVYMATRVSPEDDDVFVSVSEQRHEFMEAKAVESDMDLAFHFQLQEALAAFLTLQPSSSSAQSLEKDIVPIIPDTPTVISIQSDELARLELITTKSPT
>Pyrbe_007347
MRIPEEEWEESGEFFSRPFGEGSSSSSASAKSIEGESVFRLYFKGLVSEERVGKERAALAGIGVALCDPRDNLLFEVRKPLIRSGTSSSGAQLKALIEGLNAALALDLKRLIFFCENRHIFQFITGKWTAKQHKVAMLVSQVKSLQAKFTVCNPILVPRFDIKFAFKLARDAIDSQSQTNQPAQSITSKNVNETCVICLEATDVNQMFSVDGCLHRYCFSCMKQHVEVKLLHGMIPRCPHEDCKSDLTVDSCAKFLTPKHVETMRQRIKEASIPATEKVYCPYPRCSALMSKRELLQDVKSRDVELSGVRKCLKCQCLFCLNCKLKSLASTNLWRQCVKCNHMIELAEGCYHMTCRCGHEFCYNCGVEWKDKKATCSCPLWDEGNILYDEDDEDFDFDEEDVLESDSERHAPWFCYDCGQSTDYMGACLCPVLFEDDILFGGDRRFRKRSISCLLKMVEILMKNMRKMRSSVTLTANPMKMRFMRKSFEGTVQDEWLEQGQEDENFYAENDTDFGEEYEEDEEEYWDSDYEYEEEGFENESGEEEVQEENNILPAEDGGVLDEEYVEDEEFCDSDCECYEDEVHEKEDREDVQDEWLEQGQEDGNFYAENDTDFGDEYEEDEEYFDFGCDCDSDCNDSNSDYY
>Pyrbe_007348
MATRVSPEDDDVFVSVSEQRREFMEAKALESDMDLAFHLQLQEALAASLTLQPSSSSAQSLEKYAVPIIPDTPTVVSIQSGELARLEQELKDREQSEIEMRKAREDLERRIHDDQVAREIMRIPEEEWEESGEFFSKPFGEGSSSSSASAKRRRGRERIQAILQGKPLIGTGTSSSGAQLKALIEGLNAALALDLKRLTFFCENRHIFQFITGKWTARQRKVAMLVSQVKSLQAKFTVCNPILVPRFDIKFAFKLARDAIDSQSQTNQPAQSITSKNVNEICVICLEATDVNQMFSVDGCLHRYCFSCMKQHVEVKLLHGMIPRCPHEDCKSDLTVDNCAKFLTPKHVETMRQRIKEASIPATEKVYCPYPRCSALMSKRELLQDVKSRDVELSGVRKCLKCQCLFCINCKVPWHRNRTCADYKRLNPHPSEDTKLKSLASTNLWRQCVKCNHMIELAEGCYHMTCRCGHEFCYNCGGEWKDKKPTCSCPLWDEGNILHDEDDEDFDFDEEDVSESDSEGHAPGFCNDCGQSTDYTGACEVKDEGPEEDGYEDESGQEVQEEKHILPAEDGRDIDEEYEEDEEFCDSDCECYEDEVHKKEVREDIQDEWLEEDENFCVKNDTDFGDEYEEDEEEYCDSDCDRDCDCYDSNSDYY
>Pyrbe_007349
MTAKTLDSDLEMACKLQMQEAMTTSLAVKPSSASASSSHNLLPPSPPHDGSNDAILELAATLMLEDVERFAQEHEDHDRTVNETAELEAIVEGLDNALALDLKAVTFFCDDYMIYQYVANRLHPGNSKVATLVNQVALLRRKFVYCIPSLVARSDIKFALKDKHSQGKHSHLYVNSKGTHSQFNVNSHGKHNQL
>Pyrbe_007351
MAAQTLDSDFAFKLQMQEAMTASLALVPSSSSHNSPPPSPPHEYSNDAVSYIAAALMLEDVERFAQEREDHERTVLEMMQAKEDLSRRIHDQKFAVELRDVPEDYWAQHGEYYERPYFTDGASSSKPEVVVETENLRMYFKGLVSEEMVRDVKSVVAGVGIAICDPMDNLIFEARKNLEAVVDGVVLSNEAAELEAIIEGLKKALTLGLEAVTFFCDDYMIYQYVTNRVQPGNSKVATLVNRVALLQRKFEYCSPSLVARSDIKFALKIAREAIVSQITWHAETSEGKSLKETCVICFEEIDVAKMFTIDGCLHRYCFSCMKQHVEVKFLNGMVAGCPHEGCKTEVNIDSCAKFLAPKLVEAISQRIKESAIPVTDKVYCPNPRCSALMSNNEVLEYTKTSFVDAEKSGTRRCKKCLYYFCINCKVPWHFNMNCYDYKQLHPNPRPEDQLLNSLAKKKHWRQCIKCSNMVELAEGCYHITCRCGYEFCYTCGAEWKNKKATCKCEIWDEHNIIREQPQ
>Pyrbe_007353
MDYRTDRDGLDDILSEQRRELMAAQTLDSDPEKRPIMDDCTGGDDLDNILSEQRRELMAAQTLASDLEMAFKLQMQEAMTASLALVPSSSSHNSPPPSPPHECSYDAVLDIAAALMLEDVERFAQEREDHERTVLEMMKAKGDLSRRIHDQKFAVELRDVPEDYWAQHGEYYERPYCTDGASSSKPAVVVETENLRLYCKGLVSEEMVRDVKSVVAGVGVAICDPMNNLIFEARKNLEAVVDGVVLSNEAAELEAIIEGLNKALTLDLEAVTFFCDDYMIYQYVTNRVQPGNSKVATLVNQVALLQKKFEYCSPSLVARSDIKFALKIAREAIVSQITWQAETSEGKSLKETCVICFEEIDVAEMFSIDGCLHRYCFSCMKQHVEVKFLNGMVAGCPHEGCKTEVNIDSCAKFLAPKLVEAISQRIKESAIPVTDKVYCPNPKCSALMSNNEVLEYTKTSFVGAEQSGARRCKKCLYYFCINCKVPWHFNMNCYDYKRLNPNPRPEDQLLNSLAKKKHWRQCIKCSNMVELAEGCYHITCRCGYEFCYTCGAEWKNKKATCKCKIWDERNIIREQPQR
>Pyrbe_035427
MSVKETCLICFEDIDVARMLSIGTCQHKYCLPCLKHHVEINLQGGLVAQCPHKDCKCEVNVDSCKTFLSSELANVLIERIKESSIPVTEKVYCPFPRCSALMSKQEVLENTKTSFVGEGGRKCVKCKHYFCINCKVPWHYDMSCYDFQRSETYSCVEDQLLKSFASKKLWRQCSKCNHMVELDSGCYHITCRCGHQFCYNCGAEWKNKHATCSCPIWDEHFIIRP
>Pyrpy_N_03g1224.1
KAVTLSLEFYLSTFLYNFTVEVSFFISIWYLRRTWPIGVFDPDFYAAFAISLCKTGTIFCNPYSLVEFLLLLHQERATESYSEWCSDKLCERTFLLQILRSLRFEVEKVTNSRSLASSVIHLIQRLLRTPLPARTSKAMSVKETCLICFEDIDVARMLSIGTCQHKYCLPCLKHHVEINLQGGLVAQCPHKDCKCEVNVDSCKTFLSSELANVLIERIKESSIPVTEKVYCPFPRCSALMSKQEVLENTKTSFVGEGGRKCVKCKHYFCINCKVPWHYDMSCYDFQRSETYSCVEDQLLKSFASKKLWRQCSKCNHMVELDSGCYHITCRCLCFTLLVPPNSQEKKRQD
>Pyrpy_N_11g0991.1
MRIPEEEWQESGEFFSRPFGEGSSSSSASAKSVEGESVFRLYFKGLVSEERVGKERAALAGIGVALCDPRDNLLFEVRKPLIGSGTSNSGAQLKALIEGLNAALALDLKRLIFFCENRHIFQFITGKWTAKQRKVAMLVSQVKSLQAKFTVCNPILVPRFDIKFAFKLARDAIDSQSQTNQPAQSITSKNVTETCVICLEATDVNQMFSVDGCLHRYCFSCMKQHVEVKLLHGMIPRCPHEDCKSDLTVDSCAKFLTPKHVETMRQRIKEASIPAKEKVYCPYPRCSALMSKRELLQDVKSRDVELSGVRKCLKCQCLFCLNCKVPWHRNRTCADYKRLNPHPSEDTKLKSLASTNLWRQCVKCNHMIELAEGCYHMTCRYLLFNIIFSKLKT
>Pyrpy_N_11g0992.1
MSCGHEFCYNCGVEWKDKKAPCSCPLWDEGYILYDEDDEDFDFDDEDVLESDSERHAPWFCYDCGQSTDYMGACLCPVLFEDDILFGGDSDTQELKKDEYEGEVEDESLEEDGYEDESGQEVQEEKHILPAEDGRDIDEEYEEDEEFCDSDCECYEDEVHEKELRGDVQDEWLEQGQEDENFYAENDTDFGEEYEEDEEEYWEDYEYEEEGFENESGEEEVQEENNILPAEDGGVLDEEYVEDEEFCDSDCECYEDEVHKKEVREDVQDEWLEQGQEDGNFYAENDTDFGDEYEEDEEYFDFGCDCDSDCYDSNSDYY
>Pyrpy_N_11g0993.1
MATRVSPEDDDVFVSVSEQRREFMEAKALESDMDLAFHLQLQEALAASLTLQPSSSSAQSLEKDAVPIIPDTPTVVSIQSGELARLEQELKDREQSEIEMRKAREDLERRIHDDQVAREIMRIPEEEWEESGEFFSKPFGEGSSSSSASAKSVESESVFRLYFKGLVSEERVGKERAALAGIGVALCDPRDNLLLEVRKPLIGTGTSGSGAQLKALIEGLNAALALDLKRLTFFCENRHIFQFITGKWTAKQRKVAMLVSQVKSLQAKFTVCNPILVPRFDIKFAFKLARDAIDSQSQTNQPAQSITSKNVNEICVICLEATDVNQMFSVDGCLHRYCFSCMKQHVEVKLLHGMIPRCPHEDCKSDLTVDNCAKFLTPKHVETMRQRIKEASIPATEKVYCPYPRCSALMSKRELLQDVKSRDVELSGVRKCLKCQCLFCINCKVPWHINRTCADYKRLNPYPSEDTKLKSLASTNLWRQCVKCNHMIELAEGCYHMTCRCGHEFCYNCGGEWKDKKPTCSCPLWDEGNILHDEDDEDFDFDEEDVSESDSEGHAPGFCNDCGQSTDYTGACLCPVLFEDDILFDGDSDTQELKKDEYEGEVKDEGPEEDGYEDESGQEVQEEKHILPAEDGRDIDEEYEEDEEFCDSDCECYEDEVHEKEIREDIQDEWLEEDENFCVKNDTDFGDEYEEDEEEYCDSDCDRDCDGYDSNSDYY
>Pyrpy_N_11g0994.1
MDVRTNGDDLDTILSEQRRELVTAKTLDSDLEMAFKLQMQEAMTTSLAVKPSSASASSSHNLLPPSPPHDGSNDAVLELAATFMLEDIDRFAQEGEDHGRTVLEMMKAKEDLNRRIYDQKFAVDLRDVPEDYWAKHGEYYERPYCTGFSSSSSSSKYPAVVSENLRLYCKGMVSEEMVRDVKVVVGGVGVAICDRSRGEEESGSGG
>Pyrpy_N_11g0995.1
MAFKLQMQEAMTASLALLQMQEAMTASLALVSSSSSHNSPPPSPPHECSNDAVLDIAAALMLEDVERFSQEREDHERTVLEMMKAKEDLSRRIHDQKFAVELRDVPEDYWAQQGEYYERPYFTDGASSSKPEVVVETENLRLYCKCLVSEEMVRDVKSVVAGVGVAICDPMDNLLFEARKNLEAVVDGVVLSNEAAELEAIIEGLNKALTLGLEAVTFFCDDYMIYQYVTNRVQPGNSKVATLVNRVALLQRNFEYCSPSLVARSDIKFALKIAREAIVSQITWHTETSEGKSLKETCVICFEEIDVAKMFTIDGCLHRYCFSCMKQHVEVKFLNGMVAGCPHEGCKTEVNIDSCAKFLAPKLVEAISQRIKESAIPVTDKVYCPNPRCSALMSNNEVLEYTKTSFVDAEKSGTRRCKKCLYYFCINCKVPWHFNMNCYDYKQLHPNPRPEDQLLNSLAKKKHWRQCIKCSNMVELAEGCYHITCRCGYEFCYTCGAEWKNKKATCKCEIWDEHNIIREQPQLHPGNSKVVTLVDQVALLRRKFVYCIPSLVARSDIKFALKLAREAIVSQITWCAETGKGKSLKETCVICFEETDVAKMFSIDGCLHRHCFSCMRQHVEVKFLNGMLAECPHEGCKTEVNIDSCAKFLAPKLVEAISRRIKESAIPVTDKVYCPIPWCSALMSKRKVFEYTKTYFAGAEQSGARRCMKCQ
>Pyrpy_N_11g0996.1
MNCYDYKRSHPYPRPEDQLMNSLATKKRWHQCVKCNHMVELAEDVDMSFAILVVLNGRTRKQHVTAQSGTSVISYVNSQGTHGHLYVNSHGKHSQLFVNSQGWHIQLYTNSHGNHGQLYMNRHDKYGHDDDHDLYGLFRFFPPLIFSVALTPQIQTQSQQQKKNNHSATFSPSGAESSWRAKL
>Pyrpy_N_11g0997.1
MDYRTDRDGLDDILSEQRRELMAAQTLDSDPEKRPIMDDCTGGDDLDNILSEQRRELMAAQTLASDLEMAFKLQMQEAMTASVALVPSSSSHNSPPPSPPHECSYDAVLDIAAALMLEDVERFAQEREDHERTVLEMMKAKGDLSRRIHDQKFAVELRDVPEDYWAQHGEYYERPYCTDGASSSKPAVVVETGNLRLYCKGLVSEEMVRDVKSVVAGVGVAICDPMDNLIFEARKNLEAVVDGVVLSNEAAELEAIIEGLNKALTLDLEAVTFFCDDYMIYQYVTNRVQPGNSKVATLVNQVALLQKKFEYCSPSLVARSDIKFALKIAREAIVSQITWQAETSEGKSLKETCVICFEEIDVAEMFSIDGCLHRYCFSCMKQHVEVKFLNGMVAGCPHEGCKTEVNIDSCTKFLAPKLVEAISQRIKESAIPVTDKVYCPNPKCSALMSNNEVLEYTKTSFVGAEQSGARRCKKCLYYFCINCKVPWHFNMNCYDYKRLNPNPRPEDQLLNSLAKKKHWRQCIKCSNMVELAEGCYHITCRCGYEFCYTCGAEWKNKKATCKCKIWDERNIIREQPQR
>Pyrpy_N_11g1183.1
VMNTRGLASSKIATLFDQIFLVIECFQLVLVNTNIACLALNIDGCKKFLSPELADVMIERITECSIPVTEKTSFVGEGGRKCMKCKHYFCINCKVPWHYDMSCYDCQRSETYSCVEDQLLKSLATKKLWRQCSKCNHMVELDSGCYHITCRCGRQFCYTCGAEWKNKHATCSCTIWDEHFIIGRDDECDMSVYVNTLLSNYKYAHLEDQRGRRKGGGGPTMQK
>Rosch_v2.0_Chr5g0060811
MATPAYRDDLHTILSEQRRELMAAKTLDSDLDIAFSLQMQEAMTASLSQQPSSSRPPPPPPLIHDEYDDVLDLAVALMLEDVQKFAQEYDDHERSLFEISQAKEDLDRRIHDQNFADEVRNVPEDYWSKYGDYYEKPYCGDGASSSSSKPAVETECLRLYCKGLVGEEVVRDSKVVVAGAGVAICDPRDNLIFEARKNLEAFDGGVVMSNEAVELEALLEGLNTALTLDLTNVTFFCDGYMLYQYVTGRVLPGNCKIATLVNQLGVLRRKFEYCSPSFVARSDIKFAFQFAREAIVSQITWPAETSSGKSLKETCVICFEDTDVGRMFSIDGCLHRYCFSCMKQHVEVKLLNGQVAQCPHEGCNSEINIDSCVQFLAPQLVEVMSQRIKESSIPVTEKVYCPKPRCSALMSKKEVLQYTSSFYAGAEQSGARRCMKCHSYFCINCKVPWHSDMTCYDYKRSHPYPLAEDQLLKSLATMKHWRQCVKCKNMVELAEGCYHITCRCGYEFCYTCGAEWKDKKPTCSCPIWDVRNIIREQPRQVRPIILEQPRQVPQQLRQPIMPRQVQPIRLEHQRQGQPIRHEQPQRFQVQQPIMPQQVQHVIHEQPRQGQPGREPPQQLQPNIYQQHRRGQPVVHEQPRQAQPIRREQPRQVRQQQNYDYNEQPRQVRRQDDYNYYG
>Rosch_v2.0_Chr5g0060821
MGDRTDEDNLRSILSDHLRHLRVAKTLESDHDMAFNLQLQEAMAASLALRPPSTSPQTLHPRIHDHNFVIDLTDWPEAYCTNDASSSSKAAEEESECFRLYFKGLVSEERVKDMDVIVAGVGVAVCDARDNRILEAKKNLEAFGGGEVLSNEAAELEALIEGLSTALTLDLRNVTFFCDNNKLYQYVTYKVHPENFKIATLVTQVALLQRKFEHCTPSLVEPSAIKFAFQFAREAIVSQITWTASNGKRFNETCVICFEETDVTRMFSIEGCLHKYCCNCMKQHIEAKLLNGSMVHCPHEGCESEVSIDSCETFLEPKLVQVMRQRIKESSIPVTEKVYCPDPKCSALMSKNDVLENTKNYFVAVEQSGVRLCMECHRCFCINCKVPFDNHTCYDYKKSNPSAEEQLVKSLAKKKHWRQCVNCSHMVELAEGCYHITCRCGYEFCYTCGAEWKDKTPTCSCPIWDERNIIRE
>Rosch_v2.0_Chr5g0060851
MAFNLQLQEAMADSLALQPPSTSQLNLHPRIHDHNFVIDLTDSAEAYFTNDASSSSKAAEEESECFRLYFKGLVSEERVKDMDVIVAGVGVAVCDARDNLILEAKKNLEAFGGGEVLSNEAAELEALIEGLSTALTLDLRNVTFYCDDSKLYQYVTYTVRPENFKIATLVTQVALLQRKFEHCTPSFVEPRDIKFAFQFAREAIVSQINWPASNGKRLDETCVICFEETDVARMFSIDSCLHRYCNSCMKQHVEAKLVNGSVVQCPHEGCESEVSIDSCETFLEPKLVQVMRQRIKESSIPVTEKVYCPNPKCSALMSKKDVLKYTKTYYGFAEQSGVRKCMECHCCFCINCKVPFDNHTCYDYKKSNPCAEEQLMKSLAKKKHWRQCVNCSHMVELAEGCYHITCRCGYEFCYTCGAEWKDKTPTCSCPIWDERNIIRE
>Rosch_v2.0_Chr5g0060881
METPTDQTDVHVILSEQRRELLAAKTLDADLDLAFNLQMQEAMTASLALNPSPSTSQSPPPSQPYEPNDDVLDIAATLLLEDVERFSQEYEDHERSVLEARKAKEDLDRRIHDHKFAIDVSDLPEEYWRNHGDVYERPFCTDGASSSSSGKAAAETECLRLYCKGLISEELVKNVKMAVGGIGVAICDPRDNLVFEVKKNMEAVVEGERLSDEAAELEALVEGLNKALTMDLKNVTFFCDDNKLYQYFTNRVVPGNSKIATLVNQVALLQKEFESCSPSLVARGDIKFAFKFAREAIVSQITWQAETSNGKCLKETCVICYEETDVARMFSIDGCLHRYCISCMKQHVEVRLLNGMVAHCPHEGCKSEVNIDSYENFFLAPKLVEVMNQRIKESSIHVTDRVYCQYPKCSALMSKKEILEYTKTSYVGAEESGARKCMKCHYYFCIKCLVPWHFELTCDEYQTSHNFPKEHQMLKSLATKRLWRQCVKCNHMVELAQGCYHITCRCGYQFCYTCGAEWKDKKPCSCPLWDEQHILAT
>Rosch_v2.0_Chr5g0060891
MASTSGVPRSDHRRDDDDDFMDIDTLDYDTEIAFNLQLQEALTASLAPQPPSSAARNDAASVLVRLEQALKDRVHSEIELRRVRDDLARVIHDAKVAREIADIPDDEWEKSGGDFAKPFDGGSSAAEAAAASVESEFRLYFKGLVSEEQVGDRKLVLAGIGVAICDPRDNLVFEVRKPLIGNGLSRNSAQLKALIEGLTAALSLGLKRISFFCDNYPIFQFVNGKWPAKQRKVVNLVNQVKSLRSKFTQCNSRLVPRLEIKFAFKLARDAIESQSLSQMKPAESTTHKNVKETCVICMEDSDVSQMFSVDGCLHRYCYSCMKQHVEVKLLHGILPKCPHEDCKSDLSVDSCAKFLTPKHVDTMRQRIKEASIPATERVYCPYPRCSLLMSKSEVLQHAKKTLMGAVEQSGLRRCMKCHYLFCINCKVPWHRNITCADYKKSNPNPPEEDTKLKFLASSKLWRQCVKCSHMIELLEGCYHMTCRCNYEFCYNCGAEWKDKKATCTCPLWIEDNILHEDDDFDGESDSESEVEFVSEHDGCHYCGAEWKDRKATCSCPLSDEDSSSDGQVDKYFEEEEDDDEDEDYNDDEYQSEDEEEKEVGGHKYENNSEDEYESESGVSEEEVQERQVQEQFLGKDIENQILSDEGEYYGVEEEEDDNNGEDFNNSECQSEDEEENEVGGDEYENEGIVVEDEVQEGQIQEEVLDMDMGDHISSYDDDIYFDVEYEEDEEENYCDFDCCDSDLDF
>Rubch_LG03.4227
MATPAYRDDLHTVLSDQRRELVAAKTLDSDLDMAFSLQMQEAMTASLSLQPSTSHPPPPPPPQVHEEYDDVLDLAAALMLEDLERFAQEYEDHDRSLSEMRKAKEDLDRRIHDQNFAAEVRNVPDDYWSKYGDYYEKPYCTDGASSSKSAVATECLRLYFKGLVSEEMVRDSKVVVAGAGVAICDPRDNLIFEARKSLEAFDGGVVLSNEATELEALIEGLNTALTLELKNVTFFCDDYMLYQYFTNRVLPGNSKIASLVNQVGLLQREFEYCSPSLVARSDIMFAFQFAREAIVSQITWSAGTGNGKSLKETCVICFEETDVARMFSIDGCLHRYCFSCMKQHVEVKLLNGQVAQCPHEGCNSEVNIDSCAQFLAPKLVEVMSQRIKESSIPVTEKVYCPNPRCSALMSKREVLQYTGSFYVGAEQSGARRCMKCQSYFCINCKVPWHSNMTCYDYKRSHPYPRAEDQLLKSLATKKHWRQCVKCKNMVELAEGCNHITCRCGYEFCYTCGAEWKNKKPTCSCPLWDERNIIREQPRQVRPIILEQPRQVPQQVQQPIMPRQVQPNNQRQGYPIRHEPRIVQVQPIMPRQVQVQPIMPRQVQPNNQRQGHPIIHEQPRMVQVQQPIMPRQVQPNNQRQGHPIRHEQPRIVQVQQPIMPQQVQPNIHQQPRHGQPVVHEQQRQAQLRREQPRQVRRRYENDYYD
>Rubch_LG03.4229
MDDRTDAYDLQATLAEQRRELLAAKTLDSDLDMAFNLQMQEALTASLALKPSSSSTSQSPPQSPPYEPKDDLLDLAAAFKLEDVDRFPQDYDDHERTVLEVKKANADLDRRIHDHKFVIEVRDLPEEDYWSEYGDEFERPYCTNGSSSPSKAAVDSVETECLRLYCKGLISEELVKNVKVAVAGIGVAICDPRDNLIFEVKKTLGALIDGGILSNEAAELEAFCEGINKALTLDLKNVTFFCDDNKLCQYVTNKVIPGNSKIATLVNQVACLQRKFETCSPSLVAHSDIKFAFKFARDAIVSQISWCVKTSNGNSLKETCAICFEEIDVARMFSIDGCLHSACPHEACKSEVNIDSYEQFLAPNLVAVMSQRIKESSIPVTEKVYCPYPKCSALMSRKEVFEYTKTSYVGAEQSGARKCMKFHYYFCINCTVP
>Rubch_LG03.4230
MENLMEENDVHAILLEQRRELLAAKTLVSDLNFAFNLQMQEAMTASLALSPSSSSQSPPPPPPYEPNDDVLDIATTLLLEDMERFSQEYEDHERSVLEAREMKQDLDRRIHDQKFAIDVLDLPEDYWSKHGEEYERPYCTDGASSSKAVVETECVKLYCKGLISEELVKNVKMAVGGIGVAICDPRDNLIFEVKKNLEALMDGERLSSEAAELEALIEGLNKALTLDLKNVTVFCDDNKLYQYVTNRVVPGNSKMATLVNQVALLQKEFESCIPLLVAHADIKFAFKFAREAIVSQITWHAETSNGKCLKETCVICYEETDVSQMFSIDGCLHRYCISCLKQHVEVRLLNGMVAHCPHEGCKSEVNIDSYENFFLAPKLVEVMNQRIKESSIPVTDRVYCQYPKCSALMSKREVLEYTETSYAGAEQSGARKCMKCHYYFCIKCLVPWHFEMTCEEYQTSHNPPKEHQMLKSLATKKLWRQCVKCNHMVELAQGCYHITCRCGFQFCYTCGAEWKNKKPCSCPLWDEQYIFSA
>Rubch_LG03.4231
MAAETLESDTEFAFQLQLQEALTASLALQPSSSTQAPRNDAVRTIPTAPAVVSFKPEKELVRLEQELKDRVQSEIEMRRATEDLIRRLHDEKVAREIMKIPEDEWQESGGDFAKPFDEGSSSSATSMESGESMFRLYFKGLVSEEQVGDQKLVLAGIGIAICDPSDNLVFEVRKPLIGNGLSRNSAQLKALIEGLTAALSLGLKRITFFCDNHPIFQFVNGKWSAKQRKVLNLVNQVNSLQSKFTQCNSRLVPRFKIKFAFQLARDAIESQSHSKPAESATSKMVKETCVICTEDSDVSQMFSVDGCLHRYCFSCMKQHVEVQLLHGIIPRCPHEGCKSDLSVDSCAKFLTPKHVDTMRQRIKEASIPATERVYCPYPRCSLLMSKSEVLEYAKETLMGAVEQSGLRRCMKCQYLFCINCTVPWHRNSTCADYKRLNPNPPEEDTKLKFLASSKLWRQCVKCNHMIELLEGCYHMVCRCNYEFCYNCGAEWKDKKPTCKCPLWNEENILHEDDEDDDFDEEESDSDSDDDYLSGNDVCRYCGAEWKDKKATCLCPLSDEDNSLDDEDDIYFEEDEDEDEDEEYDDDDYESEDEEENEVGGQEYENEDDVCESGSVVGEEEVQEGQIEEQVLEKDIENHILSDEVDYFGEEEEDDDEEEEEDLDNDEYQSEDEEGNEVGGYEYEDDDVVGKDEVQEDVLEKETEDYISSDDNDRYYDDEYEEDEEDYCDFDCCDSDSDF
>Ruboc_03_G02172
MEDSDVSQMFSVDGCLHRYCFSCMKQHVEVQLLQGIIPRCPHVGCKSDLSVDSCAKFLTPKHVDTMRQRIKEASIPATERVYCPYPRCSLLMSKSEVLEHAKETLKGAVEQSGLRRCMKCQYLFCINCKVPWHRNSTCADYKRLNPNPPEEDTKLKFLASSKLWRQCVKCNHMIELLEGCYHMVCRCNYEFCYNCGAEWKDKKPTCKCPLWNEENILHDDDEDDDFDEEESDSDSDDDYLVVGEEEVQIQEQVLEKDIENHILSDEVDYFGEEEEEDDEEEEDFDNDEYQSEDEEENEVGGYEYENEDVVGKDEVQEGQIQEDVLEKETEDYISSDEDDTYYDEEYEEDEEDNCDFDKVFVWYLPSLASFTLSSRSLSLRSQNRCAMENLMEENDVHAILLEQRRELLMAKTLDSDLDFAFNLQMQEAMTASLALNPSSSSQSPPPPPPYEPNDDVLDIATALLLEDMERFSQEYEDHERSVLEARKMKQDLDRRIHDQKFAIDVLDLPEDYWSKHGEVYERPFCTDGSSSSKDVVETECVTNRVVPGNSKIATLVNQHVEVMLLNGMVAHCPHEGCKSEVNIDSYENFFLAPKLVEVMNQRIKESSIPVTDRVYCQYPKCSALMSKKEVLEYTETSYAGAEQSGARKCMKCHYYFCIKCLVPWHFETTCEEYQTSHNPPKEHQMLKSLATMKLWRQCVKCNHMVELAQGCYHITCSFAILVELNGRTRNHVPAHSGMSSTYFQLASFPEERGNKYAYSALSLSLARSQVTTSQVSHAVMDDRTDAVADDLQETLAEQRRELLAAKTLDSDLDMAFNLQMQEALTASLALKPSSSSSTWQSPPPSPPYEPKDDLLDLAAAFMLEDVDRFPQEYDDHQRTVLEVKEAKADLDRRIHDHKFAIEVRDLPEDYWSEHGDEFERPYCTDGSSSSEAAGLISEELVKNVKVAVAGIGVAICDPRDNLIFEVKKNLEALIDGEILSNEAAELEALCEGLNKALTLDLKNVTFFCDDNKLYQYMSNHDMYDPLYVSNHDRKPSPRRSSNEDINVTVAGVGVAICDPRDNLIFEAKKNLEAFDGGEVLSNVAVDLEALVEGLNKALILDLKNVTFYCDDNKLYQYFRSH
>Ruboc_03_G02173
MATPAYRDDLHTVLSDQRRELMAAKTLDYDLDMAFSLQMQEAMTASLSLQPSTSRPPPPPPPVVHDEYDDVLDLAAALMLEDLERFAQEYEDHDRSLFEMRKAKEDLDRRIHDQNFAAEVRNVPEDYWSKYGDYYEKPYCTDGASSSSSKSAVATECLRLYFKGLVSEEMVRDSKVVVAGAGVAICDPRDNLIFEARKNLDAFDGGLVLSNEAAELEALIEGLNTALTLELKNVTFFCDDYMLYQYVTNRVLPGNSKIASLVNQVPWHSNMTCYDYKRSHPYPREEDQLLKSLATKKHWRQCGYEFCYTCGAEWKNKKPTCSCPLWDERNIIREQPRQVRPIIREQPRQVPQQVQQPIMRRQVQPNNQRQGHPIRHEQPRIVQVQQPIMPQQVQPNNQRQGHPIRHEQPRIVQVQQPIMPRQVQPNNQGQGHPIRREQPRIVQVQQPIMQRQVQQPIMPRQVQPNIRQQPLHGQPVVHEQERQAQLRREQPRQSLDLFK
>Ruboc_03_G14320
MGEVTAGKGLLSLLCFVRRPIISVTKRVIPGNSKIATLVNQIRNFASCRPSLVAHNDIKFAFKFARDAIVSQITWNVETSNGKGLKETYGICFEETDAARMFSNDGCLHRYCTSCMKQHVEVKLTCSTKE
>Ruboc_06_G13164
MQEAMAASLAIKPSSGCFRLYCKGLVREEMVRGRKVTLAGAGIAICDPQDNLIYQKWKSLKGLVGDRVLSREAADLESLVEGLNEALNLKLKNVTFFLDDKLLYVVMKTQFPGSTEIATLVNQVTRLQRKFEYCNPRLVESCDVKFAFKFATEAIDSQITSCAETIKAKTFKVPCKICFEDTDIAEMFSIGHCPHKYCLSCMKNHVEVKFQNGMVAQCPHKNCKSKLSIGRCKLFVEPKLVDFMIDWIKESSIPATEKVYCPYPKCSTLMSKKEVLESTKTSFVSEGGRKCMKCHFYFCIHCKVPCHYNMTCSDYKRSKTYSRTGDHLLKSLARKKLWRQCSKCNHMVELTSGCYHITCRCGFQFCYTCGAEWKTNQATCSCPPSTEPQRNIIRLVLRLVLNLVWPRR
