# Supplementary material for: Transcriptomics of long‐term, low oxygen storage coupled with ethylene signaling interference suggests neofunctionalization of hypoxia response pathways in apple ( Malus domestica )
Source: Plant Direct. 2024 Dec 20;8(12):e70025. doi: 10.1002/pld3.70025 (PMC11660084; doi:10.1002/pld3.70025)
Supplement: Supplementary file 2 — Data S2: Homologs of all 606 hypoxia response genes identified in this study across 42 representative species of land plants). [file PLD3-8-e70025-s004.gz › 01-integratedGeneFamilies_dir/164.fna]

>gnl_Ambtr_v1.0_evm_27.model.AmTr_v1.0_scaffold00001.384
ATGATTAACCATGACATCTTCAACCTTGAACTATTAGGATTTCAATCGAAGAACAATCCATCCAGAGTCACTGGTGTTTCAATGGATGGTCTTTCTACTGATATGCTTCAACAGTTGGATCACCCACAGTCAAATCAAAGCCCCATTGGAGAAAACCAATTTATATTGCAAAACAGGTTCCTGGATTCTCAAAGCAATGCTTCCAACATTTGGCCTACTCTCTCTCTGTCATCTGAGAAACCCATGCTCGAAATTAAGAATTCAAGGTACTTAGTTCCTGCTCAAAAACTTCTCTATGAGTTCTGTAACCTTGGATCGAAGAGAGATAAGAGCATGCGGTCAATCAATGGTCGGAGTCACGGTGTTTCAACAAGCGCGAATATGGAGCCCGCTCCGTCTGTGTATTCTTCAGACCTTTTCGAGCTCCAAAAGCGCAAGGTTGATAAGAGATACAAGCAATATTGTGAAAGAATGAGAAGCGTGGCGTCTTCATTTGAGGCGGTGGCGGGAGCGGGTGCGGCTCATGTGTATCTGGGGATGGCGTCCAGGGCCATGTCGAGGCACTTCAGGTGCCTGAGGGATGGGATAGTGGCTCAGTTGAGGGCAACGAGGGTGGCTCTTGGGGAGAAGGAGGCTGCTGTAATGGTGTCTCTGAATGGCGCGACGAGGGGGGAGACGCCGAGCTTGAAGCTGGTGGATCAGAGACTGAGGCGGCAAAGGGCGTTGCAGCAGATGGGGATGATGGAGGCCCACCCCTGGAGGCCGCAAAGAGGCCTGCCTGAGCGCTCCGTCTCCCTTCTTCGGGCCTGGCTCTTCGAGCACTTTCTTCACCCTTACCCGAGTGACGTCGACAAGCATATTCTGGCAAGGCAGACTGGACTCTCAAGAAGCCAGGTGTCCAATTGGTTCATAAATGCAAGAGTTAGACTATGGAAGCCCATGGTGGAGGAAATGTACCTTGAAGAAGCCAAAGAAGACATAGAAGACAGACAAAACCCTAACCCTAATTCCAACAGCCCCTTCATGCCATCTGAACCCAACGCAACCGCACAAGATCGAGACTCAGAATCCCTATCCTCCATTGTCATCTCCGACACAAAAGACCAAGTCGCCAGAAACCTTCCCGAATTGGGCTTCCCATATGCAGAAGACGACAATTCCAGCCAAAGGCACTTCTCCGGCATGTTTCCCAGTGAGGACTCTGGCCAAAGGCAATTTTCCGGCAACTACACCGAAGAGAGTTCAGTACAGTTGCAATTTTCGGGCAATTATTCCGATGAGAATTCGACACACAGACAGATTTCTATGAGTGGGGAGGGTGTTTCGCTAACGTTGGGATTACAGCAAGGTGGGGCGATGAACTTCGGCTTTTCGTCAAATCCGCAAAACCCTCTCTTGTTCTTGGAGGGGGAGGACCATGGGACTGGGTTTGGGTCCCAAATGGGAGGGTACAGGAACCTAGTGGGTGGACACTTGATGAGGGACTATGTGGGT
>gnl_Ambtr_v1.0_evm_27.model.AmTr_v1.0_scaffold00165.33
ATGTCTCAAGGGTTTGAGCAAGGATGCTTGGGCCCAAAGGTTTCAGATCACTCCTTTCTTAGAATGAATATGCTTAGATCTCAGCCCCACGTTGCTCAACAAAGCCGTAGAGAGAAGCTCAGAGTTCAGCTCAACTCTTCATCTTCTTCACCACCTCCTTCTTTATCACAAACTGATACGATCAACCAAGGAATGTCACACTACATGCTCAATCAATCTAGGGACGTTAATATTGGAGCAATTGTGCCTTCTGATTTGCCTGAAAATTGCAATTTTTCGAGGAATTTTACAGGAATTCCAGCTTTGCCTCTTTGCGACCCCAATATTTTGCAGGCAGATATGTCAAGTTTCGCAAGCACAAGCGATGCGTTGTCTCCTCGCCCAAATCCCTCTGGTTTTCTCCCTCAAAAACCCAATAATCCTTTGAATTCCCAAGCTCAACAAAACTGTGACATACTCATGAATTATGCTCCAACCTCAGCTAGTGCATCTTCATATGGTGGTAATAACCCACTGTTTGGTCCATCTGTTTTAGGGGGGATCTTATCAGGAAGTTTAAAAGAAGGTAACTTTTCTTCTTCTTCCCAGCTCTTTCTCCTTAACAATCCTTATACTACTGACCCAAATGCTCAATCTTCTGTTCATTTATTGAACCCTTGCTCTAGTGATTTGTCTTTGAATCAAGAGAGCCAGAAGCAGTTTCTTGAGATACCCAATATGCATTTTCCTGGTTTTCATCACAGTTCTCTTCCTGTGACTTCTTCTATGGATTGCAATTCTTCTCTCTATGGCTCCCAAATAAATCAAAATCTCAGAGACCCACCTCCTCAAGCTTTCCTTCTCCCCACTTCTTACGCTAACAGTCTCCAAAATATTGAGTTCAAAGCAAACCAACAACTCTCTGTTGGCCATGACACTTCAGGGCAGGGCCTCTCTCTTTCTCTCTCCTCTCATCAGCCATCTGAGCTTCATATTCAGGATTTCCAGTCTAGATTTGGGTGCCATAACTATGGTCCTTCTAAAGCTGGTTTCTTTGGTTCGCACCAAGAAGATAATAAGGGAAAAGGTGAAGAATTTTACAGCAAACAGTGCAACAATGGGAACATAAGGGACTATACATCATTTCAAAGGTTCGGCAGTGGGAGCAAAGGTTTCTCAGGCTCGGTTCATGGCATGGGTGGTGGTCCTCTTGGCCCATTTACTGGCTATGCTAGTATTTTGAAGAGCTCAACCTTCTTGAAACCGGCTCAGCAACTCTTGGATGAGTTTTGCAATGTGGGGCAAGTAATTCAGATGGATGGGTCGAAAGCGAGGGTACGAGGAGTTCAAGGGCCTTTTGAGAGGGGAAACGGAGGTGGAGGTGGCAGTTCATGTGGCGTTAGTGAGAGGGGTGGAAACCCTAGTGTTTCAGCTTCTTCGATCCATCATTCTACGGAAACAAGTAGTGAAGCTGGTGTGGATAATCCAGTCTCTTCGAGCGATCGAGCTGAGAATCACAAGAAGAAGACAAAGCTGGTTTCAATGCTGAATGAGGTTTTTCAGAGATACAAACTCTATTACAATCAGATGCAGATGGTTATGACATCATTCGAATGTGTAGCCGGCCTCAGTGCAGCTGCTCCATACACCGCTCTAGCCCTAAGGGCCATGTCCAAGCACTTTAAATGCCTTAAAAATGCCATTGCTGATCAACTACTCTCCACAAGCCGAGCCTTGGGTGAGGATTGCACCCCTCTGAGTGTTAACAAAGGAGAAAGCACTAGTCTTCGGATTTTAGATCAAAGCCTTCGTCATCAGAGAACAGTTCAAAGTTCAGCAATTATTGAACAACCTCAACACGTGTGGCGACCGCAAAGAGGGCTGCCTGAGCGTGCTGTGGCTGTGCTCCGTGCATGGCTTTTTGAGCACTTCCTACACCCGTACCCAACCGACACTGACAAGCAAATGTTGGCCAAGCAAACTGGTCTTACAAGGAACCAGGTTTCTAACTGGTTCATAAATGCAAGAGTGAGGCTCTGGAAACCCATGGTAGAAGAGATGCACATGCTTGAAAACAAGGAATCCTCAGCAAACATGGATCTCAATTCAGTCAAGAACTCGGAGGAGCAGGCGGCGAAGCAAGCTGTGAACTCCGAGCACCAAAGCGCTTCAAGCACTGCACCAAAGAATGAAGAAGAAGACGCTCAGCAAGGCCATGAGCCGAAACCTATGAAACGATTAAGGAACGAAGAGCTTTCGCACCACCCGTTAAACCCTAACCCTATTTCGACTGAATACCCATCTTCTTACCAGTCCTCGGAAGAGCTTTTCCCGCGCCATTCGGGAGTTGGGGGAGTCTCCCTCACTCTAGGGTTACGCCATAACGGGGTGCAAGATAATCCATTCTATCATCAAAGTGGGCAAGCCATCGAATTTGCAGCGCACCACCATTTCAGTGGCCTCCACGAAAGCAATGAATCTGAAGGTTTACAGGTTCAAAACCTGCAACTCAGAAGGCATTTGGGAACCCAGTTACTCCATGATTTTGTTGGT
>gnl_Ambtr_v1.0_evm_27.model.AmTr_v1.0_scaffold00030.108
ATGGCGACCTACTATCCAGGAACTGAGATACAACCTGATAATCTCCAAACCCTCTATCTCATGAACCCTGGATATGTCGGCTATGCAGAGGCCACACCCTCTGCAAATCCAGGAAACATGGTGCTCTTAAACCATGTTAATGGAAATCCATTAACAATTGGTACCAATCTCTCTCAAAACCCAAACCAACAACCCCAGCATTTCATAGGAATCCCCCTTCAAGGCCCAGACCCACAACGCCAGGTACTCACTGTAAACCCGACTGACATAAACCCTAATTTGCTTGCCTCTCGAATTTCAGGCCATCACCAATACAATCAATGGAGGAATTCAGGCAATGAACTCACCTTTCTCCAAGCAATTGATCAATCTCAGGCCAGTACTAACCCATCCCAAATCGCAAATATGAACAGTTCTGTCTCTCTCTCTCATCACCAACCTGTTCAGGAAATCACGAATTCTCAGATGGGTATTCGAAGAGGTCCCATGGCATCTGATCAAACACAACAGGGGGCTCTCTCTTTGAGCCTTTCATCCCAACAACCATCGAATGGTCAGTTTTCTTTTCATTCAAGTGGCCATGGAGTCTCTCAGAGCATGAAACAGGGGACTGTGGACTCTGTTTCGTCAAATTTACAGGGGGTTCTGATGGGTTCAAAGTATTTGAAGGCGGCTCAAGAGCTTCTTGATGAAGTTGTTAGTGTAGGGAAGGGAGTTAAGACTGATTCAGGGAAGAGAGAGAAATCCCAAGTTAAGATTGGTAGAGAGATGGCGGTTGAAGGTTCAGGAGCAGAGAGTAGTGGGAAGAAGGGTTCCGAATTGAGCACAGTCGAGAGGCAGGAAGTTCAGATGAAGAAGGCGAAGCTTGTCGCCATGTTAGATGAGGTGGATCAAAGATACAGACAATACCATCACCAGATGCACCTAGTGGTTTCTTCATTTGAGGCGGCAGCTGGATTAGGGGCTGCAAAAACATACACTGCCCTTGCTTTGCAAACTATATCAAGGCAATTTAGGTGCCTTAGAGATGCAATATCTTCACAAATAAAATCAGCTAGTAAGGCTTTAGGGGAGGAGGACTGCCTTAATGGTGGAAGAGGGGAGGGCTCAAGGCTAAGGTATGTTGACCACCAATTGCGACAACAAAGGGCTTTACAGCAACTTGGTATGATCCCACACAATGCATGGAGACCTCAGAGAGGTCTGCCAGAGAGATCAGTGTCTGTTCTTCGAGCATGGCTCTTCGAACACTTTCTTCACCCATACCCAAAAGATGCAGATAAGCACATGCTTGCTAAGCAGACAGGGCTTACTCGAAGCCAGGTCTCCAACTGGTTCATAAATGCAAGGGTGAGGCTTTGGAAACCCATGGTTGAAGAGATGTATATGGAGGAAATGAGAGAACAAGAACAGGACAAGGGATCCGATGAGAAAACTAGCAAAAGTGAGATTAATGACGACTCTTCAATGAAGTCTGGCCATCAAGAAAACAACCCAACTGAGCAAAACAATCATCTTCTCATACCCAAGCAGGATGCCAACAACGAATTTAAGTCCTCTTCCACATCAGGTTTTAGCTTAATCAAATCCCCAGGCCCACAAGACCTCCATGAGAGAGAAGCTCTCGAACAGGGGCCGCCCAAGAAGTTGATGAGGGAGAAGATTTCCATGAATTTGCATGACACAAGCTCCCTGCCCTCTATTGAAGTGGACCTGAAGTCAGAGGAGGCAAACAGTGGAGAATACATTAAATTTGGAGATGGTAGGCAGAGTAGAGAGGACTTTGGACTTGATGATCATGGTGGTGGATTTGGATCAGCGTATCACATTGGGGATTTAGGTCGGTTTGGGCATGAACAATTTGCTCCGAGGTTTTCGGGAAATGGAGTCTCTCTCACTCTAGGCCTTCCTCATTGTGACTCTCTTTCTCTAGCTGGAACTCAACAGGCATATCTCTCTAACCCAAATTTGCAAATGGGAAGGCGACACGAGCTTGGTGGCGAGCCAAATGATTTCTGCAGCATGAACACAGCTTCAGCGACTGCTCATTCTGCAAATCCTTATGAAAATCTCAGCATACAAAACAGGAAGCGTTTCGCTGCTCAATTGCTCCCTGATTTTGTGGCC
>gnl_Ambtr_v1.0_evm_27.model.AmTr_v1.0_scaffold00002.320
ATGACAGGCATGGCCACTTACTTTCCTGGTTCGAGCAATCAGAGAGATACCATGCCCACCCTTTGCTTAAGAGACCCTGGCCCTAACTCTTTTCCCGAACAATCTCTCAATGGAAACATGCTATACATGAACTATCTCACTCCCTCTGATTACTCTGATACCTTGACAACCCATCATTCTCAACCCCAACAAAACTGTGTTGGCCTCCATGTACCCACTTCCATTCTCTCTCAAGAATCACGTGCTCCTGAGGCATCGGAGGCGACTGCATCTCACCATAGGATATTATCACACTTAGTTGCTTCTCGACTTGGTGAAAACAATGCTTATAACACAACCTGGCGTGATGGGAGAAATGGTTTATTGCTTATGCAATCCGATAATGAGAACCCTCAAATTGGCATGCCAACCCTGGGAATTATTCAGAATGAGCAAAACCTACCTATTCAAGGGCAAGGATTATCACTAAGCCTTGGCACCCAGATCCCCTCAGCTATTCCTGTCCATTCCTTTCAGTATCGACAAACTCTATCGGATATGTCCGCTTTTTTGGGAACTAATCAGTCTGGTCGAGATGGCCTGAGTAAAGATGACCCTCGAAGAAAGCAGATATTAGGCAATGAGGTGCCTCCTTCCTCTTTTACTTGTAATGGTGGAAACCCGGTGCTCAAGGGGGATGTGTTGGGAACTCTTCCACGCTCTGAGGCAGGGCCTGCTCCCTATGCACTCTTGGGTCTCTCAAGCACCATATCAAATTCAAAGTATCTCAAGGCTGCACAACAATTGCTTGATGAAGTTGTTAATGTTGGAAATGCATTGAAGCCTAATGAGTCAGGGAGACCCAAGAGCTTTTCTATGGCCACTGCTTCAATGGCTTTAAAAGTGAGTGAGAATACCCCCTCAAATCTATCAGACCAACAGGAGGCGAATGCTGATGCACCCAATGAGTTGTCCCCAACTGAGAGGCAAGACCTCCAGACAAAATTGACTAAGCTTTTGGGCATGCTAGATGAGGTTGACAGGAGATACAAACAATATTACCATCAAATGCAGATCGTGGTCTCTTCCTTCGATGCCATTGCAGGAGCTGGGGCTGCTAAGACTTACACTGCCCTTGCACTCCAAACTATTTCCAAACACTTCCGCTGCTTGAGAGATGCTATAAATGGTCAAATTCGAGCAACCCAAAAGAGCTTAGGTGAACAAGACCCAACAAGCAACAAAAGTGGGGGGGGCCTATCCCGATTACGTTTCGTTGACCAGCAGCTCAGACAACAGAGAGCTCTGCAACAACTTGGAATGATGCAGCAGCATGCATGGAGGCCACAGAGAGGCCTACCTGAAAGCTCGGTATCGATCCTCCGTGCATGGTTGTTTGAGCACTTCCTCCACCCCTACCCCAAGGACTCAGATAAACTAATGTTGGCAAGGCAGACAGGCTTGAGCAGAAGCCAGGTTTCGAACTGGTTCATAAATGCTCGTGTTAGGCTTTGGAAGCCCATGGTCGAGGAAATGTACAAAGAGGAGATAGGTGAGGCAGAGATGGATTCGATCTCCTCATCTGAGAAGGCTCCCACTAAAGGCAATGGAGAGGGAAGGGCATCTGATGAGAGAGAAGAGTTAGTGGGCTCAACAGAGAGGCACCAACTAACCCAATTCAAGGATTCGAAATCAGAGCTCGGGTCCGAGCCCGAAATGGCAGGGACCGTTGCTCATGGAGACGATAGTGGAAGTTATGGTCATCCATCAAGGGAACGAAGGTCCAACAATGAAGATTGCAGCCTTCTTCAAGATGCCCTAGGGACCCATCACCCTGATGGCCATGGCAGGTTCATGTCTTATGATTATGCGAGGTTAGAGAGAGAAGCTTATGCAGCTCCAAGGTTAGAGAGAGAAGCTTTTGCAGCTGGAAAGAACAGTGTTTCTCTTACTTTGGGGTTGCAACACTGTGATGGTCAGCAAAGTTACATGGGTGTGAGAGGGGATGAGATATACAACACAAATTCAGTTGTTTCTGACTCGTCAGAGTACGATTGCATTAACCGAAGGCACAGGTTTGGTTCCTCTCATTTGTTGCATGATTTTGTAGCT
>gnl_Ambtr_v1.0_evm_27.model.AmTr_v1.0_scaffold00059.154
ATGGAGCTTCTAGAGGAGTTTTGCAGTGTGGGGCGAGGGAAATTTGGAGGATTGAGGAAGGAGAGATTTTTGAAAGGGAATTGTAGTGGTTTCGGTTCGAATTCGGGGGCAAATAACGCATCCACTTCTTCGAGCTCAAGGGAGCAGCCACCGCCACCTCCTCTCTCTTCGGCGGATCGGTTTGAGCACCAGCGGAGAAAGGCCAAGCTCTTGTCTATGGTTGATGAGGTAGACAGGAGATACAGCCATTACTGCGACCAAATGCAAATGGTGGTGAACTCCTTCGACTCGATAGTCGGCATCGGAGCGGCAACCCCGTACACCGTATTGGCACAGAAGGCGATGTCGAGGCATTTCAGGTGCCTGAGAGACGCCATTAATGGCCAGTTGAAGCTCATCTCTGAGCTCTTGGGAGAGAAAGAAGGGGAGAGATCAGGTGTAACCAAGGGAGAAACACCGAGACTCAAATTGCTTGAGCAAAGCTTGAGGCAACAAAGGGCCTTTCATCAACTGGGTATGATGGATCAAGAAGCATGGAGGCCACAAAGAGGTCTGCCTGAGAGATCTGTCAACATACTAAGAGCATGGCTCTTTGAACACTTTCTTCATCCGTATGTCTCAAACTGGTTCATAAACGCAAGGGTTCGGCTCTGGAAACCAATGGTCGAAGAAATGTATCAAGAAGAAAGCAAAGAAGAAGCCCAAGCCCAGGCATCGGGCCCGGCCCAGGCCCAAAACCAATCAAAGCCTTCCACGTCTGCAATCCCATCCCTCAACAGAGCCGAAGAGATCAACAATATGACTAAAGGCACCATTATCAATCCTACAAATCCCCCCCCAACCCACCCGTCGTTACAAGAACCGCCGGATTTCACGGAAACAGGTGGCGGTTTCCAGGAAGCCAGTGAAACAGCTAGCGGTTTTATGGCTGTCAGCGAAACCGTAGGCGGTTTATTTAACTGCGGCGCCGACGCTCTTTATGGTGGGTCCGTACGGTTAGGGCAGACAGGTGACGTGTCGCTGACGCTTGGTTTGAGACAGGGAGGGCTGCAAGACAAAGGCGGGAGATTTGGGGTTAACAACAATCCCCAGGACTTCAAGAACTTTGGTGGC
>gnl_Ambtr_v1.0_evm_27.model.AmTr_v1.0_scaffold00009.52
ATGGCGGAGGAGCTCGATGATTCTCTCTCTAGAATCCATAGGTTTGGGGCTCAAAACCACGTTGCTCAACAAAGCCGGCGTGAAAAACTGAGGGTCCAAAACACTTCAAATCTAGAGAGAGAAACAGTGGGGCTTCCGAGCCATTTGATAAACCCTCTATGCGATTCATCAATGGTGTCTTCTGAAATGCTGAATTTTAGAGCTCAGAGAGTTTCTTCTGAGGTTAACAGTGAAGTTGTGCCTTCGGATGGGGGCCTGGTGCAAAATCCAACTCTCTGGAAAGGCTTAATCGCACCTCAAAATTGTGACTGGTTTTTGAACCATTCTCAAGGAAATGGTGCAAGTCCTTCTTCCTTGAACAACCATGACTCGTTTCTAACACCCATGTTTGGTATTCTCTCTAAAAACCTCAAAGATGGTAACTCCTCAGCTTATCAGCTTTTACTTATGAACAATGAGTACAACAATATTGGGTACCCACAAGATTTACAGGTTTCAATGGCTTCCCAAAACCCTAACCCTAACCCTATTTGGAGTTCCAAGGATGTGTATGATGGAGAAAACCAGAAGCCATATACTGAATTTTCACGGAATTTTCGTGGATTTGAGCAGAGTAGCCAAGGTCTTGATTTGGGTTCGCCCCGAAGAGATATTAAGGAGTCTGTGGCCTCTGGTTTATGGCAAGAGAGTGCGAGCGGGCTAGTCCTTCCCAGCTATGGAAATCAGAGCTCTTTATCAGGGCTTTCAGAGAGGCCTCAAACTCATCAATGGTGCAACGGCGAAGGTGAAGCCCAAATAGTTCGAAAGCAAGATGGGCATGATGCAAGAAGTCAGAGCTTAGCTCTCTCTCTAGCCTCGCATCGATCGACTGATACTCAACTGCCCCAATTTGAAGACGGATTCAACAATTCGCAGGAATTGGTAGTGAGAGAAAACAGGTCAGAGGGTTCATTTCCCAACCCTTTCTATGGCAGTACTTCTAGAGAGAGAAACTTCTCACCCTTATCGCAAGGTTATATAGGCGGCAGCTCCATGGATGCTCAAAGGAGTGCAGGTCCTCTTGGCCCTTTTACTGGTTATGCCACAATTCTTAAGAGCTCAAAGTTCTTGAGACCAGCTCAGCTTATCTTAAGTGAGTTTTGTAGTGTGACAAAAGGGGCTATAGAATGTGGAATGAAGAAGCCAGGTATTAACAGTGATTCGATCGAAAGGGGTTCCATGGTTTTGAGGGATGGCGTTAATGTAGACAGTGGTGGCATTGGAAGGAATGGAAATTCATGTGTTTCTTCCTCTTCGGATTATCCCACCTCCATTGAAGGTGGTAATGGGGGCGGAGATAAGAGTGGTGGCGCAGTTTGTGCAGGTGATGGGATTGAGTTTCATAAGAAGAAGACTCGGCTCATGGCTTTGTTTGATGAGGTTTATAGACGATACCGGATATACCAGCACCAAATGCAATCTGTCATCTCTTCATTTGAATCCATTGCCGGTCTCAGTGCCGCCACTCCTTACACTTCTCTTGCCCTAAAGGCAATGTCTAAGCACTTCCGGTGCCTGAAAAACGTGATATCCGATCAGTTAAAGCAAATGAGCAGTCTCTTGGGTGAGGAAGAGAGCATGATTCCGGCTGGTGGTCCTAATTTTGGTAAGGGAGATACCATTCCAAGGCTTAGGTTTTTGGATCAAAGGATTAGGCATCAACAGCAACAACGGCTAATGGGGCTTGAGCATGCGCGCCATCAACATGTGTGGAGGCCACAGAGGGGCCTGCCGGAGAGGTCGGTGGCGGTTTTGCGAGCATGGCTGTTCGAGCACTTCCTGCACCCATATCCTACTGATAACGACAAGCATGTGCTGGCGTCCCAAACTGGTCTCTCTAGGAATCAGGTCTCCAACTGGTTCATCAATGCTAGGGTAAGGCTATGGAAACCCATGGTGGAAGAGATCCACATGCTCGAGTCCAAAGAGTCAGCCGAATTCGACCAGAATTCCAGCAAGAATGACCACAGTCCAGCCAACCCTGAACAGGCATCTAAGAAACAAGGCAAGCAAAGCATAGAAGCCCAATCAAGTGAGGATCGAAGTTTTTCGGTTTCTTCAAGGGTTGGAGATCTCGAGCAACCGTCAAAGCGGCCAAAAATGGACCACTGCCGGATCCCGACTAGCTACGTGGATTTTCCCGTGTACCCAACTGGGGTTGGAGCTGTTTCTCTCACTCTAGGGCTTCAACATAGTGGGGTGCAAGAGCCTGTGAGCTTTGGGCTCCATGAAAATAGTAGCAGTAGTGGTTTTGTAGTTGAGAATTTACAGCAACAGCTCAGGAAGCAAATTCCTGGCCACATATTGCATGATTTCGTAGGA
>gnl_Aquco_v3.1_Aqcoe2G233200.1
ATGACAGAGGGTTTTCAATCTTCTTTTCATTATGTCCCACAACAAAGTAGAAGAGATAAGCTTAGAGTTTTTCTTGATAACCAACAAGTTCATGATGATGAACAACAACAACAACAACAACAACAACAACTTCTTGATGGATTACTCCCTTCTCTTATTCCTTCTCACATGTTAAGAAAACAAGGAAGAGTTAAAGGAGGAACATCTGCACGGAATTCCAACAATATGCATAGTATAAGTTATTATAAAAATACTACTACATCTTCTTCATCATCATCTTCTTCTTCACCTTCAGCTTCTCATCATTACCCTCATCATCATCCATATATGCTAGATCCACCACTATCATCTTCTTTACCTTTAAATGTATACCCTAGTTCTCTTCAAGATTATAATAACTTCTACATAGCTCAAACTCTTCCAGAATTCGATAACAGCGCCGTGGTTGGAGAAGCTCTTCCTATTAATCCTAGTACTATGCATATGTACAAGCCACAAGCACTGTCTTTAACTAATGATTCTTCGCAGAGGTTATCGTTGTCCCTTTCTTCTCATCACCAACAACAATTGAATCTGGCAAGGTCTAATTTAGGCTGTAGTAGCCGTGGTGGTGGTGGTGGTGGTGCATCGACTTCTAATGATATTAGGAGTGCTGTCCCTTTAGGGCCATTTACTGGGTACGCGTCAATTTTGAAAAGATCAAGATTCTTGGTGCCTGCACAACAGATGTTGGAGGATTTTTGTGATGTGGGTCAAGGATTTTATGTTGAAAGGAACTCTGGAGATTCTTTAACTATGGAGGAAAATTTAAATGACACTGGAATTGTTAATGATTTAATGGCATGCAGTGATGGTGGCGAACATCATCGGAAGAAGAAGCTTAGGTTGATTACATTGTTGGATGAGGTGTACAAAAGATACAAACTGTACTTCCAGCAGACGCAAACAATTGTGGCGTCATTTGAATCTGTTGCTGGTCTTGGTAATGCAGCTCCATATACATCATTCGCTCTCAAAACCATGTCTAAACACTTTCGATGCTTGAAGAATGCCATAACCGACCAGCTTCGTTTCTCAAGCAAGTCCCTAGGTGGCGAGAGATTTAATAAAAATGAGACCCTAAAGTTTGGAACTGGAGAGCCTTGGGTTCATGGCCAAAGAACAGCTTATAACTCTGGCATCCTTGAACGTCGACCTGTTTGGCGGCCTCAGAGAGGGCTTCCTGAACGAGCAATATCTGTTCTCAGGGCTTGGTTGTTTGAACATTTTTTACACCCATATCCTACTGACACTGATAAACAGATGCTAGCTAAACAGACTGGCCTCTCTAGAAGCCAGGTTTCAAATTGGTTTATTAATGCGAGAGTTAGACTTTGGAAACCAATGGTGGAGGAAATACACACACTCGAAACATGTCAATCTGATAAAGGTTCTGGTTGGGAGGATCAAAATTCCAGCAAACACAATGAATTTATGACTTTGGAGAATCCATCCCATTCCAGCAAACAACCTCAAATCAAGTCTGCATTCAAGGCCCAAGACCAACACTCGAAACGGAGTAGAAAAGAACATGTATATTCACCTGAGAAGGTCACCACTGAATCTATGAATTTCAGTTACAACACTTCACCAAGTGATCATCACCATGTTGGAGCTGGAGTTGGTACTTCTGGTGGAAATAGTGGGGTATCTCTAACATTGGGTCTTCAACAAAACAATGGATATGGATTGTCAGAGGCTCTCCCAGTAAATCTACCTCACCGTTTTGGCCTCGAAGGGAATAACGAGGGTTACATGATAGCTAATTTTCAAGCATCAAATCAACATTATAATGAGGCCGTTGGAGGACGTTTGTTACATGATTTTGTTGGC
>gnl_Aquco_v3.1_Aqcoe6G129700.1
ATGGCTACTTATTTTCCCAGTTCAAGTAACCAGAGAAATATTGTGCCGACCATGTATGTGAGAGACTCAACGGCCACTGAGTATGCTGAAGCATCTGGTCTTCCAAATCACATGATGATGTATATGAACTACTCTTCTGCTGGGTCTTATTCGGATACCATTGCTGGTAACTCTCAGCAGCATCAAAACTGTGTGGACCTTCCATCTGTTGGAGCGTCGGAATTGAGTCCATCACAGCAGGGGATGTTATCAAACCTTGTCGGTTCTCATACTGGAGATCATGTTTACAACTCATGGAGAGATGGAAGAAACGAAATGTTTATGCAGCCAATTGGTGGACATACAACCATTCAATCTCTTGGTGCACAAATAAGTGGTGCCAGAGATGATCTTGTCCGTGATACTGTTAATGAGGATCCCCACCAGGGTCTGCGTCCACAATTAGGAGTCCTAGATGGTGGGCAGAATATGCAGGGACAGGGACTATCCCTTAGTCTTAGCACACAGTTCTCCTCTGCTGTTCCTGTCCCTTCATTCCAGTTCCGACATCCTAATGCTGGCCTCTCTTCCTTCTTGGCTTCTCATCCGACCATTTCAGGAGAAGGTGGCAGTGGATCTGGTACTTGTAGAGATGAGGAAAATTCTCCAAATAAGCAATCAAGAAATGCAGATTATTATCAGCCTGGTTTTCAGGGAGGCAATCATGATGCAATCAAACAGGAAGCATTGAACAACCTGCAGGGTTCCTTAGACCCCAAGCAGATGCATTTAGTTACTTCTCCATATGGACTGCCAGGTTTTGCAAGTACCATTCCCAATTCCAAATACCTCAAGGCAACACAACAACTGCTTGATGAAGTAGTCAATGTCCGAAAGGCTCTGAAACAACATGATGCTGGTAAACTCCAAGGGGTTGGTTCCAAGAGCTTCAGAGAGACTGATGCAGGATCAAAGGATAGTACTACTGCACCTTCTACTTCCGGAATTCCTACAGACAGTCAAGAACAAACTAGTAACTCTACAGTTGAACTATCACCTGGTGAACGACAGGATTTACAGAATAAATTGACAAAACTTCTATCCATGTTGGATGAGGTTGATAGAAGATACCGACAGTACTACCATCAGATGCAGATAGTCGTCTCATCTTTTGATGTAATAGCAGGGTGTGGTGCAGCTAAACCGTACACAGCACTTGCTCTTGAGACGATTTCCCGTCACTTCCGCTGCCTACGAGATGCAATCAGCGGCCAGATTAAAGCAACTCGCAAAAGCCTCGGCGAACAAGATACTACCGGAAACAGCAAGGGCGGCGGAATCTCTCGACTTCGCTTTGTGGACCAGCAACTTAGGCAACAGAGGGCTCTTCAGCAGCTTGGCATGATGCAACAACATGCTTGGAGACCTCAGCGCGGTTTACCCGAAAGTTCTGTTTCTATTCTTCGAGCTTGGCTGTTTGAGCACTTCCTTCATCCCTACCCGAAGGATTCTGATAAAATCATGCTTGCAAGACAGACAGGATTGACCAGAAGTCAGGTTTCAAACTGGTTTATAAATGCACGGGTGCGTCTTTGGAAACCCATGGTCGAGGAGATGTACAAAGAAGAGTTTGGTGACATCGAAATGGATTCAATTTCTTCATCTGATAATGCATCCAAATCAGCAAGGGATGACACCAAGATCTCTGAGGATGGGAGGGAGGAGTTACAGCAAAATGCCAACCCTTCAGCCACTGAGAGATGCCAACCTAGCCAATTTCATGATTCAAAAGGCAATTCCGTTCCAGATGTAGATATGTCTGGGACCTTGACCAGTTCAAGTTATCAAAATCGACTCCAAAGTGAGGATGACATGGGCTACATGGGAATGCGATTAAGAGGGAACCAAAATCACAACGTTGATCACTCCAATCTTTTGCATGATACACTTGTTCAGTCTGATGGGAGTGGCACAGGGAGGTTCATATCTGCTGACGCATACCATCATATGGCAGAGATGGGAAGGTTTGGGAGTGGTGATGGGGTGTCACTGACACTAGGTCTGCAGCATCGTGATGGTAGTGGTATGCCCATGTCTGGTGGAACACACAATAATTTTGTCACCATGAGAGGGGACGAGATGTACACTGCAGCAACATCCCTTGGGCCTGATACGACAGATTACGACTGTATGGATCCAGAAGACCGTCGTCACAGATTCAGTTCATCCCATATGCTGCATGATTTTGTAGCG
>gnl_Aquco_v3.1_Aqcoe6G107900.1
ATGAGAGCAACAACACTTCCACCACCTCTTTTTATTCTGAATACACAAAAAAGTACTAATTCAGTGGTGAAATCTATGTCCAAAGGTTTTAATCATCAAGGAATCAATATAAGTTTCTCATCAAATGAATTTCAAGATCATCAATTGCAACAACAACAACAATCCCATATAACACAACAAGGTAGAAGAGATAAATTAAGGGTACAAGCTGCAGGTGGTTTCGATGCACCGCCAGCTTCTTTGGTAGCGATAGAACCCGAAGAAGAAGAAGTACCTGGTGGTGGGGGGATGGCGCCTGTATATGAAACAAGTGGGATGTGGTCAGATATGTTCAATTATCAATCTGGGGGTACTACTTCAACATCAACAGAATTTTTAGAAAATCAAATTTCATCATCAAATTATCATCGGTTGCACCACCGTGAAGCAGCAGTGGCGCCACCAGTTGGTGTGGTGGCGAATGAATGGTACGGAAATAGACAAGGGATGGTGGGCGGGTTTGGAATGGGTCCATTGGGAGATTCAAAACAACAAACCAACAACAGTGATAACCGTGACAGTAATATTATAGCTCAGAATCATCAGATTTCAAGCTTAAATGCAGACTCTGCAGCTGCCATGCAGCTTTTTCTCATGAACCCACAACCAAGATCACCTTCTCCTTCACCTACAACAACTTCTTCAACACCCCTTCACCTATTACTACCAAACCAACAACAATCTTCTTCTCATCATTCAAATCTCCAACAACACTTTCATAATTCTGCCGCGGCAGCTTTCGCCAATAGCCCTGCAAGTCAATTCCAATGGGTTTCTAGTAGTAGTAGTAGTGGTGTTGGCAATAACACCGCTGCTCAAACTCAACTCAATAAAATTGGAACTGCTATAGAAAACCAAGGTCTTTCTTTAACACTTTCAACTTCTTTACAACATTTAGAAGCTGCGAAAGCCGAAGAATTCAGGATGGGTGAAGATGGAGTGTTTTATTATGATCAAGGAAGTGGTATTGGAGGTGGTAGTGGGTCTTCTTCTTCGGCTTCTGTCGCATTTCAACTGAAGAATTATATTCCACATAATCAAGCAATACATTTACAAGGAATAGTAAATCAAAATCAGATGATGAACACCGCAGGTTTAAGATCACCAATAGGGGTTATGAGTTTATTGAGAAATTCTAAGTATTCTAAAGCTGCACAAGAATTATTGGAAGAGTTTTGTAGTGTTGGAAGAGGACATTTAAAGAAACATAGATCACTTGCAAGAAATAATTCTATCAATCAAGCTAGTACTGCAAGTTTTGGTGGTGGTGGTGGTGGTGGTAATGGGTCTTCTTCTTCTTCAAAAGAATTAACATCATTATCTGCTGCTGACAGAATTGATCACCAAAGGAAGAAAACTAAGCTTTTATCCATGCTTGATGAGGTGGATAGAAGATATAACCATTATTGTGAGCAAATGCAAGTAGTAGTGAATTCATTTGACTCAGTAATGGGATTTGGATCAGCGACACCATATACAGCTCTAGCACAAAAGGCAATGTCACGGCATTTTCGATGTTTGAAGGATGCTATTACAACACAATTGAAACAAACTTGTGAACTTCTTGGTGAGAAAGATAGTGCTGGGGTATCAGGAGTAACTAAAGGAGAAACACCAAGATTAAAGTTACTTGAACAAAGTTTAAGGCAACAAAGAGCTTTTCATCAAATGGGTATGATGGAACAAGAAGCTTGGAGACCTCAAAGAGGTTTACCTGAACGTTCTGTCAACATTTTAAGAGCTTGGCTTTTTGAACATTTTCTTCATCCGTATCCAAGTGATGCAGATAAACATTTGTTAGCAAGACAGACTGGTTTATCAAGAAATCAGGTTTCAAATTGGTTCATTAATGCTAGGGTTCGGTTGTGGAAACCTATGGTTGAAGAGATGTATCAACAAGAAGCCAAAGAAGAAGATGCTGATGAGGATGAAAGAGAATCCAACCAAACAAACAGCAATACTGCACAAACACCAATGCCTACAACAGCAGCAACAACAACAACAACTCAACCAGTATCAACAGCTGCTACAATACCAACAACAACATCATCAGCAACTACTACAGTAGCAGGCAAAAGATCCCAAATCAATGACTTAGATAATGACCCTTCACTCAATGCCATCAATACCCAATGCTTCTCGGAAAATCAAGTAATGCAAGCCAATCTCACCACCACCACCACCACCACCACATCACATGCTGATGTGTCTTCTTATGGGACACTTCATTCTGATGTGTCGCATTTCGACCCCTCCTGTCATGTGAGTAGCATTATTGCAGATGATTATAGGACCACATCTGGAAATGCCGAAATGGCATCGACGTTAGTAAGATTTGGGACCACGATGGGTGACGTGTCGCTTACATTGGGTCTTCGACATGCTGGAAATTTGCCTGAGAAAAACAATTTTTCAGTCCGAGATTTTGGAGGTTGT
>gnl_Aquco_v3.1_Aqcoe1G078800.1
ATGGCGACATACTTTCATGGAAATCCAGAAATCCAAGCTGATGGACTTCAAACACTTTACCTAATGAATCCTGGCTATGTTGGATACTCTGACACACAGCAACAACCTAACATGGTTTTCCTCAATTCAGCTGTGGGAAACTCCATGAACTTATCTCAAAGTCCACAACAGAATCAACACTTTGTTGGAATTCCACTTCAGGCCACACCTATTAGTCCAACTGCCGCCTCTGCATCACAACAAGATCCTAATCGACACTCAGTCCATCCCCAACATGAGATGTCAGCAATTCATGGATTCGTTCCTCGCGTTCAATACAATTTATGGACACCAGTCGATCAATCCAACCAACACCAACAGCAGAATCTCGCAACAATATCATCAGTAAGGGTGAACAATTCCATTAACGTCGATGATGTTTCGTCCCGATTAGGCCTTCGGCGTTCTGTTGTGACACCTCCTCAACAAGGTTTATCCCTCAGCCTTTCATCACAGCAGCCAGGTTATGGACCATATCAAACTGATTCTGAAATTCCACCAACTACAGCACCAACTAGTGGGGAAGATATAAGAGTATCGGGAGGTTCTTCTTCATCGGCTTCTGGAATTTCAAATGGAACTTCCAGTATGCAGAGTGTTCTGTTGGGGTCTAAGTACTTGAAGGCAGCACAACAACTTCTTGATGAAGTTGTTAATGTGGGGAAAGGAATCAAGACTGAATTGTCTAAAGGGACTAAGGAACAGATTAAGATAAGCAATGAACTGAGCGGTGTGGCCGGAGATAGCTCAACAGGAGGTGAAACAAGTACTAAACGTGGAGCTGAGCTTACGACAACTGAAAAACAGGAACTTCAGATGAAGAAAGCAAAGCTTATTAGCATGCTTGATGAGGTAGAACAAAGGTACAGGCAATATCATCACCAGATGCAAATTGTAGTTTCTTCGTTCGAACAAGCAGCAGGTTTTGGTTCTGCAAAAACATACACAGCACTTGCTTTGCAGACAATCTCAAAGCAATTTCGGTGTTTGAAAGACGCCATCTCAGGGCAAATTCGTTTGACTAGCAAAAGCCTTGGTGAAGATGATTGCTTAGGATCAGGCAAGGTTGAGGGTTCAAGACTTAGGTTTGTCGACCATCAACTGAGACAGCAAAGGGCACTCCAACAACTTGGAATGATCCAGCATAACGCTTGGAGACCACAGAGAGGATTGCCTGAAAGATCAGTTTCTATCCTCCGCGCTTGGCTCTTCGAACACTTTTTGCACCCCTACCCTAAGGATACAGATAAACTCATGCTTGCCAAACAAACAGGACTCACTAGAAGCCAGGTATCAAACTGGTTCATAAACGCCCGTGTTCGGCTTTGGAAGCCAATGGTTGAAGAAATGTATACGGAAGAAACCAAGGACCAAGAGCATAATGGAACGGAGGGAAAAAGTAAAAATGAATTCACAGAGGAGTCGGGGTCTAAGTCAAACGGTCATCAAGAGAATAGTCCCAGTAGGACAGATCAAACAAGAAATGTCAGTTCTAATCAAAACAGCCCCAGGGAACCAAATGCTCCCCCCACTTCAGTGTCCAACCCAACAATTCCAACATCAACTATGGAAGAAAATTTCCGTGGCGAAGCCGGTTTCTTCCTAATGGGATCATCAAACATTGAGGGAATTACACAAGGAAGTAACAAGAAATCACGAAACACCGAAATGCAGAACTCCCCTACTAGTTTCCATTCCATCGACATGGACATGAAGCCTAATGAAACAGACAGAGATCTCTGCATGAAGTTTGGCAACGACAGGCAGAGTAGAGATGGTTATTCTTTGATAACGGCAACGACAAACCATGGTGGGGGATTTGGAGCATACTCCATGGGTGAAATGGGTAGGTTTGATTCAGACCAGTTCACAACACGGTTCTCAGGTAATGGAGTTTCTCTCACACTAGGCCTGCCTCATTGTGAAAACCTCCCTCTATCAGGTGCCCAACAGAACTACCTCACAAACCAGAACATTCAGCTTGGAAGGAGACTTGAGTTAGGCGGTGCAGAACCAAATGAATTTTGTGGTATGAACAGTCAACAACCTTCCACAACAGCCTATGAGAACATTAACATGCAGAACAGAAAGAGGTTTGCTGCTCAGTTGTTACCAGACTTTGTTGCC
>gnl_Aquco_v3.1_Aqcoe1G138800.1
ATGTCTGAAAAGTTTGAATCAGGATATCTTAATAACCAAACAACCAGCTACCATAACTCAGCAGCCGAGGAAATAAACATTTTTAGGACTGATTCACATGTAGCGCAGCAAAGGCGAAGAGATAAGCTAAGAAATGTATCACAAAGTAGCGCCTCAGCAGCTCACCATTTGCTACAATTACCCAGTGATTCTAGGGTCAACCCTGATTACAACGACACCGCAATGTTTTCTTCGGAAATGCTTAATTTTTCAATGAATAGGCATCATCCTATCTTTGCTCATAATAGAGATGGTGTGACTGTTGCGCTTGCTAATCAATCTGATAGGCCTCTTGCCCTTGACCACGGGGTGGGATTCAGTAATTCATCTCATGCAGTTTCATCTAGCTTAGTACCTTTCGGTAGTGTCGATGGTTCACAAAATTCTTACTGGAAAGGTATTGATGGGTCACAGCAAAGTTGTGACTGGGTTGTTAACGGGTCTTCCAACCAAGACTTAATGGTTATTGGGGGAAGCTTATCTGGTAATGTTAAGGCCATAAATATTGCTTCACCTTCAAACTATGCAAAGCCTGGTTGCAATGGATATGAAGATGCTAACTCAGGTAGTGCATCCGGCCGGTGTGGGGAGTTAAATTTTCGGTCTCCAGTGTACCGCGGTGCACTTCAAGAGACTGATATTCCTTCAAATATGGTTAGTCAAGGGTGTGAAATGGTTTCACTTGTTCAGCACAACGCAAGATCAGAAGCAAGTAACTCTTCTTGGCCACATCCAACTTATGGGAATGACATGAATGCTTTGAGAATAAGTGAAAGTAGATGGAATAACATAGATACTTATGTGGGTGATTCTACTTCAAGGGGTTTATCTTTATCACTTTCTTCACAACCATCACCGAAAATCAATGTAGCTCATTTTGGAGATAAATTTGGGTCTGAGAAAAGTGCTGTCACTTGCACTGGTTTTCAAGACTCTAAAGCAAATACTTCCGGTTGTTTGTACACAGATTCAAACTCTCCAATTGCTAACGATGGTCATGGTAATTCAGTTCATGGAATCGTGAGTTCTTCCAACTATCCACGTCGCAATATAGGTCCCCTTGGGCCTTTTACTGGCTATGCAACCATTTTAAATAATTCAAAGTTTTTGAAGCCTGCTCAGCAGCTTTTGGATGATATATGCTGTATAGCTGGTTCCAAAAAGATTAAAAGAGGTGAATTATCTGAAAGTGTTTCCAGGGAAATAGGTATTTCCTCGAATTTCCTTCATGCTGGAAACAACAGGGGTAGGAGAGGTGGAGACTCGGCTTTCTCATCTTCCTCGTTTGATAGCTCTAATGAAGCAGTGGGTGAGGGTGGATTAGGTAGTGGGTCTTGTCAAACCTACCGCCCCGAGTTTCAACAGAAGAAGGCCAAGCTGTTATACATGCAAGAGGAGGTTTGTAAGAGATATAGACAGTACCACCAACAGATGCAAATGGTAGTGTCATCCTTCGAATCAGTGGTAGGTCTTAGTTCTGCCACACCCTACACTTCCTTGGCTTTGAAGACGGTCTCAAGGAACTTCTGCTTCTTAAAGAATGCCATTTCTGTCCAACTCAGGCAAATAAGCAAGGCCTTGGGTGAGGATTTGTTGTCACCCAGCTCTGGTACTAGTAGTAGAGGTGACGTGGATATTCCACGGTTCAGGTGCAATGATCGAAATCTTACAAAACAAAATGCTAGCTTTGAGCACCAACAGCCTATCTGGAGACCCCAGCGAGGCCTTCCAGAACGTGCCGTTTCTGTTCTAAGAGCTTGGTTGTTTGAACATTTCCTTCACCCGTATCCAACAGACACTGATAAGCATATGCTAGCTAGTCAAACTGGTCTATCTCGCAACCAGGTCTCAAACTGGTTCATCAATGCACGAGTGCGAGTATGGAAGCCCATGGTCGAGGAGATGCACATGCTTGAAAGCAATGGTTGTGCAGAAACTGAACTCAATTCTAGTGAGAGTAATCAGAAGCCTGACCCCAATATCATTGGGCAAATGAGTAATCAGTCGTCTAACAAACTGCAGATAGATCATGTTTCAGATAACCAGCAACAATATACATCTGGTGATGCAATGCATGCTGAAGATGGAGGACATACTGAAGATGCAGGGATTTTTGAACAGTGGTCTAGAGAAAAGCGGTCTAGGATGGAGTGTCAGACGACAGGTGTTGATGGGGATTTAATTGGGTTTCACCCGTACCACCGTGGGCTAGGAGCTGTGTCCCTTACATTAGGACTCAGGCACAGCACTGACCAACAGCAGCATCAGCGTGAACATCAGCTAAGGAGGCATTATGGGAGTCAGATGATTCATGATTTTGTGGGT
>gnl_Aquco_v3.1_Aqcoe5G202000.1
ATGCATCAAGATCAAGAGGTACAAGAACAACACATGGTTCAACATAGGAATAAATTAAGTGTGCAAGGGTTGGAGCCGCCACCAACTTTAGTGGTAGAGAGTGGTGAATTGCCTGTATATGAATCAGCTGGCACCATGTTGTCCGAGATGTTCAATTTCCAATCTGGTGCTACTCCACCCGCCGAATTGTTAGACAGTCAGATTACGGAGAATTATCGATTACATCGGTCCTTAACAAACACTGAATGGTATGGTAATAGGCATGGAATGGTAGGAGGATTGGGACCCTTGGGAGACACAAAGCAACAGCACCATGGCAGTAGTACTAGTACTATACCACAGCATCATCATCATCATCATATTTCAAGCATAAATGCAGATTCAGCAACTGCCATGCAGCTTTTTCTTATGAACCCATCACAACAACCAAGGTCACCAAATTCTCCTAATACCCCTACATCTTCAACTCCTCTTCACTTATTACTCCCAAACTCATCTACTACTCCACCCCCTTCTCTCCAAGTATTTCACTCAGCAGGAGCAACTGATCATCATCATCATCAGGCTAGTTTTGGTAGTACCTCAATTCCACAAACTCAATTTACATGGATATCGGGTAGTGGTGGAGGCGAAAACTCAGGTACCCAACAACTCTATGGCAATCATAGGACTGGAGGAGATGTTGTGGAAGGCCAAGGTCAAGGGCTTTCTTTGTCGTTGTCGTCTTTAAAGCACTTGGAAGCAGTGAAGGCCGAGGAAATGAGGATGGGAGAAGGAAGTGTAGTCTATTACAATCAAGGATCTTCATCTTCATCTTCACCTTCATATCATATGAAAAATCTGGGACTTCATCATCATCAACCATTGCATTTAGATGGAATTGTTCAAAACCAAAACCAACAACAACAAGTTCATGTTGGTTACTCAACATCTTCTTTCGGGGTTATTAATCTTCTAAGAAATTCCAAGTATGCAAAGGCAGCTCAAGAATTGTTGGAAGAATTTTGCAGTGTTGGGAGAGGACATATGAAGAATAAAATGAGGTTAGGAAGGCCTAACACCAATCAAAGTAGTGGGGGTGGCGGCGGCGGTAGTACTGGTCGCGAGTCTTCGTCTTTTACAAAAGACCCTCCTCCTTTGTCAGCTGCTGATAAGATTGAATATCAAAGGAAGAAGGCTGCCCTCTTAACCATGCTTGATGAGGTGGATCGAAGGTACAACCATTATTGTGAACAAATGCAAATGGTAGTGAACTCATTCGACTCCGTAATGGGATATGGAGCCGCAACACCTTATACAGTGCTTGCTCAAAAGGCGATGTCACGGCATTTTAGATGTCTCAAGGATGCCATAGTGGGACAATTGAAGGTAATCCGCGAACTTGTTGGGGAAAAAGAAGGTGGAGCTGGATCGTCTGGTATAACAAAAGGAGAGACACCAAGACTTAAATTGCTTGATCAAAGTCTAAGACAACAAAGAGCATTCCATCAAATGGGAATAATGGACCAAGAAGCTTGGAGACCTCAAAGAGGTTTGCCTGAGCGTTCTGTCACCATTTTAAGAGCTTGGCTCTTTGAGCATTTTCTTCATCCGTACCCAAGTGATGCAGATAAGCACTTGTTGGCAAGACAGACTGGTTTATCAAGGAATCAGGTATCAAATTGGTTCATTAATGCCAGGGTTCGGTTGTGGAAACCCATGGTAGAAGAAATGTACAACCAAGAAAGCAAAGAAGAAGAGGAGGAAAATGGAGAAGAGAGAGAAAGAGTAGAAAAGGACCAAAGCAACAGCTCTGCACAAACACCAACGCCTTCTACTACTACTACTACTACAACAACAACAGCCCAACCAACAACAGCCAGAGGCAGGCGATCCGATGCTTTCGAAAATGACTCTTCACTAAATGCAATCAATAGACAATGCTTCTCGGAAAACCAAGCAAACCAAATCACCACCACCACTACCAACAGCTCCTACAATGACTTGTCACCAACCATGCTAAGACGTTTCCACCAAGTGGCAGTCGATGACACACGCAGACGTGGCAGCATGGTTGTTGCTGACTATGGGACCACAACTGGTGCAGATCATGCAGATCCTGATGATTCAAAACTTATAAGATTTGGAACCACCACAGGTGATGTCTCACTTACTCTGGGCCTTCAACACTCCGGAAACCTACCCGAAAATAATCAGTTTTCGGTGGACTTTGAAAGCAGC
>gnl_Aquco_v3.1_Aqcoe5G437300.1
ATGGCTGGTCAATCAAGACAACAAGGAGAAATGGGTTCTTTTGGAACTCATTTTCTGAACCAGATTCCAAACTTTGAATCTAATCCAGAGCTTTACAACTTGACTACAGGCATGGAGATGTTAACTACTTTTCCATCTAAGAATAGAGATTCTTCTTCTTCTAACTCTGCTGTCATGTGGAAAAATAACAGCTTCTTTAGCAAACAACATCAAGGTGTAGTTCATGGTCATGGTCGTCTTATTCCTGGTTCTTCTTCTTCATCTTCTTCTACTTTGAAAAATATTAACCAATCTACAAACCATGATTTTTATACAGCTGATCAGTTCAAACAACCTGATTTCTCAGTTGGATTTAGTGGAGCAAGTGAAAATCTTAGCTGGGTTGTTGATGGTTCATCCATGAGGTCTATAGATTATTCTTGTGATGAGAGGCCAAACAGTACTCAAGGTCTTTCACTCTCTCTATGTTCAAATGAGTTGAGGGGACAAACAAGTCACCAACAACAACAAGATGGATTCTTTGGAAGATCTATAAGTTTTCAAAACCAAACACCAGCAGAAGAAGAACACATTCTACAAGATGGGTTTATGGGATCCAAAGCAACAGCTGGTAGTTCTAACCAACACTTTCAGCTGAAGAACTCAGTTTATTTTACTCCTGCTCAAGAACTATTAAATGAGTTTTGTAGTTTGGGTGCCAAGTTAAATGATCAAAAAAAGAAGAAGAAACCCCAGAAGACAAATCAGTGGGAAGAAGAAAATGGTCTTGGAAGTTCAAGAAATAAGCAACCATCTCTCAACTCTTTAGACTTACTTGATTTACAGAAAAGAAAAGCCAGGTTACTTTCTATGCTTGAAGAGGTTGATAGAAGATACAAGCAGTACTGTAATCAAATGAAATCAGTAGTATCATCCTTTGAAGCGGTCGTTGGTACTGGAGCGGCATCAGGGTATTCAGCATTAGCATCCAAGGCAATGTCAAGACATTTTAGGACCTTAAGAGATGCAATTGTGGCTCAACTTAAGGCAACAAAAAAAGCAATGGGAGAGAAAGACCCAATTGCACCAGGGACCACTAAAGGTGAAACACCAAGGCTAAGACTTCTTGATCAAACACTTAGACAACAAAAAGCTTTTCAGCAAATGAATATGATGGAAAATCATCCATGGCGACCCCAAAGAGGCCTGCCTGATCGATCCGTGTCAATTCTCCGTGCTTGGCTCTTCGAACATTTCTTACATCCGTATCCAAGTGATGTGGATAAACACATATTAGCCCGTCAAACAGGACTCTCAAGAAGCCAGGTGTCTAATTGGTTCATTAATGCAAGGGTGAGATTATGGAAGCCAATGGTGGAAGAGATGTATTTGGAAGAAACAAAAGAGCAAGACAACTTTGCTTCCTTAGATAGGGTCACAAGTCTGGACGAAAACTGCCGGCCATATGAAAACCATAGTCCTAATCTAAACCATCAAGAAGATCAAAAACCAACACCTAATCAGCTCGTTCGCAATGACTCTGAGTCACTCTCTTCTATTATAAACAACCCAGAACCCAAGAATGGAAGACACCATAACCTTCATCAACAACAGCAACAACATCGAAGGCAGCTAGGAAAAGATCCAGAAACCTTTGGTGTTGTGGATTTAGATTTCTCATCATATGCGGCAAGTGGTGTTCATCAAAATTTCAGCAATGGTGTGTCTTTAACATTGGGATTGCAACAACATGGTGAGAGTGGTCCTATGAACTTATCGTTCTCACCTGCTTCACAACATTCACTCTTCTTTCCTAGAGACCATATGGAAGATTGTGAGCAAGTTCAGTACTCATTCTTAGATGGTGGAGAAGGAGAGAATTTGCCTTATAGGAACTTGATGAGTGCACAGTTGCTTCATGACTATGCTGGA
>gnl_Aquco_v3.1_Aqcoe5G183500.1
ATGGCTACTTACTACTCAAGTTCATGTAACCAAGATGTTATGCCAGAGACTTGTCAAAAGGATCTTCTACGTGCACCATATCCAGAGGGTCAAGTTGTATCTAGTAACATGATGATGTATCTGAACCAGTCAACTCCTTCTGTCTCCTACTCAGATAGTGTGCCTGGAGATTATCAGCAGCATAACTGTGGTGAGCTTCCAGCTGCGGGAGCTTCGCACTCAAGCCCCTTGAGGCAAGGTAACTTGTCAGACCTCATTGGTTCAAATATCAGGGAGGCACCATATGATTTGTGGAGAGATGGCGTAAACGAGATGTCATTCATGCAGCATATGAGTGATTCCGTAAATACACAATCCATGAGCAAGCAGATAGATAGCAGAAATGATCTGGTACACGGCTCTGTTACAGATGATTCTCAAATGGGCTTGTCGCCACAAATGGAGATTCTACATAGGGGACCAAGCTTGCCAGGACAAGGATTGTCACTGAGCCTCAGCACACAGATTCCAACGGCTGTTCCTGTGTCTTTGCTCCATAACCGGAGTAACTTGGGCCTTTCTTCATTCTTCAGTTCTTATACATCCACTGTGGGAGATGCTGGCAATGGAGCAAGCTCATGCCGAGATGATGAGATTGCTCATAGTGGACACTCTGGACATATTGGATATTTTACACAACGTTTTCCGAGAAAAAATCAAAATGTGGTAAAAGGGGAGACAGGTCTAAACTACCTTCCTTCAAACAAGCTTTCTGGTCTTTCAAGTATCATTCCCAACTCCAAATACCTCAAGGTGGCACAACAATTACTCGATGAAATCATCGATGTCCGAAAAGCCCCGCAACAAGACTCTGAGAAGCAGCAAAGCTTTGAGTTTGGCTTGAAAATTTCCAAAGATAATGATAGACCCAAGGAAGATTGTGACTTGTCTCCTGGAACCAGGAAGGTTCAGAATAATGAAGTGTCAAACACAAACGCTGCTGGAGAACATTCCCCTGCTAGTAGCCAGGACTTACAGAACAAGGTCACAGAGCTTTTATCCATGCTAGATGAGGTAGATAGAAGATATAAACACTATTACCATCAGATGCAAATTGTAGCAGCATATTTCGATGGGATAGCAGGAAATGGGGCTTCAAAACCATACACCACCCTTGCTCTCCAGACAATCTCCCGCCATTTCCGCTGCGTACGAGATGCAATCAGTCGTCAGATCAAAGAAATACGAAGTAGCCTTGGAGACGAAGATACTGTAGGCAACACTAAGGAGGGAGGAATATCCCGACTCCGTTTAGTGGAACAGAAACTTAGGCAGCATAGGGCTCTTCAGCAGCTTGGTATGATGCAACAGCATGCTTGGAGGCCACAAAGAGGGCTGCCTGAAACCTCTGTTACAATTTTGAGGGCTTGGCTGTTTGAGCACTTTCTTCACCCTTACCCAAAGGATTCTGATAAAATCACGCTAGCAAGGCAAACTGGACTGAGCAGAGGCCAGGTCTCTAACTGGTTTATAAATGCACGAGTGCGTCTCTGGAAACCCATGATCGAGGACATGTATAAAGAAGAAATCGGCGACTCTGAGATGGAATTTAATTCTTCTTCTGATAATACACCAATACCAGCAAGCCACAACACAGTCTCTGAGGATATAAACATAAATTCAGCTCAATCAAAAACTAATCTTACTTGTGATGTAAAAATGTCTGGAAATGCGTCTGGAAGCTGTTTTCAGGGTGAAGGTCATGATGATATAAACACCCACTATGCGGGAATGAATTTAATAGGGGAACCCAATTCTACCAACTGCAGTCTCTCACAGAACAAGCTCTTTCAATCTGATGAGAATGCCGATGGGAGGTTTATGGCAGCTTCCAATGCTTACCAATTAGCAGAGTTGGAAATGTTTGGCAGTCAAGGTGGAATATCACTCACACTGGGATTGCAACATTTCGATGGTGCTATATCTGATACAACCCATCAGAATTTTGTCACCATGCCAGGAGACGATATGTACAATGCCCAAACGTCTTCTATGGAACCTAACAATGGAGATACCAATTGTATGGATCCAGATAACCACCAGCAGTACAGGTTTGGCACTTCCCATTTGTTCCATGATTTTGTAGCT
>gnl_Arath_TAIR10_AT2G16400.1
ATGGCCACTTATTACAAAACTGGCTCAAGTGAGATTTATTCCAGACCAGAATTTGTCCCTGGAAACGCAATGAACTACACAAATTCTTTCACAGAGACATTTCCTAGAGATTCAACTAATAATGTGTCACCTTCAAAAGAGATTCAAGTGTTGTCAAGCCTTGGTGGAGTTTCACAAATGGTTGAGATTCAAGATTCTGGTTCTTGGAGAGATCAAGAAGACAATGACAGGAATCGCTTCCCGGTGATGAGGCGTCTTGGCCTCAGCTCGCAGATTGAGACATCGAGAGGCAATAATAACAATGAGTATGCAACACAGGTTGTTTCGGGATTTACTCGAACCATTCACAACTCAAAGTATCTCAAAGCTGCTCAAGAGCTTCTTGATGAAACTGTTAATGTTAAGAAAGCTCTAAAGCAGTTTCAGCCAGAGGGAGATAAGATTAATGAAGTGAAAGAGAAGAATCTTCAGACGAATACTGCTGAAATCCCTCAAGCAGAGAGGCAAGAATTGCAGAGCAAGTTGTCGAAACTTTTATCGATATTAGACGAGGTGGATAGAAATTACAAGCAGTATTACCATCAGATGCAGATAGTCGTGTCGTCTTTCGATGTAATAGCCGGATGTGGAGCAGCCAAACCATACACAGCCCTTGCGCTTCAGACCATCTCGAGGCATTTCCGTTGCTTAAGGGATGCGATATCCGGACAAATCTTGGTGATAAGGAAAAGTTTAGGAGGGGAACAGGATGGATCAGATGGGAGAGGAGTGGGGATAAGCAGGTTAAGGAATGTTGATCAACAGGTAAGGCAACAAAGAGCGTTGCAGCGGTTAGGTGTGATGCAACCTCACACTTGGCGGCCTCAACGCGGTTTACCAGATTCTTCTGTTTTGGTTCTCCGTGCTTGGCTATTTGAGCATTTCCTCCACCCTTATCCAAAGGATTCAGACAAGATCATGCTCGCTAGACAAACGGGGTTGAGCCGAGGCCAGGTATCGAACTGGTTCATAAATGCGCGTGTGCGTCTCTGGAAACCGATGGTGGAGGAGATGTACAAGGAGGAATTCACAGATGCATTGCAGGAGAATGATCCCAACCAGTCTTCTGAAAACACACCAGAAATCACCGAGATTCAAGAGCTGCAAACTGAGTCTAGTTCCAACAATGGGCATGTACCTGGTGTGGCAAGCAGTAGCATGAGACAAAACACAGTGGCCCATGGTGGTGACCGGTTCATGATGGTGACTGACATGACAAGAAATGGTAATGGTGGGATGTCTTTAACGTTGGGGATTCAGAATTCCGATGCTCGTGGCGATGTTCCTATGTCCGGTGGGATAGATAACTACAAGAATACCATCTCGGGAACCGATCTACAGTACTTAAACTCTCGCAACCACCAGCACCAGATTGGCTCTTCACAATTGTTGCATGATTTTGTAGCT
>gnl_Arath_TAIR10_AT2G35940.1
ATGGCTGCTTACTTTCACGGAAACCCACCGGAGATCTCTGCCGGATCCGACGGTGGTCTTCAAACGTTGATCCTCATGAATCCAACTACTTACGTTCAGTACACCCAACAAGACAACGACTCGAACAACAACAACAACAGCAACAATAGCAACAACAACAACACAAACACAAACACAAACAACAACAACAGTAGTTTCGTTTTCCTCGATTCCCACGCGCCGCAGCCAAACGCGAGCCAGCAGTTCGTCGGAATACCACTCTCAGGTCACGAAGCTGCTTCCATTACAGCCGCCGACAACATCTCCGTACTTCACGGTTATCCTCCGCGCGTGCAGTACAGTCTCTACGGTAGCCACCAAGTGGATCCCACTCACCAGCAAGCCGCGTGTGAGACGCCACGCGCGCAGCAAGGCCTCTCTTTAACCCTCTCGTCTCAACAGCAGCAGCAACAGCAACATCATCAACAACACCAGCCTATTCACGTCGGATTCGGGTCCGGACATGGAGAAGATATCCGGGTCGGGTCTGGCTCTACAGGATCGGGGGTAACAAACGGTATAGCTAATCTTGTTAGCTCCAAGTACTTGAAGGCAGCACAAGAGCTTCTTGACGAAGTAGTCAACGCTGATTCCGATGACATGAACGCTAAATCCCAACTATTCTCATCGAAAAAGGGTAGTTGCGGAAATGATAAACCTGTCGGAGAATCATCGGCCGGCGCTGGAGGAGAAGGTTCCGGTGGCGGAGCAGAAGCAGCCGGGAAACGTCCGGTGGAGCTAGGCACGGCAGAGAGACAAGAAATACAGATGAAGAAAGCAAAACTTAGTAACATGCTTCATGAGGTGGAGCAGAGATATAGACAGTACCACCAGCAGATGCAGATGGTGATCTCTTCGTTCGAGCAAGCGGCAGGGATAGGATCAGCGAAGTCATACACGTCGCTAGCATTGAAAACCATATCAAGACAGTTCCGTTGCTTGAAAGAGGCGATCGCTGGTCAGATAAAAGCGGCCAACAAGAGTCTTGGGGAGGAAGATTCAGTGTCTGGTGTTGGGAGGTTTGAGGGGTCGAGGCTCAAGTTCGTGGACCACCACTTGAGACAGCAAAGAGCTCTTCAACAACTGGGAATGATTCAACATCCTTCCAATAATGCTTGGAGACCTCAACGTGGTCTCCCAGAACGAGCCGTCTCAGTTCTCCGTGCTTGGCTCTTCGAACACTTTCTTCATCCATACCCTAAGGATTCGGACAAGCACATGCTAGCTAAGCAAACAGGACTCACTCGTAGCCAGGTGTCGAACTGGTTTATAAACGCGAGAGTTCGGTTATGGAAACCAATGGTGGAGGAGATGTACATGGAGGAAATGAAGGAGCAGGCAAAGAACATGGGATCCATGGAAAAGACTCCTTTGGATCAAAGCAACGAAGATTCTGCTTCAAAGTCAACAAGTAACCAAGAAAAGAGCCCAATGGCGGACACTAATTACCATATGAATCCCAATCACAACGGTGACCTAGAAGGCGTCACTGGAATGCAAGGAAGCCCCAAGAGACTAAGAACCAGCGACGAGACAATGATGCAGCCAATAAATGCGGATTTCAGCTCCAACGAGAAGCTCACGATGAAGATTCTAGAAGAACGGCAAGGGATAAGATCAGATGGTGGCTACCCTTTCATGGGTAATTTCGGGCAATACCAAATGGATGAGATGTCAAGATTTGATGTAGTCTCAGACCAGGAGCTCATGGCGCAAAGGTACTCAGGAAACAACAATGGCGTGTCCCTCACGTTAGGTTTACCTCATTGTGATAGCTTGTCGTCCACGCACCATCAGGGTTTCATGCAGACCCACCATGGGATTCCTATAGGGAGAAGAGTGAAAATAGGAGAAACAGAGGAATATGGACCCGCCACCATCAATGGTGGTAGCTCGACCACAACCGCACATTCATCAGCGGCAGCTGCCGCGGCTTACAATGGGATGAACATACAGAACCAGAAGAGATATGTGGCTCAGTTATTGCCCGACTTCGTTGCA
>gnl_Arath_TAIR10_AT2G27220.2
ATGAGAGAACACTCTTCTGATCTTTTTATGATGACTCTGAATCCGTTTCGCGAGCAGACAACGACCACTAATGCTCATGACGATCACTTCTACAACTTGTGCTTTGGTTCCCAACAATATAGACCTCGAGATGAAGTAGGTCATATAGAACAAGGAAATTCTTCCATCTCCACTTTTTCAAACGGAGGAGTCTTCAGGGCTTTGGCTCCGATCTACTTGAAAGCGGCTCAAGAATTACTCAATGAGATTGTCAATGTTGGAAACGGTAGCCACGGCGCAAAACAAGAGCGACCGGTGAGTAAAGAGTCCACGATTTATGGAGTTGAGGACATCAATGGTGGCTATAAGCCTGGCGTAGCTGCTTTGCAAATGAAGAAAGCAAAACTCATCTCCATGGGTGAAATGGTTTCAAAGATTGGTAAATTGATTTGGGAAATGAATTTGGTAAATTATACACAGGTGGAACAGAGATACAAGCAATACCATGACCAAATGCAGACTATAATCTCATCGTTTGAGCAAGCTGCGGGTTTAGGCTCAGCAAACTCATACACACATATGGCGTTACAAACAATATCAAAGCAGTTTCGTGCTGTAAAAGACATGATAAGTTTGCAAATCAAGCAAATAAACAAGCTCTTGGGACAAAAGGAATTTGACGAGCAGCTTAAGAAGTTGGGAAAGATGGCACATCACCATTCAAATGCTTGGAGACCGCAGAGAGGTTTGCCCGAAAAAGCTGTTTCCGTTCTACGCTCTTGGCTCTTTGAGCATTTTCTTCATCCATATCCGAGGGATTTGGATAAGGTAATGCTTGCCAAACAGACTGGCCTTACTAAGAGTCAGGTGTCAAATTGGTTCATTAATGCTCGAGTTCGAATGTGGAAGCCACTGGTGGAGGAACTTTATTCGGAAGAAATGGATATTGAAGAAAGCAGAAAAGGAAGTGACCGGTATAGTACCAAAGGTTCATCTTCAAAGCAACCGTACAATAATACAACTTCAAATGAATCTTCGAACACGATCCTACCCGCCTTTCGTCAAGGATTCACTGAAACTGAAACCCCTAGGCAAAATTCATCCTCAAGTTGCAGCGTAGTCATGAGGTTCACGAAGCAACACATGAATCAAGCGAACTTCATCAATTTCAACGGAGGGTTCGAAAACTATCACACAATGGATGGAAACAGCGTCTCCCTTTCCCTCGGCCTGCCTCATTCTTGTGACCAAACCTTTAATAACATTCATTTTGAGTCAACAAGTCATGGAACTGAGAACTCGGCCATATATTCATCTTCAACTTATCAAATCATGGAT
>gnl_Arath_TAIR10_AT2G27990.1
ATGGATATGATAAAACCAGATTTTCAACAAATCCGAAGAGATAAGTTTAGAGTTGAGCAAATGAATGATTTTCCCAACACTTGGACTCAGCAGCAGCATCAGAACATCAGAATTCCCAACAACCTTGATTTGATTGGTATCTTACAGAACCAGATTTCCGTACCGGTTCAAACCGATTTGTATCAAGATTCTGCCGCAACCTTTATGAACATGCCTCAGTCGATACATAGAGACCCACAAGGCCCTAGTAATTGGAGAATCAGTGATTTGTCACAACCTAGTACCGTGAATCACGGATATGATCAGGCTGGTATTAGGCCAAACAACGTTGCAGATTTGTTGTCCGATCATTTCAGTTCTCGAAACCAAATATTGGACCGTCCTCTTTATGTCGGCCGGGACTCTATTCCTCAGTCTAGCATGATTAGGAGAAGTGAAGTTTCTTGTCTAGACGATAATCAAAAGGGTTGTGTAACGGTGGCTTGTTCGGGTACTGGTAATGAGATTTTAAGGAGCAGTTATGATCAAGGTTCTTCTTCTGGAAGTTACCGAGGAGAATTTTCGTTTCTCCCAAGTTTGGAGAATCAATCAGTTGCGCACAATGCAAGCAACTGGAACCACGGACCAGTGAATGTTACTGCCACTTCTCATACTAATAGTAAGAAAGGCTTTCCACTCTCACTTTTGTCTGATATCCCTCCATCTAGAGACGTTGGAAATGCAGCTGTTTTGTCAACAATGAATATTCACGGCCCACTCGGGCCTTTCACGGGATATGCATCGATACTGAAGAGTTCGAGGTTCTTGGAGCCGGCTCAGAAAATGTTAGAAGAGTTTTGTATCTCTTATGCTTCAAAGATTATTAGTAGAAGTGAATCTACTTCCATGGAGGATGATGATGATGATGATGATAACTTGTCAGGGTTTAGTAGTTCTTCTGAGCCATTAGAACCCAAGAATAGACTAAAGAAAGCAAAACTTCTCTTTCTGCAAGAAGAGGTTTGCAAGTGGTACAAACTATATAATCATCAGTTGCAAACAGTTATGTCTTCCTTCAATACAGTGGCTGGTCTAAACACCGCAACACCGTATATCTCGTTGGCTCTCAAACGGACTTCACGAAGTTTCAAGGCCCTTAGAACCGCAATAGCTGAACATGTGAAGCAAATCTCAAGTCACTCATCAAACGGTAACAACAACAACCGATTCCAAAAGAGGCAAAGATCTTTGATTGGTAACAATGTCGGGTTTGAATCTCAACAACAACATATCTGGAGGCCTCAAAGGGGATTGCCCGAACGTGCAGTGGCTGTTCTTAGAGCATGGCTCTTTGACCATTTTCTTCATCCGTACCCCACTGATTCTGATAAGCAGATGCTAGCCACTCAAACTGGTCTCTCTCGTAACCAGGTATCAAATTGGTTCATAAACGCCCGTGTGCGATTATGGAAACCTATGGTGGAAGAAATACACACACTTGAGACCAAAGCAATTAAAAATGCAGATACTAGTCACAACATTGAGCCATCAAATAGACCGAATACTGTTAGCAGTCCGAGCCATGAACAAACGCTAACGGGCCTCTCCGGGACAAAACGGTCGAGGTTAGAGTACATGGACATGGTGGGGTTCAATAGAGGGAACGTGTCACTCACGTTAGAGCTTAGGCGTGGTGTGGACAATGTTATCCAAACGCAGACTCAGGATCATCAGTTTGGAACTGGAAGCCAAATGTTTCATGACTTTGTGGGT
>gnl_Arath_TAIR10_AT2G23760.1
ATGGGTTTAGCTACTACAACTTCTTCTATGTCACAAGATTATCATCATCACCAAGGAATCTTTTCCTTCTCTAATGGATTCCACCGATCATCATCAACCACTCATCAAGAGGAAGTAGATGAATCCGCCGTCGTCTCCGGTGCTCAAATTCCGGTTTATGAAACCGCCGGAATGTTGTCTGAAATGTTTGCTTACCCTGGCGGAGGTGGCGGCGGTTCCGGTGGAGAGATTCTTGATCAGTCTACTAAACAGTTGCTAGAGCAACAAAACCGTCACAACAACAACAATAACTCAACTCTTCATATGTTATTACCAAATCATCATCAAGGTTTTGCTTTCACCGACGAAAACACTATGCAGCCGCAGCAACAACAACACTTTACATGGCCATCTTCCTCCTCCGATCATCATCAAAACCGAGATATGATCGGAACCGTCCACGTGGAAGGAGGAAAGGGTTTGTCTTTATCTCTCTCATCTTCATTAGCCGCAGCTAAAGCCGAGGAATATAGAAGCATTTATTGTGCAGCCGTTGATGGAACTTCTTCTTCTTCTAACGCATCCGCTCATCATCATCAATTCAATCAGTTCAAGAATCTTCTTCTTGAGAATTCTTCTTCTCAACATCATCACCATCAAGTTGTTGGACATTTTGGTTCATCATCATCATCTCCCATGGCGGCTTCTTCATCCATTGGAGGGATCTACACGTTGAGGAATTCGAAATATACGAAACCGGCTCAAGAGTTGTTGGAAGAGTTTTGTAGTGTTGGAAGAGGACATTTCAAGAAGAACAAACTTAGTAGGAACAACTCAAACCCTAATACTACCGGTGGAGGAGGAGGCGGAGGGTCCTCGTCATCGGCCGGAACAGCTAATGATAGTCCTCCTTTGTCTCCGGCTGATCGGATTGAACATCAAAGAAGAAAAGTCAAGCTACTATCTATGCTTGAAGAGGTGGACCGACGGTACAACCACTACTGCGAACAAATGCAAATGGTAGTGAACTCATTCGACCAAGTAATGGGTTACGGCGCGGCGGTTCCGTACACGACATTAGCTCAAAAGGCAATGTCTAGGCATTTCCGGTGTTTGAAAGACGCGGTAGCGGTTCAGCTTAAACGCAGCTGTGAGCTTCTAGGGGATAAAGAGGCGGCAGGGGCTGCATCCTCGGGGTTAACCAAAGGGGAAACGCCGCGATTGCGTTTGCTAGAGCAGAGTTTGCGTCAGCAACGAGCGTTTCATCATATGGGTATGATGGAGCAAGAGGCATGGAGACCGCAACGTGGTTTGCCTGAACGCTCCGTTAATATCCTTAGAGCTTGGCTATTCGAGCATTTTCTTAATCCGTACCCAAGCGATGCTGATAAGCACCTCTTAGCACGACAGACTGGTTTATCCAGAAATCAGGTGTCAAATTGGTTCATAAATGCTAGGGTTCGCCTATGGAAACCAATGGTGGAAGAGATGTATCAACAAGAAGCAAAAGAAAGAGAAGAAGCAGAAGAAGAAAATGAAAATCAACAACAACAAAGAAGACAGCAACAAACAAACAACAACGACACGAAACCCAACAACAATGAAAACAACTTCACTGTCATAACCGCACAAACTCCAACGACGATGACATCGACACATCACGAAAACGACTCTTCATTCCTCTCTTCCGTCGCCGCCGCTTCTCACGGCGGTTCAGACGCGTTCACCGTCGCCACGTGTCAGCAAGACGTCAGTGACTTCCACGTCGACGGAGATGGTGTGAACGTCATAAGATTCGGGACCAAACAGACTGGTGACGTGTCTCTTACGCTTGGTCTACGCCACTCTGGCAATATTCCTGATAAGAACACTTCTTTCTCCGTTAGAGACTTTGGAGATTTT
>gnl_Arath_TAIR10_AT4G36870.1
ATGGGAATAACTAAAACTTCTCCTAATACTACAATTCTCTTGAAGACTTTTCACAATAATTCTATGTCCCAAGATTATCATCATCATCATCATCATAATCAACACCAAGGAGGTATCTTCAACTTCTCTAATGGATTCGACCGATCAGATTCTCCCAATTTAACAACTCAGCAGAAGCAAGAGCATCAAAGGGTAGAGATGGACGAGGAATCTTCAGTCGCCGGAGGTAGGATTCCGGTCTACGAATCAGCCGGTATGTTATCCGAAATGTTTAATTTCCCCGGAAGCAGCGGTGGAGGAAGAGATCTCGACCTCGGCCAATCTTTCCGGTCAAATAGGCAGTTGCTTGAGGAGCAACATCAGAATATTCCGGCTATGAATGCTACGGATTCAGCCACCGCCACCGCAGCCGCCATGCAGTTATTCTTGATGAATCCACCGCCACCGCAACAACCACCGTCTCCGTCATCCACAACTTCCCCAAGGAGCCACCACAATTCTTCAACTCTTCACATGTTACTTCCAAGTCCATCCACCAACACAACTCACCATCAGAACTACACTAATCATATGTCTATGCATCAGCTTCCACATCAGCATCACCAGCAGATATCGACGTGGCAGTCTTCTCCCGATCATCATCATCATCATCACAACAGCCAAACGGAGATTGGGACCGTCCACGTGGAAAACAGCGGAGGACACGGAGGACAAGGCTTGTCCTTATCTCTCTCATCGTCTTTAGAGGCTGCAGCAAAAGCGGAAGAGTATAGAAACATTTACTACGGAGCCAATTCTTCTAACGCATCACCTCATCATCAATACAATCAATTCAAGACTCTTCTTGCTAATTCTTCTCAACATCACCATCAAGTATTAAACCAATTCCGATCATCTCCGGCTGCTTCTTCCTCTTCCATGGCAGCGGTCAATATCTTAAGAAACTCGAGGTACACAACGGCCGCGCAAGAGTTGTTGGAAGAGTTTTGTAGTGTTGGAAGAGGATTTTTGAAGAAGAACAAACTTGGGAACAGCTCAAACCCTAATACTTGCGGTGGTGATGGTGGTGGCAGCTCTCCTTCGTCGGCCGGAGCAAACAAGGAGCATCCTCCTTTATCGGCGTCTGATCGGATTGAGCATCAAAGAAGGAAAGTGAAACTACTCACCATGCTTGAAGAGGTGGACCGACGGTACAACCATTACTGCGAGCAAATGCAGATGGTTGTGAACTCTTTCGACATAGTAATGGGCCACGGTGCGGCATTACCGTACACCGCATTGGCTCAAAAAGCTATGTCAAGACATTTTAGATGCCTTAAAGATGCAGTTGCGGCTCAGCTTAAGCAGAGTTGCGAACTTCTTGGGGACAAAGATGCAGCGGGAATCTCTTCTTCCGGGTTAACAAAAGGTGAAACTCCGCGTTTGCGTTTGCTAGAGCAAAGTTTGCGTCAGAACCGTGCGTTTCATCAAATGGGTATGATGGAACAAGAAGCTTGGCGGCCACAACGCGGTTTGCCTGAACGCTCCGTCAATATACTTAGAGCTTGGCTCTTCGAACATTTCCTTCACCCGTATCCAAGTGATGCAGATAAACACCTATTGGCTCGACAGACTGGTTTATCCAGAAATCAGGTATCAAATTGGTTCATAAATGCTAGGGTTCGTTTATGGAAACCAATGGTGGAAGAAATGTACCAACAAGAATCAAAAGAAAGAGAAAGAGAAGAGGAATTAGAAGAGAACGAAGAAGATCAAGAAACAAAAAACAGCAACGACGACAAGAGCACAAAATCCAACAACAATGAAAGCAACTTCACTGCCGTTCGGACCACTTCACAAACTCCAACGACAACCGCACCAGACGCATCAGACGCAGACGCAGCAGTAGCGACAGGCCACCGTCTAAGATCCAACATTAATGCTTACGAAAACGACGCTTCATCACTTCTACTCCCTTCCTCTTATTCCAACGCCGCCGCTCCTGCCGCTGTTTCTGACGACTTGAATTCTCGTTACGGTGGCTCAGACGCGTTTTCCGCCGTTGCCACGTGTCAACAAAGTGTAGGTGGGTTCGATGATGCTGACATGGATGGTGTTAACGTTATAAGGTTTGGGACAAACCCTACTGGTGACGTGTCTCTCACGCTTGGTTTACGCCACGCTGGAAACATGCCTGACAAAGACGCTTCTTTCTGCGTTAGAGAGTTTGGGGGTTTT
>gnl_Arath_TAIR10_AT4G34610.1
ATGGAGAATTATCCAGAAACACAGTTTATTCCCGGAGATTCAATGATCCAGAATGCTATAGTTTCTTACTCTGAGGAATCAGCCGGTAGAGAAAGAAGAACTGAAGCTAACAATGTCTCAGCCTCACAAGAGAGGCAAGCATTGTCCAGATTTGGGGGAGTTCCACAAATGCAGAACATTGGTCAAGATTTCGGTTCTTGGAGAGATCAAGCGAGTGACAGGAACGGTTTCCAGCTAATGAGCGCGATGGCAGGTGCCACGGGGATTCTTCAGACCGGTCAGGGACTGTCCCTTAGCCTTGGTTCACAGATTCTTCCAGGAATTCATCAGATAAGCCATCAAAATATGGCGCCGAGAGGCAATGAGTATGCAACACAGAGTTTTCCGGGCGGGAATCAGAACTTGGATGTTGTGAGAACAATTCCCAACTCAAAGTATCTTAAGGCGGCTCAACAGCTTCTAGATGAGGCTGTTAATGTAAAGAAAGCTCTAAAGCAGTTTCAGGCAGAGGGAGATAAAAACAATGAGAACCCTCAAGAACCGAATCAGAGCACTCAAGACTCGAGCACGAATCCTCCTGCGGACATCTCTCAGTCGGAGAGACAAGAAATGCAGAGCAAGTTGACAAAACTCTTGTCAATGTTGGATGAGGTGGATAGAAGATATAAGCAATATTACCAGCAGATGCAGATAGTTGTATCCTCGTTCGATGTGATAGCTGGTTATGGAGCAGCTAAGCCATACACAGCACTCGCCCTTCAAACAATTTCTCGCCATTTTCGTAGCCTAAGGGATGCGATATCCGGACAAATCCTCGTGCTACGTAAATGCCTTGGGGAACAACAAGATGGATCAGATGGGAAAAGAGTTGGGATTATAAGCCGGCTTAAGTACGTTGATCAACATTTAAGACAACAAAGAGGTTTTATGCAACCTCAAGCTTGGAGACCTCAACGCGGTCTACCTGAAAACTCTGTTTTGATTCTCCGTGCTTGGCTCTTTGAGCATTTTCTTCACCCTTACCCAAAGGATTCTGATAAGATCATGCTAGCAAGACAAACGGGCTTGAGCCGCGGTCAGGTTTCAAACTGGTTCATAAATGCACGAGTGCGTTTATGGAAGCCAATGGTGGAGGAGATATACAAGGAGGAATTCACAGAGAATGATTCCAACTCGTCTTCCGAAAATACACCGAAAATGTCTGAGATAGGACCTGTTGCTGCTGATGATGAAGATCGAGCTCGAGAGTTTTCACAAGACCAGACCAAACCGGACCATGGACATGGATATGGCGAGGAAACTCGTGGCATGGTCCAAGGCAGTCATATGGATGGTCGCCGGTTCATGGCAGTTGAGCCTACATATCATGTGGCTGATACGTCAAGATTGGGTCGTGGTGATGTGTCCTTGACTCTAGGGCTTCAAAACTCTCAAGGACAGGACAATGTTGTGGCTATGTCTAGTGAGGCATACAACAACTTTTCCGGGGTGGATATTTACGAGAATGCCATCCCGGGAGATGAAATGGAGTATGTAAACCCCGGAAGTCGCCAGAACCGGATAAATTCTTCACAATTGGTACATGATTTTGTAGCT
>gnl_Arath_TAIR10_AT1G75410.1
ATGGCTGTGTATTACCCTAATAGTGTCGGCATGCAATCTCTTTACCAAGAATCCATTTACCTCAACGAACAACAACAACAACAACAACAAGCTTCTTCTTCCTCTGCTGCATCTTTCTCCGAGATTGTTTCCGGTGATGTTCGAAACAACGAGATGGTATTTATCCCACCAACAAGCGACGTAGCCGTCAACGGAAACGTAACGGTGTCAAGTAACGATCTAAGCTTTCACGGTGGAGGACTTTCTTTAAGTCTTGGTAATCAGATCCAGTCAGCTGTCTCTGTTTCTCCGTTTCAGTATCATTACCAGAATCTTTCGAACCAATTGAGTTACAATAATCTTAATCCTTCTACTATGTCTGATGAGAATGGGAAGAGCTTGAGTGTTCATCAGCATCACTCTGATCAAATTTTACCTTCCTCTGTTTACAACAACAATGGTAATAATGGTGTTGGATTCTACAACAATTACCGTTACGAGACATCAGGGTTTGTGAGTAGTGTACTGAGATCTCGTTACCTTAAACCAACACAACAATTGCTTGATGAAGTTGTTAGTGTAAGGAAAGATTTGAAATTGGGGAATAAGAAGATGAAGAATGATAAAGGTCAAGACTTTCACAATGGGTCTAGTGATAACATTACAGAAGATGATAAATCTCAATCGCAGGAGTTGTCTCCTTCAGAACGTCAGGAGCTACAGAGCAAGAAGAGCAAGCTTTTAACAATGGTGGATGAGGTAGATAAAAGGTATAACCAATACCATCATCAAATGGAAGCTTTAGCATCGTCTTTCGAGATGGTAACAGGTCTTGGAGCAGCTAAGCCTTACACATCCGTAGCTCTGAATAGAATCTCTCGCCATTTCCGCTGTTTACGCGACGCGATAAAAGAACAGATTCAGGTGATCAGAGGGAAGCTTGGGGAGAGAGAGACTTCTGATGAACAAGGAGAGAGGATACCGCGTCTTAGGTACTTAGATCAACGGTTGAGACAACAGAGAGCTTTGCATCAACAACTTGGAATGGTTAGACCAGCTTGGAGACCACAAAGAGGCTTACCTGAAAACTCTGTCTCTATACTTCGAGCTTGGCTCTTTGAGCATTTCCTTCATCCATATCCTAAAGAATCAGAGAAAATCATGCTTTCAAAGCAGACAGGACTATCGAAAAACCAGGTTGCAAATTGGTTTATTAACGCGAGAGTTCGACTATGGAAACCAATGATTGAAGAGATGTATAAAGAAGAGTTTGGAGAATCAGCAGAGTTACTCTCTAACTCTAATCAAGACACCAAAAAAATGCAGGAAACATCTCAGCTCAAACACGAAGACTCTTCGTCTTCGCAACAACAGAATCAGGGAAACAACAACAACAACATCCCATATACATCTGATGCAGAACAAAACCTAGTCTTTGCAGATCCTAAACCAGACCGTGCTACTACTGGAGATTACGACAGCTTGATGAACTATCATGGGTTTGGTATTGATGATTACAATCGTTACGTTGGCCTTGGAAACCAACAAGATGGCAGATATTCTAATCCCCATCAATTACACGACTTTGTTGTC
>gnl_Arath_TAIR10_AT1G19700.1
ATGGCAGTTTATTACACAAGTAATGTCGGTTGTTACCAGCAAGAACCAATCTTTCTCAACCATCAACAACAAAACCAACAAGCTTCTTCTTCATCCGCCGCCGCTTCTTTCACCGTCACCGGCGGCGATACTGTTCGAAACGAGATGGTTTTTATCCCACCAACCACCACAGGAGACGTTGTAACAGGAAACGGTACCGTTTCAAGCAGCGATCTAAGCTTTCACGATGGTCAAGGACTGTCTTTGAGCCTTGGTACTCAGATCTCTGTTGCTCCGTTTCACTTTCATCAATACCAATTGGGGTTTACTAGTCAGAATCCTTCAATTTCAGTCAAGGAAACGTCACCGTTTCATGTGGATGAGATGAGTGTGAAGAGCAAAGAAATGATCTTGTTGGGTCAATCTGATCCTTCCTCTGGTTATGCTGGTAATGGTGGGAATGGCTTCTACAACAATTATCGGTATAATGAGACATCAGGAGGGTTTATGAGCAGCGTTCTGCGTTCTCGGTATCTTAAACCTGCTCAGAATTTGCTTGATGAAGTGGTTAGTGTCAAGAAAGAACTAAACCAAATGGGGAAGAAGAAGATGAAAGTTAATGACTTTAACAGTGGTTCTAAGGAGATAGAAGGAGGAGGTGGTGAGTTATCGAGTGATTCGAATGGGAAATCGATTGAGTTATCTACAATTGAACGTGAAGAGCTTCAGAACAAGAAGAACAAGCTTTTAACAATGGTTGATGAGGTAGATAAAAGATATAACCAATATTACCATCAAATGGAAGCATTAGCTTCATCATTTGAGATAGTAGCAGGACTTGGATCAGCTAAGCCTTACACATCAGTTGCTCTCAACAGAATCTCTCGCCATTTTCGTGCTCTTCGCGACGCAATAAAGGAACAAATTCAGATTGTTAGAGAAAAACTTGGGGAGAAAGGAGGAGAGTCGTTGGATGAGCAACAAGGAGAGAGGATACCAAGGTTGAGGTATTTAGATCAACGGTTGAGACAGCAAAGAGCTTTGCATCAACAGCTTGGAATGGTTCGACCTGCTTGGAGACCTCAAAGAGGTCTTCCTGAAAACTCTGTCTCTGTTCTTCGCGCTTGGCTCTTTGAACATTTCCTTCATCCATATCCGAAAGAATCTGAGAAAATCATGCTTGCAAAGCAGACAGGATTGTCAAAGAACCAGGTTGCTAATTGGTTCATAAACGCGAGAGTTCGTCTGTGGAAACCGATGATCGAAGAAATGTATAAAGAAGAGTTTGGTGATGAATCTGAGTTACTAATCTCCAAATCTTCCCAAGAACCCAACAGCACAAACCAAGAAGACTCCTCATCGCAGCAGCAGCAGCAGCAAGAGAACAACAACAACAGCAACCTCGCTTATTCATCTGCAGACACAACAAACATTGTCTTCTCATCAGAAACCAAACCAGATCGTGTTCTAGGCAATGATAACGACCCACAGCAACAACAGATAAACCGCTCATCGGATTACGACACTCTGATGAACTATCACGGGTTTGGTGTTGATGATTACCGTTACATTAGCGGAAGCAACCAGCAAGAAAGCAGATTCTCCAATTCCCATCACTTACACGACTTTGTTGTG
>gnl_Arath_TAIR10_AT5G02030.1
ATGGCTGATGCATACGAGCCTTATCATGTTCTTCAACAAAGCCGGCGAGACAAACTTCGTATTCCATCTCTCGATTCCCACTTCCACTTTCACCCTCCTCCTCCTCCTTCCTCCGGCGGCGGAGGTGGCGTCTTTCCTCTCGCTGATTCCGATTTCCTCGCAGCCGGTGGCTTTCACTCCAACAACAACAACAACCACATATCTAACCCTAGCTACAGTAATTTCATGGGATTTCTCGGTGGCCCTTCTTCTTCTTCATCCACCGCAGTCGCCGTCGCCGGAGATCATTCCTTTAACGCCGGACTTTCTTCCGGAGACGTTCTTGTCTTCAAACCCGAGCCTCTATCTCTATCTTTGTCCTCTCACCCTAGACTCGCTTACGATCTAGTCGTTCCCGGTGTTGTTAACTCCGGATTCTGTAGATCTGCCGGTGAAGCCAACGCCGCCGCCGTCACCATCGCGTCTAGAAGCTCTGGTCCTCTCGGACCTTTCACGGGCTACGCGTCGATTCTTAAAGGATCAAGGTTCTTGAAACCAGCACAGATGCTTCTTGATGAGTTTTGTAATGTGGGTCGTGGGATTTACACCGACAAAGTCATCGACGACGATGATTCTTCTCTGCTTTTTGATCCGACGGTTGAGAATCTCTGCGGTGTTTCTGATGGCGGCGGAGGAGATAATGGAAAGAAAAAATCAAAACTCATCTCCATGCTCGACGAGGTTTACAAGAGGTATAAGCAATACTATGAGCAGCTACAAGCTGTGATGGGATCATTCGAATGCGTTGCAGGTCTCGGGCACGCTGCTCCGTACGCTAACTTAGCCTTGAAAGCATTGTCTAAGCATTTCAAGTGTTTGAAGAATGCTATAACGGACCAGCTTCAATTCAGCCACAACAACAAGATCCAACAACAACAACAATGTGGTCATCCGATGAACTCTGAGAATAAGACTGATTCTTTAAGATTTGGAGGAAGTGATAGTTCTAGAGGCTTATGTTCTGCTGGTCAAAGACATGGATTTCCTGATCATCATGCTCCTGTTTGGAGACCGCACCGTGGCCTACCCGAACGTGCTGTTACTGTTCTAAGGGCTTGGCTCTTCGATCATTTCTTGCATCCTTATCCAACAGATACAGACAAACTCATGCTGGCTAAGCAGACAGGTCTCTCCAGAAATCAGGTATCGAATTGGTTCATAAACGCAAGAGTTAGGGTTTGGAAGCCGATGGTGGAAGAGATTCACATGCTGGAGACTCGACAATCTCAGAGATCTTCTTCTTCCTCTTGGAGAGACGAACGTACTAGCACCACCGTCTTCCCTGACAACAGCAACAACAACCCATCTTCGTCCTCGGCACAGCAAAGACCTAACAACTCATCTCCGCCTAGACGGGCACGAAACGACGACGTTCATGGCACAAACAACAACAACAGCTATGTAAACAGTGGGAGCGGCGGCGGTAGTGCGGTTGGTTTCTCGTATGGAATTGGGTCGTCGAATGTGCCGGTGATGAATAGCAGCACAAACGGAGGAGTGTCTTTGACGTTAGGGCTTCATCATCAGATTGGGTTACCGGAGCCTTTTCCGATGACAACTGCTCAGAGGTTTGGGCTTGATGGTGGTAGTGGCGATGGTGGTGGTGGGTATGAAGGGCAAAATCGTCAGTTTGGGAGAGATTTTATTGGTGGTAGTAATCATCAGTTTCTACATGATTTTGTAGGT
>gnl_Arath_TAIR10_AT5G41410.1
ATGGCAAGAGATCAGTTCTATGGTCACAATAACCATCATCATCAAGAGCAACAACATCAAATGATTAATCAGATCCAAGGGTTTGATGAGACAAACCAAAACCCAACCGATCATCATCATTACAATCATCAGATCTTTGGCTCAAACTCCAACATGGGTATGATGATAGACTTCTCTAAGCAACAACAGATTAGGATGACAAGTGGTTCGGATCATCATCATCATCATCATCAGACAAGTGGTGGTACTGATCAGAATCAGCTTCTGGAAGATTCTTCATCTGCCATGAGACTATGCAATGTTAATAATGATTTCCCAAGTGAAGTAAATGATGAGAGACCACCACAAAGACCAAGCCAAGGTCTTTCCCTTTCTCTCTCCTCTTCAAATCCTACAAGCATCAGTCTCCAATCTTTCGAACTCAGACCCCAACAACAACAACAACAAGGGTATTCCGGTAATAAATCAACACAACATCAGAATCTCCAACACACGCAGATGATGATGATGATGATGAATAGTCACCACCAAAACAACAACAATAACAATCATCAGCATCATAATCATCATCAGTTTCAGATTGGGAGTTCCAAGTATTTGAGTCCAGCTCAAGAGCTACTGAGTGAGTTTTGCAGTCTTGGAGTAAAGGAAAGCGATGAAGAAGTGATGATGATGAAGCATAAGAAGAAGCAAAAGGGTAAACAACAAGAAGAGTGGGACACAAGTCACCACAGCAACAATGATCAACATGACCAATCTGCGACTACTTCTTCAAAGAAACATGTTCCACCACTTCACTCTCTTGAGTTCATGGAACTTCAGAAAAGAAAAGCCAAGTTGCTCTCCATGCTCGAAGAGCTTAAAAGAAGATATGGACATTACCGAGAGCAAATGAGAGTTGCGGCGGCAGCCTTTGAAGCGGCGGTTGGACTAGGAGGGGCAGAGATATACACTGCGTTAGCGTCAAGGGCAATGTCAAGACACTTTCGGTGTTTAAAAGACGGACTTGTGGGACAGATTCAAGCAACAAGTCAAGCTTTGGGAGAGAGAGAAGAGGATAATCGTGCGGTTTCTATTGCAGCACGTGGAGAAACTCCACGGTTGAGATTGCTCGATCAAGCTTTGCGGCAACAGAAATCGTATCGCCAAATGACTCTTGTTGACGCTCATCCTTGGCGTCCACAACGCGGCTTGCCTGAACGCGCAGTCACAACGTTGAGAGCTTGGCTCTTTGAACACTTTCTTCACCCATATCCGAGCGATGTTGATAAGCATATATTGGCCCGACAAACTGGTTTATCAAGAAGTCAGGTATCAAATTGGTTTATTAATGCAAGAGTTAGGCTATGGAAACCAATGATTGAAGAAATGTACTGTGAAGAAACAAGAAGTGAACAAATGGAGATTACAAACCCGATGATGATCGATACTAAACCGGACCCGGACCAGTTGATCCGTGTCGAACCGGAATCTTTATCCTCAATAGTGACAAACCCTACATCCAAATCCGGTCACAACTCAACCCATGGAACGATGTCGTTAGGGTCAACGTTTGACTTTTCCTTGTACGGTAACCAAGCTGTGACATACGCTGGTGAAGGAGGGCCACGTGGTGACGTTTCCTTGACGCTTGGGTTACAACGTAACGATGGTAACGGTGGTGTGAGTTTAGCGTTGTCTCCAGTGACGGCTCAAGGTGGCCAACTTTTCTACGGTAGAGACCACATTGAAGAAGGACCGGTTCAATATTCAGCGTCGATGTTAGATGATGATCAAGTTCAGAATTTGCCTTATAGGAATTTGATGGGAGCTCAATTACTTCATGATATTGTT
>gnl_Betvu_v1.2_Bv1_006740_agqt.t1
ATGGCCACTTATTACCCAACTTCAAGTGCTCAACTTGATGTCCTGTCATCTCCTTATGTTAGGGACCAAAAATTTACATCATACTCTGGCTCACCTCTTCTCCATGGCAACATGATGATGTACCTTACATCGAATTCTTCACCTGGGTCTTTCTCAGAGATTTCTCCAGGTTCTTCAATGAATCCCCAAAATGGTGTTGAGATTCCTTCATCCATTAATGGCAGAAATGAAATGATGTTCATTCCACCTACAGGTGATTCAATGTGTATGCAATCCATGGGTGGGCCCCTTAACTCAGGACCGGGTGAAAACATCGGTGGTTCTGTGCCGGGGGAGCTTCAATTGACCTCTAGGAGTCAAATGAATATGGTGGATGGTGAGCAGAATCTGCAAGGGTTATCGCTTAGCTTAAGCACGCAGATGTCAACTGCGGTTTCTTCATCGCCGTTTCAGTACCAATACTCCAATCCTGGACTCTCCTCTGTCCTAAGTCCTCATCTTCCATTATCTGCTGAGAATAATGTTAGGTCAATGTCTTGTAAAATTGATGAGGCTTCCCCAAACAAGGATATGAGGAATACTGAATATTTTGGATATGAAATGCAAGGAGAGGGACATAATAGTAATACTATTAGATTTGGGGCACTGAACAATCCACAATACTCAATGAACCCGAAAGCAATGAATTGTAATTCATATCAGTATGAGCAGGCTGGAATGGCTGCTACTACACTTGTGAAGTCTAAGTACTTAAAGGCAACACAACTGTTGTTGGATGAAGTAGTTAATGTTCGGGAAGCTCTTAAGCGATCTGATTCTGGAAAAGATCAAAACCCGAGTAAGGTGGATGAAGGTTCCAAGGAGTCTAAAGGCGGATCACAAACTGCCTCAGAAGCTAATGAGTCTGGCTCTGCACCGGAAATATCTCCTGCAGAGAGACAAGAACTGCAGAACAAGTTGGATAAGCTTCATTCCATGTTGGACGAGGTAGACAGAAGATACAAACAATATTGTCAGCAAATGCAAATCCTGGTGTCATCTTTTGATGTGGTAGCCGGGGTTGGGGCAGCTAAACCTTACACAGCACTGGCCCTTAAAACAATTTCTCGTCATTTCCGATGCTTACGTGATGCCATAGCCAGCCAGATTCAAGCAACCCGGAAAAGCCTTGGGGAGCAAGACAATGGTCTTGGAGGAGTGATTCCTCGTCTTCGCTATGTAGATCAACAACTCAGACAACAGAGAGCACTTCAGCAATTTGGTATGATGCGCCACGCTTGGAGGCCTCAGAGAGGACTTCCTGAAAATGCTGTTACTATTCTTCGTGCTTGGCTTTTCGAGCACTTTCTTCATCCATACCCAAAGGATTCGGAGAAGATTATGCTGGCTAGACAGACAGGATTGACTAGAAGTCAGGTTGCAAACTGGTTTATCAATGCACGTGTACGTCTTTGGAAGCCAATGGTGGAGGAAATGTACAAAGAAGAATTTGGAGAAGCAGATCTGCTAAACTCAAGATCTTCACCGGAAAACACACCCAAATTGACAAGGGAGAAATCTTGGGGATCCGAAGATAGGAGAGAAGAAATGCAGGAAAGCTCCACATCCATAGCCTATGATGCTCATGATTCAAAGATCAATGTGAGCCAAAGTGGTGTCCCTCTTGGAAACAACAATGACAACCATGGTTTTTTTAGTAATAATGGGACTCTTTCCTCTCCTGATCCAAATGGTGGAGGACATGGACATGGACATGGACATGGACATCCACATCATCTCATGGTTAATCCTGGTGCTTACCAAATGTCTGAGTTGGGAAACTTTAGTGTAGACAACCAAGTGTCTCTTGCCTTGGGATTGCGGCATCGTGAAGGCGATGTTACATTCCGAGGTAACACAACTACAGAAGCTAGTATGGGAGTCGCCAATTCGGAGTATAATCCTTACCTTGAGCAAGTAAACCAGCAACATAGGTTTGGTAACCCATCACACATTCTTAATGATTTTGTAGCC
>gnl_Betvu_v1.2_Bv5_098400_xfou.t1
ATGGCAGCATACTATCACAATCATCATCATCATAATCATATTAATAATAACAACAATAATAATCCTGTGACAAATTCAGAAATCCAAGATCATAGTACTAATAATTTTCATACACTAATTCTCATGAACCCAAATTTAGCTGAGTCTCAACAACAACAACATCAACAACTACAATCACAACAACTAACAACAGCATCATCTCAATCTCACAACATCCTCCTCTTAAACTCTGCTGCTACCGCCGCAGCCGCGGCGGCAGCAGCAGCAGCAACTCTCTCTCCTCCACAGCCACTACTTTCCCACCACCACCACTTTGTGCGTTTGCCTACTTCATCACCGCCCGAATCCAATAATATTACTTTGTACGGATACCCATCTCATGAGGCGCGTGACATGCCACGCGCTAGACAGGGGCTCTCCTTGAGCCTTTCTTCTCAAAACCACACGATAGCGGGTGGGTCCCACCAAGGTGGAGATGGTAACATGGGTAGTACTGGTGGGCATAATTCGATATATGGGTCTAAGTACTTGAAAGCAGCTCAAGAGCTACTTGAAGAGGTAGTACATCTAGGTGATCATAATAGTACTAGTGTTATCTACAAGAATAACACTAGTACTACTACTAATACTAATAATGATAATGATAATGATGGTTCAATCAAAAAGTATGGTGGAGAGTCTCCGTCTAATGAAAGAGACGGAGGCCGTGGCGGAGGTGGAGGTGGAGGTGGAGGCGGAGGAGGTGGACAACTTAGCACAGCTGAGAGACAGGAGATTCTGATGAAGAAGACTAAACTTGTTACTATGCTTGATGAGGCAGAGCAAAGATACAGGCAATACAATCACCAAATGCAAATTGTGATAGAATCATTTGAGCAAGGAGCAGTTGGATCAGCAAAGACATATACAGCGTTGGCATTGAAGACGATTTCGAAGCAGTTTAGGTGCTTAAAAGATGCAATCCAAGGGCAAATTCGAGCAGCTAACAAGACATTAGGTGATGATCAAGAAGGTGGTTCAGGATCATTAGCTGGTGGGAAGATTGAAGGGTCGAGATTGAAATACATTGATCATCAGATTAGACAACAACGCGCGCTTCAACAGCTTGGAATGATCCAAAATCCTAATGCTTGGAGGCCTCAAAGAGGGTTGCCTGAGAGATCAGTTTCTGTTCTTCGCGCTTGGTTGTTTGAGCACTTCCTACACCCGTATCCAAAGGATTCTGATAAGATCATGCTTGCCAAACAAACAGGACTTACTAGAAGCCAGGTATCAAATTGGTTCATAAATGCTCGTGTACGTTTATGGAAGCCAATGATTGAAGAAATGTACACAGAAGAGCTTAAAGAGCAAGAACGATTATCAGAAGAGAAACTAGGAAACAGTAGCAAGGAAAACAGCAACAATGAGAATGATTCAGGTGCTTTGAATTACATAAACAACCAAGAGAAAACCAACATTATTGCTGGAAATCATCAAGTTAACAACTGTAAGGAACAAAACAATGCTACTGCTTCTACTTCCTCATTCATTTCCATTCCATCAGGTAATAATACTACAATGGCTAATCAAAACCAACATGGGTTCACCCTTTCGAGTTCATTAGATATGGAAGATGCTGGGATATCTCCTAGAGGGCCTAAGAGACAGAGAAATGATGATCAAGTTCTTCGCTACGACGAGAGTAATAATGGAGAGATCATGATAAAGTTTGGGAATGAGAAGCAAGGAAGAGAGAATGAAAATGGGTATCCCATTATATCTGGTGGAATGAATTTTATAGGAATGGGAGGAGGGGACTTAGGAACATACCCAATTGGAGAAATAGGTAGGTTTGAAACAGAGGATTTCTCTCCACAACCAAGGTTTCTTCATGGAAATGGGATTTCCCTTTCCCTTGGACTTCCTCCTTCTTGTGAGAATCATCCTCAACAACTCGAAAATCTTTCGGCTACAAACCATACATTTCTGTCACCAAATCACACATTTCTGTCACCTTCTTTTGCA
>gnl_Betvu_v1.2_Bv5_100130_otho.t1
ATGATGGTATCATCTTCTTCATCAAGCTTTTGTTACTCAGATGTTGTTCCTCATTTAGCAGGAGTTAGTAATCATCATCATCATCATCATCTTCAAAGTTTTGATTCAAACCCTGAAATATACAACTTAACTAATGGTATAGAAATGATAGGGTTTCAACCAAAACTACCTCCTAATAATAATATTAATAATAACAATAACAATACTCACCATCATCATCATGATGATGATGATCATAATGAGGTTCAAAATCCTAATGATCATCTTATTGTAGCACAACAACAACATCATCAACATCAAAATCAAGAAATGGGTTTTATGGATGAATCTTCTTTAAGGCCATGTGTGTTCTCTTGTGAAGGTAATGAGAGGCCTAGTCAAGGTTTATCACTTTCTCTCTCCTCCTCTAATCCTTCCACTATTAGCCTCCAATCCTTTGAGTTAAGACATAGTTTTCATCAAAGATTCAATCTTTCTTCGCCTTCGTCGAATTCTAGAGATGGGTTTTTGGGTAAGTCTCAATCTTTTCATCAACATGAACAACATGATCAGCAACAACCACAACAACAACAACAACAACAAATTTTTCTTGGGAAAAGTATTGTTAATGGAAGTGCTAGTAGTAGTAGTAGTATGAGTTTGCAGTTTGAGTTAATGAGGAATTCAAAGTACATGGGACCCACTCAAGAGTTGCTGATTGAGTTCTGCAACCTTGGAACAAAGCAAAATTCTGATGAATCACAAAGGAAAAAGCAGCCATTGAAGAAGAACAAAGAACAATGGGAGTTTGAAGAGGGTGAAGAAGATGATGATCATAACAACAATAATAATAATACTAATAATGCAAGTAGTAGTTCTTCTTCAAGAAATGCTAATACTACCACATCATTGTATGGTGTTAGTTTATTGGAATTGCAAAAGAGGAAGACAAAGTTGCTTGCCATGTTGGAAGAGTTGGACAAAAGATACAAGAACTACTGTGAACAAATGAAGGGTGTAGTGTCTTCATTTGAGGCTGTGGCGGGTCCGAAGGCGGCGAATGTGTACTCTGCCTTAGCCTCCAAGGCAATGTCAAGGCATTTCAGGTGTCTAAGAGATTCAATTGTAACTCAAATTAAGGCAACAAAGAAGGCAATGGGAGAAAAGGATTCAAATAATGCAACCATTCTAGGTACAACAAGGGGTGAAACTCCAAGACTTAGAATTTTAGACCAAAATTTGAGGCAACAAAGAGCTTATCAACAAATGACTATGATGGAGAGCCATCCATGGAGACCTCAAAGAGGCTTGCCTGAGCGTTCTGTTTCGATCCTTCGTGCTTGGCTCTTCGAGCATTTCCTCCATCCGTACCCAAGCGACGTCGATAAGCATATCTTAGCACGCCAAACAGGTCTTACAAGAAGCCAGGTGTCTAATTGGTTTATTAATGCAAGAGTGAGACTATGGAAACCAATGGTGGAGCAAATGTACTTAGAAGAAACCAAAGAGCAGCAAGACAAGAACATGGGGTCATCTTCAGATGGTACAGATCATCAACTATCTTGTACTGATCATCTTGGTGGCATTCTACCACCACCACCACCTCAAGATCAAAAGCCGGACCCTGATCAACTCATTCGAATTGATCCAGGGTCTCTCTCCTCCATTGTCAACACCACTACCACCACCACCACCACCTCGAATCGAGATGATCCTCAAAATAGGATTAATCATCACTTACAATTTCAACAAAGTAGCCAATTTATTGGTAGGGTTGAAGGTTTTGGTTCAATGGACCATTTGGATTTTCCATCTTCTTCATCATACAACAACCAACAAAACCACCATGCAACACCTTTTGGTAGTAATACCAATGACCAAAATGACAATAATACCCCTCATCAAACCTTTGGTGGTGGTAATAACAATAATGTGTCATTAACATTAGGGTTGCAACAGCATGATGGTAATGGAGTAAGCTTAGCATTTTCGCCTGCATCACAAACAGCTTCTCTCTTTTATCCAAGAGATCACATGGATGATTGTCAACAAGTTCATCATCAATACTCTCTTTTGGATGGAGATCAAGGCCAAAATTTACCTTACAGGAATTTAATGGGTGCACAAGTACTTCAAGATTTCGCT
>gnl_Betvu_v1.2_Bv6_138090_jcer.t1
ATGGGCATAGCGCAACCAGCACCACCAGTTTGCTCGTCATCATCAAACAAGAAAGAAAACACCACCATTATTTCTCGTCCAATAATTGGTAAATCCAACAATAATAATTCTACAAATTCTATGTCCCACGAATATCATCATCCACATAATCATCATCATCAACAACAACAACCAGCTAATATCTTCACCTTCTCGAATGGGTTTGATAGATCTGCTGGGTTAGCCCAACAGACGGACCAGGCAACTGCGGCAGAAGACACTGCTGGAGACTTACATCATCCAGTTGTGTACGAATCAGCCGGAATGTTATCAGAGATGTTCAACTTTGGACAAGGACCGGGGGTAGGGCCTACCCCCGGTCCCGAGTTATTAGACTACCGCCGGGCTGTTGCTGGGACTGGGATAGGCCCTGCTGACTGGTATGGACACAACCGGCAAGTTTCAAGAGATAATCAACATCATCATATGGAAGACCAAAATCAGCATCAACATCAGCAGCATCAGCAACATCATCAGATGGGTGGTAGTATAAGTGTACATGATTCAGCTGCAGCCATGCAGCTATTTCTGACAAATCCGCAACCAAGATCACCATCACCACCACCACCACCAGAAGCGGCACAACCAAACATACAGCCGGGTGGTGGAGGGGGTTTCCACTCCCTAGCTGCGGTTGGGGTGGTTCATCATCCATCATCAACTACTACTAATAATACTAGCAGTACTACAAATCATCATCCTAATTTTTGGAGTGCGCCCCATCATATAAATAATCCACCAGAATTAAGCGGGATTGTGGAAGGACAAGGGTTATCATTATCGTTATCATCATCTTTACAACACTTGGAAGCAGCAAAACAAGCAGAAGAAGAATTCAGAAACATTGGGGGTGGTGGACCAACTGGTGACACTCATATTATGTTCTTCAACCAACATCAAACTAATGCTACAGGAGTTGGTCCTTCTACATCAAACACTACTACATCTACCGGCAACCATTTTTTCAAGAACTTGGCTCCAAGTCCACATCACTTGCAACCCGTGGGCGCGTTTGGGGGTCCGAATAATGCTCAAAACCAAGTCCATATAGGGTACGGGTCAGCCGCAGCCTCGTCATCTTTGGGAGTAGTCAATGTGTTGAGGAATTCAAAATATGCTAAGCCTGCTCAAGACTTGCTTGAAGAGTTTTGTAGTGTTGGAAGAGGTCAGCTTAAAAAGCCTAAATTAGGGAGGCAGAATTCCTCAAACCAAAACCCAACCATGAGTGGTAGCGGTGGCGGTGGTGGTGGTGGTGGCGGTGCTGGATCTTCCTCGTCGACGAAAGATCCGCCACAATTATCACCTTCTGATAGGATAGAACATCAAAGAAGGAAGGTCAAACTCTTAGCAATGCTTGATGAGGTGGACAGAAGGTACAACCATTATTGTGAGCAAATGCAAATGGTAGTAAACTCATTCGACCTAGTAATGGGATATGGAGCAGCAATACCATACACAGCATTAGCTCAAAAGGCGATGTCGAGACATTTTAGGTGTCTAAAGGATGCCATTCAAGTGCAGCTGAAGCACAGCTGTGAAGTGCTAGGAGAAAAGGATCCAACGACGAGCTTAGGGATAACGAAAGGCGAAACGCCGAGGTTGAAGGTACTTGAGCAAAGTTTAAGACAACAAAGGGCGTTTCATCAAATGGGGATGATGGATCAAGAAGCTTGGCGCCCTCAACGTGGATTGCCTGAAAGATCTGTTAATGTACTAAGAGCTTGGCTCTTTGAACACTTTCTTCATCCGTATCCAAGCGACGCTGATAAGCATCTGTTAGCTCGTCAGACTGGTTTATCAAGAAATCAGGTATCAAACTGGTTCATAAATGCAAGAGTGAGGTTGTGGAAACCCATGATTGAAGAGATGTACCAACAAGAGGCCAAAGAAAGAGAAGAAGAGAGAGAAAGAGAAAGAGAAAGAGAAGGAAACCAAACGAGTAGCAGCACCAGCAACAGCTTTGCAACACAACAGCAACAGCAACAGCAACAACAACAACAACAACAACAACAACAAGCAGCAAGTGCACAGAACCCAATATCTTCTGCTGTTGCTGTTACTGTTGCTGCATCAACCTCTGTGTTATCAGAAGGCAAAAGATCCGCTGATACAATGACACCACCACTCGTGGGCCCACCACCTGACCGTGACACTTCAATCCTTGAATTCAATAGACAACACCACCATCAGCACCACCACCCGCCACCGCCTCACTCAGTCACCGTCCCGCCTAGTGGGTCCCAGGATTTCTTAGATGACACGTGTCACTTTAGCCCTGACAATGTGGGCCCCACCACTATGATAAGGTTTGGAACTACAACTGGTGACGTGTCACTTACTTTAGGGCTCCGTCATGCCGGGAATGCCCCGGAAAAAGGTGCTGCTTTTTCTGTTAGGGACTTTGGGAGCTGC
>gnl_Betvu_v1.2_Bv7_171150_hihf.t1
ATGATGGCAACATACTTTCATGGGGGTTCAGAAATCCAAGCAGCAGGAGCAGCAGGAGATCATAACCTCCAAACACTTTATCTCATGAACCCTAATTTCATAGCTGCCTATTCTGAAGGCCAAACACCTCCTAACATGTTATTCCTCAACCCGGCGAACGCCCTCTCTCAGGGTAATCTCCCTCACGCGCCGCCTCCGCAGCAACCTCAGCAGCAGCAGTTTATTGGGATCCCTCTAGGTGGGACCCATCCTTCGGAAGATCATGGCCGTCCATCACCATCTTCCTCAAGTTCACTTCAACACCATCACCACCACCAGATCCCTACTGCTTTACATGGCTTATCAGTGTCTAGAGTTCATCCCAATCTCTGGAACCAGGGCTCAATCCCAGCTACTGCATCTGAGTCAGACATGACAGATCACATGGGCTTTCGCAGACCCATGACGGCTCAAGGTTTGTCCTTGAGCCTCTCCCCAGGTCAGCAACAGCAGCAGCATCAACAACAGCATCAGAGTCAGGTAACAGTAGTAGGAGGGTCCGCAACATCTGTTGCGGCCTCAAATGGGGTCATAATTGGGTCCAAGTTTTTGAAAGCTACTCAAGAGTTGCTAGAAGAAGTAGTGAATGTTGGAAATAATAATAAGGCTAGTAGTGGGATTAATAATAATGGCGAACATCGTAGTGGAGAGTCTAGTGGGGTCCTCAAGGAGAAGGCGAAAGCGGCTGCTGCTACTGTCAAAGATCATTCCGGTGTCGGCGAGGGAATATGCTATGGTGGTAGTGGTGGAGGCGGTGGTGGTGGTGGTGGTGCTGCCGAGAGTAGTTGTGGGGGTAGTAAGAAGATTGTTGAAATATCTACTGCTCAGAGACAGGAACTTCAAATGAAGAAGGCCAAGTTGCTCAACATGCTTGAAGAGGTGGAACAAAGATACAGACAATACAACACTCAGATGCAAGTAGTAGTATCATCCTTTGAACAAGCAGCAGGAGTTGGGTCAGCAAAACTGTACACTTCCCTAGCCTTAAAGACTATCTCAAAGCAATTCAGATGCTTAAAAGACGCAATTATGTCTCAAATTAAAGCTACATATAAGAGCTTAGGAGAAGAGGACACCACTAGTAATGGTACAGGGATAAAATTGGAAGGAGGAGCTGGTTCGAGATTGAGGTATGTAGATCACCAGCTACGGCAGCAGAGAGCCTTACAGCAGCTAGGGATGATGCAGCACAATGCTTGGCGGCCGCAACGCGGCTTGCCTGAGCGTGCTGTCTCCGTTCTCCGTGCTTGGCTCTTTGAGCACTTCCTTCACCCGTACCCTAAGGATTCAGACAAACACATGCTTGCTAAACAGACAGGGCTTACAAGAAGCCAGGTATCAAATTGGTTTATCAATGCCCGTGTTCGCCTATGGAAGCCAATGGTGGAAGAAATGTACTTGGAAGAGATAAAGACTCAAGAACAACAAAACAGTGGCAATTCTGAGGACAATACCACCAACACAATCACCACAAACAAGAATAGCAACTCCTCCAAAAATGACGCCTCAACAAAAAAAGAAACCACACTAGTTGGACAACAAGCTCAACAACAAGCAGAGCACGGTGGCACAATAATCCACCCCCACCAACAACATCATCATGTAGCGGACCAAACAACCAATGACATGATATCGAATCTATCGGCGATGTCGACAACCTCCTCGCAAGGCTTCACTCTGATTGGCACCTCCTCGGACATGGAGTCCTTAATGGCAAGAAGCCCTAAGAAACAAAGAAGCAACTCTGATATGCAAAACTCTCCTAGTAGCATTCTTTCCATGGACATGGAAATGAAACCAGTTGATCATCATCAACAACATCAACATCAAAGACACTCTTTCTTGATGACTAATCATGGAGATGCAGATACTGGATTCAACCCTTACATTGTGAATAATCATGACCTAGCAGGGAGGTTTAACCCGGATCAGATGACCGCGCACCCATATCATGGGAACGCGGTCTCTCTTACACTAGGTTTACCTCATTGTGAGAACCTTTCACTTGGGAATCATCAGCAAAATTTCCTTCAAAATCAGCCAAACATTCAGCTAGGGAGGAGGCTCGAACTCGGACCGGGTGATCAGCCTGATTTTTGTGGGATTAGCATGGCTCAACCTTCTCACCCTAACAATGGGTTTGAAACTATTGACATCCAAAATCGAAAGAGGTTTGCTGCTCAGCTCGTACATGATTTTGCT
>gnl_Betvu_v1.2_Bv8_193660_jkcu.t1
ATGGACGAAATCTTCGGCCCATTCCACATCCCTCAACAAAGCAGACGACACAAACTCCGCTACCATCATCAAAACGACGACGTTATCATCCCTAACCATAATTTTCTCTCTCCTCTTCAACTCCAGCAAGCTACTTCATCTTCATCATCACCTTTAGTGGACCCACTAATGGCGTCCACTAATCTTTCTTTATCATCCTCAACTCACGCGCGCGCGTACCATCCTTCTCCAGTGGGCCCATTTACGGGCTACGCTTCCATTTTGGCCCGATCTAGGTTTCTTCGGCCCGCCCAAGATCTTCTCGACGAATTCTCCGCCACTAATGGTGTTTCTTTCCAGAAACATAGTCTTAAGATTCTAGAAGATTCTGGAACCTTGTTTTGTGACGATGATCATAATCATGCTTCACTTCGATCTACTCATCCTAACCTCGTATCAATGCTTCATGAGGTTTACAAGAGATATAAACTGTACTGTCAACAGATGCAATCAGCTGTTTCATCATTCGAATCTGTAGCCGGCCTTGGAAATGCAGCTCCATTTTTATGTTTTGCTGTCAAAGCCATGTTTAAGCACTTTCAATGCTTAAAGAATGCGATTCTTGATCATATTCGTGTTACGAGTAAAGCTTTTAGTAATGTAGACACTAGGAGAGATCCTACTTCAGGTTCCTGCTCTGAGGACAAGGCTCCAGCTTCTAATTTTTGCCAACATCCTGTTTGGCGATCTCAAAGAGGATTTCCTGATAAAGCAGTTGCTGTTCTAAGGAATTGGCTATTTGAACACTTTCTACACCCTTATCCTAGTGATACTGACAAGCAAATGTTGGCGCAGAAGACTGGTCTATCAAGAAGTCAGGTATCTAACTGGTTCACAAATGCAAGAGTTAGGCTATGGAAGCCAATGGTGGAAGAAATGCACGCGCTTGAGAGAAAATCTCAATGCTCTAAGGCAGCAGATACTCGGAAATTCATCACTTTATCAACTGATCATAATCATCAAACTTCACTACATCCTCTACTATCTGAGAAAGATTTCCAGATTTCATACTCACAACATAAAGATCAGGATAATAATAATAACAGTCAATATAAGCGGAGTAGGATAGAAGCTTTTCCAGTAGCCGAGCAAGGGAAGGAAGAACAACATTTCGGCATGCTTTGCAACCGTCTTCCAAGCAACCAAGTCCTTGGTGTTGGAGGAAGCCAAACTGGAGCACATCTTAACCATTCTTCCAGATTGAGCAACGATCACGAAAATACAAATGGGTTATCTTGGGCTAATCATGGCCAAATTGTACCATTTTGGCTTGCCAAACAA
>gnl_Betvu_v1.2_Bv9_205380_pzcg.t1
ATGGAAATGAGCAATGATTTTTTCCCGGAGTTGCATGTGGCGCAACAAAGGCGACGAGATAAGCTTAGAGTTCAGCATTTAGAGGAATTACAAGCAAACAATTTCCACAACCACAACACTTCTCCGATGGTACTAGTACCACCGGATATGTTAAATTTTACGGGCTCGCAATCGTCGAGCCCGTTCCCTAACATCCACCCCACTCGCTTTATAGCCCCCGCGAGCTCGGATCCATGTGAAAATTGGGTACCCAATTATAACGGAAATGAAACTAGCCATGTTGAGCATGATGGTAGTAGGAGGCATCACTTATCGTCGATTATGCTCCCGCAGTTTTTAGCTCATCATAATGAGACTAGTGAAATTAATTACCAAAATAATGTTCAAAGTTGGGGGAATGGTGGGAATGAGTTGCCTTTACTTCCTGGTAATTTTGTGAGTCAGCCTAATAATGTTATTGATGCCAGTTCTCAATCTCATGTTCTATCTCTTTCGTTGTCGTCGAATCAAATATGTGAATACCAACATTTGGGTGATCCAAGGGAGTTAAAGCCGTTGGAGTCCGGAAGCATTGCTTCTGTTGTTAAGCAATCTATGAGTAACAGTGGTAATAATAATAATAATAAGTTGGAGTGTGGAAATAATCTGGTGCAAGATGTTGCTGGAAGCTCGATTCTTGTGCATCGAAATGTCGGTCCACTAGGGCCTTTTACTGGCTATGCCTCTATTTTAAAGAGCTCTAAGTTCTTAAAGCCAGCACAACTGCTATTGGATGAGTTCTTTGGTGCTGCTGGTTTATGTAGAGGGGGTGAAGAGGTGGAAGTTCGTGACATGGCCGAGTGTTCTAGTGCTGTCGCCTCGAAAATTCGTGAGTCGAATGATTTGAGTGCTAGGAATTACTCTTGTGAATCTTACAGGCCTGACTGCCATGAAAGGAAAGCAAAGCTTCTTCACATGCAAGAAGAGGTTTGCAAACGACAAAAGCAATATCATCAACAAATGCAGATGGTTATTTCAGCATTTGATTCAGTACCAGGGCTCAGCAATGCGACTCCGTATATATCACGCTCACTTAAGACTATCTCGAGGCATTTCAGGTGTCTCAAGAATGCAATTGCGGACCAATTGAAGCACATAAAGAGAGCTCTAGGTGAGGACCTATCAAGTCCCACTAGCTTTCTGAAGGGTGATAGTAGCAGTAGTATGAGGTATGATCAGAGTTTTACAAAGGTCAAATCTGGTGCTTTTGGTGGGACGGGTCATGTGGGTCACCAAAGCCATGTCTGGAGACCACAAAGAGGGCTTCCAGAGCGTGCAGTTTCTATTCTTAGAGCTTGGCTCTTTGACCATTTTCTTCATCCGTATCCAACAGACAATGACAAGCAAATGCTTGCTACTCAAACAGGCTTGACACGAAATCAGGTGTCAAATTGGTTCATTAATGCGCGAGTACGGTTGTGGAAGCCTATGGTGGAAGAAATTCATACACTTGAAACCAAAGGTTCATCACGTTCTGAACTCAATTCAAACAACAGTGTAATGTCAGTCATTGCTAAAAATCAACAGGCAGCAGTCGCCAATGAACCAGATTGCAAACTACCTCAGAATCTGGCGTGTGATAAGCAGTTGGTACCATCAAGTTCCTTGGAACGATCAAGAGGTGACACAAAGACGGAGCATCTATTTCAAAAGTGTTCGAGGATTGAAAATAATCATCAGGTCCCCTCCAACATGGATAGTTCGTACATTGATTTTTTGCCTTACCAAAGGTGGAGGCTTGAACAAGGAGGGATTGGTGCTGTTTCACTAACTTTAGGCCTAAGGCATGGTTCAGAGACAACTAACCCGCAACTGCAACACCAATTCCTTCCCCAAGGCCCAAGGGATGCCTTTTGGAGGTCATGTTATTCA
>gnl_Carpa_v0.4_evm.model.supercontig_1026.3
GTTTCGAATTGGTTTATAAATGCACGTGTGCGTCTCTGGAAGCCTATGGTCGAAGAAATGTACAAGGAAGAGTTTGCTGATGCAGAGATGGATTCTAACTCATCATCTGATAACTTGGCAAAAGCACTAAAAGGTGATATGAGGACCTCTGAGGATAGAGGGGAAGATTTTCAACAAACTGGGAGCTCAGCAGCCATGGAGAGAATTAGCACGGGTCAATTGATGGATTCCAAATCCGACCACGTTCCTGATGCAGAATTTACTGGAACAACTGGAGGATTGCACAACAGCATGCGCGAAGCTGAAACTGAATATGGGTTGCTGAAACTGAGGGAAGGACAAAGACCTAATGTAGATGACTGCAGTCTCTTCCCTGATACGATTGTTCATTCTGATGGGGCCAGTGACCGATTTATGGCAGCAGCAGCTGCTGCTTACCACATGCCGGAGATGGGGAGATTTGGGAGCGGAACTGGTGTATCTCTCACTTTAGGTTTGCAGCATTGTGAGGGAGCTAATCGACCAACTTCTGGTGGAAATCATCGCACATTTGTAGGGGTAAGAGGGGCTGAAGATATATATAATGCCGCAGCATCCTCAGTTGGAACTGAAACAGTGGACTACGAATGCATAAATCCCAATAACCGGCAACATAGGTTCAGCTCATCCCAGTTGTTGCACGATTTTGTAGCG
>gnl_Carpa_v0.4_evm.model.supercontig_104.27
ATGGCGACCTACTTTCATGGCAATCCAGAAATACAGGGTCCCGACGGTCTACAAACCCTCGTCCTCATGAATCCAACTTACGTTCAATACTCCGACAACCCTCCGCCACCGCAGGCGCCACCGCCACCTCAACATAGCAATCTTTTTTTCCTCAACTCAGCCAACTCACTCTCTCCCCACGCGCCGCCCCCCCACACCCAGCAATTCGTCGGTATCCCCCTCCCTGCAACCGCCGCAACGACCGCCGCCGCTCCTCAAGACCCAGCTGATATCTCCACCTTGCATGGTCTCCTTCCACGCCTCCACTACAACCTGTACAACCCCATCGACCCCTCTCAGTCGGCGCGTGATAATCCACGCGCTCCTCAGGGATTGTCTTTGAGCCTCTCGTCCCAGCAGCCGCCCGGTTTCAGGTCACAGGCTCAAGCGCTTTCGGCCGAGGATATGCGGGTCTCGGGTGGGTCGGCATCTTCCGGGTCGGGTGTTACAAATGGAGTCTCGGGTATGCAGGGCGTGCTGTTGAGCTCCAAGTACTTGAAAGCTGCTCAGGAGCTTCTTGATGAAGTTGTTAGTGTTAATAACAATGGAATTAACAATAAGGTTGAATTATCAAAGAAGGGAAGTGGGAGTAACAATAGCAGTAATGGTAGTAAGGCGATCGGAGAATCCTCCGTCGGTGCCGGAGATGGGTTGGTCGGCGGTGAAGCGGGCGGGAAACGTGCCGCCGAGCTGACTACGGCCGAGAGGCAGGAAATTCAGATGAAGAAGGGAAAGTTAATTAGCATGCTTGATGAGGTGGAACAAAGGTACAGACAGTATCACCACCAGATGCAAATAGTAATATCTTCTTTCGAGCAAGCTGCTGGTATCGGTTCTGCCAGGACATACACGGCCCTCGCTCTGAAAACAATCTCAAAGCAATTCCGATGCCTGAAAGATGCCATTACTGGTCAAATTCGAGCTGCAAACAAGAGCTTAGGCGAAGATGATTGCCTTGGAGATAAGATTGAAGGTTCCAGGTTCAAATTCGTTGATCATCATCTTCGACAACAGCGAGCACTTCAGCAGTTGGGAATGATCCAGCATAATGCTTGGAGACCCCAGAGAGGATTACCGGAAAGATCAGTTTCTGTTCTTCGTGCCTGGCTGTTTGAGCACTTCCTCCACCCTTATCCAAAAGATTCAGACAAGCACATGCTTGCTAAACAAACAGGGCTGACAAGGAATCAGGTGTCTAACTGGTTCATAAATGCTCGAGTTCGGCTATGGAAGCCAATGGTTGAAGAAATGTATTTAGAGGAAATCAAGGAACAAGAACAGAATGGATCAGATGACAAAACAAGCAAGAGTGAACATGAAGATTCAGCATCCAAATCCATGCGTCCTAAAGAGAAGAGTTCTGTCCCTGAAACTCAAGCCAAAGGCAGCCTAAAGTCCAAACAGGACAGCATAGCCAACCAGAACATTCCTTCATCTATGTCAATTTCCACTGCTTCAACATCTCCCATGGGAGGAAATCTGCGAAACCAGTCTGGATTCTCGCTCATTGGGCCATCGGAACTGGAAGGTATCACTCAAGGGAGTCCCAAGAAACTGAGAAGCTCTGAAATGTTGCAGTCTCCGAGTAGCATTCCATCAGTAAACATGGATGCTAAGCATGCTGAGGCTAACAATGAGCAGATTTCTATCAAATTTGGGGATGAGAGGCAGAGTAGAGATGGCTATTCGTTCATGGGAAGCCACAACAACTTCATTGGAGGATACGGACAATACTCACTTGGAGAACTTGGAAGGTTTGATGCAGAGCAGTTCACTCCCAGGTTTTCTGGCAATGGTGTTTCCTTAACCCTTGGCCTTCCTCACTGTGAAAACCTTTCCTTGTCGGCAACCCACCAAACTTTTCTGCCATCACAAAACATTCAACTGGGAAGACGAGTGGATCAGCTTGGCCAACCAAATGAGTTTGGTGCCATAAACACGTCAGCTCCTCACTCTTCAGCTGCATATGACAACATCAACATTCAGAACCGAAAGAGGTTTGCAGCTCAGTTACTCCCAGACTTCGTGGCC
>gnl_Carpa_v0.4_evm.model.supercontig_1426.1
ATGGCCACTTTCTACACTACCTCTAACAATCAAAGAGAGTGTCCAATGATCTATTTGAGGGAATCTTTGCCGGGTTCATACCAGGAAGCGCCAGTCCTTCCTGGTAATATGATGGTGTATATGAATTCTGGTGTGTACACAGATGCGATTGCTGGAAATTCTCAGCAGCAAACCAACTGCATTGAGATGCACTCTGTTGAAGCTTCAGATTCAACCTCGCAGCAACAAGAAATTTTGTCAAACCTTGGTGGTTCTCGAATTGTAGATCAAGATTTCAGTGCATGGAGAGATGGAAGGAACGAGATGCTGGTTATGCACCCAATAGGTGGTCCTAGCAGCATTCTTCAAGGTGGACAAAACTTGCAGGGTCAAGGATTATCCCTCAGCCTTGGTAGTCAAATTCCATCTGGAATCCAGATGCCTTCTATTCCCTATAGGAATCCAAATACAGGTTTTTCTTCATTTTTGAATTCCAATCCATCAATTGCTGGCGATGATGGCAGCAGAAACGGTTCTTCCAGAGATGAACACTCAAGAAACGTTGAATATATGTCAACCAGTTTTTCTGGAGGTAATCAGGATTTGAACAAGGGAGACTTATCTCTATACGGAATGTCAAGTATTGCAAGAACCATTCCCAATTCAAAGTACCTCAAGGCGGCACAACAGCTGCTTGATGAAGTTGTTAATGTTAGAAAAGCCCTGAAGCAGCCTGATAATGAGAAAAATCAAAACTCAAATGAACAACATAATTTAAAGGAGGGTGAGGGATCAAAGAATAGTGCAAACCCTCAAGAATCCACCAATAACCCCCCAAGTGAGCTTTCACATGCTGAAAGACAAGAATTGCAAAACAAATTGACAAAGCTCTTGTCAATGCTGGATGAGGTTGATAGAAGGTACAAACAGTACTACCACCAGATGCAGATTGTGGTCTCCTCTTTCGACGTGATAGCAGGATGTGGGGCAGCTAACCCATACACCGCCCTTGCACTTCAGACTATATCCCGCCATTTTCGATGCTTGCGTGATGCAATCTCGGGCCAATCCGTGCAACTCGTAAAGCCC
>gnl_Carpa_v0.4_evm.model.supercontig_15.126
ATGGGAATAGCCATTTTCTCTCACTCCTCCTCCTCCCCCAAGTCCAATTCTATGTCCCAGGAGTATCAACAAGCAGGCATCTTCAGCTTCTCGAATGGCTTCGAGAGATCGCACCAAGATCAGCAACAGCAACAGCAACAGTCACAGCTGCAGATCCGGAGAGATAAAGTCAGAGTTCAAGGGTTTGAGCATCCTCCGCCGCCATTGGTAGGAATTGATGAGGATGATCAGTCTGCTGCCCTTCCTGCTGTCTACGAAACAGCTGGGATGCTATCGGAAATGTTTAACTTTCCTCCGGCCTCCGGGGAATTACTGGACTCTAATTATCGACCAACTAGACCCGATTGGTACAACAACAAGAACCGCGAATTAGGTCAGCAGCAGCAGCATCATCATCAGATTTCGGGGATTCATGCGGATTCGGCGGCGGCTATGCAGCTTTTTCTGATGAATCCACAGCCAAGATCACCATCTCCGTCGCCTCCTGAAACTTCCTCCACACTTCACATGTTGCTACCCAATCCATCTACTACTCTTCAAGGCTTTAATGTATCAGGAGCAGGTGGTGCTTTCGGTACCAGCACGGTACTGCCTCAACCACAATTCACATGGGTTGCTGAAAGCAGTCGCCCAAATGAAATTGGAGGCGTGGTAGAAGGGCAAGGCCTTTCTTTATCACTTTCATCATCTTTGCAGCACCTGGAGGCGGCAAAAGTAGAAGAACTGAGGATGGGGGATGGTGGGTTATTGTATTACAGTCAAGGAGGAGGAGGAGGAGGAGGGTCGTCTTCTGGTCAATACCAGTACAAGAATTTGGGTATCCACCACCAATCATTACATTCGCAAGGTGGAGTGGGTCAAACCCATCAGGTTCATGTCGGATTCGGGTCCTCAGTAGCAGCAGTAAACGTGCTTAGGAATTCAAAGTACGTGAAAGCCGCACAAGAACTGTTGGAAGAGTTCTGCAGTGTTGGTAGAGGTCAGTTCAAGAAGAATAAGTTGGGTAGGCACAGCACAAACCCTAGTTCAAACCCTGGTAATGGTGGATCTTCTTCGTCAGCCAAAGATCTCCCTCCTTTATCTGCAGCTGATAGAATTGAGCATCAAAGACGGAAAGTCAAACTTTTATCCATGCTTGACGAGGTAGATCGGAGATACAACCATTACTGTGAACAAATGCAAATGGTAGTAAACTCATTTGATCTAGTGATGGGTTTTGGAGCAGCAGTGCCCTACACTGCTCTTGCCCAGAAGGCAATGTCCCGGCACTTTCGGTGTCTGAAAGATGCAATTTCGGCCCAATTGAAACACAGCTGCGAGCTGTTAGGAGAGAAAGACGGCGCAGGCACATCTGGGATAACAAAAGGAGAGACCCCAAGACTACGTTTGCTGGAGCAAAGTCTGAGACAGCAAAGAGCGTTTCATCAAATGGGGATGATGGAACAGGAAGCATGGAGACCACAAAGAGGCTTGCCTGAGCGCTCTGTCAACATTTTGAGAGCCTGGCTTTTTGAGCATTTTCTTCACCCGTATCCAAGCGATGCAGATAAGCACCTCTTGGCTCGACAGACTGGTTTATCGAGAAATCAGTATCAAACTGGTTCATTAACGCAAGGGTGCGTTTATGGAAGCCGATGGTTGAGAAATCAGCAGCAGCATCATTCATCAACAACACCAACAGGCAAAAGATCCGATATCAATGCCCAAGAAAGCGACCCTTCACTCATTGCAATCAATAGACAGTCCTTATCAGATATCCAACCCAAACACCCCTCAACCACCGCCGCCGCCTCCACCGCGATCGCCGTCACAGACGCCGCACCGTATAGTGACTCCGACAGCCTCCACCACAGAATACCTATGGTCGACGACAGCTGTCGACGTGGCACCATGCTACCACCGGATTATGGGACCACCTCGTCGTCTGCTAACGCTGACATTAGCTCTGCTCTTATTAGCTTCGGGACCACCGCCGGTGACGTGTCACTCACTCTAGGGCTACGCCATGCTGGAAACATGCCAGACAAGACCTCTCCCTTCTCGCTTAGGGACTTTGGGAGCTGT
>gnl_Carpa_v0.4_evm.model.supercontig_180.20
ATGGCACGGGAGATTTGTGAAGATAAATCAAGGAGCTTTGTCTACTCAGATGATTCATCTACTAATCCCACAATCAGTACCCATCTGGTTAACCAGATCCAAGGCTTTGATTCCAACCCAGAGATCTTCAACTTGACCACAAGCATGGAGATGATAGGATTCTCAAAGAATCATCATCATCATCAACCGGGTGATGCCACAAGCTCTGCTCATTTATGGAGGACTTTCTTTAACAAGCCAGGAAACAACGCTTCCTCTTCAAAACCAACAACATCAATCAATGAGTCGACTAGTGATTTCTACCAGAACGAGTTCAACACAAGTGGTGAGAATCTACTGGTTGGACATGACTCCGCTCCATGGCAAGACAACAGGCAGCAGCTGCTCGTAGATGATTCTTCTTTGAGGTGTGTTTTCCCTTGCGAAGGAAATGAAAGACCAAGTCAAGGTCTTTCTCTCTCTCTTTCTTCGACCAACCCAACTAGTATTGGCTTACAGTCTTTTGAATTGAGACAAACCAGTCAAAACAATCATGATCAAGGAGATGATATGAGGTTTATGGGTTCAAGTTGCTTCTTTAACAAATCTGCAAACATTCAACAATTGATTCATCATCAAGGACAGTTTCAGCTAAGAAGCTCCAAGTATCTGGGTCCTGCTCAGGAGCTTTTGAATGAGTTTTGCAGCCTTGCGTCGTCTAAACAAACCGATGTATCAAAGCCAAAGATCAATAAATCCAAACAATGGGATGATGAAGGTTCCAGCACTTGTTCAAGAAAACAAGCCCTGCATTCTCTTGAATTTTTCGAATTACAGAAAAGAAAAACGAAGCTGCTTTCAATGCTAGAAGAGGTGGACAGAAGATACAGAAACTACTGCGATCAAATGAAGGCCGTCGTATCATCTTTCGAAGCCGTCGCGGGTATCGGAGCGGCGGCGGTTTACTCAGCTTTGGCATCAAAAGCCATGTCAAAGCATTTTAGATGCTTAAGAGACGGAATAATTGATCAAATTCATGCGACAAAGAAGGCGATGGGTGAGAAAGACCCAGTGGCACCAGGCACCACAAGAGGTGAAACTCCAAGGCTTAGGCTGCTGGATCAAACATTCAGACAACAAAGAGCGTATCAGCAGATGAGCATGATGGAGAGTCATCCATGGAGGCCGCAAAGGGGATTACCAGAGAGATCTGTATCTGTTCTTCGAGCTTGGTTGTTCGAGCATTTTTTACACCCGTACCCAAGCGATGTCGATAAACATATCTTAGCTCGCCAAACTGGTCTTTCAAGAAGTCAGGCATGTTTTCATCTT
>gnl_Carpa_v0.4_evm.model.supercontig_19.257
ATGACCACTGGTACCCTCTCATCATCTTCCTCCCATCTGCAATCCCTAAACCCTCAGAACCTCGACTGCTACCAGTCCTTTGATGGCGATCAGGGCAGCAAAAATCTATCTCTGTCTCTGTCTCTCTCCGTCCATCATGGCCACCTCCTCAACTTGGACGCTGAGCGAAGCTACGGTGTGTCAGTGTTGGGGGAGTTTTTGAGGAAGAATAACGGTGAAGTGAGAAGTTTGGTTCCTCTTGGACCCTCTACTGGGTACGCCTCGATCTTGAAGGATTCGAGGTTTTTGATTCCTGCGCAACAGATTCTTGATAATTTTTGCTGGGTGGAGGAGATTTGTTATGGTGCTGGAGTTGAGCATCCGAAGAAGAATTCGAGACTAGTGCTACTGCTAGATGAGGTATGCAAGAGATACAAACTGTATTGTCAGCAGATACAACCAGTAGTTGCATCATTTGAAGGTGTATCTGGTTTAGCCAATGCTGCTCCTTACTTGTCATTTGCTTTCAAAGCCATTGCCAAGCATTTTAGT
>gnl_Carpa_v0.4_evm.model.supercontig_195.45
ATGGCTACGTACTTTCATGGAAGCTCAGAAATTCAACCTGCTAATGACGGATTACAAACTCTCTACCTCGTGAATCCAACTTACTTACCTTACTCTTCAGTTCCCAGCTTCAACGCCGCCGGAAACTCGCTCACGCTCACCAACATTCCCCACGCGCCGCCGTCTTCTCACCCTCATCTTACTAGCATCCACCTTCCCACTTCACCTCCCGTCATGGGTCCCACCAATTCCGACGACCCCCTTCGATCTTCAGGCCTCCACGCCGTCAGCCTCTACAACTTGTGCGTCGGCGTGGACCAAAACTCCGGACAGATCACAGTTCCAACTGGTGGCGGCCATGATGAGTTTTACCGGCGGTTTTATCCGCCGGTGGTATCTCCCACATGGCAAGGCCTGTCGCTTAGCTTGTCGTCAGAGCAGGTGTCTACTTACAGGTCAAGCAGCAGCAACGTTGATATGCAAGGGCAGTCCTCGTCGTCGACGACGGCGAGTTTTCCGGCAGTGTCGAACGGGTTTTCCGGTGTGCATGGCGTCGCGTTGGGATCTAAGTTCTTGAGGGCTGCACAGGAGCTGCTTGATGAAGTTGTTAACGTGGGGAAAATAATAAAGTTCGATCAACCAATTACCAACGGGATGATTAAAGAGAAGATGAAGGAATCCACTGCCGGCGAAGTAGCCGGTTCCGGGAGTGAAGCTATCGGCAATGGACATCATTATAAGCCTGCGAGCGAGCTCACCACAGCAGAAAGGCAGGAGCTGAAGATGAAGAAGACGAAGCTTCTTAACATGCTTGAACAGATTGAGGAAAGATACAAGCAGTACCAGCAGCAAATGCAGACTGTGGTTTCTTGTTTCGAGCAGATTGCAGGGTTGGATTCTGCGAAATCATACACTGGACTTGGTTTGCAAACAATATCAAAGCGATTCAGGTGTCTTAAAGATGCAATATCAGTTCAAGTCAAGGCCACAAGCAAGAGTTTAGAAGACGAAGAAGATTGGTTATCAGGAGCTACAACGACGTCGTTTAAGGTTGAAGCTGGCTACTCCAAATTAAGGTACATTGATCACCAGCTTCGCCAACAGCGGGCACTGCAACAGATCGGTGTGGTCCGAAACAATGCCTGGAGATCCCAGAGAGGATTGCCTGAACGAGCTGTATCTGTTCTTCGAGCTTGGCTTTTCGAGCATTTCCTTCACCCGTATCCCAAGGATTCAGATAAAATTGTGCTAGCAAAACAAACAGGGCTTACAAGGAGTCAGGTATCAAACTGGTTTATAAATGCTCGAGTTCGGCTATGGAAACCTATGGTTGAGGAGATGTACATGGAAGAAATCAAAGAGAAAAAGCCAAAGAATCTTGATGATGAAGATCAGAAGAATTCAACCAATAATCATCATGAACACAAAAAGTATGAATATTCACTTCCTTCCCCACAGAACCAAATTTATAATGATATTGTTGAAGAATCAAAACAAGAGATCAAAAACCAGTTTTCATCAAACTCCACCATGTCCAGATCTCTTCACCAGCACCAAACCAGCTTCATCAACCTCGTTGGATCCTCGGATTATCGTGTCGAACCGGCCAGAATTAATAGTACTAAAGCTGCTGATAATGATGATAATCAGATCAGGAGTAGTACTACAAAGAAACAAAGGATATTGAGTCATGAATTGCAGAATTCCCCAAGCCGTAAGATAGTACTATCAAGTGGGATAGAAATGAAGCAAATTATAACTAGTGGTAATGGGGGAATGAATCTTTCAAAGTTTGGAGATGGTGATGATGATGATGATGATAATGACGATGATGATGATGATGATCAGAATCTGATCAACGGTTCAGGTGGGTTTGGTGGGTATATCAATTTAATGGATCAGCAGTTGAGTACACCAAGATTAATCCATGGAAAATCTAATGGTATTTCTCTAACTCTTGGCCCTCCTCCCCATTGTGAGAGTATATCTCTCTCAGGAAACCTAAATAGTTTTCCCTCTAACCAGCTGCACATCAGAAGATTAGAATTGGGAAATGGTGATGATCAGCCTGATTTCTGTTGGAAT
>gnl_Carpa_v0.4_evm.model.supercontig_56.56
ATGGCGGAGAGTTTTGAACCTTACCATGTCCCACAACAAAGCAGAAGAGATAAGCTCAGAATTGTGGCCCAAAACCAAACGGCTTGCGTAGAGAATCTTCAAGGCTGCGCGGGTTTACTCCCCCTATACGATCCCTCACTTCTTTCCTCAGATCATTTGCTAAACGCCGGCGGCCATGATTTTCATCACCACGTCAACAATCAGCTTTCGGGTTGTAAAGGGAACCCCGTTTGTGTTAATGTCAAGGAAGAAGTGGTTTACAAGCCGGAACCTTTGTCTTTAGCCCACGAGTCGAGCAATAATAATAACAACGGTCGGGGGTTGTCTTTGTCTTTATCTTCTCACCATGCCCACCAAACCAGTCTTCCTTTAGAGCTTAATATACAAAGATACGGGTCTTCAATTTACGGCAGTAATAAGGTTTGTGGTGGTGGCTACAGCATGGTTCCTGGTTCCACCTCTAACGACGACGTATCGAGAAGCTCGGTTCCTCTTGGTCCGTTCACGGGTTATGCTTCAATTTTGAAGGGGTCAAGGTTCTTGAAACCCGCACAGCAGTTGCTTGAAGAATTTTGCGATGTTGGTCGAGGCGTTTACTCGGAGAAAATCACTGCTGATTCATCTTTGATGGATCCTCCTGTAGAAACTCTGAGTGGAAGTGGAATTAACGATGACCCACTCGGTAGTGGGGATGGAGGTGAGAACCGAAGAAAGAAATCCAGACTAATCTCAATGCTCGACGAGGTTTACAGGAGGTACAAGCACTACTATCAACAAATGCAGGCTGTCGTGGCATCTTTCGAGTATGTTGCAGGGCTTAGCAATGTGGCTCCCTATGCAAACTTGGCCCTGAAAGCCATTTATCCCACTGATACAGACAAGTTAATGCTGGCAAAACAGACCGGTCTGTCACGAAGCCAGGTTTCAAATTGGTTTATTAATGCAAGAGTAAGGCTCTGGAAGCCAATGGTGGAAGAAATACATATGCTGGAAACACGACAAGCTCAAAAAGCCTTGCAAAAGGAGGATCGAAATGTGAACAGGTCAAATGACCATTTAATTTCAGGTTCTCTTGTTTCAGAAAATCCATCCTGTTCGACACAAAGGGTTGAAGACACACCATCAAAACGAACCAGGAATGAACTCGCCGATCAAGTGAGCATGGGAAGTGGGCTGTTGAACTTGTCGTCTTACAACAGCTTGTCAAATCATCCTTCTGTTGGTGTAAGCATGGCTGGTGGAAGTAGCAGTGTTTCCTTAACACTAGGTCTCCACCAGAATAATGGGATTGGTTTATCGGAGCCCTTCTCTATAAACGCAGCTCAGCGATTTGGCCTTGGTCTTGAAGCAAGTAACGAGGGATTTGTAATGGGAAGCTTTGAGGTTCAGAATCGGCATTTCGGAAGGGATGTTATTGGTATGCCAGCTTCTCCA
>gnl_Elagu_v2.0_p5_sc00002.V1.gene1625
ATGGCGCATCACCACCCAGAGAAGCTAGGGACTCTAATCTCTCCAGCTTTCAGCTACGACGACTTCTCCTCCACTAGAAACTCCATGATCCAGAGCTTCGAGGCCAACCAGGAGCTCTACAGCCTTCAAGCCGGGATGGAGATGCTGGGGAGAGGCTTCTTCCCCAAGGTGGGCAGCAGCTCCTCCAGCATCGGAGGGGAGCTCTCCCACTCATCGAACGAGAATCTTATGGTCACAGCCGAGACCGCGGTGACAGCGACGATGATGAATTCGTGGCAGCGGTCGAATCGGATGCTGGTCGAAGATTCCTCGCTGAGGTGTCTATTGCCTAGCGATGGGAACCAGCAGCCCAGCCAGGGGCTATCCCTGTCCCTGTGCAACCCCGAGCCCTCCGAGGCCATCGACGGCATGGAACATGCCTTCCGTCAGCAGCACCTCTTCTCAAAACCCACCGAAGTACTTGAAGACAGGAGGCTCTTTCCACAATCCCATCAGCAAGTACAGCAGCTGAAGCACTCCAAATACTTGACTCCAGCGCAAGAACTACTCAACGAATTCTGCAGTCTAGGTGCGGGCAGCAGTTCCTCGAAGCACAAGTCCCACAAAACAAACCAATGGGAGGAAGGAGGGTCTTCTTCCAACTCTTCATGGAACCAATCCCTCTACTCTCTTGACATTATTGAGCTACAGAAGAGGAAGGCTGAGCTCTCGTCGATGCTAGAAGAGGTGGATAGGAGGTACAAGAAATATTGTGAGCAAATGAGGACGGTGGTCTCGTCGTTTGAGGCGGTGGCCGGGGAAGGGGCCGCTAGGGTATACTCTATCCTGGCATCCAAGGCCATGTCGAAGCACTTCCGGTGTCTGAGGGATGGGATTGTCGGCCAGATCCAGGTGACGAAAAAGGCTATGGGAGAGAAGGACCCGGTTGCACCAGGGACGACCAGAGGTGAGACCCCGAGGCTCAAACTGCTCGACCAGTGTCTCAGACAGCAGAAAGCCTTTCAGCAGGCTGGAATGATGGAGAGCCACCCATGGCGGCCGCAGCGGGGCCTACCAGAGCGCTCCGTGTCGATCCTGCGAGCATGGCTCTTCGAGCATTTTCTTCACCCGTACCCCAGCGATGTCGATAAGCATATATTAGCTCGGCAAACGGGACTCTCCAGGAGCCAGGTCAACAATTGGTTCATAAACGCAAGGGTCAGGCTATGGAAACCAATGGTGGAGGAAATGTACTTGGAAGAAATAAAGGAGAAGGATAGGCAGACACCCAATGAGGAGAACAGTAACGACAACAACCCCGGGCCTGGAAACCCTAACCCTAATTCTAGCTCCTTACAGCTGCTTGCGGAGGACCAGAAGCCCACACTGGGGCAGCTCCTCAACGACTCAGACTCCCTCTCCTCCATCGTCAACAGTAGCCACCACCGCACCGACGGAAGGGATCCCACAAACAACAAGATTTCCTACCGCGACCCCCGGCGACCACACCACCCGGCCGTCCCGAGGGCCGAGAACTTCGGTGTGGTGGACTTGGACTTCACTTCCTACGGTGAGTGCAGCAATCCAAACTTCGGTGGTGGTGGTGTCTCCCTAACTCTGGGCTTGCAGCAGCACAACCGAGGGGGCATGAGCTTATCCTTCTCCCCAGCCTCTCAGCACTCTCTGCTCTTCTCCAGAGAGCAGATGGAGGACTGCCAGCCGGGCCAGTTCTCTATCTTAGATCGGGAGGCTCAGAACCTTCCTTACAGAAACCTGATGGAAGCTCAGCTGCTGCATGACTTGGCCGGG
>gnl_Elagu_v2.0_p5_sc00012.V1.gene605
ATGGCTACGTACTTTCATGGCACCCCCGAAATCCAAACTGATGGATTACAGACTCTCTACCTCATGAACCCCAATTATGTTGGATATTCCGACACGGCCGCCGCCGCTCCGGCCAACATGGTCCTCCTGAACTCCATGAATTCTCTAAATCCCATTAACCACCAGCAACAACAACACTTCGTCGGCATCCCGCTCCAACCGACCGTCGCCTCCCACGAATCCAGCCGCCCGCAGCCCATCGAAGTCCCCCATGATGTCTCCACCGTCCATGGTCTAGTCCCCCGCCTCCACTGCAACCTATGGACCCCGACACCGGCGAGCAATTCCATCGACATGGCCTCGCAGTTGGGCCCCCAACGCCCTTCCACCATGCGTCAGCCTCAGCAAGTTCTGTCCCTCAGCCTCTCCCCACGGGAGATGGTCGCCCCGGTGCCGGAGATAGCTCCAGCGAGCACCGAGGATAAGAAGATCCTGGGGTCTTTGTCCTCGGCTTCGGGTGTTTCGAGTGGTGTCTCCGGCTTGCAGAGCTTTTTGATGGGTTCTAAGTACTTGAAGGCAGCTCAACGATTGCTCGACGAGGTGGTAAACGTCGGGCTGGGATTTAAAGGTGATCCGGCGAAGGGGACTAATTCCAAGAGTCCTATGAAGAGCAATAGGGAGTCGGAAGGTACGGGCGCCGGGATGGGGGAGGAGGAGACGAGCACGAAGAGAGGGGCTGATCTCACCACAGCTGAGAGGCAGGAGCTTCAGATGAAGAAGGCAAAGCTTGTTAACATGCTTGATGAGGTGGAACAGAGGTACAGGCAGTACCACCACCAGATGCAAATTGTGGTCACTTCCTTCGAAGCTGTGGCCGGAATCGGATCAGCACGAACATACACCGCCCTCGCTTTACAGACCATATCGAAGCAATTCCGGTGCCTCCGAGATGCTATCGCCGGACAAATTCGGGCTACAAGTAGGAGCTTGGGGGAGGAAGAAACCAAGTCTGGGAGCTCAAGGCTTCGGCTCGTCGACCATCACCTGAGGCAGCAGCGGGCTCTCCAACAGCTTGGAATGATCCAGCACAATGCTTGGAGACCCCAGAGAGGATTGCCTGAGCGCTCTGTTTCCATTCTTCGGGCTTGGCTCTTTGAACACTTCCTCCACCCG
>gnl_Elagu_v2.0_p5_sc00013.V1.gene428
ATGGCCCATGAGTCCCACTATGCTGAATTCTACGCCGGCGGCCACCCGGCGATACAAAGCTTCGAGCCCAACCACGACCTCTTCGGCCCCCAAGGAGGGATGGAGATGTTGGGACCCCCTTCCAAGCACCCAAGCTCCAACCTTGGGAGAGGTTTCATCCCCCCAGGCTTCCTTGAGGCATCGAACAAGAACTTTATGTTCTCGACGGAGGCGGCGGCACCGACAAGCCCATGGCAGGTAGATGACTCCTCTTTGAGGTCTCTGTTTCCCTGCCAAGGGGCCGAGCAGCCCGGTGGGAGGCTATTACTCTCTCTCTTCAACCCGAAGCCCTCCGACGCCATCGGTGTTCCCCAGTCCTTCCATCAGAGTGATTCCAGGGATGTATTGCTTTCAAGAGCAGAAAGTTCTCATCAGCAGCAGGTGTTCATGCAGGAAGGGAGGGTTTTTAATTCACAGCAGCCCTTTCAGCTGAAGAATTCCAAGTACTTGATCCCAGCTAAGGAGCTTTTGAATGAATTCTGTAGTTTAGGAGGAGAGATCAGCTCAAAAAAGAGGTCCCAGAAGGCAAGCCAAGGGGAAGAAGGTGGGCCTTCTTCTTCCTCTTCTTCTCTGTGGAACCAGTCCCTAAACTCCATGGACCTCTTGGAGCTCCAGAGGAGGAAGGCTAAGCTGCTTTCCATGCTAGAAGAGGTGGATAGGGGATACAGAAAATACTGCAAGCAGATGAGGGTGGTGGTGTCATCTTTTGAGGCCGTGGCCCGGGAAGGAGCAGCCACAGTCTATTCGAGGTTGGCTTCCAAGGCAATGTCGAGGCACTTTCGATGCCTGAGAGATGGAATTGTCGGTCAGATACGAGCGATGAAGAAGGCGATCGGAGAGAAGGACAGCATCGCACTGGGGACTACAAGAGGTGAGACGCCAAGGCTCAAGCTGCTCGACCAGTGCCTGCGACAGGAGAAGGCGTTTCAGCAGGCAGGGATGATGGAGAGCCACCCTTGGCGACCCCAGAGAGGCCTTCCAGAGCGTTCTGTTACCATTCTTCGAGCTTGGCTCTTCGAGCATTTCCTTCACCCGTATCCCAGCGATGTCGATAAACACATCTTAGCCCGGCAAACCGGACTCTCGAGAAGCCAGGTCTCCAATTGGTTTATAAATGCAAGGGTGAGGCTTTGGAAGCCAATGATAGAGGAGATGTACTCCCAAGAGATGAATGAACACAACAACCAGTCCTCCCATGCAGCAACTTCACATGAAGATAACACCAACCGTAACCCTAACCATAACTTCAGCCTTAATCAGAAGCCAGCACCAGGGCAGCTGCTCAATGACTCCGATTCGCTCTCATCGATCATCAACAGCAGCCACCACAGCGATGAAAAAGCTACAATAAATGTCAAAACTTCCCAAGATCACAATCCAGAGCATCAGGTTCCCAGGACTGAGAGCTTCGGTGCCGTCGGCCGGGACATCTCCTCCTACAGCAGCTGTGGCAATCAAAACTTGCGCAGCGGCGTGTCCTTAACACTGGGCCTTCAGCAGAACAGTGGGGTAGGCATGAGCCTATCATTCTCACCTGCCTCTCAGCATTCTCTCCTCTTCTCCAGAGAACATATGGACGATGGCCAACAGGTGCAGTTCAGCATTTTAGATGGGGAGGCACGGAGCCTTCCCTACAGGAACATGATGGGAGCTCAGCTGCTGCATGACTTGGCAGGA
>gnl_Elagu_v2.0_p5_sc00016.V1.gene89
ATGGCGCACCGCCAACAAGAGAAGCCAGGGACTCAAATCTCTCCAGCTTTCGGCTACGTCGATTTCTCTTCCACTAGCAACTCCAATATCCAGAGCTTCGAGTCCAACCAGGAGCTGTACAGCCTTCAGGCCGGGATGGAGATGCTGGGGAGAGGCTTCATCCCCAAGGCTGGAGGGTTAATCTGCCCATCATCCAACGAGAATCTTATGGTCACGCCGGCTGAGACTGCGGCGACAACGACGACGATGAATTCATGGCAGCATCCGAATCGGATGCTGGTTGAAGATTCCTCGCTGAGGTGCCTATTCCCGAATGGTTCGAACCAACAACCGATCCGGGGGCTGTCCCTGTCCCTGTGCAACCCCGAGCCCTCCGAGTCTATCGCCGGAATGGAACAGCCCATCCTTCAGCAGCACCTACCCACCAATTCAAGAGACGAATTGTTCCCAAAATCCACAGATTTACTTCAAGACAGGAGGTTTTTCCAACAATTCTATCAGCAACCACGACAGATAAAGAGCTTCAAGTTCTTGATTCCAGCTCGCGAACTGCTCAACGAGTTTTGTAGTCTAGGTGGGGCCGACAACTCCTCGAAGCAGAAGTCCTGTAAGGCAAACCAATGGGAGGAAGGAGGGTCTTCTTCCGGCGCTTCCCGTAATCAATCCCTCTACTCTTCTGACGTTCTTGAGCTAAAAAAGAGGAAGGCTAAGCTTTTGTCAATGCTAGAAGAGGTGGATAGGAGGTACAAGAAATATTGCGAGCAAATGAGGGCTGTTGTCTCGTCATTTGAGGCTGTGGCCGGGGAAGGGGCAGCTACGGTTTACTCGATGCTGGCATCAAAGGCCATGTCGAAGCACTTCCGCTGTCTCAAGGATGGGATAGTGGGTCAGATCCAGGCAACAAAGAAAGCTATGGGAGAGAAGGACCCGGTTGCACCAGGGACGACCAGAGGTGAGACCCCAAGGCTCAAGCTGCTCGACCAGTGCCTCCGACAGCAGAAAGCATTTCAGCAGGTCGGAACGATGGAGAGCTGTCCATGGCGGCCCCAGCGGGGCCTCCCGGAGTGCTCCGTCTCGATCCTTCGAGCATGGCTCTTCGAGCATTTTCTCCACCCG
>gnl_Elagu_v2.0_p5_sc00017.V1.gene599
ATGAAGGTATGCAGACGGTACAAGCAATACCACCAACAAGTGCAAATGGTGGTCTCTGCTTTTGAATCTGTAGCAGGCCTCAGCTCTGCCACGCCTTACGCTTCACTAGCCCTCAAGACTGTGTCAAAGAACTTCCGGTGCATGCGAAATGCTATATCTGATCAGCTCCGACGCATAAGCAAAGGGCTGGGCGAGGAGTTCATGTCATCACCCAGTTCCAGTAGAGGTGAAACGATCACGACCCCAAAGTTTAAACACATCAATCAGAGCTTCCCAGAGCTAAAGGCAGGTGAGAACAGCTTAGGATTTATGGGTCAGAATCAGCCGGTGTGGAGGCCTCAGAGAGGCCTGCCGGAGCGTGCTGTGGCTGTTTTGAGAGCCTGGTTGTTCGATCATTTCCTTCATCCGTATCCTACTGATACGGACAAGCACATGCTAGCGACTCAAACTGGCCTGTCACGGAACCAGGTTTCCAACTGGTTCATTAATGCCCGGGTGCGGCTTTGGAAGCCAATGGTTGAAGAGATCCACATGCTTGAAACCAAAGGAATGAAGGGGGTAGATCTCAACTCTGGCAACAGAAGCGATGCTAACAAGCCACCCATGGATGATGCGGGGCGACCTTCTAACGGTCAGAGGCCAGAATCCGAGTGTAACAAGCCATTGCATTGTTGTTCCTCCATGGAGCCTCTTTTGAATGATGAGGGTTCCCAGAGTATGGAGCAGTGGCATTGTGATAAGCGATCGAGGATGGACGAGTGTGGGATGCAGCCGAGCATGGATGGGAACTTGATAAGCTTTGGAACGTACCAGGGTGCCATGGATATTGGAGGGCTTGGAGCGGTGTCTCTCACACTGGGCCTCAGGCAAGAGGGTGGACAGCAGCAGCAGCAGCAGCAGCAGCAGCAGATGAGGCACTTTGGAAGTCAGATGCTGCGCGACTTTGTGGGT
>gnl_Elagu_v2.0_p5_sc00017.V1.gene600
ATGAACAGCTTGAGGCAGGAGCCCCACGTCGCTCAACAAAGCCGCCGCGAGAAGCTCCGGGTCCAGCACAGCCCGTGCCAGCCCCCCACCCACCGCCAATTTCCCGGCTCGAGCGCTGGAAATTCCGACCCAATCCCCGATCTTGCCCCGGTCCGAGACGTCTACTACCCGGCGTCCGCCATGCTGGACCTGTCAGCCCGCGCCCATAATTTACCGTTGGCCGGCGCGGAAGCCTCGATGATCGGTCCGTTGCCGCCCAGCTTTCATGAAGCGTCCGGTAGTCTCACCCGTGCCGGCGATCCCCCGAGCCCGTGCCTCTGGCGAGGGCAGCCGAACTGCGACTGGATGGTTCCGAGTTTTGTCGCTGCCGGCAGTGGAGCTCCGGCTATGATTACAAACCCTTTGGTTTCACCCAGTGTTTGCCACCCGAAGCCCGGCTTCTTGGGTTGTCGGGACGCATCCAGCGAGCTTTCTAACCAAGAGACCCACCAACAGCAGTATGGGGACTTGCACTTCCCCTCTTCCCAATTCTACCATCACGGTCTCCAAGAGGTGGTCACCTCCTCTTCCTCCACCGCGGGAAATCATGGCCACGAATTGGCCTCTATCGTCCAGCCCTCGAGCGTTCGCGAGCCGGGTCATCCGTGTTCGTGGGTCGACAGTGGGAATGAGCTGCTGCTGCTGCCAAGCTACGGTGAGCAGCCGAACACGGTGTGGGTGAGTCGGCCGCCTGCGCAATGGAACGCGGAAGGAGGGTTTGCAAGGGGTAAAGTTGTTGGAGAGGTATTTAATACCGTGGGAAGTGAGGGTGGGACGCAAGGTCTGTCCCTATCGCTCAACCCGGTGGCGGATCTCCCTGTGGGTCAGTTGGGAGAGAGGTTTGGACTGCCAAATGAAGCCGGGCAGTCCGGCCCGCACCCCAAGTCCTCGATCTGTGATAGAGGTTATGGGGTCTCACTTCAAGGTATCGTGAGCTCGTCGGTGGATGCTCGGAGGGGCGCGGGGCCGCTCGGGCCTTTTACGGGATATTCCACGATTCTCAAGAGCTCCAAGTTTTTGAAGCCGGCTCAGCAGCTGTTGGATGAGTTTTGTAGCGCTGTGACGGGGCCCAAGCTTTTGGAGCATCGTGATGAGGGTGGGAGGAGTTGCCAGGTCGCGAGTGCTGATCGTGGTGATGCAGTGGTGGGCGAGAAAGAGAATAGTGGGAGGAGAGGGCATCCGGCGGTGTCGTCGTCTTCGCCGAATGATTCGATGGAAGGTGGTGGGGAAGGCGGTGTTAGTGGGGAGGCTTCTCAAAGTCATCACCCCGAGATCCAGCAGAAGAAGGCGAAGCTCTTGTACATGCTGGAAGAGGTTAGTCTTATG
>gnl_Elagu_v2.0_p5_sc00026.V1.gene701
ATGGGCTTTGGAGCTGCAACGCCATACACAATCCTTGCTCGCAAGGCCATGTCGAGGCACTTCCGGTGCCTCAAGGATGCAATCAATAAGCAATTGAAGCAAGTGTGTGAACTCCTTGGAGAGAAGGAAGCGGGTAGCACTTCAGGGATATCTAAAGGGGAGACCCCAAGGCTTAGGTTGCTTGAACAAAACCTAAGGCAGCGGCGACCATTTCACCAGATTGGAATCATGGATTCTGAAGCTTGGAGGCCCCAGCGAGGCTTACCCGAACGTTCGGTGAATGTTTTGAGAGCATGGCTTTTTGAGCATTTCCTTCACCCGTATCCAAGTGATGCAGATAAACAACAATTGGCAAGGCGGACAGGTTTATCTCGAAATCAGGTCTCCAACTGGTTCATAAATGCGAGGGTCCGGCTGTGGAAGCCCATGGTGGAAGAGATGTATCAACAAGAGGTTAAAGAAGAGGAGGAAGATGTCAAGGAGGGCGAGGAAGCAAAGCCCCGAAGGCCACTTTCACCATCCCACCACAACTCACCGCAAGGCCAGGGACCAGAAGCCAATGCAACTGGAAGCGCAGCAACGGCCGCAGCAGCCCACCAGTCCAATGATGACACCATCCTCATGGGCATCGATGCTCCAACCTCTGCCATGGATCTGTGTGGGGCTGACATGGAACCCATGGATGACTTGTGTGGGGCCGGCATGCGCCTTGGTGCAACTGGAGATATATGGAGAAGAAACAAGACGAAGGGTCTTTCCAGCATCGTTGTGAGGATCCATGAGAGTGTCATTCAGTTCTATATCAACGATATAATGGATGGATCT
>gnl_Elagu_v2.0_p5_sc00027.V1.gene129
ATGGCTAGTTTCTATTCCAGCTCTACCAACCAAATGGATGTTATGCCAACCTTTTATACAAGGGATCCGGGACATGGATCATATCCTGAGTCATCAACTACAAGCCACATGATGTATCCACAGTATTCGTCTTCTGTTCCATATTCAGGCAAACTGACAGGCAATAACCAATCCCAACAAAACTGCATTGACCCTCCTGTTCCTGCCTCTATGATATCACAAGACTCATCTACACGGGGGGCTGACTTTGCATCACATCTTGGTGAACGTCCTTACAATGCTTTGAGGGATGGAAGGAATGAGGTGTTGTTCATGCAAACAATTGGCAGGTCGCTGAATGAAGGCAGTGATCTGGTTCACGGTTCGGTTGCTGATGATCCCCATATGAGTCTTCATACTCCATTGGGCATTTTAAATGGCCATAACTTGTCTTTGCAGCAGTCAAACATTTCGACGGCACAACGCCAGGCGTTATCTCTCAGCCTCAGCACACAGATTCCAGTTCCTTCATTTCAGTTCCAGCCTTCAAACTCAGACATCTCGATTTTAAGTTCTCATCAGTCAAATTTGGGAGATGGCAGGGCATTTAGAGATGATATCTATAGAAACAAACTTATGCATTCAAATGCCTCTCCATATGACATCTCAAGTATCACAAGCACAATTCCAAATTCCAGATATCTCAAGGCAGCACAGCAGTTGCTTGATGAAGTTGTTAATGTGCAGAAGGCTTTGAATCAGAAAACAGGCAAAACTCAAAGTTTGGATAATTCTGCCGGTGCTACGGATACCAAAAATAACAATGCAGTATCAAAGGCTGATGGGATGTCTTTGAATCCTCAAGGGTCCAATGATCAATCGCCTACGGAACTCTTGCCTTCTGAGAGGCAGGACCTGCAGAACAAGATGACAAAGCTTCTGGCAATGTTGGATGAGGTTGATAGGAGATATAAACAGTATTACCATCAGATGCAAATAGTAGTGTCATCTTTTGATGGAGTAGCAGGGTGTGGATCTGCCAAACCATACACTGCACTTGCCCTTAAAACAATTTCTAGACAGTTTCGCTGTCTGAGGGATGCTATTAATTGTCAGATTCAAGCCACCAAAAAGAACCTTGGAGAGAAAGATAGTTCAAATAGTAAGGGTGGTGGAATATCTCGCTTGAAATACATAGACCAGCAACTGAGGCAACAGAGGGCAATGCAGCAGCTTGGCATGGTTCAGCACAATGCTTGGAGACCACAGAGGGGGCTACCAGAAACCTCTGTTTCAGTGCTACGCGCTTGGTTGTTTGAGCACTTCCTTCATCCCTACCCAAAGGATTCTGAGAAGTTAATGCTAGCAAGACAGACAGGCTTAACGCGGAGCCAGATCTCAAACTGGTTCATAAATGCTCGTGTTCGCCTGTGGAAACCGATGATTGAGGAGATGTATAGAGAGGAGATTGGTGAAGCCGAGATGGACTCAAACTCGTCGTTGGAGAATATACCCAAAAGTAAAGATGAGACTGGATCCTCTGAGGAGAGGGAACGCTCAAAAAGTCCTGCAACTGAAAGATGCCACACGAGCCAGCTCAATGAATCCTCTAAATCCAACATCTCCGACATGGATGTGGGCGGCACAGCTGCTGGGTTTCCGAACGAGGCAAATGCCGATGACACATTCATGAACCTCATGTTGAAGGACCGGCGACACGACGGAGGGGACTGCGGCCTCCTCCACGATGCTATTGCCCAAAAGTCCGACGGAGGCAGGAGGCTTGTGGCTTATCCGATGGCCGAGTTGGGGAGGTACGGGCATGGTGGGGTGTCTCTCACATTGGGTCTGCAGCACTGCGATGGCGGTCTTCCTGTATCAAACAGTCAGCAGAGCTTCCCAGGGGTGAGAGGGCAGGATGTATACACTGCTGCTCCTCCCCTTGAGGCTGATGCTGCGGATTATGACTGTATAAATCTGATGGACCAGCGCCACAGGTTCGGGCCATCACCTCTGCTGCATGATTTTGTGGCT
>gnl_Elagu_v2.0_p5_sc00030.V1.gene278
ATGGCTTACCACCAAGAATCCCATATACTTACCTTTTTCATGCTTCTAAAACATCTTTCCACAACTACTACGCTACAAGGAGACATCATTAACCAAAACCCACAATCTTGGCAGGTCTCCAACTGGTTCATAAACGCAAGGGTCCGGCTGTGGAAGCCTATGGTGGAAGAGATCTATCAACAAGAGGCCAAGGATAAGGAGGCAGAAGGCAACAAGGACAGACGTGAAACAAGGCCACAGTCACCATCCCACCATAATTCACCACTAGGCCAGGGACCAGAAGCCAATAGACCTCAAAGCCCGGCGGTGGCCACAGCTCACCAATTATCTAACGACGACACCATCCTCATAGGCACCGATGCACCCACCTCTGCCGTGGACCTTTGTGGAGCAGACATGGAACCCATGGATGACTTGTGTGGGGCCGCTGCAGCCACCGCACTGGGTTCCAGTGTGCGTCTTGGTGCAAGTGGAGATGTGTCGCTAACTCTCGGCCTACGGCATTCTGGGAACCCGTCAGAAAAGCACTGGTTTTATGGT
>gnl_Elagu_v2.0_p5_sc00030.V1.gene279
ATGGAGCACCACATAGCTCAACAGAGCCGGAGAGACAAGCTGAAGGTGCAAGGATTTGAAGCCACAACTCTGCACCCACTGGACCAGATTGAAGTAAAAATATTAGATCTTGGTACCTATGAGCATGCTAGGACTGGTAACATACTATCAGACATGTTCAGTTTTCCAACACCCAGACTAGCTAACCAGATCTCCGGGATCGACCGCCTACCGCAAAGGCCGGTAGCTGAATTCTCCGGCGAGTGGTATGGGGACAACAGACAACGGGTGGTGATGGGCAGTAAATTTAGCTCTTTCGGACATACTGCAGCAGATCCAGCGACGGTGCAACTCTTGTTAATGAACATGACATCTCATGAGCAACACCCAAGGTCTGCTACCTTCGGAGATGGCTCATTTAGTGGGGGAATGGTAGAAAACCAAGGGCTATCTCTATCACTCTCTTCGTCTCTTCACCAACTAGAGATGGGTGGAGTGAGTGTGATAAGGAATTCAAGGTTTGTGAGGGCTGCTACAGAGCTGTTAGAAGAGGCCTGCGGTGTGTGGAGGGAGCAATTGAAGGGGAGAGGGTCAAGAAGGCAAATTTGCTCCTCAAACCCTAACCATAACCCTAGATTTGCAGGTGCTAATGGTGCTACTTCTAGTACTGTTGTTGGGTCTTCTTCATCGCCTAAGTATCTGCCATCCTTGTCTTCTGCTGATAGGTTTGAGTACCAAAGGAAGAAGGCCAAGCTCTTGTCCATGCTTGATGAGGCATTCATTAAACCCTCTCCATTTCCCTTTCTACTTCAGATTATTATCAAAAGAACGTTCAATGAGAAAAGACAGCCTTTGGATTTGGGAAATAGCTTTTGCTTTTCTAACTCTACCACGATACCATATGGAAAGGTGGATAAGAGATACAACCACTACTGTAACCAGATGCAGATGGTAGTGAATTCCTTTGATTCAGTGATGGGCTTCGGAGCTGCAACACCATATACAGTCCTTGGTCACAAGGCCATGTCACGGCACTTCCGCTGCATCAAGGATGCAATCAATAAGCAATTGAAACAAGTGCATGAACTCCTTGGAGAGAGAGAAGTGGGTAGCACTTCAGGGATCACTAAAGGGGAGACCCCAAGGCTTAGGTTGCTTGAACAAAGCCTGAGGCAGCGTCGACCATATCACCAGTTTGGAATGATAGAATCTGAAGCTTGGAGGCCTCAGCGAGGCTTACCTGAACGTTCAGTGAACGTTTTGAGAGCATGGCTTTTTGAGCACTTCCTTCACCCGTATGTTTATCTTCCATATCTCTCCACAGCATCCACCTCC
>gnl_Elagu_v2.0_p5_sc00074.V1.gene218
ATGACTGGGGCACAATTGCTGTCAACTTGGGGAGAGCATAAGAGAACCATGGTTGATAGAAGATACAAACAATATTACCATCAAATGCAGATTGTAGTGTCATCTTTTGATGTATTTGCTGGTTCTGGGGCTGCTAAACCTTACACTGCACTTGCCCTTCAGACAATCTCTCGGCACTTCCGCTGCCTCAGAGATGCCATCAGTGGTCAGATTCGAGCAACCCAGAAAAGTCTTGGAGAGCAAGACAGTTCAATTAACAAGGCAGGTGGAATCTCTCGCCTTCGGTATATAGACCAGCAGATAAAGCAACAGAGGGCTGTGCAGCAGTTTGGTATGATGCAACAGCATGCATGGAGGCCACAGAGGGGGCTACCTGAGTCATCTGTCTCAGTCCTTCGTGCTTGGCTGTTTGAGCACTTTCTTCATCCTTACCCAAAGGATTCTGAGAAGCTGATGCTTGCAAGACAGACAGGCTTGACAAGGAGTCAGGTTTCAAACTGGTTCATTAATGCTCGAGTTCGGCTTTGGAAGCCTATGATAGAGGAAATGTACAAAGAAGAGATTGGTGACACTGAGATTGACTCAAACTCTTCATCAGAGAATCCGCCCAGACAAAAGGATGAGATCCAATCCTCTGAGAACCAGGACGATTTACAAAGCCCTGCAGGGGAAAGATGCCAGACAAACCAACTTAATGACTCAAAGTCCAAAGCCATCCACAGCATGGATATGGGTGGGGCGTCTGCCAGCTTTCAGGACAAAACAAGTTCAGGTGATGCTTACATGAATCTTAAGTTGAATGAACAAAGACCGAATGGCAATGACTGTAGCCTTCTACAAGATGCTCTCACCCACTCGGAGGGAAGGTATATGGCTTATCAGACGGCTGAGTTTGGTCAATACGGGAATAGCGGTGTCTCTCTCACACTGGGGCTACAACACTGTGATGGAAGCCTTGCTGTATCAAATGGTCCACAGAGCTTTCTTGCAATGACGGGGGAAGACATTTACAGTGCAGCTGCTCCAATTGGAGCTGATACAGCTGATTATGATTACATAAATATGGATGATCGGCGGCACAGGTTTGGGTCATCCCATCTACTTCATGATTTTGTTGCT
>gnl_Elagu_v2.0_p5_sc00084.V1.gene410
ATGTCGTCGGCGGCGGAGGGATACGGCGGCGGTGGCGGAGGACAGGAACAGCTGCTCCACCACTACCACCATCAGACGTACCACGTGCCCCAACACAGCCGGCGAGAGAAGCTCCGGTTCCCACCGGAGGAATCCCCGCCGCCCACCTCTTTCTTCTTCCACCACGATCCCAGCTCTCTTACCACCTTTCTCCCTTCCTCCTCCTCCTCCTACTACTCTTCAAACCCTAGCTACACTTTCTCTCCCACCACCCAATTCTCCGGCCACCGGGGCTTCTCCTTGTCCCTTGCCTCCTCCTCTTCTTCTTCTTCCAAGCCTCCTTCGACTTCTTTGCCCCACCACCAGTTCGCCGCTGGGCCGGCGCCGAGGCCCGCAGGGCCCCTCGGGCCCTTCACCGGCTACGCCGCGGTCCTGAACCGGTCCCGGTTCCTCGAGCCCGCCCAGCAACTTCTAGAGGAGATTTGCGACGTGGGACGTCGACAAGGACTAAGTGGTGGCGACGGGGGAATGCTCCTCGATGCCGATCCGCCGGAGCTTTCGTCGTTGGATCATCACGAGATGGAGGGGTTGGCCGGAGGAGGGGTGGAGGAGAGCGGGATCTCGGGGGCCGAGCATCCGTGGAAGAAGACGAGGCTTGTGTCAATGCTTGACGAGGTTCGTAGAAAGTACAAACAATATTATCAACAGGTGCAAGCTGTTATCGCATCATTTGAATCTGTGGCGGGCTTGAGTACTGCAGCTCCGTATGCCTCCATGGCCCTCAAAGCCATGTTGAAGCACTTCAGGTGCCTCAAAAATAGGATATCTAATCAACTAAGTTGCACAAACAAGGTTCTCGGGCGAGAAGGCCTCAGCAGAGAAGAGAGTTCGAGCTTCGGCCTCACAAATTGTGGTGCTGGTCTCCAAAGAGCACCAAACAGCTCTGGCACTTTTGGTCAGGCACATGTTTGGCGGCCTCAACGGGGACTTCCTGAACGTGCAGTGTCTGTCCTTCGTGCATGGCTGTTTGAACACTTCTTGCACCCGTATCCGACCGACACCGACAAGCAGATATTGGCTAAACAAACAGGTCTAACAAGAAACCAGGTCTCTAACTGGTTTATCAATGCAAGAGTAAGACTTTGGAAGCCTATGGTTGAAGAAATCCACTCTCTCGAGATGCGAAAACCGCATAAAGCCCCAGCAGCTGATAGAAACCGTAACACTGAAGAGAAAACCCAGCTTCCATTAGAATCTATGGCACCTTCCTCTAGTTCTCAACCACTCCATAGCAGCAGCAGCAGCCAAAAGAATCAAAATCCATCCACCGAACTCTTTCGAGATGATCTCACTCACCTCTCCAGCCACATCCAGGAACCCTTGAACTTTGTCTATGATAATTTATCCTGCCATCATCATCATGGAATGGATGTTGCTACTGGTGCGAAAGGTGATGTTTCTCTCACTCTGGGCATCCAAAACAATGGCGTTTGCTTAGCAGAGCCACTTCCTATGAATGTTGTTCGCCATTTTGGCCTGGAAGACTGCGGTGATGCTTATGTAATTGGTGCATTCGAGGGGCAAGATCGACACTTTGGAAAGGATACCTGGCGGGCATTTCCTTCA
>gnl_Elagu_v2.0_p5_sc00112.V1.gene106
ATGAGGCACCTTCGAGCCGTTCCAGAGGTTGATGCCCAAGTATTGGCTGAGAAGGAAGGGCTCCCCTTTCTTGAGACCTCAGCACTGGAGGCATTCAACATTGAGAAGGCGTTCCAGCATATTTTGACGGAGATTTACCAAATACTAAGCAAGAAGCGCACTTGCTGCTCAAGAAGCAGCAGGAAAAGCTGGACCACCCATCCAAGGAACAACTATCAACGCATCAAAGTATTCGAGCCAGCAGCACTCGATCAGAAATTTCCATCACTGGTAACGAAGAGCGATCAGCGTGAGCCAGTTCGCTACCGCTTTGGATTTGGGTCTGGCTTTGGGGATACGTCGGTGGTGGCGGAGGAGGACAGGAGCATCTACTTCACCACCACCACCACCACCACCAGATGTACCACGTGCCCCAACATAGCCGGCGAGAGAAGCTCCGTTTCCCACCGGAGGAATCCCCGCCGTCCACCTCCTTATTCTTCCTCCACCACGATCCAGGCTCTCTCACCACCTTCCTCCCTTCCTTCCTCCTCCTCCTCCTCCTCCTCCTCCTCCTCCTTCTATCCTCAAAACCCTAGCTACAGTCTCTCTCCCACTACCCAATTCTCCGGCCACCAGATCTCTCACCAGGGCTTCTCGCTGTCACTTGCCTCCTCTTCTTCTAAGCCGCCTCCGCCTTCTTCGCCTCACCACCAGTTCACCATCGGGCCGGCGCAGAGGACCACGGGACCCTTCGGCCCCTTCACCGGCTACGCCGCCGTCCTGAACCGCTCCCCGTTCCTCGAGCCCGCGCGGCAACTTCTAGAGGAGATTTGCGACGTGGGAGGCAGACCAGGACGAGGTCCTGGTGGTGGCAGTGGCGGCGGAGGAATGCTCCTTGACGCCGATCCGCCGGAGTTTTCGTCGGAGGAACATCACGAGATGGAGGGGTTGACCGGAGGACGGGTGGAGGAGGGTGCGATCTCGGGGGCGGAGAATCGGTGGACGAAGACGACGCTCGTGTCCATGCTTGATGAGGTGCAAGCAGTTATCACATCATTTGAATCAGTGTCAGGCTTGAGTGGTGCAGCTCCATATGCCTGCATGGCCCTCAAGGCCATGTTGAAGCACTTCAGGTCCCTCAAAAATAAGATATCTAATCAACTTCAGCACACAAACAAGGTTCTCGGAATAGATGGCCTCAATAGAGAAGAGAGTTCAAGCTTTGGGCTCATAAGTGGTGGTGTTGGTCATCAAAGAGCATCAAACAACTCTGGCACTTTTGGTCAGGCACATGTTTGGCGGCCCCAACGAGGACTTCCTGAACGTGCAGTGTCTGTACTACGTGCATGGTTGTTTGAACACTTCTTGCACCCAAGGACAATATATTGTACTAATCACAATCTTCGTCTCAAGCAGGTCTCAAACTGGTTTATCAATGCAAGAGTAAGACTTTGGAAGCCTATGGTTGAAGAGATACACACTCTGGAGATGCAACAACTGCAGAAGGCCCCAGCAGTTGATAGAAACCATAATGACCTAGGGCAAACTAATCAACCATCAGAATCCATCGGAATTCCCTCCAGTTCTCAGCCACTCCATGGCACCAGCAGTCAAAAGAATCAAAACCCATCCACCAAACTCTTTCAAGACGACTTCACTCGCATGCCAAACCACCTCCAGGAACCCTTGAATTTTGTCTACGATGATTTATCCAGCCATCAGCACGGAATGAATGTTGCTAGTAATGCAAATGGTAATGTTTCTCTCACTCTGGGCCTCCATCAAAATAACGGGGTTTGCTTAGCAGAGTCACTTCCCATGAATGTTGTTCGCTGTTATGGCCTTGAAGACTGCAGTGATGCTTATGTGATGGGTGCATTTGGGGAGCATGACCGGCGCTTTGGAAAGGATACCTGGCGGGCATTTCCTTCA
>gnl_Elagu_v2.0_p5_sc00122.V1.gene187
ATGGCCCATGAATCCCACTATGCTGGATTCTCTTCTGCGGGCCACCCGGCGATGCAAAGCTTCGAGTCCAACCAGGAGCTCTTTGGCCTCCAAGGTGGGATGGAGATGTTGGGAGCCACCTCCAAGCATCAAACCTCCAACCTATGGAGAGGCTTCATGCCCCGAGACTTCCCCGAGGCATCGAGCAAGAACCTTATGGTCACGACCGAGATGGTGGCGTCGGCAAGCCCCTGGCAGGTGGACGACTCCTCGCTGAGGTCTCTCTTTCCCTGTGAAGAGACCGAGCAGTCCAACAGGGGCCTGTCACTGTCCCTCTTCAACCCGAAGAACTCCGACGCCATTGGAGTGCCTCAGGCCTGTTATCAGAGTGATTCCAGGGATGTGTTGCTCTCGAGAGCAGCAAGTTCTCATCAACAGCAGGTGTTCATGCAGGAAGGGAGGGGTTTTAATCCGCAGCAGCCCTTTCAGTTGAAGAATTCCAAGTATTTGGGCCCAGCTAAGGAGCTTCTGAATGAGTTCTGCAACCTTGGAGCAGAGATCAGCTCAAAGAAGAGGTCCCAAAAGGCAAGCCAATGGGAAGAAGGTGGTCCTTCTTCCTCTTCTTCTTCATGGAATCGGAATCAACCCCTAAATTCTATGGACCTCTTGGAGCTCCAAAGGAGGAAAGCTAAACTGCTTGCCATGCTAGAAGAGGTGGATAGGAGGTACAGAAAATACTGCGACCAGATGAGGGCGGTGGTGTCGTCGTTTGAGGCCGTGGCCAGGGAAGGAGCCGCCACAGTGTATTCGACGCTGGCGTCCAAGGCCATGTCGAGGCACTTCCGGTGCCTGAGGGATGGGATCGTGGGTCAGATACGAGCCACGAGAAAGGCGATCGGAGAGAAGGATACGGTTGCACCAGGGACGACGAGGGGTGAGACGCCACGGCTCAAGCTGGTCGACCAGTGTATACGGCAGCAGAAAGCATTTCAGCAGGCAGGGATGCTCGATGGCCACCCATGGCGCCCCCAGAGAGGCCTCCCCGAACGCTCTGTTTCCATTCTTCGAGCTTGGCTCTTCGAGCATTTCCTTCACCCGTACCCCAACGATGTCGACAAACATATCTTAGCCCGGCAAACTGGACTCTCGAGAAGCCAGGTCTCCAATTGGTTCATAAATGCAAGGGTGAGGCTTTGGAAGCCAATGGTTGAGGACATGTACTTGGAAGAGGTGAAAGAGCAAAACAGTCAGTCCTCCAACGCAACAACTACTGGACAGCAAGACAATACCAACCGTAAGCCTAACCCTGACCCTGTGCTTGATCAGAAGCCAGCACCAGTGCAGCTCCTCAATGATTCAGACTCGCTCTCATCAATCATCAACAGCAGCCACCAAAGCGATCCAAAAAATACGGCAAATGCCAGAGCTTCCCAACATCACACTCAGCAGCATCAGGTTCCGAGGGCAGAGAGCTTCGGTGTTGCCAGCTTGGACTTCCCCTACGGCAGTTGTGGCAGTCAAAACTTGGGAGGTGGCGTGTCCTTAACTTTGGGCCTTCAGCAGCACAGCGGGGGAGGCATGAGCTTATCATTCTCGCCTGCCTCTCAACACTCTCTCCTCTTCTCTAGAGAGCATATAGACGACGACGGCCAACAGCATATTACTGGAGGAGGGGGCCCCAGCAGAGCAGAGGGACTGGTGAGAATCCTTTGTGTTGGCAGAACAAAAGCAAAACTAGCTCAGGAATTGTTCTTCGCCTCTACGGGCTTCATCGTCCCTTACAATCAAAAAGGGATCGACATCGTCCTCATCTGGGGCCATAGGCAAAGTCATCAGGCTGAGAAGGAGGTGCAGCTGAACTTGGAACCAAGGTCTGCAGGCCACCTTGCAAGGAGGCACTTGGAAAAGCATGAGAAGACTGAGTACTACCTTGAAAAGGGGTATCATGAGTGCTTGTCA
>gnl_Elagu_v2.0_p5_sc00134.V1.gene116
ATGCAGGACTCGCAAAATTGGCTTCTCGGGATGAACAGCTTCCGGCCCGAATCCGAAGCCCACGTCGCTCAACAGAGCCGCCGCGACAAGCTCCGGGTCCAGCACATCGACCCGATCCCCGATCTCGTCCAGGTCCGGGACGTCTATGACCCGGCCTTGTTCTCATCCTCGGCGCACATCCATAATTTACCGTTGGGCGGCGCCGAAACCTCGATTACGAACCCGTCGCCGTCCAGCTTTCAGGAAACGCCCGGCCATCTCGCCCGCGCCAGCGATCCCCGGGGACCGTGCGTCTGGCGAGCGCAGCAGCCCAGCTGCGACTGGATCGTTGCGAGCCCCGCACCGATGACAAACAGTTTGGCTTCACCCGGTGCCTCCCACTTCAAGCCCGGCTTCTCGTCGTATCCGGATGCATCCACGGAGCTTTCAAGCCAAGAGAACCACGAGCAGCAGTGCGGGGACTTGCACTTCCCCTCTTCTCAATTCCACCACCCCGCTCTCCAAGACGTGGTTACCTCCGTGGGCGACCATGGCCTTGAACTGCCGTCCGTTCGCGAGCCCGGTCAGCCAGGCTCGTGGGTCGACAGTGGAAACGAATTGCTGCTTCTGCCGAGCTTCGCTGAGCAGCCGAACACAGTGTGGGTGAGCCGGCAGCCTCCACAGTGGAATGGGGAAGGAGGGTTTACAAGGGGCAAAGTCGAAGAGGGGTTTACCACCGTTGGGAGTGAGGGAGGGGCGCAAGGTCTGTCGTTGACCCTCTCGTCGAACCCGGCGTCGGAGCTCCATGTGGCTCAGCTGGAAGAGAGGTTCGGACTACCAAGTTCGAGGGCGAGTGGCGCCGGGCAGTCCTGCCCGTACCCCAGGTTCTCGATGGGTGATAGAGGTTATGGGGGCTCGCTTCAGGGTATGGTGAGCTCGCCGGTGGCGGAAACTCGTAGGGCCGTGGGGCCGCTGGGGCCTTTTACGGGATACGCCACCATTCTGAAGAGCTCCAGGTTCTTGAAGCCGGCTCAGCAGCTGCTGGACGAATTTTGCAGCGCTGTGAAGCAGTGTCATGTGGGTGGCAGCAGTTGTGGGGTTTCGAGTGCCAATTGTGATGGTGTGGTAGCCGGTGAGAAAGAGAACAGCGCAAGGGGAGGGAGTTCGGCGGTGTCGTCGTCGTCCACGTTTCATGGTTCTTCGACGGAAGCTGCTGTGGGTGGCGAGGCGGCTCAAATTCATCGCCCCGAGATGCAGCAGAAGAAGGCGAAGCTCTTGTACATGCTGGGAGAGTCTCCAAAATGCTCCTATGCTATTAATATAAGCTTGGTTATCGTATGCAGAAGGTACAAGCAGTACCACCAACAAATGCAAATGGTGGTCTCCGCTTTCGACTCTGTAGCAGGCCTCAGCTCTGCCACGCCCTACACTTCATTAGCCCTCAAGTCTGTTTCGAAGCACTTCCGGTGCATCAAAAATGCTATATCTGATCAGCTCCAGCACATCAGCAAAGTGCTGGGAGAGGAGTTCATCAAATCACCTTGTTCCAGTAGAGGTGAAACGACGATGACCCCAAAGTTAAAGTACGTGGACCAGAGCCTCCGGAAACAAAAGGCAGGTGAGAACAGCTTAGGCTTTGTGGATCAGAACCAGCCGGTGTGGAGGCCTCAGAGGGGCCTACCCGAGCGTGCTGTGGCTGTTTTGAGGGCCTGGTTGTTCGACCATTTCCTTCATCCG
>gnl_Elagu_v2.0_p5_sc00134.V1.gene117
ATGCAGGTCTCCAACTGGTTCATTAATGCCCGGGTACGACTATGGAAGCCCATGGTTGAAGAGATCCACATGCTTGAGACCAAAGGGATGAATGGGATGGACCTAAACTCTGGGAACAGAAACGGCGGGACCAAGCCACCCATTGCTGATGCAGGGCGGCCTTCTAACGGGCAAATGGCGGAAGGCCAGTGCAACAAGCCATTGGATTGTTCCTCTATGGAGCCTGTGTTGAATGATGGGGGTACCCAGAGCACGGAGCCCTGGCATTGTGAGAAGAGATCGAGGATGGATGAGTGCGGAATTCCGACGAGCATGGATGGGAACTTGATAAGCTTTGGAACGTACCACAGTGCCATGGACGTTGGAGGGCTTGGAGCGGTGTCTCTCACGTTGGGCCTCAGGCACGAGGATGGGCAGCAGCAGCAGCAGCAGCAGATGAGACACTTTGGAAGAGAAGCTATCGATGCCATCCATGATCTTTGGGATCAATCTGCTGCAATTACAGGAAGAAAC
>gnl_Elagu_v2.0_p5_sc00142.V1.gene115
ATGGCTGTGACCTCTATCCTCCCACCGACGTACTTTGCTCGAAAATTGGAATCGAAGAGCAGACGCCATGCTCCCTCCAGCGACGATGCTGATGCCGATGCACGTAAAAGCCTGTTCACATACCAAGCACCCAAGCAATTTGCTCCCCAAGCCACCGGGGCCTTGGTCGATAGCAGATACAAACAATATTACCATCAAATGCAGATTGTAGTGTCATCATTTGACATGATTGCAGGTTTTGGAGCTGCTAAACCTTATACTGCACTTGCCCTTCAGACAATCTCTCAGCACTTCCGCTGCCTCAGAGATGCCATTGGTGGTCAGATTCGAGCTACACGGAAAAGCCTTGGAGAACAAGACAGTTCAATTAGCCAGGGAGGTGGAATTGCTCGCCTCCGTTACATAGACCAGCAGCTAAGGCAACAGAGGGCCATGCAGCAGTTTGGTATGATGCAACAACATTCTTGGAGGCCACAGCGGGGGTTACCCGAGTCATCTGTATCAATTCTCCGTGCTTGGCTGTTTGAGCACTTCCTTCATCCTTACCCAAAGGATTCTGAGAAGCTGATGCTTGCAAGACAGACAGGCTTGACAAGGAGTCAGGTTTCAAACTGGTTCATTAATGCACGAGTTCGGCTTTGGAAACCGATGATTGAGGACATGTACAAAGAAGAGTTTGGTGGCACTGAGATTGACTCAAACTCTTCATCAGAGAATCCGCCCAAATGTAAGGATGAGATCCGATCTTCGGAGGACCGGGAGGACTTACAAAACTTCTCAGCAGAAAGAAGCCAGACAAACCAACTTAATGACTCAAAGTCCAAAGCCATCCACACCATGGATACAGGTGGGGCTTCTGCCAGCTTTCAACATGAAACAAATTCTAATAATGCTTATATGAATCTTAAACTGAATGAGCAAAGACCAACTAGCGATGATGGTAGCCTTCTGCAAGACACTCTTACCCACTCGGATGGGAGTGGGAGGTATATGGCATATCAGATGGCTGAGGTGGGTCGGTATGGGAACACTGGGTTCTCACTCACATTGGGCCTACAACACTGCGATGGAAGCGTTCCTATATCAAACAATCAGCACCGCTTTCTTACAGTGAGGGGGGAAGATATTTATGGTGCAGCTGCTCCAATTGGAGCTGATACGGCTGATTATGAGTTCATGAATATGGAGGATCGGCAGCACAGATTCGGCTCATCAAATCTACAGCATGATTTTGTTGCT
>gnl_Elagu_v2.0_p5_sc00159.V1.gene27
ATGTCGTCGGCGGGGAAGCGATTCGTCGTCGGAGTCGGAGGAGGGGGAGAGGGGCAGCTACAGCAACAGCATCCGATGTACCACGTGCCCCAACACAGCCGGAGGGAGAAGCTCCGTTGCCCCTCGGAGGACTCTCCTCCACCCATTTCGTTACCATCGCTCCACGATCCCAGCACCGCTTGGCCGCTCCGCGCCGCCGACACCTTCACTTCCTACCCTCCGGTCTCTTCTTCGTCGTCTTCCTCTACCTGTTATTCTCAAAACCCTAACTATAGCATCGCTTCCAGTACACAATTGTCCGGCCACCACCGCACTCTCTCGCTGCCCATACACCAACAGCTTGACCACCACCACCACCACCAGATCTCCAACCAGGGCTTCTCTCTGTCCCTCTCTTCGTCTCCTTCCAACCCTCCACCTCCTGCACGCCACCAGTTCGGCGTAGGTCCGCTCGGGCCCTTCACGGGCTACGCCACGGTCTTAAACCGCTCCAGCTTCCTGGAGCCTGCCCGACAACTTCTCGAGGAAATCTGTGATTTCGGCCGTAGAGCAGTGACAGCGGCAGGAGGAAGCAGTGGTGGTGACATGCTTCTAGATGATGTTCCACCGGAGCCATCGCCGATGGATCATCGGATGGACGGCCGGTTCTCGGCTAGGGAGCAGCAGTGGAAGAAGACCAGGCTTATCTCCATGCTTGATGAGGTTTTACTTGGTACTCCTGAATTAATGCAACATTCTATTGCAGATCATGGTGGTAAGTTAGGCTTACTAGTTAATCAGCTGGAAGATGCCATGGCAGATAATATCTATAGAAGATACAGGCAATACTATCAGCAGGTGCAAGCTGTCATCACGTCTTTTGAATCTGTAGCTGGCTTAAGTACTGCTGCCCCTTATGCCTCCATGGCCCTCAATGCAATGTCAGGACACTTCAGACGTCTCAGAGTTATGATATCTAATCAGCTTCATCACACAAACAAGGTTCTTGGAAAAGGTCTCAGTAGGGAAGGAGGTCCAAGCTCTGGGCTCATTAACAATGGTGCTTGTCTTCAACAAGCAGTAAACAACTCAGGTACCTTTGGCCAGCTGCATATTTGGCGACCTCAGAGAGGGCTTCCTGAAAGTGCAGTGGCTGTCCTACGTGCATGGTTATTTGAACACTTCTTGCACCCTTATCCTACTGATACTGACAAGCAGATGTTGTCTAAGCAAACAGGTCTCACAAGAAACCAGGTTTCAAACTGGTTTATTAATGCTAGGGTAAGACTCTGGAAACCAATGGTTGAGGAGATGCACTCTCTTGAGAAGCAACAATTGCACAAAGTTTCAGCAAGTGATAAAAGCCGTGTCACTGATGAGCAATCTCAGCTACCATCAACTTCTACCGCTTCTCCCTCTAACTCTCGACCAGATCAAAGACCCAACACCCAAAAGAATCCACACCCAACAACCAAATGTATTCAAGATGATCTCACTCGGATACCCGACCATACCCAAGAGCCATTTAACATTGTATGTGATGTTTTACCTGGTTATCAGCATCTTGGATTTGGTGTGGATGTTGCTGCTGGAGGAAATTCAGGTGTTTCACTTACTCTTGGTCTCCACCAAACCAATGGTGTTTGCTTGGTGGAGCCTCTTCCTTTGAATGTCGCTCACTGTTTTAGTCTTGAAGAGTGCAATGATGCCTACGTAATGGGTACATTCAATGGGCAAGAGCAGCAGTTTGGAAAGAACCTAGGTGTACAGTTCGTTCATGATTTTGTTGGA
>gnl_Elagu_v2.0_p5_sc00182.V1.gene67
ATGGCTACGTATTTCCATGGTGCCCCGGCCGAATTCCAAGCTGATGGATTGCAGACACTCTATCTGATGAACCCCAATTATGCCGCTTATTCCGACACGGCCGTTCCGGCCAACATGATCCTCCTGAATTCTGTGAATTCGCTGAATCCAACGAACCTCGGCCACTGCGCCGCCACGGCACAACCAAACCAGCACCAACACTTTGCCGGGATCCCGCTCCAACCACCGGTCGCCGCCCACGAATCCAACCGCCTGCCATCCATCCAACCCTCCCATGATGTCTCAGCCGACCCCCGCCTCCACTACAATCTATGGACCCCGACGGCGCCCAACAATTCCATCGACATGGCGTCGCAGCTGGGTCCCCGGCGCACCTCCACTGCACCTCCTCAACCTCAGCAAGGGTTGTCCCTCAGCCTCTCTCCACAGGAAATAACTCTGGCCGGCACCGAGGAAGCGAAGATCCTGGGTTCTTCGTCCTCGGCACCGTCGGGTGTTTCGAATGCTGTCTCGGTTTTGCAGAGCTTTTTGATCGGGTCTAAGTACTTGAAGGCAGCTCAACAATTGCTCGACGAGGCGGTACACGTCGGGCAGGGAATCAAAGGTGATTCGATGAAGGGGACTAATTCCAAGAGTCCGACGAAGAGCAACAGGGAGTCGGAAGGCACCGGCACCGGGACGGCGGAGGAAGACAAGAGCACCAAGCGAGAGGCCGATCTCACTACGGCTGAGAGGCAGGAGCTTCAGATGAAGAAGGCAAAGCTTGTTAACATGCTTGAAGAGGTGGAACAGAGGTACAGGCAGTACCACCACCAGATGCAAATTGTGGTCTCTTCTTTCGAACAAGTGGCTGGAATTGGGTCGGCAAGAACATATACCGCCCTCGCTTTACAGACCATATCGAAGCAATTCCGGTGCCTCCGAGATGCCATCACCGGCCAAATTCAGGCCACCAGTAGGAGCTTGGGGGAAGAAGATACCAAGTCCGGTGGCTCCAGGCTTCGGTTGGTCGACCATCACCTGAGGCAGCAGCGGGCTCTTCAACAGCTCGGAATGATCCAGCACAATGCTTGGAGACCCCAGAGAGGATTGCCCGAACGCTCTGTTTCCGTTCTTCGTGCTTGGCTCTTCGAACACTTCCTCCACCCG
>gnl_Elagu_v2.0_p5_sc00236.V1.gene7
ATGTGTTTGTGGCCATCCCTCCGAGTGACGGAGCCACCTCCCACATCTGGGCAGTTATATGTGGACAGAAGATACAACCATTACTGTGACCAGATGCAGATGGTGGTGAACTCCTTCGACTCCGTGATGGGCTTTGGGGCTGCGACACCATACACCGCGCTTGCCCAGAAGGCCATGTCGCGGCACTTCCGGTGTCTCAAGGATGCGATCGCTGTACAACTGAAGCAGACATGCGAGCTCCTTGGCGACAAGGAAGCGGGAAGCGGCTCAGGCCTGACCAAGGGGGAGACCCCAAGGCTTCGGTTCATAGACCAAACCCTGCGGCAGCAAAGAGCTTTCCACCAGATGGGTATGATGGAACAGGAGGCTTGGAGGCCTCAGCGCGGCCTTCCCGAACGCTCAGTGAATATTCTGAGAGCTTGGCTTTTTGAGCATTTCCTTCACCCGTACCCAAGTGATGCAGATAAGCATCTGTTGGCAAGGCAGACAGGATTATCCAGAAATCAGGTCTCCAATTGGTTCATTAATGCTAGAGTCAGACTATGGAAGCCCATGGTGGAGGAGATGTACCAACAAGAAGCCAAGGAGGACTCAGAGGAGAGAGAGACGAGTGAGGCAGGCCATCAAGAAGCACAGTCACCAGCACAGCAGCAGCAGCAGCAGCAGCATCAGCAGCCACAAGGCCAGAAACCGGACACCAATGCGCCATCCGAAATGGACCCCTCTCTGGCCCCACCTTCCACCAGCCGGCACCACCACCACCTGCTGGCCACCTCCTCCTCCTCCGCGGACAACCCGCCACCAGCGGCGGTGGGTCATCCATCCACTGGTGGTGCAGGAGGAGGAGGTGACAATGCCCCCCTCGTCGGCATCGACGCACCGGAGCTCTGCAGGCCCGACGTGCATATGGGGCCCACCAACGACATGTACCGCTACGGGGCCACCTCCGCCGCCACCTTGGGGCCTGCCGCACAGATGAGGTTCCCGACTGCCGGCGATGTGTCGCTCACTCTCGGGCTGCGGCATGCTGGAGGAAATGCGGCAGAGAAGGGCCGGTTCTCGGTCAGGGACTTCAGTGGC
>gnl_Elagu_v2.0_p5_sc00245.V1.gene155
ATGTCGTCGGCGGCGGAGCGATTCGTCGTTGGAGGCGGAGAGGAGCAGCTCTTCCAACAGCATCCAGTGTACCACGTTCCCCAACACAGCCGGAGGGAGAAGCTCCGGTTCCCGCCGGAGGACGCTCCATCACCCACCTCCTTAGTGTTGCTCCACGATGCCAACATCGCTTCGCCGCTCTACCCCACCAACACTTCCTTCCTTCCGGCCTTTTCCTCCGATTCATCCCCGTCTTCCTTTACCTATTATTCTCAAGACTATAACCACCATATCGCTTCCAGCACCCAAGTCTCAAGCCACACCACCACTCTCTCTCTTCCAACACATCATCACCACCAGATCTCCAGCCAGGGCTTCTCTCTGTCCCTGTCTTCCTCTCCTTCCAAACCTCCACCTCCTCCTCGCCACCATGCGGGCGTCGGAATAAACCACGGGGTGCCGAGGAGTCCGGCTCCTCTCGGGCCATTCACGGGCTACGCCGTCGTCCTCAACCGCTCGAGGTTCCTCGAGCCTGCACGCCAGCTTCTTGAAGAAATATGCGGTGCTGGCCGTAGAGCAGCAACAGCAGCAGCAGGAAGTAGCGCTGACGATATGCTTCTAGATTCTGATCCACCGGAGCCATCGCCGATGGATCATCGGATGGAGGTGAACGACCGGATCTCGGGTACGGAGCAGCAGTGGAAGAAGACCAGGCTTCTCTCCATGCTTGATGAGGTCTATGAAAGGTACAAGCAATACCATCATCAGGTGCAAGCTGTCATCACATCTTTTGAATCTGTACCTGGCTTCAGTACTGCTGCCCCTTATGCCTTCATGGCCCTAAAGGCCATGTCGAAACACTTCAGGCAGCTCAGAAATATGATTTCTAATCAGCTTCATCACACAAACAAGGTCCTTGGAAAAGAAGGCCTCAGCAGCATAGAAACTCCAAGTTATGGGCTCATTGACAATGGTGTTTGTATCCAACGAATGGTAAACAACTCAGGCACCTTTAGCCAGCCGCATGTCTGGCGACCTCAGAGAGGACTTCCTGAATGTGCAGTTGCTGTCCTACGTGCATGGCTTTTTGAACACTTCTTGCACCCATATCCTACTGATACTGACAAGCAGATGTTGGCAAAACAAACAGGTCTCACAAGAAATCAGGTTTCAAATTGGTTTATTAATGCGAGGGTGAGACTTTGGAAACCAATGGTTGAAGAAATACACTCTCTTGAGACGCAACAATTGCATAAAGTTTCAGCAGGTGATAAAAGCTGTGAGACTGATGGGCAAACTCAGCTACAATCAGCTTCAACTGCTGCTTCCCATGACTCTCAATTGCCTCAAAGTTCTAACAGCCAAAAGAATCAACACCTGACAACCAAGTACATTCAACATGATCACACTCAGACGCCCAACCGTACCCAAGAGCAATTTAGCTTCGTATATGATGTTTTACCTGGCCATCAGCATATTGGAGTTGGTACGAATGTTGCCGCTGGAGGAAATTCAGGTGTTTCACTGAGTCTTGGGCTCCACCAAACCAACAGGGTTTGCTGGCAGGAGCCTCTTCCATTGAATGTTGTTCGCTGTTTTGGTCTTGATGAGTGGAATGATGCTTATGTGATGGGTGCATTTGATGGGCAATACCGGCAGTTTGGAAAGAACATCAGTGGACAGTTTCTTCATGATTTTGTTGGA
>gnl_Elagu_v2.0_p5_sc00323.V1.gene106
ATGCCCGCTACTCCCACTTCTGACCTGCTCTCCAGCCAGATCTCCACGAGCTACCGCCAACCCCAGAGGCTGGGGATGATGGCCGGCTTCTCGGGGGACTGGTACAGTGCCAACCGACAAGGGGTGGTGCTGGGTGGTACTAACTTGAGCTCGTTTGGTGACTCCACGGAGAAGCACCACCATGGAGGCAGCCAGCAGCATCATCCGATGTTTGGGCTGAACGCCGACTCCACAGCAGCGATGCAGCTGTTTCTAATGAATTCGACACTGCCGCCATTGCTGCAGCAGCATCATCACCAAAGGTCACCATCCCCATCACCACCAGCTCCTCCTCCCACTCTCCGCCGCCACCACCACCAAGCCTTCCAGTCCTTCGGTGATGCATCCTTCAGCGGCGGTGTGGTGGAGAGCCAGGGTCTATCATTATCGTTATCATCATCACTGCAGCAATTCGAGATGCCAAAAGTTGAGGAGCTGAGGGTTCAAGATGGGGTGCTGTATAACTTCAACAATCAAGCACAACAGCAGCAGGACCACCACCACCTTTCGCTCCACTTACAAGGTCATGGTCATGGCCAGCCGGTGCGCATGGGGTACGGAACGACGGCAGTGGTGAATGTGCTCAGGAACTCCAAGTATGCCAGGGCGGTTCGGGAGCTCTTGGAAGAGTTCTGCAGTGTTGTGAGGGGCCAATTGAAGGGAAGTAGGATAGGGATGAACCGCGGCAGCTCTTCAAACCCTAACCCTAGCCATGGAGATGGGGGCGGCGCTTCTAGCTCCGTTGCCGGGGCCTCTTCATCTTCTAAGGACCTCCCTCCTTTGTGTCCTGCTGATAGGTTCGAGCACCAGAGGAAGAAGGCCAAGCTCATCTCCATGCTTGATGAGGTCGACAGAAGATACAACCATTACTGTGACCAGATGCAGATGGTGGTGAACTCTTTCGACTCAGTCATGGGCTTTGGGGCTGCGACACCGTACACTGCGCTTGCCCAGAAGGCCATGTCACGCCATTTCCGGTGTCTCAAGGATGCAATTGCCGCACAATTGAAGCAGACATGCGAGCTCCTCGGAGAGAAGGAAGCTGGGAGCAGCTCAGGCCTGACCAAGGCGGAGACCCCAAGGCTTCGGTTGGTAGACCCAAGCCTACGGCAACAGAAAGCTTTCCAGCAGATGGGAATGATGGAACAGGAGGCTTGGAGGCCTCAGCGCGGCCTGCCGGAACGCTCAGTGAATATTCTGAGAGCTTGGCTTTTTGAGCATTTTCTTCACCCG
>gnl_Elagu_v2.0_p5_sc00487.V1.gene18
ATGGCCACTTACTACTTCAGCTCTACCAACCAAAGGGATGTCATGCCAACCTTTTATGCACGGGATACTGTGCCCTCAAGTACAAGCAACATGATTTATCCAAACTATTCTTCTGTTCCATATTCAGACAAATTGGCAGGCAATAACCGATCCCAACAGAACAGCATTGACCCTCCTGTTCCTTCCTCTATGATATCACATGACTCATCTACAGGGGGGGCTGGCTTTGCATCACATCTTGGTGAGCGCTCTTACAATGCTTTGAGTGATGGAAGGAATGAGGTGTTGTTCATGCAAGCAGTTGGCAGGTCTCTGAGCAGACTTGGTGATGTGGTTTGCAGTTCAGTTGCTGATGATCCCCATATGAGTGTTCATACTCTGCTGGGCATTTTAAATGGTCATGATGTGTCATTGCATCAGTCAAATGTTTCGGCTGCACAATGCCAAGGGTTATCTCTCAGCCTCAGCACAGAGATTCCAGTGCCTTCATTTCAGTTCCAGCCTGGAAACTCAGACATCTCTATTTTAAGTACTGATCAGTCAAATTCGGGAGATGGCAGGGCATTTAGAGATGATAACTCCAGAAACAAACTTATACATTCAAATGCCTCTCCATATGGCCTGTCAAGTATCACAAGCACAATTTCAGGTTCCAGATATCTCAAGGTAGCACAGCAGTTGCTTGATGAAGTTGTTAGTGTCCGGAAGGCTTTGAAGCAGAAATCCGGCAAAAGTCAAAGTTTGGATAGTTCTGCTGGGACCGCAGAGTGCAAAGATAGTGATGGAATATCAAAGTGTGATGGGGCATCTTTAAATTCTCAAGAGTCCAATGTTCAATCACCTACTGAGCTCGCACCTTCTGAAAGACAGGACCTCCAGAACAAGATGACGAAGCTTCTGGCAATGTCGGATGAGGATGAGCTCGAGTATAAAATTGGTGGAGGTTATGGATATCTAGGGTTATGCAGGTTTTCAAAGATTGATAGGAGATATAAACAGTATTACCATCAGATGCAAATAGTAGTGTCATCTTTTGATGTAGCGGCGGGCTGTGGAGCTGCTGAACCATACACTGCAGTTGCCCTTCAAACAATTTCTAGACAGTTTTGCCATCTGAGGGATGCTATTAATGGTCAGATTCAAGCTACTAGAAAGAGCCTTGGGAAGCAAGACAATTCAAGTAGTAAGGGTGTTGGAATATCTCGCCTAAAATACATAGACCAGCAACTTAGGCAACAGAGGGCAATGCAACATCTTGGCATGGTTCAGCACAATGCTTGGAGACCGCAGAGGGGGCTACCAGAAACCTCTGTTTCAATACTACGTTCTTGGTTTTTTGAGCACTTCCTTCATCCTTACCCGAAGGATTCTGAGAAGTTAATGTTAGCAAGACAGACAGGCCTAACTAGGAGCCAGATCTCGAACTGGTTCATAAATGCTCGTGTTCGCCTGTGGAAGCCTATGATTGAGGAGATGTACAAGGAAGACATTAGTGAAACTGAGATGGACTCAAATTCTTCATTAGAGAATGTACCCAAAAGTAAAGATGGGACTGGATCCATTGAGGAGAGGGAACACTCAAAAAGTCCTGCAACTGAAGGATGTCACACGAGCCAGCTCGATGAATCTTCTAAATCCAACATCTCTGACATGGATATGGGCGGTGCAGCTGCTGGGATTCAGAATGAGGCAAATGTGGATGACACATTCATGAATCTCGTGCTAAAGGATCAACGACCTGAAGGAGAGGACCGTGGTCTCCTTCATGATGCTATAGCCCAAAGATCTGATGGAAGTGGGAGGTTTCCGGCATATCAGATGGCTGAGTTAGGGAGGTACGGGAATGGCGGGGTGTCTCTCACATTGGGTTTGCAGCATTGTGATGGCGGTCTTCCTGTATCAAACAGTCAGCAGGGCTTCCTAAGGGTGGGAGGGGAAGATGTATACAGCACTGCTCCTCCCCTCGAGACTGATGCGGCAGATTATAATTGTATAAATCTCGTGGACCAGCGCCACAGGTTTGGACCATCAGCTTTGCTGCGTGATTTCGTTGCT
>gnl_Eucgr_v2.0_Eucgr.J00574.1
ATGGCGACGTACTTTCATGGGAGCTCCGAAATCGAAGCCACTGACGGCTTGCAGACACTTTACATCCTGAACCCTAACTTCATCCCCTACTCCAACGCTGCCCACGACGCGACCGCCCCCAATACCCTCTTCTTGAATCCTATGGGGAGTGCCACACAGCCAGCTCCCTCTCCACAGTTGAACCACAACCACTTCGTCGGGATTCCACTTTCTGGACCGGCAGCACCGTTTGGACCTGCTGCATCGGACGTACACCCTAATCGTCACGAGATTCCGTCCCTTCACAGCGTAGCTCCAAGGTTTCGGCTTAACCACCCCTGGGGCCAGCCGGATACATCAGCCGCCTCCACAGACCAGCTCCAGATTTGCTCAGCGACCAACTCTGCCGGGGTCTCACCCTCTCAGCGCGGCCTGTCTCTGAGCCTCTCCACGGAGCAGTCGCCGCTCTCAAGGGAGAGCGACATCCGCGGGCACAGCCACCGTCAATTTCCGGGGATCAACGAGGCGAGGGTGTTGGCACGGAACTCATCCTCGACGGTCTCGAACGTGGTCTTGGGCCTGCACGGCGTCCTTCTGGGGTCAAAGTACTTGAAGGCCGCGCAAGAGCTATTGGACGAAGTCGTTAACGTCGGGAAAGAGATCAAGAATCACTCATCAGCCGAGGGTGCCAATAAAGAGAAGAGCAAACTTGGTAACAAGGATTCGAGTAAGGAAGAGAAAAAAGTTGAGTCGTCATCAAGTGGTAGTGAGCTGGGTATGGCTCACAGACAGGAGCTTCAAATGAAGAAGGCCAAGCTTGTCGACATGCTTGATGAGGTGGAGCAGCGATACAAACAATACCACAGCCAGATGCAACTGGTAGTCTCCTCGTTTGAGCAAGCCGCTGGCATCGGTGTGGCGAAATCGTACACCGCCCTGGCCCTGCAGACGATATCCAGGCAGTTCAAGTGCCTTAAGGACGCTATCTCATCGCAGATCAAGGCCACGGGCAGGAGCTTGGGCGAGGATGACTGCATGGGCGTCAAAATGGAGGGCTCGAGATTGAGGTACGTCGACCATCATTTCCAACAGCAAAGGGCACTTCACCAGCTGGGAATTATCCATCAGAACAACACTTGGAGACCTCAACGAGGACTGCCGGAGCGTGCCGTCTCGGTGCTCCGCGCTTGGCTCTTCGAACACTTCCTCCACCCCTATCCCAAAGATTCGGACAAACACATGCTCGCAAAACAAGCGGGACTAACCAGGAGCCAGGTGTCTAACTGGTTCATCAACGCTCGGGTTCGCCTCTGGAAGCCCATGGTCGAAGAAATGTACTTGGAAGAGACCAAGAGCCGAGAGCAAGCTGGGTCTGAGAACGGCACGACTCGCAGGGCCGCCACCAAATCCAACAAGGACGCTGCCGGTTTGAAGTCCGCATCTCAAGAAGACAATGCCTTTGGAATGAACAGCTCCATCAAATCCTTCCAATCAAGCCCCAACAAGGCCCTCAATCAAGCCGCCATTTCACCCTCCGAGAACTCCAACTCGACTTCCTCAACTTCTCCCATGCCCTGTGCCATCCCTCCCCATCACGGCTTCACTCTGACTGGACGGTCGTCCAACGTAGAAGTCGGGATCACCTCAAGTCCTAAAAAGCCTAGGATGAGCCCCGACTTGATGAACCCGCACGGCATCATTCTCTCGAGGGCCATGGACATGAAGGGGAGCGAGCCGAGCCGAGAGCTCGGCGGCGGTGGCAGCGACGAGTACATCCATGGCGGGTTCAGCGCATTCTCGATGGGGAACATCGACGGGAGATACGGGAACTGCGTGGCCCTCACCCTCGGCCTACCGCACCGCGATCAAAGCCCTTCGCTCTCGGTCTCAGCAGCCCCACAGAATTATTTCCCCAACCAAAGCATGAATCATCATCAGTTGGGAAGGACTAAACTTGTGGTGGGAAATGGTGGTGAGGCCGATTTCTTCGGGATCGCTGGTGCTCCACAACAATCTCAATCAGGCTCAATAAATTATGAGGCCATCGACATCAACAACAGGAAAAGATTTGCAGACCATTTGTTGCCTGATTACGTTGCA
>gnl_Eucgr_v2.0_Eucgr.A02588.1
ATGGCGACTTACTACCACCAGAGCTCATCTGACCCAGATGGAGCCCTACAAACCCTCGTCCTCATGAACCCCGCCAGCTACGTCCACTACTCCGATGCCCCGCCTCCGCACCAGCAACCCTCGGCGATCTTCCTCAACTCCTCCACCGCCGGGCCGCCCGCATCCCAGACCCAGCAATTTGTAGGCATCCCCCTACCCGGCAGCGCCGCCGACTCGCAGCCCTCGTCCATGCACGTCAACCACGATCTCTCCTCCATGCATGGCTTCATGCCTCGCGTCCAGTATAACCTCTGGAGCTCCCTCGACCCGTCCACGGCGGCGCGTGAGGCCTCCCGCACCCACCAGCAGCAGGGGCTCTCCCTTAGCCTCTCCCCGCAGCAGCCCCCACCGACCCCAGCTGGGTACCGTTCCTTTGTCCGGGCCGAGCGCAGTGGCGATGGAGCAGCGGGTTCTCAGCACCCTCCAGCAATTTCAGGCGGTGAGGACGTGCGGATCTCGGGCGGGTCCCCATCGTCGGCCTCAGGCGTAACCAATGGGGCGGCAGTTGGGTCGGGCATGCAGGGGGTGTTGCTGAGCTCCAAGTACTTGAAGGCCGCACAGGAGCTTCTCGAAGAGGTTGTTAATGTTGGGAACACCGGAATCAAAGCTGAGATGCTGAAGAAGGCCAGCGGCCAAAGTAAGCCGGGTGGAGAATCAGCGGCACTGAAGGAGGAAGGAGGTGGCGACGGCAGTGGTAAGCGCGGCGCAGAACTGTCTATGGCTGAGAGGCAGGAAATTCAGATGAAGAAGGCTAAGCTCATAAACATGCTTGATGAGGTTGAACAGAGATACAGACAGTACCACAACCAGATGCAGATCGTGATATCCTCGTTTGAGCAAGCTGCGGGGATTGGCTCTGCAAGGACGTACACGGCCCTCGCGCTGCAGACCATCTCAAAGCAGTTCCGGTGCCTCAAGGACGCGATAGCAGGCCAGATTCGGGCCGCTAATAAGAGCTTGGGCGAGGAGGATGGCCCTGGAGGGAAGATCGAAGGCTCCAGGCTTAAGTTCGTCGACCACCACCTCCGGCAGCAGCGTGCTCTCCAACAGTTGGGCATGATCCAGCAGAATGCTTGGAGACCCCAGAGAGGACTCCCTGAGCGATCAGTCTCGATCCTACGCGCCTGGCTCTTCGAACACTTTCTCCACCCCTACCCGAAGGATTCGGACAAAGTCATGCTGGCCAAACAGACAGGGCTCACTAGAAGCCAGGTGTCGAATTGGTTTATAAATGCTCGAGTTCGGCTTTGGAAGCCGATGGTGGAGGAGATGTACACGGAGGAAATCAAGGAGCAAGAACAGAATGGGGGAGGAGCAGAGGAAAAACCAAGCAAGAGTGAACGCGAGGACTCAGCATCCAAGTCCTCTGGCCTCCAGGACAAGGCCCCCAACTCCAATGAGAACAGCACCAAGAGCTTCAAACCAAAGGAGATCACCTCGAGGAACCACGACACCCCTGCCATCTCTACTAATTCGGCTTCCTCCATCGGGGGAAACGTCCGCAGCAGCAGTTCCGGGTTCACTCTCGTCGGCCCTTCGGAGCTGGAAGGGCTGACACAGGGGAGCCCGAAGAAACCGAGAAGCGCCGAGCTGCTTCAGAACCTTAGCAATGTCTCGTCCTTGAATGTCAACCCCAAGCTCGGGGAGGCCATATCGATGAAGTTTATCGACGAGGGGCAGGGCCGCGATGGCTACCCGATCATTGGAGGAGGGCCCGCCAACTTCATCGGCGGGTTCGGGCAATACCCAATGGGCGAAATCGGGAGGTTCGGGGCCGATCAGTTCGCTCCTTCGTTTTCAGGTAATGGGGTCTCTCCCACATTTTCTGGGAATGGTGTTTCTCTCACTCTGGGCCTTCCACACAGTGAGAACCTCTCTCTATCTGGCGCTCACCAGAGCTTCCTCCCTAGCCAAAACATTCAATTAGGTAGGCGAGTCGACATCGGAGAGGCGAACGAATTCGGGGCGATGAACACTCCCACCATCCCTCACTCTTCATCTGCGTACGAGACCATGAACATCCAGAACCGAAAGAGGTTCCCTGTGCAGCTGTTGCAGGATTTCGTGGCC
>gnl_Eucgr_v2.0_Eucgr.D01826.1
ATGCCCATGCGCAGTGAAGAGAAATCGAGCGACATGGTGGTCTCGTCCTCAAGCACCGGTGGGTTTTGCTACTCGGACTTGTCTTCTTCTCACAACCCGGCGATCCAGGCTCAGCCCCATCTGGTGAGTCAAATCCCGAGTTACGACTCCGGCTCGGAGATCTTCAACTTGGCCTCCGGCATGGACATGATCGGCTTCCCCAAGGACGGTCTGCCGAGTCACCCTCCCCAGAACCACGTCGCGGCAACGAGCGCACTCTTGTGGAAAGGCAATGACTTCTTCGCCAAAACTGTGAGCCCCAACAACAATAACCAAAGTGGACCTTCGTCATCGAAAACGGTGGCAGCGGCGGGGCTCGATGACTCGGCGGCCAGCGAGTTCTACCGGCACGAATTCAACAAGACCGATTTCGTGCCGGCCAATCAGAATCTGATGACAGCAGCAGCGACGACTTCGCAAGACGAGTCCACCTGGCAAGAGAGCAACAAGCTCGTGGTGGACGATTCCTCCATAAGGTGCGTGTTTCCGTGCGAAGGGAACGAGAGGCCGAGCCAAGGCCTTTCGCTCTCGCTCTCCTCGGCCAACCCTTCAAGCATCGGACTCCAATCCTTCGAACTAAGGCACACCAACACTAGTGGTGGTGGTGGTGGCCATCACAGTGATCATCATCAGCACCAAGGTGACATGAGATTGTTTGCTGCTTCGACTTCGAAAGAAGGGTTCTTCGGGAAGTCCCATCTGGGGGGTCATATTCACCCCCAGCAAGCGATGATGATGATGCATCAACAGGCCGGGCAGTTTCAGCTGAGGAATTCCAAGTATCTGGGTCCTGCTCAGGAGATTCTGAACGAGTTTTGCAGCCTCGGGGCTAAGCAAAGTGACTTGTTAAAGCATCAAAAGCCCAACAAAAGCAAAGCTTATGATGATCAAGACGGTGATAACGGCGGACCAAGTGGGTCTTCAAAGCAACAGTCTCTCGGGTCACTCGAGTTCATGGAGTTGCAGAAGAGGAAGACAAAGCTGCTTTCAATGCTTGACGAGGTGGATAGAAGATACAGGCACTACTGTGATCAAATGAAGGCAGTGGTATCGTCCTTCGAGGCAGTGGCAGGGAGCGGGGCGGCGACGGTCTACTCCGCGCTGGCCTCGAAGGCCATGTCGAGGCACTTCCGGTGCCTAAGGGACGGGATCGTGGGCCAGATCCAGGCAACGAAGAAGGCCATGGGGGAGAAGGACCTCGCTTCCCCAGGGACTACGAGGGGTGAGACGCCACGGCTGAAGATCATCGACCAGGCTCTGAGGCAGCAGAGGGCATTCCAGCAGATGACTATGATGGACAATCACCCCTGGCGGCCTCAGAGAGGCCTGCCAGAGCGGTCGGTGTCGGTCCTCCGTGCCTGGCTCTTCGAACACTTTCTTCACCCGTATCCAAGCGATGTTGATAAGCATATTTTGGCTCGCCAAACAGGCCTATCGAGGAGCCAGGTGTCCAACTGGTTTATTAATGCGAGGGTGAGGCTCTGGAAGCCCATGGTGGAGGAGATGTACACGGAAGAAACAAGGGAGCATGACAACATGGGATCCTCCGACGGCGCCGCAGATCTCGAAGACGATGGCCGGCCAAATAACCATAACCGTGAGGCGACACGTGTCGAGGATCAGAAGCCGACCTCGGATCAGTTGGTCCGGATTGACTCCGAATGCTTCTCCTCCATCGTCACCAGCCCCGACAAGAGCGACCAGCACCACCACTCCAAGATGGCTGCCACAAGAGCCCCGCAGAACCACCACCACCACCACTTGCACCCGCAGAACTCCGGTTTCGGGCGTGTTGGCGATGCGTACGGGGGCATGGAGATTGACTTCTCGTCCTATAATCACCACCCCGTGACCTCAGCGGCACCGTACAGCAACGACGGCGATGCCAGTCATCAGAATTTCAATGGGAGCGGGGGTGGCGTGTCGCTGACGTTGGGGCTGCAGCAGCACGGAGGGCCGAGCCATGGGGTGAGCCTGGCGTTCTCCTCGGTATCGCAGAACTCGCTGTTCTACCCTCGAGACCACATCGAGGATTGCCACCCGGTTCAGTACTCGCTCCTCGATGGCGAAGGGCAAACTCTGCCCTACAGGAACTTGATGGGAGCTCAGCTGCTCCACGATTTGGCCGGT
>gnl_Eucgr_v2.0_Eucgr.I02488.1
ATGGGCATAGCAACACCACCACTCCCACCAATCTCCTCCCACACCAAGACTCACCACCATCACTCAATCGCAATCTCCAACCCCACCAAGTCTATGTCCCAAGACTATCACCACCCCAGCATCTTCGCCTTCTCAAATAACGGCTTCGAGCGACCCGACGTTGCCGCGGCCTCCGCTGCCTCAGACCAAGAACAGCAGCACCATGTAGCCCAGCAGATCTGCCGTGACAAGCTTCGAGTGCAAGGCTTTGACCAACCTCCACCGCCACAACTGGTTGGCATGGAGGAGGAACCAGGCGGGCTGCCCGCGTACGAGACCGCTGGGATGCTATCTGAGATGTTCAATTTCCCACCCGGCGGTGCAGCCGCTGCCGAATTGCTGGAGCAGCCGATGGCGTCGGGTTATCGGGCTGCCCGGCCATCACTGCCAACCAGTGAGTGGTACGGCTCAAAAAACCCAGGTGTGTATAGGCGAGGAGAGAGCAATATGTCACAGCAACATCACCATGCGCACCATCATCATCAGCAACAGCAGCAAAATCAGATTTCTAACATTAATGCGGAATCAGCAGCAGCCATGCAGCTTTTCCTCATGAACCCGCAAGCGAGGTCGCCATCGCCTCCCACTCCTCATCACCACCATCATCATCCCCCACCAACCTCCTCTTCAACCCTTCAAATGCTTCTCCCAAACCCATCGCCCCCTCCTTCCCTCCAAGGATTCCATGTGTCTGGCTCGGGCAGCGCTGCCCCCAATTATGGGACTGGCATGATACCCCCGGCTCAATTCACTTGGGTCCCCGACGGCGGCGCCGCAACCGCAGCCCAGCTCAATAACCCTAGCGAGATCTCTGGGGCGGCGGTCGTTGAGGGTCAAGGCCTGTCACTGTCGCTGTCGTCATCGTTGCAGCACTTGGAGGCTGCCAAGGCCGAGGAGCTGCGGATGGGAGACAGTGGCTTGCTGTTCTTCAATCAAGCCGCAGGAGGTGGGTCAGCCAACTCTTCAGCTTCAGCTTCTGCTGTCGCTGCCTCTGTTCAGTACCACCACCAATTCAAGAACTTGGGAGTGCATAACTTGCAAAGCCACCACCATCAAGTCCATGTCGGCTATGGGTCATCTCCGTCTTCCTCGTCTCTCGGGGTTGTCAACGTGCTAAGGAATTCGAGGTACCTCAAGGCAGCTCAGGAGCTGCTGGAGGAGTTTTGCAGTGTGGGTAGAGGCCACTTCAAGAAGGGCAAGTTTGGGAGGAACACGAGCTCATCAAACCCTAGTTCAAACCCAAGCAATAACAACACTAGTAGCGCTAGCGCCGTCGGTGGAGGCGCTTCTTCTTCGTCGTCGAAAGACGTCCCTCCTTTATCGGCTGCTGATAGAATGGAGCACCAGAGGAGGAAGGTCAAACTTTTATCGATGCTTGATGAGGTGGAGAGAAGATACAACCATTATTGCGAGCAAATGCAGATGGTGGTGAACATGTTCGACCTCGTGATGGGCTACGGAGCAGCAGTCCCGTACACCGCCCTCGCTCAGAAAGCCATGTCACGGCACTTCCGGTGCCTAAAGGATGCGATTGCCGCCCAACTGAAGCACAGCTGCGAGCTACTGGGTGAGAAGGACGGCGCGGGCAGCTCCGGTATAACCAAGGGCGAGACACCACGGCTCAAGTTGCTCGACCAGAGCCTGAGGCAGCAGAGGGCTTTCCACCAGATGGGCATGATGGAGCAAGAGGCCTGGAGGCCGCAGCGGGGCCTGCCGGAGCGGTCGGTCAACATACTGCGTGCATGGCTCTTCGAGCATTTCTTGCATCCGTATCCAAGTGACGCTGATAAGCATCTGTTGGCTCGACAGACTGGTCTCTCCAGAAACCAGGTCTCGAATTGGTTCATAAATGCCAGGGTCCGGTTGTGGAAACCCATGGTGGAGGAGATGTACCAGCAAGAGTCCAAAGAAGGGGATGAGGACGACGATCATCAAGCAGAGCGATCAGAGAGCTCCAGGAACAACCTCAGCACTAGTGGCCATGCACAGACACCAACGCCTTCCTCCTTCACACCACCACCCATTAATAACAACACCAACAGCAACAATGCATCAACACCAACAAGAAGATCAGAAATCAATGCCCCCGAAAGCGACCCTTCACTTACACCCGCCATCAATAGACACCCCTTCTCGGAGACCCAGGCCACCACCCTCCTCCAGGCCACCACCGCCATGATCTCCTCCGCTGTCCAGGTGGCGGGCCCGGCGCACATAGATGACCCCTGCCGCCGCAGCATCGGAGGCAGCACGGGCTTAGGCGGCGCCACGGACATCGGGTCCGCGCTGATCCGGTTTGGGACAGCCGCGGCAGCAACGGGCGACGTGTCCCTCACCCTGGGGCTGCGCCACGCCGGGAATGTGCCAGAGAAGAGCTCTTTCTCGGTTACCGACTTGGGCGGCTGT
>gnl_Eucgr_v2.0_Eucgr.I01293.1
ATGTCGACTTACTATACCAGTTCCAGTGACCAAAGAGATGCTGCACCTGTTCTATACTTACGAGAACACGCCCCCACATCGCACGCTGAAGAACCTCTTCTTCCTGGCAATAATATGACATATGTAACTTCTGGTTTCTTCTCGAGTGCATTGACCGGGAATCCTCAGCAGCAAAGTAACGGCATGGATATGTTGTCTGTTGGTGGTCTGGATACTATGCCGCAGCACCAAGCTATGTTTTCTGGCCTTGGTGGGTCCCAAATGAGCGATCATGGTTTGGCTGGGTGGAGAGATGGGAGGAATGAGATGCTTTTTATGCAGCCAATGGCCAGCCACTCAACAGTCCAAGATGGTCAGAACATGCAGGGACAGGGACTTTCACTTAGTTTGGGGACGCATATTCCCTCAGGCATCCACATTCCTTCGAGTCAATATCGGAGTCAGAACTTGGGTTTAACTGCGTTCTTAAGTCCTAATTCGTCAAAATCGGCTGAAAGCAATAGTAGAAATGGCTCCACTGTTGATGAACAACCAAGAAGTGCAGAGTTCTTCCCCCAGAGTCTAGTAGGAGCCAACCAAGACTTGAACACAGGGAACTTTTCTGTAAATGGAATGTCAAACATGTCAAGAATGCTTTCGAATTCTAGATACCTAAGGGCAGCTCAACAGCTGCTTGATGAGGTTGTTAATGTTCGGAAAGCTTTGAAGCAATCTGATAGTGAGAAGATTAAGAAGTCTGAAGAGGGAGATGAGGATTCCAAGAAAGACGTGGTCTCAAATCCTCAAGAGTCGGATGGTAATTCCGCTGGCGACCTTTCACAGGCTGAAAGACAAGAATTGCAGAGCAAGTTGGCCAAACTTTCGTCAATGTTGGATGAGGTTGATAGAAGGTACAAACAGTATTACTATCAGATGCAGATTGTAGTGTCGTCCTTCGACGTGATAGCAGGACCTGGTGCTGCTAAACCATACACAGCCCTTGCCCTTCAGACGATATCGCGCCACTTTAGGTGCTTGCGAGATGCAATAAGCACCCAAATTCAAGCAACCCGTAAGAGTCTTGGGGAACAAGATGCTTCTGGAAGCAGTAAAGGAGTGGGAATACCCCGGCTTCGTTTTTTGGACCAGCAGCTCAGGCAGCAACGAGCCCTACAGCAGCTTGGGATGATGCAACAGCATGCATGGAGGCCGCAAAGAGGACTTCCTGAGAGTTCTGTTTCTATTCTTCGGGCCTGGCTATTTGAGCATTTTCTTCATCCTTACCCAAAGGATTCTGACAAAATCCTGCTTGCAAGGCAGACAGGCTTGACAAGAAGTCAGGTCTCGAATTGGTTCATCAATGCAAGAGTGCGTCTCTGGAAACCTATGGTCGAAGAAATGTACAAAGAAGAGATTGGGGATGCGGAAATGGACTCCAACTCATCCTCCGACACAGCCAAGCCAAAAACAGGAGATATCAAGTCCTCCATGGAGGACCGGGTGGAAGAAGTGCAACAGAGTTCAACAGCTACACAGAGATGCAGCTCAGGCCAGCTCATGGACTCATCATTCGACCGGACTCCAGATGTCGAAATGGCAGGCCACTCTGTGGGATTCAACTACCTGAACGGGAGACATAGAGATGTCGAAGCTGAATATGGCCAGATGAAGCTAAATGGAGAGCAAGCTGGTGTCGACGATTGCGGTCTCTTCCAGAATTCCATGGTTCAGTCCGGCAGCAACAATGACAGGTTTATGGCTGCTGCCGCTGCCTATCAAATGGCCGAGCTGGGAAGGTTTGGGGGAGGGAGCGGGGTGTCCCTTACTCTGGGACTGCAACATTGCGAGGGAGGCACCTTGCCCGTCTCTACTGGTGCCCACAGCGGCTTCCTGGCCATGAGAGGGGATGACATGTACAACCAGGCGGCTTCTTCCATAGGCACCGAGACGACAGAATTTGAAAGCATCAACATCGGGAACCAGCAGCAGAGGTTTGGTTCCACGCAATTGTTACACGATTTCGTGGCG
>gnl_Eucgr_v2.0_Eucgr.K03046.1
ATGTCGGGAGGGTTCGAGCCCTACCACGTCCCGCAACAAAACAGGGAGAGACAAGCTCAGAGTCGTCGTCGTCCAAAACCAGAACCACCCACCTTCTTGCCTCGTCGAACCCACCTCAGCCAGCCTCCATGGGTGCGCCGGCTTGCTCCCTCTGTACGACCAGTCCCTCTCCCAGTCCGATTTGTTAGCCTGCGCCGGCGGCGGCCCACGTCGGCGGCGGCCACAACTCAATCTCCCTCGTCAAGGAAGAGGGAGGGGGCGCGAAATCTGATCGGCTTCGTCGGCGGCGGCGGCGGCGGGGGCGGGGGGTCGTCCTCGTCGTCGGCTTCTTCCTACTTGGATCCGCACTCCACTATGGTAATAAACCCTAGCTCGATCGGTGACATGGGCAGCGCGAGCCACCCGCTTTTCCTCTACGCAGCGTCTCAAGGCATCGAAGGCAACCTCGGTAACTTGTCGCAGCCGTACAACAACCACAACAACGCCGGCGGCGGCGGCGGAGAGCCCCCTCTGTCGCTGGCGCACGATTCGGCCGCGGGGAACACCGGCCAAGGACTGTCGCTCTCGCTGTCGTCTCATGTGGGTAGCACCAGAAATCACCATAACACCCTGCCCCTCGAGCTGAATTTGCAGAGATTCGGATCCGCCGCCGTGTACGGCGGGAAGGCGACCGCTTCCGGCGGCGGTGGCGGGTACATGAGCAGCCCGGTCCCTCTCGGGCCTTTCACCGGCTACGCGTCGATCCTCAAGGGGTCGAGGTTCTTGAGGCCCGCGCAGCAGCTGCTGGAGGAGCTTTGCGAAGCTGGCCGCGCAATTTGTACCGAGAAAATGACGGATGATTCGTGCGCGATGACGGAGCCTGCCATGGACAGCTTGAGTGGTGGTTGTGGGATTGGTATGGACGATGGTTGTGGTGGAGACGGCGGCGAGTTCCGCCGGAAGAAGTCGAGGTTAATCTCGATGCTTGACGAGGTCTGCAGGAGGTACAAGCAATACTGTCAGCAAATGCAAGCTGTTGTAGCATCATTCGAATGTGTGGCGGGGCTTAGTAATGCAGCTCCTTACGCAAACTTGGCTTTAAAAGCTATGTCCAAACATTTTAAGTGCCTGAAAAATGCAATTGCTGACCAACTTCAGTTCACCAACAAGGCTTTTAGTCAAGTAAGCCAAAAAAGAGATGATGCCTCAAGATTAGGGACTGAGGAACGCGTCCAGTATGCCCAGAGAGCTATCCAGAATTCGGGATATCTGGAACACCAGCCTGTTTGGCGTCCTCAAAGGGGTCTTCCTGAACGTGCAGTGACGGTTCTGAGGGCATGGTTGTTTGAACATTTCCTTCACCCCTATCCTACCGATACGGACAAGCTTATGCTGGCTAAGCAGACGGGTCTATCCAGAAGTCAGGTTTCTAACTGGTTTATCAATGCGAGAGTGAGGCTTTGGAAACCCATGGTTGAGGAAATACACATGCTAGAAACACAGCAAGGTCAGAAATCATCGCAAAGGGAGGACCGCAATGTCAACAAGTCTATTGACCAGCTACCGCTGGCAAATTCGTTTTCTTCTGAAAACCCGTCCACCTCTGCTCAGAGGCTCCATGATGCCCTACCTAAACGAACCAGAAGTGAATTACCCATAGCGGTGCCTATGAGAAATGATGAATCACTTAATCTATACCACAATATGTCTAGCCACCCACATGTTGCTGTTAGTGAGAGCATTGGAGGTGTGAGCAGTGGTGTTTCTTTAACACTGGGTCTTCACCAGAACAACAACGGGATGGGTTTGTCAGATTCGTTCCCAGTCAACGCAGCACAGCGTTTTGGCATTGGCCTTGAAACGACCAACGAAGGGTATGTTGTAGGTAGTTTTGAAGCACAGGATCGGCATTTTGGAAGGGATGTATTTGGTGGTCAACTTTTGCATGACTTTGTTGGC
>gnl_Eucgr_v2.0_Eucgr.G01703.1
ATGGCGACTTACTATACAAATTCGAATCAAAGGGATGCTGCACCTGCCCTCTACTTAAGAGAATCTATGCACAGTTCGTTCCCCGAGACGCCTGTTCTGTCCGGCAACATGATGCTGTATATGAATCCTGGGCCTTACGCGGATAATCCATTGGGGGGGAATTCTCAGCAGCAAAGCAACGGCATGGAGGTGCCCTCGGTGGGGGGTATTGATTCAGTGCAGCAGCAGCAGCAGCAGCAGCAGCAAGAAATCCTTTCCAATTTTGGTGGGTCACGAAGTGGAGATCAAGATTTCTCGTTGTGGAGAGACGGGAGAAACGAGATGCTACTAATGCCACCATTACAGAGCCCACACGGCCAGGGATTGTCCCTCAGCCTTGGCACGCAGATTCCATCGGGAATCCATATGCCTTCTGCGAATCTTAGTTCCATATCGTTCTTGGGTCCTATTCCCATGGTATCGGGGGATGGTGGTGGGAGGACCGGTTCTGAGCGGTCAAGAAACGCTGATTGTGCTCCGGCAGGTTTTCCTGGAGGTGATGAAGATGTGAATAAGGGAGGGGACATTCCTTATGGAATGTCAACCATCGTGAGAGTCATTCCCAATTCTAGGTACTTGAGGGTGGCGCAGCAACTGCTTGATGAAATAGTGAATGTGCGAAAGGCTTTGAAGCGCCCTGATGACGCGAATGACCAATCTAGACATGAGAACCAAAGGAGCCCCAAAGATGCGGATGGGGGTTCCAAGAACGAAGCATCCTCAAATCCCCAAGAATCCGCCAGTAACTCTAGCGAGCTTTCTGCTGCTGAAAAACAAGATTTGCAGAACAAGCTCACGAAGCTCTTGTCCATGTTGGACGAGGTTGATAAAAGGTACAAGCAGTACTATCACCAAATGCAGATCGTGGTACAGTCTTTTGATACAATAGCAGGAAGCGGTGCAGCCAAGCCCTACACGGCGCTTGCGCTCCAGAGGATATCCCGCCACTTCCGGTGCCTGCATGACGCGATCACGGGTCAAATTCAAGCAACCCGTAAAAGTCTCGGAGAGCAAGACACCTCTAACAGCAACGGAATATCACGATTACGGTATGTGGATCAGCATCTGAGGCAGCAGAGGTCGATGCAGCATCTTGGTATAATGCAACAGCACGCTTGGAGGCCACAAAGGGGTTTGCCTGAAAACTCGGTTTCAATTCTTCGTGCGTGGCTGTTTGAACATTTCCTTCACCCATACCCGAAAGATTCGGACAAGATCATGCTAGCAAGGCAGACGGGATTGACTAGAAGTCAGGTCTCGAACTGGTTCATCAATGCTCGAGTGCGCCTATGGAAGCCTATGGTCGAAGAAATGTACAAAGAGGAGATCGGCGACCCCGAGATGGATTCTAACTCCTCCTCTGAAACTGCAGCCAAGGCGACGGGAGGTGATGGCCGGTCTTCAGAGGACAAGGGTGAAGATTTGCAGCAGAGTGCGAGCTCAACGGCCACTAAGAGATGCGGAACGGGGAACTTCATGGACTTAAAACCACCTGTAGTCAACCCTGAGATGGAGATCTCTGGACCGACTTTCAATAGCGGGACACATGGTGAAGTTGACGCCGAGTATGGTTTTAAGCTACGAGGAGGGCACATTCCTGGTGGGAACGATGGAATTCTCTTCTCGGATAGCATCGTTCAGTCGGACGGGGGAAACAACAGGTTCATGGCTGCAGCCACGGCTGCTTATAATGTGTCCAATTTCGGACAATTTGGGGGTGGCACCGGGGTTTCTCTGACTCTCGGCTTGCAGCACTGTGACGGCGGGACCTTACCCTTGTCCAACTCCATGGATCACGGTATTGCATCCATGAGAGGAGATGGCTTCTACAACGCGGCAGCCTCTTCCGTGGGGGCAGAGACGATGGAATTTGAGGGCTCAAGTCCAGGTGAGCAGCAGCACCGGCTTGCTTCAAACCAGCTGTTCCACGATTTTGTCGCA
>gnl_Manes_v6.1_Manes.04G017500.1
ATGGATACAAGCAGTTTCAGGCCAGGTGAATCACATGTAGCACAGCAAAGCAGAAGAGATAAGCTAAGAGTTCAAGCGAGCTCAGCTTCAGCAGCTCATCATTTAGATGACTTCTCTAACAACTTGGAACAGTTGTCGGTCCATTCCGGGTTAAACCCAGATCTTGTTCAGGTTCGAAATGTTAGAAACGCCAGTATCCTTTATGACCCTACTACTACTGTGTTTTCGTCTGAAATGCTCAATTTTGCAACTCGTTCTACTGGAGTTTTACCAGCCCAAAGGCATGCAATGGCTGATCAAGAACTAGCTGCAATGACCCATAACATGTCTCATCCAGTTTCCTCCAACATTAAAGCCAATTCCAGTGACCCACAAGCGTGTAGCAACTGGAGAAGCAGTGATACGCAGCAGTGTTATGACTGGATGGTGAATTATGCAAGTGGATCATCAGTAGGTAGAGAAAACAATCAAAAACCTATTTTTGTTGGGGATGTCTTGTCAAATAATGCAAGGGTAACCGATATTTCTACACCTACACAATATGTGAAGCCTATTTACGATGGATATCAAAGTGTTCAATCTTCATTGGCCATTCCCTCAAGTGAAATTCATGGTCAAGGCAGCCAAAGGCAACATAGAGAGATGCAGTTCGCTTCTCATATGCATCCATTTTACCACAACACACTGGCTGATGTTGTCACTTCAGCTTCTAATGCATATGGAAATCATTCGACTGCTTTATGTTTCGATAATGCCAATACTTGGATGAACAGACCTGTCGAGAGTTGCCATCAATGGAGTAGTGAAATGGGTCTTGTTACAAGGAAGAATAGCCAAGAGTTGAGGACTCTTGCACGCGATCCCAATACTCAGGTTCTATCTCTGTCTCTTTCATCAAATCCACCATCTAGAGGGAATATAACTCAGTTTGAAGAAGGATACGAATCTGAACATATGCAATCAAAGCCTGGTGAACTCAAAGAATCACATAATCAAGATTCCAAGATTTTAAAATCATCAAATTATTTGTGTTCAATGTCAAAGCCGGCAATTATCAGTAGAAGTGCTGGGAAATCGCTTAGTGATATGGTGGGTACGTCTAATTATAATGTTCTTCAGAATGCTGGTCCTCTTGGGCCTTTCACAGGATATGCAACGATTCTAAAGAGTTCTAAATTCTTGAAGCCAGCTCAACAGCTATTAGATGAGTTCTGTCGTGCAGCAGGTTTAAAACTCTTGAAAACTTGTGAGGGGTCTGCGAGGATTTCTGGAGATTGTGCAGAGACGGGGGCTAAAGTCAATAACACAACGTTCTACAGCTCTAATGAAGTGAGTGGTGATGTTGCAGTTGCAGTTGCGAGCAGTACTTGCGAATCTTTAAGGTCTGAATACCAACAAAAGAAAGCAAAGCTTCTATATTTGCAGGAGGAGGTATGCCATAGATACAAGCAATATCACCAGCAGATGCAAATGGTGGCTTCATCATTTGAATCAGTTGCTGGTCTCAGTACTGCTACCCCGTATGTTTCTTTGGCTCTCAAGACTGTGTCAAGGAATTTTCGTTGTGTAAGGCATGCTATCTCGGATCAGCTCAAGCATGTAGCAAAGGCCCTAGGGGAGGATTTGTTGTCCCCTAATACAGGTACAAGTAGTAGCAAAGGTGATACGAGCACATCAAGGCTCAAATACACGGATCAAAACTTTCAAAGGTACAGATGTGGTGGGGCTAATGCGGGCTTCTTTGAATCCCAACAACACGTCTGGCGGCCCCAGAGAGGTCTACCAGAACGTTCAGTGGCCATACTTAGAGCTTGGCTGTTTGAGCATTTTCTTCATCCGTACCCTTCGGACACCGATAAACACATGTTGGCCACTCAAACAGGACTATCGCGTAACCAGGTCTCAAATTGGTTTATAAATGCTCGGGTGCGTGTTTGGAAACCTATGGTTGAAGAAATACACATGCTTGAAACCAAAGGTTTAGCAGAAAATCAAACTTATGCAAATCTTGAGGGAAAATCTGTTGAGGGTACCAGCCACCCATTGCAGGAGCAATCTTCAAATAATATAGGTGCAGATTCTATGCTTAATAAGCAGTTGGAGTGCTCCGGTACAGGTTCCTCATCGGGCAGCGGAGAACATCTGGATGCAGAGCAGTGGAGTCAAGAAAAAAGATCAAGAATAGAGTTTCAGGCCCCAACTAGTATGGATGGATCAGTGATGAATTTTCTGCCATACCAGAGGACTAGTGGTGTTGACATTGGAGGACTAGGAGCTGTTTCACTTACACTCGGGCTCAGGCACGGTGTTGAAAATGCTCAACACCAGCAACCGCATCAGCAGCATCCACAATTGCAGCAACGTGAGGATCAACATAGGCGGCGATTCGGAGGTCAGATGATTCATGATTTTGTGGGT
>gnl_Manes_v6.1_Manes.08G085800.1
ATGCAAACGGTGGTGGCATCCTTTGAATGTGTTGCTGGTCTTGGCAATCTTGAATTCACGAGTAAGGATCGACTGAGCCATGGAAAAGAAGAGGCTACGAGGTTTGGTAACATTGATAGAGGCCGTTTTGTCGAAGGTTCAGTTCAGAACTTTGGATTCATTGAGCAACAACCTGTTTGGCGACCTCAGAGGGGGCTTTCTGAACGCACTGTCCCTAGGGCATGGTTGTTTGAACACTTCCTGCATCCTTATCCTACAGATATAGACAAGCAAATATTGGCCAAGCAAACTGGTGTATCACGGAGCCAGGTTTCTAATTGGTTCATCAATGCAAAAGAAAAACAAGATGCTAACAAATCAAGTCATCAGCTACCTCTTTCAAACTCCATTGCATCAGACAACCCATCAACCTCCATCCAAAGGTTTCAAGACATACTCTCATACTGCACTAGAAATTATCTTCCTGATTTACCTTTGGGGAACGAGGAACAGTTGAATTCGTCTTACAACAGTATGCTGAGCCATCCACCTTTAGGAGTTTGTATAAGCGCAGCCGGTGGAAGCAGTAGTGTTTCCTTAACACTAGCTCTTCACCAGAACAATGCGATAGGTTTGTCCGAGCCATTTTCCATGAATGCAACTCAACGTTTTGGCCTTCGTGTGGAGTCGAGTGAGGGATTTGACATGGGAAGTTTTGAAGCACAAAATCGGCACTTCGGAAGGGATGTTATTGTTAAGATT
>gnl_Manes_v6.1_Manes.08G033900.1
ATGGCGACGTACTTTCATGGGAATCCGGAAATCCAAGCAGCCGCTGCAGCATCAGCAGAAGGACTCCAAACCCTCGTCCTTATGAACCCTACTTATGTCCAATACTCCGACACCCCTCCACCACCACCTTCCAACAACCTCTTTTTCCTCAACTCCGCTGCCACCAATCTTTCGCCATCACCACACCTATCTCACGCGCCACCCAGTGCCCAGCAGTTTGTAGGCATCCCTTTGGACCCTAGCTCTCACGATACTTCCACCTTGCATGGACTGATTCCACGAATTCATTACAATCTGTACAACCCAGTTGACCCTTCCTCGGCTGCGCGTGAAACTCCACGCGCTCAGCAAGGACTCTCTTTAAGCCTTTCTTCACAACAGCAACCGGGCTACAGGTCACAGGCTCAAGCCGTGTCAGGTGAAGATATGAGGGTCTCTGGTGGGTCAGTATCTTCAGGTTCAGGCGTCACTAATGGTGTATCGGGGATTCAAGGGATGCTGTTAAGCTCCAAGTACTTGAAGGCTACTCAGGAGCTCCTTGATGAGGTTGTTAATGTGAATAATAATGGTATTAAAAATGAATTGTCCAAAAAGGGTAATGGAATTAGTAGCAATAATAGCAACAAGATGATTGGAGAATCATCGGGTGGAGATGGATCAGCTGGTGGAGATGGTGGTGGGAAGCATGGTGGAGCAGAGCTTACCACGGCGGAAAGGCAAGAAATTCAGATGAAGAAGGCCAAGCTTATCAGCATGCTTGATGAGGTGGAGCAAAGATACAGACAGTATCATCATCAGATGCAGATAGTGATTTCATCATTTGAGCAAGCCGCAGGAATTGGTTCTGCGAAAACATACACAGCTCTTGCACTGCAAACAATCTCAAAGCAATTCCGGTGCTTAAAAGATGCAATAACAGGTCAAATTAAAGCTGCAAACAAGAGCCTAGGTGAAGAAGATTGCCTTGGAGGCAAGCTTGAAGGTTCCAGGCTCAAATTCGTCGACAATCACATTCGACAACAACGAGCTCTTCAACAGTTGGGAATGATCCAGCACAATGCTTGGAGACCCCAGAGAGGATTGCCTGAAAGATCAGTTTCAGTTCTTCGTGCTTGGCTCTTCGAGCACTTCCTCCATCCTTATCCTAAAGATTCTGATAAGCACATGCTTGCCAAACAGACAGGGCTGACTAGGAGCCAGGTGTCTAACTGGTTCATAAATGCTCGAGTTCGGCTATGGAAGCCAATGGTGGAAGAGATGTACATGGAGGAAATGAAGGAGCATGAACGAAATGGATCAGAGGACAAAACAAGCAAAAGCGAGCAGAATGAAAGTTCAGCTTCGAAATCAGTTCTGCATGAGAAAGGTTCAGTTAATGAGAATCAGACTAAAAATTTCAAGTCTTTGGACAGTTCTTCAAACCAGAATCCTCCTGCAATTTCAATATCTACAGCTTCAACATCCCCTGTTTCACGAAATTTAAGAAACCACTCTGGATTCTCCCTCATAGGTTCATCAGAATTGGAAGGGATTACACAACAAGCAAGCCCAAAGAGACACAGAAGCACCGAATTGATCCAATCTCCAACTAGTGTCCCATCCATAAACATGGATGTCAAGCCTGGAGAGACGAACAATGAGCAAATTTCAATGAAGTTTGGCAATGAGAGGCAAAGTAGAGATGGCTACTCATTCATTGGAAGCCAAACCAACTTCATTGGAGGATTTGGGCAATACCCAATTGGAGAACTCGGAAGATTTGATACAGAACAGTTCACTCCAAGATTTTCCGGGAATGCTGTTTCTCTCACGCTTGGTCTCCCCCACTGTGAAAACCTCTCCTTGTCAGGAACCCATCAAAATTTTCTTGCCAACCAGAACATTCCATTGGGAAGAAGAGTGGAAATCGGCGAACTGAATGATTTCGGAGGCATCAACACATCCACACCTCACTCTTCATCTGCATATGAGAGCATCAACATTCAGAACCCAAAGAGATTTGCAGCACAACTGCTGCCAGACTTTGTGGCC
>gnl_Manes_v6.1_Manes.02G018700.1
ATGGCTCGAAAACTGTGTGAAGATAAATCAAGCAACATGGCATCATCATCATCAGCAGGCTTCTGTTACACAGATGTTTCATCAAGTAACCCAACAATCCAAACCCACCTTGGGAATCAGATCCAAGGCTTTGAATCCAATCCAGAGATCTTCAACCTGACCACAGGCGTGGAGATGATAGGGTTTTCGAGGAATCTGCAACAGCAACAAAGTGACAGTAATACAACTGTTATGTGGAAAGGTTTCCTGAGCAAGCCAGGAAATAACAACACTGGTGGTGGTGGTGGTGGTCCTTCTTCCTCCAAGACGATCATTGAATCCACTAGTGATTTTTATCAACATGAGTTCAACAAGCAGGACTTCACAACTGGGATTTCGGAGACAAGTAATGGGAATCTAATAGTTGGGCCTGACTCATCAGCTCCATGGCAGGAACATAGGTTACTTGTTGATGACTCTTCTCTAAGGTGTGTGTTCCCTTGTGAAGGAAATGAGAGGCCAAGTCAAGGTCTTTCGCTCTCTCTTTCTTCAACCAATCCTTCTAGTATTGGGTTACAGTCTTTTGAACTCAGGCACGCAAGTAGTCATCAAAATCATGATAATCCACAAGAAGAAATGAGGTTTATGAATTCAAGTTCCAGAGATGGCTTCTTTGGAAAATCTGCCTCTAATATCCAACAACAGCAGATGATGCAAGAAGGGTTCTTGACAAAAGCTGCAACTTTGCATCATCAAGGACAGTTCCAGCTTAGGAACTCAAGGTTCCTGGGTCCTGCACAGGAGCTTTTGAATGAGTTCTGCTGCCTTGGGACAAAGCAAACTGATCAACTAAGGCCAAAAACCAGTAAGCCTAAACAGTGGGACGATGAAAATGGAAGTACTAGTGGTAGTTCTTCAAGAAAGCAATCTCTATGCTCCCTTGAATTCATGGAATTGCAGAAGAGGAAAACAAAGCTACTTTCAATGCTGGAAGAGGTAGAGAGAAGATACAGGTACTATTGCGATCAAATGAAGAATGTGGTCTCATCCTTTGAAACTGTAGCTGGTGCTGGGGCAGCTACGGTCTATTCAGCTTTAGCATCGAAGGCCATGTCAAGGCACTTCAGGTGTTTGAGAGATGGGATTGTGGCTCAAATTCATGCCACCAAGAAAGCTATGGGAGAAAAAGATCCGGCTGCACCAGGAACGACAAGAGGAGAAACTCCAAGGCTAAGGGTTCTTGATCAAGCTCTAAGGCAGCAAAGGGCTATTCAGCAAATGACCATGATGGAAAGCCACCCATGGAGGCCCCAAAGAGGCCTACCGGAAAGATCTGTGTCTGTTCTTCGAGCTTGGTTATTTGAGCATTTTCTCCACCCGTACCCAAGTGATGTTGATAAACATATCTTAGCTCGCCAAACTGGCCTCTCAAGAAGCCAGGTATCCAATTGGTTCATCAATGCACGAGTTAGGCTATGGAAACCCATGGTGGAAGAAATGTACTTAGAAGAAACAAAAGAGCAAGACAACAACGTCATGGCCTCCTCTGATGGGGTTGCTGATCTTGAAGATAATAATGACCGGCCTCATACAAATCCTTCCTCAACAGATCAAAAACCCTCACTAGACCAACTCATTCGAATTGATTCCGAATGCCTCTCCTCCATTATCTCTAACCCAGATAAAAATAATGACACTTCAAAAGGCACCAAGACTTTCCAAAACCAGCATTTGCATCTCCAACAGCAGAATTTTGGAGCCTTTGGTGCTGTGGAATTGGACTTTTCATCTTATAATCATCACACCGCTAGTGGGGTTTCATTTGCTAATAACGATCACGGTGCTAATCAGAACTTCAATGGTGGTGGAGTTTCATTGACATTAGGGTTGCAACAACACGGAGGGGGTGGTGTAAGCTTAGCATTCTCTCCTGCCTCTCAAAGCTCTCTATTTTACCCTAGAGACCACATTGATGATTGCCCACCAGTTCAATACTCACTTTTAGATGGTGAAGCACAGAATTTGCCCTACCGGAATTTGATGGGTGCTCAATTGCTGCATGACTTGGCTGGA
>gnl_Manes_v6.1_Manes.13G134500.1
ATGGGGATAGCAACACCACCGCTCCCTCCAATTCTCAAGACTCACCAGTCGTCGGTTGCTCCATTGATTCCATCCAAGTCTAATTCTATGTCCCAAGACTATCACCAAGCTGGAATCTTCTCTTTCTCGAATGGCTTCGAGAGATCCCAGGTAACTCATCACCAAGAACATCACCAGCAGCAACAGCACCACTTAGCTCAGCAGATCCGCAGAGACAAACTTAGAGTTCAAGCGGGTTATGGCCCTCCTTCTGAGCCATTAGTGGGTATTGAAGATGAAGAATCCGGTGGCCTTCCGGTCTATGAAACTGCCGGTATGTTATCAGAAATGTTCAATTTCCCTCCTGGAGGGCCTGTCACTGCTGCTGAATTGTTGGACCAGCCGTTGCAGTCTAATTATCGGACGGCTCATCCGCGTCAACAACAGCCAGTGACGACCAACGAATGGTACAGCAACAACCGGCAAGGGATGGTAGGAGTTTTGGGTCCTTTAGGGGATTCAAAGAATCATAATAGCCGCGAAAGTTTAGCTCAACATCATCAGATTTCAGGCATTAATGCAGATTCAGCTGCTGCCATGCAGCTTTTTCTCATGAATCCACAGCCAAGATCACCATCTCCTGCTCCTTCACATCCCCATCATCCTCCTGCGACTTCTTCTACACTTCACATGTTGTTACCAAACCCATCTACTTCTCTTCAAGGGTTTAGCGTGTCTGGTCATGGAGGAGCTTTCGGCGCTAGTAGTGAGATATCTCCCCCACAATTCACATGGGTTCCTGGTAGTGCTAACGAAGGAGCCAACACTGGTGCTCAGCTCAATAACCCAGTTGAGATTGGCAGTGTTGTGGAAGGACAAGGACTTTCTTTGTCATTATCATCATCGTTGCAGCACTTGGAGGCAGCCAAAGCAGAAGAATTGAGGATGGGAGAGAGTGGATTATTATATTACAATCAAGGAGGGGGCTCCTCTTCTGCTGCTGCTCAGTATTACAAGAATTTGGGTGGTCAACACCAGGCATTGCATTTGCAAGCAGGAGTTGGGCAGAACCATCAAGTTCATGTTGGATTTGGATCTTCTTTAGGAATGGTTAATGTTTTGAGGAATTCCAAGTATGTGAAAGCAGCTCAGGAATTGTTAGAAGAATTTTGCAGTGTTGGGAGAGGTCAATTCAAAAAGAACAAATATACTAGGCAAAACACCAACCCTAGTTCCAATAATCCAGGCGGCAGTAGTGGTGGCGGTAGCGGTGGCGGCGGCGGCGGCGGCGGTTCTTCATCTTCAACAAAGGATTTCCCTCCTTTATCAGCTTCTGATAGGATTGAGCACCAGAGGAGGAAGGTCAAACTTTTATCCATGCTTGATGAGGTGGATAGAAGATACAACCATTACTGTGAACAAATGCAAATGGTGGTGAATTCATTTGACCTAGTAATGGGTTTTGGAGCAGCAGTTCCTTACACAGCCCTTGCCCAGAAAGCAATGTCAAGGCATTTTCGATGTCTAAAGGATGCAATTGCAGCACAGTTGAAGCAAAGTTGTGAACTACTTGGTGAGAAAGATGGAGCAGGGACCTCAGGCATAACAAAAGGAGAGACTCCAAGGCTAAAATTGCTAGAGCAAAGCTTAAGACAACAACGAGCCTTTCACCAAATGGGTATGATGGAACAAGATGCTTGGAGACCACAAAGAGGCTTACCTGAAAGATCTGTCAACATTTTGAGAGCTTGGCTTTTTGAGCATTTTCTCCATCCGTATCCAAGCGATGCAGATAAGCATCTGTTGGCTCGACAGACTGGTTTATCGAGAAATCAAGTTTCGAATTGGTTCATTAATGCAAGGGTTCGGTTGTGGAAACCAATGGTGGAAGAGATGTATCAACAGGAGGCTAAAGAAGATGAAGATGGAGGAGTTGATGAAGATAGAGAAAGAAAGCAAAACAACAACAGTAATAACAAAAGTGGGGTTGCACTTGCACAGACACCAACACCAACTGAATCCTCATCAGCACCTTCCACCACCACAACACTACCACCAGCACCAGTACCAGCACCAGCAGGCAAAAGATCAGAAATTACCAATGAAAATGACCCTTCAATTCTAGCAATCAATAGACAATGTTTCTCGGAAAACCAAGCAAAACACTCTCCTTCCACCACCGCCACCACCATTATTACTCCAACCACAGATCAAGTAGCGCCACCACCATCCCATGCACAGCCTTTCCATGACTTGACGGATGAAACGTGTCGCCGTGGCAGCAACATGGTGGCTGCAGCTGAGTATGGGACCACCTCTGTTCAGCATGCCAATGCTGGACCTGACATTGGGCCTACTCTTATAAGGTTTGGGACCACAGCTACCGCTGGCGATGTGTCGCTCACTCTAGGGCTACGCCATGCCGGAAACATGCCAGAGAAGGGTTCTGCGTTCTCTTTTAGGGACTTTGGGAACTGT
>gnl_Manes_v6.1_Manes.09G097500.1
ATGGCGGAGGGTTTTGAGCCCTACCATGTCCCACAGCAAAGCAGAAGAGATAAGTTAAGAGTTGTGGCTCAAAACCATCCTGACCTTCAGGGTTGTACTGGGTTACTCCCTCTATATGATCCCTCGCTTCTCTCTTCAGATTTGCTAGCTTGTGCTAATCCTTCTCTCTCGGGTGTTAGTGAGACCTGTAAAGCAAACGGAGTTTCTGTGGTCAAAGAGGAAGGCGTTAATCTAATGGGTTTTGTTGCTGGGATCGTGAATGCTGCTTCTTCTTCTGCTACTACTTCGCATCATCCTTACTTGGATCCGCAATCCTCTTTGCCAATAAATCCTACCTCAATTCAAGATATTAACGCTAACCCTTTTTTTTACGCTGCGCATAATCTTCAAAACCTGAGAGATTTTGACCAGCCATATAATGGTGGTAGTGAAGCTGTAGCGTTTAAACCAGAACCTTTGTCTTTGGCTCGCGAGTCTAATACCACTGGCCAAGGCTTGTCTTTATCTTTGTCTTCTCACCACACCCACCAAGGTAATATCCCTTTAGAGCTTAATTTGCAAAGATACGGATCTGCAGTTTACGGTGATAAGGTTACTGCTGGCGGTGGTGATGGATATATTGTTCCTGGCATTGTTGGAGGCAGTGGCTCGACCTCGAACGACCTCTCTAGAAGTACGGTCCCTCTTGGGCCATTCACGGGATACGCTTCGATTTTAAAAGGATCGAGATTTTTGAAGCCTGCACAGCAGCTGCTCGAAGAGTTTTGTGATATGGGTCGGGGAATTTACAGCGAGAAGATCACGATGGATGCCTCTTTGATGGATCCTCCTGTGGAGTGTTTGAACGCATGCGGAATTGTGGATGATCCACTTACTTGTGGTGATGGAGGTGAAAGCCGGAGAAAGAAGTCAAGGCTAATTTCAATGCTAGATGAGGTTTACAGGAGGTACAAGCATTATTATCAGCAGATTCAAGCAGTGGTGACTTCCTTTGAGTGTGTTGCTGGGCTCGGCAATGCTGCTCCATATGCAAACTTGGCAGTGAAAACCATGTCGAGACATTTTAGGTCCTTGAAGAATGCAATAACTGACCAGCTTCAGTTAACCAACAAGGGTCATGGTCAGCTTAGCCTTGGAAAAGAAGAGCCAACAAGGTTTGGTAACATTGATAGAGGTATTTATTGCCAGAGGCCAGTACAGAACTCTGGATTCATTGAGCACCAGCCAGTTTGGCGACCTCAGAGGGGTCTTCCTGAGCGTGCTGTGACTGTCCTTAGGGCATGGTTGTTTGAACACTTCTTGCATCCTTATCCTACAGATACAGACAAGCTAATGTTAGCCAAACAAACTGGTCTATCACGGAGCCAGGTTTCTAATTGGTTCATCAATGCAAGAGTAAGGCTCTGGAAGCCAATGGTAGAAGAAATACACATGCTGGAAACACGGCAAGCACAAAAATCTTCACAAAGGGAGGAACAAAATGCTAATAAATCAAGCGATCAGGTACCTCTTTCAAACTCCGTTGAATCAGACAACCCATCAACCTCCATCCAAAGGGTTCAAGACATCCTCTCAAAGCGCACTAGAAATGATCTCCCTGATTTACCTCCAGGGAATGAGGAAGCATTGAATTTGTCTTACAACAATATGTCAAGCCATCCGCCTGTAGGAGTTGATATGAGGGCAGCAGTTGGAAGCAGCAATGTTTCCTTAACACTAGGTCTTCACCAGAATAATGGATTAGGTTTATCAGAGCCTTTTAATGCAGCTCAACGTTTTGGCCTTGGTCTCGAGACAAGTAGCGATGGATTTGTCATGGGGAGTTTTGAAGCACAACATCGACACTTTGGAAGGGATGTTATTGGAGGGCAACTGTTGCACGATTTTGTTGGT
>gnl_Manes_v6.1_Manes.09G045600.1
ATGGCGACGTACTTTCATGGGAATCCGGAAATCCAAGCAGCTGCTGCAGCTTCAGCCGAAGGCCTCCAAACCCTCGTCCTCATGAACCCTACTTATGTCCAATACTCTGATACACCACCATCTTCCAACAATCTCCTCTTCCTCAACTCCGCCGCCAACAACCTTTCTTCTCCACCACACCTCTCTCACGCGCCACCCAACACCCAGCAATTTGTCGGCATACCTTTGGACCCTAACTCCCATGACACTTCAACTTTGCATGGACTTATTCCGAGAATTCATTACAACCTCTACAACCCAGTTGATCCTTCCTCGGCTGCGCGTGACACTCCACGCGCTCAGCAAGGACTCTCTCTCAGCCTTTCATCGCAGCAGCAACCGGGTTATGGCTCACAGGCTCAGGCGGTATCAGGTGAAGATATAAGGGTTTCCGGTGGGTCAGCTTCCTCAGGTTCCGGCGTGACCAATAATGGGGTGTCTGGTATTCAAGGGGTGTTGTTGAGCTCCAAGTACCTGAAGGCTGCTCAGGAGCTCCTTGATGAGGTTGTTAATGTGAATAACCATGGGATTAAGAATGAATTATCCAAGAAAAGTAATGGGATTAACAGCAATAATAGCAACAAGGTGGTTGGAGAATCATCAGGTGGAGATGGCTCAGCTGGTGGCGATGCCGGCGGGAAGCGGGGAGCAGAGCTTACCACGGCGGAGAGGCAAGAAATTCAGATGAAGAAGGCCAAGCTTATCAGTATGCTTGACGAGGTGGAGCAAAGGTACAGACAGTATCACCACCAGATGCAGATAGTGATTTCGTCATTTGAACAAGCTGCAGGAATTGGTTCAGCAAAAACATACACAGCTCTTGCACTGCAAACAATCTCCAAGCAATTCCGGTGCTTAAAAGATGCAATAACAGGTCAAATTAAAGCAGCAAACAAGAGCTTAGGTGAAGAAGATTGCCTTGGTGGAAAGATTGAAGGTTCAAGGCTCAAATTCGTCGATCATCATCTTCGACAACAGCGAGCTCTTCAACAGTTGGGAATGATCCAGCACAATGCTTGGAGACCCCAGAGAGGATTACCAGAAAGATCAGTTTCTGTTCTTCGTGCTTGGCTCTTCGAGCACTTCCTCCATCCATACCCTAAAGATTCTGATAAACACATGCTTGCTAAACAGACGGGGCTCACTAGGAGCCAGGTGTCGAATTGGTTCATAAATGCTAGAGTTCGGCTTTGGAAGCCAATGGTGGAAGAAATGTACCTGGAGGAAATTAAGGAGCAAGAGCGGAATGGATCAGAGGACAAATCTAGCAAGAGCGAACATAATGAAAATTCAGCTTCAAAATCAGTCCTGCAAGAGAGAGGTTCAGTTAATGAGAATCAGACTAAAAGTTTCAAGTCCTTCGACAGTTCTCCAAACCAGAATGCTCCTGCAATTTCAATATCTGCAGCTTCAACTTCCCCTGTAGCAGGAAATGTAAGAAACCACTCTGGATTCTCCCTCATAGGCTCATCTGAATTGGAAGGTATCACACAAGGAAGTCCAAAGAGACCCAGAAGCACTGAATTGATCCAATCCCCAACTAGTGTTCCTTCCATGGATGTCAAGCCTGGTGAGACGAACAATGACCAGATTTCAATGAAGTTTGGCAATGGGAGGCAGAGTAGAGATGGCTACTCATTCATTGGAGGCCAAACCAACTTCATCGGAGGTTTCGGCCAATACCCAATAGGGGAACTTGGAAGGTTTGATACAGAACAGTTCACACCAAGGTTTCCTGGAAATGCTGTTTCTCTCACTCTTGGTCTTCCCCATTGTGAAAACCTCTCCTTATCAGGCACCCATCAAAGTTTTCTTCCCAGCCAGAACATTCAACTGGGAAGAAGAGTAGAAATTGGCGAACCGAATGAATTCGGAGGCATCAACACATCCACACCGCACTCTTCAACTGCCTATGAGAGCATCAACATTCAGAACAGAAAGAGGTTTGCAGCACAACTGCTACCAGACTTTGTTGCC
>gnl_Manes_v6.1_Manes.12G096500.1
ATGGGAATAGCAACACCACCGCTCCCTCCAATTCTCTCTCACTCCAAGATTCACCAGTCGGTGGCTCCATTAATTCCACATAACTCTGATTCAGCCAATTATTCTATGTCCCAAGACTACCACCAAGCAGCAGGCATCTTCTCTTTCTCGAATGGCTTCGAGAGATCCCAGGTAGCTCACCAAGAACATCACCAGCAGCAACAGCACCACTTCGCCCACCAGATCCACAGAGACAAACTTAGAGTTCAAGGAGGTTATGGCCCATCTCCAGGGCCATTAGTGGGCATCGAAGAGGAAGAATCCAGTGGCCTTCCGGTCTATGAAACTGCCGGTATGTTATCAGAAATGTTCAATTTCCCTCCTGGGGGGCAAGCCAATGCTGCTGAATTGTTGGACCAGCCGTTGCAGTCTAATTACCGGACGGCTCATCATCCTCGGCAGCAGCAATCAGTAACTACCAGCGAGTGGTACAGTAACAACAGGCAAGGGATGGTAGGAGGTTTGGGTCCTTTAGGGGATAAGAATCATACTACCCGCGATAGTTTAGCTCACCATCATCAGATTTCAGGCATTAACGCAGATTCAGCAGCTTCCATGCAGCTTTTTCTCACGAATCCCCAGCCAAGATCACCATCTCCTGCTCCTTCCCATCCTCATAATCCTCCTGCTACTTCTTCTACGCTTCACATGTTGTTACCAAATCCATCTTCTTCTCTTCAAGGGTTTAGTATGTCTGGTCCTGGAGGAGATTTCGGCACTAGTAATGAGATATCTCCCCAACATTTCACATGGGTTCCTGATAGTGCTCATGCAGGAACCAATACTGGTGCTCAGCTCACTAACCCAAGTGAGATTGGCAGTGTTGTGGAAGGACAAGGACTTTCTTTGTCATTATCTTCATCGTTGCAGCACTTAGAGGCAGCCAAAGCGGAAGAATTGAGGATGGGAGACGGTGGCTTATTGTATTACAATCAAGCAGGAGGCTCCTCCTCTGGTGCGGCTCAATATTACAAGAATTTGGGTAGTCAACACCAGGCATTGCATTTGCAAGCAGGAGTGGGACAAAATCATCAAGTTCATGTTGGGTTTGGATCATCCTTAGGAGTGGTTAACGTTTTGAGGAATTCCAAATATGTGAAAGCAGTGCAAGAGTTGTTAGAAGAATTTTGCAGTGTTGGGAGGGGTCAATTCAAGAAGAACAAATTCAGTAGACAAAACACAAACCCTAGTTGTAATAATCCTGGCGTCAGCAGTGGTGGCGGTAGCGGCGGCGGCGGTGGTTCTTCATCTTCAACAAAGGATCTCCCTACTTTGTCAGCTGCTGATAGGATTGAGCACCAGAGGAGGAAGGTCAAACTTCTATTTATGCTTGATGAGGTGGATAGAAGATACAACCATTACTGTGAACAAATGCAAATGGTAGTTAATTCATTTGATCTAGTAATGGGTTTTGGAGCAGCAGTTCCTTACACTGCCCTTGCCCAGAAGGCCATGTCGAGGCATTTTCGATGTCTAAAGGATGCAATAGCAGCACAATTGAAGCACAGTTGTGAACTACTTGGGGAGAAAGATGGAGCAGGGACCTCAGGCATAACTAAGGGAGAGACTCCAAGGCTAAAATTGCTAGAACAAAGCTTGAGACAACAAAGAGCCTTTCATCAAATGGGCATGATGGAACAAGAAGCTTGGAGACCACAAAGAGGCCTACCTGAAAGATCTGTCAACATTTTGAGAGCTTGGCTTTTTGAGCATTTTCTCCACCCGTATCCAAGCGATGCAGATAAGCATCTGTTGGCTCGACAGACTGGGTTATCGAGAAATCAGGTATCAAATTGGTTCATTAATGCTAGGGTTCGATTGTGGAAACCAATGGTGGAAGAGATGTATCAACAAGAGGCGAAAGAAGAAGAAGAAGAAGAAGAAGAAGAAGAAGGAGCAGTAGAAGATAGAGAAATAAAGCAAACCAATAACAATAATGGGGTTGCACAGACACCAACACCAACACCAACAGCATCCTCATCAGCACCTCCCACCACAACAACACCGCCACCACCACCACCAGCAGGAGGCAAAAGATCCGAAAATGCCAATGAAAACGACCCTTCACTTCTTGCAATCAATACACAATGCTCCTCGGAACACCAAGCAAAACACTCCCCTTCCACCACCGCCACCACCTTTATTACACCCACCACAGAGTTGGCGCCACCATCTTTCCATGACTTGGCTGATGAAACGTGTCGTCGTGGCAGCTTGGTTCCAGCTGAGTATGGGACCACGTCTGCTCATCACGCCAATGCTGAACCTGATATTGGGTCTACTCTTATAAGATTTGGGACCACAGCAGCTGGTGATGTGTCACTCACTTTAGGGCTACGCCATGCCGGAAACATGCCAGATAAAGGTTCTGCTTTCTCTGTTAGGGACTTTGGGAACTGT
>gnl_Manes_v6.1_Manes.18G021400.1
ATGTCTACTTATTACCCCAGTTTAAGCAGCCAAAAAGAGAACTTGCAAAGCCTATATCCAGGAGACCACAAAATTTCTTCATATTCTGAACTTCCCTCCCATCCTAATAACATGGCAATGTATGTGAACCAAGCTTCTGCTGCTGGAGCTTATTCAGAATTTTTAACTGAGAGTTCCTTGTCTTCTGACCATTGTGCTGAATTTGCATCTGCTGGAGATGGAAATGAGATGATGTTCATTCCACCTACAAGTGCCACAATGAGTTTGCAACCTATTGATGGACATTTAAACACAGCGTCAACTGATCCAGCAGGCAACCATGTTAGTGAACAGAATTTTCAATGTCAGGGATTATCTCTAAGACTTGGCACAGAGATGCAACCTGCAGTCTCTGTTCCTTCATTTCAATATCAAAATCCCAGCCTAATTTTACCTTCATCATCGAGTCCACATCTTCCAGTAATGGGGAAGTGGACATTATCCTCCGGTGGTGGTGAAAATCATCAATGTAACCTTATCCGAACAGAGGTTTCTCGCAATCCTCAGTGCTTAGATGCCCAAAAAGATATGCATTCTGATGCATATATGTATGAAACTTGTGGCTATGCTAATGCTACCTCAAACTCTAAATACCTCAAGGCAGCTCAACAACTTCTTGATGAAGTCGTTAATCTCAGAAAGGCCTTAAAGCAGCTCCAATCTAACAAATGTTTTGATGACATCAAGGAGAATGATGGGAAACCTAGCAGCCAATCTATCCTTCCAACATCAAGTGGGATTTCATCTGGCCCTAATGAGTCAACTGCCAACTCCTCTTCCGAGTTAACTTCTGCAGAAAGACAAGATTTTCAGAACAAGAAGATAAAGCTTTTGTCCATGTTGGATGAGGTGGATAGAAGATACAAAGAGTATTACCATCAAATGCAAATTGTGGTGTCTTCTTTTGACATGGTGGCTGGTCAAGGAGCAGCTAAATCATACACAGCACTTGCTATCCAGACAATTTCCCGTCATTTCCGCTGTTTGCGTGATGCAATCAGCAACCAGATAGAAATAACGAGGAGAAGACTCGGGGAGCAAAGTAACTCTCCTAATGGTCAAGGAGGGATACCACGTCTCCGCTATGTGGATCAGCAACTCAGGCAACAGAGGGCTCTCCAACAGTTTGGTGTTATGCGTCATGCATGGAGGCCTCAAAGGGGCCTTCCTGAGAGCTCTGTTTCAATTCTTCGAGCTTGGCTTTTTGAGCATTTCCTTCATCCCTACCCTAATGACTCGGAGAAAATCACTCTAGCAAAACAGACAGGATTAACCAGAAACCAGGTTGCAAACTGGTTTATTAATGCACGGGTGCGTCTTTGGAAGCCCATGGTTGAGGAAATATACAAAGAAGAATTTGCAGATTCTGAAGCAAACTCTAAATCTTCTCTAGATGATGCAACCAAAGCACTTGGAGAGAATCAACTGGTATCTGAGAATAGGCTAGATGAATTGCAAGACAGTTTGACGTCTGCAGCTGCTGATAGTAACCGCACAGGTCAAGTTCATGCCTTAAAGTTTGATCCCCTTCTTGACATAGAAATGAACAAACCTGTAGCAAAAACAGTGCTTCAGAATAATTCTCTTGGAGATGTCACAAATTCTAGGATTACAAAACTCCAGGGCAACCAAAGATCTAACATGGATGAACAAAGCCCTTATCTAGACAAGGATATCCCAAGTAACCAGCATGGTGATGAGAGTCTTATGCCTGCTGCTCTCTCATATGACATATCAGAGTTGAGTGGATTTGCAATTGGCAATCAAGTGTCTCTTGCATTAGGACTGCAACATCATGAAAGTGATGCTTTTCCCATGTCCGGTGGGAATCAAATCAGAGGTAACAATATAGCAGCTTCCTCCATGGGACCTGACACGATCGACTATCATTGCATATATATGGGAAAGCAACAAGACAGGCTTGGAAATTCCCATCTGTTACGTGATTTTGTGGTC
>gnl_Manes_v6.1_Manes.07G122100.1
ATGAACCCTTCTCCATCTCCTCCGTTCTCCTCCCTTCAAAACCCTAAAGATCATCACTTGATGAGCTACCACCCTCAGGGTTTATCTTTGTCTCTTTCATTTCAACTCGACAGCCAAAGATGCAATGCTGTTTCAGTTTATGGAGATTTCTTGAAGCAGAATGGCGAAATCACAAGTTCTTTCCCTCTTGGTCCGTTTACTGGCTATGCAACAATCTTGAAAAGTTCAAGGTTCCTGAAACCTGCACAGCAGATTTTGGATGATCTTTGTGGTACTGCAAATTATGAAGTTTTGAATCTTTCTTTGGATTTCTTGAACGAAAGTGAAGTTATTATGCGAGAAAGTGTTGCTTTTGCTGATCATATAGAGCATCGATGGAAGAATTCAAAGTTGATCTTGATGCTTGACGAGGTATACAGAAGATACAAGCTCTATTGCCAGCAAATGCAATCAGCTGTTGCTTCATTTGAAACTGTTGCTGGTCTTGGACATGCAGCTCCTTACATTTGTTATGCTATCAAAACTATTTCAAAGCATTTCACTTGCTTGAAGAATGCCCTTTTGGACCAAATTCATTTCACATGCAAGACTTCTGATGATGGCAACATCATCAGTGGTGAAAGGATTCCAAGGTTCTGGGCAGCTGATGAGCAAAACCAAAATCAAAGTCTCAACATCAGTTTTCTTCAACATCCTGTTTGGAGATCACAACGAGGACTCCCAGATCATGCAGTTGCTGTCCTGAAGAAATGGTTATTCGAACACTTCCTGCACCCCTATCCCTCTGACTCAGAAAAGCAGATTCTTGCTCAACAGACAGGTCTGTCAAGGACTCAGGTTTCTAACTGGTTCATCAATGCAAGAGTTAGACTTTGGAAACCAATGGTAGAAGAAGTTTACAAGCTTGCATCTCAGCAAGCTCAATCACCATTAGAAGCAGTCAACCACAATCCCAGTTTCCTTCTGCCTGATTTCTCTGCGGAGAATCTGTCGCAAATCCAAACAACTCAGCCCCAGAAGCCCGACGATATCCAAGCCAAACGCTCCAGAAACCAAGAGCTAGCTGATATATCCATGCAGAGACGAGATCTGAGGAATGCATTTAACAATTCTTCGAGCCATTACCAAGCTGCTGTCAATGGAAGCAATGGAGTTTCTTTGGCATTAGGACTCCATCAAAATATTGGGATTGATTTGTCAAGATCAGTTCCCATGAACTTAGCTCACCATGTAAACTTGGAAATGATCAGTATGATGGATTCAGCATCGGCTGCAAGTTTACAGGCACAGAACCAGCAGTTTGGGAAGCAA
>gnl_Manes_v6.1_Manes.11G082400.1
ATGGCTACTTATTATGCTGGTTCAAATAACCAAAGAGATGCTGCACCAATGATATATATGCCGGGTTCATATTCTGAGACACCAGTTCTTCCTGGTAATATGATGATGTATATGAATGGAGGTGGATCATACTCGGACGCCTTGGCCGGGAATTCTCATCAGCAAAACAACAGCATTCAAATTCACTCTGTGGAGGCACCTGATTCAACCCCACAGCAGCAAGAAATCTTGTCAAATCTCAGTGGATCACGAATTGGGGAGCATGATTTTAATGCATGGAGGGATAGTAGAAATGAGATGCTAGTTATGCATTCAATGGGTGGACCTTCTGGCATTATTCATAGTGGACATAACTTACAAGGCCAGGGCTTGTCCCTCAGCCTTGGTACACAAATTCCGTCTGGAATCCAGATGCACTCCATCCCCTACAGGAACTCGAATCCTGGCCTGGCTTCGTTCTTAGGTCCTAATCCATCAATTATGGGTGAGGGCAGTGGCAGGAATGGCTCTTCTAGAGATGAACAAACAAAAAGTGCTGAATATCTGCCACCTGGATTTTCTGGAGGTAATCAAGATTCAAATAAAGGGGATTTATCTCCTTATGGAATGAACAGTATTGCAAGAACCATTCCAAATTCTAAGTACCTTAAGGCAGCACAACAACTTCTTGATGAAGTTGTTAATGTCCGAAAGGCTCTAAAGCAGCCTGACAAGGAGAAAAACCAAAGCACAAATGAGCATGGGCTGAATAGTCCAAAAGGCGGTGACAGCAAATCAAAGAATGGGTCTGCAGACCCTCAAGAATCCACCAATAGTGAGCTGTCACATGCTGAAAGACAAGAATTGCAGAACAAGTTGAGTAAGCTTTTATCCATGTTGGACGAGGTGGATAGAAGGTACAAACAATATTATCATCAGATGCAGATTGTGGTCTCATCATTTGATGTGATAGCAGGATGTGGGGCAGCTAAACCATATTCAGCACTTGCCCTCCAGACTATATCCCGCCACTTTCGGTGCTTGCGTGATGCGATAAGTGGCCAAATTCAGGCAACCCGTAAAAGCCTGGGAGATCAAGAAACATCAGAGAATGGTAAAGGGATTGGAATAACTCGTCTGCGGTATGTGGATCAGCAGCTTAGGCAACAGAGAGCTCTTCAGCAGCTTGGTATGATGCAGCAACATGCATGGAGGCCACAAAGGGGTTTGCCTGAGAGCTCTGTTTCAATTCTTCGTGCTTGGCTGTTTGAGCATTTCCTTCATCCTTACCCAAAGGATTCTGATAAGATCATGCTGGCAAGGCAGACAGGTTTGACTAGAAGTCAGGTCTCAAATTGGTTTATCAATGCACGAGTGCGACTTTGGAAGCCCATGGTTGAAGAGATGTACAAAGAAGAGATTGGTGATGTAGAGATGGACTCCAATTCATCTTCTGAAAATGCAACCAAAGCAACGAAAGGCGACTTGAGAAACTACAAAGACGGAGGAGAAGACATGCAGCAAAGTGCCAGTTCAACAGCAACCGAAAGATGCAGTGCTGTACAGTTGCTGGATTCCAAATCTGATCATGTTCCTCATGTAGAAATGGGAGGATCAACTGCAAGAAGCAATTTCCAAAATATGATGCGTAGTGAGGCTGTTACTGAATACGGGTTATTGAAGCTAAGGGAGGAGCAAAGGCCTAGTGTTGATGATTGCGGTCTGTTCCCTGATGCCATTGTTCACTCTGATGGGAGTGGTGATAGGTTTATGGCAGCAGCTGCCGCTGCTTATCAAATGTCAGAGGTCGGAGGGTTTGGAACTGGAAGTGGAGTGTCTCTTACTCTTGGGTTGCAACACTGTGAGGGCGGTAACCTGCCAATGTCCAGCGCAACCCATCACAGTTTTGTTTCCATGAGAGGAGATGATGATATATATGGCGCAGCGGCAGCAGCATCGTCTGTGGGGGCAGAGAACACAGATTTCGAGTGTCTGAATCCAGGGAACAGGCAAAACAGGTTCAGTTCCTCCCATTTGTTACATGATTTCGTCGCA
>gnl_Manes_v6.1_Manes.11G148000.1
ATGGACGCTAGCAGTTTCAGGCCTGGTGAATCACATGTAGCACAACAAAGCAGGAGAGATAAGCTGAGAGTTCAAGCGAGTTCAACTTCAGTTCATCAATTAGATGACTTTCATAACAATTTAGAACAGTTGTTGGTCCATTCTGGGCTAAACCCAGAGCTTGTTCAGGTTCGAAATGTTAGGAAAGCCAATGTGCTTTATGACCCTACTACTACTACTGTGTTTTCCTCAGAAATGCTTAATTTTGCATCTACTTCAAATAATGTTTTGCTATCTCAAGGGGATGCTGCAATGATTGATCACGAACTTGATGCAGTACAATCCAGTAGACTTATCCCAGAGATTTCTTCATACTCCAATACGTCTCATCCAATTTCTTCCAACTTTAACGCTTCACCTAGAGCCAGTCCCAGTGACCCACAAGGATACACCAACTGGAGAAGCAATGATTCACAGCAGAGTTATGACTGTATGGTGAATTATGCGAGTGGATCAGTAGGTAGGAAAAACAATCAGAAACCTATTTTTGTCGGGGATGTCTTGTCAAATAATGCAAGGGTTACTAACAGTTCTACGCCTACACAGTATTTGAAGCCTAATTATAATGGATATCAAAACGTTCAATCTTCCTTAGCCAATCCCTCAAGTGAAATTCCTGTTCATGATAGCCAAAAGCATCATACAGAGATACAATTTTCTTCCAATATGCATCCACTTTACCAGAATACACTTGTTGATGTTGTTACTTCAGCTGCTTCCATCGGTGGAAATGAAAGGATTCTCCTTCCGGCATATGGGAATCAATCCACTCCTTTTTATTTTGATAATGCCAATTCATCGATGAATAGGCCTGTTGACAATAGCCATCTATGGAGTAGTGAATTGGGTTTTATTGCAAGGAAGAATGATCAAGAGTTGAGGACTCTTGCAAGTGATCCCAATACTCAGGTTCTATCTTTGTCTCTTTCATCAAATCCGCCATCTAGAGGGAATTTAACTCAGTTTGGGGAGGGATATGAATCTGCAAATTTACAATCAAAGTCTAGTGTTCTCGAAGAACGTCATCAAGATTCAAAACTTGTCAAGTCAAATTATTTGTGTCCAATGTCAAAGCCAGTAGCAATCAACAGTAAAGGTAGTGGAAAATCGATTAATGATTTAGCGGGGGCGCCTAACTATAATGTTCTTCGAAATGCTGGTCCACTTGGGCCTTTTACTGGATATGCAACAATCCTAACAAGTTCTAGATTCTTAAAGCCAGCTCAACAGCTATTAGATGAGTTCTGTAGTGCAACAGGTTCAAAATTCATGAAAGCTTGTGAAGGGTCTGGAGGGATGTCTGAAGCAGATGCAGAGACCGGAACTAAAGGCAATAATAATAGTTCCAGTGTTTCTTCAATGACATTCTACGGCTCCAATGAAGCAAGTGGTGATGTTGCAGTTGCAAGCAATTCTTGCGAATCTTACAGGCCTGAGTACCAGCAAAAGAAAGCGAAGCTCCTATATTTGCAGGAGGAGGTATGCAGAAGGTATAAGCAATATCACCAGCAGATGCAAATGGTGGCTTCATCTTTTGAATCAGTTGCAGGTCTCAGTGCTGCTACCCCCTACGTTTCTTTGGCTCTCAAGACAGTATCAAAGAATTTTAGGTTCCTAAAACATGCAATCTCAGATCAGCTCAAGCATGTGATAAAGGCCCTAGGGGAAGATTTGTTGTCCCCTAATACAAATGCAAGCAGCAGCAAAGGCGATACGAGCACATCAAGGCTGAGATGCATGGATCCAAGCTTTCAAAGGAACAAATCTAGTGGGGCTAATGTGGGCTTCTTTGAACCCCAACAACACATCTGGAGGCCCCAACGAGGTCTACCAGAACGTTCAGTCGCCATTCTTAGAGCTTGGCTGTTTGAGCATTTTCTTCATCCGTACCCCACGGACACCGATAAGCATATGCTGGCCGCACAAACTGGGCTATCTCGAAACCAGGTCTCAAATTGGTTTATAAATGCTCGAGTGCGCCTTTGGAAGCCTATGGTTGAAGAAATGCACATGCTTGAGACCAAAGGGTTGGCAGAAAATCAAACATATATGAACAATCTTGAAGGAAAACGAGCTGAGGGTACTAGCCAGCCATATGAGCAACCTTCGAATAATACTGGTGCAAGTTATATGCTTAATAAGCAAATAGAGTGCTCCGGTACAGTCTCCTCCGATGGCAGCGGAGAAAAACTGGAGGCAGAGCAGTGGAGTCGGGAGAAAAGATCAAGAATAGAGTTTCAGAATCCAACTAGAATGGATGGAGCGGTGATGGATTTTCTGCCTTACCAGAGAAGTGGGATTGAAGTTGGAGGACTAGGAGCTGTTTCGCTTACACTCGGGCTCAGACACGGCGTAGAAAATGCCCACCAGCAGCAGCAGCAGCAGCAGCAGCAGCAGCAACAACAGCGGCAATTGCAATTGCAGCAACATGAGGATCAACTTCGGCGGCAATTTGGAGGTCAGATGATTCATGATTTCGTGGGTTGTTCA
>gnl_Manes_v6.1_Manes.01G058700.1
ATGGCTCGAGAATTCTGTGAAGATAAATCAAGGAACATGGTGTCGTCATCATCACGAGGCTTTTGTTACTCAGATGCTTCATCAAATAACCCAACAATCCAAACCCATCTCAGGAACCAGATCCAAGGCTTTGAAACCAACCCAGAGATCTTCAACTTGACCACAGGCATGGAGATGATAGGGTTTACGAGGAATCTGCAACAGCAACAAAGTGAGAGTAATACAGCTGCTATGTGGAAAGGTTTCTTTAACAAGCCAGGAACCAACAACTCCGCTGGTGGTCCTTCTTCCTCTAAGACGATCAATGAATCCACCACTGATTTTTATCAACATGAGTTCAACAAGCCGGACTTCCCAACTGGGATTTCAGAGACAAGTAATGAGAATCTAGTAGTTGGACCTGACTCATCAGCTCCATGGCAGGAACATAGGTTGCTTGTTGATGACTCATCTTTAAGGTGTGTGTTCCCTTGTGAAGCAAATGAGAGGCCAAGTCAAGGTCTTTCGCTCTCTCTTTCTTCTAGCAATCCTTCTAGTATTGGAATACAGTCTTTTGAACTCAGGCACACAAGTAATCACCAGAATCACGATAATCCACAAGAAGAAATGAGGTTTATAAATTCAAGTTCTAGAGATGGTTTCTTTGGCAAATTATCTGCTGCAAATATTCAACAACAGCAGATGATGCCTGATGGGTTATTGGCAAAAACGGCAAATTTGCATCACCAAGGGCAGTTCCAGATTAGGAACTCAAGATACTTGGGTCCTGCACAAGAGATTTTGAACGAGTTCTGTAGCCTTGGGACAACGCAAACTGATCAACCAAGGCCGAAGTCCCATAAGCCTAAAGAATGGGACGATGAAAATGGAAATAGTAGTAGTAGTTCTTCAAGAAAACAATCTCTTCACTCCCTTGAATTCATGGAAATGCAGAAGAGAAAAACAAAGCTGCTTTCAATGCTGGAAGAGTTAGAGAGAAGATACAGGCACTACTGTGATCAAATGAAGGCCATGGTCTCATCGTTTGAAGCTGTGGCTGGTGCTGGAGCAGCTACGGTGTACTCAGCTTTAGCATCAAAAGCCATGTCGAGGCACTTCAGGTGTTTGAGAGATGGGATTGTGGCTCAAATCCATGCCACAAAGAAAGCCATGGGAGAGAAAGATCCGGTTGCACCAGGCACGACAAGAGGAGAAACTCCAAGGCTAAGGATTATTGATCAAACTATAAGGCAACAAAGGGCTATTCAGCAAATGACTCTGATGGAAAGCCATCCATGGAGGCCACAAAGAGGCCTACCAGAAAGATCTGTATCTGTTCTTCGAGCTTGGCTATTTGAGCATTTTCTCCACCCGTACCCAAGTGACGTTGATAAACATATCTTAGCCCGCCAAACAGGTCTCTCAAGAAGCCAGGTATCTAATTGGTTCATCAATGCAAGAGTGAGGCTGTGGAAACCAATGGTTGAAGAAATGTACTTAGAAGAAACAAAGGAGCAGGACAACAACATGACTTCTTCTGATGGAGTTACTGATCTTGAAGACAATGACGGCCGGCCTCTTCCAAATCCTTCGTCGACCGATCAGAAACCCACACCGGACCAACTCATTCGTATCAATTCCGACTGTCTCTCTTCCATTATCTCGAACCCAGATAGAAATGAAACTTCAAAAGGCTCTAAAACTTTCCAAAACCATCATTTGCATCCTCAACAGCAGAGTTTTGGAGCATTTGGTGCAGTGGAATTGGATTTTTCATCTTATAATCACCACACAGTTGGTGGGGTTTCATATGCTAATGATCACAGTGCTAATCAGAACTTCAATGGTGGAGTGTCATTAACATTAGGGTTGCAGCAGCATGGAGAGAGTGGTGTGAGCTTAGCATTTTCTCCTGCTTCTCAAAGTTCTCTATTTTACCCTAGAGATCACATTGATGATTGTCCACCAGTTCAATACTCTCTTCTAGATGGAGAAGCACAGAATTTACCTTACAGAAATTTGATGGGGGCTCAGTTGCTGCATGACTTGGCTGGA
>gnl_Medtr_Mt4.0v1_Medtr3g112300.3
ATGTATCCCAACCAAGCATTCTCTTCAGGGTCCTATATGGATATGTTCACCTCGAGTCCTTTGTTACCTTACAATTACTACAATGAATCTGTAGCAGAACAAAATGGAATCAAGTTTAACATGCCTATAGGCGACACAGTGACTATGCAATCCATTGATGAGCATTCCAATGCTTACAACTCTCATGTAGATGAGCAAAGTATACAATGCCAAGAGTTATCTCTTAGGCTCGGGACACTACTGCCTTCCAATGTATCTGTCCCTCCATTTCAATACCAGTATAATGACACCGGTTTTGTATCACTGATGAATGCTTGTCGTCTTCCAAAGGGAACTACTATAGCGAATGAAGATGAATTGAAAAGTTCCGAATGCATGGAAAGCATTTCTTCCAGAGGATTTCATGACACTATCAAAAGGGACTGTTTTCGCAACCCTCACTCCTCAGATCAATGCCTTCCGGGCTCACAAGGTTTTTCTAACATTTTCCTAAACACTCAATATCTTAAGGCTATACAGGAGTTACTTGATGAGATAGTTAATGTCCGAAAGCAACGTGGAATGGAAAAGCAAGAAACAATCCGCAACATTGGATTGGATAATCCCAAAGATAGTGATGGAAAATCTATTAGTCAGTCTATGCAAATAACTTCAGGGGGACCTAATGATCCTAATTCCAATCCTTCTTGTGAAATATCCTCAGCCGAAAGACAGAATTTGTTGGATAAGAAGACAAAGCTTTTGTCCATGTTGGATGAGGTAGACAAGAGATACAGACAGTACTGCCATCGGATGCAAATTGTGGTGTCATCTTTGGACATGGTTGCTGGGGGTGGAGCAGCAGAGCCATATACTACACTTGCATTGCGAACAATTTCGCGTCAGTTTCGCTGCTTGCGCGATGCTATCAGCAACCAAGTTCAAGTGATTCAAAGGAACCTTGGGGAACAAGAAGGAATACCTCGTCTCCGGTACGTGGACCAACAGCTTAGGCAACAAAAGGCACTTCAGCATCTTGGTGTTATGCGACAAGCTTGGAGACCTCAGAGAGGACTTCCCGAAAACTCTGTTTCAATACTTCGTGCTTGGCTCTTTGAACATTTTCTTAATCCTTACCCCAAGGATTCAGAGAAAATAATGCTAGCTAGGCAAACTGGTTTGACAAGGAATCAGGTGGCAAATTGGTTCATTAATGCACGTGTGCGTCTTTGGAAACCAATGGTTGAAGAAATATACAAAGAAGAGTTCGGTGGTTCTGAAATGAACTGCAATTTTTCATCTGGAAATACACTCCAAGGTAATAATAAATTGGAAGAAGAGTCACAAGACAATGTACAAATTATTGATAGTGATCATAGTGTACAAAAAGCCTCTTCCACTAGAAAACATGTAGAAAAAAATGTGATAGATTGTGGAAATGGAAAATTGCATGGTAACCAAAGGCTCAGCATAAAAAGTGGCTTTTATTCACAAATAGATTCTGATTCTGCCACATATGATTTAACAGAGTTGGGTAACTTTACAACTGTGGAGAGTGGTGGCCACAACAATGTCTCTCTTGCATTGGAGTTGAGAAACTGTGAAAGCGATGGATTAGCCACATCTGATGACGATGCCATTCATAAAAGACATAATAATAATAATAATCAGACATTGGTTTCTTCTTCACAGAGTACTGATTTACTAGACTATCATTTCACAGATTCAGGAAAGCAACAACACATGTTTGGCAATACTCATCTGTTGCATGAATTTGTCGTA
>gnl_Medtr_Mt4.0v1_Medtr2g095050.1
ATGCAGGATCTTGTTCAAGTTAGAAACATTAGAAATGCAAATTATAAGCTTGATGAACCAGTTTATTCATCAACAGAAATGCTCAACTTCTTAACTACTACTACTTCAAATCCTTTGGAGTATCAAGAACTAGGTGCAGCTTCAGAACCAAGTAGGTTAATGATGCAACATTATCATCAGCAACATTATGGTTCATTACCTCATTCTGAACTGAGTGATTTTGGAAATTGGAGAAACAGTGTTCCTGCTCCACATCAACTCACTGATCAATATTGGTTATTAAACAATGCAAACAATTCTCTTTCTTATGTATATGGTGCTGAAAAGCAATTAGGTTTGATGCATCAGAATCAGAATAATTCTTTGCAGGATGTTGTCAAGTCTATCACTTCCAATAGGTCAGATTCAGAAATGGCATCACTTATGCATCATAATGGTCAAGGAATTTGTGTAGGAAATGCTTCTGAACTTCAACTTCAACCAAAACCACAAAGCTTATCATTATCACTTTCATCTAATAATATTACACAAAGCAAGCCTTATGTTTCACATTTTGAAGAGGGGACTTCTTCAACAGATGAATTTCGAAGTATGAAGCATATGAAGCCTTCCATCATTTCTAGAGATTGTGGAAAATCACATCAAGACTTGGTGGTTGGAATAATACCTAATTCAAAAAGTCCTGCTAGTACTAGTTATGGAAATCTGGGTCCACTTGGCCCTTTTACTGGTTATGCTACTATTCTCAAGAGTTCAAGATTCTTAAAGGTTGCACAAAATTTGTTAGATGGGATTTGCTCTCCAAAATTGGTGACAGCATGTGATGTTTCTGAAACTGAGGTTGCTTCTAAAGGGAGTAATTATTCATGTTCTTCATCATCAATGTTCCATAGTGCTGATTGGGGGAACAGAAGTAGCTTGGGTGTTTCTTTGCGGCCAGATTATCAGCAGAATAAAGCAAAGCTTATGTTCATGCAAGAAGAGGTTAACAAGCGATACAAGCAGTACCATCAACAAATGCAAATGGTTTTTTCATCCTTTGAATCAGTAGCAGGTCTTAATTCAGCTACTCCTTACATCGATCTGGCTTTGAAGACGGTATCAAAACACTTCAAGTGCCTAAACAATGCTATTTCAAATCAGCTCAACCATATAAGCGAAGTCCTGCGAAATGATTTGTCGATACCAACCACAACCAATAGTACTAAACTAGTTGACACTAATAATGTGGCAAGCCTAAGATGCATGGATCAAAGCCTACAAAAGAATAAACCTGAAACGGTTCCATCAGGTTTTCATGATCCACAACAACATGTTTGGAGGCCTCAGAGAGGCTTTCCGGAACGTGCAGTGGCGATTCTTAGAGCTTGGTTGTTTGAACATTTTCTTCATCCTTACCCTACAGACACTGATAAACACCTGTTGGCTACTCAAACAGGTCTTTCGCGAAACCAGGTATCAAATTGGTTTATTAATGCTCGAGTTCGCGTGTGGAAGCCTATGGTTGAAGAAGTACACATGCTTGACAAAAAAACAGCAGATGCCAGTGAGAATTCCAGTCTAAATGAGAGAACATATGGCACCGAAGTGGGTACATGCAGCCAGCCTAGAATGGATAAGGCATTGAACAAGTTTGTTATGCATTCAATACCTGAAAACCAAATTCAATGTATAGATACAAATGCAGAGGAAAATGAGTTAAATGAGGCAGAACAATGGAGTAGAGAGAAGAGGTATAAATTGGAATGTGGAATGAGTTCAAGAATGGATGGAACACTTATGGATTTTTTGCCATATAGACATAGTGGACATGATGTTGTGAGATCACTTGGATTGGATCTGTTTCAT
>gnl_Medtr_Mt4.0v1_Medtr8g098815.1
ATGGCTAGACAACTTTGTCATGAAGATGACAAAACATCAAGTGGTGGATTTTGTTACAACCCAACGATTCAAACACAAATCCAAGGTTTTGTGTCCGATCCAGAGATGTTCAATCTCACAACAGGGATGGAGATGATAGGTTTTTCCAAACAACATCTTCAACAACATAGTACTGACACAACAAACTCTGTCATGTGGAAAACAAATTTCTCAGGAAAACTAAGTCAACAACATGTTGGTCCTTCCTCTTCTTCAAAAACCATGAATGATAATTTCTATCATCATCAAGATTTCACTGTTTCTGATACAACAAGTAGTGATCAGAATCTAAACAACATGGTTCATCATGATTCATCTTCACATCATCAGTGGCAACAAGTTGATGATTCATCTTTAAGATGTGTTTTCCCTTGTGAAGGTAATGAAAGACCAAGTCAAGGACTTTCACTCTCTCTTAGTTCAACAAACCCTTCCTCTATTGGTTTACAATCTTTTGAACTAAGACATACTACTAATCATCATTTGCAAGATCAAGGGTATCAAGGTCATTTTCTTCTCAAAAACTCTAAGTTCTTACTTCCAGCACAAGAACTTCTCAATGAGTTTTGTAGTTTAGAAAGTACTAAGCAAAATGATTTAGTTTTACAAAAGCAAAAATCTCAAAAGTTCAACAACAAGCAAAGTTGGGAAGATGATAACAACAATGGTGGTAGCAGTTCTTCAATCAAACAATCTTTAACCTCTGTAGAGTTTGTTGAATTGCAGAAGAGAAAAACTAAGCTCCTTTCCATGCTAGAAGAGGTTGATAGAAGGTACAAACACTATTGTAATCAAATGAGGAGTGTGGTTTCATCATTTGAAGCTGTAGCTGGAAATGGAGCTGCGAAAGTATATTCAGCTTTGGCTTTAAAAGCTATGTCAAGACATTTTAGGTGTTTGAAAGATGGAATTTTAGAACAAATTCAAACAACAAGAAAAGCAATGGGAGAAAAAGACCCTGTTGCACCTGGAACAACAAAGGGTGAAACACCTAGGCTTAAAATACTTGACAGAGTTTTGAGACAACAAAGAGCATTTCAACAAATCAACATGATGGAAACACATCCTTGGAGACCTCAACGTGGTCTTCCTGAACGTTCTGTTTCAATTCTCAGGGCTTGGCTTTTTGAACACTTTCTTCATCCGTACCCAAGCGACGTTGATAAGCATATTTTGGCCCGCCAAACCGGTCTCTCAAGAAGCCAGGTATCAAATTGGTTTATTAATGCAAGAGTGAGACTATGGAAGCCAATGGTGGAAGAAATGTATTTGGAAGAAGAGAAAGAGCAACAAAGAAACACGACAACCTCGGACGGAGGAAACAATATTAATCATGAAGAGGATAATCTTAATGTACTTCAAAACCAATCTCAAACTCAACCTCACGAGGATCAAAAGCCACGACTCCTTCGAATCGATTCTGAATGTGTCTCGTCTATCATCAACAATGATCATAAAAATGATGCTAATAATAAGAATTTGAATCATCATCAATTAGCCGCGGATGCGTTTGGCTCGGTTGATATTGATTTTTCATCTTATAATACGCATCATTCTTCTTCTGACATGGTTGCTGCTTACACAAGTGGTGAGAGTTTCCACCAAGGTGGCAGCAGTGGTGGAGTGTCATTGACGTTAGGGTTACAACAACATGGTGGAAATGGAGTTAGTTTGGCTTTCCCACCAACATCACAGAGTCCAATGTTCTATACCAGGGACCAAATTGAAGAACCGGTTCAGTACTCTCTTTTGGATGGTGAAGGAACAAATATTATGCCATACAGGAATCTCATGGGGACACAATTGCTACATGACTTGGCA
>gnl_Medtr_Mt4.0v1_Medtr8g078480.1
ATGGGAATAGCAACAACACCATCATCAATTCCTTCAACTTTCTCAAATTCATCAAGCATACAAAATTATCATAGTTCCTTTAATTCATCAATCTTAGAAAAGTCTCAAAACTCAACCAATTCTATGTCCCAAGATTATCATCATCACCACCACCAGAACCACCACCAGCAAGGAATCTTCGCCTTCTCGAACGGATTCGAGAGATCGAACACTCCAGAAAACAACAATCCACACCAGCAACAACAGCAAATTCAAAGAGACAAAGTGAGAATTCAAGACTTCGACTCACAACAACCACCACAACCACCGCCGCCGCCACTAATAGGCAACATAGAAGAAGAACAAGAAGCTCTACCGGTTTACGAAACAACCGGAATGTTGTCCGAGATGTTCAATTTCCCTCACGGCGCCTCGGCAGCCGAATTATTAGAACAGCAGCAGCAGCAGCAACAACAACAAATGGCATCAACAAGAACACCACAAGCACCACATGGAATAGGCAATTCCAGTGACTGGTACGGAAACAGACAAACGATGTTAACAGATTCAAAAAATCATCATAATAATCGTGACAGTAGCAGCAGCAGCAGCATATTTCATCATCAAAATCATCATCAGATGTCAAACATTAATGCTGAGTCAGCAGCTGCCATGCAGCTTTTTCTCATGAACCCGCAAACCACCAGATCCCCATCACCTCCACCTCAACCTCATCCTTCATCTACTAATTCTTCCACTCTCCACATGTTACTTCCCAATCCTTCAACAACTAATCTCCAAGGTTATAATTCCGGAGCCGGAGGGTCTTTTGGACAATTCACATGGGCTCAAGAAGGAGGAGGAGGAGGAGCAACATCAAGTCATCACCAACTCAACAACAACCAACCAGAAATGGCAAGTGTTGTTGAAGGACAAGGTCTTTCGTTGTCGTTATCGTCTTCCTTACAACATCATCATTCAGAGGATTTAAGAATGGGAGATGCTGCTGCTGGTGGTTTTCTATATTACAATCAAGGAGGACCAGGAACTTCTTACAAGAATCTTGGTAGTGTTCATCATCATCATTTACAAGGAGGTGGATTAGGACAGATTAATCATATTCATCAAGGACATGTTGGATTTGGTTCATCTTCTTCTTCTTCTTCTTTAGGTGTTGTTAATGTGTTGAGGAATTCAAAATATGTTAAAGCTGCTCAAGAATTGTTGGAAGAGTTTTGCAGTGTTGGAAGGGGTCAATTCAAGAAGAATAAATTTAGTAGACAATTATCAAACCCTAATTCAAATCAAGGTGGTGGTGGTGGTAGTGTTGGTGGTGGTGGTGCTTCTTCATCTTCTTCAAAAGATGTTTCACCTTTGTCACCTGCTGATAGGATTGAGCATCAAAGAAGGAAGGTCAAACTTCTAACCATGCTTGACGAGGTGGATAGAAGATACAGTCATTACTGTGAACAAATGCAAATGGTGGTGAACTCATTTGACCTAGTAATGGGATTTGGAGCAGCAGTTCCATACACGGCACTAGCTCAGAAAGCAATGTCACGCCATTTTCGTTGTTTAAAGGATGCAATAACAGCACAGTTGAAACATAGTTGTGAGTTATTAGGAGAGAAAGATGGTGTGGGGACCTCAGGTTTGACCAAAGGAGAGACACCAAGACTTAAACTTCTTGAACAAAGCTTAAGACAGCAGAGAGCGTTTCATCAGATGGGGATGATGGAACAAGAAGCTTGGAGACCACAGAGAGGTTTGCCTGAACGATCTGTCAACATTTTGAGAGCCTGGCTTTTTGAACATTTTCTTCATCCGTACCCGAGTGATGCAGATAAGCATCTCTTAGCAAGACAGACTGGCCTTTCCAGAAATCAGGTATCAAACTGGTTCATTAATGCTAGGGTTCGATTGTGGAAACCCATGGTAGAAGATATGTACCAACAAGAACTTAAAGAAGCAGAAGGATCATCAGAAGGAGATCAAGAAGATAGAGAAAACAAGAATCCTCAAAGCAGTACCAGCAACAACAATAACAACACAAGTGGTCACTTATCTACTACTACAACAACAACAAATATTATTGCACAAACTCCAACACAACCTTCAACAACAACATCTACAACAACAACACCACAACCTACAAGTAACAACAATCAGCTGATGAGATCCAACAATACTATCAATGCCAATGAAAACGACCCATCACTTACACCATTAATAAATAGACAAGGCTTCTCGGAAAACCAAGCAATGTTGTTGCAACAACCATCTTCCACCGTTAAAACCACCGTCTCTGAGGTGGCACCACCTATCTCCGATTCAATGGCTATTGATGACACTTGTCGACATGGCAGCTTTGTTTCAGCGGAATATGGGACCACTACTGGTACCTCTGCTGACATTGGTTCTACACTCATCAGATTTGGGACCAATACTTCTGGTGACGTGTCACTCACTTTAGGGCTACGTCACGCCGGAAATTTGCCTGATAAAACATCTTTCTCTCTTACAGACTTTGGAGGCATT
>gnl_Medtr_Mt4.0v1_Medtr7g106320.1
ATGGCAACGTACTATCATGGTGGTAATTCTGAAATCCAATCAAGTGGTGGCGGCGGCGCCGACGGACTTCAAACACTTGTTCTCATGAATCCAAGCTATATACAATATTCTGATGCTTCACAGCAACAACAAGCTCAACAACCTTCTCATGCCACGGCCGGTAACTATGTTTTCCTCAACTCCACAGCCGCGGAAAACAACTCCTTCTCACCTCACGCGCCACCTTCCAACACTCAACAATTCGTTGGCATACCTCTCAACCACCAACAACACCAAATCCACGCGCACCATGACGTTGTACCTTCTTTGCATGGCTTCCTTCCACACGTGCAGTACAATCAATGGAACACAATTGACCCCAACACGGCAGCGCGTGATACACCACGCGCTCAACAAGGACTGTCTCTTAGTCTCTCTTCACAGCCCGCAAGATTCGTTTCTATGTCTGGTGGTTCGCCATCTCCAGCTTCTGGTGTTACTACCAATAATAACAATGGGAATCCGGGGATTCAGATTCTGAGCTCCAAATATTTAAGGGCTGCACATGAGCTTTTAGAAGAGGTTGTGAATGTGAATAGTGGTGTTGAATTGGGTAAGAAGAGTGGTGGTGGAATGAGCAAGGTGAATATTGGAGAATCATCGGGAGTTGGTAGTGGAGGAGATGGATCAATCATTGGTGGTGCAGAGGGGAGTGGAAAACGTAGCTCTGAACTATCAACAGCTGAAAGACAAGAAATACAGATGAAGAAAGCTAAGCTAATTACCATGCTTGATGAGGTGGAGCAAAGGTACAGACAGTACCACCATCAAATGGAGATTGTTGTTTCCTCGTTCGAGCAAGCCGCCGGAATCGGCTCCGCTAGGACTTACACTGCCCTTGCACTGCAAACAATCTCAAAGCAGTTTCGGTGTTTGAAAGATGCAATAACAGGACAGATAAAAGCTACAAATAAGAGTTTGGGTGAAGAGGATTGCTTTGGAGGTAAAATTGAAGGTTCAAGGCTCAAATATGTTGATCATCAACTACGTCAACAACGTGCTCTACAACAGTTGGGAATGATCCAGCATAATGCTTGGAGACCCCAAAGAGGATTACCTGAAAGATCTGTATCTGTTCTTCGTGCTTGGCTCTTTGAACATTTCCTCCACCCTTATCCAAAGGATTCAGACAAGCACATGCTTGCAAAACAAACAGGGCTTACTAGGAGCCAGGTTTCAAATTGGTTTATAAATGCTAGAGTTAGGCTTTGGAAGCCAATGGTGGAAGAAATGTACGTAGAAGAAATGAAGGAAAATGAACAAAGTAAGAGCAACGAAGATTCTTCAATGAAAATAACATCCTCTCAAGAAAAAGCTCTCACCTCTGAAACAGAACCTAAAGGTTACAACTCCACACAAGACATTTCCACAAGCCAAGACACTCCATTAATTTCTGTTTCAAGACCACAAACATCACCACTTGTTGGAAATGTTAGAAACAATTCAGGATTTAGCTTCATTGGATCATCAGAACTAGAAGGGATACCACAAGGAAGTCCTAAAAAACCAAGGAACCATGAACTTATGCATAACCCTAATAGCTTCATTGATGTGAAGCACAATGAGGCAAATAATGAGGAACTATCAATGAAATTTGGTGATGACAGACAAAATAGAGATGGTTACTCTTTTATGGGAAACCAAACAAATTTCATTGGTGGATTTGGACAATACCCAATTGGTGATATTGGTAGGTTTGACTCAGAACAATTCGCACCAAGGTTTTCAAGTAATAATGTTTCACTCACTCTTGGTCTTGATTCAATACAAGGAAATCATCAAACATTTCTACCAAACCAAAACATTCAACTAGGAAGAAGCATTGATATAAGTGAACCAAATGAATTTGGTTCTATAAACACTTCCTCTCCTCAATATGAAAGTATCAACATGCAAAACCCAAAAAGGTTTGCTGCACAGTTGTTACCAGATTTTGTGTCC
>gnl_Medtr_Mt4.0v1_Medtr7g065050.1
ATGGCTGAGGAGGGTTTTGAAAATTATTATCATATCCCACAACAAAGTAGAAGAGAAAAACTTCGTTATTTATCTCAAAACCAAACAAGTTTCATTGAATCTTCACCCACCCTTAACCCTAGTTTTTCACCTTTACCTTCTCTTTACGATCCTTCACTCATTTCACCTTTAGATGCTATAAACAGTAACCCTTTTCTTTATCAAATGAATCATGTATACAACCATGGTGGTAGTAATAGTAACAACAATGAAGTTATGTTGTTAAAATCTGAACCATTATCTTTGTCTTTATCGTCAAACAAAAACAACCAGAATCAGATGAGTGCTGCTAATTTTCAGCGTTATGGTTCTGTTGTTGATGTTTCTAGGAACACGGTTCCGTTAGGACCGTTTACGGGTTATGCTTCTGTTTTGAAGGGATCGAGGTTTTTGAAACCTGCACAACAATTATTGGATGAGATATGTGATGTTGGTGTTCGTGCTGAGAAGATTATTGCTGATGCTGATGCATCTTTGATGGAAACTAATCATGTTATTGGTGGAATGATAAATGGTGTTGATGATGAAGATACACTTGGTGGTGATGGAAGGAAGAACAAGTCTAGATTATTAACAGTGCTTGATGAGGTTTGCAGGAGGTACAGACAATACTATCAGCAGATTCATGCAGTAATAACTTCATTTGAATATGTTGCCGGCCTCGGTAACGCAGCTCCGTATGCAAGTTTGGCTATAAATGCCATGTCCAAACATTTTAGATTCTTGAAGAATGTGATTACCGACCAGCTTCAGTTTATCGGTAAGTCTAATTATCATATAAGCAATAGAAAGGATGAATCTCCCAGGTTTCACAACGGCGATGGAGCCCCTTACAGTCAAAGTCCAGGGTTTATGGAACACGTCCAACAACCTGTTTGGCGACCTCAAAGAGGGTTGCCCGAGCGTGCTGTCAGTGTTCTTAGGGGATGGTTGTTTGAACACTTTTTGCATCCTTACCCTAGTGATACTGACAAGCTAATGTTGGCTAAACAAACTGGTCTATCTCGTAACCAGGTGTCTAATTGGTTTATAAATGCAAGAGTAAGGCTTTGGAAACCAATGGTGGAGGAAATACACATGCTTGAATCACAGCAATCTCCAAAGGAATCACAAAGAGATGAACATAGTCGAAACAATTTAAGCGAGAACAACATTGCTGAGAATCCATCTACGTCCACAGACAAGTTTATCGATGTTGCATATAAACGCACTAGAAACGAACTTCACAACATGTCAGTGCCGAATCATAGTATCGCAAGCAATCAACAGGTTGGTAATGTTGGAGTGAGCATGATGAATAATGGTGCAACAAGCAATGGTGTATCTCTGACGCTCGGTCTTCATCAAAATCATGGAATTGGGTTGTCCGAGCCTTTCAACATGAGTGCCGCGCAGCGTTTTGGTCTTGCACATCAACCTGATAGTTACGCCGCGAGCGGTTTTCAATTGCAGAATAGGCAATTTGGGAGAGATTTTATTGGTGGGCAACTTTTGCGTGACTATGTAGGA
>gnl_Medtr_Mt4.0v1_Medtr5g018860.1
ATGGGAGTAGCATCACCAGTACCATTTCCTTCCTCTTCTTCTTATTCTTCCATTATTCAGTTGAAGACACACCAAAACCAAAGAACCTTGGATTGTTCAACTTCAAATTCTATGTCCCAAGATTATCAGCAAGCAATCTTCGGCTTCTCCTCGAATGGATTCGAGAGATCATCGTCGTCACAACAGCAGCAACAGCAGCAGCAACAGATCCAAAGGGACAAAGTTAGGCTGCTTCAAGGGTTGAATTTATCAGAAGGAGAAGGAGATGAAAGAGGAGGTGTGTATGAAACTGCAGGTATGTTATCAGAGATGTTTAATTTTGCTGATCCTTCAACAGCTGAATTGTTAGAAACCGCGACGTTTCGTTCTTCGTCTTCTTCTTCTTCAAGACAACTACCACAAACAACAGCTTCAGAAAATGATTGGTATGGTAATAATAACAGACAAGGGATTCAGCAGCATCAGCAACAGATTTCAAGCATTAATGTAGCAGATGATTCTGCAGCTGCCATGCAACTTTTTCTCATGAACCCTTCTCAATCTCATCAAACAACAACTTCATCATCTTCTCCTCCTCCAACTCATCATCAAAATTCTTCAACTCTTCACATGTTACTCCCTAACCCTCCTAATAATTCCTTACAAGGTTTTCCAAATTCTGGTAATTTTGGACAATTCACATGGAATAGTACTACCACTACTCATCAAGAAGGTGCGGTTGAAGGACAAAGTGTTCAAGGTCTTTCATTATCATTATCTTCATCATTGGAAGCTGCAAAAGCCGAGGAAGAATTGCGAATGGGAGGAGGAGGAGGAGATGGTGGTAGTTTTATGTATAATAATTACAATATTCAAGGTGGAAGTGGAGGACCATCTTCTTCAACATATCCGTACAAATTAAATCATCAACAAGCATTGAATTTACAATTGCAAGGAGGAGGGACCATTAATGGATACCAATTATTACAAAGTCATAATCAAGGTCAAGGATATGGAAGTGTAGTAGTAAATGTTTTAAGAAATTCAAAATATATGAAACCTACTCAAGAATTGCTTCAAGAGTTTTGCAGTGTTGGAAGGGGTCAGTTTATTAAAAAGACTAAGTTCAATAGACAAAATTCATCAAACCCTAACAATTGTTCCTCCAATGTTGGTGATTCTATTCCTTCTTCTTCATCAAAAGACACTCCTCCTCTTCCTTTGTCAGCTGCTGATAGGATTGAACATCAAAGAAGGAAGGTCAAGCTTCTTTCCATGCTTGATGAGGTGGACAGGAGATACAATCACTATTGTGAACAAATGCAAATGGTAGTGAACTCATTTGATGTGATGATGGGTTTTGGAGCAGCAGTTCCATACACAGCACTAGCACAAAAAGCAATGTCTCGACATTTTCGGTGTCTAAAGGATGCAATAACAACACAAGTGAAGCAAAGTTGTGAGTTACTAGGTGAGAAAGAAGGTGCAGGAGGAGGTTTAACCAAAGGTGAGACCCCTAGGCTTAAGGTACTTGAACAAAGCCTAAGACAACAAAGAGCATTTCACCAGATGGGTATGATGGATCAAGAAGCTTGGAGACCACAAAGAGGCTTGCCTGATCGTTCTGTCAATGTTTTGAGAGCTTGGCTTTTCGAGCATTTTCTACACCCGTATCCAAGTGATGCAGATAAGCATCTATTGGCACGACAAACTGGGCTATCACGAAATCAGGTATCAAACTGGTTCATAAATGCCAGGGTTAGATTGTGGAAACCTATGGTAGAAGAGATGTACCAACAAGAACTTAATGAAGCAGAGGTTGAAGCAGAAGACAGAGAAATGAACCAAAGCAATAGCAACAACAGTGGTCACCAAACACAAACACCACCAACATCAACAGCAACAGCAACAGAGCCACCACCACCCCAAAAAAGATCTGATATCAATGCAGCTGAAAACGACCCTTCACTAGTTGCAATCAATAGACAGCAAGACTTCTCAGAAAACCAAGCAATGCAATCCACAACCACCATAAACACCACCGTCTCTGAGGTGGTGGTTCCACCCTTTGATTCAGACCTGCCACCACACAGATCAATGGCCATGGATGACACGTGTCGATATGGAAGCTTAGTTGCAGAAGATTATGAAACAGGTTCTGACATTGGATCATCAACTCTTATTAGGTTTGGGTCCACTACTGGTGACGTGTCACTCACGTTAGGGTTACGCCATGCTGGCAATGTGCATGATAAAAATAATAACTTTCTCTAT
>gnl_Medtr_Mt4.0v1_Medtr1g023050.1
ATGTATCCGAACCAAGCGTTTTCTTCGGGATCTTACGCCGAGATGATTTCTGGGAATACTTTGTTACCTCATAATTACAGTGAATCTGTAGGAGGACAAAATGAGTTGAAGTTTATGACATCTATGGATGATACAATGAATATGCTGTCTATTGATCAGGGGCATTCCAATGCTACTACGAGCGATCCAAGGACACAATTCGGACTCGTTGAGAGCGAGCAAAATGTACAATGCCAAGGCCTGTCTCTTAGCCTTGGGACAATGATGCCTTCCTTTCAATATCAGTATCCCGGCAACAGTTTCACCTCACTAATGAATGCTCAAATTTCAAACTTGAAGGGGTCTGCATCTCTTAAGGATGATGAGGCTGAGTGCATGGCATCTTTGTCTTCTGGAGGATTTCAAAACAATGTCAAAAGGGAGGGTTTGTATAATCCACATCCTTCAATAGGCCTTAATGAAGGCCAATCTGATCCGTGCCTGCAAGGATCAGCAGTTATTCCGAACAATGCCCTTAACTCTCACTACCTTAAGGCAGCACAGGAACTTCTTGATGAAATAGTTAATGTCCGAAAGGGCTTGAAACAAACCGGATTGGAAAAACAACAAAGTTTTCACGATGCTGGTTTAGATGCTTCCAAAGATTCTGATGGAAAATCTACAAGTCAATCTATGCAAGTATCTTCAGGCCCTAATGGTTCTAATGCAAACAACTCTTCATGTGAGCTATCTCCCGCGGAACGACAGCATTTATTGGACAAGAAAACAAAACTTTTGTCCATGTTGGATGAGTTAGACAAAAGATACCGACAATACTGTCATCAAATGCAGATTGTTGTGTCATCTTTTGACATGGTTGCTGGTTGCGGCGCAGCCGAACCATACACTGCTCTTGCTTTGCGCACCATTTCTCGTCACTTTCGCTGTTTGCGTGATGCTATTAGCGGCCAAATTCAGTTGACTCAAAGGAGCCTTGGTGAACAAGAGGGAATACCTCGTCTCCGCTATGTTGATCAACAGCTTAGACAACAAAAAGCTCTTCAGCAGCTTGGTGTAATGAGACAAGCTTGGAGACCTCAGAGAGGACTTCCTGAAAGCTCTGTGTCAATACTCCGTGCGTGGCTCTTTGAGCATTTCCTTCATCCTTATCCAAAGGATTCAGAGAAAATCATGTTGGCAAGACAAACAGGCTTGACCAGAAACCAGGTGGCGAATTGGTTCATTAATGCGAGGGTGCGTCTTTGGAAACCAATGGTCGAAGAAATGTACAAAGAAGAGTTTGGTGATTCGGAGACAAGCAGCAATCTTTTATCAGAAAACACGCCAAAAGCTCCGAGAGACGATGATGTTCGAGTGTGGGATGATAAAAGGGAAGAGTCTCATGACAAGTTAATGAATGTTGATGGTGCTCAACAACAAGGTCAAATTGCAGGGTTGAAGTTAGATCATGCATCCTCCTCAACCACAGAATTGGATAGAGGGATTCAAAGTAGCGATCATTGGACTAATGTGATGGATTCTAGAATTGGGAAAATGCAAGGTGACCAACAAAGGTTTAACATGAACAATAGTCCTTATTCAAATCCACCTATCTCAATCAACCAAAATGGTGATGGCTGCATAATGGATTCTACTCCTACAACTTATGATGATTTATCAGAGTTGAATAACTTTGGTGTTGGTGGCCATGTCTCACTTGCATTGGAGTTGAGGAACTCTGAAAGTGATGGATTTGGTTTGTCCAATGATGACATCAATAAAAGGCGTAATCAAGCAATGGCTTCTTCACCTGATACTGATTTGTTAGACTATCACTTCACAGACACTGGAAAGCAACAACACAAGTTTGCCAACCCTCATTTGTTACATGAGTTTGTTGTC
>gnl_Medtr_Mt4.0v1_Medtr1g057790.1
ATGGCAACATATTTTCATAATAATTCAGAAATCCAAGGTGGTTCTGACGGCCTTCAAACACTCATTTTCATGAACCCATCAGGTTACATCAATTACTCCGACGCGCCGCAACCGCCGCCACACGCCGGTAACCTTGTTTTTCTCAATTCAGCCGCCAATCACCCCGGCAACACTTCCCTCCACCACCAACAACAACAGAGTCTATCTCACGCGCCACCACAGTTTGTCGGGGTCCCGCTCTCGGCAGAACAACAATCAGTACATGCCCATCATGACGTTTCCGCTTTGCATGGCTTCCCACCGCGCATGCAGTACAACATGTGGAACCCCGCCGACCCTAATTCAGCGGCGCGTGAAGCCACACGCGCTACTCAGGGACTGTCATTAAGCTTACATGCTCAAGGGTCGGGCGAGGACACGCGTGTTCCCGTTGGTGGGTCGGGTTCCTCTGCTTCGAACGGTGTTTCGGGGATACAGAGTGTGTTATTGAGTTCTAAGTATTTGAAAGCTACACAAGAGTTACTTGATGAAGTTGTTAATGTTAATGGTGGGATTAAGGTTGAAAATGTTAAGAAGAGTTTTGAGAAAAATAAGGTTGTTGGAGAATCTTCAACTGCGGTTAGTGGAGAAGGTGGTTCTGTTGGTGGTGATGGAAATGGAAAACGTAGCACTGAGTTATCAACTACAGAGAGACAAGAAATTCAGATGAAGAAAGCTAAGTTAATTAACATGCTTGATGAGGTGGAACAAAGATACAGACAATATCACAACCAAATGCAGATGGTGATTTCCTCATTTGAACAAGTTGCAGGAATTGGTTCAGCAAGAACCTACACTGCCCTAGCACTACAAACAATCTCCAAGCAATTTCGATGTTTAAAAGATGCAATTACCGGCCAAATTAGAGCTGCAAATAAAAGCTTAGGAGAAGATGATAGCTTTGGTGGCAAAATTGAAGGGTCCAGGCTCAAATATGTTGATCATCATTTAAGACAACAAAGAGCTATTCAACAATTGGGAATGATTCATCATAATGCTTGGAGACCTCAAAGAGGATTGCCCGAAAGATCTGTTTCTGTTCTTCGTGCTTGGCTTTTCGAACATTTTCTCCATCCTTATCCCAAGGATTCAGACAAACACATGCTTGCAAAGCAAACAGGACTTACTAGGAGCCAGGTTTCAAATTGGTTCATAAATGCTCGAGTTCGTCTTTGGAAACCAATGGTGGAAGAAATGTACATGGAAGAGATGAAGGATCAAGAGCTGAATGGTTCCGAGGACAACAAATCAAGCAAAAATACCGATGAAGATCCTTCGATGAAAACACCAACTCCACAAGAAAGAGTTCCAACCTCGGAAACAGAATCCAAAAGTTTCAATTCCAAACAAGACATTCCTATGGTTTCAGTTTCAACACCATCAACTTCACCTATTGGTGTGAATGTTAGAAACAATTCAGGATTCAGCTTCACAGAACTTGATGGAATAACACAAGCAAGTCCGAAGCGAACAAGGAACCACGAAATTCTTCAATCACCAAATCATGTGAAGTCCAATGAAACAACAGCTAATAATGAACAAATTTCAATGAAATTTGGTGATGATAGACAAAGTAGAGATGGTTATTGTTTCATGGGAAACCAAACTAATTTCATTGCTGGTTTCGGTCAATATCCAATGGAGGAAATCGGAAGATTTGATGCGGAACAATTTGCACCAAGGTTTTCAGGTAATAATAATGGTGTTTCACTCACTCTTGGTTTGCCTCATTGTGACACATTATCAGGAACACATCAAAGTTTTATGCCAAACCAAAACATTCAACTAGGAAGAAGATTGGACATTAGTGAAACTAATGAGTTTGGTGACTCTTCAGCTGCATTTGAGAGTATCAACATGCAGAATCCAAAGAGGTTTGCCGCACAATTGTTGCCGGATTTTGTGGCA
>gnl_Medtr_Mt4.0v1_Medtr4g019450.1
ATGGCTAGTGATGAGGGTTTTGAAGGTTACCATGTCCCACAACAAAGTAGAAGAGATAAGCTTAGAGTTGTTGTGGCTCAAAATCAACAACCTCATGAAACTTTACTTCCTTTCTATGATTCTTCTTCTTTCATTACTAATTTTACTAACCAACAAGGTTTGAAGCATAATTCATGTTCTTCTTCTAATTCTATCAAGGATTTAGAGTGTTCTAATTTAATGATGCGTTTTTCAAGAGAAGATCAAGGAAAAAGGGTCATGAATATTTCTTCTTCTAATCCTTATTTTGAGACTTTGAATAACAATCAAGGAAATAATAATAACCCTTTTCTTTATCAAGCACAAAACATTCAAAATCTTAGACAATTTGATGAACAACATAGTAGTACTAGTACTATGATGTTGAATAATCATGAACCTTTGTCTTTGTCACTTTCATCAAATAAAAGTGTTAGTAGTAATTTACCTTTGGAGTTGAATCTACAAAGATATGGATCTATGATTTATGGTGGTGGAGGTGTGATTCAAGGTTTGGTTGAAGGAGGAGGAAGTGGTGGTTCAGTTCCATTTACTGGATATGCTTCTGTTTTGAAGGATTCTAGGTTTTTGAAACCAGCTCAAGAATTGTTGGAAGAGATGTGTGATGTTGGAAATCTTGGTGTTTGTGGTGAGAAGGTTGTTGTTGTTGCTGATTCTTCTTTGATGATGGAATCTCCTTTGGAAAGATTGAGTGAAGAAGATCCATTTGGTGATGGTCGCAATAAATCAAGATTGTTGACTATGCTTGATGAGGTTTACAAGAGGTACAGGCAATACTACCAACAGATGCAATCGGTTGTGACATCATTTGAGTATGTTTCTGGTCTCAACAATGCAGCTCCTTATGCAAGTTTGGCGATAAAAGCTATGTCCAAACATTTTAGATGCTTGAAGAAGGCAATTACTGATCAACTACAGTTCAATAATAAGGCGCATTTTCACACAAGCAACCGGAAGGAAGAATCTCCTAGATTTGGCAATAGTGAAAGAGGAGGACCTTACAGCCATAGGTCAGGTTATCTTGAGCAGCAACAACCTGTATGGCGACCTCAAAGAGGACTCCCCGAGCGTGCTGTGACTGTTCTTAGAGCCTGGCTCTTTGAACACTTTCTGCATCCTTATCCTACTGATACAGATAAAATAATGTTGGCTAAACAAACTGGTCTGTCGCGTAGCCAGGTGTCAAATTGGTTCATAAATGCAAGAGTAAGGCTTTGGAAACCAATGGTGGAAGAAATTCACATGCTAGAAACAAGGCAAGCTCCAAAAGATTCACAGCAAAATGAAGAAAATTGTAGGAACAAATCAAGTGATCATCATCATCATTTGCCTTCAGATACTTCTCTAGTTTCCGAGAATCCATCTACATCGACAGATAAGTTTCATGACTCCGGTTACAAGCGCGCCGTAAATGAAATTCCTAACATACCAATTAGGAGTCAAGGACAACATCAACAACAACAACAACAACAAATGAGTCTACCTTTTCAACATGTGGGTGTTGGAATGAATATTGTTGGTAGTGGAAGCAATAATAGCAATCATAGTAGTAATAATAATAGTAATGTGTCATTGACACTAGGGCTTTATCAAAATCATGGGATTGGTTTAGCTGAACCATTTCCTTTAAGTGCAGCTCAACGATTTGGTCTTGGCCTTGAAACCAATAATGAAGGTAATTATGTTATGAGTGGTTTTGAATCACAAAATAGGCATTTTGGAAGAGATGTAATTGGTGGGCAAATGTTTCATGACTTTGTAGGA
>gnl_Medtr_Mt4.0v1_Medtr4g051532.1
ATGGCAACGTACTTTCATGGCAATAGCAACAGCAACAGTTCTGAAATCCAACCGTCGGTAGAAGGTTTACAGACACTTTACCTTATGAATCCAAACTACGTACCTTACTCTGAGGAGGAACCACAAAATCCAACACAAAACATGCTTTTCGCTAATCCCAACGCTACCACTAACAATAATACTTCTCCCCACGCGCTTCATGGATTCAAGTTTCCCCACGCGCCTTCATCACTCAATCAACACCACTTGCTTGGAGTTACTATTCCACCTTCCAACTTTCATGGATCCAACACTACCGACACTCCTACACAACCATATGAAGTTTCCACTTTCCATCCATTTGCCTCCTCGGCCACCGTGACTCCTCGTCCCCATTATAACATGTGGGGATCAGGTAGCTTTATACCTGATCACACTGTCACAGCAACGACAACTGATAGATCAGAATGTTCAGATGTCGTTGCTGTGACATCATCTACAGAGTTTCGCTCGCAGCAAATTGGTTTTCACAGACCAATTTATCAACGTGGTTTGTCTCTCAGTCTTTCTTCGCAACAAACGCCTTACCGGTCAGCCTCTGGTGAGATTGAGGTATCTCCAGGTAGCCGTGGAGGCGAAGAAGGCGGTGGAGTTTCGACCATGAACGGTGTTGTTTTCGGTTCAAAGTATTTGAAAGTAGCACAAGAGCTTCTTGATGAAGTTGTGAATGTGGATAAGGGAATCATCAAAGGAGAATCTGTGGAAGGAGGTAATAGTAATAACAATAAAGAGAAGAGGAAAGTGAATATTGAATCTAGTTCAAGTGGTGGAAGAGAAAACGATGGAGGGAAACAAGTAGCTGAATTAAGCACTGCACAAAGACAAGAACTTCAAATGAAGAAGTCAAAGCTTGTTAGCATGCTAGATGAGGTAGAGCTAAGGTACAGACAATACCACCATCAAATGCAAAGTGTGATATCATCATTTGAGCAAGCAACAGGATATGGAGCATCAAAATCTTACACATCCCTTGCCTTAAAGACAATCTCAAAGCAATTTCGAAGTCTAAAAGATTCAATCTCTTCACAAATTAAGACGGCTAGCAAGACTTTGGGCGAAGATGATTGCTTGGGTGTTAAGTTAGAAGGTTCTAGGCTTAGGTATGTCGATCACCAACTCCGACAACAGCGAGCACTTCAGCAACTTGGAATGATTCACAGCAATGCTTGGAGGCCTCAGAGAGGCTTGCCTGAACGAGCTGTTTCTGTTCTTCGTGCCTGGCTTTTTGAACATTTCTTGCACCCTTATCCCAAGGACTCCGATAAGGTTATGCTTGCAAGACAAACTGGACTTACTCGTAGTCAGGTATCTAACTGGTTTATAAACGCCAGAGTTCGGCTGTGGAAGCCAATGGTTGAAGAAATGTACTTGGAAGAAACCAAGGAGCAAGAGGAGAATAATGACTCCAAGGATAACACAAATAAATCAAAAGAATTAGGTGTCACAAAACTTGATCAAATTAATAATCTTCATTCAAAGGCAGAAAACTTCAACAACCAAAACCCTTCTCCAACAGTAATTTCAAGTTCCAATAATTCAATGTCAACATCAACAATGGGAGGAGAAGGAGGGTCCTTTCAATCCAATTCTGGTTTCCATCTTGCAGGATCATCTGATGTACAAAGGAGTCCAAAAAACTCCCATCAAGGTAGTTTCCTTTCAATGGACATGGAAATGAAGTCTAATAGAGAGTCTAACATAGAGGTTGAAGTTGAAAGACATAATCAAGACAAAAATGGTTACCCTTTAATGAGTGGAAATGAAAATCATCATGATGGTGGTTATGGATCATTCTCAATGGAAGATATTAGAAGGTTTAATGTTAGTGAGCAATTAGCTCCTAGGTTCCATGGAAATGGTGTTTCTCTAACTCTTGGACTACCTCATAATGAAAATATCCCTCTCTCTTCAACCCAACATGGATTTCTCTCTCAGAATTTACATTTAGGAGGGACGATTGATGAAATGGGAAGCAATGAGAATGAGTTTTGTACCATCAACACTACTCCTTCTCATTCAGAAACAAATTATGAGAGTATTGATATTGAAAACAGAAAGAGGTTTGCTGCTCAGTTATTGCGAAATTTTGTGACC
>gnl_Mimgu_v2.0_Migut.D02248.1
ATGGATATGAGCAACTTTAGGCCTGAACTCCACGTTGCGCAGCAAAGCCGTCGAGACAAGCTGAGAATCCAGCACGAATCGAACGGGCCCCATCACAACATAGAAGTTTACATCAACAATTTGGAGCAGCAGCAACATCATGGTCTAAATAATTACGAATCCGCTATCCCTCGAACTTTCCGACCCGGAAGCATATGCTACAACCCATCGGAAATCTGCCCGGAAGTCCTCAATTTCCCGCCGGAAAATCAAGAACCGGATAAACGGGCTCCGTTCGAGAATTTCTACAGGGAAATTCCAACCGCAGATGTGAGTAATGACCCACAATACTTTAACACATGGAAAACTGTCGGCTCGCAGTCTACCACCACCGATAATAATTGGGTGCCTAATGATAATAATAATACTCAAAGCCCGATTTTTGTCGGAGCTCGTATGTCGACATTGGACAATGTCAAACCTTATCTAGGATATCAAGATAATCATAACATGCATTGCACCTCTTCATCACTCTACCAAAATGCACTGCAAGAACTCGTTACATCTTCGAACGTTCGACCTTTCGGTTTCGAATCGGCTTCTTTTAGGCAAATGGGCCCGCAAGACACGCGGGCCCTCTCGTTGTCCCTTTCGTCAGTTCCGTCTCCAAGAGTGCATGCAACTCAGATTGCTGACCACATTCAAGAAACGGTTACCTGGAAGCCGGAATTTTCGACTGCCGGTGGTAGCAACTTGGCGAGCGCTTCGACTCATCGGAATCCGGGCCCGCTTGGTCCTTTCACGGGCTATTCAACCATTCTTGGGAATTCGAAATTTCTGAGGTCAGCGGAGCAGTTATTAGACGAACACTGCTGCGGGTCCCGGCATAAGAACGTTGATGTTTGTGAGGTGTCGAATAAGATTTCGGAGGTAGTTAGGGTTTCGGTTGGTGATCTTGAAAATGATCTAGATGGTGTCGGTGGCTCGTCATTTGCGTTCAATGGCTCAAATGATTCTTATCAGCCCGAAAGTCTTCAGAAGAAGGCGAAGCTTATGTACATGCAGGATGAGGTGTGCAAAAAGTATAAACAGTACCATCAGCAGATTCAAATGGTGGTTTCATCCTTCGAATCCGTGGCGGGACTTAGTGCTGCAACTCCGTACGTTTCTTTAGCTCTAAAAACGGTGTCCAAGCATTTTCGGTGTTTGAAAAACGCAATAACGGATCAGCTTAAAAGCATGAGAAATGCATTGGGGGAAGAACTAATGTCACCCTCCGTTGACACAAGAAGTATCAAAGGCGATGCTGGTGGTTCGATGTTGAAGTTTTTTGACCATGGCTTTAATAAGCAGAAAGGGACAGCTGGCGGTTTAGGCATTCTTGAAAGTCAACATATTTGGCGGCCACAGAGGGGCCTTCCGGAACGTTCCGTCTCGATTTTAAGGGCGTGGTTGTTCGACCATTTTCTTCATCCGTATCCCACAGACACCGACAAGCACATGTTGGCCACACAAACCGGCTTAACAAGAAACCAGGTTTCTAACTGGTTTATCAATGCTCGAGTTCGTGTATGGAAGCCTATGGTTGAGGAAATACACATGCTAGAAACCAAAGGAGTGTCCGAAACAGGATCAGGAGTACTATTAAATGCTCCAAAAACCACAAATCATAACGAAGGTTTCGACCAATCAAACGAAAGCAGCAACCAACCATTGAATAGGCTAAAAATGAGTTCGATTATCGACAAACAAATGGTGGAATATTCCTCGGCCGAGCAAGAAGATGCCGTTGGATCGAACGTAAATGTGTGGAATCAAGAAAAGCGTTCTCGTGTAGAGTATCATGTTCCGTCGGGCCCCACCCCCGATGGATCAATGATGGAATATTCCTTGATGATGCCTCCTCACCGAAGTGGGCCCGAGATGGGTGGGCTTGGTTCGGTTTCACTTACGTTGGGATTGAGACAGAGTGCCGAGAGTGGTCAACGGTCACGTTTTGGAGGTCAGATTATTCGAGACTATGTTGGC
>gnl_Mimgu_v2.0_Migut.A00750.1
ATGGCGGGTCGTGAGGAGAAATCAAGAGACATTATGGTGGCGCAGAGTGGATACAACATCTACTCCGACGTTTCCTCGAGTACCGGAAACCAGAATATTCCGGCGGCGCAGTTCATGAGCCACCCGCCGACGCAGCAAAGCTTCGATCCCTCCACCACCAGCACCTCCGCCGCCGAGATCTACAACCTGACCGCCGGCATGGAAATGATAGGGTTTCCATCGAAGCATCATCATCATCATCATCATCATCATCAACACACAACCGAAAACCCCGGTTTCTGGAAAGGCTTCTTCTCCTCCGCCACCAAGCCCACCGGAAACATCAACAACAACAACGGCGGCGGCGCGTCATCGTCCTCATCCAAGGAAATCACCGACGACCCCACATCCGCCGACCACTTCTACCAACACCAACAAAACTATTCCGACGCGATTCAGAACCAGACACCACCGTCATCGTCGTCGTGGAACAACATCCACCACCACCAGAACAGATTCCTCGGTGATGACGGCGGCGGCGGCGCTGTATTCCCATGTGAAGGAAACGAAAGACCAAGCCAAGGACTTTCTCTCTCCTTAAGCTCATCCAATCCTTCAACCATACAATTACAGTCCTTCCAACTCATCCGCCATCAACAACAAAATCAAAATCAAAATCAAAATCAACACGTGATCAATATGCAGTCCGATGTTCTTATGCATCATCATCATCATCAACACGTGATTGATAATATTCACAACCATCAATCACATGCTGTAATAACAAACTCAAAGTACTTACTCCCAACTCAAGAACTTCTCTACGAATTCTGCAGCCTCCAAACCGACGAAATCGATCACAAATCGAAGCCTCCCAAACCCACCGATTCATCCCTCGTCGACGAAACCGCCATTAAAACCCTCGACCTTCTCGAGCTCCAGCGACGAAAAGCCAAGCTCCTCCAAATGCTCGAGGAGGTGGATAGAAGGTACAAGCGGTACTGCGACCAGATGAAAGCCGTGATATCGTCGTTCGAATCGACGGCCGGGAACGGATCGGCGAGGGTATATTCGTCATTAGCGTCGAGGGCAATGTCGCGTCATTTTCGATGCCTAAGGGACGGGATTGTGAGCCAAATAAAGGCCGCGAAGAAGGCGATGGGGGATAAGGATGTTTCCGCACCGGGGTCGGTGAAAGGCGAGACGCCGAGGCTAAGATTACTCGATCAAACACTTAGGCAACAAAGAGCAATGCAGCAAATGAGCTTGATGGAATCTCATCCTTGGCGCCCGCAACGAGGCCTACCCGAACGATCGGTTTCCGTTCTTCGGGCTTGGCTTTTCGAGCACTTTCTTCACCCGTATCCGAGTGATGTGGATAAACATATTTTAGCGCGCCAAACAGGTCTTTCAAGAAGCCAGGTTTCTAATTGGTTCATCAATGCGAGGGTTAGGCTGTGGAAACCCATGGTGGAGGAAATGTATTTGGAAGAACTCAAAGAGGATGAGGGTGTCGCCGGAGACGGCAGCGGCGGCGGAGGCGGCGCCGCCGTTTACGAGAACGATGGGCTAATGAGTAGTCAGAATCATTCGAGAAGCGAAGATCTAAAACCCAGCCACGATCAGCTTGTAAGAATGGATTCCGAGTGTCTTTCTTCCATAATCAACAACAACAACGAAGCCAAAAGGAACAAGGGCGGCGCCGCCGCCGCCGTTCAAAACGAGCAGCACCACCAGATTAATCCCAGTTTCGGTAGAGTCATCGGAGACTCGTACGGCTCCGCCGCCATGGAACTGGACTTCTCTTCGTACAGCCACCATTCTTCCGGCGGCGGATCAACCGTCCACTACGGCGGCGGCGGCGGAGGTGGAGTGTCACTGACGCTAGGGCTGCACCAGCACGGCGGCGGAGGAGTGGGGTTAGGGACGACACAGAACTCGCTATTCTACGGCGGGAGATCGGAGCAGATGGTGGAAGATAATAACCAGTACACGTTGTTGGACGGCGGAGAAAACCAGAATCTGCCGTACCGGAATTTGATGGGTGCGCAGCTGCTTCATGATTTGGCTGGT
>gnl_Mimgu_v2.0_Migut.J00269.1
ATGATGGCCGAGGGATTCGGACAATATCATGTCCCACAACAAAGCAGAAGAGATAAGCTGAGAGTTAGCAACCAACCAGTGTGCATAGATGCATCAGCTTTAATCCCCTTCTACGATCCGTCGCTAATCTCTTCTGATTTGATCAACCCTGCTAACCTACACCGCCAAAGTTACAGTCTTGGCCATAACAGCGGCGGCGGCGGCGGCGGCGGCGCCGGAGTTAAAGAAGAGGGCATGAATCTGATGGGTTTTCTTGGTGGAATGAACATAAATCATATGTACTCGGATCCACAGTTGTCGGTACAGTTAAACCCTAGCTCTATCCAAGACATCACCTGCAACCCACCACCACCACCACCTTGCCCGTACGCCGCCGCTGCGCCGCCCCACTATTACAGCTTCCACGGAAACCAAACAGCCACCCATCATCAAGAATTGCCCAACAGCACTACTAACGGCAACGGCCAGAGCTTGTCCTTATCTTTGTCCTCGCACCACCACCACCACCAACATCTACCCCTGGAGCTGAATCTGCAGCAGAGATACGACGATTCTTCCTCATCTCCGACGATGTTCGGAGAAAATAAAGTTAGTGGTGACGACGGAGGAGCAACGCCGTACGTAGTCAGCAAGCTGCAGGGTGGTTCTTTCACCTCAATTGATCAACTGTCGAAAAGTTTTGTGCCTTTAGGGCCCTTCACCGGTTACGCTTCTGTGTTGAAGGGATCAAGATTTCTGAAACCCGCGCAGCAATTGATGGAAGAGCTTTGCGATGCCGGCCGGGTTTTTTATTCCGACAAATCGGTTTTCTCGGACAACCCTCCTCCGTTGGAGGCCTCCCCCGGTTTCGGTGACAGCACTACTTGTGTCGTTGTCGATGATAATTGCAGCGATGGGAGTGAGCAAACTCGGAAGAAATCGAGGTTACTTTCGATGCTCGACGAGGTTTATAAGAGGTACAAGCAGTATTACCAGCAAATGCAAGCTGCCGTAGCAGCATTCGAATCGGTAGCTGGACTAAGCACAGCAAGCCCGTTTGCCAATTTGGCGTTAAAGGCCTTATCGAAACATTTCAGATGTTTGAAGAACGCAATTACCGATCAACTCCAGTTCACATCTTCCAAATCACACGGTGGCAAATCGAACTACGAGAGGGAGGACACTACTCAAAGACCGGAAAATTCCGGTAGGGGTAGTTTCGTCCAAAGACCATTTCACCTCGATCAAACTACTGTATGGCGTCCTCAGAGAGGACTCCCCGAGCATGCTGTTACTGTCCTCCGTGCCTGGCTGTTCGAACACTTTCTCCATCCTTATCCAACCGACACCGACAAACTAATGTTGGCAAAGCAAACAGGCCTTTCGAGGAATCAGGTTTCGAACTGGTTTATAAACGCAAGAGTAAGGCTTTGGAAACCGATGGTGGAGGAAATACACACGCTCGAAACTCATCAGGGCACCCAAAAGCCTAATAATAATAATAATAATAATAATAATAATAATAATAATAATAATAATAATAATAATAATAATTCCCAAAGAGAGGATCAACAACAACAAACATCCAACAATCTGAACGACCGTCACTTGATGAATATGCCTACAATCGACGAGTGTGAAAACGCATCCACCTCGGTACAGAGAATCGGGGAGTTCAGTTTGAAACGTACTCGAGATACGGGCCCCGCTGAAGCCCGTCAAGGAAACGAGGCGGGCCCGATCAGATCAGTTCCATATGGCAGCAATCTAGTAATGCACAATTCTTCTTCTCATCACCTGCATGTTGCTGGCGGTGGTGGTGTTTCGTTGACGTTAGGACTTCATCAGAATGGAGTGGGATTGGGGGAATCATACCCTATGCATGCGGCGCGTCGATTTGGGCTGGACTTGCATGGGGACGGATATCAGGTAATG
>gnl_Mimgu_v2.0_Migut.J00698.1
GAAGTCTCTACACAGATAGTAATAACATGGTTCGAACAAGCCGCAGGAATCGGGTCCGCAAAAACATACACTGCACTCGCACTACAGACAATCTCGAAGCAGTTCCGCTGCTTGAAAGACGCAATCTTGGGGCAGATCAGATCAGCCAGTAAGAGCCTCGGTGAGGACGACGTCGTCTTGGAATCGGGCAGAATCGAAGGTTCTTCGTCTCGGCTGAAATACGTCGACAATCAAATCAGGCAGCAAAGGGCATTGCAGCAACTGGGAATGATCCAGCACAATGCATGGAGACCCCAACGCGGGTTGCCCGAACGCTCGGTTTCCGTTCTCCGAGCTTGGCTTTTCGAGCACTTTCTCCACCCTTATCCGAAGGATTCGGACAAGATCATGCTTGCTAAGCAGACAGGGCTTACCAGGAGCCAGGTGTCTAACTGGTTCATCAACGCCCGCGTTCGCCTCTGGAAGCCGATGGTGGAGGAGATGTACACCGAAGAGATGAAGGAGAACGAGAAGAACAACAACGGATCATCCGAAGATGACAAGATCATCAACAACAACATCAACAACAAAACCGAACACCACAACGAAGAATATTCCACCCCAAAATCCACCGCGCCACTACAAGACAAAAGCCCACAGCAGCAGCAACAACAACAACATCAGAACAAGAGTTTTGTTATCTCGAGACAAGACAACAACAACAACATGAACATTTCCGGTTTTAACCTAATCGGATCGTCTTCAGAAATCGAGACCGCCACCATCGCCCGAGAAAGCCCCAAGAAACTCCGAATCTCCGACATGCTAATGTCCAAATCAAGCGACGACGCGGAAAACGAGAGCATGTCGAGAGATGGAGGGTTCACTTTAATGGGTGGGCCCACGAATTTCATAGGCGGGTTCGGATCCTACGCAATAAATGAACTCGGGCGGTTTGAACCGGACCATTTCCAACAACACCCCTACTTGGGAAACGGGGTTTCTCTCACACTAGGGCTCCCGCACTGCGACAACCAACTCACCATGTCGTCAGTGCCACACCACCACCACCACCACCAGGCATTCATGCCGACGAATCAAGGCATGCAATTAGGGAGAGGAGTTGAGATCGGCGAAACAAACGATTACGTTGGAATGAACGCACAACAACCGAACACCCACCCGACCAATGTGTACGAAAACATCAACATTCAAAACCGGAAAAGGTTTGCCGCGCAGTTGTTGCCGGACTTTGTAGCT
>gnl_Mimgu_v2.0_Migut.C00771.1
ATGGCTTCGTTTTATTCGAATTCATCCGGTGAATCGTATATGCTAAACCAGACACTTGTTAATAACAATAAGGTATACGATTCTTCGATTTCGTTGTCCTATCCAAATTTACTGTCCGGTCATGAACTCGTCGAATCGGACGCACAAATGTACTCTAAAGAACCGTTTATTAATTCCGAACAAATTTCGCAATACCACGGACTATCTCTTACCTTGGGGTCCCACGAAGAGCCGTCGATGGTTCATCATCAGTTTCATTCCGATTTAAACCACTACGCAAACTCGTCGAGCCTCTGTTCGTTGCTAAATTCCGAAAACGCCCTCAAGAATGTTCAATACCTCTCTTTCGACTTGTCTGAAAAGACTCGTGATGCTAGTAGCTTCATCATGCCGTCTCAAAATTTTACGGGAACTTCTTGCAACTCCAAGTATCTTAAGGCGGCTCAAGATTTGCTCGATGAATTAGTGAGTGTGCATAAATGTACCAAGTTGTCGGAAAAAGTCCACAATTTCGATTCACTTATTAGTGGTCAAGCTCATGTGAAAAGGGATGACGGCGTTTGTGTCGATCTTTCCCCTTCCGAACGAAACGATATGCAGAATAAGCTCACGGCACTTTTCTCCATGTTAGATGAGGTGGACAGAAGATATAAGCAATATTGGCATCAAATGCAAGTTATGTCATCCTCGTTCGATACGGTGGCAGGGAGCGGTGCCGCACTACCGTACACCGCGCTGGCGCTGCGGACGATTTCCCGCCAATTCCGTTGCCTCCGAGATGGAATCAAGAAGCAAATACAAGCAACTCAGAGGATCCTAGGTGGCGAGCACGACGGGAGTTCACACAGTCAAGGTGTACTATCTCGTTTACGCCACGTGGACCAACAACTCAGGCAGCAAAAGTCGATTTCGCAGTTTGGTGGAATGAGACAACCTTGGAGGCCTCAAAGGGGATTGCCCGAAAACGCTGTCTCTGTTCTTCGTGCTTGGCTTTTCGAACACTTTCTTCACCCTTATCCAAAAGACTCGGAGAAAATCGTTCTTGCAAGGGAGACGGGATTGACCAGAAGCCAGGTGGCGAACTGGTTTATCAATGCACGCGTGCGTCTTTGGAAACCTATGATCGAGGAAATGTACAAGGAGGAATTTGGCGATGCGGAAACCGAAGCAAGATCTTCACCGACAACTCAAGAGGTTCCTACTTTCGATGAATTAAGAGACGAAGAGTTTCGAGGAGGAAGCTTAATATCTGCAGCTGAAGATGAAAATGGCGTTTTCGTTAATTTTGGGCCGAGTCATATGGACAGCAGGCATATTGTTAATGTTGGAGATGGATTTTTTTCCGATAAAAATAATGCATCACCACCGAAGAATCAAGTGTCACTTGCACTCGGATTGCAGAATAGCGAAGAAGATTCTAAGCTTATATTCAATGGAATTCAACCGAAAGGAAACGAGGGCGATTCTTCTTCTTCTTCTGTTCCGCTCGATAAATTGGAATATTATTACGTGGATCCGGTGAATAATAATCAGAGCAGGTTCGGTAATAATACGCATTTGATGTCTGATTTTGTGGCT
>gnl_Mimgu_v2.0_Migut.C00675.1
ATGCTAAGAGCGCAAGGCGGCTTCGATCCTCCACATCCGCCACCGGATTCCACCGCTCTGCCGCCGGTGTACGACGCCGGAGGTATGTTGACCGAGATTATCAACTTGGTGCCGCCACCGGATCATCAGATCCAATCGAATAATTACCGGTGGCCTCATCAAAAACACCATCAGCATCTGTCAGCAGCAGCTGCAGTAAATGAGCTTTCATTCATGAATAATAATCATCACATCACAGATAATTCTGCTTCTTCTCCTCCTTATAACAACACCAACAACAACCAGCTCCAAGGGTTTCACTTACTAAGCCCGGCGGTGGTGGGGCCCACCGCCGCCATGGAACCGCCGTGGGTCCACCACCACACCACCACCAGATCAAGAATGGTGGAGGGGCAAGCCCTTTCTTTGTCACTCTCTTCATCTCTAAGAAACAATATAGAAGAAGCTGCTAAAATGTACAACTTCCATAATCAAGATCTCGGAGCTAATAACCCGGAAAGTATATTCAACAATCATTTCGGGATGTTCGAATCTTCGAGCAGTTCCGCGAACTCCTCGCTGAGGAGTTCGCGGTATTTGCGGGCCGGGCAAGAATTGTTGGGAGAGTTCTGCTGCGTTGTTAGCATCGGGGCCGCGCAGTCGAATAGCCGTGGCAAGAAATTCAAGAATGCTGTTCAAGGCAGAAACCCTAATAATAATAATAATAATAATAATTCAATCGGCGGCGGCGATTTTGCTACAGATCCGTCGTCTGCTTCGAAAGATGTTCATCGTCCCATTTCGCCCGCCGAAAGGTCCGAGTTTCAGAGGAGAAAGATTAAGTTATTAACAATGCTTGATGAGGTGGACGCGAGGTACACGCGGTACTGCGAGCAGATGCAGGCGGTGGTGAACTCGTTCGAGTCGGCGGTGGGGCAGGCGGCGGCGGCGGCGCCGTACACGACGCTGGCGCGGAGGGCGATGTCGAGGCACTTCCGGTGCATAAAGGACGCGATTGTTGGACAGCTGAAGCAGACGTGCGAGGGTCTCGGGGAGAAGGACTTCCTCGGCGGCGGCGGCGGCGGCGGGGGTCTGACGAAAGGGGAGACGCCGCGGCTGAAGATGCTGGAGCAGAAATACAGGCAGCAGAAAGCGATGCAGCACATCGGGATGATGGATCCGGACACGTGGCGGCCCCAGAGAGGTTTGCCTGAGCGATCTGTGAACATACTCAGGGCTTGGCTTTTCGAGCATTTTCTCAATCCGTACCCAAGTGAAGCAGACAAACATTTGCTGTCAAGGCAGACTGGTTTATCCAAAAATCAGGTATCAAATTGGTTCATAAATGCTAGGGTTCGTCTATGGAAGCCCATGGTGGAAGAAATGTACCAGCAGGAGCTGCAGGATCACGAGGTACAACCCTCTACTGCACAAGAACCGAAACAAGACGCGTCGACCAGTATGATAAGTACTACTACCACTACTGCTGGACCCTCTTCTTCACTAACCCCAACGCACAACGCTGCTTCTGCACTACAAGAAAACGACCCTTCACTAAATCACACCGTCCGCTACCGCGGTAAAAACCCGGCGGGAGGAGCCGGGCCGCAGCCGCCGGAGTATCGGTATTTTATGACGAGGGATGCGGCCGAGGCTGGGGTCGGAGGGGGTGACGTGTCGCTTACTTTGGGGCTTAGGCATTCTGAGAATCATGTGCCTAGAATGAGTCGACTCTCTATTAGAGACTTTGAGGCATAT
>gnl_Mimgu_v2.0_Migut.B00204.1
ATGGAAACATATTTCCCGATGCCAAACAACGAAAGAGATTCCGCCACAATGCTCTACGCAAGGGACCGTTTGGACGATTCTCATTCCGAATCTCCCGTTTTTCAAGAAAACACGATAATGTTTTCAAGTAATTACACGCCACCGACTTCTTCTTCGGTGCCTAATTATGACTCCAATACTTCCCAACAAGAAATTCTATTAAATTACGGAGGCTCACAAAACAATAGAAACGAGATGCTAATGATGAACCAAGGCACTGGATTATTATCCCTCAGTCTCAATTCAAATGTATCACCTATCCAATACCAGGATTTTTCGTCGATTATTTCCCATAATAATAATAATAATAATATTAATAATAGTAATAATGATAATAATAATAATAATGATAATAATGTTTCTGCGTATAATGGTATGCCGAGTGTTGTGAGAGCTGTTCCGAATTCTAAGTATTTGAGAGCGGCTCAACAATTGCTCGATGAAGTTGTTAGTGTCAAGAAAAGTATGAAAGATCAAAATGCCAAACGGGAATTTCCGAAAAACTCGAAACAAGTCGAAGAGGAATCATGCGAGGAATATCCTTCTTCTTCACCCACAGTTAAGGCGAGCCGGAGTGAGATTTCCGTGGCTGAAAAACAGGATTTGCAGAACAAAATGTCGAAGCTTTTGTCGATGTTGGATGAGGTGGACAGAAGATACAGACAGTACTACCATCAAATGCAGATAGTTGTTTCCTCGTTCGATGTAATAGCAGGTGCCGGAGCAGCTAAACCATACACGGCAGTTGCCCTAGAGACAATTTCCCGCCATTTTCGATGCTTGCGTGATTCTATAAACAACCAAATTCACTTAGCAAGAAAAAGCCTCGGAGAAGAAGATTCTTCTTCGAACGATAATAAAGGAGTTGGAATATCTCGCCTTCGCTTTGTCGACCATCAACTCAGACAGCACAGAGCCCTTCAACAGCTCGGAATTATGCAACAACATGCTTGGAGGCCTCAGAGGGGCCTTCCGGAAACTTCCGTTTCCATCCTGCGTGCTTGGCTTTTCGAACACTTTCTCCATCCCTATCCGAAAGATTCTGACAAGATAATGCTAGCAAGGCAGACAGGATTGACAAGAAGTCAGGTCTCAAACTGGTTCATAAATGCTCGTGTCCGCCTATGGAAGCCAATGGTCGAAGAAATGTACAAAGAAGAAACTGGTGATGCTGAAATAGATTCCAATTCTTCATCCGAAACCATATCAAGAACCGCTGTAAAATTAAAACCCTCCAACAAAAACAGAGGAGAAGATTTTTTGCTGCAAGGGGCGACAATTTCGACAGACCAGATTACAGATATAGAAATGATGGGATCGGACAGTAATTCCATATTTCAGACAGAACCACCGCAGATGGATTACGGGATTGGGAAAAGGCAAACAACTGAGTCGACTCGTTACCAAGATTCGGTGGTGGAATCGAGTTGTGGGAGTGAGAGGTTCATTACTTCTGCGTACCACATTTCGGATATGGAGAGATTTGGTAGTGTTAGTGAAGTGTCTCTCACACTAGGACTGCAGCAGTGTGAGGGTGGTTTTATTCCCTTGAGAGAGAGTGATGCTTATAATGCATCGGCTTCAGCTATGGGGACTGAAAACGCAGAATTTGATCGAAGAAATCAATTTATTTCGTCTCTCCTCCCATCGTTTACG
>gnl_Mimgu_v2.0_Migut.H00514.1
ATGGGAATAGCAACGCCGCCGCCGCCAACAGTCGCCTCTCACCGGAAAGTACACAATTCTGTTCAATTCTCCGACGAGAACAAAAGTCCGTCGATTTTTTCTATGTCCGAAGATTATCATCATCAAGGTAGTATTTTCAGTTTCTCGAATGGATTCGAGAGATCGCAACAAGAACAACAACATCACAATCAGCAGCAGCAGCAACAACAACACATAGCCCAGCAGATCCGACGGGATAAACTCCGGGTCCAAGGATTCGACCCGCCGCCGCCGCTTGTCGGAATCGAGGAGGAAGAAACCGGCGGGATTCCCGTCTACGAACCCGCAGGTATGTTGTCGGAAATGTTCGGCTTCCCATCAGGCGGCGCCTCCACTGCAACGGAATTGCTCGAGAATCAGATACTCCAGAGCTACCGGAATCCACGGGCTGGGCCGCCGCCCTCCGCCGCGGATTGGTTCTCCCACCACCGCCAAGGCATGGTGGTGGGTGGTGGCTCCGGCGGTGATTTGGGGGTTTCCAAGCATCACCATCATCATCAACAACAACAGCAACAGCAGCATCAGATTTCGGGCATTAATGCTGACTCAGCGGCGGCCATGCAGCTTTTTCTGATGAACCCACCGCAACAGCAGCAGCGGCAAAGGTCGCCGTCGCCGTCAACCTCCCACCAAAACCCACCCCACGAATCCACTTCCTCCACCCTCCACATGCTTCTTCCAAACCCTTCTTCTTCCTCCTCCACACTCCACCACGCCTTACATAACGCGCCTCCAGGAGGGGCTTTCGGTCAATTCACATGGCTTCAAAACAGCGGGAACGAAAGCAGCAACCCTAGCGAAATTAATCCAGGAGTTGTAGAAGGACAAGGACTCTCGTTATCTTTGTCTTCTTCTCTGCAGCACCTGGAGGCGGCGAAAGCGGAGGAGCTGAGGATGGGGGAGGGCGGTATGCTGTTCTTCGGTCAAGGCGGCGGAGGGTCAACTCCGGCAACACAGTATCAGTTCAAGAATTCCGGCGGCGGCGGAATCGGCCATAGCCACCAGCTGCATGTGGGGATGGGCTCTTCTTTCGGATCGGTCAATATGCTGCGGAGTTCAAAGTACGCTAAGGCAGCTCAAGAATTGCTGGAAGAGTTTTGCAGCGTCGGTAGGGGCCATTTCAAGAAGAGCAAATTCAGGAAAGGGCAGAATAACAACAACGGATCAAACCCTAGTGCCGGCGGCGCCGCCACCAGCGGCGCCGCCGCTGCAGGTGGCGGAAATTCATCGTCTTCTTCGAAAGACATTCCACCACTATCGGCTGGTGACAGGCTTGAGCATCAGAGAAGAAAGGTCAAACTGTTATCTATGCTTGACGAGGTGGACAGAAGGTACAACCACTACTGCGAGCAAATGCAGATGGTGGTGAACTCGTTCGACATGGTGATGGGATTCGGTGCGGCGGTGCCGTACACGTGCCTGGCGCAGAAGGCGATGTCCCGCCACTTCCGGTGCCTGAAGGACGCCATCGCCGCCCAGCTGAAGAACAGCTGCGAGCTATTGGGGGAGAAAGACGCCGGCACATCCGGTGTTACAAAGGGCGAAACGCCGCGCCTGAGAATGCTGGAGCAAAGCCTCCGCCAGCAGAGGGCGTTCCACCAGATGGGCATGATGGAGCAGGAAGCGTGGCGGCCGCAGCGCGGCTTGCCGGAAAGATCCGTCAACATCCTCCGCGCGTGGCTCTTCGAGCATTTTCTGCACCCGTACCCAAGCGATGCAGATAAGCATCTGTTGGCCCGACAGACTGGTCTATCAAGAAACCAGGTATCGAACTGGTTCATAAATGCGAGGGTCCGTTTGTGGAAACCCATGGTGGAAGAAATGTACCAACAAGAAGCCAAAGACGACTCTGCTGCATCAAATGACCAAAACAGCAGCGGCAGTGCACAAACTCCAACGCCTCCCTCCACCGCCGCAATTACTCCTCCTCCACCACCACCACCCCCACCCCCACCCCCCACTATGATAAGATCAGAAATCAATAATAATGCCCATCTTGAAAACGACCCTTCATACATCGCAATTAATACTAGGCAAGTCTTCTCGGAAAACCAACCCCCCACCACTTCCCTCCCTTCCGCCGCCGCCTCCTCCACGGCGGTGCATCCTTTTCCGGCGGCCATGCACGACGACCAGTCCTCAATCGGAGCTACTACGTTCATCAGGTTTGGGGCGAACGCGGGTGACGTGTCACTCACCCTAGGGCTACGTCACGCCGGAAACATGCCGGAGAAGAATCCGTTCTCGGTTAGGGATTTTGGTGGATGT
>gnl_Musac_v1_GSMUA_Achr3T29230_001
ATGTACCTTAGCTTTTCAAATTCTGGCTCGTATGCTGATGCATTAGCTGGTAGCACTCAAACTCAGCAGAATCGCAATGAGCTTCCTGTCACCACTACCATCATTTCACAAGGCATGGCTGTTGGGAATTCCAATGAGGTAACTTCACTTCATGGAGACCATGCTTATAATACTTGGAAAGATGGAAGAAATGAGATGTTATTTATGCATTCGGTGGAAGGTTCCATAAATGGTGCAGATGTTCTAATTCATCCTGATGATCATCAGGTGAGTCTGCAGACACAGCTCGGCATCATAAATGGGCAAAGCTCGTCTTTGCAGCATTCAAATGTTTCAACCATGCAAAATCAAGCGTTATCACTTAGCCTTAGCACACAAATGCCAGTTCCTTCAATTCAGTACCATCCTACAAGCTTAGATATCTCTTTCATTGATTCACATCAGTTAACATCTGGAACTGTTGGGCCACTAAGGGAAGAAAGCTTTCAAAACAAAAGCATGCATGGCAACGTCTCCCCTAATGAACTTTCAAGTCTTACAAGCTTGATTCCAAATTCTAAATATCTCAGGCCAGCACAAGAATTACTTGATGAAGTTGTCAATGTCCGGAAGGCTTTGAGGCCAAAAACAGATAGAAGCCAAATGATGGCTTCAAACCCTCAAGAGGCTGCTGCTAATTGTTCAAGTGGGCTCTCAGCTTCTGAAAAGGAGGATCTTCAAAACAAGGTCTCAAATCTTCTGCAAATGTTGGATGAGGTTGATAAAAGGTATGCACAGTATTACCATCAGATGCAGATAATAGTGTCATGGTTTGATGCAATAGCTGGTTGTGGGGCTGCTAAACCATACACTGTACTTGCTCTTCAAACCATTTCACGGCATTTCCGCTGCGTGAGAGATGCCATCAGTGGCCAAATTCAAGCTACCAGGAAAAGTCTTGGTGAACCGGAGGATTTAAGTGGTAGCAGTAGTGGGTTATCTCGCCTTAGATACATAGATCAGCAGTTACGGCAACAGAGAACCTTGCATCAATATGGTCTGATGCAACAGCATTCTTGGAGGCCACAGAGGGGTTTGCCTGAGTCATCTGTCTCTATTCTCCGCGCGTGGCTGTTTGAGCACTTCCTTCATCCTTACCCAAAGGATTCTGAGAAGCTGGTACTTGCAAGACAGACAGGCTTGACGAGAAGTCAGGTTTCAAACTGGTTCATAAATGCACGAGTTCGTCTTTGGAAGCCTATGATCGAAAACATGTACAAAGAAGAGTTTGGAGATACCGAGATTGACTCAAACTCTTCCTTATCAAATCCACCCAAACTGAATGAAGACATCCAACCCTCTGAGGACCATGAAGAC
>gnl_Musac_v1_GSMUA_Achr4T12180_001
ATGGCTCATGAATCCCAGTACAGCCAGTTCTTGCTGGGGATCAACCCCTTGACGCAGAGCTTGGAGCACAACCATGATCTCTTAGGGATGTTGGAGATTTCATCCAGGCAACAGACCTCTCACTTCACCGGCGACTTCGTCCACCGAGATCTCCCCGAACCATCAAGTAGGAGGTTTCTGGTGCCAGCTGCCGAGATGGCAACAGCAGCGAGCGCATGGCCGGTGGCCGACGGGAAGCTTTGCTTGCCGCTGTTCAACGTGAAGCCCTCCGATGCGTTCGGAGTGCTTGAGTCCTTGCAACACAGCGTGTCCGGAGACAGTTTGCAGCTGAGAGCGGCAGAACAGCAGCAGCTGATGCAAGAAAGGGAAGGCTTGGCTGCACCACCACCACCACCCTTTTACTCACACAACTCCAAGTACGTGAAACCAGCACAGGAGCTACTGGGTGAGCTGTGCAGCCTAGGAGGGGAATGGAACTCACAGGAGAGATCCGAGAAAGCAAGCCACAAGAAGAAACGTGAACCTTCCTCCTCCTCCTCTTCTTCTTCATGGCAACAGTCCCTGTGCGCCATGAATCATTTGGAGCTCCATAACTTAAAGATCAAGCTTCTCTCCATGCTAGAAGAGGTGGGGAGAAGGTATAGAAAGTATGGCGAGCAGATGGAAGGTGTGGTCTCGTCGTTCGAGTCGATAGCTGGGGAAGGTTCAGCTACCGTCTACCTAACATTGGCATCGACGGCCATGTCGAAACACTTCAAGCGCCTCAAGGATGGGATTGCTGGCCAGATCAACGCCGTGAGGAGGGCGATGGGAGAGAAGGACCCGAGTGCACCGGCGATGACAAGAGGTGAAACACCGAGGCTGAAGCTGCTCGACCAGTGCATGAGACAACAGAAGGCGCTTCAGCAGGGGATGGCGCAGCAGCTACCATGGCGACCCCAGAGAGGACTCCCCGAGCACTCTGTCTCGATTCTTCGAGCTTGGCTCTTTGAGCACTTCCTCCACCCGTATCCCAGTGATGTTGATAAGATCATATTAGCACGACAAACTGGATTGACTAGAAGCCAGGTCTCCAACTGGTTCATAAACGCAAGAGTGAGGATATGGAAGCCAATGGTGGAAGATATGTACGCGGAGGAAACGATGGAATTGGACGGCCACTCCAACAGTCCAACCACTGGCCATCAACACAGCAACAATCAAAACCCTAAACCTAACTCTACCCTTGAACGGAAGCCACTGCCGACATTACTGCGACAATCTCAGCAGCAGCACCAACACCACCAGCAGATCACCGGAGCCGAGAACTTTAGCGTCGTCGACTTCGACTTCTCCTCTGGCAGCTACGCCAGTGATAACTTGAGGAGCAGTGTGTCACTGACTTTGGGTCTTCAGCAGCAGAGCAAAGGAGGCATGAGCTCAACGTTCTCTGCAGCCTCTCAACAGCCCCTTCTGTTTGCAAGACAGCACGCTGGCCATGGCCAATACGTCGGGTTCTCCATGGTAGATGGGGAGGAGGATCAACCCCTTCCTTACAGGAACTTGATGGGGATCCAAATGCTGCATGAC
>gnl_Musac_v1_GSMUA_Achr4T14670_001
ATGCAGATTGTGGTGAATTCCTTCGACTCGGTGATGGGGTTCGGATCTGCAACCCCGTACACGGCTCTGGCTCAGAAGGCTATGTCGCGGCACTTCCGGTGCCTCAAGGATGCCATTGCGGCACAATTGAAGCAAACATGCGAGCTCCTTGGGGATAAAGAAGGCGCGAGTAGCTCCGGCGTCACCAAGGGAGAAACCCCGAGGCTTCGGTTGCTGGATCAGAGTTTGCGGCAGCAACGGGCATTCAATCAGATGGGCGTGATTGAGCAAGAAGCCTGGAGGCCTCAACGAGGATTGCCGGAGCGTTCGGTCAATATCTTGAGGGGTTGGCTGTTCGAGCACTTCCTTCACCCGTATCCCAGTGATGCAGATAAGCATTTGTTGGCGAGGCAGACAGGGCTCTCCAGAAATCAGGTCTCCAACTGGTTCATTAATGCAAGGGTGAGGCTATGGAAACCAATGGTGGAGGAGATGTACACGCAGGAGTCCGAGGACAAGGAGGAAAGAGAGAGTGAAACAAGCCAACAAAGAACACAATCACCAATGCAACAGCAGCAAGGACTCAGACCGGAAACCAATGCCGCATCCGAAAGTGAAGCCTCTCCCAGCACGTCTTCCATCACCCAGCGCAATCATCGGTTGGTGTCCTCCGACGACAACCCACCGCCCGGTCTGTCTGCGACTCACCAATCAACAGGCGCAGTAGACGACAGCGTCCTCATCGGCGATATGTACCACCACTACGGGGTTGCCGCCACCTCTGCTTTGGGCCCGGCTGCAGGAATGAGGTTTGGAGCCGCCGGAGATGTGTCGCTCACGCTCGGGCTACGGCATGCCGGCGGCAGTACATCCGAGAAGAGCCGGTTCTCAGCTAGGGACTTTGGCGGCTGC
>gnl_Musac_v1_GSMUA_Achr4T07440_001
ATGGGAATAGCGACACAACCGTCTCAGCTTCCCTTCTCCTACCTCAGCCCAACCAAGGTCCTTACGAGGCCGCAGCCCGGGCCTAATTCGCCGACGACGTCTATGTCCCAAGGCTTCCACCAAGGCATCTTCAGCTTCTCCGAGGGCTTCGATCGCTCTGCAAACCAGGAGCAGCAGCATCACCACATCGCGCAGCAAAGCAGGAGGGACAAGCTAAGGGTGCAAGGGTTCGATGCCGCCGGACCCCCGCTAGTCCCGATCGAGGAGCAAGGAGGGGAGCCAAGCATCTACGAATCCGCCGCTGTCGGTGCCGGCAACATGTTGTCAGACATGTTCAGTTTCCCGGCGCACGGACCAACGCCAATCGACCTGCATGCCAACCAGATCTCGGGTAGTTATCATCTCCCGCCGAGGCAAACGGCCGTGACCGGCTTTTCCGGGGACTGGTACGGGCCGAACCGACAAGGGAACCAGCAGCAGCATCAGGTGACGGGTTTGAACACCGATCCAGCTGCTGCGATGCAGCTATTTCTCATGAATCCTCCACCGCAGCCGCCATCACAGCAGCAGCATCCAAGGTCTCCATCTCCACCTCCACCAGTTGCTGCCCCAACTCTCCACCAGCAACACCATCCTCATCAAGCCTTTCAATCCTTTGGCGAGACTCCCTTTGGTGGGAGACTGGTAGAAGGCCAAGGGCTGTCGTTATCGCTCTCTTCATCTCTGCAGCACTTGGAGATGGCCAAAGCTGATGATCTAAGAGTTAGAGAAGGTGGGTTGTACTTCAGCAACCAGCAGCAGCACCCTACGTTACATTTGCAAGGCCATGTTCATGGCCATGGTCAGCAGTTCCACATGGGCTATACCGGCACGGGTATGGTGAGTGTATTGAGGAACTCCAAGTATGCAAAGGCGGCGCAGGAGCTACTGGAGGAGTTCTGCAGCGTGATGAGCGGGAAATCGAAAGGGAGTAGGGTAGGGAGGCACCGCGTTGGGTCATCCAACATTAACCGTAACCCTAGTAGCGGCGGCGGCGGTGGAGGTGCGTCTAGTACGGCCGCTGCATCTACCTCCTCTTCCAAGGATGTCCCTCCCTTGTCTCCCGCTGACAGATTTGAGCACCAGAGAAAGAAAACCAAGCTCATCTCCATGCTTGACGAGGCATATGCGTGTACATATCTTCCTGCTGAGGCGGAGAAAGGGATT
>gnl_Musac_v1_GSMUA_Achr4T13590_001
ATGTCTACTTTCTATTCAATGTCTAATGACCACAGTGGAAGCACTCCAAATCTTGGCCTGAGGGATCCAGGGCATGCTCCATATTCTGAATCACCAGGTCCTGGCAACATGATGTACCTGAGCTTCTTGAATTCTGGTCAGTATACAGATGCAGTTGCTGGTGTTACTAAAACCCAGCAGAATCACATTGAACTTCCCGGTGCCACTTCTGACATCTCACCAGGCTTGACTGTAGGGAATTCTGACATGATCACTTCGCATCTTGGCAGCCATGGTTATAATGCTTGGAAGGATGGAAGAAATGAGATGTTATTTATGCAGACACAGTCAAATGTTCCAATCATGCAAAATCAAGGTTTATCACTCAGCCTTAGCACACATATGCCGGTTCCTTCAATTCAGTACCAACCAACTAGCTCGGGTATCTCTTTCATGGGTTGCCATCAGTCAACTTCTGGAAATATTGGTCTGTTGAGGGAGGAACACTTTCAAAACAGAAGTTTTCATGGCAATGTCTCCCCTTACAGACAGTCTCATATTCCAAATTCTAAATATCTCAGGATAGCACAGGAATTGCTTGATGAAGTTGTTAACGTTGGGAGTGCTTTGAAGCAAAGAGCAGATAAAAGCCAAAGGATGGCTTCAAACCCTCAAGAAGCCACCGTTAATTATTCTAATGAGCTCTCACCTTCTGAAAGGCAGGACCTTCAGAACAAGGTCTCAAAGCTATTAGGGATGTTGGATGAGAGCAATTTTGACAAATTCGTTATCATTTCTTTTTCACTGCAGGTTGATAGAAGGTACAAACAGTATTACCATCAAATGCAGATAATAGTGTCATGTTTTGATGCGATAGCTGGTTGTGGGGCTGCAAAGCCATACACTGCGCTTGCCCTTCAAACCATTTCTCGGCATTTTCGCTGCTTGAGAGATGCAATCAGTGGCCAAATTCAAGCTATAAGGAAGAATCTTGGAGAGCCAGACAACACAAGTGGCAAGGGTGGTGGGTTATCTCGCCTTCGGTACATAGATCAGCAATTAAGGCAACAGAGAGCCATGCAGCAATTTGGTATGATGCAACAGCATACCTGGAGGCCACAGAGGGGCTTGCCTGAGTCATCTGTCTTGATTCTTCGTGCTTGGCTGTTTGAGCACTTCCTTAATCCCTACCCAAAGGATTCCGAAAAGCTAATGCTTGCAAGACAGACAGGCTTGTCAAGAAGTCAGGTATCAAACTGGTTCATAAACGCACGAGTTCGTCTTTGGAAGCCTATGATCGAAGACATGTACAAAGAAGAGTTTGGTGATACCGAGATTGACTCGAACTCTTCCTCAGAAAATCCACCAAGACTTAAGGAAGACATTCAGTCCTCTGAGGACCATGACGACATGCAAAACCCTGCAACCGGAAGATGCCAAACAAGCCAGATAAGCAACTCCTCAAGACCTAATGTCATCCCAGCTATGGATATGGCTGAGTTGGGTCGCTACGGAAACAGCGGAGTGTCTCTCACACTGGGGCTGCAACAGTGTGATGTCGGCCATCCTGCATCAGACGATCAGCAGAGATTTCTCGCAGCGAGAGCGAATGATGTTTATGGCACAGCTGCTCCAGTTGGGCCTGATACGGCCGATTATGATTATGCAAACATGGGAGATCGGCGACACCGACTCGGGTCAACACATTTGCTGCATGATTTTGTTGCT
>gnl_Musac_v1_GSMUA_Achr4T04480_001
ATGCTGGGGGTTCCATCCAAGCGCCAGGGTTCTCACTTCATGAAGAACTTCGTCCACCGAAGCCTCCCCGAATCGTCCAACGGGAACTTTGGGATGGGGTCTGCAGTGAGCACATGGCCAGTGGATGATTCCTCGTCGATCTCCCTTTTTAATTGCCAAGAGGGCGAGCAACTTGACAGGAAGCTTTCCTTGTCCCACTTCAGTGTGAAGTCTCCTGATGGAATCGGGCTGCCCGACTCCTTGCAGCAGCAGCAGCAGCAGCTCTTCGTGCATGCGAGGAGGGAGCACTACTTGAAGAAATCCAAGTACCTAAAACCAACACAGGAGCTTCTGAGTGAATTCTGTAACATACAGGAAGGACTCAACTCAAAGGAGGGACCCAAACAGGGAAGCCGCCGGGAGGAAGGGGACCCTTCTTCGTGGCAACAGTCTCTATACTCCATGAACCATTTGGAGCTCCATAAGTTGAAGGCAAAGCTCTTTTCCATGCTAGAAGAGGTGGACAGGAGGTACAGAAAATATTGTGAGCAGATGAAGGCCGTGGTCTCATCGTTCGAGACGATGGCCGGGGAAGGAGCAGCTGATATCTACTCAACGCTGGCGTCCAAGGCTATGTCGAGACACTTCAGGCGCCTCAAGGACGGCATCGTGGACCAGATCAACGCGGTGAAGAAGGCGATGGGGGAGACGGACCCGACACTGCAGCACGGCATGGTGCAGCAGCTGCCATGGCGGCCGCAGAGAGGCCTCCCCGAACGCTCTGTCTCTATTCTTCGAGCTTGGCTCTTCGAGCATTTCCTTCACCCGTATCCAAGCGATGTTGACAAGGTCATATTAGCTCGGAAAGCTGGACTGTCACGAAGCCAGGTCTCCAATTGGTTCATAAATGCAAGGGTGAGGATATGGAAGCCAATGGTGGAGGAGATGTACTCGGAGGAGATGAAGGAACTGGACGCCAAGTCCAACCAAAACCCTAACCCTAACTCTGCCCTCAGCCTTGTCCATAAGCCTTTCCTCAACGACTCGGAATCACTCTCATCGATCATAAATAGCAGTCACCATGGAGTTCATCAACCTCAGCAGCAGCGGGTCTCCGGCGCAGACCACTTTGGAGTCGTCGACTACGACGTCTTCTCCTCCTACAGCAACTTTGCGAGTGACGACTTGAGGAGGAGCGGTGAGCTCTCCATGTTAGATGGGGAGGCACAAGGCGTTCCCCGCAGGACCTTGATGGGGACTCAATTGCTGCATGATTTGGCAGGA
>gnl_Musac_v1_GSMUA_Achr4T07450_001
ATGCAGATGGTGGTGAATTCCTTCGACTCGGTGATGGGGTTTGGAGCTGCAACGCCCTACACAGCTCTAGCGCAGAAGGCTATGTCGCGGCACTTCCGGTGCCTCAAGGACGCAATCGTCGCACAACTGAAGCAGACATGCGAACTCCTAGGCGACAGAGAAGGTGCGAGCAGCTCCGGGATCACCAAGGGAGACACCCCCAGGCTCCGGCTGCTCGACCAGAGCTTGCGGCAGCAGCAGTCCTTCAGTCAGATGGGAATGATGGAGCAGGAAGCCTGGAGGCCTCAGCGCGGATTGCCGGAGCGCTCCGTCAGCATCCTGAGGGGTTGGCTCTTCGAGCACTTCCTTCACCCGTATCCCAGTGATGCAGATAAGCATTTGTTGGCGAGGCAGACAGGTTTATCCAGAAATCAGGTTTCCAACTGGTTCATCAATGCAAGGGTGAGGCTATGGAAGCCAATGGTGGAGGAGATGTACCTGCAGGAGTCCAAGGAGGAGGAGGGAACAGAGAAAGAAGCAAACCAACAAAGAGCGCCATCACCAATGCAACAGCAGCAGCAAAGCCAGAGACTGGGAACCAATGCGGCGTCCGAGAGTGACGCGTCTCCCAGCACATCCTCCATCAGCCACCGCAATCATCGGTTCGCCTCCTCCTCCGACAACCCACCGCCGGGTCTGGGTGCGGCCCACCAGCCAAGCAGCGGAGTCGATGACGGTGTCCTTGTCGGTGTAGGACAAATCGGCGACGTGTACCGCTACTACGGGGCTGCCGCCACCTCTGAACTGGGCCCGGCTGCGCGAATGCGACTGGGGGCCGCCGGAGACGTGTCGCTCACGCTCGGGCTACGGCATGCCGGCGGCGGTACGTCCGAGAAGAGCCGGTTCTCAGTTAGGGACTTGGGCGGCTGT
>gnl_Musac_v1_GSMUA_Achr4T06630_001
ATGTCTACTTTCTGTTCAATATCTAGTGACCAAAGTGGAACCTCTCCAGATCTTGGCCTGAGGGATCCAGGGCACGCTTCATATTCTGAATCACCAGGTCCTGGCAACATGATGTACCTTAGCTTCTTGAATTCTGGTCCGTATAGAGATGCAGTAGCTGGCGGTGCTCAAACCCATCAGAATCACATTGAACTTCCTGTTGCCACCACCATCATTTCACCAGACTTGACTACAGGGAATTCTGTTATGGTCCCCTCGTGTCTTGGCAACCATGCTAATAATGCTTGGAAGAATGGAAGAAGTGAGATGTTATTTATGCAGACAGATAGAGGTTCCATACTTGGAACAGATGATCTACTTCATGCTGCTGATCCTCAGACGAGTGTGCAGACACAGCTTAGCATCATACATGGACTAAGCTTATCATTGCAACACTCAAATGTTACACTGCAAAATCAAGGTTTATCACTTAGCCTTAGCACACAGATGCCAGTTCCTTCAATTCAGTATCCATCTACTACCTCAAATATCCCCTTCTTTGATTCTAATCAGTCAACTTCTGGAAATGTTGGTTCATTCAGGGAGGAACACTTTCAAACCAGAAATTTTCATGATAATGCCTCCCCTAATGGACTAACAAGTCTTACAAGGTTGATTCCAAATTCTAAATATCTTCGGGCAGCACAAGAATTACTTGACGAAGTTGTTAATGTCAGGAAGGCTTTGAAGCAAAAAACAGATAAAAGCCAAAGGCTGATTTCAAACCCTCAAGAGGCCACTGTTAATTGGTCTAGTGGGCTCTCACCTCTTGTAAAGCAGGACCTTCAAAACAAGGTCTCAAATCTATTGGGGATGTTGGATGAGATTGATAGAAGATATAAACAGTATTACCATCAGATGCAGATAATAGTGTCATATTTTGATGCAATAGCTGGTTGTGGAACTGCTAAACCATACACTGCACTTGCCTTTCAAACTATTTCTTGTCATTTTCGCTGCTTGAGAGATGCCATCAATGGTCAAATTCAAGCTACAAGGAAAAATCTTGGAGAGGCAGACAACTCAAGTAGCAAGAGTGGTTTGTTATCTCGCCTTCGAAACATAGACCAGAAATTAAGGCAGCAGAGTGCCTTGCAGCAATTTGGTTCAATGCAACAGCATACCTGGAGGCCACAGAGGGGTTTACCTGAGTCATCTGTCTCAATTCTTCGAGCTTGGCTGTTTGAGCACTTCCTTCATCCCTACCCGAAGGAATCTGAGAAGCTAATACTTGCAAGACAGACAGGCTTGTCAAGAAGTCAGGTTACAAACTGGTTCATAAATGCACGCGTTCGCCTTTGGAAGCCTATGATCGAAGACATGTACAAAGAAGAGATTGGTGATACTGAGATTGACTCAAACTCTTCAGAAAATCCACCAAAACTTAAAGAAGACTTTCAATCGTCTGAAGATCATGAAGACTTGCAAATGTATGGAACTGGACGATACCAAACAGGCCAGATAATCGACTCCTCAAGACCCATTACCATGAATGTTGCTGAAGCAGCTGCCACTTTTCAGCATGAAGCATCTGCACAAGATTCCTATAAATATCTGAAGGCTAATGAACAAAGGCCAATTGGAGAAGATTCCAGCTTCTTACAAGATGTTATTGGCCACCCGGACGGGAAAGGTAGGTTTTTGGCTTATCAGATGGCT
>gnl_Musac_v1_GSMUA_Achr7T27440_001
ATGGGAATAGCGACGCAGCCCTCTCAGCTCACCTTCGCCTACCTCAGTCCACCATCCAAGACCCTCGGGGGAACGCAAGCCGGGCCTAGTTCTCCGGCGTCTATGTCCCAGGGGTTCCACCAAGGCATCTTCAGCTTCCCCGAGGGCTTCGACCGCTCCGCGAACCGAGAACAGCAGCAGAACCACCACGTCGCGCAGCAAAGTAGGAGGGACAAGCTACGGGTGCAAGGCTTTGATGCCGCCGGACACCCGCTAGTCCCGATCGACGAGCACGGCGAGGAGGCAAGCATATACGGGTCCACCGCTGTCGGTGCCGGCAACATGTTGTCGGATATGTTCAGTTTCCCGGCGGCCGGACTGACGGCGGTCGACCTGCACGCTAACCAGATCTCAGGTGGCTTTCATCTACCGCCGAGGCCAGCGGCCACGGCCGGAGGCTTCACCGGGGACTGGTACGGTCCAACCCGACAAGGCAACCAGCAGCAGCATTCGGTGACAGCTTTGAACGCCGACTCTGCTGCCGCGATGCAGCTTTTTCTCATGAACCCTCTGTTGCAGCCGCCGCCGCCACAGCAGCAGCGGCCGAATTCTCCGTCTCCGCCTCCACCAGCTCACCAACAAGCCTTCCAATCCTTTGGAGACGCTCCCTTTGGCGGGAGAGTGGCAGAAGGCCAAGGACTCTCGTTGTCGCTCTCTTCATCCCTGCAACAGTTGGAGATGGCCAAAGCGGACGAGCTAAGGTTTAGAGAAGGGGTGCTGTACTTCAATAACCAGCAGCAACAGCACTCCACGTTACATTTGCAAGGCCAGGTTCCTGGACACGGTCAGCAATCGCACATGGGCTACGGCAGCATGGGACTGGTGAACGTGTTGAGGAACTCCAAGTACGCAAAGCCGGGGCAGGAGCTCCTGGAGGAGTTCTGCAGCGTGGGGAAGGGACAGCTAAAAGGAAGTAAAGCAGGGAGGCACCGTGGTGGCTCATCCAACCCTAACTGCAACCCTACCGGTGGCGGTGGCAGCGGAGGCGCTTCCAGTTCGGCCGCTGCATCTTCATCCTCCAAAGATGTTCCTCCCTTGGCTCCTGCTGACAGATTTGAGCACCAGAGAAAGAAGGCCAAGCTCATCTCCATGCTCGACGAGGCATGTATTAAGAATGCTTGTGGCCTCAGCGGCACATCTATTTGCCATTCTTGCGTGGACAGAAGATACAACCACTACTGCGACCAGATGCAGATGGTGGTGAACTCATTCGACTCCGTCATGGGCTTCGGAGCCGCAACGCCATACACATCGCTCGCTCAGAAGGCCATGTCGCGGCATTTCCGGTGCCTCAAGGATGCAATCGCTGCACAGCTGAAGCAAACATGCGAGCTGCTGGGAGAGAAAGAAAGCGCCACCGGCTCCGGCATCACCAAGGGGGACACCCCGAGGCTCCGGTTGCTCGACCAGACCTTGCGGCAGCAACGGGCCTTCAATCAGATGGGGATGATGGAGCAGGAAGCGTGGAGGCCGCAGCGTGGATTACCGGACCGCTCGGTGCATATCTTGAGGGGATGGCTGTTCGAGCACTTCCTTCACCCGTACCCCAGTGATGCAGATAAGCATTTGTTGGCGAGGCAGACCGGTTTGTCTCGAAATCAGGTCTCCAACTGGTTCATTAATGCAAGGGTGAGGCTATGGAAACCCATGGTGGAGGACATGTACCTGCAAGAGTCCAAAGAGGAAGAACAAGGACAGCGGACGGAAACCAACGCGCCATCCGAGAGCGACGCCTCTCCCAGCACATCGTCCGTTAGCCGGCGTCATCATCGTCTCGCAGCCGCATCAGAGAACCCACCGCCGGGCTTGGTCGCGGCCCACCAGCCGAGCGGCGGGGACGACGACAGCGTCCTCGTCGGTGTAAACGCATTTGCCGCGCTGAACGCGGCGCATGTTGGCGACATGTATCGGCACGGCACGGCCGGAGACGTGTCTCTCACGCTCGGCCTACGGCATGCCGGTGGCAGCACGTCCGAGAAGAACCGGTTCTCACTGAGGAACTTTGGCGGCTGT
>gnl_Musac_v1_GSMUA_Achr7T14960_001
ATGACTTCTTCAGCGGCGGATCGGTTCATGGGAGGAGGCGAAGGAGGAGGAGGGGAGGAGCAGCTGCTACTGCACCACCCCCAGATGTACTACCACGTGCCGCAGCACAGCCGGAGGGAGAAGCTGCGGTTCCCGGCGGAAGAGTCCACGCCGGCCACCTCCCTCCTGCTCCTCTATGGTCCCAACAACGCCCCGCCGCTCTACCCGCCAAATTCTTTGACGGCCTTCCACCCCTCCTTTTCCTCCTCCTCGGACTCGCTGGTGGACCACGGCGGAGACGGGCTGCCCGACCATGGCATGAAGGAGGACGACCGTCCCATCACGGGCACGGAGCAGCAGTGGAAGAAGACCATGCTCATCTCCATGCTCGACGAGGTGTACAGAAGATACAAACAATACTACCAGCAGGTGCAAGCTGTTATTACATCATTCGAGTCGGTTGCGGGATTGAGTACTGCTGCTCCATACGCCTCGATGGCCCTCAAGGCCATGTCCAAACACTTCAGAAGCCTCAAGAATATAATATCTGACCAACTTCGTCAGACAAACAAGGGTCTCAGAAACGAAGGCATCAGTCGAGAAGAGATGTCGAACTTTGGGCTTCTAGATGGCAGCGGTTATCTCCATAGAACAACAAATAGCACTAACACATTTGCTCAACCACATGTGTGGAGACCTCAGAGAGGGCTTCCTGAACGTGCAGTGTCTGTGCTTCGATCATGGCTTTTCGAACACTTCTTGCATCCCTATCCTACTGATGTGGACAAGCAGAACTTAGCGAAACAAACAGGCCTTACAAGAAACCAGGTCTCTAACTGGTTTATTAATGCGAGAGTAAGGCTTTGGAAGCCAATGGTGGAGGAAATACACTCTCTAGAGATGCGTCAGAAGAACAAAATGTCTGCAAGTGACTGTGATGAGCGACAACCTCCGCGGCCATCATCTTCCAAGACAAGTGCCTTTGATCCACAGCCGCTCCAGATTTTGAGCACCCAAAGCCATCAGTACTCGATGTCCAAAGGCATTCAAGAAGAGCTAACGCCAATGCCCAACCACATCCCGGAGCCGGTTAACTTCGACACATCGGACCACCACATCGGCGGCGGAGTCGGCGTGGCCGCCGGAGGAAGTGGTGTGTCCCTCACCCTCGGCCTCCACCAGAACAACGGGGTGTGCTTCTCCGAACCACTGCCGCTGGACGTCGCCCGACGGTTCGGGTTGGACGAGTGCAGTGACACCTATCTGGTGGGTGCATTCGGGGACCAAGAGAGGCAGTTTGGAAAGGATGTGGGCAGTCGTCTGCTTCATGATTTTGTGGGG
>gnl_Musac_v1_GSMUA_Achr2T06410_001
ATGACGGTGTCATCCTTCGATGAAGTAGTGGGTCCTGAGGCTGCAAAACCTTACACTGCACTTGATAGCTCTGATACCATGATAAAAAGAATAAAAGATAAGAATCTTGAATGTATTAAAGAAACTTTATTGAAGAAGAAAGGTACAACAAAGGAGGAAGCTACAAAAGAGGTACAGCAAAGGAGAAAAGGTGTGGCAGTGCTGGTGAAGCAGATAATTCAGATAGCAAGGAGGCCACAAAGTGGTTTACCTTATTCTTCTGTCTCAATCCTTTGTGCCTGGCTGTTCGAGCACTTCCTTGACCCTTACCCGAACGATTCTGAAAAGCTAATGCTTGCAAAACAGACAGGCTTGACAAGGATTTCTAATTGGTTCATAAATGCACTGGTTCGCCTTTGGAAGCCTATGATTGAGGACATCCAAAGAGGAGATTGG
>gnl_Musac_v1_GSMUA_Achr2T04310_001
ATGCTCTCGAGGGAGTCGTCATCCCAGAGCTTCTGTGTGATGGCCCATCAGTCCCACTACGGTGAATTCTCCACCGGTGTCGACGCCACGATGCAGGGCTTCGATCACCACCACGAGCTCTTGGGCGTCCAAGCCGGGATGGAGACGCTCGGGGTCCCTTCCAAGCAGCAAAGCTCTCGCCTCGCCGGAGGCTTCCTTCCCCGAGACTTTCCTGAAGCATCAAACAAGCATCGACCCTCGGCGAGCCCGTGGCCGGTGGACGACCCCTCTTTGGGGTCTCTGTTCCCGTGGGAAGGAAGGGTCTCCGTTCCCTTCCTCAACGCCAGGCACTCAGATGCAGTGGCCGTACCTCAACCTCCGCAACAGTGCGTTCCCGGAGATAGGTTGCAGATAGGATCAGCATACCTTCAACAACAGCAGCAGCTCTTCGTGCAGGATGGCCGGGTGGGTTTCCATCCACAGCAGCCGCTTCAGTTAAGGAACTCGAAGTTCCTGAGACCAGCTCAGGAGCTGCTGAGTGAGTTCTGCAGTCTCAGAGGGGAGATCAGTTCCAAGAGGAGGCCTAACAAGACAAGCCTCGAGGATGAAGAAAAGGCTTCTCTCTCTTCTTCATGGAATCAATCCTTACACTCCATGGACCTTCTGGAGCTCCAAAAGATAAAAGCTAAGCTATCGTCCATGATAGCGGAGGTAGACAAGAGATACAGAAAATACTGCGAGCAGATGAGGACTGTAACAGCGTCGTTCGAGGCTGTGGCTGGGAAAGAAGCAGCGAGAGTGTATTCGGCGTTGGCACATAGGGCCATGTCGAGGCACTTTAGGTGTTTGAGGGATGGGATAGTAGGTCAGATTCACGCAGCCAAGAAGGCAATGGGGGAGAAGGATCCGACCGCCGCGGGGACGACGCGGGGCGAGACGCCGAGGCTCAAGCTGCTCGACAAGTGCATACGGCAGCAGAAGGCGTTTCATCAGGGGATGATGGAGCAGCCCCCATGGCGGCCTCAGCGAGGCCTTCCCGAACGCGCCGTCTCCATTCTGCGCGCTTGGCTCTTCGAGCATTTCCTCCACCCGTATCCAAATGATGTTGATAAGCACATCTTAGCCAGGCAAACTGGATTGTCAAGAAGCCAGGTCTCCAATTGGTTCATAAATGCAAGGGTGAGGCTGTGGAAGCCAATGGTTGAGGAGATGTACCTGGAAGAGACGAAGGAGCTGGATAACCAGTCTAACCAAGCAGCGAATGGACCTGAAGACAGTGACAACCCCAACTCCAACCTCAGCTTCGACCAGAAACCCTTGCCGGCGCAGCTACTCGTCGACTCCGAATCGCTCTCCTCCATCATCAACAGCGGCCACCACGGCCATCAAAGGAACGATCTGATCAGCAGCACTCACCACCAGGATTTTGGTGTGGTTGGCGACTTGGGCTTCTCCTACAACAGCCGCAGCAGTGATAACTCGAGGGCTGGTGTGTCCTTAACGTTGGGTCTCCAGCAGCACAATGGGGGAGGCATGAGCTTCTCTCTGCTGCCGAACTCTCAGCCCTCACTTCTCTTCTCCAGAGAGACCATTGATGGCGACCAACAGGCTCAATTTTCCATTTTGGATGGGGAGGCAGAGAACCTTCGTTACAGGAACCTGATGGGAGCTCAGTTGCTGCATGACTTGGCAAGA
>gnl_Musac_v1_GSMUA_Achr9T18740_001
ATGTCTCACCATCACCAAACCATGGGTTACACCAACTTTTCCTCCACGATCGAACCAGTGATGCAGAGCTTCCAACCAAGCCAGGAGCTCTACAGCCTGCAGACGGGGATGGAGATGCTGGGGATACCCTGCAAGCCTCAAGAGAACTCCGACAACTGGAGAGCCTCCTTCTCCGTGATCGGCAGCTCGGCCCACGCCGCATCCTGCAGCTTCCCCCAACCGTCGAATGAGAATCTGATGGTTACACCCGAGAGGTTGCCCTTGTGCCCATGGCAGCCACCGAATCAGATGCTTGTCGACGGACCCCGGGCAAGGTTTCTATTCCCACCATGCGAGGGGAATGGGCAGTCCAGCAGCGGTGGATTGTCCTTGTCCTTGAACCATGCCGAGACATCCAACTCCAGCTACGATCAGCCTCCGTTCGATCAGGATGTTTTGCCCACTTCGAGAGATGAGTTGTTTCAGGATGGTAGGTTCTTCCGGCCACCGATCTCACCGACTACTTCGAATCTACACCAGCCATCCCAGCATCTGCTGAAGACCTCCAAGTACTTGCTCGCAGCTCAGGACCTCCTAAACGAGTTCTGCAATATGAACACTACTGCTGACAGCGGCTCATCAAAGAAGAAGGCTAGCAAAACAAAACAGCGGAACGAAGGAGGCTCTTCTTCCTCTACTTCTTTGAGCCAATCTCTCTACTCCTTGGACATTCATGAGCTGCAGACTAGGAAGGCTAAGCTGCTTTCCATGCGAGAAGAGGTGGACAGGAGATACAGAAGATATCGTCATCGGATGAAAGCAGTGGTTTCGTCGTTCGAGGCCATGGCGGGGGAAGGGGCGGCGGCAGCCTACTCGACCTTGGCATCGAAAGTCATGTCGAGGCACTTCGGGTGCCTGAGGGACAGAATCGCAGGTCAGATTCAGGCGATAAGGAGGCAGATGGGAGAGAAGGATGCACAGAAGGCGTTTCAGCAAGCGGGGGTGATGGAGAGCGAACCCTGGCGTCCACAGAGGGGCCTCCCTCAGCGCTCCGTCTCCATTCTTCGTGCTTGGCTCTTCGAGCACTTCCTTCATCCGTACCCTAGTGATGTTGACAAACATATACTAGCCCGGCAAACAGGACTATCCAGGAGCCAGGCATGTCTACGTCCCACACTTTATAATCATATACAGATCATTCGTCTTCTTGCCATCACCGTAATTAGTCATATGATAACCAGGATTATATATATGTGGTTCTACCAACAGGTCTCCAATTGGTTTATAAACGCCAGGGTCAGACTGTGGAAGCCAATGGTGGAGGAGATGTACTTGGAAGAAATACTAGAGCAGGAGGACCAAACATCACTCGGAGATAACAGCAACGACGACGATGCTATCAACCCACCAAACCATCCTCACAGTTCCAGTGCAAGAGATCGTATCAGCAGCAAGAGCTCCGACTTTGGTGCAGTGGACTTGGACTTCTCTTCCTACAACCATTATTACTGCAGCAATCAGAACTTTGGAAGCGGCGTGTCCCTAACGCTTGGCTTGCAGCAGCACAATGGTGGAGGCAGCGTGAGACCGTCGTTCCCGCCATCGCTGGCGTCACAGCAGTCTCTCGTTTACTCCAAAGAGCAGATGGAAGAATGCCATCCGAGTCAATTCTCTATCTTGGATGGGGAGGCACAGAATCTTCACTACAGGAACCTTATGGGAGCTCAGTTGCTGCGTGACTTGGCGGGT
>gnl_Musac_v1_GSMUA_Achr9T21580_001
ATGTCCATGTTCTTTATGATGTCTAACAACCAATGCGACACAACTCCAGATCTTTGTCTGAAGGATCAAGGACATCCTCCATATTCTGAATCATCAGTTCCTGCCGACATGATGTACCTTAGTTTTTCGAATTCTGGTGCGTATGCAGATGCATCAGCTGGCAGTACTCAGACACAGCAGAATCACAATGAGCTTCCTGTTGCCTCTACCATTATTTCGCAAGGCTTGACTGCAGGGAATTCTGATATACTCAACTCATATCCTGGGGATCATGCTTATAATGCTTGGAAGGATGGAAGAAACGAGATGTTATTTATGCAGACAATTGATGGTGTTTCAGCCATGCAAAATCAAGGATTATCACTCAGCCTTAGCACACAAATGCCAGTTCCTTCAATCCAGTACCAGCCTAATAGCTCAGATATATCTTACATTGGTTCTCATCAGTCAACTTCTGGAAATGTTAGGCCATTCAGAGAGGAAGGCTTTCAGAATAAAAGTTACCTCAGGGCAGCACAAGAATTACTTGATGAAGTCATTAATGTCAGGAAGGCTCTGAGGCAAAAAGCAGAAAAGAACCAATGGATGACTCCAAACCCTCAAGACGCCTCTGCTAATTCTTCCAGTGAGCTCTCACCTTCTGAAAGGCAGGATCTTCAAAACAAGGTCTCAAATCTGTTGGGGATGTTGGATGAGGTTGATAGACGGTACAAACAGTACCACAATCAAATGCAGATAATAGTGTCATGTTTTGATGCAATTGCTGGTTGTGGGGCTGCTAAACCATATACGGCCCTTGCCCTTCAAACCATTTCTCGGCATTTTCGCTGCCTGAGGGATGCCATCAGTGGCCAAATTCGAGCTACAAGGAAAAGTCTTGGAGAACCAGACAGTTCTAGTAAGAGTGTTGGGCTGTCTCGCCTTCGGTACATAGATCAGCAGTTAAGGCAACAGAGGGCCATGCAGCAATTTGGTATGATGCAACAGCATGCTTGGAGACCACAGAGGGGTTTGCCAGAGTCATCTGTCTCAGTTCTTCGTGCTTGGCTGTTTGAGCACTTCCTTCATCCCTATCCAAAGGATTCGGAGAAGCTAATGCTTGCAAGACAGACAGGCTTGACAAGAAGTCAGGTTTCGAACTGGTTCATAAATGCACGAGTTCGTCTTTGGAAGCCTATGATCGAAGACATGTACAAAGAAGAATTTGGTGATGTTGAGATTGACTCGAACTCTTCTTCAGAAAATCCACCAAAACTGAAGGAAGACATTCAATCCTCCGAGGATCATGAAGACTTGCAAAACCATGCAACTGGAAGATGCCAAACAAGCCAGATGAATGCCAGCTTCTTACAAGATGCTCTTGCACACCCAGACGGCAATGGCAGATTTTTAGCTTATCAGATGGCTGAGTTAGGCTGCTACGGAAATGGCGGGGTGTCCCTCACACTGGGACTGCAGCACTGCGATGTCGGCCTTCCTATATCGGACAATCAGCAGAGCCTTCTTGCCATGAGAGGGAATGATGGTTACAGTGCTGCTGTTCCAGCTGGGGCAGATACAGCTGATTATGATTACGCGAACATGGGAGATCAGCGACACCGGTTCGGGTCAGCACATTTGCTGCATGATTTTGTCGCT
>gnl_Musac_v1_GSMUA_Achr1T03680_001
ATGCTCGTGGACGAATCCTCGGCAAGGTTTCTATTCCCATCATGCCAAGGGAATGGGCAGTCCAGTAGCGGATTGTCCTTGTCCTTAAACCATGCTGAAACTTCCAACTCCGGCTACGATCAGCCACCCTTCGATCACCATGGTTTAACCAGTTCTCGAGACACTCAGTTGCTTCAGAAACCTGCAGATCATCATCTCCAAGATGGCAGGTTCTTTCAGTCGTCGACTTCGCAGTCAGCTCTGATCAATCCCTACCAGCAATCGCAGCAACCGCTGAAGAGCACCAAGTACTTGATCCCAGCAAGAGAGCTGCTAAACGAGTTCTGCAGTCTGGAAACTGCAGTCATCGGTTCATCAAAGGACAAGGCCAGCAAAACTAAGCCGTGGGAGGAAGGAGGCACTTCTTCGTCCTCCATCTCATTCAACCAGTCTCTCTACTCTTTAGACATTCATGAGCTCCAGGGAAGGAAGGCCAAGTTGCTGTCCATGCTAGAAGAGGTGGACAAGAGGTACCGAAGATACCGAGAGCAAATGAGAGCTGTGGTCTTATCGTTCGAGGCGGTGGCGGGAGAAGGAGCGGCGACGGTGTACTCAGCTCTGGCAGCTAAGGTGATGTCGAGGCACTTCAGGTGTCTGAGGGATGGAATCGTGGGACAGATCGATGCGATAAAGAAGGCGATGGGAGAGAAGGACGCACAGAGGGCGTTTCAGCAGGCCGGGATGATGGAGAGCCACCCCTGGCGGCCGCAGAGGGGCCTTCCTGAGCGCTCGGTGTCGATTCTGCGTGCCTGGCTCTTCGAGCACTTCCTTCATCCGTACCCTAGTGATGTTGATAAGCATATATTAGCCCGGCAAACTGGACTCTCCAGGAGTCAGGCATGCAAACCC
>gnl_Musac_v1_GSMUA_Achr1T23300_001
ATGCCGAACATCTTTCTTCCATTTATTGCAGCTTATTATCTTATCTATGAAAATAATGAACTTCTTTTAGAGGTCATATCGAGTCTTGCTAGTTCAATTATAAATTCGAAGTATCTAAAGGCAGCACAAGAATTACTTGATGAAGTTGTTAATGTTCAAAAGGCTCTGAAGCGAAAATCAATCAAAAGTCAAAGTCTTCATACTTCTGCTGGTACCACCACAGGAAAGGATTGCAGTGCAGGTGAAGGAATGTCGTCGAACCCTCAAGACTCTACCATCAACTCATCCAGTGAGCTCTCACCCTCTGAAAGGCAGGATCTTCAGAACAAGGTTACCAAATTATTGACTATGTTGGATGAGATTGATAGAAGATATAAACAGTATTACCACCAGATGCAGATAGTAGTGTCATCTTTTGATGTAGTAGCCGGTTTCGGGGCTGCTAAACCTTACACGGCACTCTCCCTCCAAACAATTTCTGGGCATTTCCGCTGCTTGAGAGATGCCATCAGTAGAGAAATTTTAGTTACCAGGAAAAGTCTTGGAGAGGAAGGTAACTCAGGTAGCAAGGGTGTTGGAATGTCTCGCCTTCGCTATATAGATCAGCAGCTGAGGCAACAGAGAGCGTTGCAGCAGTTTGGTATGATGCAGCAACACGCTTGGAGGCCACAGAGGGGGTTGCCCGAGTCATCTGTCTCAATCCTTCGTGCTTGGTTGTTTGAGCACTTCCTTCACCCTTACCCGAATGATTCTGAAAAGCTAATGCTTGCGAGACAGACAGGCTTGACAAGGAGTCAGGTTTCCAACTGGTTCATAAATGCACGAGTTCGTCTTTGGAAGCCCATGATTGAGGACATGTACAAAGAGGAGACTGGTGACCTCGAGATTGACTCTTCTTTGGAGAACCCACCTAAAGATCAGGATGGTGTTCATTCCACTGGGAATGGAGAAAACTCACACAACACTGCCACTGAAAGATGCCAAGTAAACCAACTTAAAGAGTGTAGCTATGTGCAAGATGCTCTTGCGCATATAGATGGAACTGGGAGGTTCATGGCTTATGCTGATTTGGGCTGTGGCGGTGGTGGTGGGGTGTCACTGACACTGGGACTACAGCACTGTGACGGTGGTCTTCCTGGATCTGGCAGTCAGCAGAGCTTCGTTGGGATGCAAGGGGGAGACATCTACAGTGCAGCTGCTGCCATTGGAGCTGATACAGCTGAGTATGATTGTGTTAATTTGGGAGACCGACCGCACCGATTTGCTTCATCACAACTGTTGCATGACTTTGTGGCC
>gnl_Musac_v1_GSMUA_Achr1T06400_001
ATGGCCCATGAGTCCCACTACAATGAATTCCCCATGCAAGGCTTCGAGCACAGCCATGAGTTCTTTGGCATCCAACCCGGGATGGAGATTCTCGGGGTCCCCTCCAAGCATCAAAGCTGGCAGGCGGCAGCTTCGGTGAGTCCATGGCAGGTGGACAACTCCTCCTCCTCCTCCTCCTCTTCCTTGAGGCCTCTGTTCTCCTGTGTCAGAACCCAGCGACCCAGCGGGGGGCCTTCCCTCTCCCTCCTCGACATGAAGCACTCAGCTGCACTAGTAGGTGTGCCTCAACCGCCGGAGCAGTACAGCGCCGCCGGAGACAAGCCGCAGCTGAGAGCAGCGTACCACCTTCAGCAACAGCAGCTAAGGAATTCCAAGTTCCTGGGGCCAGCTCAGGAGCTGCTGAACGAGTTCTGTGGTGTCACAGGGCAGAGCAGTTCCAAGAAGAAGCCTAACAAGACAAACCATGAGGGGGAAGCTGGAAAGCCTTCCCTCTCCTCTCCGTGGCATCAGTCTCTGCGCTCCATGGACCTCGTGGAGCTCCAAAAGATCAAAGCCCAGCTGTTGTCCATGCTCGAGGAGGTCGACATGCGATACCGGAAGTACTACGAGGAGATGAGGGGGGTGGTGGCGTGGTTTGAGGTGGTGGGTGGGGAAGGAGCCGCGTCGGCGTACGCGGGGTTGGCGTCGAAGGCCATGTCGAGGCACTTCCGGTGTTTGAGGGACGGGATCGTGGGTCAGATTCGTGCGGTGAAGGAGGCGACGGGGGAGAAGGACTCGGCGGCGCCGGGGACGACGCCGGGGGAGACGCCGAGGCTCAGGATGCTGGACCAGAGGATCCGGCGGCAGAAGGCGTTTCAGCAGGGGACGATGGAGCCGCACCCGTGGCGGCCTCAGCGTGGCCTCCCCGACCGCTCCGTCTCCGTTCTTCGTGCCTGGCTCTTCGAGCATTTCCTTCACCCGTACCCAAACGATGCCGACAAGCACATCCTAGCCCGGCAAACCGGACTGTCGAGAGGCCAGGTCTCCAACTGGTTCATAAACGCAAGAGTGAGGCTATGGAAGCCCATGGTGGAGGAGATGTACCTGGAAGAGACGAAGGAGCTGGAGAACCAGGCCGACCAAGCACCGACTGGCCGTGAACACAACGATCACCCTAACCCTAACCCTAACTCCGGTCTCAGCTTCGACCAGAAACCCCTGCCGGTGCAGCCGCTGGTGGACTCCGAATCGCTCTCCTCCATCATCAACAGCAGCCATCACAGTGACCAAACTCTGCACCAGTACCGACAGCAGCATCACCGGCATGTGAGCGACTTGGGATTCCCCTACAGTAGCAGCAGCAGCAGCACAGGTGTGTCCTTAACGCTGGGTCTTCAGCACCACAGTGGAGGAGGCATGAGTCTATCCTTGTTGCACGACTCCCAGCTGTTCTCTGCAGACCATGTTGACGATGATCAACAGGTCCATTTCTCCATTTCGGATGGGGAGGCGGTGAACCTTCCTTACCGAGACCTGATGGGAGCTCAGCTGCTGCAGGACATGACAAGA
>gnl_Musac_v1_GSMUA_Achr1T26900_001
ATGGGCTACGGCGCCATCGACGCGATCAGCGTGCTGAGGAACTCCAAGTACGCGAGGGCGGCGCAGGAGCTCCTGGAGGAGTTCTGCAGCGTGGGGCGGGGACAACTGACGGGGACCAAGCTCGGCCGGAAACGAGGCGGCTCCTCCAACCCCAACGCAAATCCTAGCGGCGGCGGTGGTTCCAGTTCAGCTGCTGCTGCATGTTCTTCATCTCCCAAATTGGACACCACTCCCTTGTCTTCCGCTGATAAGTTTGAGTACCAGAGGAGGAAGGCCAAGCTTATCTCCATGCTTGACGAGGCATTGGGTAGGGTGTGTTCAATACGGTCATATCTAACGACACTTGCCTATATAGTGTTTGTGGACAGAAGATACACTCATTACTGCGACCAGATGCAGGTGGTGGTGAACTCCTTTGATTCCGTCGTGGGCTTCGGAGCTGCGGCGCCGTACACAGCTCTGGCTCAGAAGGCCATGTCACGCCACTTCCGGTGCCTCAAGGACGCGATTGCCGCGCAGCTGAAGCAGACATGCGAAACCCTCGGAGAGAAGGAAGTCGCGAGCAACCCCGGCATCACCAAGGGAGAGACGCCGAGGCTCCGGCTGCTCGACCAGAGCCTGCGGCAGCAGCGCGCGTTCCACCAGATAGGGATGATGGATCAGGAAGCATGGAGGCCACAACGCGGCTTACCGGAGCGCTCCGTGAACATTTTGAGAGCTTGGCTCTTCGAGCACTTCCTTCACCCGTACCCAAGTGATGCAGACAAGCTCTTGTTGTCACGGCAGACAGGTTTATCCAGGAACCAGGTCTCCAACTGGTTTATCAACGCCAGGGTCAGGCTGTGGAAGCCCATGGTGGAGGAGATGTACCAGCAGGAGTTCGAAGGGGAGGCAGGACAAAGCGTGAAGGGCGAAGCTAGCCATGCACAGTCTTCACAACCGCCACAACAGGAAGGCGGCACCTCCGCAAGTTCATCTTCGCACCGCCACTTCGGCACCACACCGGGGATTCCGCCACCGGACGCAGCGGTCAGGCCCCACGGCCAGTCAAGTGGCGGCGGCGGCGGCGAGGGCATCCTCATCCAGCCGGTGAGGCTCGGCGCCACCGGCGACGTGTCGCTCACTCTAGGCCTACAGCACGCCGGCGGCAACGCATCAGAGAAGACCCGGTTCTCGGCCGGCGACCTCGGTGGC
>gnl_Musac_v1_GSMUA_Achr11T07630_001
ATGCCCCCGGCCAGCCCCACCGCCGCCACTGCCAACTGCAGCAGCCAACGTGCCATGAACGGCTTACGGTCGGATGCCCACGTCGCCCAGCAGAGCCGCCGCGACAAGCTCCGGGTACAGTCTGACCTCCTCCAGGTCCGCGACGCCTCCGAACCGGCCATGTTCTCCTCCCCGGCCGCCTCAGCAGCCACGGACTTCACGGGCGGCAGCCAAGTCCCCCTCGTCGCTCCTTCCGCGTCGTCGCTGATCTTAAGCGAGGGCGCCGCTGCTTTCCAGCCCCAGCCCGGTTGCGACTGGGCTCCGCCTCCTTCCTTTGTTCCGCACGGTCATCCCTACCACCACCAACCGAGGCCCGGCTTCGTCGGTTATCACGACGGATCGACGGACTTGCACTTCGTGTCGCCCTCATCGCCGCTCGCGTGCCAAGGCCGAGAATTCGCCTCCGCGATCGCGCAACAGCCGTGCCCGTGGGCCGTCGAGGGTGGCGGGAACGAGCTGCTGTTCCTGCCCACCTATGCCGGGGAATCGCCCGGTGCCATGCTGATGGCCAGGCAGCTGCCTCCGCAGTGGAGCGGAGATGGAAATATCATGGGCGCCAAGTGCGATGACGCTGCCGTCGGGGCTAGCGATCCGAGAGCGGCGAGAGGCCTGTCCCTGACGCTCGCGTCGAGCCCGGTGCCGGAGCTCGGCGCGGCGCAGTTGGCGGCCGGGCCTTCCTGCCCCTACCCCAAGTTCCTGATCGGGGACCGAGTGTACACCGGCGGGGGATCACTACAAGACGTGGTGAGCCTGCCCAGCGACGCCGCTGCCCGCCGTGGCTCCGGCCCTCTCGGCCCGTTCACCGGCTACGCCACCATACTGAAGAACTCCAGATTCCTGAGGCCAGCGCAGCAGCTGCTCGACGAGTTCTGCAGCGCCGTCACGGGCTTGAAGCTCGCCAAGCGCTCCAAGGGAGTGAATTCCGGCGCGTCATCCTCGATGGAGGCCGGAGCCGAAGCCGGGGGCGCAGCCAAAGTCCACCGACCGGAATTCCAGCAGAAGAAGGCAAAGCTCCTCCACATGCAGGAAGAGAGGTTTCTTCACTATTGTCACTCATGGGGTCCTCAGCTCAGCACATATTGCGAAACCATTGACTGCTGTGTACCCTTCTTCTTCTTCTTCTTCTTCTTCTTCTTCTTATACCCTTCTCACAATACCTCGTCATCGGTTTGGTTCCAAACAAAG
>gnl_Musac_v1_GSMUA_Achr11T07620_001
ATGCAAATGGTGGTCTCCTCCTTCGAGTCCGTGGCCGGCCTCAATTCCGCCACGCCCTACACGTCGTTGGCGCTGAAGGCCATCTCGAAGCACTTCAGGAGCTTAAAGAACGCGATCTCAGATCAGATCCGGCACGTAAGCAAAGTTCTCGGGGAGGAACTCATCACACTGAGCTTCGTGGATCACAACCAGCCGGTTTGGCGGCCGCAGAGAGGTCTACCGGAGCGTGCCGTATCCGTTCTCCGTGCATGGCTGTTCGAGCATTTCCTTCACCCGTATCCGACCGACACCGATAAGCACATGTTAGCAACTCAGACGGGCTTGTCCAGGAATCAGGTGTCGAACTGGTTCATCAATGCCAGAGTGAGGCTGTGGAAGCCCATGATAGAGGAGATCCACATGCTGGAGACCAAGGGGATGAGCGGAATGGATCTCAATTCCGCCACCAACGGGAAGGAGACGATGGTCGCCGTGACGGAAGACGGAGCGCACTCGTCGACGTATCACGACCCGCCGGATTGCGCCCCCATGGATGCGGTACTGTTGAACGAGGAGGGGTCGCAGCAGCAGGCTTGGCAGGGCGGCGACAAGAGGTCGAGGGTGGAAGAGTGCGAGATGCTGACGGGCATGGACGGGGGGCTGATGAGCTTCGCCACCTACCAGCACGCCATGGACATGGGCGGGATCGAGGCGGTGTCGTTGACGCTGGGGCTGAGGCACGAGGGCGGCCAGCAGACGCCGCCGCAGATGAGGCACTTGGGGGCACAGATGTTCCATGACTTCGTGGGC
>gnl_Musac_v1_GSMUA_Achr6T07130_001
ATGGCGACGTTCATTCATGGAGCTCCGGAAGTGCAACCGGATGGGCTGCAGACCCTCTTCCTCATGAACCCCGGCTACGCTGGCTACATGGACGCAGCAGCTCCGGCCAACATGGTCCTACTCAACTCCACGATGAATTCATTGAACCCGATCATTCTCGCACAAGCAGGCCAGCCGAACCAGCAGCAGCAGGACTTCGTCGGAATCCCTCTCCAACCAGCAGCGCGGCTCCGTGACTCGGACCGCCCCCTACCGATCCACGCGTCCCATGATGCGTCGGTACTCACCCGCCTCCATCACAACCTCTGGACGCCGACGCCCACGAGCAACTCCGTCGACGTGGCATCCCAGTTCAGTCCCCGGCGGCGAGGACTGTCTCTGAGCCTCTCTCCACATGAGATGGCGATGACTCCGGGGAGCGCCCACGAGGTGATGTTTGCGGCGTCTGTAGGTGGCGCGAATGGCGTCTCTGGCCGGCGGAGCTTCTTGATGGGTTCCAAGTACTTGAAGGCAGCTCAACAGTTGCTCGACGAGGTGGTCGACGTCGGGAAGGGGATTAAAGATGAGGCAGCGAAGGGGCCTAAGTCGAGGAACACAGAGCTGAAAGGTGGAGAAACCACGAGCACGAAGCAAAGAGCGGATCTGACAACAGCTGAGAGGCAGGAGCTACAGATGAAGAAGGCCAAGCTCATCAGCATGCTCGAGGAGGCGGAACAGAGATACAGGAAGTACAACCACCAGATGCAAACCGTGATCGCTTCCTTCGAAGCTGTTGCTGGCCATGGATCTGCAAGAACATACACCGTCCTCGCTCAGCGGACCATATCGAAGCAATTCCGGTGTCTCCGAGACGCCATCGTCGGCCAGATTCGAGCAACCTGCAAGACTTTGGGGGAGGAAGACACCAAGCTGGGGAACTCGAGGCTTCGGTTCATCGATCAGCATCTGAGACAGCAGAGGCAGATGATCCAGCCGAATGCCTGGCGACCTCAGCGAGGACTCCCTGAACGCTCTGTTTCCGTTCTCCGAGCTTGGCTGTTCGAGCACTTCCTCCACCCATACCCAACGGATTCGGACAAGTTTATGCTGGCCAAGCAAACAGGACTCACGAGGAGTCAGGTCGCGAATTGGTTCATCAATGCGAGAGTGCGCCTATGGAAGCCCATGGTGGAGGAAATTTACCTGGAAGAGACGAAGCACCACGAACAGCGCAACGCCGATGAGACTGCAACCAAGATTGACGCCAATGGACGCTCCACATCCAAGCAGAGGATTGAGGAGCAAGCATACCCGTTGATAGCAGGCAGCAGCAGCCAAGGAGGTGATCATGAGGCCTATCCGACATTTGCTTCGAGGTTCTCAGGCAATGGCGTCTCCCTCACGCTTGGCCTTCAACACAGTGGAAACCTCTCGCTGTCGGGAGCGCAGCCATCCATTCCATCCAGCGAGAGCATATGGGCAGGAGGATGGAGA
>gnl_Musac_v1_GSMUA_Achr6T18180_001
ATGGCGACGTACTTCCATGGAGCCCCGGAGATCCAGCCGGATGGCCTGCAGACCCTCTACCTCATGAACCCCAGCTACGTTGGCTACTCCGACGCAGCAGCTCCCGCCAACATGGTCCTCCTGAACTCCACGCTGAATTCCATGAATCCGATCAACCTCGCACAAGCTAGCCAGCCGAATCATCATCAGCAGCAGCAGTTCGTCGGGATCCCGCTTCAAACAGCAGCTCAACCCCATGAATCCTACCGCCCACCACCGATCCATGCACCCCATGATCTGTCGGCCGCCCAAGGGCTCTCTCTCAGCCTCTCACCGCATGATATGGTGGCGCCTGCGCCGGAGATAACTCCGGCCAGCGCCAACGGTGCGACGACCGTTGCATCCGCGTCCATGATGCCGGGTGCTGCCAATGGTGCCTCAGGCTCGCAGAGCTTTCTGATGGGATCCAAGTACTTGAAGGCAGCGCAACAACTGCTCGATGAGGTCGTTAACGTCGAGAAGGGGATCAAAAGCGAGCCAGCGAAAGGGGCGACTTCCAAGGATCCTGCCGACAGCAGCAACGCGGAGCTAAAGTGTTTAGGTGCGGGAGCTACCGACGACAACTCCAAGGAAAAGCAAGTCGCAGATCTAACGACGGCAGAACGGCAGGAGCTTCAGATGAAGAAGGCCAAACTCATCAACATGCTCGACGAGGTGGAACAGAGGTACAGGCAGTATCACCATCAAATGCAAATTGTGATCTCTTCATTCGAAGCTGTTGCCGGCTATGGATCCGCGAGAACCTACACCGCCCTCGCCCTTCGGACAATATCGAAGCAGTTCCGGTGCCTCCGAGACGCCATCACTGGCCAAATCCAAGCAACCAGTAAGAGCCTGGGAGAGGAAGAAAGTAAGTCGGGAGGGTCACGGCTTCGGTTCATCGATCATCATCTGAGACAGCAGCGGGCACTTCAGCAGCTGGGGATGATCCAGCCGAACGCTTGGAGACCTCAGAGAGGACTGCCGGAACGCTCTGTTTCCGTGCTCCGAGCTTGGCTCTTCGAACACTTTCTCCACCCATATCCAAAGGATTCGGACAAGATGATGCTGGCTAAACAAACAGGACTCACGAGGAGCCAGGTCTCCAATTGGTTCATAAACGCGAGAGTGAGGCTCTGGAAGCCGATGGTGGAGGAGATGTACTTGGAAGAGATCAAAGATCAAGAGCAGAACAACTCCGATGAGAACGCAAGCAAGAGCGACGCTCATGGAAGCTCTACATCCAAGTCCAACGCTCCACAGGAAGGAAGCCCGACAGCAACACCGCCGTCCGACAGCCTAAAAAATGACCTGAAGCAAACTCTGGCATCAGTGCAGCCATCATCCTTCGTTCACGGCCAAAACCAGGCTTACTACGACAGGGACGCGATCGCACAACCCAGGGTCAAGAAGGCCAGAAGCAACGACTCGCCGCACGTAAATCCCATGGCAAATCCTCTCACTGTTGGATCGAAACCGGACGAGACGAGCAACCATGAGATCCTAATGCAGTTGATGGATGGGAGACAGGGGGTCGGGGAGCAAGGCTACCCATTGTTAGCAGGCACCACAAGCCATGGCGGCAACTACGGAGCTTATCCCATGGGAGAGCTCAGAACATTTGATGCGGAGCACTTCTCTCGGAGGTTCTCGGGCAATGGTGTGTCCCTCACTCTTGGCCTTCAACACAGTGGGAACCTTCCCCTGTCGGGAGCGCAAGCATCCCTTCTATCCAGCGACAGCATGCGACTGGGAAGGAGGCTGGAGACGAGCAGTGAGGGCAGTGACTACTGCAGTCTCAACCACAACACAGCAGCTGCACATTCTTCCAATGCTGCATTCAGGGCAGACCGAGGTTTGCTGCTGAACTACTACCAGGCATCA
>gnl_Musac_v1_GSMUA_Achr10T02340_001
ATGGACAAGCAGAACTTGGCTAAACAAACAGGTATCACCAGAAACCAGGTCTCTAACTGGTTTATCAATGCGAGAGTGAGGCTTTGGAAGCCGATGGTGGAGGAAGTGCACTCCTTAGAGATGCATCAGAAGCATCAACCGTCTGCCGGCCGTGAACAACCTCGTCCACATTCATCTTCGAAGGTGAGCATGTTCGGTGGTGCATCCAACCATGAGCGTGTCTCGCTCACCCTCGGCCTCGAGGAGTGCGGCGACGCTTATTTCGGGAAGGACGTCGGCAGCCGCTTGCTGCAGGATTTTGTTGGG
>gnl_Musac_v1_GSMUA_Achr10T02330_001
ATGCAAGCTGTTATTACATCATTCGAATCTGTTGCCGGATTGAGTGCTGCTGCTCCATGTGCATCGATGGCTCTCAAGGCCATGTCCAAGCACTTCAGATGCCTTAAGAACATGATATCTGACCAGCTTCGGCGGTCGAACAATGGAGTGGGAGATGAAGGGATCGGCATCGGCAGAGAAGATGATTCGAGCTTTGGGCTCCTCAACAGTAATGGTTGCCTTGGGAGAACGATTAATAGCAATGGCACATTTGCTCAACCACATGTTTGGCAAACCTCAGAGAGGGCTTCC
>gnl_Musac_v1_GSMUA_Achr10T06670_001
ATGTTGGTTGGGATCATACTCCAACTCACCGCTGATGTACGCCGCGATCTGCATCGTATCATGCCCTTTGATTGGCCAGAGGCATGGACATGGCTGCTGGCCTGCGTCTCGGCTTCCAAAGCCCGCAAATTATTGGCCTCTAAAAGCCAACCTTCCCCTTGCCACCCTCCCCGGGCCCTTCTCTCCTCCTGCCCGCTCTCCCTGTCTCTTTCCACTGTGGTTCCACCGCCAACTCATGTCAGCTGCGGGCGCGCCATGAACGGCCTTCGCCAGGAGGCCCACGTCGCCCAGCAGAGCCGCCGGGACAAGCTCCGGATCCCGTCCCACCTCCTGCAGCTCCGCGACGCGTGTGATCCGCCCATGTTCTCCAGTTCGGCCGCTGGCGCCGCCCCCGCGGACTTTGCGGCAGGCAGCCAAGTCCCCCTCATCGTTCCTTCGTCGTCGGCGATCTTAGGCGAGACCGCCGCTGCCCTCCGTGGTCAGCCAGGTTGCGACTGGGCCGTGCATCCTTCCTTGTTTCCGGACAATCATTCTTGCCACCAACAGCCGAAGCCCGGCTTCGTCGGGTATCACGACGGATCGATGGACTTGCACTATGTCTCGCTGCCATCGCCGCTTCCGAGCCAAGGGCGAGACTTCGTCTCGGCGGTCGCACAGCAGCCGTGTCCGTGGGCCATCGATAGCGGCGGGAACGAGCTGCTGTTCTTGCCGGGCTATGCCGCGGATCCGGCCAACGCCATGCTGATGGCCAGGCAGCCGCCTCCGCAGTGGAGCGGAGATCTCATGAGCGCCAAGTACGAAGACGCATCCGCCGTCGGAGGAAGCGATCTGAGGGTGGCGAGAAGCCTGTCCTTGACCCTCGCGTCGAGCCCAGTGCCGGAGCTGGGCGCGGCGCAGCTGGAGGCCGGGCCGTCCTGCCCGTACCCCAAGTTCCTGATCAGCGACAGGGTCTACGACAGTGGCGGATCACTACAAGACGTCGTGACCTCGCCTGGTGGCGCCGCTGCCCGCCATCCGTTCGCCGGCTACGCCGCCTTCCTCAAGAACTCCAGGTTCTTGAGGCCGACGCAGCAGCTGCTGGACGAGTTCTGCTGCAACTCCGGTGCATCGACGTCTACGTTGTATAGCTCAGTGGAGGCCGGCGGTGAACGCGGCGCCGGCTCTAGTAGCGGGGTTCCCAAGGTTCATCGGTCGGAATTCCAGCAGAAGAAGGCAAAACTCCTGCACATGCAAGAAGAGATTTGCAGAAGATACAAGCAATACCACCAGCAAATGCAAATGGTGGTCTCCTCCTTCGAATCTGTTGCTGGCCTCAATTCTGCCACACCCTGCACTTCGCTAGCCCTGAAAGCCATCTCAAAACACTTCAGGAGTCTAAAGAATGCCATATCAGAGCAGATACAAAACATAAGCAAAGTTCTTGGCGAGGAACTCTTGTCATCACCCAGTTTTAGTAGAGGGGAAGCTACGACAACCCCACGGTCGAAGTACCTTGATCAAAGTCTTCAGAAACAAAAGGTGGGCGAAAGCACCCTAAGCTTCACGGGCTACAACCAGCCTGTTTGGAAGCCACAGAGGGGCCTTCCAGAGCGTGCCGTATCTGTTCTCCGGGCCTGGTTGTTCGAGCATTTTCTTCATCCGTATCCGACCGATACAGATAAGCACATGTTAGCAACTCAGACTGGCCTGTCGAGGAATCAGGTTTCCAACTGGTTCATCAACGCCAGGGTAAGGCTATGGAAACCCATGATAGAAGAGATCCACATGCTGGAGACCAAAGGAACCAGTGGAATGGATTTCACTTCAGCTAATGCAAAGCACATGATGCCCGGCACAGACGACGGAGCACGCCCTTCCATGGAGCCCGTGTTCGCCGCCGACGAGCGCTCCCAGGAGCCGTGGCAAGGCGACAAGAGATCGAGGGTTGAAGAGAGCGAGATGCTGATGAGCTTCGCGAGCTACCAACACGCCATGGACATCGGCGGGATTGACGCGGTGTCCTTGACGCTGGGCCTTCGGCACGAGGGCGGCCAACAGAATCCGCATCAGATGGAAGGCCGTAAGGGCGAGAGACAAAACCGAAGCGACGGGGAAAAGAAGCTCGAGACGAAAAGGAAACCCCCCTGTCCTATCGATCGATCCTTCCCTCCCTCCACGATTCTTCGCCGCTTGGAGTTGTTTGATCCATCCGGTCTCGAGACGGACTCCGTGAACTCCGTCCGATTCCGGACTCCTCTGGGTTGCTCTCTGCTACTGCTCTTG
>gnl_Musac_v1_GSMUA_Achr10T09410_001
ATGGCGACCTACTTCCATGGTGCCCCGGAGATCCAGCCTGATGGGCTGCAGACGCTCTACCTCATGAACCCCAGCTACGCCTGCTCCCCCGCTCCCATTACAACCTTTGGACGACGGCGACATCGAGCAACCCGGTGGACATGGCGTCGCAATTCGATGGTGGCTCCAGCGCAGGAGATAACTCCGGCCAGCGCCGCCAACGAGGTGAAGATCGCGGCGTCGGCGTCCATGGCTTCCGGTGCTGCTAATGGCGGCTCGGGCCTGCAGAGCTTTCTGATGGGAACCAAGTACCTGAAGGCAGCACAGCAACTGCTCGATGAGGTGGTGAACGTGGGGAAGGGGGTTAAAGATGAGGCTGCCAAGGGAGCTCCTTTGAAGAATCCTGCCGACAGCAGCAACGTAGAGTTGAAAGATCCCGGCGCCGGAACATCCGAGGGCAACACGAGCGCAAAGCGAGGTGCAGATCTAACGACGGCAGAGAGGCAGGAACTTCAGATGAAGAAGGCCAAGCTCATCAACATGCTTGAGGAGGTGGAACAGAGGTACAGACAGTACCACCACCAAATGCAAATCGTGGTCTCTTCATTCGAAGCTGTTGCGGGCTACGGATCAGCAAGAACATACACCGCGCTGGCCCTTCGGACGATATCAAAGCAATTCCGGTGTCTCCGGGACGCTATCACCGCCCAAATTCGAGAAACCAGCAAAAGTCTGGGAGAGGAAGACTCCAAGTCGGGAGGCTCCAGGCTTCGGTTCATCGATCATCATCTGAGACAGCAGCGGGCACTCCAACAGCTCGGAATGATCCAGCAGAATGCTTGGAGGCCTCAGAGAGGACTGCCGGAGCGCTCTGTTTCTATTCTCCGAGCTTGGCTCTTCGAACACTTCCTCCACCCATATCCGAAGGATTCAGACAAGCTCATGCTTGCTAAGCAAACAGGGCTCACGAGGAGCCAGGTCTCCAATTGGTTCATAAACGCGAGAGTGAGGCTCTGGAAGCCGATGGTGGAGGAGATGTACTTGGAAGAGCTCAAAGACCAAGAACAGAACAATTCCGAAGAGAACGCAAGCAATGGCGACGCCAATGGCAGCTCCACATCCAAGTCCAACGCTCAACAAGAAGGCAGCCCGACAGGGACGGCGCCCTCCGAGAGCCTCAAGATTGATCCGAATCAAACCTTGGCAGCGGTGCAGCCGTCATCCTTCGCGCACGGCCAAAGCCCAGCCCGGACGAGACGAACAACCAAGACATCT
>gnl_Musac_v1_GSMUA_Achr5T03140_001
ATGTCAAGATTGAAATCAAATAAATTGGATCTAACAATATTACGATGCGTATCTTTCTTGTTATATCCTGATGACACTGAGAAACTCATGCTGGCTTCCAAGACAGGCTTGACAAGAAACCAAATTTCCAACTGGTTCATAAACGCACGAGTTCGGATATGGAAGCCGATGATAGAGGAGATGTACAGGGAGGAGTTTGCAGAGGACACTGGAAACCTAAGCACATCCTCT
>gnl_Musac_v1_GSMUA_Achr5T08840_001
ATGTGCTGTGAGTGGCTTATGGCATTGGAAAAGGAGAAGAAAATTATTGTCCTCGGTGTGGACAGAAGATACAACCACTACTGCGACCAGATGCAGATGGTGGTGAACTCCTTTGACTCGGTTATGGGATTCGGAGCGGCGGCGCCTTACACAGCCCTCGCACAGAAGGCCATGTCGCGACACTTCCGGTGCCTCAAGGATGCAATCGCCACACAGCTGAAGCAAACGTGCGAGCTTCTGGGTGACAAAGAGGGCGCGAGCGGCTCCGGCATCACCAAGGGAGAGACGCCGCGCCTCCGCTTTATCGACCAGAACTTACGCCAGCAGCGTGCGTTCCACCAGATGGGGATGATGGAGCAGGAAGCCTGGCGGCCACAGCGCGGCTTGCCGGAGCGCTCCGTCAATATTTTGAGATCTTGGCTTTTCGAGCACTTCCTTCACCCGTACCCTAGTGATGCAGATAAGCATTTGTTGGCACGGCAGACAGGTTTATCCAGAAATCAGGTCTCCAACTGGTTCATCAATGCTCGGGTCCGCCTATGGAAGCCCATGGTGGAGGACATGTACCAACAGGAGTTCAAAGAGGAGGGGGAGGAAAGCGAGAAGGGAGAAGCCAACGCTCCCGCGGAAGGTGACCCCTCCGCGAGCTCGTCTTCCATGAGCAGGCAGCACCACTTTGTCTCCTCCTCCGAGACCCTGCCGCCGGGCGTCGCTTTCTCCCACCACGGCCACTCGAGTGGCGGTAGCGACGATAACGTCCTCATCATGCCGCACGTGCCCACAAGCGACGTGTACCGGTTCGGGACGACCGCCGGGGCAGCCTCATCGCTTGGGGCACCTGCGCCGGCGAGGTTCGGCACCACCGGCGACGTGTCGCTCACCCTCGGACTACGGCACGCCGGTGGCAATCCGTCGGAGAAGAGCCAGTTCTCGGTTCGGGACTTCGGTGGC
>gnl_Musac_v1_GSMUA_Achr5T07020_001
ATGAACTCCAGTTCTCATCATATCACAGCCGTGTTCCCTCTTTCTCCTTTCGCTTTCACTGCTCCACTGTTCACTCTCTTTTCCTTCTTTATCGCTTGCTCTGTGGAAAGCGAGAGAAGCAGCGAAAAGTTGCGAGCATCTGCCCCCTCACTCTCTCCAGGGAAAAAAAAAAAAAGAGAGATGGCTTCGTCGGCTGCGGATCGATTCGTGGGAGGCGGCGGAGGAGGTGGGGATGAACCGATGCTACTGCACCACCCCCAGATGTACGACCACGTCCCACAGCACAGCAGGAGGGAGAAGCTGCGGTTCCCGCTGGAAGGGTCGTCGCCGCCGTCGGCCTCCTTCCTGCTTCTCCACGATGCCGACGCTGCTCCCTCGCTCTACCCCGCCAATTCCCTGACGGCCTTCCTCCCCTCCTCTTCCTCCTCCTCCCGGGAGATGCTCCTAGACGCGGATCCGCCCAGGGAGTCGCTGATGGATCACGGCGTCGACGTGGTGGCCGGCCATGGAACGAAGGAGGACCGCGCGGTCGCCGGCACGGAGCAGCAGTGGAAGAAGACCAGGCTCATCTCCATGCTTGACGAGGTTTACAGAAGATACAAACAATGCTACCAGCAGGTTCAAGCTGTGATTGCTTCGTTCGAGTCGGTCGCTGGATTGAGTACTGCTTCTCCATACGCATCGATGGCTCTCAAGGCCATGTCCAAACACTTCAAGTGCCTTAAGAATATCATATCTGGCCAACTTCGGCAGACGAGCAATAAAGGTCATGGAGACGAAGGTGTCAGCAGAGAAGATATCTCAAGCTTTGGGCTCCTAAACAGTAGTAATTATCTACAAAAAACAACCAACAGCCCTGCTACCTTTGCACAACCGCACGTTTGGCGGCCGCAGAGAGGGCTTCCTGAGCGCGCCGTATCTGTGCTTCGAGCATGGCTTTTTGAACATTTTTTGCATCCGTATCCTACCGATGTCGACAAGCAGAATTTGGCTAAACAAACTGGTCTAACAAGAAATCAGGTCTCTAATTGGTTTATCAATGCAAGAGTAAGACTCTGGAAGCCGATGGTCGAGGAAGTACATTCCCTAGAGCTGCGTCAGAAAAACAAAACATCGGCGAGCGGCGGCAGCAACTGTGCCACCACCGACGAACAACCTCAGCCGCCGCCCTCGTCGCGGTCTAATCCGTTGAGTTCTCCACAATTCCAGGTAGCGAGCATATGCCGCAATCAGAATTCGGTGACCGAAGGCATTCACGAGGAGCTGACCTCCATGCGCAACCACATCCAAGGAGGGCCTGTCAACTTTGTGTATGACATGTCGAACCACCAGCATGTTGCAGGTGGAGCCAGTGTGGTGGCCGCCGGAGGAAATGGAAATGGAAATGGAAATGGTGTCTCCCTCACGCTCGGCCTCCATCAAGACAGCGGGGTGTGCTTCTCTGAACCGCTTCCGCTCAACGTGGCCCGTCGATTCGGCCTAGAAGAGTGCAACGACACCTACTTGGTGAGTAGCTTCGGAGCGCAAGAGAGGCAATTCGGGAAGGACGTCATCGGCGGTCGTCTGCTTCACTCA
>gnl_Nelnu_v1.0_NNU_019293-RA
ATGGCTACTTATTTCCCCAGTTCGAGCAACCAAAGAGAAGTTATGCCGACCTTATACTCTGTGCCTACTTCATTTCCTGATGCACCGGTTCTTCCTGGCAACATGATGTGTCTGAACTATGCTTCTTCTGCTAGGTCCTACACAGATGCCTTGGCTGGAAATTCTCAGCCACAGCAAAATTGTGTTGAACTCTCATCTGTGGGAACTTCTGAGTCCACCCTATTACAACAAGGAATTCTATCAAACTTTTTGGGTTCTCATTTTGGGGAACAAAACTGTGGTCTATGGAGGGATGGGAGGAATGAGATGTCAATCGTACAGCCATCGGGTGGTCCAACAAACGTACAGCCACTTGGTGAACAGTTAAACAGTGGGGCAGATGATCTGGTTCGTAGCTCTGTTGGTGAAGATTCTCAGATGGGTCTAGGAACGCAGCTAGGCATTTTACAGGGTGGACAGAACTTAAAGGGACAGGGATTATCCCTCAGCCTTGGGTCACAGATTCCATGCGCCAATCCTATGCCTTCTTTCCAGTACAGGCATCCTAACCAGGGTCTCTGTTCATTCTTGAGCTCTCATCAGTCAATATCAGGTGATGGTGGCAGAGGGGCCAGCTCGTGTAGAGATGAGGAGAGCTCTCAAAGCAAACAATCAAGAAATGCTGAATACTTACAACCTGATTTTCTTGGGGGCAATCATGATGCTATGAAGAGAGAAGGATTGAACAACTTTCAATGCTCAATGGGCCCCAAACTAATCCATTCTGATCCGTATCCTTATGGAATGTCAGGTCTTCCAAGCACCATTCCCAACTCCAAATACCTCAAGGCAGCACAGCAACTGCTTGATGAAGTTGTTAACGTCCGTAGTGTTCTGAAACAGTCAGATTCCAACAAACAGCAAAACTTGGGTTTAAAGGGATCCAAAGATACTTATGAGGAACAAAAGGGCGGCACTTCATTACCTTCCACAGATGGGATGCCTTCAAATCCTCAAGAATCATCTACCAATTCTGCTGAGATTTCACCTGCTGAAAGACAGGATTTGCAGAACAAAATGACAAAGCTTTTGGCTATGTTGGATGAGGTTGATAGAAGATACAAACAGTACCATCATCAGATGCAGATTGTGGTATCATCTTTTGATGTGATTGCGGGGTCTGGGGCTGCTAAACCATATACAGCACTTGCCCTCCAAACAATTTCCCGCCACTTCCGCTGCTTGCGTGATGCAATCAGTGGCCAGATTCATGCAATCCGTACAAGCCTTGGAGAACAAGATAGCAAGGGGGTTGGAATATCACGCCTCCGCTATGTAGACCAGCAGCTCAGGCAACAGAGGGCTCTTCAGCAGTTTGGCATGATGCAGCAACATGCTTGGAGGCCACAGAGGGGCTTACCTGAAAGCTCTGTTTCTATCCTTCGGGCATGGCTGTTTGAGCATTTTCTTCATCCGTACCCCAAGGATGCTGAAAAAATCATGCTAGCTAGGCAGACAGGCCTGACCAGAAGCCAGGTCTCAAACTGGTTTATAAATGCCCGAGTACGACTATGGAAGCCCATGGTTGAGGAGATGTACAAAGAAGAAATTGGTAACACTGAGATGGACTCAAATTCTTCATCTGAAAATGCATCCAAGGCAGTGAAGGATGATAATAAGGTCTCTGAAGATAGGGGGGAAGATTTGCAGCAAAGTGTGAAGTCCACATCTACTGAGGATTGCCATACTGGACAAATCCAAGATTCAAAGTCTGACGTTTTCCCTGATATAGAAATGTCTGGATCTGCAGCAGGTGCAGGCCTTCAGGATGGTGCTTGCGAGAGGGATGGTACTGACCACGGGGTAATGAAGTTGGGTGGAGAACCAAGATCCAGTATAGATGATTGTAGCAGTCTTTTCCAGGATACACTAGTTCAGTCTGATAGGAATGGTGGTGGGAGATTTATGGCAGCAGCTGCTGCTTACCAGATGGCAGAGTTGGGGAGATTTGGGAGTGGCAGTGGAGTGTCACTCACATTAGGATTACAGCACTGTGATGGTGGCTTACGCATGTCTGGCAGGATTTGCAGGGATCTGTCTCTGGAGTATCAGCTAATCAGCCACAGAGGGAGAGAGAGAGATAATGTTCCATGTGTGTTTGTGTACGTTCGTTGTCTTGGAACGATTAGTAGCCACGGTGTTTCTTCTAAACCTGTTGCAATGGTTTCACAAGACTCATCCAGCGACCCAGCCTCGAGTATTCTACACCAATTCATTATTTCATCAGACCCCATTTCAAGCCGAACAAACATGGAAGACAATGGCTATACTTCTTTCCAATCGGATGGAAGAAACAGGAATTCGTTCCCCCAATCACTGGGTGTACTGCCCACCACTCAATTGCTGGGAGAACGAATATCTAGAGCAATAGATCAGCTTCAAGCCCATACAATATCCGAGGATTCTGAGCCTTGTAGTAGGAGACATTTGATGAATCTTCTTGGAGCGGCGAGGGAGACTGATAGTGATCACCAAGCCCAAAGACTCTGCCTTACTCTTGGTTCTCATCTTCCATCCCATATGCTGATACCTTCACTGCAGTACAGGCAAAGACCATTGCATTCGGATCCCATAGGCTTTAACTATTTAATATCTGGAGAAGAATCAAGAGAAATTCATAGCCCAGGATTAGATCACACAAGGAACGATTATCCCTTCGCCGATAGCATCTACACCTCATCATCAACCGTGCAGAACCAAGCATGCTCCACCTCTTATGAAATAGAATCCTTTGCTAACGTTGTGGCAAATTCCAGATATCTAAAGCCAGCACAGTCCCTCCTTGAGGAGGTTGTTAGTGTGGGAGGGAAGGATATCGATTTCAGTTCAGAGAAACCATTTAAACGGTTAGCCAGAAATGGAAGAAGAGGAACACTTGGAGTTTCTCCTGAAATGCAAGCAGAGGTCTGTAGTAATGCGTTAGCTGCCGAGAAACAGGAGCTTCAAATCAGAATTGTCAAACTCACTGCCTTGTTGGATGAGGTTGATAGCAGATATGAGCAGTACTACCATCAGATGGAACAAGTGGTGTCATCCTTTGAGGTGATAGCAGGCTTGGGGGCAGCAAAGTCTTATACTGCACTTGCACTCCAAGCAATGTCTAGACACTTTCGCAGCTTAAGAGATGCTATAGCTGTTCAAATAAATGTAGCAAAATCACAAGCCTCTCAAGATATACCAAGAATAAGAAACAGCCTTTCACAGCTCAGTTTGTTTGATCAAGAGGGAAGACATAATCGAGCGTCCCTTCAGCAGCTTGGGATGATGCAAAACCGACGACAGCCATGGAGACCAATAAGAGGATTGCCCGAGAATTCTGTGGCAATCCTTCGCTCTTGGCTTTTCGAACACTTCCTCCATCCATATCCGAACGAGTCTGAGAAGCTAATTTTGGCTTCACAAACAGGCCTAACAAAAAACCAAATTTCAAATTGGTTCATAAATGCTCGAGTTCGGCTGTGGAAGCCTATGATAGAAGAGATGTACAAAGAGGAGTTCGCAGAGAATTCAGAGGATCCGGACCCATCATCAGAAAATGTCTCTGTGGCAGGGAAGGAGGTCCCAGATCATTCA
>gnl_Nelnu_v1.0_NNU_011128-RA
ATGGCGGAGGGTTTCGAGCCCTTTCACGTCCCGCAGCAGAGTAGAAGAGACAAGCTTAGAGTTGTCGCTCAGAACCATCCCACTTGCGAAGAAGCAACAGCATCAGCTACCCTTCACGGGTGCGCAGGTCTGCTCCCTCTTTACGATCCATCTCTTCTTCCATCTGATATGCTAACGTGCGCCAACGCTGGTGCATCTGAGTTTCACCACCACAACGACAACCCACTTGGTGGTGGAGCTGGGGATGGTTGCAAGCAAAACCCAGCTTGCGTTGTCAAGGAAGAAGGAGGGAATTTGATAGGCTACGTTGGGGGGTTTATCAATGCCTGCTCCTCATCGTCTTCGTCTCATCACCCTTATTTGGATCCACAGTCTTCCCTTGCCTTGAACCCGAGTTCCATTCAGGATATCAACACCAATTCATTTCTTTATACCTCACAGAACCTGAGAGATTTTGATCACTCGTTTCATGGTGGCGACGTGGTGGCTTTTAAGCCGGAGACCTTGTCGATGGCCCCTGATTCGACCACCACTGGACAAGGCTTGTCTTTATCTCTATCTTCTCACCATACTCGCCCACAGAATCTTCCTCTAGAATTGAATTTGCCACGCTACGAGCCTGCTATGCTCGGTGATAAGAGTATCGGAGGGTTTATAGTTCGAGGAGTTGGTGGTGCTTCGACGTCCAACGATGTATTGCGGAGTTCAGCCCCTCTCGGCCCGTTTACGGGCTACGCTTCGATTTTGAAGGGATCGAGGTTCTTGAAGCCTGCTCAGCAGCTCTTGGAGGAACTTTGTGGTGTGGGTCGGGGAATTTATGCTGAAAGAAGCTGTGGAGACTCGTCTTTGATGGATCCTTCCGTGGAAAACTTCAGCCCAAGTGAAATTATTGATGATCCACTCAGTAGCGGAGATCGTGGGGAGCATCGCAGGAAGAAGACAAGACTAATATCGATGCTCGATGAGGTGTTCAGGAGGTACAAGCAGTATTACCAACAGATGCAAGCAATTGTTGCATCATTTGAATCTGTTCCAGGCCTTGGCAATGCAGCTCCATATACTTCATTTGCTCTCAAAACCATGTCAAAGCATTTCAAATGCTTGAAAATTGCCATTACCGACCAAATCCGTTTCATGAGCAAAGCTCTTGGAGAGCAGTCCTATGAAAAAGATGGAAATCCAGCGTTTGGGGCCATGGAACGAGGCTTTCATTGCCAAAGGCCAGTCCTCAACTCTGGTGTTGTTGAACACCAACATATTTGGCGCCCCCAAAGAGGCCTTCCTGAGCGTGCAGTAGCTGTGCTGAGGGCATGGTTATTTGAACATTTCCTACACCCATATCCAACTGATACGGACAAACAAATGTTGGCTAGGCAGACAGGTCTAACAAGGAGTCAGGTTTCCAACTGGTTCATCAATGCACGAGTTAGACTCTGGAAGCCAATGGTGGAAGAGATACACATGCTTGAAACACGACAAGCTCAAAAGGTATCAGAAGCAGAGGGACGGAATGTTGACAAGCCAGTAGATCATCCATCTGGGAATACGATATCCTCTGCTAAACAACCCCAAAACAGCTCCGGTCAGAAGATTCAAGACCCCCCTTCCAAGCGCACCAGAAATGATTTTCCCCCAGCAGTCAACGGAACTGATGAAGCAGTAAACTTCTCATACCACAATCCATCGAATAATCATCACCAGGTCGGTATCGGTGTCAACACCATGGGTGTAAACAGCGGAGTTTCTCTAACACTGGGCCTCCGACAGAATAATGGAATAGGCTTTTCAGAACCTTTTTCAATGAACATAGCACACCGCTTCGGCCTTGAAACAAGCAACCAAGGATTTGTGATGGGTGGTTTTGAAGCACAAAATCGCCATTTTGGAAAGGACATAGGAGGCCAATTGCTGCGTGACTTTGTTGGA
>gnl_Nelnu_v1.0_NNU_011274-RA
ATGTCTGAGGGATTTGATTCAGAATGTTTTAATTCGACAACGACGAATTTAGAGAGTTCACTGTTGGGGATAAGCAACTTCAAACCTGAATCTCATGTCGCACAGCAAAGCCGTCGTGACAAGCTGAGAGTTCAGCACAACGGTTCCCAAAGCCACCATACACAAGATTTCTCCCATCCTTTGGTGCAATTACCCAGAGACGCCGGACTCAACCCAGATCTGATTCAGGCTCGGAACGTTAGAAACTGCGGTCTGCTATATGATCCGACAATCGTTTCCTCAGAAATGCTCAACTTCTCAATGAGCAACCACTGTTTGTTAACTCACAAGGATTCACTACTGCACGAAGGATCAGGTGCGGATCAATCTTGTAGGCCGGTAGGGACTGACGGTTCTTCTTTTGTTAATTCTTCCAACCCAACTTCATCCAACTTTAATCCTTTGGCTAAACCCGGAGATACCCCCAATCCTATGTATTGGAAGGGCCTTGGGTCACAGCAGAGCTGTGATTGGATTGTGAGTTATGTGAATGGATCCACAAGTAATGCATGCAATCAGACCACCTCACTTGGTGGGGCAGTTATTTCCGGCATGGTGAAGGATAACAGCGGTTCTGCATCTACCCTCTATTTGAAGCCTGGTCATGGTGGGTACCCAGATGTCCAATCTTCTTTGACCAACCGATCCACTGAATTATCCAGTCAAAATAGCCAAAAGCAGTATGAATCAATGCAGTACAGTTCTCCCCCGTTTTACCAAAATACCCTTCAGGAGGTCGTGACATCTTCCAATATTGAGAACCAAGGTTTTGAAATGGCTTCTTTTGTGCAGCAAGGTGTTCGGGAAACTGGTTCATGGGTGGATGGTGGAAATGAGCTCGCTCTTTTGCCGGTTTTCGGTAGTCAGGCCAGTGCATCAAGGCTTAACATTGCCGGTGCTTGGGCGCATAGGCCGGTAGATGGTAGTCATCAGTGGAATTCTGATCTGGGTTTCGGAATAAACAAGAGTAGTGAAGGAAACTTGGAGACCATTGGTAGCGATTCTACGTTGCAAGGTCTATCATTGTCGCTTTCCTCTCACCAGCCTTCCGAATTGCATGCAGCTCAGTTTGGGGAAAGATTTCGGTCTGGAAGTTTACAACCCAGAACTGGCATTTTCAATGGTTCTCAAGATTCGAGGAGTAATACTTCCGCTTATTCCAAACCATTGATTGGTAATAAAGGTTATGTAAATAGTATTCAAGGCATTATGAACTCTTCTGCATATGAACGTCGAAGTTCAGGTCCCCTCGGGCCCTTCACTGGGTATGCAACAATTTTGAAGAGCTCAAAGTTCTTGAAGCCTGCCCAACAGCTACTGGATGAATTTTGCAGTGTGACTGGTCCGAAGCTTGTCAAAACTTCTGAGCCGTCTGAGAAGGAGTTGGGAGATATAAGCATGCCATGTGATACTGGTGATGCTGGAAATGAGACTAGTGTGACTGTGAGGGGTGGCAACACTGGTGGCTCCTCTTCTTCATTCTATAGTTCCATTGAGGCTAGTGGTGAAGCTGCAGTTGGAAGTGGATTTTATAAATCGTATCATCCTGAGTTCCAAAGAAGGAAGGCAAAGCTCTTGTACATGCAGGAGGAGGTATGCAGAAGATACAAGCAATACCAGGAGCAGATGCAGATGGTGGTATCATCGTTTGAATCAGTAGCTGGTCTCAGTGCTGCTACCCCTTTCACCGCATTGGCTTTGAAGAATGTCTCTAGGCATTTCCATTGCTTGAAGAGTGCCATCTCAGATCAGCTGAGACACATAACAAAGGTTCTGGGAGAGGATTTGTCATCTCCCACTAATGGCACTACTAATAGTAGAGGTGATACAGTTGCGCCAAGGATGAAGTTTATTAATCACTGCTTTCAGAAGCCCAAGTCTACTGGAGATGGTTTGGGCTTCCTAGAACCTCAACAGCATGTGTGGAGGCCCCAAAGAGGCCTCCCAGAACGTGCTGTTGCTATTCTCAGAGCATGGTTATTTGATCATTTTCTTCACCCGTATCCAACTGACGCAGATAAACTTATGTTAGCTACTCAAACTGGCTTAACTCGGAATCAGGTATCAAACTGGTTCATCAATGCTCGAGTAAGAGTGTGGAAGCCTATGGTTGAAGAGATACACATGCTTGAAACCAAAGGTTCTGCTGAAATGAACCTGAATACAGGCAAGAATGAAGGCCGGCCCGTCAGCAGTGGTGAGAATGTGCATGCAGGGGATGAATCCTCCCATAAGCTTATGATAGAGGCATTGTCTGAAAAACAATCAGAATGCTCAGGATCTGGTCCTGTGCTGAACACTGAAAATGGCAGGAACCCTGATCAATGGAATCAAGGGGAACGGGCAAGAATACACAGCCAGCTTCCATCGGGCATAGACAATGGATTGATAGGTTTCATGCCATATCACCAAAACGGGATAGACATGGGGGGTTTAGGAGCTGTCTCCCTTACCCTAGGACTGAGGCACAGCGTCGAGGGTTTACAGCAACACCAGCAACCACAACAACAACAAGAGGAACATCATCTAATGAAGCACTTTGGAGGTCAGATAATTCATGATTTTGCGGGA
>gnl_Nelnu_v1.0_NNU_019556-RA
ATGGCTGGTGAATCCCCACAAGAGAAATCTAGAAACCTAGTTTCTTCAGCTGGTTTTGCCTACTTGGATGCCTCATCTAATGAAAAGCCAACAATTCATAGTCATCTCATGAACCAGATGCAAAGCTTTGAATCAAATCCAGAGCTTTTCAACTTGACTACGGGCATAGATATGTTAGGATTTCCTTCCAAGAACCTTCAGGAGAGAGAGAACAACTTAGTTATGTGGAAAGGGTTATTCATAAAACCTGAAAACCAGGCATCATCTTCTTCGAAGACGATTACTGGACCTGCGAGCGATTTCTATCAAGCTGAGTTCAATAAACCCGATTTCTCTGGTCGGTTCTCAGAGACAACGGGTGAAAATCTGATGGTTGCACCTGAATCGGGTTGGCAAGATAACAGGTTACTTGTGGACGATTCTTCTTTGAGGTGTGTTTTTCCGTGTGAAGCTAACGAGCGACCCAGTCAAGGGCTCTCGCTCTCTCTTTCTTCAACCAGGCCTTCTGGTATCGGATTGCAGTCGTTCGAGATGAGAGAGTCAATTCATCATCATCAACCGCGACAATCAAATGATATTAGGTATGTTTCATTGAACTCCAGAGATGGGTTCTTTGAAAAATCTGCAAATCTTCAACAGCAACAGCAAATCCTGCAAGATGGTTATTTTGGAAAAGCTGCAAATATTCACCAGGTCCACTTTCAGCTCAAGAATTCAAAGTACTTAGCAACTGCTCAGGAGCTTTTGAACGAGATCTGCAGCCTCGGATCAAGGCAAACTGATCCATCCAAACAGAAGCTCCATAAGTCCAATCAATGGGAGGACGAGAATGGCTGTCCTTCACAGAAACAACCTTTGCACAATCTTGACCTACTCGAATTACAGAAAAGAAAAGCCAAACTGCTTTCCATGCTCGAGGAGGTGGATAGAAGATACAGGCAATACTGTGATCAGATGAAGGCCGTCGTATCATCATTTGAAGCAGTGGCCGGCACGGGAACTGCAAAAGTCTACTCCGCGTTAGCGTCAAAAGCCATGTCGAAGCATTTTAGGTCTCTAAGAGATGCGATTGTTGGTCAGATTAAAGCCACCAAGAAGGCGATGGGAGAGAAGGACCCAGTTGCACCGGGAACGACGAGGGGCGAGACGCCAAGGCTCAGGCTTCTCGACCAAACCCTTAGACAACAAAGGGCTTTTCAGCAGATGAGCATGATGGAGAGTCATCCCTGGAGACCACAAAGAGGCCTCCCTGAGCGTTCAGTGTCTCTACTTCGAGCTTGGCTGTTCGAACACTTCCTTCACCCGTATCCAAGCGATGTGGATAAACACATTCTAGCCCGCCAAACTGGTCTCTCAAGAAGCCAGGTATCCAATTGGTTCATTAATGCAAGGGTCAGGCTGTGGAAACCAATGGTGGAGGAGATGTACTTAGAAGAAGTGAAAGAGCAAGACAACATGGCCTCCTCAGATGGGGGTTCAAGTCATGGTGGGGACAACGGCCGGCCAAACCAAAGCCACAAGTCCAATCAAAATGCTCAACCCAACTCGGAGGATCACAAACCCACACATGACCAACTTGTCCGAGACGACTCTGAGTCACTTTCCTCCATCATCAACAACCCAGATAAAAATGATCATAGTAAAGCCGGTAGAAATAACCACAACCACCACCACCGCCATGAACAACAACAACTCCAGCAGCAGCTGCAGCAGCAACAACAACAGCTGGGGAGAGTAGCCGAGCCATTTGGTGCCATCGATTTGGATTTCTCAGCTTACAACCAACACACCGCTAGCACTGTCTCTTTCACAAATGACGGTATCCAGCAGAACCTCGGCAATGGTGTGTCTCTAACATTGGGACTGCAACAGCACGGAGGAAGCGGTGTAAACCTATCATCCTTCTCACCAGCATCGCACAACTCTCTTTTCTTCACCAGAGACCACATTGAAGACTGTCAATCAATTCAGTACTCAATGTCGTTAGATGGAGAGGGACAAACTCTACCGTATAGGAACTTAATGGGAGCGCAATTGCTCCATGACTTGGCCGGA
>gnl_Nelnu_v1.0_NNU_006319-RA
ATGGCTACTTATTTCCCCAGTTCGAGCAATCAAAGAGAAGTCATGCCGAGCCTTTATTTAAGGGACCCTGTGCCTGCTTCGTTTCCTGATGCGCCTGTTCTTCCTGGTAACATGATGATGTATCTGAATTATCCTTCTTCTGCTGGGTCCTATACGGATGCCTTGGCTGGAAATTCTCAGCCACAGCAAAATTGTGTTGAGCTCCCATCTGTGGGAGCTTCTGAGTCAACCCCATCACAGCAAGGAACTCTGTCGGACTTTGTTGGTTCTCAATTTGGGGAGCAAACGTATAGTGTATGGAGGGATGGGAAGAATGAGATGTCATTCATGCAGTCGGCGGGTGGTCCAACAAACATGCAATCTCTTGGTGCGCAATTAAACAGTGGGGCAGATGATCTGGTTCGTAGCTCTGTTACTGAAGATCCTCACATGGGTATGCGTACGCAGGTAGGCATGATACCTGGTGGACAGAACTTACAGGGACAGGGATTGTCCCTCAGTCTCAGCACGCAGATCCCATCTGCCATTCCAATGCCTTCATTCCAATACCGGAATCATAACCCTGCCTTGTCTTCACTGTTGAGTTCCCATCAGTCAATATCAGGAGATGGCGGCAGCAGGACCAGCTCGTGTAGAGATGACGAGAACTCTCAAAGCAAACAATCAAGAAATGCTGAATACTTGCAACCCGGTATTCCTGGAGGCAGTAGCAATGTTATCAAGGGTGAAGGATTGAATAACTTTCAATGCTTAATGGGCCCCAAACTGATCAATTCCGATCCATCTCCTTATGGAATGTCAGGCTTTGCAAGTGTCATTCCCAACTCAAAATACCTCAAAGCAGCGCAACAACTTCTTGATGAAGTTGTTAATGTCCGTAAGGCCTTGAAACAGGCGGAGGTTGACAAACAGCAAAGCTTAAATCAATTTGGTTTAAAAGGATCCAAAGAGACTGAAGGTGAGTCAAAGGGTGGCGCTTCATTACCTTCCACAACTGGGGTTCCTTCAAACCCTCAAGAGTCATCTACTAGCTCCTCTGCAGACCTTTCACCTGCTGAAAGGCAGGATTTGCAGAACAAAATGACAAAGCTTTTGGCAATGTTGGATGAGGTTGACAGAAGATACAGACAGTATTATCATCAGATGCAAATCGTTGTATCATCTTTTGATGTGATTGCAGGGTCTGGGGCTGCTAAACCATACACAGCTCTTGCCCTCCAAACAATTTCTTGCCATTTCCGCTGCTTGCATGATGCAATCAATGATCAGATTCGTGCAACCCGTAAAAGCCTTGGGGAACAAGATACCTCAGCAAACAGCAAGGGGGTTGGAATAACTCGCCTCCGCTACATAGACCAACATATCAGACAACAGAGGGCTCTTCAGCAGCTTGGTATGATGCAACAACACGCTTGGAGGCCACAGAGGGGCCTGCCCGAGAGTTCTGTTTCTATCCTTCGGGCATGGCTGTTTGAGCATTTCCTTCACCCGTACCCAAAGGATTCAGATAAAATCATGCTAGCTAGGCAAACAGGCTTGACCAGAAGTCAGGTCTCAAACTGGTTTATTAATGCCCGAGTACGACTCTGGAAGCCCATGGTTGAGGAGATGTACAAAGAAGAGATTGGTGACACTGAGATGGATTCAAATTCTTCATCTGAAGCATCCAAGGCAGTGAAGGATGATAATAAGGCCCCTGAAGATAGGGAGGAAGAGTTGCAGCCAAGTGTGAAGTCCAACACAGCCAATGAGAAAGGTCGTCTTGAACAAATCCATGATTCAAAATCTGATACTTCCCCAGATGTAGAAATGTCTTGGCCCACAGCAGGTGCTGCCCTCCAGGATAGTGCTTGCAAGGGTGATGGCACTGACTATGGAAAAATGAAATTAGGGGGGAACCTAAGACCCAGTGTGGATGATTGTAATAGCCTTTTCCAGGGAACACTTGTTCAATCTGATAGGAGTGGTGGTGGGAGATTTATGGAAGCTGCTGCTGCTGCTTATCAGATGACAGAGTTGGGAAGATTTGGGAGTGGTAGTGGGGTATCACTCACTTTAGGATTGCAGCACTGTGATGGTGGCCCACCCATGTCTAGTGGATCCCATCACGATTTTATTACCATGGGAACAAATGAGATGTACAATGCAGCGGCTTCTTCTGTGGGGCACGATGTGGCAGATTACGATTGCATGGATCCTGGGAATCGACGGCAACAGTTTGGCTCTTCCCATCTATTGCATGATTTTGTTGCT
>gnl_Nelnu_v1.0_NNU_006500-RA
ATGGGAGTAGCAACACCACCACCTCCTCCTCTCTTGTCTCACTCCAAGAATCGCCTCCCAATTCAACTCTCCAAGACTGCATCGGCCTCCGATAGGCCTAATTCTTTAAATTCTATGTCCCAAAGCTTCCATCAAGGGATCTTCAGTTTCTCCAATGGTTTTGACAGATCGACTACAACACACCAAGAGCAACAGCAGGCGCAGCACATCGCACAGCAAAGCCGGAGGGACAAACTTAGGGTGCAAGGGTTCGAGGCGCCTCCACCTTTGGTGGGAATAGAAGCAGAAGAATCTGGGGAGTTGCCGGGTTATGAAACGGGTGGGATGTTATCGGAGATGTTCAATTTCCAGCCAGGCGTCCCCGTGGCTGCCGACCTCTTAGAGAATCAGATCGCGTCGAATTATCGACTACCGCGACCACCGCCTACGGCGGCAACACCAGCAGCAAATGAGTGGTATGGGAGCAGACAAGGGATGGTGGGCGGGTTAGGTCCTTTGGGGGATGCAAAGCACCCAAACAGCAATAACCGTGACAGTCACAGTATAGCTCAGCATCATCAGATTTCAAGCCTAAATGCGGACTCGGCAGCTGCCATGCAGCTTTTCCTTATGAACCCACAAACAAGGTCACCTTCTCCACCTCCTCAACCACCTTCGTCGTCGTCTACCCCCATCCATATGTTGCTTCCCAATCCATCCACTACTACTCATCTACAGGGATTTCAGTCGGCCGGAGCTGCGGCTGCAGCCGGAGTGGGCTTTGGTAGTAACTCAATTCATCCAGCACAATTCACTTGGGTCCCAGGTGGCGGCGGAGGTGAAAACACGGCTACTCATCTCAGTAACACAAGCAAATTTGGTGGGGGTGTGGAGAGCCAAGGGCTTTCGTTATCGTTGTCGTCATCGTTGCAGCACTTGGAAGCGGCCAAGGCGGAGGAATTGAGAATGGGAGATGGTGGGGTGTTCTATTACAATCCCGGAGGTGGTGTTTCTTCGGCCACTTCGTACCCATTGAAGAATAATCTGGGGAATCATAACCAACCATTGCATTTGCAAGGAGTGGGACAGAACCATCAGGTCCATGTTGGTTTCGGATCGTCCTTAGGGGTCGTCAATGTCTTGAGGCATTCTAAGTATGTCAAAGCTGCGCAAGAATTGTTGGAAGAGTTTTGCAGTGTCGGGAGGGGACAATTAAAGAATAACAGGCTTGGCAAGCATCAGAGCACCAACCCTAACCCTAATCAGGGTACTAGTGCTGGTGGGTCTCCATCATCTTCCAAGGACCTACCTCCTTTACCAGCTACTGAAAGGATTGAGCATCAGAGGAGGAAAGTCAAGCTAATGTCCATGCTTGATGAGGTTGATCGAAGATACAATCATTACTGCGAGCAAATGCATATGGTAGTAAATTCCTTTGACTCAGTCATGGGTTTTGGAGCGGCAACTCCCTATACAGCGCTTGCCCAGAAAGCGATGTCAAGACACTTCCGATGCTTAAAGGATGCAATAGCGGCACAATTGAAGCATACGTGTGAGGTTCTGGGAGAGAAGGATGGTGTGGGAGCCTCCGGTGTAACGAAAGGGGAGACGCCAAGGCTTCGGTTGCTTGAACAAAGCCTCAGACAGCAAAGAGCCTTCCACCAGATGGGTATGATGGAGCAAGAAGCTTGGAGGCCTCAGAGGGGCTTGCCTGAGCGATCGGTCAACATTTTGAGAGCTTGGCTTTTTGAGCATTTCCTTCATCCGTACCCGAGTGATGCAGATAAGCATTTGTTGGCGCGACAGACTGGTTTATCGAGAAATCAGATGTCATCCCTCGTACCCCAACGTTTTCAGGCGACCCATGAACCAGACATTCATCATCGGGTGGCGGTTGATGACACGCGTCGGCACCATGGGAGCGTGGTTGCTACGGATTATGGGACCACCACTGCCAACTCCAATCTAGGGGCCACACTTGTAAGATTTGGGACCACCACCGGCGATGTATCCCTCACGCTAGGGCTTCAACACGCCGGAAACCTGCCGGAGAAGAGCCGATTTTCTGTCAGAGACTTTGGGGGATGT
>gnl_Nelnu_v1.0_NNU_006637-RA
ATGGCTCGTGAATCTCCACAAGATAAACCCAAGAACTTGGTGTCTCCGACTGGTTTTTGCTACTTGGGTACCTCGTCTAACAGCAGCCCTACCATTCAAAGCCATCTCGTGAACCAGATGCAAAGCTTCGAATCAAGTCCAGAGCTTTTCAACCTAACTTCAGGTATAGAGATGTTAGGATTTCCTTCCAAAAACCTACAGCAGAGAGACAGTAACTCGGTTATGTGGAAAGGGTTCTTCAGCAAACAAGGAAACCAGGCATCTTCCTCTTCAAAGACGATGACCGGCCATACAAGCGATTTTTACCAACCCGAATTCAACAAACCTGCCGACTTCCCAACCGGGTTCTCTGAAACAACGGGTGAGAACCTGATGGTTACACCTGAACCGGGTTGGAACGACAATAGACTACTAGTAGATGATTCCTGCCTGAGGTGCGTTTTTCCATGTGAAGGAAACGAGAGGCCGAGTCAAGGACTTTCACTCTCTCTTTCTTCGAGTAAACCTTCTAGCATAGGACTACAGTCGTTCGAACTGAGAGACACGAATCATCATCATCATCATCAACAACATCAAGATGATATGAGGTTTATTTCATCCAACTCCAGAGATGGGCTGTTTGGAAAATCAATAAATCATCAACAACAGCAGCAAATCCTGCAAGATGGTTTTTTCGGAAAAGCTGCAAATGTTCACCAGGTCCACTTTCAGCTAAAGAACTCAAAGTACTTAGCACCTGCTCAGGAGCTTCTGAACGAGGTCTGCAACCTTGGAACAAAGCAAACTGATCAACCCAAACAGAAGCCCCATAAGGCCAACCAGTGGGAGGAGGAGAATGGTGGTGATTCTTCAAAAAAGCAACCTCTGTACACCCTAGACCTACTTGAATTGCAGAAACGAAAAGCCAAATTGCTTTCCATGCTCGAGGAGGTGGATAGGAGATACAGGCAATATTGTGAAGAGATGAAGGGCGTCGTATCATCATTTGAAGCAGTGGCTGGGACGGGAGGCGCAAAAGTGTACTCGGCGTTAGCGTCAAAGGCCATGTCGAAGCATTTTAGGTGTTTGAGAGATGGAATTGTTGGTCAGATAAAGGCGACGAAGAAGGCGATGGGAGAGAAGGATCTAGTTGCACCGGGTACGACAAAGGGAGAGACGCCAAGGCTCAGGCTTATTGACCAAGCCCTGAGACAACAAAGGGCTTTTCAGCAAATGAGCATGATGGAGAGTCATCCCTGGAGACCACAGAGAGGCCTCCCTGAACGTTCTGTTTCTGTACTTCGAGCCTGGCTCTTCGAACATTTCCTTCACCCGTATCCAAGCGATGTAGATAAACACATTTTAGCCCGCCAAACAGGCCTTTCAAGAAGCCAGGCACGTTTCCATATCTCTCACAACCATTGTGTGTCCAATTGGTTCATAAACGCAAGGGTTAGACTATGGAAACCCATGGTGGAAGAGATGTACTTGGAAGAAACAAAGGATCTTGACAACATGACTTCCTCAGAAGGTGGTACAAGTCACGGGGACAACGCCGGCCGCCGGCCAAACCAAAACCATAATTCCAATCAAACTCCTCAGCCCAACTCCGAGGATCAGAAACCAACAACAGACCAACTTGTCCGCGCCGAATCTGAGTCTCTCTCTTCTATCATCAGCAACCCTGAAAAAAATGGTAGCAGCAGCAGCAGCAAAATTAATGGTAGAAACGATCAAGGAGACCACTGTCATCATCAGCAGAATCAACAACAACAATTGGGTAGCAGCAGAGTACCCGAGCTGTTTGGTGCCGTGGATTTGGATTTCTCAGCTTACAACCAGCATACAGCTGCTAGCACCATATCTTTTGCAAATAATGGCGGTGTCCATCATCAGAATATCGGCGGTGGTGTGTCTCTAACACTGGGACTGCAACAGCACGGTGGGAGCGGTGTGAGTCTTTCCTTCTCCCCAGCATCACAGCACTCTCTTTTCTTCCCAAGAGATCACATTAATGAAGACTGCCAATCAATTCATCAGTACTCCATGTTAGATGGGGAAGGACAAAATAATCTACCGTATAGGAACTTGATGGGAGCGCAGTTGCTCCATGACTTGGCTGGG
>gnl_Nelnu_v1.0_NNU_011480-RA
ATGGCGACGTACTTTCACGGAACTTCGGAAATCCAAGCTGACGGGTTGCAGACGCTTTATCTGATGAACCCTGGCTATGTCGGATACTCTGACACACAGCCTCCGTCTAACATGGTCTTCCTCAATTCCGCCGGAAACACTTTAAATCCGGCAAGCTTATCACACGCGGCACAGACGAGCCAACACTTGGTGGGAATCCCACTTCAGGCGACGGCTGTGGCTGCCGGGGCGGCAGCAGCATCGCAAGATCCTAACCGCCCATCAGTGCACAGCCAGCAGGACATGTCCACCATCCATGGGTTTGTTCCTCGTGTTCACTACAATCTGTGGACGCCAATGGATCCGACGGCCGGAGCTGGAAGTCCACAGGCTCACCACCAGCACCAAATTTCCACAACAGCAGCTGCGGCGGCGGCAGTGAGCAATTCTGTCGGTGTTACCGACGTTTCATCACAATTGGGTCTCAGGCGGTCTGTTGTGTCACCGACTCAGCAAGGACTGTCTCTCAGCCTTTCTTCTCATCAGCAGACAGCTTATGGGTCATACAGGCAAGAATCTGACATTCCGGCACCAGCTCCAGCTCCGGCTATATCTCCGACCAGCGGCAACGAGATGCGTATATCAGGCGGCTCTTCCTCATCAGCATCGGCAGTTTCCAATGGAATTTCTGGCATGCAGAGTGTTCTATTGGGTTCCAAGTACTTGAAGGCTGCACAGCAGCTCCTCGACGAAGTCGTTAATGTCGGGAAGGGAATCAAGACTGAATCGGCGAAAGGCAGCAAAGGACTTAGCAAATTGAGCAGGGACTCAAATGCTGGGAGCGGAGAAGTCTCGAATGCAGGCGAAACCAGCACGAAGCCCGCAGTCGAGTTCACAACAGCAGAAAGACAGGAGCTTCAGATGAGGAAGGCCAAGCTTGTCAGTATGCTTGATGAGGTGGAGCAACGGTACAGACAGTACCATCACCAGATGCAGATCGTAGTGTCTGCATTCGAACAAGCAGCAGGCTTCGGGTCAGCAAAAACGTACACGGCCCTTGCTCTGCAGACGATTTCAAAGCAATTCAGGTGTCTGAAAGATGCAATCTCTGGGCAAATTCGAGCCACAAGCAAGAGCCTGGGTGAAGAAGATTGCTTTGGAGGGAAGTCTGAGGGATCAAGACTCAGGTTCGTAGATCAGCAGCTTCGACAACAACGGGCGCTTCAGCAAATTGGAATGATCCAGCACAATGCTTGGAGACCTCAGAGAGGATTGCCCGAAAGATCCGTTTCTGTTCTTCGTGCTTGGCTCTTCGAACACTTCCTCCACCCCTATCCCAAGGATTCAGACAAGCACATGCTTGCAAAACAAACAGGGCTTTCCAGGGGCCAGGTCTCTAACTGGTTCATAAATGCTCGAGTTCGGCTCTGGAAGCCAATGGTTGAAGAGATGTATTTGGAAGAAACCAAGGACCAAGAACAGAATGGCTCAGAGGATAAAACCAGCAGGAGTGAAGTCAATGAGGATTCAGGGTCGAAATCCAATGCTGCACAAGAGAACAGTCCTGCTAGAACAGATCAAATAAAAAATTTCAGCTCCAAACAAGACAACACCACCAACCTAAACGCCATTTCTACCGCCATTTCAAATTCTTCAACTTCTGCTATCATGGGCGGAAACATACGGACCCAAGCTGGCTTCTCCCTCATTGGGTCATCAGACGTTGAAGGGTTCATGCAAGGAACCAGCCCCAAGAAGCTCCGGAGTACAGAGTTGCAGCAGAATTCCCCAAGTAGTATTCCTTCCATGGACACAGATGTCAAGCCTGCAGACACAAACAGAGATCTCTTCACAAAATTTGACACAGGCAGACAGAGCAGAGGTGGGTACCCATTAATAACGAACACGACCAACCATGGTGGAGCATTCAGTGCGTACTCACTTGGGGAGCTTGGCAGGTTCGACCCTGAGCAATTCGCACCAAGATTCTCTGGCAATGGAGTTTCCCTCACTCTTGGCCTTCCCCACTGTGAAAACCTCTCCCTATCAGGAACCCAACAGACCTACCTCTCCAACCAGAACATTCAACTGGGAAGGAGGCTAGAGATAGGTGGAGGTGAACCCAATGACTTCTGTGGGATGAGTTCTCCACCACCCCACTCCTCTGCTGCTTATGAGAACATGAACATCCAGAATGGAAAGAGGTTTGCAGCACAGTTATTGCCAGACTTTGTGGCT
>gnl_Nelnu_v1.0_NNU_023297-RA
ATGCCCTCCTTTTGTTCACATCTACATGACTTAGAAGCCGGTTATAAACCACTAACTGCAAAGAAAAACAAAGGGGGAAAAAGGAGGGAAAGAAAGAGAGCAGAATTCAGCAAGTATTCAATCCCACGGAAGGAAAGGAAAACGATAGTAGCTAGCGGCGGCAACAGGAGAAAGCGGTACTGGTGGGCCGAAGAAGAAAGAGATGATGAAGAAGAACACACTGATATGGGAGTAGCAACACCACAGCCAGCGCCTCTCTTGTTTCACTTGAAGAATCACCTCCCAATTCTAGTTTCCAAGACTGCATCGGCCTCCCAAGACAAACCTAGTTGTGTAAATTCTATGTCCCAAAGCTTCCATCAGGGGATCTTTGGTTTCTCAAATGGTTTCGACAGATCGACGACGGCACAACAAGCGCAACACATCGCCCAGCAAAGCCGGAGGGATAAATTAAGGGTGCAAGGGTTCGAACCACCTTCGCCTTTAGTGGGCATAGAAGCGGAAGAGTCCGGGGGGCTGCCGGGTTATGAGACGGGCGGGATGTTGTCTGAGATGTTCAATTTCCAGCCGGATACCCCCGTGGCTGCGGAGCTCCTAGAAAATCAGATCGCGTCCAATTACCGACTGCCGCGACCACCGCCCACGGTGGCGGCATCGGCAGCGAATGAGTGGTACGGGAACAGACAAGGGATAGTGAGCGGGTTGGGTCATTGGGGAGATGCAAAGCACCCAAACAATAATAACCGTGACAGTCATGGAATAGGTGCTCAGCAGCATCAGATTTCAAGCATAAATGCGGACTCAGCAGCTGCCATGCAGCTTTTTCTTATGAACCCACAACCAAGGTCACCTTCTCCACCTTCTCCTCCTCCTCCTCCCCCATCGTCGTCTACTCCCCTTCATATGCTGCTTCCAAATCCAACTACTACAAGTACAAGCCATCTACAAGGATTTCACTCTTCGGGTTCCGGGGCTGCACCTGCAGCCGGAGTGGGCTTGGGTAGTAGCGCAATACATCCAGCTCAATTCACGTGGGTCCCAGGTAGCGGGGGAGGCGATAACACGGGCAAAATTGGGGGTATTGTGGAGAGTCAAGGGCTATCGTTGTCGTTGGCGTCGTCGTTGCAGCACTTGGAAGCGGCCAAGGCCGAGGAATTGAGGATGGGTGATGGTGGGATGTTCTATTACAGTAGTCATGGGGGAGGCGCTTCTTCGGCTGGTTCATACCCATGGAAGAATTTGGGGAGTCATCACCAACCGTTGCATTTACAAGGAGTGGGACAGAACCACCAGGTCCATGTTGGGTTCGGATCGTCCTTAGCGGCAGTGAATGTCTTGAGGCATTCCAAGTATGCCAAGGCTGCTCAAGAATTGTTGGAAGAGTTTTGCAGTGTCGGGAGGGGACAATTCAAGAATAACAGGCTTGGAAAGCATCATGGAACCAGCGCTAACCCTAATCACAGTAACAGTGCAGCTGGTGGTGGGTCTCCATCTTCTTCCAAGGAGCAACTTCCCTTATCAGCTACCGATAGGATTGATTACCAGAGGAGGAAGGTTGATAGAAGATACAACCATTACTGCGAGCAAATGCAAATGGTCGTAAACTCCTTTGACTCAGTTATGGGTTTTGGGGCGGCAACTCCTTACACAGCGCTTGCCCAGAAAGCAATGTCGCGTCATTTCCGATGTTTAAAGGATGCAATAGCAGCACAATTGAAGCACATTTGTGAGCTACTGGGAGAGAAGGAAGCGGGGGCTTCAGGAATAACGAAAGGAGAGACTCCAAGACTTCGGTTGCTTGAACAAAGCCTCAGACAGCAAAGAGCCTTTCACCAGATGGGGATGATGGAGCAAGAAGCTTGGAGGCCTCAGAGGGGCTTGCCTGAACGCTCCGTCAACATTTTGAGATCTTGGCTTTTTGAGCATTTTCTTCACCCGTACCCAAGTGATGCAGATAAGCATTTGTTGGCGCGGCAGACTGGTTTCGAACTGGTTCAT
>gnl_Nelnu_v1.0_NNU_007569-RA
ATGGCGGAGGGTTTCGAACCCTTTCACGTCCCTCAGCAAAGTAGAAGAGACAAGCTTAGGGTTGTCGGTCAAAACCATCCCACTTGCGAAGAAGCAGCAGCAACCTCCCTTCAAGGGTGCGCAGGTTTACTTCCTCTTTACGATCCATCTCTCCTAACATCCGAGATGCTAACTTGCGCTAACGCTGGCACTTCCGAGTTTCACCACCAGAACCACCCCCCACTTGGTGGAGCTGGGGAGGGTTGTAAGCAAAACCCAGCTTGTGTTGTTAAGGAAGAAGGAGGGAATTTGATGGGCTATGTTGGTGGGTTTATGAACGCCTCTTCGTCGTCTTCGTCTCATCATCCTTACTTGGATCCACAGTCTTCTCTTGCATTGAACCCAAGCTCCATCCAAGATATCAACAGCAACCCATTTCTTTATACCACGCACAACCTTAGAGATTTTGACCATTCGTTTCATAGTGGCGAGGTGGTGACTTTTAAGCCGGAGCCCTTGTCTTTGACCCCCGATTCGACGACGACGGGGCAAGGGTTGTCCTTGTCTCTGTCTACCCACAACACTCGCCAGCAGAATCTTCCTCTAGAATTGAACTTGCAACGATACGAGTCCGCTATGTTCGGTGACAAGGGTATCGGAGGGTTTGTAGTTCGAGGGATTGGTGCTGGGACTGGTGGTGCTTCGACGTCGAACGATATCCTTCGCTGTTCAGCCCCTCTCGGCCCGTTTACGGGCTATGCTTCGATTTTGAAGGGATCGAGGTTCTTGAAGCCTGCGCAACTGCTCTTGGAGGAATTTTGTGGTGTCGGCCGGGGAATTTATGCGGAAAGAAGCTGCGGAGACTCATCTTTGATGGATTCTACCATGGAAAACTTGAGCGCAGCGGGAATTAGTGTTGACGATCCACTCGGTTGTGGAGATCGTAGCGAGCACCGGAGGAAGAAAACGAGACTAATATCGATGCTCGATGAGGTATACAGGAGGTACAAGCAGTATTACCAACAAATGCAAGTGGTCGTTGCATCATTTGAATCTGTTCCAGGCCTTGGGAATGCATCTCCATACACGTCATTTGCTCTCAAAACGATGTCAAAGCATTTCAAGTGCTTGAAGAATGCCATTACTGACCAAATCTGTATCATGAGCAAAGGTCTTGGAGAGGGATGCTATGAGAAAGATGAAGCTCCAAGGTTTGGATCTAGCGATAGAGCCTTTCAATGCCAAAGGCCAGTCAACAACTCTGGCATTGTTGAACACCAACATATTTGGAGACCCCAAAGAGGTCTTCCTGAACGTGCAGTAGCTGTGCTCAGAGCATGGTTGTTTGAGCATTTCTTACGCCCTTACCCAACTGATACCGACAAGCAGATGTTGGCTAAGCAGACGGGTCTGTCAAGGAGCCAGGTGTCCAACTGGTTCATCAATGCAAGAGTTAGACTCTGGAAGCCAATGGTGGAAGAGATACACATGCTTGAAACACGACAAGCTCAGAAGGCATCAGAAACGGAAGACCGGAATACTGAAAAACTAGTAGATCATCCACCTCCAGAAAATTCACTCGCCACAGACAAACAACCTCAAAATAGTTCGGTGCAGAAGACACAGGATCCCCCATTAAAACGTACCAGAAATGATCTTCCCCATGTGCTCAACAGAAGTGATGTACCAATGAACTTTTCATATCACAATATACCAAATCAAGTAGGTGTTAGTATGAGCACAGTGGGCATAAACAGTGGTGTTTCTCTCACTTTGGGTCTCCAGCAGAATAATGGAATAGGTCTGTCTGAACCTTTCACGATGAACATAGCACACCGTTTTGGTCTTGAAGCAAACAATGAGGGATATGTGATGGGGGGTTTTGAAGCTCAAAACCGCCAGTTTGGGAAGGACATTGGAGGACAACTGCTGCATGATTTCGTTGGC
>gnl_Nelnu_v1.0_NNU_005830-RA
ATGTCTGACCGATTTAATTCAGAATGTTTCAACTCCGCAACGACGAGTTTGGAGAATTCGCTTTTGGGCATTAGCAACTGTAGGCCCGATTCTCATGTTGCACAGCAAAGCCGTCGCGACAAGTTGAGAGTTCAGCAAAGCTCAAGTCAAGGTCGCCACCATACGCAAGATTTCTCCCAGCATCTGGTGCAAGTACCCAGAGATACCGGCGGATTGAACCCAGATCTGGTTCAAGTTCGGAATGTTAGGAACTGCGGCGACCTTCTGTATGACCCTACTATCTTCTCCTCAGAGATGCTCAACTTCTCAACGACGAACACCCATTCCTCCTTAGCTCACAAACATGGAATGCTGCATGAAGAATCCGGGCCAGATCGGCCTGGTAAGCCAGTAGGAGCTGAGGTTTCTTCTTTTGCTAATTCATCGTATCCAAATCCATCCAACTCTAACCCTTTGGTTAAAGCCGGTGATACCCACAACCCCATGATTTGGAAGGGTTTTGGGTCTCAGCAAATCTGTGATTGGATAGTGAATTATGTGAATGGACCGGCAATTAATGCATGCAGTACTCAGAGCCCTTCACAAACTGGGGGAGTTTTATCTGGCACGGTGAATGAAAACAAATCTTCTGCTTATGCCCACTATCCGAAGCCCGGTTTCAGTGGGTACCAAGATGTTCAATCATCTTTGACCAACCCATCCAGTGAATTATCTAGTAAAGATTGCCATAAACAGTATGAATCAATGCAGTGCAGTTCTTCATTTTACCAAAATACCCTTCATGAGGTTGTTGCACCTTCCTCCAATGTTCAGAGCCAAGGTTCTGAAATGGCTTCTCTTGTACAGCAAAACATTAATAGAGAAACTAGTTCATGGATGGATGGAGCAAATGAGCTGGTTCTTTTGCCAGTCTATGAAAACCAGGCCAATCCTTCTAGACTTAACAGCGCTGGTGCTTGGGCGGCACAGAGGCCATTGGATGGTAGTAATCAGTGGAATTCCAATTTGGGCTTTGCGGAAAACAAAATTGGAGGAGACTTGAGGACTGTTGCGAGTGATTCTTCATCTCATCAGGCTCTATCCTTGTCACTGTCCTCCCACCGATATTCTGAGCTGCATGCAGCTCAGTTTGGGGAAAGATTTGGGTCTGGAATTTCACAATCGAGGACTGGCATTTCCAGTGGTTCTCAGGATTTCAAAAGTAACAACCCTGGTTATTTATGCTCAAGTTTCAAGTCATCAATTGGTAATAAAGGTTATTATAGAGATTCAATGGGAGGCGTTGTGAGCTTGTCTACCCATGAACGCCGAAGTACGGGTCCCCTTGGGCCCTTCACTGGGTATGCAACAATTTTGAAGAATTCAAAGTTCCTGAAGCCTGCCCAACAGTTACTGGATGAATTTTGCAGTGTAACTGGTCCAACGCTCAACAAGATTTGTGAGATGTCTGAGAAGAGATTGGGAGACGTAAGCACTTCATGTGATACTGGGAATGCTGGAAACGAGGTTAGTGTGAGGGGTGGTAATTCTGGTGCCTCCACCTCATTTTATGGTTCTACTGAGGCGAGTGGTGAAGGTGGAGTTGGAAATGGATCTTATGACCAGTCACATCACCCTGAGTTCCAGCAAAGGAAAGCAAAGCTCTTATACATGCAGGAGGAGGTTAGCAGAAGGTACAAACAATACCAGCAGCAGATGCAAATGGTGGTATCATCGTTTGAATCGGTAGCTGGTCTCAGTGCTGCTACACCCTATACCTCATTGGCTTTGAAGACTATGTCGAAACACTTCCGGTGCCTGAAGATTGCCATCTCAGATCAGCTGAAACACATTACAAAGATCCTAGGAGAAGATATGTCATCTGCCACAACTGGTACAAGTAGTAGTAAAGGTGATACAATGACCCCAAGGCTGAAGTTTGTCGATCAATACTTTCGGAAGCAGAAGTTAAATGGGGATAGTCTAGGCTTCCTTGAACCCCAGCAGCATGTATCAAACTGGTTCATCAATGCTCGGGTAAGAGTGTGGAAGCCTATGGTTGAAGAGATCCACATGCTTGAAACCAAAGGTTCTGCTGAAATGGACCTGAATACTAGCAAGAACGAAAGCTGGGCTGCCTTCAGCAATGATGATAGCGCCCCTCCAGGGGATCAACCCAACAATAAGCTCATGGTTGAGCTCATGTCTGAAAAACGACCAGATTGCTTGGGAATAGGTCCTGTGCTGAACACCGACGATGGCAGGAATCTTCAAAACTGGAATCAAGGGAAGCAATCGAGAATGCATTGCCAGCTTCCGGCGGGCATGGACAATGGGTTGATAGGTTTTGTGCCATACCATCAAAGCGGGTTATTAGACATGGGGGGCCTTGGAGCTGTCTCTCTCACCCTAGGTCTGAGACACAGTGTTGATGGCGCACAGCAGCAGCTGCAGCAGCAAGAGGAACGTCATCTAAAGAGACATTTTGGAGGTCAGATGATTCATAATTTTGGAGGA
>gnl_Nelnu_v1.0_NNU_002618-RA
ATGGCGACGTACTTTCACGGAACTTCGGAAATCCAAGCTGACGGGTTGCAGACGCTTTATCTGATGAACCCTGGCTATGTCGGATACACTGACACACAGCCGCCGTCTAACATGGTCTTTCTCAATTCCACCGGAAATACTCTAAATCCGGCAAGCCTGGTAAACGCGCCCCAGCAGAATCAACACTTAGTCGGAATCCCACTGCAGGCAGCGGCTGTGCCCCCCGGGTCGGCTGCGGCAGCAGCGCAAGATCCTAATCGTCCGTCGGTGCACAACCAGCAGGAGATGTCCGCTGTCCATGGGTTCGTCCCTCGCGTTCACTACAATCTATGGACGTCCACACAGGCCCACCACCACCACCACCACCAAATTTCAACATCCGCGGCAGCAGCTGCGGCGGTGAATAATTCTATCGGTGTTGACGTTTCATCACCACTTGGCCTCCGGCGGTCTGTCGTGCCACTGGCTCAGCAGGGACTGTCTCTCAGCCTTTCTTCACAGCAGCCGACATATGGGTCCTACCGGCAAGAATCTGACCTTCCGGCATCAGCTCCAGCTCCGGTGATATCTCCGACCAGCAACAACGAGATGCGAATATCGGGCGGTTCTTCTTCATCAGCATCTGCAGTCTCCAGTGGAATTTCTGGTATGCAGAGTGTTATATTGGGTTCCAAGTACCTGAAGGCTGCACAACAGCTCCTCGATGAAGTTGTTAATGTTGGGAAGGGAATCAAGGCTGAATCAGCCAAGGGAGTTAAAGGGTCTAGCAAAATAAGCAGAGACCCAAATGCTTCCACCGGAGAAGCTTCGACTGGAGGCGAAAACAGCACGAAGCAAGCAGCCGAGCTCACAACAGCAGAAAGACAAGAGCTTCAGATGAAGAAGGCCAAGCTTATTAACATGCTTGATGAGGTGGAGCAAAGGTACAGACAGTACCATCACCAGATGCAGATTGTAGTGTCTGCATTTGAACAAGCGGCAGGCTTCGGTTCAGCAAAAACATACACGGCTCTTGCTTTGCAGACGATTTCAAAGCAATTCCGATGCTTGAAGGATGCAATTTCAGGGCAAATCCGAGCAACAAGCAAGAGCCTAGGTGAAGAGGACTGCTTTGGAGGGAAGACTGAAGGGTCGAGACTCAGGTTTGTTGATCAACAACTTCGACAACAACGGGCACTCCAACAACTGGGAATGATCCAGCACAATGCTTGGAGACCTCAGAGAGGATTGCCCGAGAGATCTGTTTCTGTTCTTCGTGCTTGGCTCTTCGAACACTTCCTCCACCCCTATCCTAAGGATTCTGACAAACACATGCTTGCAAAACAAACAGGCCTTACTAGGAGCCAGGTTTCCAACTGGTTCATAAATGCTCGAGTTCGGCTGTGGAAGCCAATGGTTGAAGAAATGTATTTGGAGGAAATCAAGGAACAAGAACAAAATGGGTCGGAGGAAAAAACTAGCAGGAGTGAACTCAACGAGGATTCAGGATCAAAATCCACTGCTCCACACGAGAACAGCCCTGCTAGAACGGACCAAGGAAAGAATTTCAGTTCCAAGCAAGATAACTCCACCAACCCAAATGCTGTACCTACTGCAATTTCAAATTCATCAACTACTGCTATCATGGGAGGAATCATGCGATCCCAAACTGGTTTCTCCCTCATTGGATCATCGGACATGGATGGGCTAATACAAGGAAGTCCCAAGAAACCCTGCAGCACGGAGATGCAGAATTCCCCAAGTAGCATTTCAGTCATGGACATGGACGTCAAACCTGGTGATTCAAACAGAGATCTCTTTGCGAAATTTCAGAATGGTAGACAAAGCAGAGATGGTTACTCGTTAATAACAGGCACAACGAACAATGGAGAAGCATTTGACACATATTCAATTGGGGAGCTTGGTAGGTTCGACCCCGAGCAATTCACACCAAGGTTCTCTGGCAATGGTGTTTCCCTCACTCTTGGCCTTCCCCACTGTGAAAACCTCTCTCTATCAGGAACCCAACAGACTTTCCTCTCCAACCAGAACATTCAACTGGGAAGGAGACTCGAGATGGGCGGTGGTGAACCCAATGATTTCTGTGGGCTGAGTACTCCTTCTCCCCACTCCTCGGCTGCATACGAGAACATCAACATTCAGAACAGAAAGAGGTTTGCAGCTCAGTTATTGCCGGATTATGTGGCT
>gnl_Orysa_v7.0_LOC_Os10g39030.1
ATGGCGCACGATCCGAGCCTAGGGTACGCGGATTACTTCGCGGCGGAGGTGGATGGCACCGGCGCCACGGAGTTGTATGGGTTGCAGCAGCATCAGCAGGGGGTTGGGGTGGCGGAGATGTTCGGGGTGAGGGGGCTCATGCCGGCAGCGCACGCGCACGAGCAGAGCAAGGGTGTGGGCGCGCTCGTCGTCGGCGGCGGCGGCGTCGATGATGGAGGCGCGACGACGCTGCCGACGGTCCACTTCGGCGGGCTCGGCGAGCTGCACCACCACCAACACCGGCAGAGCCAGGCGCCGCTGTCCCTCTCGCTCCACAGGCCGGAGGCGGCCGCGACGTCGCTGCTGATGCAGCAGCAGCAGCAGCACCTCCACCACCAGCCGTCGCCGCCGGCGGGCGCGGCGTCGACGTGGCAGCTGCAGCAGGGTGCGTGGCATCTCCGCGGCTCAAGGTTCCTCCTCCCGACGCAGCAGCTCCTGCAGGAGTTCTGCAGCCTCCCCGTGAAGAGCACCACCAGCCCATCATCGGCAAGCAAGGCAACCAAACCGCCGCAAGAAGAGGCCGCCAGCGGCGGAGGCTCGTCGTCGTGGACCGCGCCGACGCAGATCCAGTCCATGGACGCGGCCGAGCTGCAGCGGCTCAAGGGCAAGCTCTACACCATGCTCGAAGAGGTGGATAGGAGGTACAGGAGGTACTGCGAGCAGATGAGGGCGCTCGCGGCGTCGTTCGAGGCGGTGGCCGGGGAGAGGGCGGCGGCGTCGTACACGCGGCTGGCGTCGAGGACGATCTCGAGGCACTTCCGGAGCCTGAGGGACGGGGTGGTGGCGCAGCTGCAGGCGGTGCGGAAGCAGCTCGGGGAGAAGGACACGGCGGTGCCCGGGATGACCAAGGGCGAGACGCCCCGCCTCCGGGTGCTCGACCAGTGCCTCCGCCAGCACAAGGCCTACCAGGCCGGCATGCTCGAGAGCCACCCATGGCGCCCCCAGCGCGGCCTCCCCGAGCGCGCCGTCTCCATCCTCCGTGCCTGGCTCTTCGAGCACTTCCTTCACCCGTACCCAAGCGACGTGGATAAGCACATCCTCGCGAGGCAGACCGGGCTATCACGTAGTCAAGTGGCGAATTGGTTCATCAACGCGAGGGTGAGGCTGTGGAAGCCAATGGTGGAGGAGATGTACGCGGAGGAGATGAAGGACGAGGAGGGCAGTGGACAGTCCACGCAGGCGAGCAACCCGCAGAACCCTAACCCTAGCAGCTACACGTCGGAGGTGCGCGGCGGCGGCGGCGGCGGCGAGGACCGCGGCGAGCAGAAGCCGTCGCGGGCGCAGCTGCTGCACGACGCCGGCTCGCTGGCCTCCGTCGTGAGCATCGGGCACGGCGGCGCGGGACGGACGATGGTCGATCACCACCATCACCAGAGCCTTAATTTTGGCACGATGGACCAGCTCGACTTCGACGCGTACGAGGCGGCCGGCGGCGGGCAGGGGTTCGGCGCCGGCGGCGGGGTGTCTCTGACGCTGGGGCTGCAGCAGCAGCACGCGGACCCGCACGACGGCGTGAACGTCGCGTTCGCCGCCGCCGCGGCGCCGCCCAATTCGTCCGGTGTCGCCGCGGAGTACCTATTCATGGGCGGCGGCGAGCATCAGCAGCAGCTGCCTCAAACCGCCCAGTTCGGCGCCGTCATGGAAGGCGACGCCGCGTCGCACTACCGTGGCCTCAGCGCCACCGCCGCCGGGTTCCACCTCCTCCACGACCTCGCCGGG
>gnl_Orysa_v7.0_LOC_Os01g62920.1
ATGTCGTCCGCCGCTGGGGGCGGCGGGTACGGCGGCGGCCAGGGTGGAGGCGCGGAGCACCACCACCACCACCACGGGCACGCCGGTCACCTCCTGCTCCACCACCATCCGCAGCACGTGGCCGGCGCGGCCGTTGCGGCAGCGGCCGCGGCGGCGGGCGGGCAGATGTACCACGTGCCCCAGCACAGCCGGCGCGAGAAGCTCCGGTTCCCGCCGGACGCCGGGGACTCGCCACCGCCTCATGGTCATGGTCATGGTCATGCCCCGCAGCAGCAGCAGCAGCACGGGTCGTGGCCTCCGCCCCCGGCGTTCTACTCGTACGCGTCCTCGTCGTCGTCGTACTCCCCGCACAGCCCTACTCTAGCGCAGGCGCAGCTGGTGGCGCACGGGCTGGCGCCGCCGCTCCCGCAGATCCCGACGCAGAACTTCTCGCTGTCGCTCTCCTCCGCGTCGTCGAATCCTCCACCACCGCAGGCGCAGCCGAGGAGGCAGCTCGGCGGCCTCGCGCAGGCCACGGGGCCGTTCGGTCCCTTCACCGGCTACGCCGCCGTGCTCGGCCGGTCCCGTTTCCTCGGCCCGGCAGAGAAGCTGTTCGAGGAGATCTGCGACGTCGGCGGCGCTGCTTCGCACGTCGACCGCACCATCTCCGACGAGGGCCTGCTCGACGCGGATCCGATGGACGGCGTCGATCATGACGTCGTTGATCACGACCTCGGCGGCGCTGACCGCGCAGCGGCCGACGCTGGCCCCATCTCGGGGGCCGAGCAGCAGTGGAAGAAGACGAAGCTCATCTCCATGATGGAAGAGGTTTGCAAGAGGTACCGGCAGTACTACCAGCAGGTTCAGGCTGTGATGGCCTCGTTCGAGACCGTCGCCGGGTTCAGCAACGCCGCGCCGTTCGCGGCATTGGCGCTGAGGGCGATGGCGAAGCACTTCAAGTGCTTGAAGAGCATGATTCTGAACCAGCTGCGCAACACGAGCAACAAGGTCGCTGTGAAGGACGGGCTAAACAAGGAGATCGCCGTGTTCGGGCTCGCCGGGGGTAGCAGCGGCGGCGCCGGCCTCCAGCGAGCGAACAGCGCGAGCGCGTTCGGCCAGCCGCACAATATTTGGCGCCCACAGAGGGGGCTCCCCGAGCGCGCTGTGTCCGTTTTACGCGCGTGGCTGTTCGAACACTTCCTGCACCCGTATCCTACCGATGGTGATAAGCAAATGCTAGCAAAACAAACAGGCTTGACACGCAACCAGGTATCGAACTGGTTTATCAACGCAAGGGTTAGGTTGTGGAAGCCAATGGTGGAAGAAATTCACAACCTAGAGATGAGGCAAATGCACAAGCACTCGGTGGTTGACAAGGGCCAGCATAGCGTGCATCATCAGGCCCAGCATTCTTCGCAGTGCAGCGGGAATCCCTCCGTTCCTTCGGACTCCCATCCTGGACAGAGCAGCAGCATAACTCGGAACCACAACACCGCTGCCTCCCAGGGCTTCCCGGATGAGCTCTCCCAGATGTCCCAGTCCATCCAGGGACAGGTGAGCTTCGCATACAACGGGCTGACCTCGCAGCACAACATTGCATCACCACATCATCAGCACCAGCAGGTCGGCGGTGTTGGTATCGGAGGCGGCAATGGCGGTGTCTCCCTCACCCTTGGTCTTCACCAGAACAACAGGGTCTGCATCGCCGAGCCTCTCCCGGCTGCTCTCCCGGCCAACCTAGCTCACCGTTTCGGACTGGAGGAAGTCAGTGACGCCTATGTGATGAGCTCATTTGGAGGTCAGGACCGGCATTTCGGGAAGGAGATTGGTGGTCACTTGCTGCATGATTTTGTCGGG
>gnl_Orysa_v7.0_LOC_Os03g47740.1
ATGGCTACTTACTACTCGAGCCCTGGCAATGAAAGGGACTCGCAAGCTATGTACCCAGCGGATTCAGGCAATTCATCATATCCTGTGCCATCAGCAATAGGAAACATGTTATATCCTGGCAATGGGTCTTCTGGGCCATACACGGAATTCAGTGGCATTATCCAGCATCAGCAGAATTTCATGGAGCTGCCTGGCCATCCAACTGCGATCTCTCAAGATTCATCGTCACGGGAACCTAACATGGTCGCGTCGTACATGGATCAGCGCTCTTTTGGACCTGCCAAAGATATGAGAAATGAGATGTTGATGCATCTGATGGATGGAGCACATAATGCTGGTGCTGATCTCATCCACAATGACACTCATAGCAGCGCGCAGATTGAGTTTGGCCTATTGAACAACCACAATTCGATGAGCGTTGCACCAGCACCAGGCCAAGGATTGTCTCTGAGCCTCAACACGCATATCCTGGCGCCTTCGTATCCATACTGGTCTGCGAAAACAGAGTTGCTAACACCACACTCTTACCATGGTGATGACAACAGAATGAAGAATATGCAATCTGAGGCCTCACAGGCAATCAGAAACTCAAAGTATCTGAAAGCAGCACAAGAATTGCTTGATGAGGTCGTCAGTGTTTGGAAGAGTATAAAGCAGAAGGCTCAGAAAGACCAGGCTGAAGCAGGAAAATCAGATAACAAAGAAGCCGAGGGGGGTTCGAAAGGTGAGGGGGTATCTTCCAACCCACAGGAGTCTACTGCCAATGCTGCACCAGAGATTTCTGCTGCTGAGAAACAAGAGCTCCAGAATAAGATGGCAAAACTTATGGCCATGTTGGATGAGGTGGACCGAAAGTACAAACACTATTATCATCAAATGCAAATTGTAGTCTCATCTTTTGATATGGTTGCTGGGTCTGGAGCTGCCAAGCCTTATACTGCAGTGGCCCTTCAGACAATCTCAAAACATTTCAGATGTCTGAAAGATGCTATCAACGATCAGATCAATGTTATCCGGAAGAAACTTGGAGAGGAGGAGAGTTCATCTGGCAAAGAGGGAAAATTAACGCGCCTCCGTTATATTGACCAGCAATTAAGACAACAGCGCGCTTTCCAGCAGTATGGTTTGTTACAGCAAAATGCTTGGAGGCCACAGAGGGGACTGCCCGAAAACTCAGTTTCAATTCTTCGTGCTTGGCTTTTTGAACACTTCCTTCACCCGTATCCAAAAGATTCAGAAAAGCTGATGCTAGCGAGACAAACTGGCTTAACAAGAAGTCAGATTTCAAATTGGTTCATAAATGCCCGTGTCCGCCTGTGGAAACCGATGATCGAAGACATGTATAAAGAAGAGATTGGGGAGGCGGATCTCGACTCGAACTCCTCCTCCGACAACGTACCAAGGAGCAAGGACAAAATAGCAACATCTGAAGATAAGGAAGATCTGAAAAGCTCTATGAGCCAGACTTATCAACCAAGCCAATTAGGTGAATCCAAAGCCAACATCGGGATGATGAGCCTTGGTGGGGCACCAGCCGGCTTCCACAACGAAGGCAACCAGGATGACAGCTTCATGAACCTAATGCTGAAGGACCAAAGGCCGGGCGAAGCCGAAGGCAGCCTCCTCCATGATGCCGTCGCCCATCATTCCGATGAGAACGCTCGGTTCATGGCTTACCATTTGTCGGGGCTCGGAAGATACGGGAACAGCAATGTGTCATTGACACTTGGCTTACAGCATCCTGACAACAGGCTTTCGGTACAGAACACTCATCAGCCAGGTTTCGCCGGTGCTGGAGAAGAAATTTACAACTCCACCGCTTCTCTCGGTGTCGCTGCAGCTTCCTCTTCGGACTACGAATCCACGAACCAAATAGATCAAAGGCAACGGAGCAGCTGCAGGATTGAAGCTGCAGTGTGGCTGCCCCAGGCCCAGGGACTGGGCTCATGCATTTTTTTTGTACGAGTAAATGCGCCCTGTTGCTGTCATGTGGGCCCGGGAACTATGGCTTCTCTGTGGGTTCGA
>gnl_Orysa_v7.0_LOC_Os03g03260.1
ATGGCGCATGATCCGAACCTGGGGTTCGCGGATTACTTCTCGGCGGCAGATGCATCGGCGTCGTCGGTCACGACGCTGATGCCGGCGATGGACGAAGCGGCGCCGGAGCTGTTCGGGTTGCAGGCCGGGATGGAGCTTCTCGGCGTGCGCGGTCTGGGTATGAGTATGATGCCCGGCGCGGCAGGCAAGGTCGCCGCGCTGGTGGCCGACGCTGGGGACGACGGCGGCGGCGGCTCCACCATGCGCTTCCTCAGCGAGCAGCACCAACAGCCGAGCCAGGCGCCGCTGTCGCTGTCGCTGTGCCGCCCGGACGGCGTGCTGCACCTCGGCGGCGCGGCGCGGCCGCAGCACCAACTGGCGCCCGCGGCGCCATGGATGACGCACCACGACGCGTCGTCGTCGGCGCCGCAAGTGCACGGCGCGTGGCACCTGCGCAGCTCGAGGTTCCTCCTCCCGACGCAGCAGCTCCTCCAAGAATTCTGCAGCCTCCCCGTGGACAGCACCAAGCGCGGCAACGGCGCCAAGGCAGCGACGCAGCAAGAAGACGGCCGCGGCGACGGGTCGTCGTCGTCGTCGGCCTCGTGGACCCCGTCGCCGCAGATCCAGGCCATGGAAGCCCTGGAGCTGCAGAGGCTCAAGGACAAGCTCTACATCATGCTCGAAGAGGTGGACAGGAGGTACAGGAGGTACTGCGAGCAGATGAGGGCGGTGGCCGGGGGGTTCGAGGCGGTGGCCGGGGAGAGGGCGGCGGGGGCGTACACGGCGGTGGCGGCGAGGACGATATCGAGGCACTTCCGGAGCCTGAGGGATGGGATCGTGGCGCAGCTGCAGGCGGCGAGGAAGGCGCTCGGGGAGAAGGACGTGAGCGCGGCCGGGACGACGCGGGGGCAGACGCCGCGGCTCAGGGTGATCGACCAGTGCATCAGGCACCACAAGTCGCTGCAGGGCGTCGCCGCCATGGACAGCCACCCGTGGCGCCCCCAGCGCGGCCTTCCCGACCGCGCCGTCACCATCCTCCGTGCCTGGCTCTTCGAGCACTTCCTGCACCCGTATCCAAGCGACGTGGATAAGCACATCCTGGCTCGACAGACGGGCCTCTCACGTAGCCAGGTGTCCAACTGGTTCATCAATGCGAGGGTTCGGCTGTGGAAGCCAATGGTGGAGGAGATGTACGTCGAGGAGATGAAGGGCCAGGACGGCGGCGACGGCAGCGGTGGACAGGGGAGCCTAAACCCTAAGCCTACCTGCAGCCACGCCTCCGAGGCGCGCGGCGGCCAGCAGCTGGTCGTCGGCGATGGCGACGGCGGCGAACAGAAGCCGACGAGGGCGCAGCTTCGCCACGACGCCGGGTCGCTGGCCTCCGTCGTCAACGTCGACGTCGCGGCCGGCGCGGGCGGCGTGGCCCGGCTGCACCAGGCGGAGAACTTCGGCATCATGGACCACCTCGACTTCGACGCGTACGACGACAGCCACCACCAGCAGCAGCACGGCGGGTTCGGCGGCGTGTCGCTGACGCTCGGGCTGCAGCAGCACGGCTCCCACGGCGGTGGCGGCGTGAACATCGCGTTCGGGGCGCCGGGGTCCGCGCACGGCGGCGCCGGGTTCTTGTACCCGGGCGAGCAGATGGCGCCTGACGCCATGCATCCGGGGCACGGCCACCACGTCGTCGGCGGACAGTTCGGCGTGGCCATGGACGGCGACGCCGCCTCGCACGCGCAAGAGCGGTACCGGAGCCTAAGCGCCGGCTTCCACCTGCTCCGCGACTTGGCCGGA
>gnl_Orysa_v7.0_LOC_Os03g52239.1
ATGGGAATAGCGGCGCCACCGTGTCAGCCAGGGCAGACCACCACGTTCGTCATAAGCCAACCCACCAGCAGCAAGAGCTCCCCGGCGGCGATCGTCGTCCGGCCGCCGGCCACGGCGAGTTCTTCTTCTATGTCCCACTCCCAGGGTTTCCACCAGCCCAGCAGCGGCGCCGTCTTCGGCTTCTCCTCCGATGGCTTCGACGGCCGCCCCGGCTCCGGCCAAGACCACCAGCAGCACGAGCAGCAGCAGCAGCAGCACGTGGCGCAGCAGAGCCGCCGCGACAAGCTGAGGGTGCAAGGCTTCGACCCGGCGGCGGCGGCGGCGGGGCACGGGTTGCTCCCCATCGAGGGCGACGAGCATGGCGCGGAGCCCGGCGCCATGTACGACCACGCGGAGGCGGCGGCGGCCGGGGCGTCGAACATGCTCTCCGAGATGTTCAACTTCCCGTCGCAGCCGCCGACGGGCCCCTCCGCCACCGAGCTGCTCGCCAGCCAGATGAACGCCAACTACCGGTTCGGGTTCCGGCAGGCGGCGGGTTTGGCCGGCGGCGAAGGCGGTTGGTTCGGCGGCGGCGGCGCGGCCGGCCGGACTGGGTTGGTGCTCGGTGGGGCCAGCTTGGGTTCGTTAGGTGAGACGTCGTCGCCGAAGCAGCAAGCGAGCGGCATGGCGGGCCTCGCCGCTGACCCGGCCGCGGCGATGCACCTGTTCCTGATGAACCCGCAGCAGCAGCAGCAGCAGCAGTCACGGTCGTCGACGTCGCCGCCGCCGTCGGACGCGCAGTCGGCAATCCACCAGCACCACGAAGCGTTCCAGGCGTTCGGCGGCGCCGGTGCAGCAGCGTTCGGCGGCGGCGCGGCGGCCGGCGTGGTGGAAGGCCAGGGGCTCTCCCTCTCGCTGTCGCCGTCGCTGCAGCAGCTGGAGATGGCGAAGCAGGCGGAGGAGCTGCGCGTCCGCGACGGCGTGCTCTACTTCAACCGGCAACAGCAGCAGCAGCAGGCGGCGGCGGCGGCGGCGTCGGTGCAGCAGCAGCTCCCGATGGCATTGCACGGGCAGGTCGGCGTGCTGGGGCAGCAGCTGCACGGCGGCGGGTACGGCGGCCCGGCGGGCGTCGCCGGCGTCCTCCGCAACTCCAAGTACACCCGCGCGGCGCAGGAGCTCCTCGAGGAGTTCTGCAGCGTCGGCCGCGGCCAGATCAAGGGCGGCGGCGGCCGCGGCTCCGCCCCCAATAACCCTAACTCCAGCAAGGCCGCCGCCTCCAGCTCCGGCGCCGCCCAGTCCCCCTCGTCGGCGTCCAAAGAACCCCCTCAACTCTCCCCCGCCGACCGCTTCGAGCACCAGCGCAAGAAGGCCAAGCTCATCTCCATGCTCGACGAGGTGGACAGGAGGTACAACCACTACTGCGACCAGATGCAGATGGTGGTGAACTTCTTCGACTCGGTGATGGGGTTCGGGGCGGCGACGCCGTACACGGCGCTGGCGCAGAAGGCCATGTCGAGGCACTTCCGGTGCCTCAAGGACGCGATCGCGGCGCAGCTGAGGGGGACGTGCGAGGCGCTGGGGGAGAAGGACGCCGGCACGGGGTCGGGGCTGACCAAGGGGGAGACGCCGCGGCTGCGGGCCATCGACCAGAGCCTCCGGCAGCAGCGCGCCTTCCACCACATGGGGATCATGGAGCAGGAGGCGTGGCGCCCCCAGCGCGGCCTCCCCGAGCGCTCCGTCAACATCCTCCGCTCCTGGCTCTTCGAACACTTCCTCCACCCGTACCCGAGCGATGCAGATAAGCACCTGTTGGCGAGGCAGACCGGGCTGTCCAGGAACCAGGTCTCGAATTGGTTCATCAACGCCCGTGTCCGGCTATGGAAGCCCATGATCGAGGAGATGTACCAGCAAGAATGCAAGGAGCTCGAGGGCTCCTCCGGCGCCGGCGACGACCCCTCCGGCGCCGACGACACGCACTCGCCGACGACCACCGCCGCCGCGCATCATCAGCACAGGCACGGCCAGCTAATGGTAGAGCACGGCGGCGCGTCCAGCGGCGGCGGCGCCGCCATGTCGTCGCACAAGCACGAGCCCGGCGTCGTCGCGGGGCCCTCCTCGTCGTCGGCGGCGGCGGTGGCGGACGCCGCCTTCGTCGGCATCGACCCGGTGGAGCTCCTCGGCGGCGACGGCGCGGCGGCCGACGACCTGTACGGGCGGTTCGACCCGGCCGGCGCCGTCAGGGTGCGGTACGGGCCGGCGGGCGCCGCCGCCGGCGCCGCCGCGGCGGCGGCCGGCGACGTGTCGCTGACGCTGGGCCTGCAGCACGCCGGCGCCGGCAACGCCGGGCCCGACGGCAGCGGCCGCTTCTCCTTGCGAGACTACAGTGGTTGC
>gnl_Orysa_v7.0_LOC_Os03g06930.1
ATGGCCACATTCTTCTCCTCTTCCACCAATCAGAGAGACCTCACCGGCGGCGGCGGCGACGGAGGCGACATGTCGTTCCAGCACTACCCACCGCCGTCTAACCCTTACTCGGACTCGTCGGCCGGCGGCCTGATCCCGCTCCCGGCGAGCATCGTGTCGCATAGCCACATTGCGCACGGCGGCGGCGACGAGCCGGCGGCGTTCAGGGAAGCGGCGACGGCGGACGGCGGCGAGATGGGCCTGCAGACGCAGCTGCTCATGGCGCACGGCGCGGCGGCGCGGGGACACCAGGGCGGGCTATCGCTTAGCCTCGGCACGCAGGTGCCGGTGTCTCTCTACCAGTACAGGCCGGCGGGCATGGCGGCCGCCTCGCTGCTCAGCCCGAGCCAGTCGTCGCCGATGGCGGGGAGGAGCGCGCAGAACAGCATCTACGTGCAGAACTCGAGGTTTCTCAGGGCGGCGCGCGAGCTGCTCGACGAGGTTGTCAATGTCCGCGACGCGATCAAGCGGAAGGGTGACAAGAACCAGGGCAAGGATTCCGGCGAGTGCAAGGGCGGTGACGCCGCCGGCGACGACAAGGCCGGCTCGAACCCGCAGGAGCAGGAGAGCAATTCAGCCCCCGAGCTCTCGCCGTCGGAGAGGCAGGATCTCCAGAACAAGGTCACCGCGCTCATGGCCATGCTCGATCAGGTTGATCGGAGGTACAGGCACTACCACCACCAGATGCAGATCGTGATGTCGTCGTTCGACGCGGTGGCCGGCGGCGGCGCGGCGAGGCCGTACACGGCGCTGGCGCTGCAGACGATCTCCCGCCACTTCCGGTCGCTGCGGGACGCGATCGGCGCGCAGGCGCAGGCGGCGCGGCGGGGCCTCGGCGAGCAGGACGCGTCGGCGCAGGGCGGCGGCGGCCTCTCCCGGCTGCGCTACATCGACCAGCAGCTGCGGCAGCAGCGCGCCATGCAGCAGTTCGGCATGATGCAGCAGCCGCAGCACGCGTGGCGCCCCCAGCGCGGCCTCCCGGAGTCCGCCGTCTCCGTCCTCCGCGCCTGGCTCTTCGAGCACTTCCTCCACCCGTATCCGAAAGATTCCGAGAAGCTGATGCTTGCGAGGCAGACGGGATTGTCCAGGGGGCAGGTATCGAACTGGTTCATCAACGCGCGCGTGCGGCTGTGGAAGCCAATGATCGAGGAGATGTACAAGGAGGAGTTCGGCGCGGAGATGGACTCCAACTCGTCGTCGGAGAACGGCGGCGGCGGCGGCGGCAAGGGCAAGGACGAGGCGATCTCGTCGGAGGACCGCGACGAGTTCCAGAGCCCGTCGAGCGCCGCCGCGGCGAGGCACGCCGGCGTCGCGGGCCAGCTCAACAACCCGTTCAAGTCGGAGGCGATGGGCGGCGCCGCCCTGGACGTCGGCGTCGGCGTCGTCGGCCTGTCCAGCTGCCTCGGCGGCGCCATGGGCACGTACGCCACCGGCCTCAACCTGAACCACCACGTGCACCACCCCGGCGCCGGCGGCACCAGCCTACTGCACGACGCGCTGCACCACCACCACCACGGCGGCGGCGGCGACGCCAGGTTCGTCTCCTACGGCGACATGGCCGACCTCGGCGGCGGCGGCGGCTACGACGGCGGCAGCGTGTCGCTGACGCTGGGCCTGCAGCACTGCAACAACGCCGGCCCCGTCCCGGCCGAGCAGCAGGGCCTGCTCTACGGCAGCGCCGGCGACTTCGACTACATCAACGGCTCCGACGACCGGCAGCGGTTCGGCCCGGCGTCGCAGCTGCTGCACGATTTCGTCGCG
>gnl_Orysa_v7.0_LOC_Os06g01934.1
ATGATGGCGGCCCATCATCATCATCATGAGCACCACCACCTCTTGGACATGTCGTCGCCCCCAAACGCCAGCGGCGCCATCATCTCCTCCTTCGACCACGCCGCCGGCCTCCTCTCCCTCCACGACGTCGCCGCCGCCGCCGACCACCACCACCACCACCTACGAGGAGGAGGAGGGGGTTTGCAATTGCCATCGCCGTGGTCGCAGCAGCAGGTTTCCCTCTCCCTCTACAACAACGCTGCCGGCGCAGCAGGCTCGCCGCCGTCGTCGTTGGTTGCCCATCAGCAGCTGGCGGCGGCGCAGCCATTAATGTTCCAGCTGAGGGGGTCCAAGTACCTGGGCCCTGTGAAGGCGCTGCTCGCCGAGTTCTGCAGCCTCGACGTTGAGGCCATGGATGGCGCCAAGCAGCAGAGACCTCCCAATCCCAATCCCAAGATTGGAAAGTGGGACGACGTGGAGGGTTCAGGTTCGTGGGGCAACCTGTCTCTGAGCTCCATGGACCTCCTGGATCTCGAGAGGAGGAAGGCCAGGATCTTGTCCATGGTTGAAGAGGTGGACAGACGTTACCGGCGATACCGTGAGCAGATGAGGGCGGTGGAGGTGTCGTTCGAGGCGGTGGCCGGCGGCGGCGCGGCGCAGGTGTACACGAAGCTGGCGATGCGAGCCATGTCGCGGCACTTCCGGTGCCTGAGGGACGCGCTGGTGGGGCAGGTGCGCGCGCTGAGGAACGCCATGGGGGAGAGCCAGAGGGACGCCGCCGGCGGCGTGGCGGCGGCGGCGCCCGGTGCCACCAAGGGCGACACGCCTCGGCTGCGGGTGCTGGACCAGTGCCTGAGGCAGCAGAGGGCGTTCCAGCAGTCCGGCGCCGTCGACAGCTTCCCGTGGCGCCCGCAGCGCGGTCTGCCGGAGCGCGCCGTCGCCGTCCTCCGCGCCTGGCTCTTCGAGCACTTCCTCCACCCGTATCCAAATGATGTGGACAAGCACATTTTGGCGCGCCAAACAGGCTTGTCAAGAAGCCAGGTTTCGAATTGGTTCATCAATGCAAGGGTGAGGCTATGGAAGCCTATGATAGAAGACATGTACAAGGAAGAAACGAAGCCGGAATCATCTGATGGCAACAACAAATTAAACCCTAGCGCAGCCGGCAACAAACAGCAGCATCGAGATGATCCCAAGAAGAATTACACGGCAACGACAGCAGAAGCCAGCTTAGTACAACAAAGCAGCTACCATCTCCACCTTCGCAGCAGCGGAAACCGTAACTCCTCCTCGTTGATGATCCCTGCAGCAGCATCAACATCCATCGATCATCACCATGACAGCAGCCACCAGCTGTTGGGCGGCCATAGCTATTCTTCAGCAGCAGGATTGCATCATGGTCATGGCGGCGCCGTGTCGCTTACTCTAGGGCTCCAGCAGCAGCAGCAGCCATTTGCGGCGTCGATGATGCATCAGCATCAGCAGCACCAGCACCAGCACCAGCAGCAGCAGTCATTCATGGTGGAGGCGGCGGAGGAAGAAGAAGATGACGTGCTCCCTTACAGGAACCTCATGGAGTCTCAGTTGCTGCATGATTTTGCAGGAGCTAGC
>gnl_Orysa_v7.0_LOC_Os12g43950.1
ATGGCTACTTACTATTCAAGCCCTGGTAGCGAAAGAGACTCGCAGACCATGTACTCAAGAGACCCAGGCAGTGCATCCTATCCTATGTCATCAGCTCTAGGGAACTTGCTCTATCTGAACAATCCATCTTCTGGACCTTATACGGAGTTCAGCGGCATTCTGCAGCCTCAGCAGAATTGCATGGAGATGCCTGGCCCTGGGCATGCGTCAGCAATGTCACAAGACCCCTCTTCAAGGGAGTCCGACATGCTTTCTTCGCACCAGGGTCAACGCTCTTTCAGCCATGTCAAAGATATGAAAAATGAGATGTTGATGCATATGATGGATGGAGCACAAGGTAGTGGCTCTGAGCTCATCCATGATGATGCCCACACTGGTTCACAGCTTGAGTTTGGTGTTCTGAATAATCACAACTCATCAAGTGTTCCATCAATGCAAAGCCAAGGGCTATCTCTGAGCTTGAACACACAAATCATGGCGCCTTCCTTACCGTACTGGTCTATAAAGCCAGACATGTTAACGCCGCAGTCTTACCATGACAACCTTAGAGGGGAAGACATGCGGATGAAGAATTTGCAGTCCGAAGCTTCACGCGCAATCCGGAACTCAAGGTATCTCAAGGCAGCACAAGAACTGCTTGATGAGGTCGTGAGTGTTTGGAAGAGCATAAAACAAAAGGCTCAGAAAGAGAAGGTTGAATCAGGAAAAGCAGATGGCAAAGAGACTGATGGAGGGCCAAAAAGTGAGGGTGTATCTTCTAATCCACAAGAATCTGGCGCTAATGCAGCACCTGAGCTTTCCACTGCTGAGAAGCAAGAGCTTCAGAACAAAATGGCAAAACTGATGGCAATGTTGGATGAGGTGGACCGGAAATACAAGCATTATTACCACCAAATGCAAACCGTGGTTTCATCGTTTGATGTGGTAGCTGGACCAGGATCTGCGAAGCCTTACACAGCAGTTGCTCTTCAGACAATCTCACGGCACTTTCGGTGCCTGAAGGATGCTATCAATGATCAGATCAATGTTATCAGGAAAAAGCTTGGCGAGGAAGAGAACTCATCTGGCAAGGAGGGAAAATTAACCCGCCTCCGGTACATTGATCAGCAGCTAAGGCAACAACGTGCTTTCCAACAGTACGGTATGATTCCACAAAACGCCTGGAGACCACAGAGGGGACTGCCTGAAAACTCTGTTACAATTCTTCGCGCTTGGCTGTTTGAACACTTCCTCCATCCGTACCCAAAAGATTCCGAGAAGTTAATGCTTGCTAGGCAGACTGGCCTGACTAGGAGTCAGATTTCGAATTGGTTCATAAATGCCCGTGTCCGCCTTTGGAAACCAATGATTGAAGACATGTACAAAGAAGAGATTGGTGATTTAGAGCAAGACTCCAACTCTTCCTCTGACAATGCACCAAGAAGTAAGGATAAAATGGCATCTTCAGAAGACAAGGAGGATCTCAAAAACTCCAGGGCACGGATTTGCGAAACAAGCCAATTGAGCGAGTCGAGAACCAGCATTGGAGCAATGAATGTTGGCGGAGCGCCTGTTGGCTTCCAGAATGAGCCCAATCCTGATGACAGTTTCATGAACCTGATGCTGAAGGACCAGCGATCGAACGAAGTGGATGGCGGCCTCCTTCTCCACAACACTGTCGCGCAGCACTCAGACGAGAACGCCCGGTTCATGGCCTATCACTTGGCAGAGCTTGGGAGATACGGCAATGGCAATGTGTCGCTGACACTGGGCTTGCAGCACTCCAGCAGCAACCTCGTTCCTAATGCTCAGCCAGGTTTCCCTGGTGTTAATGAGGATGACATCTACAATGCTACTGCTCCTCTTGGTGTCACCGTCGCATCTTCGGACTATGATTCGATGAATCAGATGGATCAACGGCAACGGTTTGAGCATTCACCTCTTCTGCATGATTTTGTGGCC
>gnl_Orysa_v7.0_LOC_Os05g38120.1
ATGTCGTCCGCCGCGGGGGGAGGAGGAGGGTACGGGGGCGGAGGCGGCGAGCATCAGCATCAGCAGCAGCAGCACCACCTGCTGCTTGGGCAGGCGGCGGGGCAGCTGTACCACGTGCCGCAGCACAGCCGGCGGGAGAAGCTGCGGTTCCCGCCCGACCACCCGGCGGAGTCGCCGCCGCCGCCGCCGCCCGGGTCGTGGCCGCTGCCCCCGGCGTTCTACTCCTACGCGTCGTCCTCGTCATCGTACTCGCCGCACAGCCCGACGCTGGCGCACGCGCAGTTGGTGGCGCATGGGATGCCGCCGGGGGCCGCGACGAGCGGAGGGGCCCAGATCCCGAGCCAGAACTTCGCGCTGTCGCTGTCGTCGGCGTCCTCGAACCCTCCGCCCACGCCGAGGAGGCAGTTTGGCGGCGGCGGCGGCGGCGGCGGGGCCGCCGGGCCGTACGGGCCCTTCACGGGCTACGCCGCCGTGCTCGGGCGGTCCAGGTTCTTGGGCCCCGCGCAGAAGCTGCTCGAGGAGATCTGCGACGTCGGCGGCCGCCCCGCGCAGCTTGACAGGGGCTCCGACGAGGGTTTGCTCGACGTAGACGCCATGGACGCCGCGGGAAGCGTCGACCACGAGATGGACGGCAGCGATCGCGCCGTCGCGGACGCGGTCACGGTCTCCGGCGCCGAGCAGCAGTGGAGGAAGACTAGGCTCATCTCGCTTATGGAAGACGTTTGCAAGCGATACAGGCAATACTACCAGCAACTCCAAGCTGTAGTATCGTCCTTTGAGACTGTTGCGGGTCTGAGCAATGCTGCTCCTTTTGCTTCCATGGCTCTTAGGACAATGTCGAAGCATTTCAAGTATTTGAAGGGCATTATACTGAACCAGCTGCGCAATACGGGCAAGGGTGCTACAAAAGATGGTCTCGGCAAGGAAGACACAACAAACTTTGGGCTTATGGGCGGCGGCGCTGGCCTACTAAGGGGAAACAATGTGAATTCGTTTAGCCAACCTCACAACATATGGCGCCCGCAAAGAGGGCTACCAGAGCGTGCTGTTTCGGTTCTTCGTGCATGGCTATTCGAACACTTCCTGCACCCGTATCCAACTGACAGCGATAAGCAGATGCTTGCTAAACAGACAGGATTAACTAGGAACCAGGTATCGAACTGGTTTATCAATGCAAGGGTTAGGCTCTGGAAGCCAATGGTTGAAGAAATTCACAACCTCGAGATGAGGCAGCTGCAGAAGAATCCGTCTCTTGACAAGAATCAGCTCTCCATGCAGCACACCCAACATTCGTCGGACAGCAGCGGGAAGCCCTGTGATCCATCAAACTCGCTGCAAGGGCAAAGTAGCAGCATGACCAGGAATCACAGCATCTCCGCCTCCCGGCACATCGAGGACGGCCTCTCCCAGATGCCCCATGACATCTCCGGTCAGGTGAGCTTCGCATACAACGGGCTCGCCGCGCATCACAGCATCGCGATGGCGCACCACCACCAACCTGACCTCATTGGCACCGGTGGTGCCGCGAATGCTGGCGGTGTCTCACTCACCCTTGGCCTTCACCAGAACAATAACCGAGCTTACATTGCTGAGCCCCTTCCGGCCGCGCTTCCGCTCAATCTTGCCCATCGTTTCGGACTGGAGGACGTTAGTGATGCCTACGTGATGAGCTCATTTGGTGGTCAGGACCGGCATTTCACCAAGGAGATCGGTGGCCATTTGCTCCATGACTTTGTTGGT
>gnl_Orysa_v7.0_LOC_Os11g06020.1
ATGGCGGCGTACTACCACGGCGGCGCCGGCACGGACATCCAGTCCGGCACCGACGGCCTGCAGACGCTGTACCTCATGAACCCGAGCTACGCCGGCTACGGCGACGCCGCCGCCGCCGCCGCCGCGCCCGGGGCGGCGGCCAACATGATGCTCCTGAACTCGGCGGTGACCTCCATGACGCCGGTGTCGTTCGGCCACCAGCCGTCGCCGTCGTCGTCGTCGGCGGCGCAGCACTTCGTCGGCATCCCTCTCCAGGCGCCGCCGGCTTCCGGGTACAACCTGTGGACCCCGGCGGCGGCCACCGGCGCGGGCGACATGTCGCCGCCGACGCCGCAGCACCAGCATCAGCAAGCTCACGGCGGTGGCGCGGCGGGTGTCAGTGCTGTCCTCAGCCTGTCGTCCCGCGAGGCGGCGCCGCCGGTGACGGTGGCGGCCGTGGTGGCCGCCGGCGACGAGGGGAAGTACCTGCAGGCGGTGGCGCAGGGCGCGGCGTCGCACGGGCAGATGGTGATGAGCTCCAAGTACCTCAAGGCGGCGCAGGAGCTGCTCGACGAGGTGGTGAGCGTCAGCAAGGGCGTGGACGACGTCAAGGCCGCCGCGGCGGCGAAGAGCCCGGCCTCGGTGAAGAAGAAGGAGGACTCGGAGGGCGTGTCCGGCGGCGGCACGGAGGATGGCGGCGGCGCCAAGAGCGGCGGCGCGCCGCCGCCGCCGGAGATGTCGACGGCGGAGCGGCAGGAGCTGCAGATGAAGAAAGGAAAGCTGATTAACATGCTTGATGAGGTGGAGCAGCGGTACAGGCAGTACCACCAGCAGATGCAGGTGGTGGTGGCGTCGTTCGAGGCGGTGGCGGGGGGCGGGTCGGCGAGGACGTACACGGCGCTGGCGCTGCGGACCATCTCGCGGCAGTTCCGGTGCCTGCGGGACGCGATCGCGGGGCAGGTGAGGGCGGCGAGCCGGGCGCTGGGGGAGGCCGTCGACGCCGACGGCGGATGCGGCCGCACGGTGGGGTCCAGGCTCCGGTACATCGACCACCAGCTCCGGCAGCAGCGCGCGCTGCAGCAGCTGGGCATGATGCAGAGCAGCGCGTGGCGCCCCCAGCGCGGCCTCCCCGAGCGCTCCGTCTCCATCCTCCGGGCTTGGCTCTTCGAACACTTCCTCCACCCATATCCCAAGGATTCGGACAAGATCATGCTCGCCAAGCAAACCGGCCTCACCAGGAGCCAGGTTTCGAACTGGTTCATCAATGCCAGGGTGAGGCTGTGGAAGCCGATGGTGGAGGAGATGTACCTGGAGGAGACCAAGGACCAGGACGGCGGCGGCGGCGCCGGCGCCGGCGACGAGGGGAGCAAGCCCGGTGGGAGCAAGGGCGGCGGCGCCGGCGTCAATGGCGGTGTGGTTGACAGTGCCGCGAAGATGGACAGCAAGGCGGCGCACATGGAGAGCGGCGGCGGCGTACATCCGTCGCTGCTCGAGCTCGCCGGTGACCACCAGGCGCAGGCGGGGTTCTACGACGACGACGACGAGGATGGCGGCGCCGCCGCCGCGCTGCAGCAGAAGCTGAAGAAGGCGAGGACGGAGGAGCAGCAGCAGGCGGCGTTCCACGTGTCCGACGTGGCCACGCTGCACGCGCATGCCGCGGCGGCGGCGGCGGCGAGGCACGACGAGGTGAGCCACCGGGAGCTCCTCATGAAGTTCATGGAGAGCGGCAGCGCCGGCGCCGGCGCCGGCGCCGCCGCGAGGGACCACCACCACGAACACCATGGCGGCGTCGGCTACTCGCTGTTCGCGCCGGCGCCGTACGGGCAGTTCGCCACGGAGCAGTTCGCGTTCGCCGGCCACGGCGGCGGTGGCGGCGGCGGCGGCGTGTCGCTCACGCTCGGCCTCCCGCACGGCGCCGAGCAGACGGCGTCGTTCCTCATGACCAGCAGCAACGGCAGCGACGGCGCCGGCCACGTCGCCGGCGGCGGCGGCTACGACATGAACATGCAGAGCACAAAGTCCTTCGCGGCTCAGCTCATGAGAGACTTCGTGGCC
>gnl_Phavu_v2.1_Phvul.010G011900.1
ATGGCTGAGGGTTTTGAGGCTTACCATGTGCCACAGCAAAGCAGAAGAGATAAGCTAAGAGTTGTGGTGACACAGAACCAACATGGTCTCGTTGAACCCTCCACTTTGCTTCCTTTGTACGACCCTTCTTCGTTCATATCTTCTGAGTTGCTAACCAGCTTCCACAACACCCACAAACACAACTTGGGTTGTGGTGTGAAGGAAGAACGTGCAAATTTGATGATGGGTTTTGGAGGTGGAGGCGTCATCAACAATGGCTCTTCTTCTTCTTCGTGTTGTTCTTCTAACTCCTCTTCGGTTTCTTATTTGGATCCTGAATCTTCGTTGCCTCTGAACCAAGCCACAATTCAGGTTATTAACAATAACAACAACAACAACATGTTTCTTTACCAAGCACAGAACCTGGGAGAGTTTGATCAGGGTTATAATAATAATAATAATGGTAGTGAGATCATGGTGTTTAAGCCTGAGCCTTTGTCTTTGTCTCTGTCATCACATAACAACGGTGTGAATCTTCAGCGATATGGATCTGTGGTTTATGGTGATAAGGTTGGTGGGGTTGGTGGTGGTGGATGTGTGGCTTATGGTGGTTCTGGTTTGAATGAAGTTTCGAGGTGCACGGTGCCTATGGGGCCATTTACTGGTTATGCTTCTATATTGAAGGGATCGAGGTTCCTGAAGCCTGCGCAGCAATTATTGGAAGAGCTATGTGATGTTGGTGGAGTTTGTGCTGAGAACATGGTGGCTGATGCATCGTTGATGGAACCTATTCCTCTTCCTCCTCCTCAGAGTTCAAGTGAAGATCTATTAGGGGATCAAGGGGGTGACCAGGGTCGCAAAAAGTCAAGACTGTTAACTATGCTTGATGAGGTTTACAGGAGGTACAGGCAATACTATCAGCAGATGCATGAAGTAGTAACATCATTTGAGTATGTTTCAGGCCTCAGCAATGCAGCTCCCTATGCAAGTTTGGCTATAAAAGCCATGTCCAAACATTTTAGATGCTTGAAAAATGCAATTACTGACCAACTTCAGTTTGCCAATAAAGCTCATTTTCACATCAGCAACAGGAAGGATGAGTCTTCAAGGTTTGGCAACAGTGATAGAGGCCCATACAGCCAAAGGCCAGGGTTTCTTGAGCACCAACCTGTTTGGCGGCCTCAAAGAGGACTCCCCGAGCGCGCTGTGACCGTTCTCAGAGCATGGTTGTTTGAGCACTTTCTGCACCCTTATCCTACTGATACAGACAAGATAATGTTGGCTAAACAAACTGGTCTATCTCGTAGCCAGGTGTCTAATTGGTTCATTAATGCAAGAGTAAGGCTCTGGAAACCAATGGTGGAAGAAATACATATGCTAGAGACACGGCAGGTTCACAAGAATTCACAGAAGGAAGAACATTGCAGGAACAAGTCAAGTGATCAATTACCTTCTGATAACTCCATTGTTTCTGAGAATCCATCTGGGTCAACAGAAAAGTTTCAAGATGCTCCTTACAAGAGAGCTACAGAAGAACTTCCTAACATATCAGTAAGGACTCAGGAGCAGCTGAATCTTGCCTGCACAAACAATCAGCCCGGTGGTGTTGGAGTGAACATGGGTGGCAGTGCAAGCAATAGTGTGTCACTCACACTTGGACTTTATCAAAATCATGGTATTGGGTTGGCTGAACCTTTTACCTTGAATGCAGCACAGCGATTTGGTGTTGCTCTTGAAACCAACAATGAAGGCTATGTGATGAGTGGATATGAGTCACAGAATAGGCATTTTGGAGGACAACTGTTGCATGACTTTGTAGGC
>gnl_Phavu_v2.1_Phvul.003G250500.1
ATGGGAATAGCAACACCATCTTCTTCGCTTCCTTCTATAATCTCTCACTCCAAGACACACCAGCAACACCATTCGAATTCTATGTCCCAAGATTACCACCACCACCAAGGAATCTTCAGCTTCCCCAATGGGTTCGAGAGATCGGCTACAACGATGAGTCACCAGGACCCTCACCAACAACAGCAGCAACAGCAGCAGCAGATTCGTAGGGACAAAGTGAGGGTGCAAGGCTTCGAGCCACAACAAACTTTGGTCCCCATAGAGGAAGACGAACCGGGAAGCCTACCGGTGTACGAAACTGCGGGGATGTTATCGGAGATGTTCACTTTCCCTCCCGGCGCCGCCACAGAATTACTGGAGCAACAGCAACAGCAGCAACAGCCAATGACGACGACGTTTCGGTCGTCGGCGAGAGCAGTGGGCAGTGGTGGCAGCGAGTGGTACGGAAACAGACAAGGGATGCTAACCGGGTTGGGACCGTTGGGAGATTCCAAGAATCATCATCATCATGGCAGTGTGAATAGCCGTGACAGTAGCAGCAGCAGCATAGTTCAGCAGCATCAGCATCATCATCATCACCACAACCACCATCATCACCATCAGATGTCGAGCATTAATGCAGACTCTGCAGCTGCCATGCAGCTTTTTCTCATGAACCCGCAAACCACCAGATCCCCTTCTCCCCCTCCTCCTCCTTCTTCCACACTCCACATGTTACTTCCCACTTTTCCTCCGGGCTCAGGAGGGTCTTTCGGTCAATTCACGTGGCTCCCTGACACTGCTCAAGATGGAGGAGGACCCAGTACGGTTGTGGAAGGCCCGGGTCACGGCCAAGGTCTTTCCTTATCCTTGTCCTCCTCCTTAGAAGCTGCGAAAGCGGAGGAACTTAGGATGGGGGATAGTGGATTCTTGTATTACAATCAAGCTAGTGGAGGACCCTCTTCCTATAAGAGTGCTCTTGGGGGTCATCACCACCAAGCATTGTTGGGACAGACCCACCAGGGGCATGTTGCCTTTGCAGCATCATCCTCCACCTCATCCTTAGGTGTTGTCAATGCCTTGAGGAATTCAAAGTATATTAAGGCTGCTCAGGAATTGCTTGAAGAGTTCTGCAGTGTTGGGAGGGGCCAGTTCAAGAAGAACAAGTTCAATAGGCAACTCTCAAACCCTAGCTCCAATCATGGAGCTAGTGGCGGCGGCGGCGGTGCTTCCTCGTCTTTATCAAAGGATGTTCCTCCTTTGTCAGCAGCTGATAGGATTGAGCATCAAAGGAGGAAGGTCAAACTTCTAACAATGCTTGACGAGGTAGATCGGAGATACAGCCACTACTGCGAGCAAATGCACATGGTGGTGAACTCGTTTGACATGGTAATGGGCTTTGGTTCTGCGGTTCCATACACAGCACTTGCACAGAAAGCAATGTCTCGTCACTTCAGGTGTCTAAAGGATGCCATAACAGCGCAACTGAAGCACAGTTGTGAGCTGTTGGGAGAGAAAGATGGGGCAGGGAACTCAGGGTTGACCAAAGGAGAGACCCCGAGGCTCAAGTTGCTTGAACAAAGTTTGAGACAGCAAAGAGCGTTTCATCAAATGGGGATGATGGAACAGGAAGCTTGGAGACCCCAGAGAGGGTTGCCAGAACGATCTGTCAACATTTTGAGAGCCTGGCTTTTCGAGCATTTCCTTCATCCGTACCCAAGCGATGCAGATAAGCATCTGTTGGCACGACAGACTGGGCTATCGAGAAATCAGGTATCAAACTGGTTCATTAATGCAAGGGTTCGATTGTGGAAACCCATGGTGGAAGACATGTACCAACAAGAACTCAAGGAAGCTGAAGGGGCAGAAGACGAGAGAGAGGGGAATCAAAGCAGCAGCAATAACAGTGGCCACCAACTGGCACAAACCCCAACACCCTCCACTACGGCATCGACAGCAACAGCGCCACCACCGCCTCCAACAACATCTACAGCGACCACACCACCAACCGCCAAAAGATCCGACACCGAAAGCGACGCTTCACTCGCCCCAATAAATAACAACAGGCCACAGGGAGCCTTCTCGGAAACACAGCCCAACTCCTCCACCACCGCCACCGCCTCAGAGGTGGCGCCTCCCTCGGAGCTTTCCCGGTCGATGGGGGCTGATGACTCGTGCCGGCACGGTAGCCTCGTTGTGACGGATTTTGGGACCGGTCCTGGCGCTTCTGACATTGGTTCCACACTGATTAGATTTGGGACCACCGCCGGTGACGTGTCACTTACACTAGGGCTACGTCACGCCGGGAACATGCCGGAGAAAACTCCGTTCTCCGTTAGGGACTTTGGAGGCATT
>gnl_Phavu_v2.1_Phvul.009G004801.1
ATGTTGGATGAGGTTGACAGTAGGTACAAACAATATTACCAGAAAATGCAGAATGTGGTGTCATCATTTGATGTGGTAGCAGGATGTGGGGCAGCTAAACCATACACGGCCCTTGCTCTACAAACCATTTCATGCCATTTTCGGTGTTTGCGTGATGCAATTAGTGGTCAAATTCGTGCAACACGAAAGAGACTTGGGGAGCATGATGCTTCTGGAAGTAATAAAGGAGTTGGAATGGCAAGACTAAAGTATGTGGACCATCAAGTCCGACAACAGAGGGCTATTCAGCAGCTTGGTATGATGCAGCATGCATGGAGACCGCAAAGGGGGCTTCCAGAAAGCTCTGTTTCAATTCTTCGCGCATGGCTTTTTGAGCATTTCCTTCATCCATATCCAAAGGATTCCGAGAAGACCATGCTAGCAAAACAGACGGGCTTGACCAGAAGTCAGGTCTCAAATTGGTTTATAAATGCACGTGTGCGTCTATGGAAGCCTATGATTGAGGATATGTACAAGCAAGATGTTTCTGATGCGGACATGGACTCAACTTCTTCATCTGAAAATGTCTCCAAGGCAACAAAAAGTGATGTCAAGATCTCCAATGATACGGGTGATTCACAGCATTGTCAGAGTCCAATAGTAACTGATACAGATCACAGTGGTGGACAAGCTAAGGAGGACCTTGGATATGATCAGGTTCTTGATACAAAAATCATGGCATCCACTGGATTAACTAGTCTCATTAGTGGAGGTCATGAGGTTGAAACCGAACACGGGTCAGGAAAGCAGAATGGGGAGAAAAGGCCAAATTTGGATGATTGTGGTCTCTTCTCTGATAACATGGTTGTTCAGTCTGATGGAGCCACTAATGACAGGTTTGTAGCAGTTGGTCCAACGTGCCAAATGTCAGAGTTTGAGAGGTTCAAGTCAGGAAGTGGAGTGTCTCTAACATTGGGTTTACAGTATTGTGAAGGAGGAAATTATTTGCCTGGTGAGACCCATCTCAGTTTGGTTTCCATGAGGGAAAATGGCATCTACAGCAGCGCAGCTGCAGATTCTACAGTTGGAGTACAGACAGCAGAACTTGAGTGCGTTGGTGCTGGAAACCAGCGACAAAGGTTCAGTTCACCTCATATGTTACATGATTTTGTGGTA
>gnl_Phavu_v2.1_Phvul.009G060400.1
ATGCCTTCAACTGCATCTGTCTCGCCATTTCAATACCAATATCACGACACTGGTCTCTTACCTCTAATGACTGATTTTTCAAACCCAAAGGGAACTTTGTCTCTCAAAGATGATGATGCTTATAACCTACGTGAAGATTTTAGAAGTGATGGATGCATGGGATCTGTGTCTTCTGGAGGCTTTCATGAGATTATAAAAAAGGAGAGTTTTTACAGCCCCCACCCCTCAATGTGTCTTAAAGAAGTCCCCTCCGATCTGCCGGGTTACTCCAACAGTATTTTAAACTCCCAATACCTTAGGGCGGCACAAGAGTTGCTTGATGAAATAGTTAGTGTCCGAAAGGCTTTGAAGCAACCTGGAATGGAAAAACAAGAGAACCACCGTGACATTGGATTAGATGGCTCTAAAAATTCTTATGAAAAATCTACCCAAATGTCTTCAGCTCCTAATGGTGAACTATCATCTGCAGAACGGCAGAACTTGTTAGATAAGAAAACAAAGCTTTTATCCATGCTGGATGAGGTGGATAAAAGATACAGACAGTACTGCCATCAGATGCAGATTGTGGTGTCATCTTTTGACATGGTTGCTGGGTTTGGAGCAGTAGAACCATATACAGCACTTGCTTTAAGAACAATTTCTCGCCACTTTCGGTGTTTGCGTGATGCCATCAGTGTCCAAATTCAAGTGACGCAAAGGAGCCTTGGGGAGCAAGAGGGAATACCCCGTCTCCGCTATGTGGATCAGCAACTCAGACAACAAAAGGCCCTTCAGCAACTTGGCGTAATGCGACAAGCTTGGAGGCCTCAGAGGGGACTTCCTGAAAGTTCTGTTTCAATACTTCGTGCTTGGCTCTTCGAACATTTTCTTCATCCTTATCCCAAGGATTCCGAGAAAATTATGCTGGCTAGACAAACAGGCTTGACCAGAAACCAGGTAGCAAATTGGTTCATCAATGCAAGGGTGCGTCTTTGGAAGCCAATGGTTGAGGAAATGTACAACGAAGAGTTTGGAGATTTCGAGATGAACTGCAACCTTTCATCTGAGAACACGGTCAAAGGTAAGAGGGATGATGTTCAAGAGTCTGATAGCAATTTAGTAACTGTTGATAATGCCCAACCCCAACCTCTAGCCGAACTGGATAGGGGGGTCAACGCAGAAAATATGGTGATGCATTCTGGAACTGAGAAATTGCAGGGTGACCAGAACCTAAGGCTTGGCATGAATAACATTAACAGCAGCAGCAACAACAACCTTCATTCTATCTCGACAAATCCGAACGGTGGCTACGGGAGCCTAATAGGTTCTAGTCATGCCACATATGATTTATCAGAGTTGGGTAACTTTACTGTGGGAGGCCACGTTTCGCTTGCATTGGAGTTGAGGAACTGTGAAAGTGATGGGTTTTCCATGTCTGAGGATGCCATCCACAAACGAGGTAATCAAACATTGGCCTCTTCCCCGGAGACTGATTTACTAGATTATCATTTCACGGATTCAGGAAAGCAACAACACAGGTTTGGCAATCCCCATTTGCTGCATGAGTTTGTCGTA
>gnl_Phavu_v2.1_Phvul.005G132700.1
ATGAGCAGTTTAAGGCCTGAGTCTCATGTGGCACAGCAAATTCGGCGCGAAAAATTGAGAATCCAAAACAGTTCTCAACCTCTGCACGAATTCCCTAACAATCTTGAACCGTTATCTTTGCAGCCGGGGTTTAATAACTTTGACCTTCTTCATGTTAGGAATGTTAGAAATGCTAACATGCTTGATGAACCAGTTGTTTATTCACTAGAAATGCCAAACTTCTCCACTTCTTTGAATCCTTTGTCTGCTCCAAAGAACGCATTGGAGTATCATCAAGAAATAGGTGCAGCTGAACCGAGCAATAGGCTGATGATGAATCAGTATGGTTCATTTTCCCATTCCATGCCTGCTATTCATTCTTCCCACAAGGAACAGTGTGAGATTCGTAATTTGGGAAATTGGAGGAACAGTGCTCCCCAACAAGGATCTGATTGGTTTGTAAATTATGCAAGTAATGCCAATTCTTTTTTGCCTTCTGAGCTCAACAATGTGTCTTCTTACAATGAACTAATGGATGTACAGTGTAGCAATGCATCTGATGAAATCAGTGATAGAGAAATTCAAAAGCAATTAGGTGTACTGCATAATCCCCCTCCTCCTCCTTCTCCACTGTATCAGAATGCTTTTCAAGATATTGTGAAGTCGACTTCTATCAGCGCCCACACCAGGCAAGATATGACTTCCCTAATGCAACAAAACGACCACAGCATCTGGGTGGGTGGTGCTAGTGAAGTTGAGCTTCAACAACCGAGTTATGGAAATCAGTCAAATCCGGTTCGTTTTGGATGGACAAATCGAGCAATAGATAATATCCCGAGTGATTCACTTCCTCAGAGCTTATCCTTGTCACTTTCATCGAATGCACAACCCAAACCTTCTGTTTCTCAACATGAGCAAGGGTCTACGTCCGAGTATCCTCGTTGTTTGAAGTACATGAAATCGTCTATTGTTTCTAGAGATTGTGCGAAATCAGTTCAAGACACGGTGGGAATGCCTTCAAAGAGTACTATTAGTTACCGAAGTGTGGGTCCCCTTGGCCCTTTCACCGGGTATGCTACTATTCTTAAGAGTTCAAGGTTCTTAAGGTCTGTCCAACAGTTGTTAGATGAGATTTTCTGTCTATCTGGTGCAAAGTTTGCGAAATCATATGATGTTTCAGAACGGGTTTCTCCAGAAGTTAGTGCTTCTACTTCTGCAGATACTGTTACTGTCAATGAAACTGGGGTTACTGCAAAAGGTAGTAACTCAGGTTCTTCATCAACTATGTTGTATAATCTCTCAAAGGAAAATAGTGCTGATTTGGGAGTTGGAAGTAGCTTTGATCTTTCTTCGCGGCCAGATTATCAACAGAAGAAGGCAAAACTACTGTACATGCAAGAGGAGGTTACGAGGCAATGCAAGCAGTACCATCTACAAATGCAAATGGTTATTTCATCGTTCGAGTCAGTAGCGGGTCTTAGTTCTGCTACTCCTTACATCTCCATGGCTCTCAAGTCAGTATCAAAACACTTCAGGTGCCTAAAAAATTCTATATCAGATCAGCTCAAGCTTATAAGCGAAGCCTTGGGAGAGGATGTGTCAATACCCTCTACCAGTACTGGCAGTAAAGCTGACACTACTATGGCAAGGATAAGATGCAGCATGGACCAAAGCTTTCTAAGGAACAAATCTGGCAAGGGTACTACGGATCATCTTGATCCCCAGCAGCATGTGTGGAGGCCCCAGAGAGGGTTGCCAGAGCGTGCAGTGGCAATTCTTAAAGCCTGGTTATTTGAGCATTTTCTTCATCCTTACCCTACAGACACTGATAAACACAGGCTGGCTAGTCAAACAGGTCTATCACGGAATCAGGTATCAAATTGGTTCATAAATGCTCGAGTACGAGTATGGAAGCCAATGGTTGAGGAAATACACATGCTGGAAACAAAAGCAACAGGCACCAAGGAGAAGAGTGGTAGACATGAGGGAACATCTTCTGGTCCTGAAGGTGATACCAGCCAACCTAGAGTGGATATGCCTTTGAGCAATATTGGTATGAATTCAATACCTGAAAACCGATTTGAGGGTATGGAAATGGAATCAAGCAATGCTGACGAAAGTGGGTTAAACGAAGAACAATGGAGTCAAGAGAAGAGATCTAAATTGGAATGCCAAATGACATCAAACACCATGGATGGTACACTGATGGGTTTTGTGCCATACCGACGTGGTGGCCTTGAGGTTGGTGGACTTGGTTCTGTGTCACTAACGTTGGGTCTTAGGCATGGCGTTGAAGGAGTACAACACCCACAACAATTGCAAGAGGAGCAGCTTAGACATCACCTTGGAGGGCACATGATCCATGACTTTGTGGGC
>gnl_Phavu_v2.1_Phvul.005G119300.3
ATGGCGACGTACTTTCATGGAAGCACTTCGGAGATTCAATCTTCTGCAGATGGCTTGCAAACGCTTTACCTTATGAACCCGTCTTACGTACCTTATGCTGACGCGCCGCACCACCCAACACTTCTCGTCAATCCCAACGCTACCAACGCGCTCAACCTCGCGAGTCTCACCCACGCGCCTCCGGTATCACCTGCCGCCAACCACCACCAGCAAGTTATTCACGGCGTGTCAAACGTCCTTGGATCCGGAAATTCCGATGAACACGCTCACACCCGACAGTCTTTGTTCGGGGAAAATATCGCCGCCTTCCACGGCTTCTCCGGCGGAGCCTCCTCCACCGCCCCTCGCGTTCCCTATAACCTCTGGGGTTCGGGGGTTGATCAACCTGGAACGCCTTCTAGCAGTTCAGGCGGCGGCGGCGGTTTCCGGCGGCCCAGTCAGCAGGGGTTGTCTCTCAGCCTTTCCTCACAGCAAACAAACTTCAGGTCAGTTTCTGGCGAGCTTGAGATTGCCGGACAGGGCCATGTCGCCGGAACTGGGAACTCGCCGACATCGGCTGCGTCGACAGGAGTTTCCGGCCTGATTTTGGGGTCGAAGTATCTGAAAGCGACGCAGGAGCTTCTGGATGAAGTTGTTAACGTAGGAAAAGGAATCTACAAAGATGAAAAGTTCTCAGAGAAGGTGAAAGCGAATAAAGAATCTACAAATTCTGGTGCTGGTGCTGGTTCAAGTGGTGGAGGCGAAAACAGTGCAGGGAAGCAAATGGTTGAACTCAGCACCGCCCAGAGGCAAGAACTTCAGATGAAGAAGTCCAAGCTCGTCAACATGCTGGATGAGGTGGAACAAAGGTACAGGCAATATCACCACCAAATGCAAATTGTGGTATCATCATTTGAGCAAGCTGCGGGTTATGGGGCGGCAAAATCTTACACTGCCCTTGCCCTAAAGACTATCTCAAAGCAATTCCGGTGCCTGAAAGATGCAATCTCTGCACAAATCAAAGCCACGAGCAAGACATTGGGTGAAGATGATTGCTTAGGAGTGAAAGTAGAAGGGTCAAGGCTTAGGTATGTTGATCACCATCTTAGGCAACAAAGGGCACTGCAGCAGCTAGGAATGATTCAACCCAATGCATGGAGACCACAAAGAGGCCTTCCAGAACGAGCCGTTTCCATTCTTCGAGCTTGGCTTTTTGAGCATTTTCTTCACCCCTATCCAAAGGACTCAGATAAAGCCATGCTTGCTAAACAAACTGGACTGGCTAGAAGCCAGGTGTCAAACTGGTTTATCAATGCCCGGGTTCGGCTGTGGAAGCCAATGGTTGAAGAAATGTACCTGGAAGAAATGAAGGATCATGAACAAGCGAACGGCTCAGAAAACAGCAGATCAAAAGAGTTGAGCAAGGAATTGGGGTCAACAGCAAATGTTGCACCAGAATCAGGAGCCATTAAACTAGATAATCTTCAATCAAAACAAGATAGCTTCAACAACCAAAACACTTCTCCAAATGAAATCTCAACAAATTCTTCAATGTCTCCCATCGGAGGGTCCCTTCAATCCCACTCTGGTTTCCATCTTGCAGGATCATCTGACGTGCAAAGGAGTCCAAACAAACCAAGAAGTTTGGAAATGCAAAATTCTCCAAGTAGTATCCTCTCAGTGGACATGGAAATGAAGCATAATGGTGAACATGCAAATACTAGAGAAGCCAACACAAAGTTTAGCATTGAAAGGCACCACAAAGATGGATACCCTTTGATGAGTGGCAATACAAACCAAGGTGGGGGTTTTGGAGCGTTCGCCATGGAAGACATTGGAAACAGATTCAACGTCACTACTGAGCAACTGGCTTCAAGGTTCCATGGAAATGGTGTTTCTCTCACACTAGGTCTTCCCCACAATGAAAACCTTTCTATCTCAGGAACTCAGCATGGATTTCTCTCACAGAATATTCATCTGGGAAGGAGACTTGAGATGGGAACGACTGGGAATGAATTTTGTGCTATCAACACTCCACCTTCATCCCACTCAGGAACAACTTATGAGAGCATTGATATTCAAAACAGAAAGAGAATCAGAAACACTCTGAAGCATGGCAGGTTGGCAATTGGAGGAGAAAGTGAG
>gnl_Phavu_v2.1_Phvul.011G099100.1
ATGGCGACGTACTTTCATGGTAGCACTTCAGAAATCCCTTCCTCCGCTGAAGGGTTGCAGACACTTTACCTTATGAATCCAAACTACGTACCGTACTCTGACGCGGCGCAACACCCAGCGCAAAACATGCTCCTCGTCAATTCCAATAACGCTAGTAACACTAGCCCCACTTCCGCCAACGCGCTCAACTTGGGTAACTTCACCCACGCGCCACCACCTCCATCTCCCAACAACCACCGCGACCAACAACACCACCACCACCTGATTGGGCTTACCATTCCCTCATCAAACATCATCGGATCCAATACCGCCACCGGAGATCACGCTCGCCCATCGTTCCTTGGACACCATGAGTTCTCCGGGTTTCACGGCGGTGCTACCGCTGCAACAACAGCGTCAACTTCTCGTTCTAACTATAACTTATGGGGTTCCATATTTGATCAGTCTGCTTCGAATATGGTGGCAACAACAAACACCCCATCTGAAAATATGGGGTGTGTTGCTTCTGCTGTCACTGCATCGACCCAGATTGGTTTTCATAGGCCTAATCATCTGTCGCTGAGCCTTTCTTCACAACAAACACCTTACAGGTCTTTATCCGGGGATGTTCATGCTATATCTCCGGCGAGCCTCGGCGGTGATGATATGAGGGGTTTGCAGAACGGGGTTTCTAGCATGCATAGTGTTGCTTTGGGTTCCAAGTATTTGAAATCAACACAAGAGCTTCTTGACGAAGTTGTGAATGTGGGGAAGGGAATCTCCAAAGGGAGAGAATCTATGGAAGGGGCTAAGAAAGAGAAGATGAAGGGGAATATTGAATCAACTTCTGGGGTTGGCGATGGTTCGAGCTGTGGAGGGGAGAATAACGATGGAGGGAAACAAGGAGGTGAACTCGGCACGGCACAGAGACAAGAGCTTCAGATGAAGAAATCCAAGCTTGTGAGCATGCTCGATGAGGTGGAGCAAAGGTACCGACAGTATCACCACCAAATGCAAATTGTGGTAACATCATTTGAGCAGGCTGCGGGTGTTGGAGCGGCAAAGTCTTACACAGCCCTTGCGTTAAGGACAATCTCAAAACAATTTCGGTGTCTCAAAGATGCTATCTCTTCTCAAATCAAGACAGCGAGCAAGACCTTGGGTGAAGATGATTGCTTAGGAGTTAAGGTAGAAAGTTCAAGGCTTAGGTACGTTGATCATCAACTGAGACAACAACGAGCATTGCAGCAGCTAGGAATGATCCAACACAATGCTTGGAGGCCCCAAAGAGGCTTGCCTGAACGTGCTGTTTCTGTTCTTCGTGCTTGGCTTTTTGAGCATTTCCTGCACCCCTATCCTAAGGACTCCGACAAGGTTATGCTTGCAAAACAAACAGGGCTTACTCGGAGCCAGGTGTCTAACTGGTTTATAAATGCCCGAGTTCGGCTATGGAAGCCAATGGTTGAAGAAATGTACTTGGAAGAGGTGAAGCAAGAACCAAACAATGGCTCCCAGGACAACAACACAAATAGATCAAAAGAAAATAACAAAGAGTTATGGTCAGAAGCTAATGCTGCTACACATGAATCTGGTGGCTTGAGACTTAATCAAATTAATGTTCTCCAATCAAAGGCAGAAAGTTTCAATAATAATCAAACCACTTCCCCTACAGAAATCTCCAATTCTAATTCACTCTCAACATCTCCAATGGGAGGAGGAGGAGGAGGGTCTCTCCAATCTGGTTTCCATCTTGGGGATATGCAAAGTCCAAAAAGGCCAAGAAGCACTTCTGAAATGCAAAACTCTCCGGGTAGCATCCTTTCAGTGGACATGGAAATGAAGCCTCATGGAGAGACAAACACTAGAGAAGGAACCAACACAAAGTTTGGCATTGAAAACCACAGTGGGGGTTTTGGAGCATTTCCCATGGAAGACATTGGAAGGTTCCATCATGTCAGTGAACAACTGGCTCCAAGGTTTCATGGAAACGGAGTTTCTCTCACTCTTGGACTTCCACACAGTGAGAATCTTACTCTCTCGGGAACTCAGCATGGATTCCTCTCACCGAATATGCACTTGGGAATGAGAACAACCAATGAAAATGAGTTTTGTGGTGCCATCAACACCCCACCTTCTTCTCATTCAGCCACCAGTTATGATAACATCGACATCCAAAACAGAAAGAGGTTCGCTGCGCAGTTGTTGCGGGATTTCGTGGCC
>gnl_Phavu_v2.1_Phvul.011G082200.1
ATGAGCAGCTTAAGGCCTGAATTGCATGTTGCCCAACAACTTCGGCGGGACAAATTGAGGATCCAAAACAGTTCCCAACATTTGCAGGAGTTCCCTAGCAACCTAGAACAGTTATCGTTACACCCAGGTTTCAACTTGGATATTCTTCAAGTGAGAAATGTTCGAAACGGAAACATGCTCGACGAGGCCCTTTATTCATCGGATATGATAACTTTTTCCACTGCTTCGAATCCTTTATCTAATCCCAGAAACCCGTTGGAGTGTCAAGAGTTGATGATGGCTCAGTATGGTTCCACGTCCTTTCCTCATTCATCATCCCCTAAGGACCAACAATGTGGACCACGCCACTTGGGTTCTAATTGGATGGTGAATTATAACGAAAGCAATACCAACACCAACAACACCTTCTTCTCTTCTGACCTTAATAACAATGCTTCTGGTGAAATGGCCAATAGAGAAATTCAGAAGCAGTTAGGTGAAATGCATTACCCCCCTTCGTCTTCTTCACCTCCTCTTTACCATAATGCTTTGCAGGACATGGCTTATGGCGTTTGGGGAGGGAACCATGCTGAGCCTGTGCTTCATTATCAAGCAAACAGCGAGTTACGTTTTGGGGGGGCTAATTTATGGGCGAATAGTAGCGGAATGGGTTTCAAAAAGAATAATGAACAAGACATAAATCCTCATCAGGGTTTGTCACTGTCACTTTCATCAAACTCACAATCCAAGCCTTGTTTTGAAGAAGGGTCTGCATCAGATGACCCTACACAATATTCAAAGTCAGTGAAGTGCTCCATGAAGCTGAACGTGCTTTCAAACAACACTGTTTATCGAAATGTTGGCCCCCTCGGTCCTTTCACCGGGTACGCCACGATTTTGAAGAGTTCAAGATTCTTGAAGCCGTGTCAACAGCTGTTAGATGAGTGGTGCTGTCAATATGGTTCAAAGTCTGCGAGAGGAGGGGGTTGTGACGTTCCAGAGTGGGTCTCTCGAGATGTCAGTGCTGCTTCTATTTCAGCAGCTGCAGCTGCTGGTGATGCTCTTAATGTTGATGAAAGTGAAGGTGCTGCAAAAGGTGGTGGCAATTTGGGTGTTTCATCCTCTGTGTTGTATAGTTCAAATGAAAATGATAATACAAATAGCGCTGATGGCGGAGCCACGAGTAGCTTTTGTCTTTCTTCTCGGCCAGAGTGCCAAAAGAACAAGGCAAAACTACTGTACATGCAAGATGAGGTTACTAGGAGATTCAAGCAATACCATCAACAAATGCAAATGGTTGTTCAATCATTCGAGACAGTAGCGGGTCTTAGTTCGGCTACTCCGTATGTCTCCTTGGCTCTTAAGTCAGTATCCAAACACTTCAGATGTTTAAAAAATGCTATCTCAGATCAACTGAAGCTTACATGTGAAGTCTTGGGAGAGGACTTTTCATTGCCAACCACAAGTAATGGTGGTAAATTTGACAATAATATGGCAAGGCTAAGGTGCATAGATCAAAGTTTTCAGAAACACAAATCTCTGGGGGCTAACATAAACTTTCTTGAGCCCCAACAACACGTATGGAGGCCCCAGAGAGGCTTACCAGAACGATCAGTGGCAATTCTTAAAGCTTGGCTATTTGAGCATTTTCTTCATCCGTACCCTACGGACACTGATAAACACATGTTGGCTACCCAAACAGGTCTTTCAAGAAACCAGGTGTCAAATTGGTTCATAAATGCTCGAGTGCGTGTGTGGAAGCCAATGGTTGAGGAAATACACATGCTCGAAACAAAGGGTGCAGCAGAACCCCGCCAAGCCTCTAATAAAAATGACCAGGTAGCTTCTGCATCTGAAGGTAGCAACCAGCCCAAATCAGATCACCAACCTGTGAGCAGGTTTGGCACGCAGGCATCATCACATGCAATCCATGACAATCAATTTCAGTGCTTGGAAATGGGGTCATCATCCTCAGCAGGAAACGAGGAACACATTGGAATGAATGAAGTCCAATGGAGTCAAGAGAAGAGGTCAAAACTGGAATGCCAGATTGCTACCACACCAAATATGGATGGGACAGTGATGGGGTTTATGCCGTACAGAAGAGGTGGACTTGAGGCTGGTGGTCTTGGATCTGTGTCACTCACTTTGGGTCTTAGGCATAGTGTTGAAGGTGTACAACAGCAACAACTGCAGCAAGAGGAGGATCTTAGGCGTCAGTTTGGAGGGCACATGATCCATGACTTTGTGGGC
>gnl_Phavu_v2.1_Phvul.008G114300.1
ATGGCTGAGGGTTTTGAGCATTACCATGTCCCACAACAAAGTAGGAGGGACAAGTTAAGAGTTTTCGCTCAGAACCAACCTTCTTTCGTTGAATCTTCCTCTATCCTTCATCCCACTTGTCCACCTTTAACCTCTCTCTACGATCCTTCTCTTATTCCCTCTGATTTGTTAGCTTGTGCCACCCAACAAGGTGCCGCTGCTAAGGGAGAAGGTTCCAATTTGATGATGGGGTTTGTGGAAGGGGGGGTTGTCAATGGTGATGCAATTCATGTTATCAACAGTAATAGCAACCACCACAACAACAACCCTTTTCTCTATCAGATTCAGAACCTTAGGGAATTTGGTGATGGCTACAATGATGCGAGTGAAATGATGGTGTTCAAGCCTGAGCCTTTGTCTTTGTCTTTGTCTTCCCAGACTAACAACACTCATCACCCTTTGGAACTGAATCTTCAGCGATTTGGGGCTGTTATTCCAGGTTTGGTTGGAAGGAACAGTGAGGTTTCGAGGAATTCGGTTCCACTTGGACCCTTTACGGGGTATGCTTCGATATTGAAGGGATCGAGGTTCCTGAAACCTGCACAGCAATTATTGGAAGAGTTGTGTGATGGCGGGGTTCGTGGAATTTACGCTACCGAGAAGTCTCTTGCTCCTGATGCATCGTTGATGGAACCTCCTCATGAGGGTTTGAGTGCTAGTGGAGTTGTTGGTGGGGATGATCCACTTGGGGAATACGAGAATGAGAGTAGGAAGAAGAAGTGTAGATTATTAACCATGCTTGACGAGGTTTACAGGAGGTACAGGCATTATTATCAACAGATGCATGCAGTGATAACTTCATTTGAGTATGTTTCTGGTCTTGGTAATGCAGCCCCATTTGCAAGTTTGGCTATAAATGCAATGTCCAAACATTTTAAAGGCTTGAAGAGTGCTATCACTGACCAGCTTCAGTTCATCAACAAGGCTCCTTTTCAGATTAGTAACAGAAAGGATGAATCTCCAAGGTTGCACAGCAGTGATAGGGGCACTTACAGCCAAAGGCCAGGGTTTCTTGAGCACCAACAACCAGTTTGGCGACCTCAAAGAGGACTTCCTGAGCGTGCTGTCAGTGTTCTCAGGGCCTGGTTGTTTGAACACTTTCTTCATCCTTATCCTACTGATACCGACAAGATAATGTTGGCTAAACAAACTGGTCTATCTCGCAACCAGGTGTCTAATTGGTTTATTAATGCAAGAGTAAGGCTTTGGAAACCAATGGTGGAAGAGATACATATGCTAGAATCACAGCAAGCTCAGAAAAGGCCACAGAGGGAAGAACAAAATAGGAGAAACTTAAGTGTTGATCATTTACCTTCAGACAACTCTCTTGTTACTGAGAATCCATCATCCTCCATGGAGAAGTTTCAGGATACCCTTTATAAACAACACAGAAATGAAATTGCTAATATGCAAGTGAGGGGTCAGGAACAGCTGAATCAAACTAACACGAGAAATCAGCAAGTGGGTGTTGGAGTGAGCATGGGGAGTGGTGGTGGTGGGGCAAGTAGTAATAATGGTGTGTCTCTCACACTTGGTCTTCATCAAAATCATGGTATTGGGTTGTCTGAGCCCTTTGGCATGAGTGCAGCTCAACGTTTTGGTGTTACCCTTCAGCCTGAGGGCTATGTTATAAGTGGTTTTGAATCACAAAATCGACATTTTGGAAGAGATGTTATTGGAGGAGGGCAACTGTTGCATGATTTTGTAGGC
>gnl_Phavu_v2.1_Phvul.007G267900.1
ATGGCGACATATTTTCAAAGTAACCCCAAAATTCAGTCAGGTGCTGACGGCCTTCAAACTCTCGTACTAATGAACTCTGACTATGTCCAATACTCCGACGCGCCGCCGCCACACCACGGCGGAAACCACCTGTTTCTCAACTCCGCCGCCACCGTTGCCAACAACACCTCCCTGCTGAACCTCCCCCATGCGCCGTCCCCTCACACTCAGCAATTCGTCGGCGTGCCGCTCTCCGCCACAGCCCAGGAGCCGCCGCCGCCCATGCCCCACGACGTCTCCGCCCTGCATGGCTTCCTGCCGCGCATGCAGTACAACCTTTGGAACACAATTGACCCCAGCACGGCGGCGCGTGAGGTCCCACGCGCCTCTCAGGGACTGTCGCTCAGCCTGCACGGCGAGGAGGTGCTCCCATCGTCGTCCTCCGCTTCCGGGGCCTCCAACGGCGGCGGTGTGGTGGGGATTCAGAGTGTGCTCTTGAGTTCCAAGTACTTGAAGGCCACGCAAGAACTTCTGGACGAGGTTGTGAATGTTAACAGCGGAATTAAGATTGAACAAGCGAAGAAGAGCTTCGAGAAAACTAAGGTGGTTGGAGAATCATCAACCGCCGCCAGTGGTGACGGCGGAGAGGGAAGTGGGAAACGTAGCTCTGAATTGTCAACTACAGAGAGACAAGAAATTCAGATGAAGAAAGCAAAGCTGATCAACATGCTTGATGAGGTGGAGCAAAGGTACAGGCAGTACCACAACCAGATGCAGATTGTGACATCCTCGTTTGAGCAAGTTGCAGGGATTGGTTCTGCGAGGACGTACACTGCACTTGCATTGCAAACAATTTCAAAGCAATTTCGATGTTTGAAGGATGCAATAACAGGTCAAATCAGAGCTGCAAATAGGAGTTTGGGAGAAGAGGATTGTTTTGGGACTAAAGTTGAAGGTTCTAGGCTGAAATATGTGGACCATCATCTACGCCAACAGAGAGCTATTCAACAGTTAGGAATGATCCATCACAATGCTTGGAGACCCCAGAGAGGATTGCCAGAGAGATCGGTTTCTGTCTTACGTGCTTGGCTCTTTGAACACTTTCTCCACCCCTACCCCAAGGACTCCGACAAACACATGCTTGCAAAACAAACAGGGCTTACCAGGAGTCAGGTTTCAAATTGGTTCATAAATGCTCGAGTTCGGCTTTGGAAGCCAATGGTGGAGGAAATGTACTTGGAGGAGATGAAAGAACACGAACTAAACGGGTCTGAGGAGAAATCAAGCAAGAGTGGTGAAGATCCTGCGATGAAAAATTCAACTCCACGAGAGAAACATCCCACCTCTGAAATTGAATCAAAAAGTTTTAGTTCCAAACAAGATGTTTCTAAGAGTCAGAACAATTCAATGGCTTCAACTTCACCATCAACATCACCCATAGGGGGAAGAAATGTGAAGAATCAATTCAGTTTCATTGGGTCATCAACACAAGGAAGCCCCAAGAAAGCAAGGAACCATGAAATTCTACCCTCTCCAAATCGTGCTTCTTCAATGAACATGGATGTTAAAATGAATGAGGGCAACAATGAACAACAAGTTTCAATGGATGAGAGACAGAGTAGGGATGGGTACTCTTTCATGGGGAGCCAAACAAACTTCACTAGTGGTTTTGGACAATACCCAATGGAGGAAATTGGTAGGTTTGATGCTGAGCAATTCACACCAAGGTTTTCAGGTAATGGTGTTTCCCTCACTCTTGGTCTTCCTCATTGTGACACTTTGTCAGGAACACATCAAACTTTTCTCCCTAACCAAAACATTCAGCTAGGAAGAGGGTTGGACATTGGTCAACCAAATCAATTTGGTGTCTTAAACAATTCCACTTCTCACTCTTCAGCAGCATATGAGAGCATGAACATGCAGAACCCAAAGAGGTTTGCAGCACAATTGGTACTAGACTTTGTGGCC
>gnl_Phavu_v2.1_Phvul.001G195800.1
ATGGCGACATACTTTCATCATGGTAACTCCGAAATCCAATCAGGTGCCGCCGACGGACTCCAAACTCTTGTCCTCATGAACCCCGGCTACATCCACTACTCCGACGCGCCGTCGCAGCCCCCTCCCTCACACGCTGCGGGAAATCTCGTGTTTCTCAACTCCGCCGCAGTTGCCGGCACCAACAGCAACAACTCCTTCAACCCTCACGCGCCGCCCTCTCACACCCAACAATTCGTTGGAATCCCCCTCTCCGCTTCCCAGGACCTCAACCACCACTCCATGCACGCGCACCACGACGTCTCGGCACTGCATGGCTTCCTCCCGCGCATGCAGTACAATCATTGGAACGCGCTTGACCCGGCCTCGGCGGCGCGTGAAACCCCACGCGCACAGCAGGGCTTGTCTCTGGGGCTTGGGTCGTTCCGGGAGGGTCAGGCGCCGGGGATGTCAGGCGACGACTTGCGCGTGTCGGGCGGTTCGCCGTCGTCGGCGTCTGGGGTTACCAATAATGGAGCTTCGGGCATTCAGAGCGTACTCTTGAGCTCAAAGTACTTGAAGGCAGCGCATGAACTTTTAGAAGAGGTTGTGAATGTTAACAATGGGACTGGCACCGAGCTGGGTAAAAAGAGTGGTGGACAGAACAAGGTGATTGGAGAATCATCCGCTGCAGGTAGTGGAGATGGTTCAGTTGTTGGGGAAGGGAACGGAAAACGTAGCTCTGAGCTATCGACTGCAGAAAGACAAGAAATTCAGATGAAGAAAGCAAAACTAATTGCCATGCTTGATGAGGTGGAGCAAAGGTACAGGCAGTACCACCAGCAGATGGAGATAGTGGTGTCGTCGTTTGAGCAAGCTGCGGGGATTGGGTCTGCGAGGACATACACTGCCCTTGCATTGCAAACAATCTCTAAGCAGTTTCGGTGTTTGAAAGATGCAATTGCAGGGCAGGTTCGAGCTGCTAACAAGAGCTTAGGAGAAGAAGATTGCTTTGGAGGGAAAATAGAAGGTTCGAGGCTCAAATATGTGGACCATCATCTAAGGCAGCAACGAGCTCTTCAACAATTGGGAATGATCCAGCACAATGCTTGGAGACCCCAGAGAGGATTACCTGAAAGATCTGTTTCTGTTCTTCGTGCCTGGCTCTTCGAACACTTCCTCCACCCATATCCCAAGGACTCGGACAAACACATGTTGGCAAAACAAACAGGGCTAACAAGGAGCCAGGTTTCAAATTGGTTTATAAATGCTCGAGTTCGGCTTTGGAAGCCAATGGTGGAGGAAATGTACTTGGAAGAGATGAAGGATCATGAACAGAATGGATCTGAGGATAAATCAAGCAAGAGCAATGAAGATTCTTCTACGAAAATGGCAGCCCCACCAGAGAGAGGTCCTTCCAATGAAACCGAGGCTAAAAGTTTTAATTCCAAACAAGAGGTTTCAAAGAGCCAGAACACTGCTATGGTTTCAGTTTCTAGACCATCAACGTCACAACTTGGTGGGAATGTGAGAAACCAATCAGGATTCAGCTTCATGGGATCATCAGAGCTAGAAGGGATCACACAAGGGAGTCCGAAGAAAGCAAGGAATCATGAGATGATGCATTCCCCAAATAGTGTACCTTCAATGAACATTGATGTGAAGCCCAATGAGGCAAACAATGAACAACTCTCAATGAAATTTGGGGACGATAGGCAAGGCAGAAACGAATCCTCTTTCATGGTAAACCAAACAAACTTCATTGGTGGTTTTGGACAGTACCCAATTGGGGATATTGGAAGGTTTGATGCAGAGCAGTTTGCCCCAAGGTTTTCAGGTAATGGCGTTTCCCTTACTCTTGGTCTTGACTCATTACCAGGAACCCATCAAACATTCCTCCCAAACCAAAACATTCAACTGGGTAGAAGCTTGGACATTGGTGAACCAAATGAGTTTGGTAGCATAAACACTTCCTCTCCCCACTCTTCTGCAGCTTATGAGAGTATCAGCATGCAAAACCCAAAGAGGTTTGCTGCACAATTGTTGCCAGACTTTGTGACC
>gnl_Phavu_v2.1_Phvul.001G011000.1
ATGTATTCAGACCAAGCGTTTTCTTCAGGGTCCTATGCAGATATGTTGTCTGGGAATCCTCTTTTACCTCATAAATACAGTGAAACTGTTGGAGGACACAATGAGTTGAAGTTCATCTCATCCATGAGGGACACAATGACCGTGCAACCTATTGATGAGCATTCAAATGCGGCCCCCACAGCTGATCAAGACTCTTTTACCAATGCTGGAGATTCCCATTCCCATCTTGTTCCTAGAACAACACAATTGGGACTTGTGAACAGTGAGCAAAATGTACAGAACCAAGGCTTGTCTCTTAGCCTTGGCTCAGTGATGCCTTCTATTGCATCAGTCCCTACCTTTCCATATCAGTATCCTGGTGCCGGTTTCTCTTCACTAATGACTGCTTCTGTCCCAAATTTAAGGGGCCCTTCATCTCTTAAAGATGATGAAGCCAGCCTGCAAAGGGAATTGAGAAATGCTGAGTGCATGGCATCTTTAGCTTCTTGTGGCTTTCACAAAAGGGAAGGTTTGTTGTATACTCCACAACACCCCTCAATGTGCCTCAGTGAAGGCCAAAGCGATGGATCACTGGGATTTTCCAGCAATGTTTTGAACTCACAATACCTCAAGGCAGCACAGGAGCTGCTTGATGAAATAGTTAATGTTCGAAAGGCTTTGAAGCAAACTGGTTTAGAGAAGCAACAGAGTTTCCGTGATATTGGTTTAGATGGCTCTAAAGATTCTGATGGAAAATCTACCAGCCAATCAGGGCAGATATCTTCATGTCCCAATAGTTCTGCTGCAAACACTTCATGTGAGCTCTCACCTGCAGAACGACAAAATTTGTTGGACAAAAAGACAAAACTTTTATCCATGTTGGATGAGGTTGATAAAAGGTACAGACAGTACTGCCACCAGATGCAGATAGTGGTTTCATCTTTTGATATGGTTGCTGGTGTTGGAGCAGCTGAACCATACACCGCACTTGCGTTGCGCACAATATCGCGCCACTTCCGGTGTTTGCGCGATGCCATTAGTGGCCAAATTCAAGTGACTCAAAGGAGCCTTGGAGAACAAGAAGGAATACCTCGTCTCCGCTATGTTGATCAGCAGCTTCGGCAGCAAAAGGCCCTTCAGCAACTTGGTGTAATGCGACAAGCTTGGAGGCCTCAGAGGGGACTTCCTGAAACCTCTGTTTCAATACTTCGAGCATGGCTCTTTGAGCATTTCCTTCATCCTTATCCAAAGGATTCAGAGAAAATTATGCTGGCTAGGCAAACTGGCTTAACAAGAAACCAGGTGGCAAATTGGTTCATTAATGCAAGGGTGCGTCTTTGGAAGCCAATGGTTGAAGAAATGTACAAAGAAGAATTTGGTGATTCTGAGATTAGCAGCAATCTATTACCATCAGAGAACACACTGAAAGCTCCAAGAGATGATGTTCAATCTTCTGACAGCAAAAGGGAAGAGTCCCAGGATAACATAATAACAGTTGATGATAGTGTTATTCAGCATCATGGGTTGAAGTTGGATCATGCCTCAGAGTTGGACAGAGGGATCCAAAGTAGTGATCATGGAGAAAATGCCATGGATCCTAGAATTGGGAAACTGCAGGGTGACCAAAGGTTCAACATTAATAACAGCAACAGTCCTTATTATGGGGAAGGCTGCATAATTGCTCCTACTCCTGCTACATATGATTTATCAGAGTTAGGTAACATTGGTGTGGGTGGACAGGTGTCACTAGCATTGGAATTGAGGAATTATGAAAGTGAAGGATTTGGCGTGTCCAATGATGAGATGCATAGAAGATGCAAGAAAACATTGGCTTCTTCCCCAGAGGCTGATTTGCTAGATTACCATTTCACAGACCAAGGAAAGCAACAAAACAAGTTTGGCAATCCTCACCTATTACACGAATTTGTTGTG
>gnl_Phavu_v2.1_Phvul.001G011100.1
ATGTATTCAGACCAAGCGTTTTCTTCAGGGCCCTATGCAGATATATTATCTGGGAATCCTCTTTTACCTCATAACTACAGTGAAACTGTTGGAGAACACAATGAGTTGAAGTTCATCTCATCCATGAGGAACACAATGACTGTGCAACCTATTGATGAGCATTCAAATGCGGCCCCCACAGCTGATCAAAACTCTTTTACCAATGCTGGAGATTCCCATGCCCATCTTGTTCCTAGAACAACACAATTGGGACTTGTGAACAGTGAGCAAAATGTACAGAACCAAGGCTTGTCTCTTAGCCTTGGCTCAGTGATGCCTTCTATTGCATCAGTCCCTACCTTTCCATATCAGTATCCTGGTGCCGGTTTCTCTTCACTAATGAATGCTTCTGTCCAAAATTTAAGGGGCACTTCATCTCTTAAAGATGATGAAGCCAGCCTACAAAGGGAATTGAGAAATGCTGAGTGCATGGCATCTTTAGCTTCTTGTGGCTTTCACAAAAGGGAAGGTTTGTTGTATACTCCACAACACCCCTCAATGTGCCTCAGTGAAGGCCAAAGCGATGGATCACTGGGCTTTTCCAGCAATGTGTTGAACTCACAATATCTCAAGGCAGCACAGGAGCTGCTTGATGAAATAGTTAATGTTCGAAAGGCTTTGAAGCAAACTGGTTTAGAGAAGCAACAGAGTTTCCGTGATATTGGTTTAGATGGCTCTAAAGATTCTGATGGAAAATCTACCAGCCAAACAGGACAGATATCTTCATGTCCCAATAGTTCTGCTGCAAACTCCTCATGTGAGCTCTCACCTGCAGAGCGACAGAATTTGTTGGACAAAAAGACAAAACTTTTGACCATGTTGGATGAGGTTGATAAAAGATACAGACAGTACTGCCACCAGATGCAGATAGTGGTTTCATCTTTTGATATGGTTGCTGGTTGTGGAGCATCTGAACCATACACTGCACTTGCCTTGCGCACAATATCACGCCACTTTCGGTGTTTGCGCGATGCCATTAGTGGCCAAATTCAAGTGACTCAAAGGAGCCTTGGAGAACAAGAAGGAATACCTCGTCTCCGCTATGTTGATCAGCAGCTTCGGCAGCAAAAGGCCCTTCAGCAACTTGGTGTAATGCGACAAGCTTGGAGGCCTCAGAGGGGACTTCCTGAAACCTCTGTTTCAATACTTCGAGCATGGCTCTTTGAGCATTTCCTTCATCCTTATCCAAAGGATTCAGAGAAAATTATGCTGGCTAGGCAAACTGGCTTAACAAGAAACCAGGTGGCAAATTGGTTCATTAATGCAAGGGTGCGGCTTTGGAAGCCAATGGTTGAAGAAATCTATAAAGAAGAATTTGGCGTTTCTGAGATGAGCAGCAATCTATTATCATCAGAGAACACACTGAAAGCTCCAAGAGATGATGTCCAATCTTCTGACAGTAAAAGGGAAGAGTCGCTGGACAACTTAATAAAAGTTGATGATAGTGTTATTCAGCATCATGGGTTGAAGTTGGATCATGCCTCAGAGTTGGACAGAGGGATCCAAAGTGGTAATCATGGAGAAAATGCCATGGATCCTACAATTGGGAAACTGCAGGGTGACCAAAGGTTCAACATTAACAACAACAATAGTCCTTATTATGGGGAAGGCTGCATAATTTCTCCTACTCCTGCTACATATGATTTATCAGAGTTAGGTAACATTGGTGTGGGTGGACAGGTGTCACTAGCACTGGAATTGAGGAACTATGAAAGTGAAGGATTTGGTGTGTCCAATGATGAGATGCATAGAAGACGCAAGAAAACAATGGCTTCTTCTTCTCCAGAGGCTGATTTGCTAGACTACCATTTCACAGACCAAGGAAAGCAACAAAACAAGTTTGGCAATCCTCACCTATTACACGAGTTTGTTGTG
>gnl_Phavu_v2.1_Phvul.002G292000.1
ATGGCTCGGCAATTGTGTGAAGACAAATCCAAGGACATGGGTTCATCAACTGGGTTGTTCTACTCAGATGTGTCATCAAACAGCCCAACTCTCCAACCCCATCTGATGAACCACATCCAAGGCTTTGTGACCGACCCAGAGATGTTCAACCTCACCACTGGCATGGAGATGATAGGGTTTTCCAAGAACCTCCATCCACACAGTGAAAGCAACGGGGTCATGTGGAAAAGTTTCTTCGGCAAATCAAGTCAACACGCGGGTCCTTCCTCTTCCAAAACTATGAACGACTCTTCTTGCAATTTTTATAACCAGCATGAGTATAGTAATAAGCAAGACTTCACATCAGGGATTTCTGAAACAAGCAGCGAAAATTTAATAGTCGGTGGTGCCCATGATTCTGCCCCGTGGCAAGAGAACAGGTTAATGCTTGATGATTCTTCCTTAAGGTGCGTGTTCCCTTGTGAAGGCAACGAAAGGCCTAGTCAAGGCCTTTCACTCTCGCTTAGTTCAACCAACCCTTCGAGTATTGGGTTGCAATCTTTTGAGCTACGACAAACAAACCATCATCAGCATCTTTCTGATTTTGTTTCAAGAGAGGGGTATTTTGGAAAATCAATCAATGCTCAACAGCAACAACAAATGTTGCAAGACGGGTATATGAGTCCTAACAAAGCTGCAAATATTTATCAGGGGCATTTTCTAATCAAGAACTCCAAGTTCTTGGTGCCTGCACAGCTCCTTCTGAACGAGTTTTGTAGTCTCGGAACAAAGGAAAATGATGTGCAAAAGCAGAAGCACTCTCAAAAGAACAAGTGGGAAGAGGGTAACAACGGTGGCGGTTCCTCAAAGAACCATTCTCTTAGCTCTCTAGAGTTCGTGGAACTGCAGAAGAGAAAGACAAGGCTGCTCTCGATGCTGGAAGAGGTTGATAGAAGATACAAACATTACTGTAACCAAATGAAGGGTGTGGTCTCCTCCTTTGAAGCAGTGGCGGGTAACGGGGCAGCCACAGTTTACTCGGCTTTGGCTTTGAGAGCCATGTCTAGACATTTTAGGTGTCTGAAAGATGGAATCATGGACCAAATTCAAGCCACCAGAAAAGCTATGGGAGAGAAGGATCCCGTTGCACCAGGCACAACAAGGGGCGAAACACCAAGGCTTAAAATAATTGACCGATCACTCAGACAACAAAGGGCCTTTCAACAAATTAGCATGATGGAAACTCATCCCTGGAGACCCCAACGTGGCCTTCCCGAACGATCCGTTTCAGTTCTTCGGGCTTGGCTTTTCGAGCACTTTCTTCATCCGTACCCAAGTGATGTCGATAAACACATCCTAGCCCGCCAAACTGGTCTCTCCAGAAGTCAGGTTTCGAATTGGTTTATTAACGCCAGGGTGAGGCTGTGGAAGCCCATGGTGGAGGAGATGTACTTGGAAGAAGAGAAGGAACACCAAAACGACGTAGCATCGTCGGAGGGAGGAGGCGCCAATCCCGAGGGGGATCAAAACGCGCCACGCGAGGATCAGAAGCCGACGCAGGCTCGGCTCCTCCGAATTGACTCGGAGAGCGTGTCGTCCATGGTCACCAGCACGGACCACAAAAACGACACGAAAAGCGGCAAAGGCCTCCAAAACGACAACCAATTGAACGACAGCAGCCATCCCGCGGAGGCGTTCGGGTCGGTGGAGCTTGACTTTTCGTCGTACGCGCAGCACTCCTCCGGCGTGGTTGGTGGGGGCGTGTCGTTGACGCTAGGGTTACAGCAGCAGGGTGAAAGTGTGGTGAGTTTAGCGTTCCCGCCAGCGACTCAGAGCTCGATGTTCTACGCACGGGACCAGATAGAAGAGTGTCAAACAGTTCAGTACTCTCTTTTGGACGGCGAAGGACAAAACATGCCGTATAGGAATCTCATGGGGACACAATTGCTCCATGATTTGGTA
>gnl_Phavu_v2.1_Phvul.002G024800.1
ATGTCCCAAGATTTTCAACCAGGAATCTTCAGTTTCCCGAATGGGTTGGAGAGAGGAAGGGTGAGTCCACAGCAGCAGATCCGGAGGGACAAAGTAAGGTTACAAGGAGAGTTCGGGGCAGCGCCATTGGTAGGGATAGAGGAAGAGGAACCGGTGTACGAGACTGCCGGGATGTTGTCGGAGATGTTCAATTTTCCGCCTACGGCTGCGGCGGAATTGCTGGAGCAGCAGCCTGTGACGGCCACGTTTAGGGCGGCGAGGCAAGTTGGAGAGTGGTACGGAAACAGACAAGGGGTGAATATGATGATGGGTGGATTGGGGGATTCGAAGAACCAAAACGGTGTGAATAACAACCAGCATCAACCACAGCACCAGATTTCAAGCATTAATGCTGACTCAGCAGCTGCCATGCAGCTTTTTCTGATGAACCCTCAAACGAGGTCGCCTTCCCCTCCTCAAACCCACGCCACTCCTTCTTCAACACTCCACATGTTGCTTCCCAATCCTTCTTCCAATTCCCTCCAAGGCTTCACTGGTTCGGCCGTGGGAGGGTCTTTTGGACAATTCACATGGGTTCCCGAGAGTGCTCATCAACAAGGAGGCGTGATGGAAGGGCAAGGTCTTTCGCTGTCGTTGTCTTCTTCACTGGAAGCAGCGAAAGCCGAGGAATTGAGGATGGGGGATAGTGGTTTTCTATTTTACAATCATCAACAAGGTGGTGGTGGTGTTGGAGCTGGTGGTTCTTCTTCTTCCACAGTTCAATTTCCGTACAAGAACAACAGTCATCAACAAGCATTGCATTTGCAAGGGGTGATAGGACACGACAACAACCAGCAGGGACATGTTGGGTTCGGGTCATCCTCGTTAGGTGTAGTTAATGTTCTGAGAAATACAAAGTATGTGAAGGCTGCACAGGAGTTGCTTGAAGAGTTTTGCAGTGTTGGGAGGGGTCAGTTTAAGAAGAGCAAGTTGAATAGGCAGAATTCAAACCCTAATTCAAATCCCGATGGTGGTGGTTCTTCTCCTTCCTCAAAAGATGCTGCTATTCCTCCGCCTCCTCCTCCTCTGTCAGCTGCTGATAGGATTGAGCATCAGAGAAGGAAGGTCAAACTTCTATCAATGCTGGACGAGATGGATAGGAGATACAACCATTACTGCGAGCAGATGCAAATGGTGGTGAACTCATTTGACCTGATGATGGGTTTTGGTGCGGCAGTTCCATACACAGCACTGGCGCAGAAAGCAATGTCTCGGCATTTTCGGTGTCTGAAGGACGCAATAACAGCGCAGCTGAAGCAAAGTTGTGAGCTACTAGGAGAGAAAGAGGGGGCGGGGGCCTCAGGTTTGACCAAGGGTGAGACCCCAAGGCTTAAGGTGCTAGAGCAAAGCCTAAGACAGCAGAGAGCCTTCCACCAGATGGGGATGATGGAACAAGAAGCTTGGCGACCCCAGAGAGGCTTGCCTGAAAGATCTGTCAACATTTTGAGAGCTTGGCTTTTCGAACATTTTCTCCATCCGTATCCAAGCGATGCAGATAAGCATCTGTTGGCACGACAGACTGGCCTATCGCGAAATCAGGTATCAAACTGGTTCATTAATGCCAGGGTTCGGTTGTGGAAACCCATGGTAGAAGAGATGTACCAACAAGAACTTAAAGAAGCAGAGAATACAGAAGAGAGAGAAAATAACCAAAGCAACAACAGCAATACCAGTGGGAACCAAGCACAAACTCCAAGCACGCCAGGAGCAGCTACAACATCAACAGCAACAACAGCTGCACCACCAACAATTACCACAACAAAGCCAACAGGGAAAAAATCCAATATCAATGCTACCGAAAGCGACTCATCACTTGTTGCAATGAATAGACAAGGCTTCTCGGAAAACCAAGGAAAGCAGTCCACCACCACCTCCACCACTATCATGGCCTCCGTCAGCGCCACCACCTCTGAGATTGCACCACCCGGATCACAGTGCCTCGACTCAGATCTGCCCCCACACAGATTAATGGCCACTGATGACACGTGTCGCTTGGTCACAGCAGATTTTGGGACCACATCTGCAAGTGCTGACATTGGATCCACACTCATTAGATTTGGGACCGCAGTTGGTGACGTGTCACTCACCCTAGGGCTTCGCCATGCCGGGAACATGCCAGAGAAAACTCCTTTCTCTGTTAGAGACTTTGGAGCCATT
>gnl_Phavu_v2.1_Phvul.002G159000.1
ATGGCTCGACAACTGTGTGAAGAAAAATCATCAACTGGATTTTGCTACTCTGATGTATCACCGGGAAATCCAACGATGCTAGTGAACCAGATCCAAGGCTTCGTGTCAGAGCCGGAGATGTACAACCTCAGCACAGGCATGGAAATGATAGGGTTTCCTAAGAGTGACACAAACGCTGTCATGTGGAGAAGTTTCATCCCCAAACCGGGTCCCTCCTCTTCCAAGACCATCAACGACTCTTCCACCCCTTTCTACCACCATGACTACAACAACAGCAAGCCTTCAGATTTCACACCCGGGAATATTTCTGAAGCAAGTGCCGAGAATCTAATGGTAGGAGCTCATGATTCAGCCCCGTGGCAAGACGACAACAGCCATAGCAGGTTTGATGACTCTTCTTTAAGGTGTGTGTTCCCTTGTGAAGCGAATGAAAGGCCTAGTCAAGGTCTTTCACTCTCTCTCAGTTCTACCAACCCTTCCACTATCGGGTTGCAGTCTTTTGAGCTACGACAAACAAGCCATCATCCTGATTTTGTTCCCTCGAGTTCCAGAGAAGGGTTCTTTGGAAAACCAGTGAGTGTTCAGCAGCAACAGATGTTACAAGACGGGTATGTGAGTTCTAATTCCAAAGCTGCAAGTGTTTACCAACAAGGACATTTCCTGGTGAAGAACTCCAAGTATTTGGTGCCTGCACAGGACCTTCTTAACGAGTTTTGTAGCCTAGACGCAAAGCAAAGTGAGGCGGGAAAGCCCAAATCGTTGAAGAAGCAGTGGGAAGAGGAAAACAACTGTAGTGGTTCCTTGAAGAAGCCTTCTCTGACCTCTCTCGAGTTCGTGGAATTGCAGAAGAGAAAGACAAAGCTGCTTTCGATGCTGGAAGAGGTTGACAGAAGGTACAAGCACTACCGCAATCAGATGAAGAGCGTGGTGTCGTCGTTTGAAACGGTGGCGGGGAACGGTGCTGCCACGGTGTACTCGGCGTTGGCGCTGAAAGCCATGTCGAGACATTTCAAGTGTTTGAAGGATGGAATTTTGGGGCAAATTCAAACAACAAGAAAAGCCATGGGAGAGAAAGACCCAGTTGCACCAGGCACAACAAGGGGTGAAACGCCGAGGCTCAAAGTCATTGACCAAGCACTGAGACAACAAAGGGCGTTTCAGCAAATGAGCATGATGGAAACCCATCCTTGGAGACCCCAACGTGGCCTTCCCGAACGTGCTGTTTCGGTTCTTCGGGCTTGGCTTTTTGAGCATTTTCTCCATCCGTACCCAAGCGATGTCGATAAGCATATTCTAGCACGCCAAACTGGTCTCTCGAGAGGCCAGGTATCGAATTGGTTTATTAATGCAAGGGTGAGACTATGGAAGCCAATGGTGGAGGAAATGTACTTGGAGGAAGTGAAGGATCATGAAAACAACATGGCTTCCTCGGAGGGTGCTACTGATCCAGAGAATGATATAAACCCAAATGTTCAAAACCCTCCACCTCATTCAGCACGATCAGAGGATCAGAAGCCATCACTGCTTCGAATAGACTCCGAGTGTGCCTCCTCCATCATCAACAACAACCACACCCTAGATAACAAAAACGACCCAAAGGGCCAAGAACAGTGCTTTGGGTCGGTGGAGCTTGATTTTTCATCGTACACACACCACTCCTCGGGCATGGTTTCTTTCGGAAGTAATGATCAAAATGGGAACAGCCAGAGCGGGGTGTCTTTGACGCTAGGGTTACAGCAGCATGGAGTGAGCCTAGCGTTCCCGCCACCAACACAGAGTTCACTGTACTACCCAAACCCGAGGGACCAGATTGAAGATTGCCAACCAGTTCAGTACTCTCTTTTGGATGGTGAAGGACAAAACCTGCCTTACAGAAATTTGATGGGAGCACAGCTTCTCCATGATTTGGCAGGA
>gnl_Phypa_v3.3_Pp3c9_6780V3.1
ATGGATCCATCGGAGCCTCTTCGAGCTTACGGGGCTGATTCCGACAAGAACTTGCAGACTGATTCCTACAACGGGTCACTGATGGCTTCCGACTCGTATAACTTTCTGACCGGGGCAGGTGTCCTTGATGTCCCTCTCAAAGAACAAAACGAGTCGACACATGCGCATAAATCATCCAAAGAAGGAGCAGCTCAAAACTCATCAGGCCCCTCGATCGAGACTCTATATACAAATCATGAGCCTTCTCCATCTTCCGGAAGCTTTCCAGGTCGATCGTCACCAGCTCCCGAGTGCAATAGCTGGGATAATATAAATGGAGGAGGATTGTATGGTAATTCTAATATGCAAAACATTCTCATTAGTGGAAGTGGGATGATGGCGGCTCCCACAAGCACAACAACTGCGCAGCTACTTATCGGTGGATTGCATGGAGGGTCCTTTAATGATGGCAGTGAAAGTGATCAAGGGAGTATCTATTACACTTCATCTAACCACCATGATGACTCAATGGCACAGTTGTACTATGTAAATGCAGCGGCAGGATTCTCAAACCCAGGGTTTCATTCTGATGGACGCCAAGCTGGACTAGTTACCACATCACTGTATCCTTCACAGCACGGAGGTACTTCTGCCCAACAATCTTCCACGGACCAAAGCCAACAACAATTTGGCGTTCCATTCATATCCCATGCGTCTCTTGCACACGGTTCAGTGAGACAGCGAGCTCTTGAATCTACAGGAGCAGTCCCAATTCTATCTCTTCACGAACACTCAGGAAGCCACGACGGAAATCATCACTACAACTGGCGAAATGGAGGAAACGAGCACCCATTTCTTCCGATGAATGCAGAGTCGAACCAAAACCATCAATCCCAGTTTGATACAGATTTGCCGCAATATGCTATGTCACGTGCAAGTCACGCAGATCTATCACACATGCAACGAACAGATCATCTCCAATCTGAAATTAGCTTGCACATGGACCGTTCACACGGATCATCCACCACTGGTCAGGTCTTGTCTCTGTCTTTATCTTCACATCAATCCCAATTCAATTCATCGGGAGGACAACTATCTGAATCTGAACACATGAATGCTGTTGCAGCACAAGCAGCTGCAATGGCTAAGACTAAGGAGCTAGCCTCAAGGTATCTGACAGGAGCTAATGCTGACCTGAGTCGTTTCCGAACCCCATCAAGGGATGATGTTGTGGGAATAGGGGCAAGATTTCTACAAAAGCACAACAGCGGTGGAGGTAGAAAGCATTTAGAATCCAGTAACTACAGTGGCCCATCAGGTACAGCCGGATCGAGTAACCACATCTCAGCCTCTAAATTCGAACGATCTGCACAAGCCATTCTCAACGAAGTCTGTAGTGTGACGCCGCTGAAACGACCTCCAAAGCCTATTAGATCTCCTGACCAGCAGCATTGGAGCGTTGCTGGTGGAAGATCTATAGGTGCTGACGCAAACCTAACTTATACTGGGAGAGACGACCGTTCTGCAATGCTCGCCGGCGAAGTTGATTCCGTCAGAGATCCAGCATTGTTCGTCACCGCATCATCACTTGTGACTGTCTCTCAACTTCCTCTTGACTCAGAGACGGTTCAGGAACTTGCAGATGCAGCCAGGTGTGAAAACCGAGTTGATCTAGAGCTGAAAAAGCAAAAGCTCAACCTTATGCTCGATGAGGTTGAAACCAGGTATCGCCGGTACTGTGAGCACCTGCAGCTAGTCATCACCGGATTCAATTCCCAAGCAGGACCTAGTACAGCGACTCCTTACACAATATTGGCCCTCCAAGCAATGTCCCGTCACTTCAGATGTTTGAAGGACGCTATTGGGAGCCAACTGAAGATTGTCAAAAGATCTTTCGGAGAGGACGAAAGAACAGGTCAAGGTGAAACTTCTAGAATTCGATACGTTGATCAGCAGATACGTCAGCAGCGCACACTCCAGCAACTTGGAATGCTCCAACAGCATGCCTGGAGGCCACAGCGAGGCCTTCCCGAACGCGCTGTATCTGTTTTGAGGGCGTGGCTTTTTGAACACTTCTTACACCCATATCCCAAAGACGTGGACAAGATGTCACTTGCGAAGCAAACTGGACTAACAAGGAGCCAGGTTTCTAATTGGTTCATCAACGCACGAGTACGGCTGTGGAAGCCAATGGTAGAGGAGATGTACGTAGAGGAACAAAAAGAGTACCCTGGAGATCATACTGCAGCCTTAGCTCAGTCCGAAAGAATGGCCAGAGATCAAGTAGATATTGAAAGCCATACATATGAGCAGTATAAGGGAGGGAGAGGTCACACAGGCTTGCTACAAGAGATCAGCGCAGGTGCACAGTCCTCCAGGTTGCCGAATGGATTAAAAAGGAACGAAGATAGGGAACACGACACTGGAGCTAGCGTTTCGGAGGCTGGAGGGATATCTTCCGACACTAATGCAGAACTTTATTCACAGCTAATTCCTAGGAGTCATCATCTAGATATTGGTGCTGCTGGGAACTATAATCAGGAGGGTCGAGAAGCCAAGAAGCCGAGAACATCTGGTTCAGATGCTTTCAACATGACTTCATCAACAACGCTAATGCACCCCGGAATGGATGTTGAAGCTAGTGAGAGCTGCGCACGGACCCAAAATTTCTCCTCTGGCGGCGAATTAGACTTGCAACGGAAAAGTGACGTCGATTTTGGTACTCAATGTCAAGTTTTGAATCAGATCAATCAAGACGAAAATGGATATACTATCTCCCAACAAGGAACTACCATAGTCGATCAGATTGAACCTAGCGTTGCTAGTGGGACGTTTGCAGCATATAATAGCAACATCGGACACAGATACGGGAATGAGGATTATTCGTCTAGAACAATTTCTGCTGCCCTTACGACAAGTACTGGTGTGTCTCTCACTCTGGGATTATGCCATTGTGATACAAATCAACTTAGATCCTCATTGGTATCTCCTATTCTCGTAAAGAGTACCTACAACATGGATGTGAACGATCAGATGAACCAGCTGAACGGAGTGGAACATTTCGAAAGTAGGACTAAAAGTGTCAGCAACAATTGTCAGTCGTCCGCAACCATGAGTAACGGGCACTACAATCAAATTAGTGCAGTACAAGATGATTCGGATAATTCCACCCAACAGCTTTCGCCTCATCATGAGTTTGTTACTAGC
>gnl_Phypa_v3.3_Pp3c15_11880V3.1
ATGGATTCTTCAGAGCCTTTGCGAGCGTACGCGGCCGATACCAACCACAACTTACAGGCCGACTCCTACAACAGTTCACTGATGGCATCCGACTCTTATAACTTTTTGACAGGGGTGGGGGTCCTCGAAGTCCCCCTCAAAGAACCAAGCCAATCGCAGGCCCCTAAGACATCTGAAGGAGCAGCTCAAAACTCTTCGGGCCCCTTGATTGACACCCTTTATACGAATCATGAGCCTTCCCCAACATCCGGAAGCTTTCCGAGTCGCTCGACACCTGTTTCAAAGTCTAATAACTGGGAGAATATAAATGGAGGAGGATTGTACAGTAACTCCAACATGCAGAACATTCTCATTAGTGGAAGTGGGATCATGGCGGCTCCCACCAGCACAGCAACTGCGCAGCTACTCATCGGTGGTTTGCATGGTGGATCCTTTAACGACGGCGGCCATAGTGATCATGGGAGTGTGTACTATACCCCATCTAACAACCAGGAAGAATCAATGGCACAGCTGTATTACGTGAATGCAGCGGCAGGATTCTCAAACGCGGGGTTTCATTCTGATGGCCGTCAAGCTGGACTAGTTACCACATTACTATATCCTCCACAGGAAGGAGGAACTACTGCCCCACAATCGTCCAGCGACCAAAGTCAACAACAATTTGGCGTTCCTTTCATATCCCAAACTGCACTTGCACATGGCGCAGTTAGCCAACGAGCTCTTGAAGCTTCAGGAGCAATCCCAGGACTATCTCTTCACGATCACTCAGCCAGTCGAAGCGGAAACCATCACTACAACTGGCGAAACGGAGGGAATGAGCACTCATTCCTACCTATGAATGAAGAGTTGAACCAAAACCACCAATCGCAGTTTGACACTGATTTGCCCCAATATGGTATAACACGTGCATGCCAAGCAGATCTATCACGCATGCACCAAACAGATCATCTCCAATCTGAAATTGGTTTGCAAATGGATCGTTCACACGGAGTATCTGTCACTGGACAAGGCTTGTCTCTGTCTTTATCTTCACATCAATCTCACTTTCATTCGGGGGGAGGACAACTACCCGATTCAGAACAAATGAATGCAGTTGCAGCTCAAGCAGCCGCAATAGCAAAGACCAAGGAACTGGCGTCCAGATATCTAACAGGGGCTAGTGCTGACCTTAGTCGTTTCCGAACCTCATCAAGAGATGATGTCATGGGCATGGGGGCAAGATTTTTACAAGAACACATGGACAGTGGAGGCAGGAAGCATCTCGCATCAAGCAGCTACAGTGGCCCATCAGGTACGGCCGGATCGAGTAATCACATATCAGCGTCCAAATTTCTACGATCTGCTCAAGCCATCCTCAACGAAGTCTGTAGGGTAACACCACTAAAAAGACCTCCAAAGTCTGTTAGATCATCTGATCAACAGCATTGGAGCATGGCTGGGGGAAGCTCAACAAGTGTTGATGCCAACTTAACTTACAATGGACGAGAGGAGCGCTCCGGAATGCTCGCCGGCGAAGTTGATTCCGCTAGAGATCCAGCCTCATTTGTTACCACATCGTCTCTCGTAACGGTCTCTCAGGTTCCTCTTGAATCAGAGATGATTCAAGGTCTTGCCGAAGCGGCTAGGTGTGAAAGTCGGGATGATCTAGAGCTGAAAAAGCAGAAGCTTTCTCTCATGCTTGATGAGGTTGAAGCCAGATATCGCCGATATTGTGACCACCTCCAGCTCGTCATCACTGGATTCAATTCCCAAGCAGGACCGAACACAGCGACTCCTTACACAATACTAGCCCTACAAGCAATGTCCCGTCACTTCAGATGCCTGAAGGATGCTATTGGAAGTCAGCTCAGAATAGTCAAAAGAACTCTCGGAGAAGACGACAGAACAGGTCAAGGAGAAACATCCAGACTACGTTACGTGGATCAGCAGATACGTCAACAGCGAGCACTCCAGCAACTTGGAATGCTCCAACAGCATGCATGGAGACCGCAACGAGGTCTTCCAGAACGGGCTGTATCCGTGTTGAGGGCCTGGTTATTTGAGCACTTCCTTCATCCATATCCGAAAGACGTGGACAAATTGTCCCTTGCGAAGCAGACTGGACTGACAAGGAGTCAGGTCTCTAACTGGTTCATCAACGCACGAGTTCGATTATGGAAGCCAATGGTAGAGGAAATGTACGTGGAGGAACAGAAAGAGTACTCCGAAGATCATTCTACAGCCTTGGCGCAGTCTGAAAGAATGGCAAGAGACCAAGTGGAGATTGAGAACAACACATATGAGCAGTATGAGGGAGGCAGAGGGCACTCGGGTTTGCTCCATGAGATCAGTGCAGGTGCCCAATCGTCCAGATTACCGAACGGCGTGAAGAGAAACGATGACAGAGAACATGATGCTGGAGCCAGCGTTTCAGAAGCTGGAGCAATGTCATCTGACACCAACACCGAATTTCATTCACAGCCACTTCCCAGAGGTCATCACCTAGATGTCGGTGTTGCCGGGAGTTATAATCCGGAAGGTCGAGAAGTCAAGAAGCCTAAATTAAACTCTGTATCTGATGCCTTCAACTCTAATTCATCAACGGCGCTTATTCACCCTGGAATGAACGTTGATACTGGTGAGAACTGCGCACAGCCCCAAAATTTCTCTCCTGAAGATGAATTAGACTTGCAAGGTAAAGGCGATACCGATTTTGGTGCTCATAGCCAATCTATGAATCAGATCAACCAAGACGAAAATGGATACACGATCTCTCAGAGGGGAGCTACGACAGTCGATCAGCTTGAAGCAAACGTTGCTAGCGGGACTTTCGGATCATATAACAGCAACATCGGACACAGATATGGGAATGAGGACTATGCGTCAAGAACAATTTCAGCTGGCCTGACTACAAGTACTGGTGTATCGCTCACCCTAGGATTACGTCACTGTGATGCAAACCAGCTTGGATCTTCGATGGTATCTCCCACTCTCACAAAGAATCCGTACAATATGGATATGAACGATCAAATGAACCAGCTTAACAGGGTGGACCATTTTGAAGGAAGGATTGAAGGTATCAGCAGCAATGGTCAATCCTCCGCAACTATGAGCAATGGGCACTATAATCAAATAACAGTACATGAAAACACTAATAATTCCACCCAACAACTTTCACCTCATCATGAGTTTGTTACCAGT
>gnl_Pinta_v2.0_PITA_000077464-RA
ATGCATCCAACAAATGCTACTGGTAGTAGTCAGACACTATATGGACAGTTGAATAATTTTGGCAGTATGGGCCATCAACCAGTTGCCGAGATATCCCAATTGGGGTTGAGACAAGCACCCATTCTTAGTGCCTTTCGAGTATCCTCAAGAGATGGGATGCTAGGATATGGGTTTTCAAACACCATGTTTTCAGGAAATGTACTTGCCCCTGGAGCCAACAAACAGATGCATCTTGGTTTCAGTTCTACTGGAGTAGCAAGGCTCTCAAATGTTTTGATAGGCTCTAAGTATCTTAAAGCAACACAACAACAATTGGATGAAGTTGTCAATGTAGGTAAGAGCATCAAGCCTGATTCAACCAAACATCAGAAATCACAATCATGGATTGGGACAAAAACTAATAAAGAGAGTAGTGGAGCTGAAGGTGGTGGGAAGGATGGAGCAACTGCTGCTCCTACATGGTGTTCAACGTCAGCGCAAGAAACCAACACTGTCTCTCTGAGTTGTCACCAACAGAAAGATGAGCTTCAAATGAAAAAATTAGCAAAGCTTGTTGCCAGCCAGGTTGATCAAAGATACAAACAATACTACCATCAGATGCAAATTGTAGTTTCATCATTTGAAGTTGTCGTTGGGTATGGAGCTACTAAGACATACACTTCTCTTGCTCTGCAAACAATATCGAGACACTTCCGATGTTTGAGAAATGAAATCAATGGACAAATTCTGATGAGCAACAAAAGTTTGGGTAAAGAAGATTTGAGAGTGAGTGGAAAAGGTATCCAAAAGATGCATCCAAACATATGC
>gnl_Pinta_v2.0_PITA_000034601-RA
ATGTCAGAAGGATTCGACACAGGATGTTTGGACTCCACAATATTAGAGCATTCTTTCCTAAGAATGAACCAGTTAAGATCTCAAGCACACGTTGCACAGCAAAGCCGGCGTGAGAAATTGAGAGTGCAGCAGAATCCTTTGTCTCCACAGATTGGGACTCAAACTGATACATCTGGGTTTTCAAATTACATTTTACAACAAGCACCGCAATCGGCAATAACCACAGAAGCACATAATCAGACCAGAAATCGCGATTCCTCTAGGGGATATTCGGGGCATCCTACACAGGCAAACACTGGGGATGAAATGCCAATGTATGACGCAAGCATGCTATCCTCTGAAATGTACAATTTTCCAACAGGTGCAGAGTTGCTCGGTGTACCTCCGAAGGGGATAGTCTTACAACAAGCTTCCGGTGAAGATGGGTCCGATCGACCTTCTGCTATGGGGGCAGTTTCATATTCAAGCTTTGGACATTCCAATTCAAACTTTTCCGGTAGTAAGGCCAGTATAGTTCCAAATTTGGGCAACTGGAAGAGCTTGAATACTTCGTCAAACAGTGATTGGCCTATTAAGTTCATACATGGCTTACCGAATGCACCCTCAGGTGCTTATGGCGGACAGAATCCAATAGCAACACCTCTTGTTCTGGCAGGAGGGGGCCTGCAGACTGGAGTTGTCAAAGATGGTAATTTAGCCGCGTCTACCAACATACATTCCCAGGCTGATGCAATGCAGCTCTATTTAATGAATCCAGCATACGCAGGTTATCCCGAAAATTCGCCACCTCCAGCTATGCATCCCTCCAATGATACGGTAGCCAATCAAGGGCAGGAGTCACAGAAACACATAGTGGAAGTTCCACTCCAGTTTCCCAGTTTCCAACAGAATGCTTTGCCAATGGTTGCAGAAGTTGCTACTACTTCTACTGTCGGAAGCCAGGGCTTTTGTTTTGCACAGCTTCCCTCCAATCTCAGAGAGTCAGCTCAGAGCCAGTGGCCAAGTGGCGGAAACGAGTTGGTTCTTATGCCAAGCTACGGGAATATTCAAAATGGCCAATATTTGCCTCCTCGATTAAACAATTCGATGAATTGGGGAAACAGGCAGGCAGGATCTCTTCCAAATTCACAATGGAATCAGGAACCTTTTGTTGAAGGCAAGGTTGAAGATGAGTTTAGAACCGAGCAACTTTCTGTGGGGCGTGACAGGTCAGGCCAAGGACTCTCGTTATCACTATCATCTCATCAGCCTTCTGAAATGCAACTGCAACAGTTTGAAGCAATGACTGGCCGTACAAATGTCTTGCAAGTAGCTACAGATGGCAAGGGTAAATCAGAAGAACTCTTCAACAGGCCAGGAACGAATAGTTCTTACTTCTCTTCATATTCAAAGGATGGGATTCCGGGGAAAGGGTATGGGAATCCTGTACAGGGTGGTGGCGGAGGCTCAACCATGGTATTGCACATGAATGTAGGACCTTTAGGCCCATTCACAGGTTATGCTAGTGTCTTGAAAAGCTCAAAGTACTTGAAGCCAGCCCAGCAGTTATTGGATGAGTTTTGCAATGTTGGGGGACAACATCAGAGCAACAATATGCCCAAGCAAAAACTTTCTAAACCTCAAGCTGGATGGGTGGATAGAAGTTCAGCAGGTGGCAGTGTTGTTCAGAATAGTTTAGACATCAAAAGTGATATCAGTGGAAAAATGGGCGACTCCTGTGCTCCAGCATCAACTACCTTCGCCCCTGGAGAAACAAGTGAAAGCGGAATGGAGCAGCTGGCATATTCTGGTGATAGATTTGAAATTCAGAGGAGGCGAACGAAGCTTTTATCGATGCTTGAAGAGGTCCACAGGAGATACAGGCAATATTGTGAACAAATGCAGATGGTTGTTACGTCTTTTGAATCTATAGCCGGTCTAGGAGCGGCAACTCCATACACTGCCTTGGCCCTGAAGGCAATGTCAAGGCACTTTAAATGTTTAAGAGACGCAATCAATAATCAGCTTAGAGTCACAAGTAAGGCATTAGGCGAGGACTCCAGTCTTGCTGGTGTAAGTAGAGGGGAAACACCAAGACTAAGATTTATTGATCAAAACATTAGGCAACAACGTGCAGTGCAGCATTTAGGGATGCTTGAACAACATGCTTGGCGTCCACAGCGAGGACTTCCGGAACGTTCGGTGTCTGTTCTTCGTGCATGGTTATTTGAGCATTTTCTCCACCCGTACCCTACGGATGCGGATAAACATATGTTGGCCAGACAAACCGGTCTTTCAAGAAGTCAGGTTTCCAACTGGTTCATAAATGCTAGAGTTAGGCTCTGGAAGCCGATGGTGGAAGAGATGTACCTGCAGGAAAGCAAGGACTCATCTGAAATGGATATCACTCTAAAAAGAAAGGAAAGTGACTCCAGAGATAAAACTGAGTGTCCTATGGGAAATGAGAAAAATATGAATAAGCATGGAAAGATGATGTTAGATGGAGGGTCAGATAAGCAATCTGCTTCTGAAGGCGGAGGTTCCAAATTTGATCACGGTGGCAGCACATCACAAACTGGTCAAGAAAGCTCTGGTACAGCTATGAGCATGCCTCTAGAATCACAGTTTAGACCAGCTGAAAAAGTTGATGCTATGAGAGAAGCAGATATGAACACTAATAGAAATGTTCGTGAAACCCAGTCTCTGTCCTCAGTTAATGTTGCAACAATAGGGGTTGATAGAAGGCTCGAGGACACTCACGGGTGTCAGAATTTTGATCAAGGCACCAAAAGATTTAGGAACGATGAGAGAAACAAGCTTCAAGGATTTGAAAATACAATTGATTTTTCTTCATACAACCATAGCTCCGCCATGGGTGGTAGGTATTCACATGAGGATTTCACACCTCGATTTGGGAGTGCTGGCGTATCTTTAACGTTGGGCCTGCGCCACAGTGGAGGTCAAGAGAAGTACAGCAATGGTCTTTATATATCTAGAGATGATGCAGCAGCAGATTCCAATCACCATTATAATATCCACGACAGTCATGATCAAGGCTATGGAAGTGGCTTTGATGCCCAAGACATGCAGTTCAGAAAGCACGTAGGAAGTCAGCTCTTGCAT
>gnl_Pinta_v2.0_PITA_000029896-RA
ATGCTTGATGAGGTGGATCAAAAAAATGCAAACAATACTACCAACAAATGCAAACTTATAGTTTCATCATTTGAAACTGTCACTGGGTTTGGGACTGCAAAGACATACACTTCCCTTGCTCTTGGGACTATCTCTAGGCACTACCAATGCTTAAGAGATGCAATTGTGGGTCAAATTTGTGTGTCCAGCAAAAGTTTGGGTGAGGAAGATATGGAAGGAAATGGTAAAGTTTATGTCCTACAAGCTTGGTTATTTGAGCATTTCCTTCATCCGTATCCCAAAGATGCTGACAAACATATGCTAGCAAGGCAGGCAGGTTTGAAAAGAAGCCAGGTATCAAATTGGTTCTTAAATGCATGTGTCCGTCTCTGGAAGTCCATGGTAGAAGAAATATATATGGAAGGAATCAAGGAAGCTGAGCTAGGACATTCATCAGCTGAAAAGGACTACAAGAAAAGTGATGACAGCAAGGCAGATAAAAAGTCAGAGGAAGGATCTAAAAATAATCAGAACAGTGAAGATCAGAAGCATACCAAGACAACGCAACTTGAAACTGATGCAGAGGATGTTGTCTGTGAGCAACAAAACATATCAAAGTCAAGCATTCAACATAGAAGGGGTATCAATGATGAGGTGTTTCATGATGTACGGGCTGAGGGTGTGACACGAGGGAAGTTTAAGAAGGCTAGGAGTGGAATTGAAGGTTCTACATATCAATTTTATCCAAATATGAGTTCAATTGTTTCAAAATGGAGGGAAGCTACCAAAACGACAAATTTAATGATGAAAGACACAGTAGTGAGAATTACATTCTTGTTCACAGAAAGATCAAATGCTTTGCATGAAAAGACAATTTGCTTGGTGTCTGGAAAGGATAGTGTTTTCATTGTTATCACTGTTGAAGCTAGCAGT
>gnl_Pinta_v2.0_PITA_000029699-RA
ATGGAAATTAGAACACTGCCACGATCTCATGTGGAGGTCAAATCTGGGCCCACAAAAGTCTCCTCAAGGAGTCAACCGAAAAGGGAGTATTCACAGCGAACTGTTTGGGCCACTCATGTACTGTTAATGTTTCAACCTTTTCGATTCGACTGTAGGGTTGACAGAAGATACAGAAATTACTGCGACCAAATGCATTTGGTGGCGAGCTCATTCGAATCTGTATCAACGGTGGGAGCTGCAGCTCCATACACTGCATTAGCATTGAAAGCCATCTCAAGACACTTCAGATGTTTGAAAGATGCAATTACGGGTCAGCTTCAGGTCACGATGAAGGCGTTGGGGGAGAAAGGGTCAGTTGTTCCTGGTACAACCAGGGGAGAAACACCAAGGTTAGGATTTCTAGAACGAAGCATACGACAACAGCGCGCATTTCATCACTTAGGATTGATGGAGCAGCACCCTTGGCGACGGCAGAGAGGACGTCCGGAACCCTCTGTTTCTCTTCTTCGTGCATGGTATGTATCATGTATATTAATCCTTTCGTTTCTTCTCTTGATTCTGAGAATAATACGAGCTAAGCTGTGCTTCTCTGATATAATACCTCTCACGTATCCAACTGATGCAGATAAGGATATACTGGCTAACAAAATTGGCTTTACAAGAAGTCAGATAATGGCAGGAACAGAGAAGCCC
>gnl_Pinta_v2.0_PITA_000022376-RA
ATGTCTCAGCAATCCCCTGCCAGTATGGATCAACTCCCACTACAAACTCATGTTGCACAGCAAATTCGGCGGGATAAACTTAGAATTCAAGGGTTCCAGCACCCATCATCGCCCAAAAGCCACATTAGTAGTGGGCATTCAAAGCAGGCAATTCCTGCCTATGAGGAATGCTCTGCAGGATACTTGCAAGGATATCCAGGACATATTGATCAAGATAATATAAAAAATGTATTTCCTGGCCACAACATTCACATGATATCTTCTAATAACTATAACCTTCCTGCTGCTTCTGACTCAAGGGTTTTACCACCACAAAATACTGGCCATTTTCATACACAATCGCCACAACGAAATCCTCTTGTTGGAACCATACATTCTGGACAATCTCTGACACCTAATTTCGATGGACAGGTGAATGCATCAAAGTCAGGAAGCTGGGGTTCTGGAGGCCCTCAGTTTGGGATGATGAATAATAATGCTTTCCTGAATTTGCCATCATTAACTGTCAATAGTAATGCAATGACAGCAGATTTGTTTGCTGCTTCAAGCATACAGACAAGTTCGTTTGGATCAAACGGCAGAGAGGGAAGCATGGCTACATATTTTCCAGGTTCAAGTATCCAAGCTGACACCATGCAGACACTTTATCTAAGGAACCGGGGTATTGTAGGTTATACAGATTCATTGGCTTCTGGGAACATGGTACTTGTTAACAATACAACAGGAAGTTCATTAGCAACTCATAATTTTTCTGGCAATGGGCAACAGCAACAACATTTCGTAGGAATCACAGTTCCAACTGCTTCTCCTTCCCAACACTCCTCTGTTGGGGCTATAGAAAATTCTTCTACAGAACAACAAAGTGCCAATTCAAGTCTACTCACATCACGCCTTGAGGCCCATGCTTATGATTCTTGGCAAGCTGGAGGAAATGAGCTAACATTCCTGCAGACAACAGATGCAGCATCCAGTAATCAATCCCTTTGTGGACAATTGAACAATTCTGTTAGTCTGGGGAGTCTTCCAGTTGCTGAGAGATCTCAGGTTAGAATGAGGCCCCCATCTATGTCCTCTATTGAAGAAGAACAATCAGGAATTCTTCCTAGTGGATTACGTTTGCAATTAGATCCACCAACAACTGCCACTGGACAGAGACAGGGGCTTTCTCTGTGTCTTTTTCCAAAACATGCATCAACTGTTCAATTGCCACCTTTTCAAAATCACTCCACTGAGTTGGATATAAATTGCCCAGGCATTGCCCAAGCGGCTTCAGAAGACAACTCATTTAGAATTGACAGGGATGCTAGAGATGGGATGATGGGAGGTGGGTTTTCAAATTCTCTTCAGAGTCCTGGAGTTAGCAAACAAATACATTCCAGTTACAGAGGAGTAACTGGGTTCCCTAATGTTCTGAGAGGCTCCAAATTTCTCAAAGCAGCACAGGAGTTGCTTGATGAAGTCGTGAATCTTAGCAAGTTCGGAAAGTCTGAGCCAGCCAAACACCATAAATCACAAACATTATTTGGTACTGCTGCTGACAAATGGAATACTGCCAAAGAAACTAGCATAAAGAATGGTATAACAGATACAGGTGCAGGATTTTTAAATTCAGCTGAAGAAACAAATATCTCCCATAATACTGAGATCAGTATGGCAGAAAGACGAGAGCTTCAAATAAAGAAGGCAAAACTTGTGGCTATGCTTGATGAGGTGGATCAAAAATACAAACAATACTACCAACAAATGCAAATTGTAGTTTCATCATTTGAAACTGTGACTGGGTTTGGGACCGCAAAGACATACACTTCCCTTGCTCTTGGAACTATCTCTAGGCACTTCCGATGTTTGAGAGATGCAATTGTGGGTCAAATTTGTGTGTCCAGCAAAAGTTTGGGTGAGGAAGATATGGCAGGAAATGGTAAAGGTGAAACATCTCGCCTCCGATTTGTAGATCAACAACTGAGGCAGCAGCGGGCTTTTCAACAACTAGGAATGATTCAACAACCTGCCTGGAGGCCACAGAGAGGTTTGCCAGAGCGAGCAGTTTCTGTCCTACGAGCTTGGTTATTTGAGCATTTCCTTCATCCGTATCCCAAAGATGCTGACAAACATATGCTAGCAAGGCAGGCAGGTTTGACAAGAAGCCAGGTCTCAAATTGGTTCATAAATGCACGTGTCCGTCTCTGGAAGCCCATGGTAGAAGAAATATATATGGAAGAAATCAAGGAAGCTGAGTTAGGACATTCATCAGCTGAAAAGGACTACAAGAAAAGTGGTGACAGCAAGGCAGATACAAAGTCAGAGGAAGGATCTGAAAATAGTCAGAACAGTGAAGATCAGAAGCATACCAAGACAACGCAACTTGAAACTGATGCAGAGGATGTTGTCTGTGAGCAACAAAACATATCAGTAAGCAGTGGTTTGAAGTCGGAGCATTCTCCTGATATGAGATATGGCAGAAGTCAAGCATTCAGCATAGAAGGGGTATCAAATGATGACGTGTTTCATGATGTACGGGATGAGGGTGTGACACCAGGGAAGTTTAAGAAGGCTAGGAGTGGAATTGAAGGTTCTACATATCAATTTTCTCCAAATATGAGTTCAATTGTAGGTTTCAAAATGGAGGGAAGCTGCCAAAACGACAAATTTAATGATGAAAGACACAATAGTGAGAATTACATTCTTGTTCACAGTGGCATGGCACTTGCAGATAGTGGTGGAAGTGGCTGTTTGAACAGATACGATGGACAAGAGGCATTTACTCCCAAGTTTTCTGGAAGTGGTGGTGTATCACTCACTTTGGGACTTCAACACTCTGATGGTTTATCATTATCTGGAACTCAACAAAGATGTATTTCCAGCGAAGGAAGGAATCATGGGCTTGGAAATGTCTCTCATGATTATTGTAATATTAGTGGGACTGCAGCTGCTCATGCTGCAAACGCTTATGAGAGCATCAACTTAGAAAAGAGAAAGCGCTTCGCTACTCATTTATTGCAAACTTTG
>gnl_Pinta_v2.0_PITA_000062383-RA
ATGTGGGGGCGGCTCTGGCGAATACTGTACTGTGGATATATAGTTAGGGCTAGTTATAGAGGAATCTTGTGGGGCGACTTCCGAGAAAGTGCAGTGATGGGCAGTGCTATAGATGGAGGGGGGCGAGGAAGAGGACCATTTTTGACAGAGCCTTATTTTGGCAATCGTGATGGGTTGATTAGATGGGGAAAGAAACGAGAGCCTGTTATTGGTAGACGAGGACGAGCAGGGATATACACAGCAGATGGGGTTGCTGTGGTGTTGCTGGAGTGGACAATAAAGCCTGTCTTTTTCAGGCTTGAACTGACTGATTTCTTTTTGGGGTTCCTGGGGGTTTCCCGAGGTATAGAGTTGCTAGCCTTTTCTTCTAAAAATCCTTTCTTGGATAATTCAGAGGCCGAGGCATCAAGCAGATCATCCGTTATGGGGACATCATACCAAGGCCTTGGAAATCCTGGTGCCAATTTGGGGAATTGGAAAAGCTTCAACGTGCCTCAAAATCGGTCCAATACTGGCTGGGCAGCTCCCAGTATTGTGGTTCCGAACAACATACAGCAGCATCATGGTGGGCTATCCTCATACAGTGGACAAATTTTGCCAAACCCAATTGTAGTTGCAAGAGGAGGGTCGATGCAGGCTAGCTCGTCTGGAGATATAAGAAAAAGTGATATGGATGTTGCATCGCAGAACCCACATCACCAAAGTGATGGCACGCATCTGTTCCTGATGAATCCAAAATACCCAAATGAGTATCCTGAGGGCACTTCTACTGCAGCAGCAAATATGACAGAAAATCGTCCTACTAGTGGATTGGCCCCTCCAGGGTTTGAAGCACAGAAGAATATTTTGGAATTTGCTCATTTTCCTACTCAGATTCCAACTATCATTTCAGAAGCTAGCCCATCGCTTAGAGAACCTAGTCATGGTGCTGGAAGTGATCTCCCAGGCAGTGAGAACATGCAACATAGCCAGCTAATGCTTGCTCAGTTCAACAATACAGTGAATTGGGCTAACAGATATAGTGGATCTCAATCATGGAATAGGGAACCATTTATTGATCAGAACAAGGTGGATGAAAGCTTTAGGAGTCATGAATATGGCTCCAAAGGACAAGATGGATCAGGTCAGAGACTTTCACTATCGTTATCATCCCACCAACCTTCTGAAATACATTTGCCGGACATGGGCAACCAGACAAATGTTTTGCAATTTGGTGGAGATGCTAAATCCAAGTTAGGTGATTTTTTTAACAGTGCTCATGGTACAGATGGTCTGGCCTATAATATTTCCTCATATCCAAGGAATGGGATTCCAGGAAAAGGAACTATGGACTCCATACAGGGTGGTGGTCGCTCAGCTGTATTGCAGTACCTGAAGGATGGGTCAACTGGAGCATTATCAAGTTATGGTATTAGTTTGAAAAACTCCAGATACTTGAAGGCAGCCCAGCAGATTTTATACGAATTTTGCAATGTGGGCAGGGGTGTTGAAACCAGGACTAGTCCCAAGCAGAAATCGGCCATGGGGGTCAATGCTATTCCTGGCAGTTCAGGTACCAGAAGCCATGAGTTTGGTGCAAAAACTGAGACGGGGATGATGAATCAGCCCCTCTATTCGGGAGACAGATTTGAACTCCAGAGACGCAAAGCAAAACTTGTATCCATGCTAGATGAGGTTGACAGAAGATACAGAAACTACTGCGACCAAATGCATCTGGTGGTGAGCTCGTTCGAGTCTGTATCAACTGTGGGGGCTGCAGCTCCATACACTGCCTTAGCATTGAAAGCCATGTCAAGACACTTCAGGTGTTTGAAAGATGCAATTACGGGTCAGCTTCAGGTCACGATCAAGGCGTTGGGGGAGAAAGGGTCAGTTGTTCCTGGTACAAGCAGGGGAGAAACACCAAGGTTGGGATTTCTAGAACGAAGCATACGACAACAGCGCGCATTTCACCACTTAGGATTGATGGAGCAGCACCCTTGGCGACCGCAGAGAGGACTTCCTGAACGCTCTGTTTCTGTTCTTCGTGCATGGTTGTTTGAGCATTTTCTGCACCCGTATCCAACTGATGCAGATAAGCATATATTGGCTAAGCAAACTGGCCTTACAAGAAGTCAGGTATCAAATTGGTTTATTAATGCCAGGGTTAGACTATGGAAGCCCATGGTGGAGGAGATGTACATGGAAGAACTCAAGGAAGAAAAAGTGGACCAAGTTACACACAATTCTGAAGCTGAAAGATCCGCTGGAACAAACAATGATGAAAAGACCATGTTTACCAGTGGTGAACCAGGCAACAAATGTACTGCCAATTCTGAAGAAGCAGCTTTCAAGCTTGATCACAGCAGCAGCACAACATCCCAGACTGCCCAAGCAGAAATCAGCTCTGGTAATGTGACATTACACCTGCAATCGAAGGATCCAGAGATGGCAGTGGCTCGGGAGACTAATTCCGAACCTCTAAATTCTTCCATGAATACTTCCCACGTGGGTGACATCAAAGTCGACGAAGCTCCTGGGTACAATATATTTGACCAAGACAAGGGATTCAGAAACGAATTGTACGCAGGAAAATACCAAACAGCTGATCATTCTGGAATGGCTGTTGATTTTTCCTCTTACAATAATTCTACAGCAAGCACTTCTGTGGCTGCATATTCCCATGGGGATTTGAACCCTAGACATTTTCCTAGTAGTGGTGTGTCTCTCACATTAGGTCTACGCCACAGCGGAGGCCTTTCATATAATCCATTGAGCGAGCAGAAATTTTCTTATGATAGA
>gnl_Poptr_v3.0_Potri.010G197300.1
ATGGCACAAAACTTTGAACCCTTTCATGTCCCACAACAGAACAGAAAAAACAAGCTTCGTGTCACCACTCAAACCAACCAAGAACAACAAAACCCACCAACCCCACTATTCTCTAGACAAGCTCCTATGAACCCTTCACAATCTTCTTCGTTCTCTTCACTTCAAACCCTCAAAGACATGAACTACCAGCCCTTAACAAGTCAGGGTTTATCTTTGTGTCTCTCGTTTCAACTCGATAACCAGAGATACAATGCCGTTTCAGTTTCAGGTGATTACACTAAGCAGAATGGTGAAATGAGAAGCTCTGTCGTCCCTCTTGGTCCCTTTACTGGCTACGCTTCAATCTTGACGAGTTCAAGGTTCTTGAAACCTGCACAGCAGATTTTGGACGAAATTTGTGGTGTAATTAATTGTGCGAATGCAAACTTCCCTCTGGATGGTTTGGGTGAAAGTGAAATTACGAGAGAAAGTATTGCTTTTTTAAGTGGCGGGGTGGAGCATCAATGGAAGAATTCAAAGCTAATATTGATGCTGGATGAGGTATACAGGAGATACAAACTATATTGCCAACAAATGCAGTCAGTTGTTGCATCATTTGAATCTGTTGCTGGTCTTGGAAATGCAGCTCCTTATGTTTGTTATGCAATCAAAATTGTTTTGAAGCACTTTACTAGCTTGAAGAATGCCCTTTTGGATAAAATTCAGTTCACAGGAAGAACCTTCGCTGATAGTATTGTTACCAAGGAAAAAAGTCCTAGATATGGGAAAACTGAACGAGGCATTGGAAACCAAAATCCAACTCTGAACCTAAACTTTATTCAACATTCTGTTTGGCGATCTCACAGGGGACTTCCTGATCATGCTGTAGCTGTGCTTAAGACATGGTTGTTTGAACACTTCTTACACCCCTACCCTACAGACTCGGAAAAGCAAGCCTTGGCTCAGCAGACAGGTCTATCAAGGACTCAGGTTTCTAATTGGTTTATTAACGCAAGAGTTAGACTTTGGAAGCCAATGGTGGAAGAAGTGCACATGCTTGAATCACAGCAAACTCAAGCCCCATCTGAAACGGTCAACCAGGGTGCCAACATGCCATCTGATTTGCCTCTCAAGAAACAGTCCCGAGCAACCTCGCACCAGAATACAAATCAAACGACACGCTCCCGCTTGCTAAATGAACTTCCTGATGTGTCTAAGCAAAGACAGGACCCAGTAAATATTTATGGCAACAATTTTTCAGGTAATTACCACACTGCTGGTGTTAGTGGAAGCAAAGGTGTTTCATTGGCACTGGGTCTTCCCCAGAATAATGGCATTGATCTATCATGGCCTCTCCCTGTGAGCATACCTCACCACGTCAACGTGGAAATGATTGGCATGATGGATTCAGCACCAGCAACAGGTTTTGAACTAGAAAAGCAGCATTTTGGGAAAGAG
>gnl_Poptr_v3.0_Potri.009G009800.1
ATGGAAACAAGAAGTTTTAGGCCTGAATCACATGTAGCACAGCAAAGCCGGAGAGATAAGTTGAGAGGTCAACAGAGTTTAACCTCAGTTCAGTATTTAGATGACTACCCTAACAGTTTGGAACGTATATCTGTCAGTCCAGGGCTAAGCCCAGATCTTGTTCACGTTCGAAATAATAGGAATGACAATACGATTTATGATTCCACTATGTTTTCCTCAGAAATTCTCAATTTTGCAACAAGTTCTCATGTTCTATCAGCTCCTAAAGTTTCAATTGTTGATCAAGAACTAGGTGCAGTTCCGCTCAATAGGCCTATACTTGCCGAGGATTCTTCTTTCACTGGTATGACGTCTCACCCAGTTTTATCCAACTTCAATGCTTCACACAAGGCCAGTAGCTGTGACCCACAAGGTTGTGGTAATTGGAGAAGCCTTGACTCACAGCAAAGTTATGATTTGATGGTGAATTATGCAGGTGGATCAGTAGGTGGGGAAAGAAATCAGAAACCTATGTTTGTTGGGGAAGTCTTGTCAAATAATGCAAGGGTAAGCAACATTTCAACATCTAGACAATATTTGATGCCTGGTTACAATGGAAACCAGAATGTTCAGCTTCCATCTACGTTAAGAAATACCTTTGGTGAAATTTCAAGTGAAGATAGCATCAAGCAGTTGAGGGTGATGCAGGTTCCTTCTCTTCCACCATACCAAAACGCAGCCCAAGATGTCATTCCTTCTGGTTGTTTTAGGCCCAGAATGAATGAACGCATTCTCCATCCATCTTTTGTAACTGAATCAACTGCTTCACATTTTGATAATAATGGCAGTACTTGGATGAGCAGACCACTTGAGAACTACCATCACTGGAGTACTGGTGAGTTGGGTCTTGTTGAAAGGACGAGTGACCAAGAGATGATGACTATTACAAGTGATGCTAATACTCAGGGTTTATCTTTGTCGCTTTCATCAATTAATCCACCATCTAAAGTTGAAGTTACCCATTTTGGAGAGGAATATGCATCTGAACATTTGCAATTGAAGGTGGCTGATCGTGTTTCCCAAGAATCTCATCAAGATTCAAAATTTTCTAAGTCAAGTTCTCTGTGTGCTTTGCCGAAGCCATCAATTATAACTAAAAGTTGTGGAAAATCGATTCATGACATCGTGGGGACTTCTACGCATGCTCTTCGCAACACTGGTCCTCTTGGACCTTTCACTGGATATGCAACTATTCTAAAGAGTTCAAAATTCTTGAAGCCAGCTCAGCAACTGCTGGAAGAATTCTCTAGTAGAACAGGTCCAAAACTCACGAGAATATTTGAGATGTCTGAAGATCAAGTTACTGCTCCAGCTTTGGCTGACATTGTTAATGAAGCCAATGAAAATTCTGGAACTAACGCCAAGAATTACTCAGGCATCCCATCCTCTACATTTTACTGTTCAAATAAGGCAAGTGGTGGTGATGATGTAGGTGGAAGCGGCGGCTCTTGTGGATCTTATGGGCCAGAATACCAACAAAAGAAGGCAAAGCTCCTGTTCTTGCAAGAGGAGGTTTGCAGAAGGTACAAGCAATATCATCAACAGATGCAAATGGTAGCTTCTTCTTTTGAATCAGTGGCTAGTCTCAGTGCTGCCACCCCGTATGTTTCCTTGGCTCTCAAGACAGTCTCTAGCAATTTCAGGTCTCTGAAACATGGCATCTCAGACCAACTCAAGCTCGTGACGAAAGCCCTAGGAGACGATCTTTTCTCCCGGAATACAGTTGCAGTGGGTAGTAAGGGTGATACAATTACATCAAGGTCAATATACATGGATCAAAGCATTCAAAAGAACAAATCTGGTGGGGTTAGTGTGGGTTACCATGAACCCCAACAACACATATGGAGGCCCCAAAGAGGCCTACCAGAACGTTCAGTTGCAATTCTTAGAGCTTGGCTGTTTGAGCATTTTCTACACCCGTACCCCACAGACACTGATAAGCACATGTTAGCTACGCGGACAGGTCTATCTCGAAACCAGGTGTCAAATTGGTTCATTAATGCCCGCGTTCGCGTGTGGAAACCTATGGTTGAGGAAATACATATGCTTGAAACAAAAGGCTTGGCAGAAATTTCTGGAAAGAATGATGGAAATTCTCCAGAGGGTAATATCCAGTCAAATGATGAACAAACCTCAAACAAACTTGGTAAAAATTCCATGCTAAATAAACAATTGGAATGCTCTGGTATTGGTTCCTCTGGAAGCAGCGGTGAACAACTGGATGAGGAGCAATGGAGTGAAGGGAAGAGGTCAAGAGTAGAATTTCAGGTTCCCACCACCATGGATGGATCATTGATGAATTTTCTGCCGTATCAGAGAAGTGGTATTGATAATGGTGGAGCTGTTTCCCTTACTTTGGGTCTCAGGCAAGGTATTGAAAGTGCGCAGCACCAAATACAATTGCAACAACACAATGGTCAGTTTAAGCAGTCATTTGGAGGTCAGATGATTCATGATTTTGTCGGT
>gnl_Poptr_v3.0_Potri.009G009900.1
ATGGAAACAAAAAGTTTTCAGCCTGAAACACATGTAGCACAGCGAAGCCGGAGAGATAAGTTGAGATTTCAGCAAAGTTTAACTTCAGTCCAGCATCTAGAGGACTTCGGTAATGATTTGGATCAGTTGGCAGTTGATCCGTTGCTAACCCCAGATCTTGTCCAGGTTCGACATTCTAGAAACGGAAACATGCTGTATGACCCTACTTTTCTCTCCTCTGCAATGCTGGATTTTGCAACAAGTTCTAATGTTTTGTCAGCTCAAAGGGGCGGAATGGTTGATCAAGAACTAGGTCCAGCACACCTCCATAGCCCCATTGCAGCTGATGATTCTTCGTTCACCAACATGCCTCAGCCAGTTTTGTCAAACTTAAACGCTTCACCTACAGCCAGTAATGGTGATGCTCAGGGATGTGGCAACTGGACAAAGCTAGGTTCAGAGCAAGGTTATGATTTGACTGTTGATTACACAGGTGGGTCGGTTGTTGGGGAGAGGAATCAGAAACTGATGTCTGCTGTGGAAGTCCTGTCAAATAATGCAAGGGTAACCGACATTTCTACGTATACACAATATTTCAAGCCTAGTTACAATGAATACCGAGATTTTGAGCTTCAATCTTCTCTAGCCGACCCCTCAGATGAGTTTTCTAGTCAAGATAACCAAAAGCAGCTCAGGGAAAGGCAGTTTACCACTCTTCCACTTAACCAAAATACACTGCAAGATGTTGTTACATCAGGATTGGTTGGGAGAACTAGAGAAATTATTCTCCATCCATCGTTTGAAAATCAATCATCCACTTTACATTTTAATGACCCCAATGCCTGGATAAGAAGGCCGAATGAGAACTCTCATCAGTGGAGTTGTGAGTTGGGTCTTATTACAAGGAAGAGTTCCCAAGAGCTGAGGACTATTCCAAACGATGCTAACACTCAAGGCTTATCTTTGTCTCTTTCGTCAAATCAGTCATCTAAAGTCAATGAAACTCGGTTTGGAGAAGCATATGAATCTGAGTGTTTGCAATCAAAGAATGGTCTTTCCAAAGAACCTCATCATGTTTCAAAAGTTTCCAAGGCAAGTTATATGTGTCCATTGCCAAGGCCATCAATTCTAAGTAAAGGTTGCGGAAAATCTTTACATGACTTACCAGGAGATGCTACAAATATTCTTCGAAATGCTGGTCCTCTTGGACCTTTCACTGGATATGCAACTATTCTAAGTAGCTCTAGATTCTTAAAGCCAGCTCAAGAGCTAATGGACGAATTCTGTGGTGTTAAGGGTCTGGGGCTCATAAGAACATCTGAGTTGCCCAAGAGGATAGGTGGAGAAGCTAGTCCTCCAGCTTTGGGAGACTCTGTTAATGAAGCTGATACAGGGGACGAAGCTAATGATGACAATAATTTAGGTGCCTCACCCTTTACTTCTCGTAGATCAAATGAAGAAATTGGTCATTGTGGGGTAGGAAACAGTTCTTCAAAACCTTATATGCCAGAGTACCAACAAATGAAGGCAAAGCTCCTATATTTGCAGGATGAGGTTCTCAGAAGGTACAAGCAATATCATCAGCAGATGGAAATGGTTGCTTCATTTTTTGAATCAGTTGCTGGTCTTAGTGCTGCCACCCAGTACATTTCCATGGCTGTAAAGGCAGTCTCAGGGAATTTTAGGTCCATAAAACATTGCATCTCTGATCAGCTCAAGCATGTCACAAAAGCCCTAGGAGAGAATCTGTTCTCCCCAAATACATTTGGAAGCAGAACCGCGGGGAGCTTAAGATACAAGGATCAAAGCTTTCAAAAGAACAACTCTGGTGGGCCAAATGTGGGTTACCTTGAGCCCCAAGAACACATCTGGAGGCCTCAAAGAGGCCTACCAGAACGTGCAGTAGTGATTCTCAGAGCTTGGCTGTTTGAGCATTTTCTTCACCCATACCCTACTGACACAGATAAGCACATGCTAGCCACTCAAACAGGTCTATCTCGATACCAGGTGTCAAATTGGTTCATAAATGCCCGGGTGCGCCTTTGGAAACCAATGGTTGAAGAAATACACACTCTTGAAACCAAAGGTTTGCTGGAAAACAATCGAAGTTCCGGGAAGAATGGTGGGAATTCTGCTGAGGGTGCCAGCCAGCCAGATGGTGATCACCGAGCCTCCAAAGAGCTAGGTACAAGTTACATGCCTAGTAAACAATTGGAATGCTCTAGCAATATTGGCTCCTCAGGGGGCAGTAGAGATCAACTAGATGCCGAGCATTGGAATCAAGAGAAGAGATCGAGAGTGGAATCTCAGGCTCCGATACATGCAGATAGATCGTTGATGAATTTTATGCTCTATCAAAAACCTGGGAGTGAAAATGGGGGCCTTGGCGCGGTTTCACTTACATTGGGTCTCAGACATGGTGCTGAAAATGCTCAACATGAACAATTGCAACAG
>gnl_Poptr_v3.0_Potri.009G017400.1
ATGGCAACGTACTTTCATGGAAGCTCAGAAATCCAAGCAGCAGCTGCACCATCTGATGGGATCCAGACACTATATCTTATGAACCCTAACTACCTCTCTTCTTACTCTGACTCGACTCAACAGCAGCACCAACAACAGCCCCCTAACATGATCTTTTTTAACCCCAGTAGTAGTACTGCCGCTTCCAATAATGGCCTTCACACCGGAAACCTTCCTCATGGCCCCCCGCAGAACCACCACTTTGTCGGCATCCCACTTGCTGCACCCTCCTCCAATATCACTTCTCTTACTCCAGACAGTCACAGCCGTCCGTCCCTACATGGGGTTGTCCCTAGTCATGTTCACTATAACATTTGGGGTTCAATAGATCAGAATTCGGTCGCAACAGCCTGCGAGTCCAGTGCGGCCAATGATGTCGTGTCGCCGCAGGTGGGTTTTCGGAGGCCGGTGGCGGTGTCTCCTGGAAGGCAAGGGTTATCTCTAAGCCTTTCGTCTCAGCAAGCACCGACACCACCGACACCGTATAATAGGGCTATAGGCAATAAACATCATGAGATTCAAGCATTGCATCCTCATGTTTCGGTTGTGTCTTCAGGTGATGAAATCAGAGTTTCTGGGAACTCTCCGTCGTCTGTTTCGGCAGTGTCGAATGGGGTTTCCGGTTTGCAAAACATGGTTTTGGGATCCAGGTACCTGAGAGCTACACAGGAGTTGCTTGATGAAGCTGTTAATGTTGGAAAAGACCTAATAAAGAGTGGCTTGATAGAAGGGAGTTCTAAAGAGAAGATGAAGATGACTAAAGAATCTATAACTGGAGATGGATCTAGTGGTGGTGAAGCTTATGCTGCTAATCGTGGAGCTGAGCTGACGACAGCCCATAGGCAGGAGCTGCAAATGAAGAAGGGAAAGCTTGTAAACATGCTCGACGAGGTGGAACAAAGATACAGGCAATACCACCACCAAATGCAAGTAGTAGTTTCCTCGTTCGAGCAAGCATCAGGATTTGGTGCAGCGAAATCATACACTGCCCTGGCATTACAGACTATCTCAAAGCAATTCAGGAGTCTTAAAGACACAATTTCTTCGCAAATCAGAGCCGCAAGCAAGAGTTTGGGTGAAGAGGATTGCATAGGAGCAAAGGTTGAAGGTTCAAGACTAAGGTACGTGGATCATCAGCTTCGACAACAGCGAGCACTACAACAATTGGGAATGGTCCAACATAATGCTTGGAGACCCCAGAGAGGATTGCCGGAACGTGCTGTTTCCGTTCTTCGCGCCTGGCTCTTTGAGCACTTCCTTCACCCATATCCCAAAGATTCTGATAAGCACATGCTTGCAAAACAAACAGGGCTTACTAGGAGCCAGGTGTCTAATTGGTTTATAAATGCTCGGGTTCGGCTGTGGAAGCCAATGGTTGAGGAAATGTACGCGGAGGAAATCAAGGAGCAAGAGAAAACTGGTTCTGAGGAGAATGCAAATAAAAATGAGAACAAGGAGTCGAGGTCTCATTCTAGCGCACCAGGAGAGAGCAGTACACTTCAAATGGATCAACGTAAGGGAGTACTTCACTCGAAACAACCCGAAAAACCCAGGAACCAGAATGCTTCTCCTCCAAGATTTTCATACCCCGCAATCTCAATGTCTCCCATGGGAGCACCCCTTCAACAGCAAGCTGGTTTTACCCTTATTGGACCAGCTGAAATGGAAGGCATTTCTCTTAGAAGCTCAAAGAAACCGAGTAGTGACATGCAGAATTCTCCAAGCAGTATCCTCTCCATGGACATGGACGTGAAACAAGGTGAGACAAGTAGGGAAATCAGTGCGAATTTTGGTGGTGAAAGGTTAATCAAGGATGGCTATCCTTTAATAACTAGCAGTGGCGGATTTGGAGCATATCCAATGGGAGATCTTGGGAGGTTTAACCTTGAGCAGATGACACCAAGATTTAGTGGAAACAGTGTGTCCCTTAGTCTTGGTCTACCACATTGTGAGAACCTTTCTCTTTCAGGAACTCAACAAAACTACCACTCGAACCAGAACATTAATCAGCTCGGTGGAAGAAGACTAGAAATTGGAAGCGGTACTGAACCTGACTTTTCTGGGATTAACACCTCACAAAATTCTCACTCCAGCACTGGTTTTGAGAGCATTGAAATGCAAAACAGAAAGAGGTTTCCTGCACAATTATTGCCAGATTTTGTGGCC
>gnl_Poptr_v3.0_Potri.009G120800.1
ATGGCTACCTATTACACTAGTTCGAATAATCAAAGAGACGCAGCTGCAATGGTATATCTGCCTGGTTCATATCCAGAAGCACCGGTTCTTCATGGCAATATGATGATGTACATGAATTCTGGATCATACTCGGATAATTTGGCTGGGAATTCTCACCATCAAAACAACTGTATTGAATTTCAGTCCGTGGAGAATTCTGCAAACCCACAACAACAAGAAATCCTGTCAAATCTGGGTGGATCACGAATAGGGGAGCATGATTTTGGTGCATGGAGGGATGGTAGAAATGAGATGCTAGTCATGCAGTCAGTGAGCGGTGCTTCCAGCATTCTTCACGGTGCGCAGAGTTTGCAGGGCCAGGGTTTATCTCTTAGTCTTGGCACTCAAATCCCTTCTGGAACGCAAATGCCTTCTATTCCTTACCGGAATACCAATCCAGGACTCACTTCATTCTTGAGTCCGAATTTTTCCATTTCGGGGGAGGGTGGTGGCAGGAATGGCTCTTCCAGAGATGAGCAGTCGAGAAATATTGAATATTTGACGCCTGTTTTTTCTGGAGGCAATCACGATGTGAATAAAGGTGATTTGTCCCCCTATGGAATGAATAGCGTTGGAAGAACGATTCCCAATTCCAAGTACCTGAAGGCAGCACAACAACTACTTGATGAAGTTGTCAATGTTCAAAAAGCTCTAAAGCAGCCTGATAAAGAGAAAAACCAGACCACAAGTGAACATGGACTGAACCGTGCAAAAGAGGGTGATAGTGGATCAAAGAATGGGGCTTCAAACCCTCAAGAATCCACCAACTCTCCAAGTGAGCTTTCGCATGCTGAAAGACAAGAATTGCAGAACAAGTTGACAAAACTTTTATCCATGCTAGACGAGGTTGATAGACGATACAAACAATATTACCATCAGATGCAAATTGTGGTGTCTTCATTTGATGTGATAGCAGGATGTGGAGCAGCTAAACCATACATAGCACTCGCGCTCCAGACTATTTCACAACACTTTCGGTGCTTGCGTGATGCAATAACTGGCCAAATTCGTGCAACCCGTAATAACCTCGGGGAACAAGAAACCTCAGAAAATAGTAAAGGAGTTGGAATATCACGACTTCGGTATGTGGACCAGCAGCTTAGGCAACATAGGGCTCTCCAGCAACTTGGTATGATGAAACAGCATGCGTGGAGGCCACAAAGGGGTCTGCCTGAAAGCTCTGTTTCAATTCTTCGTGCTTGGCTGTTTGAGCATTTTCTCCATCCTTATCCAAAGGATTCTGATAAGATCATGCTGGCAAGGCAGACAGGCTTGACTAGAAGTCAGGTATCAAACTGGTTCATTAATGCACGAGTGCGTCTCTGGAAGCCCATGGTTGAAGAGATGTACAAGGAAGAGCTTGGTGATGCAGAGATGGACTCTAATTCGTCTTCTGAAAATGCAGCCAAAGCAACAAAAGGTGACATGGGGACCTCTGAAGAAAAGGGGGAAGAATTCCAACAAAGTGCTAGTTCCACAGCCACTGGAAGATGCAGTGGAGGACAATTGATGGATTCCAAGTCTGACCATGTTTCTGAGGTAGAAATGGCAGGAACAACTGCGAGAAGCAACTTCCATAATGGCACACGTGGTGAGACTTTTACCGAGTATGGATTACTAAAGTTGAGGGAGGACCAAAGGCCTAGTATGGAGGACTGTAGTCTCTTCTCTGATGCCATGGCTCACTCTGAGGGGGGTGGTGATAGGTTTATGGCAGCAGCTGCTGCTGCTTACCAAATGTCAGAGGTGAGGAGGTTTGGAAATGGAAGTGGGGTATCTCTTACATTAGGATTGCAGCACTGCGAGGGTGGTAGCCTTCCAATGTCGGGTACAACACATCATGGTTTTGTTTCCGTGAGAGGGGATGATGATATCTACAATGCAGCATCTTCGGTGGGGGCTGGCCCCACAGATTTTGAATGCTTAAATCCAGGGAACCGGCAACACAGATTCAGTTCCTCCCATGTATTTCATGATTTCGTTGCT
>gnl_Poptr_v3.0_Potri.004G159300.1
ATGGCTACCTATTATACTAGTTCAAATAATCAAAGAGATGGTGCTGCAATGGTATATCTGCCTGGTTCATATCCAGAGGCGCCAGTTCTTCCTGGCAATATGATGATGTACATGAATTCTGGATCATACTCGGACAATTTGGCTGGGAATTCTCACCAGCAAAACAACTGTATTGAATTTCAGTCCGTGGAGAATTCTGATTCAACCCCACAGCAACAAGAAATCCTGTCAAATCTGGGTGGATCACGAATAGGGGAGCATGGTTTTGGTGCATGGAGGGATGGTAGAAATGAGATGCTAGTCATGCATTCAGTGAGTGGTGCTTCCAGCGTTCTTCATGGGGCACAGAGCTTGCAGGGCCAGGGTTTATCTCTCAGTCTTGGCACCCAAATCCAATCTGGAATTCAAATGCCCTCGATTTCCTACCGGAATACCAATCCAGGCCTTACTTCGTTCTTGAGTCCTAATTCTTCAATTACAGGTGATGGTGGTGGCAGGAATGGCTCTTCCAGGGATGACCAGTCAAGAAATATTGATTATTTGACACCTGGTTTTTCTGGGGGTAATCACGATATGAATAAAGGTGATTTATCTCCATATGGAATGAATAGCATTGCAAGAACAATTCCCAATTCCAAGTACCTGAAGGCAGCACAACAACTACTTGATGAAGTTGTCAATGTTCGAAAAGCGATAAAGCAACCTGATAAAGAGAAAAACCAGACCACAAGTGAACATGGACTGAACAGTGCAAAGGATGGTGATAGTGGATCAAAGAATGGTGCTTCAAACCTTCAAGAATCCACCAACTCGCCAAGTGAGCTTTCACATGCTGAAAGACAAGAATTACAGAACAAGTTGACAAAGCTTTTATCCATGCTAGACGAGGTTGATAGACGATACAAACAGTATTATCATCAGATGCAAATTGTGGTGTCCTCATTTGATGTGATATCAGGATGTGGAGCAGCTAAACCATACACAGCGCTTGCCCTCCAGACTATTTCCCGTCACTTTCGGTGCTTGCGTGATGCAATAACTGGCCAAATTCATGCAACCCGTAAAAGCCTCGGGGAACAAGAAACTTCAGAAAACAGTAAAGGAGTTGGAATTACACGACTCCGGTATGTGGACCAGCACCTTAGACAACAGAGGGCTCTTCATCAACTTGGTATGATGCAACAGCATGCGTGGAGGCCACAAAGGGGTCTGCCTGAAAGCTCTGTTTCAATTCTTCGTGCTTGGCTGTTTGAGCATTTTCTCCACCCTTATCCAAAGGATTCTGATAAGATCATGCTGGCAAGGCAGACAGGCTTGACTAGAAGTCAGGTATCAAACTGGTTCATTAATGCACGAGTGCGTCTCTGGAAGCCCATGGTTGAAGAGATGTACAAAGAAGAGCTTGGTGATGCAGAGATGGACTCTAATTCTTCTTCTGAAAATGCAGCCAAAGCAACAAAAGGTGATATGGGAACCTCTGAAGACAGAGGGGAAGAATTCCAACAAAGTGCTAGTTCCACAGCCACTGAAAGATGCAGTGCAGGACAGTTGATGGATCCCAAATCTGACCACGTTCCTGATATGGAAATGGCAGGATCAACTACAAGAAGCAACTTCCAAAATGGCACACGTGGTGAGGCTTTTACTGAGTATGGCTTGCTAAAGCTGAGGGAGGACCAAAGGCCTAGTATGGATGACTGTGGTCTCTTCTCTGATGCTATGGCTCACTCCGAGGGGGGTGGTGATAGGTTTATGGCGGCTGCTGCCGCTGCGTACCAAATGTCTGAGGTGGGAAGGTTTGGAAATGGAAGTGGGGTGTCTCTTACATTGGGTTTGCAGCACTGCGAGGGTGGCAACCTTCCAATGCCAGGCACAACTCATCATGGTTTTGTTTCCATGAGAGGGGATGATGATATCTACAATGCAGCATCTTCGGTGGGGGCTGGGGCCACAGATTTTGAGTGCTTAAATCCTGGGAACAGGCAGCACAGGTTCAGTTCCTCCCACGTATTTCATGATTTCGTAGCT
>gnl_Poptr_v3.0_Potri.004G213100.1
GTAACAACCCATTTTTACTCCCCAACTTTCGAGAATGGAATCCCAAAATTGCATGGTCATATTTCCCCATTTTGGAAAGACGTTTTGTCAATCTTGGATCCAAACAGTGTCATCGGCTTAGTATTGCGTGAAAACATTAAATTCAAGATTGGAGATGGATCCTCCATCCTTTTCTGGTCTGACGTGTGGATAGGATCAAATGCTTTACGTAGCATTTTCCCTAAGCTTTACCAAATTTCTACTTTTCGGAATGGTTTGGTTAATGAGATGGGTCAATGGGTGAATGATCAATGGCGATGGAATTTGGTTTGGCGTAGGAAGCTCTTATCTTATGAAGAGCAACAATATCATCATTTGCTCTCAATGCTGGAGCCAACGATAATTCGACAAGGAAAATATGACAAACTTATATGGTCATGCAATTCTGATGGAAGCTTCTCAGTTAAATCGTGTTGCACCCTAATTGACAATACTTCCTCTGTGTCTGATAAAGTCTTTGAAGCCAATGTTTGGATTAAAGGGGCCCCTCCAAAAGTTCAGGTGTTTCTCTGGTTGGCAGTACAGGACAAAGTTACTCAAGCAAGTAACAAGAGTCGTAGGAGAGAATCTGTTCTCAAATACATTTACCTGAAGTCCCAAGAACACATTTGGAGGCCTCAAAGAGGCCTACCAGAACACGCACTGGTGGTTCTCCGAGCTTGGCTGTTTGAGCATTTTCTTCACCCATACCCCTCAGACACAGACAAGCACTTGCTAGCCACTCGAACAGGTCTTTCTCGACACCAGGTGCCAAGGCACTTTGGA
>gnl_Poptr_v3.0_Potri.004G213300.1
ATGGACACAAGAAATTTAAGTCCTGATTCACATGTAGCACAGCAAAGCCGGAGAGATAAGTTGAGAGTTCAACAAAGTTTATCCTCAGTCCAGCAAATAGATGAATTTCCTAATTGTTTGGAACATTATTCTATCCGTCCGGGGCTAAGCCCGGATCCTGTTCACGTTCGAAATATTAGGAATGGCAATATACTTTATGATTCTACTATGTTTTCCTCAGAAATGCTCAATTTTGCAACAAGTTCTCATGCTGTATCAGCTTCTAAAGATGCAATTGTTGATCAAGAACTAGAGCCTATACCTGCAGAGGATTCTTCATTCACCAGCATGTCTCACCCAGTTTTATCCAACTTCAATGCTTCATCACCTAAATCCACTACCTGTGACCCACAAGAATGCGGTAATTGGAGAAGCCTTGACTCGCAGCAAAGTTATGATATGATGGTGAATTATGCAGGTGGTTCAGTAGGTGGGGAAAGGAATCAGAAACCTATGTTTGTTGGTGAAGTCTTGTCAAATAATGCAAGAGTAAGCAACATTTCAACATCCAGACAATATTGGATGCCTAGTTACTTTGAGAACCAAGATGTTCAGCTTCCATCTACTTTAAGGAATTCATCTGGTGAAATTTTAAGTGATGATAGCCTGAAGGAGGCAAGGGAGATGCAAGTTACTTCTCTTCCACCTTACCAAAATACACTCCTTGATGTTATTCCTTCTGGCTGTTTTCGGCCTAGAATTAATGAACGCATTGTTCATCCATCATATGCAACTGAATCAACTGCTTTACATATTGATAATAATACCAGTACTTGGATGAGCAGACCACTTGAGAACTACCATCACTGGAGTGGTGAGTTCGGTCTTATTGCAAGGACAAGTGACCAAGAGTTGAGGACTATTGGAAGTGATGCTAACACTCAGGGTTTATCTTTGTCTCTTTCATCAATCAATCCACCATCTAAAGTTGAAGTTACCCATTTTGGAGAGGGATGTGCATCTGAACATTTGCAATTGAAGGTGGCTCGGGTTTCTCAAGAATCTCAACAAGATTCAAAAATTTTCAAGTCAAGCTCTTTCTGTGCTATGCCTAAACCGTCAATTATGAGTAAAGGTGGTGGGAAATCACTTCATGACGTCGTGGGAACTTCTACACATGCTTTTCGAAATACTGGTCCTCTCGGGCCTTTTACTGGATATGCAACTATTCTAAAGAGTTCAGGATTCTTGAAGCCAGCTCAGGAGCTACTGGAAGAATTCTCTATTGTAACAGGCCCAAAACTCATGAGAACATTTGAGATGTTTGAGAGGATATCTGGCGATCAAGTTAGTGCTCCAGCTTTGGCGGACACTGTTAATACTGTTGACGAAGAGGGCGGGACTAACGGCAACGATATTTCAGGCATCTCATCCTCTACATTTTACAGTTCGAACAAGCGAAGTGGTAGCGCTGGTGTAGGTGGAGGCGGCAGCTCTTGTGGATCTTATGGTCCAGAATACCAACAAATGAAGGCAAAGCTCCTATTCTTGGAAGAGGAGGTTTGCAGAAGGTACAAGCAATACCATCAACAGATGCAAATGGTAGCTTCTTCTTTTGAATCAGTGGCTGGTCTTAGTGCTGCCACCCCGTACGTTACCTTGTCTCTCAAGACAGTCTCCGGGAATTTCAGGTGTCTGAAACATGCCATCGTGGACCAGCTCAAGCAGGTGACAAAAGCCCTAGGAGATGATCTTTTCTCCAGGAATACAGTTGCAGTGGGTAGTAAAGTTGATACAAGTGCATCAAGGTTAAGCTACATGGATCAAAGCATTCAAACGAATAAATCTGGTGGGGTTAATGTAGGGTACCATGAACCCCAACAACACATTTGGAGGCCCCAAAGAGGCCTACCAGAACGTTCAGTAGCAGTTCTTAGAGCTTGGCTGTTTGAGCATTTTCTTCACCCGTACCCCACAGACGCTGATAAGCACATGTTAGCCACTCAGACGGGTCTATCTCGAAACCAGGTGTCAAACTGGTTCATCAATGCCCGGGTGCGCTTGTGGAAACCAATGGTTGAGGAAATACATTTGCTTGAAGCCAAAGGTTTGGCAGAAAAAGCTGGGAAGAACGACGGAAATTCTGCAGAGGGTAATAGCCAGTCAAATGACGAGGAAGGCTCAAACAAGTTTGGTACAAATTCTGTGCTAGATAAACAAATGGAATGCTATGGCATTGGTTCCTCTGGAGGCTGTGGTGAACAACTGGATGCAGAACAATTGAGTAGAGAGAAGAGGTCAAGAGTAGAATCTCAGTTCCCTACCACCATGGATGGATCACCGATGAATTTTCTGCCTTGTCAGAGAAGTGGGACTGATAATGGTGGACTTGGTGCTGTTTCACTTACTTTGGGTCTTAGGCAAGGTATTGAAAGTGCACAGCATCAAATACAATTGCAACAACACAAGGGTCATTTTAAGCAGCCATTCGGAGGTCAGATGATTCATGATTTTGTGGGT
>gnl_Poptr_v3.0_Potri.004G213200.1
ATGGATGTGAAAAAGAAGAAAAAAAGAAGAAGAAAACAGCGAGAAAAGTTAAAATCAAAGGACTTCTCTAATGATTTCGATCAGTTGGATGTTGCTCCGGGGCTAACCCCAGATTTTGTCCAGGTTCGAAATGTTAGGAATGGAAATATGCTTTATGACCTTTCTCTGCTTTCCTATACAGTGCTCACTTTTGCAAAAAGTTCTGATTTTTTATCAGCTCAAAGGGATGCAATGGTTGAACAAGAACTATGTCCAGCACAACTGAATAGCCCCATTGCAGCTGATGATTCTTTGTTCACCAATACTTCTCACCCAGTTTTGTCAAACTTAAACGCTTCACCTACAGCCAATAATGGTGATGCACAGGAATGTGGCAACTGGAGAAAGCTTGGTTCAGAGCAAAGTTATGATTTGAGTGTTGATTACGCTGGTGTATCAGTAATTGGGGAGAGGAATCAGAAACTGATGTATGCTGGGGAACCTGATTACAATGAGCAACGAGATACGGAGCTTCAATCTTCTTTAGTCAATCCCTCATATGAATTTTCTAGTCAAGATAATCAGAAGCAGTTTACAACTCATTCACTTTACCAAAATACACTGCAAGATGTCGTTGCATCAGGATTGATTGGGAGTACTAAAGAATGTATTCTCCATCCAACGAGTGGGAATCATTCTACCGCTTTACATTTTAATAATTTCAATGCTTGGATAAGAAAGCCGACTGAGAACCCCATCAGGGGAGTGATGAGCTGGTTCTTAATACAAGGAAGAGGAAAAACATTACATAACTTGCCAGGAAATGCTACAAATGTTCAAAATACTGGTCTTCTTGGGCCTTTCACTGGATATTCAACTATTCTAAATAGTTCTAGATTCTTAAAGCCAGCTCAAGAGCTACTAGAGGAATTCTGTGAGGCGAGGTGGAGGGCTAGGCCTCCACGTTTGAGTGATACTGTTAATGAATCTGATACCGGGGATGAAGCTAATGGTGACAACAATTTAGGTGCCTCATTGTTTTACTTCCGCAGATCAAATGAAGAATTTGGTGATTGTGGAGTAGGAAACATATCTTCTGAATCATATATGCCAGAGTACCGACAAATGAAGGCCAAGCGCCTATTGTTGCTGGATGAGGCTTTCCATGTGGACCTATTTTCCAAGAGTTCAATTTTT
>gnl_Poptr_v3.0_Potri.003G131300.1
ATGGCTAGAGAACCGTGTGAAGATAAGTCGAGGAACATGGTATCTTCAGGAAGTTTTTGTTACCCAGATGTTTCATCGAGTAACCCAACAATCCAAACCCATCTTGTGAATCAGATCCAAGGATATGAATCCAATCCGGAGATCTTCAACTTGACTACAGGTATGGAGATGATAGGGTTTTCAAAGAATCTACAGCACCAACAAAGCGACAGTAACTCTGTTATGTGGAAAGGTTTCTTTAACAAACCAGCAAACAACCACCACCCTGGTGGTCCTTCTTCTTCAAAGACGATTCATGAATCGACAAGTGGTGATTTTTATCAACATGAATTCAGCAAACCTGATTTCTCAACTGGGATTTCTGAGGCAAGTAATGAGAATCTAATGGTTGGGGCTGATCACTCAGCTCCTTGGCAAGAAAACAGGTTGCTTGTTGATGATTCTTCGTTGACATGTGTGTTTCCATGTGAAGGAAATGAGAGGCCAAGTCAAGGTCTTTCACTCTCTCTGTGCCCAAGCAACCCTTCCAGTATTGGGTTACATTCTTTTGAACTAAGACACACCCCTACTCATCAGAATCAAGATAATTCACAAGAAGAAATGAGGTTCTTTGGCAAATCTCCAGCAAATATACAGCAACAGATGATGCAGGATGGTTTTTTGAAAGCTGCAAATTTGCATCATCAAGCGCAGTTTCAGCTGAGGAACTCAAAGTACTTGGGTCCTGCACAGGACCTATTGAATGAGTTCTGTAATATTCGGACAAAGCAAGGTGATGCGCTAAAGCAAAAGCCACACAAGCCTAAACAGTTGGATGATGATCAGAATGGAAGTTCTTCAAGAAAGCAATCTCTTGAATCTCTTGAATTCATTGAATTGCAGAAGAGAAAGACAAAGATGCTTTCAATGCTGGAAGAGGTGGATCGAAGATACAGGCACTACTGTGATCAAATGAAAACTATGGTGTCATCCTTTGAAGCTGTGGCAGGTACTGGAGCAGCCTCAGTCTACTCAGCTTTAGCATCTAAAGCCATGTCAAGGCACTTCAGATGTTTAAGAGATGGAATTGTGGCTCAAATTCATGCAACAAAGAAAGCTATGGGAGAGAAAGATCCTGTTGCACCAGGTACAACAAAAGGTGAAACTCCAAGGCTTAAGATTCTTGATCAAGCTTTAAGGCAACAAAGGGCTTTTCAACAAATGAGCATGATGGAGAGTCATCCATGGAGACCTCAAAGAGGCCTTCCCGAAAGATCTGTGTCGTTTCTTCGAGCTTGGTTGTTTGAGCATTTTCTCCATCCGTACCCAAGTGATGTTGATAAACATATTTTAGCCCGTCAAACTGGTCTCTCGAGAAGCCAGGTATCCAATTGGTTTATCAATGCAAGAGTGAGGCTATGGAAACCTATGGTGGAAGAGATGTATTTAGAAGAAACAAAGGAGCAAGACAAAAACATGGCCTCCTCGGATGGAGTCACTGATCTTGATGAAAATATTAATGGCCGGCCTAATCAAAATCCTTCTTCAACAGATCAAAAACCGACACCGGACCATCTCATTCGAATTGACTCTGAATGCCTGTCTTCCATTATCTCTAACCCAGATAAAAATGGCACCAACAAAAGCACTATATCATTTCAAAGCCACCACTTGCAACACCAACAACAGAGTTTTGGAAACTTTGGAAGTATGGATTTGGACTTTTCATCTTACAATCATCACGCGGCGGGTGGGGTTTCTTATGCTAATGATAGTGCTAGTAACCAGAACTTCAATGGTGGTGGTGGAGTGTCGTTGACATTAGGGTTGCAACAGCATGGAGGGAGTGGAGTGAGCTTAGCATTCTCTCCTGCCTCTCAAAGTTCTCTATTTTACCCTAGAGACCATATTGAAGATTGCCAACCAGTCCAATACTCACTTCTAGATGGTGAAGGACAGAATTTGCCTTATAGGAATTTGATGGGAGCTCAGTTACTGCATGACATGGCTGGA
>gnl_Poptr_v3.0_Potri.006G203000.1
ATGGCGACATACTTTCATGGGAATCCTGAAATCCAAGCAGCTGCTGCATCAGCGGAAGGTCTTCAAACTCTTGTGCTTATGAACCCTACTTATGTCCAATACTCTGAAACCCCTCCACCACCACAATCCAACAACCTTGTATTCCTTAACGCCGCTGCTTCTGCTGCTGCCAACAGCCTCTCTCCTCCGCCGCACCTCTCGGGCCACGCGCCATCGAACACCCAACAATTCGTCGGTATCCCTTTGGACCCTAACTCCCATGAGGCTTCTACTTTGCATGGACTTATTCCCCGTGTCCATTACAATTTTTATAATCCAATTGACTCTACATCGACTGCGCGTGAAACACCACGCGCCCAACAAGGCCTGTCTTTGAGCCTCTCCTCACAACAGCAAGGCGGTTTTGGATCACAGGCTCAAGCTGTGTCTGGTGAAGATATAAGGGTGTCTGGTGGGTTGGTGTCACCAGGTTCGGGTGTGACAAATGGGGTACCGGGTATGCAAGGGGTCTTGTTGAGCTCAAAGTACTTGAAGGCCACTGAAGAGCTACTTGATGAGGTTGTTAATGTGAATAGTAATGGAATCAAGAGTGAATTGTCAAAGAAGAGTAACGGGATTAGTAGTAATAATAGCAATAAGGTGATTGGAGAGTCATCAACCGGAGAAGGGTCTGGCGAAGGAGAAGCAAGTGGGAAGCGCGGACCGGAGCTTTCCACTGCAGAGAGGCAGGAAATTCATATGAAGAAGGCTAAGCTTATGAGCATGCTCGATGAGGTGGAGCAGAGGTACAGGCAGTATCATCACCAGATGCAGATAGTGATTTCCTCGTTTGAGCAAGCAGCAGGAATTGGTTCAGCAAAGACATACACAGCCCTTGCATTGAAAACAATCTCCAAGCAGTTTAGGTGCTTGAAAGATGCAATAACAGGTCAAATTAAAGCTGCAAACAAAAGCTTAGGTGAAGAGGATTGCTTAGGAGGAAAGATTGAAGGTTCAAGGCTCAAATTTGTCGATCATCACCTTCGACAACAGCGTGCACTTCAGCAGTTGGGAATGATCCAGCACAATGCTTGGAGACCCCAGAGAGGATTGCCTGAAAGATCAGTTTCAGTTCTCCGTGCTTGGCTCTTCGAACACTTTCTCCACCCCTATCCCAAGGATTCAGACAAACACATGCTCGCAAAACAAACAGGGCTCACGAGGAGCCAGGTGTCTAATTGGTTCATAAATGCTCGAGTTCGACTTTGGAAGCCAATGGTAGAAGAAATGTACATGGAGGAAATTAAGGAACAAGAACAGAATGGATCAGAGGACAAAACAAGCAAGAGCGAACACAATGAAGATGCTGCTTCAAGGTCAGTTCTGCAAGAGAAAGGTTCAGTTAACGGAAATCTAACTAGAAGCTTCAAGTCCTTGGACAATTCACCGGATGCTCCTTCTGCAATCTCAATACCCACATCTTCAACATCTCCTGTTGGGGGAAATCTCCGAAACCAGTCTGGATTTTCCTTTATGGGGTCATCAGAATTAGACGGGATCACACAAGGGAGCCCAAAGAAACCAAGAAGCCATGATTTGATACAATCCCCAACTAGTGTGCCATCCATTAACATGGATATCAAGCCTGGCGAGGCAAACAATGAGCAGGTTTCTATGAAATTCGGCGATGAGAGGCAGAGTAGGGATGGCTACTCATTCATAGGAGGCCAAACCAACTTCATTGGAGGTTTTGGGCAATATCCAATGGGGGAAATTGGGAGGTTTGATGGAGAGCAGTTCACGCCAAGGTTTTCTGGCAATGGTGTCTCTCTCACTCTTGGGCTACCTCATTGTGAAAACCTCTCCTTATCAGGTACTCATCAAACTTTTCTTCCAAACCAAAACATTCAACTGGGAAGAAGAGTAGAGATCGGCGAACCAAACGAGTATGGAGCCCTTAACACATCCACGCCTCACTCTTCAACTGCATATGAGAGCATTGACATTCAGAACCGAAAGAGGTTTATAGCACAACTGTTGCCAGACTTTGTGGCC
>gnl_Poptr_v3.0_Potri.016G069700.1
ATGGCGACATACTTTCATGGGAATCCTGATTTCCAAGCAGCTGCAGCATCAGCAGAAGGTCTCCAAACTCTTGTTCTTATGAACCCTACTTATGTCCAATATTCCAACACCCCTCCACCACCACCTTCCAACAACTTTGTATTCCTCAACGCCGCTGCTTCTGCTGCTGCTTCCAACAGCCTCTCTCCTCAACCCCACCTCTCGGGCCACGCGCCACCCAACACCCAACAATTCGTTGGCATCCCTTTGGACCCTAACTCCCATGACGCTTCCACTTTGCATGGACTTATTCCGCGTATCCATTACAATCTTTACAATCCAATTGACCCTCCACCGACCGCGCGTGATACACCACGCGCTCAGCAAGGTCTGTCTTTGAGCCTCTCCTCACAAAAGCAAGGCTGTTTTGGATCGCAGGCTCAAACTGTATCTGGTGAAGATATAAGGGTGTCCGGTGGGTCGGTGTCATCAGGCTCGGGTGTGACAAATGGGGTTCTGGGTATGCAAGGGGTGTTGCTGAGCTCAAAGTACTTGAAGGCTGCTCAAGAGCTACTTGATGAGGTTGTTAGCGTGAATAATAATGATATTAAGAGTGAATTGTCAAAGAGGAGTAATGGGATTGGTAGTAACACTAGTAACAAAGTGGTTGGAGAATCATTAGCCGGAGAAGGGTCTGGTGGAGGAGAAGTAAGTGGGAAGCGTGGACCGGAGCTTTCCACTGCCGAGAGGCAGGAAATTCAGATGAAGAAGGCTAAACTTATCAGCATGCTTGATGAGGTGGAGCAAAGGTACAGGCAGTATCATCACCAGATGCAGATTGTGATTTCCTCGTTTGAGCAAGCAGCAGGAATTGGTTCTGCTAAGACATATACAGCCCTTGCGCTGAAAACAATCTCCAAGCAGTTTAGGTGCTTGAAGGATGCAATAACAGGTCAAATTAAAGCTGCAAACAAAAGCTTAGGTGAAGAGGATTGCTTGGGAGGAAAGATTGAAGGTTCAAGGCTCAAATTTGTCGATCATCACCTTAGGCAACAGCGTGCACTTCAGCAGTTGGGAATGATCCAGCACAATGCTTGGAGACCACAGAGAGGATTGCCTGAAAGATCAGTTTCACTTCTCCGTGCTTGGCTCTTCGAACACTTTCTCCACCCCTATCCCAAGGATTCAGACAAGCACATGCTCGCAAAACAAACAGGACTCACGAGGAGCCAGGTGTCTAATTGGTTCATAAACGCTCGAGTTCGACTTTGGAAGCCGATGGTAGAAGAAATGTACACGGAGGAAATTAAGGAACAAGAACAGGATGGATCAGAGGACAAAACAAGCAAGAGTGATCACAATGAAGATTCTGCTTCTCGGTCAGTTCTTCAAGAGAAAGGTTCGGCGAGCGAAAATCAAACTAGAAATTTCAAGTCCTTGGACAATTCACCAGATGCTCCTTCTGAGATCTCAATGCCGACAGCTTCAACATCTCCTGTTGGAGGAAATGTCCGAAACCAGTCTGGGTTTTCCTTTATAGGATCATCAGAATTAGAAGGGATCACACAAAGGAGCCCGAAGAAACGAAGAAGCAATGATTTCATACAGTCCTCAACTAGTGTGCCATCCATAAACATGGACATCAAGCCTGGTGAGGCAAATGATGAGCAGGTTTCTGTAAAATTCGGCAGTGAGAGGCAGAGTAGGGATGGCTACTCATTCATGGGAGGTCAAACCAACTTCATTGGAGGTTTTGGGCAATACCCAATTGGTGAAATTGGGAGGTTTGATGGCGAGCAGTTTACACCAAGGTTTTCTGGCAATGGTGTTTCTCTCTCTCTCGGGTTACCACATTGTGAAAACCTCTCCTTATCAGGCACTCACCAAACTTTTCTTCCTAACCAAAACATTCAACTGGGAAGAAGAGTAGAAATTGGTGAGCCAAATGAGTTTGGAGCCATAAACACATCCACGCCTCACTCTTCAACTGCATACGAGAGCATCGACATTCAGAACCGAAAGAGGTTTTTAGCACAACTGTTGCCAGACTTTGTGGCC
>gnl_Poptr_v3.0_Potri.007G032700.1
ATGGGAATAGCTACAACACCTCCATTCCCTCCAATACTTCCGCACTCAAAGACTCACCAGTTAAGCTCTCCGATACTACAAAACACTAAGTCCAACCCTTCAAATCATAATTCTATGTCCCAAGATTACCATCAAGGTATCTTTTCCTTCTCGAATGGCGGTTTCGAGAGATCCTCAGTATCTCACCAAGAACATAATCAGCAGCAACAACATCAGCAGCAGCAGCACCATATAGCCCAACAGATCCGCAGGGATAAGCTTAGAGTTCAATCAGGCTATGAACAACCTCCACCGGCATTATTAGGTATTGAAGAAGAAGAATCAAGTGGCCTTCCGGTCTACGAAACAGCCGGTATGTTATCAGAAATGTTCAATTTCCCTCCTGCTGGCGGACCAGCCGCGGCTGTTGAATTGTTAGATCAGCCCTTGCGGTCTAATTACCGGACTCAGCCACGACAACAACAACAACCGGTGACAACCAACGATTGGTATAACAGCAACAACACGCAAGGTATGGCAGTAGGAGGTTTGGGGATAGGCAATTCAAAAAATCATAGTAATAATGATAGCCGTGAAAGTTTGGCTCAACATCAGCATCAAATTTCAGGCATTAACGCAGATTCAGCTACAGCCATGCAGCTTTTTTTAATGAACCCATCACAACCAAGATCACCACAATCTCCTTCTCTTTCTCATCATCAACCCCCTCCTTCAACTTCTTCTACACTTCACATGTTGCTACCAAATCCTTCAAGTTCTCTTCAAGGGTTTAGTACTGTATCAGGAGGGGGATTTGGTGCTACTAGTGTTATATCTCCACCACAATTCACATGGGTTCCTGATAGTTCTCATGTAGGAGGCAATACTGGTGCTCCACTCAGTAATCCAACTGAGATTAGCGGTGTTGTTGAAGGACAAGGACTTTCTTTATCATTATCATCATCTTTGCAACATTTAGAGGCAGCCAAAGCAGAAGAATTGAGGATGGGAGATGGTGGGTTATTATATTATAATCAAGGAGCTGGTGGATCATCTTCTAGTCAATATTACAAGAATCTGGGAGGTCACCAACACCATCAAGCATTACATTTACAAGGTGGAGTGGGACAAAACCACCACCAAGTTCATGCTGGTTTTGGGTCATCACTAGGAGTGGTGAATGTTTTGAGGAATTCAAAGTATGTGAAAGCAGCACAAGAGTTGTTAGAAGAGTTTTGTAGTGTTGGAAGAGGTCAGTTCAAGAAAAGCAAATTTGGTAGACAAAACACAAACCCTAGTTCCAATAACAATCCAGGGGGCGGCGGCGGCTCTTCTTCTTCAACAAAAGATCTCCCTCCCTTGGCAGCTGCTGATAGAATTGAGCATCAAAGAAGGAAGGTCAAACTCCTGTCGATGCTTGATGAGGTGGATCGAAGGTACAACCATTATTGTGAGCAAATGCAAATGGTAGTGAACTCATTTGATCTAGTAATGGGTTTCGGGTCGGCGGTCCCTTACACTGCTCTTGCCCAGAAGGCAATGTCAAGACATTTTAGGTGTCTAAAAGATGCAATAGCAGCACAATTGAAGCTTAGCTGTGAGCTACTTGGAGAGAAAGATGGTGCTGGGACCTCAGGCATAACAAAAGGTGAGACACCAAGGCTTAAGTTATTAGAGCAAAGTCTAAGACAACAAAGAGCCTTTCACCAAATGGGTATGATGGAACAAGAAGCTTGGAGACCCCAAAGAGGCTTGCCTGAACGATCTGTCAACATCTTAAGAGCCTGGCTTTTTGAGCATTTTCTCCACCCGTATCCAAGCGATGCTGATAAGCATCTGTTAGCTAGACAGACTGGTTTATCGAGGAATCAGGTTTCAAACTGGTTCATTAATGCCAGGGTTCGGTTGTGGAAACCCATGGTTGAAGATATGTACCAGCAAGAATCCAAAGAAGACGAACCAGGAGCAGAAGATAGAGAAAGGAAGCAAGCCAACAACAACAGCAACAATAGTGGGCTTGCACAAACACCAACGCCTACTACAACAACGACAGGATCATCAGCACCAGCTGCCACAACAACAACCATCCCATCAGGCAAAAGATCCGAAATCAATGCCAATGAAAACGACCCTTCACTCCTTGCAATCAATAGACAATGTTTCTCGGAAAACCAAACAAAACTCTCCACCTCCTCCTCTACTACCACCACCACCATTATTACACCCATCAATATCACCTCCGCCACCGAGGCTGCACCACCACCTCATGCTGGACAGCCTTTCCATGACTTCGCCGACGACACATGTCGACACGGCAGCATTGTTACAGCTGATTATGGGACCACATCCAGCAATGCCAATGCTGGTGGGTCTACGCTTATAAGGTTTGGGACCACTACTGCTGGCGATGTGTCTCTCACTCTAGGGTTACGCCATGCTGGGAACATGCCTGAGAAGAGTCCTACTTTCTCCATGAGAGATTTTGGGGGCTGT
>gnl_Poptr_v3.0_Potri.002G031000.1
ATGGCTACCTATTACCCAACTTCAAGAAGTCAGAATAACAATTTGCACGCTTTGCTTACAGGGGACCAGAAACTTGCTTCTTATTCTGATCTGCCTTCCGATCTTAGTAGCATGAAAAGTTATACGAACCACACTCCAGCTGCTGGGTCATACTCGGACATATTGTATGGGGGTTCCTTGTCTTCTCAAAATGGTGCTGAATTCTCATCTAGTGGAGCTAGAAATGAGATAGTATTCATTCCACCTACAAGTGACACGATGAATTTACAATCTGTTGGTGGGCAGTTGAATACAGCAGCAGGTAACCTGGTTGGTGACTCTGTTAGTGGAGATTCCCAGGCTGTTCCGCCAAGGATGCACCTTGGCATTCCAGACTGTGAGCAGAATTTCCAGTCTCAAGGATTACCACTGAGGCTTGGCATGCAGGTGCAATCTGCAGTTTCTATGCCTTCACTTCAGTATCAGTATCTAAACCAAAATTTCCCTTCATCTCTGAGTTCACATCTGCTTGTGCCAGAGAAGTGGACTTTACCCTGTGAAGGTGATGAAAGCAATCAAAGCAAGGAGTTGAGAGAATTTGAAGGATTGCCTGGATTTGCCGGAAGCAGCCATAACCCTATCAAAACAGAGTCTTCACACAATCCTCAGTACATAGTTGGCCTCAGAGATATGCATGCTGAAATGAATATGTATGGATTGTCTGGTTATGCTAACACACTCTTGAACTCCAGATACCTCAAGTCAGTGCAACACTTGCTCGATGAGGTGGTTAATGTAAAAAAGGCTTTGAAGCAGCCTCAATCCAACAAATGCTCCGATGACTTCAAGGAGAGTGATAGGAGGCCGAGTAGCTGTTCTATGCTTCCCTCATCAAATGTGAAACCACCGGATCCTGCTGAGTCTACTGCCGACTCCACTCCTGAGCTATCGCCTGTAGAACGGCAGGACTTACTTGACAAAAAGACTAAGCTTCTGTCCATGCTGGAAGAGGTAGACAGAAAATACAAACAGTATTACCATCAAATGCAAATTGTGGTGTTATATTTTGACACGGTGGCTGGTCATGGGGCAGCTAAATCATATACAGCACTCGCCCTCCAAACAATTTCTCGTCACTTTCGCTGTTTGCGCGATGCAATCAGTGGCCAAATAGAAGTTATCATGAAAAGGCTTGGGGAGCAAGGTACTTCACCAAATGGTCAAGGAGGTATACCACGTCTCCGTTATGTAGATCATCAGACCAGACAACAGAGGGCTCTCCAGCAGCTTGGTGTGATGCGACATGCTTGGAGGCCTCAAAGGGGGCTCCCTGAGAGCTCTGTTTCAGTCCTTCGAGCTTGGCTCTTTGAGCATTTCCTTCATCCCTACCCGAGTGATTCAGAGAAAATCATGTTAGCAAGGCAGGCAGGCTTGACCAGAAGCCAGGTCGCGAACTGGTTTATAAATGCGCGGGTGCGTCTTTGGAAGCCCATGGTCGAGGACATGTACAAAGAAGAATTTGGTGATTCAGAGACAAACTCCAAATCTTCTTTGGACGAAACAACCAAAGCCCATGGAGATAAATCAGGCAATCACTTGACATCTGAGAATAGGCTACGTGAGTTGTATGAGAGTGTGACATCTACAGCTGCTGATATTTCCCAGCCAGGGCAAGCCCATGACATAAAATCTAGTCATATTCTTGAATTAGAAATGAAAGAACCTATGGCGAAAACAGTCCTTGAGAATGGTTCTCAGGGACCCAATGTGGCAGAATCTGATATTATGAAATTTCCACGGGACCGAAGGTTGAATATAGATGATGACCATAACTTCTGTCCACATGGGAATATTCCGTGTGGCCAAAATGGTGATGGAAATCTTATGTCTGCTGCTGCTACATATGATGTATCACACTTGAATGGATTTGCAGTAGGCAGCCAGATGTCTCTTGCATTGGGATTGCAAAGTAACGACAGTGATTCATTTCCCACGTTTGATGGGGCCCATATGAGAGGTAACACTATATCAGCTTCCTCGGTGGGGCATAATGAGGTGGATTATCACTGTATGGATACAGGAAAGCAACAAGACAGGATTGCCAATTCCCATCGGTTACATGATTTTGTGGTT
>gnl_Poptr_v3.0_Potri.005G129500.1
ATGGGAATAGCTACACCTCCATTCCCTCCAATTCTCCCTCACTCAAAGACTCACCAGTTAATCTCTCCAAACATTAAGTCCAATCCTTCAAATCATAATTCTATGTCCCAAGATTACCATCAAGGTATTTTTTCCTTCTCCCATGGTGGTTTCGACAGATCCTCCGTATCTCTCCAAGAGCATAATCAACAGCAGCAGCAGCAGCAGCAACACGATATAGCCCAACAGATCCGCAGAGATAAGCATAGAATCCAATCAGACTATGAACCACCCCCACCGGCATTAGTAGGTATTGAAGAAGAAGAAGAAGAATCAAGTGGCCTTCCGGTCTACGAAACTGCCGGCATGTTATCAGAAATGTTCAATTTCCCTCCTGCTGGTGGACCAGCTGCGGCTGTTGATTTGTTGGATCAGCCTGTACACTCTAATTACCGGACCCAGCCACGACAACAACAACCGGTGACAACCAACGATTGGTATAACAGCAACAACAGGCAAAGTATGGTGGTAGGAGGTTTGGGGATAGGTGATTCCAAGAGTAATAGTAACCGTGACAGTTTGGCTCAACATCAGCATCAAATTTCAGGCATTAATGCAGATTCAGCTGCAGCCATGCAACTTTTTTTAATGAACCCATCACAACCCAGGTCACCACAATCTCCTTCTCCTTCTCATCATCAAACCCCTCCTTCAACTTCTTCTACACTACACATGTTGTTACCAAATCCTTCAAGTTCTCTTCAAGGGTATATTGCTGTGTCAGGAGGAGGTTTTGGTGCTACAAGTGTTATATCTCCACCACAATTCACTTGGGTTCCTGATAGTTCTCATGAAGGAGGCAATACTGGTGCTCCACTCAATAATCCAAGTGAAATTAGTGGTGTTGTTGAAGGGCAAGGACTTTCTCTATCATTATCATCATCTTTGCAACATTTAGAGGCAGCAAAAGCAGAAGAATTGAGGATGGAAAGTGGTGGGTTATTGTATTATAATCAAGGAGCTGGTGGATCATCTTCTGCTCAATATTACAAGAATTTGGGAGGCCACCAACACCATCAAGCATTACATTTACAAGGAGGAGTGGGACAAAACCACCACCAAGTTCATGTTGGCTTTGGGTCATCATTAGGAGTGGTGAATGTTTTGAGGAATTCAAAGTATGTGAGAGCAGCACAAGAGTTGTTAGAAGAGTTTTGCAGTGTCGGAAGAGGTCAGTTCAAGAAAAGCAAATTTGGTAGACAAAACACAAACCCTAGTTCTAATAACAATCCCGGCGGCGGCGGCGGCTCTTCTTCTTCAACTAAAGATCCCCTTCCCTTGTCAGCTGCTGATAGAATTGAGCATCAAAGAAAGAAGGTCAAACTGTTGTCCATGCTTGATGAGGTGGATAAGAGGTACAACCATTATTGTGAGCAAATGCAAATGGTAGTGAACTCATTTGATCTAATAATGGGTTTCGGCGCGGCTGTCCCTTACACTGCCCTTGCCCAGAAGGCAATGTCAAGGCATTTTCGGTGTCTAAAAGAAGCAATATCAGCGCAATTGAAGCATAGCTGTGAGCTAGTTGGAGACAAAGATGGTGCTGGGACCTCAGCTATAACAAAAGGAGAGACACCAAGGCTTAAGTTATTAGAGCAAAGTCTTAGACAACAAAGAGCCTTTAACCAGATGGGCATGATGGAACAAGAAGCTTGGAGACCCCAAAGAGGCTTGCCTGAACGATCTGTCAACATTCTAAGAGCCTGGCTTTTTGAGCATTTTCTCCACCCGTATCCAAGCGATGCTGATAAGCATCTGTTAGCTAGACAGACTGGTTTATCGAGAAATCAGGTGTCAAACTGGTTCATTAATGCCAGGGTTCGGTTGTGGAAACCCATGGTTGAAGAAATGTACCAGCAAGAAGCCAAAGAAGAGGAACCAGGGGCAGAAGATAGAGAAAGGAAGCCAACCAGCAGCAACAACAACAGCAACAATCGTGGGCTTGCACAAACACCAACGCCTACTACAACAACGACAGGATCATCAGCACCAGCTGCCACAACAACAGCCCCCACAGCTACAACCATACCATCAGGCAAAAGATCCGAAATCAATGCCAATGAAAAGGACCCTTCACTCCTTGCCATCAATAGACAATGTTTCTCGGAAAACCAAGCTAAACTCTCCACCTCCTCCTCCACCACCATTATTACACCCACCAATATCACCTCCACCACAGAGGTCGCACCACAACCTCATGCTGGACAATCCTTCCATGACTTCGCTGACGATACATGTCGCCAGGGCAGCATTGTTACAGCTGATTATGGGACCACATCCGGCAATGCCAATGCTGGTGCTGACCACATTGGGTCTACACTTATAAGGTTTGGGACCTCTACTGCTGGAGATGTGTCTCTCACTCTAGGGCTACGCCATGCTGGAAACGTGCCTGACAAGAGCCCTACTTTCTCTGTTAGAGATTTTGGGGGTTGT
>gnl_Poptr_v3.0_Potri.008G061000.1
ATGGCACAAAACTTTGAACCCTTCCATGTCCCACAACAAAACAGAAAAAACAAGCTTCGTGTCACCACTCAAACCAACCAAGAACAGCAAAACCCACCAACCCCATTATTCTCTAGACAAACTTTCACTAGCCCTTCACAATCTTCTTCGTTCTTTTCACTTCAAACCCTCAAAGACATGAACTACCAGCCCTTATCTAGCCAGGGTTTATCTTTGTCTCTTTCGTTTCAACTCGATAACCAAAGACACAATGCCGTTTCAGTTTCAGGCGATTCCTTGAAGCAGAATGGTGAAATGAAAAGCTCTGTAGTCCCTTTCGGTCCTTTTACTGGCTACGCTTCAATCTTGAAGACCTCCAGGTTCTTGAAACCTGCGCAGCAGATTTTGGACGATATTTGTGGTATGATTAATTGTGCGAATGCAAACTTTCCTTTGGATGGTTTGAACGAAAGTGAAATTACGAGAGAAAAAAATGCTTTTTTAAGTGATCGGGTAGAGCATCAATGCAAGAATTCAAAGCTAATATTGATGCTGGATGAGGTATACAGGAGATACAAACTATATTGCCAACACATGCAGTCAGTTGTTGCATCATTTGAAACTGTTGCTGGTCTTGGAAATGCAGCTCCTTATGTTTGTTATGCGACCAAAATTGTTTTGAAGCATTTTAATAGCTTGAAGAATGCCCTTTTGGATAAAATTCAGTTCACAGGAAAAAACTTTGATGATAGCAGTGTCACTAAGGAAAAAAATCCTAGACATGGAACAACTGAACGAGGCCTTAGAAACCAAAATCCAACTCTGAACTTGAACTTCATTCAACATCCTGTTTGGCGATCTCAAAGAGGACTTCCTGATCATGCTGTAGCTGTGCTTAAGACATGGTTGTTTGAACACTTTCTACACCCCTACCCTACAGACTCGGAAAAGCAAGCCTTGGCTCAGCAGACAGGTCTATCAAGGACTCAGGTTTCTAATTGGTTTATAAACGCAAGAGTTAGACTTTGGAAGCCAATGGTGGAAGAAGTACACATGCTTGAATCACAGCAAACTCAAGCACCATTTGACACGGTCAGTCAGAGTGCCAACATTGCATCTGATTTGCCTCTTGAGAAACAGCCCCGATCAACTCAACACCAGAACGCATACCAAACTAAACGCCTCCGAAATGAACTTCCTGATGTATCTAAGCAGAGACAGGAGCCAAGAAATATTTGTGTCAACAATTTGTCAGGTAATTACCACTCTGCTGGTGTTAGTGGAAGCAAAGGTGTTTCATTGGCATTGGGTCTTCCACAGAATAATCGCACTGATCAATCGTGGCCTCTCCCTATGAGCATACCTCACCATGTCAACCTGGAAATGATTAGCATGATGGATTCAGCTCCAGGAACAGGTTTTGAACTACAAAAGCAGCATTTTGGGAAAGAC
>gnl_Poptr_v3.0_Potri.001G100800.1
ATGGCTAGAGAACTGTGTGAAGATAAGTCAAGGAGCATGGTATCATCAGGGAGTTTTTGTTATACAGATGTTTCATCTAGTAACCCAACAATCCAGACCCATCTTGTGAATCAGATCCAAGGCTTTGAATCCAATCCAGAGATGTTCAACTTGACTACAGGCATGGAGATGATAGGGTTTTCAAAGAATCTACAACAGCAAAAAAGTGACAGTAACTCAGCTATGTGGAAAGGATTCTTCAACAAACCACCAAACAACAACAACCCTGGTGGTCCTTCTTCTTCAAAGGCAATCAATGACTCAACAAGTGGTGTTTTTTATCAACATGAGTTCAGTAAACCTGATTTCTCAACTGGGATTTCTGATTCAAGTAATGAGAATCTAATGGTTGGACCTGATCACTCAGCTCCTTGGCAAGAAAACAGGTTGCTTGTTGATGATTCTTCTTTGAGGTGTGTGTTTCCATGTGAAGGAAATGAGAGGCCAAGTCAAGGTCTTTCACTGTCTCTGTGCTCAAGTAATCCGTCTACTATTGGGTTACAGCCTTTTGAACTAAGGCACACATCTACTCATCAGAATCAAGATAATCCACAAGAAATGAGGTTCTTCGGGAAATCTCCAGCAAATATTCAGCAACAGATGATGCAAGCTGCAAATTTACATCATCAAGGGCAGTTTCAGCTTAGGAACTCAAAGTACATGGGTCCTACACAGGACCTATTGAATGAGTTCTGTAGTCTTGGGACAAAGCAAGGTGATGCACTAAAGCAAAAGCTCCACAAGCCTAAACAGTGGGATGATGATCAGAACGGAAGTTCTTCAAGAAAGCAATCTCTTCAGTCTCTTGAATTCATTGAATTGCAGAAGAGAAAGACAAAGCTGCTTTCAATGCTGGAAGAGGTGGATAGAAGATACAGGCACTACTGTGATCAAATGAAAGATGTGGTATCATCCTTTGAAGCTGTGGCAGGTACTGGAGCAGCCTCAGTCTATTCAGCTTTAGCATCGAAGGCCATGTCAAGGCACTTCAGATGTTTAAGAGATGGAATTGTGGCTCAAATTCATGCTACAAAGAAAGGTATGGGAGATAAAGATACCATTGCACCAGGTACCACAAGAGGTGAAACTCCAAGGCTAAAGATTCTTGATCAAACTTTAAGGCAACAAAGGGCTTTTCAACATATGAGCATGATGGAGAGTCACCCGTGGAGACCTCAAAGAGGCCTACCTGAAAGATCTGTGTCGGTTCTTCGAGCTTGGTTGTTTGAGCATTTTCTCCACCCGTACCCAAGTGATGTTGATAAACATATCTTAGCCCGCCAAACTGGTCTCTCAAGAAGCCAGGCACGTCTACATCTCTCCGTATCCAATTGGTTTATCAATGCAAGAGTGAGGCTATGGAAACCTATGGTGGAAGAGATGTACTTAGAAGAAACAAAGGAGCAAGACAACAACATGGCCTCCTCGGATGGGGTTACTGATCTGGATGAGAATAGTAATGGCCGGCCTAATCAAAACCCTTCTTCAACAGATCAAAAACCGACACCGGACCAACTCGTTCGAATTGACTCCGAATGCCTCTCTTCCATTATCTCTAACCCAGATAAAAATGACACCAACAAAAGCATTAAGACATTTCAGAGCCACCATTTACAGCACCAACAACAGAACTTTGGAAACTTTGGTGCTATGGAATTGGACTTCTCATCTTACAATCATCATACGGCGGCAGGGGTTTCTTATGCTAATGAGAGTGTTAATAACCAGAACTTCAATGGTGGTGGAGTGTCATTGACATTAGGGTTGCAACAGCATGGGGGGAGTGGAGTGAGCTTAGCATTCTCTCCTGGCTCTCAAAGTTCTCTATTTTACCCTAGAGACCATATTGAAGATTGCCAACAAGTTCAGTACTCACTTCTAGATGGTGAAGGACAGAATTTGCCTTATAGGAATCTGATGGGAGCTCAGTTGCTGCATGACCTGGCTGGA
>gnl_Poptr_v3.0_Potri.001G216600.1
ATGGCAACGTACTTTCATGGAAGCTCAGAAATCCAAGCAGCAGCTGCACCATCTGATGGGATCCAGACACTTTATCTCATGAACCCTAACTACCTCTCATCTTACTCTGACGCTACTCAACAGCAGCACCAACAACAGTCTCCAAATATGATCTTCTTCAACCACAGTAACACTGTTAACAATAGCCTTTCCCATGGACCGCCGCAGAATCACCACTTTGTCGGCATCCCCCTTCCTGTACCCTCTTCCAACATCACTTCCTCAGTTCCCGACAATCACAGCCGTCCATCGTCCCTACACGGGGTTGTCCCTAGTGTTCACTATAACATCTGGGGTTCAATAGATCAGAATTCGGTCGCATCAGCTGCTACAGCTAGTGAGTCTAGTGGGGCCCATGATGTCATGTCGTCCCAGGTGGGTTTTCGGAGGCCGGTGGTGGTGTCTCCAGGAAGGCAAGGATTATCTCTAAGCCTTTCGTCTCAGCAAGCACCGGCACCACCGACACCCTATAGTAGAGCTATAAGCAATGAGCATGAGATTCAAGCATTGCATCCTCATGTTTCGGTTGTGTCTTCAGGTGATGAAATCAGACTTTCTGGGAACTCTCCGCCGTCTGTTTCGGCAGTGTCGAATGGGGTTTCCTGTATGCAAAACATGGTTTTGGGATCCAAGTACCTGAGAGCTACACAGGAGTTGCTTGATGAAGTTGCTAATGTGGGGAAAGACCTGATAAAGAGTGGCATTATAGCAAGGACTAAAGAGAAAATGAAGATGACTAAAGAATCTATAACTGGAGATGGTTCTGATGGTAGTGGTGAAGCTGTTGGTGAAACTAGTGCTAAGCGTGGAGCTGACCTTACTACAGCCCATAGGCAGGAGCTGCAAATGAAGAAGGCAAAGCTTGTAACCATGCTTGATGAGGTGGACCAAAGATACAGGCAATACCACCACCAAATGCAAGTAGTAGTTTCCTCATTCGAGCAAGCAGCAGGATACGGTGCAGCGAAATCATACACTGCCCTAGCATTACAGACTATCTCAAGGCAATTCAGGAGTCTTAAAGACACAATCGCTTCACAAATCAGGGCCACGAGCAAGAGCTTGGGTGAAGAGGATTGCATTGGAGCAAAGGTTGAAGGTTCAAGACTAAGGTATGTGGATCATCAGCTTCGACAACAGCGAGCACTACAACAACTTGGAATGGTCCAACACAATGCTTGGAGACCCCAGAGAGGATTGCCTGAACGTGCTGTTTCAGTTCTTCGCGCTTGGCTCTTCGAGCACTTCCTTCACCCTTATCCCAAGGATTCTGATAAGCACATGCTTGCAAAACAAACAGGGCTTACTAGGAGCCAGGTGTCTAATTGGTTTATAAATGCTCGAGTTCGGCTGTGGAAGCCTATGGTTGAGGAAATGTACTTGGAGGAAATCAAGGAGCGAGAGAAGGATGGTTCTGAGGAGAGTGGAGGTAAAAATGAGAACAAAGAGTCTGGGTCCCATTCTAGTGCACCAGGAGAGAGCAGTACACATCACATGGATCAACTTAAGGGAGTAGTACTTCAATCAAAACAACCTGAAAAACCCACCAACCAGAATGGTTCTCCTACTAGATTTTCAAACCCAACAATCTCAATGTCTCCCATGGGAGCATCCTTTCAACAGCAAGCTGGTTTTACACTTATTGGGCCAGCTGAAATGGAAGGAATTGCTCAAAGTTCAAAGAAACCAAGGAGCGGTGACATGCAGAATTCTCCAAGTAGTATCCTCTCCATGGACATGGACGTGAAACATGGTGAGACAAGTAGGGAAATCGGTGTGAATTTTGGTGGTGACAGGTTGACCAAGGATGGTTATCCTCTAATAACTGGCAGCAATGGATCTTTTGGAGCATATCCAATGGGAGATCTTGGAAGGTTTAACATTGAGCAGTTGACCCCAAGATTTAGTGGAAATAGTGTCTCCCTCACTCTTGGCTTACCACACTGTGAGAACCTTTCTCTTTCAGGAACTCAGCAAAACTACCTCTCCAGCCAGAACATTCAGCTGGGTGGAAGAAGAATAGAAATTGGAACCAGTGAACCTGACTTTTCTGGGATTAACACCTCACAAAATTCTCACTCCAGCTCTGGTTTTGAGAGTGTTGACATTCAAAACAGAAAGAGGTTTCCTGCTCAACTATTACCAGATTTTGTGGCC
>gnl_Prupe_v2.1_Prupe.2G241700.1
ATGGCGGATGAGGGTTTCGAAGCCTTCCACGTCCCCCAACAAAGCAGAAGAGACAAGCTCCGAGTCACTCTTCAGAACAACCCACCACAACGATTCACACCCACTCTCGCCATGCCTGCAGCCAACACCAGCTTCACCTTTCACTCCCACACACCAACATCTAACCCACCATTTTCTCATTCTTTCTTCTCGGATTCCCACCAGAACGACGACGCTTTACGTCGGCCTAATGAACTCAGAAGATCGGTTCCTCTGGGCCCGTTCACGGGCTACGCTTCAGTACTGAAGCGCTCCAGGTTTCTGAAGCCTGCTCAGCAGCTCCTTGAAGATTTCTGCGGGTCGGGTCGATCCGACTCGAATCCTACTCCGCCGAACTATTTGAGCGGGAGGGTCAAAGATCCGATACCTGATGATCGGGTTGAGGTTCAGTTGAAGAACTCTAGGCTGACAATCATGCTGGAGGAGGTGTACAAGAAGTATAAACTGTACTGCCAACAGATGGAGTCAGTGGTGGCATCATTTGAGACCATCGATGGGCTTGGAGATGCAGCCCCTTACATATCTTTTGCTATCAAAGCCATTTTGAAGCACTTCGGGTGCTTGAAGAATGCCATTTTGGACAAGCTTCAAACCAGAGGCGTGAAGCCTCTGGCTGATGATTTTGGCCATGTTAAAGATGAAGCTAGGGCCTCCTCTGAGGGAGGCCAAAACCCAAGTAATCTGAGTTTGACCAACAACCCTCATCAATCTGCCTTGCGATGCCAAAGAGGACTTCCTGAGCATGCAGTTGCTGTTCTGAGGACATGGCTCTTTGAACACTTCCTTCACCCTTACCCTTCTGATTCTGAAAAGCAAATGTTGGCTCAACAGACTGGCCTATCAAGAACTCAGGTTTCTAATTGGTTTATCAATTCAAGAGTAAGAATCTGGAAACCAATGGTGGAAGAAATACACATTCTTGAAACACAGCAGGCTCAAACAACTTCAGACGCATCTCTTCACCCTTGTTTAGAGTTACCACTCCAACTGGGGATTTTGCCCCCAACAACATCAACCCAAACTAAACGCTCTAGAAAAAACGACCACCGCGGCGTGCCCGAGCAGAGTGATCAGACACAAAGGAGGAATTCAGCTTATGGAGGAAGCCATGAAGTTTCTTTAGTATTGAGTCTTCAAGCCAAAAAA
>gnl_Prupe_v2.1_Prupe.8G089800.1
ATGTCAACTTATTATACTGGTTCGAATAATCAAAAAGATGCCACGCCAATGCTTTATTTAAGGGAACCTTTGCCTAGTTCATATCCAGAAGCACCTGTTCTTCCTGGTAACATGATGATGTATATGAACTCTGGGTCATACTCGGATGCATTGGCTGGAAGTTCTCAGCAGCAAAACAACTGCATTGACGTAGTCTCCTCCGCGGGGGCTTCAGATAACAATTCACAGCAGCAGGATGTTTTATCGCATCTTGGTGGCTCCCGTGTTGGGGAGCAGGGATTCAGTCCATGGAGGGAGGGTAGAAATGAGATGCTAGTTACGCAGCCCATGGGTGGTTCTGCAGCTATTCTTCATGGCGGACAGAACTTGCAAGGTCAGGGATTATCCCTCAGTCTCAGTACACAAATACCATCAGGAATGCAAATGCCTTCTATTCCATACCGCAATCCCAATATGGGTTTTGCTTCATTCTTAAGTCCAAATCCATCAATCTCAAGTGAGGGTGACTGCAGGAATGGCTCTTTTAGAGATGAACAGCCAAGGAATGTTGAATATTTGCAATCTGGTTTTCCTGGAGGCAATCCAGATTCAAGTAAAGGGGATTTGTCTCCATATGGGATGTCGAGTATTGCAAGAGCCATTCCCAATAACAAATACCTCAAAGCAGCACAACAACTGCTTGATGAAGTTGTCAATGTCCAGAAAGCACTGAAGCAGCATGATAGGGAGAAGAACCAAAGCACACATGAGCATCGAGATGATGGATCAAAGAATGAGCTCGAAAGTGGAGTATCTTCAAACCCTCAAGACACAGCCAGTAACTCACAATGTGAGCTTTCACATGCTGAGAAACAAGAGTTGCAAAGCAAGTTGACGAAGCTTCTGTCTATGTTAGATGAGGTTGATAGAAGGTACAAGCACTATTACCATCAGATGCAAATTGTGGTATCATCATTTGATGTGGTAGCGGGATGTGGGGCAGCTAAACCATACACAGCAGTTGCCCTCCAGACTATTTCACGCCACTTTCGATGCTTACGTGATGCAATCACAGGGCAGATACGAGCAACCCGTAAAAGCCTTGGGGAGGAAGGTACATCAGGAAGCATTAAAGGAGTTGGAATATCTCGCCTCCGTTATGTGGACCAGCAACTCAGGCAACAGAGGGCCCTTCAGCAACTTGGTATGATGCAACAGCATGCATGGAGGCCACAAAGAGGTTTGCCAGAAAGCTCTGTTTCGATTCTGCGAGCATGGCTGTTTGAGCACTTCCTTCATCCCTATCCGAAGGATTCTGATAAGATCATGCTAGCAAGGCAGACAGGCTTGACTAGAAGTCAGGTCTCAAACTGGTTTATAAATGCACGGGTGCGTCTCTGGAAGCCCATGGTCGAGGAGATGTACAAAGAAGAGGCTGGTGATGCGGAAATGGACTCCAATTCTTCATCTGAGAACGCACCTCAAACGAAAAAAAGTGACATGAGGACCATGGAAGATGGAGTAGAAGATATGCAGCCTAGTGCTAGTTCGACATGCACTGAGAGATGCAGCACTGGACAATTTATGGACTCCAAATCCGACCATTTCCATGATGTGGAAATGGCTGGATCCACTGGGTCTGCCAGTTTCCAAAATGGGACTCGTCGCGAAGCTGAAGCTCAGTATGGGCTGGTGAAGCTTAGAGAGGGGCAGAGGGCTGGTATGGATGACTGTAGCCTCTTTTCTGATCCAAATGTTCACTCTGATAGGAGCAGTGAGAGGTATATGGAAGCAGCTGATGCATACCACATGCCGGAGTTGGGGAGATTTGGAAGTGGAAGCGGGGTGTCTCTGACATTGGGGTTGCAGCATTGCGATGGTGGTAGCCTGCCCATCTCTACTGGAACTCATCACAGTTTTGTTGCCATGAGAGGGGATGATTTATACAATCCTGCAGCTTCTTCTGTAGGATCTGAGACAGCAGATTTTGAATGCATGGATTCTGGGAACCAACAACACAGATTCAGTTCCTCCCATCTTTTACGCGATTTCGTCGTG
>gnl_Prupe_v2.1_Prupe.6G144900.1
ATGGCAACGTTCTTTCACCATGGAAGCTCTGAAATCCAAGCCCCAACTGATCATGCTCTCCAGACACTTTATCTAATGAACCCCAATTACGTGCCATCCTTCTCTGACAGTGCCCAGCAAAACCCTACACCTCCTAGCATGCTTCTTTTCAATCACACTCCGCCTCCAACAACCCACCACTTAGTCGGCATCCCGCTTCACTCTGCGGCCGTTGGATCAAACAATTCGGACGATCACAGCCCTCCATCCTTGCAGCACCAAACTGATCCATCTCGGCTTCACTACAACTTGTGGGGCCCATTGGGTGGCCAAACCCCCGTCGGCGCCTCCGCGGTGTCCCCCACAAGTGCAACTACTCAACAGGGTTTGTCTCTCAGCCTCTCAACTCATCAGCAGCCAGGTTATAATAGTAACTACAGGCCATCATCATTTCCTGCCGAGCGTGATGTCCCGGCCAAGGGGTCTTCTCTGTCGTCGGTGTCGGCTATGTCACATGGATTTTCAGGTGTGCTTTTGGGGTCCAAGTACTTAAAGGCTGCTCAAGAGCTTCTGGATGAGGTTGTTCATGTTGGAAAGGGAAGCAACGCCGATGAATTGGACGGTGGGATTAAAGATAAGATGAAAGTGAGTCGAGAAACAACGGCTGGGATTGGAGCTAGTTCGAGTGGTGGTGTTAAGCAAGGAGCTGAGCTTAACACAGCACAGAGGCAGGAGCTCCAGATGAAGAAAGCAAAACTTGTCAGCATGCTTGATGAGGTGGAGCAAAGATACAGACAGTACCACCAACAAATGCAGTTTGTGATCACTTCATTCGAACAAGCCGCAGGTTTTGGTTCAGCAAAATCGTACACTCATCTTGCCCTGCAGACAATCTCCAAGCAATTCCGGTGCCTCAAAGACGCAATATCAACTCAAATCAAAGCCAGCAGCAAGAACTTGGGTGAGGAAGAATGCTTGGGTGCCAAGATTGAGGGTTCAAGGCTCAAGTACATAGACAATCATGTAAGGCAACAGCGGGCATTGCAACAGTTGGGAATGGTCCAGCATAATCCCTGGAGACCCCAGCGAGGATTGCCTGAACGAGCTGTTTCCGTTCTTCGAGCCTGGCTCTTCGAGCACTTCCTTCACCCCTATCCCAAGGACTCAGACAAAGTAATGCTGGCAAAACAGACCGGGCTTACTCGGAGTCAGGTCTCTAACTGGTTCATTAATGCCCGAGTTCGCCTTTGGAAGCCAATGGTTGAAGAGATGTACGTGGAGGAGACAAAGGAACAAGAGAAAAATGGTTCCAGGAACACTGCAAATTACAAGGAGTCAGGTTCAACAACTCCAAGAGAGAGTGCTTCCACTAGAATTGATGATCAAATGTTCCGGTCGACGCATGAAAATTTTAGCAACCAGCATCCTTCTCCAAACGAGAAGTCGAATAATTCTTCATTGTCAGCGTCTCCCATGGCAGGGTCTCTTCAATCACAATCAGGATTTAACCTTGTGGGAATGTCCAACATGCAAGGAAGTCCCAAGAAACGAAAGAGTTCTGAAATAGAAAATTCTCCAAGTAGCATTCTTTCCATGGACACCGACATGAAAGCGAACGAAACAAATAGAGAAATCACTACAGATCATGCCAATGGTTTTGGCACATACCCCATTCCAGAGATAGAAAGGTTTGATATGAATCCGGAGCATTTGGCACAAAGATTTCATGGAAATGGTGTATCCCTCACTCTAGGCCTTCCTCACCGTGAAAACATCTCTCTCTCAGGAACACAACAAAGCTTTCTCTCCAACCATGGCCAAATTAATATTCATGATCAGCTGGGAAGGAGATTTAACACAGGAGGAGAAGCTGATTTTTGTGCAATCAACCATCCACAACCTTCACATTCCGGCATCGATTATGAGGACATGGACATGCGAAGCAGAAAAAGGTTCGCTGCTCAATTGTTGCCAGATTTTGTGGCC
>gnl_Prupe_v2.1_Prupe.6G105100.1
ATGGAGATGAGTGGCTTTAGGCCGGAATTACATGTAGCACAGCAAAGCAGGCGAGATAAGTTGAGAGTTCATCAAACTTCGAGCCCACCTCACCATTTAGATTCTGAAAAATTACCAATCCACCCGGGACTAAACCCAGATATTGTTCACGTTCGGAATGTGAGAAATGCCAATTTGCTCTATGATCCGACTGTGTTTTCCTCCGAGATGCTCAATTTTTCGATAAACACGAATGCGTTGTCGGGTCAAGGTTCTGGTGAGTCTGAGAATTTTGGTAACTGGAGGAGTCTTAATCCACCTCAAAGCTTAGATTGGGTGACAAATTACACAAGTGGTTCAGTGGGTAGTGGAAGTAATAATCAGAACCACATGTTTGGTAGTAGGGAATCAAACAATAACATGTCTCCATCCACACCACATTTATTAAAGCCTAGTAGTTTCCATGGGTATCAAGATGTGCAGTCTAGTTTGGCTAACCAGTCTGCTGAGATTTCTAGCCATCATGTTAGCCAAAAGCACTTGGGAACGATGCATTTTTCTTCTCCTCCACTAAATTACCTTAATACCCTCCAGGATGTTGTCACTTCAGCTTCTACAGGTGCCCAGGATCAGCTAGAAATGGCTTCACTTGTGCAGCAAAGAATCATGGAAAATGAACTTGTTCTTCTTCCAAGCTATGTGAATCAGTCGAACACATTACGCTTTGATAATGCTAGTAGTAATTCTTGGATGAATCGGCAGCCTGTTGAGAATCGCCATCACTGGAGTAGTGGTGGTGGTGGTGGAATGGGTTTTAGTACTGCTAAAAATGTTGATGAAGACATGAGGAATGGGATGAATAATGATTCCAATCAGCAAGGGCTTTCTCTCTCACTGTCATCAAATCCACCATCTAATAATAAACTGCCTGCGGCTCAATTTGGGTCTCAAGATTTACATGCAAGCTCTCATGATGATCATGCTTTTAAGGATGTTCAAAGTCCGAAAACCGGGAAATCTTCTGCGGATTACTTATGTTCCATTGCAAAGCCATCTATAATTAGCAAAGCTTGTGGAAAGTCTCTTCAAGACATTGTGGGGACTTCTACTAGCGCTTGTCGAAGCACCGGTCCTCTTGGTCCTTTCACTGGTTATGCAACTATTTTGAAGAGCTCCAAGTTCTTGAAACCAGCCCAACAGCTATTGGATGAATTCTGTAGAAATAGTGATTCAAAGCTAACCAAAACACGTGAGGCATCTGAGAGGATGTCTGGAGATGTCAGTGCTTCTGCTTCAGTTTCGGTTTCTACTGATGCTGCTAATGCAGTTGAAACTGAAGCAGTGACTAAGGGTAACAATTCTGGTGCTTCTTCTTCTACATTTTACGGTTCAAATGAAATTACCAGTGATGGTGGAGCTGCAAGCATATCTTCTGGGTCCTTTGGGCCTGAGTACCAACAAAAGAAAGCAAAGCTTCTTTATATGCAAGAGGAGGTTTGCAGAAGGTACAAGCAATATCATCAACAAATGCAAATGGTGGTCTCTTCCTTCGAGTCGGTTGCCGGTCTAAGTTCTGCCACACCTTACATATCCATGGCTCTCAATACAGTGTCAAGACACTTCAGGTGTCTCACGAATGCCATCAAAGACCAGCTCAAGCACATAAGGAAAGCTTTGGGAGAGGAATATTTGTCATCAGCTATAACTACTGGTACTACTGGGTGTAGTAGTAGTAAAGGGGATAAAAACTTAGCCAAGCTAAAGTTCATGGGCCTCGGCTTCCAAAAGCATAATAAATCTGGTGGTGGGGCCCATCTGGGTTTCTCTGAACCCCAACAACACGTCTGGAGGCCCCAGAGAGGCCTACCTGAACGTTCAGTGGCCATTCTTAGAGCTTGGCTCTTTGAGCATTTTCTTCATCCGTATCCCACGGACACAGATAAGCACATGTTAGCCACTCAAACGGGTCTATCTAGAAACCAGGTGTCCAACTGGTTCATAAACGCCAGAGTGCGTGTTTGGAAGCCCATGGTGGAAGAAATACACATGCTTGAGACTAGAGGAGGCTCTGTCGAAGCGAGCCAAGATCCCACGAAGAAGGATGGAAATTCTTTAACTGAAGGTACCAGCAGCAGACCAGACACCGAGCACCAGCTTGGCATAAATAATATGATGCATGATAGACAATTGGAATGCTCAGGAGATGAAGAACAGCAATATCAGGAGATCAAGAGGTCCAGAATTGAGTGTCAAGTTCCATCAAGCATGGACGGTGGACTGATGGGGTTTGTCCCGTACCAGCGAAGCGGGCTTGAGGTTGGGGGACTCGGCGCCGTGTCCCTTACATTGGGTCTAAGACATGGGGTGGAAAGTGCCCAACAACAGCAGCAACAACAATTGCAGCAACAGGAGGATCAGCTTCGGCGGCAACTTGGAAGTCAAATGATTCGTGATTTTGTGGGT
>gnl_Prupe_v2.1_Prupe.6G263900.1
ATGGCTGAGGGTTTTGAGCCCTACCATGTTCCCCAACAAAGCAGAAGAGAAAAGCTCCGGGTCCTCGCAGGCCAAGCCCACCCGGGTTGTCTTCAACCCGACTCACCTCCTCCTCCTCATCACCATCTCCACCCGGGTAATTGTGCTGCTTCTGGTTTCCTTCCTCTCCCCTACGATCCTTCCTCCTCCTTCATCGCCTCCTCAGATTTGCTCACGTGCGAACCCACCCCAGCTTCCCCCGTGAAGCCAGAAGGTCAAGTGCATCATCATCATCATCATCATCATCCCTTGATGGGTTTTGTTTCCAATTCCTCTTCCTCTTCCTCAGCCTCCACCTTCCGCAACCATCTCAATTACTTGGATCCACAGCCCTCCTCCATTAATTTCCCCATAAATCCCACCTCCATTCACGACATCAACGCCAACCCTTTTCTCTACCCACCGCAAAACCTCCAAACCCTCAGAGATTTCGACCACCAAGCCGACTATGGCCATGATCAAGTCGTGGTGTTCAAGCCAGAACCCTTATCTCTATCCCTCTCTTCTTCTCAACCCCCCCACCACCACACCCACCAAAACAACAACAACAACAACAACAACAACAATCTCCAGAGATATGGGGCTTCTGCTGTTAACTACAGTTCACTCAATTCAGGCGTCAATGTTGCTTCGGCCTCTAACGAGAACATTGGGTCCAGAAGCTCGGTTCCTCTCGGACCTTTCACGGGCTACGCTTCGATTCTGAAGGGATCTAGATTCTTGAAGCCCGCGCAGCAGTTGCTAGAAGAGTTCTGCGAGGTGGGCAACCGAGAAATTTACACTGCCAAAGTACTTGCTGATTCGTCGTCGTTTTTCGACCCTCCTAGTATCGAGAGCTTCAGCCCAACTCATGTCGTCGACGACGACGACGACCCGCTCAGTGTCGAAGGGGACGGAGGTGAGAGCAGGAGAAAAAAATCCAGGCTAATTTCCATGCTCGACGAGGTTTACAGAAGGTACAAGCAATACTATCAACAGATGCAGGCAGTGGTAACATCATTTGAGTATGTTGCTGGGCTTGGAAATGCAGCTCCCTATGCAAACTTAGCAATAAAGGCCATGACTAGACACTTCAAGTGTTTGAAGAATGCCATCACTGACCAACTTCAGTTCAGAAATAGGGATGCTACTCAGTTAAGCCATGGAAAAGATGAAAGTCAACTGCTTCGTAACACTAGAGGATTCTATAATCAAAGATCCATTCACAACTCCGACTTTGTCGAGCACCAACCTGTTTGGAGACCTCAACGGGGTCTTCCTGAGCGCGCCGTTACTGTTCTTAGGGCCTGGTTATTTGAACACTTCCTGCATCCTTACCCTACTGATTCGGATAAACTAATGTTGGCTAAACAAACTGGTCTATCACGGAGCCAGGTTTCAAATTGGTTTATTAATGCAAGAGTAAGGCTCTGGAAACCAATGGTGGAAGAAATACACACGCTCGAAACACGGCAAGCGCAAAAAACTTCACAGAGGGGAGATCAAAGTGCGAACAGGTCAATTGATGATCATTTACCTTCACCAAACTCACTTGCATCTGAGAATCCATCCACAACCACCCACCGGGTTCAAGACAGCTTGTCGAAACGCACAAGAAATGAACTTCCTGATCACATCACGATGGGGAGTAGTGCTGATCAATTGAACCTGTCATGCAATAACTTGCCAAGCCATTTGCACGTGGGTCATGTTGGTATGAACATGGCTGGGGGAAGTAGTAGTGGTGTTTCTCTAACACTGGGACTTCACCAAAATAATGGTATTGGTTTGTCAGAACCCTTTCCTATTAATGCAGCTCAACGTTTTGGCCTTGGCCTTGATGGCAACAATGACGGCTATGCAATGGGTGGTTTTGATTCTCAAAATCGACATTTCGGAAGGGATGTCATGGGAGGGCAACTTTTGCACGATTTTGTGGGA
>gnl_Prupe_v2.1_Prupe.5G104600.1
ATGGCTGGACAACTGAGTGAAGCTAAACCAAGGAACATGGTCTCTTCTTCAGTTGGGTTCTGCTACTCTGATGTATCCAGCAACCCAACCATTCATCAAACCCAGTTCACCAATCAGATCCAAGACTTTGGCTCCAACCCAGAGATCTTCAACTTGACCACAGGAATGGAGATGATAGGTTTCCCAAAGCAGAATGAAAGTAACAACAACTCAGCTATGTGGAAAGCTGGCTTCTTTGGCAAACCAGGGAACCACCAAGCAGGCCCATCTTCTTCAAAGACAATCAATGAGTCAACAAGTTCTGATTTTTATCATCACCAGCCTGAATTTAACAACAAGCAACCTGATTTCTCAACTGGGATTTCAGAAACAAGTAGTGATCATCATCAGAATCTAATGGTAGGACCTCAACATCAAGACTCCTCTGGGGCTTGGCAAGAGAATAGGTTCCTTGTTGATGATTCTTCTCTGAGGTGTGTATTTCCATGTGAAGGAAATGAGAGGCCAAGCCAAGGCCTTTCACTCTCCCTTAGCTCAACCAATCCCTCTAATATTGGGTTGCAGTCCTTTGAACTGAGGCAGACCAATCAGCATCAACCACATCAGCAAGACCAACAAGATGATGATGATGAAGAAAATGATGATCACATGAGGTTTATTTCTTCTGCTTCAAGAGATAGTGTTGGGCTTTTTGGAAAACCATCAGCAAATATGCAGCAGCAGATGAATATGATGCAAGATGGGTTTTTGGGAAAAGCTACAGCTTCTTCAAGTCTTCATCCTGAAGGGCTGTTCCATCTCAGAAACTCAAAGTACTTGGCTCCTGCTCAGCAACTTCTCAATGAGTTTTGTAGCCTTGGAACCAAGCCAAGTACTGATCACCACCATCCATCAAAGCAAAAGCCCCACAAAAACAAGCTGTGGGAACAAGAAGACAATGGCACTACTAGTTCTTCAAGAAACAAACAATCCAATATTTACTCCCTTGAATTTGTGGAGTTGCAGAAGAGAAAAACCAGACTGCTTTCAATGCTAGAAGAGGTGGAGAGAAGATACAAGCACTACTGTGATCAAATGAAGGCAGTGGTCTCGTCCTTTGAAACTGTGGCTGGTGCTGGGGCTGCCACAGTGTACTCAGCCTTGGCTGCAAAGGCCATGTCACGACATTTCAGGAGCTTGAAAGATGGGATTGTGAATCAGATTCAGGCCACAAGAAAAGCCATGGGAGAGAAGGATCCAGTGGCTCCAGGCACAACAAGAGGTGAAACACCAAGGCTTAGGATTCTTGATCAAACACTTAGACAGCAGAGAGCTTTCCAGCAGATGAACATGATGGAGAGTCATCCATGGAGACCTCAACGTGGCCTTCCTGAGAGATCAGTCTCTGTTCTTCGAGCTTGGCTCTTTGAACACTTTCTTCACCCGTACCCAAGCGATGTTGATAAACATATCTTAGCCCGCCAAACGGGTCTCTCAAGAAGCCAGGTCTCCAATTGGTTCATTAATGCAAGAGTTAGGCTATGGAAGCCCATGGTTGAAGAAATGTACTTGGAAGAAACAAAGGAGCGTGAAAACAACATGAACAACATGACCTCCTCAGATGGGATCACAACAGACCTAGGGGACAGCAGCCGATCGGGTCAAAACCCGCTTCACACCAGACCAGAGGATAAAAAACCCACGCCCGACCAGCTCGTCCGAATAGACTCCGAGTGCCTCTCCTCCATCATCACAAACCCAGAAAAAAACCATGACTCCAGAAGCAGCAAAAGCACCCTCTTAAACCACCACATGCACCCACAACAAAGTTTTGGGAGGGTAAATGAGTCATTTGGGACAATGGAGCTGGATTTTTCATCCTACAATCACCATCAGCAACACTCTGGAGGGACAGTTTCTTATGCCAATGATCATCATCACAACCCAAATCAGGGTTTCAATGGTGGAGGCGTGTCGTTGACATTAGGGTTGCAACAGCATGGTGGGAATGGAGTGAGCTTAGCATTCTCTCCTGCCTCACAGAGCTCTCTATTTTACCCTAGAGATCACATTGAAGAATGCCAACCAGTTCAATACTCTCTCTTAGATGGGGAAGGCCAGAATACTTTGCCCTACAGAAATTTGATGGGGGCACAGTTGCTACATGACTTGGCTGGA
>gnl_Prupe_v2.1_Prupe.7G094300.1
ATGGCGACGTACTTTCATCATGGAAACTCCTCGGAAATCCAAGCCTCCTCGGACGGCGCCCTACAAACCCTCGTTCTCATGAACCCCGGGTACGTCCAATACTCCGACACTCCACCGCCGCCGCCACATCCGCAACCACACCAGCCCCCCTCCGCAGGCAACCTCGTCTTCCTCAACTCCCCCACCAATTCCCTCCCTCACCACCCCTCCACTCTGTCCCACGCGCCGCCCTCCCACCCTCAGCAATTCGTCGGCATCCCGCTCTCCCATGACCCCAACAACAACAACTCCCCATCCATGCATCAGGCCCACCCCGACCTCTCCTCCTTGCATGCCTTCATGCCGAGAATTCAGACGCAGTATGCGCTTTGGAACTCAATTGACCCCAACACGGCGGCGCGTGATACCCCACGCGCCCAGCAGGGCCTGTCTCTGACCCTCTCCTCACAGCAGCCGGGGTTTGGGTCGTTCCGTGGGGCTACCTCGGACAGGGAGGTCCCGTCCGGGGAAGATATTCGGGTTTCCAGCGGGTCGAATTCGTCGGCTTCGGGTGTGACGAATGGGGTTTCGGGTATGCAGAGTGTGTTGCTGAGCTCTAAGTACTTGAAGGCGGCGCAGGAGCTGCTTGAGGAGGTTGTGAACGTGGGCAACGGGATCAGGACTGAGCTGCCCAAGAAGGGTAGCGGGCAGCAAAGTAAAGTGGTGGCTGAGTCGTCCATGGCGGCCGCCGGAGACAGCTCGGTAGGCGGTGAAGGAAGTGGGAAGCGGGCTGCTGAGTTGAGCACTGCTGAGAGGCAGGAAATTCAGATGAAGAAGGGAAAGCTGATCAGCATGCTTGATGAGGTGGACCAAAGGTACAGGCAGTACCACCGACAGATGCAAGTGGTAATTTCATCTTTCGAGCAAGCAGCTGGAATTGGTTCAGCTAGAACTTACACTGCTCTGGCCCTACAAACCATCTCAAAGCAATTCAGGTGCTTGAAAGATGCCATAACAAACCAAATTCGAGCAGCAAACAAGAGCTTAGGAGAAGAAGATTGTGCAGCAGGCAAGATTGAAGGGTCAAGGCTCAAATATGTGGACCATCAGCTGAGGCAGCAAAGGGCTCTCCAACAGTTGGGAATGATCCAGCACAATGCTTGGAGACCCCAGAGAGGCTTGCCCGAAAGATCTGTTTCCGTACTTCGTGCTTGGCTTTTCGAACACTTCCTCCACCCCTACCCAAAGGATTCAGACAAGCACATGCTTGCAAAACAGACAGGGCTTACTAGGAGCCAGGTTTCTAATTGGTTCATAAATGCTCGAGTCCGGCTGTGGAAGCCAATGGTGGAGGAAATGTACTTGGAGGAGGTCAAGGAGCATGAACAGAATGGATCATCAGAGAAAATGAGTAAGAGCAATGAGGACTCTGCATCAAAGTCCACAGCTCCACAAGACACTGAGAATAATCAAACAACAAGCACTTTCAATTCCAAACAGGAGAACTCAACAAATCATAACAATATTGCTGCTCCTCCATCAATGTCAATTTCCACACCTTCAACATCTCCCACAAACATGGTTCGAAATCCGTCTGGATTCTCTCTCATCGGGTCATCGGAGTTGGATGGCATCACACAAGGCAGTCCAAAGAAGCCAAGGAGCACTGAGTTTATGCAGTCACCAAATAGTAGTGTCCCATGTATGAATATGGATCACAAGGCTCAAGAGGTAAACAATGAGCAACTTTCTATGAAATTTGGGGATGAGAGGCAGGGCAGAGATGGGTACTCATTCATGGGAGGCCAGACCAATTTTATCGGAAGTTTTGGACAATACCCAATTGGTGAAATTGGCAGGTTTGATGCTGACCAATTCACACCAAGGTTCTCAGGCAATGGTGTTTCTCTCACTCTTGGCCTTCCTCACTGTGAAAACCTCTCCTTGTCTGGAGCTCATCACCACCAAAATTTTCTCCCTAACCAAAACATTCAACTTGGGAGAAGAGTAGACATTGGTGAAGCAAATGATCAATTTGGTACCATAAACACTTCAGCTCCTCACTCTTCTGCAGCATTCGAAAACATCGACATTCAGAACCGAAAGAGGTTCGTAGCACAATTGTTGCCAGACTTTGTGGCC
>gnl_Prupe_v2.1_Prupe.7G146900.1
ATGGGCATAGCAACCGTACCGCCACTTCTTCCAACACCACCATCAATCTTCTCAAGCTCATCATCAAAAGGTCATCACCACCACTCAATTATTGATTCAGAAAGTTACTCCAATTCTCCTAATTCTATGTCCCAAGACTATCACCACCAAGGCATCTTCACCTTCTCCAATGGCTTCGAGAGATCGGCTATGACAACCCACCAAGAGCAGCAACAGCAGCAGCAACACCACTTGGCGCAACAGATCCGGAGAGAAAAGCTGAGGGTGCAAGGCTTCGAAACCCCGCCCCCTCCACCATTGGTTGGCCTAGACGAAGAAGAATCCGGAGGCCTTCCGGTGTATGAAACCGCGGGCATGTTGTCCGAGATGTTCAATTACCCTCCAGGTGGCGGCCCTGCTGGGGCAGCCGAACTGCTGGAGCATCCGATGGCTCAGGCCTATCGGATGGCTCGGCAGCAGCAGGAGCCTGTGTCTGGTGCGGCCGAGTGGTACGGAAGCAGAGTGGTGGGGGGATTGGGAGCATTGGGAGATTCAAAAAATCACAATAGCCGCGACAGTATTCAGCATCATCATCAACAGCAGCATCAGATTTCAACAATTAATGCGGACTCAGCGGCAGCCATGCAGCTTTTTCTTATGAACCCATCACAACCAAGATCGCCTTCTCCTCCAGCTCACACAACTTCTTCCACCCTCCACATGTTGCTTCCAAACCCATCATCCACTACCAACTCACTCCAAGGCTTTGCTACTCCATCTGGAGGAGGAGGGGCTTTTGGTCAATTCACATGGGTTCCTGAGAGTCATCATGGACATGATGGAGGCAATCCCACCGGCGGTGCCGGTGAAATTGGAGGGGTTGTGGAAGGCCAAGGCCTTTCATTATCTTTATCAACTTCATTGCAGCACTTGGAGGCAGCCAAAGCTGAGGAATTCAGGATGGGATCAGATAGTGGAGGCGGGTTACTATATTACAACAATCAAGGAGATCATCAAGGCTCAACCAATCAGTACAAGAATTTAGGAGCTCATCATCATCATCATCAACATCATCAAAGCCAGCAGCAGCAGCAGCAGCAGGCATTGCACAGTTTGCAGCAAGGAGGGGTTGTGGGAGGACATGTTGGGTTTGGGTCATCATCAGGATCAGCCTCATCATTTGGAGTTGTGAATGTGTTGAGGAACTCCAAGTATGTGAAGGCAGCCCAAGAACTGTTGGAAGAGTTTTGCAGTGTAGGGAGGGGTCAGCTCAAGAAGAACAAGTTTGGTGGGACTGGTGGTAGGCATAACTCCACAAACCCTAGTTCCAATCCAGCTGGCAGTGGTGGTGGTGGTGGTGCCTCTTCATCTTCATCAAAGGATGTGCCTCCTTTGTCAGCCGCTGATAGGATTGAACACCAAAGAAGGAAGGTCAAACTATTGTCCATGCTTGATGAGGTGGACCGTAGGTACAACCACTACTGTGAGCAAATGCAAATGGTGGTGAACGCATTCGATCTGGTGATGGGTTTCGGGGCGGCGGTGCCGTACACAGCCCTAGCGCAGAAGGCCATGTCACGGCATTTCCGGTGCCTAAAGGATGCGATAACGGCACAGTTGAAGCACAGCTGTGAGCTACTGGGAGAAAAAGATGGTGCGGGGACCTCAGGAATAACAAAAGGAGAAACGCCAAGGTTGAAGATGCTAGAGCAAAGCCTAAGGCAGCAAAGAGCATTTCATCAAATGGGCATGATGGAACAAGAAGCTTGGAGGCCCCAACGAGGCTTGCCCGAACGCTCTGTCAACATCTTGAGGGCCTGGCTTTTTGAGCATTTTCTTCACCCGTACCCAAGCGATGCTGATAAGCATCTGTTGGCACGACAGACTGGTCTATCGAGAAATCAGGTCTCAAATTGGTTCATAAATGCTAGGGTTCGATTGTGGAAACCCATGGTGGAAGAGATGTACCAGCAAGAAACCAATGAAGAAGTTGGGGGTGCTGCAGCAGCAGCAGCTGATCATCATCATCAAGATCAGAGAGAACGTAACAACCAAAACCAAAATAGTAGTGGCCTCAATGCACAAACTCCAACGCCTACAACGACAGCTGCCACAACAACAACGACAACGACGCCAACAACAACACCAACGACAACAAATTCGCCAACAGGCAAAAGATCCGAAATCAATGCCTCCGAAAACGACCCTTCACTCATCACAATCAATAGGCAGCAGCAGCAGCTGCAGCACCACTTGCAACAGCCCATGATGGCCACCACCACTGCAAGCGCGGTGGCGCTAACTGCATCGCAATGTTTCGCCACCACATCCACCACCGCAAATGATAGGCTGGCTTCCGAGGACACATGTCGCCGAGGCAGCATGGTGGCAGCGGATTACGGGACCACCTCGGGTAATGCACATATTGCAGCTCATGATCATCAAAGTAGTAGTAATATTGGGTCTTCTACTACGCTTATAAGCTTTGGGACCACCACGGCAGCCGGTGACGTGTCACTCACTCTAGGGCTTCGCCATGCTGGTGGTGGAAACAATATGCCCGAGAAGAATCCTTCTTCTTTCTCTATTAGAGACTTTGGGGGCTGT
>gnl_Prupe_v2.1_Prupe.1G373600.1
ATGGCTACATATTTCCAAAATTTAAGCAACCAAAACTTATTGAACCCCTCCTATGCAGGGGATGAGAAACTTGCTTCTTATCCTGAACCCCCCGCCAACATGATGATGTATCTGAATCAAGCTTCATATGCTGCTGGATCCTACTCTGAAGTCTTGTCCGGCGGCTCTTTCTCTCCTCACAAATATGCTGATTCTGATGGTGGCAGGAATGAAATGATGTTTATTCCACCCACAAGTGATCAAGCCCGAGATTGTGTTACTGGGGATTCTTTGATTGGTAAACATAATATTCAGGATCATGGGTTATCTCTTAGCCTTGCCTCCACACAAATTCCCCCTGCTGTTTCTCTGCCTTCATTTCAGTACCAGTATCCAAATCCAAGTCTCTCTTCGGTTTTGTGCACCTCTCCAATGCTAGGGAAGGGGGAAATTTACTGTAAAGGTGATGAGTACAATCAAAGTGAAGAGTTTAAGAACTTTGAAAGCTTGACATCTGGCTTCTATGGAGGTGGTGGCCATGAGACTGTCAAAACACAGAGTTTGTACAATCCTATGTGCTCAGTGGGATCCAAAGAAATGCATTCCGAAACATACTTGTATGACTCATTAGGTTCCGCTAGCACTATGTTAAGCTCCAAGTACCTCAAGGCAGCACAACAGTTGCTTGATGAAGTGGTAAATGTCCGAAAGGCGCTGAAGCAGTCTCGATTGAACAAGCATCAAAACTCTAAGCGGATTGGATTAGATGGTTCCAAAGAGACTGACGGGAATGATCAACATTTACCAAGGTCATCGGATCCTAGTGAATCAAGTACCATCTCTACTCTGGAGCTATCACCAGCAGAACGACAGGATTTGCAGAACAAGAAGACCAAACTTTTGTCCATGTTGGATGAGGTAGATAGAAGATATAAACAATATTACCAGCAAATGCAAGTTGTGGTGTCATATTTTGACAAGGTGGCTGGGAACGGGGCTGCTGGACCATACACTGCACTTGCTCTCCAAGCAATTTCCCGTCACTTCCGCAGTTTGCGTGATGCAATCAAAGGCCAAATTCAAGTGACACGGAAAAGACTGGGAGAGCAAGATTCTTCATCAGATGGTCAAGGAGGAGTAATACCCCGCCTTCGCTACGTGGACCAGCAGCTCAGACAGCAGAGGGCATTTCAGCAGCTTGGCGGAATGCAGCATGCTTGGAGGCCTCAAAGAGGACTTCCGGAGAGCTCTGTTGCAATCCTTCGTGCTTGGCTGTTTGAGCATTTCCTTCTTCCTTACCCAAAGGATTCAGAAAAAGTTATGCTAGCAAGGCAGACAGGGTTAACCAGAAACCAGGTTGCCAACTGGTTTATCAATGCAAGGGTACGTCTTTGGAAGCCCATGATTGAGGAGATGTACAAAGAAGAATTCGGTGATTTGGACATGGATTCGAAATCTTCACCAGAAAATGTGCTAAAGGAAGAAGCAAGAGCTGAATTCTCAGCATCTGAGGACAGGAAAGAGGAGTTGCAGGAAAGCATGAAATCTGCAACTGCTGATAGTAATGAACCAGGGCAAGTGCAGAAGTCTGGTCACAGTCTCAACCATAATGCTGTTGCCACATATGACATGTCGGGGTTGGATCAATTTGCAGTCGGCAGCAATGAGGTGTCACTTGCATTGAATTTGCGGCATTGTGAAGAACATGATGGATTTCCTTCATCTACTGTATCCCATGTAAGAGTTCATGACGACGCAGCAGCTTCTTTGGATTGTCATTATGAGGATCCAGAGCAGCAACAGTTAATACAGGTTTGGCGATACCCACCTGTTACA
>gnl_Selmo_v1.0_80869
ATGAACTCACCAGGTGGTTCTCAAGATGCGAAACGAGGCGTGGGCAAGCTTTCGGGGGACCTGAGCCACTTTAGAACTTCGCCCAGGGATGGTGGTGCAAGTTACGTCAACTTGCCGAGCAGCGCGGGCACCAAGCATTCTTACTTTGACGTAGCAGGTCCAGGACCATCTGCAGTGTCCAACTCGTTCAGCTTCGTGTCCGGCAGTCGGTACTTGAGAGCCGCGCAGCAGCTGCTGGACGAGGTATGCAGCGTGGGGAGGGGCCTCAAGCAAAGCTCCAAAAGTAAAGGATCGCAGCAAGGCTTGGGTGGTCAAAGCAGTCCAGCTGCAGAAAATGTATCCGTGCTCACGCCCGATGAAAGGCAGGAGTACGAAGGCAAGAAGACCAAACTTTTGGCTATGCTTCAGGAGGTTGATAGGCGTTATCGGCAATACTATGACCAAATGCAGGTGGTCATCACTTCCTTCGATGCTGTTGCTGGCGCGGGCGCCGCGACTCCATACACAGCACTCGCGCTGCAAGCAATGTCTCGCTACTTCAGGTGCCTCCGGGACGCTATAACAGGCCAGATCCAAACGACGTGCAAGGCTCTGGGTGAGGAAGACGTGACGAAGAGCATTACGAGCAGGCCTCTCACGTCCCGGCTGCGGTTTATTGATCAACAAATCCGCCAGCAGCGAGCGTACCAGCAATACGGAATGCTGCAGCAGCATGCATGGCGCCCTCAACGGGGATTGCCGGAGAGATCGGTATCCATTCTACGAGCGTGGCTATTCGAACACTTTCTGCATCCGTATCCCAAAGACGCAGATAAAATGATGCTCGCTAGGCAGACAGGTCTAACGAGAGGCCAGGTCTCCAACTGGTTTATTAATGCC
>gnl_Selmo_v1.0_68227
CTGAGCGCCGAGGAGAAGCAGGAACTTGAGACGAAGAAATCCAAGCTCATCGCCATGCTCCAAGAGGTGGATCGGAGATACCGGCAGTACTACGATCAAATGCAAGTGGTGATCAGCTCGTTTGATGCGGTGGCCGGCGTTGGAGCGGCCACTCCCTACACGGCTCTCGCGTTGCAAGCCATGTCTCGCTACTTTCGGTGCCTGAAGGACGCCATCACGGGGCAAATCTCGCTGGTTTGCAAGTCCCTGGGCGAGGAGGACATCTCCAAGCAGATCACCACCAAGAGCCCCACTTCCCGGCTCCGCTTCATCGACCAGCAGATCCGGCAGCAGCGAGCGTTCCAGCAGCTCGGGATGCTCAACCAGCACGCCTGGAGGCCGCAGCGAGGACTCCCCGAGCGATCGGTTTCGATCTTGCGAGCTTGGCTCTTTGAGCACTTCCTCCATCCGTATCCCAAAGACGCGGACAAGATGATGCTAGCGAGGCAGACTGGTCTTACAAGAAGTCAGGTGTCCAACTGGTTCATCAACGCT
>gnl_Solly_v2.4_Solyc06g074120.2.1
ATGTACTATCAAGGAACCTCGGATAATAATATACAAGCTGATCATCATCAACAACAACATAATAATCTTGGGAATAGTAATAATAATATTCAGACGCTGTATCTGATGAACCCTAACAGTTATATGCAAGGCTACACTACAACTGACACACAGCAGCACCTGCAACAGCAACAGAACCAGCACCAGTTGCTTTTTCTGAATTCAGCACCAGCAGGAGGCAACGCGCTTAGCCATGCGAATATACAACACGCGCCTCTGCAACAGCAGCACTTTGTCGGCGTGCCCCTTCCGGCAGTGAGTTTGCATGATCAGATCAATCATCACGGACTTTTACAGCGTATGTGGAACAATCAAGACCAATCTCAGCAGGTGATAGTACCGTCGTCGACGGTGGTTTCTGCCACGTCATGTGGCGGGACCACCACGGACTTGGCGTCTCAACTGGCGTTTCAGAGGCCGATTGTGGTGTCTCCGACACCACAACACCGACAACAACAACAACAGCAAGGCGGTCTATCACTGAGCCTTTCTCCTCAGCAACAGCAACAAATTAGTTTCAATAACAATATTTCATCATCATCACCAAGGACAAATAATGTTACTATTAGAGGAACAATGGATGGATGTTCTAGCAACATGATTTTAGGCTCTAAGTATCTGAAAGCTGCACAAGAGCTTCTTGATGAAGTGGTTAATATTGTTGGAAAAAGTAACAAAGGAGATGATCAAAAGAAGGATAATTCAATGAATAAAGAATTAATTCCTTTGGTTAGTGATGTCAATACTAATAGTTCTGGTGGTGGTGGTGGTGAAAGTAGCAGCAGGCAGAAAAATGAAGTTGCCATTGAGCTTACAACTGCTCAAAGACAAGAACTTCAAATGAAAAAAGCCAAGCTTCTTGCCATGCTTGAAGAGGTGGAGCAAAGGTACAGACAGTACCATCACCAAATGCAAATAATTGTATCATCATTTGAGCAAGTAGCAGGAGTTGGATCAGCAAAATCATACACTCAATTAGCTTTGCATGCAATTTCAAAGCAATTCAGATGCCTAAAGGATGCAATTAGTGAGCAAGTGAAGGCGACGAGCAAGAGTTTAGGTGAAGATGAAGGCTTGGGAGGGAAAATTGAAGGCTCAAGACTCAAATTTGTGGACCATCATCTAAGGCAACAACGCGCGCTGCAACAGCTAGGAATGATGCAACCAAATGCTTGGAGACCCCAAAGAGGTTTACCTGAAAGAGCTGTCTCTGTCCTTCGTGCTTGGCTTTTCGAGCATTTTCTTCATCCTTACCCCAAAGACTCAGACAAAATCATGCTTGCTAAGCAAACGGGGCTAACAAGGAGCCAGGTCTCTAACTGGTTCATTAATGCTCGAGTTCGATTATGGAAGCCAATGGTTGAAGAAATGTACTTGGAAGAAGTGAAGAATCAAGAACAAAACAGTAGTAATACTTCAGGAGATAACAAAAACAAAGAGACGAATATAAGTGCTCCAAATGAAGAGAAACAACCAATTATTACTAGCAGCTTATTACAAGATGGTACTACTCAAGCAGAAATTTCTACCTCAACTATTTCAACTTCCCCTACTGCAGGTGCTTCACTTCATCATGCTCACAACTTCTCCTTCCTTGGTTCATTCAACATGGAGAATACTACTACTACTGTTGATCATATTGAAAACAACGCGAAAAAGCCAAGAAATCATGACATGCACAAGTTTTCTCCAAGTAGTATTCTTTCATCTGTTGAAATGGAAGCCAAAGCTAGAGAATCAACAAACAAAGGGTTTACTAATCCTTTAATGGCAGCGTACGCGATGGGAGATTTTGGAAGGTTTGATCCTCATGATCAACAAATGACCGCGAATTTTCATGGAAATAATGGTGTATCTCTTACTTTAGGACTTCCTCCTTCTGAAAACCTAGCCATGCCAGTGAGCCAACAAAATTATCTTTCTAATGAGTTGGGAAGTAGGCCTGAAATAGGAAGTCATTACAATAGAATGGGATATGAAAACATTGATTTTCAAAGTGGGAATAAGCGATTTCCAACTCAACTATTGCCAGATTTTGTTACAGGTAATCTTGGAACA
>gnl_Solly_v2.4_Solyc09g011380.2.1
ATGGCTGAAGGATTTGAACCTTATCATGTCCCACAACAAAGTAGAAGAGATAAGCTTAGAGTTTTACTTGATGAAAATAATAATAGTAATTGTCAAATCCCCCCTCTTTATGATCCATCTATTGTTTTATCTTCAGATTTATCAATTTTTCAAGAAATTAATGGTAACCCTTTTCTATATACATCTCAAATTCCAAGATTTCTTGATCATAATAATACTAATACTAATAGTAATAGTAATAGCAATGGTCAAGGTAATTTATCTTTGTCTTTGTCATCTCTTCATAATAATGACTTGTCTTCGTCTAAGAGTATTACTACGACTACTAGTTGTGTACCACTTGGACCTTTTACGGGGTACTCTTCAATTTTAAAGAGATCAAAGTTTTTGAAACCAGCACAGATTTTGTTGGATGAATTGTGTCATGTTACTAAAGGGATTTATGTTGATGATAGTAATGATGATGCTTCTAATTTGATGATGGATACTCCACAAGGTTTTACTAATGGAGAGGAACAATTTGGGAAAAAGAAATCAAGGTTAATTTCAATGCTTGATGAGGTATACCATAAGTACAAGCAATATCATGAGCAACTACAAATGGTTGTGGCATCATTTGAATCAGTTGCTGGACTTGGAAATGCAGCACCATTTGCAAACGTAGCTATAAAAACTATGTCAAAACACTTCAAATGCCTTAAAGATGCCATAATTGACCAACTTCAATTTACAACAAGAAAATCTTCACATGGTCAAATTAATTGTGAAAGAGGAGTTGGAATTTCTGGCAAAGGAATTTATTGCCAAAGACAAGAAACTCAACCTGTTTGGAGACCACAAAGAGGGCTTCCTGAACGTGCTGTCACTGTACTTAGGGCTTGGTTGTTTGACCATTTTCTTCACCCTTACCCCACGGACACTGATAAAGTTATGTTAGCCAAACAAACTGGACTCTCAAGAAATCAGGTTTCTAATTGGTTCATCAACGCGAGAGTAAGACTTTGGAAACCTATGGTAGAAGAGATTCACATGCTTGAAACTCGAGAAGGTCATAATAAATCTTCTTCACATAGAGAAGGACCTAACAACAACAACAACAACGATAGTAATAATCCAATTGAACATTTTCCTATGAGTAATTCAAATGCATGTGAAAGTAATACACCATCTACATCAACATCAAGATTACAAGACCTTCCATCTAAACGAACTCGAAATGAGTTAACAAATATTCCCAATAATATTGGAAGAATCGCGGATTCAATAAATTTATCCTATGGAAATTTGTCAACTGGAGTTGGTGGTGGTGTATCGTTAACGTTAGGGCTTCATCAGAACTCCGGTAATATTGGTTTATCGGAGCCATTTCCGATGAATGCAGCTAGACGTTTTGGTATCGATAGTAGTACGAGTAGTGGAAGGGTTATTTTTGGTGGATTTGATGAACAAAATGGACAATTTGGAAGAAATAATAGTATGGTTGGTGGGCAATTCTTGCATGATTTTGCTGGT
>gnl_Solly_v2.4_Solyc01g109980.2.1
ATGGCCACTTATTTTCCTAGTCCAAGCAATCAAAGAGATGCTGATCAGACATTTCAATATTTTAGGCAATCTTTGCCTGAATCTTATTCAGAAGCTTCAAATGCTCCGGAAAACATGATGGTGTTCATGAACTATTCTTCTTCTGGGACATATTCAGATATGTTGACGGGTACTTCCCAACAGCAACACAGCTGCATCGATATCCCATCTATAGGAGCCACGTCCTCCAACACATCCCAACAAGAAGTATTGTCAAATCTTGGAGAATCGCGGATGGGAATTCAGGATTTTTCTTCATGGAGAGATAGCAGAAATGAGATGCTAGCTGATAATTTCTTTCAAGTTGCACAAAATGTGCAGGGTCAAGGATTATCCCTCAGTCTTGGCTCCAATATACCATCTGGAATTGGAATTTCACATGTACAATCTCAGAATCCTAACCAAGGTGGCGGTTTTAACATGTCCTTTGGAGATGGTGATAATTCCCAACCAAAAGAACAAAGAAATGCTGATTATTTTCCTCCGGATCATCCTGGAAGAGACTTGGATGCTATGAAAGGGTATAATTCTCCATATGGTACGTCGAGTATTGCAAGGACCATTCCCAGCTCGAAGTATTTGAAAGCAGCTCAATATTTGCTTGATGAGGTTGTTAGTGTCAGAAAGGCCATCAAGGAGCAAAATTCTAAGAAAGAGTTGACAAAGGATTCGAGAGAGCCTGACCTGGACTCGAAAAATATATCATCAGATACTCCTGCAAATGGAGGTTCAAATCCTCATGAGTCCAAAAACAACCAAAGTGAACTTTCAGCTACCGAGAAGCAAGAAGTGCAGAACAAACTGACCAAACTTCTGTCAATGCTGGATGAGATTGATAGAAGGTACAGACAATATTATCATCAGATGCAAATAGTGGTCTCATCATTTGATGTAGTAGCTGGAGATGGAGCAGCAAAACCATACACAGCTCTTGCTCTTCAGACAATTTCCAGACACTTTCGTTGCTTGCGTGATGCAATCTGCGATCAGATTCGAGCATCACGAAGAAGTCTTGGAGAGCAAGATGCTTCAGAAAACAGCAAAGCGATTGGAATATCACGCCTGCGTTTTGTGGATCAGCATATTAGACAGCAGAGAGCCCTGCAGCAGCTTGGTATGATGCAACAACATGCCTGGAGGCCTCAGAGGGGATTGCCTGAAAGCTCTGTTTCAGTTTTGCGTGCTTGGCTCTTTGAGCACTTTCTTCATCCCTACCCGAAAGATTCTGAAAAAATTATGCTAGCAAGGCAAACTGGCTTAACGAGAAGTCAGGTATCAAATTGGTTCATAAATGCACGAGTTCGTCTTTGGAAACCCATGGTTGAGGAAATGTACAAAGAAGAGGCTGGTGATGCTAAGATAGACTCAAATTCTTCATCAGAGGTTGCCCCCAGACTTGCATCAAAAGACTCAAAAGTTGAAGAAAGAGGAGAATTGCACCAGAATACAGCTTCAGAATTTGAGCAGTACAATAGTGGCCAAATCCTGGAGTCAAAATCTTACCATGAAGCTGATGCAGAAATGGAGGGAGCAAGTAATGCAGAAACTCAAAGTCAATCTGGAATGGAAAATCAAACAGAGGAACCCCTGCCTGCTATGGATAATTGCACCCTTTTTCAGGACGCGTTTGTTCAAAGCAACGATAGATTCTCAGAATTTGGTAGTTTTGGAAGTGGAAATGTACTACCCAATGGAGTTTCACTTACATTGGGGTTGCAGCAAGGTGAAGGAAGCAACCTACCAATGTCCATCGAGACTCATGTTAGTTATGTACCATTAAGGGCAGATGACATGTACAGTACAGCACCTACTACTATGGTCCCTGAAACAGCAGAATTCAACTGCTTGGATTCTGGGAACAGGCAGCAACCATTCTGGCTCCTACCATCTGCTACA
>gnl_Solly_v2.4_Solyc01g007070.2.1
ATGGCTTCTTATTTTCATGGAAATTCAGAAATACAAGAAGGAAATGATGGATTACAAACTCTAATACTAATGAATCCTGGCTATGTTGGATTTTCTGAAGCACAACATCACCACGCGCCACCACCGCCACCGCAAGGCGGCGGCGGCAGTAACATAGTTTTCTTCAACTCCAACCCTCTTGGAAATTCAATAAACTTATCTCACGCGCCACCACCTCCGCCGTCACAACAACAACAATTTGTCGGTATACCTCTCGCCACCGCCGCCTTCACCGCCCCATCTCAAGACTCCGGCAACAACAACAACAACAACGAGTCTTTCTCCGGCCTTCACGGCTTCCTTGCTCGATCGTCTCCATACGGGTTCTACAACCCGGCTAATGACATCACGGCGGCGCGTGAGGTCACACGCGCTCATCAGCAGCAGCAACAAGGGCTTTCCCTTAGCTTGTCCTCATCCCAGCAGCCGAGTTTTGGGAGCTTCACGGCGGCGCGTGAGATTGTTTCTTCGCCTACGGGTTCGGGTTCGGCTTCGGGGATACAACAGCAGCAACAACAACAACAACAGAGCATTTGTAGTGTTCCTTTGAGTTCTAAGTACATGAAGGCTGCACAAGAGCTACTTGATGAAGTTGTAAATGTTGGAAAATCAATGAAAAGTAGTAATAGTACTGAAGTTGTTGTTTATAATGATGTCAAAAAATCGAAAAATATGGTCGATATGGATGTACAGTTAGACGGAGTTGGACCAGCAGAGAAAGACGGAGCTCCAACCAATGAGCTAAGTACCGCGGAGAGACAAGAAATTCAAATGAAGAAAGCAAAACTTGTCAACATGCTTGACGAGGTGGAGCAGAGGTATAGACATTATCATCACCAAATGCAGTCTGTGATAAATTGGTTAGAGCAAGCTGCTGGTATTGGATCAGCAAAAACATATACAGCATTGGCATTGCAGACGATTTCGAAGCAATTTAGGTGTCTAAAAGACGCGATAATTGGTCAAATACGAGCAGCAAGCAAGACGTTAGGCGAAGAAGACAGTTTGGGAGGGAAGATTGAAGGTTCAAGGCTCAAATTCGTCGATAATCAGCTAAGACAACAAAGAGCTTTGCAACAATTAGGAATGATCCAGCATAATGCTTGGAGACCTCAGAGAGGATTGCCCGAACGAGCTGTTTCTGTTCTCCGCGCTTGGCTTTTTGAACATTTCCTCCATCCTTATCCCAAGGATTCAGACAAAATGATGCTAGCAAAACAAACAGGGCTAACTAGGAGTCAGGTGTCGAATTGGTTCATCAATGCTCGAGTTCGTCTTTGGAAACCAATGGTGGAAGAGATGTACTTGGAAGAGATAAAAGAACACGAACAGAACACGTTGGGTCAAGAAAAGACGAGTAAAGTAGGCGAACAAAACGAAGATTCAACAACATCAAGATCCATTGCTACACAAGACAAAAGCCCTGGTTCAGATAGCCAAAAACAGGACAACCCTGCTTCATCAATACCGATGTCCAACGCCACTTCCATACCCCCTATCGGTATGAACATCCGTAATCAGTCTGCTGGTTTCAACCTGATTGGATCACCAGATATCGAAAGCATCAACGTTACTCAAGGGAGTCCAAAGAAACCGAGGAGCAACGAGATGTTGCAGCATTCACCAAACAGCATTCCATCTATCAACATGGATGTAAAGCCAAACGAGGAGCAAATGTCGATGAAGTTTGGTGATGATAGGCAGGACAGAGATGGATTTTCACTAATGGGAGGACCGATGAACTTCATGGGAGGATTCGGAGCCTATCCCATTGGTGAAATTGCTCGGTTTAGCACCGAGCAATTCTCAGCACCATACTCAACTAGTGGCACAGTTTCACTCACTCTCGGCCTACCACACAACGAAAACCTCTCAATGTCAGCAACACACCACAGTTTCCTTCCAATTCCGACTCAAAACGTTCAAATTGGTGAACCAAATCATGAGTTTGGTAGCTTAAACACACCAACATCAGCTCACTCAACATCAAATGTCTACGAAAACTTCAACATTCAAAACAGGAAGAGGTTCGCCGCTCCCTTGTTACCAGATTTTGTTACC
>gnl_Solly_v2.4_Solyc04g079830.2.1
ATGTCACACAGCTTTCATCAACAACAAGGATTTTACAATTTCTCAAATGTATATGAGAGATCTGCAACGACGACGACGAAGCATGAAGATATGTTAAGAGTACAAGGCTTTGAGCCACAGCAAGTTGAAGTAGCAGCGGCGGATGTTGAGCCGCCGCCTACTGCAACGGTTTATGACGATGGTGGAATGTTGACGGAGATTATCAGCTACCCATCTGCGTGGCGGAAAACCGCCACGGAGATATTGGACGATCAGATCCAATCGAGTAATTATCGATCGTGGCCACAAAAGGAGCAGCAGCATCTTCAGCAGCAGCAGCAACAACTTCTTCCACAATCAATAATAAACGATACTGAGCTTCCTCTAATGAATCCTCATATTAAACCGTCATCTCCGCCTCGCTCTTCATCTTCACTTCACATGTTACTTCCAAACTCAGTAGACACAAACAATCTTCTTCATCATCAAGGATTTCACTTGCTTAATCCAGCACCCGTGGAAACTCCGTCTCAATTCACATGGATTCCAGGTAGTAGTAGTGGAGAGGACAATTCCGCTAGGATTGGAAGGGTTGTGGATGGTCAAGGTCTTTCCTTATCGCTTTCTAGAAATTTCGAAGCTGCTGCAAAATTGGAAGACTTGAGAATCGGAAACGGTGAAATTTACTTGCATAATAATCAAGGACTATTAGGTCCGATTAATAACAACAATCATCACCACCATCACCATCAACTGTTACATTCAGGAGTAATTATGGATCATCGTACTCCTCCTCATCCTCATCCTCTTCCTCCTCACTCTAGTACGGGTCATCATCATCAAATTCATGTTGGATACGCAGCATCATCACCAAGAATATCAAATGCTCTAAGAAATTCGCGATATGTAAAAGCTACACAAGAGCTACTTGAAGAATTTTGCTGTGTAGGTAGGGGAAATTTCAAAAATCAAAGGGTGAAGAAATTAGACGATGATCAAAACCCTAATTCCAACTCGGAGAGTGAAGATCATCGTGGTCCCTCCAAAGATAATCATCCTCCATTATCAGCTGCTGAGAGATCTGAATATCAACGGAGGAAAATCAAGTTGTTATCTATGCTCGATGAGGTAGATGCAAGGTACACGCGTTACTGTGAGCAAATGCAGGCGATGGTGAATTCATTCGATTCAGTAATCGGTTACGGTGCAGCAGCTCCATACACAGCGTTAGCTCAGAAGGCGATGTCGAGGCATTTCCGATGTATAAAGGATGCGATTGTTGGTCAATTGAAACAGACTTGTAAGTATTTGGGGGAGAAAGATGTGACGGGAACGAGTGGGTTAACAAAAGGGGAAACACCGAGGTTGAAAATGCTTGATCAGAAATTGAGGCAACAAAAGGCATTACATCAAATGGGAATGTTGGATTCTGATGCTTGGAGGCCGCAAAGAGGATTGCCTGAGAGATCTGTTAATGTTTTAAGGGCATGGCTTTTTGAGCATTTTCTTCACCCGTATCCAAGTGAAGCAGACAAGCATTTGTTGTCCAGGCAGACTGGTTTATCTAAAAATCAGGTATCAAATTGGTTCATAAATGCTAGGGTTCGATTGTGGAAACCTATGGTGGAAGAGATGTATCAACAAGAAACCAAAGAAGCAGAAACAGATCAAGAAGAAGAAGAACAAGAGCAACAGCAACAAGAAAAACAAGCACAAATCCCAATGCACAACATGGCTACATCACCAGCAGCAGCAACAACAAAAACAACAACTATGTCATTATCATCATCAGTAAGATCCAAACTTAATGCTAATGAAAGAGACCCTTCAGAAAACATCATCAATTATAGGCAGTACGCCTTGGGAAACCAACTAGTAATGCTCCAATCAGACGACACCACAACTGCGTCCACCTCTACTCATCATTATTTTACAGCGGTGAACGCAGTTGATTTGGTGGCTGATCCAAATGCGGTCAATACGGCCGCATTTGGATCACAGCAAGCTGGAGATGTGTCACTCACATTGGGACTAAGGCACTCAGAAAATGTACCAAGGAAGCCAGCACAATTTCAATTAAGAGACTTTGGAGCTTAT
>gnl_Solly_v2.4_Solyc04g080790.2.1
ATGTCTGCTTACTATTCAAATTTGTCCAATCAAAGAGAGGTTTTGCCAATGTCTTTTTTGCCGGACCAGAAATTTGCTTCTTATCAGTCAACTGGTCTTTCTGATAGTCCTGTTCATCTAAACCAGCATTCTGCATCAGTCTCATATTCGGAGTTGCCTAGTCAAAACTACAGTGAAGTTCAGACATTGAAAGGCAAAGATGAGATGCTATTCATTCCACCAACCAGTGAATCAGGAGGTATGCAACCAATCGGTAGGGCGGTGAATGCTGTACCAAACTTTTTGGAGAATTCAGTTATGATGGATCCTCATTCTTTTCCAATAAAACAGCTTCTTGTGCCTAACGGTGAACAAAGCCTTCAAAATCAAGGATTATCTCTTAGTTTGGGTACACAAGTTCCTCCTTCACTTCATGTGTATTCATATCAAGATGACTATACGAATTCTAGTCTATCTTCTCTGGTGGGTACCCATGTTTTGCACTCGGATCAAGGATCGGAAAACAAGGAATCTAAAGTTGCTGAGTACTTGTCATTTGATCTAGCTGGAGGAAGTAGAGCTGCAAATAATCCCCAAAGCTCCATGACCCTTAGAGAATTGAACTCTGGTGTACATTCACATGTAGGATCAGGAGCTGCAGCAGCTATTTACAATTCCAAATATCTAAAGGCTGCTCAAGATTTGCTTGATGAAGTAGTTAATGTTCAAGAAGCTCTGAAACAATCAGATAAATTACGTAACTTCAATTTGCTCAGCCATGACCGCTCAGAAGAAGCTGATTTTAAATCTAGTAGTTCAGCTACTGGTATATCTGATGATCATAATAATTCAACTAAAGGTGAACTTTCAGCTACAGAACGACACGATCTTGAGAGCAAGATGACAAAGCTCTTTTCGATGTTAGACGAGGTGGATAGAAGATACAAAGAATATTACCAGCAGATGCAAGTAGTGGTATCTTCATTTGAGATGGTTGCTGGACTTGGTGCAGCTAAACCGTACACATCACTTGCCCTTAAAACCATATCTCGCCAGTTTCGCTGCTTGAGGGATGCAATCAAGAAGCAGATACAAGTTACTCGTCGAAGCTTGGGGGAGCAGGGTGATAGTCAAGGGGAAAGGTTATATCGTCTCCGTTATGTGGACCAGCAATTGAGGCAGCAAAGGTCTCTGCAGCAATTTGGTATGATGCGCCAGCCTTGGAGGCCACAGAGGGGCCTTCCAGAGACTGCTGTTTCAGTCCTTCGTGCTTGGCTTTTTGAACATTTCCTCCATCCCTACCCAAAAGATTCCGAGAAAATCATGTTGGCGAGGCAGACAGGTTTAACGAGAAGTCAGGTAGCAAACTGGTTCATAAATGCTCGAGTGCGTCTTTGGAAGCCCATGATTGAAGATATGTACAAGGAAGAGTTTGGTGTGGCAGAAGCAGGTTCTGGAGCTTCACCAGAACGAGTAGCGGTGGACTCCAAAGAGAAGTCAATAGCTGAAAACACAGGAGAAGATATTCCGGAAAGCTTTACTATTCCAGCTGCTAACTGCAGTCATCTCGACCCATCTGACGAGTCAAGTAATATTGTTACTAATGTACACAACAATTCATTTACAACCAAATTTAGCTTCCAAGACGGTGATTACGAACATGATAGGATTGATTGTGGATCAAATAAGTTGCAGAGCGAACAAATTCCTATTGCTCACCGCTTTGGTCCTAAACCGACTAGTGATGGAAGCATCATTGGTCCTGTCAATACATACCATCCATCCATGTTAGGTGACATAATGGGCAATCAAGTATCACTCGCTCTGCGTCTGCAAAACAGTCAAATGGACCAGCAGCCAATCTCTGGTAGGCCACAGTTGAGACAGGACGAGAAGACAGATTCTACTCATGTGGACATTAGTAAAGGTGAGTACTACTATATCGATCCAGTAAACCAGCAAGAAAGGTTCTCAGGTTCTCATCTTCTATCCGATTTTGTAGTG
>gnl_Solly_v2.4_Solyc08g081400.2.1
ATGGCTAGTCATCATCAAGAAAGTATTATTCGCGAAGAGATTAAACCAAGATCATCATCAATGGTTACTAGTACTGGTTATTGGTTTTCATCAGATACAAATAATCAAAATCCAACACCACATAACAATATTGTGAATCATCAGTTGCAAAACTTTGAAACAAATCCAGATTTGTACAATTTGAGTAGTAGTACTACTTCTAGTATGGATCAAATGATGATAGGGTTTCCACCAAACAACAATAATCCTCATCATGTGTTGTGGAAAGGTAATTTTCCTAACAAGATCAATGGTGTTGTTGTTGATGATGATGATGATGATCACGGTCCTTCGTCTTCTAAGAACATTAGTGAACAATTTTATCAACATGAAACTATGTTGGCAACAACAACAACTAGTCATCAAGATTCATGGCATCATGATAATAACAGGACATTACTTGTTGATGATCCATCTATGAGATGTGTTTTCCCTTGTGAAGGAAATGAAAGGCCAAGTCAAGGACTTTCATTATCTCTTTGTTCATCAAATCCATCAAGTATTGGTTTACAATCTTTTGAGCTTAGACATCAAGATTTGCAACAAGGACTAATACATGATGGATTTTTGGGTAAATCTACAAGTATACAACAAGGGTATTTTCATCATTATCATCAAGTTAGGGACTCCAAATATCTAGGTCCAGCTCAGGAGTTGCTCAGTGAGTTCTGTAGTCTTGGAATAAAGAAGAATAATGATCATTCTTCTTCAAAACTACTTCTAAAGCAACATGACACTACTGCTACTACTTCAAAAAAGCAACTTTTACAGTCTCTTGACCTTTTGGAACTTCAAAAAAGAAAAACAAAATTGCTTCAAATGCTTGAAGAGGTGGATAGAAGGTACAAGCATTATTGTGATCAAATGAAGGGTGTTGTATCATCATTTGAAGCAGTGGCTGGAAATGGAGCAGCAACAGTTTACTCAGCCTTAGCATCAAGAGCTATGTCAAGGCATTTTAGATGTTTAAGAGATGGTATTGTGGCACAAATTAAGGCCACAAAAATGGCTATGGGAGAAAAGGACAGTACTACTACTCTTATTCCTGGCTCAACAAGAGGTGAAACACCAAGACTCAGACTTCTTGATCAAACTTTAAGGCAACAAAAGGCTTTCCAACAAATGAATATGATGGAGACTCATCCTTGGAGACCGCAACGCGGTCTCCCAGAAAGATCAGTCTCCGTCCTCCGCGCGTGGCTCTTTGAACACTTTCTCCACCCGTACCCAAGTGATGTTGATAAACACATTTTAGCTCGCCAAACTGGTCTTTCAAGAAGCCAGGTGTCTAATTGGTTCATTAATGCAAGGGTAAGGCTATGGAAGCCAATGGTGGAAGAAATGTACTTAGAAGAAACAAAAGAAGAAGAAGAAGAAAATGTTGGATCTCAAGATGGATCAAAAGCCCTAATTGATGAGATGACAATTAATAACCATCAATCATCACACATTGATCAAAAGCCAAATCTTGTAAGAATTGAGTCTGAATGCATATCTTCCATCATAAATCATCACCCTCATGATAAAAATGATCAAAACTATGGAGTTATTAGAGGTGGAGATCAATCGTTTGGCGCGATTGAGCTAGATTTTTCAACAAATATTGCTTATGCTACTAATGGTAGTGATCATCACCATCATCATCATGGTGGTGGTGGTGGAAGTGGGGGTGTTTCTTTAACATTGGGATTACAACAACATGGTGGATCATCAATGGGGTTAACTACATTTTCATCACAACCCTCTCATCATAATCATAATCATCAAAGTTCACTTTTTTATCCAAGAGATGATCATGATCAAGTTCAATATTCATCACTTTTGGATAGTGAAAATCAGAATTTGCCATATAGGAACTTGATGGGAGCACAACTTCTTCATGATTTGGCTGGT
>gnl_Solly_v2.4_Solyc11g069890.1.1
ATGAAATTTATATATATATTATATATACATATATATATTTTCGCCGGGAAACTCATCGGAATCTTCACCGGCTTGGAAATGAGTGATCAAGTATCTGAATTTCATGTAGCACAACATAGTCGGAGGGAGAGGTTGAGAATTACAAGTTCTGAAGAATTAGATATTATTCATCAGTATGGTAATATTTCATATGATCCATCAGTAGTACTGTCGTCGTCTGAAATGATTAATTTTGCAACGACGACGACTGGTACTACTGATGTTGCACAGAATTGTAGCAATTGGAGAAGTTTGCAGCATTCTAGTTGTGGATGGAATAATGTAACAAATTTTAATTCGAGTGGATCTGTTATTGAGACTAATAATTATTTGAGTCCAATGTTTGTTGGCGGAGAAAGAGGTGTGTTATCTGGATCGTTGAATTTGAATAGTAGTAGTATTGATGAAAAGCCGAATTTTTATGGTGGGTTTAATGAACTCTCAAAGTTTCTGAGGCCAGCACAACAATTGTTGGATGAACTTTGTGATCTTGCAGCAGGTTCATCAAATGTGATTAAGTGTTCAAATTTCTCGAAGAAGGTTCGTGATGGTTTTAGGGTTTCTTGTGATGTTAATGCTGCTGCTGAGTCTTCATCAGGAGGTGGTGGTGGTGGTGTCGGAGATTCGAGTGGTTTGAATGAATCAAATGTGTGTCCTGAGTATCTGCAGAAGAAGGCAAAGCTTATATTTATGCAGGAAGAGATTTGTAAAAGATACAAACAGTATCATCAGCAAATGCAAATGGTTGTATCATCTTTTGAAACCGTGGCTGGTCTTAGTGCAGCAACCCCGTACATTTCTTTAGCTCTCAAAACTGTCGTACAACATTTCAAGTCACTGAGGAACGCCATCACAGATCACTTGAAAAACATAAGGCAAGCGTTAGGCGAAGACTTGCCCTCCCCTGCATCTGGTATGAGTAACAAAGGCGACGGGAATTCATCGAGGTTGAAATTCGTTGACCAGACATCGTTACACAAACAGAAAAGTGGTAGTACAGCTGGGGTCGCGTTTTTAGAATCACAACAACATGTCTGGAGACCTCAACGAGGCTTACCAGAACGCGCTGTGGCTATTCTTAGAGCTTGGCTTTTCGATCACTTCCTTCACCCGTATCCTACAGATAGTGATAAACACATGTTGGCTTCTCAAACTGGCTTAACTAGAAACCAGGTTTCGAATTGGTTCATCAATGCACGTGTACGTGTATGGAAACCGATGGTTGAAGAGATTCATATGTTGGAGACTAAAGGAGGAGATCCAACAAGAAAATCGGATGTGAATAAGCTCGTTACAGAACGAACCAACCATGTGAACTGTGGGCAACATTTGAGTTATGTTCTACTCAACATGAGCGGTGTAGTAATGCCAGAGAAGCAAGAAATCTGTCATGGAGGAATAGGACCCTCGGAACGATTAGATGAGAGTAGTAGTGATCATCATATGTGGAGGAATCAAGAGAAACGTTCGAGGATAGAGTGTCACAATATCTCTGATGGATCAAGCATGGACGGATCGTTGATGGGGTTTGTACCTCACCAAAGAAATGGAGTTGAAATCGGAGGTAACATTGGTGCTGTGTCGTTGACGTTGGGGCTAAGGCAAAACGCTGAGGCTGCTCAACAACAACAACAGTTGCAACTACACGAACATCGACTTAGGCAGCAGTTTGGAGGTCACATTATTCATGACTTTGTAGAT
>gnl_Solly_v2.4_Solyc11g068950.1.1
ATGTTCCTCTTGAATTCCGTGGCGTCGGGGAATTTCCCCCACGTGTCCCTCCCTTTGCAAGCACATGCACAGGGGCACTTGGTTGGAGTGCCCCTGCCAGGTGATTTTCAGGATTCTAACCGTCCTTCCATCCAGGAAATTTCGGCATCTCATCATGGCCTTTTATCGCGTTTGTGGACTTCTGGTGACCAAAGTACCCCTCGAGGTGGTGGAGGAGGAGGAGAAGGAAATGGAAGCAAATCACATATACCGTCATCCACTGTGGTTTCTCCCAACTCAGGTAGTGTTGGAGGCACCACCACGGACTTTGCTTCCCAATTAGGGTTTCAAAGACCGGGGTTGGTGTCACCAACACAAGCGCACCATCAAGGTCTTTCTCTAAGCCTTTCTCCACAACAACAAATGAATTTCGGGTCTAGTCTTCCACTAGACCATCGCGAAATTTCAACAACCAATCATCAGGTTGGAATACTATCATCATCACCAGGAGTAAATACCAGTAATATCGATCATACTCGAGGATCAGGGGCATTATCGTCTTTTTCGATTTCTAATGGGATGATATTGGGTTCTAAGTACCTAAAAGTTGCACAAGATCTTCTTGATGAAGTTGTTAGTGTTGGAAAAAACATCAAATTATCAGAGGTTGGTGGTGCAAAGGAGAAACACAAATTGGAGAATGAATTAATATCTTTGGCTAGTGATGATATTGAAAGTAACACCCAAAAAAATAGTGGTGTTGAACTTACAACAGCTCAAAGACAAGAACTTCAAATGAAGAAAGCAAAGCTTGTTAGCATGCTTGATGAGGTGGATCAAAGGTATAGACAATACCATCACCAAATGCAAATGATTGCAACATCATTTGAGCAAACAACAGGAATTGGATCATCAAAATCATACACACAACTTGCTTTGCACACAATTTCAAAGCAATTTAGATGTTTAAAAGATGCAATTTCTGGGCAAATAAAGGACACAAATAAAACTTTAGGGGAAGAAGAGAACATTGGTGGCAAAATTGAAGGATCAAAGTTGAAATTTGTGGATCATCATTTACGCCAACAACGTGCACTACAACAATTAGGGATGATGCAAACCAATGCATGGAGGCCACAAAGAGGTTTGCCCGAAAGAGCGGTTTCGGTTCTCCGCGCTTGGCTTTTCGAGCATTTTCTTCATCCGTATCCTAAAGATTCAGATAAAATCATGCTTGCTAAGCAAACAGGGCTAACAAGGAGCCAGGTATCAAATTGGTTCATAAATGCTAGAGTTAGACTATGGAAGCCAATGGTAGAAGAAATGTACATGGAAGAAGTGAAGAAAAACAATCAAGAACAAAATGGTTTAGATCAAAAAATTATTGAACCTAATAACAATGAAATTGTTGGGTCAAAATCAAGTGCTCCACAAGAAAAATTACCAATTAGTAGCAATATTATTCATGATGCTACTTCAAATGATATTTCTACTTCCACCATTTCAACATCTCCCACAGGTGGTGGCGGTTCGATGCCGGCTCAGACGGTTGGAGGTTTCTCCTTGATTAGGTCATTAAACATGGACAACATTGATGACCAAAGGAACAACAAGAAGGCAAGAAATGAGATGCAAAGTAGTACTATTATCTCAATGGAAAGAGAAATCATGAATAAAGTGAAAAGTGAAAAGTTCAACAACACACAAACAAGAGAATGTTACACTCTAATGACTCCAAGTTACACAATGGATGATGATCAACAATTTGGAACAAGGTTCAACAATCAAAATCATGAACAATTAGCAACAACTTTTCATCAAGGAAGTAATGGTCATGTTTCTCTTACTTTAGGGCTTCCACCAAATTCTGAAAACCAACACAATTACATTGGATTGGAAAGTCATTACAATCAACCTACACATCATCCAAATATTAGCTATGAAAACATTGATTTTCAGAGTGGGAAGCGTTACGCGACTCAACTATTACAAGATTATGTTTCT
>gnl_Solly_v2.4_Solyc10g086640.1.1
ATGTCCCACAACAAAGCAGAAGAGATAAGCTTAGAGTTGATGCAAGATATTTCTGGGATTTATGCTCACAAATTATTACAAGATCATCATCATTCTCTTGGAACTATGGATGAAGTATCGAATCATGAGCACATGAGGAACAATTCCAAGTTAATTTCAATGCTTGATGAGGTACATAGAAGGTATAAGGAATATTATGAACAGCTACAAGGAGTAGTGTCATCCTTTGAATCAGTCGCTGGAGTTGGAAATGCATCCCCATTTGCAAACCTATCTTTAAAAGCATTGTCTAAACACTTTAGGTGCCTAATAAAAGCGATTTGTGACCAAATGAAGTCTTGTGATGGTATTGGGAAAGGCAACTATAATAATTTGGAAAGAGGAGGATATGTTTGGAGACCACAAAGAGGGCTACCGGAGCGCGCTGTAACTGTTCTTAGGGCTTGGTTGTTTGAACATTTCTTGCACCCTTATCCCACAGATTCTGACAAAGTAATGTTGGCAAAACAAACTGGTCTTTCAAGGAATCAGGTTTCTAATTGGTTCATCAATGCAAGAGTTAGGGTATGGAAGCCTATGGTTGAAGAGATACACATGCTTGAAACTAACAAATCTTCTTCACACATTAACAACAATGATCCAGAAATGAATTTATCATCATCAGGTGGGGTGTCATTAACATTGGGACTTCATCATCAAAACAATAACAAAGCTTTATCTTTCCCAAGAAATGCAGCACGGCGTTTTGGTATCGATCCAAATAATATTATTGCA
>gnl_Solly_v2.4_Solyc02g089940.2.1
ATGGGAATAGCAACACAACCAATTACACTTCGTCCTTGTCACAAATATCCAGTAATTCAACAAGTTGTAGAAAATCTCAATTCTATGTCCCAAGATTATCATCACCACAGTCTCTTCAGTTTCCCTAATGGGTTCGAGAGATCACAAGCCGAACAGCAGCAGCACCAGCACCAGCAAGCTCAACAGATCCGTCGAGATAAATTGCGAGTGCAAGGATTCGAACCGTTTGAAGATGAAACAAGTGGCCTACCAACAGTTTATGAGACTGCTGGAATGTTATCTGAGATGTTTAATTTCCCTCCTGGAAACGCCGCAACCAACGCAGCGGAATTATTAGAAACTCAATTCAATCCGAATTTTAGACAGCCGAATCCACGGATTCATGCTGCTGCTGCCATGGGGAACGAGTGGTTCGGCAACCACCGACAAGGTATGGTAGTGGGTGGAGGTGCAAGTAGTCAACCATTGGGATATGCAAAAAATCATACGGACTCCATGCAACTTTTTCTAATGAATCCACAACCAAGGTCACCTTCTCCATCTCCTCCTAATTCAACTTCTTCTACGCTTCATATGTTGTTACCAAACCCATCATCTACTCCAACACTTCAAGGGTTTCCTAATCCGGCCGAAGGATCTTTCGGTCAGTTCATGACATGGGGGAATGGAGGAGCAAGTGCTGCTACAGCCACCCATCATCTCAATGCCCAGAATGAAATCGGAGGGGTAAACGTCGTAGAAAGTCAAGGCCTATCTCTATCCTTGTCTTCTTCGTTACAGCACAAGGCGGAGGAATTACAAATGAGCGGAGAAGCTGGAGGAATGTTGTTCTTCAATCAAGGAGGGTCTAGTACTTCCGGTCAATATCGATACAAGAATATGAATATGGGTGGATCAGGAATAAGCCCAAACATTCATCAAGTCCATGTTGGGTATGGGTCATCCTTAGGAGTGGTCAATGTGTTGAGGAATTCCAAATACGCAAAAGCTGCCCAAGAACTACTGGAAGAATTCTGCAGTGTTGGAAGAGGTAAATTGAAGAAGAATAACAACAAAGCAGCAGCCAATAACCCTAGTGGTGGCGCTAACAATGAAGCTTCTTCAAAAGATGTTCCTACTTTGTCCGCTGCTGATAGAATTGAACATCAGAGAAGGAAGGTCAAACTTTTATCTATGCTTGATGAGGTAGATAGGAGGTACAATCATTACTGTGAACAAATGCAGATGGTTGTGAATTCGTTTGATTTAGTGATGGGTTTCGGGGCAGCAGTTCCTTATACAGCACTAGCACAGAAGGCAATGTCGAGACATTTCAGGTGTTTAAAGGATGCAATAGGAGCACAGTTGAAGCAGAGTTGTGAGTTATTAGGAGAGAAAGATGCAGGAACTTCGGGATTGACTAAAGGAGAAACTCCGAGGCTTAAGATGCTTGAACAAAGTTTGAGGCAACAAAGGGCGTTTCACCAAATGGGAATGATGGAACAAGAGGCTTGGAGACCACAAAGAGGCTTACCGGAACGTTCTGTCAATATTTTAAGAGCTTGGCTTTTTGAGCATTTTCTACACCCGTACCCAAGTGATGCTGATAAACATCTGTTGGCAAGACAGACTGGTCTCTCCAGAAATCAGGTATCAAATTGGTTCATTAATGCGAGGGTTCGGTTGTGGAAACCCATGGTAGAAGATATGTATCAACAAGAAGCCAAAGATGAAGATGAGAATAGCCAAAGCCAAAACAGTGGCAATAATATAATTGCACAAACACCAACGCCTAATAGCCTGACTAACTCTTCATCTACTAATATAACAACGGCAACAGCAGCAGCAACAACAACAACAGCCCCTACAACTACGACAGCACTAGCTGCTGCAGAGACAGGAACAGCTGCCACTCCCATAACTGTTACCTCAAGCAAAAGATCCCAAATCAATGCCACTGATAGTGACCCTTCACTTGTAGCAATCAATTCCTTCTCGGAAAACCAAGCTACTTTTACGACCAACATTCATGATCCCGACGCTTGCCGTCGCGGTAACTTTTCCGGTGACGATGGGACCACCACACATGATCATATGGGCTCCACCATGATAAGGTTTGGGACCACAGCTGGTGATGTGTCACTCACCTTAGGGTTACGACATGCAGGAAATTTACCAGAGAATACTCATTTCTTTGGT
>gnl_Solly_v2.4_Solyc02g065490.2.1
ATGTCTCAAGAGTATCATCACCAAGGTCTTGCCTCGAATGAATTCGAGAGACCTCAAGACCAACACCACCACCAGCAACAACATATTGGCCAACAGATCCAACAGGAAAAATTAAGAGTAGAACAAGGCTTCGAGCCACGGGGAGGAGAATCAAGTGGAATCCAAGTTTATGAGACAGACGGGATGTTGTCTGAAATGTTCAATTTTCAGACAACGTCCACGGCTGCTATGACTGCAACTGAGTTGTTGCAGGAGCAATTGTCACATTCGAATCAACAACCACATCATCAACCGTGGTTTGGTAACAGACAAGAGATTGTAGTTGGTGGAAGTTTGCAGGTACCATTTGGGGATAACACAAAAGATGATGTGAATGCGAAGGTGTTGAGTAATCGTGATAGTGTAACTGCTTATTATCAGCGTCAGCACAATCAAGTACCAAGTATAAGTACCACGGAGTCCATGCAACTTTTTCTTATGAATCCACAACCAAATTCACCGTCACAATTATCTACTCCTTCAGCTCTTCATCAAGGGTTTACTAGCCCGGTCGGAGGGCATTTTAGTCAATTCATGTGTGGAGGAGCAAGCACTTCTTCAAATCCAATTGGAGGAGTAAATGTGCTTGATCAAGGGCAAGGTCTTTCATTGTCCTTGTCATCTACTTTACAACATTTGGAAGCATCCAAAGTGGAGGATTTGAGGATGAGTAGTGGAGGAGAAATGTTGTTTTTCAATCAAGAAAATCAAAATCATCATAATATTAGTTTTGGGTCATCACTAGGACTAGTCAATGTGTTGAGGAATTCAAAATATGTCAAAGCTACACAAGAGTTGTTAGAAGAGTTTTGTTGTGTTGGGAAGGGTCAATTGTTCAAGAAAATCAACAAAGTTTCTAGGAATATTACATCACCCACTATTAACCCTAGTGGAAGTAATAACAATAATTCATCTTCTTCAAAGGATATTATCCCTCCTAATTTGTCAACTGCAGATAGACTTGATCATCAAAGAAGGAAGGTAGACAAAAGATACAACCATTATTGTGAACAAATGCAGATGGTTGTAAACTCATTTGATTTAGTCATGGGATTTGGAGCTGCAGTTCCTTACACATCACTAGCACATAAAGCCATGTCTAGGCATTTCAAGTGTTTAAAAGATGGGGTGGGGGCGCAATTGAAGAAGACATGTGAGGCATTAGGTGAAAAAGATGTAAGCAATACTACTAGTTCAGGGCTGACTAAAGGAGAAACACCAAGGCTTAAGTTGCTTGAACAAAATTTGAGACAACAAAGAGCTTTTCAACAAATGGGAATTGTGATGGAACAAGAAGCTTGGAGACCACAAAGAGGATTGCCCGAACGATCTGTCAATATTTTAAGAGCTTGGCTTTTCGAACACTTTCTACATCCGTATCCAAGTGATGCAGATAAGCATCTTTTGGCACGACAGACTGGTCTCTCCAAAAACCAGGTAGCAAACTGGTTCATAAATGCTAGGGTAAGATTGTGGAAACCCATGGTAGAAGAAATGTATCAAAGAGAGGCTAATGAAGATGATGACATGAACAGTAGAAATACACAAAGACCAACGCCTGATATTACTACAACCAATTCTAAGATTACAGAAACAAAATCAGCTGCTGCAACTGAAAATGACCCTTCAATGAATACACATTATTCATCCTCTATGCAAACTCAATTAAACAATTCTCCCACTATTCAACATGAGTCCCACCGCAGCGGAGCCGAATACGACGGGACCACTGATATTGGATCCAAAATTATGACATTTGGGACCACCACGCCTGCTGATGTTTCTCTTACTTTAGGACTGCACCATGCTGGAAATTTACCTCATTTTTATAAT
>gnl_Sorbi_v3.1_Sobic.010G006300.1
[truncated: 570,867 more chars]
