# Supplementary material for: Transcriptomics of long‐term, low oxygen storage coupled with ethylene signaling interference suggests neofunctionalization of hypoxia response pathways in apple ( Malus domestica )
Source: Plant Direct. 2024 Dec 20;8(12):e70025. doi: 10.1002/pld3.70025 (PMC11660084; doi:10.1002/pld3.70025)
Supplement: Supplementary file 2 — Data S2: Homologs of all 606 hypoxia response genes identified in this study across 42 representative species of land plants). [file PLD3-8-e70025-s004.gz › 01-integratedGeneFamilies_dir/4205.fna]

>gnl_Ambtr_v1.0_evm_27.model.AmTr_v1.0_scaffold00035.7
ATGGATGCCCAAACCCAAGTGCAGGTTGAAGGATCAAAGGTCCGCAAAGTTGACTCAAATGATGCATGGGTATATTTACTTACAAAAGCCCAAGCTCAAGCTTGCCCTATTGCGGTTCATTTTAGCGCATCGTGGTGTGCGCCTTCCATTGCCATGAATTCCTTGTTTGAGGAGCTTGCTGTGAAATATGATGATATTCTATTCCTCTTGGTGGATGTAGATGAAGTAAAGGGTGTTGCTGCAAAAATGGAAGTAAAGGCGATGCCTACTTTTATGTTCCTCAAGGATGGGATGCAAGTGGATAAATTGGTTGGGGCGAATCCAGATGAGATAAGGAAACGAGTGGGTCAATTTGCTCGGTCCATGCGTGTAAAA
>gnl_Aquco_v3.1_Aqcoe4G248200.1
ATGGATGAACAGCTGGTTAAATCAAGGGTTGTGAAGATTGATTCAGAAGAATCATGGAATTACTTTGTTAGTCAAGCTAATACTCAAGGCTGTCCTCTTGTGGTGCACTTCACTGCTGCATGGTGTATTCCTTCTGTGGTCATGAATCCGTTTTTTGAAGAACTGGCCTTGCAGTACCTGGATATTTTGTTCCTACTTGTTGATGTCGACGATGTTAAGGAGTTAGCATTGAAGCTGGAAGTAAAGGCAATGCCGACATTTATAATAATGAGGGATGGAGTCCAAGTGGATAAAGTCGTGGGGGCTAATCCAGAAGAGGTCAAGAAAAGAATCGATGAATATTTGAACACCATCCGTGTGAATAGTCACAGT
>gnl_Arath_TAIR10_AT1G11530.1
ATGGCAAGAGTTGTTAAAATCGATTCTGCAGAGTCATGGAATTTCTATGTGAGTCAAGCCAAGAATCAGAATTGTCCCATTGTGGCTCATTTCACTGCATTATGGTGTATTCCTTCTGTGTTTATGAACTCCTTCTTCGAAGAGCTTGCGTTTAACTATAAGGATGCTCTGTTTCTAATAGTTGATGTTGATGAAGTTAAGGAAGTGGCAAGTCAACTAGAGGTAAAGGCGATGCCAACTTTCTTGTTCTTGAAGGATGGTAATGCGATGGACAAACTCGTGGGCGCAAACCCTGATGAGATTAAGAAACGGGTCGATGGTTTCGTTCAGTCCTCACGTGTTGTTCATATTGCT
>gnl_Betvu_v1.2_Bv4_092200_ypra.t1
ATGAGTGAGCAAAAGAAAGTAATGAGAAAGTCAAGAGTTGTCCAGGTATACTCGGAAAAATCATGGGAATTCTTCATGATTCAAGCCAAAAAGCTAGGATTATCTGTTGTGGTGCATTTTACTACTACATGGTGCATTCCTTCATTGGCAATGAACCCATGCTTTCAAGATTTGGCCTTGAGCAACCCGTCTACCCTTTTCCTCTCAGTCGATGTGGATGAAGTGATGGGTGTGGCAAAGAAGATGGGAGTAAAGGCCATGCCAACCTTTTTGATGATGAGGAATGGGGTTGTATTGGACAAGGTTGTAGGAGCCAACCCACAAGAGTTGCAAAGGAGGCTTGCTAGCTTTGTCCAGCCTGATTTATTTGTCAATTCCAGT
>gnl_Betvu_v1.2_Bv8_186730_iihw.t1
ATGGAGAGCCAAGTGGAAGGTAACAGATCAAGGGTGACAACGGTCGATTCTTTGGATCAATGGGAATTTCTTGTCAACAAAGCCAAAAACTTGGCTTGCCCTATTGTAGTTCACTTTGGTGCTTCATGGTGTATCCCATCAGTTGTTATGAATCCACTTTTTCAGGAATTGGCCTTTACTTACTCTGATGTTATGTTTCTCACTGTTGATGTTGATGATGTCAAGAAAGTTGCTTCAAAGATGGAAGTGACGGCTATGCCAACATTTCTTCTGATGAAGGATGGCATTCCAGTTGATAAGCTGGTTGGAGCGAACCCAGATGAGATAAGGAGAAGGGTAGAAAGTTTTATTCAGTCCAATAATGGAGCATACATGGCC
>gnl_Carpa_v0.4_evm.model.supercontig_81.10
ATGGAAGGGCAAGATCAGCATATCAAGACCAGAGTCGTCAAGGTTGACTCTGTTGAGTCCTGGGATTTCTATCTTACACAAGCCAAGAATCAAGGCTGCCCTATTCTCGTGCATTTCACTGCTTCATGGTGCATGCCTTCTGTGGCTATGAATCCTTATGTGGAGGAATTAGCATCGAATTACCCAAATGTTCTTTTTCTCACTGTTGATGTTGATGAACTCAAGGAGGTAGCAAGGAGGATGGAGATAAAGGCGATGCCTACTTTTGTGCTGATGAGGAATGGTGAGATTGTTGACAAGCTGGTGGGTGCCAATCCGGAAGAGATCAGGAAAAGGGTTGATAGTTTTGTTCAGTCCATCCATGTTCATGTAGCC
>gnl_Carpa_v0.4_evm.model.supercontig_97.79
ATGAAGTCGAGAGTTTTCAAAGTAGCCTCTGCACAATCTTGGGATTCCTTCGTCACTCAAACATCCTCTGTTGTGGTGCATTTTACAGCATCATGGTGCAGGCCTTCGGTCGCCATGAATCCTTTCTTTGAAGAACTGGCTTTGACCTACAAAAATATTTTGTTTCTCCTTGTTGATGTCGACGAAATTAAGGAGGTGGCATCAAAGATGGAGATAAAGGCCATGCCAACATTTGTGTTGATGAAGGAAGGGAGTCAAGTTGACAAGCTTGTTGGTGCCAACCCACTTGAGATTAAGAAAAGAATTGATGAAGCATTTGGG
>gnl_Elagu_v2.0_p5_sc00009.V1.gene461
ATGGGTGATGTGGTCATGGAACAGCAGCAACAGAGAGAGAAGTCCAGGGTTGTGAAGGTGGACTCGGAGGAATCATGGGACCTCTTCATCTCCCAAGCCAACAGCCGAGGCAGCCCTGTTTTTGTCCACTTCAGTGCTTCATGGTGTGTCCCATCTCTTGCCATGAATTCCTACTTTGAGGAACTGGCCAGAACTTACCAGGATATTGTGTTTCTCTTGGTAGATGTTGACGAACTCAAGGGTGTTGCTTCTAAAATGGGGGTGAAGGCAATGCCTACCTTTGTGCTGATGAGGGATGGAGCAGTGATCACTAAGATTGTTGGAGCAAATCCAGAAGAGATGAAGAAAAGGATAGATGCTTTTGTGCATTCCCTTAGCACTACAAGCACCTTGGAG
>gnl_Elagu_v2.0_p5_sc01189.V1.gene12
ATGGAAGACCAGCAACAGGCGGCCAAATCCAGGGTTGTGAGGGTGGACTCAGAGGAGTCATGGGATCTCTTCATCACCCAAGCCAACAACCAAGGCAGACCTGTTTTTGTTCACTTCAGTGCTTCATGGTGTGTCCCATCTCTTGCCATGAACTCCTACTTTGAGGAACTGGCCAGGACTTACCAGGATATTGTGTTTCTCTCGGTAGATGTTGACGAACTCAAGGGGGTTGCTTCTAAGATGGAGGTGAAAGCAATGCCTACATTTGTGCTGATGAGGAATGGGGAACTGATAACCAAGTTTGTTGGAGCAAATCCTGAAGAAATGAGGAGGAGGATAGATGTGTTTGCCCATTCCCTTCTTCCAACGAATATGGTTGAG
>gnl_Eucgr_v2.0_Eucgr.L01943.1
ATGCCTTCGGTGGCCATGAACCCGTTCGTGAGGGAGCTGGCCTCGGCGAACCCGGATGTTCTGTTTCTCACGGTTGATGTTGACGATGTTAAGGAGGTAGCGACTAGAATGGAGGTGAAAGCCATGCCAACGTTTCTACTGCTGAAGGACAAAACTCCGGTCGACAAGCTGGTGGGTGCGAATCCTGAAGAGATCAGGAAAAGGATAGATGGTTTCGTGCAGTCCTTCCGCACCAGCGTTGCC
>gnl_Eucgr_v2.0_Eucgr.D00853.1
GCTCCTGGAATACAAAAAGATTTCACTTCCCCAACAATTCCCCAAGTGCATATCCAAAAGTGGGCCCCACCCCCTGCCTTTCTTGTTTTGCAATCAGACCAGAGAAGGCATCAACCTCTTTGCTTAAATTACAATGGAAATTCTCTTGACGCTTCAGGAGCAGGAGGGACGGAGAGAAGGAGGAGAAGACCAGGGAAAGCACCAGCACCAGCACTAAGTCAAATCTCTTCAGGTCAAGCAAGAATGGAAGGGCAATATGACCAGCAGAACAAATCCCGGGTCGTGAAGGTCGACTCGCCCGAGTCGTGGGAAACCTGCTTGACTCAGGCCGCCGCTCAAGGCTGCCCTGTGGTGGTGCACTTCACCGCTGCTTGGTGCATGCCTTCAGTGGCCATGAACCCGTTCGTTGAGGAGCTGGCCTCGGCCAACCCAGATGTTCTGTTTCTCACGGTTGATGTTGACGATGTTAAGGAGGTAGCGACTAGAATGGAGGTGAAAGCCATGCCAACGTTTCTACTGCTGAAGGACAAAACTCCAGTCGACAAGCTGGTGGGTGCGAATCCTGAAGAGATCAGGAAAAGGATAGATGGTTTCGTGCAGTCCTTCTGCACCAGCGTTGCC
>gnl_Manes_v6.1_Manes.16G017200.1
ATGGAGACCCAAGAGCAGCAAACTAAATCAAGAGTTCTAAAGGTGGAATCTTTGGAGTCTTGGGACCTCTACGTTACCCAAGCCAACAATCAAGGCTGCCCTATTGTTATACACTTCACTGCTTCATGGTGTATCCCCTCGGTGGCCATGAACCCTTTCTTCGAGGAATTAGCCTCGGCTTATCCAGATGTCTTGTTTCTTTCTGTTGACGTTGATGAAGTCAAGGAGGTGGCTGCTAAACTGGAGGTAAAGGCCATGCCTACTTTTGTGCTGATGAAGGATGGCGCACAGATTGACAGGCTGGTGGGTGCCAATCCGGAGGAGATAAGGAAAAGGATTGATGGGTTTGTTCAGTCCGTTCGTGTAAATGTAGCC
>gnl_Manes_v6.1_Manes.15G077200.1
ATGGGTGAAAATGGCCATGGACAGGTGATGAAATCTAGAGTTGTGAAAGTAGGGTCAGAGAAATCATGGGATTTCTTCATCACTCAAGCTACCAGTAAAGGGTGCCCTGTTGTAGTTCACTTTACAGCTTGCTGGTGCATGCCCTCTGTAGCCATGAATCCTTTCTTTGAGGAGCTGGCCGTAAAATATCAAGATGTTCTGTTTCTCACTGTTGATGTAGATGAGATTAAGGGAGTGGCAAGGAAGATGGAGGTGAAGGCCATGCCAACATTTATGCTGATAAGGGAAGGAGCTGAGGTTGATAAGCTTGTGGGTGCTAACCCTCATGAGATCACCAAAAGAATCAATGCCTTCATTCACTCTATCAATTCTCCTAAAACT
>gnl_Medtr_Mt4.0v1_Medtr2g082590.2
ATGGAGGGCCAAGAATATCTCAAAAAGTCTAAGGTTATCAAAATAGACTCAAAAAAATCATGGGAACATTACATCTCTTATGCTACCAATCAAAGTTACCCCCTCTGGTCGATAGGTTTTGTCAAAATCACGATACCAGTGGTTGTGGTTCATTTCTCTGCTTTTTGGTGTGTTCCCTCTATACAAATGAATCCTTTCTTTCAAGAATTGGCCTCCAACTATCAAGATGTTCTCTTTCTCACATTGGATGTGGATGAGGTTAAGGAAATTGCATCCAAGATGGAAATTAAAGCTATACCTACCTTTCTATTTTTGAATGGTGGAACTCTTGTGGACAAAATTGTGGGTGCAAATCCTGATGAAATAAGGAAAAGGGTAGATCATTTTATTCAATCAACTCCTTCC
>gnl_Medtr_Mt4.0v1_Medtr2g010750.1
ATGGAAAACACAGAGGAAAACAAGTCCAAGGTAGTGGTGATTGATTCTTTGCAATCATGGGAGTTTCATGTCAACCAAGCTTCTAATCAGAATTCTCCTATTGTTGTTCACTTTACTGCTTCATGGTGTATGCCATCAGTGGCTATGATTCCATTTTTTGAAGAATTCGCATCAGATTATCCAGATTTTCTGTTTCTCTCCGTTGATGTTGATGAAGTCAAGGAGGTGGCCACCAAGAATGATATAAAGGCAATGCCAACATTTTTGTTGTTGAAGGATGGTGCTCCATCGGACAAGATAGTTGGTGCTAATCCAGAGGAGATTAAGAAAAGGATAGAGGGATTTGTTCAGTCCACTCGTGCATCAATTGCC
>gnl_Medtr_Mt4.0v1_Medtr4g081380.1
ATGGGTGGTCAACAACAGCACAAAAAGTCTAAAGTTGTGAAAATTGACTCAAGGAAATCATGGGAACACCACATCTTTGAAGCTACCAATAAAGGTTACCCTGTTATGGTTCATTTTTCTGCTTATTGGTGCGTGCCTTCTATAGCTATGGACCCTTTCTTTGAAGAATTGGCATCGACCTATCAAGATGTCCTCTTTCTGAAGGTGGATGTGGACGAAGTTAAGGAAGTAGCCTCCAAGTTGGAAATCAATGCCATGCCTACCTTTTTATTGATGAGTGGAGGAACTCCAGTGGAGAAAGCTGTTGGTGCAAATCCTGATGAAATTAGGAAAAGGATGGACCATTTTATTAACCAAACTCATTCCTCCAAATCACTC
>gnl_Mimgu_v2.0_Migut.H01863.1
ATGGCTGGTCACAAATCAGAATCCAGAGTTTCCAAAGTAGACTCAGAAACAACATGGGATTTGTTCTTATCTCAAGCAACAAATCAAGCTCGTCCTGTTGTGGTGCATTTTACGGCTTCGTGGTGCATGCCGTCGGTAGTTATGGAGCCGTTTGTCGACGAGCTCGCGTCGATCCACCACGACATTTTGTTTCTGCTGGTTGTTGTTGATGAGGTTAAGGAGGTGGCGTCGAAGATGGAGATTAAGGCGATGCCAACGTTTGTGTTGATGAAGGATGGAGTTGTGGTTGATAAATTAATCGGTGCTAATCCAGATGAAGTTAACAAGAGGGTTGGAGGCCTAATTAAT
>gnl_Musac_v1_GSMUA_Achr9T30140_001
ATGGAAGGCCAACCGCAGGAGCAGGAGCAGCAGCAGCAGCATCCCAAGTCCAGGGTTGTGAAGGTGGATTCAGAGGAGTCATGGTACCTCTTCATCACCCAAGCCAACAACCAAGGATGTCCTGTTTTTGTCCACTTTGGTGCCTCGTGGTGTGTTCCATCCCTCGCCATGAACTCATTCTTCGAGGAGCTGGCCTTGACTTACCAGGACATCCTGTTTCTCGTGGTCGATGTTGATGAAGTCAAGGGGGTTGCCTCTAAGATGGAGGTGAAGGCGATGCCCACCTTTGTACTGATGAGGGATGGCGCAGTGCTAGACAAGATTGTCGGGGCCAATCCGGAGGAGATAAGGAAGAGGATCGATGGTTTCGTTCAATCTTTTCGTCGCCCAAATATGGTCGAC
>gnl_Musac_v1_GSMUA_Achr5T26380_001
ATGGCGGCGGCAGAGCAACCACAGGAGGTGAAGTCGAAGGTGGCGAAGGTGGATTCAGAGGAGTCATGGGATCTCTTCACCACCCAAGCCGACGACCGAGGGTGCCCAGTGTTTGTCCACTTTGGTGCTTCATGGTGTGTCCCATCCCTTGCCATGAACACTTGTTTCGAGGAACTGGCGAATTCTCATCAGGACATCCTGTTCCTCTTGGTCGATGTTGATGAAGCCAAGGGGGTTGCTTCGAGGATGGAGGTGAAGGCAATGCCTACTTTCGTCCTGATGAAACATGGCACGGTGTTGAGTAAGATGGTTGGGGCAAATCCGGAGGAGATGAGGAAGATGGTACAATGTTACGTGCAATCCATTTGTCCTGCAACCACCAGTGAA
>gnl_Nelnu_v1.0_NNU_025810-RA
ATGGAAAGACAAGAGCAGGGTGTGAAATCAAGGGTTGTTAAAGTTGAATCGTCGGAGTCATGGGACCTTCTTGTAACTGAAGCCACCAATAAAGGCTGCCCTGTTGTGGTGCATTTTACTGCTGCTTGGTGTATTCCCTCAGTTGCAATGAAATCGTTTTTGGAAGAACTGGCAATGGGTTACCAAGATGTTCTGTTTCTCGTGGTTGATGTTGATGAGGTCAAGGAGGTGGCAACCAAACTGGACATAAAGGCCATGCCAACATTTGTGCTGATGAAGGAGGGAACCCCAGTAGATAAGCTTGTGGGTGCAAATCCAGAAGAGATAAGGAAAAGGATTGGTGGTTTTGTTGAGTCCATCCGTTCATACAAGGCT
>gnl_Nelnu_v1.0_NNU_014364-RA
ATGGGAAGCCAACAGCAGGTTATGAAATCAAGAGTTGTCAAAGTGGTTTCCTCTGAGTCGTGGGAACTTATGGTAACTGAAGCCAAAAAGCAAGGCTGCCCTATTGTGGTTCATTTTACGGCTGCCTGGTGCTTTCCTTCGGTTGCTATGAACCCATTTTTCGAAGAAGTGGCGATGGTTTATCAGGATGCTTTGTTTCTGTTGGTTGATGTTGATGAAGTCAAGGAAGTAGCAAGCAAGCTGGATATAAAAGCCATGCCCACATTTTTGCTGATGAGGGAGGGGGCCCGAGTAGATAAGCTTGTAGGTGCCAATCCAGGAGAGATAAGGAGAAAGATAGATGCCTTTGTTCAGTCCATTCGTTCTCGTTCCTGCAAAGCTTAC
>gnl_Orysa_v7.0_LOC_Os04g53740.1
ATGGAGATCCAGCAGCAGAAGGGGGTTGGCAATTCCAAAGTTGTGAAGGTTGAGAAGGAGGAGTCATGGGATCTGTTCGTCAATCAAGCAAGCAACGAAGGCCACCCTGTTGTTGCCCACTTTGGGGCTTCATGGTGTGTGACTTCGCTGTCCATGAACTACAAGTTTGAGGAGCTAGCTCAGACACACCCTGAGATACTGTTCCTCTATGTGGATGTTGATGATGTCCAGAGTGTTTCGTCCAAGCTTGGAGTGAAGGCCATGCCGACATTTTTTCTCATCAAGGACAAGGAGGTGGTGAACAAGATTGTTGGTGCCAACCCAGATGAGGTCAAGAAGATGGTGGACGCTTCTGCTGAGTCCTTTGGAGTTACTGCTCCTCCTGATATAGTGGTGGAA
>gnl_Phavu_v2.1_Phvul.005G090900.1
ATGGAGGACAAAGAGAAGCTCAAAAAGTCCAAGGTTATCAAAATAGACTCCCAAAAATCATGGGAACACTACATCTCTCAGGCCACCAATCAAAAGTACTCTGTTGTGGTTCATTTCTCTGCTTTCTGGTGTGTGCCTTCTATAGTAATGAATCCTGTTTTCGAAGAACTGGCCTCCACTTATCCAGATGTTCTGTTTCTGACATTGGATGTGGATGAGGTTAAGGAAATTGCCTCCAAGATGGAAGTCAAAGCCATGCCCACTTTTCTGTTGCTGAGTGGAGGAACTCCTGTGGAAAAAATTGTGGGTGCAAATCCTGATGAAATAAGGAAAAGGATTGATCATTTGGTTCACTCAAATCCTTCTTACAAGTCTGAG
>gnl_Phavu_v2.1_Phvul.011G141400.1
ATGAAAGGCCAAAAACAGCTAAAAATATCTAAGGTTGTGAAAATTGACTCAAGAAAATCATGGGAACACCACATCACTGATGCTACCAATAAAGGGTTCCCTGTTATGGTTCATTTTTCTGCTTATTGGTGCTCACCCTCTATAGCTATGAATCCTTTCTTTCAAGAACTGGCTTCCACCTATCAAAATGTTCTCTTTCTTGATGTGGATGTTGATGAGGTCAAGGAAGTTGGTTCCAAGATGGAAATCAAAGCCATTCCTACCTTTTTGTTGATGAATGGAGGAGCTCCAGTGGACAAAATTGTGGGTGCAAACCCTGATGAGTTAAGGAAAAGGATGAATTGTTTTATTATTCAGAAAAAATTCCCAAGCCAATGTGATGATGATGCA
>gnl_Phavu_v2.1_Phvul.006G196500.1
ATGGAAGCCTCAGAGCAGAACAAATCAAAGGTGGTGGTGATTGATTCTTTGCAGTCATGGGATTTCTATGTTACCCAGGCCAGTAATCAGAATTCTCCTGTTGTTGTTCACTTCACTGCTTCATGGTGCATACCGTCTGTGGCTATGGCTCCTGTTTTTGAAGAATTGGCTTCAAGCTATCAGGATCTTCTGTTTCTCACTGTTGATGTCGATGAAGTCAAGGAAGTGGCCACCAAAATGGATGTAAAGGCAATGCCAACATTTTTGCTGCTGAAGAACGGTGCCGTAGTGGACAAGGTGGTTGGTGCCAATCCAGAAGAGATAAAGAAAAGGATAGATGGGCTTACTGAGTCCACTCATGTCTCACTGGCA
>gnl_Pinta_v2.0_PITA_000072041-RA
ATGGGATTACATCTTCGCTCAAGGACATGCCCAATCCTGCCGGACACCGATTTTCTTTTCTTCATAATGATTGGAGTTGTATTTGTTTATAAAAGGGATTTTGCACCATTGCAGGTTGTAGTCTACTTTACTGCAGACTGGTGCGTGCCCTCCAAATACATGGCAAGGTTCTTCCAGAATCTAGCGTTGAAGTATCCTGACATCCTGTTCCTCTCACTTGATGTGGATGAAGTGAAAGGAGTTAAAGATAAAATGGAAGTGAAGGCCATGCCCACCTTCATGTTAATGGAAAAGGATGCGCAGGTCGAGAAAATAGTGGGAGCCAATTCCAATGAGCTGCAAAAAAGGGTGCCCGTCTTTGGACAGATGGCCCTTAAATCCGCCCGAAACCAATCC
>gnl_Pinta_v2.0_PITA_000066709-RA
TCCAATCTAGTCATCAATTGTTTGTCAATCATGGATGCCCAGCAGAAGGTCACGGGTTCAAGAGTTTTAGTTGTGAATTCTACCAAATCATGGGATTACATCTTGGCTCAAGCACACGCTCAATCCTGCCCGGTTGTAGTCAACTTTACTGCAGACTGGTGCGTGCCCTCCAAATACATGGCAGGGTTCTTCCGGAATCTGGCGTTGAAGTATCGAGACATCTTGTTTTTGCTAGTTGATGTGGATGAAGTGAAAGAAGTTAAAGATAAAATGGAAGTGAAGGCCATGCCTACCTTCCTCTTAATGAAAAACGATGTGCAGGTCGACAAAATAGTGGGAGCCAATGCTGATGAGCTGCAGAAAAGGGTGGCCAATTTTTCGCAC
>gnl_Pinta_v2.0_PITA_000011808-RA
ATGGCAGGACGAAAAGTCCAAAAAGGCCACATCCTCTTGTCCACACAACACCCTCTTCTCTTCTCTGCCGAGGACCCTGATTTCTGCTGCAAATTCTCTATAGCAAAACTCAAAGAAAATCTTCAAGTAAGTATTTTGTCAGTCATGGATGCCAAGCAGAAGGTCACGGGTTCGAGAGTTCTGGTGGTCGATTCTGACAAATCATGGGATATTATCTTGGGTATGGCCCAAGTCCAAGACTGCCCGGTTGTAGTGCATTTTAGTGCAGACTGGTGCGTGCCCTCGAAATACATGGAGGGGTTCTTTGAGAATCTGGCGTTGAAGTATCCAGAGATCCTGTTTCTGTTAGTGGATGTCGATGAAATTAAACGAGTTAAAGAAAAAATGGATGTGAAGGCCATGCCTACCTTCATGTTAATGAAAGGCAATGTGCAGGTTGACAAAATAGTGGGAGCCAACGCTGATGAGCTGCAGAAAAGGGTGGCCGCTTTTGCACAGGTGGTCCGCCGATCCGCGCCATACCAAAGC
>gnl_Poptr_v3.0_Potri.004G031700.1
ATGGAGAGCCAAGAACAGCAACCTAAGTCAAGAGTTATAAAGGTGGAGTCAGTGGAGTCATGGGATTTCTATATCACCCAAGCCACCAATCAAGCCTGCCCTATCGTTGTTCACTTCACAGCTTTATGGTGTATGCCATCAGTGGCCATGAACCCAGTTTTTGAAGAACTGGCCTCAGCTTATCCAGATGGCCTGTTTCTCATTGTTGATGTGGATGAGGTTAAGGAGGTAGCTACCAAGATGGAGGTGAAGGCCATGCCGACATTTGTGCTGATGAAGGATGGTGCCCAAGTTGACAAGATAGTTGGTGCAAATCCAGAAGAGATAAGGAAAAGGATTGATGGTTTTGTGCAGTCCATTCGTGCGTATAATGCA
>gnl_Poptr_v3.0_Potri.001G416500.1
ATGGCTGGACATTCACAGGTCATCAAGACTAGAGTTGTCAGGATAGACTCAGAGAAATCATGGGATTTCTTCATCAATCAAGCTACCAATAAAGAATGTCCTGTGGTGGTGCACTTTACAGCTTGTTGGTGCATGCCCTCAGTAGCCATGAATCCTTTCTTTGAGGAAGTAGCCTCGAACTATAAACATATTCTGTTTCTCTCAGTGGATGTTGATGAAGTTAAGGAGATAGCTACGAGGATGGAGGTAAAGGCCATGCCAACATTTTTATTGATGATGGGAGGGGCTAGAGTCGATAAGCTGGTGGGTGCAAATCCAGAAGAGATAAGGAGAAGGATTGGTGGTTTTGTTCACACTATTCATGGATACAAAGCAATC
>gnl_Prupe_v2.1_Prupe.4G029100.1
ATGGATAGTCAAGTACAGGAAGCGCAGCCCATAAAGTCCAGAGTCATGAAGGTTGATTCTGTGGAGACTTGGGACTTGTATGTAACCCAAGCCACCAACCAAGGCTGCCCTATTGTTGCACACTTTACTGCTTCATGGTGCATGCCTTCGGTGGCTATGAACCCATTCTTTGAGGAATTGGCTTCAAGCTATTCGGATGTTCTGTTTCTCGCGGTTGATGTGGATGAGGTTAAGGAGGTAGCGACTCGACTGGAGATAAAGGCTATGCCAACTTTTTTGCTGATGAGGGAAGGTGCACTGGTTGACAAGCTTGTGGGTGCCAATCCTGAAGAGATAAGGAAATGGATCGAGGGTTTTGTTCAGTCCATACGTGTTTCTGTTGCG
>gnl_Prupe_v2.1_Prupe.4G201400.1
ATGGATGTGCATGATCAGCGGCAGCTCAAGAAGTCAAGGGTTGTCAGAGTGAACTCTGAGGAATTATGGGATTTCTTTATCACTCAAGCTGCCAATCAAGGCTGCCCTGGAGTTGCCCTCAAGATGGAAATTAAAGCCATGCCTACTTTCCTCATGATGAAAGGAGGAGGCTCAACTGATAAGCTTGTGGGTGCTAATCCATATGCCATCAAGAAAATGCTCAAA
>gnl_Selmo_v1.0_444114
ATGGCGGTAGCGTCGCCTCTTTCCATCTCGGTGTCCAACGATGTGGACCAATTCGTGTCCGGCGATGGCGATGGGTTCGAGCTGGAGCCGTCGCGCGTCGTCAAGGTGGAATCGGAGGAGGCGTGGGAGCAATTCCTCAAGGAGGCCAATGCACAGAGCGCCATTGTGGTGGCTCATTTCAGTGCCGAGTGGTGCGCGCCTTGCAAATTCATGGAGCCAGCCTTCAACAACATGTCCAAGCGATTGACTCACGTTATTTTCTTGGAAGTAGACATGGACGTGCAACATGAGCTGGCTTCCAAGTTGCAAGTGAAAGCACTGCCGACTTTTCTCTTCATCAAGGACGAGGCAGTGATCGACAAAATCGTGGGAGCCAATCCGGAGGAGCTGGAGAAGAAGATCGAGACACTGGCCTCGCCGTGT
>gnl_Selmo_v1.0_438048
ATGGCGTCGCGGGTAGTGATGGTGGAATCTATCTCGGATTGGGACGGAATTCTCAAGCAAGCCAAGTCACAAGACGCGATCATTGTGGCGCACTTTTCCGCGGATTGGTGCGCCCCTTGCAAGTACATGGCCTCCACATTCCGCGAGGCGTCCACGCGATTCCTCAAGCTCATCTTCCTCACTGTGGACGTGGATGAGCTCAAGGAAATTGCCACTCGATTGGAGGTCAAGGCAATGCCCACATTCGTGTTCATCAAGGACGAGGAGGCGATCGGCCGGATTGTGGGCGCGAATCGAGAACAGCTCGTCAAGAGAGTGGCGGCTCTGGCCACTACAGTAGCGGAA
>gnl_Solly_v2.4_Solyc02g079960.2.1
ATGGAAGTTGAAGAACAGGGGACCAAATCAAGAGTTGTCAAGGTAAACTCTAAGGAATCATGGGATTTTCATGTAAATCAAGCCACACTTCAAGGATGCCCTATTGTGGCACACTTTACGGCTGTTTGGTGTATTCCCTCTGTGGCTATGAAACCCTTTATGGAGGAGTTGGCTTATATGTACCAAAATATGTCTTTTCTCACAGTTGATGTGGATGAGGTCAAGGAGGTGGCTAGCAAATATGAGGTGAAAGCCATGCCAACATTTCTGCTGCTGAAAGGTGGAGTGCCAGTTGACAAGATAGTTGGTGCAAATCCAGATGAGATGAAGAAAAGGATCCACAGTCTTGCTCAATCCAACCCCACAGATATACCC
>gnl_Sorbi_v3.1_Sobic.006G226100.2
ATGGAGATCCAGCACCACGGCGGGGTTGGCAATTCGAAGGTTGTGAAGGTTCAGAGCCAGGAGGCATGGGATCTGTTCACCGATCAAGCAAGCAAAGAAGGGCGACCTGTTGTTGCTCATTTTGGGGCATCATGGTGTGTGACGTCCCTGTCCATGAACTACAAGTTTGAAGAGCTTGCTCAGACCCACCCTGAGGTCTTGTTCCTCTACGTAGACGTTGATGATGTCCAGAGTGTTTCATCCAAGTACGGAGTGAAGGCGATGCCGACATTTTTCCTCATCAAGAACAAGGAGGTGGTGAGTAAGATCGTTGGGGCGAACCCAGATGAGGTGAAGAAGCTGGTGGACGCTTCTGCTGAACCCTTCCAAACTCAGATTGTCGTGGAA
>gnl_Stras_v2.0_SGA_v2.0_scaffold9T05024
ATGGCTGGGCACCTGCAAGCAACTCAGTCTACAGTTGCCAAAGTAGAATCTGAGGCAACATGGGTTATGCTCATGTCACAAGCCCAAAATCGAGGCTGTCCTGTGGTAGTGCACTTTACGGCTTCTTGGTGCATGCCATCAGTAGCCATGGGACCAGTTTTTCAAGAATTGGCCTCAGCCCACCAGAATATCATGTTTCTAGTGGTGGATGTTGACGAGATTAAGGAGGTGGCAACAAAGATGGAGGTTAAGGCCATGCCCACTTTTGTGCTGATGAAGAATGGAGCCGTGGTGGATAAAGTTGTTGGTGCTAATCCTGATGAAATAAAGAAGAGGGTTGCTGGACTAGTTATTGATTAA
>gnl_Theca_v1.1_Thecc1EG030081t1
ATGGAGGGACAAGAGCAGCAGAGCAAGTCTAGAGTTGTGAAGATTGATTCTGTTGAATCCTGGGACTTCTATGTCAACCAAGCCACAAATCAGGGATGCCCAATTGTTGTGCACTTCACTGCTTCATGGTGTATGCCTTCAGTGGCTATGAACCCCTTTTTTGAAGAACTGGCCTCATCTTTCCAAGATGTTCTGTTTCTCACCGTTGATGTTGATGATGTTAAGGAGGTAGCAACGAGGATGGAGATCAAGGCCATGCCGACATTTTTACTGATGAGGGGAGGTACTGTGGTTGATAAGTTAGTCGGTGCAAATCCAGAAGAGATAAGGAAAAGGATCCATGGTTTTGTGCAGTCCATTCGCTTATATGTTGCA
>gnl_Theca_v1.1_Thecc1EG031119t1
ATGGATAAGCAAACTCAGGTGGTGAAGTCTAGAGTTGTCAAAGTAGACTCAGAAGAGTCTTGGGATTTTTACATCACACAGGCTAATAATCAAGGCTGCCCTGTTACGGTACATTTCACAGCTGCTTGGTGCGTGCCCTCTGTGGCCATGAATCCTTTCTTTGAAGAACTGGCCTTGAGCTACCAAGATATTCTGTTTCTTTTAGTGGATGTGGATGATGTGCAGGGAGTAGCAATGAAGATGGAGATCAAGGCCATGCCAACTTTCTTGTTGATGAGTCAAGGAAGTCAGGTTGACAAGCTTGTGGGTGCAAATCCTGATGAGATTAGGAAAAGGGTTAATGGTTTTGCTCACCAAATTCGATCCAGTAAAGCTGCA
>gnl_Vitvi_Genoscope.12X_GSVIVT01007337001
ATGGAAAATCAGGAGCCGGAGGAAAACAAGTCTAGAGTTATTAAGGTGGTGTCTGAGGAGTCATGGGATTTCTATATCAGCCAAGCCACCACCCAAGGCTGCCCTGTTGTTGTGCACTTCACTGCTGCATGGTGCATCCCCTCTGTGGCCATGAACCAGTTTTTTGAAGAACTGGCTTCAAATTACCCAGATGCTCTGTTCCTCACTGTTGATGTGGATGAAGTTAAGGCGGTTGCGGTCAAAATGGAAGTAAAGGCCATGCCCACATTTCTGCTGATGAAGGAAGGAGCTCAGGTGGACAGGCTGGTGGGTGCCAATCCAGATGAGATAAGGAAAAGGATAGATGCTTTGGTGCAGTCCTTTCGCGTGTATGTAGCC
>gnl_Vitvi_Genoscope.12X_GSVIVT01014587001
ATGGCAGGGAATCAACAGCTGAAAGAGTCTAGAGTTGTGAAGGTAGATTCAGAGGAATCCTGGGATTTGTTCTTCTCGCAAGCTACAAATCAGGGCTGCCCAGTTGTGGTTCATTTTACTGCTGCTTGGTGCATTCCCTCTGTGGCCATGACTGCTGTTTTTGAAGATCTGGCCTTAAATTACCAAGACATGCTGTTTCTAGTGGTGGATGTGGACGAGGTTAAGGAGGTGGCATCCAAGCTGGAGATAAAGGCCATGCCCACCTTTCTGCTGATGAGGGAAGGGGCTCAGGTGGACAAGCTTGTTGGGGCTAACCCGGACGAGATCAGGAAAAGGACTGAGGCTTTTATTCGCTCCTCTCGCTCCCATAAAATGACT
>FraveV4A2_3g02911.t1
ATGGAAGGTCGAGTAGATGTTGAGCAGGTGTACAAGTCTATGGTTGTTAAGGTTGATTCTTTGGCGACTTGGGACTTGTCTGTAACTCAAGCCACAACCCATGGCAGCCCTATTGTTGTGCACTTCACTGCTTCATGGTGTATGCCTTCTGTGGCTATGAACCCACTCTTTGAAGAATTGGCCTCAAGCTATCCAGATGTTTTGTTTCTCGCTGTTGATGTGGATGAAGTTAAGGAGGTGGCGACTCGGCTTGACATAAAGGCTATGCCAACTTTTTTGGTGATGAAGGAAGGTAAACAGATTGACAAAGTTGTTGGTGCCAATCCTGAAGAGATAAGGAAAAGGATCGATGGACATGTTCAGTCCATACGTATGTGTGTTGCA
>Maldo_HF_17837
ATGGCAGGTCAACTACGAGAAGAGCAGCAGGTAACTAGGCCCAAAGTCATGAAGGTTGACTCCGTGGAGACTTGGGACTCGCATGTTTCCCAAGCCACCAACCAAGGCCGTCCTATTATTGCACATTTCACTGCTTCGTGGTGCATGCCTTCGGTGGCTATGAACTCATTCTTCGAGGAAATTGCCTCAGATTATCCGGATGTTCTGTTTCTCACCGTTGATGTCGACGAGGTTAAGGAGGTAGCGACCCGATTGGAGATAAAGGCGATGCCAACCTTTTCGCTGATAAGGGACGGTGCAACGGTTGACAAGCTCGTGGGTGCCAATCCGGAAGAGATAAGGAAAAGGATTGAGTGTTTCTTTCAGTCCAGACGTGCGGATGTTGCA
>Malba_010270
ATGGCAGGTCAACTACGAGAAGAGCAGCAGGTAACTAGGCCCAAAGTCATGAAGGTTGACTCCGTGGAGACTTGGGACTCGCATGTTTCCCAAGCCACCAACCAAGGCCGTCCTATTATTGCACATTTCACTGCTTCATGGTGCATGCCTTCGGTGGCGATGAACTCATTCTTCGAGGAAATTGCCTCAGATTATCCGGATGTTCTGTTTCTCACCGTTGATGTCGACGAGGTTAAGGAGGTAGCGACCCGATTGGAGATAAAGGCGATGCCAACCTTTTCGCTGATAAGGGACGGTGCAACGGTTGACAAGCTCGTGGGTGCGAATCCGGAAGAGATAAGGAAAAGGATTGAGGGTTTCTTTCAGTCCGGACGTGCGGATGTTGCA
>Malba_037340
ATGGCAAGTCAACTACATGAAGAGCAGCAGATCACTAGGCCCAAAGCCATAAAAGTCGACTCTGTGGAGACTTGGGACTTGTATGTTTCCCAAGCCTCCAACCAAGGCTGCCCTATTATTGCACATTTCACTGCTTCGTGGTGCATGCCTTCGGTGGTTATGAACTCATTCTTCGAGGAAATTGCCTCAGAGTATTCGGATGTTCTGTTTCTCGCCGTTGATGTCGACGAGGTTAAGGAGGTAGCGACTCGACTGGAGATAATGGCGATGCCAACGTTTTTGCTGATGAGGGAAGGTGCAACGGTTGAGAAGCTCGTGGGCGCCAATCCGGAAGAGATAAGGAAAAGGATCGAGGGTTTCGTTCAGTCCATACGTGTGGACGTTGCA
>Malsi_05g031900
ATGGCAAGTCAACTACATGAAGAGCAGCAGATCCCTAGGCCCAAAGCCATAAAAGTCGACTCTGTGGAGACTTGGGACTTGTATGTTTCCCAAGCCACCAACCAAGGCTGCCCTATTATTGCACATTTCACTGCTTCGTGGTGCATGCCTTCGGTGGTTATGAACTCATTCTTCGAGGAAATTGCCTCAGAGTATTCGGATGTTCTGTTTCTCACCGTTGATGTCGACGAGGTTAAGGAGGTAGCGACTCGACTGGAGATAAAGGCGATGCCAACGTTTTTGCTGATGAGGGAAGGTGCAACGGTTGAGAAGCTCGTGGGCGCCAATCCGGAAGAGATAAGGAAAAAGATCGAGGGTTTCGTTCAGTCCATACGTGTGGACGTTGCA
>Malsi_10g028470
ATGGCAGGTCAACTACGAGAAGAGCAGCAGGTAACTAGGCCCAAAGTCATGAAGGTTGACTCCGTGGAGACTTGGGACTCGCATATTATTGCACATTTCACTGCTTCGTGGTGCATGCCTTCGGTGGCTATGAACTCATTCTTCGAGGAAATTGCCTCAGATTATCCGGATGTTCTGTTTCTCACCGTTGATGTCGACGAGGTTAAGGAGGTAGCGACCCGATTGGAGATAAAGGCGATGCCAACCTTTTCGCTGATAAGGGACGGTGCAACGGTTGACAAGCTCGTGGGTGCCAATCCGGAAGAGATAAGGAAAAGGATTGAGGGTTTCTTTCAGTCCAGACGTGCGGATGTTGCA
>Malsy_05g029190
ATGGCAAGTCAACTACATGAAGAGCAGCAGATCACTAGGCCCAAAGCCATAAAAGTCGACTCTGTGGAGACTTGGGACTTGTATGTTTCCCAAGCCTCCAACCAAGGCTGCCCTATTATTGCACATTTCACCGCTTCGTGGTGCATGCCTTCGGTGGTTATGAACTCATTCTTCGAGGAAATTGCCTCAGATTATTCGGATGTTCTGTTTCTCACCGTTGATGTCGACGAGGTTAAGGAGGTAGCGACTCGACTGGAGATAATGGCGATGCCAACGTTTTTGCTGATGAGGGAAGGTGCAACGGTTGAGAAGCTCGTGGGCGCCAATCCGGAAGAGATACGGAAAAGGATCGAGGGTTTCGTTCAGTCCATACGTGTGGACGTTGCA
>Malsy_10g027180
ATGGCAGGTCAACTACGAGAAGAGCAGCAGGTAACTAGGCCCAAAGTCATGAAGGTTGACTCCGTGGAGACTTGGGACTCGCATGTTTCCCAAGCCACCAACCAAGGCCGTCCTATTATTGCACATTTCACTGCTTCGTGGTGCATGCCTTCGGTGGCTATGAACTCATTCTTCGAGGAAATTGCCTCAGATTATCCGGATGTTCTGTTTCTCACCGTTGATGTCGACGAGGTTAAGGAGGTAGCGACCCGATTGGAGATAAAGGCGATGCCAACCTTTTCGCTGATAAGGGACGGTGCAACGGTTGACAAGCTCGTGGGTGCCAATCCGGAAGAGATAAGGAAAAGGATTGAGGGTTTCTTTCAGTCCAGACGTGCGGATGTTGCA
>Maldo_GDDH_05G1336400
ATGGCAAGTCAACTACATGAAGAGCAGCAGATCACTAGGCCCAAAGCCATAAAAGTCGACTCTGTGGAGACTTGGGACTTGTATGTTTCCCAAGCCTCCAACCAAGGCTGCCCTATTATTGCACATTTCACTGCTTCGTGGTGCATGCCTTCGGTGGTTATGAACTCATTCTTCGAGGAAATTGCCTCAGATTATTCGGATGTTCTGTTTCTCACCGTTGATGTCGACGAGGTTAAGGAGGTAGCGACTCGACTGGAGATAATGGCGATGCCAACGTTTTTGCTGATGAGGGAAGGTGCAACGGTTGAGAAGCTCGTGGGCGCCAATCCGGAAGAGATAAGGAAAAGGATCGAGGGTTTCGTTCAGTCCATACGTGTGGACGTTGCA
>Maldo_GDDH_10G1311900
ATGGCAGGTCAACTACGAGAAGAGCAGCAGGTAACTAGGCCCAAAGTCATGAAGGTTGACTCTGTGGAGACTTGGGACTCGCATGTTTCCCAAGCCACCAACCAAGGCCGTCCTATTATTGCACATTTCACTGCTTCGTGGTGCATGCCTTCGGTGGCTATGAACTCATTCTTCGAGGAAATTGCCTCAGATTATCCGGATGTTCTGTTTCTCACCGTTGATGTCGACGAGGTTAAGGAGGTAGCGACCCGATTGGAGATAAAGGCGATGCCAACCTTTTCGCTGATAAGGGACGGTGCAACGGTTGACAAGCTCGTGGGTGCCAATCCGGAAGAGATAAGGAAAAGGATTGAGGGTTTCTTTCAGTCCAGACGTGCGGATGTTGCA
>Maldo_Gala_05g030490
ATGGCAAGTCAACTACATGAAGAGCAGCAGATCACTAGGCCCAAAGCCATAAAAGTCGACTCTGTGGAGACTTGGGACTTGTATGTTTCCCAAGCCTCCAACCAAGGCTGCCCTATTATTGCACATTTCACTGCTTCGTGGTGCATGCCTTCGGTGGTTATGAACTCATTCTTCGAGGAAATTGCCTCAGATTATTCGGATGTTCTGTTTCTCACCGTTGATGTCGACGAGGTTAAGGAGGTAGCGACTCGACTGGAGATAATGGCGATGCCAACGTTTTTGCTGATGAGGGAAGGTGCAACGGTTGAGAAGCTCGTGGGCGCCAATCCGGAAGAGATAAGGAAAAGGATCGAGGGTTTCGTTCAGTCCATACGTGTGGACGTTGCA
>Maldo_Gala_10g027690
ATGGCAGGTCAACTACGAGAAGAGCAGCAGGTAACTAGGCCCAAAGTCATGAAGGTTGACTCCGTGGAGACTTGGGACTCGCATGTTTCCCAAGCCACCAACCAAGGCCGTCCTATTATTGCACATTTCACTGCTTCGTGGTGCATGCCTTCGGTGGCTATGAACTCATTCTTCGAGGAAATTGCCTCAGATTATCCGGATGTTCTGTTTCTCACCGTTGATGTCGACGAGGTTAAGGAGTTTGTTCAAGCCTATCTTGAATCTGTTACTCAACAACACTTCATTGATCTTCTGAACTCGACTAGATTCCGACCTTTTGGTCCGGAGGTAGCGACCCGATTGGAGATAAAGGCGATGCCAACCTTTTCGCTGATAAGGGACGGTGCAACGGTTGACAAGCTCGTGGGTGCCAATCCGGAAGAGATAAGGAAAAGGATTGAGTGTTTCTTTCAGTCCAGACGTGCGGATGTTGCA
>Pyrco_DAP_Chr10v0.1_26039.1
ATGGCAGGTCAACTACAAGAAGAGCAGCAGATTATTACACATTTCACTGCTTCGTGGTGCATGCCTTCGGTGGCTATGAACTCATTCTTCGAGGAAATTGCCTCAGATTATCCGGATGTTCTGTTTCTCACCGTTGATGTCGACGAGGTTAAGGAGTTTGTTCAAGCCTTTATTGAATCTGTTACTGAACAACACTTAATTGATCTTCTGAACTCGACCAGATTCCGACCTTTTGGTCCGGAGGTAGCGACCCGACTGGAGATAAAGGCGATGCCAACGTTTTCGCTGATAAGGGGCGATGCAACGGTTGACAAGCTCGTGGGTGCCAATCCGGAAGAGGTAAGGAAAAGGATTGAGGGTTTCCTTCAGTCCAAACGTGTGGATGTTGCG
>Pyrco_BP1_006100.1
ATGGCAGGTCAACTACAAGAAGAGCAGCAGGTAACTAGGCCCAAAGTCATGAAGGTTGACTCTGTGGAGACTTGGGACTCGTATGTTTCCCAAGCCACCAACCAAGGCTGTCCTATTATTACACATTTCACTGCTTCGTGGTGCATGCCTTCGGTGGCTATGAACTCATTCTTCGAGGAAATTGCCTCAGATTATCCGGATGTTCTGTTTCTCACCGTTGATGTCGACGAGGTTAAGGAGGTAGCGACCCGACTGGAGATAAAGGCGATGCCAACGTTTTCGCTGATAAGGGGCGGTGCAACGGTTGACAAGCTCGTGGGTGCCAATCCGGAAGAGATAAGGAAAAGGATTGAGGGTTTCCTTCAGTCCAAACGTGTGGATGTTGCG
>Pyrco_BP_DH_05g30790
ATGGAATTGGTGGATTTGGTGGAAGGGATGCGGATAAGAAATATTAATTCCAGAGTTGTCCAAACAGGCACGGATATCCGAATCAAAAACTACAAAAGGCCACCCAACCGAGCCAAGCCAGAGAAGCAGAGAAGGAAGAGAAGGAAGAGAAGGAAGAGGAAGATGGCAAGTCATCTACAAGAAGAGAAGCAGCTCACTAGGCCCAAAGCCATAAAAGTCGACTCTGTGGAGACTTGGGACTTGTATGTTTCCCAAGCCACCAACCAAGGCTGCCCTATTATTGCACATTTCACTGCTTCGTGGTGCATGCCTTCGGTGGCTATGAACTCATTCTTCGAGGAAATTGCCTCAGAGTATTCGGTTGTTCTGTTTCTCACCGTTGATGTCGACGAGGTTAAGGAGGTAGCGACTCGACTGGAGATAAAGGCGATGCCAACGTTTTTGCTGATGAGGGAAGGTGGAACGGTTGAGAAGCTCGTGGGTGCCAATCCGGAAGAGATAAGGAAAAGGATCGAGGGTTTCGTTCAGTCCATACGTGTGGACGTTGCA
>Pyrco_BP_DH_10g26320
ATGAGGGTAAAGGGGAATAAATCATCATACCATAGTTTGCACTATATAACGGTGGTGGGTCCAAAAACATTCATATCTATCCTAATCTCTTTTCTCCCCTTTTTGATAAAACTAAACTATCTAGCCCGTTGTTTTCAAACCGTGACAAAAAATAAGAATAAAGTGGTATTAGCAGCATCAGAGTTCCAGAGTTATACACACAGTCACGGATATCCGAATCAAACTACAGAAGGCCACCTAACTGAGCCAACCGTGCCAAGCAAGAGAAGCAACAGAAAGCAGAGAAGGAAGGGGAAGATGGCAGGTCAACTACAAGAAGAGCAGCAGGTAACTAGGCCCAAAGTCATGAAGGTTGACTCTGTGGAGACTTGGGACTCGTATGTTTCCCAAGCCACCAACCAAGGCTGTCCTATTATTACACATTTCACTGCTTCGTGGTGCATGCCTTCGGTGGCTATGAACTCATTCTTCGAGGAAATTGCCTCAGATTATCCGGATGTTCTGTTTCTCACCGTTGATGTCGACGAGGTTAAGGAGGTAGCGACCCGACTGGAGATAAAGGCGATGCCAACGTTTTCGCTGATAAGGGGCGGTGCAACGGTTGACAAGCTCGTGGGTGCCAATCCGGAAGAGATAAGGAAAAGGATTGAGGGTTTCCTTCAGTCCAAACGTGTGGATGTTGCG
>Pruav_sc0001545.1_g150.1.mk
ATGGATAGTCAAGTACAGGAAGCGCAGCCCATAAAATCCAGAGTCATGAAGGTTGATTCTGTGGAGACTTGGGACTTGTATGTAACCCAAGCCACCAACCAAGGCTGCCCTATTGTTGCACACTTTACTGCTTCATGGTGCATGCCTTCGGTGGCTATGAACCCATTCTTTGAGGAATTGGCCTCAAGCTATTCGGATGTTCTGTTTCTCGCGGTTGATGTGGATGAGGTTAAGAAGGTAGCGACTCGACTGGAGATAAAGGCTATGCCAACTTTTTTGCTGATGAGGGAAGGTGCACTGGTCGACAAGCTTGTGGGTGCCAATCCTGAAGAGATAAGGAAATGGATCGACGGTTTTGTTCAGTCCATACGTGTTTCTGTTGCG
>Pyrusco10g002250.1
ATGGCAGGTCAACTACAAGAAGAGCAGCAGGTAACTAGGCCCAAAGTCATGAAGGTTGACTCTGTGGAGACTTGGGACTCGTATGTTTCCCAAGCCACCAACCAAGGCTGTCCTATTATTACACATTTCACTGCTTCGTGGTGCATGCCTTCGGTGGCTATGAACTCATTCTTCGAGGAAATTGCCTCCGATTATCCGGATGTTCTGTTTCTCACCGTTGATGTCGATGAGGTTAAGGAGGTAGCGACCCGACTGGAGATAAAGGCGATGCCAACGTTTTCGCTGATAAGGGACGGTGCAACGGTTGACAAGCTCGTGGGTGCCAATCCGGAAGAGATACGGAAAAGGATTGAGGGTTTCCTTCAGTCCAAACGTGTGGATGTTGCG
>Pyrusco5g025300.1
ATGGCAAGTCAGCTACAAGAAGAGAAGCAGCTCACTAGGCCCAAAGCCATAAAAGTCGACTCTGTGGAGACTTGGGACTTGTATGTTTCCCAAGCCACCAACCAAGGCTGCCCTATTATTGCACATTTCACTGCTTCGTGGTGCATGCCTTCGGTGGCTATGAACTCATTCTTCGAGGAGATTGCCTCAGAGTATTCGGTTGTTCTGTTTCTCACCGTTGACGTCGACGAGGTTAAGGAGGTAGCGACTCGACTGGAGATAAAGGCGATGCCAACGTTTTTGCTGATGAGGGAAGGTGGAACGGTTGAGAAGCTCGTGGGTGCCAATCCGGAAGAGATAAGGAAAAGGATCGAGGGTTTCGTTCAGTCCATACGTGTGGACGTTGCA
>Pyrbe_005732
ATGGCAGGTCAACTACAAGAAGAGCAGCAGGTAACTAGGCCCAAAGTCATGAAGGTTGACTCTGTGGAGACTTGGGACTCGTATGTTTCCCAAGCCACCAACCAAGGCTGTCCTATTATTACACATTTCACTGCTTCGTGGTGCATGCCTTCGGTGGCTATGAACTCATTCTTCGAGGAAATTGCCTCAGATTATCCGGATGTTCTGTTTCTCACCGTTGATGTCGACGAGGTTAAGGAGGTAGCGACCCGACTGGAGATAAAGGCGATGCCAACGTTTTCGCTGATAAGGGGCGGTGCAACGGTTGACAAGCTCGTGGGTGCCAATCCGGAAGAGATAAGGAAAAGGATTGAGGGTTTCCTTCAGTCCAAACGTGTGGATGTTGCG
>Pyrbe_044130
ATGGAATTGGTGGATTCGGTGGAAGGGATGCGGATAAGAAATATTAATTCCAGAGTTGTCCAAACAGGCACGGATATCCGAATTAAAAACTACAAAAGGCCACCCAACCGAGCCAAGCCAGAGAAGAAGCAGAGAAGGAAGAGAAGGAAGAGAAGTAAGAGGAAGATGGCAAGTCAGCTACAAGAAGAGAAGCAGCTCACTAGGCCCAAAGCCATAAAAGTCGACTCTGTGGAGACTTGGGACTTGTATGTTTCCCAAGCCACCAACCAAGGCTGCCCTATTATTGCACATTTCACTGCTTCGTGGTGCATGCCTTCGGTGGCTATGAACTCATTCTTCGAGGAGATTGCCTCAGAGTATTCGGTTGTTCTGTTTCTCACCGTTGACGTCGACGAGGTTAAGGAGGTAGCGACTCGACTGGAGATAAAGGCGATGCCAACGTTTTTGCTGATGAGGGAAGGTGGAACGGTTGAGAAGCTCGTGGGTGCCAATCCGGAAGAGATAAGGAAAAGGATCGAGGGTTTCGTTCAGTCCATACGTGTGGACGTTGCA
>Pyrpy_N_05g3093.1
ATGGATTTAGTGGAAGAAATCCGGATAAGAAATATTAATTCCAGAGTTGGCCAAACAGGCACGGATATCCGAATCAAAAACTACAAAAGGCCACCCAACCGAGCCAAGCCAGAGAAGAAGCAGAGAAGGAAGAGAAGGAAGAGGAAGATGGCAAGTCAGCTACAAGAAGAGAAGCAGCTCACTAGGCCCAAAGCCATAAAAGTCGACTCTGTGGAGACTTGGGACTTGTATGTTTCCCAAGCCACCAACCAAGGCTGCCCTATTATTGCACATTTCACTGCTTCGTGGTGCATGCCTTCGGTGGCTATGAACTCATTCTTCGAGGAGATTGCCTCAGAGTATTCGGTTGTTCTGTTTCTCACCGTTGATGTCGACGAGGTTAAGGAGGTAGCGACTCGACTGGAGATAAAGGCGATGCCAACGTTTTTGCTGATGAGGGAAGGTGGAACGGTTGAGAAGCTCGTGGGTGCCAATCCGGAAGAGATAAGGAAAAGGATCGAGGGTTTCGTTCAGTCCATACGTGTGGACGTTGCA
>Pyrpy_N_10g1872.1
ATGAGGGTAAAGGGGGCAAAATCATCATACCATAGTTTGCACTATATAACGGTGGTGGGTCCAAAAACATTCATATCTATCCTAATCTCTTTTCTCCCCTTTTTGATAAAACTAAACTATCTAGCCCGTTGTTTTCAAACCGTGACAAAAAATAAGAATAAAGTGGTATTAGCAGCATCAGAGTTCCAGAGTTATACACACAGTCACGGATATCCGAATCAAACTACAAAAGGCCACCTAACTGAGCCAACCGTGCCAAGCAAGGGAAGCAACAGAAAGCAGAGAAGGAAGGGGAAGATGGCAGGTCAACTACAAGAAGAGCAGCAGGTAACTAGGCCCAAAGTCATGAAGGTTGACTCTGTGGAGACTTGGGACTCGTATGTTTCCCAAGCCACCAACCAAGGCTGTCCTATTATTACACATTTCACTGCTTCGTGGTGCATGCCTTCGGTGGCTATGAACTCATTCTTCGAGGAAATTGCCTCAGATTATCCGGATGTTCTGTTTCTCACCGTTGATGTCGACGAGGTTAAGGAGGTAGCGACCCGACTGGAGATAAAGGCGATGCCAACGTTTTCGCTGATAAGGGACGGTGCAACGGTTGACAAGCTCGTGGGTGCCAATCCGGAAGAGATAAGGAAAAGGATTGAGGGTTTCCTTCAGTCCAAACGTGTGGATGTTGCG
>Rosch_v2.0_Chr5g0004481
ATGGAAGTTCAAGTAGATGAAGAGCCGGTGGAAAAGTCTAGGGTTGTGAAGGTTGATTCTTTGGAGGCTTGGGACTTGTCTGTAACTGAAGCCACTAACCAAGGCAGCCCTATTGTTGTGCATTTTACTGCTTCCTGGTGTATGCCCTCTGTGGCTATGAACCCGTTCTTTGAAGAACTGGCCTCAAGCTATCCAGATGTTCAGTTTCTCACTGTTGATGTTGATGAAGTTCAGGAGGTGGCGACTCGGCTTGACATAAAGGCTATGCCGACTTTTTTGGTGATGAAGGAAGGTGCACAGGTTGACAAGGTTGTGGGTGCCAATCCTGAAGAGATAAGGAAAAGGATTGATGGTTCCGTTCAGTCCATACGTATATCTCTTGCA
>Ruboc_03_G33159
ATGGAAGGTCAAGTACTTGAAGAGCAGCTGCACAAGTCTAGGGTTGTAAAGGTTGACTCTCTGGAAACTTGGGACTCGTTTGCAACCCAAGGCAGCCCTATTGTTGTGCACTTTACTGCTTCATGGTGTATGCCTTCTGTGGCTATGAACTCATTCTTTGAGGAATTGGCCTCAAACTATCCGGATGTTCAGTTTCTCACTGTGGATGTGGATGAAGTTAAGGAGGTAGCGACTCGGCTGGAGATAAAGGCTATGCCAACTTTTTTGCTGATGAAGGAACGTGCCCAGGTTGACAAGCTTATGCATTTTCCATACATGTATATGATGCATAGCACTACTACTCTAGCAGCTTCAACTTGTAAAATAAGTGGTTGCAATGGTTTGAGCACAGATTTTAAGATTTCATTTGGTTGCTGTGTGGATGAAAATGATCATGCTCTCAACTGTCATCATAAACTTCAGAAGTTTAGAAAACCTTTCTTGGATAAACATGGTGATGTTCTTAAGATGACATGG
