# Supplementary material for: Transcriptomics of long‐term, low oxygen storage coupled with ethylene signaling interference suggests neofunctionalization of hypoxia response pathways in apple ( Malus domestica )
Source: Plant Direct. 2024 Dec 20;8(12):e70025. doi: 10.1002/pld3.70025 (PMC11660084; doi:10.1002/pld3.70025)
Supplement: Supplementary file 2 — Data S2: Homologs of all 606 hypoxia response genes identified in this study across 42 representative species of land plants). [file PLD3-8-e70025-s004.gz › 01-integratedGeneFamilies_dir/831.fna]

>gnl_Ambtr_v1.0_evm_27.model.AmTr_v1.0_scaffold00092.84
ATGGAGGACTCAATAGCTGAACTAAGGTCAGATGAAGGAGGGGTATCGAATGTTCCTGGCCCCCAAGTTCAACAGGTTTTGGAGAAGAGTGAGGGATCTGATGCAGCTGCTCCAGTTCCACATCCAAAGAAACCAAACCTTTCGTTGCAAATACCAGCGAGAACCTTAGATAATTCATGTGCCAACTCTGTGAGAATAAACATCCCCCCAACACCCAGCCCAAGTTCAACAAGAATGAACTTACCTCCACGACCAAATTCTGCAAAAAGCAAACCAGGAATCAGAAATTTCTTGCCACAAAGGAGCTTCAAGACAAAGGGCTTGACGTTAGAAAATGAGAAAACAGTGCTGCTTACTGCTGGAGAAACCTTGGAGAAACAACAAGAAAAGGCTTCTACTTCGAGGTCTTTCTCTTTGACAAGGGGTTTTCTAACTTCATCACTGAATAAGACACATTCATTACCAGTTACACCAGTTTCAAATTCAGCTCCACAAGTAGCACAAGAAGCTGTGGCTGACGAATCTGGTCTAATTCGACCAGCTAATCAGAAGCATATATCACGCTCACTATCGGTTCCTGTAAATGTCAAACATAGAAGTTTAAGAAGAATGGATTCTTTAGGAGGTCTAATCCGAGTTATTCCGGCCACACCTCGTGATCCAAAGGATGAAATTGTCTCACCAAATGAGGCCCCTGTGATAGGATCTGAAGATGCTGGTGAAGATATCCCTGAAGAAGAGGCAGTCTGTAGAATTTGTTTTATTGAACTTTGTGAAGGGGGTGTGACCCTTAAGCTGGAGTGCAGCTGCAAGAATGAGCTGGCACTTGCTCACCAAGAGTGTGCAGTAAAATGGTTTAGCATAAAGGGTAATAAGATTTGTGATGTTTGCAAACAGGAAGTAAAAAATCTTCCTGTGACATTGTTAAGAGTTCAAAGTTCTCGGCCTGTTAACAGACAATCAGCTGCCGTAGCTCAGCAAAGGGCAGTGAGTCAGTATAGGGTATGGCAGGATGTTCCAGTTCTAGTCATGGTTAGCATGCTCGCCTATTTCTGCTTTCTGGAACAGCTTCTGGTTGCTAATAAGGGATCCAGTGCTCTTGCAATATCTTTGCCCTTCTCTTGTGTCCTTGGTCTCCTCTCATCGATGATAGCTTCTACTATGGTGAGCAAGAGTTACATCTGGGCTTATGCTTCCTTCCAATTTGCCCTGGTGATTCTGTTTGCGCATATATTTTACACAATTCTGAAGGTCAAGGCAATTCTATCGGTGCTTCTTTCATCCTTCACAGGGTTTGGCATAGCAATCAGCACTAACTCTTTGATAGTGGAATACTTGAGATGGAAGGCTAGGCGTGACTCACACTTGAGGCATCGCCAGAATGATCCAGTGAGACAAATGCCGCCTCAGCCTGGAGATCATACTTCTAATGGTTCAGGCCACCAAGATGTCGTAACTAATAATGAGGTGCCCTGGGACCCTAAAGGGCCTGCCCGTCCCCAACCCAGCCTGTACCGAGCTAAAGGGGCATTGGTCCAGGCTCAACCCAGCCTTGTTAATGGGAATGGGCTGGGCGAGGCCAATAGATAC
>gnl_Ambtr_v1.0_evm_27.model.AmTr_v1.0_scaffold00175.24
ATGGGTGCTGAGGATAACGATGACAGGGGCCTTGTCCCAAATGTTTCTTCAAGCTCTAAACTTCAACAGGTTGAAGAGTCTACTGGAATTTCAGAAGAAATCCCATCTGTTCACCAACGAAGAAAACCAAATCTTTTATTAGAGATTCCCCCAAGATCTTTAGAAGGAGGGTCAAGTTCAGGATCAGTCAGAATAAATATGCCTCCAACTCCGAGCCCCACTTATGCGAGGGTAAGCTTGTCCCCTTCTACAAGTTTGCCGAAAGGGAAATCATCTATAAGAAATATCCTACCATGGCCAAGTTTCAAGTCTAGAGGGATTGCTTTTGATAATGAGAGGGCTTCTACTCCTCCGTCTGCATTGCCTAGAGAGAAATCTTTGGTTAGAAGGTCTTTTTCTCTCACTAAGATGTTTTTACCATCCCCAGCCAAAAGAACGTCCTCTCTACCAGTTACACCAGTTGGGGATCCTAACTCTGAATCAGTGAGAGGAAGAAGTGACATCGACCAGTGTAGCCCTATAACACCAGGAGTTCAGAAGCATATGCCACGTTCACTATCTGTTCCTGTGATTATTAAGGCTAGAAGCTTGAAGAGGACAGACTCTATAGGTGCCCTATACCGTATAATCCCGTCTACTCCTCATGTACCAGAAGTAGGAGGGGCAACATCAAATTCTGCCGCAAATGTAAATGCTGACTCTGAAGATGCTGGGGAAGATATACCTGAAGAAGAGGCTGTGTGCAGGATATGTTTGGTTGAATTGAGTGAGGGGGGTGATAGTTTGAAAATGGAATGCAGTTGTAAGGGAGAACTTGCACTGGCCCATCAAGAGTGTGCAGTTAAATGGTTTAGCCTCAAGGGTAATAAGAACTGTGATGTTTGTAAGCAAGAGGTCCGTAACCTTCCTGTCACACTATTACGTATACAAAGTTCTCAAACTGCTGGATTGCAATCAACTAGAGCACGGGGAAGAGTGGTTCAGCATTACAGGGTTTGGCAGGATGTGCCAGTTCTTGTCATGGTCAGCATGCTCGCCTATTTTTGCTTTCTTGAACAACTTCTGGTTACAAAAATGGGATCAGGTGCTCTTGCCATATCTCTACCTTTCTCATGCGTCTTGGGTCTTCTTGCCTCGATGACAACATCATCTATGGTGAGGAAAAAGTATATTTGGATTTATGCGTCTGCTCAATTTGCTCTGGTGGTTATCTTCGCTCATCTTTTCTACTCCTTGCTCCATGTACAAGTTGTTCTATCAGTCCTGCTCTCTGCATTTGGGGGATTTGGGGTTACCATGACTGCAAATTCTTTGCTCCATGAATTCTTACGATGGAGAACCAGGTGGCGTAATTGGCAGGAGGCCCGTCACCATGCACAACAAGAAAATCCAATGCCGCAAAACACCATTCAATCTGAGACCAATACAAGTGAAAACCGTCCTTCAATTTTTGAGATTGCACAAGGAGGA
>gnl_Aquco_v3.1_Aqcoe2G317200.1
ATGGAAGTCGAACCAGCCTCTATTGGCGTCCAACAAGACTCTCGAGAGGCTGGTAAGCAGGTCATGGAGTCAATTGAGGAAGAAGTTGTATCTTCAGGTTCAAATGGAAGAAATGCAGATCTTTGTGTTCAAATACCCCCCAAACCATTAGGTTTTGGTAGTAACCGCAGTGGAAAGGGTTTACTTCAGTCTCAAGGTTCCTTAAAGGGCAACACAACTCCCAGAAGCTTATTGCAAAGCCTAAGTTTCAAGAACAAGGCAGTTGTACCTGATGGTGAAGGAAGCTCCCTCCTTAATCAGGACGCCCCTGAGAGCCCTGAGAGCCCTGTTCTAGCAAATATTATATCTAAATGGCAAAAATGTGTTTCACTTCCAGGAACGCCTGCATCAATGTTCTCTCCCTCTACTGAAAATAAATGTGGAGAACAGCGAAATTCACAAAAATCAGCATCTCCATCAAAAATTACAAGGTCCTTGTCTGTACCTATGCGAAATGTCGTCATTGTAAGATCTGGATCCTTTGCCATTCGTAAGGAGCCTGTACAAAAGGATACAGAGCAAATAAGTCATCTTGATTTGGAAGATGATGATGAGGAGATTCCAGAAGAGGAAGCAGTTTGCAGGATCTGTTTGGCTTCATTGTGCGAAGGAGGAAATACATTTAAGTTGGAATGCAGTTGCAAGGGCGATCTCAATCTTACTCATGAAGCGTGTGTAGTGAAGTGGTTCAGTATCAAAGGAAACAGAAGTTGTGATGTCTGTAAGCAGGAGGTTCGTAATTTACCAGTCACTGTGCTACGGGTGCAGAGTTCTGCGCAGAGAGAATATAGACGGGGGCAGAACAGACAGAACCCACCTCCTCAGCCATTGAGTGTCTGGCATGACTTGGTTCTTCTTATCTTAATTAGCTCCATAAGTTATTTCTTCATCCTTGAGCAACTACTGATCCCTGATATGAAAGCAAACGCCTTAGCGCTTGCAGCACCATTTGCCTTCACCCTGGGCCTCTTGGGATCAATGTTTGCAATCGTCTTAGCATTGAAGGAGTACATATGGACATATGCAGCCTTTGAATTTGCTCTTGTGGCCTTGAACCTCCACATCTTCTACACGATACTTCGCCTGAATGCAACTTATGCCATCTTGCTTTCTGCGGTATTGGGATTTGGAATTGCATTGAGTGTCAACTCGTTATATCTTTATATATCTGTTTACCGAGCTCGGTTGGAAGAAAGACAGATCAATCCTGATCTAGTC
>gnl_Aquco_v3.1_Aqcoe4G000700.1
ATGATCAAGGATTCATCCGTATTAGGAAGCGGAGGAGAAGAAGATGATACTAATGAAGGAGAAAATGAATTGCAACAACAACAACAACAACAACATGAAGAAGAATCAACTACTACTATTCTTCATCCCCAACCCCTCGAGGTCGAGGAGCAGCTCAAGGTGGAGGCAAGTAACCAAAATGACAAACGAGAAGAAACTTCCTCGCTTCAGCAATCGAGGCGACCAAATCTCTCCTCCTTACAAATACCTGAAAGATCTCTTCAAAATGCATTGCCTACTTCTACTAGAATAGACATTCCTTCACTGTCAAGTCCAACTACTTCTAGAGCAGGCTTGCCACCGAGACCAGCCTCAGCAAAGTTCAGAACTTCCATGAAAAATCTGCTACCACAGTGGAGCTTGAGGACACAAAACGTTTCCACAGAAGGTGAGAAAACGGTTCTTCTCATCCCGGAGACACCCCCCTCAGTTCTTCCAATGGACAAACCTTCAATGTCAAGGTCGTTTTCTATGACAAAGGTTTTTTCATCTTCATCAGCCAAGAGAACAAACTCTTTACCAGTTACGCCAGTTGCAAGTTCAACTTCTGACTATGTTCAAAAAAGACATCTAGACGGTCTCTCTAATTTATCTAAACAAGAAGATCAGAAGAAGATAAGACGCTCATTATCAGTTCCAGTAAATGTCAAAACTAGAAGCATAAGGCGAATGGACTCTTCAAGAGGTCTGATCCGTGTCATCTCAGTAACCCCTCGTTCTGTAGTGCCTGACTGCGCTACCATAAATGCTGCTCCTGCGACTGAAAATGCACTTGAAGATGCAGCGGAAGATATTCCTGAAGAAGAAGCTTTGTGTAGAATTTGTTTTATTGAGCTTACGGAAGGAGGCGAGACTCTTAAAATGGAGTGTAGCTGCAAAGGAGAACTTGCGCTTGCTCATCGAGATTGTGCAGTGAAATGGTTCAGTATAAAGGGAAACAAGACTTGTGACATTTGCAAACAAGATGTTCAAAACCTACCTGTAACATTGCTCAAAATACAGAGTACTCGGACCATCAACAGACATCCTGCAACAGTACCACAGCAGAGGGAGGTTGTGCGCTACAGGGTCTGGCAGGATGTACCAGTTCTTGTCATGGTCAGCATGCTTGCATATTTCTGCTTTTTGGAGCAATTGCTGGTTTCCGATCTGCATTCTCGTGCTCTTGCCATATCTTTGCCCTTTTCTAGTGTTTTGGGCCTCCTCTCATCCATGATAGCTTCTACAATGGTGAGCAAGGGTTACATATGGGCTTATGCCTCGTTCCAGTTTGCGATTGTTATTCTCTTTGCTCATGTATTTTATGCTGTAATGCGTGTAAATGCAATTCTTTCTGTCATTTTATCGTCGTTCACTGGTTTTGGCATAGCGATCAGCACAAATTCACTTCTGGTGGAGTATTTGAGATGGAGAAATAACCGAAATCTGATATCTGGTGAACAGCGACAGAATCAAGGCAGAGCTCAGCAGCAGCAGCAGGAAGGTAGAGAGAATATTGAGGTT
>gnl_Aquco_v3.1_Aqcoe5G447700.1
ATGGTTGTTGAAGAAGAAATCATTTCTGATGAGATTGCATGTAAAACAACTTCTGTTGTTCCAAACCACCAAGAGGCTAAAGAGTCAACTGGAATAACTGACGACATCCAATCTGCTCAACAAAGGAAACGGCAAAAGTTGCAAAACCTCCACCTTAATATACCCTCAAAAACTTTGAATCTCTCCTCCCCAGAGTTTATGAAAATAGACATGCCCCCAACGCCAAGCCCTTCTGCCGCAGAAGTAAAGTTTCCCCCAGAACCAAGTACTCCTGCTAGAATAGATGACTCCCCTGGTCCCTCCACATCTAGAGCTAGATCATCCATAAAATCTCTGCTTCCACGACTTAGCTTCAAGTTCAGAAACTCAACTGCAGAGATAGAAAAAGCTGTCATCTTAGCTGTAGGGGAGTCATCAACCCTCGTTCAGGAAAAGGCTTTTGTCTCAAGGTCGTCATCTCTTACAAAGATATTCAGTCATAAGGTTGGAAGAACCTCGTCCCTCCCTGTTGGTACAGTTGTACATTCAAATCCGGAATCTCGACATGGAGGAAGCATGGTTGATCCAATGACACCAACTAAACAAGAGCCCCAGCGGCACATAGTTCGTTCACTTTCCGTTCCCATGAATAAAGCTGTTAGCATAAGGCGTTCTGATTCTTTAGGTGCAATATTTCGCGTAATTTCTACGACTCCACGTGTGATGGTAGGGAGTGGTGCTATTTTGGATACGAGTACATTGGCAACAGATGCTGAGAACAACGATGGTGATGGTGAAGATATTCCTGCAGAGGAGGCTGTGTGTAGAATTTGTATGGTTGAACTTAGTGAAGGTGGCGATACCTTCAAGATGGAATGCAGCTGCAAAGGAGAACTTGCACTAGCCCACAAAGAATGTGTGGTGAAATGGTTCAGCATCAAGGGTAACAAGAATTGCGATGTATGCAAGCAGGAAGTGCAGAACCTACCTGTCACCCTTCTCCGAATCCCGACCAATCAGACTCTTCATGTACAAAATATATCCCAGCAAACAAGTCAGCAATACAGAGTTTGGCAGGATGTCCCGGTTCTCGTCATTGTCAGCATGCTTGCATATTTTTGTTTTCTTGAACAGCTTCTGATCACTAAAATGGGCTCTGGTGCAATTGCCATATCATTGCCGTTTTCCTGCATATTGGGTCTTCTTGCTTCCATGACATCGTCAACCATGGTTGTGAGACGATTTGTTTGGGTCTATGCATCAGTTCAGTTTTTACTGGTGGTTCTATTTGCTCACGTGTTCTACTCATTGTTTCATGTGCAACCTGTTCTCTCCATCCTCCTTTCCACCTTTGCCGGTTTCGGTGTTGCAATGACTCTGAACACGATTCTCGTTGAGGTACTTAGATGGAGGAGAAGAGTGCGTGCTGGAAATCTGCAGCATCATTCCCAGGAAACGCCACATGAAGAAAGATTGTCAGAACCTGCTCATTCACCTCAGACAAATCCACAGCAAGAAAGATTGACAGAAGCTGGGTATTCACCTCCCACACACCATGAAATCGATATTGAGATCCCAGTTGTTCAACGGCTGAAC
>gnl_Aquco_v3.1_Aqcoe5G332900.1
ATGGATAGTGAAAAGCTTGAAAAGAGTGAATGTAACACAGCATCGTCATCTTATAGTATCAACACAAAGAGTGAAAACTCAACTGAAGTTAGTGAAGAAAGCCGTCCTGTTCAACCATGGAGACGGCAAGACCTCTTTCTAGAGATACCCTCGAGGAAGTTGACAGGTTCATGTGAAGATGTGAGAATAAACATGCCTCCGACACCAAGCCCTACACCAACAAGAGCAGGTCTTCCCCCAACACCAAGCTCTTTTGCTAAAAAGAGTGGAGTTACAAACCCGTCCTCTTCCAAAGGGAAATCATCCAGAAAAAATCTCCTACCACGTCTAAGCTTCAAGTACCAAAGTCCAACTTCAGTGATGGATAAGGCTGCTGTCTTAGCTGTCTGTACTCCATCGTCAGGGTCACGCAGGAAACCGTTCATTATGAGGTCATTTTCTTTTACAAATATATTTACCCCCAGGATGAGGAGAACATCATCACTTCCTGTTACGCCGGTCGCACACCCAAGCTCAGATTCTATGCATGGAAGAAGCACAATCAACCCAGTGGATTCAACTAAAAAGGAGGGTCAGCGATACATATCTCGTTCTCTATCAATGCCAACAAGAAAGATTAGAAGCATAAGGCGAATGGATTCTTCAGCAGGGAGGTTTCGTGTAGTCCCCACAACTCCTCGATTGACAGAAGGGAGCAGTGCCGTGATTGATATCACATCAACAGAAAATGCTGATAATAATGATGCTGAAGGTGAAGATATTCCTGAAGAAGAGGCTATTTGTAGAATCTGTTTTATTGGACTTGGTGAAGGTGGTGAAACTCTCAAGTTGGAATGCCACTGCAAAGGTGATCTTGCACTGGCTCATCAAGAATGTGCTGTAAAATGGTTTAGCATAAAAGGTAACAAGAACTGTGATGTGTGTAACCAGGAAGTTCAGAACCTCCCTGTTACTCTTCTACGAATCCAAGATAGGGAGAATCCTATCAGAAATAGAAGGCAGCAAATAGCATCTCAACAATATAGGGTTTGGCATGAATTGCCCATTCTTGTCATAATGAGTATGCTTGCCTACTTCTGTGTTCTTGAACAGCTTTTGGTTAGCAAAATGGGAACTGGTGCAGTAGCTATAGCATTGCCATTTTCCTGCATCCTGGGTCTTCTTGCATCAATGTCATCATCAACCATGGTTGAGAGAAAGTTCGTTTGGGTCTATTCATTCATACAATTCATTTTGGTGGTTTTCTTCGCTCATATGTTTTACTCAGTGCTTCATGTGCAAGCTGTTTTGTCCATCCTCCTTTCCACATTTACTGGGCTTGGTGTGATGATGAGTGTAAGTTCTCTCCTCTTTGAGTTCTTGAGTTGGAGAAGAAGATGGCATGCTTCATCACAGAATCGTCGTGAGTCTAGAGAAACTCCATTGGAAGAGGAAGACCAATTGCCGGAAGGCACTCATCCAAGCCAACCCGGTCCTTCCATA
>gnl_Arath_TAIR10_AT3G06330.1
ATGAAGATGCAAGATTCGGCAGCTCAAGAACCGGAAATTGCTATAATCGTGGGAGATTCTTCTTCTTCTTCTCTTCATTCTTCTTCTCAGGTAACAGAAAAATCTACTGAAGATGTGCCGAGCTGCTCTCACTTGGATCTTTCAATACAAATACCTTCCAGATCACTTCCATTCGGTAACGGCCGTAACCCAAAGGGTTCATTGAAGTCCACTCCTTCATTCAAAAGTGGCACTACATCCTCACCAAGAGGAATCTTGCGGAATTTAAGCTTGAAAAAGAAAGTTATTTCTCAACCCGAAAGCGAGAGAAGCTCCTTACTATCTCCTGGTCTCATGGAAACCGCTAAAAAGCCTAATGCTACTGGTTCCACAACTTCTCCATATTGGAAAAGATGCTTATCGCTTCCTAGTAGACAAGCTGCAAAACTGTCTCCTGTGGTTTCTACACAACTTTCAGCTGGGGTGCCTGGTGACCCGCCTAATAAAGATTATTCAAGGTCCTTGTCCATGCCCGGAAGAAACAAAGTTATTGTGCGATCCATATCTTTTGACAACCACAAAGCCCGTGTTTCCAGTGAAACAAGTGCAGATCAAGTCTCTTCCGTTCCTCCTGAAGAAACTGATGAAGAAATTCCCGAAGAAGAAGCCGTGTGCAGGATCTGTCTGGACGTGTGCGAAGAAGGAAATACTTTGAAAATGGAATGCAGCTGCAAAGGTGATCTCAGACTTGTTCATGAAGCTTGTGCAATGAAATGGTTTAGTACAAAGGGAACAAGAACCTGTGACGTCTGTAGACAAGTAGTACAGAACTTACCAGTTACATTGGTTCGTGTGCCCACACCTAATCAACAAAACAACAGACGTGGTAGCAGTCAACAGAATATGCCGTCACAAACCGTTAGTGCTTGGCAAGAGTTTGTGGTGCTAGTTCTAATCAGCACAGTCTGCTACTTCTTCTTCCTCGAGCAATTACTGATTCGTGACTTGAACAAACAAGCTATTTACATCGCAGCACCATTTTCACTTACGTTAGGCCTCTTAGCATCCATTTTTGCCATTGTTCTCGCTATCAGAGAATACATATGGACATACGCAGCACTCGAGTTTGCGCTTGTGGGCATGTTGGTTCATATATTCTATGCTACAGTTAGACTATCGGCGACCTATTCTATACTCTTTGCAGGGATTCTTGGTTTTGGGATAGCCGTGTGCCTAAACTCGTTGTACCTTCATTATTTCGCTTGGCGTGTACGCGTTGCACAAAATTCAAGTCCTGTA
>gnl_Arath_TAIR10_AT3G09760.1
ATGATGGATGATAAAGCTCGCAAAGAAGAAGAACATCATGTGTCTCACCAACATAATCATTCTCCTCTGCAAAGGGATGGAAATTCTGCTGAGATTGCACAAGGACAAGAGCTATCATCACCGGGCCGAGACCTATGGAGGCGAGGTCTTGTGTTAGATTTACCATCAACAACACCTGAAGATACTACAAGAGATGATCTTTTTAGACGAAATGCATCTTTAACTTCAAGTCCTGTTGCCAAAAGAGTCAACTTTTCTCCAATGTCCAGCCCTAGAGTCGGACAACGTGGTGCATCCTTGAGTCCTTCTTCTTCTACTTCTTCTTCTTCAAGAAACAAACCTAATAGCCTGAAGAATCTAATCCCCAAGTTAAGCTTTAAGAACCGGAACAGCAATAACGATAATGTGGATATCGAGAAAGCCGCGGATTTGGGCTTTGTGTCCTCCCCTTCTTCAGGAAATGGCAGGGACAGGTCTACATGGACTCTCACTAATATTTTAACTCCAAGATTGAAGAAAACTGAGTCTCTTCCTGTAACCCCTATAGCTCACTCAAATCCTGAGTCCACTCACGGGAGATTTGCCGTTGATCTAGTTACTTCCACGAAAAAAGGGCCTCCACTGCCTATCCACCGTTCACGCTCTGTCCCAGCATTCAACAAAGATGGAAGTCAAAGGCAATTAGGTGTTTTCCGGGTGATTCCAACTCCAAACATGTCTCCAACCAGAAATACTATTAAACTTAACGACGCGAATGTTGATGGAGCTGAAGATGTTCCTGAAGAAGAAGCTGTGTGTAGAATCTGCCTTGTAGAATTGGGAGAAGATTCAGAAGCCTTCAAGATGGAATGTTTGTGTAGAGGGGAACTAGCTCTTGCCCACAAAGAATGTACAATCAAATGGTTCACCATTAAAGGAAACAGAACATGTGATGTGTGCAAGCAAGAGGTTCAGAATCTCCCTGTGACCCTTCTTCGCATGCAGAATTCTCGGGGTAGTATTGGAGCTCCAGACGCCGAGGCTGCACACTACAGTTTATGGCAGGATGTTCCAATTCTTGTGATTGTAAGCATGCTTGCATACTTCTGTTTTCTCGAGCAGCTTCTGCTTACAAAAATGCAATCTGGCGCCATTGCAGTTTCTTTACCATTCTCGTGCGTTCTTGGTCTTTTTGCTTCGATGACGGCAACAACAATGGTGCCGAAGAGATATGTCTGGATTTACGCTACAACTCAGTTCGGTCTTGTTGTTTTTTTCTCTCACATTTTCTTCACATTGGTTCGCATGCAGCCGGTTGTGGCCATTCTCTTAGCCACTATCGTTGGGTTTGGACTCACCATGAGCGGTACAACAGGTATAGTCGAGTTTTCGAAATGGAGGAGAAGCAATAGGACAGCTGAACTTCCAAGCAGTAGTCAAGTGGATCAACCACTGGTTGAGACAACAGATCAGAACATTTCTGGATCAAGAAAC
>gnl_Arath_TAIR10_AT5G60580.2
ATGGCTACTGAAGAGAAGCCTCTTAATTCTCTTGATTTAAGCCATGATGATTCTTCCCCTGCTTCAAATCAGGCTGAAGGATCATCTGCTATAACTGAAGACACTTCTGCGAATGTTCAACAATGGAGGCGAAAGAATCTCTCTTTACAGATACCCTCTAGAGCAGCTGGTCTCTCTCCTGAAGATTCGGTTGTTATCAAAATGCCTCCAACGCCTAGTCCAACTCCAAGAAGAGTCAACTTTGCTTTGACTTCGAGTTCTCCAGGTCCTACTCCTACTTCTTCTTCTGTTCTTCCTCGTGGCAAATCGTCCCTGAAGAATCTATTGCCAAAAGCTGGGTGTAAACCAAAAACCTCTAACACTGATATCGAGAAGGGACAAGGGAATGCCTGTTCTCCTCCTGCATCGCAGGAGAAGGCTTCGATATCGAGGTCATTATCACTTTCAAAGCTATTTACACCTAGGATCAAGAGAACTTCGTCCCTACCTGTGACTCCTGTTATTCTTTCAAACTCAGAGTCAGCTCACGGAGGAACCAGTGTTGCTCCTCAAACTCCAAACAGAAAAGGGAGTGTACACATAGCTCGCTCTCGCTCTGTGCCCCTTAACGACAAGGAATTAAGCCTGAAGGGAATGGATTCATTTTTCAGAGTAATTCCTTCGACTCCTCGTGTTAAGGAAGGAGACGTTTTCTCAAATGCATCAGAGGCTGGTAATACTGAAACAGGTGATGCTGATGGAGAAGACATACCTGAGGATGAAGCAGTTTGTAGGATTTGTTTGGTAGAGCTCTGTGAAGGAGGAGAAACCTTAAAAATGGAGTGTAGTTGCAAAGGCGAACTTGCTCTTGCCCACAAAGATTGTGCTCTTAAATGGTTCACCATAAAGGGTAACAAGACTTGTGAGGTGTGTAAACAAGAAGTTAAGAACTTACCTGTAACACTCTTACGCATCCAAAGCCTTCGAAATTCTGGTGTTCCTCAGCTAGATGTCTCTGGCTATAGGGTGTGGCAGGAGGTACCGGTTCTAGTAATCATCAGCATGCTCGCTTACTTCTGCTTCCTCGAGCAGCTCCTGGTTGAGAATATGGGTACAGGTGCCATCGCTATATCACTGCCGTTTTCTTGTATTCTTGGTCTTCTTGCATCCATGACCGCATCAACCATGGTTCTGGAATATTCCTATGCAGTAATGAGAAGATTTGTCTGGATTTACGCATCTGTCCAGTTTGCGTTGGTCGTTCTCTTCGCCCATATATTTTACTCTGTGGTGAAGTTGCAACCAGTTCTGTCAGTTCTTCTGTCAACATTTGCTGGATTTGGTGTATGCATATGCGGAAGTTCAGTGATGGTTGAGTTTGTGAGATGGAGACGAAGATGGCGAGCCAGAAGGCTAGAGCAACAGCTGAACCATGCTTTGACTCTGTCACAACCGCCGCAACCACTGGATCCAACAACCTCTCTGCATCATTCAAATACCTCA
>gnl_Arath_TAIR10_AT5G03180.2
ATGGTGATGGATGATAAAGATAAATATCGCGAAGTAGTAGAACATTGGTCTTGCGAAGGTACTTCTCCAGCTCTAATGGTTGGAGATTCTACTGAGATAACAGAAATGCTATCACCGAGCCAACATCAACGATGGCGAGGCCTTGTGTTAGATATACAATCGAGAGAAGCTCATGGCGATTTCTTGAGAGCAAATGGTTCCTTAATTCATAGCCCCGTTTCCAAAAGGTTCAAGTTTTCTCCAATGTCCAGCCCTAGAACTGGGAGACGTGTTGGATCAATGAGTCCTTCCTCGTCAAGAAACAGAACGAATCAGAAGAATTTCAAAAACAGGAACCACAGTGCAGATATTGAGGAAGGTGTTGTGTCCCCTTTAGGAGATGGTAGTGATAAGTCTTATATTCCAAGAACATGGTCTCTCACTAATCTCTTAGCTCCTAGAAAATCTAAGAAGACAGAGTCTTTTATAACTCACTCAAACCCTGAGTCCATGAACGGGAGGTATGCCGTTGAGGTTGATCCGGTTACATCCATGAAAGGGGAGCGTTTACTGCCTATTCGTCGTACACGCTCTGTCCCCACATTCTTCAACAAAGATGGAAGTGTAAAGCCGTCAAGTGTTTTCCGCGTGATTCCTACTCCGTCTCGTGGGGATGAGAAGAGACTAGAGATGACGCAGGCATCGAAATTGAGTAAACTCCACGATGAAAATGATGATGGTGGAGAAGATGTTCCTGAAGAAGAAGCTGTGTGTAGAATCTGTATGGTTGAAATGGAAGAAGATGAAGAAGCTTTTAAGATGGAATGTATGTGCAAAGGGGAACTAGCTCTTGCCCACAAAACGTGCACTATCAAATGGTTTACAATTAAAGGGAACATAACATGTGATGTGTGTAAGCAAGAGGTGAGAAATCTCCCGGTTACCCTTCTACGTGTGCAGGATTCTCAAAACCGTTCTAGAGCAGCCAGGGATATCGAGATTTCACGGTTCAATAATGTATGGCAAGATATTCCAATTCTTGTCATTGTAAGCATGCTTGCATACTTCTGTTTCCTTGAACAGCTTCTGATTATAGATATGAAATCTAGCGCCGTTGCAATAGCTTTACCGTTCTCTTGCATTATCGGTCTTCTTGCATCAATGATATCAACAACAATGGTGAAGAAGAACTATGTATGGATCTACGCCACCGTTCAGTTCGGTTTTGTGGTCCTTTTCGCTCAGCTTTTCTACAGAGTTGTAAGATTTGATGTGAAGCAGCCGGTAATGTGCATTGTCTTAGCCACTATGATCGGATTTGGACTCACCATGACCGGCACAACAGCTATTAACGAGTATTTGAAATGGAGGAGAAGCAATTCCCACCTGCCAGAAGAGCCAGCAAGTACTCAGGTGGTT
>gnl_Arath_TAIR10_AT5G18760.1
ATGATGGAAGGCTCTTCAATTCAACCGCCCAGAAATTTTGTTCTCGCTAAAGATTCTTCTACTGGTTCTTCTTCTTCTTCTTCTTCTTCTCAGGTTAAAGAACAATCTGTTGAAGATGTATCCAGATCTCAGCCAAGTGGAAGCCAATTGGATGTTTCTATCCAAATACCACCAAAACCGACGCCTAGTTTAGGAATTTTGAGAAATCTGAGTCTGAAAAGGAAAGCTTCTCTACCAAACTATGAGAGAAGATTGCTACTAAGTCCTAGTGTTTCAGAAACCAGTGAAAAGCCTCTTGTTGCAAGTCCGATCACATCGCCTTACTGGAAAAGGTGTTTGTCACTTCCTTCTAGTAATTCTGCTAAACTGTCTCTGGTTGTATCTACAACGCCTGTTTCCGCTGTGGTGCATAGTGAACAGCCTAAGTCTAATAAAGATGGTCTTCATGCATCTGTTTCAAGATCCTTGTCCATGAACAGAGTGATTGTACGAGCTGTCTCTTTTGACGACAACAAAAATCACATTTCAAATGAAGCAAATGGCGATCAAATCACTCCAGTTCCTGCAGAAGAAACAGAAGAAGAAATTCCTGAAGAAGAAGCAGTATGCAGGATTTGTCTTGATGTGTGCGAAGAAGGTAACACACTGAAAATGGAATGCAGTTGCAAAGGTGACCTCAGACTTGTTCACGAGCATTGTGCCATTAAGTGGTTTAGTACAAAAGGAACACGAATCTGCGATGTATGCAGACAAGAAGTCCGGAACTTACCAGTGATACTCCTCCGTGTCCCAACAATTAATCAACTTACCAATAGACGGGAACTCACTCAGCAGAGTTCAGAGCCACAAAGCATCAGTGTTGGGCAAGAGTTTGTAGTGCTTGTACTCATCAGCACCGTCTGCTACTTCTTCTTCCTTGAACATTTACTGATTCGTGACTTGAATTCACAGGCAATATTTGTTGCAGCGCCATTTTCATTCACCCTTGCACTCTTAGCCTCAACTTTTGCCGTCATCCTCGCGATCAGAGAATACATATGGACATACGCAGCTCTTGAGTTTGCACTAGTGGCATTGCTTGTTCATCTATTATATGCTACACTTCGTGTGCCGGTTATCTATGCAATGCTTTTTGCAGGGATACTGGGTTTCGGGATGGCAATGTGCTTAAACTTGTTGTGCATTTGTTATTCCTCTCGGCCTGTGCGGTTTCCGCGGAATACAAACTTAGTA
>gnl_Betvu_v1.2_Bv7_162270_todi.t1
ATGGAAGAATCAACAGAAATAACTGAAGAAATGTCCCCTGGCCAGCGCAGTAGGCCACTCCCACAAAATCTCGTGTTAGAGATACCATCAAGAAATGTTCAATGCTCCCCAGAGGATTCTGTGCAGATAAGCATTCTTCCTACACCCAAAAGAGTGAATTTCTCACCAATGAACAGCCCTATCGTTGCTGGATTAAATAGATCTTCAAGCTCCACCATGCGTAGGGACAAATCATCAATAAAAAACCTTCTCCCAAGACTTAGTTTCAAGTTCAAGAATTCTTCTTCAGATAGTGAGAAGGCCGCCATTCTATCCATTGGATCCCCCTCATCGGTGAGAGGAGGAAGACCCCGAATGACAAGGACATTTTCACTTTCAAAGTTTTTTACACCAAAAGGAAACAAAGCATACTCTTTGCCTGCTACTCCAATTGCACACTCTAATCCAGGGTCCACACACGGAAGCAATAAAGGAAGGCTCCAATTACCTATTCATCGTTCACATTCTGTTCCAGTTCTTATCAAAGATGGTAGCATACGACAGATAGATTCTCTTGGGGGAGTATTTCGTGTAATACCAACCACTCCACGTGTTAAAGATGGAACCGCCCTGGTGACAGATGCAAGTACAACTGATGCTGATGAAATTGATGAGGGTGAGGACATTCCTGAAGAGGAAGCTGTTTGCAGAATTTGCTTTGTTGAACTTGGGGAAGGCTCAGAGACATTGAAGATGGAATGTAGCTGCAAAGGTGAACTTGCTTTAGCTCACCAAGAATGTGCTGTAAAATGGTTTAGCATCAAAGGTAACAAGATTTGTGAAGTATGCAAACAAGATGTTAAAAACCTACCTGTCACACTTTTACGAATTCAGAATGCTCAGGGCCAGCAGACAAGTGGACAGCAGGTTGAGTCAGCTGGTTTCAGGGTTTGGCAAGATGTTCCTGTTCTGGTAATAGTAAGCATGCTTGCTTACTTTTGTTTCCTCGAACAACTTTTGGTTAAGAAAATGGGTTCAGGTGCGATTGCCATTTCACTTCCATTTTCTTGTATATTGGGTTTACTTGCATCCATGACGTCAACAACAATGGTTGGAAGAAAATTCCTTTGGGTATATGCTGCTGCACAATTCACTTTTGTGGTTCTCTTTGCACATATTTCGTACTCCCTGCTACACTTGCAAGCAGTGGTGTCAGTTATAATTGCTACATTTGTTGGTTTCGGAGTTGCGATGTGTGGATGTTCCATCCTCTATGAGATATCGAGATGGAGGGAAATTTGGCGATCTCGCTCAAGTACCCAACCAACTGTTGTTGATGGAGTTCCTGCACAAACATCTGAAACAGCGAGCGTGACACAAGCAACCCCTAATGAACCTGAAACTCTAGCCAGCAGTCCTGACTCACCTCATCGAGCC
>gnl_Betvu_v1.2_Bv9_203640_uqiz.t1
ATGGGAATTTCTGGGGTTGAGCTCACAGAATCTGAAGTTGTTCCTGCTAATCTTCAGGGAGAACATAATGAAGAGAGCTCTCTAGCTCGTCATTCAAGACGTCCAAACTTATCTCTTCTGCAAATTCCTGCTAGGTCTTTAGAGAATGCACTCTCTAATATGACAAGTATAGATATTCCTACCATATCAAGCCCCTCTAGCACCAGGACAGGATTGCCACCAAGACCTTGCTCAGCTGGGTTCAGATCATCTATGAGGAATATGCTTCCTCAGAGAAGTTTCTGCCCAAAGACTTCATTGCAGGATGGTGAAAAGACATATTTGATCTTCTCACACACACCAAAGTCAGACATTCCAGTGGACAAGCCTTCTACTTCAAGGTCATTCTCTCTCAACAAGGTTTTTTCTTCTCCTTCAACCAAGAGAGCATGCTCATTACCAGTTACACCCATTGCAAATTCAGGTACCGAGTCTGGATGCGAGAGCGACGCAAATCCTGTCACTGAAGATTATGTCTCAAACCAAGAAGCAGAGCAGCACATGAAACGCTCGTTTTCTGTTCCTGTGAATGTGAAAAATGCAAGCTTGAGAAGAGTGGGTTCTACAGGAGGTGTAATCCGTGTTGTTCCAGCAACACCTCATCAAGTAGAAGCTGGTAATTCTTTGCCAAATGACCCCGCAATTGGGGAAAATGAGAATAAAGATGCCAGTGAAGACATCCCTGAAGAAGAAGCTGTTTGCAGAATTTGTTTCGTTGAGTTAGGAGAAGGAGGTCTTACATTTAAGTTAGAGTGCAGCTGCAAAGGTGATCTTGCACTTGCTCACAAGGAATGTGCTGTAAAGTGGTTTACTATTAAGGGAAATAAGATATGTGATGTCTGCAGGCAAGATGTGAGGAATCTACCAGTGACTTTGTTAAGGTTACCAACTCCTCGTCCTGTTCAGATGCAACCGCCGATCATCAGAGAAAACACTCAAGTACCACACTACAGGGTCTGGCATGATATTCCGGTACTTGTTTTAGTGAGTATGCTAGCATACTTTTGCTTTTTGGAGCAACTTCTGGTGTCAGATCTTGGAGCGCGTGCTCTGGCCATATCATTACCCTTCGCATGTGTCCTGGGTCTTCTATCTTCCATGATAGCTTCTACCATAGTGAGCAAGGGCTACATATGGGCTTATGCTTCGTTCCAGTTTGCAATTGTGCTTCTCTTCGCTCATGTTTTTTATACTGTACTTAATGTTGCTGCACTTCTGTCGGTCCTTCTTTCCTCATTTACTGGTTTTGGAATTGCCATAAGCACAAATGCCCTGATTGTCGAATACCTTAAATGGAAAGCAAGTTCTGCTCAACAACCTTCCCGTCATCCTGCTAACAGAAGCAGGCATCCCAGACAACACCTTCGGAATCATCATAATCAGCACGTCCACCAGCATCAACACCGAATGCATCAGCAACCTGTGCATGTTCATGAAGTATCGATTGGGCCCATGGATCAGAGTGGATCA
>gnl_Betvu_v1.2_Bv9_208040_cuij.t1
ATGGAAATTAAAGAGAAGTCTGTAGCTCTATGTGGAGATCATCCTACTGTTCTTCGAAATCACAAGTTTGAGAGTTTGTCTGCACAAAATGAAGACAGTACCAATGTACCCAATTGGAGAAAACAAAACCTGTTTCTTGAGATTCCTACTAGAAAAGTTGATGTTCCTCAAGAATCTGTTAAAATCAAGATGCCTCCTACACCAAAAAGAGTCAATTTTCTTTTGAACCCAACCTCCTCTGATATAAAACCTTATGAATCTCCTGGTCCTTCATCAGCAAGAGGGCGCTCATCTATTAAAAATTTCCTGCCAAAATTTGGCTTCATTCATCGAAGTTCTTCAGATGTTGAAAAAGCTGCCTGCGCAGCGAGCGATGTTCCATTTTCAACACCACGAGAGAAGGCTTCCATTTCCAGGTCCACGTCACTTACGAAGATATTCACTCCAAGGATAGGGCGGACATCATCTCTTCCAGTCAACCAAAATGAGAATCCTGTATCTGTTCCTTGTGGAAGCACCACTAGTTCACTGCATGCATATGCAAAGGCATCTCAAACACATGAAGCTGAAGTGCATATTTCTCGCTCTCTTTCAGCTCCCCTAAATAAAGAAACACGCATAAGAAGAATGGATTCTTTTATTCGTGTAATTCCTTCTCCTCGGGTGAAGGAAGAAAAACTTCAACTTCCAAATGCAAGTGAGCCGGTGATTATTGAAAATTCAGAAACTGATGGAGAAGATATACCTGAAGAAGAAGCTGTTTGCAGAATTTGCATGGTTGAATTATGTGAAGGCGGAGAAACTCTGAAGATGGAATGCAGTTGTAAAGGTGAACTTGCTCTAGCGCACCAAGAATGTGCAGTAAAATGGTTTAGCATTAAAGGGAACAAGACTTGTGATGTATGCAAGCAAGATGTTCAAAATCTACCTGTTACTCTTCTTCGTATGCAGAGTACTCGTGCAGCAAATGCTGGAATAACTAGAGCTCAAATGATTAATATCAATGATTACAGGGCTTGGCAAGAAGTTCCTGTCCTTGTAATTGTGAGTATGCTGGCCTACTTCTGTTTTCTCGAGCAGCTTCTGGTTGCAAATATGGGTACTAAAGCAATTGTTATGTCTCTTCCATTTTCTTGCATTCTCGGTCTACTTTCATCAGTGACCTCATCAACAATGGTGACGCAACGATTTATCTGGATATATGCATGCATGCAATTCGCTTTGGTTGTCATCTTTGCTCATGTGTTCTACTTATTGGTCCATATACAAGCAATCATATCAATATTGCTGGCAACATTTGTGGGATACGGTACTTCCATGAGTGTTAGTTCTATCATTGTTGAATATTTTAGATGGAGAAGAAGGAACACCCAGCCACGTGCACGACAAGAGTCTCAATCGGCACAGTCAGACAATCAACAGGAAGAAAATTCATCACCATTGCCTAGGCCAGGTTTCCTAAATCAGATTCCAGCACATGCAGGAAACTCAGAGATGTCTAATGGCAGC
>gnl_Betvu_v1.2_Bv_001740_arzx.t1
ATGCAACCATCTCAGCAAGTCTGTGTTTCAATTACTCAGCAGGATCACGAACAGGTTAATTCCAATGATGTGCAAACAGTTAGTGAAATACAGTCAACTTCAGATTCCAAACGAGAAATCCCAAATCTTTCTCTTCAGATTCCTTCGAAGCCTGCGATATTTACCAGTATCCAAGGTGGTGATGGGTCACTTAACTCTCAAGTTTCATCAAGATGTGGTGCATCATCTTCAGGAAGTTTTTTACGTGGTTTAAGCTTCAAGAAGAAAATTAATTCAGTTAAAGGTGAGGAAAGTCTCCTCTTAAATCAAAACTCACGAGCAGTTGTGGGAAGTCCAACTTTTTCCAGGGTCTTGTCCAAATTCAGGTGGACGAGATGCTCTTCCCTTCCTGGACCTGCATTTGATCCATCTCCTGAAGTTACTACTCCTGCTTCTGCAAGAACTGCTAGTGAATTCCAGAGATTATATAAAGGTGTTGTTAACAAAAGCGTTTCAAGGTCCTTGTCTGTACCCGGCATAAATGTTGTTATCATAAGGTCCCCGTCATTCATGGCCAATAAGGTGCACAATCTGTCAGATCTTGATGACCAAAGGACTCTCTCTTCACCTGGCTGTGATAATGATGAAGAGATTCCCGAAGACGAAGCAATTTGCAGGATCTGCTTTGACGCTTGTGAAGAAGGCAATACTCTTAAGATGGAATGTAGTTGTAAAGGTGCCCTTCAGTTAATACATGAAGAGTGTGCGGTGAAGTGGTTTAGCACTAGGACAAATAAGAATTGTGATGTGTGTGGGCAAGAGGTTCAAAACTTGCCGGTAATGGTGCTTCGAGTTTCCTCTGCTCCTCAGAGGAACAATGGACAGGAGCAAAGTCGCCAAACAATTAGTGCTTGGCAAGATTTTGTGGTGCTCGTCTTAATCAGCTCAATATGCTATTTTTTCTTTCTTGAGCAACTATTGATCCAAGACTTGAAAACTCAAGCAATTATGATTGCAGCACCATTTGCATTTACAATGGGCATCATAGCATCAATTCTGGCTATCGTCTTAGCAATGAGAGAGTATATATGGACGTATGCAGCTGTGGAGTTTGCATTTGTGGCCGTTATCCTGTGTCTTTTCTACAATGTGCTTCATCTGAATGCAGTCTATTCTGTACTGGTTTCATCAATTTTGGGATTTTCAGTCACATTGAGCCTTAATTCATTATATATTCATTTCTTTTATTGGAGGGTTCGTGCACCTGAGAACTCTAGCAATGCA
>gnl_Carpa_v0.4_evm.model.supercontig_16.96
ATGGGGGACTCAGTCAAGATTACAGCGCAAGCAACGCAAGCTGTCAGTAATGAAGTTGCCCAGGTTTCGTCTACTCAGGCTGCTCAACAAGTTGATGAACATTCAAATGGTGGAGTTTCAAATCCTGGGCCTAGTGGAAAGCACTCAGATCTTTCGCTTCAAATACCTCCTAGACCACTAGGCTTTGGTAGCCGTAGTGGAAAGGGTTTACTCCAGTCTCAAGGTTCCTCCCGAGGTAGTTCATCATCTGGAGGCTTCTTGCGGGGTTTAAGCTTCAAGAAAAAAGGTGCTCTAACTGATGGTGAGAGAAGCTTCCTCCTGAATCCAAGTTCCACAACAACTCCTGAAAGTCCTATGGCTGCTTTGAGATCTGCATTTTCTTGGAAACGATGTACTTCTCTTCCTGTTACACCTGCATCAAAGTTGTCCCCATCAATTACTATGCCTGACTCAGCAAGGATGCCTGGTGAACAAGTTAAATCAAATAAGGAGGGAGTCCATGCAGTAGTTTCAAGGTCCCTATCAGTGCCTGTGAGAAATGTTGTCATAGTTCGATCCATATCTTTTGATACGCGTAAAGAACATGCTTCAACAGACTCTAATGGTGATCAGATTACTCCTCTTCCCACAGAAGGTGAAGATGAAGAAATAGCTGAAGAAGAAGCTGTATGCCGGATATGCTTAGATGCATGTGATGAAGGAAATACACTGAAAATGGAATGTAGTTGCAAAGGTGCCCTTAGACTTCTACATGAAGAATGTGCAGTTAAGTGGTTCACCACAAAAGGGAACAAAATTTGTGATGTTTGTAGAAAGGAGGTCCAAAACTTGCCCGTGACTTTGCTTCGGGTGCCCACCACTGTTCAAAGAGACAATAGACAGGAGCATAATTCACAGATTTCACGCTCGCAAGTAATTAGTGCCTGGCAGGACTTTGTGGTGCTTGTATTAATTAGCACAATATGCTATTTCTTCTTCCTCGAGCAACTACTGATTCATGAGATGAAGACTCAAGCAATCATCATTTCAGCGCCCTTTGCATTTACTTTGGGCCTCTTAGCATCTATATTTGCAATCATCCTAGCAATCAAGGAGTATATATGGACATATGCAGCTCTTGAGTTTGCATTGGTGGCCATCATTGTCCACGTATTCTATACCATGCTTCATCTGAATGCTATATATGCCATACTACTGGCATCGGTTCTTGGTTTTGGGACAGCTATGGGCCTTAACTCATTATATATTCAGTATTTTGCTTGGCGTGTTCGTGTTACTCAGGACCCTAGTATGGCA
>gnl_Carpa_v0.4_evm.model.supercontig_216.15
ATGAGTACTGCACAGGAGAAGCCTGTGGTGCGGAGTGATGGGGAGCATGTTGCTATTTCTCTTAAGGCTGATGACCAATTCAATATAACTGAAGAAAAGACCCATGCTCATCATTGGAAGAAAAATAATCTCTCTCTACAAATACCCTCAAGATCATTGGAAGAGACCTCTGAGGATGCTGTTTTGATAAAGATGCCTCCAACTCCTAGTCCGAATCCTAGAAAAGTGAACTTTCTCTTGACACCGAATATTGCAGATGTTAGAACTGCTGGGTCCCCTGGCCCTTCATCATCTAGAAGCAAATCGTCCTTAAAGACTTTATTAACAAAAGTAAGCTTCAAATATCGAAGTTATAATTCAGATGTCGAGAAGACGCCCAATGTAGCTCCAGAAGCTTCACCTCCCCTTCTACGAGAAAAGGCTTCAATATCAAGGTCATTGTCGCTCACAAAGATATTTACTCCTAAGATAAAGAGAACATCGTCACTGCCTGTAACTTCGATTACACATGCAAACTCCATGCCTACATGTGGTGAAAGTGTTGGTAGCTTACAGACTTCAAGTAGTACGGAATCCCATTGCCATATATCTCGTTCTCTTTCAGTACCCGCAAACAACAAGGACGGAAGCATAAGGAGAATGGATTCATTTTTCCGAGTTATTCCTTCAACACCCCGAGTAAGGGAAGGGGATGACTTGTCAACTGCATCTCCAATTGCTGACCCTGAAGACAGCAATGCTGATGGTGAAGACATTCCTGAAGAGGAGGCTGTTTGTCGAATATGTTTGGTTGAACTGTGTGAAGGAGGCGAAACATTAAAGATGGAGTGCAGCTGTAAGGGTGAACTTGCTCTGGCCCACAAAGACTGTGCTATAAAGTGGTTCACTATCAAAGGTAACAAGACCTGTGATGTGTGTCGACAAGAGGTTCAGAACCTACCCGTGACTCTCTTAAGAATCCAAAGTACTGCACATAATATGGCCGGTATTCGAGCTCTACATGGAGATCTTAATGGATATAGGGTTTGGCAGGAGGTACCGGTGCTTGTAATTGTCAGCATGCTTGCCTACTTTTGTTTTCTTGAGCAGCTTCTGGTTGGCAGAATGGGTACTGGTGCTATTGCTATATCTCTTCCATTTTCTTGTGTACTGGGTCTCCTGGCATCCATGACCTCATCGACCATGGTGAGGAGAAGATTTGTCTGGGTTTACGCGACAATACAATTTGCTCTGGTGGTTCTCTTCGCCCATATATTTTATTCTGTGGTTGGCGTGCAAGCAGTTCTCTCAGTTCTCCTCGCAACATTTGCCGGATTTGGTGTTGCAATGAGCGGGAGCTCAATTCTCGTCGAGATCCTAAGATGGAGGAGAAGATGGCAAGCTAGATCACAGCATTTGCAAATGATGGCACAACCTGGTCGATTCCCAAGACCTGCAGCTCCATTGAGGACATTGACACCACCCCAACCTCCCAATGATCAGCAGCAAAGTGGACAGGGAAGTTCAGAAACTTTCCATGGGAGC
>gnl_Carpa_v0.4_evm.model.supercontig_226.3
ATGTTGAGGCCTATTATGCTGCCTGAAAATCTATGGTTTCAGGCAAAACTGCAAGGTGGAGATCAGACTGAAATAACTGAAGAAATCCCATCCCGTCAAGACCATATGCGGGAAGACCTAGTCTTAGAAATATCACCAAAATCTCTTGACGATACAACTGAAGATTTTGTGAGAATAAACATGCCTGTGACACCAAGTCATACCCCGAAAAAAGTTAACTTTTCTCCCATCCCAAGCCCTAGCTTTGCCAAAACCAATGAATCTCCTGGTCCGTCAACGACAAAAAATAGAACAAATTTTAGAAATCTCCTCCCAAAGCTAAGTTTTAAGCATCGGAATACTACTTCAGAGATTGAGAAGGCTGCCATCTTAGCATTAGGCTATTATCCCCCACAATTTCTCACTTTACAGAAAGAAGGGGCTCAACTACCTATTCATCGTTCACGCTCAGTTCCTGTGCTAATCAAAAATGGAATTGTGAGACAGTGGGATTCTTCAGGTGGTGTTTACCATGTACTTCCCACTACCCCACGTGTGTCCAAGGGAACTCCTGTAACCACGTCAAATGTTTCTCCTATAGATGACTCAGATGGCAATAATGATGAACATATTCCTGAAGAAGAAGCTGTTTGTAGGATCTGCTTGGTCGAATTGGGCGAAGGTGGTGGTACCCTTAAGATGGAATGTAGCTGCAAAGGTGAACTTGCACTCGCCCACAAAGAATGTGCTATAAAATGGTTTAACATAAAAGGCAATAAAACATGTGATGTATGTAACGAAGATGTTAAAAATCTTCCCGTTACCCTTTTACGAGTCCCAAATGCTCAGACCATTAACCGGCTAGGAAGAGGCCAACAAAGTGAGATTGTTCAATACAGGCAAGATGTTCCTGTACTTGTCATTGTCAGCATGCTAGCTTACTTCTGTTTTCTTGAACAGCTTCTGGTGTCAAGAATGAAATCTGGTGCAGTTGCCATCTCTCTTCCATTTTCCTGTATATTGGGTCTTGTTGCATCCATGACCTCGACGACAATGGTCAGGAAAAAATACATTTGGGTTTATGCAACCATTCAGTTTGGGCTGGTGGTTCTGTCTGCTCATCTTTTCTACACGCTGATTCACATACAGGCTGTTCTAGCTGTACTGCTTGCCACACTGGTGGGTTTTGGAGTGACAATGTGTGGAGCTTCTGTTCTCGTTGAAATTTTGAAATTGAGGAGAATCTGGCACAGTCAATCAAATGAACAAGTAACAAGACAACCTGATCAACCCCCTATAACTGCAGATGGAACCCAGATAGATCCACAATCAACTGCAACAGAAAATAGAGATCCAGAACCCAGGCAGGGCAGC
>gnl_Elagu_v2.0_p5_sc00022.V1.gene246
ATGGATAACGAGCTTCTTGCTGTTCTTCGTAATGTGATATATAAGATGGTGTCCGATCCAAAAATCGCATCATTGTGTCTGCAAGAGGAGTGGTCATTGGTGTGCAATTCTTCTAGAGTTCAGTCATCTCTCATTAAGAATAGTGCTGTTTCAAAAACACCAGCTAGTTCTTTTGGTGCATCTGGCCAAGACAAAAAAAATGGAGGAGAAATTACACCAGCTCATCATTCTAGACGGCCCAATCTTTCCTCTTTACAAATACCTACAAGAACATTGGAAAACCAGTTGCCTTCATCAACAAGAATTAATATACCTCCAAGTCCTAGTTCGACAAGAGCAGGCTTGCCCCCCAGGCCTGCATCGGCAAGGACAAAATCATCTATCAGGAATCTGCTTTCTCAACGGAGCTTTAAGACAAAAAGTTCAACTCCAGAGAGTGACAGAACAATCCTCCTCATTCCAGGAACAACATCTTCAGAAGGACGAGATAAACCTTCTACATCAAAACCATTCTCTCTTACCAAGGTTTTATCCTCTGCATCAGCAAAAATAACACATTCGTTACCCGTGACACCAGTTGCAAGTTCAGGTCCAGGTTCAGGCCAAGAAAGACATGTGGTTGACATGTCTAATTTGGATAACCAAGAAGTTCGGACACAAATCAGACGCTCATTATCAGTGCCAGGACTCACCAAAAACAGAAGTTTACGGCGGATGGATTCAGTTGCTCTTATCCGTGTGATTTCAGCAACCCCTCGTCCTGTTGCTGCTAACACTGCCACACAAAGTGATGCTATAGAGATAGTAAATGCAACTGAAGATGAAGGTGAAGACATTCCTGAAGAAGAGGCAGTTTGCAGGATATGTTTGGTTGAACTGGCAGAGGGAGGAGAAACTCTTAAAATGGAATGTAGCTGCAAAGGGGAACTTGCACTTGCACACCAAGAATGTGCTGTGAAGTGGTTTAGCATTAAGGGGAATAAGACATGTGATGTTTGCAAGCAAGAAGTTAAAAACCTACCTGTAACATTATTGAGAATACAGAATCCTCAGACTGCAAACAGGCGGCCACCAAATGGGTTTCAGCAAACAGAAGTTGCTCGGTACAGAATCTTCAGAAGAATTGATGGCAGTTGGAAACTCCTGCACATCCTCTGTTACTGTACAAATTCTTTGCTTGGAGAGTATTTAAGATGGAGAGCTAGGAGAAATCGGCAACAAGCACATCAGCAGCACCAGCAGCAACAGCAACAACAACAACATGATGGCAGACAGCAGCAAGTATCACGAGACAACCCTATAGCTGAAATTGGGGATGATGCTGGGCAGCAAGAAGCTCAAAGCCAGATCCAGAACACTAGTTCTTCACAACATGGA
>gnl_Elagu_v2.0_p5_sc00032.V1.gene585
ATGCAGAAATGGACAATTCCAACAAAGGTTTCAAGGTCCTTGTCGGTACCTTCGCGGAATGTTGTAATCGTGAGATCTGCATCTTTCCCTAGTCCCAAAGAGATTATACCATCAGAACCTCCGGATGGTCAGTTAGGCCCTGTACATGTGGAGGATAATGATGAAGAGATTCCTGAGGAAGAAGCTGTTTGCAGGATCTGTATGACTGGATTACATGAAGGAGAGAGTTGGCTCAAGATGGAGTGCAGTTGCAAAGGTGCCTTAAGGCTTACACATGAAGAATGCGCAGTGAAGTGGTTTAGCATAAGAGGAAACAAGATATGTGAGGTCTGTAGTCAAGAGGTTCTCAATTTACCAATAACGTTGTTACGGGTGCAGAGGTCTGCTCAAAGGGACCATGGTCAGCAACATACTACATCAGGCTTATTGTTAAGCAGCAACATATTTTTCTTGCTTTCCTTCACGTTATTGCCAATATGGAGCATGAATGCGATGAATCTTGTGGCCTTGTGGGCC
>gnl_Elagu_v2.0_p5_sc00079.V1.gene27
ATGGCCATTCAGGTATCTGATGCAGGTGAAAGAGTTCAAGGAGAAACTGTATCAAGATCCTTGGAAACCCCACTGCCTACTTCTATGGAAAGAACTATTTCTCCGGTATCCAATTTTAGTTCTAATAGAAAAAACAGGTTACCTCCTAGACAAACTTCAGCAAGGACAAAATCATCTATCAGAACTCAGCTTCCACAGTTCGGCTTTCAGACCACAGATTCGACAACACAATGTGACCAGGCAGTTCTCGCTCAGACATTATTTTCAGAACAACAACAGGAGAAAACTTCTGCATGGAGGCCATCATCTCTGACCAAAGATGTGTCCTCTGTATCAGCACATAGGACACGCTCTTTACCTGTGACACAAGTTGCCGGTTCAGGTCTTCCATCTGTACAGGAGAATCTCAAAGTTGACCCCACTGATTTGGATAAAGAAGATATTCAGAAGCAAATTCCACGCTCATTTTCATTACCTGGCAATGTGAAAAGCAGTTTGCAGCAGATCAATTCGTTTGGGGGTCTAGTCCGTGTAATATCAGCAAACTCGCACTCTACCATTGGTGGTAGTTCACCAAATCATGCTGTAGAAGCAAATGAAGAAACTCAAGATGAAGGGGAAGATATTCTTGAGGAAGAGGCAGTCTGCCGAATATGCTTGCTTGAGTTCATGGATGGTAGGCAAGTTCTGAAGATGGAATGCAGTTGCAAAGGTGAACTTGCACTTGCACATGAGGAGTGTGCAGTTAAATGGTTTATCATTAAAGGTAATAGGACGTGTGACATCTGCAAGCAGGATGTTAAAAACCTACCTGTGACTTTAATGAGATTACAACATCCTCAGACTGCTAGTGTCCAGCCACCAGATGCGCTTTGGCAGAGGCAAGCTAGTCACCACTGCTTCTTCCTCTCCTTCATGGCACTTGATGCATCAAATGTTCGATGCAAGCCCCAAAAGCAACTCTTGGATTACTTGTCACAGAGAGCTAGGTGGTATCTGCAGTTTGCTCTCCAGCGAAATGTACGAGGTGGGCATCACACAAATTCTATCGACAATCTTGAAATCGAAAATATGGATGCTCCCCAGCATCAAGAAATCAGGAATAATGCTGGTCGAAGGCTTGGTCATAGGCCGAGGTTGGGCAATGGTGAAAGCCTTGAGAAGGATAGAGAAGATGAAGGAGAGGGGTGGGGCGAGGGATCAGAGGCAACACTTGGTGGCATAGAGGTGAAGGGGTGGACAGCAGTTATGGAGGAGGCAGAG
>gnl_Elagu_v2.0_p5_sc00205.V1.gene43
ATGTGCGCGGCTCCACAGCGAACTTCAGAGATCATCGGATCATCAATCGCAGAGATCGTCTACTTGTGCACGGATGGTGGTGCAATGAGCGGAGTAATTGAAGATCTTACATCTGTTCACCAAGGAAAACGACCTAACCTTTCCATTGAGATACCCCCAAGAAGTATGGGAGTTTCCTCTATGAATTTAGTGAAAAAATATATACCTTCAACACCTGGTTCTGTTTCCACTAGAGTGAATAATCTCCCCACATGCAGTCCTGCATCTGCAAGAATACAGGCTTCACCATGTTCATCTTCATCTAAAGCTAGACCCTCCATAAAAAATCTCCTCCCAGGATTAAGCTTCAAGTTTCGCAGTTCAGCTTTGGAAATTGAGAAAGATGATGTTCAAGTTCTGGAGGCATCATCTGGAGGAAGGCGAGAGAAACCTTCTGTCCTGAGGTCATTTTCTTTTACAAAGATATTCAGCCCTACTGTGAGAAGAACATCGTCCCTACCAACTGACCCACCCGAAGTTCTAGATGACAATACTTTCCATGAAGCTAGTGTAAATGATAGCATCTCCTTGGAAAAAAAAGAATTTCAACGGCATATTTCTCGTTCACTTTCGCTACCCTCAAATGCTAAAAGTATCAAAACAAGGAGTATTAAAAGGATGGATTCTTTAGGCGGTGTACTTCGAGTAATTCCTTCTACGCCACAAGTAGTGGGCACCAGTGCTGCTGTGCCAGAGGTCATCACTGCTGTAGATTGTGAAATTGGTGATGATGGTGAGGATATACCTGAGGAAGAGGCTGTTTGTCGAATTTGTATGATTGAGCTGAGTGAGGGAAGTGATACTCTTAAATTGGAATGTAACTGCAAGGGTGACCTTGCTCTAGCCCATCAAGAATGTGCTATGAAGTGGTTTAGCATCAAGGGTAATAGAAATTGTGAAGTTTGTAAGCAAGAGGTTCAGAACCTACCTGTTACCCTGTTACGGATACGAAGTGTTCAGACATCTGCTACACGCACTGGTAATACCTCAAATCAAACAACGGTGTATAGATACAGGCAATTTCATATGCAAACTGTCATATCTATCATCCTTGCCACGTTTGCTGGATTTGGCGTTGCAATGAGTGTGAGTTCTCTTGTTGTTGAGTTATTGAGATGGAGGAGAAGATGGCTGGCTGGCTCAGAAAACCATCGTAGATCTCAAGGGACGGGGCCAACTCCTCGACCAGTGACAAGCACCAACCATCCACATCCAACTGCTGAACTAGATGGAGTTAATATTGAAATTCCAGTCATGTCTCAGGCC
>gnl_Eucgr_v2.0_Eucgr.J00933.1
ATGGAAGCTCCCGACAGGGCCGCGGAGAAAGCGGAAGCCGATGCCATCTCGCATGAAGTGACTGTCGCCCTGCCTCCTCCGCCCACGGTCGATAATGCGGCGAGAACAGGTGAACAATCCCCGCAAGCTCCTCACTGGAGGCGACAAAACCTCTTCCTCGACATACCTTCGCGAAAGAATGTAGCTTCTCGAGACGCTCACGTGATAGCAATGCCGATAACGCCGAGCCCCACGCCCAAGAGAGTGAATTTCCTCTTGACGCCGAATTCCAGTTCTAGCAGGGCAAGAGTTAATGGATCGCCCGGTCCCTCTTCTTCTAGAAGCAAATCACCTTTCAAAAGTCTTTTGCCAAGATTAAGCTTCTTGTATCGGAGTCCCTCGAGTGATATTGAGAAAGCTGCCAACATGGTGGAAGGAGCGTCGCCAAACGCCTCGCAAGAAAAGGCTTCTATCTCACGGTCGTTGTCACTTACGAGGATGTTCACTCCAAGAATTAGGAGAACTTCGTCGCTGCCAGTTACTCCAGTAACTAATTCAAGTCGGGAATCTACACAAGATCAAATTGCCTGTGCTGCTCCGCATCCAACTAGAAAAGGAGTGCAGAAACAGATATCTCGATCTCTCTCAGTCCCTCTCAACAAAGAAAGAAGCATTAAAAGGATGGATTCTTTCTTCCGCGTGATAACTTCCACTCCTCGTGTAATAGAAGGAAGTGCCGAGTCCAATACATCAACAAGCGATCCTGAAAATGATGATGATGGCGAAGACATACTGGAGGAAGAGGCCGTTTGCAGAATTTGTCTGGTTGAGTTATGTGAAGGAGGTGAGACCCTTAAGATGGAATGCAGCTGCAAAGGAGAAATGGCTCTCGCCCACAAAGAATGCGCCATCAAATGGTTTAGCATCAAAGGTAACAAAACCTGTGATGTGTGCAAACAAGAAGTTCAGAATCTGCCAGTCACCCTGTTACGTATTCAAAGTTTACCAACGTGGAATACTGGAGCCAGTAGAGTTCAGCCGATGGAACTCCATGGATACCGCATGTGGCAGGAAGTTCCCGTGCTCGTCATCGTCAGCATGCTTGCCTACTTTTGTTTCCTCGAGCAGCTACTGGTTGGAAAAATGGGTACCAATGCAATCGCTATATCGCTGCCATTTTCTTGTCTCTTGGGTCTTCTGTCATCCATGACTTCATCGACTATGGTGAAAAGCCAATACGTTTGGATCTACGCATCATTCCAGTTCTCCATGGTGGTGCTCTTTGCTCACATGTTTTACACCTTGGTTCGGCTGCAAGCAATCTTAGCGGTCCTCTTTGCGACGTTTGCTGGTTTTGGGATCGCAATGAGCGTGAGCTCCATCATCGTGGAGTTCCTGAGGTGGAGAAGAAGACGGAACGCCCGTTCAGCACAGTCACACGTTTCGCAAGCGGTTCCCCAGCCGGGTCAATACACCAGAACCATGATTCCGCCGCGATTAGACCCACTTTACAGTCACCAGACCGAACTAACCAGTCCAGGGCCAGATCAATGGAGATGGAGT
>gnl_Eucgr_v2.0_Eucgr.H03711.1
ATGACGATCGTCAGGTGGTCTTTCGCCGGCCGACCGTCTGTCGGGCATCGCCGGAGGACGGCAACTCGACCGGAGAAAAAAAGGGGAAGACGCGATTGCGGCATGGGGACGCAACGTGACGGGGACCCTCGGACAAACTTCTCCCTCACTGTCTCTGCAACTGGTTTCCACTCTCTTTCTCTCTCTCTCTCTCTCTCTCCTCCTGCTGCTGCTGCTACTGCTTTACCCGTTGGATTGATCATGCAAGCGGCTCAAGCTCATCCTCCGCCTTCTACAACGTCTGCTGAGATTCCTTCTCAGCTTGATGATAAAACCAGGAGTAGCTCAGAGGAGGCTTTAGGTCCTGCACCTGGTGGACAGCGCAGTAATCTTTCCGTTCAGATTCCTCCTAAGCATTTTGGTAGCAGCTCTAGCGGTAAGGGTTTTCTCCAGTCACATGGTTCCAGCAAAGGTAGCTTGTCCTCTGGAGGATTCTTGCGAGCTTTGAGTTTCAAGAAGAAGGTTCTCCCACCTGATGGCGAGAAAAGCTGCCTCCTCAGTTCGGACCCTAAGGCGCCTCCTGAAAGTCCTTCAGTGTCCAATTTCATGTCGGGGTTGCGTTGGAATAGATGTACCTCTCTTCCCGTTACGCCTACATCCAACCTGTCCCCTGCTGTCATGACACCTGCTTCAGCAAGGATGCCTGGTGAAAGGCATAAATCACACAAAAGTTCACTTCATGCCACTGTATCTAGGTCGCTGTCGGTACCAGGACGAAATATGGTGATTGTGAGATCCATTTCTTTTGCTGCCCGCAAGCAACATCCAGTGACAGATTCTTCTGATGATCAAATTACTCCTGCTCCTGAGGAAGATGATGATGAAGAGATTCCTGAAGAGGAAGCAGTGTGCAGGATTTGTTTTGAAGAATGTCAGGAAGGAAATACATTGAAGATGGAGTGCAGTTGCAAAGGTGCCCTTAGACTTTTACATGAAGATTGTGCAATTAAATGGTTTAGCACAAAAGGAAACAAGAACTGTGACGTTTGTGGTCAAGAAGTGCGGAATTTACCTGTGACCTTGCTTCGAGTAGCAACCTCAGCTCAGCTTGCTAGTGGACAAGAACAAAATCAACAGAGCTTGCATTCACAAACAGTGAGTGCCTGGCAGGATTTTGTGGTGCTTGTTTTAATAAGCACAATATGCTACTTCTTCTTCCTTGAGCAACTACTGATCCATGACTTCAGATCTCAAGCAATTATCATAGCAGCACCATTCTCTTTTACATTGGGCCTCTTGGCATCCGTCTTTGCGATCATCCTAGCAATTAAGGAGTACATATGGACTTACGCAGCTCTCGAGTTTGCTTTAGTGGCCATCACTGTCCATATGTTTTATTCTCTGCTTCATCTGAAGGCAGTCTATTCTATACTGTTAGCGGCTGTTTTGGGTTTTGGGATAGCCATGAGCCTCAATTCATTATACATTCACATCTACACTTGGAGACTTCAAGTTCCCCGGAACGCTAGCCCAGTG
>gnl_Eucgr_v2.0_Eucgr.B02493.1
ATGGAAACTGAAGACAAGGTCTCAGAGAAGGTGCAGGGAGACGTTATTACTGGTGAAGCAACTGTAGTCATTCCCATTCATAAGGTCGAAGATTTGATGGGAACAGCGCAAGAAGCTCCACAGGCTCATCATTGGAAAAAACAGAATCTTTTCCTAGACATACCTTCGAGGAAGATGGGAACGTGGACTCAAGACAGTGTCATCATCAAAATGCCGCCGACACCGGGTGCCACCCCTAAGAGAGTAAATTTTCTCTTGACGCCTAGCTCAAACGAAGCGAGAAATAATATTGCGTCTCCAGGTCCCTCTTCTTCTAGGGGCAAATCATCCATAAAAAACTTACTACCTAAGATGAGCTTCATACACCGAAATTCAGCAGCAGACACTGAGAAAGCCACCAATCCAGATCCAGATGCTTCGATCACAGGACTAAGAGAAAAGCCTTCCATAGCTAGGTCGCTGTCATTTACGAAGCTATTCACTCCTAGATCGAGGAGAGCATCTTCGCTACCGGCGACTCCAATTGGGAACTCCAGTAAAGAATCCTCGCACAGCGAAAGAGTGTGTAGTACTCCACAGCCCACTTCAACAGGACTTCAAAGAACAATTCCGCGGTCACGTTCAGTTCCTGTCAATGACAAAGAGGATAGCATTAGGAGAATGGACTCCTTCTTCCGCATAATACCTTCCACACCCGGTCAAAAGGAAGGAGATGTGATGCCTAACATATCTCAGACAGCTGATCACGATGATACTGATGGTGAAGACATACCCGAAGAAGAGGCGGTCTGTAGAATTTGTCTGGTTGCTTTGTCTGAGGGCGGGGAAACTCTCAAGATGGAATGCAGCTGCAAAGGCGAATTGGCTCTGGCCCATAAAGAATGCGCTGTGAAGTGGTTTAGCGTCAAAGGTAACAGGACTTGCGATGTGTGCAAACAAGAGGTTCAGAATCTGCCTGTGACTCTTTTGAGAATACAAAGCATCCACAATGGAACCGTGGGAGGCACTCGATTTGAGATGGAAGATCTTGGTCGATACAGGCTGTGGCAGGAAGTGCCAGTCCTCGTCGTTGTGAGCACGCTGGCCTACTTTTGTTTTCTTGAGCAGCTTTTGGTTGGGAAGATGGGTACAGGCGCAATTGCCATATCTCTTCCATTTTCTTGTGTTTTAGGTCTCCTAGCATCCATTACTTCATCAACCATGGTGAAGAGCAGATTTGTCTGGGTTTATGCATCTTTCCAGTTTGGCCTGGTGGTTCTCTTCGCTCATCTATTTTACTCTTTGGTTCATCTGCAAGCCATCCTATCGGTTCTCTTCGCATCTTTTGCCGGATTCGGCGTCGCAATGAGCGGGAGTTCGATCCTCGTTGAGTTCTTCAGATGGAAGAGAAGACGGCGTGCCCATTTGGTACAATCTCGCCGTGCTCAGGTGGCCATACGTCCCAGCCAGGCTCCTCGGGGATCTCTGGAGTCACCGTGGGAAGGATCCTCTCTGACCCATCCAACCCATGTGAACAACCCGGAAACTTTTAGCGGGAGT
>gnl_Eucgr_v2.0_Eucgr.K01329.1
ATGGAGAGCTCCGCCGGCGGCGACCACCGGCGCCCGGAGGAACCCGCCGCCGAATCCCCCGGCGATCCCCAGGTGCGCGATGAGATTGAAACGAACGAGGAGATCAACCCGGTTCAGCAGCCTAGGCGGCCGAATCTGTCGTCCCTGCAGATACCTGAGAGGTCTCTGGAAAGCGCCATCTCCACTTTCGTGAGGATCGATATCCCTTCGGCGTCGAGTCCTTGTTCTAGTAGAGTCGGGCTGCCGCCGAGACCCAATTCCGCCAAGTTCAAATCGTCCATGAGGAATCTGCTCCCTCAGAGGAGCCTCCGGGTGAAAGAAATCTCCCGGGATGTCGAGAAGGCGGTTCTCATCGTCCCGGACGCTCAACTGTCCGATGGTCGTCCTAGCAGGCCTAATACTGCGAGATCATTTTCTCTAAAAGAAGTCTTTTCTCCTTCCTCGGGGAAAGTCGCACATTCCGTACCGGTTACCCCAGTTGCCAGTATGGGTCCCGAAAGTGCAAGGGAAAGGCCGGTCGATGGTCCTAATCACTCTAAACCGGAAGTTCATCACCATATAACACGATCCTTCTCAGTTCCAGTTAATGTCAAAACTAGAAGTCTAAAAAGGATAAACTCTGGGGGACTCATCCGTGTGATTTCAGCCTCACCTCGCCCTGAAGCAGTAGATCCTAGCTCAGCAAATGATGCTTCTGCAGAAGAGATTGCTAATGAAGATGCCAGTGAAGATATTCCAGAAGAGGAAGCGGTTTGTAGGATTTGTATGGTTGAGCTTAGTGAAGGAGGTGATACTCTAAAAATGGAATGCAGCTGCAAAGGGGAGCTCGCGCTCGCTCATCAAGAGTGTGCAGTGAAGTGGTTCAGCATAAAAGGGAACAAGACGTGTGATGTTTGCAAGCAAGATGTTCGGAACTTACCAGTTACGTTATTAAAAATACATAATCCTCAGAATGTAATCAGACGGCCACCCAATGTACAGCAGCAAAGGGAGGTAACACATTACAGGGTCTGGCATGATGTACCCGTCCTAGTCATGGTCAGCATGCTTGCATACTTTTGCTTTCTGGAGCAACTTCTGGTATCAGATTTGGGGCCTAGAGCTCTGGCCATATCATTGCCCTTCTCGTGTGTTCTAGGCCTTCTTTCATCTATGATTGCTTCCACCATGGTGAGCAGGGGTTATATCTGGGCATACGCTTCATTTCAGTTTGCCATTGTTATCCTTTTTGCTCATATCTTCTATAATGTGCTTAGTGTGAATGCCATTCTCTCGGTCCTCTTGTCCTCCTTCACGGGTTTTGGGATTGCAATTAGCACTAACTCCCTCCTTGTGGAGTACCTTAGATGGAGAATGAGCAGGCAATTAAGACCTCGTCCCAATAATCCGAGCAGAAGAGTGCAGGAGCGGCAGCATTTTCACCCTCAGCAGCACGAAGCCCGCCGCGAACAACATTTAGAGCACTCGCAATGGCATAATCACCATATCCATCAGCAGCAAGATCGTCAAAACCCACACCACCATCAACTTCAACCTACAGAAGAACCGAGTGTAGTTCCAATCGAAAGATCCATTCGGCAAGAAACAATGATTCAGCAAAGCACA
>gnl_Eucgr_v2.0_Eucgr.K03240.1
ATGGCGAACGGAGACGAAGACGGACGGGCCGCCCCCAGAGATAATGTCAACGCCCCCGAAGCGGGCGCCGGCTGTCCAGCTCCCGAGGTCAGAAGTGCTCCAGAAATAATTGAAGAGATCCCAGACGCTGGTCATCAGGGACGGGAGGGCCTGGTCCTAGAGGTTCCCCCAAGAACCTCCGAGTTTGGTAGAGAGGATACTGCGGTAATTGATATTCCACCGACGCCTAACCTTACTCCCAGAAGAGTCAACTTTTCGCCCATGCCCAGTCCCAGTTTTGCCAAAGTGGATGGAACTTCCGCCCCTTCCCCATCTAATCGCAGAGCAACTATGAAAACCCTCCTTCCCAAACTAAGTTTTAAGTTTCGAAATAATACTTTCGACATCGAGAAGGCGGCAATGCTAGCATTGGGTGCTTCTCCTGCAAGAAGAAGGGAGAGACCTCTCATTCCAAGGACATTCTCTTTAACGAGGCTTTTCACTCCCAGAACGAAAACTTCGTCGTCCTTACCTGTCACTCCAATTGCTCATTCCAATCCAGAGTCTATGCATGGACGGAACACAACCGAACAGCTAGGTTCTGTGAAAGCTGAGGTCAAACCATCTATTCACCGATCGCGTTCAGTCCCCGTGATTAACAAAGATGGGAGCATAAGGCCAATGGATTCTTTAGGCAACGTGTTTCGCATAGTTCCCACTACTCCCCGGGTCACTACAGATGCCAGTGTATCAGATGCAGCTCCTGCAAGTGATACAGATGAAAACCGTGACAATGGGGAAGATATTCCTGAAGAAGAAGCAGTCTGTCGAATCTGCTTTATCGAACTTGGAGAGGGCTCTGACACACTTAAGATGGAATGTAGTTGCAAAGGTGAATTGGCACTAGCTCATCAAGAATGTGCCATAAAATGGTTTAGCATCAAAGGTAATAAGATATGCGATGTGTGCAAGCAAGAAGTCCGGAACCTACCTGTCACTCTTTTGAGACTTCAAAATCTTCAAGCCCGTAACTTGCAAGGAATTGGAGCTCCTGCGGTTGTTCGATACAGGCTGTGGCAGGATGTCCCGGTTCTTGTCATTGTCAGCATGCTCGCTTATTTTTGCTTTCTGGAGCAGCTTCTGGTAGGCAAAATGGGTTCTGGCGCAATTGCCATTTCTCTCCCTTTTTCCTGTATTTTGGGGCTTCTTGCATCCATGACATCCTCCACCATGGTGCACAGAAGATTTGTCTGGGTTTATGCCACTATTCAGTTTGGACTGGTGGTTCTATCAGCACATCTTTTTTATTCACTGCTTCACATGCAAGCTGTTCTATCAGTTCTCCTAGCTACCTTCGCCGGATTTGGGATGACAATGTGCGGGACTTCTTTCCTAGTTGAGATTTCAAAATGGAGGGTATGGTGGCTGGCCCTATCAGCACAAAGACGTAACGCCCGGGAGAATTCGCAGTTTGATCAAACGCCCGTGGCCGTGGAGCAGAACCATACGCAACCACAGCATCAGGAAACTGAACCAGGGAACTCAGAAACTTCACGTGGTAAT
>gnl_Manes_v6.1_Manes.04G021800.1
ATGGAAACCATGGAGACGCCATTGAAAGAGGTGCATGATCTGGGATCAAGCCAAGAAACTGTTGCAAGTCCTGTGCATAAGTGTGAAGGCTTGACAGGAATAGTTGAAGAAGATAATCACGAGCATCAGCAGAAGCTGAGTAATCTCTTTTTAGAGATACCCTCATCAACATTGGAAGACTCCTTACAGGATTCTGTTGAAATAAAGATCCCCCCATCACCTAGTCCAACTCCTAGAAAAGTAAATTTCCTTTTGACGCCTAATTCTAGTGATGTAAAAGCCTGCGGGTCCCCAGGCCCATCTAGAGGAAAATCATCCTTAAGAAATCTTTTACCTAAACTAAGCTTCAAGTCTCGAATTTCAACACTAGATTTTGAGAAGGCAGCCAATCTACCTCCAGATTCTTCATATAACATGCCAAGGGAGAAACCATCAATCTCAAGGTCATTATCACTTACAAAGATTTTCACCCCTAGGATGAAGAGAACATCATCACTGCCTGTAAGTTCAATTGAAACTTCCAACTCAGAACCTACACATGGAGGAAGCACTGGTGATGCACCCAATTCAAGTGGAAAAGGAGCCCAGCAACAGATATCTCGCTCACTTTCAGTCCCTGTCAACAATAAAGAAAGAAGTTTAAGGAGGATGGATTCCTTTTTCCGTGTCATTCCTTCAACTTCTCAAGTGAAGGAAGGAGATGTGATAACAAATGCTTCTCCAAGGAGTGATACAGAAACTGATGACACCGATGGTGAAGATATACCTGAAGAAGAGGCTGTTTGTAGAATTTGTCTGGTTGAACTGTGTGAAGGAGGTGAGACCCTTAAGATGGAATGCAGCTGCAAAGGTGAGCTTGCTCTTGCCCATCAAGAATGTGCTGTAAAATGGTTTAGCATCAAAGGTAACAAGACTTGCGATGTGTGCAAGCAAGAGGTTCAGAATCTGCCGGTTACTCTGTTGCGAATCCAGAGTGTACGTACCCGTACTACTGGTGCAAGTAGAGCTCATCAAGCAGATGCTAATGGATACAGGGTCTGGCACGAAGTTCCTGTGCTTGTCATCATTAGCATGCTTGCCTACTTTTGTTTTCTTGAGCAGCTACTGGTTGGAAATATGGGTACCAGTGCAATTGCCATATCCCTTCCTTTTTCTTGTGTACTGGGTCTCCTTTCATCCATGATCTCATCAACCATGGTGAAGAGAAGATTTGTTTGGGTTTATGCATCAATTCAATTCGCATTGGTGGTTCTCTTTGCACATATTTTTTACTCATTGGTCAACTTGCAAGCAGTTCTTTCCATTCTTCTAGCAACATTTGCTGGATTTGGTGTAGCAATGAGTGGGAGTTCTATACTGGTAGAGATCATGAGATGGAAAAGAAGACGAAATTTTCAATCAGAGCTGCTGCATGATTCCTATATGATCACAGGACTAGGCCAATTCCCAAGAACCGTACGTTCCTCGCAAAGAGTTTCTCGTGATCGCCAT
>gnl_Manes_v6.1_Manes.08G006100.1
ATGGCAAATGAGGAAGAAGCCATAACCAATAACTCCAAGAAAGCAGATTCCAGCTACCAAGTTAATCCTCCATTTCAAAGGGTTGGGGATTCAGCAGAAATAACTGAGGAAATCACAGAGGGTCGCCAGCGAGACCTTGAGTTAGAGATACCATCAAGAACTCTGGAGGATACTAGAGAAGATTTCATGGTAATTCAAATGCCTGCTACACCAACTCTTACTCCCAAAAGGGTAATTTTTTCCCCCAATCCCAGCCCCAGCTTTATCAGAATGAATGACTCCCCAGATCCCTCTACATCAAAAAGTAGATCAACCATAAGAAATCTTCTTCCAAAGTTAAGTTTCAAATATCGGAGCACTACTTCGGATATTGAGAAGGCTGCTATATTAGCACTAGGAGGTTCATCTGCAGGAATAGAGAAGAAGCCTTTCCTTTCTAGGACACTGTCTTTCACAAAGGTTTTTAATCCCAGGGCGAACATAACTTCATCGTTACCTGTTACCCCTATTTCTCACTCCAATCCAGAGTCTACACATGGAGGTCATGCATACAATCCATCAAGTTATGCTAAAGGATTTGCCCAAATACCAATTCATCGCTCACGTTCTGTCCCAGTGTTTAACAAAGAGGAAAGCACAAGGCAAATGGACTCTTCAGGTGGCATATTTCGTGTGATTCCAACAACTCCACGAGCTGCTGAGGTGACTGTCACAACAGCATCAAACATATCTACTAGGAATGATAATGATGTAAATGATGATAGTGGTGAGGATATTCTAGAAGAAGAAGCTGTCTGTAGAATCTGCTTAATTGAACTGGGGGAAGGTGCTGACACTCTCAAGATGGAGTGCAGCTGCAAAGGTGAACTCGCGCTAGCCCACCAAGAATGTGCTGTGAAATGGTTTAGCATAAAAGGTAACAAAACATGTGATGTGTGCAAGCAAGAGGTTAAGAACCTACCAGTTACTCTTTTGCGAGTCCAAAATTCTCGAGGAAATAGAGCTCGGCCTGCTGAGGCTGGCCCATACAGGGTATGGCAGGATGTTCCGATTTTGGTCATTGTCAGCATGCTTGCTTACTTTTGTTTTCTTGAGCAGCTTTTGGTAGGGAAACTTGGGTCTGGTGCAATTGCCATTTCTCTCCCTTTTTCCTGTATAATGGGTATTCTTGCATCCATGACATCGACGACAATGGTAAGGAGAAGGTATGTCTGGGTTTACGCCACAACTCAATTTGGTTTGGTGGTCTTATCTGCTCATCTTTACTACTCCTTACTTCATATGCAATCTGTTCTATCGGTTCTCCTTGCCACATTCACTGGGTTTGGAGTTACAATGTGTGGAAGCTCTGTGATAGTTGAGATCTGCAGATGGAGGAGAAGGCATGCTCAAGCAAATCAACAGCATGGTTCTCAGGATGAGACGCAGCTCGATCAACCTCCTGCAGATGCTCATCAAACTGTGACAAATCCTAACCACCAAGAAATCGAAATTGGACGGTCGGAACCTACACGCAGCGGC
>gnl_Manes_v6.1_Manes.15G018100.1
ATGCAAGCAACTCAAGCAGCCACCAGTGGAGTTACAGAGGTGTCTTCACAGGCTGTTCCAAAACATGAGGAGCCCTCCAATGAAGAGGCTTCAAATCCAGAATCAGGGGGAAGGCGCTTGAATCTTGCAGTTCAAATACCCCCTAAACCTATAGGTTTTGGCACTAGTAGGAGTGGAAGAGGTTTAATCCACTCCCAAGATTTATGTAAAGGCAGTCCATCATCAGGAGGCTTATTGCGGGGTTTAAGTTTTAAGAAAAAAAGTGTCATACCTGATGGTGAGCGGAGCTTTCTCCTCAAGTCAGATCCTACAACAGCTCCAGATAGTCCTGTTATGGCCAGTCTTAGGTCTGCTTGGAATAGATGCACATCTCTTCCTGTTACACCGGCATCAAACTTGTCGCCTTCTGTTTCCACCCCCATTTCTGCAAGAATGCCTGGTGAATCTCATAAGATAAATAAAGAAGCAGCTCAGGCAGTTGTTTCTAGGTCTCTATCAGTGCCTGGGCGGAATATTGTGATTGTGCGGTGTTCATCTTTTACCACTCACAATGAGAATGAGCCGACAAATCCAATCAATGATCAAATATCTTCTGTTCCTGTAGAAGTTGATGATGAAGAAATTCCTGAAGAGGAAGCTGTATGTAGGATCTGTCTTGATGTATGTGAAGAAGGAAATACACTCAAAATGGAGTGCAGTTGCAAAGGTGCCCTTCAACTTGTACATGAAGAATGTGCAGTTAAGTGGTTTAGTACAAAAGGAAATAAGAACTGTGATGTATGCCGGCAAGAGGTTAAGAACTTACCTGTAACTTTGCTTCGAGTGACGAGCTCCGCTCAAAGCAATAATAGACAGGAGCAGAGTAACCACTTGAGGACACAATCAGTAAGTGCATGGCAGGACTTTGTAGTGCTTGTCTTAATTAGCACCATTTGTTATTTCTTCTTCCTGGAGCAATTATTGATTCATGACATGAAGACACAAGCAGTCATACTTGCTGCGCCGTTTGCATTTACTCTGGGCCTTTTTGCATCTATCTTTGCTATCCTGTTTGCAATCAGAGAGTATATATGGACATATGCTGCTCTTGAATTTGCACTTGTAGCCATTTTTGTCCACATATTCTATAGCATTATTGATCTGAAGTCCATTAATGCCATATTGGTTTCATCAGTTTTGGGTCTAGGGATAGCTTTGACCCTCAACTCATTGTATATTAAATTTTATGCTTGGCGAGTTCAGATTGCCCAGATCCCTAGTCCGGTA
>gnl_Manes_v6.1_Manes.11G144500.1
ATGGGAACTGTGGAGAAGCCTGTGAATGAGGTGCATGATCTGGGATCAAGCCAAGAGACTGATGCCAGTTCTGTACATAAGGGTGAAGGCTCGACAGGAACAGTTGAAGAAGGTAATCATTCGCATCAGTGGAAGCGGAGCAATCTCTTTTTAGAGATACCCTCCAGAACATTGGAAGACTCCTCACAGGATTCTGTTGTAATAAAGATTCCCCCATCACCTAGTCCTACACCAAGGAAAGTAAATTTTCTCTTGACTCCTAGTTCTAGTGATGCAAGAGCCTGTGGTTCCCCTGGCCCCTCCACATCTAGAGGAAAATCATCCTTAAGAAGTCTCTTGCCTAAACTAAGCTTCAAGTCGCGAATTTCAACATTAGATGTTGAGAAGGCAGCCAATCTACCTCCAGATACTTCATGTAACATTCCAAGGGAGAAACCATCAATCTCAAGGTCATTATCACTTTCAAAGATTTTCACCCCTAGGATGAACAGAGCATCATCACTGCCTGTAACTCCAATTGCAAACTCTAACTCAGAATCTACACGGGGAGGAAGCACTGGTGGTTCACTCAATTCAAGTGGAAAAGGACCCCAGAAAAAGATATCTCGCTCACTTTCAGTCCCTGTCAATGGTAAAGAAAGAAGTATAAGAAGGATGGATTCCTTCTTTCGTGTCATTCCTTCAACTCCTCGAGTGAAGGAAGGAGATGTAATAACAAATGCTTCTCCAGGGAATGATACAGAAACTGATGACACTGATGGTGAAGATATACCTGAAGAAGAGGCTGTTTGTAGAATTTGTTTGGTTGAACTGTGTGAAGGAGGTGAGACCCTTAAGATGGAATGTAGTTGCAAAGGTGAACTAGCTCTGGCCCATCAAGAATGTGCTGTAAAATGGTTTAGCATCAAAGGTAACAAGACTTGTGACGTGTGCAAGCAAGAGGTTCAGAATCTGCCTGTTACTCTGTTAAAAATCCAGAGCGTACGTTCTCGAACTGGTGGAATGAGTAGAGCTCTTCAAGCAGATGCCAATGGGTACAGGATTTGGCAGGAAGTTCCTGTGCTTGTCATCATTAGCATGCTTGCCTACTTTTGCTTTCTTGAGCAGCTGCTGGTTGGAAATATGGGTACTGGTGCAATTGCTATATCCCTTCCATTTTCTTGTGTACTGGGTCTACTTTCATCAATGATCTCATCAACAATGGTGAAAAGAAGATTTGTTTGGGTGTATGCATCAACTCAATTTGCTTTGTTGGTTTTCTTTGCACATATTTTTTACTCATTGGTCAACTTGCAAGCAGTTCTATCTATTCTTCTAGCAACATTTGCAGGATTTGGTGTAGCAATGAGTGGGAGTTCTATAGTGGTTGAGATTGTGAGATGGAGGAGAAGATGGACTGCGCAATCAAATCAGTTGCATGGTTCCTATGCAATGATGGGACCAAGCCAATTGCCTAGAACTGCAAATTCCTCGGAAAGAAGTTCTCATGGTCGCCACCAAAATGAATCTGAGAACACA
>gnl_Manes_v6.1_Manes.03G190100.1
ATGCAAGCAACTCAAGCAGCCACCAATGGAGTTGCAGAGGTTCCTTCACAGTCACAGGGTGCCCCAAAACATGTGAAACCCTCCAATGCAGAAGTTTCAAATCCAGAACCAGGTGGAAGGCGCTTGCATCTTTCAGTTCAAATACCCCCTAAACCTGTAGGTTTAGACACTAGTAGAAGTGGAAAAGGTTATGTCCACCCCCAAAATTCATGTAAAGGGAGTTCATCTTCATCCTCTGGTGGTTTGTTGCGAGGTTTAAGTTTCAAGAAAAAAGGTGTTGTACCTGATAGTGAGAGGAGCTTTCTCATCAATTCAGATCATACCACAGTTCCAGAAAGTCCTGTTATGGCCAATCTCAGGTCAGCTTGGCAAAGGTGCACATCTCTTCCTGTTACGCCTGCGTCAAATTTGTCACCTGCAGTTTCCACCCCCATATCTGCAAAAATGCCTAGTGAATCTCATAAAGCAAGTAAGGGAGCAGTTCGGGGAGTTGTTTCTAGGTCCCTCTCAATGTCTGGGCGGAATATTGTAATTGTGCGGTCTTCATCTTTTGCTACTCGCGATGAGAATGACTTGACAAATCCAAGCGATGATCAAATATCTTCTGTTCCTGTAGAAGTTGATGATGAAGAAATTCCTGAAGAGGAAGCTGTATGTAGGATCTGTCTTGATGTATGTGAAGAAGGAAATACGCTCAAAATGGAGTGCAGTTGCAAAGGTGCTCTTCAACTTGTACATGAAGAATGTGCAATTAGATGGTTTACCACAAAAGGAAATAAGAACTGTGATGTATGTGGCCAAGAGGTTAAGAACTTACCTGTAACTTTGCTTCGAGTGACGACCTCTGCCCAAGGCAATAGCAGACAGGAACAGGGTGGCCATATGAGGTCACAGTCAATAAGTGCATGGCAGGACTTTGTGGTGCTTGTTTTAATCAGCACCATATGCTACTTCTTTTTCTTGGAGCAATTATTGATTCATGACATGAAGACCCGAGCAGTTGTAATTGCCGCACCATTTGCGTTTACTTTGGGGCTTTTGTCATCTATCTTTGCCGTTATTTTAGCAATCAGAGAGTATATATGGACATTTGCTGCGCTTGAATTTGCACTTATAGCCATTCTTGTGCACTTATTCTATAGCATGCTACATCTGAAGGCCATTTATGCTATATTGGTTTCATCGGTTATGGGGTTTGGTATGTCTATGAGCCTCAACTCATTGTATATTCAATATTTTGCTTGGCGAGTTCAGGTTGCCCAGAACCCTAGTCCAGTA
>gnl_Medtr_Mt4.0v1_Medtr3g081490.1
ATGGAGAAGGAAGGTGTTGAACTTCAAACTGATGCAGTTTCAATGATGTCAGATTCTTCTCTTCTTCATCATCAGTCCAGAAGGCCTAGTCTTTCATCTCTACAAATACCAACAAGGACACTAGAAAGTGCATTATCATCTTCTACTAAGACAGATGGTCCTACATTATCAAGTCCAGGTTCCACTAGAGGACTGCCACCAAGGCCACATTCTACCAAAGTCAAGTCTTCTATGAAAAATTTACTTTCTGATAGGAGCTTTAGGACAAAAACTTGTTCAGAAGATTCTGAAAAGAGAGTTTTGATTGTTTCTGATACTTTATCATCAGATAACGGTCCTCTGGATAATAAGCCTTCAACTTCAAGGTCTCATTCACTTAATAAGATTCTGTTCCCTTCATCGAGTAAAGCGGCACATTCGTTACCGGTTACTCCAATTGCTAATTCAGGTGCAGAGAATGTACATGGAAGACATGTAGAGGGTGGTTCTGATTCAAATAAATCGAAAGTGAATAAGCATATGACTCGATCATTTTCAGTTCCGGTTAATGTCAAAGCCACTAATTTAAGGCCTGCAACAGATACTAGGCGTCTGGTTCGTGTAATTTCAGCAAGACCACAGCCAGCAACTACTGATGGCATTTCAACCCGCAGTGATTCAATGCAAGAGATCGTCATTGAAGATGCTTCTGAGGATATTCCAGAAGAAGAAGCAGTTTGCAGGATTTGTTTGGTGGAGCTTGCGGAAGGGGGGGATACTCTTAGGATGGACTGCAGTTGTAAAGGTGAGCTTGCACTTGCTCACCAAGACTGTGCAGTAAAGTGGTTTAGTATCAAAGGAAATAAGACATGTGATGTCTGCAAGCAGGATGTCCGGAATCTTCCAGTAACACTCTTGAAAATTTCTAGTCCTCCGACTGTTGTTCGGCATACATTGAATGCATCACAACAGAGAGCAGTAACTAATTACAGGATCTGGCAGGATGTACCTGTACTTGTCTTGGTCAGCATGCTTGCATACTTTTGCTTTCTGGAGGAACTACTGGTTTCAGATTTGGGCCCACGTGCTCTCGCCATTTCATTGCCTTTCTCCTGCATTTTAGGTCTCCTTTCATCCATTATTGCTTCAACCATGGTAAGCAGGAGTTACATATGGGCTTATGCTTGCTTCCAGTTTGCATTTGTCATCCTGTTTGCGCATATATTCTATTCCATACTTAATGTTAGTGCGATTTTCTCGGTTCTTCTTGCAACATTCACTGGATTTGGGATAGCAATCAGCATGAATTCTCTCCTAATGGAATATATCAGATGGGAAACAAATAGGCAGATTCGATCTTCTAATCAAAATATTATTTCGAGTCAGCAGCAGCAAGAAACTCAGAGACAACCACATCAACTGCAAAGGATGCAGCAAGAGCAGCACCAA
>gnl_Medtr_Mt4.0v1_Medtr2g094130.2
ATGAGTTCTAACCAAAAACAACATCATCATGAACTTTCTTCTTGTAAAAGAACACTTTCTCTTCCAGTTCACAAGGAAAATCTTTTGATGGAAATACCCTGCAAGTCATCAGAAGAATCTTGTTCATCATCATCAAATGATTTTGTTGCAATAAAGATGCCATTAACACCAAGTCCACCTTCAACACAAAGGAGGGTGAATTTTCTTGTTACATCACGTTCTGTTGATGCACCAATTGATAATAATATCAATCTTGGAATTTCAACAACAAGAGCAAAATCATCATCAAATAGAAGTATATTACCAAAATTGAATTTCAGGTATAATAGGACTTCATCATCGGATATTGAAAAGGCGGTAATTGGAGCGCCAGCGCCAGAAAGTTCTTTTGTAGGGCCTCATGAGAAGCCTTCAATCTCAGGATCAGTGTCTTTGAGTAAGATATTTAATCCTAAGATTAATAGGACTTCATCATTACCTGTTGAAGAAATTGGACGTGTTAACACTGAGTTTGCTTTTGGTGGATGTCTTGGTGCTTCTCCTTATAGAAGCCAGGGGACGATAGCTCGCACTCGTTCAGAGCCGGTAGATAGCCAAGAAAAAATTACAAGGAAAATGGATAAGTTTTTCCGGGTTGTTCCTTCCACCCCAGGTGTAAAGGAAGTGAAAGAATGGTTAAAAACGTCCACAGCAAAGGATACTGAAAACGACGGTGATGACGGTGAAGATATAGCTGAAGAGGAAGCTGTGTGTAGAATTTGTCTGATTGAGCTATGTGAAGGAGGTGAGACATTGAAGATGGAATGCTGTTGTAAAGGTGAACTTGCCTTGGCTCACCAAGAATGTGCAATTAAGTGGTTTAGTATCAGAGGTAACAAGACCTGTGACGTATGCAAGGAGGAGGTTCAGAACCTCCCTGTCACTCTCTTACGGATCCAAAGTACTCAAACTCAGAATCCGGGAGCAAGGCCTCACCAGGAAGATGACTTCAGGGTTTGGCAGGAGTTGCCTGTGCTTGTCATTGTCAGCATGCTTGCTTATTTCTGTTTCCTCGAGCAGCTTTTAGTTGGGAAAATGGGAACCAAAGCAATTTTCATTTCTCTTCCATTTTCATGTGTACTCGGTCTAGTCTCCGCTATGACATCTACAACCATGGTGAGGAGCAAGTTCATCTGGCTTTATGCATCTGCTCAATTTCTTTTGGTGGTTCTTTTCGCGCACGTATTTTACCCCTTGTTTGGAAACCTGCAGGTTGGTAAGCAAGCAGTTTTGGCAATTCTTCTTGCATCATTTGCTGGGTTTGGTGTTATGATGAGCGGAAGTTCAGTTATTGCGGAAATACTCAAATGGAGAAGAAGATGGCTGGCTTACTCAGAGCAGCAGCGTCGTGACTCTCAAGTGATGACACAAGAAGGACTATATCCTCAAGGTGTAATCACCCCACAGTCAAGTCTTCCCAATCACAACCAAACCACAGTGCAACTGCAAAATCAACAGAATTCAAGTTTA
>gnl_Medtr_Mt4.0v1_Medtr2g020520.1
ATGCAACAACATCAACCATTAACCACTCATGAAGCTCCCAAGATTTCCCATCAGACTGAGACCGGGCTAAACAAAGAAATATCAGACAGTGGAGCTAACGGGAGGCGCCCAGATATTTCACTTCAAGTTCCACCTAGACCTTTAGGGTTTGGCAGCACTGCTGGTGGAAAGGTTCTGGACCACTCCCAAAGTTTCTCTAAAGGGTGGTCATCACCAAAAGGCTTTTTGCGGGTTTTGAGCTTCAAAAGAAAAGTGAATGTAGCAGCAGATGGTGAAAGAAGCAGCCTTCTTAATTCAGACCCTAAGACAGCTGCAGAGAGTACTAGTATGACCTCCATATCTGAAATTCCATGGTCAAGATGTAATTCTCTTCCAGTTTCCCATGCACCAAATCTATCCCCTTCAGTTGCTGCCACCCCCGTGTCTGCAAGGACATATAATGAACAACAGATTAAGCCACATAAAGATGTTAAATCTAAGGTTTCGAGGTCCCTTTCGATACCTGGACGAAATGTTGTTATTGTAAGATCTGTCTCTTTTAATACCCGCAGTGAACAGGACAAAGAAGATACAAATGACGATCAAATAACTCCTGCGCCAGTAGAAGTTACTGAAGATGAAGAAATTCCTGAAGAGGCAGCGGTGTGCAGGATATGTCTTGATGAGTGCGATGAAGGAAATACCTTTAAAATGGAATGCTATTGTAAAGGTGACCTGAGATTGGTGCATGAAGAATGTTTAATCAAATGGCTCAACACAAAAGGAACCAACAAATGTGAAATATGCGGGAAAGTGGTTCAGAATTTACCAGTAACCTTGCTCCGTGTATCCAGCTCTGTTCAACGAAGAAACAGACCGCTTCAGGATCACCAGAACTTTAATTCAGAGACAATAAGTGCCTGGCAAGATTTTGTGGTGCTTGTCCTGATAAGCACAATATGCTATTTTTTCTTCCTTGAACAGCTACTGCTTCCTGATTTGAAGACTCAAGCTATCATTATGTCAGCACCATTTTCCTTTACCTTGGGCCTCCTGGGGTCTGTTTTTGCTATCGTCCTTGCTATCAAAGAGTATATATGGACATATGCCGCTCTTGAGTTTGCACTTGTGGCTATAACTGTACATCTGTTTTATACTATGTTGCATTTGGCGCCAATTTATTCAATACTACTTTCAACAGTTTTTGGTTTTGGAATTGCTATGGGAATCAACTATATATATATCCAGTATGTTAATTGGAGACTTCAGGTCTCTATTAACGAGAACCCAGCA
>gnl_Medtr_Mt4.0v1_Medtr7g075740.1
ATGTTAGCAAAAGAAAACTGGAGCATGATGTCAGTCGAAATTATCGAGACCAGCGAGCAAGATCAAATAACTCCTGTGCCAGTAGAAGTTACTACCAATGAAGAAATCACTGAAGAGGAAGCAGTGTGCAGGATATGTCTTGATGTGTTCGATGAAAGAAATATCTTTAAAATGGAATGCAGTTGCAAAGGTGACCAGAGATTGGTGCATGAAGAATGTTTAATCAAATGGTTCAGCACAAAGCGAAACAAGAAATGTGATGTATGCTTGGCAGAGGTTCAGAATTTACCGGCAAACTTGGTCCATGAGTGCCGCTCTGTACAACCAAGAAACATACGATTAAGTGCTTGGCAAAACTTTGTAGTGCTTGTCCTGATAAGCACACTATGGTATTTTCACTTCATTGTAGATCTACTGTATCGTGATTTGAAGACTCGAGGTATCATTATAGCAGCAGCAGTTTCCTTTACATTGAGCCTCCTGGCATCTGTTTTTGCATTTTTCCTTGCAATCAGAGAGTATATGTGGCTATATGCTCTTCTTGAGTTTGGACTTGTGGATGCAACCTTCCTACTGTTTTATACTTTGTTGCATTTGGCGCCAATTTATTCCATACCACTTTCATCAGTTGTAGGTTTTGGAATTGCTATGGGAATCAACTATATGTATATCAAGCATGTGAATCGGAGACTTCAGGTCCCTACTAATGATATCCCAGTA
>gnl_Medtr_Mt4.0v1_Medtr7g075700.1
ATGATGTCAGCAGAAATTACCGAGACCAGCGAGCAAGATCAAATAACTCCCGTGCCAGTAGAAGTCAGTACCAATGAAGAAATTACTGAAGAGGCAGCAGTGTGCAGGATATGTCTTGATGTGTTCGATGAAAGAAATATCTTTCAAATGGAATGCAGTTGCAAAGGTGACCAAAGATTGGTGCATGAAGAATGTTTAATCAAATGGTTCAGCACAAAAGGAAACAAGAAATGTGATGTATGCTTGACAGAGGTTCAGAATTTACCGGCAAACTTGGTCCATGTGTCCCGCTCTGTACAACTAAGAAACATACAATTAAGTGCTTGGCAAAAATTTGTGGTGCTTGTCCTGATAAGCACAATAGGCTATTTTAACTTCCTTGTAGATCTACTGTTGGAAGGAAATCTTGCATTTCACCAGAAACTTCTGCACAGCTCAGTGTTTGAGCGGAGACACCCTGTTGAGAATGAGTGTCCTGATCCGAAGACTCGATCCATCATTATACCAGCGGCAGTTTCCTTTACATTGAGCCTCCTAGCATCTGTTTTTGCATTTTTCCTTGCTATCAGGGAGTATATGGCGCTATATGCTCTTCTTGAGTTTGGACTTGTGGATGTAACTTTGCGACTGTTTTATACTTTGTTGCATTTGGCGCCAATTTACTCTGTACCACTTTCATCAGTCTTAGGTTTTGGAATTGCTATGGGAATCAACTATTTGTATATCAGGCATGCGAATCGAAGACTTCAGGTCTCTACTAATGATATCCCAGTA
>gnl_Medtr_Mt4.0v1_Medtr1g064710.1
ATGGCAACTGAAGCTTCCATGAATAATAATAACCAAGGAGCTAGCACCATTGAAAATAGAGATGATATCTCAATTCAAAAGGGTGTGGCATCATCTGAAATAACTGAGGAACTCCCAAGTGGACAACAAAGAACAAGGCAAAACCTTGGTATAGAGACACAAATAAAAACACATGAAGAAACAAAAGAAGATTTTTTGAGAATAAATATACCATTAACTCCATCACCAAGAAGAGTGATATTTTCCCCTTGTACAAGTCCTGGTTATTTCGTTGAAACCAATGATTCCCCAAGTCCCTCTAGTTCTAAAAATAGATCCACTCTTAAAAAAACTTTTATTCCTAAACTCAGTTTTAAATTTAAGAACACAACTTCTGAGATTGAAAAAGCTGCTTTCCTTGCACTTGAAGGCTCGTCCACATTGCCGTCGAAAAAGCCTTTTCTTTCGAGGACATTGTCTCGAATGAAATCGAGAGGGAGGAAAACATCTTCATTGCCTGTATCGCCGGTTCCTCGTTCAAATCCAGTGTATGTACATGGAGGGAAAGGTTTTCCAGCAATGGGTAGTGAGAAAGAACTGCAATTACCAATTCATCGTTCCCGGTCTGTTCCTTCCTTCACCGAAGACGATACTCATGTAGGTGGCATGTTTCGTATATTTCGAACCATACCACAGTTTAATGAGAAAATTACCACCACAGTATCTGTGGCATCTCCAAAGGGTGAAAATGTTGAAACTGAGGATGGAGGGGAAGATATTCCTGAAGAAGAAGCTGTTTGTAGAATTTGCATGGCTGAATTGGGAGAAGGTGCTGATAATTTTAAATTGGAGTGCAGCTGCAAAGGTGAGCTTTCACTGGCACACAAAGAATGTGCAGTTAAATGGTTTGGCATTAAAGGTAATAGGACATGTGATGTGTGCAAGCAAGAAGTTCAGAACTTACCTGTCACTCTTTTAAGACTTCACCAAGCTAACTTGCAATTGAGCAGAGGTCACTTAGATGAAACTTCTCAATACAGGGTTTGGCAGGATGCCCCCATTCTTGTCATTGTCAACATGCTGGCTTACTTTTGTTTTCTTGAGCAGCTTCTTGTTTCAGATATGGGATCTAGTGCTATTGCCATGTCCCTTCCCTTTTCTTGTATACTTGGCCTTCTTGCAAGCATGACAGCTACAACCATGGTGAGGAGAAATCATGTTTGGATTTATGGAACCATGCAGTTTTGTTTGGTGGTTCTTTGTGGACATCTTTTCTTCAAATTGACTAAAATGGGAGCTGTTTTGGCAATCCTACTAGCTACATTTGCTGGGTTTGGAGTTGTAATGTGTGGAACATGTATTCTTATAGAGATCTTGAAATGGAGGAGAAGATGGCTTGCTCAGTTGAATCAACAGAATGTCGGTTCCGAGGATGCGGTTCTTCCCGATCAATCATCTGCAGCCACTCATCAAGTTCAAATTGATTCTCAACATACTGAGAGTAATGTGGGCAACTCTCCTAGGCAAATGAGC
>gnl_Medtr_Mt4.0v1_Medtr4g459440.1
ATGGGAACTGGTGCAATTGCCATATCTCTTCCATTTTCCTGTGTATTAGGTCTGCTCTCCTCCATGACATCTTCAACCATGGTGATGAGCAGGTTCATATGGATTTATGCATCCTTCCAGTTTGCTCTGGTGGTTCTCTTCGCGCATATATTTTACTCCTTGGTTCATGTGCAAGCAGTTCTGTCAATCCTTCTTGCAACATTTGCTGGTTTTGGCGTAGTAATGAGTGGAAGTTCTATGCTTGTTGAGTTTTTTAGATGGAGAAGGAGATGGCAGGCTTCATTAGAGCAACAACATGGCCCTCTACCGATGACACAAGCAGGACAGCAACCTCGAACAGTAACCACGCCACGCTCAGGCCAATCCAACCACAATCAATCTGTAGTGCAAAATCAACAAGACTCAAATCAAAAC
>gnl_Medtr_Mt4.0v1_Medtr4g059540.1
ATGAGTTCTGAAGAAAATAAACATGTCACTGAGGATCATGAACATGATGATGATACTTCTTGCAGAAGAACAGTTTCTCTTCCTCCTGTTATTCACAAGGATGATGATGATTCAATGGGAATAACTGAAGAAACATCACATGTTCCTCCCAGGAAGAAACAAAATCTTCTCCTAGAAATACCATCAAGAACACCAGAAGAGTGTTCAGAAGATTTTGTTGCAATCAAAATGCCAATGACACCAAGTCCTACTCCAACTCCTACTCCCAAGAGAGTGAATTTTCTTATGACTTCTCGCTCGGTCGATGCTCCGACAAATAGCTCTCCTGGATCTGCAACATCAAAAGGAAAATCATCCATAAGAAAGATGCTGCCAAAATTGAGTTTCAGGTATAGGACACCGGCAGATATTGAGAAGACGAATACACCAACTCGGGAAGTTTCGTCTTCGGGAACTCGAGAAAAGCCTTTAATATCAAGATCATTGTCGCTTGGTAAAATATTTACTCCTAGGATGAAAAGAACTTCATCATTGCCATTAGGAGAAATTGGACATTCAAACCCTGAATCTACTCATGGTGGAAATGGAAGTGTCGGCGGTCCTCTCAGTAAAAAAGAAACTCGGCTAAAGATAGCGCGTTCTCTTTCAATGCCTGCCAACAACAACAAGGACAAAAGTATAAGGAGGATGGATTCGTTTTTTCGTGTTGTTCCTTCTACTCCTCGAGTAAAGGAAGCAAATGAATTGTTGAGCTCGTCCCCGACAAAGGATACTGAAGTCAAAGATGATGATGGTGAAGATATACCTGAAGAAGAGGCGGTGTGTAGAATCTGTCTGGTTGAATTATGTGAAGGAGGTGAGACCTTCAAGTTGGAATGTAGCTGTAAAGGTGAACTTGCTTTGGCTCACAAAGAATGTGCTATTAAATGGTTTAGTATAAAGGGGAACAAGACATGTGATGTCTGCAGAAAGGAGGTTACAAACCTTCCTGTCACTCTACTACGGATCCAAAGTGTTCGAAATCGGAATGGTGGATTAAGTCGAGCTCAGCTTGAAGATGTAAACGGGGTTTGGCAGGAAGTTCCAGTGCTCGTCATTGTTAGCATGTTGGCCTATTTTTGTTTTCTTGAGCAACTGTTGGTGACGAAAATGGGAACTGGTGCAATTGCCATATCTCTTCCATTTTCCTGTGTATTAGGTCTGCTCTCCTCCATGACATCTTCAACCATGGTGATGAGCAGGTTCATATGGATTTATGCATCCTTCCAGTTTGCTCTGGTGGTTCTCTTCGCGCATATATTTTACTCCTTGGTTCATGTGCAAGCAGTTCTGTCAATCCTTCTTGCAACATTTGCTGGTTTTGGCGTAGTAATGAGTGGAAGTTCTATGCTTGTTGAGTTTTTTAGATGGAGAAGGAGATGGCAGGCTTCATTAGAGCAACAACATGGCCCTCTACCGATGACACAAGCAGGACAGCAACCTCGAACAGTAACCACGCCACGCTCAGGCCAATCCAACCACAATCAATCTGTAGTGCAAAATCAACAAGACTCAAATCAAAAC
>gnl_Mimgu_v2.0_Migut.N02836.1
ATGGCGGAGAACAATGGCGTGGGAACGATTCCTCAAACTGCTGAAGAAGATGATGAAAATCACCATGGACACTATAATCTGGAATACGAAAGAGAAGAAGCTAGCTTAATGCAGCAGCCAAGAAAGCCGAATCTCTCGTCTCTCGAAATACCCGTTCGATCTTTAGAAAATGCATTGTACGATTTCACAAAGATAGATATTCCAAGCCCGAATTCTACCAGAGCAGGATTGCCTCCAAGATCAAGTTCAGCAAAATCGAGATCACAGAAGAGCTTCAGGGCTAAAAACCTATCTCACGAAGCTGAAAAAACGGTTCTCATAATACCAGAAACGCCCCTCTCTGACAAGCCATCCACTTCGAGATCGTTTTCCTTGAACAAAATTTTGTTCTTGAAATCTTCGCATTCTTTGCCAGTTACACCAATTGCAAATGTAATACCGATGGCAAATTTTGTTGATCGCCAATGTAAAACCCCCCAAACTGAAATAAAACAACATATGACACGCTCGTTTTCGGTCCCAGTTAACGTTAAATTGAGAAGCTTAAGGCGTACGGATTCATCTGGAGTGTTGATACGTGTGATATCAATAAACCAACGGCCTATACCAGTTGAAAATGGTTCCGAAGATATATCTCCCGATACAGAAACTGATGATGGTGGGGAGGACATTCCGGAAGAAGAAGCTGTTTGCAGAATCTGTTTTGTGGAACTCGGAGAAGGCGGCGAAACGTTAAAGATGGAGTGCAGCTGCAAAGGAGAACTTGCACTTGCACACAAAGAATGTGCTGTAAAGTGGTTTAGTATCAAAGGTAATAAGACATGTGATGTTTGTAGGCAGGATGTCCGGAATCTTCCGGTAACATTATTGAAGTTGCAGAATCCTCCAGACATTGTACGAAGACCGCCCGCTGGACCACAGCAAAGGGAAGTCGCTCGTTACAGGGTATGGAGGGATGTGCCTATTCTTGTAATGGTCAGCATGCTTGCGTATTTCTGCTTTCTCGAGCAGCTTCTGGTGTCGGATATGGGACCTAGAGCTCTTGCCATATCGTTGCCTTTTTCCTGTGTTTTGGGTCTCCTCTCATCCATGATTGCTTCTACCATGGTGAGCAAGAGTTACATATGGGCTTATGCTTCTTTCCAGTTTGCGATAGTCATCCTTTTCGCACATATATTCTACGCCGTGCTCAATGTGAATGCAATTCTCTCGGTGCTGCTTTCTTCTTTCACGGGATTTGGAATTGCAATAAGCACCAACTCACTGCTTGTTGAGTACCTAAGATGGAGGGCAAGCCGTAATCCTCAGTCTTTGCCGCAGCACATAAGCAGCGGCGTACAGTCTAACCGAAACGACCAAAGGCGGCACCACCACCCCCACCGGCAGTTCCATCAGCATCACCACCACCACCACCAAAATCGGCACCCAAATAACGGTCGTAACAATCAAACTCCAAGAACACACAATGTATCTGTAGGGTCAGCTGAAAACACAGGGCAACACGAAAGCATGCAGCAGAGTGTG
>gnl_Mimgu_v2.0_Migut.D02218.1
ATGACCACTGAAGAAAACAACACACCGCTGCATCATACGATTATTCCTACATCCGAAAGAGAACCAGCTCTTCCAATTATCCCTAAGGGGAAACAGTGGAAAAAGCCGAATCTATTCTTGGAGATACCGAACAGAACATCGGAAATGCCTCTTCAAGAATTCGTTCAAATAAACATGCCTCCATTAACAACTCCCACCCCGAAAAGAGTGAACTTCTTTATATCTTCGAGCCCGTCTTCCGACTCAAGACTAACTGCACCCTCATCGACCAGAGGGAAATCTTCATCATCTATCAGAAGCCTACTGCCTAAATTGAGCTTCAAATTTCGGGGTTCTGATTCAGATTTGGAGAAGGCTGAGTCAGCTCCTTCGACTGTGGCTAATCAAGGTAATAAGCCGCCAGTTTCGAGGTCATGGTCGTTTTCGAAGATATTTACACCTAGGATGAAGAGGACTTCGTCTTTGCCTGTGTCTCCGTTTGAAAATCAAGATCAAGACAGTGCTCATGGTGGGAGGATAAACAGTCATCTCACACTTGATAAAAAAGAAGTTCCGCACATGCCCCGCTCATTTTCTTTACCCGTAATCAACAAGGAAAAAGCCATCCAAAAATCGAATTCTTTCTTCCGTGTCACTCTCTCAACTCCAAGAACGAAGGATGACAACATCTCTCAAGATTTGTCAATTGCCACAACACAACACAATGCGAATGAAGGTGATCAAGATATACCTGAAGAAGAAGCCGTTTGTCGAATCTGCTTCGTCGAACTATGTGAAGGCGGAGAAACCCTAAAGATGGAATGTAGCTGCAAAGGCGAACTCGCTTTAGCTCATCAAGAATGTGCCTTAAAATGGTTCTCAATTAAAGGTAACAAAACATGCGATATTTGCAATCAAGAAGTTCGAAATCTACCCGTCACGCTTTTACGTATTCAAAGCTGTGTAAACAATCGCAATGCTGCAAGGCCAGCTAATTTCGGAGACATCGAATTCAGCGGTGTCAGGGTTTGGCAGGAGTTTCCTATTCTTGTAATTATCAGTATGCTGGCTTACTTTTGTTTTCTCGAGCAGCTATTGGTGAAGAAAATGGACACAAGTGCAATTGCTATATCACTTCCATTTTCTTGCGTACTTGGCATCCTTTCTTCTGTAACTTCTGCAACTATGGTGAGGAGAAGATTTGTATGGTTGTATGCATCGATTCAATTCGGTCTCGTGGTTCTCTGTGCTCATATCTTCTACGATTTGGTTCATGTGCAAGCAGTTGTATCGGTCCTTCTATCGACATTTGCTGGATTTGGTGTGGCGATGTGTGGAGCTTCGATTCTCGTGGAGTTTCTGAGATGGAGAGCACGCCATGGGGCCCACAGGGCCGTCTCGAATCGAGTGGAAAATCCGGAAAATCTTAATCGGAGC
>gnl_Mimgu_v2.0_Migut.J00554.1
ATGGACCCTGCAGAGGGGAAAGCTTTTACCAAAGAAAGTGAAGAGGGCTTCTCCAAAAACGACTGCGCTGTTAATTTATCTCCTCCTCCTTCTCTTGCACATAAGGCTGGAGAATTAAGTGAAATCGTAGTCGAGGAATCATCGAGCAGTCAGCAACAGCTGAGGCAAGAACTTGTTCTGAATATACCCAAATCAACAAATACAATCGAAGAATCAATCGAAGATTACGTGGCAGTAAACACTCCCCCTTCGACATTTCCAACTCCCAAAAGAGTCAATTTTTCCCCATTACCAAGCCCTAATCGAGCAAGACTCGATGGTTCTCCAGGTCCTTCAACTTCCAAAGGAAAATCAGCCATGAAAAATTTCCTCCCAAAACTCAGCTTCAAGTTTCGAAATTCAAATTCGGATATAGAAAAAGCTGCCATGCTGGCACTCGGAGTTTCTCCTGAGATTAGGGGGAAGCCCTCAATTTCTAGAACATTCTCTCTTACAAAGATTTTCGCAACAAAGATGAAGAGGACATCTTCTTTACCAGCCACTCCGATTTTGCACTCGAATCCCGAGTCTGCTCATGGAGGAATCGTCAGCAATGCACCTGATGTGGCAAAAGGTGGGCCCCGTATGTCAATACATCGTTCACGTTCAGTGCCCATCCTGAATGAAGATGGAAGTATGAAACAGATGGATTATTTAGGCAGTGTGTATCGAGTAATTCCTGCTACACCGAGAGTGACAGAACAGGCTGCTGCAACATCAATTCCCAGTAGTATTTCAATTGATACAGTTGAGGAGAATAATTATACTGAAGATATACCGGAAGAAGAAGCGGTTTGTAGAATATGCTTTGTGGAACTTGGTGAAGGATCGGACACTTTGAAGATGGAGTGTAGCTGTAAAGGTGAACTCGCGTTAGCCCACCAAGAATGTGCTATTAAATGGTTTAGCATAAAAGGGAACAAGAATTGTGATATCTGCAAACAAGAGGTTAAAAATTTACCCGTCACACTTTTAAAAATCCAAACTATTCAAACTCAAGGACAAGGAACTCGTCCACATGAAATAGCTCGATACAGGGTGTGGCAAGACGTTCCCATTCTTGTGATTGTTAGCATGCTTGCATACTTTTGTTTCTTGGAGCAGCTTTTGGTCAAGAAAATGGGATCTAGTGCAATTGCAATATCTTTGCCATTTTCGTGCATATTAGGTCTCCTTGCATCTATGACATCAACTACCATGGTACGGAGGAAATACGCTTGGATCTACGCCACTATTCAATTTGCACTAGTCGTTATCTTTGCACATATTTTTTACTCGCTGCTACATGTCCAAGCCGTTTTGTCGGTTCTTCTAGCAACGTTTGCTGGTTTTGGAGGTGCAATGTGTGGAACATCGATTATTTACGAGATTTTAAAGTGGAGAAGAACATTGAATGCTTGGTCAACTTCCCAACGTGATTCTGCACAACCAAACGAGGCATTAGCTACTAGTGATGCGGGGCAAGTGGATTCACAAGTACATCATCAAGGTGAAACACGGAATCCAGGATCCGCACACACTAATGTT
>gnl_Mimgu_v2.0_Migut.G00222.1
ATGATGCAGTTAACTGATTTCCATTGTACACAGGCTGATTCTGAAAATAAAGAATCTAGTAATACAGAACCAGGGCCAAGTACTAGTCGAATTTCAGATTTAACCCTTCAAATTCCTCCTAGGCCCGGTGCTTTTTCGAGCAGCCGTTCGGGTTTTCTTCGGGCTTTAAGCTTTAAGAAGAAGTACACTTCATCAGATGGTGAAAGAAGTTCCCTTCTCAGCTCGGATACTAAGGAACCTTCCGGAAGCTCCCCCGTTTCGAATGTTGCGTCGAATGTGACTTGCGAAAGATTACTGGCCTCGCTTTTGTCACCTCAAATTACTACACCGCCATCGGCCGGTGAAGGGCAAAAACCACATATAAGTGCATCTCGAGCTGCTGTTACGAGATCGCTCTCAGTGCCCGGAAGGAATATTCTAATTCTACGATCTTTATCGTTTGCCTCACGCGAACATGCTCCAGATACCGATGGGGATCAAATAACTCCTGCTCCAGAACACGTGGACGAAGAGATTGCCGAAGAGGAAGCTATATGCAGGATATGTATGGACACTTGTGAAGAAAGAAATACACTAAAAATGGAGTGCCTTTGTAAAGGGGCTCTACGATTAGTACACGAAGAATGTGCGATTAAATGGTTTAGTATTAGAGGTAACCGAGAATGCGAGGTTTGTGGTAAAGAAGTTTCGAATTTGTCCGTCACTCTACTTCGTGTCGCAACTCAAAGAAACAATAATGACCTCATCGAAGAAAATCCGTTGAACGTGTGGCAAGATTTTGTGGTGCTCGTACTCATAAGCACAATTTGCTATTTCTTCTTTCTCGAGCAGCTACTGATCGTAGAGATGAAAAATCAAGCACTTATACTCGCTGCACCGTTCTCTTTCTTATTTGGTCTTACATCATCGATTTTTGCGGTCCTTTTAGCAAAACCAGAGTATATCTGGACTTTTTCAGCTCTCGAGTTTGCTCTTGTGGCCCTGATTCTTCATATTTCCTATGCCTTGCTTCACTTGCCGCCAATCTATTCGATCTTGATTTCGTCTTTCTTAGGGCTTGGATTGGCAATTCTTGTCAACACATTGTATATGGGATTATTTTCGTGGCGCATAAGAGCTGCTCAAACCGCCAATCCAGTA
>gnl_Mimgu_v2.0_Migut.O00443.1
ATGGCGGAGAACAATGGCGTCGGAACGATTCATCAAACTGCTGAAGAAGATGTTGAAAATCACCATGGACACTATAATCTGGAATACGAAAGAGAAGAAGCCAGCTTAATGCAGCAGCCAAGAAAGCCGAATCTCTCGTCTCTCGAAATACCCGTTCGATCTTTAGAAAATGCGTTGTACGATTTCACAAAGATAGATATACAGAGCCCGAATTCTACCAGAGCAGGATTGCCTCCAAGATCAAGTTCGGCAAAATCGAGATCACAGAAGAGCTTCAGGGCTAAAAACCTACCTCACGAAGCTGAAAAAACGGTTCTCATAATACCAGAAACGCCCCTCTCTGACAAGCCATCCACTTCGAGATCGTCTTCTTTGAACAAAATTTTGTTCTTGAAATCTTCGCATTCTTTGCCAGTGACACCAATTGCAAATGTAATACCGATGGCAAATTATGTTGATCGCCAATGTAAAACCCCTCAAACTGAAATAAAACAACATATGACACGTTCGTTTTCGGTTCCAGTTAATGTTAAATTGAGAAGCTTAAGGCGTATGGATTCATCCGGAGTGTTGATACGTGTGATATCAATAAACCAACGGCCAACAGCAGTTGAAAATGGTTCCGAAAATATATCTCCCGATACAGAAACTGATGATGTTGGGGAAGACATTCCGGAAGAAGAAGCTGTTTGCAGAATCTGTTTTGTGGAACTCGGAGAAGGTGGCGAAACATTAAAGATGGAGTGCAGCTGCAAAGGAGAACTTGCACTTGCACACAAAGAATGTGCTGTAAAGTGGTTTAGTATCAAAGGTAATAAGACATGTGATGTTTGTAGGCAGGATGTCCGGAACCTTCCGGTAACATTATTGAAGTTGCAGAATCCTCCAGACGTTGTACGAAGACCGCCCGCCGGACCACAGCAAAGGGAAGTCGCTCGTTACAGGGTATGGAGGGATGTGCCAATTCTTGTAATGGTCAGCATGCTTGCGTATTTCTGCTTTCTCGAGCAGCTTCTGGTGTCTGATATGGGACCTCGAGCACTTGCCATATCGTTGCCTTTTTCCTGTGTTTTGGGTCTCCTCTCGTCCATGATTGCTTCTACCATGGTGAGCAAGAGTTACATATGGGCTTATGCTTCTTTCCAGTTTGCAATAGTCATCCTTTTCGCTCATATTTTCTACGCTGTGCTCAATGTGAACGCAATTCTCTCGGTGCTGCTTTCTTCTTTCACGGGATTTGGAATTGCAATAAGCACCAACTCACTGCTTGTTGAGTACCTAAGATGGAGGGCAAGCCGTAATCCTCAGTCTTTGCCGCAGCAAATAAGCAGCGGATTACAGTCTCACCGGAATGAGCAAAGACGGCACCACTACCACCACCACCACCGGCAGCTCCATCAGCATCACCACCACCAAAATCGGCCTCCAAATAACGGTCATAACAATCAAATTCCAAGAACACACAATGTATCTGTAGGGTCAGCTGAAAACACAGGGCAACACGAAAGCATGCAGCAGAGTGTG
>gnl_Musac_v1_GSMUA_Achr1T11310_001
ATGGAAGACGAATATGTGACCGGCCCCCAGGGCGCCAATGAAGCTGCCTCGTCCTCCTCCTCCCCATCCTCCTCCCCCTCTCAAAAGATTGAACACCAGACCCTGCAACCAATAGTTGAAGGCATTACTTATCTGAATTCTAGTAATGCAACAGATCTCGCTCTTCAAATACCCTCTAGAGGCACTTCATCTAGTGGAGGTTTTTCTCGTGGGCGAAGCTTCAAAAACAAGACACCTGTAGTTGATGGAGAGAGAAGTTCGCTTCTAAATCCTGTACTTGCTGAAGATCCAGACAAAAGGGAGGGCACTGAAACTGCTTTTTATGCTAATATTGTGTCAGCTTTTTCATGGAAAAGATGCACATCACTTCCTAATACCCCAGCACCCTGTTTATCTCCTTCACCTATCAATAACAGGGCATATGAACAGCAGAGCTCCCAGAAGCCAGCTGCACAATCTAAAGTTCCAAGATCACTGTCTGTACCTGTACGGAATATTGTTATTGTCAGATCTGTATCTTTCTCTGTTCAAAATGAGGACACGTCTTCAGAGCCTCCTGATGATCAACAAGGTCCAATGACTGAGGATAATGATGAAGAGATTCCTGAAGACGAAGCAGTTTGCAGGATTTGTCTAATTGGGCTAAATGAAGGTGGAAATTGGCTTAAGATGGAGTGTAGTTGCAAAGGTGCCCTAAGGCTCACACATGAAGAATGTGCTGTGAAGTGGTTCAGCCTGAGAGGCAACAAGAAATGTGAAGTCTGCAGCCAAGAGGTTCTCAATTTGCCAGTAACTTTGTTACGTATTCAGAATGCTGCTCATAGGGACAGTGGTCAGCAACATCCTGGACAGAGCTCAAATTTGTTGTTAACCAGGACGTGGCAGGATGTGGCTGTGCTGTTGCTTATCAGCGCAATGTGTTACTTCTTCTTCCTTGAGCAGCTACTGGTTAATGACATGAAATTGCATGCCGTTATGGTTGCTGCACCATTTTCACTGACTCTGGGTCTCTTAGGATCAGTGTTTTCAGTGGCATTAGCACGCAAGGAGTATGTTTGGGCTTATTCAGCTTTTCAATTCTCGCTTGTCATTATATTTCTTCATCTATTCTATTCTGTGATTCAACTGAAAGCAGTTTTTGCAATCCTGATCGCATCGTTTGCTGGATTTGGTATTTCTATGGGAATTAATTCGTTGTTTCTTCAGTTCTTTGCATGGAGAGATCGGGCTGTCCAACAACAAATGAACACTAACCCAGTG
>gnl_Musac_v1_GSMUA_Achr11T00550_001
ATGTCTGATACCCTCAATGAAAAGGTTGGAAGCGACTCTCATGAAATCGTACCTGTTCGAGATGAAAAACGGCCAAAGCTTTCCATTGATGTACCCACAAGAAATATGGGGCTTTCCTCCATGAATTATCTAAAAGCAAATGTGCCTTTAACGCCTGGCTCCGATTCCAATAGGATAAATATTCTCCCAATATGTAGCCCTGCATCTGCAAAAATGCATGCATCTCCATGCTCGACATCATCTAAGGGTAAACCTTTCATAAAGAAACTTCTTTCAGGACTAAGCTTCAAGTTCCAGCCTTCAGCTTCAGAAGTAGAGAGATACGAGACTCAAGCTCCAGAGGCATATTCTGCGGAAAAAGGGGGAAAACCTTCCCTGTTGGGCTCGTTTTCCTTTTCAAAATTATTCAGCCCGAGAATTAGGAGGACATCATCGTTGCCAATCAACTCAGACTTACATGGCAAGAGTCCACATGGCAGTACAATGGTTCATAACAGCTCCTTGGAAAGAAAAGAGGTCCAGCATCATATATCTCGTTCGCTTTCACTCCCCACAGATATCAAACATATCAAATCTAAAAGTATCAAGAGGATGAACTCCCTAGGCGGTGTATTCCGAGTAATTCCTTCTACTCCACGTGTGGTGGACTTGAGTAGCCCAGTGGCAGATTCCATCACTCCCGTAGACTCTGCTATTGATGGTGATGGTGAGGACATACCTGAGGAAGAGGCTGTCTGTCGAATCTGTATGACAGAGTTGTCAGAAGGCAGTAATACTCTCAAGCTAGAATGCAGCTGCAAAGGTGAACTTGCATTAGTCCATCAAGAATGTGCTGTCAAGTGGTTTAGCATTAGAGGGAATAGAAATTGTGAAGTTTGTGGGCAGGAAGTTGAGAATCTATCTGTAAGACTGCTACGAGTGCAAAGTGTTCAGACGGCTACAACACTCCCAGGCATGTCCAGACAAAGAACAGTGTATTTTTACAGGTTCTCGCACGAGATGCCTGTTCTCGTCATCATCAGCATGCTTGCGTATTTTTGCTTCCTCGAGCAGCTATTGGTAAGAAACATCTACACCTCTTGTAGCTTATCTATACATGACTGGTACAATTGGCAGGTAGCAGATGTCGGTACTGCTGCACTAGCTATTTCGGTGCCCTTCTCGTGCATCTTGGGAGTATTCGCATCCCTCACCGCATCGACCATGGGTAAATTTTACTTGTGCGAGATGATAAATGTAGTAGTT
>gnl_Musac_v1_GSMUA_Achr11T00560_001
ATGTGGATCTTTCATCCAAATGTAATTATAGTGATGAAGAGATTTGTTTGGATCTACGCGACGGTTCAATTTATGTTGGTGGTCTTCTTCGCCCATCTTTTCTACTCCTATCTTCATATGCAAGTCATTATATCCATCGTCCTCGCTATGTTTGCTGGATTTGGTGTTGCGATGAGCGGAAATACGATCGCCATCGAGTCATGGAGATGGAGGAGGAGGAGGAGGAGGAGGTGGCACTTTGCGTCAGCTGGCAGTCTCACTCCTCTAGAGATTGTGCCATCGTCGAGCCAACAACAGTGGTATATCACGAGACTGATCATTTGTTGCTGGGCCAAATGGGTATCTATC
>gnl_Musac_v1_GSMUA_Achr11T18500_001
ATGGTCAGCATGCTTGCCTATTTCTGCTTCTTGGAGCAACTTTTAGTTACTGAAATGGCTTCGCGTGCTCTTGCTGTATCTTTGCCTTTTTCTTGTGTTCTGGGTCTCCTCTCTTCCATGATAGCTTCAATAATGGTTACCAAGAGCTACATTTGGGCTTATGCATCTTTCCAATTTGCAATCGTAATCCTCTTTGCTCATATCTTCTATAATGTGCTAAGAGTAAGCCCTGTTATTTCAGTCTTACTTTCCTCATTCACTGGGTTTGGGATTGCAATCAGTATGAAATCTTTGATTGTTGAGTTTCTAAGATGGAGGCATAGGCGACATGTACACTTGGCACAACAACAAAATGATAGCAGGCAGCAGCAAGAATCTAGAAACCTTTCTGAAGCTGAAAATGATAGGCAGCAAGAATCAGAGAGACAAATCCAGAATCCTAACCCTTTG
>gnl_Musac_v1_GSMUA_Achr5T00540_001
ATGGAGAATTCGGCGGCTCCGTCGGATCCTTCTCCCGAGGCGTCGCCGCAAGGAGGCCGCGACCGAGAGTCATCTGACCAGGATGGAAACATCAAAGGAGAGATTTCAACGGCTCATCATTCTCGGCGGCCAAACCTTACCACTTTGCAGATACCTGCAAGAACCTTGGAAATTCCATTGCCTTCTGTAAGATCAAATGTTTTGTCCAGTCCTGGTTCAGTAAGGGCAGGCTTGCCACCCAGGCCTAGTTCAACAAGGGCAAAATCATCCATCAGAAGTCTTTTCCCACAAAGGAGTCTTAAGACCAAAAACTCTACTCCAGAGGGTGATAGAACAGTTCTCCTGATTCCTCGAACACCTTCTTCAGAAGGACCACAAGAACAGGCATCAACATCAAGGCAGTTCTTTATTACCAAGGTCTTACCCTCTACCAAGGCCTTGTCCTCTGGTTCAACCAATAGAACACACTCTTTACCTGTGACACCAGTTGCCAATTGTGGTCCATCAGCTGTGCAGGAAAGACATGCGATTGACATCTCCAATCTGCAAAAAAGCAATGTGCAGACACAAATCAGACGTTCATTTTCCGTTCCTGGGAATGCCAAGAATGGAAGTTTACGGAGAATGGATTCAATAGGTCTTGTCCGAGTTATTTCAGCAACCCCTCGTCCTGTCGCTGTAGACAATGCCATTGAAAATGATGATATAGAGGCAGTTAACGTAACTGAAGATGAAGGTCAAGATATTCCGGAAGAAGAGGCAGTCTGCCGGATATGTTTAGTCGAACTTGCAGAAGGGGGAGAAACTCTTAAAATGGAATGTAGCTGCAAAGGAGAACTTGCACTTGCACACCAAGAATGTGCTATAAAATGGTTTAGCATTAAGGGAAATAAGACATGTGATGTGTGCAAGCAGGAAGTGCGAAACCTCCCTGTGACATTGCTCAGACTACAGAATCGTCAGACTGTTAATAGGCGCCAGCCAAATGCAACTCAGCGACAAGAAGCTGCTCCCTACCGGGTATGGCAGGATGTCCCTGTTCTTGTCATGGTCAGCATGCTTGCCTATTTCTGCTTCTTGGAGCAACTTCTAGTTACTGAAATGGGCTCACGTGCTCTTGCTATATCTTTGCCTTTTTCTTGTGTTCTCGGTCTCCTTTCTTCCATGATTGCTTCAACAATGGTGAGCAAGAGCTACATTTGGGCTTATGCATCTTTCCAGTTTGCAATTGTAATCCTCTTTGCTCATATCTTTTATAACGTGCTAAGAGTAAGCCCCGTTCTCTCAGTGTTACTTTCCTCATTCACTGGGTTTGGAATTGCAATCAGTACAAATGCATCACTTGTTGAGTATTTAAGATGGAGGGCTAGGCGGAATTTACGTTCGGCACAGCAACAAAGTGACAATAGGCAGCAGCAAGAATCCAGAAACCTACCCGAAGTTGAAAATGGAGGTAATGTTAGGCAGCATGAATCAGAGAACCAGATCCAGAATCCTGACCCTTCTCAACAAGGA
>gnl_Nelnu_v1.0_NNU_024363-RA
ATGGTTAGAGGTAATCCCAAAGTCACTCATTATGTGCAGGAAGGTCACCAAATCATGGATCCCAAGAAGGAAGAAGTTACATGTTCAGGATACAGTGGGAAACACACAGATCTCTTAATTCAAGTACCCTCTATACCAGTAAGTTTTGGGAATAGCTGTAGTGGAAAGGGTCTAATACAGTCCCAAAGTTTGCCAAAAGGTAGTTCATCCCCAGCAGGCTTCTTGCGAGGGCTAAGCTTCAAGAAAGCAACTGTACCTGATGGTGAGAGAAGATCTCTCCTCAACTCAGAACCCAAGATTGCTCCTGAGGGCCCTATACTTGTCAATTCCAATGCAGAATTCTCTTGGAAAAGATGTACTTCTCTTCCTGTTAAACCAACATCCAATTTGGGTCCTTCAGTTTCAACATTTGGTACGACAAAGTCATCTGGGGGACAGCAAAGTGAAATAACTCCAGTTCATACAGAAAACAATGACGAAGAGATTCTTGAAGAGGAAGCTGTTTGCAGGATCTGTTTAATTGAATTGTGTGAAGGAGGAAATACACTCAAGATGGAATGCAGTTGTAAAGGTGCTCTCAGGCTTACACATGAGGAATGTGCATTGAAGTGGTTCTGCATGAAAGGAAACAAGAACTGTGATGTCTGTGGGCAAGAGGTTCTCAACTTACCAGTAACTTTATTTAGGGTACCAAGCTCTGCTCAGAGGGACAATAGAGAAAGGCGCAACAGAAGGAACTCAAATACACAATCTACAGGTGCCTGGAAGGACTTGGTGGTGCTTATCTTGATTAGCACAGTTTGTTACTTCTTCTTCCTTGAGCAACTACTGGTG
>gnl_Nelnu_v1.0_NNU_005687-RA
ATGAGAGCTGAAGAAGAACCCATACCTGGCGATCACCAAGTGGGTGTAAATAAGAGTACCGTTGCTCTTCTTCATACTCAAAAGGCTGAAGACCTGACTGGAATAACTGAAGAAGCCCCATCTGTTCATCACTGGAGGAAACAAAACCTATTCCTGGAGATACCCTCAAGAATAGATTTTGTGACAATAGACATGCCACCGACAAAAAGTCCCACTCCAACAAGAGTAAATTTCCCATCAACCCCTAGCCCCGCTTCAGCAAGAATTTATGGATCCCCAGGTCCCTCCTCATCCAAAGGTAAATCAACGATAAAAAGCCTCCTACCACGTTTAAGCTTCAAGTATCGGAGTTCAACAACAGATATTGAAAAGGCTGCTACTCTAGCACTTGGGGCTTCATCGGCAGGCCGGGAGAAGACTTCGATCTCAAGGTCTTTATCTTTTACAAAGATATTTACTCCCAGGGTGAAGAGAACTTCGTCACTACCTGTTACCCCTGTTGCACACTCAAACCCAGAATCTCTGCGTGGAGGGAGCACCATTGAACCAATGAATTCAACTAAAAAGGGTACCCAGCGACACATATCTCGTTCTCTTTCAGTTCCCCTGAACAATAAAACACAAAGCATAAGGCGGATTGATTCCTTAGGTGGCATATTTCGTGTAATTCCCTCAACTCCACAAGTGGTGGAGGGGAGTGCCTCTGTATCAAATGCAACACCAACGGTGGTGGATCCTGAGGGCAAAGATGTGGATGGTGAAGATATTCCTGAGGAAGAGGCTGTCTGTAGAATCTGTTTGGTTGAACTGGGTGAGGATGGTGATACCCTTAAGATGGAATGTAGCTGCAAAGGTGAACTTGCATTGGCGCACCGAGAATGTGCTATAAAATGGTTCAGCATCAAGGGTAACAAGAACTGTGATGTTTGTAAACAAGAGGTTCAGAATCTACCTGTCACACTTCTACGAATCCAAAATGCTCAGGCTGTTAGGGCAAATGCAAATAGATCTCGGCAAACAGAAGTTTCTCAATACAGGGTTTGGCAGGATGTGCCTGTTCTTGTCATTGTCAGCATGCTTGCATACTTTTGTTTTCTGGAACAGCTACTGGTCAACAAAATGGGTACTGGTGCAATTGCTATATCTCTGCCATTTTCCTGCATATTAGGTCTCCTCTCATCCATGACATCATCTACCATGGTGATGAGAAGGTTTGTCTGGATCTATGCGTCAATTCAATTTGCACTGGTGGTTTTCTTCGCTCATCTTTTCTACACATTGGTAAGTAAGAAGATTCTTCCTGTAACCGCAATTTCAGAACTTGCTGAATTGACTCATGGTCAAACCTCAAAGGAGGCTACTGGAAAACTTCATGTTCAAGCTGTCCTATCCATTCTCCTCTCTGCCTTTGTCGGTTTTGGTGTTGCAATGAGTGGGAGTTCTATATTTGTTGAGTTCTTGAGATGGAGGAGAAGGTGGCGCACTAGGTCAGATCGTCATCACCACCTTCAGGAAATGCCACTGCCAATTCAGTCATCGGAAAATGCACATCAACAACAACCGGGTCATCCTGACAACCACCAATCTGAACCTGAAAATTCAGAGAACCCACGAGAGAGT
>gnl_Nelnu_v1.0_NNU_012387-RA
ATGAGAGCTGAAGAAAAAACCATACCTGACGATCAGGAAGTGGGTACAAGGAACAGTATAGTTCCTCTTCTTCCAAGTGAAAAGTTGGCTGAAGATTCAACTGGAATAACTGTGGAAACCCAACCTACACAACAACGGAGGAAACAAAACCTCTTCCTAGAGATTCCTTTGAGAACTTTGGAGGACTACTCCTCTAAGGAATTTGTGAGAATAAACATGCCACCAACACCAAGTCCCACTACAACCAGGGTAAAAATTTCCTCAACACCTAGCTCTGTTTCGGCACGAATAAATGGATCCCCAGGTCCTTTCTCATCTATAAAAAGCCTCCTACCACGTTTGAGCTTCAAAAATCGAAATTCAATGTCAGATATTGAGTTAGTGGCGGGGTGTGAGAGGACTTCTGTCTCAATGTCATTGTCTTTTACAAAGATATTGACACCCAGAATGAAGAAACCATCACCATTACCAGTTACACCGGTTGCATACTCAAACCAAGAATCTCCGCATGGAGGCAGAACTGTTGATCCACTTAATCCAACTAAAAATGGGGCCCCGCGGCAAATTTCTTGTTCATTTTCAGTTCCTTTGAACAACAAAACACGAAGCATAAGGCGCATGAATTCCTCAGGTGGAGTGTTCCGTGTAATTCCCTCAACTCCACGAGTGGTGGAAGGGTGTGTATCCGTGTCAAATAGGACAATGATGCTGATGGTGAAGATATTCCAGAAGAAGAAGAGGTTGTGTGTAGAATTTGTTCAATTGAACTTGGTGAAGGTGGCAACACCCTTAAGATGGAATGTAGCTGCAAAGGTGAACTTGCATAAATGCCCACCAAGAATGATAACAACTAACAAGAATTGTGGTGTATGTAAGCAAGAAGTCCAGAACCTACCTGTCACATTTTTACGAATCCAAAATGTTCAAACACTTGGTGCAAATGCAAATAAAGCTCAGCGAACAGTGGTTACTCAGAACAGGCAAGTAAAAGAAAAAAATGAAATAGTTATGCTATCTGCTCTTAGGGTTTGGCAGGATGTGCCCATTCTTATCATTGTCATCATGCTTGCATACTTCTGTTTTCTGGAACAACTTCTGCTGGTGAACAAAATGGGTGTAGGGGCAGTAGCCATATCTCTGCCATTTTCTTGCATACTGGGTATCCTTGCATCTATGGCATCATCAACCATGGGTAAGTTGGCTGTAATTCCT
>gnl_Nelnu_v1.0_NNU_025471-RA
ATGTTTGAGATGGAGAAAGCTAATGCCACAGTGCCTTCTCTGAAGAGGGGGTTTGAACTTTGTTGCCGCTTCATCAAGGTCCGCCATCCTAGTTTTGACTTCAGCCACATCTCTATCGAGTCGGTCCCTAATAACTTGGTGGATGTTGTGCATGCCGAGCCGGACACCTCTGACGAGATGATCGACAAGGACGATCTTGAAAAGACAAGAAACTGGAGTGAAAGTGGGGAGACCTCCTCACTTCAACATTCAAGACGCCCAAACCTCTCCTCATTGCAAATACCGACAAGGTCTCTGGAAGATACAGTGCTTAGTTCTACCAGAATGGATATTCCTTCAGTACCAAGCCCCAGTTCTAGAGCAGGCTTACCCCCAAGGCCAAGTTCAGCAAAGTTCAAACCATCCATGAGAAATCTGCTTCCACAATTGAGTTTCAGAACAAAGAATTTGTCTCAGGAAGGTGAGAAGACAGTTCTCCTCATTGCAGATGTGACTCCATCAGAAGTACCTCCAGATAAACCTTCAACTTCAAGGTCTTTTTCTCTGACCAAAGTCTTTTCCTCTCCTTCGACAAAAAGAACACACTCTTTACCAGTTACACCAGTTGCACATTCAGGTCCAGACACTGTATGGGAAAAAAATCTGGATGTTCAATATGAATTCTCTAAGTCAGAAGTTCAGCTGCATATAACACGCTCACTCTCAGTTCCAGTCAATGTAAAAAGCAGAAGCTTAAGGCAAATGGATTCCAAAGGAGGTCTAATCCGTGTAATCTCAGCAACCTATGGCTCTGCAGCTGTTGATGGAGCCTCACCAAATGGTGCCCCAGAAAATACTGCAACTGAAGATGCCAGTGAAGATATTCCTGAAGAAGAAGCAGTCTGCAGAATTTGTATGATTGAGCTTGCGGAAGGAGGTGAGACACTTAAGATGGAGTGTAGCTGCAGAGGAGAACTTGCACTTGCTCATAAAGAGTGTGCAGTGAAATGGTTTAGCATTAAGGGAAACAAGACATGTGATGTCTGCAAGCAAGACGTTCGTAACCTACCAGTAACATTACTGAAAATACAGAATACTCGGACTGTCAATAGACAGTCACAAGTGGTATCACAACCAAGAGAAGTTACTCGTTACAGGCAAGTGGATAAGTTTTTGAAAATATTAGTTGCATCTTTGGATAAAGATTTGTAT
>gnl_Orysa_v7.0_LOC_Os04g01490.1
ATGACCGTGATTTTTCTAAATAATTCTTTTAGCTACAAATTGTCCATGATTTCGGGATTGTTTGCCCTTCACCAGTTTGAGATTGATTCCTCCTCATACCCTACCCTACCCTCTCTGCTGAATGAAATTAATGGGACTAGTACTGCTACAACTGTTCCATTGCAAGGTGACCCTGCTTCTGATCACCACCCACATCTCTCAATCGACATACCACCAGCTGCAGCAAGCATGTCACCTGCACCGACACAAGCTGCTGCAGATATCACACCCACACCGACCACTTCGATTTTGAGCACCAAAGCGAGCACACCTGCAGGTTCATGTTCCAGCAGAAGCACCAGCGTTGCCCCAAAGCCGCAACGATCGTCATCCTTCATGCTGAGGCAGACTGTCAAGAGCCTCTTGCCAGTGGGAAGCTTCAAGTCGTCAGTCAAGTTCTTCAACGCCAGAATTTCGAGGACATCGTCGCTCCCGGTGACCGATGTCTCGCAGGAACAAGCCGATAAAACTTCGACTACTCATGCTGTTGATAAAGCAGGTCACATGTACCGGTCACAGTCGCTTCCCATGAACATGAAGAAATTGAATAATGGAAAGAGCTTCAAGAGAATGAATTCACTCGGCGGTGTCTACCGCGTAGTTCCTTCGACACCATCAGTCCCCGTGACAAGCAGCAATGTCATCCCAGATATAGTCCCATCTGAACCAGGTGATGAAGATGGAGAGGACATAGCAGAGGAAGAGGCAGTATGCAGGATCTGCATGGTTGAGCTGTCAGAAGGGAGTGACACTCTGAAGCTGGAGTGTTCATGCAAGGGCGAGCTCGCTCTAGCTCACAAGCACTGCGCCATGAAGTGGTTCACCATGAAAGGTACCAGGACATGCGAGGTCTGCAAGGAAGATGTTCAGAACCTCCCTGTCACCCTTGTTCGTGTTCAGAGCATGCAGCAGCCTGAGCTTCAGACCAACCCTGCCAACGCATCAAGATACGATCGCCTCAGGATGTGGCAGGGAGCGCCAATCCTTGTGATCGTCAGCATCCTCGCCTACTTCTGCTTCTTGGAACAGCTGCTGGTTGCCCGTGATGGTATTGCAGCGCTGGCAATATCGCTGCCCTTCTCATGTATCCTTGGCCTCTTCTCATCCCTCACCACAACAAGCATGGTGGCAAGGAGATACGTGTGGATCTATGCGACAATTCAGTTTCTGTTCGTCGTCTTCTTCACCCATCTCTTCTACAGATATCTCCATTTGCAAGCGGTGATATCAATCATCCTGGCCACGTTTGCCGGGTTCGGCGTAGGGATGACCGGCAACTCCATCATCGTGGAGATTATACGGTGGAGGGCGGCGAGGGCGGCGGCGGCGCCGCCGGCTCAAACCCGTCATCGTCGTCGTCGTCATGGTCGCAGGCAACAACAGCCACCACCTGCACAACCAGCTGCTTCTTCAGCTGCCGTCGCCGACGTTGAGAACCCACCTGTA
>gnl_Orysa_v7.0_LOC_Os02g06920.2
ATGGATAGCCCCGGTGGTGCGGCGGCGGCGGCGGCGGCGGCGGAGTCCAGCAATCGCGCGGGAGAAGATGCTAAAAGTGATGGTGTATCTTGTCAGAATTCGCGACGGCCAAACCTTTCATTACAAATACCAAACAGGGCATTTGATGACACTCTGCCAACGTCAACTAGAATCAAAATATCACCCAGCCCAAATTCTGCAAGAAGTGGTTTACCACCAAGGCCGAATTCAACTAGAACAAAATCATCCATCAGGGGCATCATTCCACAAAGGAGCTTCAAAGCAAAGAGTTCATTACAGGATGGTGACCAGACAATTCTTCTAATTCCTGACACACCATCATCATCAGGACAGCAGGTGAAGGCAACTACATCAAGATCATTTTCTTTCACAAAGGTCATCAACTCCTTATCAGCGAAGCGAACCCACTCTCTTCCAGTTACTCCTGTTGCAGCTTCAGGACCTTCTTCTCATGAAGGTCATGCAGACAACCTGCCAAGTACAGTTAAGAATGAGGTTGAAACACAAATTAGGCGCTCACTCTCAGCACCAGGAAATCATGATAGTAAGGATCTGAGGAGGACGGCTTCATCAGGCCTTATACGTGTGATTCCCACAACCCCACGACCTGTTCCTGTTGAAACTGTTGCATCAAATGATGGCATTGAAGAAGCAGTAGATGCTCCTGAAGATGGAGGTGAAGACATTCCTGAAGAAGATGCTGTCTGCAGAATTTGCCTAGTTGAACTCAATGAAGGAGGTGAAACACTTAAATTGGAGTGCAGCTGCAAGGGAGAACTTGCTCTTGCACACCAGGAGTGTGCAATAAAATGGTTTAGCATCAAGGGAAACAAGACATGCGATGTTTGCAGGCAGGAAGTTCAGAATCTACCTGTGACTTTATTGAGAATACAGATTCGAACTGTTAACAGACAACCGCGGAATGGTGTTCAGCAAAGAGCAGCACATCCACACAGATTTTGGAAGGAGACTCCAGTTCTAGTCATGGTCAGCACGCTTGCGTACTTCTGTTTCTTGGAGCAACTCTTGGTTGCTGATATGAAGTCACGTGCACTAGCTATTTCTTTGCCTTTCTCCTGTCTCCTGGGCATATTTTCTTCCATCCTCGCATCCACAATGGCAACCGATAATTACCTATGGGCTTTCGCTACGTTCCAGTTTGCTTTCCTAATCCTATTTGCTCATATTTTCTACAACTTGTTAAAAATGGGGGCAGTCCTTGCAATCCTACTTGCATCGTTCACTGGTTTCGGCATCGCTATTAGTCTAAATGCAATGCTAATAGAATACCTGAGGTGGAGACTCCTGCGGAATCAACGGTTAACTCAACGTAGAAATCACAGACATGGTCAATCTGGAAACAATGCTTCAAACGAGAACACTGCAAGTAATGCTAGGCAGCAAGGCAGCGGAAGCGATCAACAGTCTGCAGAACATGGC
>gnl_Orysa_v7.0_LOC_Os06g23274.1
ATGGCTCAACAAGCAAAGGAGGTAAACACAAACAGAAGTAGGTGTGGAAGTAGCATCAGCATGCGAATGGAAGGAGATAGAAATGGTGCCTTGGCGATGCTTTCGATATCCTCCTCCTCGGCAAGATATGGAAATGATCACCAAGAGCTTGCTTCTGCTGCTGCTGCTTTCAGAGAGTCGGCAGGTGATCCGAGGAAACTGTCGTCGGGAATGAGTAGCAGGCTGTTGCCAGCACGGAGCATGAGGTCTACCGGCGCTGGGGACGATGGCGAGGTGGCGGCGGCGCCGGTGGCTGGCGCTCGGTCGCTGTCCTTCTCCAAGCTCTTCAGCTTCAGAATTGCAAATGCTGCGCGTTGTTCGTCGTCGCTGGATTTTGATCATCCGCTACCTTCAGATGCAGCAAGCAGTGATCACATTTCTGCAAACGATGAGACGACGGCGACGAAGACGAAGACGAAGACGAAGGCGAAGCACGCGAGTGACCACATGAACATCAGCCGCTCACAGTCCGTGCCAATGAGCACCCTGTCGAGATTCAGCTCCAAGGGGGGAGGAGGCTCCAAGAGAGTGGCGGACTCGAGCTCCCTTCGTATTCACGACGGTGGCAGCGTGCGGTTCAGGGTGTCGGTGATAGGCGCCTCTCCTCCCGACGGCAATGCGGACGCCGCCGCCGCCGCCGGAGAAGAGGAGGACGACGCCGGCAGCGTGGAGGCGGAGGAGGAGGCGCTGGTTTGCCGGATATGCATGGTGGCGCTGTCGGAGGACGGCGCCAGCGGCGGCGGCGGCGGCACGCTGAAGCTGGAGTGCCGGTGCAAGGGGGAGCTCGCGCTGGCGCACGGCGACTGCGCCGTCAAGTGGTTCAGCATCAAGGGCAACGCGACGTGCGACGTCTGCAACCACGAGGTGCTCAACCTCCCCGTCACGCTGCGCCGCGTCCACGACCGCCAGCAGCTGGTCTATGAGGCAGCCGCGGCGGCGGCGGCCGCCGCCGCCGCAGCGGCCGGTGACGACATCGCCGGCGGCAACCGGCGAGGAGGGTACAGCTACGGGCGCGTGTGGCGCGGCACGACCATCCTCGTCATCGTCAGCATGCTGGCCTACTTCTGCTTCCTGGAGCAGCTGCTCGTCGGCGACCACGGCACGGCGGCGCTGGCCATCTCGCTGCCGTTCGCCTGCGTGCTCGGCCTCTTCTCCTCCCTCACCACCGCCAAGATGGTGTCCAGGAAGTATGTGTGGATCTACTCAGCTGTGCAATATCTCTTCATCGTGCTTTTCACCCACCTCTTCTACAGATATGTGCGATTGCAAGCGGTGATTGCCATCATCCTGTCCACCTTCGCGGGCTTTGGCGTGGCCATCTGCGCCAACGCCATCCTCCTCCAGATCATCAGATGGAGGGCCAGGCGGGCATCCATGTCAGCAGCACAGGAAGAAGAGGAAGCTCGCCGTGCTCCCACACAGGCGGACCTCGAGAACGCTCTACCTCCACCC
>gnl_Orysa_v7.0_LOC_Os06g46366.1
ATGGACAAAGCGGAGGAGGGCCAGTCTTCGGAGCCCGCCGATTCCGCGGCACCAGCCCAGGATGACAGTGTGCAAACTGCATCTGGGCATAATTCGCGAAGGCCAAACCTTTCTTTGCAAATACCAGCTAGGACCCTGGATAACCAAATAGGCACTTCAGCGAGAATTAATATATCCCCTAGCCCCAGCTCAACGAGAGCAGGATTGCCCCCGAGGCCTAATTCAACTAGAACAAAATCTTCTCTGAAGAGCATCATTCCGCAACAGAGTTTCAGGGCGAGAAGTTCAGCACAGGAAGGTGATCGGGCGATCCTTCTGGTTCCTGGGACACCATCAGAAGGGCAGCAGGATAATACATCAACGTTGAGATCATTTTCTTTTAGAAAAGTCATAAACTCATTATCCGCAAAACGTACACATTCTTTGCCAGTCACACCTATAGCAACTTCAGACAAAACTTCTTCTCCGGCAAATCAGATCAACAACCTACCAACCACAGATGATCAAGATGTTCAAGCAAGAATTAGGCGCTCACTTTCAGTACCAGGAAATCGTAAAAACAGGAGTTTGAGGAGGGCGGATTCATTAGGTGTCATCCGTGTGATTCCAACAACTCCCCGACCTATCCCAGTTAATACAACTGCATCAAGTGATGGGATTGAGGAGACAGTGGATGTTCCTGGAGATGGAGGCAAAGATATCCCTGAAGAAGAGGCAGTCTGCAGAATTTGTCTAGTTGAACTAAATGAAGGAGGGGAAACACTTAAAATGGAGTGCAGCTGCAAAGGGGAACTTGCTCTTGCACACCAAGACTGCGCTGTCAAATGGTTTAGCATCAAGGGAAACAAGATATGTGATGTTTGTAAGCAAGAAGTTCAAAATTTGCCTGTCACTTTGTTGAGAATACCAACTCAAACTGCTAATAGGCGAGTAACAAATGGTGCTCATCAAAGAGCCTCTCAACAATACAGATTTTGGCAGGACATTCCAATTTTGGTCATGGTTAGCATGCTTGCATACTTCTGCTTCTTGGAACAACTTCTGGTTACAGATTTGCTGTCACACGCACTGGCAATTTCGTTGCCTTTCTCATGCGTGTTGGGCCTCCTTTCTTCCATGATAGCATCCACCATGGTAACCAAGAGTTATCTATGGGCCTATGCTTCGTTCCAGTTTGCTATTGTGATACTGTTTGCTCATATCTTCTACAATGTGTTAAAAGTAAATCCAGTCCTTGCGGTCCTACTATCCTCATTCACTGGGTTTGGGATTGCTATCAGTGCGAACTCAATGCTAGTGGAATACTTGAGGTGGAGATCTAGGAGGAATCAACAGCTAGCTCAAACTGTCGATGATGGTCAGCGACAAGAACCTGGAAGTAATGCTGTAAATGAAAACAATGGTGATAGACAGCAAGCGCAGCATCGAGAATCTGGAGATAACATTGTA
>gnl_Phavu_v2.1_Phvul.005G135900.1
ATGAGTGCTCAACAAAAAGAAACGGAAAAACATGACACGCTTTCGTCCAATCGAACGGTGGATGATACGATGGGTGCAACCGATGAAACCTCGCATGTAAACAATGAGTGGAAGCCAGAGAAAATTCAGTTCGAAATACCGACCAGAACATCGGAAGACTCTTGTTGGGATTTTGTTGGAATAAGGATGCCACTGACGCCAAGTCCAACTCCCAGTCATAAGAGAGTGAATTTTCTTGTCACTTCTCGCTCTGTTGATGCTCCTAGACCTTCTTCTTCTTCGGCTCCCAGAGGCAAATCATCCATGAGGAACATCTTACCAAGATTCGGCTTCAAGAATCGTCAATCGCTTGATGTTGAAAAGGCTGTTACCGCAGTTTCAGAAGCTTCTTTTTCAGGTCATCAAGAAAAGTCCTCAATCTCCAGATCAGTGTCTCTCACCAAGATATTCACTCATAAGATTAACAGAACGTCTTCGTTACCGGTAGAAGAAATTGGGCGTGCAAACGCAGAATCTGCTCTGGGTGGAAATCTTGGTGCTTCTCCATGCGGAAGAGAAACTCAGGGGATGATAGCTCGATCTCGTTCAGTGCCTGTCAATAGCAAAGAAAAAGGCATCAGGAGAATGGATTCAGTTTTCCGCATCATTCCTTCCACTCCTCAAGTACATGAAGTGAATGAATCAACTAAGGATACTGGCTTAGAAAATGGTGGTGGTGAAGATATTGGTGAAGAGGAAGCGGTGTGCAGAATTTGTCTGGTTGATCTATGTGAAGGAGGTGAGACATTAAAGATGGAATGCAGCTGCAAAGGTGAACTGGCTCTGGCTCACCAAGAATGTGCTGTTAAATGGTTTAGTATCAAGGGTAACAAGACCTGTGATGTGTGCAAGGAGGAAGTTCAGAACCTCCCTGTCACTCTCTTACGGATCCGAAGTGTTCAAACCCAGAATACTGGAGCAAGGTCCGAGCAGGGAGATGAATACAGGGTTTGGCAGGAACTCCCAGTGCTTGTCATTGTCAGCATGCTTGCCTATTTCTGTTTCCTTGAGCAGCTGTTGGTTGGAAAAATGGGAACCAAGGCAATTTTCGTCTCTCTTCCATTTTCATGTGTACTAGGCCTACTCTCCTCCGTGACGTCAACAACCATGGTGACGAGCAAGTTCATCTGGTTATATGCATCTGTCCAATTTCTTTCGGTGGTCATATTCGCCCATATATTTTACCCCCTGGTTGGTAAGCATGCGGTTTTGTCGATCCTTCTTGCTACATTTGCTGGCTTTGGTGTTGTGATGAGTGGAAGTTCAATTGTTTTGGAGTTTTCTAGATGGAGAAGAAGATGGCTAGCTTTATCAGAGCAGCAGCGTGGTTCTTCAGCG
>gnl_Phavu_v2.1_Phvul.011G078700.2
ATGAGTGCAGAGGAAAAGCCTGTGAATGAGGAACATGATGCAGGTTCTTGCAGACGAACAGTTTCTCTTCCAGTTCAAAAGGTTGATGATCCAATGGGGATAACTGAAGAAACCTCACATGTTCCTCCTCGGAAGCGACAGAATCTTCTTCTGGAAATACCCTCACGAACAGAAGAGAGTTCTCAAGATTTTGTTGCAATCAAAATGCCACCAACACCAAATTCTAATCCCACTCCTACTCCAAAGAGAGTGAATTTTCTTGTGAGTTCTCGCTCTGTTGATCCTCCAACACATAACTCTCCTGGGCCTTCAACATCAAGAGGAAAATCAGCCATAAGAAGCCTGCTTCCAAAACTGAGCTTCAGGTATCGAACACCAGCAGCAGATGTTGAAAAGGCAAATACTGCAGCTCCAGAACTTTCCTCTTCAGGCATTGTAGAAAAGCCTTCAATTGCAAGATCATTGTCTCTTACTAAGATATTTACTCCTAGGATTAAGAGAACGTCATCATTACCACTAGATGAAATTAGACAATCAAACAACGAATCTTCTCATGGTGGAAGTGTTGGTGGTCCTCTAAATAAAAAAGAAGCCCAGAGGAAGATAGCTCGCTCTCTTTCAGTACCTGCCAACAACAAAGATAAAAGCTTAAGGAGGATGGATTCATTTTTTCGCATTGTTCCTTCTACTCCTCGAGTAAAGGAAATAGATGAATTGGTAGACACTTCAACAAATGATACTGAAAATCAAGATGCTAATGGTGAAGATATAGCCGAAGAAGAGGCTGTGTGTAGAATCTGTCTGGTTGATCTGTGTGAAGGAGGTGAGACCTTCAAGTTGGAATGCAGCTGCAAAGGTGAACTTGCTCTGGCTCACCAAGAATGTGCTATTAAATGGTTTAGTATAAAGGGTAACAAGACCTGTGATGTGTGCAAGGAGGAAGTTCGGAACCTACCTGTCACTCTATTACGGATCCAAAGTGTTCGAAATCGGAATAATGGTGCAAGTAGGTCTCAGCTGGAAGATGCCACCGGATACAGGGTATGGCAGGAAGTCCCAGTTCTTGTCATTGTCAGCATGCTTGCGTATTTCTGCTTTCTTGAGCAGCTATTGGTTGGAAAAATGGGCACTGGTGCAATTGCCATATCACTTCCATTTTCCTGTGTACTGGGTCTACTTTCCTCCATGACATCATCAACCATGGTAAAAAGCAGGTTCATCTGGATTTATGCTTCTGTCCAGTTTGCTCTGGTGGTTCTCTTTGCGCATATTTTTTACTCCATGGTTCATGTGCAAGCCGTTTTGTCTATCCTTCTGGCTACATTTGCTGGTTTTGGTGTGGTGATGAGTGGGAGTTCTATTCTTGTGGAGTTTTATAGATGGAGAGGAAGATTGCAAGCTTTATCAGAGCAGCGACACGGCCCTCAATTGATCCCACAAACAGGACAAAATCCACGATCTTCAAACACTCCTCATTCAGATTCAGGTTCAGGTCCTCCAAACCACAGTCAAGCTGTGGTGCAAAATGAACAGAACTCAAATCAGAGT
>gnl_Phavu_v2.1_Phvul.008G290800.3
ATGTCACGAGTTGCAGTTGGCGGTTTTGCCAAAGCATTTCTTTGGATGGAAAATAGAGGTGACGGTGCTGATGCTGATCTTCAATTTCACGCTCATTTTGTTCCGGATCCTTCCCAGAGATGTAGTGGAAATGAAGAGGGTGACAAGGTGTCCAAGATAACTCAGCCCAGACGACCTAATCTATCCTCACTGCAAATACCAGCTTGGTCCTTAGATATTGCATTATCTACTTTTGCAAAGACTGATGGTCCTTCAGTTTCACGATCAAGTCCTGGTTCCACTAGAGGACTTCCTCCAAGGCCAAATTCAGCCAAAGTCAGGTCTTCAATGAGAACTTCACTTCCTCTGAGGAGCATTAAGACAAATACTTCTTCCCAGGATATTGAAAGGACAGGTCTAATAGTTCCTAAAACTCCCTCGTCAGATTCTCCTTCGGATAAACCTTCCAATTCAATTCATCTGTCTCTTATAAGTAAGGTCTTCTCCCCATCAACAAAAGGTGCACACTCGTTACCAGTTACTCCATTTGCAACTTCAGCTTCAGAGAAGGCAGATGGAGGACATTTTGTGTCTGATTCTGGTTCAAGTAAAACGGGCGTTCATCCGCATTTGACTCGATCGTTTTCAGTCCCAGCTAATGGCAAAACCACTGGTTTAAGGGTTACTGATTCCAAGGGCTTAATTCGTGTAATTTCAGCAAAGCCACATCTTCAAACTGTTCGTATAAACTCAACTGATGGTGGTTTTGTTCCAGAGATCGCCATTGAAGATGCCACTGAGGATATTCCAGAAGAACAAGCAGTTTGTAGGATTTGTTTGGTGGAGCTTGGGGAAGGAGGGAATACACTTAAGATGGAATGCAGTTGTAAAGGTGATCTTGCACTTGCTCACCAGGAATGTGCAGTGAAGTGGTTTAGTATAAAGGGAAACAGGACCTGTGATGTCTGCAAGCAGGAAGTCCAAAACCTCCCAGTAACACTGTTGAAAATTTTCAATCGTCAAACTACTGTTAGACAGACATCAAATGTGCCACCGCAGACAGAAGTAGTTTATTACAGGATCTGGCAGGATATACCAGTACTGATCTTGGTCAGCATGCTTGCTTACTTTTGTTTCCTAGAGCAACTACTGGTTTCAGAGTTGGGCCCCCGTGCTCTTGCCATTTCATTACCTTTCGCCTGTGTTTTAGGTTTCCTTTCATCTATGATTGCATCAACTATGGTGAGCAGAAGTTTCGTTTGGGCCTATGCCTGCTTCCAGTTTGCAATTCTTATCCTCTTAGCTCATGTATTTTATACAATTCTCAATTTAAATGCAATTCTCTCGATTCTCCTTTCCTCGTTCATTGGGTTTGGGATTGCAATCGGTATGAATCATCTGGTTATGGAATTTATTGAATGGAGAAAGAGTAGGAGGATTCAATCCTCCATGGAGAATGTGAACATGACAAGGCAGCAGCAGCAT
>gnl_Phavu_v2.1_Phvul.007G221300.1
ATGGCAACTGAAGCTGCAGACTCTTCCAACCACAACAATAACCAAGGCCATGGCACCACTGGAAATAGAGTTGATATCCCAATTCAAAAGGGTCCAGCATCATCTGAAATAATTGAGGAATTCCCAAGAGATCAACATGGGACAAGGCAAAACTTTATCGTGGATATACCTGCAATATCTCAGGAGGAACTGAAAGAAGATTATGTGAGGATAAACATGCCTCTAACTCCACCTCCAAGAAGAGTGGTTTTTTCCCCTTGTCCAAGTCCTGTTTACCCAAGAAGCAAAGAATCCCCAGGTCCCTCCTCATCAAAAAATAGATCAAATATTAAAACCTTTCTTCCCAAACTCAGTTTTAAATTTCGCAACACAAGTTTGGAGATTGAAAAGGCTGCTTTCCTAGCACTTGGAGGATCAGCAACAGTGGCCCCAAAAAAGCCTTTTCTTTCAAGGACATTATCTCTTGTCACACCCAGAGGGAATAAAACATCATCCTTACCTGTAACCCCGATTGCTCATTCAAATCCCGGGTCTGTACATGGCGGGAACATGGCTTATGCAGAAACAGTTGAGAATGAAATGAAATTACCAATTCATCGTTCCCGTTCAGTACCTATGCTTAACAAAGAAGGTAACTCACCAATGGTTAACAAAGAAGGTAACTCACCCGTACCTGGCATGTTTCGTATAGTTCTGACCACATTGCGATTGGATGATAAAATTGCCACAACACCTATGACATCTCCGATTCATGATACTGTTCAAAATGAGGATGGTGGTGAAGATATTCCTGAAGAAGAAGCTGTTTGTAGAATTTGTATGGTTGAACTTGGAGAAGGTGCTGATACTTTTAAATTGGAGTGTAGCTGCAAAGGTGAGCTTTCATTGGCACACAAAGAATGTGCACTCAAATGGTTTACCATTAAAGGTAATAGAACATGTGAAGTGTGCAAACAAGAAGTTCAGAATCTACCCGTCACTCTTTTACGAGTTCAAAACGGTCAGGCCCATAACATACTGGGGGCAGAGGCTTCTCATTACAGGGTTTGGCAGGATGCTCCCGTTCTTGTTGTTATCAACATGCTGGCTTACTTTTGTTTTCTTGAGCAGCTTCTTGTGTCTAATATGGGATCCGGTTCTATTGCCATGTCTCTCCCATTTTCTTGTATATTGGGTCTTCTTGCAAGCATGACAGCTACAACAATGGTGAGGAGAAATCATGTTTGGGTTTATGCAACTGTTCAATTTTGTCTGGTGGTTCTTGCTGGGCATCTTTTCTTTTCATTGGTTCATATGCAAGCTGTTCTTGCTATCCTACTAGCTACACTAACTGGGTTTGGAGTTGTAATGTGTGGAACTTCTGTTCTAATGGAGATTTTAAAGTGGAGGAGGAGATCCCTTGCTCAATCAGATCAACAGCAAGTTTCCCAAGAGACAGTGCCACCGGATCAATCATCTAGAGTTGCTCATCAAACTCAAATTGGTTCTGAACAATCTGAAAGCAATTTGGGAGAGTCTCCTGAACAGAGT
>gnl_Phavu_v2.1_Phvul.006G002500.1
ATGGACAAGGCAGCTGCTGAACTTCAACGTGAGGCAGCAGATCCTGCTATTCTTCTTCACCGCCATCAGTGTTCTGCTGGAAATGGGATAGGTGACAGTACCTCCTTGATTCCAGAATCCAGAAGACCACACCTCTCCTCTCTGCAAATACCAGCAAGGTCAGTGGAAAATGCATTATCCTCTTTCACAAAGACAGATGGTCCTACATTGATATCAAGTCCAGGTTCCGGTAGAGGACTTCCCCCAAGGCCAAATTCAGCCAGAGTCAAGTCCACTATGAAAAGTTTGCTCTCTGAGAGGAGCTTTAAGGCTAAGAATGGTTCACAAGATAGTGAAAGGACAGTTCTTATTGTTCCTGATAACTTACCATCAGATTGTCCTGTGGATAAGCCTTCAACTTCTAAGCCTTCAACCTCTAAGCCTTCAACTTCAAGGTCCCTTTCTCTTAACAAGATTTTGTTCTCTTCATCAACCAAAGCCACACATTCATTGCCTGTTACTCCAACTGCAAATTCAGGTGCAGAGATTGTACAAGGAAGACATCTAGGGTGTGATTCTGATTCAAGTAAAATGGAAGTAAATCAGCACATTACTCGATCGGTTTCGGTTCCTGTTAATATCAAAGCCGCTAATTTAAGACGTACAGATTCTAGAAGGTTGGTTCGTGTAATTTCAGCAAGATCACTTCTAACAACTGGTGAAGGCATCTCAACTCAGAATGCTTCCGGATCTGAGATTGTTGTTGAAGATACTTCTGAGGATATTCCAGAGGAAGATGCAGTTTGTAGGATTTGCTTGGTGGAGCTTGCGGAAGGAGGTAATACTCTGAGGATGGAATGCAGTTGTAAAGGTGAGCTTGCACTTGCTCACCAAGACTGTGCAGTAAAGTGGTTTAGTATCAAAGGAAACAAAACCTGTGATGTCTGCAAGCAGGAAGTCCTTAACCTCCCCGTAACACTCTTGAAAATTTCTAATCCTCAAACTGTTATTCCGCAGCCATTACCAGCACCACAGCAAAGAGAAGTAACTTCTTACAGGATATGGCAGGATTTATCAGTACTTATCTTGGTCAGCATGCTTGCATACTTTTGTTTTCTTGAGGAGCTACTGGTTTCAGATTTGGGAACTCATGCTCTTGCTATTTCATTGCCTTTCTCCTGTGTTTTAGGACTCCTTTCATCTATGATTGCTTCAACCATGGTGAGCGGGAGTTACATGTGGGCCTATGCTTGCTTCCAGTTTGCAATTGTCATCCTGTTTGCTCATGTGTTTTATACCATACTTAATGTTAATGCCATTCTCTCAGTTCTTCTCTCCTCATTCACTGGATTTGGGATTTCAATCAGCTTGAATACTCTGGTAACGGAATATGTCAGATGGAGAATGAGAAGACTGATTCAATCTTCTACGACACAACAACTGCGTCGTGATCATGCACACCAGCAGCAAGAACATCAAAGACTGCATACTCAACTGCAAAGGCCGCAGCAAGAGCAGCACCTA
>gnl_Phavu_v2.1_Phvul.006G160100.1
ATGCAAGCTCCTCAACCATCACTCACTGATGAAGCTCCCGAGATTTCCCATCAGGCTGTCCCACTGCGAAACAAAGAAGTTTCAGATAGTGGACCCGGTGGTAGGCGCCCTGATATTTCACTTCAAGTTCCTCCTAGACCTATAGGGTTTGGGAGCACTAGTGGTGTGAGGGCTCTGGATCATTCTCAAAGTTTCACTAAAGGGATATCATCATCAAGAGGCTTCTTGCGGGCCTTGAGCTTCAAAAGAAAAGGAAATGTAGTGGATGGAGAAAGAAGCAGCCTACTTAGTTCAGACCCCAAGACAGCTGCAGACAGTTCTAATATGGCCTCCATATCTGAAATTGCATGGAAAAGATGCACTTCTCTTCCTGTTACACCTGCATCAAATCTGTCTCCTTCAGTCGCTACACCCATTTCTGCAAGGACATATACTGAACAAATTAAGCCACATAAAGAGGTTGATCGTTCTAAGGTTTCAAGGTCCCTTTCTGTACCTGGACGAAATCTTGTTATTGTAAGATCTGTCTCTTTTTCTACTCGTAGTGAACAGGAGCAACAAGATCCAAATGATGATCAAATAACTCCTGTGCCAGTAGAAGTTACTTCCGATGAGGAAATTCCTGAAGAGGAAGCAGTGTGCAGGATATGTTTTGATGTGTGTGATGAAAGGAATACCTTTAAAATGGAATGCAGTTGCAAAGGTGACCTGAGACTGGTACATGAAGAATGTTTAATTAAATGGTTTAGCACAAAAAGAGACAAGAAATGTGATGTATGTAGGCAAGAGGTTCAGAATTTACCTGTAACTTTGCTTCGTGTGACAAGCTCGATTCAACGACAAAACAGACAGACGCAAGGTCAGCAGAGCCTACATCCAGAGTCAATAAGCGCATGGCAAGACTTTGTGGTGCTTGTCCTGATCAGCACAATATGCTACTTTTTCTTCCTTGAACAGCTACTGCTTCCTGAATTGAAGACTCAAGCTATTATTATTTCGGCACCATTTGCCTTTACCTTGGGCCTCCTAGCTTCTATTTTTGCAGTCATCCTGGCAATTAAGGAGTATATATGGACATATGCTGCTCTCGAGTTTGCCCTTGTGGCTTTAACTGTGCATCTATTTTATACAGTGTTGCATCTGATGGCCATATATGCCATACTACTTTCATCAGTTTTGGGTTTTGGAATTGCTATGACCATCAACTACGCATATATCCAGTTTGTCACTTGGAGGCTTCAAGTCTCTCATGATGATCACCCAGTA
>gnl_Phypa_v3.3_Pp3c9_8350V3.1
ATGGCGACTAAAGAGAGCCAACCTCCCTTCCAGCCCACTCTACCCAATCATATTGAGGTAATTAGCGACTCAGTTTACACAGACGCGCCGCGTCTGATGGCCAAGACGTCACAACCTGGAAAGGTCTCCACGCGAGGAAATGTGCCCAGGCGAAGCTCGCAGGTAAAGAGAATACCCGACAACGAAGGCCAGCCTCCGTCAGACGGGAAACATGTCATTCAGCTATCTGAGAAACGAACTGCTTCAGAGCCAGTGGGTGCATTTCTCGATTCGGTACTGGGAAGCCCTGGGCCAAGTGCGGCACATGAACTCACCAGTAATAACCCAACAGAGGGTGAAGTAGAAATGAAGAGTATCGCCCGTTCAGTATCAATGCCGCTCAACAAGCTATCCCTTCCTCCACCTAGGAAGCCCGCGGGTCCAAGTACCGGGGCAACCGTGCTGCTCAAGTCTATCACTCCACGCACCATTGGCACAACCCCAGGTGACGAGATTTCTGCCACGAAAGACGTCGATTCCACCGCAACACAAAGCGACACAGAGAAGGGTGAGAAAAGCCCAAAATGTGGAGATGAAGAGATTCCCGAAGAGGAGGCTGTGTGCAGGATATGCTTCGAAGAGCTCTCTGAGAAACACGGCGAGACTTTCAAGATGGAGTGCAGCTGCCGGGGAGAGATGGCGCTAGCACACAAAGATTGCGCTCTCAAATGGTTCAGCATCAAAGGGAACCGCACATGCGATGTCTGCGGTCTCGAGGTTTGCAATCTGCCAGTTACGGTCGTTCGCCAGAGTCAACAGCCTTCTTCTTCTCAACCTTCAGTCCAGCTCCTCGATGCCGCAAATCCACGTAGGGTGTGGCAGGATGTGCCCGTGTTGGTGATGTTGAGTATGCTGGTGTACTTCTGCTTCCTCGAGCAGCTCCTGGTGGGCCGAATGGGATCTGGAGCACTGGCGATCTCTCTTCCGTTCTCCTGTGTGTTGGGTCTGCTTGCTGCAATCACGGCCTCAAACCTTGTGGAGAAGCGCTACGTGTGGTTGTACGCGATATGCCAACTTGCGCTGGTCGTCTGCTTCGCGCACATTTTCTACGACGTGGTGGGTGTGGAGTCCGTCCTGTCGATACTGCTTTCAGCGTTTGTGGGGTTTGGAATCGCCATGTTAACGAGTACCTTGATCATTGAGATCCACAACTTCAAGCAGCGAACAGCACAGCGAGCGCGAAGGGGGAGGGAGGTGAGAGAGGGGGTGGGTTCTGTCTCTGCC
>gnl_Phypa_v3.3_Pp3c21_17420V3.1
ATGGATTCTCAGAATGTCCTCGCGGACCAAGTGAAGGGAAATAGGAATCAACTGCAAGGCAGTGGGGAGATTATCTTAACAGCTTCGTCCGAGATCGCAGTCAGTTCAGTCACTTCACCAAGTGTCCCAGCTCCAAGTTGCCCTGAGGTCGTCAATAAGCCCACTGCATGTTCAAGCCATCTCCCGCCTCTCTCTGCTACTAAATCTGGAAAGAATTCGACTGCCCACGGGCAAGTGCCTCGCCCGCATTTACGATCAAGAGTTTCTCTCGAGAAGAACAAGTTCAACATCATTTTGACAGGGACACCAGTTTTGCAGCCTACATCTGAAATTCCTCCGACACCTTACTCGGACAAGAGGGCGTCATCACTGCCCGTGCCGCGCGCAAACGCACATTCTTCTGGTAGCAACTCAGAATCCGTCAAAGGACACAGCCATGAATTAGCAATCAACGTGCTAGGGCACGAGAAAGTAAATCCTATCATACGGTCATTCTCCACACCCGTGATCGGAGATAAGGTCGACAGTGCTTGCAGAGATGGCAAAGGTTATATGCTGGTTAGATCCGCCAGCCCACAACCATCGTCAGTGCAGCAATCTAGGGAAAACGAATCGGGTGATGCCGTTCACCCTCACGTATCATCAGAGTTTGATGTTGAAAAAGGCAAAGGATCCATCAAGGATGAATTAGAAGAAGCAATTCCTGTGGAAGAAGCAGTGTGCAGAATCTGTATGGATTCTCTTACAGAGGATTGTGGGGAGACTTTAAAAATGGAATGTCGCTGTCTGGGTGAGATGGCTCTGGCGCACAAGGAATGTGCGTTCAAGTGGTTTGGTATCAAGGGAGATCGAGTATGTGACGTGTGTGGCACTGTTGTGCAAAATATTCCAGTGACAATGGTCCGAGTCCCTGCCAACGAGCAAACGGTCAACCAATCAAGATCCGTGGACACACACACTGTGAACAGAACTTCTATTTGGCAGGATATTCCTGTTTTAGCTATAATCAACATGATGGCGTATTTCTGCTTCATTGAGCAATTGTTGGTCAGTAAATTGGGTACTAAGGCCCTGGCCATATCTATTCCCTTTTCTATCATCATCGGCCTTCTTGCTTCGGTTACAACTATTGCTCTCGTTACTAAACGATACGTTTGGATGTACGCCACTATTCAATTTGCCCTCGTCTGTATATTTGGATACGTGTTCTTCTTTAAGACTAAGCTGGAAACCGTGTTAGCCGTTCTCCTTGCAGCCTTTTCGGGCTTTGGCGTAGCCATGACCAGCAATGCTCTCATTTTAGAATATGTTCACTGGAAGACTTACACATCCAGAAGAACCCAACAGGCCGCAAGCGTTGTGGACGTGGAAGTTTCATTTCGACAAGAAAATATAAGTGGTGAACTCGCACCCGCTAATTCACAGTGGTCCCGAGAGCTGAACACCTCGCAGGTCTCCAGTGTTTTAGACATCGGAAGTGATTCCGCAACTGCAAGGAGTCCCAGCTCCAGGAGTCAGGCTCCTTCAGAGACCCACTCTATGCACTGTTCG
>gnl_Phypa_v3.3_Pp3c18_12020V3.1
ATGGATTCTCAGCTAGTCATCTCGGACATGGTGGAGGGGGACAGGATCCAAATGCAAGTCAGTGGAGAAATTACCTCAACATTTTCATCCGAGATTGGAATCGGTTCTGACAGGCGACCTAGTGTCTCAGGTCCAAGTCGCCCTGATGTCATTACTAAGCCCACCTCCAGCTCAAGCCATCTCCCGCCTCTCTGTGCCACAAAGTCTGGGAAAACCCCTGCTGCTCATGGGCAAGTACCTCGACCGCATTTACGATCCAGAGCGTCACTTGAAAAGAACAAGATAAACATTATTTTGACAGGAACGCCGCTACTTACAAACCCTGGTATTCCTTCAACATCTTTGTCGGATAAGAGGACATCTTCATTACCGGTGCCGCGGGCAAACGCGCATTCTTCTGGAAGCAACTCAGATTCCGTCAAAGGACACAGCCATGAATTGGCAATTAATGTTCCAGGACATGAGAAAGTGAATCCGATCATCCGATCATTCTCCACGCCCGTGTTTATAGATAAGGCAGACAGTTTTCGCAGGGATGGAAAAGGGTATGTGCTGGTTAGATCTGCCAGTCCGAGACCATCATCTGCGCAGCCACCTCGGGAAAATAATGAATCAAGTGGTGTCAGTCACTCCCATGCCTCAACAGAATTCGATGTTGAGAAAGGGAAGGCATCCGCCAAGGACGAAGTAGAAGAGGCGATTTCTGAGGAAGAAGCAGTGTGTAGAATCTGCATGGATTCTCTTACAGAGGATCATGGTGAGATTTTAAAAATGGAGTGTCGCTGCCGTGGTGAGATGGCTCTGGCACACAAGGAATGTGCATTTAAGTGGTTCGGTATCAAAGGAGATCGAGTGTGCGACGTGTGTGGCTCTGTTGTGCAAAACATTCCAGTGACAGTAGTTCGATATTCTGGTCATGAGCAAACAGTCAGTCATTCACGATCTATAGATGCACAAACTGTGAATAGAGTCTCTGTGTGGCAGGATATCCCTGTTATGGCTATTATCAGCACGATGGCTTATTTCTGCTTCATTGAGCAATTGCTGGTCAACAAATTGGGTACCAAAGCGCTTGCCATATCGATTCCTTTTTCAATCATCATAGGTCTCCTTGCTTCAGTTACCACTATTGCTCTAGAG
>gnl_Pinta_v2.0_PITA_000001069-RA
ATGACAAAGATTGAGAACTACATTCTGCACCTTTTTCCGAGTCTCAAGATGAGGTTGTGTGTAGAGATTGTTGAACAACACCCACACAATGTAATTTTTATGGTTAGCAAATTGGGTTTTGCTGCTCGTGCTATTGCTTTACCGGTTGCATGCATATTGGGCCTCCTTGCATCACTCACATCATTGACTATGGTTAATAAATGGTATATTTGGGTATATGTTTCAGTTCAATGTGCACTAGTACTCCTCTTTGTGCATGTGTTCTACTTGGTGCTCCATGTGGAGCATGTTTTAGCAGTACTCCTTTCATCATGGAAAGACGGGGTGCCCAGATGGGTCACCACACTATTCATGGCCATCCTCTTCTTCCTAAGAGTCTATTATGTGAAGTTTTATGGGTTGGGGATTTATCTTTTGAATTTTTTGTTTGGCTCCTTGTCCCCACAGGTAGATCCAGAGACTAAAGGCCCCGCATTGCCCACCAAAGGTAGCGATGAATTCAAACCCTTCATTAGAAATCTTCCCAACTTTAAGCTCACACATGATCCCAAGCTCGAGCTCCAGATATTTGGCGAGTACTTGTATGATGGACCCATTCTCTTTGCCCCCTTTGTTGACAATCTCTGGGGCTCCTTGGATTTGTCTACAATTTTGGACTTTGTTGACTCTAGCCATGATTTGATTATTGTTGCTGACACTACCACCTCTGATCTCATTCGTAACAAGCCTCCTGATGCACCCTTGCAGCTTCTGGACATTCTACGGGAAAAATCTCCACCTCTACTGGGTAATGCAGATGAGTCATCGCCTTGGACGCTC
>gnl_Pinta_v2.0_PITA_000012999-RA
ATGGTTGATAATATCAAATCCACAAACTGGATAGTGGTGGAGCTCGAAAAAAAGGATACAAACGAGAGGTTTAGAGTAATAAATGTTTATGTGCCCTCTTCTTATGCAGAGAAGCTAGAATTTTGGGACAAAATCTCGTCCCTCAAGAATAAAATTTGGAATCAAGATGGCATAGTGGGTGGAGACAACAACACTACCTTGCTATCTTCTGAGTGCGAGGGTGGAAACATAGTCCAGGATCCATTCAGAGAGAATATGGAGGGCCTCCTCTCTGAGTGGGATCTGGTAGATATTAAACCTCTTAAAGTTCAATGTGCACTCGTACTCCTCTTTGTGCATGTGTTCTACTTGGTGCTCCATGTGCAACCTATTCTGGCAGTACTCCTTTCATCATTTGTTGGCTTTGGGATTGAAATGAGTGGAAATTCGTTACTTCTAGAATGCTTAATATGGAAAGAGGGGGTGCCCAGATGGGTCACCACACTATTCATGGCCATCCTCTACTGCCTAAGAGTGTATTATGTCAAGGGTTATGGGTTGGGCATTTATCTTCTAAATTTGTTGATTGGCTTCTTGTCCCCACAGGAAGATCTAGAGACTGAGGGCCCCACATTTCCCACCAAGGGTAATGACGAATTCAAACCCTTCATCAAATGTCTGTCCGACTTCAAGCTTGCACATGATCCCAAGCTCGCACTCCAGAGATTCGAC
>gnl_Pinta_v2.0_PITA_000013001-RA
ATGGTTAGCGAATTGGGTTCTATTGCTCTTGCTATTGCTTTACTGGTTGCATGTATATTGGGCCTCCTTGCATCACTCACATCATCGACTATGGTTGACAAATGGTATATTTGGGTATATGTTTCAATTCAATGTGCACTTGTACTCCTCTTTGTGAATGTGTTCTACTTGGTGCTCCATGTGGAGCCTGTTCTGGCAGTACTCCTTTCATCATTTACTAGCTTTGGGATTGCAACGAGTGGAAATCCGTTGCTTCTAGAATACTTAAGATGGAAAGAGGGGGTTCCCAAATGGGTCACCACATTGTTCATGATGAGTCACCACCCTGATCACTCTGATCCATATGATAACATCTCCGTCGATCCCAGTGACATCCCAAACACCGATGGGATTCATGTTGCCTCTTCTAATGTCCATATTCAAAATGTCCACATCGGAACAGGAGATGAT
>gnl_Poptr_v3.0_Potri.010G014800.1
ATGCAAGCAACTCAGGCAGTACTCAACAATGGAGTTGCTGAAGGTTCTCCAGTAGAGGCTGATTCCAAAATTGTGGAACCCTCAAATGAAGTCTCAAATCCAGAACCAAGTGGAAGGCGCTCGGATCTTTCACTTCAAATTCCTCCTAGACATGTAGGTTTTGGCACTAGCCGTAGTGGAAAAGGTTTACTCCACTCTCAAAATTCATATAAAGGCAGATCACCAGGAGGCTTCTTGCGGACTCTCAGCTTGAAGAAAAAAGCTGCTGCTCCTGATGGTGAGAGGAGCTCTCTCCTTACTGCAGACTACAAAACAGCTCCAGATAGTCCTATTATGGCCAGCTTCAAGTCAGCATTTTCTTGGAACAGATGCACTTCTCTTCCTGTTTCACCTGCATCGAACTTGTCCCCTTCTGTTTCCATGCCTGCTTCAGCAAGAATGCCTGGTGAATCTCATAAAATAAAAAAGGGGGTTGCTCATCCTGTGGTTTCAAGGTCCCTCTCTGTGCCTTGGCGAAATGTTGTTATTGTACGATCTGCATCTTTCTCTACTCGCGATGAGCATGTTCTAACAGATCCCAGTAATGCAGATCAAATAACGCCTATTCCCACTGAAGTCGATGATGAAGAAATTCCTGAAGAGGAAGCTGTATGTAGGATCTGTTTTGATGTATGTGAAGAAGGGAATACACTCAAAATGGAATGCAGTTGTAAAGGTGCCCTCAGACTTGTACATGAAGACTGTGCAATTAAGTGGTTTAGCACCAAAGGAAACAAGAACTGTGATGTATGTGGGCTAGAGGTTAAGAACTTACCGGTAACTTTGCTTCGGGTAACAAGCGCAGCCCATAGAAATAACAGACAGGAACAGAGTCACCAGATGTCACAGTCAATAAGTGCCTGGCAGGACTTTGTTGTGCTTGTCTTAATTAGCACCATATGCTATTTCTTCTTCTTGGAGCAATTATTGATTCATGACATGAAGACTCAAGCAATTATAGTTGCTGCACCATTTGCATTCACGTTGGGCCTTTTGTCATCTATCTTTGCTGTCATTCTAGCAATCAGAGAGTATATATGGACATATGCTGCACTTGAGTTTGCGTTTGTGGCCATTACTGTCCACCTATTCTACAATATGCTTCATGTGAAGGCCATTTATGCAATACTACTTTCATCAGTTTTGGGTTTCGGGATAGCTATGAGCATCAACTCGTTGTACATTCAATATTTTGCTTGGCGAGTTCAGGTTGGCCAGAACCACAACTCGAACCCAAACTCGAATCCAGTA
>gnl_Poptr_v3.0_Potri.009G013300.1
ATGAGAACTAATCAAGAGAAGCCTGTGAATGAGGGGGAACAAGGTGTTGGTGTATGTTCAAGCCAAGAAGCAGTTGGCAAGGTTAAGGTTGAACACTCAATAGAAATAGTTGAAGAAACTGATACTTTTCAACATTGGAAGCGGAGAAATCTCTTTCTAGAGATACCCTCAAGAACATTGGAAGACTCCTCGCGGGATTCTGTTGTAATCAGGATGCCCCCGACACCTAGTCCATCTCCTAGGAAAGTAAATTTTCTCCTGACACCTAGTTCTGTGGATGCAAGAGCCAGTGGTTCCCCAGCCCCCTCTTCATCAAAAGGCAAATCATCCTTAAAAAGTTTGTTACCTAAACTAAGCTTCAAGTCTCGAAATTCTACTTTAGATATTGAAAAAGCTGCCACCCTAGCTCCAGATGCTTCATCTATACCACGGAAGAAACCTTCAATCTCAAGGTCATTGTCACTTACAAGGATCTTCACCCCTAGGATGAAGCAAACATCATCACTTCCCGTGACGCCAATTGCAAATTCTAAGGCAGAGTCTGCACGTGGGGGAAGCGTTGGTGGCATGCTTAATTCAAGTAGGAAAGGAACCCAACGGCAGATATTTCGCTCACTCTCGGTTCCTGTTAATAATAAAGAAAGAAGCATAAAGAGGATGGACTCTTTTTTCCGCATGATTCCTTCAACTCCTCAAGTGAAGGAAGGAGATACAATAACAAATGCATCTCCAAGTGTTGATGCTGAAAGCAATGACGTTGATGGTGAGGACATACCCGAAGAAGAGGCTGTTTGTAGAATTTGTTTGATTGAATTGTGTGAAGGTGGAGAGACCCTTAAGATGGAGTGCAGCTGCAAAGGTGAACTTGCTCTGGCCCATCAAGAATGTGCTGTAAAATGGTTTAGCATCAAAGGTAACAAGATCTGTGATGTTTGCAAGCAAGAGGTTCAGAACCTGCCTGTGACTTTGTTACGAATGCAAGGTGTCTGTTCTAGAACTATTGGAGCAAGTAGAGCTAATCAGGAAGATGTTAATGGATACAGGCAAGTAAATTTCTGGGTTTGGCAAGAAGTGCCTGTGCTTGTCATTGTTAGCATGCTTATCTATTTTTGTTTTCTTGAGCAGCTCCTGGTTGAAAAGATGGGCATGGGAGCGATTGCTGTATCCCTTCCTTTTTCTTGTGTGCTGGCCCTTCTCTCATCCATGATCTCATCAACTATGGTAAGGAGAAGATTTGTTTGGGTTTATGCATCAATTCAATTTGCCCTGATCGTTCTCTTTGCACATATTTTCTATACTTTGGTCAATGTGCAAGCAGTTCTAGCCATTCTCCTTGCAACACTTTCTGGATTTGGCGTAGCAATGAGTGGGAGTTCCATACTCGTTGAGTTTTTGAGATGGAGAAGGAGGTGGCACGCACAACATGGGCAGCTGCATAGTTCCCAAGTAATTACTGGACCAGGCCCATTTCAAAGAGCTGTAAATTCATCAAATTCATCAACTAGAGGCCATCATAACTTCCAGCCGAATGAAGTGGAAAATCCAGAAACTTTACGTGGGAGT
>gnl_Poptr_v3.0_Potri.006G129000.1
ATGGGAAATGAAGAAGTCTCACCCACCAAAGAAGGAGAAAATTTCAGTAACCCAGATGATCCTCCAATTCCAAAGGTTGGGAGATCCACAGAAATAACTGAGGATAATCCAGAGGGACAGCACCAGAGGCACCGAGAGCTCAGCTTAGGGATACAATCAAACAGTCTAGAGGATGCAAGATTTGATTTTGTGACAATTCAAACGCCCCCAATACCAAGTTCCACCCCCAAAAGAGTAATTTTTTCACCAATGCCGAGCCCTAGTTTTGCCCAAATGAATGAGCCCCCTGATCCCTCGTCATCAAAAATCAAATCAAACATAAGAAGTTTACTTCCAAAGTTAAGTTTTAAATATCGGAATAGTACTTTGGATATTGAGAAGGCTGCCGCCATGCTTGCACAGGGAGGTTCATCAGAAACAACAAAGCAGAAGCCATTCATTTCCAGGACATTGTCTCTCACAAAGCTTTTTACACTCCGGACAACGAGAACATCATCCTTACCCGTTACCCCTATTGCTCACTCAAATCCGGAGTCTATGCATGGAGGAAGTATGATTAATCCACCTAGTTCTGTTAAAAGGCCCATTCATCGATCACACTCTGTCCCTGATTTTAGAAAAGATGGAAGCATAAGGAAGTTGGATTCTTTAGGTGGCCTGTTTCGTGTGGTTCCAAGTACTCCAAGAGTGGCTGAGGAGGCTGTCTCAATAATGACAACATCTAATGCATCACCCAGGAATGATACTGATGGAAATGATGATGGTGGAGAAGATATTCCCGAAGAAGAAGCTGTTTGCAGAATCTGCTTGATTGTACTGGGGGAAGGTTCTGACACCCTAAAGATGGAATGCAGCTGTAAGGGTGAACTTGCATTGGCGCACCAAGAATGTGCTGTAAAATGGTTTAGTGTTAAAGGTAATAGAACATGTGAGGTGTGCAAGCAGGATGTTTTGAATCTACCAGTTACCCTTCTCCGAGTTCAAAATTCTCAGGCCGTTGGTTCTCAAGGTCAAACTCAGCATTCGGAGAAGATGGTTGCAAATTTTCTCAGGGTTTGGCAGGATGTTCCTGTTCTTGTCATTGTCAGCATGCTTGCCTACTTTTGTTTTCTTGAGCAGCTTCTGGTTGGGAAAATGGGGTCTGGTGCAATTGCCGTTTCTCTTCCCTTTTCCTGCATATTGGGCCTGCTTGCTTCCATGACTTCAACAACAATGGTGAGGAGAAGGTATGTCTGGGTCTATGCAACTATTCAGTTTGGATTAGTGGTCCTTCCTGCTCACCTCCTCTATTCATTGCTTCATATACAGGCTGTTCTATGTGTTCTCCTTGCCACATTTACTGGTTTTGGAGCTACGATGTTCGGAAAGTATGTTATAGTTGAGATCATGAGATGGAGGAGAAGATGGATTGATCAGCCAAATGAACAGCGTGGTTCTCAGGATTTGGCACAACCACATCAACAGCCTACAGTGGTTGATGAAACTGTGACAAATCCGAACCATCTACCCAGC
>gnl_Poptr_v3.0_Potri.006G024000.1
ATGGAAGAAAATTCAGCTGCCAAACACCAAGATTCCACGTCAGATTCCCCTGATCATTCTCAGGTTGGTTCGAGGAAACCGAACCTGAGTTCACTACAAATACCGGCAAGGTCGTCGTCGTTGGAAGCAGAATTCACGAGAATCGAAATCACTCAATGCCCTAGCCCAGCTAAACCAGGCCTGCCGCCGCGGCCGAATTCAGCTAAATTTAAATCGACGGTGAAGAATTTGCCTCCACAGAGAAGTTTAAAGGCGAAAGCTTTATCAGAAGATGGTGAAAAAACTGTCTTGATTGTTCCTGATACGCCGCCGTCTGATAGTCCGGCTGCTAGGCCTTCTACTTCTCGGTCGTTTTCGCTTAATAAAGTTCTGTTTCCGTTAAAACCGGCGAATTCTTTGCCTGTTACGCCGTGTGGGAATTCGGATCCTGAGGCGGTGCTGGAGAGGAATATTAATTCTTATTCTGATGATAAGGTAGAAGTACGGCATCATATAAAGCGGTCGTTGTCAGTTCCGGTGAATATAAAGACTAGAAGTTTAAGACGGACCGAGTCAGGTGGAGGTTTGTTTCGTGTGGTCTTGGCGACTCCACGTCCGGTGGCAGCTGATAGCACGTCTACTAATGATGCCTCGGCGATTGAAACCGCGAGTGAAGATGATGGTGAAGATATTCCTGAAGATGAAGCGGTTTGTAGAATTTGTTTGGTTGAGCTCAGTGAAGGAGGTGATACTTTGAAGATGGAATGTAGTTGTAAAGGAGAGCTTGCGCTTGGGCATCAGCAATGTGCTGTGAAGTGGTTTAGCATCAAAGGAAACAAGACATGTGATGTTTGTAGGCAAGATGTTCGGAATCTGCCTGTAACATTGCTAAAGATACATAATCCTCAAGCAGCTGGTAGGAGGCCATTAACTGTATCTCAGCAGAGGGAGGATGTGCCAGTTCTTGTCATGGTCAGCGTGCTAGCATATTTCTGCTTTCTGGAGCAACTACTGGTATCTGACTTGGGCCCTCGTGCTCTTGCCATTTCATTGCCTTTCTCTTGTGTTTTAGGTCTCCTTTCTTCCATGATCGCTTCCACCATGGTAAGCAGGAGTTACATATGGGCTTATGCTTCCTTCCAGTTTGCCGTAGTCATCTTGTTCGCTCATATTTTTTATACTGTGGTGAGCAAACTAAATTTCTTTCCTGAACTATTCTATGTGATATTCCTAATATGTCTAATGTCTCATGCTTCATTTCTAAACTGGCAGCTCAATGTGAACCCTATACTCTCTGTCCTGCTATCCTCATTCACTGGTTTTGGGATTGCAATTAGCACAAACTCTCTTCTTGTGGAGTGCCTGAGGTGGAGGGCAAGCAGGCAATTGCAATCTTCCCATCAGCAAAATGACAGAGCTATGCAGCAGGCGCAGCTACTGCAACAACAACAGTCCATGCAGACATGGCAGCAAGAGAATCAACAACCCAGACAACAATCCATTGAAGATTCCAATGTTGGACCTATTGATAGCTCAAGGCAACACGAAGCTATAATCCAGAATACG
>gnl_Poptr_v3.0_Potri.016G022900.1
CATTTTCAAGAATTCAAATTCCTCACCCCCCAATCCCCAAAAAACACTCACAAATTCTCCATTTTTGAAATTCAATCCTCTCTAAATTCCATGGAAGAAGAAAATCCAGTTGCCAAACATCAAGATTCCACGTCAGGTTCCCCTGATCATTCTCAGGTTTGTTCAAGAAAACCGAGCCTCAGTTCTCTAGAAATACCAGCAAGGTCACTAGAAACAGAATTTACGAAAATCGAAATAGCGCAAAGCCCTAGCTCAGCTAAACCAGGCTTGCCGCCGCGGCCGAGTTCAGCTAAATTTAAGTCGACAGTGAAGAGTTTGCTTCCGCAGAGAAGTTTAAAAGCTAAAAATTTAATACAAGATGGTGAAAAAACGGTGCTAATTGTTCCTGATACGCCGCCGTCTGATAGTCCTGCTGCTAAGCCTTCTACTTCGAGGTCGTTTTCGCTTAATAAAGTTCTGTTTCCGTTAAAATCGACGAATTCTTTGCCTGTTACGCCGTCTGCGAATTCCGATCCCGAGGCCCTGCAGGAGCGAAATGTTAATTCTTGTTCTGATTATGATAAGGTAGAAGTTCAGCATCATATAAGACGTTCATTATCAGTTCCGGTGAATATAAAAGTTAGGAGTTTAAGACGGACAGATTCAGGTGGAGGTTTGTTTCGTGTGGTTTCAGCAACTCCACGTCCTGTGACAGCTGATAGCACGTCGACGAATGATGCCTCTACGACAGAAATTGCGATTGAAGATGATGGTGAAGATATTCCTGAAGATGAAGCGGTCTGTAGAATTTGTTTGGTTGAGCTTAGCGAAGGTGGTGATGCTTTCAAGATGGAGTGTAGTTGTAAAGGAGAGCTTGCGCTTGCGCATCAGCAATGTGCTGTGAAGTGGTTTAGTATCAAAGGAAACAAGACATGCGATGTTTGTAAGCAGGATGTTCAGAATTTGCCTGTAACATTACTAAAGATACATAATCCTCAAGCAACTGGTAGGAGGCCATTACCTGCACCTCAGCAGAGGGAAGTTGCTCGTTACAGGGTTTGGCAGGATGTACCAGTTCTTGTCATGGTCAGTATGCTAGCATATTTCTGCTTTCTGGAGCAACTACTGGTATCTGACTTGGGCCCTCGTGCTCTTGCCATTTCATTGCCTTTCTCTTGTGTTTTAGGTCTCCTTTCTTCCATGATTGCTACCACCATGGTAAACCGGAGTTACATATGGGCATATGCTTCCTTCCAGTTTGCTGTAGTCATCTTGTTCGCTCATATATTTTATACCGTGCTCAATGTGAACCCTATACTCTCTGTCCTGCTATCCTCATTCACTGGTTTTGGGATTGCAATTAGCACAAATTCTCTTCTTGTGGAGTACCTGAGGTGGAGGTCAAGCAGGCTATTGCAATATTCTCATCAGCAAAACAACAGAGCTGTGCAGCAGGCGCAGCAACTGCAACAACAGCAGTCCACACAGACATGGCATCAAGAGCATCAACAACCCAGACAACAATCCGTAGAAGATTCCAATGTTGGTTCCACTGATAGCACAAGGCAACGAGAAGCTACAATTCCAAATACG
>gnl_Poptr_v3.0_Potri.008G196400.1
ATGCAAGCAATTCAGCCAGGAGTCAACAATGGAGTTGCTGATGGTTCTCCAGCAGAGGCTGATCCCAAAAATGCGGAACCCTCAAATGAAGTATTAAATCCAGAACCAAGTGAAAGACGCTCTGATCTTTCACTTCAAATCCCACCTAGACCTGTAGGTTTTGGCAGTAGCTGTAGTGGGAAAGGCTTACTCCACTCTCAAAATTCATATAAAAGCAATTCACCAGGAAGCTTGTTGCAGACTTTCAGCTTGAAGCGAAAATCTGCTGCCCCTGATGGTGAGAAGAGTTCTCTCCTTAATTCAGACCACATGACAGCTCTAGATAGTCCTATTATGGCCAGCTTCAAGTCGGCTTTTTCTTGGGAAAGATGCACTTCTCTTCCTGTCACACCTGCATCAAACTTGTCCCCTTCCCCTTCCGTTTCCATGCCTGTTGAATCTCATAAAATAAAAAAAGTGGCTGGTCATGTGATTCCAAGGTCCCTTTCTGTTCCTGGGCGAAATGTTGTTATTGTCCAATCTGCATCTTTTGCTACTCATGATGAGCATGTTGCAACAGATCCTAGCAATGATCAAATAACACCTGTTCCAATGCAAGCCGATGATGAAGAAATTGCTGAAGAGGAAGCTGTATGTAGGATCTGTTTTGATGTATGTGAAGAAGGAAATACACTCAAAATGGAATGCAGTTGCAAAGGTGACCTCAGACTTGTACATGAAGACTGTGCAATTAAGTGGTTTAGCACCAAAGGAAACAAGTATTGTGATGTATGCGGGCAAGAAGTTAAGAACTTGCCTGTAACTTTGCTGCGGGCAACAAGCTTAGCCCAAAGAAATAACAGACAGGAACAGAGTCGCCAGAGGTTGCAGCAAATAAGTGCCTGGCAGGACTTTGTTGTGCTTGTCTTAATTAGCACCATATGCTATTTCTTCTTCTTGGAGCAAGTGTTGATTCGTGACATGAAGACTCAAGCAATTATAGTTGCTGCACCATTTGCATTTACATTGGGCCTTTTGTCATCTATCTTTGCGGTCATTCTAGCAATCAGAGAGTATATATGGACATTTGCTGCACTTGAGTTTGCATCTGTGGCCATCACTGTCCACATATTCTACAGTATGTTTCATCTGAAGATCATTTATGCGATACTCCTTTCATCTGTTTTGGGCTTTGGGATAGCTATGAGCCTCAACTCATTGTACTTTCAATATTATGCTTGGCGAGTTCAGGTCGGTCAGAACCAGAACCAGAACTCAAATCCAGTA
>gnl_Prupe_v2.1_Prupe.6G100700.1
ATGAGTAATGAGAAAATGGGAACTGAGGAAAAGCATGAGGCTGAGGTTCATGATCGTGATGAGAATTCAACCCAAGGAACAATTGCTGTTCCTGTTCACAAGATTGAAGACTCAATGGGAGTAACTGAAGAAGCACCCCAAGTTCATCCATGGAAGCGACAAAATCTCTACCTGGAGATACCTTCAAGAACATCAGAAGACTGTGTTGAGGATTTTGTTGCGATAAAGATGCCTCCAACACCAAGCCCCACTCCTAGGAAAGTAAATTTTCTCTTGACACCTGGTTCCATAGATGCAAGAGTTAGTGGATCACCAGGCCCCTCTTCAGCTAAAGGCAAATCATCTATAAAAGCTCTTTTCCCAAAACTAAGTTTTAAGTATCGAAGCTCTTCGGATATCGAGAAGGCTTCCAACCTAGCTTCAGAAGGGTCATCTACAGGAGCGAGGGAGAAGCCTTCCATTTCAAGGTCATTGTCCCTCACAAAGCTATTCACGCCCCGGATGAGGAGAACATCATCCTTACCTGTTACTCCAATTGCTCTTTCACACCCAGAATCTGCACATGGTGGAAGTGTTGGTGGCTCTCTGACTTCAATACGGAAAGAATCCCAAGTACAGATATCTCGCTCACTTTCAGTACCTGTCAACAATAAAGAAAGACAATTAAGGAGGATGGATTCATTTTTTCGTGTAATTCCTTCAACTCCTCGAGTGAAGGAAGTGGATGTAATATCGATTAGTTCCCCAACGGTGGATTCTGGAAAAGATGATGATGATGCTGGTGAAGACATATCTGAAGAAGAGGCTGTCTGTAGAATTTGTCTAGTTGAACTATGCGAAGGGGGTGAGACCCTCAAAATGGAATGCAGTTGCAAAGGTGAACTTGCTCTGGCTCACCAAGAATGTGCTATAAAATGGTTTAGCATCAAAGGTAACAAGACCTGTGATGTGTGCAAGCAAGAGGTTCAAAACCTTTCTGTCACTCTATTACGAATTCAAAGTATTCGAGCTCGAAATGCTGGAACAAGTAGATTTGATCAGGAAGATGCTAATGGATACAGGGTTTGGCAGGAAGTACCTGTGCTTGTCATTATCAGCATGCTTGCCTACTTTTGTTTTCTTGAGCAGCTCCTGGTTGAGAAGATGGGTACTGGAGCAATTGCCATATCTCTTCCATTTTCTTGTGTACTGGGTCTCCTCTCATCCATGACCTCAACAACCATGGTGAAAAGAAGATTTGTCTGGGTTTATGCATCGGTTCAGTTTGCTCTGGTGGTTCTATTTGCACATATATTTTATTCATTGGTTCGTGTGCAAGCAGTTCTTTGTATTCTGCTTGCAACATTTGCCGGGTTGGGTGTTGCAATGAGTGGGAGTTCGATTATTGTCGAGTGCTTGAGATGGAAAAGAAGATGGCAAACTACCTCACAGCAACCGCTTAGCTCT
>gnl_Prupe_v2.1_Prupe.6G238100.1
ATGGCAACTGGAGAAGAAACCGTTGCTGAAGAAAATGATGGTGGCATTTCCACCAACAAAGCTGGCCCTTCAATCCAAAAGGGTGGAGACGCCGCTGAGATAATTGAAGAAGCTCCTCCTGGTCAACCATGGAGACGACAGAACCTCATCTTACAGATACCTTCAAGAAGTCTTGAGGATGCCAAAGAAGATTTTGTGAGAATAAACATGCCCCCAACGCCGAGTCTCACTCCCAAAAGAGTAAACTTCTCCCCATTACCCAGCCCTAGTTTAGCCAAAATCAGTGGGTTGCCAGGTCCCTCATCATCAAAAGCTAAATCAACCATAAAAAGCCTCCTTCCAAAACTCAGTTTCAAACATCGGAACACTACTTCAGAGATTCAGAAGGCTGCCACTCTAGCCCTGGGAGGCTTACCTGCAGGGACACGTGAGAAGCCTTTAATTTCAAGGACATGGTCCTTTACAAAGCTTTTGACTCCTAGAATGAAAAATGCATCATCCTTGCCTGTAACTCCAATTGCTCACTCAAATCCAGAGTCTATGCATGGAGGGAACACAATTGATATGCTCAGTTCTGTTAAAGGAGAGGCCCAACTACCCATTCATCGTTCACAATCAGTCCCTGTGATTAATAAAGATGGAAGTATATATTTAGGTGGTGTCATTCGTGTAATTCCCACCACACCACGAATGCCTGAGAGGGCTGTCACGACAACTTCAAGCACATCCCCAGTAACTGACACTGATGGAAGTGATGATGGCGGTGAAGATATTGCTGTAGAAGAAGCTGTTTGTCGAATTTGCTTAGTTGAACTAGGTGAATGTGCTGAAACCCTCAAGATGGAGTGCAGTTGTAAAGGTGACCTTGCTCTTGCCCACCAAGAATGTGCTGTCAAATGGTTCAGCATTAAAGGTAATAAAACATGTGATGTATGCAAGCAAGAGGTTCAGAACCTACCCGTCACACTATTACGAATTCAAAATGTTCAGACCCTTAATTCTCGAGGAAGTAGAGCACAGCAGACTGAGGTTACTCAGTATAGGGTTTGGCAGGATGTTCCCATCCTTGTCATAGTCAGCATGCTAGCTTACTTCTGTTTTCTTGAGCAGCTTCTGGTGGGCAAAATGGGATCGGGTGCAATTGCTGTCTCTCTTCCTTTTTCCTGCATATTGGGTCTTTTGGCATCCATGACATCAACCACAATGGTGAGAAGAAAATTTGTCTGGGTTTATGCAACTACTCAGTTTACACTGGTGGTTCTCTCAGCACATGTGCTCTATTCATTGCTTCACATGCATGCAGTTCTGTCTGTTCTCCTTGCCACTTTTATGGGGTTTGGAGTTACAATGTGTGGAAATTCTATTATTGTTGAGGCTTTTAGATGGAGAGAAAGATGGCTTTTTCAGTCAAATCGACAGCGTGGTTCTCAGGAGGTGACGCAGCCGAATCAATCACCAGAGAATGCACAACAAGCGCAAACGAATCCTCAACAGCTTGAAAATGAAACTCAAGTTGCAGAAGCTATTCATGGCAGC
>gnl_Prupe_v2.1_Prupe.3G191600.1
ATGATGGAGAGTTCAGCTTCTGAGCTTCAACATGGAGAGGAATCCACGTCGGATGCCTCTGATCAGCCCCAGGTTCATGATCAACAGGGAAAAAATGAAGAAACTTCCTTGGTTCAACAGTCAAGACGGCCAAACCTCTCCTCATTGCAAATACCAGCAAGGACACTGGAAAGTAGTCTGTCTGCTTTTACGAGGATTGATATTCCTTCCGTACCAAGTCCTAGTTCTACTAGAGCTGGACTGCCCCCTAGACCAAATTCAGCTAAGATCAAATCATCCATGAAAAATTTGTTTCCTCAAAAAAGCTTTAGGGCGAAAAATTTGCCCCTGGATGGTGAGACGACCATTCTCATTATACCAGATACACCTTCATCAGATGGTCATTTGGCAAAGCCTTCTACTTCAAGGTCTTTCTCGCTTAATAAGGTTTTCTTCTCTCCATCAATGAAAGCAACACATTCTTTACCAGTTACACCAAGTGCAAATGTGGGTTCTGAGACTGTGCAGGGCAGACATCTGGAGAGTCATTCTGATTTCTCTAAAATTGAAGTTAAGCAGCATATGTCCCGATCATTATCGGTTCCAGTAAATGTTAAAACCAGAAGTTTAAGGAGGATGGATTCCGGAGGCATGATGCGTGTAATTTCAGCAACTCCACGTCCTTCAATAGTTGAGGGTGCCTCACCGAATGCTGCCCCAGCATTGGAAACCTCTACTGAAGATTCTGGTGAAGACATTCCTGAAGAAGAAGCCGTTTGCAGGATTTGTTTGGTTGAGCTTTCGGAAGGTGGTGATACTCTTAAAATGGAGTGCAGCTGCAAAGGAGAGCTGGCACTTGCTCACAAAGATTGTGCAGTAAAGTGGTTTAGCATTAAAGGGAACAAGACCTGTGAAGTCTGCAAGCAGGATGTTCAAAACTTACCTGTAACACTACTCAAAGTACACAATCCTCAAACAATTATTAGACGACCACCAACAGTAATGCAGCAGAGGGAAGTCCCTCGTTACAGGGTCTGGCAGGACATACCAGTTCTTGTCCTGGTCAGCATGCTTGCATATTTCTGCTTTCTGGAGCAACTTCTGTGGTGTTGCCTTTTTTTAAAATCTGAACAGGTATCTGACTTGGGTCCTCGTGCTCTTGCCATTTCTTTACCCTTCTCTTGTGTTTTAGGTCTCCTTTCATCCATGATTGCTTCAACAATGGTGAGCAGGAGCTACATATGGGCTTATGCCTCCTTCCAGTTTGCCATCGTGATCCTGTTTGCTCATATATTTTATACTCTACTTAATGTAAATCCGATTCTCTCAGTCCTCCTTTCCTCATTCACTGGCTTTGGGATTGCAATCAGCACAAATTCTCTTCTGGTGGAGTATCTTAGATGGAAATCCAGCAGACAACTGCAATCTTCCCATCAACATGTGCACCTGCATGAACTACAGCTGCAGCAGCACCTGCAAGAGCACCAGCAGTGGCAGCAGCAAGAGCAATATCAACGCCATTACCAGCAACAACGACGGCAACGTTTGATGGAAGATTCGCAGAATCAGTATCAGCAACGACAACAGCAGTTGCAGCAGCAAGAACAAGAACAAGATCATTATCAACACCAACAGGAGCAACAACTGGAGGAAGATCTGAATGTGGATGGTCCCAGGCAGCTAGAAATTAGACATGGCACG
>gnl_Prupe_v2.1_Prupe.1G143600.1
ATGCAAGCCACTCAAGCAGTGAGCAATGGAGCTGCAGAAGCTCCTCCTGCTCAGGCTGGTCCCGAAAATGTGAAGGAAGAAGCTACAGACCCAGGACCCGCTGGGAGGCGCCCAGACATATCACTTCAAATACCCCCAAGGCCTGCGGCTTTTGGCAGTAGCCGCAGCGGAAAGGGTTTACTCCAGTCTCAAGGCTCCTCTAAGGGTAGCTCACTATCAGGTGGCCTCTTCCGGGGTTTAAGCTTCAAGAAAAAAGCTACTCTACCAGATGGTGAGAAAAGCTTCCTCCTTAGTACAGACCCCAGTAAAGCTCCTGAAAGTCCTACAATAGCCAATTTTGCATCAGCTCTTCCTTGGGCAAGATGTACCTCACTTCCTGTTACGCCGGCGTCAAATTTGTCCCCCTCTGTTTCTACACCAATCTCTGCGAGGATGTATAATGAAGTGCACAAGCCACATAAAGAAACTGTTCAGGCCACAGTTTCAAGGTCCCTGTCTGTGCCTGGACGAAATATTGTCATTGTAAGATCGGTATCTTTTGCTACCCGAAATGAGCAGACCCAAACAGATCCTAGTAATGATCAAATAACTCCAGTTCCAGTGGAGGAGACCAATGATGAAGAAATTCCAGAAGAAGAAGCAGTGTGCAGGATATGTCTTGATGTATGTGAAGAACAAAATACACTCAAAATGGAATGCTTTTGCAAAGGTGCTCTCAGACTTGTGCATGAAGAGTGTGCCATTAAGTGGTTTAGCACAAAAGGAAACAAGAAATGTGATGTATGTGGGAAAGAGGTTCAGAATTTACCTGTAACCTTACTTCGGGTGCAGAGCTCTGTTCAAAGGGGTACCAGACAGGAGCACAATCAACAGAGCTTGCGTCCAGAAACGATAAGTGCCTGGCAGGACTTTGTGGTACTGGTCTTAATTAGCACAATATGCTATTTCTTCTTCCTTGAGCAGCTACTGATTGGTGACTTGAAAACTCAAGCGATTGTTATTGCAGCACCATTTGCATTTACATTGGGCCTCTTGGCATCCATATTTTCCATCATCCTTGCAATCAAGGAGTATATATGGACATATGCAGCTCTTGAGTTTGCACTTGTGGCCATTCTCGTCCATCTGCTCTACTCCGTACTTCATCTGATGGCTATTTACTCAATATTGATTGCTTCGGTATTGGGTTTTGGTATAGCCATGAGCCTCAACTCATTGTATATGCACTATTTCACCTGGAGAGTTCAAGTTGCACAAAATCAAAACTCCAGCCCAGTA
>gnl_Selmo_v1.0_80091
GATCTGAAAGTTGCAAAACTTTTAGACGGCGAGGACGAGGAGATCCCCGAGGAGGAAGCAGTGTGCCGCATTTGCCTGTGCGATCTGGGCGAGGAGGGCAAGACGCTCAAGCTCGAGTGTAGCTGCAAAGGGGAGCTGGCGCTGGCTCACGAGGAGTGTGCTCTCAAGTGGTTTGGGATTCGAGGCAACCGCGAGTGCGATGTTTGTGGCCAGGAGGTCGTCAATCTCCCCGTCACGCTCGTCAGGCTCCAGCAAAACCAAAACAATATCAACGCTGAAACTCAAATTCCATGGTGTTCTTCCAGGATTTGGCATGACGTTCCCGTGCTCGTCATGATCAGCATGCTCACGTACTTTTGCCTCCTCGAGCAGCTACTGGTGAGACGAAAGGGCCCTCGAGCATTGATGCTAGCTCTGCCATTCGCCGTCATGTTTGGAATGCTCACTGCCATCACAGCATCAACGCTTGTGAGGCGGCGTTGTATGTGGCTCTTTGCCATCTTTCAGGTCGGCTTTGTCATACTATTTGCGCATGTTTTCTACAGTTGGATGAAGTTGAACCCAATCTTGTCGATTTCGCTGGCCGGTTTTGCGGGATTCGGATTGTCCATGATCGTGAATGCTCTCCTCCTGGAATGTTGGAGCTGTAGAACAAGAGCAGCGCGACAAGAAGACGCAAGCCAAGATATCGTG
>gnl_Selmo_v1.0_80151
GATCTGAAAGTTTCAAAACTTTTAGACGGCGAGGCCGAGGAGATCCCGGAGGAGGAAGCAGTGTGCCGCATTTGCGTGTGCGATCTGGGAGAGGAGGGCAAGACGCTCAAGCTCGAGTTTAGCTGCAAAGGGGAGCTGGCGCTGGCTCACGAGGAGTGCGCTCTCAAGTGGTTTGGGATCCGAGGCAACCGCGAGTGCGATGTTTGTGGCCAGGAGGTCGTCAATCTCCCCGTCACGCTCGTCAGGCTCCAGCAAAACCAAAACAATATCAACGCTGAAACTCAAATTCCATGGTGTTCTTCCAGGATTTGGCATGACGTTCCCGTGCTCGTCATGATCATCATGCTCACGTACTTTTGCCTCCTCGAGCAGCTACTGGTGAGACGAAAGGGCCCTCGAGCATTGATGCTAGCTCTGCCATTCGCCGTCATGTTTGGAATGCTCACTGCCATCACAGCATCAACGCTTGTGAGGCGGCGTTGTATGTGGCTCTTTGCCATCTTTCAGGTCGGTTTTGTCATACTATTTGCGCATCTCTTATTTCAATCCATGATCCAGATGAAGTTGAACCCAATCTTGTCAATTTCGCTGGCCGGTTTTGCGGGATTCGGATTGTCCATGATCGTGAATGCTCTCCTCCTGGAATGTTGGAGCTGTAGAACAAGAGCAGCGCGACAAGAAGACGCAAGCGAAGATATCGTG
>gnl_Selmo_v1.0_163014
ATGAAATTGGACACTAGCGCGTGGACACATCTCCGAGCAGACACCAGTGCGAGAGAGAGAGCTGGAGCGGGAGCTTTCATGTCGCCTCCCAAGAACAATTCACGGGGCCTTCGCCACGAATTACCGGCAACGATAACAGCTTCATACCAGCTGATTAAGACAGCCGATGTGGAAAACTCGGCAATAAAGTCGCTGATGCCATGCCAAGAACAAAGCTCTCGAGGCGATGTAAGTGAGGCCGTTTGCCGGATTTGCCTGGTGGAGCTGAGCGAAGGCGAGAGCTTTCGCATGGATTGCTGCTGCAAAGGGGACCTCGCGGCGGCTCACAGCGACTGCGCAGCGAAGTGGTTTACGATCCGGGGAAAGAGCTCGTGTGACATCTGCGGACACACAGTTAAAAATCTCTCACCGCTGCTGGACAGTTCGAGAAGGAGCTTTCGATCACTCGATGATGGTCCCCAGCGGCAACAATTGGAAGAAGACTACGAATTGATCAGGAGCATTTCTTGGATCGAAGTGTTGGCAGTGTATTTGAGCTGTGCGCTGGCATCGCTGTGGCGAAAACTGGAAGAGCTCTCAGAGTTTCCA
>gnl_Selmo_v1.0_80471
GATCTGAAAGTTTCAAAACTTTTAGACGGCGAGGACGAGGAGATCCCCGAGGAGGAAGCAGTGTGCCGCATTTGCCTGTGCGATCTGGGCGAGGAGGGCAAGACGCTCAAGCTCGAGTGTAGCTGCAAAGGGGAGCTGGCGCTGGCTCACGAGGAGTGCGCTCTCAAGTGGTTTGGGATCCGAGGCAACCGCGAGTGCGATGTTTGTGGCCAGGAGGTCGTCAATCTCCCCGTCACGCTCGTCAGGCTCCAGCAAAACCAAAACAATATCAACGCTGAAACTCAAGTTCTCCAGCAAGCTCAAATGGCGCAAATGAGTGCTCCCAACAGGATTTGGCATGACGTTCCCGTGCTCGTCATGATCAGCATGCTCACGTACTTTTGCCTCCTCGAGCAGCTACTGGTGAGACGAAAGGGCCCTCGAGCATTGATGCTAGCTCTGCCATTCGCCGTCATGTTTGGAATGCTCACTGCCATCACAGGATCAACGCTTGTGAGGCAGCGTTGTATGTGGCTCTTTGCCATCTTTCAGGTCGGTTTTGTCATACTATTTGCGCATGTTTTCTACAGTTGGATGAAGTTGAACCCAATCTTGTCGATTTCGCTGGCCTGTTTTGCGGGATTCGGATTGTCCATGATCGTGAATGCTCTCCTCCTGGAATGTTGGAGCTGGAGAACAAGAGCAGCGCGACAAGAAGACGCAAGCCAAGATATCGTA
>gnl_Selmo_v1.0_438472
ATGATCTGGGCAGGATTCGCGTACGCCGCGGGCGCCGCGATCGGCCACAGCTGCATCGATGCCAGCAGGAAATGGGCGTCCCAGCGCTTCTCGGACCGCGAGCTCGTAGCTCTGGTGGCTCTCCTGGACGCGCTGCTCCTCTCCTCCATGGCGCTCCTCTCCGGCGGCTTCGATCTCTTCTCTTTGACGCGGCTGGACACCGAGTACGTCGCCGCGCTCCTCGTCACCGCGGCGATCAAGGCTCTGGTGGGGTTCATGTACCAGCGTGCTCTCCACGTCTCCCCTCTCTCGGTCACTGTTCCTTATCTAGCTTTCACTCCAGTTCTTCTGGTTTTTACGAGCTATGTGATCATCAACGAGCTCCCGAGCTCGCAGGGGCTCATGGGAATCGTGGTGGTCACTCTCGGCGGCTACTTCCTCGCGCTGGATCACCCGGCGGAGGTGGAGGTGAAGAAATCCGACGAGCCCCCGGGCAAGATCGTCTCGGTTCTTCCTTTGCTTCCTTGGAACTCGTCCAAGGCTTGTGACAAGGTCCCAAAGTTTTCCACCGATGGCGATGGTGTCGTGTTGGATCTCAGTGAGAAGAACTCCCCTCCGGTGGCGATTCCTGGAGGGAATTCTTCCTGGTGGCCACAGATTCAATGGGAAGAGGGGACGCTCCTCATGCTGGGTGTTGCAGCGTTACTGAGCATAAGTAACAGCCTTGACAAAATGGCTGGTCACTTGGCACCATCGCTTCTCAATTTTGCTGCTCTCCAACGAGGCTTTACGGCCGTTCCCGTGGTTTTATACCTACTTGTCACAAGCTTAGCTGACTCCTGCGTCAATGCTCTTCCGCCGCCACCGCCATCCATCTCCAACACCCCAGGAGCAGCAACACCCCGATCAAACTTCTCGCTCATGCGGCTCCTCACGCCCCGCTCCGCAAGAACAGTGTCTCTTCCATTGCGATTCACGCTATCGTCTTCTTCGTCCGCGTCTCCGTCGTCTTCTTCGTCGACAGGGGCCGCAGCAGGCAAGCAGATCAAACGCTCCAAGTCGGCGCTCGATGGTCACCAAAAGGAGAAGAAGCTCACCCGGCTTTACTCCGGAACGTTTCTCGTCAAGCCGACCACTCCTCGTCCTCATCCCCGGGAAACTTCACAAGCAGACGATGGAGCCCAAGACACTGACCATGCCAACGACACCCAAGACGGCGAGGACGAGGAGATCCCCGAGGAGGAAGCAGTGTGCCGCATTTGCCTGTGCGATCTGGGCGAGGAGGGCAAGACGCTCAAGCTCGAGTGTAGCTGCAAAGGGGAGCTGGCGCTGGCTCACGAGGAGTGCGCTCTCAAGTGGCTCCAGCAAAACCAAAACAATATCAACGCTGAAACTCAAGTTCTCCAGCAAGCTCAAATGGCGCAAATGAGTGCTCTCAACAGGATTTGGCATGACGTTCCCGTGCTCGTCATGATCAGCATGCTCACGTACTTTTGCCTCCTCGAGCAGCTACTGGTGAGACGAAAGGGCCCTCGAGCATTGATGCTAGCTCTGCCATTCGCCGTCATGTTTGGAATGCTCACTGCCATCACAGCATCAACGCTTGTGAGGCGGCGTTGTATGTGGCTCTTTGCCATCTTCCAGGTCGGTTTTGTCATACTATTTGCGCATGTTTTCTACAGTTGGATGAAGTTGAACCCAATCTTGTCAATTTCGCTGGCCGGTTTTGCGGGATTCGGATTGTCCATGATCGTGAATGCTCTCCTCCTGGAATGTTGGAGCTGTAGAACAAGAGCAGCGCGACAAGAAGACGCAAGCCAAGATATTGTG
>gnl_Solly_v2.4_Solyc06g016770.2.1
ATGATGAAGTGTGAAGCGAAGGATAAATCAATGGCTGAGGTGTATGATGAATATGTTAGAAGTAGTGTTTGTGAAAGAGTTGCTATTCAAATTCCTCAGGGCGAAAGTTCCTCAGGGATTACTGAAGAAAGTGAACATGCTAAGCAATGGAAGAGACCAAATCTATTTGTGGAGATACCTTCCAAATCATCGGATGCCGCTAATCAAGAGTCTGTGCAAGTTAAAATGCTTTCAACACCCACACCTACACCAAAAAGGGTGAATTTCCTTTTGACGCCTAGTCCTTCTAATTCGAGAGTAAACGCTTTTCCTAGTCCCTCCTCATGCAGAGGCAAATCATCCATCAAGAATCTTTTGCCAAGACTAAGCTTCAAATTGCGTAATATGAATTCAGATACAGAAAAGGCAACCTTGCCAGATTCAGATACTTCAGCCATGGTGCCGCAAGAGAAGGTGTCTATACCAAGGTCATGGTCATTCACTAAATTATTTACACCACGTGTCAAAAGGACGTCATCTTTACCCGTTACACCAATTGATCATTCAAATCCGGAGTCTGCAAGTGGAAGTATGAGCAGAGCTCTGACATTTGGTCCAAAAGAAACACAACTGCGGATTTCTCGATCACTTTCTCTACCGGTCATTAACAAAGATCGACGCACTAGGAGAGTTGAATCTTTCTTTCGAGTCATTCCTTCAACCCCTCAAGGGAAGGATGGGGATTCCACAGTTCCAGCTAAAGTATCTGAAGATGAAGAGCCAAATGGTGAAGATATACCTGAAGAGGAAGCTGTTTGTCGAATTTGTCTGGTTGAATTATGTGAAGGTGGGGAGACACTCAAGATGGAATGCAGCTGCAAAGGTGAACTTGCTTTGGCTCATCAAGAATGTGCTTTCAAATGGTTCAGTGTAAAAGGTAACAGAACATGTGATGTGTGCAAGCAAGAAGTTCGAAACCTGCCTGTCACACTTCGTCGCCTCCAAAGTGCAAATGTGGGATCTAATAGTTTTCAGCACTTGGAAATAAACAGATTCAGGGTATCACAGGAACTACCAATTCTTGTCATTGTCAGCATGCTTGCCTACTTTTGCTTTCTTGAGCAGCTTCTGGTCGGATCAATGGGTACAGGTGCAATAGCAATATCAGTTCCCTTTTCTTGTGTACTTGGTCTGCTTTCGTCTTTGGCGTCGTCAACCATGGTGAAGAGAAGGTTTGTTTGGGTTTATGCGTCGATTCAGTTCATCCTCGTGGTATTCTTTGCTCATATGTTCTACTCCTTGGTTCATGTACAAGTCGTTCTTTCAATTCTTCTGTCAACATTTGCTGGCTTGGGGGTTGCAATGTGTGGATGTTCTATACTTATAGAGTTCTTTAGATGGAAAAGGCGGAGACAAGCCTCGTTAGATCAACATCAGAATTCCCAGCTGAATCAAACAGAAATACCGTCCCACATAAGTACTCGTCAAGATTATCAAGTGGATTTAGAAAATCCAGGGACAGTTAGTAGTCAA
>gnl_Solly_v2.4_Solyc09g007680.2.1
ATGGAGACTAGTGACCAGAGGTCTTTAGCTGAAGAGGATGGAAAAAACTGTACAAACAATCTTAATTCCAGAGTTGATCCTCCTCCTCTTCTTGTTGAAAAGGTTGGTGAATCAAGTGAAATTGTAGAGGAACTACAACTCTGCGAACTGCAGACGAAACAACTACCTCTGGAAGTACCTGAAAGAACCATTGATGGACAAACAGAAGATTTTGTTAGGATAGACATGTCCACATCACCAGTTCAAACTCCCAAGAGAGTGATTTTCTCGCCATCGCCCAGTCCTAACCATGTCAGACTAAACGAATCTCCTAGTCCCTCATTACCGTGGGCAAAATCATCCATTAAATCTCTCCTCCCTAAAATAAGTTTCAAATTACGAAATAAGACGAGTGATATTGAAAAAGCTGCAATGTTAGCTCTTGGAGTCTCTCCTTTGCCTCAGGACAAACCTTCAATTTTGAGGACTCTATCCATTAAAAGAATTTTCAATTCAAAGATGAACAGAACTTCATCATTGCCTATAACTCCAATTGAACACTCTAATCCAGAATCAACGCATGGTGACTACAGAGATGCTACATTTTATTCAGTTAAAGCAGGAGTGCATCCCATACTTCGCTCACATTCAGTGCCAACACTGATCAAAGATGAAAGCCTAAAACAGATGGATTGCGTAGGGAATGTCTATCGTGTAGTCCCCTCAACTCCTCTCGTGCCAAGACATGATGATACATCATCAAATGCAACTCAAACTATTGGCTGTTATGGTTCAGTTGAAAATGCTAATTTTGGTGGAGACATCACTCAAGAAGAGGCTGTCTGCAGAATCTGCTTCATCGAACTTGGGGAGGATTCGGAAACTTTGAAGATGGAGTGTAGCTGTAAAGGCGAACTAGCCTTAGCTCATCAATCATGTGCTGTAAAATGGTTTAGCATAAAAGGCAACAAGATTTGTGATGTCTGTAATGAAGAGGTTCGGAACTTACCTGTCACTCTTTTGCGGATTCAAAGTACTATTCGTAGAGGAAATGGATCCCCAGCTGACTCTGTCCGATACAGGGTTTGGCAGGACGTTCCTGTTCTTGTCCTTGTCAGCATGCTTGCCTACTTTTGTTTTCTGGAGCAGCTTTTGGTTACCAGAATGGGATCCGGCGCGATCGCTATATCTCTGCCCTTTTCATGCATCTTGGGTCTCCTTGCATCCATGACAGCAACAACTATGGTGCAAAGGCGATATGCTTGGGTTTATGCTGTCAGTCAGTTTGCCTTGGTGGTTCTGTTTGCTCATGTGTTCTACTCACTGCTTCGAGTGCAGGCAGTTCTAGCTGTTCTTCTTGCCACCTTTGCGGGTTTTGGAGGTGTAATGTGTGGGACTTCTTTTCTTCTTGAGCTTCTGAAATGGAGGAGTAGATGGAATTATTGGTCAAATGAGCCACATGATTCTCAAGAAGGGGCACAGCCAAATCAATCATCAGAAGTTACTCCTATGCCTCAGGTAGAAAGTCAAACTCGTCGAGCTGAAGCTGGTACTTCTGGAGTTGTCAATGGAAGT
>gnl_Solly_v2.4_Solyc01g067800.2.1
ATGGTTTCCGGTTTGGGCCCAAGCATGAAAAAAGCAGATCTTTCCCTTCAAATACCTCCAAGACATGCAGGCATTGGAACTGGCAGAAAGTATTCACCCCGTTCACCAGGTCCAACAGGAGGTTTTCTTCGGGCTTTAAGCTTTAAGAAGAAATCTGCTTCATCTGATGGTGAGAGAAGTTCTCTCCTTAGTTCAGATCATAAGGTAGTTCCAGGAAGCCCTCTGGCAGCAAACTTCTTCTCCTCCAATTGGCAAAAATGTGCCTCTCTACCTGTGACCCCTGCTTCAGATTCATCTCCCTCAGTTTCTACGCCTATATCTTCCAGGACACATGGTGAACAACAAAGGTCAAATTCATCGCGGACTGGGGCATCTAAAGCTAGTATGTCAAGGTCCCTTTCTGTGCCTGGGAGAAATTTTATCATTGTTAGATCAATGTCCTTTGCTACCCATGAAGAGCATGTTCCAGATACTGGAGATGAAATTACTCCTGCTCCTGAGAATGAGGATCGGGAAATCCCTGAAGAGGAAGCAGTTTGTAGGATCTGTCTGGCGGCATGTGATGAAGGCAATACTTTTCAGATGGAGTGCAGCTGCAAAGGTGACCTAAGACTTGTTCACGAGGAATGTGCAATCAAGTGGTTTAGCGTAAAAGGGAACAAAATTTGTGAGGTTTGTAGACAGGACGTTTCTAATTTACCTGTGACATTGCTGCGGATTCCCAGTACTAGTCAACATGATAACAGAGCGGAGCACAACAATTCTGGAAGAATAAGTGCTTGGCAGGACTTTGTGGTGCTTGTTTTGATCAGCACAATAAGCTACTTCTTCTTCCTTGAGCAGTTATTTGTTCATGACATGAAAACTCAGGCGCTTGTGATTGCTGCACCATTTGCATTTACACTCGGTATTTTGTCATCCATTTTTGCCATCATCCTAGCTATTAAAGAGTACATATGGTCGTATGCCGCTTTAGAGTTTGCTTTTTTTGCTGTTCCGCTATATGTTTTGTACTCTATGCTTCAATTGCAGGCAGTCTATTCTATAATGATAGCATCAGTTTTGGGCTTTGGTGCTACTATGAGTATCAACGCAATGTACATCCAGTACTATTCTTGGCAATTCCAAATTGCAGAAAGTTCTAGCCCTGTA
>gnl_Solly_v2.4_Solyc11g069350.1.1
ATGAGTGAAGAACATAAGGAGAAAATCATGGCTGAGGTTGTTGATAATGATGAAAAAATTGGTGTTTGTGAAAATGATTTTGTCATTTCAACACCTAAGATCGAGAGGTCATCCACGATTACTGAAGAAACAACACATGCTAAACATTGGAGGAAACCAAACCTATCCTTAGACATACCTTCAAGAACGTTAGACGCGTCTCCTCAAGAGTTAGTTCAGATTAAAAGACCATTCACGCCTACACCGAAGAGGGTGAATTTCCTTTTGACACCCAGTACTTGTGATTCAAGAATAACTACTTCATCACCAGGTCCCTCCCCGTGTCGTGGAAAATCAACCATTAGAAATCTTTTCCCTAAACTGAGCTTGAAATCACGTATGAATTCGGATACAGAGAAGGTAACTGTCCCGGATACAGGTCCAGCTGCTGCAGTTGTGCCACAACAAGAGAAGGTATCCATTTCAAGGTCATGGTCACTTACTAAAATGTTCACGCCTCGCATCAAGAGGACCTCGTCTTTGCCCGTTACACCAATTTCACATTCAAATCCTGAGTCTATTAGTGGAAGCATCAACAACTCTCTAACACTTGGTACGAAGGAAACACATGTGTGCATATCACGATCGATGTCTTTACCAGTTATTAACAAAGAAAAAGAGGGAAGCAATAGGAGAGTAGAATTTTTCTTTCGAGTTATTCCTTCAACGCCTCAAGTGAAGGATGTGGATTCTTCCTCAGTTCCAGCTACGAGTCCTACGAAAGTACCTGAGGATAATGAGCAGGGTGGTGAAGATATACCAGAAGAGGAAGCTGTTTGTCGAATTTGCCTAGTTGAGCTGTGTGAAGGCGGAGAGACGCTGAAGATGGAATGCAGCTGCAAAGGCGAACTCGCTTTGGCTCATCAAGAATGTGCTTTAAAATGGTTTAGTATCAAAGGTAACAAGACATGTGATGTGTGCAGACAAGAAGTCAAGAATCTCCCCGTTACACTCTTGCGTATGCAAAGTGTTCGAAATGTAAATGCAGGATCCAATAGGTTCCGACATATGGAGTTAAACGGACACAGGGTTTGGCAGGAACTACCAATTCTTGTTATTGTCAGCATGCTTGCCTACTTTTGCTTTCTTGAGCAGCTACTGGTTGGGAAAATGGGTACCGGTGCAATTGCTATTTCACTTCCCTTTTCTTGTGTACTAGGCCTACTCGCGTCAATGACATCTTCAACTATGGTTAAGCGAAGGTTTGTTTGGGTATATGCATCGGTCCAATTCGCCCTAGTAGTACTATTTGCACATATCTTCTACTCTTTGGTTCGCGTTCAACCAGTTCTTTCGATTCTGCTATCAACATTTGCTGGCTTTGGAGTTGCAATGAGTGCAAGTTCGTTACTCGTTGAGTTCTTTAGATGGAAAAGGCGACGAGCAGCCTTGTTAGAACAGCAGCAGAATGCAGATATGGTTTTGCCTCCAGGAGGATGGCCACAGATGAATCAACCTGCTACAACGTCTCGTATAGGTCCTCAAAATCATCAACACGATATAGAAAATCCTGAGACGTTTAGTTGGAGC
>gnl_Solly_v2.4_Solyc07g044780.2.1
ATGGAAAATTCTGTTCAAGAAATGCATCAAACACAGCCTGAATTTGATTCTTCTGCTCATTCTAATACAAATGGAGAGAGAGAGGAAGCTACTTTAGTGCAGCAGCAGTCAACAAGACGGCCAAACCTCTCATCTCTGCAAATACCTACAAGATCTTTGGAAAATGCTTTATCCAGCTTTACAAGAATAGATGTTCCAAGTCCTAACTCTGCCAGATCAGGGTTGCCCCCAAGGCCCCACTCTGCCAAGTTCATGTCATCTATGAAGAATTTGATTCCACAGAAAAGCACTAGGGCAAAAAATGTAACTCACGATGGCGAAAAGACAGTTCTCATTATCCCAGACATGCCACTTTCAGACAAGCCTTCAACTTCAAGGTCATTTTCTCTCAATAAAGTTTTGTTCTCTTCAACGACAAAATCAATCCGGTCTTTACCAGAGACACCAATGGGAACTGTGGAAAAGCCTGCAGAGGACAATTGTTTGGATGATCATTCAGAGTTAATTAAACCTGAAGCTCTACAGCATATGAAGCGTTCATTTTCAGTTCCTATACATGTTAAAAGTGGAAGCTTAAGGAGGACTGATTCAAATGGTGGTCTCATCCGTGTAATTTCCAAAGTCGTTCGCACAACCACAGATTCTGATGCCTCAGCAGACATACCACAGGAAACCGAAAATGCGACAGATAATACTGGTGAAGATATTCCCGAGGAAAAAGCTGTTTGCAGAATTTGTTTTGTTGAACTTGGTGAAGAAAGTGAAACATTTAAAATGGAATGCAGCTGCAAAGGAGAGCTCGCACTCGCTCACAAGGCATGCACCTTAAAGTGGTTTAGTATTAAGGGTAACAAGATCTGTGATGTTTGCAAGCAGGAAGTACGAAACCTCCCTGTAACATTATTGAAAATTCAAAATCCTCCAACTGCTGCCAGAAGGTCCCAAACTGTAACACAGCAGAGAGAAGTGCCTCGTTACAGAGTCTGGCAAGACGTACCTATCCTTGTCATGGTCAGCATGCTTGCATATTTTTGCTTTCTGGAGCAGCTCCTGGTGTCTGACTTAGGCGCTCGTGCTCTTGCGATCTCTTTACCTTTCTCTTGTGTTTTAGGCCTCCTTTCTTCTTTGATAGCTTCTACTATGGTCGGCAAGAGTTACATATGGGCTTATGCTTCATTTCAGTTTGCAATAGTCATCCTGTTCGCCCATATATTCTATGCAGTGCTTAACGTTAGTGCACTCCTATCGGTGCTGCTTTCCTCCTTCACTGGGTTCGGTATTGCAATTAGTACCAATTCGCTCCTCGTAGAGTATTTGAGGTGGAGATCAAGCAGACGCCTTCGATCATCCCCTGCACAGACAACCAGTACCGTGCAGTTGCACAGTACTCTGCCTGTTCAAAGATATTTTAGCTACATCGACAACCCCTCAGGACAACAATATCACCACAACCACCGCCCCCATAATAATCAGCAGCAACAACAACCATTGCATCCTGTAGTTGGACAATCAGAAAATCCGGGGCTGCCAGAGATCAGGATCCAGACCGCC
>gnl_Sorbi_v3.1_Sobic.010G228400.1
ATGGAGAACTCCGAGGGGCCGTCCCCGGACTCCGGTGATCGCACGGCACCGGTTCAGGATGTCGATGCCCAAACTACACCTGGGTATAATTCGCGAAGGCCAAACCTTTCTTTGCAAATACCAGCTAGGACCTTGGATACCAGTGTACAGACTTCGACAAGGGTTACTATATCCCCCAGCCCTAGTTCAACGAGAGTGGGTTTGCCACCAAGACCTAATTCAACGAGAACAAAATCATCTATCAAGAACATCAATCCTCAGAACAGTTTCAGAGCAAGGAGTTCAGCCCAGGAAGGTGATCGAGTGGTCCTTCTAAATCCTGGGACGTCATCTGAAGGGCAGCAGGATAACCCAACCACAGCAAGATCGTTTTCTTTTAGAAAGGTCATTAGCTCATTATCGGCAAAAAGGACCCATTCTCTTCCAGTCACGCCTGTAGGAACTACTGACAAGACTGCATCTCCTGCAAATCAATTAGATACCCTGCCAACTACATCTACTGAAGGAGTTGAAGCAAAAATTAGGCGTTCACTTTCAGTACCAGGAAATCGCAAAAACAGAAGTTTGAGGAGGGCAGATTCAATAGGCGTCATTCGTGTGATTCCAACAACCCCACGATCTGTGCCAGTCGATGCAACCACATCGAATGATGTAATTGAAGAAACAATCGATGTCCCTGAAAATGGAGGTGAAGATATTCCTGAAGAAGAGGCAGTCTGCAGAATTTGTTTTATTGAGCTCAACGAAGGAGGGGAAACACTTAAAATGGAGTGCAGCTGCAAAGGAGAACTTGCCCTTGCACACCAAGATTGTGCTGTCAAATGGTTTAGCATCAAGGGAAACAAGATATGTGATGTCTGCAAACAAGAAGTTCAGAATCTGCCAGTGACGTTACTGAGAATACCAACTCAAACTGCAAACAGGCGGGTAGCAAATGCTGCTCAGCAGAGAGCAGCTCAACAATACAGATTTTGGCAGGACATTCCAATTCTGGTGATGGTTAGCATGCTTGCGTACTTCTGTTTCTTGGAACAACTTCTGGTTACTAATTTGCAGTCACGTGCACTGGCAATTTCATTGCCTTTCTCATGCGTGCTAGGCCTCCTTTCTTCAATGATAGCATCAACTATGGTGTCGAAGAGCTATCTATGGGCCTATGCTTCATTCCAGTTTGCTATTGTCATCCTGTTTGCTCATATCTTCTACAATGTGTTGAGAGTGAATCCAGTCCTTGCAGTCTTACTCTCCTCATTCACTGGGTTCGGTATTGCTATTAGTACAAACTCTCTGCTAGTAGAGTATTTGAGGTGGAGAGCTAGAAGGAATCACCGTTTGGCTCAGCAGGCTGCCAATGCCGCACAGCATCAAGAATCTGGGAATGATGGTGCAAATGACAACGATGGTGCTAGGCAGCAAGGGCGCGATGCAAATTCTGGGAACAATGCTGTA
>gnl_Sorbi_v3.1_Sobic.004G000300.1
ATGCTGGATGCATGGTTTCTTCTTCAATTGCAATTGCAATCCTATCAAGCCGTCACTGCTCGAGCCTGGATCGAGCTCGCCACGTCCTCTCCTGCCTCCAGGGATCCAGGTCGCATCGCCATGGCTCATCATAAACAATCACAGGGGACGGTGGCGAGGGCGGACGACTCCACCTCCAGTTTGCCGATGGGAGACGATGGCGGCCTTTCCATGCTGGAACATGGCGGCACATTATCATTATTATCTGTAGCTGCAGATGATCAGGGGCAGGAGCATCAAGAGGAAGAAGAAGTCGACCACAACGACACCTCCTCCTCGTCCTCGCCCACCGGGAATAAGCATAAGCAGACGAGCTGCCTTCTGCCAGCACGCAGCCTGAGATCAACAGATGATGCAGCAAGTCATAGCCAGCAAGCAGGCGGCGGTGTCCGGTCGCTGTCCTTGTCAAAGATCTTGAGCTTCAGAATGTGGGCGCCCGCCGGCGCATCCCTGTCGAGCTCCAGCTCCACCTCCACCTTGGAGGATTACATTATTGATGATGATCAACATCAACTCGAGCATGATGCTGGTGCTGCCAAGGATAAGAACAAGGAGGAGGAGGAGGAGGAGGAGAAGCTGAAGCAGGTATGCCGCTCGCAGTCCGTGCCCGCTACGAGCGTCGCCCGGCGATTCAGCGGCACCGCAAAAGGAAAAGGGTCGAGGAGGGTGGCAGACTCCAGCTCCTCCCTCACGCGGCTCAGAGTGGTGCCGCTGCGTGTTCCTTCTCCTCCTCCTCCTCTAGATCAGGCCACCACCGCCGGAGGAGAAGAGGAGGAAGAAGAACAGCAACAAGAAGAAGAGGACATCGCGGCCGAGGAGGCGGTGTGCCGCATCTGCATGGTAGCCCTGTCCGAGGAGGCGGTGCTGAAGCTGGAGTGCTGCTGCAAGGGCGAGCTGGCCCTGGCGCACAGGGCCTGCGCCATCAAGTGGTTCAGCATCAAGGGCAACGGCACCTGCGACGTGTGCAGCCAGGAGGTGCTCAACCTTCCAGTCACCCTGCGACTGCGACGCCTCCCGGACGAGCCTGCAGCCCGTCGTCCACCATCCGTCCTTCAGGCGGCGCTGGCGCTGGCTCAGGCGCATGCGCAGAGCACTCCGCAAGGAGCTGATGATCCTATTCCTACCGCAACCAGCAGATACAGCAGCAGCTACAGGGTGTGGCACGGCACGCCAATCCTCGTCATCGTCAGCATGCTCGCCTACTTCTGCTTCCTGGAACAGCTGCTGGTCGGCGACCATGGCACGGCCGCTCTGGCCATCTCCTTGCCCTTCGCCTGCGTCCTTGGCCTCTTCTCCTCCCTAACCACAACAAAGATGGTGTCCAGGAGATATGTATGGATCTACTCTGCGGTGCAGTTCCTCTTCATTGTGCTCTTCACGCACATCTTCTACAGATACGTGCGGATGCAAGCCGTGATCGCCATCATCCTGTCCACCTTCGCGGGCTTCAGCGTCGCCGTCTGCACCAACTCCGCCCTCCTCCAGATTCTCAGATGGAGGCCTAGACACGTTGTGGCATCGCCCACCACAGCTCAGGGCCGCCATGGTTCGTCCAGTTCCAGGGGGCCACCAGTGGCAATGGCTGTGCCAGTGCCAATGGCGGAGCCGGACCTTGAGATCGCTATGCCTCCTGCCCCTGCA
>gnl_Sorbi_v3.1_Sobic.006G002900.1
ATGGAGAAGAAGGAGACTCCGCCGATGCATAGCAGGGACCTGCAGGACGAGGCCACTGCAGCAAGTGTTGTTTCATCAGAGCAACGGCCGCGGCCACATCTCTGCATCGACATCCCGGCAGAAGATCACCTCCCGACGCCGACGCACGGCGGCATGAGCATCATCACTACCCCACCTTCCACCAGGAGGGGGCAGCAGCAGACAAGCAGCAACATCGCCACCACGCCCGTGTCTTCCTCCAGCTCCAGCAGGCCGAGCAGGCCGCCTCTGCGCTCGCCGTCCTTCATGCTGAGGCAGACGGTGAAGAGCCTCCTGCCGGCGGGGAGCTTCAAGTCGTCGGCCGTCTCCAAGCTGTTCAGCTCTGGCGCCACCAAGACCAAGGTGATGGCCAGGACGTCGTCGCTCCCGCTGGACGATGCTCTGTCGTCGTCACAGCCACAGCCACAGCCACCAATCCAGCAGAAACCAGGTGGTGCAGCAGCAGCAGCAGCAGCAGTCCACCACATCTGCCGCTCGCAGTCGCTCCCCATGAACATGAAGAAGCTCAACAATGGCAAGAGCTTCAAGAGGATGGACTCGCTAGGCGGCATGTACCGTGTCGTCCCTTCCATGACCAGAACAACCCCTGCCGTCGTCCCTGACATAGTCCCTTCAGATTCAGGTACGACCGGCGGCGAAGACCACGACGACGACGGCGGCGGCGGCGAGGACATACCGGAGGAGGAGGCGGTGTGCCGGATCTGCATGGTGGAGCTGTCGGAAGGCAGCGAGACGCTGATCAAGCTGGAGTGCTCGTGCAAGGGCGAGCTGGCGCTGGCGCACAGGGACTGCGCCGTCAAGTGGTTCAGCATCAAGGGCACCAGGACCTGCGAGGTGTGCAAGCAGGACGTGCAGAACCTCCCCGTCACCCTGCTGCGTGTCCAGAGCATCCAGCAGCGCGATCACCCCAATCGCGGCGGAGGGAGCACGCCCAGATACGATCGCTACAGAGTTTGGCATGGGACGCCTATCCTTGTAATCATAAGCATCCTGGCCTACTTCTGCTTCTTGGAAGAATTACTGGTGGCCCATGACGGCATCGCTGCGCTGGCTATATCGCTGCCCTTCTCATGCATCCTGGGCCTCTTCTCATCCTTAACCACAACAAGCATGGTGGCAAGAAGATACGTATGGATCTACGCAGCGGTTCAGTTCCTCTTGGTCGTCTTCTTCACCCATCTGTTCTACAGATATCTCCATTTGCAGGCTGTGATATCCATCATCCTGGCGACCTTCGCCGGTTTCGGCGTCGGCATGACCGGCAACTCGATCGCCATTGAGATACTACGGTGGAGGGCGAGGCGGGTGGCGCCTCCTACTCAGCAGCAGGCTCGCCGTCACCGCAGGGCGCGTGCACCGCCTCAGCAGCAACAGGCTGCTCCTGCATCTGATTCTGATCATCAACCTTCCAGTCAGCCTTCAGCTGCAGACGTGGGAGTGGGAGTGGGAGTTGGACAGCACGACGCCATGGCCGCCGCCGGAGATGTTGAGAACCCACCCGTCCCTCAGGCGGCA
>gnl_Spipo_v2_Spipo0G0076900
ATGGAGCGCTCCGAAGGAGCCCGTGAGCCGGCGGCCGGGCATGCGGCAGCCGGATCAGGCGACGGGGAGACGGCAAGCCAGGGAGAAAGAAGTGGCAGGGAAATCCAGCCGATACTGCATTCGAGGCGGCCAAAATTGCCCACATTGGAAATCCCGGCGAGGTCTCTCGAGGGGCAGGTTCCCGCGTCCTCAAGAGTCCCCTATCCTCTTGCATCTACGCCGAATTCCCTCAGGGCGGGCCTGCCGCCGAGGCCCAATTCAGCAAAGGCCAAGCCATCCTCGAGAAATCTCCTTCCACAGAGGAGCTTGAGGGCGAAAACGCCGACTCCAGAGTGCGAAAGAGCCGGTCTCCTCGGTTCAGCAGCGCCCTTGTCGGATTTTTCTCAGGACAAGCCGTCCACTTCGCGGCCTTTCTCCCTTACTCGGGTCTTCTCTTCCACCATGGGAAAAGGAACGCACTCCATGCCCGTGACGCCGGTTTCGGGCTCGGGCATGGTTTCAGTGCAGGGCAGTCATGTGGTTGATCTCTCTGGTTTGGAGAAAGAAGCCCGGAAGCCTATCATTCGTTCCATGTCAGTTCCCAGCAATGTCAAAGGTGGGAGCTTGCATCGGATGAACTCTCTGGGAGGGCGCTTCCGTGTTGTCCAGGCCAGTCCCAGTCCAGCTGCTGTTCATGCTTCCCCTGCAGATGACTCAACGAAAACGGCTGCTGAAGATGATGCCGAAGACATTCCCGAAGAGGAGGCGGTCTGCAGAATCTGCTTTGTTGAGCTGGCTGAGGGCGGGGAGACTCTCAAGATGGAGTGCAGCTGCCGAGGGGAGCTGGCGCTTGCCCACCAGGAGTGCGCAGTGAAATGGTTCAGCATCAAGGGTAACAAGACATGCGACATCTGCAAGCAGGAGGTCAAGAACCTGCCTGTAACTCTGCTCAGAATTGAGAACCCCGCCGCCACTAGACAGCAGTCAGCTACTCTCCAGCAAGAAGAGAGAGCCCAACTCAGGTTCTGGCAGGACGTACCAGTCCTTGCCATGGTTAGCATGCTAGCGTACTTCTGCTTCCTGGAGCAGCTTTTGGTTACGGATATGGGCTCGCGTGCTCTTGCTGTGTCCTTGCCATTTTCCTGTGCGTTGGGCTTCCTATCATCCGCCATAGCTTCCACGATAGTTACCAAGAGTTATGTGTGGGCATATGCTTCCTTTCAGTTTGCACTGGTCGTCTTGTTCTCCTACGTCTACTACAACATGCTGAAAATGACCCCTGTTCTCTCCATTCTAGTCTCTTCTCTGACCGGCTTTGGCATCGCGATCAGTACCAATTCCATAGCCGTGGAGTTCTTGAGATGGAAAGAGAGAAGAACTCAGCCGACAATTCAACAGAGCCATGGGGTGAATGAGGGAGCTGAGGCTGCAGATGGCGCTGGCCTGCGAGAACGCGGAAATCATGGCCAGCTTGATCATTCCTCTGGTCAGGGA
>gnl_Spipo_v2_Spipo5G0037500
ATGGAGTGCAGCTGCAAGGGTGAGCTAGCCCTTGCTCACAAGGAATGCGCAGTGAAATGGTTCAGCATTAAGGGCAACAAGACGTGCGACGTCTGCAAGCAGGAAGTTCAGAATCTACCTAGGCATATGCAGATCTGTTTCATGGGTCAGATACCGAAATTTGTCCTCTGGAAACCTTATTCTAGCTCCAGGCTTAACAAGAACAGATGTTACCTGAGCATGAGCTACATCTGGGCTTTCGCTTCATTTCAGTTTGCGGCCATCATCCTTTTTGCCCATATCTTCTACGACGTGCTTGAAGTGGCGGCTGTTCTCTCTGTGCTGCTCTCCTCTTTTATTGGCTTTGGCATTTCCATCTGTTCCTCTTCGCTACTCATGGAGTTCCTGAGATGGAGGACAAGAAGGAGACTACGGGCCACTGCTACCGTCTCCCAGAATGGCGGGCACAGACGCCAAGGCCCGCCCAGGGAGGACCCAGAGGCCGGAGCTGCTGGCAGTGGCCATGGAAGTCAATCAGAGAACCAGGCCACC
>gnl_Stras_v2.0_SGA_v2.0_scaffold241T44208
ATGGCGGAGAGTGGCCACGTCAGCACAGCGGATCAATCTGCTCGTGAAGACGAACGAAATATTCAGGCTCAATATGACCCGAAATATGAGAGAGAGGAAGCTGCCTTAATGCAGTCCAGACGACCAAACCTCTCATCCCTGGAAATACCTAAACGTTCTCTTGAGAGGGCATTTTCCGATTTTACAAGGATAGATGTTGTCCCGAGCCCGAATTCCACTAGAGCTGGATTGCCACCTAGACCAAATTCGACAAAGTTGAAGTCGACCGTTAAGAATATTCTCCCGCAAAAGAGCTCAAGAGGTAAAAACTTACTGTCACAAGAAGCCGAAAGAACGGTGCTGATAATACCGGAAACGCCCCTTTCGGACAAGCCCTCAACTTCAAAGTCATTTTCGTTGAATAAAATTTTATTCTCGGCATCCACAAAATCGGCACATTCTTTGCCCGTGACACCAATGGCAAATGCTGACCCTAAGTTTTCACAAGAAAATCATGTTGATGAACAATCTAAAATATCTCAAACTGAAGTTAAGCAATTTATGACACGTTCGTTTTCAGTTCCAGTTAACATTAAAACACAAAGCTTGAGGCGGACAGAATCATCTGGAGGATTAATCCGGGTAATATCATCAAACCATCGATCAACTGTGATGGTGGAAAATGCCTCCACGGATATATCTCCTGATACCGAAGCAGGAGAAGGTGGTGAGACTCTAAAGATGGAGTGCAGCTGTAAAGGAGAGCTTGCACTTGCTCACAAAGAATGTGCCGTCAAGTGGTTTAGCATAAAAGGCAATCGGACATGTGATGTATGCAAGCAGGATGTTCGTAATCTTCCGGTAACATTACTGAAATTACAAAATCCTCCTAATGTGGTTCGAAGACCGTCTGCTGGATCACAGCAGAGGGAAGTGACTCGTTACAGGCAATATGTACCACCAGATGAGAAGGAAATGGTCTGGCAGGACGTGCCTGTTCTAGTCATGGTCAGCATGCTTGCTTATTTCTGCTTTCTGGAGCAACTTCTGGTGTCTGACATGGGACCTCGAGCTCTTGCAATCTCTTTGCCTTTTGCTTGTGTCTTAGGTCTTCTTTCATCCATGATAGCTTCCACAATGGTGAGCAAGAGCTACATATGGGCCTATGCTTCTTTCCAGTTCGCAATAGTGATTTTGTTCGCTCACATATTTTATGCAGTTCTGAATGTGAATGCAGTCCTATCCGTGCTGCTTTCTTCTTTCACCGGTTTTGGAATTGCAATCAGCACTAATTCACTTCTAGTCGAATACCTTAGATGGCGGACCACCCGTAATCCACAAATCAACACTGTCACTGGGCAACATAATAGGCACGAGCAAAGGAACCATCACCGGGGCCCACAAAGTGGTCTTAATAATAATCGGGCCCTGCAGCCTTTGGGGGCCCACAGTGTATCACAAGGGCCCAACGGCGAAAATGTGTAG
>gnl_Stras_v2.0_SGA_v2.0_scaffold57T20264
ATGGTGAACCCACGACCAGTTGATGAGGTGGATAATGCCGCAACAGAGTATAAAGCAATGGGAACACCTTCAAATGCAGCATCTCAGACTAACCCGAAAAACCGTGAGTCCCGGAATATGGCTGCAAATACAGAGCCAAACCCTAGCACGAGACATTCAGACCTAACCCTTCAAATACCTCCAAAGCCTGCAGGTCTTTTAAGCAGCCGCAGTGGAAAAAGTTTGCTCCAATCTCCAGGAGTCTCGAATGGAAGTTTGTCTGCAGCCGGGTTTTTACGGGCTTTAAGCTTTAAAAGGGGGGGCAATGTGTCGGTGACTGAAAGGAGCTCTCTTCTAAATCGAGAGCCAAGGACAGCTGTCGAAAGCTCGGCCGTCTCAAATAGTATAAATTGGAAAAGGTGTACTTCACTTCCAGTGACTCCCGCCTCCAATTTTTCCCCTTCAGTTACAGCTCCATCCTCGATAAGGACTCACAGCGAAAGGCAAAGGCCAAATACAAGTGCACCTCAACATACTGTTTCAAGGTCGCTATCTGTACCCGGGAGGAATATTTTTATCGTAAGATCTTCATCTTTTGTGTCCCGAGAAAATCATGCTCCAGATACTGATGGCGATCAAATAAGCCCCGAAGCTGTCCATGAGGATGAAGAGATTCCTGAAGAGGAAGCTGTGTGCAGGATTTGTCTCGACACATGCGAAGAAAGAAGCATACTGAAGATGGAATGCCTTTGTAAAGGGGCACTAAGGCTTGTTCATGAAGACTGTGCAATAAAGTGGTTTAGCATGAGAGGCAACAGGCTTTGTGAGGTCTGTGGTAAAGAAGTTTCCAATTTGCCAGTTACTTTGCTTCGGGTGACAAACACTAGTCAAAGGGATAACAGAGATCAGAACCAGATCAATTCAATAAGCGCGTGGCAAGATTTTGTGGTGCTCGTCTTGATTAGCACAATATGCTATTTCTTCTTCCTCGAGCAGCTACTGATACAGGAAATGAGAAATCAAGCTCTTATAATTGCTGCACCATTCTCCTTTACATTGGGTCTTACAGCCTCGATTTTTGCAATCATCCTCGCAATAAAAGAGTATATATGGACTTATGCAGCTCTTGAGTTTGCACTCGTGGCCTTAATTCTCCATATTTTCTATACATTGCTCCAATTACCACCAATTCATGCAATCCTGATTTCATCATTCTTGGGACTTGGATTGGCAGTGCTTATTAATGCCATATACATTCGATTCTTCTCGTGGCGTGCACAAGTCTCTCAGCCCTCTAACCCAGTTTGA
>gnl_Stras_v2.0_SGA_v2.0_scaffold97T29225
ATGTTAGCACATAAAGAAATGCATTATCCAATTCCCCAGGTAGCGAAAACCTCAGAGGAGATGGCAGAACAAACCTCAAACAACAAACAACAATGGAAGAAGGCAAACCTAAACCTTTCCCTGGAAATACCCAAAAGGCCCCTCGAAATATCTCCTCAAGAACTCGTCCAAGTAGATGTGCCCCCAACACAAACTTGCACACCAAGAAAAGTAAACTTCAATGTCTCACCTGGGCCCGGCCCATCGGGCTCGAGGCTAATTGGATCATCCTCATCATCATCCGGGCCCTCGTCAACTAGAGGGAAATCATCAATTAGGAGCTTCCTGCCTAAATTGAGCTTCAAGAACCGGAGTTCGGTTAATTCGGATGTTGAGAAAGGTGCCAATGGTAGCCTTGACTCGATTTATCATAGTATTGTCGGGCAAGATAAGGCCCCGATATCAAGATCGTGGTCATTTTCGAGAATTTTTACGCCGAGGATAAAAAGGGCATCATCCTTGCCTTTTGTGAACTTGAATCCAGACAGTAGTCATGGTGGAAGTGTGAACAGTCATACAAAGGAAGTTGCATGTATTTCCCGTTCGCTTTCTGTGCCGGTTGTAAGGAAAGAAAAGGGCATTCAAAGGATGAATTCTTTTTTCCGTGTAATACCCTCGACTCCCATGGTGAAGGAAGAGGACTCTGAATTGGCAATTGCCATAAAGGAAAATGATGAAAACATTGAGGGTGATGGTGAAGATATACCAGAAGAAGAAGCCGTTTGCCGGATTTGTTTGGTGGAGCTTTGTGAAGGTGGGGAGACTTTGAAGATGGAATGCAGCTGCAAAGGCGAACTGGCTTTGGCTCATCAAGAATGTGCCGTTAAATGGTTCGTCATCAAGGGTAACAAAACTTGCGATGTTTGCAAGCAGGAAGTCCGGAATCTTCCGGTCACTCTTTTACGTATTCAGAGCACCGCAAATCGAGATTCCAGGCCGCGTGTTGCCAGAGAGATGGAATTAAACGGATACAGGCACGTCGTTATGTTCACTGCACCTTTCTTCCTCTGCATAAAAAGATCTTATAAAACATCAAAAAATATGATTGTGGTTTGGCAGGAATTGCCTATTCTGGTCATTGTCAGCATGCTTGCCTACTTTTGTTTCCTCGAGCAGCTTCTAGTTAAGAAAATGGACACAAGTGCAATTGCTATATCAGTTCCATTTTCGTGTGCACTAGGCCTCATCTCATCTGTCACCTCCTCAACTATGGTGAAAAGAAGATTCGTGTGGATCTATGCAGCAATTCAGTTCACCCTTGTGGTTGTCTTTGCTCATATCTTCTACGGCCTGGTTCAAGTGCAAGCAGTTGTGTCAATCCTTCTCTCGACATTCGCGGGATTTGGTGTGGCCATGAGTGGAGCTTCCATTTTTGTGGAGATCCTTAGATGGAGAGAAAGAAACAATGTTGCCACAAACCCGTCAAATTCTAGTCCTAGTCGAGCTCCTCCACCAAGCCTAATACAAACACCGCCCTTAAACAGTCCTTCACGACTTAATCAAGATGAAGTTGAAAATCCAAGAACCTCTTAG
>gnl_Stras_v2.0_SGA_v2.0_scaffold75T24868
ATGGAGGCTGATGGAGGAAAATCTATGGCGAAAGAAAGTGAAGAAGATTTGTCCGAAAACGAAGGCTTTGTTAATTTGTCGCCTCATATGGAGCCAAAGGCCCGAGAATCAAGCGAAATAATAGCCGAAGGGCCATCAATCAACCAGCAAATTCGAAATCAAGATGTGATTTTGAATATAACACACATCGGTCCAATAATCGAGGGACCCACGGATGATAATGTTATTACAATAAATACCCCAAAGAGAGTAAATTTTTCTCCACTGCCCAGCCCAAACCGGATAAGAATCAGCGATTCTCCAGGCCATTCCACCTCCCGAGGAATATCAGCCGTGAAGTATTTTATTCCTAAACTGAGTTTCAAATTTCGGAACACGAATGCCGAGATTGAGAAGGCTGCCATGCTGGCACTTGGGGTTTCTCCCGAAGCACAAGGGAAGAGTTCAGTTGTTAGGACATTCTCACTCACAAAGATTTTCGCGCCGAAAATGAAAAGGACGTCTTCTTTGCCTGCTACGCCGATTTTGCACTCGAATCCAGAGTCGGCTCATGGAGGGATTATTTCGAGCACTTCATCTAAAAGTGGGCCAAAGCTATCCATACACCGTTCGCATTCAGTACCCGAGTTGAATAAAGATGAAAGTGTGAAACAAATCGACTATTTAGGCAGTGTATACCGCGTAATTCCTTCTACTCCCAAATCAACCGACCAAAATATGGCCACATCAATCCCCAATGCAATAACCGACACAGATGAGAACAATAATTTTTCGGAAGATATACCTCAAGAGGAAGCTGTTTGTAGAATCTGTTTGGTCGAGCTGAGTGAAAGCTCGGATACACTAAAAATGGAATGCAGCTGTAAAGGGGAACTTGCACTGGCCCACCAAGAATGTGCCATTAAATGGTTCAGCATAAAAGGCAACAAAACTTGCGATGTATGCAAGCAAGAGGTTAAGAATTTGTCGGTCACGCTTTTACGGGTAGTCCAAAATGGCGAAACTCGAGGAAATGTCAGTAAACTCGGATCAAGTGCAATCGCAATATCTTTGCCCTTTTCATGTATTTTAGGTCTCCTTGCGTCTATGACGTCTACTACTATGGTAAGGAAGAGATTTGCTTGGGTATATGCAACTATTCAGTTCGTGCTGGTGGTTGTTTTTGCCCATATTTTTTACTCGCTGATTCATGTGCAAGCAGTTCTATCAGTTCTGCTGGCTACTTTTGCTGGTTTTGGGGGTGCTATGTGTGGAATTTCAATGATTTTCGAGATACTCAAGTGGGTGAGAACACGGAACCTTCCGCCACCTTCCGGAAACAATTCTTCTCAGCCAAACCAAGATTTAGAGGCCGGCAATGTGGGCCCAATTGATACACAGCCCAATGAAAGCGAAGCACGGACCCAAGGTAGTAGCAATGGCAGCTGA
>gnl_Stras_v2.0_SGA_v2.0_scaffold126T33923
ATGGAGGCTGATGGAGGAAAATATTTGGTGAAAGAAAGTGATGAGGACTTTTCAAGAAAGGAAGGCTCTGTTGATTTGTCGCCTCCTTTGGTGCCAAAGGCCCGACAATCAAGCGAAATAGTAGCCGAAGAACAATCGAACAATGAGCAAATCCCCAGTCAAGACTTAATTTTTAATACAAAACCCGACAAGCCAATAGTCGAGGGAGATTGTGTGATGATAAACACCCCAAAGAGAGTAAATTTCTCCCCACTTCCCAGCCCAAACCGAATAAGAATAATCGATTCTCCTGGCCCTTCCACATCCCGAGGAATATCCACCGTGAAATATTTTATTCCGAAACTGAGCTTCAAATTCCGGAACACAAATGCCGAGATCGAGAAGGCTGCCATGCTGGCACTCGGGGTTTCCCCTGAAACACAAAGGAAGACTTCAATTGCTCGGACATTCTCGCTGAGTAAGATTTTCACGCAAAAGATAAAAAGGACTTCGTCTTTACCAGCCACGCCGATTTTGCACTCGAATCCGGAATCTTCTCATGGAGGGATTATTGCCAGCACTTCATCTGATTCAGCTGTGAATAAATTCGTCATTATGCAGAAAGGTGGGCCCAAGCTATCCATTCACCGTTCGCATTCAGTACCCGTTTTCAATTTAGGCAGTGTATACCGTATAATCCCTTCTACTCGCAAGTCAATCGATCAGAAAGTGGACACATCAATGCCAAATGCAACTCACAGTGTCGAAGTACAATTGTGTCCAGATGAGAACAATAATTTTCCGGAAGACATACCTCAAGAGGAAGCTGTTTGTAGAATCTGTTTAGACGAGCTGAGTGAGAACTCGAACACATTGAAAATGGAATGCAGCTGTAAAGGTGAACTTGCATTGGCCCACCAAGAATGCGCGATTAAATGGTTCAGCATAAAAGGAAACAGAACTTGTGATGTCTGCAAGCAAGAGGTTAAGAATCTGTCGGTCACACTTTTACGGGTCCAAAATTGCGAAAATCGAGGAAATGGGTCACTCCCGGCTGTAATAGGTCGATATAGGGTTTGGCAGGATGTTCCGATTCTTGTGATTGTTAGCATGCTTGCATATTTTTGCTTTTTGGAGCAACTATTGGTTAAGAGACTTGGATCGGGTGCAATTGCAATATCGTTGCCCTTTTCGTGCATTTTAGGTCTACTCGCATCTATGACTTCTACTACCATGGTAAGGAAGAGATACGCCTGGGTATATGCGACTATTCAGTTTGTGCTGGTCGTTCTTTTTGCTCATATTTTTTACTCCGTGCTTCATGTGCAAGCCGTTCTATCAGTTCTGTTGGCGACTTTTGCTGGTTTTGGAGGTGTAATGTGTGGAACTTCAATTATTTTCGAGATTCTCAAGTGGGTCAGAACATGGAACCTTCCGCCACCTTCCGGAGCCAATTCTTCTCAGTCTAACATAGATTTAGAGGCCGGCAATGTGGGCCCAACGAATTCTCAGCCCACTCAAACCGAAGCACGGAACCAAGGTATTGGCCCTAGTAGCTGA
>gnl_Theca_v1.1_Thecc1EG022132t1
ATGGAAAATGAAGGGGGCCATGTTGTCAAGAGGCAGAATGGTGAAGGAACCAGCAACAACAGCAACAACAACAACACTCTTGATCCTCCACCACTTCAGAGGTTTGGAGATTCAACCGAAATAATTGAAGAGATGCCACTTGGTCAGCACCGAAAGCCGGATGACCTTGTCTTAGAGATACCACCAAGAACACTGGAGGATGCCAGGGAGGATTTTGTGAGAATAGACATGGCCTTAACACCGACTGCTACTCCTAAAAGAGTTAACTTTTCACCCATGCCTAGCCCTATTTTTTCCAGATTTGATGACTCCCCAGTCCACTCATCATTTAAAAATAAATCAGCCTTAAAAAGCCTCCTTCCGAAGCTAAGTTTCAAATCTCGCAACACTAATTTGGAGATTGAGAAGGCTGCCATCTTAGCACTGGGAGGCTCATCAGCAGAGATACGAGGGAAGCCTCGCATTTCAAGGACATTTTCCCTCTCAAAGCTTTTCACACCAAGAATGAAGAATACATCATCCTTACCTGTTACTCCAACTACTCACTCAAACCCAGAGTCCATGCATGGTGGGCAGGTAATTAGCTTACTAAGTTCTGCAAAAGGAGGGGCCGGACCACCCATTCATCGTTCACATTCAGTTCCTGTGCTCAACAAAGATGGAAGCATAACACAGTTGGATTCTTTAGGAGGTGTATTTCGTGTAATTCCTACAACTCCACGAGCAGTCAAGGGAACCATCCTGACAACACCAAACACATTTACCAAAATTGATAATGATGGAAATAATGATGGTGGTGAAGATATTCCTGAAGAAGAAGCTGTTTGTAGAATCTGCTTGACTGAGCTGGGGGAAGGTGCTGACACGCTCAAGATGGAATGTAGCTGCAAAGGTGAACTTGCCCTTGCCCACCAAGACTGTGCCATAAAGTGGTTTAGCATCAAAGGTAACAAAACATGTGATGTGTGCAAGCAAGAGGTTCAAAACCTACCTGTTACTCTTTTACGAGTTCAAAATGACCAGGCTCATAATTTGAGAGGAAGTGGGCCACGACAAATTGAGGCTGCTCGATACAGGGTCTGGCAGGATGTTCCCATTCTTGTCATTGTTAGCATGCTTGCTTACTTTTGTTTTCTTGAGCAGCTGCTGGTTTCAAAAATGAAGTCTGGCGCAATTGCCATCTCTCTTCCTTTTTCCTGTATATTGGGTCTCCTTGCTTCCATGACATCAACAACTATGGTGAGGAGAAAATATGTCTGGATTTATGCTACAGTGCAATTTGGACTTGTGGTTCTTTCTGCTCATCTTTTCTACTCATTGCTCCACATACAGGCTGTTCTTTCTGTTCTGCTTTCTGCATTTGTTGGGTTTGGCGGAACAATGTGTGGAACCTCTATTCTTTATGAGGTTTCAAGGGGATGGAGAAGGTGGCGTGCTGAGTCAAATCAACAACTTGGTTCTCAAGAGGTTCCACAGCCAGATCAACCATCCGTAACCATGCAACAGATTCAGACAGATACTCACCCTAATGAAACTGAAAGGAGGGCTTCAGAAAGTGGGAATGGCAAT
>gnl_Theca_v1.1_Thecc1EG042042t2
ATGGGGACTGAAAAGAAAGTTGTGTCTGGGGAACATGAAGTGGGAGGTGCTGCAAGCCAAGGAACAGTTTCTGTTCCTGTTCAACAGGTTGAAGATTCAACGGGAATAACTGAGGAAACAACTCATGCTCATCATTGGAAGCGAAGCAATCTCATTCTAGAGATACCCTCAAGAACTTTGGAAGACTCCTCTCAAGAGTCTGTCGTAATAAAGATGCCCCCAGCACCTAGTCTGACTCCCAGGAAAGTGAATTTTCTCTTGACTCCTAGTCCATCTGATGCAAGAATTAGTGGGTCCCCAGGTCCCTCCTCATCTAGAGGCAAATCATCCTTGAAGAGTCTCTTACCAAAACTAAGCTTCAAGCATAGAAGTATTAATTTGGATATTGAGAAGGCTGCAAACTTTGCTCCAGAATCTTCTTCTACTTCACTAAGAGAGAAGCCTTCCATCTCAAGGACATTGTCACTTACAAAGATATTTACTCCTCGGATAAATAGGACATCGTCACTACCTGTAACTCATATTGCACAATCAAACTTGGAGTCTGCAGGCAGTGGAAGCCTAGGCAGCTCTGTAAATTCTAGTTTGTCAGTTTCTTTGCAGAGGAAGGGAAACGTGCTGCAGATATCTCGCTCATTTTCAGTCCCTGTAAACGACAAAGAAGGAAACTTAAGGAGAATGGATTCATTTTTTCGTGTGGTTCCCTCAACTCCACAAGTAAAAGAAGGAGAGATAAGTTCAAGTGCTTCTTTGGGACCTGATGATGAAAACAGTGACCCTGATGGGGAGGACATACCTGAAGAAGAGGCTGTTTGTAGAATTTGTATGGTTGAATTATGTGAAGGAGGTGAAACACTTAAGATGGAATGCAGCTGCAAAGGTGAACTAGCTTTGGCCCACAAAGACTGTGCTGTGAAATGGTTTACCATCAAAGGCAACAAGACCTGTGATGTGTGCAAGCAAGAGGTTCAAAACCTACCTGTCACTCTTTTACGAATCCAAAGTATGCGAGCTCGAAATGCTGGAACAAGTAGAGGTCTTCAGGCTGATGTTCATGGATACAGGATTTGGCAGGAGGTCCCTGTTCTTGTTATTGTCAGCATGCTTGCATATTTTTGTTTTCTTGAGCAACTTCTGGTTGGAAAAATGGGCACTGGAGCAATTGCTATATCTCTTCCATTTTCTTGTGTGCTAGGCCTCCTTTCATCCATGACTTCATCAACAATGGTGAATCGAAGATTTGTCTGGGTTTACGCATCAATTCAATTTGCTTTGGTGGTTTTCTTTGCTCATATATTTTATTCTTTGGTTAAAGTGCAAGCAATTCTATCAATTCTCCTTGCAACATTTTCTGGATTTGGTGTTGCGATGAGTGGGAGTTCTATCGTTGTCGAGATCCTACGATGGCGAAGACGATGGCAGGCCTGGTCAGAGGAGCAGCATCACAGTTCCCAACTGTTGACTCGACCACCAGTCCAATCCCCTAGAGCTGTTAATTCACCTCGGAGAGGTCCTAATGTAAACCAGCAGAACGCCAGCAGC
>gnl_Theca_v1.1_Thecc1EG001897t1
ATGGAGAATTCAGTTGCTGAACATCAACGCAGTGAAGCATCTTCTTCGGATCCTCCGAATCATGCTCAGGGTGGTGATGGTTTTGAGGTATGCATTGAAATGGAGAAAAGCATAGAAGCCTCTCATCAGACTAAACGGCCGAATCTCTCCTCTTTGCAAATACCTTTAAGGTCTTTGGAAAGTTCTTTCTATGATTTTACGAGTGTAGATATTCCTTCTGACCCAAGTCCTAGTTCTACTAAAGTAGGGCTGCCTCCTAGACCACATTCGGCTAAAATCAGATCCTCTGTTAGAAGTATCCTTCCCCAGAGGAGCTTTAGGGCAAACAATTTGTGCCAAAAAGGTGAGAAGATGGTTCTAATTGTTCCAGACACACCTCCATCTGATGGTTCTTTGGAGAAGCCTTCTACGTCAAGGTCATTTTCTCTCAACAAAGTTTTGTTCCCTTCAACAAAGGCAGCACATTCTTTACCAGTTACACCAATTGCGTATTCAGGTCCAAAGTCTATACCAGAAAGACATATAGATGCTCAATCTCATGTTTCTAAGTCAGTAGCTCAACAGCATATGACACGCTCATTGTCTGTACCAGTTCATGCTAAACCTAGAAGTTTAAGGCGAGCAGACTCTGGGCGAGGTCTGGTCCGCGTAATTTCAGCAACATTTCATCCTGTGCAAGTTGAGGGTGCCTTGCCAAATGATGTTCCTTCAACAGAAATCACTAGTGAAGATGTAGGTGAAGACATTCCTGAAGAAGAAGCAGTATGCAGGATTTGCTTGGTTGAGCTTTGCGAAGGAGGTGAGACTCTGAAGATGGAGTGTAGCTGTAAAGGAGAGCTTGCACTTGCTCACAAAGAGTGTGCAGTGAAGTGGTTTAGCATCAAAGGAAACAAGACATGTGATGTCTGCAAGCAAGATGTTCAGAATCTGCCAGTAACATTGTTAAAAATGAATGATCCACGGATTGTTACCAGACGACCTCCTACTGTGCCACAACAGGCTCAGGTTGCTCGTTACAGGGTCTGGCAGGATGTACCAGTTCTGGTCATGGTTAGCATACTGGCTTACTTCTGTTTTCTGGAACAACTTCTTGTGTCTAACTTGGGTCCGCGTGCTCTAGCCATCTCATTACCATTTTCCTGTGCTTTAGGTCTTCTTTCCTCTACAATTGCTTCAACAATGGTGAGCAGGAGTTACATATGGGCCTATTCTTCGTTCCAGTTTGCAATGGTTATCCTGTTCGCTCACATCTTCTATACAGTCCTTGATGTGAACGCAATTCTTTCTGTCCTCCTTTCGTCATTCACTGGGTTTGGTATTGCAATTAGTACAAATTCTCTTCTGGTGGAATACCTTAGATGGAGAAGAAGAGGACATACACAATCTCCCCAACAGCGTATAAATGGAACCCGGCAGCAGCGAGTACAACAGCCAGAAAACCAACAGGACAGTAACCAGCAAAGGCAACCG
>gnl_Theca_v1.1_Thecc1EG021113t1
ATGCAAGCAACTGAAGCTGAAGCTCTCAGCAATGGAGTTTCTAAGGGTTCTTCTCAGGCAAAATCTCCAATTCTGGAACCCTCAGATAGCGAAGTTTCTAAACCTGGAACGAGTGGTAGGCGCTTAGATCTATCTCTTCAAATACCCCCTAGACCACTAGGATTTGGTAGCCGTAGTGGAAAAGGTTTACTTCAGTCCCTGGGTTCCGGTAAAGGTACTTCATCATCAGGAGGCTTCTTGCGTGGCTTAAGTTTCAAGAAAAAAGGTGTTGTAGCTGATGGTGAGGGAAGCTCTCTCCTCACTCCAGACAGCAAGACAGGCCCTGAAAGTTCTAATATGGCTAGTTTTCCATCCCCATTCAATTGGAAAAGATGTACATCTCTGCCTGTTACACCTGCATCAAATTTGTCCCCATCGGTTCCCATGCCTGCTTCAGCAAGGATGGCTGGTGAACAGAATAAATCAAATAAAGGAGCAAAGCATGCTGTAGTTTCAAGGTCCCTGTCGGTGCCTGGGCGAAATGTTGTTATAGTGAGATCTGCATCTTTTGATACCTGTAAAGAGCATGTCTCTGCAGATAATAGCGATGATCAAATCAATCCTGTTCCTGGAGAAACCAATGATGAGGAGATTCCTGAAGAGGAAGCTGTGTGCAGAATCTGTTTGGATGAATGTGAAGAGGGAAATACACTCAAAATGGAATGCAGCTGCAAAGGTGCCTTACAACTTGTGCATGAAGCATGTGCTGTTAAATGGTTTAGTACAAAAGGAAACAAAAACTGCGACGTATGTGGGCAAGAAGTGCAGAACTTACCTGTAACTTTACTGCGGGTGCCTACTGGTCGTAGGGGTAATAGGCAGAGCATTAATTCACAGAGCTTACCATCAGAGTCCGTGAGTGCCTGGCAGGACTTTGTGGTGCTCGTGTTAATTAGCACAATATGCTATTTCTTCTTCCTGGAGCAGCTATTGATTCAACAAATGAAGACCCAAGCACTTATGATCGCAGCACCATTTGCGCTAACCCTGGGCCTCTTAGCATCTATCTTTGCAGTCTTATTAGCAATCAAGGAGTACATATGGACCTTTGCAGCTCTTGAATTCGCACTTGTGGCATTGAATGCCCATATATTCTATTCTGTGCTCCATCTGAAGGCTGTTTTCTCTATACTGCTTTCGGGAGTGTTAAGTTTGGGGATAGCAGTGACACTCAATTCATTGTATATCTACTGTTTTGGATGGCGAGTTCAGGTAGCCCAAAATTCTAACCCGGTG
>gnl_Utrgi_v4.1_Scf00441.g17729.t1
ATGGAAGCTGCTGAAAAAACCTCTCCAGCTGAAGAAAGTAAGGTTGGCATCTCCAAAATCGATCACTCCGACGAGGTTTCGGCACCAAGGGGCTACGAGACGATCAAGTCAAGTGAAATAACATGCGACGAATCAACAAGCACAGAGTTGCAACCGGCAAACGAGTTGATAGTGAAGATTCCCCCCAAAAAAGCTACTGAAAGTGCAGAGGACTATGCTGTTGTAAACATACTGCCTTCGCCGGCTCAAACCCCACGGAAAGTGAATTTTTCTCCATTACCAAGTCCGCTTGTTCTTAGTAGCGATGAATTGCCCAGCCCCTCGTCATCAAAAGGGAAAACTGCGATGAAAAATCTCTTTCCAAGGCTAAGCTTCATGTTCAGGAATGGAAACTCGGATCTTGAAAAGGCTGAAACTTCAGAACAGGAGGATACTTCTGATTTGGGAAGGAAAACTTCGATATCCAGAACCTTTTCTTTATCCAAGTTCTTCTATCCGAAGACCATCTCAAGAACATCTTCTTTACCACCTATTCCTATGGTGCATTCAAATCCGGAATCTTCACATGGGGCAGCTTCTTCCATAGCTGATGATGTTGGTGGTAAAGGCGGGAATAGTGCACTGTTTCATCGCTCACGCTCAGTCCCCGTTTTGTCTAAGGAGACCAGTGTCAAACGTGTGAACTCTTTAGGTAGCGGCTACCGTGTAATACCAGCGACTCCCATGGAAAAAGAAAACACAGCTGCAACTTCCAGTGCAGATCCAGCTCTTGACACAGGTAAGAAAAGTGATTATGGGGAAGACATTCCTGAAGAAGAAGCAGTTTGTAGAATCTGCTTTGAAGAGTTAGCTGAAGGCTCAGATACCCTCAAGATGGAGTGCAGCTGCAAAGGTGATCTTGCATTAGCCCATAAACAGTGTGCTATTAAGTGGTTTAGCTTGAAGGGGAACAAGACCTGTGATGTTTGCCAGCAAGATGTTAAAAATTTACCAGTCACCCTTTTGAGAATCAGAACTTTTCAAATACGAGAAGTTGCAACTCCTCCAACCGATTCGCCTCGATACCGGTCAGAAAAAGACCATGTTTTTGCAATCTACAAGATACACACGAAACCTCTCACAATAGAAGGATTTGTGCACAGGATCTTGCAGGATGTTCCCATACTTGTGCTTGTCAGCATGCTGGCCTATTTCTGTTTCTTGGAGCAACTTTTGGTCATTAAGATGGGAGCCAGTGCAATTTCTATATCTCTGCCCTTTTCCTGCATATTAGGAGTCCTTGCAACCATGATTTCAACAACCATGGTTCGACAAGGATATGCTTGGATGTACGCCGCTGTTCAGTTTTGTTTAGTCATCGTCTGTGCACACATCTTCTATTCACTACTTCATATGCAGGCCGTTCTCTCAGTGCTTTTCGCAGCATTCATCGGTTTTGGAGGTGCAATGTGTGGCACATGGATATGTTTAACCATCTTCAAGAGACGGCGACACCAGACGGAGCTTGCACCTGCTCAGCAAAGTTCAGTACAACAAGCTCGTACGCCAGATTCCTCTGATACTCTATCACCAGCAAGCTCCCAGCAGCTACCACAAAGGGACGACGGCCGCGGCTTC
>gnl_Utrgi_v4.1_Scf00198.g12265.t1
ATGGCGGACAACGATGCCTCCTCTTCAGCAACGCTTCATAAAACTTACGATCAGAACGGGGATTGCGGTAGCATCCAGCTTCTACAGGATCAGAAGACAGAAAAGGAAGAGGCTGAATCTGCGTTGATTCACTCAAGAAAACCAAATCTTTCTTCATTGGAAATACCGATGAAAACTTTGGACCGGGAACTTCATGATGGCATAAGATCTTATACTCCAAGTCCAGCTTCTACCAGATCAGGGTTGCCGCCGAGGCCCAGTTCAGCAAAATTCAAGTCATCTGTGAAGAACTTGATTCACCAGAAGAATTTCAGGGACAGAAGCTCGAGTTTGGAATCTGAGGAAATGATTTCCATTGTCACAGAAGTGCCCTCTCTAGATCAGCCTTCAACTTCTAGGTCCTTCCCACTGAACCGAGTCTTCTTCTCTAAGTCATCGCGTTCCTTACCAGTGACACCAATGGGAAATGCTGATCATAAGCCCTTGCCTTCGTATCATCAGTTAGACCATCAAACTAAGACGGATGAGGTTAGCACACGCATGAAGCGCTCGTTATCGGTTCCAGTGAACGACAGAAGCCTGGGCAGGGCTAACTCTTCTGGAGCCCTGATGCGTGTTATATCATTGCATAGGCCAACCATAGAGGAAAATTCACCCACGGGCGTTCCACCTGAGCCCCATTCTGATGATGCTGGGGAAGACATTCCTGAAGAAGAAGCAGTTTGCAGGATTTGCTTAGTTGAGCTTAATGAAGGGGGAGAAACGCTGAAAATGGAGTGCAGTTGCAAGGGGGAGATGGCCCTTGCCCACAAAGATTGCGCAATCAAGTGGTTTAGCATTAAAGGCAACAAAACGTGTGATGTCTGCAAGCAGGAAGTTCAAAACCTTTCTGTAACATTGCTGAGAGTGCAAAATCGACCTACTCATATTCCAAGACCGCTCATTGCACAGCAACAAAGTGAGGAAAGGAGAGGCTACTTCAGGTTTTGGCAGGATGTCCCTGTTCTTGTCGTAGTCAGCATACTTGCATATTTCGGCTTCCTCGAGCAGCTTCTGTTTTTCAGAATGAGAGTCCGTGCTCTCATCATCACGGTGCCATTTTCGTTTGCTCTCGGGTTTATATCATCGATGATCGCATCAACCATGGTGAGCAGGAGCTACATATGGGCTTACGCTTCTTTCCAATTTGCAGCAGTGATCTTGTTTGCTCACATCTTCTATAACATGTTCAACATGAACGCTATTTTGGCTGTGCTGCTCTCATCCCTCTCCGGGTACGGCGTCACCATCACCATAAACTCTCTTCTGATGGAGTGCCTGAGATGGCGATCGGGTTACTCCCAACAACCTCCGGCACAGCAGACGAGCAATCGGGATCACCAGCAACGACGAAATCAAAGGATTCATAATCATCCCATCCAAATCCAGGCAAGCTCA
>gnl_Utrgi_v4.1_Scf00768.g21587.t1
ATGGCATCGGGACAACGACCGACCGGAGGCTGCCCTGGGAATCCGCGAATGGAATCTTCTACTGGGGAAAGCGATGATGCCCATTCCCACACCGATTTAGCACCTCCATCGGTACCAATAACTAGCTTCTGTTTCCTTTTTCATTTTGTTGGTTTATCACCGATGGACTACACTGGAAAAGAAGTGAGTGAAATTGTTAATGAAGAATCGTCGAGGAAGCGAGTGCGGGCGAAGAAGGATTTGATGGTTAAGCTACCTCGGGATCAAGCTTCGGCGAGTGTGGAGAACTTGGCATCTTTGAACATACACTCCTCGCCGATTCAGACTCCCAAGAAAGTAAATTTTTCTCCCCTTTCCAGTCCCAATACAACGAGAACAAATGGATCTCCTCCCCCTTCAACGTCTAATGGGAAATCGGCAATGAAAGGTATTGTTCCTAGAGTCAGCTTCAGGTTCCCGAATACCAACTCAGAGCTCGAGAAGGCTGCAATGTTAGCTGTGGGAGATTCCCTTGAGATCGGAGGGAAGAAACCAATTTCTAGAACATTTTCCTTTACGAAACTTTTTTCTCCTATGATCAAGAGGACATCATCCTTACCAGAGACTCCTGTTTTGCATTCCAATCCCGAGTCGTCACACGGAGGATATCACCATCCTTCTCCTGATGGTGCTAAAAGTGCGAATATGTCATCCATACATCGCTCACGCTCCGTGCCTGCACTAAACAAGGTGGTGAGTTTGAAACAGGCGAGCTATCTGGGGAGTGTATACCGTGTGGTACCAGTGTCACCTTGTGCCACAGGGCAGACCACCGCAACTTCAAATCAAGTCACAGATGAGAAGAGTGATTATGGAGAGGACATCCTTGAAGAGGAAGCTGTGTGCAGAATCTGCCTGATAGAACTCGGGGAGGGGTCAAACACCCTGAAAATGGAATGCAGCTGCAAAGGTGAGCTTGCATTAGCCCACAAAGAGTGTGCTATCAAATGGTTCAGCTTGAAGGGGAACAGGACTTGTGATATCTGTAACCAAGATGTCAAAAATTTGCCTGTCGCACTTCTGAAAATACAAAATGCCCAAAGTCGTGGCTCTGGAAACCAGCCTGCTGGGTTTTCGAGATACAGGGTCTGGCAGGATGTGCCCATTCTCGTGATCGTCAGCATGCTTGCATACTTCTGCTTCCTGGAACAGCTTCTGGTAGGAAAGATGGGAACCGGTGCAATTTCTATATCTCTGCCCTTTTCCTGCATCCTAGGCCTCCTTGCATCAATGACTTCAACCACCATGGTAAGAGGAGGATATGCTTGGATATATGCTGCGGCACAGTTCTGTTTGGTAATTCTCTTTGCGCATATTTTCTACTCAGTGCTGCGTCTGCAAGCTGTTCTCTCAGTACTTCTGGCAACATTCACCGGCTTTGGAGGTGCGATGTGTGGTACATCCATATTACTGGAAATCCGCAAGCTGAGAGCGCGGCGGACAGCACTTCCGATTTCCCAGCAGCAGCAAGAGGCTGTTCAACCAGACCACCCTGCAGACTTGGTTGATGCAACTGCTGCACAAAGTTCTCACCCAGTTCAAACTGAGACATGGCACCAA
>gnl_Utrgi_v4.1_Scf00115.g9223.t1
ATGCATTACTCTGAAGAAGGGGAGTCAGGAGGCGATTCAGCAGCGGCGACGCCGAGCGCATCGCAGGATAGAGGAGAGTCTAGCGGTAGTAAGGGTGCAGTTCCCGGACCCAACCAGAAGCGTGATCTAGCACTGAACGTGCCTGTAAGATCCACAGGCTACTCAAGAAGTCGTAGTGGGAATAGTTCGTTGCATTCCCCTAGTCTTCTGAATGCGGGGCTTTCTCCATCAGGTTTCATTCGAGCATTCAGCTTTAAAAAGTCAGCAGGTGGTGGATCAGATGGAGAATATAGGTCCCTTCTCAACCGTGTCTCGGAGACAGGGCCAGAAGGTGCTAAAATCCCCACAACTTCATTGGACAAGGAAGGGAAAAAGTCAGCTTCCCTTCCGGTGACTCCAGCACCGACCATGCCCTCATCTCAGAGCCACCCACCAGCCAGGACAGTCAGTGAAAGGGAAAGATCAACTGCTAGTGCACCTAGAGACACACTTGGAAGGTCATTATCTGTACCTGAAAGGAGTCAATTGATCCTTCGGTCATTGTCCTTAACTGCACGTACTCCAGTTCCAGAAATCAATGCTGAGCAAAAGACCCCGGATCTGGCTCCTGATGACCAGGAGATTTCTGAGGAGGAAGCTGTATGCAGAATATGTCTTGATACGTGTGAAGAACGAGATACCCTAAAGATGGAGTGTTTATGTAAAGGAGCACTAAAGCTGGTGCATGAAGACTGTGCTATTAAATGGTTTAGCATAAAAGGTAATAGGGTTTGTGAAGTATGTGGTCAAGAAGTCGCAAATTTACCTGTGGCATTGCTCAGAATAACCAGTGTTGACCAAATGAGCAACCGAGGACCAATCGGAACAAATTCAATGAGCCCATGGCAAGATTTTGTGGTGCTGGTATTGATCACTTCCATATGCTTTTTCTTCTACCTTGAGCAGCTACTGATTGGCGACATGAGAGATCAGACAATAATAATTGCTGCTCCATTTTCTTTCACACTTGGCCTCACGACTACCATTTTTGCGGTCATCTTAGCAACAAGAGACTACACTTGGACTTATGCTGCTCTGGAGTTTATGCTTGTGGCTTTCACCCTCCATATTTTCTACACAATGCTCCACTTTCCTCCAATTTATGCAATCCTGACTGCATCCTTCCTGGGGCTTGGACTGGCTATGGCTCTCAACTTTGTATACCTGAGAGTGTTCCCCTGGCGGGCAGCACAGGCCTCCGATCCTCCTGTG
>gnl_Utrgi_v4.1_Scf00080.g7370.t1
ATGGGTTCAGTGGTGCTTGAGTTTCTCCTGCATGCTGTTGTTAGCCTTGTTCTGGTGACTAAAATCGTTGAGAATCTCAGGGGACCAAATGAAGAATCTTCACAAAGGATTCAATGGAGAAAGCAGAACCTTGTCTTGAATGTACCAAGTAGAACATTTGATGACGATATATATGCTCAAGATTTTGTCCAAGGCAACGTTGCACAGGCACCAACTCCAACCCCGAGAAGAGTGAACTTCGCAACGAAACCAAGCACTCCGGATTCTGAGCCACATGCATCTTCAGCCAAAGGGATATCATCTATCAAGAGCCTGTTGCCAAAGCGAAGCTTCAAGAATCGAGGCTCAAGTTCGGATATTGAGAAGGGGGATGGCAGTGATGCAGATTCTTCACTCTTGGTTGAAAGGGATAAGTCTTCAGTCTCCAGATCATGGTCCTTCTCTAAACTTTTTACTCCTAGAATGAAGAGGACATCTTCTTTTCCCACAAATGTAAGGGTAAATTCGAATTCCGAGGATGCTAATGCTGGAAGTACAGGCAGCACTCTTACTGGCCATACAGCAGAAGCTTTACATATGTCTCGATCACTTTCTGCACCTGTGGTTAAGAAGGAAAATGCCATACGGCGATCAAATTCTTTCTATCGTGTGATTGTGTCAACACCTAGACCAATGGCTGATGCCTCAGAAGTGCAACAAACAGGGCCAGGAGATAGTGGTGTGTTTTTTATGAGATTTCCAGTTGGCTTCTCTCTGTGCTGCTTTGAGATCTTTACTTGCTCTCCTGTTCATCCACATCTGAATAAAGGCGTTATTTTCATTGATGTATGTATGTTTTCTTGTGGTGTTGTAGCCGACACTGAAGCCACTGGTGAAGATATTCCAGAAGAAGATGCTGTTTGCCGAATTTGCCTTGTTGAACTATGCGAAGGTGGAAAGACTCTCAAGTTGGAGTGTAACTGCAAGGGTGAACTTGCACTGGCTCATGAAGACTGTGCAATCAAGTGGTTTTCTATTAAAGGAAACAGGACTTGTGATGTCTGTAAACAAGAAGTTCAAAATCTTCCTGTCACTCTTCTGCGTATTCAAAGCACTGCAACTCGCCCCATTCCTGGAAGCGATTTTGGAAGAATCACACAAGTTGGAAACAGGACTTGGCATGAGCTGCCGATTCTCGCCATTGTTAGCATGCTTGCCTACTTTTGCTTTCTTGAACAGCTTTTGATTCGGAATATGGGGGCACGCGCAATAGTGATCTCGCTTCCTTTTTCATGTTTGCTTGGCCTTCTTTCATCTATAGCAGCTTCAACCATGGTCACCCGGCAGTATGTCTGGTTCTATGCTGCACTTCAGTTCGGCCTCGTCGTTCTTTTCGCTCATATATTCTACGACGCAGTTCGTGTGAAGGCTGTTGCTTCCGTGCTTGTATCAGCATTCTGTGGGTTTGGTGTCGCCATGATCGGAGCTTCGTTGGTGGTACTATTTTTGAGATGCTGGCACCACCATCGTGCACATCGAGATGTGACCAGCAATCCGATTCCATTGAGCTCCAGCACGATCAGTGCCAGTCAGCCCCGCGGAAGCTCTGCTGCT
>gnl_Vitvi_Genoscope.12X_GSVIVT01017826001
ATGCACACTGCCCAGACTGTAACTGCCGGGGCTTCTGAGGCTTCTTCTCCACAGGCAAATCTCCAAATTCTGGAACGCACAAATGAAGTTGTTATAGATTCAGGACCAAGGGAGAAGCGACCAGATCTTTCACTTCAAATACCCCCTAGATCTGTAAATTTTGGCAATAGCAGGAGTGGAAAAGGTTTACTCCAATCTCAAGGATCCGTAAAAGGTATTTCACCTTCAAAGGGCTTGTTACGGGGTTTAAGCTTCAAAAAAAAGACTGCTTTACCTGATGGTGAGAGAAGCTCCCTCCTCAACTCAGATAGCAAGCCAACTGCAGAAAGTCCTAGGTTGTCCAACTTCATGGATGTTTTTAATTGGAAAAGATCTACTTCTCTTCCTGTTTCACATGCATCAAACTTGTCCCCTTCAGTTTCTACACCTACTTCAGCAAGGCCGTATAATGAACGTCCCAGGTCACATAAAGGGCCAGTTCATATGGTGGATCCTGTGGTCTCAAGGTCCCTGTCCATACCTGGTCGAAATGTTGTCATTGTAAGATCTGTATCTTTTGCTACTCGACATGAACAGGTTCAGACTGAATCTAGTGATGATCAAATTACTCCCGTTCCTATGCAAAATGAAGACGAAGAGATACCTGAAGAGGAGGCAGTTTGCAGAATCTGTTTGGAAGTTTGTGAAGAAGGAAACACACTCAAGATGGAATGCAGTTGCAAAGGTGCCCTCAGACTTTTACATGAAGACTGTGCGATTAAGTGGTTCACTACAAAAGGAAATAAGACTTGCGATGTATGTAGGCAGGAGGTTCAGAACTTACCTGTAACCTTGCTTCGGGTGCCAACTTCTGCTCAAAGGGATAACAGACAGGCACATAATCAACAGAGTTTAAATTCGCGATCAGTAAGTGTTTGGCAGGACTTTGTGGTTCTTGTCTTGATTAGCACGATATGCTATTTCTTCTTCCTTGAGCAGCTCCTGATTCATGACATGAAGACTCAAGCAATTGTAGTTGCAGCACCATTTTCTTTTACTTTGGGTCTTTTGGCATCTATTTTTGCAATTATCCTAGCAATCAAGGAGTATATATGGACATATGCTGCTCTTGAGTTTGCGCTTGTGGCCATAATCGTCCATCTTTTCTATAGTTTGCTTCATCTGAAGGCGGTTTATGCCATAATGCTTTCTGCAGTTATGGGTTTCGGCATAGCTATGAGCCTCAATTCATTGTACATTCAATTTTTTACTTGGCGGTTTCAGATTACACAGAACTCCAACCCTGTA
>gnl_Vitvi_Genoscope.12X_GSVIVT01020801001
ATGGAAGTTTCAGGTGTTGAACTGCAACCTGAGGTGGACGCCACCTCGGATGCTCCCGAACACTGTCAGGAAAGCAATCAAAAGGAAAAAGGAGAAGGAACCTCCTTAGTTCAGCAGTCTAGACGGCCAAACCTATCGTCTTTGCAGATACCTGTAAGGTCTCTTGAAAATACATCCTCTGCTTTTGCAAGGATAGAAATTTCCTCAGCCCCGAGTCCTACTTCCACTAAAGCAGGATTGCCGCCTAGACCACCTTCAGCTAAATTCAAATCATCCATGAGAAATCTGCTTCCCCAAAGAAGCTTGAGGGCAAAAAATTTGTCTGAGGATGGGGAAAAGACAGTTCTTATCATCCCAGACACACCATCATCGGATGGTCCTTTGGATAAGCCTACTACTTCAAGGTCATTTTCTCTCAACAAGGTTCTTTTCCCTTCAGTAAAAGCAACATATTCTTTACCAGCTACACCAATTGCAAGTTCAGGTTCTGAGTCCCTGCAGGAAAAGAATCTGGATGGTGAATCTGATTTTTCTAAGGTAGAAGTTCAGCATCATATGACACGCTCATTGTCAGTTCCTGTAAATGTTAAAGCCAGAAGTTTAAGGCGGATGGACTCTACAGGAGGTTTGATCCGTGTGATATCAGCAACCCCTCGTCCAGTGGCAGTTGATGGTGCCTCACAAGATGATGCCCCAGTAACAGAAATTGTGAGTGGAGATGATGGGGAAGATATTCCCGAGGAAGAAGCAGTTTGCAGGATTTGTTTCATTGAGCTTGGGGAAGGAGGTGATACTCTTAAGTTGGAGTGTAGCTGTAAAGGTGAACTTGCACTTGCTCACCAAGACTGTGCTGTAAAGTGGTTTAGCATTAAAGGAAACAAGACATGCGATGTCTGCAAGCAGGATGTCCAGAACCTTCCAGTAACATTACTGAAAATACAAAATCCTCAGACTGTTAATCTTAACAATGTCTTAGATCAGAAAAGGGAGAACCTTCTTAGAAGGGTCTGGCAGGATGTTCCAGTTCTAGTCATGGTCAGCATGCTTGCATATTTCTGCTTCTTAGAGCAATTACTGGTAACTAACCTGGGTCCTCGTGCTCTTGCCATTTCTTTGCCCTTCTCATGTGTTTTAGGTCTTCTTTCGTCCATGATAGCTTCCACCATGGTGAGCAAGAGTTACATATGGGCTTATGCTTCATTCCAGTTTGCAATTGTGATCCTATTTGCTCATATCTTCTATACTATTCTCAACGTAAACCCAATTCTTTCAGTTCTCCTTTCCTCATTCACTGGGTTTGGAATTGCAATAAGCACAAATTCGCTTCTAGTAGAGTACCTGAGATGGAGAGCAAGCAGGCAGGTGCGATCTTCCGATCAAAATAACAGAGGTGTGCAACAACCACAACGGCACCATCACCACCACCACCACCACCACCAGTGGCAGCAGCAGCAGCAACAACAACAACAACAACATCAACACCAATTACAAGACCTAATACAAGAATCCAATACTGGGCCTACAGAGAGTTCCAGGCAAGAAGAAAACAGGATTCAGAACACT
>gnl_Vitvi_Genoscope.12X_GSVIVT01025179001
ATGAATAGAACATCATCTCTACCTGGTACTCCACTTGAGCATTCAAACCCAGAATCAGTAAGTGGAGGAAGCATAGGCAGTGCACTGAAATCAGATACAAGAGGAGTCCATCGGCGAATATCTCGCTCACTTTCGGTCCCTGTAAACAATAAAGATAGAAGCATAAAGAGAATGGATTCATTTTTTCGTGTAATTCCCTCAACTCCCCGGGTGAAGGAATTGGATGCAATGACAATGAATTCAAGTCCAGCAGTGGAAGCAGAAAACAATGAAGCTGATGGTGAGGATATACCTGAAGAAGAGGCTGTGTGCAGGATTTGTTTGGTTGAACTGTGTGAAGGTGGTGAGACTCTCAAGATGGAGTGCAGCTGCAAAGGTGAACTTGCTCTAGCCCACCAGGAGTGTGCTGTCAAATGGTTTAGGATCAAGGGTAACAAAAACTGTGATGTATGCAAGCAAGAGGTTCAAAACCTGCCTGTCACTCTTTTGAGGATCCAGAGCATTCAAACTCGAAATAGTGGATCAAATAGAGCTCATCAGACAGAAGTTAATGGATACAGGGTTTGGCATGAACTGCCTGTACTCGTGATTGTCAGTATGCTTGCCTACTTTTGTTTTCTCGAGCAGCTTCTGGTTGGAAATATGGGTACTAGTGCAATAGCCATTTCTCTTCCCTTTTCTTGTGTACTGGGTCTTCTTGCCTCCATGACTGCCTCAACCATGGTGAAGAGAAGATTTATCTGGGTTTATGCATCTATTCAATTTGCATTGGTGGTTCTCTTCGCGCATATTTTTTATTCCTTGGTTCGTGTACAAGCCGTTCTATCCATTCTCCTCTCTACATTTGCCGGGTTGGGCATTGCAATGAGTGGGAGTTCTATTATTGTGGAGCTGTTGAGATGGAGACTCAGATGGCATGCCTGGTCAGAGCAGCAGCAGCAACACGCCACCATACTGAATCTGAAAACCCAGAGACTTTTAGTAGGAGCTGAATCAATAGCCTGT
>gnl_Vitvi_Genoscope.12X_GSVIVT01025673001
ATGGGAGCTGAAGAGGAGTCGTCTGTTGGCGTGGGAAATAATGGGGGTGCTTGCAACAACACGCTTGATCCTCCAATTCAAAAGGTTGGAATTTCATCTGAAATAATGGAGGAAGCCCCACGTGGTCAACAGCAGAGGCACCAAAACCTCATCTTAGAGATACCCTCAAGGACTCATGAGGGCTCTACTGAGGATTTTGTGAGAATAAACATGCCGCCAACACCAAATAGTACTCCCAAAAGAGTAAATTTTTCGCCAATGCCTAGTCCTAGTTATACCAAAATCAATGTGTCCCCGGGTCCATCACCATCTAAGGGTAGGTCATCCATCAAAAGCCTACTTCCAAAACTAAGTTTCAAATACCGGAGTTCTACTTCCGAGATTGAGAAAGCTGCCATTCTTGCACTTGGAGCTTCTTCAACAGGGACACGAGAGAAGCCTCTAACCCCAAGGACATCGTCTCTTACAAAACTTTTCACACCCAAAATGAAGAGGACATCGTCTTTACCGGTGTCCCCAATTGCTCACTCAAATCCAGAGTCTATGCATGGGGGAAACACAATTGATCTGCTGGATTCTGCTAAAGGAGGATCACTGCTACCTATTCATCGTTCACATTCAGTCCCTGTGATTAACAAAGATGAAAGCATAAGGCAGATGGATTCTTTAGGTGGTGTATTTCGTGTAGTTCCTACTACTCCAAGAGTGGCAGAAGTGACTGTTGCAACAGCAATTGCTAGTCCAACAGTTGATGCTGGTGGAAATGATGATGATGGTGAAGATATTCCTGAAGAAGAAGCGGTTTGTAGAATCTGCATGATCGAACTGGGGGAAGGTGCTGATACCCTTAAGATGGAATGTAGCTGCAAGGGTGAACTTGCACTTGCACACCAAGAATGTGCTGTAAAATGGTTTAGCATCAAAGGTAACAAAACATGCGATGTCTGCAAGCAAGAGGTCCAGAACCTACCTGTCACTCTTTTACGAATTCAAAATGCCCAGGCACTTAACTTGCAAGGAAATAGAGGTCGGCAAGCTGAGGCTACTGGATATAGGGTTTGGCAGGATGTTCCTGTTCTTGTCATTGTCAGCATGCTTGCTTACTTTTGTTTTCTTGAGCAGCTTCTGGTTAGGAAAATGGGTTCTAGTGCGATTGCCATCTCTCTCCCATTTTCCTGCATATTGGGCCTTCTTGCATCCATGACATCAACAACATTGGTAAGAAGAAGGTATGTCTGGGTCTATGCGAGTATTCAATTTGGACTGGTGGTTTTCTTTGCACATATTTTCTATTCACTGTTTCATGTGCAGGCCGTATTATCTGTCCTCCTGGCCACATTTGCTGGATTCGGAGTTACTATGTGCGGGAACTCCTTTGTTGTTGAGTTTTTAAAATGGAGGAGAAGGTGGCTGGCTGGGTCAGATCAACAACACAGTTCTCAGGAGGTGACACAGATGGATGGATCACCTGGAACTGCAAATCCACCACAAACAGGTTCTCCACACCATGAAACTGAAATGGGAAATTCTGGGAATCCACGGGGAAGC
>FraveV4A2_3g32510.t3
ATGGCAACTGAGGAAAAGCACGTGGGTGAGGGGAATCATGAGAATTCAAGCCAAGGGGCACTTGTTGCTTCTCCAGTTCATCAAAAGGTTGAAGAATCAGTAGGAATAATTCAAGTAACACCTCAAGTTCATCCATGGAAGCGACAAAATCTTCACCTGGAGATACCCTCAAGAACAGAAGAAGATGGAGTTCAGGATTTTGTTGCAATAAAGATGCCTCCAACACCAAGTCCCACCCCTAGGAAAGTAAATTTTAATCTTACTCCAGGATCAAGTGATGCAAGAACTAGTGGATCTCCAGGCCCCTCTTCATCCAAAGGAAAATCTTGTAAAAGATCTCTTTTTCCGAAACTAAGCTTCAAGAATCGAAGTTCCTCAGATGTAGAGAAGGCTGTCAACCCAGCTTCAGAAGGTTCACCTGCAGGGCCACCACGGGAAAAGCCTTCCATATCAAGGTCAATGTCCCTTACCAAGCTATTCACTCCGCGGATAAAGAGAACATCATCTCTACCTGTAACTCCTATTGCATCTTCACTCCCAGACTCTACACATGGTGGAAGTGTTGGTGGCTCTCTAAATTCAGCAAGAAAAGGAGCTCGACAGATAGCTCGCTCACTTTCAGTTCCAATCAACCCTAAAGAGAAGGTTGCCTTAAGGAGGATGGATTCCTTTTTCCGTGTAATTCCTTCCACTCCTCGGGTGAAGGAAGGGGATGCAATATTGATTACTTCCCCAAAAGCGGATGCTGGAAATGATGATGACAATGGTGAAGACATATCTGAAGAAGAGGCTGTCTGCAGAATTTGTCTAGTTGAACTTTGTGAAGGGGGTGAGACCCTCAAAATGGAATGCAGTTGCAAAGGTGAACTTGCTCTGGCCCATCAGGAATGTGCTGTAAAATGGTTTAGTATCAAAGGTAACAAGACCTGTGATGTATGCAAGCAAGAGGTTCTAAACCTGCCTGTCACTCTATTACGAATACAAAGTGTTCGAGCTCGAAATACTGGAAGTACATTTCTGCAGGAAGATGCTAACGGTTACAGGGTTTGGCAGGAAGTGCCTGTGCTTGTCATTGTTAGCATGCTTGCCTACTTTTGTTTTCTTGAACAGCTACTGGTAAGATTAGAAATCCAAAGTCTAAACTACAGAACAGTCAATTTTATTGTACTTGATCCCATGGTGATATATGTTCATCTACAGGTTGAGAAAATGGGTACGGGTGCAATTGCTGTCTCTCTTCCATTTTCTTGTGTACTGGGACTCCTTTCATCAATGACCTCATCAACCATGGTCAAAAGAAGATTTGTCTGGGTCTATGCGTCGGTTCAGTTTGCTCTGGTGGTTTTATTTGCACATATATTTTACTCGTTGGTCCGGGTGCAAGCAGTTCTTTGCATTCTCCTGGCAACATTTGCCGGACTGGGTGTTGCGATGAGTGGGAGTTCCATAATTGTCGAGGTCTTGAGATGGAGAAGAAGATGGCAGAGTCGCTCCGAGCAAAGCCATAGCCAATCC
>FraveV4A2_4g17000.t1
ATGCAAGCGACTCAAGGAGTGAGTAATGGAGTTACAGAAGCTCCTGCTGCTCAGGCTGGTGCTGAGAATCTGAAGTCCATACAGGAAGAAGGTGGAGAATCGGGACATAGTGGAAGACGCCCTGATATATCACTTCAAATACCCCCAAGGCATGCAGGGTTTGGCAGTAGCCGAAGCGGGAAGGGTTTACTCCAGTCTCAAGGTTCCTCTAAGGGTAGTCCACTATCAGGAGGCTTGTTCCGGGCTTTAAGCTTCAAGAAGAAAGGCACATTGCCGGATGGTGAGAGAAGTTCCCTCCTTAATTCAGACTCCAATACAGCTCCTGGAAGTCCAGTAGTGAACAATAATGGACCAGCATTTTCTTGGACAAAGTGTGCCTCTCTTCCTGTTACACCAGCATCAAATATCTCACCATCCATATCTACACCTGCTTCTGCAAGGACGTATAACGAAAGGCACAAGGCACATAAAGAGAATGTGAAGCCTACAGTTTCAAGGTCTCTGTCCGTGCCTGGACGGAATATTGTTATTGTCAGATCCATATCTTTTTCTGCTCGAAATGAGAACATCGAAACAGATCCTAGTGATGATCAAATAACTCCGGTTCCAGTCGAGGCTGAAGATGAAGAAATTCCTGAAGAAGAAGCAGTATGTAGGATTTGTTTTGATGAATGTGAAGAACAAAACACTCTCAAAATGGAATGCAGTTGCAAAGGTGCTCTCAGACTTGTACATGAACAGTGTGCAATTAAGTGGTTTAGCACAAGAGGAAACAGGACATGTGAGGTATGTGGGCAGGAGGTTCAGAATTTACCTGTAACCTTGCTGCGGGTGCAGAGTTCTGTTCAAAGGGCCAGCGGACAGAACCAAAATCAACAGAGTCTGCATCCAGAAACAATAAGTGCATGGCAGGACTTCGTAATACTGGTATTAATTAGCACAATATGCTATTTCTTCTTCCTTGAGCAACTACTGATCCGGGACTTGAAAGCTCAAGCTATTGTAGTTGCAGCACCATTTGCATTTACATTGGGTCTCTTAGCATCCATATTCGCCATTGTCCTTGCAATCAAGGAGTATATATGGACATATGCAGCTCTCGAGTTTGGCCTTGTAGCACTCTCCGTGCACCTTTTCTATTCTACATTTCATCTGCCAGCCATATATTCAATACTGCTTGCATCAGTAGTGGGTTTTGGGATATCAATGAGCCTCAACTCATTGTATATGCAGTACTTCAGTTGGAGAGTTCAAGTTGCTCAGAACAACTCTAGCCCAGTA
>FraveV4A2_6g15720.t1
ATGGCAATTGAAGAAGAAGAAGCTTCTGCTAAGCAAAATGATGCTGCTGACATTTCCACCAGTCAAGTTGATCCTTCACCCCAAGAGGATGGAAATTCCCCTGAGATAATTGAAGAAACTCCTCCTGAACACCCATGGAGACGACAGAACCTCGCCTTACAGATACCCTCAAGAACTCTTGCGGATGCCAAAGAGGATTTTGTGAGAATAGACATGCCCCCAACTCCAAGTCCCACTCCCAAAAGAGTAAACTTCTCCCCATTACCCAGCCCTTATTTAAACAAAGTCAGTGGATCCCCAGGTCCCTCATCCTCAAAAACTAAGACAACCATAAAAAGCCTCCTTCCCAAACTAAGTTTCAAGTATCGGAACACTACTTCAGAGATACGGAAGGCTGCTACGCTTGCACTAGGAGGTACACCTACGGCAACCCGTCAGAGGCCTATAATTTCTAGGACATTTTCTCTTACAAACCTTTTAACACCAAGTCTGAAGAATACATCATCATTGCCTACAACTCCAATTTCTCACTCAAATCCAGAGTCTATGCATGGGAGGAACACTGTTGATCTGAAAGGAGGGCGCCAGCTGCCTATTCATCGTTCACATTCAGTACCTGTGCTTAATAAAGATGGGAGTGTATGTCTAGGTGGTGTCATTCGAGTGATTCCTTCCACACCACGAGCGATGGAGAGAACTGTTTCAATAACTTCATGCACCTCCCCAAAAGATGACAATGATGGAAGTGATGATGATGGTGAAGATATTGCCGCTGAAGAGGCTGTTTGTCGAATTTGCTTAGTTGAACTGGGGGAAGGTGCTGACACCCTGAAGATGGAATGCAGCTGTAAAGGCGACCTCGCTCTGGCCCACCAAGAGTGTGCTGTAAAATGGTTCAGCATTAAAGGTAATAAAACATGTGATGTGTGCAAGCAAGAGGTCCAGAACCTGCCTGTCACGCTTTTACGAATTCAAAATGTTCAAGCACATAATTTACGTGGAACTAGAGCACAGCAGCCTGAGGTTACTCAATACAGGGTCTGGCAGGATGTTCCCATTCTCGTCATAGTTAGCATGCTCGCATACTTCTGTTTTCTTGAGCAGCTTCTGGTAGGAAAAATGGGATCAGGTGCAATTGCGCTCTCTCTTCCTTTTTCCTGTATATTGGGTCTTTTGGCATCCATGACAGCAAGCACAATGGTGAGAAGAAAATATGTCTGGGTTTATGCGACCATTCAGTTCTTTTTGGTGGTTCTCTCAGCTCATCTACTTTATTCATTGATTCACATGCAGGCAGTTCTGTCGGTTCTTCTTGCCACATTCACGGGGTTTGGAGTTACAATGTGTGGGAATTCCATTATTATCGAGGCTTTGAGATGGAGGGAAAGATGTCTTTCTCGGTCAAATCAACGTCATGGTACTGCTGCAGTGACTCAGCCGAATCAACCACAACAAACAGAGACAAATCCTCAGCATCTTGAAAATGAAATTGAAGGTGCTGAAGCTGTTCGTGGCAGC
>FraveV4A2_6g40120.t1
ATGGAGATTTCAGCTCCTGAGGTTCTACATGAAGATGAACCAGTCTCTAACAAAACCCAGATTTGTAATCAAGAGAAAAGTAATGAAGAAATTTCCACGGTTCAACAGCCTCGAAGGCCAAACCTCTCCTCTCTGCAGATACCAGAGAGGACTCTGGAAAGTAGTTTATCTGCTTTTACGACGATTGATATTCCGTCTGGACAAAGTCCTAGTTCCACTAGAGTTGGGCTGCCGCCTAGACCACATTCAGCTAAGATCAAATCATCCGTGAAATATCTATTTCCTCAAAGGAGCTTTAGGGGGAAAAATATGACCCATGATGGTGAGAAGACCATTCTCATTCTACCAGATACAGCTTCATCAGATGCTTCTTTGGAGAAGCCTTCTACCTCGAGGTCTTTCTCACTTAATAGGATGTTCTTCTCTCCATCTTTAAAAGCAACACATTCTTTACCAGTTACACCGAGTGCAAATTCAGGTTCTGAGTCTGTGCAGGATAGACAGTCGGAAAGTCATTCTGATTTTTCTAATGAAGTTCAGCAGCATATGATCCGCTCATTTTCGGTTCCAGTAAATGTTAAAACCAGAAGTTTAAGGCGGATGGATTCTGGAGGCATGATGCGTGTAATTTCAACTCCACGTCCTGCAGTAGTTGATGCTACTTCCCCAAATAGTGCCCCAACAACGGATACTGCTACTGAAGATACTGGTGAGGATATTCCTGAAGAAGAAGCCGTTTGCCGAATTTGTTTGGTTGAGCTCGCAGAAGGTGGTGATACTCTTAAAATGGAGTGCAGCTGCAAAGGAGAGCTGGCACTGGCTCACAAAGATTGTGCAGTAAAGTGGTTTACCATTAAAGGTAACAAGACCTGTGATGTCTGCAGACAGGATGTTCGAAACCTACATGTAACACTACTTAAAATACACAATCCTCAAACTATTGTAAGACGACCACCAACAATACCCGAGCAGAGGGAAGTCGCTCGTTACAGGGTCTGGCAGGACATACCAGTGCTTGTTCTGGTCAGCATGCTTGCATATTTCTGCTTTCTGGAACAACTTCTGGTATCTGACTTGGGACCTCGTGCTCTTGCCATTTCCTTACCTTTCTCTTGTGTTTTAGGACTCCTTTCATCCATGATTGCTTCAACAATGGTAAGCAGGAGCTACATATGGGCCTATGCCTCCTTCCAGTTTGCCGTCGTGATCCTCTTTGCTCACATATTTTATACCATCCTTAATGTAAATCCAATTCTCTCGGTCATCCTTTCTGCATTTACTGGCTTTGGGATAGCGATCAGCACAAATTCTCTTCTAGTGGAGTATCTTAGATGGAAAGCAAGCAGGCAACTGGGATCTTCCCATACTAGCACTATGAATGAACTGCAATTGCAGCACCAGCAGTGGCAGCATGAAGAGCAATATTATCGCCATTACCAACAACAACGACGGCAACGATTGAGAGAGGAGTCCCAGAATCAGGTACAACAGCAAGAACAACAGCATCAACAGCAGCAGCACCAACACCAATTGAATGAAGAACCAAATGCGAATGGTTCCTTGCGGATAGACATGGGACGGGAGATG
>Maldo_HF_01593
ATGGCGACTGAAGATGAAAGCATCGTTAAAAATGGTGGCAACATTTTCACCAACGAAGCTGAGCCTTCAGCCCACATGGGTGGAGATTCCACTGAGATAATTGAAGAAGCTCCTCCTGACCATCCATGGAGACGACAGAACCTCGTGTTACAGATACCTCCAAGAACTCTTGAGGATGCCAAAGAAGATTTTGTGAGCATAAACATGCCCCCAACACCGAGTCCCACTCCCAAAAGAGTAAACTTCTCCCCATTACCCAGCCCCATTGTAGCCAAAATCAGTGGTTCCCCAGGTCCCTCATCATCAAAAACTAAATCAACCACAAAAAGAAGCCTCCTTCCAAAACTTAGTTTCAAAAATCGGAACACTACTTCGGAGATTCAGAAGGCTGCTGCTCTAGCACTAGGAGGCTTACCTGCAGGGACACGTGAAAAGCCTACAATTCCAAGGACCTGGTCCTTTACAAAGCTTTTAACTCCCAGGACAAAAAATACATCATCCTTGCCTGTAACTCCAATTGCTCACTCAAATCCAGAGTCTATGCATGGCAGGAACACAACTGATCTGAAAGCAGAGGCCCAACGACCTATTCACCGTTCACATTCAGTCCCTGCGATTAATAAAGATGGAAGCATATATGTAGGCAGTGTCATTCGTGTAATTCCAACCACACCACGAGTGGCTGAAAGGACTGTCACGACAACATCAAGCACATCCCCTGTAAATGACACTGGTGGAAGCGTTGATGGTGGTGAAGATATTGCTGAAGAAGAAGCTGTTTGTCGAATTTGCTTAGTTGAGCTGGGTGAAGACGCTGACACCCTCAAGATGGAATGCAGCTGTAAAGGCGACCTTGCTCTTGCCCACCAAGAATGTGCTGTAAAATGGTTCAGCATTAAAGGTAATAAAAAATGTGATGTGTGTGGAGAAGAGGTTCAGAACCTACCGGTCACCCTTCTACGAATTCAAAATTCTCAGGCCGTTAATTTTCGAGCAAGTAGAGCACAGCAGGCTGAGGCTACTCAATATAGGCAAGTGAAAATTTTCAACTGTTGTAATGCTCGGGAAGCGGAAATTTCTGCACTTTCTGTGTCTTTATTGTGTTCGATACCACCTCCTAGGATGGTGGGGAAAATGGGATCTGGTGCAATTGCTCTTTCTCTTCCTTTTTCCTGCATTTTGGGTCTTCTGGCATCCATGACATCGACCACGATGGTGAGAAGAAGATATGTCTGGATTTATGCAACTATTCAGTTTGTACTGGTGGTTCTCGCGGCACATCTACTTTATTCATTGATTCACATGCAGGCAGTTCTGGCTCTTCTCCTCGCCACCTTTTCAGGATTTGGAGTTACAATGTGTGGAAGTTCTTTTATTGTCGAGGCTTTGGGATGGAGGGAAAGATGGCGTTCTCAGCAGTCAAATCAACAGCGTGGTTCTCAGGAGGTGGCGCAGCCGAATCAATCACCCCAGAATACACAACATACACAGACGAATCCCCAACAGCGGGAAACTGAACTCGAA
>Maldo_HF_04820
ATGGCGACTGAAGATGGAACCTTTGCTAAAAACGGTGGCGGCATTTTCACAAACGAAGCTGAGCCTTCAACCTACATGGATGGAGTTTCCACTGAGATAATTGAAGAAGCACCTCCTGGCCATCTGTGGAGACGACAGAACCTCGTCTTACAGATACCTTCAAGAACTCTTGAGGATGCCAAAGAGAATTTTGTGAGAATAAACATGCCCCCAACGCCGAGCCCCACTCCCAAAAGAGTAAATTTCTCCCCATTACCCAGCCCTAGTTTAGCCAAAATCAATGCGTCCCCAGGTCCCTCGTCGTCAAAAACTAAATCGACCACAAAAAGAAGCCTCCTTCCAAGACTAAGTTTCAAAAATTGGAACACTACTTCGGATATTGAGAAGGCTGCCACTCGAGCACTAGGAGGCTTACCTGCAGGGACACATGAGAAGCCTTCAACTCCAAGGGCCTGGTCCTTTGCAACACTTTTAACTCCCAGGACGAAAACCTCATCATCCTTGCCTGCAACTCCAATTGCTCACTCAAATCTAGAGTCTATGCATGGCAGGAACACAATTGATCTGAAAGCAGAGGCCCAACGACCTATTTGCCGCTCACGTTCAGTTCCTGCGATTAAGAAAGATGGAAGTATATATGCAGGCAGTGTCATTCGTGTAATTCCAACCACGCCACGAGTGGCTGAGAGGACTGTCACGACTACGTCAAGCACATCCCCAATAAATGTCACTAATGGAAGTGATGATGGTGGTGAAGATATTGCTGAAGAAGAAGCTGTTTGTCGAATTTGCTTAGTTGAGCTGGGTGAAGATGCCGACACCCTCAAGATGGAATGCAGCTGTAAAGGCGACCTTGCTCTTGCCCACCAAAAATGTGCTGTAAAATGGTTCAGCATTAAGGGTAATAAAACATGCGATGTGTGCGGAGAAGATGTTCAGAACCTGCCAGTCACACTTTTTCGAATTCAAAATTCTCAGGCTGTTAATTTTCGAGCAAGTAGAGCACAGCAGGCTGAGGATGTTCCGATCCTTGCCATAGTTAGCATGCTTGCTTACTTCTGTTTTCTTGAGCAGCTTCTGATTCACATGCAGGCAGTTCTGGCTCTTCTCCTCGCCACCTTTTCAGGGTTCGGAATTACAATGTGTGGAAGCTCTATCATTGTTGAGGCTTTGAGATGGAGGGGAAGATGGCGTTCTCGGCAGTCAAATCAACAGCATGGTTCTCAGGAGGTGACACGACCGAATCAATCACCACAGAATACACAACAAACACAAACGAATCCCCGACAGCGGGAAAATGAACCTCAAGGTGCAGAACTTACTCATGGCTCTACTTCTGTATGCACGAATACCACCGCTGCATGC
>Maldo_HF_06195
ATGGGAACTGAGGAAGAAAAGCATGATCATGGTCAAAGTTCATGCCAGGGGCAAGGAGAAGTTGATGTGCCACTTGACAAGGTTGAAGATTCAGTAGTAGTTGCTGAAGAAGCACCCCAAGTTCATCCATGGAAGCGACAAAATCTCCACCTGGAGATACCCACGAGAACATCCGAAGATTGTGTTCAGGATTTTGTTGCAATAAAGATGCCTCCAACACCGAGTCCCACTCCTAGGAAAGTAAATTTTCTCTTGACACCTGGTTCTGTAGATGGAAGAATGAGTGGATCGCCAGGGCCCTCTTCAGCTAAAGGCAAATCATCTATAAAATCTCTTTTACCAAAACTAAGCTTCAAGTATCGAAGTACTGCTGATGCGGAGAAGGCTTCCAACCTAGCTTCAGAAGGTTCTTCTACAGGAGTTCGGGAAAAAGCTTCCATCTCAAGGTCACTGTCTCTCACAAAATTATTCACACCGAAGATGAACAGAACATCATCCCTACCTGTAACTCCAATGGCACTTGCACTCCGAGAATCTGCACACGGCGGAAGTGTTGGTGGCTCTCTGAATTCAATTAGGAAAGAATCCAAAAGACAGATAGCTCGCTCACTTTCAGTCCCAGTCAACCATAAAGAAATGAACTTAAGGAGGATGGATTCATTTTTTCGTGTAATTTCTTCCACTCCTCGAGTCAAGGAAGGAGATGATGTATCGATTAGTTCCCCAACAGCAGATGCTGGGAAAGATGATGATAATGGTGAAGACATATCTGAGGAAGAGGCCGTCTGTAGAATTTGTCTTGTGGAACTGTGTGAAGGGGGTGAGACTCTCAAAATGGAATGCAGTTGCAAAGGTGAACTTGCTCTGGCTCACCAAGAATGTGCTATTAAATGGTTTAGCATCAAAGGTAACAAGACCTGTGATGTGTGTAAGCAAGAGGTTCAAAACCTGCCTGTCACTCTATTACGAATTCAAAGTGTTCGAGCTCGAAATGCTGGTGCAAGTTTATATGGGCAGGAAGATGCTAATGGGTACAGGCAAGTGGTTTGGCAGGAAGTGCCTGTGCTTGTCATTGTCAGCATGCTTGCCTACTTTTGCTTTCTTGAGCAGCTCCTCGTGGAGAAGATGGGTACTGGAGCAATTGCCATCTCTCTTCCATTTTCATGTGTACTGGGTCTCCTCTCATCCATGACCTCATCAACCATGGTGCAAAGAAGATTTGTCTGGGTTTATGCATCGGTTCAGTTTGCTCTGGTGGTTCTATTTGCACATATATTTTACTCGATGGTCCGTGTGCAAGCAGTTCTTTGTATTCTCCTCGCAACATTTGCTGGGTTGGGAGTTGCGATGAGTGGGAGTTCCATCATCATCGAGTTCTTGAGATGGAGAAGAAGATGGCAAACTGCATCCGAGCAACGTCAGATGTCC
>Maldo_HF_26672
ATGCAAGCTGCTCAATCAGTCTCCAACGGAGCTGCAGAACGTCCTCCTTCTCCTCAGGCTGATTTCCAAAATCTGAAGACAGTAAATGAAGAAGCTACCGACCTGGAACCTACTGGGAGGCGGCCAGACATATCACTTCAGATACCCCGAAGGCCTGTGGGTTTTGGCAGTAGCCGTAGTGGAAAGGGTTTACTGCAGTCTCAAGGTTCCTTTAAGGGCAGCTCGCTATCAGGGGGCCTTTTCCGGGGTTTAAGCTTCAAGAAAAAAGGCAATCAACCAGATGGTGAGAGAAGCTCCCTCCTTAATTCGGACCCCAGTAGAGCTCCTGAAAGTTGTACCTCTCTTCCTTTTACACCGATATCAAATTTGTCCCCCTCTGTAGCTACACCCAGCTCTGCGAGGATGTATAATGAAGTGCACAAGCCACATAAAGAAACTACAACAGTTTCGAGGTCCCTTTCCATGCCTGGACGTAATAAAGTCATTGTAAGATCCGTATCTTTTGCAACTCGAAATGAGCAGACTCAAGCAGAACCTAGTGATGATCAAATAACTCCAGTTCCAGTGGAGGCTAATGATGAAGAAATTCCTGAAGAAGAAGCAGTGTGCAGGATATGTCTTGATGTATGTGATGAACAAAATACGCTCAAAATGGAATGTCTTTGCAAAGGTGCTCTTAGACTTCTACATGAAGAGTGCGCCATTAAGTGGTTCAGCACAAAAGGAAACAAGAAATGTGATGTTTGTGGTCAAGAGGTTCAGAATTTACCTGTAACATTGCTTCGGGTGCAGAGCACTGCTCAAAGGGGTAGTGGACAGCAGCACAACCAACAGGGTTTGCATCCAGAAACGATAAGTGCCTGGCAGGACTTTGTGGTAATGGTCTTGATTAGCACAATATGCTATTTCTTCTTCCTTGAGCAGCTACTGATTCGTGACTTGAAAACTAGAGCGATTGTAATTACAGCACCGTTTGCATTTACATTGGGTCTCTTGGCATCCACTTTTGCCATCATCCTTGCAATCAGGGAGTATATATGGACATATGCAGCTCTGGAGTTTGCGCTTGTCGCCCTCATCGTCCACCTGTTCTACAGCATACTTCATCTGATGGCCATTTACGCGATATTGCTTGCTGCGGTGTTGGGTTTCGGATTAGCGATGAGCCTCAACTCATTGTACATGAAATATTTCACCTGGAGGGTTCAAGTTGCACAATCTCAAAGCTCTAGCCCTGTA
>Maldo_HF_33934
ATGGCGGAGAATTCAGCTTCTGAGCTTCAGCTCGGAGAGGAATCAACTCCGGAGAGCTCATCTGATCAGCACCAGATTCATGAACAAAAGGAAAAGAATGAAGAAACCTCCTTGGTGCAGCAGTCTAGACGGCCAAACCTCTCCTCATTGCAAATACCGGCAAGGACATTGGAAACCAGTTTGTCTGCTTGTACGAGAATTGATATTCCCTCCACAGCAAGTCCAAGTTCTAGTAGAGTTGGACTACCGCCTAGGCCACATTCAGCTAAGATCAAATCAACCGTGAAAAATCTGTTTCCTCAAAAAAGTTTTCGGGTGAAAAACTTGCCCCTGGATGGCGAGAAGACGATTCTCATTATGCCGGATACATCGCCCTCAGATAGTCCGTTGGAAAAGCCTTCTACTTCACGGTCTTTCTCGCTCAATAAGCTTTTCTTCTCTACATCAACAAAAGGGACGCATTCTTTACCAGTTACACCAAGTGCAAATCTGGGTTCCGAGATTGGGCAGGGAAGACAAGTGGAGAGTCATTCTGATTCTAGAATTGAAGTTAAGCATCATATGTCCCGCTCTTTCTCAGTTCCAGTAAATATTGCGACCAGAAGTTTAAGGCGGATGGATTCTGGATGCATGATCCGTGTAATTTCAGCAACTCCACGTCCTTCAGCAGTTGAGGGTGCCTCACCAAATGCTGACCCAGCACTGGAAATGGTAACTAATGAGAATGATAACTTGCCAATTTCAGCCACTGAAGATTCGGGTGAAGATATTCCTGAAGAAGAAGCAGTTTGCAGGATTTGTTTGGTTGAGCTCGCAGAAGGTGGTGATTCTCTTAAAATGGAGTGCAGCTGCAAAGGAGAGCTAGCACTTGCTCACAAAGATTGTGCAGTAAAGTGGTTTAGCATTAAGGGGAACAAAACCTGTGACGTCTGCAAGCAGGATGTCCTAAACTTACCCGTAACACTGCTTAAAATACACAATCCTCAAACTGTTATCAGACGACCACCAACAATAATGGAGCAGAGGGAAGTCCATCATTACAGGCAAGACATACCGGTTCTTGTCCTGGTCAGCATGCTTGCGTATTTCTGCTTTCTGGAGCAACTTCTGGTTTGTTTTGTGCTTATTTACAATAAACTCAAGCTCTTCATTATATGGAATCATGGTTTTGGTAGCAAGCTCATTCTTGCTGGCAAAGAGACAATTCTAGATTTCATAAGTCGCAGCAATTGTTCAGTCATACTTCATATTTTCTGTGATATGATCCTGAAGAATTTACAACTTGCAGTCTATACATCTATGCTTGTATCTGACTTGGGCCCTCGTGCTCTTGCCGTTTCCTTACCCTTCTCTTGTGTTTTAGGTCTCCTTTCATCTATGATTGCTTCCACAATGGTGAGCAGGAGCTACTTATGGGCTTATGCCTCCTTCCAGTTTGCCATTGTGATCCTGTTTGCTCACATATTTTATACTGTACTTAATGTAAATCCAATTCTCTCAGTCCTCCTTTCCTCATTCACTGGCTTCGGGATTGCAATCAGCACGAATTCCCTTCTGGTTGAGTATCGTAGATGGAAAATCAGCAGACAACTGCAATCATCCTATCAACATGCTAGCAGTGCACTGCATCTGCATGAACTACAACTGCAGCAGCACCGGCAACAGCAAGAAGAGCAATATCAACACCAATCCCAGCAACAACGACGGCAACAGTTGATGGAAGATTCATATAATCAGTACCAGCAAGTACAGCGACAGCTTCAGCAGCAAGAAGAAGAACATCATCGACACCAACAGGAGCACCAGCACCAGCGGTTGGATGGAGATCCAAATGCTGATGGTTCTAGGCCGCTAGAAGTGCTCATTTTAACTCCGTGCAGCTTTAAAGGTTACACGATCAGGAATCAGATACGCAAGAGTAACCTGAGGCGTTTTCTACCTCAGATTCTTAGCCAAGGC
>Maldo_HF_40505
ATGGGAACTGAGGAAGAAAAGCATGATCATGATAAAAAATCATGCCAAGGGCAAGGAGAAGTTGTTGTGCCACTTCACAAGGTTGAAGATTCAGTAGGAGTAGCTGAAGAAGCACCCCAAGTTCATCCATGGAAGCGACAAAATCTCCACCTGGAGATACCCACGAGAACATCCGAAGATTGTGTCAAGGATTTTGTTGCAATAAAGATGCCTCCAACACCAAGTCCTACTCCTAGGAAAGTGAATTTTCTTTTGACACCTGGTTCTGTAGACGGAAGAATGAGTGATTCGCCAGTGCCCTCTTCAGCAAAAGGCAAATCATCTATAAAATCTATTTTTCCAAAACTAAGCTTCAAGTATCGAAGTTCTGCTGATGCCGAGAAGGCGTCCAACCTAGCTGCAGAAGGTTCGTCTACAGGAGCTCGGAAGAAAGCTTCCATCTCAAGGTCACTGTCTCTCACAAAACTATTCACGCCGAGGATGAAGACAACATCATCGCTACCTGTAACTCCAATTGCACTTGCACACCGAGAATATGCACATGGCGGAAGTGTTGGTGGCTCTCTGTATTCAATTAGGAAAGAATCCCGAAGACAGATAGCTCGCTCACTTTCAGTCCCAGTCAACCATAAAGAAATGAACTTAAAGATGATGGATTCATTTTTCCGTGTAATTCCTTCAACTCCTCGAGTCAAGGAAGGGGATGGTGTATCGATTAGTTCCCCAACAGTAGATGCTGGCTATTTTTTTAATTCTTTATCTTATTACTCTCATGGTTCGGGGAAAGATGATGATAATGGTGAAGACATACCGGAGAAAGAGGCCGTCTGTAGAATTTGTCTAGTGGAACTGTGTGAAGGGGGTGAGACCCTCAAAATGGAATGCAGTTGCAAAGGCGAACTTGCTCTGGCCCACCAAGAATGTGCTATTAAATGGTTTAGCATCAAAGGTAACAAGACGTGTGATGTTTGTAAGCAAGAGGTTCAAAACCTGCCTGTCACTCTATTACGAATTCAAAGTGTTCGAGCTCGAAATGCTGGAGCAAGTCTATATGAGCAGGAAGATGCTAATGGGTTCAGGCAAGTGGTTTGGCAGGAAGTGCCTGTGCTTGTCATTGTCAGCATGCTTGCCTACTTTTGTTTTCTTGAACAGCTCCTGGTGGAGAAGATGGGTACTGGAGCAATTGCCATCTCTCTTCCATTTTCTTGTGTACTGGGTCTTCTCTCATCCGTGACTTCATCAACCATGGGTCCACGTGCAAGCAGTTCTTTGTATTCTCCTCGCAACATTTGCTGGGTTGGGAGTCGCAATAAGTGGGAGTTCCATTATTGTCGAGTTCTTGAGATGGAGAAGAAGATGGCAAACTGCGTCTGGGCAACGCCAGATGTCCTAGTTGTTGGCATGACCAGACCAGTTTCCAGGAACCATAAATTCACACAGGAG
>Maldo_HF_43212
ATGCAAGCAGCTCAATCAGTCTCCAATGGAGCTGTAGAATCTCCTCCTCCTCCTCCTCCTCCTCCTCCTCCCCCTCAGGGTGGTCTCCAAAATCTGAAGACAGTAAAGGAAGAAGGCACCGAACCAGAACCTCCCGGGAGGCGCCCGGATATATCACTTCAGATACCCCCAAGGCCTGCAGGTTTTGGCAGTAGCCGTAGCGGAAAGGGTTTACTACAGTCTCAAGGTTCCTCTAAGGGTAGCTCGCTATCAGGCGGCCTCTTCCGGGGTTTAAGCTTCAAGAAAAAAGGTAACCAACCGGATGGTGAGAAAAGCTCCCTCCTTAATTCAGGCCCCAGTAGAGCTCCTGAAAGTCCTACAATGGCCAATTCAGTATCGCCATTTTCTTGGAAAAGATGTACCTCTCTTCCTGTTACGCCGGCATCAAATTTGTCCCCCTCTGTTGCTACGCCTATATCCGCAAGGATGTATAATGAAGCGCACAAGCAACATAAAGAAACTACAACAGTTTCGAGATCCCTTTCTATGCCTGGACAAAATAAAGTCATTGTAAGATCCGTATCTTTTGCAACTAGAAATGGGCAGACTCAAACAGATCCTAGTGATGATCAAATAACTCCAGTTCCGGTGGAGGCCAATGATGAAGAAATTCCTGAAGAAGAAGCGGTGTGCAGGATATGTCTTGATGTATGTGATGAACAAAATACGCTCAAAATGGAATGCTTTTGCAAAGGTGCTCTCAGACTTCTACATGAAGAGTGCGCCATTAAGTGGTTTAGCACAAAAGGAAACAAGAAATGTGATGTATGTGGTCAAGAGGTTCAGAATTTACCTGTAACATTGCTTCGGGTGCAGAGCACTGCTCAAAGGGGTAGCAGACAGCAGCACAACCAACAGGGTTTGCATCCAGAAACGATAAGTGCCTGGCAGGACTTTGTGGTACTGGTTTTAATTAGCACCATATGCTATTTCTTCTTCCTTGAGCAGCTACTGATTCGTGACATGAAAAATCAAGCCATTGTAATTGCAGCACCATTTGCATTTACATTGAGCCTCTTGGCATCCATATTCGCCATCATCCTTGCAATCAGGGAGTATATATGGACATATGCAGCTCTTGAGTTTGCGCTTGTCGCCCTAATCGTCCACCTGTTCTACAGCACACTTCATCTGACTGCCATTTACTCGATATTGCTCGCTGCGGTATTGGGTTTCGGGATAGCGATGAGCCTCAACTCATTGTATATCCAATATTACACCTGGAGAGTTCAAGTCGCACAAACTCAAAGCTCTAGCCCTTTTTCTAAACAATGTCGTGCCATTTGGGGCGGGAGAATGGAGCACAAGACCTCGAGTACAAGGATAGACGCTCTTACCCACTTAGGTTTGGTTGAAGGACGTAAGATTTACACGTTAAAGCAAGCG
>Malba_001234
ATGGCGACTGAAGATGAAAGCATCGTTAAAAATGGTGGCAACATTTTCACCAACGAAGCTGAGCCTTCAGCCCACATGGGTGGAGATTCCACTGAAATAATTGAAGAAGCTCCTCCTGACCATCCATGGAGACGACAGAACCTCGTGTTACAGATACCTCCAAGAACTCTTGAGGATGCCAAAGAAGATTTTTTGAGCATAAACATGCCCCCAACACCGAGTCCCACTCCCAAAAGAGTAAACTTCTCCCCATTACCCAGCCCCATTGTAGCCAAAATCAGTGGTTCCCCAGGTCCCTCATCATCAAAAACTAAATCAACCACAAAAAGAAGCCTCCTTCCAAAACTTAGTTTCAAAAATCGGAACACTACTTCGGAGATTCAGAAGGCTGCTGCTCTAGCACTAGGAGGCTTACCTGCAGGGACACGTGAAAAGCCTACAATTCCAAGGACCTGGTCCTTTACAAAGCTTTTAACTCCCAGGACGAAAAATACATCATCCTTGCCTGTAACTCCAATTGCTCACTCAAATCCAGAGTCTATGCATGGCAGGAACACAACTGATCTGAAAGCAGAGGCCCAACGACCTATTCACCGTTCACGTTCAGTCCCTGCGATTAATAAAGATGGAAGCATATATGTAGGCAGTGTCATTCGTGTAATTCCAACCACGCCACGAGTGGCTGAAAGGACTGTCACGACAACATCAAGCACATCCCCTGTAAATGACACTGGTGGAAGCGTTGATGGTGGTGAAGATATTGGTGAAGAAGAAGCTGTTTGTCGAATTTGCTTAGTTGAGCTGGGTGAAGACGCTGACACCCTCAAGATGGAATGCAGCTGTAAAGGCGACCTTGCTCTTGCCCACCAAGAATGTGCTGTAAAATGGTTCAGCATTAAAGGTAATAAAAAATGTGATGTGTGCGGAGAAGAGGTTCAGAACCTACCGGTCACCCTTCTACGAATTCAAAATTCTCAGGCCGTTAATTTTCGAGCAAGTAGAGCACAGCAGGCTGAGGCTACCCAATATAGGCAGGTTTGGCAGGATGTTCCCGTCCTTGTCATAGTCAGCATGCTTGCTTACTTCTGTTTTCTTGAGCAACTTCTGGTGGGGAAAATGGGATCTGGTGCAATTGCTCTTTCTCTTCCTTTTTCCTGCATTTTGGGTCTTCTGGCATCCATGACATCGACCACGATGGTGAGAAGAAGATATGTCTGGATTTATGCAACTATTCAGTTTGTACTGGTGGTTCTCGCGGCACATCTACTTTATTCATTGATTCACATGCAGGCAGTTCTGGCTCTTCTCCTCGCCACCTTTTCAGGATTTGGAGTTACAATGTGTGGAAATTCTTTTATTGTCGAGGCTTTGGGATGGAGGGAAAGATGGCGTTCTCAGCAGTCAAATCAACAGCGTGGTTCTCTGGAGGTGGCGCAGCCGAATCAATCACCCCAGAATACACAGCATACACAGACGAATCCCCAACAGCGGGAAACTGAACTCGAA
>Malba_007700
ATGGCGGAGAATTCAGCTTCTGAGCTTCAGCTTGGAGAGGAATCAACTCCGGAGAGCTCATCTGATCAGCACCAGATTCATGAACAAAAGGAAAGGAATGAAGAAACCTCCTTGGTGCAGCAGTCTAGACGGCCAAACCTCTCCTCATTGCAAATACCGGCAAGGACATTGGAAACCAGTTTGTCTGCTTGTACGAGAATTGATATTCCCTCCACAGCAAGTCCAAGTTCTAGTAGAGTTGGACTACCGCCTTGGCCACATTCAGCTAAGATCAAATCAACCGTGAAAAATCTGTTTCCTCAAAAAAGTTTTCGGGTGAAAAACTTGCCCCTGGATGGCGAGAAGACGATTCTCATTATGCCGGATACATCGCCCTCAGATAGTCCGTTGGAAAAGCCTTCTACTTCACGGTCTTTCTCGCTCAATAAGCTTTTCTTCTCTACATCAACAAAAGGGACGCATTCTTTACCAGTTACACCAAGTGCAAATCTGGGTTCCGAGATTGGGCAGGGAAGACAAGTGGAGAGTCATTCTGATTCTAGAATTGAAGTTAAGCATCATATGTCCCGCTCTTTCTCAGTTCCAGTAAATATTGCGACCAGAAGTTTAAGGCGGATGGATTCTGGATGCATGATCCGTGTAATTTCAGCAACTCCACGTCCTTCAGCAGTTGAGGGTGCCTCACCAAATGCTGACCCAGCACTGGAAATGGCCACTGAAGATTCGGGTGAAGATATTCCTGAAGAAGAAGCAGTTTGCAGGATTTGTTTGGTTGAGCTCGCAGAAGGTGGTGATTCTCTTAAAATGGAGTGCAGCTGCAAAGGAGAGCTAGCACTTGCTCACAAAGATTGTGCAGTAAAGTGGTTTAGCATTAAAGGGAACAAAACCTGTGACGTCTGCAAGCAGGATGTCCGAAACTTACCTGTAACACTGCTCAAAATACACAATCCTCAAACTGTTATTAGACGACCACCAACAATAATGGAGCAGAGGGAAGTCCATCATTACAGGGTCTGGCAGGACATACCGGTTCTTGTCCTGGTCAGCATGCTTGCGTATTTCTGCTTTCTGGAGCAACTTCTGGTATCTGACTTGGGCCCTCGTGCTCTTGCCGTTTCCTTACCCTTCTCTTGTGTTTTAGGTCTCCTTTCATCTATGATTGCTTCCACAATGGTGAGCAGGAGCTACTTATGGGCTTATGCCTCCTTCCAGTTTGCCATTGTGATCCTGTTTGCTCACATATTTTATACTGTACTTAATGTAAATCCAATTCTCTCAGTCCTCCTTTCCTCATTCACTGGCTTCGGGATTGCAATCAGCACGAATTCCCTTCTGGTTGAGTATCGTAGATGGAAAATCAGCAGACAACTGCAATCATCCTATCAACATGCTAGCAGTGCACTGCATCTGCGTGAACTACAACTGCAGCAGCACCGGCAACAGCAAGAAGAGCAATATCAACACCAATCCCAGCAACAACGACGGCAACAGTTGATGGAAGATTCATATAATCAGTACCAGCAAGTACAGCGACAGCTTCAGCAGCAAGAAGAAGAGCATCATCGACACCAACAGGAGCACCAGCACCAGCGGTTGGATGGAGATCCAAATGCTGATGGTTCTAGGCCGCTAGAAGTTAGACAGGGCACA
>Malba_011666
ATGCAAGCAGCTCAATCAGTCTCCAATGGAGCTGTAGAATCTCCTCCTCCTCCTCCTCCCCCTCCTCCCCCTCCTCCTCCTCAGGGTGGTCTCCAAAATCTGAAGACAGTAAAGGAAGAAGGCACCGAACCAGAACCTCCCGGGAGGCGCCCGGATATATCACTTCAGATACCCCCAAGGCCTGCAGGTTTTGGCAGTAGCCGTAGCGGAAAGGGTTTACTACAGTCTCAAGGTTCCTCTAAGGGTAGCTCGCTATCAGGCGGCCTCTTCCGGGGTTTAAGCTTCAAGAAAAAAGGTAACCAACCGGATGGTGAGAAAAGCTCCCTCCTTAATTCAGGCCCCAGTAGAGCTCCTGAAAGTCCTACAATGGCCAATTCAGTATCGCCATTTTCTTGGAAAAGATGTACCTCTCTTCCTGTTACGCCGGCATCAAATTTGTCCCCCTCTGTTGCTACGCCTATATCCGCAAGGATGTATAATGAAGCGCACAAGCAACATAAAGAAACTACAACAGTTTCGAGATCCCTTTCTATGCCTGGACAAAATAAAGTCATTGTAAGATCCGTATCTTTTGCAACTAGAAATGGGCAGACTCAAACAGATCCTAGTGATGATCAAATAACTCCAGTTCCGGTGGAGGCCAATGATGAAGAAATTCCTGAAGAAGAAGCGGTGTGCAGGATATGTCTTGATGTATGTGATGAACAAAATACGCTCAAAATGGAATGCTTTTGCAAAGGTGCTCTCAGACTTCTACATGAAGAGTGCGCCATTAAGTGGTTTAGCACAAAAGGAAACAAGAAATGTGATGTATGTGGTCAAGAGGTTCAGAATTTACCTGTAACATTGCTTCGGGTGCAGAGCACTGCTCAAAGGGGTAGCAGACAGCAGCACAACCAACAGGGTTTGCATCCAGAAACGATAAGTGCCTGGCAGGACTTTGTGGTACTGGTTTTAATTAGCACCATATGCTATTTCTTCTTCCTTGAGCAGCTACTGATTCGTGACATGAAAAATCAAGCCATTGTAATTGCAGCACCATTTGCATTTACATTGGGCCTCTTGGCATCCATATTCGCCATCATCCTTGCAATCAGGGAGTATATATGGACATATGCAGCTCTTGAGTTTGCGCTTGTCGCCCTAATCGTCCACCTGTTCTACAGCACACTTCATCTGACTGCCATTTACTCGATATTGCTTGCTGCGGTATTGGGTTTCGGGATAGCGATGAGCCTCAACTCATTGTATATCCAATATTACACCTGGAGAGTTCAAGTTGCACAAACTCAAAGCTCTAGCCCTGTA
>Malba_013808
ATGGGAACTGAGGAAGAAAAGCATGATCATGATAAAAAATCATGCCAAGGGCAAGGAGAAGTTGTTGTGCCACTTCACAAGGTTGAAGATTCAGCAGGAGTAGCTGAAGAAGCACCCCAAGTTCATCCATGGAAGCGACAAAATCTCCACCTGGAGATACCCACGAGAACATCCGAAGATTGTGTCAAGGATTTTGTTGCAATAAAGATGCCTCCAATACCAAGTCCTACTCCTAGGAAAGTGAATTTTCTTTTGACACCTGGTTCTGTAGACGGAAGAATGAGTGATTCGCCAGGGCCCTCTTCAGCAAAAGGCAAATCATCTATAAAATCTATTTTTCCAAAACTAAGCTTCAAGTATCGAAGTTCTGCTGATGCCGAGAAGGCGGCCAACCTAGCTGCAGAAGGTTCGTCTACAGGAGCTCGGGAGAAAGCTTCCATCTCAAGGTCACTGTCTCTCACAAAACTATTCACGCCGAGGATGAAGACAACGTCATCGCTACCTGTAACTCCAATTGCACTTGCACACCGAGAATATGCACATGGCGGAAGTGTTGGTGGCTCTCTGAATTCAATTAGGAAAGAATCCCGAAGACAGATAGCTCGCTCACTTTCAGTCCCAGTCAACCATAAAGAAATGAACTTAAAGATGATGGATTCATTTTTCCGTGTAATTCCTTCAACTCCTCGAGTCAAGGAAGGGGATGGTGTACCGATTAGTTCCCCAACAGTAGATGCTGGCTATTTTTTTAATTCTTTATTTTATTACTCTCATGGTTCGGGGAAAGATGATGATAATGGTGAAGACATACCCGAGAAAGAGGCCGTCTGTAGAATTTGTCTAGTGGAACTGTGTGAAGGGGGTGAGACCCTCAAAATGGAATGCAGTTGCAAAGGCGAACTTGCTCTGGCCCACCAAGAATGTGCTATTAAATGGTTTAGCATCAAAGGTAACAAGACGTGTGATGTTTGTAAGCAAGAGGTTCAAAACCTGCCTGTCACTCTATTACGAATTCAAAGTGTTCGAGCTCGAAATGCTGGAGCAAGTCTATATGAGCAGGAAGATGCTAATGGGGTTTGGCAGGAAGTGCCTGTGCTTGTCATTGTCAGCATGCTTGCCTACTTTTGTTTTCTTGAACAGCTCCTGGTGGAGAAGATGGGTACTGGAGCAATTGCCATCTCTCTTCCATTTTCTTGTGTACTGGGTCTTCTCTCATCCGTGACTTCATCAACCATGGGTCCGCGTGCAAGCAGTTCTTTGTATTCTCATCGCAACATTTGCTGGGTTGGGAGTCGCAATAAGTGGGAGTTCCATTATTGTCGAGTTCTTGAGATGGAGAAGATGGCAAACTGCGTCTGGGCAACGCCAGATGTCCTAATTGTTGGCATGACCAGACCAGTTTCCGGGAACCATAAATTCACACAGGAG
>Malba_019745
ATGCAGTCGGCTGATTTCCAAAATTTGAAGACAGTAAATGAAGAAGCTACCGACCTGGAACCTAATGAGCAGACTCAAGCAGAACCTAGTGATGATCAAATAACTCCAGTTCCAGTGGAGGCTAATGATGAAGAAATTCCTGAAGAAGAAGCAGTGTGCAGGATATGTCTTGATGTATGTGATGAACAAAATACGCTCAAAATGGAATGTTTTTGCAAAGGTGCTCTTAGACTTCTACATGAAGAGTGCGCCATTAAGTGGTTCAGCACAAAAGGAAACAAGAAATGTGATGTTTGTGGTCAAGAGGTTCAGAATTTTCCTGTAACATTGCTTTGGGTGCAGAGCACTGCTCAAAGGGGTAGTGGACAGCAGCACAACCAACAGGGTTTGCATCCAGAAACGATAAGTGCCTGGCAGGACTTTGTGGTAATGTTCTTGATTAGCACAATATGCTATTTCTTCTTCCTTGAGCAGCTACTGGTATGCCATTCTTCTAGTGAAAAAAACTTTAGAACTAAGAATTTGATTTCCGCTAAACTAGAACTTGTTTGTGTCTCC
>Malba_022783
ATGCCTGGACGTAATAAAGTCATTGTAAGATCCGTATATTTTGCAACTCGAAATGAGCAGACTCAAGCAGAACCTAGTGATGATCAAATAACTCCAGTTCCAGTGGAGGCTAATGATGAAGAAATTCCTGAAGAAGAAGCAGTGTGCAGGATATGTCTTGATGTATGTGATGAACAAAATACGCTCAAAATGGAATGTTTTTGCAAAGGTGCTCTTAGACTTAGACTTCTACATGAAGAGTGCGCCATTAAGTGGTTCAGCACAAAAGGAAACAAGAAATGTGATGTTTGTGGTCAAGAGGTTCAGAATTTTCCTGTAACATTGCTTTGGGTGCAGAGCACTGCTCAAAGGGGTAGTGGACAGCAGCACAACCAACAGGGTTTGCATCCAGAAACGATAAGAGACAAATTTCAGCCATCA
>Malba_023662
ATGGGAACTGAGGAAGAAAAGCATGATCATGGTCAAAGTTCATGCCAGGGGCAAGGAGAAGTTGATGTGCCACTTGACAAGGTTGAAGATTCAGTAGTAGTTGCTGAAGAAGCACCCCAAGTTCATCCATGGAAGCGACAAAATCTCCACCTGGAGATACCCACGAGAACATCCGAAGATTGTGTTCAGGATTTTGTTGCAATAAAGATGCCTCCAACACCGAGTCCCACTCCTAGGAAAGTAAATTTTCTCTTGACACCTGGTTCTGTAGATGGAAGAATGAGTGGATCGCCAGGGCCCTCTTCAGCTAAAGGCAAATCATCTATAAAATCTCTTTTACCAAAACTAAGCTTCAAGTATCGAAGTACTGCTGATGCGGAGAAGGCTTCCAACCTAGCTTCAGAAGGTTCTTCTACAGGAGTTCGGGAAAAAGCTTCCATCTCAAGGTCACTGTCTCTCACAAAATTATTCACACCGAAGATGAAGAGAACATCATCCCTACCTGTAACTCCAATGGCACTTGCACTCCGAGAATCTGCACACGGCGGAAGTGTTGGTGGCTCTTTGAATTCAATTAGGAAAGAATCCAAAAGACAGATAGCTCGCTCACTTTCAGTCCCAGTCAACCATAAAGAAATGAACTTAAGGAGGATGGATTCATTTTTTCGTGTAATTTCTTCCACTCCTCGAGTCAAGGAAGGAGATGATGTATCGATTAGTTCCCCAACAGCAGATGCTGGGAAAGATGACGATAATGGTGAAGACATATCTGAGGAAGAGGCCGTCTGTAGAATTTGTCTTGTGGAACTGTGTGAAGGGGGTGAGACTCTCAAAATGGAATGCAGTTGCAAAGGTGAACTTGCTCTGGCTCACCAAGAATGTGCTATTAAATGGTTTAGCATCAAAGGTAACAAGACCTGTGATGTGTGTAAGCAAGAGGTTCAAAACCTGCCTGTCACTCTATTACGAATTCAAAGTGTTCGAGCTCGAAATGCTGGTGCAAGTTTATATGGGCAGGAAGATGCTAATGGGGTTTGGCAGGAAGTGCCTGTGCTTGTCATTGTCAGCATGCTTGCTTACTTTTGCTTTCTTGAGCAGCTCCTGGTGGAGAAGATGGGTACTGGAGCAATTGCCATCTCTCTTCCATTTTCATGTGTACTGGGTCTTCTCTCATCCATGACCTCATCAACCATGGTGCAAAGAAGATTTGTCTGGGTTTATGCATCGGTTCAGTTTGCTCTGGTGGTTCTATTTGCACATATATTTTACTCGTTGGTCCGTGTGCAAGCAGTTCTTTGTATTCTCCTCGCAACATTTGCTGGGTTGGGAGTTGCAATGAGTGGGAGTTCCATCATCGTCGAGTTCTTGAGATGGAGAAGAAGATGGCAAACTGCATCCGCGCAACGTCAGATGTCC
>Malba_030297
ATGCATGACAGGGTCTGGCAGGATATACCAATTCTTGTCCTGGTCAGCATGCTTGCGTATTTCTGCTTTCTGGAGCAACTTCTGGTATCTGACTTGGGCCCTCGTGCTCTTGCCATTTCTTTACCCTTCTCTTGTGTTTTAGGTCTCCTTTCATCCGTGATTGCTTCCACAATGGTGAGCAGGAGCTACATATGGGCTTATGCCTCCTTCCAGTTTGCCATTGTGATCCTGTTTGCTCACATATTTTATACCGTTCTTCTCATGTTCACTCACCGGCAGCTTAATGTAAATCCAATTCTCTCGGTTCTACTTTCCTCATTCACCGGGTTTGGGATTGCAATCAGCACAAATTCCCTTCTGGTGGAGTATCTTAGATGGAAAACCAGCAGACAACTGCAATCTTCCCATCAACACACTAGCAATGCATTGCATCGGCATGAACTACAACTGCAGCAGCACCGGCAACAGCTCCAGCAGTGGCAGCAGCAAGAAGAGCAACATCAACGCCAATACCAGCAACGACGGCAACAATTGATGGAAGATTCACATAATCAGTACCAGCAACTACAACGGCAGCTGCAGCAGCAAGAAGAAGAGCATCGTCAACACCAACAGGAGCAACAGCTGGAACAGTTTGACGGAGATCTAAATACTGATGGTTCCAGGCAGCTAGAAGTTGGACAGGGTGCA
>Malba_030298
ATGACGGAGAATTCAGCTTCCGAGCTTCGGCAGGGTGAGGAATTGACTTTGGAGAGCTCCTCTGATCAGTCCCAGATTCATGATCAAAAGTTAAAGAATGAAGAAACCTTGTTGGTTCAACAGTCTAGGCGACCAAACCTTTCCTCATTGCAAATACCGGCAAGGACACTGGAAAGTAGTTTGTCCACTTTTACGAGAATTGATATTCCCTCTGCGCCAAGTCCAAGTTCTAGTAGAGTTGGACTGCCGCCTAGGCCACATTCAGCTAAGATCAAATCAACGGTTAAAAATCTGTTTCCTCAAAAAAGCTTTAGGGTGAAAAATTTGCCCCTGGCTGGTGAGAAGACCATTCTCATTGTACCGGACACCCCCCCATCAGATAGTCCCTTGGAAAAGCCTTCTACTTCGCGGTCTTTCTCCCTTAATAAGGTTTTCTTCTCCACATCAATGAAGGGGACACATTCTTTACCAGTTACACCAAGTGCAAATCTGGGTTCTGAGACTGGGCAGGGAAGACATATGGAGAGTCATTCTGATTATCCTAGAATTGAAGCTAAGCATCATATGTCCCGCTCATTCTCAGTTCCAGTAAATATTACAGGCAGAAGTTTAAGGCGGATGGATTCTGGAGGCATGATCCGTGTAATTTCAGCAACTCCACGTCCTTCAGCAGTTGAGGGTGCCTCACCAAATGCTGACCCAGCACTGGAAACGGCTACTGAAGATTCTGGTGAGGATATTCCCGAAGAAGAAGCAGTTTGCAGGATTTGTTTGGTTGAGCTCACAGAAGGTGGTGATTCTCTTAAAATGGAGTGCAGCTGCAAAGGAGAGCTGGCGCTTGCTCACAAAGACTGTGCAGTAAAGTGGTTTAGCATTAAAGGGAACAAGACCTGTGATGTCTGCAAGCAGGATGTCCGAAACTTACCTGTAACACTACTCAAAATACACAATCCTCAAACTGTTACTAGACGACCACCAACAATAATGGAGCATAGGGAAGTTCCTCGTTACAGGCAAGTCCCAACTTTTCTGACGTTCATAATGATCCCACATTCCCAGCATGGCGTCGTAGTTATGACTCAGTGTAAAAGAGTCCCAAGGCTCCATGTTTCCAAATTTAAAAGAAATGCATGTGGTCTGTTCACCAAA
>Malba_039471
ATGCAAGCTGCTCAATCAGTCTCCAACGGAGCTGCAGAACCTCCTCCTTCTCCTCAGAAAGAAACTACAACAGTTTCGAGGTCCCTTTCCATGCCTGGACGTAATAAAGTCATTGTAAGATCCGTATATTTTGCAACTCGAAATGAGCAGACTCAAGCAGAACCTAGTGATGTGGAGGCTAATGATGAAGAAATTCCTGAAGAAGAAGCAGTGTGCAGGATATGTCTTGATGTATGTGATGAACAAAATACGCTCAAAATGGAATGTTTTTGCAAAGGTGCTCTTAGACTTCTACATGAAGAGTGCGCCATTAAGTGGTTCAGCACAAAAGGAAACAAGAAATGTGATGTTTGTGGTCAAGAGGTTCAGAATTTACCTGTAACATTGCTTTGGGTGCAGAGCACTGCTCAAAGGGGTAGTGGACAGCAGCACAACCAACAGGGTTTGCATCCAGAAACGATAAGTGCCTGGCAGGACTTTGTGGTAATGGTCTTGATTAGCACAATATGCTATTTCTTCTTCCTTGAGCAGCTACTGATTCGTGACTTGAAAACTAGAGCGATTGTAATTACAGCACCGTTTGCATTTACATTGGGTCTCTTGGCATCCACATTTGCCATCATCCTTGCAATCAGGGAGTATATATGGACATATGCAGCTCTGGAGTTTGCGCTTGTCGCCCTCATCGTCCACCTGTTCTACAGCTTACTTCATCTGATGGCCATTTACGCGATATTGCTTGCTGCGGTATTGGGTTTCGGAATAGCGATGAGCCTAAACTCATTGTACATGAAATATTTCACCTGGAGAGTTCAAGTTGCACAATCTCAAAGCTCTAGCCCTGTA
>Malba_043200
ATGGCGACTGAAGATGGAACCTTTGCTAAAAACGGTGGCGGGATTTTCACCAACGAAGCTGAGCCTTCAACCTACATGGATGGAGTTTCCACTGAGATAATTGAAGAAGCACCTCCTGGCCATCTGTGGAGACGACAGAACCTCGTCTTACAGATACCTTCAAGAACTCTTGAGGATGCCAAAGAGAATTTTGTGAGAATAAACATGCCCCCAACGCCGAGCCCCACTCCCAAAAGAGTAAATTTCTCCCCATTACCCAGCCCTAGTTTAGCCAAAATCAATGCGTCCCCAGGTCCCTCATCATCAAAAACTAAATCGACCACAAAAAGAAGCCTTCTTCCAAGACTAAGTTTGAAAAATTGGAACACTACTTCGGATATTGAGAAGGCTGCCACTCAAGCACTAGGAGGCTTACCTGCAGGGACACATGAGAAGCCTTCAACTCCAAGGGCCTGGTCCTTTGCAACGCTTTTAACTCCCAGGACGAAAACCGCATCATCCTTGCCTGCAACTCCAATTGCTCACTCAAATCTAGAGTCTATGCATGGCAGGAACACAATTGATCTGAAAGCAGAGGCCCAACGGCCTATTTGCCGCTCACGTTCAGTTCCTGCGATTAAGAAAGATGGAAGTATATATGCAGGCAGTGTCATTCGTGTAATTCCAACCACGCCACGAGTGGCTGAGAGGACTGTCACGACTACGTCAAGCACATCCCCAATAAATGTCACTAATGGAAGTGATGATGGTGGTGAAGATATTGCTGAAGAAGAAGCTGTTTGTCGAATTTGCTTAGTTGAGCTGGGTGAAGATGCCGACACCCTCAAGATGGAATGCAGCTGTAAAGGCGACCTTGCTCTTGCCCACCAAAAATGTGCTGTAAAATGGTTCAGCATTAAGGGTAATAAAACATGCGATGTGTGCGGAGAAGATGTTCAGAACCTGCCAGTCACACTTTTACGAATTCAAAATTCTCAGGCTGTTAATTTTCGAGCAAGTAGAGCACAGCAGGCTGAGGATGTTCCGATCCTTGCCATAGTTAGCATGCTTGCTTACTTCTGTTTTCTTGAGCAGCTTCTGGTGGGGAAAATGGGATCGCACGCAATCACTCTCTCTCTTCCTTTTTCCTGCATCCTGGGTCTACTGGCATCCATGACATCGTCCACAATGGTGAGAAGAAGATATGTCTGGATTTATGCAACTACACAGTTTGCACTGGTCGTCATTGCAGCACATCTACTTTATTCATTGATTCACATGCAGGCAGTTCTGGCTCTTCTCCTCGCCACCTTTTCAGGGTTCGGAATTACAATGTGTGGAAGCTCTATCATTGTTGAGGCTTTGAGATGGAGGGGAAGATGGCGTTCTCGGCAGCCAAATCAACAGCATGGTTCTCAGGAGGTGACACGACCGAATCAATCACCACAGAATACACAACAAACACAAACGAATCCCCGACAGCGGGAAAATGAACCTCAAGGTGCAGAACTTACTCATGGCTCTACTTCTGTATGCACGAATACCACCGCTGCATGC
>Malba_043454
ATGCAAGCAGCTCAATCAGTCTCCAATGGAGCTGTAGAATCTCCTCCTCCTCCTCCTCCCCCTCCTCCCCCTCCTCCTCCTCAGGGTGGTCTCCAAAATCTGAAGACAGTAAAGGAAGAAGGCACCGAACCAGAACCTCCCGGGAGGCGCCCGGATATATCACTTCAGATACCCCCAAGGCCTGCAGGTTTTGGCAGTAGCCGTAGCGGAAAGGGTTTACTACAGTCTCAAGGTTCCTCTAAGGGTAGCTCGCTATCAGGCGGCCTCTTCCGGGGTTTAAGCTTCAAGAAAAAAGGTAACCAACCGGATGGTGAGAAAAGCTCCCTCCTTAATTCAGGCCCCAGTAGAGCTCCTGAAAGTCCTACAATGGCCAATTCAGTATCGCCATTTTCTTGGAAAAGATGTACCTCTCTTCCTGTTACGCCGGCATCAAATTTGTCCCCCTCTGTTGCTACGCCTATATCCGCAAGGATGTATAATGAAGCGCACAAGCAACATGTAAGTGGTCATGCATTC
>Malsi_03g010180
ATGGGAACTGAGGAAGAAAAGCATGATCATGATCAAAAATCATGCCAAGGGCAAGGAGAAGTTGTTGTGCCACTTCACAAGGTTGAAGATTCAGTAGGAGTAGCTGAAGAAGCACCCCAAGTTCATCCATGGAAGCGACAAAATCTCCACCTGGAGATACCCACGAGAACATCCGAAGATTGTGTCAAGGATTTTGTTGCAATAAAGATGCCTCCAACACCAAGTCCTACTCCTAGGAAAGTGAATTTTCTTTTGACACCTGGTTCTGTAGACGGAAGAATGAGTGATTCGCCAGTGCCCTCTTCAGCAAAAGGCAAATCATCTATAAAATCTATTTTTCCAAAACTAAGCTTCAAGTATCGAAGTTCTGCTGATGCCGAGAAGGCGTCCAACCTAGCTGCAGAAGGTTCGTCTACAGGAGCTCGGGAGAAAGCTTCCATCTCAAGGTCACTGTCTCTCACAAAACTATTCACTCCGAGGATGAAGACAACATCATCGCTACCTGTAACTCCAATTGCACTTGCACACCGAGAATATGCACATGGCGGAAGTGTTGGTGGCTCTCTGTATTCAATTAGGAAAGAATCCCGAAGACAGATAGCTCGCTCACTTTCAGTCCCAGTCAACCATAAAGAAATGAACTTAAAGATGATGGATTCATTTTTCCGTGTAATTCCTTCAACTCCTCGAGTCAAGGAAGGGGATGGTGTATCGATTAGTTCCCCAACAGTAGATGCTGGCTATTTTTTTAATTCTTTATCTTATTACTCTCATGGTTCGGGGAAAGATGATGATAATGGTGAAGAGATACCGGAGAAAGAGGCCGTCTGTAGAATTTGTCTAGTGGAACTGTGTGAAGGGGGTGAGACCCTCAAAATGGAATGCAGTTGCAAAGGCGAACTTGCTCTGGCCCACCAAGAATGTGCTATTAAATGGTTTAGCATCAAAGGTAACAAGACGTGTGATGTTTGTAAGCAAGAGGTTCAAAACCTGCCTGTCACTCTATTACGAATTCAAAGTGTTCGAGCTCGAAATGCTGGAGCAAGTCTATATGAGCAGGAAGATGCTAATGGGTTCAGGCAAGAAGTGCCTGTGCTTGTCATTGTCAGCATGCTTGCCTACTTTTGTTTTCTTGAACAGCTCCTGGTGGAGAAGATGGGTACTGGAGCAATTGCCATCTCTCTTCCATTTTCTTGTGTACTGGGTCTTCTCTCATCCGTGACTTCATCAACCATGGTGAAAAGAAGATTTGTTTGGGTTTACGCATCGGTTCAGTTTGCTCTGGTCGTTCTATTTGCACATATATTTTACTCTTTGGTCCGCGTGCAAGCAGTTCTTTGTATTCTCCTCGCAACATTTGCTGGGTTGGGAGTCGCAATAAGTGGGAGTTCCATTATTGTCGAGTTCTTGAGATGGAGAAGAAGATGGCAAACTGCGTCTGGGCAACGCCAGATGTCC
>Malsi_04g010360
ATGGCGACTGAAGATGAAAGCATCGTTAAAAATGGTGGCAACATTTTCACCAACGAAGCTGAGCCTTCAGCCCACATGGGTGGAGATTCCACTGAGATAATTGAAGAAGCTCCTCCTGACCATCCATGGAGACGACAGAACCTCGTGTTACAGATACCTCCAAGAACTCTTGAGGATGCCAAAGAAGATTTTGTGAGCATAAACATGCCCCCAACACCGAGTCCCACTCCCAAAAGAGTAAACTTCTCCCCATTACCCAGCCCCATTGTAGCCAAAATCAGTGGTTCCCCAGGTCCCTCATCATCAAAAACTAAATCAACCACAAAAAGAAGCCTCCTTCCAAAACTTAGTTTCAAAAATCGGAACACTACTTCGGAGATTCAGAAGGCTGCTGCTCTAGCACTAGGAGGCTTACCTGCAGGGACACGTGAAAAGCCTACAATTCCAAGGACCTGGTCCTTTACAAAGCTTTTAACTCCCAGGACGAAAAATACATCATCCTTGCCTGTAACTCCAATTGCTCACTCAAATCCAGAGTCTATGCATGGCAGGAACACAACTGATCTGAAAGCAGAGGCCCAACGACCTATTCACCGTTCACATTCAGTCCCTGCGATTAATAAAGATGGAAGCATATATGTAGGCAGTGTCATTCGTGTAATTCCAACCACACCACGAGTGGCTGAAAGGACTGTCACGACAACATCAAGCACATCCCCTGTAAATGACACTGGTGGAAGCGTTGATGGTGGTGAAGATATTGCTGAAGAAGAAGCTGTTTGTCGAATTTGCTTAGTTGAGCTGGGTGAAGACGCTGACACCCTCAAGATGGAATGCAGCTGTAAAGGCGACCTTGCTCTTGCCCACCAAGAATGTGCTGTAAAATGGTTCAGCATTAAAGGTAATAAAAAATGTGATGTGTGTGGAGAAGAGGTTCAGAACCTACCGGTCACCCTTCTACGAATTCAAAATTCTCAGGCCGTTAATTTTCGAGCAAGTAGAGCACAGCAGGCTGAGGCTACTCAATATAGGCAAGTGAAAATTTTCAACTGTTGTAATGCTCGGGAAGCGGAAATTTCTGCACTTTCTGTGGTTTGGCAGGATGTTCCCATCCTTGTCATAGTCAGCATGCTTGCTTACTTCTGTTTTCTTGAGCAACTTCTGGTGGGGAAAATGGGATCTGGTGCAATTGCTCTTTCTCTTCCTTTTTCCTGCATTTTGGGTCTTCTGGCATCCATGACATCGACCACGATGGTGAGAAGAAGATATGTCTGGATTTATGCAACTATTCAGTTTGTACTGGTGGTTCTCGCGGCACATCTACTTTATTCATTGGTAAGAGTTACTCCTGTGATCAAATTCACATGCAGGCAGTTCTGGCTCTTCTCCTCGCCACCTTTTCAGGATTTGGAGTTACAATGTGTGGAAGTTCTTTTATTGTCGAGGCTTTGGGATGGAGGGAAAGATGGCGTTCTCAGCAGTCAAATCAACAGCGTGGTTCTCAGGAGGTGGCGCAGCCGAATCAATCACCCCAGAATACACAACATACACAGACGAATCCCCAACAGCGGGAAACTGAACTCGAATGAGCAGAAGTTACTCATGGCAGCTGACTTCTCTACCTTAGCATGCACGAATGCCACCGCGGCGTAC
>Malsi_09g012430
ATGGCGGAGAATTCAGCTTCTGAGCTTCAGCTTGGAGCGGAATCAACTCCGGAGAGCTCATCTGATCAGCACCAGATTCATGAACAAAAGGAAAAGAATGAAGAAACCTCCTTGGTGCAGCAGTCTAGACGGCCAAACCTCTCCTCATTGCAAATACCGGCAAGGACATTGGAAACCAGTTTGTCTGCTTGTACGAGAATTGATATTCCCTCCACAGCAAGTCCAAGTTCTAGTAGAGTTGGACTACCGCCTAGGCCACATTCAGCTAAGATCAAATCAACCGTGAAAAATCTGTTTCCTCAAAAAAGTTTTCGGGTGAAAAACTTGCCCCTGGATGGTGAGAAGACGATTCTCATTATGCCGGATACATCGCCCTCAGATAGTCCGTTGGAAAAGCCTTCTACGTCACGGTCTTTCTCGCTCAATAAGCTTTTCTTCTCTACATCAACAAAAGGGACGCATTCTTTACCAGTTACACCAAGTGCAAATCTGGGTTCCGAGATTGGGCAGGGAAGACAAGTGGAGAGTCATTCTGATTCTAGAATTGAAGTTAAGCATCATATGTCCCGCTCTTTCTCAGTTCCAGTAAATATTGCGACCAGAAGTTTAAGGCGGATGGATTCTGGATGCATGATCCGTGTAATTTCAGCAACTCCACGTCCTTCAGCAGTTGAGGGTGCCTCACCAAATGCTGACCCAGCACTGGAAATGGCCACTGAAGATTCGGGTGAAGATATTCCTGAAGAAGAAGCAGTTTGCAGGATTTGTTTGGTTGAGCTCGCAGAAGGTGGTGATTCTCTTAAAATGGAGTGCAGCTGCAAAGGAGAGCTAGCACTTGCTCACAAAGATTGTGCAGTTAAGTGGTTTAGCATTAAAGGGAACAAAACCTGTGACGTCTGCAAGCAGGATGTCCGAAACTTACCTGTAACACTGCTCAAAATACACAATCCTCAAACTGTTATTAGACGACCACCAACAATAATGGAGCAGAGGGAAGACATACCAGTTCTTGTCCTGGTCAGCATGCTTGCGTATTTCTGCTTTCTGGAGCAACTTCTGGTATCTGACTTGGGCCCTCGTGCTCTTGCCGTTTCCTTACCCTTCTCTTGTGTTTTAGGTCTCCTTTCATCTATGATTGCTTCCACAATGGTGAGCAGGAGCTACTTATGGGCTTATGCCTCCTTCCAGTTTGCCATTGTGATCCTCTTCTCATGTTCACTGACCGTGCAGCTTAATGTAAATCCAATTCTCTCAGTCCTCCTTTCCTCATTCACTGGCTTCGGGATTGCAATCAGCACGAATTCCCTTCTGGTTGAGTATCGTAGATGGAAAATCAGCAGACAACTGCAATCATCCTATCAGCATGCTAGCAGTGCACTGCATCTGCATGAACTACAACTGCAGCAGCACCGGCAACAGCAAGAAGAGCAATATCAACACCAATCCCAGCAACAACGACGGCAACAGTTGATGGAAGATTCATATAATCAGTACCAGCAAGTACAGCGACAGCTTCAGCAGCAAGAAGAAGAGCATCATCGACACCAACAGGAGCACCAGCACCAACGGTTGGATGGAGATCCAAATGCTGATGGTTCTAGGCCACTAGAAATACGCAAGAGTAACCTGACAAGGGGCGTTTTCTACCTCAGATTCTTAGCCAAGGCTGACCGGATGGTATGTTGTATTCACCAGCCATGTGCTCGACTCATTTACGGACATTATTGTAAGCGAAAACGTCTCAGGCATGATGAGGTACTCCCTGCCAAG
>Malsi_11g010700
ATGAGAGAGAGAGAGAGAGAGAGAGAGAGAGAGAGAGAGAGAGAGGGAATGGGAACTGAGGAAGAAAAGCATGATCATGGTCAAAGTTCATGCCAGGGGCAAGGAGAAGTTGATGTGCCACTTGACAAGGTTGAAGATTCAGTAGTAGTTGCTGAAGAAGCACCCCAAGTTCATCCATGGAAGCGACAAAATCTCCACCTGGAGATACCCACGAGAACATCCGAAGATTGTGTTCAGGATTTTGTTGCAATAAAGATGCCTCCAACACCGAGTCCCACTCCTAGGAAAGTAAATTTTCTCTTGACATCTGGTTCTGTAGATGGAAGAATGAGTGGATCGCCAGGGCCCTCTTCAGCTAAAGGCAAATCATCTATAAAATCTCTTTTACCAAAACTAAGCTTCAAGTATCGAAGTACTGCTGATGCGGAGAAGGCTTCCAACCTAGCTTCAGAAGGTTCTTCTACAGGAGTTCGGGAAAAAGCTTCCATCTCAAGGTCACTGTCTCTCACAAAATTATTCACACCGAAGATGAACAGAACATCATCCCTACCTGTAACTCCAATGGCACTTGCACTCCGAGAATCTGCACACGGCGGAAGTGTTGGTGGCTCTCTGAATTCAATTAGGAAAGAATCCAAAAGACAGATAGCTCGCTCACTTTCAGTCCCAGTCAACCATAAAGAAATGAACTTAAGGAGGATGGATTCATTTTTTCGTGTAATTTCTTCCACTCCTCGAGTCAAGGAAGGAGATGATGTATCGATTAGTTCCCCAACAGCAGATGCTGGGAAAGATGATGATAATGGTGAAGACATATCTGAGGAAGAGGCCGTCTGTAGAATTTGTCTTGTGGAACTGTGTGAAGGGGGTGAGACTCTCAAAATGGAATGCAGTTGCAAAGGTGAACTTGCTCTGGCTCACCAAGAATGTGCTATTAAATGGTTTAGCATCAAAGGTAACAAGACCTGTGATGTGTGTAAGCAAGAGGTTCAAAACCTGCCTGTCACTCTATTACGAATTCAAAGTGTTCGAGCTCGAAATGCTGGTGCAAGTTTATATGGGCAGGAAGATGCTAATGGGTACAGGCAAGTGGTTTGGCAGGAAGTGCCTGTGCTTGTCATTGTCAGCATGCTTGCCTACTTTTGCTTTCTTGAGCAGCTCCTGGTGGAGAAGATGGGTACTGGAGCAATTGCCATCTCTCTTCCATTTTCATGTGTACTGGGTCTCCTCTCATCCATGACCTCATCGACCATGGGTCCGTGTGCAAGCAGTTCTTTGTATTCTCCTCGCAACATTTGCTGGGTTGGGAGTTGCGATGAGTGGGAGTTCCATCATCATCGAGTTCTTGAGATGGAGAAGAAGATGGCAAACTGCATCCGAGCAACGTCAGATGTCCTAATTGTCGACATGAGTCACATGACTAGATCAGTTGCCAGGAACCATAAATTCACACAGGAGTCCAATCTTTTATTG
>Malsi_12g011050
ATGGCGACTGAAGATGGAACCTTTGCTAAAAACGGTGGCGGCATTTTCACAAACGAAGCTGAGCCTTCAACCTACATGGATGGAGTTTCCACTGAGATAATTGAAGAAGCACCTCCTGGCCATCTGTGGAGACGACAGAACCTCGTCTTACAGATACCTTCAAGAACTCTTGAGGATGCCAAAGAGAATTTTGTGAGAATAAACATGCCCCCAACGCCGAGCCCCACTCTCAAAAGAGTAAATTTCTCCCCATTACCCAGCCCTAGTTTAGCCAAAATCAATGCGTCCCCAGGTCCCTCGTTGTCAAAAACTAAATCGACCACAAAAAGAAGCCTCCTTCCAAGACTAAGTTTCAAAAATTGGAACACTACTTCGGATATTGAGAAGGCTGCCACTCGAGCACTAGGAGGCTTACCTGCAGGGACACATGAGAAGCCTTCAACTCCAAGGGCCTGGTCCTTTGCAACGCTTTTAACTCCCAGGACGAAAACCGCATCATCCTTGCCTGCAACTCCAATTGCTCACTCAAATCTAGAGTCCATGCATGGCAGGAACACAATTGATCTAAAAGCAGAGGCCCAACGACCTATTTGCCGCTCACGTTCAGTTCCTGCGATTAAGAAAGATGGAAGTATATATGCAGGCAGTGTCATTCGTGTAATTCCAACCACGCCACGAGTGGCTGAAAGGACTGTCACGACTACGTCAAGCACATCCCCAATAAATGTCACTAATGGAAGTGATGATGGTGGTGAAGATATTGCTGAAGAAGAAGCTGTTTGTCGAATTTGCTTAGTTGAGCTAGGTGAAGATGCCGACACCCTCAAGATGGAATGCAGCTGTAAAGGCGACCTTGCTCTTGCCCACCAAAAATGTGCTGTAAAATGGTTCAGCATTAAGGGTAATAAAACATGCGATGTGTGCGGAGAAGATGTTCAGAACCTGCCAGTCACACTTTTACGAATTCAAAATTCTCAGGCTGTTAATTTTCGAGCAAGTAGAGCACAGCAGGCTGAGGTTAATCAATATAGGCAATATGGTATAACTAATAGTTTATGCAAATTTGTCAGGGTTTGGCAGGATGTTCCGATCCTTGCCATAGTTAGCATGCTTGCTTACTTCTGTTTTCTTGAGCAGCTTCTGACAGGTGGGGAAAATGGGATCGCACGCAATCACTCTCTCTCTTCCTTTTTCCTGCATCTTGGGTCTACTGGCATCCATGACATCGTCCACAATGGAAATTCGTGCACAGTGAGAAGAAGATATGTCTGGAGTTATGCAACTACACAGTTTGCACTGGTCGTCATTGCAGCACATCTACTTTATTCATTGATTCACATGCAGGCAGTTCTGGCTCTTCTCCTCGCCACCTTTTCAGGGTTCGGAATTACAATGTGTGGAAGCTCTATCATTGTTGAGGCTTTGAGATGGAGGGGAAGATGGCGTTCTCGGCAGTCAAATCAACAGCATGGTTCTCAGGAGGTGACACGACCGAATCAATCACCACAGAATACACAACAAACACAAACGAATCCCCGACAGCGGGAAAATGAACCTCAAGGTGCAGAACTTACTCATGGCTCTGCTTCTGTATGCACAAATACCACCGCTGCATGC
>Malsi_13g015240
ATGCAAGCAGCTCAATCAGTCTCCAATGGAGCTGTAGAATCTCCTCCTCCTCCTCCTCCTCCTCCTCCTCCTCCTCCCCCTCAGGGTGGTCTCCAAAATCTGAAGACAGTAAAGGAAGAAGGCACCGAACCAGAACCTCCCGGGAGGCGCCCGGATATATCACTTCAGATACCCCCAAGGCCTGCAGGTTTTGGCAGTAGCCGTAGCGGAAAGGGTTTACTACAGTCTCAAGGTTCCTCTAAGGGTAGCTCGCTATCAGGCGGCCTCTTCCGGGGTTTAAGCTTCAAGAAAAAAGGTAACCAACCGGATGGTGAGAAAAGCTCCCTCCTTAATTCAGGCCCCAGTAGAGCTCCTGAAAGTCCTACAATGGCCAATTCAGTATCGCCATTTTCTTGGAAAAGATGTACCTCTCTTCCTGTTACGCCGGCATCAAATTTGTCCCCCTCTGTTGCTACGCCTATATCCGCAAGGATGTATAATGAAGCGCACAAGCAACATAAAGAAACTACAACAGTTTCGAGATCCCTTTCTATGCCTGGACAAAATAAAGTCATTGTAAGATCCGTATCTTTTGCAACTAGAAATGGGCAGACTCAAACAGATCCTAGTGATGATCAAATAACTCCAGTTCCGGTGGAGGCCAATGATGAAGAAATTCCTGAAGAAGAAGCGGTGTGCAGGATATGTCTTGATGTATGTGATGAACAAAATACGCTCAAAATGGAATGCTTTTGCAAAGGTGCTCTCAGACTTCTACATGAAGAGTGCGCCATTAAGTGGTTTAGCACAAAAGGAAACAAGAAATGTGATGTATGTGGTCAAGAGGTTCAGAATTTACCTGTAACATTGCTTCGGGTGCAGAGCACTGCTCAAAGGGGTAGCAGACAGCAGCACAACCAACAGGGTTTGCATCCAGAAACGATAAGTGCCTGGCAGGACTTTGTGGTACTGGTTTTAATTAGCACCATATGCTATTTCTTCTTCCTTGAGCAGCTACTGATTCGTGACATGAAAAATCAAGCCATTGTAATTGCAGCACCATTTGCATTTACATTGAGCCTCTTGGCATCCATATTCGCCATCATCCTTGCAATCAGGGAGTATATATGGACATATGCAGCTCTTGAGTTTGCGCTTGTCGCCCTAATCGTCCACCTGTTCTACAGCACACTTCATCTGACTGCCATTTACTCGATATTGCTCGCTGCGGTATTGGGTTTCGGGATAGCGATGAGCCTCAACTCATTGTATATCCAATATTACACCTGGAGAGTTCAAGTCGCACAAACTCAAAGCTCTAGCCCTGTA
>Malsi_16g015920
ATGCAAGCTGCTCAATCAGTCTCCAACGGAGCTGCAGAACGTCCTCCTTCTCCTCAGGCTGATTTCCAAAATCTGAAGACAGTAAATGAAGAAGCTACCGACCTGGAACCTACTGGGAGGCGGCCAGACATATCACTTCAGATACCCCGAAGGCCTGTGGGTTTTGGCAGTAGCCGTAGTGGAAAGGGTTTACTGCAGTCTCAAGGTTCCTTTAAGGGCAGCTCGCTATCAGGGGGCCTTTTCCGGGGTTTAAGCTTCAAGAAAAAAGGCAATCAACCAGATGGTGAGAGAAGCTCCCTCCTTAATTCGGACCCCAGTAGAGCTCCTGAAAGATGTACCTCTCTTCCTTTTACACCGATATCAAATTTGTCCCCCTCTGTAGCTACACCCAGCTCTGCGAGGATGTATAATGAAGTGCACAAGCCACATAAAGAAACTACAACAGTTTCGAGGTCCCTTTCCATGCCTGGACGTAATAAAGTCATTGTAAGATCCGTATCTTTTGCAACTCGAAATGAGCAGACTCAAGCAGAACCTAGTGATGATCAAATAACTCCAGTTCCAGTGGAGGCTAATGATGAAGAAATTCCTGAAGAAGAAGCAGTGTGCAGGATATGTCTTGATGTATGTGATGAACAAAATACGCTCAAAATGGAATGTCTTTGCAAAGGTGCTCTTAGACTTCTACATGAAGAGTGCGCCATTAAGTGGTTCAGCACAAAAGGAAACAAGAAATGTGATGTTTGTGGTCAAGAGGTTCAGAATTTACCTGTAACATTGCTTCGGGTGCAGAGCACTGCTCAAAGGGGTAGTGGACAGCAGCACAACCAACAGAGTTTGCATCCAGAAACGATAAGTGCCTGGCAGGACTTTGTGGTAATGGTCTTGATTAGCACAATATGCTATTTCTTCTTCCTTGAGCAGCTACTGATTCGTGACTTGAAAACTAGAGCGATTGTAATTACAGCACCGTTTGCATTTACATTGGGTCTCTTGGCATCCACTTTTGCCATCATCCTTGCAATCAGGGAGTATATATGGACATATGCAGCTCTGGAGTTTGCGCTTGTCGCCCTCATCGTCCACCTGTTCTACAGCATACTTCATCTGATGGCCATTTACGCGATATTGCTTGCTGCGGTGTTGGGTTTTGGATTAGCTATGAGCCTCAACTCATTGTACATGAAATATTTCACCTGGAGGGTTCAAGTTGCACAATCTCAAAGCTCTAGCCCTGTA
>Malsi_17g011480
ATGACGGAGAATTCAGCTTCCGAGCTTCGGCAGGGTGAGGAATCGACTTTGGAGAGCTCCTCTGATCAGTCCCAGATTCATGATCAAAAGTTAAAGAATGAAGAAACCTTGTTGGTTCAGCAGTCTAGACGACCAAACCTTTCCTCATTGCAAATACCGGCAAGGACACTGGAAAGTAGTATGTCCACTTTTACGAGAATTGATATTCCCTTTGCGCCAAGTCCAAGTTCTAGTAGAGTTGGACTGCCGCCTAGGCCACATTCAGCTAAGATCAAATCAACGGTGAAAAATCTGTTTCCTCAAAAAAGCTTTAGGGTGAAAAATTTGCCCCTGGATGGTGAGAAGACCATTCTCATTGTACCGGACACCCCCCCATCAGATAGTCCTTTGGAAAAGCCTTCTACTTCGCGGTCTTTCTCTCTTAATAAGGTTTTCTTTTCTACATCAATGAAAGGGACACATTCTTTACCAGTTACACCAAGTGCAAATCTGGGTTCTGAGACTGGGCAGGGAAGACATATGGAGAGTCATTCTGATTATCCTAGAATTGAAGCTAAGCATCATATGTCCCGCTCATTCTCAGTTCCAGTAAATATTACAGGCAGAAGTTTAAGGCAGATGGATTCTGGAGGCATGATCCGTGTAATTTCAGCAACTCCATGTCCTTCAGCAGTTGAGGGTGCCTCACCAAATGCTGACCCAGCACTGGAAACCACTACTGAAGATTCTGGTGAGGATATTCCCGAAGAAGAAGCAGTTTGCAGGATTTGTTTGGTTGAGCTCGCAGAAGGTGGTGATTCTCTTAAAATGGAGTGCAGCTGCAAAGGAGAGCTGGCGCTTGCTCACAAAGACTGTGCAGTAAAGTGGTTTAGCATTAAAGGGAACAAGACCTGTGATGTCTGCAAGCAGGATGTCCGAAACTTACCTGTAACACTACTCAAAATACACAATCCTCAAACTGTTACTAGACGACCACCAACAATAATGGAGCATAGGGAAGTTCCTCGTTACAGGCAAGATATACCAATTCTTGTCCTGGTCAGCATGCTTGCGTATTTCTGCTTTCTGGAGCAACTTCTGGTATCTGACTTGGGCCCTCGTGCTCTTGCCATTTCTTTACCCTTCTCTTGTGTTTTAGGTCTCCTTTCATCCGTGATTGCTTCCACAATGGTGAGCAGGAGCTACATATGGGCTTATGCCTCCTTCCAGTTTGCCATTGTGATCCTGTTTGCCCACATATTTTATACTGTTCTTCTCATGTTCACTCACCGGCAGCTTAATGTAAATCCAATTCTCTCGGTTCTACTTTCCTCATTCACCGGGTTTGGGATTGCAATCAGCACAAATTCCCTTCTGGTGGAGTATCTTAGATGGAAAACCAGCAGACAACTGCAATCTTCCCATCAACACACTAGCAATGCATTGCATCGGCATGAACTACAACTGCAGCAGCACCGGCAACAGCACCAGCAGTGGCAGCAGCAAGAAGAGCAATATCAACGCCAATACCAGCAACGACGGCAACAACTGATGGAAGATTCACATAATCAGTACCAGCAACTACAACGACAGCTGCAGCAGCAAGAAGAAGAGCATCGTCGACACCAACAGGAGCAACAGCTGGAACAGTTTGACGGAGATCTAAATACTGATGGTTCCAGGCAGCTAGAAGTTGGACAGGATTTAAAGGTTATACAATGGGGAATCAGAGACTCAAATGGCGAG
>Malsy_03g010460
ATGGGAACTGAGGAAGAAAAGCATGATCATGATCAAAAATCATGCCAAGGGCAAGGAGAAGTTGTTGTGCCACTTCACAAGCGACAAAATCTCCACCTGGAGATACCCACGAGAACATCCGAAGATTGTGTCAAGGATTTTGTTGCAATAAAGATGCCTCCAACACCAAGTCCTACTCCTAGGAAAGTGAATTTTCTTTTGACACCTGGTTCTGTAGACGGAAGAATGAGTGATTCGCCAGTGCCCTCTTCAGCAAAAGGCAAATCATCTATAAAATCTATTTTTCCAAAACTAAGCTTCAAGTATCGAAGTTCTGCTGATGCCGAGAAGGCGTCCAACCTAGCTGCAGAAGGTTCGTCTACAGGAGCTCGGGAGAAAGCTTCCATCTCAAGGTCACTGTCTCTCACAAAACTATTCACGCCAAGGATGAAGACAACATCATCGCTACCTGTAACTCCAATTGCACTTGCACACCGAGAATATGCACATGGCGGAAGTGTTGGTGGCTCTCTGTATTCAATTAGGAAAGAATCCCGAAGACAGATAGCTCGCTCACTTTCAGTCCCAGTCAACCATAAAGAAATGAACTTAAAGATGATGGATTCATTTTTCCGTGTAATTCCTTCAACTCCTCGAGTCAAGGAAGGGGATGGTGTATCGATTAGTTCCCCAACAGTAGATGCTGATGATGATAATGGTGAAGACATACCGGAGAAAGAGGCCGTCTGTAGAATTTGTCTAGTGGAACTGTGTGAAGGGGGTGAGACCCTCAAAATGGAATGCAGTTGCAAAGGCGAACTTGCTCTGGCCCACCAAGAATGTGCTATTAAATGGTTTAGCATCAAAGGTAACAAGACGTGTGATGTTTGTAAGCAAGAGGTTCAAAACCTGCCTGTCACTCTATTACGAATTCAAAGTGTTCGAGCTCGAAATGCTGGAGCAAGTCTATATGAGCAGGAAGATGCTAATGGGTTCAGGCAAGTGTCTTTGCATATATACAGTTTTTATTGTTCAATGCCTCACAAACAAACCTGCTTGTTTAATTATCTTGCATCCCATAAGCTCAATAAAAGGATTATGCTGAAAAAATGTTCCATGGAAAAACATTCATGCGCTGATATTGTTAGTTCATATCTTTTCAGGGTTTGGCAGGAAGTGCCTGTGCTTGTCATTGTCAGCATGCTTGCCTACTTCTGTTTTCTTGAACAGCTCCTGGTGGAGAAGATGGGTACTGGAGCAATTGCCATCTCTCTTCCATTTTCTTGTGTACTGGGTCTTCTCTCATCCGTGACTTCATCAACCATGGTGAAAAGAAGATTTGTTTGGGTTTACGCATCGGTTCAGTTTGCTCTGGTCGTTCTATTTGCACATATATTTTACTCTTTGGTCCGCGTGCAAGCAGTTCTTTGTATTCTCCTCGCAACATTTGCTGGGTTGGGAGTCGCAATAAGTGGGAGTTCCATTATTGTCGAGTTCTTGAGATGGAGAAGAAGATGGCAAACTGCGTCTGGGCAACGCCAGATGTCC
>Malsy_04g010210
ATGGCGACTGAAGATGAAAGCATCGTTAAAAATGGTGGCAACATTTTCACCAACGAAGCTGAGCCTTCATTCCACATGGGTGGAGATTCCACTGAGATAATTGAAGAAGCTCCTCCTGACCATCCATGGAGACGACAGAACCTCGTGTTACAGATACCTCCAAGAACTCTTGAGGATGCCAAAGAAGATTTTGTGAGCATAAACATGCCCCCAACACCGAGTCCCACTCCCAAAAGAGTAAACTTCTCCCCATTACCCAGCCCCATTGTAGCCAAAATCAGTGGTTCCCCAGGTCCCTCATCATCAAAAACTAAATCAACCACAAAAAGAAGCCTCCTTCCAAAACTTAGTTTCAAAAATCGGAACACTACTTCGGAGATTCAGAAGGCTGCTGCTCTAGCACTAGGAGGCTTACCTGCAGGGACACGTGAAAAGCCTACAATTCCAAGGACCTGGTCCTTTACAAGGCTTTTAACTCCCAGGACGAAAAATACATCATCCTTGCCTGTAACTCCAATTGCTCACTCAAATCCAGAGTCTATGCATGGCAGGAACACAACTGATCTGAAAGCAGAGGCCCAACGACCTATTCACCGTTCACGTTCAGTCCCTGCGATTAATAAAGATGGAAGCATATATGTAGGCAGTGTCATTCGTGTAATTCCAACCACACCACGAGTGGCTGAAAGGACTGTCACGACAACATCAAGCACATCCCCTGTAAATGACACTGGTGGAAGCGTTGATGGTGGTGAAGATATTGCTGAAGAAGAAGCTGTTTGTCGAATTTGCTTAGTTGAGCTGGGTGAAGACGCTGACACCCTCAAGATGGAATGCAGCTGTAAAGGCGACCTTGCTCTTGCCCACCAAGAATGTGCTGTAAAATGGTTCAGCATTAAAGGTAATAAAAAATGTGATGTGTGTGGAGAAGAGGTTCAGAACCTACCGGTCACCCTTCTACGAATTCAAAATTCTCAGGCCGTTAATTTTCGAGCAAGTAGAGCACAGCAGGCTGAGGCTACTCAATATAGGCAAGTGAAAATTTTCAACTGTTGTAATGCTCGGGAAGCGGAAATTTCTGCACTTTCTGTGGTTTGGCAGGATGTTCCCATCCTTGTCATAGTCAGCATGCTTGCTTACTTCTGTTTTCTTGAGCAACTTCTGGTGGGGAAAATGGGATCTGGTGCAATTGCTCTTTCTCTTCCTTTTTCCTGCATTTTGGGTCTTCTGGCATCCATGACATCGACCACGATGGTGAGAAGAAGATATGTCTGGATTTATGCAACTATTCAGTTTGTACTGGTGGTTCTCGCGGCACATCTACTTTATTCATTGGTAAGAGTTACTCCTGTGATCAAATTCACATGCAGGCAGTTCTGGCTCTTCTCCTCGCCACCTTTTCAGGATTTGGAGTTACAATGTGTGGAAGTTCTTTTATTGTCGAGGCTTTGGGATGGAGGGAAAGATGGCGTTCTCAGCAGTCAAATCAACAGCGTGGTTCTCAGGAGGTGGCGCAGCCGAATCAATCACCCCAGAATACACAACATACACAGACGAATCCCCAACAGCGGGAAACTGAACTCGAATGAGCAGAAGTTACTCATGGCAGCTGACTTCTCTACCTTAGCATGCACGAATGCCACCGCGGCGTAC
>Malsy_09g011200
ATGGCGGAGAATTCAGCTTCTGAGCTTCAGCTTGGAGCGGAATCAACTCCGGAGAGCTCATCTGATCAGCACCAGATTCATGAACAAAAGGAAAAGAATGAAGAAACCTCCTTGGTGCAGCAGTCTAGACGGCCAAACCTCTCCTCATTGCAAATACCGGCAAGGACATTGGAAACCAGTTTGTCTGCTTGTACGAGAATTGATATTCCCTCCACAGCAAGTCCAAGTTCTAGTAGAGTTGGACTACCGCCTAGGCCACATTCAGCTAAGATCAAATCAACCGTGAAAAATCTGTTTCCTCAAAAAAGTTTTCGAGTGAAAAACTTGCCCCTGGATGGTGAGAAGACGATTCTCATTATGCCGGATACATCGCCCTCAGATAGTCTGTTGGAAAAGCCTTCTACTTCACGGTCTTTCTCGCTCAATAAGCTTTTCTTCTCTACATCAACAAAAGGGACGCATTCTTTACCAGTTACACCAAGTGCAAATCTGGGTTCCGAGATTGGGCAGGGAAGACAAGTGGAGAGTCATTCTGATTCTAGAATTGAAGTTAAGCATCATATGTCCCGCTCTTTCTCAGTTCCAGTAAATATTGCGACCAGAAGTTTAAGGCGGATGGATTCTGGATGCATGATCCGTGTAATTTCAGCAACTCCACGTCCTTCAGCAGTTGAGGGTGCCTCACCAAATGCTGACCCAGCACTGGAAATGGCCACTGAAGATTCGGGTGAAGATATTCCTGAAGAAGAAGCAGTTTGCAGGATTTGTTTGGTTGAGCTCGCCGAAGGTGGTGATTCTCTTAAAATGGAGTGCAGCTGCAAAGGAGAGCTAGCACTTGCTCACAAAGATTGTGCAGTTAAGTGGTTTAGCATTAAAGGGAACAAAACCTGTGACGTCTGCAAGCAGGATGTCCGAAACTTACCTGTAACACTGCTCAAAATACACAATCCTCAAACTGTTATTAGACGACCACCAACAATAATGGAGCAGAGGGAAGTCCATCATTACAGGCAAGACATACCAGTTCTTGTCCTGGTCAGCATGCTTGCGTATTTCTGCTTTCTGGAGCAACTTCTGGTATCTGACTTGGGCCCTCGTGCTCTTGCCGTTTCCTTACCCTTCTCTTGTGTTTTAGGTCTCCTTTCATCTATGATTGCTTCCACAATGGTGAGCAGGAGCTACTTATGGGCTTATGCCTCCTTCCAGTTTGCCATTGTGATCCTGTTTGCTCACATATTTTATACTGTACTTAATGTAAATCCAATTCTCTCAGTCCTCCTTTCCTCATTCACTGGCTTCGGGATTGCAATCAGCACGAATTCCCTTCTGGTTGAGTATCGTAGATGGAAAATCAGCAGACAACTGCAATCATCCTATCAGCATGCTAGCAGTGCACTGCATCTGCATGAACTACAACTGCAGCAGCACCGGCAACAGCAAGAAGAGCAATATCAACACCAATCCCAGCAACAACGACGGCAACAGTTGATGGAAGATTCATATAATCAGTACCAGCAAGTACAGCGACAGCTTCAGCAGCAAGAAGAAGAGCATCATCGACACCAACAGGAGCACCAGCACCAACGGTTGGATGGAGATCCAAATGCTGATGGTTCTAGGCCACTAGAAGTTAGACAGGGCACA
>Malsy_11g011100
ATGGGAACTGAGGAAGAAAAGCATGATCATGGTCAAAGTTCATGCCAGGGGCAAGGAGAAGTTGATGTGCCACTTGACAAGGTTGAAGATTCAGTAGTAGTTGCTGAAGAAGCACCCCAAGTTCATCCATGGAAGCGACAAAATCTCCACCTGGAGATACCCACGAGAACATCCGAAGATTGTGTTCAGGATTTTGTTGCAATAAAGATGCCTCCAACACCGAGTCCCACTCCTAGGAAAGTAAATTTTCTCTTGACACCTGGTTCTGTAGATGGAAGAATGAGTGGATCGCCAGGGCCCTCTTCAGCTAAAGGCAAATCATCTATAAAATCTCTTTTACCAAAACTAAGCTTCAAGTATCGAAGTACTGCTGATGCGGAGAAGGCTTCCAACCTAGCTTCAGAAGGTTCTTCTACAGGAGTTCGGGAAAAAGCTTCCATCTCAAGGTCACTGTCTCTCACAAAATTATTCACACCGAAGATGAACAGAACATCATCCCTACCTGTAACTCCAATGGCACTTGCACTCCGAGAATCTGCACACGGCGGAAGTGTTGGTGGCTCTCTGAATTCAATTAGGAAAGAATCCAAAAGACAGATAGCTCGCTCACTTTCAGTCCCAGTCAACCATAAAGAAATGAACTTAAGGAGGATGGATTCATTTTTTCGTGTAATTTCTTCCACTCCTCGAGTCAAGGAAGGAGATGATGTATCGATTAGTTCCCCAACAGCAGATGCTGGGAAAGATGATGATAATGGTGAAGACATATCTGAGGAAGAGGCCGTCTGTAGAATTTGTCTTGTGGAACTGTGTGAAGGGGGTGAGACTCTCAAAATGGAATGCAGTTGCAAAGGTGAACTTGCTCTGGCTCACCAAGAATGTGCTATTAAATGGTTTAGCATCAAAGGTAACAAGACCTGTGATGTGTGTAAGCAAGAGGTTCAAAACCTGCCTGTCACTCTATTACGAATTCAAAGTGTTCGAGCTCGAAATGCTGGTGCAAGTTTATATGGGCAGGAAGATGCTAATGGGTACAGGCAAGTGGTTTGGCAGGAAGTGCCTGTGCTTGTCATTGTCAGCATGCTTGCCTACTTTTGCTTTCTTGAGCAGCTCCTGGTGGAGAAGATGGGTACTGGAGCAATTGCCATCTCTCTTCCATTTTCATGTGTACTGGGTCTCCTCTCATCCATGACCTCATCAACCATGGTGCAAAGAAGATTTGTCTGGGTTTATGCATCGGTTCAGTTTGCTCTGGTGGTTCTATTTGCACATATATTTTACTCGTTGGTCCGTGTGCAAGCAGTTCTTTGTATTCTCCTCGCAACATTTGCTGGGTTGGGAGTTGCGATGAGTGGGAGTTCCATCATCATCGAGTTCTTGAGATGGAGAAGAAGATGGCAAACTGCATCTGAGCAACGTCAGATGTCC
>Malsy_12g011230
ATGGCGACTGAAGATGGAACCTTTGCTAAAAACGGTGGCGGCATTTTCACAAACGAAGCTGAGCCTTCAACCTACATGGATGGAGTTTCCACTGAGATAATTGAAGAAGCACCTCCTGGCCATCTGTGGAGACGACAGAACCTCGTCTTACAGATACCTTCAAGAACTCTTGAGGATGCCAAAGAGAATTTTGTGAGAATAAACATGCCCCCAACGCCGAGCCCCACTCCCAAAAGAGTAAATTTCTCCCCATTACCCAGCCCTAGTTTAGCCAAAATCAATGCGTCCCCAGGTCCCTCGTCGTCAAAAACTAAATCGACCACAAAAAGAAGCCTCCTTCCAAGACTAAGTTTCAAAAATTGGAACACTACTTCGGATATTGAGAAGGCTGCCACTCGAGCACTAGGAGGCTTACCTGCAGGGACACATGAGAAGCCTTCAACTCCAAGGGCCTGGTCCTTTGCAACACTTTTAACTCCCAGGACGAAAACCTCATCATCCTTGCCTGCAACTCCAATTGCTCACTCAAATCTAGAGTCTATGCATGGCAGGAACACAATTGATCTGAAAGCAGAGGCCCAACGACCTATTTGCCGCTCACGTTCAGTTCCTGCGATTAAGAAAGATGGAAGTATATATGCAGGCAGTGTCATTCGTGTAATTCCAACCACGCCACGAGTGGCTGAGAGGACTGTCACGACTACGTCAAGCACATCCCCAATAAATGTCACTAATGGAAGTGATGATGGTGGTGAAGATATTGCTGAAGAAGAAGCTGTTTGTCGAATTTGCTTAGTTGAGCTGGGTGAAGATGCCGACACCCTCAAGATGGAATGCAGCTGTAAAGGCGACCTTGCTCTTGCCCACCAAAAATGTGCTGTAAAATGGTTCAGCATTAAGGGTAATAAAACATGCGATGTGTGCGGAGAAGATGTTCAGAACCTGCCAGTCACACTTTTTCGAATTCAAAATTCTCAGGCTGTTAATTTTCGAGCAAGTAGAGCACAGCAGGCTGAGGTTAATCAATATAGGCAATATGGTATAACTAATAGTTTATGCAAATTTGTCAGGGTTTGGCAGGATGTTCCGATCCTTGCCATAGTTAGCATGCTTGCTTACTTCTGTTTTCTTGAGCAGCTTCTGACAGGTGGGGAAAATGGGATCGCACGCAATCACTCTCTCTCTTCCTTTTTCCTGCATCTTGGGTCTACTGGCATCCATGACATCGTCCACAATGGAAATTCGTGCACAGTGAGAAGAAGATATGTCTGGAGTTATGCAACTACACAGTTTGCACTGGTCGTCATTGCAGCACATCTACTTTATTCATTGATTCACATGCAGGCAGTTCTGGCTCTTCTCCTCGCCACCTTTTCAGGGTTCGGAATTACAATGTGTGGAAGCTCTATCATTGTTGAGGCTTTGAGATGGAGGGGAAGATGGCGTTCTCGGCAGTCAAATCAACAGCATGGTTCTCAGGAGGTGACACGACCGAATCAATCACCACAGAATACACAACAAACACAAACGAATCCCCGACAGCGGGAAAATGAACCTCAAGGTGCAGAACTTACTCATGGCTCTACTTCTGTATGCACGAATACCACCGCTGCATGC
>Malsy_13g014130
ATGCAAGCAGCTCAATCAGTCTCCAATGGAGCTGTAGAATCTCCTCCTCCTCCTCCTCCTCCTCCTCCTCCTCCTCCTCAGGGTGGTCTCCAAAATCTGAAGACAGTAAAGGAAGAAGGCACCGAACCAGAACCTCCCGGGAGGCGCCCGGATATATCACTTCAGATACCCCCAAGGCCTGCAGGTTTTGGCAGTAGCCGTAGCGGAAAGGGTTTACTACAGTCTCAAGGTTCCTCTAAGGGTAGCTCGCTATCAGGCGGCCTCTTCCGGGGTTTAAGCTTCAAGAAAAAAGGTAACCAACCGGATGGTGAGAAAAGCTCCCTCCTTAATTCAGGCCCCAGTAGAGCTCCTGAAAGTCCTACAATGGCCAATTCAGTATCGCCATTTTCTTGGAAAAGATGTACCTCTCTTCCTGTTACGCCGGCATCAAATTTGTCCCCCTCTGTTGCTACGCCTATATCCGCAAGGATGTATAATGAAGCGCACAAGCAACATAAAGAAACTACAACAGTTTCGAGATCCCTTTCTATGCCTGGACGAAATAAAGTCATTGTAAGATCCGTATCTTTTGCAACTAGAAATGGGCAGACTCAAACAGATCCTAGTGATGATCAAATAACTCCAGTTCCGGTGGAGGCCAATGATGAAGAAATTCCTGAAGAAGAAGCGGTGTGCAGGATATGTCTTGATGTATGTGATGAACAAAATACGCTCAAAATGGAATGCTTTTGCAAAGGTGCTCTCAGACTTCTACATGAAGAGTGCGCCATTAAGTGGTTTAGCACAAAAGGAAACAAGAAATGTGATGTATGTGGTCAAGAGGTTCAGAATTTACCTGTAACATTGCTTCGGGTGCAGAGCACTGCTCAAAGGGGTAGCAGACAGCAGCACAACCAACAGGGTTTGCATCCAGAAACGATAAGTGCCTGGCAGGACTTTGTGGTACTGGTTTTAATAAGCACCATATGCTATTTCTTCTTCCTTGAGCAGCTACTGATTCGTGACATGAAAAATCAAGCCATTGTAATTGCAGCACCATTTGCATTTACATTGGGCCTCTTGGCATCCATATTCGCCATCATCCTTGCAATCAGGGAGTATATATGGACATATGCAGCTCTTGAGTTTGCGCTTGTCGCCCTAATCGTCCACCTGTTCTACAGCACACTTCATCTGACTGCCATTTACTCGATATTGCTCGCTGCGGTATTGGGTTTCGGGATAGCGATGAGCCTCAACTCATTGTATATCCAATATTACACCTGGAGAGTTCAAGTCGCACAAACTCAAAGCTCTAGCCCTGTA
>Malsy_16g013980
ATGCAAGCTGCTCAATCAGTCTCCAACGGAGCTGCAGAACGTCCTCCTTCTCCTCAGGCTGATTTCCAAAATCTGAAGACAGTAAATGAAGAAGCTACCGACCTGGAACCTACTGGGAGGCGGCCAGACATATCACTTCAGATACCCCGAAGGCCTGTGGGTTTTGGCAGTAGCCGTAGTGGAAAGGGTTTACTGCAGTCTCAAGGTTCCTTTAAGGGCAGCTCGCTATCAGGGGGCCTTTTCCGGGGTTTAAGCTTCAAGAAAAAAGGCAATCAACCAGATGGTGAGAGAAGCTCCCTCCTTAATTCGGACCCCAGTAGAGCTCCTGAAAGTTGTACCTCTCTTCCTTTTACACCGATATCAAATTTGTCCCCCTCTGTAGCTACACCCAGCTCTGCGAGGATGTATAATGAAGTGCACAAGCCACATAAAGAAACTACAACAGTTTCGAGGTCCCTTTCCATGCCTGGACGTAATAAAGTCATTGTAAGATCCGTATCTTTTGCAACTCGAAATGAGCAGACTCAAGCAGAACCTAGTGATGATCAAATAACTCCAGTTCCAGTGGAGGCTAATGATGAAGAAATTCCTGAAGAAGAAGCAGTGTGCAGGATATGTCTTGATGTATGTGATGAACAAAATACGCTCAAAATGGAATGTCTTTGCAAAGGTGCTCTTAGACTTCTACATGAAGAGTGCGCCATTAAGTGGTTCAGCACAAAGGGAAACAAGAAATGTGATGTTTGTGGTCAAGAGGTTCAGAATTTACCTGTAACATTGCTTCGGGTGCAGAGCACTGCTCAAAGGGGTAGTGGACAGCAGCACAACCAACAGGGTTTGCATCCAGAAACGATAAGTGCCTGGCAGGACTTTGTGGTAATGGTCTTGATTAGCACAATATGCTATTTCTTCTTCCTTGAGCAGCTACTGATTCGTGACTTGAAAACTAGAGCGATTGTAATTACAGCACCGTTTGCATTTACATTGGGTCTCTTGGCATCCACTTTTGCCATCATCCTTGCAATCAGGGAGTATATATGGACATATGCAGCTCTGGAGTTTGCGCTTGTCGCCCTCATCGTCCACCTGTTCTACAGCATACTTCATCTGATGGCCATTTACGCGATATTGCTTGCTGCGGTGTTGGGTTTCGGATTAGCGATGAGCCTCAACTCATTGTACATGAAATATTTCACCTGGAGGGTTCAAGTTGCACAATCTCAAAGCTCTAGCCCTGTA
>Malsy_17g011280
ATGACGGAGAATTCAGCTTCCGAGCTTCGGCAGGGTGAGGAATTGACTTTGGAGAGCTCCTCTGAGCAGTCCCAGATTCATGATCAAAAGTTAAAGAATGAAGAAACCTTGTTGGTTCAGCAGTCTAGACGACCAAACCTTTCCTCATTGCAAATACCGGCAAGGACACTGGAAAGTAGTTTGTCCACTTTTACGAGAATTGATATTCCCTTTGCGCCAAGTCCAAGTTCTAGTAGAGTTGGACTGCCGCCTAGGCCACATTCAGCTAAGATCAAATCAACGGTGAAAAATCTGTTTCCTCAAAAAAGCTTTAGGGTGAAAAATTTGCCCCTGGATGGTGAGAAGACCATTCTCATTGTACCGGACACCCCCCCATCAGATAGTCCTTTGGAAAAGCCTTCTACTTCGCGGTCTTTCTCTCTTAATAAGGTTTTCTTGTCTACATCAATGAAAGGGACACATTCTTTACCAGTTACACCAAGTGCAAATCTGGGTTCTGAGACTGGGCAGGGAAGACATATGGAGAGTCATTCTGATTATCCTAGAATTGAAGCTAAGCATCATATGTCCCGCTCATTCTCAGTTCCAGTAAATATTACAGGCAGAAGTTTAAGGCGGATGGATTCTGGAGGCATGATCCGTGTAATTTCAGCAACTCCACGTCCTTCAGCAGTTGAGGGTGCCTCACCAAATGCTGACCCAGCACTGGAAACCGCTACTGAAGATTCTGGTGAGGATATTCCCGAAGAAGAAGCAGTTTGCAGGATTTGTTTGGTTGAGCTCGCAGAAGGTGGTGATTCTCTTAAAATGGAGTGCAGCTGCAAAGGAGAGCTGGCGCTTGCTCACAAAGACTGTGCAGTAAAGTGGTTTAGCATTAAAGGGAACAAGACCTGTGATGTCTGCAAGCAGGATGTCCGAAACTTACCTGTAACACTACTCAAAATACACAATCCTCAAACTGTTACTAGACGACCACCAACAATAATGGAGCATAGGGAAGTTCCTCGTTACAGGCAATTTGATTTTGGATTTTTCCTTGTTCCATGCATGATGCATGACAGGGTCTGGCAGGATATACCAATTCTTGTCCTGGTCAGCATGCTTGCGTATTTCTGCTTTCTGGAGCAACTTCTGGTATCTGACTTGGGCCCTCGTGCTCTTGCCATTTCTTTACCCTTCTCTTGTGTTTTAGGTCTCCTTTCATCCGTGATTGCTTCCACAATGGTGAGCAGGAGCTACATATGGGCTTATGCCTCCTTCCAGTTTGCCATTGTGATCCTGTTTGCTCACATATTTTATACTGTTCTTAATGTAAATCCAATTCTCTCGGTTCTACTTTCCTCATTCACCGGGTTTGGGATTGCAATCAGCACAAATTCCCTTCTGGTGGAGTATCTTAGATGGAAAACCAGCAGACAACTGCAATCTTCCCATCAACACACTAGCAATGCATTGCATCGGCATGAACTACAACTGCAGCAGCACCGGCAACAGCACCAGCAGTGGCAGCAGCAAGAAGAGCAATATCAACGCCAATACCAGCAACGACGGCAACAATTGATGGAAGATTCACATAATCAGTACCAGCAACTACAACGACAGCTGCAGCAGCAAGAAGAAGAGCATCGTCGACACCAACAGGAGCAACAGCTGGAACAGTTTGACGGAGATCTAAATACTGATGGTTCCAGGCAGCTAGAAGTTGGACAGGGTGCA
>Maldo_GDDH_03G1116800
ATGGGAACTGAGGAAGAAAAGCATGATCATGATCAAAAATCATGCCAAGGGCAAGGAGAAGTTGTTGTGCCACTTCACAAGGTTGAAGATTCAGTAGGAGTAGCTGAAGAAGCACCCCAAGTTCATCCATGGAAGCGACAAAATCTCCACCTGGAGATACCCACGAGAACATCCGAAGATTGTGTCAAGGATTTTGTTGCAATAAAGATGCCTCCAACACCAAGTCCTACTCCTAGGAAAGTGAATTTTCTTTTGACACCTGGTTCTGTAGACGGAAGAATGAGTGATTCGCCAGTGCCCTCTTCAGCAAAAGGCAAATCATCTATAAAATCTATTTTTCCAAAACTAAGCTTCAAGTATCGAAGTTCTGCTGATGCCGAGAAGGCGTCCAACCTAGCTGCAGAAGGTTCGTCTACAGGAGCTCGGGAGAAAGCTTCCATCTCAAGGTCACTGTCTCTCACAAAACTATTCACTCCGAGGATGAAGACAACATCATCGCTACCTGTAACTCCAATTGCACTTGCACACCGAGAATATGCACATGGCGGAAGTGTTGGTGGCTCTCTGTATTCAATTAGGAAAGAATCCCGAAGACAGATAGCTCGCTCACTTTCAGTCCCAGTCAACCATAAAGAAATGAACTTAAAGATGATGGATTCATTTTTCCGTGTAATTCCTTCAACTCCTCGAGTCAAGGAAGGGGATGGTGTATCGATTAGTTCCCCAACAGTAGATGCTGATGATGATAATGGTGAAGAGATACCGGAGAAAGAGGCCGTCTGTAGAATTTGTCTAGTGGAACTGTGTGAAGGGGGTGAGACCCTCAAAATGGAATGCAGTTGCAAAGGCGAACTTGCTCTGGCCCACCAAGAATGTGCTATTAAATGGTTTAGCATCAAAGGTAACAAGACGTGTGATGTTTGTAAGCAAGAGGTTCAAAACCTGCCTGTCACTCTATTACGAATTCAAAGTGTTCGAGCTCGAAATGCTGGAGCAAGTCTGGTTTGGCAGGAAGTGCCTGTGCTTGTCATTGTCAGCATGCTTGCCTACTTTTGTTTTCTTGAACAGCTCCTGGTGGAGAAGATGGGTACTGGAGCAATTGCCATCTCTCTTCCATTTTCTTGTGTACTGGGTCTTCTCTCATCCGTGACTTCATCAACCATGGTGAAAAGAAGATTTGTTTGGGTTTACGCATCGGTTCAGTTTGCTCTGGTCGTTCTATTTGCACATATATTTTACTCTTTGGTCCGCGTGCAAGCAGTTCTTTGTATTCTCCTCGCAACATTTGCTGGGTTGGGAGTCGCAATAAGTGGGAGTTCCATTATTGTCGAGTTCTTGAGATGGAGAAGAAGATGGCAAACTGCGTCTGGGCAACGCCAGATGTCC
>Maldo_GDDH_04G1099800
ATGGCGACTGAAGATGAAAGCATCGTTAAAAATGGTGGCAACATTTTCACCAACGAAGCTGAGCCTTCAGCCCACATGGGTGGAGATTCCACTGAGATAATTGAAGAAGCTCCTCCTGACCATCCATGGAGACGACAGAACCTCGTGTTACAGATACCTCCAAGAACTCTTGAGGATGCCAAAGAAGATTTTGTGAGCATAAACATGCCCCCAACACCGAGTCCCACTCCCAAAAGAGTAAACTTCTCCCCATTACCCAGCCCCATTGTAGCCAAAATCAGTGGTTCCCCAGGTCCCTCATCATCAAAAACTAAATCAACCACAAAAAGAAGCCTCCTTCCAAAACTTAGTTTCAAAAATCGGAACACTACTTCGGAGATTCAGAAGGCTGCTGCTCTAGCACTAGGAGGCTTACCTGCAGGGACACGTGAAAAGCCTACAATTCCAAGGACCTGGTCCTTTACAAAGCTTTTAACTCCCAGGACGAAAAATACATCATCCTTGCCTGTAACTCCAATTGCTCACTCAAATCCAGAGTCTATGCATGGCAGGAACACAACTGATCTGAAAGCAGAGGCCCAACGACCTATTCACCGTTCACATTCAGTCCCTGCGATTAATAAAGATGGAAGCATATATGTAGGCAGTGTCATTCGTGTAATTCCAACCACACCACGAGTGGCTGAAAGGACTGTCACGACAACATCAAGCACATCCCCTGTAAATGACACTGGTGGAAGCGTTGATGGTGGTGAAGATATTGCTGAAGAAGAAGCTGTTTGTCGAATTTGCTTAGTTGAGCTGGGTGAAGACGCTGACACCCTCAAGATGGAATGCAGCTGTAAAGGCGACCTTGCTCTTGCCCACCAAGAATGTGCTGTAAAATGGTTCAGCATTAAAGGTAATAAAAAATGTGATGTGTGTGGAGAAGAGGTTCAGAACCTACCGGTCACCCTTCTACGAATTCAAAATTCTCAGGCCGTTAATTTTCGAGCAAGTAGAGCACAGCAGGCTGAGGCTACTCAATATAGGGTTTGGCAGGATGTTCCCATCCTTGTCATAGTCAGCATGCTTGCTTACTTCTGTTTTCTTGAGCAACTTCTGGTGGGGAAAATGGGATCTGGTGCAATTGCTCTTTCTCTTCCTTTTTCCTGCATTTTGGGTCTTCTGGCATCCATGACATCGACCACGATGGTGAGAAGAAGATATGTCTGGATTTATGCAACTATTCAGTTTGTACTGGTGGTTCTCGCGGCACATCTACTTTATTCATTGATTCACATGCAGGCAGTTCTGGCTCTTCTCCTCGCCACCTTTTCAGGATTTGGAGTTACAATGTGTGGAAGTTCTTTTATTGTCGAGGCTTTGGGATGGAGGGAAAGATGGCGTTCTCAGCAGTCAAATCAACAGCGTGGTTCTCAGGAGGTGGCGCAGCCGAATCAATCACCCCAGAATACACAACATACACAGACGAATCCCCAACAGCGGGAAACTGAACTCGAA
>Maldo_GDDH_08G1119900
ATGGTTGTGATTAATTGTGTGCAGAAAGAAACTACAACAGTTTCGAGGTCCCTTTCCATGCCTGGACGTAATAAAGTCATTGTAAGATCCGTATATTTTGCAACTCGAAATGAGCAGACTCAAGCAGAACCTAGTGATGATCAAATAACTCCAGTTCCAGTGGAGGCTAATGATGAAGAAATTCCTGAAGAAGAAGCAGTGTGCAGGATATGTCTTGATGTATGTGATGAACAAAATACGCTCAAAATGGAATGTTTTTGCAAAGGTGCTCTTAGACTTCTACATGAAGAGTGCGCCATTAAGTGGTTCAGCACAAAAGGAAACAAGAAATGTGATGTTTGTGGTCAAGAGGTTCAGAATTTACCTGTAACATTGCTTTGGGTGCAGAGCACTGCTCAAAGGGGTAGTGGACAGCAGCACAACCAACAGGGTTTGCATCCAGAAACGATAAGTGCCTGGCAGGACTTTGTGGTAATGTTCTTGATTAGCACAATATGCTATTTCTTCTTCCTTGAGCAGCTACTGGTATGCCATTCTTCTGGTGAAAAAAACTTTAGAACTAAGAATTTGATTTCCGCTAAACTAGAACTTGTTTGTGTCTCC
>Maldo_GDDH_09G1135100
ATGGCGGAGAATTCAGCTTCTGAGCTTCAGCTCGGAGAGGAATCAACTCCGGAGAGCTCATCTGATCAGCACCAGATTCATGAACAAAAGGAAAAGAATGAAGAAACCTCCTTGGTGCAGCAGTCTAGACGGCCAAACCTCTCCTCATTGCAAATACCGGCAAGGACATTGGAAACCAGTTTGTCTGCTTGTACGAGAATTGATATTCCCTCCACAGCAAGTCCAAGTTCTAGTAGAGTTGGACTACCGCCTAGGCCACATTCAGCTAAGATCAAATCAACCGTGAAAAATCTGTTTCCTCAAAAAAGTTTTCGGGTGAAAAACTTGCCCCTGGATGGCGAGAAGACGATTCTCATTATGCCGGATACATCGCCCTCAGATAGTCCGTTGGAAAAGCCTTCTACTTCACGGTCTTTCTCGCTCAATAAGCTTTTCTTCTCTACATCAACAAAAGGGACGCATTCTTTACCAGTTACACCAAGTGCAAATCTGGGTTCCGAGATTGGGCAGGGAAGACAAGTGGAGAGTCATTCTGATTCTAGAATTGAAGTTAAGCATCATATGTCCCGCTCTTTCTCAGTTCCAGTAAATATTGCGACCAGAAGTTTAAGGCGGATGGATTCTGGATGCATGATCCGTGTAATTTCAGCAACTCCACGTCCTTCAGCAGTTGAGGGTGCCTCACCAAATGCTGACCCAGCACTGGAAATGGCCACTGAAGATTCGGGTGAAGATATTCCTGAAGAAGAAGCAGTTTGCAGGATTTGTTTGGTTGAGCTCGCAGAAGGTGGTGATTCTCTTAAAATGGAGTGCAGCTGCAAAGGAGAGCTAGCACTTGCTCACAAAGATTGTGCAGTAAAGTGGTTTAGCATTAAGGGGAACAAAACCTGTGACGTCTGCAAGCAGGATGTCCTAAACTTACCCGTAACACTGCTTAAAATACACAATCCTCAAACTGTTATCAGACGACCACCAACAATAATGGAGCAGAGGGAAGTCCATCATTACAGGGTCTGGCAGGACATACCGGTTCTTGTCCTGGTCAGCATGCTTGCGTATTTCTGCTTTCTGGAGCAACTTCTGGTTTGTTTTGTGCTTATTTACAATAAACTCAAGCTCTTCATTATATGGAATCATGGTTTTGGTAGCAAGCTCATTCTTGCTGGCAAAGAGACAATTCTAGATTTCATAAGTCGCAGCAATTGTTCAGTCATACTTCATATTTTCTGTGATATGATCCTGAAGAATTTACAACTTGCAGTCTATACATCTATGCTTGTATCTGACTTGGGCCCTCGTGCTCTTGCCGTTTCCTTACCCTTCTCTTGTGTTTTAGGTCTCCTTTCATCTATGATTGCTTCCACAATGGTGAGCAGGAGCTACTTATGGGCTTATGCCTCCTTCCAGTTTGCCATTGTGATCCTGTTTGCTCACATATTTTATACTGTACTTAATGTAAATCCAATTCTCTCAGTCCTCCTTTCCTCATTCACTGGCTTCGGGATTGCAATCAGCACGAATTCCCTTCTGGTTGAGTATCGTAGATGGAAAATCAGCAGACAACTGCAATCATCCTATCAACATGCTAGCAGTGCACTGCATCTGCATGAACTACAACTGCAGCAGCACCGGCAACAGCAAGAAGAGCAATATCAACACCAATCCCAGCAACAACGACGGCAACAGTTGATGGAAGATTCATATAATCAGTACCAGCAAGTACAGCGACAGCTTCAGCAGCAAGAAGAAGAACATCATCGACACCAACAGGAGCACCAGCACCAGCGGTTGGATGGAGATCCAAATGCTGATGGTTCTAGGCCGCTAGAAGTTAGACAGGGCACA
>Maldo_GDDH_11G1134800
ATGAGAGAGAGAGAGAGAGAGAGAGAGAGAGAGAGAGAGGGAATGGGAACTGAGGAAGAAAAGCATGATCATGGTCAAAGTTCATGCCAGGGGCAAGGAGAAGTTGATGTGCCACTTGACAAGGTTGAAGATTCAGTAGTAGTTGCTGAAGAAGCACCCCAAGTTCATCCATGGAAGCGACAAAATCTCCACCTGGAGATACCCACGAGAACATCCGAAGATTGTGTTCAGGATTTTGTTGCAATAAAGATGCCTCCAACACCGAGTCCCACTCCTAGGAAAGTAAATTTTCTCTTGACACCTGGTTCTGTAGATGGAAGAATGAGTGGATCGCCAGGGCCCTCTTCAGCTAAAGGCAAATCATCTATAAAATCTCTTTTACCAAAACTAAGCTTCAAGTATCGAAGTACTGCTGATGCGGAGAAGGCTTCCAACCTAGCTTCAGAAGGTTCTTCTACAGGAGTTCGGGAAAAAGCTTCCATCTCAAGGTCACTGTCTCTCACAAAATTATTCACACCGAAGATGAACAGAACATCATCCCTACCTGTAACTCCAATGGCACTTGCACTCCGAGAATCTGCACACGGCGGAAGTGTTGGTGGCTCTCTGAATTCAATTAGGAAAGAATCCAAAAGACAGATAGCTCGCTCACTTTCAGTCCCAGTCAACCATAAAGAAATGAACTTAAGGAGGATGGATTCATTTTTTCGTGTAATTTCTTCCACTCCTCGAGTCAAGGAAGGAGATGATGTATCGATTAGTTCCCCAACAGCAGATGCTGGGAAAGATGATGATAATGGTGAAGACATATCTGAGGAAGAGGCCGTCTGTAGAATTTGTCTTGTGGAACTGTGTGAAGGGGGTGAGACTCTCAAAATGGAATGCAGTTGCAAAGGTGAACTTGCTCTGGCTCACCAAGAATGTGCTATTAAATGGTTTAGCATCAAAGGTAACAAGACCTGTGATGTGTGTAAGCAAGAGGTTCAAAACCTGCCTGTCACTCTATTACGAATTCAAAGTGTTCGAGCTCGAAATGCTGGTGCAAGTTTATATGGGCAGGAAGATGCTAATGGGTACAGGGTTTGGCAGGAAGTGCCTGTGCTTGTCATTGTCAGCATGCTTGCCTACTTTTGCTTTCTTGAGCAGCTCCTCGTGGAGAAGATGGGTACTGGAGCAATTGCCATCTCTCTTCCATTTTCATGTGTACTGGGTCTCCTCTCATCCATGACCTCATCAACCATGGTGCAAAGAAGATTTGTCTGGGTTTATGCATCGGTTCAGTTTGCTCTGGTGGTTCTATTTGCACATATATTTTACTCGATGGTCCGTGTGCAAGCAGTTCTTTGTATTCTCCTCGCAACATTTGCTGGGTTGGGAGTTGCGATGAGTGGGAGTTCCATCATCATCGAGTTCTTGAGATGGAGAAGAAGATGGCAAACTGCATCCGAGCAACGTCAGATGTCC
>Maldo_GDDH_12G1119900
ATGGCGACTGAAGATGGAACCTTTGCTAAAAACGGTGGCGGCATTTTCACAAACGAAGCTGAGCCTTCAACCTACATGGATGGAGTTTCCACTGAGATAATTGAAGAAGCACCTCCTGGCCATCTGTGGAGACGACAGAACCTCGTCTTACAGATACCTTCAAGAACTCTTGAGGATGCCAAAGAGAATTTTGTGAGAATAAACATGCCCCCAACGCCGAGCCCCACTCCCAAAAGAGTAAATTTCTCCCCATTACCCAGCCCTAGTTTAGCCAAAATCAATGCGTCCCCAGGTCCCTCGTTGTCAAAAACTAAATCGACCACAAAAAGAAGCCTCCTTCCAAGACTAAGTTTCAAAAATTGGAACACTACTTCGGATATTGAGAAGGCTGCCACTCGAGCACTAGGAGGCTTACCTGCAGGGACACATGAGAAGCCTTCAACTCCAAGGGCCTGGTCCTTTGCAACGCTTTTAACTCCCAGGACGAAAACCGCATCATCCTTGCCTGCAACTCCAATTGCTCACTCAAATCTAGAGTCCATGCATGGCAGGAACACAATTGATCTAAAAGCAGAGGCCCAACGACCTATTTGCCGCTCACGTTCTGTTCCTGCGATTAAGAAAGATGGAAGTATATATGCAGGCAGTGTCATTCGTGTAATTCCAACCACGCCACGAGTGGCTGAGAGGACTGTCACGACTACGTCAAGCACATCCCCAATAAATGTCACTAATGGAAGTGATGATGGTGGTGAAGATATTGCTGAAGAAGAAGCTGTTTGTCGAATTTGCTTAGTTGAGCTAGGTGAAGATGCCGACACCCTCAAGATGGAATGCAGCTGTAAAGGCGACCTTGCTCTTGCCCACCAAAAATGTGCTGTAAAATGGTTCAGCATTAAGGGTAATAAAACATGCGATGTGTGCGGAGAAGATGTTCAGAACCTGCCAGTCACACTTTTACGAATTCAAAATTCTCAGGCTGTTAATTTTCGAGCAAGTAGAGCACAGCAGGCTGAGGTTAATCAATATAGGGTTTGGCAGGATGTTCCGATCCTTGCCATAGTTAGCATGCTTGCTTACTTCTGTTTTCTTGAGCAGCTTCTGGTGGGGAAAATGGGATCGCACGCAATCACTCTCTCTCTTCCTTTTTCCTGCATCTTGGGTCTACTGGCATCCATGACATCGTCCACAATGGTGAGAAGAAGATATGTCTGGAGTTATGCAACTACACAGTTTGCACTGGTCGTCATTGCAGCACATCTACTTTATTCATTGATTCACATGCAGGCAGTTCTGGCTCTTCTCCTCGCCACCTTTTCAGGGTTCGGAATTACAATGTGTGGAAGCTCTATCATTGTTGAGGCTTTGAGATGGAGGGGAAGATGGCGTTCTCGGCAGTCAAATCAACAGCATGGTTCTCAGGAGGTGACACAACCGAATCAATCACCACAGAATACACAACAAACACAAACGAATCCCCGACAGCGGGAAAATGAACCTCAAGGTGCAGAACTTACTCATGGCTCTGCTTCTGTATGCACAAATACCACCGCTGCATGC
>Maldo_GDDH_13G1175100
ATGCAAGCAGCTCAATCAGTCTCCAATGGAGCTGTAGAATCTCCTCCTCCTCCTCCTCCTCCTCCTCCTCCTCCTCCCCCTCAGGGTGGTCTCCAAAATCTGAAGACAGTAAAGGAAGAAGGCACCGAACCAGAACCTCCCGGGAGGCGCCCGGATATATCACTTCAGATACCCCCAAGGCCTGCAGGTTTTGGCAGTAGCCGTAGCGGAAAGGGTTTACTACAGTCTCAAGGTTCCTCTAAGGGTAGCTCGCTATCAGGCGGCCTCTTCCGGGGTTTAAGCTTCAAGAAAAAAGGTAACCAACCGGATGGTGAGAAAAGCTCCCTCCTTAATTCAGGCCCCAGTAGAGCTCCTGAAAGTCCTACAATGGCCAATTCAGTATCGCCATTTTCTTGGAAAAGATGTACCTCTCTTCCTGTTACGCCGGCATCAAATTTGTCCCCCTCTGTTGCTACGCCTATATCCGCAAGGATGTATAATGAAGCGCACAAGCAACATAAAGAAACTACAACAGTTTCGAGATCCCTTTCTATGCCTGGACAAAATAAAGTCATTGTAAGATCCGTATCTTTTGCAACTAGAAATGGGCAGACTCAAACAGATCCTAGTGATGATCAAATAACTCCAGTTCCGGTGGAGGCCAATGATGAAGAAATTCCTGAAGAAGAAGCGGTGTGCAGGATATGTCTTGATGTATGTGATGAACAAAATACGCTCAAAATGGAATGCTTTTGCAAAGGTGCTCTCAGACTTCTACATGAAGAGTGCGCCATTAAGTGGTTTAGCACAAAAGGAAACAAGAAATGTGATGTATGTGGTCAAGAGGTTCAGAATTTACCTGTAACATTGCTTCGGGTGCAGAGCACTGCTCAAAGGGGTAGCAGACAGCAGCACAACCAACAGGGTTTGCATCCAGAAACGATAAGTGCCTGGCAGGACTTTGTGGTACTGGTTTTAATTAGCACCATATGCTATTTCTTCTTCCTTGAGCAGCTACTGATTCGTGACATGAAAAATCAAGCCATTGTAATTGCAGCACCATTTGCATTTACATTGAGCCTCTTGGCATCCATATTCGCCATCATCCTTGCAATCAGGGAGTATATATGGACATATGCAGCTCTTGAGTTTGCGCTTGTCGCCCTAATCGTCCACCTGTTCTACAGCACACTTCATCTGACTGCCATTTACTCGATATTGCTCGCTGCGGTATTGGGTTTCGGGATAGCGATGAGCCTCAACTCATTGTATATCCAATATTACACCTGGAGAGTTCAAGTCGCACAAACTCAAAGCTCTAGCCCTGTA
>Maldo_GDDH_16G1176800
ATGCAAGCTGCTCAATCAGTCTCCAACGGAGCTGCAGAACGTCCTCCTTCTCCTCAGGCTGATTTCCAAAATCTGAAGACAGTAAATGAAGAAGCTACCGACCTGGAACCTACTGGGAGGCGGCCAGACATATCACTTCAGATACCCCGAAGGCCTGTGGGTTTTGGCAGTAGCCGTAGTGGAAAGGGTTTACTGCAGTCTCAAGGTTCCTTTAAGGGCAGCTCGCTATCAGGGGGCCTTTTCCGGGGTTTAAGCTTCAAGAAAAAAGGCAATCAACCAGATGGTGAGAGAAGCTCCCTCCTTAATTCGGACCCCAGTAGAGCTCCTGAAAGTTGTACCTCTCTTCCTTTTACACCGATATCAAATTTGTCCCCCTCTGTAGCTACACCCAGCTCTGCGAGGATGTATAATGAAGTGCACAAGCCACATAAAGAAACTACAACAGTTTCGAGGTCCCTTTCCATGCCTGGACGTAATAAAGTCATTGTAAGATCCGTATCTTTTGCAACTCGAAATGAGCAGACTCAAGCAGAACCTAGTGATGATCAAATAACTCCAGTTCCAGTGGAGGCTAATGATGAAGAAATTCCTGAAGAAGAAGCAGTGTGCAGGATATGTCTTGATGTATGTGATGAACAAAATACGCTCAAAATGGAATGTCTTTGCAAAGGTGCTCTTAGACTTCTACATGAAGAGTGCGCCATTAAGTGGTTCAGCACAAAAGGAAACAAGAAATGTGATGTTTGTGGTCAAGAGGTTCAGAATTTACCTGTAACATTGCTTCGGGTGCAGAGCACTGCTCAAAGGGGTAGTGGACAGCAGCACAACCAACAGGGTTTGCATCCAGAAACGATAAGTGCCTGGCAGGACTTTGTGGTAATGGTCTTGATTAGCACAATATGCTATTTCTTCTTCCTTGAGCAGCTACTGATTCGTGACTTGAAAACTAGAGCGATTGTAATTACAGCACCGTTTGCATTTACATTGGGTCTCTTGGCATCCACTTTTGCCATCATCCTTGCAATCAGGGAGTATATATGGACATATGCAGCTCTGGAGTTTGCGCTTGTCGCCCTCATCGTCCACCTGTTCTACAGCATACTTCATCTGATGGCCATTTACGCGATATTGCTTGCTGCGGTGTTGGGTTTCGGATTAGCGATGAGCCTCAACTCATTGTACATGAAATATTTCACCTGGAGGGTTCAAGTTGCACAATCTCAAAGCTCTAGCCCTGTA
>Maldo_GDDH_17G1124100
ATGACGGAGAATTCAGCTTCCGAGCTTCGGCAGGGTGAGGAATTGACTTTGGAGAGCTCCTCTGAGCAGTCCCAGATTCATGATCAAAAGTTAAAGAATGAAGAAACCTTGTTGGTTCAGCAGTCTAGACGACCAAACCTTTCCTCATTGCAAATACCGGCAAGGACACTGGAAAGTAGTTTGTCCACTTTTACGAGAATTGATATTCCCTTTGCGCCAAGTCCAAGTTCTAGTAGAGTTGGACTGCCGCCTAGGCCACATTCAGCTAAGATCAAATCAACGGTGAAAAATCTGTTTCCTCAAAAAAGCTTTAGGGTGAAAAATTTGCCCCTGGATGGTGAGAAGACCATTCTCATTGTACCGGACACCCCCCCATCAGATAGTCCTTTGGAAAAGCCTTCTACTTCGCGTTCTTTCTCTCTTAATAAGGTTTTCTTGTCTACATCAATGAAAGGGACACATTCTTTACCAGTTACACCAAGTGCAAATCTGGGTTCTGAGACTGGGCAGGGAAGACATATGGAGAGTCATTCTGATTATCCTAGAATTGAAGCTAAGCATCATATGTCCCGCTCATTCTCAGTTCCAGTAAATATAACAGGCAGAAGTTTAAGGCGGATGGATTCTGGAGGCATGATCCGTGTAATTTCAGCAACTCCACGTCCTTCAGCAGTTGAGGGTGCCTCACCAAATGCTGACCCAGCACTGGAAACCGCTACTGAAGATTCTGGTGAGGATATTCCCGAAGAAGAAGCAGTTTGCAGGATTTGTTTGGTTGAGCTCGCAGAAGGTGGTGATTCTCTTAAAATGGAGTGCAGCTGCAAAGGAGAGCTGGCGCTTGCTCACAAAGACTGTGCAGTAAAGTGGTTTAGCATTAAAGGGAACAAGACCTGTGATGTCTGCAAGCAGGATGTCCGAAACTTACCTGTAACACTACTCAAAATACACAATCCTCAAACTGTTACTAGACGACCACCAACAATAATGGAGCATAGGGAAGTTCCTCGTTACAGGGTCTGGCAGGATATACCAATTCTTGTCCTGGTCAGCATGCTTGCGTATTTCTGCTTTCTGGAGCAACTTCTGGTATCTGACTTGGGCCCTCGTGCTCTTGCCATTTCTTTACCCTTCTCTTGTGTTTTAGGTCTCCTTTCATCCGTGATTGCTTCCACAATGGTGAGCAGGAGCTACATATGGGCTTATGCCTCCTTCCAGTTTGCCATTGTGATCCTGTTTGCTCACATATTTTATACTGTTCTTAATGTAAATCCAATTCTCTCGGTTCTACTTTCCTCATTCACCGGGTTTGGGATTGCAATCAGCACAAATTCCCTTCTGGTGGAGTATCTTAGATGGAAAACCAGCAGACAACTGCAATCTTCCCATCAACACACTAGCAATGCATTGCATCGGCATGAACTACAACTGCAGCAGCACCGGCAACAGCAATGGCAGCAGCAAGAAGAGCAATATCAACGCCAATACCAGCAACGACGGCAACAATTGATGGAAGATTCACATAATCAGTACCAGCAACTACAACGACAGCTGCAGCAGCAAGAAGAAGAGCATCGTCGACACCAACAGGAGCAACAGCTGGAACAGTTTGACGGAGATCTAAATACTGATGGTTCCAGGCAGCTAGAAGTTGGACAGGGTGCA
>Maldo_Gala_03g010420
ATGGGAACTGAGGAAGAAAAGCATGATCATGATCAAAAATCATGCCAAGGGCAAGGAGAAGTTGTTGTGCCACTTCACAAGGTTGAAGATTCAGTAGGAGTAGCTGAAGAAGCACCCCAAGTTCATCCATGGAAGCGACAAAATCTCCACCTGGAGATACCCACGAGAACATCCGAAGATTGTGTCAAGGATTTTGTTGCAATAAAGATGCCTCCAACACCAAGTCCTACTCCTAGGAAAGTGAATTTTCTTTTGACACCTGGTTCTGTAGACGGAAGAATGAGTGATTCGCCAGTGCCCTCTTCAGCAAAAGGCAAATCATCTATAAAATCTATTTTTCCAAAACTAAGCTTCAAGTATCGAAGTTCTGCTGATGCCGAGAAGGCGTCCAACCTAGCTGCAGAAGGTTCGTCTACAGGAGCTCGGGAGAAAGCTTCCATCTCAAGGTCACTGTCTCTCACAAAACTATTCACTCCGAGGATGAAGACAACATCATCGCTACCTGTAACTCCAATTGCACTTGCACACCGAGAATATGCACATGGCGGAAGTGTTGGTGGCTCTCTGTATTCAATTAGGAAAGAATCCCGAAGACAGATAGCTCGCTCACTTTCAGTCCCAGTCAACCATAAAGAAATGAACTTAAAGATGATGGATTCATTTTTCCGTGTAATTCCTTCAACTCCTCGAGTCAAGGAAGGGGATGGTGTATCGATTAGTTCCCCAACAGTAGATGCTGGCTATTTTTTTAATTCTTTATCTTATTACTCTCATGGTTCGGGGAAAGATGATGATAATGGTGAAGAGATACCGGAGAAAGAGGCCGTCTGTAGAATTTGTCTAGTGGAACTGTGTGAAGGGGGTGAGACCCTCAAAATGGAATGCAGTTGCAAAGGCGAACTTGCTCTGGCCCACCAAGAATGTGCTATTAAATGGTTTAGCATCAAAGGTAACAAGACGTGTGATGTTTGTAAGCAAGAGGTTCAAAACCTGCCTGTCACTCTATTACGAATTCAAAGTGTTCGAGCTCGAAATGCTGGAGCAAGTCTATATGAGCAGGAAGATGCTAATGGGTTCAGGCAAGAAGTGCCTGTGCTTGTCATTGTCAGCATGCTTGCCTACTTTTGTTTTCTTGAACAGCTCCTGGTGGAGAAGATGGGTACTGGAGCAATTGCCATCTCTCTTCCATTTTCTTGTGTACTGGGTCTTCTCTCATCCGTGACTTCATCAACCATGGTGAAAAGAAGATTTGTTTGGGTTTACGCATCGGTTCAGTTTGCTCTGGTCGTTCTATTTGCACATATATTTTACTCTTTGGTCCGCGTGCAAGCAGTTCTTTGTATTCTCCTCGCAACATTTGCTGGGTTGGGAGTCGCAATAAGTGGGAGTTCCATTATTGTCGAGTTCTTGAGATGGAGAAGAAGATGGCAAACTGCGTCTGGGCAACGCCAGATGTCC
>Maldo_Gala_04g009880
ATGGCGACTGAAGATGAAAGCATCGTTAAAAATGGTGGCAACATTTTCACCAACGAAGCTGAGCCTTCAGCCCACATGGGTGGAGATTCCACTGAGATAATTGAAGAAGCTCCTCCTGACCATCCATGGAGACGACAGAACCTCGTGTTACAGATACCTCCAAGAACTCTTGAGGATGCCAAAGAAGATTTTGTGAGCATAAACATGCCCCCAACACCGAGTCCCACTCCCAAAAGAGTAAACTTCTCCCCATTACCCAGCCCCATTGTAGCCAAAATCAGTGGTTCCCCAGGTCCCTCATCATCAAAAACTAAATCAACCACAAAAAGAAGCCTCCTTCCAAAACTTAGTTTCAAAAATCGGAACACTACTTCGGAGATTCAGAAGGCTGCTGCTCTAGCACTAGGAGGCTTACCTGCAGGGACACGTGAAAAGCCTACAATTCCAAGGACCTGGTCCTTTACAAAGCTTTTAACTCCCAGGACGAAAAATACATCATCCTTGCCTGTAACTCCAATTGCTCACTCAAATCCAGAGTCTATGCATGGCAGGAACACAACTGATCTGAAAGCAGAGGCCCAACGACCTATTCACCGTTCACATTCAGTCCCTGCGATTAATAAAGATGGAAGCATATATGTAGGCAGTGTCATTCGTGTAATTCCAACCACACCACGAGTGGCTGAAAGGACTGTCACGACAACATCAAGCACATCCCCTGTAAATGACACTGGTGGAAGCGTTGATGGTGGTGAAGATATTGCTGAAGAAGAAGCTGTTTGTCGAATTTGCTTAGTTGAGCTGGGTGAAGACGCTGACACCCTCAAGATGGAATGCAGCTGTAAAGGCGACCTTGCTCTTGCCCACCAAGAATGTGCTGTAAAATGGTTCAGCATTAAAGGTAATAAAAAATGTGATGTGTGTGGAGAAGAGGTTCAGAACCTACCGGTCACCCTTCTACGAATTCAAAATTCTCAGGCCGTTAATTTTCGAGCAAGTAGAGCACAGCAGGCTGAGGCTACTCAATATAGGCAAGTGAAAATTTTCAACTGTTGTAATGCTCGGGAAGCGGAAATTTCTGCACTTTCTGTGGTTTGGCAGGATGTTCCCATCCTTGTCATAGTCAGCATGCTTGCTTACTTCTGTTTTCTTGAGCAACTTCTGGTGGGGAAAATGGGATCTGGTGCAATTGCTCTTTCTCTTCCTTTTTCCTGCATTTTGGGTCTTCTGGCATGCATGACATCGACCACGATGGTGAGAAGAAGATATGTCTGGATTTATGCAACTATTCAGTTTGTACTGGTGGTTCTCGCGGCACATCTACTTTATTCATTGGTAAGAGTTACTCCTGTGATCAAATTCACATGCAGGCAGTTCTGGCTCTTCTCCTCGCCACCTTTTCAGGATTTGGAGTTACAATGTGTGGAAGTTCTTTTATTGTCGAGGCTTTGGGATGGAGGGAAAGATGGCGTTCTCAGCAGTCAAATCAACAGCGTGGTTCTCAGGAGGTGGCGCAGCCGAATCAATCACCCCAGAATACACAACATACACAGACGAATCCCCAACAGCGGGAAACTGAACTCGAATGAGCAGAAGTTACTCATGGCAGCTGACTTCTCTACCTTAGCATGCACGAATGCCACCGCGGCGTAC
>Maldo_Gala_09g011850
ATGGCGGAGAATTCAGCTTCTGAGCTTCAGCTCGGAGAGGAATCAACTCCGGAGAGCTCATCTGATCAGCACCAGATTCATGAACAAAAGGAAAAGAATGAAGAAACCTCCTTGGTGCAGCAGTCTAGACGGCCAAACCTCTCCTCATTGCAAATACCGGCAAGGACATTGGAAACCAGTTTGTCTGCTTGTACGAGAATTGATATTCCCTCCACAGCAAGTCCAAGTTCTAGTAGAGTTGGACTACCGCCTAGGCCACATTCAGCTAAGATCAAATCAACCGTGAAAAATCTGTTTCCTCAAAAAAGTTTTCGGGTGAAAAACTTGCCCCTGGATGGCGAGAAGACGATTCTCATTATGCCGGATACATCGCCCTCAGATAGTCCGTTGGAAAAGCCTTCTACTTCACGGTCTTTCTCGCTCAATAAGCTTTTCTTCTCTACATCAACAAAAGGGACGCATTCTTTACCAGTTACACCAAGTGCAAATCTGGGTTCCGAGATTGGGCAGGGAAGACAAGTGGAGAGTCATTCTGATTCTAGAATTGAAGTTAAGCATCATATGTCCCGCTCTTTCTCAGTTCCAGTAAATATTGCGACCAGAAGTTTAAGGCGGATGGATTCTGGATGCATGATCCGTGTAATTTCAGCAACTCCACGTCCTTCAGCAGTTGAGGGTGCCTCACCAAATGCTGACCCAGCACTGGAAATGGCCACTGAAGATTCGGGTGAAGATATTCCTGAAGAAGAAGCAGTTTGCAGGATTTGTTTGGTTGAGCTCGCAGAAGGTGGTGATTCTCTTAAAATGGAGTGCAGCTGCAAAGGAGAGCTAGCACTTGCTCACAAAGATTGTGCAGTAAAGTGGTTTAGCATTAAGGGGAACAAAACCTGTGACGTCTGCAAGCAGGATGTCCTAAACTTACCCGTAACACTGCTTAAAATACACAATCCTCAAACTGTTATCAGACGACCACCAACAATAATGGAGCAGAGGGAAGACATACCGGTTCTTGTCCTGGTCAGCATGCTTGCGTATTTCTGCTTTCTGGAGCAACTTCTGGTATCTGACTTGGGCCCTCGTGCTCTTGCCGTTTCCTTACCCTTCTCTTGTGTTTTAGGTCTCCTTTCATCTATGATTGCTTCCACAATGGTGAGCAGGAGCTACTTATGGGCTTATGCCTCCTTCCAGTTTGCCATTGTGATCCTGTTTGCTCACATATTTTATACTGTACTTAATGTAAATCCAATTCTCTCAGTCCTCCTTTCCTCATTCACTGGCTTCGGGATTGCAATCAGCACGAATTCCCTTCTGGTTGAGTATCGTAGATGGAAAATCAGCAGACAACTGCAATCATCCTATCAACATGCTAGCAGTGCACTGCATCTGCATGAACTACAACTGCAGCAGCACCGGCAACAGCAAGAAGAGCAATATCAACACCAATCCCAGCAACAACGACGGCAACAGTTGATGGAAGATTCATATAATCAGTACCAGCAAGTACAGCGACAGCTTCAGCAGCAAGAAGAAGAACATCATCGACACCAACAGGAGCACCAGCACCAGCGGTTGGATGGAGATCCAAATGCTGATGGTTCTAGGCCGCTAGAAGTTAGACAGGGCACA
>Maldo_Gala_11g012340
ATGAGAGAGAGAGAGAGAGAGAGAGAGAGAGAGAGAGAGAGAGAGAGAGAGAGAGAGAGAGAGGGAATGGGAACTGAGGAAGAAAAGCATGATCATGGTCAAAGTTCATGCCAGGGGCAAGGAGAAGTTGATGTGCCACTTGACAAGGTTGAAGATTCAGTAGTAGTTGCTGAAGAAGCACCCCAAGTTCATCCATGGAAGCGACAAAATCTCCACCTGGAGATACCCACGAGAACATCCGAAGATTGTGTTCAGGATTTTGTTGCAATAAAGATGCCTCCAACACCGAGTCCCACTCCTAGGAAAGTAAATTTTCTCTTGACACCTGGTTCTGTAGATGGAAGAATGAGTGGATCGCCAGGGCCCTCTTCAGCTAAAGGCAAATCATCTATAAAATCTCTTTTACCAAAACTAAGCTTCAAGTATCGAAGTACTGCTGATGCGGAGAAGGCTTCCAACCTAGCTTCAGAAGGTTCTTCTACAGGAGTTCGGGAAAAAGCTTCCATCTCAAGGTCACTGTCTCTCACAAAATTATTCACACCGAAGATGAACAGAACATCATCCCTACCTGTAACTCCAATGGCACTTGCACTCCGAGAATCTGCACACGGCGGAAGTGTTGGTGGCTCTCTGAATTCAATTCTGGCTAGCTCATTTGGGCCAGCCGGTTGGCCTGATTTGGTGTTTTTGGTCCGGTGGGGCCCACGAGCCCTTTGGCCTAGCCCTCGGTTGGAGGCGGTTTTCGTGTCATTTCGGGCTATTTTTAGCCCTCTGGCCGGATCGAGGAAAGAATCCAAAAGACAGATAGCTCGCTCACTTTCAGTCCCAGTCAACCATAAAGAAATGAACTTAAGGAGGATGGATTCATTTTTTCGTGTAATTTCTTCCACTCCTCGAGTCAAGGAAGGAGATGATGTATCGATTAGTTCCCCAACAGCAGATGCTGGGAAAGATGATGATAATGGTGAAGACATATCTGAGGAAGAGGCCGTCTGTAGAATTTGTCTTGTGGAACTGTGTGAAGGGGGTGAGACTCTCAAAATGGAATGCAGTTGCAAAGGTGAACTTGCTCTGGCTCACCAAGAATGTGCTATTAAATGGTTTAGCATCAAAGGTAACAAGACCTGTGATGTGTGTAAGCAAGAGGTTCAAAACCTGCCTGTCACTCTATTACGAATTCAAAGTGTTCGAGCTCGAAATGCTGGTGCAAGTTTATATGGGCAGGAAGATGCTAATGGGTACAGGCAAGAAGTGCCTGTGCTTGTCATTGTCAGCATGCTTGCCTACTTTTGCTTTCTTGAGCAGCTCCTCGTGGAGAAGATGGGTACTGGAGCAATTGCCATCTCTCTTCCATTTTCATGTGTACTGGGTCTCCTCTCATCCATGACCTCATCAACCATGGTGCAAAGAAGATTTGTCTGGGTTTATGCATCGGTTCAGTTTGCTCTGGTGGTTCTATTTGCACATATATTTTACTCGATGGTCCGTGTGCAAGCAGTTCTTTGTATTCTCCTCGCAACATTTGCTGGGTTGGGAGTTGCGATGAGTGGGAGTTCCATCATCATCGAGTTCTTGAGATGGAGAAGAAGATGGCAAACTGCATCCGAGCAACGTCAGATGTCC
>Maldo_Gala_12g011590
ATGGCGACTGAAGATGGAACCTTTGCTAAAAACGGTGGCGGCATTTTCACAAACGAAGCTGAGCCTTCAACCTACATGGATGGAGTTTCCACTGAGATAATTGAAGAAGCACCTCCTGGCCATCTGTGGAGACGACAGAACCTCGTCTTACAGATACCTTCAAGAACTCTTGAGGATGCCAAAGAGAATTTTGTGAGAATAAACATGCCCCCAACGCCGAGCCCCACTCCCAAAAGAGTAAATTTCTCCCCATTACCCAGCCCTAGTTTAGCCAAAATCAATGCGTCCCCAGGTCCCTCGTTGTCAAAAACTAAATCGACCACAAAAAGAAGCCTCCTTCCAAGACTAAGTTTCAAAAATTGGAACACTACTTCGGATATTGAGAAGGCTGCCACTCGAGCACTAGGAGGCTTACCTGCAGGGACACATGAGAAGCCTTCAACTCCAAGGGCCTGGTCCTTTGCAACGCTTTTAACTCCCAGGACGAAAACCGCATCATCCTTGCCTGCAACTCCAATTGCTCACTCAAATCTAGAGTCCATGCATGGCAGGAACACAATTGATCTAAAAGCAGAGGCCCAACGACCTATTTGCCGCTCACGTTCTGTTCCTGCGATTAAGAAAGATGGAAGTATATATGCAGGCAGTGTCATTCGTGTAATTCCAACCACGCCACGAGTGGCTGAGAGGACTGTCACGACTACGTCAAGCACATCCCCAATAAATGTCACTAATGGAAGTGATGATGGTGGTGAAGATATTGCTGAAGAAGAAGCTGTTTGTCGAATTTGCTTAGTTGAGCTAGGTGAAGATGCCGACACCCTCAAGATGGAATGCAGCTGTAAAGGCGACCTTGCTCTTGCCCACCAAAAATGTGCTGTAAAATGGTTCAGCATTAAGGGTAATAAAACATGCGATGTGTGCGGAGAAGATGTTCAGAACCTGCCAGTCACACTTTTACGAATTCAAAATTCTCAGGCTGTTAATTTTCGAGCAAGTAGAGCACAGCAGGCTGAGGTTAATCAATATAGGCAATATGGTATAACTAATAGTTTATGCAAATTTGTCAGGGTTTGGCAGGATGTTCCGATCCTTGCCATAGTTAGCATGCTTGCTTACTTCTGTTTTCTTGAGCAGCTTCTGACAGGTGGGGAAAATGGGATCGCACGCAATCACTCTCTCTCTTCCTTTTTCCTGCATCTTGGGTCTACTGGCATCCATGACATCGTCCACAATGGAAATTCGTGCACAGTGAGAAGAAGATATGTCTGGAGTTATGCAACTACACAGTTTGCACTGGTCGTCATTGCAGCACATCTACTTTATTCATTGATTCACATGCAGGCAGTTCTGGCTCTTCTCCTCGCCACCTTTTCAGGGTTCGGAATTACAATGTGTGGAAGCTCTATCATTGTTGAGGCTTTGAGATGGAGGGGAAGATGGCGTTCTCGGCAGTCAAATCAACAGCATGGTTCTCAGGAGGTGACACAACCGAATCAATCACCACAGAATACACAACAAACACAAACGAATCCCCGACAGCGGGAAAATGAACCTCAAGGTGCAGAACTTACTCATGGCTCTGCTTCTGTATGCACAAATACCACCGCTGCATGC
>Maldo_Gala_13g015270
ATGCAAGCAGCTCAATCAGTCTCCAATGGAGCTGTAGAATCTCCTCCTCCTCCTCCTCCTCCTCCCCCTCCTCCTCCTCAGGGTGGTCTCCAAAATCTGAAGACAGTAAAGGAAGAAGGCACCGAACCAGAACCTCCCGGGAGGCGCCCGGATATATCACTTCAGATACCCCCAAGGCCTGCAGGTTTTGGCAGTAGCCGTAGCGGAAAGGGTTTACTACAGTCTCAAGGTTCCTCTAAGGGTAGCTCGCTATCAGGCGGCCTCTTCCGGGGTTTAAGCTTCAAGAAAAAAGGTAACCAACCGGATGGTGAGAAAAGCTCCCTCCTTAATTCAGGCCCCAGTAGAGCTCCTGAAAGTCCTACAATGGCCAATTCAGTATCGCCATTTTCTTGGAAAAGATGTACCTCTCTTCCTGTTACGCCGGCATCAAATTTGTCCCCCTCTGTTGCTACGCCTATATCCGCAAGGATGTATAATGAAGCGCACAAGCAACATAAAGAAACTACAACAGTTTCGAGATCCCTTTCTATGCCTGGACAAAATAAAGTCATTGTAAGATCTGTATCTTTTGCAACTAGAAATGGGCAGACTCAAACAGATCCTAGTGATGATCAAATAACTCCAGTTCCGGTGGAGGCCAATGATGAAGAAATTCCTGAAGAAGAAGCGGTGTGCAGGATATGTCTTGATGTATGTGATGAACAAAATACGCTCAAAATGGAATGCTTTTGCAAAGGTGCTCTCAGACTTCTACATGAAGAGTGCGCCATTAAGTGGTTTAGCACAAAAGGAAACAAGAAATGTGATGTATGTGGTCAAGAGGTTCAGAATTTACCTGTAACATTGCTTCGGGTGCAGAGCACTGCTCAAAGGGGTAGCAGACAGCAGCACAACCAACAGGGTTTGCATCCAGAAACGATAAGTGCCTGGCAGGACTTTGTGGTACTGGTTTTAATTAGCACCATATGCTATTTCTTCTTCCTTGAGCAGCTACTGATTCGTGACATGAAAAATCAAGCCATTGTAATTGCAGCACCATTTGCATTTACATTGAGCCTCTTGGCATCCATATTCGCCATCATCCTTGCAATCAGGGAGTATATATGGACATATGCAGCTCTTGAGTTTGCGCTTGTCGCCCTAATCGTCCACCTGTTCTACAGCACACTTCATCTGACTGCCATTTACTCGATATTGCTCGCTGCGGTATTGGGTTTCGGGATAGCGATGAGCCTCAACTCATTGTATATCCAATATTACACCTGGAGAGTTCAAGTCGCACAAACTCAAAGCTCTAGCCCTGTA
>Maldo_Gala_16g015550
ATGCAAGCTGCTCAATCAGTCTCCAACGGAGCTGCAGAACGTCCTCCTTCTCCTCAGGCTGATTTCCAAAATCTGAAGACAGTAAATGAAGAAGCTACCGACCTGGAACCTACTGGGAGGCGGCCAGACATATCACTTCAGATACCCCGAAGGCCTGTGGGTTTTGGCAGTAGCCGTAGTGGAAAGGGTTTACTGCAGTCTCAAGGTTCCTTTAAGGGCAGCTCGCTATCAGGGGGCCTTTTCCGGGGTTTAAGCTTCAAGAAAAAAGGCAATCAACCAGATGGTGAGAGAAGCTCCCTCCTTAATTCGGACCCCAGTAGAGCTCCTGAAAGTTGTACCTCTCTTCCTTTTACACCGATATCAAATTTGTCCCCCTCTGTAGCTACACCCAGCTCTGCGAGGATGTATAATGAAGTGCACAAGCCACATAAAGAAACTACAACAGTTTCGAGGTCCCTTTCCATGCCTGGACGTAATAAAGTCATTGTAAGATCCGTATCTTTTGCAACTCGAAATGAGCAGACTCAAGCAGAACCTAGTGATGATCAAATAACTCCAGTTCCAGTGGAGGCTAATGATGAAGAAATTCCTGAAGAAGAAGCAGTGTGCAGGATATGTCTTGATGTATGTGATGAACAAAATACGCTCAAAATGGAATGTCTTTGCAAAGGTGCTCTTAGACTTCTACATGAAGAGTGCGCCATTAAGTGGTTCAGCACAAAAGGAAACAAGAAATGTGATGTTTGTGGTCAAGAGGTTCAGAATTTACCTGTAACATTGCTTCGGGTGCAGAGCACTGCTCAAAGGGGTAGTGGACAGCAGCACAACCAACAGGGTTTGCATCCAGAAACGATAAGTGCCTGGCAGGACTTTGTGGTAATGGTCTTGATTAGCACAATATGCTATTTCTTCTTCCTTGAGCAGCTACTGATTCGTGACTTGAAAACTAGAGCGATTGTAATTACAGCACCGTTTGCATTTACATTGGGTCTCTTGGCATCCACTTTTGCCATCATCCTTGCAATCAGGGAGTATATATGGACATATGCAGCTCTGGAGTTTGCGCTTGTCGCCCTCATCGTCCACCTGTTCTACAGCATACTTCATCTGATGGCCATTTACGCGATATTGCTTGCTGCGGTGTTGGGTTTCGGATTAGCGATGAGCCTCAACTCATTGTACATGAAATATTTCACCTGGAGGGTTCAAGTTGCACAATCTCAAAGCTCTAGCCCTGTA
>Maldo_Gala_17g011970
ATGACGGAGAATTCAGCTTCCGAGCTTCGGCAGGGTGAGGAATTGACTTTGGAGAGCTCCTCTGAGCAGTCCCAGATTCATGATCAAAAGTTAAAGAATGAAGAAACCTTGTTGGTTCAGCAGTCTAGACGACCAAACCTTTCCTCATTGCAAATACCGGCAAGGACACTGGAAAGTAGTTTGTCCACTTTTACGAGAATTGATATTCCCTTTGCGCCAAGTCCAAGTTCTAGTAGAGTTGGACTGCCGCCTAGGCCACATTCAGCTAAGATCAAATCAACGGTGAAAAATCTGTTTCCTCAAAAAAGCTTTAGGGTGAAAAATTTGCCCCTGGATGGTGAGAAGACCATTCTCATTGTACCGGACACCCCCCCATCAGATAGTCCTTTGGAAAAGCCTTCTACTTCGCGTTCTTTCTCTCTTAATAAGGTTTTCTTGTCTACATCAATGAAAGGGACACATTCTTTACCAGTTACACCAAGTGCAAATCTGGGTTCTGAGACTGGGCAGGGAAGACATATGGAGAGTCATTCTGATTATCCTAGAATTGAAGCTAAGCATCATATGTCCCGCTCATTCTCAGTTCCAGTAAATATAACAGGCAGAAGTTTAAGGCGGATGGATTCTGGAGGCATGATCCGTGTAATTTCAGCAACTCCACGTCCTTCAGCAGTTGAGGGTGCCTCACCAAATGCTGACCCAGCACTGGAAACCGCTACTGAAGATTCTGGTGAGGATATTCCCGAAGAAGAAGCAGTTTGCAGGATTTGTTTGGTTGAGCTCGCAGAAGGTGGTGATTCTCTTAAAATGGAGTGCAGCTGCAAAGGAGAGCTGGCGCTTGCTCACAAAGACTGTGCAGTAAAGTGGTTTAGCATTAAAGGGAACAAGACCTGTGATGTCTGCAAGCAGGATGTCCGAAACTTACCTGTAACACTACTCAAAATACACAATCCTCAAACTGTTACTAGACGACCACCAACAATAATGGAGCATAGGGAAGTTCCTCGTTACAGGCAAGTCCCAACTTTTCTGACGTTCATAATGATCCCACATTCCCAGCATGGCGTCGATATACCAATTCTTGTCCTGGTCAGCATGCTTGCGTATTTCTGCTTTCTGGAGCAACTTCTGGTATCTGACTTGGGCCCTCGTGCTCTTGCCATTTCTTTACCCTTCTCTTGTGTTTTAGGTCTCCTTTCATCCGTGATTGCTTCCACAATGGTGAGCAGGAGCTACATATGGGCTTATGCCTCCTTCCAGTTTGCCATTGTGATCCTGTTTGCTCACATATTTTATACTGTTCTTCTCATGTTCACTCACCGGCAGCTTAATGTAAATCCAATTCTCTCGGTTCTACTTTCCTCATTCACCGGGTTTGGGATTGCAATCAGCACAAATTCCCTTCTGGTGGAGTATCTTAGATGGAAAACCAGCAGACAACTGCAATCTTCCCATCAACACACTAGCAATGCATTGCATCGGCATGAACTACAACTGCAGCAGCACCGGCAACAGCAATGGCAGCAGCAAGAAGAGCAATATCAACGCCAATACCAGCAACGACGGCAACAATTGATGGAAGATTCACATAATCAGTACCAGCAACTACAACGACAGCTGCAGCAGCAAGAAGAAGAGCATCGTCGACACCAACAGGAGCAACAGCTGGAACAGTTTGACGGAGATCTAAATACTGATGGTTCCAGGCAGCTAGAAGTTGGACAGGATTTAAAGGTTATACAATGGGGAATCAGAGACTCAAATGGCGAG
>Pyrco_DAP_Chr11v0.1_27491.1
ATGGGAACTGAGGAAGAAAAGCATGATCATGGTCAAAGTTCATGCCAGGGGCAAGGAGAAGTTGACGTGCCACTTGACAAGGTTGAAGATTCAGTAGTAGTTGCTGAAGAAGCACCCCAAGTTCATCCATGGAAGCGACAAAATCTCCACCTGGAGATACCCACGAGACCATCTGAAGATTGTGTTCAGGATTTTGTTGCAATAAAGATGCCTCCAACACCGAGTCCCACTCCTAGGAAAGTAAATTTTCTCTTGACACCTGGTTCTGTAGATGGAAGAATGAGTGGATCGCCAGGGCCCTCTTCAGCTAAAGGCAAATCATCTATAAAATCTCTTTTACCAAAACTAAGCTTCAAGTATCGAAGTACTGCTGATGCGGAGAAGGCTTCCAACCTAGCTTCAGAAGGTTCTTCTACAGGAGTTCGGGAAAAAGCTTCCATCTCAAGGTCACTGTCTCTCACAAAATTATTCACACCGAAGATGAAGAGAACATCATCCCTACCTGTAACTCCAATGGCACTTGCACTCCAAGAATCTGCACACGGCGGAAGTGTTGGTGGCTCTCTGAATTCAATTAGGAAAGAATCCAAAAGACAGATAGCTCGCTCACTTTCAGTCCCAGTCAACCATAAAGAAGTGAACTTAAGGAGGATGGATTCATTTTTTCGTGTATTTCCTTCCACTCCTCGAGTCAAGGAAGGAGATGATGTATCAATTAGTTCCCCAACAGAAGATGCTGGGAAAGATGATGATAATGGTGAAGACATATCTGAGGAAGAGGCCGTCTGTAGAATTTGTCTTGTGGAACTGTGTGAAGGGGGTGAGACTCTCAAAATGGAATGCAGTTGCAAAGGTGAACTTGCTCTGGCTCACCAAGAATGTGCTATTAAATGGTTTAGCATCAAAGGTAACAAGACCTGTGATGTGTGTAAGCAAGAGGTTCAAAACCTGCCTGTCACTCTATTACGAATTCAAAGTGTTCGAGCTCGAAATGCTGGTGCAAGTTTATATGGGCAGGAAGATGCTAATGGGTACAGGCAAGTGGGTTTGCATTTTTACAGTTCTCATTGTTCAATGCCTCACAAACAAACATGCTTGGTTTGGCAGGAAGTGCCTGTGCTTGTCATTGTCAGCATGCTTGCCTACTTTTGCTTCCTTGAGCAGCTCCTGGTAAGATTGGAAATCAAAACTGTGGAGTTGTCAATTTATATTTCTGCCCCCTTCATAATATGCATGTTCACTGCAGGTGGAGAAGATGGGTACTGGAGCAATTGCCATCTCTCTTCCATTTTCATGTGTACTGGGTCTCCTCTCATCCATGACCTCATCAACCATGGTGCAAAGAAGATTTGTCTGGGTTTATGCATCGGTTCAGTTTGCTCTGGTGGTTCTATTTGCACATATATTTTACTCGTTGGTGCGCGTGCAAGCAGTTCTTTGTATTCTCCTCGCAACATTTGCTGGGTTGGGAGTTGCAATGAGTGGGAGTTCCATCATCCTCGAGTCCTTGAGATGGAGAAGAAGATGGCAAACTGCATCCGAGCAACGTCAGATGCCCTAATTGTCGACATGAGTCACATGTCTAGAGCAGTTCCCAGGAACCATAAATTCACACAGGAGTCCAATCTTTATTGTAAGGTCATCAATGGC
>Pyrco_DAP_Chr11v0.1_27538.1
ATGTTGGAGTGGGCAAAGTATAGTGAGAGAATGGAAACTGAGGAAGAAAAGCATGATCATGATCAAATTTCATGCCAAGGGCAAGAAGAAGTTGTTGTGCCACTTCACAAGGTTGAAGATTCAGTGGGAGTAGCTGAAGAAGCACCCCAAGTTCATCCATGGAAGCGAAAAAATCTCCACCTGGAGATACCCACGAGAACATCCGAAGATTGTGTCAAGGATTTTGTTGCAATAAAGATGCCTCCAACACCAAGTCCTACTCCTAGGAAAGTGAATTTTCTTTTGACACCTGGTTCTGTAGACGGAAGAATGAGTGATTCGCCAGGGCCCTCTTCAGCAAAAGGAAAATCATCTATAAAATCTATTTTTCCAAAACTAAGCTTCAAGTATCGAAGTTCTGCTGATGCCGAGAAGGCATCCAACCTAGCTGCAGAAGGTTCGTCTACAGGAGCTCGGGAGAAAGCTTCCATCTCAAGGTCACTGTCTCTCACAAAACTATTCACACCGAGGATGAAGACAACATCATCCCTACCTGTAACTCCAATTGCACTTGCACACCGAGAATATGCACATGGCGGAAGTGTTGGTGGCTCTCTGAATTCAATTAGGAAAGAATCCCGAAGACAGATAGCTCGCTCACTTTCAGTCCCAGTCAACCTTAAAGAAATGAACTTAAAGATGATGGATTCATTTTTCCGTGTAATTCCTTCAACTCCTCAAGTCAAGGAAGGGGATGGTGTATCGATTAGTTCCCCAACTGTAGATGCTGGCTATTTTTTTAATTCTTTATCTTATTACTCTCATGGTTCAGGGAAAGATGATGATAATGGTGAAGACATACCCGAGGAAGAGGCCGTCTGTAGAATTTGTCTAGTGGAACTGTGTGAAGGGGGTGAGACCTTCAAAACGGAATGCAGTTGCAAAGGCGAACTTGCTCTGGCCCACCAAGAATGTGCTATTAAATGGTTTAGTATCAAAGGTAACAAGACGTGTGATGTTTGTAAGCAAGAGGTTCAAAACCTGCCTGTCACTCTATTACGAATTCAAAGTGTTCGAGCTCAAAATGCTGGAGCAAGTTTATATGAGCAGGAAGATGCTAATGGGTTCAGGCAAGTGGCTTTGCATATATACAGTTTTTATTGTTCAATGCCTCACAAACAAACCTGCTTGTTTAATTATCTTGCATCCCGTAAGCTCAATAAAAGAATCTCGCTGAAAAAATGTTCCATAGAAAAACATTCATGCGCTAATATTGTTAGTTCATATCTTTTCAGGGTTTCACAGGAAGTGCCTGTGCTTGTCATTGTCAGCATGCTTGCCTACTTTTGTTTTCTCGAACAGCTCCTAGTGGAGAAGATGGGTACTGGAGCAATTGTCATCTCTCTTCCTTTTTCTTGTGTACTGGGTCTTCTCTCATCCGTGACTTCATCAACCATGGTGAAAAGAAGATTTGTTTGGGTTTACGCATCGGTTCAGTTTGCTTTGGTCGTTCTATTTGCACATATATTTTACTCTTTGGTCCGCGTGCAAGCAGTTCTTTGTATTCTCCTCGCAACATTTGCTGGGTTGGGAGTCACAATGAGTGGAAGTTCCATTATTGTCGAGTTCTTGAGATGGAGAAGAAGATGGCAAACTGCGTCTGAGCAACGCCAGATGACC
>Pyrco_DAP_Chr12v0.1_30383.1
ATGGAACCTTTGCTAAAAACGGTGGCGGCATTTTCACCAACGAAGCTGAGCCTTCAACCTACATGTTCTAGTTCTTCAATTTTCACATCTTATGTTGTTGTGCATGATACATGTGCTTGTCTGATATTGGATGGAGTTTCCACTGAGATAATTGAAGAAGCACCTCCTGGCCATCTGTGGAGACGACAGAACCTCGTCTTACAGATACCTTCAAGAACTCTTGAGGATGCCAAAGAGAATTTTGTGAGAATAAACATGCCCCCAACGCCGAGCCCCACTCCCAAAAGAGTAAATTTCTCCCCATTACCCAGCCCTAGTTTAGCTAAAATCAATGAGTCCCCAGGTCCCTCGTCGTCAAAAACTAAATCGACCACAAAAAGAAGCCTCCTTCCAAGACTAAGTTTCAAAAATTGGAACACCACTTCGGATATTGAGAAGGCTGCCGCTCGAGCACTAGGAGGCTTGCCTGCAGGGACACGTGAGAAGCCTTCAACTCCAAGGGCCTGGTCCTTTGCAATGCTTTTAACTCCCAGGACGAAAACCGGATCATCCTTGCCTGCAACTCCAATTGCTCACTCAAATCTAGAGTCTATGCATGGCAGGAACACAATTGATCTGAAAGCAGAGGCCCAACGACCTATTAGCCGCTCACGTTCAGTTCCTGCGATTAAGAAAGATGGAAGTATATATGCAGGCAGTGTCATTCGTGTAATTCCAACCACGCCACGAGTGGCTGAGAGGACTGTCACAACTACATCAAGCACATCCCCAATAAATGTGACTAATGGAAGTGATGATGGTGGTGAAGATATTGCTGAAGAAGAAGCTGTTTGTCGAATTTGCTTAGTTGAGCTGGGTGAAGATGCCGACACCCTCAAGATGGAATGCAGCTGTAAAGGCGACCTTGCTCTTGCCCACCAAAAATGTGCTGTAAAATGGTTCAGCATTAAGGGTAATAAAACATGCGATGTGTGCGGAGAAGATGTTCAGAACCTACCGGTCACACTTCTACGAATTCAAAATTCTCAGGCTGTTAATTTTCGAGCAAGTAGAGCACAGCAGGCTGAGGTTACTCAATATAGGCAAGGCTTGGCAGGATGTTCCCATCCTTGCCATAGTCAGCATGCTTGCTTACTTCTGTCTTCTGGAGCAGCTTCTGGTGGGGAAAATGGGATCACACGCAATCACTCTGTCTCTTCCTTTTTCCTGCATTTTGGGTCTTCTGGCATCCATGACATCGACCACAATGGTGAGAAGAAGATATGTCTGGATTTATGCAACTACACAGTTTGCACTGGTCGTTATTGCAGCACATCTACTTTATTCATTGGTAAGAGTTGTTCTAGTAATCAAGCGGTGATTCACATGCAGGCAGTTCTGGCTGTTCTCCTCGCCACCTTTTCAGGGTTCGGAATTACAATGTGTGGAAGCTCTATCATTGTTGAGGCTTTGAGATGGAGGGGAAGATGGCGTTCTCGGCAGTCAAATCAACAGCATGGTTCTCAGGAGGTGACACGACCGAATCAATCACCACAGAATACACAACAAACACAAACGAATCCCCAACAGCGGGAAAATGAACCTGAAGGTGCAGAACTTACTCATGGCCCTACCTCTGTATGCATGAATACCACCGCTGCATGC
>Pyrco_DAP_Chr13v0.1_33184.1
ATGCAAGCAGCTCAATCAGTCTCCAATGGAGCTGTAGAATCTTCTCCTCCTCCTCCTCCTCCTCCCCCTCCTCCTCCTCAGGGTGGTCTCCAAAATCTGAAGACAGTAAAGGAAGAAGGTACCGAACCAGAACCTGCCGGGAGGCGCCCGGATATATCACTTCAGATACCCCCAAGGCCTGCAGGTTTTGGCAGTAGCCGTAGCGGAAAGGGTTTACTACAGTCTCAAGGTTCCTCTAAGGGTAGCTCGCTATCAGGCGGCCTCTTCCGGGGTTTAAGCTTCAAGAAAAAAGGTAACCAACCGGATGGTGAGAAAAGCTGCCTCCTTAATTCAGGCCCCAGCAGAGCTCCTGAAAGTCCTACAATGGCCAATTCCGTATCGCCATTTTCTTGGAAAAGATGTACCTCTCTTCCTGTTACGCCGGCGTCAAATTTGTCCCCCTCGGTTGCTACACCTATCTCCGCAAGGATGTATAGTGAAGCGCACAAGCAACATAAAGAAACTACAACAGTTTCGAGGTCCCTTTCTATGCCTGGACGAAATAAAGTCATTGTAAGATCCGTATCTTTTGCAACTAGAAATGGGCAGACTCAAACGGATCCTAGTGATGATAAAATAACTCCAGTTCCGGTGGAGGCCAATGATGAAGAAATTCCTGAAGAAGAAGCAGTGTGCAGGATATGTCTTGATGTATGTGATGAACAAAATACGCTCAAAATGGAATGCTTTTGCAAAGGTGCTCTCAGACTTCTACATGAAGAGTGCGCCATTAAGTGGTTTAGCACAAAAGGAAACAAGAAATGTGATGTATGTGGTCAAGAGGTTCAGAATTTACCTGTAACATTGCTTCGGGTTCAGAGCACTGCTCAAAGGGGTAGCAGACAGCAGAACAACCAACAGGGTTTGCATCCAGAAACGATAAGTGCCTGGCAGGACTTTGTGATACTGGTTTTAATTAGCACCATATGCTATTTCTTCTTCCTTGAGCAGCTACTGATTCGTGACTTGAAAAATCAAGCGATTGTAATTGCAGCACCATTTGCATTTACATTGGGCCTCTTGGCATCTATATTCGCCATCATCCTTGCAATCAGGGAGTATATATGGACATATGCAGCTCTTGAGTTTGCGCTTGTCGCTCTAATTGTCCACCTGTTCTACAGCACACTTCGTCTGACTGCCATTTACTCGGTATTGCTCGCTGCGGTATTGGGTTTCGGGATAGCGATGAGCCTCAACTCATTGTATATCCAATATTACACTTGGAGAGTTCAAGTTGCACAAACTCAAAGCTCTAACCCTGTA
>Pyrco_DAP_Chr16v0.1_41730.1
ATGCTAGCTGCTGAATCAGTCCCCAATGGAGCTGCAGAACCTCCTCCTTCTCCTCAGATATTTTGTTTTGTGAAGGCTGGTTTCCAAAATCTGAAGACAGTAAATGAAGAAGCTACCGACCTGGAACCTACTGGGAGGCGCCCAGACATATCACTTCAGATACCCCGAAGGCCTGTGGGTTTTGGCAGTAGCCGTAGCGGAAAGGGTTTACTGCAGTCTCAAGGTTCCTTTAAGGGCAGCTCGCTATCAGGGGGCCTTTTCCGGGCTTTAAGCTTCAAGAGAAAAGGCAATCAACCGGATGGTGAGAGAAGCTCCCTCCTTAATTCAGACCCCAGTAGAGATCCTGAAAGATGTACCTCTCTTCCTGTTACACCGATATCAAATTTGTCCGCCTCTGTTGCTACACCCAGCTCTGCGAGGATGTATAATGAAGTGCACAAGCCACGTGAAGTCATCCAACTGAAAGAGATGGTTGTGATTAATTGTGTGCAGAAAGAAATTACAACAGTTTTGAGGTCCCTTTCTATGCCTGGATGTAATAAAGTCATTGTAAGATCCGTATCTTTTGCAACTCGAAATGAGCAGACTCAAGCAGATCCTAGTGATGATCAAATAACTCCAGTTCCAGTGGAGGCCAATGATGAAGAAATTCCTGAAGAAGAAGCAGTGTGCAGGATATGTCTTGATGCATGTGATGAACAAAATACGCTCAAAATGGAATGTTTTTGCAAAGGTGCTCTTAGACTTCTACATGAAGAGTGCGCCATTAAGTGGTTCAGCACAAAAGGAAACAAGAAATGTGATGTATGTGGTCAAGAGGTTCAGAATTTACCTGTAACATTGCTTCGGGTGCAGAGCACTGCTCAAAGGGGTAGTGGACAGCAGCACAACCAACAGGGTTTGCATCCAGAAACGATAAGTGCCTGGCAGGACTTTGTGGTACTGGTCTTGATTAGCACAATATGCTATTTCTTCTTCCTTGAGCAGCTACTGATTCGTGACTTGAAAACTAGAGCGATTGTAATTACAGCACCGTTTGCATTTACATTGGGTCTCTTGGCATCCACATTCGCCATCATCCTTGCAATCAGGGAGTACATATGGACTTATGCAGCTCTGGAGTTTGCGCTTGTCGCCCTCATCGTCCACCTGTTCTACAGCATACTTCATCTGATGGCCATTTACGCGATATTGCTTGCTGCAGTGTTGGGTTTCGGAATAGCGATGAGCCTCAACTCATTGTACATGAAATATTTCACCTGGAGAGTTCAAGTTGCACAATCTCAAAGCTCTAGCCCTGTA
>Pyrco_DAP_Chr17v0.1_44481.1
ATGACGGAGAATTCAGCTTCCGAGCTTCGGCAGGGTGAGGAATTGACTTTGGAGAGCTCCTCCGATCAGTCCCAGATTCATGATCAAAAGTTAAAGAATGAAGAAACCTTGTTGGTTCAACAGTCTAGACGACCAAACCTTTCCTCATTGCAAATACCGTCAAGGACACTGGAAAGTAGTTTGTCCACTTTTACGAGAATTGATATTCCCTCTGCGCCAAGTCCAAGTTCTAGTAGAGTTGGACTGCCACCTAGGCCACATTCAGCTAAGATCAAATCAACGGTGAAAAATCTGTTTCCTCAAAAAAGCTTTAGGGTGAAAAATTTGCCCCTGGATGGTGAGAAGACCATTCTCATTGTACCGGACACCCCCCCATCAGATAGTCCTTTGGAAAAGCCTTCTACTTCGCGGTCTTTCTCCCTTAATAAGGTTTTCTTCTCTACATCAATGAAAGGGACACATTCTTTACCAGTTACACCAAGTGCAAATCTGGGTTCTGAGACTGGGCAGGGAAGACATATGGAGAGTCATTCTGATTATCCTAGAATTGAAGCTAAGCATCATATGTCCCGCTCATTCTCAGTTCCAGTAAATATTACAGGCAGAAGTTTAAGGCGGATGGATTCTGGAGGCATGATCCGTGTAATTTCAGCAACTCCACGTCCTTCAGCAGTTGTTGGTGCCTCACCAAATGCTGACCCAGCACTGGAAACTGCTACTGAAGATTCTGGTGAGGATATTCCTGAAGAAGAAGCAGTTTGCAGGATTTGTTTGGTTGAGCTCGCAGAAGGTGGTGATTCTCTTAAAATGGAGTGCAGTTGCAAAGGAGAGCTGGCGCTTGCTCACAAAGACTGTGCAGTAAAGTGGTTTAGCATTAAAGGAAACAAGACCTGTGATGTCTGCAAGCAGGATGTCCGAAACTTACCTGTAACACTACTCAAAATACACAATCCTCAAACTGTTACTAGACGACCACCAACAATAATGGAGCAGAGGGAAGTTCCTCGTTACAGGCAAGTCCCAACTTTTCTGACGGTCTGGCAGGATATACCAATTCTTGTCCTGATCAGCATGCTTGCGTATTTCTGCTTTCTGGAGCAACTTCTGGTATCTGACTTGGGCCCTCGTGCTCTTGCCATTTCTTTACCCTTCTCTTGTGTTTTAGGTCTCCTTTCATCCATGATTGCTTCCACAATGGTGAGCAGGAGCTACATATGGGCTTATGCCTCCTTCCAGTTTGCCATTGTGATCCTGTTTGCTCACATATTTTATACTGTTCTTCTCATGTTCACTCACCGGCAGCTTAATGTAAATCCAATTCTCTCGGTTCTACTTTCCTCATTCACCGGGTTTGGGATTGCAATCAGCACGAATTCCCTTCTGGTGGAGTATCTTAGATGGAAAACCAGCAGACAACTGCAATCTTCCCATCAACACACTAGCAATGCATTGCATCGGCATGAACTACAACTGCAGCAGCACCGGCAACAGCACCAGCAGTGGCAGCAGCAAGAAGAGCAATATCAACGCCAATACCAGCAACAACGACGGCAACAATTGATGGAAGATTCACATAATCAGTACCAGCAACTACAACGACAGCTGCAGCAGCAAGAAGAAGAGCATCGTCGACACCAACAGGAGCAACAGCTGCAACAGTTAGACGGAGATCTAAATACTGATGGTTCCAGGCAGCTAGAAGTTAGACAGGGCACA
>Pyrco_DAP_Chr3v0.1_06426.1
ATGAAAAAATGTTGGAGTGGGCAAAGTATGTATGACGAGAGGGAGAGTGAGAGAATGGGAACTGAGGAAGAAAAGCATGATCATGATCAAAATTCATGCCAAGGGCAAGGAGAAGTTGTTGTGCCACTTCACAAGGTTGAAGATTCAGTGGGAGTAGCTGAAGAAGCACCCCAAGTTCATCCATGGAAGCGAAAAAATCTCCACCTGGAGATACCCACGAGAACATCCGAAGATTGTGTCAAGGATTTTGTTGCAATAAAGATGCCTCCAACACCAAGTCCTACTCCTAGGAAAGTGAATTTTCTTTTGACACCTGGTTCTGTAGACGGAAGAATGAGTGATTCGCCAGGGCCCTCTTCAGCAAAAGGAAAATCATCTATAAAATCTATTTTTCCAAAACTAAGCTTCAAGTATCGAAGTTCTGCTGATGCCGAGAAGGCATCCAACCTAGCTGCAGAAGGTTCGTCTACAGGAGCTCGGGAGAAAGCTTCCATCTCAAGGTCACTGTCTCTCACAAAACTATTCACACCGAGGATGAAGACAACATCATCCCTACCTGTAACTCCAATTGCACTTGCACACCGAGAATATGCACATGGCGGAAGTGTTGGTGGCTCTCTGAATTCAATTAGGAAAGAATCCCGAAGACAGATAGCTCGCTCACTTTCAGTCCCAGTCAACCTTAAAGAAATGAACTTAAAGATGATGGATTCATTTTTCCGTGTAATTCCTTCAACTCCTCAAGTCAAGGAAGGGGATGGTGTATCGATTAGTTCCCCAACTGTAGATGCTGGCTATTTTTTTAATTCTTTATCTTATTACTCTCATGGTTCAGGGAAAGATGATGATAATGGTGAAGACATACCCGAGGAAGAGGCCGTCTGTAGAATTTGTCTAGTGGAACTGTGTGAAGGGGGTGAGACCTTCAAAACGGAATGCAGTTGCAAAGGCGAACTTGCTCTGGCCCACCAAGAATGTGCTATTAAATGGTTTAGTATCAAAGGTAACAAGACGTGTGATGTTTGTAAGCAAGAGGTTCAAAACCTGCCTGTCACTCTATTACGAATTCAAAGTGTTCGAGCTCAAAATGCTGGAGCAAGTTTATATGAGCAGGAAGATGCTAATGGGTTCAGGCAAGTGGCTTTGCATATATACAGTTTTTATTGTTCAATGCCTCACAAACAAACCTGCTTGTTTAATTATCTTGCATCCCGTAAGCTCAATAAAAGAATCTCGCTGAAAAAATGTTCCATAGAAAAACATTCATGCGCTAATATTGTTAGTTCATATCTTTTCAGGGTTTCACAGGAAGTGCCTGTGCTTGTCATTGTCAGCATGCTTGCCTACTTTTGTTTTCTCGAACAGCTCCTAGTGGAGAAGATGGGTACTGGAGCAATTGTCATCTCTCTTCCTTTTTCTTGTGTACTGGGTCTTCTCTCATCCGTGACTTCATCAACCATGGTGAAAAGAAGATTTGTTTGGGTTTACGCATCGGTTCAGTTTGCTTTGGTCGTTCTATTTGCACATATATTTTACTCTTTGGTCCGCGTGCAAGCAGTTCTTTGTATTCTCCTCGCAACATTTGCTGGGTTGGGAGTCACAATGAGTGGAAGTTCCATTATTGTCGAGTTCTTGAGATGGAGAAGAAGATGGCAAACTGCGTCTGAGCAACGCCAGATGACC
>Pyrco_DAP_Chr4v0.1_08973.1
ATGGCGACTGAAGATGAAAGCATCGTTAAAAATGGTGGCAACATTTTCACCAACGAAGCTGAGCCTTCAGCCCACATGGGTGGAGATTCCACTGAGATAATTGAAGAACCTCCTCCTGACCATCCATGGAGACGACAGAACCTTGTGTTACAGATACCTCCAAGAACTCTTGAGGATGCCAAAGAAGATTTTGTAAGCATAAACATGCCCCCAACGCCGAGTCCCACTCCCAAAAGAGTAGACTTCTCCCCATTACCCAGCCCCATTGTAGCCAAGATCAGTGGTTCCCCAGGTCCCTCATCATCAAAAACTAAATCAACCACAAAAAGAAGCCTCCTTCCAAAACTAAGTTTCAAACATCGGAACACTACTTCGGAGATTCAGAAGGCCGCCGCTTTAGCACTAGGAGGCTTACCTGCAGGGACACGTGAGAAGCCTACAATTCCAAGGGCCTGGTCCCTTACAAAGCTTTTAACTCCCAGAACGAAAAATACATCATCCTTGCCTGTAACTCCAACTGCTCACTCAAATCCAGAGTCTATGCATGGCAGGAACACAACTGATCTGAAAGCAGAGGCCCAACAACCTATTCACCGTTCACTTTCAGTCCCTGCAATTAATAAAGATGGAAGTATATGTATAGGCAGTGTCATTCGTGTAATTCCAACCACGCCACGAGTGGCTGAAGGGACTGTCACGACAACATCAAGCACATCCCCTGTAAATGACACTGGTGGAAGCAATGATCGTGGTGAAGATATTGCTGAAGAAGAAGCTGTTTGTCGAATTTGCTTAGTTGAGCTGGGTGAAGACGCTGACACCCTCAAGATGGAATGCAGATGTAAAGGCGACCTTGCTCTTGCCCACCAAGAATGTGCTGTAAAATGGTTCAGCATTAAAGGTAATAAAAAATGTGATGTGTGCGGAGAAGAGGTTCAGAACCTACCGGTCACCCTTCTACGAATTCAAAATTTTCAGGCCGTTAATTTTCGAGCAAGTAGAGCACAGCAGGCTGAGGCTACTCAATATAGGCAAGTGACAATTTTCAACTGTTGTAATGCTCGGGAAGTGGAAATTTCTGCACTTGCTGTGGTTTGGCAGGATGTTCCCATCCTTGTCATAGTCAGCATGCTTGCTTACTTCTGTTTTCTTGAGCAGCTTCTGGTGGGGAAAATGGGATCCGGTGCAATTGCTCTTTCTCTTCCTTTTTCCTGCATTTTGGGTCTTCTGGCATCCATGACATCGAGCACGATGGTGAGAAGAAGATATGTCTGGATTTATGCAACTATTCAGTTCGTACTGGTGGTTCTCGCGTCACATCTACTTTATTCATTGATTCACATGCAGGCAGTTCTGGCTCTTCTCCTCGCCACCTTTTCAGGATTTGGAGTCACAATGTGTGGAAATTCTGTTATTGTCGAGGCTTTGGGATGGAGGGAAAGATGGCGTTCTCAGGAGTCAAATCGACAGCGTGGTTCTCAGGAGGCGGCGCAGCCAAATCAATCACCCCAGAATACACGACATACACAGACGGATCCCCAACAGCGGGAAAATGAACTCGAA
>Pyrco_DAP_Chr9v0.1_21669.1
ATGCGTAGCAGCGGCGAGATCTTCTCTCGCTTTCGTCCCCGAATTGCTCTGAAAGAAAAAAACACCAGCCAATCCATCAAAAACCACAACACTAGTAAAAAAAAAGGTGCAATTGCAGCTCTGAGCTCAGAGCTCAAAGGGCAGAGGCGACGACCTGCTGGCGAACCGCCGCTAAAATTTCGGCATCGACACGCCGAATCTCACTGTGTATCTTCTGCATTAGTGGTTCCACACCAGATAAAGACGCCTCTGTTTGCACAATTCAAAGAATTCAAAGATTCTTTTGGTGCAATTTTGGGAAAGTTTCTGGTTATGGCGGACAATTCAGTTTCTGAGCTTCAGCTTGGAGAGGAATCAACTACGGAGAGCTCATCTGATCAGCACCAGATTCATGAACAAAAGGAAAAGAATGAAGAAACCAGTTCGTCTAGACGGCCAAACCTCTCCTCGTTGCAAATACCGGCAAGGACATTGGAAACCAGTTCGTCTGCTTGTACGAGAATTGATATTCCCTCCACACCAAGTCCAAGTTCTAGTAAAGTTGGACTACCGCCTAGGCCACATTCAGCTAAGATCAAATCAACCGTGAAAAATCTGTTTCCTCAAAAAAGCTTCCGGGTGAAAAATTTGCCTCTGGATGGCGAGAAGACGATTCTCATTATGCCGGATACATCACCGTCAGATAGTCCGTTGGAAAAGCCTTCTACTTCACGGTCTTTCTCGCTCAATAAGCTTTTCTTCTCTACATCAACAAAAGGGACTCATTCTTTACCAGTTACACCAAGTGCAAATCTGGGTTCTGAGATTGGGCAGGGAAGACAAGTGGAGAGTCATTCTGATTCTAGAATTGAAGTTAAGCATCATATGTCCCGCTCTTTCTCAGTTCCAGTAAATATTGCGACCAGAAGTTTAAGGCGGATGGATTCTGGATGCATGATCCGTGTAATTTCAGCAACTCCACGTCCTTCAGCAGTTGAGCGTGCCTCACCAAATGCTGACCCAGCACTGGAAACGGCCACAGCCACTGAAGATTCGGGTGAAGATATTCCTGAAGAAGAAGCAGTTTGCAGGATTTGTTTGGTTGAGCTCGCAGAAGGTGGTGATTCTCTTAAAATGGAGTGCAGCTGCAAGGGAGAGCTAGCACTTGCTCACAAAGATTGTGCAGTAAAGTGGTTTAGCATTAAAGGGAACAAAACCTGTGACGTCTGCAAGCAGGATGTCCGAAACTTACCTGTAACACTACTCAAAATACACAATCCTCAAACTGTTATTAGACGACCACCAACAATAATGGAGCAGAGGGAAGTCCATCATTACAGGCAAGACATACCGGTTCTTGTCCTGGTCAGCATGCTTGCGTATTTCTGCTTTCTGGAGCAACTTCTGGTATCTGACTTGGGCCCTCGTGCTCTTGCCGTTTCCTTACCCTTCTCTTGTGTTTTAGGTATCCTTTCATCTATGATTGCTTCCACAATGGTGAGCAGGAGCTACATATGGGCTTATGCCTCCTTCCAGTTTGCCATCGTGATCCTGTTTGCCCACATATTTTATACTGTACTTAATGTAAATCCAATTCTCTCAGTCCTCCTTTCCTCATTCACTGGCTTCGGGATTGCAATCAGCACGAATTCCCTTCTGGTTGAGTATCGTAGATGGAAAATCAGCAGACAACTGCAATCATCCTATCAACATGCTAGCAGTGCACTGCATCTGCATGAACTACAACTGCAGCAGCACCGGCAACAGCACCAGCAGTGGCTACAGCAAGAAGAGCAATATCAACGCCAATCCCAGCAACAACGACGGCAACAGTTGATGGAAGATTCACATGATCAGTACCAGCAAGTACAGCGACAGCTTCAGCAGCAAGAAGAGGAGCATCATCGACACCAACAGGAGCACCAGCACCAACGGTTGGATGGAGATCCAAATGCTGATGGTTCTAGGCCGCTAGAAGTTAGACAGGGCACATACTTTAAAGGTTACACGGTCAGGAATCAGAGACGCAAGAGTAACTTGACAAGAGGCGTTTTCTACCTCAGATTCTTAGACAAGGCTGACCGGATGGTATGTTGTATTCACCAGCCATGTGCTCGACTCATTTACGGACATTTTTGTAAGCGAAAACGTCTCAGGCATGACGAGTGTACGTGTATTTCTTGTACTTTACAAGGTTCTTCTCATCTTGTCTCTAACCCCTTAGCCTTTAGGGAAGGAAGCTTTCTTGTAAGAATTTCGCAGAGGCCGTGCCTTGCAAGTTCTAGTGTTACACTTTTGGGTTGTTTCCCCTTAGTCCTCCAAACTATTTTTCGTGCCAAGTTGGCGTCTAAGTTTTTAGTGTGTACTGCTGGGGACAAGGACGCTCGTTACAAAATGCCTAAATCAAAACTAAGTAAAATGAAGGAATCTGTAAAGAATCCTGCGTACACCAATTATGCTACAACAACCTTGAGTTTCCCCCAGCAGATCGAAAACGATAACAAAAGCATGTCTTACATGGGCAGTAATGCACATTTCAGCTCTCGCCTCCACGTTTTACATCCAAGGTTGGTTTGC
>Pyrco_DAP_Chr9v0.1_21710.1
ATGGCGGACAATTCAGTTTCTGAACTTCAGCTTGGAGAGGAATCAACTACGGAGAGCTCATCTGATCAGCACCAGATTCATGAACAAAAGGAAAAGAATGAAGAAACCAGTTCGTCTAGACGGCCAAACCTCTCCTCGTTGCAAATACCGGCAAGGACATTGGAAACCAGTTCGTCTGCTTGTACGAGAATTGATATTCCCTCCACACCAAGTCCAAGTTCTAGTAAAGTTGGACTACCACCTAGGCCGCATTCAGCTAAGATCAAATCAACCGTGAAAAATCTGTTTCCTCAAAAAAGCTTCCGGGTGAAAAATTTGCCTCTGGATGGCGAGAAGACGATTCTCATTATGCCGGATACATCACCGTCAGATAGTCCGTTGGAAAAGCCTTCTACTTCACGGTCTTTCTCGCTCAATAAGCTTTTCTTCTCTACATCAACAAAAGGGACTCATTCTTTACCAGTTACACCAAGTGCAAATCTGGGTTCTGAGATTGGGCAGGGAAGACAAGTGGAGAGTCATTCTGATTCTAGAATTGAAGTTAAGCATCATATGTCCCGCTCTTTCTCAGTTCCAGTAAATATTGCGACCAGAAGTTTAAGGCGGATGGATTCTGGATGCATGATCCGTGTAATTTCAGCAACTCCACGTCCTTCAGCAGTTGAGCGTGCCTCACCAAATGCTGACCCAGCACTGGAAACGGCCACAGCCACTGAAGATTCGGGTGAAGATATTCCTGAAGAAGAAGCAGTTTGCAGGATTTGTTTGGTTGAGCTCGCAGAAGGTGGTGATTCTCTTAAAATGGAGTGCAGCTGCAAGGGAGAGCTAGCACTTGCTCACAAAGATTGTGCAGTAAAGTGGTTTAGCATTAAGGGGAACAAAACCTGTGACGTCTGCAAGCGGGATGTCCGAAACTTACCTGTAACACTACTCAAAATACACAATCCTCAAACTGTTATTAGACGACCACCAACAATAATGGAGCAGAGGGAAGTCCATCATTACAGGCAAGACATACCGGTTCTTGTCCTGGTCAGCATGCTTGCGTATTTCTGCTTTCTGGAGCAACTTCTGGTATCTGACTTGGGCCCTCGTGCTCTTGCCGTTTCCTTACCCTTCTCTTGTGTTTTAGGTCTCCTTTCATCTATGATTGCTTCCACAATGGTGAGCAGGAGCTACATATGGGCTTATGCCTCCTTCCAGTTTGCCATCGTGATCCTGTTTGCCCACATATTTTATACTGTACTTAATGTAAATCCAATTCTCTCAGTCCTCCTTTCCTCATTCACTGGCTTCGGGATTGCAATCAGCACGAATTCCCTTCTGGTTGAGTATCGTAGATGGAAAATCAGCAGACAACTGCAATCATCCTATCAACATGCTAGCAGTGCACTGCATCTGCATGAACTACAACTGCAGCAGCACCGGCAACAGCACCAGCAGTGGCTACAGCAAGAAGAGCAATATCAACGCCAATCCCAGCAACAACGACGGCAACAGTTGATGGAAGATTCACATGATCAGTACCAGCAAGTACAGCGACAGCTTCAGCAGCAAGAAGAGGAGCATCATCGACACCAACAGGAGCACCAGCACCAACGGTTGGATGGAGATCCAAATGCTGATGGTTCTAGGCCGCTAGAAGTTAGACAGGGCACATACTTTAAAGGTTACACGGTCAGGAATCAGAGACGCAAGAGTAACTTGACAAGAGGCGTTTTCTACCTCAGATTCTTAGACAAGGCTGACCGGATGGTATGTTGTATTCACCAGCCATGTGCTCGACTCATTTACGGACATTTTTGTAAGCGAAAACGTCTCAGGCATGACGAGTGTACGTGTATTTCTTGTACTTTACAAGGTTCTTCTCATCTTGTCTCTAACCCCTTAGCCTTTAGGGAAGGAAGCTTTCTTGTAAGAATTTCGCAGAGGCCGTGCCTTGCAAGTTCTAGTGTTACACTTTTGGGTTGTTTCCCTTTAGTCCTCCAAACTATTTTTCGTGCCAAGTTGGCGTCTAAGTTTTTAGTGTGTACTGCTGGGGACAAGGACGCTCGTTACAAAAGT
>Pyrco_BP1_003796.1
ATGGAAACTGAGGAAGAAAAGCATGATCATGATCAAATTTCATGCCAAGGGCAAGAAGAAGTTGTTGTGCCACTTCACAAGGTTGAAGATTCAGTGGGAGTAGCTGAAGAAGCACCCCAAGTTCATCCATGGAAGCGAAAAAATCTCCACCTGGAGATACCCACGAGAACATCCGAAGATTGTGTCAAGGATTTTGTTGCAATAAAGATGCCTCCAACACCAAGTCCTACTCCTAGGAAAGTGAATTTTCTTTTGACACCTGGTTCTGTAGACGGAAGAATGAGTGATTCGCCAGGGCCCTCTTCAGCAAAAGGAAAATCATCTATAAAATCTATTTTTCCAAAACTAAGCTTCAAGTATCGAAGTTCTGCTGATGCCGAGAAGGCATCCAACCTAGCTGCAGAAGGTTCGTCTACAGGAGCTCGGGAGAAAGCTTCCATCTCAAGGTCACTGTCTCTCACAAAACTATTCACACCGAGGATGAAGACAACATCATCCCTACCTGTAACTCCAATTGCACTTGCACACCGAGAATATGCACATGGCGGAAGTGTTGGTGGCTCTCTGAATTCAATTAGGAAAGAATCCCGAAGACAGATAGCTCGCTCACTTTCAGTCCCAGTCAACCTTAAAGAAATGAACTTAAAGATGATGGATTCATTTTTCCGTGTAATTCCTTCAACTCCTCGAGTCAAGGAAGGGGATGGTGTATCGATTAGTTCCCCAACTGTAGATGCTGGGAAAGATGATGATAATGGTGAAGACATACCCGAGGAAGAGGCCGTCTGTAGAATTTGTCTAGTGGAACTGTGTGAAGGGGGTGAGACCTTCAAAACGGAATGCAGTTGCAAAGGCGAACTTGCTCTGGCCCACCAAGAATGTGCTATTAAATGGTTTAGTATCAAAGGTAACAAGACGTGTGATGTTTGTAAGCAAGAGGTTCAAAACCTGCCTGTCACTCTATTACGAATTCAAAGTGTTCGAGCTCAAAATGCTGGAGCAAGTTTATATGAGCAGGAAGATGCTAATGGGGTTTCACAGGAAGTGCCTGTGCTTGTCATTGTCAGCATGCTTGCCTACTTTTGTTTTCTCGAACAGCTCCTAGTGAAGAAGATGGGTACTGGAGCAATTGTCATCTCTCTTCCTTTTTCTTGTGTACTGGGTCTTCTCTCATCCGTGACTTCATCAACCATGGATCCGCGTGCAAGCAGTTCTTTGTATTCTCCTCGCAACATTTGCTGGGTTGGGAGTCACAATGAGTGGAAGTTCCATTATTGTCGAGTTCTTGAGATGGAGAAGAAGATGGCAAACTGCGTC
>Pyrco_BP1_004302.1
ATGACGGAGAATTCAGCTTCCGAGCTTCGGCAGGGTGAGGAATTGACTTTGGAGAGCTCCTCCGATCAGTCCCAGATTCATGATCAAAAGTTAAAGAATGAAGAAACCTTGTTGGTTCAACAGTCTAGACGACCAAACCTTTCCTCATTGCAAATACCGGCAAGGACACTGGAAAGTAGTTTGTCCACTTTTACGAGAATTGATATTCCCTCTGCGCCAAGTCCAAGTTCTAGTAGAGTTGGACTGCCACCTAGGCCACATTCAGCTAAGATCAAATCAACGGTGAAAAATCTGTTTCCTCAAAAAAGCTTTAGGGTGAAAAATTTGCCCCTGGATGGTGAGAAGACCATTCTCATTGTACCAGACACCCCCCCATCAGATAATCCTTTGGAAAAGCCTTCTACTTCGCGGTCTTTCTCCCTTAATAAGGTTTTCTTCTCTACATCAATGAAAGGGACACATTCTTTACCAGTTACACCAAGTGCAAATCTGGGTTCTGAGACTGGGCAGGGAAGACATATGGAGAGTCATTCTGATTATCCTAGAATTGAAGCTAAGCATCATATGTCCCGCTCATTCTCAGTTCCAGTAAATATTACAGGCAGAAGTTTAAGGCGGATGGATTCTGGAGGCATGATCCGTGTAATTTCAGCAACTCCACGTCCTTCAGCAGTTGTTGGTGCCTCACCAAATGCTGACCCAGCACTGGAAACTGCTACTGAAGATTCTGGTGAGGATATTCCCGAAGAAGAAGCAGTTTGCAGGATTTGTTTGGTTGAGCTCGCAGAAGGTGGTGATTCTCTTAAAATGGAGTGCAGTTGCAAAGGAGAGCTGGCGCTTGCTCACAAAGACTGTGCAGTAAAGTGGTTTAGCATTAAAGGAAACAAGACCTGTGATGTCTGCAAGCAGGATGTCCGAAACTTACCTGTAACACTACTCAAAATACACAATCCTCAAACTGTTACTAGACGACCACCAACAATAATGGAGCAGAGGGAAGTTCCTCGTTACAGGCAAGTCCCAACTTTTCTGACGGTCTGGCAGGATATACCAATTCTTGTCCTGATCAGCATGCTTGCGTATTTCTGCTTTCTGGAGCAACTTCTGGTATCTGACTTGGGCCCTCGTGCTCTTGCCATTTCTTTACCCTTCTCTTGTGTTTTAGGTCTCCTTTCATCCATGATTGCTTCCACAATGGGTAATATTTATCTGCACCCTTTTAAGAATAGAGTTGTGGCATCTATTGGCAACTTGAATTTTATATTGTCAATCCGATATGGCCTCGAAAGT
>Pyrco_BP1_008957.1
ATGGCGACTGAAGATGGAACCTTTGCTAAAAACGGTGGCGGCATTTTCACCAACGAAGCTGAGCCTTCAACCTACATGGATGGAGTTTCCACTGAGATAATTGAAGAAGCACCTCCTGGCCATCTGTGGAGACGACAGAACCTCGTCTTACAGATACCTTCAAGAACTCTTGAGGATGCCAAAGAGAATTTTGTGAGAATAAACATGCCCCCAACGCCGAGCCCCACTCCCAAAAGAGTAAATTTCTCCCCATTACCCAGCCCTAGTTTAGCTAAAATCAATGAGTCCCCAGGTCCCTCGTCGTCAAAAACTAAATCGACCACAAAAAGAAGCCTCCTTCCAAGACTAAGTTTCAAAAATTGGAACACCACTTCGGATATTGAGAAGGCTGCCGCTCGAGCACTAGGAGGCTTGCCTGCAGGGACACGTGAGAAGCCTTCAACTCCAAGGGCCTGGTCCTTTGCAATGCTTTTAACTCCCAGGACGAAAACCGGATCATCCTTGCCTGCAACTCCAATTGCTCACTCAAATCTAGAGTCTATGCATGGCAGGAACACAATTGATCTGAAAGCAGAGGCCCAACGACCTATTAGCCGCTCACGTTCAGTTCCTGCGATTAAGAAAGATGGAAGTATATATGCAGGCAGTGTCATTCGTGTAATTCCAACCACGCCACGAGTGGCTGAGAGGACTGTCACAACTACATCAAGCACATCCCCAATAAATGTCACTAATGGAAGTGATGATGGTGGTGAAGATATTGCTGAAGAAGAAGCTGTTTGTCGAATTTGCTTAGTTGAGCTGGGTGAAGATGCCGACACCCTCAAGATGGAATGCAGCTGTAAAGGCGACCTTGCTCTTGCCCACCAAAAATGTGCTGTAAAATGGTTCAGCATTAAGGGTAATAAAACATGCGATGTGTGCGGAGAAGATGTTCAGAACCTACCGGTCACACTTCTACGAATTCAAAATTCTCAGGCTGTTAATTTTCGAGCAAGTAGAGCACAGCAGGCTGAGGGCTTGGCAGGATGTTCCCATCCTTGCCATAGTCAGCATGCTTGCTTACTTCTGTCTTCTGGAGCAGCTTCTGGTACGTCGTGCAACTTCGTTATGCTTTTCTTTCTTAGCCTTTCAAATTCTAATCAAATCACATGGACAGGTGGGGAAAATGGGATCACACGCAATCACTCTGTCTCTTCCTTTTTCCTGCATTTTGGGTCTTCTGGCATCCATGACATCGACCACAATGGTGAGAAGAAGATATGTCTGGATTTATGCAACTACACAGTTTGTACTGGTCGTTATTGCAGCACATCTACTTTATTCATTGGTAAGAGTTGCTCTAGTAATCAAGCAGTGATTCACATGCAGGCAGTTCTGGCTCTTCTCCTCGCCACCTTTTCAGGGTTCGGAATTACAATGTGTGGAAGCTCTATCATTGTTGAGGCTTTGAGATGGAGGGGAAGATGGCGTTCTCGGCAGTCAAATCAACAGCATGGTTCTCAGGAGGTGACACGACCGAATCAATCACCACAGAATACACAACAAACACAAACGAATCCCCAACAGCGGGAAAATGAACCTGAAGGTGCAGAACTTACTCATGGCCCTACCTCTGTATGCATGAATACCACCGCTGCATGC
>Pyrco_BP1_013417.1
ATGCTAGCTGCTGAATCAGTCCCCAATGGAGCTGCAGAACCTCCTCCTTCTCCTCAGGCTGGTTTCCAAAATCTGAAGACAGTAAATGAAGAAGCTACCGACCTGGAACCTACTGGGAGGCGCCCAGACATATCACTTCAGATACCCCGAAGGCCTGTGGGTTTTGGCAGTAGCTGTAGCGGAAAGGGTTTACTGCAGTCTCAAGGTTCCTTTAAGGGCAGCTCGCTATCAGGGGGCCTTTTCCGGGCTTTAAGCTTCAAGAGAAAAGGCAATCAACCGGATGGTGAGAGAAGCTCCCTCCTTAATTCAGACCCCAGTAGAGATCCTGAAAGATGTACCTCTCTTCCTGTTACACCGATATCAAATTTGTCCACCTCTGTTGCTACACCCAGCTCTGCAAGGATGTATAATGAAGTGCACAGGCCACGTAAAGAAACTACAACAGTTTTGAGGTCCCTTTCCATGCCTGGATGTAATAAAGTCATTGTAAGATCCGTATCTTTTGCAACTCGAAATGAGCAGACTCAAGCAGATCCTAGTGATGATCAAATAACTCCAGTTCCAGTGGAGGCCAATGATGAAGAAATTCCTGAAGAAGAAGCAGTGTGCAGGATATGTCTTGATGCATGTGATGAACAAAATACGCTCAAAATGGAATGTTTTTGCAAAGGTGCTCTTAGACTTCTACATGAAGAGTGCGCCATTAAGTGGTTCAGCACAAAAGGAAACAAGAAATGTGATGTATGTGGTCAAGAAGTTCAGAATTTACCTGTAACATTGCTTTGGGTGCAGAGCACTGCTCAAAGGGGTAGTGGACAGCAGCACAACCAACACGGTTTGCATCCAGAAACGATAAGTGCCTGGCAGGACTTTGTGGTACTGGTCTTGATTAGCACAATATGCTATTTCTTCTTCCTTGAGCAGCTACTGATTCGTGACTTGAAAACTAGAGCGATTGTAATTACAGCACCGTTTGCATTTACATTGGGTCTCTTGGCATCCACATTCGCCATCATCCTTGCAATCAGGGAGTACATATGGACATATGCAGCTCTGGAGTTTGCGCTTGTCGCCCTCATTGTCCACCTGTTCTACAGCATACTTCATCTGATGGCCATTTACGCGATATTGCTTGCTGCGGTGTTGGGTTTCGGAATAGCAATGAGCCTCAACTCATTGTACATGAAATATTTCACCTGGAGAGTTCAAGTTGCACAATCTCAAAGCTCTAGCCCTGGCGGGGGAATGGAGGAAGACGACCTCGAGTACAAGGGTAGATGCTCT
>Pyrco_BP1_018549.1
ATGGGAACTGAGGAAGAAAAGCATGATCATGGTCAAAGTTCATGCCAGGGGCAAGGAGAAGTTGACGTGCCACTTGACAAGGTTGAAGATTCAGTAGTAGTTGCTGAAGAAGCACCCCAAGTTCATCCATGGAAGCGACAAAATCTCCACCTGGAGATACCCACGAGACCATCCGAAGATTGTGTTCAGGATTTTGTTGCAATAAAGATGCCTCCAACACCGAGTCCCACTCCTAGGAAAGTAAATTTTCTCTTGACACCTGGTTCTGTAGATGGAAGAATGAGTGGATCGCCAGGGCCCTCTTCAGCTAAAGGCAAATCATCTATAAAATCTCTTTTACCAAAACTAAGCTTCAAGTATCGAAGTACTGCTGATGCGGAGAAGGCTTCCAACCTAGCTTCAGTAGGTTCTTCTACAGGAGTTCGGGAAAAAGCTTCCATCTCAAGGTCACTGTCTCTCACAAAATTATTCACACCGAAGATGAAGAGAACATCATCCCTACCTGTAACTCCAATGGCACTTGCACTCCGAGAATCTGCACACGGCGGAAGTGTTGGTGGCTCTCTGAATTCAATTGTGGAGAAGATGGGTACTGGAGCAATTGCCATCTCTCTTCCATTTTCATGTGTACTGGGTCTCCTCTCATCCATGACCTCATCAACCATGGTGCAAAGAAGATTTGTCTGGGTTTATGCATCGGTTCAGTTTGCTCTGGTGGTTCTATTTGCACATATATTTTACTCGTTGGTCCGCGTGCAAGCAGTTCTTTGTATTCTCCTCGCAACATTTGCTGGGTTGGGAGTTGCAATGAGTGGGAGTTCCATCATCGTCGAGTCCTTGAGATGGAGAAGAAGATGGCAAACTGCATCCGAGCAACGTCAGATGCCC
>Pyrco_BP1_025086.1
ATGGCGACTGAAGATGAAAGCATCGTTAAAAATGGTGGCAACATTTTCACCAACGAAGCTGAGCCTTCACCCCACATGGGTGGAGATTCCACTGAGATAATTGAAGAAGCTCCTCCTGACCATCCATGGAGACGACAGAACCTTGTGTTACAGATACCTCCAAGAACTCTTGAGGATGCCAAAGAAGATTTTGTAAGCATAAACATGCCCCCAACGCCGAGTCCCACTCCCAAAAGAGTAAACTTCTCCCCATTACCCAGCCCTATTGTAGCCAAAATCAGTGGTTCCCCAGGTCCCTCATCATCAAAAACTAAATCAACTACAAAAAAAAGCCTCCTTCCAAAACTAAGTTTCAAACATCGGAACACTACTTCGGAGATTCAGAAGGCCGCCGCTCTAGCACTAGGAGGCTTACCTGCAGGGACACGTGAGAAGCCTACAATTCCAAGGGCCTGGTCCTTTACAAAGCTTTTAACTCCCAGAACGAAAAATACATCATCCTTGCCTGTAACTCCAATTGCTCACTCAAATCCAGAGTCTATGCATGGCAGGAACACAACTGATCTGAAAGCAGAGGCCCAACGACCTATTCACCGTTCACTTTCAGTCCCTGCAATTAATAAAGATGGAAGTATATGTGTAGGCAGTGTCATTCGTGTAATTCCAACCACGCCACAAGTGGCTGAAGGGACTGTCACGACAACATCAAGCACATCCCCTGTAAATGACACTGGTGGAAGCAATGATCGTGGTGAAGATATTGCTGAAGAAGAAGCTGTTTGTCGAATTTGCTTAGTTGAGCTGGGTGAAGACGCTGACACCCTCAAGATGGAATGCAGATGTAAAGGCGACCTTGCTCTTGCCCACCAAGAATGTGCTGTAAAATGGTTCAGCATTAAAGGTGGGGAAAATGGGATCGGGTGCAATTGCTCTTTCTCTTCCTTTTTCCTGCATTTTGGGTCTTCTGGCATCCATGACATCGAGCACGATGGTGAGAAGAAGATATGTCTGGATTTATGCAACTATTCAGTTCGTACTGGTGGTTCTCGCGTCACATCTACTTTATTCATTGGTAAGAGTTACTCCTGTAATCAAATTCACATGCAGGCAGTTCTGGCTCTTCTCCTCGCCACCTTTTCAGGATTTGGAGTTACAATGTGCGGAAATTCTATTATTGTCAAGGCTTTGGGATGGAGGGAAAGATGGCGTTCTCAGGAGTCAAATCAACAGCGTGGTTCTCAGGAGGTGGCGCAGCCAAATCAATCACCCCAGAATACACGACATACACAGACGGATCCCCAACAGCGGGAAAATGAACTCGAACGAGCAGAAGTTACTCATGGCAGC
>Pyrco_BP1_027867.1
ATGCAAGCAGCTCAATCAGTCTCCAATGGAGCTGTAGAATCTTCTCCTCCTCCTCCTCCTCCTCCCCCTCCTCCTCCTCAGGGTGGTCTCCAAAATCTGAAGACAGTAAAGGAAGAAGGTACCGAACCAGAACCTGCCGGGAGGCGCCCGGATATATCACTTCAGATACCCCCAAGGCCTGCAGGTTTTGGCAGTAGCCGTAGCGGAAAGGGTTTACTACAGTCTCAAGGTTCCTCTAAGGGTAGCTCGCTATCAGGCGGCCTCTTCCGGGGTTTAAGCTTCAAGAAAAAAGGTAACCAACCGGATGGTGAGAAAAGCTGCCTCCTTAATTCAGGCCCCAGTAGAGCTCCTGAAAGTCCTACAATGGCCAATTCCGTATCGCCATTTTCTTGGAAAAGATGTACCTCTCTTCCTGTTACGCCGGCGTCAAATTTGTCCCCCTCGGTTGCTACACCTATCTCCGCAAGGATGTATAGTGAAGCGCACAAGCAACATAAAGAAACTACAACAGTTTCGAGGTCCCTTTCTATGCCTGGACGAAATAAAGTCATTGTAAGATCCGTATCTTTTGCAACTAGAAATGGGCAGACTCAAACGGATCCTAGTGATGATCAAATAACTCCAGTTCCGGTGGAGGCCAATGATGAAGAAATTCCTGAAGAAGAAGCAGTGTGCAGGATATGTCTTGATGTATGTGATGAACAAAATACGCTCAAAATGGAATGCTTTTGCAAAGGTGCTCTCAGACTTCTACATGAAGAGTGCGCCATTAAGTGGTTTAGCACAAAAGGAAACAAGAAATGTGATGTATGTGGTCAAGAGGTTCAGAATTTACCTGTAACATTGCTTCGGGTTCAGAGCACTGCTCAAAGGGGTAGCAGACAGCAGAACAACCAACAGGGTTTGCATCCAGAAACGATAAGTGCCTGGCAGGACTTTGTGGTACTGGTTTTAATTAGCACCATATGCTATTTCTTCTTCCTTGAGCAGCTACTGATTCGTGACTTGAAAAATCAAGCGATTGTAATTGCAGCACCATTTGCATTTACATTGGGCCTCTTGGCATCTATATTCGCCATCATCCTTGCAATCAGGGAGTATATATGGACATATGCAGCTCTTGAGTTTGCGCTTGTCGCTCTAATTGTCCACCTGTTCTACAGCACACTTCGTCTGACTGCCATTTACTCGGTATTGCTCGCTGCGGTATTGGGTTTCGGGATAGCGATGAGCCTCAACTCATTGTATATCCAATATTACACTTGGAGAGTTCAAGTTGCACAAACTCAAAGCTCTAACCCTGTA
>Pyrco_BP1_030990.1
ATGGCGGACAATTCAGTTTCTGAGCTTCAGCTTGGAGAGGAATCAACTACGGAGAGCTCATCTGACCAGCACCAGATTCATGAACAAAAGGAAAAGAATGAAGAAACCAGTTCGTCTAGACGGCCAAACCTCTCCTCGTTGCAAATACCGGCAAGGACATTGGAAACCAGTTCGTCTGCTTGTACGAGAATTGATATTCCCTCCACACCAAGTCCAAGTTCTAGTAAAGTTGGACTACCGCCTAGGCCACATTCAGCTAAGATCAAATCAACCGTGAAAAATCTGTTTCCTCAAAAAAGCTTCCGGGTGAAAAATTTGCCTCTGGATGGCGAGAAGACGATTCTCATTATGCCGGATACATCACCATCAGATAGTCCGTTGGAAAAGCCTTCTACTTCACGGTCTTTCTCGCTCAATAAGCTTTTCTTCTCTACATCAACAAAAGGGACTCATTCTTTACCAGTTACACCAAGTGCAAATCTGGGTTCTGAGATTGGGCAGGGAAGACAAGTGGAGAGTCATTCTGATTCTAGAATTGAAGTTAAGCATCATATGTCCCGCTCTTTCTCAGTTCCAGTAAATATTGCAACCAGAAGTTTAAGGCGGATGGATTCTGGATGCATGATCCGTGTAATTTCAGCAACTCCACGTCCTTCAGCAGTTGAGCGTGCCTCACCAAATGCTGACCCAGCACTGGAAACGGCCACAGCCACTGAAGATTCGGGTGAAGATATTCCTGAAGAAGAAGCAGTTTGCAGGATTTGTTTGGTTGAGCTCGCAGAAGGTGGTGATTCTCTTAAAATGGAGTGCAGCTGCAAGGGAGAGCTAGCACTTGCTCACAAAGATTGTGCAGTAAAGTGGTTTAGCATTAAAGGGAACAAAACCTGTGACGTCTGCAAGCAGGATGTCCGAAACTTACCTGGTCTGGCAGGACATACCGGTTCTTGTCCTGGTCAGCATGCTTGCGTATTTCTGCTTTCTGGAGCAACTTCTGGTATC
>Pyrco_BP1_040977.1
ATGGATTCATTTTTTCGTGTATTTCCTTCCACTCCTCGAGTCAAGGAAGGAGATGATGTATCAATTAGTTCCCCAACAGAAGATGCTGGGAAAGATGATGATAATGGTGAAGACATATCTGAGGAAGAGGCCGTCTGTAGAATTTGTCTTGTGGAACTGTGTGAAGGGGGTGAGACTCTCAAAATGGAATGCAGTTGCAAAGGTGAACTTGCTCTGGCTCACCAAGAATGTGCTATTAAATGGTTTAGCATCAAAGGTAACAAGACCTGTGATGTGTGTAAGCAAGACGTTCAAAACCTGCCTGTCACTCTATTACGAATTCAAAGTGTTCGAGCTCGAAATGCTGGTGCAAGTTTATATGGGCAGGAAGATGCTAATGGGAACAGGCAAGTGGGTTTGCATTTTTACAGTTCTCATTGTTCAATGCCTCACAAACAAACATGCTTGTTTATTATCTTGCATCCCATAAGCTCAATAAAAGAATCTCGC
>Pyrco_BP_DH_04g09490
ATGGCGACTGAAGATGAAAGCATCGTTAAAAATGGTGGCAACATTTTCACCAACGAAGCTGAGCCTTCAGCCCACATGGGTGGAGATTCCATTGAGATAATTGAAGAAGCTCCTCCTGACCATCCATGGAGACGACAGAACCTTGTGTTACAGATACCTCCAAGAACTCTTGAGGATGCCAAAGAAGATTTTGTAAGCATAAACATGCCCCCAACGCCGAGTCCCACTCCCAAAAGAGTAAACTTCTCCCCATTACCCAGCCCTATTGTAGCCAAAATCAGTGGTTCCCCAGGTCCCTCATCATCAAAAACTAAATCAACTACAAAAAAAAGCCTCCTTCCAAAACTAAGTTTCAAACATCGGAACACTACTTCGGAGATTCAGAAGGCCGCCGCTCTAGCACTAGGAGGCTTACCTGCAGGGACACGTGAGAAGCCTACAATTCCAAGGGCCTGGTCCTTTACAAAGCTTTTAACTCCCAGAACGAAAAATACATCATCCTTGCCTGTAACTCCAATTGCTCACTCAAATCCAGAGTCTATGCATGGCAGGAACACAACTGATCTGAAAGCAGAGGCCCAACGACCTATTCACCGTTCACTTTCAGTCCCTGCAATTAATAAAGATGGAAGTATATGTGTAGGCAGTGTCATTCGTGTAATTCCAACCACGCCACAAGTGGCTGAAGGGACTGTCACGACAACATCAAGCACATCCCCTGTAAATGACACTGGTGGAAGCAATGATCGTGGTGAAGATATTGCTGAAGAAGAAGCTGTTTGTCGAATTTGCTTAGTTGAGCTGGGTGAAGACGCTGACACCCTCAAGATGGAATGCAGATGTAAAGGCGACCTTGCTCTTGCCCACCAAGAATGTGCTGTAAAATGGTTCAGCATTAAAGGTAATAAAAAATGTGATGTGTGCGGAGAAGAGGTTCAGAACCTACCGGTCACCCTTCTACGAATTCAAAATTTTCAGGCTGTTAATTTTCGAGCAAGTAGAGCACAGCAGGCTGAGGCTACTCAATATAGGGTTTGGCAGGATGTTCCCATCCTTGTCATAGTCAGCATGCTTGCTTACTTCTGTTTTCTTGAGCAGCTTCTGGTGGGGAAAATGGGATCGGGTGCAATTGCTCTTTCTCTTCCTTTTTCCTGCATTTTGGGTCTTCTGGCATCCATGACATCGAGCACGATGGTGAGAAGAAGATATGTCTGGATTTATGCAACTATTCAGTTCGTACTGGTGGTTCTCGCGTCACATCTACTTTATTCATTGATTCACATGCAGGCAGTTCTGGCTCTTCTCCTCGCCACCTTTTCAGGATTTGGAGTTACAATGTGCGGAAATTCTATTATTGTCAAGGCTTTGGGATGGAGGGAAAGATGGCGTTCTCAGGAGTCAAATCAACAGCGTGGTTCTCAGGAGGTGGCGCAGCCAAATCAATCACCCCAGAATACACGACATACACAGACGGATCCCCAACAGCGGGAAAATGAACTCGAA
>Pyrco_BP_DH_09g05620
ATGGCGGACAATTCAGTATCTGAGCTTCAGCTTGGAGAGGAATCAACTACGGAGAGCTCATCTGATCAGCACCAGATTCATGAACAAAAGGAAAAGAATGAAGAAACCAGTTCGTCTAGACGGCCAAACCTCTCCTCGTTGCAAATACCGGCAAGGACATTGGAAACCAGTTCGTCTGCTTGTACGAGAATTGATATTCCCTCCACACCAAGTCCAAGTTCTAGTAAAGTTGGACTACCGCCTAGGCCACATTCAGCTAAGATCAAATCAACCGTGAAAAATCTGTTTCCTCAAAAAAGCTTCCGGGTGAAAAATTTGCCTCTGGATGGCGAGAAGACGATTCTCATTATGCCGGATACATCACCGTCAGATAGTCCGTTGGAAAAGCCTTCTACTTCACGGTCTTTCTCGCTCAATAAGCTTTTCTTCTCTACATCAACAAAAGGGACTCATTCTTTACCAGTTACACCAAGTGCAAATCTGGGTTCTGAGATTGGGCAGGGAAGACAAGTGGAGAGTCATTCTGATTCTAGAATTGAAGTTAAGCATCATATGTCCCGCTCTTTCTCAGTTCCAGTAAATATTGCGACCAGAAGTTTAAGGCGGATGGATTCTGGATGCATGATCCGTGTAATTTCAGCAACTCCACGTCCTTCAGCAGTTGAGCGTGCCTCACCAAATGCTGACCCAGCACTGGAAACGGCCACAGCCACTGAAGATTCGGGTGAAGATATTCCTGAAGAAGAAGCAGTTTGCAGGATTTGTTTGGTTGAGCTCGCAGAAGGTGGTGATTCTCTTAAAATGGAGTGCAGCTGCAAGGGAGAGCTAGCACTTGCTCACAAAGATTGTGCAGTAAAGTGGTTTAGCATTAAAGGGAACAAAACCTGTGACGTCTGCAAGCAGGATGTCCGAAACTTACCTGTAACACTACTCAAAATACACAATCCTCAAACTGTTATTAGACGACCACCAACAATAATGGAGCAGAGGGAAGTCCATCATTACAGGGTCTGGCAGGACATACCGGTTCTTGTCCTGGTCAGCATGCTTGCGTATTTCTGCTTTCTGGAGCAACTTCTGGTATCTGACTTGGGCCCTCGTGCTCTTGCCGTTTCCTTACCCTTCTCTTGTGTTTTAGGTATCCTTTCATCTATGATTGCTTCCACAATGGTGAGCAGGAGCTACATATGGGCTTATGCCTCCTTCCAGTTTGCCATCGTGATCCTGTTTGCCCACATATTTTATACTGTACTTAATGTAAATCCAATTCTCTCAGTCCTCCTTTCCTCATTCACTGGCTTCGGGATTGCAATCAGCACGAATTCCCTTCTGGTTGAGTATCGTAGATGGAAAATCAGCAGACAACTGCAATCATCCTATCAACATGCTAGCAGTGCACTGCATCTGCATGAACTACAACTGCAGCAGCACCGGCAACAGCACCAGCAGTGGCTACAGCAAGAAGAGCAATATCAACGCCAATCCCAGCAACAACGACAGCAACAGTTGATGGAAGATTCACATGATCAGTACCAGCAAGTACAGCGACAGCTTCAGCAGCAAGAAGAGGAGCATCATCGACACCAACAGGAGCACCAGCACCAACGGTTGGATGGAGATCCAAATGCTGATGGTTCTAGGCCGCTAGAAGTTAGACAGGGCACA
>Pyrco_BP_DH_11g11190
ATGCCTCCAACACCGAGTCCCACTCCTAGGAAAGTAAATTTTCTCTTGACACCTGGTTCTGTAGATGGAAGAATGAGTGGATCGCCAGGGCCCTCTTCAGCTAAAGGCAAATCATCTATAAAATCTCTTTTACCAAAACTAAGCTTCAAGTATCGAAGTACTGCTGATGCGGAGAAGGCTTCCAACCTAGCTTCAGTAGGTTCTTCTACAGGAGTTCGGGAAAAAGCTTCCATCTCAAGGTCACTGTCTCTCACAAAATTATTCACACCGAAGATGAAGAGAACATCATCCCTACCTGTAACTCCAATGGCACTTGCACTCCGAGAATCTGCACACGGCGGAAGTGTTGGTGGCTCTCTGAATTCAATTAGGAAAGAATCCAAAAGACAGATAGCTCGCTCACTTTCAGTCCCAGTCAACCATAAAGAAGTGAACTTAAGGAGGATGGATTCATTTTTTCGTGTATTTCCTTCCACTCCTCGAGTCAAGGAAGGAGATGATGTATCAATTAGTTCCCCAACAGAAGATGCTGGGAAAGATGATGATAATGGTGAAGACATATCTGAGGAAGAGGCCGTCTGTAGAATTTGTCTTGTGGAACTGTGTGAAGGGGGTGAGACTCTCAAAATGGAATGCAGTTGCAAAGGTGAACTTGCTCTGGCTCACCAAGAATGTGCTATTAAATGGTTTAGCATCAAAGGTAACAAGACCTGTGATGTGTGTAAGCAAGACGTTCAAAACCTGCCTGTCACTCTATTACGAATTCAAAGTGTTCGAGCTCGAAATGCTGGTGCAAGTTTATATGGGCAGGAAGATGCTAATGGGAACAGGGTTTGGCAGGAAGTGCCTGTGCTCGTCATTGTCAGCATGCTTGCCTACTTTTGCTTTCTTGAGCAGCTCCTGGTGGAGAAGATGGGTACTGGAGCAATTGCCATCTCTCTTCCATTTTCATGTGTACTGGGTCTCCTCTCATCCATGACCTCATCAACCATGGTGCAAAGAAGATTTGTCTGGGTTTATGCATCGGTTCAGTTTGCTCTGGTGGTTCTATTTGCACATATATTTTACTCGTTGGTCCGCGTGCAAGCAGTTCTTTGTATTCTCCTCGCAACATTTGCCGGGTTGGGAGTTGCAATGAGTGGGAGTTCCATCATTGTCGAGTCCTTGAGATGGAGAAGAAGATGGCAAACTGCATCCGAGCAACGTCAGTTGCCC
>Pyrco_BP_DH_12g11880
ATGGCGACTGAAGATGGAACCTTTGCTAAAAACGGTGGCGGCATTTTCACCAACGAAGCTGAGCCTTCAACCTACATGGATGGAGTTTCCACTGAGATAATTGAAGAAGCACCTCCTGGCCATCTGTGGAGACGACAGAACCTCGTCTTACAGATACCTTCAAGAACTCTTGAGGATGCCAAAGAGAATTTTGTGAGAATAAACATGCCCCCAACGCCGAGCCCCACTCCCAAAAGAGTAAATTTCTCCCCATTACCCAGCCCTAGTTTAGCTAAAATCAATGAGTCCCCAGGTCCCTCGTCGTCAAAAACTAAATCGACCACAAAAAGAAGCCTCCTTCCAAGACTAAGTTTCAAAAATTGGAACACTACTTCGGATATTGAGAAGGCTGCCGCTCGAGCACTAGGAGGCTTGCCTGCGGGGACACGTGAGAAGCCTTCAACTCCGAGGGCCTGGTCCTTTGCAATGCTTTTAACTCCCAGGACGAAAACCGGATCATCCTTGCCTGCAACTCCAATTGCTCACTCAAATCTAGAGTCTATGCATGGCAGGAACACAATTGATCTGAAAGCAGAGGCCCAACGACCTATTAGCCGCTCACGTTCAGTTCCTGCGATTAAGAAAGATGGAAGTATATATGCAGGCAGTGTCATTCGTGTAATTCCAACCACGCCACGAGTGGCTGAGAGGACTGTCACAACTACATCAAGCACATCCCCAATAAATGTCACTAATGGAAGTGATGATGGTGGTGAAGATATTGCTGAAGAAGAAGCTGTTTGTCGAATTTGCTTAGTTGAGCTGGGTGAAGATGCCGACACCCTCAAGATGGAATGCAGCTGTAAAGGCGACCTTGCTCTTGCCCACCAAAAATGTGCTGTAAAATGGTTCAGCATTAAGGGTAATAAAACATGCGATGTGTGCGGAGAAGATGTTCAGAACCTACCGGTCACACTTCTACGAATTCAAAATTCTCAGGCTGTTAATTTTCGAGCAAGTAGAGCACAGCAGGCTGAGGTTACTCAATATAGGGCTTGGCAGGATGTTCCCATCCTTGCCATAGTCAGCATGCTTGCTTACTTCTGTCTTCTGGAGCAGCTTCTGGTGGGGAAAATGGGATCACACGCAATCACTCTGTCTCTTCCTTTTTCCTGCATTTTGGGTCTTCTGGCATCCATGACATCGACCACCATGGTGAGAAGAAGATATGTCTGGATTTATGCAACTACACAGTTTGCACTGGTCGTTATTGCAGCACATCTACTTTATTCATTGATTCACATGCAGGCAGTTCTGGCTCTTCTCCTCGCCACCTTTTCAGGGTTCGGAATTACAATGTGTGGAAGCTCTATCATTGTTGAGGCTTTGAGATGGAGGGGAAGATGGCGTTCTCGGCAGTCAAATCAACAGCATGGTTCTCAGGAGGTGACACGACCGAATCAATCACCACAGAATACACAACAAACACAAACGAATCCCCAACAGCGGGAAAATGAACCTGAAGGTGCAGAACTTACTCATGGCCCTACCTCTGTATGCATGAATACCACCGCTGCATGC
>Pyrco_BP_DH_13g15100
ATGGCCAATTCCGTATCGCCATTTTCTTGGAAAAGATGTACCTCTCTTCCTGTTACGCCGGCGTCAAATTTGTCCCCCTCGGTTGCTACACCTATCTCCGCAAGGATGTATAGTGAAGCGCACAAGCAACATAAAGAAACTACAACAGTTTCGAGGTCCCTTTCTATGCCTGGACGAAATAAAGTCATTGTAAGATCCGTATCTTTTGCAACTAGAAATGGGCAGACTCAAACGGATCCTAGTGATGATCAAATAACTCCAGTTCCGGTGGAGGCCAATGATGAAGAAATTCCTGAAGAAGAAGCAGTGTGCAGGATATGTCTTGATGTATGTGATGAACAAAATACGCTCAAAATGGAATGCTTTTGCAAAGGTGCTCTCAGACTTCTACATGAAGAGTGCGCCATTAAGTGGTTTAGCACAAAAGGAAACAAGAAATGTGATGTATGTGGTCAAGAGGTTCAGAATTTACCTGTAACATTGCTTCGGGTTCAGAGCACTGCTCAAAGGGGTAGCAGACAGCAGCACAACCAACAGGGTTTGCATCCAGAAACGACAAGTGCCTGGCAGGACTTTGTGGTACTGGTTTTAATTAGCACCATATGCTATTTCTTCTTCCTTGAGCAGCTACTGATTCGTGACTTGAAAAATCAAGCGATTGTAATTGCAGCACCATTTGCATTTACATTGGGCCTCTTGGCATCCATATTCGCCATCATCCTTGCAATCAGGGAGTATATATGGACATATGCAGCTCTTGAGTTTGCGCTTGTCGCTCTAATTGTCCACCTGTTCTACAGCACACTTCAGCTGACTGCCATTTACTCGGTATTGCTCGCTGCGGTATTGGGTTTCGGGATAGCGATGAGCCTCAACTCATTGTATATCCAATATTACACTTGGAGAGTTCAAGTTGCACAAACTCAAAGCTCTAGCCCTGTA
>Pyrco_BP_DH_16g14830
ATGCTAGCTGCTGAATCAGTCCCCAATGGAGCTGCAGAACCTCCTCCTTCTCCTCAGGCTGGTTTCCAAAATCTGAAGACAGTAAATGAAGAAGCTACCGACCTGGAACCTACTGGGAGGCGCCCAGACATATCACTTCAGATACCCCGAAGGCCTGTGGGTTTTGGCAGTAGCTGTAGCGGAAAGGGTTTACTGCAGTCTCAAGGTTCCTTTAAGGGCAGCTCGCTATCAGGGGGCCTTTTCCGGGCTTTAAGCTTCAAGAGAAAAGGCAATCAACCGGATGGTGAGAGAAGCTCCCTCCTTAATTCAGACCCCAGTAGAGATCCTGAAAGATGTACCTCTCTTCCTGTTACACCGATATCAAATTTGTCCGCCTCTGTTGCTACACCCAGCTCTGCGAGGATGTATAATGAAGTGCACAAGCCACGTGAAGTCATCCAACTGAAAGAGATGGTTGTGATTAATTGTGTGCAGAAAGAAATTACAACAGTTTTGAGGTCCCTTTCTATGCCTGGATGTAATAAAGTCATTGTAAGATCCGTATCTTTTGCAACTCGAAATGAGCAGACTCAAGCAGATCCTAGTGATGATCAAATAACTCCAGTTCCAGTGGAGGCCAATGATGAAGAAATTCCTGAAGAAGAAGCAGTGTGCAGGATATGTCTTGATGCATGTGATGAACAAAATACGCTCAAAATGGAATGTTTTTGCAAAGGTGCTCTTAGACTTCTACATGAAGAGTGCGCCATTAAGTGGTTCAGCACAAAAGGAAACAAGAAATGTGATGTATGTGGTCAAGAAGTTCAGAATTTACCTGTAACATTGCTTCGGGTGCAGAGCACTGCTCAAAGGGGTAGTGGACAGCAGCACAACCAACACGGTTTGCATCCAGAAACGATAAGTGCCTGGCAGGACTTTGTGGTACTGGTCTTGATTAGCACAATATGCTATTTCTTCTTCCTTGAGCAGCTACTGATTCGTGACTTGAAAACTAGAGCGATTGTAATTACAGCACCGTTTGCATTTACATTGGGTCTCTTGGCATCCACATTCGCCATCATCCTTGCAATCAGGGAGTACATATGGACATATGCAGCTCTGGAGTTTGCGCTTGTCGCCCTCATCGTCCACCTGTTCTACAGCATACTTCATCTGATGGCCATTTACGCGATATTGCTTGCTGCGGTGTTGGGTTTCGGAATAGCGATTAGCCTCAACTCATTGTACATGAAATATTTCACCTGGAGAGTTCAAGTTGCACAATCTCAAAGCTCTAGCCCTGTA
>Pyrco_BP_DH_17g11550
ATGACGGAGAATTCAGCTTCCGAGCTTCGGCAGGGTGAGGAATTGACTTTGGAGAGCTCCTCCGATCAGTCCCAGATTCATGATCAAAAGTTAAAGAATGAAGAAACCTTGTTGGTTCAACAGTCTAGACGACCAAACCTTTCCTCATTGCAAATACCGGCAAGGACACTGGAAAGTAGTTTGTCCACTTTTACGAGAATTGATATTCCCTCTGCGCCAAGTCCAAGTTCTAGTAGAGTTGGACTGCCACCTAGGCCACATTCAGCTAAGATCAAATCAACGGTGAAAAATCTGTTTCCTCAAAAAAGCTTTAGGGTGAAAAATTTGCCCCTGGATGGTGAGAAGACCATTCTCATTGTACCAGACACCCCCCCATCAGATAATCCTTTGGAAAAGCCTTCTACTTCGCGGTCTTTCTCCCTTAATAAGGTTTTCTTCTCTACATCAATGAAAGGGACACATTCTTTACCAGTTACACCAAGTGCAAATCTGGGTTCTGAGACTGGGCAGGGAAGACATATGGAGAGTCATTCTGATTATCCTAGAATTGAAGCTAAGCATCATATGTCCCGCTCATTCTCAGTTCCAGTAAATATTACAGGCAGAAGTTTAAGGCGGATGGATTCTGGAGGCATGATCCGTGTAATTTCAGCAACTCCACGTCCTTCAGCAGTTGTTGGTGCCTCACCAAATGCTGACCCAGCACTGGAAACTGCTACTGAAGATTCTGGTGAGGATATTCCCGAAGAAGAAGCAGTTTGCAGGATTTGTTTGGTTGAGCTCGCAGAAGGTGGTGATTCTCTTAAAATGGAGTGCAGTTGCAAAGGAGAGCTGGCGCTTGCTCACAAAGACTGTGCAGTAAAGTGGTTTAGCATTAAAGGAAACAAGACCTGTGATGTCTGCAAGCAGGATGTCCGAAACTTACCTGTAACACTACTCAAAATACACAATCCTCAAACTGTTACTAGACGACCACCAACAATAATGGAGCAGAGGGAAGTTCCTCGTTACAGGGTCTGGCAGGATATACCAATTCTTGTCCTGATCAGCATGCTTGCGTATTTCTGCTTTCTGGAGCAACTTCTGGTATCTGACTTGGGCCCTCGTGCTCTTGCCATTTCTTTACCCTTCTCTTGTGTTTTAGGTCTCCTTTCATCCATGATTGCTTCCACAATGGTGAGCAGGAGCTACATATGGGCTTATGCCTCCTTCCAGTTTGCCATTGTGATCCTGTTTGCTCACATATTTTATACTGTTCTTAATGTAAATCCAATTCTCTCGGTTCTACTTTCCTCATTCACCGGGTTTGGGATTGCAATCAGCACGAATTCCCTTCTGGTGGAGTATCTTAGATGGAAAACCAGCAGACAACTGCAATCTTCCCATCAACACACTAGCAATGCATTGCATCGGCATGAACTACAACTGCAGCAGCACCGGCAACAGCACCAGCAGTGGCAGCAGCAAGAAGAGCAATATCAACGCCAATACCAGCAACAACGACGGCAACAATTGATGGAAGATTCACATAATCAGTACCAGCAACTACAACGACAGCTGCAGCAGCAAGAAGAAGAGCATCGTCGACACCAACAGGAGCAACAGCTGCAACAGTTAGACGGAGATCTAAATACTGATGGTTCCAGGCAGCTAGAAGTTAGACAGGGCACA
>Pruav_co4018725.1_g010.1.br
GGTGGGGACGCCGCTGAGATAATTGAAGAAGCTCCTCCTGGTCAACCATGGAGACGACAGAACCTCATCTTACAGATACCTTCAAGAAGTCTTGAGGATGCCAAAGAAGATTTTGTGAGGATAAACATGCCCCCAACGCCGAGTCTCACTCCCAAAAGAGTAAACTTCTCCCCATTACCCAGCCCTAGTGTAGCCAAAATCAGTGGGTCCCCAGGTCCCTCATCATCAAAAGCTAAATCAACCATAAAAAGCCTCCTTCCAAAACTAAGTTTCAAACATCGGAATACTACTTCAGAGATTCAGAAGGCTGCCACTCTAGCCCTGGGAGGCTTACCTGCGGGGACACATGAGAAGCCTTTAATTTCAAGGACATGGTCCTTTACAAAGCTTTTGACTCCTAGAATGAAAAATGCATCATCCTTGCCTGTAACTCCAATTGCTCACTCAAATCCAGAGTCTATGCATGGAAACACAATTGATATGCTCAGTTCTGTTTTCTACTTGCTAGTAGCACTCTACAGAGCATTAGCAAAATTCCAAGATAAGTTTAAATCTAGT
>Pruav_sc0000094.1_g210.1.mk
ATGAGTAATGAGAAAATGGGAACTGAGGAAAAGCATGAGGCTGAGGTCCATGATCGTGATGAGAATTCAACGCAAGGAACAATTGCTGTTCCTGTTCACAAGATTGAAGACTCAACGGGAGAAACTGAAGAAGCACCCCAAGTTCATCCATGGAAGCGGCAAAATCTCTACCTGGAGATACCTTCAAGAACATCAGAAGACTGTACTGAGGATTTTGTTACGATAAAGATGCCTCCAACACCAAGCCCCACTCCTAGGAAAGTAAATTTTCTCTTAACACCTGGTTCCATAGATGCAAGAGTTAGTGGATCACCAGGCCCCTCTTCAGCTAAAGGCAAATCATCTATAAAAGCTCTTTTCCCAAAACTAAGTTTTAAGTATCGAAGCTCTTCGGATATTGAGAAGGCTTCCAACCTAGCTTCAGAAGGGTCGTCTACAGGAGCGAGGGAGAAGCCTTCCATTTCAAGGTCATTGTCCCTCACAAAGCTATTCACGCCCCGGATGAGGAGAACATCATCCTTACCTGTTACTCCAATTGCTCTTTCACTCCCAGAATCTGCACATGGTGGAAGTGTTGGTGGCTCTCTGACTTCAATACGGAAAGAATCCCAAGTACAGATATCTCGCTCACTTTCAGTACCTGTCAACAATAAAGAAAGACAATTAAGGAGGATGGATTCATTTTTTCGTGTAATTCCTTCGACTCCTCGAGTGAAGGAAGTGGATGTAATATCGATTAGTTCCCCAACGGTGGATTCTGGAAAAGATGATGATGCTGGTGAAGACATATCTGAAGAAGAGGCTGTCTGTAGGATTTGTCTAGTTGAACTATGCGAAGGGGGTGAGACCCTCAAAATGGAATGCAGTTGCAAAGGTGAACTTGCTCTGGCTCACCAAGAATGTGCTATAAAATGGTTTAGCATCAAGGGTAACAAGACCTGTGATGTGTGCAAGCAAGAGGTTCAAAACCTGCCTGTCACTCTATTACGAATTCAAAGTATTCGAGCTCGAAATGCTGGAACAAGTAGATTTGATCAGGAAAATGCTAATGGATACAGGCAAGTTTGTGAAGTACCCGTGCTTGTCATTATCAGCATGCTTGCCTACTTTTGTTTTCTCGAGCAGCTCCTGGTTGAGAAGATGGGTACTGGAGCAATTGCCATATCTCTTCCATTTTCTTGTGTACTGGGTCTCCTCTCATCCATGACCTCAACAACCATGGGTCCGTGTCCAAGCAGTTCTTTGTATTCTGCTTGCAACATTTGCCGGGTTGGGTGTTGCAATGAGTGGGAGTTCCATTATCGTCGAGTGCTTGAGATGGAAAAGAAGATGGCAAACTACCTCACAGCAACCGCT
>Pruav_sc0000203.1_g270.1.mk
ATGTCTATTTTTTGCTTGCAGTTCAATTTTATTAGTATTGAGTATTTGTACCATTATTTTTTGTTTCAATTCCTGACTTTGCAGAAAGGAGAGGCCCAACTACCCATTCATCGTTCACAATCAGTCCCTGTGATTAATAAAGATGGAAGTATATATTTAGGTGGTGTCATTCGTGTAATTCCCACCACACCACGAATGCCTGAGAGGGCTGTCACAACAACTTCAAGCACATCCCCAGTAACTGACACTGATGGAAGTGATGATGGCGGTGAAGATATTGCTGTAGAAGAAGCTGTTTGTCGAATTTGCTTAGTTGAACTAGGTGAAGGTGCTGAAACCCTCAAGATGGAGTGCAGTTGTAAAGGTGACCTTGCTCTTGCCCACCAAGAATGTGCTGTCAAATGGTTCAGCATTAAAGGTAATAAAACATGTGATGTATGCAAGCAAGAGGTTCAGAACCTACCCGTCACACTTTTACGAATTCAAAATGTTCAGACCCTTAATTCTCGAGGAAGTAGAGCACAGCAGACTGAGGATGTTCCCATCCTTGTCATAGTCAGCATGCTTGCTTACTTCTGTTTTCTTGAGCAGCTTCTAGTGGGCAAAATGGGATCGGGTGCAATTGCTCTCTCTCTTCCTTTTTCCTGCATATTGGGTCTTTTGGCAGCCATGACATCAACCACAATGGTGAGAAGAAAATTCGTCTGGGTTTATGCAACTACTCAGTTTACACTGGTGGTTCTCTCAGCACATGTACTCTATTCATTGCTTCACATGCATGCAGTTCTGTCTGTTCTCCTGGCCACTTTTATGGGGTTTGGAGTTACAATGTGTGGAAATTCTATTATTGTTGAGGTTTTTAGATGGAGAGAAAGATGGCTTTTTCAGTCAAATCGACAGCGTGGTTCTCAGGAGGTGATGCAGCCGAATCAATCACCAGAGAATGCACAACAAGCGCAAACAAATCCTCAACAGCTTGAAAATGAAACTCAAGTTGCAGAAGCTATTCATGGCAGC
>Pruav_sc0000290.1_g210.1.mk
ATGCAAGCCGCTCAAGCAGTGAGCAATGGAGCTGCAGAAGCTCCTCCTGCTGAGGCTGGTCCCGAAAATGTGAAGGAAGAAGCTACAGACCAAGGACCTGCTGGGAGGCGCCCAGACATATCACTTCAAATACCCCCAAGGCCTGCGGCTTTTGGCAGTAGCCGCAGCGGAAAGGGTTTACTCCAGTCTCAAGGTTCCTCTAAGGGTAGCTCACTATCAGGTGGCCTCTTCCGGGGGTTAAGCTTCAAGAAAAAAGCTACTCTACCAGATGGTGAGAAAAGCTCCCTCCTTAATACAGACCCCAGTAAAGCTCCTGAAAGTCCCACAATGGCCAATTTTGCATCAGCTCTTCCTTGGGCAAGATGTACCTCACTTCCTGTTACGCCGGCGTCAAATTTGTCCCCCTCTGTTTCTACACCTATCTCTGCGAGGATGTATAATGAAGTGCACAAGCCACATAAAGAAACTGTTCAGGCTACAGTTTCAAGGTCCCTGTCTGTGCCTGGACGAAATATTGTCATTGTAAGATCCGTATCTTTTGCTACTCGAAATGAGCAGACCCAAACAGATCCTAGTAATGATCAAATAACTCCAGTTCCAGTGGAGGAGACCAATGATGAAGAAATTCCAGAAGAAGAAGCAGTGTGCAGGATATGTCTTGATGTATGTGAAGAACAAAATACACTCAAAATGGAATGCTTTTGCAAAGGTGCTCTCAGACTTGTGCATGAAGAGTGTGCCATTAAGTGGTTTAGCACAAAAGGAAACAAGAAATGTGATGTATGTGGGAAAGAGGTTCAGAATTTACCTGTAACCTTACTTCGGGTGCAGAGCTCTGTTCAAAGGGGTACCAGACAGGAGCACAATCAACAGAGCTTGCGTCCAGAAACGATAAGTGCCTGGCAGGACTTTGTGGTACTGGTCTTAATTAGCACAATATGCTATTTCTTCTTCCTTGAGCAGCTACTGATTGGTGACTTGAAAACTCAAGCAATTGTTATTGCAGCACCATTTGCATTTACATTGGGCCTCTTGGCATCCATATTTTCCATCATCCTTGCAATCAAGGAGTATATATGGACATATGCAGCTCTTGAGTTTGCACTTGTGGCCATTCTCGTCCATCTGCTCTACTCGATAGTGAGTGCTTCATCTGATGGCTATTTACTCAATATTGATTGCTTCGGTATTGGGTTTTGGTATAGCCATGAGCCTCAACTCATTGTATATGCAATATTTCACCTGGAGAGTTCAAGTTGCACAAAATCAAAACTCCAGCCCAGTATGACTGAATCCTGGTACCAACAAGGAATCGCTTGCATTATGTTGGCCAATTGT
>Pruav_sc0000488.1_g630.1.mk
ATGATGGAGAGTTCAGCTTCTGAGCTTCAACATGGAGAGGAATCCACGTCGGATGCCTCTGATCAGCCCCAGATTCATGATCAACAGGGAAAAAATGAAGAAACTTCCTTGGTTCAACAGTCTAGACGGCCAAACCTCTCCTCATTGCAAATACCAGCAAGGACACTGGAAAGTAGTTTGTCTGCTTTTACGAGGATTGATATTCCTTCCGTACCAAGTCCTAGTTCTACTAGAGCTGGACTGCCCCCTAGACCAAATTCAGCTAAGATCAAATCATCCATGAAAAATGTGTTTCCTCAAAAAAGCTTCAGGGCGAAAAATTTGCCCCTGGATGGTGAGAAGACCATTCTCATTATACCAGATACACCTTCATCAGATGGTCATTTGGCAAAGCCTTCTACTTCAAGGTCTTTCTCGCTTAATAAGGTTTTCTTCTCTCCATCAATGAAAGCAACACATTCTTTACCAGTTACACCAAGTGCAAATGTGGGTTCTGAGACTGTGCAGGGCAGACATCTTGAGAGTCATTCTGATTTCTCTACAATCGAAGTTAAGCAGCATATGTCCCGATCATTATCGGTTCCAGTAAATGTTAAAACCAGAAGTTTAAGGAGGATGGATTCCGGAGGCATGATGCGTGTAATTTCAGCAACTCCACGTCCTTCAATAGTTGAGGGTGCCTCACCAAATGCCGCCCCAGCATTGGAAACCTACATTCCTGAAGAAGAAGCCGTTTGCAGGATTTGTTTGGTTGAGCTTTCGGAAGGTGGTGATACTCTTAAAATGGAGTGCAGCTGCAAAGGAGAGCTGGCACTTGCTCACAAAGATTGTGCAGTAAAGTGGTTTAGCATTAAAGGGAACAAGACCTGTGAAGTCTGCAAGCAGGATGTTCGAAACTTACCTGTAACACTACTCAAAATACACAATCCTCAAACAATTATTAGACGACCACCAACAGTAATGCAGCAGAGGGAAGTCCCTCATTACAGGCAAGTCCCAATTATTACAATGGTCTGGCAGGACATACCAGTTCTTGTCCTGGTCAGCATGCTTGCATATTTCTGCTTTCTGGAGCAACTTCTGGTATCTGACTTGGGTCCTCGTGCTCTTGCCATTTCTTTACCCTTCTCTTGTGTTTTAGGTCTCCTTTCATCCATGATTGCTTCAACAATGGTGAGCAGGAGCTACATATGGGCTTATGCCTCCTTCCAGTTTGCCATCGTGATCCTGTTTGCTCACATATTTTATACTCTAGTAAGCAGAACTGTGAGGAGTACTTTGGTCTCTGATGCAGCTTCTCACATTAAATGGGTTGTACAAGAGAGGCATGTTGTAGGGATACTCAGGCTTCCAAGTAAGGCTGACTGGATGCGTAAGCAAAAAGGTGTCAAGCATGATGATGTTTTGCTCGTCAATGAGGAGAGTGAAATGCCCCCATCAGAACTTGACATTATCAAGAGAAATTTCATTAACATTTTG
>Pyrusco0g040260.1
ATGGGAACTGAGGAAGAAAAGCATGATCATGGTCAAAGTTCATGCCATGGCCAAGGAGAAGTTGACGTGCCACTTGACAAGGTTGAAGATTCAGTAGTAGTTGCTGAAGAAGCACCCCAAGTTCATCCATGGAAACGACAAAATCTCCACCTGGAGATACCCACGAGAACATCCGACGATTGTGTTCAGGATTTTGTTGCAATAAAGATGCCTCCAACACCGAGTCCCACTCCTAGGAAAGTAAATTTTCTCTTGACACCTGGTTCTGTAGATGGAAGAATGAGTGGATCGCCAGGGCCCTCTTCAGCTAAAGGCAAATCATCTATAAAATCTCTTTTACCAAAACTAAGCTTCAAGTATCGAAGTACTGCTGATGCGGAGAAGGCTTCCAACCTAGCTTCAGAAGGTTCTTCTACAGGAGTTCGGGAGAAAGCTTCCATCTCAAGGTCACTGTCTCTCACAAAATTATTCACACCGAAGATGAAGAGAACATCATCCCTACCTGTAACTCCAATGGCACTTGCACTCCGAGAATCTGCACACGGCGGAAGTGTTGGTGGCTCTCTGAATTCAATTAGGAAAGAATCCAAAAGACAGATAGCTCGCTCACTTTCAGTCCCAGTCAACCATAAAGAAATGAACTTAAGGAGGATGGATTCATTTTTTCGTGTATTTCCTTCCACTCCTCGAGTCAAGGAAGGAGATGATGTATCAATTAGTTCCCCAACAGAAGATGCTGGGAAAGATGATGATAATGGTGAAGACATATCTGAGGAAGAGGCCGTCTGTAGAATTTGTCTTGTGGAACTGTGTGAAGGGGGTGAGACTCTCAAAATGGAATGCAGTTGCAAAGGTGAACTTGCTCTGGCTCACCAAGAATGTGCTATTAAATGGTTTAGCATCAAAGGTAACAAGACCTGTGATGTGTGTAAGCAAGAGGTTCAAAACCTGCCTGTCACTCTTTTACGAATTCAAAGTGTTCGAGCTCGAAATGCTGGTGCAAGTTTATATGGGCAGGAAGATGCTAATGGGTACAGGGTTTGGCAGGAAGTGCCTGTGCTTGTCATTGTCAGCATGCTTGCCTACTTTTGCTTTCTTGAGCAGCTCCTGGTGGAGAAGATGGGTACTGGAGCAATTGCCATCTCTCTTCCATTTTCATGTGTACTGGGTCTCCTCTCATCCATGACCTCATCAACCATGGTGCAAAGAAGATTTGTCTGGGTTTATGCATCGGTTCAGTTTGCTCTGGTGGTTCTATTTGCACATATATTTTACTCGTTGGTCCGCGTGCAAGCAGTTCTTTGTATTCTCCTCGCAACATTTGCTGGGTTGGGAGTTGCAATGAGTGGGAGTTCCATCATCGTCGAGTCCATGAGATGGAGAAGAAGATGGCAAACTGCATCCGAGCAACGTCAGATGCCC
>Pyrusco0g044980.1
ATGGCGGACAATTCAGTTTCTGAGCTTCAGCTTGGAGAGGAATCAACTCCGGAGAGCTCATCTGATCAGCACCAGATTCATGAACAAAAGGAAAAGAATGAAGAAACCAGTTCGTCTAGACGGCCAAACCTCTCCTCGTTGCAAATACCGGCAAGGACATTGGAAACCAGTTCGTCTGCTTGTACGAGAATTGATATTCCCTCCACACCAAGTCCAAGTTCTAGTAGAGTTGGACTACCGCCTAGGCCACATTCAGCTAAGATCAAATCAACCGTGAAAAATCTGTTTCCTCAAAAAAGCTTCCGGGTGAAAAATTTGCCTCTGGATGGCGAGAAGACGATTCTCATTATGCCGGATACATCACCATCAGATAGTCCGTTGGAAAAGCCTTCTACTTCACGGTCTTTCTCGCTCAATAAGCTTTTCTTCTCTACATCAACAAAAGGGACTCATTCTTTACCAGTTACACCAAGTGCAAATCTGGGTTCTGAGATTGGGCAGGGAAGACAAGTGGAGAGTCATTCTGATTCTAGAATTGAAGTTAAGCATCATATGTCCCGCTCTTTCTCAGTTCCAGTAAATATTGCGACCAGAAGTTTAAGGCGGATGGATTCTGGATGCATGATCCGTGTAATTTCAGCAACTCCACGTCCTTCAGCAGTTGAGCGTGCCTCACCAAATGCTGACCCAGCACTGGAAACGGCCACTGAAGATTCGGGTGAAGATATTCCTGAAGAAGAAGCAGTTTGCAGGATTTGTTTGGTTGAGCTCGCAGAAGGTGGTGATTCTCTTAAAATGGAGTGCAGCTGCAAGGGAGAGCTAGCACTTGCTCACAAAGATTGTGCAGTAAAGTGGTTTAGCATTAAAGGGAACAAAACCTGTGACGTCTGCAAGCAGGATGTCCGAAACTTACCTGTAACACTACTCAAAATACACAATCCTCAAACTGTTATTAGACGACCACCAACAATAATGGAGCAGAGGGAAGTCCATCATTACAGGGTCTGGCAGGACATACCGGTTCTTGTCCTGGTCAGCATGCTTGCGTATTTCTGCTTTCTGGAGCAACTACTGGTATCTGACTTGGGCCCTCGTGCTCTTGCCGTTTCCTTACCCTTCTCTTGTGTTTTAGGTCTCCTTTCATCTATGATTGCTTCCACAATGGTGAGCAGGAGCTACATATGGGCTTATGCCTCCTTCCAGTTTGCCATCGTGATCCTGTTTGCTCACATATTTTATACTGTACTTAATGTAAATCCAATTCTCTCAGTCCTCCTTTCCTCATTCACTGGCTTCGGGATTGCAATCAGCACGAATTCCCTTCTGGTTGAGTATCGTAGATGGAAAATCAGCAGACAACTGCAATCATCCTATCAACATGCTAGCAGTGCACTGCATCTGCATGAACTACAACTGCAGCAGCAACGGCAACAGCACCAGCAGTGGCAGCAGCAAGAAGAGCAATATCAACGCCAATACCAGCAACAACGACGGCAACAATTGATGGAAGATTCACATAATCAGTACCAGCAACTACAACGACAGCTGCAGCAGCAAGAAGAAGAGCATCGTCAACACCAACAGGAGCAACAGCTGCAACAGTTCGACGGAGATCTAAATACTGATGGTTCCAGGCAGCTAGAAGTTAGACAGGGCGCA
>Pyrusco12g010660.1
ATGGCGACTGACGATGGAACCTTTGCTAAAATCGGTGGCGGCATTTTCACCAACGAAGCTGAGCCTTCAACCTACATGGATGGAGTTTCCACTGAGATAATTGAAGAAGCACCTCCTGGCCATCTGTGGAGACGACAGAACCTCGTCTTACAGATACCTTCAAGAACTCTTGAGGATGCCAAAGAGAATTTTGTGAGAATAAACATGCCCCCAACGCCGAGCCCCACTCCCAAAAGAGTAAATTTCTCCCCATTACCCAGCCCTAGTTTAGCTAAAATCAATGAGTCCCCAGGTCCCTCGTCGTCAAAAACTAAATCGACCACAAAAAGAAGCCTGCTTCCAAGACTAAGTTTCAAAAATTGGAACACTACTTTGGATATTGAGAAGGCTGCCGCTCGAGCACTAGGAGGCTTGCCTGCGGGGACACGTGAGAAGCCTTCAACTCCAAGGGCCTGGTCCTTTGCAATGCTTTTAACTCCCAGGACGAAAACCGGATCATCCTTGCCTGCAACTCCAATTGCTCACTCAAATCTAGAGTCTATGCATGGCAGGAACACAATTGATCTGGTGAGTATCTATCACTTGTTAAAAGCAGAGGCCCAACGACCTATTCGCCGCTCACGTTCAGTTCCTGCGATTAAGAAAGATGGAAGTATATATGCAGGCAGTGTCATTCGTGTAATTCCAACCACGCCACGAGTGGCTGAGAGGACTGTCACAACTACATCAAGCACATCCCCAATAAATGTCACTAATGGAAGTGATGATGGTGGTGAAGATATTGCTGAAGAAGAAGCTGTTTGTCGAATTTGCTTAGTTGAGCTGGGTGAAGATGCCGACACGCTCAAGATGGAATGCAGCTGTAAAGGCGACCTTGCTCTTGCCCACCAAAAATGTGCTGTAAAATGGTTCAGCATTAAGGGTAATAAAACATGCGATGTGTGCGGAGAAGATGTTCAGAACCTACCGGTCACACTTCTACGAATTCAAAATTCTCAGGCTGTTAATTTTCGAGCAAGTAGAGCACAGCAGGCTGAGGTTACTCAATATAGGGCTTGGCAGGATGTTCCCATCCTTGCCATAGTCAGCATGCTTGCTTACTTCTGTCTTCTGGAGCAGCTTCTGGTGGGGAAAATGGGATCGCACGCAATCACTCTGTCTCTTCCTTTTTCCTGCATTTTGGGTCTTCTGGCATCCATGACATCGACCACAATGGTGAGAAGAAGATATGTCTGGATTTATGCAACTACACAGTTTGCACTGGTCGTTATTGCAGCACATCTACTTTATTCATTGGTAAGAGTTGCTCTAGTAATCAAA
>Pyrusco13g004230.1
ATGGCCAATTCAGTATCGCCATTTTCTTGGAAAAGATGTACCTCTCTTCCTGTTACGCCGGCGTCAAATTTGTCCCCCTCGGTTGCTACACCAATCTCCGCAAGGATGTATAATGAAGCGCACAAGCAACATAAAGAAACTACAGCAGTTTCGAGGTCCCTTTCTATGCCTGGACGAAATAAAGTCATTGTAAGATCCGTATCTTTTGCAACTAGAAATGGGCAGACTCAAACAGATCCTAGTGATGATCAAATAACTCCGGTTGCGGTGGAGGCCAATGATGAAGAAATTCCTGAAGAAGAAGCAGTGTGCAGGATATGTCTTGATGTATGTGATGAACAAAATACGCTCAAAATGGAATGCTTTTGCAAAGGTGCTCTCAGACTTCTACATGAAGAGTGCGCCATTAAGTGGTTTAGCACAAAAGGAAACAAGAAATGTGATGTATGTGGTCAAGAGGTTCAGAATTTACCTGTAACATTGCTTCGGGTTCAGAGCACTGCTCAAAGGGGTAGCAGACAGCAGCACAACCAACAGGGTTTGCATCCAGAAACGATAAGTGCCTGGCAGGACTTTGTGGTACTGGTTTTAATTAGCACCATATGCTATTTCTTCTTCCTTGAGCAGCTACTGATTCGTGACTTGAAAAGTCAAGCGATTGTAATTGCAGCACCATTTGCATTTACATTGGGCCTCTTGGCATCCATATTCGCCATCATCCTTGCAATCAGGGAGTATATATGGACATATGCAGCTCTTGAGTTTGCGCTTGTCGCTCTAATCGTCCACCTGTTCTACAGCACACTTCATCTGACTGCCATTTACTCGGTATTGCTCGCTGCGGTATTGGGTTTCGGGATAGCGATGAGCCTCAACTCATTGTATATCCAATATTACACTTGGAGAGTTCAAGTTGCACAAACTCAAAGCTCTAGCCCTGTA
>Pyrusco3g001710.1
ATGGAAACTGAGGAAGAAAAGCATGATCATGATCAAATTTCATGCCAAGGGCAAGAAGAAGTTGTTGTGCCACTTCACAAGGTTGAAGATTCAGTGGGAGTAGCTGAAGAAGCACCCCAAGTTCATCCATGGAAGCGAAAAAATCTCCACCTGGAGATACCCACGAGAACATCCGAAGATTGTGTCAAGGATTTTGTTGCAATAAAGATGCCTCCAACACCAAGTCCTACTCCTAGGAAAGTGAATTTTCTTTTGACACCTGGTTCTGTAGACGGAAGAATGAGTGATTCGCCAGGGCCCTCTTCAGCAAAAGGAAAATCATCTATAAAATCTATTTTTCCAAAACTAAGCTTCAAGTATCGAAGTTCTGCTGATGCCGAGAAGGCATCCAACCTAGCTGCAGAAGGTTCGTCTACAGGAGCTCGGGAGAAAGCTTCCATCTCAAGGTCACTGTCTCTCACAAAACTATTCACACCGAGGATGAAGACAACATCATCCCTACCTGTAACTCCAATTGCACTTGCACACCGAGAATATGCACATGGCGGAAGTGTTGGTGGCTCTCTGAATTCAATTAGGAAAGAATCCCGAAGACAGATAGCTCGCTCACTTTCAGTCCCAGTCAACCTTAAAGAAATGAACTTAAAGATGATGGATTCATTTTTCCGTGTAATTCCTTCAACTCCTCAAGTCAAGGAAGGGGATGGTGTATCGATTAGTTCCCCAACTGTAGATGCTGGGAAAGATGATGATAATGGTGAAGACATACCCGAGGAAGAGGCCGTCTGTAGAATTTGTCTAGTGGAACTGTGTGAAGGGGGTGAGACCTTCAAAACGGAATGCAGTTGCAAAGGCGAACTTGCTCTGGCCCACCAAGAATGTGCTATTAAATGGTTTAGTATCAAAGGTAACAAGACGTGTGATGTTTGTAAGCAAGAGGTTCAAAACCTGCCTGTCACTCTATTACGAATTCAAAGTGTTCGAGCTCAAAATGCTGGAGCAAGTTTATATGAGCAGGAAGATGCTAATGGGTTCAGGGTTTCACAGGAAGTGCCTGTGCTTGTCATTGTCAGCATGCTTGCCTACTTTTGTTTTCTCGAACAGCTCCTAGTGGAGAAGATGGGTACTGGAGCAATTGTCATCTCTCTTCCTTTTTCTTGTGTACTGGGTCTTCTCTCATCCGTGACTTCATCAACCATGGTGAAAAGAAGATTTGTTTGGGTTTACGCATCGGTTCAGTTTGCTTTGGTCGTTCTATTTGCACATATATTTTACTCTTTGGTCCGCGTGCAAGCAGTTCTTTGTATTCTCCTCGCAACATTTGCTGGGTTGGGAGTCACAATGAGTGGAAGTTCCATTATTGTCGAGTTCTTGAGATGGAGAAGAAGATGGCAAACTGCGTCTGAGCAACGCCAGATGACC
>Pyrusco4g010770.1
ATGGCGACTGAAGATGAAAGCATCGTTAAAAATGGTGGCAACATTTTCACCAACGAAGCTGAGCCTTCAGCCCACATGGGTGGAGATTCCACTGAGATAATTGAAGAAGCTCCTCCTGACCATCCATGGAGACGACAGAACCTTGTGTTACAGATACCTCCAAGAACTCTTGAGGATGCCAAAGAAGATTTTGTAAGCATAAACATGCCCCCAACGCCGAGTCCCACTCCCAAAAGAGTAAACTTCTCCCCATTACCCAGCCCTATTGTAGCCAAAATCAGTGGTTCCCCAGGTCCCTCATCATCAAAAACTAAATCAACCACAAAAAGAAGCCTCCTTCCAAAACTAAGTTTCAAACATCGGAACACTACTTCGGAGATTCAGAAGGCCGCCGCTCTAGCACTAGGAGGCTTACCTGCAGGGACACGTGAGAAGCCTACAATTCCAAGGGCCTGGTCCTTTACAAAGCTTTTAACTCCCAGAATGAAAAATACATCATCCTTGCCTGTAACTCCAATTGCTCACTCAAATCCAGAGTCTATGCATGGCAGGAACACAACTGATCTGAAAGCAGAGGCCCAACGACCTATTCACCGTTCACTTTCAGTCCCTGCAATTAATAAAGATGGAAGTATATGTGTAGGCAGTGTCATTCGTGTAGTTCCAACCACGCCACGAGTGGCTGAAGGGATTGTCACGACAACATCAAGCACATCCCCTGTAAATGACACTGGTGGAAGCAATGATGGTGGTGAAGATATTGCTGAAGAAGAAGCTGTTTGTCGAATTTGCTTAGTTGAGCTGGGTGAAGACGCTGACACCCTCAAGATGGAATGCAGATGTAAAGGCGACCTTGCTCTTGCCCACCAAGAATGTGCTGTAAAATGGTTCAGCATTAAAGGTAATAAAAAATGTGATGTGTGCGGAGAAGAGGTTCAGAACCTACCGGTCACCCTTCTACGAATTCAAAATTCTCAGGCCGTTAATTTTCGACCAAGTAGAGCACAGCAGGCTGAGGCTACTCAATATAGGGTTTGGCAGGATGTTCCCATCCTTGTCATAGTCAGCATGCTTGCTTACTTCTGTTTTCTTGAGCAGCTTCTGGTGGGGAAAATGGGATCGGGTGCAATTGCTCTTTCTCTTCCTTTTTCCTGCATTTTGGGTCTTCTGGCATCCATGACATCGAGCACGATGGTGAGAAGAAGATATGTCTGGATTTATGCAACTATTCAGTTTGTACTGGTGGTTCTCGCGTCACATCTACTTTATTCATTGATTCACATGCAGGCAGTTCTGGCTCTTCTCCTCGCCACCTTTTCAGGATTTGGAGTTACAATGTGTGGAAATTCTATCATTGTCAAGGCTTCGGGATTGAGGGAAAGATGGCGTTCTCAGGAGTCAAATCAACAGCGTGGTTCTCAGGAGGTGGCGCAGCCGAATCAATCACCCCAGAATACACGACGTACACAGACGGATCCCCAACAGCGGGAAAATGAACTCGAA
>Pyrusco9g011860.1
ATGGCGGATAATTCAGTTTCTGAGCTTCAGCTTGGAGAGGAATCAACTACGGAGAGCTCATCTGATCAGCACCAGATTCATGAACAAAAGGAAAAGAATGAAGAAACCAGTTCGTCTAGACGGCCAAACCTCTCCTCGTTGCAAATACCGGCAAGGACATTGGAAACCAGTTCGTCTGCTTGTACGAGAATTGATATTCCCTCCACACCAAGTCCAAGTTCTAGTAGAGTTGGACTACCGCCTAGGCCACATTCAGCTAAGATCAAATCAACCGTGAAAAATCTGTTTCCTCAAAAAAGCTTCCGGGTGAAAAATTTGCCTCTGGATGGCGAGAAGACGATTCTCATTATGCCGGATACATCACCATCAGATAGTCCGTTGGAAAAGCCTTCTACTTCACGGTCTTTCTCGCTCAATAAGCTTTTCTTCTCTACATCAACAAAAGGGACTCATTCTTTACCAGTTACACCAAGTGCAAATCTGGGTTCTGAGATTGGGCAGGGAAGACAAGTGGAGAGTCATTCTGATTCTAGAATTGAAGTTAAGCATCATATGTCCCGCTCTTTCTCAGTTCCAGTAAATATTGCGACCAGAAGTTTAAGGCGGATGGATTCTGGATGCATGATCCGTGTAATTTCAGCAACTCCACGTCCTTCAGCAGTTGAGCGTGCCTCACCAAATGCTGACCCAGCACTGGAAACGGCCACTGAAGATTCGGGTGAAGATATTCCTGAAGAAGAAGCAGTTTGCAGGATTTGTTTGGTTGAGCTCGCAGAAGGTGGTGATTCTCTTAAAATGGAGTGCAGCTGCAAGGGAGAGCTAGCACTTGCTCACAAAGATTGTGCAGTAAAGTGGTTTAGCATTAAAGGGAACAAAACCTGTGACGTCTGCAAGCAGGATGTCCGAAACTTACCTGTAACACTACTCAAAATACACAATCCTCAAACTGTTATTAGACGACCACCAACAATAATGGAGCAGAGGGAAGTCCATCATTACAGGCAAGACATACCGGTTCTTGTCCTGGTCAGCATGCTTGCGTATTTCTGCTTTCTGGAGCAACTACTGGTATCTGACTTGGGCCCTCGTGCTCTTGCCGTTTCCTTACCCTTCTCTTGTGTTTTAGGTCTCCTTTCATCTATGATTGCTTCCACAATGGGAAATATTTTTTTGCACCCTTTTAAGGATGCAGTTGGGGCCATCTCTTTGCCAACTCGAGAGGCCAGATTCCAA
>Pyrbe_007453
ATGGGAACTGAGGAAGAAAAGCATGATCATGGTCAAAGTTCATGCCAGGGGCAAGGAGAAGTTGACGTGCCACTTGACAAGGTTGAAGATTCAGTAGTAGTTGCTGAAGAAGCACCCCAAGTTCATCCATGGAAGCGACAAAATCTCCACCTGGAGATACCCATGAGAACATCCGACGATTGTGTTCAGGATTTTGTTGCAATAAAGATGCCTCCAACACCGAGTCCCACTCCTAGGAAAGTAAATTTTCTCTTGACACCTGGTTCTGTAGATGGAAGAATGAGTGGATCGCCAGGGCCCTCTTCAGCTAAAGGCAAATCATCTATAAAATCTCTTTTACCAAAACTAAGCTTCAAGTATCGAAGTACTGCTGATGCGGAGAAGGCTTCCAACCTAGTTTCAGAAGGTTCTTCTACAGGAGTTCGGGAAAAAGCTTCCATCTCAAGGTCACTGTCTCTCACAAAATTATTCACACCGAAGATGAAGAGAACATCATCCCTACCTGTAACTCCAATGGCACTTGCACTCCGAGAATCTGCACACGGCGGAAGTGTTGGTGGCTCTCTGAATTCAATTAGGAAAGAATCCAAAAGACAGATAGCTCGCTCACTTTCAGTCCCAGTCAACCATAAAGAAATGAACTTAAGGAGGATGGATTCATTTTTTCGTGTATTTCCTTCCACTCCTCGAGTCAAGGAAGGAGATGATGTATCAATTAGTTCCCCAACAGAAGATGCTGGGAAAGATGATGATAATGGTGAAGACATATCTGAGGAAGAGGCCGTCTGTAGAATTTGTCTTGTGGAACTGTGTGAAGGGGGTGAGACTCTCAAAATGGAATGCAGTTGCAAAGGTGCACTTGCTCTGGCTCACCAAGAATGTGCTATTAAATGGTTTAGCATCAAAGGTAACAAGACCTGTGATGTGTGTAAGCAAGAGGTTCAAAACCTGCCTGTCACTCTATTACGAATTCAAAGTGTTCGAGCTCGAAATGCTGGTGCAAGTTTATATGGGCAGGAAGATGCTAATGGGTACAGGGTTTGGCAGGAAGTGCCTGTGCTTGTCATTGTCAGCATGCTTGCCTACTTTTGCTTTCTTGAGCAGCTCCTGGTAGAGAAGATGGGTACTGGAGCAATTGCCATCTCTCTTCCATTTTCATGTGTACTGGGTCTCCTCTCATCCATGACCTCATCAACCATGGTGCAAAGAAGATTTGTCTGGGTTTATGCATCGGTTCAGTTTGCTCTGGTGGTTCTATTTGCACATATATTTTACTCGTTGGTCCGCGTGCAAGCAGTTCTTTGTATTCTCCTCGCAACATTTGCTGGGTTGGGAGTTGCAATGAGTGGGAGTTCCATCATCGTCGAGTCCTTGAGATGGAGAAGAAGATGGCAAACTGCATCCGAGCAACGTCAGATGTCC
>Pyrbe_011384
ATGGCGACTGAAGATGGAACCTTTGCTAAAAACGGTGGCGGCATTTTCACCAACGAAGCTGAGCCTTCAACCTACACGGATGGAGTTTCCACTGAGATAATTGAAGAAGCACCTCCTGGCCATCTGTGGAGACGACAGAACCTCGTCTTACAGATACCTTCAAGAACTCTTGAGGATGCCAAAGAGAATTTTGTGAGAATAAACATGCCCCCAACGCCGAGCCCCACTCCCAAAAGAGTAAATTTCTCCCCATTACCCAGCCCTAGTTTAGCTAAAATCAATGAGTCCCCAGGTCCCTCGTCGTCAAAAACTAAATCGACCACAAAACGAAGCCTCCTTCCAAGACTAAGTTTCAAAAATTGGAACACTACTTCGGATATTGAGAAGGCTGCCGCTCGAGCACTAGGAGGCTTGCCTGCGGTGACACGTGAGAAGCCTTCAACTCCAAGGGCCTGGTCCTTTGCAATGCTTTTAACTCCCAGGACGAAAACCGGATCATCCTTGCCTGCAACTCCAATTGCTCACTCAAATCTAGAGTCTATGCATGGCAGGAACACAATTGATCTGTCATTTGGTTTCCTCAATGTTGCATGGTCTGGTGGCAGTGCACCGTCTTTA
>Pyrbe_011385
ATGGCATTGGGGTGCGTCTACTTGTTGAACAAAGCAGAGGCCCAACAACCTATTCGCCGCTCACGTTCAGTTCCTTCGATTAAGAAAGATGGAAGTATATATGCAGGCAGTGTCATTCGTGTAATTCCAACCACGCCACGAGTGGCTGAGAGGACTGTCACAACTACATCAAGCACATCCCCAATAAATGTGACTAATGGAAGTGATGATGGTGGTGAAGATATTGCTGAAGAAGAAGCTGTTTGTCGAATTTGCTTCGTTGAGCTGGGTGAAGATGCCGACACCCTCAAGATGGAATGCAGCTGTAAAGGCGACCTTGCTCTTGCCCACCAAAAATGTGCTGTAAAATGGTTCAGCATTAAGGGTAATAAAACATGCGATGTGTGCGGAGAAGATGTTCAGAACCTACCGGTCACACTTCTACGAATTCAAAATTCTCAGGCTGTTAATTTTCGAGCAAGTAGAGCACAGCAGGCTGAGGTTACTCAATATAGGGCTTGGCAGGATGTTCCCATCCTTGCCATAGTCAGCATGCTTGCTTACTTCTGTCTTCTGGAGCAGCTTCTGGTGGGGAAAATGGGATCGCACGCAATCACTCTGTCTCTTCCTTTTTCCTGCATTTTGGGTCTTCTGGCGTCCATGACATCGACCACAATGGTGAGAAGAAGATATGTCTGGATTTATGCAACTACACAGTTTGCACTGGTCGTTATTGCAGCACATCTACTTTATTCATTGATTCACATGCAGGCAGTTCTGGCTCTTCTCCTCGCCACCTTTTCAGGGTTCGGAATTACAATGTGTGGAAGCTTTATCATTGTTGAGGCTTTGAGATGGAGGGGAAGATGGCGTTCTCGGCAGTCAAATCAACAGCATGATTCTCAGGAGGTGACACGACCGAATCAATTGCCACAGAATACACAACAAACACAAACGAATCCCCAACAGCGGGAAAATGAACCTGAAGGTGCAGAACTTACTCATGGCTCTACTTCTGTATGCATGAATACCACCGCTGCATGC
>Pyrbe_014675
ATGCAAGCAGCTCAATCAGTCTCCAATGGAGCTGTAGAATCTTCTCCTCCTCCTCCTCCTCCTCCTCCCCCTCCTCCTCCTCAGGGTGGTCTCCAAAATCTGAAGACAGTAAAGGAAGAAGGTACCGAACCAGAACCTGCCGGGAGGCGCCCGGATATATCACTTCAGATACCCCCAAGGCCTGCAGGTTTTGGCAGTAGCCGTAGCGGAAAGGGTTTACTACAGTCTCAAGGTTCCTCTAAGGGTAGCTCGCTATCAGGCGGCCTCTTCCGGGGTTTAAGCTTCAAGAAAAAAGGTAACCAACCGGATGGTGAGAAAAGCTGCCTCCTTAATTCAGGCCCCAGTAGAGCTCCTGAAAGTCCTACAATGGCCAATTCCGTATCGCCATTTTCTTGGAAAAGATGTACCTCTCTTCCTGTTACGCCGGCGTCAAATTTGTCCCCCTCGGTTGCTACACCTATCTCCGCAAGGATGTATAGTGAAGCGCACAAGCAACATAAAGAAACTACAGCAGTTTCGAGGTCCCTTTCTATGCCTGGACGAAATAAAGTCATTGTAAGATCCGTATCTTTTGCAACTAGAAATGGGCAGACTCAAACAGATCCTAGTGATGATCAAATAACTCCGGTTCCGGTGGAGGCCAATGATGAAGAAATTCCTGAAGAAGAAGCAGTGTGCAGGATATGTCTTGATGTATGTGATGAACAAAATACGCTCAAAATGGAATGCTTTTGCAAAGGTGCTCTCAGACTTCTACATGAAGAGTGCGCCATTAAGTGGTTTAGCACAAAAGGAAACAAGAAATGTGATGTATGTGGTCAGGAGGTTCAGAATTTACCTGTAACATTGCTTCGGGTTCAGAGCACTGCTCAAAGGGGTAGCAGACAGCAGCACAACCAACAGGGTTTGCATCCAGAAACGATAAGTGCCTGGCAGGACTTTGTGGTACTGGTTTTAATTAGCACCATATGCTATTTCTTCTTCCTTGAGCAGCTACTGATTCTTGACTTGAAAAATCAAGCGATTGTAATTGCAGCACCATTTGCATTTACATTGGGCCTCTTGGCATCCATATTCGCCATCATCCTTGCAATCAGGGAGTATATATGGACATATGCAGCTCTTGAGTTTGCGCTTGTCGCTCTAATCGTCCACCTGTTCTACAGCACACTTCATCTGACTGCCATTTACTCGGTATTGCTCGCTGCGGTATTGGGTTTCGGGATAGCGATGAGCCTCAACTCATTGTATATCCAATATTACACTTGGAGGGTTCAAGTTGCACAAACTCAAAGCTCTAGCCCTGTA
>Pyrbe_026078
ATGCTAGCTGCTGAATCAGTCCCCAATGGAGCTGCAGAACCTCCTCCTTCTCCTCAGGCTGGTTTCCAAAATCTGAAGACAGTAAATGAAGAAGCTACCGACCTGGAACCTACTGGGAGGCGCCCAGACATATCACTTCAGATACCCCGAAGGCCTGTGGGTTTTGGCAGTAGCCGTAGCGGAAAGGGTTTACTGCAGTCTCAAGGTTCCTTTAAGGGCAGCTCGCTATCAGGGGGCCTTTTCCGGGGTTTAAGCTTCAAGAGAAAAGGCAATCAACCGGATGGTGAGAGAAGCTCCCTCCTTAATTCAGACCCCAGTAGAGATCCTGAAGGATGTACCTCTCTTCCTGTTACACCGATATCAAATTTGTCCGCCTCTGTTGCTACACCCAGCTCTGCGAGGATGTATAATGAAGTGCACAAGCCACGTGAAGTCATCCAACTGAAAGAGATGGTTGTGATTAATTGTGTGCAGAAAGAAATTACAACAGTTTTGAGGTCCCTTTCTATGCCTGGATGTAATAAAGTCATTGTAAGATCCGTATCTTTTGCAACTCGAAATGAGCAGACTCAAGCAGATCCTAGTGATGATCAAATAACTCCAGTTCCAGTGGAGGCCAATGATGAAGAAATTCCTGAAGAAGAAGCAGTGTGCAGGATATGTCTTGATGTATGTGATGAACAAAATACGCTCAAAATGGAATGTTTTTGCAAAGGTGCTCTTAGACTTCTACATGAAGAGTGCGCCATTAAGTGGTTCAGCACAAAAGGAAACAAGAAATGTGATGTATGTGGTCAAGAGGTTCAGAATTTACCTGTAACATTGCTTCGGGTGCAGAGCACTGCTCAAAGGGGTAGGGGACAGCAGCACAACCAACAGGGTTTGCATCCAGAAACGATAAGTGCCTGGCAGGACTTTGTGGTAATGGTCTTGATTAGCACAATATGCTATTTCTTCTTCCTTGAGCAGCTACTGATTCGTGACTTGAAAACTAGAGCGATTGTAATTACAGCACCAGTTTGCATTTACATTGGGTCTCTTGGCATCCACATTCGCCATCATCCTTGCAATCAGGGAGTACATATGGACATATGCAGCTCTGGAGTTTGCGCTTGTCGCCCTCATCGTCCACCTGTTCTACAGCATTCTTCATCTGATGGCCATTTACGCGATATTGCTTGCTGCGGTGTTGGGTTTCGGAATAGCGATGAGCCTCAACTCATTGTACATGAAATATTTCACCTGGAGAGTTCAAGTTGCACAATCTCAAAGCTC
>Pyrbe_029078
ATGACGGAGAATTCAGCTTCCGAGCTTTCGCAGGGTGAGGAATTGACTTTGGAGAGCTCCTCCGATCAGTCCCAGATTCATGATCAAAAGTTAAAGAATGAAGAAACCTTGTTGGTTCAACAGTCTAGACGACCAAACCTTTCCTCATTGCAAATACCGGCCAGGACACTGGAAAGTAGTTTGTCCACTTTTACGAGAATTGATATTCCCTCTGCGCCAAGTCCAAGTTCTAGTAGAGTTGGACTGCCACCTAGGCCACATTCAGCTAAGATCAAATCAACGGTGAAAAATCTGTTTCCTCAAAAAAGCTTTAGGGTGAAAAATTTGCCCCTGGATGGTGAGAAGACCATTCTCATTGTACCGGACACCCCCCCATCAGATAGTCCTTTGGAAAAGCCTTCTACTTCGCGGTCTTTCTCCCTTAATAAGGTTTTCTTCTCTACATCAATGAAAGGGACACATTCTTTACCAGTTACACCAAGTGCAAATCTGGGTTCTGAGACTGGGCAGGGAAGACATATGGAGAGTCATTCTGATTATCCTAGAATTGAAGCTAAGCATCATATGTCCCGCTCATTCTCAGTTCCAGTAAATATTACAGGCAGAAGTTTAAGGCGGATGGATTCTGGAGGCATGATCCGTGTAATTTCAGCAACTCCACGTCCTTCGGCAGTTGTGGGTGCCTCACCAAATGCTGACCCAGCACTGGAAACTGCTACTGAAGATTCTGGTGAGGATATTCCCGAAGAAGAAGCAGTTTGCAGGATTTGTTTGGTTGAGCTCGCAGAAGGTGGTGATTCTCTTAAAATGGAATGCAGCTGCAAAGGAGAGCTGGCGCTTGCTCACAAAGACTGTGCAGTAAAGTGGTTTAGCATTAAAGGAAACAAGACCTGTGATGTCTGCAAGCAGGATGTCCGAAACTTACCTGTAACACTACTCAAAATACACAATCCTCAAACTGTTACTAGACGACCACCAACAATAATGGAGCAGAGGGAAGTTCCTCGTTACAGGGTCTGGCAGGATATACCAATTCTTGTCCTGATCAGCATGCTTGCGTATTTCTGCTTTCTGGAGCAACTTCTGGTATCTGACTTGGGCCCTCGTGCTCTTGCCATTTCTTTACCCTTCTCTTGTGTTTTAGGTCTCCTTTCATCCATGATTGCTTCCACAATGGTGAGCCGGAGCTACATATGGGCTTATGCCTCCTTCCAGTTTGCCATTGTGATCCTGTTTGCTCACATATTTTATACTGTTCTTAATGTAAATCCAATTCTCTCGGTTCTACTTTCCTCGTTCACCGGGTTTGGGATTGCAATCAGCACGAATTCCCTTCTGGTGGAGTATCTTAGATGGAAAACCAGCAGACAACTGCAATCTTCCCATCAACACACTAGCAATGCATTGCATCGGCATGAACTACAACTGCAGCAGCACCGGCAACAGCACCAGCAGTGGCAGCAGCAAGAAGAGCAATATCAACGCCAATACCAGCAACAACGACGGCAACAATTGATGGAAGATTCACATAATCAGTACCAGCAACTACAACGACAGCTGCAGCAGCAAGAAGAAGAGCATCGTCAACACCAACAGGAGCAACAGCTGCAACAGTTCGACGGAGATCTAAATACTGATGGTTCCAGGCAGCTAGAAGTTAGACAGGGCGCA
>Pyrbe_035224
ATGGGAACTGAGGAAGAAAAGCATGATCATGATCAAAATTCATGCCAAGGGCAAGGAGAAGTTGTTGTGCCACTTCACAAGGTTGAAGATTCAGTGGGAGTAGCTGAAGAAGCACCCCAAGTTCATCCATGGAAGCGAAAAAATCTCCACCTGGAGATACCCGCGAGAACATCCGAAGATTTTGTCAAGGAATTTGTTGCAATAAAGATGCCTCCAACACCAAGTCCTACTCCTAGGAAAGTGAATTTTCTTTTGACACCTGGTTCTGTAGACGGAAGAATGAGTGATTCGCCAGGGCCCTCTTCAGCAAAAGGAAAATCATCTATAAAATCTATTTTTCCAAAACTAAGCTTCAAGTATCGAAGTTCTGCTGATGCCGAGAAGGCGTCCAACCTAGCTGCAGAAGGTTCGTCTACAGGAGCTCGGGAGAAAGCTTCCATCTCAAGGTCACTGTCTCTCACAAAACTATTCACACCGAGGATGAAGACAACATCATCCCTACCTGTAACTCCAATTGCACTTGCACACCGAGAATATGCACATGGCGGAAGTGTTGGTGGCTCTCTAAATTCAATTAGGAAAGAATCCCGAAGACAGATAGCTCGCTCACTTTCAGTCCCAGTCAACCATAAAGAAATGAACTTAAAGATGATGGATTCATTTTTCCGTGTAATTCCTTCAACTCCTCGAGTCAAGGAAGGGGATGGTGTGTCGATTAGTTCCCCAACTGTAGATGCTGGGAAAGATGATGATAATGGTGAAGACATACCCGAGGAAGAGGCCGTCTGTAGAATTTGTCTAGTGGAACTGTGTGAAGGGGGTGAGACCTTCAAAACGGAATGCAGTTGCAAAGGCGAACTTGCTCTGGCCCACCAAGAATGTGCTATTAAATGGTTTAGTATCAAAGGTAACAAGACGTGTGATGTTTGTAAGCAAGAGGTTCAAAACCTGCCTGTCACTCTATTACGAATTCAAAGTGTTCGAGCTCAAAATGCTGGAGCAAGTTTATATGAGCAGGAAGATGATAATGGGTTCAGGGTTTCGCAGGAAGTGCCTGTGCTTGTCATTGTCAGCATGCTTGCCTACTTTTGTTTTCTCGAACAGCTCCTGGTGGAGAAGATGGGTACTGGAGCAATTGTCATCTCTCTTCCATTTTCTTGTGTACTGGGTCTTCTCTCATCCGTGACTTCATCAACCATGGTGAAAAGAAGATTTGTTTGGGTTTACGCATCGGTTCAGTTTGCTCTGGTCGTTCTATTTGCACATATATTTTACTCTTTGGTCCGCATGCAAGCAGTTCCTTGTATTCTCCTCGCAACATTTGCTGGGTTGGGAGTCGCACTGAGTGGAAGTTCCATTATTGTCGAGTTCTTGAGATGGAGAAGAAGATGGCAAACTGCGTCTGAGCAACGCCAAATGACC
>Pyrbe_038974
ATGGCGACTGAAGATGAAAGCATCGTTAAAAATGGTGGCAACATTTTCACCAACGAAGCTCAGCCTTCAGCCCACATGGGTGGAGATTCCACTGAGATAATTGAAGAAGCTCCTCCTGACCATCCATGGAGACGACAGAACCTTGTGTTACAGATACCTCCAAGAACACTTGAGGATGCCAAAGAAGATTTTGTAAGCATAAACATGCCCCCAACGCCGAGTCCCACTCCCAAAAGAGTAAACTTCTCCCCATTACCCAGCCCTATTGTAGCCAAAATCAGTGGTTCCCCAGGTCCCTCATCATCAAAAACTAAATCAACCACAAAAAGAAGCCTCCTTCCAAAACTAAGTTTCAAACATCGGAACACTACTTCGGAGATTCAGAAGGCCGCTGCTCTAGCACTAGGAGGCTTACCTGCAGGGACACGTGAGAAGCCTACAATTCCAAGTGCCTGGTCCTTTACAAAGCTTTTAACTCCCAGAACGAAAAATACATCATCCTTGCCTGTAACTCCAATTGCTCACTCAAATCCAGAGTCTATGCATGGCAGGAACACAACTGATCTGAAAGGAGAGGCCCAACGACCTATTCACCGTTCACTTTCAGTCCCTGCAATTAATAAAGATGGAAGTATATGTATCGGCAGTGTCATTCGTGTAATTCCAACCACGCCACGAGTGGCTGAAGGGACTGTCACGACAACATCAAGCACATCCCCTGTAAATGACACCGGTGGAAGCAATGATGGTGGTGAAGATATTGCTGAAGAAGAAGCTGTTTGTCGAATTTGCTTAGTTGAGCTGGGTGAAGACGCTGACACCCTCAAGATGGAATGCAGATGTAAAGGCGACCTTGCTCTTGCCCACCAAGAATGTGCTGTAAAATGGTTCAGTATTAAAGGTAATAAAAAATGTGATGTGTGCGGAGAAGAGGTTCAGAACCTACCGGTCACCCTTCTACGAATTCAAAATTCTCAGGCCGTTAATTTTCGAGCAAGTAGAGCACAGCAGGCTGAGGCTACTCAATATAGGGTTTGGCAGGATGTTCCCATCCTTGTCATAGTCAGCATGCTTGCTTACTTCTGTTTTCTTGAGCAGCTTCTGGTGGGGCAAATGGGATCGGGTGCAATTGCTCTTTCTCTTCCTTTTTCCTGCATTTTGGGTCTTCTGGCATCCATGACATCGAGCACGATGGTGAGAAGAAGATATGTCTGGATTTATGCAACTATTCAGTTTGTACTGGTGGTTCTCGCGTCACATCTACTTTATTCATTGATTCACATGCAGGCAGTTCTGGCTCTTCTCCTCGCCACCTTTTCAGGATTTGGAGTTACAATGTGTGGAAATTCTATCATTGTCAAGGCTTTGGGATGGAGGGAAAGATGGCGTTCTCAGGAGTCAAATCAACAGCGTGGTTCTCAGGAGGTGGCGCAGCCGAATCAATCACCCCAGAATACACGACGTACACAGACGGATCCCCAACAGCGGGAAAATGAACTCGAA
>Pyrbe_054593
ATGGCGGATAATTCAGTTTCTGAGCTTCAGCTTGGAGAGGAATCAACTACGGAGAGCTCATCTGATCAGCACCAGATTCATGAACAAAAGGAAAAGAATGAAGAAACCAGTTCGTCTAGACGGCCAAACCTCTCCTCGTTGCAAATACCGGCAAGGACATTGGAAACCAGTTCGTCTGCTTGTACGAGAATTGATATTCCCTCCACACCAAGTCCAAGTTCTAGTAGAGTTGGACTACCGCCTAGGCCACATTCAGCTAAGATCAAATCAACCGTGAAAAATCTGTTTCCTCAAAAAAGCTTCCGGGTGAAAAATATGCCTCTGGATGGTGAGAAGACGATTCTCATTATGCCGGATACATCACCGTCAGATAGTCCGTTGGAAAAGCCTTCTACTTCACGGTCTTTCTCGCTCAATAAGCTTTTCTTCTCTACATCAACAAAAGGGACTCATTCTTTACCAGTTACACCAAGTGCAAATCTGGGTTCTGAGATTGGGCAGGGAAGACAAGTGGAGAGTCATTCTGATTCTAGAATTGAAGTTAAGCATCATATGTCCCGCTCTTTCTCAGTTCCAGTAAATATTGCGACCAGAAGTTTAAGGCGGATGGATTCTGGATGCATGATCCGTGTAATTTCAGCAACTCCACGTCCTTCAGCAGTTGAGCGTGCCTCACCAAATGCTGACCCAGCACTGGAAACGGCCACAGCCACTGAAGATTCGGGTGAAGATATTCCTGAAGAAGAAGCAGTTTGCAGGATTTGTTTGGTTGAGCTCGCAGAAGGTGGTGATTCTCTTAAAATGGAGTGCAGCTGCAAGGGAGAGCTAGCACTTGCTCACAAAGATTGTGCAGTAAAGTGGTTTAGCATTAAAGGGAACAAAACCTGTGACGTCTGCAAGCAGGATGTCCGAAACTTACCTGTAACACTACTCAAAATACACAATCCTCAAACTGTTATTAGACGACCACCAACAATAATGGAGCAGAGGGAAGTCCATCATTACAGGGTCTGGCAGGACATACCGGTTCTTGTCCTGGTCAGCATGCTTGCGTATTTCTGCTTTCTGGAGCAACTTCTGGTATCTGACTTGGGCCCTCGTGCTCTTGCCGTTTCCTTACCCTTCTCTTGTGTTTTAGGTCTCCTTTCATCTATGATTGCTTCCACAATGGTGAGCAGGAGCTACATATGGGCTTATGCCTCCTTCCAGTTTGCCATCGTGATCCTGTTTGCCCACATATTTTATACTGTACTTAATGTAAATCCAATTCTCTCAGTCCTCCTTTCCTCATTCACTGGCTTTGGGATTGCAATCAGCACGAATTCCCTTCTGGTTGAGTATCGTAGATGGAAAATCAGCAGACAACTGCAATCATCCTATCAACATGCTAGCAGTGCACTGCATCTGCATGAACTACAACTAGCAGCAGCACCGGCAACAGCACCAGCAGTGGCTACAGCAAGAAGAGCAATATCAACGCCAATCCCAGCAACAACGACGGCAACAGATGATGGAAGATTCACA
>Pyrpy_N_03g1086.1
ATGGGAACTGAGGAAGAAAAGCATGATCATGATCAAAATTCATGCCAAGGGCAAGGAGAAGTTGTTGTGCCACTTCACAAGCGAAAAAATCTCCACCTGGAGATACCCGCTAGAACATCCGAAGATTTTGTCAAGGAATTTGTTGCAATAAAGATGCCTCCCACACCAAGTCCTACTCCTAGGAAAGTGAATTTTCTTTTGACACCTGGTTCTGTAGACGGAAGAATGAGTGATTCGCCAGGGCCCTCTTCAGCAAAAGGAAAATCATCTATAAAATCTATTTTTCCAAAACTAAGCTTCAAGTATCGAAGTTCTGCTGGTGCCGAGAAGGCATCCAACCTAGCTGCAGAAGGTTCGTCTACAGGAGCTCGGGAGAAAGCTTCCATCTCAAGGTCACAGTCTCTCACAAAACTATTCACACCGAGGATGAAGACAACATCATCCCTACCTGTAACTCCAATTGCACTTGCACACCGAGAATATGCACATGGCGGAAGTGTTGGTGGCTCTCTGAATTCAATTACGAAAGAATCCCGAAGACAGATAGCTCGCTCACTTTCAGTCCCAGTCAACCATAAAGAAATGAACTTAAAGATGATGGATTCATTTTTCCGTGTAATTCCTTCAACTCCTCGAGTCAAGGAAGGGGATGGTGTATCGATTAGTTCCCCAACTGTAGATGCTGGGAAAGATGATGATAATGGTGAAGACATACGCGAGGAAGAGGCCGTCTGTAGAATTTGTCTAGTGGAACTGTGTGAAGGGGGTGAGACCTTCAAAACGGAATGCAGTTGCAAAGGCGAACTTGCTCTGGCCCACCAAGAATGTGCTATTAAATGGTTTAGTATCAAAGGTAACAAGACGTGTGATGTTTGTAAGCAAGAGGTTCAAAACCTGCCTGTCACTCTATTACGAATTCAAAGTGTTCGAGCTCAAAATGCTGGAGCAAGTTTATATGAGCAGGAAGATGATAATGGGTTCAGGCAAGTGGCTTTGCATATATACAGTTTTTATTGTTCAATGCCTCACAAACAAACCTGCTTGTTTAATTATCTTGCATCCCGCGCTAATATTGTTAGTTCATATCTTTTCAGGGTTTCGCAGGAAGTGCCTGTGCTTGTCATTGTCAGCATGCTTGCCTACTTTTGTTTTCTCGAACAGCTCCTGGTGGAGAAGATGGGTACTGGAGCAATTGTCATCTCTCTTCCATTTTCTTGTGTACTGGGTCTTCTCTCATCCGTGACTTCATCAACCATGGTGAAAAGAAGATTTGTTTGGGTTTACGCATCGGTTCAGTTTGCTCTGGTCGTTCTATTTGCACATATATTTTACTCTTTGGTCCGCATGCAAGCAGTTCCTTGTATTCTCCTCGCAACATTTGCTGGGTTGGGAGTCGCACTGAGTGGAAGTTCCATTATTGTCGAGTTCTTGAGATGGAGAAGAAGATGGCAAACTGCGTCTGAGCAACGCGAGATGACC
>Pyrpy_N_04g0873.1
ATGCATGCAAATTTTGTCAGGGTTTGGCAGGATGTTCCCATCCTTGTCATAGTCAGCATGCTTGCTTACTTCTGTTTTCTTGAGCAGCTTCTGGTGGGGAAAATGGGATCGGGTGCAATTGCTCTTTCTCTTCCTTTTTCCTGCATTTTGGGTCTTCTGGCATCCATGACATCGAGCACGATGGAATTCAATGATCGTTCTGTTTTACTGACTGAGAAATTTGTGCTCAGTGAGAAGAAGATATGTCTGGATTTATGCAACTATTCAGTTTGTACTGGTGGTTCTCGCGTCACATCTACTTTATTCATTGATTCACATGCAGGCAGTTCTGGCTCTTCTCCTCGCCACCTTTTCAGGATTTGGAGTTACAATGTGTGGAAATTCTATCATTGTCAAGGCTTCGGGATTGAGGGAAAGATGGCGTTCTCAGGAGTCAAATCAACAGCGTGGTTCTCAGGAGGTGGCGCAGCCGAATCAATCACCCCAGAATACACGACGTACACAGACGGATCCCCAACAGCGGGAAAA
>Pyrpy_N_04g0874.1
ATGGCGACTGAAGATGAAAGCATCGTTAAAAATGGTGGCAACATTTTCACCAACGAAGCTGAGCCTTCAGCCCACATGGGTGGAGATGCCACTGAGATAATTGAAGAAGCTCCTCCTGACCATCCATGGAGACGACAGAACCTTGTGTTACAGATACCTCCAAGAACACTTGAGGATGCCAAAGAAGATTTTGTAAGCATAAACATGCCCCCAACGCCGAGTCCCACTCCCAAAAGAGTAAACTTCTCCCCATTACCCAGCCCTATTGTAGCCAAAATCAGTGGTTCCCCAGGTCCCTCATCATCAAAAACTAAATCAACCACAAAAAGAAGTCTCCTTCCAAAACTAAGTTTCAAACATCGGAACACTACTTCGGAGATTCAGAAGGCCGCCGCTCTAGCACTAGGAGGCTTACCTGCAGGGACACGTGAGAAGCCTACAATTCCAAGGGCCTGGTCCTTTACAAAGCTTTTAACTCCCAGAATGAAAAATACATCATCCTTGCCTGTAACTCCAATTGCTCACTCAAATCCAGAGTCTATGCATGGCAGGAACACAACTGATCTGAAAGCAGAGGCCCAACGACCTATTCACCGTTCACTTTCAGTCCCTGCAATTAATAAAGATGGAAGTATATGTGTAGGTAGTGTCATTCGTGTAATTCCAACCACGCCACGAGTGGCTGAAGGGATTGTCACGACAACATCAAGCACATCCCCTGTAAATGACACTGGTGGAAGCAATGATGGTGGTGAAGATATTGCTGAAGAAGAAGCTGTTTGTCGAATTTGCTTAGTTGAGCTGGGTGAAGACGCTGACACCCTCAAGATGGAATGCAGATGTAAAGGCGACCTTGCTCTTGCCCACCAAGAATGTGCTGTAAAATGGTTCAGCATTAAAGGTAATAAAAAATGTGATGTGTGCGGAGAAGAGGTTCAGAACCTACCGGTCACCCTTCTACGAATTCAAAATTCTCAGGCCGTTAATTTTCGACCAAGTAGAGCACAGCAGGCTGAGGCTACTCAATATAGGCAAGTGACAATTTTCAACTGTTGTAATGCTCGGGAGCGGAAATTTCTGCACTTGCTGTGTCTTTATTGTGTTCGATACCACCTCCTAGGATGGTATAAC
>Pyrpy_N_05g0684.1
ATGATCCGTGTAATTTCAGCAACTCCACGTCCTTCAGCAGTTGTGGGTGCCTCACCAAATGGTGACCCAGCACTGGAAACTGCTACTGAAGATTCTGGTGAGGATATTCCCGAAGAAGAAGCAGTTTGCAGGATTTGTTTGGTTGAGCTCGCAGAAGGTGGTGATTCTCTTAAAATGGAGTGCAGCTGCAAAGGAGAGCTGGCGCTTGCTCACAAAGACTGTGCAGTAAAGTGGTTTAGCATTAAAGGAAACAAGACCTGTGATGTCTGCATGCAGGATGTCCGAAACTTACCTGTAACACTACTCAAAATACACAATCCTCAAGCTGTTACTAGACGACCACCAACAATAATGGAGCAGAGGGAAGTTCCTCGTTACAGGGTCTGGCAGGATATACCAATTCTTGTCCTGGTCAGCATGCTTGCGTATTTCTGCTTTCTGGAGCAACTTCTGCACGAATTCCCTTCTGTTGGAGTATCT
>Pyrpy_N_09g1078.1
ATGGCGGATAATTCAGTTTCTGAGCTTCAGCTTGGAGAGGAATCAACTACGGAGAGCTCATCTGATCAGCACCAGATTCATGAACAAAAGGAAAAGAATGAAGAAACCTCCTTGGTTCAGCAGTCTAGACGGCCAAACCTCTCCTCGTTGCAAATACCGGCAAGGACATTGGAAACCAGTTCGTCTGCTTGTGCGAGAATTGATATTCCCTCCACACCAAGTCCAAGTTCTAGTAGAGTTGGACTACCGCCTAGGCCACATTCAACTAAGATCAAATCAACCGTGAAAAATCTGTTTCCTCAAAAAAGCTTTCGGGTGAAAAATTTGCCCCTGGATGGTGAGAAGACGATTCTCATTATGCCGGATACATCACCGTCAGATAGTCCGTTGGAAAAACCTTCTACTTCACGGTCTTTCTCGCTCAATAAGCTTTTTTTCTCTACATCAACAAAGGGGACTCATTCTTTACCAGTTACACCAAGTGCAAATCTGGGTTCTGAGATTGGGCAGGGAAGACAAGTGGAGAGTCATTCTGATTCTAGAATTGAAGTTAAGCATCATATGTCCCGCTCTTTCTCAGTTCCAGTAAATATTGCGACCAGAAGTTTAAGGCGGATGGATTCTGGATGCATGATCCGTGTAATTTCAGCAACTCCACGTCCTTCAGCAGTTGAGGGTGCCTCACCAAATGCTGACCCAGCACTGGAAACGGCCACAGCCACTGAAGATTCGGGTGAAGATATTCCTGAAGAAGAAGCAGTTTGCAGGATTTGTTTGGTTGAGCTCGCAGAAGGTGGTGATTCTCTTAAAATGGAGTGCAGCTGCAAGGGAAAGCTAGCACTTGCTCACAAAGATTGTGCAGTAAAGTGGTTTAGCATTAAAGGGAACAAAACCTGTGACGTCTGCAAGCAGGATGTCCGAAACTTACCTGTAACACTACTCAGAATACACAATCCTCAAACTGTTATTAGACGACCACCAACAATAATGGAGCAGAGGGAAGTCCATCGTTACAGGCAAGACATACCGGTTCTTGTCCTGGTCAGCATGCTTGCGTATTTCTGCTTTCTGGAGCAACTACTGGTATCTGACTTGGGCCCTCGTGCTCTTGCCGTTTCCTTACCCTTCTCTTGTGTTTTAGGTCTCCTTTCATCTATGATTGCTTCCACAATGGTGAGCAGGAGCTACATATGGGCTTATGCCTCCTTCCAGTTTGCCATCGTGATCCTGTTTGCTCACATATTTTATACTGTAGTGCTCATTTTAACTCCGTGCAGGTCAGGAATCAGGGACGCAAGAGTAACT
>Pyrpy_N_11g1059.1
ATGGGAACTGAGGAAGAAAAGCATGATCATGGTCAAAGTTCATGCCATGGCCAAGGAGAAGTTGACGTGCCACTTGACAAGGTTGAAGATTCAGTAGTAGTTGCTGAAGAAGCACCCCAAGTTCATCCATGGAAACGACAAAATCTCCACCTGGAGATACCCACGAGAACATCCGACGATTGTGTTCAGGATTTTGTTGCAATAAAGATGCCTCCAACACCGAGTCCCACTCCTAGGAAAGTAAATTTTCTCTTGACACCTGGTTCTGTAGATGGAAGAATGAGTGGATCGCCAGGGCCCTCTTCAGCTAAAGGCAAATCATCTATAAAATCTCTTTTACCAAAACTAAGCTTCAAGTATCGAAGTACTGCTGATGCGGAGAAGGCTTCCAACCTAGCTTCAGAAGGTTCTTCTACAGGAGTTCGGGAGAAAGCTTCCATCTCAAGGTCACTGTCTCTCACAAAATTATTCACACCGAAGATGAAGAGAACATCATCCCTACCTGTAACTCCAATGGCACTTGCACTCCGAGAATCTGCACACGGCGGAAGTGTTGGTGGCTCTCTGAATTCAATTAGGAAAGAATCCAAAAGACAGATAGCTCGCTCACTTTCAGTCCCAGTCAACCATAAAGAAATGAACTTAAGGAGGATGGATTCATTTTTTCGTGTATTTCCTTCCACTCCTCGAGTCAAGGAAGGAGATGATGTATCAATTAGTTCCCCAACAGAAGATGCTGGGAAAGATGATGATAATGGTGAAGACATATCTGAGGAAGAGGCCGTCTGTAGAATTTGTCTTGTGGAACTGTGTGAAGGGGGTGAGACTCTCAAAATGGAATGCAGTTGCAAAGGTGAACTTGCTCTGGCTCACCAAGAATGTGCTATTAAATGGTTTAGCATCAAAGGTAACAAGACCTGTGATGTGTGTAAGCAAGAGGTTCAAAACCTGCCTGTCACTCTTTTACGAATTCAAAGTGTTCGAGCTCGAAATGCTGGTGCAAGTTTATATGGGCAGGAAGATGCTAATGGGTACAGGCAAGAAGTGCCTGTGCTTGTCATTGTCAGCATGCTTGCCTACTTTTGCTTTCTTGAGCAGCTCCTGGTGGAGAAGATGGGTACTGGAGCAATTGCCATCTCTCTTCCATTTTCATGTGTACTGGGTCTCCTCTCATCCATGACCTCATCAACCATGGGTCCGCGTGCAAGCAGTTCTTTGTATTCTCCTCGCAACATTTGCTGGGTTGGGAGTTGCAATGAGTGGGAGTTCCATCATCGTCGAGTCCATGAGATGGAGAAGAAGATGGCAAACTGCATCCGAGCAACGTCAGATGCCCTAATTGTCGACATGAGTCACATGACTAGACCAGTTCCCAGGAACCATAAATTTACACAGGAGTCCAATCTTTATTGTAAGGTCATCAATGGT
>Pyrpy_N_12g0616.1
ATGGCGACTGAAGATGGAACCTTTGCTAAAAACGGTGGCGGCATTTTCACCAACGAAGCTGAGCCTTCAACCTACACGGATGGAGTTTCCACTGAGATAATTGAAGAAGCACCTCCTGGCCATCTGTGGAGACGACAGAACCTCGTCTTACAGATACCTTCAAGAACTCTTGAGGATGCCAAAGAGAATTTTGTGAGAATAAACATGCCCCCAACGCCGAGCCCCACTCCCAAAAGAGTAAATTTCTCCCCATTACCCAGCCCTAGTTTAGCTAAAATCAATGAGTCCCCAGGTCCCTCGTCGTCAAAAACTAAATCGACCACAAAAAGAAGCCTCCTTCCAAGACTAAGTTTCAAAAATTGGAACACTACTTCGGATATTGAGAAGGCTGCCGCTCGAGCACTAGGAGGCTTGCCTGCGGGGACACGTGAGAAGCCTTCAACTCCGAGGGCCTGGTCCTTTGCAATGCTTTTAACTCCCAGGACGAAAACCGTATCATCCTTGCCTGCAACTCCAATTGCTCACTCAAATCTAGAGTCTATGCATGGCAGGAACACAATTGATCTGAAAGCAGAGGCCCAACAACCTATTCGCCGCTCACGTTCAGTTCCTGCAATTAAGAAAGATGGAAGTCTATATGCAGGCAGTGTCATTCGTGTAATTCCAACCACGCCACGAGTGGCTGAGAGGACTGTCACAACTACATCAAGCACATCCCCAATAAATGTCACTAATGGAAGTGATGATGGTGGTGAAGATATTGCTGAAGAAGAAGCTGTTTGTCGAATTTGCTTCGTTGAGCTGGGTGAAGATGCCAACACCCTAAAGATGGAATGCAGCTGTAAAGGCGACCTTGCTCTTGCCCACCAAAAATGTGCTGTAAAATGGTTCAGCATTAAGGGTAATAAAACATGCGATGTGTGCGGAGAAGATGTTCAGAACCTACCGGTCACACTTCTACGAATTCAAAATTCTCAGGCTGTTAATTTTCGAGCAAGTAGAGCACAGCAGGCTGAGGACGTTCCCATCCTTGCCATAGTCAGCATGCTTGCTTACTTCTGTCTTCTGGAGCAGCTTCTGGTGGGGAAAATGGGATCGCACGCAATCACTGTCTCTTCCTTTTTCCTGCATTTTGGGTCTTCTGGCATCCATGACATCAACCACAATGGTGAGAAGAAGATATGTCTGGATTTATACAACTACACAGTTTGCACTGGTCGTTATTGCAGCACATCTACTTTATTCATTGGTAAGAGTTGCTCTAGTAATCAAATAGTGATTCACATGCAGGCAGTTCTGGCTCTTCTCCTCGCCACCTTTTCAGGGTTCGGAATTACAATGTGTGGAAGCTTTATCATTGTTGAGGCTTTGAGATGGAGGGGAAGATGGCGTTCTCGGCAGTCAAATCAACAGCATGATTCTCAGGAGGTGACACGACCGAATCAATCGCCACAGAATACACAACAAACACAAACGAATCCCCAACAGCGGGAAAATGAACCTGAAGGTGCAGAACTTACTCATGGCTCTACTTCTGTATGCATGAATACCACCGCTGCATGC
>Pyrpy_N_13g1735.1
ATGCAAGCAGCTCAATCAGTCTCCAATGGAGCTGTAGAATCTTCTCCTCCTCCTCCTCCTCCTCCTCCTCCCCCCTCCTCCTCCTCCCCCCTCCTCCTCCTCAGATACCCAACTGGTGGTCTCCAAAATCTGAAGACAGTAAAGGAAGAAGGTACCGAACCAGAACCTGCCGGGAGGCGCCCGGATATATCACTTCAGATACCCCCAAGGCCTGCAGGTTTTGGCAGTAGCCGTAGCGGAAAGGGTTTACTACAGTCTCAAGGTTCCTCTAAGGGTAGCTCGCTATCAGGCGGCCTCTTCCGGGGTTTAAGCTTCAAGAAAAAGGGTAACCAACCGGATGGTGAGAAAAGCTGCCTCCTTAATACAGGCCCCAGTAGAGCTCCTGAAAGTCCTACAATGGCCAATTCAGTATCGCCATTTTCTTGGAAAAGATGTACCTCTCTTCCTGTTACGCCGGCGTCAAATTTGTCCCCCTCGGTTGCTACACCAATCTCCGCAAGGATGTATAATGAAGCGCACAAGCAACATAAAGAAACTACAGCAGTTTCGAGGTCCCTTTCTATGCCTGGACGAAATAAAGTCATTGTAAGATCCGTATCTTTTGCAACTAGAAATGGGCAGACTCAAACGGATCCTAGTGATGATCAAATAACTCCAGTTCCGGTGGAGGCCAATGATGAAGAAATTCCTGAAGAAGAAGCAGTGTGCAGGATATGTCTTGATGTATGTGATGAACAAAATACGCTCAAAATGGAATGCTTTTGCAAAGGTGCTCTCAGACTTCTACATGAAGAGTGCGCCATTAAGTGGTTTAGCACAAAAGGAAACAAGAAATGTGATGTATGTGGTCAAGAGGTTCAGAATTTACCTGTAACATTGCTTCGGGTTCAGAGCACTGCTCAAAGGGGTAGCAGACAGCAGCACAACCAACAGGGTTTGCATCCAGAAACGATAAGTGCCTGGCAGGACTTTGTGGTACTGGTTTTAATTAGCACCATATGCTATTTCTTCTTCCTTGAGCAGCTACTGATTCGTGACTTGAAAAATCAAGCGATTGTAATTGCAGCACCATTTGCATTTACATTGGGCCTCTTGGCATCCATATTCGCCATCATCCTTGCAATCAGGGAGTATATATGGACATATGCAGCTCTTGAGTTTGCGCTTGTCGCTCTAATCGTCCACCTGTTCTACAGCACACTTCATCTGACTGCCATTTACTCGGTATTGCTCGCTGCGGTATTGGGTTTCGGGATAGCGATGAGCCTCAACTCATTGTATATCCAATATTACACTTGGAGAGTTCAAGTTGCACAAACTCAAAGCTCTAGCCCTGTA
>Pyrpy_N_16g1180.1
ATGCTAGCTGCTGAATCAGTCCCCAATGGAGCTGCAGAACCTCCTCCGTCTCCTCAGGCTGGTTTCCAAAATCTGAAGACAGTAAATGAAGAAGCTACCGACCTGGAACCTACTGGGAGGCGCCCAGACATATCACTTCAGATACCCCGAAGGCCTGTGGGTTTTGGCAGTAGCCGTAGCGGAAAGGGTTTACTGCAGTCTCAAGGTTCCTTTAAGGGCAGCTCGCTATCAGGGGGCCTTTTCCGGGGTTTAAGCTTCAAGAGAAAAGGCAATCAACCGGATGGTGAGAGAAGCTCCCTCCTTAATTCAGACCCCAGTAGAGATCCTGAAAGATGTACCTCTCTTCCTGTTACACCGATATCAAATGTGTCCGCCTCTGTTGCTACACCCAGCTCTGCGAGGATGTATAATGAAGTGCACAAGCCACGTAAAGAAACTACACCAGTGTTGAGGTCCCTTTCTATGCCTGGATGTAATAAAGTCATTGTAAGATCCGTATCTTTTGCAACTCGAAATGAGCAGACTCATGCAGATCCTAGTGATGATCAAATAACTCCAGTTCCAGTGGAGGCCAATGATGAAGAAATTCCTGAAGAAGAAGCAGTGTGCAGGATATGTCTTGATGTATGTGATGAACAAAATACGCTCAAAATGGAATGTTTTTGCAAAGGTGCTCTTAGACTTCTACATGAAGAGTGCGCCATTAAGTGGTTCAGCACAAAAGGAAACAAGAAATGTGATGTATGTGGTCAAGAGGTTCAGAATTTACCTGTAACATTGCTTCGGGTGCAGAGCACTGCTCAAAGGGGTAGGGGACAGCAGCACAACCAACAGGGTTTGCATCCAGAAACGATAAGTGCCTGGCAGGACTTTGTGGTAATGGTCTTGATTAGCACAATATGCTATTTCTTCTTCCTTGAGCAGCTACTGATTCGTGACTTGAAAACTAGAGCGATTGTAATTACAGCACCGTTTGCATTTACATTGGGTCTCTTGGCATCCACATTCGCCATCATCCTTGCAATCAGGGAGTACATATGGACTTATGCAGCTCTGGAGTTTGCGCTCGTCGCCCTCATCGTCCACCTGTTCTACAGCATACTTCATCTGATGGCCATTTACGCGATATTGCTTGCTGCGGTGTTGGGTTTCGGAATAGCGATGGGCCTCAACTCATTGTACATGAAATATTTCACCTGGAGAGTTCAAGTTGCACAATCTCAAAGCTCTAGCCCTGTA
>Pyrpy_N_17g1107.1
ATGACGGAGAATTCAGCTTCCGAGCTTCGGCAGGGTGAGGAATTGACTTTGGAGAGCTCCTCCGATCAGTCCCAGATTCATGATCAAAAGTTAAAGAATGAAGAAACCTTGTTGGTTCAACAGTCTAGACGACCAAACCTTTCCTCATTGCAAATACCGGCAAGGACACTGGAAAGTAGTTTGTCCACTTTTACGAGAATTGATATTCCCTCTGCGCCAAGTCCAAGTTCTAGTAGAGTTGGACTGCCGCCTAGGCCACATTCAGCTAAGATCAAATCAACGGTCAAAAATCTGTTTCCTCAAAAAAGCTTTAGGGTGAAAAATTTGCCCCTGGATGGTGAGAAGACCATTCTCATTGTACCGGACACCTCCCCATCAGATAGTCCTTTGGAAAAGCCTTCTACTTCACGGTCTTTCTCCCTTAATAAGGTTTTCTTCTCTACATCAATGAAGGGGACACATTCTTTACCAGTTACACCAAGTGCAAATCTGGGTTCTGAGACTGGGCAGGGAAGACATATGGAGAGTCATTCTGATTATCCTAGAATTGAAGCTAAGCATCATATGTCCCGCTCATTCTCAGTTCCAGTAAATATTACAGGCAGAAGTTTAAGGCGGATGGATTCTGGAGGCATGATCCGTGTAATTTCAGCAACTCCACGTCCTTCAGCAGTTGTGGGTGCCTCACCAAATGGTGACCCAGCACTGGAAACTGCTACTGAAGATTCTGGTGAGGATATTCCCGAAGAAGAAGCAGTTTGCAGGATTTGTTTGGTTGAGCTCGCAGAAGGTGGTGATTCTCTTAAAATGGAATGCAGCTGCAAAGGAGAGCTGGCGCTTGCTCACAAAGACTGTGCAGTAAAGTGGTTTAGTATTAAAGGAAACAAGACCTGTGATGTCTGCAAGCAGGATGTCCGAAACTTACCTGTAACACTACTCAAAATACACAATCCTCAAACTGTTACTAGACGACCACCAACAATAATGGAGCAGAGGGAAGTTCCTCGTTACAGGCAAGTCCCAACTTTTCTGACGGTCTGGCAGGATATACCAATTCTTGTCCTGATCAGCATGCTCGCGTATTTCTGCTTTCTGGAGCAACTTCTGGTATCTGACTTGGGCCCTCGTGCTCTTGCCATTTCTTTACCCTTCTCTTGTGTTTTAGGTCTCCTTTCATCCATGATTGCTTCCACAATGGTGAGCAGGAGCTACATATGGGCTTATGCCTCCTTCCAGTTTGCCATTGTGATCCTGTTTGCTCACATATTTTATACTGTTGTAAGCAGAACCGATTTCTTTCAAGAATTTATAGACCCCACGTGTTCCTTTCTTTTCCTTCTTCTCATGTTCACTCACCGGCAGCTTAATGTAAATCCAGTTCTCTCGGTTCTACTTTCCTCATTCACTGGGTTTGGGATTGCAATCAGCACAAATTCCCTTCTGGTGGAGTATCTTAGATGGAAAACCAGCAGACAACTGCAATCTTCCCATCAACACACTAGCAATGCATTGCATCGGCATGAACTACAACTGCAGCAGCACCGGCAACAGCACCAGCAGTGGCAGCAGCAAGAAGAGCAATATCAACGCCAATACCAGCAACAACGACGGCAACAATTGATGGAAGATTCACATAATCAGTACCAGCAACTACAACGACAGCTGCAGCAGCAAGAAGAAGAGCATCGTCAACACCAACAGGAGCAACAGCTGCAACAGTTCGACGGAGATCTAAATACTGATGGTTCCAGGCAGCTAGAAGTTAGACAGGGCGCA
>Rosch_v2.0_Chr2g0154751
ATGGAGAATTCAGCTCCTGAGGTTCAACATGGAGAGGAATCAGACTCTAACAAAACCCAGATTCGTAATCAAGAGGAAAGAAATGAAGAAATTTCCTTGGTTCAACAGTCTCGAAGGCCAAACCTGTCCTCTTTGCAGATACCAGAGAGGACTCTGGAAAGTAGTTTGTCTGCTTTTACGATGATTGATATTCCGTCTGTACAAAGTCCTAGTTCTATTAGAGCTGGGCTGCCGCCTAGACCACATTCAGCTAAGATCAAATCATCCGTAAAATATCTGTTTCCTTCAAAGAGCATTAGGGCGAAAAATATGACCCATGATGGCGAGAAGGCCATTCTCATTCTACCAGATACAGCTTCATCAGATGCTCTGGTGGAAAAGCCTTCTACCTCGAGGTCTTTCTCACTTAATAGGATGTTCTTCTCTCCATCATTAAAAGCAACACATTCTTTACCAGTTACACCGAGTGCAAATTCAGGTTCAGAGTCTGTGCAGGGAAGACAGTTGGAAGGTCATTCTGATTTATCTAAAATTGAAGTTGAGCAGCATATGATTCGCTCATTTTCGGTTCCAGTGAATGTTAAAACCAGAATTTTAAGGCGGATGGATTCTGGAGGCATGATGCGTGTAATTTCAACTCCACGTCCTGCAGTAGTTGATACTGCTTCCCAAAATAGTGCCCCAGCTATGGAAACTGCTACCGAAGATCCTGGTGAGGATATTCCTGAAGAAGAAGCCGTTTGCCGAATTTGTTTGGTTGAGCTTGCAGAAGGTGGTGATACTCTTAAAATGGAGTGCAGCTGCAAAGGAGAGCTGGCACTGGCTCACAAAGAATGTGCAATAAAGTGGTTTACCATTAAAGGTAACAAGACCTGTGATGTCTGCAGACAGGATGTTCGAAACCTACATGTAACACTACTCAAAATACACAATCCTCAAACTATTATTAGACGACCACCAACAATACCTGAGCAGAGGGAAGTCGCTCGATACAGGGTCTGGCAGGACATACCAGTTCTTGTTCTGGTCAGCATGCTTGCATATTTCTGCTTTCTGGAACAACTTCTGGTCTCTGACTTGGGCCCTCGTGCTCTTGCCATTTCCTTACCTTTCTCTTGCCTTTTAGGTCTCCTTTCATCCATGATTGCTTCAACAATGGTAAGCAGGAGCTACATATGGGCCTATGCCTCCTTCCAGTTTGCCATCGTGATCCTCTTTGCTCACATATTTTATACTATCCTTAATGTAAATCCAATTCTCTCGGTCATCCTTTCCTCATTTACTGGCTTTGGGATTGCGATCAGCACAAATTCTCTTCTAGTGGAGTATCTTAGATGGAAAGCAAGCAGGCAAGTGGGATCTTCCCATCAACATACTAGCACTATGAATGAACTGCAACTGCAGCACCAGCAGTGGCAGCATGAAGAGCAATATCATCGCCATTATCAGCAACAACGACGTCAACGATTGAGAGAAGGTTCCCAGAATCAGTTACAACAGCAAGAGCAAGAGCAAGAGCTCCAGCATCATCAACGCCATCAGCAGCAACAACAACAATTGAATGAAGATCCAAATGCGAATGATTCCTTGCGGATAGACATTGGACGGGAGACG
>Rosch_v2.0_Chr3g0469421
ATGGTAATTGAAGAAGAAGCTTCTGCTAAGGAAAATGATGCTGGCATTTCCGCCAGCGAAGTTGACCCTTCACCCCAACAGGATGGAAACTCCAGTGAGATAATTGAAGAAACTCCTCCTGGTCACCCATGGAGACGACAAAACCTCACCTTACAGATACCCACCAGAACTGTTGAGGATCCCGAAGAGGATTTTGTGAGAATAGACATGCCCCCAACGCCAAGTTCCACTCCGAAAAGAGTAAACTTCTCCCCATTACCCAGCCCTAGTTTAAACAAAATCAGTGGATCCCCAGGTCCCTCATCCTCAAAAACTAAGTCAACCATAAAAAACCTCCTTCCAAAACTAAGTTTCAAGTATCGGAACACTACTTCAGAGATTCGGAAGGCTGCTACTCTTGCACTAGGAGGTACATCTACAGCTACCCGTGAGAAGCCTTCAATTTCTAGGACACTTTCTCTTCCAAAGCTTTTAGCACCTAGACTGAAGAATACGTCATCCTTGCCTACAACCCCAATTGCTCACTCAAATCCAGAGTCTATGCATGGAAGAAACACAACTGATCTGAAAGGAGGGCGCCAACTGCCTATTCATCGTTCACATTCGGTCCCTGAGCTTAACAAAGATGGGAGTGTAAGTCTAGGTAGTGTCTTTCGAGTAATTCCTACCACACCACGAGCAATGGAGAGAAGTGTATCAATAACTTCATGCACCTCCCCGAAGGATGAAAATGATGGAAGTGATGATGATGGTGAAGATATTGCCGAAGAAGAAGCTGTTTGTCGAATTTGCTTAGTTGAATTGGGGGAAGGTGCTGACACCCTCAAGATGGAATGCAGCTGTAAAGGTGACCTCGCTCTAGCCCACCAAGAGTGTGCTGTAAAATGGTTCAGCATTAAAGGTAATAAAACATGTGATGTGTGCAAGCAAGAGGTCCAGAACCTACCTGTCACGCTTTTACGAATTCAAAATGTTCAAGCCCATAATTTACGAGGAACTAGAGCACAGCAGCCTGAGGTTACTCAATATAGGGTTTGGCAGGATGTTCCAATTCTCGTCATAGTTAGCATGCTCGCGTACTTCTGTTTTCTTGAGCAGCTTCTGGTAGGAAAAATGGGATCAGGTGCAATTGCGCTCTCTCTTCCTTTTTCCTGTATATTGGGTCTTTTGGCATCCATGACAGCAACCACAATGGTGAAAAGAAAATACGTCTGGGTTTATGCAACCATTCAGTTTGCCTTGGTGGTTCTCTCAGCTCATTTATTTTATTCATTGATTCACATGCAGGCAGTTCTGTCAGTTCTTCTTGCCACGTTTACCGGATTTGGAGTCACAATGTGTGGGAATTCTATTATTATTGAGGCTCTGGAATGGAGGGAAAGATGGCTTTCTCGGTCAAATCAACAGCATGGTACTCCGGCGGTGACCCAGCCAAATCAACCACAACAAACACAGACAAATCCTCGGCAGCTTGAAAATGAAATTCAAGGTGCTGAAGCTATTCATGGCAGC
>Rosch_v2.0_Chr4g0420671
ATGCAAGCAACTGAAGCAGTGAGTAATGGGGTTACAGAAGCTCCTCCTGCTCAGGCTGGTGCTCAAAATCTCAAGTCCATACAGGAAGAACCTATAGAACCAGGGCATAGTGGAAGACGGCCCGATATATCACTTCAAATACCCCCAAGACATGCGGCGTTTGGCAGTAGCCGGAGCGGCAAGGGTTTACTCCAGTCTCAAGGTTCCTCTAAGGGTAGTCCACTTTCAGGAGGGTTATTCCGGGCTTTAAGCTTCAAGAAGAAAGGTATACTGCCGGATGGTGAGAAAAGTTCCCTCCTTAATTCAGACTCCAGTACAGCTCCCGGAAGTCCAGTAGTGGCCAATAATGCACCAGCATTTTCTTGGACAAAGTGTGCCTCTCTTCCTGTTACACCAGCATCGAATTTGTCACCATCCATTTCTACACCAGTTTCTGCAAGGATGTATAATGAACGGCACAAGCCACATAAAGAAACTGTTAAGGCTACAGTTTCAAGGTCCCTGTCTGTGCCTGGACGAAATATAGTTATTGTTAGATCCGTATCTTTTGCTGCTCGAAATGAGAACATCCAGACAGATCCTAGTGATGATCAAATAACTCCGGTTCCAGTTGAGCCTGATGATGAAGAAATTCCTGAAGAAGAAGCAGTATGCAGGATTTGTCTTGATGAATGTGAAGAACAAAATACACTCAAAATGGAATGTAGTTGCAAAGGTGCTCTCAGACTTGTACATGAACATTGTGCAATTAAGTGGTTTAGCACAAGAGGAAACAGGACATGCGAGGTATGCGGGCAGGAGGTTCAGAATTTACCTGTAACCTTGCTTCGGGTGCAGAGCTCTGTTCAAAGGGCCAGCAGACAGAACCAGAACCAACAGAGTTTGAATCCAGAAACGATAAGTGCATGGCAGGACTTCGTGATACTGGTATTAATTAGCACAATATGCTACTTCTTCTTCCTTGAGCAACTACTGATTCGTGACTTGAAAACTCAAGCGATTGTAGTTGCAGCACCATTTGCATTTACATTGGGTCTCTTGGCATCCATATTTGCCATTGTCCTTGCAATCAAGGAGTATATATGGACATATGCGGCTCTCGAGTTTGGACTTGTAGCGCTCACCGTACACCTCTTCTATTCTACATTTCATATGCCGGCTGTTTATTCAATATTGCTTGCATCAGTAGTGGGTTTTGGGATATCAATGACCCTCAACACCTTGTATATGCAATACTTCACTTGGAGAGTTCAAGTTTCTCAAAACAACTCTAGCCCTGCA
>Rosch_v2.0_Chr5g0059571
ATGGCAACTGAGGAAAAGCATGTGGGTGATGGGAATGATGAGAATGCAAGCCAAGGGACAATTGTTGCTTCTCCAGTTGTTCAAAAGGTTGAAGACTCAGTAGGAATAACTGAAGAAACACCTCAAGTTCATCCATGGAAGCGACAAAATCTCCACCTTGAGATACCCTCAAGAACAGAAGAAGACGGAGCTCAGGATTTTGTTGCAATAAAGATGCCTCCAACACCAAGTCTCACCCCTAGGAAAGTAAATTTTAATCTTACTCCAGGTTCAAGTGATGCAAGAATTAGTGGATCTCCAGGCTCCTCTTCATCCAAAGGAAAATCTTGTAAAAGATCTCTTTTTCCGAAACTAAGCTTCAAGAATCGAAGTTCTTCAGATGTCGAGAAGGCTGCTAACCTAAATTCAGAAGGATCACCTGCAGGACCAGCGCGAGAAAAGCCTTCCATATCAAGGTCATTGTCCCTTACAAAGCTGTTCACTCCGCGGATGAAGAGAACATCATCTCTACCTGTAACTCCTCTTGCACATTCACGCCTAGAATCTACACATGGTGGAAGTGTTGGCAGCTCTCTAAATTCAGCAACAAAAGGAGCCCATCGACAGATAGCTCGCTCCCTTTCAGTTCCGATCAACCCTAAAGAAAAGGTTACCTTAAGGAGGATGGATTCTTTTTTCCGTGTAATTCCTTCCACTCCCCGAATGAAGGAAGGGGATGTAATATCGACTACTTCCCCAACAGCGGATGCTGGAAAAGATGATGACAATGGTGAAGACATATCTGAAGAAGAGGCTGTCTGCAGAATTTGTCTAGTTGAACTGTGTGAAGGGGGTGAGACCCTCAAAATGGAATGCAGTTGCAAAGGTGAACTTGCTCTGGCCCATCAGGAATGCGCTATAAAATGGTTTAGTATCAAAGGTAACAAGACCTGTGATGTATGCAAGCAAGAGGTTCTAAACCTGCCTGTCACTCTATTACGAATACAAAGTGTCCGAACTCGAAATGCTGGAAGTAGATTTCAGCAGGAAGATGCTAATGGATACAGGGTTTGGCAGGAAGTGCCTGTGCTTGTCATTGTTAGCATGCTTGCCTACTTCTGTTTTCTTGAGCAGCTACTGGTTGAGAAAATGGGTACCGGTGCAATTGCCATCTCTCTTCCATTTTCATGTGTACTGGGACTCCTCACATCAATGACCTCATCAACAATGGTCAAAAGAAGATTTGTGTGGGTCTATGCGTCGGTTCAGTTTGCTCTGGTGGTTCTATTTGCACATATATTTTACTCATTGGTCCGGGTGCAAGCAGTTCTTTGCATTCTCCTGGCAACATTTGCCGGGCTGGGTGTTGCGATGAGTGGGAGTTCCATCATTATCGAGGTCTTAAGATGGAGAAGAAGATGGCAGACTAGCTCCGAGCAAAGCCATAGCCAATCC
>Rubch_LG04.1811
ATGCAAGCAGTGAGTAATGGAGTTACAGAAGCTCCTCCTGCTCAGGCCGGTGTTCAAAATCTGAATTCCATACAGGAAGAAGGTACAGAACCAGGACAAAGTGGGAGGCGCCCCGATATATCACTTCAAATACCCCCAAGGCCTGCAGGTTTTAGCAGTAGTCGTAGCGGTAAGGGTTTACTCCAGTCTCAAGGTTCCTCTAAGGGTAGTCCACTATCAGGAGGTTTGTTCAGGGGTTTAAGCTTCAAGAAGAAAGGTACATTGCCAGATGGTGAGAAAAGCTCCCTCCTTAATTCAGACTCCAGTACAGCTCCTGAAAGTCCTATAACGGCCAATAATGCTGCAGCATTTTCTTGGCAAAAATGTGCTTCTCTTCCTGTTACACCAGCATCGAATTTGTCCCCATCCATTTCTACGCCTGTTTCTGCGAGGACTTATAATGAACGGCACAAGCCACATAAAGAAACTGTTAAGCCTACAGTTTCAAGGTCCCTGTCTGTGCCTGGACGAAATATTGTTATTGTCAGATCCATATCTTTTGCTGCTCGAAATGAGAATATCCAAACAGATCCTAGTGATGATCAAATAACTCCGGTTCCAGTTGAGGCTGATGATGAAGAAATTCCTGAAGAAGAAGCAGTATGTAGGATATGTCTTGATGAATGTGAAGAACAAAATACGCTCAAAATGGAATGCAGTTGCAAAGGTGCTCTCAGACTTGTACATGAAGAGTGTGCAATTAAGTGGTTTAGCACAAAAGGAAACAAGACATGCGAGGTATGTGGGCATGAGGTTCAGAATTTACCTGTAACCTTGCTTCGGGTGCAGAGCTCTGTTCAAAGGGCCAGCAGACAGAACCAGAACCAACAGAGTTTGCATCCAGAAACGATAAGTGCTTGGCAGGACTTCGTGATACTGGTATTAATTAGCACAATATGCTACTTCTTCTTCCTTGAACAACTACTGATTCGTGACTTGAAAACTCAGGCTATTGTAGTTGCCGCACCATTTGCATTTACATTGGGTCTCTTAGCATCCATATTCGCCATCGTCCTTGCAATCAAGGAGTATATATGGACATATGCAGCTCTCGAGTTTGGACTTGTAGCGCTTGCCGTGCACCTTTTCTATTCTACATTTCATCTGTCGGCTATTTATTCAATATTGCTTGCATCAGTCGTGGGTTTCGGGATGTCCATGAGCCTCAACTCATTGTATATGCAATACTTCACTTGGAGAGTTCAAGTTGCTCAAAACAACACTAGCCCAGTA
>Rubch_LG06.1217
ATGATGGAGATTTCAGCTGCTGAGCTTCAAAATGGAGAGGAATCAGACTCTAACAAACCCCAGATTCGTAATCCAAAGGAAAGAAATGAAGAAATCTCCTTGGTTCAACAGTCTCGAAGGCCAAACCTCTCCTCTTTGCAAATACCAGAAAGGACTCTGGAAAGTAGCTTGTCGGCTTTTACTTTGATTGATATTCCGTCTATACAGAGTCCTAGTTCTACTAGAGCTGGGTTGCCCCCTAGACCTCATTCAGCTAAGATCAAATCGTCTGTGAAATATCTTTTTCCTCAGAAGAGCTTTAGGTCGAAAAATTTGCCCCACGATGGCGAGAAGACCATTCTCATTCTACCAGATACAGCATCATCAGATGGTCCTTTGGAGAAGCCTTCTACCTCCAGGTCTTTCTCACTTAATAGGATGTTCTTCTCTCCATCAATAAAAGCAACACATTCTTTACCAGTTACACCGAGTGCAAATTCAGGTTCTGAATCTGTGCAGGGAAGACAGTTGGAAAGTCATTCTGATTTTTCTAAAGTCGAAATTCAGCAGCATATGATCCGCTCATTATCGGTTCCAGTAAATGTTAAAACCAGAAGTTTAAGGCGGATGGATTCTGGAGGCATGATGCGTGTAATTTCAACTCCACGTCCTGCAGCAGTTGATTCTGCCTCCCAAAATGGTGCCCCAGCAATGGAAACTGCTACTGAAGATCCTGGTGAGGATATTCCTGAAGAAGAAGCCGTTTGCCGAATTTGTTTGGTTGAGCTTGCGGAAGGTGGTGATACACTTAAAATGGAGTGCAGCTGCAAAGGAGAACTTGCACTTGCTCACAAAGATTGTGCAGTAAAGTGGTTTACCATTAAAGGTAACAAGACCTGTGATGTCTGCAAACATGATGTTCGAAACCTACATGTAACACTACTCAAAATACACAATCCTCAAACTGTTATTAGACGACCACCCACAATACCTGAGCAGAGGGAAGTCACTCGTTACAGGGTCTGGCAGGACATACCAGTTCTTGTTCTGGTCAGCATGCTTGCGTATTTCTGCTTTCTGGAACAACTTCTGGTATCTGACATGGGCCCTCGTGCTCTTGCCATTTCCTTACCTTTCTCTTGTGTTTTAGGTCTCCTCTCATCCATAATTGCTTCAACAATGGTAAGCAGAAGCTACATATGGGCCTATGCCTCCTTCCAGTTCGCCATCGTGATCCTCTTTGCTCACATATTTTATACTATACTTAATATGGAAAGCAAGCAGGCAACTGCGATCTTCCCATCAACATACTACCACTGTGAA
>Rubch_LG06.4146
ATGCCACCAACACCAAGTCCCACTCCCAAAAGGGTAAACTTCTCCCCATTACCCAGCCCTTGTTTAAACAAAATCTATGGATCCCCAGGTCCCTCGTCGTCAAAAACTAAGTCAACCATAAAAAGCCTCCTTCCAAAACTAAGTTTCAAGTATCGGAACACTACTTCAGAGATTCGGAAGGCTGCCACTCTTGCACTAGGAGGTACACCTACAGGGACCCGTGAGAAGCCATTAATTTCTAGGACATTTTCTCTTACAAAGCTTTTAACACCTAGACCGAAGGATACATCATCCTTGCCTGCAACCCCAATTGCTCACTCAAATCCAGAGTCTATGCATGGAAGGAACACAATTGATCTGAAAGCAGGGGGCCAGCTGCCTATTCATCGTTCACATTCAGTCCCTGTGCTTAATAAGGATGGAAGTTTATGTTTAGGTGGTGTCTTTCGAGTAATTCCTACCACACCACGAGTGATTGAGAGGACTTTATCGAAAACTTCATGCCCCTCCCCGAAAGATGACAATGATGGAAGTGATGATGATGGTGAAGATATTGCTGAAGAAGAAGCTGTTTGTCGAATTTGCTTAATCGAACTGGGAGAAGGTGCTGACACCCTCAAGATGGAATGTAGCTGTAAAGGTGACCTCGCTCTGGCCCACCAAGATTGTGCTGTAAAATGGTTCAGCATTAAAGGTAATAAAACATGTGATGTATGCAAGCAAGAGGTCCAGAACTTACCTGTCACGCTTTTACGAATTCAAAATGTTCAAGCCCTTAATTTACGAGGAACTAGAGCACAGCAGCCTGAGGTTACTCAATACAGGGTTTGGCAGGATGTTCCCATTCTCGTCATAGTTAGCATGCTCGCATACTTCTGTTTTCTTGAGCAGCTTCTGGTAGGGAAAATGGGATCAGGTGCAATTGCGCTCTCTCTTCCTTTTTCCTGCATATTGGGTCTTTTGGCATCCATGACAGCAACCACAATGGTGAAAAGAAAATATGTCTGGGTTTATGCTACCATTCAGTTTGCATTGGTGGTTCTCTCAGCACATCTACTTTATTCATTGATTCGCATGCAGGCAGTTTTGTCTGTTCTTCTTGCCACGTTTACAGGGTTTGGAGTTACAATGTGTGGAAATTCTATTATCATTGAGGCTTTGAGATGGAGGGAAAGATGGCTTTCTTGGTCAAATCAACAGCATCCGAATCAACCACAACAAACACAGACAAATCCTCAGCAGCTTGAAAATGAAATTGAAGGTGCTGAAGCTACTCATGGCAGC
>Ruboc_03_G07476
ATGGCAACTGAGGAAAAACATGTGGGTGAGGGGAATGATGAGAACTCATGTTCTGTTCCAGTTGTGGCTCCTTTAAAGGTTGAAGACTCGATAGGAGTAACTGAAGAAACACCCCAAGTTCATCCATGGAAGCGACTAAATCTCCACCTGGAGATACCCTCAAGAACGGAAGAAAACTGTGCTCAGGATTTTGTTGCAGTAAAGATGCCTCCAACACCAAGTCCCACCCCTAGGAAAGTAAATTTTAATCTTACTCCAGGCTCAAGTGATGCAAGATTTAGTGCATCTCCAGGCCCCTCTTCATCCAAAGGCAAGTCATGTAAAAGATCTCTTTTCCCGAAACTAAGCTTCAAGAATCGAAGTTCTTCAGATGTTGAGAAGGCTGCTAACCTAGCTTTGGAAGGGTCTCCTGCGGGACCACCACGGGAGAAGCCTTCCATATCAAGGTCATTGTCCCTTACAAAGCTATTTACACCACGGATGAAGAGAACAGCATCTCTACCTGTAACTCCAATTGCACATTCACTCCCAGAATCTACACATGGTGGAAGTGTTGGTGGCTCTCTAAATCCAGCAAGAAAAGGAGTCCATCGACAGATAGCTCGCTCACTTTCAGTCCCGATCAACACCAAAGAAAAGGTTACCTTAAGGAGGACGGATTCTTTTTTTCGTGTAATTCCTTCCACTCCTCGAGTGAAGGAAGGGGATGTAATATCAACTACTTCCCCAACAGTGGATGCTGGAAAAGATGATGACAATGGTGAAGACATATCCGAAGAAGAGGCTGTCTGTAGAATCTGTCTAATTGAACTGTGTGAAGGGGGTGAGACCTTCAAAATGGAATGCAGTTGCAAAGGTGAACTTGCTCTTGCCCACCAAGAATGTGCTGTAAAATGGTTTAGTATCAAAGGTAACAAGACCTGTGATGTCTGCAAGCAAGAGGTTCTAAACCTGTCTGTCACTCTGTTACGAATACAAAGTGTTCGAACTCGAAATACTGGAAGTAGATTTCAGCAGGAAAATGCTAATGGATACAGGCAAGTGGTGTGGCAGGAAGTGCCTGTGCTTGTCATTATTAGCATGCTTGCCTACTTTTGTTTTCTTGAGCAGCTACTGGTTGAAAAAATGGGTACCGGCGCAATTGCCATCTCTCTTCCATTTTCTTGTGTACTGGGTCTCCTGTCATCAATGACCTCATCAACCATGGGTCCGGGTGCAACCAGTTCTTTGCATTCTCCTGGCAACATTTGCCGGGTTGGGTGTTGCAATGAGTGGCAGTTCCATTCTTGTCGAGTTCTTGAGGATGGCTTTCTGGTGGTGTTTCCCTTCGCTGGCGCGGTTTGGCCGGTGGTGATATGGGTTTGCTGGATACTGGTATATATGGCGTGGGGTGATCTTTGCTATGCTGCTGTTCCTGGTAGTTTCGGCATCGTGATCGCTGCCGGTTCAGTTCATGGTGGTGGACTATGGGATCCGTTCCGTCGGGTTTGGGATCTCGGTATTGCAGTGGTGATTCGTGGCAGATGTGGTTTTGACTGCGAGGTCGGATCGGTGATGTTATTGCCGCTTGGAGAGTTGGAGTTTCATCTTTGTTCAGTCTCCAAGACGGGGAAGAAGAGCATGGGCCTTGGTCTGTGGTTGTTGGCTATGGTGGGC
>Ruboc_04_G06357
ATGCAAGCAGTGAGTAATGGAGTTACAGAAGCTCCTCCTGCTCAGGCTGGTGTTCAAAATCTGAATTCCATACAGGAAGAAGGTACAGAACCAGGACAAAGTGGGAGGCGGCCCGATATATCACTTCAAATACCCCCAAGGCCTGCAGGTTTTAGTAGTAGTCGTAGCGCATCGAATTTGTCCCCGTCCATTTCTACGCCTGTTTCTGCGAGGACTTATAATGAACGGCACAAGCCACATAAAGAAACTATTAAGCCTACAGTTTCAAGGTCCCTGTCTGTGCCTGGACGAAATATTGTTATTGTCAGATCCATATCTTTTGCCGCTCGAAATGAGAATATCCAAACAGATCCTAGTGATGATCAAATAACTCCGGTTCCAGTTGAGGCTGATGATGAAGAAATTCCTGAAGAAGAAGCAGTATGCAGGATATGTCTTGATGAATGTGAAGAACAAAATACGCTCAAAATGGAATGCAGTTGCAAAGGTGCTCTCAGACTTGTACATGAAGAGTGTGCAATTAAGTGGTTTAGCACAAAAGGAAACAAGACATGCGAGGTATGTGGGCATGAGGTTCAGAATTTACCTGTAACCTTGCTTCGGGTGCAGAGCTCTGTTCAAAGGGCCAGCAGACAGAACCAGAACCAACAGAGTTTGCATCCAGAAACGATAAGTGCTTGGCAGGACTTCGTGATACTGGTGTTAATTAGCACAATATGCTACTTCTTCTTCCTTGAACAACTACTGATTCGTGACTTGAAAACTCAGGCTATTGTAGTTGCAGCACCATTTGCATTTACATTGGGTCTCTTAGCATCCATATTTGCCATCGTCCTTGCAATCAAGGAGTATATATGGACATATGCAGCTCTCGAGTTTGGACTTGTAGCGCTCGCCGTGCACCTTTTCTATTCTACATTTCATCTGTCGGCTATTTATTCAATATTGCTTGCATCGGTAATGGGTTTCGGGATATCCATGAGCCTCAACTCATTGTATATGCAATACTTCACTTGGAGAGTTCAAGTTGCTCAAAACAACACTAGCCCAGTA
>Ruboc_06_G18829
ATGGCAATTGAAGAAGAAGCCGCTGCTAAGGAAAACGTTGGTCGCATTTCCACCAACGAAGTTGACCCTTCATCCCAAAAGGGTGGAAACTCCACTGAGATAATTGAAGAAAATCCTCCTGGTCACCCATGGAGACGACAAAACCTCGCCTTACAGATACCCTCAAGAACTCTTGAGGATGCCAAAGAGGATTTTGTGAGAATAAACATGCCACCAACACCAAGTCCCACTCCCAAAAGGGTAAACTTCTCCCCATTACCCAGCCCTTGTTTAAACAAAATCAATGTATCCCCAGGTCCCTCGTCGTCCAAAACTAAGTCAACCGTTAAAAGCCTCCTTCCAAAACTAAGTTTCAAGTATCGGAACACTACTTCAGAGATTCGGAAGGCTGCCACTCTTGCACTAGGAGGTACACCTACAGGGACCCGTGAGAAGCCATTAATTTCTAGGACATTTTCTCTTACAAAGCTTTTAACACCTAGACCGAAGAATACGTCATCCCTGCCTGCAACCCCAATTGCTCACTCAAATCCAGAGTCTATGCATGGAAGGAACACAATTGATCTGAAAGCAGGGGGCCAGCTGCCTATTCATCGTTCACATTCAGTCCCTGTGCTTAATAAGGATGGAAGTTTATGTTCAGGTGGTGTCTTTCGAGTAATTCCTACCACACCACGAGTGATTGAGAGGACCGTATCGAAAACTTCATGCACCTCCCCAAAAGATGACAATGATGGAAGTGATGATGATGGTGAAGATATTGCTGAAGAAGAAGCTGTTTGTCGAATTTGCTTAATTGAACTGGGGGAAGGTGCTGACACCCTCAAGATGGAATGTAGCTGTAAAGGTGACCTCGCTCTGGCCCACCAAGATTGTGCAGTAAAATGGTTCAGCATTAAAGGTAATAAAACATGTGATGTGTGCAAGCAAGAGGTCCAGAACTTACCTGTCACGCTTTTACGAATTCAAAATGTTCAAGCCCTTAATTTACAAGGAACTAGAGCACAGCAGCCTGAGGTTACTCAATACAGGCAAGTGAAATTTTCAACTGCTATTCGCATGCAGGCAGTTTTGTCTGTTCTTCTTGCCACGTTTACGGGGTTTGGAGTTACGATGTGTGGAAATTCTATTATCATTGAGGCTTTGAGATGGAGGGAAAGATGGCTTTCTTGGTCAAATCAACAGCATGGTACTCCGGCAGTAACACATCCGAATCAACCACAACACACACGGACAAATCCTCAGCAGCTTGAAAATGAAATTGAAAGTGCTGAAGCTAGTCATGGCAGC
>Ruboc_06_G28553
GAAAAGAACAAAACCGGATTTAATAATAGAGTCAGGTCCGACCAAGCTTCGCTTGTTGTTTCCATCATTGCAACTGTTACTGAGTTGCGTGTGTTTTCAATTTATACTCAAATTTTTTCAGCGTCAGCTAAGCACAGACTGTCAGACCTCACTCCCTCTTCATTCTTCAAAATTAGGGTTTTCTGTTTTCTGGTTATGATGGAGATTTCAGCTGCTGAGCTTCAAAATGGAGAGGAATCAGACTCTAACAAACCCCAGTCAATGGCGATGTTTGGTGGCTTGCAGATTCGTAATCCAATGGAAAGAAATGAAGAAATCTCCTTGGTTCAACAGTCTCGAAGGCCAAACCTCTCCTCTTTGCAAATACCAGAAAGGACTCTGGAAAGTAGTTTGTCTGCTTTTACTATGATTGATATTCCGTCTATACAGAGTCCTAGTTCTACTAGAGCTGGGCTGCCCCCTAGACCTCATTCAGCTAAGATCAAATCGTCTGTGAAATATCTTTTTCCTCAGAAGAGCTTTAGGGCGAAAAATTTGCCCCACGATGGCGAGAAGACCATTCTCATTCTACCAGATACAGCATCATCAGATGGTCCTTTGGAAAAGCCTTCTACATCGAGGTCCTTCTCACTTAATAGGATGTTCTTCTCTCCATCAATAAAAGCAACACATTCTTTACCAGTTACACCAAGTGCAAATTCAGGTTCTGAGTCTGTGCAGGGAAGACAGTTGGAAAGTCATTCTGATATTTCTAAAGTCGAAGTTCAGCAGCATATGATCCGCTCATTATCGGTTCCAGTAAATGTTAAAACCAGAAGTTTAAGGCGGATGGATTCTGGAGGCATGATGCGTGTAATTTCAACTCCACGTCCTGCAGCAGTTGATTCTGCCTCCCAAAATGGTGCCCCAGCAATGGAAACTGCTACTGAAGATCCTGGTGAGGATATTCCTGAAGAAGAAGCCGTTTGCCGAATTTGTTTGGTTGAGCTTGCGGAAGGTGGTGATACTCTTAAAATGGAGTGCAGCTGCAAAGGAGAACTAGCACTTGCTCACAAAGATTGTGCAGTAAAGTGGTTTACCATTAAAGGTAACAAGACCTGTGATGTCTGCAAACATGATGTTCGAAACCTACATGTAACACTACTCAAAATACACAACCCTCAAACTGTTATTAGACGACCACCCACAATACCTGAGCAGAGGGAAGTCACTCGTTACAGGCAAGTCCAAGACATACCAGTTCTTGTTCTGGTCAGCATGCTTGCATATTTCTGCTTTCTGGAACAACTTCTGCATCATAGTGCCTCCGGCATAAAACTTCAAGAGCGATTCCTGCCGAGATTTAACCAACAGAAC
