# Supplementary material for: Transcriptomics of long‐term, low oxygen storage coupled with ethylene signaling interference suggests neofunctionalization of hypoxia response pathways in apple ( Malus domestica )
Source: Plant Direct. 2024 Dec 20;8(12):e70025. doi: 10.1002/pld3.70025 (PMC11660084; doi:10.1002/pld3.70025)
Supplement: Supplementary file 2 — Data S2: Homologs of all 606 hypoxia response genes identified in this study across 42 representative species of land plants). [file PLD3-8-e70025-s004.gz › 01-integratedGeneFamilies_dir/7718.fna]

>gnl_Ambtr_v1.0_evm_27.model.AmTr_v1.0_scaffold00012.263
ATGCAGGCTGCAAAGCTTCCTGTTGGGGTGGAATTACCCAAAGAAGAGCCCAAGCTTCCAGCTCCTTTTCTGGGGTTCACAAATACTGCAGAAATCTGGAACTCCAGGGCCTGTATGATAGGCCTCATTGGCACATTCATAGTAGAGCTGATTCTGCAAAAGGGTATACTTCAAATAATTGGAGTGGATGTGGGAAAAGGACTGGATCTTCCTCTG
>gnl_Aquco_v3.1_Aqcoe1G103900.1
ATGGCTACCTTATCTTCCATTTCATCTCCATGTGTCAACCCTCTAACTATATCTCTCCCAAACCATCATAGAACTCTCTTCAGCAGTTCTTATACAAAGAGCAGAACCTACAAGTCCATGTCAGTGAGAGCTCAAGCTGCAAAGGTTCCAGCTGTTGTGGTAACTCCAAAAGTAGAGCCAAAATTCACACCCCCTTTCCTTGGATTCACCAAAACTGCAGAAACATGGAACTCTAGAGCTTGTATGATTGGTCTCATTGGAACATTTATAGTAGAGCTGATACTGAACAAGGGGATACTTGAGATTATTGGAGTAGAAGTGGGGAAAGGGCTTGATATTCCTCTA
>gnl_Arath_TAIR10_AT5G02120.1
ATGAGCTCGTCGCCGTTATCTTCATCTCTCTTTCATCCTCTGTCGACCTTGTCGACTCATTGCCATGGTCGGAGACAGAACCTCTGTTTCAATCGGAAGCAACAACCTTTCGTTGTCAGAGCCGCAAAACTTCCTGAAGGGGTGATAGTGCCAAAAGCACAACCCAAATCTCAACCTGCGTTTCTGGGATTCACACAAACAGCTGAGATATGGAACTCACGAGCTTGCATGATTGGTCTCATCGGTACTTTCATCGTCGAACTGATTCTGAACAAGGGAATACTTGAACTGATCGGTGTAGAGATTGGGAAAGGACTCGATCTTCCTCTA
>gnl_Betvu_v1.2_Bv2_040200_zwdc.t1
ATGGCTGCAATCCCATCTTCGACATTTGTGCCTGCTAGATCTACACTCTATGGGCTTCGACATAATAAGCTTACTTCATTGGGTCAACGCCAACAATATCCCACTAAACATTCTGTCTTCAGAGTCCAAGCTGCCAAGCTCCCTCCTGGCGTGGTAGTGCCGAAAGTAGAGCCTAAGTTCAAGCCTGCTTTTCTAGGCTTCACGACGACTGCTGAAGTTTGGAACTCAAGAGCAAGCATGATTGGTCTCATCGGAGTATTCATAGTCGAACTTATACTGAACAAGGGGATACTACAGCTTATAGGTGTGGAGATTGGAAAAGGACTCGATCTTCCACTC
>gnl_Carpa_v0.4_evm.model.supercontig_3458.2
ATGGCAGCCTCCTCGCTCATTTCATCTTCTCTCTTCTCAACAAATCAGAATAGCAAACTCCTGTTTCTCAACAATCGCAATCGTTTCAGCAATCGTCCAGTCAAGTTTTTTAGGGTTCGAGCTGCAAAGCTTCCTGCCGGTGTTGAAATGCCGAAAGTGGAGCCGAAGTTCCAAGCTCCTTTTCTCGGATTCACCAAGACGGCTGAAACATGGAACTCTAGAGCTTGTATGATTGGCCTAATTGGTGTTTTCATTATAGAATTGATAATCAACAGGGGTATACTTCAGGTCATCGGAGTAGATGTTGGGAAAGGTCTTGATCTTCCTCTC
>gnl_Eucgr_v2.0_Eucgr.K03094.1
ATGTTATATTTTGGCCTTGAAGAGTCCCAACCAAGCCTCCAGAAAGCCCCTCTCTCTCAGGGTCCAAGCTGCCAAGCTCCCTCCTGGGGTACCATCATCTCTCTCTCTCTCTCTCTTTCAAGAATTTCAGTTCATTTTGGATTGCTGGAAGCGTGGGTGGAAGTGCCGAAAGTAGAGCCCAAGTTCCAGGCTCCATTTCTCGGATTCACAAGAACTGCCGAGGTTTGGAACTCCAGAGCTTGCATGATTGGCCTCAGCGAGACATTCATTGTCGAACTGATAACAAATAAAGGGATTTTTTATGTGATTGGAGTGGAGGTAGGCAAGGGTCTCGATCTTCCTCTC
>gnl_Eucgr_v2.0_Eucgr.K03086.1
ATGGCCGCTCTTTTCACCATCCCCTCGTCTTCTTCTCTTGTTGCCACGACCAGAGCTTCGAAGATCTTCCATGGAGGCCGCCACCATCACCAGTTCCTCATCTTCCACAGTCCCAACCAAGCCTCCAGAAAGCCTCCCTCTCTCAGGGTCCGAGCTGCCAAGCTTCCCTCTGGGGTGGAAGTGCCGACAGCAGGGCCTAAGTTCCGGGCTCCCTTTCTTGGATTCACAAGAACTGCCGAGATTTGGAACTCCAGAGCTTGCATGATTGGCCTCATCGGGACTTTCATTGTCGGGTCAGCCTCTTTTCTGTTAGCA
>gnl_Eucgr_v2.0_Eucgr.K03092.1
ATGGCTGCTTCTTTTACCATCCACTCATCTCTTTCTCCAGTTCCCACGACCAGAGCTTCGACGATCTTCCATGGAGGCCGCTACCATTACCAGTTCCTCATCTTCCACAGTCCCAACCAAGCCTCCAGAAAGCCCCTCTCTCTCAGGGTCCGAGCTGCCACGCTTCCCTCTGGGGTGGAAGTGCCGAAAGTAGAGCCCAAGTTCCAGGCTCCATTTCTCGGATTCACAAGAACTGCCGAGGTTTGGAACTCCAGAGCTTGCATGATTGGCCTCATCGGGACATTCATTGTCGAACTGATAATAAACAAAGGGATTCTTCAGGTGATTGGAGTGGAGGTGGGCAAGGGCCTCGATCTTCCTCTC
>gnl_Eucgr_v2.0_Eucgr.K03081.1
ATGGCTGCTTCTTTTACCATCCACTCATCTCCTTCTCTTGTTCCCACGACCAGAGCTTCGACGATCTTCCATGGAGGCCGCCACAATTACCAGTTCCCCATCCTCCACAGTCCCAACCAAGCCTCCAGAAAACCCCTCTCTCTCAGGGTCCGAGCTGCCAAGCTTCCCTCTGGGGTGGAAGTGCCGAAAGTAGAGCCCAAGTTCCAGGCTCCATTTCTCGGATTCACAAGAACTGCCGAGGTTTGGAACTCCAGAGCTTGCATGATTGGCCTCATCGGGACATTCATTGTCGAACTGATAATAAACAAAGGGATTCTTCAGGTGATTGGAGTGGAGGTGGGCAAGGGCCTCGATCTTCCTCTT
>gnl_Eucgr_v2.0_Eucgr.K03089.1
ATGGCCGCTCTTTTCACCATCCCCTCGTCTTCTTCTCTTGTTGCCACGACCAGAGCTTCGAAGATCTTCCATGGAGGCCGCCACCATCACCAGTTCCTCATCTTCCACAGTCCCAACCAACCCTCCAGAAAGCCCCTCTCTCTCAAGGTCCGAGCTGCCAAGCTTCCCTCTGGGGTGAAAGTGCCGAAAGCAGAGCCTAAGTTCCAGGCTCCCTTTCTTGGATTCACAAGAACTGCCGAGATTTGGAACTCCAGAGCTTGCATGATTGGCCTCATAGGGACTTTCATTGTCGAACTGATAATAAACAAAGGGGTTCTTGAGGTGATTGGAGTG
>gnl_Eucgr_v2.0_Eucgr.G01508.1
ATGGCTGCTCTTTTCACCATCCTTTCATCTTCTTCTCTTGCTCCCACGACCAGAGCTTCGAAGATCTTCTATGGAGGCCGCCACCATCAGCAGTATCTCATTTTCCACAGTCCCAACCAAGCCTCCAGAAATCCCCTCTCTCTGAGTGTCCGAGCCGCCAAGCTCTCCTCCGGGTACCCATCAGCTCTCTCTCTCTCTCTCTCTAGAATTTCAGCTCATGTTGGATTGCTGGAAGCACAGGTGGAAGTGCCGAAAGTAGACCCCAAGTTCCAGGCTCCATTTCTCGGATTCACAAGAACTGCCGAGATTTGGAACTCCAGAGCTTGCATGATTGGCCTCATCGGGACATTCATTGTCGAACTGATAATAAACAAAGGGATTCTTCAGGTGATTGGAGTGGAGGTGGGCAAGGGCCTCGATCTTCCTCTC
>gnl_Eucgr_v2.0_Eucgr.G00292.1
GAGAGAGAGAGAGAGAGAGAGAGAATTTCAGCTCATGTTGGATTGCTGGAAGCACAGGTGGAAGTGCCGAAAGTAGAGCCCAAGTTCCAGGCTCCATTTCTCGGAATCACAAGAACTGCCGAGATTTGGAACTCCAGAGCTTGCATGATTGGCCTCATCGGGACATTCATTGTCGAACTGATAATAAACAAAGGGATTCTTCAG
>gnl_Manes_v6.1_Manes.09G093900.1
ATGGCTTCTGCTGTTTTCATTTCATCATCTTTCCTTTCAGCTAAACCTCTAACCATTCCTCACCAAGGCCTGAAGCCTACGATTTTCAAGGATTCTACTCAAACTGCAAAAATCACCAAGAAACCAATCTCTTTCAAGGTCCGAGCTGCTAAGGTTCCTGCTAGTGTGGAATTGCCGAAAGTGGAGCCGAAATTCCAAGCCCCTTTTCTTGGATTTACTAGGACTGCCGAAATATGGAATTCTAGAGCTTGTATGATTGGCATCATGGGAACCTTCATTGTAGAATTTATATTGAACAAAGGAATACTTCAAGTGATTGGGGTGGAAGTTGGGAAAGGTCTTGATCTTCCTCTC
>gnl_Medtr_Mt4.0v1_Medtr7g062970.1
ATGGCTATCATCTCATCAACCAAATTACCATCATCATTCATCTTAGGAACCCCTTCACTTCACTCTACAAACCACCAAGTTTTGTTTCTTCAAAACCATAACTTGAACAGATCATCACCTCAGAAGAAGAGAGTGTCCTTCACTGTCAATGCAGTAAAACCTCCTTCTGGTGTTGAATTTCCAAAAGTACAGCCTCAATTTAAACCACCATTTCTTGGGTTTACAAAGACAGCTGAAATATGGAATTCAAGAGCTTGTATGATGGGACTCATTGGAACTTTCATAGTAGAGCTTATAATCCACAAGGGAATACTTGAGGTGATTGGACTTGAAGTTGGAAAAGGCCTTGATATTCCTCTT
>gnl_Mimgu_v2.0_Migut.L01960.1
ATGGCGAGTTCACAAACAGTTTCAACTGCTTTCCTCTCAGCTGGGTCTTCCGTTATCAAAGCTCCGACCCGACACAGATTCCCGCTTGTCCGTACTCAGAAACGGGTCAATTTCAAGATTCAGGCAGCAGTGAAGATACCTGGCGGAGTGGAATTTCCGAAAGAAGAGCCGAAATTCCGGGCACCTTTTCTTGGGTTCACAAGAACAGCTGAAACTTGGAATTCCAGAGCTTGTATGATGGGCCTCATCGGAACTTTCATTGTTGAATTGATTCTGAACAAGGGCATACTTGAGATGATTGGTGTGGAAATCGGAAAAGGCCTCGATATTCCTCTT
>gnl_Musac_v1_GSMUA_Achr10T26670_001
ATGGCAGCGATCCCAACGATTTCGTCTACCTTCCTTCCGTGTCGATCTCTTTTCGGTGGCGTCAGCAGGAATTCCAGCCCCCTTCCTCGCTTCAGGAACCCTAAATCCTTTCGTATCCGAGCTGCCAAGCTTCCCGCTGGGGTGGAAGCGCCCAAGGTGGAACCGAAGCTCACGGCGCCATTCCTTGGCTTCACAAGAACTGCAGAGGTGTGGAACTCAAGAGCATGCATGATTGGCATCGTTGGAACCTTCATCGTAGAGCTGATACTTAACAAGGGGATACTGCAGATACTTGGGGTAGAAGTGGGCAAAGGACTCGACCTCCCTCTC
>gnl_Orysa_v7.0_LOC_Os12g29570.1
ATGACGTTATTAATCTCCATAGTTCAACCACCATCCCTCCTGGCAATCCAATTCCAACCCCTCCAGAACAACAGATTCAAGAGGAATAATCCTGCCATCTCAGCAAGAGCAAGAACTGTCAGAGCTAGGGCAGCAGAGCTCCCAGCAGGAGTTGTGGTGCCAAGGGAGCAGCCCAAGCTGAGTGAGCCATTCCTAGGGTTCACCAAGACTGCAGAGGTTTGGAACTCTAGGGCCTGCATGATTGGTCTCATTGGGGTTTTCATTGTGGAGCTGGTGCTGAGCAAGGGTGTTCTTCAGACAATTGGACTGGAAGTGGGGAAAGGACTCGATCTTCCACTG
>gnl_Orysa_v7.0_LOC_Os05g22730.1
ATGGCGGCGACAGCTACACTTGCTGCCCCCTCCTTCTTGGCACATCAGTCGATCTTGAGCCACAAGCCTCTGAGGAAGCTTGGTCTATCCCTGGAACTGCCAAGAACCAGATCTGTCAAAATTAGAGCTGCAAAGCTGCCTGCAGGGGTTGAGGTGCCGAGGAAGCAGCCAAAGCTGAGTGAGCCCTTCCTGGGTTTCACCAGGACTGCAGAGATATGGAACTCCAGGGCCTGCATGATTGGCCTCATTGGCACCTTCATCGTGGAGCTGGTGCTGAACAAGGGCATTCTTCAGATGATTGGTGTGGAAGTCGGCAAGGGACTTGATCTCCCTCTT
>gnl_Phavu_v2.1_Phvul.008G118000.1
ATGGCCACTTCATCAACAACTTTGCTGTCACCACTCATACCTGCAACCACCCCATCAATCAACTCTCCAAGCAAGCAATTTCTTTTGCTTCAAAATCGTTCTTTGAATCGATCCAAGAGGGTTTCCCTGGTTGTACACGCAGTCAAGCCCCCTGCTGGTGTGGAATTTCCGAAAGTTCAGCCGCAATTTCAGCCTCCTTTTCTTGGGTTCACTAGGACTGCAGAAATATGGAACTCTAGAGCTTGCATGATTGGAATCATTGGAGTTTTCGTTGTAGAGTTGATAATAAACAAGGGAATACTTCAGGTGATTGGGGTTGATGTTGGCAAAGGCCTTAACATTCCTCTC
>gnl_Phypa_v3.3_Pp3c22_8010V3.1
ATGGTCATGGCTTCTACGACGATATCGCCTCAGGCTGTAGCCGTTACCGGGTTGTGCTCCTCTGGCCTGCGGGACTCATCCATCACGAGGCTGCAGGGTATGCCTAAGGTGGGCAAATCGTCAACGCGATTTTTCTCATCGATCAGAGCTGCCAAGCTACCACAAGGGGTTGCAACACCTAAAGAAGAACCAAAGCTCCCCGTTTCATTTTGGGGTTTCACCCGGAATGCCGAAGTATGGAACTCGCGTGCATCTATGATTGGAATTTTTGGAGTCATCATTGTGGAAGCTATCATCAACAAGGGCATTCTGCAAGCGATTGGCATTGATGTAGGGAACGGACTTGACCTGCCATTATCCGCATCTCAATTTGAACACTCACAGAACCTTCGTACAAAATGTTCAAGCGTCACCTCAAAGTGTAATTTA
>gnl_Phypa_v3.3_Pp3c18_21050V3.1
ATGGCGTCTGCAACGATGGCCGCCCAAGCTGTGACAGTAGCTGGATTGGGCTCTTCTATGCTGCGCGAAGGAGATGTTCAAAGACTACGAGGTCATGTGAAGCTTGCGAGGCGTTTGTCTAGTCAATTGTATTCACCGGTCAGAGCTGCCAAGCTTCCACCTGGAGTTGGCCAGCCTAGAGAGGAGCCGAAATTGCCCGTACCACTTTGGGGGTTTACAAGGAATGCTGAAGTTTGGAACTCGCGTGCATCAATGATTGGAATTGTCGGAATCATCATAGTTGAAGCTATCATTAACCAAGGCATCCTTCAAGCGATTGGCGTTGATGTTGGAAAGGGACTCGACTTGCCATTG
>gnl_Poptr_v3.0_Potri.006G088200.1
ATGGCTACTCCTTCATCTCTCCTTTCATCATCTTCTCTCCTCCTCACAAAACCTGTAACACTTCACCCTCGTAACGGGAAAGTCTCTCTGTTCAACCATCGTAGTCAAATTATCAAAACCTCCAAGGAGCCGGTCTTTAGAATTCAAGCTGCAAAACTTCCTCCTGGAGTGGAATTGCCAAAAGTGGAGCCAAAATTCCAAGCCCCATTTCTTGGATTCACTAGGACTGCCGAAATATGGAATTCTAGAGCTTGTATGATGGGCCTCATTGGAGTTTTCGTTGTAGAATTGATAATAAACAAAGGAATACTGCAAGTGATTGGGGTGGATATTGGGAAAGGTCTTGATCTTCCTCTC
>gnl_Prupe_v2.1_Prupe.6G259200.1
ATGGCAACTTCATCTACCATAATATCGTCTTCTCTCCTTCCCACCAGAGTTTTAACAGCAAATTCTCAAAACCAGCAACTCTGCCTTTTACGTAATGGGGCTCTGCCTGGCACAGCCTCCAAGAGAAGTGCTGCCTTCAGAGTTCAAGCTGCCAAGCTTCCTGCTGGGGTGGTGGTGCCAAAAGTAGAGCCAAAATTTGCGGCCCCCTTCCTTGGGTTCACCAGGACTGCAGAAATATGGAACTCTAGAGCTTGCATGATTGGACTTATTGGAACTTTCATTGTAGAATTGATATTGAACAAAGGAATATTACAGTTGATTGGAGTGGAAATTGGAAAAGGTCTTGATATTCCTCTG
>gnl_Solly_v2.4_Solyc09g011010.2.1
ATGGCTTCACTCTCATCTTCATTTCTCTCAACAACACTTTCTCCAAATTATTCTCAAAATCATCATTTATTTCTTCCAAATAATCCCAATTTGAAAATTACCAAAAGGACCTCCTTCAACATTCAGGCTGCAAAGGTTCCACCTGGGGTGGAGTTGCCAAAAGAAGTACCAAAGTTGAGCAAACCCCTTTTGGGTTTTACTAATACTGCTGAGATATGGAACTCTAGAGCTTGTATGATTGGTCTTATTGGTACATTTATTGTGGAATTGATTTTCAACAAGGGAATTCTTGAAATGATTGGTGTAGAAATTGGAAAAGGCCTTGATATTCCTCTC
>gnl_Sorbi_v3.1_Sobic.002G033800.1
ATGGCAGCAAAGTGTGCTCTTTCCGCACCATGCTTATCGGCTCACCGACCCCTCTGCCGCAACAGGCTTGCTCCATGCCTGCCATCGCCAAGACCAGCAAGAGCCGTTGCTCTGAGAGTGAGTGCTGCAAAGCTTCCTCCAGGGGTTGAAGTGCCCAGGGTGCAGCCAAAGCTGAGCGAGCCCTTCTTGGGGTTCACCCAGACTGCTGAGATCTGGAACTCCAGGGCCTGCATGATTGGCCTCATCGGCACCTTCATTGTGGAGCTGGTGCTAAACAAGGGGATTCTTCAGATGATTGGGGTGGAGGTGGGCAAGGGTCTGGACCTTCCTCTT
>gnl_Theca_v1.1_Thecc1EG021895t1
ATGAACTGTCTGCTCGGAACAGTATGTAACAAAAGCCCGACAACCACAGCCACAAACTCTTACATACTGAAAACAATGGCTACTTCTTCACTCATTTCCTCATCATTTCTTCTCACCACAAAGCCCTTGACAATTCAACGCCAAAACCAACTTCATGACACGACGACTTTCAGGAACCGAGCACCCTGCAAGGTTCAAGCTGCCAAGCTTCCTCCTGGGGTTACGGTACCAAAAGTACAGCCAAAATTCACTGCACCATTTCTTGGATTTACGAGGACGGCTGAAGTATGGAATTCCAGGGCCTGTATGATTGGATTAATTGGTATTTTCCTTGTAGAACTGATACTGAACAAGGGAATACTTCAGATGATTGGGGTAGATGTTGGGAAAGGTCTTGATATTCCTCTA
>gnl_Utrgi_v4.1_Scf00140.g10258.t1
ATGGCGGCGTCACGAGCATTTTGTTCCCCTCTCATTTCCGTCCAAGTTCCTGGGCTCACCTCTTCACCCCCCCGCGTTTCCGTTCTTCCCCGCCGTCAGAATGCCGATGGTTTCAAAGTTCGCGCGGCGAAGCTGCCTTCTGGAGTTGAAGTTCCTAAGGAGGAGCCCAGAGTGCAGCCTCCGTTGCTGGGCTTCACGAGAACCGCTGAAGTATGGAATTCTAGGGCTTGCATGATTGGGCTCATCGGGACTTTCTTCGTTGAACTGATACTGAACAAGGGTATACTCGAGATACTCGGTGTGGAAGTTGGGAAAGGGCTTAATCTTCCCCTC
>gnl_Vitvi_Genoscope.12X_GSVIVT01034129001
ATGGCAACTTCATCACCAATTTCAGCTTTGTCTGTCCTCCCAAGGAGTGCTCCAATAGTGTCCCTTCTCAATCAGCAACTGTCTCCGTTCAACCATCGGAGTCCATGTAGCACAATCTCTCAGCCGAAGAAAAAGGTCTCTTTCAGGGTTCAAGCGGCAAAGCTTCCTCCTGGGGTAGAATTGCCAAAAGTAGAGCCAAAATTCGAAGCTCCCTTTCTGGGGTTCACAAGGACAGCAGAAATATGGAACTCCAGAGCTTGTATGATTGGCCTTATTGGAATTTTCATTGTAGAACTGATATTAAACAAGGGAATACTTCAGGTGATTGGGGTGGATATTGGGAAAGGTCTTGATCTTCCTCTC
>FraveV4A2_6g13240.t1
ATGGCAACTTCATCATCTACCATACTATCGTCTTCCTTTCTCCCTGCTAAGGTTTTAACAGCAAACAATCCAACCCAGCAAATCTGCAATCTCCCAAATGGGTCTTTGCGTCGCGCAGCCTCCACGAAACGTGCCTCCTTCAGCGTTCGAGCCGCCAAGCTTCCTCCTGGACTGGTGGTGCCAAAAGTAGAGCCGAAGTTTCAGGCCCCTTTTGCTGGGTTCACTAGGACTGCAGAAATATGGAACTCCAGAGCTTGTATGATTGGACTCATTGGAACCTTCGTTGTAGAATTGATATTGAACAAGGGGATACTGCAGCTGATTGGAGTTGAAATTGGGAAAGGTCTTGATATTCCCCTG
>Maldo_HF_04602
ATGGCAACTTCATCTACCATACTCTCATCTTCTCTCCTCCCCACTAGGGTTCTAACAGCAAATCCTCAAACCCAGCAACTCTGCCCAGCTCTCAGGAGGCGTGCCAGCTCCTTCACAGTTCAAGCTGCCAAGCTTCCTGCTGGGGTGGTGGTGCCAAAAGTAGAGCCAAAGTTTAAGGCCCCTTTTGCTGGATTCACCAGGACTGCAGAAATATGGAATTCTAGAGCATGTATGATCGGACTTATTGGAACCTTCATAGTGGAACTGATATTGAACAAGGGAATACTGCAGTTGATTGGAGTGGAGATTGGAAAAGGACTAGATATTCCTCTG
>Malba_006178
ATGGCAACTTCATTTACCATACTCTCATCTTCTCTCCTCCCCACTAGGGTTCTAACAGCAAATCCTCAAACCCAGCAACTCTGCCCAGCTCCCAGGAGGCGTGCCAGCTCCTTCACAGTTCAAGCTGCCAAGCTTCCTGCTGGGGTGGTGGTGCCAAAAGTAGAGCCAAAGTTTAAGGCCCCTTTTGCTGGATTCACCAGGACTGCAGAAATATGGAATTCTAGAGCATGTATGATCGGACTTATTGGAACCTTCATAGTGGAACTGATATTGAACAAGGGAATACTGCAGTTGATTGGAGTGGAGATTGGAAAAGGACTAGATATTCCTCTG
>Malba_023778
ATGGCAACTTCATGTACCATACTTTCATCTTTTCTCCTCCCCACTAGGGTTCTAACAGCAAATCCTCAAGCCCAGCAACTCCACCCAGTTCCCAGGAGGCGTCCCATCTCCTTCAGAGTTCAAGCTGCCAAACTTCCTGCTGGGGTGGTGGTGCCAAAAGTAGAGCCAAAACTTAAGGCCCCTTTTGCTGGATTCACCAGGACTGCAGAAATATGGAATTCTAGAGCTTGTATGATTGGACTTATCGGAACCTTCATTGTGGAACTGATATTGAACAAGGGAATACTGCAGTTGATCGGAGTGGAGATTGGAAAAGGCCTTGATATTCCTCTG
>Malsi_12g013080
ATGGCAACTTCATCTACCATACTCTCATCTTCTCTCCTCCACACTAGGGTTCTAACAGCAAATCGTCAAACCCAGCAACTCTGCCCAGCTCCCAGGAGGCGTGCCAGCTCCTTCACAGTTCAAGCTGCCAAGCTTCCTGCTGGGGTGGTGGTGCCAAAAGTAGAGCCAAAGTTTAAGGCCCCTTTTGCTGGATTCACCAGGACTGCAGAAATATGGAATTCTAGAGCATGTATGATCGGACTTATTGGAACCTTCATAGTGGAACTGATATTGAACAAGGGAATACTGCAGTTGATTGGAGTGGAGATTGGAAAAGGACTAGATATTCCTCTG
>Malsy_04g012260
ATGGCAACTTCATGTACCATACTTTCATCTTCTCTCCTCCCCACTAGGGTTCTAACAGCAAATCCTCAAACCCAGCAACTCCACCCAGTTCCCAGGAGGCGTCCCAGCTCCTTCAGAGTTCAAGCTGCCAAACTTCCTGCTGGGGTGGTGGTGCCAAAAGTAGAGCCAAAACTTAAGGCCCCTTTTGCTGGATTCACCGGGACTGCAGAAATATGGAATTCTAGAGCTTGTATGATTGGACTTATCGGAACCTTCATTGTGGAACTGATATTGAACAAGGGAATACTGCAGTTGATCGGAGTGGAGATTGGAAAAGGCCTTGATATTCCTCTG
>Malsy_12g013550
ATGGCAACTTCATCTACCATACTCTCATCTTCTCTCCTCCACACTAGGGTTCTAACAGCAAATCCTCAAACCCAGCAACTCTGCCCAGCTCCCAGGAGGCGTGCCAGCTCCTTCACAGTTCAAGCTGCCAAGCTTCCTGCTGGGGTGGTGGTGCCAAAAGTAGAGCCAAAGTTTAAGGCCCCTTTTGCTGGATTCACCAGGACTGCAGAAATATGGAATTCTAGAGCATGTATGATCGGACTTATTGGAACCTTCATAGTGGAACTGATATTGAACAAGGGAATACTGCAGTTGATTGGAGTGGAGATTGGAAAAGGACTAGATATTCCTCTG
>Maldo_GDDH_04G1132800
ATGGCAACTTCATGTACCATACTTTCATCTTCTCTCCTCCCCACTAGGGTTCTAACAGCAAATCCTCAAACCCAGCAACTCCACCCAGTTCCCAGGAGGCGTCCCAGCTCCTTCAGAGTTCAAGCTGCCAAACTTCCTGCTGGGGTGGTGGTGCCAAAAGTAGAGCCAAAACTTAAGGCCCCTTTAGCTGGATTCACCAGGACTGCAGAAATATGGAATTCTAGAGCTTGTATGATTGGACTTATCGGAACCTTCATTGTGGAACTGATATTGAACAAGGGAATACTGCAGTTGATCGGAGTGGAGATTGGAAAAGGCCTTGATATTCCTCTG
>Maldo_GDDH_12G1145500
ATGGCAACTTCATCTACCATACTCTCATCTTCTCTCCTCCACACTAGGGTTCTAACAGCAAATCGTCAAACCCAGCAACTCTGCCCAGCTCCCAGGAGGCGTGCCAGCTCCTTCACAGTTCAAGCTGCCAAGCTTCCTGCTGGGGTGGTGGTGCCAAAAGTAGAGCCAAAGTTTAAGGCCCCTTTTGCTGGATTCACCAGGACTGCAGAAATATGGAATTCTAGAGCATGTATGATCGGACTTATTGGAACCTTCATAGTGGAACTGATATTGAACAAGGGAATACTGCAGTTGATTGGAGTGGAGATTGGAAAAGGACTAGATATTCCTCTG
>Maldo_Gala_04g011820
ATGGCAACTTCATGTACCATACTTTCATCTTCTCTCCTCCCCACTAGGGTTCTAACAGCAAATCCTCAAACCCAGCAACTCCACCCAGTTCCCAGGAGGCGTCCCAGCTCCTTCAGAGTTCAAGCTGCCAAACTTCCTGCTGGGGTGGTGGTGCCAAAAGTAGAGCCAAAACTTAAGGCCCCTTTAGCTGGATTCACCAGGACTGCAGAAATATGGAATTCTAGAGCTTGTATGATTGGACTTATCGGAACCTTCATTGTGGAACTGATATTGAACAAGGGAATACTGCAGTTGATCGGAGTGGAGATTGGAAAAGGCCTTGATATTCCTCTG
>Maldo_Gala_12g013730
ATGGCAACTTCATCTACCATACTCTCATCTTCTCTCCTCCACACTAGGGTTCTAACAGCAAATCGTCAAACCCAGCAACTCTGCCCAGCTCCCAGGAGGCGTGCCAGCTCCTTCACAGTTCAAGCTGCCAAGCTTCCTGCTGGGGTGGTGGTGCCAAAAGTAGAGCCAAAGTTTAAGGCCCCTTTTGCTGGATTCACCAGGACTGCAGAAATATGGAATTCTAGAGCATGTATGATCGGACTTATTGGAACCTTCATAGTGGAACTGATATTGAACAAGGGAATACTGCAGTTGATTGGAGTGGAGATTGGAAAAGGACTAGATATTCCTCTG
>Maldo_Gala_scaffold459g000030
ATGGCAACTTCATCTACCATACTCTCATCTTCTCTCCTCCCCACTAGGGTTCTAACAGCAAATCCTCAAACCCAGCAACTCTGCCCAGCTCCCAGGAGGCGTGCCAGCTCCTTCACAGTTCAAGCTGCCAAGCTTCCTGCTGGGGTGGTGGTGCCAAAAGTAGAGCCAAAGTTTAAGGCCCCTTTTGCTGGATTCACCAGGACTGCAGAAATATGGAATTCTAGAGCATGTATGATCGGACTTATTGGAACCTTCATAGTGGAACTGATATTGAACAAGGGAATACTGCAGTTGATTGGAGTGGAGATTGGAAAAGGACTAGATATTCCTCTG
>Pyrco_DAP_Chr12v0.1_30604.1
ATGGCAACTTCATCTACCATACTTTCATCTTCTCTCCTCACCACCAGGGTTCTAACGGCAAATCCTCAAACCCAGCAACTCTGCCCAGCTCCCAGGAGGCGTACCAGCTCCTTCACAGTTCAAGCTGCCAAGCTTCCTGCTGGGGTGGTGGTGCCAAAAGTAGAGCCAAAGTTTAAGGCCCCTTTTGCTGGATTCACCAGGACTGCAGAAATATGGAATTCTAGAGCATGTATGATCGGACTTATCGGAACCTTCATAGTGGAACTGATATTGAACAAGGGAATACTGCAGTTGATTGGAGTGGAGATTGGAAAAGGATTAGATATTCCTCTG
>Pyrco_DAP_Chr4v0.1_09212.1
ATGGCAACTTCATCTACCATACTTTCGTCTTCTCTCCTCCCCACTAGGGTTCTAACAGCAAATCCTCAAACCCAGCAACTCCACCCAGCTCCCAGGAGGCGTCCCGGCTCCTTCAGAGTTCAAGCTGCCAAACTTCCTGCTGGGGTGGTGGTGCCAAAAGTAGAGCCAAAACTTAAGGCCCCTTTTGCTGGATTCACCAGGACTGCAGAAATATGGAATTCTAGAGCTTGTATGATTGGACTTATTGGAACCTTCATTGTGGAACTGATATTGAACAAGGGAATACTGCAGCTGATCGGAGTGGAGATCGGAAAGGGCCTTGATATTCCTCTG
>Pyrco_BP_DH_04g12070
ATGGCAACTTCTTCTACCGTACTTTCGTCTTCTCTCCTCCCCACTAGGGTTCTAACAGCAAATCCGCAAACCCAGCAATTCCACCCAGCTCCCAGGAGGCGTCCCAGCTCCTTCAGAGTTCAAGCTGCCAAACTTCCTGCTGGGGTGGTGGTGCCAAAAATAGAGCCAAAACTTAAGGCCCCTTTTGCTGGATTCACCAGGACTGCAGAAATATGGAATTCTAGAGCTTGTATGATTGGACTTATTGGAACCTTCATTGTGGAACTGATATTGAACAAGGGAATACTGCAGCTGATCGGAGTGGAGATCGGAAAGGGCCTTGATATTCCTCTG
>Pruav_sc0001280.1_g250.1.mk
ATGGCAACTTCATCTACCATAATATCGTCTTCTCTCCTTCCCACCAGAGTTTTAACAGCAAATTCTCAAAACCAGAAACTCTGCCTTTTACGTAATGGGACTCTGCCTGGCACAGCCTCCAAAAGAAGTGCTGCCTTCAGAGTTCAAGCTGCCAAGCTTCCTGCTGGGGTGGTGGTGCCAAAAGTAGAGCCAAAATTTGAGCCCCCCTTCCTTGGGTTCACCAGGACTGCAGAAATATGGAACTCTAGAGCTTGCATGATTGGACTTATTGGAACTTTCATTGTAGAATTGATATTGAACAAAGGAATATTACAGTTGATTGGAGTGGAAATTGGAAAAGGTCTTGATATTCCTCTG
>Pyrusco12g008810.1
ATGGCAACTTCATCTACCATACTTTCATCTTCTCTCCTCCCCACTAGGGTTCTAACAGCAAATCCTCAAACCCAGCAACTCTGCCCAGCTCCCAGGAGGCGTGCCAGCTTCTTTACAGTTCAAGCTGCCAAGCTTCCTGCTGGCGTGGTGGTGCCAAAAGTAGAGCCGAAGTTTAAGGCCCCTTTTGCTGGATTCACCAGGACTGCAGAAATATGGAATTCTAGAGCATGTATGATCGGACTTATTGGAACCTTCTTAGTGGAACTGATATTGAACAAGGGAATACTGCAGTTGATTGGAGTGGAGATTGGAAAAGGATTAGATATTCCTCTG
>Pyrusco4g008610.1
ATGGCAACTTCATCTACCATACTTTCGTCTTCTCTCCTCCCCACTAGGGTTCTAACAGCAAATCCTCAAACCCAGCAACTCCACCCAGCTCCCAGGAGGCGTCCCGGCTCCTTCAGAGTTCAAGCTGCCAAACTTCCTGCTGGGGTGGTGGTGCCAAAAGTGGAGCCAAAACTTAAGGTCCCTTTTGCTGGATTCACCAGGACTGCAGAAATATGGAATTCTAGAGCTTGTATGATTGGACTTATTGGAACCTTCATTGTGGAACTGATATTGAACAAGGGAATACTGCAGCTGATCGGAGTGGAGATCGGAAAGGGCCTTGATATTCCTCTG
>Pyrbe_011639
ATGGCAACTTCATCTACCATACTTTCATCTTCTCTCCTCACCACCAGGGTTCTAACGGCAAATCCTCAAACCCAGCAACTCTGCCCAGCTCCCAGGAGGCGTGCCAGCTCCTTCACAGTTCAAGCTGCCAAGCTTCCTGCTGGGGTGGTGGTGCCAAAAGTAGAGCCGAAGTTTAAGGCCCCTTTTGCTGGATTCACCAGGACTGCAGAAATATGGAATTCTAGAGCATGTATGATCGGACTTATCGGAACCTTCATAGTGGAACTGATATTGAACAAGGGAATACTGCAGTTGATTGGAGTGGAGATTGGAAAAGGATTAGATATTCCTCTG
>Pyrbe_039283
ATGGCAACTTCATCTACCATACTTTCGTCTTCTCTCCTCCCCACTAGGGTTCTAACAGCAAATCCTCAAACCCAGCAACTCCACCCAGCTCCCAGGAGGCGTCCCGGCTCCTTCAGAGTTCAAGCTGCCAAACTTCCTGCTGGAGTGGTGGTGCCAAAAGTGGAGCCAAAACTTAAGGCCCCTTTTGCTGGATTCACCAGGACTGCAGAAACATGGAATTCTAGAGCTTGTATGATTGGACTTATTGGAACCTTCATTGTGGAACTGATATTGAACAAGGGAATACTGCAGCTGATCGGAGTGGAGATCGGAAAGGGCCTTGATATTCCTCTG
>Pyrpy_N_04g1078.1
ATGGCAACTTCATCTACCATACTTTCGTCTTCTCTCCTCCCCACTAGGGTTCTAACAGCAAATCCTCAAACCCAGCAACTCCACCCAGCTCCCAGGAGGCGTCCCGGCTCCTTCAGAGTTCAAGCTGCCAAACTTCCTGCTGGGGTGGTGGTACCAAAAGTGGAGCCAAAACTTAAGGTCCCTTTTGCTGGATTCACCAGGACTGCAGAAATATGGAATTCTAGAGCTTGTATGATTGGACTTATTGGAACCTTCATTGTGGAACTGATATTGAACAAGGGAATACTGCAGCTGATCGGAGTGGAGATCGGAAAGGGCCTTGATATTCCTCTG
>Pyrpy_N_12g0823.1
ATGGCAACTTCATCTACCATACTTTCATCTTCTCTCCTCCCCACCAGGGTTCTAACGGCAAATCCTCAAACCCAGCAACTCTGCCCAGCTCCCAGGAGGCGTGCCAGCTCCTTCACGGTTCAAGCTGCTAAGCTTCCAGCTGGGGTGGTGGTGCCAAAAGTAGAGCCGAAGTTTAAGGCCCCTTTTGCTGGATTCACCAGGACTGCAGAAATATGGAATTCTAGAGCATGTATGATCGGACTTATCGGAACCTTCATAGTGGAACTGATATTGAACAAGGGAATACTGCAGTTGATTGGAGTGGAGATTGGAAAAGGATTAGATATTCCTCTG
>Rosch_v2.0_Chr3g0466071
ATGGCAACTTCATCATCTACCATACTATCATCTTCCTTCCTCCCTGCTAGGGTTTTAACAGCAAATCATCCAACCCAGCAACTCTGTATTTTCCCAAATGGGACTTTGCATCGCACAGCCTCCACGAAGCGTGCCACCTTCAGCGTTCGAGCCGCCAAGCTTCCTCCTGGAGTAGTGGTGCCAAAAGTAGAGCCAAAGTTTCAGGCTCCTTTTCTTGGGTTCACCAGGACTGCAGAAATATGGAATTCTAGAGCTTGTATGATTGGACTAATTGGAACTTTCATCGTAGAATTGATATTGAACAAGGGGATACTGCAGCTGATTGGAGTGGAAATTGGAAAAGGTCTTGATATTCCTCTT
>Rubch_LG06.4381
ATGGCAACTTCGTCATCTACAACACTATCATCTTCCTTCCTCCCTGCCAAAGTTTTAACCGCAAATCACCAAAACCAGCGACTCTGCAATTTCCCAAATGGGAGTTTGCATCGTCCAGCCTCCAAGCAACGTGCCGCCTTCAGCGTTCAAGCCGCTAAGCTTCCTTCTGGTGTGGTGGTGCCAAAAGTAGAGCCAAAGTTTCAGGCCCCTCTTCTTGGGTTCACCAGGACTGCAGAAATATGGAATTCCAGAGCTTGTATGATTGGACTTATTGGAACTTTCATTGTAGAATTGATTCTGAACAAGGGAGTACTACAGCTGATTGGAGTGGAAATTGGAAAAGGTCTTGATATTCCTCTG
>Ruboc_06_G27344
ATGGCAACTTCATCATCTACAATACTATCATCTTCCTTCCTCCCTGCCAAAGTTTTATCCGCAAATCACCAAAACCAGCAACTCTGCATTTTCCCAAATGGGAGTTTGCATCGCACAGCCTCCAAGAAACGTGCCGCCTTCAGCGTTCAAGCCGCTAAGCTTCCTTCTGGTGTGGTGGTGCCAAAAGTAGAGCCAAAGTTTCAGGCCCCTTTTCTTGGGTTCACCAGGACTGCAGAAATATGGAATTCCAGAGCTTGTATGATTGGACTTATTGGAACTTTCATTGTAGAATTGATACTGAACAAGGGAATACTACAGCTGATTGGAGTGGAAATTGGAAAAGGTCTTGATATTCCTCTG
