# Supplementary material for: Transcriptomics of long‐term, low oxygen storage coupled with ethylene signaling interference suggests neofunctionalization of hypoxia response pathways in apple ( Malus domestica )
Source: Plant Direct. 2024 Dec 20;8(12):e70025. doi: 10.1002/pld3.70025 (PMC11660084; doi:10.1002/pld3.70025)
Supplement: Supplementary file 2 — Data S2: Homologs of all 606 hypoxia response genes identified in this study across 42 representative species of land plants). [file PLD3-8-e70025-s004.gz › 01-integratedGeneFamilies_dir/3218.fna]

>gnl_Ambtr_v1.0_evm_27.model.AmTr_v1.0_scaffold00010.43
ATGCTTCGTCGCCGTGCCATGAGCTGGACCAGTGTTGCCAAGTCTGCTCAGGCGCTCGCCGCCCATGGCTCACTCCTCTCTTTTACCATTCTCCTCGTCCTCAAGCTCGACCATGTCTTCTTCTATTCATGGTGGATTATTTTCCTTCCTCTTTGGTCATTCCACGTGATGGTTGCCCGAGGAAGATTCTCTTTGCCCGCTCCGTCTCTACCCCATGATCGTCATTGGGCACCTTGCCATGCGGTAGTGGCCACCCCACTTCTTGTTGCATTTGAGCTGCTGCTGTGCATGTATCTTGAGAGCCTCAATGTTCATAGCTATGCAGTCATAAACTTGAAGATTGTCTTTCTTCCTTTGCTGTTGTTTGAAGTCATCATCCTAGTTGACAACTTCAGGATGTGTCGTGCATTGATGCCTGGTGATGATGATAGCCTGAATGATGAAGCTATTTGGGAGACACTTCCACACTTTTGGGTTGCCATCTCTATGGTGTTCTTTGTTGCAGCGACTACATTTACGCTTCTTAAGCTGTGTGGTGATGTTGCTGCGTTAGGCTGGTGGGATCTATTTATAAATTTTGGGATTGCTGAGTGCTTTGCTTTTCTTGTCTGCACAAAGTGGTCGAATCCTGCAATTCATAGGCAAAGTAACAATAGAGGAGAAAGTTCTTCCACAGCTATTAGATATTTGGATTGGAACAGTGGTCTGGTAGTTTCACCTGATGAGGATCAATATCAGGAGGGCATGTGTGGTTTGCAGGATATTGGTGGTCACATTATGAAGATTCCTGTGATTGCTTTCCAGGTTTTGCTTTGCATGCGTTTAGAGGGAACACCTCCACCCGCAAAGCATATCCCAATCCCTGCACTTTTCATGCCCCTTTTCATTTTACAAGGTGCTGGAGTCTTGCTTGCTATAACAAGATTGGTGGAGAAGGTTTTTCTTCTGTTACGAAATGGAACTACTACTGAAAGATACTTTGAATTATGTTCAAGAGTTCGAGATTGCTTTGGTTTCTTGCATCATGGTTCAAGGCTTCTTGGTTGGTGGTCGATTGATGAGAGCAGTAGAGAAGAGCAGGCTCGTCTTTACCACTCGGGGACTGTCGGGTATAATACTTTCTCGTGTTGTTCTCCTGAGGTGGTCAAGAAAATGCCCAAGAAGGATCTTGCTGAGGAGGTTTGGAGATTACAAGCAGCTTTGGGAGAGCAAGCCGAAATCACGAAATATAGCCAGCAGGAGTACGAAAGACTTCAGAATGAGAAGGTTCTTTGCAGGGTTTGCTTCGAGAGAGAAATTGTTGTCGTTTTGCTCCCATGTAGACATCGCATCCTCTGC
>gnl_Aquco_v3.1_Aqcoe3G395800.1
ATGCTTCGAAGAAAAGCGATGAGCTGGAGAAGAGTTGCGAAATCAGCGCAGGCTCTTGCTGCACACGGATTACTATTTTCTTTCACTCTTTTACTTGTTCTCAAACTCGATCATACCATCTCTTCTTCATGGTGGCTGGTTTTCGCTCCGCTTTGGCTATTTCATGCAGTTGTTGCACGAGGCAGATTCTCCTTACCAGCTCCATCAATACCGCACGATCGTCATTGGGCACCTTGCCATGCCGTCGTTGCAACACCATTGCTTGTTGCATTTGAGTTGCTCCTTTGCATATACCTTGAGAATATCTACGTTCACAGTTTTGCTGCTGTAAACTTGAAGATTGTCTTTTTGCCATTGTTGGCGTTTGAAATACTCATTCTGATTGACAATTTCAGGATGTGTAGAGCTTTGATGCCAGGTGATGAAGAAAGCATGAGTGATGAAGCAATATGGGAAACACTACCTCACTTCTGGGTTGCAATTTCCATGGTTTTCTTTGTTGCTGCAACAACTTTCACACTACTGAAATTAAGTGGCGATGTTGGTGCTCTAGGATGGTGGGATTTATTTATTAATTTCGGAATCGCAGAGTGCTTTGCCTTCCTTGTGTGCACGAAGTGGTCGAACCCTGTGATTCATAGACAGTCTCAGGATAGAGAAGCGAGTTCATCTTCTAATGCTATCAGATATCTTGATTGGAACAGTGGTTTAGTAGTTTCTTCAGAGGAGGATCCATACCAGGATAGATTGTGTGGCCTGCAGGACATTGGTGGTCATGTAATGAAAATTCCGGTTGTTGCTTTCCAAATCTTGCTCTGCATGCGCTTAGAGGGAACACCGCGTGGTGCCAGAGATATACCACTTCCAGTTCTTTTCACTCCACTTTTTCTGCTTCAAGGTGCTGGAGTATTGTTTGCAACTTCAAGGTTGGTGGAGAAGATTGTTCTCTTACTACGTAGTGGAGCTTCTACGGGGAGATATTTTACAGTTTCCGCACGTGTTCGTGATTGCTTTGGGTTCTTGCATCATGGTTCAAGGTTGCTGGGCTGGTGGTCCATTGATGAAGGAAGTAGAGAAGAACAAGCTCAACTTTATCACTCTGGAAGTGTAGGGTATAACACTTTCTGCGGTTATCCTCCTGAAATTGTGAAGAAAATGCCAAAAAAGGATCTCGCTGAAGAGGTCTGGAGATTGCAAGCAGCTCTTGGTGAGCAAGCAGAAATCACTAAATATAGCCAGCAAGCTTATGAAAGACTTCAAAGTGAAAAGGTTTTATGTAGAGTCTGCTTTGAGGGAGAGATAAGTGTAGTCCTGCTTCCATGCAGGCATCGCATCCTTTGTAGCACCTGCTCTGAGAAGTGTAAGAAATGCCCTGTTTGTCGAGTCTGTATAGAGGAGCGCTTGCCTGTATATGATGTA
>gnl_Aquco_v3.1_Aqcoe3G049000.1
ATGGTGATCAGTAGAAGAAGAGGGAAGAGTGTGGCGAAATTAGTTCAAGCTGTAGTAGCTCATAGCTTGCTCTTATCATTCACTACTTTGCTCGTTCTCAAACTCGATCAATCTCGCTTCTTTTCTTTCTCATGGTGGAAGGTATTTTCCCCTCTGTGGCTATTTCACGCAACTGTTGCACGCGGTAGATTCTCTTTACCAGCTCCATCAATACCTCGTGATCGTCATTGGGCACCTTGTCATGCCATCGCTGCGACACCATTGCTTGTTGCATTTGAACTATTACTCTGCATATATCTCGAGAGCACCCAAGCTTATGGTTTAGCCGCTGTAAATTTGAGGATCGTTTTCCTTCCTTTGTTGGCATTGGAGATACTAATATTGATCGACAATTTCAGGATGTGTAGGGCTCTAGTGCCAGGAGACGAAGAAAGCATGAATGATGAAGCAATATGGGAGACACTTCCTCACTTTTGGATTGCTATCTCCATGATTTTCTTTGTAGCCGCAACAACGTTTACACTTCTAAAGCTATGTGGCGATGTAAATTCCCTAGGTTGGTGGGATTTGTTTCTAAACTTTGGGATTGCTGAATGCTTTGCATTTCTTGTTTGTACGAAGTGGTCCAATCCAATGATTCATGGAAAAGCTCAAAGTAATGGAGCAAGTATATATTCCATGAGTATTAGATCTTCTGACTGGAACAGTAGCTCAGTGTTTGCTTCAGAGATGGACTCAAACCAGGATGGAATGTGCATCCTACAGGACGTTGGTGGGCATATTATGAAAATTCCATTGATTGCTTTTCAAGTCTTGCTTTGTATGCACTTAGAGGGAACACCATCAAACGTTAGACATATCCCACTTCCAGTCCTTTTCTCTCCACTTTTTCTATTGCAAGGTGCTGGAGTCTTGATTGCTATCTCAAGGTTGGTGGAGAAGACTGTTCTTTTAGTGCGCGGTGGTGATGGTACGGGAAGATATTTCACAATCTCTTCAAGAGTTTATGATTGCTTTGAGTTCTTACAGCAGGGTTCAAGGTTGCTTGGATGGTGGTCAATTGATGAAGTCAGTCGTGAGGAACAGGCTTTACTTTACAGCTGTGGGGACTTTGGGTACAACACTTTCTGTGGATATGCTCCGGAGACGGTGAAGAAGCTGCCCAAAAAGGATCTTGTTGAGGAAGTTTGGAGACTACAAGCAGCTCTTGGTGAACAAACAGAAGTCATAAAACACACTCAGCAGGAATATGAAAGACTTCAAAATGAAAAGTTCTTATGCCAAATATGCTTTGTGGGGGAAATCACCATGGTCCTGCTACCATGCAGGCATCACATCCTCTGCAGCTCCTGTGCAGAAAAGTGTAGCAAATGCCCCATCTGCCGAGTCTCGATTGAAGAGCGCATGGCTGTATATGACGTA
>gnl_Arath_TAIR10_AT1G73950.1
ATGAACTGTTGGAGAGTGTTGAAATCCGTACAAGCCTCGGTGGCTCACTGCTTTCTCTTCTCTTTCACGCTCGCTTTGGTGCTCAAGCTCGATCACTCCATTACTTACTCCTGGTGGGTTGTGTGTCTACCACTGTGGGCTTTCCATGCTGTTGTTGCAAGGGGAAGATTCTCGCTTCCTGCTCCAATCGCTCCTCGTAACCGTCATTGGGCTCCATGTCATGCTATTGTCTCAACACCGTTGCTTATAGCTTTCGAATTACTCCTCTGTGTATACCTCGAGACTGCATATGCTGATTCGCCGCCAGCTGTGAGCTTGAAGATTGTATTTCTCCCTTTATTGGCGTTTGAAGTAATAATACTGGTGGACAATGCGAGAATGTGTCGGGCACTGATGCCTGGAGATGAAGAGAGCGTGAATGATGAAGCAGTATGGGAAGCTCTTCCTCATTTCTGGGTTGCGATCTCCATGGTGTTCTTTCTCGCTGCTACAGTCTTTACCCTCCTTAAGCTGTCTGGCGATGTAGCTGCTCTTGGCTGGTGGGATTTATTCATTAATTTCGGAATCGCAGAGTGCTTTGCGTTTCTTGTTTGTACAAAATGGTCTAATCCAGTGATTCATAGAAGCTCACGTGATAGAGAAACTGGGTCATCTTCTACCAATATTAGATATCTTGACTGGAACAGTGGCCTTGGGGTTTTTTCAGAAGACGATAGGAACCAAGATACATGTGGCCTGCAAGACATTGGTGGTCATATAATGAAAATCCCCCTCATTGTATTTCAAGTGGTACTTTGCATGCATCTAGAGGGGACTCCTGAAGCTGCTAAGTCTATATCTGTCCCTGTCCTGTTTTCTCCACTTTTCCTTTTGCAAGGCGTTGGTGTTCTATTTGCTGCTTCTAAACTAATAGAGAAGGTTGTTCTACTGCTGCGTGGCGAAGATGATACAGGATTATATTTTAGATTTCTATCCAGAGCACATGATTGCTTGGGTTTCTTGCACCATGGATCCAGGCTACTAGGTTGGTGGTCAATTGATGAAGGAAGCCGGGAGGAGGAAGCTCGACTATACTTTGATCAAGAATCTGGGTACAATACCTTCTGTGGTCATCCGCCTGAAATAGTCAAGAAAATGCCGAAGAAAGAGCTTGCGGAGGAGGTGTGGAGACTTCAAGCAGCACTTGGTGAACAAACAGAAATCACGAAATTCAGTCAGCAGGAATATGAGAGACTGCAAAATGAGAAAGTGCTGTGTAGGGTATGTTTTGAAAGAGAAATCAGTGTTGTACTGCTTCCATGTAGACACCGTGTTCTCTGCAGAAACTGTTCAGACAAGTGTAAAAAATGCCCCTTCTGCCGTATAACTATCGAAGAGCGGCTCCCCGTATATGATGTT
>gnl_Arath_TAIR10_AT1G18470.1
ATGAGTTGCAGGAGAGTGCTGAAGTCGATACAAGCCTTGGCGGCTCATAGTTTACTCTTCTGTTTCACGCTTTTATTGGTGCTTAAACTCGATCACACCGTCTCTTCCTCATGGTGGATGGTGTTTTTCCCGCTGTGGGCTTTTCATGCAGTTGTTGCAAGGGGCAGATTCTCTCTTCCTGCTCCTGTTGCTCCACGTAACCGTCATTGGGCTCCTTGCCATGCTGTTGTCGCGACACCGTTACTTGTAGCATTTGAATTACTCCTCTGTATATACCTCGAGAGTTCTTATGCTCGTTGGCCACCAGCTGTCAGTTTGAAGATTGCTTTCTTACCATTGTTGGCTTTTGAATTAACAATACTGGTAGACAATTTGAGAATGTGTCGAGCATTGATGCCAGGAGACGACGACAGCATAACTGATGATGCAATATGGGAGGCACTTCCTCATTTCTGGGTTGCAATTTCCATGGTGTTCACGTTGGCTGCTACGTTCTTTACCCTCCTAAAGCTTTCTGGCGACGTAGTTGCTCTTGGATGGTGGGATCTATTCATAAATTTTGGAATTGCCGAGTGCTTTGCTTTTCTTGTTTGCACAAAATGGTCCAATCCAGTAATCCATAGAAGCTCACGTGCCCGAGAAACCGGGTCATCTTCTACCAGTATCAGATATCTTGACTGGAACAGCGGCCTTGTGGTTGCTCCAGAAGAGGATAGACACCAAGATAGATGGTGCGGTTTGCAAGATATTGGTGGTCATATGTTAAAAATTCCCGTTATTTTATTTCAAGTTGTCCTTTGCATGTATTTAGAGGGGACTCCTGAAAGAGCTAAGGATATATCGATCCCAGTACTGTTTTCTCCACTATTCCTATTGCAAGGCCTCGGTGTTCTCTTTGCTGCTTCTAAACTCCTAGAGAAGATCGTCCTCTTACTCCGCGGGGAAGCTGGTCCGGGATTGTATTTTAGATTTTCATCAAGTGCCCATGATTGCTTGGGATTCTTGCACCATGGTTCCAGGCTATTAGGTTGGTGGTCAATTGACGAAGGAAGCCGGGAGGAACAAGCTCGACTGTACTTTGATCAAGAATCTGGTTACAATACATTCAGTGGTCATCCGCCTGAGATAGTCAAGAAAATGCCAAAGGAAGATCTTGCAGAAGAGGTGTGGAGACTTCAAGCAGCACTTGGTGAACAAACAGAAATCACAAAATTCAGCCAGCAGGAATATGAAAGACTGCAAAATGAGAAAGTGCTGTGTAGGGTTTGCTTTGAAAAAGATATCAGTTTGGTACTGCTTCCATGTAGACACCGTGTTCTCTGCAGAACCTGTGCAGACAAGTGTACAACATGTCCAATATGTCGTATAGACATTGAAAAACGACTATCTGTATACGACGTA
>gnl_Arath_TAIR10_AT1G68820.1
ATGTTGGTACAGAGAAGAGTAATGAGTTGGAGAAGAGTCTGGAAGTCGTTTCAAGCGGCTTCTGCGCATTGTTTACTCTTCTCCTTCACGCTTCTTCTCGCTTTGAAGCTTGATCATGTTGTTTCTCATTCATGGTGGTTTGTATTTGCACCCTTGTGGTTGTTTCATGCTGTGATTGCTCGTGGTAGATTTTCATTGCCTGCTCCATCAATGCCTCATGATCGACATTGGGCTCCTTTTCACTCGGTTATGGCAACACCACTTCTTGTTGCTTTTGAGATCCTTCTCTGTGTACATCTTGAAGATAAATATGTTGTTGACTTAAAGATTGTCTTTCTACCGTTGCTTGCATTTGAGGTAGCAATTTTGATAGATAATGTCAGAATGTGCAGGACGCTCATGCCTGGAGATGAAGAAACTATGAGTGATGAAGCCATATGGGAAACACTTCCTCATTTCTGGGTTTCCATATCTATGGTTTTCTTCATTGCCGCAACAACCTTCACTCTTCTTAAATTATGTGGTGACGTAGCTGCGTTGGGATGGTGGGACTTATTTATAAACTTCGGAATAGCAGAGTGCTTTGCGTTTCTTGTCTGTACAAAGTGGAGCAATCAGTCAATTCATAGGTATTCACATATACCGGAACCTAGCTCATCTTCAATGGTAGTAAGATATCTGGATTGGAACAGAGGTCTAGTAGTAACCGCTGACGACGAGCATCAGCAAAGCAACAGAATATGTGGTCTCCAAGATATTGGTGGACATGTTATGAAAATTCCATTTGTGACCTTTCAAATCATCCTTTTCATGCGCTTAGAGGGAACGCCAGCTTCTGCCAAAAACATTCCGATTTTAGTTCTGTTTGTACCTCTTTTTCTGTTACAAGGAGCTGGGGTACTTTTTGCTATGTATAGATTGGTTGAGAAATCAGTCTTATTAATAAATAGTGGTAGTGGTTCTTATGGAAGATATTTTACCGCAACATCATCAGCTCGTGAATTCCTGGGATTCTTTCAACATGGTGCAAGATTACTTGGCTGGTGGTCTATCGATGAAGGAAGTCGGGAAGAACAAGCAAGGCTCTACTCTGGAGAAGCTACTGGATACAACACCTTCTCACCAGAGGTTGTGAAGAAAATGCCAAAGTCTGATCTTGTTGAAGAGATATGGAGACTTCAAGCTGCATTGAGTGAGCAAACAGATATCACCAGTTATAGCCAGCAAGAGTACGAAAGGCTTCAAAACGAGAAGATTCTTTGTAGAGTTTGCTTTGAAGATCCGATCAACGTGGTTCTACTCCCATGTAGACATCACGTCCTCTGCAGTACATGCTGCGAGAAATGCAAGAAATGTCCGATTTGTCGTGTCCTGATCGAGGAGCGTATGCCTGTATACGATGTG
>gnl_Betvu_v1.2_Bv5_126120_rcrk.t1
ATGAGTGGAAGAAGACATGCGATGAGCTGGAGAAAAGTGGCGCAGTCTTTGCAAGGATTAGCAGCGCATGGTTCACTTTTCACTTTCACCCTCTTGCTTGTTCTCAAGCTTGATCACATCGCCTCCTTCTCTTGGTGGGTTGTCTTTTTGCCGATATGGTTGTTTCATGCTGTTGTTGCTCGTGGAAGATTCTCATTACCTGCCCCTTCTGTTCCACATGATCGTCATTGGGCACCTTGTCATGCTGTTGTTGCCACACCATTGATCATTGCCTTTGAATTGCTGTTATGTATATATCTTGAGAGTCTTTCTGTTTATGGTTTTGCCGCTGTGAGCCTGAAGATTGTTTTCTTTCCTCTGTTGGCTTTTGAAACAGCTATACTGATTGACAATTTCAGAATGTGCAGGGCTTTAATGCCAGGAGATGAAGAAAGTTTAAGTGATGAAGCAATATGGGAGACACTTCCACATTTCTGGGTTGCTATCTCCATGGTTTTCTTCCTTGCTGCTACGCTGTTCACCGTCTTAAAACTCTCTGGTGTCATAGGTGCACTTGGATGGTGGGACCTGTTTATCAATTTTGGTATCGCAGAGTGCTTTGCCTTTCTTGTTTGTACGAAATGGTCCAATCCTATGATACATAGGAGTTCATGCACCGTGGAGAATGCTGCATCTTCGAGCACTATTAGCTATCTTGACTGGACTAGTGGGCTAGTTGTTTTCCCTGAAGAGGATCAAAACCAGGAGACCCTGTGTGCTTTGCCAGACATTGGTGGTCATTTTATGAAAGTACCAATTATTGCTTTCCAAATCCTCCTTTGCATGCGCTTAGAGGGAACTCCTTCTGGTGCTAAAGATATGTCTATTCCGGTTCTTTTCTCTCCGTTATTTCTTCTGCAAGGTGTTGGAGTTTTATTTGCCATATCACGTTTGGTGGAGAAATTCTTTCTGTTGCTGCGTAGTGATGCTGGACAATGGCGTTATTTTACCATTTCTGCAAAACTGTGTGACTGTCTTGCATTTATGCACCATGGTTCAAGACTACTTGGCTGGTGGTCGATTGATGAGGGAAGTCGGGAGGAACAAGCACGGCTTTTGCATGAAGGGGCATCTGGGTACAACACCTTCTGCAGTTATCCACCTGAGATTGTGAAAAAAATGCCAAAAAAAGATCTGGCTGAGGAGGTTTGGAGACTGCAGGCAGCTCTTGGCGAGCAGACAGAAATAACCAAATATAGCAAACAGGAGTATGAAAGACTACAAAATGAAAAAGTTCTTTGTCGAGTCTGCTTTGAGAGAGAAATTAGCATTGTGCTGCTCCCTTGTAGACATCGGATCCTGTGCAGTGTCTGCAGTGACAAGTGCAAAAAATGTCCAGTTTGCCGGGTCTCTGTTGACAAGAGATTAGCTGTATATGATGTA
>gnl_Carpa_v0.4_evm.model.supercontig_53.117
ATGTCGGTGCAGAGAAGAGTGATGAGCTGGAGGAGAGTTGCGAAGTCGCTGCAAGCGGTGGTGGCTCATGTTCTGCTCTTCTCTTTCTCCGTTTTGCTCGCTCTCAGACTTGATCATGACGTCTCCTACTCTTGGTGGATTATATTTGCACCTCTGTGGCTATTTCATGCTGTAGTAGCACGTGGCAGGTTTTCCTTACCTGCTCCATCAATGCCTCGCAATCGACATTGGGCCCCATTTCATGCGGTCATGGCGACTCCATTGCTGGTTGCGTTTGAGCTACTACTCTGTGTGCGTCTCGAGGGAAAATATGTTGTGAACTTGAAAATTGTCCTTCTGCCCTTGCTTGCACTTGAAATAGCCATTTTGATTGATAACATCAGGATGTGCAGGGCTTTAATGCCTGGAGATGATGAAACCATGAGTGATGAAGCAATATGGGAGACACTTCCTCACTTCTGGGTTGCAATCTCTATGGTCTTCTTCATTGCTGCCACTGCCTTCACTCTTCTAAAATTATGTGGTGATGTAGCTGCTCTAGGTTGGTGGGATTTATTTATAAATTTTGGCATTGCACAGTGCTTTGCATTTCTAGTCTGCACAAAATGGCATAACCCAGCAATTCATAGGCGTCATCACATCCTGGAGCCTAGCTCTTCGTCAGTAAGTGTAAGATATCTTGATTGGAATGGGGGACTTGTAATTTCTTCTGATGAAGACCGGCATCAGGATGGCAGATTGTGCACCTTGCAAGATATTGGTGGACACATTATGAAAATTCCATTTATCGCTTTCCAGATTCTACTTTTTATGCACTTAGAGGGAACACCACCTAGTGCTAGATATATGCCAGTTCTAGTTGTTTTTATTCCTCTGTTTCTGCTGCAAGGAGCTGGGGTCATGTTTGCAGTATATAGGTTAGTGGAGAAAACTGTTATCTTGTACCGTAGTGGAGCTAGTTCAGGAAGGTACTTTGATATTGCATCAACAGCTCGTGAATATTTTGGGTTCTTGCACCATGGATCAAGGTTGCTAGGTTGGTGGTCAATTGATGAGGGAAGTAGAGAGGAGCAGGCAAGACTCTATTGTGCTGAAGCTACCAGTTACAACACTTTCTCACCAGATATTGTGAGGAAAATGCCCAAGTCAGATCTTGTTGATGAGATTTGGAGACTACAAGCTGCACTTAGTGAGCAAACAGAAATAACTAAGTTTAGCCAGCAGGAGTATGAAAGACTTCAAAATGACAAGATTCTGTGTCGAGTTTGCTTCGAAGAGCACATCAATATCGTACTTCTTCCTTGCAGACATCATGTGCTTTGCAGCACGTGCTCGGAGAAATGTAAAAAATGCCCCATATGCCGCGTCTGTATTGAAGAGCGACTGCCCGTATACGATGTG
>gnl_Carpa_v0.4_evm.model.supercontig_549.3
ATGATGAGCTGGAGAAGAGTATTGAAGTCTGTACAGGCACTAGCAGCGCATAGCCTTCTCTTCTCATTCACGCTCTTGCTCGTTCTCAAGCTCGACCATATCGTGTCCTATTCTTGGTGGCTAATATTTTTCCCACTTTGGATGTTTCACGCTGTTGTTGCCCGCGGGAGATTCTCTTTGCCTGCTCCATCTGTTCCTCATAATCGTCATTGGGCACCTTGCCATGCCGTTGTGGCGACACCACTGCTTATTGCATTTGAACTGCTACTTTGTATATATCTTGAGAGCATATACGTTTATGATTTTGCTGCTGTGACCTTGAAGATTGTCTTTCTTCCCCTCTTGGCACTTGAAATCATTATTCTGATTGATAATTTCAGAATGTGCCGGGCTTTAATGCCTGGTGATGAAGAAAGCATGAGTGATGAAGCAATATGGGAGACACTGCCTCACTTTTGGGTTGCAATTTCCATGGTCTTCTTTGTGGCTGCCACAGTCTTCACCTTCCTAAAACTATGCGGTGATGTAGGTGCTCTTGGTTGGTGGGACTTATTCATAAACTTTGGTATTGCAGAGTGCTTTGCTTTTCTTGTTTGTACAAAGTGGTCAAATCCGGTGATTCACAGAAATTCTCGTACAAGAGAAGCTAGTTCATCCTCTACAACTGTTAGATATCTGGACTGGAACAGTGGCTTAATAGTCTCACCAGAGGAGCATCAACACCAGGACAGGTTGTGTGGTTTGCAAGATATTGGTGGGCATATTATGAAAATTCCTGTGATTGCATTCCAAGTCCTCCTTTGTATGCGTCTAGAGGGAACACCTCCTCGCGCTAGAGATATACCAATTCCTGTTCTCTTCTCGCCTCTTTTCCTGTTGCAAAGTGCTGGTGTACTATTTGCTGCATCTAAGTTAATAGAGAAAATAGTACTTCTGCTTCGGAGTGAAGCTGGTACAGGAATGTATTTTAGGTTTTCTTCGAGAGTTCATGATTGCTTGGGTTTCTTGCATCATGGTTCTAGATTACTGGGTTGGTGGTCAATTGATGAAGGAAGTAGGGAGGAGCAAGCCAGGCTTTTCCATGAGGGCTCTTCTGGGAGAAAGTGCTATGTAGGGTTTGTTTTGAGGGAGAGATCAGTGTTGTCCTTCTTCCGTGTAGGCATCGAATTCTTTGCAGCAAATGCTGTGAGAAGTGTAAAAAATGCCCAATCTGCCGTGTCTCGATTGAGGAGAGATTACCTGGCTATTTACATCTTTCTTACTGTTAGTTTGTACTTGATATGTTTGAATAATGGCGTGGATACAAATGGAGGTGCTGAATCC
>gnl_Elagu_v2.0_p5_sc00031.V1.gene617
ATGGAATTCACAAGCCAAATTAGAGCACAAAGATTGCTGGGTTGGTGGTCTATTGATGAAGGAAGCAAAGAAGAGCAAGCTCGCTTGTTTCATGCTGAAGCTACCGGGTATAACACTTTCTGTGGTTACCCACCCGAGGTGGTGAAGAAAATGCCTAAGAAGGATCTTGCTGAAGAGGTTTGGAGATTACAAGCAGCTTTGGGAGAACAATCTGAAATCACAAAGTATACCCAGCAAGAGTATGAAAGGCTCCAACATTCTATGGGTATCTTAGCATACTGTCCATTTCCCTTGAGTGCTCTCCAGCATTGGTTCGAAGGGATTTCCTTAGGGCTTAATTATGTCGTTGGTGACAATTTCTTTGTACAACATATATCAGAGGAGCGTGTGTTATATCGCTGCTCGCTAATTGACAACTCTAGCTACAAGTCAGCGGTGGGGATGGTGGGCAACCTCGGAAACAATCAGGGGGATCTTGCCGGGGGAGGGATGGGGATGTGGTGGAAGAGGGTAATACAAGGACATCTTGTGTGGGTTTTGCTGATGGTGGAGAAGCTCACATGGTGGCTTCCGGAGGTGGTCAAGTTCTTCGAGGAGATAGTCAAGGTAGATTTGGAGTGGATGCCTTCAGCGATGATAGCCAAGAGCCTCGGCCGGAGA
>gnl_Eucgr_v2.0_Eucgr.B03056.1
ATGATGTACACGGACATGCGGGTGATGACATGGAGGCGGGTCGCCAAGTCCGTGCAGGCGCTGGCGGCGCACGCCCTCCTCTTCGCCTTCGTCCTCCTCTTCGTCCTCAAGCTCGACCGCTCCGTCCGGTGTCCCTGGTGGGTCATTTTTGCCCCTCTATGGCTATTTCATGCTGTTGTAGCACGTGGCAGATTCTCCTTACCGGCACCAGCCTTGCCTCATGATCGTCATTGGGCGCCATATCATGCTGTCATAGCGACCCCCTTGTTTGTGTTTTTTGAACTACTTCTGTGTCTGTATCTTGACAGGACCTATGTTGTGGACTTGAAGATTCTCTTTCTTCCCATACTGGCCTTTGAGATCGCAGTCTTGGTCGATAACATCAGGATGTGCAGGGCCTTAATGCCAGGAGATGATGAAAGCCTGACTGACGATGCAATATGGGCCACCCTCCCTCACTTCTGGGTTGCAATATCTATGGTCTTCTGCATTGCTGCAACAACATTTACTCTTCTAAAGCTATGTGGTGATGTTATCGGTCTAACTTGGTGGGATTTGTTTATAAATTACGGAATTGCGGAATGCTTTGCCTTCCTTGTTTGCACGAAGTGGGATAATCCAGCTATTCATGGGCGTTCTTACATAAGGGAAGCGGGTCCATCCTCAATGGCCATCAGATACATTGACTGGGAGAGACAGTTAATAGTTTCTTCAGAAGAAGATCAAAATTTCAGAATTTGCAACAGCTTGCAAGACATAGGAGGTCATGTTATGAAAATTCCCATAGTTGTCTTCCAGATCCTTCTGATCATGCGTTTGGAGGGAACACCTCGTAGTGCTAAGCAAATGCCACTTCCAGTTGTTTTTACTCCTCTTCTTTTGGTGCAAGGAGCTGGACTCTTGTTTGCTGCATATAGATTGATAGAAAAGATTGTCTTTATGTTGCACAGTGGAGCTTGTTCTAGCAATTACTCCCTGATCTCATTGAAAATTCGTGATTGCTTTGGATTTTTGCATCATGGGTCACGGTTGTTAGGTTGGTGGTCGATAGATGAAGCCAGCCAACAGGAACGAGCTAGACTTTTCTGTGGTGGCTCTTCTGGCTACAATACTTTTTCGCCTGATGTTGTAAAGAAGTTGCCTAAGTCAGATCTTGTTGAGGAGATATGGAGATTACAAGCTGCACTGAGTGAGCAGACAGAAATAACAAAAAGCAGCCAGCAAGAGTATGAGAGACTTCAAAATGAGAAGATCCTTTGTAGAGTTTGCTTCGAAGATCAAATCAATGTGGTCATGCTTCCCTGCCGGCATCATGCCCTCTGCAGGTCTTGCTGCAACAAGTGTAAAAAGTGTCCCATCTGCCGCGTATCCATCGAAGGGAGGTTGCCTGTGGCTGTACATGAAGTA
>gnl_Eucgr_v2.0_Eucgr.K02655.1
ATGATGAGCTGGCGAAGGGTGTTGAAGTCCGTGCTGGCGCTGGTGGCGCACGGCCTCCTGCTCGCCTTCACCCTCCTGCTCCTCCTCAAGCTCGACCGCGGCGTGCGCTACTCCTGGTGGATAATCTTTTTCCCGCTTTGGGTATTTCATGCTGTTGTTGCAAGAGGGAGATTTTCATTACCAGCACCGTCAGTTCCTCATAATCGTCATTGGGCCCCTTGCCATGCCATTGTGGCGACACCTTTGCTTGTTGCATTTGAATTACTTCTTTGTATATATCTGGAGAGCGGTTATGTTCATAGGGATCCTGCTGTGAACTTGAAGATAGTCTTTCTTCCTTTGTTGGCACTGGAAATAATTATTCTTATTGACAACTTTAGGATGTGCAGGGCTCTGATGCCAGGGGATGATGAAGGCATGACCGACGAGGCAATATGGGAGACACTTCCTCACTTCTGGGTTGCAATCTCCATGATCTTCTTTCTCGCTGCCACAGTCTTCACCCTGCTTAAGCTGTGTGGAGATGTCGGTGCTCTTGGCTGGTGGGACTTATTTATAAATTTCGGCATTGCAGAGTGCTTTGCCTGCCTTGTTTGTACTAAGTGGTCTAATCCCATAATACATCGAAATTCTCGCATAAGGGATCCCAGCTCGTCTTCTGCAACTATCACATATCTTGACTGGAACAGTGGCTTAGTAGTTTCATCAACTGAGAATCAGAATGAGGATCGACTATGTGGCTTGCCAGAAATTGGTGGCCACATTATGAAACTTCCAATTATTGGTTTCCAGATCCTTCTTTGTATGCGCTTAGAGGGAACACCTTCTGCTGCTAGACATATACCACTCCCAATTCTTTTCTCTCCACTGTTCCTTTTGCAAGGTACTGCTGTACTATTTGCTGCTTCAAGGTTAGTGGAGAGAATAATTCTTCTTCTGCGGAGTGGTGCTGGTGCTGGAAGATACTTTATATTTTCGGCAAGAGTTCATGACTGTCTAGCATTCCTGCACCATGGTTCCCGGCTTTTGGGATGGTGGTCAATTGATGAGGGAAGCCGTGAGGAGCAAGCCCGGCTTTTCCAAGAGGGCACTTCTGGCTACAACACCTTTTGTGGTTATCCACCGGAAGTAGTGAAAAAAATGCCTAAAAGGGATCTAGCTGAGGAGGTTTGGAGACTTCAAGCAGCTTTAGGTGAGCAAACAGAAATCACTAAATTCAGCCAGCAGGAATTCGAAAGACTTCAAAATGAAAAAGTTTTGTGTAGGGTTTGTTTTGAGAGAGAAATTAGCATCGTACTGCTTCCCTGTCGTCACCGTGTTCTTTGCAGTGCATGCTGTGAGAAATGTAAGAAGTGCCCAATTTGCCGTGTTTCCATAGAGGAGCGGTTACCTGTATATGATGATCCTGCAAATCGCTTTTCTCCCTTATTATCTGATTTTCTTTTTATA
>gnl_Manes_v6.1_Manes.05G119500.1
ATGATGAGCTGGAGAAGGGTTTTTAAGTCCGTGCAAGCCCTGGCTGCTCATAGTCTTCTCTTCTTTTTCACACTCTTGCTCGTCTTCAAGCTTGACCACGTTGTCTCCTACTCTTGGTGGTTGATTTTCTTTCCGCTCTGGTTGTTCCATGGAGTTGTTGCTCGAGGAAGATTTTCACTACCTGCTCCATCAGTTCCATATAATCGTCATTGGGCACCTTGTCATGCAGTTGTAGCGACGCCATTGCTCATTGCATTTGAACTGCTGCTTTGTATTTATCTTGAGAGTGTTTATGTTCATGGTGTTGCAGCTGTAAACTTGAAGATTGTCTTCATTCCATTGTTGGCATTTGAAATAATTATTCTAATTGACAATGTCAGAATGTGTAGAGCTCTAATGCCTGGGGAAGCAGAAGGTATGAGTGATGAATCAATATGGGAGACGTTACCTCACTTCTGGGTTGCAATATCTATGGTCTTTTTTGTAGCTGCTACAGTTTTCACCCTTTTGAAGCTTTGTGGTGATGTAGGTGCTTTAGGCTGGTGGGACTTGTTCATAAATTTTGGTATTGCAGAATGCTTTGCATTTCTTGTTTGTACAAAATGGTCAAATCCAGCGATTCATCGAAATTCCCAGACAACAGAAGTTAGTTCATCATCTGCGACTGTTCGGTATCTTGACTGGAACAGTGGCATAGTGGTTTCTACCGAGGAGAACCAAATTCAGGATAGAATGTGTGGCCTGCAAGACATTGGTGGCCACATCCTGAAAATTCCATTAATTGGTTTTCAAGTGCTACTCTGTATGCATTTAGAGGGAACACCTACTGCTGCTAGAAATATCCCTCTTCCAGTTCTTTTCTCTCCTCTTTTCCTTATTCAAGGTGCTGGTATGCTATTTGCTGCTTCCAAGTTGGTGGAGAAGTTGGTTCTTTTACTTAGAAACGAAGCTGGCACAGGAGTATATTTTAGATTTTCTTCAAGGGCTCATGACTGCTTGGGGTTCTTGCACCATGGTTCTAGGCTACTTGGCTGGTGGTCAATTGACGAGGGAAGTAGAGAGGAACAAGCCCGACTTTACCACGAGGGCGCTTCTGGCTACAACACTTTCTGTGGTTATCCTCCTGAGATAGTGAAGAAAATGCCTAAAAAGGATCTCGCTGAGGAGGTCTGGAGGCTTCAAGCTGCGCTTGGTGAACAGACAGAAATTACCAAATATAGCCAGCAGGAGTTTGAAAGACTTCAAAATGAAAAGGTATTATGTAGGGTTTGCTTTGAGAGAGATATCAGCGTGGTTCTACTTCCCTGTAGACATCGTATCCTTTGCAGTGTCTGCTGTGATAAGTGTAAAAAGTGTCCAATTTGTCGCATCTCCGTCGAGGAGCGGTTGCCTGTGTATGATGTT
>gnl_Manes_v6.1_Manes.06G072500.1
ATGTTAGTTCAAAGAAGAGTGATAACGAGTTGGAGGAGAGTGGCCAAGTCTTTGCAGGCCCTTGTAGCCCATAGCCTGCTTTTCTTGTTCACGCTTTTGCTTGCTCTCAAGCTTGACCGTGCAGTGTCTTTCTCGTGGTGGATAATTTTTGCACCTCTATGGCTATTTCATTCAGTGGTAGCACGTGGCCGGTTTTCCTTACCTGCTCCATCAATGCCCAATAATCGCCATTGGGCACCATGTCATGCTGTGTTGGCAACTCCATTGCTCATTGCTTTTGAACTACTCCTTTGCATACGTCTAGAGAGAAGTTACGTTGTCAACTTGAAGATTGTTTTTCTTCCATTGCTGGCTTTTCAAATATCAGTCTTGATTGATAATATAAGGATGTGTAGAGCTTTAATGCCTGGAGATGAAGAAAGCATGAGTGATGAAGCAATATGGGAGACTCTTCCTCACTTCTGGGTTGCAATATCTATGGTCTTCTTCATTGCTGCAACGATATTCACTCTTCTCAAGCTATGTGGTGATGTGGCAGCTCTTGGATGGTGGGACTTGTTTATAAATTATGGAATTGCAGAGTGCTTTGCCTTCCTTGTTTGTACACAGTGGTATAATCCAGCAATTCATAGGCATTCTCATATTGGAGAATCTGGTTCTTCAGTGATTTTCAGATATACTGACTGGAATAGAGGCTTGGTAGTTTCTTCAGATGAAGACAGACATCAGAATGGCAGAATTTGCAACCTGCAGGACATTGGCGGACATTTTATGAAAATTCCTTTTGTTGGTTTTCAGATCATGCTTTTTATGTACTTGGAGGGTACACCCCCTCGTGCTAAATACATCCCATTTCCAGTTCTTTTTGCTCCGCTTTTCTTGGTGCAAGGAGCTGGGGTTTTGTTTGCTGCGTATAGATTAGTGGAGAAAATTGTTATTTTACTACGTGGCGGAGCAACTTCTAATAGATACTTCACCATTGTATCAAAAGCTCGTGATTTTCTTGGATTTTTGCACCATGGATCAAGATTACTGGGTTGGTGGTCAATAGATGAAGGAAGTAGAGAGGAGCTGGCCAGACTATATTATGCTGGAGATTCCGGCTACAACACATTCTCACCGGATGCTGTGAATAGGATGCCTAAATCTGAACTTGTTGAGGAGATTTGGAGGCTGCAAGCTGCATTAGGTGAGCAAACAGAAGTCACAAAGTATAGCCAGCAGGAGTGTGAAAGACTTCAAAATGAAAAAATCCTATGCAGAGTTTGCTTTGAGGAACAAATTAATGTAGTGCTGCTTCCATGCAGGCATCACGTCCTATGCAGAACTTGCTGTGAGAAGTGTAAAAAATGCCCAATCTGCCGTGTCGCGATTGAAGAGCGATTAGCTGTATATGATGTC
>gnl_Manes_v6.1_Manes.01G020500.1
ATGATGAGCTGGAGAAGGGTTTTGAAGTCTGTGCAGGCCCTGGCTGCTCATAGTCTTCTTTTCTTGTTCACCCTCTTGCTCGTTTTCAAGCTCGATCACGTCGTCTCCTACTCTTGGTGGTTGATTTTCTTTCCTCTCTGGTTGTTTCATGGAGTTATTGCTCGAGGAAGATTTTCATTACCTGCTCCATCAGTTCCACATAATCGTCATTGGGCACCATGTCACGCAGTCGTAGCAACACCATTGCTCATTGCATTTGAACTGCTTCTTTGTATTTATCTTGAGAGTATTTACGTGCATGGTGTCGCAGCTGTAAACTTGAAGATTGTCTTTATTCCATTGTTGGCATTTGAAATAATTATTCTAATTGACAATTTCAGAATGTGTAGAGCTCTAATGCCAGGAGACGAAGAAAGCATGAGCGATGAAGCAATATGGGAGACATTACCTCACTTCTGGGTTGCAATTTCCATGGTCTTCTTTGTAGCTGCTACAGTCTTCGCCCTTCTAAAGCTATGTGGTGATGTAGGTGCCCTAGGCTGGTGGGACTTGTTCATAAATTTTGGTATTGCAGAGTGCTTTGCTTTTCTTGTTTGTACAAAATGGTCAAATCCAGTGATTCATCGAAATTCCCAAACAAGAGAAGTTAGTTCATCTTCTGCAACCATTAGGTATCTTGACTGGAACAGTGGCTTAGTAGTTTCCCCGGAGGAGAATCAACTTCAGGATAGAATGTGTGGACTTCAGGACATTGGTGGCCATGTCATGAAAATTCCATTAATTGGTTTTCAAGTTCTCCTTTGTATGCGTTTAGAGGGAACACCTGCCGGTGCTAGAAATATCCCACTTCCCATTCTTTTCTCTCCCCTTTTTCTACTTCAAGGTGCTGGTGTGCTATTTGCTGCATCCAAGGTTGTGGAGAAGCTTGTTCTTTTACTAAGAAGTGAAGCTGGCACTAGTACATATTTTAGATTTTCTGCAAGCGCTCATGACTGCTTGGGATTCTTGCACCATGGTTCTAGGTTACTGGGCTGGTGGTCAATTGATGAAGGAAGTCGAGAGGAGCAGGCCCGACTTTACCACGAGGGAGTTTCTGGCTATAACACTTTCTGTGGTTATCCTCCTGAGATTGTGAAGAAAATGCCTAAAAAGGATCTCGCTGAGGAGGTCTGGAGGCTTCAAGCTGCCCTTGGTGAACAGACAGAAATCACCAAGTATACCCAGCAGGAGTTTGAAAGACTGCAAAATGAAAAAGTATTATGTAGGGTGTGCTTTGAGGGAGAGATCAGCGTTGTTCTACTTCCTTGTAGACATCGCATCCTTTGCAGTGTCTGCTGTGACAAGTGCAAGAAGTGTCCAATTTGTCGGATCGCTATTGAGGACCGCATGCCTGTTTATGATGTT
>gnl_Manes_v6.1_Manes.14G097200.1
ATGTTGGTTCAAAGAAGAGTGACAATGAGCTGGAGGAGAGTGGCCAACTCTTTGCTGTCCCTTGTAGCCCATAGCCTGCTTTTCTCATTCACGCTTTTGCTTGCTTTCAAACTCGACCGTGCAGTGTCTTACTCGTGGTGCTCTCCAACCCTTCAAAGACCTCGTGGATGCTGGTGCTCTCCAACCCTTCAAAGACCTCGTGGATGCTGGATCATTTTTGCGCCTCTGTGGCTATTTCATGCGGTGGTTGCACGTTACCGGTTTTCCTTACCTGCTCCATCAATGCCCAATGATCGCCATTGGGCACCATCTCATGCTGTAGTGGCAACTCCATTGCTTGTTGCTTTTGAACTTCTCCTTTGCATACGTCTTGAGAGAAATTATGTTGTCGACTTGAAGATTGTTTTCCTGCCATTGCTGATCTTTGAAATAGCAATCTTGATTGATAATATAAGGATGTGTAGAGCTTTAATGCCTGGAGATGAAGAAAGCATGAGTGATGAAGCAATATGGGAGACTCTTCCTCACTTCTGGGTTGCAATATCTATGGTCTTCTTCATTGCTGCAACAATATTCACTCTACTGAAGCTATGTGGTGACGTGGTAGCTCTTGGATGGTGGGACTTGTTTATAAATTACGGAATTGCAGAGTGCTTTGCCTTTCTAGTTTGTACGAAATGGTATAATCCTGCAATTCATAGGGATTCACATATTGGAGGGTCTGGTTCTTCAATGACTATCACATATATTGACTGGAACAGAGGCTTGGTAGTTTCTTCAGATGAAGACCAAAATCAGAATAGCAGAATGTGCAACCTGCAGGACATTGGTGGACATTTTATGAAAATTCCTTTTATTGGTTTCCAGATCATGCTTTTTATGCACTTAGAGGGTACGCCACCTGGTGCTAAAAATATCCCATTTGCAGTTCTCTTTGCTCCACTTCTCACGGTGCAAGGAGCTGGGACTTTGTTTGCTGCATATAGATTGTTGGAGAAAATTGTTATCTTACTACACGGTGGAGCTGGTTCCAGCACATACTTAGCCATTGTGTCAAAAGCTCGTGATTTTCTTGGATTTTTGCACCATGGAACAAAGTTCCTGGGTTGGTGGTCGATTGATGAAGGAAGTAGAGAGGAGCAAGCTAGACTATATTATGGTGGAAGTTCAGGGTACAACACATTCTCACCGGACACTGTGAAGAGGATGCCCAAATCTGAACTTGTTGAGGAGATTTGGAGACTGCAAGCTGCTTTAGGCGAGCAAACAGAAATCTCAAAAATTAGCCAGCAGGAGTGTGAAAGACTTCAAAATGAAAAAATACTCTGCAGAGTTTGCTTTGAGGAACAAATTAACGTAGTCCTGCTTCCATGCAGGCACCATGTCCTTTGCAGTACTTGCTGTGAGAAGTGTAAAAAGTGCCCGATCTGCCGTGTGGCGATTGAAGAAAGATTAGCTGTATATGATGTG
>gnl_Medtr_Mt4.0v1_Medtr1g093730.1
ATGCTGGTTCGAAGAAGAGTAATGAGTTGGAGAAGGGTATTCAAGTCCCTTCAAGCTATGTTAGCTCATGCTTTTCTCTTTTCCTTTTCTCTTCTTCTTGTTCTTAAGCTTGACCGTTTCTTCCTTTTCTCATGGTGGACTGTCTTTTTTCCTCTTTGGCTTTTTCATGTTGTGATAGCAAGAGGCAGGTTTTCCTTGCCTGCTCCTTCGATGCCTCATGGGCGCCAATGGGCTCCTTGTCATTCAGTCATAGCTACACCATTACTGGTGGCATTTGAGCTTCTTCTATGTATACATCTTGGAAGTAGTTATGTGGTGAATTTAAAGATTGTCTTCATACCTCTCATAGCTTTCGAATTGGCGATTTTGATTGACAACATCAGGATGTGTAGGGCTTTGATGCCTGGAGATGAGGAAAATATGACGGATGAAGCAGTATGGGAAACTCTTCCTCACTTCTGGATTTCGATATCCATGGTCTTCTTTGTTGCTGCCACAGTGTTCACCCTTCTAAAGATATGCGGTGATGTTGCTGCCCTAGGCTGGTGGGACTTGTTTATTAACTATGGCATTGCACAATGCTTTGCGTTTCTCGTTTGTACGAAGTGGCACAATCCTACAATTCATGGAAACGGTCACATTACAGAACCATGTTCGTCGTCAAATACTGTAAGATATCTAGAATGGAGTAGAGAAGGCATAGTTATTTCTACCGAAGAAGATGAGCAGCAAAATGTGTTTTGCAGTCTGCAGGACATAGGCGGGCATATTATGAAAATTCCATTCATAGCTTTCCAAATACTACTTTTTATGCATTTAGAGGGAACACCATCGGGCGCAAAAGATATACCGATTTGGGTAATTTTTTCTCCCCTTCTTCTGTTGCAAGGAGCTGGAGTATTATTTGCTGCATATAGATTAATAGAGAAGATTATTCTTTTACTCTATAATGGAGATATTCCTAGAAGCTACTCATCTATATCATCAAAATCCCGTGACTGCTTTGGGTTTTTCAATCATGGATCAAGGTTGCTAGGTTGGTGGTCAATAGACGAAGGAAGTAGAGAGGAAGAAGCCAGACTTTTTTGCGCTGGAAGTTCTGGGTATAATACTTTCTCCCCCGATACAGTGAAGAAAATGCCTAGAGGGGAACTTGTTGAGGAGATTTGGAGACTTCAAGCTGCACTTGGTGAGCAGACAGAAGTTACAAAATACAGCCAGGAAGAATATGAAAGACTTCAAAATGAGAAGATATTATGTAGAGTTTGCTTTGAAGAGCAGATTAATGTGGTCCTCCTTCCCTGCAAGCATCACGTTCTTTGCAGCACTTGCTGCGAAAAATGCAAGAAGTGCCCTATCTGCCGTGGGACAATCGAAGAACGGATGCCTATATATGATGTG
>gnl_Medtr_Mt4.0v1_Medtr4g111965.4
ATGAGCTGGAGCAGGGTGTTGAAATCAGCGCAAGCTTTCGCTGCCCACACCTTTCTCCTCTGTTTCACTCTTTTGCTCCTTCTCAAGCTTGATCATCGCATCTCTTCCTCTTGGTGGATAATTTTTGCACCTCTTTGGATGTTCCACGGCGTTGTGGCTCGAGGAAGGTTTTCATTACCTGCGCCATCAGCTCCACGTAATAGACATTGGGCGCCATGTCACGCAGTTGTTGCAATGCCATTACTTATTGCGTTTGAATTGCTCCTTTGTATATACCTTGAGAGCTTATATGTTCGTGGCTTTGCAGCAGTAGATCTGAAGATTGTGTTCCTTCCTTTACTAACATTTGAAATCATTATTCTCATTGACAATTTCAGAATGTGTAAAGCTCTAATGCCAGGGGATGAAGAAAGCATGAGTGACGAAGCAATATGGGAAACTCTTCCTCACTTTTGGGTTGCCATCTCTATGGTGTTCTTCGTTGCTGCTACAGTTTTCACACTCCTAAAACTGAGTGGTAGTGTAGCTTCTCTCGGTTGGTGGGACTTATTTATTAACTTCGCCATTGCCGAGTGCTTTGCATTTCTTGTATGTACGAAGTGGTCCAATCCTGTCATTCATAGAAGTTCCAGAGAACCGAGTTCTTCTACTACTACAATTAGATATCTTGACTGGAACAGTGGTTTACTGGTTTCTTCAGAAGAAGATCAACGTCAGGCGGGAATGTGTAGCCTCCAAGACATAGGGGGTCATTTCATGAAAGTACCGGTCATTGTTTTCCAGGTTCTTCTTTGCATGCATTTAGAGGGAACACCTGCTTTTGCTGCACATTTACCGCTTGCAGTTCTTTTCTCTCCCCTTTTCGTACTGCAAGGTGTTGGTGTGCTATTATCTGCATCTAAGTTTGCGGAGAAACTTGTGCTTCTTCTACGAAGCGGAGCTGGTAGAGGACTTTATTTTAGATTCTCTTCCAGAGCTCATGATTGCTTGGGATTCTTGCACCACGGTTCTAGATTACTAGGCTGGTGGTCAATTGATGAAGGTAGTCGGGAAGAACAGGCACGATTGTACCATGAGGGAGCATCTGGGTATAATACATTCAGTGGTTACCCTCCTGAGATTGTTAAGAAAATGCCTAAAAGGGATCTTGCTGAGGAGGTATGGAGACTCCAGGCAGCTCTTGGCGAGCAGACAGAAATTACAAAATACAGCCAACAGGAATATGAAAGACTTAAAAATGAGAAAGTGCTGTGCCGAATTTGTTTCGAGGGAGAGATTAGCGTTGTATTACTCCCATGTAGACATCGTGTCCTTTGCAACTTCTGCTCGGAGAAGTGTAAAGCGTGCCCAATTTGCCGCAACTACATTGCAGAGCGCTTGCCTGTATATGATGTC
>gnl_Mimgu_v2.0_Migut.I00395.1
ATGAGCTGGAGAAGAGTGTCAAAATCACTGCAGGGGGTGGCGGCGCACATTTCCCTATTCTTTTTTACGCTTTTGCTCGTTCTCAAGCTTGATCACATCGTTTCCTACTCTTGGTGGGTTATTTTCTTTCCGCTGTGGCTGTTTCATGTAGTTGTCGCCCGTGGAAGATTCTCTCTACCTGCCCCATCAGTTCCTCATGACCGCCATTGGGCCCCATGCCATACTGTGGTTGCTACGCCGTTGCTTGTTGCGTTTGAACTGCTTCTTTGTATATATCTCGAGAGTTTATACGCTATTGGTTCTGCTGCTGTGAACCTGAAAATAGTCTTCCTTCCTTTGCTGGCATTTGAAGTTGTAATCCTTGTTGACAATTTTAGAATGTGCAAGGCTTTATTACCTGGAGATGATGAAAGCATGAGTGATGATGCAATATGGGAGACACTTCCTCACTTCTGGGTGGCAATATCAATGGTTTTCTTTCTCGCCGCTACATTGTTCACTCTACTGAAGCTGTGTGGTGATGTTGGAGCCCTTGGCTGGTGGGACTTGTTCATAAATTATGGGATTGCTGAGTGCTTTGCGTTTCTTGTTTGCACAAAATGGTCTAATCCAGTAATTCATAGAGATTCTGAAACCAGAGGAGAAAGCTCATCTTCTACTCCTACAAGATATCTGGACTGGAACAGTGGCTTAGTGGTATCTTCCGAGGAACATTCACAGGATAGAACGTGTGGCTTACAAGATGTCGGCGGCCACATCATGAAAATCCCAATTATCGGTTTCCAAATTCTCCTTTGCATGAGGCTCGAGGGCACGCCATCAGGTGCTAGAAATATTCCCATTCCAGTTCTCTTTTCTCCTATTTTTCTGGTGCAAGGAGCTGCCGTTTTGCTTACTACGTCCAGATTGATTGAGAAAATTGTTCTTTTACTACAAAGCGATGCAAGTGGAGGAGTTTATTTTGTTTACTCTTCCAGAATCCGTGACTGCTTTGGTTTTCTGCACCATGGATCTAGGCTGCTAGGCTGGTGGTCTATTGATGAAACAAGCAGAGAAGAGCAGGCCCGGTTGTTCCAGGATGGATCTTCCAGTTATAACACTTTTTCTGGCTATCCACCTGAGATAGTGAAGAAAATGCCGAAGAAGGATCTGGCTGAGGAGGTTTGGAGACTTCAAGCAGCACTTGGTGAGCAAACAGAAATTACCAAATTCAGTCAGCAGGAGTATGAGAGGCTTCAACATGACAAGATTTTGTGTAGAGTTTGCTTCGAGGGGGAGATTAGCATTGTGCTTCTTCCTTGTAGGCATCGCATTCTTTGCAGCTCCTGCTCGGATAAATGTAGGAAATGCCCGATTTGTCGACTATCTATTGAAGAGCGGTTACCTGTATATGATGTA
>gnl_Mimgu_v2.0_Migut.L01098.1
ATGATGAATTGGAGGAGAGTATTCAAGTCCCTCCAAGTGCTGTTGGCTCATGGATTGCTTTTCTCTTTCACTCTTATTCTCTCTCTCAAGCTTCATCACTCTCTTAATTACTCTTGGTGGTTGATATTTTCGCCACTCTGGTTATTTCATGCTGTTGTGGCTAGAGGCAGATTCTCCTTACCTGCCCCGTCGATGCCTCATGGTCGCTATTGGGCACCATTTCATGCGATTGTGGCTGCTCCATTGCTTGTTGCTTTTGAACTTCTCCTTTGTGTACATCTTGAGAGAAGATACGCTGTAAATTTGAAGATTGTATTCATGCCTTTGCTAGCACTAGAAATCGCAATTTTGGTCGACAATATAAGGATGTGTAGGACACTTATGCCTGGAGACGAAGAAAACATCAGCGACGAGGCAATATGGGAAACACTTCCTCACTTCTGGGTTTCGATTTCGATGGTTTTCTTCATAGCTGCTACAGCGTTCACGCTTCTCAAGCTATGCGGTGATGTGGAGGCTCTTGGATGGTGGGACCTCTTCATTAATTACGGTGTTGCAGAGTGCTTCGCGTTTCTTATATGCACAAAGTGGTACAATCCCGCAATTCACAGACGCTCCCATCTCGCACGAGCATCTTCATCTTCCACGAGTATTCGATATTTAAACTGGAGTAGTAACAACATCTTGGAATCTTCTGTGGAAGATTCCCAAGATAGCCGATTGTGCAGTTTGCAAGATATCGGTGGCCACGTGATGAAAATTCCCTTTGTCGGTTTTCAGATCATGCTCTTCATGTACTTGGAGGGAACTCCGCCCGGTGCTAAGTATATTCCGATCCCGCTTTTGTTTTCTCCTCTTCTTCTTTTGCAAGGAGCTGGATTTTTGTTTGCCATGTATCGATTTTTTGAGAAAGTCATGTTGGTATTACACGATGGAGTTGATACAGGAAGTAGTTTTAGACTACCTGCAACTGCTTACGACTATATGGGATTTCTGCGTCGTGGATCGAGGTTACTAGGTTGGTGGTCAATTGATGAAGGAAGTCGAGAGGAGCAAGCTCGTCTATATTGTGCATTGGATTCTGGGTACAATACATTTTCACCTGATACAGTAAAGAAAATGCCGAAGGCTGAGCTCGCTAAGGAGATATGGAAGCTTCAATCGGCACTCGCTGCACAAACCGAGATCACAAATATTAGCCAGGAGGAGTTTGAAAGACTTCAAAATGAAAAAATCTTGTGTCGAGTTTGCTTTGATGAACATATAAACGTAGTCCTACTCCCTTGCAGACACTACGTCCTTTGCAGTACATGCTGCGTAAAGTGCAAGAGATGTCCGATATGCCGTGTACATGTTGAAGAGCGTATAGTGGTACATGATGATGTA
>gnl_Musac_v1_GSMUA_Achr6T03320_001
ATGCAGCGGCGGATGGCGATGACGTGGCGGAGGGTGGGGAAAGCGGCTCAGGCGCTGGTGGCGCAGGGCTTGCTCATCTGCTTTACCCTCTCCCTTGCTCTAAAGATCGATGGCCGGACGCACTACCCTTGGTGGATAATCTTCTTCCCTCTTTGGCTATTTCATGGTGTTGTTGCACGAGGGAGATTCTCCTTGCCTGCTCCTTCACTACCGCATGATCGTCATTGGGCACCTTCTCATGCTGTTGTGGCAACGCCATTACTAATTTCCTTCGAGTTGCTTCTTTGTATTTATCTCCAGGGCATCAGCGTTAATGGTGAACCTGCTGTTAACTTGAAGATTGTATTTATTCCACTGCTAGCCTTTGAAATAATCATTCTTGTTGACAATGTCAGAATGTGTAGGACCTTAATGCCCGGAGATGAAGAAAGCGTGAGTGATGAAGCCATATGGGAGACACTTCCTCACTTCTGGGTTGCAATCTCTATGGTGTTTCTCATTGCCGCTACCACTTTCACACTTCTTAAACTTTGTGGTGATGTTGGAGCTCTTGGATGGTGGGATTTATTTATAAACTTCGGAATTTCAGAGTGCTTTGCATTCCTAGTTTGTACAAAGTGGTCTAACCCAATGATTCATAGACAAGCTCATTATGGAGAGCCTAGTTCATCCTCAGCAATTAGATATCATGATTGGAATAGTGGCCTCATGCTCCCTTCTGTGGTGGACCATGAGCAGGATAGGCTTTGTGGTCCACAAGATATAGGAGGCCATATAATGAAAATTCCACTTGTGGTTTTCCAAATTTTGTTATGTATGCACTTGGAGGGAACGCCATCTGGAGCTCGACATATTCCCATCTTTACCATATTTTTGCCCATATTTATTTTACAAGGTGCTGCTGTCCTATTTGCTATTTCAAGATTGGTGGAGAAGCTTGTTCTTTTATTATATAATCAATCAGTTGACGGTAGATATCTTGCTGTTTCATCAAGAGCACAGGATTGCTTCACTTTCTTACATCATGGCTCTAGACTGCTGGGTTGGTGGTCTATTGATGAAGGAAGCAAAGAAGAACAAGCTCGCTTATTTCATGCCAATGCCACTGGATACAGCACTTTCTGCGGCTATTCGCCTGAGGTGGTGAAGAAAATGCCTAAGAAGGAACTTGCAGACGAGGTTTGGAGACTACAAGCAGCTTTGGGAGAACAAGCTGAAATAACAAAGTATAGTCAGCAAGAGTATGAGAGGCTTCAAAACGAAAAAGTTCTCTGTAGTATTTGCTTTGATGGAGAGATATGCATGGTCCTCCTTCCTTGCCGGCACCGCACTCTCTGCAAGCCTTGCTCTGAGAGGTGCAAGAAGTGTCCTATTTGCCGTGTCTCCATCGAGGAGCGTATGCCAGTATATTATGTG
>gnl_Musac_v1_GSMUA_Achr6T09920_001
ATGCAGCGGCAAAGGGCGATGTCGTGGAGGATAGTGGGGAAGGCGGCGCAGGCGTTGGCTGCGCACGCCCTCCTCTTCTGCTTCACCCTCTTCCTCGCCCTCAAGATCGACGGCCGCACGTCCTACTCTTGGTGGATAATATTTGTCCCTCTTTGGCTATTTCATGCTGTTGTAGCACGAGGGAGATTCTCCTTACCTGCTCCGTCATTGCCTCATGATCGTCATTGGGCACCCTGTCATGCTGTTGTGGCAACACCTTTGCTAATTGCCTTTGAACTGCTCCTTTGTATATACCTTTATAGCACAAGTGTTAATGGTGAACATGCTGTCAACTTGAAGATTGTTTTTCTTCCCCTTTTGGCCTTTGAGATAATCATCCTTGTGGACAATTTCAGAATGTGTAGAGCTCTAATGCCAGGAGATGAAGAAAGCATGAGTGATGAAGCTATATGGGAGACGCTTCCTCACTTCTGGGTTGCGATCTCAATGGTGTTTCTCATGGCTGCTACAATATTCACCCTTCTTAAGCTATGTGGTGATGTTGATGCTCTTGGATGGTGGGATCTGTTCATAAATTTTGGGATTGCGGAGTGTTTTGCTTTTCTTGTTTGTACTAAGTGGTCTAATCCAATGATCCATAGACGGCCTTATCATGAAGAACCTTGTTCATCCTCCACTATGATTAGATACCGTGATTGGAACAGTAGCCTTCTTCTCTCTTCTATGGAGGACCATGATCAGGATAGGCTTTGCTCTCTGCAAGACATAGGAGGCCATATAATGAAAGTTCCTCTAGTAGTTTTCCAGGTTCTGCTATGTATGCATTTGGAGGGAACACCACCTGGTGCTCGACATATTCCAATTTTAGCACTTTTCTTGCCATTATTTCTATTGCAAGGTGCTGGTGTCTTATATGCTGTTTCAAGATTGGTGGAGAAGCTTGTTCTTTTAGTACATAATGGTACAGTTGATAGTAGATATCTCAGAATTTCATCCAGAGCTCATGATTTCTTTGCGTTCCTACATCATGGTTCAAGATTACTGGGCTGGTGGTCAATTGATGAGGGAAGCAAAGAAGAGCAAGCTCGCTTGTTTCATGCTGAAGCCACTGGGTATAACACCTTTGTTGGGTATCCACCTGAGGTTGTGAAAAAAATGGCAAAGAAGGATCTTGCTGAGGAGGTTTGGAGACTGCAAGCAGCTTTAGGAGAACAATCTGAAATAACAAAGTATAGCCAGCAAGAATATGAAAGGCTTCAGAATGAGAAGGTGCTCTGTAGGATTTGCTACGAGGCAGAAATATGTGTGGTTCTTCTTCCATGTCGGCACCGGATCCTTTGCAAGTCCTGCTCAGAGAGGTGCAAGAAGTGCCCAATATGTCGCGTCCCCATCGAGGAGCGGATGCCTGTATATGATGTT
>gnl_Musac_v1_GSMUA_Achr10T19640_001
ATGCAGCGTCAAAGGGCGATGTCGTGGAGGAGGGTGGGGAAGGCGGCGCAGGGTCTGGCCGCGCACGCCCTCCTCTTCTGCTTCACCCTCTTCGTCGCCCTCAAGATAGACGGCCGCATGTCCTACTCTTGGTGGATAATATTTGTCCCTCTTTGGCTATTTCATGCTGTTGTAGCACGAGGGAGGTTTTCCTTACCTGCTCCATCGTTGCCTCACGATCGCCATTGGGCACCTTGTCATGCTGTTGTTGCAACACCACTGCTAATTGCATTTGAACTTCTTCTTTGTATATATCTTTATAGCATAAATGTAAGTGCCGAACGTGCTATTAACTTAAAGGTCGTTTTTCTTCCGCTTCTGATCTTGGAGATAATCATCCTTGTCGACAATTTCAGAATGTGTAGAGCTTTAATGCCAGGAGATGAAGAAAGCATTAGTGACGATGCTATATGGGAAATGCTTCCACACTTCTGGGTTGCAATCTCGATGGTGTTTCTCATAGCTGCTACAGTATTCACCCTTCTTAAGCTATGCGGTGATGTTGATGCTTTTGGATGGTGGGAGCTGTTTATCAATTTTGGAATTGCAGAATTTTTTGCTTTTCTTATTTGCACAAAGTGGTCTAATCAGATGATCCATAGACATCCTTATCATGGAGAAGCGTGTTCATCTTCTACCACAATTAGGTACCGTGACTGGAATAGTGGCCTTTTGCTCTCTTCTATGGAGGAACATGATCAGGACAGGTTATGCAGTCTGCAAGATGTAGGGGGCCATATAATGAAGGTTCCTCTTGTAGTTTTCCAGGTTTTGCTATGTATGCGCTTGGAGGGAACACCACCTGGTGCTCGGCATATTCCAAGTTTTGCTCTTTTCTTGCCATTATTTCTTTTGCAAGGTGCTGGTGTCTTATATGCTGTTTCAAGATTAGTGGAGAAGCTTGTTCTTTTACTACATAGTGGAACAATTGATAGTAGATATCTCCGGATTTCATCAAGAGTTCATGATTTCTTTGCTTTCCTACATCATGGTTCAAGACTGCTGGGTTGGTGGCCAATCGATGAGGGAAACAAAGAAGACCAAGCTCGCTTGTTTCATGCTGAAACCACTGGGTACGACACTTTCTGTGGGTATCCACCTGAGGTTGTCAAGAAAATGGCAAAGAAGGATCTTGCAGAGGAGGTTTGGAGACTGCAAGCAGCTTTGGGAGAACAAGCTGAAATAACAAAGTATAGCCAGCAAGAATACGAAAGGCTTCAAAATGAGAAAGTGCTCTGTAGGATTTGCTTCGAAGCAGAAATATGCATGGTCCTCCTTCCATGTCGGCACCGAATTCTTTGCAAGCGCTGCTCGGAGAAGTGCAAGAAGTGCCCGATATGCCGTATTCCCATCGTGGAGCTGATGCCTGTATATGACGTT
>gnl_Nelnu_v1.0_NNU_012727-RA
ATGATTCGAAGAAAAGTGATGAGTTGGAGGAGAGTCGCAAAATCTGTTCAGGCTCTCGCGGCCCATGGATTACTCTTTATTTTCACGATACTGCTCGTGCTCAAGCTCGATCATGTCGTCCATTGCTCATGGTGGTTCATTTTTGCCCCACTTTGGCTATTTCATGCAGTTGTTGCACGAGGCAGATTCTCTTTACCTGCTCCCTCGTTACCTCATGATCGCCATTGGGCACCCTGTCATTCCATTGTTGCGACACCGTTGCTCGTTGCATTTGAGCTGCTCCTTTGTTTATATCTCGAGAGCATCTATGTTCATGGTTTTGCAGCTGTAAACTTAAAGATTGTCTTTCTTCCATTGTTGGCATTTGAAGTAATCATTCTTATTGACAATTTCAGGATGTGTAGGGCTTTAATGCCTGGAGATGAAGAAAGCATGAGTGATGAAGCGATATGGGAAACACTTCCTCACTTCTGGGTTGCAATATCAATGGTTTTCTTTGTTGCTGCTACAACATTCACCCTCCTAAAGCTATCTGGTGATGTTGGAGCACTTGGTTGGTGGGATTTATTTATAAATTTTGGCATTGCTGAGTGTTTTTCCTTTCTTGTTTGCACAAAGTGGTCCAACCCAGTGATACATAGACATTCTTTCAATAGAGAAGCCAGTTCATCTTCTATGGCTATTAGATATCTTGACTGGAACAATGGCTTAGTGGTTTCTTCAGAAGAGGATCCAGACCAAGATAGATTATGTGGCCTACAAGATATTGGTGGCCATATTATGAAAATTCCACTTATCAGTTTTCAGATTCTTCTTTGTATGCGGTTAGAGGGAACACCGCCTGGTGCTAGACATATCCCACTTCCAGCTCTTTTCTCCCCTCTCTTCCTACTGCAAGGCACTGGAGTCTTGTTTGCCTTATTTAGATTGGTTGAGAAGATTGTCCTTTTAATTCGTAATGGAACTAGCTCAGAGAGATATTTCACATTTTCTTCAAGGGCTCGTGACTGCTTTGGGTTCTTGCATCATGGATCACGGCTGCTTGGTTGGTGGTCAATTGATGAAGGAAGTCGAGAGGAACAAGCTCGACTTTACCAAGCTGGGGCTTCTGGATATAACACCTTCTGTGGTTACCCTCCTGAGATAGTGAAGAAAATGCCCAAAAAGGATCTTGCTGAAGAGGTGTGGAGACTACAGGCGGCTCTTGGTGAACAAACAGAAATTACAAAATATAGCCAGCAGGAGTATGAAAGACTTCAAAATGAAAAGGTCTTATGTAGGATTTGCTTTGAAGGGGAGATCAGCATAGTCCTGCTTCCATGCAGGCATCGCATCCTTTGCAGTACCTGCTCTGAGAAGTGCAAAAAGTGCCCCGTGTGTCGTGTTTCTATTGAGGAACGATTGCCTGTATATGATGTA
>gnl_Nelnu_v1.0_NNU_001171-RA
ATGATTCGAAGGAAGGCGATGAACTGGAGGAGAGTCGCAAAGTCTGCTCAGGCTCTCGCAGCCCATGGGTTACTCTTTACTTTCACGCTCTTGCTCGTGCTCAAGCTCGATCATGCCGTCCTCTGCTCATGGTGGATCATTTTTGCCCCACTATGTCTATTTCATGCAGTCACTGCACGAGGCAGATTCTCTTTACCTGCTCCATCAATACCACGTGATCGGCATTGGGCACCCTGTCATGCTGTCGTTGCAACACCATTGCTCGTTGCATTTGAACTGCTTCTTTGTATATATCTGGAGAGCATTTATGTTCATGGTTTTGCAGCTGTAAACTTGAAGATTGTTTTTCTTCCCTTGTTGGCATTTGAAATAATCATTCTCATTGACAATTTCAGGATGTGTAGGGCTCTAATGCCTGGAGATGAAGAAAGCATAAGCGACGAAGCAATATGGGAAACACTTCCTCACTTCTGGGTCGCAATCTCCATGGTTTTCTTTGTTGCTGCTACAACCTTCACCCTCCTGAAGCTATCTGGTACTGTTGGAGCTCTTGGTTGGTGGGATTTATTTATAAATTTTGGCATTGCAGAGTGCTTTGCATTTCTTGTTTGCACAAAATGGTCTAACCCAGTGATACATAGACATTCTTACAACACAGAAACCAGTTCATCTTCTACAGCTAATAGATATCTTGATTGGAATAATGACTTAGTGGTTTCTTCAGAAGAAGATCAGGATCAAGATAGATTGTGTGGCCTGCAAGACATTGGTGGCCATATAATGAAAATTCCACTAATCACTTTTCAGGTTCTGCTTTGTATGCACTTGGAGGGAACTCCAGCTGGTGCTAGATATATCCCACTTCCAGCTCTTTTCTCCCCTCTTTTCATACTGCAAGGTGCCGGTGTCTTGTTTTCCTTGTTTAGATTGGTAGAGAAGATTGTCCTTTTACTATGTAGTGGAGCTAGCTCAGGCAGATACACCACATTTTCTTCAAGAGCTCATGACTGTTTTGGGTTCTTGCATCATGGATCAAGGTTGCTTGGTTGGTGGTCAATTGATGAAGGAAGTCGAGAAGAACAAGCTCGACTTTACCAAGCTGGGGCTTTTGGATACAACACATTTTGTGGTTATCCTCCTGAGATAGTGAAGAAAATGCCTAAAAAGGATCTTGCCGAAGAGGTCTGGAGACTGCAGGTCGCTCTTGGCGAGCAAACAGAAATCACAAAATATAGTCGGCAGGAGTATGAAAGACTTCAAAATGAAAAGGTCTTATGTAGGGTTTGCTTTGAGCGAGAGATAAGCACAGTCTTGCTTCCATGCAGGCATCGCATCCTTTGCAGTACTTGCTGTGAAAAGTGTAAAAAATGCCCCATTTGCCGGGTCGTGATCGAGGAGCGCTTGCCTGTCTATGATAGTCCTGACGCTGACAGAGGCCTCTACTACTTTAACCTGTTTATTGTTAAATTAACAGAAGCAAGCATTAGGAGAGATGGAGAATGTGGTTGTTCTGATCATGTTGTAAAGCTGTTTTGTTCTCTGATTAAATTGAAGAAAAACTATCCAACTGCAACCTTGTCACTGTCATTGGATTTGCTTAATGAGGATGGTTCTTTAAAACGATCATATATCATCTTGCTTAGACAGTTACAAAATGAATATATATGTGTGTGTGTAAGAAATACCCGTCTGCATGACATGAGATTGCCGGAGACCAGTTTTTGTTTTGTTTTTCGATATCTGGATACAAGAGGTTGTGTTACCTTGTGTGGAGTTCAGTGCAAGACTGATTGGGTGCTGAAGCAATTTGAGGGAGAAGAGTTTGGTTTAGCAGTGCTGAACACTTGT
>gnl_Orysa_v7.0_LOC_Os03g49900.1
ATGCAGCGGCGGCGGGCGCAGACGTGGGCGGGGGTGGGGAAGACGGCGCAGGCGGCGGCGGCGCACGCGGCGCTCTTCTGCTTCACGCTCCTCCTCGCGCTCAAAGTCGACGGCCGCACAGCCTACTCCTGGTGGATTATATTCATCCCTCTATGGCTATTTCATGGCATTGTTGCCCGTGGAAGGTTTTCAATGCCAGCCCCTTCGCTTCCTCATGGCCGTCATTGGGCTCCTTGCCATTCAATTGTTGCAGCGCCGTTGCTTATTGCGTTTGAGCTGCTGCTTTGCATATATCTCGAAAGTTTGAGAGTTAAAAGTAAGCCGACTGTTGATTTGAAGATTGTATTCCTTCCTCTTCTGGCCTTTGAAGTGATTATTCTTGCTGACAATTTCAGAATGTGTAGAGCTTTAATGCCAGGAGATGAAGAAAGTATGAGCGATGAAGCTATTTGGGAGACACTTCCTCACTTTTGGGTTGCAATTTCTATGGTGTTTCTTATAGCTGCTACAACCTTCACACTTTTGAAGCTGTCTGGTGATGTTGGTGCTTTGGGATGGTGGGATTTGTTTATAAATTATGGAATCGCGGAGTGTTTTGCATTTCTTGTTTGTACTAGATGGTTTAATCCCATGATTCATAAATCTCCTAATCCTGGGGAGGCTAGCTCATCATCAGCGGCAATTAGATACCGTGATTGGGAGAGTGGTCTTCTCCTCCCATCACTAGAAGATCATGAACAAGAGAGGCTCTGTGGTCTTCCTGACATAGGAGGTCACGTAATGAAAATACCACTGGTGATTTTCCAAGTTTTGCTTTGTATGCGCTTGGAGGGTACGCCTCCTAGTGCTCAGTATATTCCGATATTTGCACTGTTCTCCCCACTGTTTATTTTACAAGGCGCTGGTGTCCTTTTCTCTCTAGCAAGATTGTTGGAGAAGGTTGTTCTACTATTACGAAATGGACCAGTTAGTCCTAATTACCTTACAATCTCATCAAAAGTCCGTGATTGCTTTGCTTTTCTTCATCGTGGTTCAAGGCTTCTTGGTTGGTGGTCTATTGATGAAGGCAGCAAAGAAGAGCAAGCCCGGTTATTCTATACTGAATCTACTGGGTACAACACATTTTGTGGCTATCCACCTGAGGTAGTCAGGAAAATGCCTAAGAGGGATCTTGCAGAAGAGGTATGGAGGCTCCAAGCAGCTTTGGGAGAGCAATCAGAAATTACCAAATGTACCAAGCAGGAATTTGAAAGGCTTCAAAATGAGAAGGTTCTTTGTAGGATTTGCTACGAGGGGGAGATATGCATGGTCTTACTTCCTTGCCGGCACAGAACATTATGCAAGACTTGTTCTGATAAGTGCAAGAAATGTCCAATCTGCCGTGTGCCCATTGAAGAACGCATGCCCGTATATGATGTT
>gnl_Phavu_v2.1_Phvul.003G177000.1
ATGAGCTGGCGCAGGGTGTTGAACTCAGTACAGGCCCTGGCTGCGCACACCTTCCTCTTGTGTTTCACTCTCTTCCTCGTTCTCAAGCTCGATCACAATCTCCCTTGTTCTTGGTGGGTAATATTTTTACCTCTTTGGATGTTCCATGGTGTTGTGGCTCGAGGAAGGTTTTCATTACCTGCACCATCTGCTCCACGTAATCGAAATTGGGCACCGTGCCATGCCGTCGTTGCAACGCCATTGCTTATTGCATTTGAATTGCTCCTTTGTATATATCTTGAGAGCTTATATGATCTTGGCTATGCAGCAGTTGATCTAAAGATAGTGTTTCTTCCCTTGCTAACATTTGAAATCATTATTCTCATTGACAATTTCAGGATGTGTAAGGCTCTAATGCCAGGGGATGAAGAAAACATGAGTGACGAGGCAATATGGGAAACTCTTCCTCACTTTTGGGTTGCAATTTCTATGGTGTTCTTCATTGCTGCTACAGTCTTCACACTCCTAAAACTGAGTGGTGATGTAGGTGCTCTGGGCTGGTGGGACCTGTTTATTAATTTTGCTATTGCCGAATGCTTTTCTTTCCTTGTATGTACAAAGTGGTCCAATCCTGTAATTCATAGAAATTCAAGAGAAGCCAGTAGTTCATCTTCAACTACTATTAGATATCTTGACTGGAACAGTGGTTTAGTGGTTTCTACAGATGAAAATCTACTCCAGGGGAGAATCTGTAGCGTGCAAGACATAGGGGGGCATTTCATGAAAGTACCACTTATTGTGTTCCAGATTCTTCTCTGTATGCATCTAGAGGGAACACCTGCTTCTGCTGCATATATACCACTTCCAGTTCTTTTCTCTCCCCTTTTCCTACTTCAAGGAGCTGGAGTACTGTTATCTGGATCTAAATTAGCGGAGAAACTTGTGCTTCTCCTACGAAGTGGAGCTGGTGGAGGAATTTATTTTAGATTTTCTTCAAGAGTTCATGATTGCTTTGGGTTCTTGCATCATGGTTCCAGATTATTAGGTTGGTGGTCAATTGACGAAGGGAGTCGGGAAGAACAAGCACGAATATACCATGAGGGAGCATCTGGGTACAATACGTTTTGTGGTTATCCTCCTGAGATTGTTAAGAAAATGCCAAGAAAGGAACTTGCTGAGGAGGTTTGGAGACTCCAGGCAGCTCTTGGTGAACAGACTGAAATTACAAAATTCAGCCAACAGGAGTATGAAAGACTTCAAAATGAGAAAGTGTTATGCAGAATTTGTTTTGAGGGAGAGATTAACGTTGTCTTGCTCCCATGTAGGCATCGCGTCCTTTGCAGCACTTGCTCAAAGAAGTGTAAGAAGTGCCCGATTTGCCGTGACTCAATTGCTGAGCGTCTGCCTGTATATGATGTT
>gnl_Phavu_v2.1_Phvul.007G102000.1
ATGCTGGTTCGGAGGAGGGTGATGAGTTGGAGGAGGGTGGCGAAGGCCCTGCAAGCTCTGGTGGCTCATGCTTTACTTTTCTCCTTCACTCTTCTCCTTGCTCTCAAGCTTGACTGTCTCCTTCCTGACTCATGGACATGGTGGAAAGTATTTTCTCCTCTATGGCTTTTCCATGCTGTGGTGGCACGAGGCAGGTTTTCCTTGCCTGCTCCTTCGATCCCTCATGATCGCCGATGGGCTCCTTTTCATTCACTCGTAGCAACTCCACTACTTGTTGCATTTGAGCTACTTCTTTGTATACATCTCGGAAGCAATTATGTGATGAATTTAAGGATTGTCTTCATGCCCCTGATATTTTTTGAAACGGTGGTTTTGTTTGATAACATCAGGATGTGTAGGGCTTTGATGCCCGGGGATGACGAAAATTTGACCGATGAAGCAGTATGGGAAACACTTCCTCACTTCTGGATTTCAATATCCATGGTCTTCTTGATTGCTGCCACAGTGTTCACCCTTCTAAAGATATGTGGTGATGTTGCTGCTCTAGGCTGGTGGGACTTATTTATTAACTATGGGATTGCACAGTGCTTTGCCTTTCTTGTTTGTACTAAGTGGCACAATCCAACTATTCATGGAGGCTGTCATATCACAGAACCATGTTCATCATCAAATACCATAAGATACCTAGACATGAGTAGAGGAGGCTTAGTTATTTATACAGATGAAGATAGGCAGCAAAATGGGTTCTGCAATCTGCAGGATATTGGTGGGCATATCATGAAAATTCCATTCATTGGTTTTCAAATACTTCTTTTTATGCATTTAGAGGGAACACCATCCAGTGCAAAAAATCTGCGACATTGGGTCATTTTTTCACCACTTTTTTTGTTGCAAGGAGCTGGGGTTTTATTTGCTGCATATAGATTAATAGAGAAGATAGTTCTTTTACTCTACAGTGGAGATATTCCTGAAAGATACTCAGCTATAGCATCAAAATCTCGTGAGTGCTTCGGGTTCTTTCGACATGGGTCAAGGTTACTTGGTTGGTGGTCAATAGATGAAGGAAGTAAAGAGGAAGAAGCTAGACTTTTTTTTTCTGGGAGTTCTGGGTATAATACTTTTACCCCTGATACAGTGAAGAAAATGCCTAGAGCAGATCTGGTCGAGGAGATTTGGAGACTACAAGCTGCACTGGGTGAGCAGACAGAAGTTACTAAATTTAGCCAAGAGGAGTATGAAAGGCTTCAGCACGAGAAGATCTTATGTAGAATTTGCTTCGAAGAGCAGATTAACGTGGTCCTCCTTCCTTGTAGGCATCACATTATTTGCAGCACTTGCTGCGAAAAATGTAAAAGGTGCCCTGTCTGCCGTGGCACCATTGAAGAAAGGATGCCTGTATATGATGTG
>gnl_Phypa_v3.3_Pp3c14_8800V3.1
ATGCAGAGCATTTTCTCTGGCTCCGGTGCGGTTGCAAGAAGTAGCTCTCGGCGGAGCGCCATGACGTGGAGTAGGATTGCGGGGAACTTGCAGGCGCTGGCCGCGCACAGCTTTCTCCTATGCTTCACGTGCCTGATTATTGTCAAGGTCACTTCGTATTTCTACATTTCTTGGTGGTGGGTGTTTGTCCCACTGTGGATGTTCCATGGAATTGTTGCGCGAGGCCGGTTTTCTCTACCTGCTCCTACACCTCCGCACGATCGACGTTGGTCTCCATGTCACACGGTGGTCGCGATTCCTCTGCTAATTGCATTCGAGCTTCTGCTTTGCACTTACCTTGATACTCTAGAAGGACGGGATATGTCAGCTATTAGCTTGAAGATCGTCTTTCTTCCATTGCTCGCCTTCCAAGCCATCATCCTGATTGACAACTTTAGGATGTGCAGAGCACTTATGCCGGGTGATGAGGAGAGCATGACGGATGAAGCTATTTGGGAAACCCTTCCACATTTTTGGGTTGCAGTTTCCATGGTCTTCTTCATGGCGGCATCTATATTCACTCTCCTCAAACTTAGTGGAGATGTGGAAGGTCTAGGTTGGTGGGACTTATTCATTAACTTTGGCATTGCTGAGTGTTTTGCATTTTTAGTATGCACCAAGTGGTCGAATCCTATTATACAACACGAAGGGTCTCTCCAGATAGGACCTGGGGGCCTTCCTACCTATGTTTCACAGCCCTCGTTCAGACCAACGGAGAGTGCAGATGATGGAAGCACATCTAGAACTGACGAGGATGACAGTGCGGACGGTATGTGTGGACGTCAAGATTTAGGCGGTCACTTACTCAAGATCCCCATTCTTCTATTTCAGATTTTACTGTGTATGAAGCTGGAGGGTACTCCAGAAAAGGCACGGGATATTCCTGTGATATTGCTGTTCTCACCATTGCTACTAGTTCAATGTATCGCTGTTTTCTGTGCGTTATTGAGGCTCCTGGAACAGATGTGGTTTATGTTTCGTCTTTCCGACAGTAATGGCTCCCGACAACTAGCCTATTTTGCAAAAGCAGATGATTGTTGCGGTTTCCTTCATCATGGGTCTCGGTTTCTTGCTTGGTGGTCAATAGACGAGTCCAGCAGGGAAGAACATGCACGCCTGTATCAGTCAGAAGCCACAAGTTACGATACTTTTCCTGGTTTCCCGCCAGAAGTGGTAAAGAAGATGGCTAGGAAAGACCTAACAGATGAGGTTTGGAGATTGCAAGCAGCCTTGGTGGAGCAGACAGAAATAACCAAACATCAGCAGCAAGAATATGATCGCCTAAATAATGAGAAAGTGCTGTGCCGAGTATGTTTTGAGAGGGACATTGCCGTAGTTCTCATACCTTGCCGACATCGTATTTTATGCAGCTTCTGTTCGGAGAAGTGCAAGCACTGCCCAGTTTGTCGCAACACAATTCTGGAGCGGATGTCTGTGTTTGATGTG
>gnl_Poptr_v3.0_Potri.010G129900.1
ATGCAACCCTTAGGACATCGGTGGACACTTATGAAAGCTCCTGTTATTGGTTTCCAGATCTTGCTTTTCATGCGCTTGGAGGGAACATCACCTGGTGCTGAACATTTTCCATGTCTGATCCTTTGCTCCACCTTTTTTGATTCAAGGAGCTGGGGTTTTGCTGTATATAGATTGGTGGAGAAAATTGTTTTCTTGCTAAACAGTGGAGCTGGTTCTGGTAGATACTTCGCCGTCACATCAAATGCTCAAGATTATTTTGGATTTTTGCACAATGGATCCAGGTTACTCGGGTGGTGGTCAATCGATGAAGGTAGTAGGAAGGAGCGGGCTAGAATTTATTGTGCTGGAGGTTCAGGATTACAAGCTTTACTCATTGAGCAAACAGAAATTACAGAATTTAGCCAGAAGTATAAAAGGCTTCAATTAGACAAAATTCTATGTAGAATTTGTTTCAAAGGACAAATTAATGTGGTCCTGCTTCCATGCAGGCATCGTGCCCTTTTCAGCACATGCTGCCAGAAGAGTAAAAGTTCCCCAATCTGCCTCGTCACCAATGAGGTGCAGTTGTCTGTATATGATGTG
>gnl_Poptr_v3.0_Potri.015G050300.1
ATGAACTGGAGAAGAGTATTGAAATCAGTACAGGCACTAGCGGCACACTGTCTTCTCTTCTCTTTCACTCTCTTTCTCGTCCTCAAGCTTGATCACGTCGTCTCCTACTCTTGGTGGTTAATTTTCTTCCCACTCTGGACATTCCATGTAGTTGTTGCTCGAGGAAGATTTTCATTACCTGCTCCATCAGTTCCACGTAATCGCCATTGGGCGCCATGCCATGCAGTTGTGGCAACACCGTTGCTTATTGCATTTGAACTGCTTCTTTGTATATATCTCGAAAGTGTTTATGTTTATCATATTGCTGCTGTAAACTTGAAGATTGTCTTTATTCCATTGTTGGCATTTGAAGTAATTATTCTAATTGACAATTTCAGAATGTGTAAGGCTCTTATGCCTGGAGAAGAAGAAAGCATTAGTGATGAAGCGATATGGGAAACATTGCCTCACTTCTGGGTTGCAATTTCTATGGTTTTCTTTGTGGCTGCTACAGTCTTTACCCTTCTAAAGCTGGGCGGTGATGTGGGTGCACTTGGCTGGTGGGACCTGTTCATAAACTTTAGCATTGCTGAGTGCTTTGCCTTTCTTGTCTGTACTAAATGGTCTAATCCAGTGATCCATAGAAATTCTCAGACAAGAGAAGCTTCATCTTCAATGACGATTAGATATCTTGATTGGAATGGTGGCTTAATGGTTTCTCCAGAGGAGAATCAACACCAGGACAGAATGTGTGGTCTACAAGATATTGGTGGCCATCTCATGAAAATTCCCTTGATTGGTTTCCAAGTTCTCCTTTGTATGCATTTAGAGGGAACACCTGCTGGTGCTAGAAATATACCGCTTCTGGTTCTTTTCTCTCCGCTTTTCCTGCTTCAAGGTGCTGGTGTATTATTTGCTGCTTCTAAGTTGGCAGAGAAGCTTGTTCTTTTATTACGGAGTGAAGCTGGCACTGGAAGATATTTTACATTTTCCTCAAGAGCTCATGACTGCTTGGGGTTCTTGCACCATGGTTCCAGGCTACTGGGATGGTGGTCAATTGATGAGGGAAGTCAAGAGGAACAGGCCCGATTGTACCACATGGGTGATGCCAGTTATAATACTTTCTGTGGTTATCCTCCTGAGATAGTGAAGAAAATGCCTAAAAAGGATCTTGCTGAGGAGGTATGGAGGCTTCAAGCAGCTCTTGGTGAGCAGACAGAAATCACCAAATACAGCCAGCAGGAGTTTGAAAGACTTCAAAATGAAAAAGTTTTATGCAGGGTGTGCTTTGAGGGAGAGATCAGTGTGGTTCTGCTCCCCTGTAGACATCGTATCCTTTGCAGCACCTGCTGTGAGAGGTGTAAAAAATGTCCAATTTGTCGTGTATCTGTTGAGGAGCGCTTATCTGTATATGATGTT
>gnl_Poptr_v3.0_Potri.008G116400.1
ATGAGCTGGAGGAGAGTCGCCAAGTCATCACAGGGCCTTATAGCTCATGCCTTGCTTTTCTCATTCACGCTTTTGCTTTCTTTCAAGCTAGACCGTGCTGTTTCTTACTATTGGTGGATTGTATTTGCACCTCTGTGGCTATTTCATGCAGTTGTTGCACGTGGTCGGTTTTCCTTACCTGCTCCGTCAATGCCCCATGATCGCCATTGGGCACCATGTCATGCTGTCATGGCGACGCCATTGCTTGTTGCTTTTGAAATTCTACTCTGTATACATCTCGAGAGCATTTATGTTGTAAATTTGAAGATTGTCTTTCTTCCATTGTTAGCATTTGAAACAGCAATTTTGATTGATAACATCAGGATGTGTAGAGCTTTAATGCCTGGAGATGAAGAAAGCATGAGCGATGAAGCAATATGGGAGACTCTTCCTCACTTCTGGGTTGCAATATCTATGGTCTTCTTCGTTGCTGCAACCATATTCACTCTTCTCAAGTTATGTGGTGATTTGGTAGTTCTTGGTTGGTGGGACTTGTTTATAAATTATGGAATTGCAGAGTGCTTTGCCTTTCTAGTTTGCACAAAGTGGTATAATCCAGTAATTCATAGGCATTCCCGTAATGGAGGACCCAGTTCATCATCAACAAGTAGATATGTTGACTGGAATAGAGGCTTGATGGTATCAGATGAAGATGACCACCAGAGCAGTGGAATATGCAACCCTCAGGAGATCGGTGGACACTTTTTGAAAATTCCCTTCATTGGTTTCCAGATCATGCTTTTCATGCGCTTGGAGGGAACTCCACCTGGTGCTGAACATATTCCATTTCTGATTCTTTTTGCTCCGCTTTTGTTGATTCAAGGAGCTGGGGTTTTGTTTGCTGCATATAGATTGGTGGAGAAGATTGTCCTTTTACTAAGTATTGGAGCTGGTTCTGGTAGATACTTTGCTGTCACTTCAAAAGCTCGTGATTATTTTGAATTTTTGTACCGTGGATCCAGGTTACTGGGGTGGTGGTCAATTGATGAGGGTAGCAGTGAAGAGCGGGCTAGACTTTATTGTGCTGGAGGTCCAGGCTACAACACTTTTTCAGCAGAAATTGTGAAGAAGAAGCCCAAAACTGAACTTGTTGATGAGATTCGGAGATTACATGCTTTGCTCATTGAGCAGACAGAAATTACAAATTTTAGCCAGGAGGAGTATGAAAGGCTTCAAAATGACAAAATCCTATGTAGAATATGTTTTGAAGGACAAATTAATGTGGTCCTGCTTCCATGCAGGCATCATGCCCTTTGCAGCACTTGCTGCGAGAAATGTAAAAAATGTCCAATCTGCCGCGTCCCCATTGAAGAGCGGTTGCCTGTATATGATGTG
>gnl_Poptr_v3.0_Potri.012G060100.1
ATGATGGGCTGGCGAAGAGTATTGAAATCTTTACAGGCACTGGCCGCCCACAGTCTTCTCTTTTCTTTCACTCTCTTCCTCGTCCTCAAGCTTGATCACGTCGCCTCCTACTCCTGGTGGTTAATATTCTTCCCACTCTGGACATTCCATGGAGTTGTTGCTCGAGGAAGATTTGCATTACCTGCCCCATCAGTTCCACATAATCGTCATTGGGCGCCGTGCCATGCGGTTGTGGCAACACCATTGCTTATTGCATTTGAACTGCTTCTTTGTATATATCTCGAAAGCGTTTATGTTTATCATATTCCAGCTGTAAACTTGAAGATTGTCTTTATTCCATTGTTGGCATTTGAAATAATTATTTTAATTGACAATTTCAGAATGTGTAAGGCTCTAATGCCAGGGGAAGAAGAAAGCATCAGTGATGAAGCGATATGGGAAACATTGCCTCACTTCTGGGTTGCAATTTCCATGGTTTTCTTTGTGGCTGCTACAGTCTTTACCCTCCTAAAGCTGTGCGGTGATGTGGGTGCACTTGGCTGGTGGGACTTGTTCATAAACTTTAGCATTGCAGAGTTCTTTGCCTTTCTCGTTTGTACGAAATGGTCTAATCCAGCGATCCACAGAAATTCTCGGACAAGAGAAGTTAGTTCATCTTCAACGACCATTAGATATCTTGATTGGAATGGTGGCTTAATGGTTTCTCCCGAGGAGAATCAACACCAGGACAGAATGTGCGGTCTGCAAGAAATTGGTGGCCATATTATGAAAATTCCTTTAATTGGTTTCCAAGTTCTACTTTTTATGCATTTAGAGGGAAGACCTGCTGGTGCTAGAAATTTACCGTTTTTGGTTCTTTTCTCTCCACTTTTCCTACTTCAAGGAGCTGGTGTATTGTTTGCTGCTTCTAAGTTGGCAGAAAAGCTTATTCTTTTATTGCGGAGCGAAGCTGGCACAGGAAGATATTTTAGATTTTCCTCAAGAGCTCATGACTGCTTGGGGTTCTTGCATCATGGTTCCAGGCTGCTGGGCTGGTGGTCAATTGATGAGGGAAGTCCAGAGGAACAGGCTCGATTGTACCATGGGGGAGATGCTGGTTATAATACTTTCTGTGGTTATCCTCCTGAGATAGTGAAGAAAATGCCTAAAAAGGATCTCGCTGAGGAGGTGTGGAGGCTGCAGGCAGCTCTTGGTGAGCAGACAGAAATCACAAAATACAGCCAGCAGGAGTTTGAAAGACTTACAAATGAAAAAGTTTTATGTAGGGTGTGCTTTGAGGGAGAGATCAGTGTGGTTCTGCTCCCCTGTAGACATCGTATCCTTTGCAGCACCTGCTGTGAGAAGTGTAAAAAATGTCCAATTTGTCGTGTCTCTGTCGAGGAGTGCTTATCTGTGTACGACGTT
>gnl_Prupe_v2.1_Prupe.5G217400.1
ATGATGAACTGGCGGAGAGTGTTGAAGTCCGTACAGGCCTTAGCAGCCCACAGCCTCCTCTTCACCTTCACGCTCTTGCTCGTTCTCAAGCTCGACCATGTCACCTCCTACTCTTGGTGGATAATTTTCTTTCCACTTTGGATATTTCATGCTGTTGTTGCCCGAGGAAGATTCTCATTACCTGCTCCATCAGTTCCACACAGTCGTCATTGGGCACCATGTCATGCAGTTGTGGCCACACCATTGCTTATTGCGTTTGAGTTGCTCCTTTGTATATATCTTGAAAGCATTTATGTTCACGGCTTTGCGGCTGTCAACTTGAAGGTTGTCTTTCTTCCCTTACTGGCATTCGAAATAATTATTCTAATTGACAATTTCAGAATGTGTAGGGCTCTAATGCCGGGGGATGATGAAAGCATGAATGATGAGGCAATATGGGAGACACTTCCTCATTTCTGGGTAGCAATCTCCATGGTTTTCTTTGTTGCTGCTACAATCTTCACCCTGCTTAAGTTATGCGGTGAAGTAGGTGCTCTTGGTTGGTGGGATTTATTTATAAATTTTGGAATTGCAGAGTGCTTTTCCTTTCTTGTCTGTACAAAGTGGTCTAATCCAGTGATTCATAGAAATTCTCGCACAAGAGAAGCTACTTCATCTTCTACAACCATCAGATATCTTGACTGGAATAGTGGTTTAGTAGTTTCAGCAGAAGAGGATCAACATCGAGATAGAATGTGTGGTCTGCAAGATATTGGTGGGCATCTTATGAAAATTCCCGTGATTGGTTTTCAAGTTCTCCTTTGTATGCGCCTTGAGGGAACCCCAGCAAATGCTAGACATATCCCACTTCCAGTTCTCTTCTCTCCTCTTTTTTTACTCCAAGGTGCCGGTGTACTATTTTCTGCATGTAGGTTGGTGGAGAAAATTGTACTTTTGCTGCGTAGTGGGGCTGGCACCGGAATATATTTTAGAATTTCTTCCAGGGCTCACGACTGCTTTGGATTTTTGCACCATGGTTCCAGGCTACTGGGCTGGTGGTCAATAGATGAAGGAAGTCGTGAGGAACATGCCCGACTATTTCACGAGGGGGCTTCAGGATACAACACTTTCTGTGGCTATCCACCTGAGATCGTGAAGAAAATGCCTAAAAAGGATCTCACAGAGGAGGTTTGGAGACTTCAAGCAGCTCTTGGTGAACAGACAGAAATTACCAAATATAGCCAACAGGAGTATGAAAGACTTCAAAATGAAAAGGTGTTATGTCGGGTTTGCTTTGAGGGAGAGATCAGCGTGGTCTTGCTACCGTGTAGGCATCGCGTCCTTTGCAGTACCTGCTGTGACAAGTGTAAAAAATGCCCAATATGCCGTGTTGGTATTGAGGAGCGCTTACCTGTGTATGATGTT
>gnl_Prupe_v2.1_Prupe.1G305000.1
ATGTTGGTTCCGCGGAGAGTGATGACGTGGAGGTCGGTGGCCAAGTCTCTGCAACCTCTTCTTGCCCATGCCTCGCTTTTCACATTCACGATTTTCCTCGTCCTTAAACTCCACCATGCCGTGCGGTACCATTGGTGGATCATATTTTCCCCTCTGTGGCTTTTCCATGCAGTTGTAGCACGAGGCAGATTTTCGTTACCTGCTCCAAAGCTGCCTAATGATCGCAACTGGGCACCTTTTCATGCTGTCATGGCGACACCGTTGCTTGTCGCATTTGAACTAATGCTTTGTATCTATCTTGAGAGCAAATATGTTGTAAGCTTGAAGATTGTCTTTGCACCTTTGGTGGCGTTGGAACTCGCAATTCTATTTGATAATATCAGGATGTGTAAGGCTCTAATGCCTAGCGATGATGAGCATGTGAGTGATGATGTGATATGGGAAACGCTTCCTCACTTCTGGATCTCTATATCCATGGTCTTCCTTACTGCTGCCACAATATTTACTCTTCTAAAGATAAATGGTGATATTTCTGTTTTAGGCTGGTGGGACTTGTTTATTAACTTTGGAATTGCAGAGTGTTTTGCCTTTCTTGTTTGCACGAAGTGGTATAATCCAGCTATTCACAGACATGCTCACATTCAAGAACCATGTTCACCTTCAATGACTATTAGATACCTTGACTGGAATAGTGGCTTAGTAGTTTCTTCAGATGAAGATCAAGACGAGAGTGCAGTATGCAGCCTGCAGGATATTGGTGGACATATTATGAAAATTCCTCTAATCTGTTTCCAGATCCTACTCTTTATGCACTTAGAGGGAAGACCGTCTGTTGCTAGGCATATCTCAATTCCTGTTCTTTTCACTCCTCTTCTTTTACTGCAAGGAGCCGGTGTTTTATTTGCTGCATATAGATTAACAGAGAAAATTCTTCTTTTAGTACACAATGGAGTTTTTTCTGGAAGATACTTGGACATAACATCAAAAGTTCGTGAGTATTTTGGGTTCTTTCGCCATGGTTCAAGGTTTTTGGGTTGGTGGTCGATTGACGAAGGAAGTCGAGAGGAACAGGCTAGACTGTATTGTGCAGGGGCTTCAGGGTATGACACTTTTTCACCTGATATAGTGAAGAAGTTGCCTAGATCGGACCTTGTTCAGGAGATTTGGAAACTGCAAGCTGCACTCAGTGAGCAAACAGAAATCACGAAATTTAGCCAGCAGGAGTATGAAAGACTTCAGAATGAAAAGATTTTATGTCGAGTATGCTTCGAGGAGCAGATTAATATAGTCCTCCTTCCATGCAGGCATCATGTTCTTTGCAGCACTTGCTGTGCGAAGTGTAAAAAGTGCCCCATATGCCGCGTCTCCATTGAACATCGACTGCCCATATATCATGTG
>gnl_Selmo_v1.0_229713
ATGAGAGGAGGGATTGCTTCGTCTTGGGTGGAAGTGGGAGTGGGAGGATTCTCCTCCATCATGCCGCCCACGCTGAGAAGTATGCCTCCGCCGCCACAGAGAGTCATGAGCGGCGCTCGCGTGCTAAGATCGCTCCGCAAGCTCGCCGCCTACTGCAGTTTGATGGCCTTCTCCTGCCTGCTCGTTGTCAAGCTCGGCTCCCCCACCTCCTCGGCTCCTCCGCATCGTCACGATCTCTTCTTCCATTTGTCTTGGTGGTGGGTGTTTCTTCCACTGTGGGTGTTTCATGGGATAGTTTCTAGGGGGAGGTTCTCCGTTCCGGCACCATCTCCACCTCATGATAGGCATTGGGCTCCTTGTCATGCTGTTGTTGCCATCCCGCTGCTTGTTGCATTTGAGCTCCTCTTGTGCTCCTACCTTCATAGCCGCGAAGTGTATGCGGAGCCGCTGTTGAGCCTCAAGCTTGTCTTCGTGCCATTGCTGGGTCTTGAACTCCTGATTTTAATTGATAACTTCAGGATGTGCAGGGCTCTGATGCCGGCAGACGAAGAAAGTTTAACTGATGATATAATCTGGGAAACACTTCCGCATTTTTGGATATCTGTTTCGATGGTCTTCTTTGTGGCTGCGACCGTTCTTACCTTGTTAAAATTAACTGGGGATTTTGAATCGCTTGGCTGGTGGGACTTGTTCATAAACTACGCTATTGCCGAGTGTTTCTCCTTCCTGGTCTGCACCAAATGGACCAACACTTCGATTCGGGGATCTCTGTCATCATCCTCATCGTCTTCCAGTAAGCCGCTGGAAAGAGACGAATCTCTTTGCAGTGCATCTTCCACATCAATCGTACTTGAGGACGAAGGCATCGAAGCCGGCTTTTGTGGGAAGGAGGACATAGGGGGACATTTGTTGAAAGCGCCAGTATTGATATCGCAGATCTTACTGTGTATGAAGCTCGAGGGAACTCCAGCAGGAGCAGTAAACATTCCAGTGGGTGTTGTTCTGATGCCGCTGATGGTCGTGCAAGGCTTGGCTATTCTTCTTACAGTTTTGCGTGTCGTGGAAAGGCTCCTCGTGCTAATGCACGTAGGTGACGAGTCGCAGAGCTCGCTGAACATCTTCTCCCAGGTGCAGGAATTCTTTGGTTTTGTTCACCATGGCTCAAGGCTTCTTGGGTGGTGGTCCATTGATGAAAAGAGTAAAGAAGAACAAGTCCGGCTCTTATCTGCGAGCTCGTCGGGGTACTACACATTTACTGGCCCTCCGCCCGATGTTGTCAAGAAAATGGCTCGGAAAGACCTTGCTGAAGAGATATGGAGGCTTCAAGCTGCTCTGGGGGAGCAAACACGAATAGCCAAGCATCAGCAGCACGAGTTTGACCGCCTGCAGAGCGAGAAAGTGCTTTGCCGGGTGTGCTTTGAGCGTGACATAGCCGTGGTGTTACTCCCGTGTAAACATCGAGTCCTTTGCAGCTTGTGCTCCGAAAGATGCAAACACTGCCCGATATGCAGAAGTTACATCGGGGATCGCCTGTCCGTGTATGATGTA
>gnl_Solly_v2.4_Solyc03g119760.2.1
ATGAGCTGGAGGAGTGTCGGAAAGTCTTTTCAGGCGCTTTCAGCGCACCTTTTGCTTTTGTGTTTCACCGTTTTGCTTGTTGTCAAGCTCGATCACTATTCTGATTTCTCCTGGTGGGTTGTATTCTCCCCTGTGTGGGTGTTTCATGCAGTTGTTGCCCGAGGAAGATTCTCTCTGCCTGCTCCATCGATTCCCTATGATCGCCATTGGGCTCCATGTCATGCTGTTGTTGCGACACCTTTGCTTGTTGCATTTGAACTACTTCTCTGTATATATCTTGAGAGCATATATGTCTACCATTCAGCGGCTGTGAATTTGAAATTTGTCTTTCTTCCCTTGTTAGCATTTGAAATAACTATTCTCGTTGACAATTTCAGAATGTGTAAGGCATTATTACCTGGAGATGAAGAAAGCTCGAATGATGAGTTATTATGGGAAACACTTCCGCATTTTTGGGTTGCAATCTCCATGGTCTTCTTTGTTGCTGCCACATTGTTCACCCTTCTCAAGTTCTGTGATTTCAACGCTCTGGGCTGGTGGGATTTGTTTGTAAATTTTGGTGTTGCTGAGTGCTTTGCATTTCTTGTTTGTACTAAGTGGTCAAACCCAGCAATTCATAGAAGTTCTGATGCACTTGGGGCTAGTTCTTCATCTGCTACTATCAGACGTCTTAACTGGAATAGTGGCTTAGTGGTTTCCTCAGAGGAAGAACCCCAGAGTAGAATATGTGGGCTGCAAGACCTCGGTGGTCACATAATGAAAATTCCAATTATACTTTTCCAAGTCCTCCTCTGCATGCGCCTGGAGGGAACACCTGCTGCTGCAAAACACATTTCTCTTCCAGTTATATTCTTACCCATATTCCTATTGCAAGGAGCTGGCATCTTGTTTGCGACATTAAGATTTGTTGAGAAAACTGTTCTTTTATTGCGAAGTGGAGCTGCTGTAGGACAATACCATGTGATTTCTTCAAGAGTACGTGACTGCTTTGCATTTATGCATCATGGCTCCAGGCTACTTGGTTGGTGGTCCATTGATGAATCAAGTCGAGAGGAACAAGCTCGACTATACCATGATGGATTTCCTGGGTATAGTACTTTTTGTGGTTATCCACCTGAAATAGTCAAGAAATTGCCCAAGAAGGATCTTGCTGAGGAGGTTTGGAGACTTCAAGCAGCTCTGGGTGAGCAAGCAGAAATCACTAAACTGAGCCAGCAGGAATATGAAAGACTTCAAAATGAAAAAGTTCTATGCAGGATTTGCTTTGAAAGAGAGATTAGTACAGTGCTACTCCCTTGCAGGCATCGCGTCCTTTGCAGTTCCTGCTGTGAGAAATGCGACAATTGCCCCATCTGCCGTGTCTGTATCAACGAGCGCTTGCCTGTATATGATGTC
>gnl_Solly_v2.4_Solyc05g009870.2.1
ATGGGTGGAAGGAAAATCTTGAAGTCTTTACAAGCAGTGGTAGCTCATGGATTGCTGTTTTGTTTCACTCTGCTTCTTGTTCTCAAGCTTGATCGAGCCATTCATAATTCTTGGTGGGTTGTTTTCGTTCCACTTTGGTTGTTTCATGTGGTTGTAGCAAGGGGTAGATTCTCATTACCTGCTCCATCAATGCCTCATGATCGACATTGGGCACCATTTCATGCTGTCATGGCGACACCGCTGCTTGTTGCTTTTGAACTACTTCTTTGTATCCATCTCGACAGCGCCTATGCTGTAAGTTTGAAGATTGTGTTCTTTCCCCTGCTTGCACTTGAAATTGCTATCTTGGTTGATAATGTTAGAATGTGCAGGGCGCTGATGCCTGGAGATGAAGAAAGCATGAGTGATGAGGCTATATGGGAGACCCTTCCTCACTTCTGGGTTGCAATCGCTATGGTCTTCTTCATAGCAGCAACAGCATTTACTCTTCTGAAGATTTGCGGAGATGTTGCTGCTCTTGGGTGGTGGGATTTATTCATTAACTACGGTGTCGCAGAATGCTTTGCCTTTCTTATCTGCACAAAATGGTACAACCCTGCAATCCACAGACAGTCAAGTCTGCGTACACCCAGCTCTTCTATAACAAGTTCTTCTATAACAAGCATGAGATATCTTACCCGGAACAGTGGATTTCTTGCATCTGTGGATGAAGATGATCAGCATAGTGGAATATGCAGTTTGCAGGACATTGGTGGTCATGTGATGAAAATTCCTCTTATTTGTTTCCAGATATTGCTTTTTATGCGCTTAGCGGGGACCCCACCAAGTGCTGCATTTATCCCAATTCCTGTTCTGTTTATTCCTCTTTTCCTACTTCAAGGAGCTGGTCTTTTATTCTCTGTTTATAGACTTGTGGAGACGGTTATTCTTCTGGTAGATGGTGAACGTGGTGTTAGAAGCTATTTTAGGATGTCTTCTGTTATTCGTGATTCTTTCAGTTGCATGCGTCATGGGTCAAGGTTGTTAGGTTGGTGGTCAATTGATGAAGATAGCCGAGAGGAACAAGCTCGTCTATATTATGCAGAGACAGAGACATCTGGGTACAATACTTTCTCACCTGATACTGTAAAGCAAATGCCTAAGGCGAAGCTTACTGAAGAGATATGGAGATTACAAGCAGCACTTTGTGAGCAATCAGATTTCACACAGTCAAAACAGGAGGAGTTCGAAAGACTTCAAAATGAAAAAATTCTATGTAGAATTTGCTTCGAGGAACATATAAATATTCTCCTCCTTCCTTGTAGGCATCACATCCTCTGCAGTACCTGTTGTGACAAGTGCAAGAGGTGCCCTATCTGCCGTATGTTTATAGAAGAACGTTTACTTGTAAATGATGTG
>gnl_Sorbi_v3.1_Sobic.001G121200.1
ATGCAGCGGCGGCGGGCCCACACGTGGGCGGGGGTGGGGAAGACGGCGCAGGCGGCGGCGGCGCACGCCGCGCTCTTCTGCTTCACTCTCCTCCTCGCGCTCATGGTCGACGGACGCACCACGTACTCCTGGTGGATAATATTCATTCCACTATGGCTCTTTCATGGAATTGTTGCACGCGGAAGGTTTTCAATGCCTGCCCCTTCATTGCCTCATGGCCGTCATTGGGCACCCTGTCATTCGATTGTTGCAGCACCTTTACTAATTGCGTTCGAGCTGCTTCTTTGCATATATCTTGAAAGCATAAGAGTTAGAAATCATCCGTCTGTTGATCTGAAGATCGTGTTCCTTCCTTTGTTGGCCTTTGAAGCAATTATCCTTATTGACAATTTTAGAATGTGTAGAGCTTTAATGCCTGGAGATGAAGAAAGCATGAGTGATGAAGCTATTTGGGAGACACTTCCTCATTTTTGGGTTGCAATTTCAATGGTGTTTCTTATAGCTGCTACAACATTCACCCTTCTCAAGCTGTCTGGCGATGTTGGTGCTTTGGGATGGTGGGATTTGTTTATAAATTATGGGATTGCGGAATGCTTTGCATTTCTTGTCTGTACAAGATGGTTTAATCCCATGATTCATAAGTCTCCCACTCATGGGGAGGCTAGCTCATCATCAGCGGCAATTAGATACCGTGATTGGGAAAGTGGTCTTGTCCTCCCATCACTAGAAGATCACGAACAAGAGAGGCTTTGTGGTCTCCCTGATATTGGGGGCCATGTAATGAAAATACCTCTTGTGGCTTTCCAAGTATTGCTTTGTATGCGGTTGGAGGGCACACCAGCAAGCGCTCGCTACATCCCAATATTTGCTCTTTTCTCGCCACTATTTATTCTGCAAGGTGCTGGTGTCCTTTTCTCTCTAGCAAGATTAGTGGAGAAGGTTGTTCTGCTATTGCGTAATGGGCCAGTTAGTCCTAATTACCTTACAGCCTCATCAAAAGTTCGCGATTGCTTTGCTTTTCTTCATCGTGGTTCAAGGCTTCTTGGTTGGTGGTCTATTGATGAAGGGAGCAAGGAAGAACAGGCCCGGTTGTTTTATACTGAATCTACTGGGTACAATACATTTTGTGGCTATCCACCAGAGGTGGTTAGGAAAATGCCTAAAAAGGACCTCGCAGAAGAGGTTTGGAGGCTACAGGCAGCGTTGGGAGAACAATCTGAAATTACCAAGTGTACCAAACAGGAATACGAAAGACTTCAAAATGAGAAGGTTCTTTGTAGGATTTGCTACGAGGGAGAGATATGCATGGTGCTACTTCCCTGCCGGCACAGAACTTTATGCAAGTCTTGCGCTGAGAAATGCAAGAAGTGTCCAATCTGCCGTGTGCCAATTGAAGAGCGCATGCCTGTATATGATGTT
>gnl_Sorbi_v3.1_Sobic.002G198300.2
ATGGCACGGGGAGTAACCGGCGACGCCGCAGGAAGTTCCGCCGCCGAGCGGGGGACGGGGGCAGCCGCGCCGCCTCAGTCTGCAACGTGGCAGCGGGTGCGGAGGGCCGGGCAGGGGGCGGCGGCGCACGCGCTGCTGCTCTGCTTCACCACGCTCCTCGCGCTCAAGCTCGACGGCGTCCTCTCGCTCTCCTGGTGGGTGCTTTTCATCCCTGTATGGTTGTTCCATGCTGTTGCTGCTCGATGCCTATTCTCGTTACCGGCTCCATCATCACCTGAAAGTTGTCAACGGGTTCCATTCCATTCCATCGTCGCAACTCCGTTGCTAGTTGCTTTTGAGCTGCTTCTCTGTGTTTATCTGGAAGGCCTCAACCACAATGGTCATGTGGAACCTTTCATAGATTTAAAGCTTGTGTTTCTTCCACTCTTGGCTTTAGAAATCATTACACTGGTTGACAACTTCAGGATGTGTGGTGCTTTAATGCCTGGACATGGAGAAACTATAACCGACGAAGCAATTTGGGAGAGGCTTCCTTACTTCTGGGTTGCAATTTCCATGGTATTTCTACTAGCAGCCACTTCACTCATGCTTCTGAAGTTATGTGGTGATGCAGTTACTCTGGGGTGGTGGGATTTATTAATTAATTTTGGGATTTCCCAGTGCTTTGCTTTTCTAGCATGCACAAGATGGTCAAATCCAATGGACATTGGAGGTCCTGTATTGATAATTCCTATAGTAGTTTTTCAAGTTCTTCTTTGTATGCGCTTAGAGGGTACTCCATCTAACGCACGTTTTATCCCAATTAGAGCTATTTTTCTACCCATAATTTTGCTACAAGTGGCTGCTGTATCTTTTGCTGTTTGGAGATTCTTCAACAGGCTTCTTACTAAACTTAAAGATGGAACTGTCAGTCAAGCACATATTTCTGTGTCCTCCAAAGTTGATGAGCTATTTATGATGATACAATATGGTTCAAGGCTCCTTCACTGGTGGTCTATTGATGAAGATAGCAAAGAGGAACAGGCTCACTTATGCTATGCAAATAATATTGGCTATAGTACCTTTTGCAGTTATCCACCAGAGGTGGTAAAAGAGATGCCAAAGGAAGTTCTTGTCAAAGAGGTACAGAGACTTCAACTAGCCTTGGAAGAGCAAACTGAAATGGCAAATCATAGCCAACAGCAGTGTGATAGTCTAAGAAATGAAAGGATCTTGTGTCGAATTTGCTTTGAAAGAGACATATGCATTGTTATGCTTCCCTGCCGCCATCATGTTCTCTGCGAGCCCTGCTCTAACAAGTGTCAGTCATGCCCAATTTGCCGATTGACCGTTGAGAGCAGGTTATCTGTTTATGATACAGTGATATCAGCCAATCCATTATGTGATGCAGTT
>gnl_Spipo_v2_Spipo20G0016900
ATGAGCTGGTCGAGGGTCGCCAGTGCCGGGCAGGCGGTCGTGGCCCACGCGTTGCTCTTGTCGTTCACGCTCCTCCTCGCACTCAAGGTCGATCGGAGGATCTATTACTCCTGGTGGGTGATTTTTTCCCCACTTTGGCTATTTCACATAGTTGTCGCCCGTGGCCGGTTTTCCTTGCCTGCTCCAGCATTGCCTCACGGCCGCCATTGGGCACCGTGTCACGCTGTTGTGGCGACACCACTGCTGGTTGCATTTGAACTGCTACTTTGTATTTATCTGGAGAGTGTCTATGTTTATCATTACCCAGCTGTGAACTTGAAGATTGTTTTTCTTCCACTTCTAGCTTTTGAGATGATAATTCTTATTGACAATTTCAGAATGTGCAGGGCTCTAATGCCAGGAGATGAAGAAAGCATGACCGATGAAGCCATATGGGAGACACTTCCACATTTCTGGGTTGCTATATCAATGGTTTTTCTTGTTGCTGCAACAACGTTCACACTTCTTAAATTATGTGGTGATGTTGGTGCCTTGGGCTGGTGGGATTTATTTATAAATTATGGAATTGCAGAGTGTTTTGCTTTTCTTGTTTGTACAAAGTGGTTCAATCCTATGATCCATCGGGAAGTGCATAATAGAGAGCCAGGTTCATCCTCAAATGCGATTAGATACCGTGAATGGAGCAGTGGTTTAGTTCTTCCCTCCTTTGAAGACCAACACCAAGAACAATTGTGCGGCTTACCAGATATTGGGGGCCACATTATGAAAGTTCCTCTGGTGATTTTTCAGGTTCTTCTCTGTATGCATCTGGAGGGAACACCTGCAGCAGCACAGAATATCCCAATTCTTGCTCTTTTCTCTCCAATTTTTGTCTTGCAAAGTGCTGGCGTTTTATTTTCTATCTCAAGATTGGTGGAGAAGCTTGTGATCCTGCTGCAAGGCGGATCTGTTACAGGAACCTGTCTAACGATTTCTTCCAGAGCTCATGACTGCTTTGCGTTCCTTCACCATGGCTCAAGACTGCTTGGATGGTGGTCAATTGACGAAGGAAGTAAAGAAGAGCAAGCTCGTTTATTTCAAGCTGGAGCCATTGGGTACAATACTTTTTGCGGGTATCCACCTGAGATTGTGAAGAAAATGCCTAAGAAGGACCTTGCTGAAGAGATATGGAGATTACAAGCCGCTCTTGGCGAGCAAGCTGAAATCACCAAGTACAGCCAACAAGAATTTGAGAGGCTTCAAAACGAAAAGGTTCTTTGCAGAATATGCTTCGAGGGAGAAATTTGCATGGTGCTTCTTCCCTGCAGGCATCGAACTCTTTGCAAGGCTTGCTCCGACAAGTGCAAGAAGTGCCCCATCTGCAGAGTAGCCATCGAGGAGCGCATGCCTGTATATGATGTA
>gnl_Stras_v2.0_SGA_v2.0_scaffold25T10979
ATGAGCTGGAGGAGAGTGGCGAAGTCATTGCAGGCGGTGGCCGCTCACAATTTGCTCTTCGGTTTCACGCTCTTGCTCGTACTCAAACTCGATCACACAGTTTCATGCTCCTGGTGGGTTATTTTCTTTCCATTGTGGCTATTTCATACAGTTGTTGCTAGAGGAAGATTCTCCCTACCCGCCCCATCAGTTCCTCATGATCGCCATTGGGCCCCATGTCATGCTGTGGTTGCGATGCCATTGCTTGTTGCATTTGAACTGCTTCTCTGTATATATCTTGAGAGTATATATGTTAATGGTTCTGCTTCCATGAACCTGAAAATTACCTTCCTTCCATTGCTGGCCTTCGAAGTTATTATCCTTATTGACAATTTTAGAATGTGCAAAGCTTTATTACCTGGAGATGATGAAAGCATGAGTGACGAGGCGATATGGGAGACACTTCCTCACTTCTGGGTGGCAATATCAATGGTTTTCTTTCTCGCTGCAACTTTGTTCACCCTCCTGAAACTTTGTGGTGATATTGATGCTCTTGGCTGGTGGGACTTGTTCATAAATTATGGGATTGCTGAGTGCTTTGCGTTTCTTGTTTGTACAAAATGGTCAAATCCAATAATTCACAGAAATTCTCAAACAAGAGAAGAAAGTTCATCTTCTAATGTTATTCGGTATCTTGACTGGACTAATGGCCTAGTGGTATCCGAAGATCATTCCCAGGATAGAATGTGTGGTCTACAGGATATTGGTGGCCACCTCATGAAAATTCCAATTATTGTTTTCCAAGTCCTCCTTTGCATGAGACTCGAGGGAACGCCACCTCGCGCTAGACATATCTCGGTTCCAGTTCTGTTCTCTCCTATATTTGTCTTGCAAGGTGCTGGGGTCTTGTTCGCTTTATCCAAATTGATTGAGAACGTTGTTTTGTTACTACAAAGTGATGCTAGTGGAGGAGCATATTTTGTTTATTCTTCCAGAATTTATGAATGCTTTGATTTCATGCACCATGGCTCCAGGCTGCTCGGCTGGTGGTCCATTGATGAAACAAGCAGAGAAGAGCAGGCTCGCCTGTTTCATGATGGGACCTCAGGTTACAACACGTTCTCTGGTTATCCACCTGAGATAGTTAAAAAACTGCCAAAGAAGGATCTTGTTGAGGAGGTGTGGAGACTTCAAGCAGCACTCGGTGAACAGACAGAAATTACGAAATATAGTCAGCAGGAGTACGAGCGACTTCAACATGAGAAAATTCTGTGTAGAGTCTGCTTCGAGGGGGAGATTGGGATTGTACTTCTTCCTTGCAGGCATCGTATTCTTTGCAGTTCTTGCTCTGATAAATGTAAGAAGTGTCCGATTTGTCGGCTGTCTATTGAAGAGCGGTTACCTGTGTATGACGTATAG
>gnl_Stras_v2.0_SGA_v2.0_scaffold36T14522
ATGGCTCACCGGGAAAGGAGAATCATTAGCCTTGAAATATCCAAATCTCCTCTTGAAATCGACCGGGTTCAAGGCGGTGGCGACAACCTTAATCAAGACCTCATCGTCCTTCACCTCCGGAATCTAGGTTCTGCCCGTCGCATAGCGGCGACGGCTCTGGGACGACGTGCTGGAGCCGACGGAGGCCGCGCAGGAGAGGGGCACCGACTGCTGATTGGGTCTCGCTCGACAGCGCCTTTGTTGTTGGCGAGGAGGGCGTGGATCTGGTCGTCGGAGGGCTTGAGGCCGAGAGACCAGAGGAGTGTGGCGAGCTCGAGCTGGGTTGATATTTTCGCCACTCTGGTTATTCCACGCGGTCGTGGCAAGAGGCAGATTCTCGTTGCCTGCCCCATCTATGCCTCATGGCCGATATCTGTAAATTTGAAGATTGTATTTTTGCCTCTGATTGCACTAGAAATTGCAATTCTGGTTGATAACATTAGGATGTGTAGGGCTCTTATGCCTGGAGAAGAAGAAAATATTACTGACGAAGCAATATGGGAAACTCTTCCTCATTTCTGGGTCTCAATTTCGATGGTCTTTTTCATTGCTGCAACAACATTTACGCTTCTGAAGCTATGCGGTGACGTAGCCGCTCTTGGTTGGTGGGATCTATTCATCAATTATGGTGTTGCTGAGTGCTTTGCCTTTCTCATTTGTACAAAGTGGTACAATCCTGCAATTCATAGACGCCCGCATCTAACAGCGGCATCGTCATCTTCAATGAGTTTCAGACACCTTAGCTGGAATAATGGCTTCTTGGTATCTACAACAGAAGATCATCAAGATAATAGAATATGTAGCTTGCACGACATTGGGGGCCATGTCATGAAGATCCCATTTGTCGGTTTTCAGGTCATGCTCTTCATGTATTTGGAGGGAACTCCGCCAGGTGCGAAATATATTCCGATTCCACTTTTGTTTTCTCCTCTTTTGCTGCTGCAAGGAGCCGGGTTCTTGTTTGCAATATACAGGCTTTGCGAGAAAATCAACCTCTTACTGCATGATGATGTTGATACCGGAAGCACTTTTAGACTACCTGCATCCACTTATGATTATATGGGGTTTTTGCGTCGTGGATCGAGGTTAAAAACTGAAAAAATCCTGTGCCGAGTATGCTTTGACGAGCACATAAATGTAGTTTTGCTGCCTTGTAGGCATTATGTTCTTTGCAGCTCGTGTTGTGAAAAGTGCAAGAGATGCCCGATCTGCCGTGTATACGTTGAAGAACGATTGCTGGTGTATGATGATAGAACAAGGAATGCTCGGATATTTCAAGGGGAGACTTCATTAGAACTGCAACTGGTTGAAAAGGCAAAGTTAGAATGGTTGGAGTTTGACAATATCAAGTTTGGCAGAGGGCTCTGCATGGAAAAAGCTGCTTTTGATGAGAATCAAGGGATAGGGGAGCTTGCTCAAGCTGCCTTCTGCTTCTCTCTCAGTGGTCTGGAAAGTACAAGGCTCTGCTTTTTTGACAGCTCAGAGGTGGCAAATTGGACCAACTCCAGGGATGCATCTCAGATGCAACCAATGGAGGATATTCTGTTTGAAATTCGAGCTTGCCTAGAGCAGGGTTTGAAGATGGGCTGGGAAAGAGTGCTTCAGCTGGGATATTAA
>gnl_Theca_v1.1_Thecc1EG012254t1
ATGAGTTGGAGAAGAGTGTTGAAGTCGGTGCAGGCTTTGGTAGCGCATAGCCTTCTTTTCTGTTTCACGCTTTTGCTCCTGCTTAAGCTGGATCATGTCGTTTCTTACTCTTGGTGGATAATATTTTTTCCACTTTGGATGTTTCATGGAGTTGTTGTGCGTGGAAGATTTTCATTACCTGCTCCTTCAGTCCCCCATAATCGTCAGTGGGCACCATGTCATACCATTGTTGCGACACCACTACTTATAGCATTTGAGCTGCTTCTTTGTATATATCTTGAGAGTGTATATGTTCACGGTTTTCCTGCTGTAAACTTGAAGATTATCTTTCTTCCGTTGTTGGCGTTTGAAATAATTATTTTAATTGACAATTTCAGAATGTGCAGGGCTCTGATGCCAGGAGATGATGAAAGCATTAGTGATGAAGCAATATGGGAGACACTACCTCACTTCTGGGTTGCAATTTCTATGGTCTTCTTTGTTGCTGCTACAATCTTCACTCTTCTGAAGTTATGTGGTGATGTAGGTGCTCTTGGCTGGTGGGACTTGTTTATAAATTTTGGTATTGCTGAGAGCTTTGCTTTTCTGGTCTGTACAAAGTGGTCTAATCCACTAATTCATAGAAACTCCCCTGCAAGAGAAGCTGGTCCATCTAACACAACTATCAGATATCTTGACTGGAACGGTGGATTAGTAGTTACTCCAGAGGAAGATCAGCAGCAGGATACAATCTGTGGCGTGCAAGACATTGGTGGCCACATTATGAAAATTCCAATAATTGGTTTTCAAGTCCTCCTCTGCATGCGTTTAGAGGGAACACCTGCTGGTGCTAGACATATACCACTTCCAATTTTGTTCTCTCCTCTTTTCCTATTGCACGGTGCTGCTGTACTATTTTCTGCATCAAGGTTAATAGAGAAAATTGTACTTTTACTACAGAGTGGGGCTGGCACAGGATTATACTTCAGATTTTCATCAAGAGCTCATGATTGCTTGGGATTCTTGCACCATGGCTCTAGGTTATTGGGTTGGTGGTCAATTGATGAAGGAAGTAGAGAGGAACAGGCCCGACTTTACCATGATGGGGTTTCTGGGTATAATACCTTCTCTGGTTATCCACCTGAGATAGTTAAGAAAATGCCTAAAAAGGATTTAGCTGAGGAGGTATGGAGGCTTCAGGCAGCTCTGGGTGAGCAAACAGAAATAACAAAATTCAGCCAGCAGGAGTATGAAAGACTTCAAAATGAGAAAGTCTTATGTAGGGTTTGCTTTGAGAGAGAAATTAGTGTGGTTTTGCTCCCCTGTAGGCATCGCATTCTTTGCAGTACCTGCTGCGAGAAGTGTAGGAAATGCCCAATCTGTCGTGTCTGCATCGAGGAACGTTTACCTGTATATGATGTT
>gnl_Theca_v1.1_Thecc1EG011872t1
ATGTTGGTAGAGAGAAGGAGAGTGATGAGCTGGAGGAGAGTGGGGAAGTCGTTGCAGGCGCTGGTAGCCCATGCCTTGCTCTTCTCTTTCACCCTTTTGCTCGCTCTCAAGCTCCACCATGCCGTCTCTCGTTCTTGGTGGGTTGTATTTGCGCCATTATGGCTATTTCATGCAGTTGTAGCACGTGGAAGGTTTTCTTTGCCTGCTCCATCAATGCCTCATGATCGCCATTGGGCCCCCTTTCACGCAGTCATCGCTATGCCATTGCTTGTCGCTTTTGAGCTACTTTTGTGTATACGTCTTGACAACAGCTATGTTGTTAATTTGAAGATTGTCTTTCTGCCCCTGCTTGCATTTGAAATAGCTATTTTGATTGATAACATCAGGATGTGCAGGGCTTTAATGCCTGGAGATGAGGAAAGCATGAGTGATGAAGTGATATGGGAGACCCTTCCTCATTTTTGGGTTGCAATATCTATGGTCTTCTTCATTGCTGCCACAACTTTCACCCTTTTAAAGTTATGTGGTGATGTTGCGGCTCTAGGCTGGTGGGATTTATTCATAAATTTTGGTATTGCAGAGTGCTTTGCCTTTCTTGTTTGTACAAAGTGGTATAATCCAGCAATTCATCGAAATTCCCACCTTGGAGAATCCACTCCATCTTCAATGACTATAAGATACCTCGACTGGAACAGAGGTTTTGTAGTATCTTCTGATGAAGACAGGCACCAGAACAGCAGAATGTGCAACCTGCAAGATATTGGAGGACATGTTATGAAAATTCCATTTATTGGTTTTCAAATCATGCTTTTCATGCACTTAGAGGGAACACCACCTAGTGCAAGAAATATATCACCTCCAGTCCTTTTTTCTCCCCTTCTGCTGCTGCAAGGAGCTGCGGTTATTCTTGCTGCATATAGATTGATTGAGAAAATTGTTATTTTAGTACATGGTGGAGCTGGCTCTGGAAGATACTTTGATGTATCATCAAAAGTTCTTGAGTTTTTTGGGTTCTTGCACCATGGGTCAAGGTTGTTGGGTTGGTGGTCAATTGATGAAGGAAGTCGAGAGGAACAGGCTAGACTTTACTGTTCAGAGGCATCTGGGTATAACACTTTCTCACCCGATGTTGTGAAGAAAATGCCAAAATCAGATCTTGTTGAGGAGATTTGGAGATTACGAGCTGCACTCAGTGAGCAGACGGAAATCACCAAGTTTAGCCAGCAGGAGTTCGAAAGACTTCAAAATGAAAAGATTCTGTGTAGAGTTTGCTTTGAGGAACAAATCAACGTAGTCCTACTCCCATGTAGGCATCATGTCCTCTGCAGTACTTGCTGTGAGAGGTGTAAAAGGTGTCCAATCTGCCGTGTTTCTATTGAGGAGCGTCTGCCGGTGTATGATGTG
>gnl_Utrgi_v4.1_Scf00120.g9441.t1
ATGAGCTGGAGGAGGGTAGGAAAGTCGTTGCAAGGGGTGGCTGCGCACACTTCGCTTTTATGTTTCACGCTTTTTCTCGTTCTGAAGCTCGATCACCTCGTTTCCTACTCTTGGTGGGCCGTCTTCTTTCCCTTGTGGCTATTTCATGGAGTTGTTGCCCGTGGAAGATTCTCTCTGCCTGCCCCATCTATTCCTCATGGTCGCCACTGGGCCCCTTGCCATGCTGTGGTTGCCATGCCGTTGCTTGTTGCGTTTGAACTGCTTCTTTGTATATATCTCGAGGGTTTAAAAGCTACTGTCTCTCCAGTAGTGGGCCTAAAAGTGGTATTCCTACCTTTGCTGGCTTTTGAAGTTATCATTCTTATTGACAATGTGAGAATGTGTAGAGCGTTTCTACCAGGAGATGATGAAAGCATGAACAATGAAGCAATATGGGAGACACTTCCACACTTCTGGGTAGCGACGGCAATGGTATTCTTTCTTGCTGCCACGGTGCTAACTGTCCTGAAGCTTTGTGGTGATGTTCGGGGTCTTGGATGGTGGGAGTTGTTCATTAATATTGGGATTGGCGAATGCCTAGCATTTCTTGTTTGCACAAAATGGTATAATCCCATAATTCATGGAAATTGTCAAACAAGGGGAGAAGGTTCTTCAACAAGTGTTAGATATGTTGATTGGAATACTGGCTTAGTCGTATCGAATGAGGAAAATTCACATGATAGAATGTGTGACCTGCAAGATATTGGTGGCCACATCATGAAAATCTCCATTGTTGGTTTCCAGATTCTTCTTTGTATGAAACTTGCGGGAACACCATCAAGTGTCAGCCACATCCCTCTTCCTGTTGTTTTCTCTCCGATTTTTGCACTGCAAGGAGCTGGGGTTCTGCTTGCGGTCTCTAGATTGATAGAGAAACTTGTTCTCATACTTCAGAGTGATGCCAGTAGAGGAATGTACTTTGTATACTCTTCAAGGGTTCGTGATTGCTTTGGATTCCTGCACCATGGGTCCAGGTTCCTTGGATGGTGGTCCATTGATGAAACAAGCCAAGAAGAGCAGGCTCACTTGCTTCATGATGGGGTGTCTTGCTACAACACTTTTTCTGGTTATCCGCCCGAGATAGTGAAGAAAATGCCAAAGAAAGATCTTGCTGAGGAGGTCTGGAGACTCCAGGCAGCGCTTGGTGAGCAAACAGAAATTACAAAATTCAGTCAGCAAGAGTATGAGCGTCTTCAAAATGAGAAAATCTTATGTCGAGTCTGTTATGAAGGAGAGATCAGCATTGTGAATCTTCCTTGCAGGCATCGCGTTTTATGCAGCAACTGCGCTGATAAATGTCAGAAATGTCCCACATGTCGACTAGCCATTGAAGAGGTGTTGCATGTATATGATGTA
>gnl_Utrgi_v4.1_Scf00823.g22028.t1
ATGGGAACAATAAAGCGAAGACGTTTCTACTTTGAAAAGAAGATGAAGAAGATGGTGTTTTTATTTATGGGTACCAACACAAGGGGACCATCTTCGAGGTTTGTCTTCTCTCCACTATGGTTGTTTCATGCTGTTGTGGCAAGAGGGAGATTCTCTTTACCTGCACCATCTATGCCTCATGGCCGATATTGGGCTCCATTTCATGCCATTGTGGCTGCTCCATTGCTCGTCGCTTTTGAACTTCTCCTTTGTGTACATCTTGGGAGGCCATTAGCTGTAAGTTTGAAGATTGTATTCCTGCCGCTCATAGCACTAGAAATTGCAATTTTGGTTGATAATATCCGGATGTGCCGGGCACTTATGCCTGGAGATGAAGATAACGTCAGTGATGAGGCTATATGGGAAACTCTTCCTCATTTTTGGGTTTCAATTTCAATGGTGTTCTTCATAGCTGCGACCATATTTACGTTTCTGAAACTAAGTGGTGATGTAGCTGCCCTTGGATGGTGGGATCTCTTTATCAACTATGGTGTTGCTGAATGTTTTGCCTTCCTTATCTGCACGAAGTGGTACAATCCCTCAATCCATCGGTCCTCAAATCAGCGAGTAGGATCTACATCTTCAATAAACATTAGGTCTGCATACTCATCTTCTACGAGTATGAGATACCCGTCATGGAACACTGGTAGTCTCTTAGGATCTTCCCTGGAAGATCCTCAGGATAACAGACTGTGCAGCATGCAAGATATTGGTGGGCATGTGATGAAGATTCCCTTCATTGGCTTTCAGGTGATGCTGTTCATGTACTTGGAGGGAACTCCTCCAAGCGCTAGAAAAATACCAATTCCAGTTTTGTTCTCTCCCCTTCTGTTGCTGCAAGGTGCTGGACTTTTGTTTGCCATATTTAGGTTATTTGAGAAGGTCAGTCAGTTGAGGAATGATGAAGCGGATACAGGAAGCAGTTTCAGACTGCCACAAACAGCTTATGATTACATGGGATTTCTGCGCCGTGGGTCTAGGTTGCTTGGCTGGTGGTCTATTGATGAAGGAAGTCGAGAAGAGCAAGCCAGGCTCTATTGGACTGCAGATTCAGGGTATAATACTTTTTCACCAGACAATGTAAAGAAAATGCGCAAATCTGAGCTTGCCAAGGAGATATGGAGGCTTCAATCAGCACTGGCTGCGCAAACAGAGATAACAAATATAAGCCAGGAAGAGTTTGAGCGGCTTCAAAATGAGAAAATACTTTGCCGGGTATGCTTTGATGAGGAAATCAATGTCGTTCTGCTGCCCTGTAAGCATTATGTCCTCTGCAGCCATTGCAGCGAGAAGTGCAAGAGGTGCCCCATCTGTCGTGTATCCATCGAAGATTTTGTACAAGTACATGAAGATGACGATGTA
>gnl_Utrgi_v4.1_Scf01452.g24845.t1
ATGAGTTGGCGGCGTATTTACCGGCCTCTCCAAGTCGCGGTGGCTCATGGGTCGCTGCTTTTGTTCACTATTGCTCTATCTCTGAAGCTCAGTCGTTCCGTGAATTGTTCTTGGTGGTTCATATTTTCTCCTTTGTGGCTATTTCATTCCGTAGTTGCCAGAGGAAGATTCTCGATTCCTGCTACATCTATTCCCCATGGTCGCAACTGGGCTCCCCTTCATGCCATTGTCGCTACCCCATTGCTTGTTGCATTTGAATTAATGCTTTGTGAACATCTACAGAGAAATAACGCTGTGAATTTGAAGATTGTGTTTCTGCCTCTGCTTGCACTGGAAATTTTGGTTTTGGTTGATAACGTTAGGATGTGCGGTAGTCTGCTGCCCAGAGATGAAGGAAGCATCATTGGCGCAGCAGTTAGGGAAACTCTTCCTCACTTTTGGATTGCTTTCTCTATGGTCTTCTTTATTTCAGCCACAATGTTTACACTCCTGAAACTCTCTGGAGATGTAGCTGCCCTTGGCTGGTGGGATTTGTTCATTAACTATTGTGTGGCTGAGTCCTTTGCTTTTCTCGTGTGTACTAAATGGTACACTCCTTCAAATCAGCGGCATCCTCTGCTTACTGCCGCATCGTCATCTTCTCCGGATGTGAGATATGCTGAGCTGGGAAACACTGCCTTTCCTCCCACAGAAGAAGATCCACAACAAAGCACAACACTCAGCTTCCAAGACATTGGCATTTATCTAATGACAATACCAGCCCTTGCTTTTCAGGTGATGTTGTTCATGTATTTGGAGGGGACTCCACCAGGTGCAGCATACATTCCAATAACTGTGATCTTCTCTCCCCTTATGTTACTCCAAGGATGCTGGTTTTTGTATTACACATGCATTTTAGTTCATCAAATTGGTCCGATGATTCGCCATGGGCCTAGTGGTGGTGATGCTTCCAGAGTTCCTACAAGGCCACACAACAACAGTGTGGGGTTCTTAGGTTGGTGGTCGATCGACGAAGGAAGTCGAGAAGAGCAAGCTCATCTATATTGCAAGGGAGGAACTGGGTACGACACGTTCTCACCCGATGAGGTGAAAAGAATGGCCAAGGAAGATCTCATCAAGGAGATACAAAGACTTCAGTCAGCGTTGGCAGAGCAGAGGCACAGCACAAAGATGTCCCGGGATGAATTTGATAAACTCCAAACAGAGAAGATAAGATGTCAAGTCTGCTTCGACAAGCCAATCAGCGTAGTTCTCCTGCCCTGTAGGCATCACATCCTCTGCAGTGAATGTAGTGCCAAGTGTCCGAAATGCCCGGTGTGCCGTGTCTCTGTCGTAGATCGCTTGGCTGTGAAGGAGACGACACGACGGCGGCTACAAACTGAAACAGGGGCGCCATCTCCTGAGTTTGCCGATAAGCCCGCCGGAAAGTGGGTCAGCCGGACGGCCCGAGCCTCTTGCTACCGCAGCGGCTCAGCCCACCTCTTCTTCTACAGAGTTGCCGCACTGTAC
>gnl_Vitvi_Genoscope.12X_GSVIVT01008237001
ATGAGCTGGCGAAGAGTGGCGAAGTCCCTGCAGGCTCTCACAGCCCATTCCTTGCTTCTCTCCTTCACCCTTCTTCTCGTCCTCAAGCTCCATCACACCATATCCTACTCTTGGTGGATTATCTTTTTCCCACTTTGGCTATTTCATGCAGTTGTTGCTCGAGGAAGATTCTCTTTGCCTGCCCCACTAGTTCCACATAATCGTCATTGGGCACCATGTCATGCTGTTGTTGCAACACCGCTGCTTATTGCATTTGAACTTCTCCTTTGTATATATCTCGAAAGCATTTATGCTTATGGTCATGCAGCTGTGAACTTGAAGATCATCTTTCTTCCCTTGTTGGCCTTTGAAATAACAATACTAGTTGACAATTTCAGAATGTGTAAGGCGCTAATGCCAGGAGATGAAGAAAGCATGAGTGATGAAGCAATATGGGAGACACTTCCTCACTTTTGGGTTGCAATCTCCATGGTCTTCTTTGTTGCTGCTACATTGTTCACCCTTCTAAAGCTATGTGGTGATATAGGTGCTCTAGGCTGGTGGGACTTGTTCATAAATTTTGGCATTGCAGAGTCCTTTGCCTTCCTTGTTTGTACAAAGTGGTCTAATCCAGTGATCCATAGAAATTCTCACACAACAGAAGCTGGTTCATCTTCTACAACTATTAGATATCTTGACTGGAACAGTGGTTTAGTAGTTTCTACAGATGAGGATCAGCACCAGGATAGAATGTGTGGGCTGCAAGACATTGGTGGTCATATCATGAAAGTTCCATTAATTGGATTCCAAGTCCTTCTTTGTATGCGCTTAGAGGGAACACCTGCTGCTGCTAGAGATATCCCAATTCCAGTTCTTTTTTCACCTATTTTCTTACTTCAAGGCGCTGGGGTTCTGTTTTCTGCATCAAGGTTGGTTGAGAAAATTGTTCTTTTACTACATAATGGAGCTGGGACAGGAAGATATTTTACATATTCTTCTAGAGCTCATGATTGCTTTGGGTTCCTGCACCATGGTTCCAGGCTCCTGGGTTGGTGGTCCATTGATGAAGGAAGTCGTGAAGAACAGGCACGACTTGTCCATGATGGGGCAGGATATAACACTTTCTGTGGTTATCCTCCTGAGATAGTGAAGAAAATGCCTAAGAAGGATCTTGCTGAGGAGGTGTGGAGACTTCAAGCTGCACTTGGTGAGCAATCAGAAATCACAAAGTACAGTAAGCAGGAGTATGAAAGACTTCAAAATGAAAAAATTTTATGTAGAATTTGCTTTGAAGGAGAGATCAGCGTGGTTCTTCTTCCATGCAGGCATCGTATCCTTTGCAGTACCTGCTGCGAGAAGTGTAAAAAATGCCCAATTTGCCGTGTCCCAATCGAGGAACGCTTACCTGTGTATGATGTA
>gnl_Vitvi_Genoscope.12X_GSVIVT01011959001
ATGAGCTGGAGGAGGGTGGCGACGTCCCTTCAGGCTCCGGCGGCTCATGGTTTGCTTTTGACCTTTACGCTCTTGCTCGTTCTCAAGCTAGATCACGCCGTGTCCTATTCATGGTGGATCATTTTTGCTCCTCTCTGGCTGTTTCATGCAGTTGTGGCAAGAGGCAGATTCTCCTTACCTGCCCCATCAATGCCTCATGATCGACATTGGGCACCATTTCATGCCGTCACAGCGACGCCGTTGCTTGTTGCTTTTGAACTACTCCTTTGTATATATCTCCAGCACAGTTATGTGATTAAATGCATTGCAGCTGTAAATCTGAAGATCGTTTTTCTGCCCTTGCTGGCATTAGAAGCAGCTATTTTAATTGACAACATCAGGATGTGTAAGGCTTTAATGCCTGGAGATGATGAAAGCATTAGTGATGAAGCAATATGGGAGACCCTTCCTCACTTTTGGGTTGCTATCTCTATGGTCTTCTTCATCGCTGCAACTACATTCACTCTTCTGAAGCTATGTGGTGATGTAGCAGCTCTAGGCTGGTGGGATTTATTTATAAATTTTGGGATTGCAGAGTGTTTTGCTTCTATTGTTTGCACAAGGTGGTACAATCCAGCAATTCATAGGAACTCTCATATCAGACAAACTGGTTCATCTTCAATGATTATTAGATATCTTGACTGGAATAGTGGCTTAGTAGTTTCTTCAGATGAAGATCAGCACCAAAGTCGACTATGTGACCTGCAGGACATTGGTGGACATATTATGAAAATTCCTCTTGTTGGCTTCCAGATCCTGCTTTTTATGCGCTTGGAGGGAACCCCATCTAGTGCTAGGCATATTCCAATTCCACTTCTCTTTGCTCCTCTATTTTTGCTGCAAGGAATTGGGGTCTTGTTTGCATTATATAGATTGGTGGAGAAAATTGTTCTTTTACTACATAGTGCAGCTGGTACAGAAAGATACTTTGCAATATCTTCCAAAGTTCGCAGTTATTTTGGTTTCTTGCACCATGGGTCAAGGTTGCTTGGTTGGTGGTCAATTGATGAAGGAAGTCGAGAAGAACAGGCTCGACTTTATTACGCTGGGGCATCTGGGTACAACACTTTCTCACCTGATACTGTGAAGAAATTGCCTAAATCAGACCTTGCTGAGGAGATTTGGAGATTACAAGCAGCACTAGGTGAGCAAACAGAAATCACAAAATTTAGCCAGCAGGAGTTTGAAAGGCTTCAAAATGAAAAGATCCTTTGTAGGGTTTGCTTTGATGAACAGATAAATATGGTCTTGCTTCCATGTAGGCATCATGTCCTTTGCAGCACTTGTTGTGAGAAGTGCAAGAGGTGCCCCATTTGCCGTGTTTTTATCGAAGAGAGATTGCCTGTATACGATGTG
>FraveV4A2_4g28120.t4
ATGCTGGTGCAACGGAGAGTGATGACGTGGCGCTCCGTGGCCAAGTCTCTGCAAGCTCTTTCGGCGCACGCCTTGCTTTTCACATTCACCGTCTTCCTCGCTCTCCGGCTCCACCACGCCGTCCGCTACCCCTGGTGGATTGTATTTTCCCCTCTATGGCTTTTCCATGCAGTTGTAGCACGAGGCAGATTCTCATTACCGGCTCCAGTTCCGCCTAATGGTCGCCACTGGGCACCACTTCATGCTGTCATGGCGACCCCGTTACTCGTTGCGTTTGAACTACTGCTTTGTATGTATCTACAGAACAGATACGCTCTAAGCTTGAAGATTGTCTTTGTGCCATTGTTGGCATTTGAACTAGCAATTCTATTTGACAATGTCAGGATGTGTAAGGCCCTAATGCCTAGTGATGAAGACACCTTGAATGATGATGTGATATGGGAAACACTTCCTCACTTCTGGATTTCTATATCCATGGTCTTCCTTATTGCAGCCACAACATTCACTCTTCTAAAGATAAATGGTGATATTTCTGCTCTGGGCTGGTGGGACTTATTTATAAACTTCGGTATCGCACAGATGTTTGCCTTTCTTGTTTGCACGAAGTGGTATAATCCAGCAATTCACAGACATGCTCACTCTGGAGAAGCATGTTCATCTTCAATGACCATAAGATATCTAGATTGGAATAGAGGGTTTGTAGTATCTTCAGACGACGACCAAGAAGAGAGTGGAATATGTAGCCTCCAGGATATTGGTGGACATTTTATGAAAATTCCTCTAATCACTTTCCAGATTCTACTGTTTATGCGTTTAGAGGTATCTAAAGTGTTTGCAAATCACTATTATTTTAAATACTTTGGAATTTTCTCAACATGTCATTTTCTTAGAAAACCTATCTTTCAGGGAACAACATCCGGTACTAGTCAAATATCAATTCCGCTTCTTTTTGCTCCTCTTCTTTTACTGCAAGGAGCTGGTGTTTTATATGCTGCATATAGGTTGATAGAGAAAATTGTACTTTTAGTACGTAGTGGAGCTGTTTCTGAAAGATACTTGGTCATAACATCAAAAGTTCGTGATTATTTTGGGTTCCTGCGTCATGGTTCTAGGCTTCTGGGTTGGTGGTCAATTGATGAGGGAAGTCGAGAGGAACAGGCTAGACTGTTTTCTGCTGGATCATCAGGGTATAATACTTTTTCACCTGATGTAGTGAAGAAGATGCCCAGGTTGGACCTTGTTGAGGAGATTTGGAAACTGCAAGCTGCACTTAGTGAGCAAACAGAAATCACAAAATTTAGCCAGCAGGAGTATGAAAGACTTCAGAATGAAAAGATCCTATGCAGAGTATGCTTTGAAGAACAGATTAATATAGTCCTCCTCCCATGCAGGCATCATGTTCTTTGCAGCTCTTGCTGTGAGAAGTGTAAAAAGTGCCCCATATGCCGGGTCTGTATCGAACAACGACTCCCGATTTATCATGTA
>FraveV4A2_5g12690.t4
ATGATGAACTGGAGGAGAGTGTTGAATTCCGTGCAGGCCTTGGCAGCCCACAGCTTGCTCTTCACCTTCACGCTGCTGCTCGTTCTCAAGCTCGACCATGTCGTCTCCTACTCATGGTGGATAATTTTTTTTCCACTTTGGATATTTCATGCAGTTGTTGCCCGAGGAAGATTCTCACTACCTGCTCCATCAGTTCCGCACAGTCGTCATGTAAGTAAATCATGTTTCTTTATAGCTTCGGTTTTGTATTTCATAAGATCTGATACTCTACTGATATTAAGATTTTTTTTTCTTTCTGTTGGACAGTGGGCGCCATGTCATGCTGTTGTGGCCACACCATTGCTTATTGCATTTGAGTTGCTCCTCTGTATATATCTTGAAACTCGTTACGGTCAGGGTTTTGCAGCTGTCAACTTAAGGGTTGTCTTTCTTCCCTTACTGGCATTCGAATTCATTATTCTAATTGACAATTTCAGGATGTGTAGGGCTCTAATGCCAGGGGATGATGAGAACATGAATGATGAGGCAATATGGGAGACGCTTCCTCATTTCTGGGTTGCGATCTCCATGGTTTTCTTTGTTGCTGGTACATTCTTCACCCTGCTTAAGTTATCTGGTGATGTAGATTCTCTTGGTTGGTGGGATTTATTTATAAACTTTAGTATTGCAGAGTGCTTTTCCTTCCTCGTCTGTACAAAGTGGTCTAATCCAGTAATTCATAGAAATTCCCACACAAGAGCAGCTACTTCATCTTCTACGGCTATCAGATATCTTGACTGGAACAGTGGTCTACTAGTTTCTGCAGAAGAGGATCAGCATCAAGATAGAATGTGTGGTCTGCAAGACATTGGTGGGCATCTTATGAAAATTCCTGTGATTGGTTTTCAAGTTCTCCTATGTATGCGTCTTCAGGGAACCCCCGATCGTGCTAGACATATCCCACTTCCCGTTGTATTCTCTCCTCTTTTTCTACTACAAGGTGTTGGTGTGCTATTTGCTGCATCCAGATTGGTGGAGAAAATTGTACTTTTACTGCGTACTGGAGCTGGCACAGGAATATATTTTAGATTTTCTTCCAGAGCACATGATTGCTTGGGGTTTTTGCACCATGGTTCCAGGCTACTTGGCTGGTGGTCAATAGATGAAGGAAGTTGTGAGGAAAATGCCCGCCTATTTCATGAGGGGGCCTCCGGATACAACACTTTCTGTGGTTATCCACCAGAGATAGTGAAGAAAATGCCTAAAAAGGATCTCACTGAGGAGGTATGGAGACTTCAAGCAGCTCTTGGGGAACAGACAGAAATCACAAAATACAGTCAGCAGGAGTATGAAAGACTTCAAAATGAAAAAGTGTTATGTCGTGTTTGCTTTGAGGGAGATATCAGTGTGGTCCTGCTACCCTGTAGGCATCGCGTCCTTTGCAGTTCCTGCTGTGACAAGTGTAAAAAATGCCCAATATGCCGTGTTTCTATTGAGGAGCGCTTACCTGTGTATGATGTC
>Maldo_HF_07698
ATGTTGGTTCAGAGGAGAGTGATGACGTGGCGGTCGGTGGCCAAGTCTCTCCAAACACTTGTCGCCCACGCGTCGCTTTTCACGTTCACGACTCTCCTCGTTCTCAAGCTCCACCGTTCCGTCCGCTACCCTTGGTGGATCATATTTTCCCCTCTCTGGCTGTTCCATGTAGTTGTAGCACGGGGCAGATTTTCGTTACCTGCTCCAAAGCTGCCTAATGATCGCAATTGGGCACCTTTTCATGCTGTCATGGCGACACCGTTGCTTGTCGCATTTGAACTAATGCTTTGTACATACCTTCAGAGCAGATATGTTGTAAGCTTGAAGATTGTCTTTGCACCCTTGTTGGCATTTGAACTCGCAATTCTATTTGATAATGTCAGGATGTGTAAGGCTCTAATGCCTGGAGACGATGAACACGTAAACGATGATGTGATATGGGAAACGCTTCCTCACTTCTGGATTTCTATATCCATGGTCTTCTTTCTTGCTGCCACAGTATTCACTCTTTTAAAGATAAACGGTGATATTTCTGCTCTAGGCTGGTGGGACTTATTCATAAACTTTGGGTACTGGAACTACGTTTACATTTGTGTATACAGTAATGGTTTTGCCTTTCTTGTTTGCACGAAGTGGTATAATCCAGCTATTCACAGACACGCTCATATTCAAGAACCCTGTTCATCTTCAATGAACGTAAGATACCTTGACTGGAATAGTGGCTTAGTCGTTTCTTCAGATGAAGATCAAGACGAGACAGTAGTATGCAGCCTGCAGGATATCGGTGGGCATATTATGAAAGTTCCTCTAATCATTTTCCAGATTCTACTCTTTATGCACTTAGAGGGGAGGCCATCGGCTGCTAGGCATATCCCAATTCCAGTTCTTTTTGCTCCTCTTCTTTTACTGCAAGGAGCTGGTCTTTTGTTTTCCGCATATAGATTAACAGAGAAAATTGTTCTTTTAGTACATAATGGAGTTTTTTCTGTAAGATACGTGGACATAGCATCAAAAGTTCGCGAGTATTTTGGGTTCTATCGCCGTGGTTCAAGGTTATTGGGCTGGTGGTCGATTGACGAAGGAAGTCGAGAGGAACAGGCTAGACTGTATTGTGCAGGGGCTTCAGGGTACAACACTTTTTCACCCGATATAGTGAAGAAGTTGCCTAGATCGGACCTTGTTGAGGAGGTTTGGAAACTGCAAGCTGCACTCAGTGAGCAAACGGAAGTCACGAAATTTAGCCAGCAGGAGTACGAAAGACTTCAGAATGTTGTTTTCATAAATGCCACGAGCCTTACCTGCTTTCGCCGAATCCTGCAGGAAAAGATCCTATGTAGAGTATGCTTTGAAGAACAGATTAATATAGTCCTGCTTCCATGCCGGCATCACGTTCTTTGCAGCACTTGTTGTGAGAAGTGTAAAAAGTGCCCCATATGCCGTGTCTGCATTGAACAGCGACTGCCGATATATCATGTACATGTGCACTGGAGAAGCGCCCTTGTGGTGATTGGATGGATGTGCGACAAGAGCAATTTTGACTATTCGAAGCCGCGCACCTGTAGTGGGTATCCTTTCTCGTCGCCGCCAAACTCATCTGTTGCTGTTGGGCCGTGCCCAGCCCACCAAAAAGGTGGGGCCCACTTTATGCGATCCCACAATCCA
>Maldo_HF_09140
ATGTTGGTTCAGAGGAGAGTGATGACGTGGGGGTCGGTGGCCAAGCCTCTCCAAACACTTGTCGCCGACGCGTCGCTTTTCACGTTCACGACTCTGATCGTTCTCAAGCTCCACCGTTCCGTCCGCTATCCTTGGTGGATCATATTTTCCCCTCTCTGGCTGTTCCATGTAGTTGTAGCACGAGGCAGATTTTCGTTACCTGCTCCAAACCTGCCTAATGATCGCAATTGGGCACCTTTTCATGCTGTCATGGCGACACCGTTGCTTGTCGCAGTTGAACTAACGCTTTGTATATACCTTCAGCGCAGATATGAATTTAATTACAATATTTAT
>Maldo_HF_42226
ATGTTGGTTCAGAGGAGAGTGATGACGTGGAGATCGGTGGCCAAGTCTTTGCAAACACTTGTCGCCCACGCCTCCCTTTTCACGTTCACGATTCTCCTCGTTCTCAAGCTCCGCCGTTTTGTCCGCTACTCTTGGTGGATCATATTTTCCCCTCTGTGGCTTTTCCATGTAGTTGTTGCAAGAGGCAGATTTTCATTACCTGCTCCAAAGCTGCCTAATGATCGCAATTGGGCACCTTTTCATGCTGTCATGGCGACACCGTTGCTTGTCTCATTTGAACTAATGCTTTGTATATACCTTCAGAGCAGATATGTTGTAAGCTTGAAGATTGTCTTTGCACCCTTGTTGGCATTTGAACTAGCAATTCTATTTGATAATGTCAGGATGTGTAAGGCTCTAATGCCTGGAGACGATGAACACGCGAATGATGATGTGATATGGGAAACGCTTCCTCACTTCTGGATTTCTATATCCATGGTCTTCTTTCTTGCTGCCACAGTATTCACTCTTTTAAAGATAAATGGTGATATTTCTGCTCTAGGCTGGTGGGACTTATTCATAAACTTTGGGTACTGTAACTTAATTGCACAGGGTTTTGCCTTTCTTGTCTGCACGAAGTGGTATAATCCAGCTATTCACAGACACGCACACATTCAAGAACCTTGTTCATCTTCCATGAATGTAAGATACCTTGACTGGAATAGCGGCTTAGTTGTTTCTTCAGATGACGATCAAGACGAGACTGTAGTATGCAGCCTTCAGGATATCGGTGGGCATATTATGAAAATTCCTCTAATCATTTTCCAGATCCTACTCTTTATGCGCTTAGAGGGGAGGCCATCGGCTGCTAGGCATATCCCAGTTCCAGTTCTTTTTGCTCCTCTTGTTTTAGTGCAAGGAACCGGTCTTTTGTTTTCCACATATAGATTAACAGAGAAAATTGTTCTTTTAGTACGTGATGGAGTTTTTTCTGTAAGATACTTGGACATAGCATCAAAAGTTCGCGGGTATTTTGGGTTCTATCGCCATGGTTCAAGGTTATTGGGCTGGTGGTCGATTGACGAAGGAAGTCGAGAGGAACAGGCTAGACTGTATTATGCAGGAGCTTCAGGATATAACACTTTTTCACCTGATATAGTGAAGAAGTTGCCTAGATCAGACCTCGTTGAGGAGATTTGGAAACTGCAAGCTGCACTCAGTGAGCAAACAGAAATCACGAAATTTAGCCAGCAGGAGTACGAAAGACTTCAGAATGTACCTTCTTCATGTACCCTTTCACAGCTACTTGTCTCCACCCTTACAGCATATTATTTTCCATCGTTTACAAGTTATGGCGATTGTACTCATCAATTCGGTGTTTTTAACGCATTTTCAGCACTTGCTGTGAGAAGTGTAAAAAGTGCCCCATATGTCGTGTCTGCATTGAACAGCGAGTGCCGATATATCATGTGTAAAGTATGCCCGATGACCAGCAGTTGTTGCTTG
>Malba_036598
ATGTTGGTTCAGAGGAGAGTGATGACGTGGCGGTCGGTGGCCAAGTCTCTCCAAACACTTGTCGCCCACGCGTCGCTTTTCACGTTCACGACTCTCCTTGTTCTCAAGCTCCACCGTTCCGTCCGCTACCCTTGGTGGATCATATTTTCCCCTCTCTGGCTGTTCCATGTAGTTGTAGCACGAGGCAGATTTTCATTACCTGCTCCAAAGCTGCCTAATGATCGCAATTGGGCACCTTTTCATGCTGTCATGGCGACACCGTTGCTTGTCGCATTTGAACTAATGCTTTGTATATACCTTCAGAGCAGATATGTTGTAAGCTTGAAGATTGTCTTTGCACCCTTGTTGGCATTTGAACTCGCAATTCTATTTGATAATGTCAGGATGTGTAAGGCTCTAATGCCTGGAGACGATGAACACGTAAACGATGATGTGATATGGGAAACGCTTCCTCACTTTTGGATTTCTATATCCATGGTCTTCTTTCTTGCTGCCACAGTATTCACTCTTTTAAAGATAAACGGTGATATTTCTGCTCTAGGCTGGTGGGACTTATTCATAAACTTTGGAATTGCACAGGGTTTTGCCTTTCTTGTTTGCACGAAGTGGTATAATCCAGCTATTCACAGACACGCTCACATTCAAGAACCCTGTTCATCTTCAATGAATGTAAGATACCTTGACTGGAATAGTGGCTTAGTCGTTTCTTCAGATGAAGATCAAGACGAGACAGTAGTATGCAGCCTGCAGGATATCGGTGGGCATATTATGAAAGTTCCTCTAATCATTTTCCAGATCCTACTCTTTATGCACTTAGAGGGGAGGCCATCGGCTGCTAGGCATATCCCAATTCCAGTTCTTTTTGCTCCTCTTCTTTTACTGCAAGGAGCTGGTCTTTTGTTTTCCGCATATCGATTAACAGAGAAAATTGTTCTTTTAGTACATAATGGAGTTTTTTCTGTAAGATACGTGGACATAGCATCAAAAGTTCGCGAGTATTTTGGGTTCTATCGCCGTGGTTCAAGGTTATTGGGCTGGTGGTCGATTGACGAAGGAAGTCGAGAGGAACAGGCTAGACTGTATTGTGCAGGGGCTTCAGGGTATAACACTTTTTCACCCGATATAGTGAAGAAGTTGCCTAGATCGGACCTTGTTGAGGAGGTTTGGAAACTGCAAGCTGCACTCAGTGAGCAAACGGAAGTCACGAAATTTAGCCAGCAGGAGTACGAAAGACTTCAGAATGAAAAGATCCTATGTAGAGTATGCTTTGAAGAACAGATTAATATAGTCCTGCTTCCATGCCGGCATCACGTTCTTTGCAGCACTTGTTGTGAGAAGTGTAAAAAGTGCCCCATATGCCGTGTCTGCATTGAACAGCGACTGCCGATATATCATGTG
>Malba_039936
ATGGACATTGTACCTTTAACTTTTAGCAGACGTACCAAACTTTCAGTGGTAAAATGGACCGCACAATCCGGGTGCCCGAATCGGAAAGAGCTCAGTCGGAGCAGGCCGCGCCGGCCGTTTCCGCCGCAGTGCCGTCACTTTGCCGTGGAGTGGAAGCAAACAATATCCCCAACGACGTCGTTTTACGGTGATGATGAACTGGCGGAGAGTGTTGAAGTCCGTGCAGGCCCTGGCGGCCCACAGCCTCCTCTTCTCCTTCACGCTGCTGCTCGTTCTCAAGCTGGACGGCGTCGCCGCCTCCTACTCTTGGTGTGGAGAAAGGAATTGGTTTTCTTATATATTGGGAAATTAGTTCACTGGTGGCATAGGATAATTTTCTTTCCACTTTGGATATTTCATGCAGTTGTTGCCCGAGGAAGATTCTCACTACCTGCTCCTTCAGTTCCACACAGTCGTCATTGGGCACCATGTCATGCTATTGCCGCTGCACCATTGCTAGTTGCATTTGAGTTGCTCCTTTGTATATATCTTGAAAGTGTTTCTGTTCATGGTTTTGCAGCTGTCAACTTGAAGGTTGTCTTTCTTCCCTTACTGGCATTCGAAATAATTATTCTAATTGACAATTTCAGGATGTGCAGGGCTCTAATGCCAGGGGATGATGAAAGCATGAGTGATGAGACAATATGGGAAACACTTCCTCATTTCTGGGTAGCAATCTCCATGGTTTTCTTTGTTGCTGCTACAGTGTTCACCCTGCTGAAGTTATGCGGTGATGTAGATGCTCTTGGTTGTATTGCAGAATGCTTTGCCTTTCTTGTCTGTACAAAGTGGTCTAATCCAGTGATTCATAGAAGTGCTCATTCAAGAGAAGCTACTTCATCTTCTACAACTATTAGATATCTTGACTGGAATAGCGGTTTAGTAGTTTCAGCAGAAGAGGATCAAAATCACGATAGAATGTGTGGTCTGCAAGATATTGGTGGGCATCTTATGAAAATTCCCGTGATTGGTTTTCAAGTTCTCCTTTGTATGCGCCTTGAGGGAACCCCAGCAAATGCTAGACATATCCCACTTCCAGTTCTCTTCTCTCCTCTATTTTTACTCCAAGGCGCCGGTGTACTATTGTCTGCATGTAGGTTGGTGGAGAAAATTGTACTTTTGTTGCGTACTGAGGCTGGCACCGGATTATATTTTAGATTTTCTTCAAGAGCTCATGACTGCTTCGGGTTTTTGCACCGTGGTTCTAGGCTACTGGGCTGGTGGTCGATTGATGAAAGAAGTCCAGAAGAAGATGCCAGACTGTTTCATGAAGGGGCTTCAGGATATAACACTTTTTCTGGTTATCCACCTGAGATAGTGAAGAAAATGCCCAAGAAGGATCTCACTGAGGAGGTCTGGAGACTTCAAGCAGCTCTTGGTGAACAGACAGAAATCACCAAATACAGCCAGCAGGAAATCTGGAGATCTTCGATTGTGATTGAAATTTTCTATGACACTCTACTGGTCAGGAAAAAGTGTTATGTCGCGTTTGCTTTGAGGGAGAGATCAGCGTGGTCCTGCTACCATGTCGACATCGCGTCCTTTGCAGTTCCTGCTCTAACAAGTGTAAAAAGTGCCCGATATGCCGTGAATCAATCGAGGAGCGCTTACCTGTCTATGATGTTTAGGTTTAAATCCACCCTGCGTCGAATTTTGTTTACAATATGGAACTGGGGTACA
>Malba_043884
ATGCCATTCATTGTTGCCATGGTTGTACTGGCGGCTGCGTTTGCATTGATCATATTTTCCCCTCTGTGGCTTTTCCATGTAGTTGTTGCAAGAGGCAGATTTTCGTTACCTGCTCCAAAGCTGCCTAATGATCGCAATTGGGCACCTTTTCATGCTGTCATGGCGACGCCGTTGCTTGTCTCATTTGAACTAATGCTTTGTATATACCTTCAGAGCAGATATGTTGTAAGCTTGAAGATTGTCTTTGCACCCTTGTTGGCATTTGAACTAGCAATTCTATTTGATAATGTCAGGATGTGTAAGGCTCTAATGCCTGGAGACGATGAACACGCGAATGATGATGTGATATGGGAAACGCTTCCTCACTTCTGGATTTCTATATCCATGGTCTTCTTTCTTGCTGCCACAGTATTCACTCTTTTAAAGATAAATGGTGATATTTCTGCTCTAGGCTGGTGGGAATTATTCATAAACTTTGGAATTGCACAGGGTTTTGCCTTTCTTGTTTGCACAAAGTGGTATAATCCAGCTATTCACAGACACGCGCACATTCAAGAACCTTGTTCATCTTCCATGAATGTAAGATACCTTGACTGGAATAGCGGCTTAGTTGTTTCTTCAGATGACGATCAAGACGAGACTGTAGCATGCAGCCTTCAGGATATCGGTGGGCATATTATGAAAATTCCTCTAATCATTTTCCAGATCCTACTCTTTATGCGCTTAGAGGGGAGGCCGTCGGCTGCTAGGCATATCCCAGTTCCAGTTCTTTTTGCTCCTCTTCTTTTAGTGCAAGGAACCGGTCTTTTGTTTTCCACATATAGATTAACAGAGAAAATTGTTCTTTTAGTACATGATGGAGTTTTTTCTGTAAGATACTTGGACATAGCATCAAAAGTTCGCGAGTATTTTGGGTTCTATCGCCATGGTTCAAGGTTATTGGGCTGGTGGTTGATTGACGAAGGAAGTCGAGAGGAACAGGCTAGACTGTATTATGCAGGAGCTTCAGGGTATAACACTTTTTCACCTGATATAGTGAAGAAGTTGCCTAGATCAGACCTCGTTGAGGAGATTTGGAAACTGCAAGCTGCACTCAGTGAGCAAACAGAAATCACGAAATTTAGCCAGCAGGAGTACGAAAGACTTCAGAACGAAAAGATCCTATGTAGAGTATGCTTTGAAGAACAGATTAATATAGTCCTGCTTCCATGCCGGCATCATGTTCTTTGCAGCACTTGCTGTGAGAAGTGTAAAAAGTGCCCCATATGTCGTGTCTGCATTGAACAGCGAGTGCCGATATATCATGTG
>Malsi_06g018670
ATGATGAACTGGCGGAGAGTGTTGAAGTCCGTGCAGGCCCTGGCGGCCCACAGCCTCCTCTTCTCCTTCACGCTACTGCTCGTTCTCAAGCTGGACGGCGTCGCCGCCTCCTACTCTTGGTGGATAATTTTCTTTCCACTTTGGATATTTCATGCAGTTGTTGCCCGAGGAAGATTCTCACTACCTGCTCCTTCAGTTCCACACAGTCGTCATTGGGCACCATGTCATGCTATTGCCGCTACACCATTGCTAGTTGCATTTGAGTTGCTCCTTTGTATATATCTTGAAAGTGTTTCCGGAGACCTTGCGAAGAAGATGATGCGATCTGGTGGAAGAAGGCCTAGCACTGAGATGACGCGATCTGGTGGAAGGAGGCCTCGTGAAGAAGGTGATGTGATATGGATGTGCAGGGCTCTAATGCCAGGGGATGATGAAAGCATGAGTGATGAGACAATATGGGAAACACTTCCTCATTTCTGGGTAGCAATCTCCATGGTTTTCTTTGTTGCTGCTACAGTGTTCACCCTGCTGAAGTTATGCGGTGATGTCGATGCTCTTGGTTGTATTGCAGAATGCTTTGCCTTTCTTGTCTGTACAAAGTGGTCTAATCCAGTGATTCATAGAAGTGCTCATTCAAGAGAAGCTACTTCATCTTCTACAACTATTAGATATCTTGACTGGAATAGCGGTTTAGTAGTTTCAGCAGAAGAGGATCAAAATCACGATAGAATGTGTGGTCTGCAAGATATTGGTGGGCATCTTATGAAAATTCCCGTGATTGGTTTTCAAGTTCTCCTTTGTATGCGCCTTGAGGGAACCCCAGCAAATGCTAGACATATCCCACTTCCAGTTCTCTTCTCTCCTCTATTTTTACTCCAAGGTGCCGGTGTACTATTGTCTGCATGTAGGTTGGTGGAGAAAATTGTCCTTTTGTTGCGTACTGAGGCTGGCACCGGATTATATTTTAGATTTTCTTCAAGAGCTCATGACTGCTTCGGGTTTTTGCACCGTGGTTCTAGGCTACTGGGCTGGTGGTCGATTGATGAAAGAAGTCCAGAAGAAGATGCCAGACTGTTTCATGAGGGGGCTTCAGGATATAACACTTTTTCTGGTTATCCACCTGAGATAGTGAAGAAAATGCCCAAGAAGGATCTCACTGAGGAGGTCTGGAGACTTCAAGCAGCTCTTGGTGAACAGACAGAAATCACCAAATACAGCCAGCAGGAGTACGAAAGACTTCAAAATGAAAAAGTGTTATGTCGCGTTTGCTTTGAGGGAGAGATCAGCGTGGTCCTGCTACCATGTCGACATCGCGTCCTTTGCAGTTCCTGCTCTAACAAGTGTAAAAAGTGCCCGATATGCCGTGAATCAATCGAGGAGCGCTTACCTGTCTATGATGTT
>Malsi_13g004060
ATGTTGGTTCAGAGGAGAGTGATGACGTGGAGATCGGTGGCCAAGTCTTTGCAAACACTTGTCGCCCACGCCTCCCTTTTCACGTTCACGATTCTCCTCGTTCTCAAGCTCCGCCGTTCTGTCCGCTACTCTTGGTGGATCATATTTTCCCCTCTGTGGCTTTTCCATGTAGTTGTTGCAAGAGGCAGATTTTCATTACCTGCTCCAAAGCTGCCTAATGATCGCAATTGGGCACCTTTTCATGCTGTCATGGCGACACCGTTGCTTGTCTCATTTGAACTAATGCTTTGTATATACCTTCAGAGCAGATATGTTGTAAGCTTGAAGATTGTCTTTGCACCCTTGTTGGCATTTGAACTAGCAATTCTATTTGATAATGTCAGGATGTGTAAGGCTCTAATGCCTGGAGACGATGAACACGCGAATGATGATGTGATATGGGAAACGCTTCCTCACTTCTGGATTTCTATATCCATGGTCTTCTTTCTTGCTGCCACAGTATTCACTCTTTTAAAGATAAATGGTGATATTTCTGCTCTAGGCTGGTGGGACTTATTCATAAACTTTGGAATTGCACAGGGTTTTGCCTTTCTTGTCTGCACGAAGTGGTATAATCCAGCTATTCACAGACACGCACACATTCAAGAACCTTGTTCATCTTCCATGAATGTAAGATACCTTGACTGGAATAGCGGCTTAGTTGTTTCTTCAGATGACGATCAAGACGAGACTGTAGTATGCAGCCTTCAGGATATCGGTGGGCATATTATGAAAATTCCTCTAATCATTTTCCAGATCCTACTCTTTATGCGCTTAGAGGGGAGGCCATCGGCTGCTAGGCATATCCCAGTTCCAGTTCTTTTTGCTCCTCTTGTTTTAGTGCAAGGAACCGGTCTTTTGTTTTCCACATATAGATTAACAGAGAAAATTGTTCTTTTAGTACGTGATGGAGTTTTTTCTGTAAGATACTTGGACATAGCATCAAAAGTTCGCAAGTATTTTGGGTTCTATCGCCATGGTTCAAGGTTATTGGGCTGGTGGTCGATTGACGAAGGAAGTCGAGAGGAACAGGCTAGACTGTATTATGCAGGAGCTTCAGGATATAACACTTTTTCACCTGATATAGTGAAGAAGTTGCCTAGATCAGACCTCGTTGAGGAGATTTGGAAACTGCAAGCTGCACTCAGTGAGCAAACAGAAATCACGAAATTTAGCCAGCAGGAGTACGAAAGACTTCAGAATGAAAAGATCCTATGTAGAGTATGCTTTGAAGAACAGATTAATATAGTCCTGCTTCCATGCCGGCATCATGTTCTTTGCAGCACTTGCTGTGAGAAGTGTAAAAAGTGCCCCATATGTCGTGTCTGCATTGAACAGCGAGTGCCGATATATCATGTG
>Malsi_14g021750
ATGATGAACTGGTGGAGAGTGTTGAAGTCCGTGCAGGCCTTGGTGGCCCACAGCCTCCTCTTCTCCTTTACGCTACTGCTCGTCCTCAAGCTCGACGGCGTCGCCGCCTCCTACTCTTGGTGGATAATTTTCTTTCCACTTTGGATATTTCATGCAGTTGTTGCCCGAGGAAGATTCTCATTACCTGCTCCTTCCGTTCCACACAGTCGTCATTGGGCACCATGTCATGCTGTTGTCGCCACACCATTGCTAGTTGCATTTGAGTTGCTCCTTTGTATATATCTTGATAGTGTTTCCGTTCATGGTTTTGCAGCTGTCAACTTGAAGGTTGTCTTTCTACCCTTACTGGCCTTCGAAGTAATTATTCTAATTGACAATTTCAGGATGTGCAGGGCTCTAATGCCAGGGGATAATGAAGGCATTAGCGATGACACAATATGGGAGACACTTCCTCATTTCTGGGTAGCAATCTCCATGGTTTTCTTTGTTGCTGCTACAGTCTTCACTCTGCTTAAGTTATGCGAATGCTTTGCCTTTCTTGTCTGTACAAAGTGGTCCAATCCAGTGATTCATCAAAATTCTCATACAAGAGAAGCTACTTCATCTTCTACAACTATTAGATATCTTGACTGGAATAGCGGTTTAGTAGTTTCAGCAGAAGAGGATCAGAATCAAGATAAAATGTGTGGTCTGCAAGATATTGGTGGGCATCTTATGAAAATTCCCGTGATTGGCTTTCAAGTTCTCCTTTGTATGCGCCTTGCGGGAACCCCAGAAAATGCTAGACACATCCCACTTCCAGTTCTCTTCTCTCCTCTTTTTTTACTCCAAGGCGCTGGTGTACTATTTTCTGCATGTAGGTTGGTGGAGAAAATTGTACTTTTGTTGCGTAGTGGGGCTGGCACCGGATTATATTTTAGATTTTCTTCAAGAGCTCATGACTGCTTCGGGTTTTTGCACCATGGTTCTAGGCTACTGGGCTGGTGGTCGATAGATGAAGGAAGTCGAGAAGAGCATGCCAAACTGTTTCATGAGGGGGCATCAGGGTATGGAGACTTCAAGCGGCTCTTGGCGAACAGACAGAAATCACCAAATACAGCCAGCAGGAGTACGAAAGACTTCAAAATGAAAAAGTGTTGTGTCGCGTTTGCTTCGAGGGAGAGATTAGTGTGGTCCTGCTACCATGTCGGCATCGTGTCCTTTGCAGTTTCTGCTGTGACAGATGTAAAAAGTGCCCGATATGCCGCGAATCAATCGAGCAGCGCTTACCTGTGTATGATGTTTAGGTTTCAATCCACCCGCCCCACTCCGAATGTTGTA
>Malsi_16g004540
ATGTTGGTTCAGAGGAGAGTGATGACGTGGCGGTCGGTGGCCAAGTCTCTCCAAACACTTGTCGCCCACGCGTCGCTTTTCACGTTCACGACTCTCCTCGTTCTCAAGCTCCACCGTTCCGTCCGCTACCCTTGGTGGATCATATTTTCCCCTCTCTGGCTGTTCCATGTAGTTGTAGCACGGGGCAGATTTTCGTTACCTGCTCCAAAGCTGCCTAATGATCGCAATTGGGCACCTTTTCATGCTGTCATGGCGACACCGTTGCTTGTCGCATTTGAACTAATGCTTTGTATATACCTTCAGAGCAGATATGTTGTAAGCTTGAAGATTGTCTTTGCACCCTTGTTGGCATTTGAACTCGCAATTCTATTTGATAATGTCAGGATGTGTAAGGCTCTAATGCCTGGAGACGATGAACACGTAAACGATGATGTGATATGGGAAACGCTTCCTCACTTCTGGATTTCTATATCCATGGTCTTCTTTCTTGCTGCCACAGTATTCACTCTTTTAAAGATAAACGGTGATATTTCTGCTCTAGGCTGGTGGGACTTATTCATAAACTTTGGAATTGCACAGGGTTTTGCCTTTCTTGTTTGCACGAAGTGGTATAATCCAGCTATTCACAGACACGCTCATATTCAAGAACCCTGTTCATCTTCAATGAACGTAAGATACCTTGACTGGAATAGTGGCTTAGTCGTTTCTTCAGATGAAGATCAAGACGAGACAGTAGTATGCAGCCTGCAGGATATCGGTGGGCATATTATGAAAGTTCCTCTAATCATTTTCCAGATTCTACTCTTTATGCACTTAGAGGGGAGGCCATCGGCTGCTAGGCATATCCCAATTCCAGTTCTTTTTGCTCCTCTTCTTTTACTGCAAGGAGCTGGTCTTTTGTTTTCCGCATATAGATTAACAGAGAAAATTGTTCTTTTAGTACATAATGGAGTTTTTTCTGTAAGATACGTGGACATAGCATCAAAAGTTCGCGAGTATTTTGGGTTCTATCGCCGTGGTTCAAGGTTATTGGGCTGGTGGTCGATTGACGAAGGAAGTCGAGAGGAACAGGCTAGACTGTATTGTGCAGGGGCTTCAGGGTACAACACTTTTTCACCCGATATAGTGAAGAAGTTGCCTAGATCGGACCTTGTTGAGGAGGTTTGGAAACTGCAAGCTGCACTCAGTGAGCAAACGGAAGTCACGAAATTTAGCCAGCAGGAGTACGAAAGACTTCAGAATGAAAAGATCCTATGTAGAGTATGCTTTGAAGAACAGATTAATATAGTCCTGCTTCCATGCCGGCATCACGTTCTTTGCAGCACTTGTTGTGAGAAGTGTAAAAAGTGCCCCATATGCCGTGTCTGCATTGAACAGCGACTGCCGATATATCATGTG
>Malsy_06g016010
ATGCGTATCCCCCGTAAATTCCGTCCTCTGCAGACAGAGATTCAGAGACAGAAAACCTCAATTTCTTCGCAGCAGTACTTTCAGGAAATGTTGGTTCAGAGGAGAGTGATGACGTGGGGGTCGGTGGCTATGCCTCTCCAAACACTTGTCGCCGACGCGTCGCTTTTCACGTTCACGACTCTGATCGTTCTCAAGCTCCACCGTTCCGTCCGCTATCCTTGGTGGTTCCTTTTCCCGGAGACCCCGATCGAGGATGCAGGTCTTCAGATCCTAACTAAGGTCCTGGATCAGAAGTTCAGTCGTCGTCATGTCAAGGTTGTTTGGTGTATAGGGAAGGCGCGGGTTCGTGAGACGGGTGCCTCCTTTTCTAGATCGACCACAGGACAGGTCACTGCCTTGACG
>Malsy_06g016040
CTCCGACACCCTTCTTCTTCGCTACTCTGCTCTCTCTCCGTTTCGGTACACTCCCCTGTAAATTCCGTCCTCTGCAGACAAAGATTCAGAGACAGAAAACCACTTGTCGCCGACGCGTCGCTTTTCACGTTCACGACTCTGATCGTTCTCAAGCTCCACCGTTCCGTCCGCTATCTTGGTGGTTCGATCATATTTTCCCCTCTCTGGCTGTTCCATGTAGTTGTAGCACGAGGCAGATTTTCGTTACCTGCTCCAAACCTGCCTAATGATCGCAATTGGGCACCTTTTCATGCTGTCATGGCGACACCGTTGCTTGTCGCAGTTGAACTAACGCTTTGTATATACCTTCAGCGCAGATATGTCACTTATGATTACTTCTTGGTGAACTATAATGTGTGCAGTTGTGAGCTTGAAGATTGTCTTTGCACCCTTGTTGGCATT
>Malsy_06g018890
ATGGACCGCACAATCCGGGTGCCCGAATCGGAAAGAGCTCAGTCGGAGCAGGCCACGCCGGCCGTTTCCGCCGCAGTGCCGTCACTTTGCCGTGGAGTGGAAGCAAACAATATCCTCTCGGCTCGCAGCCAACGACGTCGTTTTACGGTGATGATGAACTGGCGGAGAGTGTTGAAGTCCGTGCAGGCCCTGGCGGCCCACAGCCTCCTCTTCTCCTTCACGCTACTGCTCGTTCTCAAGCTGGACGGCGTCGCCGCCTCCTACTCTTGGTGGATAATTTTCTTTCCACTTTGGATATTTCATGCAGTTGTTGCCCGAGGAAGATTCTCACTACCTGCTCCTTCAGTTCCACACAGTCGTCATTGGGCACCATGTCATGCTATTGCCGCTACACCATTGCTAGTTGCATTTGAGTTGCTCCTTTGTATATATCTTGAAAGTGTTTCCGGAGACCTTGCGAAGAAGATGATGCGATCTGGTGGAAGAAGGCCTAGCACTGAGATGACGCGATCTGGTGGAAGGAGGCCTCGTGAAGAAGATGATGTGATATGGATGTGCAGGGCTCTAATGCCAGGGGATGATGAAAGCATGAGTGATGAGACAATATGGGAAACACTTCCTCATTTCTGGGTAGCAATCTCCATGGTTTTCTTTGTTGCTGCTACAGTGTTCACCCTGCTGAAGTTATGCGGTGATGTAGATGCTCTTGGTTGGTGGGATTTATTTATAAATTTTGGGTACAGTTTTTGTGCCTCTTTGCATATATTTCACAGTATTGCAGAATGCTTTGCCTTTCTTGTCTGTACAAAGTGGTCTAATCCAGTGATTCATAGAAGTGCTCATTCAGGAGAAGCTACTTCATCTTCTACAACTATTAGATATCTTGACTGGAATAGCGGTTTAGTAGTTTCAGCAGAAGAGGATCAAAATCACGATAGAATGTGTGGTCTGCAAGATATTGGTGGGCATCTTATGAAAATTCCCGTGATTGGTTTTCAAGTTCTCCTTTGTATGCGCCTTGAGGGAACCCCAGCAAATGCTAGACATATCCCACTTCCAGTTCTCTTCTCTCCTCTATTTTTACTCCAAGGTGCCGGTGTACTATTGTCTGCATGTAGGTTGGTGGAGAAAATTGTCCTTTTGTTGCGTACTGAGGCTGGCACCGGATTATATTTTAGATTTTCTTCAAGAGCTCATGACTGCTTTGGGTTTTTGCACCGTGGTTCTAGGCTACTGGGCTGGTGGTCGATTGATGAAAGAAGTCCAGAAGAAGATGCCAGACTGTTTCATGAGGGGGCTTCAGGATATAACACTTTTTCTGGTTATCCACCTGAGATAGTGAAGAAAATGCCCAAGAAGGATCTCACCGAGGAGGTCTGGAGACTTCAAGCAGCTCTTGGTGAACAGACAGAAATCACCAAATACAGCCAGCAGGAGTACGAAAGACTTCAAAATGAAAAAGTGTTATGTCGCGTTTGCTTTGAGGGAGAGATCAGCGTGGTCCTGCTACCATGTCGACATCGCGTCCTTTGCAGTTCCTGCTCTAACAAGTGTAAAAAGTGCCCGATATGCCGTGAATCAATCGAGGAGCGCTTACCTGTCTATGATGTT
>Malsy_13g003560
ATGTTGGTTCAGAGGAGAGTGATGACGTGGAGATCGGTGGCCAAGTCTTTGCAAACACTTGTCGCCCACGCCTCCCTTTTCACGTTCACGATTCTCCTCGTTCTCAAGCTCCGCCGTTCTGTCCGCTACTCTTGGTGGATCATATTTTCCCCTCTGTGGCTTTTCCATGTAGTTGTTGCAAGAGGCAGATTTTCATTACCTGCTCCAAAGCTGCCTAATGATCGCAATTGGGCACCTTTTCATGCTGTCATGGCGACACCGTTGCTTGTCTCATTTGAACTAATGCTTTGTATATACCTTCAGAGCAGATATGTTGTAAGCTTGAAGATTGTCTTTGCACCCTTGTTGGCATTTGAACTAGCAATTCTATTTGATAATGTCAGGATGTGTAAGGCTCTAATGCCTGGAGACGATGAACATGCGAATGATGATGTGATATGGGAAACGCTTCCTCACTTCTGGATTTCTATATCCATGGTCTTCTTTCTTGCTGCCACAGTATTCACTCTTTTAAAGATAAATGGTGATATTTCTGCTCTAGGCTGGTGGGACTTATTCATAAACTTTGGAATTGCACAGGGTTTTGCCTTTCTTGTCTGCACGAAGTGGTATAATCCAGCTATTCACAGACACGCGCACATTCAAGAAGCTTGTTCATCTTCCATGAATGTAAGATACCTTGACTGGAATAGCGGCTTAGTTGTTTCTTCAGATGACGATCAAGACGAGACTGTAGTATGCAGCCTTCAGGATATCGGTGGGCATATTATGAAAATTCCTCTAATCATTTTCCAGATCCTACTCTTTATGCGCTTAGAGGGGAGGCCATCGGCTGCTAGGCATATCCCAGTTCCAGTTCTTTTTGCTCCTCTTCTTTTAGTGCAAGGAACCGGTCTTTTGTTTTCCACATATAGATTAACAGAGAAAATTGTTCTTTTAGTACATGATGGAGTTTTTTCTGTAAGATACTTGGACATAGCATCAAAAGTTCGCGAGTATTTTGGGTTCTATCGCCATGGTTCAAGGTTATTGGGCTGGTGGTCGATTGACGAAGGAAGTCGAGAGGAACAGGCTAGACTGTATTATGCAGGAGCTTCAGGATATAACACTTTTTCACCTGATATAGTGAAGAAGTTGCCTAGATCAGACCTCGTTGAGGAGATTTGGAAACTGCAAGCTGCACTCAGTGAGCAAACGGAAATCACGAAATTTAGCCAGCAGGAGTACGAAAGACTTCAGAATGAAAAGATCCTATGTAGAGTATGCTTTGAAGAACAGATTAATATAGTCCTGCTTCCATGCCGGCATCATGTTCTTTGCAGCACTTGCTGTGAGAAGTGTAAAAAGTGCCCCATATGTCGTGTCTGCATTGAACAGCGAGTGCCGATATGTCATGTG
>Malsy_14g020650
ATGATGAACTGGTGGAGAGTGTTGAAGTCCGTGCAGGCCTTGGTGGCCCACAGCCTCCTCTTCTCCTTTACGCTACTGCTCGTCCTCAAGCTCGACGGCGTCGCCGCCTCCTACTCTTGGTGGGTGGGAAAGTTTGGGAATTTTGTTGGATTGACGAGGCAGGTGATGGGTTTTGTTTGGATAATTTTCTTTCCACTTTGGATATTTCATGCAGTTGTTGCCCGAGGAAGATTCTCATTACCTGCTCCTTCCGTTCCACACAGTCGTCATTGGGCACCATGTCATGCTGTTGTCGCCACACCATTGCTAGTTGCATTTGAGTTGCTCCTTTGTATATATCTTGATAGTGTTTCCGTTCATGGTTTTGCAGCTGTCAACTTGAAGGTTGTCTTTCTACCCTTACTGGCCTTCGAAGTAATTATTCTAATTGACAATTTCAGGATGTGCAGGGCTCTAATGCCAGGGGATAATGAAGGCATTAGCGATGACACAATATGGGAGACACTTCCTCATTTCTGGGTAGCAATCTCCATGGTTTTCTTTGTTGCTGCTACAGTCTTCACTCTGCTTAAGTTATGCGGTGATGTAGGTGCTCTTGGTTGGTGGGATTTATTTATAAATTTTAGTATTGCAGAATGCTTTGCCTTTCTTGTCTGTACAAAGTGGTCCAATCCAGTGATTCATCAAAATTCTCATACAAGAGAAGCTACTTCATCTTCTACAACTATTAGATATCTTGACTGGAATAGCGGTTTAGTAGTTTCAGCAGAAGAGGATCAGAATCAAGATAGAATGTGTGGTCTGCAAGATATTGGTGGGCATCTTATGAAAATTCCCGTGATTGGCTTTCAAGTTCTCCTTTGTATGCGCCTTGCGGGAACCCCAGAAAATGCTAGACACATCCCACTTCCAGTTCTCTTCTCTCCTCTTTTTTTACTCCAAGGCGCTGGTGTACTATTTTCTGCATGTAGGTTGGTGGAGAAAATTGTACTTTTGTTGCGTAGTGGGGCTGGCACCGGATTATATTTTAGATTTTCTTCAAGAGCTCATGACTGCTTCGGGTTTTTGCACCATGGTTCTAGGCTACTGGGCTGGTGGTCGATAGATGAAGGAAGTCGAGAAGAGCATGCCAAACTGTTTCATGAGGGGGCATCAGGATACAACACTTTTTGCGGTTACCCACCTGAGATAGTGAAGAAAATGCCCAAGAAGGATCTCACTGAGGAGGTATGGAGACTTCAAGCGGCTCTTGGCGAGCAGACAGAAATCACCAAATACAGCCAGCAGGAGTACGAAAGACTTCAAAATGAAAAAGTGTTGTGTCGCGTTTGCTTCGAGGGAGAGATTAGTGTGGTCCTGCTACCATGTCGGCATCGTGTCCTTTGCAGTTTCTGCTGTGACAGATGTAAAAAGTGCCCGATATGCCGCGAAACAATCGAGCAGCGCTTACCTGTGTATGATGTT
>Malsy_16g003440
ATGTTGGTTCAGAGGAGAGTGATGACGTGGCGGTCGGTGGCCAAGTCTCTCCAAACACTTGTCGCCCACGCGTCGCTTTTCACGTTCACGACTCTCCTCGTTCTCAAGCTCCACCGTTCCGTCCGCTACCCTTGGTGGATCATATTTTCCCCTCTCTGGCTGTTCCATGTAGTTGTAGCACGAGGCAGATTTTCGCTACCTGCTCCAAAGCTGCCTAATGATCGCAATTGGGCACCTTTTCATGCTGTCATGGCGACACCGTTGCTTGTCGCATTTGAACTAATGCTTTGTATATACCTTCAGAGCAGATATGTGTGTGCAGTTGTAAGCTTGAAGATTGTCTTTGCACCCTTGTTGGCATTTGAACTCGCAATTCTATTTGATAATGTCAGGATGTGTAAGGCTCTAATGCCTGGAGACGATGAACACGTAAACGATGATGTGATATGGGAAACGCTTCCTCACTTCTGGATTTCTATATCCATGGTCTTCTTTCTTGCTGCCACAGTATTCACTCTTTTAAAGATAAACGGTGATATTTCTGCTCTAGGCTGGTGGGACTTATTCATAAACTTTGGAATTGCACAGGGTTTTGCCTTTCTTGTTTGCACGAAGTGGTATAATCCAGCTATTCACAGACATGCTCACATTCAAGAACCCTGTTCATCTTCAATGAACGTAAGATACCTTGACTGGAATAGTGGCTTAGTCATTTCTTCAGATGAAGATCAAGACGAGACAGTAGTATGCAGCCTGCAGGATATCGGTGGGCATATTATGAAAGTTCCTCTAATCATTTTCCAGATCCTACTCTTTATGCACTTAGAGGGGAGGCCATCGGCTGCTAGGCATATCCCAATTCCAGTTCTTTTTGCTCCTCTTCTTTTACTGCAAGGAGCTGGTCTTTTGTTTTCCGCATATAGATTAACAGAGAAAATTGTTCTTTTAGTACATAATGGAGTTTTTTCTGTAAGATACGTGGACATAGCATCAAAAGTTCGCGAGTATTTTGGGTTCTATCGCCGTGGTTCAAGGTTATTGGGCTGGTGGTCGATTGACGAAGGAAGTCGAGAGGAACAGGCTAGACTGTATTGTGCAGGGGCTTCAGGGTACAACACTTTTTCACCCGATATAGTGAAGAAGTTGCCTAGATCGGACCTTGTTGAGGAGGTTTGGAAACTGCAAGCTGCACTCAGTGAGCAAACGGAAGTCACGAAATTTAGCCAGCAGGAGTACGAAAGACTTCAGAATGAAAAGATCCTATGTAGAGTATGCTTTGAAGAACAGATTAATATAGTCCTGCTTCCATGCCGGCATCACGTTCTTTGCAGCACTTGTTGTGAGAAGTGTAAAAAGTGCCCCATATGCCGTGTCTGCATTGAACAGCGACTGCCGATATATCATGTG
>Maldo_GDDH_06G1176100
ATGTGTGGAGTTTTATCACAAAAGATCTCAGTATTAGTTGGAATGAGATTAGAGTATTTAAACTTTTCTTTTGTCATTGGTCGATGTGAGACATTTCAACATTTCCCAGTAAAAAACTTGTGGGTTCTGCTTATTAATTTAAAATGTTTCCTTCTTGGGCTCGTAGTTGATTCTATTGGGCATGCATTTTCAGTGATCGTGGAAGTTTCTTGCTCGAGATCTTTGGATTTTATGATCATATTTTCCCCTCTCTGGCTGTTCCATGTAGTTGTAGCACGAGGCAGATTTTCGTTACCTGCTCCAAACCTGCCTAATGATCGCAATTGGGCACCTTTTCATGCTGTCATGGCGACACCGTTGCTTGTCGCAGTTGAACTAACGCTTTGTATATACCTTCAGCGCAGATATGTTGTGAGCTTGAAGATTGTCTTTGCACCCTTGTTGGCATTTGAACTAGCAATTCTATTGATAATGTCAGGTATCTCTATTTCTTCCAATCATATTTCCAAACTTCCT
>Maldo_GDDH_06G1211300
ATGATGAACTGGCGGAGAGTGTTGAAGTCCGTGCAGGCCCTGGCGGCCCACAGCCTCCTCTTCTCCTTCACGCTACTGCTCGTTCTCAAGCTGGACGGCGTCGCCGCCTCCTACTCTTGGTGGATAATTTTCTTTCCACTTTGGATATTTCATGCAGTTGTTGCCCGAGGAAGATTCTCACTACCTGCTCCTTCAGTTCCACACAGTCGTCATTGGGCACCATGTCATGCTATTGCCGCTACACCATTGCTAGTTGCATTTGAGTTGCTCCTTTGTATATATCTTGAAAGTGTTTCCGTTCATGGTTTTGCAGCTGTCAACTTGAAGGTTGTCTTTCTACCCTTACTGGCATTCGAAATAATTATTCTAATTGACAATTTCAGGATGTGCAGGGCTCTAATGCCAGGGGATGATGAAAGCATGAGTGATGAGACAATATGGGAAACACTTCCTCATTTCTGGGTAGCAATCTCCATGGTTTTCTTTGTTGCTGCTACAGTGTTCACCCTGCTGAAGTTATGCGGTGATGTCGATGCTCTTGGTTGGTGGGATTTATTTATAAATTTTGGTATTGCAGAATGCTTTGCCTTTCTTGTCTGTACAAAGTGGTCTAATCCAGTGATTCATAGAAGTGCTCATTCAAGAGAAGCTACTTCATCTTCTACAACTATTAGATATCTTGACTGGAATAGCGGTTTAGTAGTTTCAGCAGAAGAGGATCAAAATCACGATAGAATGTGTGGTCTGCAAGATATTGGTGGGCATCTTATGAAAATTCCCGTGATTGGTTTTCAAGTTCTCCTTTGTATGCGCCTTGAGGGAACCCCAGCAAATGCTAGACATATCCCACTTCCAGTTCTCTTCTCTCCTCTATTTTTACTCCAAGGTGCCGGTGTACTATTGTCTGCATGTAGGTTGGTGGAGAAAATTGTCCTTTTGTTGCGTACTGAGGCTGGCACCGGATTATATTTTAGATTTTCTTCAAGAGCTCATGACTGCTTCGGGTTTTTGCACCGTGGTTCTAGGCTACTGGGCTGGTGGTCGATTGATGAAAGAAGTCCAGAAGAAGATGCCAGACTGTTTCATGAGGGGGCTTCAGGATATAACACTTTTTCTGGTTATCCACCTGAGATAGTGAAGAAAATGCCCAAGAAGGATCTCACTGAGGAGGTCTGGAGACTTCAAGCAGCTCTTGGTGAACAGACAGAAATCACCAAATACAGCCAGCAGGAGTACGAAAGACTTCAAAATGAAAAAGTGTTATGTCGCGTTTGCTTTGAGGGAGAGATCAGCGTGGTCCTGCTACCATGTCGACATCGCGTCCTTTGCAGTTCCTGCTCTAACAAGTGTAAAAAGTGCCCGATATGCCGTGAATCAATCGAGGAGCGCTTACCTGTCTATGATGTT
>Maldo_GDDH_13G1047000
ATGTTGGTTCAGAGGAGAGTGATGACGTGGAGATCGGTGGCCAAGTCTTTGCAAACACTTGTCGCCCACGCCTCCCTTTTCACGTTCACGATTCTCCTCGTTCTCAAGCTCCGCCGTTTTGTCCGCTACTCTTGGTGGATCATATTTTCCCCTCTGTGGCTTTTCCATGTAGTTGTTGCAAGAGGCAGATTTTCATTACCTGCTCCAAAGCTGCCTAATGATCGCAATTGGGCACCTTTTCATGCTGTCATGGCGACACCGTTGCTTGTCTCATTTGAACTAATGCTTTGTATATACCTTCAGAGCAGATATGTTGTAAGCTTGAAGATTGTCTTTGCACCCTTGTTGGCATTTGAACTAGCAATTCTATTTGATAATGTCAGGATGTGTAAGGCTCTAATGCCTGGAGACGATGAACACGCGAATGATGATGTGATATGGGAAACGCTTCCTCACTTCTGGATTTCTATATCCATGGTCTTCTTTCTTGCTGCCACAGTATTCACTCTTTTAAAGATAAATGGTGATATTTCTGCTCTAGGCTGGTGGGACTTATTCATAAACTTTGGAATTGCACAGGGTTTTGCCTTTCTTGTCTGCACGAAGTGGTATAATCCAGCTATTCACAGACACGCACACATTCAAGAACCTTGTTCATCTTCCATGAATGTAAGATACCTTGACTGGAATAGCGGCTTAGTTGTTTCTTCAGATGACGATCAAGACGAGACTGTAGTATGCAGCCTTCAGGATATCGGTGGGCATATTATGAAAATTCCTCTAATCATTTTCCAGATCCTACTCTTTATGCGCTTAGAGGGGAGGCCATCGGCTGCTAGGCATATCCCAGTTCCAGTTCTTTTTGCTCCTCTTGTTTTAGTGCAAGGAACCGGTCTTTTGTTTTCCACATATAGATTAACAGAGAAAATTGTTCTTTTAGTACGTGATGGAGTTTTTTCTGTAAGATACTTGGACATAGCATCAAAAGTTCGCGAGTATTTTGGGTTCTATCGCCATGGTTCAAGGTTATTGGGCTGGTGGTCGATTGACGAAGGAAGTCGAGAGGAACAGGCTAGACTGTATTATGCAGGAGCTTCAGGATATAACACTTTTTCACCTGATATAGTGAAGAAGTTGCCTAGATCAGACCTCGTTGAGGAGATTTGGAAACTGCAAGCTGCACTCAGTGAGCAAACAGAAATCACGAAATTTAGCCAGCAGGAGTACGAAAGACTTCAGAATGAAAAGATCCTATGTAGAGTATGCTTTGAAGAACAGATTAATATAGTCCTGCTTCCATGCCGGCATCATGTTCTTTGCAGCACTTGCTGTGAGAAGTGTAAAAAGTGCCCCATATGTCGTGTCTGCATTGAACAGCGAGTGCCGATATATCATGTG
>Maldo_GDDH_14G1222000
ATGATGAACTGGTGGAGAGTGTTGAAGTCCGTGCAGGCCTTGGTGGCCCACAGCCTCCTCTTCTCCTTTACGCTACTGCTCGTCCTCAAGCTCGACGGCGTCGCCGCCTCCTACTCTTGGTGGATAATTTTCTTTCCACTTTGGATATTTCATGCAGTTGTTGCCCGAGGAAGATTCTCATTACCTGCTCCTTCCGTTCCACACAGTCGTCATTGGGCACCATGTCATGCTGTTGTCGCCACACCATTGCTAGTTGCATTTGAGTTGCTCCTTTGTATATATCTTGATAGTGTTTCCGTTCATGGTTTTGCAGCTGTCAACTTGAAGGTTGTCTTTCTACCCTTACTGGCCTTCGAAGTAATTATTCTAATTGACAATTTCAGGATGTGCAGGGCTCTAATGCCAGGGGATAATGAAGGCATTAGCGATGACACAATATGGGAGACACTTCCTCATTTCTGGGTAGCAATCTCCATGGTTTTCTTTGTTGCTGCTACAGTCTTCACTCTGCTTAAGTTATGCGGTGATGTAGGTGCTCTTGGTTGGTGGGATTTATTTATAAATTTTAGTATTGCAGAATGCTTTGCCTTTCTTGTCTGTACAAAGTGGTCCAATCCAGTGATTCATCAAAATTCTCATACAAGAGAAGCTACTTCATCTTCTACAACTATTAGATATCTTGACTGGAATAGCGGTTTAGTAGTTTCAGCAGAAGAGGATCAGAATCAAGATAAAATGTGTGGTCTGCAAGATATTGGTGGGCATCTTATGAAAATTCCCGTGATTGGCTTTCAAGTTCTCCTTTGTATGCGCCTTGCGGGAACCCCAGAAAATGCTAGACACATCCCACTTCCAGTTCTCTTCTCTCCTCTTTTTTTACTCCAAGGCGCTGGTGTACTATTTTCTGCATGTAGGTTGGTGGAGAAAATTGTACTTTTGTTGCGTAGTGGGGCTGGCACCGGATTATATTTTAGATTTTCTTCAAGAGCTCATGACTGCTTCGGGTTTTTGCACCATGGTTCTAGGCTACTGGGCTGGTGGTCGATAGATGAAGGAAGTCGAGAAGAGCATGCCAAACTGTTTCATGAGGGGGCATCAGGATACAACACTTTTTGCGGTTACCCACCTGAGATAGTGAAGAAAATGCCTAAGAAGGATCTCACTGAGGAGGTATGGAGACTTCAAGCGGCTCTTGGCGAACAGACAGAAATCACCAAATACAGCCAGCAGGAGTACGAAAGACTTCAAAATGAAAAAGTGTTGTGTCGCGTTTGCTTCGAGGGAGAGATTAGTGTGGTCCTGCTACCATGTCGGCATCGTGTCCTTTGCAGTTTCTGCTGTGACAGATGTAAAAAGTGCCCGATATGCCGCGAATCAATCGAGCAGCGCTTACCTGTGTATGATGTT
>Maldo_GDDH_16G1048600
ATGTTGGTTCAGAGGAGAGTGATGACGTGGCGGTCGGTGGCCAAGTCTCTCCAAACACTTGTCGCCCACGCGTCGCTTTTCACGTTCACGACTCTCCTCGTTCTCAAGCTCCACCGTTCCGTCCGCTACCCTTGGTGGATCATATTTTCCCCTCTCTGGCTGTTCCATGTAGTTGTAGCACGAGGCAGATTTTCGCTACCTGCTCCAAAGCTGCCTAATGATCGCAATTGGGCACCTTTTCATGCTGTCATGGCGACACCGTTGCTTGTCGCATTTGAACTAATGCTTTGTATATACCTTCAGAGCAGATATGTGTGTGCAGTTGTAAGCTTGAAGATTGTCTTTGCACCCTTGTTGGCATTTGAACTCGCAATTCTATTTGATAATGTCAGGATGTGTAAGGCTCTAATGCCTGGAGACGATGAACACGTAAACGATGATGTGATATGGGAAACGCTTCCTCACTTCTGGATTTCTATATCCATGGTCTTCTTTCTTGCTGCCACAGTATTCACTCTTTTAAAGATAAACGGTGATATTTCTGCTCTAGGCTGGTGGGACTTATTCATAAACTTTGGAATTGCACAGGGTTTTGCCTTTCTTGTTTGCACGAAGTGGTATAATCCAGCTATTCACAGACATGCTCACATTCAAGAACCCTGTTCATCTTCAATGAACGTAAGATACCTTGACTGGAATAGTGGCTTAGTCATTTCTTCAGATGAAGATCAAGACGAGACAGTAGTATGCAGCCTGCAGGATATCGGTGGGCATATTATGAAAGTTCCTCTAATCATTTTCCAGATCCTACTCTTTATGCACTTAGAGGGGAGGCCATCGGCTGCTAGGCATATCCCAATTCCAGTTCTTTTTGCTCCTCTTCTTTTACTGCAAGGAGTTGGTCTTTTGTTTTCCGCATATAGATTAACAGAGAAAATTGTTCTTTTAGTACATAATGGAGTTTTTTCTGTAAGATACGTGGACATAGCATCAAAAGTTCGCGAGTATTTTGGGTTCTATCGCCGTGGTTCAAGGTTATTGGGCTGGTGGTCGATTGACGAAGGAAGTCGAGAGGAACAGGCTAGACTGTATTGTGCAGGGGCTTCAGGGTACAACACTTTTTCACCCGATATAGTGAAGAAGTTGCCTAGATCGGACCTTGTTGAGGAGGTTTGGAAACTGCAAGCTGCACTCAGTGAGCAAACGGAAGTCACGAAATTTAGCCAGCAGGAGTACGAAAGACTTCAGAATGAAAAGATCCTATGTAGAGTATGCTTTGAAGAACAGATTAATATAGTCCTGCTTCCATGCCGGCATCACGTTCTTTGCAGCACTTGTTGTGAGAAGTGTAAAAAGTGCCCCATATGCCGTGTCTGCATTGAACAGCGACTGCCGATATATCATGTG
>Maldo_Gala_06g016140
ATGTTGGTTCAGAGGAGAGTGATGACGTGGGGGTCGGTGGCCAAGCCTCTCCAAACACTTGTCGCCGACGCGTCGCTTTTCACGTTCACGACTCTGATCGTTCTCAAGCTCCACCGTTCCGTCCGCTATCCTTGGTGGATCATATTTTCCCCTCTCTGGCTGTTCCATGTAGTTGTAGCACGAGGCAGATTTTCGTTACCTGCTCCAAACCTGCCTAATGATCGCAATTGGGCACCTTTTCATGCTGTCATGGCGACACCGTTGCTTGTCGCAGTTGAACTAACGCTTTGTATATACCTTCAGCGCAGATATGTTGTGAGCTTGAAGATTGTCTTCGCACCCTTGTTGGCATTTGAACTAGCAATTCTATTGATAATGTCAGGTATCTCTATTTCTTCCAATCATATTTCCAAACTTCCT
>Maldo_Gala_06g019080
ATGATGAACTGGCGGAGAGTGTTGAAGTCCGTGCAGGCCCTGGCGGCCCACAGCCTCCTCTTCTCCTTCACGCTACTGCTCGTTCTCAAGCTGGACGGCGTCGCCGCCTCCTACTCTTGGTGGATAATTTTCTTTCCACTTTGGATATTTCATGCAGTTGTTGCCCGAGGAAGATTCTCACTACCTGCTCCTTCAGTTCCACACAGTCGTCATTGGGCACCATGTCATGCTATTGCCGCTACACCATTGCTAGTTGCATTTGAGTTGCTCCTTTGTATATATCTTGAAAGTGTTTCCGTTCATGGTTTTGCAGCTGTCAACTTGAAGGTTGTCTTTCTACCCTTACTGGCATTCGAAATAATTATTCTAATTGACAATTTCAGGATGTGCAGGGCTCTAATGCCAGGGGATGATGAAAGCATGAGTGATGAGACAATATGGGAAACACTTCCTCATTTCTGGGTAGCAATCTCCATGGTTTTCTTTGTTGCTGCTACAGTGTTCACCCTGCTGAAGTTATGCGAATGCTTTGCCTTTCTTGTCTGTACAAAGTGGTCTAATCCAGTGATTCATAGAAGTGCTCATTCAGGAGAAGCTACTTCATCTTCTACAACTATTAGATATCTTGACTGGAATAGCGGTTTAGTAGTTTCAGCAGAAGAGGATCAAAATCACGATAGAATGTGTGGTCTGCAAGATATTGGTGGGCATCTTATGAAAATTCCCGTGATTGGTTTTCAAGTTCTCCTTTGTATGCGCCTTGAGGGAACCCCAGCAAATGCTAGACATATCCCACTTCCAGTTCTCTTCTCTCCTCTATTTTTACTCCAAGGTGCCGGTGTACTATTGTCTGCATGTAGGTTGGTGGAGAAAATTGTCCTTTTGTTGCGTACTGAGGCTGGCACCGGATTATATTTTAGATTTTCTTCAAGAGCTCATGACTGCTTTGGGTTTTTGCACCGTGGTTCTAGGCTACTGGGCTGGTGGTCGATTGATGAAAGAAGTCCAGAAGAAGATGCCAGACTGTTTCATGAGGGGGCTTCAGGATATAACACTTTTTCTGGTTATCCACCTGAGATAGTGAAGAAAATGCCCAAGAAGGATCTCACTGAGGAGGTCTGGAGACTTCAAGCAGCTCTTGGTGAACAGACAGAAATCACCAAATACAGCCAGCAGGAAATCTGGAGATCTTCGATTGTGATTGAAATTTTCTATGACACTCTACTGGTCAGGAAAAAGTGTTATGTCGCGTTTGCTTTGAGGGAGAGATCAGCGTGGTCCTGCTACCATGTCGACATCGCGTCCTTTGCAGTTCCTGCTCTAACAAGTGTAAAAAGTGCCCGATATGCCGTGAATCAATCGAGGAGCGCTTACCTGTCTATGATGTTTAGAATGAAGATGCCTCCTGTGATACTTTTTTTCGAACTGTCTCTCGTAATGGAATCACTCCCTCGAACTGCTCTGGCTGCGCAGTTCGTCGTTGTCCAGTATTCCTTCAAAATTCCACTATCTCTCTTCGCTCTCTCCGACTTGGCTCCAAATTTCTGGGCAAACGAAAGTAGGAAGAGAGCACCAATGGTGGTGATGATGGAGAATTCCTTCTTTGCGGTGATTGATAAGAAGAAC
>Maldo_Gala_13g003920
ATGTTGGTTCAGAGGAGAGTGATGACGTGGAGATCGGTGGCCAAGTCTTTGCAAACACTTGTCGCCCACGCCTCCCTTTTCACGTTCACGATTCTCCTCGTTCTCAAGCTCCGCCGTTCTGTCCGCTACTCTTGGTGGATCATATTTTCCCCTCTGTGGCTTTTCCATGTAGTTGTTGCAAGAGGCAGATTTTCATTACCTGCTCCAAAGCTGCCTAATGATCGCAATTGGGCACCTTTTCATGCTGTCATGGCGACACCGTTGCTTGTCTCATTTGAACTAATGCTTTGTATATACCTTCAGAGCAGATATGTTGTAAGCTTGAAGATTGTCTTTGCACCCTTGTTGGCATTTGAACTAGCAATTCTATTTGATAATGTCAGGATGTGTAAGGCTCTAATGCCTGGAGACGATGAACATGCGAATGATGATGTGATATGGGAAACGCTTCCTCACTTCTGGATTTCTATATCCATGGTCTTCTTTCTTGCTGCCACAGTATTCACTCTTTTAAAGATAAATGGTGATATTTCTGCTCTAGGCTGGTGGGACTTATTCATAAACTTTGGAATTGCACAGGGTTTTGCCTTTCTTGTCTGCACGAAGTGGTATAATCCAGCTATTCACAGACACGCGCACATTCAAGAACCTTGTTCATCTTCCATGAATGTAAGATACCTTGACTGGAATAGCGGCTTAGTTGTTTCTTCAGATGACGATCAAGACGAGACTGTAGTATGCAGCCTTCAGGATATCGGTGGGCATATTATGAAAATTCCTCTAATCATTTTCCAGATCCTACTCTTTATGCGCTTAGAGGGGAGGCCATCGGCTGCTAGGCATATCCCAGTTCCAGTTCTTTTTGCTCCTCTTCTTTTAGTGCAAGGAACCGGTCTTTTGTTTTCCACATATAGATTAACAGAGAAAATTGTTCTTTTAGTACATGATGGAGTTTTTTCTGTAAGATACTTGGACATAGCATCAAAAGTTCGCGAGTATTTTGGGTTCTATCGCCATGGTTCAAGGTTATTGGGCTGGTGGTCGATTGACGAAGGAAGTCGAGAGGAACAGGCTAGACTGTATTATGCAGGAGCTTCAGGATATAACACTTTTTCACCTGATATAGTGAAGAAGTTGCCTAGATCAGACCTCGTTGAGGAGATTTGGAAACTGCAAGCTGCACTCAGTGAGCAAACGGAAATCACGAAATTTAGCCAGCAGGAGTACGAAAGACTTCAGAATGTACCTTCTTCATGTACCCTTTCACAGCTACTTGTTTCCACCCTTACAGCATATTATTTTCCATCGTTTACAAGTTATGGCGATTGTACTCACCAATTCGGTGTTTTTAACGCATTTTCAGCACTTGCTGTGAGAAGTGTAAAAAGTGCCCCATATGTCGTGTCTGCATTGAACAGCGAGTGCCGATATGTCATGTGTAAAGTATGCCCGATGACCAGCAGTTGCTTG
>Maldo_Gala_14g020400
ATGATGAACTGGTGGAGAGTGTTGAAGTCCGTGCAGGCCTTGGTGGCCCACAGCCTCCTCTTCTCCTTTACGCTACTGCTCGTCCTCAAGCTCGACGGCGTCGCCGCCTCCTACTCTTGGTGGATAATTTTCTTTCCACTTTGGATATTTCATGCAGTTGTTGCCCGAGGAAGATTCTCATTACCTGCTCCTTCCGTTCCACACAGTCGTCATTGGGCACCATGTCATGCTGTTGTCGCCACACCATTGCTAGTTGCATTTGAGTTGCTCCTTTGTATATATCTTGATAGTGTTTCCGTTCATGGTTTTGCAGCTGTCAACTTGAAGGTTGTCTTTCTACCCTTACTGGCCTTCGAAGTAATTATTCTAATTGACAATTTCAGGATGTGCAGGGCTCTAATGCCAGGGGATAATGAAGGCATTAGCGATGACACAATATGGGAGACACTTCCTCATTTCTGGGTAGCAATCTCCATGGTTTTCTTTGTTGCTGCTACAGTCTTCACTCTGCTTAAGTTATGCGGTGATGTAGGTGCTCTTGGTTGGTGGGATTTATTTATAAATTTTAGTATTGCAGAATGCTTTGCCTTTCTTGTCTGTACAAAGTGGTCCAATCCAGTGATTCATCAAAATTCTCATACAAGAGAAGCTACTTCATCTTCTACAACTATTAGATATCTTGACTGGAATAGCGGTTTAGTAGTTTCAGCAGAAGAGGATCAGAATCAAGATAAAATGTGTGGTCTGCAAGATATTGGTGGGCATCTTATGAAAATTCCCGTGATTGGCTTTCAAGTTCTCCTTTGTATGCGCCTTGCGGGAACCCCAGAAAATGCTAGACACATCCCACTTCCAGTTCTCTTCTCTCCTCTTTTTTTACTCCAAGGCGCTGGTGTACTATTTTCTGCATGTAGGTTGGTGGAGAAAATTGTACTTTTGTTGCGTAGTGGGGCTGGCACCGGATTATATTTTAGATTTTCTTCAAGAGCTCATGACTGCTTCGGGTTTTTGCACCATGGTTCTAGGCTACTGGGCTGGTGGTCGATAGATGAAGGAAGTCGAGAAGAGCATGCCAAACTGTTTCATGAGGGGGCATCAGGGTATGGAGACTTCAAGCGGCTCTTGGCGAACAGACAGAAATCACCAAATACAGCCAGCAGGAGTACGAAAGACTTCAAAATGAAAAAGTGTTGTGTCGCGTTTGCTTCGAGGGAGAGATTAGTGTGGTCCTGCTACCATGTCGGCATCGTGTCCTTTGCAGTTTCTGCTGTGACAGATGTAAAAAGTGCCCGATATGCCGCGAATCAATCGAGCAGCGCTTACCTGTGTATGATGTTTAGGTTTCAATCCACCCGCCCCACTCCGAATGTTGTA
>Maldo_Gala_16g004440
ATGTTGGTTCAGAGGAGAGTGATGACGTGGCGGTCGGTGGCCAAGTCTCTCCAAACACTTGTCGCCCACGCGTCGCTTTTCACGTTCACGACTCTCCTCGTTCTCAAGCTCCACCGTTCCGTCCGCTACCCTTGGTGGATCATATTTTCCCCTCTCTGGCTGTTCCATGTAGTTGTAGCACGGGGCAGATTTTCGTTACCTGCTCCAAAGCTGCCTAATGATCGCAATTGGGCACCTTTTCATGCTGTCATGGCGACACCGTTGCTTGTCGCATTTGAACTAATGCTTTGTACATACCTTCAGAGCAGATATGTTGTAAGCTTGAAGATTGTCTTTGCACCCTTGTTGGCATTTGAACTCGCAATTCTATTTGATAATGTCAGGATGTGTAAGGCTCTAATGCCTGGAGACGATGAACACGTAAACGATGATGTGATATGGGAAACGCTTCCTCACTTCTGGATTTCTATATCCATGGTCTTCTTTCTTGCTGCCACAGTATTCACTCTTTTAAAGATAAACGGTGATATTTCTGCTCTAGGCTGGTGGGACTTATTCATAAACTTTGGAATTGCACAGGGTTTTGCCTTTCTTGTTTGCACGAAGTGGTATAATCCAGCTATTCACAGACACGCTCATATTCAAGAACCCTGTTCATCTTCAATGAACGTAAGATACCTTGACTGGAATAGTGGCTTAGTCGTTTCTTCAGATGAAGATCAAGACGAGACAGTAGTATGCAGCCTGCAGGATATCGGTGGGCATATTATGAAAGTTCCTCTAATCATTTTCCAGATTCTACTCTTTATGCACTTAGAGGGGAGGCCATCGGCTGCTAGGCATATCCCAATTCCAGTTCTTTTTGCTCCTCTTCTTTTACTGCAAGGAGCTGGTCTTTTGTTTTCCGCATATAGATTAACAGAGAAAATTGTTCTTTTAGTACATAATGGAGTTTTTTCTGTAAGATACGTGGACATAGCATCAAAAGTTCGCGAGTATTTTGGGTTCTATCGCCGTGGTTCAAGGTTATTGGGCTGGTGGTCGATTGACGAAGGAAGTCGAGAGGAACAGGCTAGACTGTATTGTGCAGGGGCTTCAGGGTACAACACTTTTTCACCCGATATAGTGAAGAAGTTGCCTAGATCGGACCTTGTTGAGGAGGTTTGGAAACTGCAAGCTGCACTCAGTGAGCAAACGGAAGTCACGAAATTTAGCCAGCAGGAGTACGAAAGACTTCAGAATTCCTGCTTCCATGCCGGCATCACGTTCTTTGCAGCACTTGTTGTGAGAAGTGTAAAAAGTGCCCCATATGCCGTGTCTGCATTGAACAGCGACTGCCGATATATCATGTGTAAAGTAGGCCTGAAGACCAGCAGCTCCACAACTCTTAAGTTGCTTGTGATTTTAGGT
>Pyrco_DAP_Chr13v0.1_32066.1
ATGTTGGTTCAGAGGAGAGTGATGACGTGGAGATCGGTGGCCAAGTCTTTGCAAACACTTGTCGCCCACGCCTCCCTTTTCACGTTCACGATTCTCCTCGTTCTCAAACTCCACCGTTCCGTCCGCTACTCTTGGTGGATCATATTATCCCCTCTGTGGCTTTTCCATGTAGTTGTAGCACGAGGCAGATTTTCGTTACCTGCTCCAAAGCTCCCTAATGATCGCAATTGGGCACCTTTTCATGCTGTCATGGCGACACCATTGCTTGTCGCATTTGAACTAATGCTTTGTATATACCTTCAGAGCAGATATGTTGTAAGCTTGAAGATTGTCTTTGCACCCTTGTTGGCATTTGAACTAGCAATTCTATTTGATAATGTCAGGATGTGTAAGGCTCTAATGCCTGGAGACGATGAACATGCGAATGATGATGTGATATGGGAAACGCTTCCTCACTTCTGGATTTCTATATCCATGGTCGTCCTTCTTGCTGCCACAGTATTCACTCTTTTAAAGATAAATGGTGATATTTCTGCTCTAGGCTGGTGGGACTTATTCATAAACTTTGGAATTGCACAGGGTTTTGCCTTTCTTGTTTGCACGAAGTGGTATAATCCAGCTATTCACAGACACGCTCACATTCAAGAACCTTGTTCATCTTCCATGAATGTAAAATACGTTGACTGGAATAGTGGCTTAGTTGTTTCTTCAGATGACGATCAAGACGAGACTGTAGTATGCAGCCTGCAGGATATCGGTGGGCATATTATGAAAATTCCTCTAATCATTTTCCAGATCCTACTCTTTATGCACTTAGAGGGGAGGCCATCGGCTGCTAGGCATATCCCAGTTCCAGTTCTTTTTGCTCCTCTTCTTTTAGTGCAAGGAACCGGTCTTTTGTTTTCTGCATATAGATTAACAGAGAAAATTGTTCTTTTAGTACATGATGGAGTTTTTTCTGTAAGATACTTGGACATAGCATCAAAAGTTCGCGAGTATTTTGGGTTCTATCGCCATGGTTCAAGGTTATTGGGCTGGTGGTCGATTGACGAAAGAAGTCGAGAGGAACAGGCTAGACTGTATTGTGCAGAGGCTTCAGGGTATAACACTTTTTCACCTGATATAGTGAAGAAGTTGCCTAGATCGGACCTTGTTGAGGAGATTTGGAAACTGCAAGCTGCACTCAGTGAGCAAACAGAAATCACGAAATTTAGCCAGCAGGAGAAAAGATCCTATGTAGAGTATGCTTTGAAGAACAGATTAATATGGTCCTGCTTCCATGCAGGCATCATGTTCTGTGCAGCGAGTGCCGATATCTCATGTGTAAAGTATGCCCGAAGACCAGCAGTTGTTGCTTGTGATTTTCGGATACTAGGTCGAGACAAGCAATTGGAAGCTGGAAATTTTTCTTTCAACCATGCCCTTTTTGTTGTGGTA
>Pyrco_DAP_Chr16v0.1_40631.1
ATGTTGGTTCAGAGGAGAGTGATGACGTGGCGGTCGGTGGCCAAGTCTCTCCAAACACTTGTCGCCCACGCGTCGCTTTTCACGTTCACGAGTCTCCTCGTTCTCAAGCTCCACGGTTCCGTCCGCTACCCTTGGTGGATCATATTTTCCCCTCTCTGGCTGTTCCATGTAGTTGTAGCACGAGGCAGATTTTCGTTACCTGCTCCAAAGCTGCCTAATGATCGCAATTGGGCACCTTTTCATGCTGTCATGGCGACACCGTTGCTTGTCGCATTTGAACTAATGCTTTGTATATACCTTCAGAGCAGATATGTTGTAAGCTTGAAGATTGTCTTTGCACCCTTGTTGGCATTTGAACTAGCAATTCTATTTGATAATGTCAGGATGTGTAAGGCTCTAATGCCTGGAGACGATGAACACGTAAACGATGATGTGATATGGGAAACGCTTCCTCACTTCTGGATTTCTATATCCATGGTCTTCTTTCTTGCTGCCACAGTATTCACTCTTTTAAAGATAAATGGTGATATTTCTGCTCTAGGCTGGTGGGACTTATTCATAAACTTTGGAATTGCACAGGGTTTTGCCTTTCTTGTTTGCACAAAGTGGTATAATCCAGCTATTCACAGACACGCTCACATTCAAGAACCCTGTTCATCTTCAATGAACGTAAGATACCTTGACTGGAATAGTGGCTTAGTCGTTTCTTCAGATGAAGATCAAGACGAGACTGTAGTATGCAGCCTGCAGGATATTGGTGGGCATATTATGAAAGTTCCTCTAATCATTTTCCAGATCCTACTCTTTATGCACTTAGAGGGGAGGCCATCGGCTGCTAGGCATATCCCAGTTCCAGTTCTTTTTGCTCCTCTTCTTTTACTGCAAGGAGCTGGTCTTTTGTTTTCCGCATATAGATTAACAGAGAAACTTGTTCTTTTAGTACATAATGGAGTTTTTTCTGTAAGATACATGGACATAGCATCAAAAGTTCGCGAGTATTTTGGATTCTATCGCCGTGGTTCAAGGTTATTGGGCTGGTGGTCGATTGACGAAGGAAGTCGAGAGGAACAGGCTAGACTGTATTGTGCAGGGGCTTCAGGGTACAACACCTTTTCACCTGATATAGTGAAGAAGTTGCCTAGATCGGACCTTGTTGAGGAGATTTGGAAACTGCAAGCCGCACTCAGTGAGCAAACAGAAATCACGAAATTTAGCCAGCAGGAGTACGAAAGACTTCAGAATGAAAAGATCCTATGTAGAGTATGCTTTGAAGAACAGATTAATGTAGTCCTGCTTCCATGCCGGCATCACGTTCTTTGCAGGCCTGAAGACCAGCAGCTCCAGAACTCT
>Pyrco_BP1_001829.1
ATGTTGGTTCAGAGGAGAGTGATGACGTGGCGGTCGGTGGCCAAGTCTCTCCAAACACTTGTCGCCCACGCGTCGCTTTTCACGTTCACGACTCTCCTCGTTCTCAAGCTCCACGGTTCCGTCCGCTACCCTTGGTGGATCATATTTTCCCCTCTCTGGCTGTTCCATGTAGTTGTAGCACGAGGCAGATTTTCGTTACCTGCTCCAAAGCTGCCTAATGATCGCAATTGGGCACCTTTTCATGCTGTCATGGCGACACCGTTGCTTGTCGCATTTGAACTAATGCTTTGTATATACCTTCAGAGCAGATATGTTGTAAGCTTGAAGATTGTCTTTGCACCCTTGTTGGCATTTGAACTAGCAATTCTATTTGATAATGTCAGGATGTGTAAGGCTCTAATGCCTGGAGACGATGAACACGTAAACGATGATGTGATATGGGAAACGCTTCCTCATTTCTGGATTTCTATATCCATGGTCTTCTTTCTTGCTGCCACAGTATTCACTCTTTTAAAGATAAATGGTGATATTTCTGCTCTAGGCTGGTGGGACTTATTCATAAACTTTGGAATTGCACAGGGTTTTGCCTTTCTTGTTTGCACAAAGTGGTATAATCCAGCTATTCACAGACACGCTCACATTCAAGAACCCTGTTCATCTTCAATGAACGTAAGATACCTTGACTGGAATAGTGGCTTAGTCGTTTCTTCAGATGAAGATCAAGACGAGAATGTAGTATGCAGCCTGCAGGATATCGGTGGGCATATTATGAAAGTTCCTCTGATCATTTTCCAGATCCTACTCTTTATGCACTTAGAGGGGAGGCCATCGGCTGCCAGGCATATCCCAGTTCCAGTTCTTTTTGCTCCTCTTCTTTTACTGCAAGGAGCTGGTCTTTTGTTTTCCGCATATAGATTAACAGAGAAACTTGTTCTTTTAGTACATAATGGAGTTTTTTCTGTAAGATACATGGACATAGCATCAAAAGTTCGCGAGTATTTTGGATTCTATCGCCGTGGTTCAAGGTTATTGGGCTGGTGGTCGATTGACGAAGGAAGTCGAGAGGAACAGGCTAGACTGTATTGTGCAGGGGCTTCAGGGTATAACACCTTTTCACCCGATATAGTGAAGAAGTTGCCTAGATCGGACCTTGTTGAGGAGATTTGGAAACTGCAAGCTGCACTCAGTGAGCAAACAGAAATCACGAAATTTAGCCAGCAGGAGTACGAAAGACTTCAGAATACATCTGCACTAGAGAAGCGCCCTTGTGGTGAGTTGGATGGATGTGCGACGAGCAATTTTGACTATTCCAAGCAGCGCACCTGTGGTGGGAATCCTTTCTCGTCGCCACCAAACTCGTCTGTGGTTGTTGGGCCGTGCCCAGCCCACCAAAAAGATGGGGCCCACTTTATGCAGTCCCACAATCCG
>Pyrco_BP1_024896.1
ATGTTGGTTCAGAGGAGAGTGATGACGTGGAGATCGGTGGCCAAGTCTTTGCAAACACTTGTCGCCCACGCCTCCCTTTTGACGTTCACGATTCTCCTCGTTCTCAAGCTCCACCGTTCCGTCCGCTACTCTTGGTGGATCATATTATCCCCTCTGTGGCTTTTCCATGTAGTTGTAGCACGAGGCAGATTTTCGTTACCTGCTCCAAAGCTCCCTAATGATCGCAATTGGGCACCTTTTCATGCTGTCATGGCGACACCATTGCTTGTCGCATTTGAACTAATGCTTTGTATATACCTTCAGAGCAGATATGTTGTAAGCTTGAAGATTGTCTTTGCACCCTTGTTGGCATTTGAACTAGCAATTCTATTTGATAATGTCAGGATGTGTAAGGCTCTAATGCCTGGAGACGATGAACATGCGAATGATGATGTGATATGGGAAACGCTTCCTCACTTCTGGATTTCTATATCCATGGTCGTCCTTCTTGCTGCCACAGTATTCACTCTTTTAAAGATAAATGGTGATATTTCTGCTCTAGGCTGGTGGGACTTATTCATAAACTTTGGAATTGCACAGGGTTTTGCCTTTCTTGTTTGCACGAAGTGGTATAATCCAGCTATTCACAGACACGCTCACATTCAAGAACCTTGTTCATCTTCCATGAATGTAAAATACGTTGACTGGAATAGTGGCTTAGTTGTTTCTTCAGATGACGATCAAGACGAGACTGTAGTATGCAGCCTGCAGGATATCGGTGGGCATATTATGAAAATTCCTCTAATCATTTTCCAGATCCTACTCTTTATGCACTTAGAGGGGAGGCCATCGGCTGCTAGGCATATCCCAGTTCCAGTTCTTTTTGCTCCTCTTCTTTTAGTGCAAGGAACCGGTCTTTTGTTTTCTGCATATAGATTAACAGAGAAAATTGTTCTTTTAGTACATGATGGAGTTTTTTCTGTAAGATACTTGGACATAGCATCAAAAGTTCGCGAGTATTTTGGGTTCTATCGCCATGGTTCAAGGTTATTGGGCTGGTGGTCGATTGACGAAAGAAGTCGAGAGGAACAGGCTAGACTGTATTGTGCAGAGGCTTCAGGGTATAACACTTTTTCACCTGATATAGTGAAGAAGTTGCCTAGATCGGACCTTGTTGAGGAGATTTGGAAACTGCAAGCTGCACTCAGTGAGCAAACAGAAATCACGAAATTTAGCCAGCAGGAGTATGAAAGACTTCAGAATGTACCTTCTTCATGTACCCTTTCACAGCTACTTGTTTCCACCCTTACAGCATATTATTTTCCATCGTTTGCAAGTTATGGTGATTTTACTCACCAATTCAGTGTTTTTAACGCATTCTCAGCACTTGCTGTGAGAAGTGTAAAAAGTGCCCCATATGTCGTGTCAGAATTGAACAGCGAGTGCCGATATCTCATGTGTAAAGTATGCCCGAAGACCAGCAGTTGTTGCTTG
>Pyrco_BP1_038999.1
ATGGGCTGGGCCCTCTGGCGAGGAGATCCAAGAGCTCGACAGTTGGATCATTTGACGGGCTGTGTTTGTCAGTTCATACTTTTGTTTGGAACTGTTCTTGAAAAAGTTAAAAGTAGGAGTGGGGTAGTAATTCGTGTTCTGGAATTTGAGATCCTCTTTGGATTTCACTTCTCGGAATCCGGATCTTTATTTTGTGTGAGGGGTAAAATGGACCGCACAATCCGGGTGCCGGAATCGGAAAGAGCACAGTCGGAGCAGGCCGCGCCGGCCGTTTCCGCCGCACGAACGACGTCGTTTTACGGTGATGATGAACTGGTGGAGAGTGTTGAAGTCCGTGCAGGCCCTGGCGGCCCACAGCCTCCTCTTCTCCTTCACGCTACTGCTCGTTCTCAAGCTGGACGGCTTCGCCGCTTCCTACTCTTGGTGGGTGGGAAAGTTTGGGAAAATTTTTGTTTGATTGATAAGGCAGGAATCAGTCTTCCAACTGATAGCGGTATTGGCACCTCCTGGAAGAGATTTCGTTGTGAAAGTGAGATGGAGGATAGGATAATTTTCTTTCCACTTTGGATATTTCATGCAGTTGTTGCCCGAGGAAGATTCTCACTACCTGCTCCTTCAGTTCCACACAGTCGTCTTTGGGCACCATGTCATACTATTGCCGCCACACCATTGCTAGTTGCATTTGAGTTGCTCCTTTGTATATATCTTGAAAGTGTTTCCGTTGGTTTTGCAGCTGTCAACTTGAAGGTTGTCTTTCTACCCTTACTGGCATTCGAAATAATTATTCTAATTGACAATTTCAGGATGTGCAGGGCTCTAATGCCAGGGGATGATGAAAGCATGAGTGATGAGGCAATATGGGAGACACTTCCTCATTTCTGGGTAGCAATCTCCATGGTTTTCTTTGTTGCTGCTACAGTGTTCACCCTGCTTAAGTTATGCGGTGATGTAGGTGCTCTTGGTTGGTGGGACTTATTTATAAATTTTGGTATTGCAGAATGCTTTGCCTTTCTTGTCTGTACAAAGTGGTCTAATCCAGTGATTCATAGAAGTGCTCATTCAAGAGAAGCTACTTCATCTTCTACAACTATTAGATATCTTGACTGGAATAGCGGTTTAGTAGTTTCAGCAGAAGAGGATCAAAATCAAGATAGAATGTGTGGTCTGCAAGATATTGGTGGGCATCTTATGAAAATTCCAGTGATTGGTTTTCAAGTTCTCCTTTGTATGCGCCTTGAGGGAACCCCAGCAAATGCTAGACATATCCCACTTCTAGTTCTCTTCTCTCCTCTTTTTTTACTCCAAGGCGTCGGTGTACTATTGTCTGCATGTAGGTTGGTGGAGAAAATTGTACTTTTGTTGCGTACTGGGGCTGGCACCGGATTATATTTTAGAGTTTCTTCAAGAGCTCATGACTGCTTCGGGTTTTTGCACCGTGGTTCTAGGCTACTGGGCTGGTGGTCGATTGATGAAAGAAGTCGAGAAGAAGATGCCAGACTGTTTCATGAGGGGGCTTCAGGATATAACACTTTTTCTGGTTATCCACCTGAGATAGTGAAGAAAATGCCCAAGAAGGATCTCACTGAGGAGGTATGGAGACTTCAAGCAGCTCTTGGTGAACAGACAGAAATCACCAAATACAGCCAGCAGGAGTACGAAAGACTTCAAAATGAAAAAGTGTTATGTCGCGTTTGCTTCGAGGGAGAGATCAGTGTGGTCCTGCTACCATGTCGACATCGTGTCCTTTGCAGTTCCTGCTCTGACAAGTGTAAAAAGTGCCCGATATGCCGTGAATCAATCGAGAAGCGCTTACCTGTCTATGATGTT
>Pyrco_BP_DH_06g18860
ATGATGAACTGGTGGAGAGTGTTGAAGTCCGTGCAGGCCCTGGCGGCCCACAGCCTCCTCTTCTCCTTCACGCTACTGCTCGTTCTCAAGCTGGACGGCTTCGCCGCTTCCTACTCTTGGTGGATAATTTTCTTTCCACTTTGGATATTTCATGCCGTTGTTGCCCGAGGAAGATTCTCACTACCTGCTCCTTCAGTTCCACACAGTCGTCTTTGGGCACCATGTCATACTATTGCCGCCACACCATTGCTAGTTGCATTTGAGTTGCTCCTTTGTATATATCTTGAAAGTGTTTCCGTTGGTTTTGCAGCTGTCAACTTGAAGGTTGTCTTTCTACCCTTACTGGCATTCGAAATAATTATTCTAATTGACAATTTCAGGATGTGCAGGGCTCTAATGCCAGGGGATGATGAAAGCATGAGTGATGAGGCAATATGGGAGACACTTCCTCATTTCTGGGTAGCAATCTCCATGGTTTTCTTTGTTGCTGCTACAGTGTTCACCCTGCTTAAGTTATGCGGTGATGTAGGTGCTCTTGGTTGGTGGGACTTATTTATAAATTTTGGTATTGCAGAATGCTTTGCCTTTCTTGTCTGTACAAAGTGGTCTAATCCAGTGATTCATAGAAGTGCTCATTCAAGAGAAGCTACTTCATCTTCTACAACTATTAGATATCTTGACTGGAATAGCGGTTTAGTAGTTTCAGCAGAAGAGGATCGATCAATGGAGGCCCAATCCAAAATTTCAGGTATCAAGATAGAATGTGTGGTCTGCAAGATATTGGTGGGCATCTTA
>Pyrco_BP_DH_06g18870
ATGACTGCTTCGGGTTTTTGCACCGTGGTTCTAGGCTACTGGGCTGGTGGTCGATTGATGAAAGAAGTCGAGAAGAAGATGCCAGACTGTTTCATGAGGGGGCTTCAGGATAACACTTTTTCTGGTTATCCACCTGAGATAGTGAAGAAAATGCCCAAGAAGGATCGATCACTGAGGAGGTATGGAGACTTCAAGCAGCTCTTGGTGAACAGACAGAAATCACCAAATACAGCCAGCAGGAGTACGAAAGACTTCAAAATGAAAAAGTGTTATGTCGCGTTTGCTTCGAGGGAGAGATCAGTGTGGTCCTGCTACCATGTCGACATCGTGTCCTTTGCAGTTCCTGCTCTGACAAGTGTAAAAAGTGCCCGATATGCCGTGAATCAATCGAGAAGCGCTTACCTGTCTATGATGTTTAGGTTTAAATCCTCCCTGCATCGAATTTTGTTTACAATATGGAACTGGGGTACA
>Pyrco_BP_DH_13g04110
ATGTTGGTTCAGAGGAGAGTGATGACGTGGAGATCGGTGGCCAAGTCTTTGCAAACACTTGTCGCCCACGCCTCCCTTTTCACGTTCACGATTCTCCTCGTTCTCAAACTCCACCGTTCCGTCCGCTACTCTTGGTGGATCATATTATCCCCTCTGTGGCTTTTCCATGTAGTTGTAGCACGAGGCAGATTTTCGTTACCTGCTCCAAAGCTCCCTAATGATCGCAATTGGGCACCTTTTCATGCTGTCATGGCGACACCATTGCTTGTCGCATTTGAACTAATGCTTTGTATATACCTTCAGAGCAGATATGTTGTAAGCTTGAAGATTGTCTTTGCACCCTTGTTGGCATTTGAACTAGCAATTCTATTTGATAATGTCAGGATGTGTAAGGCTCTAATGCCTGGAGACGATGAACATGCGAATGATGATGTGATATGGGAAACGCTTCCTCACTTCTGGATTTCTATATCCATGGTCGTCCTTCTTGCTGCCACAGTATTCACTCTTTTAAAGATAAATGGTGATATTTCTGCTCTAGGCTGGTGGGACTTATTCATAAACTTTGGAATTGCACAGGGTTTTGCCTTTCTTGTTTGCACGAAGTGGTATAATCCAGCTATTCACAGACACGCTCACATTCAAGAACCTTGTTCATCTTCCATGAATGTAAAATACGTTGACTGGAATAGTGGCTTAGTTGTTTCTTCAGATGACGATCAAGACGAGACTGTAGTATGCAGCCTGCAGGATATCGGTGGGCATATTATGAAAATTCCTCTAATCATTTTCCAGATCCTACTCTTTATGCACTTAGAGGGGAGGCCATCGGCTGCTAGGCATATCCCAGTTCCAGTTCTTTTTGCTCCTCTTCTTTTAGTGCAAGGAACCGGTCTTTTGTTTTCTGCATATAGATTAACAGAGAAAATTGTTCTTTTAGTACATGATGGAGTTTTTTCTGTAAGATACTTGGACATAGCATCAAAAGTTCGCGAGTATTTTGGGTTCTATCGCCATGGTTCAAGGTTAGTGGGCTGGTGGTCGATTGACGAAAGAAGTCGAGAGGAACAGGCTAGACTGTATTGTGCAGAGGCTTCAGGGTATAACACTTTTTCACCTGATATAGTGAAGAAGTTGCCTAGATCGGACCTTGTTGAGGAGATTTGGAAACTGCAAGCTGCACTCAGTGAGCAAACAGAAATCACGAAATTTAGCCAGCAGGAGTATGAAAGACTTCAGAATGAAAAGATCCTATGTAGAGTATGCTTTGAAGAACAGATTAATATGGTCCTGCTTCCATGCAGGCATCATGTTCTGTGCAGCACTTGCTGTGAGAAGTGTAAAAAGTGCCCCATATGTCGTGTCTGCATTGAACAGCGAGTGCCGATATCTCATGTG
>Pyrco_BP_DH_14g18360
ATGATGAACTGGTGGAGAGTGTTGAAGTCCGTGCAGGCCTTGGTGGCCCACAGCCTCCTCTTCTCCTTTACGCTACTGCTCGTCCTCAAGCTCGACGGCGTCGCCGCCTCCTACTCTTGGTGGATAATTTTCTTTCCACTTTGGATATTTCATGCAGTTGTTGCCCGAGGAAGATTCTCATTACCTGCTCCTTCTGTTCCACACGGTCGTCATTGGGCACCATGTCATGCTGTTGTTGCCACACCATTGCTAGTTGCATTTGAGTTGCTCCTTTGTATATATCTTGAAAGTGTTTCCGTTCATGGTTTTGCAGCTGTCAACTTGAAGGTTGTCTTTCTACCCTTACTGGCCTTTGAAGTAATTATTCTAATTGACAATTTCAGGATGTGCAGGGCTCTAATGCCAGGGGATAATGAAGGCATGAGCGATGAGACAATATGGGAGACACTTCCTCATTTCTGGGTAGCAATCTCCATGGTTTTCTTTGTTGCTGCTACAGTCTTCACTCTGCTTAAGTTATGCGGTGATGTTGGTGCTCTTGGTTGGTGGGATTTATTTATAAATTTTAGTATTGCAGAATGCTTTGCCTTTCTTGTCTGTACAAAGTGGTCCAATCCAGTGATTCATAGAAATTCTCGTACAAGAGAAGCTACTTCATCTTCTACAACTATTAGATATCTTGACTGGAATAGTAGTTTAGTAGTTTCAGCAGAAGAGGATCAGAATCAAGATAGAATGTGTGGTCTGCAAGATATTGGTGGGCATCTTATGAAAATTCCCGTGATTGGCTTTCAAGTTCTCCTTTGTATGCGCCTTGCGGGAACCCCAGAAAACGCTAGACACATCCCACTTCCAGTTCTCTTCTCTCCTCTTTTTTTACTCCAAGGCGCCGGTGTACTATTTTCTGCATGTAGGTTGGTGGAGAAAATTGTACTTTTGTTGCGTAGTGGGGCTGGCACGGGATTATATTTTAGATTTTCTTCAAGAGCTCATGACTGCTTCGGGTTTTTGCACCATGGTTCTAGGCTACTGGGCTGGTGGTCGATAGATGAAGGAAGTCGAGAAGAACATGCCAAACTGTTTCATGAGGGGGCATCCGGATACAACACTTTTTGTGGTTACCCACCTGAGATAGTGAAGAAAATGCCTAAGAAGGATCTCACTGAGGAGGTGTGGAGACTTCAAGCGGCTCTTGGCGAACAGACAGAAATCACCAAATACAGCCAGCAGGAGTACGAAAGACTTCAAAATGAAAAAGTGTTATGTCGCGTTTGCTTCGAGGGAGAGATTAGTGTGGTCCTGCTACCATGTCGGCATCGTGTCCTTTGCAGTTTCTGCTGTGACAAATGTAAGAAGTGCCCGATATGCCGTGAATCAATCGAGCAGCGGTTACCTGTGTATGATGTT
>Pyrco_BP_DH_16g04250
ATGTTGGTTCAGAGGAGAGTGATGACGTGGCGGTCGGTGGCCAAGTCTCTCCAAACACTTGTCGCCCACGCGTCGCTTTTCACGTTCACGACTCTCCTCGTTCTCAAGCTCCACGGTTCCGTCCGCTACCCTTGGTGGATCATATTTTCCCCTCTCTGGCTGTTCCATGTAGTTGTAGCACGAGGCAGATTTTCGTTACCTGCTCCAAAGCTGCCTAATGATCGCAATTGGGCACCTTTTCATGCTGTCATGGCGACACCGTTGCTTGTCGCATTTGAACTAATGCTTTGTATATACCTTCAGAGCAGATATGTTGTAAGCTTGAAGATTGTCTTTGCACCCTTGTTGGCATTTGAACTAGCAATTCTATTTGATAATGTCAGGATGTGTAAGGCTCTAATGCCTGGAGACGATGAACACGTAAACGATGATGTGATATGGGAAACGCTTCCTCATTTCTGGATTTCTATATCCATGGTCTTCTTTCTTGCTGCCACAGTATTCACTCTTTTAAAGATAAATGGTGATATTTCTGCTCTAGGCTGGTGGGACTTATTCATAAACTTTGGAATTGCACAGGGTTTTGCCTTTCTTGTTTGCACAAAGTGGTATAATCCAGCTATTCACAGACACGCTCACATTCAAGAACCCTGTTCATCTTCAATGAACGTAAGATACCTTGACTGGAATAGTGGCTTAGTCGTTTCTTCAGATGAAGATCGA
>Pruav_sc0000383.1_g820.1.mk
ATGATGAACTGGCGGAGAGTGTTGAAGTCCGTACAGGCCTTAGCAGCCCACAGCCTCCTCTTCACCTTCACGCTCTTGCTCGTTCTCAAGCTCGACCATGTCACCTCCTACTCTTGGTGGATAATTTTCTTTCCACTTTGGATATTTCATGCTGTTGTTGCCCGAGGAAGATTCTCATTACCTGCTCCATCAGTTCCACACAGTCGTCATTGGGCACCATGTCATGCTGTTGTGGCCACACCATTGCTTATTGCATTTGAGTTGCTCCTTTGTATATATCTTGAAAGCATTTATGTTCACGGTTTTGCAGCTGTCAACTTGAAGGTTGTCTTTCTTCCCTTACTGGCATTCGAAATAATTATTCTAATTGACAATTTCAGAATGTGTAGGGCTCTAATGCCAGGGGATGATGAAAGCATGAATGATGAGGCAATATGGGAGACACTTCCACATTTCTGGGTAGCAATCTCCATGGTTTTCTTTGTTGCTGCTACAATCTTCACCCTGCTTAAGTTATGCGGTGAAGTAGGTGCTCTTGGTTGGTGGGATTTATTTATAAATTTTGGAATTGCAGAGTGCTTTTCCTTTCTTGTCTGTACAAAATGGTCTAATCCAGTGATTCATAGAAATTCTCGCACAAGAGAAGCTACTTCATCTTCTACAACAATCAGATATCTTGACTGGAATAGTGGTTTAATAGTTTCAGCAGAAGAGGATCAACATCGAGATAGAATGTGTGGTCTGCAAGATATTGGTGGGCATCTTATGAAAATTCCTGTGATTGGTTTTCAAGTTCTCCTTTGTATGCGCCTTGAGGGAACCCCAGCAAATGCTAGGCATATCCCACTTCCAGTTCTCTTCTCTCCTCTTTTTTTACTCCAAGGTGCCGGTGTACTATTTTCTGCATGTAGGTTGGTGGAGAAAATTGTACTTTTGCTGCGTAGTGGGGCTGGCACCGGAATATATTTTAGAATTTCTTCCAAGGCTCACGACTGCTTTGGGTTTTTGCACCATGGTTCCAGGCTACTGGGCTGGTGGTCAATAGATGAAGGAAGTCGCGAGGAACATGCCCGATTATTTCATGAGGGGGCTTCAGGATACAACACTTTCTGTGGCTATCCACCTGAGATCGTGAAGAAAATGCCTAAAAAGGATCTCACTGAGGAGGAAAAAGTGTTATGTCGCGTTTGCTTCGAGGGAGAGATCAGCGTGGTCCTACTACCATGTAGGCATCGCGTCCTTTGCAGTACCTGCTGTGACAAGTGTAAAAAATGCCCAATATGCCGTGTTTGTATTGAGGAGCGCTTACCTGTGTATGATGTT
>Pruav_sc0003685.1_g120.1.mk
ATGTTGGTTCCGCGGAGAGTGATGACGTGGAGGTCGGTGGCCAAGTCTCTGCAACCTCTTCTTGCCCATGCCTCGCTTTTCACATTCACGATTTTCCTCGTCCTTAAACTCCACCATGCCGTGCGGTACCATTGGTGGATCATATTTTCCCCTCTGTGGCTTTTCCATGCAGTTGTATCACGAGGCAGATTTTCGTTACCTGCTCCAAAGCTGCCTAATGATCGCAACTGGGCACCTTTTCATGCTGTCATGGCGACACCGTTGCTTGTCGCATTTGAACTAATGCTTTGTATCTATCTTGAGAGCAGATATGTTGTAAGCTTGAAGATTGTCTTTGCACCTTTGGTGGCGTTGGAACTCGCAATTCTATTTGATAATATCAGGATGTGTAAGGCTCTAATGCCTAGTGATGATGAGCACGTGAGTGATGATGTGATATGGGAAACGCTTCCTCACTTCTGGATCTCTATATCCATGGTCTTCCTTACTGCTGCCACAATATTTACTCTTCTAAAGATAAATGGTGATATTTCTGTTTTAGGCTGGTGGGACTTGTTTATTAACTTTGGAATTGCAGAGTGTTTTGCCTTTCTTGTTTGCACGAAGTGGTATAATCCAGCTATTCACAGACATGCTCACATTCAAGAACCATGTTCACCTTCAATGACTATAAGATACCTTGACTGGAATAGTGGCTTAGTAGTTTCTTCAGATGAAGATCAAGACGAGAGTGCAGTATGCAGCCTGCAGGATATTGGTGGACATATTATGAAAATTCCTCTAATCTGTTTCCAGATCCTACTCTTTATGCACTTAGAGGGAAGACCATCTGTTGCTAGGCATATCTCAATTCCAGTTCTTTTCACTCCTCTTCTTTTACTGCAAGGAGCCGGTGTTTTATTTGCTGCATATAGATTAACAGAGAAAATTCTTCTTTTAGTACATAATGGAGTTTTTTCTGGAAGATACTTGGACATAACATCAAAAGTTCGTGAGTATTTTGGGTTCTTTCGCCATGGTTCAAGGTTTTTGGGTTGGTGGTCGATTGACGAAGGAAGTCGAGAGGAACAGGCTAGACTGTATTGTGCAGGGGCTTCAGGGTATGACACTTTTTCACCTGATATAGTGAAGAAGTTGCCTAGATCGGACCTTGTTCAGGAGATTTGGAAACTGCAAGCTGCACTCAGTGAGCAAACAGAAATCACAAAATTTAGCCAGCAGGAGTATGAAAGACTTCAGAATGTAATGGTTCAAATGACTTGTTGTTTTCCACATAATGAGTATACGAATATTTTCCTGTTGATTTCA
>Pyrusco16g003960.1
ATGTGTGCTGTTGTAAGCTTGAAGATTGTCTTTGCACCCTTGTTGGCATTTGAACTAGCAATTCTATTTGATAATGTCAGGATGTGTAAGGCTCTAATGCCTGGAGACGATGAACACGTAAACGATGATGTGATATGGGAAACGCTTCCTCACTTCTGGATTTCTATATCCATGGTCTTCTTTCTTGCTGCCACAGTATTCACTCTTTTAAAGATAAATGGTGATATTTCTGCTCTAGGCTGGTGGGACTTATTCATAAACTTTGGAATTGCACAGGGTTTTGCCTTTCTTGTTTGCACAAAGTGGTATAATCCAGCTATTCACAGACACGCTCACATTCAAGAACCCTGTTCATCTTCAATGAACGTAAGATACCTTGACTGGAATAGTGGCTTAGTCGTTTCTTCAGATGAAGATCAAGACGAGACTGTAGTATGCAGCCTGCAGGATATCGGTGGGCATATTATGAAAATTCCTCTAATCATTTTCCAGATCCTACTCTTTATGCACTTAGAGGGGAGGCCATTGGCTGCTAGGCATATCCCAGTTCCAGTTCTTTTTGCTCCTCTTCTTTTAGTGCAAGGAACCGGTCTTTTGTTTTCTGCATATAGATTAACAGAGAAAATTGTTCTTTTAGTATATGATGGAGTTTTTTCTGTAAGATACTTGGACATAGCATCAAAAGTTCGCGAGTATTTTGGGTTCTATCGCCATGGTTCAAGGTTATTGGGCTGGTGGTCGATTGACGAAAGAAGTCGAGAGGAACAGGCTAGACTGTATTGTGCAGAGGCTTCAGGGTATAACACTTTTTCACCTGATATAGTGAAGAAGTTGCCTAGATCGGACCTTGTTGAGGAGATTTGGAAACTGCAAGCTGCACTCAGTGAGCAAACAGAAATCACGAAATTTAGCCAGGAGTATGAAAGACTTCAGAATGAAAAGATCCTATGTAGGGTATGCTTTGAAGAACAGATTAATATAGTCCTGCTTCCATGCCGGCATCATGTTCTGTGCAGCACTTGCTGTGAGAAGTGTAAAAAGTGCCCCATATGTCGTGTCTGCACTGAACAGCGAGTGCCGATATCTCATGTG
>Pyrusco16g004080.1
ATGTTGGTTCAGAGGAGAGTGATGACGTGGCGGTCGGTGGCCAAGTCTCTCCAAACACTTGTCGCCCACGCGTCGCTTTTCACGTTCACGACTCTCCTCGTTCTCAAGCTCCACGGTTCCGTCCGCTACCCTTGGTGGATCATATTTTCCCCTCTCTGGCTGTTCCATGTAGTTGTAGCACGAGGCAGATTTTCGTTACCTGCTCCAAAGCTGCCTAATGATCGCAATTGGGCACCTTTTCATGCTGTCATGGCGACACCGTTGCTTGTCGCATTTGAACTAATGCTTTGTATATACCTTCAGAGCAGATATGTTGTAAGCTTGAAGATTGTCTTTGCACCCTTGTTGGCATTTGAACTAGCAATTCTATTTGATAATGTCAGGATGTGTAAGGCTCTAATGCCTGGAGACGATGAACACGTAAACGATGATGTGATATGGGAAACGCTTCCTCATTTCTGGATTTCTATATCCATGGTCTTCTTTCTTGCTGCCACAGTATTCACTCTTTTAAAGATAAATGGTGATATTTCTGCTCTAGGCTGGTGGGACTTATTCATAAACTTTGGAATTGCACAGGGTTTTGCCTTTCTTGTTTGCACAAAGTGGTATAATCCAGCTATTCACAGACACGCTCACATTCAAGAACCCTGTTCATCTTCAATGAACGTAAGATACCTTGACTGGAATAGTGGCTTAGTCGTTTCTTCAGATGAAGATCAAGACGAGAATGTAGTATGCAGCCTGCAGGATATCGGTGGGCATATTATGAAAGTTCCTCTGATCATTTTCCAGATCCTACTCTTTATGCACTTAGAGGGGAGGCCATCGGCTGCCAGGCATATCCCAGTTCCAGTTCTTTTTGCTCCTCTTCTTTTACTGCAAGGAGCTGGTCTTTTGTTTTCCGCATATAGATTAACAGAGAAACTTGTTCTTTTAGTACATAATGGAGTTTTTTCTGTAAGATACATGGACATAGCATCAAAAGTTCGCGAGTATTTTGGATTCTATCGCCGTGGTTCAAGGTTATTGGGCTGGTGGTCGATTGACGAAGGAAGTCGAGAGGAACAGGCTAGACTGTATTGTGCAGGGGCTTCAGGGTATAACACCTTTTCACCCGATATAGTGAAGAAGTTGCCTAGATCGGACCTTGTTGAGGAGATTTGGAAACTGCAAGCTGCACTCAGTGAGCAAACAGAAATCACGAAATTTAGCCAGCAGGAGTACGAAAGACTTCAGAATGAAAAGATCCTATGTAGAGTATGCTTTGAAGAACAGATTAATGTAGTCCTGCTTCCATGCCGGCATCACGTTCTTTGCAGCACATGTTGTGAGAAGTGTAAAAAGTGCCCCATATGCCGTGTCTGCATTGAACAGCGACTGCCGATATATCATGTG
>Pyrusco6g017440.1
ATGATGAACTGGTGGAGAGTGTTGAAGTCCGTGCAGGCCCTGGCGGCCCACAGCCTCCTCTTCTCCTTCACGCTACTGCTCGTTCTCAAGCTGGACGGCGTCGCCGCCTCCTACTCTTGGTGGATAATTTTCTTTCCACTTTGGATATTTCATGCAGTTGTTGCCCGAGGAAGATTCTCACTACCTGCTCCTTCAGTTCCACACAGTCGTCTTTGGGCACCATGTCATACTATTGCCGCCACACCATTGCTAGTTGCATTTGAGTTGCTCCTTTGTATATATCTTGAAAGTGTTTCCGTTCATGGTTTTGCAGCTGTCAACTTGAAGGTTGTCTTTCTACCCTTACTGGCATTCGAAATAATTATTCTAATTGACAATTTCAGGATGTGCAGGGCTCTAATGCCAGGGGATGATGAAAGCATGAGTGATGAGGCAATATGGGAGACACTTCCTCATTTCTGGGTAGCAATCTCCATGGTTTTCTTTGTTGCTGCTACAGTGTTCACCCTGCTTAAGTTATGCGGTGATGTAGGTGCTCTTGGTTGGTGGGACTTATTTATAAATTTTGGTATTGCAGAATGCTTTGCCTTTCTTGTCTGTACAAAGTGGTCTAATCCAGTGATTCATAGAAGTGCTCATTCAAGAGAAGCTACTTCATCTTCTACAACTATTAGATATCTTGACTGGAATAGCGGTTTAGTAGTTTCAGCAGAAGAGGATCAAAATCAAGATAGAATGTGTGGTCTGCAAGATATTGGTGGGCATCTTATGAAAATTCCAGTGATTGGTTTTCAAGTTCTCCTTTGTATGCACCTTGAGGGAACCCCAGCAAATGCTAGACATATCCCAATTCTAGTTCTCTTCTCTCCTCTTTTTTTACTCCAAGGCGCCGGTGTACTATTGTCTGCATGTAGGTTGGTGGAGAAAATTGTACTTTTGTTGCGTACTGGGGCTGGCACCGGATTATATTTTAGAGTTTCTTCAAGAGCTCATGACTGCTTCGGGTTTTTGCACCGTGGTTCTAGGCTACTGGGCTGGTGGTCGATTGATGAAAGAAGTCGAGAAGAAGATGCCAGACTGTTTCATGAGGGGGCTTCAGGATATAACACTTTTTCTGGTTATCCACCTGAGATAGTGAAGAAAATGCCCAAGAAGGATCTCACTGAGGAGGTATGGAGACTTCAAGCAGCTCTTGGTGAACAGACAGAAATCACCAAATACAGCCAGCAGGAGTACGAAAGACTTCAAAATGAAAAAGTGTTATGTCGCGTTTGCTTCGAGGGAGAGATCAGTGTGGTCCTGCTACCATGTCGACATCGTGTCCTTTGCAGTTCCTGTTCTGACAAGTGTAAAAAGTGCCCGATATGCCGTGAATCAATCGAGAAGCGCTTACCTGTCTATGATGTT
>Pyrbe_013395
ATGTTGGTTCAGAGGAGGTTGATGACGTGGAGATCGGTGGCCAAGTCTTTGCAAACGCTTGTCGCCCACGCCTCCCTTTTCACGTTCACGATTCTCCTTGTTCTCAAGCTCCACCATTCCGTCCTCTACTCTTGGTGGATTATATTATCCCCTCTGTGGCTTTTCCATGTAGTTGTAGCACGAGGCAGATTTTCGTTACCTGCTCCAAAGCTGCCTAATGATCGCAATTGGGCACCTTTTCATGCTGTCATGGCGACACCGTTGCTTGTCGCATTTGAACTAATGCTTTGTATATACCTTCAGAGCAGATATGTTGTAAGCTTGAAGATTGTCTTTGCACCCTTGTTGGCTTTTGAACTAGCAATTCTACTTGATAATGTCAGGATGTGTAAGGCTCTAATGCCTGGAGACAATGAACACGCGAATGATGATGTGATATGGGAAACGCTTCCTCACTTCTGGATTTCTATATCCATGGTCGTCTTTCTTGCTGCCACAGTATTCACTCTTTTAAAGATAAATGGTGATATTTCTGCTCTAGGCTGGTGGGACTTATTCATAAACTTTGGAATTGCACAGGGTTTTGCCTTTCTTGTTTCCACGAAGTGGTATAATCCAGCTATTCACAGACACGCTCACATTCAAGAACCTTGTTCATCTTCCATGAATGTAAGATACCTTGACTGGAGTAGTGGCTTAGTTGTTTCTTCAGATGACGATCAAGACGAGACTGTAGTATGCAGCCTGCAGGATATCGGTGGGCATATTATGAAAATTCCTTTAATCATTTTCCAGATCCTACTCTTTATGCACTTAGAGGGGAGGCCATCGGTTGCTAGGCATATCCCGGTTCCAGTTCTTTTTGCTCCTCTTCTTTTAGTGCAAGGAACCGGTCTTTTGTTTTCTGCATATAGATTAACAGAGAAAATTGTTCTTTTAGTACATGATGGAGTTTTTTCTGTAAGATACTTGGACATAGCATCAAAAGTTCGCGAGTATTTTGGCTTCTATCGCCATGGTTCAAGGTTATTGGGCTGGTGGTCGATTGACGAAAGAAGTCGAGAGGAACAGGCTAGACTGTATTGTGCAGAGGCTTCAGGGTATAACACTTTTTCACCTGATATAGTGAAGAAGTTGCCTAGATCGGACCTTGTTGAGGAGATTTGGAAACTGCAAGCTGCACTCAGTGAGCAAACAGAAATCATGAAATTTAGCCAGCAGGAGTATGAAAGACTTCAGACTGAAAAGATCCTATGTAGAGTGTGCTTTGAAGAACAGATTAATATGGTCCTGCTTCCATGCCGGCATCATGTTCTGTGCAGCACTTGCTGTGAGAAGTGTAAAAAGTGCCCCATATGTCGTGTCTGCATTGAACAGCGAGTGCCGATATCTCATGTG
>Pyrbe_019132
ATGATGAACTGGTGGAGAGTGTTGAAGTCCGTGCAGGCCTTGGTGGCCCACAGCCTCCTCTTCTCCTTTACGCTACTGCTCGTCCTCAAGCTCGACGGCGTCGCCGCCTCCTACTCTTGGTGGATAATTTTCTTTCCACTTTGGGTATTTCATGCAGTTGTTGCCCGAGGAAGATTCTCATTACCTGCTCCTTCTGTTCCACACGGTCGTCATTGGGCACCATGTCATGCTGTTGTTGCCACACCATTGCTAGTTGCATTTGAGTTGCTCCTTTGTATATATCTTGAAAGTGTTTCCGTTCATGGTTTTGCAGCTGTCAACTTAAAGGTTGTCTTTCTACCCTTACTCGCCTTTGAAGTAATTATTCTAATTGACAATTTCAGGATGTGCAGGGCTCTAATGCCAGGGGATAATGAAGGCATGAGCGATGAGACAATATGGGAGACACTTCCTCATTTCTGGGTAGCAATCTCCATGGTTTTCTTTGTTGCTGCTACAGTCTTCACTCTGCTTAAGTTATGCGGTGATGTTGGTGCTCTTGGTTGGTGGGATTTATTTATAAATTTTAGTATTGCAGAATGCTTTGCCTTTCTTGTCTGTACAAAGTGGTCCAATCCAGTGATTCATAGAAATTCTCGTACAAGAGAAGCTACTTCATCTTCTACAACTATTAGATATCTTGACTGGAATAGCAGTTTAGTAGTTTCAGCAGAAGAGGATCAGAATCAAGATAGAATGTGTGGTCTGCAAGATATTGGTGGGCATCTTATGAAAATTCCCGTGATTGGCTTTCAAGTTCTCCTTTGTATGCGCCTTGCGGGAACCCCAGAAAACGCTAGACACATCCCACTTCCAGTTCTCTTCTCTCCTCTTTTTTTACTCCAAGGCGCCGGTGTACTATTTTCTGCATGTAGGTTGGTGGAGAAAATTGTACTTTTGTTGCGTAGTGGGGCTGGCACGGGATTATATTTTAGATTTTCTTCAAGAGCTCATGACTGCTTCGGGTTTTTGCACCATGGTTCTAGGCTACTGGGCTGGTGGTCGATAGATGAAGGAAGTCGAGAAGAACATGCCAAACTGTTTCATGAGGGGGCATCCGGATACAACACTTTTTGTGGTTACCCACCTGAGATAGTGAAGAAAATGCCTAAGAAGGATCTCACTGAGGAGGTGTGGAGACTTCAAGCGGCTCTTGGCGAACAGACAGAAATCACCAAATACAGCCAGCAGGAGTACGAAAGACTTCAAAATGAAAAAGTGTTATGTCGCGTTTGCTTCGAGGGAGAGATTAGTGTGGTCCTGCTACCATGTCGGCATCGTGTCCTTTGCAGTTTCTGCTGTGACAAATGTAAGAAGTGCCCGATATGCCGTGAATCAATCGAGCAGCGGTTAGCTGTGTATGATGTT
>Pyrbe_024862
ATGTTGGTTCAGAGGAGAGTGATGACGTGGCGGTCGGTGGCCAAGTCTCTCCAAACACTTGTCGCCCACGCGTCCCTTTTCACGTTCACGACTCTCCTCGTTCTCAAGCTCCACCGTTCCGTCCGCTACCCTTGGTGGATCATATTTTCCCCTCTCTGGCTGTTCCATGTAGTTGTAGCACGAGGCAGATTTTCGTTACCTGCTCCAAAGCTGCCTAATGATCGCAATTGGGCACCTTTTCATGCTGTCATGGCGACACCGTTGCTTGTCGCATTTGAACTAATGCTTTGTATATACCTTCAGAGCAGATACGTTGTAAGCTTGAAGATTGTCTTTGCACCCTTGTTGGCATATGAACTAGCAATTCTATTTGATAATGTCAGGATGTGTAAGGCTCTAATGCCTGGAGACGATGAACACGTAAACGATGATGTGATATGGGAAACACTTCCTCACTTCTGGATTTCTATATCCATGGTCTTCTTTCTTGCTGCCACAGTATTCACTCTTTTAAAGATAAATGGTGATATTTCTGCTCTAGGCTGGTGGGACTTATTCATAAACTTTGGAATTGCACAGGGTTTTGCCTTTCTTGTTTGCACAAAGTGGTATAATCCAGCTATTCACAGACACGCTCACATTCAAGAACCCTGTTCATCTTCAATGAACGTAAGATACCTTGACTGGAATAGTGGCTTAGTCGTTTCTTCAGACGAAGATCACGACGAGACTGTAGTATGCAGCCTGCAGGATATCGGTGGGCATATTATGAAAGTTCCTCTAATCATTTTCCAGATCCTACTATTTATGCACTTAGAGGGGAGGCCATCGGCTGCTAGGCATATCCCACTTCCAGTTCTTTTTGCTCCTCTTCTTTTACTGCAAGGAGCTGGTCTTTTGTTTTCCGCATATAGATTAACAGAGAAACTTGTTCTTTTAGTACATAATGGAGTTTTTTCTGTAAGATACATGGACATAGCATCAAAAGTTCGCGAGTATTTTGGATTCTATCGCCGTGGTTCAAGGTTATTGGGCTGGTGGTCGATTGACGAAGGAAGTCGAGAGGAACAGGCTAGACTGTATTGTGCAGGGGCTTCAGGGTATAACACCTTTTCACCCGATATAGTGAAGAAGTTGCCTAGATCGGACCTTGTTGAGGAGATTTGGAAACTGCAAGCTGCACTCAGTGAGCAAACAGAAATCACGAAATTCAGCCAGCAGGAGTATGAAAGACTTCAGAATGAAAAGATCCTATGTAGAGTATGCTTTGAAGAACAGATTAATATAGTCCTGCTTCCATGCCGGCATCACGTTCTTTGCAGCACTTGTTGTGAGAAGTGTAAAAAGTGCCCCATATGCCGTGTCTGCATTGAACAGCGACTGTCGATATATCATGTG
>Pyrbe_046874
ATGATGAACTGGTGGAGAGTGTTGAAGTCCGTGCAGGCCCTGGCGGCCCACAGCCTCCTCTTCTCCTTCACGCTACTGCTCGTTCTCAAGCTGGACGGCGTCGCCGCCTCCTACTCTTGGTGGATAATTTTCTTTCCACTTTGGATATTTCATGCAGTTGTTGCCCGAGGAAGATTCTCACTACCTGCTCCTTCAGTTCCACACAGTCGTCTTTGGGCACCATGTCATACTATTGCCGCCACACCATTGCTAGTTGCATTTGAGTTGCTCCTTTGTATTTATCTTGAAAGTGTTTCCGTTCATGGTTTTGCAGCTGTCAACTTGAAGGTTGTCTTTCTACCCTTACTGGCATTCGAAATAATTATTCTAATTGACAATTTCAGGATGTGCAGGGCTCTAATGCCAGGGGATGATGAAAGCATGAGTGATGAGGCAATATGGGAGACACTTCCTCATTTCTGGGTAGCAATCTCCATGGTTTTCTTTGTTGCTGCTACAGTGTTCACCCTGCTTAAGTTATGCGGTGATGTAGGTGCTCTTGGTTGGTGGGACTTATTTATAAATTTTGGTATTGCAGAATGCTTTGCCTTTCTTGTCTGTACAAAGTGGTCTAATCCAGTGATTCATAGAAGTGCTCATTCAAGAGAAGCTACTTCATCTTCTACAACTATTAGATATCTTGACTGGAATAGCGGTTTAGTAGTTTCAGCAGAAGAGGATCAAAATCAAGATAGAATGTGTGGTCTGCAAGATATTGGTGGGCATCTTATGAAAATTCCAGTTATTGGTTTTCAAGTTCTCCTTTGTATGCGCCTTGAGGGAACCCCAGCAAATGCTAGACATATCCCACTTCTAGTTCTCTTCTCTCCTCTTTTTTTACTCCAAGGCGCCGGTGTACTATTGTCTGCATGTAGGTTGGTGGAGAAAATTGTACTTTTGTTGCGTACTGGGGCTGGCACCGGATTATATTTTAGAGTTTCTTCAAGAGCTCATGACTGCTTCGGGTTTTTGCACCGTGGTTCTAGGCTACTGGGCTGGTGGTCGATTGATGAAAGAAGTCGAGAAGAAGATGCCAGACTGTTTCATGAGGGGGCTTCAGGATATAACACTTTTTCTGGTTATCCACCTGAGATAGTGAAGAAAATGCCCAAGAAGGATCTCACTGAGGAGGTATGGAGACTTCAAGCAGCTCTTGGTGAACAGACAGAAATCACCAAATACAGCCAGCAGGAGTACGAAAGACTTCAAAATGAAAAAGTGTTATGTCGCGTTTGCTTCGAGGGAGAGATCAGTGTGGTCCTGCTACCATGTCGACATCGTGTCCTTTGCAGTTCCTGCTCTGACAAGTGTAAAAAGTGCCCGATATGCCGTGAATCAATAGAGAAGCGCTTACCTGTCTATGATGTT
>Pyrpy_N_06g1931.1
ATGGAGAATAGGATAATTTTCTTTCCACTTTGGATATTTCATGCAGTTGTTGCCCGAGGAAGATTCTCACTACCTGCTCCTTCAGTTCCACACAGTCGTCTTTGGGCACCATGTCATACTATTGCCGCCACACCATTGCTAGTTGCATTTGAGTTGCTCCTTTGTATATATCTTGAAAGTGTTTCCGGAGACCTTGTGAAGAAGGTGATGCGATCTGGTGGAAGAAGGCCTAGCACTGAGATGACTGGGTGTATTCTGCTGATTTTAATTGATATTCATTTCTTTAACAGGATGTGCAGGGCTCTAATGCCAGGGGATGATGAAAGCATGAGTGATGAGGCAATATGGGAGACACTTCCTCATTTCTGGGTAGCAATCTCCATGGTTTTCTTTGTTGCTGCTACAGTGTTCACCCTGCTTAAGTTATGCGGTGATGTAGGTGCTCTTGGTTGGTGGGACTTATTTATAAATTTTGGTATTGCAGAATGCTTTGCCTTTCTTGTCTGTACAAAGTGGTCTAATCCAGTGATTCATAGAAGTGCTCATTCAAGAGAAGCTACTTCATCTTCTACAACTATTAGATATCTTGACTGGAATAGCGGTTTAGTAGTTTCAGCAGAAGAGGATCAAAATCAAGATAGAATGTGTGGTCTGCAAGATATTGGTGGGCATCTTATGAAAATTCCAGTTATTGGTTTTCAAGTTCTCCTTTGTATGCGCCTTGAGGGAACCCCAGCAAATGGTAGACATATCCCACTTCTAGTTCTCTTCTCTCCTCTTTTTTTACTCCAAGGCGCCGGTGTACTATTGTCTGCATGTAGGTTGGTGGAGAAAATTGTACTTTTGTTGCGTACTGGGGCTGGCACCGGATTATATTTTAGAGTTTCTTCAAGAGCTCATGACTGCTTCGGGTTTTTGCACCGTGGTTCTAGGCTACTGGGCTGGTGGTCGATTGATGAAAGAAGTCGAGAAGAAGATGCCAGACTGTTTCATGAGGGGGCTTCAGGATATAACACTTTTTCTGGTTATCCACCTGAGATAGTGAAGAAAATGCCCAAGAAGGATCTCACTGAGGAGGTATGGAGACTTCAAGCAGCTCTTGGTGAACAGACAGAAATCACCAAATACAGCAAGCAGGAGTACGAAAGACTTCAAAATGAAAAAGTGTTATGTCGCGTTTGCTTCGAGGGAGAGATCAGTGTGGTCCTGCTACCATGTCGACATCGTGTCCTTTGCAGTTCCTGCTCTGACAAGTGTAAAAAGTGCCCGATATGCCGTGAATCAATAGAGAAGCGCTTACCTGTCTATGATGTT
>Pyrpy_N_13g0685.1
ATGTTGGTTCAGAGGAGAGTGATGACGTGGAGATCGGTGGCCAAGTCTTTGCAAACACTTGTCGCCCACGCCTCCCTTTTCACGTTCACGATTCTCCTCGTTCTCAAGCTCCACCGTTCCGTCCGCTACTCTTGGTGGATCATATTATCCCCTCTGTGGCTTTTCCATGTAGTTGTAGCACGAGGCAGATTTTCGTTACCTGCTCCAAAGCTGCCTAATGATCGCAATTGGGCACCTTTTCATGCTGTCATGGCGACACCGTTGCTTGTCGCATTTGAACTAATGCTTTGTATATACCTTCAGAGCAGATATGTTGTAAGCTTGAAGATTGTCTTTGCACCCTTGTTGGCATTTGAACTAGCAATTCTATTTGATAATGTCAGGATGTGTAAGGCTCTAATGCCTGGAGACGATGAACACGCGAATGATGATGTGATATGGGAAACGCTTCCTCACTTCTGGATTTCTATATCCATGGTCGTCTTTCTTGCTGCCACAGTATTCACTCTTTTAAAGATAAATGGTGATATTTCTGCTCTAGGCTGGTGGGACTTATTCATAAACTTTGGAATTGCACAGGGTTTTGCCTTTCTTGTTTGCACAAAGTGGTATAATCCAGCTATTCACAGACACGCTCACATTCAAGAACCTTGTTCATCTTCCATGAGTGTAAGATACCTTGACTGGAATAGTGGCTTAGTTGTTTCTTCAGATGACGATCAAGACGAGACTGTAGTATGCAGCCTGCAGGATATCGGTGGGCATATTATGAAAATTCCTCTAATCATTTTCCAGATCCTACTCTTTATGCACTTAGAGGGGAGGCCATCGGCTGCTAGGCATATCCCAGTTCCAGTTCTTTTTGCTCCTCTTCTTTTAGTGCAAGGAACCGGTCTTTTGTTTTCTGCATATAGATTAACAGAGAAAATTGTTCTTTTAGTACATGATGGAGTTTTTTCTGTAAGATACTTGGACATAGCATCAAAAGTTCGCGAGTATTTTGGGTTCTATCGCCATGGTTCAAGGTTATTGGGCTGGTGGTCGATTGACGAAAGAAGTCGAGAGGAACAGGCTAGACTGTGTTGTGCAGAGGCTTCAGGGTATAACACTTTTTCACCTGATATAGTGAAGAAGTTGCCTAGATCGGACCTTGTTGAGGAGATTTGGAAACTGCAAGCTGCACTCAGTGAGCAAACAGAAATCATGAAATTTAGCCAGCAGGAGTATGAAAGACTTCAGACTGAAAAGATCCTATGTAGAGTGTGCTTTGAAGAACAGATTAATATGGTCCTGCTTCCATGCCGGCATCATGTTCTGTGCAGCACTTGCTGTGAGAAGTGTAAAAAGTGCCCCATATGTCGTGTCTGCATTGAACAGCGAGTGCCGATATCTCATGTG
>Pyrpy_N_14g1876.1
ATGGCGCCTACTGAATCTCGACTCTCGCAGCGGACGACGTCGTTTTACGGCGATGATGAACTGGTGGAGAGTGTTGAAGTCCGTGCAGGCCTTGGTGGCCCACAGCCTCCTCTTCTCCTTTACGCTACTGCTCGTCCTCAAGCTCGACGGCGTCGCCGCCTCCTACTCTTGGTGGTCCTTGTTGCCCGAGGAAGATTCTCATTACCTGCTCCTTCTGTTCCACACGGTCGTCATTGGGCACCATGTCATGCTGTTGTTGCCACACCATTGCTAGTTGCATTTGAGTTGCTCCTTTGTATATATCTTGAAAGTGTTTCCGTTCATGGTTTTGCAGCTGTCAACTTGAAGGTTGTCTTTCTACCCTTACTGGCCTTTGAAGTAATTATTCTAATTGACAATTTCAGGATGTGCAGGGCTCTAATGCCAGGGGATAATGAAGGCATGAGCGATGAGACAATATGGGAGACACTTCCTCATTTCTGGGTAGCAATCTCCATGGTTTTCTTTGTTGCTGCTACAGTCTTCACTCTGCTTAAGTTATGCGGTGATGTTGGTGCTCTTGGTTGGTGGGATTTATTTATAAATTTTAGTATTGCAGAATGCTTTGCCTTTCTTGTCTGTACAAAGTGGTCCAATCCAGTGATTCATAGAAATTCTCGTACAAGAGAAGCTACTTCATCTTCTACAACTATTAGATATCTTGACTGGAATAGCAGTTTAGTAGTTTCAGCAGAAGAGGATCAGAATCAAGATAGAATGTGTGGTCTGCAAGATATTGGTGGGCATCTTATGAAAATTCCCGTGATTGGCTTTCAAGTTCTCCTTTGTATGCGCCTTGCGGGAACCCCAGAAAACGCTAGACACATCCCACTTCCAGTTCTCTTCTCTCCTCTTTTTTTACTCCAAGGCGCCGGTGTACTATTTTCTGCATGTAGGTTGGTGGAGAAAATTGTACTTTTGTTGCGTAGTGGGGCTGGCACGGGATTATATTTTAGATTTTCTTCAAGAGCTCATGACTGCTTCGGGCTACTGGGCTGGTGGTCGATAGATGAAGGAAGTCGAGAAGAACATGCCAAACTGTTTCATGAGGGGGCATCCGGATACAACACTTTTTGTGGTTACCCACCTGAGATAGTGAAGAAAATGCCTAAGAAGGATCTCACTGAGGAGGTGTGGAGACTTCAAGCGGCTCTTGGCGAACAGACAGAAATCACCAAATACAGCCAGCAGGAGTACGAAAGACTTCAAAATGAAAAAGTGTTATGTCGCGTTTGCTTCGAGGGAGAGATTAGTGTGGTCCTGCTACCATGTCGGCATCGTGTCCTTTGCAGTTTCTGCTGTGACAAATGTAAGAAGTGCCCGATATGCCGTGAATCAATCGAGCAGCGGTTACCTGTGTATGATGTT
>Pyrpy_N_16g0400.1
AACAAAGACAAACGACGCTTCAAACATAACCTCGAAGAAGTCTCCTTTCCTGTCTTTCATCTGATCATTTTGAGACCTCCGGCACCCTTCCTCTTCGCTCCTCCGCTCTCTCACCGTGTCGGTACACTCCCCTGTAAATTCCGTCCTCTGCGGAAAGAGATTCAGAGACAGAAAACCTCAATTTCTTCGCAGCGGTACTTTCAGGAAATGTTGGTTCAGAGGAGAGTGATGACGTGGCGGTCGGTGGCCAAGTCTCTCCAAATACTTGTCGCCCACGCGTCGCTTTTCACGTTCACGACTCTCCTCGTTCTCAAGCTCCACCGTTCCGTCCGCTACCCTTGGTGGATCATATTTTCCCCTCTCTGGCTGTTCCATGTAGTTGTAGCACGAGGCAGATTTTCGTTACCTGCTCCAAAGCTGCCTAATGATCGCAATTGGGCACCTTTTCATGCTGTCATGGCGACACCGTTGCTTGTCGCATTTGAACTAATGCTTTGTATATACCTTCAGAGCAGATATGTTGTAAGCTTGAAGATTGTCTTTGCACCCTTGTTGGCATTTGAACTAGCAATTCTATTTGATAATGTCAGGATGTGTAAGGCTCTAATGCCTGGAGACGATGAACACGTAAACGATGATGTGATATGGGAAACGCTTCCTCACTTCTGGATTTCTATATCCATGGTCTTCTTTCTTGCTGCCACAGTATTCACTCTTTTAAAGATAAATGGTGATATTTCTGCTCTAGGCTGGTGGGACTTATTCATAAACTTTGGAATTGCACAGGGTTTTGCCTTTCTTGTTTGCACAAAGTGGTATAATCCAGCTATTCACAGACACGCTCACATTCAAGAACCCTGTTCATCTTCAATGAACGTAAGATACCTTGACTGGAATAGTGGCTTAGTCGTTTCTTCAGATGAAGATCAAGACGAGACTGTAGTATGCAGCCTGCAGGATATCGGTGGGCATATTATGAAAGTTCCTCTAATCATTTTCCAGATCCTACTCTTTATGCACTTAGAGGGGAGGCCATCGGCTGCTAGGCATATCCCAGTTCCAGTTCTTTTTGCTCCTCTTCTTTTACTGCAAGGAGCTGGTCTTTTGTTTTCTGCATATAGATTAACAGAGAAACTTGTTCTTTTAGTACATAACGGAGTTTTTTCTGTAAGATACATGGACATAGCATCAAAAGTTCGCGAGTATTTTGGATTCTATCGCCGTGGTTCAAGGTTATTGGGCTGGTGGTCGATTGACGAAGGAAGTCGAGAGGAACAGGCTAGACTGTATTGTGCAGGGGCTTCAGGGTATAACACCTTTTCACCCGATATAGTGAAGAAGTTGCCTAGATCCGACCTTGTTGAGGAGATTTGGAAACTGCAAGCTGCACTCAGTGAGCAAACAGAAATCACGAAATTCAGCCAGCAGGAGTACGAAAGACTTCAGAATGAAAAGATCCTATGTAGAGTATGCTTTGAAGAACAGATTAATGTAGTCCTGCTTCCATGCCGGCATCACGTTCTTTGCAGGTACCTTCGTAATGTACCCATTCACACCCTCGCAGCACATTATTTACCGGCCACTTGTTGTGAGAAGTGTAAAAAATGCCCCATATGCCGTGTCTGCATTGAACAGCGACTGCCGATATATCATGTG
>Rosch_v2.0_Chr4g0435891
ATGTTGGTAGAGCGGAGAGGGATGACGTGGCGCTCCGTGGCCAAGTCCCTGCAAGCTCTTGTGGCCCATGCCCTGCTTTTCACATTCACCGTTTTCCTCGTCCTCCGCCTCCACCACGCCGTCCGCTACCACTGGTGGATCATATTCTCCCCTCTGTGGCTTTTCCATGCAGTTGTAGCAAGAGGCAGATTCTCATTACCAGCTCCAGTGCCACCTAATGATCGTCACTGGGCGCCACTTCATGCTGTCACGGCAACCCCCTTGCTCGTTGCGTTTGAACTACTGCTTTGTATATATCTAGAGAACAGATACGTTGTAAGCTTGAAGATTGTCTTTGTGCCATTGTTGGCATTTGAACTAGCAATTTTATTTGACAATGTCAGGATGTGTAAGGCTCTAATGCCTAGTGATGATGACACCATGAGTGATGATGTGATATGGGAAACTCTTCCTCACTTCTGGATTTCTATATCTATGGTCTTCCTTATTGCTGCCACAACATTCACTCTTCTAAAGATAAATGGTGATATTTCTGCTCTAGGCTGGTGGGACTTATTTATAAACTTTGGCATTGCACAGATGTTTGCCTTTCTTGTTTGCACGAAGTGGTATAACCCAGCAATTCACAGACATGCTCACTCTGGAGAAGCATGTTCATCTTCAGTGACCATAAGATATCTTGATTGGAATAGAGGCTTTGTAGTTTCTTCAGAAGAAGACCAAGAAGAGAGTGGAATATGCAGCCTGCAGGATATTGGTGGACATATTATGAAAATTCCTCTAATCACTTTCCAGATTCTGCTGTTTATGCGCTTAGAGGGAACACCATCCGGTGCTAGTCAAATCTCAATTCCACTTCTTTTTGCTCCTCTTCTTTTACTGCAAGGAGCTGGTGTTTTATATGCTGCATATAGGTTGATAGAGAAAATTGTACTTTTAGTACGTAGTGGAGTTGTTTCTGAAAGATACTTGGTCATAACATCAAAAGTTCGTGATTATTTTGGGTTCCTGCGTCATGGTTCTAGGCTTCTGGGTTGGTGGTCAATTGATGAAGGAAGTCGAGAGGAACAAGCTAGACTGTATTCTGCCGGAGCTTCAGGGTATAACACTTTCTCACCTGATGTAGTGAAGAAGATGCCTAGGTCGGACCTTGTTGAGGAGATTTGGAAACTGCAAGCTGCACTTAGTGAGCAAACAGAAATCACGAAATTTAGCCAGCAGGAGTATGAAAGACTTCAGAATGAAAAGATCCTATGCAGAGTATGCTTTGAAGAACAGATTAACATAGTCCTCCTTCCATGCAGGCATCATGTGCTTTGCAGCTCTTGCTGTGAGAAGTGTAAAAAGTGCCCCATATGTCGGGTCTGTATTGAACAGAGACTCCCGATATATCATGTA
>Rosch_v2.0_Chr7g0184641
ATGATGAACTGGCGGAGAGTGTTGAAGTCCGTCCAGGCCTTAGCAGCCCACAGCCTGCTATTCACCTTCACGCTCTTGCTCGTTCTCAAGCTCGACCACATCGTCTCCTACTCTTGGTGGATAATTTTTTTTCCACTTTGGATATTTCATGCAGTTGTTGCCCGAGGAAGATTCTCACTACCCGCTCCATCAGTTCCACACAGTCGTCATTGGGCGCCATGTCATGCTGTTGTGGCCACACCATTGCTTATTGCATTTGAGTTGCTCCTCTGTATATATCTTGAAAGTCGTTATGTTCACAGTTTTGCAGCTGTCAACTTAAAGGTTGTCTTTCTTCCCTTACTGGCATTCGAAGTAATTATTCTCATTGACAATTTCAGAATGTGTAAGGCTCTAATGCCAGGGGATGATGAAAACATGAATGATGAGGCAATATGGGAGACACTTCCTCATTTCTGGGTTGCAATCTCCATGGTTTTCTTTGTTGCTGCTACAGTCTTCACCATGCTCAAGTTATCTGGTCATGTAAATGCCCTTGGCTGGTGGGATTTATTTATAAACTTTAGTATTGCAGAGTGCTTTGCGTTTCTTGTCTGTACAAAGTGGTCTAATCCAGTAATTCATCGAAATTCCCAAATAAGAGTAGCTACTTCATCTTCTACAACTATTAGATATCTTGACTGGAACAGCGGTCTAGTAGTTTCTGCAGAAGAGGATCAGCATCAAGATAGAATGTGTGGTCTGCAAGACATTGGCGGGCATGTTATGAAAATTCCGGTGATTGGTTTTCAAGTTCTCCTTTGTATGCGCCTTGAGGGAACCCCTGATCGTGCTAGACATATCCCACTTCCGGTTCTATTCTCTCCTCTTTTTCTACTACAAGGTGTTGGTGTAATATTTGCTGCATCTAGGTTGGTGGAGAAAATTGTACTTCTACTGCGTAGTGGAGCTGGCACAGGATTATATTTTAGATTTTCTTCCAGAGCACACGATTGCTTGGGGTTTTTGCACCATGGTTCCAGGCTACTTGGCTGGTGGTCAATAGATGAAGGAAGTTGTGAGGAACATGCCCGACTGTTTCATGAGGGGGCTTCAGGATACAACACTTTCTGTGGTTATCCACCTGAGATAGTGAAGAAAATGCCTAAAAAGGATCTCACTGAAGAGGTATGGAGACTTCAAGCAGCTCTTGGTGAACAGACAGAAATCACAAAATACAGTCAGCAGGAGTATGAAAGACTTCAAAATGAAAAAGTGTTATGCCGTGTTTGCTTTGAGGGAGATATCAGTGTGGTCCTGCTACCATGTAGGCATCGTGTTCTTTGCAGTACCTGCTGTGACAAGTGTAAAAAATGCCCAATATGCCGTGTTTCTATTGAGGAGCGCTTACCTGTGTATGATGTC
>Rubch_LG04.820
ATGTTGGTCCAGAGGAGATTGATGACGTGGAATTCCGTGGCCAAGTCCCTGCAAGCTCTTCTCGCCCATGGCCTGCTTTTCACATTCACCGTTTTGCTCGTGCTCAGGCTCCACCATGTCGTCCACTACCGTTGGTGGATCATATTTTCTCCTCTGTGGCTTTTCCATGCAGTTGTAGCACGAGGCAGATTCTCATTACCAGCTCCAGTGCCACCTAATGATCGCAACTGGGCGCCGCTTCATGCTGTCATGGCGACCCCGTTGCTCGTCGCATTTGAAATAATGCTTTGTATATATCTCGAGAACAGATATGTTGTAAGCTTGAAGATTGTCTTTGTGCCATTGTTGGCGTTTGAACTAGCAATTTTATTTGACAATGTCAGGATGTGCAAGGCTCTAATGCCTAGTGATGATGACACCATGAGCGATGATGTGATATGGGAAACACTTCCTCACTTCTGGATTTCTATATCTATGGTCTTCTTTATTGCTGCCACAACATTCACTCTTCTAAAGATAAATGGTGATATTTCTGCTCTAGGCTGGTGGGACTTATTTATAAACTTTGGCATTGCACAGATGTTTGCCTTTCTTGTTTGCACGAAGTGGTATAATCCAGCAATTCACAGACATGCTCACTATGGAGAATCATGTTCATCTTCAGTGACCATAAGATATCTTGATTGGAATAGAGGCTTTGTAGTTTCTTCAGAAGAAGACCACGAAGAGAGCGGAATATGTAGCCTGCAGGATATTGGTGGACATATTATGAAAATTCCTCTAATTGCTTTCCAGATCCTACTGTTTATGCGCTTAGAGGGAACACCATCCAGTGCTAGACAAATCTCAATTCCAGTTCTTTTCGCTCCTCTTCTTTTACTGCAAGGAGCTGGTGTTTTATTTGCTGCATATAGATTGATTGAGAAAATTGTTCTTTTAGTACGTAGTGGAGTTGTTTCCGGAAGATACTTGATCATAACATCCAAAGTTCGTGATTATTTTGGGTTTCTGCGCCACGGTTCAAGGCTTCTGGGTTGGTGGTCTATTGATGAAGGAAGTCGAGAGGAACAGGCTAGACTGTATTGTGCTGGAGCTTCTGGGTATAACACTTTTTCACCTGATGTAGTGAAGAAGATGCCTAGGCCAGACCTTGTTGAGGAGATTTGGAAACTGCAAGCTGCACTTAGTGAGCAAACAGAAATCACGAAATATAGCCAGCAGGAGTATGAAAGGCTTCAGCATGAAAAGATCCTATGTAGAGTATGCTTTGAAGAACATATTAATATAGTCCTCCTTCCATGCAGGCATCATGTTCTTTGCAGCTCTTGCTGTGAGAAGTGTAAAAAGTGCCCCATATGCCGGGCAATACATCTCATGAAGGCTTTGAAAAGTTTGGTGATCATGGGTCAGATTGTTTGCAACTTAAAAGCGTATTATAAGAGCCTGGATAAAGTGAATTTGGGCAACTTGGGGTATGAAGCTTGGTTGCAGATCATAAATGGGAGACGAGATGAA
>Rubch_LG05.508
ATGATGAACTGGCGGAGAGTTTTGAAGTCCGTGCAGGCCTTAGCAGCCCACAGCCTCCTCTTTACCTTCACGCTTTTGCTCGTTCTCAAGCTCGACCACATCGTCTCCTACTCTTGGTGGATAATCTTCTTTCCACTTTGGATATTTCATGCAGTTGTTGCCCGAGGAAGATTCTCACTACCTGCTCCATCAGTTCCACACAGTCGTCATTGGGCACCTTGTCATGCTGTTGTGGCCACACCATTGCTTATTGCATTTGAGTTGCTCCTCTGTATATATCTTGAAAGTCGTTACGTTCATGGTTTTGCAGCTGTCAACTTAAAAGTTGTCTTTCTTCCCTTACTGGCATTTGAAGTAATTATTCTAATTGACAATTTCAGAATGTGTAGGGCTCTTATGCCAGGGGATGATGAATACATGAATGATGAGGCAATATGGGAGACACTTCCTCATTTCTGGGTTGCAATCTCCATGGTTTTCTTTGTTGCTGCTACAGTCTTCACCCTGCTTAAGTTATCTGGTGATGTAGGTGCCCTTGGTTGGTGGGATTTATTTATAAATTTTAGTATTGCAGAGTGCTTTTCCTTTCTTGTCTGTACAAAGTGGTCTAATCCAGTAATTCATAGAAATTCCCGCACAAGAGTAGCTACTTCATCTTCTACAACTATTAGATATCTTGACTGGAACAGCGGTCTAGTAGTTTCTGCAGAAGAGGATCAGCATCAAGATAGAATGTGTGGTCTGCAAGATATTGGTGGGCATGTTATGAAAATTCCTGTGATTGGTTTTCAAGTTCTCCTTTGTATGCGCCTTGAGGGAACCCCAGATCGTGCTAGACATATCCCACTTCCGGTTCTATTCTCTCCTCTTTTTCTACTACAAGGTGTTGGTGTACTATTTGCTGCATCTAGGTTGGTGGAGAAAATTGTACTTTTACTGCGTAGTGGAGCTGGCACAGGAATATATTCTAGATTTTCTTCTAGAGCATACGATTGCTTGGGGTTTTTGCACCATGGTTCCAGGCTACTGGGCTGGTGGTCAATAGATGAAGGAAGTTGTGAGGAACATGCCCGACTGTTTCATGAGGGGGCTTCAGGATACAACACTTTCTGCGGTTATCCACCTGAGATAGTGAAGAAGATGCCTAAAAAGGATCTCACTGAGGAGGTATGGAGACTTCAAGCAGCTCTTGGTGAACAGACAGAAATCACAAAATACAGTCAACAGGAGTATGAAAGACTTCAAAATGAAAAAGTGTTATGTCGTGTTTGCTTCGAGGGAGATATCAGTGTGGTCCTGCTACCATGTAGGCATCGTGTCCTTTGCAGTACCTGCTGTGACAAGTGTAAAAAATGCCCTATATGCCGGGTTTCTATCGAGGAGCGCTTACCTGTGTATGATGTC
>Ruboc_04_G36194
ATGTTGGTCCAGAGGAGAGTGATGACGTGGAATTCCGTCGCCAAGTCCCTGCAAGCTCTTCTCGCCCATGGCCTGCTTTTCACATTCACCGTTTTGCTCGTGCTCAGGCTCCACCATGTCGTCCACCACCATTGGTGGATCATATTTTCTCCTCTGTGGCTTTTCCATGCAGTTGTAGCACGAGGCAGATTCTCATTACCAGCTCCAGTGCCACCTAATGATCGCAACTGGGCGCCGCTTCATGCTGTCATGGCGACCCCGTTGCTCGTCGCATTTGAAATAATGCTTTGTATATATCTCGAGAACATATACGTTGTAAGCTTGAAGATTGTCTTTGTGCCATTGTTGGTGTTTGAACTAGCAATCTTATTTGACAATGTCAGGATGTGCAAGGCTCTAATGCCTAGTGATGATGACACCATGAGCGATGATGTGATATGGGAAACACTTCCTCACTTCTGGATTTCTATATCTATGGTCTTCTTTATTGCTGCCACAACATTCACTCTTCTAAAGATAAATGTGACCATAAGATATCTTGATTGGAATAGAGGCTTTGTAGTTTCTTCAGAAGAAGACCACGAAGAGAGCGGAATATGTAGCCTGCAGGATATTGGTGGACATATTATGAAAATTCCTATAATCGCTTTCCAGATCCTACTGTTTATGCGCTTAGAGGGAACACCATCCAGTGCTAGACAAATCTCAATTCCAGTTCTTTTTGCTCCTCTTCTTTTACTGCAAGGAGCTGGTGTTTTATTTGCTGCATATAGATTGATAGAGAAAATTGTTCTTTTAGTACGTAGTGGAGTTGTTTCCGGAAGATACTTGATCATAACATCCAAAGTTCGTGATTATTTTGGGTTTCTGCGCCACGGTTCAAGGCTTCTGGGTTGGTGGTCTATTGATGAAGGAAGTCGAGAGGAACAGGCTAGACTGTATTGTGCTGGAGCTTCTGGGTATAACACTTTTTCACCTGATGTAGTGAAGAAGATGCCCAGGCCAGACCTTGTTGAGGAGATTTGGAAACTGCAAGCTGCACTTAGTGAGCAAACAGAAATCACGAAATTTAGCCAGCAGGAGTATGAAAGGCTTCAGCATGCATCATGTTCTTTGCAGGTAACTTCATCTACCCGTGCACAGCTGACTTGTTTTTACCCTTGCATCATCATATTTTGTAACCTATGCTTGAGTAGGACTTATGGAGAACTTATTTTTGTAGTCGTCGCTAATCTTAATTCAACTGCATTTCAGCTCTTGCTG
>Ruboc_05_G03443
ATGATGAACTGGCGGAGAGTTTTGAAGTCCGTGCAGGCCTTAGCAGCCCACAGCCTCCTCTTTACCTTCACGCTCTTGCTCGTTCTCAAGCTCGACCACATCGTCTCCTACTCTTGGTGGATAATTTTCTTTCCACTTTGGATATTTCATGCAGTTGTTGCCCGAGGAAGATTCTCACTACCTGCTCCATCAGTTCCACACAGTCGTCATTGGGCACCTTGTCATGCTGTTGTGGCCACACCATTGCTTATTGCATTTGAGTTGCTCCTCTGTATATATCTTGAAAGTCGTTACGTTCACGGTTTTGCAGCTGTCAACTTAAAAGTTGTCTTTCTTCCCTTACTGGCATTCGAAGTAATTATTCTAATTGACAATTTCAGAATGTGTAGGGCTCTTATGCCAGGGGATGATGAATACATGAATGATGAGGCAATATGGGAGACACTTCCTCATTTCTGGGTTGCAATCTCCATGGTTTTCTTTGTTGCTGCTACAGTCTTCACCCTGCTTAAGTTATCTGGTGATGTAGGTGCCCTTGGTTGGTGGGATTTATTTATAAATTTTAGATATCTTGACTGGAACAGCGGTCTAGTAGTTTCTGCAGAAGAGGATCAGCATCAAGATAGAATGTGTGGTCTGCAAGATATTGGTGGGCATGTTATGAAAATTCCTGTGATTGGTTTTCAAGTTCTCCTTTGTATGCGCCTTGAGGGAACCCCAGAACGTGCTAGACATATCCCACTTCCGGTTCTATTCTCTCCTCTTTTTCTACTCCAAGGTGTTGGTGTACTATTTGCTGCATCTAGGTTGGTGGAGAAAATTGTACTTTTACTGCGTAGTGGAGCTGGCACAGGAATATATTCTAGATTTTCTTCTAGAGCATACGATTGCTTGGGGTTTTTGCACCATGGTTCCAGGCTACTGGGCTGGTGGTCAATAGATGAAGGAAGTTGTGAGGAACATGCCCGACTGTTTCATGAGGGGGCTTCAGGATACAACACTTTCTGTGGTTATCCACCTGAGATAGTGAAGAAAATGCCTAAAAAGGATCTCACTGAGGAGGTATGGAGACTTCAAGCAGCTCTTGGTGAACAGACAGAAATCACAAAATACAGTCAGCAGGAGTATGAAAGACTTCAAAATGTAATGTTCTCATCCATGGAAAAAGTGTTATGTCGTGTTTGCTTCGAGGGAGATATCAGTGTGGTCCTGCTACCGTGTAGGCATCGTGTCCTTTGCAGTACCTGCTGTGACAAGTGTAAAAAATGCCCAATATGCCGGGTTTCTATCGAGGAGCGCTTACCTGTGTATGATGTC
