# Supplementary material for: Transcriptomics of long‐term, low oxygen storage coupled with ethylene signaling interference suggests neofunctionalization of hypoxia response pathways in apple ( Malus domestica )
Source: Plant Direct. 2024 Dec 20;8(12):e70025. doi: 10.1002/pld3.70025 (PMC11660084; doi:10.1002/pld3.70025)
Supplement: Supplementary file 2 — Data S2: Homologs of all 606 hypoxia response genes identified in this study across 42 representative species of land plants). [file PLD3-8-e70025-s004.gz › 01-integratedGeneFamilies_dir/7056.fna]

>gnl_Ambtr_v1.0_evm_27.model.AmTr_v1.0_scaffold00021.279
ATGGAGATGAAAGAAAAGCAAATATCAGTAGACTCCATATCACTCAAATCATCGGCACCGCCTGCATTTCAATGGGAGTCTAGACTGCCGAGCTTGAGCTTCTCTTCCGCTTCCTCCTCAGCGAGACAAGCACTTGAGTCGCCGAGAACAAGCCTGAGCCTTTGCCGGAGCAAGTCCTGCGGTTTGGGGAGAATGTCGAGACCCTCTGACGAGTTCATGCTCGGTGCTTCGAGTTGGAAGAAGAACGATCAGAGGAACCCCAACCCAAACCAAAACCAGATGGCCCTCGAATACGAACACAATCAGAGTAGAGGTGAAGGTAAAATTACCGAGAAAAAGGGAGGCATCTCCGGTGATGGAAGGGTGGGGTGCGGAGCAGGAATGTGCATGTTCCTGCCCGGCTTTTCCAAGGGGAGGCAAGTAAAGGAAAGAAACGCCGATGAGGAAGACGGGTATGTCATCTCTAGGATCGCGTCTCTTGAAAGGTTCGAGTGTGGATCCTGGGCCTCCTCCGCAATCCCAAGCGACGGGGAGCGGAGCCGGCAACTGTATTTCGACCTTCCATCAGAGTTGATAAGGGCCGGCATGAACGAGACACACTCCCCAGTCACCACTGCTTTCGTTTTCGGAAGTGGAAGGTTCGGGGGTGTGCTAAAGAAGAGCAACTCCCCAAGGAAGTCATCTTCGAACCGCCATGTTCAATTCTTTGCAGCATCAATGCCATCTTCTCCTTCATCATCCACCTGTGTCACCCCACGTCTTCGCAAAGCGGGGGAGTCATCGTCATCGTCGTCGCACCGCCATTTTCACTTCTTTGCAGCATCAACACCATCCTCTCCATCATCTACTTCTGTCACTCCCCGCCTTCGCAAAGCGAGGGAGGAGTTCAATGCATACCTAGCTGCTGCGCAGAATGCT
>gnl_Aquco_v3.1_Aqcoe1G157300.1
ATGTTGGTTCGAACTTCGTTGGATGCTATGCTGCCTAGCTTGGATTATGGTTCTCAAGGAGAATATATCTGCAAAGAATTTTGCTTATACATGGATGGTTCAGGCAGATCAACCGATTCAGAAGAATCTCACACCACTCTGAACAACGAGAGACAGATATCAGTCGATCCTATGTCATTGAAACAATCGGCTAGGAATTCAGCAGAATGCGAAAGTTTCTCATTTGTGCCTCTTACTCCTACTACTAAGGATACCAGACTTCATCAGCCAGTGCTTCTACCAGCAGTGAAATCCAAGTTTGTGAGTGCCAGTCTTCCAAGTTCGGCAACTTCATCACCTCGATCAGGATCCATTCTTATGAACATCAAGAAATGGAGAAATCAGAAATCTTCAGTCAGTTCTCTTGCACGCCAACAGTCCACAACGGTGTCTCCTTTTGCATCACAAGTAAGTATTTTGCGTAAAAGTAAGTCATGTGGAGAAGGTAGATTATCTATGCCATCTGATGAGTTTGATCTGTGGACAAGAAACTTGAATAGTTCAAGACATGAAAGCAGACCAAGCGAAGACTTATATGAATATGAAAATTATGATTATTACGAAGATGATAGAAGAAACACACAAAAGCAATCCAAGTTCCGTGAAGAAGACTTCAAATGTGGAGCCTGCTTGTTCTTACCAGGCTTTGCCAAGGGGAAGCCAGTCAGACCAAGAAAAGAGCAAAGAGAAATAATCTCCAGGACAGTATCCTTGGAAAAATTTGAATGTGGGTCATGGGCTTCATCTGCCAGGATAAGCTATGCTGAGCAAAATGGAGGATCAGTGAGTTCATATTTTGATTTGCCCTTGGAGTTGATTCGCGACAATGCCAATGACACACATTCACCCGTTGCTACTGCTTTTGTCTTTGAAAAGGATCGGAAAGGGGTCCTCAAGAAGTGCACGTCAAGAGAAGGCACACCTGGGAAGCCAGTGGAATCGTCTCGGCATGTTCGGTTTTCCATTTCCAATCCTAAGTCCCAACCTGCTTCTCCATCTTGCATTTCACCTCGTCTGCTCAAGGCAAGGGATGATTTTAATGCTTACTTACAAGCACAAGAAATT
>gnl_Arath_TAIR10_AT2G34910.1
ATGTCTCCTCCAGCATTGGTTGTGTTTGAAGATGGTTTAACCCAAAAATGGAGCAACGACGAGTGGCAGGGTTTCAGCGTTTATCCCGGAGAAAACCCTAACCCTAATATTAATTTCTTGGTGCAGAAGGCGACTCTGCAGAACCAGATGACTGTCTCTCGCCCATCGCTGAACGAAGAGAGCTTCAGAATGGTCTTACCTCTGGCAATGTCTCCGCCAAGAGACAACGCTGTGCCTCTTCCTGTTCTTCCTGAGCCGATGATGAAACCACGGAAGAAGCTTAGCCACCAAGAATCCATGCTTTCTCTACGAAAATCTCGGTATCCCGAGAAAAACTTCTACCAAGAAGAAGAAAATTTCAAGTGCAATGCGTTCTGTTTATCCCTCCCCGGGTTTGGAAAAAGACCTGTGCGATCACCAAAAAGCGAGGACTCTATAAAGAAGAAAATGATCAAAGCGTCATCATTCTCAAATTCCACTGTCTCACTAAGTGCCTCGCTAGAGAAATTCGAATGTGGATCATGGGCTTCAACGACAGCTCTAACCCGCGAAAACGGCAGATTGTATATCGATCTACCGGTGGAGATGATCAAATGTGGCGGTGGAGATGTGCAAGAACCAGTGAGTTCTGGTTTCTTCTTTGACAAGGAAACAGGAAGTCTAGCTTTGAGAAGCGTTCTAAAGAAAAGCAGTTCTCTGTCTGGAAGACAATTAAGGGATTTGGCTGAGACATCCCCGCAACGCCGTGTCAGATTCTCGACCACAACCTCGGATTCGTGCCCAGCTTCGCCGCGAACATGTATTACCCCAAGACTGTTGAAAGCTAGAGATGACTTCAATACGTTCTTAGCAGCACAGAACGCG
>gnl_Arath_TAIR10_AT4G20190.1
ATGGCGACAGATGTTCTCAGCTTCAGGGACGATAGTAGTCTCGAGGACTGGCATGACTTTGAGGTTCTAGGTGGTGGAGACGAGCCCAAGATTCTTATCAAGAAGACGAGTATGCAATCCGTATCCGAGAGGCGGATCTCGGTTGATCCGCAATCGCTATTGTCCAGGAATGGGAGCTTCGATATGATAGTCTCACGTCCGAGAGACATCGATGACTTGCCGTTGGATCATCAAATGAAGACGAAGTTTGTGAGCTGCAGCCTCCCAAACTCAGCAGCTACGTCACCTAGAAATAGCTCTATTCACAACTGGAAGGACAGAACAACTGAGCAAGTTCTTGACCTAATGCTCGTTCAAGATGCAGCCACTGCGTTTCGAAGAAGCAAATCTTGCGGCGAAGGACGTGCTTGCACACCATCGCTCGATTTCGACATGCTATTGCATAAATCAAGAAATGCACATCATAATCAAAATCATCATCGTGGCTTCTCTTCCTCTAACTCTAAGAGTCTCTCTCACAAGAGTAGTGGAAACAACTCTTTCTTCTCCAAAACAGAGTCTAACAAAAGCAACAGAAGCAATAGCAATACCGCGAATTCGAAAAGCATCAATTCATTCGAAGACGGATTCAAATGCAGCGCTTTGTGTCTATACCTACCCGGTTTCAGCAAAGGAAAGCCCGTAAGATCATCTCGAAAAGGTGATTCTTCGTTCACCAGAACAACCACGATGACTTCCTCTCAATCGATGGCAAGAACCGCTTCCATTAGAGACACTGCCGTGCTCTCGGCTCGAGCCTCCCTAGAGCGGTTCGAGTGCGGTTCTTGGACATCTTCGGCTATGATTTACGATGACAATGCCGATCTTGGTGGCCATTTCTTCGACTTGCCTTCCGAATTGATCAAAGGTGGGCCGGGAGGGAACGATCAAGACGATCCTGTTTCAGCTGCTTTCGTGTTCGACAAGGAACCTAATTTGGACAAAGAGATCAAAGGTGTTTTGAAAACGTCTGGTTCGAAATCAAGAAGATCAATGGAGTCACCACGTCACGTTCGGTTCTCAACCTCGTCGCCGGTTTCTTATCCAACGTCTCCGACACATTCAATCACGCCACGGTTGCTACAAGCCACCGAGGATTTCAGTAGTTTCTTGGAAGCTCAAGCCGTG
>gnl_Arath_TAIR10_AT1G30850.1
ATGCCTCCTCCGGCAATGCTTGCGTTTGACGATGGTTTAGCCCGGAAATCTAACGATAATGAGTGGCAAGGTTTCAGAGTTTTTCCAGGAGAAAATACTAACCCTAACCCTAATATAAATTTCTTGGTTAAGAAGGCAATTCTGCAGAACGAGAAATCAATCACTCCTCTTTTCTCCCGTTCGTCGGCAAGAGATGATAGCTTCAGAATTGTGTTGCCGCCGGCGTTGCCTCCTCCTAGAGACTCCACCGTTCCGCTTCCTATGCTTCCGGAGCCGATGAGAGTCCGGAAGAAGCTTAGCCACCAAGAATCAGTCATATTTATGAGCAAATCGCGTTTCGCAGAGAAAATCCTCTACAAGGAAGAAGATTTCAAATGTAACGCCTTCTGCTTGTCTCTACCTGGCTTCGGAAAGAACAAGCTGATTAGATCTTCTTCGAAACGCCAAAATTCTATGGAGAAGAAGATGATCAGAGCTTCTTCCTTCACGGGATCAACTGTTTCTGTACGCGCCTCGCTAGAGAAATTCGAATGCGGTTCTTGGGCATCGACGACAGCTCTTATTCAAGATAACGGTCGGTTGTTTTTCGATTTTCCGGTTGAGATGACGAAGTGCAACAGCCGCGGTGGAAATGGAGGAAGAGATGTGCAAGAACCGGTGACCTCTGGTTTCTTATTCGATAGAGAAACAGAGACTTTGGCTCTGAGAAGCGTTTTAAAGACGAGGAGTACTCGTGATCACCGGAGATCAGCTGAGTCTTCACCGCAACGTCGTGTTAGGTTCTCGACTTCGTCTTCATCGGCTTCAGTTTCGTGCCCTACTTCGCCTCGAACTTGTATCACTCCACGTTTGCGTAAGGCTAGAGATGACTTCAACACCTTCTTGACCGCACAAAACGCT
>gnl_Arath_TAIR10_AT5G44660.1
ATGGTGGCTGCAGTACTTATGCCAACTATTAGTTTCAGAGACGAAAGTGCTCGCGAGGATTGGCAAGTTCTAAGCAGAAACGATTCAAAGAAGAAGATTCTAGTCAAGCAAACGAGTATGATGCAATCCGAGAGAGAGATATCGATGGATCCGAAATCAATCAGGTCGTTGTCTATGTCGGGTTCGTTGAGAAGGAACGATAGCTTCGATATGGTTCGTTTACCGGCAATGTCACCTCCTAGAGACTTAGATTCGCCTATGCCTCTTCCTTTGCAGCCAGTGCAGACTACTGGTTCTCCTAAACAACGTTCAGGTCTCATGCGGGCGCTCAGAAACAGGGAACAAGACAGCCTCCCAAACTCTCCTAAACAACGTTCAGGTCTCATGCGGGCGTTCAGAAACAAGGACCAAGACAGCCTTCCAAACTCAACCACTGGTTCTCCTAAACAACGTTCAGGTCTCATGCGGGCCCTCAGAAACAAGGAACAAGACAGCCTCCCAAACTCAACCACTGGTTCTCCAAAACAACGTTCAGGTCTCATGCGGGCCCTCAGAAACAAGGAACAAGACTCGTCTTCGGCGTCGTACAAGAGAAGCAAATCTTGTGGGTCTACTAGCAAGACACTCTCTCATAAGAGCAGCGGAATCAGAAACTCTTTCTTCATTAAAACCGATTCGAACAAGAGCATCAGCAATAATAGTACATTAGAAGACAGATTCAAATGCAACGCTCTGTGTTTATTCCTCCCCGGTTTCAGTAAAGGAAAACCGATCAGATCATCACAGAAAGACGATTCTTCTTCCTTCACCCGAACCACCACGATGACGAGATCATCATCCTCTACCATTACCGTTTCAAGAACAGTCTCCGTCAGAGAATCCACCACCACTACCACAGTGATCTCCGCTCGAGCTTCAATGGAGAAATTCGATTGCGGCTCATATACTTCGGAATCCTGCGGAGAGGAAGGAGGAAATCACTTCTTTGACTTACCGTCCGAGCTAATCAAAAGTGGTTCAGGTGATAACGACCATGACGAACCGGTTTCAGCGGCTTTCGTGTTCGACAAGGAACCTGTTGAGAAAGAGATCAAAGGTGTTTTAAAGGTTTCTGGTTCGAAAAACAGAAAAGCAATGGAGTCTCCTTCACTGCGTCAGGTTCGATTCTCCACATCATCGCCGGTTTCATACCCGACGTCTCCGGCGATCTCTCCACGGTTATTAGAAGCCACCAAGAATTTTAATGCTTTCTTGGAAGCTCAAGCCGTT
>gnl_Betvu_v1.2_Bv4_077050_odcx.t1
ATGCATCCTTCTCCTTCTTCTGTCATACCCACAAAAGGCGATAGTGCTCGGTACTCCAACGGCAGCAACTTCAGCGACGATGAGGCCGGAATTTTCATGACAATCGATAACGAAAAGGGGACCGAGTTCTTTGCTATAGAGCCTCCTAGAGCTGTTCTAACAAAGGACAACTCCCAAAAGGAGAGACAAATTTCAGTTGATCCTATTTCCTTACAAGGGTCAAGCACAATAAGGCAAGCTAGCTTTCGGCTAGTTTCTCCTCCTACTAATCCTAATAAAGGTTTGGGCCATAACAATCCACCACTACCTGCACCACCTCCGAAGCTCAAGTTTGTGAGCACGAGCCTCCCCAGCTCCACCTCCTCATCCCCAGAAAGTGCGTCTAAGAAGATTGATCACAAGAATAATGACCAGCATGCTGCTGCTGCTTCACGAAATAATCTTTCGAGGATACATTCTGTGATGGATGATTCACACCTTGAAATGGCGGAGGCTAACACAAGGAAGAGCAAGTCTCTTGGTGAGGGGAGAACTAGCGGTCCTACAGATGACTTTGATCTCTGGCTCGAAAAATCTGGCCAAAATCCGAGAAGAGATCATGGTAGTAGCATTAATAGTAGTAATAATAATAATAGTAATAAGTATGGCGGTTTCTCCAAGCCGCCATTAGGGCCAGGCAATGTAGATCGCCATCATAGTACGATGAAAAAGAGCAAAAGTAGAGACCCAAATTTTCAGGAGGATAAATTTAAATGTGGGAAGTTGTGTCTTTTTCTTCCTAGGGGGAAGGGGAAGACTGTAAGATCCATCTCATCTACATCAACAATGACACAAGCATCATCTAAGACCGAACCTATGGCAATATCGAGGAGAGTCTCATTAGAGAAGTTTGAGTGTGGATCATGGGCCTCAACATCCTCGTTGGAGCTTGAAGAGGGAGAATCAGCAAACCTCTTCTTTGATTTGCCAGTGGAGCTGCTAAGGTGTAGCGTTAGCGACATGCAATCTCCGGTAACAGCTGCATTCGTGTTCGATAATGATGAGGACAATGGCGAGAACAAGGACAAGGATAAAGAGAAAGATATCCAAATGGATTTCCATGCCTTCCTAGAAGCACAAAGT
>gnl_Carpa_v0.4_evm.model.supercontig_1291.1
ATGGCTGACAGTTGCATTCCAGAACCTCGTCAAGTGTGCAGGGAAGAAGCTAATATCCTAGTAAAGAAGGAGAGTCTAGAAAAGGAAAAGCAGATTTTGGTTGATCCAATCTCATTGCAGGGATCAGCAGCTGGAGAGGCTAGCTTTAGTCTGATGCTCTCTCCTGCAGTAGATACTAGGATGCGCCCTGCATCAAATGCCAAGTTTCTAAGCTATAGCCTTCCAAACTCTACAAGTTCATCCCCTCGGTTCAGCTCAGTTTTGTCTAAGAAGAAGTGGAAGAATGAAAGTCAGATGTCTCCCCGTCAAGTCGAGAAGCTGGAGCATCTGAATCTTGCACCAGATGAGAGGTTCCGGAGGAGCAAGTCGAGTGGTGAAGGAAGAGCAAGTGTACCAACCGATGAACTTGATCTTTGGATGCATAAGCCAACTGGTACAGTATTTGAGAAGCATCAGGCCAAAACTGATGAGGCTAGGAAAGATGATGGTAGCAAAAGGATAGATGCGCAGGAGGATGGATTCAAATGCAGCGCACTATGCCTGTACCTCCCAGGGTTCGGCAAGGGTAAGCCTGTGAGAGCAAGAAAGGAGGATAGCCTGGTTAATGTGATATCGAGGAGGGTTTCGTTGGAGAAATTTGAGTGTGGTTCATGGGCCTCATCAGCCATAGTACCGGATGAAGAGGTGGAGTCCATGAGCATGTACTTCGATCTCCCAATGGAGTTGATTAGGAGTAGCGCCAACGATGCTCATTCGCCAATTTCTGCTGCTTTTGTGTTTGACAAAGACGTTAAAGGGGTGCTGAAAAATGGGTCGAGAAGCAACACAGGGAGAAAATGCAATGAGTCTCCTCGGCATGTAAGGTTTTCAACATCTTCGACATCGTTGCCAGCGTCTCCTGGTTCTTCTTGCATTACGCCTAGGCTGCGCAAGGCTAGGGAGGATTTCAATGCTTTCTTAGAAGCTCAGAGTGCATCA
>gnl_Elagu_v2.0_p5_sc01238.V1.gene2
ATGTCCTGCCAGCTTCATAACTCCCATTTCCCACCAGACAAAGAGAAGCAAATTTCTGTAGATCCTGTGTCAGTCGAGCAACTGGCAAAGGTGGGAGATCACCTGTCAGTGTCGCCACCGACTCTGCCACCATTCGGAAAGCCTAAGTTCATCAGCTGCAGCCTTCCGAGTTCAGCATTCTCGTCGCCGCAGTCCGGTTCAGCTGCGGCGAAAAGCTTCAAGAAATGGAAAATTCCGGCACAGAACCAGCACTCCACAACCCTATCTCGCGTCACTCTGCAGCAGGAAATGGCCCTTCGTAGGAGCAAGTCTTGTGGTGAGGGGAGATCTTGCACGCCGTCCGATGAGTTCGACATTCTGTCCAGAAGAGCCAGCATGAAGCTGCCAGAAAATGGCGTTCATGTCCTCTATGACTGCACCAACGATGCCGGCGACTATGAGGATTCTGAAGAGCTTGATCCTGGAGCAGAGAAAAACTTCAAATGTGGGGCCTTGTGCTTGTTCTTGCCTGGTTTCTCCAAGAAGAAACTAGTGCAAGCTAGCCAAGATGAGCGAGGAGACCAGGGAAGCGTCGGCTCAAGAGCAGTTTCTCTTGAAAAATTCGAATGCGGGTCATGGTATTCTGCTGCCATTTTGGATGTTGATGATGAGGATGATGGAGCTGATCAGTCCTATTTCGACTTGCCTCTGGAGCTGATAAGGAGCGGCGCTGACCATGCCGATTCGCCGGTGAAGACAGCTTTTGTTTCCGATAGGGATCGGAAGGGGGTCCTGAAAAAGTGCACGTCCAATTTGGCCCCAAGGAGGTCGCATGAAGCATCGAATCGTCATGTTAGATTTTCAACGTCAACCCCTACCTCGTATCCAACATCTCCAACCTCTGCTTGCATCACGCCACGATTGCGGAAGGCAAGAGAGGAATTCAATGCATTTTTAGAAGCACAGAGCACA
>gnl_Eucgr_v2.0_Eucgr.E04329.1
CTCTCGCCTGCCAAGAGCACGTTCCTCAGCCACAGCCTCCCAAACTCGGCCACGACATCGCCACGCTTCCCTTCCGTTAGTAATCTACTGAAGAGGAACAAGAAGTGGGTGCAGCATGAAAGTCAGGCTCAGGCTCCTCCTCGGCTGGATTTCGACCATCTCATGATGCTCAGCCCCTACCTCGCGATGCAGCAAGAGATGAGGAGCTTCAGGAGGAGCAAGTCATGCGGCGAAGGAAGAGCGGTCCCGCCCTCTGTAGACTTTGATCTTCTGGCAACCAAAGCTAAGGCTGAAGCTACTGGAACTACTTCTAGCACTAGTGACAGTAGTTGTACCAGTGATGGTAGCGAGAGCGAATATCACCAAGATGCAAACCTGAAGAACAACTTCCCAAGATCTGCGAGCAATGAAGACAGCGATGGTGAGAGGGAGAAGGAAAGTCGGCAGGAGGAGTTCAAATGCGGGGCGCTGTGCTTGTTCCTTCCAGGGTTTGGCAAGGCCAAGCCTGTCAAATCCAAGAAGTACTCATCACAAGCGCCGGAGAACAACTTTGTGATCTCCAGGACTGTTTCATTGGAGAAATTTGAATGCGGATCGTGGGCTTCCCCCGTCATCAACATGAACGGAATCAGCCACGAAGATGGAGCTGGATCTGGTATCGGAGACTCCGCCAACCTCTTCTTCGATCTGCCGCTAGAGATGATCCGGAGCAGTGCCAACGACACGCATTCTCCCGTGACTGCGGCTTTCATCTTCGACAATGAGAGGAAGGGCGTCTTGAAGAAGAACGGCTCGCTGAGGACGCCCAACAGGAAGTCCCACGAGTCCTCCCGGCACGTTCGTTTCTCCACGTCTTCGCCGACTTCCTACCCTGCCTCCCCGACTTCTTGCATCACACCCCGCTTGCGCAAGGCGAGGGAGGACTTCCATGCCTTCCTAGAAGCACAGAGTGCT
>gnl_Manes_v6.1_Manes.16G059800.1
ATGCCAGCTAAAAGGGAGACGAATCCTCTGAAGGAGAAGCAGATTTCGGTGGATCCCATATCTTTAAGAGAATCATCTAGGAGGGAGGCTAGTTTTAATTTAATGTTGCCGCCTATTCTCACTCCACCAGATGGACCACTGCCTCTACCACCCTTGAAACCTCCGCTTGTAAGCTGCAGCCTCCCTAACTCAGCCTGCTCGTCACCTCGATTCAGCTTCCCTTTTTTGAAGAAGAAATGGAAGAATGAAAGCCAAGCATCACCTCGTCAAATTGATCGTCTGGCTTATCAACATTCTGGTGCACACCCTCACCATTTCTCTCAGCAAGAAGTTAATCTGAGGAAGAGCAAGTCTTGCGCAGAAGGAAGAATTTCTTCAGCTGCTGATGAACTTGATCTTTGGTTTAGCAAATCGAATGTCATCAACTATGAAACCAAGCCACAGGGAAACTTCTCCATATCTGAGGCTAACATAGACGATCACAAGGATGGTAAGAAATTCGATTCTAACGATGAGGGATTTAAATGTGGAGCCCTTTGCATGTATCTTCCAGGCTTTAGCAGGGTAAAACCAGTGAGATCAAAGAAAGAACAAGTAGAAGCTGAAGTCCGAAACATAATATCCAGGACAGTTTCTCTGGAAAAATTTGAATGTGGATCATGGGCTTCATCGGCTATTATAAATGACCATGAAGATGGAGACTCCACGAATCTTTATTTTGACTTACCATTGGAGCTAATCCGTACTAGTGTGAACGATGCAAATTCGCCGGTGGCTGCCGCATTTGTATTTGACAAGGATCATAAAGGGGTTCTCAAGAACACTTCAACAAGAGCAACAAACAGAAAATCCCATGAATCCCCACGCCATGTTCGGTTTTCAACCTCATCTCCGACATCTTACCCTGCCTCGCCGGCTGCTTGCATTACGCCTCGCCTGCGCAAGGCAAGAGAGGACTTCAATGCCTTCTTGGAAGCCCAGAGCACA
>gnl_Medtr_Mt4.0v1_Medtr2g437600.1
ATGGAGGGTTTCCAAAAAGAAAAGCAGATTATGGTGGATCCACTTTCATTGAAAAATTCACCTATCAAACAAATGTATAACCAAGAAACTACAAAGTTGCCAACTATAATCACAACTTCTTCTACCATTTTGCACCCTCCAACATTACAACCTCCAAAGCTAAGATTTTTAAGCTTGAGTCTCCCGAATTCGGTAAACTCATCACCCCGGTTTGATTCGATCAAAAAATCGAATTCTGGGAGCCTGGAAACACAATGTCTAAAATCTACTAATAATGTGACCACCACACTTCAAGATCTTCTCCAAGAAGCCCGTTTTGGGAAGAGCAAATCATGTGGTGATGGAAGAGAAAGTGCTTCCTTAGAGGAATTTGATTTTGATCAATGGTTGACTAAACTAAGTACAAAAGAGCTAGAAAAATGGGAGTGGCATTATGGTACTTTCACAAAACAAGAACATGTTAAGGAAAGCCCTAAGAATGTTGTTAAGCAAATGAAAACAACAACACCACATGATGGATTCAAATGTAATTCTCTTTGTCTTTTTTTACCTAACTTTGTTGGTAAAATAAAGCCAATTAAAATAAGAAAGGAAGTATCAGAAAAAGTAGCTCCAACTATGTCTAGGAATGTTTCATTGGAGAATTTTGAATGTGGCTCTTGGGCTTCTGCAGCTATGTCTCATGAGATTGATGGAGATTCTAATAACTCTTACTTTGATCTTCCATTGGAATTGATGAAATATGGTAGTGCTATTGAAGTAGATTCACCTATTTCTTCATCTTTGGTTTATGAAAAAGACCAACTTAAAGGTGTTTTGAAAAATGGTTCAGCTAGAGGCAGTGCTAGAAAATCGGAGGTGTCGCCACGACATGTTCGGTTTTCTTTATCATCTTCTTCTTCTCCATCTTACCCTGCATCTCCAGCATTTTGCATTAGTCCCCGTTTGAGGAAAGCTAGAGAAGATTTTAACACCTTCTTAGCAGCAGCACAAACTGCA
>gnl_Medtr_Mt4.0v1_Medtr8g070690.1
ATGATAGCTGAAGGGGATTTCCCTGTAACAATTATGGAGAACTTACAAAAACAAAAACAGAATGTGATGGATGCACTGTCATTGAAAGAATCCTCTATTAATCATGCATTTTATGATACTTCTCCACCATTACAGCTTTCAAAGCCAAAATCCACGAGCCTTAGTCTCCCAAATTCAATCAACTCATCACCTTTGTTCACTTCAAAGAGAAAATCCAAAGGTTCTGTTGTAGAATCTCCAGGTCAAGCTAGTAACTTGACACTCAAGCATCAATATTTACTAAAAGAAATCAAGTTAAGGAAAAGCAAGTCATGCGGTGAAGGAAGAGCAAGTTTATCACCCTTTGATGAATTTGATCATTGGTTAATCAAACCAAGTATGGTGGAACATGATTACACTAATATCAAACATGAAAGCTTCTCTGAAAATGAGGCTATCAAAGAACATCATACGAATGACAGTGACCTTGAAACAAATGCAGAAGAAGGGTTCAAATGCAGTGTTCTTTGCATGTTTTTGCCGGGATTCGGCAAAGCAAAGTCAGCTAAAACTAAAAAAGAAGGATCAGAAATGGAAGGTACGATATCAAGGACAGTTTCTTTAGAAAAGTTTGAATGTGGTTCTTGGGCTTCTTCTGCACTATTTAATGACATTGAAACAGACAACACAAGTTCCTATTTTGATCTACCATTGGAATTGATCAAAGGAAGTAGTTATAATGATGTACATGCACCTGTTACATCAGCTTTTGTCTTTGAGAAGGACCTTAAAGGGGTTCTCAAGAATGGTTCTTCTAGAACAAATGCTAGAAAATCAGATACATCACCTTATCATGTTAGGTTTTCTACATCTTCTACTTCTCATTACTCTCCCTCTCCAGCATCATGCAATACTCCTAGCTTGAGAAACACGAAAGTCGATTTTAATGCCTTCTTAGAAGCGCAGAGTACT
>gnl_Mimgu_v2.0_Migut.M02035.1
ATGGCTCAGCGTGCAGAAGCAGCCGCAGCCGCCGAGAGGCAGATTTCGGTGGATCCAATTTCTCTCAAAGAAAAAGAAGCAGCAGAAGCAGAAGAAGATGATCGCATCCATAAAAAATCTTATGGTGGGGCAAAAATGGAGGTGATCTCTTCTCCACAGAATAAATTTTTGTGTAAATTCATAAACTGCAGCCTGCCAAACTCACCAAGGCAGCAGAAGAAGAAATACGAGGAGGGGCGTGTAGGTGTAATGGCTCGGCAGCACTCGGTGGCTATCAGCAATCTGGAGCGGCTACGACAAAGCCACTTGCGGAGGAGCAAGTCATGCGGCGAAGGAAGACTATGCCAACCATCCATTGACTTTGATATGTGCACCACCACCACCACCACCACCACCACCACTACCAATAAGAATAAGAATAAGATGGAAGGTCATGGAATGAATAAAGAAGAAGAAGCAACAGAAGAAGAAGCAACAGAAGAAGAAGAAGAAGAAGAAGAAGAAGACGGAGAAGAAGATAAAGAGAAAAAGAAAGAAATGGTATTCAACAACAAGAAAGGAGGCGAGGAAACATATGAAGAAAAGTTCAAATGTGGGGCGTGCATGTTCCTTCCAGGCTTTGGCAAAGGCAAAGCAGTGAAAGCGAGAAAGGATCCCGAAACACATGAGGTATTGACAACACATATAGACATGATGGTTTCACATAGGGCGTCTCTCGAGAAATTTGAATGCGGTTCATGGAGGTCATCTGCCATGATTAATTACGATGATGAATATCATCATAATAATAAAAAAGATGGCGATGTTGATGATGATGATGATACCTCAAATCTCTTCTTTGATCTTCCAGTCGAGCTCATACGATGCAGTAGTGTCAACGATACAGACTTCCCAGTCACCACTGGTTTTATGTTCGACAATAATATTATTATTAATAATAATAATAAGGATTCTCAACGCAAAGGAGTTCTCAAAACTGCTGTTGGAACTAATAATAATGGTGCTGATAGGAAATCGAACGTCGAATCTTTCAATTCATCCCGACATGTTCGTTTCTCTACTTCCTCCTCTCCTGCTTCTCCAACTTCTGCTTGCATTACCCCTCGCCTTCTCAAAGCCAGGGATGACTTCAATGCCTTCTTAGAAGCACAGACAGCA
>gnl_Musac_v1_GSMUA_Achr2T13800_001
ATGAGTGCAGACTCAGAAGCAGACTATGATTCCTGCGTCGAAGAGCATTCCGATTCCAGCAAGCTCAGTTCCCCCATGGGGACGGAGAAGCAGATATCGGTGGATCCGCTATCGTTGATGCAAATGGTGAAGGCAGGCGCTGCTGCCGCCGATCTGATGACGCATCTGCCGTCTCTGCCGCCGCTCGCGCGGCCCAAGTTTGTGAGCTGCAGCCTTCCTGGTTCTGCGCTCTCCTCGCCGAAGTTCCACAAGAGTTCCAAGAAATGGAGCAATCTAACTCGCCAGCACTCGGCCGCCCTCTCTCGGTTCGCCATGGAACAGAGGATGTCCCTGCGAAGGAGCAAGTCGTGCGGGGAGGGGAGATCCTCCGCACCATCCGATGACCTCCTCGACATTTTAGAACTGCGTCGTCGTCAAGGCGAGGAGAGTGTGAAGTGTGGATGCTTGTTCTTGCCTGGCTTATCCCACAAGAAGAAACAAGTCACCTTACAGGCCTACCAAGCAGAACCCAAGGCCGAACAGGTGCAGAAATTGGAGGCCACCCAAGAAGACGAAGAAGAAGAGGCTATCGATAAGGGCAGGATTAGCACTGTCCCACGGGCGGTTTCTCTCGAGAAATTCGACTGCGGGTCTTGGACGTCGTCGTTGTCGCCCGGTTTGGGCGGTGATGTTGATGACGGTGTTCACTCCTGCTTCGACTTGCCACTGGAGTTGATCAGAAGCGGCCACAACGACACCGACTCGCCTGTCAGTGCGGCCTTCGTGTTCGACAGGGATCGCAAGGGAGTTCTGAAGAAGAGCTCGTCGAGGTTCGGCTCGAGTAAGTCGCAGGCGTCGTCGTCGAACCGCCATGTGAGATTCTCAACGTCGGGGCCCATCTCTTATCCAGCATCGCCATCCTCTACCTGCATCACGCCGCGGTTGCAGAAGGCGAGAGAGGAGTTCAACGCGCTCTTGGAGGCACAGAGCGCA
>gnl_Musac_v1_GSMUA_Achr9T11440_001
ATGCCGGCGTACAGAGAAGAGGCGATCGGAGACTCCGACGACGAGAATTATGCTTCCACCAACTCTGATTCACCGGTGGAGAAGGAGAAACAGATAACTGTGGATCCTCTGTCGCTGAAGCAGCTCGCAGATGTGCGAGGTAATCGTATATCCGACGGAGGTTCCGCCGCTAGTGAGGTGAAGTTTCTGCCTCCGCCGGTGCTCGTTCGGCCCAAGTTGGTCAGCTGCAGCCTCCCGAGTTCTGCCCTCTCCTCGCCAAAGAAGTGGAACTACCTCGACGACCAGGAACCTCCAGTGCCGGCCCGCTTCGCCTGGGCCGACCAAAAGGCCTCCCTCCGCCGGAGCAAGTCCTGCGGCGAAGGAAGATCTTCTTCGCCGTCCGTCGAGTTCATCGACATCCTGTCAAGAAGACCAAGCATTCATCAACCTGATGACGGAGTTCATGTCGTCGACCACGACACAAGCGACGATGACAGCAAGGAGGAGACTCCCCAACCAGTCCATGCTCAACTAGAGGACGACCAATTCAAGTGCTGGTGCTTGTTCTTGCCTGGCCTCTCCCACAGGAAGAAACAATCGGCAGCCAAGGGCAGGATAAGCACGGTCTCGAAGGCGGCCTCCCTCGAGAAGTTCTCATGCGGCTCGTGGTCTTCGTCTGCGCTACTAGGAATCGACGGAGACGACGACGGCGGACACTCCTACTTCGACCTGCCATTGGAGCTGATCAAAAGCTGCCACGACGACGCCGACTCGCCGGTGAGGACAGCCTTCGTGTTCGACAAGGACTTGAAGGGGGTGCTGAAGAAGAGCACGTCGAATCTGGCGTCGAGGAAGTCGCACGCTTCGTCGTCGAACCGCCACGTCCGGTTCTCCACCTCAGCACCGACGTCGTATCCGGCATCACCATCCTCCACCTGCATCACGCCCAGACTGCGGAGAGCGAGAGAGGAGTTCAACGCGTTGTTGGCAGCACAGAACGCTGCG
>gnl_Musac_v1_GSMUA_Achr1T08390_001
ATGGAGGCCAACCAAGACGGACAAGAATCGACAGGCAGTGCCTCGAGAGCAGCCTCTCTCGAGAAGTTCGAGTGCGAGTCGTGGTCTTCATCCGCCATACTGGATGGCGACGGCGACGGCGACGACGTGCAGTCCTACTTCGACCTACCATTGGAGCTGATCAGGAGCAGCCGGAACGGGGCGAATTCGCCGGTCAAGGCGGCCTTCGTGTTCGAGAGCGACCGGAAGGGGTCGCTGAAGAGGAGCACGTCGAAGTTGGCCCCGCGGAAGTCGCACGAGCTGTCGAATCGCCATGTCAAGTTCTCTACGTCGCCGGCTTCGTATCCGGCGTCGCCATCCTCTTATTGCACCATCAGTCCGCGAATGCAGAAGGCCAGAGAGGAATTCCATGCGTTCTTGGAAGCACGCAATGCA
>gnl_Orysa_v7.0_LOC_Os06g37600.1
ATGCAGATGCATCCGCGCGACGATGATCTCGACCTCGCCGCCGGCGAAGCGGCGGCGCCGGTGAAGAGCGGTGACGGCGGCGAGACGCCGACGATGGGCGCCGCCATGGACAAGGAGAGGCAGATACCAGTGGACCCCGTGTCGCTGCGCCACCTGGGCATGGTGGCCGACGAGGACTCGCCGCTGTCGGCGCCGTCCGTGCTCACGGAGGTGGTGGTGCGGTCGTCGTCGCCGATGCTGCCGCCGCTCCGGCGGCCCACCTTCGTCGCCGCCAGCCTCCCGTGCTCGGCGACCTCCTCCCCGGTCCACGGCGCCGCCGAGACCGACAAACCCGCAGCGGCGACGCCCAGCCCCACGGCGGCGATGCGCGCCCTCGCGCGGCAGCACTCCGTCGCGCTCGCCCACTACGTCGCCGCGCCGGGCGCCGCCGCCCCGGCGCTGGCGCGGAGCGCGTCCCGCGCCGAGGGGAGGTCCATGGTGCCGCACGACGACGAGGGCGACGCCGAGGCGCCCAAGGCGATCGCCGCCGGTGAGGACGAGGGCTTCAACTGCGGCGCGCTGTGCATGTTCATCCCGGGCTTCTCCAAGAAGAAGTCCTCCGCGGCGGCGGCGGCGGCGGTGGTGTCGAGCATGCAGAGGCAGCAGTCGGTCGGCGCGAGGCCGCGGCGGAGCAGCAGCGTGTCGCGGCTGGCGTCGCTGGAGAGGTTCGAGTGCGGGTCGTGGAGCCCGCCGCCACCGATGGCGCCGGCGGAGCACTTGGCGCAGGAGGTGGCGAAGAGCAGCTGCGCCGACGACACGGAGGCGCCGGTGAAGATGGCGTTCGTGTTCGACCACGGCGAGCCGAGGGGGATCCTCAAGAAGTCGGCGTCGTCGCGGCAGGAGCCGGCGAGGCCGTCGGCGTCGTCGTCGCAGCGGCACGTGAGGTTCTCGACGGCGGCGGCTGCTGCGGCGGCGTCGTGCCCGACCTCGCCGTGCGTGACGCCGCGGCTGGCGAGGGCGAGGGCGGAGTTCAACGCCTTCCTCGAGGCGGCGCAGAGCGCG
>gnl_Phavu_v2.1_Phvul.003G275300.1
ATGATCAAAGCCAAAGCCTCAAACACTGAGACAGCCCATAAAGAAAAGATTATGGTGGATGCACGGTCACACAAACAATATTGGGATGCTAGTACAACATTGGCAGCTATTGATTTGCGCTGTCCATCTTCACAACCCCCAAAGCCAAGATTCCCGAGCCTTAGTCTTCCAAATTCAGCCAACTCAACACCTTCAACTCTGATGAAGAAGAAACTGAAACAAAGGATCATGGAATCACCATGTCAAGGTAGAACACTCATACATCAGCATGACCAACCACAAGAAATGCACATGAGGAGGAGCAAGTCATGTGGCGAGGGAAGAGCACGTGCAGCCTCAGATGAATTTGATCTCTGGTGGACTGCACCAAATTCAGTGGAACATCATAAGATGTATCAGAACAGCTTCTCCAAAACTGAAGCTATTAGAGATAATCTTATGAGTGGGAAGGATGTGGAAGCATATGAAGAGGAGGGGTTTAAGTGCAGTGCTCTTTGCCTGTATCTTCCAGGCTTTGGGAAAGGAAAACCTGTTAAAATGAGAAAAGAAGGATCAGTGGTGGAAGGTGCTGTAATATCTAGGACGGTTTCTTTGGAAAAGTTTGAGTGTGGTTCTTGGGCTTCTTCTGAACTGTTCCATGAGATTGAAGCAGACCCCATGAATTCCTCCTACTTTGATCTGCCAATGGAGTTGATGAAATGCAGTGCTAATGATGTGCATGCCCCAGTTGCCTCAGCTTTTGTCTTTGAGAAGGACCTTAAAGGGCTTCCTGAGACTGGTTCTGCTACAAAATCACCTAAGCATGTTCGGTTTTCTACATCATCTTCTACATCAAAACCCACCTCTCCAGCATCCTGCATTACTCCTAGTTTAAGCAAAGCCAGAGAGGATTTTACAGCCTTCTTAGAAGCACAGAGTGCA
>gnl_Phavu_v2.1_Phvul.009G245100.1
ATGGCCTATTTTCAAGTAGATCAAACCAAAATAGAAGGTGATGATTTCCTTTTAAGAGAGATTGAGAAACTCAAAAACTCAATCATGAAGAGCCTCCAAGATGAGAAGCAGATCATGGTGGATCCACTTTCATTACTAGATGCTCCTAATAAACAACATGTGCTTCCAACTATAATCACAACTTCATCATCCATCATTTTGCACCCTCCACCACTACAACCTCCAAAGCCTAGATTCTTGAGCATGAGTCTCCCAAATTCAGCCAACTCTTCACCTCGCTTTGCTTCCAAGAAGAAACCAAAAAGCCCTGAATCACAATGTCATGCTGCTAACTTGACTCACAAGCTTCAGCAGTTGCCTGAAGAGGTGCATTTAAAGAAGACCAATTCATGCAGTGAAGCAACAGCATATGCTGATGAATTTGATCGCTGGTTGAGTAAACTAAGTGCATTGGAGAATGACAAGTGGTACGATGAGAACTTGTTCAAAGCTGAAGTTGTCAAAGAAAGTCCAAAGAGTGTTAAGGTTAAGCACATGAAAACCACACATGATGGATTTAAATGCAGTGCTCTTTGCCTTTATCTACCAGGCTTTGGTGGTGGTAAAGAAAAGGCAGTTAAGACAAAGAGGGAAGAATCAGAAAAGGGTGGTAAAGTAATGTCTAGAACAGTTTCCTTGGAAAATTTTGAGTGTGGCTCTTGGTCTTCTGCAGCAATATCCAATGAGACTGAAGGAGACTACACCAACTCCTACTTTGATCTGCCAATAGACCTCATCAAATGCGGTTCCAGTGAAGTGTACTCTGCTGTTGCTTCATCTTTTGTTTTGGAAAGAGACCAAAAAGGGATTCTGAAGAATGGTTCCTCTAGAGGTAGTGTTAGAAAATCAGATGCATCACCTCGCCATGTTCGGTTTTCTACATCATCTTCTGCATCACAGCCTGTCTCTCCAGTATCCTGCATCTCTCCTCGTTTGAGAAAAGCTAGAGAAGATTTTAATGCCTTCTTAGCAGCAGCTCAAAGTGCA
>gnl_Phavu_v2.1_Phvul.002G272500.1
ATGATGGATAAGCCGAAAAGCTTGATCAAGAAGAGTTTACAAAAAGAGAAGCAGATTGCTGTGCATCCACTGCCACTGAGAAAACCTTCTGTCACACCTTCAAATAATGCTACTGGTTTGTACATTCTGCCTTTACTTCAACCTTCCTCTAAATTCTTGGCCATTAATCATCCAAATTCAACCAACTCATTGTCAAAGAAGAAAGAAACTAAGAGCCTTGAACCATCATGTGACAAGATTAGGGAAGAGGGATTCAAATGCAGTGCACTTTGCATGCCTGTTCCAGGGTTTGGGAAAACAAAGCCAGTGAAAGCAAGAAAAGAAGAAACCCAAATGCATGCAGTGAACCCTGTGCCATCGTTATCAAAGCCTAACTCTTTGGAAAAGTTTGAACGTAGTTGCCTGGTTTCACAAGCCAGAATCCATGAAAATGAAGGAGATAACTCCACAAGTTCCTACTTTGATCTTCCATCCGAATTGTTTAAATTCAGCAGCCATAATGCA
>gnl_Poptr_v3.0_Potri.003G156700.1
ATGGCTATTGAAGAATCTAAAAAGTTGATTAGAAAAGAGAGTATGCAAAAGGAAAAGCAGATTTCAGCGGATCCAGTTTCGTTGAGAGAGTCATCAAGAAGGGAGGCTAGCTTCAATTTCATGCTGCTGCCTGTGTCGACTGCACCAACTCCAGACCTGCTACCACCTGCACTGCCTGCAAAATCCCAGATTATATCAGGCAGCCTCCCCAGCTCAGCCTGCTCATCCCCTCGGTTCAGCCTCACCATGTTGAAGAAGAAATGGAAAAATGAAAGCCAAGCATCTCCCCGCCAGATTGACAATCTTGCTGGTCGACATTCTTTAGCACATCCTCCCCTTGCTGCTCAACAAGAAATTCACTTGCGAAGGAACAAGTCTTGCGTAGAAGGAAGGACAGCCGCACCTGCTGATGAACTTAATTTTTGGTTCCCCAGACCAAATGCTAGCAAATCTGATAACAGACCTCATGGACACTTCAAAATTGAGGCTAGCAAAGAAGATCACATAACTGGTGAAAACATGGATCCCATTGATGATGGATTGAAATGCGGTGTGCTATGCTTCTACCTTCCAGGCTTTGCAAAGGGAAAACCAGTGAGACCAAAAAAGGAAGAAGTGAGAGGAGATTTGGGAAATGTAATATCCAGGACAGTTTCTGTGGAAAAATTTGAATGTGGTTCATGGGCTTCATCGGCCATCATAAATGACCATGAAGACGACCCCAAGAATCTTTACTTCGATTTGCCACAAGAGTTGATCCAAGCTAGTGTGAATGACGCAAATTCACCGGTTGCTGCTGCCTTCATCTTTGACAAGGATCGAAAACAAGTTCTCAAGAGTTGTTCAACAAGAGCAGCACCCAGGAACTCCCATGAATTTTCTCGCCATGTTAGGTTTTCAACATCATTGCCCACATCGCACCCTACCTCACCAACTTCTTGCATTACACCTCGCTTGCAGAAGGCTAGGGAGGAATTCAATGCCTTTTTAGAAGCGCAGAGTGCA
>gnl_Poptr_v3.0_Potri.001G074300.1
ATGGTCCCAGCTTCAGATATTGTCCTTCCCACTTCAAATAATGGAACTCGCGAAACACTTGAAATCTCTGATGATCTGGACTTCTGTATGAGTACTGCTGAACATTTCCATGAGTTAAAATTCATTGCTATTGAAGAATCTAAAAAGTTGGTCAGAAAGGAGAGTATGCAAAAGGAAAAGCAGATTTCAGTGGATCCAATATCGTTGAGAGAATCATCAAGGAGAGAATCTAGCTTCAATTTCATGCTGCCGCTAGTTTCAACTACTCCAACTCCAGACCTGCTACCACCTGCACTGCCTTCAAAATCCCAGCTTATAACCTGCAGCCTCCCCAGCTCAGCCTGCTCATCTCCTTCGATCAGCTTCATCATGTTGAAGAAGAAATGGAAAAACGAAAGCCAAGCATCTCCCCGCCAAATTGACAAAATGGCCAGTCGACATTCTTCAGCACATGCTCCCCTCGCTGCTCAACAAGAAATTCACTTGCGAAGGAGCAAGTCTTGTGCAGAAGGAAGGACAGCTGCACCGGCTGATGGACTTGATCTTTGGTTCACCAGACCAAATGCTTGCAAATCCAATAACAGACCTCATGGACACTTCAAAACTGAGGCTAGCAAAGAAGATCTCATAACTGGTGAAAAGATGGATTCCATTGATGATGGATTTAAATGCGGTGTGCTATGCTTGTACCTCCCAGGCTTCGCAAAGGGAAAACCAGTGAGACCAAAAAAGGAAGAAGTAAAAGTAGATTTGGGAAATGTAATATCCAGGACAGTTTCTCTGGAAAAATTTGAATGTGGTTCATGGGCTTCATCGGCCATCATAAATGACCATGAAGATGACTCCATGAATCTTTACTTTGATTTGCCAATGGAGTTGATCCAAACTAATTCCAATGATGCAACTTCACCGGTTGCTGCCGCCTTCGTCTTCGACAAGGATCGAAAAGGAGTTCTCAAAAGTTGTTCAACAAGAGCAGCACCCAGGAAATCCCATGAATCTTTTCGCCACGTTCGGTTTTCAACATCATCTTCCACATCGCACCCTACCTCGCCAACTTCTTGCATTACACCTCGCTTGCAAAAGGCTAGGGAGGACTTCAATGCTTTCTTAGAAGCACAGGGTGCA
>gnl_Prupe_v2.1_Prupe.4G120700.1
ATGGATTATCCAGTTTCATTTGAAATGAGTGAGTGCTTTTCTCTTGGAGATCTAGAAAAGCAGATTTCTGTAGATCCAATTTCACTGAAAGAATCATCTCACAGAGAAGTGATTGTTGACCCAGTGGTGGTGAAGCCTGTTGTTACTGCTCCCCCTGTTGTGACAGCTCCAAAAGCCAATGTACTTGACCAACTGCCACCCCTACTGCCTGCAAAGCCAAAATTCTTAAGCTTCAGTCTCCCGAACTCAGCAACCTCCTCGCCGCGGTTGAAGAAGAAATGGAAAGATGAAAGCCTAGCATCTCCCCGGCAGCAAATGGAGAATCTGACCCACTTGCAACAAGAAATTCAATTTAGGAGGAGCAAGTCATGTGGTCAAGGAAGACCATATGCCCCTTCAGATGACTTTGATCTTTGGCTGATCCAACCAAATGCCACTGAAAAGGTCACCACGCATTACAGCAGCCTCCCTAGAACTGAGCCCCACAAAGTTGCTCATAAAAATGGCAAGAAAATGGACCCATGTGATGATAAGTTCACATGTGGAGCCCTGTGCTTGTTCATTCCAGGCTTTGGCAAGGCAAAGCCAGTGAGAGCAAGGAAGGTAGAACCTGATGAGCTGGGAAATGTCATCTCCAGGACAGTTTCCTTGGAAAAATTTGAATGTGGCTCTTGGGCATCAGCTATGATCAATGAGCATGATGATGACTCTGTTAGTCACTACTTTGATCTTCCACTGGAGCTAATACGAAGCAGCATCAACGACACAGATTCACCAATTTCTACATCTTTTGTGTTTGACACTGATAGAAAAGGAGTTCTGAAGAATGGCTCCTCAAGAACACAAGGCCGGAAATCACATGAAGCCTCACGCCATGTTCGGTTTTCGACATCATCGTCTCCTACATCACCGACCGTTTGCGTTACACCTCGACTGCGCAAGGCTAGGAATGATTTCAAAGCTTTCTTAGAAGCACAGAGTACA
>gnl_Solly_v2.4_Solyc10g005190.1.1
ATGTCTCCCACAATATCTATGCCTAGTTTTCTGCCCCTTAAATACCTAAAATCTATAGTTGATGGACATCTCCATTCTCACTCAACTTTCAAACTCCAAACTTCAAATATGCCTTCATTCATAAATGTTCAAGATTCAAATGAATCTGAGTTCCCCATTTCATTGAAAGAATCAAAAAAATCTGACATTTTAACAATTCCTCTGCCTATGCCACCATCAAAGAAGTTCTTGAGCAACAGCCTTCCAAACTCAACAACTTCATCACCTAGATTTGCATCCAAGAAAAAGTCCAAAAACCAACCTTCTCCTCTCTCCAACAACCCTTTGGCTAGACAACACTCTGTGGCACTGGCAAACCTCGAACGGTTGAAAGAAGACCACTTAAGGAGGAGCAAATCATGTGGTGAAGGAAGATCAAGCGCGCCACCCGATAAACATGTTGTTGGATTAATCACAAAGGTAATGAATAATAGTAGTGTTAAACATGTTGAGGAAAGCAAAGTAGATAAAGCAGAATCTATTGATCAAAAGTTCAAATGTGGTGCTATGTGTTTGTTTATTCCTGGTTTAGGAAAAGCAAAACAAGTGAGAGCCAGGAGGGTAGAAATAGAAACTGAAATAGTACACAGTGTATCAAGAAAAGTGTCATTGGAGAAATTTGAATGTGGATCATGGACATCATCAGCTATAATCAATGGTGAAGAAAATGAAAATGATGATTCCAATCTCTTCTTTGATCTACCAATTGAGCTAATCCAATGCAGGGATGATAAGGACATGACTTGTTCACCAGTAACAACTGGATTTGTTTTTGACAAGGAACCAAAAGGGGTCCTAAAGAACATCACCACAGCAAAAACTAGTGAGTCCACAGCGCGCCATGTTCGCTTTTCTACCTCATCCCCTGACCCTGACCTTGACTCTGACTCTGGCTTGCCTACGTCCTGCATGACTCCTCGCATGCGCAAGGCAAGGGAAGATTTCAATGCACTCCTAGAAGCCCAATGTGCA
>gnl_Solly_v2.4_Solyc02g082150.1.1
ATGCCTGCCTTTATGGATCCTCAAGAATCTGATGACGAAACTTTCATTGAAGTAACTGATCCCTTTATGAACAAGAGCCCAGGCAGTGAGAAACAGATTTCAGTGGATCCAATCTCCTTGAAAGAACCAAATGAACTTACAATCCCCTTTTCAAAACCCAAACCTCTCAACATTACTAAGAAAATATCCAGCTTCAGCTTGCCCAATTCAACAACCTCGTCTCCTGATTTTTCGAAGAAAAAACATATACTACACTCTCCTCTGTCATCAACTAATCATTTGGCTCGTCAACACTCCGTGGCTCTAACAAACCTTGAACGATTGAGAGAAATCCAATTACGGAAGAGCAAGTCGTGTGGTGAAGGCAGAGCTAGTGCCCCACCTGAAGAATTCGATATTTGGTTCACTCCTAATAGTACCATTCAACAAGTAGCAGACAACAACAATAAGTACTTGATCAATAACAACAGCTTTTCCCCTGAATCAGAAATTAGCAACAGAAATGAAGAATTTTATGAGAAAAAAACGTTGGAGGGACGAAATCAGGACGAGCAAAAGTTTAAATGCGGAGCATTGTGTTTGTTCATTCCAGGATTTGGGAAGGGAATCAAACATGTAAAATCAGGGAGAAGGCAAGTAAGCGGTGTATCTTCATCGTCCGATATAGGACCACATGTTGTTTCAAGGACAGTTTCATTGGAGAAATTCGAATGTGGGTCGTGGACATCATCGGCAGCTATAATCAACGACGTTGGAGATGCAGCCTCCAACAACATGTTTTTCGATCTGCCATTGGAGCTCATCCGATGCAGTAATGCGAACGACGACACGTTTTCCCCTGTTACGACTGGGTTTGTTTTCGATAAAGAAGTCAAAGGTGTCCTCAAAAATACAACTTCTTCGAGGAAATCACATGAATCGACCCGACATGTTCGGTTTTCTACGTCGTCCCCGACATCGTACCCGCCATCACCTACGTCCTGCATAACACCACGAATGCTTACTTCTAGAGAAGATTTCACTACATTTCTAGAAGCTCAGAGTGCA
>gnl_Sorbi_v3.1_Sobic.010G174100.1
ATGAGCGAAGCGCCGGTGGCGGAGGCGGCGCCACAGGAAGGAGCAGACGAAGGCTCAGCGCCGGCAGACCGCGGCAAGAGCACGAGCACGAGCCCGGCCCCAGCGTCGCCATCCACGGTGAAGGAACGGCAGATCCCCGTGGACCCCGCGTCGCTGCGCCGCCTGGGCATGGTGGCCGACGGGGACTCGCCGGTTTCCGCGCCCTCCGTGCTCACGGAGGTGGTGGTGCAGTCCCCGATCCTCCCGCCTCTCCGCCGGCCCACGTTCGTCGGCGCCAGCCTGCCGTGCTCGGCGGCCTCCTCCCCGGTGCACGGCGGCGCTCGTCCAGGTGCTGGTGGCGCCAAGTGGGAGGAGCAGCCTACTGCCACCACCCACAGCCCGACCTCCGTGCTACGCTCCCTCGCCCGCCAGCACTCGGCCGCGCTCGCCCGGCTCGTCGCCGCGCCCGCGCCGTCCACGCTGTCGAGGTCCGCGCCCCGCGCCGAGGGCAGGAGTACCATGGCGACGCACGACGACGAGGAGCGGGAGCCGGTCCAGCAGCACAAGACGTTCGCCGAGGAGGACGGCGGCTTCACGTGCGGCGCGCTGTGCATGCTCTTCCCGGGCTTCTCCAAGAGGAAGCCCGCCACCGCCGCCGCCTTCGCCGGCACCACCACCGCGGCCGTGTCGTCGAGCATGCAGAGGCAGCAGTCGGGCTTCAGGCCCCGCCGCAGCAGCGCGTCGCGGGTGGCGTCGCTGGAGAGGTTCGAGTGCGGGTCGTGGAGCCCTCCTCCGCCGTTGCCGCCGCCACCGCCGCCCGTGGACGACGCCGTCGACTGCCACGCGACGGAGGTGGCCAAGATTAGCTGCGCGGACGGCGATGCGGAGGCGCCGGTCAAGATGGCGTTCGTGTTCGACGGGGAGGCGCCCGCGGCGACGAGGGGGATACTGAAGAACTCGGCGTCGTCGCGGCTCATCGTCGACTCGGCCAGGCCGTCGACGTCGTCGCAGAGGCACGTGAGGTTCTCGACGGCGGCGGTGGCGGCCGATGCGGCGTCGTCGTCGTGCCCATCGTCGCCGTGCATCACGCCGCGTCTGGCGATCGCCAGGGCGGAGTTCCACGCGTTCTTGGAGGCGCAGAGCGCG
>gnl_Sorbi_v3.1_Sobic.003G324800.2
ATGACCTGCCCATCCAAGGAAACAGCTGATACACCCATTCCATGTGTTTTCCTTCTCCTTCTCCCGGACGCACAACTAGAGACCTCCGGCAAGCTCACTTTTCCTGGTGCCATGAGCCAACAAGATGCTTCTTCCTTCATCAAAACAGAAGGATTCCGCTCCGTTTCATCGGTCACCGACCTCTCGAGCAACGCGTCGTCGATCAACTACCGGAAGGCGCGGCAGGACAAGATCGCCGGGGACGGCTTCTGGTGCGGTGTCCTGTGCATGCACCTGCCGGGCTTGTCCAGGAGGCGGCCGTTGCGGCAGCAGCAGTCCATGAGCCTGAGCGAGGCCGACACCGGCCGGGCGAGCACGGCCGCCGGGCCAGCCGGGGACCGTCCGAGCACGGTGTCAAAGGTGGCCTCCATGGAGAGGTTCAAGTACAGCTCGTCGTCGTCCTCGGGCACCGTGTTCGAGGAGCGCACGGACGCGGGCGAGCAGGAAGAGGAGGTGTCGGCGTACTTCGACCTGCCGCTGGAGCTGCTGAGGATCAGCAGCGTCGACACGGAGTCGCCGGTCACGGCGGCGTTCGTCTTCGACGGCAGCCGTGGCCGGAGCGCCAAGAAGATCGTGCCTGAGATCCCGGACTTCGACTTTAGCTTCCCCGCGCCGCCGGTTTTCTCGAATCCTTCGTCGCCGAGATCT
>gnl_Stras_v2.0_SGA_v2.0_scaffold423T51452
ATGCCGGGTGAAAGTCATGCAAATAATAGGCCTCGCACGAGCTCATTTATGGAGAAGAAAGACAGCGAGAAGCAGATCTCAGTGGACCCAATTTCTCTAGAAATAGAACCATCACTAAGTAGGCAGATAACAAGCACGAAAGCTCATGCGATTAGCTACAGCCTCACCAACTCACCTCGAATTGGCTCGATTTTCATCACAAAGCACATGTCGAGAAGTAAAACTACTCAAAACCCTCAATATTTGGGTCGGCAACACTCGGTGGCTTTAACCAATTTGGAGAGGCTACGAGAAACCCACATGCGGAGGAGCAAGTCGTGCGGGGAAGGAAGGTCGTGCAGACCATCTATCGACCTTGATCTCTGGTCCACCAACAATCAACACCTGATAACGGTCCACCATCAAACTCGTGAGAAAGAAGAAAGTGACGAGGAAGAAGAAGAAGAAGAAACAGAGAAAGGTGGGGGATCTGACAAGTTCGTTTGTGGGGCGTGCCTCCTCATTCCAGGCTTCGGCAAGGGAAAGGCAGTTAGAGCAAAAAAGGAGGATGTTACTGAGAGTGACATTGTTTCCCAAAGAATGTCCCTCGAGAAATTTGAATGCGGCTCTTGGAGATCGTCGGCACTCATAAACTATGTAGAGGGCCATGGAGATGATGAGCCCGCGTCAAATCTCTTTTTCGACCTTCCCATTGAGTTGATACGATGCAGCAATGTCAATGACACAGAGTCCCCAGTCACCACCGGCTTTGTGTTTGATGATAAGGATCATCATCATCATCATCATCGTAATCATAAAGGGGTTCTCAAAATTGGTAGAAAAATCGACGAATCACGTAATTCCTCTCGTCGTCATGTTCGTTTTTCTACCTCATCTCCTACACCGTGTCCCGTTTCACCAACTTCTCCTAACCTCCGCAAAGCCAGAGATGAGTTAAGTGCTTTCTTAGAAGCACAGAGCACATGA
>gnl_Theca_v1.1_Thecc1EG001178t1
ATGCAAATCACTACGAAGATGGTCTTAGGCATGCCATCCACGTCCAAGTGTATGCTCCTCCTTCCTACTTTAAGCAGTTGGGGGATCTCTCGTTTCATCCCCACACAGTTTATTCTTTTCGATTCCATGGCACGTCCTATTTCAGAAGTAGTTCTTCCCTCAACAAACAACATTGCTCGAGAACTAGATGAAATTTACAAGGATCTGCATGAACTTGACTTCATTTCAATTGAAGGAACTAAAACCCTGGAGAAAAAGGAGAGCCTGCAAAAGGAAAAACAGATATCTGTTGATCCAAAATCATTGAGAGAACCATCCATGGGAGAAATAAGCTTCAACATGATGTTACCTCCTATAAATGCACCTCCAGGTGACACTGCCGTCCCTCTTCCACCCCCTCTGCTACCTGCAAAGCACAAGTTCTTAAGTTGTAGCCTTCCAAACTCTGCAACCTCTTCTCCTCGATTTAGCTCATTTCTGTCAAGGAAGAATTTGAAAAATGAAAGTCAAGCATCTCCTCGACAGGTTGACAAGTTGGTCCATAAGCACTCATCTGCAGCACAATATCATCAGGCTCTGCAGAAAGACAACCAGTTTTGGAGAAGCAAATCTTGTGGTGAAGGAAGAACATGTGCACCATCCGATGAACTTGATGATCTTTGGCTGTACAATGCAAATGCCCTTCAATACAAGAACAAGCATCATGGTCATGGCACTTTAATCTCCAATACCAATGTTAACAATGATATTCGTCATAAGAGTAGTCAGAACATGGACAATAATAATGAAGATGACTTCAAATGCAGCGCCCTTTGTTTGTTCCTACCAGGCTTTGGTAAGGCAAAGCCAGTGAGACCAAGAAAGCCAGAATCAGTGGTGATGGAGAATAATGTGATATCCAGAACAGTTTCCCTGGAAAAGTTCGAATGCGGATCCTGGGCTTCATCAACCATAATACCAGACCATGATGACGATGGAGACTCCATGAATCTCTATTTTGATCTGCCATTGGAGTTGATCGAAAATCTTGGGAACGATGCACATTTACCTGTTTCCGCTGCCTTTGTGTTTGATAAAGACATAAAAGGGGTCCTGAAAAATGGTTCAACCTCAACAAGAGCAACAGGCAGGAAATCCCACGAATCATCTCGCCATGTTAGGTTCTCTACATCATCCCCAACATCATACCCTGCCTCACCTGCTTCTTGCATCACACCTCGCTTGCGTAAGGCTAGGGAGGATTTTAATGCCTTCTTAGAAGCACAAAGTGCA
>FraveV4A2_3g13340.t1
ATGGCAAATCCAGTTTCAGATGAAATGCTTCATATTTCAAGATACGGGTTTCGGAACGCAACGATGGAAAAGCAGATTTCTGTGGATCCGATATCGTTGCATAGAGAAGAGAGTGCTAATCCAGTGCAGGCTGGTGTTACTGCTCCAGAGCCAAAAGGACAGAACCAACTGCCGGCGCTATTGCCTCCTACAAATTCTAATTTTTTAAGCATAAGTCTGCCGAATTCAGCAACCTCATCGCCACGATTCGGCGCCTCATTGCTGAAGAAGAAATGGAAGAATGAAAGGCAAGTATCTCCCCAGAAAGTTGAGGATGTGAACCAGCTCCACTCTGCATCCTTCAACCCTCTTCATCTGCAACAAGAACTCCAATTTCGACGCACCAAGTCGTGCGGTGAAGGAAGAGAATATGCTCCTGATGACTTTGATCTTTGGCTGATTCAACCAAATGCCAATGAAATTGTCAACAGAGCATATACCAGCTACACCAGCTTCTCCAAAACAGAAGTCAACAGACCTGTGCATGAAAATGGCAAGAAAAAGGAACCAACTGATGACATCGATGAGTTCAAATGTGGAGCTCTCTGCTTGTTCCTTCCTGGCTTCGGCGGCAAGGCAAAGCCAGTGAGAGCAAGAAAGGTAGAATCCGAACTGCAAAATCGAAATGTCATCTCTAGATCAGTTTCTTTGGAAAAGTTTGAATGTGGTTCGTGGGCTTCTCAAAACATGGTAAGTGGCAACTTAGAGGACTCCATGGGTCACTTTGATCTGCCTCTGGAGTTAATAAGAGGCAATGTAAATGATGCACATTCCCCAGTTACTACAGGTTTCCTATTTGATAAGGACATAAAAGGAGTCCTGAAGAATGGCTCAGCCAGAACCTCAGCAGCTAGAAGATCACATGAATCACCTCGCCACGTTCGGTTTTCGACATCATCTCCGAAATCTTACCCTGCCTCACCGGGTTCTTGCATCACACCTCGCTTGCGCAAAGCTAGGGAGGATTTCAATGCTTTCTTAGAAGCACAGAGCGCG
>Maldo_HF_11480
ATGAAGGTGGTGATGGGTTTGCAAATTCTCCAAGTGGCGCCACCGCCACCACTCACTTCTTCCTCCACCTCCTCCTCCTCCTCATCTTCTTCTTCTTGTCGGGTCCAAACCCTCCCACTCTGGCTCAACCAACGCCACTCCCACTGCCGCCACTCACGGCCTCAGCTTGCTCTCCCACCCCGCCACTCGTTCAAAAGAACCACACTCTCACTCGTCGGCAGGAAAGGTAGGAAATTGCAAGCTTCTTCATCATCTTCTTCAACTACCCAACAAGACCAGGATGACGAAGAAGAATACGAAGACGACAAAGAAGATGAAGAAGATGAATCGGACCCTGACCCGGAAGACCTCGAATACGTGTTGGAGCTTCTCCGAAAGAACAGAGACATGCTTTTCAGTGAGGTTAAGCTCACTGTTATGATTGAGGACCTGCGAGAAGTTGAGCGCAGGAGACTCCTCGGCATTGAAGATCCTGATGCCCCTACTAGGGAGGAATTGGCTGATGTTCTTGAAGAAGTGAATGAAGGAAAAATCCCAAAAAATCGACTTGCTCTTAAACTGCTGGCTGCAGAAATGAATCAATGGCCTAATCTAGAGGTTCAGATTACACCAGCGAAGAAAAAGCCTGGTAAGTCCCTGTATGCAAGAGCGACCGACACTGGTATTGATCTTCAAGAGGCTGCTAAGAGACTGAAGATTGATTGGGATACAGCTGCTGAGATTGATGATGGTGATCTTAAAGATGAAAATGAAGTGCCGTCGGTTTTGGGCTATGGAGCACTGTACTTAGTCACAGCTTTCCCCGTCATTATTGGTGTATCAGTGTCCAAATCCCAGACTTGTTCCTCAGGATTTCTGCTTTTCTCGACCATGGATTATCCGTTTTCGGGCGATATAAGTGACTACTTTACTCTTGGAGATCTAGAAAAACAGATTTCTGTAGATCCAATATCACTGAAAGAATCATCACACAGAGAAGTGAGTGCTGAACCGGTGGTGGAGGTGCCGGTTGTTGCTGCTCCAAAGCCGAATGCACTTGACCAACGACCGCCCCTGCTGCCGCCTGCAAACCCCAAGTTCTTAAGCTTCAGTCTCCCAAACTCAGCAACCTCATCGCCGCGAGTGAAGAAGAAATGGAAAGACGAAAGCCAGGCATCTCCTCGGCAGCAACTGGAGAATCTGAGCCACCTGCAACAAGAAATTGAGTTCCGGCGGAGCAAGTCATGTGGTCAAGGGAGGACATTTGCCCCGTCAGTTGACTTTGATCTCTTGCTGATCAAACCAAATGCCGCCGAAATAGTCTCCAGGCACTACAGCAGCCTCTTCAGGGCCGAGTCCAACAGAGTTGCTCATAAAAATGGCAATAACAGGGACCCACACGACGATGAGTTCACGTGTGGGGCCCTGTGCTTGTCCATCCCTGGCTTTGGCAAGGCAAAGGCAGTGAGAGCAAGAAAGGTAGAGCCTGATGAACTGGGAAATGTCATATCCAGGACAGTTTCCTTGGAAAAGTTTGAATGTGGCTCTTGGGCTTCAGCTATGATAAATGAGCAGGAAGATGACAACACCAGTCGCTACTTTGATCTGCCATTGGAGCTGATACGAAGCAGCGTCAACGAGGCAGATTCGCCAATTTCAGCATCTTTTGTGTTTGACACGGATCGAAAGGGTGCCCAAAAGAATGGATCAACAAGAGCACAAGGCCGGAAATCACACGAATCATCGCGCAGCGTTCGGTTTTCTACATCATCAGATGCTGCATCACCAACTGCTTGCGTTACGCCTCGCTTGCGCAAAGCTAGGGATGATTTCAAAGCTTTCTTAGAAGCACAGAGTACA
>Maldo_HF_23007
ATGGATTATCCGTTTTCGGGCGAAATGAGTGACTATTTTACACTTGGAGACCTAGAAAAGCAAATTTTTGTAGATCCAATATCACTGAAAGAATCTTATAGAGAGGTGAGTGCTGCCCCAGTAGCGGTGGTGCCTGATGTTGCTGCTCCAAAGCCGAATGCACTTGACCAACTACCGCCCCTGTTGCCGCCCTCAAAGCCCAAGTTCTTAAGCTTCAGCCTCCCAAACTCAGCAACCTCATCGCCGCGAGTGAAGAAGAAATGGAAAGAAGAAAGCCAAGCGTCTCCCTGGCTGGAGAATCTGAGCCACCTGCAGCAGGAAATTGAGTTCTGGCGGACCAAGTCATGTGGTCAACGAGCACTTGCCCCATCAGATGACTTTGATCTCTGGTTGTTCAAACCGAATGCCGCTGATAAAGTCACCACGTACCACAGCAGCCTCTCCAGAGCTAGGTCCAACAGAGGTGCTGATAAAAATGGCAAGAACAGGGACCCACATGATGACGGATTCACATGTGGGGCCCTGTGCTTGTTCATTCCTGGCTTTGGTGGCAAGGCAAAGCCAGTGAGAGCAAGAAAGGTAGAGCCTGATGAATTGGGAAATGTCATATCGAGGACAGTTTCCTTGGAAAAGTTTGAATGTGGCTCTTGGGCTTCAGCTATGATAAATGAGCAGGAAGATGACACCACCGGTCACTACTTTGATCTGCCATTGGAGCTGATACGGAGCAGCGTCAACGAGGCAGAATCGCCAATTTCAACGTCTTTTGTGTTTGGCACGGATCGAAAGGGTGCCCTGAAGAACGCATCAACGAGAGCAGAAGGCTGGAAAACGCACGACTCGTCACGCCACGTTCGGTTTTCTACATCATCAGATGCTACATCACCAACTGCTTGCGTTACGCCTCGCTTGCGCAAAGCAAGGGATGATTTCAAAGCTTTCTTAGAAGCACAGAGCACA
>Malba_018787
ATGAAGGTGGTGATGGGTTTGCAAATTCTCCAAGTTGCGCCACCGCCACCACTCACTTCTTCCTCCACCTCCTCCTCCTCCTCATCTTCTTCTTCTTGTCGGGTCCAAACCCTCCCATTCTGGCTCAACCAACGCCACTCCCACTGCCGCCACTCACGGCCTCAGCTTGCTCTCCCACCCCGCCACTCGTTCAAAAGAACCACACTCTCACTCGTCGGCAGGAAAGGTAGGAAATTGCAAACTTCTTCATCATCTTCTTCAACTACCCAACAAGACCAGGATGACGAAGAAGAATACGAAGACGACGAAGAAGATGAAGAAGATGAATCGGACCCTGACCCGGAAGACCTTGAATACGTGGGCCAAATCAAAAGGGTGTTGGAGCTTCTCCGAAAGAACAGAGACATGCTTTTCAGTGAGGTTAAGCTCACTGTTATGATTGAGGACCTGCGAGAAGTTGAGCGCAGGAGACTCCTCGGCATTGAAGATCCTGATGCCCCTACTAGGGAGGAATTGGCCGATGTTCTTGAAGAAGTGAATGAAGGAAAAATCCCAAAAAATCGACTTGCTCTTAAACTGCTGGCTGCAGAAATGAATCAATGGCCTAATCTAGAGGTTCAGATTACACCAGCGAAGAAAAAGCCTGGTAAGTCCCTGTATGCAAGAGTGACCGACACCGGTATTGATCTTCAAGAGGCTGCTAAGAGACTGAAGATTGATTGGGATACAGCTGCTGAGATTGATGATGGTGATCTTAAAGATGAAAATGAAGTGCCGTCGGTTTTGGGCTATGGAGCACTGTACTTGGTCACAGCTTTCCCCGTCATTATTGGTGTATCAGTGTCCAAATCCCAGACTTGTTCCTCAGGATTTCTGCTTTTCTCTACCATGGATTATCCGTTTTCGGGCGAAATAAGTGACTACTTTACTCTTGGAGATCTAGAAAAACAGATTTCTGTAGATCCAATATCACTGAAAGAATCATCACACAGAGAAGTGAGTGCTGAACCGGTGGTGGAGGTGCCGGTTGTTGCTGCTCCAAAGCCGAATGCACTTGACCAACGACCGCCCCTGCTGCCGCCTGCAAACCCCAAGTTCTTAAGCTTCAGTCTCCCAAACTCAGCAACCTCATCGCCTCGAGTGAAGAAGAAATGGAAAGACGAAAGCCAGGCATCTCCTCGGCAGCAACTGGAGAATCTGAGCCACCTGCAACAAGATATTGAGTTCCGGCGGAGCAAGTCGTGTGGTCAAGGGAGGACATTTGCCCCGTCAGTTGACTTTGATCTCTTGCTGATCAAACCGAATGCCGCCGAAATAGTCTCCAGGCACTACAGCAGCCTCTCCAGGGCCGAGTCCAACAGAGTTGCTCATAAAAATGGCAAGAACAGGGACCCACACGACGATGGGTTCACGTGTGGGGCCCTGTGCTTGTCCATCCCTGGCTTTGGCAAGGCAAAGCCAGTGAGAGCAAGAAAGGTAGAGCCTGATGAACTGGGAAACGTCATATCCAGGACAGTTTCCTTGGAAAAGTTTGAATGTGGCTCTTGGGCTTCAGCTATGATAAATGAGCAGGAAGATGACAACACCAGTCGCTACTTCGATCTGCCATTGGAGCTGATACGAAGCAGCGTCAACGAGGCAGATTCGCCAATTTCAGCATCTTTTGTGTTTGACACGGATCGAAAGGGTGCCCAAAAGAATGGATCAACAAGAGCACAAGGCCGGAAATCACACGAATCATCGCGCAGCGTTCGGTTTTCTACATCATCAGATGCTGCATCACCAACTGCTTGCGTTACGCCTCGCTTGCGCAAAGCTAGGGATGATTTCAAAGCCTTCTTAGAAGCACAGAGTACA
>Malba_018788
ATGGATCATCCGTTTTCGGGCGAAATAAGTGACTACTTTACTCTTGGAGATCTAGAAAAACAGATTTCTGTAGATCCAATATCACTGAAAGAATCATCACACAGAGAAGTGAGTGCTGAACCGGTGGTGGAGGTGCCGGTTGTTGCTGCTCCAAAGCCGAATGCACTTGACCAACGACCGCCCCTGCTGCCGCCTGCAAACCCCAAGTTCTTAAGCTTCAGTCTCCCAAACTCAGCAACCTCATCGCCTCGAGTGAAGAAGAAATGGAAAGACGAAAGCCAGGCATCTCCTCGGCAGCAACTGGAGAATCTGAGCCACCTGCAACAAGATATTGAGTTCCGGCGGAGCAAGTCGTGTGGTCAAGGGAGGACATTTGCCCCGTCAGTTGACTTTGATCTCTTGCTGATCAAACCGAATGCCGCCGAAATAGTCTCCAGGCACTACAGCAACCTCTCCAGGGCCGAGTCCAACAGAGTTGCTCATAAAAATGGCAAGAACAGGGACCCACACGACGATGGGTTCACGTGTGGGGCCCTGTGCTTGTCCATCCCTGGCTTTGGCAAGGCAAAGCCAGTGAGAGCAAGAAAGGTAGAGCCTGATGAACTGGGAAACGTCATATCCAGGACAGTTTCCTTGGAAAAGTTTGAATGTGGCTCTTGGGCTTCAGCTATGATAAATGAGCAGGAAGATGACAACACCAGTCGCTACTTCGATCTGCCATTGGAGCTGATACGAAGCAGCGTCAACGAGGCAGATTCGCCAATTTCAGCATCTTTTGTGTTTGACACGGATCGAAAGGGTGCCCAAAAGAATGGATCAACAAGAGCACAAGGCCGGAAATCACACGAATCATCGCGCAGCGTTCGGTTTTCTACATCATCAGATGCTGCATCACCAACTGCTTGCGTTACGCCTCGCTTGCGCAAAGCTAGGGATGATTTCAAAGCCTTCTTAGAAGCACAGAGTACA
>Malba_044793
ATGGGTTTGCAAATTCTCCAAGTGGCGCCACTGCCGCCACTCACTTCCTCCTCCTCATCTTCTTGTCGGGTCCAGACCCTCCCACTCTGGCTCAACCAACGCAACTGCCACTGCCGCCACTCGCGGCCTCAGCTTGCTCTCCCGCCCCGCCGCTCGTACAAAAGAACCGCACTCTCGCTCCTCGGTAGGAAAGATAGGAAATTGCAAGCTTCTTCATCATCTTCTTCAACTACCCAACAAGACCAGGATGACGAAGAAGTATATGAAGACGACGAAGGAGATGAGGAAGATGAATCGGACCCTGACCCGGAAGACCTCGAATACGTTGGCCAAATCAAAAGGGTGTTGGAGCTTCTCCGGAAGAACAGAGACATGATTTTCAGTGAGGTTAAGCTCACTGTTATGATTGAGGACCTGCGAGAAGTTGAGCGCAGGAGACTCCTCGGAATCGAAGATCCTGATGCCCCTACTAGGGAGGAATTGGCCGATGTTCTTGAGGAAGTGAATGAAGGAAAAATCCCAAAAAATCGACTTGCTCTTAAACTGCTGGCAGCGGAAATGAATCAATGGCCTAATCTAGAGGTTCAGATTACACCAGCGAAGAAAAAGCCTGGTAAGTCCCTATATGCAAGAGTGACAGACACTGGTATTGATCTTCAAGAGGCTGCAAAGAGACTGAAGATTGATTGGGATACGGCTGCTGAGATTGATGATGGTGATCTTAAAGATGAAAACGAAGTGCCTTCGGTTTTGGGCTATGGCGCGCTGTACTTAGTCACGGCTTTCCCCGTCATTATTGGATTTCTGCTTTTCTCTACCATGGATTATCCGTTTTCGGGCGAAATGAGTGACTATTTTACTCTTGGAGACCTAGAAAAGCAAATTTCTGTAGATCCAATATCACTGAAAGAATCTTATAGAGAGGTGAGTGCTGCCCCAGTAGCGGTGGTGCCTGATGTTGCTGCTCCAAAGCCGAATGCACTTGACCAACTACCGCCCCTGTTGCCGCCCTCAAAGCCCAAGTTCTTAAGCTTCAGCCTCCCAAACTCAGCAACCTCATCGCCGCGAGTGAAGAAGAAATGGAAAGAAGAAAGCCAAGCGTCTCCCCGGCTGGAGAATCTGAGCCACCTGCAGCAGGAAATTGAGTTCAGGCGGACCAAGTCATGTGGTCAACGAGCACTTGCCCCATCAGATGACTTTGATCTCTGGTTGTTCAAACCGAATGCCGCTGATAAAGTCACCACGTACCACAGCAGCCTCTCCAGGGCTAGGTCCAACAGAGGTGCTGATAAAAATGGCAAGAACAGGGACCCACATGATGACGGATTCACGTGTGGGGCCCTGTGCTTGTTCATTCCTGGCTTTGGTGGCAAGGCAAAGCCAGCAAAGCCAGTGAGAGCAAGAAAGGTAGAGCCTGATGAATTGGGAAATGTCATATCGAGGACAGTTTCCTTGGAAAAGTTTGAATGTGGCTCTTGGGCTTCAGCTATGATAAATGAGCAGGAAGATGACACCACCGGTCACTACTTTGATCTGCCATTGGAGCTGATACGGAGCAGCGTCAACGAGGCAGAATCGCCAATTTCAACGTCTTTTGTGTTTGGCACGGATCGAAAGGGTGCCCTGAAGAACGCATCAACGAGAGCACAAGGCTGGAAATCGCACGACTCGTCACGCCACGTTCGGTTTTCTACATCATCAGATGCTACATCACCAACCGCTTGCGTTACGCCTCGCTTGCGCAAAGCAACGGATGATTTCAAAGCTTTCTTAGAAGCACAGAGTACA
>Malsi_05g023010
ATGAAGGTGGTGATGGGTTTGCAAATTCTCCAAGTGGCGCCACCGCCACCACTCACTTCTTCCTCCACCTCCTCCTCCTCCTCATCTTCTTCTTCTTGTCGGGTCCAAACCCTCCCACTCTGGCTCAACCAACGCCACTCCCACTGCCGCCACTCACGGCCTCAGCTTGCTCTCCCACCCCGCCACTCGTTCAAAAGAACCACACTCTCACTCGTCGGCAGGAAAGGTAGGAAATTGCAAGCTTCTTCATCATCTTCTTCAACTACCCAACAAGACCAGGATGACGAAGAAGAATACGAAGACGACAAAGAAGATGAAGAAGATGAATCGGACCCTGACCCGGAAGACCTCGAATACGTGTTGGAGCTTCTCCGAAAGAACAGAGACATGCTTTTCAGTGAGGTTAAGCTCACTGTTATGATTGAGGACCTGCGAGAAGTTGAGCGCAGGAGACTCCTCGGCATTGAAGATCCTGATGCCCCTACTAGGGAGGAATTGGCTGATGTTCTTGAAGAAGTGAATGAAGGAAAAATCCCAAAAAATCGACTTGCTCTTAAACTGCTGGCTGCAGAAATGAATCAATGGCCTAATCTAGAGGTTCAGATTACACCAGCGAAGAAAAAGCCTGGTAAGTCCCTGTATGCAAGAGCGACCGACACTGGTATTGATCTTCAAGAGGCTGCTAAGAGACTGAAGATTGATTGGGATACAGCTGCTGAGATTGATGATGGTGATCTTAAAGATGAAAATGAAGTGCCGTCGGTTTTGGGCTATGGAGCACTGTACTTAGTCACGGCTTTCCCCGTCATTATTGGTGTATCAGTGTCCAAATCCCAGACTTGTTCCTCAGGATTTCTGCTTTTCTCTACCATGGATTATCCGTTTTCGGGCGATATAAGTGACTACTTTACTCTTGGAGATCTAGAAAAACAGATTTCTGTAGATCCAATATCACTGAAAGAATCATCACACAGAGAAGTGAGTGCTGAACCGGTGGTGGAGGTGCCGGTTGTTGCTGCTCCAAAGCCGAATGCACTTGACCAACGACCGCCCCTGCTGCCGCCTGCAAACCCCAAGTTCTTAAGCTTCAGTCTCCCAAACTCAGCAACCTCATCGCCGCGAGTGAAGAAGAAATGGAAAGACGAAAGCCAGGCATCTCCTCGGCAGCAACTGGAGAATCTGAGCCACCTGCAACAAGAAATTGAGTTCCGGCGGAGCAAGTCATGTGGTCAAGGGAGGACATTTGCCCCGTCAGTTGACTTTGATCTCTTGCTGATCAAACCAAATGCCGCCGAAATAGTCTCCAGGCACTACAGCAGCCTCTTCAGGGCCGAGTCCAACAGAGTTGCTCATAAAAATGGCAATAACAGGGACCCACACGACGATGAGTTCACGTGTGGGGCCCTGTGCTTGTCCATCCCTGGCTTTGGCAAGGCAAAGGCAGTGAGAGCAAGAAAGGTAGAGCCTGATGAACTGGGAAATGTCATATCCAGGACAGTTTCCTTGGAAAAGTTTGAATGTGGCTCTTGGGCTTCAGCTATGATAAATGAGCAGGAAGATGACAACACCAGTCGCTACTTTGATCTGCCATTGGAGCTGATACGAAGCAGCGTCAACGAGGCAGATTCGCCAATTTCAGCATCTTTTGTGTTTGACACGGATCGAAAGGGTGCCCAAAAGAATGGATCAACAAGAGCACAAGGCCGGAAATCACACGAATCATCGCGCAGCGTTCGGTTTTCTACATCATCAGATGCTGCATCACCAACTGCTTGCGTTACGCCTCGCTTGCGCAAAGCTAGGGATGATTTCAAAGCTTTCTTAGAAGCACAGAGTACA
>Malsi_10g021850
ATGGGTTTGCAAATTCTCCAAGTGGCGCCACTGCCGCCACTCACTTCCTCCTCCTCATCTTCTTGTCGGGTCCAGACCCTCCCACTCTGGCTCAACCAACGCAACTGCCACTGCCGCCACTCGCGGCCTCAGCTTGCTCTCCCGCCCCGCAGCTCGTACAAAAGAACCGCACTGTCGCTCCTCGGTAGGAAAGATAGGAAATTGCAAGCTTCTTCATCATCTTCTTCAACTACCCAACAAGACCAGGATGACGAAGAAGAATATGAAGACGACGAAGAAGATGAGGAAGATGAATCGGACCCTGACCCGGAAGACCTCGAATACGTTGGCCAAATCAAAAGGGTGTTGGAGCTTCTCCGGAAGAACAGAGACATGATTTTCAGTGAGGTTAAGCTCACTGTTATGATTGAGGACCTGCGAGAAGTTGAGCGCAGGAGACTCCTCGGAATCGAAGATCCTGATGCCCCTACTAGGGAGGAATTGGCCGATGTTCTTGAGGAAGTGAATGAAGGAAAAATCCCAAAAAATCGACTTGCTCTTAAACTGCTGGCAGCGGAAATGAATCAATGGCCTAATCTAGAGGTTCAGATTACACCAGCGAAGAAAAAGCCTGGTAAGTCCCTATATGCAAGAGTGACAGACACTGGTATTGATCTTCAAGAGGCTGCAAAGAGACTGAAGATTGATTGGGATACGGCTGCTGAGATTGATGATGGTGATCTTAAAGATGAAAACGAAGTGCCTTCGGTTTTGGGCTATGGCGCGCTGTACTTAGTCACGGCTTTCCCCGTCATTATTGGATTTCTGCTTTTCTCTACCATGGATTATCCGTTTTCGGGCGAAATGAGTGACTATTTTACACTTGGAGACCTAGAAAAGCAAATTTCTGTAGATCCAATATCACTGAAAGAATCTTATAGAGAGGTGAGTGCTGCCCCAGTAGCGGTGGTGCCTGATGTTGCTGCTCCAAAGCCGAATGCACTTGACCAACTACCGCCCCTGTTGCCGCCCTCAAAGCCCAAGTTCTTAAGCTTCAGCCTCCCAAACTCAGCAACCTCATCGCCGCGAGTGAAGAAGAAATGGAAAGAAGAAAGCCAAGCGTCTCCCCGGCTGGAGAATCTGAGCCACCTGCAGCAGGAAATTGAGTTCTGGCGGACCAAGTCATGTGGTCAACGAACACTTGCCCCATCAGATGACTTTGATCTCTGGTTGTTCAAACCGAATGCCGCTGATAAAGTCACCACGTACCACAGCAGCCTCTCCAGAGCTAGGTCCAACAGAGGTGCTGATAAAAATGGCAAGAACAGGGACCCACATGATGACGGATTCACATGTGGGGCCCTGTGCTTGTTCATTCCTGGCTTTGGTGGCAAGGCAAAGCCAGTGAGAGCAAGAAAGGTAGAGCCTGATGAATTGGGAAATGTCATATCGAGGACAGTTTCCTTGGAAAAGTTTGAATGTGGCTCTTGGGCTTCAGCTATGATAAATGAGCAGGAAGATGACACCACCGGTCACTACTTTGATCTGCCATTGGAGCTGATACGGAGCAGCGTCAACGAGGCAGAATCGCCAATTTCAACGTCTTTTGTGTTTGGCACGGATCGAAAGGGTGCCCTGAAGAACGCATCAACGAGAGCACAAGGCTGGAAATCGCACGACTCGTCACGCCACGTTCGGTTTTCTACATCATCAGATGCTACATCACCAACTGCTTGCGTTACGCCTCGCTTGCGCAAAGCAAGGGATGATTTCAAAGCTTTCTTAGAAGCACAGAGCACA
>Malsy_05g021750
ATGAAGGTGGTGATGGGTTTGCAAATTCTCCAAGTGGCGCCACCGCCACCACTCACTTCTTCCTCCACCTCCTCCTCCTCCTCATCTTCTTCTTCTTGTCGGGTCCAAACCCTCCCACTCTGGCTCAACCAACGCCACTCCCACTGCCGCCACTCACGGCCTCAGCTTGCTCTCCCACCCCGCCACTCGTTCAAAAGAACCACACTCTCACTCGTCGGCAGGAAAGGTAGGAAATTGCAAGCTTCTTCATCATCTTCTTCAACTACCCAACAAGACCAGGATGACGAAGAAGAATACGAAGACGACGAAGAAGATGAAGAAGATGAATCGGACCCTGACCCGGAAGACCTCGAATACGTGGGCCAAATCAAAAGGGTGTTGGAGCTTCTCCGAAAGAACAGAGACATGCTTTTCAGTGAGGTTAAGCTCACTGTTATGATTGAGGACCTGCGAGAAGTTGAGCGCAGGAGACTCCTCGGCATTGAAGATCCTGATGCCCCTACTAGGGAGGAATTGGCTGATGTTCTTGAAGAAGTGAATGAAGGAAAAATCCCAAAAAATCGACTTGCTCTTAAACTGCTGGCTGCAGAAATGAATCAATGGCCTAATCTAGAGGTTCAGATTACACCAGCGAAGAAAAAGCCTGGTAAGTCCCTGTATGCAAGAGTGACCGACACTGGTATTGATCTTCAAGAGGCCGCTAAGAGACTGAAGATTGATTGGGATACAGCTGCTGAGATTGATGATGGTGATCTTAAAGATGAAAATGAAGTGCCGTCGGTTTTGTCCAAATCCCAGACTTGTTCCTCAGGATTTCTGCTTTTCTCGACCATGGATTATCCGTTTTCGGGCGATATAAGTGACTACTTTACTCTTGGAGATCTAGAAAAACAGATTTCTGTAGATCCAATATCACTGAAAGAATCATCACACAGAGAAGTGAGTGCTGAACCGGTGGTGGAGGTGCCGGTTGTTGCTGCTCCAAAGCCGAATGCACTTGACCAACGACCGCCCCTGCTGCCGCCTGCAAACCCCAAGTTCTTAAGCTTCAGTCTCCCAAACTCAGCAACCTCATCGCCGCGAGTGAAGAAGAAATGGAAAGACGAAAGCCAGGCATCTCCTCGGCAGCAACTGGAGAATCTGAGCCACCTGCAACAAGAAATTGAGTTCCGGCGGAGCAAGTCATGTGGTCAAGGGAGGACATTTGCCCCGTCAGTTGACTTTGATCTCTTGCTGATCAAACCAAATGCCGCCGAAATAGTCTCCAGGCACTACAGCAACCTCTCCAGGGCCGAGTCCAACAGAGTTACTCATAAAAATGGCAAGAACAGGGACCCACACGACGATGGGTTCACGTGTGGGGCCCTGTGCTTGTCCATCCCTGGCTTTGACAAGGCAAAGCCAGTGAGAGCAAGAAAGGTAGAGCCTGCTGAACTGGGAAATGTCATATCCAGGACAGTTTCCTTGGAAAAGTTTGAATGTGGCTCTTGGGCTTCAGCTATGATAAATGAGCAGGAAGATGACAACACCAGTCGCTACTTCGATCTGCCATTGGAGCTGATACGAAGCAGCGTCAACGAGGCAGATTCGCCAATTTCAGCATCTTTTGTGTTTGACACGGATCGAAAGGGTGCCCAAAAGAATGGATCAACAAGAGCACAAGGCCGGAAATCACACGAATCATCGCGCAACGTTCGGTTTTCTACATCATCAGATGCTGCATCACCAACTGCTTGCGTTACGCCTCGCTTGCGCAAAGCTAGGGATGATTTCAAAGCTTTCTTAGAAGCACAGAGTACA
>Malsy_10g020670
ATGAGGGATAGAAGCTTATGTAGGATTTCAACTGCCATTTTAGTTTTGGAAGTGGCGATGGGTTTGCAAATTCTCCAAGTGGCGCCACTGCCGCCACTCACTTCCTCCTCCTCATCTTCTTGTCGGGTCCAGACCCTCCCACCCTGGCTCAACCAACGCAACTGCCACTGCCGCCACTCGCGGCCTCAGCTTGCTCTCCCGCCCCGCCGCTCGTACAAAATAACCGCACTCTCGCTCCTCGGTAGGAAAGATAGGAAATTGCAAGCTTCTTCATCATCTTCTTCAACTACCCAACAAGACCAGGATGACGAAGAAGATGAGGAAGATGAATCGGACCCTGACCCGGAAGACCTCGAATACGTTGGCCAAATCAAAAGGGTGTTGGAACTTCTCCGGAAGAACAGAGACATGATTTTCAGTGAGGTTAAGCTCACTGTTATGATTGAGGACCTGCGAGAAGTTGAGCGCAGGAGACTCCTCGGAATCGAAGATCCTGATGCCCCTACTAGGGAGGAATTGGCCGATGTTCTTGAGGAAGTGAATGAAGGAAAAATCCCAAAAAATCGACTTGCTCTTAAACTGCTGGCAGCGGAAATGAATCAATGGCCTAATCTAGAGGTTCAGATTACACCAGCGAAGAAAAAACCTGGTAAGTCCCTATATGCAAGAGTGACAGACACTGGTATTGATCTTCAAGAGGCTGCAAAGAGACTGAAGATTGATTGGGATACGGCTGCTGAGATTGATGATGGTGATCTTAAAGATGAAAACGAAGTGCCTTCGGTTTTGGGCTATGGCGCGCTGTACTTAGTCACGGCTTTCCCCGTCATTATTGGATTTCTGCTTTTCTCTACCATGGATTATCCGTTTTCGGGCGAAATGAGTGACTATTTTACTCTTGGAGACCTAGAAAAGCAAATTTCTGTAGATCCAATATCACTGAAAGAATCTTATAGAGAGGTGAGTGCTGCCCCAGTAGCGGTGGTGCCTGATGTTGCTGCTCCAAAGCCGAATGCACTTGACCAACTACCGCCCCTGTTGCCGCCCTCAAAGCCCAAGTTCTTAAGCTTCAGCCTCCCAAACTCAGCAACCTCATCGCCGCGAGTGAAGAAGAAATGGAAAGAAGAAAGCCAAGCGTCTCCCCGGCTGGAGAATCTGAGCCACCTGCAGCAGGAAATTGAGTTCTGGCGGACCAAGTCATGTGGTCAACGAGCACTTGCCCCATCAGATGACTTTGATCTCTGGTTGTTCAAACCGAATGCCGCTGATAAAGTCACCACGTACCACAGCAGCCTCTCCAGAGCTAGGTCCAACAGAGGTGCTGATAAAAATGGAAAGAACAGGGACCCACATGATGACGGATTCACGTGTGGGGCCCTGTGCTTGTTCATTCCTGGCTTTGGTGGCAAGGCAAAGCCAGTGAGAGCAAGAAAGGTAGAGCCTGATGAATTGGGAAATGTCATATCGAGGACAGTTTCCTTGGAAAAGTTTGAATGTGGCTCTTGGGCTTCAGCTATGATAAATGAGCAGGAAGATGACACCACCGGTCACTACTTTGATCTGCCATTGGAGCTGATACGGAGCAGCGTCAACGAGGCAGAATCGCCAATTTCAACGTCTTTTGTGTTTGGCACGGATCGAAAGGGTGCCCTGAAGAACGCATCAACGAGAGCACAAGGCTGGAAATCGCACGACTCGTCACGCCACGTTCGGTTTTCTACATCATCAGATGCTACATCACCTACTGCTTGCGTTACGCCTCGCTTGCGCAAAGCAAGGGATGATTTCAAAGCTTTCTTAGAAGCACAGAGCACA
>Maldo_GDDH_05G1242700
ATGTCATTCCAACTCTTTGCTTTGATATTTATACCCTTCTCAAATCATGAGAGTGGAAACTTGGTGAATGAAGGAAAAATCCCAAAAAATCGACTTGCTCTTAAACTGCTGGCTGCAGAAATGAATCAATGGCCTAATCTAGAGGTTCAGATTACACCAGCGAAGAAAAAGCCTGGTAAGTCCCTGTATGCAAGAGCGACCGACACTGGTATTGATCTTCAAGAGGCTGCTAAGAGACTGAAGATTGATTGGGATACAGCTGCTGAGATTGATGATGGTGATCTTAAAGATGAAAATGAAGTGCCGTCGGTTTTGGGCTATGGAGCACTGTACTTAGTCACAGCTTTCCCCGTCATTATTGGTGTATCAGTGTCCAAATCCCAGACTTGTTCCTCAGGATTTCTGCTTTTCTCGACCATGGATTATCCGTTTTCGGGCGATATAAGTGACTACTTTACTCTTGGAGATCTAGAAAAACAGATTTCTGTAGATCCAATATCACTGAAAGAATCATCACACAGAGAAGTGAGTGCTGAACCGGTGGTGGAGGTGCCGGTTGTTGCTGCTCCAAAGCCGAATGCACTTGACCAACGACCGCCCCTGCTGCCGCCTGCAAACCCCAAGTTCTTAAGCTTCAGTCTCCCAAACTCAGCAACCTCATCGCCGCGAGTGAAGAAGAAATGGAAAGACGAAAGCCAGGCATCTCCTCGGCAGCAACTGGAGAATCTGAGCCACCTGCAACAAGAAATTGAGTTCCGGCGGAGCAAGTCATGTGGTCAAGGGAGGACATTTGCCCCGTCAGTTGACTTTGATCTCTTGCTGATCAAACCAAATGCCGCCGAAATAGTCTCCAGGCACTACAGCAGCCTCTTCAGGGCCGAGTCCAACAGAGTTGCTCATAAAAATGGCAATAACAGGGACCCACACGACGATGAGTTCACGTGTGGGGCCCTGTGCTTGTCCATCCCTGGCTTTGGCAAGGCAAAGGCAGTGAGAGCAAGAAAGGTAGAGCCTGATGAACTGGGAAATGTCATATCCAGGACAGTTTCCTTGGAAAAGTTTGAATGTGGCTCTTGGGCTTCAGCTATGATAAATGAGCAGGAAGATGACAACACCAGTCGCTACTTTGATCTGCCATTGGAGCTGATACGAAGCAGCGTCAACGAGGCAGATTCGCCAATTTCAGCATCTTTTGTGTTTGACACGGATCGAAAGGGTGCCCAAAAGAATGGATCAACAAGAGCACAAGGCCGGAAATCACACGAATCATCGCGCAGCGTTCGGTTTTCTACATCATCAGATGCTGCATCACCAACTGCTTGCGTTACGCCTCGCTTGCGCAAAGCTAGGGATGATTTCAAAGCTTTCTTAGAAGCACAGAGTACA
>Maldo_GDDH_10G1224500
ATGGATTATCCGTTTTCGGGCGAAATGAGTGACTATTTTACTCTTGGAGACCTAGAAAAGCAAATTTCTGTAGATCCAATATCACTGAAAGAATCTTATAGAGAGGTGAGTGCTGCCCCAGTAGCGGTGGTGCCTGGTGTTGCTGCTCCAAAGCCGAATGCACTTGACCAACTACCGCCCCTGTTGCCGCCCTCAAAGCCCAAGTTCTTAAGCTTCAGCCTCCCAAACTCAGCAACCTCATCGCCGCGAGTGAAGAAGAAATGGAAAGAAGAAAGCCAAGCGTCTCCCCGGCTGGAGAATCTGAGCCACCTGCAGCAGGAAATTGAGTTCTGGCGGACCAAGTCATGTGGTCAACGAGCACTTGCCCCATCAGATGACTTTGATCTCTGGTTGTTCAAACCGAATGCCGCTGATAAAGTCACCACGTACCACAGCAGCCTCTCCAGAGCTAGGTCCAACAGAGGTGCTGATAAAAATGGAAAGAACAGGGACCCACATGATGACGGATTCACGTGTGGGGCCCTGTGCTTGTTCATTCCTGGCTTTGGTGGCAAGGCAAAGCCAGTGAGAGCAAGAAAGGTAGAGCCTGATGAATTGGGAAATGTCATATCCAGGACAGTTTCCTTGGAAAAGTTTGAATGTGGCTCTTGGGCTTCAGCTATGATAAATGAGCAGGAAGATGACACCACCGGTCACTACTTTGATCTGCCATTGGAGCTGATACGGAGCAGCGTCAACGAGGCAGAATCGCCAATTTCAACGTCTTTTGTGTTTGGCACGGATCGAAAGGGTGCCCTGAAGAACGCATCAACGAGAGCACAAGGCTGGAAATCGCACGACTCGTCACGCCACGTTCGGTTTTCTACATCATCAGATGCTACATCACCAACTGCTTGCGTTACGCCTCGCTTGCGCAAAGCAAGGGATGATTTCAAAGCTTTCTTAGAAGCACAGAGTACA
>Maldo_Gala_05g022090
ATGAAGGTGGTGATGGGTTTGCAAATTCTCCAAGTGGCGCCACCGCCACCACTCACTTCTTCCTCCACCTCCTCCTCCTCCTCATCTTCTTCTTCTTGTCGGGTCCAAACCCTCCCACTCTGGCTCAACCAACGCCACTCCCACTGCCGCCACTCACGGCCTCAGCTTGCTCTCCCACCCCGCCACTCGTTCAAAAGAACCACACTCTCACTCGTCGGCAGGAAAGGTAGGAAATTGCAAGCTTCTTCATCATCTTCTTCAACTACCCAACAAGACCAGGATGACGAAGAAGAATACGAAGACGACAAAGAAGATGAAGAAGATGAATCGGACCCTGACCCGGAAGACCTCGAATACGTGTTGGAGCTTCTCCGAAAGAACAGAGACATGCTTTTCAGTGAGGTTAAGCTCACTGTTATGATTGAGGACCTGCGAGAAGTTGAGCGCAGGAGACTCCTCGGCATTGAAGATCCTGATGCCCCTACTAGGGAGGAATTGGCTGATGTTCTTGAAGAAGTGAATGAAGGAAAAATCCCAAAAAATCGACTTGCTCTTAAACTGCTGGCTGCAGAAATGAATCAATGGCCTAATCTAGAGGTTCAGATTACACCAGCGAAGAAAAAGCCTGGTAAGTCCCTGTATGCAAGAGCGACCGACACTGGTATTGATCTTCAAGAGGCTGCTAAGAGACTGAAGATTGATTGGGATACAGCTGCTGAGATTGATGATGGTGATCTTAAAGATGAAAATGAAGTGCCGTCGGTTTTGGGCTATGGAGCACTGTACTTAGTCACAGCTTTCCCCGTCATTATTGGTGTATCAGTGTCCAAATCCCAGACTTGTTCCTCAGGATTTCTGCTTTTCTCGACCATGGATTATCCGTTTTCGGGCGATATAAGTGACTACTTTACTCTTGGAGATCTAGAAAAACAGATTTCTGTAGATCCAATATCACTGAAAGAATCATCACACAGAGAAGTGAGTGCTGAACCGGTGGTGGAGGTGCCGGTTGTTGCTGCTCCAAAGCCGAATGCACTTGACCAACGACCGCCCCTGCTGCCGCCTGCAAACCCCAAGTTCTTAAGCTTCAGTCTCCCAAACTCAGCAACCTCATCGCCGCGAGTGAAGAAGAAATGGAAAGACGAAAGCCAGGCATCTCCTCGGCAGCAACTGGAGAATCTGAGCCACCTGCAACAAGAAATTGAGTTCCGGCGGAGCAAGTCATGTGGTCAAGGGAGGACATTTGCCCCGTCAGTTGACTTTGATCTCTTGCTGATCAAACCAAATGCCGCCGAAATAGTCTCCAGGCACTACAGCAGCCTCTTCAGGGCCGAGTCCAACAGAGTTGCTCATAAAAATGGCAATAACAGGGACCCACACGACGATGAGTTCACGTGTGGGGCCCTGTGCTTGTCCATCCCTGGCTTTGGCAAGGCAAAGGCAGTGAGAGCAAGAAAGGTAGAGCCTGATGAACTGGGAAATGTCATATCCAGGACAGTTTCCTTGGAAAAGTTTGAATGTGGCTCTTGGGCTTCAGCTATGATAAATGAGCAGGAAGATGACAACACCAGTCGCTACTTTGATCTGCCATTGGAGCTGATACGAAGCAGCGTCAACGAGGCAGATTCGCCAATTTCAGCATCTTTTGTGTTTGACACGGATCGAAAGGGTGCCCAAAAGAATGGATCAACAAGAGCACAAGGCCGGAAATCACACGAATCATCGCGCAGCGTTCGGTTTTCTACATCATCAGATGCTGCATCACCAACTGCTTGCGTTACGCCTCGCTTGCGCAAAGCTAGGGATGATTTCAAAGCTTTCTTAGAAGCACAGAGTACA
>Maldo_Gala_10g021010
ATGAGGGATAGAAGCTTATGTAGGATTTCAACTGCCATTTTAGTTTTGGAAGTGGCGATGGGTTTGCAAATTCTCCAAGTGGCGCCACTGCCGCCACTCACTTCCTCCTCCTCATCTTCTTGTCGGGTCCAGACCCTCCCACTCTGGCTCAACCAACGCAACTGCCACTGCCGCCACTCGCGGCCTCAGCTTGCTCTCCCGCCCCGCAGCTCGTACAAAAGAACCGCACTCTCGCTCCTCGGTAGGAAAGATAGGAAATTGCAAGCTTCTTCATCATCTTCTTCAACTACCCAACAAGACCAGGATGACGAAGAAGAATATCAAGACGACGAAGGATATGAGGAAGATGAATTGGACCCTGACCCGGAAGACCTCGAATACGTTGGCCAAATCAAAAGGGTGTTGGAGCTTCTGCGGAAGAACAGAGACATGATTTTCAGTGAGGTTAAGCTCACTGTTATGATTGAGGACCTGCGAGAAGTTGAGCGCAGGAGACTCCTCGGAATCGAAGATCCTGATGCCCCTACTAGGGAGGAATTGGCCGATGTTCTTGAGGAAGTGAATGAAGGAAAAATCCCAAAAAATCGACTTGCTCTTAAACTGCTGGCAGCGGAAATGAATCAATGGCCTAATCTAGAGCCTGGTAAGTCCCTATATGCAAGAGTGACAGACACTGGTATTGATCTTCAAGAGGCTGCAAAGAGACTGAAGATTGATTGGGATACGGCTGCTGAGATTGATGATGGTGATCTTAAAGATGAAAACGAAGTGCCGTCGGTTTTGGGCTATGGCGCGCTGTACTTAGTCACAGCTTTCCCCGTCATTATTGGATTTCTGCTTTTCTCTACCATGGATTATCCGTTTTCGGGCGAAATGAGTGACTATTTTACTCTTGGAGACCTAGAAAAGCAAATTTCTGTAGATCCAATATCACTGAAAGAATCTTATAGAGAGGTGAGTGCTGCCCCAGTAGCGGTGGTGCCTGGTGTTGCTGCTCCAAAGCCGAATGCACTTGACCAACTACCGCCCCTGTTGCCGCCCTCAAAGCCCAAGTTCTTAAGCTTCAGCCTCCCAAACTCAGCAACCTCATCGCCGCGAGTGAAGAAGAAATGGAAAGAAGAAAGCCAAGCGTCTCCCCGGCTGGAGAATCTGAGCCACCTGCAGCAGGAAATTGAGTTCTGGCGGACCAAGTCATGTGGTCAACGAGCACTTGCCCCATCAGATGACTTTGATCTCTGGTTGTTCAAACCGAATGCCGCTGATAAAGTCACCACGTACCACAGCAGCCTCTCCAGAGCTAGGTCCAACAGAGGTGCTGATAAAAATGGAAAGAACAGGGACCCACATGATGACGGATTCACGTGTGGGGCCCTGTGCTTGTTCATTCCTGGCTTTGGTGGCAAGGCAAAGCCAGTGAGAGCAAGAAAGGTAGAGCCTGATGAATTGGGAAATGTCATATCCAGGACAGTTTCCTTGGAAAAGTTTGAATGTGGCTCTTGGGCTTCAGCTATGATAAATGAGCAGGAAGATGACACCACCGGTCACTACTTTGATCTGCCATTGGAGCTGATACGGAGCAGCGTCAACGAGGCAGAATCGCCAATTTCAACGTCTTTTGTGTTTGGCACGGATCGAAAGGGTGCCCTGAAGAACGCATCAACGAGAGCACAAGGCTGGAAATCGCACGACTCGTCACGCCACGTTCGGTTTTCTACATCATCAGATGCTACATCACCAACTGCTTGCGTTACGCCTCGCTTGCGCAAAGCAAGGGATGATTTCAAAGCTTTCTTAGAAGCACAGAGTACA
>Pyrco_DAP_Chr10v0.1_25327.1
ATGGATTATCCGTTTTCGGGCGAAATGAGTGACTATTTTACTCTTGGAGACCTAGAAAAGCAGATTTCTGTAGATCCAATATCACTGAAAGAATCTTATAGAGAGGTGAGTGCTGCCCCAGTAGCGGTGGTGCCTGATGTTGCTGCTCCAAGGCTGAATGCACTTGACCAACTACCGCCCCTGTTGCCGCCCTCAAAGCCCAAGTTCTTAAGCTTCAGCCTCCCAAACTCAGCAACCTCATCGCCGCGAGTGAAGAAGAAATGGAAAGAAGAAAGCCAAGCGTCTCCCCGGCTGGAGAATCTGAGCCACCTGCAGCAGCAAATTGACTTCCGGCGGACCAAGTCATGTGGTCAACAAGCACTTGCCCCATCAGATGACTTTGATCTCTGGTTGTTCAAACCGAATGCCGCTGATAAAGTCACCACGTATTACAGCGGCCTCTCCAGAGCTAGGTCCAACAGAGGTACTGATAAAAATGGCAAGAACAGGGACCCACATGATGACGGATTCACGTGTGGGGCCCTGTGCTTGTTCATTCCTGGCTTTGGTGGCAAGGCAAAGCCAGTGAGAGCAAGAAGGGTAGAGCCTGATGAATTGGGAAATGTCATATCCAGGACAGTTTCCTTGGAAAAGTTTGAATGTGGCTCATGGGCTTCAGCTATGATAAATGAGCAGGAAGATGACACCACCGGTCACTACTTTGATCTGCCATTGGAGCTGATACGGAGCAGCGTCAACGAGGCAGATTCGCCAATTTCAACGTCTTTTGTGTTTGGCACGGCTCGAAAGGGTGCCCTGAAGAACGGATCAACAAGAGCACAAGGCCGGAAATCGCACGGCTCGTCACGCCACGTTCGGTTTTCTACATCATCAGATGCTACATCACCAACTGCTTGCGTTACGCCTCGCTTGCGCCAAGCAAGGGATGATTTCAAAGCTTTCTTAGAAGCAGAGAGTACA
>Pyrco_DAP_Chr10v0.1_25334.1
ATGGATTATCCGTTTTCGGGCGAAATGAGTGACTATTTTACTCTTGGAGACCTAGAAAAGCAGATTTCTGTAGATCCAATATCACTGAAAGAATCTTATAGAGAGGTGAGTGCTGCCCCAGTAGCGGTGGTGCCTGATGTTGCTGCTCCAAAGCTGAATGCACTTGACCAACTACCGCCCCTGTTGCCGCCCTCAAAGCCCAAGTTCTTAAGCTTCAGCCTCCCAAACTCAGCAACCTCATCGCCGCGAGTGAAGAAGAAATGGAAAGAAGAAAGCCAAGCGTCTCCCCGGCTGGAGAATCTGAGCCACCTGCAGCAGCAAATTGACTTCCGGCGGACCAAGTCATGTGGTCAACAAGCACTTGCCCCATCAGATGACTTTGATCTCTGGTTGTTCAAACCGAATGCCGCTGATAAAGTCACCACGTATTACAGCGGCCTCTCCAGAGCTAGGTCCAACAGAGGTACTGATAAAAATGGCAAGAACAGGGACCCACATGATGACGGATTCACGTGTGGGGCCCTGTGCTTGTTCATTCCTGGCTTTGGTGGCAAGGCAAAGCCAGTGAGAGCAAGAAGGGTAGAGCCTGATGAATTGGGAAATGTCATATCCAGGACAGTTTCCTTGGAAAAGTTTGAATGTGGCTCATGGGCTTCAGCTATGATAAATGAGCAGGAAGATGACACCACCGGTCACTACTTTGATCTGCCATTGGAGCTGATACGGAGCAGCGTCAACGAGGCAGATTCGCCAATTTCAACATCTTTTGTGTTTGGCACGGCTCGAAAGGGTGCCCTGAAGAACGTATCAACAAGAGCACAAGGCCGGAAATCGCACAGCTCGTCACGCCACGTTCGGTTTTCTACATCATCAGATGCTACATCACCAACTGCTTGCGTTACGCCTCGCTTGCGCCAAGCAAGGGATGATTTCAAAGCTTTCTTAGAAGCAGAGAGTACA
>Pyrco_DAP_Chr5v0.1_12520.1
ATGAAGGTGGTGATGGGTTTGCAAATTCTCCAAGTGGCGCCACTGCCACCACTCACTGCTTCCTCCACCACCTCCTCCTCCTCATCTTCTTCTTCTTGTCGGGTCCAAACCCTCCCACTCTGGCTCAACCAACGCCACTCCCACTGCCGCCACTCACGGCCTCAGCTTGCTCTCCCACCTCGCCACTCGATCAAAAGAACCATACTCTCACTCGTCGGCAGGAAAGGTAGGAAATTGCAAGCTTCTTCATCATCTTCTTCAACTACCCAACAAGACCAGGATGACGAAGAAGAATACGAAGACGACGAAGAAGATGAAGAAGATGAATCGGACCCTGACCCGGAAGACCTCGAATACGTGGGCCAAATCAAAAGGGTGTTGGAGCTTCTCCGAAAGAACAGAGACATGCTTTTCAGTGAGGTTAAGCTCACTGTTATGATTGAGGACCTGCGAGAAGTTGAGCGCAGGAGACTCCTCGGCATCGAAGATCCTGATGCCCCTACTAGGGAGGAATTGGCTGATGTTCTTGAAGAAGTGAATGAAGGAAAAATCCCAAAAAATCGACTTGCTCTTAAACTGCTGGCAGCGGAAATGAATCAATGGCCTAATCTAGAGGTTCAGATTACACCAGCGAAGAAAAAGCCTGGTAAGTCCCTGTATGCAAGAGTGACCGACACTGGTATTGATCTTCAAGAGGCTGCTAAGAGACTGAAGATTGATTGGGATACAGCTGCTGAGATTGATGATGGTGATCTTAAAGATGAAAATGAAGTGCCGTCGGTTTTGGGCTATGGAGCACTGTACTTAGTCACGGCTTTCCCCGTCATTATTGGTGTATCAGTGTCCAAATCCCAGACTTGTTCCTCAGGATTTCTGCTTTTCTCTACCATGGATTATCCGTTCTCGGGCGAAATAAGTGACTACTTTACTCTTGGAGATCTAGAAAAGCAGATTTCTGTAGATCCAATGTCACTGAAAGAATCATCACACAGAGAAGTGAGTGCTGAACCGGTGGTGGAGGTGCCGGTTGTTGCTGCTCCAAAGCCGAATGCACTTGACCAACAACCGCCCCTGCTGCCGCCTGCAAACCCCAAGTTCTTAAGCTTCAGTCTCCCAAACTCAGCAACCTCATCGCCACGAGTGAAGAAGAAATGGAAAGATGAAAGCCAGGCATCTCCTCGGCAGCAACTGGAGAATCTGAGCCACCTGCAACAAGAAATTGAGTTCCGGCGGAGCAAGTCATGTGGTCAAGGGAGGACATTTGCCCCGTCAGTTGACTTTGATCTCTGGCTGATCAAACCAAATGCCGCCGAAATAGTCTCCAGGCACTACAGCAACCTCTCCAGGGCCGAGTCCAACAGAGTTTCTCATAAAAATGGCAAGAACAGGGACCCACACGACGATGGGTTCACATGTGGGGCCCTATGCTTGTCCATCCCTGGCTTTGGCAAGGCAAAGCCAGTGAGAGCAAGAAAGGTAGAGCCTGATGAACTGGGAAATGTCATATCCAGGACAGTTTCCTTGGAAAAGTTTGAATGTGGCTCTTGGGCTTCAGCTATGATAAATGAGCAGGAAGATGACAACACCAGTCGCTACTTTGATCTGCCATTGGAGCTGATACGAAGCAGTGTCAACGAGGCAGATTCGCCAATTTCAACATCTTTTGTGTTTGGCACGGATCGAAAGGGTGCCCTGAAGAATGGATCAACAAGAGCACAAGGCCGGAAATCACACGAATCATCGCGCAGCGTTCGGTTTTCTACATCATCAGATGCTACATCACCAACTGCTTGCGTTACTCCTCGCTTGCGCAAAGCAAGAGATGATTTCAAAGCTTTCTTAGAAGCACATAGTACA
>Pyrco_BP1_010029.1
ATGAAGGTGGTGATGGGTTTGCAAATTCTCCAAGTGGCGCCACTGCCACCACTCACTGCTTCCTCCACCACCTCCTCCTCCTCATCTTCTTCTTCTTCTTGTCGGGTCCAAACCCTCCCACTCTGGCTCAACCAACGCCACTCCCACTGCCGCCACTCACGGCCTCAGCTTGCTCTCCCACCTCGCCACTCGATCAAAAGAACCACACTCTCACTCGTCGGCAGGAAAGGTAGGAAATTGCAAGCTTCTTCATCATCTTCTTCAACTACCCAACAAGACCAGGATGACGAAGAAGAATACGAAGACGACGAAGAAGATGAAGAAGATGAATCGGACCCTGACCCGGAAGACCTCGAATACGTGGGCCAAATCAAAAGGGTGTTGGAGCTTCTCCGAAAGAACAGAGACATGCTTTTCAGTGAGGTTAAGCTCACTGTTATGATTGAGGACCTGCGAGAAGTTGAGCGCAGGAGACTCCTCGGCATCGAAGATCCTGATGCCCCTACTAGGGAGGAATTGGCTGATGTTCTTGAAGAAGTGAATGAAGGAAAAATCCCAAAGAATCGACTTGCTCTTAAACTGCTGGCAGCGGAAATGAATCAATGGCCTAATCTAGAGGTTCAGATTACACCAGCGAAGAAAAAGCCTGGTAAGTCCCTGTATGCAAGAGTGACCGACACTGGAATTGATCTTCAAGAGGCTGCTAAGAGACTGAAGATTGATTGGGATACAGCTGCTGAGATTGATGATGGTGATCTTAAAGATGAAAATGAAGTGCCGTCGGTTTTGTTTCTTATCTCGCAGGGCTATGGAGCACTGTACTTAGTCACGGCTTTCCCCGTCATTATTGGTGTATCAGTGTCCAAATCCCAGACTTGTTCCTCAGGATTTCTGCTTTTCTCTACCATGGATTATCCGTTCTCGGGCGAAATAAGTGACTACTTTACTCTTGGAGATCTAGAAAAGCAGATTTCTGTAGATCCAATGTCACTGAAAGAATCATCACACAGAGAAGTGAGTGCTGAACCGGTGGTGGATGTGCCGGTTGTTGCTGCTCCAAAGCCGAATGCACTTGACCAACAACCGCCCCTGCTGCCGCCTGCAAACCCCAAGTTCTTAAGCTTCAGTCTCCCAAACTCAGCAACCTCATCGCCTCGAGTGAAGAAGAAATGGAAAGATGAAAGCCAGGCATCTCCTCGGCAGCAACTGGAGAATCTGAGCCACCTGCAACAAGAAATTGAGTTCCGGCGGAGCAAGTCATGTGGTCAAGGGAGGACATTTGCCCCGTCAGTTGACTTTGATCTCTGGCTGATCAAACCAAATGCCGCCGAAATAGTCTCCAGGCACTACAGCAACCTCTCCAGGGCCGAGTCCAACAGAGTTGCTCATAAAAATGGCAAGAACAGGGACCCACATGACGATGGGTTCACATGTGGGGCCCTATGCTTGTCCATCCCTGGCTTTGGCAAGGCAAAGCCAGTGAGAGCAAGAAAGGTAGAGCCTGATGAACTGGGAAATGTCATATCCAGGACAGTTTCCTTGGAAAAGTTTGAATGTGGCTCTTGGGCTTCAGCTATGATAAATGAGCAGGAAGATGACAACACCAGTCGCTACTTTGATCTGCCATTGGAGCTGATACGAAGCAGTGTCAACGAGGCAGATTCGCCAATTTCAACATCTTTTGTGTTTGGCACGGATCGAAAGGGTGCCCTGAAGAATGGATCAACAAGAGCACAAGGCCGGAAATCACACGAATCATCGCGCAGCGTTCGGTTTTCTACATCATCAGATGCTACATCACCAACTGCTTGCGTTACTCCTCGCTTGCGCAAAGCAAGAGATGATTTCAAAGCTTTCTTAGAAGCACAGAGTACA
>Pyrco_BP1_012551.1
ATGCAGGATTTCAACTGCCATTTAGTTTTGAAAGTGGCGATGGGTTTGCAAGTTCTCCAAGTGGCTCCACCGCCACCACTCACTTCCTCCTCCTCATCTTCTTGTCGGGTCCAGACCCTACCACTCTGGCTCAACCAACGCAACTGCCACTGCCGCCGCTCGCGGCCTCAGCTTGCTCTTCCGCCCCGCCACTCGTACAAAAGAACCGCACTCTCGCTCCTCGGTAGGAAAGATAGGAAATTGCAAGCTTCTTCATCATCTTCTTCAACTACCCAACAAGACCAGGATGATGAAGAAGAATATGAAGACGACGAAGGAGATGAAGAAGATGAATCGGACCCTGACCCGGAAGACCTCGAATACGTTGCCCAAATCAAAAGGGTGTTGGAGCTTCTCCGGAAGAACAGAGACATGATTTTCAGCGAGGTTAAGCTCACTGTTATGATTGAGGACCTGCGAGAAGTTGAGCGCAGGAGGCTCCTCGGAATTGAAGATCCTGATGCCCCTACTAGGGAGGAATTGGCCGATGTTCTTGAGGAAGTGAATGAAGGAAAAATCCCAAAAAATCGACTTGCTCTTAAACTGCTGGCAACGGAAATGAATCAATGGCCTAATCTAGAGGTTCAGATTACACCAGCGAAGAAAAAGCCTGGTAAGTCCCTATATGCAAGAGTGACAGACACTGGTATTGATCTTCAAGAGGCTGCAAAGAGACTGAAGATTGATTGGGATACGGCTGCTGAGATTGATGATGGTGATCTTAAAGATGAAAACGAAGTGCCTTCGGTTTTGGGCTATGGCGCGCTGTACTTAGTCACGGCTTTCCCCGTCATTATTGGTGTATCAGTGATTTCTGTAGATCCAATATCACTGAAAGAATCTTATAGAGAGGTGAGTGCTGCCCCAGTAGCGGTGGTGCCTGATGTTGCTGCTCCAAAGCTGAATGCACTTGACCAACTACCGCCCCTGTTGCCGCCCTCAAAGCCCAAGTTCTTAAGCTTCAGCCTCCCAAACTCAGCAACCTCATTGCCGCGAGTGAAGAAGAAATGGAAAGAAGAAAGCCAAGCGTCTCCCCGGCTGGAGAATCTGAGCCACCTGCAGCAGCAAATTGAATTCCGGCGGACCAAGTCATGTGGTCAACGAGCACTTGCCCCATCAGATGACTTTGATCTCTGGTTGTTCAAACCGAATGCCGCTGATAAAGTCACCACGTATTACAGCGGCCTCTCCAGAGCTAGGTCCAACAGAGGTACTGATAAAAATGGCAAGAACAGGGACCCACATGATGACGGATTCACGTGTGGGGCCCTGTGCTTGTTCATTCCTGGCTTTGGTGGCAAGGCAAAGCCAGTGAGAGCAAGAAGGGTAGAGCCTGATGAATTGGGAAATGTCATATCCAGGACAGTTTCCTTGGAAAAGTTTGAATGTGGCTCATGGGCTTCAGCTATGATAAATGAGCAGGAAGATGACACCACCGGTCACTACTTTGATCTGCCATTGGAGCTGATACGGAGCAGCGTCAACGAGGCAGATTCGCCAATTTCAACATCTTTTGTGTTTGGCACGGCTCGAAAGGGTGCCCTGAAGAACGTATCAACAAGAGCACAAGGCCGGAAATCGCACAGCTCGTCACGCCACGTTCGGTTTTCTACATCATCAGATGCTACATCACCAACTGCTTGCGTTACGCCTCGCTTGCGCCAAGCAAGGGATGATTTCAAAGCTTTCTTAGAAGCAGAGAGTACA
>Pyrco_BP_DH_05g21920
ATGGATTATCCGTTCTCGGGCGAAATAAGTGACTACTTTACTCTTGGAGATCTAGAAAAGCAGATTTCTGTAGATCCAATGTCACTGAAAGAATCATCACACAGAGAAGTGAGTGCTGAACCGGTGGTGGATGTGCCGGTTGTTGCTGCTCCAAAGCCGAATGCACTTGACCAACAACCGCCCCTGCTGCCGCCTGCAAACCCCAAGTTCTTAAGCTTCAGTCTCCCAAACTCAGCAACCTCATCGCCTCGAGTGAAGAAGAAATGGAAAGACGAAAGCCAGGCATCTCCTCGGCAGCAACTGGAGAATCTGAGCCACCTGCAACAAGAAATTGAGTTCCGGCGGAGCAAGTCATGTGGTCAAGGGAGGACATTTGCCCCGTCAGTTGACTTTGATCTCTGGCTGATCAAACCAAATGCCGCCGAAATAGTCTCCAGGCACTACAGCAACCTCTCCAGGGCCGAGTCCAACAGAGTTGCTCATAAAAATGGCAAGAACAGGGACCCACATGACGATGGGTTCACATGTGGGGCCCTATGCTTGTCCATCCCTGGCTTTGGCAAGGCAAAGCCAGTGAGAGCAAGAAAGGTAGAGCCTGATGAACTGGGAAATGTCATATCCAGGACAGTTTCCTTGGAAAAGTTTGAATGTGGCTCTTGGGCTTCAGCTATGATAAATGAGCAGGAAGATGACAACACCAGTCGCTACTTTGATCTGCCATTGGAGCTGATACGAAGCAGTGTCAACGAGGCAGATTCGCCAATTTCAACATCTTTTGTGTTTGGTACGGATCGAAAGGGTGCCCTGAAGAATGGATCAACAAGAGCACAAGGCCGGAAATCACACGAATCATCGCGCAGCGTTCGGTTTTCTACATCATCAGATGCTACATCACCAACTGCTTGCGTTACTCCTCGCTTGCGCAAAGCAAGAGATGATTTCAAAGCTTTCTTAGAAGCACAGAGTACA
>Pyrusco5g019930.1
ATGAAGGTGGTGATGGGTTTACAAATTCTCCAATTGGCGCCACCGCCACCACTCACTGCTTCCTCCACCACCTCCTCCTCCTCATCTTCTTCTTCTTGTCGGGTCCAAACCCTCCCACTCTGGCTCAACCAACGCCACTCCCACTGCCGCCACTCACGGCCTCAGCTTGCTCTCCCACCCGGCCACTCGATCAAAAGAACCACACTCTCACTCGTCGGCAGGAAAGGTAGGAAATTGAAAGCTTCTTCATCATCTTCTTCAACTACCCAACAAGACCAGGATGACGAAGAAGAATACGAAGACGACGAAGAAGATGAAGAAGATGAATCGGACCCTGATCCGGAAGGCCTCGAATACGTGGGCCAAATCAAAAGGGTGTTGGAGCTTCTCCGAAAGAACAGAGACATGCTTTTCAGTGAGGTTAAGCTCACTGTTATGATTGAGGACCTGCGAGAAGTTGAGCGCAGGAGACTCCTCGGCATCGAAGATCCTGATGCCCCTACTAGGGAGGAATTGGCTGATGTTCTTGAAGAATTTCTTATCTCGCAGGGCTATGGAGCACTGTACTTAGTCACGGCTTTCCCCGTCATTATTGGTGTATCAGTGTCCAAATCCCAGACTTGTTCCTCAGGATTTCTGCTTTTCTCTACCATGGATTATCCGTTTTCGGGCGAAATAAGTGACTACTTTACTCTTGGAGATCTAGAAAAGCAGATTTCTGTAGATCCAATGTCACTGAAAGAATCATCACACAGAGAAGTGAGTGCTGAACCGGTGGTGGAGGTGCCGGTTGTTGCTGCTCCAAAGCCGAATGCACTTGACCAACAACCGCCCCTGCTGCCGCCTGCAAACCCCAAGTTCTTAAGCTTCAGTCTCCCAAACTCAGCAACCTCATCGCCACGAGTGAAGAAGAAATGGAAAGACGAAAGCCAGGCATCTCCTCGGCAGCAACTGGAGAATCTGAGCCACCTGCAACAAGAAATTGAGTTCCGGCGGAGCAAGTCATGTGGTCAAGGGAGGACATTTGCCCCGTCAGTTGACTTTGATCTCTGGCTGATCAAACCAAATGCCGCCGAAATAGTCTCCAGGCACTACAGCAACCCCTCCAGGGCCGAGTCCAACAGAGTTGCTCATAAAAATGGCAAGAACAGGGACCCACACGATGATGGGTTCACATGTGGGGCCCTGTGCTTGTCCATCCCTGGCTTTGGCAAGGCAAAGCCAGTGAGAGCAAGAAAGGTAGAGCCTGATGAACTGGGAAATGTCATATCCAGGACGGTTTCCTTGGAAAAGTTTGAATGTGGCTCTTGGGCTTCAGCTATGATAAATGAGCAGGAAGATGACAACACCAGTCGCTACTTTGATCTGCCATTGGAGCTGATACGAAGCAGTGTCAACGAGGCAGATTCGCCAATTTCAACATCTTTTGTGTTTGGCACGGATCGAAAGGGTGCCCTGAAGAATGGATCAACAAGAGCACAAGGCCGGAAATCACACGAAACATCGCGCAGCGTTCGGTTTTCTACATCATCAGATGCTACATCACCAACTGCTTGCGTTACTCCTCGCTTGCGCAAAGCAAGAGATGATTTCAAAGCTTTCTTAGAAGCACAGAGTACA
>Pyrbe_004900
ATGGATTATCCATTTTCGGGCAAAATGAGTGACTATTTTACTCTTGGAGACCTAGAAAAGCAGATTTCTGTAGATCCAATATCACTGAAAGAATCTTATAGAGGGGTGAGTGCTGCCCCAGTAGCGGTGGTGCCTGATATTGCTGCTCCAAAGCTGAATGCACTTGACCAACTACCGCCCCTGTTGCCGCCCTCAAAGCCCAAGTTCTTAAGCTTCAGCCTCCCAAACTCAGCAACCTCATCACCGCGAGTGAAGAAGAAATGGAAAGAAGAAAGCCAAGCGTCTCCCCGGCTGGAGAATCTGAGCCACCTGCAGCAGGAAATTGAGTTCCGGCGGACCAAGTCATGTGGTCAACGAGCTCTTGCCCCATCAGATGACTTTGATCTCTGGTTGTTCAAACCGAATGCCGCTGATAAAGTCACCACGTATTACAGCGGCCTCTCCAGAGCTAGGTCCAACAGAGGTACTGATAAAAATGGCAAGAACAGGGACCCACATGATGACGGATTCACGTGTGGGGCCCTGTGCTTGTTCATTCCTGGCTTTGGTGGCAAGGCAAAGCCAGTGAGAGCAAGAAGGGTACAGCCTGATGAATTGGGAAATGTCATATCCAGGACAGTTTCCTTGGAAAAGTTTGAATGTGGCTCATGGGCTTCAGCTATGATAAATGAGCAGGAAGATGACACCACCGGTCACTACTTTGATCTGCCATTGGAGCTGATACGGAGCAGCGTCAACGAGGCAGATTCGCCAATTTCAACGTCTTTTGTGTTTGGCACGGATCGAAAGGGTGCCCTGAAGAACGGATCAACAAGAGCACAAGGCCGGAAATCGCACGGCTCATCACGCCACGTTCGGTTTTCTACATCATCAGATGCTACATCACCAACTGCTTGCGTTACGCCTCGCTTGCGCAAAGCAAGGGATGATTTCAAAGCTTTCTTAGAAGCAGAGAGTACA
>Pyrpy_N_05g2035.1
ATGAAGGTGGTGATGGGTTTACAAATTCTCCAATTGGCGCCACCGCCACCACTCACTGCTTCCTCCACCACCTCCTCCTCCTCATCTTCTTCTTCTTGTCGGGTCCAAACCCTCCCACTCTGGCTCAACCAACGCCACTCCCACTGCCGCCACTCACGGCCTCAGCTTGCTCTCCCACCCGGCCACTCGATCAAAAGAACCACACTCTCACTCGTGTTGGAGCTTCTCCGAAAGAACAGAGACATGCTTTTCAGTGAGGTTAAGCTCACTGTTATGATTGAGGACCTGCGAGAAGTTGAGCGCAGGAGACTCCTCGGCATCGAAGATCCTGATGCCCCTACTAGGGAGGAATTGGCTGATGTTCTTGAAGAAGTGAATGAAGGAAAAATCCCAAAAAATCGACTTGCTCTTAAACTGCTGGCAGCGGAAATGAATCAATGGCCTAATCTAGAGGTTCAGATTACACCAGCGAAGAAAAAGCCTGGTAAGTCCCTGTATGCAAGAGTGACCGACACTGGTATTGATCTTCAAGAGGCTGCTAAGAGACTGAAGATTGATTGGGATACAGCTGCTGAGATTGATGATGGTGATCTTAAAGATGAAAATGAAGTGCCATCGGTTTTGGGCTATGGAGCACTGTACTTAGTCACGGCTTTCCCCGTCATTATTGGTGTATCAGTGTCCAAATCCCAGACTTGTTCCTCAGGATTTCTGCTTTTCTCTACCATGGATTATCCGTTTTCGGGCGAAATAAGTGACTACTTTACTCTTGGAGATCTAGAAAAGCAGATTTCTGTAGATCCAATGTCACTGAAAGAATCATCGCACAGAGAAGTGAGTGCTGAACCGGTGGTGGAGGTGCCGGTTGTTGCTGCTCCAAAGCCGAATGCACTTGACCAACAACCGCCCCTGCTGCCGCCTGCAAACCCCAAGTTCTTAAGCTTCAGTCTCCCAAACTCAGCAACCTCATCGCCACGAGTGAAGAAGAAATGGAAAGACGAAAGCCAGGCATCTCCTCGGCAGCAACTGGAGAATCTGAGCCACCTGCAACAAGAAATTGAGTTCCGGCGGAGCAAGTCATGTGGTCAAGGGAGGACATTTGCCCCGTCAGTTGACTTTGATCTCTGGCTGATCAAACCAAATGCCGCCGAAATAGTCTCCAGGCACTACAGCAACCCCTCCAGGGCCGAGTCCAACAGAGTTGCTCATAAAAATGGCAAGAACAGGGACCCACACGATGATGGGTTCACATGTGGGGCCCTGTGCTTGTCCATCCCTGGCTTTGGCAAGGCAAAGCCAGTGAGAGCAAGAAAGGTAGAGCCTGATGAACTGGGAAATGTCATATCCAGGACGGTTTCCTTGGAAAAGTTTGAATGTGGCTCTTGGGCTTCAGCTATGATAAATGAGCAGGAAGATGACAACACCAGTCGCTACTTTGATCTGCCATTGGAGCTGATACGAAGCAGTGTCAACGAGGCAGATTCGCCAATTTCAACATCTTTTGTGTTTGGCACGGATCGAAAGGGTGCCCTGAAGAATGGATCAACAAGAGCACAAGGCCGGAAATCACACGAAACATCGCGCAGCGTTCGGTTTTCTACATCATCAGATGCTACATCACCAACTGCTTGCGTTACTCCTCGCTTGCGCAAAGCAAGAGATGATTTCAAAGCTTTCTTAGAAGCACAGAGTACA
>Rosch_v2.0_Chr5g0021811
ATGGGAGATCCAGTTTCAGACGAAATGCTCCATATCTTAAGCTATGGCATTCGAAACACAACGATGGAAAAGCAGATTTCTGTAGATCCAATATCATTGAATAGAGAATTTAGTGATAATCCAGTGCAGACTGTAGTTACTACTCCAAAGCCAAAAGGACCGAACCAACTGCCGCCCCTATTGCCTCCTACAAATTCCAAGTTTTTAAGCTTAAGTCTGCCAAATTCAGCCGCCTCATCACCACGATTTGGCGCCTCATTGTTGAAGAAGAAATGGAAGAATGAAAGGCAAGTATCTCCCCAGCAAGTTGAGGACGTGAACCACCTCCACTCTGCATCCTACAACCCGCTTCCTCTGCAACAAGAACAATTTCGACGGACCAAGTCGTGTGGTGAAGGAAGAGAATATGCTCCTGATGACTTTGATCTTTGGCTGATTCAACCAAATGCCATTGAAATTGTCAACAAAGCATATACCAATTACACTAGCTTCTCCAAAACTGAAATCAACAGAGCTGTGCATAAAAATGGCAAGAACAATGATCCAAGTGATGATATCGATGAGTTCAAATGTGGAGCTCTCTGCCTTTACCTTCCTGGCTTCGGCAGCAAGGCAAAGCCAGTGAGAGCAAGAAAGGGAGAATCCGAACTGCGAAATCGAAATGTCATCTCTAGATCAGTTTCCTTGGAAAAATTTGAGTGTGGTTCTTGGGCTTCTCAAGTTATGGTAAGTGGCAATTTAGAGGACTCCATGGGTCACTTTGATCTGCCACTGGAGTTGATAAGAGGCAATGTAAACGATGCACATTCACCAGTTACTACAGGTTTCCTCTTTGACAAGGATATAAAAGGAGTCCTGAAGAATGGCTCAGTCAGAACATCAGCAGCTAGAAAATCACATGAGTCGCCACGCCACGTTCGGTTTTCGACTTCATCTCCAAAGTCTTACCCTGCTTCACCGGGTTCTTGCATCACGCCTCGCTTGCGCAAAGCTAGAGAGGATTTCAATGCCTTCTTAGAAGCACAGAGTGCA
>Ruboc_03_G05794
ATGATGATGATGATGAGTTCACAAATGCTCCAAGTGGCGCCACTCGCACCACACGCTTCTTCCTCATCTTCTTCTTCGTCGTGTTGGGTCCAAACCCTCCCAGTCTGGCTCAACCATTGCCATTGCCACCGTTCACGGCCTCAACTTACTCTCCGGCACCGCCGAAGGACCACAATAGTACTCCTCGGAAACCCAGATAGGAAATTGCAAGTTTCATCGTCTTCATCATCATCTTGGACTACCCAACAAGACCAGGATGATGAAGAAGAAGAAGATGAAGAGGATGACGAAGAAGACGAAAGTGACCCTACCCCTGAGGACCTCGAATACATTAGCCAAATCAAAAGGGTGTTGGAGCTTCTTAAAAAGAACAGAGACATGATTTTCAATGAGGTTAAGCTTACCATTGCGATTGAGGACATAAGAGAAGTTGAGCGCAAGAGACTCCTTGGCATCGAAGATCCTGATGCTCCCACCAGGGAAGAGTTGGCTGCTGTTCTTGAAGAAGTTAATGAAGGAAAAATCCCAAAAAATCGACTTGCACTTAAACTGCTAGCTGAGGAAATGAACCGATGGCCTAATCTAGAGGTTCAGATTAAACCAGCAAAGAAAAAGCCAGGCAAATCATTATATGCAAAAGTCACAGACACTGGTATTGATCTTAAAGAGGCTGCTAAGAGACTGAACATTGATTGGGATACAGCTGCAGAGATTGACGATGCTGATGTTAAGGATGAGTCAGATGTGCCTTCAGTTGTGGGTTATGGAGCACTGTACTTAGTGACGCTTTTTCCAGTCATTATTGATCCAGTTTCAGATGAAATGCTTCATATTGCAAGCTACAGCATTCAAAACACAACTATGGAGAAGCAGATTTCTGTAGATCCGATATCTTTGAAAAGAGAAGTAAGTGCCAATCCAGAACAGATGCCTGCTGTTACTGCTCCAAAGCCAAAAAGCCCGAAGAACCAACTACCGCCCCTATTGCCTCCTACAAATTCCAAGTTTTTAAGCTGCAGTCTCCCAAATTCAGCAACCTCATCACCACGATTTGGCGCCTCATTGTTGAAGAAGAAATGGAAAAATCAAAGGCAAGCATCTCCCCAGCAATTTGAGGATGTGACCCACCTCCACTCTGCATCCTACAATCCTCTTCCTCTGCAACAAGAAATCCAATTACGACGGAGCAAGTCGTGCGGTGAAGGAAGAGAATATGCCCCTGATGACTTTGATCTTTGGCTGATTCAATCGAATGCCGTTGAAACTGTTACTACCAATTACAGCACCAGCTTCTCCAAAACTGAGGTCAACAGAACTACTCATAAAATTGGCAAAAAAATCGATCCATGTGATGATAGTGATGAGTTTAAATGTGGAGCTCTGTGCTTGTACCTTCCTGGCTTTGGCGGCAAGGCAAAGCCAGTGAGAGCAAGGAAGAGAGAATCTGAACTGCGAAATCGAAATGTCATCTCTAGATCAGTTTCCTTGGAAAAATTTGAATGTGGGTCTTGGGCTTCTCAAGCTATGGTTAGTGGCAATTTAGATGACTCCATGAGTCACTACTTTGATCTGCCATTGGAGTTAATAAGAGGCAATGTTAATGATGCACATTCACCAGTTACTTCAGGTTTTCTCTTTGACAAGGATATAAAAGGAGTGCTGAAGAATGGCTCTGCCAGAACATCAGCAGCCAGGAAATCACATGAATCACCGCGCCACGTTCAGTTTTCGACATCATCTCCGACATCTTACCCTGCTTCACCAGCTTCTTGCATCACGCCTCGCTTGCGCAAAGCTAGGGAGGATTTCAATGCTTTCTTAGAAGCACAGAGTGCA
