# Supplementary material for: Transcriptomics of long‐term, low oxygen storage coupled with ethylene signaling interference suggests neofunctionalization of hypoxia response pathways in apple ( Malus domestica )
Source: Plant Direct. 2024 Dec 20;8(12):e70025. doi: 10.1002/pld3.70025 (PMC11660084; doi:10.1002/pld3.70025)
Supplement: Supplementary file 2 — Data S2: Homologs of all 606 hypoxia response genes identified in this study across 42 representative species of land plants). [file PLD3-8-e70025-s004.gz › 01-integratedGeneFamilies_dir/2780.faa]

>gnl_Ambtr_v1.0_evm_27.model.AmTr_v1.0_scaffold00119.53
MELMQTPHIEILGIAVAVLAIGAGAAYLYLSKKPKGCLDPENFRDFKLVKKTQLSHNVAKFRFDLPTPTSVLGLPIGQHISCRGNDSVGEEVIKPYTPTTLDSDVGYFELVIKMYPQGRMSHHFREMRVGDYMSVKGPKGRFKYQPGQVRAFGMLAGGSGITPMFQVARAILENPKDSTKIHLIYANVTVDDILLKEELDSMATNYPSRFKVYYVLNQPPEVWNGGVGFVSKEMIQAHCPAPASDIQILRCGPPPMNKAMAAHLDELGYMKEMQFQF
>gnl_Aquco_v3.1_Aqcoe1G010000.1
MEFLQNPKIEIVSIAVAVVAVAVAVGTTYYLNISKKKSKKGCLDSEQFKEFKLVERIQLSHNVAKFKFALPTPTSVLGLPIGQHISCRGKDALGEEVIKPYTPTTLDSDVGYFELVIKMYPQGRMSHFFRELRVGDYMSVKGPKGRFKYQPGEVKAFGMLAGGSGITPMFQVARAILENPKDKTNVHLIYANVTYEDILLKEELDSLASNYPGRFKVYYVLNQPPEEWNGGVGFVSKEMIQEHLPAPASDIRILRCGPPPMNKAMAAHLEALGYAPEMQFQF
>gnl_Arath_TAIR10_AT5G17770.1
MDTEFLRTLDRQILLGVFVAFVAVGAGAAYFLTSSKKRRVCLDPENFKEFKLVKRHQLSHNVAKFVFELPTSTSVLGLPIGQHISCRGKDGQGEDVIKPYTPTTLDSDVGRFELVIKMYPQGRMSHHFREMRVGDHLAVKGPKGRFKYQPGQFRAFGMLAGGSGITPMFQVARAILENPTDKTKVHLIYANVTYDDILLKEELEGLTTNYPEQFKIFYVLNQPPEVWDGGVGFVSKEMIQTHCPAPASDIQILRCGPPPMNKAMAANLEALGYSPEMQFQF
>gnl_Betvu_v1.2_Bv5_125280_gkqj.t1
MDFLETPEMQMLAIGVAFLVVIATLVFFTSKNKSRVCLDPENFKDFKLVKRSQISHNVAKFTFELPTTTSVLGLPIGQHISCRGKDSQGEEVLKPYTPTTLDSDVGRFELVIKMYPQGRMSHHFREMRVGDYLAVKGPKGRFRYQPGQVRAFGMLAGGSGITPMFQVARAILENPKDKTKVHLIYANVTYEDILLKEELDGLAENYPDRFSIYYVLNQPPEGWKGGVGFVSKEMIKEHCPAPALDIQILRCGPPPMNKAMAAHLEELSYTSEMQFQF
>gnl_Betvu_v1.2_Bv7_171690_cokm.t1
MDCLQSHRKEMMGIAVALAAIGVGTFYYLYKSKSKSKRCLDSEMFKEFKLVKRTELSHNVAKFRFALPTSDSVLGLPIGQHISCRGKDANGEDVTKPYTPTTLDSDVGYFELVIKMYPQGRMSHHFREMQEGDYLAVKGPKGRFKYQPGQVRAFGMLAGGTGITPMFQVIRAILENPTDTTKLQLIYANVTYEDILLKEELDSFAHNFPDRFSLYYVLNQPPEEWTGGVGFVSAEMIQDHCPAPASDIQILRCGPPPMNKAMAAHLGALGYTSDMQFQF
>gnl_Betvu_v1.2_Bv_003520_qcgx.t1
MLTKFQQLLLDSTYYWEIFSHLVDIDSLKSLTDYSFGIGIAFAVIAIVVTISFFGISKPKGCLDPKKFKEFKLVKITKVSHNTNRFRFALPTHDSILGLPVGQHIRCRGKDNEAQEVVRSYTPITLDSNKGYFELLVKIYPQGKMSHHFSQMHEGDFLPVMGPMGRFRYQPGQARAFGMLAGGTGITPMFQITRAIMENPKDQTKIQLIYANHTVDDILLKDDLDRFARKYPTQFKVYYVVSEPPVNWDAGIGNISKEMIQEHCPRPATDAMILRCGPPGMNKAMSVYLNELGYKPEMQFEF
>gnl_Carpa_v0.4_evm.model.supercontig_73.10
MDLELLQKMDVQVIVGVAVAVLAVGAGAAYLLSSKKPKGCLDPEKFKEFKLVKRAQLSHNVAKFTFELPTPTSVLGLPIGQHISCRGKDSEGQEVIKPYTPTTLDSDVGHFELVIKMYPQGRMSHHFREMRVGDYLAVKGPKGRFKYQPGQVRAFGMLAGGSGITPMFQVARAILENPKDKTKVYLIYANVTYEDILLKEELNGLATKFPDRFKVYYVLNQILRCGPPPMNKAMTDHLEALGYTPEMQFQF
>gnl_Elagu_v2.0_p5_sc00015.V1.gene792
MEFLQANSVEILAVAIAVVAVGAGAAYLYLSTKPRGKDSVGEEVIKPYTPTTLDSDVGYFELVIKMYPQGRMSHHFREMRVGDYLSVKGPKGRFKYQPGQVRAFGMIAGGSGITPMFQVTRAILENLKDNTKIHLIYANVTYEDILLKEELDGLAQNYPNRFKVYYVLNQPPEFWNGGVGFVSKEMIENHCPPPASDIQASISHRSAGAEDVTADAEWKEKLDATKVAVVEAFQSSNKFLDIQTEFRSALYLQRIEDFKEKVRNHFSDLNLRPLESNGEEEEVREVGNDKLQAEDLFSPVHEDQTIEDAASVQPPAVIILSNHGDTGESHVPRGA
>gnl_Elagu_v2.0_p5_sc00144.V1.gene114
MMESLNSPSVEIVGITVAVVAIAARAAYLYLTKKPKDSIIGSNRGKDSLGEEVIKPYTPTTLDSDLGCFELVIKMYPQGRMSHHFREMRVGEYLSVKGPKEVYQVSKRCMGRFKYRPGQVRAFGMIAGGSGITPMFQVTRAILENPKDETKVYLIYANVTYEDILLKPPDQWNGGVGFVSKEMIQAHCPAPAPDIQVLRCGPPPMNKAMAAHLDDLGYTKEMQFQF
>gnl_Eucgr_v2.0_Eucgr.L02937.1
MPSSVLGLPIGQHISCRGKDSQGEEVIKPYTPTTLDSDVGYFELVIKMYPQGRMSHHFREMRVGDYLSVKGPKGRFRYQPGQVRAFGMIAGGSGITPMFQVARAILENPKDKTKVHLIYANVTSEDILLREELDGLASSYPDGFKIYYVLNQPPEGWDGGVGFVSKEMIQTYCPAPGPGIQILRCGPPPMNKAMGGHLEALGYAPEMQFQF
>gnl_Eucgr_v2.0_Eucgr.B03792.1
MEPLQSHRVEMLSIAVALVAVGAGTAYYFYLQRKPKGPKGPKGCLDADNFKEFLLVKRTLLSHNVAKFRFALPTPTSVLGLPIGQHMSCRGKDSVGQEVTKPYTPTTLDSDVGYFELVIKMYPQGRMSHHFREMREGDYLAVKGPKGRFKYQPGQVRAFGMLAGGTGITPMFQVARAILENPHDETKIHLIYANVTYEDILLKEELDNFARSFPDQFHVYYVLNQPPEIWDGGVGYVSKEMVQIHCPAPASDIQILMCGPPPMNKAMAAHLNELGYTPEMQFKF
>gnl_Eucgr_v2.0_Eucgr.L01815.1
CLDPSKFKEFRLIKKTQISPNTARFKFALPTPNSVLGLPVGQHVICRGKDKDGEEVIRPYTPITLDSDVGYFELVVKMYPEGKMSHHFREMREGDYLAVKGPKGRLKYKPNQARAFGMIAGGSGITPMFQLIRAILKNPKDKTKVHLIYANTTIDDILLKEELDSFAEKFPDRFKVYYVLSKPPENWNGGAGRVTKEMIQAHCPPPASDIQILRCGPPPMNKAMVAHLNELGYTQDMQFEF
>gnl_Eucgr_v2.0_Eucgr.L01814.1
MSFFGFTEGIPQFIRDHPYPIGVATALGAIFLSAVYIYKRRRSKGCLDPTEFKEFRLIKKTQISPDTARFKFALPTPTSVLGLPVGQHVLCNDGEDAVSPYTPITGDSDLGYFELVVKMYPGGRMSRNFMELREGDYLPVKGPKGTYKYKPGQVRAFGMIAGGSGITPMFQIIRAILKNPKDKTKVHLIYGNRTANDILLKEDLDGFAEQFPNRFTVYYVVSEVSEKIQIASKSSL
>gnl_Eucgr_v2.0_Eucgr.K01543.1
MEFLQSQDFQILVGVAVALVAVAVAVAYLKSTKKPKGCLDPENFKQFKLVKRTQLSHNVAKFTFELPTPSSVLGLPIGQHISCRGKDSQGEEVIKPYTPTTLDSDVGYFELVIKVMYPQGRMSHHFREMRVGDYLSVKGPKGRFRYQPGQVRAFGMIAGGSGITPMFQVARAILENPKDKTKVHLIYANVTSEDILLREELDGLASSYPDGFKIYYVLNQPPEAWDGGVGFVSKEIIQTYCPAPGPGIQILRCGPPPMNKAMGGHLDALGYAPEMQFQF
>gnl_Eucgr_v2.0_Eucgr.G02647.1
CLDPSKFKEFRLIKKTQISPNTARFKFALPTPNSVLGLPVGQHVICRGRDKDGEEVIRPYTPITLDSDVGYFELVVKMYPEGKMSHHFREMREGDYLAVKGPKGRLKYKPNQARAFGMIAGGSGITPMFQLIRAILKNPKDKTKVHLIYANTTIDDILLKEELDSFAEKFPDRFTVYYVLSKPPENWNGGVGRVTKEMIRVHCPPPASDIQILRCGPPPMNKAMAAHLNELGYTQDMQFKF
>gnl_Eucgr_v2.0_Eucgr.G02648.1
MPSFEFTKMDILQFIREHANPIGVALALGAIFIYIFKRRRSRGCLDPTKFKEFRLIKKTPISHNTSRFKFALPTPTSVLGLPVGQHVLCKGKDREGKDVIGPYAPITLDSDLGFFELIVKMYPQGQLSHHFREMREGDYLLVKGPIGQIKYKPNQARAFGLIAGGADISPMFQLIRAILENPKDKTKVHLIYANDTVGDILLKEELDSFAEKFPDRFTVYYVVKQAPENWNGGVGYVTREMIRTHCPPPASDVKIVMRGPQAMMKAMATHLKELGYTQDMQIDL
>gnl_Eucgr_v2.0_Eucgr.G02644.1
MSFFGFTEKRIPKFIRDHPYPIGVATALGAIFLSAVYTYKRRRSKGCLDPTEFKEFRLIKKTQISPDTARFKFALPTPTSVLGLPVGQYVLCKGKDSDGEDVVRPYAPITGDSDLGYFELVVKMYPGGAMSRNFMELREGDYLPVKGPKGTYRYKPGQVRAFGMITGGSGISPIFQIIRAILKNPKDKTKVHLIYGNRTANDILLKEDLDGFAEQFPNRFTVYYVVSEVSEKIQIASKFSL
>gnl_Eucgr_v2.0_Eucgr.G02645.1
MSFFGFTEGIPQFIRDHPYPIGVATALGAIFLSAVYTYKRRRSKGCLDPTEFKEFRLIKKTQISPDTARFKFALPTPTSVLGLPVGQHVLCKGKDSDGEDAVSPYTPITGDSDLGYFELVVKMYPGGRMSRNFMELREGDYLPVKGPKGTYKYKPGQVRAFGMIAGGSGITPMFQIIRAILKNPKDKTKVHLIYGNRTANDILLKEDLDGFAEQFPNRFTVYYVVSEVSEKIQIASKSSL
>gnl_Eucgr_v2.0_Eucgr.G02646.1
MSFFGFTEGIPQFIRDHPYPIGVATALGAIFLSAVYTYKRRRSKGCLDPTEFKEFRLIKKTQISPDTARFKFALPTPTSVLGLPVGQHVLCKGKDSDGEDVVRPYALITGDFDLGYFELVVKMYPGGAMSRNFMELREGDYLPVKGPKGTYKYKPGQVRAFGMIAGGSGITPMFQIIRAILKNPKDKTKVHLIYGNRTANDILLKEDLDGFAEQFPNRFTVYYVVSEVSEKIQIASSL
>gnl_Manes_v6.1_Manes.04G055700.1
MESLQSHRAEMISIAVALLAIGAGTAYYFYITTKKPKGCLDPEKFKEFKLVKRTQLSHNVAKFKFALPTPTSELGLPIGQHMSCRGKDSLGEDVIKPYTPTTLDSDLGYFELVIKMYPQGRMSHHFREMCEGDYLAAKGPKGRFKYQPKQVRAFGMLAGGTGITPMFQVTRGILENPNDKTNVHLIYANVTYEDILLKEELDNLANNFPNRFSVYYVLNQPPEGWDGGVGFVSKEMIQTHFPVPAADIQILRCGPPPMNKAMAAHLEALGYTSQMQFQF
>gnl_Manes_v6.1_Manes.09G135900.1
MDLEFLQTLDGQILLGVAVAAVAIGIGAIFLFSSKKPKGCLDPENFKEFKLVKRTQLSHNVAKFTFALPTPTSVLGLPIGQHISCRGKDSQGEEVIKPYTPTTLDSDVGHFELVIKMYPQGRMSHHFREMRVGDYLSVKGPKGRFRYQPGQVRAFGMLAGGSGITPMFQVARAILENPKDKTKVHLIYANVTYEDILLKEELDGLAANYPDRFKIYYVLNQPPEVWDGGVGFVSKEMIEKHCPAPAADIQILRCGPPPMNKAMAAHLEALGYSPEMQFQF
>gnl_Medtr_Mt4.0v1_Medtr3g479590.1
MDFLQNQKVEVITMAVALVAILGGTAYYYYLTKKPKGCLDPENFKEFKLVKRTQLSHNVATFRFCLPNRSSVLGLPIGQHISCRGKDSLGEEVIKPYTPTTLDTDVGYFELVVKMYPQGRMSHHFSEMREGDYLAVKGPKGRFKYQPNQVKAFGMVAGGTGITPMFQVARAILENPQDKTNVNLIYANVTYDDILLKEELDDLAIKFPNRFKVYYVLNQPPEIWDGGVGFVSKEMIETQFPAPAADIKILRCGPPPMNKAMAAHLEDLGYSPQMQFQF
>gnl_Medtr_Mt4.0v1_Medtr3g079510.1
MDFLQNQKVEVITMAVALVAILGGTAYYYYLTKKPKGCLDPENFKEFKLVKRTQLSHNVATFRFCLPNRSSVLGLPIGQHISCRGKDSLGEEVIKPYTPTTLDTDVGYFELVVKMYPQGRMSHHFSEMREGDYLAVKGPKGRFKYQPNQVKAFGMVAGGTGITPMFQVARAILENPQDKTNVNLIYANVTYDDILLKEELDDLAIKFPNRFKVYYVLNQPPEIWDGGVGFVSKEMIETQFPAPAADIKILRCGPPPMNKAMAAHLEDLGYSPQMQFQF
>gnl_Medtr_Mt4.0v1_Medtr8g044160.1
MLELPFNMTLSFPAFFKSLPFAQNLEPEILNGAIALVAVGLTAAYIYYRKNPKGSLDPKNFKEFKLVKKTMISPNSARFKFALPTPNSILGLPVGKNILVRGRDSQGEEVMRSYTPITLDSDIGYFELVVKMYPNGKMSHHFRQMKEGDNLAVKGPKGRFSYKPGQVRAFGMIAGGSGITPMFQVIRAILENPKDKTKVYLIYANVTVDDILLKEELDRFADKFPHRFHVFHVLNKPPNQWNGGTGYISKEMIESHCPAPAPDIQILRCGPPPMNKAIATHLAALGYTSNMQFEF
>gnl_Medtr_Mt4.0v1_Medtr7g087090.1
MDFLQTPENQILVGVAVAVVAIGVGAIYLLSSKKSKACLNPDQFREFKLVKKAQLSHNVAKFTFSLPTPTSVLGLPIGQHISCRGKDGQGDEVIKPYTPTTLDSDVGHFELVIKMYPQGRMSHHFREMRVGDYLAVKGPKGRFKYQPGEVRAFGMLAGGSGITPMFQVARAILENPNDKTKVHLIYANVTFEDILLKEELDGLATNYPDRFKIYYVLNQPPEVWDGGVGFVSKEMIQAHLPPPAQDIKILRCGPPPMNKAMAAHLEAIEYAPEMQFQF
>gnl_Mimgu_v2.0_Migut.K00216.1
MDFLATSNGQLFVGVTVGLIAVGAAYILLSSKKPKVCLDSENFKEFKLVKKTQLSHNVAEFKFALPTPNSVLGLPIGQHISCRGKDSQGEEVVKPYTPTTLDSDVGYFELVIKMYPQGRMSHHFREMREGDYMAVKGPKGRFKYQPGQVRAFGMLAGGSGITPMFQVTRAILENPSDQTKVHLIYANVTIDDILLKDQLDNLAKNYPDRFKIYYVLNQPPEVWNGGVGFVSKEMIQANCPAPASDIQILRCGPPPMNKAMAGLLEALGYSSEMQFQF
>gnl_Mimgu_v2.0_Migut.J01536.1
MGGMDFLATSEGQLFVGVAVALVAVGAVYFLFSSKKPKVCLNPETFKEFKLFKKTQLSHNVAKFKFALPTPTSVLGLPIGQHISCRGKDGQGEEVIKPYTPTTLDSDVGYFELVIKMYPQGRMSHHFREMREGDYMSVKGPKGRFKYQPGQVKAFGMLAGGSGITPMFQVARAILENPSDHTKVHLVYANVTSDDILLKDELDSLAKNYPDRFKIYYVLNQPPEIWNGGVGFVSKEMIQANCPAPASDIQILRCGPPPMNKAMAGHLEALGYSSEMQFQF
>gnl_Musac_v1_GSMUA_Achr8T21540_001
MEILESYGVETVGIAVAVVAVAAGAAYFYFGKKSKGSLDPQNFKDFKLVEKNQLSHNVAKFRFALPTPTSVLGLPIGQHISCRGKDNVGEEVIKPYTPTTLDSDLGYFELVIKMYPQGRMSHHFREMRVGDYLSVKGPKGRFKYLVGQVRAFGMLAGGSGITPMFQVTRAILENPTDETKVHLIYANVTYEDILLKEELDSLARNYPDRFQIYYVLNQPPDEWNGGVGFVSKEMIKANCPSPASDIQVLRCGPPPMNKAMAAHLDDLGYTKEMQFQF
>gnl_Nelnu_v1.0_NNU_018978-RA
MELLQSPTVEIVGIAVALAAVAAAAYIYSNKKPRDCLDPENFKEFKLVQRTQLSHNVAKFRFALPTPTSVLGLPIGQHISCRGRDGQGEEVIKPYTPTTLDSDLGHFELVIKMYPQGRMSHHFREMRVGDYLAVKGPKGRFKYQPGQVRAFGMLAGGSGITPMFQVARAILENPKDRTKVHLIYANVTLEDILLKVRNKE
>gnl_Orysa_v7.0_LOC_Os01g59930.1
MDLLHGESVQTTVAIAVAVVAVAAGGAFLLLRSRKPKGCLDPENFKKFKLVEKKQISHNVARFKFALPTPTSVLGLPIGQHISCRGQDATGEEVIKPYTPTTLDSDLGHFELVIKMYPQGRMSHHFREMKVGDYMSVKGPKGRFRYQVGQVRAFGMLAGGSGITPMFQVARAILENPNDITKVHLVYANVTHDDILLKEELDNMAKTYPDRFKIYYVLNQPPEVWNGGVGFVSQDMIKAHLPAPAEDIQILRCGPPPMNKAMAAHLDELGYTKEMQFQF
>gnl_Orysa_v7.0_LOC_Os05g40990.1
MEFLQGQSTETAVAVAVAVVAVAAGAAFLLLLLRSSKKPKGCLDPENFKEFKLVEKRQISHNVAKFRFALPTPASVLGLPIGQHISCRGQDATGEEVIKPYTPTTLDSDLGRFELVIKMYPQGRMSHHFHEMKVGDYLSVRGPKGRFKYQPGQVRAFGMLAGGSGITPMFQVTRAILENPSDNTKVHLIYANVTYDDILLKEELDSMVETYPDRFKIYYVLNQPPEIWNGGVGFVSMEMIQTHCPAPAADIQILRCGPPPMNKAMAEHLENLGYTKEMQFQF
>gnl_Phavu_v2.1_Phvul.011G187800.1
MLELPLNMALRFPNLDLQSLPFAQNLNPELLGAIVALLALGFTAAYKYLTRPPKGCLDPENFKEFKLIKKTQLSHNAARFRFALPTPSSILGLPVGKNILVRGIDSEGEEVKRSYTPITLDSDVGYFELVVKMYPNGKMSHHFREMKEGDYLSVRGPKGRFSYKPGQVRAFGMIAGGSGITPMFQIIRAILENPKDKTKVHLIYANVTVEDILLKEELDNFADKFPRRFEVYHVLNKAPPEWNGGIGFISKEIIKSHCPQPAQNIQILRCGPPGMNIAMATHLDELGYTSNMQFQF
>gnl_Phavu_v2.1_Phvul.001G107300.1
MDFLQAPENQILLGVAVAVVAAGLGAVFLFSSKKRKGCLDPENFKEFKLVKRAQLSHNVAKFTFALPTPTSVLGLPIGQHISCRGKDAQGEDVIKPYTPTTLDSDVGHFELVIKMYPQGRMSHHFRELRVGDSLAVKGPKGRFKYQTGEVRAFGMLAGGSGITPMFQVARAILENPKDKTKVHLIYANVTYEDILLKEELDGLASNYQDQFKIYYVLNQPPEVWDGGVGFVSKEMIQAHLPAPAHDVKILRCGPPPMNKAMAAHLEALEYAPEMQFQF
>gnl_Phypa_v3.3_Pp3c2_21100V3.1
MESVLERLQNDQVTQVGVAIALVAVVAGAAFLYFVNRKKTILVPEKWLKFKCVKKEQVSHNVVKLRFGLPTPTSVLGLPIGQHISCMGFDSEGTEVVRPYTPTTLDSDLGYFELVVKVYKEGKVSSYFGRMKEGEYLAAKGPKGRFKYKPNQVREFGMVAGGTGLTPMYQVARAILENSHDKTKISLIYANVTYEDILLKDDLDRMAAERPDQFKVYYVLNEPPTEWSGGVGFVTKDMIERHCPPPAADVQILRCGPPPMNRAIAGHCEALGYTKEMQFQF
>gnl_Phypa_v3.3_Pp3c1_15390V3.1
MEGVMEKLQNDKATQVGVAIALVTVVAGAAFLYFMNRKKTVLIPEKWLKFKCVKKEQVSHNVVKLRFALPTPTSVLGLPIGQHISCMGFDSEVVRPYTPTTLDTDVGYFDLVVKVYNEGKVSAYFGRMKEGEYLAARGPKGRFRYKPNQVRAFGMVAGGTGLTPMYQVARAILENPQDHTQVSLIYANVTHEDILLKDDLDRMAKDHPDQFKVYYVLNQPPTEWNGGVGFVTKDMIEKHCPPPAADVQILRCGPPPMNRAIAGHCEALGYTKEMQFQF
>gnl_Poptr_v3.0_Potri.010G246800.1
MDFMPLPSADVLGVLIAIFSVTAIAAASSYYFLSRKPKGCLDPQKFKEFKLIKKTQISPDVARFRFSLPTPKSVLGLPVGTHVVCRGKDSEGQEVTRPYTPITLDSQAGYFELVVKMYPKGRMSHHYREMREGDYLAVKGPQGRFNYKPGQVRAFGMIAGGSGITPMFQLTRAILENPKDKTIVRLIYANTTFEDILLKEDLDDFATKFPNRFKVYYVLSQPPEAWSGGGGHVSKEMIQNHCPPPAPDIRILRCGPPGMNKAMAAHLNALGYTSSMQFEF
>gnl_Poptr_v3.0_Potri.009G157000.1
MSCRGQDSVGEEVVKPYTPTTLDSDIGYFELVIKMYPQGRMSHHFREMREGDYLAVKGPKGRFKYQPNQVRAFGMIAGGTGITPMFQVTRAILENPDDKTKIHLIYANVTYEDILLKEEIDNLAIIFPNQFNVHYVLNQPPEGWEGGIGFISKEMIQSHCPPPSPDVQILRCGPPPMNKAMAAHLNDLGYTAQMQFQF
>gnl_Poptr_v3.0_Potri.004G194400.1
MENLQSHRAEMIGIAVALVAIGASTAFYFYITKKPKGCLDPENFKEFKLVKRTELSHNVAKFKFALPKPNSVLGLPIGQHMSCRGKDSAGEEVIKPYTPTTLDSDLGCFELVIKMYPQGRMSHHFREMREGDYLAVKGPKGRFKYQPNQVRAFGMIAGGTGITPMFQVTRAILENPNDKTNIHLIYANVTYEDILLKEEIDNLATTFPNRFKVYYVLNQPPEGWEGGIGFISKEMIQSHCPPPAADVQILRCGPPPMNKAMASNLNDLGYAAQMQFQF
>gnl_Poptr_v3.0_Potri.013G067300.1
MDLEFLHTLDVQILGAVAVAVVAIVIGAVFLFSSKKPKGCLDPENFKQFKLVKRVQLSHNVAKFTFALPTPTSVLGLPIGQHISCKGKDGQGEEVIKPYTPTTLDSDVGQFELVIKMYPQGRMSHHFREMQVGHYLAVKGPKGRFRYQPGQVRAFGMLAGGSGITPMFQVARAILENPNDKTKVHLIYANVTYEDILLKEELDTLAERYSSHFNVYYVLNQVSCLSYARQFYCYLFLLFICLICSLYCLPFFTIETLVFSISWCREVLEDCNLLISFFYDFFPCSATFPNTIDSGESPCLAWLYIENYTSTATPPHSTPTSMKSAHNLLGHKDCAGHNLR
>gnl_Prupe_v2.1_Prupe.6G154300.1
MDVLQSHRAEMLTIAMAVVAIGVGTAYYFYVTKKPKGCLDPEKFKEFKLVKRIQLSHNVAKFKFALPTPTSVLGLPIGQHISCRGKDSLNEDVVKPYTPTTLDSDVGYFELVIKMYPQGRMSHHFQVMREGDYLAVKGPKGRFKYQPNQVRAFGMLAGGTGITPMFQVARAILENPSDRTNVHLIYANVTYEDILLKEELDNLSSNFPNRFKIYYVLNQPPEIWEGGVGFISKEIIQTYCPAPAPDIKILRCGPPPMNKAMAANLESLGYSPEMQFQF
>gnl_Prupe_v2.1_Prupe.7G017700.1
MDFIESLDPQILLGATVAIVVIVAAAYLFTSKKAKGSLDAENFKDFKLVKRTQLSHNVAKFRFELPTPTSVLGLPIGQHISCRGKDSQGEDVIKPYTPTTLDSDVGYFELVIKMYPQGRMSHHFREMRVGDYLAVKGPKGRFKYQPGQVRAFGMLAGGSGITPMFQVARAILENPKDKTKVHLIYANVTYEDILVKEELDGLTSNYPDRFKIYYVLNQPPEVWDGGVGFVSKEMIQAQLPAPAHDIQILRCGPPPMNKAMAAHLEALGYAPEMQFQF
>gnl_Selmo_v1.0_229315
MGSAELATPIFPLSAFNVSVGVALLSIVAGALFLWISSRRSKRALDPEKWIDFKLVKRVQVSPNVTKFRFALQTPTTILGLPIGQHMMCRGKDRDGADVIKPYTPTTLDSDVGYFELVVKIYSLGRMSYHFSELKEGDYLSCKGPKGRFTYKPNKFRAFGMLAGGSGLTPMYQVTRAILENPADKTKIFLIYGNVTYDDILLKEELDSMVKKFPGRFGVYYVLNDPPADWSGGAGFVTADMIKTYCPAPADDIQILRCGPPPMNKAMATHLDALGYSKEMQFQF
>gnl_Solly_v2.4_Solyc10g081440.1.1
MEFLERPDAQLIIGVAVAAVAVGATAYFYFSSKKSKVCLNPEEFRAFKLVKRTQLSHNVAKFRFELPTPTSVLGLPIGQHISCRGKDSQGEEVVKPYTPTTLDSDIGYFELVIKMYPQGRMSHHFREMREGDYMEVKGPKGRFKYHPGQVRAFGMLAGGSGITPMFQVARAILENPNDVTKVHLIYANVTSEDILLKEELEGLTVNYPDRFKVYYVLNQPPEEWSGGVGFVSKEMIQAHCPAPADDIKILRCGPPPMNKAMAAHLEALGYSPEMQFQF
>gnl_Sorbi_v3.1_Sobic.003G333800.1
MDFLQGQSVETTVAVAVAVVAIAAGGAFLLLRSRKPKGCLDPENFRKFKLVEKKQISHNVARFKFALPTPTSVLGLPIGQHISCRGQDATGEEVIKPYTPTTLDSDLGYFELVIKMYPQGRMSHHFREMKVGDYLSVKGPKGRFKYQVGQVRAFGMLAGGSGITPMFQVARAILENPNDNTKVHLIYANVTYEDILLKDELDSMAKTYPGRFKIYYVLNQPPENWNGGVGFVSKEMIQSHCPAPAEDIQILRCGPPPMNKAMAAHLDELNYTKEMQFQF
>gnl_Sorbi_v3.1_Sobic.009G178200.1
MEFLHGQRLETTVAIAVAVVAVAAGAAYLFLRSRKTRGCLDPENFKEFKLVEKRQLSHNVAKFKFALPTPTSALGLPIGQHISCRGQDAAGEEVIKPYTPTTLDSDLGSFELVIKMYPQGRMSHHFREMKVGDYMSVKGPKGRFKYLPGQVRAFGMIAGGSGITPMFQVTRAILENPKDNTKVHLIYANVTYDDILLKEELDSMAKNYPDRFKIYYVLNQPPEVWDGGVGFVSKEMIQTHCPVPAADIQVLRCGPPPMNKAMAAHLDDLGYTKEMQFQF
>gnl_Spipo_v2_Spipo29G0008800
MEGLQGHSVQILAVAVAVIAVGVGAAYLYSSKKRKACLDPENFRDFELVERKQLSHNVAKFRFALPTPTSSLGLPIGQHISCRGKDSVGEEVIKPYTPTTLDSDLGHFELVIKMYPQGRMSHHFRELKVGDYLSVKGPKGRFRYQPGQVRAFGMIAGGSGITPMFQVARAILENPKDATKVHLIYANVTYDDILLKEELEGLSEIYPGRFKVFYVLNQPPENWNGGVGFVSKEMIQAHCPPPAQDIQILRCGPPPMNKAMAAHLDELGYTKEMQFQF
>gnl_Stras_v2.0_SGA_v2.0_scaffold66T22378
MDFLATSEGQLFVGIAVGLLAIVAAYFLLSSKKPKVCLDPEKFKEFKLVKKTQLSHNVAKFKFALPTPTSVLGLPIGQHISCRGKDSQGEDVIKPYTPTTLDSDVGYFELVIKMYPQGRMSHHFREMREGDYLSVKGPKGRFKYRPGQVRAFGMLAGGSGITPMFQVARAILENPNDHTKVHLIYANVTYEDILLKPPEVWNGGVGFVSKEMIQAHCPAPASDIQILRCGPPPMNKAMAGHLEALGYSAEMQFQF
>gnl_Stras_v2.0_SGA_v2.0_scaffold69T23220
MDFLATSEGQLFVGVAVGLIAIVAAYFLLSSKKPKALVCLDPEKFKEFKLVKKTQISHNVAKFKFALPTPTSILGLPIGQHISCRGRDSQGEEVIKPYTPTTLDSDIGYFELVIKMYPQGRMSHHFREMREGDYLSVKGPKGRFKYQPGQKRAFGMLAGGSGITPMFQVARAILENPNDHTKVHLIYANVTYEDILLKDEIDSLAKNYPGRFYVYYPPEVWNGGVGFVSKEMIQAHCPAPASDIQILRCGPPPMNKAMAGHLEALGYSAEMQFQF
>gnl_Stras_v2.0_SGA_v2.0_scaffold17T07978
MDFWATSEGQFVIAAAVGIIVVGASYYLFSSKKSKVCLDPDNFKEFKLVKKTQLSHNVAKFKFALPTPISVLGLPIGQHMSCRGKDSQGEDVVKPYTPTTLDSDVGYFELVIKMYPTGRMSHHFREMREGDFLAVKGPKGRFKYQPGQVRAFGMIAGGSGITPMFQVTRAILENPNDPTKVHLIYANVTFDDILLKDELDSLARNYSDRFKIYYVLNQPPSETWNGGIGFVTKEMIQAYCPAPASDIQILRCXSDLSQELYFRQKQMCFYYLQQCTTICNHIFNNIFHFVAFIIF
>gnl_Theca_v1.1_Thecc1EG025799t1
MDLEFLQSVDVQILVGVAVAVLAIGVGAAYLFSSRKSKGCLDPENYKEFKLVKRQQLSHNVAKFTFALPTPTSVLGLPIGQHISCRGKDSQGDEVIKPYTPTTLDSDVGSFELVIKMYPQGRMSHHFREMRVGDYLSVKGPKGRFRYQPGQVRAFGMIAGGSGITPMFQVARAILENPKDTTNVHLIYANVTCEDILLKEELDSLVARYPGRFKVYYVLNQPPEVWDGGVGYVSKEIIQIHCPAPAPDIQILRCGPPPMNKAMAGHLDALGYSPEMQFQF
>gnl_Theca_v1.1_Thecc1EG041133t1
MEMTAQSLSQAKLPSCSTSLSPPFLHSKATVAASNFAVPFQSSKSYVTKLKFDRIRSRKQRNLGVIYASEGESTSTDVTDRWLLEPAGDGDTRHIGFKVQMPDAFEIASREVTVGRLPDKADVVIPVATVSGIHARIQKKEGNLLVTDLDSTNGTFINDQRLRPGVVATVPPGSFLIFGCLDPEEFKEFKLVKRTQLSHNVAEFKFALPTPTSVLGLPIGQHMSCRGKDQHGDDVVKAYTPTTLDSDLGYFELVIKMYPQGRMSHHFREMREGDYLAVKGPKGHFKYQPGQVRAFGMLAGGTGITPMFQVARAILENPNDKTNIQLIYANVTYEDILLKEELDELASKFPNRMSVYYVLNQPPEGWDGGVGFVSKEMIQAYCPAPAQDIQILRCGPPPMNKAMAAHLEALGYSSEMQFQF
>gnl_Utrgi_v4.1_Scf00034.g4136.t1
MKTASCYKTFSRKHLLVVFVSYVCCYSVHVLQLLRNMDFLGTPEGHLVLGIGVALVTVAAVYFLVSSKKSKVCLNPETFKGFELVKKTQISHNVAKFRFALPTPTSVLGLPIGQHISCRGEDGQGEEVIKPYTPTTLDSDVGYFELVIKMYPQGRMSHHFREMREGDTLAVKGPKGRFRYQPGQVRAFGMLAGGSGITPMFQVARAILENPIDRTKVYLIYANVTFDDILLKDELDSLAKNYSDRFQVYYVLNQPPEIWEGGVGFVSKEMIQAHCPPPASDIQILRCGPPPMNKAMAGHLDALGYTAEMQFQF
>gnl_Vitvi_Genoscope.12X_GSVIVT01027210001
MTSTLLPTFRVTWPLKTPGIELSGFAVGLAAVGLAAVYFFYGRRKPKGCLDPERFQDFKLVQKTRISHNVGRFRFALPTPTSVFGLPVGQHIICRGKDDQGAEVIRPYTPITLDSDVGFYELVVKMYPKGQMSHHFRKMREGDTLAVKGPRGRLIYKPGQAKAFGMLAGGTGITPMFQLTRAILENPKDKTNVHLIYANISYDDILLKDELDGFARKFPNRFKVFYVLSQPPEAWNGGIGHISKEMIEKHCPAPAPDIQILRCGPPGMNKAMAGHLVALGYTPQMQFEF
>gnl_Vitvi_Genoscope.12X_GSVIVT01029937001
MDFLEAPEIQILGVAVAAVAVVAGAAYFYSTRKPKGCLDPENFKQFKLVKRTQLSHNVAKFRFDLPTPTSVLGLPIGQHISCKGKDGEGQEIIKPYTPTTLDSDVGYFELVIKMYPQGRMSHHFREMRVGDYLAVKGPKGRFRYQVGQVRAFGMLAGGSGITPMFQVARAILENPKDKTKVHLIYANVTFEDILLKEELEGLSASYPDHFKVYYVLNQPPEAWNGGVGFVSKEMIKAHCPAPASDIKILRCGPPPMNKAMAAILNDIGYTDEMQFQF
>gnl_Vitvi_Genoscope.12X_GSVIVT01037441001
MELLHSHRVEVLSIAVALAAIGAGTAYYFYFIKKPKGCLDPENFKEFKLIKRTQLSHNVAKFIFALPTPTSVLGLPIGQHMSCKGKDSLGEDVVKPYTPTTLDSDLGYFELVIKMYPQGRMSHHFREMCEGDYLAVKGPKGRFKYQPGQVIAFGMLAGGTGITPMFQVTRAILENPSDNTKVHLIYANVTYEDILLKEELDNFAANFPNRFTVYYVLNQPPEGWNGGVGFVSKEMIQTHCPPPATNIQILRCGPPPMNKAMAGHLEALGYTSQMQFKF
>FraveV4A2_1g29800.t2
MNPMDFIESLDPQILVGVSVAFVVIVAAAFLFSSKKPKGCLDPQNFKDFKLVKRTQLSHNVAKFKFELLTSTSILGLPIGQHISCRGKDSQGEEVIKPYTPTTLDSDVGYFELVIKMYPQGRMSHHFREMRVGDHLAVKGPKGRFKYEPGQVRAFGMLAGGSGITPMFQVARAILENPKDKTRVHLIYANVTHEDILLKDELDGLATTYPDRFQIFYVLNQPPEVWDGGVGFVSKEMIQTHLPAPGPDIQILRCGPPPMNKAMAAHLESLEYAPHMQFQF
>FraveV4A2_3g27250.t2
MVEVQSHRAEMLSIAMAVVAIGAGTVFYFYVTRKPKGCLDPEKFKEFKLVKRTQLSHNVAKFKFVLPTPTSVLGLPIGQHISCRGKDSLNEEVVKAYTPTTLDTDVGYFELVIKMYPQGRMSHHFRVMSEGDYLSVKGPKGRFKYQPNQVRAFGMLAGGTGITPMFQVARAIMENPSDKTNVHLIYANVTYEDILLKEELDNLASNFPNRFNIYYVLNQAPEGWEGGVGFISKEIIQTHCPAPAPDIKVHLPRWFWKLVKWVYCIAQRFNVCFGRVWENYRYPY
>Maldo_HF_19922
MDFLESLDPQILVGAAVAVVVIAAVAYLFSSKKPKVYLDPENFKDFKLVKRTQLSHNVAKFKFELPTPTAVLGLPIGQHISCRGKDAQGEEIIKPYTPTTLDSDVGYFELVIKMYPQGRMSHHFREMRVGDHLAVKGPKGRFKYQPGQVRAFGMLAGGSGITPMFQVARAILENPKDKTKVHLIYANVTYEDILLMEELDGLARNYPDRFKIYYVLNQPPEVWDGGVGFVSKEMIQEQLPAPAHDIQILRCGPPPMNKAMAGHLEALGYAPEMQFQF
>Maldo_HF_36543
MKSELERMLLQLHREEEDPYGFACARNPEPTKNMDFLESLDPQILVGAAVAVVVIAAAAYLFSSKKPKEILDLTILLLVLLVSLDPENFKDFKLVKRTQLSHNVAKFKFELPTPTAVLGLPIGQHISCRGKDGQGEEIIKPYTPTTLDSDVGYFELVIKMYPQGRMSHHFREMRVGDHLAVKGPKGRFKYQPGQVRAFGMLAGGSGITPMFQVARAILENPKDKTKVHLIYANVTYEDILVKEELDGLASNYPDRFKIYYVLNQPPEVWDGGVGFVSKEMIQEHLPAPAHDIQASEFKSLQTRILRCGPPPMNKAMAAHLEALGYAPEMQFQF
>Maldo_HF_41861
MELLQRHRAETVSIAMAVVVIGVGTAYYFYITNKTKQKGLFFFFFFFFFFQSSILPFLCFICQSKFSFFKLSGIYLDSFETISFRWTDWILPVALTVLMMGFKQIAMCCLDPDKFKEFKLVKRTQLSHNVAKFKFALPTPSAMYPQGRMSHHFQMMREGDYLAVKGPKGRFKYQPNQVRAFGMLAGGTGITPMFQVARAILENPSDRTNVHLLYANVTYEDILLKEELDNLSCNFPNRFNIYYVLNQPPEQWEGGVGFISREIIQSYCPAPAPDIKILRCGPPPMNKAMAANLASLGYSPEMQFQF
>Malba_010075
MDFLGSLDPQILVGAAVAVVVIAAAAYLFSSKKPKVCLDPENFKDFKLVKRTQLSHNVAKFKFELPTPTAVLGLPIGQHISCRGKDGQGEEIIKPYTPTTLDSDVGYFELVIKMYPQGRMSHHFREMCVGDHLAVKGPKGRFKYQPGQVRAFGMLAGGSGITPMFQVARAILENPKDKTKVHLIYANVTYEDILVKEELDGLASNYPDRFKIYYVLNQPPEVWDGGVGFVSKEMIQEHLPAPAHDIQASEFKSLQTRILRCGPPPMNKAMAAHLEALGYAPEMQFQF
>Malba_014327
MELLQRHRAETVSIAMAVVVIGVGTAYYFYITNKTKQKGCLDPDKFKEFKLVKRTQLSHNVAKFKFALPTPSAVLGLPIGQHMSCRGKDSLNEVVVKPYTPTTLDSDVGYFELVIKMYPQGRMSHHFQMMREGDYLAVKGPKGRFKYQPNQVRAFGMLAGGTGITPMFQVARAILENPSDRTNVHLVYANVTYEDILLKEELDSLSCNFPNRFNIYYVLNQPPEQWEGGVGFISKEIIQSYCPAPAPDIKILRCGPPPMNKAMAANLASLGYSPEMQFQF
>Malba_020330
MDFLESLDPQILVGAAVAVVVIAAVAYLFSSKKPKVYLDPENFKDFKLVKRTQLSHNVAKFKFELPTPTAVLGLPIGQHISCRGKDAQGEEIIKPYTPTTLDSDVGYFELVIKMYPQGRMSHHFREMRVGDHLAVKGPKGRFKYQPGQVRAFGMLAGGSGITPMFQVARAILENPKDKTKVHLIYANVTYEDILLKEELDGLDRNYPDRFKIYYVLNQPPEVWDGGVGFVSKEMIQEQLPAPAHDIQILRCGPPPMNKAMAGHLEALGYAPEMQFQF
>Malsi_11g014580
MELLQRHRAETVSIAMAVVVIGVGTAYYFYITNKTKQKGCLDPDKFKEFKLVKRTQLSHNVAKFKFALPTPSAVLGLPIGQHMSCRGKDSLNEVVVKPYTPTTLDSDVGYFELVIKMYPQGRMSHHFQMMREGDYLAVKGPKGRFKYQPNQVRAFGMLAGGTGITPMFQVARAILENPSDRTNVHLLYANVTYEDILLKEELDNLSCNFPNRFNIYYVLNQPPEQWEGGVGFISREIIQSYCPAPAPDIKILRCGPPPMNKAMAANLASLGYSPEMQFQF
>Malsi_12g001340
MDFLESLDPQILVGAAVAVVVIAAAAYLFSSKKPKDPENFKDFKLVKRTQLSHNVAKFKFELPTPTAVLGLPIGQHISCRGKDGQGEEIIKPYTPTTLDSDVGYFELVIKMYPQGRMSHHFREMRVGDHLAVKGPKGRFKYQPGQVRAFGMLAGGSGITPMFQVARAILENPKDKTKVHLIYANVTYEDILVKEELDGLASNYPDRFNIYYVLNQPPEVWDGGVGFVSKEMIQEHLPAPAHDIQASEFKSLQTRILRCGPPPMNKAMAAHLEALGYAPEMQFQF
>Malsi_14g002390
MDFLESLDPQILVGAAVAVVVIAAVAYLFSSKKAKVYLDPENFKDFKLVKRTQLSHNVAKFKFELPTPTAVLGLPIGQHISCRGKDAQGEEIIKPYTPTTLDSDVGYFELVIKMYPQGRMSHHFREMRVGDHLAVKGPKGRFKYQPGQVRAFGMLAGGSGITPMFQVARAILENPKDKTKVHLIYANVTYEDILLMEELDGLARNYPDRFKIYYVLNQPPEVWDGGVGFVSREMIQEQLPAPAHDIQILRCGPPPMNKAMAGHLEALGYAPEMQFQF
>Malsy_11g015340
MELLQRHRAETVSIAMAVVVIGVGTAYYFYITNKTKQKGCLDPDKFKEFKLVKRTQLSHNVAKFKFALPTPSAVLGLPIGQHMSCRGKDSLNEVVVKPYTPTTLDSDVGYFELVIKMYPQGRMSHHFQMMREGDYLAVKGPKGRFKYQPNQVRAFGMLAGGTGITPMFQVARAILENPSDRTYVHLLYANVTYEDILLKEELDNLSCNFPNRFNIYYVLNQPPEQWEGGVGFISKEIIQSYCPAPAPDIKILRCGPPPMNKAMAANLASLGYSPEMQFQF
>Malsy_12g001310
MDFLESLDPQILVGAAVAVVVIAAAAYLFSSKKPNVSLDPENFKDFKLVKRTQLSHNVAKFKFELPTPTAVLGLPIGQHISCRGKDGQGEEIIKPYTPTTLDSDVGYFELVIKMYPQGRMSHHFREMRVGDHLAVKGPKGRFKYQPGQVRAFGMLAGGSGITPMFQVARAILENPKDKTKVHLIYANVTYEDILVKEELDGLASNYPDRFKIYYVLNQPPEVWDSGVGFVSKEMIQEHLPAPAHDIQASEFKSLQTRILRCGPPPMNKAMAAHLEALGYAPEMQFQF
>Malsy_14g001300
MDFLESLDPQILVGAAVAVVVIAAVAYLFSSKKPKVYLDPENFKDFKLVKRTQLSHNVAKFKFELPTPTAVLGLPIGQHISCRGKDAQGEEIIKPYTPTTLDSDVGYFELVIKMYPQGRMSHHFREMRVGDHLAVKGPKGRFKYQPGQVRAFGMLAGGSGITPMFQVARAILENPKDKTKVHLLYANVTYEDILLKEELDGLARNYPDRFKIYYVLNQPPEVWDGGVGFVSKEMIQEQLPAPAHDIQILRCGPPPMNKAMAGHLEALGYAPEMQFQF
>Maldo_GDDH_12G1013300
MDFLESLDPQILVGAAVAVVVIAAAAYLFSSKKPKVCLDPENFKDFKLVKRTQLSHNVAKFKFELPTPTAVLGLPIGQHISCRGKDGQGEEIIKPYTPTTLDSDVGYFELVIKMYPQGRMSHHFREMRVGDHLAVKGPKGRFKYQPGQVRAFGMLAGGSGITPMFQVARAILENPKDKTKVHLIYANVTYEDILVKEELDGLASNYPDRFNIYYVLNQPPEVWDGGVGFVSKEMIQEHLPAPAHDIQILRCGPPPMNKAMAAHLEALGYAPEMQFQF
>Maldo_GDDH_14G1010800
MDFLESLDPQILVGAAVAVVVIAAVAYLFSSKKPKVYLDPENFKDFKLVKRTQLSHNVAKFKFELPTPTAVLGLPIGQHISCRGKDAQGEEIIKPYTPTTLDSDVGYFELVIKMYPQGRMSHHFREMRVGDHLAVKGPKGRFKYQPGQVRAFGMLAGGSGITPMFQVARAILENPKDKTKVHLLYANVTYEDILLKEELDGLARNYPDRFKIYYVLNQPPEVWDGGVGFVSKEMIQEQLPAPAHDIQILRCGPPPMNKAMAGHLEALGYAPEMQFQF
>Maldo_Gala_11g016330
MELLQRHRAETVSIAMAVVVIGVGTAYYFYITNKTKQKGCLDPDKFKEFKLVKRTQLSHNVAKFKFALPTPSAVLGLPIGQHMSCRGKDSLNEVVVKPYTPTTLDSDVGYFELVIKMYPQGRMSHHFQMMREGDYLAVKGPKGRFKYQPNQVRAFGMLAGGTGITPMFQVARAILENPSDRTYVHLLYANVTYEDILLKEELDNLSCNFPNRFNIYYVLNQPPEQWEGGVGFISKEIIQSYCPAPAPDIKILRCGPPPMNKAMAANLASLGYSPEMQFQF
>Maldo_Gala_12g001270
MDFLESLDPQILVGAAVAVVVIAAAAYLFSSKKPNEILDLTILLLVLLVSLDPENFKDFKLVKRTQLSHNVAKFKFELPTPTAVLGLPIGQHISCRGKDGQGEEIIKPYTPTTLDSDVGYFELVIKMYPQGRMSHHFREMRVGDHLAVKGPKGRFKYQPGQVRAFGMLAGGSGITPMFQVARAILENPKDKTKVHLIYANVTYEDILVKEELDGLASNYPDRFKIYYVLNQPPEVWDGGVGFVSKEMIQEHLPAPAHDIQASEFKSLQTRILRCGPPPMNKAMAAHLEALGYAPEMQFQF
>Maldo_Gala_14g001000
MDFLESLDPQILVGAAVAVVVIAAVAYLFSSKKPKVYLDPENFKDFKLVKRTQLSHNVAKFKFELPTPTAVLGLPIGQHISCRGKDAQGEEIIKPYTPTTLDSDVGYFELVIKMYPQGRMSHHFREMRVGDHLAVKGPKGRFKYQPGQVRAFGMLAGGSGITPMFQVARAILENPKDKTKVHLLYANVTYEDILLKEELDGLARNYPDRFKIYYVLNQPPEVWDGGVGFVSKEMIQEQLPAPAHDIQILRCGPPPMNKAMAGHLEALGYAPEMQFQF
>Pyrco_DAP_Chr11v0.1_28094.1
MLHIFPWICVCRICLIPCVFLGCLDPDKFKEFKLVKRTQLSHNVAKFKFALPTPSAVLGLPIGQHMSCRGKDSLNEDVVKPYTPTTLDSDVGYFELVIKMYPQGRMSHHFQMMREGDYLAVKGPKGRFKYQPNQVRAFGMLAGGTGITPMFQVARAILENPSDRTNVHLIYANVTYEDILLKEELDNLSSNFPNRFNIYYVLNQPPEQWEGGVGFISKEIIQSYCPAPAPDIKILRCGPPPMNKAMAANLASLGYSPEMQFQF
>Pyrco_DAP_Chr11v0.1_28096.1
MLHIFLWICVCRICLIPCVFLGCLDPDKFKEFKLVKRTQLSHNVAKFKFALPTPSAVLGLPIGQHMSCRGKDSLNEDVVKPYTPTTLDSDVGYFELVIKMYPQGRMSHHFQMMREGDYLAVKGPKGRFKYQPNQVRAFGMLAGGTGITPMFQVARAILENPSDRTNVHLIYANVTYEDILLKEELDNLSSNFPNRFNIYYVLNQPPEQWEGGVGFISKEIIQSYCPAPAPDIKILRCGPPPMNKAMAANLASLGYSPEMQFQF
>Pyrco_DAP_Chr12v0.1_29434.1
MDFLESLDPQILVGAAVAVVVIAAAAYLFSSKKPKEILDLTILLLVLLAIQVSFSTLCVNNVRYTKLGGLIVYPENFKDFKLVKRTQLSHNVAKFKFELPTPTAVLGLPIGQHISCRGKDGQGEEIIKPYTPTTLDSDVGYFELVIKMYPQGRMSHHFREMRVGDHLAVKGPKGRFKYQPGQVRAFGMLAGGSGITPMFQVARAILENPKDKTKVHLIYANVTYEDILLKEELDGLATNYPDRFKIYYVLNQPPEVWDGGVGFVSKEMIQEHLPALAHDIQASEFKSLQTRILRCGPPPMNKAMAVHLEALRYAPEMQFQF
>Pyrco_DAP_Chr14v0.1_34140.1
MDFLESLDPQILVGVAVAVVVIAAVAYLFSSKKPKGYLDPENFKDFKLVKRTQLSHNVAKFKFELPTPTAVLGLPIGQHISCRGKDAQGEEIIKPYTPTTLDSDVGYFELVIKMYPQGRMSHHFREMRVGDHLAVKGPKGRFKYQPGQVRAFGMLAGGSGITPMFQVARAILENPKDKTKVHLIYANVTYDDILLKEELDGLARNYPDRFKIYYVLNQPPEVWDGGVGFVSKEMIQEHLPAPAHDIQILRCGPPPMNKAMAGHLEALGYAPEMQFQF
>Pyrco_DAP_Chr14v0.1_34283.1
MDFLESLDPQILVGVAVAVVVIAAVAYLFSSKKPKGYLDPENFKDFKLVKRTQLSHNVAKFKFELPTPTAVLGLPIGQHISCRGKDAQGEEIIKPYTPTTLDSDVGYFELVIKMYPQGRMSHHFREMRVGDHLAVKGPKGRFKYQPGQVRAFGMLAGGSGITPMFQVARAILENPKDKTKVHLIYANVTYDDILLKEELDGLARNYPDRFKIYYVLNQPPEVWDGGVGFVSKEMIQEHLPAPAHDIQILRCGPPPMNKAMAGHLEALGYAPEMQFQF
>Pyrco_BP1_002535.1
MDFLESLDPQILVGVAVAVVVIAAVAYLFSSKKPKGYLDPENFKDFKLVKRTQLSHNVAKFKFELPTPTAVLGLPIGQHISCRGKDAQGEEIIKPYTPTTLDSDVGYFELVIKMYPQGRMSHHFREMRVGDHLAVKGPKGRFKYQPGQVRAFGMLAGGSGITPMFQVARAILENPKDKTKVHLIYANVTYDDILLKEELDGLARNYPDRFKIYYVLNQPPEVWDGGVGFVSKEMIQEHLPAPAHDIQILRCGPPPMNKAMAGHLEALGYAPEMQFQF
>Pyrco_BP1_011047.1
MELLQRHRAEMVGIAMAVVAIGVGTAYYFYITNKTKQKGCLDPDKFKEFKLVKRTQLSHNVAKFKFALPTPSAVLGLPIGQHMSCRGKDSLNEDVVKPYTPTTLDSDVGYFELVIKMYPQGRMSHHFQMMREGDYLAVKGPKGRFKYQPNQVRAFGMLAGGTGITPMFQVARAILENPSDRTNVHLIYANVTYEDILLKEELDNLSSNFPNRFNIYYVLNQPPEQWEGGVGFISKEIIQSYCPAPAPDIKILRCGPPPMNKAMAANLASLGYSPEMQFQF
>Pyrco_BP1_033354.1
MELLQRHRAEMVSIAMAVVAIGVGTAYYFYITNKTKQKGLFFFFCLFFQSSILPFLSFICQSKFFFFKLSGVYLDSFETMSFRWTDWILPVALTVLMRGFKQIAVCVCARAQFAPGLQGQ
>Pyrco_BP1_040104.1
MYPQGRMSHHFREMRVGDHLAVKGPKGRFKYQPGQVRAFGMLAGGSGITPMFQVARAILENPKDKTKVHLIYANVTYEDILLKEELDGLATNYPDRFKIYYVLNQPPEVWDGGVGFVSKEMIQEHLPALAHDIQASEFKSLQTRILRCGPPPMNKAMAVHLEALRYAPEMQFQF
>Pyrco_BP_DH_11g15660
MELLQRHRAEMVSIAMAVVAIGVGTAYYFYITNKTKQKGCLDPDKFKEFKLVKRTQLSHNVAKFKFALPTPSAVLGLPIGQHMSCRGKDSLNEDVVKPYTPTTLDSDVGYFELVIKMYPQGRMSHHFQMMREGDYLAVKGPKGRFKYQPNQVRAFGMLAGGTGITPMFQVARAILENPSDRTNVHLIYANVTYEDILLKEELDNLSSNFPNRFNIYYVLNQPPEQWEGGVGFISKEIIQSYCPAPAPDIKILRCGPPPMNKAMAANLASLGYSPEMQFQF
>Pyrco_BP_DH_12g01060
MDFLESLDPQILVGAAVAVVVIAAAAYLFSSKKPKVCLDPENFKDFKLVKRTQLSHNVAKFKFELPTPTAVLGLPIGQHISCRGKDGQGEEIIKPYTPTTLDSDVGYFELVIKVSSRKNVTSFPRDARWRSILLSRDRRGVSSINLAKLEHLGCLLEGLESLQCSRYVARAILENPKDKTKVHLIYANVTYEDILLKEELDGLATNYPDRFKIYYVLNQPPEVWDGGVGFVSKEMIQEHLPALAHDIQILRCGPPPMNKAMAVHLEALRYAPEMQFQF
>Pyrco_BP_DH_14g00920
MDFLESLDPQILVGVAVAVVVIAAVAYLFSSKKPKGYLDPENFKDFKLVKRTQLSHNVAKFKFELPTPTAVLGLPIGQHISCRGKDAQGEEIIKPYTPTTLDSDVGYFELVIKMYPQGRMSHHFREMRVGDHLAVKGPKGRFKYQPGQVRAFGMLAGGSGITPMFQVARAILENPKDKTKVHLIYANVTYDDILLKEELDGLARNYPDRFKIYYVLNQPPEVWDGGVGFVSKEMIQEHLPAPAHDIQILRCGPPPMNKAMAGHLEALGYAPEMQFQF
>Pruav_co3997965.1_g010.1.br
MLHIRVSVDMCLQNVPNTPCVFLGCLDPEKFKDFKLVKRTQLSHNVAKFKFALPTPTSVLGLPIGQHISCRGKDSLNEDVVKPYTPTTLDSDVGYFELVIKMYPQGRMSQHFQVMCEGDYLAVKGPK
>Pruav_sc0001701.1_g270.1.mk
MDFIESLDPQILLGATVAFVVIVAAAYLFTSKKAKGSLDAENFKDFKLVKRTQLSHNVAKFRFELPTSTSVLGLPIGQHISCRGKDSQGEDVIKPYTPTTLDSDVGYFELVIKMYPQGRMSHHFREMRVGDHLAGRFKYQPGQVRAFGMLAGGSGITPMFQVARAILENPKDKTKVHLIYANVTYEDILLKEELDGLTSNYPDRFKIYYVLNQPPEVWDGGVGFVSKEMIQAQLPAPTHDIQILRCGPPPMNKAMAAHLEALGYAPEMQFQF
>Pruav_sc0002006.1_g080.1.mk
MDVLQSHRAEMLHIRVSVDMCLQNVPNTPCVFLGCLDPEKFKDFKLVKRTQLSHNVAKFKFALPTPTSVLGLPIGQHISCRGKDSLNEDVVKPYTPTTLDSDVGYFELVIKMYPQGRMSQHFQVMREGDYLAVKGPKGRFKYQPNQVRAFGMLAGGTGITPMFQVARAILENPSDRTNVHLIYANVTYEDILLKEELDNLSSNFPNRFNIYYVLNQPPEIWQGGVGFISKEIIQTYCPAPAPDIKILRCGPPPMNKAMAANLESLGYSPEMQFQF
>Pyrusco11g013160.1
MELLQRHRAEMVSIAMAVVAIGVGTAYYFYITNKTKQKGCLDPDKFKEFKLVKRTQLSHNVAKFKFALPTPSAVLGLPIGQHMSCRGKDSLNEDVVKPYTPTTLDSDVGYFELVIKMYPQGRMSHHFQMMREGDYLAVKGPKGRFKYQPNQVRAFGMLAGGTGITPMFQVARAILENPSDRTNVHLIYANVTYEDILLKEELDNLSSNFPNRFNIYYVLNQPPEQWEGGVGFISKEIIQSYCPAPAPDIKILRCGPPPMNKAMAANLASLGYSPEMQFQF
>Pyrusco12g018740.1
MDFLESLDPQILVGAAVSVFVIAAAAYLFSSKKPKVCLDPENFKDFKLVKRTQLSHNVAKFKFELPTPTAVLGLPIGQHISCRGKDGQGEEIIKPYTPTTLDSDVGYFELVIKMYPQGRMSHHFREMRVGDHLAVKGPKGRFKYQPGQVRAFGMLAGGSGITPMFQVARAILENPKDKTKVHLIYANVTYEDILLKEELDGLASNYPDRFKIYYVLNQPPEVWDGGVGFVSKEMIQEHLPAPAHDIQILRCGPPPMNKAMAAHLEALGYAPEMQFQF
>Pyrusco14g001040.1
MDFLESLDPQILVGVAVAVVVIAAVAYLFSSKKPKGYLDPENFKDFKLVKRTQLSHNVAKFKFELPTPTAVLGLPIGQHISCRGKDAQGEEIIKPYTPTTLDSDVGYFELVIKMYPQGRMSHHFREMRVGDHLAVKGPKGRFKYQPGQVRAFGMLAGGSGITPMFQVARAILENPKDKTKVHLIYANVTYEDILVKEELDGLARNYPDRFKIYYVLNQPPEVWDGGVGFVSKEMIQEHLPAPAHDIQILRCGPPPMNKAMAGHLEALGYAPEMQFQF
>Pyrbe_008189
MELLQRHRAEMVSIAMAVVAIGVGTAYYFYITNKTKQKGCLDPDKFKEFKLVKRTQLSHNVAKFKFALPTPSAVLGLPIGQHMSCRGKDSLNEDVVKPYTPTTLDSDVGYFELVIKMYPQGRMSHHFQMMREGDYLAVKGPKGRFKYQPNQVRAFGMLAGGTGITPMFQVARAILENPSDRTNVHLIYANVTYEDILLKEELDNLSSNFPNRFNIYYVLNQPPEQWEGGVGFISKEIIQSYCPAPAPDIKILRCGPPPMNKAMAANLASLGYSPEMQFQF
>Pyrbe_010012
MDFLESLDPQILVGAAVSVFVIAAAAYLFSSKKPKVCLDPENFKDFKLVKRTQLSHNVAKFKFELPTPTAVLGLPIGQHISCRGKDGQGEEIIKPYTPTTLDSDVGYFELVIKMYPQGRMSHHFREMRVGDHLAVKGPKGRFKYQPGQVRAFGMLAGGSGITPMFQVARAILENPKDKTKVHLIYANVTYEDILLKEELDGLASNYPDRFKIYYVLNQPPEVWDGGVGFVSKEMIQEHLPAPAHDIQILRCGPPPMNKAMAAHLEALGYAPEMQFQF
>Pyrbe_016574
MDFLESLDPQILVGVAVAVVVIAAVAYLFSSKKPKGYLDPENFKDFKLVKRTQLSHNVAKFKFELPTPTAVLGLPIGQHISCRGKDAQGEEIIKPYTPTTLDSDVGYFELVIKMYPQGRMSHHFREMRVGDHLAVKGPKGRFKYQPGQVRAFGMLAGGSGITPMFQVARAILENPKDKTKVHLIYANVTYEDILLKEELDGLARNYPDRFKIYYVLNQPPEVWDGGVGFVSKEMIQEHLPAPAHDIQILRCGPPPMNKAMAGHLEALGYAPEMQFQF
>Pyrpy_N_00g0334.1
MDFLESLDPQILVGAAVAVVVIAAAAYLFSSKKPKEILDLTILLLVLLVCLDPENFKDFKLVKRTQLSHNVAKFKFELPTPTAVLGLPIGQHISCRGKDGQGEEIIKPYTPTTLDSDVGYFELVIKMYPQGRMSHHFREMRVGDHLAVKGPKGRFKYQPGQVRAFGMLAGGSGITPMFQVARAILENPKDKTKVHLIYANVTYEDILLKEELDGLASNYPDRFKIYYVLNQPPEVWDGGVGFVSKEMIQEHLPAPAHDIQASEFKSLQTRILRCGPPPMNKAMAAHLEALGYAPEMQFQF
>Pyrpy_N_11g1455.1
MELLQRHRAEMVSIAMAVVAIGVGTAYYFYITNKTKQKGCLDPDKFKEFKLVKRTQLSHNVAKFKFSLPTPSAVLGLPIGQHMSCRGKDSLNEDVVKPYTPTTLDSDVGYFELVIKMYPQGRMSHHFQMMREGDYLAVKGPKGRFKYQPNQVRAFGMLAGGTGITPMFQVARAILENPSDRTNVHLIYANITYEDILLKEELDNLSSNFPNRFNIYYVLNQHPEQWEGGVGFISKEIIQSYCPAPAPDIKILRCGPPPMNKAMAANLASLGYSPEMQFQF
>Pyrpy_N_14g0098.1
MDFLESLDPQILVGVAVAVVVIAAVAYLFSSKKPKGYLDPENFKDFKLVKRTQLSHNVAKFKFELPTPTAVLGLPIGQHISCRGKDAQGEEIIKPYTPTTLDSDVGYFELVIKMYPQGRMSHHFREMRVGDHLAVKGPKGRFKYQRGQVRAFGMLAGGSGITPMFQVARAILENPKDKTKVHLIYANVTYEDILVKEELDGLARNYPDRFKIYYVLNQPPEVWDGGVGFVSKEMIQEHLPAPAHDIQILRCGPPPMNKAMAGHLEALGYAPEMQFQF
>Rosch_v2.0_Chr1g0371001
MISVLYWSNFKYTYLFYYYTPQFFVILFIPISTFQLLLSPTFSSDLVIEMYPQGRMSHHFSEMCVGDHLAVKGPKDRFKYEPGQVRTVRMLGRASRITLMFQVARAILENPLLIYVNCDL
>Rosch_v2.0_Chr3g0495881
MNPMEFIESLDPQILVGASVAFVVIVVAAFLFSSKKPKGCLDPQNFKDFKLVKRTQLSHNVAKFRFELPTSTSILGLPIGQHISCRGKDGQGEEVIKPYTPTTLDSDVGYFELVIKMYPQGRMSHHFREMRVGDHLAVKGPKGRFKYEPGQGRAFGMLAGGSGITPMFQVARAILENPKDKTRVHLIYANVTYEDILLKDELDGLARTYPDRFQIYYVLNQPPEVWDGGVGFVSKEMIQTHLPAPGPDIQILRCGPPPMNKAMAAHLESLEYAPHMQFQF
>Rosch_v2.0_Chr5g0049861
MAVLQSHRAEMLSIAVAVVAIGVGTAYYFYVTRKPKGCLDPEKFKEFKLVKRTQLSHNVAKFKFSLPTATSVFGLPIGQHISCRGKDSLNEEVIKAYTPTTLDTDVGYFELVIKMYPQGRMSHHFRVMSEGDYLAVKGPKGRFKYQPNQVRAFGMLAGGTGITPMFQVARAIMENPSDRTNVHLIYGNVTYDDILLKEELDNLAINFPNRFNIYYVLNQPLKAGKVVLGSYQKKLFRLTALHQHPILRF
>Rubch_LG01.225
MNPMDFIESLDPQILLGASVAVIVIVAAAFLFSSKKAKGCLDPQNFKDFKLVKRTQLSHNVAKFKFELPTSSSILGLPIGQHISCRGKDSQGEEVIKPYTPTTLDSDVGYFELVIKMYPQGRMSHHFRELRVGDHLAVKGPKGRFKYEPGQVRAFGMLAGGSGITPMFQVSRAILENPKDKTRVHLIYANVTYEDILLKEELDGLARNYPDSFQIYYVLNQPPEVWDGGVGFVSKEMIQTHLPAPAPDIQILRCGPPPMNKAMAAHLDSLEYAPQMQFQF
>Rubch_LG03.3186
MDVLQSHRAEMLSIAMAVVAIGVGTAYYFYVTRKPKGCLDPEKFKEFKLVKRTQLSHNVAKFKFALPTATSVLGLPIGQHMSCRGKDSLNEEVVKPYTPTTLDSDLGYFELVIKMYPQGRMSHHFRVMNEGDYLAVKGPKGRFKYQPNQVRAFGMLAGGTGITPMFQVARAILENPSDRTNVHLIYANVTYEDILLKRALGRKIAQGIARRGQNALCIPLRDSKQKATLRRVEVDQGVLRRGVRFITNLCSWGITRLKKHLAGTHGGMKPCCKVTKEGNVLFFWNE
>Ruboc_01_G20119
MNPMDFIESLDPQILLGASVAFIVIVAAAFLFSSKKAKGCLDPQNFKDFKLVKRTQLSHNVAKFKFELPTSSSILGLPIGQHISCRGKDSQGEEVIKPYTPTTLDSDVGYFELVIKMYPQGRMSHHFREMRVGDHLAVKGPKGRFKYVPGQVRAFGMLAGGSGITPMFQVARAILENPKDKTRVHLIYANVTYEDILLKEELDGLTRNYPDRFQIYYVLNQPPEVWDGGVGFVSKEMIQTHLPAPAPDIQILRCGPPPMNKAMAAHLDSLEYAPQMQFQF
>Ruboc_03_G25810
MDVLQSHRAEMLSIAMAVVAIGVGTAYYFYVTRKPKGCLDPEKFKEFKLVKRTQLSHNVAKFKFALPTATSVLGLPIGQHMSCRGKDSLNEEVVKPYTPTTLDSDLGYFELVIKMYPQGRMSHHFRVMNEGDYLAVKGPKGRFKYQPNQVRAFGMLAGGTGITPMFQVARAILENPSDRTNVHLIYANVTYEDILLKEELDNLASNFPNRFNIYYVLNQAPEGWEGGVGFISKEIIQTYCPAPAPDIKILRCGPPPMNKAMAANLDSLGYSSEMQFQF
