# Supplementary material for: Transcriptomics of long‐term, low oxygen storage coupled with ethylene signaling interference suggests neofunctionalization of hypoxia response pathways in apple ( Malus domestica )
Source: Plant Direct. 2024 Dec 20;8(12):e70025. doi: 10.1002/pld3.70025 (PMC11660084; doi:10.1002/pld3.70025)
Supplement: Supplementary file 2 — Data S2: Homologs of all 606 hypoxia response genes identified in this study across 42 representative species of land plants). [file PLD3-8-e70025-s004.gz › 01-integratedGeneFamilies_dir/2884.fna]

>gnl_Ambtr_v1.0_evm_27.model.AmTr_v1.0_scaffold00068.127
ATGGAGATCGGGTTCATGGAGGAAGAAAAAGGGGAGGTGATTATGGACTGGGGGAGTGATGGAGAAGAGGGAAGTGCGGATTTGGGGAACGAGGGGGCCGAATTTTGGCAGGAACAGCACCGGCTTCTCGAGGAAGTAATGAGCAGGGGCAGCTCATTTGAGGGAAGGGTGAGAAAGGAAGCGAGTGAGGCAGTGAAGAAGGCGAGGGAGCGTGTGATTTGCATATGCTCGAAAGTAAGAGATGAGAACGGGTGCAGGAGTTGCATAAGGAGAGATGTCGTTTGTTACTTACAAAAGGCCGCTTATGACTCTGCTCTATGCAAATCTAAATGGAGGAGCTCCCCCTCTACACCACCAGGTGAGCATGAGTACATAGACGTGGTACAAGCCTCAACCCAAGAGAGAAGAGCCGCACGCGTGGTGATAGAACTCGACTTTAGAGCTGAGTTCGAAATGGCACGTGGCAACAACGAATACAATCGCCTCGTCGCTCGCCTACCTGAGCTCTACGTGGGCAAGCCGGAACGGCTGAGGACTATCGTAAAGGCTGTGTGCTCCGCAGCTAAGCAGTGTATGAAAGAGAACAAGATGCACATAGCTCCATGGAGAAGGCACAAGTACATGCACAACAAGTGGTTAGGACCTTATAAGAGAACAAACCCATCCCCATTTTCACCTTCTTCTACTATTGATACTACTACTTATAGTCCTACAAGTAGGGATGGTGATGGGAGTCCTCTAAGAAAGATGAGGGCATCTATGCTAACCTTTGACTTGCTCCATAGCCCTACATCTAGGGCAGTGGCAGTGGTT
>gnl_Aquco_v3.1_Aqcoe4G099700.1
ATGGCCGGAGTTATGAGGCGAATTCCGATGGGTAATCGGATTTTAATGAGTTCTATGGATGGTGTTGAATTTTCTGGTGATGGCGCGAGTATTGCTGATATGATGTTTGGGTTTTATGAGGTAACAAGTTGTGATGGGTCATCACCGGATAGTGTCGAGGATTATGATAATAATATAGATGATATGGTTGATGAAGAACAAAATGGTGATTTAAATGCAAATAGTTTTGCAGAAAATAAAGCTTTCTGGGATACACAACATGAACATCTTCAAGGTATTTTAAGTAGGTCTAGTTCTTTGGAAACCAAGATTAGGAAAGCAACTAAAGATGCTATAAAAGCATTTCAATTAGCTGGAACAATCTGCATTTGCCAGAATCCAGTTTTAGGGGCTGATGGATGCCGGAATTGTTTGATGAGGCATGTTTCTGACTATCTACGTGATGCCGGTTATAATAGTGCAATTTGCAAGTCCAAGTGGAGAACCTCACATGAAATTCCATCAGGGGAACACACGTATATAGATGTTGTGGACATGTTAAGTTCGAAAAAAGTAGAGGTGAGGATAGTAATTGAGTTAAACTTTCGTGCTGAGTTCGAAATGGCAAGAGCTAGTGAAGAATATAATCAGCTAATTGAAAAGCTACCGGAGGTTTACGTTGGGAGATCTGACAGACTGAAGAACTTAATCAAGATTATATGTTCTGCTGCTAAAAAATGTATGAAGGACAGGAAGATGCATTTGGGTCCATGGAGAAAGCAGAAGTACATGCAAGCTAAGTGGTTTGGCTCATGTAAACGAACAATGACCACATCGGTTCTACCCGAAGGACTTTCTATTAGACTGCAGAGACCGAAAGCATCTATGCTAACATACGACTTGCTAGAAAAGCTGCCTAGCTTGCATTGTACAGCGGTTGAAGTTTCG
>gnl_Aquco_v3.1_Aqcoe1G262300.1
ATGGCCGGAGTGATGGGAAGAATTCCGGTGGGTAGCCGGATTTTTATAGATAGTTGTCATGGAGTTGAATTTTCTGGTGAAACGTCCAACTCTGATGATTTTGTGTTTGAGTTCTTTGAAGTAGGAGAAGGGTCTTTAGATAGTGTAAGTGTTAGTAGTGGTAACACTGATGAGTTTGATGATGGGGAAGAAAATGAAATTTCAATAGATCATATTAACAAGAGAAAAGCATTCTGGGAATCACAACATCAACTTCTTCATACAACTTTGTCTAGAACAAGTTCCATGGAGTCAAAAATCCGGCAAGCAACCAAAGAGGCCTTGAGGGAATCTCAACTGGAAGGAGTGGTTTGTGTTTGCCGTAGACCAGTCATTGGTGGTTGCCGGAATTGTTTGTTAAAAGAAATTGCTGATCGTCTTCGTAATGCTGGTTTTAATAGTGCCATTTGCAAGTCCAAGTGGAGGAGCTCTCCAGATATTCCATCAGGGGAATACACTTATTTAGATGTTGGGCACAAGTCAAGTACAACACAAGTAGAAGTGAGGGTGGTGATTGAATTAAATTTTCGAGCTCAGTTCGAGATGGCAAGAGCGAACGAAGAATACAACAGATTAATCGATCGTCTTCCAGAAGTCTTTGTTGGAAAGGCGGAGAGACTACGCAGTTTGATCAAGATTTTAAGCTCAGCTGCTAAGAAATGCATGAAGGAGAACAAAATGCATATGGGACCATGGAGGAAGCACAAGTACATGCAAGCAAAATGGTTTGGTACTTGTGAGAGAACTCAGTCTCAACCACTTCCACAGCAGTTACCGGCCAGGTCCAAAAAGCCCAAGGCCTCCATGTTAACCTTTGATTTGCTAGATATGTTACCCAGTTTACAGCATTTTACAGCAGTTGAAGTAGTA
>gnl_Arath_TAIR10_AT2G20670.1
ATGGATCGGCAAAATTCCGATGACATCATGAGATTTCTCGATGGAATGGCTAGCTCCGACGACGTTCTTTTCGGTTTTCTTGACGAAGGAAACCAGTCACCGGAAGATTTCTCCGTAAACCTCAACGCCGGCGAAGATGACGGTGACGAAGACGACAATAATAACAATTCTGAAGATAACAAAGCTTTTTGGCAGGAACACGAACAACTTCTTCAGGGGACACTGTATAGGACAAGTTCCATTGAGACAAAGATTAGACAAGCTACAAAAGAAGCGTTGAAACAAGTTAAATCTAAGGGTCTTTATTGTGTTTGCCGGCGACCAGTGGACGGCGGTTGCCGGAGTTGCTTACGTGGCGAAATCTCTAGACACCTAAGAGATGTCGCCGGCTACGATTGCGTCATCTCTAAATCTAAATGGAGAAGTTGTCAAGACATCCCTGCAGGGGAACACGAATTTATAGAGATTGTGGACCGATCGGGTTCAAAGAAAAGCGAGATGCGAGTGGTGATTGAGTTATCATTTAGGGCAGAGTTTGAGATTGCAAAAGGCAGTGAAGAGTACAAAAGACTTATCAGTCGATTGCCTGAGGTTTACGTCGGGAAAACCGAGAGGCTTCGATCTCTGATAAAGATATTGTGCATAGCGGGAAAGAAATGCTTGAGAGACAAGAAAATGCATATGGCTCCTTGGAGAAAACACAAGTACATGCAAGCCAAGTGGCTTGGCACATGTGATCGATCTAGCTCCTTGGAAGCTTCGGTTTCCGAGGCCATGGAGCCAGAAAATTGGGTGCCGGTGGCGAAGCCTAGGGTTTCTATGTTGAACTATGATGGTCTCTTAGGTGGTTTCTCTGCCGGTCCGGCCACTGTAGCGGTCGTG
>gnl_Arath_TAIR10_AT4G32480.1
ATGGATCGGCAAAGTTCCGATGACATCATGAAATTTCTCGACGGCATGGCTAGCTCCGACGATGTTCTTTTTGGCTTCCTCGACGAAGGAAACCACTCACCGGAGGATTATAACTTCGCCGCCGGCGACGAATCCGAAGTTGACAACGATACCACCGATTGTAATTCAGAAGAGAACAGAAAATTTTGGCAAGAACACGAACAACTTCTCCAGGCGACACTGTATAGGACAAGTTCAATTGAGACAAAGATAAGACAAGCAACTAAGGAAGCGTTGAAAGTAGTTAGATCAAAGGGTTTGGTATGTGTCTGCCGGAGACCGGTTACCGACGGTTGTCGTAGCTGTTTACGCGGCGAAGTATCTAGCCTCCTCCGAGAAGCTGGCTATGATTGCGTCATTTCCAAATCTAAGTGGAGAAGCTCTCATGAGATCCCTGCAGGTGAGCATGAATACTTGGAGGTCGTGGACAAATCGGTTTCAAAGAAAGGCGAGATCCGGGTGGTGATCGAACTATGTTTTAGGGCGGAGTTTGAGATGGCGAGAGGCAGTGAAGAGTACAAGCGACTCATCGGAATGTTACCGGAAGTGTATGTCGGGAAAACGGAGAGGCTAAAATCATTAATAAAGATATTGTGCACCGCAGCGAAGAAGTGTATGAAAGACAAGAAGATGCACATGGGTCCTTGGAGAAAACACAAATACATGCAGGCTAAATGGTTTGGAACTTGTGAGAGAAAATCTGTGTCGCCAGTATCCGAAACTGAGGAGAATATGTTTCCGGTGGCAAAGCAGAGGGTTTCTATGTTGAATTATGGTCTTTTTGGTGCTGGAATAGGCCGTCCGACCGTTGTAGCGGTTGTG
>gnl_Betvu_v1.2_Bv8_183110_xwyw.t1
ATGGCTATCACCGGAGCTCCGACGAGATTTCCGACGGTTCGTCGTATATTAGCGTATGAAAATTCCGCCGGAGAAGGAAATTTGGTGTTTTCCGATGAGTTGGCGGTGAGTTCGTCGGATTCTGTGTTTGGGTTTCTTGAAGGGTCTGTTGAGAGTACAACTAGTAATGAAGATGATGCTATTTTTTATGATGATGATGATGAAGGAGAATATTCTTTTGAAGAAAATAAGAATTTTTGGGATAATCAACATAACCTTTTACAGGCAACATTGTGCCGTACCACATCTCTGGAAACAGGAATTAGAAATGTGACAAAAGAAGCACTAAAAGAATTACAAGATCAAGGGAATCATTGTGAATGTGGCAAAGTGGTGGCTGGAAATAATTGCCGGAGTTGTATGATGAGAAAAGTTTGTTCTAGGCTTCGGAATGCCGGCTACAATAGCGCGATTTGCCAGACTAAGTGGAGAAGCTCACCGGAAATTCCTTCAGGCGAGCACAAGTTCATTGATGTAATCGATAATTCAAGCTCAAAGAAGGGAGAAACAAGGGTGATAATCGAATTAAGTTTCAGAGCGGACTTTGAGATGGCGAGAGCAAGCGAAGATTACAACCAATTAATCAGTCGATTGCCCGAGTTCTTTGTTGGGAAAGCAGAAAGATTAAAGGCATTAATCAAGATATTGAGTGTGGCAACCAAGAAGTGTATGAAAGACAAGAAAATGCATATGGGGCCATGGAGAAAACAAAAATACATGCAAGCAAAGTGGTTTAGCACTACTTATGAAAGGGTAGCAGAGGCTAATGCACCTGTAAGTCGAACTTACTCGAATCAAATTAGCAAACCTGCAAGAGCTTCTATGCTAACAAGGGCATTGATGGATATGCCTAGGAAAGCAGTTGCAGTTCTG
>gnl_Carpa_v0.4_evm.model.supercontig_1938.1
ATGGCCGGAGTTTTGGCCGAGATTCCGGTGAACCGTCCGAACTCCGACGAGATTAACAAGTTCCTCGACGGCACGGCGACGTTCGTCGACGCATTTTTTGGACTCATAGAAGACGGAAATGATTCGTCGCCGGAGATTTTCCGTGGCGAAGATTATACTGTCGGTGACAATGAGGACGGTGATGATGAGAATTCCTGCAACTCGGAAGAAAATAGAACCTTCTGGGAAACACAAGAACAACTTCTTCAAGCAACATTATGTCGGACTAGTTCGCTTGAATCCAAAATCAGACAAGCAACAAAAGAGGCGTTGAAAGAAGTGATCGGTGGAGAATGTGGATGTTCCCGGAGACTGGCCGCCGGAGATTGCCGGAATTGTTTAAGAAGAGAGATCTCCGTTCGGCTTCAAAATTCAGGATATAACTGCGCGATTTGCAAGTCCAAATGGAAAAGCTCGCCGGAAATCCCCTCCGGCGAACATCTTTATTTGGAAGTGACGGATAAATCGAGTTCAAAAAAGGGGGAGATAATTAGAATAGTAATCGAATTAAGTTTTCGTGGAGAGTTCGAGATGGCGAGAGCAAGTGAAGAATACAAGAGATTAGTCCGGCGATTACCGGAGGTATTCATCGGCAAATCGGAGAGATTAAAAACCCTAATTAAAATATTATGCGGCGCCGCGAAGAAATGCATGAAAGACAGGAAGATACACATGGGACCGTGGAGGAAATACAAATACGTTCAAGCCAAATGGTTTGGCACGTGCGAGAGAAGTCTGGTAACGCCGTCGGCGGCGCCGTCGACGACCGGATGTAATAATCGGCCGGGAAAGCCTCAGGCGTCGATGTTGACGTTTGATTTGTTAGAGTTAGAGAATTTGGCTGGAATCCGTTGCCCTGTTGTGGCCGTCGTT
>gnl_Carpa_v0.4_evm.model.supercontig_27.33
ATGAATCCATGGAATATTATTGTGCAGGAACCAGAAGTACAGCCAACAGCGAGCTTATCAGTTATGGTTTCTGGGTATTTTGAAGATGGCGAGCCGCCATTGCTGCCCAGAAGCTCGAGCAAAAACATTATCAGTCATGGCGAAGAAGATGATGATGAAGATGAAGATAAACCAAGTGATTCTGTTGAAGATGAAAAGAGCTTTTGGGAGACCCAGCACCAGGTTTTGCAGGAAACCTTACGCAGAAGCAGTTCTTTGGAGTCGAGAATCAGAACCGCAACCAAAGACGCATTGAAGGAAATTCAGATGTCTGCAACGTCTTGTTCTTGTAGGAAGTCAACAGTTGCCGCTGCTTGCCGGAATTGTCTGATGAGAGAAGTTTCTACCCGTCTGAGAAACGCCAGGTACAATTGTGCAGTCTGTAAATCAAAATGGAGAAGCTCCCCAGATATTCCATCAGGTGGGCATACGTTTTTGGATGTGGTGGAGAATTCAAGTGGGAGAAGGGGAGAAGTGAGGGTGATAATAGAGTTGAGCTTCAGGGCAGAGTTTGAGATGGCGAGAGCAAGTGAAGAATACAACCGGCTAGTTGATAGGCTGCCCGAAGTTTTCGTCGGAAAAGTTGACCGGCTGAAAAATGTGATAAAGGTATTGTGTTTGGCGGCTAAGAAATGCATGAAGGAGAAGAAAATGCACATGGGTCCTTGGAGAAAACACAGGTACATGCAAGCCAAGTGGCTAAGCAGTACATGTGAGAGAATTACAAGCAACACACAAGTTTTGGGGAGTAGTAATGGTATAATTTCTGGTGAGCGATTGCCAAAGCCAAGAGCTTCCATGTTAACTGTAGATTTGCTTGATAAGTTGCCCAACATGCATTGTACAGCTGTTGAGGTTGTA
>gnl_Elagu_v2.0_p5_sc00310.V1.gene27
ATGGAGGAAAAGATGGCCATGAGAGAGAGGGAGTTGATACACGGTGGCGTAAGCCTTTCTGACATGGTGCTGGGGTTCTTTGAAGGAGGGGAAGGAAATGAACGGGGCCGTGACCCATTTGAAGGTGATGGTGAATGCAGCGATGAAGAGGGTAGAGTCAACAAAGTTTTCTGGAAGACGCAACACCAGCTCCTCCAAGAGGCCTTGTCTCGGAATAGCTCGGTGGAAGCAAAGGTACGGTTGGCTACAGAGGATGCCGTTAAGAAGATGCAATCCATGGGACTTGTCTGCATCTGCTCCAATCGAATGGCCAAGGGATGCCGGAATTGTGCACTAAGACACGTCACCGAAAGGCTCCGAGAAGCAGGATATAACAGCGCCCTTTGTAAGTCCAAGTGGAGCCGGTCCCTGGATATCCCCTCAGGGGAACACAGCTATGTAGACGTAGTGATGGAGGCAAAGAATGGGAAAAGAAACCCAATTAGAGTAATCATAGAGCTAAATTTCCGTGCGGAGTTTGAGATGGCAAGAGCCAGCGAGGAATACAACCACCTTGTAAACTGCCTCCCGGAGGTCTTCGTCGGCCGGTCGGAGAAGCTGAAGAATGTGATCAAGATCATGTGTACGGCAGCGAAGAAGTGCATGAAGGATAACAAGATGCACTTGGGGCCATGGAGGAAGCACAAGTACATGCAGTCTAAATGGCTTGGAACACCCGAGAGGATGCCATTGACTCCTGGGCCGTCCCTCCCAACTGCGGTATCCGACCGGCAACCAAAGCTTAGAGCTTCCATGCTGACCTTTGACCTGCACCGTACTGCTGTGGAAGTTAAT
>gnl_Eucgr_v2.0_Eucgr.D00617.1
ATGACGGCCGAGGAGCGTGGCGTTCCGGCGAGGGGGAGCCGGAGGATGACGTGGGAGGAAAGGGACTTCGAGTTCCCGGAGCAGCCGGTGGCGAGCCTGTCGGACATTGACGAGTTCCTCGAGGAGGAGGGCGGCGGCGGCGGGGGCAGCGAGAGGCCGAGGGGGAGCTTCAGCTCCGAGGAGAGTGGTCGGGAGACGGAGGTTTTGGAAGGCGATGAACAGGCAGAGGACTACTACAATAATGCGGAGGAGAGCAGGAAGTTCTGGGAGAGCCAGCACCAGCTCTTGCAGGGCATGTTGTGTCGGAGCACGTCGACGGAGACGAGGATAAGGAATGCGACGAAGGCAGCTCTGAAGGAGGTGCAGGCGGCGGCGATCCCTTGCGGCTGCCGTCCATCCACAGCTGCCGCTGACTGCCGGAGCTGCTTGATGAGAGAGGTCTGCGTTCGCCTCCAGAGCGCGGGGTTCGACGCCGCTGTCTGCAGGTCCAAGTGGAGGAGCTCCTCTTACATGCCGGCGGGAGAGCACACGTTCCTGGACGTGGTGGACGACTCGGCCAGCCCCAAGAAGGGAGAAGTCCGGGTCATCGTCGAGCTCAACTTCAGGGCCGAGTTCGTGATCGCGAGGGCGTGCGGCGACTACGACCTCCTCGTGCAGCGGCTGCCGGAGGTCTTCGTCGGGAAAGTCGAGCGACTCCAGGGGGTGATCAAGATCTTGTGCGCGGCGGCCAAGAAGTGCATGAAGGAGAGGAAGATGCACATGGGGCCGTGGCGGAAGCACCGCTACATGCAAGCCAAGTGGCTCGGCACGTGTGAGAGGACGGCGCCGCTCGCGCAGGCGGGGCCGCCGGCAATCGGGTTGCTCTCCGATGGGCGGCGGAAGCCGAGGGCGTCGATGCTGACGCTGGATTTGCACGAGAAGTTGCCAGACGCGCATCGCACGGCCGTGGAAGTCGTG
>gnl_Eucgr_v2.0_Eucgr.K01035.1
ATGGCTGAGACTTCGGCGGCCTACCGGAATCTTCACCCGAAGGCGGAGTTCCCCGGCGAGCCGGAGACTTCCCTGGAAGTCTTCTTCGGGTTCCTGGACGAAGGCGCTGCGTCGCCGGAGAGTTCCTGCAGCTCCGGCGACGGGTTCGAGGATCTGGAGAATGAGGAGGAAGACGGCGGGTCGTCCAACGCCGAAGAGAGCAGAACATTCTGGGAGTCTCAGGAACATCTTGTTCAGGCGACGCTGTGCCGGACCAGTTCGATCGAGTCCAGGATCAGGCAAGCCACTAAAGAATGCTTGATGGAATTGAATTGGAACGATTCGCAGTGCGACTGTCTCAAATCCGCCTCGGGGGGTTGCCGGAGTTGCCTGCGGCGGGACGTTTGTGACCGGCTCCGGCGCAATGGCTTCGACTGCACCATATGCAAATCCAAATGGAGGAGCTCACCGGATATCCCGTCAGGTGAGCACACATACTTGGAAGTGGTGGACGAATCGAGTCCCAAGAAAGGGGCGGTGAGAGTGATAATCGAGCTCAATTTCCGAGCGGAGTTCGAGATGGCGAGAGCGGGTGAGGGCTACAACCGGCTGGTCGGGCGGCTGCCGGAGGTCTTCATCGGGAAAGCCGAGAGGCTGAGGCCGCTGATCAAGGCGTTGTGTGCGGCCGCCAAGAGGTGCACGAAGGAGAAGGGGATCCACATGGGGCCGTGGAGGAAGCACAAGTACATGCAAGCCAAGTGGCTCGGCAAGTGCGAGCACTCCACACCGGGCCCTCTCACAGCCGGGCTCCCGGTAGCCCGGCCGGCGAAGCCGAGGGCCTCGATGCTCACTTTCGACATGCTTGAGATGTTGCCCAAGTTGCAATGTACTGCGGTTGAAGTTGTG
>gnl_Manes_v6.1_Manes.13G128800.1
ATGGCCGGAAAAACTTGGATCACTTGCTGGGATTCAGACAGGAGTGCTGGATATTCCGATGAGTCCACGAGCATCGCCGACGATGTTTTCGGCTTCTTGGAAGAGCAAGAAGAGTCCCCTAATAGTTCTCGTGACTCTATTGATTACGTTGAGGAAGATGAGGATGAGATTTCTTGTAGTGTTGATGAAAACAGAAAATTCTGGGAAACACAAAACCAACTTCTTCAGGCAACATTGTATAGGACTAGATCCCTCGAAACAAGAATCCGTCAAGCTACAAAAGCTGCAGTAAAGGAAATTAAGCTTACAGGTCTGCAATGCACATGTCAGAAGGCGGTGGCTGGAGAGTGCCGGAATTGCTTGCAGAGGGAGATCTCATTACAGCTTCAAGCAGAAGGTTTTGATTGTGCCATCTGCAAGTCTAAATGGAAGAGCTCGGAGAAAATTCCATCAGGAGAACACACTTACATGGAAGTGGTGGATAAATTGAGATCAAAGGAAGGAGAAGTTAGAGTAATAATAGAATTGAATTTTCAAGCAGAATTCAAGATGGCAAAAGCAAGTGAAGAATATAATCAATTAATCAACCGGCTGCCGGAAATATTTGTGGGAAAAGAAGAGAGACTAAAAGCTTTGATCAAGATACTATGCTCAGCTGGAAAACAATGCATGAAGGAGAAGAAGTTGCACTTAGGTCCTTGGAGGAAGCACAAGTATATGCAATCCAAGTGGTTTGGTACTCGTGAGAGAACCACAATTCTTACTCCATTGCCGGCCGGATTTTCTGACCGGCTGGCTAAGCCTAAGGCCTCCATGTTAACTTATGATTTGTTAGAGAGTTTGCCCGTCTTGCACCTTACTGCTGTAAAAGTTTTG
>gnl_Manes_v6.1_Manes.16G028500.1
ATGCCTAGTGCGAGAATGAGAATCCCAATTTATTCACACGATTTCTCCGGCGATGGTCGTGAGCTTCAGTTTCATGACCAACCGGCGGCGACTTTCTCCGATATGGTTTTCGGGTTTCTAGAGGATAGTTACGAAGAGTCATTTCGAGCGAGTCCCGGCAGCGAGGAGGGTAGAGAAAATGAAGAAGTTGATGAAGAAAACGAAGAGAGATCAGCGAACGAAAGCGTTGAAGATGACAAAAACTTCTGGGAGAAACAACACCAGCTTCTACAAGCTACCTTATGCAGGACTAGCTCCTTGGAATCAGGGATAAGGAATGTCACTAAAGAGGCAGTGAAGGAAATTCAGATGGCAGGAACGATCTGTGGCTGTGGAAGGCCAATGGTAGGTGGCTGCCGGAATTGTTTGATGACAGAAATCTCAGGCCGTCTCCGAAATGCCGGCTATAATAGTGCCATTTGCAAGTCTAAGTGGAGAAGTTCTCCAGATATCCCATCAGGGGAACATGCATTTTTGGATGTAATAGACAATTCAAATTCTAAAAAAGGAGAGGTGAGGGTGATAATAGAATTAAATTTCCGAGCTGAGTTTGAGATGGCGAAAGCAAGCGAAGAGTACAATCGGCTAGTCCTGCGATTACCGGAGATATTCGTCGGAAAAGAAGAAAGATTAAACACAGTAATAAAAATCTTATGCTCGGCAGCTAAGAAGTGCATGAAAGAAAAGAAAATGCACTTAGGGCCATGGAGAAAACAAAGGTACATGCAAGCAAAATGGCTGGGCACTTGCAAAAGGACAACAGTGATGCCTGCCTTTTCAATGGGAGATACCGGCCGGCTGCCGAAGCCCAAGGCGTCGATGCTAACGGTGGATTTGCTAGAGATGCTTCCTAATATGCATTGTACAGCAGTTGAGGTTGTG
>gnl_Manes_v6.1_Manes.12G088600.1
ATGGCACAAGCCATGGCCGGAAAACTTCTCATAAGTCGCTGGGATTCTGACAAACTTGTCGGACTCTCCGACGAAGCCATGAGCTTTGCCGACAGTTTCCTTGGTTTCTTGGAAGAACAAGAAGAGTCACCCAAGAGTTCTTGTGACTCCATTGATTATATTGAGGATGATCATAGTTCTTCTAACGGTGAAGGAAACAAAAAATTCTGGGAAACACAAAATGAACTTCTTCAGGCAACATTGTACAGGACTAGTTCCCTAGAAACGACAATTCGTCAAGCTACAAAAGCTGCAGTAAAGGAGATTAAACTGATAGGCCTAACTTGCAGCTGTTACAAGGTGGTGACAGAAGAGTGCCGGAATTGCTTGCAGAGGGAGATTTCTTTACGGCTTCAAGCACAAGGTTATAATTGTGCCATTTGCAAGTCCAAATGGAAAAGCTCCCAAGAAATTCCATCAGGGGAACACACTTATCTTGAAGTGGTGGAGAAAAATAGGTTTAAAAAAGGGGAAGTGAGATTGGTAATAGAATTGAACTTTAGAGGAGAATTCGAGATGGCAAGAGCAAGTGAAGAGTATAACCGATTAATTAATCGGCTGCCGGAAATATTTGTTGGAAAAGAAGAGAGGCTAAGAGCCTTGATTAAAATTTTATGTTCAGCAGGGAAAAAGTGCATGAAGGAGAAGAAGATGCACTTAGGTCCATGGAGGAAGAGCAAGTATATGCAGTCCAAGTGGCTAGGCACTTGTGAGAGAACCACACTGTTTCCTCCGTTGCCGGTGGGATTTTCTGACCGGCCAGCCAAACCTAAGGCCTCCTTGTTAACTTATGATTTGCTAGAGATCAATATGCCTGTCTTGCACCGTACTGCAGTTCAAGTTTTG
>gnl_Manes_v6.1_Manes.17G046300.1
ATGTCGATCAACACCTTTCGAGTATTCAGACAAAAGCAAATCATGCCTATTTCAAGAATTAGAATACCGTTTTCTCCACAGAATTTCGCCGGCGATGGTCGTGAGCTTCCGTTTCATGACCGACCGTCGGCGACTTTCTCCGATATGGTCTTTGGGTTTCTCGAGGATAGTGAAGAGCCATTGCAGGCAAGTCCTAGTAACGAAGAGTGTCGCCAAACTGAAGCATTAGATGAAGAAGATGAAGATAGATCAGAGAATGGCAGTGCTGAAGAGGAAAAACACTTCTGGGAGAAACAAAACCAGCTTCTACAAGCTACCTTATGCAGGACTAGCTCCTTGGAATCAAGGATTAGAAATGTTACCAAAGAAGCCATAAAGGAAATTCAGATGGCAGGAACAATCTGTGGTTGTGGAAGACTAATGGTAGGTGGCTGCCGGAATTGTTTGATGACAGAAATCTCCGGCCGCCTCCAAAATGCCGGCTACAATAGTGCCATTTGCAAGTCTAAGTGGAGAAGTTCCTCAGACATTCCATCTGGAGAACACACATTTTTGGATGTAATGGATAATTCAAATTCAAGAAAAGGAGAAGTGAGGGTGATAATTGAAACAACTTTCCGAGCTGAGTTCGAGATGGCGAAAGCAAGCGAAGAATACAATAGATTAGTCCGACGATTACCGGAGGTATTCGTCGGAAAAAGTGAAAGATTAAACACAGTAATAAAGATCTTGTGCTCGGCGGCTAAGAAGTGCATGAAAGAAAAGAAAATGCACTTAGGGCCATGGAGAAAACAAAGATACATGCAAGCAAAGTGGCTGGCCACATGTGAGAGGACCACAGTCATGCCTGCCTTTTCAACGGGACGACGTTCCGACCGGCAGCCCAAGCCTACGGCGTCTATGCTAACGGTGGATTTGCTGGAGATGTTGCCTAATTTGCATTGCACAGCAGTCGCGGTTGTG
>gnl_Medtr_Mt4.0v1_Medtr2g013780.1
ATGGGTGTTACCTCTTTGGCCCGAAAATCTACTAGGTTCCTGACGATTAGTCGCCAGGATAGTCTTGAGTCTGAAGGACAATCTTCAGATACGAGTGTTGGTGATGTTGAGTTTGAATTTCTTAGTACTGACGAAGTGATCATGTCGGGTCAAAGTGTTAGTAGTGATGATCAATGTCATTCACTTGAAATGGATTTCGATGATGATGATAAAGAAGAGAGAGATCCAAGTGATACCATTGAGAAGAACCGAAGCTTTTGGGAAAGCCAACATCTTGGTGTGCAGACCAATATATACAGAACAAGTTCTTTGGAGACAAAGATAAGGAGTGCCACTAAAGAAGCTATTCAAGAAATAAAAAGCTGTGAAGCAGTGTGTGGCTGCAACAGAAAGATGATGGGTGCCATCACCACCTGCAGAAACTGCTTAATGAGGGAAGTTTCTATGAGGCTTCAGAAAGCTGGTTTCAATAGTGCTATTTGCAAAACAAAATGGAGAACTTCATCAGATATTCCGTCAGGAGAACACATATTTTTGGATGTGATAGACAATACAAATCCAAAGAAAGGGGAAGTAAGGGTCATGATTGAGCTGAATTTCCAAGCTGAGTTTGAGATGGCAAGGGGAAGTGATGAATACAACAAACTTGTCCAGAAGCTGCCTGAAGTGTTTGTAGGGAAAGTAGAGAGATTGGGAAACCTAATCAAAATATTATGCAATGCAGCCAAAAAATGCATGAAGGATAAAAAAATGCACATGGGGCCATGGAGGAAGCATAGGTACATGCAAGCTAAATGGTTAGGTCCATGTGAAAGGAACACTTCAACAACTCCTCTTCCAATGGGAAATTCTGAGAGGATAATAACAAAGCCAAAATCAAAGGCATCTATGTTGACTATTGATTTATTAGAGAAGCTTCCAACATTGCATTGCACTGCTGTTAAGGTTGTG
>gnl_Medtr_Mt4.0v1_Medtr2g013880.1
ATGAGATTCATGAGTATTTGCTCTTGGGTTGCAAAAACTACTAGGTTTTTATGGATTCATCCTCTGAATAGTCTCGAGTCTGAAGAACAATCTTCAAACACGAGTGTTGGTGATGTTCAGTTTGAATTTTTTGATGTTGGTGAAGTGATCAAGTCAGGTCAAAATGCTAGCGATCTTAAACAGTGTCATTCACTTGAAATGGATTTGGATGATGATGAAGAGAATGATCGAAGTAGTATCACTAAGAAGAATCAAATCTTTTGGGAAAGCCAACACCTGGATTTGCAGACCAATATAGATAACACAAGTTCTTTGGAGACTAAGATAAGGAGTGCCACCAAAGAAGCTATTGAAGAAATAGAAAGCTGTGGAACAGTGTGTGGCTGCACCAGAAAGAAGATTGCTATCACCTCTTGCCGAGACTGCTTAATGAGGGAAGTTTTTACGAGGCTTCACAAAACTGGTTTCAATATTGCTATTTGTAAAACAAAATGGAGAACTTCATCAGATATTCCATCAGGGGAACACACATTTTTGGATGTGATAGACAACACAAATCCAGAAAAAGGGGAGGTGAGAGTGATGATTGAGATGAACTTCCAAGCTGAGTTTGAGATGGCAAAAGGAAGTGATGAATACAACAACTTGGTTAAGAAGGTACCTGAAGTGTTTGTTGGAGAAGTAGGGAGAATGAGCAAGTTAATCAAAATCTTATGCATGGCAGCCAAAAAATGCATGAAGGATAAAAAGTTGCATATGGGGCCATGGAGGAGGCATAAGTACATGGAAGCTAAATGGTTAGGTCCATGTGAAAGGTACCCTTCAACAAAGTCTCCACTTTCTATTGGATCATTTTCTGAGAGGATCATAACAAAGCAAAAATCAAAGGTATCTATGTTGACTATTGAATTATTTGATAAGCTTCCAACATTGCATTGCCCAGCTGTTGATGAGGTTGTG
>gnl_Medtr_Mt4.0v1_Medtr4g088760.1
ATGTTGTGCCAAAATCACTCTTACATGTTCGTGGCGATTAGAGAGATATTGTCACACCCTTTGATGATTTTTCTAATCTTGTATAAAAAGACATTCATTGTTCATTCTATTTTCCACACACAACATTTGAGTCAAACATTAGAGACCACGTTAATATTCATCATGGGTGCAACATCTATGTCCCGTGTTACTAGGTATTTGCCTGTTGGTTTTCGTAGGGAATTGTCTAGGCAAAAACTGCAGCAATATGCAGATACGAGTTTTGATGATGTTGAATTTGAATTTCTTGATGATTGTGATATGGGTTTAGGTATTGGTAATAGTTCAAGTAGTGATGAGTTTCATCATGATAATCATATGGAGTTGGATGTTGAAGAAGATGATGATAAATGTGAGAAGGTTAATGAAGATAGCAATAATGAAAAGAATAGAAATTTTTGGGACAGCCAATTCCAGCTTTTGCAGACCAACCTATACAGAACAAGTTCTATGGAAATAAGCATAAGAAATGCAACAAAAGAAGCAATTGAAAAAATAAATGGATCAAAATTGGAGTGCATTTGCAGTGGACAGAGTGGTGCAAACAGATCATGTCGACATTGTTTTATGAGACAAGTCTCTAGCCAGCTTCAGAATGCTGGTTTTAACAGTGCCATTTGTAATACTAAATGGATAAATTCATATACTCTTCCATCAGGGGAGCATACATTTTTGGATGTGATGTATACTACAAGCAAAGAGAAAGGAGATATTAGGGTGATAATAGAACTAAACTTTCGAGCACAATTTGAGATGGGAAAAGCAAGTGAGGACTATAACCGTCTTGTGAGGAAACTCCCTGAGGTTTATGTAGGAAAAGCAGAGAGATTAAGTAACATAATCAAGATTATGTGTATGGCAGCTAAAAGGTGTTTGAAGGAAAACAAAATGCATATGGGACCATGGAGAAAACATAAATACATGCAAGCTAAATGGTTAGGTCCATTTAAAAGGAACACTTCAACAAATTCACTTTCATTGGGATATTCTGAGAGGAATATTAATCCAAAGCAGAAGCCAAAGGCATCAATGTTAACCATTGATTTATTAGAGAATATTCCGAATATGCATACTACTGTTAAAGTTGTG
>gnl_Medtr_Mt4.0v1_Medtr4g078310.1
ATGGGGAAAGAGTTATCCGCTACTCCAGCCGCTACTTACCGGAGCTCCGATGAGGTCAGTTTTGCTGACACAGTTTTTGGATTTTGGGAGGAATTCCAAGATTCATCCGAAAATTCATCAAATTCCGGTAATGATGAGGAAATCGACGATGAAGAAGATGAGGATAGCGTTTGCACTATTGAAAAAAATAAAGCTTTCTGGGAGGAACAAGACCAACTTCTCAAGGCAACTTTGTGTAGAACTAGCTCAGGTGAGACAAAGGTTAGGCAAGCTACAAAGGAGGCTATGAGAGAAATAAACATGTCTGAGATGCTATGCTTGTGCCGGCAACCGGTGGTGAGCTGCCGGAAATGTTTGCTTACAGAAATATGCGATCGATTAGTGAATCTTGGCTTCAATTCCGCAATTTGCAAATCTAAATGGAAGAGTTCATCCGAGATTCCATCAGGGGAGCATACATACTTGGAAGTGACAGAAAATTCATCAAAAGCTAAAGGTGGTGTGATAAAAGTGATTATTGAATTAAACTTTCGAGGTGAATTTGAGATGGCCCGTGGTAATGAAGAATACAATCAACTAGTGAAGCGATTACCAGAAATATTTGTTGGAAAAGCTGAAAGATTAAGAGTATTGGTTAAGATAATGTGTTCAGCTGCTAAAAAATGCATGAAGGAGAAGAAATTGCATTTAGGACCATGGAGGAAACAAAAGTATATGCAAGCTAAATGGAATGGAAAATGTGATAAAATTTTGGAACCATTGCCTATAGTGTACTCCACTAGGTCAACAAAACCTAAGGCTTCATTGCTCACTTTTGATTTAATGATAGAAAACATCGTGGGACGTCACTGTACTGCAGTTGAAGTTGTC
>gnl_Medtr_Mt4.0v1_Medtr4g088770.1
ATGGGTGCAACCTCTTTGTCCCGTGTTACTAGGTATTTGCCTGTTGGTTTTCGTAGGGAATTGTCTAGGCAAAAACTACAGCAATATGCAGACACAAATCTTGGTGATGTTGAATTTGAATTTCTTGATGATTGTGATATGGGTTTAGGTAATAGTAATAGTTCAAGTAGTGATGAGTTTCATCATGATAATCATATGGAGTTAGATATTGAAGATGAGGAGGATAAATCTAGTGAGAGGGTTAATGAAGGTTGTAACAATGAAGAGAATAGAAATTTTTGGGACAACCAACTTCAGCTTTTGCAGACAAACCTATATAGAACAAGTTCTGTTGAAATAAGCATAAGGAATGCAACGAAAGAAGCAATTGAGGAAATAGATAGATCAAAATTAGAGTGTTGTTGTAGTAGACAGAGTGGTGAAGCCAGATCTTGTCCAAACTGTTTCATGAGACAAGTCTCTAGCTACCTTCAAAATGGTGGTTTTAACAGTGCCATTTGTAATACTAAATGGACAAGTTCACATAATCTTCCATCAGGGGAACATACATTTTTGGATGTGCTGCATAGTACAAGCAAAGAGAAAGGAGATATTAGGGTGATAATAGAACTAAACTTTCGAGCACAATTTGAGATGGGAAAAGCAAGTGAGGACTATAACCGTCTTGTGAGGAAACTCCCTGAGGTTTATGTAGGAAAAGCAGAGAGATTAAGTAACATAATCAAGATTATGTGTATGGCAGCTAAAAGGTGTTTGAAGGAAAACAAAATGCACATGGGACCATGGAGAAAACATAAATACATGCAAGCTAAATGGTTAGGTCCATTTAAAAGGAACACTTCAACAAATTCACTTTCATTGGGATATTCTGAGAGGAATATTAATCCAAAGCAGAAGCCAAAGGCATCAATGTTAACAGTGGATTTGCTAGAGAAGTTTCCTGATATGCATTGCACTGCTATTGAAGTTGTG
>gnl_Mimgu_v2.0_Migut.M00293.1
ATGAATAATTACGAGAAACCCACGCAGTCATATTATCAAGTTCCAGGTTTAATTCCTTGGGAAGATGAAGAAGAAGACGACGAGAAAACTAGCTCTAATGGCGGCGACGAGCGGAAAGCTGCCTTTTGGGATTCTCACGACAAACTTCTCCAGGAACATTTGTTCAGGACAACGTTGTTTGAGTCTAAGATCAGACGGGCTACAAAGGATGTTGTAAGGAAGTTGAATTCCGACGGCGGCGGCGTCCGCTGCTCTTGCCGCCGGAGAATGGCTGCCGTTGGTTGCCGGAGTTGTATTATGAAAGAAGTTTCCGTTCAGCTTCGGGTTTCGGGTTTCGATTGTGTTGTCTGCCATTCTAACTGGAAATCTTCCAAGAAAATTCCCGCAGGGCAACACACGTATCTGGAAGTGACGGAGAGAAAGCCAGGTTCGTCGCAAAAAAGAGAGAAGAAAGTAATAATAGAGTTGAACTTTCGCGACGAGTTCGAAATGGCAAGAGCAAGCGACGAGTACAAAAAGTTGGTCGCTAAATTACCAGAAGTTTTCGTCGCTAAATCCGAAAGGCTGACCGATCTCGTGAACATACTGTGCACTTGTTCTAAGAAATGCATGAAGGAGAAAAAAATGTACTTGGCTCCATGGCGGAAACACGAATACATGCAGGCCAAGTGGCAGGGGAAACCCTTGCAGTTGGCGGCGTCGGCGGCGGCACCGCCACTGTTTGTGGTGGAGCCGCCGAAGGCGCCACCGAAGCAGAGGGCTAATGAGCTAGTTTTGGATAGGTTTTTTTGTTCTCAAATTACAGCTGGTGCTTGT
>gnl_Mimgu_v2.0_Migut.M01137.1
ATGGCCAAAATTCGCATAAACCACCGGATTCTGAATTGTAATAGCCGAGAGATTGAGTTTTCCGGCGAGGCGCCGATCAACTTATCGGACGACACGGTATTCCAGTTCCTGAGTGAAGAATACGAGGGGCTATCTCCGGCGAGCAGCTTCGACGAGAACGAAGAAGAAGATACCGACGAGAAAGAAAACCAAAACGATAACGAAATCGAAAACCTAGGGGCGAAAAATGATAATTTTTGGGAATCTCAATTTCAGCTGCTGCAATCAACAATATGCAGAACGAGTTCATTAGAATCAAGAATCAGAAATATAACAAAGGAAGCATTAAACGAAACACAAAATCCAGGCAACCTTTGCACCTGCGGTAAACCGGTAGACCAGGGTTGCCGGAAATGTCGAATGGAGGAGGTGTGCCGCCGCCTCCAAATTGAAGGTTTCAATACTGCAATTTGCAAAACCAAGTGGAAGAGTTCGTCAGATATTCCCTCAGGGGAACACACGTTTTTGGATGTAGTAGACAACTCAAACGCGAAGAAGGGAGAAGTGAGGGTAATAATCGAGTTGATTTCCGGGCCGAATCGAGATGGCCGAGCGAGCGAAGAGTACAATAAGCTGGTAAAGAGATTGCCCGAAATATTCGTTGGCAAAATTGAGAGACTTTTGGTGTTGTTAAAGATTATGTGCACAGCGGCAAAGAAGTGCATGAAGGAGAAGAAAATGCACTTAGGCCCGTGGAGAAAGCACCGTTACATGCAAGCTAAGTGGCTCAGATCTTGCCAGAGATTGCCCGTTTCTCAGCCTTTCTCATCTTCGGCGAGGCCGATAATTCCTAAGCCGAGTGTTGATTTTGTGGATAATTTCTCGAATTTGCATATACGACCCACGGTTGAAGTCGTT
>gnl_Musac_v1_GSMUA_Achr3T31780_001
ATGGGCTTGGTGGAGGCGATGGATGGTCGGATGAGCCTGTCGGACACGGTGTTCAGCTTCTTGGAGGAAGGAGAAGGAGGAGGATCCGGCGCCGGTACCGAAGAGAGCCCGGACGGCAGCTGCCGCGGCGGCGGGGATGGCTTCGACAGCGGCGACGAGGGGACGAGCGACGGCGCCGTGGAGAACAAGGCTTTCTGGGAGTCACAGCAGCAGCTTCTACGAGAAGCCCTTTCTCGGACCAGCTCCACGGAGGTGAAGCTACTGCAGCGCACAAACGACGCCGTAAACAAGATGCGGGCCGAGGGCGTCGTCTGTACTTGCTCGAGTAGCACGGCGAAGGAATGCCGGAACTGCGCACTAGTGTTCGTCGCGGAGCAGCTCCACCGTCTCGGATACAACAGCGCCTTGTGCAAGTCCAAATGGAGGAGATCGCCGGACATCCCTTCAGGGGAGCACCGGTACGTCGATGTGGTGATGGAAACGAAGAGCGGGAAGAAGGGCCCCGTCAGGCTGGTGATAGAGCTACGCTTCCGAGCGGAATTCGAGATGGCAAGAGGCAGCCAGGAGTACAACAGCCTGGTGAGCTGCCTCCCGGAGGTGTTCGTGGGCAAGCCGGAGAAGCTGCGCGGCGTCATCAAGGTCATGTGCGCCGCCGCCAAGAAGTGCATGAAGGACAACAAGATGCACATGGCCCCGTGGAGGAAGCACAAGTACATGCAGTCCAAGTGGCTGGGGACGCCGGAGAGGACGGGCCCGGTCATGTCCTTCCCGGCCGCCGTTGTTGTTCCGGATCACCCACAGCCCAAGCTCAGGGCTTCCATGTTGACCTTCGACTTGCACCGCACCGCCGTGGAAGTCGTC
>gnl_Musac_v1_GSMUA_Achr4T02600_001
ATGGAGGCGGAGGACGGCCGGATGAGCTTGTCGGACACGGTTTTCAGCTTCTTGGAGGAAGGAGAAAGGGGAGCCGAGGCATCGTACGGGAGCAGTTGTGGTGGTTACGGTGATGATGGCTTTGACAGTGGCGACGAGGGGACGAGCGAAAGCTCCGCCAAGAATGAGGCCTTTTGGGAGTCGCAGAAGCAGCTTCTTCAGGAAGCTATGTCTCGCACGAGCTCAACGGAGGCGAAGCTGCTACAGCGGACAAAGTATGCAGTGAACAAGATGCTGCAGGCCGATCCCGTTGATTGCACTTGCTCGAATCGCATGGCGAAGGAATGCCGGAACTGCGCACTGGCATGCATCGCACAACAGCTTCGCGAGCTTGGATACGACAGCGCGCTTTGCAAGTCCAAGTGGAGAAGGTCGGCGGACATCCCTTCAGGGCAACACAGCTACATCGATGTGGTGATGGAAGCAAGGAACAGCAAGAAAGGCACCATTAGGTTGGTGATCGAGCCAAACCTCCGGGCGGAGTTCGAAATGGCGAGAGGCAGCCGGGAGTACAACAGCCTCGTGAGCTGCCTGCCGAAGATCTTCGTGGGCAAGTCGGAGAAGCTGCGTGGCGTCGTCAAGATTATGTGCGCAGCAGCCAAGAAGTGCATGAAGGAGAACAAGATGCACATGGCGCCGTGGAGGAAGCACAAGTACATGCAATCCAAGTGGTTCGGCACGCCGGAGAGAACAGGGCCGGGCGCATCTTCTCCTGCCGTGGTCTCCGACAGGCAGCCCAAGCTCAGGGCTTCCATGTTGACCTTCGATTTGCACTGCACAGAGGTGGAAGTCTCG
>gnl_Musac_v1_GSMUA_Achr7T24960_001
ATGAGCCTGTTTGACACGGTGTTCAGTTTTTTGGAGGAAGGAGGAGGAGTCGGTGGTGGCGGTGGGAGCGCGGAAGGGGGCTGTCATGATGGTGGTGATGCCTTAGACAGCGGCGACGACGAGGAGGGGACGAGCCACAGCACCGCGGAGAAGAAGGCCTTCTGGGAGTCGCAGCAACAGCTTCTTCGGGAAGCGCTATCTCGGACGAGCTCCACCGAGGCCAAGTTACTGCAGCGCACGAAGGATGCCGTGACCAAGATGCAAGCCGAGGGTGTCGTCTGCACTTGCTCGAATAGCATGGCAAAGGAGTGCCGCAACTGCGCGCTAGCCTACATCACACGACAGCTTCACCAGCTGGGCTACAACAGCGCCTTGTGCAAGTCCAAATGGACGAGGTCGCCGGACATCCCTTCAGGCGAACACAGCTACGTCGACGTGGTGATGGAAACGAAGGGCGGCAAGAAAGGCCCCGTCAGGCTGGTCGTCGAGTTAAACTTCCGGGCGGAGTTTGAGATGGCAAGAGGCAGCCAGGAGTACAACCGCCTGGTGAGCTTCCTGCCGGAGGTTTTCGTGGGAAAGTCGGAGAAGCTGCGGGGTGTCCTCAAGATCGTGTGCGCGGCGGCGAAGAAGTGCATGAAGGAGAACAAGATGCACATGGCGCCGTGGCGGAAGCACAAGTACATGCAGTCCAAGTGGCTGGGCACGCCAGAGAGGGCAGGCCCGAGGGTGATGTCCTTCCCGCCCACGGTGTCGGAGCGGCAGCCCAAGCGCAAGGCCTCCATGTTGACGTTCGACTTGCACCTCACCGCCGTTAGAGTGGTG
>gnl_Nelnu_v1.0_NNU_010470-RA
ATGTGCTTGCAGCGAGAAGTTTCGGACCATCTTCGCAAGGCCGGTTACGACTGTGCCATATGCAAGTCCAAGTGGAGGAGCTCTCCAGACATCCCATCAGGAGAACACACCTACTTGGATGTGCTGGAGAAAAGTCCTAAGAAGGGGGAGGTGAGAGTGGTGATTGAATTGAATTTCCGGGCTGAGTTCGAGGTGGCAAGAGCAAAGGATGAATACAACTGGTTAATCAACCGGCTTCCCGAAGTTTTCGTTGGAAAGGCTGAAAGGCTAAGAACCCTAATCAAGATCTTGTGTTCTGCTGCTAAGGAAAGGAATGCA
>gnl_Nelnu_v1.0_NNU_009590-RA
ATGGCCGGACCGACGGCGAGAATACCGGGGAACTGCCGGAACATTAATTCTGGTGATCGTGAGGTTGAATGGTTCGGGGGAAGGCCCAGCTTCCCCGTTCCCGATGTGTTTTTTGGCTTCCTCGAGGAAGGAGATGGGTCGCCGGAAATCTGTTCCGATAAGGGCGATGGCTATAACCAAGACGGAGCTGGTTTCCTCGTCGACGAGGACGAGGAGGAAGAAAGTTCTAGCAACGCTGAGGAGAGCAAGGCGTTTTGGGAGAAGCAGCACCAGCTTCTGCAAGCGACCTTGTGCAGGACCAGCTCTCTGGAATCCAAAATCAGACAAGCCACCAAAGAGGCCATAACGGAATGCCAGTTGGCAGGAAACATTTGCATTTGCCGGAAACCCGTAGCCGGAGGTTGCCGGAGATGCTTGCAGCGGGAAGTTTCTGACCATCTTCTCAAGGCTGGTTACAACAGTGCCATATGTAAATCCAAGTGGAGAAGCTCCCTAGACATCCCATCAGGAGAACACACCTATCTCGATGTGGTGGAAAACAATCCCAAGAAAGGGGATGTGAGAGTAGTGATCGAGTTGAATTTCCGGGGTGAATTCGAGGTGGCGAGAGCAAGTGAAGAATACAACCGGTTAATCAAACGGCTTCCTGAAGTTTTCGTCGGAAAGGCCGAAAGGCTACGTACTCTGATCAAGATATTGTGTTCAGCCGCTAAGAAATGCATGAAAGAAAACAAGATGCACATGGCTCCATGGAGGAAACACAAATATATGCAGGCCAAGTGGTTCGGAACCTGCGAAAGAACGACGCATGCCCCACTATTTCCGGTGGGATATTCTGACCGGCCGACAAGGCCAAAAGCTTCTATGCTAACATTCGATTTGTTGGAGAAGTTGCCCAGCTTGCATTGTACAGCGGTTGAAGTTGTG
>gnl_Nelnu_v1.0_NNU_017201-RA
ATGGCCGGAGCGATGGCGAGAATACCAGTGTTTCACCGGAGTTTTCAGTCTAGTGAAGGCGAGGCTGAATTGTTCGGCGGAAAGCCGAGCATGCCTGATATGTTTTTCGGATTTCTAGACGAAGGCGAAGAGTCGCCGGAGAGATGTTTCGATAATGGCGGTGGGCAAAACCAAGATGGAGTTGACTTCCTCGTCAACGAAGAGGAAGAGGAGGAGGAGGAGAATACTAACAGTGCCGAGCAGACCAAAGCTTTCTGGGAGAAGCAGCACCAGCTTGTGCACGCAACGTTGTCCAGGACTAGTTCTCTGGAATCAAAGATCAGACAAGCCACCAAAGAGGCCCTAAGAGAATCCCAGTTGAAAGGAAATATTTGCGTTTGCCGGAGGCCGGTAACCGGAGGTTGCCGGAGTTGCTTGCAGCGAGAAGTTTCGGACCATCTTCGCAAGGCCGGTTACGACTGTGCCATATGCAAGTCCAAGTGGAGGAGCTCTCCAGACATCCCATCAGGAGAACACACCTACCTGGATGTGCTGGAGAAAAGTCCTAAGAAGGGGGAGGTGAGAGTGGTGATTGAATTGAATTTCCGGGCTGAGTTCGAGGTGGCAAGAGCAAAGGATGAATACAACCGGTTAATCAACCGGCTTCCCGAAGTTTTCGTTGGAAAGGCTGAAAGGCTAAGAACCCTAATCAAGATCTTGTGTTCTGCTGCTAAGGAATGCTTGAAAGAAAACAAGATGCACATGGCCCCTTGGAGGAAGCACAAGTACATGCAAGCCAAGTGGTTCGGACCGTGCGAACGAACCACGCCGGCTCCATTGTTTCCGGTGGGATTTTCTGACCGGCCGGCAAAGCCAAGAGCGTCGATGCTAACGTTCGACTTGCTAGAGAAATTGCCAAACCTACATTGTACAGCGGTTGAAGTTGTG
>gnl_Nelnu_v1.0_NNU_017319-RA
ATGAGCTCAACCAAATTTGCCCTAAGAGAATCCCAGTTGAAAGAAAATATTTGCGTTTTCCGGAGGCCGATAACCGGAGGTTGCCGAAGGTGCTTGCAGCGAGAAGTTTCGGACCATCTTCGCAAGGCCGGTTACGACTGTGCCATATGCAAGTCAAAGTGGAGGAGCTCTCCAGACATCCCATCAGGGGGAGTGAGAGTGGTGATTGAATTGAATTTCCGGGCTGAGTTCGAGGTGGCAAGAGCAAAGGATGAATACAACTGGTTAATGAACCGGCTTCCCGAAATTTTCGTTGGAAAGGCTGAAAGGCTAAGAACCCGAATCAAGATCTTGTGCTCTGCTGCTAAGGAAAGGAATGCA
>gnl_Orysa_v7.0_LOC_Os01g54340.1
ATGGTTATGGAGGACGGCGAGATGAGCCTGTCGAACCTGGTGCTCGGCTTCTTCGAGGAGGCTGAGAGGGAGCAGAGATGGCCGGAGAACGGCGACGACGACGACGAGGGCTCCAGCGGCAGCGGCGCCGCCGAGAGCAAGGCCTTCTGGCAGAACCAGCACTCCCAGCTGCATGAGGCTTTGGCCAAGACCAGCCAGGTAGAGAGCAGGATACGGGAGGACACGGAGGAGGCAATCAGGAAGATGCGCGCCGCGGGCGCCGTCTGCTCCTGCGCGAGGCGGGCGGCGGCCGGGGACTGCCGGAGCTGCACGCTCCGGCATGTCGACGAGCGGCTGCGCGACGCCGGGTACAACAGCGCCATCTGCAAGTCCAAGTGGACGCGCTCGCCGGACATCCCTTCAGGCGAGCACAGCTACGTGGACGTGGTGGTGCAGACGAGGAGCGGCAAGGCGGTGCGGGTGGTGGTGGAGCTGAACTTCCGCGCCGAGTTCGAGGTGGCCCGCGCCAGCGCGGAGTACCGCGCGCTGGTGACCGCGCTGCCGGAGGTGTTCGTCGGACGCGCCGACCGGCTGCGCGCCGTCGTCAAGGCCATGTGCGCCGCGGCCAAGCAGTGCATGAAGGAGAACAACATGCACATGGGCCCCTGGAGGAAGCACAAGTACATGCAGTCCAAGTGGCTCGGCACGCCAGAGCGTGTCGCGGCCGCGGCGGCGGCGCCGGTGGCGGTCTGGTCGCCGGAGAAGCAGACCAAGTTCAGGGCGTCCATGCTCAGCTTTGACTTCGCCCGGGCCGCCGTGGAGGTTGCG
>gnl_Orysa_v7.0_LOC_Os05g44300.1
ATGGTTGTGGAGGAGGCCGTCGTCGCGGCCGGCAATGAGATGAGCCTGTCCAACATGGTGCTCGGGTTCTACGAGGAGGCCGAGCTCCAGAGCTCGCCGCCGGGAGACTGCGCCGCCGCCGCCGGTGACGACGACGACGGCAGCGACGACGAGGGGTCCGGCGGCGCCGCCAAGTGCAGGGCGTTCTGGAAGGAGCAGCAGTCGCAACTCTACGAAGCGCTGGCCAAGATGAGCTCGGCGGAGAGCAGGATCCAAGCGGACGCGGAGGAGGCCATGAGGCAGATGCGCGCGGCGGCGGCGGGCGCCTGCTCCTGCGCGAGCCGCGGCGCGGCGGCGGCGGCGGCAGGCAGCGGAGGCTGCCGGAGCTGCACGCTCCGGTTTCTCGCCGAGCGGCTGCGCGACGCCGGGTACAACAGCGCGATCTGCAGGTCCAAATGGCCGCGATCGCCGGAAATTCCTTCAGGGGAGCACAGCTACGTGGACGTGGTGGCGCCGACCAGGAGCGGCAAGGCGGTGCGGGTGGTGGTCGAGCCCAGCTTCCGCGGCGAGTTCGAGATGGCGCGCGGCGGCGCGGGGTACAGGGCGCTGGTGGCGTCGCTGCCGGAGGCGTTCGTCGGCCGCGCCGATCGGCTGCGCGGCGTGGTGCGCGTCATGTGCGCCGCGGCGAAGCAGTGCGCGCGGGAGAGCGGCATGCACATGGCGCCCTGGAGGAAGCAGCGGTACATGGAGGCCAAGTGGCTCGCCACGCCGGAGCGGGTCGCGCCGCCCGGCAACGCCGGCGGCGCCGGCGACGCGGTGGCGGTCGGGTCGCCGTCGTCGCCGCTGTCGCCGGGGATGACGAACAGGCAGATGCAGCCCAAGTTCAGGGCGTCCATGCTCACGCTCGACTTCGGCGGCCGGACCGCCGTGGAGGTCGTG
>gnl_Phavu_v2.1_Phvul.005G103100.1
ATGTGCACAGCCATCGACACTGAATTCCGCATGTTTCCCGTTTCTGTTCCCAACTCCGGTGGACTATTCGTGAGTCTTTCCGACACCGTTTTTGGCTTTTGGGAGGATCTCCGGGACCCGTCGGAGAATTCATCCATCTACGGCGACCTTCTTGATGAGGACGATGGCAATCTTTGTTCTATGGAAAACAATCACAAAGCTTTCTGGGAAGAACAATACCACCTTCTCCAGGCAAGTTTATACAGAAGTAGCTCAATTGAGACAAGAGTTGGGCAAGCTACAAGGGAAGCTCTGAAAGAGTTAAATATGTGGGATATGCAGTGCCTTTGCCGGAGAGAATTGAATGTTAAGAGCTGTCTGAATTGTTTGAGGAGGGAAATATGTGATCGTTTGTTGAACCTTGGTTACAATTCTGCTATTTGCACATCTAAATGGAGGACTTCCTCGGAAATCCAAATATCAGGGGAGCATAGTTATCTGGAAGTGATGGACAACTCAAACACAAAAAGAGAAGTAACAAAAGTGGTAATTGAATTGAATTTTCGAGCAGAATTTGAGATGGCACGTGCTAGTGAAGAGTACAACAGATTAATTACTAGGTTACCAGAGGTGTTTGTTGGAAAAGCAGAGAGGTTACGAGTCATAATTAATATTATGTGCTCAGCTGCAAAAAAAAATATGAAGGAAAAGAAAATGCACTTAGGACCTTGGAGGAAACAAAGGTACATGCAAGCAAAGTGGCTTGGTATGACAGATAGAGACATGACAGTGCCACTTCCCACTGTTTACAAATCACGACCACGAAAATATAAGGCTTCAATGCTCACTTGCGATTTAGTAGAAAATATTCCTGGGCATCACTGTGTTGTACTTTGC
>gnl_Phavu_v2.1_Phvul.011G119300.1
ATGGCCAAAGAATTCTTCACTGGTTCGGCTACTGCCCGGAGCTCCGACGAACTTAGTTTAGCTGATATAGTTTTTGAGAGTTGGGATTCATTCGATTCCAATAACAACGACGATGTTGATGAGAAAAACAACAACGATGATTCTATCTGTGCTTCAGAAAAGTGTAAAGCCTTTTGGGAGGAAAAAGATCAGCTTCTTAAGGGAATTTTGAGCAGGACTAGTTCATGTGAGAAAAAAGTTAGGGAAGCAACAAAGGAGGTTGTAAGAGAAATGAAGAAATCTGAGATGATGTGTTGTTGCCTGCCTCAAGTGGTGGCTAAGAGTTGCAGGAAGTGCATGCTGAGAGACATATGTGATCGATTGTTGAACCTCGGCTACAATTGTGCCATTTGCAAGTCTAAATGGAGGAGTTCATCAGAAATCATATCAGGGGAACACAGATATTTGGAAGTGACAGATGATTTATCAAACACCAAAAGAGAACAAGTAATAAAAGTGGTGATTGAATTGAGCTTTAGAGCTGAATTCGAGATGGCATCTGCGAATGAAGAATACAAGCAATTAATTAAGCGATTGCCAGAAGTGTTTGTTGGGAAAACAGAGAGGTTAAGAGCATTGGTGAAGATTATGTGCTCAGCTGCTAAAAAATGCATGAAGGAGAAAAAAATGCACATTGGGCCATGGAGGAAACACAAGTACATGCAAGCTAAGTGGTTTGGAACGTGCGAAAGGTCCACAATGGAACCACTGCTGATAATGAACTCTACTTCACGCCAACCAAAACCTAAGGCTTCAATGCTCACTTTTGATTTATTGGATAACATTCAAGGCTTGTACTCTACTACAGTTGAAGTAGTG
>gnl_Phavu_v2.1_Phvul.006G184800.2
ATGGGTGGATCCTCCATGGCCGCCGCAAGAGTCACCAGGTTTCTGGCCACCCGCCACCTCCGCGACCACCGTGACACTTGTGTCGCCGACGTTGAATTCGAGTTTCTCCACGACGGAGAAACGTTGTTGGCCCACAGCGCCTGCAGCGACGACTGTCAGAACCCCAACGAAATCGAGTTCGACGAAGACGAGGATCACCGAGATACCGTCGAACAGAACAGAACCTTCTGGGACAACCAGCACCAGATTTTGCAGGCCAATGCGTACAGAACAAGTTCTTTGGAGTCAGGGATAAGAAATGCGACCAAAGAAGCGCTTCAGAACATACAAAGCGCAGAAACGGTGTGCGGTTGCGGCAGACAGATACCTCTCACCACTTGCAGAAACTGCTTGATGAGAGAAGTTTCTGGGCGGCTTCAGAAAGCAGGTTATAACAGTGCTGTCTGCAAAACAAAATGGAGAAGCTCACCAGATATTCCATCAGGTGAACACAGTTTTTTGGATGTAGTGGAGAACTCAAAGAGGGGGGAGATGAGGGTGATTGTGGAGCTGAATTTGAGAGGAGAGTTTGAGATAGCAAAGGGAAGTGAGGAGTATAACAGACTTGTTGGGAAGCTGCCAGAGGTGTTTGTGGGGAAGGTAGAGAGATTGAGCAACCTGATAAAGGTACTGTGTGTGGCAGGGAAAAGGTGCATGAAGGAAAAGAAAATGCACATGGGGCCATGGAGGAAGCATAGGTACATGCAAGCCAAGTGGTTAGGTCCATGTGACAGGAACACTTCCACAACCTCAGTCTCAATGGGATATTCTGAGAGGATACCAATGCCAAAGCCAAGGCAAAAGGCATCCCTGTTGACTGTTGATCTGCTAGACAATTTTCCTAATATGCACTGCACTGCTGTTGAGGTTGTG
>gnl_Poptr_v3.0_Potri.004G044300.1
ATGCCTGGTGCGAGAATTAGAATCCCATTTAATCAACGAAACTTGATGTCTAACATTAATCAGTTCGAGTTTCTTGATGAGCCGGCGGCGAGTTTATCCGATATGGTTTTCGGGTTTCTCGAGGATGGTGACTGGTCGTCGGGGAGCTCTGGTAGTGAAGGGTGTCATGAGAATGAAATGCTGGAGTTAGAAGATGAAGGGGAAGAGAATAATGGAAATTTTGAAGAGGACAAGAGTTTTTGGGAGAACCAACATCAGCTTCTACATGTAAATATCACAATTCTTCATTCAATTATTAATTACTATGTTTTTCTCCGGTGGCAATATGTTCAACCTTGTCTAATTTCTGTTTTGTATTGTGGTGTCCAGGCTACCTTGTTCAGGACCAGCTCCTTGGAGTCAAGGATTAGAAGTATCAGCAAAGAAGCGTTGAAGGAAATACAAATGGCTGGAACCATCTGTGGTTGTGGTAGACCAATGGCCGCCTCCTGCCGGAGTTGCTTGATGGCAGAAGTCTCTAGCCGTCTTCGGAATGCCGGTTATAACAGTGCTATCTGCAAGACTAAATGGAGAAGCTCTCCAGGAATCCCGTCAGGAGAGCACACCTTCATGGATGTAATAGACAATTCAAGTTCTAAAAGAGGAGAGGTGAGGGTTATAATTGAATTGAATTTTCGGGCCGAGTTTGAGATGGCTAAAGCAAGCGAAGAATACAATCAGCTCGTCCACAGATTACCAGAAGTGTTCGTCGGGAAAGTTGAAAGATTAAACTCTGTAGTGAAGATCTTATGCTTGGCTGCAAAGAAGTGCATGAAAGAAAAGAAAATGCACTTGGGGCCATGGAGAAAGCAGAGGTACATGCAAGCAAAATGGCTTCGGACAACATGTGAAAGGTCAACATCCATGCCTCCCTTCTCGATGGGATCTTCGGGCCGATTGCCAAGACCAAAGGCGTCCATGCTCACAGTGGATTTGAAAGAGATGTTGCCTGATGTACATTGCACCGCAGTTGCGGTTGTG
>gnl_Poptr_v3.0_Potri.013G129900.1
ATGGCTCAAGTCATAGCCAGATTGCCTCTAAACTACCGGAGTTTTGAAGAGAATGTTGGGTTTTCCGACGATCCGGCGTATTTTACCGACATTGTTTTCGGTTTTTTGGAAGAGCAAGAAGTGTCTCCTGATGGCTCATGTGCCTCGGGTGGTGAATATAACGAGGAGGATGAAGATGAGATTAGTCCTTGTAATGTTGAAGAGAACAAAAAATTTTGGGATGAACAAAACCAACTTCTTCAGGCAACATTGTATAGGACAAGCTCTCTTGAGGCCAAGATTCGTCAAGCTACAAAAGATACTCTGAAGGAAATTGATGTGGTAGGCATGCATTGTTTGTGTGGGAAACTGGTGGCCGGAGATTGCCGAGATTGCCTGCAAAGAGAAATCTCAATCCGGCTTCAAAATGAAGGTTATAATTGTGCCATCTGCAAGTCTAAGTGGAAGAGATCTGAAGAAATCCCTTCAGGGGAACACACTTTTTTGGAAGTGGTGGGCAAATTAAGTTCAAAGAAAGGAGAGGTGAGAGTGGTAATTGAGTTGAATTTTCGAGCCGAATTCGAGATGGCGAAAGCAAATCAAGAATACAATCAACTAATTAGCCGGCTACCAGAAGTATTTGTAGGCAAAGCAGAAAGGCTAAAGGCCTTGATCAAAATACTATGTTCTGCGGCTAAAAAGTGCATGAAGGAGAAGAAGATGCACTTGGGTCCATGGAGAAAGCATAAATATATGCAATCCAAGTGGATAGCCACATGTGAGAGAACAACACCAGCACCGTTGCCCGGGGGGTTTTCGGACCGGACGGCAAAGCCTAGAGCATCCATGTTAACTTATGATCTATTGGAGACTTTGCCTGTCTTGCATTGTACAGCAGTTGAAGTCTTG
>gnl_Poptr_v3.0_Potri.011G053300.1
ATGATGTGTAGAGCAAGGATTAGAATCCCGTTTGATCAACAAAATTTGATGTCTAACGTCAACCAGTTTGAGTTACTTGATCAACCGGCGCCGAGTTTATCCGATATGGTTTTCGGGTTTCTTGAAGATGGTGAGTCCTGGTCGGAAAGCGGGAGTAGTGAAGGGTATCATGAAAATAAGATAATGGATTTGGAAGAGGAAGAGGAAGAGAATAATGGCAATGTGGAAGAGAACAGGAGTTTCTGGGAGAACCAACACCAGCTTCTACATGCAACCCTGTGCAGGACTAGCTCCTTGGAATCTAGCATTAGAAGTATCACTAAAGATGCATTGAAGGAAAGACAAATGGCTGGAAATTGTGGTTGCGGTAGACCAATGGCTGCCGGCTGTCGGAGTTGCTTGATGGCAGAGGTCTCTAGCCGTCTACGAAATGCCGGTCACAATAGTGCCATTTGCAAGACTAAATGGAGAAGCTCGCCTGATATCCCAGCAGGAGAGCATACTTTTATGGATGTGATAGACAACACAGTTTCAAAAAGAGGAGAGGTGAGAGTTATAATCGAATTAAATTTTCGGGCAGAGTTTGAGATGGCTAAAGCAAGCGAAGAATACAATCAACTTGTCCACAGATTGCCAGAAGTGTTTGTTGGGAAAGTTGAAAGATTAAACTCTGTGATTAAGACCTTATGCTTGGCTGCAAAGAAGTGCATGAAAGAAAAGAAAATGCACTTAGGGCCATGGAGAAAGCAAAGGTACATGCAGGCAAAATGGCTTGCGACGGCATGTGAAAGGGCAACGTCTATGCCTCCCTTGTCGATGGGACATTCCGGTCGATTGCTGAGGCCGAAGGCATCGATGCTGACGGTGGATTTGAAAGAGATGCTTCCTCATGTACATTGCACTGCAGCTACGGTTGTGTGG
>gnl_Poptr_v3.0_Potri.019G099600.1
ATGGCTCAAGTCATAGCCAGAATACCTTTAAACTACCGGGGTTTTGAGGAGGATGTCGGATTTTCTGATGATCCGGCGTATTTTACTGACATTGTTTTCGGGTCTTGGGAAGAACAGGAGGTGTCACATGAGAGTTTATGTACCTCCGGTGATTATAATGAGGATGATGATGATGATGAGATTAATCCTTGTAATGTTGAAGAGAACAACAAATTTTGGGAAACACAAATCCAACTTCTTCAGGGAACATTGTATAGAACAAGTTCTCTTGAGACCAAAATTCGTCAAGCTACAAAAGAAGCTATGAAGGAAATTGATGGGGTTGGCATGTATTGTTTGTGTGGGAAACCGATGGCCGGAGCTTGCCGGAATTGCTTGCAAAGAGAAATTTCAATTCGGCTTCAAAATCAAGGCTATAATTGTGCCATTTGCGAGTCCAAGTGGAAGAGATCTGAAGAAATTCCTTCAGGGGAACACACTTTTTTGGAAGTGGTGGACAAATTAAATTCAAAGAAAGGAGAAGCGAGAGTGGTAATTGAGTTGAATTTTCGAGCCGAATTTGAGATGGCGAAAGCAAATCAAGAATACAAACAGCTAATTAACCGGTTACCGGAGGTATATGTAGGCAAGACGGAAAGGCTAAAAGCCTTGATCAAGATATTATGTTCAGCAGCTAAAGAGTGCATGAAGGAGAAGAAGATGCACTTGGGTCCATGGAGGAAGCTTAAGTATATGCAATCTAAGTGGGCAGGCACATGTGAGAGAACAACACCAGCACCATATTTTCCTGGTGGATTTTCGGACCGGCCGCCCAAGTCTAGGGCATCCATGTTAACTTGTGATCTATCGGAGGCTTTGCCTGTCTGGCACTGTACAGCAGTTCAAGTTTTG
>gnl_Prupe_v2.1_Prupe.4G048200.1
ATGGCTACAACTCCTGCCACCGCTCAACAATTACTGGCGGCGAGTTTTTCCGGCATGGTTTTCGGGTTTCTTGAGGATTGTCAAGAATTCCGGGAAAGCTATAGCAGCAGCAGCGATGGAAGCCAAGAAAATGAAGCCTTCTTGCTAGATGAAGAGGAAGAAGAGGCTGGAGATCAGGAGGAGAAGGACAGGAGGTTTTGGGAAAACCAGCACCAGCTTTTACAAACGACCTTGTGCAGAACTAGTTCTCTTGAGACGAGAATTAGGAGTGTGACAAAAGAGGCGGTGAATGAGATAAATAGGGAAGGGACAGAGTGTGGTTGTGGGAAACCGATGGCTAGCGGTTGCCGGAGCTGCCTAATGAGAGAAGTTTCCGGCAGGCTTTGCAATGCTGGTTACAACAGTGCCATCTGCAAGTCTAAGTGGAGGAGTTCGCCGGATATTCCTTCAGGAGAGCACACATTTATTGATGTGGTGGACAGTTCAAACCCTAAGAAAGGAGAGGTGAGGGTGATTATAGAACTCAACTTCAGAGCAGAGTTCGAGATGGCCAGAGCAAGCAATGAATACAATAATCTGGTGAACCGGCTTCCTGAAGTGTTTGTTGGCAAAGTTGAGAGACTACAAAACCTAATTAAAATCTTATGCTCAGCTGCAAAGAAATGCATGAAGGAGAAGAAAATGCACATGGGGCCATGGAGGAAGCAGAAGTACATGCAAGCTAAATGGCTCAGTCCCTGCAAAAGAACAACATCAACACCACTTTTGTCAGTGGGAAACTCTGGCCGGTTGCGGCCAAAGCCGAAGGAATCCATGCTAACGGTAGATTTGCTGGAGATGCTGCCTAACAGTTATTGCATCACAGCAGTTGAAGTTGTG
>gnl_Prupe_v2.1_Prupe.3G131700.1
ATGGCCGGAGCGATGGCTAGAATTCCGGTGATTCGCCGGAGCTCCGACGATATTTTGGAATTTCCCGGCAGCGCTGTAAGTCTCGCCGACATGGTTTTGGGTTTCATCGAGCAAGTCGAGGTGTCGCCAGAGAATATTACCTCTGGCTCCGATGAGGATGAGGAGAATTCTTTCAGTGTGGAAGAGAACAAGGCATTTTGGGAAGAACAAGACCAACTTCTCCAGGCAACATTGTGCAAGAGCAGTGGCATTGAGACCAAAATTCGGCAGGCCACCAAGGAGGCGTTACGGGACATAAACTCGTCGGCCGCAGAATATTGCGTGTGCTCGAAGCCTGTGTTTGGCGGTTGCCGGAGTTGTTTGCGCAACGAATTATGCAATCGGCTCATAGATTTTGGGTACAATTGTGTCATTTGCAAGTCCAAATGGAGAAGCTCAACAAGTACCCCAGCAGGAGAGCATACTTATTTGGAAGTGCTGGACACAAGTTCAAAGAGAGGGGAGATTAGGGTGGTGATTGAGCTGAATTTCCGAGCTGAGTTTGAGATGGCCAGAGCCAGCGAAAACTACAACAGATTAATCAGCTGGCTGCCCGAAGTGTTTGTTGGGAAAGCCGAAAGACTAAGAGCCTTGATCAAGATTCTGTGCTGCGCAGCCAAAAAATGTATGAAGGAGAAGAAAATGCACTTGGGACCATGGAGGAAGCACAAGTACATGCAAGCCAAGTGGTTCGGGACGTTCGAGCGGTCCACGCCAGGGTCCTTGCCGGTCAGATTTGCAAACGGGCCGCCCAAGCCAAAGGCTTCCATGCTGACCTTTGATTTGCTGGAGGCCATGCCTGGCTTGCATTGCACTGCAGTTGAAGTTGTG
>gnl_Solly_v2.4_Solyc03g006410.2.1
ATGGCTAGAAGAACAATGAGTCATCGGATTTTAACGTGCGATAAGTTGGAAATAGTGACATTTTCCGGCGACCCCGCATCGATAAATATTTCCGATACTATTTTTGGTTTTTTCGATAATGAATCATTGAAAAGTATTCATCTCGATTTTTGTGAGCATAATGAGAATATTGATGATGAAGGCGAAGAAAAAGATGAGTCTGAAAATGTTGAAGAAAATCAATTTTGGGAAACACAACATCAACTTTTACAAGGTGTTCTATATCGGACTACTTCCTTGGAATCACAAATTCGAAGCATTACAAAGGAGGCAATAAAAGAAGGAAATGAAATTATATGTAGTTGTCGCAGAACGCTGGATGACGGCTGCAAAACCTGCCTCATGAAGGAGGTTTGCAGCCGTCTGCAAATTGCAGGGTTCAACTCTGTAATTTGCAAGTCGAAATGGAAGAACTCTCTAGATATTCCATCAGGTGAACATACATTTATAGATGTGATTGACTTATCAAATCCTAAAAAGGGTGAAGTAAGAGTTATCATAGAGCTAAATTTTCGTGCCGAATTCGAGATGGCACGAGGATGTGAAGAGTACAATCGATTAGTAAAAAATTTACCAGAAGTATTTATTGGAAAAATCGAAAGATTGCTATCGTTGATCAAGATTTTGTGCGCGGCGGCCAAGAAATGCATGAAGGACAAGAAAATGCACATTGGGCCGTGGCGTAAACAAAAATACATGCAAGCAAAATGGCTTAAAACCCGTGAACGTGTGGAGGCGGCCAAGTTAACCTACTCGTCCTCTATGGACGAGTATTCTAGTCGGCCGCCTCCACGGCCAAGGGCCTCCATGCTCACGGTTGATTTGTTGGAAAATTTGCCAAATTTACATCTCATCACGGCAGTTGAAGTATTG
>gnl_Solly_v2.4_Solyc02g078150.2.1
ATGGTCGGAGTTATGGCTCGGAAACCTCTAAATCACCGGATTTTGACGTGGGACCACCGGGAAATTGAGATTTCCGGTGAGCCTACTATAAACAATTCCGATACAGTTTTCAGCTTTTTGGATGAGGAGGTTCAAAGTTCGTCACCGGAAAGTATTAACGACGATGTTTATGTTAATAATCGAGATGACGAGGACGATGATGACGACAACGAAAACAAAGAAAATGTTGAAGACAATCAATTTTGGGAAAATCAACATCAACTTTTACAATCTGTATTATGCCGAACAACATCGTTGGAATCACAAATCCGAAGCATTACTAAAGAAACAAAGCAATCGGAAAATGTTTGCTCTTGCCGGAAAATGGTCGGAGATGGCTGCCGCAACTGTCTTATGAAAGAGGTGTCCAGTCGTTTACAAAATGCTGGGTTTAACTCAGCAATTTGTAAATCTAAATGGAAAAGCTCACCGGATATTCCCTCAGGTGAACATACATTTATAGACGTGGTGGATAACTCGAGCCTTAAAAAAGGAGAAGTCAGAATAATTATAGAATTAAATTTTCGATGTGAATTTGAATTAGCAAAAGCAAGTGAAGGATACAATCGACTAGTGAAATGCCTACCAGAAGTGTTTGTAGGGAAAATAGAGCGATTATTGTCAGTAATAAAGATTTTGTGCAATGGTGCTAAGAAATGCATGAAGGTGAAGAAAATACACGTTGCACCATGGCGGAAACAAAAGTACATGCAAGCTAAATGGCTTAAAACAGTGGAACGGACGGCAGTAAATGTTAAATCGCCGGTAACAAACGCAGAATATACAAGTTACGATCCACTGCCACGGCGGCCAAGACCGTCGATGCTCACAATGGATTTTTTGGAATTTGTGCCAAATTTACATTGCACTGTAGTTAAAGTTGCC
>gnl_Solly_v2.4_Solyc02g078160.2.1
ATGGTCGGAGTAATGGCTAGGAGACCTCTAAGTCACCGGATTTTGACGTGTCACAACCGGGAAAGTGAATTTTCCGGCGACCATGCCATAAATATTTCTGATACTATTTTTAGTTTTCTTGATGAGGAGGGTTCGTCAACAGAAAGTGTTACTGATGATGTTTATGTTGAAGATGAAAATGAAGAGAAAGAAAATGTTGAATATAATCAATTTTGGGAAACTCAACGTCAGCTTTTACAATCAGTATTATGCCGGACGACAACATTAGAATCACAAATCCGAAGCATTACCAAACAAACCTTAAAAGAAGCATCAAAAAATTGCAGCTGTAAAATGGTGAATAATATTAGTATTACTACTAGTTGTCCAAATTGTCTGATGAAGGAGGTGTGCACTAGCCTACAAAATGCTGGTTTCAACTCAGCAATTTGCAAGTCAAAGTGGAAGAGTTCACCAGATATTCCCTCAGGTGAACATACATTTATAGACGTGATAGACAATTCGAGCACCATGAAGGGAGAAGTAAGGATAATTATCGAATTAAATTTTCGAGGGGAGTTTGAATTAGCGAAAGCAAGTGAAGAATACAATCGACTAGTGAAATGCCTACCAGAAGTGTTTGTAGGGAAAATAGAGAGATTATTGTCAGTAATAAAGATTTTGTGCAATGGTGCTAAGAAGTGTATGAAGGATAAGAAAATGCATATTGCGCCATGGAGGAAACAAAAATACGTGCAAGCTAAGTGGCTTAAAACATGTGAACGTATGAGTACTACTTCTAAATCTCCATTGTCAGCTGAAGAACATTGTTATTCGAATCGATTATCGCGGCCCAAGGCATCGATGCTTACTGTTGATTTACTGGGAAATATTCCGAGTTTATGTCGTAATGCAGTTGAAGTGGTG
>gnl_Solly_v2.4_Solyc07g053900.2.1
ATGGCTGCAAAGAATTCAGATGAACCCGAAGGCCTGTATGAGTTGACTTTTGGGTTCACAGACGAAGGGATCGAGTTTCAATCATGTGAAAATTCATTAAAATCGAATATTAGTTATAATAGCGAAGAAATACTGATGGAAGAGGAGGAGGAGGAAAATGTTAACGATAGCGAAGAAAATAAAGCATTTTGGGCATCACAAGAAGAGCTTCTTAAGACAACATTGTGTAGGACAACTTCTTTTGAGTCAAAAGTTAGAAAAGCAACAAAAGAGGCTTTAAAAGAATTGAAATTCACAAGTTTCAAATGTAGCTGCCGGAAAATGGTATCCGATGGTTGCCGGAAATGTATGCAAAGAGAAATCTCCGATCGACTTACAAACGAAGGTTATAATTGCTTCATTTGCAAGTCGAAGTGGAAAAGCACACCCGAAATACCTTCAGGTATATTATTAAGTGATAAAATGACCTTACTATCACGATCCACTGAGATTCAGCTCAAAAAGACAAAAAGTGCCCTAACTTTGATATGTTTATTGTTTTTCATTTTGAAAGGTGAATATACATACATTGAAGTGATGACAAACGCAAGTTCAAAAAAAGGTGAAATGAAGGTGATTATAGAATTAAATTTTCGAGGGGAATTCGAAATGGCACGTGTTAACGAAGGGTATAATCGTCTAGTTGAAAAATTGCCGGAAGTATACGTCGGAAAAATCGAAAGGCTTAGAAATTTAATAAAAATATTATGTTGTGCTTCTAAAAAATGCATGAAGGAAAAAAAAATGCATATGGCTCCATGGAGGAAGCACAAATACATGCAAGCCAAATATCTAGGCTCGCCGGAAATTAAGTCGGAGACAATTTTTCCGGTGAATTATCTCCGGCGGTTGCCAAGGCCAAGTGGTTCAATGCTCACTTTTGATTTGCTTGATAGCTTGACCCCGGCGATCAAAGTTATT
>gnl_Sorbi_v3.1_Sobic.003G293900.1
ATGGTGATGGAGGAGGCGGTAGACGGTGAGATGAGCTTGTCGAACATGGTGCTGGGCTTCATGGAAGATTTCGAGAGGGACCATCAGCGACGGTTGGAGAACGACGACGACGACGACGAGGGCTCCAGCGGTGGCGACACCGCCGAGAGCAAGGCCTTCTGGCAGACACAACATTCCCAGCTGCATGAGGCTCTGGCCAAGACGAGCCCGGCCGAGAGCAGGATCCGCGCGGACACGGAGGAGGCCGTCAAGAGCATGCGCGCCGCCGCGGCCTGCTCCTGCACGGGAAGGGGAAGACCCGCCGCCCGGGACTGCCGGCTGTGCATGCTCCGGCACGTCGCCGACCGGCTGCGCGACGCCGGCTACAACAGCGCGCTCTGCAAGTCCAAGTGGACGCGCTCGCCGGACATCCCTTCAGGCGAGCACAGCTACGTGGAGGTGGTGGTGCAGACGAGGAGCGGCAAGGCGGTGCGCGTGGTGGTGGAGCTCAGCTTCCGCGCCGAGTTCGAGGTGGCGCGCGCCAGCGCCGGGTACCGCGCGCTGGTGACCGCGCTGCCGGAGGCGTTCGTGGGGCGGGCCGACCGCCTGCGCGGCGTCGTCAAGGTCATGTGCGCCGCGGCCAAGCAGTGCATGAAGGAGAACAACATGCACATGGGGCCCTGGAGGAAGCACAAGTACATGCAGGCGAAGTGGCTCGGCACGCCCGAGCGGACGGCGCCGGCGGCCGTGGCGGCGACGCCCGTGGTGGTTCCGTCGGTGACGGTCGTCGGCTCGCCGGAGAAGCAGACCAAGTTCAGGGCGTCCATGCTCACCTTCGACTTTGGCCGGAACGCGGTGGAGGTCGCG
>gnl_Sorbi_v3.1_Sobic.009G200900.1
ATGGTTGTTGGTGAGGCGGCCGCCGCCGCCGGCAACGAGATGAGCCTGTCCAACATGGTGCTGGGCTTCTACGAGGAGGCCGAGAAGGAGAGGTGGCCGCCGGAGGACGCCACCGCTGCCGCTACTACCGCCGGCGATGGCGGCAGCGACGACGACGATGACGAAGGATCAAGCCCCAGCGGCGGGCGCGCCCAGAGCGCGGCGTTCTGGCGGGAGCAGCGGTCGCCGCTGGCCAAGACGAGCTCCGCGGAGAGCCGGATCCAAGCGGACACGGAGGAGGCCGTCAGGCAGATGCGCGCCACGCCCGGCGGCGTCTGCTCCTGCGCGACCCGCGCGGCCGCAGCCGCGGGAGGCTGCCGGGGCTGCGCGCTCCGCTTCCTCGCCGACCGGCTGCGCGACGCCGGGTACAACAGCGCCGTCTGCAGGTCCAAGTGGTCCCGCACTCCCGAAATCCCCTCAGGGGAGCACAGCTACGTGGACGTGGTGGTGCCGACGAGGAGGAGCGGCAAGGCGGTGCGCGTGGTGATCGAGCCCAGCTTCCGCGCCGAGTTCGAGATGGCGCGGGGCGGCGCGGAGTACAGGGCGCTGGTGGCCGCGCTGCCGGACCTGTTCGTGGGCCGCTCGGAGAAGCTGCGGGCCGTCGTCAGGGTCATGTGCGACGCGGCCAGGCAGTGCGCGCGCGAGAGCGGCATGCACATGGCGCCCTGGAGGAAGCACCGGTACATGGAGGCCAAGTGGCTCGGCACGCCGGAGCGCGTCGTCGCGCCGGGCGGCACCGGCACCGGAGCTGGAGGGGCGGCGGTGGCCATCAGGGTCGGCTCGCCCGAGAAGCAGACCAGGTCCAGGGTCAGGGCGTCCATGCTCACGCTCGACTTCGGCGGCCGGACCGCGGTGGAGGTCGTG
>gnl_Spipo_v2_Spipo19G0000100
ATGAAGGCAACCACACCACACCGACTACAGCTGGCGGGCCAGGGGCGCCACGAAGGAATCAACCTCGAGGATCACAAACCGCGTCAGCTGTCCACTGGGATCCAGCTCGAGCCCGTGACAATCCACTCCGAGGCAGGGAACTATAAATGGGGCGGGGGCGGCGCCCCCGGACTCTCTGATATCGTTTTCGGGACGTATAAGATGCCTGGTGGTGAGGGGAGAGACGGATGCTGTGTGCTGGGGAGGGTGATGAGCCTCTCCGACATGGTGCTGGGGTTCTTTGAGAATGGGGAGGGAAGCCCAGAGAGCTACCCCGACGGCGGGGGCGATTCCGGTGATATAGAGATCGGCAGCAGCGACGAGGGGTCCGATGGTTTCGGCAGTAGCGTCGGTGCTGAGGAGCGCAAGGCCTTCTGGGAATCACAGCACCAGGTCCTCCAGGTTTTGCTGTCTAGGAATAGTTCCCTGGAGACACGGCTACGCCGGGAGACGGAGGCCGCGATACGGCATCTGCGGTCTGAAGCTGGAGCTTGCTCCTGCTCAAGAAACGCCGCCAGCGAGTGCCGGGAATGCTTGTTGAGAGGGGTCACGGAACGCCTGAGAGATGCCGGCTACAACAGCGCGGTCTGCAACTCTAAATGGAGAAGCTCTCCCAGCATACCGAAGGGCGAGCACACCTACATCGACGTCGTCGAGGCGGCCGATGGAACTAAGGGGCCCGTTAGAGTGGTGATCGAGGTCTGCTTCCAGGCGGAGTTTGAGATGGTTAGGGCGAGTGAGGAGTACAGACGCCTCGTCTACTGCCTTCCTGAGGTGTTCGTAGGAAAGCCAGAGAAGCTGCGGGGAGTGATCAAGACTGTCTGCGCCGCCGCAAAGAAATGCATGGAGGACAACAAGATGCACATGGCTCCATGGAGGAAGTCCAAATACATGCAGGCTAAGTGGCTCACCCCCTGCGAGAGGGAGCCGCCTAGAACGGCGCTCACCCCAGCAGGGGCCGCCTTCTCCGCCAATCGGCACCGCAAGCCACGGGCCTCCATGCTAACCTTCGACCTTCTAGATAAGCTGCCTGGCCTGCATTGGCCAGCAGTGCAAGTACTG
>gnl_Stras_v2.0_SGA_v2.0_scaffold870T53682
CAAATTAAAAGGCGTCTGGCTCGGGTAGAGATGGCCAGGGTTCCGATCAGCCACCGTATTCTGACGTGTCACGGCCGGGAAACCGAATTTTCCGTCGAGCCGGCGATCAACCTGTCGGACGATACCGTTTTTCAGTTCCTGAGCGAGGAGTACGAGGGGCTCTCGCCGGAAAGCTGTCTTGAAGACGTTTATGAGAGAGAAAGTGATGACGAAAACGAAAATAGGTCCGATTCGGATGATAATTTCTGGGAAAATCAACATGCGTTATTGCAGTCGACATTATGTAGAACAACTTCTTTAGAGTCGAAAATTCGGAGTATTACAAAGGAATCATTAAAAGAAGCAAAAGTGGCCGGAAAAGTGTGTGCCTGCGGCAGATCAGCCGACAATGGCTGCCGGAAATGCCTGATGGAGGTGGTTTGTGGCCGTCTGCAAAATGAGGGCTTTAACAGTGCGATTTGCAAGTCCAAGTGGAGGAGTTCACCTGAAATGCCTTCAGGGGAGCACACATTTGTGGACATATTCGACAACACAAATCCGAAAAAGGAAGTGAGGGTGATAATCGAGTTGAACTTTCGGGCCGAGTTCGAGATGGCCCGAGCAAGCGAAGAGTACAAAACGCTTGTTAAGAGGCTGCCCGAAATATTCGTGGGTAAGATAGAGAGGCTAATGGGCCTGTTAAAGATAATATGCGGGGCCGCAAAAAAGTGCATGAAGGAGAAGAAAATGCACATGGGCCCATGGAGAAGGCACCGCTACATGCAGGCCAAGTGGGTCAGGGTTAGGGAGCGGCTGGCGGCGGCCCAGCCATTGTTGTCGGGGCATTTGGGCCGTCCGGCCCGGCCAGGAAAGTCCATGCTGACCGTTGACCTAACGGAGAGTCTCTCGAACTTGCATAGACCCGCTGTGGCCGTGGTCTGA
>gnl_Theca_v1.1_Thecc1EG029854t1
ATGGCTGGCATTGCAACAAGAATTTCATGGAATCACCGGAATTTAACATACGGTTGCCAGGAATTCAAGTTCCCTGAGCAAACAGATTCGAGTCTATCAGATATGGAATTCGGGTTCCTTGACGATGGTGACCACCCCGGAAGCTGCAACAGTGATGAACTTCCAGGTAATGAAATGGTGGATGAAGGAGGAGAGTTGGGTGATAATGAGGAGAAAGAGAATGATGAAAGCAGTGTCGAAAACAACAAGAGTTTTTGGGAGAGCCAGCACCAGGTTCTGCAAGCTACCTTGTGTAGGAGTAGCTCTTTAGAATCAAGAATTAGAAATGCCACCAAGGAAGCCTTGAAAGATATTCAGAGAGCGGGAACTGTTTGTCCCTGTGGGAAATCAATGGCTGAAAGTTGTAGGACTTGTCTAATGAGAGAAGTCTCTGGCCGTCTCCAAAATGCTGGTTTCAACAGCGCCGTTTGCCGGTCTAAATGGCGAAGCTCTCCGGATATCCCCTCAGGAGAGCACACTTTCTTGGATGTGATAGAGAATTCAAGAAAAGGGGATGTAAGGGTAATCATAGAGTTGAATTTCAGAGCTGAGTTTGAGATGGCAAGAGCAAGTGAAGATTACAATCGTCTAGTTCAACGACTACCAGAAGTGTTCGTCGGCAAAGTGGAAAGATTAAATATTGTTATCAAAATCTTATGTTTGGCTGCCAAGAAATGCATGAAGGAGAAGAAAATGCACATGGGACCATGGAGAAAACACAGATACATGCAAGCTAAGTGGCTAAAATCTTGTGAACGGAACACATTAACCCAATCCTTGTCTGTAGGATGTTCAGGCCGATTGCCAAAGCCAAGGGCCTCCATGTTAACTGTGGATTTGCTGGAAAAGTTATCCAATAAGCATTGTACAGCAGTTGAGGTTGTG
>gnl_Theca_v1.1_Thecc1EG008126t1
ATGGAAAAGTTCCCGGTGACACGACAGAATTCCGAGGAAATCGACAAGTTCCTCGACGGAGCGGCGAGTTTTGCCGACATGATGTTTGGGTTCTTGGACGGAAGCAATGAGTCAGAGGAAAATTTTCTTGACCTTGATGAAGATGCTAATGACGATAAGGATCTTAGCCAGGTTGAACAGAACAAGATTTTCTGGGAAGCCCAAGAACAGCTTCTTCAGGCAACATTGTACCGAACTACTTCTCTGGAATCAAGAATTCGACAAGCTACAAAAGAGGCATTGAGGGAATTAGATGTGATGGGAGTGCAATGCGCTTGTCGGAGACCGGTGGCCGGAGGTTGCCGGAACTGCTTGCAAAGAGAACTCTCGATTTGTCTTCAAAACGTTGGTTTCAATTGTTACATATGCAGGTCCAAGTGGCGCAGCTCCCCTGAAATTCCCTCAGGGGAGCACACGTACTTAGAGGTGTTGGACAAATCAAACCCCAAAAAGGGAGAGGTAAGGGTCGTCATCGAGTTGAACTTCCGAGCTGAATTCGAAATGGCAAGGGCCAATGAAGATTACAACAAGTTAATCGCCCGGCTTCCAGAACTATTGGTTGGTAAAGCAGAGAGGCTAAAAGCACTGATCAAGATTCTATGCACTGCAGCCAAAAAATGCATGAAAGAGAAAAAAATGCACTTGGCCCCATGGAGAAAGCATAAGTACATGCAAGCTAAGTGGTTAGGAACATTCGAGAGAACCACGCCGGCACCTTTGCCGGTGGGATATTCGGACCGGCCACAGAAGCCCAAGGCTTCCATGCTAACCTTTGATCTGCTGGAGAATTTGCCTGCCTTGCATTGCACTGCCGTGGAAGTTGTGTGG
>gnl_Utrgi_v4.1_Scf01403.g24727.t1
ATGCGGAAACAGAGGTCCGGAGTTCCGATGATGAATCGTGGGATTCTGCTGTGTGACAGCCGTGCACCGGAGGTATCCGGCGAGCCGGCGATAAATCTCTCTGACGATACGGTTTTTGAGTTCTTGTGTGGAGAATTCCACCATTCGTCGCCGGTGGGGGACGACGGCGGGCGAGGGTTTCGGGAGGAGCTGGAGAATGAGAACGAAGATGGGAATCAGGATGCGGAAGGTGATGCTTTCTGGGAAACGCAGCATAATTTGTTGCAGTCGACGATATCCAGAACGACGTCGTTAGAGTCACGAATTCGAAAAATTACCTATCACGCTGTAGATGAAGCACGTGGATCATGTGGCTGCTGCACCGCTCCTCCCACAGGCGCTTGCCGGAAATGCCTGATGGAAGATGTTTGCCGGCGACTTCGAAACGCTGGTTTCGACAGCGCGATCTGCAACTCCAAGGAGGGGCGGGTTGCTGCAGGGCAACACACATTCCTGGATGTAGTGGACAACTCTAACCCGAAAAGGGGGCAGGTCCGGGTCGTCATCGAGTTCAATTTCCGATCCGAGTTCGAAATAGCCCGATCCAACGACGACTACAAGAAGCTGGTGCAGAGGCTGCCCGAAACATTTGTCGGCAAGATCGAGCGGCTGCTAGGGGTGTTGAGGATCATGAGCGCGGCGGCGAAAAAGTGCATGAAGGAGAAGAAAATGCACATGGGGCCGTGGAGGAAGCATCGCTACATGGAAGCGAAATGGATGAAGACTAACGACAGATCAAGCGCCCCCAAATCCTTCGACTCCACGGCGCTGGTTCCTCATGGAAGACCAAGAATGTCGATGCTGACTCTGGATTTGAAGGAGAGCCGCGGCAGTCTGCACAGACCGGTGGTGAGGGTGGTC
>gnl_Utrgi_v4.1_Scf00120.g9462.t1
ATGCGGAAACAGGGGCCTGGAGTTCCAACGAAACATCGCCGGATGCTGTTGTGGGACAGCCGTGCGCCGGAGGTTGACGGAGAGCCGGTCATCAATTTGTCGGATGACACCGTTTTTGAGTTCCTGTGTGGAGAATTCTACGATTCGTCGCCGTTGAGCGGGGATGGCGGTGACCGAGGCCTTGGTGAGGAGCTGGAAACTGAGAACGAGGATGGGAATCAGGATGCCGAAGGCGATGATTTCTGGCAAACGCAGCATAACTTGTTACAGTCGACGATATGCAGAACGACGTCGTTGGAGACACGGATTCGAAAAATTACCAACCAAGCTGTAGAGGAAGCACGCGAATCATGTGGCTGCTGCACCGCTCCTCCCACCGGCGCTTGCCGGAAATGCCTCATGAAAGACGTTTGCTGGCGACTTCGAAATGCTGGTTTCGATAGTGCGATTTGCAAGTCCAAGTGGATAAGCTCACCAGAAATTCCCTCAGGGCAACACACATTTCTGGATGTAGTAGACAACTCGAACCCGAAAAAGGGGCAAGTCCGGGTCGTCATCGAGTTCAATTTCCAGGCCGAATTCGAAATCGCCCGGTCCAACGACGATTACAAGAAGCTGGTGCAGAGACTTCCCGATACATTCGTCGGGAAAATCGAAAGGCTGCTGGGAGTGCTGAAGATAATGAGCACCGCCGCAAAAAAGTGCATGAAGGATAGCAAAATGCACATGGGGCCGTGGAGAAAACACCGGTACATGCAGGCAAAATGGATGAAAACTTGCGACAGGCCATCCAATTCACCCAACTCCTTCAATTATCAGATTTCTGTTCCACCCGGAAGACCCAGAATGTCAATGCTTACTCTGGATCTGAACGAGAGTTTGGCCAGTTTGCGTAGGCCTGCGGTGCAGGTCGTC
>gnl_Vitvi_Genoscope.12X_GSVIVT01005210001
ATGGCGTTCGGGTTTCTTGAGGACGGCGAAGGGTGGCCGGAGAGCTTTAGCAGTACTGGTGGGTGCAGTGAAAATGGAGCATTGGATGATGACGAAGATGATGCTGATAAGGAGAAGAACTCTAGTAGTGTGGAAGAGAACAAGAATTTTTGGGAGTCCCAGCACCAGATTTTACATACAACCTTATGCAGAACTAGCTCTCTAGAATTAGGGATTCGGAATGCCACCAAGGAGGCATTGAAGGAAATACAAATGGATGACAACGTCTGCGTCTGCCTGAGACCAGTTGTTGGTGGTTGCCGGAGTTGTCTGTTGAGAGAAGTCTCCGACCGTCTTCGAAATGCTGGCTACAACAGTGCTATCTGCAAGTCAAAATGGAGGAGCTCACCAAATATCCCATCAGGTGAACACACCTTCTTGGATGTGGTCCACAACTCAAGCGCCAAGAAAGGAGAGGTGAGGGTGATAATTGAGCTGAATTTTCGAGCTGAATTCGAGATGGCAAGAGCCAGTGAAGAATACAACCGACTAATCCGCAGACTCCCTGAAGTATTCGTGGGAAAGGTAGAAAGATTACACACCCTAGTTAAGATCTTGTGTATGGCTGCCAAAAAGTGCATGAAAGAGAAGAAAATGCACATGGGTCCATGGAGGAAACACAGGTACATGCAAGCCAAATGGCTTAGCACATGCGTAAGGAGTACATCAACATCCAGCTTGCTGTCCGGGGACTCCGGCCGGTTGCCAAAGCCAAAGGCTTCTATGTTGACTGTAGATTTGATGGAGAAGTTGCCTAATATGCATTGTACTGCTGTCGAGGTCGTG
>gnl_Vitvi_Genoscope.12X_GSVIVT01020560001
ATGCCCGGAGTAGCGGCTAGACTTCCGGTGACTCCCTGGAGTTCCGACGACACTCTCAAATTCTCCGGTGACTCGGAGAGTTTAGGTGATATGGTTTTCGGGTTTTTAGGGGAAGACTCGTCAGGGAGTTCGTGTAACTCCGGCGGCGGTTGGGTTCATGGTGAAGATTGCGGCGACGGTGCCGATGGGGAAGAGGGGTTTGACAATGTTGAGGGGAGTAAGGCGTTTTGGGAGGAACAAGACCAACTTGTTCAGGCAATTTTGTGTAGGACGAGTTCTATTGAGTCGAAAATTAGGCAGGTGACGAAAGAGGCCCTTAGGGAATTAAAATTGAAAGAAACATACTGTGTATGCCGGCGACGGGTTGCCGGAGTATGCCAAAATTGTGCGGAAAAGGAAGTTTGGGGTCAGCTCCAAACCGCCGGTTACAATAGTGCCATCTGCAAGTCCAAGTGGAAGTCCTCTCCGGATATTCCATCAGGCGAACACTCGTATATGGAGGTGGTGGACAGGTCAAGTGCCAAGAAAGGAGAGGTGAGAGTGGTGATCGAGTTGAATTTTCGGGCGGAGTTCGAGATGGCGAGGGCTAGCGCCGAATATAACCTGTTAGTCAGCCGGTTGCCGGAGGTATTCGTCGGAAAATCTGAGAGGCTAAAGGCCTTGATCAAGATACTATGCCATGCAGCCAAGAAATGCATGAAGGAGAAGAAAATGCACATGGGTCCATGGAGAAAGCACAAATACATGCAAGCTAAGTGGTTTGGCACGTGCGAGAGGACAGCGCCGGCACCCATGTCGCCTGTTGATTTTCCCGGCCGTCTACCCAGGCAGAGGGTCTCCATGCTTACCTTCGACCTGCTGGAGAATTTGCCGGCGGCCGGTTTAAATTTTAAGGCGGTGGAAGTTGTG
>FraveV4A2_1g11850.t1
ATGAATCCGCGGGAAGAGTCTCGACCATTCATCAACAACACGTGCGTCCGTTGCATTTTGCAAAGAGAGTTGATGGCTGGAGTAATGCTTAGAATTCCGGTCACTCGCCTGACCGCCGACAATATTTTGGAATTTCCCGGGGGCAGAGCTGCCAGTCTTTCCGACATGGTTCTGGGCTTTATAGAGGAACCTGCTGCAGCCACCCATGCCTTCCAGGCCGACAGTATGACGTCCGGCTCCGATGAGGAAGAGGAAGACCAAGCAGCTTCTGTCGAAGAGAACAAGGCATTTTGGGACGAACAACACCAACTTCTCCAGGCAACATTGCATAGAACCAGTAGCATAGAATCGAAAATCCGACAAGCCACCAAGGAGGTGCTGAGAGAAACTATAGATAGCACGTGCTGCCGGTGTTCGAGGGAAGTGGCCGGAGACTGCCGGAATTGTTTGCAAAGCGAAATATGCAATCGGCTTATTAGTTTAGGCTACAACTGTGCCATTTGCAAGTCTAAATGGAAAAGCTCAGCAAGTACCCCATCAGGAGAGCACACTTATTTGGAAGTGCTGGACAATTCAAATCCGAAGAGAGGGGAGACTAGGGTGGTGATTGAGCTCAATTTCCGAGCAGAGTTTGAGATGGCCAGAGCTAGTCAAGACTACAACCGTTTAATTAGCTTCTTGCCGGAAGTCTTTGTCGGGAAAGCCGAAAGACTACGAGCCTTGATCAAAATTTTGTGCAACGCAGCCAAAAAGTGCATGAAGGAGAAGAAAATGCATTTGGGACCTTGGAGGAAGCACAAGTACATGCAAGCTAAGTGGTTTGCAGCCTTCCAACGATCAACTCCGGGATTGTTACAGGTCGGAGGATGTGGAAACCGGCCACCAAAGCCGAGGGCTTCCATGTTGACGTTCGACTTGTCGGAGACTATGCCGGGATTCCATTTCACGGCGGTTGAGGCTCTG
>FraveV4A2_3g09070.t1
ATGGCCAGAATTCCGGCGAGCACTGCACGGGAGCTGTTGGCAGCGAGCTTCTCCGGCATGGTTTTCGGGTTTCTCGAAGACGGAGGTCAAGAGTTTGAGCAGAGTTGTAGCAGCAGCGATGGGAGTAGTCAAGAAACTGAGGCAATGTTTGACATGGAGGATGATCAAGAGGATGCCGGAGAGGACGAGAAGGATAAGAAGTTTTGGGAGAACCAGAACCAGATTTTACAGGCGACGTTGTGCAGGACTAGTTCTCTAGAGACGAAGATTAGGAGCGTGACGAAGGTTGCGGTGAAGGAGTCGGGGGAAGCCGTGTGCGGTTGTGGGAAGGAGTCGAGTGGTTGCCGGAGTTGCCTTATGAGGGAAGTTTCTGGCAGGCTTTGCAATGCTGGTTACAACAGTGCCATATGCAAGTCCCAGTGGAGGAGTTCGCCGGATATTCCTTCAGGAGAGCACACATTTTTGGATGTAGTGGACAATTCAAGCTCCAGAAAAGGAGAGGTGAGGGTGATCATAGAACTCAACTTCAGAGCCGAGTTTGAGATGGCGAGAGCAAACGATGAATACAACAGATTGGTGAAACGACTACCCGAAATCTTCGTCGGCAAGGTCGAGAGACTTCAAAACTTGATCAAGATTTTGTGTTCGGCTGCCAAGAAGTGTATGAAGGAGAAGAAAATGCATATGGGGCCGTGGAGAAAGCAGAAGTACATGCAAGCTAAATGGCTTGGTGCGTGCAAGAGAACGATCGCGACGTCAACACCGCCGTTGTCAGTGGGGCAATCGGAGCGGCTGCGTCTCAGGCCGAAGGCATCGATGCTAACTGTTGATTTGCTAGGGGAGATGATGCCTAATATGCATTGTGCAGCTGTTGCAGTTGTG
>FraveV4A2_6g26340.t1
ATGCCTAATGCCTTCCCGGCCGACAGTATGACGTCCGGCTCCGATGAGGAAGAGGAAGACCAAGCAGCTTCTGTCGAAGAGAACAAGGCATTTTCGAACGAACAACACCAACTTCTCCAGGCAACATTGCATAGAACCAGTAGCATAGAATCGAAAATCCGACAAGCCACCAAGGAGGTGCTGAGAGAAACTATAGATAGCACGTGCTGCCGGTGTTCGAGGGTTGTGGCCGGAGACTGCCGGAATTGTTTACAAAGCGAAATATGCAATCGGGTTATTAGTTTAGGCTACAACTGTGCCATTTGCAAGTCTAAATGGAAAAGCTCAGCAAGTACCCCATCAGGAGAGCACACTTATTTGGAAGTGATGGACAATTCAAATCTGAAGAGAGGGGAGACTAGGGTGGTGATTAAGCTCAATTTCCGAGCAGAGTTTGAGATGGCCAGAGCTAGCCAAGACTACAACCATTTAATTAGCTTCTTGTCGGAAATCTTTGTCAGTAAAGCCAAAAGACTACGAGCCTTTATCAAAATTTTGTGCAACGCCGCCAAAAAGTGCATGAAGGAGAAGAAAATGCATTTGGGACCTTGGAGGAAGCACAAGTACATGCAAGCTAAGTGGTTTGCATCCTTCGAA
>Maldo_HF_18006
ATGGCAAGAGCAGCTCCGGCCACTGCTCGAGAGTTATTAGCGGCGAGTTTTTCCGGCATGGTTTTCGGGTTCCTCGAAGACGGCCACGAGTTTCCGGAAAGTTACGGCAGCAGCAGCGTCGGAAGCCAAGAAAATGACGCCTTTTTGTTAGATGAAGGAGAGGAAGCCGGAGATCAGGAGGAGAAGGACAAGAGGTTTTGGGAAAAACAGCACCAACTTTTACAAGCTACCTTATGCAGGACTAGCTCTCTAGAGACGAGGATTAGAAGTTTGACAAGGGAGGCAGTGAAGGAGATACAGCGGTCAGGGACGGAGTGTGGTTGTGGGAAACCGATGGCGAGCGGTTGCCGGAGCTGCCTCATGAGAGAAGTTTCCGGCAGACTTAGCAATGCTGGTTACAACAGTGCCATGTGCAAGTCTAAGTGGAGGAGTTCACCGGACATTCCTTCAGGAGAGCACTCATTTTTGGATGTGGTGAACAATTCAAGTCTAAAGAAGGGGGAGGTGAGGGTGATCGTAGAGCTGAACTTCAGAGACGAATTCGAGATGGCTCGAGCGAGCGACGAATACAACGATCTGGTTCAAAAACTCCCTGAAGTGTTTGTCGGCAAAGTTGAGAGACTGCAAAGCCTGATTAAAATTTTATGTTCCGCCGCCAAGAAATGCATGAAGGAAAAGAAAATGCACATGGGGCCATGGAGGAAGCAGAAGTACATGCAAGCAAAGTGGCTCGGCCCCTGCAAAAGAACAACATCGACGCCACTTCTGGCCGTGGGAGACTCCGCCAGGCTGGGACCGAAGCCTAAGGAGTCGATGCTGACCGTAGATTTGCTAGAGATGATGCATAACAGGCATTGCATGACAGCAGTTCAAGTTGTG
>Maldo_HF_32363
ATGGCCGGAGCAATGGTTAGAATTCCGGTGATTCGCCGGAGCTCCGACGATATTTATGAATTTCCCGGTACAACTGTAAGTCTAGCCGACATGGTTCTGGGTTTCATTGAGGAAGTCGAGGTGCCGCCGGAGAATACTACCTCTGGCTCCGATGAAGATGACGAGAATTCTTGCAGTGTGGAAGAGAACAAGGCATTTTGGGAAGAACAAGACCAACTTCTGCAGGCAACATTGTGCAAGACCAGTAGTGTTGAATCGAAAATTCGACAAGCCACCAAGGAGGCTGTAAGGGAAATAAATTCATCAAGCGCAGAATATTGCGTTTGCTCGAGACCTGTGGCCGGAGGTTGCCGGAAATGTTTGCGTACCGAAATATGCAAACGGCTAATTGATTCTGGATACAATTGTGCCATTTGCAAGTCTAAGTGGAGAAGCTCAACAAATGCCCCAGCAGGGGAGCATACTTATTTGGAAGTGCTGGACAAAAGTTCAAAGAGAGGGGAGATTAGGGTTGTAATTGAGCTAAATTTCCGAGCTGAGTTCGAGATGGCAAGAGCTAGCGAAAACTACAACAGATTGATTAGCTGGTTGCCTGAAGTGTTTGTTGGAAAAGCCGATAGACTACGAGCTTTGATCAAGATTTTGTGCTGCGCTGCAAAAACATGTATGAAGGAGAAGAAAATGCACTTGGGACCATGGAGGAAGCACAAGTACGTGCAAACCAAATGGTTTGGGACGTTGGAGCGGTCAACGCCAGGGTCGTTGCCTGTCGGATTTTCGCACGGGCCGCCGAAGCCTAAGGCCTCGATTTTGACCTTTGATTTGTTGGAGGCGGCTATGCCTGCAGGCTTGCATTGCGCTGGTACTGCAGTTGAAGTTGTG
>Maldo_HF_36719
ATGGCCGCAGCGATGGTTAGAAAACCTGTGATTCTCCGGAGTTCCGACGATATTTTTGAATTTCCCGGTACAGGTGTAAGTCTCGGGGACATGGTTCTGGATTTCATCGAGGAAGTCGAGGTGTCACCGGAGTTTAATACTACCTCTGGCTCCGATGAAGACGACGAGAATTCTTGCGGTGTGGAAGAGAACAAGGCATTTTGGGAAGAACAGGACCAACTTCTGCAGGCGACATTGTGCAAGAGCAGTAGCGTTGAATCGAAAATCCGACAAGCCACTAAGGAAGCGTTAAGGGAAATCAATTCATCAAGCGAAGAATACTGCGTTTGTGCGAGACCGGTGACCGGAGGTTGCTGGAAATGTTTGCGTACCGAAATATGCAAACGGCTAATTGATTCTGGATACAATTGTGTCATTTGCAAGTCTAAGTGGAGAAGCTCAACAAATGCCCCAGCAGGGGAGCATACGTATTTGGAAGTGCTGGATAAAAGTTCAAAGAGAGGGGAGATTAGTGTTGCAATTGAGCTAAATTTCCGAGCTGAGTTCGAGATGGCAAGAGCTAGCGAAAACTACAACAGATTGATTAGCTGGTTACCTGAAGTGTTTGTTGGGAAAGCCGAAAGACTACGAGCATTGATCAAGATTTTGTGCTGCGCAGCCAAGAAATGTATGAAGGAGAAGAAAATGCACTTGGGACCTTGGAGGAAGCACAAGTACATGCAAGCCAAGTGGTTTGGGACGTTGGAGAGGTCAACGCCGGGGTCGTTGCCAGTCGGATTTTCGCACGGGCCGCCGAAGCCTAAGGCCTCGATTTTGGCCTTTGATTTGTTGGACGTGGCGATGGCTCAAGGCTTGCATTGCTCTAGTACTGCAGTTGAAGTTTTG
>Malba_003780
ATGGAGAGATCGTACAAATTCATGGTGAAACATGTGCAGCTGTGGAAGGTCGCATTTCACAGCACCTCTCCTCGATGGATCCAACTATTACAAGCTACCTTATGCAGGACTAGTTCTCTAGAGACAAGGATTAGAAGTTTGACAAGGGATGCTATTAAGGAGATACAGCGATCAGGGATGGAGTGTGGTTGTGGGAAACCGATGGCGAGCGGTTGCCGGAGCTGCCTCATGAGAGAAGTTTCGGGCAGACTTAGCAATGCTGGTTACAACAGTGCCATGTGCAAGTCTAAGTGGAGGAGTTCACTGGACATTCCTTCAAGAGAGCACTCATTTTTGGATGTGGTGAACAGTTCAAGTCTAAAGAAGGGGGAAGTGAGGGTGATCATAGAGATGAACTTCAGAGACGAATTTGAGATGGCT
>Malba_029237
ATGGCCGGAGCAATGGTTAGAATTCCGGTGATTCGCCGGAGCTCCGACGATATTTATGAATTTCCCGGTACAACTGTAAGTCTAGCCGACATGGTTCTGGGTTTCATTGAGGAAGTCGAGGTGCCGCCGGAGAATACTACCTCTGGCTCCGATGAAGATGACGAGAATTCTTGCAGTGTGGAAGAGAACAAGGCATTTTGGGAAGAACAAGACCAACTTCTGCAGGCAACATTGTGCAAGACTAGTAGTGTTGAATCGAAAATTCGACAAGCCACCAAGGAAGCTGTAAGGGAAATAAATTCATCAAGCGCAGAATATTGCGTTTGCTCGAGACCTGTGGCCGGAGGTTGCCGGAAATGTTTGCGTACCGAAATATGCAAACGGCTAATTGATTCTGGATACAATTGTGCCATTTGCAAGTCTAAGTGGAGAAGCTCAACAAATGCCCCAGCAGGGGAGCATACTTATTTGGAAGTGCTGGACAAAAGTTCAAAGAGAGGGGAGATTAGGGTTGTAATTGAGCTAAATTTCCGAGCTGAGTTCGAGATGGCAAGAGCTAGCGAAAACTACAACAGATTGATTAGCTGGTTGCCAGAAGTGTTTGTTGGAAAAGCCGATAGACTACGAGCTTTGATCAAGATTTTGTGCTGCGCTGCAAAAACATGTATGAAGGAGAAGAAAATGCACTTGGGACCATGGAGGAAGCACAAGTACGTGCAAGCCAAGTGGTTTGGGACGTTGGAGCGGTCAACGCCAGGGTCGTTGCCTGTCGGATTTTCGCACGGGCCGCCGAAGCCTAAGGCCTCGATTTTGACCTTTGATTTGTTGGAGTCGGCTATGCCTGCAGGCTTGCATTGCGCTGGTACTGCAGTTGAAGTTGTG
>Malba_042516
ATGGCCGCAGCGATGGTTAGAAAACCTGTGATTCTCCGGAGTTCCGACGATATTTTTGAATTTCCCGGTACAGGTGTAAGTCTCGGGGACATGGTTCTGGATTTCATCGAGGAAGTCGAGGTGTCACCGGAGTTTAATACTACCTCTGGCTCCGATGAAGACGACGAGAATTCTTGCGGTGTGGAAGAGAACAAGGCATTTTGGGAAGAACAGGACCAACTTCTGCAGGCGACATTGTGCAAGAGCAGTAGCGTTGAATCGAAAATCCGACAAGCCACTAAGGAAGCGTTAAGGGAAATCAATTCATCAAGCGAAGAATACTGCGTTTGTGCGAGACCGGTGACCGGAGGTTGCTGGAAATGTTTGCGTACCGAAATATGCAAACGGCTAATTGATTCTGGATACAATTGTGTCATTTGCAAGTCTAAGTGGAGAAGCTCAACAAATGCCCCAGCAGGGGAGCATACGTATTTGGAAGTGCTGGATAAAAGTTCAAAGAGAGGGGAGATTAGTGTTGCAATTGAGCTAAATTTCCGAGCTGAGTTCGAGATGGCAAGAGCTAGCGAAAACTACAACAGATTGATTAGCTGGTTACCTGAAGTGTTTGTTGGGAAAGCCGAAAGACTACGAGCATTGATCAAGATTTTGTGCTGCGCAGCCAAGAAATGTATGAAGGAGAAGAAAATGCACTTGGGACCTTGGAGGAAGCACAAGTACATGCAAGCCAAGTGGTTTGGGACGTTGGAGCGGTCAACGCCGGGGTCGTTGCCAGTCGGATTTTCGCACGGGCCGCCGAAGCCTAAGGCCTCGATTTTGGCCTTTGATTTGTTGGACGTGGCGATGGCTCAAGGCTTGCATTGCTCTAGTACTGCAGTTGAAGTTTTG
>Malba_044306
ATGGAGTGTGGTTGCGGGAAAACGATGGCGGGCGGTTGCCGGAGCTGCCTCTTGAGAGAAGTTTCCGGCAGACTTTGCAAGGATGGTCACAACAGTGCCATCTGCAAGTCTAAGTGGAGGAGTTCGCCGGATATTCCTTCAGGAGAGCACGCATTTTTGGATGTGGTGGATAATTCAAGCCTAAAGAAGGGAGAGGTGAGAGTGATCATAGAGCTGAACTTCAGAGCCGAATTCGAGATGGCTCGAGCAGGCGACCAATACAACAATCTGGTTCAAAAACTCCCCGAAGTGTTTGTTGGCAAAGTTGAGAGACTGCAAAGCCTGATTAAAATTTTATGTTCTGCTGCAAAGAAATGCATGAAGGAAAAGAAAATGCACATGGGGCCATGGAGGAAGCAGAAGTACATGCAAGCAAAATGGCTTAGCCCTTGCAAAAGAACAACATTGACACCTGTTCTGGCCGTGGGAGACTCCGCCCGGCTGCGACCGAAGCCTAAGGAGTCGATGTTAACCGTAGATTTGTTAGAGATGATGCCTAACAGGCATTGCATGACAGCAGTTCAAGTTGTG
>Malsi_05g029860
ATGGGTAGAGAAACTCCGGCCACCGCTCGAGAATTATTGGCGGCGAGTTTTTCCGGCATGGTTTTCGGGTTCCTTGAAGACTGCAACGAGTTCCCAGAAAGTTACGGCAGCAGCACCGAAGGCTGCCAAGAAAATGAAGCCTACTTGTTAGATGAAGAGGAAGAAGCTGGAGATCAGGAGAAGGACATGAGGTTTTGGGATAACCAGCACCAACTTTTACAAGCTACGTTATGCAGGACTAGTTCTCTAGAGACGAGGATTAGGAGTTTGACAAGGGAGGCGGTGAAGGAGATACAGCGGTCGGGGATGGAGTGTGGTTGCGGGAAAACGATGGCGGGCGGTTGCCGGAGCTGCCTCTTGAGAGAAGTTTCCGGCAGACTTTGCAATGATGGTCACAACAGTGCCATCTGCAAGTCTAAGTGGAGGAGTTCGCCGGATATTCCTTCAGGAGAGCACGCATTTTTGGATGTGGTGGATAATTCAAGCCTAAAGAAGGGAGAGGTGAGAGTGATCATAGAGCTGAACTTCAGAGCCGAATTCGAGATGGCTCGAGCAGGCGACCAATACAACAATCTGGTTCAAAAACTCCCCGAAGTGTTTGTTGGCAAAGTTGAGAGACTGCAAAGCCTGATTAAAATTTTATGTTCTGCTGCAAAGAAATGCATGAAGGAAAAGAAAATGCACATGGGGCCATGGAGGAAGCAGAAGTACATGCAAGCAAAATGGCTTAGCCCCTGCAAAAGAACAACATTGATACCTGTTTTGGCTGTGGGAGACTCCGCCCGGCTGCGACCGAAGCCTAAGGAGTCGATGTTAACCGTAGATTTGTTAGAGATGATGCCTAACAGGCATTGCATGACAGCAGTTCAAGTTGTG
>Malsi_06g007460
ATGTCGGTGGCGTCGCTGAGAAAATCAATAACAGAGAAGGTGTTTGAGAGGGTTGGCGAGTATTCTTACTTGAACAGCTACCTCAAGAACAACCACATCAGCCATAGCAGCCAGAGACACCACCGCCACAACCACCACAAGGTGTGCGAGAACGACGAGAGTGATGACGATTACTACGAGGATGAGGGGACGGTGGAGCTCGTGCAGATTAGAGCTGAAAGGACAAAAAACGTCTTGATTCTCATGAACGACATTAACGGCGGCTATAGCACTTCATCCGAGGCCATTCGTGATGCCTTCCGCATGGAGTTTGGCGATGAATACAGAATATTTATGAAAGATGTGTGGAAAGACTACACAGGAGATACAACGATTAGGGACAGAGGAAGTGAGGGAGTTCACTTCCTCATGAGAGAAGTTTCGGGCAGACTTAGCAATGCTGGTTACAACAGTGCCATGTGCAAGTCTAAGTGGAGGAGTTCACTAGACATTCCTTCAGGAGAGCACTCATTTTTTGATGTGGTGAACAATTCAAGTCTAAAGAAAGAGGAAGTGAGGGTGATCATAGAGATGAACTTCAGAGACGAATTCGAGATGGCT
>Malsi_09g021950
ATGGCCGCAGCGATGGTTAGAAAACCTGTGATTCTCCGGAGTTCCGACGATATTTTTGAATTTCCCGGTACAGGTGTAAGTCTCGGGGACATGGTTCTGGATTTCATCGAGGAAGTCGAGGTGTCACCGGAGTTTAATACTACCTCTGGCTCCGATGAAGACGACGAGAATTCTTGCGGTGTGGAAGAGAACAAGGCATTTTGGGAAGAACAGGACCAACTTCTGCAGGCGACATTGTGCAAGAGCAGTAGCGTTGAATCAAAAATCCGACAAGCCACTAAGGAAGCGTTAAGGGAAATCAATTCATCAAGCGAAGAATACTGCGTTTGTGCGAGACCGGTGACCGGAGGTTGCTGGAAATGTTTGCGTACCGAAATATGCAAACGGCTAATTGATTCTGGATACAATTGTGTCATTTGCAAGTCTAAGTGGAGAAGCTCAACAAATGCCCCAGCAGGGGAGCATACGTATTTGGAAGTGATGGATAAAAGTTCAAAGAGAGGGGAGATTAGCGTTGCAATTGAGCTAAATTTCCGAGCTGAGTTCGAGATGGCAAGAGCTAGCGAAAACTACAACAGATTGATTAGCTGGTTGCCTGAAGTGTTTGTTGGGAAAGCCGAAAGACTGCGAGCATTGATCAAGATTTTGTGCTGCGCAGCCAAGAAATGTATGAAGGAGAAGAAAATGCACTTGGGACCTTGGAGGAAGCACAAGTACATGCAAGCCAAGTGGTTTGGGACGTTGGAGCGGTCAACGCCGGGGTCGTTGCCAGTCGGATTTTCGCACGGGCGTCCGAAGCCTAAGGCCTCGATTTTGGCCTTTGATTTGTTGGACGTGGCGATGGCTCAAGGCTTGCATTGCCCTAGTACTGCAGTTGAAGTTTTG
>Malsi_10g026830
ATGGCAAGAGCAGCTCCGGCCACTGCTCGAGAGTTATTAGCGGCGAGTTTTTCCGGCATGGTTTTTGGGTTCCTCGAAGACGGCCACGAGTTTCCGGAAAGTTACGGCAGCAGCAGCGTCGGAAGCCAAGAAAATGACGCCTTTTTGTTAGATGAAGGAGAGGAAGCCGGAGATCAGGAGGAGAAGGACAAGAGGTTTTGGGAAAAACAGCACCAACTTTTACAAGCTACCTTATGCAGGACTAGCTCTCTAGAGACGAGGATTAGAAGTTTGACAAGGGAGGCAGTGAAGGAGATACAGCGGTCAGGGACGGAGTGTGGTTGTGGCAAACCGATGGCGAGCGGTTGCCGGAGCTGCCTCATGAGAGAAGTTTCCGGCAGACTTAGCAATGCTGGTTACAACAGTGCCATGTGCAAGTCTAAGTGGAGGAGTTCACCGGACATTCCTTCAGGAGAGCACTCATTTTTGGATGTGGTGAACAATTCAAGTCTAAAGAAGGGGGAGGTGAGGGTGATCGTAGAGCTGAACTTCAGAGACGAATTCGAGATGGCTCGAGCGAGCGACGAATACAACGATCTAGTTCAAAAACTCCCTGAAGTGTTTGTCGGCAAAGTTGAGAGACTGCAAGGCCTGATTAAAATTTTATGTTCCGCCGCCAAGAAATGCATGAAGGAAAAGAAAATGCACATGGGGCCATGGAGGAAGCAGAAGTACATGCAAGCAAAGTGGCTCGGCCCCTGCAAAAGAACAACATCGACGCCACTTCTGGCCGTGGGAGACTCCGCCAGGCTGGGACCGAAGCCTAAGGAGTCCATGCTGACCGTAGATTTGCTAGAGATGATGCATAACAGGCATTGCATGACAGCAGTTCAAGTTGTG
>Malsi_17g021190
ATGGCCGGAGCAATGGTTAGAATTCCGGTGATTCGCCGGAGCTCCGACGATATTTATGAATTTCCCGGTACAACTGTAAGTCTAGCCGACATGGTTCTGGGTTTCATTGAGGAAGTCGAGGTGCCGCCGGAGAATACTACCTCTGGCTCCGATGAAGATGACGAGAATTCTTGCAGTGTGGAAGAGAACAAGGCATTTTGGGAAGAACAAGACCAACTTCTGCAGGCAACATTGTGCAAGACCAGTAGTGTTGAATCCAAAATTCGACAAGCCACCAAGGAAGCTGTAAGGGAAATAAATTCATCAAGCGCAGAATATTGCGTTTGCTCGAGACCTGTGGCCGGAGGTTGCCGGAAATGTTTGCGTACCGAAATATGCAAACGGCTAATTGATTCTGGATACAATTGTGCCATTTGCAAGTCTAAGTGGAGAAGCTCAACAAATGCCCCAGCAGGGGAGCATACTTATTTGGAAGTGCTGGACAAAAGTTCAAAGAGAGGGGAGATTAGGGTTGTAATTGAGCTAAATTTCCGAGCTGAGTTCGAGATGGCAAGAGCTAGCGAAAACTACAACAGATTGATTAGCTGGTTGCCTGAAGTGTTTGTTGGAAAAGCCGATAGACTACGAGCTTTGATCAAGATTTTGTGCTGCGCTGCAAAAACATGTATGAAGGAGAAGAAAATGCACTTGGGACCATGGAGGAAGCACAAGTACGTGCAAGCCAAATGGTTTGGGACGTTGGAGCGGTCAACGCCAGGGTCGTTGCCTGTCGGATTTTCGCACGGGCCGCCGAAGCCTAAGGCCTCGATTTTGACCTTTGATTTGTTGGAGGCGGCTATGCCTGCAGGCTTGCATTGCGCTGGTACTGCAGTTGAAGTTGTG
>Malsy_05g027500
ATGGGTAGAGAAACTCCGGCCACCGCTCGAGAATTATTGGCGGCGAGTTTTTCCGGCATGGTTTTCGGGTTCCTTGAGGACTGCAACGAGTTCCCAGAAAGTTACGGCAGCAGCACCGAAGGCTGCCAAGAAAATGAAGCCTACTTGTTAGATGAAGAGGAAGAAGCTGGAGATCAGGAGAAGGACATGAGGTTTTGGGATAACCAGCACCAACTTTTACAAGCTACGTTATGCAGGACTAGTTCTCTAGAGACGAGGATTAGGAGTTTGACAAGGGAGGCGGTGAAGGAGATACAGCGGTCGGGGATGGAGTGTGGTTGCGGGAAAACGATGGCGGGCGGTTGCCGGAGCTGCCTCTTGAGAGAAGTTTCCGGCAGACTTTGCAATGATGGTCACAACAGTGCCATCTGCAAGTCTAAGTGGAGGAGTTCGCCGGATATTCCTTCAGGAGAGCACGCATTTTTGGATGTGGTGGATAATTCAAGCCTAAAGAAGGGAGAGGTGAGAGTGATCATAGAGCTGAACTTCAGAGCCGAATTCGAGATGGCTCGAGCAGGCGACCAATACAACAATCTGGTTCAAAAACTTCCCGAAGTGTTTGTTGGCAAAGTTGAGAGACTGCAAAGCCTGATTAAAATTTTATGTTCTGCTGCAAAGAAATGCATGAAGGAAAAGAAAATGCACATGGGGCCATGGAGGAAGCAGAAGTACATGCAAGCAAAATGGCTTAGCCCCTGCAAAAGAACAACATTGACACCTGTTTTGGCTGTGGGAGACTCCGCCCGGCTGCGACCGAAGCCTAAGGAGTCAATGTTAACCATAGATTTGTTAGAGATGATGCCTAACAGGCATTGCATGACAGCAATTCAAGTTGTG
>Malsy_09g020800
ATGGCCGCAGCGATGGTTAGAAAACCTGTGATTCTCCGGAGTTCCGACGATATTTTTGAATTTCCCGGTACAGGTGTAAGTCTCGGGGACATGGTTCTGGATTTCATCGAGGAAGTCGAGGTGTCACCGGAGTTTAATACTACCTCTGGCTCCGATGAAGACGACGAGAATTCTTGCGGTGTGGAAGAGAACAAGGCATTTTGGGAAGAACAGGACCAACTTCTGCAGGCGACATTGTGCAAGAGCAGTAGCGTTGAATCGAAAATCCGACAAGCCACTAAGGAAGCGTTAAGGGAAATCAATTCATCAAGCGAAGAATACTGCGTTTGTGCGAGACCGGTGACCGGAGGTTGCTGGAAATGTTTGCGTACCGAAATATGCAAACGGCTAATTGATTCTGGATACAATTGTGTCATTTGCAAGTCTAAGTGGAGAAGCTCAACAAATGCCCCAGCAGGGGAGCATACGTATTTGGAAGTGCTGGATAAAAGTTCAAAGAGAGGGGAGATTAGTGTTGCAATTGAGCTAAATTTCCGAGCTGAGTTCGAGATGGCAAGAGCTAGCGAAAACTACAACAGATTGATTAGCTGGTTACCTGAAGTGTTTGTTGGGAAAGCCGAAAGACTACGAGCATTGATCAAGATTTTGTGCTGCGCAGCCAAGAAATGTATGAAGGAGAAGAAAATGCACTTGGGACCTTGGAGGAAGCACAAGTACATGCAAGCCAAGTGGTTTGGGACGTTGGAGAGGTCAACGCCGGGGTCGTTGCCAGTCGGATTTTCGCACGGGCCGCCGAAGCCTAAGGCCTCGATTTTGGCCTTTGATTTGTTGGACGTGGCGATGGCTCAAGGCTTGCATTGCTCTAGTACTGCAGTTGAAGTTTTG
>Malsy_10g025570
ATGGCAAGAGCAGCTCCGGCCACTGCTCGAGAGTTATTAGCGGCGAGTTTTTCCGGCATGGTTTTCGGGTTCCTCGAAGACGGCCACGAGTTTCCGGAAAGTTACGGCAGCAGCAGCGTCGGAAGCCAAGAAAATGACGCCTTTTTGTTAGATGAAGGAGAGGAAGCCGGAGATCAGGAGGAGAAGGACAAGAGGTTTTGGGAAAAACAGCACCAACTTTTACAAGCTACCTTATGCAGGACTAGCTCTCTAGAGACGAGGATTAGAAGTTTGACAAGGGAGGCAGTGAAGGAGATACAGCGGTCAGGGACGGAGTGTGGTTGTGGGAAACCGATGGCGAGCGGTTGCCGGAGCTGCCTCATGAGAGAAGTTTCCGGCAGACTTAGCAATGCTGGTTACAACAGTGCCATGTGCAAGTCTAAGTGGAGGAGTTCACCGGACATTCCTTCAGGAGAGCATTCATTTTTGGATGTGGTGAACAATTCAAGTCTAAAGAAGGGGGAGGTGAGGGTGATCGTAGAGCTGAACTTCAGAGACGAATTCGAGATGGCTCGAGCGAGCGACGAATACAACGATCTGGTTCAAAAACTCCCTGAAGTGTTTGTCGGCAAAGTTGAGAGACTGCAAAGCCTGATTAAAATTTTATGTTCCGCCGCCAAGAAATGCATGAAGGAAAAGAAAATGCACATGGGGCCATGGAGGAAGCAGAAGTACATGCAAGCAAAGTGGCTCGGCCCCTGCAAAAGAACAACATCGACGCCACTTCTGGCCGTGGGAGACTCCGCCAGGCTGGGACCGAAGCCTAAGGAGTCGATGCTGACCGTAGATTTGCTAGAGATGATGCATAACAGGCATTGCATGACAGCAGTTCAAGTTGTG
>Malsy_17g021360
ATGGCCGGAGCAATGGTTAGAATTCCGGTGATTCGCCGGAGCTCCGACGATATTTATGAATTTCCCGGTACAACTGTAAGTCTAGCCGACATGGTTCTGGGTTTCATTGAGGAAGTCGAGGTGCCGCCGGAGAATACTACCTCTGGCTCCGATGAAGATGACGAGAATTCTTGCAGTGCAACATTGTGCAAGACCAGTAGTGTTGAATCGAAAATTCGACAAGCCACCAAGGAAGCTGTAAGGGAAATAAATTCATCAAGCGCAGAATATTGCGTTTGCTCGAGACCTGTGGCCGGAGGTTGCCGGAAATGTTTGCGTACCGAAATATGCAAACGGCTAATTGATTCTGGATACAATTGTGCCATTTGCAAGTCTAAGTGGAGAAGCTCAACAAATGCCCCAGCAGGGGAGCATACTTATTTGGAAGTGCTGGACAAAAGTTCAAAGAGAGGGGAGATTAGGGTTGTAATTGAGCTAAATTTCCGAGCTGAGTTCGAGATGGCAAGAGCTAGCGAAAACTACAACAGATTGATTAGCTGGTTGCCTGAAGTGTTTGTTGGAAAAGCCGATAGACTACGAGCTTTGATCAAGATTTTGTGCTGCGCTGCAAAAACATGTATGAAGGAGAAGAAAATGCACTTGGGACCATGGAGGAAGCACAAGTACGTGCAAGCCAAATGGTTTGGGACGTTGGAGCGGTCAACGCCAGGGTCGTTGCCTGTCGGATTTTCGCACGGGCCGCCGAAGCCTAAGGCCTCGATTTTGACCTTTGATTTGTTGGAGGCGGCTATGCCTGCAGGCTTGCATTGCGCTGGTACTGCAGTTGAAGTTGTG
>Maldo_GDDH_05G1338400
ATGGGTAGAGAAACTCCGGCCACCGCTCGAGAATTATTGGCGGCGAGTTTTTCCGGCATGGTTTTCGGGTTCCTTGAGGACTGCAACGAGTTCCCAGAAAGTTACGGCAGCAGCACCGAAGGCTGCCAAGAAAATGAAGCCTACTTGTTAGATGAAGAGGAAGAAGCTGGAGATCAGGAGAAGGACATGAGGTTTTGGGATAACCAGCACCAACTTTTACAAGCTACGTTATGCAGGACTAGTTCTCTAGAGACGAGGATTAGGAGTTTGACAAGGGAGGCGGTGAAGGAGATACAGCGGTCGGGGATGGAGTGTGGTTGCGGGAAAACGATGGCGGGCGGTTGCCGGAGCTGCCTCTTGAGAGAAGTTTCCGGCAGACTTTGCAATGATGGTCACAACAGTGCCATCTGCAAGTCTAAGTGGAGGAGTTCGCCGGATATTCCTTCAGGAGAGCACGCATTTTTGGATGTGGTGGATAATTCAAGCCTAAAGAAGGGAGAGGTGAGAGTGATCATAGAGCTGAACTTCAGAGCCGAATTCGAGATGGCTCGAGCAGGCGACCAATACAACAATCTGGTTCAAAAACTTCCCGAAGTGTTTGTTGGCAAAGTTGAGAGACTGCAAAGCCTGATTAAAATTTTATGTTCTGCTGCAAAGAAATGCATGAAGGAAAAGAAAATGCACATGGGGCCATGGAGGAAGCAGAAGTACATGCAAGCAAAATGGCTTAGCCCCTGCAAAAGAACAACATTGACACCTGTTTTGGCTGTGGGAGACTCCGCCCGGCTGCGACCGAAGCCTAAGGAGTCAATGTTAACCATAGATTTGTTAGAGATGATGCCTAACAGGCATTGCATGACAGCAATTCAAGTTGTG
>Maldo_GDDH_06G1071700
ATGGTGGAGCATGTGCAACTGTGGAAGGTTGCATTTCACAGCACCTCTCATCGATGGATCCAACTTTTACAAGCTACCTTATGTAGGACTAGTTCTCTAGAGACGAGGATTAGAAGTTTGACAAGGGATGCTGTTAAGGAGATACAGCGATCAGGGACGAAGTGTGGTTGTGAGAAACCGATGGCGAGCGGTTGCTGGAGCTGCCTCATGAGAGAAGTTTCGGGCAGACTTAGCAATGCTGGTTACAACAGTGCCATGTGCAAGTCTAAGTGGAGGAGTTCATTGGACATTCCTTCAGGAGAGCACTCATTTTTGGATGTGGTGAACAGTTCAAGTCTAAAGAAGGGGGAAATGAGGGTGATCATAGAGATGAACTTCAAAGACGAATTCGAGATGGCT
>Maldo_GDDH_09G1246100
ATGGCCGCAGCGATGGTTAGAAAACCTGTGATTCTCCGGAGTTCCGACGATATTTTTGAATTTCCCGGTACAGGTGTAAGTCTCGGGGACATGGTTCTGGATTTCATCGAGGAAGTCGAGGTGTCACCGGAGTTTAATACTACCTCTGGCTCCGATGAAGACGACGAGAATTCTTGCGGTGTGGAAGAGAACAAGGCATTTTGGGAAGAACAGGACCAACTTCTGCAGGCGACATTGTGCAAGAGCAGTAGCGTTGAATCGAAAATCCGACAAGCCACTAAGGAAGCGTTAAGGGAAATCAATTCATCAAGCGAAGAATACTGCGTTTGTGCGAGACCGGTGACCGGAGGTTGCTGGAAATGTTTGCGTACCGAAATATGCAAACGGCTAATTGATTCTGGATACAATTGTGTCATTTGCAAGTCTAAGTGGAGAAGCTCAACAAATGCCCCAGCAGGGGAGCATACGTATTTGGAAGTGCTGGATAAAAGTTCAAAGAGAGGGGAGATTAGTGTTGCAATTGAGCTAAATTTCCGAGCTGAGTTCGAGATGGCAAGAGCTAGCGAAAACTACAACAGATTGATTAGCTGGTTACCTGAAGTGTTTGTTGGGAAAGCCGAAAGACTACGAGCATTGATCAAGATTTTGTGCTGCGCAGCCAAGAAATGTATGAAGGAGAAGAAAATGCACTTGGGACCTTGGAGGAAGCACAAGTACATGCAAGCCAAGTGGTTTGGGACGTTGGAGAGGTCAACGCCGGGGTCGTTGCCAGTCGGATTTTCGCACGGGCCGCCGAAGCCTAAGGCCTCGATTTTGGCCTTTGATTTGTTGGACGTGGCGATGGCTCAAGGCTTGCATTGCTCTAGTACTGCAGTTGAAGTTTTG
>Maldo_GDDH_10G1293600
ATGGCAAGAGCAGCTCCGGCCACTGCTCGAGAGTTATTAGCGGCGAGTTTTTCCGGCATGGTTTTCGGGTTCCTCGAAGACGGCCACGAGTTTCCGGAAAGTTACGGCAGCAGCAGCGTCGGAAGCCAAGAAAATGACGCCTTTTTGTTAGATGAAGGAGAGGAAGCCGGAGATCAGGAGGAGAAGGACAAGAGGTTTTGGGAAAAACAGCACCAACTTTTACAAGCTACCTTATGCAGGACTAGCTCTCTAGAGACGAGGATTAGAAGTTTGACAAGGGAGGCAGTGAAGGAGATACAGCGGTCAGGGACGGAGTGTGGTTGTGGCAAACCGATGGCGAGCGGTTGCCGGAGCTGCCTCATGAGAGAAGTTTCCGGCAGACTTAGCAATGCTGGTTACAACAGTGCCATGTGCAAGTCTAAGTGGAGGAGTTCACCGGACATTCCTTCAGGAGAGCACTCATTTTTGGATGTGGTGAACAATTCAAGTCTAAAGAAGGGGGAGGTGAGGGTGATCGTAGAGCTGAACTTCAGAGACGAATTCGAGATGGCTCGAGCGAGCGACGAATACAACGATCTGGTTCAAAAACTCCCTGAAGTGTTTGTCGGCAAAGTTGAGAGACTGCAAGGCCTGATTAAAATTTTATGTTCCGCCGCCAAGAAATGCATGAAGGAAAAGAAAATGCACATGGGGCCATGGAGGAAGCAGAAGTACATGCAAGCAAAGTGGCTCGGCCCCTGCAAAAGAACAACATCGACGCCACTTCTGGCCGTGGGAGACTCCGCCAGGCTGGGACCGAAGCCTAAGGAGTCGATGCTGACCGTAGATTTGCTAGAGATGATGCATAACAGGCATTGCATGACAGCAGTTCAAGTTGTG
>Maldo_GDDH_17G1238700
GTGCCATTTGCAAGTCTAAGTGGAGAAGCTCAACAAATGCCCCAGCAGCATACTTATTTGGAAGTGCTGGACAAAAGTTCAAAGAGAGGGGAGATTAGGGTTGTAATTGAGCTAAATTTCCGAGCTGAGTTCGAGATGGCAAGAGCTAGCGAAAACTACAACAGATTGATTAGCTGGTTGCCTGAAGTGTTTGTTGGAAAAGCCGATAGACTACGAGCTTTGATCAAGATTTTGTGCTGCGCTGCAAAAACATGTATGAAGGAGAAGAAAATGCACTTGGGACCATGGAGGAAGCACAAGTACGTGCAAGCCAAATGGTTTGGGACGTTGGAGCGGTCAACGCCAGGGTCGTTGCCTGTCGGATTTTCTCACGGGCCGCCGAAGCCTAAGGCCTCGATTTTGACCTTTGATTTGTTGGAGGCGGCTATGCCTGCAGGCTTGCATTGCGCTGGTACTGCAGTTGAAGTTGTG
>Maldo_GDDH_17G1238800
ATGGCCGGAGCAATGGTTAGAATTCCGGTGATTCGCCGGAGCTCCGACGATATTTATGAATTTCCCGGTACAACTGTAAGTCTAGCCGACATGGTTCTGGGTTTCATTGAGGAAGTCGAGGTGCCGCCGGAGAATACTACCTCTGGCTCCGATGAAGATGACGAGAATTCTTGCAGTGTGGAAGAGAACAAGGCATTTTGGGAAGAACAAGACCAACTTCTGCAGGCAACATTGTGCAAGACCAGTAGTGTTGAATCGAAGATTCGGCAAGCCACCAAGGAAGCTGTAAGGGAAATAAATTCATCAAGCGCAGAATATTGCGTTTGCTCGAGACCTGTGGCCGGAGGTTGCCGGAAATGTTTGCGTACCGAAATATGCAAACGGCTAATTGATTCTGGATAC
>Maldo_Gala_05g028460
ATGGGTAGAGAAACTCCGGCCACCGCTCGAGAATTATTGGCGGCGAGTTTTTCCGGCATGGTTTTCGGGTTCCTTGAGGACTGCAACGAGTTCCCAGAAAGTTACGGCAGCAGCACCGAAGGCTGCCAAGAAAATGAAGCCTACTTGTTAGATGAAGAGGAAGAAGCTGGAGATCAGGAGAAGGACATGAGGTTTTGGGATAACCAGCACCAACTTTTACAAGCTACGTTATGCAGGACTAGTTCTCTAGAGACGAGGATTAGGAGTTTGACAAGGGAGGCGGTGAAGGAGATACAGCGGTCGGGGATGGAGTGTGGTTGCGGGAAAACGATGGCGGGCGGTTGCCGGAGCTGCCTCTTGAGAGAAGTTTCCGGCAGACTTTGCAATGATGGTCACAACAGTGCCATCTGCAAGTCTAAGTGGAGGAGTTCGCCGGATATTCCTTCAGGAGAGCACGCATTTTTGGATGTGGTGGATAATTCAAGCCTAAAGAAGGGAGAGGTGAGAGTGATCATAGAGCTGAACTTCAGAGCCGAATTCGAGATGGCTCGAGCAGGCGACCAATACAACAATCTGGTTCAAAAACTTCCCGAAGTGTTTGTTGGCAAAGTTGAGAGACTGCAAAGCCTGATTAAAATTTTATGTTCTGCTGCAAAGAAATGCATGAAGGAAAAGAAAATGCACATGGGGCCATGGAGGAAGCAGAAGTACATGCAAGCAAAATGGCTTAGCCCCTGCAAAAGAACAACATTGACACCTGTTTTGGCTGTGGGAGACTCCGCCCGGCTGCGACCGAAGCCTAAGGAGTCAATGTTAACCATAGATTTGTTAGAGATGATGCCTAACAGGCATTGCATGACAGCAATTCAAGTTGTG
>Maldo_Gala_06g007570
ATGTCGGTGGCGTCGCTGAGAAAATCAATAACAGAGAAGGTGTTTGAGAGGGTTGGCGAGTATTCTTACTTGAACAGCTACCTCAAGAACAACCACAGCAGCCATAGCAGCCAGAGACACCACCGCCATAACCACCACAAGGTGTGCGAGAACGACGAGACTGAAAGGACAAAAAACGTCTTGATTCTCATGAACGACATTAACGGCGGCTATAGCACTTCATCCGAGGCCATTCGTGATGCCTTCCGCATGGAGTTTGGCGATGAATACAGAATATTTATGAAAGATGTGTGGAAAGACTACACAGGTTGGCCGTTAAACGACATGGAGAGATTCACCTCTCCTCGATGGATCCAACTTTTACAAGCTACCTTATGCAGGACTAGTTCTCTAGAGACGAGGATTAGAAGTTTGACAAGGGATGCTGTTAAGGAGATACAACGATCAGGGACAGAGGAAGTGAGGGAACTTAGCAATGCTGGTTACAACAGTGCCATGTGCAAGTTTAAGTGGAGGAGTTCACTAGACATTCCTTCAGGAGAGCACTCATTTTTTGATGTGGGTGATCATAGAGATGAACTTCAGAGACGAATTCGAGATGGCTTGAGTGAGCGACGAATACAACAATCTGTTGAGAGACTGCAAAGCGTGATTCAAATTTTATGTTCCGTCGCCAAGAAATGCATGAAGGAAAAGAAAATGCACATGGGGCCATGGAGGAAGCAGAAGTACATGCAACCAAAGTGGCTCGGCCCCTGCAAAAGAACAACATTGACGCCACTTCTGGCTGTGGGAGACTCCGCTAGGCTGCGATCGAAGCCTAAGCACTGCCATTTC
>Maldo_Gala_09g021570
ATGGCCGCAGCGATGGTTAGAAAACCTGTGATTCTCCGGAGTTCCGACGATATTTTTGAATTTCCCGGTACAGGTGTAAGTCTCGGGGACATGGTTCTGGATTTCATCGAGGAAGTCGAGGTGTCACCGGAGTTTAATACTACCTCTGGCTCCGATGAAGACGACGAGAATTCTTGCGGTGTGGAAGAGAACAAGGCATTTTGGGAAGAACAGGACCAACTTCTGCAGGCGACATTGTGCAAGAGCAGTAGCGTTGAATCAAAAATCCGACAAGCCACTAAGGAAGCGTTAAGGGAAATCAATTCATCAAGCGAAGAATACTGCGTTTGTGCGAGACCGGTGACCGGAGGTTGCTGGAAATGTTTGCGTACCGAAATATGCAAACGGCTAATTGATTCTGGATACAATTGTGTCATTTGCAAGTCTAAGTGGAGAAGCTCAACAAATGCCCCAGCAGGGGAGCATACGTATTTGGAAGTGATGGATAAAAGTTCAAAGAGAGGGGAGATTAGCGTTGCAATTGAGCTAAATTTCCGAGCTGAGTTCGAGATGGCAAGAGCTAGCGAAAACTACAACAGATTGATTAGCTGGTTGCCTGAAGTGTTTGTTGGGAAAGCCGAAAGACTGCGAGCATTGATCAAGATTTTGTGCTGCGCAGCCAAGAAATGTATGAAGGAGAAGAAAATGCACTTGGGACCTTGGAGGAAGCACAAGTACATGCAAGCCAAGTGGTTTGGGACGTTGGAGCGGTCAACGCCGGGGTCGTTGCCAGTCGGATTTTCGCACGGGCGTCCGAAGCCTAAGGCCTCGATTTTGGCCTTTGATTTGTTGGACGTGGCGATGGCTCAAGGCTTGCATTGCCCTAGTACTGCAGTTGAAGTTTTG
>Maldo_Gala_10g026220
ATGGCAAGAGCAGCTCCGGCCACTGCTCGAGAGTTATTAGCGGCGAGTTTTTCCGGCATGGTTTTCGGGTTCCTCGAAGACGGCCACGAGTTTCCGGAAAGTTACGGCAGCAGCAGCGTCGGAAGCCAAGAAAATGACGCCTTTTTGTTAGATGAAGGAGAGGAAGCCGGAGATCAGGAGGAGAAGGACAAGAGGTTTTGGGAAAAACAGCACCAACTTTTACAAGCTACCTTATGCAGGACTAGCTCTCTAGAGACGAGGATTAGAAGTTTGACAAGGGAGGCAGTGAAGGAGATACAGCGGTCAGGGACGGAGTGTGGTTGTGGCAAACCGATGGCGAGCGGTTGCCGGAGCTGCCTCATGAGAGAAGTTTCCGGCAGACTTAGCAATGCTGGTTACAACAGTGCCATGTGCAAGTCTAAGTGGAGGAGTTCACCGGACATTCCTTCAGGAGAGCACTCATTTTTGGATGTGGTGAACAATTCAAGTCTAAAGAAGGGGGAGGTGAGGGTGATCGTAGAGCTGAACTTCAGAGACGAATTCGAGATGGCTCGAGCGAGCGACGAATACAACGATCTGGTTCAAAAACTCCCTGAAGTGTTTGTCGGCAAAGTTGAGAGACTGCAAGGCCTGATTAAAATTTTATGTTCCGCCGCCAAGAAATGCATGAAGGAAAAGAAAATGCACATGGGGCCATGGAGGAAGCAGAAGTACATGCAAGCAAAGTGGCTCGGCCCCTGCAAAAGAACAACATCGACGCCACTTCTGGCCGTGGGAGACTCCGCCAGGCTGGGACCGAAGCCTAAGGAGTCGATGCTGACCGTAGATTTGCTAGAGATGATGCATAACAGGCATTGCATGACAGCAGTTCAAGTTGTG
>Maldo_Gala_17g021740
ATGGCCGGAGCAATGGTTAGAATTCCGGTGATTCGCCGGAGCTCCGACGATATTTATGAATTTCCCGGTACAACTGTAAGTCTAGCCGACATGGTTCTGGGTTTCATTGAGGAAGTCGAGGTGCCGCCGGAGAATACTACCTCTGGCTCCGATGAAGATGACGAGAATTCTTGCAGTGTGGAAGAGAACAAGGCATTTTGGGAAGAACAAGACCAACTTCTGCAGGCAACATTGTGCAAGACCAGTAGTGTTGAATCGAAGATTCGGCAAGCCACCAAGGAAGCTGTAAGGGAAATAAATTCATCAAGCGCAGAATATTGCGTTTGCTCGAGACCTGTGGCCGGAGGTTGCCGGAAATGTTTGCGTACCGAAATATGCAAACGGCTAATTGATTCTGGATACAATTGTGCCATTTGCAAGTCTAAGTGGAGAAGCTCAACAAATGCCCCAGCAGGGGAGCATACTTATTTGGAAGTGCTGGACAAAAGTTCAAAGAGAGGGGAGATTAGGGTTGTAATTGAGCTAAATTTCCGAGCTGAGTTCGAGATGGCAAGAGCTAGCGAAAACTACAACAGATTGATTAGCTGGTTGCCTGAAGTGTTTGTTGGAAAAGCCGATAGACTACGAGCTTTGATCAAGATTTTGTGCTGCGCTGCAAAAACATGTATGAAGGAGAAGAAAATGCACTTGGGACCATGGAGGAAGCACAAGTACGTGCAAGCCAAATGGTTTGGGACGTTGGAGCGGTCAACGCCAGGGTCGTTGCCTGTCGGATTTTCTCACGGGCCGCCGAAGCCTAAGGCCTCGATTTTGACCTTTGATTTGTTGGAGGCGGCTATGCCTGCAGGCTTGCATTGCGCTGGTACTGCAGTTGAAGTTGTG
>Pyrco_DAP_Chr10v0.1_25864.1
ATGGCTCGGGCGAGCAACGAATACAACGATCTGGTTCAAAAACTCCCTGAAGTTTTTGTCGGCAAAGTTGAGAGACTGCAAAGCCTGATTAAAATTTTATGTTCTGCCGCCAAGAAATGCATGAAGGAAAAGAAAATGCACATGGGGCCATGGAGGAAGCAGAAGTACATGCAAGCAAAGTGGCTCGGCCCCTGCAAAAGAACAACATCGACGCCACTTCTGGCCGTGGGAGACTCCGCCAGGCTGCGACCGAAGCCTAAGGAGTCGATGCTGACCGTAGATTTGCTAGAGATGGTGCATAACAGGCATTGCATGACAGCAGTTCAAGTTGTG
>Pyrco_DAP_Chr10v0.1_25865.1
ATGGCAAGAGCAGCTCCGGCCACCGCTCGAGAGTTATTAGCGGCGAGTTTTTCCGGCATGGTTTTCGGGTTCCTCGAAGACGGCCACGAGTTTCCGGAAAGTTGCGGCAGCAGCGACGGAAGCCAAGAAAATGACGCCTTTTTGTTAGATGAAGAAGAGGAAGCCGGAGATCAGGAGGAGGACAAGAGGTTTTGGGAAAAACAGCACCAACTTTTACAAGCTACCTTATACAGGACTAGTTCTCTAGAGACGAGGATTAGAAGTTTGACAAGGGAGGCGGTGAAGGAGATACAGCGGTCAGGGACGGAGTGTGGTTGCGGGAAACCGATGGCGAGCGGTTGCCGGAGCTGCCTCATGAGAGAAGTTTCCGGCAGACTTAGCAATGCTGGTTACAACAGTGCCATGTGCAAGTCTAAGTGGAGGAGTTCACCGGACATTCCTTCAGGTAAAATATATATACTGGATCATTATTTG
>Pyrco_DAP_Chr17v0.1_45515.1
ATGGCCGGAGCAATGGTTAGAATTCCGGTGATTCGCCGGAGCTCCGACGATATTTTTGAATTTCCCGGTACAACTGTAAGTCTAGCCGACATGGTTCTGGGTTTCATTGAGGAAGTCGAGGTGTCGCCGGAGAATACTACCTCTGGCTCCGATGAAGATGACGAGAATTCTTGCAGTGCAATATTGTGCAAGACCAGTAGTGTTGAATCGAAAATTCGACAAGCCACCAAGGAAGCATTAAGGGAAATAAATTCATCAAGCGCAGAATATTGCGTTTGCGTGAGACCTGTGGCCGGAGGTTGCCGGAAATGTTTGCGTACCGAAATATGCAAACGGCTAATTGATTCTGGATACAATTGTGCCATTTGCAAGTCTAAGCGGAGAAGCTCAACAAATGCCCCAGCAGGGGAGCATACTTATTTGGAAGTGCTGGACAAAAGTTCAAAGAGAGGGGAGATTAGGGTTGTAATTGAGCTAAATTTCCGAGCTGAGTTCGAGATGGCAAGAGCTAGCGAAAACTACAACAGATTGATTAGCTGGTTGCCTGAAGTGTTTGTTGGAAAAGCCGATAGACTACGAGCTTTGATCAAGATTTTGTGCTGCGCTGCAAAAACATGTATGAAGGAGAAGAAAATGCACTTGGGACCATGGAGGAAGCACAAGTACGTGCAAGCCAAGTGGTTTGGGACGTTGGAGCGGTCAACGCCAGGGTCGTTGCCTGTCGGATTTTCGCACGGGCCGCCGAAGCCTAAGGCCTCGATTTTGACCTTTGATTTGTTGGAGGCGGCTATGCCTGCAGGCTTGCATTGCGCTGGTACTGCAGTTGAAGTTGTG
>Pyrco_DAP_Chr5v0.1_13128.1
ATGGGTAGAGAAACTCCGGCCACCGCTCGAGAATTATTGGCGGCGAGTTTTTCCGGCATGGTTTTCGGGTTCCTCGAAGACTGCGATGAGTTCCCAGAAAATTACGGCAGCAGCACCGAAGGCTGCCAAGAAAATGAAGCCTACTTGTTAGATGAAGAGGAAGAAGCTGGAGATCAGGAGAAGGACATGAGGTTTTGGGATAACCAGCACCAACTTTTACAAGCTACGTTATGCAGGACTAGTTCTCTAGAGACGAGGATTAGGAGTTTGACAAGTGAGGTGGTGAAGGAGATACAGCAGTCGGGGATGGAGTGTGGTTGCGGGAAAACGATGGCGGGCGGTTGCCGGAGCTGCCTCTTGAGAGAAGTTTCCGGCAGACTTTGCAATGCTGGTCACAACAGTGCCATCTGCAAGTCTAAGTGGAGGAGTTCACCGGATATTCCTTCAGGAGAGCACGCATTTTTGGATGTGGTGGACAATTCAAGCCTAAAGAAAGGAGAGGTGAGAGTGATCATAGAGCTGAACTTCAGAGCCGAATTCGAGATGGCTCGAGCAGGCGACCAATACAACAATCTAGTTCAAAAACTCCCCGAAGTGTTTGTTGGCAAAGTTGAAAGACTGCAAAGCCTGATTAAAATTTTATGTTCTGCTGCAAAGAAATGCATGAAGGAAAAGAAAATGCACATGGGGCCATGGAGGAAGCAGAAGTACATGCAAGCAAAGTGGCTTAGCCCCTGCAAAAGAACAACATTGACACCTGTTTTGGCCGTGGGAGACTCCTCCCGGCTGCGACCGAAGCCTAAGGAGTCGATGTTAACCGTAGATTTGCTAGAGATGATGCCTAACAGGCATTGCATGACAGCAGTTCAAGTTGTG
>Pyrco_DAP_Chr9v0.1_22763.1
ATGGCCGCAGCGATGGTTACAATACCTGTGATTCTCCGGAGTTCCGACGATATGTTTGAATTTCCCGGTACAGGTGTAAGTCTCGGGGACATGGTTCTGGATTTCATCGAGGAAGTCGAGGTGTCGCCGGAGTTTAATACTACCTCTGGCTCCGACGAAGACGACGAGAATTCTTGCAGTGTGGAAGAGAACAAGGCATTTTGGGAAGAACAGGACCAACTTCTGCGGGCGACATTGTGCAAGAGCAGTAGCGTTGAATCGAAAATTCGACAAGCCACTAAGGAAGCGTTAAGGGAAATCAATTCATCAAGCGAAGAATACTGCGTTTGTGCTAGACCGGTGGCCGGAGGTTGCCGGAAATGTTTGCGTACCGAATTATGCAAACGGCTAATTGAATCCGGATACAATTGTGTCATTTGCAAGTCTAAGTGGAGAAGTTCAACAAATGCCCCTGCAGGGGAGCATACTTATTTGGAAGTGCTGGACAACAGTTCAAAGAGAGGGGAGATTAGGGTTGCAATTGAGCTAAATTTCGGACCTGAGTTCGAGATGGCAAGAGCTAGCGAAAACTACAACAGATTGATTAGCTGGTTGCCTGAAGTGTTTGTTGGGAAAGCCGAAAGACTACGAGCTTTGATCAAGATTTTGTGCGGCGCAGCCAAGAAATGTATGAAGGAGAAGAAGATGCACTTGGGACCTTGGAGGAAGCACAAGTACATGCAAGCCAAGTGGTTTGGGACGTTGGAGCGGTCAACGCCGGGGTCGTTGCCAGTCGGATTTTCGCACGGGCCGCTGAAGCCGAAGGCCTCGATTTTGGCCTTTGATTTGTTGGAGGTGGCGATGACTGCAGGCTTGCATTGCTCTAGTACTGCAGTTGAAGTTTTG
>Pyrco_BP1_007286.1
ATGGCCGGAGCAATGGTTAGAATTCCGGTGATTCGCCGGAGCTCCGACGATATTTTTGAATTTCCCGGTACAACTGTAAGTCTAGCCGACATGGTTCTGGGTTTCATTGAGGAAGTCGAGGTGTCGCCGGAGAATACTACCTCTGGCTCCGATGAAGATGACGAGAATTCTTGCAGTGTGGAAGAGAACAAGGCATTTTGGGAAGAACAAGACCAACTTCTGCAGGCAATATTGTGCAAGACCAGGGAGCATACTTATTTGGAAGTGCTGGACAAAAGTTCAAAGAGAGGGGAGATTAGAGTTGTAATTGAGCTAAATTTCCGAGCTGAGTTCGAGATGGCAAGAGCTAGCGAAAACTACAACAGATTGATTAGCTGGTTGCCTGAAGTGTTTGTTGGAAAAGCCGATAGACTACGAGCTTTGATCAAGATTTTGTGCTGCGCTGCAAAAACATGTATGAAGGAGAAGAAAATGCACTTGGGACCATGGAGGAAGCACAAGTACGTGCAAGCCAAGTGGTTTGGGACGTTGGAGCGGTCAACGCCAGGGTCGTTGCCTGTCGGATTTTCGCACGGGCCGCCGAAGCCTAAGGCCTCGATTTTGACCTTTGATTTGTTGGAGGCGGCTATGCCTGCAGGCTTGCATTGCGCTGGTACTGCAGTTGAAGTTGTG
>Pyrco_BP1_009859.1
ATGGGTAGAGAAACTCCGGCCACCGCTAGAGAATTATTGGCGGCGAGTTTTTCCGGCATGGTTTTCGGGTTCCTCGAAGACTGCGATGAGTTCCCAGAAAATTACGGCAGCAGCACCGAAGGCTGCCAAGAAAATGAAGCCTACTTGTTAGATGAAGAGGAAGAAGCTGGAGATCAGGAGAAGGACATGAGGTTTTGGGATAACCAGCACCAACTTTTACAAGCTACGTTATGCAGGACTAGTTCTCTAGAGACGAGGATTAGGAGTTTGACAAGGGAGGTGGTGAAGGAGATACAGCAGTCGGGGATGGAGTGTGGTTGCGGGAAAACGATGGCGGGCGGTTGCTGGAGCTGTCTCTTGAGAGAAGTTTCCGGCAGACTTTGCAATGCTGGTCACAACAGTGCCATCTGCAAGTCTAACTGGAGGAGTTCACCGGATATTCCTTCAGGAGAGCACGCATTTTTGGATGTGGTGGACAATTCAAGGCTAAAGAAAGGAGAGGTGAGAGTGATCATAGAGCTGAACTTCAGAGCCGAATTCGAGATGGCTCGAGCAGGCGACCAATACAACAATCTAGTTCAAAAACTCCCCGAAGTGTTTGTTGGCAAAGTTGAAAGACTGCAAAGCCTGATAAAAATTTTATGTTCTGCTGCAAAGAAATGCATGAAGGAAAAGAAAATGCACATGGGGCCATGGAGGAAGCAGAAGTACATGCAAGCAAAGTGGCTTAGCCCCTGCAAAAGAACAACATTGACACCTGTTTTGGCCGTGGGAGACTCCTCCCGGCTGCGACCGAAGCCTAAGGAGTCGATGTTAACCGTAGATTTGCTAGAGATGATGCCTAACAGGCATTGCATGACAGCAGTTCAAGTTGTG
>Pyrco_BP1_019798.1
ATGGCAAGAGCAGCTCCGGCCACCGCTCGAGAGTTATTAGCGGCGAGTTTTTCCGGCATGGTTTTCGGGTTCCTCGAAGACGGCCACGAGTTTCCGGAAAGTTGCGGCAGCAGCGACGGAAGCCAAGAAAATGACGCCTTTTTGTTAGATGAAGAAGAGGAAGCCGGAGATCAGGAGGAGGAGGACAAGAGGTTTTGGGAAAAACAGCACCAACTTTTACAAGCTACCTTATACAGGACTAGTTCTCTAGAGACGAGGATTAGAAGTTTGACAAGGGAGGCGGTGAAGGAGATACAGCGGTCAGGGACGGAGTGTGGTTGCGGGAAACCGATGGCGAGCGGTTGCCGGAGCTGCCTCATGAGAGAAGTTTCCGGCAGACTTAGCAATGCTGGTTACAACAGTGCCATGTGCAAGTCTAAGTGGAGGAGTTCACCGGACATTCCTTCAGTTTTTGTCGGCAAAGTTGAGAGACTGCAAAGCCTGATTAAAATTTTATGTTCTGCCGCCAAGAAATGCATGAAGGAAAAGAAAATGCACATGGGGCCATGGAGGAAGCAGAAGTACATGCAAGCAAAGTGGCTCGGCCCCTGCAAAAGAACAACATCGACGCCACTTCTGGCCGTGGGAGACTCCGCCAGGCTGCGACCGAAGCCTAAGGAGTCGATGCTGACCGTAGATTTGCTAGAGATGGTGCATAACAGGCATTGCATGACAGCAGTTCAAGTTGTG
>Pyrco_BP1_021869.1
ATGGCCGCAGCGATGGTTACAATACCTGTGATTCTCCGGAGTTCCGACGATATGTTTGAATTTCCCGGTACAGGTGTAAGTCTCGGGGACATGGTTCTGGATTTCATCGAGGAAGTCGAGGTGTCGCCGGAGTTTAATACTACCTCTGGCTCCGACGAAGACGACGAGAATTCTTGCAGTGTGGAAGAGAACAAGGCATTTTGGGAAGAACAGGACCAACTTCTGCGGGCGACATTGTGCAAGAGCAGTAGCGTTGAATCGAAAATTCGACAAGCCACTAAGGAAGCGTTAAGGGAAATCAATTCATCAAGCGAAGAATACTGCGTTTGTGCTAGACCGGTGGCCGGAGGTTGCCGGAAATGTTTGCGTACCGAAGTATGCAAACGGCTAATTGAATCCGGATACAATTGTGTCATTTGCAAGTCTAAGTGGAGAAGTTCAACAAATGCCCCTGCAGGGGAGCATACTTATTTGGAAGTGCTGGACAACAGTTCAAAGAGAGGGGAGATTAGGGTTGCAATTGAGCTAAATTTCGGACCTGAGTTCGAGATGGCAAGAGCTAGCGAAAACTACAACAGATTGATTAGCTGGTTGCCTGAAGTGTTTGTTGGGAAAGCCGAAAGACTACGAGCTTTGATCAAGATTTTGTGCGGCGCAGCCAAGAAATGTATGAAGGAGAAGAAGATGCACTTGGGACCTTGGAGGAAGCACAAGTACATGCAAGCCAAGTGGTTTGGGACGTTGGAGCGGTCAACGCCGGGGTCGTTGCCAGTCGGATTTTCGCACGGGCTGCCGAAGCCGAAGGCCTCGATTTTGGCCTTTGATTTGTTGGAGGTGGCGATGACTGCAGGCTTGCATTGCTCTAGTACTGCAGTTGAAGTTTTG
>Pyrco_BP_DH_05g28980
ATGGGTAGAGAAACTCCGGCCACCGCTAGAGAATTATTGGCGGCGAGTTTTTCCGGCATGGTTTTCGGGTTCCTCGAAGACTGCGATGAGTTCCCAGAAAATTACGGCAGCAGCACCGAAGGCTGCCAAGAAAATGAAGCCTACTTGTTAGATGAAGAGGAAGAAGCTGGAGATCAGGAGAAGGACATGAGGTTTTGGGATAACCAGCACCAACTTTTACAAGCTACGTTATGCAGGACTAGTTCTCTAGAGACGAGGATTAGGAGTTTGACAAGGGAGGTGGTGAAGGAGATACAGCAGTCGGGGATGGAGTGTGGTTGCGGGAAAACGATGGCGGGCGGTTGCTGGAGCTGTCTCTTGAGAGAAGTTTCCGGCAGACTTTGCAATGCTGGTCACAACAGTGCCATCTGCAAGTCTAACTGGAGGAGTTCACCGGATATTCCTTCAGGAGAGCACGCATTTTTGGATGTGGTGGACAATTCAAGGCTAAAGAAAGGAGAGGTGAGAGTGATCATAGAGCTGAACTTCAGAGCCGAATTCGAGATGGCTCGAGCAGGCGACCAATACAACAATCTAGTTCAAAAACTCCCCGAAGTGTTTGTTGGCAAAGTTGAAAGACTGCAAAGCCTGATAAAAATTTTATGTTCTGCTGCAAAGAAATGCATGAAGGAAAAGAAAATGCACATGGGGCCATGGAGGAAGCAGAAGTACATGCAAGCAAAGTGGCTTAGCCCCTGCAAAAGAACAACATTGACACCTGTTTTGGCCGTGGGAGACTCCTCCCGGCTGCGACCGAAGCCTAAGGAGTCGATGTTAACCGTAGATTTGCTAGAGATGATGCCTAACAGGCATTGCATGACAGCAGTTCAAGTTGTG
>Pyrco_BP_DH_09g16360
ATGGCCGCAGCGATGGTTACAATACCTGTGATTCTCCGGAGTTCCGACGATATGTTTGAATTTCCCGGTACAGGTGTAAGTCTCGGGGACATGGTTCTGGATTTCATCGAGGAAGTCGAGGTGTCGACGGAGTTTAATACTACCTCTGGCTCCGACGAAGACGACGAGAATTCTTGCAGTGTGGAAGAGAACAAGGCATTTTGGGAAGAACAAGACCAACTTCTGCGGGCGACATTGTGCAAGAGCAGTAGCGTTGAATCGAAAATTCGACAAGCCACTAAGGAAGCGTTAAGGGAAATCAATTCATCAAGCGAAGAATACTGCGTTTGTGCGAGAACGGTGGCCGGAGGTTGCCGGAAATGTTTGCGTACCGAAGTATGCAAACGGCTAATTGAATCCGGATACAATTGTGTCATTTGCAAGTCTAAGTGGAGAAGTTCAACAAATGCCCCTGCAGGGGAGCATACTTATTTGGAAGTGCTGGACAACAGTTCAAAGAGAGGGGAGATTAGGGTTGCAATTGAGCTAAATTTCGGACCTGAGTTCGAGATGGCAAGAGCTAGCGAAAACTACAACAGAATGATTAGCTGGTTGCCTGAAGTGTTTGTTGGGAAAGCCGAAAGACTACGAGCTTTGATCAAGATTTTGTGCCGCGCAGCCAAGAAATGTATGAAGGAGAAGAAGATGCACTTGGGACCTTGGAGGAAGCACAAGTACATGCAAGCCAAGTGGTTTGGGACGTTGGAGCGGTCAACGCCGGGGTCGTTGCCAGTCGGATTTTCGCACGGGCTGCCGAAGCCGAAGGCCTCGATTTTGGCCTTTGATTTGTTGGAGGTGGCGATGACTGCAGGCTTGCATTGCTCTAGTACTGCAGTTGAAGTTTTG
>Pyrco_BP_DH_10g24550
ATGGCAAGAGCAGCTCCGGCCACCGCTCGAGAGTTATTAGCGGCGAGTTTTTCCGGCATGGTTTTCGGGTTCCTCGAAGACGGCCACGAGTTTCCGGAAAGTTGCGGCAGCAGCGACGGAAGCCAAGAAAATGACGCCTTTTTGTTAGATGAAGAAGAGGAAGCCGGAGATCAGGAGGAGGACAAGAGGTTTTGGGAAAAACAGCACCAACTTTTACAAGCTACCTTATACAGGACTAGTTCTCTAGAGACGAGGATTAGAAGTTTGACAAGGGAGGCGGTGAAGGAGATACAGCGGTCAGGGACGGAGTGTGGTTGCGGGAAACCGATGGCGAGCGGTTGCCGGAGCTGCCTCATGAGAGAAGTTTCCGGCAGACTTAGCAATGCTGGTTACAACAGTGCCATGTGCAAGTCTAAGTGGAGGAGTTCACCGGACATTCCTTCAGGAGAGCATTCATATTTGGATGTGGTGAACAATTCAAGTCTAAAGAAGGGGGAGGTGAGGGTGATCATAGAGCTGAACTTCAGAGACGAATTCGAGATGGCTCGGGCGAGCAACGAATACAACGATCTGGTTCAAAAACTCCCTGAAGTTTTTGTCGGCAAAGTTGAGAGACTGCAAAGCCTGATTAAAATTTTATGTTCTGCCGCCAAGAAATGCATGAAGGAAAAGAAAATGCACATGGGGCCATGGAGGAAGCAGAAGTACATGCAAGCAAAGTGGCTCGGCCCCTGCAAAAGAACAACATCGACGCCACTTCTGGCCGTGGGAGACTCCGCCAGGCTGCGACCGAAGCCTAAGGAGTCGATGCTGACCGTAGATTTGCTAGAGATGGTGCATAACAGGCATTGCATGACAGCAGTTCAAGTTGTG
>Pyrco_BP_DH_17g24280
ATGGCCGGAGCAATGGTTAGAATTCCGGTGATTCGCCGGAGCTCCGACGATATTTTTGAATTTCCCGGTACAACTGTAAGTCTAGCCGACATGGTTCTGGGTTTCATTGAGGAAGTCGAGGTGTCGCCGGAGAATACTACCTCTGGCTCCGATGAAGATGACGAGAATTCTTGCAGTGTGGAAGAGAACAAGGCATTTTGGGAAGAACAAGACCAACTTCTGCAGGCAATATTGTGCAAGACCAGTAGTGTTGAATCGAAAATTCGACAAGCCACCAAGGAAGCATTAAGGGAAATAAATTCATCAAGCGCAGAATATTGCGTTTGCGTGAGACCTGTGGCCGGAGGTTGCCGGAAATGTTTGCGTACCGAAATATGCAAACGGCTAATTGATTCTGGATACAATTGTGCCATTTGCAAGTCTAAGCGGAGAAGCTCAACAAATGCCCCAGCAGGGGAGCATACTTATTTGGAAGTGCTGGACAAAAGTTCAAAGAGAGGGGAGATTAGAGTTGTAATTGAGCTAAATTTCCGAGCTGAGTTCGAGATGGCAAGAGCTAGCGAAAACTACAACAGATTGATTAGCTGGTTGCCTGAAGTGTTTGTTGGAAAAGCCGATAGACTACGAGCTTTTGATCGATCAAGATTTTGTGCTGCGCTGCAAAAACATGTA
>Pruav_sc0001305.1_g690.1.mk
ATGGCTAGAACTCCTGCCACCGCTCGACAATTACTGGCGGCGAGTTTTTCCGGCATGGTTTTCGGGTTTCTTGAGGATTGTCAAGAATTCCGGGAAAGCTGTAGCAGCAGCAGCGATGGAAGCCAAGAAAATGAAGCCTTCTTGTTAGATGAAGAGGAAGAAGAAGCTGGAGATCAGGAGGAGAAGGACAGGAGGTTTTGGGAAAACCAGCACCAGCTTTTACAAGTGACCTTGTGCAGGACTAGTTCTCTAGAGACGAGTATTAGGAGTGTGACAAAGGAAGCGGTTAAGGAGATAAATAGGGAAGGGACAGAGTGTGGCTGCGGGAAACCGATGGCTAGCGGTTGCCGGAGCTGCCTCATGAGAGAAGTTTCCGGCGGGCTTTGCAATGCTGGTTACAACAGTGCCATCTGCAAGTCTAAGTGGAGGAGTTCGCCGGATATTCCTTCAGGAGAGCACACATTTATTGATGTTGTGGACGGTTCAAACCCTAAGAAAGGAGAGGTGAGGGTGATTATAGAACTCAACTTCAGAGCAGAGTTCGAGATGGCTAGAGCAAGTAATGAATACAATAATCTGGTGAACCGGCTTCCTGAAGTGTTTGTTGGCAAAGTTGAGAGACTACAAAACCTAATTAAAATCTTATGCTCAGCTGCAAAGAAATGCATGAAGGAGAAGAAAATGCACATGGGGCCATGGAGGAAGCAGAAGTACATGCAAGCTAAATGGCTCAGTCCCTGCAAAAGAACAACATCAACACCACTTTTGTCAGTGGGAAACTCTGGCAGGTTGCGGCCGAAGCTGAAGGAATCCATGTTAACCGTAGATTTGCTGGAGATGCTGCCTAACAGTTATTGCATCACAGTAGTTGAAGTTGTG
>Pruav_sc0001313.1_g310.1.mk
ATGGCCGGAGCAATGGCTAGAATTCAGGTGACGCGCCGGAGCTCCGACGATATTTTGGAATTTCCAGGCAGCGCTGCAAGTCTCGCCGACATGGTTTTGGGTTTCTTCGAGCAAGTCGAGGTGTCGCCGGAGAATATTACCTCTGGCTCCGATGAGGATGAGGAGAATTCTTTCAGTGTGGAAGAGAATAAGGCATTTTGGGAAGAACAAGACCAACTTCTCCAGGCAACATTGTGCAAGAGCAGTGGCATTGAGACCAAAATTCGGCAGGCCACCAAGGAGGCGTTACGTGACATAAACTCGTCGGCCGCAGAATATTGCGTGTGCTCGAAGCCTGTGTTTGGCGGTTGCCGGAGAGAGCATACTTATTTGGAAGTGCTGGACACAAGTTCAAAGAGAGGGGAGATTAGGGTGGTGATTGAGCTGAATTTCCGAGCTGAGTTTGAGATGGCCAGAGCCAGCGAAAACTACAACAGATTAATCAGCTGGCTGCCCGAAGTGTTTGTTGGGAAAGCCGAAAGACTAAGAGCCTTGATCAAGATTCTCTGCTGCGCAGCCAAAAAATGTATGAAGGAGAAGAAAATGCACTTGGGGCCATGGAGGAAGCACAAGTACATGCAAGCCAAGTGGTTCGGGACGTTCGAGCGGTCCACGCCGGGGTCCTTGCCGGTCAGATTTGCAAACGGACCGCCCAAGCCGAAGGCTTCCATGCTGACCTTTGATTTGCTGGAGGCCATGCCTGGCTTGCATTGCACTGCAGTTGAAGTTGTG
>Pyrusco0g031130.1
ATGGCCGGAGCAATGGTTAGAATTCCGGTGATTCGCCGGAGCTCCGACGATATTTTTGAATTTCCCGGTACAACTGTAAGTCTAGCCGACATGGTTCTGGGTTTCATTGAGGAAGTCGAGGTGTCGCCGGAGAATACTACCTCCGGCTCCGATGAAGATGACGAGAATTCTTGCAGTGTGGAAGAGAACAAGGCATTTTGGGAAGAACAAGACCAACTTCTGCAGGCAATATTGTGCAAGACCAGTAGTGTTGAATCGAAAATTCGACAAGCCACCAAGGAAGCATTAAGGGAAATAAATTCATCAAGCGCAGAATATTGCGTTTGCGTGAGACCTGTGCCCGGAGGTTGCCGGAAATGTTTGCGTACCGAAATATGCAAACGGCTAATTGATTCTGGATACAATTGTGCCATTTGCAAGTCTAAGCGGAGAAGCTCAACAAATGCCCCAGCAGGGGAGCATACTTATTTGGAAGTGCTGGACAAAAGTTCAAAGAGAGGGGAGATTAGGGTTGTAATTGAGCTAAATTTCCGAGCTGAGTTCGAGATGGCAAGAGCTAGCGAAAACTACAACAGATTGATTAGCTGGTTGCCTGAAGTGTTTGTTGGAAAAGCCGATAGACTACGAGCTTTGATCAAGATTTTGTGCTGCGCTGCAAAAACATGTATGAAGGAGAAGAAAATGCACTTGGGACCATGGAGGAAGCACAAGTACGTGCAAGCCAAGTGGTTTGGGACGTTGGAGCGGTCAACGCCAGGGTCGTTGCCTGTCGGATTTTCGCACGGGCCGCCGAAGCCTAAGGCCTCGATTTTGACCTTTGATTTGTTGGAGGCGGCTATGCCTGCAGGCTTGCATTGCGCTGGTACTGCAGTTGAAGTTGTG
>Pyrusco10g003790.1
ATGGCAAGAGCAGCTCCGGCCACCGCTCGAGTGTTATTAGCGGCGAGTTTTTCCGGCATGGTTTTCGGGTTCCTTGAAGACGGCCACGAGTTTCAGGAAAGTTACGGCAGCAGCGACGGAAGCCAAGAAAATGACGCCTTTTTGTTAGATGAAGAAGAGGAAGCCGGAGATCAGGAGGAGGAGGACAAGAGGTTTTGGGAAAAACAGCACCAACTTTTACAAGCTACCTTATACAGGACTAGTTCTCTAGAGACGAGGATTAGAAGTTTGACAAGGGAGGCGGTGAAGGAGATACAGCGGTCAGAGACGGAGTGTGGTTGCCGGAAACCGATGGCGAGCGGTTGCCGGAGCTGCCTCATGAGAGAAGTTTCCGGCAGACTTAGCAATGCTGGTTACAACAGTGCCATGTGCAAGTCTAAGTGGAGGAGTTCACCGGACATTCCTTCAGGAGAGCACTCATTTTTGGATGTGGTGAACAATTCAAGTCTAAAGAAGGGGGAGGTGAGGGTGATCATAGAGCTGAACTTCAGAGACGAATTCGAGATGGCTCGAGCGAGCAACGAATACAACGATCTGGTTCAAAAACTCCCTGAAGTTTTTGTCGGCAAAGTTGAGAGACTGCAAAGCCTGATTAAAATTTTATGTTCTGCCGCCAAGAAATGCATGAAGGAAAAGAAAATGCACATGGGGCCATGGAGGAAGCAGAAGTACATGCAAGCAAAGTGGCTCGGCCCCTGCAAAAGAACAACATCGACGCCACTTCTGGCCGTGGGAGACTCCGCCAGGCTGCGACCGAAGCCTAAGGAGTCGATGCTGACCGTAGATTTGCTAGAGATGGTGCATAACAGGCATTGCATGACAGTAGTTCAAGTTGTG
>Pyrusco5g023680.1
ATGGGTAGAGAAACTCCGGCCACCGCTAGAGAATTATTGGCGGCGAGTTTTTCCGGCATGGTTTTCGGGTTCCTCGAAGACTGCGATGAGTTCCCAGAAAATTACGGCAGCAGCACCGAAGGCTGCCAAGAAAATGAAGCCTACTTGTTAGATGAAGAGGAAGAAGCTGGAGATCAGGAGAAGGACATGAGGTTTTGGGATAACCAGCACCAACTTTTACAAGCTACGTTATGCAGGACTAGTTCTCTAGAGACGAGGATTAGGAGTTTGACAAGGGAGGTGGTGAAGGAGATACAGCAGTCGGGGATGGAGTGTGGTTGCGGGAAAACGATGGCGGGCGGTTGCCAGAGCTGCCTCTTGAGAGAAGTTTCCGGTAGACTTTGCAATGCTGGTCACAACAGTGCCATCTGCAAGTCTAAGTGGAGGAGTTCACCGGATATTCCTTCAGGAGAGCACGCATTTTTGGATGTGGTGGACAATTCAAGGCTAAAGAAAGGAGAGGTGAGAGTGATCATAGAGCTGAACTTCAGAGCCGAATTCGAGATGGCTCGAGCAGGCGACCAATACAACAATCTAGTTCAAAAACTCCCCGAAGTGTTTGTTGGCAAAGTTGAAAGACTCCAAAGCCTGATAAAAATTTTATGTTCTGCTGCAAAGAAATGCATGAAGGAAAAGAAAATGCACATGGGGCCATGGAGGAAGCAGAAGTACATGCAAGCAAAGTGGCTTAGCCCCTGCAAAAGAACAACATTGACACCTGTTTTGGCCGTGGGAGACTCCTCCCGGCTGCGACCGAAGCCTAAGGAGTCGATGTTAACCGTAGATTTGCTAGAGATGATGCCTAACAGGCATTGCATGACAGCAGTTCAAGTTGTG
>Pyrusco9g003010.1
ATGGCCGCAGCGATGGTTAAAATACCTGTGATTCTCCGGAGTTCCGACGATATGTTTGAATTTCCCGGTACAGGTGTAAGTCTCGGGGACATGGTTCTGGATTTCATCGAGGAAGTCGAGGTGTCGCCGGAGTTTAATACTACCTCTGGCTCCGACGAAGACGACGAGAATTCTTGCAGTGTGGAAGAGAACAAGGCATTTTGGGAAGAACAGGACCAACTTCTGCGGGCGACATTGTGCAAGAGCAGTAGCGTTGAATCGAAAATTCGACAAGCCACTAAGGAAGCGTTAAGGGAAATCAATTCATCAAGCGAAGAATACTGCGTTTGTGCGAGACCGGTGGCCGGAGGTTGCCGGAAATGTTTGCGTACCGAAGTATGCAAACGGCTAATTGAATCCGGATACAATTGTGTCATTTGCAAGTCTAAATGGAGAAGTTCAACAAATGCCCCTGCAGGGGAGCATACTTATTTGGAAGTGCTGGACAACAGTTCAAAGAGAGGGGAGATTAGGGTTGCAATTGAGCTAAATTTCGGACCTGAGTTCGAGATGGCAAGAGCTAGCGAAAACTACAACAGATTGATTAGCTGGTTGCCTGAAGTGTTTGTTGGGAAAGCCGAAAGACTACGAGCTTTGATCAAGATTTTGTGCGGCGCAGCCAAGAAATGTATGAAGGAGAAGAAGATGCACTTGGGACCTTGGAGGAAGCACAAGTACATGCAAGCCAAGTGGTTTGGGACGTTGGAGCGGTCAACGCCGGGGTCGTTGCCAGTCGGATTTTCGCACGGGCCGCCGAAGCCTAAGGCCTCGATTTTGGCCTTTGATTTGTTGGAGGTGGCGATGACTGCAGGCTTGCATTGCTCTAGTACTGCAGTTGAAGTTTTG
>Pyrbe_005510
ATGGCAAGAGCAGCTCCGGCCACCGCTCCAGAGTTATTAGCGGCGAGTTTTTCCGGCATGGTTTTCGGGTTCCTCGAAGACGGCCACGAGTTTCCGGAAAGTTACGGCAGCAGCGACGGAAGCCAAGAAAATGACGCCTTTTTGTTAGATGAAGAAGAGGAAGCCGGAGATCAGGAGGAGGAGGACAAGAGGTTTTGGGAAAAACAGCACCAACTTTTACAAGCTACCTTATACAGGACTAGTTCTCTAGAGACGAGGATTAGAAGTTTGACAAGGGAGGCGGTGAAGGAGATACAGCGGTCAGGGACGGAGTGTGGTTGCGGGAAACCGATGGCGAGCGGTTGCCGGAGCTGCCTCATGAGAGAAGTTTCCGGCAGACTTAGCAATGCTGGTTACAACAGTGCCATGTGCAAGTCTAAGTGGAGGAGTTCACCGGACATTCCTTCAGGAGAGCACTCATTTTTGGATGTGGTGAACAATTCAAGTCTAAAGAAGGGGGAGGTGAGGGTGATCATAGAGCTGAACTTCAGAGACGAATTCCAGATGGCTCGAGCGAGCGACGAATACAACGATCTGGTTCAAAAACTCCCTGAAGTTTTTGTCGGCAAAGTTGAGAGACTGCAAAGCCTGATTAAAATTTTATGTTCTGCGGCCAAGAAATGCATGAAGGAAAAGAAAATGCACATGGGGCCATGGAGGAAGCAGAAGTACATGCAAGCAAAGTGGCTCGGCCCCTGCAAAAGAACAACATCGACGCCACTTCTGGCCGTGGGAGACTCCGCCAGGCTGCGACCGAAGCCTAAGGAGTCGATGCTGACCGTAGATTTGCTAGAGATGGTGCATAACAGGCATTGCATGACAGCAGTTCAAGTTGTG
>Pyrbe_030519
ATGGCCGGAGCAATGGTTAGAATTCCGGTGATTCGCCGGAGCTCCGACGATATTTTTGAATTTCCCGGTACAACTGTAAGTCTAGCCGACATGGTTCTGGGTTTCATTGAGGAAGTCGAGGTGTCGCCGGAGAATACTACCTCCGGCTCCGATGAAGATGACGAGAATTCTTGCAGTGTGGAAGAGAACAAGGCATTTTGGGAAGAACAAGACCAACTTCTGCAGGCAATATTGTGCAAGACCAGTAGTGTTGAATCGAAAATTCGACAAGCCACCAAGGAAGCATTAAGGGAAATAAATTCATCAAGCGCAGAATATTGCGTTTGCGTGAGACCTGTGCCCGGAGGTTGCCGGAAATGTTTGCGTACCGAAATATGCAAACGGCTAATTGATTCTGGATACAATTGTGCCATTTGCAAGTCTAAGCGGAGAAGCTCAACAAATGCCCCAGCAGGGGAGCATACTTATTTGGAAGTGCTGGACAAAAGTTCAAAGAGAGGGGAGATTAGGGTTGTAATTGAGCTAAATTTCCGAGCTGAGTTCGAGATGGCAAGAGCTAGCGAAAACTACAACAGATTGATTAGCTGGTTGCCTGAAGTGTTTGTTGGAAAAGCCGATAGACTACGAGCTTTGATCAAGATTTTGTGCTGCGCTGCAAAAACATGTATGAAGGAGAAGAAAATGCACTTGGGACCATGGAGGAAGCACAAGTACGTGCAAGCCAAGTGGTTTGGGACGTTGGAGCGGTCAACGCCAGGGTCGTTGCCTGTCGGATTTTCGCATGGCCCGCCGAAGCCTAAGGCCTCGATTTTGACCTTTGATTTGTTGGAGGCGGCTATGCCTGCAGGCTTGCATTGCGCTGGTACTGCTGTTGAAGTTGTG
>Pyrbe_043915
ATGGGTAGAGAAACTCCGGCCACCGCTAGAGAATTATTGGCGGCGAGTTTTTCCGGCATGGTTTTCGGGTTCCTCGAAGACTGCGACGAGTTCCCAGAAAATTACGGCAGCAGCACCGAAGGCTGCCAAGAAAATGAAGCCTACTTGTTAGATGAAGAGGAAGAAGCTGGAGATCAGGAGAAGGACATGAGGTTTTGGGATAACCAGCACCAACTTTTACAAGCTACGTTATGCAGGACTAGTTCTCTAGAGACGAGGATTAGGAGTTTGACAAGGGAGGTGGTGAAGGAGATACAGCAGTCGGGGATGGAGTGTGGTTGCGGGAAAACGATGGCGGGCGGTTGCCAGAGCTGCCTCTTGAGAGAAGTTTCCGGCAGACTTTGCAATGCTGGTCACAACAGTGCCATCTGCAAGTCTAAGTGGAGGAGTTCACCGGATATTCCTTCAGGAGAGCACGCATTTTTGGATGTGGTGGACAATTCAAGGCTAAAGAAAGGAGAGGTGAGAGTGATCATAGAGCTGAACTTCAGAGCCGAATTCGAGATGGCTCGAGCAGGCGACCAATACAACAATCTAGTTCAAAAACTCCCCGAAGTGTTTGTTGGCAAAGTTGAAAGACTGCAAAGCCTGATAAAAATTTTATGTTCTGCTGCAAAGAAATGCATGAAGGAAAAGAAAATGCACATGGGGCCATGGAGGAAGCAGAAGTACATGCAAGCAAAGTGGCTTAGCCCCTGCAAAAGAACAACATTGACACCTGTTTTGGCCGTGGGAGACTCCTCCCGGCTGCGACCGAAGCCTAAGGAGTCGATGTTAACCGTAGATTTGCTAGAGATGATGCCTAACAGACATTGCATGACAGCAGTTCAAGTTGTG
>Pyrbe_056070
ATGGCCGCAGCGATGGTTACAATACCTGCGATTCTCCGGAGTTCCGACGATATGTTTGAATTTCCCGGTACAGGTGTAAGTCTCGGGGACATGGTTCTGGATTTCATCGAGGAAGTCGAGGTGTCGCCGGAGTTTAATACTACCTCTGGCTCCGACGAAGACGACGAGAATTCTTGCAGTGTGGAAGAGAACAAGGCATTTTGGGAAGAACAGGACCAACTTCTGCGGGCGACATTGTGCAAGAGCAGTAGCGTTGAATCGAAAATTCGACAAGCCACTAAGGAAGCGTTAAGGGAAATCAATTCATCAAGCGAAGAATACTGCGTTTGTGCGAGACCGGTGGCCGGAGGTTGCCGGAAATGTTTGCGTACCGAAGTATGCAAACGGCTAATTGAATCCGGATACAATTGTGTCATTTGCAAGTCTAAGTGGAGAAGTTCAACAAATGCCCCTGCAGGGGAGCATACTTATTTGGAAGTGCTGGACAACAGTTCAAAGAGAGGGGAGATTAGGGTTGCAATTGAGCTAAATTTCGGACCTGAGTTCGAGATGGCAAGAGCTAGCGAAAACTACAACAGATTGATTAGCTGGTTGCCTGAAGTGTTTGTTGGGAAAGCCGAAAGACTACGAGCTTTGATCAAGATTTTGTGCGGCGCAGCCAAGAAATGTATGAAGGAGAAGAAGATGCACTTGGGACCTTGGAGGAAGCACAAGTACATGCAAGCCAAGTGGTTTGGGACGTTGGAGCGGTCAACGCCAGGGTCGTTGCCAGTCGGATTTTCGCACGGGCCACCGAAGCCTAAGGCCTCGATTTTGGCCTTTGATTTGTTGGAGGTGGCGATGACTGCAGGCTTCCATTGCTCTAGTACTGCAGTTGAAGTTTTG
>Pyrpy_N_05g2902.1
ATGAGGTTTTGGGATAACCAGCACCAACTTTTACAAGCTACGTTATGCAGGACTAGTTCTCTAGAGACGAGGATTAGGAGTTTGACAAGGGAGGTGGTGAAGGAGATACAGCAGTCGGGGATGGAGTGTGGTTGCGGGAAAACGATGGCGGGCGGTTGCCAGAGCTGCCTCTTGAGAGAAGTTTCCGGTAGACTTTGCAATGCTGGTCACAACAGTGCCATCTGCAAGTCTAAGTGGAGGAGTTCACCGGATATTCCTTCAGGAGAGCACGCATTTTTGGATGTGGTGGACAATTCAAGGCTAAAGAAAGGAGAGGTGAGAGTGATCATAGAGCTGAACTTCAGAGCCGAATTCGAGATGGCTCGAGCAGGCGACCAATACAACAATCTAGTTCAAAAACTCCCCGAAGTGTTTGTTGGCAAAGTTGAAAGACTCCAAAGCCTGATAAAAATTTTATGTTCTGCTGCAAAGAAATGCATGAAGGAAAAGAAAATGCACATGGGGCCATGGAGGAAGCAGAAGTACATGCAAGCAAAGTGGCTTAGCCCCTGCAAAAGAACAACATTGACACCTGTTTTGGCCGTGGGAGACTCCTCCCGGCTGCGACCGAAGCCTAAGGAGTCGATGTTAACCGTAGATTTGCTAGAGATGATGCCTAACAGGCATTGCATGACAGCAGTTCAAGTTGTG
>Pyrpy_N_09g2041.1
ATGGCCGCAGCGATGGTTACAATACCTGTGATTCTCCGGAGTTCCGACGATATGTTTGAATTTCCCGGTACAGGTGTAAGTCTCGGGGACATGGTTCTGGATTTCATCGAGGAAGTCGAGGTGTCGCCGGAGTTTAATACTACCTCTGGCTCCGACGAAGACGACGAGAATTCTTGCAGTGTGGAAGAGAACAAGGCATTTTGGGAAGAACAGGACCAACTTCTGCGGGCGACATTGTGCAAGAGCAGTAGCGTTGAATCGAAAATTCGACAAGCCACTAAGGAAGCGTTAAGGGAAATCAATTCATCAAGCGAAGAATACTGCGTTTGTGCGAGACCGGTGGCCGGAGGTTGCCGGAAATGTTTGCGTACCGAAGTATGCAAACGGCTAATTGAATCCGGATACAATTGTGTCATTTGCAAGTCTAAGTGGAGAAGTTCAACAAATGCCCCTGCAGGGGAGCATACTTATTTGGAAGTGCTGGACAACAGTTCAAAGAGAGGGGAGATTAGGGTTGCAATTGAGCTAAATTTCGGAGCTGAGTTCGAGATGGCAAGAGCTAGCGAAAACTACAACAGATTGATTAGCTGGTTGCCTGAAGTGTTTGTTGGGAAAGCCGAAAGACTACGAGCTTTGATCAAGATTTTGTGCGGCGCAGCCAAGAAATGTATGAAGGAGAAGAAGATGCACTTGGGACCTTGGAGGAAGCACAAGTACATGCAAGCCAAGTGGTTTGGGACGTTGGAGCGGTCAACGCCGGGGTCGTTGCCAGTCGGATTTTCGCACGGGCCGCCGAAGCCTAAGGCCTCGATTTTGGCCTTTGATTTGTTGGAGGTGGCGAGGACTGCTAGCTTGCATTGCTCTAGTACTGCTGTTGAAGTTTTG
>Pyrpy_N_10g1680.1
ATGGCAAGAGCAGCTCCGGCCACCGCTCCAGAGTTATTAGCGGCGAGTTTTTCGGGCATGGTTTTCGGGTTCCTCGAAGACGGCCACGAGTTTCCGGAAAGTTACGGCAGCAGCGACGGAAGCCAAGAAAATGACGCCTTTTTGTTAGATGAAGAAGAGGAAGCCGGAGATCAGGAGGAGGAGGACAAGAGGTTTTGGGAAAAACAGCACCAACTTTTACAAGCTACCTTATACAGGACTAGTTCTCTAGAGACGAGGATTAGAAGTTTGACAAGGGAGGCGGTGAAGGAGATACAGCGGTCAGGGACGGAGTGTGGTTGCGGGAAACCGATGGCGAGCGGTTGCCGGAGCTGCCTCATGAGAGAAGTTTCCGGCAGACTTAGCAATGCTGGTTACAACAGTGCCATGTGCAAGTCTAAGTGGAGGAGTTCACCGGACATTCCTTCAGGAGAGCACTCATTTTTGGATGTGGTGAACAATTCAAGTCTAAAGAAGGGGGAGGTGAGGGTGATCATAGAGCTGAACTTCAGAGACGAATTCGAGATGGCTCGAGCGAGCGACGAATACAACGATCTGGTTCAAAAACTCCCTGAAGTTTTTGTCGGCAAAGTTGAGAGACTGCAAAGCCTGATTAAAATTTTATGTTCTGCCGCCAAGAAATGCATGAAGGAAAAGAAAATGCACATGGGGCCATGGAGGAAGCAGAAGTACATGCAAGCAAAGTGGCTCGGCCCCTGCAAAAGAACAACATCGACGCCACTTCTGGCCGTGGGAGACTCCGCCAGGCTGCGACCGAAGCCTAAGGAGTCGATGCTGACCGTAGATTTGCTAGAGATGGTGCATAACAGGCATTGCATGACAGCAGTTCAAGTTGTG
>Pyrpy_N_17g2287.1
ATGGCCGGAGCAATGGTTAGAATTCCGGTGATTCGCCGGAGCTCCGACGATATTTTTGAATTTCCCGGTACAACTGTAAGTCTAGCCGACATGGTTCTGGGTTTCATTGAGGAAGTCGAGGTGTCGCCGGAGAATACTACCTCCGGCTCCGATGAAGATGACGAGAATTCTTGCAGTGTGGAAGAGAACAAGGCATTTTGGGAAGAACAAGACCAACTTCTGCAGGCAATATTGTGCAAGACCAGTAGTGTTGAATCGAAAATTCGACAAGCCACCAAGGAAGCATTAAGGGAAATAAATTCATCAAGCGCAGAATATTGCGTTTGCGTGAGACCTGTGCCCGGAGGTTGCCGGAAATGTTTGCGTACCGAAATATGCAAACGGCTAATTGATTCTGGATACAATTGTGCCATTTGCAAGTCTAAGCGGAGAAGCTCAACAAATGCCCCAGCAGGGGAGCATACTTATTTGGAAGTGCTGGACAAAAGTTCAAAGAGAGGGGAGATTAGGGTTGTAATTGAGCTAAATTTCCGAGCTGAGTTCGAGATGGCAAGAGCTAGCGAAAACTACAACAGATTGATTAGCTGGTTGCCTGAAGTGTTTGTTGGAAAAGCCGATAGACTACGAGCTTTGATCAAGATTTTGTGCTGCGCTGCAAAAACATGTATGAAGGAGAAGAAAATGCACTTGGGACCATGGAGGAAGCACAAGTACGTGCAAGCCAAGTGGTTTGGGACGTTGGAGCGGTCAACGCCAGGGTCGTTGCCTGTCGGATTTTCGCACGGGCCGCCGAAGCCTAAGGCCTCGATTTTGACCTTTGATTTGTTGGAGGCGGCTATGCCTGCAGGCTTGCATTGCGCTGGTACTGCAGTTGAAGTTGTG
>Rosch_v2.0_Chr2g0126781
ATGCCCGGAGTAATGCTTAGAATTCCGGTTACTCGCCTGAGCGCCGACGATATTTTGGAATTTCCCGGCAGAGCTGCCAGTCTTTCTGACATGGTTCTGGGGTTTATCGAGGAACCTGCCACGGATGCCTACCCGGGCAATATCACGTCAGGCTCCGATGAGGAAGAGGAAGATGAAGCTTCTGTGGAGGAGAACAAGGCATTTTGGGAGGAACAACACCAACTTCTCCAAGCAACGTTGTGTAGAAGCAGTGGCGTAGAAAAGAAAATTCGACAAGCCACCAAGGAGGCGCTGAGAGAAACTATGAATAGCATGTATTGCGTCTGTTCGAGGGCGGTGGCCGGAGACTGCCGGAATTGTTTGCGAAGGGAAATATGCAATCGCCTTATTAGTTTAGGTTACAACTGTGCCATTTGCAAATCCAAATGGAGAAGCTCAGCAAATATCCCATCAGCACACTTTTTGGAAGTGCTAGACAATTCGGATACAAAGAGAGGGGAGATTAGGGTAGTGATCGAGCTCAATTTCCGAGCAGAGTTTGAGATGGCTAGAGCTAGCCAAGACTACAACCGTTTAATTAGCTTTTTGCCGGAAGTCTTTGTCGGGAAAGCCGAAAGACTACGAGTCTTGATCAAAATTTTGTGCAGCGCGGCTAAAAAATGTATGAAAGAGAAGAAAATGCATTTGGGACCTTGGAGGAAGCACAAGTACATGCAAGCTAAGTGGCTTGGAACCTTTGAGCGATCAACTCCGGGATCGTTACCGGTCGGAGGATATAGAAACCGGCCACCGAAGCCGAGGGCATCCATGTTGACCTTCGACTTGTCCGAGGCTATGCCCGGCTTGCATTGCACGGCAGTTGAGGTTCTG
>Rosch_v2.0_Chr5g0008561
ATGGCCAGAACTGCGGCGAGCACTGCACGGCAGTTGTTGGCGGCGAGTTTCTCCGGCATGGTTTTCGGGTTTCTAGAAGACGGAGGTCAGGAATTCAAGCAGAGTTACAGCAGCAGCGATGGGAGTAGTCAAGAAAATGAGGCAATGTTCGATATCGAGGATGATCATGAAGAGGCCGGAGAGGACGAAAAGGATAAGAAGTTCTGGGACAACCAGAACCAGATTTTAGAGGCAACGTTATGCAGGACTAGTTCTCTAGAGACGAAGATTAGGAGCGTGACAAAGGAAACGGTGAAGGAGTCGGGGGAGGCGGTGTGCGGTTGTGGGAAGGCGGCGAGTGGTTGCCGGAGCTGCCTTATGAGGGAAGTTTCCGGCAGGCTTTGCAATGCTGGTTACAACAGTGCCATATGCAAGTCCAAGTGGAGGAGTTCGCCGGATATTCCTTCAGGAGAGCACACATTTTTGGATGTGGTGGACAATTCAAGCTCAAGGAAAGGAGAGGTGAGGGTGATCATAGAACTCAACTTCAGAGCCGAGTTTGAGATGGCGAGAGCAAGCGACGAATACAACACATTGGTGCAACGACTTCCCGAAATCTTTGTCGGCAAGGTCGAAAGACTTCAAAATTTGATCAAAATTTTGTGTTCGGCTGCCAAGAAGTGTATGAAGGAGAAGAAAATGCACATGGGGCCGTGGAGGAAGCAAAAGTACATGCAAGCTAAATGGCTTGGTGCCTGCAAGAGAACGACGTCAACACCGCCTTTGTCAATGGGGCAATCGGATCAGCTGCGGCCGAGGCCGAAGGCATCGATGCTAACTGTTGATTTGCTAGGAGAGATGATACCTAATATTCACTGCAAAGTGGTTGCAGTTTTG
>Rubch_LG03.498
ATGGCCAGAACTCCGGCGAGCACCGCACGAGATTTGTTGGCAGCGAGCTTCTCCGGCATGGTTTTCGGGTTTCACGAAGACGGCGGCCAAGAGAGTTACAGCTGCAGCGACGGGAGCCAAGAAAACGAAGCAACGTTCGACATGGAAGACGATCAAGAAGAGGACGAGAAGGACAAGCGATTCTGGGAAAACCAGAACCAGATTTTACAAGCGACCTTATGCAGGACTAATTCTCTAGAGACGAAGATTAGGAGCGTGACGAAGGAGGTGGTGAAGGAGGCGAAAGAGTCGGGGGAGCCGGTGTGTGGTTGTGGGAAAGCGGCGGCGAGTGGTTGCCGGAGTTGCCTTATGACAGAAGTTTCCGGCAGACTTTGCAATGCTGGTTACAACAGTGCCATCTGCAAGTCCAAGTGGAGGAGTTCGCCGGATATTCCTTCAGGTGAACACACATTTTTGGATGTGGTGGACAATTCAACTTCAAGAAAAGGTGAGGTAAGAGTGATCGTAGAACTCAACTTTAGAGCCGAGTTTGAGATGGCGAGAGCAAGCGAGGAATACAACAGATTGGTGAACCAACTCCCGGAAATCTTTGTTGGCAAAGTGGAGAGACTTCAAACCTTGATTAAAATTTTGTGTTCGGCTGCCAAGAAATGTATGAAGGAGAAGAAGATGCATATGGGGCCTTGGAGGAAGCACAAGTACATGCAAGCTAAATGGCTTGGTGCGTGCAAAAGAACGTCGTCGACACCACCTTTGTCAATGGAGCAATCTGATCGGCTGCGACCGAGGCCCAAGGCATCGATGCTAACTGTTGATTTGCTAGGGGAGATGATGCCTAATTTGCATTGCACAGCAGTTGCCGTTGTG
>Rubch_LG06.2840
ATGCCCGGAGTAATGGTTAGAATTCCGGTGACTCGCCTGAGCGCCGACGACATTTTGGAATTTCCCGGCAAACCTGCAAGTCTTTCCGACATGGTTCTAGGATTTATAGAGGAAGCCACGTACGCCTTCCCGGAGAATAATACGTCCGGCTCCGATGAGGAGGAAAATTCTTGTACTACTGTGGAAGAGAACAGGGCATTTTGGGAGGAACAACACCAACTTCTCCAGGCAACATTGCGTCGAAGCAGCAGCATTGAATCGAAAATTCGACAAGCCACAAAAGAGGCGCTAAGGGAAATAAATTCTTCTACGAGCATGTATTGTGTGTGTTCGAGGGCGGTGGCCGCCGGAGATTGCCGGAATTGTTTGCGTAGGGAAATATGCAATCGCCTTATCACGTTAGGTTACAATTGTGCGATTTGCAAGTCTAAATGGAGAAGCTCAGCAAGTATCCCATCAGGAGAGCATAGTTATCTGGAAGTGGTAGACAATTCGAGTAGAAAGAGAGGGGAGATTAGGGTGGTGATTGAGGTGAATTTCCGAGCAGAGTTTGAGATGGCGAAAGCTGGCCCAGACTATAACCGTTTAATAAGCTGTTTGCCGGAAGTGTTCGTCGGGAAAGCGGAGAGACTAGCAGGGTTGATCAAAATTGTGTGCAGCGCAGCGAAAACATGTATGAAGGAGAAGAAAATGCATTTGGGACCTTGGAGGAAGCACAAGTACATGCAAGCCAAGTGGTTTGGAACAGTCGTCCAGCGATCAACCCCTGGATCATTACCGCCCACCCAAGCTAGCCAGCCCAGGGCATCCATATTGACCTTTGACTTGACGACGTCGGAGGCTATGCCTGCCTTGCGTTCCAAGGCAGTTCAGGTTCTT
>Ruboc_03_G06523
ATGGCCAGAACTCCGGCGAGCACAGCACGAGAATTGTTGGCGGCGAGCTTCTCCGGCATGGTTTTCGGGTTTCACGAAGACGGCGGCCAAGAGAGTTACAGCAGCAGCGACGGAAGCCAAGAAAATGAAGCAACGTTTGACATGGAAGACGATCAGAAGAGGACGACAAGGACAAGCGCTTCTGGGAAAACCAGAACCAGATTTTACAAATTAATTGTTCAGAATGCGACCTTATGTAGGACTAATTCTCTAGAGACGAAGATTAGGAGCGTGACGAAGGAGGCGGTGAAGGAGGCGAAAGAGTCAGGGGAGGCGGTGTGTGGTTGTGGGAAAGCGGCGGCGAGTGGTTGCCGGAGTTGCCTTATGAGAGAAGTTTCCGGCAGGCTTTGCAATGCTGGTTACAACAGTGCCATCTGCCACTCCAAGTGGAGGAGTTCGCCGGATATTCCTTCAGGTGAGCACACATTTTTGGACGTGGTGGACAATTCAAGTTCAAGAAAAGGAGATGTAAGAGTGATCGTAGAACTCAACTTTAGAGCCGAGTTTGAGATGGCGAGAGCAAGCGAGGAATACAACAGATTGGTGAACCGACTCCCCGAAATCTTTGTTGGCAAAGTGGAGAGACTTCAAAACTTGATTAAAATTTTGTGTTCGGCTGCCAAGAAATGTATGAAGGAGAAGAAGATGCATATGGGGCCATGGAGGAAGCAGAAGTACATGCAAGCTAAATGGCTTGGTGCGTGCAAAAGAACGACGTCGACACCACCGTTGTCAATGGGGCAATCTGATCGGCTGCGGCCGAGGCCCAAGGCATCGATGCTAACTGTTGATTTGCTTGGGGAGATGATGCCTAATATGCATTGCACAGCAGTTGCCGTTGTG
>Ruboc_06_G09075
ATGCCCGGAGTAATGGTTAGAATTCCGGTGACTCGCCTGAGCGCCGACGATATTTTGGAATTTCCCGGCGGAGCTTCGAGTCTTTCCGACATGGTTCTAGGATTTATAGAGGAAGCCACGTATGCCTTCCCGGAGAATAATACGTCCGGCTCCGATGAGGAGGAAAATTCTTGTACTACTGTGGAAGAGAACAAGGCATTTTGGGAGGAGCAACACCAACTTCTCCAGGCAACATTGCGTCGAAGCAGCAGTATTGAATCGAAAATTCGACAAGCCACAAAAGAGGCGCTAAGGGAAATAAATTCTTCGACGAGCATGTATTGTGTGTGTTCGAGGGCGGTGGCCGCCGGAGATTGCCGGAATTGTTTGCGAAGGGAAATATGCAATCGCCTTATCAGCTTAGGTTACAATTGTGCGATTTGCAAGTCTAAATGGAGAAGCTCAGCAAGTATCCCATCAGGAGAGCATAGTTATTTGGAAGTGGTAGACAATTCGAGTAGAAAGAGAGGGGAGATTAGGGTGGTGATTGAGGTGAATTTCCGAGCAGAGTTTGAGATGGCGAGAGGTGGCCCAGACTACAACCGTTTAATTAGCTGTTTGCCGGAAGTGTTTGTTGGGAAAGCAGAGAGACTAGGAGCGTTGATCAAAATTGTGTGCAGCGCAGCGAAAACATGTATGAAGGAGAAGAAAATGCATTTGGGACCTTGGAGGAAGCACAAGTACATGCAAGCCAAGTGGTTTGGAACAGTGGTCCAGCGATCAACCCCTGGATCATTACCGCCCACCCAAGCTAGCCAGCCGAGGGCGTCCATCTTGACCTTTGACTTGACGACGTCGGAGGCCATGCCTGCCTTGCGTTCCAAGGCAGTTCAGGTTCTT
