# Supplementary material for: Transcriptomics of long‐term, low oxygen storage coupled with ethylene signaling interference suggests neofunctionalization of hypoxia response pathways in apple ( Malus domestica )
Source: Plant Direct. 2024 Dec 20;8(12):e70025. doi: 10.1002/pld3.70025 (PMC11660084; doi:10.1002/pld3.70025)
Supplement: Supplementary file 2 — Data S2: Homologs of all 606 hypoxia response genes identified in this study across 42 representative species of land plants). [file PLD3-8-e70025-s004.gz › 01-integratedGeneFamilies_dir/8332.faa]

>gnl_Ambtr_v1.0_evm_27.model.AmTr_v1.0_scaffold00003.29
MQAISCFNSHNPNPNFHSPLIHTLSMSENSASRSSSTKASFKFNPKFIFGSHFSFFFTPPLNLLHSCAVSQPNSPLQESIFSPESSDEERFSDEFSGMGSPENDSGNGADLLVVRRPAMESLREDEEAMSSKEVKEKEEGDVSDSSGLDLGLSEIARKVSLFEPERTSEFAERPLPINLELALYRAKILSRNYQYEDAEKVFRQCISFWPEDGRPYVALGKILSKQSRFADARSVYEKGCQATQGENPYIWQCWAVLENKVGNIRKARELFDAATVADKRHVAAWHGWAVLELNQGNIKKARDLLGKGLKYHGGNEYIYQTLALLEAKSNRVEQARYLFRQATLYNPKSCASWLSWAQLEVQQENSEAARKLFEKAVQASPKNRYAWHVWGLFEANQGDIEKGRKLLKIGHALNPRDPVILQSLGLLEYKHSSANVARIMFRRAAELDPRHQPVWIAWGWMEWKEGNISKARELYQKALSIDSISESAARCLQAWGVLEQRNGNLSAARRLFRSSLNINSQSYVTWMTWASLEEQQGNAVRAEEIRNLYFQQRTEVVDDASWVMGFLGIIDPALASIKRLLKFVPNPSPRSLEDVKKLIEMRNSDAMGKSSPPLNLVDGSRGRDERVSKIGDDFDLDSFIKENLSLDALKLDDQLVAFEPKKTKHYRKIFRPERTVANQLMRP
>gnl_Aquco_v3.1_Aqcoe5G286200.1
MKLICSSPSPKSQIPLFSAASAHLNTTNNSSKFPFNIIRTLQSSSFLPPLNTKISSFFSSKDSASSSSALEEEEPSDDDNFLKVRRPVMDFDEQEEEEEEIIDDLEKVTSSNGSSLLSSSSLAIDAGLSKFAKKMPIFEPERVEFSSKEKPLGINLELALYRAKVLGRNYCFDEAKQILQECMSLWPEDGRVYVSLGKILCRQSKFVDARVVYERGCQATQGENPYIWQCWAVLENKMGNIRKARELFDAATVADKRHIAAWHGWAVLELKQGNVKKARNLLGKGLKYCGGNEYVYQTLALLEAKANRVEQARYLFKQATKCNPKSCASWLAWAQMEMQQENNFAARQLFEKAVQASPKNRFAWHVWGVFEATLGFSDKGRKLLKIGHALNPRDPVLLQSLALLEYKESTANLARLIFRRASELDPRHQPVWIAWGWMEWKEGNIGTARQLYQRALSIDSTSESAARCLQAWGVLEQRAGNLSAARRLFRSSLNINSQSYITWMTWAAMEEEQGNSVRAEEIRDVYYQQRTEVVDDASWVMGFLDVIDPALERIKRLLNFNQNLYYKGRDDMRNMGSDRNSDDEVLEDTSLSNMNDDKKPLEEKPALAPSHFDLDAFVKEKLSLDTSKLEVQMETSKPLDPNKIKSSRSVWRSKRIPTR
>gnl_Arath_TAIR10_AT3G17040.1
MHFFFVPNSSSSSPSPANTSSFSLSFLTPQIPENLCKSPTKIHIGTHGISGQSFLSHPTFSSKNTYLYAVVDRSSSGVFSPQKESANGEGEESNTEEGVLVVRRPLLENSDKESSEEEGKKYPARIDAGLSNIAKKMPIFEPERSESSSSSSAAAAARAQERPLAVNLDLSLYKAKVLARNFRYKDAEKILEKCIAYWPEDGRPYVALGKILSKQSKLAEARILYEKGCQSTQGENSYIWQCWAVLENRLGNVRRARELFDAATVADKKHVAAWHGWANLEIKQGNISKARNLLAKGLKFCGRNEYIYQTLALLEAKAGRYEQARYLFKQATICNSRSCASWLAWAQLEIQQERYPAARKLFEKAVQASPKNRFAWHVWGVFEAGVGNVERGRKLLKIGHALNPRDPVLLQSLGLLEYKHSSANLARALLRRASELDPRHQPVWIAWGWMEWKEGNTTTARELYQRALSIDANTESASRCLQAWGVLEQRAGNLSAARRLFRSSLNINSQSYVTWMTWAQLEEDQGDTERAEEIRNLYFQQRTEVVDDASWVTGFLDIIDPALDTVKRLLNFGQNNDNNRLTTTLRNMNRTKDSQSNQQPESSAGREDIETGSGFNLDVFLRSKLSLDPLKLDVNLDSKRLERFTRGRINGA
>gnl_Betvu_v1.2_Bv3_054180_pcrr.t1
MQVFSSSPSSSSTSSSTTTSFFTSSHNINSSKQSSKNRIIPIKSLQSSASHLTVPPYTSSNNNNNEVSAVIQQPKIVDITTRSNLDQFLVRRPMIQSDGGDEERDDDDDDDDGSSDDDDDDEDEKSALDKSLEKFAKKLPIFEPGRGGEVDTEDVVKEKPLKINLDLALYKAKIFTRNFQYGDAENILQQCIYYWPEDGRPYVALGKVLRKQLRISEARDVYEKGSQATEGENPYIWQCWAVMEDGLGNVRKARELFDAATVADKRHIAAWHGWAVLELKQGNIKKARNLLGKGIKYCGGNEYVYQTLALLEAKANRYEQARYLFRQATKSNPKSCASWLAWAQLEMQQENNRAACYLFERAVQASPKNRFAWHVWGLFEANLGRIDKGRKILKIGHIVNPRDPVLLQSLALLEYKHSTANVSRVLFRRASELDPRHQPVWIAWGWMEWKEGNISTARELYQRALSINSTTESAARCLQAWGVLEQRVGNLSAARRLFRSSLNINSQSYVTWMTWASLEEDQGNSVRAEEIRNLYFQQRTEVVDDASWVNGFLDIIDPALDSIKRLLNLEQDPFGKIKTPDSAQKTELKGNDEETLSDAESVESGSGFNLDAFIREKLSLDPTKLDDQMETSLLSIARSKQQRNAFRSRQKLR
>gnl_Carpa_v0.4_evm.model.supercontig_9.61
MNLFSYSSSSSSSSRKPALTTLFSPSQNHENLSKPHFKLPIKTLTHSSPSLLSRPPCSSKSSSSRVLDPSPNVTLGPLKESSSGEVPKQDSSPDRMLLVRRPVKEETGDESNDEDPDIKSPATFDAGLSEFAKKMPMFEPERLGSGTSQEKPLTVNLDLALYRAKVLARNYQYGEAEKIFEK
>gnl_Carpa_v0.4_evm.model.supercontig_9.62
MKQCWAILEKKVGNVRRARELFDAATVADKKHVAAWHGWANLEIKQGNIKKARHLLAKGLKFCGGNEYIYQTLALLEAKAERYEQARHLFRQATKCNPKSCASWLAWAQLEIQQENNCAARQLFEKAVQASPKNRFAWHVWGVFEANMGNVDQARKLLKIGHALNPRDPVLLQSLALLEYKHSTANLARVLFRRASELDPNHQPVWIAWGWMEWKEGNISTARELYQRALSIDSTTESAARCLQAWGVLEQRAGNLSAARRLFRSSLNINSQSYITWMTWASFEEDQGNAVRAEEIRNLYFQQRTEVVDDASWVTGFLDIFDPALGSIKRLLNMEQNPQFRSSENFDVQPSSLPLGSSEGSSDKNSGSGFDLDEFITTKLSLDPKKLDVRVEVSSKRTWRSMKRTSAALQQP
>gnl_Elagu_v2.0_p5_sc00007.V1.gene1012
MQLFSFPKSQFPRFPPPSPNRTNPNPNIPISLTKVSIRASSSISFLKTPPSSSKASSPRPVQEQLLCSESDEENEEEDEEEREGDHKASERFLAVRRPVKEVPEEAVGSLTEAYGKSEGEEKFWSSSKIDEGLTEFAKKIPIFEPERVGVAPKERPLAINLELGLYRAKVLTRNFRFKEAEEILLKCISFWPEDGRPYVALGKLLIKQSKFSEARAVYERGCQATQGENSYIWQCWAVLENKVGNIRRARELFDAATVADKRHVAAWHGWAVLEIDQGNIKRARNLLAKGLKYCGGNEYIYQTLALLEARGKRFKQARYLFQQATKCNPKSCASWLRAVQASPKNRFAWHIWALFEASQGDINKGRKLLKIGHAVNPRDPVILQSLALLEYNHSSANVARVLFRRASELDPRHQPVWVAWGWMEWKEGNINTARELYQRALSIDSSSESAARCLQAWGVLEQRMGNLSVAKRLFRSSLNINSQSYITWMTWASLEEEQGNPIRAEEIRNLYFQQRTEVVDDASWVMGFLDIIDPALDSIKRLLNLDQISNLKGQEILRTLEETNNSTTEASDTTVVNGNDEGSEDNAGLRASDFDLDAFIRDKLSLDASALDEVLENFQPRRIKSSRRIWRLGQKCFAQP
>gnl_Eucgr_v2.0_Eucgr.H04042.1
MRLFSPAPTSAAASSHRSSLALYSPSPPANRSSFFFRPPSTRPCSSKKPPPPAALEIAGAGAGAAPLDEPPPEAAAAAAAPEKTIAIRRPVMDSPGEEDSVGGEADGDGVGVESDPKSSALDAGLSKFAEKMPIFEPERVESGSQEKRLPVNLDLALYRAKVLARSYKYVQAQEILERCISYWPEDGRSYVTLGKILCKQSRTTEARAVYEKGCQATQGENPYIWQCWAVLENRLGNVRRARELFDAATVADKRHVAAWHGWAVLELKQGNVKKARHLLAKGLKYCGGNEYIYQTLARLEVRSSRYEQSRYLFRQATKCNPKSCASWLAWAQMEMQLENNLAARLLFERAVQASPKNRFAWHVWGLFEANMGNIEKARKLLKIGHTLNPRDPVLLQSLALLEYKHSTANLARVLFRRASELDPKHQAVWIVRNHFHHFGLFFRAWGWMEWKEGNISTARKLYQRALSINSTTESAARCLQAWGVLEQRIGNLSAARRLFRSSLNINSQSYITWMTWASLEEEQGNSVRSEEIRNLYFQQRTELVDDASWVTGFMDIIDPALDSIKRLLNLDQNSFKEIDPSKNLSGLNETSPDEQSSGSSDSLDGKEMASGSGFDLDAFVKEKLSLEPAELDIQMASSKSSRQEVNRSPRRVWRSKGKAAKAMPQLIT
>gnl_Manes_v6.1_Manes.03G204600.1
MQLFSSSSASSSSTSSRASFSPFTSPQDTNQKYIKYRSKFSFKIPTKNLPIPSSSKQSSPVLDQRPLFSESESTPRNRATERSIKSEKDSFEGLLVARRPVVEISGSEDSTQGSDNNVDDSKKKSSAIIDAGLEEFAKKMPIFEPERVEAAGSSQGKPLTVNLDLALYKAKVLARNYRYAEAQEILEKCISYWPEDGRPYVALGKILNKQSKTAEARAVYEKGCQATHGENAYIWQCWAVLENKMGNIRRARELFDAATVADKRHTAAWHGWAVLELKQGNVKKARQLLAKGLKFSGGNEYIYQTLALLEAKANRYEQARYLFRQATKCNPRSCASWLAWAQLEMRQENNLAARQLFEKAVQASPKNRFAWHVWGVFEYNMGNIEVARKLLKIGHSLNPRDPVLLQSLALLEYKHSTANLARVLFRKASELDPRHQPVWIAWGWMEWKEGNISTARELYQRALSIDSTSESAARCLQAWGVLEQRAGNLSLARRLFRSSLNINSQSYITWMTWAQFEEDQGNSVRAEEIRNLYFQQRTEVVDDASWVMGFLDIIDPAIDSVKKLLNLDPNRYSKTQESLRNISGERESSSDGPSSDNDADGIKNGTGFDLNSFIKVRLSLDPTKLDIKLETSGPPAPWRASQRRLWRSKKRTTAEV
>gnl_Medtr_Mt4.0v1_Medtr4g122060.1
MNSIPSPPPSSSPSSTILTQSKNPNYLFKFNLKVPILPFHSSSSHLTAHAPCCTLRDSNSVLEKNAPSSEQSTRNYIPPKDSNFDGTLVVRRPEFSGENSGEEVKKEKEIVKEEAKASSIDVGLTTFAKKMPIFEPGRVESDSKDKLLTVNLDLALYKAKVLARNFRYEEAEEMLLKCLSYWPEDGRLYVALGKIMIKQSKTSQAREIYEKGCQATQGENAFIWQCWAVLEKKMGNVRRARELFDAATVADKKHVAAWHGWAVLELKQGNITKARNLLSKGLQYCGQNEYIYQTLALLEAKANRYQQARYLFNQATRCNPKSCASWLAWAQMEVEQENYRIARKLFENAVQASPKNRFAWHVWGIFEANLGKIDKGRKLLKIGHALNPRDAVLLQSLALIEYKHSSANRARVLFKRASELDPKHQPVWFAWGWMEWKEGNLNTARELYRKALSIDQNSESAARCLQAWGVLEQRVGNLLAARRLFRSSLNINSQSYVTWMTWASLEEDQGNPVRAEEIRNLYFQQRTEVVDDASWVMGFLDILDPAIDSLRRLLKMNPNSFNVPPDSMRNITGSKKNMVDYSSEDDDNDVDNDSEFDLDAFIMDRLSIDVSKLEVQLETPKFPSTNKILSPRRIWRPSSRTANQSPWTQKIVISHRTHEISCPMLNKDKK
>gnl_Mimgu_v2.0_Migut.G00056.1
MKIFSSSPSNSKFALFSPPPQNSITKFHFIAPLKTNSHSSKSLPTHSHDTSSPPILQQTPQKSAPTKSEATEMEEEYSFDEEITNAKKSLEELLVVRRPTMEFPDEEVKNTAAYNNRNASSGIDEGLSRFAKKMPIFEPKIVESSSGEKPLLVNLDLALYKAKILARNYRYQEAEEILIKCISYWPEDGRPYVALGKALSKQSRNNEARSVYEKGCQATQGENSYIWQCWAVLENKMGNTRRARELFDAATVADKRHIAAWHGWAVLEMKQGNILKARNLLGKGIKFCGGNEYIYQTLALLEVRAKRYEQARYLFKQATKCNPKSCASWLAWAQLEVQQANNRVARSLFEKAVQASPKNRFAWHVWGVFEANLGNVDLARKLLKVGHAVNPRDPVLLQSLALLEYRYSTANLARLIFRRASELDPRHQPVWIAWGWMEWKEGNLATARDLYQKALSIDSSTESAARCLQAWGVLEQRVGNLSAARRLFRSSLNINSQSYVTWMTWASLEEDQGNSVRAEEIRELYFQQRTEIVDDASWIMGFLDIIDPAIDSIKRLLNFEKVNVSSENKDSGEDEQLGKFSSDFNLDKFIREKLALDPSKLEVQLEPSRMASSKSSINRPASNIWRSPENRNATSAPNVTAS
>gnl_Musac_v1_GSMUA_Achr11T05050_001
MQVFSSPKSQFPLFPSPSSPNPNSNPNLIPRSFSHLPIRSFSSLPLLRSPPSSSKTSSPAPLQEQVLSSVSDDDEIEEDLEDPDEGGGPEGLLVVRRPVKEGLEEAAVSSLVESDKTSGGEEKTTPSSNIDRRLSDFAKKMPMFEPERVVGAEERPLGINLELALYRAKVLIRNFQFKEAEEILLKCISFWPEDGRAYVAQGKLLCKQSKFAEARSVYERGCQATQGENSYIWQCWAVLENKAGNIRRARELFDAATVADKKHIAAWHGWAVLEIKQGNIKKARNLLTKGLKYCGGNEYIYQTLALLEAKGKRFKRARYLFQQATKCNPKSCASWLAWAQVEMQQQNNYTARKLFEKAVQASPKNRFAWHIWALFEANQEGDIDKGRKLLKIGHAVNPRDPVILQSLALLEYRHSSANLARVLFRKASALDPRHQPVWIAWGWMEWKEGNINTARELYQRALSIDSTTESAARCLQAWGVLEQRNGNLTVARRLFRSSLNINSQSYITWMTWASLEEQQGNPVRAEEIRNLYYQQRTEVVDDASWIMGFVDIIDPALDSVKRLLNLDQSSDLKGQEILRSLEEANYSSSEASSNPDNREMEVAEYVGSHDSDFDLDGFVGEKLSLDVSDLDALMEAFEHKRTKSRRRRVGIWERKIVLVQH
>gnl_Nelnu_v1.0_NNU_009028-RA
MQLFSSSSPKSQFPLFSPSPNHNPSKIHFRFPIRTLHPSSPLRIPPCSSKDSFPSLEEKLLFAESSDEDEDNEENKEKAASEQEYTRSSSESPDGLLVVRRPVMELSAEETDVSSAEIGEGDDSEEGSSSSAIDAGLSEFAKKMPIFEPERVELSSEQKPLGVNLELALYRAKILARKYQFEEAEKILRQCIFFWPEDGRPYVALGKILSKQSKSAEAREVYEKGCQATQGENPYIWQCWAVLESKMGNVRRARELFDAATVADKRHIAAWHGWAILELKQGNVKKARNLLGKGLKYCGGNEYIYQTLALLEAKANRIEQARYLFKQATKCNPKSCASWLAWAQLEMQQENNHLARKLFERAIQASPKNRFAWHVWGIFEANLGNIDKGRKLLKIGHTLNPRDPVLLQSLALLEYKHSTANLARVLFRRAAELDPRHQPVWIAWGWMEWKEGNIATARELYQKALSINSTSESAARCLQAWGVLEQRLGNLSAARRLFRSSLNINSQSYITWMTWASLEEEQGNSVRAEEIRNLYFQQRTEVVDDDSWVMGFLDIIDPALDSIKRLLNFESNKSYSKGQDGLRNINGMSSKSAIEESEVLSSVSLEGKQLREVQPGQDSSDFDLDAFVHEKLSLDVSNLEVQIDASVPKKIGSSRRVWRSQNKAVTTSVQP
>gnl_Orysa_v7.0_LOC_Os03g19560.1
MAMRLFPSSSPLPPPPPLLPSPSAKAPPSAPFSLSLRLRRARVAASAAAAAGGPERGAGGYEGDAEGEGSSGAFDRGMSEIARKVPLFEPARGDAAAVAGERPLPINLELWLYRAKVHTRKYEFADAEKLLNQCIMYWPEDGRPYVALGKLYSKQSRFDKARAAYERGCQAAQGENPYIWQCWAVLERKGGNIRRARELFDAATVADAKHIAAWHGWAILEIKQGNIKKARNLLAKGLKYCGGNEYIYQTLALLEARAERFEQARTLFQQATQCNPKSCASWLAWAQVEIRAENNAMARKLFEKAVQASPKNRFSWHVWALFEAEQGSIDKARKLLKIGHAVNPRDPVILQSLALLEYNYSSPNTARVLFRKASQIDPRHQPVWIAWGWMEWKEGNARTARTLYQRALSVNSTNECAARCLQAWGVLEQRAGNYTAARRLLRSSLNINSQSEVTWMTWAALEDEQGDPVRAEEIRNIYFQQRTEVVDDASWVMGFLDIIDPALDSVKKLLNIDQPSGPATRDNPKSTGEPSNTATVRTSADAEFSGGSRAEGSDASDLANADDKESDDAAETPESDFDVDGFIRRRLALDPAELDAVLEGSDPRGVVSRRRTQRLPRKPLPLLPVP
>gnl_Phavu_v2.1_Phvul.003G114100.1
MNALPSSSSSTFAFVTQSKNIFKLTHKVPILPLHSHAPCCSLSDSSSSYTTVLDKSALSSEQNSSNAVSPEDSGSEEVLVVRRPVTDFSSQEEEEEENEAENGGDAKASAIDAGLARFAKKMPMFEPARMESKERPLTVNLDLALYRAKLIARRSFQYEEAEALLQKCISFWPEDGRPYVVLGKILSKQSKTGAAREIYEKGCQATQGENAYIWQCWAVLEMQMGNIRRARELFDAATVADKKHVAAWHGWAVLELKQGNIKKARSLLGKGLQYGGQNEYIYQTLALLEARAKRYQQARYLFNQAIKCNPNSCASWLSWAQMEVEQENYRAARKLFEKAVHASPKNRFAWHVWGVFEANLGNIDKGRKLLMIGHTLNPRDAVLLQSLALLEYQHSTANLARILFRRASELNPRHQPVWFAWGWMEWKEGNMNKAREFYQKTLSIDQNSETAARCLQAWGVLEQRVGNLSAARRLFKSSLNINSQSYVTWMTWASMEEEQGNSVRAEEIRNLYFQQRTEVVDDATWVMGFLDILDPAIDSLKTLLKLSPNSYNMPFNSLRNTAGTNKNRGDFSSDDDNDDEDDADGESDFDLDAFIMKRLSLDSSNLEVQLEAPKISSDKRIPSGRRIWRPNNRIAKLQVQRNVV
>gnl_Phypa_v3.3_Pp3c1_20310V3.1
MTLAAGGFLHPSLLPVALCSRNSSLHRNSASQHALHSHSLTSIQLSPSPPELLRLHSNSAGAFLAKGAWDYIDSGTEVESGVGNVVSGDKAAGNVKLLASDTQRVLVTDGGTNEERQVSDALDSVTFQSWRKDNSEFTNESRAEQESGIVASNEQNSRNRVWRAPAEDSSDSSGKQPERQYRPRDQSYILPVKKVDRWVNPSVRKFDGKEADQNGDVYERNGEGAGSSATGNGGRFSSSNLSLVSKPGARYQRLPINLDLQLYWARLLRQKGQQNQAMEILKQCIRDWPDDGRPYVALGTLLKKLGKVQEARKVFEDGCQAVRGENAYIWQAWAVLEDRVGNTGKARKLFDAATAADRTHPAAWHGWAVLELREGNTKKARALLKKGLKFHGPNEYLLQTLALLDVKMGRYDQARILFGKATRSNPKSAASWLAWALMEASQERKTTARNLFKNGIEASPKNRYVWQAWALFEAKEGNKERARQLFQRGQQLNPLDPVIYQSYGLFEYDCGHIAIAKQLFKRGVSVGPQHQPAWIAWAWVEWKEGNLDAARELFQRAIAVDPRSMDAVRAFQAWGILEDREGNVGVARVLFKRALRVDSQNVPTWMSWAAMEERQGNAVRADELRSLCLQQRTEVVDENPWDVNLENMLAPAIDKLRDFLKLEQRFPWSKKERMKPMDERTVGSLEALEDANKLEEEFDVDAFLGGRFSERSGNAAGLTRQESKVAAKRQQKLSDNVIT
>gnl_Poptr_v3.0_Potri.010G145000.1
MHLFSPSSSSSTSKATFTLFSPSQNPNNNSKLYFKVHTKTRTTIPCSSKESPPVLDPKPLSLESSRTNELSNRDSNLVIESKRDSLEGMLVVRRPEMEVPGEDSGESSEKQSDDDNTKSLKIIDVGLEEFAKKMPIFEPERVGSSGSGPQEKPLVVNLDLALYKAKVLARRFKYKEAEEILQKCISYWPEDGKPYVALGRILGKQSKTEAARAVYEKGCQATQGENPYVWQCWAVLENKMGNIRRARELFDAATVADKRHVAAWHGWAILELKQGNVKKARQLLAKGLKFCGGNEYVYQTLALLEAKANRYKQAQYLFRQATKCNPKSCASWLAWAQLETQQENNLVARKLFEKAVQASPKNRFAWHVWGVFEANIGNIEKARKLLTIGHALNPRDAVLLQSLALLEYRHSTANLARVLFRKASELDPRHQPVWIAWGWMEWKEGNISTARELYQKALSINTTTESAARCLQAWGVLEQRAGNLSAARRLFRSSLNINSQSYVTWMTWAQLEDDQGNSVRAEEIRNLYFQQRTEVVDDVPWVAGFLDILDPAVDSIKKLLNMDQDPYKKAQEALRNISRGKEKGDDDNSAGNPSSNSFGNDKEGRGSGLDLDSFIKERLSLDATKFDVNLETSAANPAPWRGKSPRSIWKPVKSNRKNVAKF
>gnl_Prupe_v2.1_Prupe.1G117800.1
MHLLSSPPPPSNPNFTVFSCTSQNPNNHSKFAFKIPTLPLHSSPYSLSAPPRCSIRDSSVPVLDQTPLPSSDSSNDAVSKEQSQSNAVLPEAESSKRVLVVRRPAMEVSGDGDGDGGEEAPTALDAGLSELAKKMPIFEPEQKAESGVKEKPLSVNLDLALYRAKILTRNYRYAEAEKLLEKCIYYWPEDGRAYVALGKALSKQSKTAEARAVYEKGCQATQGENPYIWQCWAVLENKMGNTRRARELFDAATVADKRHIAAWHGWGVLELKQGNIKKARHLLAKGLKFCGGNEYVYQTLALLEAKANRYEQARYLFRQATKCNPKSCASWLAWAQLEMQQENNRAARQLFEKAIQASPKNRFAWHVWGMFEANVGDVDKARKLLKIGHALNPRDPVLLQSLALLEYKNSTANLARQLFRRASELDPRHQPVWTAWGWMEWKEGNIETARKLYQKALSINSTSETAARCLQAWGVLEQRNGNLSAARRLFRSSLNINSQSYVTWMTWASLEENQGNSARAEEIRDLYFQQRIEIVDDASWIMGFLDIIDPALDRIKSLLKLDQNSQQIQQDSLRTITGANENNIDEESAGPSSKRNDMESESGFDVDAFVTEKLSLDPSKLEVQMETSRPFVLNRTRAKVS
>gnl_Selmo_v1.0_61985
LKINLDLLLYKAKLAQRTKKKFMADAILRECIRDWADDGRAYVALGTSLVKSGKIKEARKLYEDGCQACRGENPYIWQALAVLEERSGNVSRARTLFDAATVADKKHAAAWHGWAVLELRNGSMRKARALLLKGLKFCGPNEYLYQTLAIIEVRMGEIEQARTYFTKATQANSKSAASWLAWALMEAEYGIKASVRQLFQRGLQAVPRNGHIWQAWARFEAKDGNKGRARHLFQRGMELNPKDVVLLQAFALFEYDCGQPDIARRHFRRAVLIDAKHQPLWLAWGWVEWKEGNLDSARDYYQKSLAVSNRNLNAVKTYQAWGVLEGKDENYGAARALFRSALRLDSQNMPAWLSWAAMEERCGNAVRAEELRTQCLQQRTEVVEEAPWDVNISEFLAPTIEGLAGILD
>gnl_Solly_v2.4_Solyc04g009020.2.1
MSQFSFTSSSSSNFTLFYHSQNHNPSKFHVSAPFRTSQPSPSHPILPPLCSRDPSSSSPLLEEKPETSQSSSKFDPQDTLSYNDEVSEEISTTKKSLEELLVVRRPVKESSVENDDEKGEAVSNFEDSQERNDILEEQPSSSSFPLDAGLKKFAKKVPIFEPSRLESDSGEKPLKVNLDLALYKAKILARKFQYADAEEILQQCIDVWPEDGRSYVALGKILSKQSKLNEARTVYEKGCQATQGENPYIWQCWAILENRMGNLRRARELFDAATVADKKHIAAWHGWAVLELKQGNIKKARNLLGKGLKFCGGNEYVYQTLALLEAKAKRYERARYLFKQATRCNRKSCASWLAWAQLEAQLENNRSARQLFEKAVQASPKNRFAWHVWGVFEANLGNIDQGRKLLTIGHMVNPRDPVLLQSLGLIEYKNSSANLARVLFRRASQLDPRHQPVWIAWGWMEWKEGNISTARELYQKALSINSTTESAARCLQAWGVLEQRAGNLSAARRLFRSSLNINSQSYITWMTWANLEEDQGNSIRAEEIRNLYFQQRTEVVDDESWIMGFLDVIDPAIDSIKRLLNLDQNSYYKVKESASNTTAGDDVEGSTEESASPSSANVNDNNIDTGSGFDLDDFISVMLSLDPSKLEVQLTTSLKDPPKIARTTNGVWRPSTKTSRTSTTL
>gnl_Sorbi_v3.1_Sobic.001G394800.1
MGQIDRGHQHVFQRDYNFSLPRNGTIFDIDIEAFQQKPWRQQGVDLTDYFNFSLDEEGWRKYWCSMLSTTLLFVQKKLRLGARSLVNETSGLEQESYKLKSVKAMSKVANGSGSEGRNGLGKPKGRAIHVEGSACERVPSADLWRPIQRDSDVVIQVNMTLSPSNHSTLDDSSKLNHKGVATERVVDKEVHDGGSSEGVGSKLDRRDSYFARDQSRSPDYSDMLSGESKENLYFKRSDRHSDFRDFFEDTKLKDEHVKFDFNCYSSRSDREDSESCSRGYTPSADDRKVSSKLLWRGEAPFAGQDKSSKLFVGCNSDRDVKSRHETRKGQRRHNLDDRRNAIFVEKEKPTDSYPSRYDRKYEKRRSSSSSLRTNYHNSVRNQSYEQRYSPLERIALKNDEHYFSNESNYHRRQSLSCDISEGEDVDECFSSANEWQRDRDHIYHSMVKTDMPDADDGQMYRERYSQEKRRAIHDRSMDVEFSHYTDYRICEWQSPVRGRYRDKGRFAKSNDWHFRHANHLELYPGLNNSERDRPATGFSSMSSRSRCINNKKVRNAKMAQNDCHGYHQKNKQHDSSFCIGNSRSALRTDTFAETGRFVLPIKRKLHSDLGSVDQKTLADLPLLKGRRLMHGQSIVSDRRIYALKLHKSTEKINTEAICSSLDMRNSNTVSNICVGRRHELDNADNIHLNDRKIKFERQGNELRRVIENNQKGHHPVDRDLHASGHKHVHQKPWKQNMGHHHSGNQDLDKSADQKWLNEDVEVEEGELIEEDHHDIISKSKLKPRNVVLKSVIETGSAEQLQVNNTMSKDAACNNRATRECDDKHILEAGKCFHVYNLRSAVSRCPVHSVCDCEREERTFGLVRRRTRDQLHCQENLKKAETTRWCSLPTRGVGKRSTRARPASMAMRLLSPSTPPPLFPSPGPKAPASVSASSSSYLSVRLRRARAASAASGAAASGGSDRDGGRFEGEAMSGAFDRGLAEIARKVPLFEPAADGELAAAAGERPLPINLELWLYRVKVHTRKFEFPEAEKLLDKCISFWPEDGRPYVALGKLFSKQSRYDKARAVYERGCQATQGENPYIWQCWAVLESKGGNIRRARELFDAATVADAKHIAAWHGWAILEIKQGNIKKARNLLGKALKYCGGNEYIYQTLALLEAKAERFEQARTLFEQATQSNPKSCASWLAWAQVEMRAGNNTMARNLFEKAVQASPKNRFSWHVWALFEANEGNIDSARKLLKIGHAVNPKDPVILQSLALLEYNFSSANVARVLFRKASQIDPRHQPVWIAWGWMEWKEGNARTARALYQRALSVNSTNECAARCLQAWGVLEQRAGNYTAARRLLRSSLNINSQSEVTWMTWAALEEEQGDPVRAEEIRNLYFQQRTEVVDDASWVMGFLDIIDPALDSVKKLLNLDQPSGPTRQDDVKSTARSSAARESSETSAAVGSDTPGLTSNDAGNNGREATRTPTNDFDLDRFIKKRLALDPAELDAVLEGSDPRGVVSQRRKQRLPRKPLPVP
>gnl_Spipo_v2_Spipo27G0015300
VTLSIMRHRDFHVNPNESFLVKCLFFWPEDGRAYVALGKLFSKQSKLVEARSVYEKGSQATQGENPYIWQCWAVLEKKMGNVRRARELFDAATVADKKHVAAWHGWAVLEIDEGNIKKARNLLGKGLKYCGANEYIYQTLALLEAKANRFEQARYFFQQATLCNPKSCASWLAWAQLEMRLENSRSARRLFEKAVQASPKNRFAWQVWALFEYKDGDIDKGRKLLKIGHALNPRDPVILQSLALLEYKHSSANLARVLFRRASEVDPKHQPVWIAWGWMEWKEGNISTARDLYQRALSIDSATESAARCLQAWGVLEQRLGNLTAARRLFRSSLNINSQSYVTWMTWASLEEEQGNPIRAEEIRNLYLQQRTEVVDDASWVMGFSDIIDPAIDSIRRLLNFDQNPAARVQNAARNIKYLENASVEELVDQSSAPRGVDGGDAAEGGEGSGAPTSDFDLDAFIMDRFSLHESELDAIIENPRPRSFQTSSSSSSS
>gnl_Spipo_v2_Spipo27G0015200
MQVQIYSSPQPQLHRLFTPCSSPPNAGRSPSRCPLLRLPIALQGPFLHPRSARDTSASASASFPAGSTLTQENTRRSVSESEEEGEAEASGGQEEGLPENLLLVRRPAKDLVRDKGDDGSDGEGGSDEVEEKEEESLPSSSESSIDSGLNEFAKKIPIFEPLERVGAGREQRPLSVNLELWLYRAKVLTRNFQFNDAEKILRKVLQYATLHFYTFFF
>gnl_Stras_v2.0_SGA_v2.0_scaffold104T30080
MFSSSSSSSSYSCSKFTLFSPSQHPNSSKLHFFTPLKTPHSTTSNNHTLIPVHSHDSSSSPVLQEKHQNSSSQANSTEIDSRECLDEEIANAKKSLEELLVVRRPVMKFGEENAVDENEVSDKVKGIMPSSGLDERLSRLTKKMPIFEPKVVESGSGEKPLSVNLDLALYKAKILARNYRYEEAEEILRKCINYWPEDGRPYVALGRTLSKQSKTNEARDVYDKGCQATQGENPYIWQCWAVLENKMGNSRKAKELFDAATVADKKHIAAWHGWAVLEMKQGNIRKARNLLGKGLKFCGGNEYIYQTLALLEVKAKRFKEARYLFKQATKCNAKSCASWLAWAQLEVRLENNRAARMLFERAVEASPKNRFAWHVWGVFESNLGNVDLARKLLKVGHAVNPRDPVLLQSLALLEYKYTSANIARVLFRRASELDPRHQPVWTAWGWMEWKEGNLGTARELYQNALSINVTSESAARCLQAWGVLEQRAGNPSAARRLFRSSLNINSQSYVTWMTWASLEEDQGDSVRAEEIRDLYFQQRTEIVDDASWVMGFMDIIDPAIDSIKRLLNMEKSKDSTGKDKYEQSKEISTGYLNTIASRSGFNLDEFIREKLLLDPSKLEVQLESPTSSSKSAKSTWRPVKKKNTTTS
>gnl_Theca_v1.1_Thecc1EG021362t1
MRLFSSSPSSSSPKPNFTLFSPSQNPNKFTFKTVHPFKTRLPTPSLLSLIPPCSSKIYSSSTVLNKEADQEGSVEAEQDTFKKVLVVRRPVKDVSREDDESEDVEAEGNDDALKSSRIDAGLEEFAKKMPMFEPERVESGGSLGKPLTVNLDLALYKARVLARKYRYEEAETILEKCIYYWPEDGRSYVTLGKILSKQSKMAEARAVYERGCQATQGENPYIWQCWAVLENKMGNIRRARELFDAATVADKRHIAAWHGWAVLELKQGNVKKARHLLAKGLKFCSGNEYIYQTLALLEARASRYEQARYLFRQATKCNPKSCASWLAWAQLEVQQENNRAARLLFEKAVQASPKNRFAWHVWGVFEANIGNIDKGRKLLKIGHALNPRDPVLLQSLALLEYKHSTANLARVLFRRASELDPRHQPVWIAWGWMEWKEGNISTARELYQRALSIDSTTESAARCLQAWGVLEQRAGNLSAARRLFRSSLNINSQSYVTWMTWAALEEDQGNSVRAEEIRNLYFQQRTEVVDDASWVMGFLDVIDPALDSIKRLLNLDQDPSNKAQEPLKDAGVNETSAQEPLVSSSSGQNDGFDIENESGLDLDAFIEDKLLLDPSKLDILMENPGSFTPKRIKSPRRVWRSQKRTTMTLPQTSI
>gnl_Utrgi_v4.1_Scf00060.g6207.t1
MNIISVPSSSTSKLAHFSPAQNPDYPNFHFQTFRSLYSSLHSREVSPIRSHDQASSPILQEKPQISSIKDEQGELEDVENSLDEEITKAKKSLEELLVIRKPATEISDEEGEESSYGSVKDGDSKEVAASSVIDEGLSRFAKKMPFFEPERVESSAKERPLLVNLDLALYKAKIYTRNYQYKEAEDLLRECIKFWPEDGRPYVALGKTLSKQSKWEEARSVYEKGCQSTQGENSYIWQCWAVLENKLGNVRRSRELFDAATVADNKHIAAWHGWAVLEMKQGNIQKARYLLGKGLKYCGGNEYVYQTLALLEVKARRYEQARQLFSQATKCNPRSCASWLAWAQLEAQLENHPAARSFFERAVQASPKNRFAWHVWGVFEANLGNVDLARKLLKIGHIVNPRDPVLLQSLALLEYRNSTVTLARELFRRAAQLDPSHQPVWIAWGWMEWKEGNLDKARELYRKALAINTTTESAARCLQAWGVLEQREGNLSAARRLFRSSLNVNSQSYITWMTWASLEEDQGNSVRAEEIRNLFFQQRTEIVDDASWVMGFMDIIDPAIDSIKRLLNMEASEVSSVRGENEDSGSTNDDDAVEDKSDGFELDSFVREKLFLDPSNLEARMASQPETSGRRSSDSDRRNASAIPKM
>gnl_Vitvi_Genoscope.12X_GSVIVT01034997001
MHLKLKLSSPSSPSNFSLYSPSQNPSSSKFSFKVPIVPLHSSLSPLTLPPCASKDSSSPLLEQKPHSSGFGSEPQSPPEVLTVRRPMKEYSGDDDESSNGDDVDEDTFSSSPIDAGLAEFAKKLPMFEPQRAELSSEERPLLVNLDLALYRAKVLARNYQFEEAEKILQKCIYYWPEDGRPYVALGKILSKQSKTSEARAVYEKGCQATQGENPYIWQCWAVLENKMGNIRRARDLFDAATVADKRHVAAWHGWAVLELKQGNIKKARHLLAKGLKYGGGNEYIYQTLALLEAKANRHEQARYLFKQATKCNPKSCASWLAWAQLEMQQENNHTARQLFEKAVQASPKNRFAWHVWGVFEANLGNADVGRKLLKIGHAVNPRDPVLLQSLALLEYKYSTANLSRVLFRRASELDPRHQPVWIAWGWMEWKEGNIATAREMYQRALSIDSTTESAARCLQAWGVLEERAGNLSAARRLFRSSLNINSQSYITWMTWASFEENQGNAVRAEEIRDLYFQQRTEVVDDASWVMGFLDIIDPALDSIKRLLNLDQNSYYRIPDSSRNIPGANEDSSGPGPGPSSGNPDSKDTASENGFNLDAFIREKLSLDPSNLDVQMQTHETTVPRRVKLPRRIKRLENTQSRTTTAVTQSRV
>FraveV4A2_4g19660.t1
MQQLLSSSSSSSNPNFTLFSNPNHLSKFSFKIPVLPLPSPPRCSSLDSSSTQLLDHDSLSDDRARTNAAVPDTKPVLVVRRPSMDAETDADAAPSPLDVGLAEFAKKIAIFEPDDGDAASEPKEKPLKVNLDLALYRAKILTRNYRYAEAQQLLEKCIYYWPEDGRGYVALGKALSKQSKWGEARAVYEKGCQATQGENPYIWQCWAVLEDKMGNTRRARELFDAATVADKKHIAAWHGWGVLELKQGNISKARHLLAKGLKFCGGNEYIYQTLARLEAKASRYEQARYLFRQATRCNPKSCASWLAWAQMEMQQENNRAARQLFEKSIQASPKNRFAWHIWGLFEAKMGNVEKGRKLLKIGHALNPRDPVLLQSLALLEYEHSTANLARQLFRRASELDPRHQPVWTAWGWMEWKEGNIATARKLYQKALSINSTSETAARCLQAWGVLEQRNGNLSAARRLFRSSLNINSQSYVTWMTWASLEENQGNSVRAEEIRDLYFQQRTEVVDDASWVMGLLDIIDPALDRIRSVLKLDQASQQSRLDSLRTILEGESGKNVDEESVSNDMESDTGFDVDAFCIERLSLDPSKLQVQMEFSPPPPVKRSREKVL
>Maldo_HF_43050
MHLLSSPSSSNPPNFSLFSASQNPNPLSKFTFRIPTLPLHSSPYSLPAPPPPRCSSRDSSTPVLDPLPANATVSTESQSNDVPPETESAKRELVVRRPAMEVSGEGDGGGAATTVLDAGLAELAKKMPIFEPEAAESGVKEKPLAVNLDLALYRAKILTRNFRYAEAEQILEKCIYYWPEDGRAYVALGKALSKQSKTAEARAVYEKGCQATQGENPYIWQCWAVLETKMGNIRRARELFDAATVADKKHIAAWHGWGVLELKQGNIKKARHLLAKGLKFCGGNEYVYQTLALLEAKANRYEQARYLFSQATRCNPKSCASWLAWAQLEMQQENNRAARQLFEKSIQASPKNRFAWHVWGMFEINIGNVDKARKLLKIGHALNPRDPVLLQSLALLEYKNSTANLARQLFRRASELDPRHQPVWTAWGWMEWKEGNIETARKLYQKALSINSTSETAARCLQAWGVLEQRVGNLSAARRLFRSSLNINSQSYVTWMTWASLEENQGNAVRAEEIRDLYFQQRTEVVDDASWVMGFLDIIDPALERIKNILRLDQSSKEMRQDALRTIVGANESNIDEEPISPSSNSNDMESESGFDVDAFVKEKLSLDPSKLEVQMVTSRPFPDSFDPAISH
>Malba_016749
MHLLSSPSSSTPPNFSLFSASQNPNPLSKFTFRIPTLPLHSSPYSLPAPPPPRCSSRDSSTPVLDPLPANATVSTESQSNDVPPETESAKRELVVRRPAMEVSGEGDAGGAATTVLDAGLAELAKKMPIFEPETAESGVKEKPLAVNLDLALYRAKILTRNFRYAEAEQILEKCIYYWPEDGRAYVALGKALSKQSKTAEARAVYEKGCQATQGENPYIWQCWAVLETKMGNIRRARELFDAATVADKKHIAAWHGWGVLELKQGNIKKARHLLAKGLKFCGGNEYVYQTLALLEAKANRYEQARYLFSQATRCNPKSCASWLAWAQLEMQQENNRAARQLFEKSIQASPKNRFAWHVWGMFEINIGNVDKARKLLKIGHALNPRDPVLLQSLALLEYKNSTANLARQLFRRASELDPRHQPVWTAWGWMEWKEGNIETARKLYQKALSINSTSETAARCLQAWGVLEQRVGNLSAARRLFRSSLNINSQSYVTWMTWASLEENQGNAVRAEEIRDLYFQQRTEVVDDASWVMGFLDIIDPALERIKNILRLDQSSKEMRQDALRTIVGANESNIDEEPISPSSNSNDMESESGFDVDAFVKEKLSLDPSKLEVQMVTSRPFPVNRSRV
>Malba_016752
MHLLSSPSSSTPPNFSLFSASQNPNPLSKFTFRIPTLPLHSSPYSLPAPPPPRCSSRDSSTPVLDPLPANATVSTESQSNDVPPETESAKRELVVRRPAMEVSGEGDAGGAATTVLDAGLAELAKKMPIFEPETAESGVKEKPLAVNLDLALYRAKILTRNFRYAEAEQILEKCIYYWPEDGRAYVALGKALSKQSKTAEARAVYEKGCQATQGENPYIWQCWAVLETKMGNIRRARELFDAATVADKKHIAAWHGWGVLELKQGNIKKARHLLAKGLKFCGGNEYVYQTLALLEAKANRYEQARYLFSQATRCNPKSCASWLAWAQLEMQQENNRAARQLFEKSIQASPKNRFAWHVWGMFEINIGNVDKARKLLKIGHALNPRDPVLLQSLALLEYKNSTANLARQLFRRASELDPRHQPVWTAWGWMEWKEGNIETARKLYQKALSINSTSETAARCLQAWGVLEQRVGNLSAARRLFRSSLNINSQSYVTWMTWASLEENQGNAVRAEEIRDLYFQQRTEVVDDASWVMGFLDIIDPALERIKNILRLDQSSKEMRQDALRTIVGANESNIDEEPISPSSNSNDMESESGFDVDAFVKEKLSLDPSKLEVQMVTSRPFPVNRSRV
>Malsi_13g013370
MHLLSSPSSSNPPNFSLFSASQNPNPLSKFTFRIPTLPLHSSPYSLPAPPPPRCSSRDSSTPVLDPLPANATVSTESQSNDVPPETESAKRELVVRRPAMEVSGEGDGGGAATTVLDAGLAELAKKMPIFEPEAAESGVKEKPLAVNLDLALYRAKILTRNFRYAEAEQILEKCIYYWPEDGRAYVALGKALSKQSKTAEARAVYEKGCQATQGENPYIWQCWAVLETKMGNIRRARELFDAATVADKKHIAAWHGWGVLELKQGNIKKARHLLAKGLKFCGGNEYVYQTLALLEAKANRYEQARYLFSQATRCNPKSCASWLAWAQLEMQQENNRAARQLFEKSIQASPKNRFAWHVWGMFEINIGNVDKARKLLKIGHALNPRDPVLLQSLALLEYKNSTANLARQLFRRASELDPRHQPVWTAWGWMEWKEGNIETARKLYQKALSINSTSETAARCLQAWGVLEQRVGNLSAARRLFRSSLNINSQSYVTWMTWASLEENQGNAVRAEEIRDLYFQQRTEVVDDASWVMGFLDIIDPALERIKNILRLDQSSKEMRQDALRTIVGANESNIDEEPISPSSNSNDMESESGFDVDAFVKEKLSLDPSKLEVQMVTSRPFPVNRSRV
>Malsy_13g012270
MHLLSSPSSSNPPNFSLFSASQNPNPLSKFTFRIPTLPLHSSPYSLPAPPPPRCSSRDSSTPVLDPLPANATVSTESQSNDVPPETESAKRELVVRRPAMEVSGEGDGGGAATTVLDAGLAELAKKMPIFEPEAAESGVKEKPLAVNLDLALYRAKILTRNFRYAEAEQILEKCIYYWPEDGRAYVALGKALSKQSKTAEARAVYEKGCQATQGENPYIWQCWAVLETKMGNIRRARELFDAATVADKKHIAAWHGWGVLELKQGNIKKARHLLAKGLKFCGGNEYVYQTLALLEAKANRYEQARYLFSQATRCNPKSCASWLAWAQLEMQQENNRAARQLFEKSIQASPKNRFAWHVWGMFEINIGNVDKARKLLKIGHALNPRDPVLLQSLALLEYKNSTANLARQLFRRASELDPRHQPVWTAWGWMEWKEGNIETARKLYQKALSINSTSETAARCLQAWGVLEQRVGNLSAARRLFRSSLNINSQSYVTWMTWASLEENQGNAVRAEEIRDLYFQQRTEVVDDASWVMGFLDIIDPALERIKNILRLDQSSKEMRQDALRTIVGANESNIDEEPISPSSNSNDMESESGFDVDAFVKEKLSLDPSKLEVQMVTSRPFPVNRSRV
>Maldo_GDDH_13G1154800
MHLLSSPSSSNPPNFSLFSASQNPNPLSKFTFRIPTLPLHSSPYSLPAPPPPRCSSRDSSTPVLDPLPANATVSTESQSNDVPPETESAKRELVVRRPAMEVSGEGDGGGAATTVLDAGLAELAKKMPIFEPEAAESGVKEKPLAVNLDLALYRAKILTRNFRYAEAEQILEKCIYYWPEDGRAYVALGKALSKQSKTAEARAVYEKGCQATQGENPYIWQCWAVLETKMGNIRRARELFDAATVADKKHIAAWHGWGVLELKQGNIKKARHLLAKGLKFCGGNEYVYQTLALLEAKANRYEQARYLFSQATRCNPKSCASWLAWAQLEMQQENNRAARQLFEKSIQASPKNRFAWHVWGMFEINIGNVDKARKLLKIGHALNPRDPVLLQSLALLEYKNSTANLARQLFRRASELDPRHQPVWTAWGWMEWKEGNIETARKLYQKALSINSTSETAARCLQAWGVLEQRVGNLSAARRLFRSSLNINSQSYVTWMTWASLEENQGNAVRAEEIRDLYFQQRTEVVDDASWVMGFLDIIDPALERIKNILRLDQSSKEMRQDALRTIVGANESSIDEEPISPSSNSNDMESESGFDVDAFVKEKLSLDPSKLEVQMVTSRPFPVNRSRV
>Maldo_Gala_13g013410
MHLLSSPSSSNPPNFSLFSASQNPNPLSKFTFRIPTLPLHSSPYSLPAPPPPRCSSRDSSTPVLDPLPANATVSTESQSNDVPPETESAKRELVVRRPAMEVSGEGDGGGAATTVLDAGLAELAKKMPIFEPEAAESGVKEKPLAVNLDLALYRAKILTRNFRYAEAEQILEKCIYYWPEDGRAYVALGKALSKQSKTAEARAVYEKGCQATQGENPYIWQCWAVLETKMGNIRRARELFDAATVADKKHIAAWHGWGVLELKQGNIKKARHLLAKGLKFCGGNEYVYQTLALLEAKANRYEQARYLFSQATRCNPKSCASWLAWAQLEMQQENNRAARQLFEKSIQASPKNRFAWHVWGMFEINIGNVDKARKLLKIGHALNPRDPVLLQSLALLEYKNSTANLARQLFRRASELDPRHQPVWTAWGWMEWKEGNIETARKLYQKALSINSTSETAARCLQAWGVLEQRVGNLSAARRLFRSSLNINSQSYVTWMTWASLEENQGNAVRAEEIRDLYFQQRTEVVDDASWVMGFLDIIDPALERIKNILRLDQSSKEMRQDALRTIVGANESNIDEEPISPSSNSNDMESESGFDVDAFVKEKLSLDPSKLEVQMVTSRPFPVNRSRV
>Pyrco_DAP_Chr13v0.1_33016.1
MHLLSSPSSSNPPNFSLFSASQTPNPLSKFTFRIPTLPLHSSPYSLPAPPPPRCSSRDSPTPVLDPFPVNATVSTESQSNDVPPDTESAKRELVVRRPAMEVSGEGDAGGAATTVLDAGLAELAKKMPIFEPETAESGVKEKPLAVNLDLALYRAKILTRNFRYAEAEQILEKCIYYWPEDGRAYVALGKALSKQSKTAEARAVYEKGCQATQGENPYIWQCWAVLETKMGNVRRARELFDAATVADKKHIAAWHGWGVLELKQGNIKKARHLLAKGLKFCGGNEYVYQTLALLEAKANRYEQARYLFSQATRCNPKSCASWLAWAQLEMQQENNRAARQLFEKSIQASPKNRFAWHVWGMFEINIGNVDKARKLLKIGHALNPRDPVLLQSLALLEYKNSTANLARQLFRRASELDPRHQPVWTAWGWMEWKEGNIETARKLYQKALSINSTSETAARCLQAWGVLEQRVGNLSAARRLFRSSLNINSQSYVTWMTWASLEENQGNAVRAEEIRDLYFQQRTEVVDDASWVMGFLDIIDPALERIKNILRLDQSSKEMQQDALRTIVGANESNIDEEPISPSSNSNDMESESGFDVDAFVKEKLSLDPSKLEVQMVTSRPFPVNRSRV
>Pyrco_DAP_Chr13v0.1_33387.1
MHLLSSPSSSNPPNFSLFSASQTPNPLSKFTFRIPTLPLHSSPYSLPAPPPPRCSSRDSPTPVLDPFPVNATVSTESQSNDVPPDTESAKRELVVRRPAMEVSGEGDAGGAATTVLDAGLAELAKKMPIFEPETAESGVKEKPLAVNLDLALYRAKILTRNFRYAEAEQILEKCIYYWPEDGRAYVALGKALSKQSKTAEARAVYEKGCQATQGENPYIWQCWAVLETKMGNVRRARELFDAATVADKKHIAAWHGWGVLELKQGNIKKARHLLAKGLKFCGGNEYVYQTLALLEAKANRYEQARYLFSQATRCNPKSCASWLAWAQLEMQQENNRAARQLFEKSIQASPKNRFAWHVWGMFEINIGNVDKARKLLKIGHALNPRDPVLLQSLALLEYKNSTANLARQLFRRASELDPRHQPVWTAWGWMEWKEGNIETARKLYQKALSINSTSETAARCLQAWGVLEQRVGNLSAARRLFRSSLNINSQSYVTWMTWASLEENQGNAVRAEEIRDLYFQQRTEVVDDASWVMGFLDIIDPALERIKNILRLDQSSKEMQQDALRTIVGANESNIDEEPISPSSNSNDMESESGFDVDAFVKEKLSLDPSKLEVQMVTSRPFPVNRSRV
>Pyrco_BP1_028877.1
MHLLSSPSSSNPPNFSLFSASQNPNPLSKFTFRIPTLPLHSSPYSLPSPPPPRCSSRDSPTPVLDPFPVNATVSTESQSNDVPPETESAKRELVVRRPAMEVSGEGDAGGAATTVLDAGLAELAKKMPIFEPETAESGVKEKPLAVNLDLALYRAKILTRNFRYAEAEQILEKCIYYWPEDGRAYVALGKALSKQSKTAEARAVYEKGCQATQGENPYIWQCWAVLETKMGNVRRARELFDAATVADKKHIAAWHGWGVLELKQGNIKKARHLLAKGLKFCGGNEYVYQTLALLEAKANRYEQARYLFSQATRCNPKSCASWLAWAQLEMQQENNRAARQLFEKSIQASPKNRFAWHVWGMFEINIGNVDKARKLLKIGHALNPRDPVLLQSLALLEYKNSTANLARQLFRRASELDPRHQPVWTAWGWMEWKEGNIETARKLYQKALSINSTSETAARCLQAWGVLEQRVGNLSAARRLFRSSLNINSQSYVTWMTWASLEENQGNAVRAEEIRDLYFQQRTEVVDDASWVMGFLDIIDPALERIKNILRLDQSSKEMQQDALRTIVGANESNIDEEPISPSSNSNDMESESGFDVDAFVKEKLSLDPSKLEVQMVTSRPFPVNRSRV
>Pyrco_BP_DH_13g13160
MHLLSSPSSSNPPNFSLFSASQTPNPLSKFTFRIPTLPLHSSSYSLPAPPPPRCSSRDSPTPVLDPFPVNATVSTESQSNDVPPETESAKRELVVRRPAMEVSGEGDAGGAATTVLDAGLAELAKKMPIFEPEAAESGVKEKPLAVNLDLALYRAKILTRNFRYAEAEQILEKCIYYWPEDGRAYVALGKALSKQSKTAEARAVYEKGCQATQGENPYIWQCWAVLETKMGNVRRARELFDAATVADKKHIAAWHGWGVLELKQGNIKKARHLLAKGLKFCGGNEYVYQTLALLEAKANRYEQARYLFSQATRCNPKSCASWLVSHHFLAHRLLSYKLEMQQENNRAARQLFEKSIQASPKNRFAWHVWGMFEINIGNVDKARKLLKIGHALNPRDPVLLQSLALLEYKNSTANLARQLFRRASELDPRHQPVWTAWGWMEWKEGNIETARKLYQKALSINSTSETAARCLQAWGVLEQRVGNLSAARRLFRSSLNINSQSYVTWMTWASLEENQGNAVRAEEIRDLYFQQRTEVVDDASWVMGFLDIIDPALERIKNILRLDQSSKEMQQDALRTIVGANESNIDEEPISPSSNSNDMESESGFDVDAFVKEKLSLDPSKLEVQMVTSRPFPVNRSRV
>Pruav_sc0002106.1_g450.1.mk
MHLLSSPPPPSNPNFTVFSCTSQNPNNHSKFAFKIPTLPLHSSPYSLSTPPRCSTRDSSVPVLDQTPLPSSDSSNIAVSKDQSQSNALLPEAESSKRVLVVRRPAMEVSGDGDGDGGEEAPTALDAGLAELAKKMPLFEPEQKAESGVKEKPLSVNLDLALYRAKILTRNYRYAEAEKLLEKCIYYWPEDGRAYVALGKALSKQSKTAEARAVYEKGCQATQGENPYIWQCWAVLENKMGNTRRARELFDAATVADKRHIAAWHGWGVLELKQGNIKKARHLLAKGLRFCGGNEYVYQTLALLEAKANRYEQARYLFRQATKCNPKSCASWLAWAQLEMQQENNHAARQLFEKAIQASPKNRFAWHVWGMFEANIGNVDKARKLLKIGHALNPRDPVLLQSLALLEYKNSTANLARQLFRRASELDPRHQPVWTAWGWMEWKEGNIETARKLYQKALSINSTSETAARCLQAWGVLEQRNGNLSAARRLFRSSLNINSQSYVTWMTWASLEENQGNSVRAEEIRDLYFQQRVEIVDDASWIMGFLDIIDPALDRIKSLLKLDQNSQQLQQDSLRTITGANENNIDEESAGPSSKRNDMENESGFDVDAFVTEKLSLDPSKLEVQMETSRPFVLNRTRAKVL
>Pyrusco13g002590.1
MHLLSSPSSSNPPNFSLFSASQTPNPLSKFTFRIPTLPLHSSPYSLPAPPPPRCSSRDSPTPVLDPFPVNATVSTESQSNDVPPETESAKRELVVRRPAMEVSGEGDAGDAATTVLDAGLAELAKKMPIFEPETAESGVKEKPLAVNLDLALYRAKILTRNFRYAEAEQILEKCIYYWPEDGRAYVALGKALSKQSKTAEARAVYEKGCQATQGENPYIWQCWAVLETKMGNVRRARELFDAATVADKKHIAAWHGWGVLELKQGNIKKARHLLAKGLKFCGGNEYVYQTLALLEAKANRYEQARYLFSQATRCNPKSCASWLAWAQLEMQQENNRAARQLFEKSIQASPKNRFAWHVWGMFEINIGNVDKARKLLKIGHALNPRDPVLLQSLALLEYKNSTANLARQLFRRASELDPRHQPVWTAWGWMEWKEGNIETARKLYQKALSINSTSETAARCLQAWGVLEQRVGNLSAARRLFRSSLNINSQSYVTWMTWASLEENQGNAVRAEEIRDLYFQQRTEVVDDASWVMGFLDIIDPALERIKNILRLDQSSKEMQQDALRTIVGANESNIDEEPVSPSSNSNDMESESGFDVDAFVKEKLSLDPSKLEVQMVTSRPFPVNRSRV
>Pyrbe_014388
MHLLSSPSSSNPPNFSLFSASQNPNPLSKFTFRIPTLPLHSSPYSLPAPPPPRCSSRDSPTPVLDPFPVNATVSTESQSNDVPPETESAKRELVVRRPAMEVSGEGDGGGAATTVLDAGLAELAKKMPIFEPETAESGVKEKPLAVNLDLALYRAKILTRNFRYAEAEQILEKCIYYWPEDGRAYVALGKALSKQSKTAEARAVYEKGCQATQGENPYIWQCWAVLETKMGNVRRARELFDAATVADKKHIAAWHGWGVLELKQGNIKKARHLLAKGLKFCGGNEYVYQTLALLEAKANRYEQARYLFSQATRCNPKSCASWLAWAQLEMQQENNRAARQLFEKSIQASPKNRFAWHVWGMFEINIGNVDKARKLLKIGHTLNPRDPVLLQSLALLEYKNSTANLARQLFRRASELDPRHQPVWTAWGWMEWKEGNIETARKLYQKHCLLTQLVKLLLVAYRLGEF
>Pyrpy_N_13g1536.1
MHLLSSPSSSNPPNFSLFSASQTPNPLSKFTFRIPTLPLHSSPYSLPAPPPPRCSSRDSPTPVLDPFPVNATVSTESQSNDVPPETESAKRELVVRRPAMEVSGEGDAGDAATTVLDAGLAELAKKMPIFEPETAESGVKEKPLAVNLDLALYRAKILTRNFRYAEAEQILEKCIYYWPEDGRAYVALGKALSKQSKTAEARAVYEKGCQATQGENPYIWQCWAVLETKMGNVRRARELFDAATVADKKHIAAWHGWGVLELKQGNIKKARHLLAKGLKFCGGNEYVYQTLALLEAKANRYEQARYLFSQATRCNPKSCASWLAWAQLEMQQENNRAARQLFEKSIQASPKNRFAWHVWGMFEINIGNVDKARKLLKIGHALNPRDPVLLQSLALLEYKNSTANLARQLFRRASELDPRHQPVWTAWGWMEWKEGNIETARKLYQKALSINSTSETAARCLQAWGVLEQRVGNLSAARRLFRSSLNINSQSYVTWMTWASLEENQGNAVRAEEIRDLYFQQRTEVVDDASWVMGFLDIIDPALERIKNILRLDQSSKEMQQDALRTIVGANESNIDEEPVSPSSNSNDMESESGFDVDAFVKEKLSLDPSKLEVQMVTSRPFPVNRSRV
>Rosch_v2.0_Chr4g0425111
MQQLLSCSSSSSNPNFTLFSTSPNPSHLSKFTFKIPNLPLHSPPRCSTQLLDHDSSDAAVSDERSRPNAAVPETKLALVVRRPAMELPSDESASPIDVGLAKFAKKIAIFEPQDGAAGLDPKEKPLKVNLDLALYRAKILTRNYRYAEAQQILEKCIYYWPEDGRAYVALGKALSKQSKTAEARAVYEKGCQATQGENPYIWQCWAVLEDKMGNTRRARELFDAATVADKKHIAAWHGWGVLELKQGNISKARHLLAKGLKFCGGNEYIYQTLARLEAKASRYEQARYLFRQATKCNPKSCASWLAWAQMEMQQENNRAARQLFERSIQASPKNRFAWHVWGLFEAKMGSVEKGRKLLKIGHALNPRDPVLLQSLALLEYEYSTANLARQLFRRASELDPRHQPVWMAWGWMEWKEGNITTARKLYQKALSINSTSETAARCLQAWGVLEQRIGNLSAARRLFRSSLNINSQSYVTWMTWASLEENQGNSVRAEEIRDLYFQQRTEVVDDASWVMGLLDIIDPALDRIRSVLNLDQASQQSRLDSLRTILEGENGNNIDEESDSNDMESESGFDVDAFCIERLSLDPSKLQVQMEFSLPSPVKRSREKVL
>Rubch_LG04.1536
MQLLSSSSPSSNPNFTLFSTSQNPSNLSKFSFKIPILPLHSPPYSLSSSPRCSSRDSSTQVLDQTPLPTSDSSNVAVSDERSRTNATLPETDSSKRVLVVRRPAMEVPSDGENDDEAVSPIDVGLSDFAKKIAIFEPEEGVVSDSKEKPLKVNLDLALYRAKIFTRNYRYAEAEELLEKCIYYWPEDGRAYVALGKALSKQSKTAEARAVYEKGCQATQGENPYIWQCWAVLEDKMGNTRRARELFDAATVADKRHIAAWHGWGVLELKQGNISKARHLLAKGLKFCGGNEYIYQTLALLEAKASRYEQARYLFRQATKCNPKSCASWLAWAQMEMQQENNRAARQLFEKSIQASPKNRFAWHVWGLFEANMGNVEKGRKLLKIGHALNPRDPVLLQSLALLEYENSTANLARQLFRRAAELDPRHQPVWTAWGWMEWKEGNIATARKLYQKALSINSTSETAARCLQAWGVLEERNGNLSAARRLFRSSLNINSQSYVTWMTWASLEENQGNSVRAEEIRDLYFQQRTEVVDDASWVMGLLDIIDPALDRIRSVLKLDPTSQQSRLDSLRTILEGENENNTDEDSVSNDMESESGFDVDAFCIERLSLDPSKLEVQMQASPPSSLKRSRDKVL
>Ruboc_04_G36392
MQLLSSSSPSSNPNFTLFSTSQNPNNLSKFSFKIPILPLHSPPYSLSSSPRCSSRDSSTQVLDQTPIPTADSSNVAVSDERSRSNATVPETDSSKRVLVVRRPAMEVPSDGETDDEAVSPIDVGLSDFAKKIAIFEPEEGVVSDSKEKPLKVNLDLALYRAKILTRNYRYAEAEELLEKCIYYWPEDGRAYVAFGKALSKQSKTAEARAVYEKGCQATQGENPYIWQCWAVLEDKMGNTRRARELFDAATVADKRHIAAWHGWGVLELKQGNISKARHLLAKGLKFCGGNEYIYQTLALLEAKASRYEQARYLFRQATKCNPKSCASWLAWAQMEMQQENNRAARQLFEKSIQASPKNRFAWHVWGLFEANLGNVEKGRKLLKIGHALNPRDPVLLQSLALLEYENSTANLARQLFRRASELDPRHQPVWTAWGWMEWKEGNIATARKLYQKALSINSTSETAARCLQAWGVLEERNGNLSAARRLFRSSLNINSQSYVTWMTWASLEENQGNSVRAEEIRDLYFQQRTEVVDDASWVMGLLDIIDPALDRIRSVLKLDPTSQQSRLDSLRTILEGENENNTDEDSVRNDMESESGFDVDAFCIERLSLDPSKLEVQMQASPPSSLKRSREKVL
