# Supplementary material for: Transcriptomics of long‐term, low oxygen storage coupled with ethylene signaling interference suggests neofunctionalization of hypoxia response pathways in apple ( Malus domestica )
Source: Plant Direct. 2024 Dec 20;8(12):e70025. doi: 10.1002/pld3.70025 (PMC11660084; doi:10.1002/pld3.70025)
Supplement: Supplementary file 2 — Data S2: Homologs of all 606 hypoxia response genes identified in this study across 42 representative species of land plants). [file PLD3-8-e70025-s004.gz › 01-integratedGeneFamilies_dir/986.fna]

>gnl_Ambtr_v1.0_evm_27.model.AmTr_v1.0_scaffold00037.83
ATGATGCTCCGCCCTGATGACTATGCCCACAGCCCTGCGCACTACGCAGTGGCCCTTGGAGACCACTCTCGCCTCTCCCGTCTCATCTCCCGCCTCCCCCGCCTCCGCGAACCGGCCGCGATCCGCACCGAGGATGATTCCCTGGCGGAGGAGCGCGTTGCCGACAGCATCTCCGCCGTCGTAGACCGCCGCGACGGCATCCCCTCTCGCGACACGCCTCTTCACCTTGCTGTTCGCCTGGCGGACCCTGTCTCGGTGCGCATGCTCCTGAACGCCGGAGCGGATCCCTGTCTCCACAATGCTGCCGGATGGAGCGCCCTCCACGATGCTGTCTGCTGCCACCGCCCCATCGCGGCCCTTATCCAGCGTCACCTTCCTGTGGCCGCCTGGTCCAAGTGGTGCCGCCGCCTGCCACGCTTGATCGCCACCCTCCGCCGAATGCGCGACTTCTATATGGAGATTTCGTTCCGCTTCGAGAGCTCGCTGGTGCCCTTTGTTGCGCGTCTTGCCCCCTCGGACACCTACAGGCTGTGGAAGCGTGGGGCGGACCTCCGTGCCGACCTCTCTCTCACCGGATTCGACGGCCTACGCTTTCAACGCTCCCCGCAGACTTTCCTCTTCCTTGGCGACTCTCCTTCAGCCTACAACCTCCCTGAAGGCTCACTTCTGGTGCTGTCTCATGACGACGAGGACATCATCGACACATTTGAGAATGCAGGGGCGCCACTCCCAAATGATGAGGGCCCATTCCGGCCTCCGAGCAGTGTGTTCCGGCCGGGGATGGATGTGACGGCAGCAGAGCTCGTCGGAAGGCTCAATTGGCGGCGGCAAGAGAAGATTGAAATGGTTGGGGAGTGGAGGTCCAGAGTGTATGAGGTCCATAATGTCCTCTTCAGTATCAAAACCAGGAAGGTCGATGAAGATGTGGATCCTTTGCTAGATTCTCTGGAGCTCGATGAGGATGAAGACGGTTTCCTGGTGGCCGAGAACCCCTGCCTTTCCGGGGCTCAAAGACGGAGCAGCTTCGAAAAGGCAGACCTACACTCACTCCCATCTTCTCGCCGTAACAGCAGCTTCGAAAAGGCAGACCTACACTCCCTCCCATCCTCTCGTCGAAACAGCAGCTTCGAGGTGGCGATGTTTAGCAGGGAAGACAAAGAATGGGTTTCTTCGTCGTCGTCTCGGCGTAACAGTAGCTTTGAGGTGGGGCACTTTAGCAGGGAAGACAAGGAATGGGTTGCTCACATGAGGAGGAAGGGTTTGAAGGAGGAAGGGGAGGGCAGGATGTCTTTTTCAGGCGTGAGCAGGAAGAGCATGGAGAAGAAGGGGGAGATGAGGGAGAGTGAGTACAAGAAGGGGTTGAGGCCTCTGGTTTGGCTCACTGATCAGTTTCCACTGAAGACAGAGGAGTTGTTGCCTCTCTTGGACATCTTAGCTAACAAGGTCAAGGCAGTTAGGCGCCTCAGGGAGTTGCTTACAACTAAGCTTCCTCCTGCTACATTTCCTGTCAAGGTTGCCATTCCTGTTGTACCAACTGTGAGGGTGGTGGTCACCTTCACTAAGTTTGAAGATCTGCAGGGTTCAGACCGTTACTTTACACCGTTATCGAGCCCTCGGTTATTGCAATGCATTGAGGAAGAGGAAGAGGAAAAGAAAGAGGCCTGGGGACCACGAAGCCAGTGGGTGAAATGGGGGGCTAAAGACCATGGGACCAGCAACAGCAAACATTCATGGAGTCATGGACCCGAGGAGGAGGACCCTTTTGCTATCCCTGCTCACTATCAATGGACCACAATGGATTCTAAGAGAAACCTTATGAAAGAGAAAAAGTCCAAGTCAAGGAAGGCAAAG
>gnl_Ambtr_v1.0_evm_27.model.AmTr_v1.0_scaffold00067.83
ATGGAGGACTGGTCCAAATATGCCCACAGCCCCGCTCACTTAGCTGTGGTGCGTCAGGACCATGCTGCCCTCCGCTGTCTCCTCTCCTCCCTCCCTCGCCTCCCCCGCCCAGGTGAAGTCACCACTGAAGCAGAGTCCATCAATGCCGAATCTATTGCCGACTCCCTCTCGTCCGTAATTGACCGTCGAGATGTTCCCTTTCGTGAAACACCTCTCCACCTCGCCGTGCGCCTCAAAGACCCCATCTCCGCGGATCTCCTCTTGTCTGCTGGCGCAGATTGGTCCCTTCAAAATGCTTCAGGATGGTCGGCCCTCCAAGAAGCTGTGTGTTCTCGCCAAGAAGGCATAGCAGCTTCTATTGCTCGACACTACCAACCTTTGGCTTGGGCCAAGTGGACCCGTCGACTCCCTCGCATTGTTGGTGCGCTATCTAGGATGCCAGATTTTTACATGGAGATTTCATTCCATTTTGAGAGCTCAGTGATCCCCTTCATCTCACGAATTGCTCCCTCTGATACATATAGGGTGTGGAAGAGGGGGGCAAGCCTTAGGGCCGATACCACTCTTGCAGGGTTCGATGGATTTAGAATCCATAGGTCTGATCAGAGCTTCCTTTTCTTGGGGGACCCTAAAATCGATGGTTTTGATCCTGGTTCACTCTTGGTGCTCTCACACAAGGAGAAGGAGGTTCATGACGCACTCGAAGGTGCAGGAAGCGCGCCCTCAGAGGCAGAGGTGGCCCATGAAGTTGCCCTAATGTCACAAACAAACATGTATAGACCGGGGATCGATGTGACACAAGCTGAGCTCTTGCCCCACTTAAATTGGAGGCGACAAGAGAGAGCCGAGATGGTGGGGCCTTGGAAAGCTAAGGTCTATGACATGCTCAATGTGATGGTTAGTGTGAAGTCGAGGCGGGTACCAGGGGCCATGACCGATGAGGAACTATTCGTGGCTGAAGAGGAGAAAAGGAACTCAAATGGGGGAGAGGGATATGAGGATGTGTTGACCCCTGAAGAGAAATCACAGCTTGATTCGGCACTTAAAATGGGGAATTCGGATGGGTTTGAGGAAGAGGGTCTAGATAGTGGTGGTGGGGTCAGCTCAAATGGCTCAAATGGGATTGTTAAAGAGAAGAAGGCTTGGTTTGGGTGGAATGGGAAGAAGGGTTCAGGGGTGAAGGGCGAGGAGAATTGTGGTGGTGGTGATGAGGGGAAGATTTTCAAGAAGTTTTCAAAGTTGGGACCAGAGGGGAGTGGGGGTCACAGTAATGGGAGTTTGGATCGTGGGTCGGGTGAGTTTGGGAAGGAAAAGGAGAGTAAGAAGAAGAAGAAGAAGGGCGGTGGGTTGGGGAACGAGCCTAAGAATGAGAGCGAGTATAAGAAGGGGTTAAAACCTGTTTTGTGGTTAACACAGGACTTCCCTTTAAAGACTGAGGAGCTGCTTCCTTTGCTTGATATATTGGCGAATAAGGTCAAGGCTGTAAGGAGACTGAGGGAGCTTCTGACCACCAAACTACCTACTGGGACTTTTCCTGTCAAGGTTGCCATTCCTATCGTTCCAACCATCCGGGTCCTCGTGACTTTCACAAAGTTTGAGGATTTTCAACCATCCGAAAAGTTCTCAACCCCACTTTCAAGCCCCGCTTATTTCCAGGACACCAAAGCCAAAGATACTGAGGTATCTGGCACATCATCCGGCTCGTGGGTCTCATGGATGAGAGGAAGTCGAGGCCAATCAAGTGAAGCCCAATCATCTGAAAGCCATTTGAGGGATGATTCGGACCCTTTTCATATACCCTCAGATTACACTTGGGTAGATGCAAATGAGAAGAAGAGGAGAATGAAGGCTAAGAAGGCCAAAAACAAGAAGGGTAAGAAACAGGCGGCACGGAACAATTTGGAGGGGCAACATCTCAGCGAACCAGATGAG
>gnl_Ambtr_v1.0_evm_27.model.AmTr_v1.0_scaffold00039.22
ATGGCGACACCTGCTATTGATATCTCAAAATACGCCCAGAGCCCTGTTCACAAGGCAGTGGCTATCCGAGACCATGCCGCCCTTAGACGCATCCTTTCAAACCTCCCCCAACTCGCCACAGACCCCTCCTCCATCAAAACTGAGGCGGCCTCTCTAGCGGAAGAAGAGAAGGCGGATGCCATCTCTGTTGTCATTGACCGACGTGATGTCCCAAATCGTGAGACCCCCCTTCACCTCGCTGTAAAGCTAGGTGACTTGACATCGACCGAGCTCTTGATGGCTGCTGGGGCTGACTGGAGTTTACAAAATGAGCAAGGGTGGAGCGCATTGCAAGAGGCCATTTGTGCTCGTGAGGAGGCCATTGCTATGGCCATTGTCCGCCATTACCAACCCCTTGCTTGGGCTAAGTGGTGTCGCCGCCTTCCTCGTTTGGTAGGTACGATGAGGAGAATGCGCGATTTCTATATGGAGATCACCTTCCATTTCGAAAGCTCAGTGATCCCATTCATCTCTCGGATCGCCCCATCTGATACGTACAAGATTTGGAAGCGGGGATCAAACCTTAGGGCTGATATGACTTTAGCAGGCTTTGATGGGCTTCGGATACAAAGGTCGGATCAGAGCGTTTTATTCCTTGGTGATGGCTCAGAGGATGGGAGGGCTCCTCCAGGCACTCTTTGTATGGTTTCTCACAAAGATAAGGAGGTCACCAACGCTTTAGATGGTGCAGGGATTCGTGCTACTGATGCCGAGGTTGCTCAAGAAGTGGCGGCAATGTCACAAACAAACATGTTTCGACCAGGTATTGACGTGACCCAAGCTGTCCTCTTACCCCAATTAACATGGCGGAGGCAAGAGAGGTCGGAGACAGTTGGTCAATGGAAGGCAAAGGTCTATGATATGCACCATGTTGTTGTTAGTGTGAAGTCTAGAAAGGTTCCTGGTGCCATGAGTGACGATGAGTTTTTCAACACATGCAATGAGAATGATACAGAGAGTGAGGGGTATGAGGATGTCTTGACCGAGGAGGAGAAGAAGCAATTGGAAATGGCCTTGAAGATGGGGTCCCCTGAGAATGGCGATGATGGGTTCTCAGACATGGTGGTGAGCCATCGACATAGTTGTTATGAGCAAAGGGATGTCTTCATTGAGGGAGGAGAACATAGTGATGGTGTCTCTTGCGAGGTCAAGCAAGAGAAGAAAGGGTGGTTTGGGCATTGGGGGAAGAGAGGGGTGAAGAGTAATGAGGGGCACCCGAAGAAGTTTGCACCACCGAGAAGCTCCGTTTGTATGGATGAGAAAGTAAGTGATCTTCTTGGTGATTCGACGATACAGAGTAGGCCGGGTAGGCATTCGGTGGAGGTTGGTGTTCGAGGAGATGAATTTAGAAGAGTAAGAGAAACTAAGGATGGGAAGAAGTTTGCGTCTACTTCAGAGAGCTCGCATAAACGAGTAAAGGATGGGAATCGTGAGAGCGAGTATAAGAAAGGCTTGAGGCCTGTGCTTTGGCTTTCACCAAACTTTCCATTGAGCACAGAGGAACTACTGCCTCTCCTTGATATCCTTGCCAACAAGGTCAAGGCCATTCGTCGCTTGAGAGAGCTTCTGACAACGAAACTCCCCCCTGGAACCTTCCCTGTCAAGGTGGCCATACCTGTTGTTCCCACCATCAGAGTTATTGTCACGTTCACCAAGTTTGAAGAGCTGCAGCCTTTGGAAGAGTTCTGCACTCCTCCTTCAAGCCCCCTCCCTGGTCGTTTGGTGGGTAGGGAGAGCCCCTCCATATCTGCTAACTACTCAAATGGCTCATGGTTCCAATGGATTAAGGTCCCCTATCGCCAAGGCTCTTCAGGGATCAACAGCCCTAGCAGCCGCGTAGAGGATATTCAAGACCCATTTGCTATACCCTCTGATTATACATGGACCACTATGGAAGCCAAGAAAAAGAAGGCACATGAAAACAAAAGCAAGTCGAAGAAAGCAAGAGGCTTGAATCCA
>gnl_Ambtr_v1.0_evm_27.model.AmTr_v1.0_scaffold00044.184
ATGGTGAGACCCGCTACGACACGCCCACCCCTGCACCACCACCACCACCACCACCACCCCACCAAATACGCACACAGCCCCGCCCACAGCGCCATCCTCGCCGGCGACCACACTGCCCTCCGAGCCATTGTCGCCGGCCTCCCCAGCCTCTTCTTTCCGCCTCCTGGCCCTCCCCCTCTCCTCACCCACACTGAAGCCCAACTCGAAGAACAGAAAGCGGCCCAAACATCCGCTGTTCTAGACCGACGCGATGTGCCCAATCGTGACTCTCCTCTCCATTTAGCGGTGCGATTGGACGACCCGACCTCGGCTGAAATCTTAATGGCTGCTGGTGCCGACTGGAGCCTACAAAATGAGCAGGGATGGAACGCGTTGCAGGAGGCGATTTTCAGGCGCCAGCCTGAAATTTCCGCCATTATAGTTAGACACTACTATCCGTTGGCTTGGACCAAGTGGTGCAGGCGTTTGCCTAGGTTGAGACTGGCTATGGGGAAAATGCGGGATTTTTACATGGAGATCGACTTCAGGTTTGAGAGCTCTGTGATTCCTTTTGTTGGGCGCGTTGCTCCTTCTGATACATACAGGATTTGGAAGAGGGGTTCGGACCTGAGGGCCGATATGAGCTTGGCCGGGTTCGATGGGTTCAGGATACAGAGAGCTGATCAGAGCTTCCTCTTTTTTGGCCATGGAAGCAATGGGTCGGCTTCTGGTTCGCTTTTGGTCCTGACCCATAAAGATAAGAAGGTGGTTGATGCTCTGGAAGGAGCAGGAGCTCGGCCAAGTGAGGCTGAGGTGGAGAAAGAGGTGGCAGCCATGGCTAGGTCGAGTATTTACAGGCCTGGAGTTGATGTGACGATGGCTGAGCTCGTGCCTTTGCTCACATGGCGGCGGCAGATTCGAGCAGAGATGGTCGGGCCATGGAAGGCTAAGGTCTACGAGATGAGGAATGTTAGCTTCAGCGTCAAATCAAGGCGAGCACCGCCGCCACCAACTCCGATTGATGTGACGCCATTGAATAATTTGAATGAGGAGGAGAAGAGCTTTATGAAGGAGATGGCCGACATTGATAAGAAAGCTAAAGGGGATCCCAACCATGGGAGCCAGAGGAGGAGCTGCTATGGCAAAGAGGCCTCCTGTCTTGATGACGGGTTTCGCACGGGCAATGCAAACGGTGCTTTTTCCGGCCAAAATGTGGGTTTTTTGGGTAAAAATGCCGCAGTTTCCGGCTGCGGAGGCTTGGATTCTGGTGATGATGGGTGGTTTTCTGGCGAAGAAGATTGGTTTTCTGGTGATCAAGGGCGGTTCTTGGGTGCAGGAGAGAGGAGATCGGTTTATGTTGAAGGAAAGGTGGGTGGTTTAATGGAGGAGGAAAGCGGATTCCAGTCGAGTGAAAGCGGTTTTCCGGCTGGTCGGAGGTCGCTGGATTCCATCCCTATAGAGGAGGAAGACGGTGGCAAGAAGGAGAGCGAATTCCGGCGAGGGCTAAGGCCGGTAATTTGGCTGACGGAGGAGTTCCCGTTGGAGACGGAGGAGCTACTTCCGTTACTCGATATACTGGCCGATAAGGTCAAGGCCGTGAGGAGATTGCGCGAGCTTCTCACCACCAAGTTCCCCAACGGAACTTTTCCCGTTAAGGTCTCTATTCCTGTGGTTCCAACCATAAAAGTTGTGATAACTTTCACTAAATTCGAAGAATGGAAACAAGAAAGCAACGAGTTATCGACCCCAAGTCGAAACCCTAATAAACAATCATGGTTGCAGTGGGTAAAATCGCCGTATTCTGGTGCCGTTAAAGGGATTCCAGCCATCTCCAGTGACCCTTTCGCTATACCAAGCGATTATACTTGGGTGAAATCAGGTGGCCGGAAAGGCCACCATAGAGAGAAGAAGAGCCCAAAGGATAGAGAGAAGAAGCAGAAGGGGAAAAGGGTC
>gnl_Aquco_v3.1_Aqcoe2G387600.1
ATGGCGGGCATCGATTTATTGAAATATGCTCACAGTCCTGTACACAAAGCTGTAGCTACAAAGGATTATGCAACTCTCAAGCGGATATTAGCTGGTCTGCCGCGGCTGTGTAACCCAGCTGAGATTCGCACTGAAGCGAATTCCATTGCAGAGGAACAGAAGGCGGATTCCATCTCTGCTGTGATTGATCGGAGGGATGTGCCTAACAGGGAAACCCCTCTTCACCTGGCAGTTAAACTTGGGGATGAGACTGCGACTGAGATGCTAATGGTTGCAGGGGCAGATTGGAGCTTGCAGAATGAACAAGGTTGGAGTGCTCTTCAGGAAGCAATTTGTAATAGAGAAGAAAACATTGCTATGATAATCGTTCGGCACTATCAGCCATTAGCGTGGGCAAAATGGTGTCGTAGGTTGCCTCGCTTGATAGGTACTATCAGAAGGATGAGGGATTTTTACATGGAAATCACATTTCATTTTGAGAGTTCTGTAATCCCTTTCATATCCCGGATTGCTCCTTCGGACACATATAAGATTTGGAAGAGGGGATCAAATTTAAGGGCAGATATGACTTTGGCTGGGTTTGATGGTTTCAGGATTCAACGTTCAGATCAGAGTGTTCTGTTCCTTGGTGATGGGTCTGAAGATGGGAAGGTTCCTCCCGGTTCACTTTGCATGATCTCACACAAGGATAAAGAAGTGATGAATGCACTGGATGGTGCTGGTGCACCAGCTACTGACGCAGAGGTTCAACAAGAAGTCACTGCAATGTCTCAGACTAGCATCTTTAGACCTGGTATCGATGTAACACAAGCAGTGCTGTTACCGCAAATAACATGGAGAAGGCAGGAGAAGTCAGAAATGGTCGGACAGTGGAAGGCAAAGATTTATGATATGCATAATGTGGTTGTCAGTGTCAAGTCCAGACGTGTACCTGGTGCTATGACAGATGATGAGTTTTTCTCATCTTGCAATGAAAATGACACAGAAAGTGATTATGATGATCTGTTGACAGAGGATGAAAAGAAGCAACTGGAGGTTGCCCTTAAAATGGATTCTTCAGAGCCAGCAACAGAGAATGGTGTTTCAGATGGTTTTGTTGCCCATCGCCATAGTTGCTATGAGCAAAGAGATATCCATATTGAAGATATACATAGTTGCAGTAACAGCGAGGCTAAGCAGGAGAGGAAAGGTTGGTTTGGCAGCTTAAGAAAGCGGGGTGCTAAGCAGGATGGACAAAACAGGATGGTTCCTCCTAGAAGCTCCCTCTGTGGAGACGAGAAAGTCAGTGATCTCCTTGGGGAATCTCCATCTACGAGCAAACCTGGTAGGCACTCTATAGAGTTTGCTGTAAGGGGGGATGAACTTCGTAGAGCAAGGGATACAAGAAAGTCTTCTTCTTTGAGTTCTGAGAGTAGTCATCGGCGTAAGGAAAGTCATCGTGAGAGCGAGTACAAAAAAGGATTGAGACCTATTCTCTGGCTTTCTCCCAACTTCCCGCTCCGAACAGAAGAACTCCTTCCATTGCTTGATATTCTTGCTAACAAGGTCAAGGCAATCCGTCGTCTAAGAGAACTTCTTACTACAAAGCTTCCTCCTGGAACGTTTCCTGTGAAGGTTGCTATTCCGGTAGTTCCTACTATCAGGGTGTTGGTTACTTTTACGAAGTTTGAAGAGTTGCAGCCATTGGACGAGTTCTGCACGCCTCCATCCAGTCCTGGACGTGAAAGTCCAGTAATGATGCAGCCCGCAGGTTCATCATGGCTGCAATGGATTAAGGCTCCATACCATCGACAGAACCCTTCCATTGGTTCTGGCCCGAGCAGTAGGGTAGAAGATATTCAAGATCCATTTGCTATCCCAGCAGATTATACTTGGATTACAGTTGAAGCAAAGAAGAAAAAGATGCAGGAGAAGAAAAACAAATCAAAGAAAGGAAGAGCTCAAAATCAC
>gnl_Aquco_v3.1_Aqcoe5G021000.1
ATGGAGGATCTGTCCAAATATTCACATAGTCCTGTTCACTCAGCAGTGATTCGTCGTGACTATGTCACTCTGAAAAAAATAGTTTCTACCCTACCCAAATTGCCCAAGGCTGGTGAAATTACCACGGAAGAGGAGTCTCTTGCTGCTGAACTTCAGGCAGATTCTGTCTCAGCTGCAATTGATCGCCGTGATGTCCCTGGTCGTGAGACTCCACTACATGTAGCTGTTCGTCTTCGTGATGCCATCTCTGCGGAGATTCTTATGGCAGCAGGTGCTGATTGGAGCCTTCAGAATGAGCATGGTTGGAGTGCTCTCCAAGAAGCTGTTTGCACCAGGGAGGATTCCATTGCCATGATTATTGCACGCCACTACCAGCCACTTGCCTGGGCCAAATGGTGCCGTCGCCTGCCCCGCATTGTGTCATCTGTAGCTCGCATTCGTGATTTTTATATGGAAATAACCTTTCATTTTGAAAGCTCTGTCATTCCTTTTATTGGCCGCATAGCTCCATCAGACACCTATCGCATTTGGAAACGTGGTTCAAATCTACGAGCTGATATGACTCTTGCTGGGTTTGATGGATTTCGCATCCAGCGCTCGGATCAAACCTTCCTCTTTCTTGGAGATGGCTTTTCTTCAGATGATGGTAGTACATCTTTGCCCCCAGGTTCTTTGATTGTTCTTTCTCATAAAGAGAAAGAAATTACGAATGCTCTTGAGGGTGCTGGAGCACAGCCAACAGAGGCTGAAGTTGCCCACGAGGTAGCTTTGATGTCTCAGACTAACATGTATAGGCCAGGGATTGATGTTACCCAAGCTGAACTTGTTCCCCAATTATCATGGCGTCGACAAGAGAGATCTGAGATGGTTGGAAGTTGGAAAGCTAAGGTCTATGATATGCTTCACGTAATGGTGAGTGTCAAGTCGAGGCGGGTTCCAGGTGCAATGACTGATGAAGAGCTTTTCGCAGCAGAGAATGAAGAGAGAATGGCAAATGGTGGCCATAACAATGAAGAGTATGACGATGTCTTGACTGCAGAGGAGAGGATGCAACTAGATTCGGCTCTGCGAATGGGGAACTCGGATGGTTTTGGCGAGGTTGAGGAGAATACGGCATTTAATGGACATGAAAGTGGTGTGGGAAGTGGTTGTGAAAATAGTGAGTCTAATGGTGTTACCAAAGAGAAGAAGGGTTGGTTTGGATGGAATAAGAAAGGATCAAAGAATGGAGGTGAAGACCCTGATGACTCGAAGATTCTGAAGAAGTTCTCAAAATTAGCTCCAGAAGGTAGCAACCAGAAAGCAGTTGAGTATCAGAGGTCGTTGTCTGAGTTGCAGCCAGAGGATCCAGATCATAAAAAGGGGAAAGACAAAAATAGCAAGAAGAAAAAGAAGAATGGAATCCCTGGAGAATCTAAGCATGAGAGTGAGTACAAGAAGGGTTTGAGGCCTGTTTTGTGGTTGACCCCTGACTTCACTTTGAAAACAGATGAGCTTTTGCCTTTACTTGACATCTTAGCGAACAAGGTTAAGGCTGTTAGGCGACTCAGGGAGCTTTTGACTACAAAATTACCTCATGGAACATTTCCTGTGAAGGTTGCCATACCTATCGTTCCTACAATACGGGTACTTGTGACCTTCACAAAATTTGAAGAGCTTCATCAAAGCGAGGAGTTTTCAACCCCTCTATCTAGCCCAGCACATTTTCAGGATGCCAAAACCAAGGAGTCTGATGGGTCAACATCCTGGATATCGTGGATGAAAGGGAGCCGTGGTGGGAACTCAAGTGACGGCGAAGGCCGCTCCTATAAAGAAGAAGTTGACCCTTTCCATATACCATCAGACTATACCTGGGTAGATGCCAATGAGAAGAAGCGTCGAATGAAAGCAAAGAAAGCCAAGAACAAGAAAAATAGAAAGCAGTCAACAACTAGAAATGCAGAAAGCATGCACCAGTTGGGTGATACTGTAGAAGAACAC
>gnl_Arath_TAIR10_AT1G62050.1
ATGGCTCGGCCTTCGTCGGCGTCTGCAACAACGGCAATTAGACCGGAAGATTACTCTCACAGTCCAGTTCATTACGCCGTCGTTTTGGGAGATCACGGTGCACTGACTCGTCTTCTCTCTTCCTTGCCGAAGCTAGGAGATCCTGAACAGATCCGAACAGAATCCGACTCACTGAGTCAAGAGCGAGTCGCGGATCAGATCTCCGCCGTGCTTGACCGTCGCGACGTTCCTTCACGCGAAACGCCTCTTCATCTGGCGGTTAGACTCGACGATTTGTTCGCGGCGAGGGCGATTTCGTCGGCCGGTGGTGATATTTCGTTACAGAATGCTTCTGGATGGAATCCGTTACAAGAGGCGTTTTGTCGCCGGAATTCTGAGGTTATGAAAGTGCTTTTACGGCATCACCACCGTTTAGCTTGGTGTAAATGGCGGCGGAGATTACCTCGTTTGATAGCTGTTCTCCGTCGTATGAGAGATTTTTACATGGAGATCTCTTTTCATTTCGAGAGCTCTGTGATTCCGTTCGTCGGAAAAATCGCTCCCTCTGATACTTACAAGATCTGGAAACGCGACGGTAACCTCCGTGCTGATACTACATTAGCCGGATTTGATGGTTTAAAAATTCAAAGAGCGGATCAAAGCTTTTTATTCCTCGGTGATGGTGATGAATCTCTAGATATTTCTCCTGGATCTTTGCTTGTACTGAATCGAGACGATCGGAAAATTCTCGACGCTTTTGAAAGTGCCGGAGCTCCGATTAGTGACTCCGACATCGCCGGATTCTGTTCTCAGTCAAGCTTATATCGTCCGGGAATGGATGTTACTAAAGCAGAGCTCGTCGGACGAACGAATTGGCGGCGGCAAGAGAAGATGGAGAACGTCGGAGAATGGAAAGCTAGGGTTTACGAAATCCAGAAAGTGACATTTAGTTTCAGATCTCGGAAAATTGTTACCGGAGATGGAAGCGAACAAGTTTTACCGTTGGAGTTAGACGAAGACGATGAAGGATTCTTAGTAGCTGAGAATCCGAGTTTCTTAGCTCCTCCGCCACGGTCACAGAGACGACACAGTAGCTTTGTTAAAGAAGATAGAGATTGGATCTCCGTTGGGAGAAAAAGCGTCGACGTTTATCCCTCCGCCGCACCACCGCCGCCGCGGCAATCTCAATCACCGCGAAGATCAGTGTCTCAATTTCAACCACCGAGAAGGTCAATGGCTCAGGTCCAGCCACCGAGAAGATCAGTAGCTCAAGCCCAGCCACCGAGAAGATCAGTGGCTCTACCTTCAACGGTGTCTCCGGTGAATCCTCCACCGTCTCCTCAGATCAAAGAGAAGGAATTTGTGAAAAGCTTGCATCCGTCAGTGTGGTTAACGGAACAATTTCCGTTAAAAACGGAGGAGCTGCTTCCGTTACTTGACATTTTAGCTAATAAAGTCAAAGCCGTCGCCAGAATGCGTGATCTTCTCACCACTAAGTTCCCGCCGGGAACTTTTCCAGTCAAGCTGTCTATTCCGGTGGTCCCTACGGTCAAAGTAGTCATCACATTCACCAAGTTTGTCGAGCTTCCGCCGGCGGAGACATTCTACACGCCGCTCTCAAGCCCAAGATTCCTCTACTCCGCCACCGCGGGTGAAGAAGACCATTCCGATGGCGAGAAACCCGATGCTCGAAATTCGATTTCACGGCCATCGACGTGGCTGAGACTAGCCACCGGAAAAGGCTCACATCGACGGGTAGAAGAGGAGGAGCAACAAACGCCGGACCCATTCGCTATACCAATTGGGTATAAATGGACAAGCATGAGTAGTAGTAATAGTAAGTCAGGTAATAGTAGTAAAATGAAGAAATCAAAGTCTACTAAGAGAACTAAG
>gnl_Arath_TAIR10_AT1G04780.1
ATGGCAAGCAGCACCATTGATGTTACCAAGTATGGTCACAGTCCTGTTCATCACGCTGTTGTCACAAGGGATTATGCCGGTCTCAAGAAACTATTATCCGCTCTTCCGAAGATGCGTGACCCGTCTGAGGTTCAAAACGAAGCAGCTTCTGTAGCTGAAGAGACAAAAGCGGATTCAATCGCAGCTGTTATAGACAGGCGTGATGTGGTTAATCGAGACACGGCACTTCATTTAGCTGTAAAGCTCGGTGATGAGACCTCCGCGGAGATGCTTATGGCTGCTGGTGCTGATTGGAGCTTGCAGAATGAGCATGGATGGAGCGCTCTACAAGAAGCTATTTGTGGTAGAGAAGAGAGGATCGCTATGATTATCGTTAGGCATTATCAGCCTCTGGCTTGGGCTAAATGGTGCAGGAGGCTGCCTCGGCTTGTGGCTACGATGCATAGAATGAGAGATTTCTACATGGAGATCACTTTCCATTTCGAGAGTTCTGTTATACCTTTCATTTCTAGAGTGGCGCCTTCGGATACTTATAAGATTTGGAAGAGGGGTGCGAATCTTAGAGCGGATATGACACTGGCTGGGTTTGATGGTTTCAGGATTCAAAGATCGGATCAGACTATACTTTTTCTTGGAGATGGGTCAGAGGATGGTAAAGTTCCTTCCGGTTCTCTTCTTATGATATCACATAAGGATAAGGAGATCATGAATGCTCTAGACGGTGCTGGAGCTGCCGCATCAGAAGAAGAAGTTCGTCAAGAAGTGGCTGCAATGTCCAAAACAAGCATTTTCAGACCCGGGATCGATGTTACTCAGGCTGTTCTCTTCCCGCAATTAACATGGAGGCGTCAAGAGAAGACAGAAATGGTTGGGCAATGGAAAGCAAAAGTGTATGATATGCACAATGTAGTTGTTAGCATAAAATCAAGAAGAGTACCGGGTGCAATGACTGATGAGGAGCTTTTCTCAAACACTAATCAAGAAAACGACACAGAAAGCGAGGATCTTGGAGATATCTTGACGGAAGACGAGAAGAGGCAGCTGGAGTTAGCACTCAAGTTGGACTCACCGGAAGAATCTTCTAACGGCGAGAGCTCTAGGATTTCTCAAAAGCAGAATAGTTGTTCTTTCGAGGATCGAGAAATTCCAGTAACGGATGGGAACGGGTATTGCAAACAGGAGAAGAAAGGATGGTTCAGTGGTTGGAGGAAACGAGAGGAAGGGCACAGACGAAGTAGTGTTCCTCCAAGAAACTCGCTTTGTGTTGATGAGAAAGTAAGTGATCTTCTTGGGGACGATGATTCTCCATCTCGTGGAGGAAGACAGATAAAACCGGGAAGACACTCAACGGTTGAGACAGTTGTGAGGAACGAAAACAGGGGGCTAAGAGATTCATCAAAAGCTTCAACATCAGAAGGCAGCGGAAGCAGCAAACGAAAAGAAGGAAACAAAGAGAATGAGTACAAGAAAGGGCTTAGACCAGTTCTTTGGCTTTCTGAGAGGTTCCCATTACAGACAAAAGAACTTCTTCCATTGCTCGATATCCTTGCAAACAAAGTCAAAGCAATCCGACGCTTGAGAGAGCTTATGACCACGAAACTACCTTCGGGAACATTCCCAGTCAAGGTTGCTATTCCCGTAATTCCTACAATTAGAGTACTCGTCACATTTACAAAGTTTGAAGAGCTAGAAGCTATCGAAGATGAGTTTGTTACACCGCCATCTAGTCCAACTTCTTCGGTGAAGAACAGTCCTAGAGAAGAAACACAGAGCTCATCAAACCCATCCTCCTCATGGTTTCAATGGATCAAAACACCAAGCCAACGTCCATCAACAAGCTCGAGCTCTGGAGGGTTTAATATCGGTAAAGCCGAAAACGATCAAGACCCATTTGCAATTCCAAGAGGATACAATTGGATCACAGCTGAAGAGAAGAAAAAGAAGGTCCAAGAGAAGAATAAAGCTAAGAAGGGCAAGTCATCTCAGAACAGC
>gnl_Arath_TAIR10_AT1G11740.1
ATGGCAAGGTCTTCGCCGGCAAATATTCCGGCCACTACTATAGATGATTATGCTCACAGTCCCGTCCACTACGCCGTCGTTGTAGGAGATCACGCCGGTTTGACTCGTCTGGTTTCGTCTTTGCCTAAACTAACCGACCCGGAACAAATCCACACCGAGTCCGACTCAATGAGCCAAGAGCGAGTCGCGGAGAAAATCTCCACCGTCATCGACCGCCGTGACGTTCCCTTTGGAGAGACGCCTCTCCATTTAGCCGTACGTCTCGGCGACGTTTTCGCGGCAAAGACTATATCTTCCGCCGGTGCTGATATCACGCTCCAAAACGCCGCCGGGTGGAACTCCTTGCATGAGGCTTTGTGTCGTCGGAACTCAGAGATCACGGAGGCAATTCTCCGGGACCATCACCGTTCGGCGTGGTGCAAATGGAGACGGAGACTTCCTCATCTCATCGCCGTACTCAGCCGCATGAGAGATTTCTACATGGAGATATCATTTCACTTCGAGAGCTCCGTGATTCCATTCGTCGGAAAAATCGCTCCTTCCGATACTTACAAGATATGGAAACGCGGTGGAGATTTACGCGCCGATACTTCATTAGCCGGATTCGACGGTTTCAAGATACGCCGCGCCAATCAGAGCTTTCTCTTTCTTAGTGATGGAGATGAGTTTCTTGATGTGTCTCCTGGTACGTTGCTTGTGTTAAACAGAGACGATAAAACGATCTTGAACGCTTTCGAAAACGCTAAAGATCCGATTAGCGATAGCGATATAGCTGGCTTTTGTGGTCAATCTAGCTTGTACCGTCCGGGGATGGATGTTACTAAAGCAAAGCTCGTTGAGATTACGAATTGGCGACGGCAAGCGAAGATTGAAACTGTCGGAGAGTGGAAAGCTAAAGCTTACGATGTCGAAAACGTTAGTTTTAGTTTTAAATCAAGAAAAGTCGGAAAAGAGCAGGGTTTGCGTTTGGACGAGACTCGTCGGAGTGTGTCAGAACCGTTACGGCCGCAGAGGCGGGAGCAGAGGAGGAGATCGGTTTCTTTACCGGAAGCGGCGATTCTGGTGGCGAATTCTTCTGTGGGGCGGATCAAAGAAAAGGAGATTGTGAAGAGTTTGCGTCCTTCGGTTTGGTTAACGGATCAGTTTCCTTTGAAAACAGAGGAGTTGCTTCCGTTGCTTGATATTTTAGCCAACCATGTCAAGGCTGTTCGGAGAATGCGAGAGCTGCTTACCACCAAGTTCCCGGCGGGAACTTTTCCGGTCAAGTTGTCCATACCGGTGATCCCAACAGTAAAAGTAGTCATGACATTCAGCAAGTTCGTGGCTCTTCCACCGTTGGATGAATTCTACACACCGCTCTCAAGTCCAAAACATCTATTAGCTGCAATGGAAGACCAACATGACGTGCACGATGATGAAAAATTAGATAGAAGAATCTCAAGTTCACGTCCATCGTTTTCAACGCCTTCTTGGTTGAGACTGAACATCAATGCCACCGGCAAGAGCTCACGGCGGCGTTTGGTGGATGAGGAACAAGTGGTGGATCCATTCACGATACCAACAGGGTATAAGTGGACTAGTAACTCAGATAATTCAGTCTACATTCTCCACATTTCCACTTATCTTGCTCATCCAAAATCGGTCATTCTCTCTTTAGTCTTTACCAAGAAGAGCTCCAAGAATCAGAGGTACATAAGATATTGGGATCATTATAAAATGGCGAGTGAAGCACCTAGTTGGGCGGATCAATGGGGGACCGGAGGAATTGGGGTGATGGCTGCGGAGGAGACAACTGACGGCAAAAAAGACGTCACCGGGAAAAAGTCCGGCAAGACCAAAGCAGGGATTAACAAAGCCAAGATTGTTGTATTTATTGGTGTCAATTGGATGAAGAATCTTGTGCAGAGGAAGAAGAAGGATTCTACTTCTTCA
>gnl_Arath_TAIR10_AT3G04470.1
ATGGAAGATTACTCCAAGTATACTCATAGTCCTGCTCATTTAGCTGTTGTGCTTCGGGATCATGCTGCTCTTAGGCGAATTGTTTCGGATCTTCCTCGGTTAGCTAAGGCTGGTGAAGTTACTACTGAGGCTGAGTCTATGGAGTCTGAGTCTCGTGCTGATTCTGTTTCAGCTGTCATTGATCGCCGTGATGTTCCTGGTCGTGAAACTCCATTGCATCTCGCTGTTCGTCTTAGAGATCCTGTCTCTGCTGAGATTTTGATGTCTGCTGGTGCCGATTGGAGTCTACAGAACGAGAATGGTTGGAGTGCGTTACAAGAAGCGGTTTGCACAAGAGAAGAGGCCATCGCCATGATAATTGCTCGGCATTACCAGCCTCTTGCTTGGGCTAAATGGTGTAGGAGACTTCCTCGGATCATTGCGTCAGCATCTCGGATCCGTGATTTTTACATGGAGATCACTTTTCATTTTGAGAGCTCGGTCATTCCGTTTATTGGCCGCATTGCTCCTTCCGATACTTACAGGATATGGAAACGTGGTTCAAATCTCCGTGCTGATATGACTCTTGCTGGTTTTGATGGGTTTAAAATCCAACGGTCAGATCAAACATTTCTCTTTCTAGGGGATGGTTACTCGTCTGAAGATGGTAAAATGTCCCTATCTCCGGGCTCGTTGATTGTTCTTTCGCATAAGGAAAAAGAAATGACAAATGCTTTGGAAGGAGCTGGTGCGCAACCAACAGATGCTGAGGTTGCTCATGAAGTGGCTTTGATGTCTCAGACTAATATGTATAGACCTGGAATCGATGTAACTCAAGCTGAGCTGGTTTCTCATTTGAATTGGAGACGGCAAGAGAGAACCGAGATGGTTGGGAATTGGAAAGCAAAAGTTTACGATATGCTTCATGTGATGGTGAGTGTCAAATCTAGACGGGTTCCCGGTGCAATGACTGATGAAGAGCTCTTTGCGGTTGATGAAGAGCGAACTGCTGTAACAAATGGTGCAGAGACCGACGGCTTTGAAGACGTACTAACACCTGAGGAAAGACTCCAATTGAATTCCGCGCTTCAGACTGGAAATTCCGATGCCATTGAAGATGAAGAGTGTGAAGTTACTGATCAACAGGAAAACGGAGCTCTCAAGGATAAGAAGGGCTGGTTTGGTTGGAATAAGAAAGGCTCAAACACTGAAGATACAAAGCTCAAGAAAGGCTCAAAGTCTGCGCCAGAAGACGGGAACCAGAAAGGGAAAAGCCAGAAATCTTCGATGGTATCTGATCATGCAAATGAGGATCATGGAGACGCAAAGAAAGGAAAGGAGAAGAAGAAGAAGAAGAAAGGTGTTGCCGGAGATGAGGTTAAGCGTGAGAGTGAATACAAGAAAGGACTAAGACCGGTCTTGTGGTTAACACCGGACTTTCCTCTTACGACAGACGAGCTTTTACCGCTCCTTGACATATTAGCTAACAAGGTTAAAGCCGTTAGGAGACTCAGAGAGCTTCTCACAACTAAACTTCCGCTAGGCACATTCCCTGTAAAGCTCGCCATTCCCATTATTCCTACGGTTCGAGTTGTTGTTACTTTCACCAAATTTGAAGAACTTCAGGCAGCTGAGGAGGAGTTCTCAACACCTCCTTCTAGTCCGGTATTTCATGATGCAAAGTCGTCTTCTTCAGAGAACTCATCACCATCATGGATCTCATGGATGAGAAGTGGCAAATCAAGTGACAATGATAGTAACCGTTACAAAGACGAGGCTGACCCTTTCTTGATACCTTCAGATTACAAATGGATCGATTCAGCTGAGAAGAAACGTCGAATGAAAGCTAAGAAAGCTAAGAGCAGGAGGAAGAAACAAGCGGCTACAAAAGCCGCTGGTGCTAGTGACTCGGGTACCCGTTCAAATCATGTAGCCGAAGAA
>gnl_Arath_TAIR10_AT3G24210.1
ATGGAGAACGTTGATGTGTCTAAGTACATACACAGCTCTGTGCACAAAGCTGTTGCTTCTAAAGACTATGTTGGTCTCAGAGCAATACTGTCTTCTCTTCCAAAGCCTAAAGATCCATGTGAGATTCAAACAGAAGCAGCTTCATTATCCGAGGAAGCAAAATCCGATACCATTTCAGCTGTGATTGATAGAAGAGACGTCCCAAGCCGCGACACGCCGCTACATCTAGCGGTGAAGCTCTGTGATTCAACATCAGTAGAAATGCTAATGGTTGCTGGAGCTGACTGGACTTTGCAAAACGAAGACGGTTGGAACGCGTTGCAGGAAGCTGTTTGCAGTAGACAAGAGGCGATAGCGATGATTATAGTTCGGCACTATCAGCCTTTAGCTTGGGCTAAATGGTGTAGGAGACTACCTCGTTTGATAGCTACAATGAGTAAGATGAAAGATTTTTACTTGGAGATGAGTTTTCATTTTGAGAGCTCTGTTGTTCCTTTTGTATCTAAGGTTGCACCGTCTGATACTTATAAGGTTTGGAAAGTGGGATCGAATTTGAGAGCGGATATGACTATGGCTGGTTTTGATGGGTTTAAGATTCAACGGTCTGATCAAAGTATATTGTTTCTTGGTGATGGGTCAGAGGATGGTGAAGTTGCTCGTGGATCGCTTTACATGGTGAATCATAAGGATAAAGAAGTGATGAATGCGTTGGATGGTGCTTGTGGAGTTCCATCAGAAGAAGAAGTTAGGAAAGAAGTGGCTGCAATGTGTAAGAGCAATATCTTTAGACCCGGGATTGATGTGACACAAGCGGTTTTATCTCCGCAGACTAATTGGAGGAGGCAGGAGAAGAGTGAGATGGTTGGTCCTTGGAAAGCTAAGGTCTATGAGATGAACAATGTTGTTGTTAGTGTTAAGTCAAGAAAGGTTCCTGGTTCATTGGCTGTAGAAGGAGGCGATGATGATATCTGCGATGTTTTAACAGATGAAGAGCAAAAGCAACTAGAGGATGCTCTTAAGCTGGATTTACCAGACTTCCCAAATGTCAATGGTGAGAATGGTTTCATTGTTCATCATCAGGAAGATCATGTTGAGGCCAACAAGAAAGCAGAGAAGAAAGGGTGGTTAGGAGGTTGGAGAAAGAAAGAGACTAAACAAGAGAAGCAGATTCAATACGCGCCACCGAGAAGCTCTCTTTGTGTGAATGAGAAAGTAAGTAATCTATTGGGAGAGTCTAATCAGATAAAACCAGGAAGACACTCAGTAGATAATGAGCATTATAGGAAACCAAAAGCATTGGTCTCTGACAAGACTCGCCACGAAAGCGAATATAAGAAAGGGCTACGTCCTGTTCTTTGGCTATCTCCAAACTTCCCATTACAAACAGAGGAGTTGCTTCCTTTACTTGACATACTTGCAAACAAAGTTAAGGCGATTCGTCGTCTTAGAGAACTTCTTACCACAAAACTTCCCTCTGGAACATTTCCGGTCAAGGTTGCTATTCCAGTGGTACCTACAATAAAAGTGCTTGTTACATTCACAAAGTTTGAAGAAATTGAGCCTGTAGATGAGTTTAAGACGCCTCTCTCGAGCCCGACTTCTTCTGGCTATGAGAGTCCAGCTGCTGCAACAACTGACTTCACCAACTCATCATCGTCCTCCTCGTGGTTTCGTCGGTCTAGATCAAACAAAGATGGTGGGAGTAGTAAGTCAAAAACATTACAAGACCCATTTGCTATACCCACAGGTTATACTTGGGTCAGTCTTGAATCAAAGAAAAGGAAACCAAAAAAGGGTGGTAAAAAAACAGAACAAGTTAGC
>gnl_Betvu_v1.2_Bv4_083970_daek.t1
ATGGAAGATTTGTCCAAATATGCTCATAGTCCAGTCCATCTAGCTGTTCTCCGTCGAGATTATGCGGGTCTAAAGCGTGTAATTTCATCCCTTCCTAAATTAGCTAAGGCTGGAGAGGTTACTACTGAGGATGAGTCCCTTGCTGCTGAGCGTCAGGCTGATGAGTTTTCAGCTGCGGTTGATCGACGTGATGTTCCAGGCCGGGAGACTCCACTGCATCTTGCAGTGCGTTTGAGGGATCCAATATCGGCAGAAATTTTGATGGCTGCTGGTGCTGACTGGAGTTTGCAGAATGATAATGGATGGAATGCTCTCCAGGAAGCTGTTTGCACTAGAGAGGAGCAAATTGCTATGATTATTGCGAGGCACTACCAACCTCTTGCTTGGGCTAAATGGTGCCGTAGACTTCCCCGAATTGTTGCCTCAGCATCTAGGATTCGTGATTTCTACATGGAGATATCATTCCACTTTGAGAGTTCCGTCATTCCTTTCATTGGCCGGATTGCCCCGTCAGATACTTATCGTATTTGGAAACGTGGGTCTAACCTTCGTGCTGACATGACTCTTGCGGGTTTTGATGGGTTTCGTATTCAACGGTCTGACCAAACATTTTTATTTCTTGGAGATGGCTACACATCAGAGGATGGTAAGGTGTCTTTGCCTTTCGGCTCATTAATTGTCCTTGCTCACAAGGAGAAAGAAATCACCAATGCATTGGAAGGAGCAGGTGCTCAACCCTCAGAAACTGAAGTTGCCCATGAAGTGGCGTTGATGTCTCAAACTAACACATACAGACCAGGTATCGATGTCACACAGGCTGAGCTTGTGCCTCACTTGAACTGGAGGCGGCAGGAGAGAACTGAGATGGTTGGAAATTGGAAGGCTAAAGTGTATGACATGCTTCACGTTATGGTGAGTGTCAAATCAAGAAGAGTTCCTGGTGCTTTGACAGATGAGGAGCTCTTTGCTGTTGATGATGAAGATAAGCTTGCTAATGGGGTTGAACATGATGATTTTGATGAGATATTAACTGCTGAAGAAAGAAAGCAGTTAGATTCTGCTCTTCGTATGGGAAATACCGAGGGTCTTGGTGAGGATGATGATCATGGTGATGCTGACTGCCACGAAAATGGGTTGGGTGTCACTCTCGAAAATGGTGAGTCAAATGGCAATGGTAAAGAGAAGAAAGGTTGGTTTGGCTGGAATAAGAAGGGTTCCAGAAGTGCAAATGATGAGGCTGAGGATGCAAAAGCACTGAAGAAGTTCTCAAAGCTTGCGCCTGAAGGGGTCAACCAAAAAGGTGCTGATTCCCAAAAGGATGATGCAGGTGATGTAAAGAAGGGAAAAGATAAAAACAGTAAGAAGAAAAAGAAGAAAGGGATCACCACAGAGTCTAGGCATGAGAGTGAATACAAGAAGGGTTTGAGACCCGTTTTATTTTTGACACCAGATTTCCCATTGAAAACCGAGGAGCTTTTGCCATTGCTAGATATATTAGCGAATAAGGTCAAGGCTGTTAGGAGACTTCGAGAGCTTTTAACCACTAAGCTACCTTCAGGGACATTCCCTGTCAAGGTTGCGATTCCAATTGTCCCAACAATTAGAGTAGTTGTCACATTCACAAAATTTGAGGAGCTACAACCAATAGAAGAGTTCTCAACTCCTCTTTCTAGTCCAGCTCATTTTCAAGACTCGAAATCTAAAGACTCAGAGGGTTCTACCTCATGGATCTCATGGATGAGAGGGAGTCGTGGTGGGCAATCAAGTGACGGTGAGAGCCAAAGTCATCGGTATAGAGATGAGGTTGATCCTTTCAGTATACCGTCAGACTACACTTGGGTTGATGCCAATGAGAAGAAACGTAGAATGAAAGCTAGGAAGGCTAAGAGCAAGAAAAACCGTAGACCGGCAGCACCCAAAAACGGGGATGTTGGACATCACTTGAGTGAGGAAGTGGAA
>gnl_Betvu_v1.2_Bv7_178200_xngf.t1
ATGGCAGGGGGCATTGATGTATCCAAGTATGCTCACTGTCCTGTCCACAAGGCAATAGCCACAAAAGACCATGCCACTCTTCGAAAATTATTGTCTGGCCTCCCCCGTCTGTCTGATCCTGCGGAAATTCGTTCTGAAGCAGCCTCGTTGGCTGAGGAAGAAAAGGCTGATGCTATATCGACTGTGGTCGATAGGCGTGATAATGTGCCTAATCGAGACACACCCCTTCACCTGGCTGTGAAACTCGGTGATGAGACTGCAGCGGAGATGTTGATGACTGCTGGTGCAGATTGGAGTTTGCAGAATGAGCAGGGGTGGAGTGCATTGCAGGAAGCAGTTTGCAATAGACATGAATCAATTGCAAAGATTATAGTTCGGCACTACCAGCCGTTGGCTTGGGCTAAATGGTGTAGAAGGTTGCCTCGGTTAGTTGGAACTATGAGGAGGATGAGGGACTTCTATATGGAGATTACATTTCATTTTGAGAGTTCAGTGATTCCTTTCATCTCTAGGATTGCCCCTTCTGACACCTATAAGATTTGGAAGTCAGGTGCGAATTTGAGGGCGGACATGACTTTGGCTGGGTTTGACGGTTTTCGTATCCAACGTTCTGATCAGAGTATTCTTTTCCTTGGAGATGGATCTGAAGATGGAAAATTACCTCCTGGATCACTATGTATAGTCTCTCACAAGGATAAGGAGATAATGAATGCACTTGAAGGTGCTGGCGCCCAAGCTTCTGAAGCAGAGGTTCAGCAAGAAGTGGCTTCTATGTCACAGACTAACATATTCAGGCCTGGGATTGATGTGACTGAAGCCATTCTTCTACCCCAGCTTACGTGGAGACGCCAAGAGAAGACGGAACAGGTTGGTCTATGGAAAGCTAAGGTGTACGAGATGCACAATGTGACTGTCAGCATTAAATCAAGGAAGGTCCCTGGGGCTATGACCGACGATGAGTTCTTCTCTTCGTGCAATGATAATGAGACAGATAGTGAAGATCTCAATGAGATTTTGACGGAGGAGGAAAGAAAGCAACTTGAACTTGCACTTAAATTAGATTCATGTGACGGGACCAACGAGGGGGGTGGTGATGTGCTTGTTGGGCATCGTCATAGTTTTCAGGAGTCCAGGGAGATTCCTATTGAGGACTTAAATGGATGTAGAAATGTGGAGAGCAACTATGAAAAGAAAGGATGGTTTGCCAGTTGGAGGAAGCGGGACCATAAGAATGAAGGGCAAAAGAAACTTGCTCCTCCCAGAAATTCTCTTTCTGTTGAAGAGAAAGGGGATGATGTTGGCAACAAATCTCCAGCTACGAATCCAGCCAAACCTGGAAGGCATTCGGTGGACGTTGTAAGGGGGGATGAGCCACAAAGAGCGAGGGATAAAAGAACCTCTTCATCAGGAAGCACTGAGAGCGGAATCCGTCGGAAGGACGGGAGTCAGGAGAACGAATATAAGAAAGGACTAAGGCCTATTCTTTGGCTATCCCCCAACTTTCCGCTACGCACAGAGGAGCTCTTACCGTTGCTTGACATTCTAGCCAATAAGGTGAAGGCAATTCGGCGTCTAAGAGAACTGTTAACAACAAAACTTCCTATGGGAACATTTCCTGTTAAGGTTGCTATCCCAATCGTCCCTACAATCAGGGTATTAGTTACTTTCACAAAGTTCGAGGAATTACAACCCGTTGAAGAGTTCTCGACACCGCCTTCCAGTCCTACAACTGCTGCTCATGAAAATCCAATAGTAGCCACTGCTTCGAGTTCCTCGTGGTTCCGGTGGATAAAAGCTCCTTACCAGCGCTCAACCTCGTCTAGTGATAGTACTAATTTCGGCGACAAGACAGAGAATTGTCAAGACCTGTTTGGTATCCCGTCAGACTATGTGTGGATTACAGCTGAAGCAAAGAAAAAAAAGATGCAAGAAAAGAACAATTCTAAGAAAGGGAAAAACAAAGAGCAATCAAATGTAGCAAAC
>gnl_Betvu_v1.2_Bv8_186100_oxxt.t1
ATGTCGAAACCCCAAACCCAACCTCAGCCCATTAACCCATCAGACTACGCCCACAGCCCAGCCCACTACGCCGTCGCACTCCACGACCACTCCACCTTAACTCGTCTTCTCTCCTCTCTCCCTAAACTCGCTGACCCACTCCGAGTCACAACCGAGTCAGACTCACTCCACCAAGAAAAAATCTCCGATAAAATCTCATCCATTTTAGACCGCCGTGATGACATCCCTTTCCGTGAAACTCCTCTTCATCTTGCTGTCCGTTTAAACGACGCCGTCTCTGCTCAACTCTTAGCCTCCGCTGGTGCTGACGTGTCTTTACAGAATTCTTCTGGGTGGAACCCACTACAAGATGCGCTTTGTCGTCGTAAATTGGAAGTTTCTAGAATACTTGTTCAACATCATCATTTATCTGCTTGGTCTAAGTGGCGTCGTCGTCTTCCTCGACTTCTTTCTGTTTTGAGAACAATGAGGGATTTTTATATGGAAATTCAGTTTCATTTTGAATCTTCTTTTGTTCCTTTTATTGGCAAAATTGCTCCTTCTGATACTTACCGAATATGGAAGCGCGATGGAAACTTACGCGCGGACACAACACTGGCAGGATTCGACGGCATGAAAATCCAACGCGCCGATCAAAGCTTTCTCTTCCTCGGCGACGGCGATCCGTCCAAAGAAATTCCCGAAGGATCACTGATTGTTTTAAACCGCGACGAGAAAAAAATAATCGACGCATTCGAAAACGCCGGAACTCCGATGACCGACGACGACATCGCATCATTCTGTTCCCAAACGAGCGTTTATCGTCCAGGAATGGACGTAACAAAAGCGGAGCTAATTCCGCGCACAAATTGGCGTCGGCAGGACAAAATCGAAAGCGTCGGAGAATGGAAGGGGAAAGTTTACGACGTTCAGAATGTAGTGGTTAGTTTCAGGTCAAGAAAGGTGAGTGCTAGAGATGAACAAGTGATTCCATTAGAGCTTGATGAGGAAGAAGGTTTTCTAGTGGCGGAGAATTTTGAGCTCCCTTGTGATGATAAAAGAAGGCATAGTAGTTTTGTTAGAGAGGAGAGAGAGTGGGTGTCGGTGGGAAGGAAAAGTGTTGATATTAATTTTTCGCCGCCGTCGAAGGTGGTGGAGCGGCGGCGTGCTTCAACGGTGAGTGAGGCATCGAGGATTCCTGTGGTGGATAATAGGCGACGTGCTTCAGCTGTGAATGAAGCGGCAAGGATTCCGATGGCGGAGAGGCGGCGTGGTTCGACGGTTAATGAGGGATCAAGGATACCAGTGGTGGCGGGAGGGGTGTCTTCGGCTGAGGTTAAGACGAAGGAGAAGGAGTATGTTAAGAGTTTGCGGCCGACGGTGTGGTTGACGGAGGATTTTCCATTGAAGACGGAGGAGATGTTGCCGTTGCTTGATATTTTGGCTAATAAGGTTAAGGCTGTGAGAAGGATGAGGGAGTTGCTTACTACCAAGTTTCCGCCGGGGACTTTTCCTGTTAAGATAGCGATCCCTGTGGTTCCAACAGTGAGGGTAGTAATTACATTCACTAAATTTGTGGAGTTGCAACCAACCGAGTCTTTCTATACTCCTTTATCGAGTCCCCGATACTTGAACAATGGAACTAGTCCACCTGAAGATGGGGAAAGACGTGCCACTTCAGCATCGACATCTTCATCAGCATCTTCTTGGCTACGACGTAGCAACAGCAGTAGATCATCTAACAAACCACAGCAGTGTCCAGAGGCACTGATTTTAGATCCGTTTGCTATTCCCAGTGGATACAGTTGGGAAAGTATTGACAGTAAAAATCATAAAATTAAAAAGACTAAATCAGTCAGGAAAGCAAAG
>gnl_Carpa_v0.4_evm.model.supercontig_152.21
ATGGCGAGGTCTTCCTCGTCGACTGCTGCGGCGACAGCGACGGCCTTGCCGGCTATCAAGCCGGATGACTACGCTCACAGCCCGGTTCACTATGCTGTTGCGTTGCGTGACCATTCTACCTTGACAAGACTCGTCGCTAACGTACCTAGGCTCGCTGATCCTGCTGAAATTCGGACTGAGGCTGAGTCGTTGTGTCAGGAGCGAGTCGCGGATCAGATCTCCGCCGTTCTCGACCGTCGTGACGTTCCGTTCCGAGAGACTCCTCTCCACCTTGCTGTGCGCCTTAATGACACGTTCGCTGCTAAAACCCTTGCAGCCGCCGGAGCGGATGTTTCGCTACAGAACGCGGCGGGATGGAACCCCTTGCAGGAGGCACTTTGTCGCCGGAGCTCTGACATTGCGTTGATTCTTGTCCGGCTTCACCACCGGTCTGCTTGGTCAAAGTGGCGGCGCCGACTCCCACGCGTAATTGCTGTGCTTCGCAGGATGCGAGACTTCTACATGGAGATCTCCTTCCACTTCGAGAGCTCTGTAATCCCGTTCGTCGGCAAAATCGCTCCCTCCGACACATACAAGATCTGGAAGCGCGATGGAAACCTCCGCGCCGATACCTCCCTTGCCGGTTTTGACGGCTTGAAGATACAGCGGGCCGACCAGAGCTTCCTCTTCCTCGGCGATGGCGATCAGGTTCACAATGTCCCTTCTGGCTCCCTGCTCGTCCTCAACCGGGACGAACGCAAAATTTTCGACGCCTTTGAGAACGCCGGCGCTCCGATGAGCGAATCCGACATTGCCGGGTTTTGCTCGCAGACCAGCGTGTACAGACCCGGAATGGATGTCACTAAGGCAGAGCTCGTCGGGAGGACGAACTGGCGACGGCAAGAGAAGACGGAAAGTGTCGGGGAGTGGAAAGCAAAAGTCTACGAAGTCCACAACGTGACTTTCAGTTTCAGGTCCAGAAAGGTCACGACAAGTGAAAACGACGTCGCAGGAAGTGAACAAGTACTACCGTTGGAGCTAGACGAAGACGACGACGGGTTCTTGGTCGCAGAGAATCCGAATTTCGGACTCCTACCACCTCCCCCTGATCGGAGACGTCACAGCAGCTTCGTGAGGGAAGACAGAGATTGGATTTCAGTGGGGAGGAAGAGCGTGGACGTGTACCCGTCTTCAATCCCACATCATCCGCCGAGAAGATCATCGGCGGCGGCTTTAGCAGTTCCTGTGTCGGTACCGGTGGCGCCGGCGCCGCAGACGAAGGAGAAAGAGTACGTTAGGAGTTTACGACCGTCGGTTTGGTTAACGGAGCAGTTTCCGCTAAAGACGGAAGAGCTTCTGCCATTACTCGACATTTTAGCCAACAAAGTTAAAGCAGTGAGGAGGATGCGCGAGTTGCTGACCACCAGCTTTCCGCCGGCAACTTTTCCGGTGAAGATTGCAATTCCTGTGGTCCCTACAGTGAGGGTGGTGATCACGTTCACAAAATTTGTGGAGTTACAGCCAATTGAACAGTTCTACACTCCACTCTCAAGCCCTAGACTCCTTGCAAATGGAGGTAGAAGCCAAGGAGATGAAGACCAAAAATCAAACACCCATTACTCATCATGGCTATCTTCTTCGTCTTCGTCGTCATCGTCTTCGTTCTCGACATCAACATGGCTTCGACGGAATAATTCTCAATCCGTATCGACGAGCAAACAGCCAAACGGATTTTCTTCTACTACAGCCGATCCATTTGCCATACCGAGTGGGTATACATGGACAAGCGTGGATGACAACAAGTCAGCGAAAATGAAGAAATCGAAGTCTACCAGGAGATCGACGACCAAGCAAGGAAGG
>gnl_Carpa_v0.4_evm.model.supercontig_59.103
ATGGCGGGGATTGATGTTTCCAAGTATGCCCACAGCCCTGTGCACAGGGCCATTGTTACCAGAGATTATGCCGGTCTCAGGAGGATGCTAGCTGGTCTTCCTCGTCTGTGTAACCCGGCCGAGGTCCGCACTGAAGCAATTTCAATGGCTGAGGAGGAGAAGGCCGATGCAATTTCAGCTATGATTGATAGGCGTGATGTTCCTAATCGTGATACGCCTCTTCATTTGGCCGTCAAGCTCGGAGATGAAACTGCAACTGAAATGCTTATGGCTGCTGGTGCGGATTGGAGTTTGCAAAACGAGCAGGGATGGAGTGCTCTGCAGGAGGCTATTTGCAACAGAGAAGAGAAGATTGCCATGACTATAGTCAGGCATTATCAGCCATTGGCATGGGCAAAATGGTGTAGAAGGTTGCCTCGTTTGGTGGGGACTATGCGAAGGATGAGAGACTTCTATATGGAAATTACTTTCCACTTTGAGAGTTCTGTCATACCCTTCATTTCTAGGATTGCTCCTTCAGACACCTATAAGATTTGGAAGAGGGGTGCAAATCTGAGGGCAGACATGACTTTGGCTGGATTTGATGGATTTAGGATTCAGCGTTCTGATCAGAGTATTCTTTTCCTTGGTGATGGGTCTGAGGATGGACAGGTCCCTCCTGGCTCCCTTTGCATGATATCACACAAGGATAAAGAGATTATGAATGCTTTGGATGGTGCTGGTTCTCAAGCATCCGAAGAAGAGGTTCAACAAGAAGTGGCGGCAATGTCTCAGATTAATATTTTCAGGCCTGGGATAGATGTCACTCAGGCTGTTCTTTTGCCACAGTTGACATGGAGGCGTCAGGATAAGACAGAAATGGTGGGTCAGTGGAAGGCTAAGGTCTATGACATGCACAATGTGGTTGTTAGCATTAAATCTAGGAAAGTTCCTGGGGCTATGACTGATGATGAGTTCTTCTCGTCTTGCAATGAAAATGAAGCAGAGAGTGAGGAACTTGATGACATCTTGACAGAAGATGAAAGAAGGCAGCTGGAAGTTGCTCTCAAATTGGATTCATCAGAATTGAATAATGAGAATGCCAATAGTGTTGTTGGGCATCGCCATAGTTTTTATGAGCAGAGGGAGATTCCTATTGAGGATGTGAATGGTTGCAGAAATGGGGAAGCTAAACAAGAAAAGAAAGGATGGTTTGGTGGATGGAGGAAACGGGACACGAAGCCTGAAGTGCAGAAGAAGATTTCACCACCTAGAACTTCTCTCTGTGTAGATGATAAGGTGAGTGATCTTCTTGGGGACTCCCCATCTGGAAGTCAGCCAAAGCCTGGAAGACATTCTGTTGAGGTTATTGTGAGAGAGGAGCATAGGAGAGGAAGAGATTCCAGAATGTCTTCCTCTACAAGTTCTGATGGTGGAAATAGACGGAAGGACGGAAGTCGCGAGAGTGAGTATAAGAAAGGATTGAGGCCTGTTCTTTGGCTTTCCCAAGACTTCCCCTTACAAACTGAAGAACTCCTGCCTTTGCTTGACATTCTTGCCAACAAGGTCAAGGCAATTCGCCGGTTGAGAGAGCTGCTCACATCAAAGCTTCCAGTGGGAACCTTTCCTGTCAAGGTTGCTATCCCAGTGGTTCCTACCATAAGAGTGCTGGTAACATTTACAAAGTTTGAAGAATTGCAGCCAGTGGATGAATTCTCAACGCCACCTTCAAGTCCAACACCTGCAGGCAGGGATAGCCCAGCAATAACACCGTCCTCTAGTTCATCCTGGTTTCAGTGGATAAAAACCCCATACAGCCGGCCCAGCTCATCTACCGGTGGTTGCAGTAGTAGGATAGAAAATATCCAAGATCCATTTGCAATTCCCCCGCACTACACATGGGTAAGTGCAGAAGCAAAGAAAAAGAAGATGCAGGAGAAGAACAAATCAAAGAAAGGGAGAGGTCAGAGCCAA
>gnl_Elagu_v2.0_p5_sc00017.V1.gene772
ATGGCCGGAATCGATGCATCCAAGTACTTGCACAGCCCTGCCCACAAGGCCGTCCTGGCCCGCGACTACGACGCCCTAAGGTCCATCATCTCTTCCCTGCCCCGCCTCGCCGAGCCCACCGAGATCCGTACCGAAGCGGACTCCTTCGCCGAGGAGGCCAAGGCCGACGTCATCTCCGCCGCTCTCGACCGCCGCGACGTCCCCAACCGCGAGACCCCTCTCCACCTCGCCGTCCGCCTCGGCGACGCCACCGCCGCCGAGATCCTCATCGCCGCTGGAGCTGACTGGAGCCTCCACAACGAGCAGGGCTGGAGCGCCCTCCACGAGGCCATCTGCGCCCGCGAGGAGCACATCGCCCGCATCATCGTCCGCCACCACCAGCCCCAGGCCTGGGCCAAGTGGTGCCGCCGCCTCCCCCGCGTCATCGCTACCATGCGGAGAATGAGAGACTTCTACATGGAGATCACCTTCCATTTCGAGAGCTCCGTCATCCCTTTCATCTCAAGAATCGCCCCATCCGACACCTACAAGATCTGGAAGAGGGGCTCCAATCTGCGGGCCGACATGACGCTTTCCGGATTCGATGGATTCAAGATTCAGCGGGCCAACCAGAGCGTTCTCTTCCTCGGGGAGGGCTCGGAGGACGGCAAGGTGTCTTCCGGATCGCTGTGCATCGTCTCGCATAAGGATAAGGAGGTGGTGAATGCTCTCGATGGCGCCGGAGCGCCGGCGAGCGACGCCGAGGTCCAGCAAGAAGTCTCGGCCATGTCCAAGACGAATATCGTCCGGCCGGGGATCGACGTGACGCGGGCTGTGCTGCTGCCGCAGCTGACCTGGAGGCGGCAGGAGCGCTCGGAGGCCGTCGGCTCGTGGAAGGCGAAGGTGTATGACATGCATCATGTGGTCGTGAGCGTCAAGTCCCGGCGCGTTCCCCGTGCGGCGGCGGCCAACGATGAGGAGGCCGTCATCTCTTCTTCCAATGACAATGAGACGGACAACAATGAGTATGAGGGTATCTTGACCGCTGAGGAGCGGAAGCAATTGGAAATCGCTTTGAAAATGGAGTCGCTCGATACGATTGACGAAGATCTCTCCGATGACTTAGTCGGGCACCGGAGGAGTTGCTACGAGCCGAAAGAAATTCCAGTGGACAATGCGAGCAGCTGTGGCATTGATGGAAGGAAGCAAGATAAGATATGGTGGCTCGGCGACCAGGGAAAGAAGGGAGATCATAATCACCACAAGCTGGATTTGCAGCAGAAGATGGCACCGCCAAGAAGCTCGCTTTGTATAGATGAGAAGGTGAGTGACCTCCTTGGGGATTCTCCAGCCAGGACTAGTAGTAGGCAGGGAAGGCATTCCATAGAGATTGCCTGCTGTAGGGAGGACCTAGAAGAGGCAAGGGACAGGGATTCGAAGAAATCTTCAGCGAATTTAGCGAATGGGGGTCGACGGAAAAAGGGTAACCAAGAGAAAGAGAGCGAGTTCAAGAGAGGTTTGACTCCTGTTCTCTGGCTATCTCCCAACTTTCCACTGAGGACTGAGGAGCTTCTGCCGCTGCTTGACATACTTTCGAATAAGGTGAAAGCTATACGTCGTTTGAGGGAACTACTAACTACAAAACTTCCTTCCGGGACTTTTCCAGTCAAGGTTGCCATTCCAGTTGTGCCGACCATAAGAGTCCTGGTCACATTTACCAAGTTCGAAGAATTACAGCCATTGGAAGATTTCTCCACACCACCTTCAAGTCCTGTGAAGAACTACCCGAGTAAAAAACTACCCTCAAGTTCATGGCTTCAGTGGATGAAGGGATCCTCCCATCAGAAGAAATCGTCAAAATCATCTGGATCCAGCAACCATGTTGAAAATATCCAGGACCCTTTCCTGATACCCCCAGATTATACTTGGATATCACCTGAAGCAAAGAAAAAGAAGTTGCAGGAGAATAAAAGCAAATCTAAGAAGAGGCTAGGCAAAACGAGACAGGGGCCTGAATCTGTGAGAGAGGAGCGG
>gnl_Elagu_v2.0_p5_sc00076.V1.gene210
ATGGAGGATGTATCGAAGTACGCTCACAGCCCGGCCCACCTCGCTGTGGCGCGGCGAGACCACGTGGGTCTCCGGCGGATCGTGACGGCGCTCCCCCGCCTCCCGAAGGCCGGGGATGTCACCACCGAGGAGGAGTCGCTGGCGGCCGAGCTCACCGCCGACACCGTCTCCGCCGTCATCGACCGCCGCGACGTCCCCCACCGCGAAACCCCCCTCCACCTCGCTGTCCGCCTCCGCGACCCGATCTCGGCGGAGATCCTCATGTCGGCCGGCGCCGACTGGTCCCTCCAGAACGAGCACGGCTGGTCCGCCCTCCAGGAGGCCGTGTGCACTCGGGAGGACACCATCGCCATGATCATAGCTCGCCACTACCAGCCCCTGGCTTGGGCCAAGTGGTGCCGCCGCCTCCCTCGCATCGTCGCGTCCATCGCCCGGATCAGGGACTTCTACATGGAGATTACCTTCCACTTCGAGAGTTCGGTGATACCTTTCATCGGCCGGATTGCGCCGTCCGACACCTACCGGATATGGAAGCGGGGGCCGAACCTCAGGGCCGACATGACCCTCGCCGGCTTCGATGGGTTCCGGATCCAGCGCTCCGACCAGACGTTCCTCTTCCTTGGCGAGGGCGCGTCGGAGGAGGACGGAAGCCCGTCGCTGCCTCCCGGGTCGTTGATCGTCCTGGCCCATAAGGAGAAAGAGATCACTAATGCGCTGGAAGGAGCTGGTGCCAAGCCCACAGAGGCGGAGGTGGCTCATGAGGTAACCTTGATGTCGCAGACCAACATGTACCGGCCGGGGATTGATGTCACTCAGGCGGAGCTGGTCTCGCACTTGAACTGGAGGCGGCAGGAGAGGACAGAGATGGTCGGGAGTTGGAAGGCCAAGGTCTACGACATGCTTCATGTGATGGTGAGTGTGAAGTCGAGGAGGGTCCCCGGCGCGATGACTGATGAGGAGTTATTTGCGGTCGACAATGACGAAAGAATGGCGAATGGCGGGGAGCTCGATGGGGAGTTGGATGATGTCTTGACGGCTGAGGAGAGGATGCAACTGGATTCGGCTCTTCGGATGGGTCATGCAGAGGGTTTCGACGACTACGATGGGAATGGTGGAGGTTTTGAGAGTGTGGAGAATTCTGAGTCTAATGGTGTTACCAAGGAGAGGAAGAGCTGGTTTGGTTGGAGTAATAAAAGGGCCTCCAAGAACAGTCGAGGTGAAGACATGGAGGACCCAAAAAACCAAAAGAAGTTGTCAAAGTTGACCCCAGAGAATGGAAATCAGAAAATGGAGTTTGCAAAAGAGGACTCTGGAGATACTAAGAAGGGGAAGGAGAAGGGCTGTAAGAAGAAGAAGGGTGGATCCACGGGCGACTCTAATAAGCATGAGAGCGAGTACAAGAAGGGGTTGAGGCCGGTTTTGTGGTTAACACCAGACTTTCCTTTGAAAACGGATGAGCTTCTTCCCTTGCTTGATGTCTTAGCCAACAAGGTCAAGGCTGTGAGGAGGCTCAGGGAGCTTTTGACTACTAAGCTGCCTCAAGGCACCTTTCCTGTCAAGAAGACAATTGATATTCCATCCACAAGTAAGCTTCCGATCTTTCCAATTGCTGGGGGGGAATGCCCCATTTCTATCCAATTTCATCCTCGTCCTCTCTCCAAGGCAGTAGCCATCCCAATTGTTCCAACAATCCGAGTTCTTGTCACATTTACAAAGTTCGAAGAGCTACAGCCATCTGATGAATTTGCAACCCCACTTTCCAGCCCGACACATTTCCAGGAAAGCAAAGCCAAAGAAGCAGAATCATCAGGTTCATGGTATGCATGGATGAGGGGAAGCCGGGGTGGGCAATCTAGTGATGGCAGTGAAGGCCGAAGCTGGAAAGATGAGATTGATCCTTTCCATATTCCTACAGACTACACTTGGGTTGATGCAAATGAAAAAAAGCGCCGAATGAAGGCCAAGAAGGTTAAAAGCAAGCGGGGGAGTAGTAAGAAGCAAACCTCCAAAAGTTCGGATGGCCAGCAACTGACGGATGGTTTTGAGGAG
>gnl_Elagu_v2.0_p5_sc00076.V1.gene453
ATGGCCGGGATCGATGCATCCAAGTACTCGCACAGCCCCGCCCACAAGGCCGTCCTGGCCCGCGACTATGAGGCCCTTAAGATCATTATCTCCTCCCTGCCCCGCCTCGCGGAGCCCTCCGAGATCCGCACCGAGGACGACTCCTTCGCCGAGGAGACCAAGGCCGACGCCATCTCCGCGGCGCTCGACCGCCGCGACGTCCCTAACCGCGAGACACCGCTGCACCTCGCCGTCCGCCTCGGCGACGCCACCGCCGCCGAGCTCCTCATGGCCGCCGGCGCCGATTGGAGCCTCCATAACGAACAGGGCTGGAGCGCCCTCCACGAGGCCATCTGCGCCCGCGAGGAGCACCTCGCCCGCATCATCGTCCGCCACTACCAGCCCCAGACCTGGGCCAAGTGGTGCCGCCGCCTCCCCCGCGTCATCGCCACCATGAGGCGGATGCGGGACTTCTACATGGAGATCACCTTCCATTTTGAGAGCTCCGTCATCCCCTTCATCTCGAGAATCGCCCCCTCCGACACCTATAAGATCTGGAAGAGGGGCTCCAATCTGCGCGCCGACATGACGCTTGCCGGATTCGATGGATTCAAGATTCAAAGGGCCGACCAGAGCGTTCTCTTCCTCGGGGAGGGCTCGGAGGACGGCAGCGTGCCATCCGGATCGCTGTGCATCGTCTCGCACAAGGACAAGGAGGTGGTGAATGCTCTCGACGGCGCCGGGGCGCCCGCGAGCGATACCGAGGTGCAGCAGGAAGTCTCGGCCATGTCCAAGACGAACATCTTCCGGCCGGGAATCGACGTGACGCGGGCGGTGCTGCTGCCGCAGCTGACCTGGAGGCGGCAGGAGCGGTCGGAGATGGTCGGCTCGTGGAAGGCCAAGGTGTATGACATGCATCATGTGGTCGTAAGCGTCAAATCCCGGCGGGTCCCCGGCGTGGCGCCCGACGACGAGGAGGCCGTCGTCTCTTTTTGCAACGACAACGAGACGGAGAACGATGACTCCGCGGATATCTTGACCGCGGAGGAGCGGAAGCAACTGGAAATCGCTTTGAAAATGGAGTCGCCGGATATGATTGACGAAGGTGTCTCCAATGACTTTGTGGGGCACCGGCACAGTTGCTACGAGCCGAGAGAAATTCCGGACGAGGATGCGAGTACGTGGGGCGATGGCAGGGGGAAGCAAGATAAGAATCGCTGGCTCGGCAACTGGGGAAAGAAGGGGGATCATGATCACAAGCAGGATTTGCAGCAGAAGATGGCACCGCCAAGGAGCTCACTTTGTGTAGATGAGAAAGTGAGTGACCTCCTTGGGGATTCTCCATCGAGGACTCGGAGTAGGCCGGGAAGGCATTCGATAGAGATTGCCTGCAGTAGGGAGGACCTAAAAGAGGCAAGGGTCAGGGATTTGAAGAAATCTACAGGGAATCCGGAGAATGGGAATCGACGCCGGGAGAGCGAGTTCAAGAGAGCTTTGAGGCCTGTTCTCTGGCTGTCTCATGACTTTCCACTTAGGACGGAGGAGTTTCTGCCTCTGCTTGACATACTTGCAAATAAGGTGAAGGCAATTCGCCGCTTGCGAGAACTGCTAACTACAAAACTTCCTTCTGGGACATTTCCAGTCAAGGTTGCCATTCCAGTTGTGCCTACCATCAGAGTCCTCGTCACGTTTACCAAATTTGAAGAATTACAGCCATTGGAAGATTTCTCTACACCTCCTTCGAGTCCTGAGAAGAATTACCCTAGTAAACAGCCCTCAAGTTCATGGCTTCAGTGGATGAAGGGGTCTTCCCATCAGAAACGATCCAAATCATCAGGACCAAGCAAGTGTGTTGAAAACATTCAGGATCCTTTCATGATACCCCCAGATTATACTTGGATATCCCCCGAAGCAAAGTTAAACAAATTGCAGGACAATAAAAGCAAATCTAAGAAGAGTTCAGAGCAAACTAGACAAGGGAAGGCAAGAATCTCTGAATCAGTGAGAGATGGAACAGTGACCGGA
>gnl_Elagu_v2.0_p5_sc00107.V1.gene195
ATGGAGGAGGAGAGGGTGAGAATAGAAGACTACGCCCATAGCCCCGCCCACTATGCGGTGGCGCTTGGCGATATGACTCGCCTGAACCGCCTCCTCTCCGCCCTTCCCCAACTCGCCCACCCGTCGCAGATACTGACCGAGTCGGACTCGGTGGTTCAGGAACGCATCGCCGACGAGATCGCCGCCGTCGTCGACCGCCGCGACGTCCCCCGCCGGGACACTCCTCTGCACCTCGCCGTCCGCCTTGACCGACCTGCCGGCGCCTCCGCCCTTGCCGCCGCCGGCGCTGACCCCTCCCTCCAGAATGCCTCCGGGTGGACCCCCCTCCAGGAGGCCCTCTGCCTCCGCCGTCGCCGCCTCGCCCTCCTCCTCCTCCGTCACCACCGCCTCTCTGCCTGGTCCAAGTTCCGTCGCCGCCTCCCCCCGCTCCTCGCCGCCCTTCGCCGCGTCCCGGACTTCTACCTTGAGCTTGCCTTCCACTTCGAGAGCTCCCTCCTGCCCTTCCTCTCCCGCGCCGCACCCTCCGACACCTACCGCATCTGGAAGCGCGGTGCCGACCTCCGCGCCGACACCTCCCTCGCCGGCTTCGACGGCCTCCGCGTCCGCCGTGCCGACCAGTCGTTCCATTTCCTCGGCTCCGGCTCCGGCTCCGGCGGCGGAGGTGCCGCCCCTTCCCACCTCCCGCCGGGGTCCCTCCTTGTCCTCGACCGCGCCCGAAAGGAGATCCACGACGCGTTCGAGGGCGCCGACTCGCCGTCGCCGGGGCCGGACGAGTCCGACATTGTCGCCGACGCGAGCGCCTATCGGCCAGGACTGGACATCACGGCGGCGGAGCTGGTGGGGCGGACCAACTGGCGGCGGCGGGAGAAGACGGAGATGGTAGGGGAGTGGAGGGCTCGAGTATACGAGATCCATAACGTAGTGTTCAGCTTCAAGACGATGAAGGCCGTTGAGGAGGCGGAGGAGGAGTTCCTGCCCCTGGAGCTTCGCGAGGACGACGAGGAGGGGTTTCTCGTTGCCGAGATTCCGGATCTGCCTCCGCGCCATAGCTGCTACGAGCGTGGGAAGTTCGGGAATAGGGTCCCGGAAGGAAGGGAGACGGGCAGAAGTAGAAGTGTGGATGTGCCGCATCAGGGTCGGGCAGCAATGGCAGCGACGGTCGGGAACAGCAAAGTGAAGGAGATGGTGAAGAGCTTGAGGCCGACGGTTTGGCTTACGGAGGATTTCCCACTGAAGGTTGAGGAACTGCTGCCGCTGCTGGACATACTTGCCAACAAGGTGAAGGCCGTGAGGCGGCTCCGGGAGCTGCTCACAACCAAGTTCCCGCCGGGAACTTTTCCGGACAAGATGGAGAAC
>gnl_Elagu_v2.0_p5_sc00140.V1.gene44
ATGGCCGGAATCGATGTTTCGAAGTATGCACACAGCCCCGTTCACAAGGCGGTGCTCGCTAGGGACTATTCCGGGCTGAAGAGGATACTTGCTTCCCTGCCGCGGCTCGCCGACCCTTCGAAGATCCGGACCGAGGCGGCGTCGCTCGCCGAGGAGGAGAAGGCCGACCAAATCTCGGCGGTGATCGACCGGCGGGACGTACCCAATCGAGAAACCCCGCTCCACCTCGCCGTCAAGCTCGGAGATGCCACCGCCACTGAGATGCTGATGGTGGCCGGTGCTGATTGGAGCCTCCAGAATGAGCAGGGGTGGAGTGCTCTCCAAGAGGCAATTTGTACTCGGGAGGAGAATCTTGCCAAGATGATCGTCCGGCACTACCAGCCCCTAGCTTGGGCCAAGTGGTGCCGGAGGCTGCCCCGAGTGGTGGCAGCGATGAAGAGGATGAGGGACTTCTACATGGAGATCACCTTCCACTTTGAGAGCTCGGTTATCCCTTTTATATCCCGAATTGCACCGTCTGACACCTATAAGATCTGGAAGAGGGGTTCCAACCTTCGGGCCGACATGACGCTGGCCGGTTTCGATGGTTTTCGGATTCAGCGGTCGGACCAGAGCATTCTGTTTCTGGGAGATGGTTTAGAGGATGGGAAGGTCCCGCCTGGGTCCCTGTGCATGATTTCTCACAAGGATAAGGAGGTGATGAATGCTTTGGATGATGCCGGGGCTCCGGCCAGCGAGGCGGAGATCCAGCAAGAAGTGTCGGCGATGTTCCAAACTAATGTTTTCAGGCCGGGAATTGATGTGACTCAGGCTGTGCTGCTCCCACAGCTGACATGGAGGAGGCAGGAGAAGATGGAGATGGTCGGCCCATGGAAGGCCAAGGTGTATGACATGCATCATGTGTTGGTGAGTGTGAAGTCTCGGCAGGTCCCTGGTGCTATGACAGATGAGGAATTCTTTTCTTCTTGCAATGAGAACGATACTGAAAGCGAAGAATTCAAGGATATTTTAACAGACGAAGAGCAGAAACAATTCGAAAATGCACTCAAAGTGGAATCCCCGGATGTGATTGATGACAGCCAGCCTGATGTGTTGGTTGTGCACCGGCATAGTTGCTATGAGCAATGGGACATTCCGATCGAAGACATGAGTAGCAGTGAGAGTAACCAACTCTTTTTTCCTTGGTTTGGTGGGTGGGGAAAGAGGGGTCATATTCACAAGCAAGAAGAGCAGAAGAAGGTTGTACCGCCGAGGAGCTCGCTTTGTGTCGATGAAAAGGTAAGTGATCTCCTTGGTGATTCTCCGACTAGGTATCAGAGTAGGCCAGGAAGGCATTCAGCAGAGGTTGATCTTAGAAGGGGAAGGGATGGAGATTCAAAAAAATCTGTAGCGAGTACAGAAAATGGACATCGGCACAAAGAGAGTAGCAAGGAGAGTGAGTATAAGAAAGGCTTAAGGCCTGTTCTCTGGCTGTCTCCTGACTTTCCTCTTCGGACTGAAGAGCTACTTCCATTGCTTGACATTCTTGCGAACAAGGTCAAGGCAATCCGTCGTCTAAGGGACCTACTTACGACAAAGCTTCCTCCTGGAACTTTTCCAGTCAAGGCA
>gnl_Elagu_v2.0_p5_sc00150.V1.gene7
ATGGCCGGAATTGATGCTTCGAAGTATACCCACAGCCCCATCCACCAGGCGGTGCTTGCCAGGGACTACGCCGGCCTGAAGAGAATACTTGCTTCGGTGCCACGGCTCGCCGACCCTTCGGAGATTTGGACGGAGGCGTCGTCGCTCGCCGAGGAGGAGAAGGCCGACCAAATCTCGGCGGTGATCGACCGGCGCGACGTCCCAAATCGAGAGACGCCGCTCCACCTGGCCGTCAAGCTTGGGGATGCCACTGCCACCGAGATGCTCATGGTGGCCGGCGCTGATTGGAGCCTCCAGAATGAGCAGGGGTGGAGTGCTCTCCAGGAGGCAATTTGCACCCGGGAGGTGAATCTTGCCAAGATAATAGTCCGGCACTACCAGCCTCTAGCTTGGGCCAAGTGGTGCCGGAGGCTGCCCCGAGTCGTGGCGACGATGAAGAGGATGAGGGACTTCTACATGGAGATCACCTTCCACTTCGAGAGCTCGGTTATCCCTTTTATATCCCGAATTGCGCCCTCTGATACCTACAAGATTTGGAAGAGGGGTTCCAGTCTTCGGGCCGACATGACGCTGGCCGGTTTCGATGGTTTTCGGATTCAGCGGTCTGACCAGAGCGTTCTGTTCCTCGGGGAAGGGTCTGAGGATGGGAAGGTGCCACCAGGATCACTGTGCATGATTTCTCACAAGGATAAGGAGGTGATGAATGCTTTGGATGGCGCTGGGACTCCGGCCAGCGAGTCGGAGATCCAGCAAGAAGTGTCGGCGATGTCCCAAACAAACATTTTTCGGCCAGGAATTGATGTGACTCAGGCTGTGCTGCTCCCACAGTTGACATGGAGGAGGCAGGAGAGGACAGAGATGGTAGGCCCCTGGAAGGCCAAGGTGTATGACATGCATCATGTGGTGGTTAGTGTGAAGTCTCGGCGGGTCCCCGGTGCTATGACGGATGAGGAGTTCATTTCTTCTTGCAATGAGAATGATGCTGAGAGTGAAGAATTTGAGGACATCCTCACAGAGGAGGAGAGGAAGCAATTGGAAAATGCACTTAAGATGGAATCCCCAGATATGATTGAAGAAAGTCGGTCTGATGGGTTCATTGCGCACCGGCATAGTTGCTATGAGCAAAGGGAGATTCCGATTGAAGACATGAGTAGCTGCAGTAACAGTGAGAGTAAGCAAGAGAAAAAGGGTTGGTTTGGTGGTTGGGGAAAGAGGGGTCAGACTCACAAGCAAGAAGGGCAGAAGTTTGTGCCGCCAAGGAGCTCACTTTGTGTGGATGAGAAGGTAAGTGATCTCCTTGGTGATTCTCCTTCTAGGTGTCAAGGCAGGCCGGGAAGACATTCGGTGGAGGTTGATCTTAGGAGAGGAAGGGATAGAGATTCAAAAAAATATGTTGCTAGTTTAGAAAATGGACATCGGCATAAAGAGATTAGCAAGGAGAGTGAGTATAAGAAGGGTTTAAGGCCTGTTCTCTGGCTTTCTCCTAACTTTCCTCTTCGGACTGAAGAGCTGCTACCATTGCTTGATATTCTTGCAAACAAGGTCAAGGCAATCCGTCGTCTAAGGGACCTACTTACAACCAAGCTTCCTCCTGGAACTTTCCCAGTCAGGAGCCATTCAACATTGTCTTTAGCTTATGACTCATCACTACCTATTAAGACTCAACAAGATATAACTGCAACATTCTCCAGATCCTTTTTCACAAATGGAAATTGGGGTGCTCATCTGGTAACTTTGTTTGCTTTCGGGTGCTCTCGAGAGACTTCATTTGATAGGTTCCTCAAGTCACAACTAGTGCTGTTGTCCTTTCAAGGAGAGGTGGCAATTCCAGTCATACCTAGCATCCGGGTGCTGGTTACATTCACAAAGTTTGAAGAGTTACAACCCTTGGAAGAGTTTGAAACCCCTCCTTCAAGCCCTGAAAGCAAGATCCCTGCAGCACCATCATCAAGCTCCTGGATTCAGTGGATAAAGGCACCTTACCGTCAGTCCTACTCCACAACATCAGGACCAAGCAGCCGTGTGGAAGATATCCAGGATCCTTTTGTGATACCACCTGATTACACTTGGACGACTCCAGAGGCGAAGAAAAAGATGCAGGAAAGCAAGAGCAAGTCCAAGAAAGTAAAAGGTCACAACCAA
>gnl_Elagu_v2.0_p5_sc00284.V1.gene47
ATGGAGGATTTTGCTAAGTATGTTCACAGCCCGGCCCACCTCGCCGTGGCGCGGCGAGACCACGTGGCTCTCCGGCGGATCGTGGCAGCCCTGCCCCGCCTCCCGAAGGCCGGGGAGGTCACCACCGAGGAGGATTCCCTCGCCGGAGAGCTCACCGCCGACGCCGTCTCCGCCATCATCGACCGCCGCGACGTCCCCCACCGCGAGACCCCCCTCCACCTCGCCGTCCGGCTCCGCGACCCGATATCGGCGGAGATCCTCATGTCGGCTGGCGCCGACTGGTCCCTTCAGAACGAGCACGGATGGTCCGCTCTCCAGGAGGCCGTGTGCACCCGGGAGGACACCATCGCCATGATCATAGCTCGCCACTACCAGCCCCTGGCCTGGGCCAAGTGGTGCCGCCGCCTCCCTCGCATCGTCTCGTCCATCGCTCGGATCAGGGACTGCTACATGGAGATCTCCTTCCACTTCGAGAGCTCGGTGATCCCTTTCATCGGCCGGATTGCGCCGTCCGACACCTACCGGATATGGAAGCGGGGGCCGAATCTCAGGGCCGACATGACCCTCGCCGGCTTCGATGGGTTCCGGATCCAGCGCTCAGACCAGACGTTTCTCTTCCTTGGCGAGGGCGTGTCATCAGAGGAAGGGGGCCCGTCGTTGCCCCCTGGGTCGTTGATCGTGCTCTCCCACAAGGAGAAAGAGATCACCAATGCCCTCGAAGGAGCTGGTGCCAAACCCACAGAGGCGGAGGTGGCTCACGAGGTAGCCTTGATGTCGCAAACTAACATGTATCGGCCGGGGATTGATGTCACGCAGGCGGAGCTGATCTCACACTTGAACTGGCGGCGGCAGGAGAGGACAGAGATGGTCGGGAATTGGAAGGCCAAGGTCTATGACATGCTTCATGTGATGGTGAGCGTGAAGTCAAGGAGGGTCCCTGGAGCGATGACTGATGAGGAGTTATTTACAGCGGACAATGATGACAGGACGGCAAATGGTGGGGAGGTTGACGGGGAATTGGATGATGTCCTGACGGCTGAGGAGAGAATTCAACTAGATTCAGCTCTTCGGATGGGTAACTCAGAGGGTTTTGATGAGTATGATGGGAATGGTGGGGAATACGACAGTGTCGAGAATTCTGAATCCAATGGTGTTACCAAGGAGAGAAAGAGCTGGTTCGGTTGGAGTAATAAAAGAGCTTCCAAGAGCAGTGGAGATGGGGACACGGAAGACCCAAACAACCAAAAGAAGTTGTCAAAGTTGGCCCTGGAGAATGGAAATCAGAAAACAGAGTTCGCAAAGGAGGACTCTGGAGATACTAAGGAGGGGAAGGAGAAAGGCAGTAAGAAGAAGAGGAGTGGATCCACGGGAGACTCTAATAAGCACGAGAGCGAGTACAAGAAGGGGTTGAGGCCGGTTTTATGGTTAACACCAGAATTTCCTTTGAAAACTGATGAGCTTCTTCCCTTGCTTGATGTCTTAGCAAACAAGGTCAAGGCCGTGAGGAGGCTCAGGGAGCTTTTGACTACTAAGCTGCCTCAGGGCACGTTTCCTGTCAAGGTAGCTATCCCAATTGTTCCAACAATTCGAGTTCTTGTCACATTCACAAAGTTTGAAGAGCTACAGCCATCTGATGAATTTGCAACCCCACTTTCCAGCCCTGCACATTTCCAAGAAAGCAAAACCAAAGAAACAGAATCATCAGGTTCGTGGTATTCATGGATGAGGGGAAGCTGGGGAGGGCATTCTAGTGATAGCAGTGAAGGCCGAAGCTGGAAAGATGAGATTGATCCTTTCCATATACCTACAGACTACACTTGGGTTGATGCAAATGAAAAGAAGCGCCGAATGAAGGCCAAGAAGGTTAAGAGCAAGCGGGGTAGCAGCAAGAAGCAAACATCCAAAAGTTCAGATGGCCAGCAATTGATGGATGGTTTTGAGGAG
>gnl_Eucgr_v2.0_Eucgr.H02830.1
ATGGCGGGAGTGGATGCTTCGAAGTATGCTCATAGCCCTGTGCATAAGGCTATTGCCATGAGAGATTATGCCAGTCTTAAGAAGATCCTCGCTGGTCTCCCGCGCCTGTGTAATCCAAACGAGATTCGCACCGAAGCAGCTTCTCTGGCTGAGGAAGAGAAGGCCGATGCCATCTCTGCCGTGATAGATCGGCGTGACGTCCCGAATCGCGACACTCCGCTCCATCTGGCGGTCAAGTTGGGAGTCGAGACGGCCACGGAGATGCTTATGGTCGCAGGGGCGGACTGGAGCTTGCAGAATGAGCAGGGTTGGAGCGCACTCCAGGAAGCTATTTGCAATAGGGAAGAGGCTATTGCGATGACGATAGTTAGGCATTACCAGCCACTGGCGTGGGCGAAATGGTGTAGAAGGCTGCCTCGGTTGATAGGGACAATGCACAGGATGAGGGACTTCTACATGGAAATCACCTTCAATTTCGAGAGTACTGTGATTCCATTTATATCAAGGATTGCCCCTTCGGACACTTACAAAATTTGGAAGAGAGGTGCGAATTTGCGTGCGGACATGACTTTGGCTGGATTTGACGGTTTTCGAATTCAGCGTGCGGATCAGAGTATTCTCTTTCTTGGTGATGGGTCAGAGGACTGTAAAGTTCCTCCTGGTTCGCTTTGTATGGTATCGCACAAGGACAAGGAGGTGATGAATGCTTTGGACGGTGCTGGATCTCAAGCAACTGAAGAAGAGGTTCGTCAAGAAGTGACTGCGATGTCTCAGACAAATATATTCAGGCCAGGGATTGATGTCACACAAGCAGTTCTATTACCCCAGTTGACTTGGAGGCGACAGGAAAAGACAGAGATGGTGGGCCAATGGAAGGCAAAAGTATATGACATGCACAATGTAATGGTGAGCATCAAGTCCAGGAAGGTTCCAGGTGCTATGACAGATGATGAGTTCTTCTCATCTTGCAATGAAAATGAAACGGAAAGCGAGGAGCTTAACGACCTTTTGACAGAAGACGAAAAAAAGCAACTTGAAGCTGCACTGAAGTTGGATTCATCAGAATTAACGTGCGAGAGTGGCGATGGAGTTATTGGACATCGCCATAGTTGCTATGAGAGGAGGGAGATTCCTATTGAAGATATGAATGGTTGTACAAGTGGCGACAATAAGCAGGAGAAGAAAGGATGGTTTTCTGGATGGAGGAAACGGGATCCCAAGAATGAAGTGAATGGGAAACTTGTTCCTCCTAGGAGTTCTCTTTGTGTAGACAAGAAAGTGAGTGATTTACTTGAAGATTCACCATCGAGGAATCAAACCACACCTGGTAGGCATTCTATGGAGATTGTTATGAGGGGTGATGATCATCGTAGAGGAAGAGATTGCAGACCATCATCATCTGCGAGCTCCGACAGCAACAACCGCCGCAAGGATGGAGGGCGCGAGAGTGAGTATAAGAAGGGGTTAAGGCCTATTCTTTGGCTTTCTCCTAGCTTCCCTCTGCAGACGGAAGAACTCCTTCCTTTGCTCGATATTCTTGCCAACAAAGTCAAGGCCATCCGTCGTTTAAGGGAGTTGCTTACAACGAAACTCCCGATGGGCACTTTTCCAGTCAAGGTTGCGATCCCCGTGGTCCCCACCATCAGAGTGCTGGTTACTTTCACCAAGTTTGAAGAACTACAGCCGCTGGACGAGTTTGCAACGCCGCCATCGAGCCCTTCGGGCCGAGAAAGCCCGGCCACGACGAGTACCTCGGCTTCATCTTGGTTTCAGTGGATAAAGGCCCCGATTCACCGCCCGAGCTCTTCCTTTGGCGGTTCTAGCAGTAGGATAGAGAATGTGCAGGACCCGTTTCTGATACCGCCCGAGTATATGTGGGTCACTGCCGAGGCGAAGAAGAAGAAGATGCAAGAGAAGCAGAGGGCCAAGAGAGGGAAAAATCAGAACCGC
>gnl_Eucgr_v2.0_Eucgr.H04225.1
ATGGAAGATCACTCGAAGTATGCCCACAGTCCTGCTCACTTGGCGGTTTTGCGTCGTGACCACACTTCCCTCAAGCGCATTATTTCCTCCCTCCCGCGGCTTGCGAAGGCTGGCGAGGTTAACACTGAAGCCGAATCCCTCGAGGCCGAGCAGAGGGCTGATGCTGTCTCAGCCATCATTGATCGGCGTGATGTTCCCGGGAGGGAGACCCCTCTCCACCTTGCGGTGCGTATCCGGGATCCGATATCTGCAGAGATTTTGATGGCAGCTGGTGCAGATTGGAGTCTCCAGAATGAGAATGGCTGGAGCGCTCTGCAAGAAGCCGTATGCACTAGAGAGGAATCAATCGCTATGATTATTGCACGCCACTACCAGCCCCTAGCTTGGGCCAAATGGTGCCGGAGACTTCCTCGTATAGTTGCTTCAGCGGCTCGTATACGTGATTTCTATATGGAGATAACTTTCCATTTTGAGAGCTCTGTGATTCCATTTATTGGTCGCATTGCTCCATCGGATACGTATCGCATCTGGAAGCGTGGTTCCAACCTTCGAGCTGATATGACTCTGGCCGGTTTTGATGGTTTTCGAATCCAGAGATCGGATCAGACTTTTCTGTTTCTTGGGGATGGCTATTCTTCTGAGGATGGTAACATATCTTTGCCCAGGGGGTCTTTAATTGTTCTTGCACACAAGGAGAAAGAAATCACAAATGCTTTGGAAGGAGCTGGTGCCCAACCAAGTGAAGCAGAAGTTGCACATGAGGTAGCCTTAATGTCTCAAACGAATATGTATAGGCCAGGCATTGATGTTACTCAAGCAGAGCTTGTCCCGCATTTAAATTGGAGGCGGCAAGAAAGGACTGAGATGGTTGGGAATTGGAAAGCTAAAGTCTATGATATGCTCCATGTGATGGTCAGTGTGAAGTCGAGAAGGGTTCCTGGTGCTATGACAGATGAGGAGCTTTTTGCTGTGGAAGATGAAGAAAGGATGGTTAATGGTGGTGAAAATGATGATTATGATGATGTCTTGACCGCTGAGGAGAGGGCTCAGTTAGAATCTGCGCTCCACATGGGAAATGCTGATGGTGTAGAGGATGACGATAATGCAATGGATGACTGTCATGAAAATGGTTCAGCGGGTGCTCATGAAAATTGTGAATCCAATGGTGCTCTTAAGGAAAAGAAGAGCTGGTTTGGTTGGAAGAAGGGGGCAAAGAGTGGAACTGATGATTCTGATGATACAAAAATATTAAGGAAGTTCTCGAAGTTGGCTCCGGAAGGTAGCAATCAGAAGTCAATGGATCATCAAAAAGCATCCTCCGAGCTTGCTAAGGATGACTTGGTAGATTCTAAGAAGGGAAAGGAGAAAATTTCCAAGAAAAAGAAGAAGAAAGTGGCCAATGGTGAATTTAAGCATGAAAGTGAGTATAAAAAGGGTCTGAGACCTGTTCTTTATTTGACCCCAGACTTCCCTCTGAAAACAGATGAGCTCTTACCTTTGCTTGACATCTTGGCCAACAAAGTTAAGGCTATTAGGAGACTCAGGGAGCTTCTGACTACAAAACTTCCATCGGGCACATTTCCTGTCAAGCTTGCTATACCTATTGTTCCCACCATCAGAGTTCTTGTCACATTTACAAAGTTCGAGGAACTTCAACCCCTGGAAGAATTTTCAACCCCTCCCTCAAGCCCAGCGCATTTCCAGGATGCGAAATCGAAAGAATCTGAAGGGTCCACGTCATGGATTTCTTGGATGAGAGGGAGTCGTGGTGGGCAATCTAGTGACAGCGATAGTCATCGTTACAAAGATGACTTTGAGCCGTTCCACATTCCATCAGACTACACCTGGGTTGATGCGAATGAGAAGAAACGTCGCATGAAAGCAAAGAAAGCTAAGACCAGGAAGCATAAGAAACCAGCGGCTGCCAGAAGTGGGGACGCGGGGCAACATAGGAGTGAACACGTGGAAGAACAA
>gnl_Eucgr_v2.0_Eucgr.D01334.1
ATGTCGAAGTCGTCGTCGTCGTCGTCCTCAGCGACGCCTTCGGCGGGGGGGGCGTCGTCGACGACGCCGTCGTCGTCGATCAAGCCCGACGACTACGCGCACAGCCCCTTCCACTACGCCGTCGCGCTGGGCGACGGCAAGACCCTGTCCCGCCTCCTCTCCTCCCTCCCCCGCCTCGCCGACCCGGGCCTGGTGCACTCCGAGTCCGAGTCCCTCGCCCAGGAGGTGCTCGCCGACCGCATCGCCTCCGCCGTCGACCGCCGCGACGTCCCCTTCCGCGAGACCCCGCTCCACCTCGCCGTCCGGCTCTCCGACGCCGCCGCCGCCCGCTCCCTCGCCACCGCCGGCGCCGACGCCTCGCTCCAGAACGCCGCCGGGTGGAACCCGCTCCAGGAGGCGCTCTGCCGGCGGAACGCCGAGATCGCGTCCGTCCTCCTCGAGCACCACCACCGCTCCGCCTGGTGCAAGTGGCGCCGCCGCCTCCCCCGGGTGATCGCCGTGCTCCGCCGCATGCGCGACTTCTACATGGAGATCTCGTTCCATTTCGAGAGCTCCGTCATCCCGTTCGTCGGGAAGATCGCCCCCTCCGACACGTACCGGATCTGGAAGCGCGACGGCAATCTCCGGGCCGACACCTCCCTCGCCGGCTTCGACGGCCTGAAGATCCAGCGCGCCGATCAGAGCTTCCTTTTCCTCGGGGAAGGGGACCAGAGCCACGGCGTCCCCGAGGGCGCCCTCCTGGTCCTCAACCACGACAACCGGAAGATCTTCAACGCGTTCGAGAATGCCGGTGCTCCCATGAGCGACTCGGACATCGCCGGCTTCTGTTCCCAGACGAGCGTGTACCGTCCAGGCATGGACGTCACGAAGGCTGAGCTCGTCAGCAGAACTAATTGGAGAAGACAAGATAAGACGGAGTCCGTCGGCGAGTGGAAGGCCAGGGTTTACGAAGTCCACAATGTAGTGTTCAGCTTCCGATCGCGCAAGGTCACCTCGTCGGAGAACGACGTCGCCGGCAGCGAGCAGGTATTGCCGCTTGAGCTCGACGAGGACGACGATGGCTTCCTCGTAGCCGAGAATCCCCAGTTCATGTTCTCGAACCCCAGCAATAACAACAGCGAGAGACGGAGGCACAGCAGCTTCGTGAGGGAGGAGAGGGAATGGGTGCACGTGGGGAGGAAGAGCGTGGACGTGGTGCCCTTCTCCGCGGCGCCGGTGGCCCCGCCGCACCGGAGGGCCGCGATCGCGGTGGCGCCGAGCCCGCAGACCAAGGAGAAGGAGTACGTGAAGAGCCTGAGGCCGTCGGTCTGGCTGACCGAGCAGTTCCCGCTGAAGACGGAGGAGCTGCTGCCGCTGCTCGACATACTGGCCAACAAGGTGAAGGCCGTCCGGAGGATGCGGGAGCTGCTCACGACCAAGTTCCCGCCGGGCACTTTTCCGGTCAAGGTGGCAATTCCGGTGGTCCCGACAGTGAGGGTGGTGATAACGTTCACGAAGTTCGTCGAGCTCCAGCCTACCGAACGGTTCTACACGCCGCTCTCGAGTCCCAGGCATCTCAATGGCGGATCGAGAAGCGGGTCCGAGGAGGACCAGAAATCGGAATCCTTCTGGTCCTGGCCATCGTCGTCATCCTCGTCCTCGTCATCAACGTCGTCGTCGGCATCATGGCTCCGGCGGAACAGTAGCCGGTCGGCGGGATCAAGCAAGGAGCTGCCGCGGTGTCCCCCGGCCCAGCAGTCCGATCCTTTTGTAATACCTAGCGGATATTCATGGAGTAGCATCGATGATAAATCGCATAAGATGAAGAAATCCAAGTCAGTCAGAAAATCTAAGTCG
>gnl_Manes_v6.1_Manes.08G139900.1
ATGGAAGATATCTCCAAGTATTCCCACAGTCCTGCTCACCTTGCAGTTGCACGCCGTGATTATGCAGCCCTCAGGCGTATCATCTCAACCTTACCATCTCTTGCCAAGGCTGGTGAAGTTAATACGGAAGAAGAGTCTCTTGCTGCTGAGAAACGAGCTGATGCTCTTTCTGCTGTCATTGATCGTCGAGATGTTCCTGGCCGTGAGACTCCTTTGCATCTTGCTGTTAAATTGCGAGACCCAGTCTCTGCAGAGATTTTGATGGTATCTGGTGCAGATTGGAGCCTGCAGAATGAAAATGGTTGGAGTGCTCTTCAAGAAGCAGTTTGCACAAGGGAGGAACAGATTGCTATGATAATTGCTCGGCATTACCAGCCTCATGCTTGGGGAAAATGGTGCCGTAGGCTTCCACGAATTGTTGCTTCAGCAGCTCGTATTCGTGACTTTTACATGGAGATAACATTTCATTTTGAGAGTTCAGTTATCCCATTTATTGGTCGCATTGCCCCCTCAGATACTTATCGCATTTGGAAGCGTGGCTCTAACCTTCGTGCTGACATGACCCTTGCTGGGTTTGATGGTTTTCGCATCCAAAGGTCAGATCAAACATTTCTCTTCTTGGGAGAGGGGTATTCTTCAGAGGATAGTAATATATCTTTGTCACCAGGTTCTTTGATTGTTCTTTCTCACAAGGAAAAAGAAGTTGTTAATGCTTTGGAGGGGGCTGGTGCTCTACCAACAGAAGCAGAAATTGCCCATGAAGTGGCTTTAACGTCTCAAACTAATATGTATAGGCCAGGCATTGATGTCACTCAGGCAGAGCTTGTTCCTCATTTGAATTGGAGGCGACAAGAGAGAACAGAGATGGTCGGAAATTGGAAGGCCAAAGTTTATGATATGCTTCATGTAATGGTTAGTGTGAAGTCAAGGCGGGTTCCAGGTGCAATGACTGATGAGGAGCTTTTTGCTGTTGATGATGAAGAAAGGTTGGTAAATGGTGTTGACAATGATGAGTTTGATGATGTATTGACAGCTGAGGAGAGGGAGCAGTTGGATACTGCACTTCGAATGGGGAATTCAGATGGCCTTTGTGAGGATGAGGAACCTGGGGTCCTTGAGTACCAAGAAAATGGATCTGCTGGTTCTTATGAAAATGGGGAATCTAATGGTACCATTAAAGAGAAGAAGAGTTGGTTTGGTTGGAAAAACAAAGGTTCAAAGAACAATATTGATGATCTGGAAGATTCAAAGATCTTGAAGAAGTTTTCTAAGTTGGCACCTGAAGGTGGGAACCAAAAATCCATTGACAATCAAAAATCATCATCTGAATTGGCTAGGGAGGACTTGGGGGATGCCAAGAAGGGAAAGGATAAAGGCAACAAGAAGAAAAAGAAGAAAGGGGTCAGCAGTGAGCCTAAGCATGAGAGTGAGTACAAGAAGGGTTTAAGGCCTGTCTTGTGGCTGACACCAGATTTTCCATTGAAAACTGAGGAGCTTCTGCCATTACTTGATATATTAGCCAACAAGGTCAAAGCTGTTAGGAGGCTTAGGGAGCTTTTGACGACTAAATTACCTCAAGGGACTTTTCCTGTGAAGGTTGCCATCCCAATTGTCCCAACTATTAGGGTGGTAGTTACATTTACAAAATTTGAGGAGCTTCAGCCAGTGGAGGAGTTCTCAACTCCCCTTTCCAGCCCAGTACATTTCGAAGATGCCAAATCCAAGGAAGCAGAGGGGTCCACGTCGTGGATTTCATGGATGAGAGGGAGTCATGGTGGACAATCAAGTGATAGTGATAGTCACAGATATAAGGATGAGGTTGATCCATTCCACATACCATCTGACTACACTTGGGTTGACGCCAATGAGAAGAAACGCCGGATGAAGGCCAAGAAATCAAAGAGTAAGAAACACAGGAAACAGGCCCCAGCCAGGGGTGGCGATGGTGGAGCACATACGAGTGAAGATGTGGAGGAA
>gnl_Manes_v6.1_Manes.09G147600.1
ATGGAAGATATATTCAAGTACTCCCACAGTCCTGCCCACTTTGCAGTTGCACGCCGTGATTATGCAGCCCTCAAACGCATTATCTCGACCCTTCCATCTCTTGCCAAGGCTGGTGAAGTTAATACTGAAGCAGAGTCTCTTGCTGCTGAGGAAAGAGCTGATGCTGTTTCTGCTGTCATTGATCGTCGAGATGTTCCTGGCCGTGAGACTCCTTTGCACCTTGCTGTTAAATTGAGAGATCCAGTCTCTGCAGAGATTTTGATGGCAGCTGGTGCAGATTGGAGCCTGCAGAATGAAAATGGTTGGAGTGCTCTTCAAGAAGCAGTTTGCACAAGAGAGGAGCAAATTGCTTTGATCATTGCTCGGCATTACCAGCCTCTTGCTTGGGCAAAATGGTGTCGTAGGCTTCCACGAATTGTTGCTTCTGCTGCTCGTATACGTGACTTTTACATGGAGATAGCATTTCACTTTGAGAGTTCAGTTATCCCATTTATCGGCAGAATTGCCCCTTCAGATACTTATCGCATTTGGAAGCGGGGCTCCAACCTCCGTGCGGATATGACCCTTGCTGGGTTTGATGGTTTTCGCATTCAAAGGTCAGATCAGACATTCCTCTTCTTGGGAGAGGGGTATTCTTCAGAGGATGGTAATATATCTTTGCCACCAGGTTCGCTGATTGTTCTGGCTCACAAGGAAAAAGAAGTTACTAATGCTTTGGAGGGTGCTGGTGCTCAACCAACAGAAGCAGAAGTTGCCCATGAAGTGGCTTTAATGTCTCAAACTAATATGTATAGGCCAGGCATTGATGTCACTCAGGCAGAGCTTGTTCCTCATTTGAATTGGAGGAGGCAAGAGAGGACAGAGATGGTTGGAAATTGGAAGGCCAAAGTTTATGACATGTTTCATGTAATGGTGAGTGTGAAGTCAAGGCGGGTTCCAGGTGCAATGACTGATGAGGAGCTTTTTGCTGCGGATGATGAAGAAAGGGTAGCAAATGGTGCTGACAATGATGAGTTTGATGATGTATTGACAGCCGAGGAGAGGAAACAGTTGGATACTGCACTTCGTATGGGGAATGCAGATGGTCTTGGTGAGGATGAGGAATCTGGGGTCGTCGAGTACCAAGAAAATGGATCTGGAGGTTCTTATGAAAATGGGGAAGCTAATGGTTCCAGTAAAGAGAAGAAGAGTTGGTTTGGTTGGAAGAACAAAGGTTCAAAGAACAATAATGATGATCCTGAAGACTCAAAAATCTTGAAGAAGTTCTCAAAGTTGGCGCCTGAAGGTGGGAACCAGAAATCTTGTGCAGTCATGTTTAAGAAAAAA
>gnl_Manes_v6.1_Manes.16G006300.1
ATGTCTCCGTCGCCCTCCATCAAACCCCAAGACTACGTTCACAGCCCTGTCCATTACGCCGTTGCTTTGGGTGATCACACTACTCTTTCTCGACTTGTTTCTGCTCTCCCTCGTCTCGCTGATCCTTCTCAGGTCCACGCCGACTCTGATTCTATCATCCAGGAACGAATTGCTGATCAGATTTCTGCTGTTCTTGATCGCCGGGATGTTCCCTTCCGTGAGACACCTCTTCATCTTTCTGTGAGGTTAAATGACTCATTTGCTGCTCGTACTCTTGCTGCTGCTGGTGCTGATGTATCGCTTCAAAATTCTGCTGGTTGGAATCCTCTCCAGGAGGCTTTGTGTCGCCGGAACTCTGAAATTGCCTCTATTTTACTCCGCCTTCACCATCGCTCTGCTTGGGCTAAGTGGCGTCGTCGACTGCCACGTGTCATTGCTGTGCTTCGCAGAATGAGGGATTTTTACATGGAAATTTCATTCCACTTTGAGAGCTCTGTCATTCCTTTCGTAGGAAAAATTGCTCCTTCTGATACCTACAAGATCTGGAAGCGAGATGGGAATCTTCGAGCCGACACTTCGTTAGCTGGCTTCGACGGCTTGAAGATCCAGCGCGCAGACCAGAGTTTCCTCTTCCTCGGTGACGGTGACCAAACATACAACGTGCCCGCAGGTTCGTTGCTTGTGCTTAACCGTGATGATCGCAAAATATTCGACGCGTTTGAAAATGCAGGAGCTCCGATGAGTGAGTCTGACATTGCGGGATTCTGCTCTCAGACCAGCGTGTACAGGCCTGGAATGGACGTCACAAAGGCTGAACTGGTTGGGAGGACAAATTGGAGAAGACAAGAGAAGACAGAATCAGTAGGAGAATGGAAGGCTAAAGTCTATGAAGTGCACAATGTGGTTTTCAGTTTCAGGTCGCGCAAAGTTGCTCACAACGAAAACGAAGTTGCTGGGAGCGAGCAAGTCTTACCGTTAGAGCTTGACGAAGATGACGACGGATTTTTAGTCGCTGAGAATCCAAATTTTGGGTTTAACAATGACAGTAGGAGGAGGCACAGTAGTTTTGTGAGAGAGGAGAGGGAGTGGGTGACTGTGGGGAGGAAGAGTGTGGATATAATCCCGTCGTCATCGTCGGCAATGTCAGCGCCACAAAGAAGATCGGCGATTCCGATAGCGCCGGCGCCTCAGACGAAGGAGAAGGAATACGTTAGGAGCCTGAGGCCGTCAGTTTGGTTAACGGAACACTTTCCGCTAAAGACAGAAGAGTTACTGCCGTTACTTGATATTTTGGCCAACAAAGTTAAGGCAGTGAGGAGAATGCGGGAATTACTGACCACCAAATTCCCGGCGGGGACGTTTCCGGTTAAGGTGGCAATTCCGGTGGTCCCTACAGTGAGAGTGGTGATAACATTCACAAAGTTTGTTGAGCTACAACCAACAGAGCAGTTCTACACACCGCTTTCAAGTCCAAGACATTTTGCCAATGGAGGAAGAGTAGCATCATCAGAGGATGATCAGAAATCAGATACCCATTATTCATCGCTGCCATCCACTTCGTCATCAATCCCAACAGGGTGGCTGAGGCGAAACAACAGCCAGTCAGCGAGCAAGCAGCATCAGCGTTGTCCTGCTCCTTCAATGGGGCAGCAACAACAAGCAGATCCATTCACTATACCTAGTGGATACACATGGACGAATGCTGATGATAAGTCGAGCAAATTGAAGAAATCTAAGTCGGTAAGAAAATCTAAG
>gnl_Manes_v6.1_Manes.15G050900.1
ATGGCGGGGATTGATATTTTAAAATATGTCCATAGTCCTGTGCATAAGGCAATTGCAACAAGAGATTATGCCAGTCTCAAAAAGATACTTGCTGGCCTTCCACGACTTTGTGACCCCGCTGAGATTCGGACAGAAGCGGTTTCATTGGTCGAGGAAGAGAAGGTTGATGCTATCTCTGCTGTGATTGATAGGCGTGATGTCCCCAACCGTGATACTCCTCTTCACTTGGCTGTCAAATTGGGAGATGAGACTGCAACCGAGATGCTTATGGTTGCTGGGGCTGATTGGAGCTTGCAGAATGAGCAGGGGTGGAGTCCACTTCAAGAGGCCATTTGCAATAGAGAAGAGGGGATAGCAATGATCATAGTAAGGCACTACCAGCCATTGGCCTGGGCAAAATGGTGTAGGAGGTTGCCTCGATTGGTGGGGACCATGCGACGGATGAGAGACTTCTATATGGAAATCACATTCCATTTTGAGAGTTCTGTCATACCTTTCATTTCAAGAATTGCACCTTCAGATACTTACAAAATTTGGAAGAGAGGTGCAAATTTGAGGGCGGACATGACGTTGGCTGGTTTTGATGGTTTTCGGATTCAGCGTTCAGATCAGAGTATCCTGTTCCTTGGTGATGGGTCTGAGGATGGGAAAGTTCCTCCTGGATCACTTTGCATGATCTCACACAAGGAGAAGGAGGTGATGAATGCCTTGGATGGTGCTGGTTCTCCAGCAACTGAAGAAGAGGTTCGGCAAGAGGTGGCTGCAATGTCTCAGACTAATATATTCAGGCCAGGAATTGATGTGACCCAGGCAGTTCTTTTGCCACAATTGACTTGGAGACGGCAGGAAAAAACAGAAATAGTGGGCCTATGGAAAGCAAAGGTCTATGACATGCACAATGTGGTTGTTAGCATCAAATCTAGAAGGGTCCCTGGGGCAATGACAGATGACGAATTCTTCTCATCCTGCAATGAGAATGAAACTGAGAGTGAGGAGCTTAATGACATTTTGACAGAAGAAGAAAGAAGGCAACTTGAAGTTGCTCTTAAATTGGAGTCATCAGAATTGATCAATGAGAATGGTGATGGGATTATTGCTCATCGTCATAGCTGTTATGAGCATAGAGAGGTTCCTATTGAAGATGGGAATAGTTGTAGAAATGGAGATATTAAACAGGAAAAGAAAGGATGGTTTGGTGGATGGAGGAAACGGGATTCTAAAGTGGAAGGGCAGAGGAAAAGTGTTCCACCAAGAAGTTCTCTTTGTGTTGATGAGAAGGTAAGTGACTTACTAGGGGACTCTCCATCTGGAATTCAGACTAAACCAGGAAGGCATTCTGTTGAGATTGTTGTGAGGGATGAGCATCGGAAAGGAAGAGAAACCAAGACATCTACTTCTTTGAGTACTGAGAGCGGTAATCGGCGCAAGGAAGGAAGCCGTGAGAATGAATACAAAAAGGGATTGAGGCCTACTCTTTGGCTTTCACCAAACTTCCCATTACAAACTGAAGAACTTCTTCCGTTGCTTGACATCCTTGCAAATAAGGTTAAGGCAATTCGTCGTTTAAGAGAACTGCTTACAACCAAACTTCCAATGGGAACATTTCCTGTGAAGGTTGCTATTCCAGTGGTACCAACCATCAGAGTACTGGTTACATTCACAAAGTTTGAAGAATTACAGCCGCTGGATGAATTTGCAACACCTCCTTCAAGTCCTACGGCTGCTGGACAAGAAAGCCCAGCAGTGACACAGTCCTCAAGCTCATCCTGGTTTCAGTGGATAAAAGCTCCTTACCACCGCCATAGCCCATCAGCCGGTGGTTGTAGCAGTAGGATAGAGAACATTCAGGACCCATTTGTTATTCCTCCTGATTATACATGGATTTCGGCTGAAGCAAAGAAGAAGAAGATGCAGGAGAAAAACAAATCGAAGAAGGCAAAAAGTCAGAATCGT
>gnl_Manes_v6.1_Manes.03G149900.1
ATGGCGGGGATTGATATTTCCAAATATGCCCATAGTCCCGTGCATAAGGCCATTGCAACGAGAGATTATGCCACTCTCAGAAAGATACTTGCTGGCCTTCCACGACTTTGTGACCCTGCCGAGATTCGGACAGAGGCAGTTTCATTGGTCGAGGAAGAGAAGGCAGATACTATCGCTGCAGTCATTGATAGGCGTGATGTCCCAAACCGTGACACTCCTCTACACTTGGCTGTCAAACTAGGTGATGAGACTGCGGCTGAGATGCTTTTGGTTGCTGGTGCTGATTGGAGCTTGCAGAATGAGCAGGGATGGAGTGCACTTCAAGAAGCCATTTGCAATAGAGAAGAGGGGATAGCAATGATCATAGTAAGGCATTACCAGCCATTAGCTTGGGCAAAATGGTGTAGGAGGTTGCCTCGTTTGGTGGGGACCATGCAAAGGATGAGAGACTTCTATATGGAAATTACATTCCATTTTGAGAGTTCTGTCATACCTTTCATTTCAAGGATTGCACCTTCAGATACATACAAAATTTGGAAGAGAGGTGCAAATTTGAGGGCAGACATGACTTTGGCTGGTTTTGATGGTTTTAGGATTCAGCGTTCAGATCAGAGTATACTGTTCCTTGGCGATGGATCTGAGGATGAGAAAGTTCCTCCTGGATCACTTTGCATGATCTCACATAAGGACAAGGAAGTGATGAATGCTTTGGATGGTGCTGGTTCGCCAGCTACTGAAGAAGAGGTTCGGCAAGAGGTGGCTGCCATGTTTCAGACCAATATATTCCGGCCAGGAATTGATGTGACCCAGGCAGTTCTTTTGCCACAGTTGACTTGGAGACGGCAGGAAAAAACAGAACTGGTGGGCCCATGGAAAGCAAAGGTCTATGATATGCACAATGTGGTTGTTAGCATTAAATCTAGAAGGGTTCCAGGAGCTATGACAGATGATGAATTCTTCTCATCCTGCAATGAGAATGAAACAGAGAGTGAGGAGCTCAATGACATTTTGACAGAAGAAGAAAGAAGGCAACTTGAAGTCGCTCTTAAATTGGATTCATCAGAATTGACCAGTGAGAATGGTGATGGGATTATTGCTCATCGTCATAGCTGTTATGAGCATAGGGAGATTCCTATTGAAGATGGAAATAGTTGTAGAAATGGAGAGACTAAGCAGGAAAAGAAAGGGTGGTTTGGCGGATGGAGGAAGCGGGATTCTAAAGTTGAAGGGCAGAAGAAAATTGTTCCACCAAGAAGTTCCCTTTGTGTTGATGAGAAGGTGAGCGACTTATTAGGGGACTCTCCATCCGGTAGTCAGATTAAACCAGGAAGGCATTCTGTTGAGATAGTTGTGAGGGATGAGCACCGGAAAGGAAGAGATACCAAGGCATCTGCTTCTTTGAGCACTGAGAGTAGTAATCGGCGCAAGGAAGGAAGCCATGAGAATGAATATAAGAAGGGATTGAGGCCTATTCTCTGGCTTTCACCAAACTTCCCATTACAAACTGAGGAACTTCTTCCATTGCTTGACATCCTTGCAAATAAGGTTAAGGCAATTCGTCGTTTAAGAGAGCTGCTTACAACCAAACTTCCAATGGGAACCTTTCCTGTGAAGGTTGCTATCCCAGTGGTTCCCACCATCAGAGTACTGGTTACATTCACAAAGTTCGAAGAATTACAACCACTCGATGAATTCACAACGCCTCCTTCAAGTCCTACAGCTACTGGAAGAGAAAGTCCAGCAGGAACACAGCCGTCGAGTTCATCCTGGTTTCAGTGGATAAAAGCTCCTTACCACCGCCCTAGTTCATCGGGTGGTGGATCTAGCAGTAGGATAGAGAACATTCAGGACCCATTTGTCATTCCTCCCGATTATACATGGATTTCAGCTGAAGCAAAGAAAAAGAAAATGCAGGAGAAGAACAAATCAAAGAAGGCAAAAACTCAGAATCGT
>gnl_Medtr_Mt4.0v1_Medtr2g023450.1
ATGACGAAAGGAAACCCTCAAACGACATCGTTTCGCCGTGAACTCAAACCAGAACAATATTTACACAGTCCAGTTCATTACGCCGTCGCAATCGGAAACCATTCAACACTTTCTAGAATCATCTCCACCGTTCCGCGTTTACCCGACCCGACTCAAATCCATACGGAATCCGATTCACTCTCTCAAGAGAAACTCGCCGATCAAATCTCCGCTGTACTCGACCGCCGTGATGTTCCATTACGTGAAACGCCACTCCATCTCGCTGTTCGTCTTAACGACGTCTCCGCCGCAAAACTCCTTGCCTCTGCCGGTGCTGATGTCTCACTTCATAATGCTGCTGGATGGAATCCTCTTCAGGAAGCTTTATGTCGACGTGCAACGGAAATTGCTACAATTCTTGTTCGTCATCATCATCGTTCAGCTTGGGCGAAGTGGCGCCGGAGATTACCGCGTCTTGTTGCTGTTCTTCGTCGTATGCGTGATTTCTACATGGAGATCTCGTTTCATTTTGAGAGCTCTGTTATTCCGTTCGTCGGAAAAATTGCTCCGTCGGATACGTATAAAATCTGGAAACGCGATGGTAATCTACGCGCCGATACTTCCTTAGCTGGATTCGACGGTCTCAAGATCCAACGAGCTGATCAGAGTTTTCTCTTCCTCGGAGACGGCGACATCACACACGCAGTCCCCTCCGGTTCCTTATTAGTCCTCAACCGCGACGATCGGAAAATTTTCGATGCTTTTGAAAACGCCGGTGCTCCGATGAGTGATGCAGACGTTGCTGGATTCTGTTCGCAAACAAGTGTGTATCGTCCGGGAATGGACGTTACGAAGGCTGAACTTGTTGGAAGAACGAATTGGAGAAAGCAAGAGAAAACTGAGAATGTTGGTGAATGGAAGGCTAAGGTGTATGAAGTTCAAAACGTGCTTTTCAGTTTTAAGTCTCGGAAAGTCTCCACCGGAGAATCAGGTGGTGAGCAAGTTATACCATTGGAATTGGATGAAGACGAAGACGGTTTTCTGGTAGCGGAGAATCCAAGTTTTGGAATGCCAATGGAAAATGACAAAAGAAGACACAGTAGTTTCGTTCGAGAAGATAGAGAGTGGGTCCCAATGGGAAGAAAAAGTGTGGACATGCCACCTTCAGCTATGATGCAACCAGCTAGAAAATCTTCTGCAACGGTTAGATTGGCACAACCACTTCCTCCGCCGGCGAAGGAGAAAGAGTATATGAAAAGTTTACGGCCGTCGGTGTGGTTGACGGAGCAGTTTCCGTTGAAGACGGAGGAGTTATTGCCGTTGCTTGATATTTTGGCGAATAAGGTGAAAGCTGTGAGGAGGATGAGAGATTTGCTCACGACGAAGTTCCCGGCGGGGAGTTTTCCGGTTAAGGTAGCAATCCCGGTGGTCCCTACAGTAAGGGTGGTGATCACGTTCACAAAGTTCGTTGAGCTACAACCTGTTGAGAAATTCTATACACCATTTTCAAGTCCAAGGCATTTGATAGCTACAGATAATGATGATGAACAACCAAATCCAGAAAACCGTTACTCTTCTTTTACATCTTCATGGTTAAGAAGAAACAATAGTCAATCTGGAAGTTCAAGGAGTAAGCAGCAACAAAAAAGCTCTTCTGGGCCATTGGATTTGGATCCATTTGTTATTCCTGAGGGATATATTTGGAGTAATAGTGGAGATGATAAGTCAAAGAAATTGAACAAGTCCAAGTCTATGAGAAAATCCAAG
>gnl_Medtr_Mt4.0v1_Medtr7g115580.2
ATGGAAGTAAATGGAGTTGTACATGATAACGGTGTAGGAGCTGCGAAAAGGGAAAAGAGAGAGGTAGGAGATAAATCCATGGAGGATTTGACTAAATACACACACAGTCCTGCTCACTTGGCAGTTGCAAGACGTGACCATGCTGCTCTTAGGCGCATTGTTACTGGTTTGCCTCAGCTTGCTAAGGCTGGTGAGGTTAAAAATGAAGCTGAGTCTCTTGCTGCTGAACTTCGAGCTGATGAGGTATCGTCTGTTATTGATCGTCGTGATGTTCCTGGTAGGGAGACACCACTTCACCTTGCGGTGCGTCTTAGGGATCATGTCTCTGCTGAGATATTGATGGCTGCTGGTGCGGATTGGAGTTTACAGAATGAGCATGGTTGGAGTGCTCTCCAAGAGGCGGTTTGCACTAGAGAGGAAGCTATTGCCATGATTATTGCACGCCACTATCAACCGCTAGCTTGGGCTAAATGGTGTCGTAGACTTCCCCGCATTGTTGCTTCGGCTACCCGTATTCGTGATTTTTATATGGAGATAACTTTTCATTTTGAAAGCTCTGTAATTCCATTTATTGGACGTATAGCCCCTTCTGATACTTATCGAATATGGAAGCGTGGTTCTAATCTCCGTGCTGATATGACCCTTGCTGGTTTTGATGGTTTGCGCATCCAACGGTCAGACCAAACATTTTTGTTCCTTGGAGAGGGTTATACTTCAGAGGACGGTAATTTAACTCTGCCACATGGTTCTTTGCTTGCTCTTTCTCATAAGGAGAAGGAAGTTACTAATGCCTTGGAAGGGGCTGGTACACAACCAACAGAAGCTGAAGTTGCCCATGAAGTCTCCTTGATGTCTCAGACAAATATGTACAGACCAGGTATTGATGTTACTCAGGCTGAGCTTATTCCTCATTTATCTTGGAGGCGTCAAGAGAAGACGGAGATGGTTGGGAATTGGAAAGCAAAAGTTTATGACATGCTTAATGTGATGGTGAGTGTGAAATCAAGACGAGTTCCAGGTGCTATGACAGATGAAGAGCTCTTTGCTGTGGAGGATGGAGAAAGTATGATAAATGGGGAAAACAATGAAGAGTACGATGATGTACTGACTGCCGAGGAAAGAATGCAATTAGATTCTGCACTAAGAATGGGGAACTCTGACGCTGCTTGTGAAGATGAAGAGCATGGGGTTGATGGTCAAGAAAATGGTTCATCAGCTTCCAATGAGAATTCTGAAGCCAATGGTGTGGTTAAAGAGAAGAAGAGCTGGTTTGGTTGGAACAAGAAAAGTTTGAAAAGCAACAGTGATGATCCTCCAGAGGATTTAAAAACATCAAAGAAAACTTCAAGGTTTGGCCCAGAAGGTAGCAACCAGAGATTGGCTGATCAAAAGATAGCATCCGAGTTTCTGAAGGATGATAGTGGAGACACCAAGAAGGGAAAGGATAAAAACATTAAAAAGAAGAAGAAGAAAGGAGCAGTTAGTGAGACTAAGACCGAGAGTGAGTATAAAAAGGGTTTAAGACCTGTCTTGTGGTTGACACCTGACTTCCCATTGAAAACCGACGAGCTTCTGCCTCTACTTGACATCTTAGCAAATAAGGTCAAAGCTATAAGAAGACTACGAGAGCTTTTGACAACTAAGCTTCCTCATGGAACTTTTCCTGTCAAGGTTGCTATCCCCATAGTTCCTACTATCAGGGTGCTTGTCACTTTTACAAAATTTGAGGAGCTTCAGCCAATAGAGGAGTTTTCAACACCACTTTCCAGCCCTGCACATTTTCAGGATGCCAAATCCAAGGAATCAGAGGGGTCCGCATCATGGATTTCGTGGATGAAAGGAGGCCGTGGGGGGCAGTCCAGCGACTCCGACAGTCACAGATATAAGGATGAAGCTGATCCTTTCAGCATACCTGCAGACTACAAATGGGTGGACGCCAATGAAAAGAAACGCCGAATGAAGGCAAAGAAAGCTAAAAGTAAGAAACATAAGAAGCCGCCAGTGGCTAAATCTGGAGATGGAGTGCATCGCAGCACCGAGGACATAGAAGAA
>gnl_Medtr_Mt4.0v1_Medtr1g080310.1
ATGGAAGATATATCCAAATACAAGCACAGTCCTGCACACGTGGCTGTCTTAAACCGCGACCACGCCTCCCTCCGTCGTCTCATCTCCACCATCCCCACCCTTCCTAAACCCGGCGAAGTTACCACCGAATCCGAATCTCTCTCCGCCGAGATTCAAGCCGATCAAATCTCCTCCGTCATCGACCGCCGCGATGTTCCCGGTCGAGAAACTCCTCTCCATCTTACCGTCCGTTTAAGGGATCCAATTGCCGCTGAGATTCTTATGTCCGCCGGCGCTGATTGGAGTCTTCAAAACGAACAAGGCTGGAGTTCTCTTCAAGAAGCGGTTTGTAATCGTGAAGAATCAATCGCGCTTGTTATCGCGCGATATTATCAACCTCTTGCTTGGTCGAAATGGTGCAGGAGATTGCCACGTGTTATAGGTTCTGCTTCACGGATTCGTGATTTTTATATGGAGATTTCTTTCCATTTTGAGAGTTCTGTTATTCCTTTTATAGGTAGAATTGCTCCTTCTGATACTTACCGTATTTGGAAACGTGGTGCAAATCTTCGCGCTGATATGACTTTAGCTGGTTTCGATGGGTTTCGAATTCAGCGTTCCGATCAGAGTTTTTTGTTTCTCGGCGAGGGTTATGCTTCGGAGGATGGTAATGTGAGTTTACCGCGTGGTTCTTTGATTGCTCTTGCTCATAAGGAGAAGGAAATTACGAATGCTTTGGAAGGAGCTGGTACACAGCCGACGGAAAGTGAAATTGCGAATGAAGTTTCGATGATGTTTCAGACGAATATGTATCGGCCAGGGATTGATGTTACTCAGGCTGAGCTTGTTCCGAATTTGAATTGGAGGCGTCAGGAGAAGACGGAAGTTGTTGGGGATTGGAAGGCGAAGGTTTATGATATGCTCAATGTTATGGTGAGTGTGAAATCGAGACGGGTTCCTGGTGCTTTGAATGATGAAGAGGTTTTTGCGAATGGAGAGGATTATGATGATGTGTTGACTGCTGAGGAGAGAGTTCAATTGGATTCGGCATTGAGGATGGGGAACTCAGACGGTGTTTGTCAGGACGAGGAACCTGGAGCAGGAGGAGGAGGATTTGATGGTCGCGGAAATTTGTATGAAAATTGTGAAGTTAACGGCGTGGTTAAAGAGAAGAAGGGTTGGTTTGGATGGAACAAAAATCCAAACCAGAGATCGAGCGATCAGCAAAAGCTACAGCCTGAGTTTCCGAATGATGATCATGGGGAAATGAAATCAAAGAAAGGAAAGGATCAAAACTTGAAAAAGAAAAAGAAGAAAGGAGCGAGTAACGAGTCTAAGAGTGAGAGTGAGTTCAAAAAGGGTGTAAGACCTGTCTTGTGGTTGACACAAGACTTTCCTTTGAAAACAGATGAGCTTCTGCCCTTACTTGACATCTTAGCTAACAAGGTGAAGGCTATTAGGAGACTCAGAGAACTTCTGACAACTAAACTTCCTCCAGGAACCTTTCCTGTGAAGGTAGCTATTCCTATAGTCCCTACTATAAGGGTAATTGTCACTTTTACAAAATTTGAGGAGCTTCAGACACCGGAGGAGTTTTCAACTCCACTCTCTAGCCCTGTCAGTTTCCAGGATGCCAAATACAAGGAATCAGAAGGGTCGACATCGTGGGTTTCATGGATGAAAGGAAGTCGTGGTATGCCATCTAGTGACTCTGATAGTCATATTCACAGTCACAGATATAAGGATGAAGTAGACCCTTTCATTATTCCTTCAGACTACAAATGGGTGGATGCAAATGAGAGGAAACGCCGTATGAAGGCAAAAAGAGCCAAAATTAAGAAAAATAAGAAGCAGACTGTTGCTAAAGGAAGAGATGGAGCGCATCAGGGGAGTGATGATTTCGGAGAATTATAC
>gnl_Medtr_Mt4.0v1_Medtr1g046580.1
ATGGCAGGGATTGATGTTGCAAAGTTTGGTCATAGTCCTGTTCATAAGGCTGTGATTTTGAAGGATTATGGTGAGCTTAAGAGGATACTTGGGGGTTTACCTAAGCTGTGTAATGTGGGTGAGATTCGTACGGAAGCGGTTTCAATTTTAGAGGAAGAGAAGGCTGATGCAATCTCTGCTGTGATTGATAGGCGTGATGTGCCGAATCGTGATACTCCTCTTCACTTGGCTGTTAAATTAGGGGATGAAGCGGCTGCTGAAATGCTTATGGTTGTTGGTGCTGATTGGAGTTTGCAGAATGAACAAGGGTGGAGTGCTCTTCAAGAAGCTATTTGCAGTCGAGAAGAGCGTATTGCCAAGATCATAATTAAGCATTATCAGCCTCTGGCTTGGGCGAAATGGTGTAGAAGGTTGCCTCGTTTGGTAGCGACGATGCGGAGGATGAGAGACTTTTATATGGAGATAAATTTCAATTTCGAGAGTTCTGTTATACCTTTCATTTCAAGGATTGCACCTTCAGACACTTACAAGATTTGGAAAAGGGGTGCGAATCTAAGGGCTGACATGACTTTGGCTGGTTTCGATGGTTTTAGAATTCAGAGATCAGATCAAAGTGTTCTTTTTCTTGGTGATGGTTCAGAGGATGGGAAAGTCCAGCCGGGATCACTCTGCATGATCTCACACAAGGAAAAGGAGGTACTTAATGCTCTAGACGATGCTGCCTTTGCGGCAAATGATGAAGAAGTTCAGCAAGAAGTGGCTGCAATGTCTAAAACAAATATATTTAGGCCTGGTATTGATGTTACTCAAGCAGTTCTTTTGCCTCAGTTAACTTGGAGGCGCCAGGAGAAAACAGAAATGGTAGGATCTTGGAAAGCTAAGGTGTATGATATGCACAATGTTGTTGTAAGTATAAAATCTAGAGGAGTTCCTGGAGCTATGACAGATGATGAGTTATTCTCGTCCTGCAATGGAAATGAAACCGAGAGTGAAGAACTTAACGATATTTTGACCGAAGATGAAAGAAGGCAATTGGAGGATGCACTTAAGCTGGATTCGTCAGACCTGAACAATGATAGTGATGAGGGGATCATTGCTCATCGTCCAAGCTTTAGAGACATTCCTATTGAAGATGCTAACGGTAGCAATAGTGGAGAAAATAAGCTGGAAAAGAAAGGATGGTTTGGTGGATGGAGAAAAAAAGATTATAAACATGAAGCATCGTCAAAGAAGATTACGCCACCAAGAAGTTCTCTTTGCGTAGAAGAAAAGGTGAGCGATTTATTGGGAGATTCTCCCTCAAGTTATCAGATTAAGCCAGGTAGACATTCTGTTGAGGTCGTTGCGAGGGGTGATGAGCAGCGGAGGAAAAAAGATGCCAAAGCTTCTTCTGTAAATTCTGATAGCAGCAGAAGTCGTCATAAGGATGGAAGTCGTGAAAATGAATATAAGAAAGGGTTGAGGCCTATTCTTTGGCTTTCGCCAAACTTTCCATTAAAAATTGAAGAACTCTTGCCATTGCTTGACATTGTTGCAAACAAAGTTAAAGCAATTCGTCGATTAAGAGAATTACTTACAACAAAACTTCCAATGGGAACTTTTCCTGTTAAGGTTGCCATTCCGGTGGTTCCCACCATCAGAGTACTGGTCACTTTTACAAAGTTTGAAGAACTTCAGCCATTAGATGAATTCGCAACACCGCCGACAAGTCCATCCATGTCAGGCGAAGAGAGCCCTGCAGCGACAAATTTCTCGGCTTCATCTTGGTTTCAGTGGATAAAGGCTCCATACCGCCCTAGTTCATCTGCGGCAGGTTCCAGCAGTAGTAGGATAGAAAATATTCCAGACCCGTTCGCAATTCCACCAGATTATACTTGGGTCACTGCTGAAGAAAAGAAGAAAAAGATGCAAGAGAAGAACAAATCAAAGAAAGGGAAAAGTCATAAACAA
>gnl_Medtr_Mt4.0v1_Medtr1g046930.1
ATGGCAGGCATTAATGTGGCAGCATTTGCTCATAGTCCTATACACAAAGCCATAATATTGAAGGATTATGCTAATCTTAAGGAGATACTTGGAGGGTTACCAAAACTTAGTAATCCGTATGAAATAAAAACCGAGGCTGCATCGATAGCTGAAGATGAAAAAGCGGCTGCGATTTCTGCGGTGGTAGATAGAAGAGATGTGTTAAATGGCGACACACCTCTTCACTTGTCTGTAAAACTCGGTGATGTTGACGCGGCTGAAATGCTCATGGCTGCTGGTGCCAATATTAGATTGAAAAACAATGAAGGCTGGAGTGCTCTCAGACAAGCTGTCATAAACAAACAGGATAAAATAGGATTGATTATGATCAAGTATTCTTATAACGAAATGGACGAAAAATGGTTCCGAAGGTTTCCTCGTTATTTCGGGACAATGAGAAGGATGAGAGATTTTTATATGGAGATAACATTCCATTTTGAGAGTTCTGTTATACCTTTTATCTCGAGGATTGCGCCTTCGGATACTTATAAAATTTGGAAAAGAGGTGCTAATATGAGAGCTGATATGACTTTGGCTGGTTTTGATGGTTTGAGAATCAAAAGATCTGATCAAAGTGTTCTTTTTCTTGGCGATGATTCAGATGATGAGAGAATACACCCGGGATTTATGTGTTTGATTTCACATGAGAAAAAAGAAGTTGTTGTTCCTTATTTAACTAGACCTTCAAAACCAGATGAAAAAGAAATGAAACAATATTTGGCGAAAAAATCAACCGAAGCTAAAGTTGTTAGGGTTGGAATTGATGTGAGTCAAGCACTTCTTGTTCCTCAAATAACATGGAGGAGAAAAGAGAAAAAAGAAAGTGTAGGGCCATGGAAAAGTAAGGTTTATGATATGCAAAATGTGGTTTTCTCTGTTAAGTCCAAAAAGGTTCCTGGTGTTCAAGCTCAGGCGAAGTTACCTGCCAAAGAGAATCCGAAGAAGGAGAATGAAAAGCTTGATGATATTTTGACCGATGAAGAAAGAAAGCAATTAGAAGCTGAAATGAATTTTACAGAAGAAAATTATGGTCAAAATAAAAAAGAGGCTAAGAAAGGAAAGAAAGGGAAGTCTAGTGGACATAAAGAAAAGGATCATCATTATCACAAAGGGAAAAGTACCAAAATTAATGGTTCCAATTCTGCTAGCAGTAGTGGTAGTCACAAGGAGGAAAATGGTGAGAGTGAATTTAAAAGAGGGGTGATGCCGGTACTTTGGCTTTCTCCAAACTTTCCGTTAAAAATTGAAGAGTTTTTACCTTTACTCGACATTCTTGCGGAAAAAGTTAAAGCTGTTCGTCGTGTTAGAGAACTCCTTACAACAAAACTTCCAAAGGAAACTTTTCCTGTCAAGATTGCAATCCCTGTGGTGTCAACAGTTAGAGTATTTGTTACATTTACAAAGTTTGAAGAACTACCAAAAGTAGATGAATTTGAATCAGCTCCATCAAGTCCTACTTCTGCTGACTTTGAAAATGCATCCGAAGAAGCCTCATCATCGTCGTCGTCGTCATGGTTTCAGTGGATAAGAACTCCTTCTCAGTCCAATTTATCTGCTGCTGAAAACTTCAGTAAAGCACAAGACCTATTTACAATTCCCTCTGAATATAAATGGGTTACTATTGATTCAAAGATAGAAAAGAACAAGAAGAAGGAAACAAAGTCA
>gnl_Mimgu_v2.0_Migut.F00797.1
ATGGAGGATTTGTCACTGTATACGCACAGTCCTGCCCATTTGGCGGTGCTACGGCGCGACTATGTGACACTGAAACGGGTAGTAGCAGCACTGCCTCGCCTGCCAAAGGCAGGCGAGGTGAATACCGAGGCCGAGTCTTTGTCTGCTGAAGAGAATGCAGATGCTGTGTCTGCAATGATCGACAGGCGGGATGTTCCAGGCAGGGAAACTCCTCTGCACCTCGCAGTGCGTCTGCACGATGCAATTTCTGCCGAGATTTTAATGGCAGCTGGTGCCGATTGGAGTCTTCAGAACGAGAATGGATGGAGTGCGCTTCAAGAGGCAGTTTGTACAAGGGAAGAGAATATAGCCATGATCATTGCCCGGCACTACCAGCCTCTCGCATGGGCTAAATGGTGCCGGAGGCTTCCCAGGATTGTGGCATCAGCATCTCGAATCCGAGACTTTTACATGGAGATAACTTTCCACTTTGAGAGCACGGTTATACCGTTCATCGGCAGAATCGCCCCTTCGGATACTTACCGTATATGGAAACGCGGTTCGAATCTCCGTGCAGATATGACGCTTGCGGGCTTTGATGGATTTCGTATCCAGCGTTCGGATCAAACTTTTCTCTTCCTTGGAGAGGGTCACTCCGCCGAGGGTGGGAATATATCTTTGCCACCTGGATCTTTGATTGTGCTCTCTCACAAGGAGAAAGAGATCACAAATGCTCTGGAAGGAGCTGGCGTTCAACCATCTGAGGCTGAAGTGGCGCACGAAGTGACTTTGATGTCTCAAACTAATATGTACAGACCGGGAATCGATGTTACTCAGGCTGAGCTTGTTCCCCATTTGAATTGGAGAAGACAGGAAAGGACTGAAATGGTTGGATCTTGGAAGGCGAAGGTGTTTGATATGCTTCATGTCCAGGTGAGTGTGAAGTCAAGGAGAGTTCCTGGTGCTATGACTGATGAGGAGCTTTTTTCGGTTAACGATGATGATAGATTGGCTAATGGGGGTGAAAATGACGAGTACGATGATGTGTTGACAGCTGAGGAACGATCGCAGTTAGACTCTGCGCTTCGTATGGGGGATGGTTTTGCTGAGGAGGAAGACGGTGAGGTGCAGGATTGCCACGAGAATTTGGATTCGGGTTCGTTCGAAAGCTGTGAATCCAATGGTGGTGCTACTAACAAAGAGAAGAAGAGTTGGTTTGGTTGGAACAAGAAGAGTTCCAAGAACATGGGAGACGACCCTGAGGATTCTAAACTTTTGAAGAAGTTCTCGAAGTTGGCGCCTGATGATAGTAAGCAGAAGTCGAACGACAGTCGTAGATTGTCATCTGAGTTTCCTAAGGAGGATGCGGGGGACCTTAAAAAGTCGAAAGATAAAAATAGCAAGAAGAAAAAGAAGAAAGGGGTCAGTGTTGAATCGAAGAATGAAAGCGAGTACAAGAAGGGTTTGAGACCTGTTTTGTGGTTAACACCGGATTTCCCTTTGAAAACAGAAGAGCTTTTGCCTTTGCTTGACATACTTGCCAACAAGGTCAAAGCTGTCAGAAGACTGAGGGAGCTTTTGACCACGAAATTTCCACCTGGCACATTTCCCGTCAAGATTGCCATTCCGATTGTGCCAACAATACGCGTGCTCGTAACATTCACCAAATTCGAGGAGCTCCAGCCAATGGAAGAGTTCTCAACCCCTTTATCGAGCCCGGCCCATTTCCAGGATTCGAAGTCCAAGGACTCGTCAGACGGTGCCACGTCATGGATTTCATGGATGAGAGGAAGCCGTGGGGCCCAGTCCAGTGACAGCGAAGGCCGAAGCTTCCGCGACGAAGTTGACCCTTTCAACATACCAGCCGATTACACGTGGGTCGATGCAAACGAGAAGAAACGTCGAATGAAGGCCAAGAAAGCTAAGAGCAAGAAACATAAAAAGCAGGGGGCGGCAGCCAGAAATACAGATCCTGCCCCTGTGATCGAG
>gnl_Mimgu_v2.0_Migut.G00634.1
ATGTCATCTGTTGATGTATCAAAGTACGAGCATAGTCCTGTCCATAAGGCAATAATCTTGAAGGATTATGCTGGACTTAGGAAAATTATTGCAGGCCTTCCCCGACTGTGTGACCCATCCGAGATTCACACAGAGTCAGTTTCTCTTGCAGAAGAAGCTAAAGCTGACATCATAGCTGCTGCAATTGATCGACGTGATGTACCGGAAAGAAATACGCCGCTTCATTTGGCTGTCAAATTCGGCGATGAAACTTCGACAGAGATGCTCATGCTTGCTGGCGCAGATTGGAGCTTGCAGAACGAACAGGGATGGAGCGCTTTACAGGAAGCAATATGCAATAGGGAAGAAGGGATTGCTAAAATTATAGTCAGGCATTACCAGCCTTTAGCTTGGGCGAAATGGTGCAGAAGGCTACCTCGGTTGATTCAAACGATGAGAAGGATGAGGGATTTTTACATGGAGATCACGTTCCACTTTGAGAGTTCGGTTATCCCTTTCATTTCAAGAATTGCTCCTTCAGATACTTACAAAATCTGGAAGAGGGGCGCTAATCTGAGGGCGGATATGACTCTGGCGGGTTTCGACGGTTTAAGGATACAGCGTTCGGACCAGACTGTTTTGTTCCTAGGCGATGGGTCTGAGGATGGTCAAGTTCCTCCAGGTTCACTCTGTATGATATCGCATAAAGATAAGGAGGTAATGAACGCTTTGGATGGTGCCGGAGCTCCGGCGAGTGAGGCGGAGGTGCAGCACGAAGTGACTGCAATGTCTCAGACTAATATATTCAGGCCTGGCATTGATGTCACTCAAGCAGTTCTTATACCTCAAACGACGTGGAGGAAACAGGAGAAAACAGAGATGGTGGGCCATTGGAAAGCTAAAGTGTACGACATGCATAATGTTGTTGTGAGTATTAAATCGAGGCGGGTCCCGGGTGCCATGACGGATGATGAGCTTTTCAGCTCGACCAATGAAAATGAAGGAGACAATGAGTTCGACGATATTTTGACAGAGGAAGAGAGAAGGCAGCTCGAGGTTGCTCTTAAAATGGACGCCTCGGATAATGGCAATGAAAACGGTGACGGGATTATTGCGCACCGACACAGTTGTTACGACCACAGGGATATTCCCATTGAGGAGATTGATGGTTGTAGAAATGGAGAAGCTAGGCACGAAAAGAAAGGGTGGTTCAATGGATGGAGGAGAAAGGAAAATAAACAAGAGAACGAGAGAAGAATTGCTCCACCGAGGGGTTCTTTGTGTGTGGAGGAGAAAGTTAGTAATCTTCTAGAAGATTCTCCTAGTACTCAGAATAGTACAGGTAGGCACTCTGTTGAGGTGGTTGTGAAAAGGGATGAGCATCGGAGAGGAAGAGAGGTTAAAGGTCCTTCTTTGACGCATATTGATAGTGGGAATCGAAGAAAGGATGTAAATAAGGAGAATGAATATAAGAAAGGTTTAAGGCCGATTCTGTGGCTTTCTCCAGATTTTCCGTTGGGTACAGAAGAACTTCTTCCTTTGCTCGACATTTTAGCGAATAAAGTTAAAGCTATACGACGATTAAGAGAGTTGTTCACTACAAAACTACCCAAGGGGACGTTTCCTGTCAAGCTGGCAATTCCGGTGGTTCCGACTATAAGGGTGATGGTCACATTCACAAAGTTCGAAGAGTTGCAACCACTAGACGAGTTCTCAACACCCCCTTCAAGCCCAACTGCTTATAGCAAAGATAGTCCGTTGATCCAGTCTTCAACTTCATCTTGGTTCCAGTGGATAAAAGCTCCTTATCAACGAACCGGTTCGTCTTCGAACGGGTCAAGCAGCCGGATCGAGAATATCCAGGACCCGTTTGCGATTCCTTCAGATTATTCATGGATAACTGCCGAAGCAAAGAAGAAAAAGATGCAAGAAAAGAGCAAATCCAAGAAAGCCAAAAGTCAGAAG
>gnl_Mimgu_v2.0_Migut.M01326.1
ATGTCCAAGTCTTCAGCATTTTCGTCCTCGAAGACGGCCGCCGTTATCCGCCCTCTAGATTACGCCGCCAGCCCCTTCCACTACGCCGTCGCCTCAGGCAACCACGTCACCCTCAACAAACTCCTCTCTGCCCTGCCCAAACTGCCCGATCCAACCCGAATTCTCACCGAGTCCGAATCTCTTTCCCAGGAACACCTCGCTGAACAAATCTCCGCCGCCCTCGACAACCGCGATAACCCACTCAGAGAAACCCCACTACACCTAGCCGTCCGCCTCGGAGATGCTGCCGCAGTTCGCGCACTCGTCGCCGCCGGAGCCAACATTACACTTCAGAACGCCGCTGGATGGAACCCGCTGCAGGAGGCCCTCCTCCGGCGATGTCCGGAGATCGTCTCCCCCCTCGTCCAGCACCACCACATCGACGCCTGGCACAAGTGGCGCCGGCGACTCCCCCGCCTCGTCGCCGCCCTCCGTCGGATGCGCGATTTCTACATGGAGATTACCTTCCACTTCGAGAGCTGCATCGTCCCGTTCCGCGACGGAAACCTGCGGGCGGACACCTCATTCGCCGGGTACGACGGCCTGAAAGTCCAGCGTGCCAACCAGAGCATTCTCTTCCTAAACGAATTCGATTGCGCAAACAACAACAACATCGACATACCCCATGGCTCCCTCCTCATCCTCAACCACGACGAGGAGAGATACTACGACGTGTTTGAGAACGCCGGAAATCCATTGTCGAACACCGACCTTTCAATTCTCTGCAACCAAACCAAGGTCTATCGTCCAGGAATGGACGTCACCAAAGCCGAATTGGTCGGCCGCACAAATTGGAGACGCCAGGAGAAAAAGGAGAGCGTGGGGAATTGGAAAGCTAGGGTTTACGAAATGCACAATGTCACGTTCACCTTCAGATCGCGTAAAGTTAACGCCGCCGAGAACAGGGAGGATCCGTTCTCGCCGACGTGCGTCTTGCCGTTGGAGATCGACGAAGATTCCGACGAGGATTTCATCGTGGCGGAGAATCCACGATTCAGCGTCTCCAACGACAGGCAGCGCCGGCACAGCAGCTTCGTGAGAGGGGATCGGGAGTTCGTGACGGTTTCCCGGAAGAGCGTGGATATAATTCCGATCGACTCCAGGAGAGCCGCTCCGCCGTCTGCGGCGGAGAGATTTGTCGCGCCGCCGCTAACGAAAGAGAAGGAATACGCCAAAAGTCTACGGCCGGTGGTCTGGCTGACGGAGCAGTTTCCGCTGAAGACGGAGGAGTTGCTGCCGTTACTTGATATCTTGGCGAATAAAGTTAAGGCCGTCAAGCGCATGCGTGAGCTTCTGACGGCGACGTTGCCCCCCGGTACATTCCCCGTTAAGGTGAGGTCAAAATCG
>gnl_Musac_v1_GSMUA_Achr4T26640_001
ATGGCTGGCGTGGATCCGACCAAGTACGCGCACAGCCCGGCGCACAAGGCCGTGCTCGCCCGCGACTACGCCGGCCTCAAGTGCGTGCTCGCGGCGCTGCCGCGCCTGGCGGAGCCCTTGTCGATCGTCACCGAGGCGGCGGCGGTCGCGGAGGAGGAGAAGGCGGACGCCATCTCCGCGGTCATCGACCGCCGCGACGTCCCCGGTCGGGAGACGCCGCTCCACCTCGCGGTACGCCTCGGCGACGCCGCCGCTGTCGAGATGCTCATGGCCGCCGGCGTCGACTGGAGCCTCCAGAACGAGCAGGGGTGGAGCGCGCTCCAAGAGGCCATCTGCTTCCGAGAGGAGAACCTCGCCAAGATCATCGTCCGCCACTACCAGCCCCTCGCCTGGGCCAAGTGGTGCCGCCGGCTGCCGCGGCTCGTCGCCACCATGCGCCGGATGCGGGACTTCTACATGGAGATCACCTTCCACTTCGAGAGCTCGGTGATACCCTTCATCTCCAGAATCGCCCCCTCCGACACCTACAAGATCTGGAAGCGGGGGTCCAACCTGCGTGCCGACATGACTCTGGCCGGGTTCGACGGCTTCCGGATTCAGCGCTCCGACCAGAGTGTCCTCTTCCTCGGGGATGGATCGGAGGACGGGAAGGTGTCACCGGGATCCCTGTGCATGATCTCCCACAAGGACAAGGAAGTGATGAACGCTTTGGACGGAGCGGGCACGCCGGCCACCGAGGCGGAAGTCCAGCAAGAAGTTGCCGCGATGTCCCAGACGAACATCTTCCGACCGGGAATCGACGTCACGCAGGCAGTGCTACTTCCTCAGTTGACATGGAGGAGGCAGGAGAGGTCGGAATTGGTTGGGTCGTGGAAAGCAAAGGTGTATGACATGCATCACGTCGTTGTGAGCGTGAAGTCCCGGCAGGTGCCCGGGGCGATGACCGACGAAGAGTTCCTCTCGACCTGCAATGACAATGATACAGAGAGCGAAGGGCTCGAGGACATCTTGACGGAGGAGGAGCGGAAGCAATTGGAGAATGCCCTCAAAATGGAATCCCCTGATGAGGCCCAACATAGTAGACAGGATAGGAAAAGTTGGTTTGGTAATTGGAAAAAGAGGGGCGGTAATCACAAACAAGAAGGGCAGAAGAAAGTTGTGCCTCCAAGGAGCTCACTTTGTGTCGAGGAGAAGGTGAGTGATCTCCTTGGTGATTCTCCGTCTGGGAGGGGAAGGGACAGGGATTCCAAAAGGACAGTGACGGGTTTGGAGAATGGATACCGACGCAAAGAGAGTAGCAAAGAGAGCGAATACAAAAAAGGTCTAAGGCCTGTTCTGTGGCTCTCTTCTGATTTTCCACTTCGGACAGAAGAGCTACTGCCACTTCTTGATATTCTTGCAAACAAGGTTAAGGCAATTCGTCGTCTGAGGGATCTACTTACGACGAAGCTCCCTGCTGGAGCATTTCCGGTGAAGGTCGCCATTCCAGTTGTTCCTACCATCCGGGTCCTGGTTACTTTCACCAAGTTCGAAGAATTGCAGCCACTGGAAGAGTTCTCAACACCTCCTTCTAGCCCTGAGAGCAACTCCCCTGAAACACTGCAATCAAGCTCCTGGATTCAATGGATAAAGGCACCCTATCGACAAGGTTACTCTGCAACATCAGGACCGAGTAGCCGTGTAGAAGACATACAAGACCCATTTGTGATTCCTCCTGATTATATTTGGACTACTCCTGAGGCAAAAAAGAAGAAGATACAGGAAAACAAGAGCAAGTCCAAGAAGGGAAAGGGACAGAACCAG
>gnl_Musac_v1_GSMUA_Achr2T13940_001
ATGGAGGAAGAGAGGGTGAGGATCGAGGAGTACGCGCACAGCCCGGCGCACTACGCTGTGGCGCTGGGCGACTCGGCTGCCGTGAGCCGCCTCATCGCGTCGCTCCCCCGGCTCGCCCACCCGACCGAGGTGGCCACCGAGTCCGACTCGGCGCGCGAGGAGCGTCTCGCTGCGGAGATCGCCGCCGTACTCGACCGCCGTGACGTTCCCCGCCGCGACACCCCGCTCCACCTCGCTGTCCGCCTCGACCGCGCTGCCGCCGTCGCCGCGTTTACGGCCGCCGGCGCAGACCCGTCCCTCCAGAACGCCGCCGGATGGACCCCGCTCCAGGAGGCGCTCTGCCTCCGGCGCCGCCGCCTCGCGCTGCTGCTCCTCCGCCACCACCGCCGCTCCGCCTGGGCCAAGTTCCGCCGCCGCCTCCCGCCGCTCCTCGCGGCACTCCGCCGCGTCCCGGACTTCTACCTCGAGCTCGCCTTCCACTTCGAGAGCCCCCTCCTCCCCTTCCTCCCCCGCGCCGCCCCCTCCGACACCTACCGCATCTGGAAGCGCGGCGCCGACCTCCGCGCCGACACCTCCCTCGCCGGCTTCGACGGCCTCCGCGTCCGCCGGTCCGACCAGTCGTTTCTCTTCCTCGGCTCCGGCGCCGGCGCTGCCGCTCCCCCGGGCTCCCTCCTCGTCCTTCACCGCGGCAGGAGGGAGGTGCGTGACGCGTTCGAGGGCGCCGACGCGGCGGCGCCGGCAGCTGACGAGGCCGACATTGTTTCCGACGCCAGCGCCTATCGCCCGGGCCTCGACATCACCGCAGCACAGCTGGTCGGTCGGACCAACTGGCGGCGGCGAGAGAAGACCGAGATGGTCGGGGAATGGAAGGCCAGGGTCTACGAGGTCCACAACGTGGTCTTCAGCTTTAAGACGATGAGGGCCGCTGCTGAAGAGGAGGATGAGGACGATGACGATGGCGAGAAGCTCGTGGAAGAACTGGGGGGTATGGCGAGGAGGAGGAGTGTAGATGTACGACCACGGGAGGAGCACAAGGACTGGGTGAGGTTGGGGAGGGTAAGAGCCGGTAGAAGGAAGGAGAAGGAGATGGTGAAGAGCCTGCGACCTGTCGTGTGGCTCACGGAGGACTTCCCGTTGAAGCTCGATGAGCTGATGCCGCTGCTGGATATACTGGCCAACAAGGTCAAGGCGGTGCGGCGCTTCCGGGAGTTGCTCACCACCAAGTTCCCGCCAGGAACTTTTCCGGTTAAGGTTGCAATCCCAATTGTCCCAACTGTGAGGGTTGTTGTCACTTTTACCAAGTTTGTATATCTTCAGCAACCTGAACAGTTCTTCACACCACTCTCAAGCCCAAGGCTCTTACCTGTCCCAGAAGAAGATGAAGAAACTCATAAGGCTGAGACTCACAAGAGCTCTTGGCTATGGTGGAACACCTCCGCGGCCAAAACTTCTGCTAGCCGAACAAAATCAGTGAGTTCGTCTCAAGTGGTCGACCATGTTGACCCGTTTGACATCCCGAGCGACTACGCATGGTGCCAGTTTTTGTCGTCGGATATACGAATCCTTAATGTGGCTTTTCAATTGTGTGTGATTTGTTCACTGTGCTTTTGCAGCTCATGTAGCTCTGCTGGGATAGTTTCTCTTGCAGAATTGATTTGGCTCTCCATCCATACCTGCACGGTAAGTGAATCTTCAATTGTAGTTGTTGTTCTCTCTCAC
>gnl_Musac_v1_GSMUA_Achr1T01140_001
ATGGCAGGGATGGATCCGTCCAAGTACGCGCACAGCCCAGCCCACAAGGCTGTGCTCGCGCGCGATTACGCCGGCCTCAAGCGCGTGCTCGCGGCGCTGCCCCGCCTCGCCGACCCCTCCTCCATCCGCACCGAGGCGGCGTCGTTCGCGGAGGAGGAGAAGGCCGAGGCTATCTCCGCCGTTGTCGACCGCCGCGATGTCCCCAACCGGGAGACGCCGCTCCACCTCGCCGTCCGCCTCGGCGACGCTGCCGCCGTCGAGATGCTAATGGCCGCTGGCGCGGACTATAGCCTCCAGAACGAGCAGGGGTGGAGCGCGCTCCAGGAGGCCATCTGTGCCCGCGAGGAGAACCTCGCCAAGATCATCATCCGCCATTACCAACTGCTCGCCTGGGCCAAGTGGTGCCGCCGGCTGCCGCGAGTGGTCGCCACCATGCGCCGGATGCGGGACTTCTACATGGAGATCACCTTCCACTTCGAGAGCTCCGTGATCCCCTTCATCTCCAGGATCGCCCCCTCCGACACCTACAAGATATGGAAGCGGGGCTCGAACCTGCGGGCCGACATGACGCTGGCCGGATTTGACGGCTTCCGGATTCAGCGCTCCGACCAGAGCATCCTCTTCCTCGGGGACGGATCGGAGGACGGGAAGGTGCCGCCGGGGTCCCTGTGCGTGATCTCTCACAAGGACAAGGTGGTGATGAGCGCTTTGAACGGAGCGGGCACGCCCCCCACGGAGGCGGAGGTCCAGCAAGAAGTCGCTGCGATGTCCCAGACGAACATTTTCCGGCCGGGGATTGACGTGACGCAGGCCGTGCTACTTCCGCAGCTGACGTGGAGGAGGCAGGAGAGGTCGGAAATGGTCGGGCCGTGGAAAGCGAAGGTGTACGAAATGCATCACGTGATGGTGAGCATGAAGTCCCGGCAGGTGCCGGGAGCCATGACGGACGAGGATGCGCTCAAAGTAAAATCCCCGGACATGCTCGACCAAGATGCTTGTAGTAGTAGCAGCAGTAGAAATAATGGGCAGAGGAAGGCTGTGCCTCCAAGCGTTATCCTCGTCGATTCTCCACCTGGGCATCAGAGTAGGCCCGAAAGGCGTTCGATAGAAGTCGTGAAAAGGCCTGCAACGAGCAAAGAGAGCGAGTACAGGAAAGGCTTGAGGCCTATTCTGTGGCTTTCTCCTGATTTCCCACTGCAGACGGAAGAGCTATTGCCTCTTCTCGACATTCTAGCGAACAAGGTCAAGGCAATTCGTCGACTGAGGGATCTTCTTACGACGAAGCTCCCTCCTGGAACATTTCCGGTGAAGGTTGCAATTCCAGTTGTGCCTACCATCCGTGTCCTGGTTACCTTCAGCAAGTTTGAGGAGCTACAGCCATTGGAAGAGTTCTGGACACCTCCCTCAAGCCCTGAGAGCTCACGGACCCCAGAAACACAGGCATCAAGCTCCTGGATTCAATGGATAAAGGCACCCTATCGTCAAGCTTATGCCGCCTCACCAGGGCCAGGTAACCGTGTGGAGGACGTACAAGATCCGTTTGGGATTCCACCTGATTACACTTGGACCACTGCTGAAGCCAGAAGGAAGAAGACGCAGGAGGGTACGAGCAAATCGAAGCAGGTGAAGGGCCGGAATCGG
>gnl_Musac_v1_GSMUA_Achr11T06880_001
ATGGAGGATCTCTCCAAGTACGCCCACAGTCCAGCCCACGTCGCCGTAGCACGAAGAGATCATGCAGGCCTCCGGCGGATGGTCGCGGCGCTCCCGCGCCTCCCCAAGGCTGGGGAGGTCACCACTGAGGAGGAGTCCCTCGCCGGCGAGCTCACGGCTGATGCCGTCTCCGCCGTCATCGATCGGCGTGACGTTCCGCACCGGGAAACCCCCCTCCACCTTGCTGTCCGGATGCGCGACCCCATCTCTGCGGAGATCCTCATGTCGGCTGGCGCCGATTGGTCCCTTCAGAATGAGCATGGATGGTCGGCGCTGCAGGAGGCTGTTTGCACCCGTGAGGATGCAATCGCTATGATCATCGCCCGCCACTACCAGCCCCTCGCTTGGGCCAAGTGGTGCCGCCGCCTCCCTCGCATTGTTTCTTCCATCGAGAGGATCCTGGATTTCTACATGGAGATCACCTTCCACTTCGAAAGCTCAGTGATCCCATTCATCAGCAGGATTGCACCATCTGATACTTATCGAATATGGAAGCGGGGTCCAAACCTTAGAGCTGACATGACGCTGGCCGGATTTGATGGCTTCAGAATCCAGCGTTCTGACCAGACATTCCTGTTTCTTGGTCAGGGTGCTCCGGCTGAGGATGTGCATCCACCACTGCCTCCTGGGTCTCTAATCGTGCTTGCTCACAAGGAGAAGGAGATCACAAATGCACTCGAAGGAGCTGGAGCCAAGCCCACAGAAGCAGAGGTGGCTCACGAGGTTGCTTTGATGTCTCAGACTAATATGTACAGGCCAGGTATCGACGTTACGCAAGCTGAGCTTGTTCCTCACTTGAATTGGCGACGTCAGGAGAGGGCTGAAATGGTCGGGAATTGGAAAACTAAAGTCTATGATATGCTAAATGTAATGGTGAGTGTGAAATCAAGAAGGGTTCCTGGTGCTATGACTGATGAGGAGTTATTCACCGTCGACAATGATGAAAGGATAGCCAATGGTGGGGATCTTGATGGGGAGCTTGATGATGTATTGACACCCGAGGAGAGGATGCAGTTAGATTCAGCGCTTAGGATGGATAATTCACAGGGCTTAGATGAATCTGAGGGGAATAGTGGGGCATTGGAAGGTGTTGAGAACTCTGAATCCAATGGTGTAACCAAAGAGAGGACAAGCTGGTTTGGCTGGAGCAGTAAAAGGACTTCCAAGAACACTGGAGGTGACGATGCAGATGATGTAAAGAATAAACACGTGAAGTTGTGCCCAGAGAATGGTCATCATAAATCTGAATCAGCAAAGGAGATGGGAGATATCAAGAAGGGGAAAGAAAAAGGCAGTAAGAAGAAGACCGGAAATGAGTCTAATAAACATGAAAGTGAGTTCAAGAAGGGTGTGAGACCAGTTTTGTGGTTGACTCCAGACTTCCCTTTGAAAACAGATGAGCTTCTTCCTTTACTCGATATCTTAGCAAACAAGGTCAAAGCTGTGAGGAGGCTGAGGGAACTCTTGACCACAAAGCTCCCGCAAGGCACATTTCCTGTCAAGTTAGCCATTCCCATCGTTCCTACCATTCGGGTTCTCATCACCTTTACAAAGTTTGAAGAGCTCCAGCAATCTGATGAATTTTCGACTCCACTTTCCAGCCCAACTCATTTCCAGGAAAGCAAAGCCAAAGAAACAGAGGGATCAGGTTCATGGTATTCATGGGTGAAACGAAGCCGAGGTGGGCAGTCTAGTGATAGCAGTGAAGGGCGAAGCTGCAAAGATGAGATCGATCCTTTTCATATACCCTCAGATTATACTTGGATTGATGCCACTGAAAAGAAGCGCCGGATGAAGGCCAAGAAGGGCAAGAGCAAGCGAGGTACCAACAGAAAGCAATCCACCAGAGGTTCAGAAGATCAGCAACTATTGGATGGTTTCGAA
>gnl_Musac_v1_GSMUA_Achr10T07890_001
ATGGAAGATCTCTCCAAGTACGCTCACAGCCCGGCCCACCTTGCTGTATCGCGAAGAGACCATGCAGGCCTCCGGCGGATCGTCGCCGCGCTTCCCCGTCTCCCCAAGACCGGCGACGTTACCACGGAGCAGGAGTCCCTTGCCGGCGAGCTCACAGCTGATGCCGTCTCTTCTGTTATCGATCGCCGGGACGTTCCCCATCGGGAAACCCCCCTCCACCTCGCTGTCCGGCTCCGTGACCCCACCTCTGCCGAGATCCTCATGTCGGCTGGTGCTGATTGGTCCCTTCAGAATGAGCATGGATGGTCGGCGCTCCAGGAGGCTGTTTGCAACCGGGAGGACGCAATCGCGATGATCATAGCGCGCCACTATCAGCCCCTCGCTTGGGCTAAGTGGTGCCGCCGCCTCCCTCGCATTGTTTCGTCAATCACCCGGATCCAGGATTTCTACATGGAGATTACTTTCCACTTTGAGAGCTCGGTGATCCCGTTCATCAGCAGGATTGCACCATCTGATACTTACAGAATATGGAAGCGGGGCCCAAACCTCAGAGCTGACATGACCTTGGCGGGATTTGATGGCTTCCGAATCCAACGTTCTGACCAGACATTCCTCTTCCTTGGTCAGGGTGCCCAGGGTGACAATGGGCATCCACCGCTTCCTCCTGGGTCTCTAATTGTGCTTTCTCATAAGGAGAAAGAAATCACAAATGCACTCGAAGGAGCTGGAGCCAAGCCCACAGAAGCAGAGGTGGCTCACGAGGTTGCTTTGATGTCTCAGACAAATATGTACAGGCCAGGGATTGACGTTACACAAGCTGAGCTTGTCCCTCATTTGAACTGGCGTCGACAGGAAAGGGCTGAAATGGTTGGGAATTGGAAAACCAAGGTCTATGATCTACTTAATGTAATGGTGAGTGTGAAGTCGAGAAGGGTTCCTGGTGCTATGACTGATGAGGAGTTATTCACCATTGATAATGACGAAAGAGTGGCCAATGGTGGGGATGTTGATGATGAATATGAGGGGAATGGTGCAGCATTTGAAGGTGTTGAAAACTCTGAATCCAATGGTGTTTCCAAGGAGAGAAAAAGCTGGTTTGGTTGGAGTGGTAAACGGACTTCCAAGAATAGTGGAGGTGAGGATACAGATGACACAAAAAATAAACACTTGAAGGCATGCCCAGAGAATGGACATCATAAGTCCGAAATAGCAAAGGAGACGGGGGATACTAAGAAGGGAAAAGAAAAAAGCACTAAGAAAAGGAGTGGAAATGAGTCTAACAAACATGAGAGTGAATTCAAAAAGGGTGTTAGACCAGTTCTGTGGTTGACCCCAGACTTCCCTTTGAAAACTGATGAGCTTCTTCCTTTACTTGATGTTTTAGCAAACAAGGTCAAGGCTGTGAGGAGGCTTAGGGAACTTTTGACCACAAAGCTGCCTCAAGGCACATTTCCTGTTAAGTTGGCCATTCCCATCGTTCCTACTATTCGGGTCCTCATCACCTTCACAAAATTTGAAGAGCTGCAACAATCTGATGAGTTTTCAACCCCACTCTCCAGCCCTACTTATTTCCAGGAAAGCAAAGCTAAAGAAACAGAAGCATCAGGTTCATGGTATTCATGGATGAGAGGTAGCCGAGGCGGGCAGTCCAGTGATAGCAGTGAAGGACGAAGCTGCAAAGACGAGATTGATCCATTTCGTATACCTTCAGATTATACGTGGATTGATTCCAACGAAAAGAAGCGTCGGATGAAAGCCAAGAAGGGCAAGAGCAAGCGAGGTACCAATCGAAAGCAATCCTCCAGAAGTTCGGAAGATAAGCAACTGTTGGATGGTTTCGAA
>gnl_Musac_v1_GSMUA_Achr5T13140_001
ATGGCCGGGACGGATCTGATCAAGTACGCGCACAGCCCGGCCCACAGGGCCGTGCTCGCCCGCGACTACGCCGGCCTCAAGCGCGTGCTCGCGGCGCTGCCCCGCCTCGTTGACCCATCGGCCATCCGCACGGAGGCGGCGTCCGTCGCGGAGGAGGAGAAGGCCGACGCCATCTCCGCCGTCATCGACCGCCGCGACGTCCCCAACCGAGAGACCCCGCTCCACCTCGCCGTCCGCCTCGGCGACGCCGCCGCCGTCGAGATGCTCATGGCCGCGGGCGCCGACTGGAGCCTCCAGAACGAGCAGGGCTGGAGTGCGCTCCAGGAGGCCATCTGCGCCGGCGAGGAGAACCTCGCCAAGATCATCGTCCGCCACTACCAGCCCCTTGCCTGGGCCAAGTGGTGCCGCCGGCTGCCGCGAGTGGTCGCCACCATGCGCCGGATGCGGGACTTCTACATGGAGATCACCTTCCACTTCGAGAGCTCCGTGATCCCCTTCATCTCCAGAATCGCCCCCTCCGACACTTACAAGATCTGGAAGCGGGGGTCGAACCTACGGGCCGACATGACGCTGGCCGGATTCGACGGCTTCCGGATTCAGCGCTCCGACCAGAGCATCCTCTTCCTCGGGGACGGATCGGAGGACGGGAAGGTGCCGCCCGGATCCCTGTGCATGATCTCTCACAAGGACAAGGAGGTGATGAACGCTTTGGACGGAGCGGGCACGCCGGCCACCGAGGCAGAGGTCCACCAAGAAGTCAAGGCGATGTCCCAGACGAACATCTTCCGGCCGGGGATAGACGTCACGCAAGCCGTGCTACTTCCGCAGTTGACGTGGAGGAGGCAGGAGAGGTCGGAAATGGTCGGGCCGTGGAAAGCAAAGGTTTACGATATGCATAACGTGGTGGTGAGCGTCAAGTCCAGGCGAGTGCCGGGAGCGATGACCGATGAGGAGTTATTCTCGGCCTGCAACGACAACGAGACTGAGAGCGAAGACTTCGAAGACATCTTGACGGAGGAGGAGCGGAAGCAATTGGAGAAAGCACTCAAAATGGAATCCCCTGAGGTGATCGACCAAAACAGCAAAGAGAGTGAATACAGAAAAGGTTTAAGGCCTGTTCTGTGGCTCTCTCCTGATTTTCCACTTCGGACGGAAGAGCTATTGCCGCTGCTTGATATTCTAGCGAACAAGGTCAAGGCAATTCGTCGTCTGAGGGATCTTCTTATGACAAAGCTCCCTCCTGGAGCATTTCCAGTAAAGGTTGCAATTCCAGTTGTTCCTACTATCCGCGTCCTGGTTACTTTTACCAAGTTCGAAGAATTACAGCCATTGGAAGAGTTCTCAACACCTCCCACTAGCCCTGGGAACAATAGTCCCCAAACACAGACATCATCAAGCTCCTGGATTCAATGGATAAAGGCACCATATCGTCAAAATTACTCGATCACATCAGGACCAAGTAGCCGTGTGGAGGACATACAAGACCCGTTTGTGATTCCACCTGACTATAGTTGGACTACTCCCGCAGCGAAAAGGAAGAAGATGCAGGAGAAGAGTAAGTCCAAGAAGGGAAAGGGTCAGAATCAG
>gnl_Nelnu_v1.0_NNU_021319-RA
ATGGCGAAGTCGTCGACGTCGTCGCCTTCGTCGTCGGCAATTAGAATAGAAGACTACAAGCACAGTCCCGTCCACTATGCCGTTGCACTTGGAGACCATACCACCCTCTCCCGACTCCTCTCTTCCCTTCCGTCACTGGCCGATCCCTCCCAAATTCACACCGAGTCGGACTCGCTTGCCCAGGAAAGAGTAGCCGACCAGATCTCTTCCATCCTCGACCGCCGCGACGTTCCTCATCGTGAAACCCCTCTCCACCTCGCCGTCCGTCTCAACGACTCTTTCGCCGCTCGTACCCTTGCTGCTGCCGGTGCCGATGTTTCCCTTCAGAATGCCTCTGGATGGAACCCCTTACAGGAAGCCGTGTGTCGCCGCAGCTCCGAGATCGCTCTCACTCTGCTCCGCCTCCACCACCGTTCCGCCTGGTCTAAATGGCGCCGTAGACTCCCTCGCCTCGTTGCGGTTCTTCGAAGAATGCGAGACTTTTACATGGAGATCTCCTTTCACTTCGAGAGCTCCATTGTCCCCTTCGTCGGCAAGATCGCTCCTTCGGACACTTATAAGATTTGGAAGCGTGATGGCAATCTCCGTGCCGACACTTCTCTCGCCGGATTCGACGGTTTGAAGATACAACGGGCTGATCAGAGCTTTTTGTTCCTTGGAGATGGCGACCGAGATTTTGGTGTCCCCTCTGGCTCTTTACTAGTACTCAATCGCGACGAGCGGAAGATATTCGACGCCTTCGAAAATGCTGGTACTCCAATGTCGGAGGCCGATGTTGCCGGATTCTGTTCGCAGACGAGTGTTTACCGCCCTGGCATGGACGTTACCAAGGCTGAGCTGGTAGGGAGAACGAACTGGAGAAGGCAAGAGAGAACGGAGACCGTTGGAGAGTGGAAAGCCAAGGTCTACGAGGTTCACAACGTTGTCTTCAGTTTTCGAACAAGGAAAGTCGTCGATGCAGCCGGAGATGTCGCTGGGGGAGAGCAGGTTTTGCCGCTAGAGCTCGATGAGGACACGGAAGAAGGATTTTTAGTTGCAGAAAATCCAAGCTTGGGTTTCCCAGACCGTCGACGTCACAGTAGTTTTGTTCGAGAGGACAGAGAATGGATTGCGTTCGGGAGGAAGAGCGTCGACATTCCTTCAGCAATTCCAGAGCGGCGAAGAATCCCCACGGCGGCGCCACCACCAAATAAGGAGAAAGAGTACGTGAAGAGTCTTCGTCCCTCGGTCTGGTTAACGGATCAGTTTCCGCTGAAGACGGAGGAGCTTCTGCCATTATTGGACATTCTGGCAAACAAGGTGAAAGCCGTTAGACGTCTGAGGGAGCTCTTAACTACGAAATTCCCGCCGGGGACATTTCCGGTGAAGGTTGCAATTCCGGTGGTCCCCACGGTGAGGGTGGTGATAACGTTTACAAAGTTTGTTGATCTGCAACCGATGGAACAGTTCTTCACGCCGCTGTCGAGCCCAAGGCACCTTTTACAGGTGGGAGCTGCAGAAGAGCAGCAGCAGCAAGCAGATAGCCACACATCGTCGTCATCGTGGCTACGGCGGAACATCAACGGTCAGCCGGGGAGCAAGCAGCGGTGCAGTTCAGGTGCCCAACAGACGGATCCATTTGCAATCCCAAGTGATTACTCGTGGACAAGCATCGATGACAAGAACCGCAAGTTGAAGAAATCAAAATCCATCAGGAAATCAGCCAAGCCG
>gnl_Nelnu_v1.0_NNU_023927-RA
ATGGCGGGAATAGATGTTTCTAAATATGATCATAGTCCTGTGCATAAGGCTGTAGCTACGAGGGATTACGCTGCTCTCAAGCGGATACTTGCAAGTCTCCCGCGCCTCTGCAATCCAGCTGAGATTCGGACTGAGGCGGCTTCATTTGCGGAGGAAGAGAAAGCGGATGCTATCTCTGCTGTGATTGACCGCAGGGATGTGCATAACCGAGAGACCCCACTCCACCTTGCTGTTAAACTCGGTGATGAGACTGCAACTGAGATGCTTATGGTTGCTGGAGCAGACTGGAGCTTGCAGAACGAACAGGGATGGAGTGCCCTGCAGGAAGCCATTTGCAACAGAGAAGAAGGCATTGCCATGACTATTGTCAGGCACTACCAGCCGTTAGCATGGGCAAAATGGTGTCGTAGGCTTCCTCGTTTAATAGGGACTATGAGGAGGATGAGGGATTTCTACATGGAGATCACGTTTAACTTTGAGAGCTCTTTAATCCCTTTCATAGCAAGGATCGCGCCTTCAGACACCTACAAGATATGGAAGAGGGGAGCAAGTTTGAGGGCAGATATGACTTTGGCTGGTTTTGATGGATTCAAGATTCAGCGTTCAGATCAGAGTATTCTGTTCCTTGGAGATGGCTCTGAGGATGGGAAGGTCCCCCCCGGGACTCTCTGCATGATCTCACACAAGGATAAGGAAGTGATGAATGCTCTTGATGGAGCCGGTTCTCAGGCGAGTGAAGCAGAGGTTCAACAGGAAGTGGCTGCAATGTCTCAGACTAATATCTTCAGGCCTGGAATTGATGTGACTCAGGCAATACTATTGCCACAGTTGACATGGAGAAGGCAAGAGAAGGCAGATATGGTTGGTCCATGGAGGTGTAAGGTGTATGATATGCACAATGTGGTGGTAAGTGTCAAGTCCAGGCGAGTTCCTGGGGCTATGACGGATGATGAGTTTTTCAATTCTTCCAATGAAAATGACACGGAGAGTGAAGGGTATGATGACATCTTGACAGAGGAAGAGAGGAGGCAATTAGAAGTTGCACTTAAGATGGACTCTTCAGAGTTGACAACTGAAGATAGTCTTCCTGATGGCATTATTGCCCATCGACATAGTTGCTACGAGCAACGGGAGATCCCTATTGAAGATGTGCATAGTTGTGGCAATGCTGAAGTAAAACAGGAGAAGAAAGGGTGGTTTGGTGGCTGGAGAAAGCAGGACACGAAACATGAAGGTCAAAAGAAGATAGCTCCACCAAGAAGTTCTGTCTGTATGGATGACAAGGTAAGTGATCTCCTTGGGGATTCTCCACCTAGGCATCAGAGCAAGCAGGGAAGACACTCTGCAGAGGTTGGTGCAAGGGGGGATGAACTCCAGAAAGGGCGAGATACAAAAAAGTCTTCTTTGAGTTCTGATAGTGGTCATCGACGCAGGGATGTAAACCGTGAGAGTGAGTACAAGAAAGGATTGAGACCTACTCTGTGGCTTTCTCCCAACTTTCCACTCCAAACTGAAGAATTGCTGCCCTTGCTTGATATTCTTGCTAACAAGGTCAAGGCAATCCGTCGTTTAAGAGAATTACTTACAACAAAGCTTCCTCCAGGAACTTTTCCAGTGAAGGTTTCTATTCCGGTGATTCCAACTATCAGAGTTTTGGTCACTTTTACAAAATTTGAAGAGTTACAACCCTTGGATGAGTTCTCCACACCTCCTTCGAGCCCTCATGCTGCAGGCCGAGAAAGCCCTGCAATGATGCAGTCCTCAAGTTCATCATGGCTTCAATGGATAAAAGCACCATACCATCGTCAAAACTCTTCTATGAGTTCTGGCCCCAGCAGTCGGGTAGAAGATATTCAAGACCCATTTGTCTTACCTGCGGATTATACTTGGACAACAGTTGAAGCAAAGAAGAAAAAGATGCAGGAAAAGAAGAGCAAATCGAAGAAGGGAAGAAGTCAAAAGCAG
>gnl_Nelnu_v1.0_NNU_012549-RA
ATGGAGGATTTGTCCAAGTATGCACACAGTCCTGCTCACTTGGCAGTTGCTCGTCGTGACCATGCCGCCCTCAAACGCATTGTAGCTTCCCTCCCACGTCTCCCAAAAGCCGGTGAGGTCACCACCGAGGTCGAATCTCTTGCCGCCGAGCTCCAGGCTGATGTTGTCTCTGCTGCCATTGATCGCCGTGATGTACCTGGCCGTGAGACCCCACTCCACCTTGCTGTCCGCCTCCGTGATCCCATCTCTGCCGAGATCCTGATGGCAGCTGGTGCCGACTGGAGCCTCCAGAATGAGAATGGATGGAGTGCTCTCCAAGAAGCTGTTTGCAGCCGTGAAGACTCCATTGCCATGATCATTGCTCGGCACTACCAGCCTCTTGCCTGGGCCAAATGGTGCCGCCGGCTGCCGCGCATTGTCTCCTCCGCTGCTCGTATTCATGATTTCTATATGGAGATAACTTTCCACTTCGAGAGCTCTGTCATCCCTTTTATTGGTCGCATTGCCCCATCTGATACTTATCGCATTTGGAAGCGTGGTTCCAATCTACGTGCTGATATGACCCTTGCTGGTTTTGATGGATTTCGCATTCAGCGGTCTGATCAGACCTTTCTGTTCCTTGGTGAAGGCTATTCTTCAGATGATGGTAATATATCTTTACCTCCTGGTTCTTTGGTTGTCCTTGCTCACAAAGAAAAAGAAATCACCAACGCTCTGGAGGGAGCAGGGGTTCAGCCCACAGAGGCTGAGGTTGCTCATGAAGTAGCTATGATGTCTCAGACTAACATGTATAGACCAGGAATTGATGTTACCCAAGCTGAGCTTGTTCCCCACTTGAATTGGAGGCGACAAGAGAGGACTGAAATGGTAGGAAGTTGGAAAGCCAAGGTCTATGATATGCTTCATGTGATGGTGAGTGTAAAATCCAGGCGGGTTCCTGGTGCAATGACTGATGAGGAACTATTTGCTGCAGAGGATGATGAGAGGTTGGCAAATGGTCCTGACAATGATGAGTATGATGATGTATTGACCGCAGAGGAAAGAATGCAATTAGATTCAGCTCTCCAGATGGGAAATTCAGGTGGCTTTGTTGAAGATGAGGAACATGGGACATTTGATTGCCAAGAAAATGGTGCAGGAGGTACTTATGAAAATTCTGAATCAAATGGTGTTACTAAAGAGAAGAAGAGTTGGCTTGGTTGGAGCAAGAAAGTGTCAAAAGATGGAGGCAAAGATCCTGAGGATTCAAAGATTCTGAAGAAGTTTTCAAAGTTGGCTCCAGAAGGTAGCAATCAGAAAGCAGTTGATTGTCAAAAGTCATCATCTGAGTTGCTAAGGGATGATTTAGGAGATGTTAAAAAGGGTAAAGAGAAAAGTAGTAAGAAGAAAAAGAAAATTGGACCAACTAGTGAGTCTAAACATGAGAGTGAGTACAAAAAGGGTCTGAGACCTGCTTTGTGGTTGACTCCTGATTTCCCTTTGAAAACAGATGAATTCTTACCCCTACTTGACATTTTAGCAAACAAAGTTAAAGCTGTTAGGAGACTCAGAGAGCTTCTGACTACTAAACTACCTCATGGCACCTTTCCTGTCAAGGTTGCAATCCCTATTGTTCCAACTATTCGTGTCCTTGTAACTTTCACAAAATTTGAAGAGCTCCAGCCAACAGAGGAATTCTCAACTCCTCTCTCCAGCCCAGCACACTTCCAGGATGCCAAACCCAAGGAATCAGAGGGATCAACATCATGGATTTCATGGATGAAGGGAAGTCGTGGTGGGCAATCAAGTGACAGTGAAAGCCGTTGCTTTAGGGATGAGATTGATCCGTTCCACATACCGTCAGACTATTCTTGGGTTGACTCCAATGAGAGGAAGCGGCGGATGAAGGCCAAGAAGGCCAAGAACAAGAAGAGTAAGAAGCAGGCTGCAGCCAAAAGCACAGATGCAGGACACCAGTTGGGTGATGATTTGGAAGAA
>gnl_Nelnu_v1.0_NNU_010939-RA
ATGGAGGATTTGTCCAAATATGCACACAGTCTGGTTCATTTGGCAGTTGCTCGTCGTGACTACGCCTCTCTCAAACGTATTGTCTCTACCCTCCCACGTCTCCCAAAGGCTGGTGAGGTCACCACCGAAGCCGAGTCCCTTGCTGCTGAGCTCCAGGCAGATGTTGTCTCTGCTGCCATTGATCGCCGTGATGTCCCTGGCCGCGAGACCCCACTCCACCTTGCTGTCCGCCTCCGTGATCCCATCTCTGCTGAGATCCTCATGGCTGCTGGTGCTGACTGGAGCCTCCAGAATGAAAACGGATGGAGTGCTCTTCAAGAAGCTATATGCACCCGCGAAGATTCCATTGCCATGATCATTGCCCGGCACTATCAGCCCCTTGCCTGGGCCAAATGGTGCCGCCGGCTACCACGTATTATCTCCTCGGCTGCACGTATTCGTGATTTCTATATGGAGATAACTTTCCACTTTGAGAGCTCAGTCATCCCCTTTATTGGTCGCATTGCCCCATCTGATACCTATCGCATTTGGAAGCGTGGTTCGAATCTTCGTGCCGATATGACCCTTGCTGGTTTTGATGGATTTCGCATACAGCGGTCAGATCAGACCTTTCTGTTCCTTGGAGAAGGCTATTCATCAGATGATAGTAGTGTATCTTTACCTCCTGGTTCTCTGATTGTCCTTGCTCACAAAGAGAAGGAAATTACCAGTGCTCTGGAAGGAGCTGGGGCTCAACCTACAGAGACTGAGGTTGCTCATGAGGTGGCCCTGATGTGTCAGACTAACATGTATAGACCAGGAATTGATGTTACACAGGCTGAGCTTGTTCCACATTTGAATTGGAGGCGGCAAGAGAGGACTGAAATGGTTGGAAGTTGGAAAGCCAAGGTTTATGATATGCTTCATGTGATGGTGAGTGTAAAGTCCAGGCGTGTTCCTGGTGCAATGACTGATGAGGAGCTATTTGCTGCAGAGGATGATGAGAGATTGGTGAATGGTGGGGATCATGATGAGTATGATGATATATTGACAGCTGAGGAGCGAATGCAACTAGATTCTGCTCTCCGCATGGGAAATTCAGATAGTTTTGCTGACGATGAGGAACATGGGATCTATGACTACCAAGAAAATGGTGTAGTAGGAGGTACTCGTGAAAATTCTGAATCCAATGGTGTTACCAAAGAAAAGAAGAGTTGGCTTGGTTGGAACAAGAAAGGGTCAAAAAATGGAGGCAATGATCCTGAAGATTCAAAGATACTGAAGAAGTTCTCCAAGTTGGCTCCAGAAGGGAGCAACCAGAAATCGGTTGATTGTCAGAAGTCATCATCAGAGTTGCCAAAGGATGATTTGGGTGATGGTAAAAAGAGTAAAGAGAAAAGTTGTAAGAAGAAGAAGAAAAGCGGATCGACAAGTGAGTCTAAACATGAGAGTGAGTACAAAAAGGGTCTGAGACCTGTCTTGTGGTTGACTCCAGACTTCCCTTTGAAAACAGATGAGTTTTTGCCCCTACTTGACATTTTAGCAAACAAAGTTAAGGCTGTTAGGAGACTCAGGGAGCTTTTAACTACTAAACTACCTCCTGGCACATTTCCTGTTAAGGTTGCCATCCCTATAGTTCCAACCATTCGGGTCCTTGTGACATTCACAAAATTTGAAGAGCTCCAGCCAACAGAGGAATTCTCAACTCCTCCCTCCAGTCCGGCACATTTCCAGGATGCCAAATCCAAAGAATCAGAGGGGTCAACATCATGGATTTCATGGATGAGAGGAAGTCGTGGTGGGCAATCAAGTGACAGCGAAGGCCGCTGCTTTAGGGATGAGATTGACCCTTTCCACATACCATCAGACTACTCTTGGGTTGATGCCAATGAGAAGAAGCGGAGGATGAAGGCCAAGAAGGCCAAGAGCAAGAAGAGTAAGAAGCAGTCTGCAGCCAAAAATGGGGATGCAGGAAACCGGTTGGGTGATAATATGGAAGAATAT
>gnl_Nelnu_v1.0_NNU_011980-RA
ATGGCGGGAATAGATATTTCTAAATACGCTCACAGTCCTGTTCATAAGGCTGTAGCTACGAGGGATTACACTGCTCTTAAGAGGATACTTTCCGGTCTCCCCCGTCTGTGCAACCCCGATGAGATTCGAACTGAGGCAGCTTCATTTGCAGAGGAAGCGAAGGCCGATGCCATCTCTGCTGTTATTGACCGTAGGGATGTCCCTAACCGAGAGACCCCACTCCACCTGGCTGTTAAACTCGGAGATGAAACTACGATTGAAATGCTTATGGTTGCGGGAGCAGACTGGAGCTTACAGAACGAACAGGGCTGGAGTGCGCTACAGGAAGCGATCTGCAGAAGGGAAGAAGGAATCGCCAGGATTATAGTTAGGCACTACCAGCCGTTAGCATGGGCAAAATGGTGTCGTAGGCTTCCCCGCCTTATAGGGACTATGAGGAGGATGAAGGATTTTTACATGGAGATCACGTTCAACTTTGAGAGCTCGGTAATTCCTTTCATAGCAAGGATTGCACCTTCAGACACCTACAAGATTTGGAAGAGGGGGGCCAATTTGAGAGCAGATATGACTTTGGCTGGTTTTGATGGCTTCAAGATCCAGCGTTCGGATCAGAGTATTCTGTTCCTTGGAGATGGCTCTGAGGATGGGAAGGTCCCTCCTGGGACTCTCTGCATGATTTCACACAAGGATAAGGAGGTAATGAATGCTTTGGATGGTGCCGGTTCTCAGGCAAGTGAAGAAGAGGTTCAACAGGAAGTGGCTGCAATGTCTCGGACTAATATTTTCAGGCCTGGAATTGATGTGACTCAGGCAGTGTTACTGCCACAGTTGACATGGAGAAGGCAGGAGAAGACAGATATGGTTGGCCCTTGGAAGTGTAAGGTGTACGATATGCACAATGTAGTGGTAAGCATCAAGTCCAGACAGGTTCCTGGAGCAATGACAGATGATGAATTTTTCAGTTCTTGTAATGAAAATGACACAGAGAGCGAAGAGTTTGAGGACCTCTTGACAGAGGATGAAAAAAGGCAATTAGAAGTTGCCCTAAAAATGGATTCATCAGATATAACAATTGAAGATGGTCTTTCTGATGGGATCATTGCCCATCGGCACAGTTGCTATGAACCACGTGAGATCCCTATTGAAGATTCTCATAGTTGTGGCAATGGTGAGGTTAAGCAGGAGAAGAAAGGGTGGTTTGGTGGCTGGAGAAAGCGGGATGCCAAACATGAAGGGCCAAAGAAGATGACACCACAAAGAAGTTCCCTCTGTGTGGATGACAAGGTAGGAGATCTCCTTGGGGATTCTCCCCCAGGGTATCAGAACAAACAGGGAAGACACTCCATAGAGGTTCCTGTAAGGGGGGATGAACTCCAGAGAGGGAGAGAGACAAAAAGGTCTTCTTCGAGTTCTGATCATGGACATCGACGCAAGGATAACAACCATGAGAGTGAGTACAAGAAAGGATTGCGACCTACTTTGTGGCTTTCTCCCAATTTCCCACTCCAAACTGAAGAACTGCTACCTTTGCTTGACATTCTTGCTAACAAGGTCAAGGCAATCCGTCGTTTAAGAGAATTACTTACAACAAAACTTCCTCCGGGAACTTTTCCAGTCAAGGTTGGTGACATTCTTAACTATTTTAGT
>gnl_Orysa_v7.0_LOC_Os07g32790.1
ATGCCGGTCCAGGACCCTTCCTCCCCCGTGCCGGCGGCGGCGCGGCCGAAGCGCACGTCGTCGGCGCCGATCCGGCCGTCGGACTACACGCACAGCCCGGCGCACCACCGCGTCGCGCTGCGGGACGCCGCCGGGCTGGCGGGCGTCCTCCATGGGCTCCCGCCGCTCGCCCACCCGAGCCGCATCCTCACCGCCGCCGACGCCGCCCGCGAGGCCCGCCTCGCGGCGTCCGTGTCCGGGGCGCTCGACCGCCGCGACGTCCCGGGCGGGGACACCGCGCTCCACCTCGCCGTGAGGCTCAGGCTCCCCTCCCTCGCCTCCGCGCTCGCCGCCGCCGGCGCCGACCCCACGCTCCAGAACCACGCCGGGTGGACGCCCCTCCAGGAGGCGCTCTGCCTGGGTTGCAAGGACATCGCCGCGTGCCTCCTCCGCGCCCACCGCCTCGCCGCCTGGGCCAAGCTCCGCCGCCGCGCCCCCGCGCTGTCCGCGGCGCTCCGCCGGGTCCAGGACTTCTACCTCGAGGTGGACTTCCACTTCGAGAGCTCCGTCGTGCCGCTCCTCTCCCGCGCCGCGCCCTCGGACACCTACCGCATTTGGAAGCGCGGCGCGGAGCTCCGCGCGGACACCACGCTCGCCGGCTTCGACGGCCTCCGCATCCGCCGGGCCGACCACTCGTTCCTCTTCTTCGGCGAGGAGGCCGACGCCGGCGGCCGCCACCTCCCCCCGGGCTCGCTCCTCGTGCTCCACCGCGGCAAGCGCGAGGTGCACGACGCGTTCGCGGCGGCGGCGGCCGCCGGCGACGAGGATTCGGCCACATCTGACGCGGCCGCGTATCGACCGGGGCTCAACATCTCCTCCGCGAGGCTCGTGCCGAGGACGACATGGCTACGGAAGGAGAAGACGGAGAGCGTCGGGGAGTGGAAGGCTCGGGTGTTCGACGTCCACAACGTCGTCTTCTCCTTCCGCACGCTCAAGGCAGCCAACGCCGGCCGCAAGGACTTCACCTTCGAGCTCGCCGGAGACGACGACGACGACGACAACAACGACGACGAGGAAGACTTCCTCCCCCTGGAGATCCGCGACGATGACGAGGACGGCGACTTCCTGGTCGCCGACATCCCCCCGCCCCCGTCGCGCCGCAGCTGCTACGTGCCCGGCCGGCGCAGCGTGGCGGCGCCGCCGTCGCACATGGCGACGCCGCAGAGGCGGCGGAACAGCGTGGACGTGCCGCGGCGGCTCCCGGCGTGCGCGTCCGTCGGCCGCGGCGAGGGCGGCGTGTTCGGCCGCCACGCCACCACGACGGGGGGAGCCAGGTGGAAGGAGGAGGAGACGGTGAAGACGCTGCGGCCAACCGTCTGGCTCACCGAGGACTTCCCGCTCACCGTCGACGAGTTCTTGCCGCTGCTCGACATCCTGGCCAGCCGCGTCCGCGCCGTGCGCCGCCTCCGCGAGCTGCTCACCACCAAGTTCCCGCCGGGGACATTCCCGGTGAAGGTTGCCATTCCTGTTGTTCCAACGGTGAGGGTAGTGATCACCTTCACCAAGTTCGTCCCTCTCCTCGAGCCGGAGGAATTCTTCACGCCGATGTCAAGCCCCAGCCTGTTGGTGAGCCCGGGTCCGGGATCCATCATGCACAAACCAGACACTCAGAAGAGCTCCTATTTGAAGTGGGGCTTGAAGAACTCCAGATCGAAGCCGGTGAACCTGTCGCAGGTTGCGGACAACACCGACCCGTTCACGATCCCGAGTGACTACACTTGGGTAAGCCTCGGGTCTAAGGGCCAAGACAAGAAGTCATCCAAGACTAAGAAGGGGAAGACCAAAGAGACCAAGCTTAGC
>gnl_Orysa_v7.0_LOC_Os07g25460.1
ATGGCCGGTGTGGACGCGGCGAGGTACGCGCACAGCGAGGCGCACCACGCGGTGGCGACGAGGGACCACGCGGCGCTGCGGCGGGTGCTGGACGCGCTGCCGAGGGCGCGGAGGCCGGAGGAGATCCGGACGGAGGCCGACTCCGTGGCGGAGGAGGCGCGCGCGGAGGCGGCGTCGGCGGTCATCGACCGGCGCGACGTCCCCGGGCGGGAGACGCCGCTCCACCTCGCCGTCCGCCTGGGCGACGCGGCGGCGGCGGAGATGCTGATGGCGGCGGGCGCGGACTGGAGCCTGCAAAACGAGCAAGGGTGGAGCGCGCTCCAGGAGGCCATCTGCGCCCGCGAGGAGGCGCTCGCCCGCGTCATCGTCCGCCACTACCAGCCGCTCGCCTGGGCCAAGTGGTGCCGCCGCCTCCCCCGCGTCGTCGCCGCCATGCGCCGCATGCGCGACTTCTACATGGAGATCACCTTCCACTTCGAGAGCTCCGTCATCCCCTTCATCTCCCGCATCGCCCCCTCCGACACCTACCGGGTCTGGAAGCGCGGCGCCAACCTCCGCGCCGACATGACCCTCGCCGGCTTCGACGGCTTCAAGATCCAGCGCTCCGACCAGACCATACTCTTCCTCGGCGAGGGCTCCGACGACGGCAAGGTGCCCCCGGGCTCCCTCTGCATGATCAACCACAAGGACAAGGAGGTGATGAACGCCCTGGAAGGCTCTGGCGCGCCCGCCTCCGAGGCCGAGGTGCAGCAGGAGGTCACCGCCATGTCGCAGACCAACATCTTCCGCCCCGGAATAGACGTCACGCAGGCCGTGCTGCTCCCGCAGCTCACATGGCGGCGCCAGGAGAGGACCGAGTCGGTTGGGCCATGGAAGGCCAAGGTGTATGACATGCACCATGTGATGGTCAGTGTCAAATCAAGGAGGGTCCCCGGCGCGATGACGGACGAGGAATTCTTCTCGGCTTGCAACGAGAACGATACCGAGAGCGAGGGCTTCGACGATGTTTTGACTGAAGAGGAGAAGAAGCAGTTGGAAGCCGCGCTTAAGATGGACTCTCCTGATGGTGCTGGTGGTGAAGGCCAGTCCGACACGTTTGTTGGTCCTCGACATAGCTGTGTTGAGCCGAGGGAGAGAGAGATACCAATTGAGGATTTGAGCATCTCCGGAAATGGGGATAGTAAACATGATAAGAAAGGTTGGTTTGGTCATTGGGGAAAGAGGGTTCAGAGTAGCAAGCTAGAGGGGACGAAGAAGATGGCACCTCCAAGGAGTTCGCTCTGTGTAGATGAGAAGGTGAGCGATATCCTTATTGAATCTCCATCGAATGTACAAACTAGGCCAGGAAGGCATTCGGTAGATGTAGTAAGAGGGGATGAGAGCAGAAGGGGCAAGGAAAGGGATTATCGGAGACCTGCTGCTTCGTCGGAGTGTGGACATAGGCGCAAAGAAGGTAGCAAAGAAAGCGAGTACAAGAAAGGTCTAAGGCCTGTTCTCTGGCTTTCTCCTAACTTCCCTCTTCGGACTGAGGAGCTCTTGCCACTGCTTGATATTCTTGCGAACAAGGTGAAGGCGATCCGTCGCTTGAGAGATCTCCTTACAACAAAACTGCCACCAGGAACTTTTCCAGTCAAGGTTGCCATCCCAGTTGTACCCACAATCAGGGTACTTGTGACATTCACAAAGTTTGAAGAGCTACAGCCATTAGAGGAGTTCACCACACCGCCATCCAGCCCTGACAATAGCAAGAGCCCAGTGGCGCAGTCTTCCTCAAGTTCTTGGATTCAATGGATCAAGGCTCCTTACCATCAGAACTTCTCAACAGCTCCAGGCCCCAGCAGCCGTGTAGAGGACATCCAGGACCCATTTGTCATCCCTGCTGATTATGTGTGGACGACACCAGAAGAGAAGAAAAAGAAGACACAAGAAAACAAGAGTAAGTCGAAGAAAGGCCGAAATGCGGCGGCA
>gnl_Orysa_v7.0_LOC_Os02g56530.1
ATGGAGGACGCGTCCAAGTACGCGCACAGCCCGGCCCACCTCGCCGTGGTGCGGCGGGACCACGCCTCGCTCCGCCGCCTGGTCGCGGGGCTCCCGCGCCTCCCGCGCGCCGGGGAGGTGGCCACCGAGGAGGAGTCCATCGCCGGCGAGGCCGTGGCCGACGCGGTCTCCGCCGCCATCGACCGCCGCGACGTGCCGCGGAGGGAGACCCCGCTCCACCTCGCCGTGCGGCTCCGCGACCCCGTCGCCGCCGACATCCTCATGTCCGCCGGCGCCGACTGGTCGCTCCAGAACGCCGACGGGTGGTCCGCGCTCCAGGAGGCCGTCTGCACGCGGGAGGACGCCATCGCCACCATCATCGCGCGCCACTACCAGCCCCTCGCCTGGGCCAAGTGGTGCCGCCGCCTCCCGCGCGTCCTCGCCTCCATCAACCGCATCCGAGACTTCTACATGGAGATCTCCTTCCACTTCGAGTCCTCCGTCATACCCTTCATCGGCCGCATCGCCCCCTCCGACACTTACCGCATTTGGAAGCGTGGAGCTGCGCTGCGTGCCGACATGACGCTTGCCGGCTTCGACGGCTTCCGCATCCAGCGTTCGGACCAGACCTTCTTGTTTCTCGGGGATGGTGCTCGTCCTGAGGATGCTGGGGGCAAAGAGTTGCACCCAGGTTCTCTCATAGTGCTGGCTCATAAGGACAAGGAGATCACAGATGCATTGGAGGGAGCAGGGGTGCAACCAACGGAGGCCGAGGTCGCACATGAGGTGGCGTTGATGTCAAAGACGAACATGTATCGTCCCGGGATCGACGTGACGCAGGCAGAGCTTGTGCCTCATTTGAATTGGCGCCGGCAGGAGAGGACGGAAGCCGTTGGACATTGGAAAGCTAAGGTTTATGATATGTTAAACGTTCTGGTGACTGTGAAGTCAAGGCGTGTGCCGGGGGCGATGACAGATGAGGAGCTGTTTGCGATGGAGGGGGAGGAGAAGAATGGGAGGGGCACTGAACTTGACGCGGAGCTGGATGAAGTGTTGACAGCCGAAGAGAGGAAACAGCTTGATTCTGCGTTGAGAATGGGGAACCAGGAAGAAGAATTTGAGGAGAGGTGCGAGGAAGGTGATGGCGGGGCTGATCATTTGGATGCAAATGGCGTGGCAAAAGATAAGAAGGGATGGTTTGGTTGGGGTGGCAAGAAAGGCACCAAGAATGACGAGAAACCATCCAAGGCGAATCAAGGGAGTAAGGATGAATCAGGTGACCTAGGAAAGGGAAAGGAGAAGAACAGCAGCAAGAAGAAGAAGGGTGCATCATCAGGGGATTCTACTAAACATGAAAGTGAATACAAGAAGGGGTTAAGACCAGTGTTGTGGCTGACACCAGATTTCCCTTTGAAGACGGATGAACTGATCCCTCTGCTTGATGTCTTAGCAAACAAAGTGAAAGCTGTCAGAAGGCTTAGGGAACTCTTGACTACTAAACTGCCTCCAGGCACATTTCCGGTGAAGATTGCGATACCTATTGTTCCAACAATACGAGTCATCGTGACATTCACAAAGTTTGAGGAATTACAACCTTTGGATGAGTTTGCTACCCCACCCTCAAGCCCAACGCAATTCCAGGATGCCAAGGGCAAAGAATCAGAAGGATCAGGCTCATGGTATTCGTGGGTTAGAGGGGGGCGTGGTGCACAGTCCAGTGATAGTGGTGATAGCCGTAACTGGAAAGATGAGGTTGATCCATTCCAAATACCTTCTGACTACACCTGGGTTGATGCCAACGAGAAGAAACGGAGGATGAAGGCAAAGAAAGCCAAGAACAGGCGGGGCTCAACTCGGAAACAATCATCGAAAAGCACCTCGTCGGAAGGAGGTCACCCGATGATGGATGGCTTTGAGGAG
>gnl_Phavu_v2.1_Phvul.003G079500.1
ATGGCAAAGTCCAACACTCCTCCCAGCATAAAACCCCAAAATTACGCCCACAGTCCAGTCCACCACGCCGTCGTTTTGGCAGATCACACCACTCTCTCCAGAATCATCTCCTCACTCCCGCGTCTCCCCGATCCTTCCCTAATCCAAACCGAATCTGATTCCCTCTCGCAGGAAAAGATCGCTGATCAGATCTCGGCCTTCCTTGACCGTCGCGACGTTCCTTACCGAGAAACGCCTCTCCACCTCGCCGTCCGCCTCAACGACCTCTTCGCCGCCCGCGCCCTCGCCACTGCCGGCGCCGATGTCTCACTCCAGAACTCCGCTGGCTGGAACGCTCTGCAGGAGGCTCTCTGTCGTCGCGCCTCCGACATTGCGCTTGTCCTCCTTCGCCTCCACCACCGCAATGCCTGGTCCAAGTGGCGCCGCCGCCTCCCGCGCGTCATATCCGTGCTCCGCGGAATGCGCGACTTCTACATGGAGATCTCCTTCCACTTTGAGAGCTCCGTCATTCCCTTCGTCGGCAAGATCGCCCCCTCCGACACCTACAAAATCTGGAAGCGCGACGGCAATCTCCGCGCTGACACCTCCCTCGCCGGCTTCGACGGTCTCAAAATCCAGCGCGCTGACCAGAGCTTCCTCTTCCTCGGCGACGGAGATCACGCGCACGATGTCCCGCCAGGTTCGCTTCTCGTTCTTAACCGCGACGACAGCAAAATCTTCGATGCCTTTGAGAACGCCGGCGGACCGATGAACGAGTCCGACGTAGCCGGATTCTGCTCGCAGACTAGCGTCTACCGTCCTGGCATGGACGTGACGAAGGCAGAGCTTGTAGGCAGAATGAATTGGCGAAGGCAAGAGAAAACAGAGAGCGTAGGAGAATGGAAGGCGAAGGTGTACGAAATGCATAACGTTGTTTTCAGTTTCCGGTCAAGGAAAGTTGCTGGCGGTGAGTCTGACGTGGCAGGAAGTGAGCAGGTGCTGCCGTTGGAACTTGACGAAGACGACGACGGTTTTCTCGTTGCAGAGAATCCCAATTTCGGGTGCCCAATGCCAGACAAGAGAAGACACAGTAGCTTTGTTCGAGAAGAGAGAGAGTGGGTCCCAATGGGAAGGAAAAGCGTCGACCTAACGTCCGTAACGGTCCCACCTCCGCGAAGGCCTTCGGCAAGCGTGACTATGCCACAGACCAAGGAAAAAGAGTACGTTAGAAGCCTACGGCCATCAGTGTGGCTAACGGAGCAGTTTCCGTTGAAGACGGAGGAGCTTCTGCCGTTACTCGACATACTCGCCAATAAGGTGAAAGCAGTGAGGAGGCTGAGAGAGATACTCACGACGACGTTCCCGCCGGGAACATTTCCCGTTAAGGTGGCTATACCGGTGGTCCCTACAGTGAGGGTGGTGATTACTTTCACAAAGTTCGTGGAGCTGCAACCTCTGGAGCAGTTCTACACTCCATTCTCCAGTCCCAGACATTTGCTCAGTGGCGCAGCCGCAATCAGAGGAGAGGAGCAACACAACAAAGCGGAAAACAGAACCTCCTCGTCCGTACAATCCTCGTGGCTGAGACGAAGTAACAGCGTGAAGCAACAGCAACAGCAGCGATGTTCCTCCTCCGTGGCATTGGATTCGGACCCTTTTGCGATTCCTGCGGGGTATAGATGGACGAGTGTGGATGATAAATCGGGGAAAATGAAGAAATCCAAGTCCGTGAGAAAGTCTAAG
>gnl_Phavu_v2.1_Phvul.L001760.1
ATGGAAGATATATCGAAATACGCGCACAGTCCTGCACACGTGGCAGTAGCCAGGCGTGACCACGCCGCACTGCGCCACCTCGTTTCCACCATTCCTCGACTCGCCAAAGCCGGTGAGGTCAAAACAGAAGCCGAATCGCTTGCGGCGGAGCTCAAAGCCGACCAGGTGTCGGCGGCTATCGACCGCCGCGACGTTCCGGGAAGAGAAACCCCTCTCCACCTCGCGGTGCGTCTCAGGGACGCTGTCTCCGCCGAGATTCTCATGTGTGCCGGTGCGGATTGGAGTCTTCAGAACGAGCAGGGTTGGAGTGCGCTTCAAGAAGCCGTGTGCACTAGAGAGGAAGCTATTGCGGTGATCATAGCGCGCCACTACCAGCCTCTTGCGTGGGCCAAATGGTGCCGCAGACTTCCCCGCATTGTAGCTTCCGCCGCTCGAATCCGCGACTTCTACATGGAGATATCTTTCCATTTCGAGAGCTCCGTCATTCCGTTCATTGGTCGCATTGCCCCTTCTGACACCTACCGTATTTGGAAGCGTGGTTCCAACCTCCGCGCTGATATGACCCTCGCTGGCTTCGACGGCTTCCGCATCCAACGTTCCGACCAGACCTTTTTGTTCCTCGGAGAGGGTTATGCTTCCCAGGATGGGAATTTGAACCTGCCGCCGGGTTCTTTGCTTGCGCTTTCTCATAAGGAGAAGGAGGTTACCAATGCTTTGGAGGGAGCTGGTACGCAGCCTACGGAATCTGAGGTTAATCATGAAGTTTCTTTGATGTCTCAGACTAATATGTATAGGCCCGGTATTGATGTTACTCAGGCGGAGCTTGTTCCCCATCTGAGTTGGCGTCGACAGGAGAAGACTGAGATGGTGGGGAATTGGAAGGCTAAGGTTTATGACATGCTTCATGTGATGGTGAGTGTCAAGTCGAGGAGGGTTCCGGGTGCTATGACTGATGAGGAGCTTTTTGCTGTGGATGATGGGGAGAGTATGGTGAATGGAGAGAACAATGATGAGTATGATGATGTGCTGACTGCTGAGGAAAAAATGCAGTTGGATTCGGCGCTGCGGATGGGGAACTCTGATGGTATTTGTCAGGAGGAGGAACCTGGAGGGGGTTTTGATGGTCATGAGAATGGTTCAGCAGCTTCTTATTATGAACCCAATGGTGGGGCTAAAGAGAAGAAGAGCTGGTTTGGTTGGAACAAGAAAAACATGAAGGGTGGCGGCGGTGAGGAGCTTGAGGATTTGAAGACTGCGAAGAAGCTTTCGGGTGATCAGCAGAAGCCACAACCTGAGGTTGTGAAGGATAAAAACTTTAAGAGGAAAAAGAAGAAAGGAGGAGTTAATGAATCTAAGAATGAGAGTGAGTACAAGAAGGGCTTAAGACCTGTCTTGTGGTTGACACCAGACTTTCCTTTGAAAACAGACGAGCTTCTGCCCTTGCTTGACATCTTAGCAAACAAGGTTAAGGCTATTAGGAGACTCAGAGAACTTTTGACGACTAAACTTCCTCATGGAACCTTTCCTGTTAAGGTAGCTATCCCTATAGTCCCTACTATAAGGGTCCTTGTCACTTTTACCAAATTTGAGGAGCTTCAGCCAGCGGAGGAGTTTTCAACTCCACTCTCCAGCCCAGCATACTTCCAGGATGCCAAATCCAAGGAATCAGAAGGGTCTACATCATGGATATCATGGATGAAAGGAAGTCGTGGTACACAGTCCGGTGACTCTGATAGTCATAGATATAGGGATGAATTCGACCCTTTCAATATACCTTCGGACTACAAATGGGTGGATGCCAATGAGAGGAAACGCCGTATGAAGGCAAAGAGAGCCAAAAATAGGAAACATAAGAAGCAGACAGCTGCTAAAGGAGGAGATGGAGTGCAGCTAGTGGGTGAGGATGTGGAAGAATAC
>gnl_Phavu_v2.1_Phvul.008G149506.1
ATGACAGATGATGAGCTCTTCTCATCTTGCAATGAAAATGAAACTGAGGGTGAAGAGTTCAATGATATATTGACTGAGGAGGAAAGAAGGCAATTGGAAGATGCGCTTCGGTTGGATTCATTGGACTTGGCCAACGAGAGTGATGAGGTCGTCATTGGGCATCGTCACAGCTGCTATGAGCATAGAGATATTCCCATTGAAGATGGAACTTGTAACAAAAGTGGAGAAAATAAGCAGGAAAAGAAAGGATGGTTTGGTGGATGGAGGAAAAAGGATTTGAAACCTGAAGCACCAAAGAAGATTGCTGCACCAAGAAGTTCTCTTTGCGTAGAAGAAAAGGTGAGTGATTTATTAGGGGATTCTCCTTCAAGAAATCAGACTAAGCCAGGAAGACATTCTGTTGAGATAGCTGTGAAGGGTGATGAGTCACGGAGGAAAAAAGATGCCAAGGCTTCTTCTGCAAATTCTGATGGCAGAAGTCGTCACAAAGATGGAAATCGTGAAAATGAATATAAGAAAGGGTTGCGACCTATTCTTTGGCTTTCACCTAACTTTCCCCTAAAACTGAAGAACTCCTGCCATTGCTCGACATTGTTGCAAACAAAGTTAAAGCAATTCGACGAT
>gnl_Phavu_v2.1_Phvul.007G236300.1
ATGGCGGGGATTGATGCTGCAAAGTATGGTCATAGTCCAGTGCACAAGGCCATAGTTTCAAAGGATTATGCTGAGCTTAAGAGGATACTTGCTGGTCTCCCACGGCTGCGTAACACGGCTGAGATTCACACTGAAGCGGTTTCAATTTTGGAGGAAGAAAAGGCTGATGCCATTTCCGCTTTGATTGACCGGCGTGATGTGCCAAACCGGGATACTCCTCTTCATTTGGCTGTGAAATTTGGGGATGAAATGGCCACGGAGATGCTTATGGTTGCTGGGGCAGATTGGAGTTTGCAGAATGAGCAGGGGTGGAGTGCTCTTCAGGAAGCTATCTGCAATAGAGAAGAGGGTATTGCCAAGATAATAATTAAGCACTACCAACCTCTGGCTTGGGCAAAATGGTGCAGACGGTTGCCTCGCTTGGTAGGGACCATGAGGAGAATGAGAGACTTCTACATGGAGATTACATTCCATTTTGAGAGTTCTGTGATTCCTTTCATCTCGAGGATTGCTCCTTCAGACACCTACAAAATTTGGAAGAGGGGTGCAAATCTAAGGGCAGACATGACTTTGGCTGGTTTTGATGGTTTTAGAATCCAGAGATCAGATCAGAGCATTCTTTTCCTTGGTGATGGTTCAGAGGATGGGAAAGTCCCACCTGGGTCACTCTGCATGATCTCACACAAGGAAAAAGAGATTCTCAATGCTCTAGATGATGCTGGATTTCCGGCAGATGAGGAGGAGGTTCAGCAAGAAGTGGTTGCAATGTCTAAAACAAATATTTTTAGGCCTGGGATTGATGTCACCCAGGCAGTTCTTTTGCCTCAGTTGACTTGGAGGCGGCAGGAGAAAACAGAAATGGTAGGCTCTTGGAAAGCTAAGGTGTATGACATGCACAATGTAGTTGTGAGCATAAAATCTAGAGGAGTCCCTGGAGCTATGACAGATGATGAGCTCTTCTCATCTTGCAATGAAAATGAAACTGAGGGTGAAGAGTTCAATGATATATTGACTGAGGAGGAAAGAAGGCAATTGGAAGATGCGCTTCGGTTGGATTCATTGGACTTGGCCAACGAGAGTGATGAGGTCGTCATTGGGCATCGTCACAGCTGCTATGAGCATAGAGATATTCCCATTGAAGATGGAACTTGTAACAAAAGTGGAGAAAATAAGCAGGAAAAGAAAGGATGGTTTGGTGGATGGAGGAAAAAGGATTTGAAACCTGAAGCACCAAAGAAGATTGCTGCACCAAGAAGTTCTCTTTGCGTAGAAGAAAAGGTGAGTGATTTATTAGGGGATTCTCCTTCAAGAAATCAGACTAAGCCAGGAAGACATTCTGTTGAGATAGCTGTGAAGGGTGATGAGTCACGGAGGAAAAAAGATGCCAAGGCTTCTTCTGCAAATTCTGATGGCAGAAGTCGTCACAAAGATGGAAATCGTGAAAATGAATATAAGAAAGGGTTGCGACCTATTCTTTGGCTTTCACCTAACTTTCCCCTAAAAACTGAAGAACTCCTGCCATTGCTCGACATTGTTGCAAACAAAGTTAAAGCAATTCGACGATTAAGAGAGCTCCTTACAACGAAACTTCCAGTGGGAAGCTTCCCTGTTAAGGTGGCCATCCCTGTGGTTCCTACTATCAGAGTATTGGTTACCTTTACAAAGTTTGAAGAACTACAGCCGGTGGACGAGTTCGCAACGCCGCCATCGAGTCCATCTGCAGCTGGCCAAGAGAGCCCTGCAGTGCCACATTTCTCGGCATCATCTTGGTTTCAATGGATAAAGGCTCCTTATCGCTCTGGTACATCTGCTCCAGGATCCAGCAGTAGGATAGAAAATATTCAAGACCCATTTGCCATTCCATCTGACTATACTTGGATTAGTGCTGAAGCAAAGAAAAAGAAGATGCAAGAGAAGAACAAGGCAAAGAAAGGAAAAAGTCATAAC
>gnl_Phavu_v2.1_Phvul.007G236400.1
ATGGAAGGCATTGATGTCTCAGCATATGATCATAGCCCTGTGCACAAGGCCATAGTACTGAAGGATCATATTGCTCTTGATGAGTTACTTGGGCGTCTCCCACAACTAGGTAACCCCTTTGAGATTAAAACTGAGGCTGCTTCAATAGCTGAGGATGAGAAGGCTGCAGCCATCGCTGCTATGGTGGATCGGAGGGATGTACCAAATGGTGACACCCCTCTTCACTTGGCTGCAAAATGTGGTGATTTTATAGCAACTAGGATGCTCATGGATGCTGGGGCAAATGGTAGGTTGAAGAACAAGGAAGGGTGGACTGCTCTTAGAGAAGCTATCATCAACAAACAAGATAAAATAGGAATTGTTATGATAAAGCACTATTGGAATGACTATGAGAGAAAGTACTTTAGAAGGTTGCCTAGGTACATAGGGACTATGAGAAGAATGAAGGACTTCTACATGGAGATTACATTCCATTTTGAGAGTTCTGTGATCCCTTTCATCTCAAGGATTGCACCTTCAGACACTTACAAGATTTGGAAAAGGGGTGGCAATATGAGGGCAGATATGACTTTGGCTGGCTTTGATGGTTTGAAAATCAAGAGGTCAAATCAGAGCATTCTTTTTCTTGGTGATGGTGCTAAAGATGATGCGAGGAAATTCCCCGGATCTTTGTTCAAAGTGTTACACAAAGAGAAGGAAGTACTTGTGCTTTCACCCTCCAAAGCTGCTCCCACTGAGAGACAGGTTAAGAGGACATTGAATGAGAAGTCTAGGACTGACTCAGTAAGGGTTGGGATTGATGTGAGTGAGGCAGTTCTTGTTCCTCAGGTAACATGGAGGAAAAAAGAGAGGAAAGAAATGGTGGGGCCTTGGAAAGCTAAGGTGTATGACATGCAGAATGTGGTTCTCAGTGTGAAATCCAAAAGGGTCCCTGGAGCTCCACCACCTGAGGCCAGGCAAGCAGCTTCCAGGGAAAGGAGGAAGAAGGAGGGTGAAAAAATGGATGACATTTTGACAGAAGAAGAGAAGAAGCAATTGGAAGCTGCAATGAATTCAACAGATGAAAATGGCCCAAGTCAAAAAGGCCATCGTGTAAAGAAAGAAAAGAAAGAAAAGAAAGGAAAGTCTGGTGGACATAAGGACCACAAGGAGAAAAGCACAAATGCACCATCTGAGACCTTTACTTCCCAAAATGGTGAAAACCAGTATAAGAGAGGGATGATGCCTGCTCTCTGGCTTTCCCAAAACTTTCCATTAACAATTGATGAATTGCTACCCATGCTTGACATTCTTGCTGAAAGACTTAAAGCAGTTCGTAGGTTAAGAGAACTCCTTACAACAAAACTTCCAAAGGAAACCTTTCCAGTCAGGGTAGCCATCCCTGTGGTGTCCACTGTTAGAGTATTGGTGACTTTCACAAAGTTTGAAGAACTACAACAAGAAAATGAAAATGAAAATGCAGATGAGTTTGAATCAGCCCCATCAAGTCCTACTGGTGAACAAAAGAACCTAGAAGAGGATGAAAATTCCTCTGCATCATCATCATGGTTTCAGTGGATAAAGACCCCTTCAAGATCTAGTTCATCTAGTGTGGAATCTAGTAGTAGGGTATTTGATGATGAGGACCTGTTTTCTATTCCCCCAGATTATAAATGGCTTACTGAAGAGGAAATGTTAAAACAGATAAGAGCAAAA
>gnl_Phavu_v2.1_Phvul.006G105000.1
ATGGAAGGCAATGGAATCATTCATGATAGTAGCCTAGGAGCGGGGAGAAGGGACAAGAGAGAGGTGGGAGAGAAATTGATGGAAGATTTAAGTAGATACGCACAGAGTCCTGCTCACTTGGCTGTTGCCAGGCGCGACCATGCTGCCCTGAGGCGCATTGTTGCATCCCTTCCCCGGCTTGCTAAGGCTGGGGAGGTCATCACGGAGGCTGAATCTCTTGCTGCTGAACTTCATTCGGATGAGGTTTCTGCTGTTATTGATCGCCGTGATGTTCCTGGTAGGGAGACCCCTCTTCACCTTGCAGTGCGACTTCGGGATCCAGTGTCTGCTGAGATTCTGATGGCTGCTGGTGCGGATTGGAGTCTACAGAATGAACATGGTTGGAGTGCTCTCCAAGAAGCAGTGTGCACTAGAGAGGAAGCTATTGCCATGATTATTGCACGGCACTATCAACCTTTGGCTTGGGCCAAATGGTGTCGTAGGCTTCCCCGCATTGTTGCTTCAGCGTCCCGAATTCGTGATTTTTATATGGAGATAAGTTTTCATTTTGAGAGCTCTGTCATTCCTTTTATTGGGCGAATAGCTCCTTCTGACACTTATCGGATTTGGAAGCGTGGGTCTAATCTCCGTGCTGATATGACCCTTGCTGGTTTTGATGGCTTGCGTATCCAACGATCGGACCAGACATTTTTGTTCCTTGGAGAGGGCTATGTTGCAGAGGAGGGTAACTTAACTCTGCCACCTGGTTCTTTGATTGCTCTTTCTCATAAGGAGAAGGAAATTACGAATGCTTTGGAAGGAGCTGGTACACAGCCAACAGAGTCTGAAGTTGCTCACGAAGTTTCCTTGATGTCTCAGACAAATATGTATAGACCAGGTATTGACGTTACTCAGGCTGAGCTTGTTCCCCATTTAAATTGGAGGCGGCAGGAGAAGACTGAGATGGTTGGGAGTTGGAAGGCAAAAGTGTATGACATGCTTCATGTGATGGTTAGTGTGAAGTCAAGGCGGGTTCCAGGTGCTATGACTGATGAAGAGCTTTTTGCTGTGGAGGATGGAGAAAGCATGATAAATGGGGAAAACAATGACGAATATGATGATGTTCTGACTGCTGAGGAAAGAATGCAATTGGATTCTGCACTACATATGGGAAACTCTGATGGTGCATATGAGGATGAGGAAAATGGAGCCTTTGATGGTCAAGAAAATGGTTCTGCAGCTTCCTGTGAGAATTCTGAAGCCAATGGCATGGTTAAAGAAAAGAAGAGCTGGTTTGGTTGGAACAAGAAAAGTTTGAAGAGCAGCAGTGATGACCCTGAGGATTCCAAAAGTGTGAAGAAAAATTCCAAGTTTGGCTCAGAAGGTAGCAATCAGAGATCTGTTGATCAACAAAAGTTAGCATCTGAGTCTCTGAAGGAGGATAGTGGAGATATTAAGAAGGGAAAAGACAAAATCAATAAAAAGAAGAAGAAGAAAGGAACAAACACCGAGTCAAAGAATGAGAGTGAGTATAAAAAGGGTTTAAGGCCCGTGTTGTGGTTGACGCCAGATTTTCCTCTGAAAACTGATGAGCTTCTGCCTCTACTTGACATCTTAGCAAATAAGGTTAAGGCTATTAGAAGACTCAGAGAACTTTTGACAACTAAGCTTCCTCATGGAACTTTTCCTGTCAAGGTTGCTATTCCGATAGTTCCTACCATCAGGGTTCTTGTCACTTTTACAAAATTTGAGGAGCTTCAGCCTGTGGAGGAGTTTTCAACTCCACTCTCTAGCCCAGCACATTTCCACGATGCCAAATCCAAGGAATCAGATGGCTCTAGTTCGTGGATTTCATGGATGAAAGGAAGTCGTGGGGGGCAGTCCAGTGACTCTGATAGTCACAGATACAAGGATGAAGTTGATCCTTTCAACATACCTGCGGACTACAAGTGGGTGGACGCCAATGAGAAGAAACGCAGAATGAAGGCAAAGAAAGCCAAAAGTAAGAAACATAAGAAGCAGCAGACAGCGGCAAAAGGTGGAGATGGAGTGCATCAGAGGACGGAGGACGTAGAAGAAGAG
>gnl_Phavu_v2.1_Phvul.006G149620.1
ATGGCGAAATCGAGCAAAGATCCGACGTATCCACCGATAAAGGCAGACCAATACTTAAACAGCCCGGTTCACTACGCGGTGGCGATTCGTGACCACGCTAAACTTTCTAGAATAATTTCTTCTCTTCCCCGACTTCCCGACCCTGCCCGAGTCATCACAGAGTCCGACTCCCTCGCTCACGAGCGACTCGCGGAAAAAATCTCCGCCGTGCTTGACCGTCGCGACGTGCCGCTCCGCGAGACGCCCCTCCACCTCGCCGTCCGCCTCAACGACATCGTCGCCGCGAGAGCCCTCGCTTCCGCCGGAGCTGACATCTCCCTCCACAATGGTGCTGGCTGGAACCCGCTCCAGGAAGCGCTTTGTCGGCGCGCCTCCGATGTCGCACAGCTCCTCGTTCGCCTCCACCACCGCGCCGCATGGGCGAAGTGGCGGCGACGCCTGCCGCGGCTCGTCGCCGCCCTCCGCCGTATGCGCGACTTCTACATGGAGATCTCGTTTCACTTCGAGAGCTCCGTGATCCCCTTCGTCGGAAAAATCGCTCCCTCCGACACGTACAAAATCTGGAAACGCGACGGCAACCTCCGCGCTGACACCACCCTCGCTGGCTTCGACGGCCTCAAAATCCACCGCGCCGACCAGAGCTTCCTTTTCCTCGGCGACGGCGATGGCAAAGGCAACATCCCCGCCGGGTCTCTCCTCGTGCTCAACCGCGACGATAGAAAAATCCTAGACGCGTTCGAGAATGCCGGAGCTCCGATGAGCGATTCTGACGCGGCGGGGTTCTGCTCACAGAGCAGCGTCTACCGGCCGGGGATGGATGTAACAAAAGCAGAGTTAGTAGGTAGAACCAATTGGAGAAGACAAGAGAAGATGGAGAACGTGGGAGAGTGGAAAGCTAGGGTTTACGAAGTGCATAACGTTGTTTTCAGTTTCCGGTCACGAAAAGTTGCTGCCGGTGAATCTGACGTGGCAGGGAGCGAGCAGGTTTTGCCATTGGAGCTGGATGAAGATGAAGACGGTTTTCTCGTTGCAGAGAATCCGAGTTTTGGAATCCCAGCGGCGAATAATTGCAATGCCGATAAGAGAAGACATAGTAGTTTTGTTCGAGAAGAACGAGAGTGGGTCCCGGTGGGCAGAAAAAGCGTGGATTTGCCTTCCATTTCGTTGGCGCCGCCTAGGAAATCTTCGGCAGTGGCGCCGCCTAAGGCGGAGCCACCTACGAAGGAGAAAGAATATTTGAGAAGTTTGCGGCCGGCGGTGTGGTTGACGGAGCAGTTTCCGTTGAAGACGGAAGAGCTGTTGCCGTTGTTGGACATTCTGGCGAACAAGGTGAAGGCAGTGCGGCGTCTTCGGGAGTTGCTCACGACAAAGTTTCCAGCGGGGAGTTTTCCGGTGAAGGTGGCGATCCCGGTGGTCCCCACGGTGAGGGTGGTGGTCACGTTTACGAAGTTCGTGGAGCTGCAACCTGTGGAGCAGTTCTACACGCCGTTCTCGAGTCCTTCACATTTGCTCAGTGCAGATGATGATGATGATGATCTTGATGGTGATCATAATCGGCAGAAATTAACAAGACAGAGTTCATCATCTTCTGGGGCCTCCACGTGGCTGAGACGAAGTACTAGTAGTAGCCAATCGTGGAGTAAGCACCAACAACGATGTTCTTCCGGGGCTCTGGATTCGGATCCTTTTTCTATTCCTGCTGGATATACGTGGACCAATAGTGGGGATGATTCGTCACGCAAAATGAAGAAGTCCAACTCTGTGAGAAAATCAAAG
>gnl_Phypa_v3.3_Pp3c17_7170V3.1
ATGGCACAGCTTTCGGGTTTGGAGCTGGCAGCTTATGACAAGAGCCCTGTGCATGCCGCTGTCGCACGGCGAGACCACATCACTCTGCAGCGAATTCTGTCCAAGCTGCCACGCCCTGTGAAGGCGGGAGAGGTGACAACGGAAGCAGAGTCTATCGCAGCGGAGGAGCGAGCGGACGAGATTTCGAAGGTTATAGATAGGCGTGATGTGCCTGGGCGTGAGACGCCCTTGCATTTAGCTGTGAGGCTCGGAGACGCAGATGCCGTAGAGATGTTGATGAGTGCTGGCGCAGACTGGAGTTTGCAAAATGAGCAAGGTTGGAGTGCATTGCAGGAGGCTGTGTGCGCAAGGGAGGAGGGAATTGCCATCATCATCACGCGGCACTATCAACCCATGGCGTGGGCGAAGTGGTGCCGTCGGTTGCCGCGCCTTTCAGCTACCATGCATCGGATGCGGGACTTTTACATGGAGATTTCTTTTCATTTCGAGAGCTCTGTTATACCATTCATAGGTCGCATTGCACCGTCTGATACTTACCGGATATGGAAACGGGGCTCTAATCTTAGGGCAGATATGACTCTCGCAGGCTTCGATGGATTCCGAATCCACAGATCCGATCAGAGCTTTGTGTTTTTGGGTGATGGAAGCGAAGATGGGAAACTTGCACCTGGTACTCTTTGTGTTTTGACTCACAAGGATAAGGAAGTTGCAAATGCATTGGAGGGTGCTGGGGTACAACCGTCAGAGAATGAGATTGCACAAGAAGTCGCTGCCATGTCAAGGACTAACATGTACAGGCCAGGCATTGATGTCACCGAGGCAGAGCTGGTCGCTCAAACGTCGTGGAGGCGACAAGAAAAGACAGAAATGGTGGGAGCATGGAAGGCAAAAGTTCATGACATGCACCATGTTCAGGTGAGCGTTAGGTCTAGAAGAGTTCCTGGTGCGATGACGGATGAGGAGCTATTTGCACTCGATAGTGACAGGGTAGATACAGAGGCAGACGAAGATTATAGCAATTTACTTACAACTGCAGAGAAAGAGCAGCTGGAAAATGTTCTGAAGGCGGAGCATTTAGATGAGAACCGCACCGGTGGTGCAGAAAGGCTAGACCATGAGTTGCAGAATGGGAATTTTGTTTACCTGAACGAAGATTCAGATGACGAATCCGACTCACATCTTAGGCAATCACCCCATGAGAACGGGAATGGTGAATTGCTTGGATCTTCCAAAGATGAAAAAAGGAGTCGGTGGTATGCTTGGGGAAAGAAGAGTGTGAAAGCTTCTAAGAAGCTGGATTCGCTTAGTGACAAAGGTTCTGATTCAGGTCATTCAAGTGCCGAGGCCCCAAGGAAATCTAAACAAGGTCCTGGTTTACCCACACCTGACTCCCAACTAAAGCTATTAAAGCAAAGGAAATCCGTGGATGGGCGCAGGTCTGTAGATAGTCAGTTAGCTGCCTATGAGAACCAAAATCGGCCGTCTGTAGATCGGCGACCGTCGAATGTTGATGACCTGCTGTCAGCAAAAGGAAAGGGGAAAGAATTGAAAAGTGGCAGACATAGTACCAGTAGTAAGGAGTTGATCAAGAGCAAGTCCCGTCGTGGTACTCCCAAGCCTGAGGCTACATCGGAGAGTGAGTACAAAAAGGGGCTGAGACCAATTTTGTGGCTGACACCTGACTACCCTTTGAAGACCGAGGAGTTGTTACCGCTCCTGGACATTCTAGCAAACAAGGTCAAGGCAGTTCGGCGATTGCGTGAATTGCTTACTACAAAGTTGCCTCCAGGAACCTTCCCTGTTAAGGTGGCTATTCCCGTGGTGCCGACAATCAGAGTGGTTATCACCTTCACCAAATTCGAGGAACTGAAACCGGCGGAAGAATTTTCAACCCCTTTATCCAGCCCCAGGCACTTCAGTGATGCCAAGTCAGAGGCAGACGCAGCGCCAGCCCCGTCTCAGGGCTCCTGGTTGTACTGGATGAGAGGCGCTCCAGGTTCAGGCAAGAGTGCTACAGTGAGCAGCTTGGAGGAGCAGCTTGAGGAAGAGGCTGATCCATTCATGATTCCTCCCAACTATCGATGGATTGACATGGAAGAGAAGAAACGCCGCTTACGCGAAAAGAAGGGCCGAAGCAAGAAGGTTAAGAAGCCTCCCCGACCTCCATCCTCACAGGATGTGGACACTAACAAT
>gnl_Phypa_v3.3_Pp3c14_11630V3.1
ATGGCGCAGCTTTCGGGTTTGGAGCTGGCAGCTTATGACAAAAACCCTGTGCACGCCGCTGTAGCACGGCGAGACCACATTACCCTGCAGCGTATTCTGTCGAAGTTGCCACGTCCTTCAAAAGCGGGAGAGGTGACAACAGAAGCGGAGTCCATTGCTGCAGAGGAGCGAGCGGACGAAATTTCGAAAGTGATAGATAGGCGTGATGTGCCAGGTCGTGAGACACCATTGCATTTGGCTGTGAGGCTCGGAGACGCGGATGCCGTGGAGAGGTTGATGAGTGCTGGAGCAGACTGGAGCTTGCAAAACGAGCAGGGTTGGAGTGCATTGCAGGAAGCTGTATGTGCGAGAGAGGAGGAAATCGCCATCATTATCACGCGGCACTACCAGCCCATGGCGTGGGCCAAGTGGTGCCGACGTCTGCCGCGCCTCTCAGCTACCATGCATCGGATGCGGGATTTTTACATGGAGATTTCTTTTCATTTCGAAAGCTCTGTCATCCCTTTCATAGGTCGCATTGCACCGTCTGATACGTACCGGATATGGAAACGGGGCTCCAATCTCAGAGCTGATATGACACTAGCAGGCTTTGATGGGTTTCGAATCCACAGGTCTGATCAGAGCTTCGTGTTTTTGGGTGATGGAAGCGAAGATGGAAAACTTGCACCTGGTTCTCTTTGTGTCCTGACCCACAAGGACAAGGAGGTTGCTAATGCATTGGAGGGTGCTGGATTACAGCCCTCAGAGTATGAGATTGCACAAGAAGTTGCTGCCATGTCAAGGACAAACATGTACAGGCCAGGTATTGATGTCACTGAGGCGGAACTTGTGGCTCAAACTTCTTGGAGGCGACAAGAAAAGACGGAATTGGTTGGAGCATGGAAGGCTAAAGTTTATGACATGCACCATGTTCAGGTCAGTGTTAGATCTAGAAGAGTTCCTGGTGCTATGACGGATGAGGAGTTATTTGCAGTCGATAGTGACAGAGTAGACACAGAGGCAGATGAAGACTATAGCAATCTGCTCACAACTGCAGAGAAAGAGCAGCTAGAAAATGTTCTGAAGTCAGAGCATTTGGATGAAGAGGACCGCTCTGGTGGTGCAGGAAGACTGGACCATGAGTTGCAAAATGGAAATTATGATTGCTCGAACGAAGATTTAAGTGATGGCTTTCCAGACGACGAATCTGACCCTCATAAACAATCACCCCACGAGAATGGGAATGGTGAATTGTCTGGCTCTTCTAAAGACGAGAAGAGGAGTCGTTGGTATGCTTGGGGAAAGAAGAGTGTCAAAGGTTCTAAGAAGCTGGAGCCTCTGAGTGATTCAGGCCACTCAAATTCTGAAGCTCCTAAGAAATCCAAACAAGTCCTTGAAACAAAGTTAGTGAAGCAAAGGAAATCGGTGGATGGTCGGAGGTCTGTAGATAGTCAGTTGGCTGCATATGAAAACCAGAATCGGCTGTCAGTAGATCGGCGACCGTCTAATGTTGACGACCTGGTTACGAAAGGAAAGGGGAAAGAACTGAAGAGTGGTAGACATAGTACGAGTAGTAAAGAGCTGATCAAGAGCAGGTCCCGTCGTGGTGCTGCCAAGCCTGAGGCTACACCGGAGAGTGAGTACAAAAAAGGACTGAGGCCAATATTGTGGCTGACACCTGACTTCCCTTTGAAGACCGAGGAATTGTTGCCGCTTCTGGACATTTTGGCAAACAAGGTCAAGGCAGTTCGGCGATTGCGTGAATTGCTCACCACAAAGTTGCCCCCAGGAACCTTTCCTGTCAAGGTGGCTATTCCCGTGGTGCCCACCATCAGAGTGGTTATCACATTCACTAAGTTCGAGGAATTGAAGCCGTCGGAAGAGTTTTCAACCCCCTTATCCAGTCCCAGGCATTTCAGTGACGCCAAATCAGAACCAGATGCAGCGCCAGCCCCATCTCAGAACTCCTGGCTGCACTGGATGAGAGGTGCGCCAGGGCCAGGTAAGAGCGCTGCAGTGAGCAGCTTGGAGGATCAGCTTGAGGAAGAAGCTGACCCATTTATGATTCCTCCGAATTACCGATGGATTGATATGGAAGAGAAGAAACGCCGCATGCGTGAAAAGAAAGGCCGAAGCAAGAAGGCCAAGAAGCCTCCTCGACCTCCATCCTCGCAGGACGTGGACACCAGCACT
>gnl_Pinta_v2.0_PITA_000025215-RA
ATGGCTCAGGACGAGGTGGCCAAATATGCCCATAGTCCTGTGCACAGCGCCGTTGTCAGGAGGGACTACGCGGCGCTTCGCCGGATAATTTCGGGGCTCCCGAAGCTTGGGAACGCCGGGGAAATCAAGACAGAGGCGGAGTCCATCTTGGAGGAGCAGCGGGCGGAAGCGATTTCTAACGTTGTAGACAGGCGGGATGTGCCCGGGCGCGAGACGGCTCTGCACCTGGCCGTGCGAATGGGGGATGCCCAGGCGGCCGAGATTCTCATGTCCGCGGGCGCAGATTGGAGTCTGCAGAATGAGCAGGGCTGGAGCGCCTTGCAAGAAGCGGTGTGTGCACGGGAAGAGGGGATTGCGATGATTATTATGAGGTATTATCAGCCCCTTGCCTGGGCGAAGTGGTGCCGGAGGCTGCCCAGGGTCGTAGCTGCCATGAAGCGAATGAGGGATTTTTATATGGAGATCACATTTCATTTTGAGAGCTCTGTGATACCCTTCATTGGCCGCATTGCGCCTTCAGATACTTACAAGATATGGAAAAGAGGGTCCAATTTGAGGGCCGATATGACACTGGCCGGGTTTGATGGTTTTAAGATTCAGAGATCAGATCAGAGCTTTTTGTTTCTTGGTGATGGGAGTGAGGATGGGAGGGTTGCACCTGGGTCTCTGTGTGTGTTGTACCACAAGGAAAAGGAAATCATGAATGCATTGGATAGTGCCGGGGCTCAGCCATCTGATGTCGAGATTGCGCAGGAAGTTGCTGCGATGTCGCAGACAAATATGTACAGGCCGGGCATTGATGTCACTCAGGCTGAGTTGGTTCCTCAGATCACATGGAGAAGGCAGGAGAAGACTGAGATGGTCGGGTCTTGGAAAGCCAAGATCTATGATATGCACCATGTGATGCTTAGCGTGAAGTCGAGGCGGGTTCCCGGGGCAATGACTGATGAGGAACTGTTTGCAGCATCTGCAGGGGATACCTATACTGCTGATAATGAGAGAGATGAGAATGAGGATGATTATGCAGGGCTGTTGACAGAGGAGGAGAAGAGGCAGTTGGAGAATGCCTTGAAGATGGATCATTTGGAAATTGGGGATGATGGGATGCCGGAGGATGAGGGATTGGATGTTGGACACCGCCATAGCTGCTATGGGAGGGAGGAATTCTTTCGCAGGGAAGAGAGGCACAACGTGGGTTTGTTATCTGGTGCCAAACACAATGGGGATGTTGAGGCTAGAGAGGTTAAGGAAGTTAAGGAAGAGAAGAAGGGTTGGTTCAGCTGGGGTAAGCGTGCTGCGAAGCAAGAAAACGGAAAGGTAGTGCCACCCAGGAGTTCTTTGAGTGTAGATGGCAAAGTTAGTGATCTGCTCGGTGAATCGGCCACAAGGGTTCCAAGGAAGGCTGGAAGATACTCACCTGACCTTGGTAGAAGATCTGTTGATGCAAGGCCTACTGATTACAGGGTAGATGATTTTAGGAAGGGAAAGGAGACGGATGGTAGGAAGTCAATAAGTATAGAAACAACTCGCAGGCGTAAGCTCGCAGGCAATGATGGTAGCCATGAAAGTGAGTATAAGAAAGGATTAAGGCCGGTCCTGTGGCTTACAACCCAGTTTCCTCTCCAGACCGATGAGCTATTGCCATTGCTAGACATTTTGTCAAACAAGGTTAAGGCCATTCGTCGCTTAAGAGAATTGCTTACCACGAAGCTTCCACCTGGTACATTTCCTGTCAAGGTTGCTATTCCAGTTGTTCCTACTGTTAGAGTGATTGTTACTTTTACTAAATTTGAAGAACTGCAACCATCTGAAGAGTTTTCTACCCCACCTTCGAGTCCTGGGAATTTGCAAGATATGAAGGTAAAAGAATATGATGCTGCACGGCAATCTTCGAACTCATGGTTTCAGTGGATCAAAGGTCCATATAGTCGTGGTTCTGCGGTGCCTCTGAGCCAAGAAGGTTGCCTAGAAGAAGTTCAGGATCCCTTTGTTATTCCGAGTGATTATACATGGACATCTATGGATGCTAAAAAACAACGGACAAAAGAAAAGAAACCCAAGACCAAAAAGGGAAAACGATCAAATTTAATAGATGGGACGGAGAACAAAGCCGAGAAC
>gnl_Pinta_v2.0_PITA_000003987-RA
ATGGCGCAGTTAAGCTGCGAGGAGCTGCTGAAAGTGGCGCACAGCCCACCCCACTATGCAGTGGCGCGGAGAGACCACGCAGCGCTCCGGCGGATAATCGCGTCGTTGCCGAAATTGGCTCGGGCGGGCGAAATCCGCACGGAAGCGGAGTCTATTCGGGAGGAGCAGAGGGCGGATTCCATCGCGGGCGTGATCGATCGGCGGGACGTGCCGGGGCGCGAGACGCCTCTGCACCTCGCGGTTCGGCTGAACGATCCCGTCTCGGCTGAGTTGCTCATGTCTGTAGGCGCCAACTGGAGCTTGCAGAACGAGGCGGGGTGGAGCGCCCTGCAGGAGGCAATCTGCGGGCGACATGACGAGATCGCCATGATCATAATGCGGCATTACCAGCCGGCGGCATGGGCTAAGTGGTGCCGCAGACTGCCCCGGCTTGTGGCCTGCATGAGGCGGATGCGGGATTTTTACATGGAGATCGGTTTTCAGTTCGAGAGCTCTGTTATACCTTTTGTGGGCCGCATCGCGCCCTCGGATACTTACAGAATCTGGAAGCGCGACGCCAACCTGAGGGCCGACACGACGCTGGCGGGGTTCGATGGGTTTAAGATACAGAGGGCGGATCAGACCTTCTTGTTTTTGGGTGAAGGCAGCGATGACGGGAGAATCGCGCCCGGGTCGTTGCTCATGTTGGGACACAAGGAGAAAGAGATCATGAATGCGTTTGAGGATGCTGGGATTCGACCTTCTGACGCCGAGGTGAAGCAAGAGGCCGAGGCGATGAAGCAGACAAATGTATACAGGCCTGGAATTGATGTTACCAATGCTGAGCTTGTTCCTCAGCTAAATTGGAGAAGGCAGGATAAATCTGAAATGGTGGGAAACTGGAAAGCTAAGGTCTATGATATGCATCATGTTATGTTGAGTTTTAAGTCCAGGAGAGTGTCCGGGCCGGGGGAGAATCAAAATGGTAAGGACGAGAGTGAAGATTATGCAGAGATGCTGACTGAGGATGAGAGGCGGCAGATGGAGGATGTATTGAAAATGGGGGAATTGGAGCTTAATGGTGATGTTGAAGATGGGTTCTTGGTTGCAGAGAGGCCTGCTGATTTTGGGCGCAGGCATAGTTCTTTTGAAAGAGGGGATTTGGATTTTTATGTGGAGAAGAAGGAGAGGTTTAGTTTTAGTAAGAGTGGGAACTTTGAGCTTAGGTTTAGTAGCAAGGAGGTGAAGGAGGAAAAAGGGTGGGTTTGGGGTAGCAGGAGGAGTTGTAAAGATGAAGGTTTAGGAGGATTAGGTCAGAAGAAAGTTGTGAGTGGTTCTAGGAGCTCTTTCAGTATTGAGGAGAAGGTCAGTGATCTCTTGGGTCCCAGGTCTTCGAAGAAGCCTGAGCCGGGTAGGAGGTCTTTGGATGAAGGAGCAGGGCATAAGAAAGTTGTGAGTGGTCCGAGGAGCTCTTTTAGTATTGAGGAGAAGGTCAGTGATCTCTTGGGGCCTAGGAAGAAGTTGGAGCAAGGGAGAAGGTCTTTGGATGTCAGGAGGGGGGAATATGTTGGGGCGGAGGATTTCAGGAAGAAGGATGGGAGAAAATGGGCTGGGAAAGAAGTGGGTGGGCGGCGAAGAGGTGCTTCTTCTGGTAATGAAAGCAGCAGCCATGAAAGCGTGTACAAGAAGGGATTAAGGCCTGTTTTGTGGCTCACACCGCAGTTTCCACTCCGAACAGAGGAGATGCTGCCATTGTTGGATATTTTGGCGGATAAGGTCAAGGCTGTTCGTCGTCTTCGAGAATTGCTCACCACAAAGCTCCCCTCTGGGACGTTCCCTGTTAAGGTTGCTATTCCTGTTGTTCCTACCATTAGAGTAGTTATTACTTTCACAAAGTTTGAAGAGCTGCCACCATCTGAAGAATTCTCTACACCTCCATCCAGTCCCGCTCATCTGCAAGATTTGATAGCTAAGGAAAGTAAGAACACACAAGAGTCTTCAAACTCGTGGTTTCAGTGGATAAAGGGCTCTCACAGCCGAAATACAGCAGTGCCTGCTAGTCCAGATAAACTTTCCAAAGAAGTTCAGGATCCATTTGCTATACCAAGTGACTACACATGGACTACAATAGATGCTAAAAAACGGCAGATGAAAGAAAAGAAGTCTAAGACAAGAAAAGGAAAGAGATCATATGACATTACAGATAATGGGGCTGAGAGA
>gnl_Poptr_v3.0_Potri.004G013500.1
ATGTCCAAATCCACCTCAACGTCGTCGTCTTCAGCATCAACAACACCGTCTCCTTCAATAAAACCAGAATCCTACGCTCACAGTCCAGTCCACTACGCCGTCGTGCTGGGGGACCACACAACCCTCACACGCCTCCTCTCCACTCTCCCCAGACTCACCGATCCCACCAAAATCCACACGGAGTCTGACTCGCTGAGTCAAGAACAACTTGTCGACAAAATATCCTCTCTCGTCGACCGCCGTGATGTCCCTTACCGTGAAACGCCTCTCCACCTTGCTGTCCGCTTAAACGACCTCTTCGCCGCCAAAGCCCTTGCAGCTGCTGGAGCTGACGTGTCGTTACAGAACTCCGCTGGCTGGAACCCCCTCCAGGAGGCATTATGTCGCCGGTACTCGGAAATCGCTCTCATTCTTCTTCGTCTCCACCACCGCTCCGCCTGGTCCAAGTGGCGACGCCGCTTGCCTCGTCTCACTGCCGTCCTTCGCCGCATGCGCGACTTCTACATGGAAATTTCCTTCCACTTTGAAAGCTCAGTCATTCCTTTTGTAAACAAACTCGCTCCATCGGACACGTACAAGATCTGGAAACGTGACGCTAATCTCCGAGCCGATACTACCTTGGCCGGCTTCGACGGCTTGAAAATCCAGCGCGCCGATCAAAGCTTCCTCTTCCTCGGCGACGGTGAACAAACTCACTCCATTCCTCCTGGTTCTCTCTTAGTTCTCAACCACGATGAACGTAAAATCTTTGATGCATTCGAATCCGCGGGATCTCCGATGAGCGAGTCTGATATCGCCGGATTCTGCTCCCAAACGAGCGTATACCGTCCCGGGATGGATGTCACTAAAGCCGAATTAATAAGCCGAACGAATTGGCGACGACAAGAGAAAACAGAATCTGTTGGCGAATGGAAAGCTAAAGTTTACGAATTAAACAACGTCGTTTTCAGCTTTCGATCTCGTAAAGTAAGCGAAAACGACGTCGCAGGAAGCGAGCAAGTTTTGCCGTTAGAGCTCGACGAAGATGGTGACGGCTTTTTAGTGGCCGAAAATCCTAGCTTTCTTAATTTTGAATTTAATAACGGAAATGAGAGTAAAAGGAGGCATAGCAGTTTTGTGAGGGAGGAGAGGGAGTTTGTGAGTGTAGGGAGGAAAAGTGTGGATATTTATCCGTCGTCTACGGTGGCGGAGAGGAGGAGGGTGGTGGCGGTGCCCGAAAAAGTGAAGGAGAAAGAGTATGTGAGGAGTTTGAAGCCGTCAGTTTGGTTAACGGAACAATTTCCGCTAAAGATTGAGGAGCTATTGCCGTTACTTGATATTTTAGCGAATAAAGTCAAAGCTGTGAGGAGAATGCGTGAATTGCTCACCACTAAATTCCCGGCGGGAACTTTTCCGGTTAAGGTGGCGATCCCGGTGGTCCCGACAGTGAGGGTGGTGATAACATTCACTAAATTTGTCGAGTTACCACCAACTGAACAATTCTACACTCCACTTTCAAGTCCAAGACATTTCGGTGGTCTTGTAGGAAGTAGAGCAGGAATATCAGATGATGATAAAAAATCAGACACACATTATTCATCATTAACACCTTCATCATCGTCTTCGTCGACCTCATGGTTGCGGCGAAACAGCAGCCAGTCTGCAAGCAAGCAGCACCACCGACATAGTTCTTCAGTAGGGCGGCAGCAGCAGCAAGCTGACCCTTTTGCTATACCAAGTGGATATACATGGACAAGTGTTGATGACAAGTCTAGCAAAATGAAGAAATCCAAATCTGTCAGGAAATCCAAG
>gnl_Poptr_v3.0_Potri.013G047500.1
ATGGAAGATTTGTCCAAGTTTGCTCATAGTCCTGCCCATTTGGCAGTTGCATGCCGAGATTATGCTACCCTTAGGCAAGTTATCTCAGCCCTCCCACGTCTTGCCAAGGCTGGTGAAGTCAATACTGAAGAAGAGTCTCTTGTTGCTGAGCAACAGGCGGATTCTGTCTCTGCTGTCATTGACCGCCGGGATGTTCCTGGCAGAGAAACTCCTTTGCACCTTGCTGTCAGGCTGCGGGATCCAATCTCCGCTGAGATTTTAATGGCAGCCGGTGCTGATTGGAGTCTGCAGAATGAGAATGGCTGGAGTGCACTTCAAGAAGCAGTTTGCACGAGAGAGGAGACAATCGCCATGATAATTGCTCGGCATTACCAGCCTCTTGCTTGGGCAAAATGGTGTCGAAGGCTCCCGCGGATTGTTGCTTCAGCAGCTCGTATTCATGATTTTTATATGGAGATAACTTTTCATTTTGAGAGTTCTGTCATCCCATTTATTGGTCGTATTGCCCCGTCAGATACTTACCGCATTTGGAAGCGTGGTTCTAACCTCCGTGCTGATATGACTCTTGCTGGCTTTGATGGTTTTCGCATTCAGAGGTCAGATCAAACATTTCTATTTCTCGGGGAGGGATACTCTTCAGAGGATGGCAATATATCTTTGGCACCAGGTTCTTTGGTTGTTCTTGCCCATAAGGAAAAGGAGGTTACAAATGCTTTGGAGGGGGCTGGTGCCCAACCAACTGAAGCAGAAGTTGCCCATGAAGTGGCTTTGATGTCTCAAACTAATATGTATAGGCCAGGCATTGACGTCACTCAAGCAGAGCTTGTTCCACATTTGAATTGGAGGCGGCAAGAGAGGACAGAAATGGTTGGAAATTGGAAGGCCAAAGTTTATGACATGCTTCATGTTATGGTCAGTGTGAAGTCAAGACGGGTTCCTGGTGCTATGACTGATGAGGAGCTTTTTGCGGTGGATGATGAAGAGAGATTAGGAAATGTTGCTGAAAATGATGAGTTTGATGATGTGTTGACTGCTGAGGAGAGGAAACAGTTAGATTCTGCACTTCGTACGGGGAACTCGGATGGTGTTGGTGATGATGAGGAACCTAGTGTTGAGCACCAAGAAAATGGCCCTGGAGGAATCTTTGAAAATGGCGACTCTAATGGTTCCATTAAGGAGAAGAAGAGTTGGTTTGGTTGGAAGAACAAAGGTTCAAAGAACACTAGTGATGATCCTGAAGATTCAAAGATCTTGAAAAAATTTTCAAAATTAGCACCAGAAGGTGGCACCCAGAAACCTGTTGATCATCAAAAATCATCTGAATCTGCTAGGGAGGATATGGCTGATGCCAAGAAAGGAAAAGATAAAAGCAGCAAGAAGAAGAAGAAGAAAGGGCCCAGTAGCGAATCTAAGCATGAGAGTGAGTACAAGAAGGGTTTGAGACCTGTCTTGTGGCTCACACCAGATTTTCCTTTGAAAACTGAGGAGCTCCTGCCTTTACTTGACATATTAGCCAACAAAGTCAAGGCTATTAGGAGACTCAGAGAGCTTTTGACAACAAAACTTCCCCTGGGAACATTTCCTGTCAAGGTTGCCATCCCTATTGTCCCAACTATTCGGGTGCTTGTTACTTTTACAAAATTTGAGGAGCTACAGCCATCAGAAGAATTCTCAACACCTCTCTCCAGCCCAGCTCATTTCCAGGAGGCGAAGTCCAAGGAATCTGAAGGGGCTTCATCGTGGATTTCATGGATGAGGGGGAGTCGAGGTGGGCAATCAAGTGATAGTGATAGTCACCGGTACAAGGATGAGATTGATCCTTTCCTCATACCAGCAGACTATACTTGGGTTGATGCCACTGAGAAGAAACGCCGCATGAAAGCCAAGAAAGCCAAGAACAAGAAACACAGGAAACAAGCTGCAGCCAGAGGTGAGGAAGGGCGGGCACAACATTTGAGTGAAGATGTGGAAGAA
>gnl_Poptr_v3.0_Potri.003G177000.1
ATGGCGGGCATTGACATTTCAAAATATGCCCACAGTCCTGTGCATAAGGCCATTGCAACAAAAAATTATGCCACTCTCAGGAAGATAGTAGCTGGCCTTCCCCGTCTATGCAATCCAGCTGAGATTCGGACTGAGGCAATTTCATTGGCCGAGGAAGAGAAGGCTGAAGCTATTGCTGCTGCAATTGATAGGCGTGATGTACCAAACCGTGACACTCCTCTTCACTTGGCTGTCAAATTGGGTGATGAGACTGCAACTGAGATGCTCATGGTTGCCGGTGCAGATTGGAGTCTGCAGAACGAGCAGGGATGGAGTGCTCTACAAGAAGCCATCTGCAATAAAGAAGAAGGGATTGCGATGATTATTGTCAGGCATTACCAGCCGTTGGCATGGGCAAAGTGGTGTAGGAGGTTGCCTCGTCTGGTAGGAACAATGCGAAGGATGAGGGACTTCTACATGGAAATAACATTCCATTTTGAGAGTTCTGTGATACCCTTCATCTCGAGGATTGCTCCTTCAGATACTTACAAAATTTGGAAGAGGGGTGCAAATTTGAGGGCAGATATGACCATGGCTGGTTTCGATGGTTTTAGGATTCAGCGTTCAGATCAGAGTATTCTTTTCCTCGGTGATGGATCTGAGGATGGGAAAGTCCCTTCTGGATCGCTTTGTATGATCACACACAAGGATAAAGAGGTGATGAATGCTTTGGATGGTGCTGGTTCTCCTGCAACTGACGAAGAGGTTCGGCAAGAAGTGGCTGCAATGTCTCAGACTAATATATTCAGGCCAGGGATTGATGTGACCCAAGCAGTTCTTTTGCCACAGCTGACTTGGAGGCGGCAGGAGAAAACGGAAATGGTGGGTTCATGGAAGGCAAAGGTCTATGACATGCACAATGTGGTTGTTAGCATCAAATCTAGAAAGGTCCCAGGGGCTCTGTCAGATGATGAGTTCTTCTCATCTTCCAATGACAATGAAACAGAAAGTGAGGAACTCGATGACATTTTGACAGTAGAAGAAAGAAGGCAACTGGAAGTTGCACTTAAATTGGATGCGTCGGAACTGAACTATGAGAATGGTGAGAATGGTGATGGGATTATTGCACATCGTCATAGTTGTTATGAGCACAGGGAGATTCCTATTGAAGATGCAAATGGTATTATAAATGGAGAGACTAAGCAGGAAAAGAAAGGGTGGTTTGGTGGTTGGAGGAAACGAGATTCTAAAGTTGAAGGGCAGAAGAAAATTGTTCCGCCAAGAAGTTCTCTTTGTGTGGATGAGAAGGTGAGTGATTTGCTAGGGGACTCTCCTTCTGGAAGTCAGCCTAAACCAGGAAGACATTCTGTGGAGATTGTTTTGAGGGATGAGCACCGGAAAGAGAGAGATAGCAAGGCATCTACTTCTGTGAGTTCTGAGAGCAATAATCGTCGCAAGGAAGGAAGCCGCGAGAATGAATATAAGAAAGGATTAAGACCTACTCTTTGGCTTTCTCCAGACTTCCCTTTGCAAACTGAAGAACTTCTTCCACTGCTTGACATTCTTGCAAACAAGGTTAAGGCAATTCGTCGCTTAAGAGAGCTGCTGACAACTAAACTTCCTATGGGAACCTTTCCAGTTAAGGTTGCCATTCCAGTAGTTCCCACCATCAGGGTACTGGTTACATTTACAAAGTTTGAAGAACTACAGCCACTGGATGAATTCTCAACACCGCCTTCAAGTCCTACGGCTGCGGGACGGGAAAGTCCATTGGTCACGCAGTCCTCAACATCATCTTGGTTTCAGTGGATAAAAGCCCCTTACCAACGCCCTGGCTCGTCTGCTGGTGGCTCTAGCAGTAGGATAGAAAACATTCAGGACCCATTTGCTATTCCTTCAGAGTATACCTGGGTTACAGCTGAAGCGAAGAAAAAGAAGATGCAGGAGAAGAACAAATCAAAGAAAGCAAAAAATCATGGTCAT
>gnl_Poptr_v3.0_Potri.011G004500.1
ATGTCTAGATCCTCTTCAACGTCGTCGTCCTCCTCAGCAACGATACCGTCTCCTTCAATAAAACCCGAATCCTACTCTCACAGTCCAGTCCACTACGCCGTCATACTGGGCGACCACACAACCCTCACCCGCCTCCTCTCCACTCTCCCCAAACTCACTGATCCCACCAAAATCCACACCGAGTCAAACTCACTGAATCAAGAGCAACTCGCAGACAAAATCTCCTCTCTCGTCGACCGCCGTGATGTCCCTTACCGAGAAACGCCTCTCCACCTCGCTGTCCGCTTAAACGACCTCTTCGCCGCCAAATCCCTCGCAGCTGCTGGCGCTGACGTGTCATTACAGAATTCCGCTGGTTGGAACCCTCTCCAGGAGGCATTATGTCGCAGGTACTCAGAAATCGCTCTCATTCTCCTCCGCCTCCACCACCGCTCCGCCTGGTCCAAGTGGCGCCGCCGCTTGCCTCGCCTCACTGCCGTGCTCCGCCGCATGCGTGACTTCTACATGGAAATCTCCTTCCACTTTGAAAGCTCAGTCATTCCTTTCGTGAACAAACTCGCTCCATCTGACACGTACAAGATTTGGAAACGTGATGCTAATCTCCGTGCCGATACTACCTTAGCCGGATTCGACGGCTTGAAAATCCAGCGCGCCGATCAAAGCTTCCTCTTCCTCGGCGACGGCGACCACGCTCACTCCATTCCTCCTGGTTCTCTCTTAGTTCTCAACCACGATGAACGTAAAATCTTTGACGCATTCGAATCCGCCGGAGCGGCGATGAGCGAGTCCGACATCGCCGGATTCTGCTCCCAAAGTAGCGTTTACCGCCCCGGCATGGATGTCACTAAAGCCGAATTAATAAGCCGAACGAACTGGAGACGGCAAGAGAAAACAGAATCTGTTGGCGAATGGAAAGCTAAAGTTTACGAATTAAACAACGTCGTTTTTAGCTTCCGATCTCGGAAAGTAATCGAAAGCGACGTCGCAGGAAGCGAACAGGTCTTACCATTAGAGCTTGACGAAGATGATGACGGCTTCTTTGTAGCTGAAAATCCTAGCTTTCTCAATTTCGAGTTTAACAATGGAAATGAGAGTAAAAGGAGGCACAGTAGTTTTGTGAGGGAGGAGAGGGAGTTTGTGAGTGTAGGGAGGAAGAGTGTGGATATTTACCCGTCGTCTACGGTTACGGAGAGGAGGAGAGTGGTGGCGGTGCCGGAAAAGGTAAAGGAGAAAGAATATGTGAAGAGTTTGAAGCCGTCAGTTTGGCTAACGGAACAGTTTCCGTTAAAGATTGAGGAGTTATTGCCGTTACTTGATATTTTGGCGAATAAAGTGAAAGCCGTTAGGAGGATGCGTGAACTGCTGACTACAAAGTTTCCGGCGGGAACTTTCCCGGTTAAGGTGGCGATTCCGGTGGTCCCAACGGTGAGGGTGGTGATAACGTTCACTAAGTTTGTTGAGCTACCACCTGTTGAACAATTCTACACTCCACTTTCTAGTCCAAGACTTTTTGGTGGTCATGAAGGAAGTAGAGTAGGATCATCAGATGAATCAGACAAACATTATCCATCATTGTCATCGTCCTCCTCAACGTCGTCGACCACATGGTTACAGCGAAACAGCAGCCAATCGGCGAGCAAGCAGCACCGGCATAGTTCTTCAGTATGGGGGCAGCAGCAGCTACAAAGTGACCCTTTTGCCATACCAAGTGGATATACATGGACAAGTGTTGATGAGAAGTCGACCAAAATGAAGAAATCCAAGTCCACAAGGAAATCCAAG
>gnl_Poptr_v3.0_Potri.019G019700.1
ATGGAAGATTTTTCCAAGTATGCCCATAGCCCTGCTCATTTGGCAGTTGCATGCCGAGATTATGCTACTCTTAAGGGAATTATCTCAACTCTCCCACGGCTTGCCAAGGCTGGTGAAGTTAGTACCGAAGAAGAGTCTCTTGCTGCTGAGCAACAGGCTGATGCTGTCTCGGCTGTCATTGACCGCAGGGATGTTCCTGGCAGAGAGACTCCTTTGCATCTGGCTGTCAGGTTGCGGGATCCAATGGCAGCCGAGATTTTAATGGCGGCTGGTGCTGATTGGAGTCTGCAGAATGAGAATGGCTGGAGTGCACTTCAAGAAGCGGTTTGCACGAGAGAGGAGTCAATTGCCATTGTAATTGCTCGGCACTACCAACCTCTTGCTTGGGCAAAATGGTGTCGGAGGCTTCCGCGAATTGTTGCTTCAGCAGCTCGTATTCGTGATTTTTACATGGAGATCACGTTTCATTTTGAGAGTTCTGTCATCCCATTTATTGGACGCATTGCCCCATCAGATACTTACCGCATTTGGAAGCGTGGTTCTAACCTCCGCGCTGATATGACTCTCGCTGGCTTTGATGGTTTTCGCATTCAGAGGTCAGATCAAACATTTCTTTTTCTTGGGGAGGGATACTCCTCAGAGGATGGCAACATATCTTTGGCACCAGGTTCTTTGGTTGTTCTTGCTCATAAAGAAAAAGAGGTGACAAATGCTTTGGAGGGGGCTGGCGCCCAACCAACTGAAGCGGAAGTTGCACATGAAGTGGCTTTGATGTCTAAAACTAATATGTATAGGCCAGGCATTGACGTCACTCAGGCAGAGCTTATTCCAAACTTGAATTGGAGACGGCAAGAGAGGACTGAAATGGTTGGAAATTGGAAGGCCAAAGTCTATGACATGCTTCATGTGATGGTCAGTGTAAAGTCAAGACGGGTTCCTGGTGCTATGACTGATGAGGAGCTTTTTGCAGTGGATGAGGAAGAGAGATTAGGAAATGCTGCTGAAAATGATGAGTTTGATGACGTGTTGACTGCTGAGGAGAGGAAACAGTTAGAATCTGCACTTCGTATGGGGAACTCTGATGGTCTTGGTGATGATGAGGAACCTGGTGTTGTTGATAGCCAAGAAAATGGCTCAGGAGGTGTATATGAAAATGGTGAATCTAATGGTGCTGTTAAGGAGAAGAAGAGTTGGTTTGGTTGGAAGAATAAAGGTTCTAAGAACACTAATGATGATCCTGAAGATTCGAAGATCTTGAAAAAATTTTCAAATTTGGCCCCAGAAGGTGGCGCCCAGAAATCTGACGATCACCAAAAATCATCAGAATCTGCCAGGGAGGATACGGGGGATGCCAGGAAAGGAAAAGATAAAAGCAGCAAGAAGAAAAAGAAGAAAGGGCCCAGTAGTGAATCTAAGCATGAGAGTGAGTACAAGAAGGGTTTGAGACCTGTCTTGTGGCTCACACCAGATTTTCCTTTGAAAACCGAGGAGCTCCTGCCTTTACTTGACATATTAGCCAATAAAGTCAAGGCTATTAGGAGACTCAGAGAGCTTTTGACAACAAAGCTTCCTCTTGGAACATTTCCTGTCAAGGTCGCCATCCCTATTGTCCCAACTGTCCGGGTGCTTATTACTTTTACAAAATTTGAGGAGCTACAGCCTTCAGAAGAATTCTCAACACCTCTCTCCAGCCCAGCGCATTTCCAAGATGCAAAGTCCAAGGAATCTGAGGGGGCTTCATCATGGATTTCATGGATGAGAGGGAGTCGAGGTGGGCAATCAAGTGACAGTGATAGTCACCGGTACAAGGATGAAATTGACCCTTTCCTCATACCATCAGACTATACTTGGGTTGATGCCAATGCGAAGAAACGCCGCATGAAAGCCAAGAAAGCCAGGAACAAGAAACATAGGAGAGGTTATCCTGCATCACAGGCTGCAGCCAGAGGTGAGGATGGGCAGGCGCATCATTTGAGTGAAGATGCGGAAGAA
>gnl_Poptr_v3.0_Potri.001G051400.1
ATGGCGGGCATTGACATTTCTAAATATGCCCATAGTCCTGTGCATAAGGCCATTGCAGCCAAAGATTATGCCACTCTCAGGAAGATATTAGCTGGCCTTCCCCGTCTTTGCAATCCTGCTGAGATTCGGAATGAGGCGATTTCATTGGCTGAGGAAGAGAAGGCTGATGCTATTGCTACTGCAATTGATAGGCGTGATGTACCGAACCGTGACACCCCTCTTCACTTGGCTGTCAAACTGGGTGATGAGACTGCAACCGAGATGCTTATGGTTGCTGGTGCAGATTGGAGTTTGCAGAATGAGCAGGGATGGAGCGCACTCCAAGAAGCTATCTGCAATAGAGAAGAAGGGACTGCAATGATTATTGTCAGGCATTACCAGCCATTGGCATGGGCAAAGTGGTGTAGGAGGTTGCCTCGTTTGGTGGGAACAATGCGAAGGATGAGGGATTTCTACATGGAAATAACATTCCATTTTGAGAGTTCTGTGATACCTTTTATCTCAAGGATTGCTCCTTCAGATACTTACAAAATCTGGAAGAGGGGTGCAAATTTGAGGGCAGATATGACTTTGGCTGGTTTTGATGGTTTTAGGATCCAGCGTTCAGATCAGAGTATTCTTTTCCTTGGTGATGGATCGGAGGACGGGAAAGTCCCTTCTGGGTCGCTTTGCATGATTACTCACAAGGATAAAGAGGTGATGAATGCTTTGGATGGTGCTGGTTCTCTGGCAACTGATGAAGAGGTTCGGCAAGAAGTGGCTGCAATGTCTCAGACTAATATATTCAGGCCAGGGATAGATGTGACCCAAGCAGTTCTTTTGCCACAGCTGACATGGAGGCGGCAGGAGAAAACAGAAATGGTGGGTTCATGGAAGGCAAAGGTCTATGACATGCACAATGTGGTTGTTAGCATCAAATCTAGAAAGGTCCCAGGGGCTATGTCGGACGATGAGTTCTTCTCATCCTGCAATGATAATGAAACAGAAAGTGAGGAGCTCAATGACATTTTGACAGAAGAAGAAAGAAGGCAACTTGAAGTTGCTCTTAAATTGGAGACGTCAGAGCTGAGCTCTGAAAATGGCGATGGGATTATCGCACATCGTCATAGTTGTTATGAGCCCAGGGAGGTTCCTATTGAAGATGCAAATGGTTGTAGAAATGGAGAGACTAAGCAGGAAAAGAAAGGGTGGTTTGGTGGTTGGAGGAAACGGGATTCTAAAGTTGAAGGGCAGAAGAAAATTGTTCCACCAAGAAGTTCTCTTTGTGTGGATGAGAAGGTGAGTGATTTACTAGGGGACTCTCCATCCACAAGTCAGCCTAAACCAGGAAGACATTCTGTGGAGATTGTTTTGAGGGATGAACACCGGAAAGGGAGAGATAGCAGGGCATCTACTTCTGTGAGTTCTGAGAGCAATAATCGTCGCAAGGAAGGAGGCCGTGAGAATGAGTATAAGAAAGGACTAAGACCTACTCTTTGGCTTTCTCCAAACTTCCCGTTGCAAACTGAAGAACTTCTTCCACTGCTTGACATTCTTGCAAACAAGGTTAAGGCAATTCGTCGCTTAAGAGAGCTGCTCACAACTAAACTTCCTATGGGAACCTTTCCAGTTAAGGTTGCTATCCCAGTAGTTCCCACAATCAGGGTACTGGTTACATTTACGAAGTTTGAAGAACTACAGCCATTGGATGAATTTGCAACACCCCCTTCAAGTCCTACAGCTGCATTACGAGAAAGTCCGATGGTTATGCAGTCCTCAACTTCATCTTGGTTTCAGTGGATAAAAGCCCCTTATCAACGCCCTAGCTTGTCTGCTGGTGGCTCTAGCAGTAGGATAGAAAACATTCAGGACCCATTTGCTATTCCTCCAGATTATACTTGGGTTACAGCTGAAGCAAAGAAGAAGAAGATGCAGGAAAAGAACAAATCAAAGAAAGCAAGAAATCATGGTCAT
>gnl_Prupe_v2.1_Prupe.6G350600.1
ATGAAAAATGAAAGCAACATTAGCCTCGGAACTGAGAGAACAGTAAAATCCATAGAATCAATGGAAGATTTTTCTAAATATTCCCACAGTCCAGCTCATTTGGCGGTTGCACGCCGTGACTGTGCCTCCCTCAGGCGCATTATCTCTACCCTCCCTCGGCTTTCCAAGGCCAGTGAAGTAAGCACTGAAGCCGAATCTCATGAGGCTGAGCTCCGAGCTGATGCTGTCTCAGCTGTCATTGATCGCCGAGATGTTCCTGGTCGTGAGACTCCTCTTCATCTAGCAGTGCGTCTCCGTGACCCAACCTCAGCTGAGATTTTGATGGCGGCTGGTGCTGATTGGAGTCTTCAAAACGAGAATGGTTGGAGTGCTCTCCAAGAAGCCGTCTGCACTAGAGAGGAAGCAATTGCTATGATTATTGCGCGTCACTACCAGCCCCTTGCTTGGGCTAAATGGTGTCGTAGACTTCCCCGTATTGTTGCCTCTACGGCCCGTATTCGTGATTTTTACATGGAGATAAGTTTTCACTTTGAGAGCTCAGTCATCCCGTTTATTGGTCGAATTGCCCCATCGGATACTTACCGCATTTGGAAGCGTGGTTCTAATCTTCGAGCTGACATGACCCTTGCTGGCTTTGATGGGTTTCGAATTCAAAGGTCTGATCAAACATTTCTGTTTCTTGGAGAGGGGTACTCTTCAGAGGATGGTAATGTGAATTTGGCACCTGGTTCTTTGATTGTTCTTGCACATAAGGAGAAAGAAATCACAAATGCTTTGGAAGGAGCTGGTGCCCAACCAACCGAAGCTGAAGTTGCCCATGAAGTGGCCTTGATGTCACAGACAAATATGTATAGGCCAGGCATTGATGTTACTCAGGCTGAGCTTGTTCCCCATTTAAATTGGAGGCGACAAGAGAGGACCGAGATGGTTGGAAATTGGAAGGCCAAAGTTTATGATATGCTTCACGTGATGGTTAGTGTGAAGTCAAGGCGGGTTCCTGGTGCTATGACCGATGAGGAGCTCTTTGCAGTGGACGATGAAGAAAGGGTGGCAAATGGGGGTGATAATGATGAATATGATGATGTATTGACTGCTGAGGAAAAAATGCAGTTGGATTCTGCACTTCGAGGGAACTCAGATGGTGCTTGTGAGGATGAGGAAAATGGGGTCTCTGACTGCCATGAAAATGGTTTGGGAGGATCCTATGAGAATTGTGAATCCAACGGTGTTGTTAAGGAGAAGAAGAGTTGGTTTGGTTGGAACAAGAAAAGTTCAAAGGGAAATGATGATTCTGAAGATCCAAAGATTTTGAAGAAGTTCTCAAAGTTGGCCCCAGAAGGTGGCAACCAGAAATCACTTGATCATCAAAAACCATCATCTGAATTTCCTAGAGATGATATTGCAGATGCTAAGAAAGGAAAAGATAAAAACAGTAAGAAGAAAAAGAAGAAAGTGGCCAGTGATGCTAAGCATGAGAGCGAGTACAAAAAGGGTCTGAGACCTGTCTTGTGGTTGACACCAGATTTCCCTTTGAAAACAGATGAGCTTCTTCCTTTACTAGACATCTTAGCAAACAAGGTCAAGGCTATAAGGAGACTCAGGGAGCTTTTGACTACTAAACTTCCCCATGGCACTTTTCCTGTCAAGGTTGCTATCCCAATCGTCCCAACAATACGAGTTCTTGTAACTTTTACGAAATTTGAGGAGCTTCAGCCATTGGAGGAGTTTTCAACCCCTCTCTCCAGTCCAGCACATTTTCAGGATGCAAAGTCAAAGGAATCAGAAGGATCCTCATCATGGATATCATGGGTAAGAGGGGGTCGTGGTGGGCAATCAAGTGACAGCGATAGCCACCGATATAAGGATGAGATTGACCCTTTCCTCATACCATTGGACTATACCTGGGTTGATGCCAATGAGAAAAAACGCCGCATGAAAGCCAAGAAAGCTAAGAGCAAGAAACACAGGAAACATGCAACAGCCAAGGCTAGTGATGGGGGACATCAGGCAAGTGAGGATGTCGAAGAA
>gnl_Prupe_v2.1_Prupe.4G019600.1
ATGTCCAAATCGTCGGCCACTTCCACCGCGTCGTGTCCGCCACTCAAACCCGACGACTATTCCCACAGCCCGGTCCACTACGCCGTCGTTTTAGCAGACCACACCACTCTCTCCCGAATCGTCTCCGCCCTTCCCCGACTCGCTGATCCGACTCAGATCCACACAGAATCCGACTCGATCTCTCATGAACGAACCGCCGACCAGATCTCAGCCGTACTCGACCGCCGCGACGTCCCCCACAGAGAAACGCCCCTTCACCTCGCTGTACGACTAAACGACGCCGTCTCCGCCAAAATACTAGCCTCCGCTGGCGCTGACGTGTCCCTCCAGAACTCGGCCGGCTGGAACCCCCTGCAGGAAGCCTTGTGTCGCCGGAGCTCCGACATAGCTCTAATTCTCCTCCGGCTCCACCATCGCTCCGCTTGGGCCAAGTGGCGCCGCCGCCTGCCCCGTGTCATTGCCGTGCTCCGCAGAATGCGAGACTTTTACATGGAGATCTCGTTCCACTTCGAAAGCTCCGTCATTCCCTTCGTCGGTAAGATCGCTCCTTCCGATACGTACAAGATCTGGAAGCGCGACGGGAACTTGCGAGCCGACACGTCGTTGGCCGGCTTCGACGGCCTGAAGATCCAGCGCGCCGATCAGAGCTTCCTTTTCCTCGGCGACGGCGATCAAAACCACGACGTTCCCTCGGGATCGTTACTAGTCTTGAATCGCGACGATCGGAAAATATTCGACGCGTTCGAGAACGCAGGGTCTCCGATGAGCGAGTCCGATATTGCCGGTTTCTGCTCCCAAACGAGCGTGTATCGGCCCGGCATGGACGTGACCAAAGCCGAGCTCGTGGGACGGACCAATTGGAGAAGGCAGGAGAAGACGGAGAGCGTCGGAGAATGGAAAGCTAGAGTTTTTGAAATTCACAACGTGTTGTTCAGCTTCCGCTCGAGAAAAGTCGCCAATGGAGATGCTGACGTGGCAGGGAGCGAGCAGGTGCTTCCTCTTGAGCTAGACGAAGACGACGATGGGTTTTTAGTGGCGGAGAATCCAAGCTTTGGAATGCCCGACGGTCGGAGGCACAGTAGTTTTGTGAGGGAAGACAGGGAGTTCGCGGCATTGGGAAGAAAAAGCGTCGACGTATCGTCAATGGCCGCGGCGGCGCCGCCAAGGCGGTCCATGGCCGCTCCGCCGAGGAGATCCATGGCGGCAGCTCCTCCAAGGCGGTCCATGGCTGCAGCTCCGCCGATGAGGCCTATGGCGGCAGCTCCGCCTATGAGGCCTATGGCTGCGGCGCCGGTGCAGACAAAAGAAAAAGAGTACGTGAGGAGCTTGAGGCCGTCTGTATGGTTAACGGAGCAGTTTCCGCTGAAGACGGAGGAGCTGTTGCCGTTACTGGACATTCTGGCGAACAAGGTAAAGGCAGTGAGGAGGATGAGGGAGTTGCTCACCACCAAGTTCCCGCCAGGATCTTTTCCGGTGAAGGTGGCGATACCGGTTGTCCCCACAGTCAGAGTGGTGATAACATTCACTAAGTTCGTCGAGCTCCCGCCAACCGAGCAGTTCTTCACTCCAATGTCAAGCCCCAGACAGTTTATCCACGAAGGACGAGGCCAGCACCAACATCTACAACAGGAGGAGGAGGAGGAGGAGGAGCACAAGTACAAGTCACAGAAACCATCATCCTTGTCGTCGTCGACTTCGTGGCTGAGGCGGAGCAGCAGCCAGTCGGGGTCGGGGAGCAAGCAGAACCTCCAACCCCAACGCGGTGCTCCACCAGCGGCGCAAGACTCGTCCGACCCTTTTGCCATTCCTAGTGGCTATACGTGGACAAGTATCGAGGACAAGTCTCGCAAGATGAGGAAATCCAAGTCCATCAGGAGATCCAAG
>gnl_Prupe_v2.1_Prupe.1G002800.1
ATGGCTGGAATTGATGTTTTGAAGTATGCTCATAGCCCTGTGCACAAGGCCATAGTCATGAGGGATTATGCCAGTCTCAGGAGGATTCTTGCTGGTCTCCCCCGGCTTTGTAACCCTGCTGAGATTCGAACTGAATCAGCTTCATTAGCTGAGGAGGAGAAGGCTGATGCCATTGCTGCTGTGATTGATAGGCGAGATGTCCCGAATCGTGAGACCCCTCTTCACTTGGCTGTAAAACTTGGTGACCAGACAGCTACTGAAATGCTTATGGTTGCTGGAGCGGATTGGAGCTTGCAGAATGAACATGGATGGAGTGCACTCCAAGAAGCAATTTGCAATAGAGAAGAAGCAATTTCCATGATTATAGTTAGGCACTACCAGCCACTGGCTTGGGCAAAATGGTGCAGAAGATTGCCTCGTTTAATTGGAACTATGCGGAGGATGAGGGACTTCTACATGGAAATTACATTCCACTTTGAGAGTTCTGTTATTCCTTTCATTTCGAGAATTGCCCCATCAGATACTTACAAGATCTGGAAAAGGGGTGCAAATTTGAGGGCAGATATGACATTGGCTGGTTTTGATGGTTTCAGAATTCAGCGTTCTGATCAGAGTGTTCTTTTCCTTGGTGATGGGTCTGAAGATGGTAAGGTGCCTCCCGGGTCACTTTGCATGATCTCACACAAGGATAAGGAGGTGATGAATGCTTTGGATGGTGCTGGTTCTCAAGCAACTGAAGAGGAAGTTCGGCAAGAGGTGGTTGCAATGTCTCAGACTAATATATTCAGGCCTGGGATTGATGTGACTCAGGCAGTTCTCTTACCTCAGTTGACTTGGAGGCGGCAGGAGAAAACAGAATTGGTTGGTTCATGGAGGGCCAAGGTATATGATATGCATAATGTGGTTGTCAGTATCAAATCTAGGAGGGTCCCGGGGGCTATGACAGATGACGAGTTTTTTTCAACTTGCAACGAAAATGAAACAGAAAGTGAGGAACTCAATGATATATTGACAGAGGATGAGAGGAGGCAACTTGAAATTGCACTTAAACTGGATTCGTCCGAATTGTCGAACGAGAATAGTGACGGGATGATTGAGCATCGTCATAGTTGTTATGAGCATAGGGAGATTCCTATTGAAGATGTAAGTAATGGTAGAAATGGAGAGAATAATAAGCAGGAAAAAAAAGGATGGTTTGGTGGATGGAGGAAAAGAGATAATAAAAATGAAGAGCAGAAAAAGCTTATACCCCCAAGAAGTTCTCTCTGTGTAGACGAGAAGGTGAGCGATCTGCTAGGGGATTCTCCTTCAAGAAATCAAAGCAGACCTGGAAGAAGTAATGTGGACGTCGTTATGAGGGGGGATGATCACCGGAAAGGAAGGGATATGAAGGCATCTTCCTCTACGAGTTCTGATATCAGAAATCGTCACAAGGATGCAAGCAAGGAGAACGAGTATAAGAAAGGGTTAAGGCCTATTCTCTGGCTTTCCCCAAACTTTCCTCTACAAACAGAGGAACTGTTGCCATTGCTTGATATTTTGGCAAACAAGGTTAAGGCAATCCGTCGTTTGAGGGAGCTGCTTACGACCAAACTTCCAATGGGAACATTTCCTGTCAAGGTTGCTATCCCTGTGGTTCCTACTATCAGAGTAATTGTCACTTTCACAAAGCTTGAAGAATTACCACCGACAGATGAATTCGCAACACCCCCATCGAGCCCCCCTGTTGCAGGCACAGAGAGCCCAGCTGCAATGCAATCCTCAAGTTCATCTTGGTTTCAGTGGATAAGAGCTCCTTACAACCGCCCTAGCTCGTCTGCTACTGGTTCTAGTAGTAGGATTGAAACCATCCAAGACCCATTTGCAATTCCCCCAGAATATACGTGGGTTACAGTTGAGGCAAAGAAAAAGAAAATGCAGGAGAAGAACAAATCAAAGAAAGGGAAAAGTCACCACAAA
>gnl_Selmo_v1.0_169694
ATGGGGCAGATTATCGACGAGGAATCGCCTTACAGCCACAGCCCAGCTCATTGGGCTGTTGCCCGAGGCGATCACGCGCTGCTTCGACGGATTCTCAATGGGCTTCCAAATCTCCCCAAGGCTGGAGAGGTGAAGCTCGAGGCAGAGTCACTGCGAGCGGAGGAGAAAGCCGAGGTGCTCTCTTCGGTGATCGATAGGCGCGATGTGCCAGGGAAGGAGACGCCACTTCACTTGGCTGTCCGGCTGGGAGACGCTACCGCAGTGGACATGCTCATGGCTAAAGGCGCCGATTGGAGCTTGCAGAACGAGAGAGGATGGAGCTCCTTGCAAGAGGCCGTGTGTACTCGCCAGGACGCTCTTGCGATGATCATCATCAAGTACTACCAGCCTCTAGCTTGGGCAAAGTGGTGCCGGCGCTTGCCAAGGATCATCGGCTCCATGACGAGGATGCGTGATTTTTACATGGAGGTGACTTTCAACTTCGAGAGCTCCGTGATCCCGTTCATCGGCCGCATTGCTCCATCCGATACATACAAGATATGGAAGCGGGGATCCAACCTCAGGGCGGATATGACTCTGGCAGGCTTCGATGGGTTTTGGATCCAGCGGTGTGACCAGAGCTTCTTGTTTCTCGGGGACGGGACCCCGGACGGGAAGCTCCCACCAGGCTCGCTTTGTCTACTGAATCACAAGGAGAAGGAGGTGATGAACGCGTTGGAGGGGGCCGGAGCTCCACAGTCCGAGATGGATATAGCTCAGGAGGTGGCAGCTATGTCTAAGACGAATGTTTACCGTCCGGGGATTGACGTCACAGGGGCCGAGCTTGTCCCCAACTTGACTTGGAGGAAACAAGAAAAGGTGGAGATGGTCGGGCAGTGGAAGAGCAAAGTTTATGACATGCACCACGTTGTGATCAGCGTTCGCTCGCGAAGGGTCCCGGGGGCAATGAGCGACGCCGAGCTGTTTGGCGTGCACGAAGAGAGGGAGGAAGAGGACGAGGAGTATGACGATGGAGGGTATAAGGACTTACTCACAGAAGATGAGCAACACCAGCTTACGAATGCGTTGCGGGTCCAGAGTGGGGAGTTCGACGACGAGGGGTTTGTGGAGGCTAGATCAAGCCTTGCGAACGTACCATCGAAGGAGAAGAAGAAATGGTTCCGGTTCCCGAAGAAGAACACCACCAGAGACACCACGAAGAAGGTCGTTCCGTACAGGGGTTCTGTTAACATTGACGAGAGAGGACCAGCTGACAATGATCCGGACTCAAAGCTGTTGAGACGGCATTCGGACTTTATAGCGGAGGAGGGCATGTCAAGGAAAGGGAAAGAAAAGATTGGAAGGCAGAGCAGTAGCAGGGAAGCAGTTCGGTCCAAAGTTCCTGCCAGTGACGACACAGAGAGCGAATACAAGAAAGGTCTACGTCCAAGTCTGTGGTTAACGAAGGATTTTCCACTTAAAACGGAAGAGCTCATACCTCTGCTCGACGTTTTAGCCAGTAAAGTGAAAGCTATTCGGAGATTACGGGAGCTACTCACGACAAAGCTTCCGCCAGGAACTTTTCCTGTAAAGATGGCCATACCGGTTGTCCCGACAATCAGAGTGGTCGTGACTTTTAGCAAGTTTGTGGAGCTGGAACCCGAAGAGTTTCACACTCCACTGTCGAGTCCTAGCCAGTTTGATGACGAAGAGGTTCCTCTGAAGGGACCAAAGGCCCCTCGAGAGTCTTCGACTACTTCAAGCTCCTGGATTCCGTGGATAAGGAGCTCCCAGAGCACAGGGAAGGCGGTGTTCCTGGAGGACCATCTGAAAGAAGAGCCTGATCCTTTCCTCATTCCGGAAGATTACACTTGGATTGATCTCAACGAGAAGAAGAAGCGGATGAAGGACAAGAAGAGCAAAAGGAAGAAGAACAAGAAGCAGCAGCCTGATGCATCAGCTGCGGACACGGACTCTAATCCT
>gnl_Selmo_v1.0_110129
ATGTCGCAGCTTTCGGCAGAGGAGGCTCATGTCTACTCGCAGAGCCCAGCGCATTACGCAGTCGCCAGATGCGACTATGGCCTCCTCCGATCGGTGCTCTCCCGGCTGCCGCGATTGCCAACCGCGGGAGAGGTGAGCTCCGAGGTGGACTCGCTTCTAGCGGAGCAAAAGGCCGATATAGTTTCGTCGGTGATCGACAACAGGGAAGTTCCTGGGAGGGAGACTCCATTGCATTTGGCGGTGAGGCTCGGGAATGCGAGGGCGGTGGAGATGCTAGCGGCAGCCGGGGCGGACTGTAGTTTGCAGAATGGTCGGGGATGGAGTGCGCTCCAGGAGGCCGTGTGTGCTCGCAAGGAAGCTATTGCGATGGTCATCACCAAGTACTATCAGCCCATGGCGTGGTCGAAGTGGTGTCGGCGGCTGCCACGGATTGTAGCGGAGCTCAACAGGATGAAGGATTTCTACATGGAGCTCACGTTTCATTTCGAGAGCTCGGTCATCCCGTTTATCGGGAGGATTGCTCCGTCGGACACTTACAAGATATGGAAGCGTGGTTCCAATCTGAGAGCGGACATGACACTGGCTGGCTTCGACTCGTTCAAGATCCAGAGGTCGGATCGGAGCTACTTGTTCTTGGGAAAAGAGAATATGGGATCTGGAGAGCTCTTGGTGCTGATGCACAAGAAGAAGGAGGTGGTGAATGCGTTTGAAGATGCCGCGGTACAGCCGTCGGACGCAGAGGTGGCCCACGAGGTGGCTGTGATGTCTCGGGCGAATGTCTATCGGCCAGGTTTGGATGTAACTCAAGCGCAGCTGGTTCCGCAGTTGACGTGGAGGAAACACGAGAAGGCGGAGACAGTGGGGAACTGGAAGTGCAAGGTGTATGACATGCAAAACGTGTCCGTTAGTATCAGATCTAGAAAGGTGCTGGGGGCAGTGGAGGAAGACGAAGAAGAGGAAACTTTAGATTATGCCAACTTGCTAACGGAGGAGGAGAAACATCAGCTGGAGATGGTTTTGAGTGGCGATTGCGAGAACTTAGAAGAACAGAAAGAGAACTCGGCTTGTGTCAATGGTCGAGGTGGGAGGCCGAAAGCCGAAAAGTCCAGGCCTATAAGCGGTAAGGAAGAGGACGATTCCAAAAAGTCTAGCGCAAAGGAAGAGGAGAGCGAGTTCAAGAAGGGACTTAGACCCACTCTTTGGGTGACAGATAATTTTCCTCTCAAGATCGAGGAGCTTCTTCCACTGCTTGACATTTTGTCAAGCAAAGTCAAGGCCGTCCGGAGGCTTAGAGAGTTGCTGACTACGAAACTGCCAGCGGGAACTTTTCCTGTCAAGATGTCCATTCCGGTGGTGCCGACGATTAGAGTCATCGTCACGTTTTCCAAGTTCCAAGAGCGGCACGCGATGCAGAACAACCTGAAACCCGAGCATACTGGATCCTGGTTTTCTTGGATGAAAAGTTCGAATCCTAGTTCCGAGCATGCGGACCCGTTCCTGGTTCCAGGCGATTATACGTGGAAGAAAGGGAAGCAAGTGATCGTCCCA
>gnl_Selmo_v1.0_88989
ATGGGGCAGGAGATTAACCAGTACGCCCACAGCCCCGTCCACTGGGCCGTTGCCAGGGGCGATTACCCGGCGCTCAAGCGGATTCTCAGTGGCCTTCCCCGCCTCGCCAAGCCTGGCGAGGTTCGCACGGAGATCGAGTCGATCCAGGCGGAGGTCAAGGCCGACGCCATCGCGGCGGTGATAGATCGCCGAGATGTGCCCAACCGGGAGACGCCACTGCATTTGGCGGTCAAGATGGGTGACGAGACGTCGGTGGAGATGCTCATGCAAGCCGGGGCGGATTGGAGCCTCCAGAACGCGCAGGGATGGAGCGCCCTCCAGGAGGCGGTGTGCGCGCGAGAGGAAGGCATAGCCATGATCATCACGAGGTACTATCAGCCCATGGCTTGGGCGAAGTGGCTCCGGCGGCTGCCGAGAGTGGTAGGAACAATGCGGCGGATGAGAGACTTCTACATGGAGCTCACGTTTCACTTCGAGAGCTCGGTCATTCCTTTCATCTCCAGGATTGCTCCCAGCGACACTTACAGGATATGGAAGAAGGGTGCCAATCTCAGGGCGGACATGACACTCGCGGGCTTCGATGGTTTCAGGATCCAGAGGTCGGACCAGAGCTTTCTCTTTTTGGGCGATGGAAGCGACGACGGCAAGCTCCCTTCCGGGACCCTCTGTGTTCTCAGCCACAAAGAGAAGGAGATCATGAACGCTTTGGACGGTGCCGGAGTCCAGCCCACGGAGTCCGAGATCGCGCAAGAGGTGGCGGTTTTGTCACAAACCAATATCTACAGGCCGGGGATCGATGTCACACAGGCCGAGCTCCAGCCGCATTTGACGTGGAGGAGGCAAGAGAAAACCGAGATGGTGGGCTCGTGGAAGGCGAAGATATACGACATGCATCATGTGACTGTCAGTGTCCGGTCGCGAAGGGTTCCAGGAGCCATGACAGACGAGGAGCTGTTCGCTTCAGAAGAGGCCGAGGGAGAGGACGACGAAGACTACACCGATCTTCTAACCGAGGAGGAGAAGCAGCAACTGGACTCGGCGCTCAAGGCCGAGAATGGCGAGTTTATCGAGAAGGGATTTGACAAGGGGGGTGCTTCGTCTGGCTCGGATATCCACAGGGAGGACAGGAAGAGCTGGTTTAGCTGGGGGAAGAAGAGCGTCAAGCATGAAAACGCAAAGAAGGTGGAGCCGGCAAGGAAGTCTCTCAGCGTAGAAGTAGAGCGGGGTGGCAGGAATAACAGCAGAAAGTCTTTCGACAGGCGACCATCGAATTATAGAGCGGAGGACACATTCGAGCTCAAGAAGGGATACATGGACAAGCCTGCCAGGAAGAGCGTAAGCAGGGAGTCGATTCACAAGCCTGGAAAGGCTGGCGCTGAAAACGAGTACCAGAAGGGATTGAGGCCGGTGCTGTGGCTCACGCCGGATTTTCCTCTGAGCACTGAGGAGTTTGTGCCGCTGCTGGACATCCTGTCCAACAAAGTGAAAGCGATCCGGAGGCTACGTGAGCTCTTGACAACCAAGCTACCGACTGGAACGTTTCCAGTCAAGCTGGCCATACCAGTAGTGCCCACCATCAGAGTCGTCGTGACTTTCACTCGCTTTGACGAGATCCGCGCGCCGTCGGAGGAGTTTTCCACGCCACTCTCGAGTCCTCGCCACTTCCAAGACGCAAAAGCCAAGGAGGGCGATGCTCCGCAAGCACAGGCATCATCGGCGAGTTCATGGTTTTCGTGGATGCGACCTCACAGCCAGGCAAGCTCGTCGGCGGTGTCGGACGATCACGGGCCCGACTTGGTGGATCCGTTTCTCATCCCCAGTGACTACACCTGGGTGGACGTGAACGAGAAGAAGCGGCGAGCCAAGGACAAGAAATCGAAGAGCAAGAAGAATAAGAAGCCTCCTCCAGCGCAGGGAGAGACAACGAAGGGC
>gnl_Selmo_v1.0_135166
ATGACACTCGCGGGCTTCGATGGTTTCAGGATCCAGAGGTCGGACCAGAGCTTTCTCTTTTTGGGCGATGGAAGCGACGACGGCAAGCTCCCTTCCGGGACCCTCTGTGTTCTCAGCCACAAAGAGAAGGAGATCATGAACGCTTTGGACGGTGCCGGAGTCCAGCCCACGGAGTCCGAGATCGCGCAAGAGGTGGCGGTTTTGTCACAAACCAATATCTACAGGCCGGGGATCGATGTCACACAGGCCGAGCTCCAGCCGCATTTGACGTGGAGGAGGCAAGAGAAAACCGAGATGGTGGGCTCGTGGAAGGCGAAGATATACGACATGCATCATGTGACTGTCAGTGTCCGGTCGCGAAGGGTTCCAGGAGCCATGACAGACGAGGAGCTGTTCGCTTCAGAAGAGGCCGAGGGAGAGGACGACGAAGACTACACCGATCTTCTAACCGAGGAGGAGAAGCAGCAACTGGACTCGGCGCTCAAGGCCGAGAATGGCGAGTTTATCGAGAAGGGATTTGACAAGGGGGGTGCTTCGTCTGGCTCGGATATCCACAGGGAGGACAGGAAAAGCTGGTTTAGCTGGGGGAAGAAGAGCGTCAAGCATGAAAACGCAAAGAAGGTGGAGCCGGCAAGGAAGTCTCTCAGCGTAGAAGTAGAGCGGGGTGGCAGGAATAACAGCAGAAAGTCTTTCGACAGGCGACCATCGAATTATAGAGCGGAGGACACATTCGAGCTCAAGAAAGGATACATGGACAAGCCTGCCAGGAAGAGCGTAAGCAGGGAGTCGATTCACAAGCCTGGAAAGGCTGGCGCCGAAAACGAGTACCAGAAGGGATTGAGGCCGGTGCTCTGGCTCACGCCGGATTTTCCTCTGAGCACTGAGGAGTTTGTGCCGCTGCTGGACATCCTGTCCAACAAAGTGAAAGCGATCCGGAGGCTACGTGAGCTCTTGACAACCAAGCTACCGACTGGAACGTTTCCAGTCAAGCTGGCCATACCAGTAGTCCCTACCATCAGAGTCGTCGTGACTTTCACTCGCTTTGACGAGATCCGCGCGCCGTCGGAGGAGTTTTCCACGCCACTCTCGAGTCCTCGCCACTTCCAAGACGCAAAAGCCAAGGAGGGGGATGCTCCGCAAGCACAGGCATCATCGGCGAGTTCATGGTTTTCGTGGATGCGACCTCACAGCCAGGCAAGCTCGTCGGCGGTGTCGGACGATCACGGGCCCGACTTGGTGGATCCGTTTCTCATCCCCAGTGACTACACCTGGGTGGACGTGAACGAGAAGAAGCGGCGAGCCAAGGACAAGAAATCGAAGAGCAAGAAGAATAAGAAGCCTCCTCCAGCGCAGGGAGAGACAACGAAGGGC
>gnl_Selmo_v1.0_145231
ATGACACTCGCGGGCTTCGATGGTTTCAGGATCCAGAGGTTGGACCAGAGCGTTCTCTTTTTGGGCGATGGAAGCGACGACGGCAAGCTCCCTTCCGGGACCCTCTGTGTTCTCAGTCACAAAGAGAAGGAGATTATGAACGCTTTGGACGGTGCCGGAGTCCAGCCCACGGAGTCCGAGATCGCGCAAGAGGTGGCGGTTTTGTCACAAACCAACATCTACAGGCCGGGGATCGATGTCACACAGGCCGAGCTCCAGCCGCATTTGACGTGGAGGAGGCAAGAGAAAACCGAGATGGTGGGCTCGTGGAAGGCGAAGATATACGACATGCATCATGTGACTGTCAGTGTCCGGTCGCGAAGGGTTCCAGGAGCCATGACAGACGAGGAGCTGTTCGCTTCAGAAGAGGCCGAGGGAGAGGACGACGAAGACTACACCGATCTTCTAACCGAGGAGGAGAAGCAGCAACTGGACTCGGCGCTCAAGGCCGAGAATGGCGAGTTTATCGAGAAGGGATTTGACAAGGGGGGTGCTTCGTCTGGCTCGGATATCCACAGGGAGGACAGGAAAAGCTGGTTTAGCTGGGGGAAGAAGAGCGTCAAGCATGAAAACGCAAAGAAGGTGGAGCCGGCAAGGAAGTCTCTCAGCGTAGAAGTAGAGCGGGGTGGCAGGAATAACAGCAGAAAGTCTTTCGACAGGCGACCATCGAATTATAGAGCGGAGGACACATTCGAGCTCAAGAAGGGATACATGGACAAGCCTGCCAGGAAGAGCGTAAGCAGGGAGTCGATTCACAAGCCTGGAAAGGCTGGCGCTGAAAACGAGTACCAGAAGGGATTGAGGCCGGTGCTGTGGCTCACGCCGGATTTTCCTCTGAGCACTGAGGAGTTTGTGCCGCTGCTGGACATTCTGTCCAACAAAGTGAAAGCGATCCGGAGGCTACGTGAGCTCTTGACAACCAAGCTACCGACTGGAACGTTTCCAGTCAAGCTGGCCATACCAGTAGTGCCTACCATCAGAGTCGTCGTGACTTTCACTCGCTTTGACGAGATCCGCGCGCCGTCGGAGGAGTTTTCCACGCCACTCTCGAGTCCTCGCCACTTCCAAGACGCAAAAGCCAAGGAGGGCGATGCTCCGCAAGCACAGGCATCATCGGCGAGTTCATGGTTTTCGTGGATGCGACCTCACAGCCAGGCAAGCTCGTCGGCGGTGTCGGACGATCACGGGCCCGACTTGGTGGATCCGTTTCTCATCCCCAGTGACTACACCTGGGTGGACGTGAACGAGAAGAAGCGGCGAGCCAAGGACAAGAAATCGAAGAGCAAGAAGAATAAGAAGCCTCCTCCAGCGCAGGGAGAGACAACGAAGGGC
>gnl_Solly_v2.4_Solyc06g036620.1.1
ATGTACACAGAAACCCTCTTGAGATCTCAATCCAACCCTTTCTCTCTCACCAACCCTTTCCTTTCATTGCTTTATTTTTTTCCGATGGAAGATTGGTCCAAGTATGTTCATAGTCCAGCTCATTTGGTAGTAGCTAAGCGAGACTATCCCACTTTGAAAGAGATTATTGATTGTCTACCTTGTCTTGCCAAGGCCGGTGAAGTAAACACTGAGGCAGAGTCTGTAGCTGCTGAGATTGATGCAGATGTTGTTTCTGCAGTAATTGATAGGCGAGATGTTCCTGGTCGTGAAACTCCTTTGCACCTTGCTGTTCGCTTGAAGGACCCAATCAGTGCAGAGAATTTGATGTCTACAGGTGTTGATTGGAGTCTTCAGAATGAGAATGGTTGGAGTGCTCTTCAGGAAGCAGTGTGTACCAGGGAGGAGAACATTGCTATGATTATTGCTTGTCACTATCAGCCTCTTGCTTGGGCCAAGTGGTGCCGTAGACTTCCTAGGATTGTCGCCTCAGCTGCTCGTATTCGTGACTTCTATATGGAGATGACCTTTCACTTTGAGAGCTCTGTAATTCCGTTCATCAGTCGAATTGCTCCGTCAGAAACGTATCGCATTTGGAAACGGGGTTCTAATCTTCGTGCCGATATGACACTTGCGGGATTTGATGGGTTCCGCATTCAACGTTCGGATCAAACTTTCCTCTTTCTTGGAGAGGGCTATTCATCAGAAACTAGTAGCATATCCTTACCTCCAGGTTCTTTAATTGTCCTTGCTCATAAGGAGAAGGAGATCACAAATGCATTAGAGGGAGCTGGTGTGCAACCATCTGAAGGTGAAGTAGCCCATGAAGTTGCTTTGATGTCTCAAGCAAATATGTATAGGCCAGGAATTGATGTTACTCAGGCTGAGCTTGTTCCTCACTTAAATTGGAGGAGACAGGAGAGGACAGAAATGGTCGGTACGTGGAAGGCAAGTGTATATGATATGCTTCATGTGATGGTTAGTGTAAAATCAAGGCGTGTTCCCGGTGCCATGACTGATGAAGAGCTCTTTTCAATGAATGATGATGGTAAATTAACAAACTGTGGTGAACACGACGATTATGATGGTGTATTAACAGCTGAAGAAAGAAGGCAATTAAATTCTGCACTTCGAACGGGTAATTCAGATGGACTTGGTGATGATGAGGAGGACCTTGAGGTTCAGGATTGCCATGACAACTCTAGTGGAGGTTCATTCAGAAGTTGTGAATCCAATGGTGTTCCTAAACAGAAGAAGAGTTGGTTTGGTTGGAACAAGAAAAATTCCAAAGGAACTGGTGATGATTTAGAGGATTCAAAGATTGTGAAAAGGTTCTCAAAGTTGGCTCCAGATAATACCAAGCAGAAATCCCATGAACCTCATAAATCATCATCTGAAGTTCAAGGGGAAGATACCAGAGATCTTAAACGGAGCAAAGATAAGAACGGCAAGAAGAAAAAGAAAAAAGGGCCTCTGGGTGAGTCTAAGAGTGAAAAAGAGCTTTTGCCATTACTGGACATATTAGCCAACAAGGTTAAAGCTATTAGAAGGTTGAGGGAGCTTTTGACTACTAAGCTACCCCCTGGCACATTTCCAGTCAAGATGGCACTTGTGGAGAAGTTTCCATCTATTTATCAGATTGTTGTGGATAAAAACTCCACCATAGCACAAAACAGAAATGGAAACAACTGGACTATTCTACTTAGAAAAACACTTAATGATTGGGAAATGCACAGCTTGATAGTACTGCTCGCAGAAGTGGAAGAGTACACCATTGATGAGAACAAAACAGATGCTATGTGTTGGGGAAGCAAGGGAACATTCATAGTGAAAGAATGCTACAGACAGCATGGTACTCATAAT
>gnl_Solly_v2.4_Solyc09g091560.2.1
ATGGCTGGTATTGATGTTTCGAAATATGCACATAGCCCTGTGCATAAAGGTATAGTCTTGAAAGATTATGCTTCTTTGAGGAAGATAATTGCTGCGTTGCCTCGGCTTTGTGATCCTGCTGAGATTCATACTGAAGCAGTATCGCTGGCCGAGGAAGCTAAGGCTGATGCTATTTCTGCAGTGATTGATCGAAGGGATGTCCCTAACCGGGATAGCCCTCTTCATTTGGCTGTTAAACTCGGTGATGAGACTGCAACCGAGATGCTTATGCTTGCTGGTGCTGATTGGAGCTTGCAGAATGAACATGGATGGAGTGCCTTGCAGGAGGCAATATGTAATAGAGAAGAAAGGATTGCGAAGATCATAGTTAGGCACTACCAGCCTTTGGCTTGGGCAAAATGGTGTAGAAGGTTGCCTCGGTTAATTGGGACGATGAAGAGGATGAGGGATTTTTATATGGAAATAACATTTCACTTTGAGAGTTCTGTTATACCTTTCATTTCTAGGATTGCCCCTTCAGATACTTATAAGATTTGGAAGAGAGGTGCAAATTTAAGGGCTGATATGACACTGGCTGGCTTTGATGGCTTCCGAATTCAGCGATCAGATCAGAGCATTCTTTTCCTCGGTGATGGTTCTGAGGATGGTAAAGTTGCTCCTGGATCACTTTGCATGATCTCACATAAAGAGAAGGAAATTATGAATGCTTTAGACGGTGCTGGTGCTCCAGCGACTGACGCAGAAGTTCAGCAAGAAGTTTCTGCTATGTCTCAAACTAACATATTCAGGCCTGGGATTGATGTCACCGAGGCAGTTCTGTTGCCACAAACGACATGGAGGCGTCAGGAGAAAACAGAGATGGTAGGTTCTTGGAAAGCTAAAGTATATGATATGCATAATGTTGTTGTGAGCATAAAATCAAGGAGGGTTCCTGGAGCTATGACGGATGATGAATTTTTCAATTCTTGCAATGAAAATGAAGCAGAGAATGAAGAGTTCGATGATATCCTGACAGAGGAAGAAAGAAGGCAGCTTGAGGTTGCTCTCAAGTCAGACTCTTCTGATTTAAGCAACGAGAATGGAGATGGGATCATTCCACATCGCCATAGTTGTTATGAACAAAGAGATATTCCCATTGAGGAGTTAAATGGTTGCAGAAATGATGATAATAAGCAGGAAAAGAAGAGGTGGTTTAACAGCTGGAGGAAACGGGATATTAAGCCAGAAGGGGAGAAACGAGTTGTTCCACCAAGAAGTTCCATATGTGTCGAGGAGAAGGTTGGCAATTATCTTGAGGGTTCTTCACCTTTGAATGAAACTAGGCCAGGGAGGCATTCTGTGGATGTAAGGGTGACGAGGGACGAGCTTAGACAAGGAAGAGATGCGAAGGCTTCTACATCTAGCAATGCTGAAAATGGAAATCGCCGCAAAGATGGAAGCCGAGAAAATGAGTATAAGAAAGGACTGAGGCCTGTTCTTTGGCTTTCTCCAGATTTCCCGTTGAGAACCGAAGAGCTCCTTCCTTTGCTTGACATTTTAGCTAACAAAGTTAAAGCTATCCGGCGGTTGAGGGAAATGCTCACAACAAAACTTCCAAAAGGAACCTTCCCAGTTAAGGTAGCAATTCCGGTTGTTCCAACGATAAGAGTATTGGTGACATTCACTAAGTTTGAAGAATTGCAGCCACTAGATGAGTTTGCAACTCCTCCTTCGAGCCCTACTGCTTCAGGCAGGGAGAGTCCCTCAGGGGCACAGCCTTCAAGTTCATCATGGTTTCAATGGATAAAAGCTCCATATCAACGCCCTGTTTCTTCTACAGGCAGTCCAAGTAACAGGATCGAAAACGTTCAAGATCCCTTTGTAGTCCCTCAAGACTACACATGGATATCAGCAGAAGCAAAGAGAAAGAAAATGCAGGAAAAGGAAAAGGCAAAGAAAGGAAAGAGTAGAAAACAG
>gnl_Solly_v2.4_Solyc05g054970.2.1
ATGGAAGATTGGTCCAAGTACGTTCACAGTCCAGCTCATTTGGCTGTGGCTAAGCGAGACTATGCTACATTGAAAAGAATAGTTGCTGACCTTCCTCAACTGTCCAAGGCTGGTGAAGTGAACACTGAGACAGAGTCTCTGGCTGCTGAGCTTAATGCAGATTCTGTTTCTGCAGTAATTGATAGGCGGGATGTTCCTGGTCGTGAAACCCCATTGCACCTTGCTGTTCGGATGAGGGATCCTGTCTCAGCTGAGATTTTAATGGCTGCAGGTGCTGATTGGAGCCTTCAGAATGAGAATGGGTGGAGTGCTCTCCAGGAAGCAGTGTGTACCAAGGAGGAGAATATTGCTATGATTATTGCTAGGCATTATCAGCCCCTTGCCTGGGCCAAGTGGTGCCGTAGACTTCCTAGGATTGTTGCCTCAGCTGGTCGGATTCGTGATTTCTACATGGAGATAACCTTTCACTTTGAGAGCTCGGTAATACCATTCATTGGACGGATTGCTCCGTCAGACACTTACCGGATTTGGAAACGGGGTTCTAATCTTCGTGCAGATATGACTCTTGCAGGATTTGATGGGTTCCGCATTCAACGGTCAGATCAAACTTTCCTCTTTCTTGGAGAAGGGTATTCATCAGAAGATGGAAACAGATCTTTGAGTCCTGGTTCTTTGATTGTGCTTGCTCACAAGGAGAAAGAGATTACAAATGCGTTAGAGGGAGCTGGTGTGCAACCATCAGAAGCTGAAGTTGCTCGTGAGGTAGCTTTGATGTCCCAAACAAATATGTATAGACCAGGCATTGATGTCACCCAGGCGGAGCTTATTCCCCACTTAAATTGGAGGAGACAGGAGAGGTCTGAGATGGTTGGTACATGGAAGGCAAAGGTGTATGATATGCTTAATGTCATGGTCAGTGTAAAATCAAGGCGCGTTCCTGGTGCTATAACTGATGAGGAGCTCTTTACAGTGAATGATGATGAGAAAGTAGTGAATGGTGGTGACGATGATTATGATGATGCATTAACAGCTGAAGAAAGAATGCAGTTAGATTCTGCACTTCAGATGGGCAATTCAGATGGACCTGGTGAGTATGAAGAGCCTGAAGGTCACGATTTCCATGGAAACTCTGATGGAGGTTCATTTCAGAGTTGTGAATCCAATGGTGTTACAAAGGAGAAGAAAAGTTGGTTTGGTTGGAGCAAAAAAGGCCCCAAAGACACTAGTGATGATTCAGAAGACTCAAAGCTTGTAAAGAAGTTCTCAAAGCTGGCCCCAGAGGATAGCAAGCTGAGACCAAATGACAATCATGCATCATCATCTGAAGTTGCTCGGGAGGATTCTGGGGATGGTAAAAGGAACAAAGATAAGAGCAGCAAGAAGAAAAAGAAGAAAGGAACCATAGGGGAGCCCAAGACCGAAAGTGAGTATAAAAAAGGATTAAGACCTGTTTTGTGGTTGACACCGGACTTCCCACTGAAAACAGAAGAACTGTTGCCATTGCTTGACATTCTAGCCAACAAGGTTAAAGCTGTCAGAAGATTAAGGGAGCTTTTAACTACTAAATTACCTCCTGGCACGTTTCCTGTCAAGGTTGCTATCCCTATTGTTCCAACAATTCGAGTTCTTGTTACATTTACAAAATTTGAAGAGCTCGAACCAGTGGACGAATTTTCAACCCCTCTTTCAAGTCCTACAAATTTCCAAGATGCTAAGTCTAAGGAATCTGATGGCTCTACATCATGGATTTCATGGATGAAGGGGAACCGTGATGAGCTATCTAGCGACAGTAAAAACCACAGTTTCCAGGATGAGATTGACCCTTTCCGTATACCTTCAGATTATGCTTGGGTTGATGCAAATGAGAAAAAACGCCGAATGAAAGCCAAGAAAGCTAGGAGCAAGAAGCATAAAAAGCATAGTGCCCCTAGAAATCCAGAGAATGGGCAGCAGACTAGTGAGGATGTTGAAGAA
>gnl_Solly_v2.4_Solyc02g080610.2.1
ATGTCCACACCGGCGGCAACTTCACCGGCCACCACGATTAAACCAGGAGATTACGCTCATAGCCCTGTACATTACGCCGTCGTTTTAGGAGATCATTCTACTCTAAGCAGACTCGTCGCTTCTCTTCCTCGACCCGCAGATCCAACTCGGATACAAACTGAGGCCGACTCGCTTGCTCAGGAACGAATCGCTGAAAAAATCACCGCCGTACTTGACCGCCGTGACAACCCTAAGCGTGAAACGCCACTACACCTCGCCGTCCGTTTGAATGACGTGTATGCTGCTCGGACACTAGCCGTTGCCGGTGCTGACATTTCGCTTCAGAATGCTGCTGGTTGGAATGCTTTACAGGAAGCTATTATGCGGAGATGCTCCGATGTCGTTTCAATTTTGGTACAGCATCATCATTTAGGTGCTTGGTACAAGTGGCGCCGCCGTCTACCTCGACTGGTTGCTGTTCTCCGCAGAATGCGTGACTTCTACATGGAAATTTCTTTCCATTTCGAAAGTTCGATTGTTCCCTTCGTTGGAAAAATTGCGCCTTCTGATACGTACAAGATCTGGAAACGCGATGGTAATCTTCGAGCAGATACATCTTTAGCCGGTTATGACGGCTTGAAAGTTCAGCGAGCTAATCAGAGTTTTCTCTTTCTCGGTGATGGTGACCGGAAGTCTGATATTCCGGCTGGTTCATTGCTAGTTTTGAACCACGATGACCGTAAAATGTATGATGCTTTTGAGAATGCTGGTTCTCCTTTGAGCGATTCCGACGTTGCGAGTTTCTGTAATCAAACAAGTGTGTATCGTCCTGGGATGGACGTGACGAAATCAACACTAGTTGGCCGAACAAATTGGAGAGGGCAAGACAAAACAGAGAACGTCGGAGAATGGAAAGCCAGGGTTTATGATGTGAATAATGTTGTTTTCAGCTTCCGATCGCGAAAAATTTCCGCAGCTGAAAGCGAACAAATTCTGCCATTAGACTTAGAATTAGAAGAGGATTCCGAAGACGGTTTCCTCGTCGCAGAGAATCCACGGTTTAGCGTCTCAACCGCCGCTACCTCCGTCGGAGATAGTAACAAACAAAGACGTCACAGCAGTTTCACTCGAGAGGAAAGGGATTACGTTACCGTTTCTCGAAGAAGCGTTGACATTATTCCGGAACCACGGCGGAGAGCGGCGGCGATACCGGTTGCACCACCGCCAAATACGAAGGAGAAGGAATATGTGAAGAGCCTTAAACCGTCCGTTTGGTTAACAGAGGAATTCCCGTTGAAGACGGAAGAGTTGCTGCCGTTACTTGACATATTAGCGAACAAAGTGAAAGCCGTTAGACGAATGAGAGAGCTGTTAACCACCAAGTTCCCTCCGGGGACATTTCCAGTCAAGTTGGCAATACCAGTGGTCCCTACAGTGAGGGTAGTAATCACATTCACAAAGTTTGTAGAGTTACAACCCATTGAACAGTTCTACACTCCATTTTCAAGTCCAAGGCACCTCCTTCATGGTGGTGATACTGAGGATGAAAGTTCAGGAAACAATTATTATTCCCTTCCTTCATCATTGTCTTCATCGTCATCTTCGTGGCTGTCGAGGAGCAATAGCCGGTCGTGTTCAACTAGCAAGCTGCCACAGGAGAGCTGCAATGGAGCACAACAGGCAGAGCCATTTGCAATACCTGGTGGATATAGTTGGAGTAGTTTTGATGTGAAAAATAGGAAAATGAAGAAATCCAAGTCTACTAGGAGAACTAAG
>gnl_Sorbi_v3.1_Sobic.004G339600.1
ATGGACGACGTGTCCAAGTACTCGCACAGCCCGGCGCACCTTGCCGTCCTGCGGCGCGACCACGCGGCGCTGCGGCGGCTGGTCGCGGCGCTCCCGCGCCTTCCGCGCGCCGGGGAGGTGGCCACCGAGGAGGAGTCCATCGCGGGGGAGGCCGTGGCGGACGCCGTCTCCGCCGTCATCGACCGCCGCGACGTGCCGCGGAGGGAGACCCCGCTCCACCTCGCCGTGCGCCTCCGCGACCCCGTCGCCGCCGACATCCTCATGTCCGCGGGCGCCGACTGGTCGCTGCAGAACGCCGACGGCTGGTCCGCGCTCCAGGAGGCCGTCTGCACACGCGAGGAGGCCATCGCCACCATCATCGCGCGCCACTACCAGCCGCTCGCATGGGCCAAGTGGTGCCGCCGCCTCCCGCGCATCCTCGCCTCCATCTCCCGCATCCGTGACTTCTACATGGAGATCTCCTTCCACTTCGAGTCCTCCGTTATCCCCTTCATCGGCCGCATCGCGCCCTCCGACACCTACCGCATTTGGAAGCGCGGTGCCGCGCTCCGGGCCGACATGACGCTCGCGGGCTTCGACGGCTTCCGCATCCAGCGCTCGGACCAGACGTTCCTCTTCCTAGGAGACGGCGCCAGGCCCGAGGATGCCGGGGGCAAGGAGTTGCACCCGGGCTCGCTCATAGTGCTGGCGCACAAGGATAAGGAGATTACGGATGCGCTGGAGGGGGCGGGCGTGCAGCCCACAGAGTCAGAGGTGGCACATGAGGTGGCCTTGATGTCCAAGACCAACATGTACCGCCCAGGGATCGACGTCACGCAGGCGGAGCTTGTCCCACACTTGAATTGGCGCCGCCAAGAGAGGACAGAGTCTGTCGGGCACTGGAAAGCCAAGGTGTATGACATGCAGAATGTCCTCGTCACCGTGAAGTCTAGGCGCGTGCCTGGGGCGATGACGGATGAGGAGCTGTTTGCCATGGATGGGGAGGAGAAGAACGGGAGGGGTGCAGAGCTTGATGCTGAGTTAGACGAGGTGTTGACAGCTGAAGAGAGGAAGCAACTTGATTCTGCACTTAGGATGGGGAACAATGAAGAGGAAGCTGAGGAGAGGGGTGACCAAGGTGAAGCTGGTGCTGATCATATGGATGCGAATGGCGTGGCCAAAGATAAGAAGGGATGGTTCGGTTGGGGCGGCAAGAAAGGTGCCAAGGGCGATGACAAGCCACCGAAGGTGGGGAGTAAGGATGAAACAAGTGACCCAGGGAAGCAAAAGGAGAAGGGCAGCGGGAAGAAGAAGAAGGGTGGTTCATCTGCTGAGTCTCTAAAACATGAAAGCGAGTACAAGAAGGGTTTAAGACCAGTGTTGTGGCTGACACCGGATTTCCCTCTGAAGACAGATGAACTCATCCCTCTGCTTGATGTCCTAGCAAACAAAGTGAAGGCTGTCAGGAGGCTTAGGGAACTCTTGACGACCAAACTTCCTACAGGCACATTTCCAGTCAAGATTGCCATCCCAATTGTTCCAACGATACGAGTCATCGTGACATTCACAAAGTTTGAAGAACTACAGCCTCTAGACGAGTTTGCCACCCCACCTTCAAGCCCAACACAATTTCAGGACGCGAAAGCCAAAGAATCAGAAGGATCAGGCTCATGGTATTCATGGGTAAAGGGTGGCCGAGGTACGCAGTCCAGTGACAGTGGTGATAGCCGGAATTGGAAAGATGAGATTGATCCGTTCCACATACCATCGGACTACACCTGGGTTGATGCCACTGAGAAGAAGCGGAGGATGAAGGCAAAGAAAGCCAAGAGCAGGCGGGGCACAGCCCGAAAACAGTCCTCAAAGAACACTTCGGAAGGAGGCCACCATCCCATGATGGATGGCTTCGAGGAG
>gnl_Sorbi_v3.1_Sobic.002G315500.1
ATGCCGGTCCAGGATCCCTCCTCCTCGCCATCCGCCGCAGGCGGCGGCGGCGGCGCGCGGGCCAAGCGCACGTCGTCGGCGCCGATCCGACCGGCTGACTACGCGCACAGCCCCACGCACCACTTCGTCGCGCTGCGGGACGCCGCGGGGCTGCAGGCCATCCTCGCAGGCCTCCCGCCGCTCGCGCACCCGTCCCGCGTCCTCACCGCCGCCGACGCCGCCCGAGAGGCCCGTCTCGCGTCCTCCGTCGCTGCCGCGCTCGACCGCCGCGACGTCCCGGGCGGGGACACCGCGCTGCACCTCGCCGTCCGGCTTCGGCTGCCCTCCCTGGCCTCCGCGCTCGCCGCCGCGGGGGCGGACCCCACGCTGCAGAACCACGCCGGGTGGACCCCGCTCCAGGAGGCCCTCTGCCTCGGGTGCAGGGAGATCGCCGCCTGCCTCCTCCGCGCGCACCGCCTCGCCGCCTGGGCTAAGCTCCGGCGCCGGGCGCCCGCCCTCTCCACCGCGCTGCGCCGGGTCCAGGATTTCTACCTCGAGGTGGACTTCCACTTCGAGAGCTCCGTCGTGCCGCTGCTCTCGCGCGCCGCGCCCTCCGACACCTACCGCATTTGGAAGCGCGGGGCGGACCTTCGCGCGGACACTACGCTCGCCGGCTTCGATGGACTCCGCATCCGCCGTGCGGACCACTCGTTCCTCTTCTTCGGCGAGGAGACCAGTGCCGGCGGCCGCCGCCTGCCTCCGGGTTCTCTGCTCGTGCTCCACCGCGGCCGGCGCGAGGTGCACGACGCTTTCGCGGCGGCCGCGGCCGCGGGCGACGAGGACGCGGCCACCTCCGACGCGGCCGCCTACCGCCCGGGGCTCAATATCAGCTCCGCGAGGCTCGTGCCGAGGACCACCTGGCTGCGGAAGGAGAAGACGGAGAACGTCGGCGAGTGGAAGGCGCGGGTGTTCGACGTCCACAACGTCGTCTTCTCCTTCCGCACCCTCAAGGCCGCGAGTGCTGGCCGCAAGGATTTCACCTTCGAGCTCGCCGGAGACGAGGACGGCGACGAAGACGACGACGAGTTCCTGCCACTGGAGATCCGGGACGACGACGAGGACGGCGACTTCCTTGTCGCTGACATCCCGCCGCCGCCAGCGCGGCGCAGCTGTTACGTTCCCGGCCGTCGCAGCGTGGCGGGGCCACCTTCGCACATGGGGACCCCGCAGAGGCGGAGGAACAGCGTGGACGTGCCGCGGCGGCTGCCGGCGTGCGCGTCGGTCGGGCGCGGCGAGGACGGCATCTTCGGCCGGCACCCAGGGACGACGACGACGGGTGGAGCCAAGTGGAAGGAGGAGGAGACGGTGAAGACGCTGCGGCCGTCGGTGTGGCTCACGGAGGACTTCCCCCTGAGCGTCGACGAATTCCTGCCGCTGCTGGACATCCTGGCCAGCCGCGTGCGCGCCGTGCGCCGGCTCCGCGAGCTGCTCACTACCAAGTTCCCACCAGGGACCTTCCCGGTGAAGGTTGCAATCCCTGTTGTGCCAACAGTGAGAGTGGTTATCACTTTCACCAAGTTCGTCCCCCTCGTGGAGCCAGAGGAGTTCTTCACCCCAATGTCAAGCCCCAGCCTCTTGGCGAGCCCGGGGCCAGGAAGCATCATGGCAAAGCCTGACACCCACAAGAGCTCCTACCTGAGGTGGGGCTCTAAGAACTCGAGACCAAAGGCCGTGAACCTGTCACAAGTCGCGGACAACGCCGACCCCTTCACGGTGCCAAGCGACTACACCTGGGTGAACAGCCTTGGTTCCAAGAACCATGACAAGAAGTCGTCCAAGTCCAAGAAGGGCAAGACCAAAGAGACC
>gnl_Sorbi_v3.1_Sobic.002G119700.1
ATGGCCGGCGTCGACGCCGCCAGGTACGCGCACAGCCCGGCGCACCACGCCGTGGCGGCGCGTGACCACGCCGCGCTGCGCCGCGTGCTGGACGCGCTCCCGCGGGCGCGCCGGCCCGAGGAGATCCGGACGGAGGCGGACTCCGTCGCCGAGGAGGCCCGCGCCGAGGCCGTCTCGGCGGTCATCGACCGCCGCGACGTGCCGGGCCGGGAGACGCCGCTCCACCTCGCCGTGCGCCTCTGTGACGCCACGGCGGTCGAGATGCTCATGGCGGCCGGCGCCGACTGGAGCCTGCAGAACGAGCAAGGGTGGAGCGCGCTCCAGGAGGCCATCTGCGCGCGCGAGGAGGCCCTGGCGCGCGTCATCGTGCGCCACTACCAGCCCCTCGCCTGGGCCAAGTGGTGCCGCCGCCTGCCTCGCGTCGTCGCCACCATGCGCCGGATGCGGGACTTCTACATGGAGATCACCTTCCACTTCGAGAGCTCCGTCATCCCGTTCATTTCCCGCATCGCGCCCTCCGACACCTACAGGGTCTGGAAGCGCGGCGCCAACCTCCGCGCCGACATGACCCTCGCTGGTTTCGATGGCTTCAAGATCCAGCGCTCCGACCAGACCATACTCTTCCTCGGGGAGGGGTCGGAGGACGGCAAGGTGCCGCCGGGTTCACTGTGCATGATCAACCACAAGGACAAAGAGATTATGAACGCGCTGGAGGGGGCAGGCGCCCCGGCCTCGGAGGCAGAGGTCCAGCAGGAGGTCACTGCAATGTCACAGACCAACATCTTCCGTCCAGGGATCGACGTCACCCAAGCCGTGCTGCTCCCACAGCTCACATGGCGGCGCCAGGAACGGACAGAGGCCGTTGGCCCGTGGAAGGCCAAGGTGTATGACATGAATCATGTGGTGGTCAGTGTCAAGTCAAGGAGGGTCCCTGGGGCTATGACGGATGAGGAATTCTTCTCATCTTGCAATGACAATGATACAGAGAGCGAGGGGTTTGATGATGTTTTGACTGAGGAGGAGAAGAAGCAGTTGGAGGCCGCGCTAAAAATGGATTCTCCAGATGCCGGTGGGGAGTCCGACTCATTTGCTGGCCCTCGACATAGTTGCGTTGAGCCAAGGGAGAGGGAGATACCGATTGAGGATATGAGTGTTTCTGGAAATGGGGAGAGTAAGCATGACAAGAAAGGTTGGTTCAGTAGTTGGGGAAAGAGAAGTCAGGTTAGCAAGCCAGAAGGGGTGAAGAAGATGGCACCTCCAAGGAGCTCGCTCTGTATAGATGAGAAGGTGAGCGACCTCCTCATTGAATCTCCCTCAAATGTACAAACAAGGCCAGGAAGGCATTCGGTAGATGTAGTCAGAGCAGATGACAACAGAAGGATCAGGGAAAGGGATAATAGGAGACATGTTGCTTCTGCGGAGAATGGGCGGCGCAGAGAAGGTTCCAAAGAAAGCGAGTATAAGAAAGGGCTAAGGCCTGTTCTCTGGCTCTCTCCAAATTTCCCTCTTCGTACTGAGGAGTTGCTGCCATTGCTTGATATTCTTGCAAACAAGGTGAAGGCAATCCGTCGTTTGAGGGATCTACTTACAACAAAACTCCCTCCAGGAACATTTCCAGTCAAGGTTGCTATTCCAGTTGTGCCTACAATCAGAGTGCTTGTGACATTCACAAAATTTGAAGAGCTACAGCCGCTGGAGGAGTTCACCACACCACCTTCAAGTCCTGACAACAGTAAGAGCCCTGCAGTGCAGCCTTCTTCAAACTCCTGGATCCAGTGGATCAAGGCGCCTTACCGCCAGAACTTCTCGACGGCACCGGGCCCAAGCAGCCGCGTGGAGGACATCCAGGACCCGTTCGCCATTCCTTCCGATTACGTGTGGACAACACCTGAAGAGAAGAAAAAGAAGACACAGGAAAACAAGAGCAAGTCTAAGAAAGGCAGGAACGGGGCA
>gnl_Spipo_v2_Spipo8G0009500
ATGGCGCTGGCGGAGGGGAAGAAGAGGACGAAGAAGAAGGGAGGGACGGCGGAGGAGGAGGAGGAGGCCGCAGAGGCAGAGGAGGAGGAAGAGAGCTTCGCTGTTAGGGCAGAAGAGTACGAGCACAGCGCCGTCCACTATTACGTGGCTACCGGCGACCATGCGCGGCTCTCCGCGGCCCTCGCCGCGCTCCCCCGCCTCCGGCCGGCGTCGGCCATCCGCTCCCCCCGCGACGCCGCCGAGCAGGACCGCCTCGCGGAGCAGATCTCCGCCGTCCTCGACCGCCGCGACGTACCCCGCCGGGAGACGCCACTCCACCTCGCCGTCCGCCTCGACCGCCGCGCCGCCGTCGCCAGCCTCGTCGCCGCCGGCGCCGACGTTTCCCTGCAGAACGCCGCCGGCTGGACGCCGCTCCAGGAGTGCGTCCTCCTCGGCCGCCCCCGCCACCTGAGCGTCCTCCTCCTCCGCCACCACCACCACTCCGCCTGGCACAAGTGGCGCCGCCGCCTCCCCTCCCTCCTCGCCGCCCTCCGCCTGGTCCGCGACTTCTACCTCGAGATCTCCTTCCACTTCGAGAGCTCCGTCGTCCCCTTCCTCCCTCGCGTCGCCCCCTCCGACACCTACCGGATCTGGAAGAGGGGCGCCAGCCTCCGCGCAGACACCTCCCTCGCCGGCTTCGACGGCCTCCGCCTGGTCCGCGCCGACCAGTCCTTCCTCTTCCTCGGCGGCTCCGATGAGGACGGGGGCGGCGAGCTCGGCCTGGACGCCGATCCCGATCCCTCCTCCTCCCCCTTCGCCGCCGGATCGCTGCTGGTCCTCGACCACGGGAAGAAGGAGCTCTGCGACGCCTTCGAGGCCGCGAGGAGCCCCATGGCCGCCGCCGACGAGGACGAATTCCTAGCGGACTCCAGCATGTACCGGCCGGGGCTGGACATTACGGCGGCGGATCTGGTCTCCTGCACCAACTGGCGGAGGAAGGAGAAGACGGAGACGGTGGCGAAGTGGAAGGCCCGCGTCTACGAGATGCAGAACGTCGTCTTCTCCTTCAAGACGCGGCGGCGGGCGGCGGAGCGGCGGAGGGAGGCGCTGCCTCTGGAGCTTCACCTCGACGACGACGAGGAGGAGGGCTTCCTGGTCGCCGACATCCCCGATCTGGTTCCGTCCCGCCACAGCTCCTACGAGGGCCCCAGGGAAGACGTCCACGGCGGCGGCGGGAGGAGGAGGAGCGTGGATGTGGCGGCGATGCAGAGGACGGGGTGGGGGAGGCCGGCGGCGGAGACGACTGGTCCCCGGCGGAAGCCGGCGGCGGAGGCGGCGGCGAAGGAGAAGGGGAAGGAGAAGGAGGTGGTGAAGAGCCTGCGACCGTGGGTGTGGCTGACAGAGGAGTTCCCTCTGCGGGCGGCGGAGCTGATGCCGGTGCTGGACGTCCTCGCCGGCAAGGTGAAGGCGGTGCGCCGCCTCCGGGAGCTTCTCACCACCAAGTTCCCCCCGGGGACCTTCCCCGTCAAGGTCAGTCAAAGCTTCTCTGCTTCTTCTCGA
>gnl_Spipo_v2_Spipo17G0048400
ATGGCAGGAACGGTGGTGGTCGTTGACCTGAGGGCGTGCTTCTTCGCGCCCCAAGCTTTGGATGATCCGCCGCCGCCTGCTAGCTGCTTCAAGCGATCGAATATGGATATGGAGAACTACGCAGGAAAAGAGGAGTACGCCCACAGCCCCGCGCACCTGGCCGTCGCCGGCAGAGACCACGACTCCCTCCGGCGGATCGTCGCCGCTCTTCCGCGCCTCCCGCAAGCTGGAGAGGTCTCCACTAGAGAGGAGTCCGTGGCGGCTGAGCACACAGCAGACGTCGTCTCTGAGATCATCGACCGGCGAGATGTCCCCGGCCGGGAGACCCCTCTCCACCTCGCCGTCCGCCTGAGAGACCCCGTCTCGGCGGAGATCCTCATCTCCGCCGGCGCCGACTGGTCGCTGCATAACGAGCGCGGATGGTCCGCCTTCCAGGAGGCGGTGTGCACAGGCGAGGACGCCATAGCGAGGATCATCGCCAGGCACTGCCACCCGCTCGCGTGGGCCAAATGGTGCAGGCGGCTCCCTCTGATCGTCTCCTCCGTCGCCGCGATCCGCGATTTCTACATGGAGATCTCGTTCCACTTCGAGAGCTCCGTCATCCCGTTCATCGGCCGGATTGCTCCCTCCGACACTTACCGGATATGGAAACGAGGTCCGAACGTCCGCGCGGACATGACTCTCGCTGGGTTTGACGGATTCTGCATCCAGAGATCGGACCAGACGTTCTTGTTCTTCGGGGAGGGCCAGCCGTCAGAGGATGGTGGGGACCGTCCGTCGAGTGTTGCTACTGGTTCCCTGCTCTTGCTCGCTCACAGGGAGAAGAAGATCACCGATACTCTGCGAGGAGCTGGGGCTGTGCCCACGGACACGGAGGTGGCCCAGGAGATCGCTTCCATGTTTCAGACCAACATGTACCGGCCTGGGATCGACGTCACGCAGGCGGAGCTCGTCCCCCATCTGAACTGGCGGCGGCAGGAGCGGACGGAGATGGTGGGGCCGTGGAAGGCGAAGGTGTACGACATGCTTCATGTGGTGGTGAGCGTTAAGTCGAGAAAGGTTCCGGGTGCGCCGACGGAGGAGGAGCTGATTGCGGCGGCTAGTGAGGAGGAGATGATGTCGGATGATGGGCTGGATCATATCTTGACAGCGGAAGAGAGGAAGCAGCTGGATTCTGCGCTGAAGTCAGAGGAGGACGTCGGCGAGAACGAGAATCATGGGACCTGTGACGGCGGCGGCTTCGATAACTATTACTGCGAGTCTAGTGAGGTCTCTCAGGAGAGGAGGAGCTGGTTTTCTTGGAGCTGCAAGAAGGCACCGAAGAACAGAGGGGATGAACTCGATGACGCGAGAATATCGAGGAGCTTCTCAACGTTGTCTCCAGAGAATGGCGACGACCCCTACAAGCACGAGAGTGAATACAAGAAGGGGCTGAGGCCATCTTTGTGGCTGACACCAGATTTCCCGCTTCAAACAGAGGAGCTGCTGCCTTTGCTTGATGTCCTGGCAAACAAGGTTAAGGCCATAAGGAGGCTCAGGGAGCTTCTGACCACCAAGCTACCTCCAGGAACGTTTCCTGTGAAGGTTGCTATTCCTATCGTTCCAACTATTCGGGTCGTAGTGACCTTCACCAAATTTGAGCAACTCCAGCCAACGAGCGAGCTTCTCACCCCAGAATCCGGCCCCGGCAATTCGCCGGAATGCAGAGCCAGCGAAGCGGAGACCTCCGGTTCGTGGTATTCTTGGATTAGAGGAAGCCACCACGGTGGACAGTCCAGTGAAGACGGCAAAGATCGAAGCTGGAAGGATGAAGCCGACCCTTTCCGCATTCCATCTGACTACACTTGGGTCGACGCCGACGAAACGAAGCAGAAGATGAGCGGCAAGAGAGCCAAGCCAAGGAAAACGAGCAGCAAGAGCCATGCGACTAAAACCGTAGAGACCCAGCAGTCGGAAGATGGCTTTGAGGGATGGTTCAGACTGCTGCCGGAT
>gnl_Spipo_v2_Spipo16G0044400
ATGGCCGGAGTTGACATCCATAAGTACGCCCATAGCCCTGTCCACAAGGCTGTCCTGACCAGAGACTATGCAGGACTGAAACGTATATTATCATCTCTTCCACGCTTATCTGACCCATCAGAGATCCAATCGGAGGCAACTTCAATTGCCGAGGAGGAGAAGGCCGATGCTATCTCTGCCGTGATTGACCGCCGAGATGTCCCACACAGGGTGACCCCCCTTCATCTCGCTGTCAAGATGGCGGATGCCACTGCAACTGAGATGCTCATGGTCGCAGGTGCGGACTGGAGTCTGCAGAATGAGCAAGGATGGAGCGCCCTCCAGGAAGCAATATGCTCTAGAGAAGTGAATATTGCGAAGATTATAGTACGCCATTACCAACCTTTGGCTTGGGCTAAATGGTGCCGGAGGCTGCCCCGTGTTGTTGCAACGATGAGGAGGATGAGGGACTTCTACATGGAGATCACATTTCACTTTGAGAGTTCCGTGATCCCATTCATATCAAGAATTGCTCCTTCGGACACATACAAGATATGGAAGAGGGGCTCGAATCTCAGGGCAGACATGACTTTGGCAGGTTTTGATGGATTCAGGATCCAACGCTCTGACCAGAGCATCTTGTTCCTAGGTGAGGGATCTGCAGATGGAAAGGTCCCGCCTGGGTCTCTGTGCATGATCTCACACAAGGACAAGGAGGTGATGAATGCTCTAGAAGGCGCAGGTGCTCCGGCCACCGAGGCAGAGATTGAGCAAGAAGTATCAGCAATGTCTCAAACAAATATTTTCCGGCCTGGGATTGATGTGACTCAGGCAGTGCTCTTGCCACAGCTAACTTGGAGGAAGCAGGAGAAGTCAGAGATGGTGGGCCAATGGAAGGCTAGGGTTTATGACATGCATCATGTGGTTGTCAGTGTGAAATCTCGGCGGGTGCCTGGGGCTATGACTGACGATGAGCTTTTCTCTTCTTCCAAGGATAATGACACTGAAAGCGAAGAGTATGATGACATATTGACAGAGGATGAGAGAAGACAACTAGAGGTTGCCCTTAAAATGGATTCCTCAGATGTTACTGATGAAGCTGCCCCCCACGATTTTGCAGGGCCGCGACACAGTTGTTATGAGCAAAGAGAAATACCAATTGAGGATGTGAGTGCATCCAGCAATGCTGAGCCCAAGCAGGACCGGAAAGGATGGTTCAGCACATGGGGAAGAAAGGGTAATCACAAACAAGACGGCCAGAAAATGGTAGCTCCTAGGAGTTCACTTTGTGCTGATGAGAAGGTCAGCAACTTGCTGGGGGATTCTCCATCCACATCCCAAAGTAAGACAGGAAGGCAGTCTGTTGAAGTGGCTTCCTCTAGGAGTGAGTATCTGAAGAGAGGAAAGGCCAAGGATTTCAGAAAGACAGCTGCAAGTGCAGAAACTGGAAACCGCCGGAAAGAGAGCGCCCGTGAGAGTGAATACAAGAAAGGTTTGAGGCCTATTTTGTGGCTTTCTCCCGATTTCCCCCTCCAGACTGAAGAATTTCTTCCACTACTTGACATACTTGCCAACAAGGTCAAGGCTATCCGTCGCTTAAGGGAGCTGCTAACGACAAAACTTCCCCAGGGAACCTTCCCGGTCAAGGTTGCCATTCCAGTAGTCCCCACGATCAGAGTATTGGTCACGTTTACGAAATTTGAGGAGCTACAGCCAACAGAGGAGTTCTGCACACCTCCTTCGAGTCCAGGTGGGGCCCCGAGCCCCCCCGCCGTGAAGCAGCCATTGAGCTCGTGGCTTCAGTGGATCAAGACGCCCTACCAGCAGACCTTCAACGCATCATCAGGTCCGAGCAGCCACCGGGTCGAGGACATCCAGGATCCCTTCCTAATCCCCTCGGATTATTCTTGGACGACCCCGGAGGCCAGGAAGCAGAGACTGCAGGAGAGCAAGAACAGGCCCAGGAAGGGGAGGTCTCAGACCCAG
>gnl_Spipo_v2_Spipo11G0059600
ATGGCGGAGCTCTCCAGGTACGCCCACAGCCCCGTCCACCGGGCCATCCTGACCAGAGACTACGCCGCGCTCAAGTCCATCCTGGCGGCGCTGCCTCGCCTGCTCGGGCCGCAGGAGATCCGCACGGAAGAGGCTTCCATGGCCGAGGAGGAGAAGGCAGACGCAATCTCCGCCATGATCGACCGCAGGGACGTGCCCAACCGGGAGACGCCCCTCCATCTCGCCGTCAAGCTGGCCGACGCCACCGCCACGGAGATGCTCATGCTTGCCGGCGCAGACTGGAGCCTGCAGAACGAGCAGGGCTGGAGCGCCCTCCAGGAGGCGATCTGCATGAGGGAGGAGAGCATTGCCAAGATCATCGTCCGCCATTACCAGCCCCTGGCCTGGGCCAAATGGTGCCGCAGGCTCCCCCGCGTGGTCGCCACCATGGGGAGGATGAGGGACTTCTACATGGAGATCACCTTCCACTTCGAGAGCTCGGTGATCCCCTTCATATCCAGAGTCGCTCCCTCCGACACGTACAGGATATGGAAGAGGGGGTCCAACCTCAGGGCCGACATGACCCTCGCGGGCTTCGACGGGTTCAGGATCCAGCGCTCCGACCAGAGCATCCTGTTCTTCGGCGACGGGTCGGAGGACGGGAAGGTCCCGCCTGGCTCTCTCTGCATGGTCTCGCACCGGCACAGGGAGGTGATAAACGCTCTCGACGGGGCCGGAGCGCCGGCCACGGAGGCGGAGATCGAGCAGGAGGTCTCTGCGATGTCTCAGACGAACATCTTCAGGCCCGGGATAGACGTCACCGGCGCGGTGCTCCTGCCGCAGCTGACCTGGAGGAGGCAGGAGAGGGCGGAGCCCGTGGGCCAGTGGAAGGCCAGAGTCTACGACATGCACCACGTGGTCGTCAGCGTGAAGTCCCGGCGGGTGCCCGGCGCCATGACCGACGATGAGTTGTTCGCCTCCTCCAACGACGACGGAAGCGAGGAGGAGTACGACGACGTACTGACCAAGGAGGAGAGGGATCAGCTGGAAGCGGCCCTGAAGATGGGCTCGGATGTTGCAGATGAAAGCAATTCAGAGGGCTCCTCTGGAAGAAGCCAGCGTGGTTCCTGCGAGCAGAGAGAAATCCCAATCGAGGACGCCGGCTCGTACAACGGCGGCGGCGGCGGCGGCGGGGCCAGGGTCGGAAGAACGCAGCTGGAGCAGGCGTGGAAGCTGCGCATCAGAGGAAAGACGGCGGCAGCCACAGAGGAGCTCCTCCCTCTGCTCGACATTCTCGCCAACAAGGTCAAGGCCATACGCCGCCTGCGGGAGCTGCTGACGACGAAGCTTCCTCCTGGGACTTTTCCAGTCAAGGTCGCCATTCCCGTGATCCCTACGATCAGAGTACTGGTCACCTTCACAAAATTTGAAGAACTGCAGCCGGATGACGAGTTCTCCACGCCTCCTTCGAGCCCGGGGACCAGCAGCCTTGTTGCGCAGCCCTCTTCTTCCAGCTCGTGGCTGCAGTGGATGAAGACTTCCTACAAGCACAAGTATTCTGCCGCTTCAGGGGCCGGTAACCGCGGGGAGGACATCCAGGATCCCTTTCTGATACCGCCGGACTACTCGTGGATCACCCCGGAGGCCAAGAAGAAGAGGCTGCAGGAGAAGAAGAACAAGCCCAAGAAGGGCAGATCACGGAGC
>gnl_Spipo_v2_Spipo11G0062700
ATGGAGGATCCGTCCAAGTACTCCCACAGCCCCGTGCACCTGGCGGTGGCCTGCAGGGACCATGTCGCACTCCGGCGACTGGTGACCGCCCTCCCGCGCCTTCCCAAAGCAGGAGAGGTCACCACAGAGGAGGAATCCCTCGCCGCCGAGCACACGGCGGACATCGTCTCTGCAGCTATCGACCGGCGCGATGTGCCCAACCGGGAGACCCCTCTCCACCTTGCTGTCCGGCTGAGAGACCCCATCTCCGCGGAGATCCTGATGTCCGCCGGCGCAGACTGGTCGCTCCAGAACGAGCAGGGATGGTCCGCGCTCCAAGAGGCCGTGTGCACTCGCGAGGACACCATTGCAATGATCATCGCCAGACACTACCAGCCCCTCGCCTGGGCCAAATGGTGCCGGCGGCTCCCCAGGATCGTCTCCTCCATCTCCCGGATCCGGGATTTCTACATGGAGATCACATTCCACTTCGAGAGCTCTGTTATTCCCTTCATTGGCAGGATCGCTCCCTCTGACACATATCGGATTTGGAAGCGGGGTTCAAACCTCCGGGCAGACATGACCCTTGCTGGCTTCGATGGATTCCGCATCCAGAGATCGGATCAGACCTTCATATTTCTTGGGGACGGCATGCCGTCGGAGGAAGGGGGTCCTTCTCTGCCTCCTGGTTCGCTGATTGTGCTGGCTCACAAGGACAAAGAGATCACCAATGCCTTGGAAGGAGCTGGAGCTCGGCCGACGGAGGCTGAGGTGGCCCAAGAAGTCGCTATGATGTCCCAGACCAACATGTATCGGCCGGGGATTGACGTCACCCAGGCCGAGCTCGTCCCCCACTTGAACTGGCGGCGGCAGGAGCGAACAGAGGTAGTCGGGCACTGGAAGACGAAAGTTTATGATATGCATCACGTAATGGTCAGCGTGAAGTCCAGGCGGGTTCCCGGTGCGATGACCGACGAGGAGCTGTTCGCTCTGGACAATGATGAGAAGATGGCAAACGGTGGTGTGCATGATGGATTGGACGATATCTTGACTGCAGAGGAGAAGATTCAGCTGGATTCTGCTCTCAACATGGGGAATTCAGAAGGCTTCAATGAGGACGAGGAATCAGACAACTATGAACCCAATGGCCTCTCCAAGGAGAAGAAAAGCTGGTTTGGATGGAACAGCAAGAAGACCTCGAAAAGTAAAGGCGAAGAGGTTGAAGGCCCGACTGTATCAAAGAGGTTCTCAAAGTCAGGTACAGAGAACGGGGGATCGAAACCCGAACCACATGAGAAAACGAAGAAGAAGAAGAATGGGGTCGCGAACGAGCCTAATAAGCACGGCAGTGAATACAAGAAGGGGCTGAGACCCGTCCTGTGGTTGACACCAGACTTCCCTCTACTAACAGACGAGCTCCTCCCCTTACTCGATGTTCTAGCGAACAAGGTCAAAGCTGTAAGGAGACTCAGGGAGCTGCTGACCACCAAACTACCTCAAGGCACATTCCCTGTGAAGGTCGCAATCCCCATCGTTCCCACGATTCGGGTCATGATCACCTTCACCAAGTTTGAGGAACTCCAGCCCGCCGACGAGTTTGCGACCCCTCCCTCCAGCCCCAGCAACTTCTCCGGGGCCAAGATCAAGGAGGGGGACGCCTCCAGCTCCTGGTACTCGTGGGTGCGAGGGGCCCGCGGAGGAGCCTCTGCCGCCGCCAGCGCCGAAGATCAGGGCTGTAGGGACGAGGTGGACCCCTTCCTCATCCCGCGGAGCTACACCTGGGTGGACGCCAACGAGAAAAAGCGCCGGATGAAGGCCAAGAAGTCCAAGAGCAAGAGGGCCGGCAAGAAGCCGCCGGCCAGGGGCGCCGAGACTCACCAGACGCCGGACGGCCTGGAG
>gnl_Stras_v2.0_SGA_v2.0_scaffold57T20148
ATGTCAGCTGCCGATTTATCCAAATACGAGCACAGTTCTGTCCACAAGGCCGTAATCTTGAAGGACTATGCCGGCCTCCGAAGAATCATTGCCGGCCTTCCCCGCCTTTGTGACCCATCCGAGATTCACTCAGAGTCCGTTTCAGTGGCCGAGGAATCCAAGGCAGATGCCATAGCCTCCGTAATCGACCGACGTGATGTTCCCAACCGAGACACCCCACTTCATCTGGCCGTTAAATTCGGTGACGAGGCTGCAACAGAGATGCTTATGCTTGCTGGGGCAGATTGGAGCCTGCAGAACGAACAGGGCTGGAGTGCACTGCAAGAGGCTATATGCAATCGAGAAGAAGGAATTGCGAAAATCATAGTCCGGCACTACCAACCGTTGGCCTGGGCAAAATGGTGCAGGAGGTTGCCCCGGTTGATAGGTACTATGAGGAGGATGAGAGATTTCTATATGGAGATTACTTTCCATTTCGAGAGCTCGGTAATCCCGTTTATTTCGAGGATTGCCCCATCTGACACTTACAAGATCTGGAAGAGGGGCGCAAACCTGAGGGCGGATATGACTTTGGCGGGTTTCGATGGTTTCAGGCTACAACGTTCGGATCAGAGTATTCTGTTCCTTGGTGATGGCTCGGAAGACGGCCAAGTTCCCCCAGGCTCACTCTGCATGGTCTCACACAAGGATAAAGAGGTGATGAATGCCTTGGATGGTGCAGGTGCTCCAGCTAGTGAGGCAGAAGTGCAGCAAGAGGTGACTGCAATGTCCCAGACCAACATATTCAGGCCCGGGATTGACGTGACACAAGCAGTTCTTTTGCCACAGATGACGTGGAGGAGACAGGAGAAATCAGAGATGGTGGGCCCGTGGAAGGCGAAGGTGTACGATATGCATAATGTGGTCGTGAGTATTAGATCAAGGAATGTCCCTGGGGCCATGACGAACGATGAGTTATTTAATTCGTCGAACGAGAATGATACAGAGAGCGATTTTGATGGTGTTCTGACGGAGGAGGAGAGAAGGCAGCTAGAGGTTGCTCTTAAGATGGACTCGACAGATTTGAGTAATGAGGGTGCAGATGGCATGATCGCACATCGTCACAGCTGTTACCATCAAAGGGAAATTCCCATTGAGGACATTCACGGTGGCCGAAATGGAGATAATAAGATGGAAAAGAAAGGATGGCTCAACGGCTGGAGGAGAAGGGAGAATAAGCAAGAGAACGAGAGAAGGACTCTTCCGCCGAGAAATTCTTTGTGCGTGGAAGAAAGAGTTAGTGATCTTTTGGAGGAATCTTCAAGTAGTCAGATTAGACCGGGAAGGCACTCTGTGGAGGTTGTTATTAAAAGGGACGAGCACCGGAGAGGAAGAGAAAGTAAAGCTCCTTCGTCTTCCAACGTTGACAGTGGGAATCGGCGAAAGGATGGGAATCGGGAGAGCGAGTATAAGAAAGGTTTGAGGCCGATTCTCTGGCTTGCTCCGAATTTTCCATTACGTACTGAAGAACTCCTTCCACTGCTTGATATTTTGGCGAACAAGGTTAAAGCTGTACGGAGAGTAAGAGAGTTATTCACTACGAAACTGCCCAAGGGGACCTTTCCTGTCAAGGTCGCTATCCCAGTTGTCCCCACCATCAGAGTAATAGTTACTTTCACGAAATTCGAGGAGTTGCAACCAGTGGATGAGTTCTCAACACCTCCTTCGAGCCCAACTGCTGTTGGCAAAGAAAGCCCTTCTTTGGTTCAGCCTTCAAGCTCTTCTTGGTTTCAGTGGATAAAATCCCCCTATCAACGTCCTACTTCATCTACAGCTGGGTCGAGCTCGAGCAGCAAGATTGAGAATATCCAAGACCCGTTTGCTATCCCTCCCGATTATTCCTGGATTACTGCCGAGGCAAAGAAGAAGAAGATGCAGGAAAAGAGCAAATCTAAGAAAGCCAAAAATCCGTAG
>gnl_Stras_v2.0_SGA_v2.0_scaffold2T01041
ATGGAGGATCTTTCGAAATACGCACATAGCCCCACCCATATAGCTGTGTTGAGACGTGACTATGCAACGCTGAGAAAGATAGTGGGCGCACTCCCTCGGCTGGCAAAGGCTGGAGAGGTGAATACTGAGACTGAGTCTATATCGGCCGAAGAAGATGCTGATGCCGTGTCTGCTGTGATCGACAGGCGGGATGTCCCTGGGCGGGAAACTCCTCTGCACCTTGCAGTTCGGCTGCATGATGCGACTTCAGCTGAGATTCTAATGGCAGCTGGTGCAGATTGGAGTCTTCAAAACGAGAACGGGTGGAGTGCGCTGCAGGAGGCAGTTTGCACGAGAGAAGAGAATATTGCCATGATCATTGCCCGGCACTACCAGCCGCTTGCCTGGGCCAAGTGGTGCCGCAGGCTTCCTAGGATTGTGGCATCGGCTTCCCGGATTCGGGATTTTTACATGGAGATAACTTTCCACTTTGAGAGCTCAGTCATACCATTCATAGGTAGGATTGCCCCTTCGGACACTTACCGTATATGGAAACGTGGGTCCAATCTGCGGGCGGATATGACCCTAGCTGGTTTTGACGGGTTTCGTATTCAGCGCTCGGATCAGACTTTTCTCTTCCTTGGAGAGGGTTATCATTCGTCAGATGGAAATGTATCTTTGCCTCCTGGCTCTCTCATTGTGCTCGCCCATAAGGAGAAAGAGATCACCAATGCCTTGGAAGGAGCAGGGGTTCAGCCTTCTGAGGCCGAGGTGGCGCACGAAGTTGCTTTGATGTCTCAGACTAATATGTACAGACCGGGAATTGATGTTACTCAGGCTGAGCTAGTTCCTCATCTGAATTGGAGAAGACAGGAGAGGACTGAGATGGTTGGAGCTTGGAAGGCCAAGGTATATGATATGCTTCATGTCCAAGTTAGCGTGAAGTCGAGGAGAGTTCCTGGTGCTATGACTGATGAGGAGCTCTTTTCTGTTAATGATGATGATAGATTAGCTAATGGGGGTGAAAATGACGATTACGATGATCTGTTGACGGCTGAAGAGAAACAGCAGTTGGATTCTGCATTGCGCATGGGGGATGGTTTTGGAGAAGACGAGGATGGTGAAGTGCAGGATTGCCATGAAAACCTTGATACTGGTTCATTTGACAGCTCTGAATCGAATGCCACTACCAAGGAGAAGAAAGGCTGGTTTAATTGGAACAAGAAGAGTTCGAAGAGCATGGGAGATGACCCGGAGGACTCCAAAATTCTAAAGAAGTTCTCAAAGTTGGCACCTGAAGATGCCAAGCAGAAGTCTGGCGACCTTCGCAGGTCATCATCTGAGTTTCACAGGGAGGATATGGGGGACCCTAAAAAGTCAAAAGATAAAAGTAGCAAAAAGAAAAAGAAGAAGGTGGCCACTGTTGAGTCAAAGAATGAAAGCGAGTATAAGAAAGGTTTGAGGCCTGTGCTGTGGTTAACTCCAGATTTTCCTCTGAGAACTGAAGAACTCTTGCCTTTGCTGGATATACTGGCTAATAAGGTCAAAGCGGTTAGAAGACTGAGAGAGCTTTTGACTACTAAGCTTCCACCTGGCACATTTCCTGTTAAGATTGCCATCCCAATCGTCCCAACAATACGTGTTTTGGTGACATTCACAAAATTTGAGGAACTTCAGCCAGCAGAGGAGTTCTCAACTCCTCTCTCTAGCCCTGCACATTTCCAAGATCCCAAGGCCAAGGAGTCCGAGGGTTCTTCTACATCGTGGATTTCATGGATGAGAGGAAGCCGTGGGGCCCAGTCCAGTGATAGTGAGAGCCGCAGCTTCCGTGACGAACCCGACCCTTTCCACATACCATCCGACTATGCATGGGTTGATGCTAACGAGAAAAAACGCAGGATGAAGGCCAAAAAGGCAAAGAGCAAGAAACATAAAAAGCATGGGGCGAACAGAAATCCAGATGGTGCTCGACGAGTGAATGAGGATGCTGAGTGA
>gnl_Stras_v2.0_SGA_v2.0_scaffold89T27465
ATGTCGAAGTCGTCGGCCACGGCGGCTGCCGCCACCGTCATACGGCCGCAGGATTACGCCAACAGTCCCTTCCACTACACTGTGGCAACCGGCGACCACTCGTCGCTCACCAAACTGATCTCCTCCCTCCCCAAACTGCCCGACCCGGAAAAAATCCGAACCGAATCCGACTCCGTTGCCCAAGAGCAAGTGGTGGAGCAGATTTCCGCCGCGATCGACCGTCGCGACAATCGCCTCCGGGAGACCCCGCTCCACCTCGCCGTCCGCCTCGACGACGCCGCCGCGGCCCGCCTGCTCGCCTCCGCCGGCGCCGACATCTCCCTCCAGAACGCCGCCGGGTGGAATCCCCTCCAGGAGGCGCTCCTCCGCCGCCGCCCGTCGGTTATCTCTGTGCTCGTCCGGCACCACCACCTGGCCGCGTGGTCCAAGTGGCGCCGTCGCCTCCCCCGCCTCGTCTCCGCCCTCCGCCGCATGCGCGATTTCTACATGGAGATCTCCTTCCACTTCGAGAGCTCGATCGTGCCGTTCGTCGGCCGGATCGCCCCCTCCGACACCTACCGGATCTGGAAGCGCGGCGGCTGCCTCCGCGCCGACACCACCCTCTCCGGCTACGACGGCCTGAAGATCCAGCGCGCCAACCAGAGCTTCCTCTTCCTCAACGGCGCCGCAGAAGACGGCGGCGGCCCCGACGGCGCGCTCCTCATCCTCAACCACGACAAGCGCGAGATCCTTGACGCATTCGAGAACGCCGGGATCCCCCTCCCCGACGCCGACGTCGCCAATTTCTGCAACCAGACCGCCGTCTACCGACCGGGAATCGACGTCACGCGGGCCGAATTGGTCCCTCGCACCAACTGGCGGCGGCAGGAGAAGACGGAGAGCGTCGGTGATTGGAAAGCTAGGGTTTACGAAATTCACAACGTCCTCTTCACCTTCCGCTCGCGCAAGGTCGCCGTCCCCGAGAACAGGGACGATCCATACTCCCAGAACTGCATCCTTCCGCTGGAGATCGACGAGGAATCCGAAGACGGTTTCATCGTCGCCGAGAATCCTCGATTCAGCGTCTCCAGTGGCGACCAGCAGCGGCGGCACAGCAGCTTCGTCAGGGAGGAGACGGAATTCGTCACGGTTTCCCGGAAGAGCGTGGACATATTCCCCGCCGGCGGCTCCAGAAGGAGAGCGCCGCCGTGCAGGGCGGACAGACTGGTGGCGCCGCCGCAGACCAAGGAGAAGGAGCACGCGAAAAATCTGAGGCCGACTGTTTGGCTAACGGAACAGTTTCCGTTGAAAACGGAGGAGCTCCTACCGTTACTCGATATTTTGGCTAACAAGATAAAAGCCGTTAGGCGTATGCGTGAGGTGCTAACGACGACGTTTCCAACCGGCACCTTTCCGGTAAAGGTAACGGTCAAAGTCCACTGTGGATCCCTTTTTGACCTTTCAAAGCTTTACTTAGTTGTACCTTTCTCTTTTCCTTCGGTACAACCTTTTTTCAGGAGCAGCGTCCTTTGCTACAACAGCTTTAGCTTTTAA
>gnl_Theca_v1.1_Thecc1EG026176t1
ATGGAGGATCTTTCCAAGTATTCCCACAGTCCTGCCCATTTAGCTGTTGCCCGTCGTGACTATGCTGGGCTTAGGCGCATTATCTCGACACTCCCTCGGCTTGCCAAGGCTGGTGAGGTTAATACTGAAGCTGAATCTCTTGAGAGTGAGCTCCAGGCCGATGCTGTCTCAACTGTCATAGATCGTCGTGATGTCCCAGGTAGGGAGACTCCATTGCATTTAGCAGTCCGGTTGCGAGATCCAATCTCAGCAGAGATTTTGATGGGAGCTGGAGCAGATTGGAGTCTTCAGAATGAGCATGGATGGAGTGCTTTGCAAGAAGCGGTATGCTCAAGGGAAGAGGCGATTGCTATGATTATTGCACGACACTACCAGCCACTTGCCTGGGCAAAATGGTGTCGTAGACTTCCCAGGATTGTTGCCTCAGCAGCTCGTATCCGTGATTTTTACATGGAGATAACTTTTCATTTTGAAAGTTCAGTCATTCCATTTATTGGTCGCATTGCACCATCAGATACTTACCGTATTTGGAAGCGAGGCTCAAATCTCCGTGCTGATATGACACTTGCTGGATTTGATGGGTTTCGCATTCAAAGATCAGACCAAACATTTCTCTTTTTAGGGGAGGGCTACACTTCTGAGGATGGTAATCTTTCTCTTCCTCCAGGCTCTTTGATTGTTCTTGCCCATAAGGAGAAAGAAGTTACAAATGCTCTGGAGGGGGCTGGTGCACAACCAACAGAATCAGAGGTTGCTCATGAAGTAGCATTGATGTCTCAAACTAATATGTATAGGCCTGGCATTGATGTCACTCAGGCTGAGCTTGTTCCCCATTTGAATTGGAGGCGCCAAGAGAGAAGTGAGATGGTTGGAAACTGGAAGGCTAAAGTTTATGATATGCTTCATGTGACAGTCAGTGTGAAGTCAAGGAGGGTTCCTGGTGCAATGACTGATGAAGAACTTTTTTCTGTGGATGATGAAGAAAGGTTGGCAAATGGTGGTGAGAATGATGAGTATGATGATGTGTTGACAGCTGAGGAAAGGATGCAGTTGGATTCAGCGCTTCGTATGGGAAATTCAGATGGCTTTGGTGATGATGATGAGCATGGAGTCCTTGACTGCCAAGAAAATGGTTCAGGAGGTTGCTATGAAAATTGTGAATCAAATGGTGTTGCTAAGGAGAAGAAGAGCTGGTTTGGCTGGAATAAAAAAGTCTCAAAGAATAGTGATGATCCTGAGGATTCAAAGATTTTAAAGAAGTTCTCAAAGTTGGCCCCTGAAGGTAGCAATCAGAAACAAGTTGATAGTCAGAAATCATCTTCTGAATTTACAAAGGAAGATACAGTGGATGGGAAGAAGGGTAAAGATAAAGGCAGCAAGAAGAAGAAGAAGAAAGGGGGCATTACTGATGCTAAACATGAGAGTGAGTACAAAAAGGGTTTGAGACCTGTTTTGTGGTTAACACCGGATTTTCCTTTAAAGACGGAGGAACTCATGCCTTTACTTGACATATTAGCCAACAAGGTCAAGGCTATAAGGAGACTAAGGGAGCTTTTGACAACTAAACTGCCTTTGGGCACATTTCCTGTCAAGGTTGCCATCCCTATTGTCCCAACAATTCGAGTTCTTGTCACTTTTACGAAATTTGAAGAGCTTCAGCCCATGGAGGAGTTCTCGACACCTCTTTCCAGTCCAGCTCATTTTCAGGATGCCAAGTCAAAGGAATCAGAGGGTTCAACATCATGGATTTCATGGATGAGGGGGAGTCGTGGTGGCCAGTCAAGTGATAGCGATAGTCACCGGTATAAGGATGAGGTTGATCCTTTCCACATACCATCCGATTATACCTGGGTTGATGCCAATGAGAAAAAACGTCGCATGAAAGCCAAGAAAGCCAAAAGCAAGAAGCACAAAAGGCAGGCAGCAGCCAAAGGTGGGGATGGAGCCCGTCAGGTGAATGAAGAGGTGGAAGAA
>gnl_Theca_v1.1_Thecc1EG030239t1
ATGAAGCTAGGCCAGGTACGGGGAACCTGGAAGGAAAGAGGAGAGACATTTTCCAGCATGCTTCGTGGAGAAATACCTAAAGAGGAGGATTGGGTGATTCGGGACAATCAGGGAGTGGAAACAGGGAAAAAAAGGAGAATGTCCAGATCATCATCGGCGTCCATGACGACGCCGTTTCCTGCTATCAAGCCGGAGGCTTACAAGCACAGTCCTGTTCACTACGCCGTCGTCTTGGGGGATCACACGACTCTGACTCGACTGGTTTCCACTCTACCCAAGCTGGCTGATCCCGCCCAGATCCACTCCGAGTGCGACTCGTTGAGTCAAGAGCGCGTAGCTGACGAAATCTCTGCTGTTCTGGACCGTCGTGACGTCCCCTTCCGTGAAACTCCTCTCCACCTCGCAGTCCGCCTCAACGACGCTGTAGCGGCTAGAACACTTGCAGCTGCTGGAGCTGACGTGTCGCTCCAGAACGCTGCGGGCTGGAATCCGCTCCAGGAAGCTCTGTGTCGCCGAAGCTCCGACATTGCGTTGGTTCTGCTAAAACTCCACCACCGCTCCGCCTGGAGCAAGTGGCGCCGTCGTTTACCTCGCGTAATTGCGGTTCTCCGCCGAATGCGGGACTTCTACATGGAAATCTCCTTCCACTTCGAAAGCTCTGTAATTCCATTCGTCGGAAAAATCGCACCTTCCGATACGTACAAGATCTGGAAACGCGACGGTAATCTCCGAGCGGATACTTCATTAGCCGGATTCGACGGCTTGAAAATCCAACGGGCTGATCAAAGCTTTCTTTTTCTCGGCGACGGCGATCACGTCCACAACATTCCTTGCGGCTCATTGCTAGTCCTCAACCGCGACGATCGCAAAATCTTCGACGCATTCGAAAACGCCGGAGCTCCTATGAGTGAATCTGACATTGCAGGCTTTTATTCCCAAACGAGCGTGTACCGACCGGGAATGGACGTAACCAGAGCGGAACTCGTGGGAAGAACTAACTGGAGACGCCAAGAGAAAACCGAGAGCGTCGGTGAATGGAAAGCTAAAGTTTACGAAGTACATAACGTGATTTTCAGCTTCAGGTCACGAAAAGTCGCGAGTTCCGAAAACGACGTCGCGGGAAGTGAACAGGTGTTACCGTTAGAGCTTGACGAAGACGACGACGGTTTTTTAGTTTGCGAGAATCCGAATTTCGCTATGCCTGATAGGAGAAGGCATAGTAGCTTCGTCAGAGAGGAGAGGGAGTGGATTTCGGTCGGGAGGAAGAGTGTGGACGTTTTTCCTTCGTCAGCGGCGGCGGCTGTTCCTCCTCGAAGATCGACAACTTTCGTACCGACTACGACGACCACAACGGTGGTGCCGCCTCCGCAAACTAAGGAGAAAGAGTACGTGAGAAGTTTACGGCCGTCTGTTTGGTTAACGGAACAGTTCCCGTTAAAGACAGAAGAGCTGTTACCGTTACTTGACATTTTGGCGAATAAAGTGAAAGCTGTAAGGAGGATGCGAGAGTTGCTGACCACCAAGTTCCCGCCGGGAACATTTCCGGTCAAGGTTGCGATACCGGTCGTCCCTACTGTGAGGGTGGTGATAACCTTCACGAAATTCGTCGAGCTCCAACCAACAGAACAGTTCTACACCCCGCTCTCGAGTCCTCGGCATTTTTCTTACGGCGGAGGAAGAGGCGGAGGCCAAGCGGAGGAGGACCAAAAACCCGAGACCCACAAGTCGTCGTTGCCATCATCATCGTCGTCGTCATCGTGGCCGTCGACGGCGTGGTTGAGGCGAAGCAACAGTCAATCAGTGTCTGCCAGCAAGCAGCAGCAGCAGCAACAGCAACAGCGTAGTTCTTCTTCTTCTTCAATGGCACAACAAGCGGATCCTTTCGCTATTCCTAGTGGATATACTTGGACCACTGCCGACGACAAGTCCAGCAAGATGAAGAAATCCAAGTCCACCAGGAAATCAAAG
>gnl_Theca_v1.1_Thecc1EG020383t2
ATGGCGGGTATGGATGTTTCGAGGTATGCACATAGCCCTGTGCACAAGGCTGTTGCCATGAGGGATTATGCCAGTCTCAGGAGGATGCTCGCGGCTCTCCCACGCCTTGGTAACCCAGCTGAGATTCGAACAGAAGCAGCGTCATTGGCTGAGGAAGAGAAGGCTGATGCGATCTCTGCTTTGATTGATAGGCGTGATGTTCCTAACCGGGATACCCCTCTCCACTTGGCTGTTAAACTTGGTGATGAAACTGCAACGGAAATGCTTATGGTTGCCGGTGCTGATTGGAGCTTGCAAAATGAACAAGGATGGAGTGCACTCCAAGAAGCAATTTGTAGTAGGGAGGAGGCTATTGCTATGATTATTGTTCGACATTACCAGCCTTTGGCATGGGCAAAATGGTGTAGAAGGTTGCCTCGCTTGGTGGGAATTATGCGAAGGATGAGAGACTTTTATATGGAAATCACATTCCATTTTGAGAGTTCTGTGATACCTTTCATTTCCAGGATTGCACCTTCAGATACATATAAAATTTGGAAGAGGGGGGCAAATTTGAGAGCTGATATGACTTTGGCTGGATTTGATGGATTCAGAATTCAGCGTTCAGATCAGAGTATTCTTTTCCTAGGTGATGGTTCTGAGGATGGGAAGGTTCCTCCTGGATCGCTTTGCATGATCTCACATAAGGATAAAGAGGTGATAAATGCTTTGGATGGTGCTGGTTCTCAAGCAACTGAGGAAGAGGTTCGACAGGAAGTGGTTGCAATGTCTCAGACTAATATATTCAGGCCTGGGATAGATGTGACACGGGCAGTTCTTTTGCCACAAATGACGTGGAGGCGACAAGAGAAAACAGAAATGGTGGGTGCCTGGAAGGCTAAGGTGTATGATATGCATAATGTCGTTGTTAGCATCAAATCTAGGAGGGTGCCTGGGGCCATGACAGATGATGAGTTCTTTGCAACTTCCAATGAAAACGAAACAGAGAGTGAAGAGCTTGATGAGTTATTGACAGAAGATGAAAGGAGACAACTTGAAGTTGCTCTTAAGTTGGATTCTTCAGAATTATCCAATGAGAATGGTGATGGCATTGTTGGGCATCGTCATAGTTGTTATGAGTCTAGGGAAATTCCTATTGAAGAGTCCAATGGTTATAAAAATGGAGAGACTAAACAGGAAAAGAAAGGATGGTTTGGTGGATGGAGGAAACGGGAGACGAAGCATGAAGTACAGAAGAAGATTGTGCCACCAAGAAGTTCTCTCTGTGTAGATGAAAAGGTGAGTGACCTACTCGGAGATTCTCCATCGGGGAGTCAGATCAAACCTGGTAGACATTCTGTGGAGATTGTGGCGAGGGATGATCATCGGAGGATAAGAGATTCGAGAACATCTACTTCGATGAGTTTGGAGGGTGGAAATCGGCGTAAGGACAGTGGCCGTGAGAATGAGTATAAGAAAGGATTAAGGCCTATTCTTTGGCTTTCACCAAACTTCCCACTACAGACTGAAGAACTCCTGCCATTGCTAGACATTCTTGCAAACAAGGTTAAGGCAATTCGTCGGTTAAGAGAACTGCTCACTACCAAGCTTCCTGCAGGAACTTTCCCAGTCAAGGTTGCTATCCCTGTGGTTCCAACAATCAGAGTATTGGTTACTTTTACGAAGTTTGAAGAACTACAGCCTGTGGATGAGTTCTCGACACCCCCTTCAAGCCCCACTGCTGTCCAAGAAAGCCCTGCAGTGACAAATTACTCAAGTTCATCTTGGTTTCAGTGGATAAAGGCACCATATCACCGCCCTAGCTCATCCACTTATAATTACAATAAGATAGAAAATCTTCAAGATCCATTTGCTATTCCTCCAGATTATACTTGGATTACAGCTGAAGCAAAGAAAAAGAAGATGCAGGAGAAGAGCAAATCAAAGAAAGGTAAGAGTCAGAATCAT
>gnl_Utrgi_v4.1_Scf00449.g17864.t1
ATGTCTGGTGTTGCATTCGCGAACTATGAGCATAGTCCTGTCCATAAAGCCATAATCTTGAAGGACTATGCTGGTTTGAGAAGCATTCTCCGAGCTCTTCCGAGGCTTCGTGATTCATCCGAAATTCAAACGGAATCTGTCTCGCTTGAAGAAGAGGCTAAGGCTGATGCCATATCAGAAGTAATAGATAAACGTGATGTTCCTAACCGAGACACACCACTTCATTTGGCTGTGAAATTTGGTGATGCAAATGCTGCAGAAATGCTCATGGATGCTGGAGCAGACTGTAGTTTGCATAATGAACAGGGGTGGAGTGCCCTCCAGGAAGCATTTTGTGTCCATGAATTAGGGATTTTAAAGATCATGGTTAAACATTACCAGGCACTGGCATGGGCCAAATGGCGCCGAAGATTACCTCGATTAATTGGATCCATGAGAAGGATGAGAGACTTTTATATGGAGATCAGGTTCAATTTTGAGAGCTCTGTCATCCCCTTCATTTCCCGGATCGCCCCTTCGGATACATACAGAATATGGAAAAGAGGAGCCAATGTTAGAGCAGACATGAGTTTAGTTGGTTTTGATGGGTTCGTGACGCAACGTTCTGATCAGAGTATTCTCTTTCTTGGTGATGGATTAGAGACTGGTCAAGCTAGTCCAGGATCATTTCTAATAGTCTCTCACAAGGATAAAGAAGTTGTAAGTCCATTCGATGGCAGTGGTGTGCCATTGAGCGAGTCGGAGATTCAGCAAGAAATTATGGCATTGCAGAGCATCGGTATATTTCGACCCGGAATTGACGTAACCCAAGCTGTTCTTTTACCTCAAATGACTTGGAGAAAACAAGAGAAGACTGAGATGATTGGTCCTTGGAGAGCTAAGTTGTATGATATGCATAATGTCGAGGTGAGCATCAAGTCGAGAAGAGTTCCAGGCTCATTGACTGATGTGATAGGAGCAGAAGAATTTGATGATAGCATGCTAACCGATGAAGAGAGAAAGCAGCTTGAGGTTGCTTTTAAGCTAGGCAGCCCGGACTTTCGTATAGAGAATGTTGATGCAAGGGATATCACAATTGAAGACAATGGCCAAATCGATGTTACAGCCAGTAGCACCAATGTTGAAAATGGTCATAAAAAGGGAGGAGGACTATTCGATTTTTTGAGGAGACGAGACCGCACGCACAAGGATGATAAGGAAGTTACTGTTTCTCCCAGAAAATCATTATGTTCCAAAGAGAAGGTCAGTGGCATTCTAGATACAACACCTGGTAGGCATTCTGTTGATGTGGTGGTGAAAAGGGATCATCATCGGAAGTCGAGAGAAGGTAAAGGAGCATCAACTAGTGGTGAAACTGAGTATAAGAAAAGCTTGAGGCCTGTTCTTTGGCTTTCTCCTGATTTTCCCCTACGAATGGAAGAAGTGATTCCCTTACTTGACATCATAGCAAATAAAGTTAAAGCTGTGAGACGACTGAGAGAGTTATTCACCACAAAACTCCCCAAAGGAACATTCCCAGTCAAGGTTGCTATTCCATTGGTTCCCAGTATCAGAGTGATGGTCACGTTTACCAAGTTCGAAGAGCTCCGAACGCCGGATGAATTTTCGAAGCCGATCAATGGTGTCCATGAGAGCCATGGTGGAGTGTCCTCCTGGTTGCCATTCACGAAATCCCATCCTCAACACAGGACTGAGAGTTCCCAAGATCCATTCTCAATCCCTGCTGGTTACTCCTGGACCTCCAGTGTGGAGAAGAACAAGAAAATGCAAGATAAGAAGAGGAAATCTAAGGACGCTAAAGCCTCCTTTCCTCTT
>gnl_Utrgi_v4.1_Scf00116.g9240.t1
ATGTCCAAGATCCCGGCGCCCTCGGCGGCGGTCGTCCGCCTGAAAGACTACGTGAATAGCCCGGCACACTACGCCGTCGCCACCTCTGACCACGTGGCGCTGGCGAAGCTGCTCGCGGCGTTGCCGGTGCTGTCGGATCCTTCCAAGATTGAGACGGAGAGTGAGTCGCTTGCACAAGAACGCATCTCGGAGCAAATCGCTGCGGTGATTGACCGCCGTGACAATCCACTCCGGGAAACACCGTTACAACTCGCCGTCCGCCTCGACGACGTGACTGCCGCTAGGGCCCTCGCCGCCGCTGGAGCAGACATTTCACTCCAGAACGCCGCTGGGTGGAATGCGTTACAGGAAGCGCTACTCCGTCGCTCGTCGGGAATCGCCGCGGCGCTCGCGCAGCAACACCACCTTGGCGCTTGGTCCAAATGGCGGAGGAGATTGCCGAGACTCGTCTCTGGTTTACGGCGTATGCGCGATTTCTACATGGAGATGTCGTTTCACTTTGAGAGCTCAATCGTTCCGTTCGTCGACAAAATTGCTCCCTCGGATACGTACAAAATCTGGAAGCGCGATGAAAATCTAAGAGCCGACACCTCTCTCGCTGGCTACGACGGCCTGAAAATCCAACGCGCAAACCAGAGCTTTTTATTCCTTAACGACGGCGAATACTGCAATTCTACCGACGGCAAGATTAAGCATGGCTCCCTTCTTGTCGCTAACCACGACAAGAAGAAAATCTACGACGCATTTACTGGCGCTGGATATCCGTTATCGGAAAGTGAAATTGCCAGTTTCTGCAACCAAACTAGCGTCTACCGACCGGGAATTGACGTCACCGGCGCCGAATTAGTTGCCCGTAAGAACTGGAAAGGCCAGCCGAAGACGGAGAACATCGGCGATTGGAAAGCTAGGGTTTACGAAATGCACAATGTGCTCCTCACTTTCCGATCGCGGAAAGTGAACTCGTCGGATAATCGAGACGATTCTTCCTCCTCCACCTGCGTATTGCCGTTGGAAATCGACGAGAAATCGGATGACGGTTTCATCGTTGCGGAGAATCCAAGGTTCAGTGTTTCCACCGACAGGCAGCGCCGTCACAGCAGTTTCGTACCGGAGGAGAGGGAGTTCATCACTGTTTCGAGAAAAAGCGTGGATATAGTCCCGGTGGAGTGCCGGAAAAGAGCTCCTCCGCCTTGCGCTGCTGACAGACTGGTGGCGCAGCCGCGGACTAAGGATAAAGAGTACGCAAAGAATCTCCGTCCCGTCATTTGGCTCACCGATGGGTTCCCTCTGAAGACATCAGAGCTCCTTCCGTTACTCGATATCCTCGCCAGCAAAATCAAGGCCGTTCGCCGCCTCCGGGAGGTTCTCACGACGACTTTCCCGGCGGGAACATTTCCGGTGAAGGTGGCTATCCCTGTGGTTCCGACGGTGAAAGTAGTGATCACATTCACAAAGTTCGTCGAACTTCCGCCTCAAGAAACCTTCTACACCCCGATGAGTAGTCCGGTACACGAAGGGGGCGAAGTTAGTAGGCGTTACAACCAGCAGACACCGGAGACTGACCCATTCACGATTCCGACCGGCTACACCTGGTGGACCGGTGAAGAGAAGAATCGGAAACTGAAGAGCTCTAGATCAATGAAGAAAGCCAAG
>gnl_Utrgi_v4.1_Scf00570.g19601.t1
ATGTCCAAGAATTTGGCGCCGGGTTCGGCGGCAGTTGTCCGCCTGAAGGACTACGTCGGGAGCCCCGTGCATTACGCCGTTGCTATCTCCAACCATGCGGCGCTGGGGAAGATACTCGCGGCGCTGCCGGTGCTAGCGGATCCTGCGGGGATCGAAACGGAGAGTGAGTCGATCGCACAAGAGCGAATCTCGGAGGAAATTGCGGCCGTGATTGACCGCCGTGACAATCCGCTCAGGGAGACGCCGTTGCAACTCGCCGTCCGCCTTGATGATGTGGCTGCCGCTAGGGCTCTCGCTGCCGCTGGAGCAGACGTCTCACTCCAGAACGCTGGGGGGTGGAATCCGTTGCAGGAAGCGCTACTCCGTCGCTCGCCGGGGATCGCTGCGGCACTCGCGCAGCAACACCACCTTGCGGCCTGGTCTAAATGGCGGCGGAGATTGCCGAGACTCGTCTCCGGTCTTCGCCGCATGCGCGATTTCTATATGGAGATGTCATTTCACTTTGAGAGCTCAATCGTTCCGTTTGTGGATAAAATCGCTCCCTCGGATACTTACAAAATCTGGAAGCGCGATGGAAATCTACGCGCCGACACTTCTCTCTCCGGCTACGACGGCCTGAAAATCCAACGCACAAACCAGAGCTTTCTATTCCTCAATGACGGCGATTGCTGCAATTCCGCCGACGGTAAGATGAAACCTGGCTCCCTCCTAGTCGTAAACCACGATAAGAAGAAAATCTATGATGCATTTACCGGTGCTGGGTATCCGCTCTCGGAAAGTGAAATTGCCAGTTTGTGTAACCAAACTAGCGTCTACCGGCCGGGAGTTGACGTAACCGGAGCCGAGTTGATTGCGCGAAAAAACTGGAGAGGCCAGCCGAAGACTGAGAGCGTCGGCGATTGGAAAGCCAGGGTTTACGAAATGCACAATGTGCTCTTCACCTTCCGATCGCGGAAGGTGAACTCCTCGGAGCATCGAGATGATTCTTCCGCCTCTACCTGCATATTACCGTTGGAAATCGACGAGCAATCCGACGACGGTTTCATCGTGGCGGAGAATCCGAGGTTTAGCGTTTCGACAGACCGGCAGCGCCGTCACAGCAGCTTCGTACCGGAGGAGAGGGAGTTCATCAGCGTTTCACGCAAAAGCGTGGACATTATCCCAGTGGATTGCCGGAGAAGACCCCCGCCATGCGCCGCCGACAGACTGGTGGCGCAGCCGCAGACTAAGGACAAAGAATACTCTAAGAATCTCCGTCCCGTGGTTTGGCTCACCGATCAGTTCCCTCTCAAAACATCGGAGCTCCTCCCCTTGCTTGACATCCTTGCAAGCAAAATCAAGGCTGTACGCCGCCTCCGAGAGGTTCTCACGACGACATTTCCGGCGGGGACATTCCCAGTCAAGGTGGCTATTCCCGTGGTTCCAACGGTAAGAGTCGTGATCACATTCACAAAGTTCGTCGAGCTTCCGCCCCAGGAAAGTTTCTACACTCCCCTGAGCAGCCCAGTACATGAAGACGGAGGGAGTCGGCGTTGCAGCCAACAGACGACGGATACCGATCCGTTTGCGATTCCGACAGGCTACACCTGGTGGCGCGGCGAAGAGAAGAATAAGAGGCTGAAGAACTCGAGATCAATGAAGAAAGCCAAG
>gnl_Utrgi_v4.1_Scf00004.g848.t1
ATGGTGCGGTTGCTAAGGAAGAGGAAGAAGGTTCAGAGCTCGGAGGAGTTGAGCAATGGCGGTTCGGATACTGGCTGCGACGACGCTTTGGGAGCGGGATGCACAGACACGGCCGTCATTGGTGACCTGCCAGTGGAGAAGAGTGGGCATGCTCTTGTTAAGGAAACTCTGCGTAAATTCAACAGGCTGTACCTCCATTTTGTTCAGGAAGAAAAGAAAAGGTGTGCCGAAGCTGACAGTAAGATGGGGAAGAAATTCAAGGAAAACATACTGGCAACTAATGGAAGCATTAAAAAACCTTCTAAGCGACCTGATTTGAAAGTCATAACTGAGAACTGCATGGAGCAGGGTGTGCCTGTTAGGGTCACCAGGGGGCACAAATGCGATAATAGCTATGTGGGAAAGGTTTACACTTATGATGGCTTATACAAGGTTGTCGATTACTGGGCCGAAACAGGCGTTTCAGGTTATGTGGTTTATAAATTTAAGCTTAGACGACTTGAAGGACAGCCAACATTAACTACAAAGGAGGTATATTTCACTCGAGGTCGAATTCCAAAATCAATTTCTGATATAAATGGATTAGTCTGCAAAGATATCTCTATGGGAGTAGAAGAAATTCCTATCCCAGCCACTAATTTGATTGATGAAGTTTCTCTGAAAGGTTTTGCCTATATCAAGCACATGAAGTTTAGTAAAAATATACCTTCCCCTGCTGTCGCTCCGGTTGGTTGTGGCTGCAAAGGCATTTGCAATGATCCTAGAACTTGTGCTTGTGCCAAACTCAATGGAGGAGATTTTCCCTTTGTCCACCACAATGTTGGAAGGCTTGTTGAGCCAAAAGCCATTGTGTTTGAGTGTGGCCCAAATTGTGGATGTGACTCAAAATGCATTAATAGGACATGCCAGAATGGACCTATGTTCCGCTTAGAGGTATTTCGCACTGCAAGAAAAGGGTGGGGAGTTAGGTCTTGGGACTATATACCTGCAGGGGCTCCAGTGTGTGAATACATTGGAGTTGTCAGAAGAACTAGTGATTTACATCGTGCTGCTGATAATAGCTATGTTTTTGATATAGATTGCTTGCAAACAATGCAAGGGTTGGATGGGCGAGAGAGTCGACTGAAGGATGTACAGTTGCCACCATATTTGGAGAAGCTTAAAAGTGAATCAGATAGTATACCGTTCTGCATTGATGCTGGAGAAACTGGAAATGTTGCTCGGTTCATCAATCACAGCTGTGGACCAAATCTGTTTGTGCAGTGCGTCCTCAGCAATCATCATGATATCAGACTTGCAAGAATAATCCTGATTGCTGCTGACAATATTCCGCCATTGAAGAAAAATTTGATGGAGGATATTTCCAAGTATGCACACAGTCCTGCCCATTTGGCAGTTTTGCACCGTGACTATGCTACCTTGAAGGGTATAGTCGCAGCTCTCCCTCGTCTAGCGAAGGCAGGGGAAGTAACCACGGAGTCCGAGTCTATAGCTGCTGAGAAGGATGCAGATGCGGTGTCTGCGGTGATTGATAGGAGGGATGTACCTGGGAGAGAGACTCCTTTGCACCTTGCTGTGAAATTGCGTGATCCGGTTTCAGCTGAGATTCTAATGGCTGCTGGTGCTGACTGGAGCCTACAAAATGAGAATGGATGGAGTTCACTGCAGGAGGCAGTATGTACCAAGGAAGAGGGCATTGCGATGATCATTGCTCGGCATTATCAACCTCTTGCTTGGGCAAAGTGGTGCCGCAGGCTTCCCAGGATAGTGGCATCGGCGGCTCGAATTCGGGATTTCTACATGGAGATTAGTTTCCATTTTGAGAGCTCTGTAATACCATTCATTGGAAGAATTGCTCCTTCAGATACATACCGGATATGGAAACGTGGGTCTAATCTTCGTGCAGATATGACCCTTGCAGGTTTTGATGGGTTCCGCATACAACGCTCTGATCAAACATTTCTTTTTCTAGGGGAGGGGTATTCTTCATGTGACGGGAAAGTGTCTTTACCGTCAGGTTCCTTGATAGTACTCTCTCACAAGGATAAGGAAATCTCAAATGCTTTAGAAGGAGCTGGTGTTCAACCATCTGAAGCTGAGGTTGCTCATGAAGTGGCCTTGATGTCGCAAACTAACATGTATAGGCCAGGAATTGATGTCACACAAGCTGAGCTGGTTCCCCATACGAATTGGAGGAGGCAACAGAGGACAGAGATGGTTGGTGCATGGAAGGCCAAGATTTATGATATGCTTCATGTGCAGGTAAGTGTTAAGTCTAGGAGAGTTCCAGGTGCTATGAGTGATGAGGAGCTTTTTGCAATTAATGATGATGATAGACTCACTAATGGAGCTGAAAACGATGAGTTAGATGATATCTTGACTGCCGAAGAAAGGAAACAATTAGATTCTGCACTTCGATCAGGAGATGCATTAGGTGAGGATGATGAGAGCGAGGTCCAGGATTGCTGTGACAATGTCGACTCGGGTTCATTCGAAAGCTGTGAATCAAATGGTACCTCCAAAGAGCAAAAAAGTTGGTTTGGATGGGGTAAAAAGAGTTCCAAGAATTTGGGAGAGGATTCTGAGGATGCCAAAAATCTGAAAAAGATCACAAAATCAACGCCTGATGATACGATGCAGAAGTCTCATGACAGTCATAGGTCCTCCTTTGAGTTTTCTAAGGAAGATATGGACAGTAAAAAGTTGAAAGATCGAAATATTAAGAAGAAAAAGAAGAAAGTGGTCACTTCTGAGTCGAAGACTGAGAGTGAGTACAAGAAAGGTCTGAGGCCTGTTCTATGGTTGACCCCTGATTTTCCTTTGAAAACTGAAGAACTCTTGCCGTTGCTTGATATACTCGCTAATAAAGTTAAGGCAATCCGAAGACTACGGGAGCTTCTCACAACTAAACTTCCTCAAGGCACATTTCCTGTCAAGATTGCTATCCCAATTGTCCCCACTATACGTGTAATAGTAACATTTACAAAGTTCGAGGAGCTCCAGCCTTCTGAAGAATTCTCAACTCCACCATCAAGTCCTGTGTATTTTGAAGATTCCAAACCGAAGGAAACAGAAGGTTCTTCATCATGGGTTTCCTGGATACGAGGTGGACGTGGGGCTCAGTCAAATGACACTGGAAATCAAAGCTTCCAAGATGAAGTTGACCCCTTCAACATACCACCTGATTATGCATGGGTTGATGCTAATGAGAAAAAGCGTCGCATGAAGGCCAAGAAAGCCAAGACAAAGAAACACAAGAAGCAGGGGAGCAGTAAAAATATTGATGTTGCCAGTCAG
>gnl_Vitvi_Genoscope.12X_GSVIVT01000517001
ATGATTTCTGAAAGTGGAGGTAGGCGCAAGGACGGAGGCCGTGAGAATGAGTATAAGAAAGGATTGAGGCCTACACTCTGGCTTTCCCCAAGCTTCCCACTACAAACTGAGGAACTTCTGCCATTGCTTGACATTCTCGCTAACAAGGTTAAGGCAATTCGCCGTCTAAGAGAACTGCTTACAACAAAACTTCCAATGGGAACTTTCCCTGTCAAGGTTGCAATTCCTGTGGTTCCTACCATCAGAGTGTTGGTTACATTTACAAAGTTTGAAGAACTACAGCCGGTGGATGAGTTTACAACACCCCCTTCAAGCCCTTCTGCTGCAGGCCCAGAAAGCCCTGCCATGATGCAGTCCTCAAGTTCATCATGGTTTCAGTGGATAAAGGCCCCTTACCAACGCCCTACCTCTTCTTCCAATGGTGGTTCAAGCAGTAGGATAGACAACATTCAAGAACCGTTTGCTATTCCTTCTGATTACACTTGGGTTACTGCTGAAGCAAAGAAAAAGAAGATGCAGGAGAAGAACAAGTCGAAGAAAGGAAAGAGTCAAAACCCA
>gnl_Vitvi_Genoscope.12X_GSVIVT01012718001
ATGGCGAAGTCGTCGACCACCACGACGACGCCGTTTCCGCCCATTAGACCGGAGGACTATCGACACAGTCCGGTCCACTACGCCGTCGCTTTGGGGGACCATACAACACTGTCTCGCCTTGCTTCTTCGCTCCCCCGACTCGCTGATCCGTCTCAGATCCACACCGAGTCAGACTCGCTGGCTCAGGAGCGAGTTGCCGACCAGATCTCCTCCATCCTGGACCGCCGCGACGTGCCCTTCCGGGAGACGCCTCTCCATTTATCGGTTCGGCTTAATGACTGCTTCGCTGCGAAGACGCTGGCGGCGGCCGGAGCTGACGTGTCGTTACAGAATTCAGCTGGGTGGAACCCGTTGCAGGAGGCGTTGTGTCAGAGGAGTTCCGACATCGCGCTGGTTCTGGTCCGACTGCACCACCGCTTCGCCTGGTCGAAGTGGCGGCGGAGGCTGCCGAGGCTGGTGGCGGTGCTTCGCAGGATGAGAGATTTTTATATGGAGATTTCGTTTCATTTTGAGAGCTCCGTCATTCCGTTCGTTGGGAAGATTGCTCCTTCCGATACATACAAGATCTGGAAGCGGGACGGTAATCTCAGAGCCGACACGTCGCTTGCTGGCTTCGACGGCTTTAAGATCCAGCGGGCTGATCAGAGCTTCCTTTTCCTCGGAGACGGCGATCGCGATTTTGATGTTCCGCCCGGCTCATTGCTGGTGCTCAACCACGACGACAAGAAAATTTTCGATGCATTCGAGAACGCTGGTGCGCCAATGAGTGACTCCGACATTGCCGGTTTCTGCGCTCAGACGAGCGTGTATCGCCCGGGCATGGACGTCACGAAGGCTGAACTTGTCGGAAGAACGAACTGGCGAAGGCAGGAGAAAACTGAGAGCGTCGGAGAGTGGAAAGCTAAGGTTTACGAAATCCACAACGTCATCTTCAGCTTCCGCTCTAGAAAAATCTCCACCGAAATCGACGCCGGAAGCGAACAGGAAAGAGAGTTCCTCTCTGTAGGTAGGAAAAGTGTGGATATTCCCTCCGCAGCGCCTGACCGTCGCAGGCTATCTCCGGCGGTGGCGCCACCGCAAACGAAAGAAAAAGAGTACTTGAAAAGTTTACGACCGTCGGTGTGGCTAACAGAGCAGTTTCCTTTGAAGACGGAGGAGCTCTTGCCATTACTCGACATTCTAGCCAACAAGGTGAAAGCCGTCCGCCGGATGCGAGAACTGCTGACCACGAAGTTCCCGCCGGGAACATTTCCGGTTAAGCTCGCGATTCCGGTGGTGCCTACGGTGAGAGTGGTGATAACCTTCACCAAGTTCGTCGAACTCCAATCCACTGAGCAGTTCTACACTCCACTGTCGAGCCCTAGGTATTTTGGACATGGAGGACGAGGCCAATCTGAGCATTCAGACACTCAACACCAATCATTCTCGTCTAACAGCCAAGCAAATTCAGGAAGCAAGCACCACCACCAGCGAGGTCCGGGGCCTCAGCAATCTGAGCCATTTGCTATGCCCAATGGGTACACATGGACCAGTATTATTGACGATAACAAGAGCCGGAAATTGAAGAAATCCAAGTCCATGAGAAGATCCAAAGATGATTTCTTCATAATTTTTTTTTTTTTAAATTACTATTTTAAAAAGACAACGATTTTCATTTTTCTATTTCTTACTTTGGTAAAAATTACAATATATTTGAAATTATTTTCTCCACTTGCAACATTTGATGCTTACTCAATTTTCCTCAAACTAAACTTTCACTACTATTACTTCTCTTCTTACACGTTGTGTCTCAATATAAAACATTTTTGTCGACTTCTTCAACATTTATCTCATTTATTTCCTACAGAATCACAATCCAAACGAAAGAGACCACCTTCATTCAGAAACCAACCATCTCTCTCTCTCAGATCTTTGAATGGGGTTGCTGTGGATGGTCTGCTAGCTAGTTTTTGG
>FraveV4A2_2g12060.t1
ATGGCCAAGTCGTCGTCGTCGTCCTCCTCCTCCACGACGGCGTCGTTTCCGCCGCTCAAGCCCGACGACTACTCCCACAGCCGCGTCCACTACGCCGTCGTTTTAGCCGACCACGCCACCCTCTCCTGCATCGTCTCCACTCTCCCCCGCCTCGCCGATCCAACTCAGATCCACACCGAGTCCGACTCCTTATCCCAGGAGCGCGTCGCGGACAAGATCTCCGCCGTGCTCGACCGCCGCGACGTTCCTCACAGAAAGACTCCTCTCCATCTCGCGGTTCGTTTAAACGACGCCGTTTCGGCCAAGATCCTCGCCTCCGACGGCGCCGACGTGTCGCTACAAAACGCCGCCGGGTGGAACCCCTTGCAGGAGGCGCTGTGCCGGAGAAGCTCCGAGATCGCGCTGATACTCCTCAAGCTCCACTTCCGCTCCGCCTGGGCCAAGTGGCGCCGCCGCCTGCCGCGTGTCGTCGCGGTGCTCCGGAGAATGCGGGATTTCTACATGGAGATCTCGTTCCATTTCGAGAGCTCGGTGATCCCGTTCGTCGGGAAGATCGCTCCGTCGGACACGTACAAGATCTGGAAGCGCGAAGGGAACCTACGCGCCGACACTTCGTTGGCCGGGTTCGACGGGCTGAAGATCCAGCGCGCCGATCAGAGCTTCCTCTTCCTCCGCAACGGTGAATTTTGGGTTGTTGAATACTGTGGAGTCAAGTTTTGTGACTGTTTTGGACTTAGGGATGAGGGGAAGGTTTCTCGCAAACTTATATTAATACATGTTAAAAGATGGTCCCAACTTAGGGTGTCAGTCTTTGGAGATCCACAACGCCGTGCA
>FraveV4A2_3g01950.t1
ATGGCCAAGTCGTCGTCGTCGTCCTCCTCCTCGACGGCGTCGTTTCCGCCGCTCAAGCCCGACGACTACTCCCACAGCCGCGTCCACTACGCCGTCGTTTTAGCCGACCACGCCACCCTCTCCCGCGTCGTCTCCACTCTCCCCCGCCTCGCCGATCCAACTCAGATCCACACCGAGTCCGACTCCTTGTCCCAGGAGCGCGTCGCCGACAAGATCTCCGCCGTGCTCGACCGCCGCGACGTTCCTCACAGGGAGACCCCTCTCCATCTCGCCGTCCGTTTAAACGACGCCGTTTCGGCCAAGATCCTCGCCTCCGCCGGCGCCGACGTGTCGCTCCAGAACGCCGCCGGGTGGAACCCCTTGCAGGAGGCGCTGTGCCGGAGAAGCTCCGAGATCGCGCTGATACTCCTCAAGCTCCACCACCGCTCCGCCTGGGCCAAGTGGCGCCGCCGCCTGCCGCGCGTAGTCGCGGTGCTCCGGAGAATGCGGGATTTCTACATGGAGATCTCGTTCCATTTTGAGAGCTCGGTGATCCCGTTCGTCGGGAAGATCGCTCCGTCGGACACGTACAAGATCTGGAAGCGCGACGGGAACCTACGCGCCGACACTTCGTTGGCCGGGTTCGACGGGCTCAAGATCCAGCGCGCCGATCAGAGCTTCCTCTTCCTCGGCGACGGCGACGAGACTCACGAGGTTCCGTCCGGATCTTTACTCGTGCTCAACCGCGACGACCGCAAAATCTTTGACGCATTCGAGAACGCCGGGTCTCCGATGACAGAGTCCGATATCGCCGGATTCTGTTCCCAGACGAGCGTCTACCGCCCCGGCATGGACGTCACCAGAGCCGAGCTCGTCGGCCGGACCAATTGGCGACGACAAGAAAAGACCGAGAGCGTCGGAGAGTGGAAAGCAAAAGTGTTCGAGATGCACAATGTAGTCTTCAGCTTCAGGTCACGTAAAGTCGCCAATGCCGATAATGCCGACGTGGCGGCGGGGTGCGAGCAGGTGCTCCCACTTGAGCTAGACGAAGACGACGACGGTTTCCTAGTGGCGGAGAATCCGAGCTTCTTCGGAGTCCCCGACGGCCGGAGGCACAGCAGCTTCGTGAGAGAAGACAGGGAGTTTGTGTCATTGGGAAGAAAAAGCGTCGACGTGACGTTTCAGCCTCCGAGGAGGTCCATGGCAGCGGTTTCCGTTACGGCGGCCCCGGTACAAACCAAGGAGAAAGAGTACGTGAAGAGCCTGAGACCTTCCGTTTGGCTAACGGACAATTTTCCGTTAAAAACGGAGGAGCTTCTGCCGTTACTGGATATTCTGGCGAGTAAAGTGAAGGCGGTTAGGAGAATGAGGGAGCTGCTCACCACCAAGTTCCCGCCAGGGACGTTTCCGGTGAAGCTGGCGATACCGGTGGTGCCCACAGTGAGGGTGGTGATAACATTCACCAAGTTTGTTGAGCTGCAACCTACAGAGCAGTTCTTCACTCCAATGTCGAGCCCTAGGCAGTTGTTACGGGGGCAACAGCAAGAGGAGGAGCACAAGACCAAGGCGTCGTCGCAGAAGGCTTCTGCGACGTCGTGGCTGAGGCGGAACAGTAGTCAGTCCGCGTCGGCAACGAGCAAGCAGTACCACCAGCATTCTACCCTGGCGGGGTGGCAGGAGCCGGAGCCTTTTGCCATTCCTAGCAGTTATACGTGGACTAGTATCGATGACAAGTGTCGGAAGATGAGGAAATCGAAATCAATTAGGAAATCTAAG
>FraveV4A2_4g00280.t4
ATGGCTGCCATTGATGTTTCAAAGTATGCTCATAGTCCTGCACACAAGGCCATCATCACCAAGGACTATGCCAGTCTCAGGAGGATCCTCGGAGCTCTTCCGCGGCTCTCTAATCCTGCCGAGATTCGTACCGAATCAGCTTCACTAGCTGAGGAAGAGAAGGCTGATGCTATTGCTGCCGTCATTGACCGACGAGATGTCCCAAACCGTGACACCCCTCTTCACTTGGCTGTAAAGCTTGGGGACCAGACAGCCACCGAAATGCTTATGGTTGCTGGCGCAGATTGGAGCTTGCAGAATGAGCAGGGGTGGAGTGCACTCCAGGAAGCAATTTGCAGTAGAGAGGAGGCAATTTCCATGATTATCGTTAGGCACTATCAGCCATTGGCTTGGGCAAAATGGTGCAGAAGGTTGCCTCGTTTAATTGGAACTATGCGTAGGATGAGGGACTTCTACATGGAAATCACATTCCACTTTGAGAGTTCTGTGATTCCTTTCATTTCGAGGATTGCTCCATCAGACACATACAAGATCTGGAAGAGGGGGGCGAATTTGAGAGCAGACATGACATTGGCCGGTTTCGACGGTTTTAGGATCCAGCGTTCTGATCAGAGTGTTCTTTTCCTTGGTGATGGGTCTGACGATGGCAAGGTGCCTCCTGGGTCACTTTGCATGATCTCACACAAGGAGAGGGAGGTGATGAATGCTTTGGATGGTGCTGGGTCTCAAGCAACTGAAGAAGAGGTTCGGCAAGAAGTGGTTGCAATGTCTCAGACTAATATATTCCGGCCTGGGATTGACGTAACTCAGGCAGTTCTCTTACCTCAATTGACTTGGAGGCGGCAGGAGAAAACAGAAACGGTTGGATCATGGAAGGCTAAGGTATATGATATGCATAATGTGGTTGTGAGTATCAAGTCTAGGCGGGTCCCTGGGGCTATGACAGATGATGAGTTTTTCTCATCTTGCAATGAAAATGAAACAGAAAGTGAAGAGCTTGATGATATTTTGACAGAGGATGAGAGGAGGCAACTTGAAGTTGCACTGAAACTGGATTCATCCGAATCGACTAACGAGAGTGGTGATGGAATTATTGAGCATCGTCATAGTTGTTATGAGGCAAGAGAAATTCCTATTGAGGATGTAAGCAATTGTAGAAATGGAGAGACTAAGCAGGAAAAGAAAGGATGGTTTGGTGGATGGAGGAAACGGGATGCCAAAAATGAAGGGCTCAAAAAGGCTGTCCCACCAAGAAGTTCTCTCTGTGTGGATGAGAAGGTGAGTGATCTGCTAGGAGATTCTCCATCGAGAAATCAAAGCAGACCTGGAAGAAATAATGTGGATGCTGTTGTGAGGGGCGATGATCACAGGAGAGGAAAGGATACGAAAGCATCTTCCTCAGTGAGTTCTGATAGCAGAAGTCGTCATAAGGATGCAACCAAGGAGAATGAGTATAAGAAAGGGCTAAGACCTATCCTCTGGCTTTCCCCCAACTTTCCTCTACAAACAGAGGAACTGTTGCCGTTGCTTGATATTCTAGCAAACAAGGTTAAGGCCATCCGTCGTTTGAGGGAACTGCTAACTACTAAACTTCCAATGGGAACTTTTCCCGTCAAGGTTGCTATCCCAGTGGTTCCCACTATCAGAGTTATTGTCACTTTTACAAAACTCGAAGAATTAGCACCAGTGGACGAATTCACAACACCCCCGTCAAGCCCCACTTCTGTAGGCAGAGAGAGTCCAGCAGGGATGCAATCCTCGAGTTCATCTTGGTTTCAGTGGATTAGAGCTCCTTACCATCGCCCTGGCTTGTCCACTGCTGGTTCTAGCAGTAGGATAGAAACTATTCCAGACCCATTTGCGATTCCAGCAGATTATACATGGGTTTCAGTTGAAGCAAAGAAGAAGAAAATGCAGGAAAAGAACAAATCAAAGAAAGGAAAAGGTCACCACAAA
>FraveV4A2_6g01790.t2
ATGGAAGATTTTTCCAAATATTCCCATAGTCCAGCTCATTTTGCGGTTGCACGCCGTGACTATGCTTCCCTTAAGCGCATTATCTCTACCCTTCCTCGGCTTGCCAAGGCTAGTGAAGTAAGTACTGAAGCTGAATCTCTTGAGGCTGAGCTCCGAGCTGATTCTGTCTCAGCTGTCATTGACCGTCGTGATGTTCCTGGTCGTGAGACCCCTCTGCATCTTGCAGTGCGTCTCCGGGATCCAATCTCAGCAGAGATTTTGATGGCTGCTGGTGCTGATTGGAGTCTTCAAAATGAGAATGGTTGGAGTGCTCTCCAAGAAGCAGTGTGCACTAGAGAGGAAGCAATTGCTATGATTATTGCACGACACTACCAGCCGCTTGCTTGGGCCAAATGGTGCCGTAGACTTCCCCGTATTGTTGCCTCTGCAGGCCGTATTCGTGATTTTTACATGGAGATAACTTTTCATTTTGAGAGCTCAGTCATCCCGTTTATTGGTCGTATAGCCCCCTCAGATACTTACCGCATTTGGAAGCGTGGCTCTAATCTACGTGCTGATATGACTCTTGCTGGTTTTGATGGGTTTCGCATTCAAAGATCTGATCAGACATTTCTTTTTCTTGGAGAGGGCTACTCTTCAGAGGATGGTAATGTGAATTTGGCCCCTGGTTCTTTAATTGTTCTAGCACATAAGGAGAAAGAAATCACAAATGCTTTGGAAGGAGCTGGTGCCCAACCAACTGAAGCTGAAGTTGCCCATGAAGTGGCCTTGATGTCACAAACGAATATGTATAGGCCAGGCATTGATGTTACTCAGGCTGAGCTTGTTCCACACCTGAATTGGAGGCGACAGGAGAGGACGGAGATGGTTGGAAATTGGAAGGCCAAAGTTTTTGATATGCTTCACGTGATGGTGAGTGTGAAGTCTAGGCGGGTTCCTGGGGCTATGACAGATGAGGAGCTATTTGCAGTGGATGATGAAGAAAGGGTGGCAAATGGTGGTGACAATGATGAATATGATGATGTATTAACTGCTGAGGAGAAGATCCAGTTGGATTCTGCACTTCGTATGGAAAACTCTGATGTTGTTTGTGAGGACGAGGATAGTGGGGTAACTGAGAGCCATGAAAGTGGTTCAGGCACCTATGAGAATGGTGAATCAAATGGTGTTGGTAAGGACAAGAAGAGTTGGTTTGGTTGGAACAAGAAAGGTTCAAAGGGAAATGATGATTCTGAAGATCCAAAGCTTTTAAAGAAGTTTTCAAAGTTGGCCCCAGAAGGTGGCAACCAGAAATCATTTGATCATCAAAAACCATCATCTGAAATTCCTAAAGATGATATGACAGATTCCAAGAAGGGAAAAGACAAAAGCAGTAAGAAAAAGAAGAAGAAAGGATCTAGTGAACCTAAGCATGAGAGTGAGTACAAAAAGGGTTTGAGACCTGTCTTATGGTTGACACCGGATTTCCCTTTGAAAACAGATGAGCTTCTTCCCTTACTAGACATCTTAGCAAACAAGGTCAAGGCTATAAGGAGACTTAGGGAGCTTTTGACTACTAAACTACCCCATGGCACTTTTCCTGTCAAGGTTGCTATTCCTATTGTTCCAACAATACGAGTTCTCGTAACTTTCACAAAATTTGAGGAGCTTCAGCCAGTGGAGGAGTTTTCAACGCCTCTCTCCAGTCCAGCCCATTTTCAGGATGCAAAGTCAAAGGAAACGGAGGGATCCTCATCATGGATTTCATGGATGAGAGGGACCCGTAATGGACAGTCGAGTGACGGTGATAGTCACAGATACAAGGATGAGGTTGACCCTTTCCTCATACCTCCTGATTATACATGGGTTGATGTCAATGAGAAGAAACGCCGCATGAAAGCCAAGAAAGCCAGGAGCAAGAAGCACAGGAAACACGCAACAACAAAGAGTAGTGATGCGACACGTCAGGCAAACGAGGATGTTGAAGAA
>Maldo_HF_00718
ATGGCTGGAATCCATGTGTCCAGGTATGATCATAGCCCTGTGCACAGGGCCATAGTCACGAGGGATTATGCCGGTCTCAGGAGGATTCTATCTGATCTCCCGCGGCTTTGTAAGCCTGCAGAGATTCGATCTGAATTAGTTTCATTAGCTGAGGAAGAGAAGGCCGATGCCATTGCTGCCGTCATTGATCGGCGAGATGTCCCAAACCGTGAGACCCCTCTTCACTTAGCTGTAAAACTTGGTGACCAGACAGCGGCTGAAATGCTTATGGTTGCCGGGGCAGATGTGAACTTGGTAAATAAAGATGGATGGAGTGCACTCCAGGAAGCAATTTGCAATAGAGAAGAAGCAATTGCCATGATCATAGTTAGGCACTCCCGGGCACTGTCTTGGGCAAAATGGTGCAGAAGGTTACCTCGTTTAGTTGGAACAATGCGGAGGATGAGGGATTTCTACATGGAAATTACTTTCCACTTTGAGAGTTCTGTTATACCTTTTATTTCGAGGATTGCCCCATCAGATACTTACAAGATCTGGAAAAGGGGTGCAAATTTGAGAGCAGATATGTCGTTGGCTGGTTATGATGGTTTGCAAATTAAGCGTCATGATAAGAGTGTTCTTTTCCTGGGTGAGGGGTCTGAGGATGGTAAGGTGCCTCCCGGGTCACTTTGCATGGCCTCACACAAGGATAAGGAGGTGGTGAATGCTTTGGCCGGTTTTAGTTCTCAACCAACTGAAGAAAAGGTTCGGCAAAAGGTGGTTGCAATGTCTCGGACTGTGATGTCCAGGGGTAGGATTGATGTGACTCAGGCAGTACTTTTTCCTCAAATGACCTGGAAGCGGCAGAAGAAAACAGAAATGGTTGGCCCGTGGAAGGCTGTGGCATACGACATGCGTAATGTGGTTGTGAGTATGAAATCTAGAAGGGTTCCCGGGGCTAAGACAGCTGGCACGCTCGTCTCATCCTGCAATGAAAATGAAACAGAAAGCGAGGAGTTTAAGGATATTCTGACAGAGGATGAGATGAGGCAACTTGAAAATGCACTTTCGTCAGAATTATCAAGCGAAAATGGTGAAGGGAGTATTGAAGGTGGTTGTGATGAGCACGGGGAGATTCCTATTGAAGATGTTAGTAGTGATAGAGATGGAGAGAATAAGCAGGAAAAGAAAGGATGGTTTGGTGGACGGAGGAAGGGGGGTGATCACCGGAGAGGAAGGGATATGAAAGCATCTTCTTCCGCAAGTCCTGATAACGAGAATCGTCACAAGGATGCTAGCAAGGAGAACGAGTGTAAGAAAGGATTAAGGCCAGTACTGTGGCTTTCCCCAAGCTTTCCATTACAAACAGAGGAACTGTTGCCGTTACTTGATATTTTATCAAACAAGATAAAGGCAATTCGTCGTTTGAGGGAGCTGCTTACAACCAAACTTCCAAGGGGCACATTTCCAGTCAAGGTTGCTATCCCCGTGGTTCCTACTGTCAGACTAATTGTCACCTTCGTAAAGCTTGAAGAATTGCCGTCAACGGATGAGTTTGCAACACCGCCATCAAGCCCCACTGGCAGGGAGAGCCCAGGTTCGACAAGAGCTCCTTGCCAGCGCCCTATTCAAGACCCGTTTGCAATTCCGTCGGAATATAGATGGGTTACCAAATTAAAGAAAGGGAAGAGTCAGAGTCAGAGTCAGAGTCAGAGTCAGAGTCACCAAAAA
>Maldo_HF_00719
ATGGCTGGAATCGATGTGTCCAAGTATGATCATAGCCCTGTGCACAAGGCCATAGTCACGAGGGATTATGCCGGTCTCAAGAGGATTCTATCTGGTCTCCCGCGGCTTTGTAACCCTGCTGAGATTCGAACTGAATCAGCTTCATTAGCTGAGGAAGAGAAGGCTGATGCCATTGCTGCTGTCATTGATCGGCGAGATGTCCCAAACCGTGAGACCCCTCTTCACTTGGCTGTAAAACTTGGTGACCAGACAGCAACCGAAATGCTTATGGTTGCTGGTGCGGATTGGAGCTTGCAGAATGAACATGGATGGAGTGCACTCCAGGAAGCAATTTGCAATAGAGAAGAAGCAATTTCCATGATCATAGTTAGGCACTACCAGCCACTGGCTTGGGCAAAATGGTGCAGAAGGTTACCTCGTTTAATTGGAACAATGCGGAGGATGAGGGATTTCTACATGGAAATTACATTCCGCTTTGAGAGTTCTGTTATACCTTTCATTTCGAGGATTGCCCCATCAGATACTTACAAGATCTGGAAAAAGGGTGCAAATTTGAGAGCAGATATGACATTGGCAGGTTTTGATGGTTTGCGAATTCAGCGTTCTGATCAGAGTGTTCTTTTCCTCGGTGATGGGTCTGAGGATGGTAAGGTGCCTCCCGGGTCACTTTGCATGATCTCACACAAGGATAAGGAGGTGATGAATGCTTTGGATGGTGCTGGATCTCAAGCAACTGAAGAGGAGGTTCGGCAAGAGGTGGTTGCAATGTCTCAGACTAATATATTCAGGCCTGGGGTTGATGTGACTCAAGCAGTACTTTTACCTCAAATGACCTGGAGGCGGCAGGAGAAAACAGAAATGGTTGGCCCATGGAAGGCTAAGGTATATGATATGCATAATGTGGTTGTGAGTATGAAATCTAGAAGGGTCCCCGGGGCTATGACAGATGACGAGCTCTTCTCAACCTGCAATGAAAATGAAACAGAAAGTGAGGAGTTTAATGATATTCTGACAGAGGATGAGAGGAAGCAACTTGAAAATGCACTTAAATTGGATTCGTCAGACTTGTCAAACGAAAATGGTGATGGGATTATTGAGCATCGTCGTAGTTGTTATGAGCACAGGGAGGTTCCCATTGAAAATGTTAGTAGTGATAGAAATGGAGAGAATAAGCAGGAAAAGAAAGGATGGTTTGGTGGATGGAGGAAACGGGATACTAAAAGTGAAGGGCAGAAAAAGATTGTGCCGCCTAGAAGTTCTCTCTGTGTAGATGAGAAGGTGAGTGATCTGCTAGGGGATTCTCCTTCAAGAAATCAAAGCAGGCCTGGAAGAAATAGTGTGGACATTGTTGTGAAGGGGGATGATCATCGGAGAGGAAGGGATATGAAGGCGTCTTCTTCCGCAAGTTCTGATAACAGGAATCGTCACAAGGATGCTAGCAAGGAGAATGAGTATAAGAAAGGATTAAGGCCAATCCTCTGGCTTTCCCCAAGCTTTCCATTACAAACAGAGGAACTGTTGCCATTACTTGATATTTTAGCAAACAAGGTTAAGGCAATTCGTCGTTTGAGGGAGCTGCTTACAACTAAGCTTCCAATGGGTACATTTCCAGTCAAGGTTGCTATCCCAGTGGTTCCTACTATCAGAGTAATTGTCACCTTCACAAAGCTTGAAGAATTACCACCAATGGATGAGTTTGCAACACCGCCATCAAGCCCCCCTGGCAGGGAGAGCCCAGGTTCGATGCAATCGGCAAGTTCATCTTGGTTTCAGTGGATAAGAGCTCCTTACCAGCGCCCCAGCGCGTCCCCTACTGGTTCTTTCAGTAAGATAGAAAGTATTCAAGACCCGTTTGCAATTCCGTCAGAATATACATGGGTTTCTGTGGAAGCAAAGAAAAAGAAAATGCAGGAGAAGAACAAGTCAAAGAAAGGGAAAATTCTGAATGTGTTTCCGGTATTGGATAAT
>Maldo_HF_12279
ATGGCCAAATCGTCGGCGAGCTCGACGACATCTTTCCCGCCGCTCAAGCCCGACGACTACTCCCACAGCCCCGTGCACTACGCCGTCGTTTTGTCAGATCACACCACACTCTCCCGAATCGTCGCCACACTCCCCCGACTTGCCGATCCGACTCAGATCCACACGGAGTCCGACTCCCTCTCCCAGGAACGAACCGCGGACCGGATCTCGTCCGTGCTCGACCGCCGCGACGTTCCCTACAGAGAAACCCCTCTCCACCTCGCCGTCCGACTAAACAACGCTGTCTCCGCCAAAATTTTAGCCTCCGCCGGCGCCGACGTGTCACTCCAGAACACCGCAGGCTGGAATCCCTTACAGGAAGCATTGTGTCGCCGGAGCTCCGACGTCGCTTTAATCCTTCTCCGGCTCCACCACCGTTCCGCTTGGGCTAAGTGGCGCCGCCGCCTGCCACGTGCAATCGCCGTGCTCCGGAGAATGCGGGATTTTTACATGGAGATCTCGTTCCACTTCGAGAGCTCCGTCATTCCCTTCGTCGGAAAGATCGCTCCCTCCGACACGTACAAGATCTGGAAGCGCGACGGCAATTTGCGCGCAGACACGTCGCTGGCCGGATTCGACGGATTGAAGATCCAGCGCGCCGATCAGAGCTTCCTATTCCTCGGCGACGGCGATCAGAGCCACGACGTTCCCCCGGGATCGCTGCTCGTCTTGAACCGCGACGAACGGAAAATCTTCGACGCGTTCGAGAACGCCGGGTCGCCGATGAGCGAGTCGGACATCGCCGGGTTCTGCGCCCAGACGAGCGTGTACCGCCCGGGCATGGACGTCACCAGGGCGGAGCTGGTCGGGAGGACCAATTGGAGGAGGCAGGAGAAGACGGAGAGCGTCGGAGAGTGGAAAGCTCGAGTGTACGAAATTCACAACGTTGTGTTCAGCTTCCGCTCGAGAAAAGTCGCCAATGGCGATGCTGACGTGGCGGGGAGCGAGCAGGTGCTTCCTCTTGAGCTCGACGAGGACGACGACGGGTTTTTGGTGGCGGAGAATCCGAGTTTCGGAATTCCCGACGGCCGGAGGCACAGTAGCTTCGTGAGGGAGGAGAGGGAGTTCGTGTCATTGGGGAGAAAAAGCGTCGACGTTTCGTCAATTTCCGGGCCGCCGTCGAGGAGGTGTAAAACCGCCACTATTGTGGCGGCACCAGTGCAGACGAAAGAGAAAGAGTTCGTGAGGAGCTTGAGGCCGTGCGTTTGGCTGACGGAGCAGTTTCGGTTGAAGACGGAGGAGCTGCTGCCGTTACTGGACATCTTGGCGAACAAGGTGAAGGCCGTTAGGAGGATGAGGGAGTTGCTCACCACCAAGTTCCCGCCAGGGACTTTTCCGGTTAAGGTGGCAATACCGGTGGTCCCCACGGTGAGAGTGGTGATAACATTCACAAAGTTCGTTGAGCTTCCGCCAACTGAGCAATTCTTCACTCCAATGTCAAGCCCCAGACAGTTTCTTCATGAAGGGCGAGGCCAACAAGAGGAGGAACACAAATCCAAGCCACAAAAACCATCCTCCTTTTCGTCGTCGTCGTCGTGGCTGAGGCGGAGCAGCAGCCAGTCGGGGTCTTCCGTGAGCAAGCAGAACCAACACCAACACCAACACCAACACTGTGCTCCCCCGGCAGTGTCTGCAGCGCAAGACTCTTCTGACCCTTTCGCCATTCCTAGCGGTTATACGTGGACGAGCATCGATGACAAGTCTCGCAAAATGAAGAAATCCAAGTCCAGCAGGAGATCAATATCCAAGAATCGATGGGATAGACACAAGTTGAGTTTGTTAGAGCGAATTGACTTGGATAACAATTTCAATTTTTTGTTTGAGTTGAAAGTAGAAAGTGGA
>Maldo_HF_17736
ATGGCCAAATCGTCGGCGACATCGACGCCGTCATTTCCGCCGCTCAAGCCCGACGACTACTCCCACAGCCCGGTTCACTACGCCGTCGTTCTGGCTGACCACACCACGCTCTCCCGAATCGTCGCCACCCTTCCGCGACTCGCCGATCCTACTCAGATCCACACCGAGTCCGACTCCCTCTCTCAGGAACGGACCGCGGACCGGATCTCATCCGTACTCGACCGCCGCGACGTTCCCTTCCGAGAAACCCCTCTCCACCTCGCCGTCAGGCTAAACGACGCAGCGTCCGCCAAAATTCTAGCCTCCGCAGGCGCCGACGTGTCCCTCCAGAACTCCGCCGGCTGGAATCCCCTGCAGGAAGCCTTATGTCGCCGGAGCTCCGACGTTGCTTTAATCCTTCTCCGGCACCACCACCGCTCCGCTTGGGCGAAGTGGCGGCGCCGTCTTCCACGTGTCATCGCCGTGCTCCGAAGAATGCGAGATTTTTACATGGAGATCTCTTTCCACTTCGAAAGCTCCGTCATTCCCTTCGTCGGGAAGATCGCTCCCTCCGACACGTACAAGATCTGGAAGCGCGACGGCAACTTGCGCGCTGACACGTCGCTGGCCGGATTTGACGGATTGAAGATCCAGCGCGCCGATCAGAGCTTCCTCTTCCTCGGCGACGGCGATCAAAGCCACGACGTTCCCCCGGGATCGCTGCTCGTTTTGAACCGCGACGATCGGAAAATCTTCGACGCGTTCGAGAACGCCGGGTCGCCGATGAGTGAGTCGGACATCGCCGGATTCTGCTCCCAGACGAGTGTGTACCGCCCCGGCATGGACGTCACCAAGGCGGAGCTCGTCGGGCGGACCAATTGGAGGAGGCAGGATAAGACGGAGAGCGTCGGAGAGTGGAAAGCTCGAGTGTACGAAATTCACAATGTCGTGTTCAGCTTCCGCTCGAGAAAAGTCGCCAATGGCGACGCTGATGTGGCGGGGAGCGAGCAGGTGCTTCCCCTCGAGCTCGACGAGGACGACGACGGGTTTTTGGTGGCGGAGAATCCGAGCTTCGGAATTCCCGACGGCAGGAGGCACAGTAGCTTCGTGAGGGAGGATAGGGAGTTCGTGGCATTGGGGAGAAAAAGTGTCGACGTTTCGTCAATTTCCGGACCACCGTCAAGGGTGGCATTGGGGAGAAAAAGCGTGGACGTTTCGTCAATTTCCGGGCCACCATCAAGGGTGGCATTGGGGAGAAAAAGCGTCGACGTTTCGTCAATTTCCGGGCCTCCGTCGAGGAGGTCTAAAACAGCTGCGATTGCTGCGGCGCCGGTGCAGACGAAAGAGAAAGAGTTCGTGAGGAGCTTGAGGCCGTGCGTTTGGCTGACGGAGCAGTTCCCGTTAAAGACGGAAGAGCTGCTGCCGTTACTGGACATCTTGGCGAACAAGGTGAAGGCCGTTAGGAGGATGAGGGAGTTGCTCACCACCAAGTTCCCGCCAGGGACTTTTCCGGTTAAGGTGGCAATACCGGTGGTCCCCACAGTGAGAGTGGTGATAACATTCACGAAGTTCGTTGAGCTCCCGCCAACTGAGCAATTCTTCACTCCAATGTCAAGCCCCAGACAGTTTATTCATGAAGGACGAGGGCAGCAGGAGGAGGAACACAAATACAAGGCGCAAAATCCACCATCCTTTTCGTCATCGTCGTGGCTGAGGCGGAACAGCAGCCAGTCGGGGTCTTCCGCGAGCAAGCAAAACCACCACCAACACCAACACTGTGCTCCTCCTGCAGTGGCGGCGGCTCAAGACTCTTCTGACCCTTTCGCCATTCCTAGCGGTTATACGTGGACGAGCATCGAGGACAAGTCTAGCAAAATGAAGAAATCCAAGTCCACGAGGAGATCATCCAAG
>Maldo_HF_31720
ATGAAGAGTGAAAGCAGCAATAGCTTAGGAACTGAGAGAACAGTTAAATCCGTAGATTCAGTGGAAGATTTTTCCAAATATTCCCACAGTCCAGCTCATTTGGCAGTTGCACGCCGTGACTATGCCACTCTCAAGCGCATTATCTCTACCCTCCCTCGACTTGCCAAGGCCAGTGAAGTAAGCACCGAAGATGAATCTCTTGAGGCTGAGCTCCGAGCTGATGCGGTATCTGCTGTCATTGATCGCCGAGACGTTCCTGGTCGTGAGACTCCTCTTCATCTAGCTGTGCGTCTCCGGGACCCAAGCTCAGCGGAGATTTTGATGGCAGCTGGTGCTGATTGGAGTCTTCAAAATGAGAATGGTTGGAGTGCTCTCCAAGAAGCTGTCTGCACTAGAGAGGAAGCAATTGCTATGATCATTGCACGGCACTACCAGCCCCTTGCTTGGGCTAAATGGTGTCGTAGACTTCCCCGTATTGTTGCCTCTACGGCCCGGATTCGTGATTTTTATATGGAGATAAGTTTTCATTTTGAGAGCTCAGTCATCCCGTTTATTGGTCGAATTGCTCCATCAGATACTTACCGAATTTGGAAGCGTGGTTCTAATCTTCGAGCTGACATGACTCTTGCTGGTTTTGATGGGTTTCGCATTCAAAGGTCTGATCAAACATTTCTGTTTCTTGGAGAGGGCTACTCTTCAGAGGATGGTAATGTGAATTTGGCACCTGGTTCTTTGATTGTTCTTGCACATAAGGAGAAAGAAATCACAAATGCTTTGGAAGGAGCTGGTGCCCAACCAACCGAAGCTGAAGTTGCCCATGAAGTGGCCTTGATGTCCCAGACGAATATGTTTAGGCCGGGCATTGATGTTACTCAGGCCGAGCTTATCCCCCATTTAAATTGGAGGCGACAGGAGAGGACTGAGATGGTTGGAAATTGGAAGGCCAAAGTTTATGATATGCTTCATGTGATGGTGAGTGTGAAGTCAAGGCGGGTTCCAGGTGCTATGACTGATGAGGAACTCTTTGCAGTGGATGATGAAGAAAAGGTGGCAAATGGTGGTGATAATGATGAATATGATGATGTATTGACCGCTGAAGAAAAAAAGCAGTTGGATTCTGCACTTCGTGTGGGGAACTCAGATGGTGCTTGTGAGGATGAGGACAATGGGGTCTCTGACTGCCATGAAAAAGGTTCAGGAGGCTCGTATGAGAACTGTGAATCGAACGGTGTTGTTAAGGAGAAGAAGGGTTGGTTTGGTTGGAACAAGAAAAATTCAAAGGGAAACGATGATTCCGAAGATCCAAAGCCTTTGAAGAAGTTCTCAAAGTTGGCCCAAGAAGGTGGCAACCAGAAATCACTTGATCATCAAAAACCATCATCTGAATTCCCTAAAGACGACATTGCAGATGGGAAAAAGGGAAAAGATAAAAGCAGTAAGAAGAAAAAGAAGAAAGGGTCGACTGATTCTAAGCATGAGAGTGAGTATAAAAAGGGTTTGAGGCCTGTCTTGTGGTTGACGCCAGATTTCCCGTTGAAAGCAGATGAGCTTCTTCCTTTACTAGACATCTTAGCAAACAAGGTCAAGGCTATAAGGCGACTCCGGGAGCTTTTGACCACTAAATTACCCCCTGGCACCTTTCCTGTTAAGGTTGCTATTCCTATTGTCCCAACAATACGAGTTCTTGTAACATTTACCAAATTTGAGGAGCTTCAGCCGGTGGAGGAGTTTTCAACCCCTCTCTCCAGTCCTGCACATTTTCAGGATGCAAAGTCAAAGGACTCAGAAGGATCCTCGTCATGGATGTCATGGGTGAGAGGAAGTCGTGGTGGGCAATCAAGTGACAGCGAAAGCCACCGGTATAAGGATGAAGTTGACCCTTTCCTCATCCCGTCAGACTATACCTGGGTTGATGCCAATGAGAAAAAACGCCGCATGAAGGCCAAGAAAGCCAAGAGCAAGAAACACAGGAGACATGCAACAGCCAAGCCTGCCGAAGCAGGACATCAGGCAAGCGAGGATGTCGAAGAA
>Maldo_HF_35682
ATGATCATAGTTAGGCACTACCTGCCACTGGCTTGGGCAAAATGGTGCAGAAGGTTACCTCGTTTAATTGGAACAATGCGAAGGATGAGGGATTTCTACATGGAAATTACATTCCACTTTGAGAGTTCTGTTATACCTTTCATTTCTAGGATTGCCCCATCAGATACTTGCAAGATCTGGAAATGGGGTGCAAATTTGAGAGCAGATATGACATTGGCTGGTTTTGATGGTTTGCGAATTCAGCGTTCTGATCAGAGTGTTCTTTTCCTCGGTGATGGGTCTGAGGATGGTATGGTGCCTCCCGGGTCACTTTGCATGATCTCGCACAAGGATAAGGAGGTGATGAATGCTTTGGATGGTGCTGGTTCTCAAGCAACTGAAGAAGAGGTTCGGCAAGAGGTGGTTGCAATGTCTCAGACTAACATATTCAGGCCTGGGATTGATGTGACTCAGACAGTACTTTTACCTCAAATGACCTGGAGGCGGCAGGAGAAAATAGAAATGGTTGGCCCGTGGAAGGCCAGGGTATATGATATGCATAATGTGGTTGTGAAAAGTGAGCAGTTTAATGATATTCTGATAGAGGATGAGAGGAGGGAACCTGAAAATGCACTTAAATTGGATTCGTCAGAATTGTCAAACGAAAATGGTGATGGGATTATTGAGCATCGTCATAGTTGTTATGATCACAGGGAGATTCCTATTGAAGATGTTAGCAGTGGTAGAAATGGAGAGAATAAGCAGGAAAAGAAAGGATGGTTTGGTGGATGGAGGAAACGGGGTACTGAAAATGAAGGGCAGAAAAAGATTGTGCCGCCTAGAAGTTCTCTCTGTGTAGATGAGAAGGTGAGTGATCTGCTAGGGGATTCTCTTTCAAGAAATCAAAGCAGACCCGGAAGAAGTAATGTGGACATTATTGTGAAGGGTGATGATCACCGGAGAGGAAGGGATATAAATGCATCTTCTTCCACAAGTTCTGATAACAGGAATCGTCACAAGGGTGCTAGCAAGGAGAATGAGTATAAGAAAGGATTAAGGCCAATACTCTGCCTTTCCCCAAACTTTCCATTACAAACAGAGGAACTGTTGCTGTTACTTGACATTTTAGCAAACAAGGTTAAGGCAATTCGTCGTTTGAGGGAGCTGCTTACAACCAAACTTCCAATGGGTACATTTCCAGTCAAGGGCTTTTCGTTTGAGCTTGAGGCACCA
>Maldo_HF_38429
ATGAAGAGTGAAAGCATCAATAGCTTAGGAAATGAGAGAACAGTTAAATCTGTAGAATCAGTGGAAGATATTTCCAAATATTCCCACAGTCCAGCTCATTTGGCGGTTGCATGCCGTGACTATGCCACTCTCAAGCGTATTATTTCTACCCTCCCTCGGCTTGCCAAGGCCAGTGAAGTAAGCACCGAAGATGAATCTCTTGAGGCTGAGCTCCGAGCTGATGCTGTATCTGCTGTCATTGATCGCCGAGATGTTCCTGGTCGTGAGACTCCTCTTCATCTAGCTGTGCGTCTCCGGGACCCAAGCTCCGCAGAGATTTTGATGGCGGCTGGTGCTGATTGGAGTCTTCAAAATGAGAATGGTTGGAGTGCTCTCCAAGAAGCTGTCTGCACTAGAGAGGAAGCAATTGCTATGATTATTGCACGGCACTACCAGCCCCTTGCTTGGGCCAAATGGTGTCGTAGACTTCCCCGTATTGTTGCCTCTACATCCCGGATTCATGATTTTTATATGGAGATAACTTTTCATTTTGAGAGCTCAGTCATCCCTTTTATTGGTCGAATTGCTCCATCAGATACTTACCGAATTTGGAAGCGTGGTTCTAATCTCCGAGCTGACATGACCCTTGCTGGTTTTGATGGGTTTCGCATTCAAAGGTCTGATCAAACATTTCTGTTTCTTGGAGAGGGCTACTCTTCAGAGGATGGTAATGTGAATTTGGCACCCGGTTCTTTGATTGTTCTTGCACATAAGGAGAAAGAAATCACAAATGCTTTGGAAGGAGCTGGTGCCCAACCAACTGAAGCTGAAGTTGCCCATGAAGTGGCCTTAATGTCACAGACGAATATGTTTAGGCCAGGCATTGATGTTACTCAGGCTGAGCTTATCCCCCATTTGAATTGGAGGCGACAGGAGAGGACTGAGATGGTTGGAAATTGGAAAGCCAAAGTTTATGATATGCTTCACGTGATGGTGAGTGTGAAGTCAAGGAGGGTTCCAGGTGCTATGACTGACGAGGAACTCTTTGCAGTGGGCGACGAAGAAAAGGTGGCAAATGGTGGTGATAATGATGAATATGACGATGTATTGACTGCTGAAGAAAAAAGGCAGTTGGATTCTGCATTTCTTGTGGGGAACTCAGATGGCGCTTGTGAGGACGAGGACAATGGAGACTCTGACTGTCATGAAAAGGGTTCAGTAGGCTTGTATGAGAACTTTGAATCCAACGGTGTTGTTAAGGACAAGAAGGGTTGGTTTGGTTGGAACAAGAAAAATTCAAAGGGAAACGATGATTCCGAAGATCCAAAGCTTTTGAAGAAGTTCTCGAAGTTGGCCCCAGAAGGTGGGAACCAGAAGTCACTTGATCATCAAAAACCGTCATCTGAATTTCCTAAAGACGATATTGCAGATGCGAAAAAGGGAAAAGATAAAAGCAGTAAGAAGAAAAAGAAGAAAGGGTCGACTGATTCTAAGCATGAGAGTGAGTACAAAAAGGGTTTGAGACCTGTCTTGTGGTTGACGCCAGATTTCCCGTTAAAAACAGATGAGCTTCTTCCTTTACTAGACATCTTAGCAAACAAGGTCAAGGCTATAAGGAGACTCAGGGAGCTTTTGACTACTAAATTGCCCCCTGGCACTTTTCCTGTCAAGGTTGCCATTCCGATTGTCCCAACAATACGAGTTCTTGTCACATTTACCAAATTTGAGGAGCTTCAGCCAGCGGAGGAGTTCTCAACCCCTCTCTCCAGTCCTGCACATTTTCAGGATTCAAAGTCAAAGGACTCAGAAGGATCCTCGTCATGGATGTCGTGGGTGAGAGGAAGTCGTGGTGGGCAATCAAGTGACAGTGATAGCCACCGGTATAAGGATGAGATTGACCCTTTCCTCATACCATCGGACTATACCTGGGTTGATGCCAATGAGAAAAAACGCCGCATGAAAGCCAAGAAAGCCAAGAGCAAGAAACACAGGAGACATGCAACAGCCAAGCCCGATTCAATAGAAAGTACATACATCTCTTTGGAATATACACCAATTGATAAGACGGGAGAGGGGGGTGTAGTCGTAGGAGGGGCTGCCGGCCATTGGTGGCTGCCGGCCTTA
>Malba_010813
ATGGCTGGAATCCATGTGTCCAGGTATGATCATAGCCCTGTGCACAAGGCCATAGTCACGAGGGATTATGCCGGTCTCAGGAGGATTCTATCTGATCTCCCGCGGCTTTGTAAGCCTGCAGAGATTCGATCTGAATTAGTTTCATTAGCTGAGGAAGAGAAGGCCGATGCCATTGCTGCCGTCATTGATCGGCGAGATGTCCCAAACCGTGAGACCCCTCTTCACTTAGCTGTAAAACTTGGTGACCAGACAGCGGCTGAAATGCTTATGGTTGCCGGGGCAGATGTGAACTTGGTAAATAAAGATGGATGGAGTGCACTCCAGGAAGCAATTTGCAATAGAGAAGAAGCAATTGCCATGATCATAGTTAGGCACTCCCGAGCACTGTCATGGGCAAAATGGTGCAGAAGGTTACCTCGTTTAGTTGGAACAATGCGGAGGATGAGGGATTTCTACATGGAAATTACTTTCCACTTTGAGAGTTCTGTTATACCTTTTATTTCGAGGATTGCCCCATCAGATACTTACAAGATCTGGAAAAGGGGTGCAAATTTGAGAGCAGATATGTCTTTGGCTGGTTATGATGGTTTGCAAATTAAGCGTCATGATAAGAGCGTTCTTTTCCTGGGTGAGGGGTCTGAGGATGGTAAGGTGCCTCCCGGGTCACTTTGCATGGCCTCACACAAGGATAAGGAGGTGGTGAATGCTTTGGCCGGTTTTAGTTGTCAACCAACTGAAGAAAAGGTTCGGCAAAAGGTGGTTGCAATGTCTCGGACTGTGATGTCCAGGGGTAGGATTGATGTGACTCAGGCAGTACTTTTTCCTCAAATGACCTGGAAGCGGCAGAAGAAAACAGAAATGGTTGGCCCGTGGAAGGCTGTGGCATACGACATGCGTAATGTGGTTGTGAGTATGAAATCTAGAAGGGTTCCCGGGGCTATGACAGATGGCAAGCTCGTCTCATCCTGCAATGAAAATGAAACAGAAAGCGAGGAGTTTAAGGATATTCTGACAGAGGATGAGATGAGGCAACTTGAAAATGCACTTTCGTCAGAATTATCAAGCGAAAATGGTGATGGGAGTACTGAAGGTGGTTGTGATGAGCACAGGGAGACTCCTATTGAAGATGTTAGTAGTGATAGAAATGGAGAGAATAAGCAGGAAAAGAAAGGATGGTTTGGTGGACGGAGGAAGGGGGGTGATCACCGGAGAGGAAGGGATATGAAAGCATCTTCTTCCGCAAGTCCTGATAACGAGAATCGTCACAAGGATGCTAACAAGGAGAACGAGTGTAAGAAAGGATTAAGGCCGGTACTGTGGCTTTCCCCAAGCTTTCCATTACAAACAGAGGAACTGTTGCCGTTACTTGATATTTTATCAAACAAGATAAAGGCAATTCGTCGTTTGAGGGAGCTGCTTACAACCAAACTTCCAAGGGGTACATTTCCAGTCAAGGTTGCTATCCCCGTGGTTCCTACTGTCAGACTAATTGTCACCTTCGTCAAGCTTGAAGAATTGCCGTCAACGGATGACTTTGCAACACCGCCATCAAGCCCCACATCAAGCCCCACTGGCAGGGAGAGTCCAGGTTCGACAAGAGCTCCTTGCCAGCGCCCTATTCAAGACCCGTTTGCAATTCCGTCGGAATATAGATGGGTTACCAAATTAAAGAAAGGGAAGAGTCAGAGTAAGAATCAGAGTCACCAAAAA
>Malba_029670
ATGAAGAGTGAAAGCAGCAATAGCTTAGGAACTGAGAGAACAGTTAAATCCGTAGATTCAGTGGAAGATTTTTCCAAATATTCCCACAGTCCAGCTCATTTGGCAGTTGCACGCCGCGACTATGCCACTCTCAAGCGCATTATCTCTACCCTCCCTCGACTTGCCAAGGCCAGTGAAGTAAGCACCGAAGATGAATCTCTTGAGGCTGAGCTCCGAGCTGATGCTGTATCTGCTGTCATTGATCGCCGCGATGTTCCTGGTCGTGAGACTCCTCTTCATCTAGCTGTGCGTCTCCGGGACGCAAGCTCCGCAGAGATTTTGATGGCGGCTGGTGCTGATTGGAGTCTTCAAAATGAGAATGGTTGGAGTGCTCTCCAAGAAGCTGTCTGCACTAGAGAGGAAGCGATTGCTATGATTATTGCACGGCACTACCAGCCCCTTGCTTGGGCCAAATGGTGTCGTAGACTTCCCCGTATTGTTGCCTCTACGGCCCGGATTCGTGATTTTTATATGGAGATAAGTTTTCATTTTGAGAGCTCAGTCATCCCGTTTATTGGTCGAATTGCTCCATCAGATACTTACCGAATTTGGAAGCGCGGTTCTAATCTCCGAGCTGACATGACCCTTGCTGGTTTTGATGGGTTTCGCATTCAAAGGTCTGATCAAACATTTCTGTTTCTTGGAGAGGGCTACTCTTCAGAGGATGGTAATGTGAATTTGGCACCCGGTTCTTTGATTGTTCTTGCACATAAGGAGAAAGAAATCACAAATGCTTTGGAAGGAGCTGGTGCCCAACCAACCGAAGCTGAAGTTGCCCATGAAGTGGCCTTAATGTCACAGACGAATATGTTTAGGCCAGGCATTGATGTTACTCAGGCTGAGCTTATCCCCCATTTGAATTGGAGGCGACAGGAGAGGACTGAGATGGTTGGAAATTGGAAAGCCAAAGTTTATGATATGCTTCACGTGATGGTGAGTGTGAAGTCAAGGAGGGTTCCAGGTGCTATGACTGATGAGGAACTCTTTGCAGTGGGCGACGAAGAAAAGGTGGCAAATGGTGGTGATAATGATGAATATGACGATGTATTGACTGCTGAAGAAAAAAGGCAGTTGGATTCTGCATTTCTTGTGGGGAACTCAGATGGCGCTTGTGAGGACGAGGACAATGGAGATTCTGACTGTCATGAAAAGGGTTCAGTAGGCTCGTATGAGAACTTTGAATCCAACGGTGTTGTTAAGGACAAGAAGGGTTGGTTTGGTTGGAACAAGAAAAATTCAAAGGGAAACGATGATTCCGAAGATCCAAAGCTTTTGAAGAAGTTCTCGAAGTTGGCCCCAGAAGGTGGGAACCAGAAGTCACTTGATCATCAAAAACCGTCATCTGAATTTCCTAAAGACGATATTGCAGATGCGAAAAAGGGAAAAGATAAAAGCAGTAAGAAGAAAAAGAAGAAAGGGTCGACTGATTCTAAGCATGAGAGTGAGTACAAAAAGGGTTTGAGACCTGTCTTGTGGTTGACGCCAGATTTCCCGTTAAAAACAGATGAGCTTCTTCCTTTACTAGACATCTTAGCAAACAAGGTCAAGGCTATAAGGAGACTCAGGGAGCTTTTGACTACTAAATTGCCCCCTGGCACTTTTCCTGTCAAGGTTGCTATTCCGATTGTCCCAACAATACGAGTTCTTGTAACATTTACCAAATTTGAGGAGCTTCAGCCAGCAGAGGAGTTCTCAACCCCTCTCTCCAGTCCTGCACATTTTCAGGATTCAAAGTCAAAGGACTCAGAAGGATCCTCGTCGTGGATGTCATGGGTGAGAGGAAGTCGTGGTGGGCAATCAAGTGACAGTGATAGCCACCGGTATAAGGATGAGATTGACCCTTTCCTCATACCATCGGACTATACCTGGGTTGATGCCAATGAGAAAAAACGCCGCATGAAAGCCAAGAAAGCCAAGAGCAAGAAACACAGGAGACATGCAACAGCCAAGCCCGGTGATGCAGGACATCAGGCAAGCGAGAATGTCGAAGAA
>Malba_039831
ATGGCCAAATCGTCGGCGACATCAGCGCCGTCGTTTCCGCCGCTCAAGCCCGACGACTACTCCCACAGCCCGGTTCACTACGCCGTCGTTCTGGCTGACCACACCACGCTCTCCCGAATCGTCGCCACCCTTCCGCGACTCGTCGATCCGACTCAGATCCACACCGAGTCCGACTCCCTATCTCAGGAACGGACCGCGGACCGGATCTCATCCGTGATCGACCGCCGCGACGTTCCCTTCCGAGAAACCCCTCTCCACCTCGCCGTCCGGCTAAACGACGCAGCGTCCGCCAAAATTCTAGCCTCCGCAGGCGCCGACGTGTCTCTCCAGAACTCCGCCGGCTGGAATCCCCTGCAGGAAGCCTTATGTCGCCGGAGCTCCGACGTTGCTTTAATCCTTCTCCGGCACCACCACCGCTCCGCTTGGGCGAAGTGGCGGCGCCGTCTTCCACGTGTCATCGCCGTGCTCCGAAGAATGCGAGATTTTTACATGGAGATCTCTTTCCACTTCGAAAGCTCCGTCATTCCCTTCGTCGGGAAGATCGCTCCGTCCGACACGTACAAGATCTGGAAGCGCGACGGCAATTTGCGCGCAGACACGTCGCTGGCCGGATTCGACGGATTGAAGATCCAGCGCGCCGATCAGAGCTTCCTCTTCCTCGGCGACGGCGATCAAAGCCACGACGTTCCCCCGGGATCGCTGCTCGTTTTGAACCGCGACGATCGGAAAATCTTCGACGCGTTCGAGAACGCCGGGTCGCCGATGAGTGAGTCGGACATCGCCGGATTCTGCTCCCAGACGAGTGTGTACCGCCCCGGCATGGACGTCACCAAGGCGGAACTCGTCGGGCGGACCAATTGGAGGAGGCAGGATAAGACGGAGAGCGTCGGAGAGTGGAAAGCTCGAGTGTACGAAATTCACAATGTCGTGTTCAGCTTCCGCTCGAGAAAAGTCGCCAATGGCGAGGCTGATGTGGCGGGGAGCGAGCAGGTGCTTCCCCTCGAGCTCGACGAGGACGACGACGGGTTTTTGGTGGCGGAGAATCCGAGCTTCGGAATTCCCGACGGCAGGAGGCACAGTAGCTTCGTGAGGGAGGATAGGGAGTTCGTGGCATTGGGGAGAAAAAGTGTCGACGTTTCGTCAATTTCCGGGCCACCGTCAAGGGTGGCATTGGGGAGAAAAAGCGTGGACGTTTCGTCAATTTCCGGGCCACCGTCAAGGAGGTCTAAAACAGCTGCGATTGCGGCGGCGCCGGTGCAGACGAAAGAGAAAGAGTTCGTGAGGAGCTTGAGGCCGTGCGTTTGGCTGACGGAGCAGTTTCCGTTGAAGACGGAGGAGCTGCTGCCGTTACTGGACATCTTGGCGAACAAGGTGAAGGCCGTTAGGAGGATGAGGGAGTTGCTCACCACCAAGTTCCCGCCAGGGACTTTTCCGGTTAAGGTTTATGTGTTTGGAGATTGGAGTGGTAGTGTTTTGTTGGAGTGTAAAAACCGTTTTCTAACAACGAAAGATTGCGTGGTAGAAAGTTGTGGTGGTTGGAGACTTTTGAGACAAGTGATGGCTGCCGAAGCACCGGGGTGGGCCGATCAGTGGGGCGCCGGAGGCATTGGCGCACTGGAAGATGCAGAGAGCGCCAAAACGGGAGAAAACGACAGCAGCAACAAGAAGGCAGAGACCAAGTCTGGCTTAGGCAAGGCCAAGGTGGCTGCAATGGCTGGCGCTGAGAAGATCAAGAGCGGCACATCCAACGGCATCAAATGGATCAAAAATCAGTGCCAGAAGAAAAAAACAACCAAACCAGATAAC
>Malba_043779
ATGACTGATAACAAGCTCTTCTCATCCTGTAATGAAAATGAAACAGAAAGTGAGCAGTTTAATGATATTCTGATAGAGGATGAGAGGAGGGAACCCGAAAATGCACTTAAATTGGATTCGTCAGAATTGTCAAACGAAAATGGTGATGGGATTATTGAGCATCGTCATAGTTGTTATGATCACAGGGAGATTCCTATTGAAGATGTTAGCAGTGGTAGAAATGGAGAGAATAAGCAGGAAAAGAAAGGATGGTTTGGTGGATGGAGGAAACGGGGTACTAAAAATGAAGGGCAGAAAAAGATTGTGCCGCCTAGAAGTTCTCTCTGTGTAGATGAGAAGGTGAGTGATCTGCTAAGGGATTCTCTTTCAAGAAATCAAAGCAGACCCGGAAGAAGTAATGTGGACATTATTGTGAAGGGTGATGATCACCGGAGAGGAAGGGATATAAATGCATCTTCTTCCACAAGTTCTGATAACAGGAATCGTCACAAGGGTGCTAGCAAGGAGAATGAGTATAAGAAAGGATTAAGGCCAATACTCTGCCTTTCCCCAAACTTTCCATTACAAACAGAGGAACTGTTGCTGTTACTTGACATTTTAGCAAACAAGGTTAAGGCAATTCGTCGTTTGAGGGAGCTGCTTACAACCAAACTTCCAATGGGTACATTTCCAGTCAAGGTATGCCACCTTCCCATTATCATTTTGTTACCCTATCTGGTTTATGGTTTCCTAGATGCACCTTTATTATCTTTTCCTTTTTATCAAACTTGTTCAAAGAACATTTTGTTATTTTCTTTTTTTACCATGCCTGGTTCTGTTGTAACTGTAAGAGTAGGATGTGCTCTCATC
>Malba_044215
ATGAGGGAGTTGCTCACCACCAAGTTCCCGCCAGGGACTTTTCCGGTTAAGGTGGCAATACCGGTGGTCCCCACAGTGAGAGTGGTGATAACATTCACGAAGTTCGTTGAGCTCCCGCCAACTGAGCAATTCTTCACTCCAATGTCAAGCCCCAGAGAGTTTATTCATGAAGGACGAGGGCAGCAAGAGGAGGAACACAACTACAAGGCGCAAAAACCACCATCCTTTTCGTCATCGTCGTGGCTGAGGCGGAACAGCAGCCAGTCGGGGTCTTCCGCGAGCAAGCAAAACCACCACCAACACCAACACTGTGCTCCTCCTGCAGTGGTGGCGGCTCAAGACTCTTCTGACCCTTTCGCCATTCCTAGCGGTTATACGTGGACGAGCATCGAGGACAAGTCTAGCAAAATGAAGAAATCCAAGTCCACGAGGAGATCATCCAAG
>Malba_044857
ATGTCCCAGACGAATATGTTTAGGCCGGGCATTGATGTTACTCAGGCCGAGCTTATCCCCCATTTAAATTGGAGGCGACAGGAGAGGACTGAGACGGTTGGAAATTGGAAGGCCAAAGTTTATGATATGCTTCATGTGATGGTGAGTGTGAAGTCAAGGCGGGTTCCAGGTGCTATGACTGATGAGGAACTCTTTGCAGTGGATGATGAAGAAAAGGTGGCAAATGGTGGTGATAATGATGAATATGATGATGTATTGACCGCTGAAGAAAAAAAGCAGTTGGATTCTGCACTTCGTGTGGGGAACTCAGATGGTGCTTGTGAGGATGAGGACAATGGGGTCTCTGACTGCCATGAAAAAGGTTCAGGAGGCTCGTATGAGAACTGTGAATCGAACGGTGTTGTTAAGGAGAAGAAGGGTTGGTTTGGTTGGAACAAGAAAAATTCAAAGGGAAACGATGATTCCGAAGATCCAAAGCCTTTGAAGAAGTTCTCCAAGTTGGCCCCAGAAGGTGGCAACCAGAAATCACTTGATCATCAAAACCCATCATCTGAATTCCCTAAAGACGACATTGCAGATGGGAAAAAGGGAAAAGATAAAGGCAGTAAGAAGAAAAAGAAGAAAGGGTCGACTGATTCTAAGCATGAGAGTGAGTATAAAAAGGGTTTGAGGCCTATCTTGTGGTTGACGCCAGATTTCCCGTTGAAAACAGATGAGCTTCTTCCTTTACTAGACATCTTAGCAAACAAGGTCAAGGCTATAAGGCGACTCCGGGAGCTTTTGACCACTAAATTACCCCCTGGCACCTTTCCTGTTAAGGTTGCTATTCCTATTGTCCCAACAATACGAGTTCTTGTAACATTTACCAAATTTGAGGAGCTTCAGCCGGTGGAGGAGTTTTCAACCCCTCTCTCCAGTCCTGCACATTTTCAGGATGCAAAGTCAAAGGACTCAGAAGGATCCTCGTCGTGGATGTCATGGGTGAGAGGAAGTCGTGGTGGGCAATCAAGTGACAGCGAAAGCCACCGGTATAAGGATGAAGTTGACCCTTTCCTCATACCGTCAGACTATACCTGGGTTGATGCCAATGAGAAAAAACGCCGCATGAAGGCCAAGAAAGCCAAGAGCAAGAAACACAGGAGACATGCAACAGCCAAGCCTGCCGAAGCAGGACATCAGGCAAGCGAGGATGTCGAAGAA
>Malsi_04g000600
ATGGCTGGAATCGATGTGTCCAAGTATGATCATAGCCCTGTGCACAAGGCCATAGTCACGAGGGATTATGCCGGTCTCAAGAGGATTCTATCTGGTCTCCCGCGGCTTTGTAACCCTGCTGAGATTCGAACTGAATCAGCTTCATTAGCTGAGGAAGAGAAGGCTGATGCCATTGCTGCTGTCATTGATCGGCGAGATGTCCCAAACCGTGAGACCCCTCTTCACTTGGCTGTAAAACTTGGTGACCAGACAGCAACCGAAATGCTTATGGTTGCTGGCGCGGATTGGAGCTTGCAGAATGAACATGGATGGAGTGCACTCCAGGAAGCAATTTGCAATAGAGAAGAAGCAATTTCCATGATCATAGTTAGGCACTACCAGCCACTGGCTTGGGCAAAATGGTGCAGAAGGTTACCTCGTTTAATTGGAACAATGCGGAGGATGAGGGATTTCTACATGGAAATTACATTCCGCTTTGAGAGTTCTGTTATACCTTTCATTTCGAGGATTGCCCCATCAGATACTTACAAGATCTGGAAAAAGGGTGCAAATTTGAGAGCAGATATGACATTGGCAGGTTTTGATGGTTTGCGAATTCAGCGTTCTGATCAGAGTGTTCTTTTCCTTGGTGATGGGTCTGAGGATGGTAAGGTGCCTCCCGGGTCACTTTGCATGATCTCACACAAGGATAAGGAGGTGATGAATGCTTTGGATGGTGCTGGATCTCAAGCAACTGAAGAGGAGGTTCGGCAAGAGGTGGTTGCAATGTCTCAGACTAATATATTCAGGCCTGGGGTTGATGTGACTCAAGCAGTACTTTTACCTCAAATGACCTGGAGGCGGCAGGAGAAAACAGAAATGGTTGGCCCATGGAAGGCTAAGGTATATGATATGCATAATGTGGTTGTGAGTATGAAATCTAGAAGGGTCCCCGGGGCTATGACAGATGACGAGCTCTTCTCAACCTGCAATGAAAATGAAACAGAAAGTGAGGAGTTTAATGATATTCTGACAGAGGATGAGAGGAAGCAACTTGAAAATGCACTTAAATTGGATTCGTCAGACTTGTCAAACGAAAATGGTGATGGGATTATTGAGCATCGTCGTAGTTGTTATGAGCACAGGGAGGTTCCCATTGAAAATGTTAGTAGTGATAGAAATGGAGAGAATAAGCAGGAAAAGAAAGGATGGTTTGGTGGATGGAGGAAACGGGATACTAAAAGTGAAGGGCAGAAAAAGATTGTGCCGCCTAGAAGTTCTCTCTGTGTAGATGAGAAGGTGAGTGATCTGCTAGGGGATTCTCCTTCAAGAAATCAAAGCAGGCCTGGAAGAAATAGTGTGGACATTGTTGTGAAGGGGGATGATCATCGGAGAGGAAGGGATATGAAGGCGTCTTCTTCCGCAAGTTCTGATAACAGGAATCGTCACAAGGATGCTAGCAAGGAGAATGAGTATAAGAAAGGATTAAGGCCAATCCTCTGGCTTTCCCCAAGCTTTCCATTACAAACAGAGGAACTGTTGCCATTACTTGATATTTTAGCAAACAAGGTTAAGGCAATTCGTCGTTTGAGGGAGCTGCTTACAACTAAGCTTCCAATGGGTACATTTCCAGTCAAGGTTGCTATCCCAGTGGTTCCTACTATCAGAGTAATTGTCACCTTCACAAAGCTTGAAGAATTACCACCAATGGATGAGTTTGCAACACCGCCATCAAGCCCCCCTGGCAGGGAGAGCCCAGGTTCGATGCAATCGGCAAGTTCATCTTGGTTTCAGTGGATAAGAGCTCCTTACCAGCGCCCCAGCGCGTCCCCTACTGGTTCTTTCAGTAAGATAGAAAGTATTCAAGACCCGTTTGCAATTCCGTCAGAATATACATGGGTTTCTGTGGAAGCAAAGAAAAAGAAAATGCAGGAGAAGAACAAGTCAAAGAAAGGGAAAAGCATGGCTGGAATCCATGTGTCCAGGTATGATCATAGCCCTGTGCACAAGGCCATAGTCAAGAGGGATTATGCCGGTCTCAGGAGGATTCTATCTGATCTCCCGCGGCTTTGTAAGCCTGCAGAGATTCGATCTGAATTAGTTTCATTAGCTGAGGAAGAGAAGGCCGATGCCATTGCTGCCGTCATTGATCGGCGAGATGTCCCAAGCCGTGAGACCCCTCTTCACTTAGCTGTAAAACTTGGTGACCAGACAGCGGCTGAAATGCTTATGGTTGCCGGGGCAGATGTGAACTTGGTAAATAAAGATGGATGGAGTGCACTCCAGGAAGCAATTTGCAATAGAGAAGAAGCAATTGCCATGATCATAGTTAGGCACTCCCGGGCACTGTCTTGGGCAAAATGGTGCAGAAGGTTACCTCGTTTAGTTGGAACAATGCGGAGGATGAGGGATTTCTACATGGAAATTACTTTCCACTTTGAGAGTTCTGTTATACCTTTTATTTCGAGGATTGCCCCATCAGATACTTACAAGATCTGGAAAAGGGGTGCAAATTTGAGAGCAGATATGTCGTTGGCTGGTTATGAAGGTTTGCAAATTAAGCGTCATGATAAGAGTGTTCTTTTCCTGGGTGACGGGTCTGAGGATGGTAAGGTGCCTCCCGGGTCACTTTGCATGGCCTCACACAAGGATAAGGAGGTGGTGAATGCTTTGGCCGGTTTTAGTTCTCAACCAACTGAAGAAAAGGTTCGGCAAAAGGTGGTTGCAATGTCTCGGACTGTGATGTCCAGGGGTAGGATTGATGTGACTCAGGCAGTACTTTTTCCTCAAATGACCTGGAAGCGGCAGAAGAAAACAGAAATGGTTGGCCCGTGGAAGGCTGTGGCATACGACATGCGTAATGTGGTTGTGAGTATGAAATCTAGAAGGGTTCCCGGGGCTAAGACAGCTGGCACGCTCGTCTCATCCTGCAATGAAAATGAAACAGAAAGCGAGGAGTTTAAGGATATTCTGACAGAGGATGAGATGAGGCAACTTGAAAATGCACTTTCGTCAGAATTATCAAGCGAAAATGGTGATGGGAGTATTGAAGGTGGTTGTGATGAGCACGGGGAGATTCCTATTGAAGATGTTAGTAGTGATAGAGATGGAGAGAATAAGCAGGAAAAGAAAGGATGGTTTGGTGGACGGAGGAAGGGGGGTGATCACCGGAGAGGAAGGGATATGAAAGCATCTTCTTCCGCAAGTCCTGATAACGAGAATCGTCACAAGGATGCTAGCAAGGAGAACGAGTGTAAGAAAGGATTAAGGCCAGTACTGTGGCTTTCCCCAAGCTTTCCATTACAAACAGAGGAACTGTTGCCGTTACTTGATATTTTATCAAACAAGATAAAGGCAATTCGTCGTTTGAGGGAGCTGCTTACAACCAAACTTCCAAGGGGCACATTTCCAGTCAAGGTTGCTATCCCCGTGGTTCCTACTGTCAGACTAATTGTCACCTTCGTAAAGCTTGAAGAATTGCCGTCAACGGATGAGTTTGCAACACCGCCATCAAGCCCCACTGGCAGGGAGAGCCCAGGTTCGACAAGAGCTCCTTGCCAGCGCCCTATTCAAGACCCGTTTGCAATTCCGTCGGAATATAGATGGGTTACCAAATTAAAGAAAGGGAAGAGTCAGAGTCAGAGTCAGAGTCAGAGTCACCAAAAA
>Malsi_04g020490
ATGAAGAGTGAAAGCAGCAATAGCTTAGGAACTGAGAGAACAGTTAAATCCGTAGAATCAGTGGAAGATTTTTCCAAATATTCCCACAGTCCAGCTCATTTGGCAGTTGCACGCCGTGACTATGCCACTCTCAAGCGCATTATCTCTACCCTCCCTCGACTTGCCAAGGCCAGTGATGTAAGCACCGAAGATGAATCTCTTGAGGCTGAGCTCCGAGCTGATGCGGTATCTGCTGTCATTGATCGCCGAGACGTTCCTGGTCGTGAGACTCCTCTTCATCTAGCTGTGCGTCTCCGGGACCCAAGCTCAGCGGAGATTTTGATGGCAGCTGGTGCTGATTGGAGTCTTCAAAATGAGAATGGTTGGAGTGCTCTCCAAGAAGCTGTCTGCACTAGAGAGGAAGCAATTGCTATGATCATTGCACGGCACTACCAGCCCCTTGCTTGGGCTAAATGGTGTCGTAGACTTCCCCGTATTGTTGCCTCTACGGCCCGGATTCGTGATTTTTATATGGAGATAAGTTTTCATTTTGAGAGCTCAGTCATCCCGTTTATTGGTCGAATTGCTCCGTCAGATACTTACCGAATTTGGAAGCGTGGTTCTAATCTTCGAGCTGACATGACTCTTGCTGGTTTTGATGGGTTTCGCATTCAAAGGTCTGATCAAACATTTCTGTTTCTTGGAGAGGGCTACTCTTCAGAGGATGGTAATGTGAATTTGGCACCTGGTTCTTTGATTGTTCTTGCACATAAGGAGAAAGAAATCACAAATGCTTTGGAAGGAGCTGGTGCCCAACCAACCGAAGCTGAAGTTGCCCATGAAGTGGCCTTGATGTCCCAGACGAATATGTTTAGGCCGGGCATTGATGTTACTCAGGCCGAGCTTATCCCCCATTTAAATTGGAGGCGACAGGAGAGGACTGAGATGGTTGGAAATTGGAAGGCCAAAGTTTATGATATGCTTCATGTGATGGTGAGTGTGAAGTCAAGGCGGGTTCCAGGTGCTATGACTGATGAGGAACTCTTTGCAGTGGATGATGAAGAAAAGGTGGCAAATGGTGGTGATAATGATGAATATGATGATGTATTGACCGCTGAAGAAAAAAAGCAGTTGGATTCTGCACTTCGTGTGGGGAACTCAGATGGTGCTTGTGAGGATGAGGACAATGGGGTCTCTGACTGCCATGAAAAAGGTTCAGGAGGCTCGTATGAGAACTGTGAATCGAACGGTGTTGTTAAGGAGAAGAAGGGTTGGTTTGGTTGGAACAAGAAAAATTCAAAGGGAAACGATGATTCCGAAGATCCAAAGCCTTTGAAGAAGTTCTCAAAGTTGGCCCCAGAAGGTGGCAACCAGAAATCACTTGATCATCAAAAACCATCATCTGAATTCCCTAAAGACGACATTGCAGATGGGAAAAAGGGAAAAGATAAAAGCAGTAAGAAGAAAAAGAAGAAAGGGTCGACTGATTCTAAGCATGAGAGTGAGTATAAAAAGGGTTTGAGGCCTGTCTTGTGGTTGACGCCAGATTTCCCGTTGAAAACAGATGAGCTTCTTCCTTTACTAGACATCTTAGCAAACAAGGTCAAGGCTATAAGGCGACTCCGGGAGCTTTTGACCACTAAATTACCCCCTGGCACCTTTCCTGTTAAGGTTGCTATTCCTATTGTCCCAACAATACGAGTTCTTGTAACATTTACCAAATTTGAGGAGCTTCAGCCGGTGGAGGAGTTTTCAACCCCTCTATCCAGTCCTGCACATTTTCAGGATGCAAAGTCAAAGGACTCAGAAGGATCCTCGTCATGGATGTCATGGGTGAGAGGAAGTCGTGGTGGGCAATCAAGTGACAGCGAAAGCCACCGGTATAAGGATGAAGTTGACCCTTTCCTCGTACCGTCAGACTATACCTGGGTTGATGCCAATGAGAAAAAACGCCGCATGAAGGCCAAGAAAGCCAAGAGCAAGAAACACAGGAGACATGCAACAGCCAAGCCTGCCGAAGCAGGACATCAGGCAAGCGAGGATGTCGAAGAA
>Malsi_05g032850
ATGGCCAAATCGTCGGCGAGCTCGACGACATCTTTCCCGCCGCTCAAGCCCGACGACTACTCCCACAGCCCCGTGCACTACGCCGTCGTTTTGTCAGATCACACCACACTCTCCCGAATCGTCGCCACACTCCCCCGACTTGCCGATCCGACTCAGATCCACACGGAGTCCGACTCCCTCTCCCAGGAACGAACCGCGGACCGGATCTCGTCCGTGCTCGACCGCCGCGACGTTCCCTACAGAGAAACCCCTCTCCACCTCGCCGTCCGACTAAACAACGCTGTCTCCGCCAAAATTTTAGCCTCCGCCGGCGCCGACGTGTCACTCCAGAACACCGCAGGCTGGAATCCCTTACAGGAAGCATTGTGTCGCCGGAGCTCCGACGTCGCTTTAATCCTTCTCCGGCTCCACCACCGTTCCGCTTGGGCTAAGTGGCGCCGCCGCCTGCCACGTGCAATCGCCGTGCTCCGGAGAATGCGGGATTTTTACATGGAGATCTCGTTCCACTTCGAGAGCTCCGTCATTCCCTTCGTCGGAAAGATCGCTCCCTCCGACACGTACAAGATCTGGAAGCGCGACGGCAATTTGCGCGCAGACACGTCGCTGGCCGGATTCGACGGATTGAAGATCCAGCGCGCCGATCAGAGCTTCCTATTCCTCGGCGACGGCGATCAGAGCCACGACGTTCCCCCGGGATCGCTGCTCGTCTTGAACCGCGACGAACGGAAAATCTTCGACGCGTTCGAGAACGCCGGGTCGCCGATGAGCGAGTCGGACATCGCCGGGTTCTGCGCCCAGACGAGCGTGTACCGCCCGGGCATGGACGTCACCAGGGCGGAGCTGGTCGGGAGGACCAATTGGAGGAGGCAGGAGAAGACGGAGAGCGTCGGAGAGTGGAAAGCTCGAGTGTACGAAATTCACAACGTTGTGTTCAGCTTCCGCTCGAGAAAAGTCGCCAATGGCGATGCTGACGTGGCGGGGAGCGAGCAGGTGCTTCCTCTTGAGCTCGACGAGGACGACGACGGGTTTTTGGTGGCGGAGAATCCGAGTTTCGGAATTCCCGACGGCCGGAGGCACAGTAGCTTCGTGAGGGAGGAGAGGGAGTTCGTGTCATTGGGGAGAAAAAGCGTCGACGTTTCGTCAATTTCCGGGCCGCCGTCGAGGAGGTGTAAAACCGCCACTATTGTGGCGGCACCAGTGCAGACGAAAGAGAAAGAGTTCGTGAGGAGCTTGAGGCCGTGCGTTTGGCTGACGGAGCAGTTTCCGTTGAAGACGGAGGAGCTGCTGCCGTTACTGGACATCTTGGCGAACAAGGTGAAGGCCGTTAGGAGGATGAGGGAGTTGCTCACCACCAAGTTCCCGCCAGGGACTTTTCCGGTTAAGGTGGCAATACCGGTGGTCCCCACGGTGAGAGTGGTGATAACATTCACAAAGTTCGTTGAGCTTCCGCCAACTGAGCAATTCTTCACTCCAATGTCAAGCCCCAGACAGTTTCTTCATGAAGGGCGAGGCCAACAAGAGGAGGAACACAAATCCAAGCCACAAAAACCATCCTCCTTTTCGTCGTCGTCGTCGTGGCTGAGGCGGAGCAGCAGCCAGTCGGGGTCTTCCGTGAGCAAGCAGAACCAACACCAACACCAACACCAACACTGTGCTCCCCCGGCAGTGTCTGCAGCGGAAGACTCTTCTGACCCTTTCGCCATTCCTAGCGGTTATACGTGGACGAGCATCGATGACAAGTCTCGCAAAATGAAGAAATCCAAGTCCAGCAGGAGATCAATATCCAAG
>Malsi_10g029460
ATGGCCAAATCGTCGGCGACATCGACGCCGTCATTTCCGCCGCTCAAGCCCGACGACTACTCCCACAGCCCGGTTCACTACGCCGTCGTTCTGGCTGACCACACCACGCTCTCCCGAATCGTCGCCACCCTTCCGCGACTCGCCGATCCTACTCAGATCCACACCGAGTCCGACTCCCTCTCTCAGGAACGGACCGCGGACCGGATCTCATCCGTACTCGACCGCCGCGACGTTCCCTTCCGAGAGACCCCTCTCCACCTCGCCGTCCGGCTAAACGACTCAGCGTCCGCCAAAATTCTAGCCTCCGCAGGCGCCGACGTGTCCCTCCAGAACTCCGCCGGTTGGAATCCCCTGCAGGAAGCCTTATGTCGCCGGAGCTCCGACGTTGCTTTAATCCTTCTCCGGCACCACCACCGCTCCGCTTGGGCGAAGTGGCGGCGCCGTCTTCCACGTGTCATCGCCGTGCTCCGAAGAATGCGAGATTTTTATATGGAGATCTCTTTCCACTTCGAAAGCTCCGTCATTCCCTTCGTCGGGAAGATCGCTCCCTCCGACACGTACAAGATCTGGAAGCGCGACGGCAACTTGCGCGCTGACACGTCGCTGGCCGGATTTGACGGATTGAAGATCCAGCGCGCCGATCAGAGCTTCCTCTTCCTCGGCGACGGCGATCAAAGCCACGATGTTCCCCCGGGATCGCTGCTCGTTTTGAACCGCGACGATCGGAAAATCTTCGACGCGTTCGAGAACGCCGGGTCGCCGATGAGTGAGTCGGACATCGCCGGATTCTGCTCCCAGACGAGTGTGTACCGCCCCGGCATGGACGTCACCAAGGCGGAGCTTGTCGGGCGGACCAATTGGAGGAGGCAGGATAAGACGGAGAGCGTCGGAGAGTGGAAAGCTCGAGTGTACGAAATTCACAATGTCGTGTTCAGCTTCCGCTCGAGAAAAGTCGCCAATGGCGACGCTGATGTGGCGGGGAGCGAGCAGGTGCTTCCCCTCGAGCTCGACGAGGACGACGACGGGTTTTTGGTGGCGGAGAATCCGAGCTTCGGAATTCCCGACGGCAGGAGGCACAGTAGCTTCGTGAGGGAGGATAGGGAGTTCGTGGCATTGGGGAGAAAAAGCGTGGACGTTTCGTCAATTTCCGGGCCACCGTCAAGGGTGGCATTGGGGAGAAAAAGCGTGGACGTTTCGTCAATTTCCGGGCCATCGTCAAGGAGGTCTAAAACAGCTGCGATTGCGGCGGCGCCGGTGCAGACGAAAGAGAAAGAGTTCGTGAGGAGCTTGAGGCCGTGCGTTTGGCTGACGGAGCAGTTCCCGTTAAAGACGGAGGAGCTGCTGCCGTTACTGGACATCTTGGCGAACAAGGTGAAGGCCGTTAGGAGGATGAGGGAGTTGCTCACCACCAAGTTCCCGCCAGGGACTTTTCCGGTTAAGGTGGCAATACCGGTGGTCCCCACAGTGAGAGTGGTGATAACATTCACGAAGTTCGTTGAGCTCCCGCCAACTGAGCAATTCTTCACTCCAATGTCAAGCCCCAGACAGTTTATTCATGAAGGACGAGGGCAGCAAGAGGAGGAACACAAATACAAGGCGCAAAATCCACCATCCTTTTCGTCATCGTCGTGGCTGAGGCGGAACAGCAGCCAGTCGGGGTCTTCCGCGAGCAAGCAAAACCACCACCAACACCAACACTGTGCTCCTCCGGCAGTGGCGGCGGCTCAAGACTCTTCTGACCCTTTCGCCATTCCTAGCGGTTATACGTGGACGAGCATCGAGGACAAGTCTAGCAAAATGAAGAAATCCAAGTCCACGAGGAGATCATCCAAG
>Malsi_12g021370
ATGAAGAGTGAAAGCAGCAATAGCTTAGGAAATGAGAGAACAGTTAAATCTGTAGAATCAGTGGAAGATATTTCCAAATATTCCCACAGTCCAGCTCATTTGGCGGTTGCATGCCGTGACTATGCCACTCTCAAGCGTATTATTTCTACCCTCCCTCGGCTTGCCAAGGCCAGTGAAGTAAGCACCGAAGATGAATCTCTTGAGGCTGAGCTCCGAGCTGATGCTGTATCTGCTGTCATTGATCGCCGAGATGTTCCTGGTCGTGAGACTCCTCTTCATCTAGCTGTGCGTCTCCGGGACCCAAGCTCCGCAGAGATTTTGATGGCGGCTGGTGCTGATTGGAGTCTTCAAAATGAGAATGGTTGGAGTGCTCTCCAAGAAGCTGTCTGCACTAGAGAGGAAGCAATTGCTATGATTATTGCACGGCACTACCAGCCCCTTGCTTGGGCCAAATGGTGTCGTAGACTTCCCCGTATTGTTGCCTCTACGTCCCGGATTCGTGATTTTTATATGGAGATAACTTTTCATTTTGAGAGCTCAGTCATCCCTTTTATTGGTCGAATTGCTCCATCAGATACTTACCGAATTTGGAAGCGCGGTTCTAATCTCCGAGCTGACATGACCCTTGCTGGTTTTGATGGGTTTCGCATTCAAAGGTCTGATCAAACATTTCTGTTTCTTGGAGAGGGCTACTCTTCAGAGGATGGTAATGTGAATTTGGCACCCGGTTCTTTGATTGTTCTTGCACATAAGGAGAAAGAAATCACAAATGCTTTGGAAGGAGCTGGTGCCCAACCAACCGAAGCTGAAGTTGCCCATGAAGTGGCCTTAATGTCACAGACGAATATGTTTAGGCCAGGCATTGATGTTACTCAGGCTGAGCTTATCCCCCATTTGAATTGGAGGCGACAGGAGAGGACTGAGATGGTTGGAAATTGGAAAGCCAAAGTTTATGATATGCTTCACGTGATGGTGAGTGTGAAGTCAAGGAGGGTTCCAGGTGCTATGACTGACGAGGAACTCTTTGCAGTGGGCAACGAAGAAAAGGTGGCAAATGGTGGTGATAATGATGAATATGACGATGTATTGACTGCTGAAGAAAAAAGGCAGTTGGATTCTGCATTTCTTGTGGGGAACTCAGATGGTGCTTGTGAGGACGAGGACAATGGAGACTCTGACTGTCATGAAAAGGGTTCAGTAGGCTTGTATGAGAACTTTGAATCCAACGGTGTTGTTAAGGACAAGAAGGGTTGGTTTGGTTGGAACAAGAAAAATTCAAAGGGAAACGATGATTCCGAAGATCCAAAGCTTTTGAAGAAGTTCTCGAAGTTGGCCCCAGAAGGTGGGAACCAGAAGTCACTTGATCATCAAAAACCGTCATCTGAATTTCCTAAAGACGATATTGCAGATGCGAAAAAGGGAAAAGATAAAAGCAGTAAGAAGAAAAAGAAGAAAGGGTCGACTGATTCTAAGCATGAGAGTGAGTACAAAAAGGGTTTGAGACCTGTCTTGTGGTTGACGCCAGATTTCCCGTTAAAAACAGATGAGCTTCTTCCTTTACTAGACATCTTGGCAAACAAGGTCAAGGCTATAAGGAGACTCAGGGAGCTTTTGACTACTAAATTGCCCCCTGGCACTTTTCCTGTCAAGGTTGCTATTCCGATTGTCCCAACAATACGAGTTCTTGTAACATTTACCAAATTTGAGGAGCTTCAGCCAGCGGAGGAGTTCTCAACCCCTCTCTCCAGTCCTGCACATTTTCAGGATTCAAAGTCAAAGGACTCAGAAGGATCCTCGTCATGGATGTCGTGGGTGAGAGGAAGTCGTGGTGGGCAATCAAGTGACAGTGATAGCCACCGGTATAAGGATGAGATTGACCCTTTCCTCATACCATCGGACTATACCTGGGTTGATGCCAATGAGAAAAAACGCCGCATGAAAGCCAAGAAAGCCAAGAGCAAGAAACACAGGAGACATGCAACAGCCAAGCCTGGTGATGCAGGACATCAGGCAAGCGAGAATGTCGAAGAA
>Malsi_13g024480
ATGGCTGGAATCGTTGTGTCGAAGTATGATCATAGCCCTGTGCACAAGGCCATAGTCACGAGGGATTATGCCGGTCTCAGGAGGATTCTAGCTGGCCTCCCGCGGCTTTGTGACCCTGCTGAGATTCGAACTCAATCAGCTTCATTAGCTGAGGAAGAGAAGGCTGATGCCATTGCTGCCGTCATTGACCGGAGAGATGTCCGAAACCATGAAACCCCTCTTCACTTGGCTGTAAAACTTGGTGACCAGACAGCGACCGAAATGCTTATGGTTGCCGTTAGGCACTACCTGCCACTGGCTTGGGCAAAATGGTGCAGAAGGTTACCTCGTTTAATTGGAACAATGCGAAGGATGAGGGATTTCTACATGGAAATTACATTCCACTTTGAGAGTTCTGTTATACCTTTCATTTCTAGGATTGCCCCATCAGATACTTGCAAGATCTGGAAATGGGGTGCAAATTTGAGAGCAGATATGACATTGGCTGGTTTTGATGGTTTGCGAATTCAGCGTTCTGATCAGAGTGTTCTTTTCCTCGGTGATGGGTCTGAGGATGGTATGGTGCCTCCCGGGTCACTTTGCATGATCTCGCACAAGGATAAGGAGGTGATGAATGCTTTGGATGGTGCTGGTTCTCAAGCAACTGAAGAAGAGGTTCGGCAAGAGGTGGTTGCAATGTCTCAGACTAACATATTCAGGCCTGGGATTGATGTGACTCAGACAGTACTTTTACCTCAAATGACCTGGAGGCGGCAGGAGAAAATAGAAATGGTTGGCCCGTGGAAGGCCAGGTTTAATGATATTCTGATAGAGGATGAGAGGAGGGAACCTGAAAATGCACTTAAATTGGATTCGTCAGAATTGTCAAACGAAAATGGTGATGGGATTATTGAGCATCGTCATAGTTGTTATGATCACAGGGAGATTCCTATTGAAGATGTTAGCAGTGGTAGAAATGGAGAGAATAAGCAGGAAAAGAAAGGATGGTTTGGTGGATGGAGGAAACGGGGTACTGAAAATGAAGGGCAGAAAAAGATTGTGCCGCCTAGAAGTTCTCTCTGTGTAGATGAGAAGGTGAGTGATCTGCTAGGGGATTCTCTTTCAAGAAATCAAAGCAGACCCGGAAGAAGTAATGTGGACATTATTGTGAAGGGTGATGATCACCGGAGAGGAAGGGATATAAATGCATCTTCTTCCACAAGTTCTGATAACAGGAATCGTCACAAGGGTGCTAGCAAGGAGAATGAGTATAAGAAAGGATTAAGGCCAATACTCTGCCTTTCCCCAAACTTTCCATTACAAACAGAGGAACTGTTGCTGTTACTTGACATTTTAGCAAACAAGGTTAAGGCAATTCGTCGTTTGAGGGAGCTGCTTACAACCAAACTTCCAATGGGTACATTTCCAGTCAAGAAGGCCAAGAAAACGTGCAGGGACTTCCGTCAGGATGTTAAGGCAGAGCAGCTTCGTGCTGACGTGGTGGTCGTGGGGAGCCAACGGTTACGGCGGATTCTGCAGCTCCTTCCCCAGCACTGCACTCGCCTACCACTTCAACCCGGCGTTCGTCAGCCAAATGGAGAGAGCAATGAAAGCCAAAACAAGCAGCACCTTTTGAAATCA
>Malsi_14g016230
ATGATCACTGCACGACACTACCAGCCCATTGCTTGGGCTAAATGGTGTCGTAGACTTCCCCGTATTGTTGCCTCTACGGCCCGGATTCGTGATTTTTATATGGAGATAAGTTTTCATTTTGAGAGCTCAGTCATCCCGTTTATTAGTCGAATTGCTCCATCAGATACTTACCGAATTTGGAAGCGTGGTTCCAGTCTTAGTTTTGAAACTGAACCCAACACCCAAAACAAAAACGACGTAATTTCGGAGCTCAAGTACCAGAAGGAAGCCCACATTAAGGAAATCGGAATAGAGTACCTTGTGTGCCTGTCTCTGTTTGCCGACAGCGAAGAGGTCCCGCAGCTCTGTGTCTGCAAACACCCTTTCCACTTTCTGTGCATAAACATGTGGCTTAAGGATCACTCCAACTGCCCCATTTGTCGAGCTTCAGTCGCCGTTGAT
>Malsy_04g000230
ATGGCTGGAATCGATGTGTCCAAGTATGATCATAGCCCTGTGCACAAGGCCATAGTCACGAGGGATTATGCCGGTCTCAAGAGGATTCTATCTGGTCTCCCGCGGCTTTGTAACCCTGCTGAGATTCGAACTGAATCAGCTTCATTAGCTGAGGAAGAGAAGGCTGATGCCATTGCTGCTGTCATTGATCGGCGAGATGTCCCAAACCGTGAGACCCCTCTTCACTTGGCTGTAAAACTTGGTGACCAGACAGCAACTGAAATGCTTATGGTTGCCGGCGCGGATTGGAGCTTGCAGAATGAACATGGATGGAGTGCACTCCAGGAAGCAATTTGCAATAGAGAAGAAGCAATTTCCATGATCATAGTTAGGCACTACCAGCCACTGGCTTGGGCAAAATGGTGCAGAAGGTTACCTCGTTTAATTGGAACAATGCGGAGGATGAGGGATTTCTACATGGAAATTACATTCCGCTTTGAGAGTTCTGTTATACCTTTCATTTCGAGGATTGCCCCATCAGATACTTACAAGATCTGGAAAAAGGGTGCAAATTTGAGAGCAGATATGACATTGGCAGGTTTTGATGGTTTGCGAATTCAGCGTTCTGATCAGAGTGTTCTTTTCCTCGGTGATGGGTCTGAGGATGGTAAGGTGCCTCCCGGGTCACTTTGCATGATCTCGCACAAGGATAAGGAGGTGATGAATGCTTTGGATGGTGCTGGATCTCAAGCAACTGAAGAGGAGGTTCGGCAAGAGGTGGTTGCAATGTCTCAGACTAATATATTCAGGCCTGGGGTTGATGTGACTCAAGCAGTACTTTTACCTCAAATGACCTGGAGGCGGCAGGAGAAAACAGAAATGGTTGGCCCATGGAAGGCTAAGGTATATGATATGCATAATGTGGTTGTGAGTATGAAATCTAGAAGGGTCCCCGGGGCTATGACAGATGACGAGCTCTTCTCAACCTGCAATGAAAATGAAACAGAAAGTGAGGAGTTTAATGATATTCTGACAGAGGATGAGAGGAAGCAACTTGAAAATGCACTTAAATTGGATTCGTCAGACTTGTCAAACGAAAATGGTGATGGGATTATTGAGCATCGTCGTAGTTGTTATGAGCACAGGGAGGTTCCCATTGAAAATTTTAGTAGTGATAGAAATGGAGAGAATAAGCAGGAAAAGAAAGGATGGTTTGGTGGATGGAGGAAACGGGATACTAAAAGTGAAGGGCAGAAAAAGATTGTGCCGCCTAGAAGTTCTCTCTGTGTAGATGAGAAGGTGAGTGATCTGCTAGGGGATTCTCCTTCAAGAAATCAAAGCAGGCCTGGAAGAAATAGTGTGGACATTGTTGTGAAGGGGGATGATCATCGGAGAGGAAGGGATATGAAGGCGTCTTCTTCCACAAGTTCTGATAACAGGAATCGTCACAAGGATGCTAGCAAGGAGAATGAGTATAAGAAAGGATTAAGGCCAATCCTCTGGCTTTCCCCAAGCTTTCCATTACAAACCGAGGAACTGTTGCCATTACTTGATATTTTAGCAAACAAGGTTAAGGCAATTCGTCGTTTGAGGGAGCTGCTTACAACTAAGCTTCCAATGGGTACATTTCCAGTCAAGGTTGCTATCCCAGTGGTTCCTACTATCAGAGTAATTGTCACCTTCACAAAGCTTGAAGAATTACCACCAATGGATGAGTTTGCAACACCGCCATCAAGCCCCCCTGGCAGGGAGAGCCCAGGTTCGATGCAATCGTCAAGTTCATCTTGGTTTCAGTGGATAAGAGCTCCTTACCAGCGCCCTAGCGCGTCCCCTACTGGTTCTTTCAGTAAGATAGAAAGTATTCAAGACCCGTTTGCAATTCCGTCAGAATATACATGGGTTTCTGTGGAAGCAAAGAAAAAGAAAATGCAGGAGAAGAACAAGTCAAAGAAAGGGAAAAGCATGGCTGGAATCCATGTGTCCAGGTATGATCATAGCCCTGTGCACAAGGCCATAGTCACGAGGGATTATGCCGGTCTCAGGAGGATTCTATCTGATCTCCCGCGGCTTTGTAAGCCTGCAGAGATTCGATCTGAATTAGTTTCATTAGCTGAGGAAGAGAAGGCCGATGCCATTGCTGCCGTCATTGATCGGCGAGATGTCCCAAACCGTGAGACCCCTCTTCACTTAGCTGTAAAACTTGGTGACCAGACAGCGGCTGAAATGCTTATGGTTGCCGGGGCAGATGTGAACTTGGTAAATAAAGATGGATGGAGTGCACTCCAGGAAGCAATTTGCAATAGAGAAGAAGCAATTGCCATGATCATAGTTAGGCACTCCCGAGCACTGTCTTGGGCAAAATGGTGCAGAAGGTTACCTCGTTTAGTTGGAACAATGCGGAGGATGAGGGATTTCTACATGGAAATTACTTTCCACTTTGAGAGTTCTGTTATACCTTTCATTTCGAGGATTGCCCCATCAGATACTTACAAGATCTGGAAAAAGGGTGCAAATTTGAGAGCAGATATGTCGTTGGCTGGTTATGATGGTTTGCAAATTAAGCGTCATGATAAGAGCGTTCTTTTCCTGGGTGAGGGGTCTGAGGATGGTAAGGTGCCTCCCGGGTCACTTTGCATGGCCTCACACAAGGATAAGGAGGTGGTGAATGCTTTGGCCGGTTTTAGTTCTCAACCAACTGAAGAAAAGGTTCGGCAAAAGGTGGTTGCAATGTCTCGGACTGTGATGTCCAGGGGTAGGATTGATGTGACTCAGGCAGTACTTTTTCCTCAAATGACCTGGAAGCGGCAGAAGAAAACAGAAATGGTTGGCCCGTGGAAGGCTGTGGCATACGACATGCGTAATGTGGTTGTGAGTATGAAATCTAGAAGGGTTCCCGGGGCTATGACAGCTGGCACGCTCGTCTCATCCTGCAATGAAAATGAAACAGAAAGCGAGGAGTTTAAGGATATTCTGACAGAGGATGAGATGAGGCAACTTGAAAATGCACTTTCGTCAGAATTATCAAGCGAAAATGGTGATGGGAGTATTGAAGGCGGTTGTGATGAGCACGGGGAGATTCCTATTGAAGATGTTAGTAGTGATAGAGATGGAGAGAATAAGCAGGAAAAGAAAGGATGGTTTGGTGGACGGAGGAAGGGGGGTGATCACCGGAGAGGAAGGGATATGAAAGCATCTTCTTCCGCAAGTCCTGATAACGAGAATCGTCACAAGGATGCTAGCAAGGAGAACGAGTGTAAGAAAGGATTAAGGCCAGTACTGTGGCTTTCCCCAAGCTTTCCATTACAAACAGAGGAACTGTTGCCGTTACTTGATATTTTATCAAACAAGATAAAGGCAATTCGTCGTTTGAGGGAGCTGCTTACAACCAAACTTCCAAGGGGCACATTTCCAGTCAAGGTTGCTATCCCCGTGGTTCCTACTGTCAGACTAATTGTCACCTTCGTAAAGCTTGAAGAATTGCCGTCAACGGATGAGTTTGCAACACCGCCATCAAGCCCCACTGGCAGGGAGAGCCCAGGTTCGACAAGAGCTCCTTGCCAGCGCCCTATTCAAGACCCGTTTGCAATTCCGTCGGAATATAGATGGGTTACCAAATTAAAGAAAGGGAACAGTCAGAGTCAGAGTCAGAGTCAGAGTCACCAAAAA
>Malsy_04g020150
ATGAAGAGTGAAAGCAGCAATAGCTTAGGAACTGAGAGAACAGTTAAATCCGTAGATTCAGTGGAAGATTTTTCCAAATATTCCCACAGTCCAGCTCATTTGGCAGTTGCACGCCGCGACTATGCCACTCTCAAGCGCATTATCTCTACCCTCCCTCGACTTGCCAAGGCCAGTGAAGTAAGCACCGAAGGTGAATCTCTTGAGGCTGAGCTCCGAGCTGATGCTGTATCTGCTGTCATTGATCGCCGAGACGTTCCTGGTCGTGAGACTCCTCTTCATCTAGCTGTGCGTCTCCGGGACCCAAGCTCAGCGGAGATTTTGATGGCAGCTGGTGCTGATTGGAGTCTTCAAAATGAGAATGGTTGGAGTGCTCTCCAAGAAGCTGTCTGCACTAGAGAGGAAGCAATTGCTATGATCATTGCACGGCACTACCAGCCCCTTGCTTGGGCTAAATGGTGTCGTAGACTTCCCCGTATTGTTGCCTCTACGGCCCGGATTCGTGATTTTTATATGGAGATAAGTTTTCATTTTGAGAGCTCAGTCATCCCGTTTATTGGTCGAATTGCTCCATCAGATACTTACCGAATTTGGAAGCGTGGTTCTAATCTTCGAGCTGACATGACTCTTGCTGGTTTTGATGGGTTTCGCATTCAAAGGTCTGATCAAACATTTCTGTTTCTTGGAGAGGGCTACTCTTCAGAGGATGGTAATGTGAATTTGGCACCTGGTTCTTTGATTGTTCTTGCACATAAGGAGAAAGAAATCACAAATGCTTTGGAAGGAGCTGGTGCCCAACCAACCGAAGCTGAAGTTGCCCATGAAGTGGCCTTGATGTCCCAGACGAATATGTTTAGGCCGGGCATTGATGTTACTCAGGCCGAGCTTATCCCCCATTTAAATTGGAGGCGACAGGAGAGGACTGAGATGGTTGGAAATTGGAAGGCCAAAGTTTATGATATGCTTCATGTGATGGTGAGTGTGAAGTCAAGGCGGGTTCCAGGTGCTATGACTGATGAGGAACTCTTTGCAGTGGATGATGAAGAAAAGGTGGCAAATGGTGGTGATAATGATGAATATGATGATGTATTGACCGCTGAAGAAAAAAAGCAGTTGGATTCTGCACTTCGTGTGGGGAACTCAGATGGTGCTTGTGAGGATGAGGACAATGGGGTCTCTGACTGCCATGAAAAAGGTTCAGGAGGCTCGTATGAGAACTGTGAATCGAACGGTGTTGTTAAGGAGAAGAAGGGTTGGTTTGGTTGGAACAAGAAAAATTCAAAGGGAAACGATGATTCCGAAGATCCAAAGCCTTTGAAGAAGTTCTCAAAGTTGGCCCCAGAAGGTGGCAACCAGAAATCACTTGATCATCAAAAACCATCATCTGAATTCCCTAAAGACGACATTGCAGATGGGAAAAAGGGAAAAGATAAAAGCAGTAAGAAGAAAAAGAAGAAAGGGTCGACTGATTCTAAGCATGAGAGTGAGTATAAAAAGGGTTTGAGGCCTGTCTTGTGGTTGACGCCAGATTTCCCGTTGAAAACAGATGAGCTTCTTCCTTTACTAGACATCTTAGCAAACAAGGTCAAGGCTATAAGGCGACTCCGGGAGCTTTTGACCACTAAATTACCCCCTGGCACCTTTCCTGTTAAGGTTGCTATTCCTATTGTCCCAACAATACGAGTTCTTGTAACATTTACCAAATTTGAGGAGCTTCAGCCGGTGGAGGAGTTTTCAACCCCTCTCTCCAGTCCTGCACATTTTCAGGATGCAAAGTCAAAGGACTCAGAAGGATCCTCGTCATGGATGTCATGGGTGAGAGGAAGTCGTGGTGGGCAATCAAGTGACAGCGAAAGCCACCGGTATAAGGATGAAGTTGACCCTTTCCTCATACCGTCAGACTATACCTGGGTTGATGCCAATGAGAAAAAACGCCGCATGAAGGCCAAGAAAGCCAAGAGCAAGAAACACAGGAGACATGCAACAGCCAAGCCTGCCGAAGCAGGACATCAGGCAAGCGAGGATGTCGAAGAA
>Malsy_05g029900
ATGGCCAAATCGTCGGCGAGCTCGACGACATCTTTCCCGCCGCTCAAGCCCGACGACTACTCCCACAGCCCCGTGCACTACGCCGTCGTTTTGTCAGATCACACCACACTCTCCCGAATCGTCGCCACACTCCCCCGACTTGCCGATCCGACTCAGATCCACACGGAGTCCGACTCCCTCTCCCAGGAACGAACCGCGGACCGGATCTCGTCCGTGCTCGACCGCCGCGACGTTCCCTACAGAGAAACCCCTCTCCACCTCGCCGTCCGACTAAACAACGCTGTCTCCGCCAAAATTTTAGCCTCCGCCGGCGCCGACGTGTCACTCCAGAACACCGCAGGCTGGAATCCCTTACAGGAAGCATTGTGTCGCCGGAGCTCCGACGTCGCTTTAATCCTTCTCCGGCTCCACCACCGTTCCGCTTGGGCTAAGTGGCGCCGCCGCCTGCCACGTGCAATCGCCGTGCTCCGGAGAATGCGGGATTTTTACATGGAGATCTCGTTCCACTTCGAGAGCTCCGTCATTCCCTTCGTCGGAAAGATCGCTCCCTCCGACACGTACAAGATCTGGAAGCGCGACGGCAATTTGCGCGCAGACACGTCGCTGGCCGGATTCGACGGATTGAAGATCCAGCGCGCCGATCAGAGCTTCCTATTCCTCGGCGACGGCGATCAGAGCCACGACGTTCCCCCGGGATCGCTGCTCGTCTTGAACCGCGACGAACGGAAAATCTTCGACGCGTTCGAGAACGCCGGGTCGCCGATGAGCGAGTCGGACATCGCCGGGTTCTGCGCCCAGACGAGCGTGTACCGCCCGGGCATGGACGTCACCAGGGCGGAGCTGGTCGGGAGGACCAATTGGAGGAGGCAGGAGAAGACGGAGAGCGTCGGAGAGTGGAAAGCTCGAGTGTACGAAATTCACAACGTTGTGTTCAGCTTCCGCTCGAGAAAAGTCGCCAATGGCGATGCTGACGTGGCGGGGAGCGAGCAGGTGCTTCCTCTTGAGCTCGACGAGGACGACGACGGGTTTTTGGTGGCGGAGAATCCGAGTTTCGGAATTCCCGACGGCCGGAGGCACAGTAGCTTCGTGAGGGAGGAGAGGGAGTTCGTGTCATTGGGGAGAAAAAGCGTCGACGTTTCGTCAATTTCCGGGCCGCCGTCGAGGAGGTGTAAAACCGCCACTATTGTGGCGGCACCAGTGCAGACGAAAGAGAAAGAGTTCGTGAGGAGCTTGAGGCCGTGCGTTTGGCTGACGGAGCAGTTTCGGTTGAAGACGGAGGAGCTGCTGCCGTTACTGGACATCTTGGCGAACAAGGTGAAGGCCGTTAGGAGGATGAGGGAGTTGCTCACCACCAAGTTCCCGCCAGGGACTTTTCCGGTTAAGGTGGCAATACCGGTGGTCCCCACGGTGAGAGTGGTGATAACATTCACAAAGTTCGTTGAGCTTCCGCCAACCGAGCAATTCTTCACTCCAATGTCAAGCCCCAGACAGTTTCTTCATGAAGGGCGAGGCCAACAAGAGGAGGAACACAAATCCAAGCCACAAAAACCATCCTCCTTTTCGTCGTCGTCGTCGTGGCTGAGGCGGAGCAGCAGCCAGTCGGGGTCTTCCGTGAGCAAGCAGAACCACCACCAACACCAACACTGTGCTCCCCCGGCAGTGTCTGCAGCGCAAGACTCTTCTGACCCTTTCGCCATTCCTAGCGGTTATACGTGGACGAGCATCGATGACAAGTCTCGCAAAATGAAGAAATCCAAGTCCAGCAGGAGATCAATATCCAAG
>Malsy_10g028140
ATGGCCAAATCGTCGGCGACATCGACGCCGTCATTTCCGCCGCTCAAGCCCGACGACTACTCCCACAGCCCGGTTCACTACGCCGTCGTTCTGGCTGACCACACCACGCTCTCCCGAATCGTCGCCACCCTTCCGCGACTCGCCGATCCTACTCAGATCCACACCGAGTCCGACTCCCTCTCTCAGGAACGGACCGCGGACCGGATCTCATCCGTACTCGACCGCCGCGACGTTCCCTTCCGAGAAACCCCTCTCCACCTCGCCGTCAGGCTAAACGACGCAGCGTCCGCCAAAATTCTAGCCTCCGCAGGCGCCGACGTGTCCCTCCAGAACTCCGCCGGCTGGAATCCCCTGCAGGAAGCCTTATGTCGCCGGAGCTCCGACGTTGCTTTAATCCTTCTCCGGCACCACCACCGCTCCGCTTGGACGAAGTGGCGGCGCCGTCTTCCACGTGTCATCGCCGTGCTCCGAAGAATGCGAGATTTTTACATGGAGATCTCTTTCCACTTCGAAAGCTCCGTCATTCCCTTCGTCGGGAAGATCGCTCCCTCCGACACGTACAAGATCTGGAAGCGCGACGGCAACTTGCGCGCTGACACGTCGCTGGCCGGATTTGACGGATTGAAGATCCAGCGCGCCGATCAGAGCTTCCTCTTCCTCGGCGACGGCGATCAAAGCCACGACGTTCCCCCGGGATCGCTGCTCGTTTTGAACCGCGACGATCGGAAAATCTTCGACGCGTTCGAGAACGCCGGGTCGCCGATGAGTGAGTCGGACATCGCCGGATTCTGCTCCCAGACGAGTGTGTACCGCCCCGGCATGGACGTCACCAAGGCGGAGCTCGTCGGGCGGACCAATTGGAGGAGGCAGGATAAGACGGAGAGCGTCGGAGAGTGGAAAGCTCGAGTGTACGAAATTCACAATGTCGTGTTCAGCTTCCGCTCGAGAAAAGTCGCCAATGGCGACGCTGATGTGGCGGGGAGCGAGCAGGTGCTTCCCCTCGAGCTCGACGAGGACGACGACGGGTTTTTGGTGGCGGAGAATCCGAGCTTCGGAATTCCCGACGGCAGGAGGCACAGTAGCTTCGTGAGGGAGGATAGGGAGTTCGTGGCATTGGGGAGAAAAAGTGTCGACGTTTCGTCAATTTCCGGACCACCGTCAAGGGTGGCATTGGGGAGAAAAAGCGTGGACGTTTCGTCAATTTCCGGGCCACCATCAAGGGTGGCATTGGGGAGAAAAAGCGTCGACGTTTCGTCAATTTCCGGGCCTCCGTCGAGGAGGTCTAAAACAGCTGCGATTGCTGCGGCGCCGGTGCAGACGAAAGAGAAAGAGTTCGTGAGGAGCTTGAGGCCGTGCGTTTGGCTGACGGAGCAGTTCCCGTTAAAGACGGAAGAGCTGCTGCCGTTACTGGACATCTTGGCGAACAAGGTGAAGGCCGTTAGGAGGATGAGGGAGTTGCTCACCACCAAGTTCCCGCCAGGGACTTTTCCGGTTAAGGTGGCAATACCGGTGGTCCCCACAGTGAGAGTGGTGATAACATTCACGAAGTTCGTTGAGCTCCCGCCAACTGAGCAATTCTTCACTCCAATGTCAAGCCCCAGACAGTTTATTCATGAAGGACGAGGGCAGCAGGAGGAGGAACACAAATACAAGGCGCAAAATCCACCATCCTTTTCGTCATCGTCGTGGCTGAGGCGGAACAGCAGCCAGTCGGGGTCTTCCGCGAGCAAGCAAAACCACCACCAACACCAACACTGTGCTCCTCCTGCAGTGGCGGCGGCTCAAGACTCTTCTGACCCTTTCGCCATTCCTAGCGGTTATACGTGGACGAGCATCGAGGACAAGTCTAGCAAAATGAAGAAATCCAAGTCCACGAGGAGATCATCCAAG
>Malsy_12g021800
ATGAAGAGTGAAAGCAGCAATAGCTTAGGAAATGAGAGAACAGTTAAATCTGTAGAATCAGTGGAAGATATATCCAAATATTCCCACAGTCCAGCTCATTTGGCGGTTGCATGCCGTGACTACGCCACTCTCAAGCGTATTATTTCTACCCTCCCTCGGCTTGCCAAGGCCAGTGAAGTAAGCACTGAAGATGAATCTCTTGAGGCTGAGCTCCGAGCTGATGCTGTATCTGCTGTCATTGATCGCCGAGATGTTCCTGGTCGTGAGACTCCTCTTCATCTAGCTGTGCGTCTCCGGGACCCAAGCTCCGCAGAGATTTTGATGGCGGCTGGTGCTGATTGGAGTCTTCAAAATGAGAATGGTTGGAGTGCTCTCCAAGAAGCTGTCTGCACTAGAGAGGAAGCAATTGCTATGATTATTGCACGGCACTACCAGCCCCTTGCTTGGGCCAAATGGTGTCGTAGGCTTCCCCGTATTGTTGCCTCTACATCCCGGATTCGTGATTTTTATATGGAGATAACTTTTCATTTTGAGAGCTCAGTCATCCCTTTTATTGGTCGAATTGCTCCATCAGATACTTACCGAATTTGGAAGCGCGGTTCTAATCTCCGAGCTGACATGACCCTTGCTGGTTTTGATGGGTTTCGCATTCAAAGGTCTGATCAAACATTTCTGTTTCTTGGAGAGGGCTACTCTTCAGAGGATGGTAATGTGAATTTGGCACCCGGTTCTTTGATTGTTCTTGCACATAAGGAGAAAGAAATCACAAATGCTTTGGAAGGAGCTGGTGCCCAACCAACCGAAGCTGAAGTTGCCCATGAAGTGGCCTTAATGTCACAGACGAATATGTTTAGGCCAGGCATTGATGTTACTCAGGCTGAGCTTATCCCCCATTTGAATTGGAGGCGACAGGAGAGGACTGAGATGGTTGGAAATTGGAAAGCCAAAGTTTATGATATGCTTCATGTGATGGTGAGTGTGAAGTCAAGGAGGGTTCCAGGTGCTATGACTGACGAGGAACTCTTTGCAGTGGGCGACGAAGAAAAGGTGGCAAATGGTGGTGATAATGATGAATATGACGATGTATTGACTGCTGAAGAAAAAAGGCAGTTGGATTCTGCATTTCTTGTGGGGAACTCAGATGGCGCTTGTGAGGACGAGGACAATGGAGACTCTGACTGTCATGAAAAGGGTTCAGTAGGCTCGTATGAGAACTTTGAATCCAACGGTGTTGTTAAGGACAAGAAGGGTTGGTTTGGTTGGAACAAGAAAAATTCAAAGGGAAACGATGATTCCGAAGATCCAAAGCTTTTGAAGAAGTTCTCGAAGTTGGCCCCAGAAGGTGGGAACCAGAAGTCACTTGATCATCAAAAACCGTCATCTGAATTTCCTAAAGACGATATTGCAGATGCGAAAAAGGGAAAAGATAAAAGCAGTAAGAAGAAAAAGAAGAAAGGGTCGACTGATTCTAAGCATGAGAGTGAGTACAAAAAGGGTTTGAGACCTGTCTTGTGGTTGACGCCAGATTTCCCGTTAAAAACAGATGAGCTTCTTCCTTTACTAGACATCTTAGCAAACAAGGTCAAGGCTATAAGGAGACTCAGGGAGCTTTTGACTACTAAATTGCCCCCTGGCACTTTTCCTGTCAAGGTTGCTATTCCGATTGTCCCAACAATACGAGTTCTTGTAACATTTACCAAATTTGAGGAGCTTCAGCCAGCGGAGGAGTTCTCAACCCCTCTCTCCAGTCCTGCACATTTTCAGGATTCAAAGTCAAAGGACTCAGAAGGATCCTCGTCATGGATGTCGTGGGTGAGAGGAAGTCGTGGTGGGCAATCAAGTGACAGTGATAGCCACCGGTATAAGGATGAGATTGACCCTTTCCTCATACCATCGGACTATACCTGGGTTGATGCCAATGAGAAAAAACGCCGCATGAAAGCCAAGAAAGCCAAGAGCAAGAAACACAGGAGACATGCAACAGCCAAGCCCGGTGATGCAGGACATCAGGCAAGCGAGAATGTCGAAGAA
>Malsy_13g024030
ATGGCTGGAATCGTTGTGTCGAAGTATGATCATAGCCCTGTGCACAAGGCCATAGTCACGAGGGATTATGCCGGTCTCAGGAGGATTCTAGCTGGCCTCCCGCGGCTTTCTTCATTAGCTGAGGAAGAGAAGGCTGATGCCATTGCTGCCGTCATTGACCGGAGAGATGTCCGAAACCATGAAACCCCTCTTCACTTGGCTGTAAAACTTGATGACCAGACAGCAACCGAAATGCTTATGAAGGAACATGGATGGAGTGCACTCCAGGAAGCAATTTGCAATATAGAAGAAGCAATTTCCATGATCATAGTTAGGCACTACCTGCCACTGGCTTGGGCAAAATGGTGCAGAAGGTTACCTCGTTTAATTGGAACAATGCGAAGGATGAGGGATTTCTACATGGAAATTACATTCCACTTTGAGAGTTCTCGTTCTGATCAGAGTGTTCTTTTCCTCGGTGATAGGTCTGAGGATGGTATGGTGCCTCCCGGGTCACTTTGCATGATCTCGCACAAGGATAAAGAGGTGATGAATGCTTTGGATGGTGCTGGTTCTCAAGCAACTGAAGAAGAGGTTCGGCAAGAGGTGGTTGCAATGTCTCAGACTAACATATTCAGGCCTGGGATTGATGTGACTCAGACAGTACTTTTACCTCAAATGACCTGGAGGCGGCAGGAGAAAACAGAAATGGTTGGCCCGTGGAAGGCCAGGGTATATGATATGCATAATGTGGTTCTCTTCTCATCCTGTAATGAAAATGAAACAGAAAGTGAGCAGTTTAATGATATTCTGATAGAGGATGAGAGGAGGGAACCTGAAAATGCACTTAAATTGGATTCGTCAGAATTGTCAAACGAAAATGGTGATGGGATTATTGAGCATCGTCATAGTTGTTATGATCACAGGGAGATTCCTATTGAAGATGTTAGCAGTGGTAGAAATGGAGAGAATAAGCAGGAAAAGAAAGGATGGTTTGGTGGATGGAGGAAACGGGGTACTAAAAATGAAGGGCAGAAAAAGATTGTGCCGCCTAGAAGTTCTCTCTGTGTAGATCAGAAGGTGAGTGATCTGCTAGGGGATTCTCTTTCAAGAAATCAAAGTAGACCCGGAAGAAGTAATGTGGACATTATTGTGAAGGGTGATGATCACCGGAGAGGAAGGGATATAAATGCATCTTCTTCCACAAGTTCTGATAACAGGAATCGTCACAAGGGTGCTAGCAAGGAGAATGAGTATAAGAAAGGATTAAGGCCAATACTCTGCCTTTCCCCAAACTTTCCATTACAAACAGAGGAACTGTTGCTGTTACTTGACATTTTAGCAAACAAGGTTAAGGCAATTCGTCGTTTGAGGGAGCTGCTTACAACCAAACCTCCAATGGGTACATTTCCAGTCAAGTTAGCCATTTTCGAGTCGTTTTCTGGCCAAACCATGACAAATTATCCATCAAGAAATGTACCGTTCTCTTCGTCTCGTCAAGAAAAGGCCAAGAAAACATGCAGGGACTTCCGTCAGGATGTTAAGGCAGAGCAGCTTCGTGCTGACGTCGTGGTCGTGGGGAGCCAACGGTTACGGTGGATTCTGCAGCTCCTTCCCCAGCACTGCACTCGCCTACCACTTCAACCAGGCGGTGGAAGATTCTCTCTTCCCATACCGGCCATGGCTCCAGCTGGAAAGGTTTCTGAGTTTTGCAGAAAAGGCATTGACTGGTTTTGCAAAGCGCGATTGCCGAGTGATATAATTATCGTGGTGGACGGCGTAAACTTCCACCTTCACAAGTTTCCTCTCATATCAAAATGTGGGAAGATATCGCATATGTATGAAGAGTCAAAAAGCACACGCGGGAGCATTTTCACTGCACGGACTACCTTGAAAAGACAGATGAGTATGGAGAAGGAAACTTGCCCTCAAAGTTGGAGAGTTTTCTTCCATGAGAATGCACGTGAGGAAGGTGAGCATGCAAGTGCAGGCCAGCAAGGAGAATCATTTGAACGGGAGGGAGAATCATGGGGAAGCACATGGGGGACAACGCAAAAGAAAAAGAAAAAGAAAAGGGGAGTTTCATCAATGTCGTGTGGTGCTGCTGCGCCCATGCAGCCTAGGGCGAAGGCCCATAAGCCCAAAATAGCTCCAACCAGGCGATCAAAAGTACGCCCAGTACTCAACAATTATTCGGCAACCTGCCACTATTATCACCAACCTGGTGACCAAAAGTACGCTCAGTACTCCACAATTATTCGGCAACCCGCCACTATTACCACCAAC
>Malsy_14g015260
ATGCTTAAAGCTTTAGCAATGGCCTGGTTTGTGGTTCTTGGAATGGAATTTTCGTCGGGGACGTTTCTTGGCCGACGAGCGCACAGCTCCCCGGGAGGTTGGCACCGGTTGAGGGCTGCTGTCGGGCTTCTGCTTCATTGTCTGGCTTTGTCGGGCAAGGCTCGTCGGGCAAGGCTTATCGGGCAAGACTCGTCAGACACGACTTGTCGGCTCCGAGCTGATGCTGTATCTGCTGCCATTGATCACCGAGACGTTCCTGGTTGTGAGACTCCTCTTCATCTAGCTGTGTGTCTCCGGGACCCAAGTTCAGCGGAGATTTTGATGGCAGTTGGTGCTGATTGGAGTCTTCAAAATGAGAATGGT
>Maldo_GDDH_04G1002800
ATGGCTGGAATCCATGTGTCCAGGTATGATCATAGCCCTGTGCACAAGGCCATAGTCACGAGGGATTATGCCGGTCTCAGGAGGATTCTATCTGATCTCCCGCGGCTTTGTAAGCCTGCAGAGATTCGATCTGAATTAGTTTCATTAGCTGAGGAAGAGAAGGCCGATGCCATTGCTGCCGTCATTGATCGGCGAGATGTCCCAAACCGTGAGACCCCTCTTCACTTAGCTGTAAAACTTGGTGACCAGACAGCGGCTGAAATGCTTATGGTTGCCGGGGCAGATGTGAACTTGGTAAATAAAGATGGATGGAGTGCACTCCAGGAAGCAATTTGCAATAGAGAAGAAGCAATTGCCATGATCATAGTTAGGCACTCCCGGGCACTGTCTTGGGCAAAATGGTGCAGAAGGTTACCTCGTTTAGTTGGAACAATGCGGAGGATGAGGGATTTCTACATGGAAATTACTTTCCACTTTGAGAGTTCTGTTATACCTTTTATTTCGAGGATTGCCCCATCAGATACTTACAAGATCTGGAAAAGGGGTGCAAATTTGAGAGCAGATATGTCGTTGGCTGGTTATGATGGTTTGCAAATAAAGCGTCATGATAAGAGTGTTCTTTTCCTGGGTGAGGGGTCTGAGGATGGTAAGGTGCCTCCCGGGTCACTTTGCATGGCCTCACACAAGGATAAGGAGGTGGTGAATGCTTTGGCCGGTTTTAGTTCTCAACCAACTGAAGAAAAGGTTCGGCAAAAGGTGGTTGCAATGTCTCGGACTGTGATGTCCAGGGGTAGGATTGATGTGACTCAGGCAGTACTTTTTCCTCAAATGACCTGGAAGCGGCAGAAGAAAACAGAAATGGTTGGCCCGTGGAAGGCTGTGGCATACGACATGCGTAATGTGGTTGTGAGTATGAAATCTAGAAGGGTTCCCGGGGCTAAGACAGCTGGCACGCTCGTCTCATCCTGCAATGAAAATGAAACAGAAAGCGAGGAGTTTAAGGATATTCTGACAGAGGATGAGATGAGGCAACTTGAAAATGCACTTTCGTCAGAATTATCAAGCGAAAATGGTGATGGGAGTATTGAAGGTGGTTGTGATGAGCACGGGGAGATTCCTATTGAAGATGTTAGTAGTGATAGAGATGGAGAGAATAAGCAGGAAAAGAAAGGATGGTTTGGTGGACGGAGGAAGGGGGGTGATCACCGGAGAGGAAGGGATATGAAAGCATCTTCTTCCGCAAGTCCTGATAACGAGAATCGTCACAAGGATGCTAGCAAGGAGAACGAGTGTAAGAAAGGATTAAGGCCAGTACTGTGGCTTTCCCCAAGCTTTCCATTACAAACAGAGGAACTGTTGCCGTTACTTGATATTTTATCAAACAAGATAAAGGCAATTCGTCGTTTGAGGGAGCTGCTTACAACCAAACTTCCAAGGGGCACATTTCCAGTCAAGGTTGCTATCCCCGTGGTTCCTACTGTCAGACTAATTGTCACCTTCGTAAAGCTTGAAGAATTGCCGTCAACGGATGAGTTTGCAACACCGCCATCAAGCCCCACTGGCAGGGAGAGCCCAGGTTCGACAAGAGCTCCTTGCCAGCGCCCTATTCAAGACCCGTTTGCAATTCCGTCGGAATATAGATGGGTTACCAAATTAAAGAAAGGGAAGAGTCAGAGTCAGAGTCAGAGTCAGAGTCAGAGTCACCAAAAA
>Maldo_GDDH_04G1002900
ATGGCTGGAATCGATGTGTCCAAGTATGATCATAGCCCTGTGCACAAGGCCATAGTCACGAGGGATTATGCCGGTCTCAAGAGGATTCTATCTGGTCTCCCGCGGCTTTGTAACCCTGCTGAGATTCGAACTGAATCAGCTTCATTAGCTGAGGAAGAGAAGGCTGATGCCATTGCTGCTGTCATTGATCGGCGAGATGTCCCAAACCGTGAGACCCCTCTTCACTTGGCTGTAAAACTTGGTGACCAGACAGCAACCGAAATGCTTATGGTTGCTGGCGCGGATTGGAGCTTGCAGAATGAACATGGATGGAGTGCACTCCAGGAAGCAATTTGCAATAGAGAAGAAGCAATTTCCATGATCATAGTTAGGCACTACCAGCCACTGGCTTGGGCAAAATGGTGCAGAAGGTTACCTCGTTTAATTGGAACAATGCGGAGGATGAGGGATTTCTACATGGAAATTACATTCCGCTTTGAGAGTTCTGTTATACCTTTCATTTCGAGGATTGCCCCATCAGATACTTACAAGATCTGGAAAAAGGGTGCAAATTTGAGAGCAGATATGACATTGGCAGGTTTTGATGGTTTGCGAATTCAGCGTTCTGATCAGAGTGTTCTTTTCCTTGGTGATGGGTCTGAGGATGGTAAGGTGCCTCCCGGGTCACTTTGCATGATCTCACACAAGGATAAGGAGGTGATGAATGCTTTGGATGGTGCTGGATCTCAAGCAACTGAAGAGGAGGTTCGGCAAGAGGTGGTTGCAATGTCTCAGACTAATATATTCAGGCCTGGGGTTGATGTGACTCAAGCAGTACTTTTACCTCAAATGACCTGGAGGCGGCAGGAGAAAACAGAAATGGTTGGCCCATGGAAGGCTAAGGTATATGATATGCATAATGTGGTTGTGAGTATGAAATCTAGAAGGGTCCCCGGGGCTATGACAGATGACGAGCTCTTCTCAACCTGCAATGAAAATGAAACAGAAAGTGAGGAGTTTAATGATATTCTGACAGAGGATGAGAGGAAGCAACTTGAAAATGCACTTAAATTGGATTCGTCAGACTTGTCAAACGAAAATGGTGATGGGATTATTGAGCATCGTCGTAGTTGTTATGAGCACAGGGAGGTTCCCATTGAAAATGTTAGTAGTGATAGAAATGGAGAGAATAAGCAGGAAAAGAAAGGATGGTTTGGTGGATGGAGGAAACGGGATACTAAAAGTGAAGGGCAGAAAAAGATTGTGCCGCCTAGAAGTTCTCTCTGTGTAGATGAGAAGGTGAGTGATCTGCTAGGGGATTCTCCTTCAAGAAATCAAAGCAGGCCTGGAAGAAATAGTGTGGACATTGTTGTGAAGGGGGATGATCATCGGAGAGGAAGGGATATGAAGGCGTCTTCTTCCGCAAGTTCTGATAACAGGAATCGTCACAAGGATGCTAGCAAGGAGAATGAGTATAAGAAAGGATTAAGGCCAATCCTCTGGCTTTCCCCAAGCTTTCCATTACAAACAGAGGAACTGTTGCCATTACTTGATATTTTAGCAAACAAGGTTAAGGCAATTCGTCGTTTGAGGGAGCTGCTTACAACTAAGCTTCCAATGGGTACATTTCCAGTCAAGGTTGCTATCCCAGTGGTTCCTACTATCAGAGTAATTGTCACCTTCACAAAGCTTGAAGAATTACCACCAATGGATGAGTTTGCAACACCGCCATCAAGCCCCCCTGGCAGGGAGAGCCCAGGTTCGATGCAATCGGCAAGTTCATCTTGGTTTCAGTGGATAAGAGCTCCTTACCAGCGCCCCAGCGCGTCCCCTACTGGTTCTTTCAGTAAGATAGAAAGTATTCAAGACCCGTTTGCAATTCCGTCAGAATATACATGGGTTTCTGTGGAAGCAAAGAAAAAGAAAATGCAGGAGAAGAACAAGTCAAAGAAAGGGAAAAGTCAGAGTCACCAAAAA
>Maldo_GDDH_04G1230800
ATGAAGAGTGAAAGCAGCAATAGCTTAGGAACTGAGAGAACAGTTAAATCCGTAGATTCAGTGGAAGATTTTTCCAAATATTCCCACAGTCCAGCTCATTTGGCAGTTGCACGCCGTGACTATGCCACTCTCAAGCGCATTATCTCTACCCTCCCTCGACTTGCCAAGGCCAGTGAAGTAAGCACCGAAGATGAATCTCTTGAGGCTGAGCTCCGAGCTGATGCGGTATCTGCTGTCATTGATCGCCGAGACGTTCCTGGTCGTGAGACTCCTCTTCATCTAGCTGTGCGTCTCCGGGACCCAAGCTCAGCGGAGATTTTGATGGCAGCTGGTGCTGATTGGAGTCTTCAAAATGAGAATGGTTGGAGTGCTCTCCAAGAAGCTGTCTGCACTAGAGAGGAAGCAATTGCTATGATCATTGCACGGCACTACCAGCCCCTTGCTTGGGCTAAATGGTGTCGTAGACTTCCCCGTATTGTTGCCTCTACGGCCCGGATTCGTGATTTTTATATGGAGATAAGTTTTCATTTTGAGAGCTCAGTCATCCCGTTTATTGGTCGAATTGCTCCATCAGATACTTACCGAATTTGGAAGCGTGGTTCTAATCTTCGAGCTGACATGACTCTTGCTGGTTTTGATGGGTTTCGCATTCAAAGGTCTGATCAAACATTTCTGTTTCTTGGAGAGGGCTACTCTTCAGAGGATGGTAATGTGAATTTGGCACCTGGTTCTTTGATTGTTCTTGCACATAAGGAGAAAGAAATCACAAATGCTTTGGAAGGAGCTGGTGCCCAACCAACCGAAGCTGAAGTTGCCCATGAAGTGGCCTTGATGTCCCAGACGAATATGTTTAGGCCGGGCATTGATGTTACTCAGGCCGAGCTTATCCCCCATTTAAATTGGAGGCGACAGGAGAGGACTGAGATGGTTGGAAATTGGAAGGCCAAAGTTTATGATATGCTTCATGTGATGGTGAGTGTGAAG
>Maldo_GDDH_04G1230900
AGGCGGGTTCCAGGTGCTATGACTGATGAGGAACTCTTTGCAGTGGATGATGAAGAAAAGGTGGCAAATGGTGGTGATAATGATGAATATGATGATGTATTGACCGCTGAAGAAAAAAAGCAGTTGGATTCTGCACTTCGTGTGGGGAACTCAGATGGTGCTTGTGAGGATGAGGACAATGGGGTCTCTGACTGCCATGAAAAAGGTTCAGGAGGCTCGTATGAGAACTGTGAATCGAACGGTGTTGTTAAGGAGAAGAAGGGTTGGTTTGGTTGGAACAAGAAAAATTCAAAGGGAAACGATGATTCCGAAGATCCAAAGCCTTTGAAGAAGTTCTCAAAGTTGGCCCAAGAAGGTGGCAACCAGAAATCACTTGATCATCAAAAACCATCATCTGAATTCCCTAAAGACGACATTGCAGATGGGAAAAAGGGAAAAGATAAAAGCAGTAAGAAGAAAAAGAAGAAAGGGTCGACTGATTCTAAGCATGAGAGTGAGTATAAAAAGGGTTTGAGGCCTGTCTTGTGGTTGACGCCAGATTTCCCGTTGAAAGCAGATGAGCTTCTTCCTTTACTAGACATCTTAGCAAACAAGGTCAAGGCTATAAGGCGACTCCGGGAGCTTTTGACCACTAAATTACCCCCTGGCACCTTTCCTGTTAAGGTTGCTATTCCTATTGTCCCAACAATACGAGTTCTTGTAACATTTACCAAATTTGAGGAGCTTCAGCCGGTGGAGGAGTTTTCAACCCCTCTCTCCAGTCCTGCACATTTTCAGGATGCAAAGTCAAAGGACTCAGAAGGATCCTCGTCATGGATGTCATGGGTGAGAGGAAGTCGTGGTGGGCAATCAAGTGACAGCGAAAGCCACCGGTATAAGGATGAAGTTGACCCTTTCCTCATCCCGTCAGACTATACCTGGGTTGATGCCAATGAGAAAAAACGCCGCATGAAGGCCAAGAAAGCCAAGAGCAAGAAACACAGGAGACATGCAACAGCCAAGCCTGCCGAAGCAGGACATCAGGCAAGCGAGGATGTCGAAGAA
>Maldo_GDDH_05G1347900
ATGGCCAAATCGTCGGCGAGCTCGACGACATCGTTCCCGCCGCTCAAGCCCGACGACTACTCCCACAGCCCCGTGCACTACGCCGTCGTTTTGTCAGATCACACCACACTCTCCCGAATCGTCGCCACACTCCCCCGACTTGCCGATCCGACTCAGATCCACACGGAGTCCGACTCCCTCTCCCAGGAACGAACCGCGGACCGGATCTCGTCCGTGCTCGACCGCCGCGACGTTCCCTACAGAGAAACCCCTCTCCACCTCGCCGTCCGACTAAACAACGCTGTCTCCGCCAAAATTTTAGCCTCCGCCGGCGCCGACGTGTCACTCCAGAACTCCGCAGGCTGGAATCCCTTACAGGAAGCATTGTGTCGCCGGAGCTCCGACGTCGCTTTAATCCTTCTCCGGCTCCACCACCGTTCCGCTTGGGCTAAGTGGCGCCGCCGCCTGCCACGTGCAATCGCCGTGCTCCGGAGAATGCGGGATTTTTACATGGAGATCTCGTTCCACTTCGAGAGCTCCGTCATTCCCTTCGTCGGAAAGATCGCTCCCTCCGACACGTACAAGATCTGGAAGCGCGACGGCAATTTGCGCGCAGACACGTCGCTGGCCGGATTCGACGGATTGAAGATCCAGCGCGCCGATCAGAGCTTCCTATTCCTCGGGGACGGCGATCAGAGCCACGACGTTCCCCCGGGATCGCTGCTCGTCTTGAACCGCGACGAACGGAAAATCTTCGACGCGTTCGAGAACGCCGGGTCGCCGATGAGCGAGTCGGACATCGCCGGGTTCTGCGCCCAGACGAGCGTGTACCGCCCGGGCATGGACGTCACCAGGGCGGAGCTGGTCGGGAGGACCAATTGGAGGAGGCAGGAGAAGACGGAGAGCGTCGGAGAGTGGAAAGCTCGAGTGTACGAAATTCACAACGTTGTGTTCAGCTTCCGCTCGAGAAAAGTCACCAATGGCGATGCTGACGTGGCGGGGAGCGAGCAGGTGCTTCCTCTTGAGCTCGACGAGGACGACGACGGGTTTTTGGTGGCGGAGAATCCGAGTTTCGGAATTCCCGACGGCCGGAGGCACAGTAGCTTCGTGAGGGAGGAGAGGGAGTTCGTGTCATTGGGGAGAAAAAGCGTCGACGTTTCGTCAATTTCCGGGCCGCCGTCGAGGAGGTGTAAAACGGCCACTATTGTGGCGGCACCAGTGCAGACGAAAGAGAAAGAGTTCGTGAGGAGCTTGAGGCCGTGCGTTTGGCTGACGGAGCAGTTTCCGTTGAAGACGGAGGAGCTGCTGCCGTTACTGGACATCCTGGCGAACAAGGTGAAGGCCGTTAGGAGGATGAGGGAGTTGCTCACCACCAAGTTCCCGCCAGGGACTTTTCCGGTTAAGGTGGCAATACCGGTGGTCCCCACGGTGAGAGTGGTGATAACATTCACAAAGTTCGTTGAGCTTCCGCCAACTGAGCAATTCTTCACTCCAATGTCAAGCCCCAGACAGTTTCTTCATGAAGGGCGAGGCCAACAAGAGGAGGAACACAAATCCAAGCCACAAAAACCATCCTCCTTTTCGTCGTCGTCGTCGTGGCTGAGGCGGAGCAGCAGCCAGTCGGGGTCTTCCGTGAGCAAGCAGAACCAACACCAACACTGTGCTCCCCCGGCAGTGTCTGCAGCGCAAGACTCTTCTGACCCTTTCGCCATTCCTAGCGGTTATACGTGGACGAGCATCGATGACAAGTCTCGCAAAATGAAGAAATCCAAGTCCAGCAGGAGATCAATATCCAAC
>Maldo_GDDH_10G1322300
CTCCACCTACGCAGTAAAACCATGGCCAAATCGTCGGCGACATCGACGCCGTCATTTCCGCCGCTCAAGCCCGACGACTACTCCCACAGCCCGGTTCACTACGCCGTCGTTCTGGCTGACCACACCACGCTCTCCCGAATCGTCGCCACCCTTCCGCGACTCGCCGATCCTACTCAGATCCACACCGAGTCCGACTCCCTCTCTCAGGAACGGACCGCGGACCGGATCTCATCCGTACTCGACCGCCGCGACGTTCCCTTCCGAGAAACCCCTCTCCACCTCGCCGTCCGGCTAAACGACGCAGCGTCCGCCAAAATTCTAGCCTCCGCAGGCGCTGACGTGTCCCTCCAGAACTCCGCCGGCTGGAATCCCCTGCAGGAAGCCTTATGTCGCCGGAGCTCCGACGTTGCTTTAATCCTTCTCCGGCACCACCACCGCTCCGCTTGGGCGAAGTGGCGGCGCCGTCTTCCACGTGTCATCGCCGTGCTCCGAAGAATGCGAGATTTTTACATGGAGATCTCTTTCCACTTCGAAAGCTCCGTCATTCCCTTCGTCGGGAAGATCGCTCCCTCCGACACGTACAAGATCTGGAAGCGCGACGGCAACTTGCGCGCTGACACGTCGCTGGCCGGATTTGACGGATTGAAGATCCAGCGCGCCGATCAGAGCTTCCTCTTCCTCGGCGACGGCGATCAAAGCCACGACGTTCCCCCGGGATCGCTGCTCGTTTTGAACCGCGACGATCGGAAAATCTTCGACGCGTTCGAGAACGCCGGGTCGCCGATGAGTGAGTCGGACATCGCCGGATTCTGCTCCCAGACGAGTGTGTACCGCCCCGGCATGGACGTCACCAAGGCGGAGCTCGTCGGGCGGACCAATTGGAGGAGGCAGGATAAGACGGAGAGCGTCGGAGAGTGGAAAGCTCGAGTGTACGAAATTCACAATGTCGTGTTCATCTTCCGCTCGAGAAAAGTCGCCAATGGCGACGCTGATGTGGCGGGGAGCGAGCAGGTGCTTCCCCTCGAGCTCGACGAGGACGACGACGGTTTTTTGGTGGCGGAGAATCCGAGCTTCGGAATTCCCGACGGCAGGAGGCACAGTAGCTTCGTGAGGGAGGATAGGGAGTTCGTGGCATTGGGGAGAAAAAGTGTCGACGTTTCGTCAATTTCCGGACCACCGTCAAGGGTGGCATTGGGGAGAAAAAGCGTGGACGTTTCGTCAATTTCCGGGCCACCATCAAGGGTGGCATTGGGGAGAAAAAGCGTCGACGTTTCGTCAATTTCCGGGCCTCCGTCGAGGAGGTCTAAAACAGCTGCGATTGCTGCGGCGCCGGTGCAGACGAAAGAGAAAGAGTTCGTGAGGAGCTTGAGGCCGTGCGTTTGGCTGACGGAGCAGTTCCCGTTAAAGACGGAGGAGCTGCTGCCGTTACTGGACATCTTGGCGAACAAGGTGAAGGCCGTTAGGAGGATGAGGGAGTTGCTCACCACCAAGTTCCCGCCAGGGACTTTTCCGGTTAAGGTGGCAATACCGGTGGTCCCCACAGTGAGAGTGGTGATAACATTCACGAAGTTCGTTGAGCTCCCGCCAACTGAGCAATTCTTCACTCCAATGTCAAGCCCCAGACAGTTTATTCATGAAGGACGAGGCCAGCAAGAGGAGGAACACAAATACAAGGCGCAAAATCCACCATCCTTTTCGTCATCGTCGTGGCTGAGGCGGAACAGCAGCCAGTCGGGGTCTTCCGCGAGCAAGCAAAACCACCACCAACACCAACACTGTGCTCCTCCGGCAGTGGCGGCGGCTCAAGACTCTTCTGACCCTTTCGCCATTCCTAGTGGTTATACGTGGACGAGCATCGAGGACAAGTCTAGCAAAATGAAGAAATCCAAGTCCACGAGGAGATCGTCCAAG
>Maldo_GDDH_12G1249100
ATGAAGAGTGAAAGCAGCAATAGCTTAGGAAATGAGAGAACAGTTAAATCTGTAGAATCAGTGGAAGATATTTCCAAATATTCCCACAGTCCAGCTCATTTGGCGGTTGCATGCCGTGACTATGCCACTCTCAAGCGTATTATTTCTACCCTCCCTCGGCTTGCCAAGGCCAGTGAAGTAAGCACCGAAGATGAATCTCTTGAGGCTGAGCTCCGAGCTGATGCTGTATCTGCTGTCATTGATCGCCGAGATGTTCCTGGTCGTGAGACTCCTCTTCATCTAGCTGTGCGTCTCCGG
>Maldo_GDDH_12G1249200
AGCTCCGCAGAGATTTTGATGGCGGCTGGTGCTGATTGGAGTCTTCAAAATGAGAATGGTTGGAGTGCTCTCCAAGAAGCTGTCTGCACTAGAGAGGAAGCAATTGCTATGATTATTGCACGGCACTACCAGCCCCTTGCTTGGGCCAAATGGTGTCGTAGACTTCCCCGTATTGTTGCCTCTACGTCCCGGATTCGTGATTTTTATATGGAGATAACTTTTCATTTTGAGAGCTCAGTCATCCCGTTTATTGGTCGAATTGCTCCATCAGATACTTACCGAATTTGGAAGTCTGATCAAACATTTCTGTTTCTTGGAGAGGGGTACTCTTCAGAGGATGGTAATGTGAATTTGGCACCCGGTTCTTTGATTGTTCTTGCACATAAGGAGAAAGAAATCACAAATGCTTTGGAAGGAGCTGGTGCCCAACCAACTGAAGCTGAAGTTGCCCATGAAGTGGCCTTAATGTCACAGACGAATATGTTTAGGCCCGGCATTGATGTTACTCAGGCTGAGCTTATCCCCCATTTGAATTGGAGGCGACAGGAGAGGACTGAGATGGTTGGAAATTGGAAAGCCAAAGTTTATGATATGCTTCACGTGATGGTGAGTGTGAAGTCAAGGAGGGTTCCAGGTGCTATGACTGACGAGGAACTCTTTGCAGTGGGCGACGAAGAAAAGGTGGCAAATGGTGGTGATAATGATGAATATGACGATGTATTGACTGCTGAAGAAAAAAGGCAGTTGGATTCTGCATTTCTTGTGGGGAACTCAGATGGCGCTTGTGAGGACGAGGACAATGGAGACTCTGACTGTCATGAAAAGGGTTCAGTAGGCTTGTATGAGAACTTTGAATCCAACGGTGTTGTTAAGGACAAGAAGGGTTGGTTTGGTTGGAACAAGAAAAATTCAAAGGGAAACGATGATTCCGAAGATCCAAAGCTTTTGAAGAAGTTCTCGAAGTTGGCCCCAGAAGGTGGGAACCAGAAGTCACTTGATCATCAAAAACCGTCATCTGAATTTCCTAAAGACGATATTGCAGATGCGAAAAAGGGAAAAGATAAAAGCAGTAAGAAGAAAAAGAAGAAAGGGTCGACTGATTCTAAGCATGAGAGTGAGTACAAAAAGGGTTTGAGACCTGTCTTGTGGTTGACGCCAGATTTCCCGTTAAAAACAGATGAGCTTCTTCCTTTACTAGACATCTTAGCAAACAAGGTCAAGGCTATAAGGAGACTCAGGGAGCTTTTGACTACTAAATTGCCCCCTGGCACTTTTCCTGTCAAGGTTGCTATTCCGATTGTCCCAACAATACGAGTTCTTGTAACATTTACCAAATTTGAGGAGCTTCAGCCAGCGGAGGAGTTCTCAACCCCTCTCTCCAGTCCTGCACATTTTCAGGATTCAAAGTCAAAGGACTCAGAAGGATCCTCGTCATGGATGTCGTGGGTGAGAGGAAGTCGTGGTGGGCAATCAAGTGACAGTGATAGCCACCGGTATAAGGATGAGATTGACCCTTTCCTCATACCATCGGACTATACCTGGGTTGATGCCAATGAGAAAAAACGCCGCATGAAAGCCAAGAAAGCCAAGAGCAAGAAACACAGGAGACATGCAACAGCCAAGCCCGGTGATGCAGGACATCAGGCAAGCGAGAATGTCGAAGAA
>Maldo_GDDH_13G1285000
CTCCAGGAAGCAATTTGCAATATAGAAGAAGCAATTTCCATGATCATAGTTAGGCACTACCTGCCACTGGCTTGGGCAAAATGGTGCAGAAGGTTACCTCGTTTAATTGGAACAATGCGAAGGATGAGGGATTTCTACATGGAAATTACATTCCACTTTGAGAGTTCTGTTATACCTTTCATTTCTAGGATTGCCCCATCAGATACTTGCAAGATCTGGAAATGGGGTGCAAATTTGAGAGCAGATATGACATTGGCTGGTTTTGATGGTTTGCGAATTCAGCGTTCTGATCAGAGTGTTCTTTTCCTCGGTGATGGGTCTGAGGATGGTATGGTGCCTCCCGGGTCACTTTGCATGATCTCGCACAAGGATAAGGAGGTGATGAATGCTTTGGATGGTGCTGGTTCTCAAGCAACTGAAGAAGAGGTTCGGCAAGAGGTGGTTGCAATGTCTCAGACTAACATATTCAGGCCTGGGATTGATGTGACTCAGACAGTACTTTTACCTCAAATGACCTGGAGGCGGCAGGAGAAAATAGAAATGGTTGGCCCGTGGAAGGCCAGGGTATATGATATGCATAATGTGGTTCTCTTCTCATCCTGTAATGAAAATGAAACAGAAAGTGAGCAGTTTAATGATATTCTGATAGAGGATGAGAGGAGGGAACCTGAAAATGCACTTAAATTGGATTCGTCAGAATTGTCAAACGAAAATGGTGATGGGATTATTGAGCATCGTCATAGTTGTTATGATCACAGGGAGATTCCTATTGAAGATGTTAGCAGTGGTAGAAATGGAGAGAATAAGCAGGAAAAGAAAGGATGGTTTGGTGGATGGAGGAAACGGGGTACTGAAAATGAAGGGCAGAAAAAGATTGTGCCGCCTAGAAGTTCTCTCTGTGTAGATGAGAAGGTGAGTGATCTGCTAGGGGATTCTCTTTCAAGAAATCAAAGCAGACCCGGAAGAAGTAATGTGGACATTATTGTGAAGGGTGATGATCACCGGAGAGGAAGGGATATAAATGCATCTTCTTCCACAAGTTCTGATAACAGGAATCGTCACAAGGGTGCTAGCAAGGAGAATGAGTATAAGAAAGGATTAAGGCCAATACTCTGCCTTTCCCCAAACTTTCCATTACAAACAGAGGAACTGTTGCTGTTACTTGACATTTTAGCAAACAAGGTTAAGGCAATTCGTCGTTTGAGGGAGCTGCTTACAACCAAACTTCCAATGGGTACATTTCCAGTCAAGGTATGCCACCTTCCCATTATCATTTTGTTACCCTATCTGGTTTATGGTTTCCTAGATGCACCTTTATTATCTTTTCCTTTTTATCAAACTTGTTCAAAGAACATTTTGTTATTTTCTTTTTTTACCATGCCTGGTTCTGTTGTAACTGTAAGAGTAGGATGTGCTCTCATC
>Maldo_Gala_04g000240
ATGGCTGGAATCGATGTGTCCAAGTATGATCATAGCCCTGTGCACAAGGCCATAGTCACGAGGGATTATGCCGGTCTCAAGAGGATTCTATCTGGTCTCCCGCGGCTTTGTAACCCTGCTGAGATTCGAACTGAATCAGCTTCATTAGCTGAGGAAGAGAAGGCTGATGCCATTGCTGCTGTCATTGATCGGCGAGATGTCCCAAACCGTGAGACCCCTCTTCACTTGGCTGTAAAACTTGGTGACCAGACAGCAACCGAAATGCTTATGGTTGCTGGCGCGGATTGGAGCTTGCAGAATGAACATGGATGGAGTGCACTCCAGGAAGCAATTTGCAATAGAGAAGAAGCAATTTCCATGATCATAGTTAGGCACTACCAGCCACTGGCTTGGGCAAAATGGTGCAGAAGGTTACCTCGTTTAATTGGAACAATGCGGAGGATGAGGGATTTCTACATGGAAATTACATTCCGCTTTGAGAGTTCTGTTATACCTTTCATTTCGAGGATTGCCCCATCAGATACTTACAAGATCTGGAAAAAGGGTGCAAATTTGAGAGCAGATATGACATTGGCAGGTTTTGATGGTTTGCGAATTCAGCGTTCTGATCAGAGTGTTCTTTTCCTTGGTGATGGGTCTGAGGATGGTAAGGTGCCTCCCGGGTCACTTTGCATGATCTCACACAAGGATAAGGAGGTGATGAATGCTTTGGATGGTGCTGGATCTCAAGCAACTGAAGAGGAGGTTCGGCAAGAGGTGGTTGCAATGTCTCAGACTAATATATTCAGGCCTGGGGTTGATGTGACTCAAGCAGTACTTTTACCTCAAATGACCTGGAGGCGGCAGGAGAAAACAGAAATGGTTGGCCCATGGAAGGCTAAGGTATATGATATGCATAATGTGGTTGTGAGTATGAAATCTAGAAGGGTCCCCGGGGCTATGACAGATGACGAGCTCTTCTCAACCTGCAATGAAAATGAAACAGAAAGTGAGGAGTTTAATGATATTCTGACAGAGGATGAGAGGAAGCAACTTGAAAATGCACTTAAATTGGATTCGTCAGACTTGTCAAACGAAAATGGTGATGGGATTATTGAGCATCGTCGTAGTTGTTATGAGCACAGGGAGGTTCCCATTGAAAATGTTAGTAGTGATAGAAATGGAGAGAATAAGCAGGAAAAGAAAGGATGGTTTGGTGGATGGAGGAAACGGGATACTAAAAGTGAAGGGCAGAAAAAGATTGTGCCGCCTAGAAGTTCTCTCTGTGTAGATGAGAAGGTGAGTGATCTGCTAGGGGATTCTCCTTCAAGAAATCAAAGCAGGCCTGGAAGAAATAGTGTGGACATTGTTGTGAAGGGGGATGATCATCGGAGAGGAAGGGATATGAAGGCGTCTTCTTCCGCAAGTTCTGATAACAGGAATCGTCACAAGGATGCTAGCAAGGAGAATGAGTATAAGAAAGGATTAAGGCCAATCCTCTGGCTTTCCCCAAGCTTTCCATTACAAACAGAGGAACTGTTGCCATTACTTGATATTTTAGCAAACAAGGTTAAGGCAATTCGTCGTTTGAGGGAGCTGCTTACAACTAAGCTTCCAATGGGTACATTTCCAGTCAAGGTTGCTATCCCAGTGGTTCCTACTATCAGAGTAATTGTCACCTTCACAAAGCTTGAAGAATTACCACCAATGGATGAGTTTGCAACACCGCCATCAAGCCCCCCTGGCAGGGAGAGCCCAGGTTCGATGCAATCGGCAAGTTCATCTTGGTTTCAGTGGATAAGAGCTCCTTACCAGCGCCCCAGCGCGTCCCCTACTGGTTCTTTCAGTAAGATAGAAAGTATTCAAGACCCGTTTGCAATTCCGTCAGAATATACATGGGTTTCTGTGGAAGCAAAGAAAAAGAAAATGCAGGAGAAGAACAAGTCAAAGAAAGGGAAAAGCATGGCTGGAATCCATGTGTCCAGGTATGATCATAGCCCTGTGCACAAGGCCATAGTCACGAGGGATTATGCCGGTCTCAGGAGGATTCTATCTGATCTCCCGCGGCTTTGTAAGCCTGCAGAGATTCGATCTGAATTAGTTTCATTAGCTGAGGAAGAGAAGGCCGATGCCATTGCTGCCGTCATTGATCGGCGAGATGTCCCAAACCGTGAGACCCCTCTTCACTTAGCTGTAAAACTTGGTGACCAGACAGCGGCTGAAATGCTTATGGTTGCCGGGGCAGATGTGAACTTGGTAAATAAAGATGGATGGAGTGCACTCCAGGAAGCAATTTGCAATAGAGAAGAAGCAATTGCCATGATCATAGTTAGGCACTCCCGGGCACTGTCTTGGGCAAAATGGTGCAGAAGGTTACCTCGTTTAGTTGGAACAATGCGGAGGATGAGGGATTTCTACATGGAAATTACTTTCCACTTTGAGAGTTCTGTTATACCTTTTATTTCGAGGATTGCCCCATCAGATACTTACAAGATCTGGAAAAGGGGTGCAAATTTGAGAGCAGATATGTCGTTGGCTGGTTATGATGGTTTGCAAATAAAGCGTCATGATAAGAGTGTTCTTTTCCTGGGTGAGGGGTCTGAGGATGGTAAGGTGCCTCCCGGGTCACTTTGCATGGCCTCACACAAGGATAAGGAGGTGGTGAATGCTTTGGCCGGTTTTAGTTCTCAACCAACTGAAGAAAAGGTTCGGCAAAAGGTGGTTGCAATGTCTCGGACTGTGATGTCCAGGGGTAGGATTGATGTGACTCAGGCAGTACTTTTTCCTCAAATGACCTGGAAGCGGCAGAAGAAAACAGAAATGGTTGGCCCGTGGAAGGCTGTGGCATACGACATGCGTAATGTGGTTGTGAGTATGAAATCTAGAAGGGTTCCCGGGGCTAAGACAGCTGGCACGCTCGTCTCATCCTGCAATGAAAATGAAACAGAAAGCGAGGAGTTTAAGGATATTCTGACAGAGGATGAGATGAGGCAACTTGAAAATGCACTTTCGTCAGAATTATCAAGCGAAAATGGTGATGGGAGTATTGAAGGTGGTTGTGATGAGCACGGGGAGATTCCTATTGAAGATGTTAGTAGTGATAGAGATGGAGAGAATAAGCAGGAAAAGAAAGGATGGTTTGGTGGACGGAGGAAGGGGGGTGATCACCGGAGAGGAAGGGATATGAAAGCATCTTCTTCCGCAAGTCCTGATAACGAGAATCGTCACAAGGATGCTAGCAAGGAGAACGAGTGTAAGAAAGGATTAAGGCCAGTACTGTGGCTTTCCCCAAGCTTTCCATTACAAACAGAGGAACTGTTGCCGTTACTTGATATTTTATCAAACAAGATAAAGGCAATTCGTCGTTTGAGGGAGCTGCTTACAACCAAACTTCCAAGGGGCACATTTCCAGTCAAGCTTGAAGAATTGCCGTCAACGGATGAGTTTGCAACACCGCCATCAAGCCCCACTGGCAGGGAGAGCCCAGGTTCGACAAGAGCTCCTTGCCAGCGCCCTATTCAAGACCCGTTTGCAATTCCGTCGGAATATAGATGGGTTACCAAATTAAAGAAAGGGAAGAGTCAGAGTCAGAGTCAGAGTCAGAGTCAGAGTCACCAAAAA
>Maldo_Gala_04g019900
ATGAAGAGTGAAAGCAGCAATAGCTTAGGAACTGAGAGAACAGTTAAATCCGTAGAATCAGTGGAAGATTTTTCCAAATATTCCCACAGTCCAGCTCATTTGGCAGTTGCACGCCGTGACTATGCCACTCTCAAGCGCATTATCTCTACCCTCCCTCGACTTGCCAAGGCCAGTGATGTAAGCACCGAAGATGAATCTCTTGAGGCTGAGCTCCGAGCTGATGCGGTATCTGCTGTCATTGATCGCCGAGACGTTCCTGGTCGTGAGACTCCTCTTCATCTAGCTGTGCGTCTCCGGGACCCAAGCTCAGCGGAGATTTTGATGGCAGCTGGTGCTGATTGGAGTCTTCAAAATGAGAATGGTTGGAGTGCTCTCCAAGAAGCTGTCTGCACTAGAGAGGAAGCAATTGCTATGATCATTGCACGGCACTACCAGCCCCTTGCTTGGGCTAAATGGTGTCGTAGACTTCCCCGTATTGTTGCCTCTACGGCCCGGATTCGTGATTTTTATATGGAGATAAGTTTTCATTTTGAGAGCTCAGTCATCCCGTTTATTGGTCGAATTGCTCCGTCAGATACTTACCGAATTTGGAAGCGTGGTTCTAATCTTCGAGCTGACATGACTCTTGCTGGTTTTGATGGGTTTCGCATTCAAAGGTCTGATCAAACATTTCTGTTTCTTGGAGAGGGCTACTCTTCAGAGGATGGTAATGTGAATTTGGCACCTGGTTCTTTGATTGTTCTTGCACATAAGGAGAAAGAAATCACAAATGCTTTGGAAGGAGCTGGTGCCCAACCAACCGAAGCTGAAGTTGCCCATGAAGTGGCCTTGATGTCCCAGACGAATATGTTTAGGCCGGGCATTGATGTTACTCAGGCCGAGCTTATCCCCCATTTAAATTGGAGGCGACAGGAGAGGACTGAGATGGTTGGAAATTGGAAGGCCAAAGTTTATGATATGCTTCATGTGATGGTGAGTGTGAAGTCAAGGCGGGTTCCAGGTGCTATGACTGATGAGGAACTCTTTGCAGTGGATGATGAAGAAAAGGTGGCAAATGGTGGTGATAATGATGAATATGATGATGTATTGACCGCTGAAGAAAAAAAGCAGTTGGATTCTGCACTTCGTGTGGGGAACTCAGATGGTGCTTGTGAGGATGAGGACAATGGGGTCTCTGACTGCCATGAAAAAGGTTCAGGAGGCTCGTATGAGAACTGTGAATCGAACGGTGTTGTTAAGGAGAAGAAGGGTTGGTTTGGTTGGAACAAGAAAAATTCAAAGGGAAACGATGATTCCGAAGATCCAAAGCCTTTGAAGAAGTTCTCAAAGTTGGCCCCAGAAGGTGGCAACCAGAAATCACTTGATCATCAAAAACCATCATCTGAATTCCCTAAAGACGACATTGCAGATGGGAAAAAGGGAAAAGATAAAAGCAGTAAGAAGAAAAAGAAGAAAGGGTCGACTGATTCTAAGCATGAGAGTGAGTATAAAAAGGGTTTGAGGCCTGTCTTGTGGTTGACGCCAGATTTCCCGTTGAAAACAGATGAGCTTCTTCCTTTACTAGACATCTTAGCAAACAAGGTCAAGGCTATAAGGCGACTCCGGGAGCTTTTGACCACTAAATTACCCCCTGGCACCTTTCCTGTTAAGGTTGCTATTCCTATTGTCCCAACAATACGAGTTCTTGTAACATTTACCAAATTTGAGGAGCTTCAGCCGGTGGAGGAGTTTTCAACCCCTCTCTCCAGTCCTGCACATTTTCAGGATGCAAAGTCAAAGGACTCAGAAGGATCCTCGTCATGGATGTCATGGGTGAGAGGAAGTCGTGGTGGGCAATCAAGTGACAGTGAAAGCCACCGGTATAAGGATGAAGTTGACCCTTTCCTCGTACCGTCAGACTATACCTGGGTTGATGCCAATGAGAAAAAACGCCGCATGAAGGCCAAGAAAGCCAAGAGCAAGAAACACAGGAGACATGCAACAGCCAAGCCTGCCGAAGCAGGACATCAGGCAAGCGAGGATGTCGAAGAA
>Maldo_Gala_05g031430
ATGGCCAAATCGTCGGCGAGCTCGACGACATCTTTCCCGCCGCTCAAGCCCGACGACTACTCCCACAGCCCCGTGCACTACGCCGTCGTTTTGTCAGATCACACCACACTCTCCCGAATCGTCGCCACACTCCCCCGACTTGCCGATCCGACTCAGATCCACACGGAGTCCGACTCCCTCTCCCAGGAACGAACCGCGGACCGGATCTCGTCCGTGCTCGACCGCCGCGACGTTCCCTACAGAGAAACCCCTCTCCACCTCGCCGTCCGACTAAACAACGCTGTCTCCGCCAAAATTTTAGCCTCCGCCGGCGCCGACGTGTCACTCCAGAACACCGCAGGCTGGAATCCCTTACAGGAAGCATTGTGTCGCCGGAGCTCCGACGTCGCTTTAATCCTTCTCCGGCTCCACCACCGTTCCGCTTGGGCTAAGTGGCGCCGCCGCCTGCCACGTGCAATCGCCGTGCTCCGGAGAATGCGGGATTTTTACATGGAGATCTCGTTCCACTTCGAGAGCTCCGTCATTCCCTTCGTCGGAAAGATCGCTCCCTCCGACACGTACAAGATCTGGAAGCGCGACGGCAATTTGCGCGCAGACACGTCGCTGGCCGGATTCGACGGATTGAAGATCCAGCGCGCCGATCAGAGCTTCCTATTCCTCGGCGACGGCGATCAGAGCCACGACGTTCCCCCGGGATCGCTGCTCGTCTTGAACCGCGACGAACGGAAAATCTTCGACGCGTTCGAGAACGCCGGGTCGCCGATGAGCGAGTCGGACATCGCCGGGTTCTGCGCCCAGACGAGCGTGTACCGCCCGGGCATGGACGTCACCAGGGCGGAGCTGGTCGGGAGGACCAATTGGAGGAGGCAGGAGAAGACGGAGAGCGTCGGAGAGTGGAAAGCTCGAGTGTACGAAATTCACAACGTTGTGTTCAGCTTCCGCTCGAGAAAAGTCGCCAATGGCGATGCTGACGTGGCGGGGAGCGAGCAGGTGCTTCCTCTTGAGCTCGACGAGGACGACGACGGGTTTTTGGTGGCGGAGAATCCGAGTTTCGGAATTCCCGACGGCCGGAGGCACAGTAGCTTCGTGAGGGAGGAGAGGGAGTTCGTGTCATTGGGGAGAAAAAGCGTCGACGTTTCGTCAATTTCCGGGCCGCCGTCGAGGAGGTGTAAAACCGCCACTATTGTGGCGGCACCAGTGCAGACGAAAGAGAAAGAGTTCGTGAGGAGCTTGAGGCCGTGCGTTTGGCTGACGGAGCAGTTTCCGTTGAAGACGGAGGAGCTGCTGCCGTTACTGGACATCTTGGCGAACAAGGTGAAGGCCGTTAGGAGGATGAGGGAGTTGCTCACCACCAAGTTCCCGCCAGGGACTTTTCCGGTTAAGGTGGCAATACCAGTGGTCCCCACGGTGAGAGTGGTGATAACATTCACCAAGTTCGTTGAGCTTCCGCCAACTGAGCAATTCTTCACTCCAATGTCAAGCCCCAGACAGTTTCTTCATGAAGGGCGAGGCCAACAAGAGGAGGAACACAAATCCAAGCCACAAAAACCATCCTCCTTTTCGTCGTCGTCGTCTTGGCTGAGGCGGAGCAGCAGCCAGTCGGGGTCTTCCGTGAGCAAGCAGAACCACCACCAACATCAACACCAACACCAACACTGTGCTCCCCCGGCAGTGTCTGCAGCGCAAGACTCTTCTGACCCTTTCGCCATTCCTAGCGGTTATACGTGGACGAGCATCGATGACAAGTCTCGCAAAATGAAGAAATCCAAGTCCAGCAGGAGATCAATATCCAAG
>Maldo_Gala_10g028570
ATGGCCAAATCGTCGGCGACATCGACGCCGTCATTTCCGCCGCTCAAGCCCGACGACTACTCCCACAGCCCGGTTCACTACGCCGTCGTTCTGGCTGACCACACCACGCTCTCCCGAATCGTCGCCACCCTTCCGCGACTCGCCGATCCTACTCAGATCCACACCGAGTCCGACTCCCTCTCTCAGGAACGGACCGCGGACCGGATCTCATCCGTACTCGACCGCCGCGACGTTCCCTTCCGAGAAACCCCTCTCCACCTCGCCGTCCGGCTAAACGACGCAGCGTCCGCCAAAATTCTAGCCTCCGCAGGCGCTGACGTGTCCCTCCAGAACTCCGCCGGCTGGAATCCCCTGCAGGAAGCCTTATGTCGCCGGAGCTCCGACGTTGCTTTAATCCTTCTCCGGCACCACCACCGCTCCGCTTGGGCGAAGTGGCGGCGCCGTCTTCCACGTGTCATCGCCGTGCTCCGAAGAATGCGAGATTTTTACATGGAGATCTCTTTCCACTTCGAAAGCTCCGTCATTCCCTTCGTCGGGAAGATCGCTCCCTCCGACACGTACAAGATCTGGAAGCGCGACGGCAACTTGCGCGCTGACACGTCGCTGGCCGGATTTGACGGATTGAAGATCCAGCGCGCCGATCAGAGCTTCCTCTTCCTCGGCGACGGCGATCAAAGCCACGACGTTCCCCCGGGATCGCTGCTCGTTTTGAACCGCGACGATCGGAAAATCTTCGACGCGTTCGAGAACGCCGGGTCGCCGATGAGTGAGTCGGACATCGCCGGATTCTGCTCCCAGACGAGTGTGTACCGCCCCGGCATGGACGTCACCAAGGCGGAGCTCGTCGGGCGGACCAATTGGAGGAGGCAGGATAAGACGGAGAGCGTCGGAGAGTGGAAAGCTCGAGTGTACGAAATTCACAATGTCGTGTTCATCTTCCGCTCGAGAAAAGTCGCCAATGGCGACGCTGATGTGGCGGGGAGCGAGCAGGTGCTTCCCCTCGAGCTCGACGAGGACGACGACGGTTTTTTGGTGGCGGAGAATCCGAGCTTCGGAATTCCCGACGGCAGGAGGCACAGTAGCTTCGTGAGGGAGGATAGGGAGTTCGTGGCATTGGGGAGAAAAAGTGTCGACGTTTCGTCAATTTCCGGACCACCGTCAAGGGTGGCATTGGGGAGAAAAAGCGTGGACGTTTCGTCAATTTCCGGGCCACCATCAAGGGTGGCATTGGGGAGAAAAAGCGTCGACGTTTCGTCAATTTCCGGGCCTCCGTCGAGGAGGTCTAAAACAGCTGCGATTGCTGCGGCGCCGGTGCAGACGAAAGAGAAAGAGTTCGTGAGGAGCTTGAGGCCGTGCGTTTGGCTGACGGAGCAGTTCCCGTTAAAGACGGAGGAGCTGCTGCCGTTACTGGACATCTTGGCGAACAAGGTGAAGGCCGTTAGGAGGATGAGGGAGTTGCTCACCACCAAGTTCCCGCCAGGGACTTTTCCGGTTAAGGTGGCAATACCGGTGGTCCCCACAGTGAGAGTGGTGATAACATTCACGAAGTTCGTTGAGCTCCCGCCAACTGAGCAATTCTTCACTCCAATGTCAAGCCCCAGACAGTTTATTCATGAAGGACGAGGCCAGCAAGAGGAGGAACACAAATACAAGGCGCAAAATCCACCATCCTTTTCGTCATCGTCGTGGCTGAGGCGGAACAGCAGCCAGTCGGGGTCTTCCGCGAGCAAGCAAAACCACCACCAACACCAACACTGTGCTCCTCCGGCAGTGGCGGCGGCTCAAGACTCTTCTGACCCTTTCGCCATTCCTAGTGGTTATACGTGGACGAGCATCGAGGACAAGTCTAGCAAAATGAAGAAATCCAAGTCCACGAGGAGATCGTCCAAG
>Maldo_Gala_12g022260
ATGAAGAGTGAAAGCAGCAATAGCTTAGGAAATGAGAGAACAGTTAAATCTGTAGAATCAGTGGAAGATATTTCCAAATATTCCCACAGTCCAGCTCATTTGGCGGTTGCATGCCGTGACTATGCCACTCTCAAGCGTATTATTTCTACCCTCCCTCGGCTTGCCAAGGCCAGTGAAGTAAGCACCGAAGATGAATCTCTTGAGGCTGAGCTCCGAGCTGATGCTGTATCTGCTGTCATTGATCGCCGAGATGTTCCTGGTCGTGAGACTCCTCTTCATCTAGCTGTGCGTCTCCGGGACCCAAGCTCCGCAGAGATTTTGATGGCGGCTGGTGCTGATTGGAGTCTTCAAAATGAGAATGGTTGGAGTGCTCTCCAAGAAGCTGTCTGCACTAGAGAGGAAGCAATTGCTATGATTATTGCACGGCACTACCAGCCCCTTGCTTGGGCCAAATGGTGTCGTAGACTTCCCCGTATTGTTGCCTCTACGTCCCGGATTCGTGATTTTTATATGGAGATAACTTTTCATTTTGAGAGCTCAGTCATCCCGTTTATTGGTCGAATTGCTCCATCAGATACTTACCGAATTTGGAAGCGCGGTTCTAATCTCCGAGCTGACATGACCCTTGCTGGTTTTGATGGGTTTCGCATTCAAAGGTCTGATCAAACATTTCTGTTTCTTGGAGAGGGGTACTCTTCAGAGGATGGTAATGTGAATTTGGCACCCGGTTCTTTGATTGTTCTTGCACATAAGGAGAAAGAAATCACAAATGCTTTGGAAGGAGCTGGTGCCCAACCAACTGAAGCTGAAGTTGCCCATGAAGTGGCCTTAATGTCACAGACGAATATGTTTAGGCCCGGCATTGATGTTACTCAGGCTGAGCTTATCCCCCATTTGAATTGGAGGCGACAGGAGAGGACTGAGATGGTTGGAAATTGGAAAGCCAAAGTTTATGATATGCTTCACGTGATGGTGAGTGTGAAGTCAAGGAGGGTTCCAGGTGCTATGACTGACGAGGAACTCTTTGCAGTGGGCGACGAAGAAAAGGTGGCAAATGGTGGTGATAATGATGAATATGACGATGTATTGACTGCTGAAGAAAAAAGGCAGTTGGATTCTGCATTTCTTGTGGGGAACTCAGATGGCGCTTGTGAGGACGAGGACAATGGAGACTCTGACTGTCATGAAAAGGGTTCAGTAGGCTTGTATGAGAACTTTGAATCCAACGGTGTTGTTAAGGACAAGAAGGGTTGGTTTGGTTGGAACAAGAAAAATTCAAAGGGAAACGATGATTCCGAAGATCCAAAGCTTTTGAAGAAGTTCTCGAAGTTGGCCCCAGAAGGTGGGAACCAGAAGTCACTTGATCATCAAAAACCGTCATCTGAATTTCCTAAAGACGATATTGCAGATGCGAAAAAGGGAAAAGATAAAAGCAGTAAGAAGAAAAAGAAGAAAGGGTCGACTGATTCTAAGCATGAGAGTGAGTACAAAAAGGGTTTGAGACCTGTCTTGTGGTTGACGCCAGATTTCCCGTTAAAAACAGATGAGCTTCTTCCTTTACTAGACATCTTAGCAAACAAGGTCAAGGCTATAAGGAGACTCAGGGAGCTTTTGACTACTAAATTGCCCCCTGGCACTTTTCCTGTCAAGGTTGCTATTCCGATTGTCCCAACAATACGAGTTCTTGTAACATTTACCAAATTTGAGGAGCTTCAGCCAGCGGAGGAGTTCTCAACCCCTCTCTCCAGTCCTGCACATTTTCAGGATTCAAAGTCAAAGGACTCAGAAGGATCCTCGTCATGGATGTCGTGGGTGAGAGGAAGTCGTGGTGGGCAATCAAGTGACAGTGATAGCCACCGGTATAAGGATGAGATTGACCCTTTCCTCATACCATCGGACTATACCTGGGTTGATGCCAATGAGAAAAAACGCCGCATGAAAGCCAAGAAAGCCAAGAGCAAGAAACACAGGAGACATGCAACAGCCAAGCCCGGTGATGCAGGACATCAGGCAAGCGAGAATGTCGAAGAA
>Maldo_Gala_13g024310
ATGGCTGGAATCGTTGTGTCGAAGTATGATCATAGCCCTGTGCACAAGGCCATAGTCACGAGGGATTATGCCGGTCTCAGGAGGATTCTAGCTGGCCTCCCGCGGCTTTGTGACCCTGCTGAGATTCGAACTCAATCAGCTTCATTAGCTGAGGAAGAGAAGGCTGATGCCATTGCTGCCGTCATTGACCGGAGAGATGTCCGAAACCATGAAACCCCTCTTCACTTGGCTGTAAAACTTGGTGACCAGACAGCGACCGAAATGCTTATGGTTGCCGTTAGGCACTACCTGCCACTGGCTTGGGCAAAATGGTGCAGAAGGTTACCTCGTTTAATTGGAACAATGCGAAGGATGAGGGATTTCTACATGGAAATTACATTCCACTTTGAGAGTTCTGTTATACCTTTCATTTCTAGGATTGCCCCATCAGATACTTGCAAGATCTGGAAATGGGGTGCAAATTTGAGAGCAGATATGACATTGGCTGGTTTTGATGGTTTGCGAATTCAGCGTTCTGATCAGAGTGTTCTTTTCCTCGGTGATGGGTCTGAGGATGGTATGGTGCCTCCCGGGTCACTTTGCATGATCTCGCACAAGGATAAGGAGGTGATGAATGCTTTGGATGGTGCTGGTTCTCAAGCAACTGAAGAAGAGGTTCGGCAAGAGGTGGTTGCAATGTCTCAGACTAACATATTCAGGCCTGGGATTGATGTGACTCAGACAGTACTTTTACCTCAAATGACCTGGAGGCGGCAGGAGAAAATAGAAATGGTTGGCCCGTGGAAGGCCAGGGTATATGATATGCATAATGTGGTTTTTAATGATATTCTGATAGAGGATGAGAGGAGGGAACCTGAAAATGCACTTAAATTGGATTCGTCAGAATTGTCAAACGAAAATGGTGATGGGATTATTGAGCATCGTCATAGTTGTTATGATCACAGGGAGATTCCTATTGAAGATGTTAGCAGTGGTAGAAATGGAGAGAATAAGCAGGAAAAGAAAGGATGGTTTGGTGGATGGAGGAAACGGGGTACTGAAAATGAAGGGCAGAAAAAGATTGTGCCGCCTAGAAGTTCTCTCTGTGTAGATGAGAAGGTGAGTGATCTGCTAGGGGATTCTCTTTCAAGAAATCAAAGCAGACCCGGAAGAAGTAATGTGGACATTATTGTGAAGGGTGATGATCACCGGAGAGGAAGGGATATAAATGCATCTTCTTCCACAAGTTCTGATAACAGGAATCGTCACAAGGGTGCTAGCAAGGAGAATGAGTATAAGAAAGGATTAAGGCCAATACTCTGCCTTTCCCCAAACTTTCCATTACAAACAGAGGAACTGTTGCTGTTACTTGACATTTTAGCAAACAAGGTTAAGGCAATTCGTCGTTTGAGGGAGCTGCTTACAACCAAACTTCCAATGGGTACATTTCCAGTCAAGGATGTTAAGGCAGAGCAGCTTCGTGCTGACGTGGTGGTCGTGGGGAGCCAACGGTTACGGCGGATTCTGCAGCTCCTTCCCCAGCACTGCACTCGCCTACCACTTCAACCCGGCGTTCGTCAGCCAAATGGAGAGAGCAATGAAAGCCAAAACAAGCAGCACCTTTTGAAATCA
>Pyrco_DAP_Chr10v0.1_26128.1
ATGGCCAAATCGTCGGCGACCTCGACGCCGTCGTTTCCGCCGCTCAAGGCCGACGACTACTCCCACAGCCCGGTACACTATGCCGTCGTTCTGGCTGACCACACCACGCTCTCCCGAATCGTCGCCACCCTTCCGCGACTCGCCGATCCGACTCAGATCCACACCGAGTCCGACTCCCTCTCTCAGGAACGGACCGCTGACCGGATCTCATCCGTGCTCGACCGCCGCGACGTTCCCTTCCGAGAAACCCCTCTCCACCTCGCCGTCCGGCTAAACGACGCAGCGTCCGCCAAAATTCTAGCCTCCGCAGGCGCCGACGTGTCCCTCCAGAACTCCGCCGGCTGGAATCCCCTGCAGGAAGCCTTATGTCGCCGGAGCTCCGACATTGCTTTAATCCTTCTCCGGCTCCACCACCGCTCCGCTTGGGCGAAGTGGCGGCGCCGTCTTCCACGTGTCATCGCCGTGCTTCGAAGAATGCGAGATTTTTACATGGAGATCTCTTTCCACTTCGAAAGCTCCGTCATTCCCTTCGTCGGGAAGATTGCTCCCTCCGACACGTACAAGATCTGGAAGCGCGACGGCAACTTGCGCGCCGACACGTCGCTGGCCGGATTTGACGGATTGAAGATCCAGCGCGCCGATCAGAGCTTCCTCTTCCTCGGCGACGGCGATCAAAGCCACGACGTTCCCCCGGGATCGCTGCTCGTTTTGAACCGCGACGATCGGAAAATCTTCGACGCGTTCGAGAACGCTGGGTCGCCCATGAGTGAGTCGGACATCGCCGGATTCTGCTCCCAGACGAGTGTGTACCGCCCGGGCATGGACGTCACAAAAGCGGAGCTAGTCGGGCGGACCAATTGGAGGAGGCAGGATAAGACGGAGAGCGTCGGAGAGTGGAAAGCTCGAGTGTACGAAATTCACAATGTCGTGTTCAGCTTCCGCTCGAGAAAAGTCGCCAATGGCGACGCTGATGTGGCAGGGAGCGAGCAGGTGCTTCCTCTCGAGCTCGACGAGGACGACGACGGGTTTTTGGTGGCGGAGAATCCGAGCTTTGGAATTCCCGACGGCAGGAGGCACAGTAGCTTCGTGAGGGAGGAGAGGGAGTTCGTAGCATTGGGGAGAAAAAGCGTCGACGTTTCGTCAATTTCCGGGCCGCCGTCAAGGAGGTCCAAAACAGCTGCGATTGCGGCGGCGCCAGTGCAGACGAAAGAGAAAGAGTTCGTGAGGAGCTTGAGGCCGTGCGTTTGGCTGACGGAGCAGTTCCCGTTAAAGACGGAGGAGCTGCTGCCGTTACTGGACATCTTGGCGAACAAGGTGAAGGCCGTTAGGAGGATGAGGGAGTTGCTCACCACCAAGTTCCCGCCAGGGACTTTTCCGGTTAAGGTGGCAATACCGGTGGTCCCCACAGTGAGAGTGGTGATAACGTTCACAAAGTTCGTTGAGCTCCCGCCAACTGAGCAATTCTTCACTCCAATGTCAAGCCCCAGACAGTTTATTCATGAAGGACGAGGCCAGCAAGAAGAGGAACACAAGTACAAGGCGCAAAAACCACCATCCTTTTCGTCATCGTCGTGGCTGAGGCGGAACAGCAGCCAGTCGGGGTCTTCCGCGAGCAAGCAAAACCACCAACACCAACACCGTGCTCCTCCGGCAGTGACGGCGGCTCAAGACTCTTCTGACCCTTTCGCCATTCCTAGCGGTTATACCTGGACGAGCATCGAGGACAAGTCTCACAAAATGAAGAAATCCAAGTCCACGAGGAGATCATCCAAG
>Pyrco_DAP_Chr12v0.1_31499.1
ATGAAGAGTGAAAGCAGCAATAGCTTAGGAAATGAGAGAACAGTTAAATCTGTAGAATCAGTGGAAGATATTTCCAAATATTCCCACAGTCCAGCTCATTTGGCGGTTGCATGCCGTGACTACGCCACTCTCAAGCGTATTATTTCTACCCTCCCTCGGCTTGCCAAGGCCAGTGAAGTAAGCACCGAAGATGAATCTCTTGAGGCTGAGCTCCGAGCTGATGCTGTATCTGCTGTCATTGATCGCCGAGATGTTCCTGGTCGTGAGACCCCGCTTCATCTAGCTGTACGTCTCCGGGACCCAAGCTCTGCAGAGATTTTGATGGCGGCTGGTGCTGATTGGAGTCTTCAAAATGAGAATGGTTGGAGTGCTCTCCAAGAAGCTGTCTGCACTAGAGAGGAAGCAATTGCTATGATTATTGCACGGCACTACCAGCCCCTTGCGTGGGCCAAATGGTGTCGTAGACTTCCCCGTATTGTTGCCTCTACATCCCGGATTCGTGATTTTTATATGGAGATGACTTTTCATTTTGAGAGCTCAGTCATCCCGTTTATTGGTCGAATTGCTCCATCAGATACTTACCGAATTTGGAAGCGTGGTTCTAATCTCCGAGCTGACATGACCCTTGCTGGTTTTGATGGGTTTCGCATTCAAAGGTCTGATCAAACATTTCTGTTTCTTGGAGAGGGCTACTCTTCAGAGGATGGTAATGTGAATTTGGCACCTGGTTCTTTGATTGTTCTTGCACATAAGGAGAAAGAAATCACAAATGCTTTGGAAGGAGCTGGTGCTCAACCAACCGAAGCTGAAGTTGCCCATGAAGTGGCCTTAATGTCACAAACGAATATGTTTAGGCCAGGCATTGATGTTACTCAGGCTGAGCTTATCCCCCATTTGAATTGGAGGCGACAGGAGAGGACTGAGACGGTTGGAAATTGGAAAGCCAAAGTTTATGATATGCTTCACGTGATGGTGAGTGTGAAGTCAAGGCGGGTTCCAGGTGCTATGACTGACGAGGAACTCTTTGCAGTGGGCGATGAAGAAAAGGTGGCAAATGGTGGTGATAATGATGAATATGACGATGTATTGACTGCTGAAGAAAAAAGGCAGTTGGATTCTGCATTTCGTGTGGGGAACTCAGATGGTGCTTGTGAGGAAGACGACAATGGAGACTCTGACTGTCATGAAAAAGGTTCAGTAGGCTCGTATGAGAACTTTGAATCCAACGGTGTTGTTAAGGAGAAGAAGGGTTGGTTTGGTTGGAACAAGAAAAATTCGAAGGGAAACGATGATTCCGAAGATCCAAAGCTTTTGAAAAAGTTCTCAAAGTTGGCCCCAGAAGGTGGGAACCAGAAATCACTTGATCATCAAAAACCATCATCTGAATTTCCTAAAGACGATATTGCAGATGCGAAAAAGGGAAAAGATAAAAGCAGTAAGAAGAAAAAGAAGAAAGGGTTGACTGATTCTAAGCATGAGAGTGAGTACAAAAAAGGTTTGAGACCTGTCTTGTGGTTGACGCCAGATTTCCCGTTGAAAACAGATGAGCTTCTTCCTTTACTAGACATCTTAGCAAACAAGGTCAAGGCTATAAGGAGACTCAGGGAGCTTTTGACAACTAAATTGCCCCCTGGCACTTTTCCTGTCAAGGTTGCTATTCCGATTGTCCCAACAATACGAGTTTTTGTAACATTTACCAAATTTGAGGAGCTTCAGCCAGTGGAGGAGTTCTCAACCCCTCTCTCCAGTCCTGCACATTTTCAGGATTCAAAGTCAAAGGACTCAGAAGGATCCTCGTCATGGATGTCGTGGGTGAGAGGAAGTCGTGGTGGGCAATCAAGTGACAGTGATAGCCACCGGTATAAGGATGAGATTGACCCTTTCCTCGTACCATCGGACTATACCTGGGTTGATGCCAATGAGAAAAAACGCCGCATGAAAGCCAAGAAGGCCAAGAGCAAGAAACACAGGAAACATGCAACAGCCAAGCCCGGTGATGCAGGACATCAGGCAAGCGAGAATGTTGAAGAA
>Pyrco_DAP_Chr12v0.1_31532.1
ATGAAGAGTGAAAGCAGCAATAGCTTAGGAAATGAGAGAACAGTTAAATCTGTAGAATCAGTGGAAGATATTTCCAAATATTCCCACAGTCCAGCTCATTTGGCGGTTGCATGCCGTGACTACGCCACTCTCAAGCGTATTATTTCTACCCACCCTCGGCCTGCCAAGGCCAGTGAAGTAAGCACCGAAGATGAATCTCTTGAGGCTGAGCTCCGAGCTGATGCTGTATCTGCTGTCATTGATCGCCGAGATGTTCCTGGTCGTGAGACTCCGCTTCATCTAGCTGTACGTCTCCGGGACCCAAGCTCTGCAGAGATTTTGATGGCGGCTGGTGCTGATTGGAGTCTTCAAAATGAGAATGGTTGGAGTGCTCTCCAAGAAGCTGTCTGCACTAGAGAGGAAGCAATTGCTATGATTATTGCACGGCACTACCAGCCCCTTGCGTGGGCCAAATGGTGTCGTAGACTTCCCCGTATTGTTGCCTCTACATCCCGGATTCGTGATTTTTATATGGAGATGACTTTTCATTTTGAGAGCTCAGTCATCCCGTTTATTGGTCGAATTGCTCCATCAGATACTTACCGAATTTGGAAGCGTGGTTCTAATCTCCGAGCTGACACGACCCTTGCTGGTTTTGATGGGTTTCGCATTCAAAGGTCTGATCAAACATTTCTGTTTCTTGGAGAGGGCTACTCTTCAGAGGATGGTAATGTGAATTTGGCACCTGGTTCTTTGATTGTTCTTGCACATAAGGAGAAAGAAATCACAAATGCTTTGGAAGGAGCTGGTGCTCAACCAACCGAAACTGAAGTTGCCCATGAAGTGGCCTTAATGTCACAAACGAATATGTTTAGGCCAGGCATTGATGTTACTCAGGCTGAGCTTATCCCCCATTTGAATTGGAGGCGACAGGAGAGGACTGAGACGGTTGGAAATTGGAAAGCCAAAGTTTATGATATGCTTCACGTGATGGTGAGTGTGAAGTCAAGGCGGGTTCCAGGTGCTATGACTGACGAGGAACTCTTTGCAGTGGGCGATGAAGAAAAGGTGGCAAATGGTGGTGATAATGATGAATATGACGATGTATTGACTGCTGAAGAAAAAAGGCAGTTGGATTCTGCATTTCGTGTGGGGAACTCAGATGGTGCTTGTGAGGAAGACGACAATGGAGACTCTGACTGTCATGAAAAAGGTTCAGTAGGCTCGTATGAGAACTTTGAATCCAACGGTGTTGTTAAGGAGAAGAAGGGTTGGTTTGGTTGGAACAAGAAAAATTCGAAGGGAAACGATGATTCCGAAGATCCAAAGCTTTTGAAGAAGTTCTCAAAGTTGGCCCCAGAAGGTGGGAACCAGAAATCACTTGATCATCAAAAACCATCATCTGAATTTCCTAGAGACGATATTGCAGATGCGAAAAAGGGAAAAGATAAAAGCAGTAAGAAGAAAAAGAAGAAAGGGTTGACTGATTCTAAGCATGAGAGTGAGTACAAAAAAGGTTTGAGACCTGTCTTGTGGTTGACGCCAGATTTCCCGTTGAAAACAGATGAGCTTCTTCCTTTACTAGACATCTTAGCAAACAAGGTCAAGGCTATAAGGAGACTCAGGGAGCTTTTGACAACTAAATTGCCCCCTGGCACTTTTCCTGTCAAGGTTGCTATTCCGATTGTCCCAACAATACGAGTTCTTGTAACATTTACCAAATTTGAGGAGCTTCAGCCAGTGGAGGAGTTCTCAACCCCTCTCTCCAGTCCTGCACATTTTCAGGATTCAAAGTCAAAGGACTCAGAAGGATCCTCGTCATGGATGTCGTGGGTGAGAGGAAGTCGTGGTGGGCAATCAAGTGACAGTGATAGCCACCGGTATAAGGATGAGATTGACCCTTTCCTCGTACCACCGGACTATACCTGGGTTGATGCCAATGAGAAAAAACGCCGCATGAAAGCCAAGAAGGCCAAGAGCAAGAAACACAGGAAACATGCAACAGCCAAGCCCGGTGATGCAGGACATCAGGCAAGCGAGAATGTTGAAGAA
>Pyrco_DAP_Chr13v0.1_33648.1
ATGGTGGTTCAAGACGATTGGACGAGGGCGGCGATGACCGATGACGTGCTCGTGGTCGAGCTACTGCTGCGGCTCAAGCAGGTGCAGGCGGCGGGGCCGTCGTCTTCGCTGCGGTCTTCGTCTCCGATGTCGCAGTCTCGTTTGACGCTCAGGTGGAGTGTAAGGATGCCACGCTCCAAAGCGGCGTCGTCCGGTTCCAGATTCGACGGCGGCGTCTCACACCAGAGGAACAGCGGCAAGAACGGCGCCGATTCCACCACTAGATGCAGCCCCACGACTCCGCTTTCATGGAGCGGCGGTACCGGCTCTCTATCCGCCACCGCCGACGGCTTTGAAGAGTCCAGCTGCCCCAGATCCAAGGGTAATGGTACATATGAATCCACCAGCACCACCAATGCCGCCAAGAGGGCAAGGAGAAAGAAGACATATGCTGAGCTTAAAGAGCAGGAAAGTTCGTGGTTGAAGGAAAGGACACATCTAGAAAAGGAAATAGCGACCTTACAAGCAACTTTCAAGGAGCAAAGAGCCAAAAATGACAACTTTAAGAGAATCAAGATTGATTTGAACTTGCATTCTGCAAGGAATTTGAGTGCAAACTTTGACGGAGCAGGGAAAGCAATTTCCAGCCAACCCCATGAGAGAAGAGCTTCTTCGAGTAACACTGCATACTACATTCCTTCGGATTTGGGCCTGGCCTCACTGTCGAGACCGGACTGTCTGATTCAGACCACCTTAAAAAAAAAAATCCCCAAAATTCTCAGGCTTTCGATCGTCTCGATCCACCCAATTCCATGGCCACCACCAATGGCGCCTTTTCCGAGAGCTGCGGACGCTGAGAACAGCTTGGAGAAGATCAAGCGCCAGCTCGCATCGGGTTCGGGTCGGAACTTGTTGCAGGGTCCGCTTCTCAAGCGATCCGAGACTCTGAGAAAATGGAACGAGCGGTGGGTGATCTTAGACCCGACAACAGGGAGAATGGAATACAAGATTAGGAGAAATGAGCCGACTGTCAAGGGAACCATTCCATTTGATACGAATAGCACAATTACCCTATCTCCCGTGAACTTCCATGGGTTGCAAAAGTATGACGGTTGCTGTTTCTATATTGGGACCCCGCAGAAAAAGGACTATTTCCTTTGCGCACAGAACTCCGCCGGCTGGAATCCCCTGCAGGAAGCCTTATGTCGCCGGAGCTCCGACGTTGCTTTAATCCTTCTCCGGCTCCACCACCGCTCCGCTTGGGCGAAGTGGCGGCGCCGTCTTCCACGTGTCATCGCCGTGCCTCGAAGAATGCGAGATTTTTACATGGAGATCTCTTTCCACTTCGAAAGCTCCGTCATTCCCTTCGTCGGGAAGATCGCTCCCTCCGACACGTACAAGATCTGGAAGCGCGACGGCAACTTGCGCGCCGACACGTCGCTGGCCGGATTTGACGGATTGAAGATCCAGCGCGCCGATCAGAGCTTCCTCTTCCTCGGCGACGGCGATCAAAGCCACGACGTGAAAACTCAAGTGCTAAATGGCCCTGCTGATGCCTTGAAAAGGCGGTTGCAGCAGCTGATTGACTCCAATCCAGTCATGCTTTTCATGAAAGGTAGCCCTGAGGCGCCCCAATGTGGATTCAGCCAAAAAGTTGTTGACATTTTGAAGGAAGAAAATGTCAAATATGGAAGTTTCGATATTCTTTCGGACAGTGAAGTCAGGGAGGGGTTGAAGAAGTATTCTAACTGGCCAACGTTTCCGCAGCTTTACTGCAAAGGGGAGCTTCTTGGTGGGAGCTGGACGTCGCAAAAAACAAGAACTCTGCCTCACACTTTCGCCACA
>Pyrco_DAP_Chr4v0.1_08074.1
ATGGCTGGAATCCATGTGTCCAAGTATGATCATAGCCCTGTGCACAAGGCCATAGTCACGAGGGATTATGCCGGTCTCAGGAGGATTCTATCTGATCTCCCGCGGCTTTGTAAGCCTGCAGAGATTCGATCTGAATTAGTTTCATTAGCTGAGGAAGAGAAGGCTGATGCCATTGCTGCCGTCATTGATCGGCGAGATGTCCCAAACCGTGAGACCCCTCTTCACTTGGCTGTAAAACTTGGTGACCAGACAGCGGCCGAAATGCTTATGGTTGCCGGGGCAGATGTGAACTTGGTAAATAAAGATGGATGGAGTGCACTCCAGGAAGCAATTTGCAATAGAGAAGAAGCAATTGCCATGATCATAGTCAGGCACTCCCGGGCACTGTCTTGGGCAAAATGGTGCAGAAGGTTACCTCGTTTAGTTGGAACAATGCGGAGGATGAGGGATTTCTACATGGAAATTACATTCCACTTTGAGAGTTCTGTTGTACCTTTCATTTCGAGGATTGCCCCATCAGATACTTACAAGATCTGGAAAAAGGGTGCAAATTTGAGAGCAGATATGTCGTTGGCTGGTTATGATGGTTTGCAAATTAAGCGTCATGATAAGAGTGTTCTTTTCCTGGGTGATGGGTCTGAGGATGGTAAGGTGCCTCCCGGGTCACTTTGCATGGCCTCACACAAGGATAAGGAGGTGGTGAATGCTTTGGCCGGTTTTAGTTCTCAACCAACTGAAGAAAAGGTTCGGCAAAAGGTGGTTGCAATGTCTCGGACTGTGATGTCCAGGGGTAGGATTGATGTGACTCAGGCAGTACTTTTTCCTCAAATGACCTGGAAGCGGCAGAAGAAAACAGAAATGGTTGGCCCGTGGAAGGCTGTGGCATACGACATGCGTAATGTGGTTGTGAGTATGAAATCTAGAAGGGTTCCCGGTGCTATGACAGATGACAAGCTCGTCTCGTCCTGCAATGAAAATGAAACAGAGAGCGAGGAGTTTAAGGATATTCTGACAGAGGATGAGATGAGGCAACTTGAAAATGCACTTTCGTCAGAATTATCAAACGAAAATGGTGATGGGAGTATTGAAGGTGGTTGTTATGAGCACAGGGAGATTCCTATTGAAGATGTTAGTAGTGATAGAAATGGAGAGAATAAGCAGGAAAAGAAAGGATGGTTTGGTGGACGGAGGAAGGGGGGTGATCACCGGAGAGGAAGGGATATGAAAGCATCTTCTTCCGCAAGTCCCGAAAATGAGAATCGTCACAAGGATGCTAGCAAGGAGAACGAGTGTAAGAAAGGATTAAGGCCAGTACTGTGGCTTTCCCCAAGCTTTCCATTACAAACAGAGGAACTGTTACCGTTACTTGATATTTTATCAAACAAGATCAAGGCAATTCGTCGTTTGAGGGAGCTGCTTACAACCAAACTTCCGAGGGGTACATTTCCAGTCAAGGTTGCTATCCCAGTGGTTCCTACTGTCAGACTAATTGTCACCTTCGTAAAGCTTGAAGAATTGCCTTCAACGGATGAGTTTGCAACACCGCCATCAAGCCCCACTGGCAGGGAGAGCCCAGGTTCGACAAGAGCTCCTTGCCAGCGCCCTATTCAAGACCCGTTTGCCATTCCGTCAGAATATAGATGGGTTGCCAAATTAAAGAAAGGGAAGAGTCAGAGTCACCAAAAA
>Pyrco_DAP_Chr4v0.1_08076.1
ATGGCTGGAATCGATGTGTCCAAGTATGATCATAGCCCCGTGCACAAGGCCATAGTCACGAGGGATTATGCCGGTCTCAAGAGGATTCTATCTGGTCTCCCGCGGCTTTGTAACCCTGCTGAGATTCGAACTGAAACAGCTTCATTAGCTGAGGAAGAGAAGGCTGATGCCATTGCTGCTGTCATTGATCGGCGAGATGTCCCAAACCGTGAGACCCCTCTTCACTTGGCTGTAAAACTTGGTGACCAGACAGCAACCGAAATGCTTATGGTTGCCGGCGCGGATTGGAGCTTGCAGAATGAACATGGATGGAGTGCACTCCAGGAAGCAATTTGCAATAGAGAAGAAGCAATTTCGATGATCATAGTTAGGCACTACCAGCCACTGGCTTGGGCAAAATGGTGCAGAAGGTTACCTCGTTTAATTGGAACAATGCGGAGGATGAGGGATTTCTACATGGAAATTACATTCCGTTTTGAGAGTTCTGTTATACCTTTCATTTCGAGGATTGCCCCATCAGATACTTACAAGATCTGGAAAAAGGGTGCAAATTTGAGAGCAGATATGACATTGGCAGGTTTTGATGGTTTGCGAATTCAGCGTTCTGATCAGAGTGTTCTTTTCCTCGGTGATGGGTCTGAAGATGGTAAGGTGCCTCCTGGGTCACTTTGCATGATCTCACACAAGGATAAGGAGGTGATGAATGCTTTGGATGGTGCTGGATCTCAAGCAACTGAAGAGGAGGTTCGGCAAGAGGTGGTTGCAATGTCTCAGACTAATATATTCAGGCCTGGGGTTGATGTGACTCAAGCAGTACTTTTACCTCAAATGACCTGGAGGCGGCAGGAGAAAACAGAAATGGTTGGCCCATGGAAGGCTAAGGTATATGATATGCATAATGTGGTTGTGAGTATGAAATCTAGAAGGGTCCCCGGGGCTATGACAGATGACGAGCTCTTCTCAACCTGCAATGAAAATGAAACAGAAAGTGAGGAGTTTAATGATATTCTGACAGAGGATGAGAGGAAGCAACTTGAAAATGCACTTAAATTGGATTCGTCGGACTTGTCAAACGAAAATGGTGATGGGATTATTGAGCATCGTCGTAGTTGTTATGAGCACAGGGAGGTTCCCATTGAAAATGTTAGTAGTGATAGAAATGGAGAGAATAAGCAGGAAAAGAAAGGATGGTTTGGTGGATGGAGGAAACGGGATACTAAAAGTGAAGGGCAGAAAAAGATTGTGCCGCCTAGAAGTTCTCTCTGTGTAGATGAGAAGGTGAGTGATCTGCTAGGGGATTCTCCTTCAAGAAATCAAAGCAGACCTGGAAGAAATAGTGTGGACATTGTTGTGAAGGGGGATGATCATCGGAGAGGAAGGGATATGAAGGCGTCTTCTTCCACAAGTTCTGATAACAGGAATCGTCACAAGGATGCTAGCAAGGAGAATGAGTATAAGAAAGGATTAAGGCCAATCCTCTGGCTTTCCCCAAGCTTTCCATTACAAACAGAGGAACTGTTGCCATTACTTGATATTTTAGCAAACAAGGTTAAGGCAATTCGTCGTTTGAGGGAGCTGCTTACAACTAAGCTTCCAATGGGTACATTTCCAGTCAAGGGCTTTTTGTTTGAGCCTGAGGCACCATGGAAACATGGTGATGTTTTAACCTACTTGGTTAACCTAACCGAGGAGAATGTGTCAACTTTTGAAGAAATGGGGAGTCGCATTGTAGTTATTGCA
>Pyrco_DAP_Chr4v0.1_10084.1
ATGAAGAGTGAAAGCAGCAATAGCTTAGGAACTGAGAGAACAGTTAAATCCGTAGAATCAGTGGAAGATTTTTCCAAGTATTCCCACAGTCCAGCTCATTTGGCAGTTGCACGCCGTGACTATGCCACTCTCAAGCGCATTATCTCTACCCTCCCTCGACTTGCCAAGGCCAGTGAAGTAAGCACCGAAGATGAATCTCTTGAGGCTGAGCGCCGAGCTGATGCTGTATCTGCTGTCATTGATCGCAGAGACGTTCCTGGTCGTGAGACTCCTCTTCATCTAGCTGTGCGTCTCCGGGACCCAAGCTCAGCGGAGATTTTGATGGCAGCCGGTGCTGATTGGAGTCTTCAAAATGAGAATGGTTGGAGTGCTCTCCAAGAAGCTGTCTGCACTAGAGAGGAAGCAATTGCTATGATCATTGCACGGCACTACCAGCCCCTTGCTTGGGCTAAATGGTGTCGTAGACTTCCCCGTATTGTTGCCTCTACAGCCCGGATTCGTGATTTTTATATGGAGATAAGTTTTCATTTTGAGAGCTCAGTCATCCCGTTTATTGGTCGAATTGCTCCATCAGATACTTACCGAATTTGGAAGCGTGGTTCTAATCTTCGAGCTGACATGACTCTTGCTGGTTTTGATGGGTTTCGCATTCAAAGCTCTGATCAAACATTTCTGTTTCTTGGAGAGGGCTACTCTTCAGAGGACGGTAATGTGAATTTGGCACCTGGTTCTTTGATTGTTCTTGCTCATAAGGAGAAAGAAATCTCAAATGCTTTGGAAGGAGCTGGTGCCCAACCAACCGAAGCTGAAGTTGCCCATGAAGTGGCCTTGATGTCCCAGACAAATATGTTTAGGCCGGGCGTTGATGTTACTCAGGCCGAGCTTATCCCCCATTTAAATTGGAGGCGACAGGAGAGGACTGAGATGGTTGGAAATTGGAAGGCCAAAGTTTATGATATGCTTCACGTGATGGTGAGTGTGAAGTCAAGGCGGGTTCCAGGTGCTATGACTGATGAGGAACTCTTTGCAGTGGATGATGAAGAAAAGGTGGCAAATGGTGGTGATAATGATGAATACGATGATGTATTGACTGCTGAAGAAAAAAAGCAGTTGGATTCTGCACTTCGTGTGGGGAACTCAGATGGTGCTTGTGAGGACGAGGACAATGGGGTATCTGACTGCCATGAAAAAGGTTCAGGAGGCTCGTATGAGAACTGTGAATCGAACGGTGTTGTTAAGGAGAAGAAGGGTTGGTTTGGTTGGAACAAGAAAAATTCAAGGGGAAACGATGATTCTGAAGATCCAAAGCCTTTGAAGAAGTTCTCAAAGTTGGCCCCAGATGGTGGCAACCAGAAATCACTTGATCATCAAAAACCATCATCTGAATTTCCTAAAGACGACATTGCAGATGGGAAAAAGGGAAAAGATAAAAGCAGTAAGAAGAAAAAGAAGAAAGGGTCTACTGATTCTAAGCATGAGAGTGAGTACAAAAAGGGTTTGAGGCCTGTCTTGTGGTTGACGCCAGATTTCCCGTTGAAAACAGATGAGCTTCTTCCTTTACTAGACATCTTAGCAAACAAGGTCAAGGCTATAAGGAGACTCCGGGAGCTTTTGACCACTAAATTACCCCCTGGCACCTTTCCTGTTAAGGTTGCTATTCCTATTGTCCCAACAATACGAGTTCTTATAACATTTACCAAATTTGAGGAGCTTCAGCTGGTGGAGGAGTTTTCAACCCCTCTCTCCAGTCCTGCACATTTTCAGGATGCAAAGTCAAAGGACTCAGAAGGATCCTCGTCATGGATGTCATGGGTGAGAGGAAGTCGTGGTGGGCAATCAAGTGACAGCGAAAGCCACCGGTATAAGGATGAAGTTGACCCTTTCCTCATACCGTCAGACTATACCTGGGTTGATGCCAATGAGAAAAAACGCCGCATGAAGGCCAAGAAAGCCAAGAGCAAGAAACACAGGAGACATGCAACAGCCAAGCCTGCCGAAGCAGGACATCGGGCAAGCGAGGATGTCGAAGAA
>Pyrco_DAP_Chr5v0.1_13434.1
ATGGCCAAATCGTCGGCGAGCTCAACGACGTCGTTCCCGCCGCTCAAGCCCGACGACTACTCCCACAGCCCCGTGCACTACGCCGTCGTTTTGTCAGACCACACCACACTCTCCCGAATCGTCGCCACCCTCCCCCGACTTGCCGATCCGACTCAGATCCACACCGAGTCCGACTCCCTCTCCCAGGAACGAACCGCGGACCGGATCTCGTCCGTGCTCGACCGCCGCGACGTTCCCTACAGAGAAACCCCTCTCCACCTCGCCGTCCGACTAAACAACGCTGTCTCCGCTAAAATTTTAGCCTCCGCCGGCGCCGACGTGTCACTCCAGAACTCCGCCGGCTGGAATCCCTTACAGGAAGCATTGTGTCGCCGGAGCTCCGACGTCGCTTTAATCCTTCTCCGGCTCCACCACCGTTCCGCTTGGGCTAAGTGGCGCCGCCGCCTGCCACGTGCAATCGCCGTGCTCCGGAGAATGCGGGATTTTTACATGGAGATCTCGTTCCATTTCGAGAGCTCCGTCATTCCCTTCGTCGGAAAGATCGCTCCCTCCGACACGTACAAGATCTGGAAGCGCGACGGCAATTTGCGCGCAGACACGTCGCTGGCCGGATTCGACGGATTGAAGATCCAGCGCGCCGATCAGAGCTTCCTATTCCTCGGCGACGGCGATCAGAGCCACGACGTTCCCCCGGGATCGCTGCTCGTCTTGAACCGCGACGAACGGAAAATCTTTGACGCTTTCGAGAACGCCGGGTCGCCGATGAGCGAGTCGGACATCGCCGGGTTCTGCGCCCAGACGAGTGTGTACCGCCCCGGCATGGACGTCACCAGGGCCGAGCTGGTCGGGAGGACCAATTGGAGGAGGCAGGAGAAAACGGAGAGCGTCGGAGAGTGGAAAGCTCGAGTGTACGAAATTCACAACGTCGTGTTCAGCTTCCGCTCGAGAAAAGTCGCCAATGGCGATGCTGACGTGGCGGGGAGCGAGCAGGTGCTTCCTCTTGAGCTCGACGAGGACGACGACGGGTTTTTGGTAGCGGAGAATCCGAGCTTCGGAATTCCCGACGGCCGGAGGCACAGTAGCTTCGTGAGGGAGGAGAGGGAGTTCGTGGCATTGGGGAGAAAAAGCGTCGACGTTTCGTCAATTTCCGGGCCGCCGTCGAGGAGGTCTAAAACGGCCACTATTGTGGCAGCACCAGTGCAGACGAAAGAGAAAGAGTTCGTGAGGAGCTTGAGGCCGTGCGTTTGGCTGACGGAGCAGTTTCCGTTGAAGACGGAGGAGCTGCTGCCGTTACTGGACATCTTGGCGAACAAGGTGAAGGCCGTTAGGAGGATGAGGGAGTTGCTCACCACCAAGTTCCCGCCAGGGACTTTTCCGGTTAAGGTGGCAATACCGGTGGTCCCAACGGTGAGAGTGGTGATAACATTCACAAAGTTCGTTCAGCTTCCGCCAACTGAGCAATTCTTCACTCCAATGTCAAGCCCCAGACAATTTCTTCATGAAGGGCGAGGCCAACAAGAGGAGGAACACAAGTCCAAGCCACAAAAACCATCCTCCTTTTCATCGTCGTCGTCGTGGCTGAGGCGGAGCAGCAGCCAGTCGGGGTCTTCCGTGAGCAAGCAGAACCACCAACACCAACACTGTGCTCCCCCGGCAGTGTCTGCAGCGCAAGACTCTTCTGACCCTTTCGCCATTCCTAGCGGTTATACGTGGACGAGCATCGAGGACAAGTCTCGCAAAATGAAGAAATCCAAGTCCAGCAGGAGATCAATATCCAAG
>Pyrco_BP1_000664.1
ATGAAGAGTGAAAGCAGCAATAGCTTAGGAACTGAGAGAACAGTTAAATCCGTAGAATCAGTGGAAGATTTTTCCAAGTATTCCCACAGTCCAGCTCATTTGGCAGTTGCACGCCGTGACTATGCCACTCTCAAGCGCATTATCTCTACCCTCCCTCGACTTGCCAAGGCCAGTGAAGTAAGCACCGAAGATGAATCTCTTGAGGCTGAGCTCCGAGCTGATGCTGTATCTGCTGTCATTGATCGCAGAGACGTTCCTGGTCGTGAGACTCCTCTTCATCTAGCTGTGCGTCTCCGGGACCCAAGCTCGGCAGAGATTTTGATGGCAGCCGGTGCTGATTGGAGTCTTCAAAATGAGAATGGTTGGAGTGCTCTCCAAGAAGCTGTCTGCACTAGAGAGGAAGCAATTGCTATGATCATTGCACGGCACTACCAGCCCCTTGCTTGGGCTAAATGGTGTCGTAGACTTCCCCGTATTGTTGCCTCTACAGCCCGGATTCGTGATTTTTATATGGAGATAAGTTTTCATTTTGAGAGCTCAGTCATCCCGTTTATTGGTCGAATTGCTCCATCAGATACTTACCGAATTTGGAAGCGTGGTTCTAATCTTCGAGCTGACATGACTCTTGCTGGTTTTGATGGGTTTCGCATTCAAAGGTCTGATCAAACATTTCTGTTTCTTGGAGAGGGCTACTCTTCAGAGGACGGTAATGTGAATTTGGCACCTGGTTCTTTGATTGTTCTTGCTCATAAGGAGAAAGAAATCTCAAATGCTTTGGAAGGAGCGGGTGCCCAACCAACCGAAGCTGAAGTTGCCCATGAAGTGGCCTTGATGTCCCAGACGAATATGTTTAGGCCGGGCGTTGATGTTACTCAGGCCGAGCTTATCCCCCATTTAAATTGGAGGCGACAGGAGAGGACTGAGATGGTTGGAAATTGGAAGGCCAAAGTTTATGATATGCTTCACGTGATGGTGAGTGTGAAGTCAAGGCGGGTTCCAGGTGCTATGACTGATGAGGAACTCTTTGCAGTGGATGATGAAGAAAAGGTGGCAAATGGTGGTGATAATGATGAATACGATGATGTATTGACTGCTGAAGAAAAAAAGCAGTTGGATTCTGCACTTCGTGTGGGGAACTCAGATGGTGCTTGTGAGGACGAGGACAATGGGGTATCTGACTGCCATGAAAAAGGTTCAGGAGGCTCGTATGAGAACTGTGAATCGAACGGTGTTGTTAAGGAGAAGAAGGGTTGGTTTGGTTGGAACAAGAAAAATTCAAGGGGAAACGATGATTCTGAAGATCCAAAGCCTTTGAAGAAGTTCTCAAAGTTGGCCCCAGATGGTGGCAACCAGAAATCACTTGATCATCAAAAACCATCATCTGAATTCCCTAAAGACGACATTGCAGATGGGAAAAAGGGAAAAGATAAAAGCAGTAAGAAGAAAAAGAAGAAAGGGTCTACTGATTCTAAGCATGAGAGTGAGTACAAAAAGGGTTTGAGGCCTGTCTTGTGGTTGACGCCAGATTTCCCGTTGAAAACAGATGAGCTTCTTCCTTTACTAGACATCTTAGCAAACAAGGTCAAGGCTATAAGGAGACTCCGGGAGCTTTTGACCACTAAATTACCCCCTGGCACCTTTCCTGTTAAGGTTGCTATTCCTATTGTCCCAACAATACGAGTTCTTATAACATTTACCAAATTTGAGGAGCTTCAGCTGGTGGAGGAGTTTTCAACCCCTCTCTCCAGTCCTGCACATTTTCAGGATGCAAAGTCAAAGGACTCAGAAGGATCCTCGTCATGGATGTCATGGGTGAGAGGAAGTCGTGGTGGGCAATCAAGTGACAGCGAAAGCCACCGGTATAAGGATGAAGTTGACCCTTTCCTCATACCGTCAGACTATACCTGGGTTGATGCCAATGAGAAAAAACGCCGCATGAAGGCCAAGAAAGCCAAGAGCAAGAAACACAGGAGACATGCAACAGCCAAGCCTGCCGAAGCAGGACATCGGGCAAGCGAGGATGTCGAAGAA
>Pyrco_BP1_002487.1
ATGATTCGTGAACTTCGCAGAACTAGCAGCCTTATCTTCAGGCTGGAGAACCCGAAGGCCGAGACGTGTTCCTTCCTCGGTCGCAATTGCAAGACCAAGAAGTCAAGCTCGGCCGACGAGTTGGCACGCCCCGCATCGACCGAAAGACAGTTATTGACCATTGAGACACGATCAGTAAAAAAGAAAACAATCATGGGAAAGTCAACGAATGACCTGCTGATTCAGGGCCCTGGACAAGATTTGTCAGAGGCACAAAATCCTCTTATTACTGTGACACCTGAAGTTGCAAGTGCGATGCATCGAGAAAAGGAAGTTTGTCTTGGTGGCCAGCCTCGCAATGCAGAAATTCCCAACAAAACCACAGGCATTTTAATCGAAGGGATAGTGGAAGACTATGACGAAGATGGTGGGGAAGGCTCTGATCCCCCGACCAGGTGGCAGCCGAAAGAGGCAGCAGGAAGCGACGATGACCAACAAACCCCGACCATTATGGTCGAAGAGAAAAAGGTAGTTGATTGTGACTTTGAAACCACCATTGAAAAGTTTGAGACACGCATCAAACTCATTCTTCGGCCTGGGGAGATGAAAGCTCGTTTCGAGCATTTCAAAAAAGAAGCCGAAAGCAAGCTTCCTCCATTACCCCCACAAGAGCCATTAATAAAAGTCTGCAATAAGGCTAGGTTCCAGCCTATACGTGAGCCTTGGGTCCTCGGCTTCGAGGTCGACCTATACACAGACATAGACATTGCCGAGCTTCTTATTTCCCTTGAAGACCTTCAGCATTTACGATATCATTTCGAAGTCTTCTCGGTCGTATCTCTCTTCGGCCTTGCAGCTAATGAGAAAGATCATGTGGCACATTTAGATGCGTATCTAGACACAAGGAACGCCCGAATCACTTATGAAGAACGAGCCCGTAAAACACTGCAAGGACAAAATTATACCTCAGCAACGAGCATGCACGAAAATGACAGCCAAAATGAAACAGATCCAGGTGGCATACCACAAGAGCAAGCATCCGCTGAGGCAGAAGATGACCATGAAAAAAGATCCTGTGAGAGGCAGAGGAATGTTGGTTTTTTGGATGGAGAGATTGTATCTGCAATATGTTTGTTTGAAAGGATGATACAGGGTTCAGTTTGGTCGTCTTCTTCCACAAGTTCTGATAACAGGAATCATCACCATGATGCTCGCAAGGAGAATGAGTATAAGAAAGGATTAAGGCCAATCTTCTGGCTTTCCCCAAGCTTTCCATTACAAACCGAGGAACTGTTGCCATTCCTTGATATTTTAGCAAACAAGGTTAAGGCAATTCGTCGTTTGAGGGAGTTGCATACAACTAAGCTTCCAATGGGTACATTTCCAGTCAAGGTTGCTATCCCAGTGGTTCCTACTATCAGAGTAATTGTCACCTTCACAAAGCTTGAAGACTTACCACCAATGGATGAGTTTGTAATTCAAGATGCACGTCACCAGTTTGAAGCAAATCCAAGTGGCATTGAAGTAGACGAAAATAAAGCTCGCACGATCATTAGCGCTCTACATCCGACGACCAAGAAGCAACTCCAGTCGTTACTCTTGAAGATAAATTTTCTTCGCCATTTCATAGCTAATTTGGAAGGAAAAATGAAAGCATTCTCTACGATTTTGAAACTTAAGGACTCAGATAGGTTTGAGTGGCCAGAAGAACATCAGGCGGCTTTCATGCAACTCAAGGTCTCCCTTACAACGCCATTGGTACTCGTACCGCCTCGAAGCGATAGGCCTCTTAAGCTATACATTTCGACGGACTCATCGGCTGCCTCCTCGCACAAGACAACGATACTGGGCGGGAACAAGCTATCTTTTATCTCAGCCAAAATC
>Pyrco_BP1_014128.1
ATGGCCAAATCGTCGGCGACCTCGACGCCGTCGTTTCCGCCGCTCAAGGCCGACGACTACTCCCACAGCCCGGTACACTATGCCGTCGTTCTGGCTGACCACACCACGCTCTCCCGAATCGTCGCCACCCTTCCGCAACTCGCCGATCCGACTCAGATCCACACCGAGTCCGACTCCCTCTCTCAGGAACGGACCGCTGACCGGATCTCATCCGTGCTCGACCGCCGCGACGTTCCCTTCCGAGAAACCCCTCTCCACCTCGCCGTCCGGCTAAACGACGTAGCGTCCGCCAAAATTCTAGCCTCCGCAGGCGCCGACGTGTCCCTCCAGAACTCCGCCGGCTGGAATCCCCTGCAGGAAGCCTTATGTCGCCGGAGCTCCGACGTTGCTTTAATCCTTCTCCGGCTCCACCACCGCTCCGCTTGGGCGAAGTGGCGGCGCCGTCTTCCACGTGTCATCGCCGTGCTTCGAAGAATGCGAGATTTTTACATGGAGATCTCTTTCCACTTCGAAAGCTCCGTCATTCCCTTCGTCGGGAAGATCGCTCCCTCCGACACGTACAAGATCTGGAAGCGCGACGGCAACTTGCGCGCCGACACGTCGCTGGCCGGATTTGACGGATTGAAGATCCAGCGCGCCGATCAGAGCTTCCTCTTCCTCGGCGACGGCGATCAAAGCCACGACGTTCCCCCGGGATCGCTGCTCGTTTTGAACCGCGACGATCGGAAAATCTTCGACGCGTTCGAGAACGCTGGGTCGCCCATGAGTGAGTCGGACATCGCCGGATTCTGCTCCCAGACGAGTGTGTACCGCCCGGGCATGGACGTCACAAAAGCGGAGCTAGTCGGGCGGACCAATTGGAGGAGGCAGGATAAGACGGAGAGCGTCGGAGAGTGGAAAGCTCGAGTGTACGAAATTCACAATGTCGTGTTCAGCTTCCGCTCGAGAAAAGTCGCCAATGGCGACGCTGATGTGGCAGGGAGCGAGCAGGTGCTTCCTCTCGAGCTCGACGAGGACGACGACGGGTTTTTGGTGGCGGAGAATCCGAGCTTTGGAATTCCTGACGGCAGGAGGCACAGTAGCTTCGTGAGGGAGGAGAGGGAGTTCGTAGCATTGGGGAGAAAAAGCGTCGACGTTTCGTCAATTTCCGGGCCGCCGTCAAGGAGGTCCAAAACAGCTGCGATTGCGGCGGCGCCAGTGCAGCCGAAAGAGAAAGAGTTCGTGAGGAGCTTGAGGCCGTGCGTTTGGCTGACGGAGCAGTTCCCGTTAAAGACGGAGGAGCTGCTGCCGTTACTGGACATCTTGGCGAACAAGGTGAAGGCCGTTAGGAGGATGAGGGAGTTGCTCACCACCAAGTTCCCGCCAGGGACTTTTCCGGTTAAGGTGGCAATACCGGTGGTCCCCACAGTGAGAGTGGTGATAACGTTCACAAAGTTCGTTGAGCTCCCGCCAACTGAGCAATTCTTCACTCCAATGTCAAGCCCCAGACAGTTTATTCATGAAGGACGAGGCCAGCAAGAAGAGGAACACAAGTACAAGGCGCAAAAACCACCATCCTTTTCGTCATCGTCGTGGCTGAGGCGGAACAGCAGCCAGTCGGGGTCTTCCGCGAGCAAGCAAAACCACCAACACCAACACCGTGCTCCTCCGGCAGTGACGGCGGCTCAAGACTCTTCTGACCCTTTCGCCATTCCTAGCGGTTATACCTGGACGAGCATCGAGGACAAGTCTCACAAAATGAAGAAATCCAAGTCCACGAGGAGATCATCCAAG
>Pyrco_BP1_017462.1
ATGGCTGGAATCGTTGTGTCGAAGTATGATCATAGCCCTGTACACAAGGCCATAGTCACGAGGGATTATGCCGGTCTCAGGAGGATTCTAGCTGGCCTCCCGCGGCTTGGTGACCCTGCTGAGATTCGAACTGAATCAGCTTCATTAGCTGAGGAAGAGAAGGCTGATGCCATTGCTGCCGTCTTTGACCGGCGAGATGTCCGAAACCGTGAAACCCCTCTTCACTTGGCTGTAAAACTTGGTGACCAGAAAGCGACCGAAATGCTTATGGATTGCCCCATCAGATACAAGATCTGGAAATTGGGTGCAAATTTGAGAGCAGATATGACATTGGCTGGTTTTGATGGTTTGCGAATTCAGTGTTCTGATCAGAGTGTTCTTTTCCTCAGTGATGGGTCTGACGATGGTATGGTGCCTCCCGGGTCACTTTGCATGATCTCGCACAAGGATAAGGAGGTGATGAATGCTTTGGATGGTGCTGGTTCTCAAGCAACTGAAGAAGAGGTTCGGCAAGAGGTGGTTGCAATGTCTCACACTAACATATTCAGCCCTGGGATTGATGCGACTCAGGCAGTACTTTTACCTCAGATGACCTGGAGGTGGCAGGAGAAAACAGAAATGGCTGCCCGTGGAAGGCCAAGGGAGATTCGTATTGAAGATGTTAGCAGTGGTAGAAATGGAGAGAATAAGCAGGAAAAGAAAGGATGGTTTGGTGGATGGAGGAAATGGGGTACTAAAAATGAAGGGCAGAAAAAGATTGTGCCGCCTGAAGTTCTCTGTGTAGATGAGAAGGGTGATGATCACCGGAGAGGAAGGGATATGAAAGCATCTTCTTCCACAAGTTCTGATAAGAGGAATCGTCACAAGGGTGCTAGCAAGGAGAATGAGTATAAGAAGGGATCGAGGCCAATACTCTGGCTTTCCCCAAACTTTCCATTACAAACAGAGGAACTGTTGCTGTTACTTGACATTTTAGCAAACAAGGTTAAGGCAATTCGTCGTTTGAGGGAGCTGCTTACAACCAAACTTCCAATGGGTACATTTCCAGTCAAGGTTGCTATCCCAGTGGTTCGTACTATCAGAGTAATTGTCACGTTCACAAAGCTTGAAGAATTAGCGCCAATGGATGAGTTTGCAACACCGCCATCAAGCCCCCTGGAAGGGAGAGCCCAGGTTCGATGCAATCGTCAAGTTCATCTTGGTTTCAGTGGA
>Pyrco_BP1_017909.1
ATGGCCAAATCGTCGGCGAGCTCAACGACGTCGTTCCCGCCGCTCAAGCCCGACGACTACTCCCACAGCCCCGTGCACTACGCCGTCGTTTTGTCAGACCACACCACACTCTCCCGAATCGTCGCCACCCTCCCCCGACTTGCCGATCCGACTCAATCCACACCGAGTCCGACTCCCTCTCCCAGGAACGAACCGCGGACCGGATCTCCCTCCGCCGGCGCCGACGTGTCACTCCAGAACTCCGCCGGCTGGAATCCCTTACAGGAAGCATTGTGTCGCCGGAGCTCTGACGTCGCTTTAATCCTTCTCCGGCTCCACCACCGTTCCGCTTGGGCTAAGTGGCGCCGCCGCCTGCCACGTGCAATCGCCGTGCTCCGGAGAATGCGGGATTTTTACATGGAGATCTCGTTCCACTTCGAGAGCTCCGTCATTCCCTTCGTCGGAAAGATCGCTCCCTCCGACACGTACAAGATCTGGAAGCGCGACGGCAATTTGCGCGCAGACACGTCGCTGGCCGGATTCGACGGATTGAAGATCCAGCGCGCCGATCAGAGCTTCCTATTCCTCGGCGACGGCGATCAGAGCCACGACGTTCCCCCGGGATCGCTGCTCGTCTTGAACCGCGACGAACGGAAAATCTTCGACGCTTTCGAGAACGCCGGGTCGCCGATGAGCGAGTCGGACATCGCCGGGTTCTGCGCCCAGACGAGTGTGTACCGCCCCGGCATGGACGTCACCAGGGCCGAGCTGGTCGGGAGGACCAATTGGAGGAGGCAGGAGAAAACGGAGAGCGTCGGAGAGTGGAAAGCTCGAGTGTACGAAATTCACAACGTCGTGTTCAGCTTCCGCTCGAGAAAAGTCGCCAATGGCGATGCTGACGTGGCGGGGAGCGAGCAGGTGCTTCCTCTTGAGCTCGACGAGGACGACGACGGGTTTTTGGTAGCGGAGAATCCGAGCTTCGGAATTCCCGACGGCCGGAGGCACAGTAGCTTCGTGAGGGAGGAGAGGGAGTTCGTGGCATTGGGGAGAAAAAGCGTCGACGTTTCGTCAATTTCCGGGCCGCCGTCGAGGAGGTCTAAAACGGCCACTATTGTGGCAGCACCAGTGCAGACGAAAGAGAAAGAGTTCGTGAGGAGCTTGAGGCCGTGCGTTTGGCTGACGGAGCAGTTTCCGTTGAAGACGGAGGAGCTGCTGCCGTTACTGGACATCTTGGCGAACAAGGTGAAGGCCGTTAGGAGGATGAGGGAGTTGCTCACCACCAAGTTCCCGCCAGGGACTTTTCCGGTTAAGGTGGCAATACCGGTGGTCCCAACGGTGAGAGTGGTGATAACATTCACAAAGTTCGTTCAGCTTCCGCCAACTGAGCAATTCTTCACTCCAATGTCAAGCCCCAGACAATTTCTTCATGAAGGGCGAGGCCAACAAGAGGAGGAACACAAGTCCAAGCCACAAAAACCATCCTCCTTTTCATCGTCGTCGTCGTGGCTGAGGCGGAGCAGCAGCCAGTCGGGGTCTTCCGTGAGCAAGCAGAACCACCAACACCAACACCAACACTGTGCTCCCCCGGCAGTGTCTGCAGCGCAAGACTCTTCTGACCCTTTCGCCATTCCTAGCGGTTATACATGGACGAGCATCGAGGACAAGTCTCGCAAAATGAAGAAATCCAAGTCCAGCAGGAGATCAATATCCAAGAATCGATGGGATAGACACAAGTTGAGTTTGTTAGAGCGAATTGACTTGGATAACAACCAGATTCAAGGTGGTGGTTGGAGACTTTTGAGACAAGTGATGGCTGCCGAAGCACCGGGGTGGGCTGATCAGTGGGGCGCCGGAGGCATTGGCGCACTGGAAGATGCAGAGAGCGCCAAAACGGCAGAAAACGACAGCAGCAACAAGAAGGCAGAGACCAAGTCTGGCTTAGGCAAGGCCAAGGTGGCTGCAATGGCTGGCGCTGAGAAGATCAAGAGCGGCACATCCAACGGCATCAAATGGATCAAAAATCAGTGCCAGAAGAAAAAAACAACCAAACCAGATAAC
>Pyrco_BP1_023050.1
ATGGCTGGAATCGATGTGTCCAAGTATGATCATAGCCCCGTGCACAAGGCCATAGTCACGAGGGATTATGCCGGTCTCAAGAGGATTCTATCTGGTCTCCCGCGGCTTTGTAACCCTGCTGAGATTCGAACTGAATCAGCTTCATTAGCTGAGGAAGAGAAGGCTGATGCCATTGCTGCCGTCATTGATCGGCGAGATGTCCCAAACCGTGAGACCCCTCTTCACTTGGCTGTAAAACTTGGTGACCAGACAGCAACCGAAATGCTTATGGTTGCCGGCGCGGATTGGAGCTTGCAGAATGAACATGGATGGAGTGCACTCCAGGAAGCAATTTGCAATAGAGAAGAAGCAATTTCCATGATCATAGTTAGGCACTACCAGCCACTGGCTTGGGCAAAATGGTGCAGAAGGTTACCTCGTTTAATTGGAACAATGCGGAGGATGAGGGATTTCTACATGGAAATTACATTCCGCTTTGAGAGTTCTGTTATACCTTTCATTTCGAGGATTGCCCCATCAGATACTTACAAGATCTGGAAAAAGGGTGCAAATTTGAGAGCAGATATGACATTGGCAGGTTTTGATGGTTTGCGAATTCAGCGTTCTGATCAGAGTGTTCTTTTCCTCGGTGATGGGTCTGAAGATGGTAAGGTGCCTCCTGGGTCACTTTGCATGATCTCACACAAGGATAAGGAGGTGATGAATGCTTTGGATGGTGCTGGATCTCAAGCAACTGAAGAGGAGGTTCGGCAAGAGGTGGTTGCAATGTCTCAGACTAATATATTCAGGCCTGGGGTTGATGTGACTCAAGCAGTACTTTTACCTCAAATGACCTGGAGGCGGCAGGAGAAAACAGAAATGGTTGGCCCGTGGAAGGCTAAGGTATATGATATGCATAATGTGGTTGTGAGTATGAAATCTAGAAGGGTCCCCGGGGCTATGACAGATGACGAGCTCTTCTCAACCTGCAATGAAAATGAAACAGAAAGTGAGGAGTTTAATGATATTCTGACAGAGGATGAGAGGAAGCAACTTGAAAATGCACTTAAATTGGATTCGTCGGACTTGTCAAACGAAAATGGTGATGGGATTATTGAGCATCGTCGTAGTTGTTATGAGCACAGGGAGGTTCCCATTGAAAATGTTAGTAGTGATAGAAATGGAGAGAATAAGCAGGAAAAGAAAGGATGGTTTGGTGGATGGAGGAAACGGGATACTAAAAGTGAAGGGCAGAAAAAGATTGTGCCGCCTAGAAGTTCTCTCTGTGTAGATGAGAAGGTGAGTGATCTGCTAGGGGATTCTCCTTCAAGAAATCAAAGCAGACCTGGAAGAAATAGTGTGGACATTGTTGTGAAGGGGGATGATCATCGGAGAGGAAGGGATATGAAGGCGTCTTCTTCCACAAGTTCTGATAACAGGAATCGTCACAAGGATGCTAGCAAGGAGAATGAGTATAAGAAAGGATTAAGGCCAATCCTCTGGCTTTCCCCAAGCTTTCCATTACAAACAGAGGAACTGTTGCCATTACTTGATATTTTAGCAAACAAGGTTAAGGCAATTCGTCGTTTGAGGGAGCTGCTTACAACTAAGCTTCCAATGGGTACATTTCCAGTCAAGGTTGCTATCCCAGTGGTTCCTACTATCAGAGTAATTGTCACCTTCACAAAGCTTGAAGAATTACCACCAATGGATGAGTTTGCAACACCACCATCAAGCCCCCTTGGCAGGGAGAGCCCAAGTTCGATGCAATCGTCAAGTTCATCTTGGTTTCAGTGGATAAGAGCTCCTTACCAGCGCCCTAGCACGTCCCCTACTGGTTCTTTCAGTAAGATAGAAAGTATTCAAGACCCGTTTGCAATTCCATCAGAATATACATGGGTTTCTGTGGAAGCAAAGAAAAAGAAAATGCAGGAGAAGAACAAGTCAAAGAAAGGGAAAAGTCAGAGTCACCAAAAA
>Pyrco_BP1_023051.1
ATGGCTGGAATCCATGTGTCCAAGTATGATCATAGCCCTGTGCACAAGGCCATAGTCACGAGGGATTATGCCGGTCTCAGGAGGATTCTATCTGATCTCCCGCGGCTTTGTAAGCCTGCAGAGATTCGATCTGAATTAGTTTCATTAGCTGAGGAAGAGAAGGCTGATGCCATTGCTGCCGTCGTTGATCGGCGAGATGTCCCAAACCGTGAGACCCCTCTTCACTTGGCTGTAAAACTTGGTGACCAGACAGCGGCCGAAATGCTTATGGTTGCCGGGGCAGATGTGAACTTGGTAAATAAAGATGGATGGAGTGCACTCCAGGAAGCAATTTGCAATAGAGAAGAAGCAATTGCCATGATCATAGTTAGGCACTCCCGGGCACTGTCTTGGGCAAAATGGTGCAGAAGGTTACCTCGTTTAGTTGGAACAATGCGGAGGATGAGGGATTTCTACATGGAAATTACATTCCACTTTGAGAGTTCTGTTGTACCTTTCATTTCGAGGATTGCCCCATCAGATACTTACAAGATCTGGAAAAAGGGTGCAAATTTGAGAGCAGATATGTCGTTGGCTGGTTATGATGGTTTGCGAATTAAGCGTCATGATAAGAGTGTTCTTTTCCTGGGTGATGGGTCTGAGGATGGTAAGGTGCCTCCCGGGTCACTTTGCATGGCCTCACACAAGGATAAGGAGGTGGTGAATGCTTTGGCCGGTTTTAGTTCTCAACCAACTGAAGAAAAGGTTCGGCAAAAGGTGGTTGCAATGTCTCGGACTGTGATGTCCAGGGGTAGGATTGATGTGACTCAGGCAGTACTTTTTCCTCAAATGACCTGGAAGCGGCAGAAGAAAACAGAAATGGTTGGCCCGTGGAAGGCTGTGGCATACGACATGCGTAATGTGGTTGTGAGTATGAAATCTAGAAGGGTTCCCGGGGCTATGACAGATGGCAAGCTCGTCTCGTCCTGCAATGAAAATGAAACAGAGAGCGAGGAGTTTAAGGATATTCTGACAGAGGATGAGATGAGGCAACTTGAAAATGCACTTTCGTCAGAATTATCAAACGAAAATGGTGATGGGAGTATTGAAGGTGGTTGTTATGAGCACAGGGAGATTCCTATTGAAGATGTTAGTAGTGATAGAAATGGAGAGAATAAGCAGGAAAAGAAGGGATGGTTCGGTGGACGGAGGAAGGGGGGTGATCACCGGAGAGGAAGGGATATGAAAGCATCTTCTTCCGCAAGTCCCGAAAATGAGAATCGTCACAAGGATGCTAGCAAGGAGAACGAGTGTAAGAAAGGATTAAGGCCAGTACTGTGGCTTTCCCCAAGCTTTCCATTACAAACAGAGGAACTGTTACCGTTACTTGATATTTTATCAAACAAGATCAAGGCAATTCGTCGTTTGAGGGAGCTGCTTACAACCAAACTTCCGAGGGGTACATTTCCAGTCAAGGTTGCTATCCCAGTGGTTCCTACTGTCAGACTAATTGTCACCTTCGTAAAGCTTGAAGAATTGCCTTCAACGGATGAGTTTGCAACACCGCCATCAAGCCCCACTGGCAGGGAGAGCCCAGGTTCGACAAGAGCTCCTTGCCAGCGCCCTATTCAAGACCCGTTTGCCATTCCGTCAGAATATAGATGGGTTACCAAATTAAAGAAAGGGAAGAGTCAGAGTCACCAAAAA
>Pyrco_BP1_029369.1
ATGAAGAGTGAAAGCAGCAATAGCTTAGGAAATGAGAGAACAGTTAAATCTGTAGAATCAGTGGAAGATATTTCCAAATATTCCCACAGTCCAGCTCATTTGGCGGTTGCATGCCGTGACTACGCCACTCTCAAGCGTATTATTTCTACCCTCCCTCGGCTTGCCAAGGCCAGTGAAGTAAGCACCGAAGATGAATCTCTTGAGGCTGAGCTCCGAGCTGATGCTGTATCTGCTGTCATTGATCGCCGAGATGTTCCTGGTCGTGAGACCCCGCTTCATCTAGCTGTACGTCTCCGGGACCCAAGCTCTGCAGAGATTTTGATGGCGGCTGGTGCTGATTGGAGTCTTCAAAATGAGAATGGTTGGAGTGCTCTCCAAGAAGCTGTCTGCACTAGAGAGGAAGCAATTGCTATGATTATTGCACGGCACTACCAGCCCCTTGCGTGGGCCAAATGGTGTCGTAGACTTCCCCGTATTGTTGCCTCTACATCCCGGATTCGTGATTTTTATATGGAGATGACTTTTCATTTTGAGAGCTCAGTCATCCCGTTTATTGGTCGAATTGCTCCATCAGATACTTACCGAATTTGGAAGCGTGGTTCTAATCTCCGAGCTGACATGACCCTTGCTGGTTTTGATGGGTTTCGCATTCAAAGGTCTGATCAAACATTTCTGTTTCTTGGAGAGGGCTACTCTTCAGAGGATGGTAATGTGAATTTGGCACCTGGTTCTTTGATTGTTCTTGCACATAAGGAGAAAGAAATCACAAATGCTTTGGAAGGAGCTGGTGCTCAACCAACCGAAGCTGAAGTTGCCCATGAAGTGGCCTTAATGTCACAAACGAATATGTTTAGGCCAGGCATTGATGTTACTCAGGCTGAGCTTATCCCCCATTTGAATTGGAGGCGACAGGAGAGGACTGAGACGGTTGGAAATTGGAAAGCCAAAGTTTATGATATGCTTCACGTGATGGTGAGTGTGAAGTCAAGGCGGGTTCCAGGTGCTATGACTGACGAGGAACTCTTTGCAGTGGGCGATGAAGAAAAGGTGGCAAATGGTGGTGATAATGATGAATATGACGATGTATTGACTGCTGAAGAAAAAAGGCAGTTGGATTCTGCATTTCGTGTGGGGAACTCAGATGGTGCTTGTGAGGAAGACGACAATGGAGACTCTGACTGTCATGAAAAAGGTTCAGTAGGCTCGTATGAGAACTTTGAATCCAGCGGTGTTGTTAAGGAGAAGAAGGGTTGGTTTGGTTGGAACAAGAAAAATTCGAAGGGAAACGATGATTCCGAAGATCCAAAGCTTTTGAAAAAGTTCTCAAAGTTGACCCCAGAAGGTGGGAACCAGAAATCACTTGATCATCAAAAACCATCATCTGAATTTCCTAAAGACGATATTGCAGATGCGAAAAAGGGAAAAGATAAAAGCAGTAAGAAGAAAAAGAAGAAAGGGTTGACTGATTCTAAGCATGAGAGTGAGTACAAAAAAGGTTTGAGACCTGTCTTGTGGTTGACGCCAGATTTCCCGTTGAAAACAGATGAGCTTCTTCCTTTACTAGACATCTTAGCAAACAAGGTCAAGGCTATAAGGAGACTCAGGGAGCTTTTGACAACTAAATTGCCCCCTGGCACTTTTCCTGTCAAGGTTGCTATTCCGATTGTCCCAACAATACGAGTTTTTGTAACATTTACCAAATTTGAGGAGCTTCAGCCAGTGGAGGAGTTCTCAACCCCTCTCTCCAGTCCTGCACATTTTCAGGATTCAAAGTCAAAGGACTCAGAAGGATCCTCGTCATGGATGTCGTGGGTGAGAGGAAGTCGTGGTGGGCAATCAAGTGACAGTGATAGCCACCGGTATAAGGATGAGATTGACCCTTTCCTCGTACCATCGGACTATACCTGGGTTGATGCCAATGAGAAAAAACGCCGCATGAAAGCCAAGAAGGCCAAGAGCAAGAAACACAGGAAACATGCAACAGCCAAGCCCGATTCAATAGAAAGTATATACATCTCTTCGGAAGATACACGAATTGATAAGACGGGAGATGGGGGTCTAGTCATAGGAGGGGCCGCCGGCTATTGGTGGCTGGTGGTTTTTGAGGCGGTCTTTTCTTCGTGTGTTCCAAACTCTACAAATCGAGGCCTCATTACAATCAGAAGCCGTTGTGTTGCAGAAGGGATAAAAGTAACAAACCTCAGGCCATTTTCCGTCAAAACTTCTGACGACCATATGGGCAGCTTCCTTTCCGAATGCAATCTTTACCCATCTGAGATTAATTTTCCACAGAGCATTGAAGTTGCTGAACAAGCTGTTCAAATCCAACCTGCTGAAGCTGAACCCACAAAGCTAGAAGAATTTATAGAAGCCATTAAACCCAGCAAAGAATCAGTAGAGGAGATTGAAGAACAATCAAAGAATGGTGACAAAAAGAAAGTCACATTTGATTTGAATGTCGAGGCAAATGATGAAGAAACTCCCACCAAGGAAGAAGTCTCCAATTTATTGGTGGAAATTTGTGATGCGAAGGAGAATGAAGAGGAAGCGCGAAAAGGGATCAAACCGAATTCGGTTGTATCAAGTATGGTATCACCATCAACTCATCCATTGAATCATCGATACAAAAATTGCGAAAACAGTGAGGATGAAGATGATGATTGTGCTAATGCTGATGAGTTCGAGAGTAGTAAGCAAACCTTTGTTGAGGAAGAGTCTTCCGAGTCCTTGTTTTCGCTATCGATTGATTCTCGAAAACAACAAGTTTGCGATGATGCTGGAACAGATGAGAAGGAGGTGAATAGTCCAATGCCAAAGCAGCAAAATGGCAGAAGAGATTACAGGAGACAGAGTTCTCACTTTCAGGCAGTATCGAACCCCATTGAAAATCTTGCTCAATGGAAGGAGGAGGTCAACGGAAAGTCAACTCCAACAGAAGCTTCAAAGCAGCAGCAGCACCAAGAGAAGGAGAACATGCACACGGAGGTGGAGGAGCAGGATTTGAAATTACACCTTAGTCCGGAGCCTGCTTTGAAGCTGTCAAAACTCTGCGCAAGGCCGAGGACAAAGTCATCTTCTTGCATAGACACGAGCCTTTCGAGCTGGCTGGTTGAGTCTGAGACCACACCGGAGTCAAATGCAAGTAGTAAGAATTCTGTGGGGAACAAGTTTAATTCACCCGGAAGCCGTGAAGATAGGCCAATTCTGGGAGCTTGGACAACTGAAGAGCTTAAGCAGTTGTCGGCTTCTTCTACTCCAAAAAAAGGGTCACCAAGCCCGAGTCCCGCGGAAATGCCGATCATTGGTACTGTTGGGAGCTACTGGAGTCGTACCGGACAGGCCATGGATTCGGACTCAGGCTCTTCTTGCAGAGGAAGGCCGAAATCAACAGGGAAAAACAGACTGGATCAGAAAGTGGAATGGAAGTCCACTCCATTTAAGGCAAAATTGGAGAGAGCTTTGGAAATG
>Pyrco_BP1_030142.1
ATGATACAGGGTTCAGTTTGGTCGTCTTCTTCCACAAGTTCTGATAACAGGAATCATCACAAGGATGCTCGCAAGGAGAATGAGTATAAGAAAGGATTAAGGCCAATCCTCTGGCTTTCCCCAAGCTTTCCATTACAAACAGAGGACCTGTTGCCATTACTTGATATTTTAGCAAATAAGGTTACGGCAATTCGTCGTTTGAGGGAGCTGCTTACAACTAAGCTTCCAATGGGTACATTTCCAGTCAAGGTTGCTATCCCAGTGGTTCCTACTATCAGAGTAATTGTCACCTTCACAAAGCTTGAAGACTTACCACCAATGGATGAGTTTGTAATTCAAGATGCACGTCACCAGTTTGCAGCAAATCCAAGGTTCCAAAAAGGGTCCAGTCACAGTGCCTTAGTGTCAACAACTCCAGCTCAGTCTCAAATACCTGGC
>Pyrco_BP_DH_04g00290
ATGCGGAGGATGAGGGATTTCTACATGGAAATTACATTCCACTTTGAGAGTTCTGTTGTACCTTTCATTTCGAGGATTGCCCCATCAGATACTTACAAGATCTGGAAAAAGGGTGCAAATTTGAGAGCAGATATGTCGTTGGCTGGTTATGATGGTTTGCGAATTAAGCGTCATGATAAGAGTGTTCTTTTCCTGGGTGATGGGTCTGAGGATGGTAAGGTGCCTCCCGGGTCACTTTGCATGGCCTCACACAAGGATAAGGAGGTGGTGAATGCTTTGGCCGGTTTTAGTTCTCAACCAACTGAAGAAAAGGTTCGGCAAAAGGTGGTTGCAATGTCTCGGACTGTGATGTCCAGGGGTAGGATTGATGTGACTCAGGCAGTACTTTTTCCTCAAATGACCTGGAAGCGGCAGAAGAAAACAGAAATGGTTGGCCCGTGGAAGGCTGTGGCATACGACATGCGTAATGTGGTTGTGAGTATGAAATCTAGAAGGGTTCCCGGGGCTATGACAGATGGCAAGCTCGTCTCGTCCTGCAATGAAAATGAAACAGAGAGCGAGGAGTTTAAGGATATTCTGACAGAGGATGAGATGAGGCAACTTGAAAATGCACTTTCGTCAGAATTATCAAACGAAAATGGTGATGGGAGTATTGAAGGTGGTTGTTATGAGCACAGGGAGATTCCTATTGAAGATGTTAGTAGTGATAGAAATGGAGAGAATAAGCAGGAAAAGAAGGGATGGTTCGGTGGACGGAGGAAGGGGGGTGATCACCAGAGAGGAAGGGATATGAAAGCATCTTCTTCCGCAAGTCCCGAAAATGAGAATCGTCACAAGGATGCTAGCAAGGAGAACGAGTGTAAGAAAGGATTAAGGCCAGTACTGTGGCTTTCCCCAAGCTTTCCATTACAAACAGAGGAACTGTTACCGTTACTTGATATTTTATCAAACAAGATCAAGGCAATTCGTCGTTTGAGGGAGCTGCTTACAACCAAACTTCCGAGGGGTACATTTCCAGTCAAGGTTGCTATCCCAGTGGTTCCTACTGTCAGACTAATTGTCACCTTCGTAAAGCTTGAAGAATTGCCTTCAACGGATGAGTTTGCAACACCGCCATCAAGCCCCACTGGCAGGGAGAGCCCAGGTTCGACAAGAGCTCCTTGCCAGCGCCCTATTCAAGACCCGTTTGCCATTCCGTCAGAATATAGATGGGTTACCAAATTAAAGAAAGGGAAGAGTCAGAGTCACCAAAAA
>Pyrco_BP_DH_04g00300
ATGGCTGGAATCGATGTGTCCAAGTATGATCATAGCCCCGTGCACAAGGCCATAGTCACGAGGGATTATGCCGGTCTCAAGAGGATTCTATCTGGTCTCCCGCGGCTTTGTAACCCTGCTGAGATTCGAACTGAATCAGCTTCATTAGCTGAGGAAGAGAAGGCTGATGCCATTGCTGCTGTCATTGATCGGCGAGATGTCCCAAACCGTGAGACCCCCCTTCACTTGGCTGTAAAACTTGGTGACCAGACAGCAACCGAAATGCTTATGGTTGCCGGCGCGGATTGGAGCTTGCAGAATGAACATGGATGGAGTGCACTCCAGGAAGCAATTTGCAATAGAGAAGAAGCAATTTCAATGATCATAGTTAGGCACTACCAGCCACTGGCTTGGGCGAAATGGTGCAGAAGGTTACCTCGTTTAATTGGAACAATGCGGAGGATGAGGGATTTCTACATGGAAATTACATTCCGCTTTGAGAGTTCTGTTATACCTTTCATTTCGAGGATTGCCCCATCAGATACTTACAAGATCTGGAAAAAGGGTGCAAATTTGAGAGCAGATATGACATTGGCAGGTTTTGATGGTTTGCGAATTCAGCGTTCTGATCAGAGTGTTCTTTTCCTCGGTGATGGGTCTGAAGATGGTAAGGTGCCTCCTGGGTCACTTTGCATGATCTCACACAAGGATAAGGAGGTGATGAATGCTTTGGATGGTGCTGGATCCCAAGCAACTGAAGAGGAGGTTCGGCAAGAGGTGGTTGCAATGTCTCAGACTAATATATTCAGGCCTGGGGTTGATGTGACTCAAGCAGTACTTTTACCTCAAATGACCTGGAGGCGGCAGGAGAAAACAGAAATGGTTGGCCCATGGAAGGCTAAGGTATATGATATGCATAATGTGGTTGTGAGTATGAAATCTAGAAGGGTCCCCGGGGCTATGACAGATGACGAGCTCTTCTCAACCTGCAATGAAAATGAAACAGAAAGTGAGGAGTTTAATGATATTCTGACAGAGGATGAGAGGAAGCAACTTGAAAATGCACTTAAATTGGATTCGTCGGACTTGTCAAACGAAAATGGTGATGGGATTATTGAGCATCGTCGTAGTTGTTATGAGCACAGGGAGGTTCCCATTGAAAATGTTAGTAGTGATAGAAATGGAGAGAATAAGCAGGAAAAGAAAGGATGGTTTGGTGGATGGAGGAAACGGGATACTAAAAGTGAAGGGCAGAAAAAGATTGTGCCGCCTAGAAGTTCTCTCTGTGTAGATGAGAAGGTGAGTGATCTGCTAGGGGATTCTCCTTCAAGAAATCAAAGCAGACCTGGAAGAAATAGTGTGGACATTGTTGTGAAGGGGGATGATCATCGGAGAGGAAGGGATATGAAGGCGTCTTCTTCCACAAGTTCTGATAACAGGAATCGTCACAAGGATGCTAGCAAGGAGAATGAGTATAAGAAAGGATTAAGGCCAATCCTCTGGCTTTCCCCAAGCTTTCCATTACAAACAGAGGAACTGTTGCCATTACTTGATATTTTAGCAAACAAGGTTAAGGCAATTCGTCGTTTGAGGGAGCTGCTTACAACTAAGCTTCCAATGGGTACATTTCCAGTCAAGGCACCTTGGAAACATGGTGATGTTTTAACCTACTTGGTTAACCTAACCGAGGAGAATGTGTCAACTTTTGAAGAAATGGGGAGTCGCATTGTAGTTATTGTTGCTATCCCAGTGGTTCCTACTATCAGAGTAATTGTCACCTTCACAAAGCTTGAAGAATTACCACCAATGGATGAGTTTGCAACACCACCATCAAGCCCCCTTGGCAGGGAGAGCCCAAGTTCGATGCAATCGTCAAGTTCATCTTGGTTTCAGTGGATAAGAGCTCCTTACCAGCGCCCTAGCATGTCCCCTACTGGTTCTTTCAGTAAGATAGAAAGTATTCAAGACCCGTTTGCAATACCGTCAGAATATACATGGGTTTCTGTGGAAGCAAAGAAAAAGAAAATGCAGGAGAAGAACAAGTCAAAGAAAGGGAAAAGTCAGAGTCACCAAAAA
>Pyrco_BP_DH_04g20450
ATGAAGAGTGAAAGCAGCAATAGCTTAGGAACTGAGAGAACAGTTAAATCCGTAGAATCAGTGGAAGATTTTTCCAAGTATTCCCACAGTCCAGCTCATTTGGCAGTTGCACGCCGTGACTATGCCACTCTCAAGCGCATTATCTCTACCCTCCCTCGACTTGCCAAGGCCAGTGAAGTAAGCACCGAAGATGAATCTCTTGAGGCTGAGCGCCGAGCTGATGCTGTATCTGCTGTCATTGATCGCAGAGACGTTCCTGGTCGTGAGACTCCTCTTCATCTAGCTGTGCGTCTCCGGGACCCAAGCTCAGCGGAGATTTTGATGGCAGCCGGTGCTGATTGGAGTCTTCAAAATGAGAATGGTTGGAGTGCTCTCCAAGAAGCTGTCTGCACTAGAGAGGAAGCAATTGCTATGATCATTGCACGGCACTACCAGCCCCTTGCTTGGGCTAAATGGTGTCGTAGACTTCCCCGTATTGTTGCCTCTACAGCCCGGATTCGTGATTTTTATATGGAGATAAGTTTTCATTTTGAGAGCTCAGTCATCCCGTTTATTGGTCGAATTGCTCCATCAGATACTTACCGAATTTGGAAGCGTGGTTCTAATCTTCGAGCTGACATGACTCTTGCTGGTTTTGATGGGTTTCGCATTCAAAGGTCTGATCAAACATTTCTGTTTCTTGGAGAGGGCTACTCTTCAGAGGACGGTAATGTGAATTTGGCACCTGGTTCTTTGATTGTTCTTGCTCATAAGGAGAAAGAAATCTCAAATGCTTTGGAAGGAGCTGGTGCCCAACCAACCGAAGCTGAAGTTGCCCATGAAGTGGCCTTGATGTCCCAGACGAATATGTTTAGGCCGGGCGTTGATGTTACTCAGGCCGAGCTTATCCCCCATTTAAATTGGAGGCGACAGGAGAGGACTGAGATGGTTGGAAATTGGAAGGCCAAAGTTTATGATATGCTTCACGTGATGGTGAGTGTGAAGTCAAGGCGGGTTCCAGGTGCTATGACTGATGAGGAACTCTTTGCAGTGGATGATGAAGAAAAGGTGGCAAATGGTGGTGATAATGATGAATACGATGATGTATTGACTGCTGAAGAAAAAAAGCAGTTGGATTCTGCACTTCGTGTGGGGAACTCAGATGGTGCTTGTGAGGACGAGGACAATGGGGTATCTGACTGCCATGAAAAAGGTTCAGGAGGCTCGTATGAGAACTGTGAATCGAACGGTGTTGTTAAGGAGAAGAAGGGTTGGTTTGGTTGGAACAAGAAAAATTCAAGGGGAAACGATGATTCTGAAGATCCAAAGCCTTTGAAGAAGTTCTCAAAGTTGGCCCCAGATGGTGGCAACCAGAAATCACTTGATCATCAAAAACCATCATCTGAATTTCCTAAAGACGACATTGCAGATGGGAAAAAGGGAAAAGATAAAAGCAGTAAGAAGAAAAAGAAGAAAGGGTCTACTGATTCTAAGCATGAGAGTGAGTACAAAAAGGGTTTGAGGCCTGTCTTGTGGTTGACGCCAGATTTCCCGTTGAAAACAGATGAGCTTCTTCCTTTACTAGACATCTTAGCAAACAAGGTCAAGGCTATAAGGAGACTCCGGGAGCTTTTGACCACTAAATTACCCCCTGGCACCTTTCCTGTTAAGGTTGCTATTCCTATTGTCCCAACAATACGAGTTCTTATAACATTTACCAAATTTGAGGAGCTTCAGCTGGTGGAGGAGTTTTCAACCCCTCTCTCCAGTCCTGCACATTTTCAGGATGCAAAGTCAAAGGACTCAGAAGGATCCTCGTCATGGATGTCATGGGTGAGAGGAAGTCGTGGTGGGCAATCAAGTGACAGCGAAAGCCACCGGTATAAGGATGAAGTTGACCCTTTCCTCATACCGTCAGACTATACCTGGGTTGATGCCAATGAGAAAAAACGCCGCATGAAGGCCAAGAAAGCCAAGAGCAAGAAACACAGGAGACATGCAACAGCCAAGCCTGCCGAAGCAGGACATCGGGCAAGCGAGGATGTCGAAGAA
>Pyrco_BP_DH_05g31540
ATGGCCAAATCGTCGGCGAGCTCAACGACGTCGTTCCCGCCGCTCAAGCCCGACGACTACTCCCACAGCCCCGTGCACTACGCCGTCGTTTTGTCAGACCACACCACACTCTCCCGAATCGTCGCCACCCTCCCCCGACTTGCCGATCCGACTCAGATCCACACCGAGTCCGACTCCCTCTCCCAGGAACGAACCGCGGACCGGATCTCGTCCGTGCTCGACCGCCGCGACGTTCCCTACAGAGAAACCCCTCTCCACCTCGCCGTCCGACTAAACAACGCTGTCTCCGCTAAAATTTTAGCCTCCGCCGGCGCCGACGTGTCACTCCAGAACTCCGCCGGCTGGAATCCCTTACAGGAAGCATTGTGTCGCCGGAGCTCCGACGTCGCTTTAATCCTTCTCCGGCTCCACCACCGTTCCGCTTGGGCTAAGTGGCGCCGCCGCCTGCCACGTGCAATCGCCGTGCTCCGGAGAATGCGGGATTTTTACATGGAGATCTCGTTCCATTTCGAGAGCTCCGTCATTCCCTTCGTCGGAAAGATCGCTCCCTCCGACACGTACAAGATCTGGAAGCGCGACGGCAATTTGCGCGCAGACACGTCGCTGGCCGGATTCGACGGATTGAAGATCCAGCGCGCCGATCAGAGCTTCCTATTCCTCGGCGACGGCGATCAGAGCCACGACGTTCCCCCGGGATCGCTGCTCGTCTTGAACCGCGACGAACGGAAAATCTTTGACGCTTTCGAGAACGCCGGGTCGCCGATGAGCGAGTCGGACATCGCCGGGTTCTGCGCCCAGACGAGTGTGTACCGCCCCGGCATGGACGTCACCAGGGCCGAGCTGGTCGGGAGGACCAATTGGAGGAGGCAGGAGAAAACGGAGAGCGTCGGAGAGTGGAAAGCTCGAGTGTACGAAATTCACAACGTCGTGTTCAGCTTCCGCTCGAGAAAAGTCGCCAATGGCGATGCTGACGTGGCGGGGAGCGAGCAGGTGCTTCCTCTTGAGCTCGACGAGGACGACGACGGGTTTTTGGTAGCGGAGAATCCGAGCTTCGGAATTCCCGACGGCCGGAGGCACAGTAGCTTCGTGAGGGAGGAGAGGGAGTTCGTGGCATTGGGGAGAAAAAGCGTCGACGTTTCGTCAATTTCCGGGCCGCCGTCGAGGAGGTCTAAAACGGCCACTATTGTGGCAGCACCAGTGCAGACGAAAGAGAAAGAGTTCGTGAGGAGCTTGAGGCCGTGCGTTTGGCTGACGGAGCAGTTTCCGTTGAAGACGGAGGAGCTGCTGCCGTTACTGGACATCTTGGCGAACAAGGTGAAGGCCGTTAGGAGGATGAGGGAGTTGCTCACCACCAAGTTCCCGCCAGGGACTTTTCCGGTTAAGGTGGCAATACCGGTGGTCCCAACGGTGAGAGTGGTGATAACATTCACAAAGTTCGTTCAGCTTCCGCCAACTGAGCAATTCTTCACTCCAATGTCAAGCCCCAGACAATTTCTTCATGAAGGGCGAGGCCAACAAGAGGAGGAACACAAGTCCAAGCCACAAAAACCATCCTCCTTTTCATCGTCGTCGTCGTGGCTGAGGCGGAGCAGCAGCCAGTCGGGGTCTTCCGTGAGCAAGCAGAACCACCAACACCAACACTGTGCTCCCCCGGCAGTGTCTGCAGCGCAAGACTCTTCTGACCCTTTCGCCATTCCTAGCGGTTATACGTGGACGAGCATCGAGGACAAGTCTCGCAAAATGAAGAAATCCAAGTCCAGCAGGAGATCAATATCCAAG
>Pyrco_BP_DH_10g27280
ATGGCCAAATCGTCGGCGACCTCGACGCCGTCGTTTCCGCCGCTCAAGGCCGACGACTACTCCCACAGCCCGGTACACTATGCCGTCGTTCTGGCTGACCACACCACGCTCTCCCGAATCGTCGCCACCCTTCCGCAACTCGCCGATCCGACTCAGATCCACACCGAGTCCGACTCCCTCTCTCAGGAACGGACCGCTGACCGGATCTCATCCGTGCTCGACCGCCGCGACGTTCCCTTCCGAGAAACCCCTCTCCACCTCGCCGTCCGGCTAAACGACGTAGCGTCCGCCAAAATTCTAGCCTCCGCAGGCGCCGACGTGTCCCTCCAGAACTCCGCCGGCTGGAATCCCCTGCAGGAAGCCTTATGTCGCCGGAGCTCCGACATTGCTTTAATCCTTCTCCGGCTCCACCACCGCTCCGCTTGGGCGAACTCCGTCATTCCCTTCGTCGGGAAGATTGCTCCCTCCGACACGTACAAGATCTGGAAGCGCGACGGCAACTTGCGCGCCGACACGTCGCTGGCCGGATTTGACGGATTGAAGATCCAGCGCGCCGATCAGAGCTTCCTCTTCCTCGGCGACGGCGATCAAAGCCACGACGTTCCCCCGGGATCGCTGCTCGTTTTGAACCGCGACGATCGGAAAATCTTCGACGCGTTCGAGAACGCTGGGTCGCCCATGAGTGAGTCGGACATCGCCGGATTCTGCTCCCAGACGAGTGTGTACCGCCCGGGCATGGACGTCACAAAAGCGGAGCTAGTCGGGCGGACCAATTGGAGGAGGCAGGATAAGACGGAGAGCGTCGGAGAGTGGAAAGCTCGAGTGTACGAAATTCACAATGTCGTGTTCAGCTTCCGCTCGAGAAAAGTCGCCAATGGCGACGCTGATGTGGCAGGGAGCGAGCAGGTGCTTCCTCTCGAGCTCGACGAGGACGACGACGGGTTTTTGGTGGCGGAGAATCCGAGCTTTGGAATTCCCGACGGCAGGAGGCACAGTAGCTTCGTGAGGGAGGAGAGGGAGTTCGTAGCATTGGGGAGAAAAAGCGTCGACGTTTCGTCAATTTCCGGGCCGCCGTCAAGGAGGTCCAAAACAGCTGCGATTGCGGCGGCGCCAGTGCAGACGAAAGAGAAAGAGTTCGTGAGGAGCTTGAGGCCGTGCGTTTGGCTGACGGAGCAGTTCCCGTTAAAGACGGAGGAGCTGCTGCCGTTACTGGACATCTTGGCGAACAAGGTGAAGGCCGTTAGGAGGATGAGGGAGTTGCTCACCACCAAGTTCCCGCCAGGGACTTTTCCGGTTAAGGTGGCAATACCGGTGGTCCCCACAGTGAGAGTGGTGATAACGTTCACAAAGTTCGTTGAGCTCCCGCCAACTGAGCAATTCTTCACTCCAATGTCAAGCCCCAGACAGTTTATTCATGAAGGACGAGGCCAGCAAGAAGAGGAACACAAGTACAAGGCGCAAAAACCACCATCCTTTTCGTCATCGTCGTGGCTGAGGCGGAACAGCAGCCAGTCGGGGTCTTCCGCGAGCAAGCAAAACCACCAACACCAACACCGTGCTCCTCCGGCAGTGACGGCGGCTCAAGACTCTTCTGACCCTTTCGCCATTCCTAGCGGTTATACCTGGACGAGCATCGAGGACAAGTCTCACAAAATGAAGAAATCCAAGTCCACGAGGAGATCATCCAAG
>Pyrco_BP_DH_12g22890
ATGAAGAGTGAAAGCAGCAATAGCTTAGGAAATGAGAGAACAGTTAAATCTGTAGAATCAGTGGAAGATATTTCCAAATATTCCCACAGTCCAGCTCATTTGGCGGTTGCATGCCGTGACTACGCCACTCTCAAGCGTATTATTTCTACCCTCCCTCGGCTTGCCAAGGCCAGTGAAGTAAGCACCGAAGATGAATCTCTTGAGGCTGAGCTCCGAGCTGATGCTGTATCTGCTGTCATTGATCGCCGAGATGTTCCTGGTCGTGAGACCCCGCTTCATCTAGCTGTACGTCTCCGGGACCCAAGCTCTGCAGAGATTTTGATGGCGGCTGGTGCTGATTGGAGTCTTCAAAATGAGAATGGTTGGAGTGCTCTCCAAGAAGCTGTCTGCACTAGAGAGGAAGCAATTGCTATGATTATTGCACGGCACTACCAGCCCCTTGCGTGGGCCAAATGGTGTCGTAGACTTCCCCGTATTGTTGCCTCTACATCCCGGATTCGTGATTTTTATATGGAGATGACTTTTCATTTTGAGAGCTCAGTCATCCCGTTTATTGGTCGAATTGCTCCATCAGATACTTACCGAATTTGGAAGCGTGGTTCTAATCTCCGAGCTGACATGACCCTTGCTGGTTTTGATGGGTTTCGCATTCAAAGGTCTGATCAAACATTTCTGTTTCTTGGAGAGGGCTACTCTTCAGAGGATGGTAATGTGAATTTGGCACCTGGTTCTTTGATTGTTCTTGCACATAAGGAGAAAGAAATCACAAATGCTTTGGAAGGAGCTGGTGCTCAACCAACCGAAGCTGAAGTTGCCCATGAAGTGGCCTTAATGTCACAAACGAATATGTTTAGGCCAGGCATTGATGTTACTCAGGCTGAGCTTATCCCCCATTTGAATTGGAGGCGACAGGAGAGGACTGAGACGGTTGGAAATTGGAAAGCCAAAGTTTATGATATGCTTCACGTGATGGTGAGTGTGAAGTCAAGGCGGGTTCCAGGTGCTATGACTGACGAGGAACTCTTTGCAGTGGGCGATGAAGAAAAGGTGGCAAATGGTGGTGATAATGATGAATATGACGATGTATTGACTGCTGAAGAAAAAAGGCAGTTGGATTCTGCATTTCGTGTGGGGAACTCAGATGGTGCTTGTGAGGAAGACGACAATGGAGACTCTGACTGTCATGAAAAAGGTTCAGTAGGCTCGTATGAGAACTTTGAATCCAACGGTGTTGTTAAGGAGAAGAAGGGTTGGTTTGGTTGGAACAAGAAAAATTCGAAGGGAAACGATGATTCCGAAGATCCAAAGCTTTTGAAAAAGTTCTCAAAGTTGGCCCCAGAAGGTGGGAACCAGAAATCACTTGATCGATCAAAAACCATCATC
>Pyrco_BP_DH_12g22900
ATGAAGAAAAAGAAGAAAGGGTTGACTGATTCTAAGCATGAGAGTGAGTACAAAAAAGGTTTGAGACCTGTCTTGTGGTTGACGCCAGATTTCCCGTTGAAAACAGATGAGCTTCTTCCTTTACTAGACATCTTAGCAAACAAGGTCAAGGCTATAAGGAGACTCAGGGAGCTTTTGACAACTAAATTGCCCCCTGGCACTTTTCCTGTCAAGGTTGCTATTCCGATTGTCCCAACAATACGAGTTTTTGTAACATTTACCAAATTTGAGGAGCTTCAGCCAGTGGAGGAGTTCTCAACCCCTCTCTCCAGTCCTGCACATTTTCAGGATTCAAAGTCAAAGGACTCAGAAGGATCCTCGTCATGGATGTCGTGGGTGAGAGGAAGTCGTGGTGGGCAATCAAGTGACAGTGATAGCCACCGGTATAAGGATGAGATTGACCCTTTCCTCGTACCATCGGACTATACCTGGGTTGATGCCAATGAGAAAAAACGCCGCATGAAAGCCAAGAAGGCCAAGAGCAAGAAACACAGGAAACATGCAACAGCCAAGCCCGGTGATGCAGGACATCAGGCAAGCGAGAATGTTGAAGAA
>Pyrco_BP_DH_420g00660
ATGACATTGGCTGGTTTTGATGGTTTGCGAATTCAGTGTTCTGATCAGAGTGTTCTTTTCCTCAGTGATGGGTCTGACGATGGTATGGTGCCTCCCGGGTCACTTTGCATGATCTCGCACAAGGATAAGGAGGTGATGAATGCTTTGGATGGTGCTGGTTCTCAAGCAACTGAAGAAGAGGTTCGGCAAGAGGTGGTTGCAATGTCTCACACTAACATATTCAGCCCTGGGATTGATGTGACTCAGGCAGTACTTTTACCTCAGATGACCTGGAGGTGGCAGGAGAAAACAGAAATGGCTGCCCTATCAAATCTAGAAGAGTCCCCTGGGGCTATGACTGATGACGAGCTCTTCTCATCCTGCAATGAAAATGAAACAGAACGTGAGCAGTTTAATGATATTCTGACAGAGGATGAGACGAGGCAACCTGAAAATGCACTTAAATTGGATTCGTCAGAATTGTCAAACGAAAATGGTGATGAGATTATTGAGCATCGTCATAGTTGTTATGATCACAGGGAGATTCGTATTGAAGATGTTAGCAGTGGTAGAAATGGAGAGAATAAGCAGGAAAAGAAAGGATGGTTTGGTGGATGGAGGAAATGGGGTACTAAAAATGAAGGGCAGAAAAAGATTGTGCCGCCTGAAGTTCTCTGTGTAGATGAGAAGAGTAATGTGGACATTATTGTGAAGGGTGATGATCACCGGAGAGGAAGGGATATGAAAGCATCTTCTTCCACAAGTTCTGATAAGAGGAATCGTCACAAGGGTGCTAGCAAGGAGAATGAGTATAAGAAGGGATCGAGGCCAATACTCTGGCTTTCCCCAAACTTTCCATTACAAACAGAGGAACTGTTGCTGTTACTTGACATTTTAGCAAACAAGGTTAAGGCAATTCGTCGTTTGAGGGAGCTGCTTACAACCAAACTTCCAATGGGTACATTTCCAGTCAAGGTATGCCACCTTCCCATTATCATTTTGTTACCCAGTATGGTTTATGGTTTCCTAGATGCACCTTTGTTATCTTTTCCTTTTTATCAAACTTGTTCAGAAAACATTTTGTTATTTTCTTTTTTAACCATGCCTGGTTCTGTTGTAACTGTAAGAGTAGGATGTGCTCTCATT
>Pyrco_BP_DH_420g00680
ATGGCTGGAATCGTTGTGTCGAAGTATGATCATAGCCCTGTACACAAGGCCATAGTCACGAGGGATTATGCCGGTCTCAGGAGGATTCTAGCTGGCCTCCCGCGGCTTGGTGACCCTGCTGAGATTCGAACTGAATCAGCTTCATTAGCTGAGGAAGAGAAGGCTGATGCCATTGCTGCCGTCATTGACCGGCGAGATGTCCGAAACCGTGAAACCCCTCTTCACTTGGCTGTAAAACTTGGTGACCAGAAAAAGGAACATGGATGGAGTGCACTCCAGGAAGCAATTTGCAATAGAGAAGAAGCAATTTCCATGATCATAGTTAGGCCCTACCGGCCACTGGCTTGGGCAAAATGGTGCAGAAGGTTACCTCAGTTCTGTTATACCTTTCATTTC
>Pruav_sc0000045.1_g360.1.mk
ATGGCTGGAATTGATGTTTTGAAGTATGCTCATAGCCCTGTGCACAAGGCCATAGTCATGAGGGATTATGCCAGTCTCAGGAGGATTCTTGCTGGTCTCCCCCGGCTTTGTAACCCTGCTGAGATTCGAACTGAATCAGCTTCATTAGCTGAGGAGGAGAAGGCTGATGCCATTGCTTCCGTGATTGATAGGCGAGATGTCCCGAATCGTGAGACCCCTCTTCACTTGGCTGTAAAACTTGGTGACCAGACAGCTACTGAAATGCTTATGGTTGCTGGAGCGGATTGGAGCTTGCAGAATGAACATGGATGGAGTGCACTCCAAGAAGCAATTTGCAATAGAGAAGAAGCAATTTCCATGATTATAGTTAGGCACTACCAGCCACTGGCTTGGGCAAAATGGTGCAGAAGATTGCCTCGTTTAATTGGAACTATGCGGAGGATGAGGGACTTCTACATGGAAATTACATTCCACTTTGAGAGTTCTGTTATTCCTTTCATTTCGAGAATTGCCCCATCAGATACTTACAAGATCTGGAAAAGGGGTGCAAATTTGAGGGCAGATATGACATTGGCTGGTTTTGATGGTTTTAGAATTCAGCGTTCTGATCAGAGTGTTCTTTTCCTTGGTGATGGGTCTGAAGATGGTAAGGTGCCTCCCGGGTCACTTTGCATGATCTCACACAAGGATAAGGAGGTGATGAATGCTTTGGATGGTGCTGGTTCTCAAGCAACTGAAGAAGAAGTTCGGCAAGAGGTGGTTGCAATGTCTCAGACTAATATATTCAGGCCTGGGATTGATGTGACTCAGGCAGTTCTCTTACCTCAGTTGACTTGGAGGCGGCAGGAGAAAACAGAATTGGTTGGTTCATGGAAGGCTAAGGTATATGATATGCATAATGTGGTTGTCAGTATCAAATCTAGGAGGGTCCCAGGGGCTATGACAGATGACGAGTTTTTTTCAACTTGCAACGAAAATGAAACAGAAAGTGAGGAACTCAATGATATATTGACAGAGGATGAGAGGAGGCAACTTGAAATTGCACTTAAACTGGATTCGTCCGAATTGTCAAACGAGAATGGTGATGGTATGATTGAGCATCGTCACAGTTGTTATGAGCATAGAGAGATTCCTATTGAAGATGTAAGTAATGGTAGAAATGGAGAGAATAATAAGCAGGAAAAAAAAGGATGGTTTGGTGGATGGAGGAAAAGAGATACTAAAAATGAAGAGCAGAAAAAGCTTATACCCCCAAGAAGTTCTCTCTGTGTAGACGAGAAGGTGAGCGATCTGCTAGGGGATTCTCCTTCAAGAAATCAAAGCAGACCTGGAAGAAGTAATGTGGACGTCGTTATGAGGGGGGATGATCACCGGAAAGGAAGGGATATGAAGGCATCTTCCTCTACGAGTTCTGATATCAGAAATCGTCACAAGGATGCAAGCAAGGAGAACGAGTATAAGAAAGGGTTAAGGCCTATTCTCTGGCTTTCCCCAAACTTTCCTCTACAAACAGAGGAACTGTTGCCATTGCTTGATATTTTGGCAAACAAGGTTAAGGCAATCCGTCGTTTGAGGGAGCTGCTTACAACCAAACTTCCAATGGGAACATTTCCAGTCAAGGTTGCTATCCCCGTGGTTCCTACTATCAGAGTAATTGTCACTTTCACAAAGCTTGAAGAATTACCACCAACAGATGAATTCACAACACCCCCATCGAGCCCACCTGTTGCAGGCAGAGAGAGCCCAGCTGCAATGCAATCCTCAAGTTCATCTTGGTTTCAGTGGATAAGAGCTCCTTACAACCGCCCTAGCTCGTCTGCTACTGGTTCTAGTAGTAGGATTGAAACCAACCAAGACCCATTTGCAATTCCCCCAGAATATACATGGGTTACAGTTGAGGCAAAGAAAAAGAAAATGCAGGAGAAGAACAAATCAAAGAAAGGGAAAAGTCACCACAAA
>Pruav_sc0000396.1_g410.1.mk
ATGAAAAATGAAAGCAACATTAGCTTCAGAACTGAGAGAACAGTAAAATCCATAGAATCAATGGAAGATTTTTCTAAATATTCCCACAGTCCAGCTCATTTGGCGGTTGCACGCCGTGACTATGCCGCCCTCAGGCGCATTATCTCTACCCTCCCTCGGCTTTCCAAGGCCAGTGAAGTAAGCAACGAAGCCGAATCTCTTGAGGCTGAGCTCCGAGCTGATGCTGTCTCAGCTGTCATTGATCGCCGAGATGTTCCTGGTCGTGAGACTCCTCTTCATCTAGCAGTGCGTCTCCGTGACCCAACCTCAGCCGAGATTTTGATGGCGGCTGGTGCTGATTGGAGTCTTCAAAACGAGAATGGTTGGAGTGCTCTCCAAGAGGCCGTCTGCACTAGAGAGGAAGCAATTGCTATGATTATTGCGCGGCACTACCAGCCCCTTGCTTGGGCTAAATGGTGTCGTAGACTTCCCCGTATTGTTGCCTCTACGGCCCGTATTCGTGATTTTTACATGGAGATAAGTTTTCACTTTGAGAGCTCAGTCATCCCGTTTATTGGTCGAATTGCCCCATCGGATACTTACCGCATTTGGAAGCGTGGTTCTAATCTTCGAGCTGACATGACCCTTGCTGGCTTTGATGGGTTTCGAATTCAAAGGTCCGATCAAACATTTCTGTTTCTTGGAGAGGGGTACTCTTCAGAGGATGGTAATGTGAATTTGGCACCTGGTTCTTTGATTGTTCTTGCACATAAGGAGAAAGAAATCACAAATGCTTTGGAAGGAGCTGGTGCCCAACCAACCGAAGCTGAAGTTGCCCATGAAGTGGCCTTGATGTCACAGACAAATATGTATAGGCCAGGCATTGATGTTACTCAGGCTGACCTTGTTCCCCATTTAAATTGGAGGCGACAAGAGAGGACCGAGATGGTTGGAAATTGGAAGGCCAAAGTTTATGATATGCTTCACGTGATGGTTAGTGTGAAGTCAAGGCGGGTTCCTGGTGCTATGACCGATGAGGAGCTCTTTGCAGTGGACAATGAAGAAAGGGTGGCAAATGGGGGTGATAATGATGAATATGATGATGTATTGACTGCTGAGGAAAAAATGCAGTTGGATTCTGCACTTAGAGGGAACTCAGATGGTGCTTGTGAGGATGAGGAAAATGGGGTCTCTGACTGCCATGAAAATGGTTCGGGAGGATCCTATGAGAATTGTGAATCCAACGCTGTTGTTAAGGAGAAGAAGAGTTGGTTTGGTTGGAACAAGAAAAGTTCAAAGGGAAATGATGATTCTGAAGATCCAAAGATTTTGAAGAAGTTCTCAAAGTTGGCCCCAGAAGGTGGCAACCAGAAATCACTCGATCATCAAAAACCATCATCTGGATTTCCTAGAGATGATATTGCAGATGCTAAGAAAGGAAAAGATAAAAACAGTAAGAAGAAAAAGAAGAAAGTGGCTAGTGATGCTAAGCATGAGAGTGAGTACAAAAAGGGTCTGAGACCTGTCTTGTGGTTGACACCAGATTTCCCTTTGAAAACAGATGAGCTTCTTCCCTTACTAGACATCTTAGCAAACAAGGTCAAGGCTATAAGGAGACTCAGGGAGCTTTTGACTACTAAACTTCCCCATGGCACTTTTCCGGTCAAGGTTGCTATCCCAATCGTCCCAACAATACGAGTTCTTGTAACTTTTACGAAATTTGAGGAGCTTCAGCCATTGGAGGAGTTTTCAACCCCTCTCTCCAGTCCAGCACATTTTCAGGATGCAAAGTCAAAGGAATCAGAAGGATCCTCATCTTGGATATCATGGGTAAGAGGGGGTCGTGGTGGGCAATCAAGTGACAGCGATAGCCACCGATATAAGGAAGAGATTGACCCCTTCCTCATACCGTTGGACTATACCTGGGTTGATGCCAATGAGAAAAAACGCCGCATGAAAGCCAAGAAAGCCAAGAGCAAGAAACACAGGAAACATGCAACAGCCAAGGCTAGTGATGGGGGACATCAGGCAGGTGAGGATGTCGAAGAA
>Pruav_sc0000910.1_g240.1.mk
ATGTCCAAATCGTCGGCCCCTTCTACCACTTCGTGTCCGCCCCTCAAACCCGACGACTATTCCCACAGCCCCGTCCACTACGCCGTCGTTTTAGCAGACCACACCACTCTCTCCCGAATCGTCGCCGCCCTTCCCCGACTCGCTGATCCCACTCAGATCCATACTGAGTCCGACTCGCTCTCTCATGAACGAACCGCCGACCAGATCTCGGCCGTACTCGACCGCCGCGACGTCCCCTACAGAGAAACGCCCCTCCACCTCGCTGTCCGACTAAACGACGCCGTCTCCGCCAAAATACTAGCCTCCGCTGGCGCTGACGTGTCCCTCCAGAACTCCGCCGGCTGGAACCCCCTGCAGGAAGCCTTGTGTCGCCGGAGCTCCGACATAGCTCTAATTCTCCTCCGGCTCCATCATCGCTCCGCTTGGGCCAAGTGGCGCCGCCGCCTTCCACGTGTCATTGCCGTGCTCCGCAGAATGCGAGACTTTTACATGGAGATCTCGTTCCACTTCGAAAGCTCCGTCATTCCCTTCGTCGGTAAGATCGCTCCTTCCGATACGTACAAGATCTGGAAGCGCGACGGGAACTTGCGAGCCGACACGTCGTTGGCCGGCTTCGACGGCCTGAAGATCCAGCGCGCCGATCAGAGCTTCCTTTTCCTCGGCGACGGCGATCAAAGCCACGATGTTCCCTCGGGATCGTTACTCGTCTTGAATCGCGACGATCGGAAAATCTTCGACGCGTTCGAGAACGCAGGGTCTCCGATGAGCGAGTCCGATATTGCCGGTTTCTGCTCCCAAACGAGCGTGTATCGCCCCGGCATGGACGTGACCAAAGCCGAGCTCGTTGGAAGGACCAATTGGAGAAGGCAGGAGAAGACGGAGAGCGTCGGAGAGTGGAAAGCTAGAGTTTTTGAAATTCACAACGTGTTGTTCAGCTTCCGCCCGAGAAAAGTCGCCAATGGAGATGCTGACGTGGCAGGGAGCGAGCAGGTGCTTCCTCTTGAGCTAGACGAAGACGACGATGGGTTTTTAGTGGCGGAGAATCCAAGCTTTGGAATTCCGGACGGTCGGAGGCACAGTAGTTTTGTGAGGGAAGACAGGGAGTTCGCGGCATTGGGAAGAAAAAGCGTGGACGTATCGTCAATGGCCGCGGCGGCGCCGCCAAGGAGGTCAATGGCGGCGCCGCCGAGAAGGTCCATGGCGGCAGCTCCTCCGAGGAGGTCCATGGCGGCAGCTCCGCCGATGAGGCCTATGGCGGCAGCTCCGCCAATGAGGCCTATGGCTGCGGCGCCGGTGCAGACTAAAGAGAAAGAGTACGTGAGGAGCTTGAGGCCGTCTGTATGGTTAACGGAGCAGTTTCCGCTGAAGACGGAGGAGCTATTGCCGTTACTCGACATTCTGGCGAACAAAGTGAAGGCAGTGAGGAGGATGAGGGAGTTGCTGACCACCAAGTTCCCGCCAGGATCTTTTCCGGTGAAGGTGGCAATACCGGTTGTCCCCACAGTGAGAGTGGTGATAACATTCACAAAGTTCGTCGAGCTCCCGCCAACAGAGCAGTTCTTCACTCCAATGTCAAGCCCCAGACAATTTATCCATGAAGGACGAGGCCAGCACCAACATCTACAGCAGGAGGAGGAGGAGGAGGAGGAGCACAAGTACAAGTCACAGAAACCATCATCCTTGTCGTCTACGTCGACGTCGTGGCTGAGGCGGAGCAGTAGCCAGTCAGGGTCGGGGAGCAAGCAGAACCACCAAGCTCAACGCGGTGCTCCACCAGCGGTGCAAGACTCGTCCGACCCTTTTTCCATTCCTAGTGGCTATACGTGGACAAGTATCGAGGACAAGTCTCGCAAGATGAGGAAATCCAAGTCCATCAGGAGATCCAAGGTGGTTGAAGACTTTGAGAGAATGGCAACAGAAGCACCAGGGTGGGCCGACCAATGGGGTGCCGGTGGCATCGGTGCCCTGGAGGATGGAGACAACACCAAAGCCACAGAAAACAGCAGCAACAACAAGAAGGCAGATACCAAGTCTGGATTAGGCAAAGCCAAGGTGGCTGCAATGGCTGGCGCAGAAAAGATAAAAAATGGGACATCCAATGGTATCAAATGGATCAAAAATCAGTGCCAGAAAAAAAAGCCGTCTAAACCAGTAAAC
>Pyrusco10g001010.1
ATGGCCAAATCGTCGGCGAGCTCAACGACGTCGTTCCCGCCGCTCAAGCCCGACGACTACTCCCACAGCCCCGTGCACTACGCAGTCGTTTTGTCAGACCACACCACACTCTCCCGAATCGTCGCCACCCTCCCCCGACTTGCCGATCCGACTCAGATCCACACCGAGTCCGACTCCCTCTCCCAGGAACGAACCGCGGACCGGATCTCGTCCGTGCTCGACCGCCGCGACGTTCCCTACAGAGAAACCCCTCTCCACCTCGCCGTCCGACTAAACAACGCTGTCTCCGCTAAAATTTTGGCCTCCGCCGGCGCCGACGTGTCACTCCAGAACTCCGCCGGCTGGAATCCCTTACAGGAAGCATTGTGTCGCCGGAGCTCCGACGTCGCTTTAATCCTTCTCCGGCTCCACCACCGTTCGGCTTGGGCTAAGTGGCGCCGCCGCCTGCCACGTGCAATCGCCGTGCTCCGGAGAATGCGGGATTTTTACATGGAGATCTCTTTTCACTTCGAAAGCTCCGTCATTCCCTTCGTCGGGAAGATCGCTCCCTCCGACACTTACAAGATCTGGAAGCGCGACGGCAACTTGCGGGCCGACACGTCGCTGGCCGGATTTGACGGATTGAAGATCCAGCGCGCCGATCAGAGCTTCCTCTTCCTCGGCGACGGCGATCAAAGCCACGACGTTCCCCTGGGATCGCTGCTCGTTTTGAACCGCGACGATCGGAAAATCTTCGACGCGTTCGAGAACGCCGGGTCGCCCATGAGTGAGTCGGACATCGCCGGATTCTGCTCCCAGACGAGTGTGTATCGCCCAGGCATGGACGTCACCAAAGCGGAGCTAGTCGGGCGGACCAATTGGAGGAGGCAGGATAAGACGGAGAGCGTCGGAGAGTGGAAAGCTCGAGTGTACGAAATTCACAATGTCGTGTTCAGCTTCCGCTCGAGAAAAGTCGCCAATGGCGACGCTGATGTGGCAGGGAGCGAGCAGGTGCTTCCTCTGGAGCTCGACGAGGACGACGACGGGTTTTTGGTGGCGGAGAATCCGAGCTTCGGAATTCCCGACGGCAGGAGGCATAGTAGCTTCGTGAGGGAGGAGAGGGAGTTCGTGGCATTGGGGAGAAAAAGCGTCGACGTTTCGTCAATTTCCGGGCCGCCGTCAAGGAGGTCCAAAACAGCTGCGATTGCGGCGGCGCCAGTGCAGACAAAAGAGAAAGAGTTCGTGAGGAGCTTGAGGCCGTGCGTTTGGCTGACGGAGCAGTTCCCGTTAAAGACGGAGGAGCTGCTGCCGTTACTGGACATCTTGGCGAACAAGGTGAAGGCCGTTAGGAGGATGAGGGAGTTGCTCACCACCAAGTTCCCGCCAGGGACTTTTCCGGTTAAGGTGGCAATACCGGTGGTCCCCACAGTGAGAGTCGTGATAACGTTCACAAAGTTCGTTGAGCTCCCGCCAACTGAGCAATTCTTCACTCCAATGTCAAGCCCCAGACAGTTTATTCATGAAGGACGAGGCCAGCAAGAGGAGGAACACAAATACAAGGCGCAAAAACCACCATCCTTTTCGTCATCGTCGTGGCTGAGGCGGAACAGCAGCCAGTCGGGGTCTTCCGCGAGCAAGCAAACCCACCAACACCAACACCGTGCTCCTCCGGCAGTGACGGCGGCTCAAGACTCTTCTGACCCATTCGCCATTCCTAGCGGTTATACCTGGACGAGCATCGAGGACAAGTCTCACAAAATGAAGAAATCCAAGTCCACGAGGAGATCATCCAAG
>Pyrusco10g001400.1
ATGGCCAAATCGTCGGCGACCTCGACGCCGTCGTTTCCTCCGCTCAAGCCCGACGACTACTCCCACAGCCCGGTACACTACGCCGTCGTTCTGGCTGACCACACCACGCTCTCCCGAATCGTCGCCACCCTTCCGCGACTCGCCGATCCGACTCAGATCCACACCGAGTCCGACTCCCTCTCTCAGGAACTGACCGCTGACAGGATCTCATCCGTGCTTGACCGCCGCGACGTTCCCTTCCGAGAAACCCCTCTCCACCTCGCCGTCCGGCTAAACGACGCAGCGTCCGCCAAAATTCTAGCCTCCGCAGGCGCCGACGTGTCCCTCCAGAACTCCGCCGGCTGGAATCCCCTGCAGGAAGCCTTATGTCGCCGGTGCTCCGACGTTGCTTTAATCCTTCTCCGGCTCCACCACCGCTCCGCTTGGGCGAAGTGGCGGCGCCGTCTTCCACGTGTCATCGCCGTGCTTCGAAGAATGCGAGATTTTTACATGGAGATCTCTTTCCACTTCGAAAGCTCCGTCATTCCCTTCGTCGGGAAGATCGCTCCCTCCGACACGTACAAGATCTGGAAGCGCGACGGCAACTTGCGCGCCGACACGTCGCTGGCCGGATTTGACGGATTGAAGATCCAGCGCGCCGATCAGAGCTTCCTCTTCCTCGGCGACGGCGATCAAAGCCACGACGTTCCCCCGGGATCGCTGCTCGTATTGAACCGCGACGATCGGAAAATCTTCGACGCGTTCGAGAACGCCGGGTCGCCCATGAGTGAGTCGGACATCGCCGGATTCTGCTCCCAGACGAGTGTGTACCGCCCGGGCATGGACGTCACCAAAGCGGAGCTAGTCGGGCGGACCAATTGGAGGAGGCAGGATAAGACGGAGAGCGTCGGAGAGTGGAAAGCTCGAGTGTATGAAATTCACAATGTCGTGTTCAGCTTCCGCTCGAGAAAAGTCGCCAATGGCGACGCTGATGTGGCAGGGAGCGAGCAGGTGCTTCCTCTCGAGCTCGACGAGGACGACGACGGGTTTTTGGTGGCGGAGAATCCGAGCTTTGGAATTCCTGACGGCAGGAGGCACAGTAGCTTCGTGAGGGAGGAGAGGGAGTTCGTAGCATTGGGGAGAAAAAGCGTCGACGTTTCGTCAATTTCCGGGCCGCCGTCAAGGAGGTCCAAAACAGCTGCGATTGCGGCGGCGCCAGTGCAGCCGAAAGAGAAAGAGTTCGTGAGGAGCTTGAGGCCGTGCGTTTGGCTGACGGAGCAGTTCCCGTTAAAGACGGAGGAGCTGCTGCCGTTACTGGACATCTTGGCGAACAAGGTGAAGGCCGTTAGGAGGATGAGGGAGTTGCTCACCACCAAGTTCCCGCCAGGGACTTTTCCGGTTAAGGTGGCAATACCGGTGGTCCCCACAGTGAGAGTGGTGATAACGTTCACAAAGTTCGTTGAGCTCCCGCCAACTGAGCAATTCTTCACTCCAATGTCAAGCCCCAGACAGTTTATTCATGAAGGACGAGGCCAGCAAGAGGAGGAACACAAATACAAGGCGCAAAAACCACCATCCTTTTCGTCATCGTCGTGGTTGAGGCGGAACAGCAGCCAGTCGGGGTCTTCCGCGAGCAAGCAAAACCACCAACACCAACACCGTGCTCCTCCGGCAGTGACGGCGGCTCAAGACTCTTCTGACCCTTTCGCCATTCCTAGCGGTTATACCTGGACGAGCATCGAGGACAAGTCTCACAAAATGAAGAAATCCAAGTCCACGAGGAGATCATCCAAG
>Pyrusco13g014220.1
ATGGCTGGAATCGTTGTGTCGAAGTATGATCATAGCCCTGTACACAAGGCCATAGTCACGAGGGATTATGCCGGTCTCAGGAGGATTCTAGCTGGCCTCCCGTGGCTTGGTGACCCTGCTGAGATTCGAACTGAATCAGCTTCATTAGCTGAGGAAGAGAAGGCTGATGCCATTGCTGCCGTCATTGACCGGCGAGATGTCCGAAACCGTGAAACCCCTCTTCACTTGGCTGTAAAACTTGGTGACCAGAAAGTGACCGAAATGCTTATGGAACATGGATGGAGTGCACTCCAGGAAGCAATTTGCAATAGAGAAGAAGCAATTTCCATGATCATAGTTAGGCACTACCGGCCACTGGCTTGGGCAAAATGGTGCAGAAGGTTACCTCGTTTAATTGGAACAATGCGGAGTATGAGGGATTTCTACATGGAAATTACATTCGACTTTGAGAGTTCTGTTATACCTTTCATTTCTAGGATTGCCCCATCAGATACTTACAAGATCTGGAAATTGGGTGCAAATTTGAGAGCAGATATGACATTGGCTGGTTTTGATGGTTTGCGAATTCAGTGTTCTGATCAGAGTGTTCTTTTCCTCAGTGATGAGTCTGACGATGGTATGGTGCCTCCCGGGTCACTTTGCATGATCTCGCACAAGGATAAGGAGGTGATGAATGCTTTGGATGGTGCTGGTTCTCAAGCAACTGAAGAAGAGGTTCGGCAAGAGATGGTTGCAATTCCCCAGGGGATGACTGATGACGAGCTCTTCTCATCCTGCAATGAAAATGAAACAGAACGTGAGCAGTTTAATGATATTCTGACAGAGGATGAGACGAGGCAACCTGAAAATGCACTTAAATTGGATTCGTCAGAATTGTCAAACGAAAATGGTGATGAGATTATTGAGCATCGTTATAGTTGTTACGATCACAGGGAGATTCCTATTGAAGATGTTAGCAGTGGTAGAAATGGAGAGAATAAGCAGGAAAAGAAAGGATGGTTTGGTGGATGGAGGAAATGGGGTACTAAAAATGAAGGGCAGAAAAAGATTGTGCCGCCTGAAGTTCTCTGTGTAGATGAGAAGGTGAGTGATCAGTCCCGGAAGAGTAATGTGGACATTATTGTGAAGGGTGATGATCACCGGAGAGGAAGGGATATGAATGCATCTTATTCCACAAGTTCTGATAAGAGGAATCGTCACAAGGGTGCTAGCAAGGAGAATGAGTATAAGAAGGGATCGAGGCCAATACTCTGGCTTTCCCCGAACTTTCCATTACAAACAGAGGAACTGTTGCTGTTACTTGACATTTTAGCAAACAAGGTTAAGGCAATTCATCGTTTGAGGGAGCTGCTTACAACCAAACTTCCAATGGGTACATTTCCAGTCAAGGTTGCTATCCCAGTGGTTCGTACTATCAGAGTAATTGTCATGTTCACAAAGCTTGAAGAATTAGCGCCAATGGATGAGTTTGCAACACCGCCATCAAGCCCCCCGGAAGGGAGAGCCCAGGTTCGATGCAATCGTCAAGTTTCATCTTGGTTTCAGTGGATAAAAGCTCCTTACCAGCGCTCTAGCTCGTCAGCTACTGGTTCTTTCAGTATGATAGAAAGTATTCAAGACCCGTTTGCAATTCCGTCAGAATATGCATGGGTTTCTGTGGAAGCAAAGAAAAAGAAAATGAGGAGAAGAACAAATCAAAAAGGGGAAAAGTCAGAGTCACCAAAAATGAGG
>Pyrusco3g005160.1
ATGGAGTACACACCATCACCCCGAGTCTTTTCTCTCTCCAATATTTTAAAGCCAATAATAATGTATAGGTGCAGATTTTGCTCGAATCCGCTTTGCTCTCTTCGGGTCAGGGCTCCGACACTTATGTCGTGGCGTTGCAGGGAAGGGGTCGGGGAATCTGATGACGGGTTTTTGGTGGCAAAGAATCCGAGCTTCGGAATTCCCGATGGCATGAGGCACAGTAGCTTCGTGAGGGAGGATAGGGAGTTCATGGCATTGGGGACAAAAAGTGTCGACCTTTCGTCAATTTCCGAGCCACCGAAGATAGAGAGA
>Pyrusco4g001260.1
ATGAAGAGTGAAAGCAGCAATAGCTTAGGAACTGAGAGAACAGTTAAATCCGTAGAATCAGTGGAAGATTTTTCCGAATATTCCCACAGTCCAGCTCATTTGGCAGTTGCACGCCGTGACTATGCCACTCTCAAGCGCATTATCTCTACCCTCCCTCGACTTGCCAAGGCCAGTGAAGTAAGCACCGAAGATGAATCTCTTGAGGCTGAGCGCCGAGCTGATGCTGTATCTGCTGTCATTGATCGCAGAGACGTTCCTGGTCGTGAGACTCCTCTTCATCTAGCTGTGCGTCTCCGGGACCCAAGCTCAGCGGAGATTTTGATGGCAGCCGGTGCTGATTGGAGTCTTCAAAATGAGAATGGTTGGAGTGCTCTCCAAGAAGCTGTCTGCACTAGAGAGGAAGCAATTGCTATGATCATTGCACGGCACTACCAGCCCCTTGCTTGGGCTAAATGGTGTCGTAGACTTCCCCGTATTGTTGCCTCTACGGCCCGGATTCGTGATTTTTATATGGAGATAAGTTTTCATTTTGAGAGCTCAGTCATCCCGTTTATTGGTCGAATTGCTCCATCAGATACTTACCGAATTTGGAAGCGTGGTTCTAATCTTCGAGCTGACATGACTCTTGCTGGTTTTGATGGGTTTCGCATTCAAAGGTCTGATCAAACATTTCTGTTTCTTGGAGAGGGCTACTCTTCAGAGGATGGTAATGTGAATTTGGCACCTGGTTCTTTGATTGTTCTTGCTCATAAGGAGAAAGAAATCTCAAATGCTTTGGAAGGAGCTGGTGCCCAACCAACCGAAGCTGAAGTTGCCCATGAAGTGGCCTTGATGTCCCAGACGAATATGTTTAGGCCGGGCGTTGATGTTACTCAGGCCGAGCTTATCCCCCATTTAAATTGGAGGCGACAGGAGAGGACTGAGATGGTTGGAAATTGGAAGGCCAAAGTTTATGATATGCTTCACGTGATGGTGAGTGTGAAGTCAAGGCGGGTTCCAGGTGCTATGACTGATGAGGAACTCTTTGCAGTGGATGATGAAGAAAAGGTGGCAAATGGTGGTGATAATGATGAATACGATGATGTATTGACTGCTGAAGAAAAAAAGCAGTTGGATTCTGCACTTCGTGTGGGGAACTCAGATGGTGCTTGTGAGGACGAGGACAATGGGGTCTCTGACTGCCATGAAAAAGGTTCAGGAGGCTCGTATGAGAACTGTGAATCGAACGGTGTTGTTAAGGAGAAGAAGGGTTGGTTTGGTTGGAACAAGAAAAATTCAAGGGGAAACGATGATTCTGAAGATCCAAAGCCTTTGAAGAAGTTCTCAAAGTTGGCCCCAGAAGGTGGCAACCAGAAATCACTTGATCATCAAAAACCATCATCTGAATTCCCTAAAGACGACATTGCAGATGGGAAAAAGGGAAAAGATAAAAGCAGTAAGAAGAAAAAGAAGAAAGGGTCTACTGATTCTAAGCATGAGAGTGAGTACAAAAAGGGTTTGAGGCCTGTCTTGTGGTTGACGCCAGATTTCCCGTTGAAAACAGATGAGCTTCTTCCTTTACTAGACATCTTAGCAAACAAGGTCAAGGCTATAAGGAGACTCCGGGAGCTTTTGACCACTAAATTACCCCCTGGCACCTTTCCTGTTAAGGTTGCTATTCCTATTGTCCCAACAATACGAGTTCTTGTAACATTTACTAAATTTGAGGAGCTTCAGCTGGTGGAGGAGTTTTCAACCCCTCTCTCCAGTCCTGCACATTTTCAGGATGCAAAGTCAAAGGACTCAGAAGGATCCTCGTCATGGATGTCATGGGTGAGAGGAAGTCGTGGTGGGCAATCAAGTGACAGCGAAAGCCACCGGTATAAGGATGAAGTTGACCCTTTCCTCATACCGTCAGACTATACCTGGGTTGATGCCAATGAGAAAAAACGCCGCATCAAGGCCAAGAAAGCCAAGAGCAAGAAACACAGGAGACATGCAACAGCCAAGCCTGCTGAAGCAGGACATCGGGCAAGCGAGGATGTCGAGGAA
>Pyrusco4g019590.1
ATGGCTGGAATCGATGTGTCCAAGTATGATCATAGCCCCGTGCACAAGGCCATAGTCACGAGGGATTATGCCGGTCTCAAGAGGATTCTATCTGGTCTCCCGCGGCTTTGTAACCCTGCTGAGATTCGAACTGAATCAGCTTCATTAGCTGAGGAAGAGAAGGCTGATGCCATTGCTGCTGTCATTGATCGGCGAGATGTCCCAAACCGTGAGACCCCCCTTCACTTGGCTGTAAAACTTGGTGACCAGACAGCAACCGAAATGCTTATGGTTGCCGGCGCGGATTGGAGCTTGCAGAATGAACATGGATGGAGTGCACTCCAGGAAGCAATTTGCAATAGAGAAGAAGCAATTTCAATGATCATAGTTAGGCACTACCAGCCACTGGCTTGGGCGAAATGGTGCAGAAGGTTACCTCGTTTAATTGGAACAATGCGGAGGATGAGGGATTTCTACATGGAAATTACATTCCGCTTTGAGAGTTCTGTTATACCTTTCATTTCGAGGATTGCCCCATCAGATACTTACAAGATCTGGAAAAAGGGTGCAAATTTGAGAGCAGATATGACATTGGCAGGTTTTGATGGTTTGCGAATTCAGCGTTCTGATCAGAGTGTTCTTTTCCTCGGTGATGGGTCTGAAGATGGTAAGGTGCCTCCTGGGTCACTTTGCATGATCTCACACAAGGATAAGGAGGTGATGAATGCTTTGGATGGTGCTGGATCCCAAGCAACTGAAGAGGAGGTTCGGCAAGAGGTGGTTGCAATGTCTCAGACTAATATATTCAGGCCTGGGGTTGATGTGACTCAAGCAGTACTTTTACCTCAAATGACCTGGAGGCGGCAGGAGAAAACAGAAATGGTTGGCCCATGGAAGGCTAAGGTATATGATATGCATAATGTGGTTGTGAGTATGAAATCTAGAAGGGTCCCCGGGGCTATGACAGATGACGAGCTCTTCTCAACCTGCAATGAAAATGAAACAGAAAGTGAGGAGTTTAATGATATTCTGACAGAGGATGAGAGGAAGCAACTTGAAAATGCACTTAAATTGGATTCGTCGGACTTGTCAAACGAAAATGGTGATGGGATTATTGAGCATCGTCGTAGTTGTTATGAGCACAGGGAGGTTCCCATTGAAAATGTTAGTAGTGATAGAAATGGAGAGAATAAGCAGGAAAAGAAAGGATGGTTTGGTGGATGGAGGAAACGGGATACTAAAAGTGAAGGGCAGAAAAAGATTGTGCCGCCTAGAAGTTCTCTCTGTGTAGATGAGAAGGTGAGTGATCTGCTAGGGGATTCTCCTTCAAGAAATCAAAGCAGACCTGGAAGAAATAGTGTGGACATTGTTGTGAAGGGGGATGATCATCGGAGAGGAAGGGATATGAAGGCGTCTTCTTCCACAAGTTCTGATAACAGGAATCGTCACAAGGATGCTAGCAAGGAGAATGAGTATAAGAAAGGATTAAGGCCAATCCTCTGGCTTTCCCCAAGCTTTCCATTACAAACAGAGGAACTGTTGCCATTACTTGATATTTTAGCAAACAAGGTTAAGGCAATTCGTCGTTTGAGGGAGCTGCTTACAACTAAGCTTCCAATGGGTACATTTCCAGTCAAGGTTGCTATCCCAGTGGTTCCTACTATCAGAGTAATTGTCACCTTCACAAAGCTTGAAGAATTACCACCAATGGATGAGTTTGCAACACCACCATCAAGCCCCCTTGGCAGGGAGAGCCCAAGTTCGATGCAATCGTCAAGTTCATCTTGGTTTCAGTGGATAAGAGCTCCTTACCAGCGCCCTAGCATGTCCCCTACTGGTTCTTTCAGTAAGATAGAAAGTATTCAAGACCCGTTTGCAATACCGTCAGAATATACATGGGTTTCTGTGGAAGCAAAGAAAAAGAAAATGCAGGAGAAGAACAAGTCAAAGAAAGGGAAAAGTCAGAGTCACCAAAAA
>Pyrusco4g019600.1
ATGGCTGGAATCCATGTGTCCAAGTATGATCATAGCCCTGTGCACAAGGCCATAGTCACGAGGGATTATGCCGGTCTCAGGAGGATTCTATCTGATCTCCCGCGGCTTTGTAAGCCTGCAGAGATTCGATCTGAATTAGTTTCATTAGCTGAGGAAGAGAAGGCTGATGCCATTGCTGCCGTCGTTGATCGGCGAGATGTCCCAAACCGTGAGACCCCTCTTCACTTGGCTGTAAAACTTGGTGACCAGACAGCGGCCGAAATGCTTATGGTTGCCGGGGCAGATGTGAACTTGGTAAATAAAGATGGATGGAGTGCACTCCAGGAAGCAATTTGCAATAGAGAAGAAGCAATTGCCATGATCATAGTTAGGCACTCCCGGGCACTGTCTTGGGCAAAATGGTGCAGAAGGTTACCTCGTTTAGTTGGAACAATGCGGAGGATGAGGGATTTCTACATGGAAATTACGTTCCACTTTGAGAGTTCTGTTGTACCTTTCATTTCGAGGATTGCCCCATCAGATACTTACAAGATCTGGAAAAAGGGTGCAAATTTGAGAGCAGATATGTCGTTGGCTGGTTATGATGGTTTGCGAATTAAGCGTCATGATAAGAGTGTTCTTTTCCTGGGTGATGGGTCTGAGGATGGTAAGGTGCCTCCCGGGTCACTTTGCATGGCCTCACACAAGGATAAGGAGGTGGTGAATGCTTTGGCCGGTTTTAGTTCTCAACCAACTGAAGAAAAGGTTCGGCAAAAGGTGGTTGCAATGTCTCGGACTGTGATGTCCAGGGGTAGGATTGATGTGACTCAGGCAGTACTTTTTCCTCAAATGACCTGGAAGCGGCAGAAGAAAACAGAAATGGTTGGCCCGTGGAAGGCTGTGGCATACGACATGCGTAATGTGGTTGTGAGTATGAAATCTAGAAGGGTTCCCGGGGCTATGACAGATGGCAAGCTCGTCTCGTCCTGCAATGAAAATGAAACAGAGAGCGAGGAGTTTAAGGATATTCTGACAGAGGATGAGATGAGGCAACTTGAAAATGCACTTTCGTCAGAATTATCAAACGAAAATGGTGATGGGAGTATTGAAGGTGGTTGTTATGAGCACAGGGAGATTCCTATTGAAGATGTTAGTAGTGATAGAAATGGAGAGAATAAGCAGGAAAAGAAGGGATGGTTCGGTGGACGGAGGAAGGGGGGTGATCACCAGAGAGGAAGGGATATGAAAGCATCTTCTTCCGCAAGTCCCGAAAATGAGAATCGTCACAAGGATGCTAGCAAGGAGAACGAGTGTAAGAAAGGATTAAGGCCAGTACTGTGGCTTTCCCCAAGCTTTCCATTACAAACAGAGGAACTGTTACCGTTACTTGATATTTTATCAAACAAGATCAAGGCAATTCGTCGTTTGAGGGAGCTGCTTACAACCAAACTTCCGAGGGGTACATTTCCAGTCAAGGTTGCTATCCCAGTGGTTCCTACTGTCAGACTAATTGTCACCTTCGTAAAGCTTGAAGAATTGCCTTCAACGGATGAGTTTGCAACACCGCCATCAAGCCCCACTGGCAGGGAGAGCCCAGGTTCGACAAGAGCTCCTTGCCAGCGCCCTATTCAAGACCCGTTTGCCATTCCGTCAGAATATAGATGGGTTACCAAATTAAAGAAAGGGAAGAGTCAGAGTCACCAAAAA
>Pyrbe_005849
ATGGCCAAATCGTCGGCGACCTCGACGCCGTCGTTTCCGCCGCTCAAGCCCGACGACTACTCCCACAGCCCGGTACACTACGCTGTCGTTCTGGCTGACCACACCACGCTCTCCCGAATCGTCGCCACCCTTCCGCGACTCGCCGATCCGACTCAGATCCACACCGAGTCCGACTCCCTCTCTCAGGAACGGACCGCGGACCGGATCTCATCCGTGCTCGACCGCCGCGACGTTCCCTTCCGAGAAACCCCTCTCCACCTCGCAGTCCGGCTAAACGACGCAGCGTCCGCCAAAATTCTAGCCTCCGCAGGCGCCGACGTGTCCCTCCAGAACTCCGCCGGCTGGAATCCCCTGCAGGAAGCCTTATGTCGCCGGAGCTCCGACGTTGCTTTAATCCTTCTCCGGCTCCACCACCGCTCGGCTTGGGCGAAGTGGCGGCGCCGTCTTCCACGTGTCATCGCCGTGCTCCGAAGAATGCGAGATTTTTACATGGAGATCTCTTTTCACTTCGAAAGCTCCGTCATTCCCTTCGTCGGGAAGATCGCTCCCTCCGACACTTACAAGATCTGGAAGCGCGACGGCAACTTGCGGGCCGACACGTCGCTGGCCGGATTTGACGGATTGAAGATCCAGCGCGCCGATCAGAGCTTCCTCTTCCTCGGCGACGGCGATCAAAGCCACGACGTTCCCCTGGGATCGCTGCTCGTTTTGAACCGCGACGATCGGAAAATCTTCGACGCGTTCGAGAACGCCGGGTCGCCCATGAGTGAGTCGGACATCGCCGGATTCTGCTCCCAGACGAGTGTGTATCGCCCAGGCATGGACGTCACCAAAGCGGAGCTAGTCGGGCGGACCAATTGGAGGAGGCAGGATAAGACGGAGAGCGTCGGAGAGTGGAAAGCTCGAGTGTACGAAATTCACAATGTCGTGTTCAGCTTCCGCTCGAGAAAAGTCGCCAATGGCGACGCTGATGTGGCAGGGAGCGAGCAGGTGCTTCCTCTGGAGCTCGACGAGGACGACGACGGGTTTTTGGTGGCGGAGAATCCGAGCTTCGGAATTCCCGACGGCAGGAGGCATAGTAGCTTCGTGAGGGAGGAGAGGGAGTTCGTGGCATTGGGGAGAAAAAGTGTCGACGTTTCGTCAATTTCCGGGCCGCCGTCAAGGAGGTCCAAAACAGCTGCGATTGCGGCGGCGCCAGTGCAGACAAAAGAGAAAGAGTTCGTGAGGAGCTTGAGGCCGTGCGTTTGGCTGACGGAGCAGTTCCCGTTAAAGACGGAGGAGCTGCTGCCGTTACTGGACATCTTGGCGAACAAGGTGAAGGCCGTTAGGAGGATGAGGGAGTTGCTCACCACCAAGTTCCCGCCAGGGACTTTTCCGGTTAAGGTGGCAATACCGGTGGTCCCCACAGTGAGAGTGTTGATAACGTTCACAAAGTTCGTTGAGCTCCCGCCAACTGAGCAATTCTTCACTCCAATGTCAAGCCCCAGACAGTTTATTCATGAGGGACGAGGCCAGCAAGAGGAGGAACACAAATACAAGGCGCAAAAACCACCATCCTTTTCGTCATCGTCGTGGCTGAGGCGGAACAGCAGCCAGTCGGGGTCTTCCGCGAGCAAGCAAAACCACCAACACCAACACCGTGCTCCGCCGGCAGTGACGGCGGCTCAAGACTCTTCTGACCCTTTCGCCATTCCTAGCGGTTATACCTGGACGAGCATCGAGGACAAGTCTCACAAAATGAAGAAATCCAAGTCCACGAGGAGATCATCCAAG
>Pyrbe_012790
ATGAAGAGTGAAAGCAGCAATAGCTTAGGAAATGAGAGAACAGTTAAATCTGTAGAATCAGTGGAAGATATTTCCAAATATTCCCACAGTCCAGCTCATTTGGCGGTTGCATGCCGTGACTACGCCACTCTCAAGCGTATTATTTCTACCCTCCCTCGGCTTGCCAAGGCCAGTGAAGTAAGCACCGAAGATGAATCTCTTGAGGCTGAGCTCCGAGCTGATGCTGTATCTGCTGTCATTGATCGCCGAGATGTTCCTGGTCGTGAGACTCCGCTTCATCTAGCTGTACGTCTCCGGGACCCAAGCTCTGCAGAGATTTTGATGGCGGCTGGTGCTGATTGGAGTCTTCAAAATGAGAATGGTTGGAGTGCTCTCCAAGAAGCTGTCTGCACTAGAGAGGAAGCAATTGCTATGATTATTGCACGGCACTACCAGCCTCTTGCGTGGGCCAAATGGTGTCGTAGACTTCCCCGTATTGTTGCCTCTACATCCCGGATTCGTGATTTTTATATGGAGATGACTTTTCATTTTGAGAGCTCAGTCATCCCGTTTATTGGTCGAATTGCTCCATCAGATACTTACCGAATTTGGAAGCGTGGTTCGAATCTCCGAGCTGACATGACCCTTGCTGGTTTTGATGGGTTTCGCATTCAAAGGTCTGATCAAACATTTCTGTTTCTTGGAGAGGGCTACTCTTCAGAGGATGGTAATGTGAATTTGGCACCTGGTTCTTTGATTGTTCTTGCACATAAGGAGAAAGAAATCACAAATGCTTTGGAAGGAGCTGGTGCTCAACCAACCGAAGCTGAAGTTGCCCATGAAGTGGCCTTAATGTCACAAACGAATATGTTTAGGCCAGGCATTGATGTTACTCAGGCTGAGCTTATCCCCCATTTGAATTGGAGGCGACAGGAGAGGACTGAGATGGTTGGAAATTGGAAAGCCAAAGTTTATGATATGCTTCACGTGATGGTGAGTGTGAAGTCAAGGCGGGTTCCAGGTGCTATGACTGATGAGGAACTCTTTGCAGTGGGCGATGAAGAAAAGGTGGCAAATGGTGGTGATAATGATGAATATGACGATGTATTGACTGCTGAAGAAAAAAGGCAGTTGGATTCTGCATTTCGTGTGGGGAACTCAGATGGTGCTTGTGAGGAAGACGACAATGGAGACTCTGACTGTCATGAAAAAGGTTCAGTAGGCTCGTATGAGAACTTTGAATCCAACGGTGTTGTTAAGGAGAAGAAGGGTTGGTTTGGTTGGAACAAGAAAAATTCAAAGGGAAACGATGATTCCGAAGATCCAAAGCTTTTGAAGAAGTTCTCAAAGTTGGCCCCAGAAGGTGGGAACCAGAAATCACTTGATCATCAAAAACCATCATCTGAATTTCCTAAAGACGATATTGCAGATGCGAAAAAGGGAAAAGATAAAAGCAGTAAGAAGAAAAAGAAGAAGGGT
>Pyrbe_016364
ATGGCTGGAAGCGTTGTGTCGAAGTATGATCTTAGCCCTGTACACAAGGCCATAGTCACGAGGGATTATGCCGGTCTCAGGAGGACTCTAGCTGGCCTCCCGCGGCTTTGTGACCCTGCTGAGATTCGAACTGAATCAGCTTCATTAGCTGAGGAAGAGAAGGCTGATGCCATTGCTGCCGTCATTGACCGGCGAGATAGCTTGCAGAAGGAACATGGATGGAGTGCACTCCAGGAAGCAATTTGCAATGGAGAAGAAGCAATTTCCATGATCATAGTTAGGCACTACCGGCCACTGGCTTGGGCAAAATGGTGCAGAAGGTTACCTCGTTTAATTGGAACAATGCGGAGGATGAGGGATTTCTACATAGAAATTACATTTGACTTTGAGAGTTCTGTTATACCTTTCATTTCTAGGATTGCCCCATCAGATACTTACAAGATCTGGAAATTGGGTGCAAATTTGAGAGCAGATATGACATTGGCTGGTTTTGATGGTTTGCGAATTCAGTGTTCTGATCAGAGTGTTCTTTTCCTCAGTGATGGGTCTGACGATGGTATGGTGCCTCCCGGGTCACTTTGCATGATCTCGCACAAGGATAAGGAGGTGATGAATGCTTTGGATGGTGCTGGTTCTCAAGCAACTGAAGAAGAGGTTCGGCAAGAGGTGGTTGCAATGTCTCGCACTAACATATTCAGGCCTGGGATTGATGTGACTCAGGCAGTACTTTTACCTCAGATGACCTGGAGGCGGCAGGAGAAAACAGAAATGTCCCCAGGGGCTATGACTGATGACGAGCTCTTCTCATCCTGCAATGAAAATGAAACAGAAAGTGAGCAGTTTAATGATATTCTGACAGAGGATGAGACGAGGCAACCTGAAAATGCACTTAAATTGGATTCGTCAGAATTGTCAAACGAAAATGGTGATGAGATTATTGAGCATCATCATAGTTGTTATGATCACAGGGAGATTCCTATTGAAGATGTTAGCAGTGGTAGAAATGGAGAGAATAAGCAGGAAAAGAAAGGATGGTTTGGTGGATGGAGGAAATGGGGTACTAAAAATGAAGGGCAGAAAAAGATTGTGCCGCCTGAAGTTCTCTGTGTAGATGAGAAGGTGAGTGATCAGTCCCGGAAGAGTAATGTGGACATTATTGTGAAGGGTGATGATCACCGGAGAGGAAGGGATATGAATGCATCTTCTTCCACAAGTTCTGATAAGAGGAATCGTCACAAGGGTGCTAGCAAGGAGAATGAGTATAAGAAGGGATCGAGGCCAATACTCTGGCTTTCCCCAAACTTTCCGTTACAAAGAGAGGAACTGTTGCTGTTACTTGACATTTTAGCAAACAATGTTAAGGCAATTCGTCGTTTGAGGGAGCTGCTTACAACCAAACTTCCAATGGGTACATTTCCAGTCAAGGTTGCTATCCCAGTGGTTCGTACTATCAGAGTAATTGTCATGTTCACAAAGCTTGAAGAATTAGCGCCAATGGATGAGTTTGCAACACCGCCATCAAGCCCCCCGGAAGGGAGAGCCCAGGTTCGATGCAATCGTCAAGTTTCATCTTCGTTTCAGTGGATAAAAGCTCCTTACCAGCGCTCTAGCTCGTCAGCTACTGGTTCTTTCAGTATGATAGAAAGTATTCAAGACCCGTTTGCAATTCCGTCAGAATATGCATGGGTTTCTGTGGAAGCAAAGAAAAAGAAAATGAGGAGAAGAACAAATCAAAAAGGGGAAAAGTCAGAGTCACCAAAAATGAGG
>Pyrbe_016367
ATGATGCCATCAGATAGCTTGCAGAAGGAATATGGATGGAGTGCACTCCAGGAAGCAATTTGCAATAGAGAAGAAGCAATTTCCATGATCATAGTTAGGCACTACCGGCCACTGGCTTGGGCAAAATGGTGCAGAAGGTTACCTCGTTTAATTGGAACAATGCGGAGGATGAGGGATTTCTACATGGAAATTACATTCGACTTTGAGAGTTCTGTTATACCTTTCATTTCTAGGATTGCCCCATCAGATACTTACAAGATCTGGAAATTGGGTGCAAATTTGAGAGCAGATATGACATTGGCTGGTTTTGATGGTTTGCGAATTCAGTGTTCTGATCAGAGTGTTCTTTTCCTCAGTGATGGGTCTGACGATGGTATGGTGCCTCCCGGGTCACTTTGCATGATCTCGCACAAGGATAAGGAGGTGATGAATGCTTTGGATGGTGCTGGTTCTCAAGCAACTGAAGAAGAGGTTCGGCAAGAGATGGTTGCAATGTCTCACACTAACATATTCAGGCAGTACTTTTACCTCAGA
>Pyrbe_016368
ATGACTGATGACGAGCTCTTCTCATCCTGCAATGAAAATGAAACAGAACGTGAGCAGTTTAATGATATTCTGACAGAGGATGAGACGAGGCAACCTGAAAATGCACTTAAATTGGATTCGTCAGAATTGTCAAACGAAAATGGTGATGAGATTATTGAGCATCGTCATAGTTGTTATGATCACAGGGAGATTCCTATTGAAGATGTTAGCAGTGGTAGAAATGGAGAGAATAAGCAGGAAAAGAAAGGATGGTTTGGTGGATGGAGGAAATGGGGTACTAAAAATGAAGGGCAGAAAAAGATTGTGCCGCCTGAAGTTCTCTGTGTAGATGAGAAGAAATCAAAGCAGTCCCGGAAGAGTAATGTGGACATTATTGTGAAGGGTGATGATCACCGGAGAGGAAGGGATATGAATGCATCTTCTTCCACAAGTTCTGATAAGAGGAATCGTCACAAGGGTGCTAGCAAGGAGAATGAGTATAAGAAGGGATCGAGGCCAATACTCTGGCTTTCCCCAAACTTTCCGTTACAAAGAGAGGAACTGTTGCTGTTACTTGACATTTTAGCAAACAATGTTAAGGCAATTCGTCGTTTGAGGGAGCTGCTTACAACCAAACTTCCAATGGGTACATTTCCAGTCAAGGTTGCTATCCCAGTGGTTCGTACTATCAGAGTAATTGTCATGTTCACAAAGCTTGAAGAATTAGCGCCAATGGATGAGTTTGCAACACCGCCATCAAGCCCCCCGGAAGGGAGAGCCCAGGTTCGATGCAATCGTCAAGTTTCATCTTGGTTTCAGTGGATAAAAGCTCCTTACCAGCGCTCTAGCTCGTCAGCTACTGGTTCTTTCAGTATGATAGAAAGTATTCAAGACCCGTTTGCAATTCCGTCAGAATATGCATGGGTTTCTGTGGAAGCAAAGAAAAAGAAAATGAGGAGAAGAACAAATCAAAAAGGGGAAAAGTCAGAGTCACCAAAAATGAGG
>Pyrbe_035687
ATGTCTCGGATAATCCCTATCCCGGAAGCTGACGACGAGGATGACGAAGATGACACCATCGCATACCCCAAGACCGACGACGTCCAAAAGTTCCAAGCTTTTTCGTCAATCCCAACTCTTCACATTCTGATGCTCAGATCAACGACAAAGATTTTAAAGCCAATAATAATGGAAGGGGTCGGGGAATCTAACGACGGGTTTTTGGTGGCAGAGAATCCGAGCTTCGGAATTCCTGACGGCATGAGGCACAGTAGCTTCGTGAGGGAGGATAGGGAGTTCATGGCATTGGGGACAAAAAGTGTCGACCTTTCGTCAATTTTCGAGCCACCGAAGATAGAGAGA
>Pyrbe_037562
ATGGCTGGAATCCATGTGTCCAAGTATGATCATAGCCCTGTGCACAAGGCCATAGTCACGAGGGATTATGCCGGTCTCAGGAGGATTCTATCTGATCTCCCGCGGCTTTGTAAGCCTGCAGAGATTCGATCTGAATTAGTTTCATTAGCTGAGGAAGAGAAGGCTGATGCCATTGCTGCCGTCATTGATCGACGAGATGTCCCAAACCGTGAGACCCCTCTTCACTTGGCTGTAAAACTTGGTGACCAGACAGCGGCCGAAATGCTTATGGTTGCCGGGGCAGATGTGAACTTGGTAAATAAAGATGGATGGAGTGCACTCCAGGAAGCAATTTGCAATAGAGAAGAAGCAATTGCCATGATCATAGTTAGGCACTCCCGGGCCCTGTCTTGGGCAAAATGGTGCAGAAGGTTACCTCGTTTAGTTGGAACAATGCGGAGGATGAGGGATTTCTACATGGAAATTACATTCCACTTTGAGAGTTCTGTTGTACCTTTCATTTCGAGGATTGCCCCATCAGATACTTACAAGATCTGGAAAAAGGGTGCAAATTTGAGAGCAGATATGTCGTTGGCTGGTTATGAAGGTTTGCAAATTAAGCGTCATGATAAGAGTGTTCTTTTCCTGGGCGATGGGTCTGAGGATGGTAAGGTGCCTCCCGGGTCACTTTGCATGGCCTCACACAAGGATAAGGAGGTGGTGAATGCTTTGGCCGGTTTTAGTTCTCAACCAACTGAAGAAAAGGTTCGGCAAAAGGTGGTTGCAATGTCTCGGACTGTGATGTCCAGGGGTAGGATTGATGTGACCCAGGCAGTACTTTTTCCTCAAATGACCTGGAAGCGGCAGAAGAAAACAGAAATGGTTGGCCCGTGGAAGGCTGTGGCATACGACATGCGTAATGTGGTTGTGAGTATGAAATCTAGAAGGGTTCCCGGGGCTATGACAGATGACAAGCTCGTCTCGTCCTGCAATGAAAATGAAACAGAGAGCGAGGAGTTTAAGGATATTCTGACAGAGGATGAGATGAGGCAACTTGAAAATGCACTTTCGTCAGAATTATCAAACGAAAATGGTGATGGGAGTATTGAAGGTGGTTGTTATGAGCACAGGGAGATTCCTATTGAAGATGTTAGTAGTGATAGAAATGGAGAGGATAAGCAGGAAAAGAAAGGATGGTTTGGTGGACGGAGGAAGGGGGGTGATCACCGGAGAGGAAGGGATATGAAAGCATCTTCTTCCGCAAGTCCCGATAATGAGAATCGTCACAAGGATGCTAGCAAGGAGAACGAGTGTAAGAAAGGATTAAGGCCAGTACTGTGGCTTTCCCCAAGCTTTCCATTACAAACAGAGGAACTGTTACCGTTACTTGATATTTTATCAAACAAGATCAAGGCAATTCGTCGTTTGAGGGAGCTGCTTACAACCAAGCTTCCGAGGGGTACATTTCCAGTCAAGGTTGCTATCCCAGTGGTTCCTACTGTCAGACTAATTGTCACCTTCGTAAAGCTTGAAGAATTGCCTTCAACGGATGAGTTTGCAACACCGCCATCAAGCCCCACTGGCAGGGAGAGCCCAGGTTCGACAAGAGCTCCTTGCCAGCGCCCTATTCAAGACCCGTTTGCCATTCCGTCAGAATATAGATGGGTTACCAAATTAAAGAAAGGGAAGAGTCAGAGTCACCAAAAA
>Pyrbe_037563
ATGGCTGGAATCGATGTGTCCAAGTATGATCATAGCCCCGTGCACAAGGCCATAGTCACGAGGGATTATGCCGGTCTCAAGAGGATTCTATCTGGTCTCCCGCGGCTTTGTAACCCTGCTGAGATTCGAACTGAATCAGCTTCATTAGCTGAGGAAGAGAAGGCTGATGCCATTGCTGCTGTCATTGATCGGCGAGATGTCCCAAACCGTGATACCCCTCTTCACTTGGCTGTAAAACTTGGTGACCAGACAGCAACCGAAATGCTTATGGTTGCCGGCGCGGATTGGAGCTTGCAGAATGAACATGGATGGAGTGCACTCCAGGAAGCAATTTGCAATAGAGAAGAAGCAATTTCCATGATCATAGTTAGGCACTACCAGCCACTGGCTTGGGCAAAATGGTGCAGAAGGTTACCTCGTTTAATTGGAACAATGCGGAGGATGAGGGATTTCTACATGGAAATTACATTCCGCTTTGAGAGTTCTGTTATACCTTTCATTTCGAGGATTGCCCCATCAGATACTTACAAGATCTGGAAAAAGGGTGCAAATTTGAGAGCAGATATGACATTGGCAGGTTTTGATGGTTTGCGAATTCAGCGTTCTGATCAGAGTGTTCTTTTCCTCGGTGATGGGTCTGAAGATGGTAAGGTGCCTCCTGGGTCACTTTGCATGATCTCACACAAGGATAAGGAGGTGATGAATGCTTTGGATGGTGCTGGATCTCAAGCAACTGAAGAGGAGGTTCGGCAAGAGGTGGTTGCAATGTCTCAGACTAATATATTCAGGCCTGGGGTTGATGTGACTCAAGCAGTACTTTTACCTCAAATGACCTGGAGGCGGCAGGAGAAAACAGAAATTGTTGGCCCATGGAAGGCTAAGGTATATGATATGCATAATGTGGTTGTGAGTATGAAATCTAGAAGGGTCCCTGGGGCTATGACAGATGACGAGCTCTTCTCAACCTGCAATGAAAATGAAACAGAAAGTGAGGAATTTAATGATATTCTGACAGAGGATGAGAGGAAGCAACTTGAAAATGCACTTAAATTGGATTCGTCGGACTTGTCAAACGAAAATGGTGATGGGATTATTGAGCATCGTCGTAGTTGTTATGAGCACAGGGAGGTTACCATTGAAAATGTTAGTAGTGATAGAAATGGAGAGAATAAGCAGGAAAAGAAAGGATGGTTTGGTGGATGGAGGAAACGGGATACTAAAAGTGAAGGGCAGAAAAAGATTGTGCCGCCTAGAAGTTCTCTCTGTGTACATGAGAAGGTGAGTGATCTGCTAGGGGATTCTCCTTCAAGAAATCAAAGCAGACCTGGAAGAAATAGTGTGGACATTGTTGTGAAGGGGGATGATCATCGGAGAGGAAGGGATATGAAGGCGTCTTCTTCCACAAGTTCTGATAACAGGAATCGTCACAAGGATGCTAGCAAGGAGAATGAGTATAAGAAAGGATTAAGGCCAATCCTCTGGCTTTCCCCAAGCTTTCCATTACAAACAGAGGAGCTGTTGCCATTACTTGATATTTTAGCAAACAAGGTTAAGGCAATTCGTCGTTTGAGGGAGCTGCTTACAACTAAGCTTCCGATGGGTACATTTCCAGTCAAGGTTGCTATCCCAGTGGTTCCTACTATCAGAGTAATTGTCACCTTCACAAAGCTTGAAGAATTACCACCAATGGATGAGTTTGCAACACCGCCATCAAGCCCCCTTGGCAGGGAGAGCCCAGGTTCGATGCAATCGTCAAGTTCATCTTGGTTTCAGTGGATAAGAGCTCCTTACCAGCGCCCTAGCACGTCCCCTACTGGTTCTTTCAGTAAGATAGAAAGTATTCAAGACCCGTTTGCAATTCCGTCAGAATATACATGGGTTTCTGTGGAAGCAAAGAAAAAGAAAATGCAGGAGAAGAACAAGTCAAAGAAAGGGAAAAGTCAGAGTCACCAAAAA
>Pyrbe_040203
ATGAAGAGTGAAAGCAGCAATAGCTTAGGAACTGAGAGAACAGTTAAATCCGTAGAATCAGTGGAAGATTTTTCCAAATATTCCCACAGTCCAGCTCATTTGGCAGTTGCACGCCGTGACTATGCCACTCTCAAGCGCATTATCTCTACCCTCCCTCGACTTGCCAAGGCCAGTGAAGTAAGCACCGAAGATGAATCTCTTGAGGCTGAGCGCCGAGCTGATGCTGTATCTGCTGTCATTGATCGCAGAGACGTTCCTGGTCGTGAGACTCCTCTTCATCTAGCTGTGCGTCTCCGGGACCCAAGCTCAGCGGAGATTTTGATGGCAGCCGGTGCTGATTGGAGTCTTCAAAATGAGAATGGTTGGAGTGCTCTCCAAGAAGCTGTCTGCACTAGAGAGGAAGCAATTGCTATGATCATTGCACGGCACTACCAGCCCCTTGCTTGGGCTAAATGGTGTCGTAGACTTCCCCGTATTGTTGCCTCTACGGCCCGGATTCGTGATTTTTATATGGAGATAAGTTTTCATTTTGAGAGCTCAGTCATCCCGTTTATTGGTCGAATTGCTCCATCAGATACTTACCGAATTTGGAAGCGTGGTTCTAATCTTCGAGCTGACATGACTCTTGCTGGTTTTGATGGGTTTCGCATTCAAAGGTCTGATCAAACATTTCTGTTTCTTGGAGAGGGCTACTCTTCAGAGGATGGTAATGTCAATTTGGCACCTGGTTCTTTGATTGTTCTTGCTCATAAGGAGAAAGAAATCTCAAATGCTTTGGAAGGAGCTGGTGCCCAACCAACCGAAGCTGAAGTTGCCCATGAAGTGGCCTTGATGTCCCAGACGAATATGTTTAGGCCGGGCGTTGATGTTACTCAGGCCGAGCTTATCCCCCATTTAAATTGGAGGCGACAGGAGAGGACTGAGATGGTTGGAAATTGGAAGGCCAAAGTTTATGATATGCTTCACGTGATGGTGAGTGTGAAGTCAAGGCGGGTTCCGGGTGCTATGACTGATGAGGAACTCTTTGCAGTGGATGATGAAGAAAAGGTGGCAAATGGTGGTGATAATGATGAATACGATGATGTATTGACTGCTGAAGAAAAAAAGCAGTTGGATTCTGCACTTCGTGTGGGGAACTCAGATGGTGCTTGTGAGGACGAGGACACTGGGGTCTCTGACTGCCATGAAAAAGGTTCAGGAGGCTCGTATGAGAACTGTGAATCGAACGGTGTTGTTAAGGAGAAGAAGGGTTGGTTTGGTTGGAACAAGAAAAATTCAAGGGGAAACGATGATTCTGAAGATCCAAAGCCTTTGAAGAAGTTCTCAAAGTTGGCCCCAGAAGGTGGCAACCAGAAATCACTTGATCATCAAAAACCATCATCTGAATTCCCTAAAGACGACATTGCAGATGGGAAAAAGGGAAAAGATAAAAGCAGTAAGAAGAAAAAGAAGAAAGGGTCTACTGATTCTAAGCATGAGAGTGAGTACAAAAAGGGTTTGAGGCCTGTCTTGTGGTTGACGCCAGATTTCCCGTTGAAAACAGATGAGCTTCTTCCTTTACTAGACATCTTAGCAAACAAGGTCAAGGCTATAAGGAGACTCCGGGAGCTTTTGACCACTAAATTACCCCCTGGCACCTTTCCTGTTAAGGTTGCTATTCCTATTGTCCCAACAATACGAGTTCTTGTAACATTTACTAAATTTGAGGAGCTTCAGCTGGTGGAGGAGTTTTCAACCCCTCTCTCCAGTCCTGCACATTTTCAGGATGCAAAGTCAAAGGACTCAGAAGGATCCTCGTCATGGATGTCATGGGTGAGAGGAAGTCGTGGTGGGCAATCAAGTGACAGCGAAAGCCACCGGTATAAGGATGAAGTTGACCCTTTCCTCATACCGTCAGACTATACCTGGGTTGATGCCAATGAGAAAAAACGCCGCATGAAGGCCAAGAAAGCCAAGAGCAAGAAACACAGGAGACATGCAACAGCCAAGCCTGCTGAAGCAGGACATCGGGCAAGCGAGGATGTCGAAGAA
>Pyrbe_044216
ATGGCCAAATCGTCGGCGAGCTCAACGACGTCGTTCCCGCCGCTCAAGCCCGACGACTACTCCCACAGCCCCGTGCACTACGCCGTCGTTTTGTCAGACCACACCACACTCTCCCGAATCGTCGCCACCCTCCCCCGACTTGCCGATCCGACTCAGATCCACACCGAGTCTGATTCGCTCTCCCAGGAACGAACCGCGGACCGGATCTCGTCCGTGCTCGACCGCCGCGACGTTCCCTACAGAGAAACCCCTCTCCACCTCGCCGTCCGACTAAACAACGCTGTCTCCGCTAAAATTTTAGCCTCCGCCGGCGCCGACGTGTCACTCCAGAACTCCGCCGGCTGGAATCCCTTACAGGAAGCATTGTGTCGCCGGAGCTCCGACGTCGCTTTAATCCTTCTCCGGCTCCACCACCGTTCCGCTTGGGCTAAGTGGCGCCGCCGCCTGCCACGTGCAATCGCCGTGCTCCGGAGAATGCGGGATTTTTACATGGAGATCTCGTTCCACTTCGAGAGCTCCGTCATTCCCTTCGTCGGAAAGATCGCTCCCTCCGACACGTACAAGATCTGGAAGCGCGACGGCAATTTGCGCGCAGACACGTCGCTGGCCGGATTCGACGGATTGAAGATCCAGCGCGCCGATCAGAGCTTCCTATTCCTCGGCGACGGCGATCAGAGCCACGACGTTCCCCCGGGATCGCTGCTCGTCTTGAACCGCGACGAACGGAAAATCTTCGACGCGTTCGAGAACGCCGGGTCGCCGATGAGCGAGTCGGACATCGCCGGGTTCTGCGCCCAGACGAGTGTGTACCGCCCCGGCATGGATGTCACCAGGGCCGAGCTGGTCGGGAGGACCAATTGGAGGAGGCAGGAGAAAACGGAGAGCGTCGGAGAGTGGAAAGCTCGAGTGTACGAAATTCACAACGTCGTGTTCAGCTTCCGCTCGAGAAAAGTCGCCAATGGCGATGCTGACGTGGCGGGGAGCGAGCAGGTGCTTCCTCTTGAGCTCGACGAGGACGACGACGGGTTTTTGGTAGCGGAGAATCCGAGCTTCGGAATTCCCGACGGCCGGAGGCACAGTAGCTTCGTGAGGGAGGAGAGGGAGTTCGTGGCATTGGGGAGAAAAAGCGTCGACGTTTCGTCAATTTCTGGGCCGCCGTCGAGGAGGTCTAAAACGGCCACTATTGTGGCAGCACCAGTGCAGACGAAAGAGAAAGAGTTCGTGAGGAGCTTGAGGCCGTGCGTTTGGCTGACGGAGCAGTTTCCGTTGAAGACGGAGGAGCTGCTGCCGTTACTGGACATCTTGGCGAACAAGGTGAAGGCCGTTAGGAGGATGAGGGAGTTGCTCACCACCAAGTTCCCGCCAGGGACTTTTCCGGTTAAGGTGGCAATACCGGTGGTCCCAACGGTGAGAGTGGTGATAACATTCACAAAGTTCGTTCAGCTTCCGCCAACTGAGCAATTCTTCACTCCAATGTCAAGCCCCAGACAATTTCTTCATGAAGGGCGAGGCCAACAAGAGGAGGAACACAAGTCCAAGCCACAAAAACCATCCTCCTTTTCATCGTCGTCATCGTGGCTGAGGCGGAGCAGCAGCCAGTCGGGGTCTTCCGTGAGCAAGCAGAACCACCAACACCAACACTGTGCTCCCCCGGCAGTGTCTGCAGCGCAAGACTCTTCTGACCCTTTCGCCATTCCTAGCGGTTATACGTGGACGAGCATCGAGGACAAGTCTCGCAAAATGAAGAAATCCAAGTCCAGCAGGAGATCAATATCCAAGAATCGATGGGATAGACACAAGTTGAGTTTGTTAGTGCGAATTGACTTGGATAACAACCAGATTCAAGGTGGTGGTTGGAGACTTTTGAGACAAGTGATGGCTGCCGAAGCACCGGGGTGGGCCGATCAGTGGGGCGCCGGAGGCATTGGCGCACTGGAAGATGCAGAGAGCGCCAAAACGGCAGAAAACGACAGCAGCAACAAGAAGGCAGAGACCAAGTCTGGCTTAGGCAAGGCCAAGGTGGCTGCAATGGCTGGCGCTGAGAAGATCAAGAGCGGCACATCCAACGGTATCAAATGGATCAAAAATCAGTGCCAGAAGAAAAAAACAACCAAACCAGTAAAC
>Pyrpy_N_02g2136.1
ATGTCTAAGAAGATTGTTCAGCAGCTAACTGAGGAGTGTAAGTCCGGTTATACGATGAAGTTTGATGAAGTTGTAAACGGTAAATCCCACGAAGGGCCAATGCCACTGTTAAGAGTAGTTGTATTTTGGCCGAAGCCAATGTTAAATGAAGTTGTTGACGAGGCTTTGTATGGAAAATTTCAAAAGGTCCAGATGAAGAAGGTACGCCACAAATCACTGGAAAGGATTCAAATAGTTGGAGAATGGGAAGTTGTTCTCAAATGTCCTGTTGAAAAGCTTCCAATGGGTACGTTTCCAGTCAAGGTTGCTATCCCAGTGGTTCCTACTATCAGAGTAATTGTCACCTTCCCAAAGCTTGAAGACTTACTCCAGATCAGTCTCAAAATATCTGGC
>Pyrpy_N_04g0022.1
ATGGCTGGAATCGATGTGTCCAAGTATGATCATAGCCCCGTGCACAAGGCCATAGTCACGAGGGATTATGCCGGTCTCAAGAGGATTCTATCTGGTCTCCCGCGGCTTTGTAACCCTGCTGAGATTCGAACTGAATCAGCTTCATTAGCTGAGGAAGAGAAGGCTGATGCCATTGCTGCTGTCATTGATCGGCGAGATGTCCCAAACCGTGAGACCCCTCTTCACTTGGCTGTAAAACTTGGTGACCAGACAGCAACCGAAATGCTTATGGTTGCCGGCGCGGATTGGAGCTTGCAGAATGAACATGGATGGAGTGCACTCCAGGAAGCAATTTGCAATAGAGAAGAAGCAATTTCGATGATCATAGTTAGGCACTACCAGCCACTGGCTTGGGCAAAATGGTGCAGAAGGTTACCTCGTTTAATTGGAACAATGCGGAGGATGAGGGATTTCTACATGGAAATTACATTCCGCTTTGAGAGTTCTGTTATACCTTTCATTTCAAGGATTGCCCCATCAGATACTTACAAGATCTGGAAAAAGGGTGCAAATTTGAGAGCAGATATGACATTGGCAGGTTTTGATGGTTTGCGAATTCAGCGTTCTGATCAGAGTGTTCTTTTCCTCGGTGATGGGTCTGAAGATGGTAAGGTGCCTCCTGGGTCACTTTGCATGATCTCACACAAGGATAAGGAGGTGATGAATGCTTTGGATGGTGCTGGATCTCAAGCAACTGAAGAGGAGGTTCGGCAAGAGGTGGTTGCAATGTCTCAGACTAATATATTCAGGCCTGGGGTTGATGTGACTCAAGCAGTACTTTTACCTCAAATGACCTGGAGGCGGCAGGAGAAAACAGAAATGGTTGGCCCATGGAAGGCTAAGGTATATGATATGCATAATGTGGTTGTGAGTATGAAATCTAGAAGGGTCCCCGGGGCTATGACAGATGACGAGCTCTTCTCAACCTGCAATGAAAATGAAACAGAAAGTGAGGAGTTTAATGATATTCTGACAGAGGATGAGAGGAAGCAACTTGAAAATGCACTTAAATTGGATTCGTCGGACTTGTCAAACGAAAATGGTGATGGGATTATTGAGCATCGTCGTAGTTGTTATGAGCACAGGGAGGTTCCCATTGAAAATGTTAGTAGTGATAGAAATGGAGAGAATAAGCAGGAAAAGAAAGGATGGTTTGGTGGATGGAGGAAACGGGATACTAAAAGTGAAGGGCAGAAAAAGATTGTGCCGCCTAGAAGTTCTCTCTGTGTAGATGAGAAGGTGAGTGATCTGCTAGGGGTTTCTCCTTCAAGAAATCAAAGCAGACCTGGAAGAAATAGTGTGGACATTGTGGTGAAGGGGGATGATCATCGGAGAGGAAGGGATATGAAGGCGTCTTCTTCCACAAGTTCTGATAACAGGAATCGTCACAAGGATGCTAGCAAGGAGAATGAGTATAAGAAAGGATTAAGGCCAATCCTCTGGCTTTCCCCAAGCTTTCCATTACAAACAGAGGAACTGTTGCCATTACTTGATATTTTAGCAAACAAGGTTAAGGCAATTCGTCGTTTGAGGGAGCTGCTTACAACTAAGCTTCCAATGGGTACATTTCCAGTCAAGGTATGTCACCCTCCCATTGTCACTTTGTACCCTGTCTGGTTTATGCCTGAGGCACCATGGAAACATGGTGATGTTTTAACCTACTTGGTTAACCTAACCGAGGAGAATGTGTCAACTTTTGAAGAAATGGGGAGTCACATTGTTGCTATCCCAGTGGTTCCTACTATCAGAGTAATTGTCACCTTCACAAAGCTTGAAGAATTACCACCAATGGATGAGTTTGCAACACCACCATCAAGCCCCCTTGGCAGGGAGAGCCCAAGTTCGATGCAATCATCAAGTTCATCTTGGTTTCAGTGGATAAGAGCTCCTTACCAGCGCCCTAGCACGTCCCCTACTGGTTCTTTCAGTAAGATAGAAAGTATTCAAGACCCGTTTGCAATTCCGTCAGAATATACATGGGTTTCTGTGGAAGCAAAGAAAAAGAAAATGCAGGAGAAGAACAAGTCAAAGAAAGGGAAAAGCATGGCTGGAATCCATGTGTCCAAGTATGATCATAGCCCTGTGCACAAGGCCATAGTCACGAGGGATTATGCCGGTCTCAGGAGGATTCTATCTGATCTCCCGCGGCTTTGTAAGCCTGCAGAGATTCGATCTGAATTAGTTTCATTAGCTGAGGAAGAGAAGGCTGATGCCATTGCTGCCGTCATTGATCGGCGAGATGTCCCAAACCGTGAGACCCCTCTTCACTTGGCTGTAAAACTTGGTGACCAGACAGCGGCCGAAATGCTTATGGTTGCCGGGGCAGATGTGAACTTGGTAAATAAAGATGGATGGAGTGCACTCCAGGAAGCAATTTGCAATAGAGAAGAAGCAATTGCCATGATCATAGTTAGGCACTCCCGGGCACTGTCTTGGGCAAAATGGTGCAGAAGGTTACCTCGTTTAGTTGGAACAATGCGGAGGATGAGGGATTTCTACATGGAAATTACGTTCCACTTTGAGAGTTCTGTTGTACCTTTCATTTCGAGGATTGCCCCATCAGATACTTACAAGATCTGGAAAAAGGGTGCAAATTTGAGAGCAGATATGTCGTTGGCTGGTTATGAAGGTTTGCAAATTAAGCGTCATGATAAGAGTGTTCTTTTCCTGGGCGATGGGTCTGAGGATGGTAAGGTGCCTCCCGGGTCACTTTGCATGGCCTCACACAAGGATAAGGAGGTGGTGAATGCTTTGGCCGGTTTTAGTTCTCAACCAACTGAAGAAAAGGTTCGGCAAAAGGTGGTTGCAATGTCTCGGACTGTGATGTCCAGGGGTAGGATTGATGTGACTCAGGCAGTACTTTTTCCTCAAATGACCTGGAAGCGGCAGAAGAAAACAGAAATGGTTGGCCCGTGGAAGGCTGTGGCATACGACATGCGTAATGTGGTTGTGAGTATGAAATCTAGAAGGGTTCCCGGGGCTATGACAGATGACAAGCTCGTCTCGTCCTGCAATGAAAATGAAACAGAGAGCGAGGAGTTTAAGGATATTCTGACAGAGGATGAGATGAGGCAACTTGAAAATGCACTTTCGTCAGAATTATCGAACGAAAATGGTGATGGGAGTATTGAAGGTGGTTGTTACGAGCACAGGGAGATTCCTATTGAAGATGTTAGTAGTGATAGAAATGGAGAGAATAAGCAGGAAAAGAAAGGATGGTTTGGTGGACGGAGGAAGGGGGGTGATCACCGGAGAGGAAGGGATATGAAAGCATCTTCTTCCGCACGTCCTGATAACGAGAATCGTCACAAGGATGCTAGCAAGGAGAACGAGTGTAAGAAAGGATTAAGGCCAGTACTGTGGCTTTCCCCAAGCTTTCCATTACAAACAGAGGAACTGTTACCGTTACTTGATATTTTATCAAACAAGATCAAGGCAATTCGTCGTTTGAGGGAGCTGCTTACAACCAAACTTCCGAGGGGTACATTTCCAGTCAAGGTTGCTATCCCAGTGGTTCCTACTGTCAGACTAATTGTCACCTTCGTAAAGCTTGAAGAATTGCCTTCAACGGATGAGTTTGCAACACCGCCATCAAGCCCCACTGGCAGGGAGAGCCCAGGTTCGACAAGAGCTCCTTGCCAGCGCCCTATTCAAGACCCGTTTGCCATTCCGTCAGAATATAGATGGGTTACCAAATTAAAGAAAGGGAAGAGTCAGAGTCACCAAAAA
>Pyrpy_N_05g3167.1
ATGGCCAAATCGTCGGCGAGCTCAACGACGTCGTTCCCGCCGCTCAAGCCCGACGACTACTCCCACAGCCCCGTGCACTACGCCGTCGTTTTGTCAGACCACACCACACTCTCCCGAATCGTCGCCACCCTCCCCCGACTTGCCGATCCGACTCAGATCCACACCGAGTCCGACTCCCTCTCCCAGGAACGAACCGCGGACCGGATCTCGTCCGTGCTCGACCGCCGCGACGTTCCCTACAGAGAAACCCCTCTCCACCTCGCCGTCCGACTAAACAACGCTGTCTCCGCTAAAATTTTGGCCTCCGCCGGCGCCGACGTGTCACTCCAGAACTCCGCCGGCTGGAATCCCTTACAGGAAGCATTGTGTCGCCGGAGCTCCGACGTCGCTTTAATCCTTCTCCGGCTCCACCACCGTTCGGCTTGGGCTAAGTGGCGCCGCCGCCTGCCACGTGCAATCGCCGTGCTCCGGAGAATGCGGGATTTTTACATGGAGATCTCGTTCCACTTCGAGAGCTCCGTCATTCCCTTCGTCGGAAAGATCGCTCCCTCCGACACGTACAAGATCTGGAAGCGCGACGGCAATTTGCGCGCAGACACGTCGCTGGCCGGATTCGACGGATTGAAGATCCAGCGCGCCGATCAGAGCTTCCTATTCCTCGGCGACGGCGATCAGAGCCACGACGTTCCCCCGGGATCGCTGCTCGTCTTGAACCGCGACGAACGGAAAATCTTCGACGCTTTCGAGAATGCCGGGTCGCCGATGAGCGAGTCGGACATCGCCGGGTTCTGCGCCCAGACGAGTGTGTACCGCCCCGGCATGGACGTCACCAGGGCCGAGCTGGTCGGGAGGACCAATTGGAGGAGGCAGGAGAAAACGGAGAGCGTCGGAGAGTGGAAAGCTCGAGTGTACGAAATTCACAACGTCGTGTTCAGCTTCCGCTCGAGAAAAGTCGCCAATGGCGATGCTGACGTGGCGGGGAGCGAGCAGGTGCTTCCTCTTGAGCTCGACGAGGACGACGACGGGTTTTTGGTAGCGGAGAATCCGAGCTTCGGAATTCCCGACGGCCGGAGGCACAGTAGCTTCGTGAGGGAGGAGAGGGAGTTCGTGGCATTGGGGAGAAAAAGCGTCGACGTTTCGTCAATTTCCAGGCCGCCGTCGAGGAGGTCTAAAACGGCCACTATTGTGGCAGCACCAGTGCAGACGAAAGAGAAAGAGTTCGTGAGGAGCTTGAGGCCGTGCGTTTGGCTGACGGAGCAGTTTCCGTTGAAGACGGAGGAGCTGCTGCCGTTACTGGACATCTTGGCGAACAAGGTGAAGGCCGTTAGGAGGATGAGGGAGTTGCTCACCACCAAGTTCCCGCCAGGGACTTTTCCGGTTAAGGTGGCAATACCGGTGGTCCCAACGGTGAGAGTGGTGATAACATTCACAAAGTTCGTTCAGCTTCCGCCAACTGAGCAATTCTTCACTCCAATGTCAAGCCCCAGACAATTTCTTCATGAAGGGCGAGGCCAACAAGAGGAGGAACACAAGTCCAAGCCACAAAAACCATCCTCCTTTTCATCGTCGTCGTCGTGGCTGAGGCGGAGCAGCAGCCAGTCGGGGTCTTCCGTGAGCAAGCAGAACCACCAACACCAACACTGTGCTCCCCCGGCAGTGTCTCCAGCGCAAGACTCTTCTGACCCCTTCGCCATTCCTAGCGGTTATACGTGGACGAGCATCGAGGACAAGTCTCGCAAAATGAAGAAATCCAAGTCCAGCAGGAGATCAATATCCAAG
>Pyrpy_N_10g1970.1
ATGGCCAAATCGTCGGCGACCTCGACGCCGTCGTTTCCGCCGCTCAAGCCCGACGACTACTCCCACAGCCCGGTACACTACGCTGTCGTTCTGGCTGACCACACCACGCTCTCCCGAATCGTCGCCACCCTTCCGCGACTCGGCGATCCGACTCAGATCCACACCGAGTCCGACTCCCTCTCTCAGGAACGGACCGCGGACCGGATCTCATCCGTGCTCGACCGCCGCGACGTTCCCTTCCGAGAAACCCCTCTCCACCTCGCAGTCCGGCTAAACGACGCAGCGTCCGCCAAAATTCTAGCCTCCGCAGGCGCCGACGTGTCCCTCCAGAACTCCTCCGGCTGGAATCCCCTGCAGGAAGCCTTATGTCGCCGGAGCTCCGACGTTGCTTTAATCCTTCTCCGGCTCCACCACCGCTCGGCTTGGGCGAAGTGGCGGCGCCGTCTTCCACGTGTCATCGCCGTGCTCCGAAGAATGCGAGATTTTTACATGGAGATCTCTTTTCACTTCGAAAGCTCCGTCATTCCCTTCGTCGGGAAGATCGCTCCCTCCGACACTTACAAGATCTGGAAGCGCGACGGCAACTTGCGGGCCGACACGTCGCTGGCCGGATTTGACGGATTGAAGATCCAGCGCGCCGATCAGAGCTTCCTCTTCCTCGGCGACGGCGATCAAAGCCACGACGTTCCCCTGGGATCGCTGCTCGTTTTGAACCGCGACGATCGGAAAATCTTCGACGCGTTCGAGAACGCCGGGTCGCCCATGAGTGAGTCGGACATCGCCGGATTCTGCTCCCAGACGAGTGTGTATCGCCCAGGCATGGACGTCACCAAAGCGGAGCTAGTCGGGCGGACCAATTGGAGGAGGCAGGATAAGACGGAGAGCGTCGGAGAGTGGAAAGCTCGAGTGTACGAAATTCACAATGTCGTGTTCAGCTTCCGCTCGAGAAAAGTCGCCAATGGCGACGCTGATGTGGCAGGGAGCGAGCAGGTGCTTCCTCTGGAGCTCGACGAGGACGACGACGGGTTTTTGGTGGCGGAGAATCCGAGCTTCGGAATTCCCGACGGCAGGAGGCATAGTAGCTTCGTGAGGGAGGAGAGGGAGTTCGTGGCATTGGGGAGAAAAAGCGTCGACGTTTCGTCAATTTCCGGGCCGCCGTCAAGGAGGTCCAAAACAGCTGCGATTGCGGCGGCGCCAGTGCAGACAAAAGAGAAAGAGTTCGTGAGGAGCTTGAGGCCGTGCGTTTGGCTGACGGAGCAGTTCCCGTTAAAGACGGAGGAGCTGCTGCCGTTACTGGACATCTTGGCGAACAAGGTGAAGGCCGTTAGGAGGATGAGGGAGTTGCTCACCACCAAGTTCCCGCCAGGGACTTTTCCGGTTAAGGTGGCAATACCGGTGGTCCCCACAGTGAGAGTGGTGATAACGTTCACAAAGTTCGTTGAGCTCCCGCCAACTGAGCAATTCTTCACTCCAATGTCAAGCCCCAGACAGTTTATTCATGAAGGACGAGGCCAGCAAGAGGAGGAACACAAATACAAGGCGCAAAAACCACCATCCTTTTCGTCATCGTCGTGGCTGAGGCGGAACAGCAGCCAGTCGGGGTCTTCCGCGAGCAAGCAAAACCACCAACACCAACACCGTGCTCCTCCGGCAGTGACGGCGGCTCAAGACTCTTCTGACCCTTTCGCCATTCCTAGCGGTTATACCTGGACGAGCATCGAGGACAAGTCTCACAAAATGAAGAAATCCAAGTCCACGAGGAGATCATCCAAG
>Pyrpy_N_12g1725.1
ATGAAGAGTGAAAGCAGCAATAGCTTAGGAAATGAGAGAACAGTTAAATCTGTAGAATCAGTGGAAGATATTTCCAAATATTCCCACAGTCCAGCTCATTTGGCGGTTGCATGCCGTGACTACGCCACTCTCAAGCGTATTATTTCTACCCTCCCTCGGCTTGCCAAGGCCAGTGAAGTAAGCACCGAAGATGAATCTCTTGAGGCTGAGCTCCGAGCTGATGCTGTATCTGCTGTCATTGATCGCCGAGATGTTCCTGGTCGTGAGACTCCGCTTCATCTAGCTGTACGTCTCCGGGACCCAAGCTCTGCAGAGATTTTGATGGCGGCTGGTGCTGATTGGAGTCTTCAAAATGAGAATGGTTGGAGTGCTCTCCAAGAAGCTGTCTGCACTAGAGAGGAAGCAATTGCTATGATTATTGCACGGCACTACCAGCCTCTTGCGTGGGCCAAATGGTGTCGTAGACTTCCCCGTATTGTTGCCTCTACATCCCGGATTCGTGATTTTTATATGGAGATGACTTTTCATTTTGAGAGCTCAGTCATCCCGTTTATTGGTCGAATTGCTCCATCAGATACTTACCGAATTTGGAAGCGTGGTTCTAATCTCCGAGCTGACATGACCCTTGCTGGTTTTGATGGGTTTCGCATTCAAAGGTCTGATCAAACATTTCTGTTTCTTGGAGAGGGCTACTCTTCAGAGGATGGTAATGTGAATTTGGCACCTGGTTCTTTGATTGTTCTTGCACATAAGGAGAAAGAAATCACAAATGCTTTGGAAGGAGCTGGTGCTCAACCAACCGAAGCTGAAGTTGCCCATGAAGTGGCCTTAATGTCACAAACGAATATGTTTAGGCCAGGCATTGATGTTACTCAGGCTGAGCTTATCCCACATTTGAATTGGAGGCGACAGGAGAGGACTGAGATGGTTGGAAATTGGAAAGCCAAAGTTTATGATATGCTTCACGTGATGGTGAGTGTGAAGTCAAGGCGGGTTCCAGGTGCTATGACTGACGAGGAACTCTTTGCAGTGGGCGATGAAGAAAAGGTGGCAAATGGTGGTGATAATGATGAATATGACGATGTATTGACTGCTGAAGAAAAAAGGCAGTTGGATTCTGCATTTCGTGTGGGGAACTCAGATGGTGCTTGTGAGGAAGACGACAATGGAGACTCTGACTGTCATGAAAAAGGTTCAGTAGGCTCGTATGAGAACTTTGAATCCAACGGTGTTGTTAAGGAGAAGAAGGGTTGGTTTGGTTGGAACAAGAAAAATTCAAAGGGAAACGATGATTCCGAAGATCCAAAGCTTTTGAAGAAGTTCTCAAAGTTGGCCCCAGAAGGTGGGAACCAGAAATCACTTGATCATCAAAAACCATCATCTGAATTTCCTAAAGACGATATTGCAGATGCGAAAAAGGGAAAAGATAAAAGCAGTAAGAAGAAAAAGAAGAAAGGGTTGACTGATTCTAAGCATGAGAGTGAGTACAAAAAAGGTTTGAGACCTGTCTTGTGGTTGACGCCAGATTTCCCATTGAAAACAGATGAGCTTCTTCCTTTACTAGACATCTTAGCAAACAAGGTCAAGGCTATAAGGAGACTCAGGGAGCTTTTGACAACTAAACTGCCCCCTGGCACTTTTCCTGTCAAGGTTGCTATTCCGATTGTCCCAACAATACGAGTTCTTGTAACATTTACCAAATTTGAGGAGCTTCAGCCAGTGGAGGAGTTCTCAACCCCTCTCTCCAGTCCTGCACATTTTCAGGATTCAAAGTCAAAGGACTCAGAAGGATCCTCGTCATGGATGTCGTGGGTGAGAGGAAGTCGTGGTGGGCAATCAAGTGACAGTGATAGCCACCGTTATAAGGATGAGATTGACCCTTTCCTCGTACCATCGGACTATACCTGGGTTGATGCCAATGAGAAAAAACGCCGCATGAAAGCCAAGAAGGCCAAGAGCAAGAAACACAGGAAACATGCAACAGCCAAGCCCGGTGATGCAGGACATCAGGCAAGCGAGAATGTTGAAGAA
>Pyrpy_N_12g2085.1
ATGAAGAGTGAAAGCAGCAATAGCTTAGGAACTGAGAGAACAGTTAAATCCGTAGAATCAGTGGAAGATTTTTCCAAATATTCCCACAGTCCAGCTCATTTGGCAGTTGCACGCCATGACTATGCCACTCTCAAGCGCATTATCTCTACCCTCCCTCGACTTGCCAAGGCCAGTGAAGTAAGCACCGAAGATGAATCTCTTGAGGCTGAGCGCCGAGCTGATGCTGTATCTGCTGTCATTGATCGCAGAGACGTTCCTGGTCGTGAGACTCCTCTTCATCTAGCTGTGCGTCTCCGGGACCCAAGCTCAGCGGAGATTTTGATGGCAGCCGGTGCTGATTGGAGTCTTCAAAATGAGAATGGTTGGAGTGCTCTCCAAGAAGCTGTCTGCACTAGAGAGGAAGCAATTGCTATGATCATTGCACGGCACTACCAGCCCCTTGCTTGGGCTAAATGGTGTCGTAGACTTCCCCGTATTGTTGCCTCTACGGCCCGGATTCGTGATTTTTATATGGAGATAAGTTTTCATTTTGAGAGCTCAGTCATCCCGTTTATTGGTCGAATTGCTCCATCAGATACTTACCGAATTTGGAAGCGTGGTTCTAATCTTCGAGCTGACATGACTCTTGCTGGTTTTGATGGGTTTCGCATTCAAAGGTCTGATCAAACATTTCTGTTTCTTGGAGAGGGCTACTCTTCAGAGGATGGTAATGTGAATTTGGCACCTGGTTCTTTGATTGTTCTTGCTCATAAGGAGAAAGAAATCTCAAATGCTTTGGAAGGAGCTGGTGCCCAACCAACCGAAGCTGAAGTTGCCCATGAAGTGGCCTTGATGTCCCAGACGAATATGTTTAGGCCGGGCGTTGATGTTACTCAGGCCGAGCTTATCCCCCATTTAAATTGGAGGCGACAGGAGAGGACTGAGATGGTTGGAAATTGGAAGGCCAAAGTTTATGATATGCTTCACGTGATGGTGAGTGTGAAGTCAAGGCGGGTTCCAGGTGCTATGACTGATGAGGAACTCTTTGCAGTGGATGATGAAGAAAAGGTGGCAAATGGTGGTGATAATGATGAATACGATGATGTATTGACTGCTGAAGAAAAAAAGCAGTTGGATTCTGCACTTCGTGTGGGGAACTCAGATGGTGCTTGTGAGGACGAGGACAATGGGGTCTCTGACTGCCATGAAAAAGGTTCAGGAGGCTCGTATGAGAACTGTGAATCGAACGGTGTTGTTAAGGAGAAGAAGGGTTGGTTTGGTTGGAACAAGAAAAATTCAAGGGGAAACGATGATTCTGAAGATCCAAAGCCTTTGAAGAAGTTCTCAAAGTTGGCCCCAGAAGGTGGCAACCAGAAATCACTTGATCATCAAAAACCATCATCTGAATTCCCTAAAGATGACATTGCAGATGGGAAAAAGGGAAAAGATAAAAGCAGTAAGAAGAAAAAGAAGAAAGGGTCTACTGATTCTAAGCATGAGAGTGAGTACAAAAAGGGTTTGAGGCCTGTCTTGTGGTTGACGCCAGATTTCCCGTTGAAAACAGATGAGCTTCTTCCTTTACTAGACATCTTAGCAAACAAGGTCAAGGCTATAAGGAGACTCCGGGAGCTTTTGACCACTAAATTACCCCCTGGCACCTTTCCTGTTAAGGTTGCTATTCCTATTGTCCCAACAATACGAGTTCTTGTAACATTTACTAAATTTGAGGAGCTTCAGCTGGTGGAGGAGTTTTCAACCCCTCTCTCCAGTCCTGCACATTTTCAGGATGCAAAGTCAAAGGACTCAGAAGGATCCTCGTCATGGATGTCATGGGTGAGAGGAAGTCGTGGTGGGCAATCAAGTGACAGCGAAAGCCACCGGTATAAGGATGAAGTTGACCCTTTCCTCATACCGTCAGACTATACCTGGGTTGATGCCAATGAGAAAAAACGCCGCATGAAGGCCAAGAAAGCCAAGAGCAAGAAACACAGGAGACATGCAACAGCCAAGCCTGCTGAAGCAGGACATCGGGCAAGCGAGGATGTCGAAGAA
>Pyrpy_N_13g2592.1
ATGACCTGGAGGTGGCAGGAGAAAACAGAAATGGTTGCCCTATCAAATCTAGAAGAGTCCCCAGGGGCTATGACTGATGATGAGCTCTTCTCATCCTGCAATGAAAATGAAACAGAACGTGAGCAGTTTAATGATATTCTGACAGAGGATGAGACGAGGCAACCTGAAAATGCACTTAAATTGGATTCGTCAGAATTGTCAAACGAAAATGGTGATGAGATTATTGAGCATCGTCATAGTTGTTATGATCACAGGGAGATTCCTATTGAAGATGTTAGCAGTGGTAGAAATGGAGAGAATAAGCAGGAAAAGAAAGGATGGTTTGGTGGATGGAGGAAATGGGGTACTAAAAATGAAGGGCAGAAAAAGATTGTGCCGCCTGAAGTTCTCTGTGTAGATGAGAAGAGTAATGTGGACATTATTGTGAAGGGTGATGATCACCGGAGAGGAAGGGATATGAATGCATCTTCTTCCACAAGTTCTGATAAGAGGAATCGTCACAAGGGTGCTAGCAAGGAGAATGAGTATAAGAAGGGATCGAGGCCAATACTCTGGCTTTCCCCGAACTTTCCATTACAAACAGAGGAACTGTTGCTGTTACTTGACATTTTAGCAAACAAGGTTAAGGCAATTCGTCGTTTGAGGGAGCTGCTTACAACCAAACTTCCAATGGGTACATTTCCAGTCAAGGTATGCCACCTTCCCATTATCATTTTGTTACCTAGTGTGGTTTATGGTTTCCTAGATGCACCCTTGTTATCTTTTCCTTTTTATCAAACTTGTTCAGAAAACATTTTGTTATTTTCTTTTTTAACCATGCCTGGTTCTGCTGTAACTGTAAGAGTAGGATGTGCTCTCATT
>Rosch_v2.0_Chr3g0449511
ATGGAAGATTTTTCCAAATATTCCCATAGTCCAGCTCATTTGGCGGTTGCACGCCGTGACTATACTGCCCTTAAGCGCATTATCTCTACCCTCCCCCGGCTTGCCAAGGCTAGTGAAGTAAGCACTGAAGCTGAGTCTCTTGAGGCTGAGCTCCGAGCTGATTCTGTCTCAGCTGTCATTGATCGTCGTGATGTTCCTGGTCGTGAGACCCCTCTGCATCTTGCAGTGCGTCTCCGGGATCCAAACTCAGCAGAGATTTTGATGGCTGCTGGTGCTGATTGGAGTCTTCAAAATGAGAATGGTTGGAGTGCTCTCCAAGAAGCAGTGTGCACTAGAGAGGAAGCCATTGCTATGATTATTGCACGGCACTACCAACCGCTTGCCTGGGCCAAATGGTGCCGTAGACTTCCCCGTATTGTTGCCTCTGCAAACCGTATTCGTGATTTTTACATGGAGATAACTTTTCATTTTGAGAGCTCAGTCATCCCGTTTATTGGTCGAATAGCCCCCTCAGATACTTACCGCATTTGGAAGCGTGGTTCTAATCTCCGTGCCGATATGACTCTTGCTGGTTTTGATGGGTTTCGCATTCAAAGGTCTGATCAAACATTTCTTTTTCTTGGAGAGGGCTACTCTTCAGAGGATGGTAATGTGAATTTGTCCCCTGGTTCTTTGATTGTTCTAGCACATAAGGAAAAAGAAATCACAAATGCTTTGGAAGGAGCTGGTGCCCAACCGACTGAAGCTGAAGTTGCCCATGAAGTGGCCTTGATGTCTCAAACGAATATGTATAGGCCAGGCATTGATGTTACTCAGGCTGAGCTTGTTCCCCATTTAACCTGGAGGCGACAGGAGAGGACGGAGATGGTTGGAAATTGGAAGGCCAGAGTTTTTGATATGCTTCACGTGATGGTGAGTGTAAAGTCTAGGCGGGTTCCTGGGGCTATGACAGATGAGGAGCTATTTGCAGTGGACGATGAAGAAAGGGTGGCAAATGGTGGTGACAATGATGAATATGATGATGTATTAACCGCTGAGGAGAAGATTCAGTTGGATTCTGCACTTCGTATGGGACACTCTGATGGTGTTTGTGAGGACGAGGATAGTGGGGTAACTGAGAGCCATGAAAATAGTGCAGGCACCTTTGAGAATGGTGAACTCAACGGTGTTAGTAAGGACAAGAAGAGTTGGTTTGGTTGGAACAAGAAAAGTTCAAAGGGAAATGATGATTCTGAAGATCCAAAGCTTTTGAAGAAGTTCTCAAAGTTGGCTCCAGAAGGTGGCAACCCGAAACCACATGATCATCAAAAACCATCATCCGAAGTTCCTAGAGATGATATGACAGATGCCAAGAAGGGAAAAGACAAAAGCAGTAAGAAGAAAAAGAAGAAAGGATCTAATGAACCTAAGCATGAGAGTGAGTATAAAAAGGGTTTGAGACCCGTCTTATGGTTGACTCCAGATTTCCCTCTGAAAACAGATGAGCTTCTTCCCTTACTAGACATCTTAGCAAACAAGGTCAAGGCTATAAGGAGACTCAGGGAGCTTTTGACTACTAAACTGCCCCATGGCACTTTTCCTGTCAAGGTTGCCATCCCTATTGTTCCAACAATACGAGTTCTCGTAACTTTCACAAAATTTGAGGAGCTTCAGCCAGTGGAGGAGTTTTCAACCCCTCTCTCCAGTCCAGCACATTTTCAGGATGCAAAGTCGAAGGAATCAGAGGGATCCTCATCATGGATTTCATGGATGAAAGGGACCCGTAGTGGGCAGTCAAGTGACAGTGATAGTCACAGATATAAGGATGAGGTTGACCCCTTCCTCATACCTCCCGACTATACCTGGGTTGATGCCAATGAGAAGAAACGCCGCATGAAAGCCAAGAAAGCCAGGAGCAAGAAGCACAGGAAACATGCAACAGCGAAGAGTAGTGATGCGACGCATCAAGCAAACGAGGATGTTGAAGAA
>Rosch_v2.0_Chr4g0385121
ATGGCTGCAATTGACGTTCTCAAGTATGCTCATAGTCCTGCACACAAAGCCATAGTCACCAAGGACTATGCCAGTCTCAGGAGGATTCTTGCAGCTCTTCCGCGGCTTTCTAATCCTGCCGAGATTCAAACTGAATCAGCTTCATTAGCTGAAGAAGAGAAGGCCGATGCCATTGCTGCCGTCATTGATCGACGGGATGTCCCAAACCGTGACACCCCTCTTCACTTGGCTGTAAAACTTGGGGACCAGACAGCCACTGAAATGCTTATGGTTGCCGGGGCAGACTGGAGCTTGCAGAATGAGCAGGGGTGGAGTGCACTCCAGGAAGCAATTTGCAGTAGAGAAGAAGCAATTTCCATGATTATAGTTAGGCACTATCAGCCATTGGCTTGGGCAAAATGGTGCAGAAGGTTGCCTCGTTTAATTGGAACCATGCGGAGGATGAGAGACTTCTACATGGAAATTACATTCCACTTCGAGAGTTCTGTGATTCCTTTCATTTCGAGGATTGCTCCATCAGACACATACAAGATCTGGAAAAGGGGGGCAAATTTGAGAGCAGACATGACATTGGCTGGTTTCGATGGTTTTAGGATTCAGCGTTCTGATCAGAGTGTTCTTTTTCTTGGTGATGGGTCTGACGATGGCAAGGTGCCTCCTGGGTCACTTTGCATGATCTCACACAAGGATAGGGAGGTGATGAATGCTTTGGATGGGGCTGGGTCTCAAGCAACTGAAGAAGAGGTTCGGCAAGAGGTGGTTGCAATGTCGCAGACTAATATATTCAGGCCTGGCATTGATGTGACTCAGGCAGTTCTCTTACCTCAGTTGACTTGGAGGCGGCAGGAGAAAACAGAAACGGTTGGATCATGGAAGGCTAAGGTATATGATATGCATAATGTGGTTGTGAGTATCAAGTCTAGGCGGGTCCCTGGGGCTATGACAGATGATGAGTTTTTCTCATCTTGCAATGAAAATGAAACAGAAAGTGAGGAACTTGATGATATTTTGACAGAGGATGAGAGGAGGCAACTTGAAGTTGCACTGAAACTGGATTCATCCGAATCGACCAATGAGAGTGGTGATGGAATTATTGAGCATCGTCATAGTTGTTATGAGTCGAGAGAAATTCCTATTGAGGATGTAAGCAATTGTAGAAATGGAGAGACCAAGCAGGAAAAGAAAGGATGGTTTGGTGGATGGAGGAAACGGGATACCAAAAATGAAGGACATAAAAAGACTGTCCCACCAAGAAGTTCTCTTTGTGTGGATGAGAAGGTGAGTGATCTGCTAGGAGATTCTCCATCCAGAAATCAAAGCAGACCCGGAAGAAATAATGTGGACGCTGTTGTGAGGGGCGATGATCACAGGAGAGGAAGGGATATAAAAGCATCTTCCTCGGTGGGTTCTGATAGCAGAAGTCGTCATAAGGATGCAAGCAAGGAGAATGAGTATAAGAAAGGGCTAAGGCCTATTCTCTGGCTTTCCCCCAACTTTCCACTACAAACAGAGGAACTGTTGCCGTTGCTTGATATTCTAGCAAACAAGGTTAAGGCCATCCGTCGTTTGAGGGAACTGCTTACTACCAAACTTCCAATGGGAACATTTCCCGTCAAGGTTGCTATCCCAGTGATTCCCACTATCAGAGTAATTGTCACTTTTACAAAACTTGAAGAATTAGCCCCATTGGATGAATTTGCAACACCCCCTTCGAGCCCCACTTCTGCAGGCAGAGAGAGCCCAGCAGGGATGCAATCCTCGAGTTCATCTTGGTTTCAGTGGATACGCGCTCCTTACCATCGCCCTGGCTCGTCCACTACTGGTTCTAGCAGTAGGATAGAAACTATTCCGGACCCATTTGCAATTCCAGCAGATTATACGTGGGTTACAGTTGAAGCAAAGAAGAAGAAAATGCAGGAGAAGAACAAATCAAAGAAAGGGAAAAGTCACCACAAA
>Rosch_v2.0_Chr5g0002861
ATGGCAAAGTCGTCGTCGTCGTCCTCCTCGACGGCGTCGTTTCCGCCTCTCAAGCCCGACGACTACTCCCACAGCCGCGTCCACTACGCCGTCGTTTTGGCAGACCACACCACTCTCTCCCGAATCGTCTCCACGCTCCCCCGCCTCGCCGATCCGGCTCAGATCCACACCGAGTCCGACTCGCTCTCCCAGGAGCGCGTCGCTGATAAGATCTCCGCCGTGCTTGACCGCCGCGACGTCCCTCACAGAGAAACTCCTCTCCATCTTGCTGTCCGGTTAAACGACGCCGTTTCGGCCAAAATCCTCGCCTCCGCCGGCGCCGACGTGTCCCTGCAGAACGCCGCCGGGTGGAACCCCTTGCAGGAGGCTCTCTGCCGCCGGAGCTCCGAGATCGCCTTGATCTTGCTCAAGCTCCACCACCGCTCCGCCTGGGCCAAGTGGCGCCGCCGCCTGCCACGTGTCATCGCGGTCCTGCGGAGAATGCGGGACTTCTACATGGAGATCTCGTTTCACTTCGAGAGCTCCGTCATTCCGTTCGTCGGGAAAATCGCTCCGTCCGACACGTACAAGATCTGGAAGCGCGACGGGAACCTACGCGCCGACACGTCGTTGGCCGGGTTCGACGGCCTGAAGATCCAGCGCGCCGATCAGAGCTTCCTCTTCCTCGGCGACGGTGACCAGGCTCACGACGTTCCGCCTGGGTCACTGCTCGTCCTCAACCGCGACGACCGGAAAATCTTCGACGCCTTCGAGAACGCCGGGTCGCCGATGACCGAGTCCGACATCGCCGGATTCTGCTCCCAGACGAGCGTCTACCGCCCCGGCATGGACGTCACCAGGGCCGAGCTCATCGGCCGGACCAATTGGCGACGGCAGGAGAAGACCGAATCCGTCGGAGAGTGGAAGGCCAGAGTCTTCGAAATGCACAACGTTGTCTTCAGCTTCCGGTCCAGGAAAGTCGCCAATCCCGATAATGCCGACGTGGCGGCGGGGAGCGAGCAGGTCCTCCCTCTAGAGCTAGACGAAGACGACGACGGTTTCTTAGTGGCGGAGAATCCGAGCATGTTCGGAATCCCCGACGGCCGGAGGCACAGTAGCTTCGTCAGAGATGACCGGGAGTTCGTGGCATTGGGGAGAAAAAGCGTCGACGTGACGTTTCAGCCGCCGCGGAGGTCCATGGCGGCGACCGTTACGGCGGCGCCGGTCCAGACCAAAGAGAAAGAGTACGTCAAGAGCCTGAGACCCTCCGTTTGGCTGACGGACCATTTTCCGTTAAAGACGGAGGAGCTGCTGCCGTTACTGGATATTCTGGCGAGTAAAGTGAAGGCGGTTAGGAGAATGAGGGAGCTGCTCACTACCAAGTTCCCGCCAGGGACGTTTCCGGTGAAGCTGGCGATACCGGTGGTGCCCACAGTGAGAGTGGTGATAACGTTCACCAAGTTCGTTGAGCTACAGCCAACGGAGCAGTTCTTCACTCCAATGTCGAGCCCTAGGCAGTTGATAAGGGGCCAACAACAACAGCAAGAGGAGGAGCACAGAAGCAAGACGGCAACGACGACGCAGAAGCCTTCTGGGTCGTCGTGGTTGAGGCGGAACAGCAGCCAGTCCGCATCGGCCACGAGCAAGCAGCAACACCAGCATTCGAGTGCGGTGGGGTGGCAGGAGCCGGAGCCTTTTGCCATTCCTAGCGGTTATACGTGGACTAGTATCGATGACAAGTCTCGGAAGATGAGGAAATCGAAATCGATTAGGAAATCTAAG
>Rubch_LG03.182
ATGGCAAAGTCGTCATCGACGGCGTCGTTTCCGCCCCTAAAGCCTGATGACTATTCCCACAGCCGCGTCCACTACGCCGTAGTTTTAGCAGACCACACTACTCTTTCCCGAATCGTCTCCACACTCCCCCGACTTGCCGATCCGACCCAGATCCACACCGAGTCCGATTCGCTCTCCCAGGAGCGAGTGGCCGATAAGATCTCAGCTTTACTCGACCGCCGTGACGTTCCGCACAGAGAAACCCCTCTCCACCTAGCTGTTCGATTAAACGACGCCGTCGCGGCCAAAATTCTAGCCGCCGCTGGCGCCGACGTGTCCCTCCAGAACTCCGCCGGCTGGAACCCCTTGCAGGAAGCCTTGTGCCGCCGGAGCTCCGAGATCGCCCTGATTCTTCTGAAGCTCCACCACCGCTCCGCTTGGGCCAAGTGGCGCCGCCGATTGCCACGTGTCATCGCCGTGCTGCGGAGAATGCGGGATTTCTACATGGAGATCTCGTTCCACTTCGAGAGCTCCGTCATTCCCTTTGTTGGCAAGATCGCTCCTTCAGACACGTACAAGATCTGGAAGCGCGACGGCAATCTACGCGCCGACACGTCGTTGGCTGGCTTTGACGGCCTGAAAATACAACGCGCGGATCAGAGCTTCCTCTTCCTCGGAGACGGCGACCAGAGCCACGACGTCCCACCGGGCTCATTGCTCGTCCTCAACCGCGACGATCGGAAAATCTTTGACGCCTTCGAGAACGCCGGGTCTCCGATGAGCGAGTCGGACATCGCCGGATTCTGCTCGCAGACGAGCGTGTACCGTCCCGGCATGGACGTGACCAGAGCCGAGCTCGTCGGACGGACCAATTGGAGAAGGCAGGAGAAGACCGAGAGCGTGGGAGAGTGGAAGGCCAGAGTGTTCGAAATGCACAATGTCGTCTTCAGTTTCCGGTCGCGGAAAGTCGCCAATGCCGATGCAGACGTGGCCGGGAGCGAGCAGGTGCTCCCTCTGGAGCTGGACGAAGACGACGACGGTTTTTTAGTTGCGGAGAATCCGAGCTTTGGAATCCCCGACGGTCGGAGGCACAGTAGCTTCGTGAGAGAAGATAGGGAGTTCGTGGCATTGGGGAGAAAAAGCGTTGACGTGTCCTCGCTGACATTTCAGCCGCCAAGGAGGTCCATGGCGGCTACAGTTACGGCGGCGCCGGTGCAGACGAAGGAGAAAGAGTATGTGAAGAGCTTGAGGCCGTCGGTTTGGCTGACGGACCATTTTCCGTTAAAGACGGAGGAGCTGTTGCCTTTACTGGATATTCTGGCTAATAAAGTAAAGGCCGTTAGGAGAATGAGGGAGCTGCTCACCACCAAGTTCCCGCCAGGGACGTTTCCGGTCAAGCTGGCAATACCGGTGGTGCCCACAGTGCGAGTGGTGATAACATTCACCAAATTCGTTGAGCTCCAACCGACCGAGCAATTCTTCACTCCAATGTCAAGCCCCGGGCAACTGTTGCGCCAACAACAAGAGGAGGAGCCCAAGAGCAAGTCGCAGAAGCCGACATGGCTGAGGCGGAACAGCAGCCAGTCCGCTTCTGCGACGAGCAAGCAGCAACACCAGCATTCTACTCCGGCGGCCTGGCAGGACCCTGACCCTTTTGCCGTTCCTAGCGGTTATACATGGACTAGCATCGATAACAAGTCTCGGAAGATGAAGAAATCAAAGTCGATTAGGAAGTCCAAG
>Rubch_LG04.4246
ATGGCTGCAATTGATATTTTGAAGTATGCTCATAGTCCTGCGCACAAGGCCATAGTCACCAAGGATTATGCCAGTCTCAGGAGGATTCTTGCGGGTCTTCCACGGCTTTCTAACCCTGCTGAGATTCGAACTGAATCAGCTTCATTAGCTGAAGAAGAGAAGGCTGATGCCATTGCAGCCGTCATTGATCGAAGAGATGTCCCAAATCGTGACACCCCTCTTCACTTGGCTGTCAAACTTGGGGACCAGACTGCAACTGAAATGCTTATGGTTGCTGGGGCAGATTGGAGCTTGCAGAATGAACAGGGGTGGAGTGCACTCCAGGAAGCAATATGCAATAGAGAAGAAGCAATTTCCATGATTATAGTTAGGCACTACCAGCCATTGGCTTGGGCAAAATGGTGCAGAAGGTTGCCTCGTTTAATTGGAACCATGCGGAGGATGAGAGACTTCTACATGGAAATTACATTCCACTTCGAGAGTTCTGTGATTCCTTTCATTTCGAGGATTGCTCCATCAGACACATACAAGATCTGGAAAAGGGGTGCAAATTTGAGAGCAGACATGACATTGGCTGGTTTTGATGGTTTCAGGATTCAGCGTTCTGATCAGAGCGTTCTTTTTCTTGGCGATGGGTCCGACGATGGTAAGGTGCCTCCTGGGTCACTTTGCATGATCTCACACAAGGATAGGGAGGTGATGAATGCTTTGGATGGTGCTGGTTCACAAGCAACTGAAGAAGAGGTTCGGCAAGAGGTGGTTGCAATGTCTCAGACTAATATATTCAGGCCTGGGATTGATGTGACTCAGGCAGTTCTCTTACCTCAGTTGACTTGGAGGCGGCAGGAGAAAACAGAAATGGTTGGGTCATGGAAGGCTAAGGTATATGATATGCATAATGTGGTTGTGAGTATCAAGTCTAGGAGGGTTCCTGGGGCCATGACAGATGATGAGTTTTTCTCATCTTGCAATGAAAATGAAACAGAAAGTGAGGAACTTGATGATATTTTGACAGAGGATGAGAGGAGACAACTTGAAGTTGCACTGAAATTGGATTCATCCGAATCGACCAACGAGAATGGTGATGGAATTATTGAGCATCGTCATAGTTGTTATGAGCATAGGGAAATTCCTATTGAGGATGTAAGCAATTGTAGAAATGGAGAGAATAAGCAGGAAAAAAAAGGATGGTTTGGTGGATGGAGGAAACGGGATACTAAAACCGAAGGACATAAAAAGACTGCCCCACCAAGAAGTTCTCTCTGTGTGGATGAGAAGGTGAGTGATCTGCTAGGAGATTCTCCGTCCAGAAATCAAAGCAGACCTGGAAGAAATAATGTGGACATTGTTGTGAGGGGGGATGATCACAGGAGAGGAAGGGATATGAAAGCATCTTCCTCTGTGGGTTCTGATAGCAGAAGTCGTCATAAGGATACAAGCAAGGAGAACGAGTATAAGAAAGGGCTAAGACCTATTCTCTGGCTTTCCCCCAACTTTCCACTACAAACAGAGGAACTGTTACCATTGCTTGATATTCTAGCAAACAAGGTTAAGGCCATCCGTCGTTTGAGGGAGCTGCTTACTACCAAACTTCCAATGGGAACATTTCCCGTCAAGGTTGCTATCCCTGTGGTTCCCACTATCAGAGTAATTGTCACTTTTACAAAACTCGAAGAATTAGCGCCAGTGGATGAATTTGCAACACCCCCATCGAGCCCCACTTCTGCAGGCACAGAGAGCCCAGCAGGGATGCAATCCTCGAGTTCATCTTGGTTTCAGTGGATTCGAGCTCCTTACCATCGCCCTGGCTCATCCACTACTGGTTCTAGCAGTAGGATAGAAACTATTCCAGACCCATTTGCGATTCCGGCAGATTATACGTGGGTTACAGTCGAAGCAAAGAAGAAGAAAATGCAGGAGAAGAACAAATCAAAGAAAGGGAAAAGTCACCACAAA
>Rubch_LG06.5361
ATGGAAGATTTTTCCAAATATTCCCATAGTCCAGCTCATTTGGCGGTTGCACGCCGTGACTATGCTGCCCTCAAGCGCATTATCTCTACCCTCCCACGGCTTGCCAAGGCTAGTGAAGTAAACTCTGAAGCTGAATCTCTTGAGGCTGAACTCCGAGCTGATTCTGTCTCAGCTGTCATTGATCGCCGTGATGTTCCTGGTCGTGAGACCCCTCTCCATCTTGCAGTGCGTCTCAGGGACCCAAACTCAGCTGAGATTTTGATGGCTGCTGGTGCTGATTGGAGTCTTCAAAATGAGAATGGTTGGAGTGCTCTCCAAGAAGCAGTGTGCACTAGAGAGGAAGCAATTGCTATGATTATTGCACGGCACTACCAACCCCTTGCTTGGGCCAAATGGTGCCGCAGACTTCCCCGTATTGTTGCCTCTGCAGGCCGGATTCGTGATTTTTACATGGAGATAACTTTTCATTTTGAGAGCTCAGTCATCCCATTTATTGGTCGAATAGCCCCCTCAGACACTTACCGTATTTGGAAGCGTGGCTCTAATCTCCGTGCTGATATGACTCTTGCTGGTTTTGATGGATTTCGCATTCAAAGGTCTGATCAAACATTTCTTTTTCTTGGAGAGGGCTACTCTTCTGAGGATGGTAATGTGAATCTATCTCCTGGTTCTTTGATTGTTCTTGCACATAAGGAGAAAGAAATTACAAATGCTTTGGAAGGAGCTGGTGCCCAACCAACTGAAGCTGAAGTTGCCCATGAAGTGGCCTTGATGTCACAGACGAATATGTATAGGCCAGGCATTGATGTTACTCAGGCTGAGCTTGTTCCCCATTTAAATTGGAGGCGACAGGAGAGGACTGAGATGGTTGGAAATTGGAAGGCCAAAGTTTTTGATATGCTTCACGTCATGGTGAGTGTGAAGTCCAGGCGGGTTCCTGGGGCTATGACGGATGAGGAGCTATTTGCAGTGGATGATGAAGAAAGGGTGGCAAATGGTGGTGACAATGACGAATATGATGATGTATTAACAGCTGAGGAAAAGATGCAGTTGGATTCTGCACTTCGCATGGGGAACTCCGATGGTGTTTGTGAGGATGAGGACAGTGGGATCACTAACCATGAACATGGCTCAAGCTCCTTTGAGAATGGTGAATCCAACGGTGTTGGTAAGGACAAGAAGAGTTGGTTTGGTTGGAACAAGAAAAGTTCAAAAGGAAATGATGATTCTGAAGATCCAAAGCTTTTGAAGAAGTTCTCAAAGTTGGCCCCGGAAGGTGGCAACCAGAAATCACTTGATCATCAAAAACCTTCATCTGAATATTCTAGAGATGATATGGCAGATGCCAAGAAGGGAAAAGACAAAAGCAGTAAGAAGAAAAAGAAGAAAGGGTCTGGTGAACCTAAGCATGAGAGTGAGTATAAAAAGGGTTTGAGACCTGTCTTATGGTTGACACCGGATTTCCCTTTGAAAACAGACGAGCTTCTCCCCTTACTAGACATCTTAGCAAACAAGGTCAAGGCTATAAGGAGACTCAGGGAGCTTTTGACTACTAAATTACCCCATGGCACCTTCCCTGTCAAGGTTGCCATCCCAATTGTTCCAACAATAAGAGTCCTTGTGACGTTCACAAAATTTGAGGAGCTTCAGCCAGTGGAGGAGTTTTCGACACCTCTCTCCAGTCCAGCACATTTTCAGGATGCAAAGTCAAAGGAATCAGAGGGATCCTCATCATGGATTTCATGGATGAGAGGGAGCCGTAGTGGGCAGTCAAGTGACGGCGATAGTCACCGGTATAAGGATGAGGTTGACCCTTTCCTCATACCACCGGACTATACCTGGGTTGATGTTAATGAGAAGAAACGCCGCATGAAAGCCAAGAAAGCCAGGAGCAAGAAACACAGGAAACATGCAACAGCCAAGAGTGGTGATGAGACACATCAGGCAAACGAGGATGTCCAAGAA
>Ruboc_03_G13470
ATGGCAAAGTCGTCATCGACGGCGTCGTTTCCGCCCCTCAAACCCGATGACTATTCCCACAGCCGCGTCCACTACGCCGTCGTTTTAGCAGACCACACTACTCTTTCCCGAATCGTCTCCACACTCCCTCGACTGGCCGATCCGACTCAGATCCACACCGAGTCCGATTCGCTCTCCCAGGAGCGAGTGGCCGATAAGATCTCAGCTTTACTCGACCGCCGTGACGTTCCGCACAGAGAAACCCCTCTCCACCTAGCTGTTCGATTAAACGACGCCGTTGCGGCCAAAATTCTAGCCTCTGCCGGCGCCGACGTGTCTCTCCAGAACTCCGCCGGCTGGAACCCCTTGCAGGAAGCCTTGTGCCGCCGGAGCTCCGAGATCGCCCTGATCCTTTTGAAGCTCCACCACCGCTCCGCTTGGGCCAAGTGGCGCCGCCGATTGCCACGTGTCATCGCTGTGCTGCGGAGAATGCGGGATTTCTACATGGAGATCTCGTTCCACTTCGAGAGCTCCGTCATTCCCTTCGTTGGCAAGATCGCTCCGTCAGACACGTACAAGATCTGGAAGCGCGACGGCAATCTACGCGCCGACACGTCGTTGGCTGGCTTTGACGGCCTGAAAATCCAACGCGCCGATCAGAGCTTCCTCTTCCTCGGAGACGGCGACCAGAGCCACGACGTCCCACCGGGCTCATTGCTCGTCCTCAACCGCGACGATCGGAAAATCTTTGACGCCTTCGAGAACGCCGGGTCTCCGATGAGCGAGTCGGACATCGCCGGATTCTGCTCGCAGACGAGCGTGTACCGTCCCGGCATGGACGTGACCAGAGCCGAGCTCGTCGGACGGACCAATTGGAGAAGGCAGGAGAAGACCGAGAGCGTGGGAGAGTGGAAGGCCAGAGTGTTCGAAATGCACAACGTCGTCTTCAGCTTCCGGTCGCGGAAAGTCGCCAATGCCGATGCTGACGTGGCGGGGAGCGAGCAGGTGCTCCCTCTGGAGCTGGACGAAGACGACGACGGTTTTTTAGTGGCGGAGAATCCGAGCTTTGGAATCCCCGACGGTCGGAGGCACAGTAGCTTCGTGAGAGAAGATAGGGAGTTCGTGGCATTGGGGAGAAAAAGCGTTGACGTGTCCTCGCTGACGTTTCAGCCGCCTAGGAGGTCCATGGCGGCGACAGTTACGGCGGCGCCGGTTCAGACGAAGGAGAAAGAGTATGTGAAGAGCTTGAGGCCGTCCGTTTGGCTGACGGACCATTTTCCGTTAAAGACGGAGGAGCTGTTGCCTTTACTGGATATTCTGGCTAATAAAGTAAAGGCCGTTAGGAGAATGAGGGAGCTGCTCACCACCAAGTTCCCGCCAGGGACGTTTCCGGTCAAGCTGGCAATACCGGTGGTGCCCACAGTGCGAGTGGTGATAACATTCACCAAGTTCGTTGAGCTCCAACCAACCGAGCAATTCTTCACTCCAATGTCAAGCCCCGGGCAACTGTTGCGCCAACAACAAGAGGAGGAGCCCAAGAGCAAGTCGCAGAAGCCGACATGGCTGAGGCGAACCAGCAGCCAGTCCGCTTCTGCGACGAGCAAGCAGCAACACCAGCATTCTACTCCGGCGGCCTGGCAGGACCCTGACCCTTTTGCCATTCCTAGCGGTTATACATGGACTAGCATCGATGACAAGTCTCGGAAGATGAAGAAATCTAAGTCGATTAGGAAGTCCAAG
>Ruboc_04_G24958
ATGGCTGCAATTGATGTTTTGAAGTATGCTCATAGTCCTGCGCATAAGGCCATAGTCACCAAGGATTATGCCAGTCTCAGGAGGATTCTTGCGGGTCTTCCACGGCTTTCTAACCCTGCTGAGATTCGAACTGAATCAGCTTCATTAGCTGAAGAAGAGAAGGCTGATGCCATTGCTGCCGTCATTGATCGAAGAGATGTCCCAAATCGTGACACCCCTCTTCACTTGGCTGTCAAACTTGGGGACCAGACTGCGACTGAAATGCTTATGGTTGCTGGGGCAGATTGGAGCTTGCAGAATGAACAGGGGTGGAGTGCACTCCAGGAAGCAATTTGCAATAGAGAAGAAGCAATTTCCATGATTATAGTTAGGCACTACCAGCCATTGGCTTGGGCAAAATGGTGCAGAAGGTTGCCTCGTTTAATTGGAACCATGCGGAGGATGAGAGACTTCTACATGGAAATTACATTCCACTTCGACAGTTCTGTGATTCCTTTCATTTCGAGGATTGCTCCATCAGACACATACAAGATCTGGAAAAGGGGTGCAAATTTGAGAGCAGACATGACATTGGCTGGTTTTGATGGTTTCAGGATTCAGCGTTCTGATCAGAGCGTTCTTTTTCTTGGCGATGGGTCCGACGATGGTAAGGTGCCTCCTGGGTCACTTTGCATGATCTCACACAAGGATAGAGAGGTGATGAATGCTTTGGATGGTGCTGGTTCTCAAGCAACTGAAGAAGAGGTTCGGCAAGAAGTGGTTGCAATGTCTCAGACTAATATATTCAGGCCTGGGATTGATGTGACTCAGGCAGTTCTCTTACCTCAGTTGACTTGGAGGCGGCAGGAGAAAACAGAAATGGTTGGGTCATGGAAGGCTAAGGTATATGATATGCATAATGTGGTTGTGAGTATCAAGTCTAGGAGGGTCCCTGGGGCTATGACAGATGATGAGTTTTTCTCATCTTGCAATGAAAATGAAACAGAAAGTGAGGAACTTGATGATATTTTGACAGAGGATGAGAGGAGACAACTCGAAGTTGCACTGAAATTAGATTCATCCGAATCGACCAACGAGAATGGTGATGGAATTATTGAGCATCGTCATAGTTGTTATGAGCATAGGGAAATTCCTATTGAGGATGTAAGCAATTGTAGAAATGGAGAGAATAAGCAGGAAAAAAAAGGATGGTTTGGTGGATGGAGGAAACGGGATACTAAAACCGAAGGACATAAAAAGACTGTCCCACCAAGAAGTTCTCTCTGTGTGGATGAGAAGGTGAGTGATCTGCTAGGAGATTCTCCATCCAGAAATCAAAGCAGACCTGGAAGAAATAATGTGGACATTGTTGTGAGGGGGGATGATCATAGGAGAGGAAGGGATATGAAAGCATCTTCCTCTGTGGGTTCTGATAGCAGAAGTCGTCATAAGGATACAAGCAAGGAGAACGAGTATAAGAAAGGGCTAAGGCCTATTCTCTGGCTTTCCCCCAACTTTCCACTACAAACAGAGGAACTGTTGCCGTTGCTTGATATTCTAGCAAACAAAGTTAAGGCCATCCGTCGTTTGAGGGAGCTGCTTACTACCAAACTTCCAATGGGAACATTTCCCGTCAAGGTTGCAATCCCAGTGGTTCCCACCATCAGAGTAATTGTCACTTTTACAAAACTCGAAGAATTAGCGCCAGTGGATGAATTTGCAACACCCCCATCGAGCCCTACTTCTGCAGGCAGAGAGAGCCCAGCAGGGATGCAATCCTCGAGTTCATCCTGGTTTCAGTGGATTCGAGCTCCTTACCATCGCCCTGGCTCGTCCACTACTGGTTCTAGCAGTAGGATAGAAACTATTCCAGACCCGTTTGCGATTCCGGCAGATTATACATGGGTTACAGTCGAAGCAAAGAAGAAGAAAATGCAGGAGAAGAACAAATCAAAGAAAGGGAAAAGTCACCACAAA
>Ruboc_06_G11326
ATGGAAGATTTTTCCAAATATTCCCATAGTCCAGCTCATTTGGCGGTTGCACGCCGTGACTATGCTGCCCTCAAGCGCATTATCTCTACCCTCCCACGGCTTGCCAAGGCTAGTGAAGTAAACTCTGAAGCTGAATCTCTTGAGGCTGAACTCCGAGCTGATTCTGTCTCAGCTGTCATTGATCGCCGTGATGTTCCTGGTCGTGAGACCCCTCTCCATCTCGCAGTGCGTCTCAGGGACCCAAACTCAGCTGAGATTTTGATGGCTGCTGGTGCTGATTGGAGTCTTCAAAATGAGAATGGTTGGAGTGCTCTCCAAGAAGCAGTGTGCACTAGAGAGGAAGCAATTGCTATGATTATTGCACGGCACTACCAACCCCTTGCTTGGGCCAAATGGTGCCGCAGACTTCCCCGTATTGTTGCCTCAGCAGGCCGGATTCGTGATTTTTACATGGAGATAACTTTTCATTTTGAGAGCTCAGTCATCCCATTTATTGGTCGAATAGCCCCCTCAGACACTTACCGTATTTGGAAGCGTGGCTCTAATCTCCGTGCTGATATGACTCTTGCTGGTTTTGATGGATTTCGCATTCAAAGGTCTGATCAAACATTTCTTTTTCTTGGAGAGGGCTACTCTTCTGAGGATGGTAATGTGAATCTATCTCCTGGTTCTTTGATTGTTCTTGCACATAAGGAGAAAGAAATTACAAATGCTTTGGAAGGAGCTGGTGCCCAACCCACTGAAGCTGAAGTTGCCCATGAAGTGGCCTTGATGTCACAGACGAATATGTATAGGCCAGGCATTGATGTTACTCAGGCTGAGCTTGTTCCCCATTTAAATTGGAGGCGACAGGAGAGGACTGAGATGGTTGGAAATTGGAAGGCCAAAGTTTTTGATATGCTTCACGTCATGGTGAGTGTGAAGTCCAGGCGGGTTCCTGGGGCTATGACGGATGAGGAGCTATTTGCAGTGGATGACGAAGAAAGGGTGGCAAATGGTGGTGACAATGACGAATATGATGATGTATTAACGGCTGAGGAAAAGATGCAGTTGGATTCTGCACTTCGCATGGGGAACTCCGATGGTGTTTGTGAGGATGAGGACAGTGGGGTCACTAACCATGAAAATGGTTCAGGCTCCTTTGAGAATGGTGAATCCAACGGTGTTGGTAAGGACAAGAAGAGTTGGTTTGGTTGGAACAAGAAAAGTTCAAAGGGAAATGATGATTCTGAAGATCCAAAGCTTTTGAAGAAGTTCTCAAAGTTGGCCCCGGAAGGTGGCAACCAGAAATCACTTGATCATCAAAAACCGTCATCAGAATATTCTAGAGATGATCTGGCAGATGCCAAGAAGGGAAAAGACAAAAGCAGTAAGAAGAAAAAGAAGAAAGGATCTAGTGAACCTAAGCATGAGAGTGAGTATAAAAAGGGTTTGAGACCTGTCTTATGGTTGACACCGGATTTCCCTTTGAAAACAGATGAGCTTCTCCCCTTACTAGACATCTTAGCAAACAAGGTCAAGGCTATAAGGAGACTCAGGGAGCTTTTGACTACTAAATTGCCCCATGGCACTTTCCCTGTCAAGGTTGCCATCCCAATTGTTCCAACAATAAGAGTTCTTGTAACGTTCACAAAATTTGAGGAGCTTCAGCCAGTGGAGGAGTTTTCGACACCTCTCTCCAGTCCAGCACATTTTCAGGATGCAAAGTCAAAGGAATCAGAGGGATCCTCATCATGGATTTCATGGATGAGAGGGAGCCGTAGTGGGCAGTCAAGTGACGGTGAGAGTCACCGGTATAAGGATGAGGTTGACCCTTTCCTCATACCACCGGATTATACCTGGGTTGATGTTAATGAGAAGAAACGCCGCATGAAAGCCAAGAAAGCCAGGAGCAAGAAACACAGGAAACATGCAACAGCTAAGAGTGGTGATGGGACACATCAGGCAAACGAGGATGTCGAAGAA
