# Supplementary material for: Transcriptomics of long‐term, low oxygen storage coupled with ethylene signaling interference suggests neofunctionalization of hypoxia response pathways in apple ( Malus domestica )
Source: Plant Direct. 2024 Dec 20;8(12):e70025. doi: 10.1002/pld3.70025 (PMC11660084; doi:10.1002/pld3.70025)
Supplement: Supplementary file 2 — Data S2: Homologs of all 606 hypoxia response genes identified in this study across 42 representative species of land plants). [file PLD3-8-e70025-s004.gz › 01-integratedGeneFamilies_dir/5170.faa]

>gnl_Ambtr_v1.0_evm_27.model.AmTr_v1.0_scaffold00140.51
MALAESSCYYQASSKTCFLPTNKLCRPRSSHALRFQLQRPMVVCSVASNQAPAQAPPAVVPKAPEDATKRADCYGVFCVTYDLIAEEETTSWKKLIKVAVSGAAGMISNHLLFKLASGEVFGPDQPVALKLLGSERSFVALEGVAMELEDSLYPLLREVSIGIDPYEVFQDAEWALLIGAKPRGPGMERAGLLDINGQIFAEQGKALNAVASRNVKVIVVGNPCNTNALICLKNAPDIPAKNFHALTRLDENRAKCQLALKAGVFYDKVSNVTIWGNHSTTQVPDFLNARIHGMPVKEVITDTKWLEQEFTEKVQKRGGALIQKWGRSSAASTAVSVVDAIRSLITPTPKGDWFSSGVYTNGNPYGIAEDIVFSMPCRSEGNGEYELVPDIIIDDFLRERIKKSEAELVAEKRCVAHLTGEGNAFCDLPEDTMLPGEQ
>gnl_Aquco_v3.1_Aqcoe1G125900.1
MAVADFTTTYKESIFLPSQLSSLSSCLSNTRSHVLKPYLRARNVNKVYCSVAPNEVQTPVVPQPTSIKGECYGVFCLTYDLKAAEETKSWKSLINIAVSGAAGMISNHLLFKLASGEVFGQDQPIALKLLGSERSFQALEGVAMELEDSLYPLLREVSIGIDPYDVFRDVEWAILIGAKPRGPGMERADLLDINGQIFAEQGKALNAVASSNVKVIVVGNPCNTNALICLKNAPNIPAKNFHALTRLDENRAKCQLALKAGVFYDKVSNMTIWGNHSTTQVPDFLNARISGFPAKDVIKDTKWLENDFTEIVQKRGGVLIKKWGRSSAASTAVSIVDAIRSLVTPTPEGDWFSTGVYTNGNPYGIAEDIVFSMPCRSDGDGDYELVKDVLMDDFLRERIKKSEAELLAEKRCVGHLTGEGDAYCDLPEDTMLPGEV
>gnl_Arath_TAIR10_AT5G58330.1
MAMAELSTPKTTSPFLNSSSRLRLSSKLHLSNHFRHLLLPPLHTTTPNSKISCSVSQNSQAPVAVQENGLVKTKKECYGVFCLTYDLKAEEETRSWKKLINIAVSGAAGMISNHLLFKLASGEVFGPDQPIALKLLGSERSIQALEGVAMELEDSLFPLLREVDIGTDPNEVFQDVEWAILIGAKPRGPGMERADLLDINGQIFAEQGKALNKAASPNVKVLVVGNPCNTNALICLKNAPNIPAKNFHALTRLDENRAKCQLALKAGVFYDKVSNMTIWGNHSTTQVPDFLNARINGLPVKEVITDHKWLEEGFTESVQKRGGLLIQKWGRSSAASTAVSIVDAIKSLVTPTPEGDWFSTGVYTDGNPYGIEEGLVFSMPCRSKGDGDYELVKDVEIDDYLRQRIAKSEAELLAEKRCVAHLTGEGIAYCDLGPVDTMLPGEV
>gnl_Betvu_v1.2_Bv_006710_gkqg.t1
MAVAELSPSYKTQLKPSQILPLSSRFSGHRKVTLQALPRASRNTGIRCSVAPNEVQTPIAGHTGGKTSKPECYGIFCLTYDLKKEEETKSWKKLITIAVSGAAGMISNHLLFKLASGLVFGPDQPIALKLLGSEKSLQALEGVAMELEDSLYPLLREVSISIDPYEVFQDAEWALLIGAKPRGPGMERAGLLDINGRIYAEQGKALNAVASPNVKVIVVGNPCNTNALICLKNAPNIPAKNFHALTRLDENRAKCQLALKAGVFYDKVSNMTIWGNHSTTQVPDFLNAKIDGIPVKEVIKDHKWLEEEFTVKVQKRGGALIQKWGRSSAASTAVSIVDAIKSLITPTPPGDWFSSGVYTNGNPYGIAEDLVFSMPCRSKGDGDYELVTDVIFDDYLCRRIKKSEEELLAEKRCTAHLIGEGIAVCDLPAGDTMLPGEM
>gnl_Carpa_v0.4_evm.model.supercontig_706.3
MAVAELSPAYTKTTRLHTSQLALSPTRFSDCCRRQFRLIPRTQNVRISCSVAPNEVQVPVAIPAEGPKSKSECFGVFCLTYDLKAEEETKSWKKLINIGVSGAAGMISNHLLFKIASGEVFGPDQPVALKLLGSERSLQALEDAEWLSXLDENRAKCQLALKAGVFYDQVSNMTIWGNHSTTQVPDFLNAKINGLPVKEVIKDHKWLEEEFTEKVQKRGGVLIQKWGRSSAASTAVSIVDAIKSLITPTPEGDWFSSGVYTNGNPYGIAEDIVFSMPCRSNGDGNYEFVKDVIFDEYLRKKIKKTEEELLAEKRCVAHLTGEGIAYCDLPEDTMLPGEM
>gnl_Elagu_v2.0_p5_sc00134.V1.gene197
MELEDSLYPLLREVNIGIDPYEVFQDAEWALLIGAKPRGPGMERAGLLDINGQIFAEQVPEFLNAKINGIPVKEVITDSKWLEEEFTERVQKVYTNGNPYGIAEDIVFSMPCRSEVAGFQNLVLILLSFH
>gnl_Elagu_v2.0_p5_sc00134.V1.gene202
MALADISPSHPRTQTLPSNLASKFATPLHFYKNRRCSVLPPLRRTPGILCSIAPNQVQAPIAPATPADAEKRRECFGVFCTTYDLKADEKTKSWKSLINIAVSGAAGMISNHLLFKGDPRTDPNDNNQVEVGDWEDFHRLKDMVVPLQRADDRTSSLRCRYATEGASINRQYSPACCQEEGSGIQGWTLSTAEEESGNYICAGEGTRRTISIDFRADSGAVGSDSAPQRAVC
>gnl_Eucgr_v2.0_Eucgr.J01037.1
MAVAELTAPTCAKQGLGSSQLSYLSARTSSFRRLSFRPPRRTHSSRISCSVNQTAQAPVAVETEVPKSNKPECFGVFCLTYDLKAEEETKSWKKLINVAVSGAAGMISNHLLFKLASGQVFGHDQPIALKLLGSERSFQALEGVAMELEDSLFPLLREVQIGIDPYEVFQDVEWALLIGAKPRGPGMERAGLLDINGQIFAEQGKALNAVASRNVKVIVVGNPCNTNALICLKNAPDIPAKNFHGLTRLDENRAKCQLALKAGVFYDKVSNMTIWGNHSTTQVPDFLNARINGLPVKEVITDHKWLEEEFTEKVQKRGGVLIKKWGRSSAASTAVSIADAIKSLVTPTPEGDWFSSGVYTDGNPYGIAEGIVFSMPCRSKGDGDYELVKDVIFDDYLLKRLTKTEAELLAERRCVAHLIGGGVAYCDLPEDTMLPGEM
>gnl_Manes_v6.1_Manes.07G133100.1
MAVAELTSPTPAYTHTASHLRSFSQLSLSSTHLSLPFRRSFRPRNTVITCSVNQVQAPVSVQTRQPKEKSDCFGVFCLTYDLKSEQETKSWKKLIKIAVSGAAGMISNHLLFKLASGEVFGPDQPIALKLLGSERSFQALEGVAMELEDSLYPLLREVSIGVNPYEVFEDVEWALLVGAKPRGPGMERSNLLDINGQIFAEQGKALNAVASRNVKVIVVGNPCNTNSLICLKNAPNIPAKNFHALTRLDENRAKCQLALKAGVFYDKVSNMTIWGNHSTTQVPDFLNARINGLPVKEVIKDHKWLEEEFTEKIQKRGGVLIQKWGRSSAASTAVSVVDAIKSLVTPTPEGDWFSSGVYTTGNPYGIAEDLVFSMPCRSKGDGDYELVKDVVFDDYLLKKIRKTEAELLAEKRCVAHLIGEGAGFCDLPGDTMLPGEM
>gnl_Manes_v6.1_Manes.10G052600.1
MAVAGLTSPSPAYSHRTTTRLRSSSQLSLSSTHLSCRLRRSFRPRNSSITCSVNQVAPVSVQKPEPKDKSECFGVFCQTYDLWAEEETRSWKKLINIAVSGAAGMISNHLLFKLASGEVFGPDQPIALKLLGSERSIQALEGVAMELEDSLYPLLREVSIGINPYEVFEDAEWALLIGAKPRGPGLERADLLDINGQIFSEQGKALNAVASRNVKVIVVGNPCNTNALICLKNAPNIPAKNFHALTRLDENRAKCQLALKAGVFYDKVSNMTIWGNHSTTQVPDFLNARINGLPVKEVIKDHKWLEEEFTEKVQKRGGVLIQKWGRSSAASTAVSIVDAIKSLITPTPEGDWFSSGVYSNGNQYGIAEGLVFSMPCRSKGDGDYELVKDVIFDDYLLKKITKTEAELLAEKRCVAHLTGEGIAFCDLPEDTMLPGEM
>gnl_Medtr_Mt4.0v1_Medtr1g090730.1
MALTQLNNTYSKTQLHSSSQLSFLSRTLPRHHHCTLAPLRRTQHARISCSVAPNQVQVPAVQTQDPKNKPDCYGVFCLTYDLKAEEETKSWKKLITIAVSGAAGMISNHLLFKLASGEVFGPNQPVALKLLGSERSLQALEGVAMELEDSLFPLLREVIISIDPYEVFQDADWALLIGAKPRGPGVERAALLDINGQIFAEQGKALNAVASRNVKVIVVGNPCNTNALICLKNAPNIPAKNFHALTRLDENRAKCQLALKAGVFYDKVSNMTIWGNHSTTQVPDFLNARIDGLPVKEVIKDHKWLEEEFTEKVQKRGGVLIQKWGRSSAASTSVSIVDAIRSLITPTPEGDWFSTGVYTSGNPYGIAEDIVFSMPCRSKGDGDYELVKDVIFDDYLRQKLAKTEAELLAEKKCVAHLTGEGIAVCDLPGDTMLPGEM
>gnl_Mimgu_v2.0_Migut.F01686.1
MAAAAAELTPKTTLHSRFSYVSTRLACHRRVNLRPVPVSQNSRISCSVTSNEVQAPVALNIEDAKKKPECFGVFCLTYDLKAEEETKSWKKLINIAVSGAAGMISNHLLFKLASGSVFGPDQPIALKLLGSERSITALEGVAMELEDSLFPLLREVSIGIDPYDVFRDAEWALLIGAKPRGPGMERAALLDINGQIFADQGKALNAVASRNVKVIVVGNPCNTNALICLKNAPNIPAKNFHALTRLDENRAKCQLALKAGVFYDKVSNVTIWGNHSTTQVPDFLNAKIDGSPVKEVIKDTNWLEEEFTEKVQTRGGVLIKKWGRSSAASTAVSIVDAIRSLVTPTPDGDWFSTGVYTAGNPYGISDDIVFSMPCRSKGDGDYELVKDVVFDDYLWNRIKKTEAELLAEKKCVAHLTGEGIAVCDLPGDTMLPGEM
>gnl_Musac_v1_GSMUA_AchrUn_randomT07600_001
MTQVLKKKASRESIVSPDPPSSSFPSSSCLLLLSFLCLTLHSSHLSMALLEISPSYAGSRALPPNDLSSRPINPLLAFKNRRPSLPCSARRIPRILCSVSPNQVQAPVLSATPAGATSKRECFGVFCTTYDLKAADKTKSWKGLINIAVSGAAGMISNHLLFKLASGEVFGPDQPIALKLLGSERSFQALEGVAMELEDSLYPLLREVSIGKDPYEVFQDAEWALLIGAKPRGPGMERAGLLDINGQIFAEQGKALNDVASRNVKVIVVGNPCNTNALICLKNAPNIPAKNFHALTRLDENRAKCQLALKAGVFYDKVSNMTIWGNHSTTQVPDFLNAKINGMPVTEVITDVKWLKEEFTERVQKRGGVLIQKWGRSSAASTAVSIVDAIRSLITPTPDGDWFSSGVYSTGNPYGIAEDIVFSMPCRSKGDGDYELAKDVIFDDYLRERIKKTEAELLAEKRCVAHLTGEGNAYCDLPEDTMLPGEQ
>gnl_Musac_v1_GSMUA_AchrUn_randomT19660_001
MPRQPSIKADEQFVSFTYTNTSQVQAPVLPTTPADASSKRECFGVFCTTYDLKADEKTKSWKTLINIAISGAAGMISNHLLFKLASGEVFGSDQPIALKLLGSKRSFQALEGVAMELEDSLYPLLRGFKHWNKSL
>gnl_Musac_v1_GSMUA_AchrUn_randomT19650_001
MEQADLLDINGQIFAEQGKALNAVASRNVKVLVVGNPCNTNALICLKNEPNISAKNFHALTRLDVTRAKCQTFLGCELVALKAGVFYDKVSNMTIRGNHLMTQVPDFLNAKINGMPVTEVITDIKWLKEEFTERVQKLGSVLIQKWGRSSAASTAVSTVDVIRSLVTPTPDGDWFFPGVYTTGNPYGIADDIVFSMPCRLKGDGDYELAKDVIIDNYLPDRIKKTEAELLAEKRCVAHLTGEGNAYC
>gnl_Nelnu_v1.0_NNU_019273-RA
MALTELSPSYTTRFPSSQLALVSTRLYSHHRLALRSPSRARNAKVLCYIAPNEVQAPVTPQVNQTKNKTDCFGVLSNL
>gnl_Nelnu_v1.0_NNU_014037-RA
MALTELSPSYTTRFPSSQLALVSTRLYSHRRLALRPPSRARNAKVLCSIAPNEVKAPVTPQVNQTENKTDCFGVFCLTYDLKADEETKSWKKLIKIAVSGAAGMISNHLLFKLASGEVFGPDQPISLKLLGSERSLQALEGVAMELEDSLYPLLREVSIGIDPYEVFQDVEWALLIGAKPRGPGMERADLLDINGQIFAEQGKALNAVASRSVKVIIVGNPCNTNALICLKNAPDIPAKNFHALTRLDENRAKCQVDLLATQFNYVSNMTIWGNHSTTQVPDFLNARINGIPVTEVIKDTDWLEKEFTEKVQKRGGVLIQKWGRSSAASTAVSIVDAIKSLITLTPKGDWFSSGVSSYQEEYITSQSQFQVYTNGNPYGIVEDIVFSMPCRSDGNGDYELVKDVIIDDFLCERIKKVCFFINPFSNVPSTYGIYLMVKYDKITVMQTEAELLAEKRCVAHLTGEGNAYCDLPGDTMLPGEM
>gnl_Nelnu_v1.0_NNU_023467-RA
MAVAQLSPSYTETRFLSSQLSSASTRLYSRRRQALRPSSKARNAKIVCSVAPNEVQAPITPQTKGTRNKPDCFGVFCVTYDLKAEEETKSWKKLINIAVSGAAGMISNHLLFKLASGEVFGPDQPIALKLLGSERSFQALEGVAMELEDSLYPLLREVSIGISPYEVFQDVEWALLIGAKPRGPGMERADLLDINGQIFAEQGKALNAVASRNVKVIVVGNPCNTNALICLKNAPDIPAKNFHALTRLDENRAKCQLALKAGVFYDKVSNVTIWGNHSTTQVPDFLNARINGLPVTEVIKDTAWLEKEFTEKVQKRGGVLIQKWGRSSAASTSVSIVDAIKSLITPTPKGDWFSSGVYTNGNPYGIAEDIVFSMPCRSDGNGDYELVKDVIIDDFLRERLKKTEAELLAEKRCVAHLTGEGNAYCDLPEDTMLPGEM
>gnl_Orysa_v7.0_LOC_Os08g44810.1
MAAIDLSSPARSSPAPLSPRRGSLHLLLRRPRRPTLRCSLDAAPKQAQAQGPPAAVAAEEAPTARKECYGVFCTTYDLRADEKTKSWKSLVNVAVSGAAGMISNHLLFKLASGEVFGPDQPIALKLLGSERSIQALEGVAMELEDSLYPLLREVSIGIDPYVVFEDAEWALLIGAKPRGPGMERSALLDINGQIFAEQGKALNSVASRNVKVIVVGNPCNTNALICLKNAPNIPAKNFHALTRLDENRAKCQLALKAGVFYDKVSNMTIWGNHSTTQVPDFLNAKINGRPVKEVIKDTKWLEDEFTKTVQKRGGVLIQKWGRSSAASTAVSIVDAIRSLVNPTPEGDWFSTGVYTTGNPYGIAEDIVFSMPCRSKGDGDYELVKDVAMDDFLWERIKKSEAELLAEKRCVAHLTGEGNAFCDLPGDTMLPGEM
>gnl_Phavu_v2.1_Phvul.007G140600.1
MAVTQFSPTCSKPRLHSSQLSFLSRTLPRHRLCSFAPLNRTQHAKISCSVAPNEVQVPAVKTLDPKNKAECYGVFCLTYDLRAEEETRSWKKLINIAVSGAAGMIANHLLFKLASGEVFGPDQPVALKLLGSERSIQALEGVAMELEDSLFPLLREVSIGIDPYEVFQDAEWALLIGAKPRGPGMERADLLDINGQIYAAQGRALNAVASRNVKVIVVGNPCNTNALICLKNAPNIPAKNFHALTRLDENRAKCQLALKAGVFYDKVSNVTIWGNHSTTQVPDFLNAKIDGLPVKEVVQDHRWLEEEFTEKVQKRGGALIQKWGRSSAASTSVSIVDAIRSLVTPTPEGDWFSSGVYSNGNPYGISEGIVFSMPCRSKGDGDYELVKDVIFDDYLRQRIAKTEAELLAEKRCVAHLTGEGIAVCDLPGDTMLPGEM
>gnl_Phypa_v3.3_Pp3c17_20310V3.1
MAAVAGNLGALTAAVTNGDVLVKLDKRNVLSSAFFSRKLVAAGSTKVTVRQQREGEMRRGVVAYVAPSTTEKTVSEPERTANGVAEKQTGGQCFGVFCVTYDLKEGERPKTWKKTVRIAVSGAAGMIANHLLFKLASGEVFGQDQPIALNLLGSVRSRDALEGVAMELEDSLFPLLREVNIGIEAEEVFADADWALLIGAKPRGPGMERADLLDINGQIFAEQGKALNKVASPDVKVLVVGNPCNTNALIALKNAPRLNPRNFHALTRLDENRAKCQLALKAGVFYDNVSNVTIWGNHSTTQVPDFLNAKIHGARVMDVIQDEKWLKEEFTPRVQKRGGALIQKWGRSSAASTAVSIGDAIKSLITPTPEGDWFSSGVYTSGNPYGIAEDIIYSMPCRSAGDGSWELVTDCEIDDYLRERIKKSEDELLAEKNCVAHLIGQENGYCDLPEGDTMLPGEL
>gnl_Phypa_v3.3_Pp3c2_2120V3.1
MDVKTMAQAAGKLVSPAADSVNSNRFPKVESKAVGNVLSSSFRGRRLVTSIPVKFVETPQHLQSRRGVIAYSAPATAKKPVNEPAKTANSVAESQKDGQCFGVFCVTYDLNESERPKTWKKMVRVAVSGAAGMISNHLLFKLASGEVFGQDQPIALNLLGSERSRGALEGVAMELEDSLFPLLREVNIGIEAEEVFVDADWALLIGAKPRGPGMERADLLDINGQIFAEQGKALNKVASPDVKVLVVGNPCNTNALIALKNAPRLNPRNFHALTRLDENRAKCQLALKAGVFYDHVSNVTIWGNHSTTQVPDFLNARILGASAVDVIQDENWLKEEFTPRVQTRGGALIQKWGRSSAASTAVSIADAIKSLVTPTPEGDWFSSGVYTNGNPYGIAEDLIFSMPCRSTGDGNWELVTDCYVDDYLRDRIRKSEDELIAEKKCVSHLIGAPNGVCELPDGDTMLPGEQ
>gnl_Phypa_v3.3_Pp3c14_16940V3.1
MAAVAGNLGAVAGASLNSNVLVKLDGGSVSSSAFLGRKLATGGSIKANVKHQGVVGKRRGVVAYVAPSTTEKSVNEPKKAAGGIAEGQKGGQCFGVFCVTYDLKEGERPKTWRKTVRIAVSGAAGMIANHLLFKLASGEVFGQDQPIALNLLGSERSRDALEGVAMELEDSLFPLLREVNIGIEPEEVFADADWALLIGAKPRGPGMERADLLDLNGQIFANQGKALNKVASPDVKVLVVGNPCNTNALIALKNAPRLNPRNFHALTRLDENRAKCQLALKAGVFYDNVSNMTIWGNHSTTQVPDFLNAKIHGARVVDVIQDEKWLKEEFTPRVQKRGGALIQKWGRSSAASTAVSIADAIKSLITPTPEGDWFSSGVYTNGNPYGIAEDIIYSMPCRSAGDGSWELVTDCEINDYLRERMKKSEDELLAEKKCVAHLIGQENGYCDLPEGDTMLPGEL
>gnl_Poptr_v3.0_Potri.010G230000.1
MAVAEQTTSPATAKYTKTSSRLHSSQLSHLSTSPSFHFRRSFRPIPRAQNFKITCSVNQVPAPVAVQTEEAKNKSERFGVFCQTYDLEATEAELLPEKRCVAHLTGEGVAFRDLPEDTKLPGET
>gnl_Poptr_v3.0_Potri.008G031700.1
MSVADLTTSPVTSTYTKTSSRLHSPQLSLSSTRLSVHFSRSPRPNPRAQNFKITCSVNQVPAPVAVQTEEAKSKSECFGVFCQTYDLKAEEETKSWKKLINVAVSGAAGMISNHLLFKLASGEVFGPDQPIALKLLGSERSFQALEGVAMELEDSLYPLLREVSIGINPYEVFEDVEWALLIGAKPRGPGMERAGLLDINGQIFAEQGKALNAVASRNVKVIVVGNPCNTNALICLKNAPNIPAKNFHALTRLDENRAKCQLALKAGVFYDKVSNMTIWGNHSTTQVPDFLNARINGIPVKEVIKDHKWLEEEFTEKVQKRGGVLIQKWGRSSAASTAVSIADAMKSLVTPTPEGDWFSSGVYTSGNPYGIAQDIVFSMPCRSKGDGDYELVKDVTFDEYLLKRIAKSEAELLAEKRCVAHLTGEVDVKLITSLLPCADSAHQLLTILLFSGCCIL
>gnl_Prupe_v2.1_Prupe.2G091600.1
MALYEISNHPFPTHTASSLSHHLPPSLLLPPNQSLSKQTISSPIFVHSLSLSLSLSLNLSVSVTMAVAELSTPLYTKTRLVHSSQLSFSSTHLRGHRRVAFRPLPQAKNARISCSVAPNQVQAPAAPPQTVDPKNKAECFGVFCLTYDLKAEEETKSWKKLINIAVSGAAGMISNHLLFKLASGEVFGPDQPIALKLLGSERSLQALEGVAMELEDSLFPLLREVSIGIDPYEVFQDAGWALLIGAKPRGPGMERAGLLDLNGQIFVEQGKALNAVASRNVKVIVVGNPCNTNALICLKNAPNIPAKNFHALTRLDENRAKCQLALKAGVFYDKVSNMTIWGNHSTTQVPDFLNARINGLPVKEVIKDKKWLEEEFTESIQKRGGVLIQKWGRSSAASTAVSIADAIKSLITPTPEGDWFSSGVYTTGNPYGIAEDIVFSMPCRSKGDGDYELVKDIQFDDYLLKRIKKTEAELLAEKRCVGHLTGQGIPVCDLPEDTMLPGEM
>gnl_Selmo_v1.0_270710
MAAAVAASQAALFKSPFQSLDSCDEQKSVKFRSTFHGSRRISKAAGWSRHLLARQQHRITCSVNAPSPAQAPPLPKGAECYGVFCVIYDLKEEEKPKSWKKKLVRVAVSGAAGTISNHLLFKIASGEVFGPDQPVALNLLGSERSKEALEGVAMELEDSLYPLLREVIIGIDPYEVFRDAEWALLIGAKPRGPGMERADLLDINGQIFAAQGRALNEVASSNVKVVVVGNPCNTNALICMKNAPRIPSKNFHALTRLDENRAKCQLALKAGVFYDNVSNVTIWGNHSTTQVPDFLNAKINGRPVKEVITDHKWLEEQFTPTVQTRGGVLIKKWGRSSAASTAVSIVDAMKSLVQPTPPGDWFSSGVYAAGNPYGIDGDLVFSLPCRSKGDGDYEIVPGLHIDKYLYERIKKSEDELIAERKCVAHLIGEENGFCDLPGGDTMLPGEQ
>gnl_Solly_v2.4_Solyc03g071590.2.1
MAVAEFIPSSSLTKTTSLYPSQFLHVSTHKPRLSLTPLRRSKICCSVISNAPVPVAKEPTKKTECFGVFCLTYDLKAEEETSSWKKLINVSVSGAAGMIANHFLFKLASGEVFGPDQPVALKLLGSERSIQALEGVAMELEDSLFPLLREVSIGIDPYEVFQDAEWALLIGAKPRGPGMERAGLLDINGQIFAEQGKALNAVASRNVKVIVVGNPCNTNALICLKNAPDIPAKNFHALTRLDENRAKCQLALKAGVFYDKVSNMTIWGNHSTTQVPDFLNAKINGFPVKDVIRDSKWLEEEFTEKIQKRGGVLIQKWGRSSAASTAVSVVDAMRSLVTPTPEGDWFSTGVYTNGNPYGIAKDIVFSMPCRSKGDGDYELVKDVLMDDYLRSRIKKSEDELLAEKRCVAHLTGEVRFFFAFFVFAPLLRVVSTKVLVYVICQETQCSLEKCETMEQGYQRLLTFVERV
>gnl_Solly_v2.4_Solyc11g007990.1.1
MAVAEFIPSSSSLTKKASFYSSQLSNVSTKISHQRRLSFKPLLRTHNHSQICCSVTSKEAQATTVVQTDDPKKKSECYGVFCLTYDLKAEEETSSWKKMITVSVSGAAGMIANHLLFKLASGEVFGPDQPIALRLLGSERSIQALEGVAMELEDSLYPLLREVNIGIDPYEVFQDAEWALLIGAKPRGPGMERAGLLDINGQIFAEQGKALNAVASRNVKVIVVGNPCNTNALICLKNAPNIPAKNFHALTRLDENRAKCQLALKAGVFYDKVSNVTIWGNHSTTQVPDFLNAKINGLPVKEVIKDTKWLEEEFTEKVQKRGGVLIQKWGRSSAASTAVSIVDAIRSLVTPTPEGDWFSTGVYTNGNPYGIAQDIVFSMPCRSKGDGDYELVKEVIFDDYLWNRIKKSEDELLAEKRCVAHLTGEGIAVCDLPGDTMLPGEM
>gnl_Sorbi_v3.1_Sobic.007G166200.1
MGLSTAYSPAGSGLVPAPLGAGAARRRSVQVRRPRLATVRCSVVDAANRQVQDGVATAVAAEAPASRNECFGVFCNIYDLKAEDKTKSWKKLVNIAVSGAAGMISNHLLFKLASGEVFGQDQPIALKLLGSERSFQALEGVAMELEDSLYPLLREVSIGIDPYEVFQDVDWALLIGAKPRGPGMERAALLDINGQIFADQGKALNAVASRNVKVLVVGNPCNTNALICLKNTPNIPAKNFHALTRLDENRAKCQIALKAGVFYDKVSNVTIWGNHSTTQVPDFLNAKIDGRPVKEIIQDTKWLEEEFTMTVQKRGGVLIQKWGRSSAASTAVSIVDAIKSLVTPTPEGEWFSTGVYTTGNPYGIAEDIVFSMPCRSKGDGDYELATDVSMDDFLWERIKKSEAELLAEKKCVAHLTGEGDAFCDLPEDTMLPGEN
>gnl_Sorbi_v3.1_Sobic.007G166300.1
MGLSTAYSPVGSHLAPAPLGHRRSAQLHRPRRALLATVRCSVDAAKQVQDGVATAEAPATRKDCFGVFCTTYDLKAEDKTKSWKKLVNIAVSGAAGMISNHLLFKLASGEVFGQDQPIALKLLGSERSFQALEGVAMELEDSLYPLLREVSIGIDPYEVFEDVDWALLIGAKPRGPGMERAALLDINGQIFADQGKALNAVASKNVKVLVVGNPCNTNALICLKNAPDIPAKNFHALTRLDENRAKCQLALKAGVFYDKVSNVTIWGNHSTTQVPDFLNAKIDGRPVKEVIKDTKWLEEEFTITVQKRGGALIQKWGRSSAASTAVSIADAIKSLVTPTPEGDWFSTGVYTTGNPYGIAEDIVFSMPCRSKGDGDYELATDVSMDDFLWERIKKSEAELLAEKKCVAHLTGEGNAYCDVPEDTMLPGEV
>gnl_Spipo_v2_Spipo17G0044800
MASSKLCASRTELKLLAPGPATLTGRAVRISRVQIIRRRSPTVLCSVAPNQVESPAAQTIVADAPKKTECFGVFCTTYDLKAEEETKSWKSLINIAVSGAAGMISNHLLFKLASGEVFGLDQPIALKLLGSERSIQALEGVAMELEDSLYPLLREVSIGIDPYEVFQDAEWALLIGAKPRGPGMERAGLLDINGQIFAEQGKALNAVASRNVKVIVVGNPCNTNALICLKNAPNIPPKNFHALTRLDENRAKCQLALKAGVFYDKVSNMTIWGNHSTTQVPDFLNARINGQPVKEVITDTQWLEEEFTERVQKRGGVLIQKWGRSSAASTAVSIVDAMRSLVTPTPEGDWFSSGVYTNGNPYGIAEDIVFSMPCRSRGDGDYELVEGVLIDDFLRARLKKTEAELLAEKRCVAHLTGEGNAFCDLPEDTMLPGEQ
>gnl_Stras_v2.0_SGA_v2.0_scaffold41T15740
MWISFSSATRQSMRVDIGPKQRMWISFSLAAIRITHTSRFNEVQTPVAVKTEEPKKKPDCYGVFCLTYDLKAEEETKSWKKLINIAVSGAAGMISNHLLFKLASGEVFGPNQPIALKLLGSERSFQALEGVAMELEDSLFPLLREVSIGIDPYDVFQDAEWALLIGAKPRGPGMERADLLDINGQIFAEQGKALNAVASRNVKVIVVGNPCNTNALICLKNAPNIPAKNFHALTRLDENRAKCQLALKAGVFYDKVSNVTIWGNHSTTQVPDFLNAKINGFPVKDVIIDTKWLEEEFTEKVQKRGGALIQKWGRSSAASTAVSIVDAIRSLVTPTAEGDWFSSGVYTAGNPYGIVDDIVFSMPCRSKGDGDYELVKDVIFDDYLWSRIKKTEAELLAEKRCVAHLTGEGIAVCDLPEDTMLPGEM
>gnl_Theca_v1.1_Thecc1EG043361t1
MALAELSTSYTKTATRYHFSQLSLSSASSRFSDHFRRSFRPTSRTRNATISCSVTSDQVQARIPVEAESPKGKTECYGVFCLTYDLKAEEETKSWEKLVNIAVSGAAGMISNHLLFKLASGEVFGPNQPIALKLLGSERSIQALEGVAMELEDSLFPLLREVRIGINPYEVFQDAEWALLIGAKPRGPGMERAGLLDINGQIFAEQGKALNAVASHNVKVIVVGNPCNTNALICMKNAPNIPAKNFHALTRLDENRAKCQLALKAGVFYDQVSNMTIWGNHSTTQVPDFLNARISGLPVKEVIKDHKWLEEEFTEMVQKRGGVLIQKWGRSSAASTAVSIVDAIKSLITPTPEGDWFSSGVYTNGNPYSIVEDIVFSMPCRSKGDGDYELVKDVIFDDYVLKRIRKTEAELLAEKRCVAHLTGEGIAYCDLPEDTMLPGEM
>gnl_Utrgi_v4.1_Scf00010.g1688.t1
MFFACFVVWNLESGLMGFWVCSEVQAPVAVNIEDVKKKPDCFGVFCLTYDLKAEEETKSWKKLISVAVSGAAGMISNHLLFKLASGEVFGPDQPIALKLLGSERSFEALEGVAMELEDSLYPLLREVSIGIDPYDVFQDVEWALLIGAKPRGPGMERADLLDINGQIYAAQGKALNAVASRNVKVIVVGNPCNTNALICLKNAPDIPAKNFHALTRLDENRAKCQLALKAGVFYDQVSNVTIWGNHSTTQVPDFFNAKINGLPVKEVIKDSKWLEEEFTVKVQKRGGALIQKWGRSSAASTAVSIVDAIKSLVTPTPEGDWFSTGVYTAGNPYGIAEDIVFSMPCRSKGDGDYELVKDVAFDDYLWSRIKKVILMNSHDFHFYAFFSLQKCHKAWISLFFNSIYKLLPSPHVADGSRTTCREEMCSPSYWRGSIAAHFTS
>gnl_Vitvi_Genoscope.12X_GSVIVT01016172001
MALAYLSPSYANTQLHLHSSQLSFLSTHLSFHRRHSLRPLPRTRNARISCSVASNEAPVAVQAQDQKIKPECFGVFCTTYDLKAEEETKSWKKLINIAVSGAAGMISNHLLFKLAAGEVFGPDQPIAFKLLGSERSFQALEGVAMELEDSLFPLLREVSIGIDPYEVFQDVEWALLIGAKPRGPGMERADLLDINGQIFAEQGKALNAVASRNVKVMVVGNPCNTNALICMKNAPNIPAKNFHALTRLDENRAKCQLALKAGVFYDKVSNVTIWGNHSTTQVPDFLNARINGLPVKEVIKDIKWLEEEFTEKVQKRGGVLIQKWGRSSAASTAVSIVDAMKSLVTPTPEGDWFSSGVYTTGNPYGVAEGIVFSMPCRSKGDGDYELVKDVIFDEYLLKRITKTEAELLAEKRCVAHLTGEGIAFCDLPEDTMLPGEM
>FraveV4A2_7g06530.t1
MAVAELSTPSYTTTRLVHPSKLSFSATHLRRVAFPPLSRTQNARVSCSLAPNQVQAPAPTLTEDPKNKLECYGVFCLTYDLKAEEETKSWKKMINIAVSGAAGMISNHLLFKLASGEVFGADQPIALKLLGSERSFEALEGVAMELEDSLFPLLREVSIGIDPYEVFQDVDWALLIGAKPRGPGMERADLLDKNGQIFAEQGKALNAVASRNVKVIVVGNPCNTNALICLKNAPNIPAKNFHALTRLDENRAKCQLALKAGVFYDKVSNVTIWGNHSTTQVPDFLNAKIDGLPVKEVIKDHKWLEEEFTHKVQTRGGALIKKWGRSSAASTSVSIVDAIKSLVNPTPEGDWFSSGVYTSGNPYGIAEDIVFSMPCRSKGDGDYELVKDIKFDDYLLKRITKSEAELLAEKRCVGHLIGQGIAFCDLPEDTMLPGEM
>Maldo_HF_14328
MAVAELSTPSYTKTHLFQLSQLSSLPTHLHSHRRVAFRPLPHTRNARICCSVAPNSNFLVPDVSQVQAPAAPAQTEDPKNKPECFGVFCLTYDLQAEEETKSWKKLINIAVSGAAGMISNHLLFKLASGEVFGPDQPIALKLLGSERSFQALEGVAMELEDSLFPLLREVSIGIDPYEVFQDVEWALLIGAKPRGPGMERADLLDLNGQIFVEQGKALNAVASHNVKVIVVGNPCNTNALICLKNAPNIPAKNFHALTRLDENRAKCQLALKAGVFYDKVSNVTIWGNHSTTQVPDFLNARINGLPVKEVIKDHKWLEEEFTELIQKRGGLLIKKWGRSSAASTAMSIADAIKSLVTPTPEGDWFSSAVYTNGNPYGIAEDLVFSMPCRSKGDGDYELVKDIQFDDYLRKRIKKSEAELLAEKRCVAHLTGQGIAVCDLPEDTMLPGEM
>Maldo_HF_14332
MALSSLSTHLHSHRRVAFRPLPHTRNARICCSVAPNNFLVPDVSQVQAPAAPAQTEDPKNKPECFGVFCLTYDLQAEEETKSWKKLINIAVSGAAGMISNHLLFKEFYSHWVLQPSGPSLHVILVLDYGLSDNLQQSKPYQLASGEVFGPDQPIALKLLGSERSFQALEVYDRGLGN
>Maldo_HF_14334
MAVAELSTPSYTKTHLFQLSQLSSLSTHLHSHRRVAFRPLPHTRNARICCSVAPNSNFLVPDVSQVQAPAAPAQTEDPKNKPECFGVFCLTYDLQAEEETKSWKKLINIAVSGAAGMISNHLLFKVSLSCILNLLHFVLFINGGYAFWNLLTSNYLPLPDPA
>Maldo_HF_14337
MAVAELSTPSYTKTHLFQSSQLSSLSTHLHSHRRVAFRPLPHTQNARICCSVAPNNFLVPDVSQVQAPAAPAQTEDPKNKPECFGVFCLTYNLKATIVMLKVGNGQKEKGGEADGHFDDPMHNKEKDRLC
>Maldo_HF_26803
MAAAELSKPSYTKTRLFQSSQLSSLSTHLHSHRRLTFRPLHHTRNSRICCSVAPNSSLITRNFSQVQAPAAPEKTQDPKSKAECFGVFCLTYDLIAEEETKSWKKLINIAVSGAAGMISNHLLFKLASGEVFGPDQPIALKLLGSERSLQALEGVAMELEDSLFPLLREVSIGIDPYEVFQDAEWALLIGAKPRGPGMERAGLLDLNGQIFVEQGKALNAVASRNVKVIVVGNPCNTNALICLKNAPNIPAKNFHALTRLDENRAKCQLALKAGVFYDKVSNVTIWGNHSTTQVPDFLNATINGLPVKEVIKDHKWLEEEFTESIQKRGGVLIKKWGRSSAASTAVSIADAMKSLVTPTPEGDWFSSAVYTNGNPYGIAEDLVFSMPCRSKGDGDYELVKDIQFDDYLRKRIAKSEAELQAEKRCVAHLTGQGIAVCDLPEDTMLPGEM
>Malba_005342
MISNHLLFKLASGEVFGPDQPVALKLLGSERSFQALEGVAMELEDSLFPLLREVSIGIDPYEVFQDVEWALLIGAKPRGPGMERADLLDLNGQIFVEQGKALNAVASHNVKVIVVGNPCNTNALICLKNAPNIPAKNFHALTRLDENRAKCQLALKAGVFYDKVSNVTIWGNHSTTQVPDFLNARINSLPVKEVIKDHKWLEEEFTELIQKRGGLLIKKWGRSSAASTAMSIADAIKSLVTPTPEGDWFSSAVYTNGNPYGIAEDLVFSMPCRSKGDGDYELVKDIQFDDYLRKRIKKSEAELLAEKRCVAHLTGQGIAVCDLPEDTMLPGEM
>Malba_005347
MSDTQRVKRGKGAEFLRLGLWLTQVQLIHLVNRFFFANFSWVVVNWLTSWIIEGNEISIKADFQVKLGFKPSDKAQDFACFDEPLSRGDNHNHYVKREGRGELIHNEKIKIWGNYPRWMSWEVTRAVICCHIIDDLLTGACKEEETKSWKKLINIAVSGAAGMISNHLLLQVGNGQKGKGGEADGHFNDSMHNKEKDRA
>Malba_031983
MAVAELSTPSYTKTHLFQSSQLSSLSTHLHSHRRLTFRPLHHTRNSRICCSVAPNQVQAPAAPEKTQDPKSKAECFGVFCLTYDLIAVSFLLFVIWVYTDFAIDFWGLHLVLVGITLELE
>Malba_031984
MAVAELSTPSYTKTHLFQSSQLSSLSTHLHSHRRLTFRPLHHTRNSRICCSVAPNQVQAPAAPEKTQDPKSKAECFGVFCLTYDLIAEEETKSWKKLINIAVSGAAGMISNHLLFKLASGEVFGPDQPIALKLLGSERSLQALEGVAMELEDSLFPLLREVSIGIDPYEVFQDAEWALLIGAKPRGPGMERAGLLDLNGQIFVEQGKALNAVASRNVKVIVVGNPCNTNALICLKNAPNIPAKNFHALTRLDENRAKCQLALKAGVFYDKVSNVTIWGNHSTTQVPDFLNATINGLPVKEVIKDHKWLEEEFTESIQKRGGVLIQKWGRSSAASTAVSIADAMKSLVTPTPEGDWFSSAVYTNGNPYGIAEDLVFSMPCRSKGDGDYELVKDIQFDDYLRKRIAKSEAELLAEKRCVAHLTGQGIAVCDLPEDTMLPGEM
>Malsi_02g020760
MAVAELSKPSYTKTRLFQSSQLSSLSTHLHSHRRLTFRPLHHTRNSRICCSVAPNQVQAPAAPEKTQDPKSKAECFGVFCLTYDLIAEEETKSWKKLINIAVSGAAGMISNHLLFKLASGEVFGPDQPIALKLLGSERSFQALEGVAMELEDSLFPLLREVSIGIDPYEVFQDAEWALLIGAKPRGPGMERAGLLDLNGQIFVEQGKALNAVASRNVKVIVVGNPCNTNALICLKNAPNIPAKNFHALTRLDENRAKCQLALKAGVFYDKVSNVTIWGNHSTTQVPDFLNATINGLPVKEVIKDHKWLEEEFTESIQKRGGVLIKKWGRSSAASTAVSIADAMKSLVTPTPEGDWFSSAVYTNGNPYGIAEDLVFSMPCRSKGDGDYELVKDIQFDDYLRKRIAKSEAELLAEKRCVAHLTGQGIAVCDLPEDTMLPGEM
>Malsi_07g006320
MAVAELSTPSYTKTHLFQLSQLSSLPTHLHSHRRVAFRPLPHTRNARICCSVAPNSNFLVPDVSQVQAPAAPAQTEDPKNKPECFGVFCLTYDLQAEEETKSWKKLINIAVSGAAGMISNHLLFKLASGEVFGPDQPIALKLLGSERSFQALEGVAMELEDSLFPLLREVSIGIDPYEVFQDVEWALLIGAKPRGPGMERADLLDLNGQIFVEQGKALNAVASHNVKVIVVGNPCNTNALICLKNAPNIPAKNFHALTRLDENRAKCQLALKAGVFYDKVSNVTIWGNHSTTQVPDFLNARINGLPVKEVIKDHKWLEEEFTELIQKRGGLLIKKWGRSSAASTAMSIADAIKSLITPTPEGDWFSSAVYTNGNPYGIAEDLVFSMPCRSKGDGDYELVKDIQFDDYLRKRIKKSEAELLAEKRCVAHLTGQGIAVCDLPEDTMLPGEM
>Malsy_02g021580
MAVAELSKPSYTKTRLFQSSQLSSLSTHLHSHSRLTFRPLHHTRNSRICCSVAPNQVQAPAAPEKTQDPKSKAECFGVFCLTYDLIAEEETKSWKKLINIAVSGAAGMISNHLLFKLASGEVFGPDQPIALKLLGSERSLQALEGVAMELEDSLFPLLREVSIGIDPYEVFQDAEWALLIGAKPRGPGMERAGLLDLNGQIFVEQGKALNAVASRNVKVIVVGNPCNTNALICLKNAPNIPAKNFHALTRLDENRAKCQLALKAGVFYDKVSNVTIWGNHSTTQVPDFLNATINGLPVKEVIKDHKWLEEEFTESIQKRGGVLIKKWGRSSAASTAVSIADAMKSLVTPTPEGDWFSSAVYTNGNPYGIAEDLVFSMPCRSKGDGDYELVKDIQFDDYLRKRIAKSEAELLAEKRCVAHLTGQGIAVCDLPEDTMLPGEM
>Malsy_07g006040
MAVAELSTPSYTKTHLFQLSQLSSLPTHLHSHRRVAFRPLPHTRNARICCSVAPNQVQAPAAPAQTEDPKNKPECFGVFCLTYDLQAEEETKSWKKLINIAVSGAAGMISNHLLFKLASGEVFGPDQPIALKLLGSERSFQALEGVAMELEDSLFPLLREVSIGIDPYEVFQDVEWALLIGAKPRGPGMERADLLDLNGQIFVEQGKALNAVASHNVKVIVVGNPCNTNALICLKNAPNIPAKNFHALTRLDENRAKCQLALKAGVFYDKVSNVTIWGNHSTTQVPDFLNARINGLPVKEVIKDHKWLEEEFTELIQKRGGLLIKKWGRSSAASTAMSIADAIKSLVTPTPEGDWFSSAVYTNGNPYGIAEDLVFSMPCRSKGDGDYELVKDIQFDDYLRKRIKKSEAELLAEKRCVAHLTGQGIAVCDLPEDTMLPGEM
>Malsy_07g006070
MAVAELSTPSYTKTHLFQSSQLSSLSTHLHSHRRVAFRPLPHTQNARICCSVAPNNFLVPDVSQVQAPAAPAQTEDPKNKPECFGVFCLTYNLKAVTFLPFVI
>Maldo_GDDH_02G1243100
MAVAELSKPSYTKTRLFQSSQLSSLSTHLHSHSRLTFRPLHHTRNSRICCSVAPNQVQAPAAPEKTQDPKSKAECFGVFCLTYDLIAEEETKSWKKLINIAVSGAAGMISNHLLFKLASGEVFGPDQPIALKLLGSERSLQALEGVAMELEDSLFPLLREVSIGIDPYEVFQDAEWALLIGAKPRGPGMERAGLLDLNGQIFVEQGKALNAVASRNVKVIVVGNPCNTNALICLKNAPNIPAKNFHALTRLDENRAKCQLALKAGVFYDKVSNVTIWGNHSTTQVPDFLNATINGLPVKEVIKDHKWLEEEFTESIQKRGGVLIKKWGRSSAASTAVSIADAMKSLVTPTPEGDWFSSAVYTNGNPYGIAEDLVFSMPCRSKGDGDYELVKDIQFDDYLRKRIAKSEAELLAEKRCVAHLTGQGIAVCDLPEDTMLPGEM
>Maldo_GDDH_07G1073300
MAVAELSTPSYTKTHLFQLSQLSSLSTHLHSHRRVAFRPLPHTRNARICCSVAPNQVQAPAAPAQTEDPKNKPECFGVFCLTYDLQAEEETKSWKKLINIAVSGAAGMISNHLLFKLASGEVFGPDQPIALKLLGSERSFQALEVAMELEDSLFPLLREVSIGIDPYEVFQDVEWALLIGAKPRGPGMERADLLDLNGQIFVEQGKALNAVASHNVKVIVVGNPCNTNALICLKNAPNIPAKNFHALTRLDENRAKCQLALKAGVFYDKVSNVTIWGNHSTTQVPDFLNARINGLPVKEVIKDHKWLEEEFTELIQKRGGVLIKKWGRSSAASTAMSIADAIKSLITPTPEGDWFSSAVYTNGNPYGIAEDLVFSMPCRSKGDGDYELVKDIQFDDYLRKRIKKSEAELLAEKRCVAHLTGQGIAVCDLPEDTMLPGEM
>Maldo_GDDH_07G1073600
MHAPATFLEARLPFNTFFNHPNSHPYRPISTLTAVSLFGRSLTLRMPESVAPNQVQAPAQTEDPKNKPECFGVFCLTYNLKAEEETKSWKKLINIAVSGATGMISNHLLLQVGNGQKGKGGEADGHFDDSMHNKEKDRLCSIPIKFC
>Maldo_Gala_02g020230
MAVAELSKPSYTKTRLFQSSQLSSLSTHLHSHRRLTFRPLHHTRNSRICCSVAPNQVQAPAAPEKTQDPKSKAECFGVFCLTYDLIAEEETKSWKKLINIAVSGAAGMISNHLLFKLASGEVFGPDQPIALKLLGSERSLQALEGVAMELEDSLFPLLREVSIGIDPYEVFQDAEWALLIGAKPRGPGMERAGLLDLNGQIFVEQGKALNAVASRNVKVIVVGNPCNTNALICLKNAPNIPAKNFHALTRLDENRAKCQLALKAGVFYDKVSNVTIWGNHSTTQVPDFLNATINGLPVKEVIKDHKWLEEEFTESIQKRGGVLIKKWGRSSAASTAVSIADAMKSLVTPTPEGDWFSSAVYTNGNPYGIAEDLVFSMPCRSKGDGDYELVKDIQFDDYLRKRIAKSEAELLAEKRCVAHLTGQGIAVCDLPEDTMLPGEM
>Maldo_Gala_07g006380
MAVAELSTPSYTKTHLFQLSQLSSLSTHLHSHRRVAFRPLPHTRNARICCSVAPNQVQAPAAPAQTEDPKNKPECFGVFCLTYDLQAEEETKSWKKLINIAVSGAAGMISNHLLFKLASGEVFGPDQPIALKLLGSERSFQALEGVAMELEDSLFPLLREVSIGIDPYEVFQDVEWALLIGAKPRGPGMERADLLDLNGQIFVEQGKALNAVASHNVKVIVVGNPCNTNALICLKNAPNIPAKNFHALTRLDENRAKCQLALKAGVFYDKVSNVTIWGNHSTTQVPDFLNARINGLPVKEVIKDHKWLEEEFTELIQKRGGVLIKKWGRSSAASTAMSIADAIKSLITPTPEGDWFSSAVYTNGNPYGIAEDLVFSMPCRSKGDGDYELVKDIQFDDYLRKRIKKSEAELLAEKRCVAHLTGQGIAVCDLPEDTMLPGEM
>Maldo_Gala_07g006420
MAVAELSTPSYTKTHLFQLSQLSSLSTHLHSHRRVAFRPLPHTRNARICCSVAPNQVQAPAAPAQTEDPKNKPECFGVFCLTYDLQAVTFLRFVIWVYVDSVNFGIDFWGFHLILVVKTLELQRVIQVYIWFSGAAGMISNHLLFKNKPDHQNNMMISMQNNTKSDPNYPIAIGGDLSMYEHLPGIYFLGCSKDFVEDTDIFPWRFLNSLIMDTDEEDTDKEEGQEDEPNYIIGRTRDASNNCGLGR
>Maldo_Gala_07g006450
MHAPATFLEARLPFNTFFNHPNSHPYRPISTLTAVSLFGRSLTLRMPESVAPNQVQAPAQTEDPKNKPECFGVFCLTYNLKAVTFLPFVSVSNKVQNSQEEETKSWKKLINIAVSGATGMISNHLLLQVGNGQKGKGGEADGHFDDSMHNKEKDRLCSIPIKFC
>Maldo_Gala_scaffold532g000010
MAVAELSTPSYTKTHLFQLSQLSSLSTHLHSHRRVAFRPLPHTRNARICCSVAPNQVQAPAAPAQTEDPKNKPECFGVFCLTYDLQAVTFLRFVIWVYVDSVNFGIDFWGFHLILVVKTLELQRVIQVYIWCLSICLVELF
>Pyrco_DAP_Chr2v0.1_04668.1
MAVTELSTTSYTKTRLFQSSQLSSLSTHLHSHRRLTFRRLPHTRNSRICCSVAPNQVQTPAAPEQTQDPKSKAECFGVFCLTYDLVAEEETKSWKKLINIAVSGAAGMISNHLLFKLASGEVFGPDQPIALKLLGSERSLQALEGVAMELEDSLFPLLREVSIGIDPYEVFQDAEWALLIGAKPRGPGMERAGLLDLNGQIFVEQGKALNAVASRNVKVIVVGNPCNTNALICLKNAPNIPAKNFHALTRLDENRAKCQLALKAGVFYDKVSNMTIWGNHSTTQVPDFLNARINGLPVKEVIKDHKWLEEEFTESIQKRGGVLIKKWGRSSAASTAVSIADAMKSLVTPTPEGDWFSSAVYTNGNPYGIAEDLVFSMPCRSKGDGDYELVKDIQFDDYLRKRMTKSEAELLAEKRCVAHLTGQGIAVCDLPEDTMLPGEM
>Pyrco_DAP_Chr2v0.1_04704.1
MAVTELSTTSYTKTRLFQSSQLSSLSTHLHSHRRLTFRRLPHTRNSRICCSVAPNQVQAPAAPEQTQDPKSKAECFGVFCLTYDLIAEEETKSWKKLINIAVSGAAGMISNHLLFKLASGEVFGPDQPIALKLLGSERSLQALEGVAMELEDSLFPLLREVSIGIDPYEVFQDAEWALLIGAKPRGPGMERAGLLDLNGQIFVEQGKALNAVASRNVKVIVVGNPCNTNALICLKNAPNIPAKNFHALTRLDENRAKCQLALKAGVFYDKVSNMTIWGNHSTTQVPDFLNARINGLPVKEVIKDHKWLEEEFTESIQKRGGVLIKKWGRSSAASTAVSIADAMKSLVTPTPEGDWFSSAVYTNGNPYGIAEDLVFSMPCRSKGDGDYELVKDIQFDDYLRKRITKSEAELLAEKRCVAHLTGQGIAVCDLPEDTMLPGEM
>Pyrco_DAP_Chr7v0.1_16527.1
MAVAELSTPSYTKTHLFQLSQLSPLSTHLHFHRRVAFRPLPHTRNARICCSVAPNSNFLVPDVSQVQAPAPPAQTEDPKNKPECFGVFCLTYDLQAGNSGASVCHISVHMVSVNLSGRAVLEEETKSWKKLINIAVSGAAGMISNHLLFKLASGEVFGPDQPIALKLLGSERSFQALEGVAMELEDSLFPLLREVSIGIDPYEVFQDVEWALLIGAKPRGPGMERADLLDLNGQIFVEQGKALNAVASHNVKVIVVGNPCNTNALICLKNAPNIPAKNFHALTRLDENRAKCQLALKAGVFYDKVSNVTIWGNHSTTQVPDFLNARINGLPVKEVIKDHKWLEEEFTELIQKRGGVLIKKWGRSSAASTAMSIADAIKSLVTPTPEGDWFSSAVYTNGNPYGIAEDLVFSMPCRSKGDGDYELVKDIQFDDYLRKRIKRSEAELLAEKRCVAHLTGQGIAVCDLPEDTMLPGEM
>Pyrco_DAP_Chr7v0.1_16541.1
MALVRTSQGTSSDSNTFRGYRYDVFLSFRGEDTRKTFTDHLYTALNNAGFLTFRDDNELERGEAIKPGLQKAIQLSRTSVVVFSKDYASSRWCLDELVVILEHKRTSIDHVVLPVFYDVDPSHLRKQTGSIEKAFAEHQRTQSSKKVKGWREALAKVANLAGMVLADGYESEFIKDIVKVIRDKLSRTHLSVESKLVGIHSRVKDINLWLQDPSHDVGTLVVYGLPGIGKTTIAKCVYNSNFESFEGSSYVESIRETASHPNGLVQIQKQILCDILNGKKEKIHNVSEGIIKIGRAISLRRVLLVLDDVDHMDQFDAVLRMKDQFYPGSKIIITTRRKRLLKAHEGITVHEVEPLGFGESLELLSQHAFGQDHPLEGYEKYSEEVVQHSGRLPLALKVLGSSLFGEPKRVWKSTLEKLKVIPNGEIMNKLRISYDSLQDDDDQKLFLHIACFFVEKDEDYIVRILDGCDFKTNCGIQNLRDRCLVTIDGDNKLSMHDMIRDMGREIVRRESYEPENRSRLWRSKDSFKVLREKNGTQAIEGLMMDMHELLTNSPINSNENVLETNSFARMRKLKLLCLRHVRLDGCYAELPTRLRWLCWLEFPLDSIPVDFSLEKLVLASGEVFGPDQPIALKLLGSERSFQALEGVAMELEDSLFPLLREVSIGIDPYEVFQDVEWALLIGAKPRGPGMERADLLDLNGQIFVEQGKALNAVASHNVKVIVVGNPCNTNALICLKNAPNIPAKNFHALTRLDENRAKCQLALKAGVFYDKVSNVTIWGNHSTTQVPDFLNARINGLPVKEVIKDHKWLEEEFTELIQKRGGVLIKKWGRSSAASTAMSIADAIKSLVTPTPEGDWFSSAVYTNGNPYGIAEDLVFSMPCRSKGDGDYELVKDIQFDDYLRKRIKRSEAELLAEKRCVAHLTGQGIAVCDLPEDTMLPGEM
>Pyrco_BP1_000993.1
MAVAELSTPSYTKTRLFQSSQLSSLSTHLHSHRRLTFRPLPHTRNSRIRCSVAPNQVQAPAAPEQTQDPKSKAECFGVFCLTYDLIALASGEVFGPDQPIALKLLGSERSLQALEGVAMELEDSLFPLLREVSIGIDPYEVFQDAEWALLIGAKPRGPGMERAGLLDLNGQIFVEQGKALNAVASRNVKVIVVGNPCNTNALICLKNAPNIPAKNFHALTRLDENRAKCQLALKAGVFYDKVSNMTIWGNHSTTQVPDFLNARINGLPVKEVIKDHKWLEEEFTESIQKRGGVLIKKWGRSSAASTAVSIADAMKSLVTPTPEGDWFSSAVYTNGNPYGIAEDLVFSMPCRSKGDGDYELVKDIQFDDYLRKRMTKSEAELLAEKRCVAHLTGQGIAVCDLPEDTMLPGEM
>Pyrco_BP1_044885.1
MAVAELSTPSYTKTHLFQLSQLSPLSTHLHFHRRVAFRPLPHTRNARICCFVAPNQVQAPAAPAQTEDPKNKPECFGVFCLTYDLQAEEETKSWKKLINIAVSGAAGMISNHLLFKLASGEVFGPDQPIALKLLGSERSFQALEGVAMELEDSLFPLLREVSIGIDPYEVFQDVEWALLIGAKPRGPGMERADLLDLNGQIFVEQGKALNAVASHNVKVIVVGNPCNTNALICLKNAPNIPAKNFHALTRLDENRAKCQLALKAGVFYDKVSNVTIWGNHSTTQVPDFLNARINGLPVKEVIKDHKWLEEEFTELIQKVRPNVYTNGNPYGIAEDLVFSMPCRSKGDGDYELVKDIQFDDYLRKRIKRSEAELLAEKRCVAHLTGQGIAVCDLPEDTMLPGEM
>Pyrco_BP_DH_02g20970
MAAKLRRCIIDKCHLHGLILIFQNPSFSNQHHLSLSPFLPLHLPPSKPVCLCLQTHLLFCNSFAYLSLSLSLSLSLCHHTITMAVTELSTPSYTKTRLFQSSQLSSLSTHLHSHSRLTFRPLPHTRNSRIRCSVAPNQVQAPAAPEQTQDPKSKAECFGVFCLTYDRSYREEETKSWKKLINIAVSGAAGMISNHLLFKLASGEVFGPDQPIALKLLGSERSLQALEGVAMELEDSLFPLLREVSIGIDPYEVFQDAEWALLIGAKPRGPGMERAGLLDLNGQIFVEQGKALNAVASRNVKVIVVGNPCNTNALICLKNAPNIPAKNFHALTRLDENRAKCQLALKAGVFYDKVSNMTIWGNHSTTQVPDFLNARINGLPVKEVMIDHKWLEEEFTESIQKRGGVLIKKWGRSSAASTAVSIADAMKSLVTPTPEGDWFSSAVYTNGNPYGIAEDLVFSMPCRSKGDGDYELVKDIQFDDYLRKRITKSEAELLAEKRCVAHLTGQGIAVCDLPEDTMLPGEM
>Pyrco_BP_DH_07g05680
MAVAELSTPSYTKTHLFQLSQLSPLSTHLHFHRRVAFRPLPHTRNARICCSVAPNSNFLVPDVSQVQAPAAPAQTEDPKNKPECFGVFCLTYDLQAEEETKSWKKLINIAVSGAAGMISNHLLFKLASGEVFGPDQPIALKLLGSERSFQALEGVAMELEDSLFPLLREVSIGIDRYEVFQDVEWALLIGAKPRGPGMERADLLDLNGQIFVEQGKALNAVASHNVKVIVVGNPCNTNALICLKNAPNIPAKNFHALTRLDENRAKCQLALKAGVFYDKVSNVTIWGNHSTTQVPDFLNARINGLPVKEVIKDHKWLEEEFTELIQKRGGVLIKKWGRSSAASTAMSIADAIKSLVTPTPEGDWFSSAVYTNGNPYGIAEDLVFSMPCRSKGDGDYELVKDIQFDDYLRKRIKRSEAELLAEKRCVAHLTGQGIAVCDLPEDTMLPGEM
>Pruav_sc0000762.1_g100.1.mk
MALAELSTPSYTKTRLVHSSQLSFSSTHLRSHRRVAFRPLPRTQNARISCSVAPNQVQAPAAPPQTVDPKTKTECFGVFCLTYDLKAEEETKSWKKLINIAVSGAAGMISNHLLFKLASGEVFGPDQPIALKLLGSERSLQALEGVAMELEDSLFPLLREVSIGIDPYEVFQDAGWALLIGAKPRGPGMERAGLLDLNGQIFVEQGKALNAVASRNVKVIVVGNPCNTNALICLKNAPNIPAKNFHALTRLDENRAKCQLALKAGVFYDKVSNMTIWGNHSTTQVPDFLNARIDGLPVKEVIKDKKWLEEEFTESIQKRGGVLIKKWGRSSAASTAVSIADAIKSLITPTPEGDWFSSGVYTTGNPYGIAEDIVFSMPCRSKGDGDYELVKDIQFDDYLLKRIKKTEAELLAEKRCVGHLTGQGIPVCDLPEDTMLPGEM
>Pyrusco2g006360.1
MAVTELSTPSYTKTRLFQSSQLSCLSTHLHSHRRLTFRPLPHTRNSRICCSVAPKQVQAPAAPEQTQDPKSKAECFGVFCLTYDLIAEEETKSWKKLINIAVSGAAGMISNHLLFKLASGEVFGPDQPIALKLLGSERSLQALEGVAMELEDSLFPLLREVSIGIDPYEVFQDAEWALLIGAKPRGPGMERAGLLDLNGQIFVEQGKALNAVASRNVKVIVVGNPCNTNALICLKNAPNIPAKNFHALTRLDENRAKCQLALKAGVFYDKVSNMTIWGNHSTTQVPDFLNARINGLPVKEVIKDHKWLEEEFTESIQKRGGVLIKKWGRSSAASTAVSIADAMKSLVTPTPEGDWFSSAVYTNGNPYGIAEDLVFSMPCRSKGDGDYELVKDIQFDDYLRKRITKSEAELLAEKRCVAHLTGQGIAVCDLPEDTMLPGEM
>Pyrusco7g004130.1
MAVAELSTPSYTKTHLFQLSQLSFSSTHLHSQRRVAFRPLPPTRNARICCSVAPNQVQAPAAPAQTEDPKNKPECFGVFCLTYDLQAEEETKSWKKLINIAVSGAAGMISNHLLFKLASGEVFGPDQPIALKLLGSERSFQALEGVAMELEDSLFPLLREVSIGIDPYEVFQDVEWALLIGAKPRGPGMERADLLDLNGQIFVEQGKALNAVASHNVKVIVVGNPCNTNALICLKNAPNIPAKNFHALTRLDENRAKCQLALKAGVFYDKVSNVTIWGNHSTTQVPDFLNARINGLPVKEVIKDHKWLEEEFTELIQKRGGVLIKKWGRSSAASTAMSIADAIKSLVTPTPEGDWFSSAVYTNGNPYGIAEDLVFSMPCRSKGDGDYELVKDIQFDDYLRKRIKRSEAELLAEKRCVAHLTGQGIAVCDLPEDTMLPGEM
>Pyrbe_033417
MAVTELSTPSYTKTRLFQSSQLSCLSTHLHSHRRLTFRPLPHTRNSRICCSVAPKQVQAPAAPEQTQDPKSKAECFGVFCLTYDLIAEEETKSWKKLINIAVSGAAGMISNHLLFKLASGEVFGPDQPIALKLLGSERSLQALEGVAMELEDSLFPLLREVSIGIDPYEVFQDAEWALLIGAKPRGPGMERAGLLDLNGQIFVEQGKALNAVASRNVKVIVVGNPCNTNALICLKNAPNIPAKNFHALTRLDENRAKCQLALKAGVFYDKVSNMTIWGNHSTTQVPDFLNARINGLPVKEVIKDHKWLEEEFTESIQKRGGVLIKKWGRSSAASTAVSIADAMKSLVTPTPEGDWFSSAVYTNGNPYGIAEDLVFSMPCRSKGDGDYELVKDIQFDDYLRKRITKSEAELLAEKRCVAHLTGQGIAVCDLPEDTMLPGEM
>Pyrbe_047834
MAVAELSTPSYTKTHLFQLSQLSPLSTHLHFHRRVAFRPSLTLEMPESVALSNFLVPDVSQVQAPAAPAQTEDPKNKPECFGVFCLTYDLQAEEETKSWKKLINIAVSGAAGMISNHLLFKLASGEVFGPDQPVALKLLGSERSFQALEGVAMELEDSLFPLLREVSIGIDPYEVFQDVEWALLIGAKPRGPGMERADLLDLNGQIFVEQGKALNAVASHNVKVIVVGNPCNTNALICLKNAPNIPAKNFHALTRLDENRAKCQLALKAGVFYDKVSNVTIWGNHSTTQVPDFLNARINGLPVKEVIKDHKWLEEEFTELIQKRGGVLIKKWGRSSAASTAMSIADAIKSLVTPTPEGDWFSSAVYTNGNPYGIAEDLVFSMPCRSKGDGDYELVKDIQFDDYLRKRIKRSEAELLAEKRCVAHLTGRGIAVCDLPEDTMLPGEM
>Pyrpy_N_02g2145.1
MTWPPNYRDAQSKVKRNTFSNQHSLSLSLPSFLFISLPPNQSVSVFKHTFSFATPFPISLSLSLCHHTITMAVTELSTPSYTKTRLFQSSQLSCLSTHLHSHRRLTFRPLPHTRNSRICCSVAPKQVQAPAAPEQTQDPKSKAECFGVFCLTYDLIAEEETKSWKKLINIAVSGAAGMISNHLLFKLASGEVFGPDQPIALKLLGSERSLQALEGVAMELEDSLFPLLREVSIGIDPYEVFQDAEWALLIGAKPRGPGMERAGLLDLNGQIFVEQGKALNAVASRNVKVIVVGNPCNTNALICLKNAPNIPAKNFHALTRLDENRAKCQLALKAGVFYDKVSNTTIWGNHSTTQVPDFLNARINGLPVKEVIKDHKWLEEEFTESIQKRGGVLIKKWGRSSAASTAVSIADAMKSLVTPTPEGDWFSSAVYTNGNPYGIAEDLVFSMPCRSKGDGDYELVKDIQFDDYLRKRITKSEAELLAEKRCVAHLTGQGIAVCDLPEDTMLPGEM
>Pyrpy_N_07g0356.1
MAVAELSTPSYTKTHLFQLSQLSPLSTHLHFHRRVAFRPLPHTRNARICCSVAPNSNFLVPDVSQVQAPAQTEDPKNKPECFGVFCLTYDLQAVTFLRFVIWVQNSQEEETKSWKKLINIAVSGAAGMISNHLLFKLASGEVFGPDQPIALKLLGSERSFQALEVMYMRGSLREQFLRSGVAMELEDSLFPLLREVSIGIDPYEVFQDVEWALLIGAKPRGPGMERADLLDLNGQIFVEQGKALNAVASHNVKVIVVGNPCNTNALICLKNAPNIPAKNFHALTRLDENRAKCQLALKAGVFYDKVSNVTIWGNHSTTQVPDFLNARINGLPVKEVIKDHKWLEEEFTELIQKRGGVLIKKWGRSSAASTAMSIADAIKSLVTPTPEGDWFSSAVYTNGNPYGIAEDLVFSMPCRSKGDGDYELVKDIQFDDYLRKRIKRSEAELLAEKRCVAHLTGQGIAVCDLPEDTMLPGEM
>Pyrpy_N_07g0855.1
MAVAELSTPSYTKTHLFQLSQLSFSSTHLHSHRRVAFRPLPPTRNARICCSVAPNSNFLVPDVSQVQAPAAPAQTEDPKNKPECFGVFCLTYDLQAVQNSQEEETKSWKKLINIAVSGAAGMISNHLLFKLASGEVFGPDQPVALKLLGSERSFQALEGMRRDLACACMWLGDSPYCQLVLWWNLNGHTCSTSPKLCCPRIRLENLPHVRGRVENESHIDERMDLACAYKWLGYSPYCQLFLRSGVAMELEDSLFPLLREVSIGIDPYEVFQDVEWALLIGAKPRGPGMERADLLDLNGQIFVEQGKALNAVASHNVKVIVVGNPCNTNALICLKNAPNIPAKNFHALTRLDENRAKCQLALKAGVFYDKVSNVTIWGNHSTTQVPDFLNARINGLPVKEVIKDHKWLEEEFTELIQKRGGVLIKKWGRSSAASTAMSIADAIKSLVTPTPEGDWFSSAVYTNGNPYGIAEDLVFSMPCRSKGDGDYELVKDIQFDDYLRKRIKRSEAELLAEKRCVAHLTGQGIAVCDLPEDTMLPGEM
>Rosch_v2.0_Chr1g0334961
MAVAELSTPSFINTRLVHPSKLSFSTTHLHSHRRLAFPPLSRTHNARISCSLAPNQVQAPAPAQTEEPKNKPECYGVFCLTYDLKAEEETKSWKKLINVAVSGAAGMISNHLLFKLASGEVFGADQPVALKLLGSERSFEALEGVAMELEDSLFPLLREVIISIDPYEVFQDVDWALLIGAKPRGPGMERADLLDINGQIFAAQGKALNAVASRNVKVIVVGNPCNTNALICLKNAPNIPAKNFHALTRLDENRAKCQLALKAGVFYDKVSNVTIWGNHSTTQVPDFLNARIDGLPVKEVIKDHKWLEEEFTHKVQTRGGALIKKWGRSSAASTSVSIVDAIKSLVNPTPEGDWFSSGVYTTGNPYGIAEDIVFSMPCRSKGDGDYELVKDIKFDDYLLKRITKSEAELLAEKRCVGHLIGQGIAFCDLPEDTMLPGEM
>Rubch_LG07.2772
MAVAELSTPSYTKRGLVYSSKLSFSTTHLHAHRRAAFRTLSRTQNARISCSLAPNQVQAPAPAPAPVQTGDPKNKPECYGVFCLTYDLKAEEETKSWKKLINVAVSGAAGMISNHLLFKLASGEVFGSDQPIALKLLGSERSFQALEGVAMELEDSLFPLLREVIISIDPYEVFQDVDWALLIGAKPRGPGMERADLLDINGQIFAAQGKALNAVASRNVKVIVVGNPCNTNALICLKNAPNIPAKNFHALTRLDENRAKCQLALKAGVFYDKVSNVTIWGNHSTTQVPDFLNARIDGLPVKDVIKDNKWLEQEFTEKVQTRGGVLIKKWGRSSAASTSVSIVDAIKSLVTPTPEGDWFSSGVYTSGNPYGIAEDIVFSMPCRSKGDGDYELVKDIKFDDYLLKRITKSEAELLAEKRCVGHLIGQGIAFCDLPEDTMLPGEM
>Ruboc_07_G17029
MQLDGRELEMIEDTRTWKKIQSLCFLGRRLRYIGNNKGNQPINLYITYQHFQYDLRMIQLASGERGGALIKKWGRSSAASTSVSIVDAIKSLVYTSGNPYGIAEDIVFSMPCRSKGDGDYELVKDIKFDDYLLKRITKSEAELLAEKRCVGHLIGQGIAFCDLPEDTMLPGEMLELEH
>Ruboc_07_G17033
SFSAAMAVAELSTPSYTKRGLVYSSKLSFSTTHLHAHRRVAFRTLSRTQNARISCSLAPNQVQAPAPVQTGDPKNKPECYGVFCLTYDLKAEEETKSWKKLINIAVSGAAGMISNHLLFKLASGEVFGSDQPIALKLLGSERSFQALEGVAMELEDSLFPLLREVIISIDPYEVFQDVDWALLIGAKPRGPGMERADLLDINGQIFAAQGKALNAVASRNVKVIVVGNPCNTNALICLKNAPNIPAKNFHALTRLDENRAKCQLALKAGVFYDKVSNVTIWGNHSTTQVPDFLNARIDGLPVKEVIKDIKWLEQEFTEKVQTRGGALIKKWGRSSAASTSVSIVDAIKSLVTPTPEGDWFSSGVYTSGNPYGIAEDIVFSMPCRSKGDGDYELVKDIKFDDYLLKRITKSEAELLAEKRCVGHLIGQGIAFCDLPEDTMLPGE
