# Supplementary material for: Transcriptomics of long‐term, low oxygen storage coupled with ethylene signaling interference suggests neofunctionalization of hypoxia response pathways in apple ( Malus domestica )
Source: Plant Direct. 2024 Dec 20;8(12):e70025. doi: 10.1002/pld3.70025 (PMC11660084; doi:10.1002/pld3.70025)
Supplement: Supplementary file 2 — Data S2: Homologs of all 606 hypoxia response genes identified in this study across 42 representative species of land plants). [file PLD3-8-e70025-s004.gz › 01-integratedGeneFamilies_dir/8326.faa]

>gnl_Ambtr_v1.0_evm_27.model.AmTr_v1.0_scaffold00003.320
MEIFCSRNHDAPEGSSHQCDSSLTSTSPVFCGGIKAISRSVAAVLLLHISSCALVDLQPWFLLPARAVLYSPDTKVPRTGELALRKAIPANPVMKTMQESLEDISFLLRIPQRKPYGTMEGDVKKTLTTAVNEKQSILGSVPTELKEKGSQLYDSLVNGKGGLKDLIASIKENDPDKISITLSSTLGTISELELLQAPGISYLLPEQYLKYPRLTGRGIVEFIVEKGDGSTFSTAAGGGPQKLATIQLVLDGYSAPLTAGNFAKLVIDGAYDGIKLKCTEQAILSDNELGGSGYSIPLEIMPSGQFEPLYKTTLDVQDGELPVLPLSVYGAVAMAHNADSEEYSSPSQFFIYLYDKKSAGLGGLSFDEGQFSVFGYTTVGREILSQLKTGDVIRSAKLVQGQERFVLPVSEG
>gnl_Aquco_v3.1_Aqcoe1G322500.1
MALLPQLLLPSRTLSPTSPPLQAFSPLQSFFHSNKTRIPNSERSQSNIRLQITCISSKTSSQDLSEPFDISMLSRGMNKVKSAIAVVLIFVQISSPLPLAGWNPWFLSPATAVLYSPDTKVPRTGELALRKAIPANTNMKTIQDSLEDISYLLRIPQRKPFGTMEGNVKKALQIAKDEKESILGSFPEDLREQGSTLYVSLLDGKGGLQSLLESVKDKDPDRVSTDLASTLDTVAEMERLQAPGLSFLLPPQYLKYPRLTGRGTVEFTIEKGDGSNFSPVAGEPKNVATIQVVIDGYSAPLTAGSFAKLVIDGAYDGTKLNCTDQAILSDGGLDKSSGYSVPLEIMPSGQFEPLYKTKLSVQDGELPVLPLSVYGAVSMAHSEDSEEYSSPSQFFFYLYDKRNAGLGGLSFDEGQFSVFGYTTVGREVLSQIKTGDLIRSAKLIEGQDRLILPNEE
>gnl_Arath_TAIR10_AT3G15520.1
MASPLSSSTVVSHRLFFLHPSPLNRKFLFVKPKLPFNRTNSGDFRMRLHSTSSKTGTKELIHSCNSSIDSKLNTFEAGSKNLEKLVATILIFVQVWSPLPLFGLDSAYISPAEAVLYSPDTKVPRTGELALRRAIPANPSMKIIQASLEDISYLLRIPQRKPYGTMESNVKKALKVAIDDKDKILASIPVDLKDKGSELYTTLIDGKGGLQALITSIKKQDPDKVSLGLAASLDTVADLELLQASGLSFLLPQQYLNYPRLAGRGTVEITIEKADGSTFSAEAGGDQRKSATVQIVIDGYSAPLTAGNFAKLVTSGAYDGAKLNTVNQAVITEDGSGKVESVSVPLEVMPSGQFEPLYRTPLSVQDGELPVLPLSVYGAVAMAHSENSEEYSSPYQFFFYLYDKRNSGLGGLSFDEGQFSVFGYTIAGKDILGQIKTGDIIKSAKLIEGQDRLSLPVQNNNINEST
>gnl_Betvu_v1.2_Bv4_087340_qfen.t1
MNSQFIHRHFFFPPPTRIHTNSTLRRVSPHCYSKESTDQDGTPYTSYMSMVKYGPKRLERAMAALLLVLQISTPLPFIDWDSYSVPAAKAVLYSPDTKVPRTGELALRRAIPANTNMKTIQDSLEDISYLLRIPQRKPYGTMEGNVKKALKVALDEKEAILASFPSESKEKGSLLYASLIDGKGGLRALLEFIKDKNPDRVSVGLASSLDTVAELELLQAPGLSFLLPQQYLKYPRLNGRGTVEFTIEKVDGSTFSPQTGGEAKSTATVQVVIDGYSAPLTAGNFAKLVIDGAYDGTKLGCTSQAILSDNNLDASKGYSVPLELMPSGQFEPLYKTTLSVQDGELPVLPLSVYGAVVMAHSEVSEEYSSPNQFFFYLYDKRNAGLGGLSFDEGQFSVFGYTTVGRDILPQIKSGDIIRYVKLVEGQDRLIMPSES
>gnl_Carpa_v0.4_evm.model.supercontig_80.97
MAFSLSSSNFLSHRHKLPLNSFSFTLPTSKLSFLSTHLAFGLGRTRSTGIARSVHLKLSCKHCRNDAKVRPGSAWTCYSFTIFFPALMFSGISNHGSSAMQDLDQPHDFSAKLSLPKFGEKRKEVERFIAIILVLVQISSPLTFVGWNFLPISPAKAVLYSPDTKVPRTGELALRRAIPANTNMKAIQASLEDISYLLRIPQRKPYGTMESNVKKALKIATDEKNSILSSIPAALRDKGTTLYGSLIDGKGGLQGLLKCIKDQDPDKVSVGLASSLDTVAELELLQAPGLSFLLPEQYLTYPRLTGRGIVEFTVEKGDGSAFSPEAGGEPRKTATIQVVLDGYSAPLTTGNFAKLVIDGAYDGAKLSCTDQAILTDNGLDKGGYSVPLEIMLSGQFEPLYKTTLSVQDGELPVLPLSVYGAVAMAHNVESEEYSSPYQFFFYLYDKRNAGLGGLSFDEGQFSVFGYTTAGREILAQMKTGDVIRSAKLVEGRDRLVLPNES
>gnl_Elagu_v2.0_p5_sc00154.V1.gene282
MAAAPVAFACYHVSLSSDASALSLLGKKRAAPHIPSLLLWRPTDRKRAACVRISATASSKYPLSKNRSPPRGHKCAIVAMLIFAQISFPLSMSNWSPWFASTANAVLYSPDTKVPRTGELALRRAIPANAIMKAIQESLEDISYLLRIPQRKPYGTMEGDVKKAIKIATEEKESILGSIPKEFKEKGSVLYASLLDGKGGLQNLIEFIKEQDPDKVSVGLSSSLDTVAELELLQAPGLSFLLPEQYLKYPRLTGRGTVEFTIERGDGSTFFPTAGGEPKSLATVQVLDGAYDGVRLKCANQAILSDNELERYGYSVPIEVMPSGQFEPLYKTTLSVQVCFMDVRS
>gnl_Eucgr_v2.0_Eucgr.F01089.1
MASPLSSSPFFSHTFKPSPNFLSNSPKRKWVNTHFAFPIINEERSKNGAHTGSFKIYCGPSNEGVQGKLEHKGFPFNFFLTNHGHALKKLESLVATALIFVHIASPITSLGWDHWSIAPANAVLYSPDTKVPRTGELALRRAIPANTNMKAIQESLEDISYLLRIPQRKPYGTMEGNVKKALKIAKDERDSILTSIPAELRDKGSSLYASLIDGKGGLQDLLQGINDKDPDKVSVGLASSLDAVAEIELLQAPGLSFLLPEQYLKYPRLTGRATVELTIEKGDGTAFSPEAGGEPRKTATIQMVIDGFSAPLTAGNFAKMVVDGAYDGAKLSCANQAVLTDSGIDKSTGFRIPLEIMPSGQFEPLYRTTLSIQDGELPVLPMSVYGAVAMAHSADSDEYSSPSQFFFYLYDKRNSGLGGISFDEGQFSVFGYATTGRDILSQIKTGDVIRSAKLVEGQDRLVVPSES
>gnl_Manes_v6.1_Manes.03G114600.1
MAFSLSSSIISSHKLSFTGSIAPSIQKHHFLSTSFAFRLNQARANVTPRPGHLKIHCEPTKNYAKDLAYREDNPANLYTSTFGHGAKKLESLIALILIFVQISSPLPLAGWDFWSISTAEAVLYSPDTKVPRTGELALRRAIPANANMKAIQSSLEDISFLLRIPQRKPYGTMEGNVKKALKIAKDEKDSILASIPADLKERGTLLYESLIDGKGGLQALIQCIKDQDPDKVSVGLASSLDTVAELELLQAPGLSFLLPEQYLKYPRLTGRGTVEFTIQKGDGSTFSAEAGGEERKTAKIQVVLDGYSAPLTAGNFAKLVIDGAYNGAKLSSTNQAVLTDNGIAKNAGYSAPLEIMPSGQFEPLYRTTLSVQDGELPVLPLSVYGAVAMAHSEVSEEYSAPYQFFFYLYDKRNAGLGGLSFDEGQFSVFGYTTAGRDILAQIKTGDVIQSAKLVEGQDRLVLPNEN
>gnl_Medtr_Mt4.0v1_Medtr8g059435.1
MAYPLSSSFNIPITRHPFFHHTKSPSRIFCFTKNQLGQCDDDTSLGITQRIMKTVIPILIASTIQLSSMVPYVSSPAANAILYSPDTKVPRTGEVALRRAIPASPNMKAIQETLEDISYLLRIPQRKPYGTMEGNVKKVLKIAVDEKDSILASIPAELKEKASLVHSTLIDGKGGLQVLLQSIKEQDADKVSVNLQSTLDIVAELETLQAPGLSFLLPGQYMQYPRLSGRGTVEFVIEKGDGSTFSPVGGEERKTATIQVVLDGYSAPLTTGNFAKLVMDGAYNGIKLNCSNQAILSETGLDKTNGYSVPLEIMPTGQFEPLYKTTLSVQDGELPVLPLSVYGAVAMAHNEASEEYSSPYQFFFYLYDKRNAGLGGISFEEGQFSVFGYTTIGRDILPEIKTGDIIRSAKLIEGQDRLVLPKES
>gnl_Mimgu_v2.0_Migut.H01913.1
MAVPLSASTFSPNSLSLHRSSTPQLTSLFTTRFSRRQISPKFSRILAKKDNGSMELVTVNSYCSKLKAWMEPQRKQFESAFTAIVIFLQLISPLPLPGHQSWFVPSAEAVLYSPETKIPRTGELALRRAIPANTNMKAIQDSLEDISYLLRIPQRKPYGTMEGNVKKALKIAVDKKESILSSTPADLREKGDALYASLTDGEGGLNKLLNSIKDKDADKISVGLSTTLDTIAQLELLQAPGLSFLLPQQYSNYPRLAGRAVVEFAIEKGDGSTFSPEAAGQPRNTAIIQVVVDGYSAPLTAGNFAKLVVDGVYDGMKLNCTDQAILSDGAVGKDKGYITPLEIMPSGQFEPLYKTTLSVQDGELPVLPLSVYGSVVMAHNPDSEEYSSPNQFFFYLYDKRNAGLGGLSFDEGQFSVFGYTTKGKETLSELKTGDVIRSAKVIEGQDRLVLPKES
>gnl_Musac_v1_GSMUA_Achr9T24540_001
MFYDGRKKFARAIAVILIFTQISFPLHLSNWVPWFLFSANAVLYSPDTKVPRTGELALRKAIPANSNMKAIQDSLEDISYLLRIPQRKPYGTMESDVKKALKIATEEKDAILGNIPMELKEKGSLLYTTLLDGKGGLQNLIEFIKVKDPDKVSVGLASSLDTVAELELLQAPGLSFLLPEQYMKYPRLTGRGTVEFTIEKVDGSTFFPSAGGEPKTTTTIQVVLDGYSAPLTSGNFAKLVIDGAYDGVKLKCASQAILSDNELENYGYSVPLEMIPSGQFEPLYKTTLSVQDGELPVLPLSVYGAVAMAHNIDSEEYSSPSQFFFYLYDKRNSGLGGLSFDEGQFSVFGYTVGGREVLPQIKTGDIIRSAKLVRGQDRLILPDGN
>gnl_Nelnu_v1.0_NNU_021055-RA
VVDGAYDGVKLSSTNQAVLSESGLGKNRGYNVPLEIKPAGQFEPLYKTTLSVQDGELPVLPLSVYGAVAMAHSEVSEEYSSPYQFFFYLYDKRNAGLGGLSFDEGQFSVFGYTTVGRDILPQIKTGDVIQSAKLVEGRDRLILPDEN
>gnl_Nelnu_v1.0_NNU_021056-RA
MASLFSSINFHQNAPVSLVASSFRRQTSHPIHYLFRFNRTRGVDTTKATRSVIRCISAKNPSVEFSDISNLPSMSYISTLFHGVKKLESTIAAILIFVQISSPLPLFGYNSWSISPAKAVLYSPDTKVPRTGELALRRAIPANANMKAIQESLEDISYLLRIPQRKPYGTMEGNVKRAIKIAMDEKESILGSIPEDLKEKGSMLHASLIDGKGRLQSLLASIKDNDPDRVSVDLASSLDTVAELELLQAPGLSFLLPEQYLKYPRLTGRGTVEFTIEKGDGTTFSPASGGEPRKSAIIQLRKACLA
>gnl_Orysa_v7.0_LOC_Os07g37830.1
MASRAAAAMVLAGALPVFPGRPLVAAGARCCDGGIRGRVSCSSHRRSDHPSCAAEVSTRWLLVSPHPNGFQSCSVRFSLIVWLSGLVQEGGVVELLKGAVAALAVIAQISVSLPADAILYSPDTNVPRTGELALRRAIPANPNMKTIQESLEDISYLLRIPQRKPYGSMEGDVKKAMKIAMDNKDAILASIPVELKEKGSKLYTSLLEEKGGLQTLLKYIKENDPDRLSVALASSLDTVAELELLQAPGLSFLLPQQYLEYPRLAGRGVVEFSVEKGDGSTFFPTAGGEPKSVATIQVVIDGYSAPLTAGNFAKLVLDGAYDGIKLKCASQAIIADNENGKKGYTVPLEVMPAGQFEPLYRTPLSIQDGELPVLPMSVYGAVAMAHSVDSDEYSSPSQFFFYLYDKRNSGLGGISFDEGQFSVFGYTTDGREVLSQIKTGDIIRSAKLVQGRERLVLPPEAPAES
>gnl_Phavu_v2.1_Phvul.011G148100.1
MAFPLSPSFNFSLTRNRITCFSKEHRRQVIAKAAVGDTTRVISASVVERIMKRLKSVVPVVIASVQISALVPLVDYVASPGAAEAVLYSPDTKVPRTGEVALRKAIPANANMKTIQDTLEDISYLLRIPQRKPYGTMEGNVKKALKLAVDEKDSILASIPAELKEKGSLVHTSLIEGKGGLQTLLQSIKDQDADKVSVNLASTLDTVAELELLQAPGLSFLLPEQYAQQYPRLSGRGTVEFTIEKGDGSTFSPVGGEQKNTATIQVVLDGYSAPLTAGNFAKLVTDGAYNGAKLNTINQAILSDNGGDKNSGYSVPLEIMPSGQFEPLYRTTLSVQDGELPVLPLSVYGAVAMAHNEASEEYSSPYQFFFYLYDKRSAGLGGISFDEGQFSVFGYTTTGRDILPQIKTGDIIRSAKLIDGQDHLVLPKES
>gnl_Phypa_v3.3_Pp3c13_22210V3.1
MASAACIASKVTAVSQFSSVIKSIHSKSPPNSSKTRCIDPRRACYPGVRPLAPSAREDAELHVKTDAFPRIGRLSAADELSQSKTGNREVTADLSLWQKSGGRVFALLLATLQAVAPIPIDGLVGEWGAGPAEAVLYSPDTKVPRSAEVALRRAIPAVNVSMKQIQESLEDIFYLLRIPQRKPYGTMESDVKKALKLAEDDKDAILAALPADQKEKGTQLYNDLMTAKGGFPGLLDAIAAKDADKVSIRLASSLDTIAQLEVMQATGLAFLLPKEFQDFPHLTGRAVAELTLEKGDGSTFVVAAGGGPQPVGVLEIVLDGYSAPLTAGNFADMIQRGAYNGIKLRNTEQAVLSDTENLNGAGRELPIEILPSGEFQPLYRTTLNVQDGELPVLPLSVYGAVAMAHNKTSEDFSSPSQFFFYLYDRRNSGLGGLSFEEGQFSVFGYVTKGRELLSQLKTGDVIKEAKLVSGADRVVQ
>gnl_Phypa_v3.3_Pp3c3_20400V3.1
MASAACIASKVIPVSQISSLSNSIHSKLNPNSSKTRCIDPRRGSCLEVRSLSNGARDVDFPVKIGAFLRATGFATADGPSNPKHRTSDAAADVNLWQKQGGRVFALLLATLQAVAPIPVDGLVDEWCISPAEAVLYSPDTKVPRSAEVALRRAIPAVNVSMKKMQESLEDIFYLLRIPQRKPYGSMDSDVKKALKLATDDKDAILAALPADQKEKGTQLYNDLMTAKSGFPGLLDAIEAKDADKVSIRLASSLDTIAQLEVMQATGLAFLLPKEYQGYPHLTGRAVAEFTLEKGDGSTFTVAAGGGPQPVGMLEVVLDGYSAPLTAGNVADMIQRGVYNGVKLRTTEQAILSDTADLSGAGRELPIEILPSGEFQPLYRTTLNVQDGELPVLPLSVYGAVAMAHNKTSEDFSSPSQFFFYLYDRRNSGLGGLSFEEGQFSVFGYVTKGRELLSQLKTGDVIKEAKLVSGTDRLVQ
>gnl_Poptr_v3.0_Potri.001G404700.1
MCLTLTTPTAFEVMALPLSSSSIIISSKKLSFNVSISQKPTQKHLFLSAHFAFRLNEARSQVTARPAVRACNSTTSTYAKDLACEHDSPPNLYMSTFGDGTKKLKSLIAMILIFIQISAPVPLSGWDFWYVSPAKAVLYSPDTKVPRTGELALRKAIPANINMKSIQTSLEDISYLLRIPQRKPYGTMEGNVKKALKIAKDEKDSILASLPEDLKEKGSTLYASLIDGKGGLQALLQCIKDQDPDRVSVGLASSLDAVAELELLQAPGLSFLLPQQYLKYPRLTGRGTVEFTIEKVDGSTFSPEAGGEPKKNAKIQVVIDGFSAPLTAGNFVKLVVDGAYNGAKLSFTDQAVLTDNGLDKNSGYSVPLEIMPSGQFEPLYRTTLSVQDGELPVLPLSVYGAVAMAHSEVSEDFSAPYQFFFYLYDKRNAGLGGLSFDEGQFSVFGYTTAGREILSQIKSGDIIQSAELVEGQDRLILPNEN
>gnl_Prupe_v2.1_Prupe.4G187400.1
MAFPLSSAIISHRLSFNVSIAPSTPRSNLKPIHFIFCFNGKDPERSGRSRVHCLPKNNHLKELKDQQHGTLTNSYISTRGHTNKLQSLIAVILVFVQISSPLPLVGWDVLPISPANAVLYSPDTKVPRSGELALRRAIPANTNMKTIQDSLEEILYLLRIPQRKPYGTMEGNVKKALKIATDEKDSILASIPTDLREKGSTLYASLIDGKNGLQALLACIKDKDPDKVSVGLASSLDTIAELELLQAPGLSFLLPEQYQRYPRLTGRGIVELTIEKGDGSTFSPEAGGEPRKTAKIQVVIDGYSAPLTAGNFAKLIIDEAYNGAKLRSTDQAVLSDNGLDKNNGYSVPLEIKPSGQFEPLYRTKLDVQDGELPTLPLSVYGAVAMAHSEVNEEYSSPYQFFFYLYDKRNAGLGGLSFDEGEFSVFGYATAGRDILSQIKTGDVIQSAKLIDGQDRLVLPDEK
>gnl_Selmo_v1.0_73714
MQVAAPFSDWNFPVANAILYSPDTKVPRTAEVALRRAIPVITPTMKAIQEPLENIFYLLRIPQRKPYGSMESDVKKALKIVMDGKDTIISSIPEEKRATGQELYNTLVDEKAGLPALLASIGEQDADKVSIRLASSLDVIAQIELLQAPALPYLLPAQYQQLPRLTGRALVEMVVKKGDNTAFTVAAGQGPQPQGTIQVVLDGFSAPITAGNFADKVLKGFYNGVKLRTTEQAILSDSAQQDALPMEILPSGEFQPLYKTTLSIQDGELPVLPLSVYGAVAMAHDPSAEDLSSASQFFFYLYDRRSAGLGGLSFEEGQFAVFGYATKGRELLSQLKTGDVIESATLVSGRDRLVYPQAPS
>gnl_Solly_v2.4_Solyc12g013580.1.1
MASPLSSSIFSPNFTHLYQNKAFFHSHLPLRSPIYATLNRIALKKNASMELTKRLTAPSILSTYLESTVKQFQSLMAVIIIFTEIASPIPLYGLQDLSISPAEAVLYSPETKTLPRTGELALRRAIPANTNMKTIQDSLEDISYLLRIPQRKPFGTMEGNVKKALKIATDEKASILASIPAELKEEGSVLYTSLVDGKGGLQKLLQYIKDKDPDKVSVCLASTLDTIAQMELLQAPGLSFLLPQQYVKYPRLTGRGIVEFTVEKVDGSAFSPESAGEAKSTAKIQVVIDGFSAPLTAGNFAKLVVDGAYDGMKLTCANQAILSDSEVGKTTGYSVPLEIKPAGQFEPLYRTTLSIQDGELPVLPLSVYGAVAMAHSDVSDENSSPSQFFFYLYDKRNSGLGGLSFDEGQFSVFGYTTVGRDILPQIKTGDIIRSAKLVEGQDRLVLPPQDN
>gnl_Sorbi_v3.1_Sobic.002G341500.1
MASCVAAMTLAGARPASHAPGSAAATNSGRAQLSFHRRGVRARVIRASHRRPHHPSFSLEDEGVLEWLRGAAAALAIVAQISVSLPANAVLYSPDTKVPRTGELALRRAIPANPNMKAIQESLEDISYLLRIPQRKPYGSMESDVKKSMKIAMDNKEAILGSIPAEHKEEGAKLYTSLLEEKGGFQTLLKYIKENDPDKLSIALASSLDIVAELELLQAPGLSFLLPQQYLEYPRLTGRGVVEFTVEKGDGSTFFPTGGGEPKSVATIQVIIDGYSAPLTAGNFAKMVLDGAYDGVTLKCASQAIIADNETGKNGYTVPLEVKPAGQFEPLYRTPLSIQDGELPVLPMSVYGAVAMAHSVDSDEYSSPTQFFFYLYDKRNSGLGGISFDEGQFSVFGYTTDGRDVLSQIKTGDKIRSAKLVQGRERLVLPSIAPEES
>gnl_Spipo_v2_Spipo14G0058700
MQILENMIAAFLIFVQISIPLPLGGLDLGFISPSEAVLYSPDTKVPRNGELALRRAIPANANMKAIQESLEDISYLLRIPQRKPFGTMEGDVKKALKIATDEKASILAGVPTDLQEKGSLLYASLLDGKGGIKDLLQFVKEKDADKVSVSLATSLDTVAELELLQAPGLSFLLPEQYLRYPRLTGRGVVEFTVEKGDGSTFFPSAGGEAKSTATIQVVIDGFSAPLTAGNFAKLVEDGAYDGVRLKCASQAILSDNEADDGRGYSVPLEVMPAGQFEPLYKTKLSIQDGELPVLPLSVYGAVAMAHNADSDEYSSPSQFFVYLYDKRNSGLGGLSFDEGQFSVFGYTTAAGREVLAEIKTGDVIRSAKLVQGRDRLVLPSES
>gnl_Stras_v2.0_SGA_v2.0_scaffold9T04949
MAFPLSASILTPHPNYLTLNLSPTLSNPSSISLFTSHFPRAYSHVPRRSTMARYLSSKCNRSLAKRDNESTDSMNAQNQSSSLMSWNELGGKQLERACATVFLFLQLASPFPLTGHDSRFIPNAEAVLYSPETKIPRTGELALRRAIPANANMKAIQDSLEDISYLLRIPQRKPYGTMEGNVQKSLKIAVDEKESILSSMPAESREMGSALYGSLTDGEDGLKKLLQSIKDKDADKVSVGLASTLDTVAQLELLQAPGLSFLLPEQYLNYPRLTGRAVVEFAIEKGNGSTFSPEAAGQPRNTAVIQVVLDGYSAPLTAGNFAKLVVDGAYDGVKLNCTDQAILSDGNAAKDKGYSLPLEIKPAGQFEPLYKTTLSVQDGELPVLPLSVYGAVVMAHSEVSEEYSSPNQFFFYLYDKRNAGLGGLSFDEGQFSVFGYTTAGRETLSEIKSGDVIRSAKLIEGQDRLVLPKES
>gnl_Theca_v1.1_Thecc1EG031352t1
MAFPLSSSITLSFTPSTPKQHFLSTHFAFRFSHACSQENARPVQLKVQCKAFKDFVKDQSPWRNIPRSLNLSTFMNGKKLESLVAVVLILAQISSPLPLGGWDFWSVLPANAVLYSPETKIPRTGELALRRAIPANTNMKAIQASLEDISYLLRIPQRKPYGSMEGNVKKALKIAVDGKDSILGSIPADLREKGSILYTSLIDGKEGLQALLKCIKDQDPDKVSVGLASSLDTVAELELLQAPGLSFLLPEQYLKYPRLTGRAVVELNIEKGDGSSFTPEAGGEPRKTATIQVVLDGYSAPLTTGNFAKLVIDGAYDGTKLSCINQGIISENSLDKNGYSVPLEIMPSGQFEPLYKTTLNVQDGELPVLPLSVYGAVAMAHNEDSEEYSSPYQFFFYLYDRRNAGLGGISFDEGQFSVFGYTTAGREVLPQIRTGDVIRAAKLVEGQDRLVLPKESQ
>gnl_Utrgi_v4.1_Scf00021.g2959.t1
MALLLFAASNFSPNMLFFNSTLWNSNSNACLATPFGNLTYRQSTSVISPGLNRNRATNNDVSQVRSNFNEYGDVAMMGMLFLESVDEDSHESLSGSRVEIGKRSIGGAVAAVILCIQLTSPVALTGHAFWHNTAAEAVLYSPDAKIPRTGELALRRAIPANTYMKAIEDSLEEIAYLLRIPQRKPYGTMEGNVKKALKISLDKKESILSSVPVDLRERGSLIYESLTNGKDGFKGLLEAIKENDPDKVSVSLASALNIVADLELLQAPGLSFLLPEQYSNYPRLTGRAVVEFEIQRGDGSTFSPIFGGQPRNTATIQVVVDGYSAPLTAGNFTKLVADGVYNGVKLYSTDQAILSDGGAGKDQGISVPLEIMPSGQFEPLYKSTLNVQDGELPVLPLSVYGAFVMAHSEVSDEYSSPNQFFFYLYDKRNSGLGGLSFDEGQFSVLGYTTVGREVLSQIKTGDVIRSARLLAGEDRLVLPKES
>gnl_Vitvi_Genoscope.12X_GSVIVT01014408001
MAFPLSSATLSHKFSFNVSIPSFTSKQSFLSTHLPIQLTSPRPLRPIFSKNPILEFTDRLDVPTMACIPTQDHGLRKVESIIAAILIFVQISSPLPIVAWDSMSISPAKAVLYSPDTKVPRTGELALRKAIPANTNMKAIQDSLEEISYLLRIPQRKPYGTMEGNVKKSLKIAMDEKESILATLPPDLKEKGSTLYASLIDGKGGLQALLQCVKDKDPDKVSVGLASSLDTVAELELLQAPGLSFLLPEQYLKYPRLVGRGIIEFTIEKGDGSSFSPEAGGESRKTATIQVVIDGYSTPLTSGNFAKLVIDGAYDGAKLNLINQAILSDNKNIGYSLPLEIMPSGQFEPLYRTTLNVQDGELPVLPLSVYGAVAMAHSETSDEYSSPYQFFFYLYDKRSAGLGGLSFDEGQFSVFGYTTAGREILSQIKTGDIIRSAKLVEGRDCLILPEES
>FraveV4A2_3g20740.t3
MAFPLSSAIISHKPSFNACIAPSLRRLTFRPPHFILCFNSIDPRKLGSFRIHCMSNGNRSEELKHQHSTLVNSYMSTNGYKKKLGSLIAVILVVVQISSPLPLVGWEFWPISPANAVLYSPDTKVPRTGELALRRAIPANPSMKAMQDSLEEILYLLRIPQRKPYGTMEGNVKKALKIATDEKDSILASVPADLREKGSTLHASLIDGKNGLQVLLGYIKDKDADKVSVALASSLDTIAELELLQAPGLSFLLPAQYQSYPRLTGRGTVELTIEKGDGSTFAPEAGGEPRKTATIQVVIDGYSAPLTAGNFAKLVSDGAYDGAKLSSTDQAVLSASGSDKYSGPSVPLEIKPSGQFEPLYRTKLDVQDGELPVLPLSVYGSVAMAHSEASDEYSSPYQFFFYLYDKRNAGLGGLSFDEGEFSVFGYTTVGKDILSQIKTGDVIRSAKLVEGQDRLVLPNEK
>Maldo_HF_19789
MAFPLSSTIVSHKLSLNVSIAPSTRRQNLKPTHFIFCFNRKTPERSGLSRVHSMSNNNHPKELKDQHSTLTNSSTSTSPLKNKFESLIAVILVFVQISSPLPLVGWDVLPVSSPANAVLYSPDTKVPRTGELALRRAIPANTNMKTIQDSLEEILYLLRIPQRKPYGTMEGNVKKALKTATDEKDTILASVPTNLREKGSTLYASLIDGKNGLQALLQCIKDKDPDKVSVYLASSLDTIAELELLQAPGLSFLLPEQYQRYPRFTGRGTVELTIEKGDGSTFSPEAGGEPRKTATIQVVIDGYSAPLTAGNFAKLVIDEAYDGTKLSSTDQAILSYNGLDKKSGNSVPLEIKPSGQFEPLYKTKLDVQDGELPVLPLSVYGAVAMAHSEVSDEYSSPYQFFFYLYDKRNAGLGGLSFDEGEFSVFGYTTVGKDILSQIKTGDVIRSAKLVEGQDRLTDFLAADCAVKVVDERTMKEAYLSQSNY
>Malba_017822
MAFPLSSTIVSHKLSLNVSIAPSTRRQNLKLTHFIFCFNRKTPERSGLSRVHCMSNNNHPKELKDQHSTLTNSSTSTTPLKNKFESLIAVILVFVQISSPLPLVGWDVLPVSSPANAVLYSPDTKVPRTGELALRRAIPANTNMKTIQDSLEEILYLLRIPQRKPYGTMEGNVKKALKTATDEKDTILASVPTNLREKGSTLYASLIDGKNGLQALLQCIKDKDPDKVSVYLASSLDTIAELELLQAPGLSFLLPEQYQRYPRFTGRGTVELTIEKGDGSTFSPEAGGEPRKTATIQVVIDGYSAPLTAGNFAKLVIDEAYDGTKLSSTDQAILSYNGLDKKSGNSVPLEIKPSGQFEPLYKTKLDVQDGELPVLPLSVYGAVAMAHSEVSDEYSSPYQFFFYLYDKRNAGLGGLSFDEGEFSVFGYTTVGKDILSQIKTGDVIRSAKLVEGQDRLVLPE
>Malba_035751
MGFQSCRNSKISIVLLPISTHQLLHLKNKFESLIAVILVFVQISSPLPLVGWDVLPVSSPANAVLCSPDTKVPRTGELALRRAIPANTNMKTIQFWIILLSLLGLSGGNFVLAKNSTRKPYGTMEGNVKKALKIATDEKDTILASVPTDLREKGSILYASLINGKVKDPDKVSVGLASSLDIIAELGLLQTCRLTGRGTVELTIEKGDGSTISPEAGGEPRKTATIQVRWIFSTTNSWEFRKTGKVIDEAYNGTKLSSTNQAILSYNGLDKNSGNSVPL
>Malsi_03g019060
MAFPLSSTIVSHKLSLNVSIAPSTRRQNLKPTHFIFCFNRKTPERSGLSRVHSMSNNNHPKELKDQHSTLTNSSTSTSPLKNKFESLIAVILVFVQISSPLPLVGWDVLPVSSPANAVLYSPDTKVPRTGELALRRAIPANTNMKTIQDSLEEILYLLRIPQRKPYGTMEGNVKKALKTATDEKDTILASVPTNLREKGSTLYASLIDGKNGLQALLQCIKDKDPDKVSVYLASSLDTIAELELLQDGVVPEGGFTGRGTVELTIEKGDGSTFSPEAGGEPRKTATIQVIDEAYDGTKLSSTDQAILSYNGLDKKSGNSVPLEIKPSGQFEPLYKTKLDVQDGELPVLPLSVYGAVAMAHSEVSDEYSSPYQFFFYLYDKRNAGLGGLSFDEGEFSVFGYTTVGKDILSQIKTGDVIRSAKLVEGQDRLVLPE
>Malsi_11g019740
MGFQSCRNSKISIVLLPISTHQLLYLNKFESLIAVILVFVQISSPLPLVGWDVLPVSSPANAVLYSPDTKVPRTGELALRSAIPANTNMKTIQVGLFGGNFVLAKNSTRKPYGTMEGIVKKALKDKDPDKVSVGLASSLDTIAELELLQTCGLTGRGTVELTIEKGDGSTISPEAGGEPRKTATIQVVIDGYSAPLTAGNFENCYLSYNGLDKNSGNSVPLEIKPSGQFEPLYRTKLDVQDGELPILPLSVYGAVAMAHSEVSEEYSSPYQFFFHLYGKRYAGLGGLSFDEGEFSVFGYTTTGREILSQIKSGDVIRSAKLVEGQDSLVFPE
>Malsy_03g020770
MAFPLSSTIVSHKLSLNVSIAPSTRRQNLKPTHFIFCFNRKTPERSGLSRVHSMSNNNHPKELKDQHSTLTNSSTSTSPLKNKFESLIAVILVFVQISSPLPLVGWDVLPVSSPANAVLYSPDTKVPRTGELALRRAIPANTNMKTIQDSLEEILYLLRIPQRKPYGTMEGNVKKALKTATDEKDTILASVPTNLREKGSTLYASLIDGKNGLQALLQCIKDKDPDKVSAYLASSLDTIAELELLQAPGLSFLLPEQYQRYPRFTGRGTVELTIEKGDGSTFSPEAGGEPRKTATIQVVIDGYSAPLTAGNFAKLVIDEAYDGTKLSSTDQAILSYNGLDKKSGNSVPLEIKPSGQFEPLYKTKLDVQDGELPVLPLSVYGAVAMAHSEVSDEYSSPYQFFFYLYDKRNAGLGGLSFDEGEFSVFGYTTVGKDILSQIKTGDVIRSAKLVEGQDRLVLPE
>Maldo_GDDH_03G1222300
MAFPLSSTIVSHKLSLNVSIAPSTRRQNLKPTHFIFCFNRKTPERSGLSRVHSMSNNNHPKELKDQHSTLTNSSTSTSPLKNKFESLIAVILVFVQISSPLPLVGWDVLPVSSPANAVLYSPDTKVPRTGELALRRAIPANTNMKTIQDSLEEILYLLRIPQRKPYGTMEGNVKKALKTATDEKDTILASVPTNLREKGSTLYASLIDGKNGLQALLQCIKDKDPDKVSVYLASSLDTIAELELLQAPGLSFLLPEQYQRYPRFTGRGTVELTIEKGDGSTFSPEAGGEPRKTATIQVVIDGYSAPLTAGNFAKLVIDEAYDGTKLSSTDQAILSYNGLDKKSGNSVPLEIKPSGQFEPLYKTKLDVQDGELPVLPLSVYGAVAMAHSEVSDEYSSPYQFFFYLYDKRNAGLGGLSFDEGEFSVFGYTTVGKDILSQIKTGDVIRSAKLVEGQDRLVLPE
>Maldo_Gala_03g019660
MAFPLSSTIVSHKLSLNVSIAPSTRRQNLKPTHFIFCFNRKTPERSGLSRVHSMSNNNHPKELKDQHSTLTNSSTSTSPLKNKFESLIAVILVFVQISSPLPLVGWDVLPVSSPANAVLYSPDTKDSLEEILYLLRIPQRKPYGTMEGNVKKALKTATDEKDTILASVPTNLREKGSTLYASLIDGKNGLQALLQCIKDKDPDKVSVYLASSLDTIAELELLQAPGLSFLLPEQYQRYPRFTGRGTVELTIEKGDGSTFSPEAGGEPRKTATIQVVIDGYSAPLTAGNFAKLVIDEAYDGTKLSSTDQAILSYNGLDKKSGNSVPLEIKPSGQFEPLYKTKLDVQDGELPVLPLSVYGAVAMAHSEVSDEYSSPYQFFFYLYDKRNAGLGGLSFDEGEFSVFGYTTVGKDILSQIKTGDVIRSAKLVEGQDRLVLPE
>Pyrco_DAP_Chr3v0.1_07319.1
MAFPISSTIVSHKLSLNVSIAPSTRRQNLKPTHFIFGFNPKTPERSGLSRVHCMSNNIHPKELKDQHSTLTNSSTSTSPLKNKFESLIAVILVFVQISSPLPLVGWDVLPVLSPANAVLYSPDTKVPRTGELALRRAIPANTNMKTIQDSLEEILYLLRIPQRKPYGTMEGNVKKALKIATDEKDTILASVPTNLREKGSTLYASLIDGKNGLQTLLQCIKDKDPDKVSVYLASSLDTIAELELLQAPGLSFLLPEQYQRYPRSLFSQQCFPFYVSLSVWGIIF
>Pyrco_DAP_Chr3v0.1_07320.1
MCGNLVNRLCKDIICVVSRISIFCFETCRLIGRGTVELTIEKGDGSTFSPEAGGEARKTATIQVVIDGYSSPLTAGNFAKLVIDEAYNGTMLSSTDQAILSYSGLDKNSGISVPLEIKPSGQFEPLYKTKLDVQDGELPVLPLSVYGAVAMAHSEVSDEYSSPYQFFFYLYDKRNAGLGGLSFDEGEFSVFGGDVIRSAKLVEEGSRLIFLLQIVLSKFV
>Pyrco_DAP_Chr3v0.1_07341.1
MAFPISTTIVSHKLSLNVSIAPSTRRQNLKPTHFIFGFNPKTPERSGLSRVHCMSNNIHPKELKDQHSTLTNSSTSTSPLKNKFESLIAVILVFVQISSPLPLVGWDVLPVLSPANAVLYSPDTKVPRTGELALRRAIPANTNMKTIQDSLEEILYLLRIPQRKPYGTMEGNVKKALKIATDEKDTILASVPTNLREKCSTLYASLIDGKNGLQALLQCIKDKDPDKVSVYLASSLDTIAELELLQAPGLSFLLPEQYQRYPRSLLSQQCFPFYVSLSVWGMIF
>Pyrco_DAP_Chr3v0.1_07342.1
MCGNLVNRLCKDIICIVSRISIFCFETCRLIGRGTVELTIEKGDGLTFSPEAGGEARKTATIQVVIDGYSAPLTAGNFAKLVIDEAYNGTMLSSTDQAILSYSGLDKNSGISVPLEIKPSGQFEPLYKTKLDVQDGELPVLPLSVYGAVAMAHSEVSDEYSSPYQFFFYLYDKRNAGLGGLSFDEGEFSVFGYIKTGDVIRSAKLVEESSRLIFLLQIVLSKFV
>Pyrco_BP1_002403.1
MAFPISSTIVSHKLSLNVSIAPSTRRQNLKPTHFIFGFNPKTPERSGLSRVHCMSNNIHPKELKDQHSTLTNSSTSTSPLKNKFESLIAVILVFVQISSPLPLVGWDVLPVLSPANAVLYSPDTKVPRTGELALRRAIPANTNMKTIQDSLEEILYLLRIPQRKPYGTMEGNVKKALKIATDEKDTILASVPTNLREKGSTLYASLIDGKDKDPDKVSVYLASSLDTIAELELLQAPGLSFLLPEQYQRYPRLTGRGTVELTIEKGDGSTFSPEAGGEARKTATIQVVIDGYSSPLTAGNFAKLVIDEAYNGTMLSSTDQAILSYSGLDKNSGISVPLEIKPSGQFEPLYKTKLDVQDGELPVLPLSVYGAVAMAHSEVSDEYSSPYQFFFYLYDKRNAGLGGLSFDEGEFSVFGYTTVGKDILSQIKSGDVIRSAKLVEGQDRLVLPE
>Pyrco_BP_DH_03g17090
MNACAPKRLCNSQHQAPAMAFPISSTIVSHKLSLNVSIAPSTRRQNLKPTHFIFGFNPKTPERSGLSRVHCMSNNIHPKELKDQHSTLTNSSTSTCPLKNKFESLIAVILVFVQISSPLPLVGWDVLPVLSRANAVLYSPDTKVPRTGELALKRAIPANTNMKTIQDSLEEILYLLRIPQRKPYGTMEGNVKKALKIATDEKDTILASVPTNLREKCSTLYASLIDGKNGLQTLLQCIKDKDPDKVSVYLASSLDTIAELELLQAPGLSFLLPEQYQRYPRLTGRGTVELTIEKGDGSTFSPEAGGEARKTATIQVVIDGYSAPLTAGNFAKLVIDEAYNGTMLSSTDQAILSYSGLDKNSGISVPLEIKPSGQFEPLYKTKLDVQDGELPVLPLSVYGAVAMAHSEVSDEYSSPYQFFFYLYDKRNAGLGGLSFDEGEFSVFGYTTVGKDILSQIKTGDVIRSAKLVEGQDRLVLPE
>Pyrusco3g012300.1
MQELKDQHSTLTNSSTSTSPLKNKFESLIAVILVFVQISSPLPLVGWDVLPVLSPANAVLYSPDTKVPRTGELALRRAIPANMNMKTIQDSLEEILYLLRIPQRKPYGTMEGNVKKALKIATDEKDTILASVPTNLREKGSTLYASLIDGKNGLQALLQCIKDKDPDKVSVYLASSLDTIAELELLQAPGLSFLLPEQYQRYPRLIGRGTVELTIEKGDGSTFSPEAGGEARKTATIQVVIDGYSAPLTAGNFAKLVIDEAYTGTMLSSTDQAILSYSGLDKNSGISVPLEIKPSGQFEPLYKTKLDVQDGELPVLPLSVYGAVAMAHSEVSDEYSSPYQFFFYLYDKRNAGLGGLSFDEGEFSVFGYTTVGKDILSQIKTGDVIRSAKLVEGQDRLVLPE
>Pyrbe_036724
MAFTLSSTIVSHKLSLNISIAPSTRRQNLKPTHFIFCFNRKTPERSGLSRVHCMSNNNHPKELKDQLSTLTNSSPSTSPLKNKFGSLIAVILVFVQISSPLPLVGWDVLPVLSPAHAVLYSPDTKVPRTGELALRRAIPANTNMKTIQDSLEEILYLLRIPQRKPYGTMEGNVKKALKIATDEKDTILASVPTNLREKGSTLYASLIDGKNGLQSLLQCIKDKDPDKVSVYLASSLDTIAELELLQAPGLSFLLPEQYQRYPRLIGRGTVELTIEKGDGSTFSPEAGGEARKTATIQVVIDGYSAPLTAGNFAKLVIDEAYTGTMLSSTDQAILSYSGLDKNSGISVPLEIKPSGQFEPLYKTKLDVQDGELPVLPLSVYGAVAMAHSEVSDEYSSPYQFFFYLYDKRNAGLGGLSFDEGEFSVFGYTTVGKDILSQIKTGDVIRSAKLVEEGSRLIFLLQIVLSKFV
>Pyrpy_N_03g2080.1
APKRLCNSQLQAPAMAFPLSSTIVAHKLSLSVSIAPFTRRQNLKPTHFIFCFNRKTPERSGLSRVHCMSNNIHPKELKDQHSTLTNSSTSTSPLKNKFESLIAVILVFVQISSPLPLVGWDVLPILSPANAVLYSPDTKVPRTGELALRRAIPANMNMKTIQDSLEEILYLLRIPQRKPYGTMEGNVKKALKIATDEKDTILASVPTNLREKGSTLYASLIDGKNGLQALLQCIKDKDPDKVSVYLASSLDTIAELELLQAPGLSFLLPEQYQRYPRLIGRGTVELTIEKGDGSTFSPEAGGEARKTATIQVVIDGYSAPLTAGNFAKLVIDEAYTGTMLSSTDQAILSYSGLDKNSGISVPLEIKPSGQFEPLYKTKLDVQDGELPVLPLSVYGAVAMAHSEVSDEYSSPYQFFFYLYDKRNAGLGGLSFDEGEFSVFGYTTVGKDILSQIKTGDVIRSAKLVEGQDRLVLPE
>Rosch_v2.0_Chr5g0034911
MNGLQVLLGYIKDKDADKVSVALASSLDTIAELELLQAPGLSFLLPEQYQRYPRLTGRGTVELIIEKGDGSTFSPEAGGEPRKTASIQVVIDGYSAPLTAGNFAKLVSDGAYNGAKLSSTDQAILSDSGLDKNSGSSVPLEIKPSGQFEPLYRTKLDVQDGELPVLPLSVYGSVAMAHSEASDEYSSPYQFFFYLYDKRNAGLGGLSFDEGEFSVFGYTTVGKDILSQIKTGDVIRSA
>Rosch_v2.0_Chr5g0034961
MAFPLSCATISHNLSFNASTRRLSFRPAHFIFCFNRIDPQKLGRSRVHCISNKNLSEELKDQRSTLSNSYMSTNGYKKKLESLIAVILVVVQISSPLPLVGWEFWPISPANAVLYSPDTKVPRTGELALRRAIPANTNMKAMQDSLEEILYLLRIPQRKPYGTMEGNVKKALKIATDEKDSILASVPTDLREKASTLHASLIDGKNGLQVLLGYIKDKDADKVSVALASSLDTIAELELLQAPGLSFLLPEQYQRYPRLTGRGTVELIIEKGYGSTFSPEAGGEPRKTASIQVVIDGYSAPLTAGNFAKLVSDGAYNGAKLSSTDQAILSDSGLDKNSGSSVPLEIKPSGQFEPLYRTKLDVQDGELPVLPLSVYGSVAMAHSEASDEYSSPYQFFFYLYDKRNAGLGGLSFDEGEFSVFGYTTVGKDILSQIKTGDVIRSAKLVEGQDRLVLPNEK
>Rubch_LG03.2142
MHELQEESITVMQELEDQHTTLTNSYMSTDGHKKKLESLIAVILVVVQISSPFPLIGWEFLPISPANAVLYSPDTKVPRTGELALRRAIPANTNMKAIQDSLEEILYLLRIPQRKPYGTMEGNVKKALKIATDEKDSILASIPTDLREKGSTLHASLIDGKNGLQVLLGYIKDKDADKVSVALASSLDTIAELELLQAPGLSFLLPEQYRRYPRLTGRGIVELTIEKGDGSTFSPEAGGEPRKTARIQVVIDGYSAPLTAGNFAKLVSDGAYDGAKLSSTDQAILSDSGLDKNSGSSVPLEIKPSGQFEPLYRTKLDVQDGELPVLPLSVYGSVAMAHSEVSDEYSSPYQFFFYLYDKRNAGLGGLSFDEGEFSVFGYTTVGKDILSQIKTGDVIRSAKLVEGQDRLVLPNEK
>Ruboc_03_G16040
MAFPLSSTIISHKLSLNACIAPRLSFRPAHFIFCFNRIDPQRLGRSRVHCMNSKKNQSQELEDQNSTLTNSYMSTYGHKKKLESLIAVILVVVQISSPLPLVGWEFLPISPANAVLYSPDTKVPRTGELALRRAIPANANMKAIQDSLEEILYLLRIPQRKPYGTMEGNVKKALKIATDEKDSILASIPTDLREKGSTLHASLIDGKNGLQVLLGYIKDKDADKVSVALASSLDTIAELELLQAPGLSFLLPEQYQRYPRLTGRGTVELTIEKGDDSTFSPEAGGEPRKTARIQVVIDGYSAPLTAGNFAKLVSDGAYDGAKLSSTDQAILSESGLDKNSGSSIPLEIKPSGQFEPLYRTKLDVQDGELPVLPLSVYGSVAMAHSEVSDEYSSPYQFFFYLYDKRNAGLGGLSFDEGEFSVFGYTTVGKDILSQIKTGDVIRSAKLVEGQDRLVLPNEK
