# Supplementary material for: Transcriptomics of long‐term, low oxygen storage coupled with ethylene signaling interference suggests neofunctionalization of hypoxia response pathways in apple ( Malus domestica )
Source: Plant Direct. 2024 Dec 20;8(12):e70025. doi: 10.1002/pld3.70025 (PMC11660084; doi:10.1002/pld3.70025)
Supplement: Supplementary file 2 — Data S2: Homologs of all 606 hypoxia response genes identified in this study across 42 representative species of land plants). [file PLD3-8-e70025-s004.gz › 01-integratedGeneFamilies_dir/9866.fna]

>gnl_Arath_TAIR10_AT5G65280.1
ATGTCGTCGTCGGTGGATTTCGTGACGGAACAGGGGAGATGCGGCGACGATGGTAACGGCGCCGGAGAGACAGTAAAGAATGGCGAAATTGATCATTTGCTTTCCGAACCGTCGGCTCCGACTATTTCTCTCCCTACGGAATCTTTCCTCAGAGCAGCGACGTTACTCAAGAACCAGGTTGTGGAGGCCACGTGGAAAGGTGGTGTCGAAGCTCTTGCCTCTGGTTCGGGTCCAGTGCTGGATCCGACTGTGTACACAGGACTACTCGGCACAGCGTTCACCTGCTTGAAGTCGTACGAGGTAACGCGGAACCATCAAGATCTGCTAACTTGCGCAGAGATAATCGACACGTGTGCCAACGTTGCGCGTGCCACAACCAGGCACGTGACATTTTTATGTGGAAGAGGAGGAGTTTGTACGCTTGGTGCAATTGTAGCCAATTACAGAGGGGACCAATCAAAGCGTGACTTCTTCCTCGGTCTTTTTCTTGAGCTTGCAGAAGAGAGAGAGTTACCAGCAGGACCAGAGGAAGGAGGATTTGGGATGTCATATGACCTTCTCTATGGAAGAGCGGGTTTCCTTTGGGCTGCTCTGTTCCTAAACCGATATCTCGGCCAAGGAACTGTTCCTGACCATCTCTTATCACCCATTGTTGCAGCCATCTTAGCCGGTGGGCGAGTTGGAGCTGCAGATCATGAAGCTTGTCCTCTGTTATACAGGTTTCACGGAACGCGATTTTGGGGTGCTGCGAATGGATTAGCTGGAATCTTGTATGTATTGCTGCATTTTCCACTATCGGAAGAGGATGTTAAAGATGTTCAAGGGACATTGAGGTATATGATGAGTAATAGGTTTCCGAACAGCGGAAACTACCCGTGCAGCGAAGGGAATCCGAGGGATAAGCTAGTCCAATGGGCTCATGGAGCAACCGGCATGGCCATTACTTTGGCTAAAGCATCTCAGGTGTTTCCCAAGGAAAGGGATTTCCGCGAAGCAGCCATTGAAGCAGGAGAAGTAGTGTGGAAGAGTGGCTTGGTGAAGAAGGTAGGTTTAGCTGATGGAGTTGCTGGTAATGCCTACGCTTTCTTATCCCTTTATCGCTTAACCGGAGATGTTGTATATGAAGAGAGAGCAAAAGCGTTTGCGAGTTACTTGTGCCGTGATGCGATAGAGCTCGTGAATATGACAAGCCAAGAAACAGAACATGATTATTCGCTATTCCGGGGACTAGCTGGACCAGTATGCCTCTGGTTCGATCTTGTGTCGCCGGTAGATTCTAAGTTTCCTGGTTATGAGATA
>gnl_Betvu_v1.2_Bv6_138540_yedf.t1
ATGTCATCATCCTCAATAGTGGGGGTGGGGCGTACATCTGATGATGGCGATCGAAACCAACATGAAGAGAGAAATCAAAGGCTCAATTCCTTTGTAGCTGTTGATCAGACTCAGACGGCTACCAATTTGTCTCAGCTTGTTCCTGATCACCAGACCTTTTTACAAGCTGCTGTTACCCTCAAAAACCAGGTTGTGGAGATGACGTGGAAAGAGAAAGACAAGGAGAGGCAGGCAATTGATCCCACGGTATACACGGGTTTGATGGGGACAGCCTTCACTTGCTTCAACTCTTACCAGCTCACCCGTTGTCACCAGGATTTGCTAATGTGCGCCGATATCGTTCGCACGTGTGCTGCTCTCGCGCACACTTCAAGATATGTGACTTTTTTAAGCGGTAGAGGAGGTATCTATGCACTTGGCGCTGTCATCATGAACCATATGGAGGACCATCAAAGCTGTAGCCACTTTCTGGATATGTTTATGAAGGTGGCACAAGAAGAAGCCCTTCCAGTAGGACCTGAAGATGGGGGGTTTGGAATGTCATATGATCTTCTATGTGGGAGAGCAGGGTTCTTATGGGCAGCTTTATTCATCAAGAGGCACCTTGGAGAAGAGGCTTTGTCGAGTGATCTGCTCACGCCTGTTGTTGAAGCTATGTTAGCAGGGGGTCGAGCAGGAGCCTCTGATAATCCGTCTTGTCCTTTGATGTACAGGTGGCATGGGACGAGATACTTGGGTTCTGCTCATGGCCTTGCTGGGATTTTGCATGTTTTGCTTCACTTTCCTCTCTCAGGAGATGATTCTGAGGACGTCAAGAAGACTTTGAGGTACTTGATGAGTAAAAGGTTCCCTGAGAGCGGAAACTACCCATCAAGTGACGGCAACCCTAGGGACAACTTAATCCAGTGGTCTCATGGTGCAACCGGTGTGGCTATTACCTTGTGCAAGGCCTCACAGGTTTTCCCCAATGAAAGAGAGTTTCGTGACGGAGCCATAGAAGCAGGGGAAGTAGTGTGGAAGAGCGGTCTGGTGAAGAAGGCAGGACTTGCTGATGGGGTAGCTGGAAACGCTTATGCTTTTCTTTCCCTCTATAAGTTGACAGGAGAGGTTGTCTATGTAGAGAGAGCAAAGGCGTTTGCAAGCTTCTTGTATCATAAGGGAAGCGAGGTTGTAAATGCAGAAGAGTATCCTGGTGGTACAGATCATGCATATTCCCTTTTCCTAGGACTTGCGGGAGTTGCTTGTCTCTTCTTTGATCTTCTTCATCCAGAAAATTCGAAATTCCCTGGCTATGAACTT
>gnl_Carpa_v0.4_evm.model.supercontig_55.79
ATGTCGCCGGTGGATTTTGCGTCCTCGGAGGAGAGCCGCGAAAAGAGAAACGATGAACGGCTGGATTTGCTTCACATCGACACAATGGATCCAACGGTCACGAGCTCGTGGACTCTCCCTAGAGAAACTTTCCTTAGAGCTGCTCTCTCTCTTAAGGACCAGGTGGTGGAGTTCACATGGAGAAGCATTGGGAAAGGTGGTTGTGGTAGGCCGGGTTCGGGCGTGGATACGGGTGTGGTTGAGGATCCAACTGCCTATTCGGGACTGCTGGGTACGGCCTTCACCTGCTTGAGGTCGTACGAGGTTACAGGTGATCGGAAGGACTTGCTGTTGAGCTCGGATATCGTTGACACGTGTGCTTCAATCGCACGTGCCTCCACCAGGCATGTGACGTTTTTATGTGGTAGAGGAGGAGTTTATGCTCTCGGTGCTGTGGTGGCTAATTACACGGGGGATCATGACAAGCGTGGCTTCTTTCTAAATCTCTTCCTTGAGGTAGCAGAAGAGAGAGCACTCCCGGTTGGACCTGAGGAAGGAGGTTTTGGAATGTCATATGATCTTCTCTTTGGTCGAGCAGGGTTTCTATGGGCTGCTTTGTTCATAAACAAGTATCTCGGAGAAGAGACAGTATCAATGGACCTTCTTATGCCAATTGTTGTTGCTGTGCTAGCAGGGGGGAGGGCAGGGGCCTCTAATAACACAGCTTGCCCTCTGATGTACCGATGGCATGGAACGCGATACTGGGGTGCAGCCCACGGTCTGGCTGGAATTTTGCAAGTGCTGCTTCACTTTCCTCTCTCTAAAGAAGATGCGGAGGACGTCAAGGGCACATTAAGGTACATGATGAGTAACAGGTTCCCTCATAGCGGTAATTACCCTTCAAGTGAAGGGAACCCCAGGGACAAGCTAGTGCAATGGTCACACGGGGCAACTAACATGGCCATCACTCTCTCCAAGGCATCTCAGGTGTTTACAAGTGAGAGGGAATTCCGTGATGCAGCAACAGAAGCAGGGGAAGTAGTATGGAAGAGTGGATTGGTGAAGAAGGTAGGTTTAGCAGATGGTGTGGCCGGGAATGCTTATGCCTTTCTTTCGCTTTACCGGCTGACCGGAGAGAGCATCTATGAAGAGAGAGCAAAAGCATTTTCAAGTTTCTTGTATCACAATGCAACAAAGCTTGTGAATGCGCAGAGTGGATGGCACAGAGCTGAGCTTGTCTACTCTCTTTTCCAGGGACTTGCTGGCATAGCATGCCTCTGGTTTGATCTGTTCTCCCCTGTGAACTCCAGGTTCCCTGGGTATGAACTT
>gnl_Elagu_v2.0_p5_sc00128.V1.gene31
ATGGAACACGACGAGGCTGTCCTCCGGCGAATGGAATCCCTCCACGTGGCAGTCGACCTCCTTCCCTCCTCCGAGGCCTTCCTCAAGGCGGCCATTTCTCTCAAGGACCAGGTGTTGGAGGCCACGTGGAAGGGATCAGGAGGCGGACGGTGCATCGATCCGACGGCGTACGTGGGCCTTCTCGGTACGGCCATCACGTGCCTGAGGGCGTACGAGGTGACGGGTAGCCCCGCGGATCTCCGGCTCGCTGCCGAGATCGTAGATACGTGTACAGCCGCCGCTCGGAGCTACAGAAGGCGCGTGACATTCTTGTGCGGGAGGGCCGGAGTGTATGTGCTTGGGGCCGTGGCAGCTAACTACGGAGAAGACACGCAGCGCCGGAAGCTCTTTCTAGACCTTTTCCTTGAGCTTTTGGATCAGACCAGGGTATTTGACAAGTCAGAATCTATGGAATTAGTTGTTTTCCGTGGAATAATCTTAGCAACGTATATATGGATATTGTGTGCTCACCTGGATGGTGATGGATTTGGACCACTGGAAATCTATACTGATGAAGACTTCAGGATCACGCATGCTACAAGAGCAACGGTGGCCCAGGAGAGAGCCCTTCCGATCGGACCGGAGGAGGGCGGACTCGGCATGCCCTACGAGCTCCTCCATGGCCGGGCCGGCTTCCTCTACGCGGCGCTTTTCATCAACAAGCACCTCGGACCGGGTTCAATCCCGGCTGAGCTCCTGGACCCGGTCGTGGAGGCGGTTTTGGCTGGCGGCCGAGCAGGGGCCTCGGACAACCCGGACTGCCCCCTGATGTACCGGTGGCATGGAACCCGCTTCTGGGGCGCGGCCCATGGTCTGGCTGGGATCCTCCACGTACTGCTCCACTTCCGGCTTAATGGATCGGACCGGGAGGACGTGAGAAAAACCGTGAGGTATATGGTCCAGAACCGGTTCGGACACAGTGGAAACTATCCTTCGAGCGAGGGCAATCCCAGGGATAAGCTGGTGCAATGGTCCCATGGTGCTGGTGGTGTGGCTATCATGCTTTGCAAGGCTGCTCAGGTGTTCCCTGATGAGCGGGAGTTTCGTGATGCAGCCATTGAAGCAGGGGAAGTGGTGTGGAAAAGAGGGTCTAATCAGAAAGTTGGGCTTGCCGACGGCATCGCTGGAAATGCCTACGCTTTCCTGTCGTTGTACCAGCTAACAAAGGAGAAGGTATACTTGGAGAGGGCTGAAGCATTTGCCGGCTCTTTGTATCACAATGCTTTCAAGCTTGTAGCCCGTGATCAAGTCAATGGTGGTGAGAATACTTACTCTTTGTTCCAGGGTCTGGCAGGTGTGGCTTGCCTCTGGTTCGACTTGATGACACCAGAGAGTGCTAGTTTTCCAGGATTTGAGCTA
>gnl_Eucgr_v2.0_Eucgr.H04744.1
ATGGCGGCGCGGAAGACAACGGATTCCAATTCATCAACGTATCATGCGCCAATGCTATTCAAGGGGGGGAAGGAAATCATTGGAATCTCGAAACACCGCACGCTCTCTCTCTCTCTCTTCTTTCTCTCTCTAGCTGTGCGTCCCGACTTCTGGTTCGAGCTTGTGCTTAGCTTTGCAAGTGCAGACGAAGCCGAGGCGAGAGGATCGAGCAGCGTTGCAGCGGAGCGACCGGGCGAGCATGTCGTCGTCGGCCGTGCAGTTCGCCGCCGCTTCTCGCGACGGCCACGAGAACAACGGCGGCGGCGGAGGGGACAGCAGCGGCGAGCGGCTCGACCCCACCGCCGTCCTCCTCCCCGTCGATCCCGGGGCCCCCGACCTGTCCCTCCCCCGGGAGACCTTCCTCCGGGCGGCCCTCTCTCTCAAGGACCAGGTGGTGCAGGCGACGTGGCGCGAGGGCGGAGCGGCCGATCCGACCGCGTACACGGGGCTGCTCGGGACGGCGTTCCTGTGCCTGAGGTCGTACGCGGCCACCGGCGACCGGGGCGACCTGCTGCTGTCGGCCGAGATCGTCGACGCGTGCGCTTCCGCGGCGCGTGCTTCCACGAGGTGGCACAAGAGAGGGCTCTCCCGGTTGGACCTGAGGAGGGCGGTTTTGGGATGTCGTACGACCTTCTCTACGGCCGAGCTGGTTTCCTGTGGGCGGCTCTATTTCTGAACAAGAACCTGGGAGAGGAGACGGTGCCGAACAATGTTCTGATGCCTATTGTTGACGCCGTGCTGGCTGGGGGCAGGGCCGGTGCGTCCGATATCGCTACGTGCCCATTGATGTACAGATGGCATGGGACCCGGTACTTGGGCGCAGCCAACGGCCTCGCTGGAATCTTGCAAGTGTTGCTTCACTTTCCACTCTGCGAAGAGTACCTCGAGGATGTTAAGGGGACTTTGAGGTATATCATGAGCAAGAGATTTCCGCACAGTGGGAATTACCCCTCGAGCGAAGGGAACCCGAGGGACAAACTGGTTCAGTGGTCTCACGGCGCGACGGGGATGGCCATCACTCTATGCAAGGCATCACAGGTTTTTCCACATGACAGAGACTTCCGTGATGCGGCCATAGAGGCGGGGGAAGTTGTGTGGAAGAACGGGCTCGTGAAGAAAGTGGGGCTTGCTGATGGCATTTCAGGGAACGCGTACGCCTTTCTCTCGCTGTATCGCTTGACGGGGGAGAGAATCTACGAGGACAGAGCCAGAGCGTTTGCGAGCTTCCTCTACCACGATGCCAACAAGCCCGTCGGCACGGGGCACGGGCACGTTGCGGACTATGCCTTCTCCCTTTACCAAGGGCTCGCCGGGGCGGCTTGCCTCTGGTTCGATCTCGTTGACGCGGAGAACTCCAGATTCCCAGGGTACGAGCTA
>gnl_Manes_v6.1_Manes.13G096400.1
ATGTCTTCTGTTATGGAGTTTGCTTCTCAAGAGACCCATGAGAACAGCGATGACCAACACCTAGATTTTGATTTCATTCTTCACATGGATCTAACGGCCGCCAATTTGTCACTTCCTAACGAAACTGTCCTCAGAGCAGCCATTTCTCTCAAGGACAAGGTGGTGGAGATGACGTGGAAAGGGAGTCGCCGTATTACGGGTCCGGTGGTTGACCCGACAATTTATTCAGGTTTACTAGGTACAGTTTTCACCTGCTTGCGTTCTTACGAGGTTACTGGAAACCAGCAAGACTTGCTGTTGTGCTCGGAGATTGTTGATACGTGTCTCGCTGCCGCACCTGCATCTTCAAGGCATGTGACTTTTTTATGTGGTAGAGGTGGATTATATGCTCTTGGAGCTGTGGTTGCTAATCTCAAAGGAGACCAACAAGGACGCAACTTGTTTTTGAATCTCTTCCTTGAGGTAGCCCAAGAGAGAGCCCTTCCAATCGGACCCGAGGAAGGTGGATTTGGAATGTCTTATGACCTTATGTATGGACGAGCAGGATTTCTATGGGCTGCTTTGTTTATAAATAAGTACCTTGGAGAAGAGACATTGCCAAGTGATCTTCTGCTGCCTGTTGTTGATGCAATATTAGCTGGAGGAAGGGCAGGAGCATCTGACAATCCAGCCTGCCCCTTGATGTATAGATGGCATGGGACAAGGTATTGGGGTGCAGCCAATGGCCTTGCTGGAATCTTGCAAGTGCTACTTCACTTTTCTCTCGGCCAAGAGGATGCAGAGGATGTTAAGGGGACTTTAAGGTATATGATGAGCAACAGGTTCCCTCTTAGTGGAAATTACCCATCAAGTGAAGGAAACTCAAGGGACAAATTAGTGCAGTGGTCTCATGGTGCAACTGGCATGGCCATCACCTTATGCAAGGCATCACAGGTTTTTCAAAATGATAGAGAATTTCGAGATGCTGCTATAGAAGCAGGGGAAGTTGTATGGAAGAGTGGGATAGTGAAGAAGGTGGGACTTGCTGATGGCGTAGCTGGAAATGCATATGCCTTCCTTTCACTTTTCCGTCTTACAGGAGATGCCGTATATGAAGAGCGAGCAAAAGCATTTGCAAGCTTCTTGTATCACAATGCAACTAAACTTGTAGCTGGAGGACATGGTAGCAGAGCTGATTATTCCTACTCTCTTTTTGAAGGACTCGCTGGAACAGCTTGCCTCTGGTTTGATCTTCTTGAACCTGAAAGGTCCAGGTTCCCAGGTTTTGAACTT
>gnl_Medtr_Mt4.0v1_Medtr3g086910.1
ATGACATCTTCAGTGATTGAGGGTGGACACGATGAGGCTATACATGAGCCTTCGGATTTGATCGTAGCAAATATGAATCCTACGGTTGGAAATCTTTCACTTCCTAATGAAACATTCTTAAAAGCTGCAATCTCTCTCAAGGATGAGGTGGTGGAAGTGAATTGGAATCGGAGAGAAGTGATTGATCCAACGGTGTATACAGGTTTGCTTGGTACGGCTTTCACTTGCCTGAGATCGTACGAGGTTACCGGTTGCCATAAGGACTTGGTGTTAAGTTCGGAGATCATCGACACATGTGCCACTGTTGCACGTGACTCCCTCAGACACGTGACTTTTCTATGTGGTAGAGGAGGCCTATACGCGCTTGGAGCTGTGGTTGCTAATTACATGGGGGACCTCCAAAAGCGTGACCTGTTTTTGGGTCTATTCATGGAGGTGGCAAACGAGAGAGCCCTCCCTGTTGGACCCGAGGAAGGCGGTTTTGGGATGTCATATGATCTTCTATACGGACGAGCTGGATTCCTATGGGCTGCATTGTTCCTAAACAAGCACCTAGGAGAAGATACGGTGTCCAAAGACATTCTAATGCCTATTATTGATGCAGTACTGGCCGGCGGTAGAGCAGGAGCGTCTGATATCAAAGACTGTCCATTGATGTATAGATGGCATGGGACAAGGTACTTAGGTGCAGCAAATGGCCTTGCTGGTATTCTTCATGTGCTCATTCATTTTCCACTTCCAAGTGAATATGCTGAAGATGTCAAGGGAACTTTGAGATATTTAATAAGTAAAAGATTCCCTCACAGTGGAAATTACCCATCAAGTGAAGGGAATCCAAGAGATAAGTTAGTGCAGTGGAGTCATGGAGCAACTGGGATGGCTATTACATTGTCTAAAGCAGCACAGGTGTTTCCAAATGATAGAGAACTACGAGATGCAGCAATAGAAGCCGGAGAAGTTGTATGGAAAAATGGATTGGTGAAGAAAGTGGGACTTGCCGATGGCGTATCTGGAAATGCCTATGCTTTTCTTTCACTCTACAAACTAACCAAAGATAGTATATATGAAGAGAGGGCGAAATCATTCTCTTGTTTCTTGTATGATAATGCTAGAGCTCTTGCAGTTGAAGGGCAAGTTGTTGCGGATGGCAATGGCTACTCTCTCTTCCATGGACTTGCTGGGACAGCATGTCTTTGGTTTGATCTGATTGCACCTGATAACTCTAGGTTTCCAGGTTATGAATTA
>gnl_Mimgu_v2.0_Migut.H02339.1
ATGTCGTCGTCTTTGGGGGTGGAGTATGCTTCGGAGGAAAGTAACCGCCACGAAGATGTGGATCAATGGCTCCAGTTGCTCCGTACGAGTTGTGATCCGACGGCTACAAACCTCTCTCTTCCAGCTGATGCTTTTCTAAGAGCCGCCATCTCCCTCAAAGATCAGGTGGTGGAAATGACTTGGAGAAGACGAGGGGGAAAGGGCAGTTTGGACCCGACGGTGTATACCGGTTTGATGGGGACGGCGTTCACGTGCTTGCGGTCGTATGAGGCCACCGGCGACCACCGCGATTTGCGGCTGTGCGCCGAAATTGTTGACGCCTGCGCCGCCGCTACTCATATCTCCAACAGACATGTTACTTTTCTTTGCGGTAGAGGAGGGGTTTATGCGCTCGGTGCCATTACTGCAAATTACTGTGGGGATCAAACGAAGCGTGATTTCTATTTAGACCGATTTCTTGAGATGGCACGAGAGAAAGCTCTCCCAGTGGGACCCGAAGAGGGAGGATTCGGAATGTCATACGATCTTCTATACGGGCGGGCCGGGTTTCTTTGGGCCGCCTCATTTCTGAACAAACACTTTGGAGGTCAAGAGATAATCCCAAACGATGTTATCACCCCCGTTGTGGATGCCGTGCTGGCGGGTGGCAGAGCTGGCGCTTCTGTAAATACAGCATGCCCGTTAATGTACAGGTGGCACGGGACTCCATATTGGGGTGCGGCCCACGGCCTTGCCGGCATTTTACACGTCTTGCTTCATTTTCCACTGCGTGGGGACCACGTTGAGGATGTTAAAGCCACCTTGAGGTACATGATGAGTAAGAGGGACCCACAAAGTGGGAATTATCCGGTGAGTGAAGGACACACGAGGGATGAGCTTGTGCAGTGGTCTCACGGAGCTGGTGGATTAGCCATTACCCTGTGCAAGGCATCTCAGGTATTTCCAAACGATAGAGAATTTCGCGATGCAGCAATTGAAGCGGGAGAAGTCGTGTGGAAGAGTGGATTGGTGAAGAAGGTAGGTTTGGCGGATGGAACTGCCGGAAATGCTTACGCTTTGCTGTCACTTCTCCGCCTGACCGGAGAGAGAGTGTACGAAGAAAGAGCTGAGTCGTTTGCTAGCTACTTGTACCATAGTGCTCGGAAAATCATGGCCGGAGGGGAATATTCCGGGGCATCGGAGGATCTCGATTATTCTCTCTTCCAAGGATTTGCGGGTTCTGCTTGCCTTTTTTTCGATTTGCTCAAGCCCGAGAACTCCCGATTCCCAGGGTATGAAATC
>gnl_Nelnu_v1.0_NNU_001823-RA
ATGTCTTCTTCGATGGTGGAGATGGCATCTCAGGGAGGTGACGAAGAGGGAAACGAACGGCTAGATAAATTACACATGACAGATCTTGCGACTACTACTCTCTATCTTACTAGAGAGACGTTTCTTCAAGCGGCCATCTCCCTGAAAGACCGGGTGATAGAAGCTACATGGAAGGAAAGAGGAGGTTTGCAGTTGCAGAGCATGGACCCAACCGTCTACACAGGCTTACTTGGGACAGCTTTCACTTGCTTGAGGTCATACCAGGCCACTGGCTGCCAAAGTGACCTGCAATTATGCGCTGAGATAGTCGATACCTGTGCAGCCGTGGCACGTTCCTCCAAAAGGCACCTGACATTTTTATGTGGAAGCGGAGGGGTCTATGCACTGGGTGCTGTTGTTGCTAATTACAAGGATGACTGTCAAAGACGTGATCTTTACTTGGACCTCTTCCTTGAGGTGGCGCAAGACAGAGCTCTTCCTAGTGGACCGGAAGAAGGTGGTTTTGGTATGCCTTATGAGCTTCACTATGGTCGAGCCGGTTTTCTTTGGGCGGCCTTGTTCATAAACAGGCATCTTGGGGAAGTAGTTCCCAAAAACCTTCTCATGCCGGTGGTTGAGGCAGTGTTGGCCGGTGGACGAGCTGGGGCATCCGATAACACAGCTTGCCCATTGATGTATAGATGGCACGGCACTGGGTACTGGGGTGCAGCCCATGGCCTTGCTGGGATCCTTCACGTGGTGCTCCACTTTCCTCTCTCTAGGCAAGACGCTGAGGATGTTAAGGACACCTTCAGGTACATGATGAAGAACAGATTTCCCCGCAGCGGCAATTACCCGTCGAGTGAAGGCAACCCAAGGGACAACTTGGTGCAGTGGTCACATGGTGCCACCGGCATGGCCATCACCCTGTGCAATGCAGCCCAGGTGTTCTCGTGTGACAGGGAATTCCGTGATGCAGCAATAGAGGCAGGGGAAGTTGTATGGAAGAATGGGTTGGTGAGAAAAGTGGGGCTTTCCGACGGTGTTAGCGGCAATGCGTATGCCTTCCTTTCGCTCTATCGTTTGACTGGAAAGACCATCTACCAGAAGAGAGCTGAGGCATTTGCCAGTTTCTTGTATCACAATGCCGGGAGACTGGTGACGGCTGGTCATGTCCGTCGGAACGACCACGCCTACTCCCTTTTCCAAGGGCTTGCCGGAGTAGCTTGCCTCTGGTTTGACCTCGTCTCCCCTGAAAACTCCAGATTCCCAGGTTATGAGCTC
>gnl_Phavu_v2.1_Phvul.001G253500.1
ATGACGTCCTCAGTAGTCGAAGGTGGAAGCGAAAAGCCCAAACGCCAACCCTCTGATTTCATTGCCGAAACCATGAATCTGACGGCTGAAAACCTTTCACTCACCACTGAAACATTCTTCAGAGCAGCAAGTTCCCTCAAGGACAAGGTTGTGGAGGAAACTTGGAACCGGAGAGACCAGGTGGTTGACCCGACGGTGTATTCGGGACTGTTGGGCACTGCCTTCACTTGTTTGCGGTCGTACCAGGTTACCGGTTGCCGGAACGACTTGCTGTTATGCAGAGATATCGTTGACACGTGTGTCACCGCTGCACGTGCCTCCCTCAGACACGTGACTTTTTTATGCGGTAGTGGAGGCGTTTATTCGCTTGGTGCCGTCGTTGCCAATTACATGGGGGACCTTGGAAAGCGTGACTTGTTTTTGGCTCTGTTCATTGAGGTGGCAAAAGAGAAAGCCCTACCAGTAGGACCAGAGGAAGGTGGTTTTGGAATGTCATATGATCTTCTGTATGGACGTGCTGGATTCTTATGGGGTGCATTATTCCTAAACAAGCACTTAGGAGAAGAATCAGTGCCAAAGGACATTCTTATACCTATTATTGATGCAGTGTTGGCTGGTGGTAGAGCAGGAGCATCTGATATTAAAAACTGTCCATTGATGTATAGATGGCATGGAACCAGGTACCTTGGTGCAGCAAATGGCCTTGCTGGTATCCTTCATGTGCTGCTTCATTTTCCACTTCCCACTGAGGATGCTGAGGATGTCAAGGGAACTTTGAGGTACCTCATGAGTAAGCGTTTTCCTCACAGTGGCAACTACCCCTCCAGTGAAGGGAATCCAAGGGACAAGTTAGTGCAATGGGGTCATGGTGCAACTGGCATGGCCATCACTTTGTCCAAAGCAGCACAAGTGTTTCCTAATGACAGAGAACTTCGAGATGCTGCAATAGAAGCAGGGGAAGTTGTGTGGAAAAGTGGATTGGTGAAGAAGGTGGGACTTGCAGATGGGGTATCTGGAAATGCCTATGCCTTCCTTTCCCTATACCAACTCACTAAAGAGAGCATTTACTTAGAGAGAGCAAAATCATTCGCTTCCTTCTTGTATGACAATGCAAAATCTCTGGCTCCTTCCAATGGCTACTCTCTCTTCCAAGGTCTTGCTGGAACAGCATGCCTCTGGTTTGATCTGCATGCACCCCAAAACTCTAGGTTCCCAGGTTATGAACTA
>gnl_Phypa_v3.3_Pp3c2_20130V3.1
ATGTCGAAAAATGAGGAGCCTCTGGAGCTCATCTTTAACAAGAAGAAAAAAACTGACAGACACAACTCCACAACTCCCTCGATTGAAATACGGAATTTTCCGAACAATATGAATGATTACAAGGTGGCATGGCGGGGCTCCGACGAAGAAATTGACAAGTCTCAGCGAGTTCCGTTAACTGAAACGACTGCTCCTCTTGTGGCCCTTTGGATTCCACCAGAGTTTTTGGAGCACTCGTTTCCAAACTCTAAGACGTTCATTAAGTCTGCAATGGAACTGAAGAATGAGGTTGTGCAAGCAACATGGATTAGGAATGGTCCAAGAGTGAAAGATCCAACCATGTACACTGGGGTCCTCGGAACGGCCTTTCTATGCTTCAAAGCGTACCTCGCCACTGGAAGTCCACAAGATCTTGCGCTCTTCACCGAAATTGTGGATTCCTGTTGCGCGGCTGCTCCGACTCACCCAGACAACGTCACATTTTTGCGAGGGCAGGCTGGAATCTATGCCATGGGAGCGGTTGCTGCGAAAATCGGCGATGACAAGACTCGTCGTGATTTCTTCTTGGATCATTTCAAGCGGATTGGTGGCCGAAGAGTGTTATCCATGGGCCCTGTTGATGAAGGATCCAGCCTGCCATGTGAGCTCCTCAACGGACGTGTCGGATTTTTGTATGCTGCACTTTTCATTAACAAATACATCAGCGAGGAAATGGTTCTGTGGAGTATGACGGGACCTGTGGTTGACGCAGTACTGGCTTCGGGGCGTGCTCATGCCACACCCGAATGTCCTCTAATGTATCCATGGAAGTCGCGCAGATACTTTGGTGCATCTCATGGGCTGGCAGGTATTATCCAAATTCTCCTGCACTTTCCTTTGACGGAGCAAGATAATAAGGACATCAAAGGTACGCTACACTACATTGTGAAGAAGCGGTATTCCCGCGGTAATTACAGGGTCAGTGTAGAGGACGAAAGGGGCGACCGACTCGTACACTGGTGCCAAGGAGCACCTGGAATCACGATGACGCTCTGCAAAGCACTAGAGGTGTTTCCCGTGGACAATTGCTTGGGGGAGGCGGCAGAGGCAGCGGCGGATGTGGTGTGGGAGAGGGGACTGTTGAGAAGGCTGGGAATCTGCCACGGCGTCAGTGGCAACACCTACGTGTTTCTGGCGATGTACAGGAGCATCGGAGGGAAGAAGCACCTGTTCCGCGCTCGTCAGTTCGCAGGATGGCTGCACAAACACGCGAAGCGACTGCTGTCGACTGGGGAGATGCACGGCGGAGACCATCGCCACTCGCTGTTTGAAGGTCTTGCGGGCACCGCGTGCTCCTGGTTCGACTGCGCTAACCCCGCCCAATCCTTTTTCCCCGGTTTCGAAATT
>gnl_Phypa_v3.3_Pp3c18_18390V3.1
ATGGAAGATCGATACTTCCCGAACACATTGAGCGATTACGTCGCCCCGTTGCTAGGCGGCAACGGGAACCCACACTCGCAATGCGAACCAGGCAGAACTCCAGAAGGATCCTTCTCTGAGCCCAGTGTTGTGCTCAAGGCTGCCATTGCCTTGAGAGATGAGGTTCTTGAGGCGACGTGGATTCGACATGGGCCACGAGTTTCAGACCCAACCATGTACGTAGGTATGCTTGGAACAGCGTTTTTGTGCTTCAAGGTACACCAAACCACTGGGAGCATAGAAGACCTTGACATATGCTGCAACATCGTCGATAGCTGTGCGGTTGCGGCAGAATCCATGAAACAGTACGTTACATTTTTATGCGGACAATCTGGCATTTATGCTCTGGGGGCAGCAGCTGCCAAATGCAAAGGAGATCAGAAACGGCTTGATTGGTATCTTAGCCTTTTCAATGCGATTGCGGAACAGAGTGTTCTTGCAGTGGGGCCGGCAGAGGGTGGGCTGGGCATGCCCTATGAGCTCATGTATGGACGAGCTGGGTTTCTCTGGGCTGCACTTTTCGTGAACAAATATGTTGGGGAAGAAACCATCCCCTGGAGTGTTACAGGCCCAGTGGTGGACGCGGTGATGGCGGCAGGAAGAGCTGGAGCGTCACACACACAGTGTCCTCTGATGTATCAGTGGCAAGGCACTCGGTACTGGGGAGCTGCGCATGGTTTGGCTGGAATCATGCACGTTCTGATGCACTTCCCACTCAACCACGAGGACATGAAGGATGTGAAAGGAACTCTTCGTTATATGATCAAGGGTCGGTTTTCTAGCGGCAACTACCCATCAAGTGAAGGCAGCACAAGAGATAGACTGGTTCATTGGTGCTACGGAGCTCCGGGGATGGCACTAACTCTTTGCAAAGCCGCTCAGGTTTATCCCGAGTGTAAGGATTTCAAGCTAGCTGCAATAGAAGCAGGTGAGGTGGTGTGGAAGCGAGGTTTGTTGCGACGGCTAGGACTATGCCATGGTATTAGTGGTAACGCCTACGTGTTTTTGGCTTTGTATCGATTGTGTGGAGAGAAGAAACATCTATTCCGAGCTCACCAATTTGGCAAATTCCTGCACAAGAATGCAAAGCAATTGATCAGGAATGGGGAGATGCATGGCGGTGACCATGGATACTCTTTGTATGAAGGGTGGGCAGGGACTGCTTGCCTATGGTTGGACTTGGCCGGAGCTGATGCTTCCCGGTTTCCTGGTTATGAGTTT
>gnl_Pinta_v2.0_PITA_000043635-RA
ATGTATGGGCATGCAGGATTTATATGGGTTGCATTTTTCATTAACAAATATGTTGATGATGAAACAATATCTTGGAGTGTGTTGAGCCCAATTATGGATGTTGTTTTAGCTGGTGGGAGAACGAGTGCATCCCATGCACCTTACCCCCTGATGTATCAATGGCATGGGACGAGGTATTGTGGGGTTACACATGGGTTGGATGGAATAATGCATGTCCTTCTTCATTTTCCACTAAATAACAAAGATGCAGGTGATGTCAAGGTAACATTACTTTACATGGTTAGAAAACATCTCCCAGAGTCAAGAAACTTCCCATCAAGTGAAGGTAATACAAGGGACAATCTTGTGGAATGGTGTCATGGTGCACTTGCTACATTTGAGGTTGGTGAATCGGTATGGAAGAAGTGTCTTCTCAAAAAAGTTGGATTGTGCCATGGCATTAGTGTAAATGCTTACGCATTTCTTGCCCTTTATCGTTTAACAAAAGAACTATATCTTAATCGAGCAAAGGCATTCGTTGGATTCCTTTATAACAATGGGAGGAGACTAATTGCATTTGGTTATATGCATGGTGGAGATCATCCATACTCTCTATTTGAAGGCTTGGCAAGGACTGCATGCTTA
>gnl_Poptr_v3.0_Potri.007G096500.1
ATGTCATCTGCGGTGGAGGCAACTTCCCAAGAGAACCATGAGGAGAGCAGCAACGAACGGCTAGATTTGATTCACCATCTAGATCCAACAGCTACAGATATGTTAATCCCTAATGAAGTTCTTCTCAAAGCTGCCATTTCTCTCAAGGATCAGGTGGTGGAGGCGACGTGGAAAAGAGATAGCAATATGGGTGCGGGTATTGACCCGACAGTGTATACGGGTCTTCTGGGGACAGCTTTCACCTGCTTGCGGTCGTTCGAGGTTACCGGTAATGAGCAGGACTTGCTATTGTGCTCCAACATTGTTGACACGTGCTCCGTTTCCGCACATGCCTCCTCTAGGCAAATGACCTTGACCTTCTTATGTGGGAAAGGAGGATTATATGCCCTTGGAGCCGTGGCCGCTAACTACAAGGGGGACCATCAAGGACGTGACTTCTTTTTGAATCTCTTCCTTGAGGTAGCACAAGAGAGAGCCCTCCCAGTTGGACCTGAGGAGGGTGGTTTTGGGATGTCATACGAGCTTATGTATGGGAGAGCTGGGTTTTTATGGGCTGCTTTATTCATAAACAAGCATCTTGGCGAAGGGACGTTACCTAGTGATCTTCTTTTGCCTGTTGTTGACGCTGTTTTAGCTGGGGGCAGAGCAGGGGCATCTGACAATGCAGCCTGTCCACTGATGTACAGATGGCATGGCACACGGTACTGGGGTGCAGCCAATGGCCTTGCTGGAATCTTGCAAGTGCTACTTAACTTTCCTCTTTCCAAAGAGGATGCCGAGGATGTTAAGGCAACTTTAAGGTACATGATGAGCAACCGGTTCCGTCATAGCGGAAATTACCCTTCAAGCGAAGGAAACCCGAGGGACAAATTGGTGCAATGGTCACATGGTGCAACTGGCATGGTCATCACCCTCTGCAAGGCATCTGAGATGTTTCCAAATGATAGGGAGTTCAGAGATGCTGCTATAGAAGCAGGGGAAGTTGTTTGGAAGAGTGGGCTAGTGAAGAAGGCAGGCCTTGCCGATGGTGTGGCAGGAAACGCTTATGCCTTCCTTTCCCTTTATCGCCTTACTGGAGAGAGCATATATGAGGAGAGAGCAAAGGCATTTGCAAGCTTCTTATATCATAATGCTAGTGGACTCGTGACCATAGGTCATGCTCGTGGAGCTGATCATGCCTATTCTCTTTTTCAAGGACTAGCTGGAACAGCTTGCCTTTGGTTTGATCTTCTCAAGCCTGAAAGTTCCAGATTCCCTGGGTATGAACTA
>gnl_Poptr_v3.0_Potri.005G072500.1
ATGTCATATCTGGTGGGGGTAGCTTCTCAAGAGAACCACGAGGAGAACAACAACGAACGGCTAGATTTGACTCACCGCATAGATCCGACGTCCACAGATATGCTACTCCCTCATGAAACTCTTCTCAGAGCTGCCATTTCTCTCAAGAACCAGGTAGTTGAAGTGACGTGGGAAAGAGATGGTAAAACAGGTACGGGTATTGACCCGACAGTGTATACGGGTTTGCTCGGGACAGCTTTCACCTGCTTGCGGTCGTATGAAGTTACCGGTAACGAGCAGGACTTGCTGTTGTGCTCCGAGATTGTTGACACATGTTCCGTTTCCGCACGGACCTCCTCTAGGCACATCACCTTCTTATGTGGAAGAGGAGGCTTATATGCACTAGGAGCCGTGGCTGCTAGCTACAAGGGGGACCGTAGAAGACGTGACTTCTTTGTGAATCTTTTCCTTGAGGTTGCACAAGAGAGAGCCCTCCCCGTTGGACCTGAGGAAGGTGGTTTTGGGATGTCGTATGAGCTTATGTATGGGAGAGCTGGGTTTTTATGGGCTGCTTTGTTCATCAACAAGCATCTTGGCGAAGGGACATTGCCTTGTGATCTTCTTATGCCTGTTGTTGATGCTGTTTTAGCTGGGGGAAGGGCAGGGGCATCTGATAATGCTGCTTGCCCACTGATGTACAGATGGCATGGGACAAGATACTGGGGTGCGCCCAATGGCCTTGCTGGAATCTTGCAAGTGCTACTTCACTTTCCTCTCTCCATTGAGGATGTCGAGGATGTTAAGGCAACTTTAAGGTACATGATGAGCAACCGGTTCCCTCATAGTGGAAATTACCCTTCAAGCGAAGGAAACCCGAGGGACAAATTGGTGCAGTGGTCTCATGGTGCAACTGGCATGGCCATCACCCTCTGCAAGGCATCTGAGATGTTTCCAAATGATAGAGAGTTCCGAAATGCTGCCATAGAAGCAGGGGAAGTTGTTTGGAAGAGTGGGTTAGTGAAGAAGGTAGGCCTTGCCGATGGTGCGGCAGGAAACGCTTATGCCTTCCTTTCCCTTTATCGTCTTACTGGAGAGAGCATATATGAGGAGAGAGCAAATGCGTTTGCAAGCTTCCTGTATCATAATGCTAGTGAACTTGTGACAATAGGGGATGCTCGTGGAGCTAATCATGCCTATTCTCTTTTCCAAGGACTAGCCGGAACAGCTTGCCTTTGGTTTGATCTTCTCAAACCTGAGAGTTCCAGGTTCCCAGGTTATGAACTT
>gnl_Prupe_v2.1_Prupe.6G192300.1
ATGTCGTTTGGGGTGGAGTTAACGTCGTCTCCGGAGGGTCATGAGGATGCCAACAACGAACGGCTGGATTTGATTGATCCAACGGCTCCCAACTGGTCACTTCCCAGCGAGACTTTTCTCAGAGCAGCTGTGTCTCTCAAGGACCAGGTGGTACAGGCCACGTGGGAAGGAGGAGGGGATTCGGGTTCGGGTCTGCGGACGGGTATGGTATTGGATCCGACAGTGTATACGGGTTTGCTTGGTACGGCTTTTACGTGTTTGAGGTCTTACGAGGCAACTGGTAACCGGCAGGACTTGGTGCTGTCCACAGAGGTTGTCGACAAGTGCGTGACCATCGAACGTGCGTCCACAAGGCACGTGACGTTTTTATGTGGTAGAGGAGGAGTTTACGCCATTGGAGCTGTAGTGGCCAACTTGATTGGCGACCATCAAAGGCGTGACTTGTATTTGAACCTTTTCCTTGAGGTAGCACAAGAGAAGGCCCTCTCAGTTGGGCCAGAGGAAGGTGGTTTTGGAATGTCATATGATCTTCTACATGGGAGAGCTGGTTTTTTATGGGCAGCTTTGTTCATAAACAAGTATCTTGGACAAGAGAAGGTGCCAAGTGATCTTCTAATGCCTGTGGTGGATGCTGTGTTGGCTGGAGGTAGGGCAGGTGCATCTGATAACCCTTCCTGCCCACTCATGTACAGGTGGCATGGGACAAGGTATTTAGGGGCAGCCAATGGCCTGGCTGGAATTTTGCAAGTCCTGCTTCACTTCCCACTTGCTAAAGAGGATGCAGAGGATGTGAAGGCAACTCTCAGATATATGATGGCTAATAGGTTTCCTCATAGTGGAAACTACCCTTCAAGTGAAGGGAACCCCAGAGACAAGTTTGTGCATTGGTCTCATGGTGCAGCTGGCATGGCCATAACCCTGTGCAAGGCATCACAGGTGTTTCCAGGTGACAGGGAATTTCGCCATGCTGCGATAGAAGCAGGAGAAGTTGTGTGGAAGAATGGCTTGCTGAAGAAGGTAGGACTTGCTGATGGTGTGGCTGGGAATGCCTATGCCTTCCTTTCTCTCTACCGTCTAACCGGAGAAGCCATATATGAAGGGAGAGCAAAGGCATTCGCAAGCTTCTTGTATCACAACGGTAGAGAACTTGTGACAGTGGGGGACACTCATGGGGCTGAACATGCCTATTCCCTTTTTCAAGGACTTGCCGGAACAGCTTGCCTCTTGTTTGATCTGCACGTGCCCGAAAACGCCAGGTTCCCAGGTTATGAACTG
>gnl_Solly_v2.4_Solyc11g010170.1.1
ATGTCTTCATCAGTAGTGCAATTTACTGCTTCACAGCAAAACAACAGTGATGATGGAAATGAACGGCTTGATTCTGATCAGCATCTTCATCCGGCGGTTCACAGTGTCCCTCACACTTCTGAAACTTTTCTGCAAGCTGCAATCTCTCTCAAAGATCAGGTAGTAGAAATGACATGGAAAGAGAACGGAAGGAGTGCCAGCAGTGTCACAGATCCAACGATGTATACAGGTTTGCTAGGGACGGCGTTTACCTGTTTGAGGTCGTACGAGTCCACCGGTGATCGGAAGGACTTGGAATTGTGCTCGGAGATAGTTGACTCGTGTGCCGACCTTGCACGCACATTCACGAGACATGTGACTTTTCTGTGTGGAAGAGGAGGGGTCTATGCACTTGGTGCTGTTGCTGCCAGCTATTGTGGGGACCAACACAAACGTGACTTGTATTTGAACCATTTCCTTGAGGTAGCACAAGAGAGAGCCCTTCCTGTTGGACCTGAAGATGGAGGTTTTGGAATGTCATATGACCTCCTTTATGGACGAGCTGGCTTCTTATGGGCAGCTTTGTTTATCAGGAAGTACTTGGGAGTGGAGTCAGTACCAGATGATAGTCTTATGCCTGTGGTTGAAGCAATACTAGCAGGAGGGAGAGCAGGCGCATCTGATAACTCCGCCTGCCCTCTGATGTATAGATGGCACGGGACAAGGTATTGGGGTGCAGCTCACGGCCTTGCTGGTATTCTGCACGTGTTACTTCATTTTCCGCTCTCTCAAGAAGATATTGAAGATGTTAAGGAAACCTTAAGGTACATGATGAGCAACAGGTTTCCCCACAGTGGTAATTATCCTGTCAGTGAAGGGAATCCAAGAGACAAGCTGGTTCAATGGTCCCATGGTGCCACAGGCATTACCATTACCATGTGCAAAGTATCTAAGGTACTGTCAGATGATAGGGAGTTTCGTGATGCTGCAATAGAAGGTGGAGAGGTAGTGTGGAAAAGTGGGTTGGTCGAGAAAGTGGGACTTGCAGATGGAGCATCTGGAAATGCCTATGCCTTCCTCTCCCTGTATCGGCTAACTGGGGAGAGTATATACGAAGAAAGAGCAAAAGCTTTTGCAAGCTGCTTGTATCAAAATGCAAGAACGATCATGAACGAAAGGGAACACAATGAAGCAGATCATTCCTACTCCCTTTTCCAAGGATTAGGTGGTGTTGCTTGTTTCTTGTTCGACTTACTTGCACCGAAGAATTCCAGGTTCCCTGGCTTTGAACTT
>gnl_Spipo_v2_Spipo15G0016400
ATGGCCGCCGCGGGACTCCGGCGTGGAGAGGACGACGGGGACGACGGGGACGACGCAGAGCAGCGAGTGGAGTCGTCGTCCCATCTCCTCTCGGCCGACCTCCTCCTACGGGGGGACGCTTTCCTCAGGGCCGCCGTCGTCCTCAAGGAGAAGGTCGTCGAGGCCACATGGAAGTCCGGTCGTCACCGCGAGCGGCCCGTCGACCCCACACTGTACAGCGGGCTGATGGGCACCGCCTTCGCCTGCCTGAGGTCGTTCGAGGCCACGGGCTCACCGGTAGATTTACTCCTCTGCTCCGAGATCGCCGACACCTGCGCCACCGTCGTGCGGAGCTCCAAGAGTTACTTGACATTTCTATGCGGTTGCGCCGGGGTGTACGCGCTCGGCGCCGTGGCGGCCGACCGCCGGCGCGACCGCCAGCGGCGGGACCTCTTCCTCGGCCTCTTCTTCGAGGTGGCGAGAGAGAAGGCGCTCCCCGCGGGACCCGAGGAGGGCGGGTTCGGGATGCCGTACGACCTTCTGCACGGCCGGTCGGGGTTCCTATGGGCCGCCCTGTTCGTCCGAAAGCACCTCGGCCCCGGCAGCGTGCCCGACGAGCTTGTCCTTCCGGTGGTGGAGGCCGTGCTAGCGGGGGGGCGGGCCGGCGCGGCTCACGCAGCGGACTGCCCACTGGTCTACCGGCGGCACGGAACCCGCTACTGGGGAGCCGCCCACGGTCTGGCGGGGATATTGCAGGTGCTCCTCTACTTCCCTCTGGCGGAGGACGACCTTGACGCTGTCAAGGAGACCCTGGGCTACATGGTGAGGAACCGGTTCCCCCGCGGCGGCAACTACCCCACGAGCGAGGGCAACCCCCGGGACGGGCTCGTGCAGTGGGCCCATGGCGCCGGCGGCATGACAGTCGTCCTCTGCAAGGCGTCCGAGGTTTTCCCTGACGACCCGGAGTTCCGGCACGCGGCAGTGGAAGCTGGGGAGGTTGTGTGGAGGCGAGGGCTCGTGGGGAAAGTTGGGCTCTGTGATGGCACCGCCGGGAACGCCTACTCCTTCCTCTCGCTGTACAGGCTGACGGGGGAGAGTGTGTTCTTGGAGAGGGCGAGGGCGTTCGCCAGCTTCCTGTACCACAACGCAGAGAAACTCGTCGGCCATGGACAGCCGCACGGCGGGGAGCATGCCTATTCTCTTTTCCATGGCCTCGCGGGGCCAGCGTGCCTCTGGTTCGACATGGTCTCTCCCGAAGCTGCCAGGTTCCCGGGATTTGAAATC
>gnl_Stras_v2.0_SGA_v2.0_scaffold108T30888
ATGTCGTCTTGGGTGGCAGACTATCTTTCGCAAGGCAGCAACAACATGAACAACGGCCATGAAGACGGAGATGAGCAGCTCAAACTTCTCCGACCTGGCTGTGATTCGGCGGCCTCCGACCTTTCGCCGCCGGCTGATGCTTTTCTCAGAGCCGCCGTCTCCCTCAAAGATCAGGTGGTGGAGATGACATGGAGAAAAGAGGGGGAAAATTGGAGCTTGGACCCGACGGTTTATACTGGTTTGATGGGGACAGCTTTGATGTGCTTGCGATCTTATGAGGCCACCGGCAATGGCCGGGACTTGGAGCTGTGCGCCAAAATTGTTGACGCCTGTACCCCAGCTGCTCAAATCTCCAACAGAAGTGAAGTTGGTGTGTTTTATGAATATTTTGTGTTCAGTGATTTGGCTTACGAGGTGGCCGGGATAGGGCATGTTACATTTCTTTGTGGTAGAGGAGGTGTCTATGCTGTCGGTGCTATAACTTCAAATTACAGTGGGGACCAAAAGAAGCGCAACTTCTATGTGGGTCGTTTTCTGGAGATGGCACAAGAGAGAGCACTCCCTGTGGGACCAAAAGAAGGCGGATTTGGGATGTCATACGACCTTCTCTACGGACGAGCTGGATTTCTTTGGGCTGCTTTGTTAGTGAACAAATATTTAGGCCCCCAAACAATCCCTAACGAGCTTCTCATGCCAGTTGTCGAGGCAGTCCTGGCAGGAGGCCGAGCTGGCGCCTCTGACAACATATCATGCCCGTTGATGTACAGATGGCATGGGACCAGATATTGGGGTGCAGCCCATGGGCTAGCCGGTATATTACACGTTTTGCTTCATTTTCCTTTGTCTGGTGATGATGTTGAGGATGTGAAAGCAACTCTAAGGTACATGATGAGTAATAGGTTTCAACACAGTGGGAATTATCCAGTGAGCGAAGGGAACACGAGAGATAAGCTGGTCCAGTGGTCCCACGGAGCTGGTGGTATAGCTGTTACCCTATGCAAAGCATCCGAGGTTTTTCCGAACGATAGGGATTTTCGTGATGCGGCCATTGAAGCAGGGGAAGTTGTGTGGAAAAACGGGTTGGTGAAGAAGTTGGGGTTGGCGGAGGGTGCGGCTGGCAATGCATACGCGTTCTTGTCTCTATTCCGTCTCACGAGAGACGGCATATATGAAGAGAGAGCAAAGGCGTTCGCGACTTACCTGTATCACGGTACGTGGAAAATGTTGGCGGCTGAGAGAAATTGTGGTGGAGAAGAGCTTATGATGTATTCGCTTTTTGAAGGGGCAGCTGGGGCTGCTTGTCTCTGGTTTGATCTGTTAGCGCCTTTGGAATCTCGATTTCCAGGCTATGAAATCTAG
>gnl_Theca_v1.1_Thecc1EG001050t1
ATGTCTTCGGTGGTGGAGTTAGCAGCATCTAAAGAAAGCCATGAGGAGGGTAACAATGAACGGTTAGGTATGCTTAACATGGATCCGACGGTTGCCAATAATTTGTCACTCTCTGCTGATACTCTCCTCAAAGCTGCCATAGCTCTGAAGGACCAGGTAGTGGAAGTCACGTGGAAAGAAGGTGGTGGTAGTTGTGCCGGGTCGGGAATGGACCCGACTGTGAACACGGGTCTGCTGGGGACAGCTTTCACATGCTTGAGATCGTATGAGGTGACGGGCAACCAGCAAGACTTGCTCTTGTCCGCTAAGATCGTTGACACCTGCGCCTCTGTCGCACGTGCCTCCACCAGACACGTGACATTTTTGTGTGGTAGAGGAGGGGTGTATTCACTCGGAGCCGTGGTGGCTAATTACATGGGGGACCCTCAAAGGCTTAACTTCTTTCTAAATCAATTCCTTGAGGTAGCACAAGAAAGAGCCCTCCCGGTAGGACCTGAAGAAGGAGGTTTTGGAATGTCATATGATCTTCTTTATGGGCGAGCTGGATTCTTATGGGCTGCTTTGTTCTTAAACAAGCATCTTGGGAAAGAGACGGTGCCCAGCGATGTTCTTATGCCAATTATCGATGCCATATTAGCTGGGGGCAGGACAGGGGCTTCTGATCACCCAGCCTGCCCGCTTATGTACAGATGGCATGGGACAAGGTATTGGGGTGCAGCCAATGGTCTTGCGGGAATCTTGCACGTGCTACTGCACTTCCCTCTTTCTGAAAACGATGCGGAGGATGTCAAAGGAACTTTAAGATACATGATGAGTAACAGGTTCCCTCATAGTGGAAATTACCCCTCAAGTGAAGGGAACCCAAGGGACAAGTTGGTGCAGTGGTCTCATGGTGCAACTAGCATGGCAATCACCCTAGCCAAGGCATCACAGGTGTATCCAAGTGAAAGAGAATTCCGTGATGCTGCTATAGAAGCAGGGGAGGTTGTATGGAAGAATGGGTTAGTGAAGAAGGTGGGACTAGCTGATGGTGTTGCTGGAAATGCCTATGCTTTCCTTTCCCTTTATCGCCTTACAGGAGAGACCATATATGAAGAAAGGGCAAAGGCGTTTGCAAGCTTCTTGTATCATAATGCACGGAAGCTTGTAAATGTGGGGCATGCCTGTGGAGCTGATCATGCCTACTCCCTTTTCCAAGGACTTGCTGGGACAGCTTGCCTCTGGTTCGATCTGCTTGAACCCCAGAACTCTAAGTTCCCAGGATTTGAGCTC
>gnl_Vitvi_Genoscope.12X_GSVIVT01003420001
ATGTCATCGGCGGTGAAGTTGCCATCTCAGGAAAGTCACGACGAGAGCAACGAATGGCTGGATTCGTTTCAGAAACCCGATCCTACGGCTGCGAATCTGTCACTTCCGACGGAGACTTTTCTCAAGGCAGCCATGTCTCTCAAGGACCAGGTGGTAGAGGCGACGTGGAAAAGAGGTGGCGAAGGATGGAGAAAAGGCATAGACCCGACCGTACACACCGGCTTGCTGGGGACAGCGTTCGCCTGCTTGAGGTCGTATGAGTCAACCGGCAGGCAGCAAGACCTGCTATTGTGCGCTGAGATTGTTGACTCGTGTGCCGTGACCTCACGTGAGTTCACAAGGCATGTGACGTTTTTATGCGGTAGCGGAGGAGTTTATGCGCTTGGGGCTGTGGTTGCTAACCATATTAGGGACTATCAAAGGCGGGACATGTATTTGGATCTCTTCCTTGAGGGTTGTCCCTATCCCTTTGGAATAACGCATGTGACGTTTTTATGCGGTAGCGGAGGAGTTTATGCGCTTGGGGCTGTGGTTGCTAACCATATTGGGGACTATCAAAGGCGGGACATGTATTTGGATCTCTTCCTTGAGGTGGCACAAGAGAGAGCCCTCCCTGTTGGTCCTGAGGAAGGTGGTTTTGGAATGTCATATGATCTTCTTTATGGGCGAGCTGGGTTTTTGTGGGCAGCTTTGTTTATAAACAAGCATCTCGGGGAGCAGACATTGCCCAATGACCTTATCATGCCTGTTGTCAATGCTGTGTTAGCCGGGGGCAGGGCGGGTGCATCTGATAATACAACATGCCCACTTATGTACAGATGGCATGGGACAAGGTATTGGGGTGCAGCTCATGGCCTAGCTGGAATCTTGCAGGTGCTCCTTCACTTCCCTCTATCTGAAGAGGACAGTGAAGATGTTAAGGGGACGTTAAGATATATGAGGAGTAATAGGTTTCCTCACAGTGGAAATTACCCCTCATTTGAAGGGAACCCAAGGGACAAACTGGTGCAGTGGTCTCACGGTGCAACTGGTGTGGCCATCACTCTGTGTAAAGCATCCCAGGTGTTTTCAAGGGACAGGGAGTTCCGAGATGCAGCCATAGAGGCAGGGGAAGTTGTGTGGAAGAATGGACTGGTGAAGAAGGTGGGACTTTCGGATGGTGTGGCTGGGAATGCTTACGCTTTCCTGTCCCTTTATCGTCTAACAGGGGAGCCTGTATATGAAGAAAGAGCAAAGGCATTTGCAAGTTTCTTGTATCATAATGCAGGGAAGCTTGTGACTGTTGGACATGCTGGTACCACTGAACATGCATACTCCCTTTTCCAAGGCCTTGCTGGAACGGCTTGCCTCTTGTTCGATCTGCTTAGCCCAGAAAATTCCAGATTCCCAGGGTATGAACTT
>FraveV4A2_1g20300.t1
ATGTCGTCTGTCGTGGGTTACTTAGCTTCGTCGTCGTCGTCCTCGCCGGAAGGCCACGACGACGGCAACAACGAACGCCTCGATTTCGTTCGTCCCACAACCACAACTCCCGACTTGTCACTCCCCGGCGAGACATTTCTTCACGCAGCCGTGTCCCTCAAGGACCAGGTGGTGAAGGCGACGTGGGAAGGAGAATGGAGCTCCGGGATGGGGTTGGATCCAAATGTTTATACGGGTCTGATGGGCACGGCGTTCACGTGTCTGAGGTCGTACGAGGCCACCGGAAACCGACAGGACTTGCTACTGTGCGCCGAGATAGCCGATAAGTGCGCGGCCGTCGCACGTGTGTCCGCCAGGCACGTGACATTTTTATGTGGTAGAGGAGGAGTTTATGCTCTTGGAGCTGTTGTGGCTAATTTAGTTGGGGACCAACAAAGACGTGACTTGTATTTGAACCTCTTCCTTGAGGTAGCACAAGAGAAGGCTCTATCTGTTGGGCCCGAGGAAGGTGGTTTTGGAATGTCATATGATCTTCTTTATGGGAGAGCTGGGTTTTTATGGGCAGCTTTGTTCATAAACAAGCATTTTGGAGAAGACATTGTACCCAGTGAACTTCTGATGCCCATCGTTGATGCTGTGTTGGCTGGAGGAAGGGCAGGAGCATCTGATAACCCTTCATGCCCCCTTATGTACAGATGGCATGGTACAAGGTACTTGGGGGCAGCAAATGGTGTGGCTGGAATTTTGCAAGTGCTACTTCACTTTTCTCTTTCAGATGAGGACGCAGAAGATGTGAAAGGAACCCTGAGGTATATGATGGCCAATCGGTTTCCTCACAGTGGAAATTACCCCTCAAGCGAAGGGAACCCGAGAGATAAGTTTGTGCAATGGTCCCATGGTGCAGCCGGCATGGCCATCACCTTGTGCAAGGCATCACAGGTGTTTTCAGGAGATAGAGACTTTCGTGATGCTGCGATAGAAGCCGGAGAAGTGGTGTGGAAGAATGGTTTGCTGAAGAAGGTAGGCCTTGCTGATGGTGTGGCCGGGAATGCCTATGCCTTTCTTTCTCTTTATCGTCTAACCGGAGAGAGCATCTACGAAGAGAGAGCAAAGGCATTTGCAAGCTTCTTGTATCACAACGCAAGACAACTCGTGACTGCGGGGCAGACTACACATGGGGCTGAACATGCCTATTCTCTTTTTCAAGGACTTGCTGGAACTGCTTGTCTCTGGTTTGACGTGCATGTTCCTGAAAACTCAAGGTTCCCAGGTTATGAACTG
>Maldo_HF_35323
ATGTCGTTTGGAGTGGAGTTTGCGTTGCCTCCGGAGGACCACGAAGATGCCAACAAGGAACGGCTGGATTTGGTTGATCCAGCGGCTAAGAACTTGTCACTTCCGAGCGGGACTTTTCTCAGAGCGGCGGTGGCTCTCAAGGATCAGGTGGTGCAGGATACATGGGAAGGAGGACATGGTTCGGGTACGCCTACGGGTATGGTTTTGGATCCGACAGTGTATACGGGTCTCCTTGGTACGGCTTTTACGTGCTTGAGGTCGTATGAGGCCACCGGTAACCGGCAGGACTTGCTGCTCTGCGCTGATATCGTCGACAAGTGCGGGGCCGTCGCACCTGCGTCCAGCAGGCACGTGACTTTTTTATGTGGTAGGGGAGGAGTCTACGCCCTAGGAGCTGTGGTGGCTAGTTTGATGGGGGACCATGAAAGATGTGGCCTCTATTTTAACCTGTTTCTTGAGGTGGCACAAGAGAAGGCCTTGTCTGTTGGGCCAGAGGAAGGTGGTTTTGGAATGTCGTACGATCTTCTCTACGGGAGAGCTGGGTTTTTATGGGCAGCTTTGTTCATAAACAAGTATCTTGGACAGGACAAGTTGCCAAGTGATCTTCTAATGCCTGTTGTGGATGCTGTGTTAGCTGGTGGTAGGGCGGGCGCATCTCATGACCTGTCCTGCCCACTTATGTACAGATGGCACGGGACTAGGTACTTGGGGGCAGCCAATGGCGTGGCCGGAATTTTGCAAGTGCTGCTTCACTTCCCACTTTGTAATGAGGATGCAGAAGATGTGAAGGCAACTCTTAGATATATGATGGCTAATAGGTTTCCTCATAGTGGAAACTACCCCTCAAGTGAAGGAAACCCTAGAGACAAGTTTGTGCAGTGGTCTCATGGTGCAGCTGGCATGGCCATAACCTTGTGCAAGGCATCTCAGGTGTTTCCAGGTGATCGGGAATTTCGTGACGCTGCAATAGAAGCAGGAGAAGTTGTTTGGAAGAACGGTTTACTGAAGAAGGTAGGACTTGCTGACGGTGTGGCTGGGAATGCTTATGCCTTCCTTTCTCTGTATCGTCTGACTGGAGAGAGCATATACGAAGAGAGAGCAAAGGCATTTGCAAGCTTCTTGTATCATAATGCTGGAGAGTTTTCGATTGCAGGACGCACTCATGGGGTCGAATATGTCTACTCTCTTTTTCAAGGTCTTGCTGGAACAGCTTGCCTCTGGTTTGATCTTCATGTGCCCGAAAATTCTAGGTTTCCGGGTTATGAACTG
>Maldo_HF_40926
ATGTCGTTTGGCGTGGAGTTTGCCCCTTCTCCGGAGGAACACGATGATGCCAACAACGAACGGCTGGATTTGGTCGATCCAGCGGCTCCGAACTTGTCACCTTCAAGCGGGACTTTTCTCAGAGCGGCGGTGACTCTCAAGGATCAGGTGGTGCAGGCTACGTGGGAAGGAAGACAGGATTCGGGTACGCCTACGGGTATGGTGTTGGATCCGACAGTTTATACGGGTCTTCTTGGTACGGCTTTTACGTGCTTGAGGTCGTACGAGGCCGCCGGTAACCGGCAGGACTTGGTGCTGTGCGCTGAGATCGTCGACAAGTGCCGGGCTGTCGCAAGTGCGTCAACCAGGCACGTGACTTTTTTATGTGGTAGAGGAGGAGTGTACGCCCTAGGAGCTGTGGTGGCCAATTTGATTGGGGACCATGAAAGACGTAACCTGTATTTGAATCTGTTTCTTGAGGTGGCACAAGAGAAGGCCCTGTCTGTTGGGCCGGAGGAAGGTGGTTTTGGAATGTCGTACGATCTTCTCTACGGAAGAGCTGGGTTTTTATGGGCAGCTTTGTTCATAAACAAGTATCTTGGACAAGAAAAGTTGCCAAATAATCTTCTAATGCCTGTTGTGGATGCTGTGTTAGCTGGTGGTAGGGCAGGCTCATCTCATAACCCGTCCTGCCCGCTCATGTTCAGGTGGCACGGGACTAGGTATTTGGGGGCAGCCAATGGCGTGGCTGGAATTTTGCAAGTGCTGCTTCACTTCCCACTTTGCAAAGAGGATGCTGACGATGTGAAGGCAACACTTAGATATATGATGGCTAATAGGTTCCCTCACAGTGGAAACTACCCGTCAAGTGAAGGAAACCCTAGAGACAAGTTTGTGCAGTGGTCTCATGGTGCAGCTGGCATGGCCATAACCTTGTGCAAGGCATCTCAGGTGTTTCCAGGTGATCGGGAATTTCGCGATGCTGCAATAGAAGCAGGAGAAGTTGTGTGGAAAAACGGTTTACTGAAGAAGGTAGGACTTGCTGATGGTGTGGCTGGGAATGCCTATGCCTTCCTTTCTCTGTATCGTCTGACTGGAGAGAGCATATACGAAGAGAGAGCAAGGGCATTTGCAAGCTTCTTGTATCATAATGCCGGAGAGTTTGCGACAGCGGGACACACACATGGGGCCGAATATGCCTACTCTCTCTTTCAAGGTCTTGCCGGAACAGCTTGCCTCTGGTTTGATCTTTATATACCCGAAAATTCTAGATTTCCGGGTTATGAACTG
>Malba_000091
ATGTCGTTTGGCGTGGAGTTTGCCCCTTCTCCGGAGGAACACGATGATGCCAACAACGAACCGCTGGATTTGGTAGATCCAGCGGCTCCGAACTTGTCACCTTCGAGCGGGACTTTTCTCAGAGCGGCGGTGACTCTCAAGGATCAGGTGGTGCAGGCTACGTGGGAAGGAGGGCATGATTCGGGTACGCCTACGGGTATGGTGTTGGATCCGACAGTTTATACGGGTCTTCTTGGTACGGCTTTTACGTGCTTGAGGTCGTACGAGGCCGCCGGTAACCGGCAGGACTTGGTGCTGTGCGCTGAGATCGTCGACAAGTGCCGGGCTGTCGCAAGTGCGTCAACCAGGCACGTGACTTTTTTATGTGGTAGAGGAGGAGTGTACGCCCTAGGAGCTGTGGTGGCCAATTTGATTGGGGACCATGAAAGACGTAACCTGTATTTGAATCTGTTTCTTGAGGTGGCACAAGAGAAGGCCCTGTCTGTTGGGCCGGAGGAAGGTGGTTTTGGAATGTCGTACGATCTTCTCTACGGGAGAGCTGGGTTTTTATGGGCAGCTTTGTTCATAAACAAGTATCTTGGACAAGAAAAGTTGCCAAATAATCTTCTAATGCCTGTTGTGGATGCTGTGTTAGCTGGTGGTAGGGCAGGCTCATCTCATAACCCGTCCTGCCCGCTCATGTTCAGGTGGCACGGGACTAGGTATTTGGGGGCAGCCAATGGCGTGGCTGGAATTTTGCAAGTGCTGCTTCACTTCCCACTTTGCAAAGAGGATGCTGACGATGTGAAGGCAACACTTAGATATATGATGGCTAATAGGTTCCCTCACAGTGGAAACTACCCGTCAAGTGAAGGAAACCCTAGAGACAAGTTTGTGCAGTGGTCTCATGGTGCAGCTGGCATGGCCATAACCTTGTGCAAGGCATCTCAGGTGTTTCCAGGTGATCGGGAATTTCGCGATGCTGCAATAGAAGCAGGAGAAGTTGTGTGGAAGAACGGTTTACTGAAGAAGGTAGGACTTGCTGATGGTGTGGCTGGGAATGCCTATGCCTTCCTTTCTCTGTATCGTCTGACTGGAGAGAGCATATACGAAGAGAGAGCAAGGGCATTTGCAAGCTTCTTGTATCATAATGCCGGAGAGTTTGCGACTGCGGGACACACACATGGGGCCGAATATGTCTACTCTCTCTTTCAAGGTCTTGCCGGAACAGCTTGCCTCTGGTTTGATCTTTATATACCCGAAAATTCTAGATTTCCGGGTTATGAACTG
>Malba_035131
ATGTCGTTTGGAGTGGAGTTTGCGTTGCCTCCGGAGGACCACGAAGATGCCAACAAGGAACGGCTGGATTTGGTTGATCCAGCGGCTCCGAACTTGTCACTTCCGAGCGGGACTTTTCTCAGAGCGGCGGTGGCTCTCAAGGATCAGGTGGTGCAGGATACATGGGAAGGAGGACATGGTTCGGTTACGCCTACGGGTATGGTTTTGGATCCGACCGTGTATACGGGTCTCCTTGGTACGGCTTTTACGTGCTTGAGGTCGTATGAGGCCACCGGTAACCGGCAGGACTTGCTGCTCTGCGCTGATATCGTCGACAAGTGCGGGGCCGTCGCACCTGCGTCCAGCAGGCACGTGACTTTTTTATGTGGTAGGGGAGGAGTCTACGCCCTAGGAGCTGTGGTGGCTAGTTTGATGGGGGACCGTGAAAGATGTGGCCTCTATTTGAACCTGTTTCTTGAGGTGGCACAAGAGAAGGCCTTGTCTGTTGGGCCAGAGGAAGGTGGTTTTGGAATGTCGTACGATCTTCTCTACGGGAGAGCTGGGTTTTTATGGGCAGCTTTGTTCATAAACAAGTATCTTGGACAGGACAAGTTGCCAAGTGATCTTCTAATGCCTGTTGTGGATGCTGTGTTAGCTGGTGGTAGGGCGGGCGCATCTCATGACCTGTCCTGCCCACTTATGTACAGATGGCACGGGACTAGGTACTTGGGGGCAGCCAATGGCGTGGCCGGAATTTTGCAAGTGCTGCTTCACTTCCCACTTTGTAATGAGGATGCAGAAGATGTGAAGGCAACTCTTAGATATATGATGGCTAATAGGTTTCCTCATAGTGGAAACTACCCCTCAAGTGAAGGAAACCCTAGAGACAAGTTTGTGCAGTGGTCTCATGGTGCAGCTGGCATGGCCATAACCTTGTGCAAGGCATCTCAGGTGTTTCCAGGTGATCGGGAATTTCGTGACGCTGCAATAGAAGCAGGAGAAGTTGTTTGGAAGAACGGTTTACTGAAGAAGGTAGGACTTGCTGACGGTGTGGCTGGGAATGCTTATGCCTTCCTTTCTCTGTATCGTCTGACTGGAGAGAGCATATACGAAGAGAGAGCAAAGGCATTTGCAAGCTTCTTGTATCATAATGCTGGAGAGTTTTCGATTGAAGGACGCACTCATGGGGTCGAATATGTCTACTCTCTTTTTCAAGGTCTTGCTGGAACAGCTTGCCTCTGGTTTGATCTTCATGTGCCCGAAAATTCTAGGTTTCCGGGTTATGAACTG
>Malsi_01g004000
ATGTCGTTTGGAGTGGAGTTTGCGTTGCCTCCGGAGGACCACGAAGATGCCAACAAGGAACGGCTGGATTTGGTTGATCCAGCGGCTAAGAACTTGTCACTTCCGAGCGGGACTTTTCTCAGAGCGGCGGTGGCTCTCAAGGATCAGGTGGTGCAGGATACATGGGAAGGAGGACGTGGTTCGGGTACGCCTACGGGTATGGTTTTCGATCCGACAGTGTATACGGGTCTCCTTGGTACGGCTTTTACGTGCTTGAGGTCGTATGAGGCCACCGGCAACCGGCAGGACTTGCTGCTCTGCGCTGATATCGTCGACAAGTGCGGGGCCGTCGCACCTGCGTCCAGCAGGCACGTGACTTTTTTATGTGGTAGGGGAGGAGTCCACGCCCTAGGAGCTGTGGTGGCTTGTTTGATGGGGGACCATGAAAGATGTGGCCTCTATTTTAACCTGTTTCTTGAGGTGGCACAAGAGAAGGCCTTGTCTGTTGGGCCAGAGGAAGGTGGTTTTGGAATGTCGTACGATCTTCTCTACGGGAGAGCTGGGTTTTTATGGGCAGCGTTGTTCATAAACAAGTATCTTGGACAGGACAAGTTGCCAAGTGATCTTCTAATGCCTGTTGTGGATGCTGTGTTAGCTGGTGGTAGGGCGGGCGCATCTCATGACCTGTCCTGCCCACTTATGTACAGATGGCACGGGACTAGGTACTTGGGGGCAGCCAATGGCGTGGCCGGAATTTTGCAAGTGCTGCTTCACTTCCCACTTTGTAATGAGGATGCAGAAGATGTGAAGGCAACTCTTAGATATATGATGGCTAATAGGTTTCCTCATAGTGGAAACTACCCCTCAAGTGAAGGAAACCCTAGAGACAAGTTTGTGCAGTGGTCTCATGGTGCAGCTGGCATGGCCATAACCTTGTGCAAGGCATCTCAGGTGTTTCCAGGTGATCGGGAATTTCGTGACGCTGCAATAGAAGCAGGAGAAGTTGTTTGGAAGAACGGTTTACTGAAGAAGGTAGGACTTGCTGACGGTGTGGCTGGGAATGCTTATGCCTTCCTTTCTCTGTATCGTCTGACTGGAGAGAGCATATACGAAGAGAGAGCAAAGGCATTTGCAAGCTTCTTGTATCATAATGCTGGAGAGTTTTCGATTGCAGGACGCACTCATGGGGTCGAATATGTCTACTCTCTTTTTCAAGGTCTTGCTGGAACAGCTTGCCTCTGGTTTGATCTTCATGTGCCCGAAAATTCTAGGTTTCCGGGTTATGAACTG
>Malsi_15g028810
ATGTCGTTTGGCGTGGAGTTTGCCCCTTCTCCGGAGGAACACGATGATGCCAACAACGAACGGCTGGATTTGGTCGATCCAGCGGCTCCGAACTTGTCACCTTCGAGCGGGACTTTTCTCAGAGCGGCGGTGACTCTCAAGGATCAGGTGGTGCAGGCTACGTGGGAAGGAAGACAGGATTCGGGTACGCCTACGGGTATGGTGTTGGATCCGACAGTTTATACGGGTCTTCTTGGTACGGCTTTTACGTGCTTGAGGTCGTACGAGGCCGCCGGTAACCGGCAGGACTTGGTGCTGTGCGCTGAGATCGTCGACAAGTGCCGGGCTGTCGCAAGTGCGTCAACCAGGCACGTGACTTTTTTATGTGGTAGAGGAGGAGTGTACGCCCTAGGAGCTGTGGTGGCCAATTTGATTGGGGACCATGAAAGACGTAACCTGTATTTGAATCTGTTTCTTGAGGTGGCACAAGAGAAGGCCCTGTCTGTTGGGCCGGAGGAAGGTGGTTTTGGAATGTCGTACGATCTTCTCTACGGAAGAGCTGGGTTTTTATGGGCAGCTTTGTTCATAAACAAGTATCTTGGACAAGAAAAGTTGCCAAATAATCTTCTAATGCCTGTTGTGGATGCTGTGTTAGCTGGTGGTAGGGCAGGCTCATCTCATAACCCGTCCTGCCCGCTCATGTTCAGGTGGCACGGGACTAGGTATTTGGGGGCAGCCAATGGCGTGGCTGGAATTTTGCAAGTGCTGCTTCACTTCCCACTTTGCAAAGAGGATGCTGACGATGTGAAGGCAACACTTAGATATATGATGGCTAATAGGTTCCCTCACAGTGGAAACTACCCGTCAAGTGAAGGAAACCCTAGAGACAAGTTTGTGCAGTGGTCTCATGGTGCAGCTGGCATGGCCATAACCTTGTGCAAGGCATCTCAGGTGTTTCCAGGTGATCGGGAATTTCGCGATGCTGCAATAGAAGCAGGAGAAGTTGTGTGGAAAAACGGTTTACTGAAGAAGGTAGGACTTGCTGATGGTGTGGCTGGGAATGCCTATGCCTTCCTTTCTCTGTATCGTCTGACTGGAGAGAGCATATACGAAGAGAGAGCAAGGGCATTTGCAAGCTTCTTGTATCATAATGCCGGAGAGTTTGCGACAGCGGGACACACACATGGGGCCGAATATGCCTACTCTCTCTTTCAAGGTCTTGCCGGAACAGCTTGCCTCTGGTTTGATCTTTATATACCCGAAAATTCTAGATTTCCGGGTTATGAACTG
>Malsy_01g004390
ATGTCGTTTGGAGTGGAGTTTGCGTTGCCTCCGGAGGACCACGAAGATGCCAACAAGGAACGGCTGGATTTGGTTGATCCAGCGGCTAAGAACTGGTCACTTCCGAGCGGGACTTTTCTCAGAGCGGCGGTGGCTCTCAAGGATCAGGTGGTGCAGGATACATGGGAAGGAGGACATGGTTCGGGTACGCCTACGGGTATGGTTTTGGATCCGACAGTGTATACGGGTCTCCTTGGTACGGCTTTTACGTGCTTGAGGTCGTATGAGGCCACCGGTAACCGGCAGGACTTGCTGCTCTGCGCTGATATCGTCTACAAGTGCGGGGCCGTCGCACCTGCGTCCAGCAGGCACGTGACTTTTTTATGTGGTAGGGGAGGAGTCTACGCCCTAGGAGCTGTGGTGGCTAGTTTGATGGGGGACCATGAAAGATGTGGCCTCTATTTTAACCTGTTTCTTGAGGTGGCACAAGAGAAGGCCTTGTCTGTTGGGCCAGAGGAAGGTGGCTTTGGAATGTCGTACGATCTTCTCTACGGGAGAGCTGGGTTTTTATGGGCAGCTTTGTTCATAAACAAGTATCTTGGACAGGACAAGTTGCCAAGTGATCTTCTAATGCCTGTTGTGGATGCTGTGTTAGCTGGTGGTAGGGCGGGCGCATCTCATGACCTGTCCTGCCCACTTATGTACAGATGGCACGGGACTAGGTACTTGGGGGCAGCCAATGGCGTGGCCGGAATTTTGCAAGTGCTGCTTCACTTCCCACTTTGTAATGAGGATGCAGAAGATGTGAAGGCAACTCTTAGATATATGATGGCTAGTAGGTTTCCTCATAGTGGAAACTACCCCTCAAGTGAAGGAAACCCTAGAGACAAGTTTGTGCAGTGGTCTCATGGTGCAGCTGGCATGGCCATAACCTTGTGCAAGGCATCTCAGGTGTTTCCAGGTGATCGGGAATTTCGTGACGCTGCAATAGAAGCAGGAGAAGTTGTTTGGAAGAACGGTTTACTGAAGAAGGTAGGACTTGCTGACGGTGTGGCTGGGAATGCTTATGCCTTCCTTTCTCTGTATCGTCTGACTGGAGAGAGCATATACGAAGAGAGAGCAAAGGCATTTGCAAGCTTCTTGTATCATAATGCTGGAGAGTTTTCGATTGCAGGACGCACTCATGGGGTCGAATATGTGTACTCTCTTTTTCAAGGTCTTGCTGGAACAGCTTGCCTCTGGTTTGATCTTCATGTGCCCGAAAATTCTAGGTTTCCGGGTTATGAACTG
>Malsy_15g027350
TACTTGGTTCGCGGGGAATCATCTCCACAGTGCACCGCGGCTCCATATAATCACACCTCCACCCCTTTCCCTCTCTCCTTCCTCCTCTACATAACAGTAAGGAATACTCTGCTGCCGTACGTGAAACTCAAGCCCATACCTGAAGGAAAAAACGACATGTCGTTTGGCGTGGAGTTTGCCCCTTCTCGGGAGGAACACGATGATGCCAACAACGAACGGCTGGATTTGGTCGATCCAGCGGCTCCGACCTTGTCACCTTCGAGCGGGACTTTTCTCGGAGCGGCGGTGACTCTCAAGGATCAGGTGGTGCAGGCTACGTGGGAAGGAGGGCATGATTCGGGTACGCCTACGGGTATGGTGTTGGATCCGACAGTTTATACGGGTCTTCTTGGTACGGCTTTTACGTGCTTGAGGTCGTACGAGGCCGCCGGTAACCGGCAGGACTTGGTGCTGTGCGCTGAGATCGTCGACAAGTGCCGGGCTGTCGCAAGTGCGTCAACCAGGCACGTGACTTTTTTATGTGGTAGAGGAGGAGTGTACGCCCTAGGAGCTGTGGTGGCCAATTTGATTGGGGACCATGAAAGACGTAACCTGTATTTGAATCTGTTTCTTGAGGTGGCACAAGAGAAGGCCCTGTCTGTTGGGCCGGAGGAAGGTGGTTTTGGAATGTCGTACGATCTTCTCTACGGGAGAGCTGGGTTTTTATGGGCAGCTTTGTTCATAAACAAGTATCTTGGACAAGAAAAGTTGCCAAATAATCTTCTAATGCCTGTTGTGGATGCTGTGTTAGCTGGTGGTAGGGCAGGCTCATCTCATAACCCGTCCTGCCCGCTCATGTTCAGGTGGCACGGGACTAGGTATTTGGGGGCAGCCAATGGCGTGGCTGGAATTTTGCAAGTGCTGCTTCACTTCCCACTTTGCAAAGAGGATGCTGACGATGTGAAGGCAACGCTTAGATATATGATGGCTAATAGGTTCCCTCACAGTGGAAACTACCCGTCAAGTGAAGGAAACCCTAGAGACAAGTTTGTGCAGTGGTCTCATGGTGCAGCTGGCATGGCCATAACCTTGTGCAAGGCATCTCAGGTGTTTCCAGGTGATCGGGAATTTCGCGATGCTGCAATAGAAGCAGGAGAAGTTGTGTGGAAGAACGGTTTACTGAAGAAGGTAGGACTTGCTGATGGTGTGGCTGGGAATGCCTATGCCTTCCTTTCTCTGTATCGTCTGACTGGAGAGAGCATATACGAAGAGAGAGCAAGGGCATTTGCAAGCTTCTTGTATCATAATGCCGGAGAGTTTGCGACTGCGGGACACACACATGGGGCCGAATATGCCTACTCTCTCTTTCAAGGTCTTGCCGGAACAGCTTGCCTCTGGTTTGATCTTTATATACCCGAAAATTCTAGATTTCCGGGTTATGAACTG
>Maldo_GDDH_01G1035100
TATCCTCTTTATATAATCCTAAAAGGCAATGAGCTTACGTGGTACGCGGGGAAGCATATCTCCGCAGTGCACCGCCACTCCATACGATCACACCTCAACACATTTCCCTCTCCCCGCTCCCCTCTGCATATCAGCCGTTGTACGCGCGTTTCTCCCAACCTAAATTCGAGAGCAGAGCGAGAGAGAGAAAGCAACGACATGTCGTTTGGAGTGGAGTTTGCGTTGCCTCCGGAGGACCACGAAGATGCCAACAAGGAACGGCTGGATTTGGTTGATCCAGCGGCTAAGAACTTGTCACTTCCGAGCGGGACTTTTCTCAGAGCGGCGGTGGCTCTCAAGGATCAGGTGGTGCAGGATACATGGGAAGGAGGACGTGGTTCGGGTACGCCTACGGGTATGGTTTTCGATCCGACAGTGTATACGGGTCTCCTTGGTACGGCTTTTACGTGCTTGAGGTCGTATGAGGCCACCGGCAACCGGCAGGACTTGCTGCTCTGCGCTGATATCGTCGACAAGTGCGGGGCCGTCGCACCTGCGTCCAGCAGGCACGTGACTTTTTTATGTGGTAGGGGAGGAGTCTACGCCCTAGGAGCTGTGGTGGCTAGTTTGATGGGGGACCATGAAAGATGTGGCCTCTATTTTAACCTGTTTCTTGAGGTGGCACAAGAGAAGGCCTTGTCTGTTGGGCCAGAGGAAGGTGGTTTTGGAATGTCGTACGATCTTCTCTACGGGAGAGCTGGGATTTTATGGGCAGCTTTGTTCATAAACAAGTATCTTGGACAGGACAAGTTGCCAAGTGATCTTCTAATGCCTGTTGTGGATGCTGTGTTAGCTGGTGGTAGGGCGGGCGCATCTCATGACCTGTCCTGCCCACTTATGTACAGATGGCACGGGACTAGGTACTTGGGGGCAGCCAATGGCGTGGCCGGAATTTTGCAAGTGCTGCTTCACTTCCCACTTTGTAATGAGGATGCAGAAGATGTGAAGGCAACTCTTAGATATATGATGGCTAATAGGTTTCCTCATAGTGGAAACTACCCCTCAAGTGAAGGAAACCCTAGAGACAAGTTTGTGCAGTGGTCTCATGGTGCAGCTGGCATGGCCATAACCTTGTGCAAGGCATCTCAGGTGTTTCCAGGTGATCGGGAATTTCGTGACGCTGCAATAGAAGCAGGAGAAGTTGTTTGGAAGAACGGTTTACTGAAGAAGGTAGGACTTGCTGACGGTGTGGCTGGGAATGCTTATGCCTTCCTTTCTCTGTATCGTCTGACTGGAGAGAGCATATACGAAGAGAGAGCAAAGGCATTTGCAAGCTTCTTGTATCATAGTGCTGGAGAGTTTTCGATTGCAGGACGCACTCATGGGGTTGAATATGTCTACTCTCTTTTTCAAGGTCTTGCTGGAACAGCTTGCCTCTGGTTTGATCTTCATGTGCCCGAAAATTCTAGGTTTCCGGGTTATGAACTG
>Maldo_GDDH_15G1320800
ATGTCGTTTGGCGTGGAGTTTGCCCCTTCTCCGGAGGAACACGATGATGCCAACAACGAACGGCTGGATTTGGTCGATCCAGCGGCTCCGACCTTGTCACCTTCGAGCGGGACTTTTCTCAGAGCGGCGGTGACTCTCAAGGATCAGGTGGTGCAGGCTACGTGGGAAGGAGGGCATGATTCGGGTACGCCTACGGGTATGGTGTTGGATCCGACAGTTTATACGGGTCTTCTTGGTACGGCTTTTACGTGCTTGAGGTCGTACGAGGCCGCCGGTAACCGGCAGGACTTGGTGCTGTGCGCTGAGATCGTCGACAAGTGCCGGGCTGTCGCAAGTGCGTCAACCAGGCACGTGACTTTTTTATGTGGTAGAGGAGGAGTGTACGCCCTAGGAGCTGTGGTGGCCAATTTGATTGGGGACCATGAAAGACGTAACCTGTATTTGAATCTGTTTCTTGAGGTGGCACAAGAGAAGGCCCTGTCTGTTGGGCCGGAGGAAGGTGGTTTTGGAATGTCGTACGATCTTCTCTACGGGAGAGCTGGGTTTTTATGGGCAGCTTTGTTCATAAACAAGTATCTTGGACAAGAAAAGTTGCCAAATAATATTCTAATGCCTGTTGTGGATGCTGTGTTAGCTGGTGGTAGGGCAGGCTCATCTCATAACCCGTCCTGCCCGCTCATGTTCAGGTGGCACGGGACTAGGTATTTGGGGGCAGCCAATGGCGTGGCTGGAATTTTGCAAGTGCTGCTTCACTTCCCACTTTGCAAAGAGGATGCTGACGATGTGAAGGCAACGCTTAGATATATGATGGCTAATAGGTTCCCTCACAGTGGAAACTACCCGTCAAGTGAAGGAAACCCTAGAGACAAGTTTGTGCAGTGGTCTCATGGTGCAGCTGGCATGGCCATAACCTTGTGCAAGGCATCTCAGGTGTTTCCAGGTGATCGGGAATTTCGCGATGCTGCAATAGAAGCAGGAGAAGTTGTGTGGAAGAACGGTTTACTGAAGAAGGTAGGACTTGCTGATGGTGTGGCTGGGAATGCCTATGCCTTCCTTTCTCTGTATCGTCTGACTGGAGAGAGCATATACGAAGAGAGAGCAAGGGCATTTGCAAGCTTCTTGTATCATAATGCCGGAGAGTTTGCGACTGCGGGACACACACATGGGGCCGAATATGCCTACTCTCTCTTTCAAGGTCTTGCCGGAACAGCTTGCCTCTGGTTTGATCTTTATATACCCGAAAATTCTAGATTTCCGGGTTATGAACTG
>Maldo_Gala_01g004100
ATGGGGGACCATGAAAGATGTGGCCTCTATTTTAACCTGTTTCTTGAGGTGGCACAAGAGAAGGCCTTGTCTGTTGGGCCAGAGGAAGGTGGTTTTGGAATGTCGTACGATCTTCTCTACGGGAGAGCTGGGTTTTTATGGGCAGCTTTGTTCATAAACAAGTATCTTGGACAGGACAAGTTGCCAAGTGATCTTCTAAATCCTGTTGTGGATGCTGTGTTAGCTGGTGGTAGGGCGGGCGCATCTCATGACCTGTCCTGCCCACTTATGTACAGATGGCACGGGACTAGGTACTTGGGGGCAGCCAATGGCGTGGCCGGAATTTTGCAAGTGCTGCTTCACTTCCCACTTTGTAATGAGGATGCAGAAGATGTGAAGGCAACTCTTAGATATATGATGGCTAATAGGTTTCCTCATAGTGGAAACTACCCCTCAAGTGAAGGAAACCCTAGAGACAAGTTTGTGCAGTGGTCTCATGGTGCAGCTGGCATGGCCATAACCTTGTGCAAGGCATCTCAGGTGTATCCAGGTGATCGGGAATTTCGTGACGCTGCAATAGAAGCAGGAGAAGTTGTTTGGAAGAACGGTTTACTGAAGAAGGTAGGACTTGCTGACGGTGTGGCTGGGAATGCTTATGCCTTCCTTTCTCTGTATCGTCTGACTGGAGAGAGCATATACGAAGAGAGAGCAAAGGCATTTGCAAGCTTCTTGTATCATAATGCTGGAGAGTTTTCGATTGCAGGACGCACTCATGGGGTCGAATATGTCTACTCTCTTTTTCAAGGTCTTGCTGGAACAGCTTGCCTCTGGTTTGATCTTCATGTGCCCGAAAATTCTAGGTTTCCGGGTTATGAACTG
>Maldo_Gala_15g028670
ATGTCGTTTGGCGTGGAGTTTGCCCCTTCTCCGGAGGAACACGATGATGCCAACAACGAACGGCTGGATTTGGTCGATCCAGCGGCTCCGACCTTGTCACCTTCGAGCGGGACTTTTCTCAGAGCGGCGGTGACTCTCAAGGATCAGGTGGTGCAGGCTACGTGGGAAGGAGGGCATGATTCGGGTACGCCTACGGGTATGGTGTTGGATCCGACAGTTTATACGGGTCTTCTTGGTACGGCTTTTACGTGCTTGAGGTCGTACGAGGCCGCCGGTAACCGGCAGGACTTGGTGCTGTGCGCTGAGATCGTCGACAAGTGCCGGGCTGTCGCAAGTGCGTCAACCAGGCACGTGACTTTTTTATGTGGTAGAGGAGGAGTGTACGCCCTAGGAGCTGTGGTGGCCAATTTGATTGGGGACCATGAAAGACGTAACCTGTATTTGAATCTGTTTCTTGAGGTGGCACAAGAGAAGGCCCTGTCTGTTGGGCCGGAGGAAGGTGGTTTTGGAATGTCGTACGATCTTCTCTACGGGAGAGCTGGGTTTTTATGGGCAGCTTTGTTCATAAACAAGTATCTTGGACAAGAAAAGTTGCCAAATAATATTCTAATGCCTGTTGTGGATGCTGTGTTAGCTGGTGGTAGGGCAGGCTCATCTCATAACCCGTCCTGCCCGCTCATGTTCAGGTGGCACGGGACTAGGTATTTGGGGGCAGCCAATGGCGTGGCTGGAATTTTGCAAGTGCTGCTTCACTTCCCACTTTGCAAAGAGGATGCTGACGATGTGAAGGCAACGCTTAGATATATGATGGCTAATAGGTTCCCTCACAGTGGAAACTACCCGTCAAGTGAAGGAAACCCTAGAGACAAGTTTGTGCAGTGGTCTCATGGTGCAGCTGGCATGGCCATAACCTTGTGCAAGGCATCTCAGGTGTTTCCAGGTGATCGGGAATTTCGCGATGCTGCAATAGAAGCAGGAGAAGTTGTGTGGAAGAACGGTTTACTGAAGAAGGTAGGACTTGCTGATGGTGTGGCTGGGAATGCCTATGCCTTCCTTTCTCTGTATCGTCTGACTGGAGAGAGCATATACGAAGAGAGAGCAAGGGCATTTGCAAGCTTCTTGTATCATAATGCCGGAGAGTTTGCGACTGCGGGACACACACATGGGGCCGAATATGCCTACTCTCTCTTTCAAGGTCTTGCCGGAACAGCTTGCCTCTGGTTTGATCTTTATATACCCGAAAATTCTAGATTTCCGGGTTATGAACTG
>Pyrco_DAP_Chr15v0.1_39115.1
ATGTCGTTTGGAGTGGAGTTTGCGCCTTCTCCGGAGGAACACGATGATGCCGACAACGAACGGCTGGATTTGGTCGATCCAGCGACTCCGAACTTGTCACCTTCGAGCGGGACTTTTCTCAGAGCGGCGGTGACTCTCAAGGATCAGGTGGTGCAGGCTACGTGGGAAGGAGGACATGATTCGGGTACGCCTACGGGTATGGTGTTGGATCCGACAGTTTATACGGGTCTTCTTGGTACGGCTTTTACGTGCTTGAGGTCGTACGAGGCCGCCGGTAACCGGCAGGACTTGCTGCTGTGCGCTGAGATCGTCGACAAGTGCCGGGCTGTCGCAAGTGCGTCAAACAGGCACGTGACTTTTTTATGTGGTAGAGGAGGAGTGTACGCCCTAGGAGCTGTGGTGGCCAATTTGATTGGGGACCATGAAAGACGTGACCTGTATTTGAACCTGTTTCTTGAGGTGGCACAAGAGAAGGCCCTGTCTGTTGGGCCAGAGGAAGGTGGTTTTGGAATGTCGTACGATCTTCTCTACGGGAGAGCTGGGTTTTTATGGGCAGCTTTGTTCATAAACAAGTATCTTGGACAAGAAAAGTTGCCAAATAATCTTCTAATGCCTGTTGTGGATGCTGTGTTAGCTGGTGGTAGGGCAGGCGCATCTCATAACCCGTCCTGCCCGCTCATGTTCAGGTGGCACGGGACTAGGTATTTGGGGGCAGCCAATGGCGTGGCTGGAATTTTGCAAGTGCTGCTTCACTTCCCACTTTGCAAAGAGGATGCTGACGATGTGAAGGCAACACTTAGATATATGATGGCTAATAGGTTCCCTCACAGTGGAAACTACCCGTCAAGTGAAGGAAACCCTAGAGACAAGTTTGTGCAGTGGTCTCATGGTGCAGCTGGCATGGCCATAACCTTGTGCAAGGCATCTCAGGTGTTTCCAGGTGATCGGGAATTTCGCGATGCCGCAATAGAAGCAGGAGAAGTTGTGTGGAACAACGGTTTACTGAAGAAGGTTGGACTTGCTGATGGTGTGGCTGGGAATGCCTATGCCTTCCTTTCTCTGTATCGTCTGACTGGAGAGAGCATATACGAAGAGAGAGCAAAGGCATTTGCAAGCTTCTTGTATCATAATGCCGGAGAGTTTGCGACTGCGGGACACACACACGGGGCCGAATGTGTCTACTCTCTCTTTCAAGGTCTCGCCGGAACAGCTTGCCTCTGGTTTGATCTTTATATACCCGAAAATTCTAGATTTCCGGGTTATGAACTG
>Pyrco_DAP_Chr1v0.1_00310.1
ATGTCGTTTGGAGTGAAGTTTGCTTTGCCTCCGGAGGACCACGAAGATGCCAACAAGGAACGGGTGGATTTGGTTGATCCAACGGCTCCGAACTTGTCACTTCCGAGCGGGACTTTTCTCATAGCGGCGGTGGCTCTCAAGGATCAGGTGGTGCAGGCTACATGGGAAGGAGGACATGGTTCGGGTAAGCCTACGGGTATGGTTTTGGATCCGACAGTGTATACGGGTCTCCTTGGTACGGCTTTTACGTGTTTGAGGCACGTGACTTTTTTATGTGGTAGGGGAGGAGTGTACGCCCTAGGAGCTGTGGTGGCTAGTTTGATTGGGGACCATGAAAGATGTGGCCTCTATTTGAACCTGTTTCTTGAGGTGGCACAAGAGAAGGCCTTGTCTGTTGGGCCAGAGGAAGGTGGTTTTGGAATGTCGTACGATCTTCTCTATGGGAGAGCTGGGTTTTTATGGGCAGCTTTGTTCATAAACAAGTATCTTGGACAGGACAAGTTACCAAGTGATCTTCTAATGCCTGTTGTGGTTGCTGTGTTAGCTGGTGGTAGGGCGGGCGCATCTCATATCCCGTCCTGCCCGCTTATGTACAGATGGCACGGGACTAGGTACTTAGGGGCAGCCAATGGCATAGCTGGAATTTTGCAAGTGCTGCTTCACTTCCCACTTTGTAATGAGGATGCAGAAGATGTGAAGGCAACTCTTAGATATATGATGGCTAATAGGTTCCCTCATAGTGGAAACTACCCCTCAAGTGAAGGAAACCCTAGAGACAAGTTTGTGCAGTGGTCTCATGGTGCAGCTGGCATGGCCATAACCTTGTGCAAGGCATCTCAGGTGTTTCCAGGTGATCGGGAATTTCGTGATGCTGCAATAGAAGCAGGAGAAGTTGTGTGGAAGAACGGTTTACTGAAGAAGGTAGGACTTGCTGACGGTGTGGCTGGGAATGCCTATGCCTTCCTTTCTCTGTATCGTCTGACTGGAGAGAGCATATACGAAGAGAGAGCAAAGGCATTTGCAAGCTTCTTGTATCATAAGGCTGGAGAGTTTTCAACTGCAGGACGCACTCATGGGGTCGAATATGTCTACTCTCTTTTTCAAGGTCTTGCTGGAACAGCTTGCCTCTGGTTTGATCTTCATGTGCCCGAAAATTCTAGGTTTCCGGGTTATGAACTG
>Pyrco_BP1_004473.1
ATGTCGTTTGGAGTGGAGTTTGCGCCTTCTCCGGAGGAACACGATGATGCCGACAACGAACGGCTGGATTTGGTCGATCCAGCGGCTCCGAACTTGTCACCTTCGAGCGGGACTTTTCTCAGAGCGGCGGTGACTCTCAAGGATCAGGTGGTGCAGGCTACGTGGGAAGGAGGACATGATTCGGGTACGCCTACGGGTATGGTGTTGGATCCGACAGTTTATACGGGTCTTCTTGGTACGGCTTTTACGTGCTTGAGGTCGTACGAGGCCGCCGGTAACCGGCAGGACTTGCTGCTGTGCGCTGAGATCGTCGACAAGTGCCGGGCCGTCGCAAGTGCGTCAAACAGGCACGTGACTTTTTTATGTGGTAGAGGAGGAGTGTACGCCCTAGGAGCTGTGGTGGCCAATTTGATTGGGGACCATGAAAGACGTGACCTGTATTTGAACCTGTTTCTTGAGGTGGCACAAGAGAAGGCCCTGTCTGTTGGGCCAGAGGAAGGTGGTTTTGGAATGTCGTACGATCTTCTCTACGGGAGAGCTGGGTTTTTATGGGCAGCTTTGTTCATAAACAAGTATCTTGGACAAGAAAAGTTGCCAAATAATCTTCTAATGCCTGTTGTGGATGCTGTGTTAGCTGGTGGTAGGGCAGGCGCATCTCATAACCCGTCCTGCCCGCTCATGTTCAGGTGGCACGGGACTAGGTATTTGGGGGCAGCCAATGGCGTGGCTGGAATTTTGCAAGTGCTGCTTCACTTCCCACTTTGCAAAGAGGATGCTGACGATGTGAAGGCAACACTTAGATATATGATGGCTAATAGGTTCCCTCACAGTGGAAACTACCCGTCAAGTGAAGGAAACCCTAGAGACAAGTTTGTGCAGTGGTCTCATGGTGCAGCTGGCATGGCCATAACCTTGTGCAAGGCATCTCAGGTGTTTCCAGGTGATCGGGAATTTCGCGATGCTGCAATAGAAGCAGGAGAAGTTGTGTGGAAGAACGGTTTACTGAAGAAGGTTGGACTTGCTGATGGTGTGGCTGGGAATGCCTATGCCTTCCTTTCTCTGTATCGTCTGACTGGAGAGAGCATATACGAAGAGAGAGCAAAGGCATTTGCAAGCTTCTTGTATCATAATGCCGGAGAGTTTGCGACTGCGGGACACACACACGGGGCCGAATGTGTCTACTCTCTCTTTCAAGGTCTTGCCGGAACAGCTTGCCTCTGGTTTGATCTTTATATACCCGAAAATTCTAGATTTCCGGGTTATGAACTG
>Pyrco_BP1_005802.1
ATGTCGTACGATCTTCTCTACGGGAGAGCTGGGTTTTTATGGGCAGCTTTGTTCATAAACAAGTATCTTGGACAGGACAAGTTACCAAGTGATCTTCTAATGCCTGTTGTGGTTGCTGTGTTAGCTGGTGGTAGGGCGGGCGCATCTCATATCCCGTCCTGCCCGCTTATGTACAGATGGCACGGGACTAGGTACTTAGGGGCAGCCAATGGCATAGCTGGAATTTTGCAAGTGTTGCTTCACTTCCCACTTTGTAATGAGGATGCAGAAGATGTGAAGGCAACTCTTAGATATATGATGGCTAATAGGTTCCCTCATAGTGGAAACTACCCCTCAAGTGAAGGAAACCCTAGAGACAAGTTTGTGCAGTGGTCTCATGGTGCAGCTGGCATGGCCATAACCTTGTGCAAGGCATCTCAGGTGTTTCCAGGTGATCGGGAATTTCGTGATGCTGCAATAGAAGCAGGAGAAGTTGTGTGGAAGAACGGTTTACTGAAGAAGTGCATGTCAATCCCTAGGTTGCAAGAATCTCCAAGAATA
>Pyrco_BP_DH_01g06220
ATGTCGTTTGGAGTGAAGTTTGCGTTGCCTCCGGAGGACCACGAAGATGCCAACAAGGAACGGGTGGATTTGGTTGATCCAACGGCTCCGAACTTGTCACTTCCGAGCGGGACTTTTCTCATAGCGGCGGTGGCTCTCAAGGATCAGGTGGTGCAGGCTACATGGGAAGGAGGACATGGTTCGGGTAAGCCTACGGGTATGGTTTTGGATCCGACAGTGTATACGGGTCTCCTTGGTACGGCTTTTACGTGTTTGAGGTCGTATGAGGCTACCGGTAACCGGCAGGACTTGCTGCTCTGCGCTGATATCGTTCACAAGTGCGGGGCCGTCGCACCTGCGTCCAGCAGGCACGTGACTTTTTTATGTGGTAGGGGAGGAGTGTACGCCCTAGGAGCTGTGGTGGCTAGTTTGATTGGGGACCATGGAAGATGTGGCCTCTATTTGAACCTGTTTCTTGAGGTGGCACAAGAGAAGGCCTTGTCTGTTGGGCCAGAGGAAGGTGGTTTTGGAATGTCGTACGATCGATTCTCTACGGGAGAGCTGGGTTTTTATGGGCAGCTTTGTTCA
>Pyrco_BP_DH_15g28180
ATGTCGTTTGGAGTGGAGTTTGCGCCTTCTCCGGAGGAACACGATGATGCCGACAACGAACGGCTGGATTTGGTCGATCCAGCACAATGGGCTCCGAACTTGTCACCTTCGAGCGGGACTTTTCTCAGAGCGGCGGTGACTCTCAAGGATCAGGTGGTGCAGGCTACGTGGGAAGGAGGACATGATTCGGGTACGCCTACGGGTATGGTGTTGGATCCGACAGTTTATACGGGTCTTCTTGGTACGGCTTTTACGTGCTTGAGGTCGTACGAGGCCGCCGGTAACCGGCAGGACTTGCTGCTGTGCGCTGAGATCGTCGACAAGTGCCGGGCTGTCGCAAGTGCGTCAAACAGGCACGTGACTTTTTTATGTGGTAGAGGAGGAGTGTACGCCCTAGGAGCTGTGGTGGCCAATTTGATTGGGGACCATGAAAGACGTAACCTGTATTTGAACCTGTTTCTTGAGGTGGCACAAGAGAAGGCCCTGTCTGTTGGGCCAGAGGAAGGTGGTTTTGGAATGTCGATCGATCTTCTCTACGGGAGAGCTGGGTTTTTATGGGCAGCTTTGTTCATAAACAAGTATCTTGGACAAGAAAAGTTGCCAAATAATCTTCTAATGCCTGTTGTGGATGCTGTGTTAGCTGGTGGTAGGGCAGGCGCATCTCATAACCCGTCCTGCCCGCTCATGTTCAGGTGGCACGGGACTAGGTATTTGGGGGCAGCCAATGGCGTGGCTGGAATTTTGCAAGTGCTGCTTCACTTCCCACTTTGCAAAGAGGATGCTGACGATGTGAAGGCAACACTTAGATATATGATGGCTAATAGGTTCCCTCACAGTGGAAACTACCCGTCAAGTGAAGGAAACCCTAGAGACAAGTTTGTGCAGTGGTCTCATGGTGCAGCTGGCATGGCCATAACCTTGTGCAAGGCATCTCAGGTGTTTCCAGGTGATCGGGAATTTCGCGATGCCGCAATAGAAGCAGGAGGAGTTGTGTGGGAGAACGGTTTACTGAAGAAGGTTGGACTTGCTGATGGTGTGGCTGGGAATGCCTATGCCTTCCTTTCTCTGTATCGTCTGACTGGAGAGAGCATATACGAAGAGAGAGCAAAGGCATTTGCAAGCTTCTTGTATCATAATGCCGGAGAGTTTGCGACTGCGGGACACACACACGGGGCCGAATGTGTCTACTCTCTCTTTCAAGGTCTCGCCGGAACAGCTTGCCTCTGGTTTGATCTTTATATACCCGAAAATTCTAGATTTCCAGGTTATGAACTG
>Pruav_sc0000639.1_g150.1.mk
ATGTCGTTTGGGGTGGAGTTAACGTCGTCTCCGGAGGGTCATGAGGATGCCAACAACGAACGGCTGGATTTGATTGATCCAACGGCTCCCAACTGGTCACTTCCCAGCGAGACTTTTCTCAGAGCAGCTGCGTCTCTCAAGGACCAGGTGGTGCAGGCCACGTGGGAAGGAGGAGAGGATTCGGGTTCGGATTCGGGTCTGCGGACGGGTATGGTGTTGGATCCGACAGTGTATACGGGTTTGCTTGGTACGGCTTTTACGTGTTTGAGGTCTTACGAGGCAACCGGTAACCGGCAGGACTTGGTGCTGTCCGCAGAGGTTGTCGACAAGTGCGCGACCGTCGAACGTGCGTCCACAAGGCACGTGACGTTTTTATGTGGTAGAGGAGGAGTTTACGCCATTGGAGCTGTAGTGGCCAATTTGATTGGCGACCATCAAAGGCCACAAGAGAAGGCCCTCTCAGTTGGACCAGAGGAAGGTGGTTTTGGAATGTCATATGATCTTCTATATGGGAGAGCTGGTTTTTTATGGGCAGCTTTGTTCATAAACAAGTATCTTGGACAAGAGAAGGTGCCAAGTGATCTTCTAATGCCTGTGGTGGATGCTGTGTTGGCTGGAGGTAGGGCAGGTGCATCTGATAACCCTTCCTGCCCACTCATGTACAGGTGGCATGGGACAAGGTATTTAGGGGCAGCCAATGGCCTGGCTGGAATTTTGCACGTCCTACTTCACTTCCCCCTTTCTAAAGAGGATGCAGAGGATGTGAAGGCAACTCTCAGATATATGATGGCTACTAGGTTCCCTCATAGTGGAAACTACCCTTCAAGTGAAGGGAACCCCAGAGACAAGTTTGTGTATTGGTCTCATGGTGCAGCTGGCATGGCCATAACCCTGTGCAAGGCATCACAGGTGTTTCCAGGAGACAGGGAATTTCGCGATGCTGCGATAGAAGCAGGAGAAGTTGTGTGGAAGAATGGCTTGCTGAAGAAGGTAGGACTTGCTTGGCTGGGAATGCCTATGCCTTCCTTTCTCTCTACCGTC
>Pyrusco15g006510.1
ATGTCGTTTGGAGTGGAGTTTGCGCCTTCTCCGGAGGAACACGATGATGCCGACAACGAACGGCTGGATTTGGTCGATCCAGCGGCTCCGAACTTGTCACCTTCGAGCGGGACTTTTCTCAGAGCGGCGGTGACTCTCAAGGATCAGGTGGTGCAGGCTACGTGGGAAGGAGGACATGATTCGGGTACGCCTACGGGTATGGTGTTGGATCCGACAGTTTATACGGGTCTTCTTGGTACGGCTTTTACGTGCTTGAGGTCGTACGAGGCCGCCGGTAACCGGCAGGACTTGCTGCTGTGCGCTGAGATCGTCGACAAGTGCCGGGCTGTCGCAAGTGCGTCAAACAGGCACCTGACTTTTTTATGTGGTAGAGGAGGAGTGTACGCCCTAGGAGCTGTGGTGGCCAATTTGATTGGGGACCATGAAAGATGTAACCTGTATTTGAACCTGTTTCTTGAGGTGGCACAAGAGAAGGCCCTGTCTGTTGGGCCGGAGGAAGGTGGTTTTGGAATGTCATACGATCTTCTCTACGGGAGAGCTGGGTTTTTATGGGCAGCTTTGTTCATAAACAAGTATCTTGGACAAGAAAAGTTGCCAAATAATCTTCTAATGCCTGTTGTGGATGCTGTGTTAGCTGGTGGTAGGGCAGGCGCATCTCATAACCCGTCCTGCCCGCTCATGTTCAGGTGGCACGGGACTAGGTATTTGGGGGCAGCCAATGGCGTGGCTGGAATTTTGCAAGTGCTGCTTCACTTCCCACTTTGCAAAGAGGATGCTGACGATGTGAAGGCAACACTTAGATATATGATGGCTAATAGGTTCCCTCACAGTGGAAACTACCCGTCAAGTGAAGGAAACCCTAGAGACAAGTTTGTGCAGTGGTCTCATGGTGCAGCTGGCATGGCCATAACCTTGTGCAAGGCATCTCAGGTGTTTCCAGGTGATCGGGAATTTCGTGATGCCGCAATAGAAGCAGGAGAAGTGGTGTGGAAGAACGGTTTACTGAAGAAGGTAGGACTTGCTGATGGTGTGGCTGGGAATGCCTATGCCTTCCTTTCTCTGTATCGTCTGACTGGAGAGAGCATATACGAAGAGAGAGCAAAGGCATTTGCAAGCTTCTTGTATCATAATGCCGGAGAGTTTGCGACTGCGGGACACACACATGGGGCCAAATATGTCTACTCTCTCTTTCAAGGTCTTGCCGGAACAGCTTGCCTCTGGTTTGATCTTTATATACCCGAAAATTCTAGATTTCCGGGTTATGAACTG
>Pyrusco1g003880.1
ATGTCGTTTGAAGTGGAGTTTGCGTTGCCTCCGGAGGACCACGAAGATGCCAACAAGGAACGGGTGGATTTGGTTGATCCAACGGCTCCGAACTTGTCACTTCCGAGCGGGACTTTTCTCATAGCGGCGGTGGCTCTCAAGGATCAGGTGGTGCAGGCTACATGGGAAGGAGGACATGGTTCGGGTACGCCTACGGGTATGGTTTTGGATCCGACAGTGTATACGGGTCTCCTTGGTACGGCTTTTACGTGCTTGAGGTCGTATGAGGCCACCGGTAACCGGCAGGACTTGCTGCTCTGCGCTGATATCGTCCACAAGTGCGGGGCCGTCGCACCTGCGTCCAGCAGGCACGTGACTTTTTTATGTGGTAGGGGAGGAGTGTACGCCCTAGGAGCTGTGGTGGCTAGTTTGATTGGGGACCATGAAAGATGTGGCCTCTATTTGAACCTGTTTCTTGAGATGGCACAAGAGAAGGCCTTGTCTGTTGGGCCAGAGGAAGGTGGTTTTGGAATGTCGTACGATCTTCTCTACGGGAGAGCTGGGTTTTTATGGGCAGCTTTGTTCATAAACAAGTATCTTGGACATGACAAGTTACCAAGTGATCTTCTAATGCCTGTTGTGGTTGCTGTGTTAGCTGGTGGTAGGGCGGGCGCATCTCATATCCCGTCCTGCCCGCTTATGTACAGATGGCACGGGACTAGGTACTTGGGGGCAGCCAATGGCATGGCCGGAATTTTGCAAGTGCTGCTTCACTTCCCACTTTGTAATGAGGATGCAGAAGATGTGAAGGCAACTCTTAGATATATGATGGCTAATAGGTTCCCTCATAGTGGAAACTACCCCTCAAGTGAAGGAAACCCTAGAGACAAGTTTGTGCAGTGGTCTCATGGTGCAGCTGGCATGGCCATAACCTTGTGCAAGGCATCTCAGGTGTTTCCAGGTGATCGGGAATTTCGTGATGCTGCAATAGAAGCAGGAGAAGTTGTGTGGAAGAACGGTTTACTGAAGAAGGTAGGACTTGCTGACGGTGTGGCTGGGAATGCCTATGCCTTCCTTTCTCTGTATCGTCTGACTGGAGAGAGCATATACAAAGAGAGAGCAAAGGCATTTGCAAGCTTCTTGTATCATAAGGCTGGCGAGTTTTCGACTGCAGGACGCACTCATGGGGTCGAATATGTCTACTCTCTTTTTCAAGGTCTTGCTGGAACAGCTTGCCTCTGGTTTGATCTTCATGTGCCCGAAAATTCTAGGTTTCCGGGTTATGAACTG
>Pyrbe_022588
ATGTCGTTTGGAGTGGAGTTTGCGCCTTCTCCGGAGGAACACGATGATGCCGACAACGAACGGCTGGATTTGGTCGATCCAGCGGCTCCGAACTTGTCACCTTCGAGCGGGACTTTTCTCAGAGCGGCGGTGACTCTCAAGGATCAGGTGGTGCAGGCTACGTGGGAAGGAGGACATGATTCGGGTACGCCTACGGGTATGGTGTTGGATCCGACAGTTTATACGGGTCTTCTTGGTACGGCTTTTACGTGCTTGAGGTCGTACGAGGCCGCCGGTAACCGGCAGGACTTGCTGCTGTGCGCTGAGATCGTCGACAAGTGCCGGGCTGTCGCAAGTGCGTCAAACAGGCACGTGACTTTTTTATGTGGTAGAGGAGGAGTGTACGCCCTAGGAGCTGTGGTGGCCAATTTGATTGGGGACCATGAAAGACGTAACCTGTATTTGAACCTGTTTCTTGAGGTGGCACAAGAGAAGGCCCTGTCTGTTGGGCCGGAGGAAGGTGGTTTTGGAATGTCATACGATCTTCTCTATGGGAGAGCTGGGTTTTTATGGGCAGCTTTGTTCATAAACAAGTATCTTGGACAAGAAAAGTTGCCAAATAATCTTCTAATGCCTGTCGTGGATGCTGTGTTAGCTGGTGGTAGGGCAGGCGCATCTCATAACCCGTCCTGCCCGCTCATGTTCAGGTGGCACGGGACTAGGTATTTGGGGGCAGCCAATGGCGTGGCTGGAATTTTGCAAGTGCTGCTTCACTTCCCACTTTGCAAAGAGGATGCTGACGATGTGAAGGCAACACTTAGATATATGATGGCTAATAGGTTCCCTCAGAGTGGAAACTACCCGTCAAGTGAAGGAAACCCTAGAGACAAGTTTGTGCAGTGGTCTCATGGTGCAGCTGGCATGGCCATAACCTTGTGCAAGGCATCTCAGGTGTTTCCAGGTGATCGGGAATTTCGTGATGCCGCAATAGAAGCAGGAGAAGTTGTGTGGAAGAACGGTTTACTGAAGAACGTAGGACTTGCTGATGGTGTGGCTGGGAATGCCTATGCCTTCCTTTCTCTGTATCGTCTGACTGGAGAGAGCATATACGAAGAGAGAGCAAGGGCATTTGCAAGCTTCTTGTATCATAATGCCGGAGAGTTTGCGACTGCGGGACACACACATGGGGCCAAATATGTCTACTCTCTCTTTCAAGGTCTTGCCGGAACAGCTTGCCTCTGGTTTGATCTTTATATACCTGAAAATTCTAGATTTCCGGGTTATGAACTG
>Pyrbe_022647
ATGTCGTTTGGAGTGGAGTTTGCGCCTTCTCCGGAGGAACACGATGATGCCGACAACGAACGGCTGGATTTGGTCGATCCAGCGGCTCCGACCTTGTCACCTTCGAGCGGGACTTTTCTCAGAGCGGCGGTGACTCTCAAGGATCAGGTGGTGCAGGCTACGTGGGAAGGAGGACATGATTCGGGTACGCCTACGGGTATGGTGTTGGATCCGACAGTTTATACGGGTCTTCTTGGTACGGCTTTTACGTGCTTGAGGTCGTACGAGGCCGCCGGTAACCGGCAGGACTTGCTGCTGTGCGCTGAGATCGTCGACAAGTGCCGGGCTGTCGCAAGTGCGTCAAACAGGCACGTGACTTTTTTATGTGGTAGAGGAGGAGTGTACGCCCTAGGAGCTGTGGTGGCCAATTTGATTGGGGACCATGAAAGACGTAACCTGTATTTGAACCTGTTTCTTGAGGTGGCACAAGAGAAGGCCCTGTCTGTTGGGCCGGAGGAAGGTGGTTTTGGAATGTCATACGATCTTCTCTACGGGAGAGCTGGGTTTTTATGGGCAGCTTTGTTCATAAACAAGTATCTTGGACAAGAAAAGTTGCCAAATAATCTTCTAATGCCTGTTGTGGATGCTGTGTTAGCTGGTGGTAGGGCAGGTGCATCTCATAACCCGTCCTGCCCGCTCATGTTCAGGTGGCACGGGACTAGGTATTTGGGGGCAGCCAATGGCGTGGCTGGAATTTTGCAAGTGCTGCTTCACTTCCCACTTTGCAAAGAGGATGCTGACGATGTGAAGGCAACACTTAGATATATGATGGCTAATAGGTTCCCTCAGAGTGGAAACTACCCGTCAAGTGAAGGAAACCCTAGAGACAAGTTTGTGCAGTGGTCTCATGGTGCAGCTGGCATGGCCATGACCTTGTGCAAGGCATCTCAGGTGTTTCCAGGTGATCGGGAATTTCGTGATGCCGCAATAGAAGCAGGAGAAGTTGTGTGGAAGAACGGTTTACTGAAGAACGTAGGACTTGCTGATGGTGTGGCTGGGAATGCCTATGCCTTCCTTTCTCTGTATCGTCTGACTGGAGAGAGCATATACGAAGAGAGGGCAAAGGCATTTGCAAGCTTCTTGTATCATAATGCCGGAGAGTTTGCGACTGCGGGACACACACATGGGGCCAAATATGTCTACTCTCTCTTTCAAGGTCTTGCCGGAACAGCTTGCCTCTGGTTTGATCTTTATATACCCGAAAATTCTAGATTTCCGGGTTATGAACTG
>Pyrbe_058254
ATGTCGTTTGGAGTGGAGTTTGCGTTGCCTCCGGAGGACCACGAAGATGCCAACAAGGAACGGGTGGATTTGGTTGATCCAACGGCTCCGAACTTGTCACTTCCGAGCGGGACTTTTCTCATAGCGGCGGTGGCTCTCAAGGATCAGGTGGTGCAGGCTACATGGGAAGGAGGACATGGTTCGGGTACGCCTACGGGTATGGTTTTGGATCCGACAGTGTATACGGGTCTCCTTGGTACGGCTTTTACGTGCTTGAGGTCGTATGAGGCCACCGGTAACCGGCAGGACTTGCTGCTCTGCGCTGATATCGTCCACAAGTGCGGGGCCGTCGCACCTGCGTCCAGCAGGCACGTGACTTTTTTATGTGGTAGGGGAGGAGTGTACGCCCTAGGAGCTGTGGTGGCTAGTTTGATTGGGGACCATGAAAGATGTGGCCTCTATTTGAACCTGTTTCTTGAGATGGCACAAGAGAAGGCCTTGTCTGTTGGGCCAGAGGAAGGTGGTTTTGGAATGTCGTACGATCTTCTCTACGGGAGAGCTGGGTTTTTATGGGCAGCTTTGTTCATAAACAAGTATCTTGGACATGACAAGTTACCAAGTGATCTTCTGATGCCTGTTGTGGTTGCTGTGTTAGCTGGTGGTAGGGCGGGCGCATCTCATATCCCGTCCTGCCCGCTTATGTACAGATGGCACGGGACTAGGTACTTGGGGCCAGCCAATGGCATGGCCGGAATTTTGCAAGTGCTGCTTCACTTCCCACTTTGTAATGAGGATGCAGAAGATGTGAAGGCAACTCTTAGATATATGATGGCTAATAGGTTCCCTCATAGTGGAAACTACCCCTCAAGTGAAGGAAACCCTAGAGACAAGTTTGTGCAGTGGTCTCATGGTGCAGCTGGCATGGCCATAACCTTGTGCAAGGCATCTCAGGTGTTTCCAGGTGATCGGGAATTTCGTGATGCTGCAATAGAAGCAGGAGAAGTTGTGTGGAAGAACGGTTTACTGAAGAAGGTAGGACTTGCTGACGGTGTGGCTGGGAATGCCTATGCCTTCCTTTCTCTGTATCGTCTGACTGGAGAGAGCATATACGAAGAGAGAGCAAAGGCATTTGCAAGCTTCTTGTATCATAAGGCTGGAGAGTTTTCGACTGCAGGACGCACTCATGGGGTCGAATATGTCTACTCTCTTTTTCAAGGTCTTGCTGGAACAGCTTGCCTCTGGTTTGATCTTCATGTGCCCGAAAATTCTAGGTTTCCGGGTTATGAACTG
>Pyrpy_N_01g0350.1
ATGTCGTTTGGAGTGGAGTTTGCGTTGCCTCCGGAGGACCACGAAGATGCCAACAAGGAACGGGTGGATTTGGTTGATCCAACGGCTCCGAACTTGTCACTTCCGAGCGGGACTTTTCTCATAGCGGCGGTGGTGCAGGCTACATGGGAAGGAGGACATGGTTCGGGTACGCCTACGGGTATGGTTTTGGATCCGACAGTGTATACGGGTCTCCTTGGTACGGCTTTTACGTGCTTGAGGTCGTATGAGGCCACCGGTAACCGGCAGGACTTGCTGCTCTGCGCTGATATCGTCCACAAGTGCGGGGCCGTCGCACCTGCGTCCAGCAGGTTGTGGGTGCAAGGGTTGGGCTTAGGTGGGGGAGAGGAGGGTGGGGGTGGGGTTGGGGAGGGGGGAAGACAAACTGAGGGTGGGCACGTGACTTTTTTATGTGGTAGGGGAGGAGTGTACGCCCTAGGAGCTGTGGTGGCTAGTTTGATTGGGGACCATGAAAGATGTGGCCTCTATTTGAACCTGTTTCTTGAGATGGCACAAGAGAAGGCCTTGTCTGTTGGGCCAGAGGAAGGTGGTTTTGGAATGTCGTACGATCTTCTCTACGGGAGAGCTGGGTTTTTATGGGCAGCTTTGTTCATAAACAAGTATCTTGGACATGACAAGTTACCAAGTGATCTTCTAATGCCTGTTGTGGTTGCTGTGTTAGCTGGTGGTAGGGCGGGCGCATCTCATATCCCGTCCTGCCCGCTTATGTACAGATGGCACGGGACTAGGTACTTGGGGGCAGCCAATGGCATGGCCGGAATTTTGCAAGTGCTGCTTCACTTCCCACTTTGTAATGAGGATGCAGAAGATGTGAAGGCAACTCTTAGATATATGATGGCTAATAGGTTCCCTCGTAGTGGAAACTACCCCTCAAGTGAAGGAAACCCTAGAGACAAGTTTGTGCAGTGGTCTCATGGTGCAGCTGGCATGGCCATAACCTTGTGCAAGGCATCTCAGGTGTTTCCAGGTGATCGGGAATTTCGTGATGCTGCAATAGAAGCAGGAGAAGTTGTGTGGAAGAACGGTTTACTGAAGAAGGTAGGACTTGCTGACGGTGTGGCTGGGAATGCCTATGCCTTCCTTTCTCTGTATCGTCTGACTGGAGAGAGCATATACGAAGAGAGAGCAAAGGCATTTGCAAGCTTCTTGTATCATAAGGCTGGAGAGTTTTCGACTGCAGGACGCACTCATGGGGTCGAATATGGCTACTCTCTTTTTCAAGGTCTTGCTGGAACAGCTTGCCTCTGGTTTGATCTTCATGTGCCCGAAAATTCTAGGTTTCCGGGTTATGAACTG
>Pyrpy_N_15g2659.1
ATGTCGTTTGGAGTGGAGTTTGCGCCTTCTCCGGAGGAACACGATGATGCCGACAACGAACGGCTGGATTTGGTCGATCCAGCGGCTCCGAACTTGTCACCTTCGAGCGGGACTTTTCTCAGAGCGGCGGTGACTCTCAAGGATCAGGTGGTGCAGGCTACGTGGGAAGGAGGACATGATTCGGGTACGCCTACGGGTATGGTGTTGGATCCGACAGTTTATACGGGTCTTCTTGGTACGGCTTTTACGTGCTTGAGGTCGTACGAGGCCGCGGGTAACCGGCAGGACTTGCTGCTGTGCGCTGAGATCGTCGACAAGTGCCGGGCTGTCGCAAGTGCGTCAAACAGGCACCTGACTTTTTTATGTGGTAGAGGAGGAGTGTACGCCCTAGGAGCTGTGGTGGCCAATTTGATTGGGGACCATGAAAGATGTAACCTGTATTTGAACCTGTTTCTTGAGGTGGCACAAGAGAAGGCCCTGTCTGTTGGGCCGGAGGAAGGTGGTTTTGGAATGTCATACGATCTTCTCTACGGGAGAGCTGGGTTTTTGTGGGCAGCTTTGTTCATAAACAAGTATCTTGGACAAGAAAAGTTGCCAAATAATCTTCTACTGCCTGTTGTGGATGCTGTGTTAGCTGGTGGTAGGGCAGGCGCATCTCATAACCTGTCCTGCCCGCTCATGTTCAGGTGGCACGGGACTAGGTATTTGGGGGCAGCCAATGGCGTGGCTGGAATTTTGCAAGTGCTGCTTCACTTCCCACTTTGCAAAGAGGATGCTGACGATGTGAAGGCAACACTTAGATATATGATGGCTAATAGGTTCCCTCACAGTGGAAACTACCCGTCAAGTGAGGGAAACCCTAGAGACAAGTTTGTGCAGTGGTCTCATGGTGCAGCTGGCATGGCCATAACCTTGTGCAAGGCATCTCAGGTGTTTCCAGGTGATCGGGAATTTCGTGATGCCGCAATAGAAGCAGGAGAAGTGGTGTGGAAGAACGGTTTACTGAAGAAGGTAGGACTTGCTGATGGTGTGGCTGGGAATGCCTATGCCTTCCTTTCTCTGTATCGTCTGACTGGAGAGAGCATATACGAAGAGAGAGCAAAGGCATTTGCAAGCTTCTTGTATCATAATGCCGGAGAGTTTGCGACTGCGGGACACACACATGGGGCCAAATATGTCTACTCTCTCTTTCAAGGTCTTGCCGGAACAGCTTGCCTCTGGTTTGATCTTTATATACCCGAAAATTCTAGATTTCCGGGTTATGAACTG
>Rosch_v2.0_Chr2g0112441
ATGTCGTCCGTGGTGGGATACTTAGCTTCATCATCGTCGTCGTCCCCGGAAGGCCATGATGAAGGCAACAACGAACGGCTCGATTTCGTTCGTCCCACGAATTCCGACTTGTCACTAAATCCCGGCGAGACATTTATCCGAGCAGCCGTGTCCCTCAAGGACCAGGTAGTGAAGGCCACGTGGGAAGGAGAGCGGAGCTCCGGGATGGGGTTGGATCCGACTGTGTATACGGGTCTGCTCGGCACGGCGTTCACGTGCCTGAGGTCGTACGAGGCCACCGGAAACCGACAGGACTTGCTACTGTGCGCCGAGATCGCCGACAACTGCGCGGCCGTCGCACGTGTCTCCGCCAGGCACGTGACATTTTTGTGTGGTAGAGGAGGAGTTTACGCTCTTGGAGCTGTTGTGGCTAATTTGGTTGGGGACCATCAAAGACTTGACTTGTATTTGAACCTCTTCCTTGAGGTAGCAAAAGAGAAGGCCCTATCTGTTGGGCCAGAGGAAGGTGGTTTTGGAATGTCATATGATCTTCTTTATGGGAGAGCTGGGTTTCTATGGGCAGCTTTGTTCATAAACAAGCACCTTGGACAAGAGAATGTGCCCAGTGAACTTCTGATGCCCATCGTCAATGCCGTGTTAGCTGGAGGAAGGGCAGGAGCATCTGATAACCCTTCATGCCCACTTATGTACAGATGGCATGGAACAAGGTACTTGGGCGCAGCAAATGGTCTGGCTGGAATTTTGCAAGTGCTACTTCACTTCCCTCTTTCAGAAGAGGATGCAGAAGATGTGAAAGGAACTCTTAGGTATATGATGGCTAATCGGTTTCCTCACAGTGGAAATTACCCCTCAAGCGAAGGAAACCCAAGAGATAAGTTTGTGCAGTGGTCTCATGGTGCAGCCGGCATGGCCATCACCTTGTGCAAGGCATCACAGGTTTTTCCAGGAGATAGGGACTTTCGTGATGCGGCAATAGAAGCTGGAGAAGTGGTGTGGAAGAATGGTTTGCTGAAGAAGGTAGGCCTTGCTGATGGTGTGGCTGGGAATGCCTATGCCTTTCTTTCTCTTTATCGTCTAACCGGAGAGAGCATATACGAAGAGAGAGCAAAGGCATTTGCAAGCTTCTTGTATCATAATGCAAGACAACTTGTGACTGCGGGGCAGACTACACATGCAGCCGAACATGCCTATTCCCTTTTTCAAGGACTTGCTGGAACTGCTTGCCTCTGGTTTGACGTGCATGTTCTTGAAAACTCGAGGTTCCCAGGTTATGAACTG
>Rubch_LG01.1810
ATGTCGTCCGTGATGGGATACGTAGAGTCGTCCCCAGAAAGCCCTGACGAAGGCAACAACAAGCGGCTCGATTTCGTTAATCCGACCACTTCGGACTTGTCACTCCCCGGCGAGACCTTTCTTAAAGCAGCAGTGTCTCTCAAGGACCAGGTGGTGAAGGCGACGTGGCAAGGAGAACGGAGCTCCGGCATGGTCTTGGATCCGACTGTGTATACGGGTCTGCTCGGCACGGCTTTCACGTGCTTGAGGTCGTACGAGGCCACCGGAAACCGACAGGACTTGCTACTGTGCGCGGAGATCGCCGACAAGTGCGCGGCTGTCGTGCCTGTGTCCGCCAGGTACGTGACATTTTTATGTGGTAGAGGAGGAGTTTACGCCCTTGGAGCTGTTGTGGCTAATTTGATTGGGGACCATGAAAGACGTGACTTGTATTTGAACCTCTTCCTTGAGGTAGCACAAGAGAAAGCCCTCTCTGTTGGGCCCGAGGAAGGTGGTTTTGGAATGTCATATGATCTTCTTTATGGTAGAGCTGGGTTTTTATGGGCAGCTTTGTTCATAAACAATCATCTTGGAGAAGAGAAGTTGCCCAGTGAACTTCTCATGCCCATCGTTGACGCTGTGTTAGCTGGAGGCAGGGCAGGAGCATCTGACAACCCTTCATGCCCACTTATGTACAGATGGCATGGAACAAGGTACTTGGGGGCAGCAAATGGTCTTGCTGGGATTTTGCAAGTCCTACTTCATTTTCCTCTTTCAGTAGAGGACGCAGAAGACGTGAAAGGAACTCTTAGGTATATGATGGCTAATAGGTTCCCTCACAGCGGAAATTACCCCTCAAGTGAAGGAAACCCAAGAGACAAGTTTGTGCAGTGGTCTCATGGTGCAGCTGGCATGGCCATCACCTTGTGCAAGGCATCACAGATGTTTCCAGAAGATAGGGAATTTCGTGACGCTGCAATAGAAGCTGGAGAAGTGGTGTGGAAGAATGGTTTGCTGAAGAAAGTAGGACTTGCTGATGGTGTGGCTGGGAATGCCTATGCCTTTCTTTCTCTCTATCGTCTAACCGGAGAGAGCATATACGAAGAGAGAGCAAAGGCATTTGCAAGCTTCTTGTATCATAATGCGAGACAACTTGTGACTGCGGGGCAGACTACACACGGAGCAGAACATGCCTATTGCCTTTTTCAAGGACTTGCTGGTACTGCTTGTCTCTGGTTTGATGTGCATGTGCTTGAAAACTCGAGGTTCCCAGGTTATGAACTG
>Ruboc_01_G12229
ATGTCGTCCGTGGTGGGACACTTAGCGTCGTCCCCGGAAAGCCCTGACAAAGGCAACAACGAGCGGCTCGATTTGGTTAATCCGACCACTTCGGACTTGTCACTCCCCGGCGAGACTTTTCTTAAAGCAGCGGTGTCTCTCAAGAACCAGGTGGTGAAGGCCACGTGGGAAGGAGAACGGAGCTCCGGCATGGGCTTGGATCCGACTGTGTATACGGGTCTGCTCGGCACGGCTTTCACGTGCTTGAGGTCGTACGAGGCCACCGGAAACCGACAGGACTTGCAACTGTGCGCGGAGATCGCCGACAAGTGCGCCGCTGTATTACCTGTGTCCGCCAGGTACGTGACATTTTTATGTGGTAGAGGAGGAGTTTACGCCCTTGGAGCTGTTGTGGCTAATTTGATTGGGGACCATGAAAGACCACAAGAGAAAGCCCTCTCTGTTGGGCCCGAGGAAGGTGGTTTTGGAATGTCATATGATCTTCTTTATGGGAGAGCTGGGTTTTTATGGGCAGCCTTGTTCATAAACAAGCATCTTGGACAAGAGAAGTTGCCCAGTGAACTTCTGATGCCCATCGTCGATGCCGTGTTAGCTGGAGGCAGGGCAGGAGCATCTGATAACCCTTCATGCCCACTTATGTACAGATGGCATGGAACAAGGTACTTGGGGGCAGCAAATGGTCTTGCTGGGATTTTGCAAGTCCTACTTCATTTTCCTCTTTCAGTAGAGGATGCAGAAGACGTGAAAGGAACTCTTAGGTATATGATGGCTAATCGGTTCCCTCACAGCGGAAATTACCCCTCAAGCGAAGGAAACCCAAGAGATAAGTTTGTGCAGTGGTCTCATGGTGCAGCCGGCATGGCCATCACTTTGTGCAAGGCATCACAGGTGTTTCCAGAAGATAGGGAATTTCGTGATGCTGCAATAGAAGCCGGAGAAGTGGTGTGGAAGAACGGTTTGCTGAAGAAGGTAGGACTTGCTGATGGTGTGGCTGGGAACGCCTATGCCTTTCTTTCTCTCTATCGTCTAACTGGAGAGAGCATATACGAAGAGAGAGCAAAGGCATTTGCAAGCTTCTTGTATCATAATGCGAGACAACTTGTGACTGCTGGGCAGACTACACATGGTGCAGAACATGCGTATTCACTTTTTCAAGGACTTGCTGGAACTGCTTGCCTCTGGTTTGATGTGCATGTGCTTGAAAACTCGAGGTTCCCGGGTTATGAACTG
