# Supplementary material for: Transcriptomics of long‐term, low oxygen storage coupled with ethylene signaling interference suggests neofunctionalization of hypoxia response pathways in apple ( Malus domestica )
Source: Plant Direct. 2024 Dec 20;8(12):e70025. doi: 10.1002/pld3.70025 (PMC11660084; doi:10.1002/pld3.70025)
Supplement: Supplementary file 2 — Data S2: Homologs of all 606 hypoxia response genes identified in this study across 42 representative species of land plants). [file PLD3-8-e70025-s004.gz › 01-integratedGeneFamilies_dir/1209.fna]

>gnl_Ambtr_v1.0_evm_27.model.AmTr_v1.0_scaffold00391.2
ATGTTTTCGCACCCACAAGGTTATTTACAGGCAGTATGCGGGATTGTTTTTCTCCATTTTCTAACTTATAAGGAGCTAGCTTACCTGGAGAGCATTCATTTATTTGTGGAGATCTTGGATCACTTCTTCAGCAATGTGTTTGAGCTAGATTTGGTATTTAATTTCCATAAGGTATACTTGATCTTGGATGAATTTATACTTGCAGGGGAGTTGCAAGAAACTAGCAGGAGGGCGATCATAGAGAGAATGGGAGAGTTTGAAAGGCAAGAG
>gnl_Ambtr_v1.0_evm_27.model.AmTr_v1.0_scaffold00071.32
ATGATCCGGTTTATATTGCTTCAGAACAGGCAAGGGAAGACCCGTCTTGCAAAATACTATATTCCACTGGAGGAGTCTGAGAAGCACAAGGTTGAATATGAGGTTCACCGATTGGTCGTAAACAGGGACCCCAAATTCACAAACTTTGTTGAGTTTCGCACTCACAAGGTTATTTACAGGCGGTATGCGGGATTGTTTTTCTCCATGTGTGTTGATATCACTGATAATGAGCTAGCATACCTGGAGTGCATACATTTATTTGTGGAGATCTTGGATCACTTCTTCAGCAATGTGTGTGAGCTGGATTTGGTATTTAATTTCCATAAGGTATACTTGATCCTGGATGAATTTATACTTGCAGGGGAGCTGCAAGAAACAAGCAAGAGGGCAATCATAGAGAGAATGGGAGAGTTGGAAAGACAGGAG
>gnl_Ambtr_v1.0_evm_27.model.AmTr_v1.0_scaffold00079.108
ATGTTTCCTATTTTGCTCATGATTCACTTTGTGCTTCTTATAAGTCGACAAGGCAAGGTTAGGCTGACAAAATGGTATTCTCCTTATTCCCAGAAGGAAAGAACCAAGGTGATTCGAGAGCTCAGCGGCGTGATTCTTACACGTGGCCCCAAGCTCTGTAATTTTGTTGAGTGGAGGGGATTAAAGGTTGTATATAAGAGATATGCGAGTCTTTACTTCTGCATGTGCATAGATGCTGATGACAATGAACTGGAGATTCTCGAAATAATTCACCATTTTGTTGAAATACTCGACCGTTACTTCGGCAGTGTTTGTGAATTGGACCTAATCTTCAATTTTCACAAGGCATTCTACATTCTGGATGAGACTTTAATTGCTGGTGAACTCCAGGAGTCTAGCAAGAAAACAGTTGCACGGTTAATAGCTGCACAGGATTTATTGGTGGAGAATGCCAAAGAGCAAGCCAGTTCTATTACCAATATGATTGCACAGGCGACAAAA
>gnl_Aquco_v3.1_Aqcoe4G077700.1
ATGATTCATTTTGTACTTTTAATTAGTCGTCAAGGGAAAGTGAGATTAACAAAATGGTATTCACCATATTCTCAGAAAGAAAGAACCAAGGTGATCCGAGAGCTTAGTGGTGTGATTCTCACTAGAGTCCCTAAGCTCTGCAATTTTGTTGAATGGAGAGGATTTAAAGTAGTATATAAGAGATACGCCAGCCTCTATTTCTGCATGTGCATTGACCAGGAAGATAACGAACTCGAGATCCTTGAAATAATTCATCATTATGTTGAGATACTGGACCGTTACTTTGGCAGCGTATGTGAACTGGACCTGATTTTCAATTTCCACAAGGCCTACTATATATTGGATGAGATATTGATTGCTGGTGAACTTCAAGAGACAAGCAAGAAAACTGTTGCACGGCTTGTAGCTGCACAGGATTTGATGGTAGAGACTGCAAAGGAGGAGGCTAGTTCAATAAGCAACATAATTGCACAGGCAACAAAA
>gnl_Aquco_v3.1_Aqcoe5G109300.1
ATGATTCACTTTGTGCTTCTTATTAGTCGTCAAGGAAAAGTGAGGTTAACAAAATGGTATTCACCATATACCCAAAAGGAAAGAACCAAGGTGATCCGAGAGCTCAGTGGTGTAATTCTCACACGAGGCCCGAAACTCTGCAATTTTGTTGAATGGAGAGGATACAAAGTTGTATATAAGAGATACGCCAGCCTCTATTTCTGCATGTGCATTGACGCAGAAGATAATGAACTTGAGGTCCTCGAAATAATTCATCATTATGTTGAGATACTGGACCGCTACTTTGGCAGTGTCTGTGAGCTGGATTTGATTTTCAATTTCCACAAGGCATACTATATATTGGATGAGGTATTGATTGCTGGCGAACTTCAAGAGACCAGCAAGAAAATTGTTGCTCGACTTATAGCTGCTCAGGATTCTTTGGTGGAGACTGCAAAGGAGGAGGCTAGTTCTATAAGCAATATAATTGCACAGGCCACCAAA
>gnl_Aquco_v3.1_Aqcoe5G208900.1
ATGATCCGATTTATACTGTTACAAAACAGACAAGGCAAGACTCGTCTTGCTAAGTATTACGTTCCTCTTGAAGAATCTGAGAAACACAAAGTTGAATACGAGGTTCATCGATTGGTTGTTAATAGAGATCCTAAGTTCACTAACTTTGTTGAGTTTCGCACACACAAGGTCATCTACCGGCGATATGCTGGACTGTTTTTCTCAATGTGTGTTGACATCACCGATAATGAGCTAGCATACTTGGAGTGCATCCACTTATTTGTGGAGATATTAGATCATTTCTTCAGCAATGTCTGCGAGCTAGATTTGGTATTTAATTTCCACAAGGTTTATCTGATACTGGATGAGTTTATTCTTGCTGGGGAGCTCCAGGAGACAAGCAAAAAGGCTATTATTGAAAGAATGGGGGAATTGGAAAAGCAAGAG
>gnl_Arath_TAIR10_AT2G17380.1
ATGATACATTTCGTGTTACTAGTCAGTCGACAAGGGAAAGTAAGGCTCACCAAGTGGTATTCGCCGTATACGCAGAAGGAAAGATCTAAGGTCATACGTGAACTCAGTGGAGTGATTCTGAACCGAGGTCCCAAGCTCTGCAATTTTATTGAATGGAGAGGATACAAGGTTGTCTACAAAAGATATGCAAGCTTGTACTTCTGCATGTGCATTGATGAGGCGGATAACGAGTTAGAGGTACTGGAGATAATTCATCACTACGTCGAGATTCTTGACCGCTACTTTGGCAGTGTGTGTGAACTCGATTTGATTTTTAACTTCCACAAGGCGTATTATATACTCGATGAGCTGTTGATCGCCGGAGAACTTCAAGAGTCAAGCAAGAAAACAGTTGCAAGGATAATATCAGCCCAGGATCAATTGGTGGAAGTTGCGAAAGAGGAGGCGAGTTCCATAAGTAATATAATTGCTCAGGCTACCAAG
>gnl_Arath_TAIR10_AT4G35410.2
ATGATACATTTTGTGCTTCTAGTTAGCCGGCAAGGAAAGGTAAGGCTCACCAAATGGTATTCTCCTTATGCACAGAAGGAAAGATCTAAGGTTATACGTGAACTCAGTGGAGTGATTCTGAATCGAGGTCCAAAGCTCTGCAATTTTGTTGAATGGAGAGGATACAAAGTTGTTTACAAAAGATATGCAAGTCTCTACTTCTGCATGTGCATTGATCAGGAGGATAACGAGTTAGAGGTCCTTGAGATCATTCATCACTATGTTGAGATTCTCGATCGCTATTTTGGAAGTGTGTGTGAACTCGATTTGATTTTTAACTTCCACAAGGCATATTACATATTGGATGAGCTCTTGATTGCTGGGGAGCTTCAAGAGTCAAGCAAGAAAACAGTAGCCAGGATTATATCCGCTCAGGATCAACTGGTGGAGGTTGCAAAAGAGGAGGCCAGTTCGATAAGTAATATAATCGCTCAGGCTACTAATCGA
>gnl_Arath_TAIR10_AT1G47830.1
ATGATCCGATTCATATTATTGCAGAACAGACAAGGTAAGACTCGTCTAGCCAAATACTATGTCCCTCTCGAAGAATCCGAGAAACACAAAGTCGAATACGAGGTTCATAGATTAGTGGTGAATCGCGACGCCAAATTCACCAACTTCGTTGAGTTTAGAACACACAAGGTGATATACAGGCGTTATGCTGGATTGTTTTTCTCTGTGTGCGTGGATATAACCGACAATGAGTTGGCTTACTTGGAGAGTATCCATTTGTTTGTGGAGATATTGGACCATTTCTTCAGCAATGTTTGTGAGCTAGATTTGGTGTTTAATTTCCACAAGGTGTACTTGATACTCGATGAGTTCATTCTTGCTGGGGAGCTCCAAGAAACAAGCAAAAGGGCAATCATCGAAAGGATGTCAGAACTCGAGAAGCTACAG
>gnl_Betvu_v1.2_Bv6_130690_ccpm.t1
ATGATCCGATTCATATTGTTACAGAACAGACAAGGGAAGACGCGGTTGGCAAAGTACTACGTACCTCTCGAAGATTCCGAGAAGCACAAAGTTGAATACGAGGTTCATCGATTGGTGGTAAATAGAGACCCGAAATTCACCAATTTTGTCGAGTTCCGTACGCACAAGGTTATCTACAGGCGTTATGCTGGATTGTTTTTCTCCATGTGTGTTGATATCACAGATAATGAGTTAGCTTACCTCGAGTGCATCCATCTCTTCGTGGAGATACTGGATCACTTCTTCAGCAATGTGTGCGAGCTGGATTTAGTCTTCAATTTTCACAAGGTATACCTGATACTTGATGAATTCATCCTTGCCGGAGAGCTTCAGGAAACGAGTAAGAAGGCTATAATAGAGAGGATGGGTGAATTGGAGAAACTCGAG
>gnl_Betvu_v1.2_Bv9_216020_qsxi.t1
ATGATTCAGTTTGTGGTTCTTATAAATCGACAAGGGAAAGTGAGATTGACAAAATGGTATTCACCTTATGCACAGAAGGAAAGATCAAAGATTCTCCGTGAGCTGAGTGGATTGGTTCTCGCTCGTGGTCCAAAGCTATGTAACTTTGTGGATTGGAGAGGATTAAAGGTTGTTTACAGAAGGTATGCTAGTTTGTATTTTTGCATGTGCATTGATCAGGATGACAATGAACTGGAGGTTCTCGAAATGATCCATCACTTTGTTGAGATTCTAGACCGATATTTTGGCAGTGTCTGTGAGTTGGATTTGATCTTCAACTTTCACAAGGCATATTATATACTTGACGAGATTTTAATTGCTGGTGAGCTGCAAGAATCGAGCAAGAAAACAGTTGCGCGGCTAATTGCTGCACAGGATTCACTGGTCGAAGCTGCTAAAGAACAAGAAAGCTCAATCAGTAATATTATTGCACAGGCCACAAAG
>gnl_Carpa_v0.4_evm.model.supercontig_26.37
ATGATCCGATTTATTTTGTTACAGAACAGGCAAGGCAAGACTCGTCTCGCCAAGTATTACGTTCCTCTTGAGGACTCTGAGAAACACAAGGTCGAATACGAGGTTCATCGGTTGGTGGTGAATAGAGATCCAAAGTTCACCAATTTCGTTGAGTTTCGCACGCACAAGGTAATCTATAGGCGGTATGCTGGGTTGTTCTTCTCATTGTGTGTCGACATAACGGATAATGAGTTGGCATATTTGGAGTGTATCCATTTATTTGTGGAGATATTGGATCATTTCTTCAGCAATGTGTGCGAGCTAGATTTGGTGTTTAATTTTCACAAGGTTTATTTGATACTTGATGAATTCATTCTTGCTGGAGAGCTTCAGGAAACAAGCAAGAAGGCAATCATAGAGAGAATGGGAGAGCTGGAGAAGCTAGAG
>gnl_Carpa_v0.4_evm.model.supercontig_36.99
ATGCTGATTCACTTTGTGATTCTCGTTAGTCGGCAAGGCAAGTTGAGATTGACAAAATGGTATTCACCTTATTCTCAGAAGGAAAGAACTAAGGTAATCAGAGAGCTCAGTGGCATAATACTCAGTCGCGGCCCCAAGCTTTGTAACTTTGTGGAATGGAGAGGACTAAAGGTTGTCTACAGAAGATATGCTGGCCTCTACTTTTGCATGTGTGTTGACATGGACGATAACGAGCTGGAGGTTCTTGATATAATTCATCATTATGTTGAGATTTTGGATCGCTATTTTGGTAGCGTCTGTGAGCTGGACTTGATCTTCAATTTCCATAAGGTACACATTTTTCCTAGCTTTTTCTTCTGGTCCTTTTCTGGGCAGGCCTATTATTTGCTAGATGAGCTTTTGCTAGCCGGTGAACTTCAGGAATCAAGCAGGAAAACAGTTTTGCGGCTGATAGATGCACAGGATTCGCTGGTGGAGATTGCTAAAGAACAGGCCAGTTTAGTAGGCAACATAATTGCTCAGACGACCAAG
>gnl_Carpa_v0.4_evm.model.supercontig_523.2
ATGATTATTCGAGAACTAAGTGGGGTTATTCTTACTCGAGGGCCAAAACTTTGTAATTTTGTGGAATGGAGAGGATACAAAGTTGTTTATAAAAGATATGCTAGTCTGTACTTCTGCATGTGCATAGATCAGGACGACAACGAACTGGAGATCCTTGAGATAATTCATCATTTTGTTGAGATTCTTGATCGCTATTTCGGCAGTGTCTGTGAATTAGACTTGATTTTTAACTTTCACAAGGCCTATTATATATTGGATGAGATCTTGATTGCCGGTGAGCTTCAAGAGTCAAGTAAGAAAACTGTTGCACGGCTAATAGCTGCACAGGATTCCTTGGTGGAGACTGCAAAAGAGCAAGCCAGTTCCATTAGTAATATAATTACACAGGCCACAAAA
>gnl_Carpa_v0.4_evm.model.supercontig_57.88
ATGAACAGTAGAAAGGGCTGTATGTGTGGGCAAGACTCGTCTCTCGTCTCGCCAAGTCATCGGTTAGTGGTGAATAGAGATCCAAAGTTCACAAATTTCGTTGAGTTTTGCACGCAAAAAGTAATCTATAGGCGGTATGCTGGGTTGTTCTTCTCATTGTGTGTTGACATAATGGATAATGAGTTGGCATATTTGGAATATATCCATTTATTTGTGGAGATATTGGATCATTTCTTCAGCAATGTGTGCGAGCTAGATTTGGTGTTTAATTTTCATAAGGTTTATTTGATACTTGATGAATTCATTCTTGCTGGAGAGCTTCAAGAAACAAGCAAGAAGGCAATCATAGAGAGAATGGGAGAGCTGGAGAAGCTAGTG
>gnl_Elagu_v2.0_p5_sc00009.V1.gene184
ATGAGAAAGAAAGGAAAAGTTAGACTGACGAAATGGTACTCCCCATATTCACAAAAAGAAAGAACCAAGGTCATTCGAGAGCTTAGTGGATTGATTCTCACACGAGCCCCAAAGCTGTGCAATTTTGTTGAGTGGAAAGGATACAAGGTTGTATATAGAAGATATGCCAGCCTCTACTTCTGCATGGGCATTGATGCTGATGACAACGAACTGGAAATTCTTGAAATTATTCATCATTTTGTTGAGATATTGGATCGATACTTTGGCAGTGCATACTATATATTGGATGAGATACTGATTGCTGGTGAACTTCAAGAGTCAAGCAAGAAGACTGTTGCACGGCTCATAGCAGCACAGGATTCGTTGGTGGAAACAGCCCAAGAGCAGGCTAATTCAATTAGCAACATGATTGCGCAGGCTACCAAGGGCTTCTTCCTTCCCAGCCTGAAGGTCTTCATCATGCCTGTGGAGCGGACAGGGGAAAAGGCTAAGATGACCAAGGTCTTCATCATTCCGGAGGGACAGCGACTGCAAGGAATGCTACCAGAAGTTCGACTCCAGCTGCAGTGCAATGGTACAGAAACTGATCATGACAATGGAAGACCAGTAAAAGAGGATCCTACAAGCCCTGAAGGAAGTCCAGAACATATTCAAGGAGGAATGCAGATTGACAGAAAGCTGTTTCCGAGCCAATGCAGAAGGAGAATTTCCGCTCTTAAATCCCTCAGATTATATGCTACTCCCAGAATATCGAGCACAGGACATTTGGTG
>gnl_Elagu_v2.0_p5_sc09352.V1.gene1
ATGGTACTCCCCGTATTCACAGAAAGAAAGAACCAAGATGACAATGAACTGGAAATACTTGAAATTATTCATCATTTCGTTGAGATATTAGATCGATACTTTGGCAGTGCATACTATATATTGGATGAGATTCTGATTGCCGGTGAACTTCAGGAGTCAAGCAAGAAGACTGTTGCACGGCTAATTGCTGCACAGGATTCATTGGTGGAAACAGCCAAAGAGCAGGCTGGTTCAATTAGCAACATGATTGCTCAGGCTACCAAG
>gnl_Elagu_v2.0_p5_sc14995.V1.gene1
ATGTACGTTCTATTCGAATTGGAATGGCAGATTCGCTTCATATTGCTGCAGAATCGGCAGGGCAAGACGCGCCTGGCCAAGTACTACGTCCCCCTCGAGGATTCCGAGAAGCACAAGGTAGAATACGAGGTCCACCGATTGGTGGTCAACAGGGATCCGAAGTTCACCAATTTCGTTGAGAAACTTCATCAGCTCTTAAGGAATCATTTAGTGGAACCGAAAGAACCTGTTGATCTTCTGGTGGATCCA
>gnl_Eucgr_v2.0_Eucgr.J00771.1
ATGATTCACTTCGTGCTTCTCATAAGTAGGCAGGGTAAAGTGAGGCTGACAAAGTGGTATTCAGCTTATCCTCAGAAGGAAAGGACTAAGGTTATTCGAGAGATTAGTGGTGAAGTACTTGCAAGAGGACCCAAACTTTGCAACTTTGTCGAGTGGAGAGGATTGAAAGTTGTTTATAGAAGGTATGCCAGCCTTTACTTCTGTATGTGCATCAACCAGGGCGACAATGAACTGGAGGTGCTTGAAATAATCCACCACTATGTGGAAACTTTAGATCGCTACTTTGGAAGTGTGTGCGAGCTGGACTTGATCTTCAACTTCCACAAGGCTTATTACATTCTGGATGAGCTACTGCTGGCTGGCGAACTTCAGGAGTCGAGCAAGAAAACTGTTGCTCGACTTATAGCTGGGCAGGATGCTTTGGTGGAGACTGCCAAAGAGGAGGCTAATTCCATCAGCAACATAATTGCTCAGGCCAGCAAA
>gnl_Eucgr_v2.0_Eucgr.J01103.1
ATGATTCACTTCGTTCTTCTAATTAGTCGTCAAGGGAAGGTCAGGTTAACAAAATGGTACTCGCCATATTCGCAGAAGGAACGAACTAAGGTCATCCGAGAAATCAGTGGGTTAATGCTTCATAGAGGTCCTAAGCTGTGCAATTTCGTGGAGTGGGGAGGTTTAAAGGTTGTCTACAAAAGATATGCGAGTCTCTATTTTTGCATGTGCATTGATCCTGAGGATAATGAACTAGAGACTCTTGAAGTAATTCATCATTTTGTGGAGATTTTGGACCGTTACTTTGGCAGTGTTTGTGAGCTGGACCTCATATTTAACTTCCATAAGGCCTACTATATCTTGGATGAGCTTGTGATCGCTGGTGAAATTCAAGAATCCAGCAAGAAAACAGTGGCACGGCTGATATCTGCGCAGGATTCTCTTGTGGAAGCTGCGAAAGAAGAGGCAAGTTCAATAAGCAACATAATCGCCCAAGCCACAAAA
>gnl_Eucgr_v2.0_Eucgr.F01648.1
TACCAATCTGCCACCGGCGATAATCAAAGCCGCCCGACGACCGCATTTGCAAGAAAATTTCAACGTTCAAATCGAGCTCTGCTCCATCCAAATCCATCGAAATCCCTAGCTGAAGCTGAAGCGGAAGCTGAAGCTGCTGCCGCTCGCTCCTCCTCGCCTTTCCTCGTCGCGAGCTGCTTACCGCTCCGCGAATCTCCTCCGGCGACCGTCGTGTACAATATGATCCGATTCATACTGTTGCAGAACCGGCAGGGCAAGACCCGCCTCGCCAAGTACTACGTCCCCCTCGAGGACTCCGAGAAGCACAAGGTCGAGTACGAGGTTCATCGGTTGGTGGTCAACAGAGATCCCAAGTTCACCAATTTTGTCGAGTTTCGGACGCACAAGGTTATTTACAGGCGATATGCTGGACTATTTTTCTCGCTCTGTGTTGACATAACGGATAATGAGCTTGCATACTTGGAGTGCATTCACTTATTTGTAGAGATTTTGGATCACTTCTTCAGCAATGTCTGTGAACTAGACTTGGTATTCAACTTTCATAAGGTATATCTGATACTTGATGAATTCATCCTTGCCGGTGAAATCCAAGAAACAAAAGCTAGAGTGATGGTCCTCTTACCATCTAAAAGAAATCTTGAAGTGGGAAATTGGATATTCTGCCTCCCTTCCCTCCTCCTGGTTGCACTGCAGTGCACTGCAGTTCGG
>gnl_Eucgr_v2.0_Eucgr.H05014.1
ATGAAACCCAACACGGAAGAAGGCTCGACCTTCAATGGGCTGGCTTATATCATGAGTTGGGCTTTTTGGGAGGGCCGAGGCGGTTCTCCTCCTCAAAGGCTCTCCGAACAACACCACCACGACGACGACGAAAGTCGAAAGAGCGTGCACAAGATCACCACCACCGAGTACCCTGCGCTGTCGATTGCGGAACTTGAAGAACTCGAATTTGATCTGCGGAGCTCCATCATGATTCACTTTGTACTTCTGATCAGTCGTCAAGGGAAGGTCAGGTTGACAAAATGGTATTCTCCATACACACAGAAGGAAAGAACTAAGGTCATCCGAGAGCTCAGTGGATTAGTTCTTAGTAGAGGACCTAAACTTTGCAATTTTGTGGAGTGGAGAGGATTTAAGGTTGCTTACAAAAGATATGCCAGTCTCTATTTCTGTATGTGCATTGATCAGGAAGACAATGAGTTGGAGATCCTGGAGATAATTCATCATTTTGTTGAGATTTTGGACCGGTACTTTGGCAGTGTTTGCGAGTTGGACTTGATATTTAACTTCCATAAGGCTTACTATATCTTGGATGAGCTTTTGATTGCTGGTGAACTTCAAGAGTCGAGCAAGAAAACAGTTGCCCGGTTGATAGCAGCTCAGGATTCACTTGTGGAAGCCGCAAAGGAAGAGCGGAGTTCAATAAGTACCATTATTGCCCAAGCCACCAAG
>gnl_Manes_v6.1_Manes.02G210500.1
ATGATTCACTTTGTTCTTCTCATTAGTCGCCAAGGAAAGGTTAGATTGACCAAATGGTATTCTCCTCATTCCCAAAAGGAAAGATCTAAGATAATTAGGGAGCTTAGTGGTGTAATAATAAATCGTGGTCCCAAGCTCTGTAACTTTGTGCAATGGAAAGGACTTAAAGCTGTTTATAGAAGGTATGCAGGATTGTACTTTTGTATGTGCATTGATGAGGGTGACAATGAACTAGAGGCTCTTGATATTATTCATCACTATGTTGAAATATTAGATCGTTATTTCGGCAGCGTTTGTGAGCTAGACTTGATCTTCAATTTTCACAAGGCTTATTACATATTGGATGAGATATTGATTGCTGGTGAGCTTCAAGAATCAAGCAAGAGAACAGTGATCCGGTTGATGTCTACACATGATTCCTTAGTGGACATGGCTAAAGAGCAAGGTAGTTCCATAAGTAACATGATTGCTCATGTCACCAAA
>gnl_Manes_v6.1_Manes.05G147900.1
ATGATCCGATTCATACTTCTGCAGAACAGACAAGGCAAGACTCGTCTCGCCAAATACTATGTACCTCTTGAAGATTCCGAGAAGCACAAAGTTGAATACGAGGTTCATCGGTTGGTTGTCAACAGAGATCCCAAGTTCACGAATTTTGTTGAGTTCCGAACACACAAGGTCATATACAGGCGGTATGCAGGATTATTTTTCTCACTGTGTGTTGATATCACAGATAATGAATTGGCATATTTAGAGTGCATCCACTTATTTGTGGAGATATTGGATCATTTCTTCAGCAATGTTTGTGAGCTAGATTTGGTATTTAACTTTCACAAGGTGTATCTGATACTTGATGAATTCATTCTTGCTGGGGAACTCCAAGAAACAAGCAAGAAGGCTATCATAGAGAGGATGGGGGAGTTGGAGAAGCTCGAG
>gnl_Manes_v6.1_Manes.18G013900.1
ATGATCCGATTCATACTCCTGCAAAACAGGCAAGGAAAGACTCGTCTTGCCAAATACTATGTTCCTCTCGAGGATTCCGAGAAGCACAAAGTCGAATACGAGGTTCATCGGCTGGTGGTTAACAGAGATCCCAAGTTCACGAATTTTGTTGAGTTCCGAACACACAAGGTCATCTACAGGCGATATGCTGGATTATTTTTCTCAATTTGCGTTGACATAACAGATAATGAATTGGCATATTTAGAGTGCATCCATTTATTTGTGGAGATATTGGATCATTTCTTCAGCAATGTTTGTGAGCTAGATTTGGTATTCAACTTTCACAAGGTTTATCTGATACTTGATGAATTTATTCTTGCTGGGGAGCTCCAAGAAACAAGCAAGAAGGCAATCATAGAAAGAATGGGGGAATTGGAGAAGCTCGAG
>gnl_Manes_v6.1_Manes.15G112700.1
ATGATTCACTTTGTCCTTCTCATTAGTCGACAAGGGAAAGTGAGGTTGACCAAGTGGTATTCGCCATATTCACAAAAAGAAAGAACTAAGGTTATTCGTGAACTAAGTGGAGTGATTCTGACTCGAGGGCCCAAGCTTTGCAATTTTGTTGAATGGAGAGGATATAAAGTTGTTTATAAAAGGTATGCTAGTCTTTATTTCTGCATGTGCATTGATCAGGATGACAATGAATTAGAGGTCCTTGAAATAATTCATCATTATGTTGAGATTTTGGACCGGTACTTTGGCAGTGTCTGTGAGTTGGACTTGATCTTCAACTTCCATAAGGCCTACTATATATTGGATGAGCTTTTGATTGCCGGTGAGCTTCAAGAGTCAAGCAAGAAAACAGTTGCCAGGCTAATAGATGCGCAGGATTCACTGGTGGAGACTGCAAAAGAGCAGGCCAGTTCAATAAGTAATATTATTGCCCAGGCTACCAAA
>gnl_Manes_v6.1_Manes.03G096200.1
ATGATTCACTTTGTCCTTCTTATTAGTCGACAAGGGAAAGTGAGGTTGACCAAATGGTATTCCACATATTCTCAAAAGGAAAGAACTAAGGTTATTCGTGAACTAAGTGGTGTGATTCTGTCTCGAGGACCCAAACTTTGTAATTTTGTTGAATGGAGAGGATATAAAGTTGTTTATAAAAGGTATGCTAGTCTTTATTTCTGCATGTGCATTGATCAAGATGACAATGAATTGGAAGTCCTTGAAATAATTCATCATTATGTTGAGATTCTGGACCGGTATTTTGGCAGTGTCTGTGAGTTGGACTTGATCTTCAACTTCCATAAGGCTTACTATATATTGGATGAGCTTTTGATTGCTGGTGAGCTTCAAGAGTCGAGCAAGAAAACAGTTGCCAGGCTAATAGCTGCGCAGGATTCACTGGTGGAGGCTGCAAAAGAGCAGGCCAGTTCCATAAGTAATATTATTGCCCAGGCCACCAAG
>gnl_Medtr_Mt4.0v1_Medtr5g087820.1
ATGTATGTTTATGCAACTATTGGTCATATAAATCTTTATGGAAGTCGCTCACTCATATCAAGTGTTGAGAAGTTGATTCACTTTGTGCTTCTCATTAGTCGACAAGGAAAAGTGAGGCTCACAAAATGGTATTCACCATATTCTCAAAAGGAACGATCCAAGGTAATTAGAGAATTAAGTGGCCTAATTATCTCTAGAGGCCCAAAGCTATGCAACTTTGTGGAGTGGAGGGGACTCAGAGTTGTTTATAAAAGATATGCTAGTCTTTACTTTTGCATCTGCAATGATCAAGAAGACAATGAATTGGAGACCCTCTCCATTATTCATCACTATGTTGAGACATTGGATCGCTATTTTGGCAGTGTTTGTGAGCTAGATTTGATCTTTAATTTCCATAAGGCATATTTTATATTGGATGAAGTTATGTTAGCTGGAATGATGCAAGAGACTAGCAAAAGAACTACTTTAAGATTGATAGCTGCACAGGAGGAGTTAGTGGAAGCTGCCAAAGAAGAGGCAAGTTCATTGAGTAACATAATTGCACAAGCAACTAAA
>gnl_Medtr_Mt4.0v1_Medtr5g098940.1
ATGATACACTTTGTGCTTCTCATTAGTCGTCAAGGGAAGGTTAGGCTCACAAAATGGTATTCACCTTACACTCAGAAGGAAAGAAGTAAGGTAATCCGTGAGCTCAGTGGAGTGATTCTTAGCCGTGCTCCCAAGCTCTGTAATTTTGTAGAGTGGAGAGGACATAAAGTTGTTTATAAAAGATATGCTAGTCTATATTTCTGTATGTGTATTGATGATGCTGACAACGAATTGGAAGTACTTGAAATGATTCATCATTTTGTGGAGATTCTTGATCGGTATTTTGGCAGTGTCTGTGAACTGGACTTGATATTCAACTTCCATAAGGCCTATTATATACTTGATGAAATTCTAATTGCCGGCGAGCTTCAGGAGTCGAGCAAAAAAACTGTTGCTCGGTTGATAGCTGCACAGGATTCATTGGTGGAGACTGCTAAGGAGGAAGCCAGTTCCTTGAGTAATATTATCGCACAAGCTACTAAA
>gnl_Medtr_Mt4.0v1_Medtr1g025190.1
ATGATCCGATTCATTCTGTTGCAGAATAGACAGGGTAAAACCCGTTTAGCCAAATACTATGTTCCTCTTGAAGATTCCGAGAAACACAAGGTCGAATACGAGGTTCATCGCCTTGTCGTAAATAGAGATCCCAAATACACTAATTTCGTTGAGTTTCGTACACACAAGGTAATATACCGGAGATATGCTGGACTGTTTTTCTCACTTTGTGTTGACATCACTGATAATGAGTTGGCATATTTAGAGTGCATCCATTTGTTTGTTGAAATCTTGGATCACTTCTTCAGCAATGTCTGTGAACTCGATTTGGTATTTAACTTCCACAAGGTCTACCTTATACTTGATGAATTCATTCTAGCGGGTGAACTGCAAGAAACAAGCAAGAAGGCTATCATTGAAAGAATGGGGGAGCTTGAAAAACTAGAG
>gnl_Mimgu_v2.0_Migut.N03158.1
ATGATCCGATTCATAATACTACAGAATCGGCAAGGCAAAACTCGATTGGCCAAATATTACGTTCCTCTCGAGGAATCCGAGAAGCACAAGGTTGAGTACGAGGTTCATCGACTTGTTGTGAATAGAGATCCCAAATTCACCAACTTTGTTGAGTTCCGAACACACAAGGTTATCTACAGGCGATACGCTGGGTTATTTTTCTCTCTGTGTGTAGACATTACGGATAACGAGTTAGCTTATCTCGAGTCCATTCACTTATTTGTGGAGATACTCGATCACTTTTTCAGCAATGTGTGCGAGCTAGATTTAGTGTTTAATTTCCACAAGGTATATCTGATACTAGATGAGTTCATACTTGCTGGGGAACTGCAAGAAACAAGCAAGAAGGCAATCATCGAAAGAATGGGGGAACTCGAAAAGCAGGAG
>gnl_Mimgu_v2.0_Migut.N03002.1
ATGATTCATTTTGTTCTTCTCATTAGCAGACAAGGGAAAGTAAGGTTGACAAAATGGTATTCACCTTATACGCAGAAGGAAAGAACCAAGGTTATTCGGGAGCTTAGTGGCATGATTCTCACTCGTGGCCCCAAGCTGTGTAATTTTGTGGAGTGGAGGGGATACAAAGTTGTTTACAAAAGGTATGCTAGCCTTTATTTCTGCATGTGTATTGACCAGGATGATAATGAATTGGAGGTCCTTGAAATTATCCACCACTTCGTCGAGATACTCGACCGCTACTTTGGAAGTGTCTGTGAACTGGATCTGATCTTTAACTTCCATAAGGCCTATTACATATTGGATGAAATTCTGATTGCTGGGGAACTTCAGGAGTCGAGTAAGAAAACCGTTGCACGTCTAGTAGCTGCCCAGGACTCACTTGTGGAGGCGGCCAAGGAAGAAGCAAGTTCTATAAGTAATATCATTGCTCAGGCGACAAAA
>gnl_Mimgu_v2.0_Migut.C00827.1
ATGATCCGATTCATATTATTACAGAACAGGCAAGGCAAAACTCGACTCGCCAAGTACTACGTCCCTCTCGAGGAATCCGAGAAGCATAAGGTCGAGTACGAGGTTCATCGGCTGGTTGTGAACAGGGATCCCAAATTCACCAACTTTGTGGAGTTCCGAACCCACAAGGTTATCTACAGGCGGTACGCTGGTTTATTCTTCTCACTGTGCGTCGACATTACCGACAATGAGTTAGTTTATTTGGAGTGCATTCACTTATTTGTGGAGATACTTGATCATTTCTTCAGCAACGTGTGCGAGCTCGATTTAGTTTTTAATTTCCACAAGGTGTACCTAATACTAGACGAGTTCATACTTGCTGGGGAACTCCAAGAAACGAGCAAGAAGGCGATCATTGAGAGAATGGGTGAATTGGAAAAGCAGGAA
>gnl_Musac_v1_GSMUA_Achr3T24130_001
ATGTGCTGGATCGCCCTCTCCAACTGCGCCCACTTCGCTTTCAAGAAGATGGGGCGGCTTCTGGCGACGAGGGGAAAGGTGTTTCCTTTGAGATTGTTGCCGTCGGTACTAGAAGCGGCTCAGGAGGAGGAAGGACGCGGAAGAGAGATGATTCACTTTGTACTTCTAATTAGTCGACAAGGAAAGGTTAGATTGACAAAATGGTATTCTCCTTATTCACAGAAGGAAAGAACCAAGGTCATTCGAGAGCTTAGTGGGTTGATACTTGCACGAGGCCCAAAGCTTTGCAACTTTGTTGAATGGAGAGGATATAAGGTTGTCTATAGAAGATATGCCAGTCTTTACTTCTGCATGTGCATCGATGCAGATGACAACGAATTAGAAATTCTTGAAATTATCCATCATTTTGTTGAGATACTGGACAGATACTTTGGCAGTGTTTGCGAGCTGGATTTGATATTCAACTTTCATAAGGCATACTACATACTGGATGAAATTCTCATTGCCGGGGAACTCCAAGAGTCAAGCAAGAAGACCGTTGCTCGGCTTATAGCTGCACAAGACTCACTGGTGGAAGCTGCAAAGGAGCAGGCAAGTTCTGTAAGCAATATGATTGCACAGGTCACCAAA
>gnl_Musac_v1_GSMUA_Achr9T11170_001
ATGAACTGTTTCTTGTTCTTCTTCTTCTTTACTGTGGGGGATAATGTGATGTGCAGAGCAAGAGACCAAAGTCTAAACCAACGATTAAGATGCATGGGATGGAGGACTTATCCGAGGTGGCAGGTACGACGTCAGGTGTCAAGATTGGACGCCTGCGTGCATGAGAAGCGCAGTGCTTACAGCTACTGCTGGGCTGTCAGTCTTTTGTCCGTAATCCAAATCACTCTCGACCCAACAAAAAAATTTCTTGCTGGAATCGAGATCTCATTCGAGGGTTCCGATCTCCTCGCAGGAAGAGCGCAAGGAAAGAGAGGGGAGCGCAATTCCAGATCAAAAATGATCCATTTTGTAATTCTTATTAGTCGACAAGGGAAAGTTAGATTGACAAAATGGTATTCTCCATATCAGCAGAAGGAAAGATCCACGGTCATCCGGGAGCTTAGTGGCCTCATTCTTTCACGAGGCCCAAAACTTTGCAATTTTGTTGAGTGGAAGGGTTACAAAGTTGTGTACAGAAGATATGCCAGCCTATACTTCTGCATGTGCATTGATCCTGATGACAATGAATTGGAAATTCTTGAGATTATTCATCATTTTGTTGAGATATTAGACCGTTACTTTGGCAGTGTTTGTGAGCTTGATTTGATCTTCAATTTCCACAAGGCATACTATATTCTGGATGAGATCTTGATAGCTGGTGAACTTCAGGAATCGAGCAAAAAAGCTGTTGCACGGCTTATAGCTGCACAGGACTCGCTGGTGGAAACTGCCAAGGAAGAAGCTGGTTCAATAAGCAATATGATTTCGCAAGCCATA
>gnl_Musac_v1_GSMUA_Achr8T19280_001
ATGTATTATGATATAAATATAAAAGCGCGAAGAAAGACGCATCAACTTTTCCTCTCCTGCGCTCTCTCCGGCGACGACGAGATGATCCGGTTCATACTGCTCCAAAACCGGCAGGGCAAGACGCGGCTGGCCAAGTACTACATCCCCCTCGAGGAATCTGAGAAGCACAAGGTCGAATACGAGGTTCATCGGCTGGTAGTCAACAGGGATCCCAAATACACCAATTTTGTCGAGTTCCGCACGCACAAAGTTATTTACAGAAGATATGCAGGACTCTTCTTTTCAATGTGTGTTGATATCACTGATAATGAGTTAGCATACTTGGAGTGCATCCATTTATTTGTGGAGATTCTTGATCATTTCTTCAGCAATGTCTGTGAGCTTGATTTGGTATTCAACTTCCATAAGGTATATCTCATATTGGATGAGTTTATTCTGGCTGGGGAGATTCAAGAGACGAGCAAGAGGGCAATTATTGAGAGAATGGGAGAGTTGGAAAAGCAAGAA
>gnl_Musac_v1_GSMUA_Achr8T15550_001
ATGTCACGTTCCGGCCGATATGGCGTTATAATTACATCCGTTAAATCTCGTCGCTCGCGCACAAAAATTGCTCCAAGGAAGAAAGGGGAGCGGAGATCCCGATCGACGATGATCCATTTTGTAATTCTTATTAGTCGACAAGGGAAAGTGAGATTGACAAAATGGTATTCTCCATATCAGCAAAAGGAAAGATCCACGGTCATCCGGGAGCTTAGTGGCCTTATTCCGACAAGAGGCCCAAAGCTTTGCAATTTTGTTGAGTGGAAGGGATACAAAGTTGTGTACAGAAGATATGCCAGCCTATACTTCTGCATATGCATTGATCCAGATGACAACGAACTGGAAATTCTTGAGATTATTCATCATTTTGTGGAGATACTAGACCGTTATTTTGGCAGTGTATGTGAGCTTGATTTGATCTTCAATTTCCATAAGGCATACTATATCCTGGATGAAATTTTGATTGCTGGGGAACTTCAGGAATCAAGCAAGAAAACTGTTGCACGTCTTATAGCTGCACAGGACTCACCGGTGGAAACTGCCAAGGAAGAAGCCAGTTCAATAAGCAACATGATGTCGCAAGCAATG
>gnl_Nelnu_v1.0_NNU_014886-RA
ATGATCCGGTTTATATTGCTACAGAACAGGCAGGGCAAGACCCGTCTCGCCAAGTATTACGTTCCTCTAGAAGAATCTGAGAAGCACAAGGTCGAATACGAGGTTCATCGTTTGGTTGTCAACAGGGATCCCAAATTCACGAATTTCGTCGAGTTCCGCACACACAAGGTCATCTACAGGCGCTATGCTGGATTATTCTTTTCAATTTGTGTTGATATCACAGACAATGAATTAGCATACTTGGAGTGCATCCATTTATTTGTGGAGATATTAGACCATTTCTTCAGCAATGTGTGTGAGCTGGATTTGGTATTTAATTTTCACAAG
>gnl_Nelnu_v1.0_NNU_001932-RA
ATGATCCGATTTATATTGCTCCAGAACAGGCAGGGCAAGACCCGTCTTGCCAAGTATTATGTTCCTCTTGAGGAATCTGAGAAGCACAAAGTCGAGTACGAGGTAGGATTGGGTCCGTGTTTGATTCCTTTTCAGGTCCATCGGCTGGTTGTCAATAGGGATCCAAAATTTACCAATTTTGTGGAGTTTCGTACACACAAGATCATCTACAGGCGTTATGCTGGACTGTTTTTCTCAATGTGTGTCGACATCACAGATAATGAGCTAGCATACTTGGAGTGCATCCATTTGTTTGTGGAGATCTTGGACCATTTCTTTAGCAATGTGTGTGAGCTGGATTTGGTGTTCAATTTTCACAAGGTTTATTTGATACTCGATGAATTCATTCTTGCTGGGGAGCTTCAAGAAACAAGCAAGAAGGCAATCATAGAGAGAATGGGGGAGCTGGAAAAACAAGAA
>gnl_Nelnu_v1.0_NNU_002244-RA
ATGATTCACTTTGTTCTTCTTATTAGTCGACAAGGAAAAGTGAGGTTGACAAAATGGTATTCTCCTTATTCACAAAAGGAAAGAACAAAAGTAATCCGAGAGCTCAGTGGAGTGATTCTCACACGAGGTCCCAAGCTTTGTAACTTTGTGGAGTGGAGAGGACACAAAGTTGTGTATAAAAGGTATGCCAGCCTCTATTTCTGCATGTGTATTGATCAGGATGACAATGAATTAGAGATCCTTGAAATAATTCACCACTTTGTTGAGATACTGGATCGCTATTTTGGCAGTGTCTGTGAGTTGGACTTGATCTTCAACTTTCATAAGGCCTACTACATATTGGACGAGATCTTAATTGCTGGTGAACTTCAAGAATCAAGTAAAAAAACAGTTGCACGGCTTATAGCTGCCCAGATTCTTGGGCTGCAGGATTCGTTGGTCGAGACTGCCAAAGAGCAAGCAAGTTCATTGAGCAATATGATTGCGCATGCTACCAAA
>gnl_Orysa_v7.0_LOC_Os03g59660.1
ATGATACATTTTGTGCTCCTCATCAGCAGACAAGGGAAGGTGAGGCTGACCAAATGGTACAATCCATATCCTCAGAAGGAAAGATCCAAGGTTATCAAAGAAGTAAGTACGCTCGTCCTGACAAGAGGTCCAAAGATGTGCAATTTTGTCGATTGGCACGGATACAGAGTTGTATACAAAAGGTATGCAAGCCTTTACTTCTGCATGTGCATTGATGCTGCTGATAATGAACTGGAGACTCTTCAAATCATCCATCATTTTGTTGAGATATTGGACCGATATTTTGGCAATGTCTGCGAGCTTGACCTGATATTCAACTTCCACAAGGCATACTTTATATTGGATGAGGTTCTGATTGCCGGTGAGCTTCAAGAATCGAACAAGAAAGCAGTACTACGCCTGATCACTACACAGGACAACTTGGTGGAAGCAGCAAAGGAAGAGGCAAGCTCATTGAGGAACATAATTGCACAGGCCACCAAG
>gnl_Orysa_v7.0_LOC_Os03g57040.1
ATGGATCTAGTGTTGGGACTGAGATGGATGAACTTTCTGCCATTTGCTGTTGTTGGTCTTCTGCAGATCAATTTCGTGCTCCTGATCAGCCGCCAGGGCAAGGTGAGGCTTACCAAGTGGTACTCGCCTTACACCCAGAAGGAGAGGACTAAGGTTATCCGTGAGCTCAGTGGGCTCATTCTAACACGCGGGCCAAAACTCTGCAACTTTGTTGAGTGGAAGGGTTACAAGGTTGTGTACAGAAGGTATGCGAGCCTGTATTTCTGCATGTGCATTGATGCTGAGGACAATGAGCTCGAGGTCCTTGAAATTATCCATCACTTCGTTGAAGTACTGGACCGATATTTTGGCAGCGTATGCGAGCTGGATTTGATATTCAATTTCCACAAGGCCTACTACATACTTGATGAAATTCTCATCGCTGGTGAGCTTCAAGAATCTAGCAAGAAAAATGTTGCAAGACTAATTGCTGCACAGGATTCATTGGTAGAGGCAGCTAAAGAGGAAGCTAGCTCTATAAGCAACATCATTGCCCAGGCTACAAAA
>gnl_Orysa_v7.0_LOC_Os12g10560.1
ATGGCTGACACAAGGGAGACATTTCAGCAGATCCGGTTCATCCTGCTGCAGAATCGGCAGGGGAAGACGCGGCTGGCCAAGTACTACGTCCCGCTCGAGGACTCGGAGAAGCACAAGGTCGAGTACGAGGTGCATCGGCTGGTGGTCAACCGGGATCCCAAGTTCACCAACTTCGTTGAGTTCCGGACGCATAAAGTTATATACAGGCGATATGCAGGACTGTTTTTCTCAATGTGTGTGGATATCACTGACAATGAGTTGGCATACTTGGAATGCATCCACTTGTTTGTCGAGATATTAGATCATTTCTTCAGCAATGTGTGTGAACTCGACTTAGTATTTAATTTCCACAAGGTTTATTTGATATTGGATGAGTTTATTCTCGCTGGAGAACTTCAAGAGACAAGCAAAAGGGCAATAATAGAGCGAATGGGTGAGCTTGAGAAGCTGGAA
>gnl_Phavu_v2.1_Phvul.008G290400.1
ATGATACAATTTGTGCTGCTCATTAGTCGTCAAGGGAAGGTCAGGCTCACAAAATGGTATTCTCCTTACTCGCAGAAGGAGAGAAATAAGGCTATCCGTGAGATCAGTGGATTGGTTCTTACACGTGCTCCCAAGCTCTGTAATTTTGTAGAATGGCGGGGACATAAAGTTGTTTATAAAAGATATGCAAGTCTTTATTTCTGCATGTGTATGGATGAGGAAGACAACGAATTAGAAGTCCTTGAAATAATTCATCATTTTGTAGAGATTCTTGATCGGTATTTTGGCAGTGTCTGTGAACTGGACTTGATATTCAATTTCCACAAGGCCTATTATATACTTGATGAACTTCTCATTGCTGGCGAGCTTCAGGAGTCAAGCAAGAAAACTATTGCACGGTTAATAGCTGCACAGGATTCATTGGTGGAGACTGCCAAGGAGGAAGCTAGTTCATTAAGTAATATAATTTCCCAAGCCACTAAG
>gnl_Phavu_v2.1_Phvul.008G207100.1
ATGATCCACTTTGTGCTTCTTATCAGTCGACAAGGAAAAGTGAGGCTCACAAAATGGTATTCACCATACTCTCAAAAGGAGAGATCCAAGATAATTAGAGAGCTATGTGGGTTAATTATCTCTAGAGCTCCAAAGCTGTGCAACTTTGTGGAGTGGAAGGGACTCAAAGTTGTTTATAAAAGATATGCTAGTCTCTACTTTTGCATCTGCAATGATGAGGAAGACAATGAATTGGAGACCTTGGCCATTATTCATCACTTTGTTGAGACATTGGATCGCTATTTTGGCAGTGTCTGTGAACTCGATTTGATCTTTAATTTCCATAAGGCATATTTTATACTGGACGAAATTTTGCTAGCTGGAGCCATGCAGGAGACTAGCAAGAGAACAACTTTGAGACTCATAGGTGCACAGGAAGATTTGGTGGAAGTTGCAAAAGAGGAAGCAAGTTCATTGAGTAATATAATTGCCCAGGCCACCAAG
>gnl_Phavu_v2.1_Phvul.001G006900.1
ATGATCCGATTCATTCTGTTGCAGAACAGACAGGGCAAGACTCGTCTTGCCAAATACTACGTTCCTCTTGAGGATTCCGAGAAGCACAAGGTCGAATACGAGGTTCATCGACTCGTCGTAAACAGAGACCCTAAGTACACCAATTTCGTCGAGTTTCGTACGCACAAGATAATATACAGGCGATACGCTGGCTTATTTTTCTCACTCTGTGTTGATATCACTGATAATGAATTGGCATACTTAGAGTGCATTCATTTGTTTGTGGAAATACTGGATCACTTCTTCAGCAATGTGTGTGAGCTTGATTTGGTTTTTAACTTCCATAAGGTCTATCTTATACTTGATGAATTCATTCTAGCGGGTGAACTGCAAGAAACAAGCAAGAAGGCTATCATTGAGAGAATGGGGGAATTAGAAAAACTGGAG
>gnl_Phavu_v2.1_Phvul.006G003200.1
ATGATAAACTTTGTGCTTCTCATTAGTCGCCAAGGGAAGGTGAGACTGACAAAATGGTATTCACCTTACTCTCAGAAAGAACGAAGTAAGGTAATCCGTGAGCTCAGTGGAATGATTCTTGCCCGTGCTCCCAAGCAAAGTAATTTTGTAGAATGGCGAGGATATAAAGTTGTTTATAAAAGGTATGCTAGTCTTTTTTTCTGCATGTGTATTGATCAAGATGACAATGAATTGGAAACCCTGGAAATAATCCATCATTTTGTCGAGATTCTTGACCGCTATTTTGGCAGTGTGTGTGAACTGGACTTAATATTCAACTTTCACAAGGCATACTATATACTAGATGAAATTCTAATAGCTGGTGAGCTTCAAGAGTCCAGCAAGAAAACAGTTGCCCGATTGATAGCAGCACAGGATTCACTGGTGGAAACTGCAAAGGAGGAAGCCAGTTCATTAAGTAATATAATTGCACAAGCCACAAAG
>gnl_Phypa_v3.3_Pp3c9_6760V3.1
ATGATTCGATTTATACTTCTTCAGAACCGGCAAGGGAAAACTCGCCTGGCTAAGTATTACATTCCGTTGGAGGACTCGGAAAAGCACAAGCTGGAGTATGAGGTTCACAGGTTGGTCGTTAACAGGGATCCGAAGTTCACCAATTTTGTTGAGTTTCGAACACACAAGGTGATTTATCGACGTTATGCTGGGCTTTTCTTCTCACTGTGCGTTGATATTACGGACAACGAGCTGGCGTATCTTGAAAGTATTCATTTGTTTGTGGAGATATTGGATCATTTTTTTAGCAACGTCTGTGAGCTGGATTTGGTTTTCAATTTCCATAAGGTGTATTTGATATTGGATGAGTTCATTCTTGCTGGTGAATTGCAAGAAACCAGCAAAAAGGCAATTATTGAAAGAATGGGCGAACTGGAGAAACAAGAC
>gnl_Phypa_v3.3_Pp3c26_15020V3.1
ATGATTCATTTCGTATTGCTGATCAGCCGTCAGGGTAAAGTAAGACTTACAAAATGGTACTCACCATATACTCAAAAGGAGCGCACCAAGGTTATCCGTGAACTGAGTGGGATGATCCTTTCTCGTGGCCCGAAACTTTGCAACTTCCTGGAATGGAGAGGTCTCAAAGTTGTTTATAAACGGTATGCGAGCTTGTACTTTTGCATGTGTGTCGATGCAGACGATAACGAGTTGGAAACTCTAGAGATAATCCACCACTTCGTTGAAATTCTTGATCGCTACTTTGGGAATGTTTGCGAGTTAGATCTCATCTTCAACTTCCACAAGGCGTATTACATACTAGATGAAGTGCTCATTGCTGGGGAGCTTCAAGAGACAAGTAAAAAATCTGTGGCTCGTGTGATTGCTGCCCAGGACACGTTGATCGAGCATGCGAAAGAGCAATCAAATTCTTTATCCAACATCATTGCTCAAGCCACCAAG
>gnl_Phypa_v3.3_Pp3c4_27730V3.1
ATGATTCATTTCGTATTGCTGATCAGTCGGCAGGGCAAAGTAAGGCTGACGAAATGGTACTCACCTTATACTCAGAAGGAGCGTACCAAGGTTATTCGTGAGCTAAGTGGTATGATCCTTTCTCGTGGCCCAAAATTGTGCAACTTTCTTGAATGGAGAGGTCTCAAAGTCGTCTATAAGCGGTATGCGAGTTTGTACTTCTGCATGTGCGTGGACACAGACGATAACGAGCTGGAAACTTTAGAGATCATCCACCACTTTGTTGAAATTCTTGATCGCTACTTTGGCAATGTTTGCGAGTTGGATCTCATCTTCAATTTCCACAAGGCATACTACATACTAGATGAAGTACTCATTGCTGGAGAGCTTCAAGAAACAAGTAAAAAATCAGTGGCTCGTGTGATTGCTGCCCAGGACACATTGATTGAGCATGCGAAGGAGCAATCAAGTTCTTTATCCAACATCATTGCTCAAGCCACCAAG
>gnl_Phypa_v3.3_Pp3c15_9140V3.1
ATGATTCGGTTTATACTTCTGCAGAATCGGCAGGGAAAAACTCGCCTTGCCAAGTATTACATTCCACTGGAGGATTCTGAAAAGCACAAGCTGGAGTATGAGGTTCATAGGCTGGTTGTTAATAGGGATCCGAAGTTCACTAATTTCGTAGAGTTCCGAACACACAAGGTCATTTATCGACGTTATGCTGGCCTTTTCTTTTCAATGTGCGTTGATATCACAGACAACGAGCTGGCCTATCTTGAAAGCATTCATTTGTTTGTGGAGATATTGGACCATTTCTTCAGCAACGTCTGTGAGCTGGATTTGGTCTTCAACTTCCACAAGGTGTATCTGATATTAGACGAATTCATTCTCGCTGGAGAATTGCAAGAAACCAGCAAAAAGGCGATTATTGAAAGAATGGGCGAGCTGGAGAAGCAGGAT
>gnl_Pinta_v2.0_PITA_000033539-RA
ATGGGTTGCTTCTTTTCTCCAACTTTTTCCCAGATTCACTTTGTGCTTCTAATCAGCCGGCAGGGCAAAGTGAGATTGACAAAGTGGTACTCTCCTTATTCACAGAAGGAACGTTCCAAGATAATCCGTGAAATTAGCGGAGTGATACTTACAAGAGGTCCAAAGCTCTGCAATTTCATTGAATGGAGAGGTTTCAAAGTTGTATACAAAAGGTATGCCAGTTTGTATTTCTGCATGTGCATTGATGCAGATGATAATGAGCTGGAGGTCCTTGAGATAATTCATCATTTTGTCGAGATACTTGATCGATACTTTGGGAGTGTTTGTGAATTAGATCTCATCTTCAATTTTCATAAGGCCTATTATATATTAGATGAACTTCTGATTGCCGGGGAGCTCCAAGAGTCAAGTAAGAAGACGGTTGCACGTGTCATAGCTGCACAGGATTCTCTTGTGGAGAGTGCAAAAGAACAGGCTAGTTCTTTGAGCAATATCATTGCTCAAGCAACCAAA
>gnl_Poptr_v3.0_Potri.002G001800.1
CAGATTCACTTCGTGCTTCTTGTCAGTCGCCAGGGAAAGGTGAGGTTGGCCAAATGGTATTCCCCTTATACTCTGAGTGAAAGATCTAAGGTAATCCGAGAGCTGAGTGGCATCATTCTAAATCGGGGTCCCAAGCTTTGCAACTTCGTGGAGTGGAGAGGATTTAGGGTTGTGTATAGAAGGTATGCTGGCCTCTATTTCTGCATGTGTGTTGATGAGAAAGACAACGAACTGGAGGTTCTTGATATCATTCATCATTATGTGGAGATACTGGATCGTTATTTTGGCAGTGTTTGTGAATTGGACTTGATCTTCAATTTCCACAAGGCGTATTATATTCTGGACGAAATCTTGATAGCCGGTGAGCTTCAAGAGTCAAGCAAGAGATCAGTGATACGGCTGGTGTGCACACATGATTCGTTGGTGGAGACGGCCAAGGAGCAGGCCAACTCGTTAAGCAGTGTGATTGCACAAGTTACCAAA
>gnl_Poptr_v3.0_Potri.002G022900.1
ATGATCCGATTTATACTCCTGCAAAACAGACAAGGCAAGACTCGTCTCGCTAAATACTATGTTCCTCTTGAGGATTCCGAGAAGCACAAAGTCGAATACGAGGTTCACCGATTGGTTGTTAATAGAGATGCTAAATTCACGAATTTTGTTGAGTTTAGGACACACAAGGTGATATACAGGCGGTATGCTGGATTGTTTTTTTCGCTGTGTGTCGACATAACGGATAACGAATTGGCTTATTTGGAGTGCATTCATTTATTTGTGGAGATATTGGATCATTTCTTCAGCAATGTGTGTGAGCTAGATTTGGTGTTTAACTTTCACAAGGTTTATTTGATACTTGATGAATTCATTCTCGCTGGGGAGCTTCAAGAAACAAGCAAGAGGGTGAGTATTTTCTGGAATTCTATTTCTTCCTGGCAAATCTGGTTCATAGGGAAAACAAGTTTTTGCTCGTTTTACCACCCCTCACGTTTTCGGATTACTGTATGGTCGATCCATGCCATCAAC
>gnl_Poptr_v3.0_Potri.005G238700.1
ATGATCCGGTTTATACTGCTGCAAAATAGACAAGGCAAGACTCGTCTCGCCAAATACTATGTTCCTCTCGAGGATTCCGAGAAGCACAAGGTCGAATACGAGGTTCATCGATTGGTTGTTAATAGAGATCCCAAATTCACGAATTTTGTTGAGTTTCGGACACACAAGGTCATATACAGGCGGTATGCTGGATTGTTTTTCGCACTGTGTGTCGACATAACGGATAATGAACTGGCTTATTTGGAGTGCATTCATTTATTTGTGGAGATATTGGATCATTTCTTTAGCAATGTGTGCGAGCTAGATTTGGTGTTTAACTTTCACAAGGTTTATCTGATACTTGATGAATTCATTCTTGCCGGGGAGCTTCAAGAAACAAGCAAGAGGGTGAGCAATCATAGAGAGAATGGGAGAGCTGGAGAAGCTGGAGTAAGCATCTGTTCTGCAGTGAAGAGTGTTTATGAGTGTCAATTTGGTCTTCCATTTTTTCCCTCCTGTGTTTGTTTGCCTTGTTCTTTATTGTTCAGCTGTTATTTCTTTACCCATTTTGCACAAGCCAGTTCTCACCTTGTAACATTACAGATTTTAGACAGAAATTGCTTCTTTTATCCTTCGTTTTCCATTGCCTCTGTGTCTCACTCTGCCTTTATGGAG
>gnl_Poptr_v3.0_Potri.014G079000.1
ATGATTCAATTTGTACTTCTCTTTAGTCGACAAGGAAAAGTGAGATTGACAAAATGGTATTCACCTTATACACAGAAGGAAAGAAGTAAGGTCATCCGTGAGCTCAGTGGAGTGATTTTGTCTCGAGGACCCAAGCTCTGTAATTTTGTTGAATGGAGAGGACTCAAAGTTGTTTATAAAAGGTATGCTAGCCTTTACTTCTGCATGTGCATTGATCAGGAGGACAACGAATTAGAGGTCCTCGAAATAATTCACCATTATGTTGAGATTCTGGACCGATACTTTGGCAGTGTCTGTGAGTTGGACTTGATCTTCAACTTCCATAAGGCCTACTATGTATTGGACGAGCTTTTGATCGCTGGTGAACTTCAAGAGTCCAGCAAGAAAACAGTTGCTAGGCAAATAGCTGCTCAGGATTCATTGGTGGAGGCTGCAAAAGAGCAGGCCAGTTCGATAAGCAATATTATTTCCCAGGCTACGAAG
>gnl_Poptr_v3.0_Potri.012G052000.1
ATGATTCAATTTGTACTTCTCATTAGTCGACAAGGAAAAGTGAGATTGACAAAATGGTATTCACCTTATACACAAAAGGAAAGAAGTAAGGTAATCCGTGAGCTCAGTGGAGTAATTTTGACTCGAGGACCCAAGCTTTGTAATTTTGTTGAATGGAGAGGACAGAAAGTTGTTTATAAAAGATATGCTAGCCTTTACTTCTGCATGTGCACTGATCAGGACGACAATGAATTAGAGGTCCTCGAAATAATTCACCATTTTGTTGAGATTTTGGACCGATACTTTGGCAGTGTCTGCGAGTTGGACTTGATCTTCAACTTCCATAAGGCCTATTATGTATTGGATGAGATTTTGATAGCTGGTGAACTTCAAGAGTCCAGCAAGAAAACAGTTGCTAGGCTAATAGCTGCCCAGGACTCATTGGTAGAGACTGCAAAAGAGCAGGCCAGTTCGATAAGCAATATCATTGCCCAGGCCACGAAG
>gnl_Poptr_v3.0_Potri.012G050400.1
ATGATTCAATTTGTACTTCTCATTAGTCGACAAGGAAAAGTGAGATTGACAAAATGGTATTCACCTTATACACAAAAGGAAAGAAGTAAGGTAATCCGTGAGCTCAGTGGAGTAATTTTGACTCGAGGACCCAAGCTTTGTAATTTTGTTGAATGGAGAGGACAGAAAGTTGTTTATAAAAGATATGCTAGCCTTTACTTCTGCATGTGCACTGATCAGGACGACAATGAATTAGAGGTCCTCGAAATAATTCACCATTTTGTTGAGATTTTGGACCGATACTTTGGCAGTGTCTGCGAGTTGGACTTGATCTTCAACTTCCATAAGGCCTATTATGTATTGGATGAGATTTTGATAGCTGGTGAACTTCAAGAGTCCAGCAAGAAAACAGTTGCTAGGCTAATAGCTGCCCAGGACTCATTGGTAGAGACTGCAAAAGAGCAGGCCAGTTCGATAAGCAATATCATTGCCCAGGCCACGAAG
>gnl_Prupe_v2.1_Prupe.8G183400.1
ATGATTCAATTTGTGCTTCTTATAAGCAGGCAAGGAAAAGTCAGGTTGACAAAATGGTATTCGCCTTATACCCAAAAGGAAAGAACTAAGGTCCTTCGTGAGCTCAGCGGAGTAATTCTTGCACGAGGTCCCAAGCTCTGTAATTTTGTGGATTGGAGAGGATACAAAGTTGTTTATAAAAGATATGCTAGTCTATATTTCTGTATGTGTATTGATCAAGAAGATAACGAATTAGAGGTCCTTGAAATGATTCATCATTATGTTGAGATTCTCGACCGATACTTTGGCAGTGTCTGTGAATTGGATCTGATCTTTAACTTCCACAAGGCCTACTATATACTGGATGAAATTTTGATCGCCGGTGAACTTCAAGAGTCAAGCAAGAAAACAGTTGCGCGGTTGATAGCTGCACAGGATTCTTTGGTGGAGACTGCAAAAGAGCAGGCTAGTTCAATAAGCAATATAATCGCACAGGCCACGAAA
>gnl_Prupe_v2.1_Prupe.5G001200.1
ATGATTCATTTTGTCATTCTTGTTAGTCGACAAGGAAAAGTGAGGCTGACCAAATGGTTTTCACCCTATACCCAGAAGGAACGATCTAAGGTAATGCGGGAACTGAGTGGCATAATACTCAATCGGGGCCCCAAGTTGTGCAACTTTGTGGAGTGGAGGGGTTTTAAAGTTGTGTATAAAAGATATGCCAGCCTCTATTTCTGCATGTGTGTTGACCAGAACGATAACGAACTGGAGACCCTTGAAATAATTCACCATTATGTTGAGATACTGGATCGCTATTTCGGCAGCGTTTGTGAGCTAGACTTGATTTTTAACTTTCATAAGGCTTACTATATATTGGATGAGCTTCTGCTTGCTGGCGAGCTTCAAGAGTCAAGCAAGAGAACAGTCGGGCGGATGATAGCTACGCATGATCGATTTGTGGAGGCTGCTAAAGAGGAGGCGAGTTCAATAGGCACTTTCATCGCACAAGTCCGCATG
>gnl_Prupe_v2.1_Prupe.1G365900.1
ATGATCCGATTCATATTGTTACAGAACCGGCAGGGAAAGACCCGTTTAGCTAAGTACTACGTTCCTCTCGAGGATTCTGAGAAGCACAAGGTCGAATATGAGGTTCATCGTTTGGTGGTCAACAGAGATCCCAAGTTCACAAATTTCGTTGAGTTCCGTACGCACAAGGTGATCTACAGGAGATATGCGGGGTTGTTTTTCTCACTGTGTGTTGATATAACAGATAATGAATTGGCATATTTAGAATGCATTCATCTATTCGTGGAGATTTTGGATCATTTTTTCAGCAACGTTTGCGAGCTTGATTTGGTCTTTAACTTTCACAAGGTCTATCTGATACTTGATGAATTCATTCTTGCTGGAGAGCTCCAAGAAACAAGCAAGAAGGCGATAATAGAAAGAATGGGAGAACTAGAAAAACTGGAG
>gnl_Selmo_v1.0_123571
TTTCATAGGTATGCGAGCCTCTACTTTTGCATCTGTGTGGATTCTGAGGATAACGAATTGGATGGTCTCGAGGTGATTCATCACTATGTCCAAGTCTTGGATCGCTACTTTGGAAATGTTTGCGAGCTAGATCTCATCTTCAACTTCCACAAGGCTTATTTCATACTGGATGAGATTCTAATCGCCGGCGAGCTTCAGGAATCGAGCAAAATGTCTGTCTCTCGCGTCATCTCGGACACTCTGGTAGAGAACGCGAAAGAGCAAGCGAGTTCGCTGAGCAATATGATCGCTCGGGCCACAAAG
>gnl_Selmo_v1.0_271913
ATGATTAGATTCATCCTCTTGCAAAATCGCCAGGGGAAGACTCGTCTCGCCAAGTACTATGTCCCGCTCGAAGACTCCGAGAAGCAAAAGCTCCAGTATGAGGTGCACAGGCTCGTCGTCAATCGCGATCCAAAGTTCACGAATTTCGTAGAGTTTCGCACACACAAGGTGATCTATCGACGCTACGCCGGGCTCTTCTTCTCAATGTGTGTGGATATCACGGATAACGAGCTGGCCTACCTCGAGAGCATCTACCTCTTTGTGGAGATCCTAGACCACTTCTTCAGCAACGTTTGCGAGCTAGATCTGGTTTTCAACTTCCACAAGGTTTACTTGATCCTCGACGAGTTCATTCTTGCTGGCGAGTTACAAGAAACCAGCAAAAAGGCAATAATCGAGCGGATGGCAGAACTAGAGCGGCAGGAG
>gnl_Selmo_v1.0_59248
CAGATCCAAGCCGTGTTCCTCGTGAGCCGCCAAGGGAAAGTGCGGCTCCAGAAATGGTATACTGCTTATCCAGGGAAAGATCGGCCTAAAGCGATCAGAGAAATCACGAGCATCATTCTGTCCAGAGGAACCAGGCTTTGCAATTTCATTGAATGGAAGGATTTGAAAGTCATCTACAAGCGATATGCGAGCTTGTATTTTTGTATGTGCGTTGATGCCGACGACAACGAGCTCGACTGCTTGGAAGTCATACACCTCTTTGTGGAAGTTCTAGACCGCTACTTTGGCAACGTTTGCGAGCTCGACTTGGTTTTTAATTTCCACAAGGCGTATTATATCCTGGACGAGGTACTGCTGTCGGGAGAGCTACAGGAGTCGAGCAAAAAATCCGTGGCTCGAGTCATTTCTGCTCAGGCACGCATT
>gnl_Selmo_v1.0_121449
CAGATCCGATTCGTGCTGCTCATCAGCAGGCAGGGAAAGGTGCGATTGACGAAATGGTACTCGCCATACACGCAGAAGGAGCGACTTAAGGCGATTCGCGAGCTCAGCGCGCTCATTCTTCCCAGAGGACCCAAGCTCTGTAATTTTGTCGAGTGGAAGGGACTCAAGGTCGTCTATAAGAGGTATGCGAGCCTCTACTTTTGCATCTGTGTGGATTCTGAGGATAACGAATTGGATGGTCTCGAGGTGATTCATCACTATGTCCAAGTCTTGGACCGCTACTTTGGAAATGTTTGCGAGCTAGATCTCATCTTCAACTTCCACAAGGCTTATTTCATACTGGATGAGATTCTAATCGCTGGCGAGCTTCAGGAATCGAGCAAAAAGTCCGTCTCTCGCGTCATCTCGGCTCAGGACACTCTGGTAGAGAACGCGAAAGAGCAAGCCAGTTCGCTGAGCAATATGATCGCCCAGGCCACAAAG
>gnl_Selmo_v1.0_446561
ATGGAGGAACAGGACCTCGACTCTTTGTCTACTGGAAGGCAGGGAAAGGTGCGATTGACGAAATGGTACTCGCCATACACGCAGAAGGAGCGACTTAAGGCGATTCGCGAGCTCAGCGCGCTCATTCTTCCCAGAGGACCCAAGCTCTGTAATTTTGTCGAGTGGAAGGGACTCAAGGTCGTCTACAAGAGGTATGCGAGCCTCTACTTTTGCATCTGTGTGGATTCTGAGGATAACGAATTGGATGGTCTCGAGGTGATTCATCACTATGTCCAAGTCTTGGACCGCTACTTTGGAAATGTTTGCGAGCTAGATCTCATCTTCAACTTCCACAAGGCTTATTTCATACTGGATGAGATTCTAATCGCTGGCGAGCTTCAGGAATCAAGCAAAAAGTCCGTCTCTCGCGTCATCTCGGCTCAGGACACTCTGGTAGAGAACGCGAAAGAGCAAGCGAGTTCGCTGAGCAATATGATCGCTCAGGCTACAAAG
>gnl_Solly_v2.4_Solyc04g081410.2.1
ATGATCCGTTTTATATTGCTTCAGAACAGGCAAGGAAAGACTCGTTTGGCTAAGTATTATATACCTCTTGAGGAATCCGAGAAGCACAAGGTGGAATATGAGGTTCATAGGTTGGTTGTGAATAGAGATCCCAAATTCACCAACTTTGTTGAGTTCCGTACTCACAAGGTAATATACAGAAGATATGCAGGATTATTTTTCTCACTTTGTGTTGATATCACAGACAACGAGTTGGCTTATTTAGAGTCCATCCACTTGTTTGTGGAGATTTTGGATCACTTCTTCAGCAATGTCTGTGAGCTGGATTTGGTTTTCAATTTCCACAAGGTATATCTGATATTAGATGAGTTTATTCTTGCTGGGGAGCTCCAGGAAACAAGTAAGAGGGCAATCATCGAGAGAATGGGAGAGTTGGAGAAGCAGGAG
>gnl_Solly_v2.4_Solyc11g005220.1.1
ATGATTCATTTTGTTCTGCTCATTAGCCGACAGGGAAAGGTGAGGCTAACCAAGTGGTATTCACCATATTCACAAAAAGAGAGAACCAAGGTAATCCGTGAATTAAGTGGTATGATTCTCACTCGAGGACCGAAGCTTTGCAATTTTGTCGAGTGGAGAGGATACAAAGTCGTTTATAAAAGATATGCAAGCCTGTATTTCTGTATGTGCATAGACCAAGAGGACAATGAGTTGGAGGTCCTGGAAATCATACACCATTTTGTTGAGATTCTGGACCGATACTTTGGAAGTGTATGTGAGCTAGACTTAATTTTCAATTTTCACAAGGCATACTATATATTGGACGAACTTGTGATTGCTGGTGAACTCCAAGAATCAAGCAAGAAAACAGTTGCACGTCTAATTGCTGCACAGGATTCTTTGGTTGAGGCTGCCAAAGAAGAGGCAAGTTCTCTTAGTAACATCATTGCACAGGCTACTAAA
>gnl_Sorbi_v3.1_Sobic.005G086500.1
ATGATCCGCTTCATCCTGCTGCAGAACCGGCAGGGGAAGACGCGGCTGGCCAAGTACTACGTCCCGCTCGAGGACTCGGAGAAGCACAAGGTTGAATACGAGGTTCACCGGCTCGTGGTCAATCGGGACCCCAAGTTTACCAACTTCGTCGAGTTTCGCACACACAAAGTTATCTACAGGAGATATGCAGGACTGTTTTTTTCAATATGTGTGGACATAACTGATAACGAATTGGCCTACTTGGAATGCATTCACTTGTTTGTCGAGATATTGGACCATTTCTTTAGCAATGTTTGTGAGCTTGATTTAGTGTTTAATTTTCACAAGGTTTACCTCATACTAGATGAGTTTATTCTTGCTGGAGAGCTGCAAGAAACAAGCAAAAAGGCAATAATTGAGCGAATGGGTGAACTGGAGAAGCTGGAA
>gnl_Sorbi_v3.1_Sobic.008G073300.1
ATGATCCGGTTCATCCTGCTGCAGAACCGGCAGGGGAAGACGCGGCTGGCCAAGTACTACGTCCCGCTCGAGGACTCCGAGAAGCACAAGGTCGAGTACGAGGTGCATCGGCTCGTGGTCAATCGGGACCCCAAGTTCACCAACTTTGTCGAGTTCCGCACACACAAAGTTATCTACAGAAGATATGCAGGACTTTTTTTCTCTATGTGCGTGGACATCACTGACAATGAATTGGCATACTTGGAATGTATCCATTTGTTTGTCGAGATATTGGACCATTTCTTCAGCAATGTGTGTGAACTTGATTTAGTATTTAACTTCCACAAGGTCTACTTGATACTGGATGAGTTCATTCTTGCTGGAGAGCTTCAAGAAACAAGCAAAAGGGCAATTATAGAGAGGATGGGCGAGCTTGAGAAACTGGAA
>gnl_Sorbi_v3.1_Sobic.001G041600.1
ATGATACATTTTGTGCTCCTCATCAGCAGGCAGGGGAAGGTGAGGCTGACGAAATGGTACACTCCATACCCACAAAAGCAGAGATCCAAGATCATCAAAGAGATAAGTACGCTCGTCCTGACAAGAGGCCCCAAGCTGTGCAATTTTGTTGACTGGCAAGGTTACAGAGTTGTGTACAAGAGGTATGCTAGCCTTTACTTCTGCATGTGCATTGACCCTGCTGACAATGAACTGGAAACCCTTCAAATCATCCATCACTATGTTGAGATATTGGACCGGTACTTTGGCAACGTCTGTGAGCTTGATCTGATATTCAATTTTCATAAGGCGTACTTCATATTGGACGAGATTTTGATTGCTGGTGAACTTCAAGAATCAAACAAGAAATCGGTGCTACGTCTAGTAACTACACAGGACGCTTTGGTGGAAGCCGCAAAGGAGGAGGCAGGCTCATTGAGGAACATAATTGCACAGGCTACCAAG
>gnl_Sorbi_v3.1_Sobic.001G067900.1
ATGAAAAAGAAAAGAGAAAAAAATTGTATGGGCTTTTATTTAGTCGTCCATCAAACCAACGCACCGCCGGCTCCCAGCGCCGACGCTCATCTCCCTCGCAGCGCCAGGCTCGGTCCCAAGGATCGGATCTTCCGCGCGTGGTGGCGGCTCCCCCTCGGCGGCGTCCAGCGACGGAGGGGCAGTCCCAGGCTCGGCGGCGGCGTTCGGCGGCTCCCCCCACCTTCTCTCGCCAGTCGCCTCGCGCCCTCGCCTGCGTCCTCCACGAACCGGCCGACGACCCTGCGATCCAGATCGTGCTACGGCGGCTCCTGTCCATCCGCCATGATTAACTTCGTGCTCCTGATCAGCCGCCAGGGTAAGGTGAGGCTCACCAAGTGGTATTCTCCGTACACCCAGAAGGAGAGGACCAAGGTTATTCGCGAGCTCAGTGGACTCATTCTTACACGAGGGCCCAAACTCTGCAACTTTGTCGAGTGGAGGGGTTACAAGGTTGTATACCGGAGGTATGCTAGCCTGTATTTCTGCATGTGCATTGATGCTGATGACAATGAGCTTGAAGTCCTTGAGATCATCCATCATTTCGTCGAGATACTGGACCGCTATTTTGGCAGTGTATGTGAACTGGATTTGATATTCAATTTCCATAAGGCCTACTACATACTGGATGAGATTCTCATCGCGGGTGAACTTCAAGAATCTAGCAAGAAGAATGTTGCAAGACTTATTGCTGCACAGGATTCATTAGTCGAGGCTGCTAAAGAGGAAGCCAGCTCCATAAGTAACATCATTGCACAGGCTACAAAA
>gnl_Spipo_v2_Spipo0G0134700
CAGATTCACTTTGTGCTTCTCATCAGCCGGCAAGGTAAAGTGAGGCTAACTAAATGGTACTCTCCATACGCACAGAAGGAAAGATCAAAGGTGATTCGAGAGCTTAGTGGAGTCATTCTGACACGGGGACCAAAGCTTTGTAACTTTGTAGAATGGAGAGGTTTGAAAGTTGTCTATAAAAGATATGCCAGTCTCTACTTCTGCATGTGCGTTGATGCAGAGGACAATGAACTGGAGGCCCTCGAGATTATTCACCATTTTGTTGAGATTTTGGATCGCTATTTTGGAAGCGTCTGTGAGCTGGATCTGATCTTCAATTTCCACAAGGCGTACTACATACTTGATGAGCTGCTGATCGCTGGAGAGCTTCAAGAGTCAAGCAAGAAGACCGTGGCCCGGCTTATAGCAGCCCAGCTCTCTCTC
>gnl_Spipo_v2_Spipo16G0021300
ATGATTCGGTTCATACTGCTCCAGAACAGGCAGGGGAAGACGCGTCTCGCGAAATACTACGTCCCACTCGAGGATTCCGAGAAGCACAAGCTCGAGTACGAAGTTCACCGCCTGGTGGTCAACAGGGATCCCAAATTCACCAATTTCGTCGAGTTTCGCACCCACAAGATCATCTACAGGAGATATGCAGGCTTGTTTTTCTCCATGTGCGTTGACATCACCGATAATGAGCTGGCATATCTGGAGTGCATCCATCTATTTGTGGAGATACTGGACCATTTCTTCAGCAACGTGTGCGAACTCGATCTGGTGTTCAATTTTCAGAAGGTTTATCTGATTCTTGATGAATTCATTCTTGCTGGGGAGCTTCAAGAAACAAGCAAGAAGGCGATTATTGAGAGAATGGGCGAGCTGGAGAAGCAGGAG
>gnl_Spipo_v2_Spipo1G0103100
CAGATTCATTTTGTGCTGCTCATCAGCCGGCAAGGTAAAGTGAGATTGACGAAATGGTACTCAACTTATTCACAGAAGGAGAGATCCAAGGTGATCCGAGAGCTCAGTGGTCTCATTCTCAAAAGGGGGCCGAAGCTCTGCAACTTTGTTGAATGGAAAGGCTTTAAAGTAGTTTATAAGAGATACGCCAGTCTTTACTTCTGCATGTGCGTTGACTCAGATGACAACGAGCTCGAAACCCTCGAGATTATTCACCACTTTGTCGAGATTCTGGACCGTTACTTTGGAAGCGTTTGTGAGCTGGATTTGATCTTCAATTTTCACAAGTGCTCCCGCCCACTGAATCTCAGGCGTACTTCATACTCGATGAGATACTCGCTGGAGAACTTCAAGAACCGAGCAAGAAGATTGTGTCACGGCTTATCGCTGCCCAGGATAAGCTGGTGGAGACGGCGAAAGAGGAGGCCTCTTCTAGCAACATCATCGCTCAGGCCACCAAGT
>gnl_Stras_v2.0_SGA_v2.0_scaffold92T28234
ATGATCCGATTTATACTGCTTCAGAACAGGCAGGGCAAAACTCGACTGGCCAAGTACTACGTTCCTCTCGAGGAGTCCGAGAAGCACAAGGTCGAGTACGAGGTTCATCGGCTGGTCGTCAATAGGGATCCCAAATTCACCAACTTTGTGGAGTTCAGGACTCACAAAGTTATCTACAGAAGATATGCTGGGCTATTTTTCTCCTTGTGTGTGGATATAACAGACAATGAGTTGGCTTATTTGGAGAGCATTCATTTGTTTGTGGAGATACTGGATCACTTCTTCAGCAACGTATGTGAGCTAGATTTAGTCTTTAATTTCCACAAGGTATACCTTATACTGGATGAGTTCATACTTGCTGGGGAACTTCAAGAAACGAGCAAGAAGGCCATCATAGAGAGAATGGGGGAACTGGAAAAGCAGGAATAA
>gnl_Stras_v2.0_SGA_v2.0_scaffold12T05965
ATGATCCGATTCATATTATTGCAGAACAGGCAGGGAAAAACTCGATTAGCCAAATACTACATTCCTCTAGAGGAATCCGAGAAGCATAAGGTTGAATACGAGGTTCATCGATTAGTTGTGAATAGGGATCCTAAATTCACCAACTTTGTCGAGTTTCGGACTCACAAGGTCATCTATAGGCGATACGCCGGTTTATTTTTCTCGTTGTGTGTAGACATTACGGATAATGAGTTAGCTTATTTGGAATCTATTCACTTGTTCGTGGAGATACTCGATCATTTTTTCAGTAACGTGTGCGAGCTAGACTTGGTGTTTAATTTCCACAAGGTATATCTCATATTGGATGAGTTCATACTCGCTGGAGAACTGCAAGAAACGAGCAAGAAGGCGATCATTGAGAGGATGGGAGAATTGGAAAAGCAGGAGTAA
>gnl_Stras_v2.0_SGA_v2.0_scaffold843T53662
ATGGGGATGCGCTGGGCTGAATTTATTGAGGATATGGATATGAAGTTGTTTGATTTTCTTATTTCTTATGGTGTGCTGAGAAATCGACCTTCGAAGTGCGGCTATGGAAAAAACGGTTGCACGAAGGGAACCTTCCGTCGTGTCTGTGGCTGTGTCGGCGATTTTTTTTCCTCTCTTGTTTGTGAATTGGATTTGATCTTTAATTTCCACAAGAAATTGAGGAATGTGATGGCATTATGGCAGGCTTATTATATATTGGACGAAATTCTAATTGCTGGTGAACTTCAAGAGTCAAGTAAGAAAACTGTTGCACGTCTAATAGCCGCACAGGATTCTCTGGTGGAGGCGGCTAAGGAGCAAGAAAATTCTATAAGTAATATAATTGCTCAGGCAACAAAATGA
>gnl_Stras_v2.0_SGA_v2.0_scaffold512T52641
ATGAAAACGGCGACGACGGTTACATTCTGCGGAGGTCGTTTACAGTATCAGCTAACCGGCACCAGCTTCACCACCGCAATGATTCACTTTGTTCTTCTCATCAGCAGACAAGGCAAAGTCAGGTTGACAAAATGGTACTCACCTTATTCTCAAAAGGAGAGAACGAAGGTTATCCGAGAGCTAAGTGGTATGATTCTCACACGAGGCCCCAAGCTGTGCAATTTTGTGGAGTGGAGGGGATACAAAGTTGTTTACAAAAGATATGCCAGCCTTTATTTCTGCATGTGTATTGACCGGGATGACAATGAACTGGAGATACTTGAAATCATTCACCACTTTGTTGAAATACTAGACCGCTACTTTGGAAGTGTTTGTGAATTGGATTTGATCTTTAATTTCCATAAGTGTTTGACTTTTCATTTTGGTTATAGAAAAAGTGCTGGTGCTCATTTTCTAGCTGACTGGTGTTTTCGAGTTGAATATAATCTACGTCTTTTGCTCTGTGATTTGAAATTGGGGAATGTGATGGCACTATGGCAGGCTTACTACATATTGGATGAAATCCTAATTGCTGGTGAACTGCAAGAGTCTAGCAAGAAAACCGTTGCACGTCTAATAGCTGCGCAGGATTCTCTGGTGGAAGCAGCCAAGGAGCAGGAAAGTTCTATAAGTAACATAATTGCTCAGGCGACAAAATGA
>gnl_Theca_v1.1_Thecc1EG034798t1
ATGATTCACTTTGTTCTTCTTGTTAGCCGCCAAGGAAAGGTCAGGTTGACGAAATGGTATTCACCTTATTCCCAGAAGGAGAGAAGTAAGGTGATCCGGGAGCTTAGTGGGATAATACTCAGTCGAGGCCCCAAGCTGTGCAACTTTGTTGAGTGGAGGGGCTTCAAAATTGTCTATAAAAGATATGCAGGTCTCTACTTTTGCATGTGCATTAACCAAGATGACAATGAACTAGAGATTCTTGATATAATTCACCATTATGTTGAGATACTGGACCGCTATTTTGGCAGTGTATGTGAGCTGGACTTGATCTTTAATTTCCATAAGGCTTACTACATATTGGATGAACTTTTGATTGCGGGTGAACTTCAAGAATCAAGCAAGAGAACAGTCTTACGTTTGGTAGATGCGCAGGATTGCATAGTGGAGATTGCACAACAGCAGGCCAGCTCAGTGGGCAATCTAATTGCACAGGCCACCAAA
>gnl_Theca_v1.1_Thecc1EG034219t1
ATGATCCGATTCATTTTGTTGCAAAACAGGCAAGGCAAGACTCGTCTAGCCAAATACTATGTTCCTCTCGAGGATTCCGAGAAGCACAAGGTCGAATACGAGGTTCATCGGTTGGTGGTTAACAGAGATCCAAAGTTCACTAATTTCGTTGAGTTCCGTACGCACAAGGTAATCTACAGGCGGTATGCTGGTTTGTTTTTCTCATTGTGTGTTGATATAACGGATAATGAGTTGGCATATTTGGAGTGCATCCATTTATTTGTGGAGATATTGGACCATTTTTTCAGCAATGTTTGTGAGCTCGACTTGGTTTTTAATTTTCACAAGGTTTATCTGATACTTGATGAATTCATTCTTGCTGGAGAGCTTCAAGAAACAAGCAAAAAGGCTATCATAGAGAGAATGGGGGAGCTGGAGAAGCTAGAG
>gnl_Theca_v1.1_Thecc1EG007617t1
ATGATTCACTTTGTGCTTCTAATTAGTCGACAGGGGAAAGTTAGGTTGACAAAATGGTATTCACCTTATTCTCAGAAAGAAAGGACGAAGGTTATCCGTGAGCTCAGTGGAGTGATTCTTGCAAGGGGACCCAAACTCTGTAATTTTGTGGAGTGGAGAGGATTTAAAGTCGTTTATAAAAGATATGCTAGTCTTTACTTTTGCATGTGCATTGACCAGGATGACAATGAATTAGAGATTCTAGAAATTATTCATCACTATGTTGAGATTCTTGACCGATACTTTGGCAGTGTCTGTGAATTGGACTTGATCTTCAACTTTCATAAGGCCTACTATATATTGGATGAACTGTTGATTGCTGGTGAACTTCAAGAGCCAAGCAAGAAAACTGTGGCACGTTTAATAGCTGCACAGGATTCACTGGTGGAGACTGCAAAAGAGCAGGCCAGCTCCATTAGCAATATAATTGCACAGGCCACGAAG
>gnl_Utrgi_v4.1_Scf00575.g19657.t1
ATGATTCATTTCGTTCTCCTCGTAAGCAGACAAGGGAAAGTAAGGTTGACAAAATGGTATTCCCCTTACACACAGAAGGAAAGGACAAAGGTCATTCGGGAGCTCAGTGGTATGATACTCACTCGAGGCCCCAAGTTATGCAACTTTGTGGATTGGAGAGGATACAAAGTTGTGTACAAAAGGTATGCAAGCCTTTACTTCTGCATGTGTATTGATCAAGACGACAATGAGTTGGAAGTCCTTGAAATCATCCATTACTATGTCGAGATATTAGACCGCTACTTTGGAAGTGTCTGTGAACTAGATTTGATCTTTAACTTCCACAAGGCATATTATATACTGGATGAAGTTCTGATAGCTGGTGAACTTCAAGAATCCAGTAAGAAAATCGTAGCACGTCTAGTGGCTGCACAGGATTCCCTCGTCGAGGCAGCAAAGGAGCAAGAGAGCTCAATATCCAACATCATTGCTCAGGCAACAAAA
>gnl_Utrgi_v4.1_Scf00148.g10557.t1
ATGGTAAACCGTCGATTATCTGTTTCTCAATTTCTTAGCTGCGCGCTTCGATTCGTTAGCTTCAATCTGGGGTTTTTGATGCCGCAGATCAGATTCATGCTGTTGCAGAACAGGCAGGGTAAAACTCGCCTGGCGAAATACTACATTCCTCTGGAGGAATCTGAGAAGCATAAGGTTGAGTACGAGGTTCATCGTTTGGTTGTCAATAGAGATCCCAAATTCACCAACTTCGTTGAGTTTCGAACCCACAAAGTTATCTACCGGAGATATGCGGGTTTATTCTTCTCACTCTGTGTAGACATCACAGACAATGAGTTGGCCTATTTGGAGAGCATACACTTGTTCGTTGAGATACTCGATCACTTTTTCAGCAACGTATGTGAACTTGATCTGGTCTTCAATTTCCACAAGGTGTATCTGATATTAGATGAGTTCATACTTGCTGGTGAGTTACAGGAGACCAGCAAAAAGGCGATAATTGAGAGAATGGGAGAGCTGGAGAAGCAAGAG
>gnl_Utrgi_v4.1_Scf00021.g2973.t1
ATGAATAACTCCCTCCGATCGACCGGAGATTGTTCATCTCCGGGAGAGGTCAAAGTGAGTTACTGGACTGACAATGCATTTCGGCTCGCTAGTACAACGGCTTTCCATGTGGTCCAAGCAGCCAACCCCTCTTTTGGGTTATTCCGGAGCCCTGGTTTCTTACTTTTCTGTAGACATACTTGGGCTTCGGTGTTGGGCTTGGCGAGTTTTCTTTATGGTTTCGGGTGCGTTCACAATTTCTCTTCTTTTCCCCGTGTATCTCACCCAACAACCGCAATTTGGATTGTCGTGGAGCGATTCAGATTTGATTTGGGAATCCTCATCTCGTCGATAATGATCAGATTCATACTGTTGCAGAACAGGCAGGGTAAAACTCGCCTCGCTAAATACTACATTCCTCTGGAGGAATCCGAGAAGCATAAAGTCGAGTACGAGGTTCATCGTTTGGTTGTCAATAGAGATCCCAAATTCACCAACTTCGTTGAGTTTCGAACCCACAAAGTTATCTACAGGCGGTATGCGGGTTTATTCTTCTCACTGTGTGTAGACATCACTGACAACGAACTGGCCTATTTGGAGAGCATACACTTGTTCGTAGAGATACTCGATCATTTCTTCAGCAACGTGTGCGAGCTGGATTTGGTCTTCAATTTCCACAAGGTTTATCTGATATTGGATGAGTTCATTCTTGCTGGTGAGTTGCAAGAGACCAGCAAAAAGGCGATCATCGAGAGAATGGGAGAGCTGGAGAAGCAGGAG
>gnl_Utrgi_v4.1_Scf00159.g10980.t1
ATGGTATACTTGGTGCAGATTCATTTTGTTATTCTCGTAAGCAGACAAGGGAAAGTAAGGCTGACAAAATGGTATTCACCCTATACACAGAAGGAAAGAACAAAGGTTATTCGAGAGCTCAGTGGCATGATACTCAATCGAGGCCCCAAGTTATGTAATTTTGTGGATTGGAGAGGATACAAAGTAGCGTACAAAAGGTATGCTAGCCTTTATTTTTGCATGTGCATTGATCAGGATGACAATGAATTGGAGACCCTTGAAATCATCCATCACTATGTTGAGATATTAGACCGCTACTTTGGAAGTGTCTGTGAACTGGATTTGATCTTCAATTTCCACAAGGCGTATTACATACTGGATGAAATTCTGATTGCTGGTGAACTCCAAGAATCCAGTAAGAAAACAGTTGCGCGTCTAGTAGCTGCACAGGACTCCCTCGTCGAGGCAGCCAAGGAGCAAGCGAGCTCAATATCCAACATCATTGCGCAGGCAACGAAA
>gnl_Vitvi_Genoscope.12X_GSVIVT01009900001
ATGATTACGTGGAAACCTTTATCACATACATCGCATTCGGAACGACGTCGTTTCCATAAAGACAGCAAGGACGACCGTCATCGGATCTCGGAGGTTCACCGTTTGTTCTGTGTGCCTCTGCAGCCAAGTCTTTGGAGAATGATCCGATTCATAATTCTACAGAACAGGCAGGGCAAGACCCGCCTCGCCAAGTACTATGTTCCTCTTGAAGAATCCGAGAAGCACAAGGTCGAATACGAGGTTCACCGATTGGTTGTCAACCGGGATCCCAAGTTCACTAACTTCGTTGAGTTCCGTACACACAAGGTAATCTACAGGCGATATGCTGGATTATTTTTCTCACTGTGTGTTGATATGACAGATAATGAGTTGGCATATTTAGAGTGCATCCATCTGTTTGTGGAAATACTGGATCATTTCTTCAGCAATGTGTGCGAGCTAGATTTGGTATTTAATTTCCACAAGGTTTATCTTATACTTGACGAATTCATTCTTGCTGGGGAGCTCCAAGAAACAAGCAAAAAGGCCATCATAGAGAGGATGGGGGAATTGGAAAAGCAAGAG
>gnl_Vitvi_Genoscope.12X_GSVIVT01013725001
ATGCGATCAAGAGCTGCTATCAATCCAAAATTTGGAATTGTACTTAAAGTTATGATTCACTTTGTGCTTCTCATTAGTCGACAAGGAAAAGTGAGGTTGACAAAATGGTATTCACCTTATTCTCAGAAGGAAAGAACTAAGGTAATTCGAGAGCTCAGTGGCGTAATTCTGACCCGAGGTCCTAAGCTTTGCAACTTTGTGGAGTGGAGGGGATATAAAGTTGTCTACAAAAGGTATGCGAGCCTGTATTTCTGCATGTGCATTGACCAGGATGACAATGAATTGGAGGTCCTTGAAATAATCCACCATTTCGTTGAGATACTGGACCGCTATTTTGGCAGTGTCTGTGAGCTGGATTTGATTTTTAATTTCCACAAGGCTTATTATGTATTGGATGAGCTTTTGATTGCTGGTGAACTTCAAGAGTCGAGCAAGAAGACAGTTGCACGGCTGATAGCTGCACAGGATTCGTTGGTGGAGACTGCTAAAGAGGAGGCCAGTTCGATAAGCAATATAATTGCTCAAGCCACCAAA
>gnl_Vitvi_Genoscope.12X_GSVIVT01018785001
ATGGGCCGGGTCGAAACCAAGCCCATCCCAATGCTGGCCCATCATTGTGAATCTCAAAAGAAAAAAGAAAAGGAAAGAAGTCAAGAACAGTCGATCCGATTCATATTGTTGCAGAACAGGCAGGGAAAGACTCGATTAGCCAAGTACTACGTTCCTTTCGAGGAATCTGAGAAACACAAGGTCGAATACGAGGTTCATCGGTTGGTGGTCAACAGAGATCCCAAACATACAAACTTTGTAGAGTTCCGTACACACAAGGTCATCTACAGGCGATATGCTGGATTGTTCTTCTCATTGTGTGTTGATATCACTGATAATGAGTTAGCATATTTGGAGTGCATCCATCTCTTTGTTGAGATATTGGACCATTTCTTCAGCAATGTGTGTGAGCTAGATTTGGTATTTAACTTTCACAAGGTATATCTAATACTTGATGAGTTCATTCTTGCTGGAGAGCTCCAGGAAACAAGCAAGAAGGCAATAATAGAGAGAATGGGGGAGTTGGAAAAGCAAGAA
>gnl_Vitvi_Genoscope.12X_GSVIVT01028912001
ATGGTCAGGGTCACCCGTCCCATTAAACTCGGTGCTTTCTTCCTCCTGCTAATCTCTGCGCATTCCGAATTTGATCCGCTTGAAGCCATGATTCATTTTGTGCTTCTCATTAGTCGACAAGGAAAAGTGAGGTTGACAAAATGGTATTCACCTTATACTCAAAAGGAAAGAACTAAGGTAATTCGAGAGCTCAGTGGCGTAATTCTGACCCGAGGTCCCAAGCTTTGCAACTTCGTGGAGTGGAGGGGATATAAAGTTGTCTACAAAAGATATGCGAGCCTGTATTTCTGCATGTGCATTGACCAGGATGACAATGAATTGGAGGTCCTTGAAATAATCCACCATTATGTTGAGATACTGGACCGCTATTTTGGCAGTGTCTGTGAGCTGGATTTGATTTTTAATTTCCACAAGGCTTATTATATATTGGATGAGCTTTTGATTGCTGGTGAACTTCAAGAGTCAAGCAAGAAGACAGTTGCACGGCTGATAGCTGCACAGGATTCGTTGGTGGAGACTGCTAAAGAGGAGGCCAGTTCAATAAGCAATATAATTGCTCAAGCCACCAAA
>FraveV4A2_2g17210.t1
ATGATTCAGTTTGTGCTTCTGATAAGTAGGCAAGGCAAAGTTAGGTTGACTAAATGGTACTCGCCGTACACCCAAAAGGAAAGAACTAAGGTGCTTCGTGAGCTCAGTGGAGTGATCCTTGCAAGGGGTCCCAAGCTCTGCAATTTTGTGGAGTGGAGAGAATACAAAGTTGTTTATAAGAGATATGCGAGTCTGTATTTCTGTATGTGTATTGATCAAGATGATAATGAGCTAGAGGTCCTTGAGATCATACATCATTTTGTCGAAATTCTTGACCGATACTTTGGCAGTGTGTGTGAATTGGATTTGATCTTTAACTTCCACAAGGCCTACTATATACTGGATGAACTTTTGATTGCTGGTGAACTTCAAGAGTCGAGCAAGAAAACGATTGCACGGTTGATAGCAGCACAGGATTCTCTGGTGGAGACTGCAAAAGAGCAGGCTAGTTCATTAAGTAATATGATTGCACAGGCCACCAAG
>FraveV4A2_2g38510.t1
ATGTTCACACCCGGTTTCTCTTTTACCTCGGAGCAACGACTCACCGGGGCACAACGAAACGACATCGCAGCAAACGTTAGCAAAATTTGCTCCGAAGGCTTTGGGCCTCTCCTCCGCTTCTGTTCCCCATTTCTCTCTCTAAAATCTTCGACTTCAACAACAATGATCCGGTTCATATTGTTACAGAACCGCCAGGGAAAGACACGTTTAGCTAAGTACTACGTTCCTCTCGAGGATTCCGAGAAGCACAAAGTCGAATACGAGGTTCATCGTTTGGTGGTTAATAGAGATCCCAAGTTCACCAATTTCGTTGAGTTCCGTACACACAAGGTGATCTACAGGCGATATGCCGGGTTGTTTTTCTCGCTGTGTGTTGATATAACTGATAATGAGTTGGCCTATTTGGAATGCATTCATCTATTCGTCGAGATTTTGGATCATTTCTTCAGCAACGTTTGCGAGCTTGATTTGGTCTTCAACTTTCACAAGGTCTATCTGATACTTGACGAATTCATTCTTGCTGGAGAGCTCCAAGAAACAAGCAAGAAGGCGATTATAGAGAGAATGGGGGAACTGGAAAAGCTGGAG
>FraveV4A2_3g25720.t2
ATGTGCCTCGTGATCAGAGGATCGAATTGCAAGATTCATTTTGTCATTCTTGTTAGCCGGCAAGGAAAGGTGAGGCTTACCAAATGGTTTTCAACCTATTCGCAGAAGGAACGATCTAAGGTGATGCGGGAACTGAGCGGAATAATACTCAATCGAGGCCCCAAGCTATGCAACTTCATAGAATGGAGAGGACTTAAAGTTGTCTATAAAAGATATGCCAGCTTGTATTTCTGCATGTGTATTGACCAAGATGACAATGAACTAGAGACACTTCAACTAATTCACCATTATGTTGAGATACTCGATCGCTATTTTGGTTGTGTTTGTGAGCTGGATTTGATTTTTCACTTCCATAAGGCTTACTACATATTGGATGAACTTTTGCTTGCTGGTGAGCTTCAAGAGTCAAGCAAGAGAGCAGTAGGACGAATGTTAGCTATACATGATCGATTTGTGGAGGTTGCTAAAGAGGAAGCTAGTTCAATTGGCAATTTAATCTCACAAGTCACCATG
>FraveV4A2_5g26670.t1
ATGCTTGCAAGCTTTTGTGGAAAAAAGGTAATGAGGGAGCTTAGTGGTGTAATACTCAACCGAGGCTCCAAGTTATGCAACTTCATAGAATGGAGGGGGCTTAAAGTTGTCTATAAAAGATACGCGAGCCTCTATTTCTACATGTGCATTGACCAAGAGGACAATGAATTAGAGGTTCTTGAAATAATTCACCAATATGTTGAGATACTCGATCGATATTTTGGCAGTGTTTGTGAGCTGGATTTGATTTTTAATTTTCACAAGGCTTACTTTATATTGGATGAACTTCTACTTGCTGGTGAGCTTCAAGACTCGAGTAAGAGAGCAGTGGGACACATGATAGCTATACATGATCGATTTGTGGAGGCGGTTAAAGAGGAGGCCAATTCAATAAGCAATTTAATTGCACAAGTCAATATG
>Maldo_HF_10660
ATGATATGTCTAATGGCTTCTCAGTCCCATTTGGGCATGGCAGTAATACTTTTCTACACATGTTTCTGGATCCCATTTCACCAGATGAAGAAGTTTCTGGGCAGATTATTTTTTGGCGTGATATTTTTCGCTCATTTCCAGCAGCAGGAAGAGGAGTGTACGAGTCTTCCAGTGGCTAGGTTCCAGGACTTGCAGGCTCATGGTACCAAAAGGTGTGGACAAGTTTTGGAGAAGACATGTTCAGTTTGCTTGGTGGATTTTGAGGAGGAGGATTTGGTGAGCCAATTGGGAAAATGTGGACATGTTTTCCACGTTGATTGCATTGAGAGGTGGATTGAGAGCAGTCACTTTACCTGCCCAGTTTGCAGGTCACTGTTCTTCAATGTCAAAACTTGTCATGCAAAACTGGATGAGGAAGTTAATATCTCTTCCTCCTACATTAATGGTGAGAGGATCTGGGGATGTAAAGGGAGGCAATCATTTGCTGATCTGATAAAGATTCAATTTGTGCTTCTAATAAGCAGACAAGGAAAAGTGAGGTTGACAAAATGGTATTCTCCTTATACCCAAAAGGAAAGAAGTAAGGTTCTCCGTGAGCTCAGTGGAGTAATTCTTGCGCGAGGTCCCAAGCTCTGTAATTTTGTGGATTGGAGAGGATACAAAGTTGTTTATAAAAGATATGCCAGTCTGTATTTCTGCATGTGTATTGATCAAGAAGATAACGAATTAGAGGTCCTTGAAGTGATTCATCATTATGTTGAGATTCTCGACCGATACTTTGGCAGTGTCTGTGAACTGGATTTGATATTTAACTTCCACAAGGCCTACTATATACTGGATGAAATTTTGATTGCTGGTGAACTTCAAGAATCGAGCAAGAAAACAGTTGCACGATTGATAGCTGCACAGGATTCTTTGGTGGAGACTGCAAAAGAGCAGGCTAGTTCGATAAGTAATATAATCGCGCAGGCAACCAAG
>Maldo_HF_13583
ATGTTGACCAAGACCATCAACGGAGACAAGTCTCCTCTACCCAAGTTAAGCACACCGTTTTTTATCTTCCTCTTTCTCTTACCGCCCCGCGACCCACTGGAACTCCGAGACGACATCGCACAACGAAACCATAAAAGAAAAGGGAAGTTAGTAGCTTTCGTCCCGAAGTTTTGGTGTTCCGCTGTTGTTAATTTCTCCAGTTTTGCTTCGACAATGAACCGGCAGGGAAAGACCCGGTTAGCCAAGTACTACGTTCCTCTCGAGGATTCCGAGAAGCACAAGGTCGAATACGAGGTTCATCGTTTGGTGGTCAACAGAGATCCCAAGTTCACAAATTTCGTCGAGGTTTATCTGATACTGGATGAGTTCATTCTTGCTGGAGAGCTCCAAGAAACAAGCAAGAAGGCAATAATAGAGAGAATGGGGGAACTCGAAAAACTAGAG
>Maldo_HF_21021
ATGCTGGCGGTCCAAGTCACGCCGTTGGATGTCTACGTTGACCAAGACCGTCACCCAAGTTACGCCAGCTCCCTCTCCCTCTTCCTCCTCTCTTACCCGCCCCGCTACTCATTGGAACTCCGAAACGACATCGCACAAAGAAACCAAAAGTTAAAAAAAAAGTTGGTAGCTTTCGTCCCGAAGTTTGGGATCCGATTCATACTGTTACAGAACCGGCAGGGAAAGACCCGGTTAGCCAAGTACTACGTTCCTCTCGAGGATTCTGAGAAGCACAAGGTCGAATACGAGGTTCATCGTTTGGTGGTCAACAGAGATCCCAAGTTCACAAATTTCGTCGAGTTCCGTACACACAAGGTTATATACAGGAGATATGCAGGGTTGTTTTTCTCACTGTGTGTTGATATAACTGACAATGAACTGGCATACTTGGAATGCATTCATCTGTTCGTTGAAATTTTGGATCATTTTTTCAGCAATGTTTGCGAGCTCGATTTGGTCTTTAACTTTCACAAGGTCTATCTGATACTTGATGAGTTCATTCTTGCTGGAGAGCTCCAAGAAACAAGCAAGAAGGCGATAATAGAGAGAATGGGGGAACTCGAAAAACTAGAGGGTCGTGTTATGTTGGCTTCGGTTGCTAAGGTGAGAGCTCCTATCCTGCTGTGCGAACCAACGGTATTGCTGAATGCATTTCGCGGGGACCTTTCGATCCCTCTGCAGTTCTACAGGTGTTTAACT
>Maldo_HF_36229
ATGATATGTCTAATGGCTTCTCAGTCCATGGGCATGGCAACAATTTTTTTCTACACATGTTTTTGGATCCCATTTCACCAAATGAAGAAATTTTTGGCCAGATTATTTTCTGGTGTGATTTTTTTCACTAATTTCCAGCAGCAGGAAGAGGAGGACTGTATGAGTCTTTCAGTGGCCAGGTTCCAGGACTTGCAGGCTCACGGTACCAAAAGGTGTGCACAAGTTTTGGAGGAGACATGTTCAGTTTGCTTGGTGGATTTTGAGGAGGAGGATTTGGTTAGCCAATTGGGAAAATGTGGGCATGTTTTCCACGTGGATTGCATTGAGAGGTGGATTGAGAGCAGCCACTTTAGCTGCCCAATTTGCAGGTCACTGTTCTTCAATTTCAAAACATGCCATGCAAAACTGGATGAGGATGATGTTAGTATCTCTTCCTCATACATTAATGGTGGCTTTTCTTGGCATTATAGGTTTCTCATGTACTTGGTTATTCATTTTGTGCTTCTTATAAGCAGACAAGGAAAAGTGAGGTTGACAAAATGGTATTCTCCTTACACTCAAAAGGAAAGAAATAAGGTTCTTCGTGAGCTCAGTGGAGTAATTCTTGCACGAGGTCCCAAGCTCTGTAATTTTGTGGATTGGAGAGGATACAAAGTTGTTTATAAAAGATATGCTAGTCTGTATTTCTGCATGTGTATTGATCAAGAAGATAACGAATTAGAGGTCCTTGAAATGATTCATCATTTTGTTGAGATTCTCGACCGATACTTTGGCAGCGTCTGTGAATTGGATTTGATCTTTAACTTCCACAAGGCCTACTATATACTGGATGAAATTTTGATTGCTGGTGAACTTCAAGAATCGAGCAAGAAAACAGTTGCGCGGTTGATAGCTGCGCAGGATTCATTGGTGGAGACTGCAAAAGAGCAGGCTAGTTCGATAAGCAATATAATCGCGCAGGCAACCAAG
>Malba_004961
ATGAGTCTTTCAGTGGCCAGGTTCCAGGACTTGCAGGCTCACGGTACCAAAAGGTGTGCACAAGTTTTGGAGGAGACATGTTCAGTTTGCTTGGTGGATTTTGAGGAGGATGATTTGGTTAGCCAATTGGGAAAATGTGGGCATGTTTTCCACGTGGATTGCATTGAGAGGTGGATTGAGAGCAGCCACTTTAGCTGCCCAATTTGCAGGTCACTGTTCTTCAATATTCATTTTGTGCTTCTTATAAGCAGACAAGGAAAAGTGAGGTTGACAAAATGGTATTCTCCTTATACTCAAAAGGAAAGAAATAAGGTTCTTCGTGAGCTTAGTGGAGTGATTCTTGCACGAGGTCCCAAGCTCTGTAATTTTGTGGATTGGAGAGGATACAAAGTTGTTTATAAAAGATATGCTAGTCTGTATTTCTGCATGTGTATTGATCAAGAAGATAACGAATTAGAGGTCCTTGAAATGATTCATCATTTTGTTGAGATTCTCGACCGATACTTTGGCAGCGTCTGTGAATTGGATTTGATCTTTAACTTCCACAAGGCCTACTATATACTGGATGAAATTTTGATCGCTGGTGAACTTCAAGAATCGAGCAAGAAAACAGTTGCGCGGTTGATAGCTGCGCAGGATTCATTGGTGGAGACTGCAAAAGAGCAGGCTAGTTCGATAAGCAATATAATCGCGCAGGCAACCAAG
>Malsi_05g015540
ATGATTCAATTTGTGCTTCTAATAAGCAGACAAGGAAAAGTGAGGTTGACAAAATGGTATTCTCCTTATACCCAAAAGGAAAGAAGTAAGGTTCTCCGTGAGCTCAGTGGAGTAATTCTTGCGCGAGGTCCCAAACTCTGTAATTTTGTGGATTGGAGAGGATACAAAGTTGTTTATAAAAGATATGCCAGTCTGTATTTCTGCATGTGTATTGATCAAGAAGATAACGAATTAGAGGTCCTTGAAATGATTCATCATTATGTTGAGATTCTCGACCGATACTTTGGCAGTGTCTGTGAATTGGATTTGATATTTAACTTCCACAAGGCCTACTATATACTGGATGAAATTTTGATTGCTGGTGAACTTCAAGAATCGAGCAAGAAAACAGTTGCACGATTGATAGCTGCACAGGATTCTTTGGTGGAGACTGCAAAAGAGCAGGCTAGTTCGATAAGTAATATAATCGCGCAGGCAACCAAG
>Malsi_06g000110
ATGATTCATTTCGTGATTCTTGTTAGCCGACAAGGAAAAGTGAGGCTGACCAAATGGTTTTCAACCTATCCCCAGAAGGAACGATCTAAGGTAATGCGGGAACTGAGTGGCATAATACTGAATCGGGGTCCCAAGTTGTGCAACTTTGTGGAGTGGAGGGGATTCAAAGTTGTTTACAAAAGATATGCGAGCCTCTATTTCTGCATGTGTGTTGATGAGGATGACAACGAATTGGAAATTCTTGAAATAATTCACCATTACGTTGAGATACTCGATCGCTATTTCGGCAGCGTTTGTGAATTGGACTTGATTTTTAACTTCCACAAGGCCTACTTTATATTGGATGAGCTTCTACTTGCAGGGGAGCTTCAAGAATTGGTTACTGAATTGGGTAGCAAGCAATTGTGTTTTGTTGAGCTGAGGACGCTTATGGTGGCTACTGATTGGGCTGATGCTCGAGCTATGGGGGAGTTGGCTATTGCTGGACATGTAAGTGCTTCTGCT
>Malsi_08g001320
ATGATCCGATTCATACTGTTACAGAACCGGCAGGGAAAGACCCGGTTAGCCAAGTACTACGTTCCTCTCGAGGATTCTGAGAAACACAAGGTCGAATACGAGGTTCATCGTTTGGTGGTCAACAGAGATCCCAAGTTCACAAATTTCGTCGAGTTCCGTACACACAAGGTTATATACAGGAGATATGCAGGGTTGTTTTTCTCACTGTGTGTTGATATAACTGACAATGAATTGGCATACTTGGAATGCATTCATCTGTTCGTTGAAATTTTGGATCATTTTTTCAGCAATGTTTGCGAGCTCGATTTGGTCTTTAACTTTCACAAGGTCTATCTGATACTTGATGAGTTCATTCTTGCTGGAGAGCTCCAAGAAACAAGCAAGAAGGCGATAATAGAGAGAATGGGGGAACTCGAAAAACTAGAG
>Malsi_10g014880
ATGGGGAGAGTGGTTGAGGTGGTAAGGGAGACGGAGAAGGAGTGGCATTGGGTAGAGGCACTAAGCAGCAGTTGGTGGTGTTGGGCTTTTTGGAAGGAAACTAGAAAGGGAAGTTGGTTTTCAGCCCAACATGGACTTGCCTCGCATTTTCCTGAGCCCATTGGGAGATGGGCATACCGCTCTCATGACGGTCCTTCCCAAAATATAGGAAAGTTCAATCAAATTTTGCACGTCCAGGTTAATTCGCGGCAGAGATTAGAAGCTCAGAGCTGGGTTTCGGTGAAAGCTTCGAGCTTTGAAGAAGAGCAAGCAATCGATCGCCACAGAGAGCGCAGCCATGAAATTTATAATATTATCCGTCTTTGCCATGGCATTACTCAAAAGTATGCAATTTTTCTTGGAAATTGTGTTCAAATTCGTTTTGTGCTTCTTATAAGCAGACAAGGAAAAGTGAGGTTGACAAAATGGTATTCTCCTTACACTCAAAAGGAAAGAAATAAGGTTCTTCGTGAGCTTAGTGGAGTGATTCTTGCACGAGGTCCCAAGCTCTGTAATTTTGTGGATTGGAGAGGATACAAAGTTGTTTATAAAAGATATGCTAGTCTGTATTTCTGCATGTGTATTGATCAAGAAGATAACGAATTAGAGGTCCTTGAAATGATTCATCATTTTGTTGAGATTCTCGACCGATACTTTGGCAGCGTCTGTGAATTGGATTTGATCTTTAACTTCCACAAGGCCTACTATATACTGGATGAAATTTTGATTGCTGGTGAACTTCAAGAATCGAGCAAGAAAACAGTTGCGCGGTTGATAGCTGCGCAGGATTCATTGGTGGAGACTGCAAAAGAGCAGGCTAGTTCAATAAGCAATATAATCGCGCAGGCAACCAAG
>Malsi_15g001310
ATGTTGACCAAGACCATCAACGGAGACAAGTCTCCTCTACCCAAGTTAAGCACACCGTTTTTTATCTTCCTCTTTCTCTTACCGCCCCGCGACCCACTGGAACTCCGAGACGACATCGCACAACGAAACCATAAAAGAAAAGGGAAGTTGGTAGCTTTCGTCCCGAAGTTTCGGTGTTCCGCTGTTGTTAATTTCTCCAGTTTTGCTTCGACAATGATCCGATTCATACTGTTACAGAACCGGCAGGGAAAGACCCGGTTAGCCAAGTACTACGTTCCTCTCGAGGATTCCGAGAAGCACAAGGTCGAATACGAGGTTCATCGTTTGGTGGTCAACAGAGATCCCAAGTTCACAAATTTCGTCGAGTTCCGTACACACAAGGTTATATACAGGAGATATGCAGGATTGTTTTTCTCACTGTGTGTTGATATAACTGACAATGAGCTGGCATACTTGGAATGCATTCATCTGTTCGTCGAAATTTTGGATCATTTTTTCAGCAATGTTTGTGAGCTCGATTTGGTCTTTAACTTTCATAAGGTCTATCTGATACTGGATGAGTTCATTCTTGCTGGAGAGCTCCAAGAAACAAGCAAGAAGGACACCAAGAAACCAAATTACCTTGCTTTTGTACCTCTTCGTGCTTATTCTGATGTTATG
>Malsy_05g014280
ATGGTTTATGTGTTAGATTCAATTTGTGCTTCTAATAAGCAGACAAGGAAAAGTGAGGTTGACAAAATGGTATTCTCCTTATACCCAAAAGGAAAGAAAATGGCTTTCGATTCTCACATTGTTATCACCGTGTGTATGATCTTGCATTTTGATAAGGTTCTCCGTGAGCTCAGTGGAGTAATTCTTGCGCGAGGTCCCAAACTCTGTAATTTTGTGGATTGGAGAGGATACAAAGTTGTTTATAAAAGATATGCCAGTCTGTATTTCTGCATGTGTATTGATCAAGAAGATAATGAATTAGAGGTCCTTGAAATGATTCATCATTATGTTGAGATTCTCGACCGATACTTTGGCAGTGTCTGTGAATTGGATTTGATATTTAACTTCCACAAGGCCTACTATATACTGGATGAAATTTTGATTGCTGGTGAACTTCAAGAATCGAGCAAGAAAACAGTTGCACGATTGATAGCTGCACAGGATTCTTTGGTGGAGACTGCAAAAGAGCAGGCTAGTTCGATAAGTAATATAATCGCGCAGGCAACCAAG
>Malsy_06g000090
ATGATGGCATCCATGCATATGCAGATTCATTTCGTGATTCTTGTTAGCCGACAAGGAAAAGTGAGGCTGACCAAATGGTTTTCAACCTATCCCCAGAAGGAACGATCTAAGGTAATGCGGGAACTGAGTGGCATAATACTGAATCGGGGTCCCAAGTTGTGCAACTTTGTGGAGTGGAGGGGATTCAAAGTTGTTTACAAAAGATATGCGAGCCTCTATTTCTGCATGTGTGTTGATGAGGATGACAACGAATTGGAAATTCTTGAAATAATTCACCATTACGTTGAGATACTCGATCGCTATTTCGGCAGCGTTTGTGAATTGGACTTGATTTTTAACTTCCACAAGGCCTACTTTATATTGGATGAGCTTCTACTTGCAGGGGAGCTTCAAGAGATCGATTTGTGGAGGCTGCTAAAGAGGAGGCCAGTTCCA
>Malsy_08g001840
CCGTTACCCAAGTTACGCCAGCTAACTCTCCCTCTTCCTCCTCTCTTACCCGCCCCGCTACTCATTGGAACTCCGAAACGACATCGCACAAAGAAACCAAAAGGAAAAAAAAAAGTTGGTAGCTTTCGTCCCGAAGTTTGGGGTTCCTCTGCTATCCGATTCATACTGTTACAGAACCGGCAGGGAAAGACCCGGTTAGCCAAGTACTACGTTCCTCTCGAGGATTCTGAGAAGCACAAGGTCGAATACGAGGTTCATCGTTTGGTGGTCAACAGAGATCCCAAGTTCACAAATTTCGTCGAGTTCCGTACACACAAGGTTATATACAGGAGATATGCAGGGTTGTTTTTCTCACTGTGTGTTGATATAACTGACAATGAACTGGCATACTTGGAATGCATTCATCTGTTCGTTGAAATTTTGGATCATTTTTTCAGCAATGTTTGCGAGCTCGATTTGGTCTTTAACTTTCACAAGGTCTATCTGATACTTGATGAGTTCATTCTTGCTGGAGAGCTCCAAGAAACAAGCAAGAAGGCGATAATAGAGAGAATGGGGGAACTCGAAAAACTAGAG
>Malsy_10g014170
ATGATTCATTTTGTGCTTCTTATAAGCAGACAAGGAAAAGTGAGGTTGACAAAATGGTATTCTCCTTATACTCAAAAGGAAAGAAATAAGGTTCTTCGTGAGCTTAGTGGAGTGATTCTTGCACGAGGTCCCAAGCTCTGTAATTTTGTGGATTGGAGAGGATACAAAGTTGTTTATAAAAGATATGCTAGTCTGTATTTCTGCATGTGTATTGATCAAGAAGATAACGAATTAGAGGTCCTTGAAATGATTCATCATTTTGTTGAGATTCTCGACCGATACTTTGGCAGCGTCTGTGAATTGGATTTGATCTTTAACTTCCACAAGGCCTACTATATACTGGATGAAATTTTGATCGCTGGTGAACTTCAAGAATCGAGCAAGAAAACAGTTGCGCGGTTGATAGCTGCGCAGGATTCATTGGTGGAGACTGCAAAAGAGCAGGCTAGTTCGATAAGCAATATAATCGCGCAGGCAACCAAG
>Maldo_GDDH_05G1145600
ATGATTCAATTTGTGCTTCTAATAAGCAGACAAGGAAAAGTGAGGTTGACAAAATGGTATTCTCCTTATACCCAAAAGGAAAGAAGTAAGGTTCTCCGTGAGCTCAGTGGAGTAATTCTTGCGCGAGGTCCCAAACTCTGTAATTTTGTGGATTGGAGAGGATACAAAGTTGTTTATAAAAGATATGCCAGTCTGTATTTCTGCATGTGTATTGATCAAGAAGATAACGAATTAGAGGTCCTTGAAATGATTCATCATTATGTTGAGATTCTCGACCGATACTTTGGCAGTGTCTGTGAATTGGATTTGATATTTAACTTCCACAAGGCCTACTATATACTAGATGAAATTTTGATTGCTGGTGAACTTCAAGAATCGAGCAAGAAAACAGTTGCACGATTGATAGCTGCACAGGATTCTTTGGTGGAGACTGCAAAAGAGCAGGCTAGTTCGATAAGTAATATAATCGCGCAGGCAACCAAG
>Maldo_GDDH_06G1000900
ATGATTCATTTCGTGATTCTTGTTAGCCGACAAGGAAAAGTGAGGCTGACCAAATGGTTTTCAACCTATCCCCAGAAGGAACGATCTAAGGTAATGCGGGAACTGAGTGGCATAATACTGAATCGGGGTCCCAAGTTGTGCAACTTTGTGGAGTGGAGGGGATTCAAAGTTGTTTACAAAAGATATGCGAGCCTCTATTTCTGCATGTGTGTTGATGAGGATGACAACGAATTGGAAATTCTTGAAATAATTCACCATTACGTTGAGATACTCGATCGCTATTTCGGCAGCGTTTGTGAATTGGACTTGATTTTTAACTTCCACAAGGCCTACTTTATATTGGATGAGCTTCTACTTGCAGGGGAGCTTCAAGAGTCGAGCAAGAGAACAGTCGGACGCATGATAGCTACACATGATCGATTTGTGGAGGCTGCTAAAGAGGAGGCCAGTTCCATAGGCACTTTGATCGCACAAGTTCGCATG
>Maldo_GDDH_08G1013400
ATGATCCGATTCATACTGTTACAGAACCGGCAGGGAAAGACCCGGTTAGCCAAGTACTACGTTCCTCTCGAGGATTCTGAGAAACACAAGGTCGAATACGAGGTTCATCGTTTGGTGGTCAACAGAGATCCCAAGTTCACAAATTTCGTCGAGTTCCGTACACACAAGGTTATATACAGGAGATATGCAGGGTTGTTTTTCTCACTGTGTGTTGATATAACTGACAATGAATTGGCATACTTGGAATGCATTCATCTGTTCGTTGAAATTTTGGATCATTTTTTCAGCAATGTTTGCGAGCTCGATTTGGTCTTTAACTTTCACAAGGTCTATCTGATACTTGATGAGTTCATTCTTGCTGGAGAGCTCCAAGAAACAAGCAAGAAGGCGATAATAGAGAGAATGGGGGAACTCGAAAAACTAGAG
>Maldo_GDDH_10G1145000
ATGATTCATTTTGTGCTTCTTATAAGCAGACAAGGAAAAGTGAGGTTGACAAAATGGTATTCTCCTTACACTCAAAAGGAAAGAAATAAGGTTCTTCGTGAGCTTAGTGGAGTGATTCTTGCACGAGGTCCCAAGCTCTGTAATTTTGTGGATTGGAGAGGATACAAAGTTGTTTATAAAAGATATGCTAGTCTGTATTTCTGCATGTGTATTGATCAAGAAGATAACGAATTAGAGGTCCTTGAAATGATTCATCATTTTGTTGAGATTCTCGACCGATACTTTGGCAGCGTCTGTGAATTGGATTTGATCTTTAACTTCCACAAGGCCTACTATATACTGGATGAAATTTTGATTGCTGGTGAACTTCAAGAATCGAGCAAGAAAACAGTTGCGCGGTTGATAGCTGCGCAGGATTCATTGGTGGAGACTGCAAAAGAGCAGGCTAGTTCGATAAGCAATATAATCGCGCAGGCAACCAAG
>Maldo_GDDH_15G1012800
ATGTTGACCAAGACCATCAACGGAGACAAGTCTCCTCTACCCAAGTTAAGCACACCGTTTTTTATCTTCCTCTTTCTCTTACCGCCCCGCGACCCACTGGAACTCCGAGACGACATCGCACAACGAAACCATAAAAGAAAAGGGAAGTTGGTAGCTTTCGTCCCGAAGTTTCGGTGTTCCGCTGTTGTTAATTTCTCCAGTTTTGCTTCGACAATGATCCGATTCATACTGTTACAGAACCGGCAGGGAAAGACCCGGTTAGCCAAGTACTACGTTCCTCTCGAGGATTCCGAGAAGCACAAGGTCGAATACGAGGTTCATCGTTTGGTGGTCAACAGAGATCCCAAGTTCACAAATTTCGTCGAGTTCCGTACACACAAGGTTATATACAGGAGATATGCAGGATTGTTTTTCTCACTGTGTGTTGATATAACTGACAATGAGCTGGCATACTTGGAATGCATTCATCTGTTCGTCGAAATTTTGGATCATTTTTTCAGCAATGTTTGTGAGCTCGATTTGGTCTTTAACTTTCATAAGGTCTATCTGATACTGGATGAGTTCATTCTTGCTGGAGAGCTCCAAGAAACAAGCAAGAAGGCAATAATAGAGAGAATGGGGGAACTCGAAAAACTAGAG
>Maldo_Gala_05g014180
ATGATATTTTTCACTCATTTCCAGCAGCAGGAAGAGGAGGAGTGTATGAGTCTTCCAGTGGCTAGGTTCCAGTACTTGCAGGCTCATGGTACCAAACGGTGTGGACAAGTTTTGGAGAAGACATGTTCAGTTTGCTTGGTGGATTTTGAGGAGGAGGATTTGGTGAGCCAATTGGGAAAATGTGGACATGTTTTCCACGTTGATTGCATTGAGAGGTGGATTGAGAGCAGTCACTTTACCTGCCCAGTTTGCAGGTCACTGTTCTTCAAGGTCAAAACTTGTCATGCAAAACTGGATGAGGAAAGCTCGGTTTTGGTGAAATCTTCAAGCTTTGAAGCAGGGCAAGCAACTGATCGCCACAGAGAACGCAGCCATGATTCAATTTGTGCTTCTAATAAGCAGACAAGGAAAAGTGAGGTTGACAAAATGGTTCTCCGTGAGCTCAGTGGAGTAATTCTTGCGCGAGGTCCCAAACTCTGTAATTTTGTGGATTGGAGAGGATACAAAGTTGTTTATAAAAGATATGCCAGTCTGTATTTCTGCATGTGTATTGATCAAGAAGATAACGAATTAGAGGTCCTTGAAATGATTCATCATTATGTTGAGATTCTCGACCGATACTTTGGCAGTGTCTGTGAATTGGATTTGATATTTAACTTCCACAAGGCCTACTATATACTAGATGAAATTTTGATTGCTGGTGAACTTCAAGAATCGAGCAAGAAAACAGTTGCACGATTGATAGCTGCACAGGATTCTTTGGTGGAGACTGCAAAAGAGCAGGCTAGTTCGATAAGTAATATAATCGCGCAGGCAACCAAATTTGAATTTCATGCTCCGAAGGAGAGGTTTGCTGTACAGGAAGACTGGGGGAAAAGACCTTGTCCTGCAAAGTCGAAAGTAAACATA
>Maldo_Gala_06g000110
ATGGCATCCATGCATATGCAGATTCATTTCGTGATTCTTGTTAGCCGACAAGGAAAAGTGAGGCTGACCAAATGGTTTTCAACCTATCCCCAGAAGGAACGATCTAAGGTAATGCGGGAACTGAGTGGCATAATACTGAATCGGGGTCCCAAGTTGTGCAACTTTGTGGAGTGGAGGGGATTCAAAGTTGTTTACAAAAGATATGCGAGCCTCTATTTCTGCATGTGTGTTGATGAGGATGACAACGAATTGGAAATTCTTGAAATAATTCACCATTACGTTGAGATACTCGATCGCTATTTCGGCAGCGTTTGTGAATTGGACTTGATTTTTAACTTCCACAAGGTATCGTTATTTTCTGTGATCGATTTGTGGAGGCTGCTAAAGAGGAGGCCAGTTCCA
>Maldo_Gala_08g001280
ATGATCCGATTCATACTGTTACAGAACCGGCAGGGAAAGACCCGGTTAGCCAAGTACTACGTTCCTCTCGAGGATTCTGAGAAGCACAAGGTCGAATACGAGGTTCATCGTTTGGTGGTCAACAGAGATCCCAAGTTCACAAATTTCGTCGAGTTCCGTACACACAAGGTTATATACAGGAGATATGCAGGGTTGTTTTTCTCACTGTGTGTTGATATAACTGACAATGAACTGGCATACTTGGAATGCATTCATCTGTTCGTTGAAATTTTGGATCATTTTTTCAGCAATGTTTGCGAGCTCGATTTGGTCTTTAACTTTCACAAGGTCTATCTGATACTTGATGAGTTCATTCTTGCTGGAGAGCTCCAAGAAACAAGCAAGAAGGCGATAATAGAGAGAATGGGGGAACTCGAAAAACTAGAG
>Maldo_Gala_10g014180
GGAAGAGGAGGACTGTATGAGTCTTTCAGTGGCCAGGTTCCAGGACTTGCAAGCTCATGGTACCAAAAGGCTTTTTGGAAGGAAACTAGAAAGGGAAGTTGGTTTTCAGCCCAACATGGACTTGCCTCGCATTTTCCTGAGCCCATTGGGATATGGGCATACCGCTCTCATGACGGTCCTTCCCAAGAATATAGGAAAGTTCAATCAAATTTTGCACGTCCAGGTTATTCGCGGCAGAGATTAGAAGCTCAGAGCTGGGTTTCGGTGAAAGCTTCGAGCTTTGAAGAAGAGCAAGCAATCGATCGCCACAGAGAACGCAGCCATGATCTGGGTCGAATTAGTAATCGATCTTTACTTATCTGGATTCATTTTGTGCTTCTTATAAGCAGACAAGGAAAAGTGAGGTTGACAAAATGGTATTCTCCTTATACTCAAAAGGAAAGAAATAAGGTTCTTCGTGAGCTTAGTGGAGTGATTCTTGCACGAGGTCCCAAGCTCTGTAATTTTGTGGATTGGAGAGGATACAAAGTTGTTTATAAAAGATATGCTAGTCTGTATTTCTGCATGTGTATTGATCAAGAAGATAACGAATTAGAGGTCCTTGAAATGATTCATCATTTTGTTGAGATTCTCGACCGATACTTTGGCAGCGTCTGTGAATTGGATTTGATCTTTAACTTCCACAAGGCCTACTATATACTGGATGAAATTTTGATTGCTGGTGAACTTCAAGAATCGAGCAAGAAATCAGTTGCGCGGTTGATAGCTGCGCAGGATTCATTGGTGGAGACTGCAAAAGAGCAGGCTAGTTCGATAAGCAATATAATCGCGCAGGCAACCAAG
>Maldo_Gala_15g001110
ATGTTGACCAAGACCATCAACGGAGACAAGTCTCCTCTACCCAAGTTAAGCACACCGTTTTTTATCTTCCTCTTTCTCTTACCGCCCCGCGACCCACTGGAACTCCGAGACGACATCGCACAACGAAACCATAAAAGAAAAGGGAAGTTGGTAGCTTTCGTCCCGAAGTTTCGGTGTTCCGCTGTTGTTAATTTCTCCAGTTTTGCTTCGACAATGATCCGATTCATACTGTTACAGAACCGGCAGGGAAAGACCCGGTTAGCCAAGTACTACGTTCCTCTCGAGGATTCCGAGAAGCACAAGGTCGAATACGAGGTTCATCGTTTGGTGGTCAACAGAGATCCCAAGTTCACAAATTTCGTCGAGTTCCGTACACACAAGGTTATATACAGGAGATATGCAGGATTGTTTTTCTCACTGTGTGTTGATATAACTGACAATGAGCTGGCATACTTGGAATGCATTCATCTGTTCGTCGAAATTTTGGATCATTTTTTCAGCAATGTTTGTGAGCTCGATTTGGTCTTTAACTTTCATAAGGTCTATCTGATACTGGATGAGTTCATTCTTGCTGGAGAGCTCCAAGAAACAAGCAAGAAGGCAATAATAGAGAGAATGGGGGAACTCGAAAAACTAGAG
>Pyrco_DAP_Chr10v0.1_24614.1
ATGTGGCGGCCGGACCCGTCTTATGTCGTGGCATCGATATGGTCCTTACTTGAGGGTTCTATCCTTCTATCAGATGAGAAGCTCAGAGCTGGGTTTCGGCGAAAGCTTCGAGCTTTGAAGAAGAGCAAGCAATCGATCGCCACAGAGAACGCAGCCATGATTCATTTTGTGCTTCTTATAAGCAGACAAGGAAAAGTGAGGTTGACAAAATGGTATTCTCCTTATACTCAAAAGGAAAGAAATAAGGTTCTTCGTGAGCTTAGTGGAGTGATTCTTGCACGAGGTCCCAAGCTCTGTAATTTCGTGGATTGGAGAGGATACAAAGTTGTTTATAAAAGATATGCTAGTCTGTATTTCTGCATGTGTATTGATCAAGAAGATAACGAATTAGAGGTCCTAGAAATGATTCATCATTTTGTTGAGATTCTCGACCGATACTTTGGCAGCGTCTGTGAATTGGATTTGATCTTTAACTTCCACAAGGCCTACTATATACTGGATGAAATTTTGATTGCTGGTGAGCTTCAAGAGTCGAGCAAGAAAACAGTTGCACGGTTGATAGCTGCGCAGGATTCATTGGTGGAGACTGCAAAAGAGCAGGCTAGTTCGATAAGCAATATAATCGCGCAGGCAACCAAG
>Pyrco_DAP_Chr15v0.1_36303.1
ATGATCCGATTCATACTGCTACAGAACCGGCAGGGAAAGACCCGGTTAGCCAAGTACTACGTTCCTCTCGAGGATTCCGAGAAGCACAAGGTCGAATACGAGGTTCATCGTTTGGTGGTCAACAGAGATCCCAAGTTCACAAATTTCGTCGAGTTCCGTACACACAAGGTTATATACAGGAGATATGCAGGGTTATTTTTCTCACTGTGTGTTGATATAACTGACAATGAGCTGGCATACTTGGAATGCATTCATCTGTTCGTCGAAATTTTGGATCATTTTTTCAGCAATGTTTGTGAGCTCGATTTGGTCTTTAACTTTCATAAGGTCTATCTGATACTGGATGAGTTCATTCTTGCTGGAGAGCTCCAAGAAACAAGCAAGAAGGCTTTGCTTGCTAAAGTGAGAGCTCCTATCCTGTTGCGCGGACCAACGAGGTGCTCGCTGCAGAGCAACTGCAGTGGCAATGCACTTGCAGAACGAAATCCACCTCCAGACTCCTCGTACACAGAAGGTAGATGGTGTTCTTGTCGTTTTACCCTGCCGGGAGGAAAAGATGAACCAAGTGAGCGGCCCAAAGCCTCTGCTGATGCTGTTGGAGCTGTAGATGTTGCTGTTGAGGTTGCTGCTTCGTCGATGCTGTGGGACTTGCTTGAGGACCAAATGGGTTGCCATGATATGGAG
>Pyrco_DAP_Chr5v0.1_11677.1
ATGATATGTCTAATGGCTTCTCAGTCCCATTTGGGCATGGCAGTAATATTTTTCTACACATGTTTCTGGATCCCATTTCAACAGATGAAGAAGTTTCTGGGCAGATTATTTTTTGGCGTGATATTTTTCACTCATTTCCAGCAGCAGGAAGAGGAGGAGTGTACGAGTCTTCCAGTGGCTAGGTTCCAGGACTTGCAGGCTCATGGTACCAAAAGGTGCGGACAAGTTTTGGAGAAGACATGTTCAGTTTGCTTGGTGGATTTTGAGGAGGAGGATTTGGTGAGCCAATTGGGAAAATGTGGACACGTTTTCCACGTGGATTGCATTGAGAGGTGGATTGAGAGCAGTCACTTTACCTGCCCAGTTTGCAGGTCACTGTTCTTCAAGGTCAAAACTTGTCATGCAAAACTGGATGAGGAAGTTAATATCTCTTCCTCCTACATTAATGATTCAATTTGTGCTTCTAATAAGCAGACAAGGAAAAGTGAGGTTGACAAAATGGTTCTCCGTGAGCTCAGTGGAGTAATTCTTGCACGAGGTCCCAAGCTCTGTAATTTTGTGGATTGGAGAGGATACAAAGTTGTTTATAAAAGATATGCCAGTCTGTATTTCTGCATGTGTATTGATCAAGAAGATAACGAATTAGAGGTCCTTGAAATGATTCATCATTATGTTGAGATTCTCGACCGATACTTTGGCAGTGTCTGTGAATTGGATTTGATATTTAACTTCCACAAGGCCTACTATATACTGGATGAAATTTTGATTGCTGGTGAACTTCAAGAATCGAGCAAGAAAACAGTTGCACGATTGATAGCTGCACAGGATTCTTTGGTGGAGACTGCAAAAGAGCAAGCTAGTTCGATAAGTAATATAATCGCGCAGGCAACCAAG
>Pyrco_DAP_Chr8v0.1_18904.1
ATGCCAATACCTAAAGTTGTAAATACCTTGGTGTTGCAGAGTTTCTTCCCCGCTCGTGAGTCTATATGGGTGTGGTTTTTTGTTACCTTACTGATTAATGTTTTCTGTTTTCATTTATGGAAGGTCTATCTGATACTTGATGAGTTCATTCTTGCTGGAGAGCTCCAAGAAACAAGCAAGAAGGCGATAATAGAGAGAATGGGGGAACTCGAAAAACTAGAGGGTCGTGTTATGTTGGCTTCGGTTGCTAAGGCCAGAGCTCCTATCCTGCTGCGCGGACCAACGGTATTGCCGAATGCATTTCGCGGGGACCTTTCGATCACTTTTCAGTTCTACAGGTGTTTAACT
>Pyrco_DAP_Chr8v0.1_18905.1
ATGATCCGATTTATACTGTTACAGAACCGGCAGGGAAAGACCCGGTTAGCCAAGTACTACGTTCCTCTCGAGGATTCCGAGAAGCACAAGGTCGAATACGAGGTTCATCGTTTGGTGGTCAACAGAGATCCCAAGTTCACAAATTTCGTCGAGTTCCGTACACACAAGGTTATATACAGGAGATATGCAGGGTTGTTTTTCTCACTGTGTGTTGATATAACTGACAATGAACTGGCATACTTGGAATGCATTCATCTGTTCGTTGAAATTTTGGATCATTTTTTCAGCAATGTTTGCGAGCTCGATTTGGTCTTTAACTTTCACAAGGTCCGTTGCTTGTTCTCGCCTTCGTTT
>Pyrco_BP1_010457.1
ATGATCCGATTTATACTGTTACAGAACCGGCAGGGAAAGACCCGGTTAGCCAAGTACTACGTTCCTCTCGAGGATTCCGAGAAGCACAAGGTCGAATACGAGGTTCATCGTTTGGTGGTCAACAGAGATCCCAAGTTCACAAATTTCGTCGAGTTCCGTACACACAAGGTTATATACAGGAGATATGCAGGGTTGTTTTTCTCACTCTGTGTTGATATAACTGACAATGAACTGGCATACTTGGAATGCATTCATCTGTTCGTTGAAATTTTGGATCATTTTTTCAGCAATGTTTGCGAGCTCGATTTGGTCTTTAACTTTCACAAGGTCTATCTGATACTTGATGAGTTCATTCTTGCTGGAGAGCTCCAAGAAACAAGCAAGAAGGCGATAATAGAGAGAATGGGGGAACTCGAAAAACTAGAG
>Pyrco_BP1_025809.1
ATGATCCGATTCATACTGCTACAGAACCGGCAGGGAAAGACCCGATTAGCCAAGTACTACGTTCCTCTCGAGGATTCCGAGAAGCACAAGGTCGAATATGAGGTTCATCGTTTGGTGGTCAACAGAGATCCCAAGTTCACAAATTTCGTCGAGTTCCGTACACACAAGGTTATATACAGGAGATATGCAGGGTTATTTTTCTCACTGTGTGTTGATATAACTGACAATGAGCTGGCATACTTGGAATGCATTCATCTGTTCGTCGAAATTTTGGATCATTTTTTCAGCAATGTTTGTGAGCTCGATTTGGTCTTTAACTTTCATAAGGTCTATCTGATACTGGATGAGTTCATTCTTGCTGGAGAGCTCCAAGAAACAAGCAAGAAGACGTCGAAGCTATCTGGTTTCATGAATCTTGTGTTGTGCTTGCAGGCAATAATAGAGAGAATGGGGGAACTCGAAAAACTAGAG
>Pyrco_BP1_029947.1
ATGATTCAATTTGTGCTTCTAATAAGCAGACAAGGAAAAGTGAGGTTGACAAAATGGTATTCTCCTTATACCCAAAAGGAAAGAAGTAAGGTTCTCCGTGAGCTCAGTGGAGTAATTCTTGCGCGAGGTCCCAAACTCTGTAATTTTGTGGATTGGAGAGGATACAAAGTTGTTTATAAAAGATATGCCAGTCTGTATTTCTGCATGTGTATTGATCAAGAAGATAACGAATTAGAGGTCCTTGAAATGATTCATCATTATGTTGAGATTCTCGACCGATACTTTGGCAGTGTCTGTGAACTGGATTTGATATTTAACTTCCACAAGGCCTACTATATACTGGATGAAATTTTGATTGCTGGTGAACTTCAAGAATCGAGCAAGAAAACAGTTGCACGATTGATAGCTGCACAGGATTCTTTGGTGGAGACTGCAAAAGAGCAAGCTAGTTCGATAAGTAATATAATCGCGCAGGCAACCAAG
>Pyrco_BP1_032853.1
ATGATTCAGTTTGTGCTTCTTATAAGCAGACAAGGAAAAGTGAGGTTGACAAAATGGTATTCTCCTTATACTCAAAAGGAAAGAAATAAGGTTCTTCGTGAGCTTAGTGGAGTGATTCTTGCAAGAGGTCCCAAGCTCTGTAATTTCGTGGATTGGAGAGGATACAAAGTTGTTTATAAAAGATATGCTAGTCTGTATTTCTGCATGTGTATTGATCAAGAAGATAACGAATTAGAGGTCCTAGAAATGATTCATCATTTTGTTGAGATTCTCGACCGATACTTTGGCAGCGTCTGTGAATTGGATTTGATCTTTAACTTCCACAAGGCCTACTATATACTGGATGAAATTTTGATTGCTGGTGAGCTTCAAGAGTCGAGCAAGAAAACAGTTGCGCGGTTGATAGCTGCGCAGGATTCATTGGTGGAGACTGCAAAAGAGCAGGCTAGTTCGATAAGCAATATAATCGCGCAGGCAACCAAG
>Pyrco_BP1_044530.1
ATGGCAACAATTTTTTTCTACACATGTTTTTGGATCCCATTTCACCAAATGAAGAAATTTTTGGCCAGATTGTTTTTTGGTGTGATTTTTTTCACTAATTTCCAGCAGCAGGAAGAGGAGGACTGTACGAGTCTTTCAGTGGCCAGGTTCCAGGACTTGCAGGCTCATGGTACCAAAAGGTGTGCACAAGTTTTGGAGGAGACATGTTCAGTTTGCTTGGTGGATTTTGAGGAGGAGGATTTGGTGAGCCAGTTGGGAAAATGTGGGCATGTTTTCCACGTGGATTGCATTGAGAGGTGGATTGAGAGCAGTCACTTTAGCTGCCCAATTTGCAGGTCACTGTTCTTCAATATTCAGTTTGTGCTTCTTATAAGCAGACAAGGAAAAGTGAGGTTGACAAAATGGTATTCTCCTTATACTCAAAAGGAAAGAAATAAGGTTCTTCGTGAGCTTAGTGGAGTGATTCTTGCAAGAGGTCCCAAGCTCTGTAATTTCGTGGATTGGAGAGGATACAAAGTTGTTTATAAAAGATATGCTAGTCTGTATTTCTGCATGTGTATTGATCAAGAAGATAACGAATTAGAGGTCCTAGAAATGATTCATCATTTTGTTGAGATTCTCGACCGATACTTTGGCAGCGTCTGTGAATTGGATTTGATCTTTAACTTCCACAAGGCCTACTATATACTGGATGAAATTTTGATTGCTGGTGAGCTTCAAGAGTCGAGCAAGAAAACAGTTGCGCGGTTGATAGCTGCGCAGGATTCATTGGTGGAGACTGCAAAAGAGCAGGCTAGTTCGATAAGCAATATAATCGCGCAGGCAACCAAG
>Pyrco_BP_DH_05g14040
ATGATTCAATTTGTGCTTCTAATAAGCAGACAAGGAAAAGTGAGGTTGACAAAATGGTATTCTCCTTATACCCAAAAGGAAAGAAGTAAGGTTCTCCGTGAGCTCAGTGGAGTAATTCTTGCACGAGGTCCCAAGCTCTGTAATTTTGTGGATTGGAGAGGATACAAAGTTGTTTATAAAAGATATGCCAGTCTGTATTTCTGCATGTGTATTGATCAAGAAGATAACGAATTAGAGGTCCTTGAAATGATTCATCATTATGTTGAGATTCTCGACCGATACTTTGGCAGTGTCTGTGAACTGGATTTGATATTTAACTTCCACAAGGCCTACTATATACTGGATGAAATTTTGATTGCTGGTGAACTTCAAGAATCGAGCAAGAAAACAGTTGCACGATTGATAGCTGCACAGGATTCTTTGGTGGAGACTGCAAAAGAGCAAGCTAGTTCGATAAGTAATATAATCGCGCAGGCAACCAAG
>Pyrco_BP_DH_08g01180
ATGATCCGATTTATATTGTTACAGAACCGGCAGGGAAAGACCCGGTTAGCTAAGTACTACGTTCCTCTCGAGGATTCCGAGAAGCACAAGGTCGAATACGAGGTTCATCGTTTGGTGGTCAACAGAGATCCCAAGTTCACAAATTTCGTCGAGTTCCGTACACACAAGGTTATATACAGGAGATATGCAGGGTTGTTTTTCTCACTCTGTGTTGATATAACTGACAATGAACTGGCATACTTGGAATGCATTCATCTGTTCGTTGAAATTTTGGATCATTTTTTCAGCAATGTTTGCGAGCTCGATTTGGTCTTTAACTTTCACAAGGTCTATCTGATACTTGATGAGTTCATTCTTGCTGGAGAGCTCCAAGAAACAAGCAAGAAGGCGATAATAGAGAGAATGGGGGAACTCGAAAAACTAGAG
>Pyrco_BP_DH_10g12480
ATGATTCAGTTTGTGCTTCTTATAAGCAGACAAGGAAAAGTGAGGTTGACAAAATGGTATTCTCCTTATACTCAAAAGGAAAGAAATAAGGTTCTTCGTGAGCTTAGTGGAGTGATTCTTGCAAGAGGTCCCAAGCTCTGTAATTTCGTGGATTGGAGAGGATACAAAGTTGTTTATAAAAGATATGCTAGTCTGTATTTCTGCATGTGTATTGATCAAGAAGATAACGAATTAGAGGTCCTAGAAATGATTCATCATTTTGTTGAGATTCTCGACCGATACTTTGGCAGCGTCTGTGAATTGGATTTGATCTTTAACTTCCACAAGGCCTACTATATACTGGATGAAATTTTGATTGCTGGTGAGCTTCAAGAGTCGAGCAAGAAAACAGTTGCGCGGTTGATAGCTGCGCAGGATTCATTGGTGGAGACTGCAAAAGAGCAGGCTAGTTCGATAAGCAATATAATCGCGCAGGCAACCAAG
>Pyrco_BP_DH_15g01110
ATGATCCGATTCATACTGCTACAGAACCGGCAGGGAAAGACCCGATTAGCCAAGTACTACGTTCCTCTCGAGGATTCCGAGAAGCACAAGGTCGAATATGAGGTTCATCGTTTGGTGGTCAACAGAGATCCCAAGTTCACAAATTTCGTCGAGTTCCGTACACACAAGGTTATATACAGGAGATATGCAGGGTTATTTTTCTCACTGTGTGTTGATATAACTGACAATGAGCTGGCATACTTGGAATGCATTCATCTGTTCGTCGAAATTTTGGATCATTTTTTCAGCAATGTTTGTGAGCTCGATTTGGTCTTTAACTTTCATAAGGTCTATCTGATACTGGATGAGTTCATTCTTGCTGGAGAGCTCCAAGAAACAAGCAAGAAGGCAATAATAGAGAGAATGGGGGAACTCGAAAAACTAGAG
>Pruav_sc0000357.1_g030.1.mk
ATGATTCAATTTGTGCTTCTTATAAGCAGGCAAGGAAAAGTCAGGTTGACAAAATGGTATTCGCCTTATACCCAAAAGGAAAGAACTAAGGTCCTTCGCGAGCTCAGCGGAGTAATTCTTGCACGAGGTCCCAAGCTCTGTAATTTTGTGGATTGGAGAGGATACAAAGTTGTTTATAAAAGATATGCTAGTCTATATTTCTGTATGTGTATTGATCAAGAAGATAACGAATTAGAGGTCCTTGAAATGATTCATCATTATGTTGAGATTCTCGACCGATACTTTGGCAGTGTCTGTGAATTGGATCTGATCTTTAACTTCCACAAGGCCTACTATATACTGGATGAAATTTTGATCGCTGGTGAACTTCAAGAGTCAAGCAAGAAAACAGTTGCACGGTTGATAGCTGCACAGGATTCTTTGGTGGAGACTGCAAAGGAGCAGGCTAGTTCAATAAGCAATATAATTGCGCAGGCCACGAAA
>Pruav_sc0001725.1_g300.1.mk
ATGCATTGCTTACGCAAACTTTGTGAGAAAAAGGTAATGCGGGAACTGAGTGGCATAATACTCAATCGGGGCCCCAAGTTGTGCAACTTTGTGGAGTGGAGGGGGCTTAAAGTTGTGTATAAAAGATATGCCAGCCTCTATTTCTGCATGTGTGTTGACCAGAACGATAACGAACTGGAAACCCTTGAAATAATTCACCATTATGTTGAGATACTGGATCGCTATTTCGGCAGCGTTTGTGAGCTGGACTTGATTTTTAACTTTCATAAGGCTTACTATATATTGGATGAGCTTCTGCTTGCTGGCGAGCTTCAAGAGTCAAGCAAGAGAACAGTCGGGCGGATGATAGCTACCCATGATCGATTTGTGGAGGTTGCTAAAGAGGAGGCGAGTTCAATAGGCACTTTGATCGCACAAGTCCGCATG
>Pyrusco10g015020.1
ATGATTCATTTTGTGCTTCTTATAAGCAGACAAGGAAAAGTGAGGTTGACAAAATGGTATTCTCCTTATACTCAAAAGGAAAGAAATAAGGTTCTTCGTGAGCTTAGTGGAGTGATTCTTGCAAGAGGTCCCAAGCTCTGTAATTTTGTGGATTGGAGAGGATACAAAGTTGTTTATAAAAGATATGCTAGTCTGTATTTCTGCATGTGTATTGATCAAGAAGATAACGAATTAGAGGTCCTAGAAATGATTCATCATTTTGTTGAGATTCTCGACCGATACTTTGGCAGCGTCTGTGAATTGGATTTGATCTTTAACTTCCACAAGGCCTACTATATACTGGATGAAATTTTGATTGCTGGTGAACTTCAAGAGTCGAGCAAGAAAACAGTTGCACGGTTGATAGCTGCGCAGGATTCATTGGTGGAGACTGCAAAAGAGCAGGCTAGTTCGATAAGCAATATAATCGCGCAGGCAACCAAG
>Pyrusco10g016670.1
ATGATTCAGTTTGTGCTTCTTATAAGCAGACAAGGAAAAGTGAGGTTGACAAAATGGTATTCTCCTTATACTCAAAAGGAAAGAAATAAGGTTCTTCGTGAGCTTAGTGGAGTGATTCTTGCAAGAGGTCCCAAGCTCTGTAATTTCGTGGATTGGAGAGGATACAAAGTTGTTTATAAAAGATATGCTAGTCTGTATTTCTGCATGTGTATTGATCAAGAAGATAACGAATTAGAGGTCCTAGAAATGATTCATCATTTTGTTGAGATTCTCGACCGATACTTTGGCAGCGTCTGTGAATTGGATTTGATCTTTAACTTCCACAAGGCCTACTATATACTGGATGAAATTTTGATTGCTGGTGAGCTTCAAGAGTCGAGCAAGAAAACAGTTGCGCGGTTGATAGCTGCGCAGGATTCATTGGTGGAGACTGCAAAAGAGCAGGCTAGTTCGATAAGCAATATAATCGCGCAGGCAACCAAG
>Pyrusco8g005730.1
ATGATCCGATTCATACTGTTACAGAACCGCCAGGGAAAGACCCGGTTAGCCAAGTACTACGTTCCTCTCGAGGATTCCGAGAAGCACAAGGTCGAATACGAGGTTCATCGTTTGGTGGTCAACAGAGATCCCAAGTTCACAAATTTCGTCGAGTTCCGTACACACAAGGTTATATACAGGAGATATGCAGGGTTGTTTTTCTCACTGTGTGTTGATATAACTGACAATGAACTGGCATACTTGGAATGCATTCATCTGTTCGTTGAAATTTTGGATCATTTTTTCAGCAATGTTTGCGAGCTCGATTTGGTCTTTAACTTTCACAAGGTCTATCTGATACTGGATGAGTTCATTCTTGCTGGAGAGCTCCAAGAAACAAGCAAGAAGGCAATAATAGAGAGAATGGGGGAACTCGAAAAACTAGAG
>Pyrusco8g005790.1
ATGATCCGATTCATACTGCTACAGAACCGGCAGGGAAAGACCCGATTAGCCAAGTACTACGTTCCTCTCGAGGATTCCGAGAAGCACAAGGTCGAATATGAGGTTCATCGTTTGGTGGTCAACAGAGATCCCAAGTTCACAAATTTCGTCGAGTTCCGTACACACAAGGTTATATACAGGAGATATGCAGGGTTATTTTTCTCACTGTGTGTTGATATAACTGACAATGAGCTGGCATACTTGGAATGCATTCATCTGTTCGTCGAAATTTTGGATCATTTTTTCAGCAATGTTTGTGAGCTCGATTTGGTCTTTAACTTTCATAAGGTCTATCTGATACTTGATGAGTTCATTCTTGCTGGAGAGCTCCAAGAAACAAGCAAGAAGGCAATAATAGAGAGAATGGGGGAACTCGAAAAACTAGAG
>Pyrbe_004091
ATGGAGATAGTTCCCCTCTGTAAAGGCTACAGAGCTTTTGACAGGTGCAAACCCTTCAGCAGGTTGTCTGTTTTCAAGGAAATGTATCTTGCTCGGCAGGAAGAGGAGGACTGTACTAGTCTTTCAGTGGCCAGGTTCCAGGACTTGCAGGCTCATGGTACCAAAAGGTGTGCACAAGTTTTGGAGGAGACATGTTCAGTTTGCTTGGTGGATTTTGAGGAGGAGGATTTGGTGAGCCAGTTGGGAAAATGTGGGCATGTTTTCCACGTGGATTGCATTGAGAGGTGGATTGAGAGCAGTCACTTTAGCTGCCCAATTTGCAGGTCACTGTTCTTCAATGTCAAAACATGCCATGCAAAACTGGATGAGGATGATTCTTCTCAGCCTTCCACCCCCATCCTCATTCCCGTGTCTCTCCCCCAACCTTTAGATCCAGACCTTGCCTTCTCAAGATTCTCTTGTTTATGCCGCTTGTGCTCTAGGTGTGGAGGTGGGTCTGCAGATGTAGTGGGTCTGGTAGTCCTACTTTGGTTTGGGAGTACAAATCTGGCGATGGCTCTATTTGGGCTTTTTGTCGGTGGTCGCATCTGGAACCTCTGCCATTTGCAGTTCATTGTTGCTGCTTCGTTGGATTTGTGGATGTGGCGGCCGGACCCGTCTTGTGTCGTGGCATCAATGTGGTCCTTGCTTGAGGGTTCTATCATTCTATTAGATGGGGTCCATTATGTGAAGCTCAGAGCTGGGTTTCGGCGAAAGCTTCGAGCTTTGAAGAAGAGCAAGCAATCGACCGCCACAGAGAACGCAGCCATGATTCATTTTGTGCTTCTTATAAGCAGACAAGGAAAAGTGAGGTTGACAAAATGGTATTCTCCTTATACTCAAAAGGAAAGAAATAAGGTTCTTCGTGAGCTTAGTGGAGTGATTCTTGCAAGAGGTCCCAAGCTCTGTAATTTTGTGGATTGGAGAGGATACAAAGTTGTTTATAAAAGATATGCTAGTCTCTATTTCTGCATGTGTATTGATCAAGAAGATAACGAATTAGAGGTCCTAGAAATGATTCATCATTTTGTTGAGATTCTCGACCGATACTTTGGCAGCGTCTGTGAATTGGATTTGATCTTTAACTTCCACAAGGCCTACTATATACTGGATGAAATTTTGATTGCTGGTGAGCTTCAAGAGTCGAGCAAGAAAACAGTTGCACGGTTGATAGCTGCGCAGGATTCATTGGTGGAGACTGCAAAAGAGCAGGCTAGTTCGATAAGCAATATAATCGCGCAGGCGACCAAG
>Pyrbe_004104
ATGATTCATTTTGTGCTTCTTATAAGCAGACAAGGAAAAGTGAGGTTGACAAAATGGTATTCTCCTTATACTCAAAAGGAAAGAAATAAGGTTCTTCGTGAGCTTAGTGGAGTGATTCTTGCAAGAGGTCCCAAGCTCTGTAATTTTGTGGATTGGAGAGGATACAAAGTTGTTTATAAAAGATATGCTAGTCTGTATTTCTGCATGTGTATTGATCAAGAAGATAACGAATTAGAGGTCCTAGAAATGATTCATCATTTTGTTGAGATTCTCGACCGATACTTTGGCAGCGTCTGTGAATTGGATTTGATCTTTAACTTCCACAAGGCCTACTATATACTGGATGAAATTTTGATTGCTGGTGAACTTCAAGAATCGAGCAAGAAAACAGTTGCACGGTTGATAGCTGCGCAGGATTCATTGGTGGAGACTGCAAAAGAGCAGGCTAGTTCGATAAGCAATATAATCGCGCAGGCGACCAAG
>Pyrbe_019586
ATGATCCGATTCATACTGCTACAGAACCGGCAGGGAAAGACCCGGTTAGCCAAGTACTACGTTCCTCTCGAGGATTCCGAGAAGCACAAGGTCGAATACGAGGTTCATCGTTTGGTGGTCAACAGAGATCCCAAGTTCACAAATTTCGTCGAGTTCCGTACACACAAGGTTATATACAGGAGATATGCAGGATTGTTTTTCTCACTGTGTGTTGATATAACTGACAATGAGCTGGCATACTTGGAATGCATTCATCTGTTCGTCGAAATTTTGGATCATTTTTTCAGCAATGTTTGTGAGCTCGATTTGGTCTTTAACTTTCATAAGGTCTATCTGATACTGGATGAGTTCATTCTTGCTGGAGAGCTCCAAGAAACAAGCAAGAAGGCAATAATAGAGAGAATGGGGGAACTCGAAAAACTAGAG
>Pyrbe_042319
ATGATATGTCTAATGGCTTCTCAGTCCCATTTGGGCATGGCAGTAATATTTTTCTACACATGTTTCTGGATCCCATTTCAACAGATGAAGAAGTTTCTGGGCAGATTATTTTTTGGCGTGATATTTTTCACTCATTTCCAGCAGCAGGAAGAGGAGGAGTGTACGAGTCTTCCAGTGGCTAGGTTCCAGGACTTGCAGGCTCATGGTACCAAAAGGTGCGGACAAGTTTTGGAGAAGACATGTTCAGTTTGCTTGGTGGATTTTGAGGAGGAGGATTTGGTGAGCCAATTGGGAAAATGTGGACACGTTTTCCACGTGGATTGCATTGAGAGGTGGATTGAGAGCAGTCACTTTACCTGCCCAGTTTGCAGGTCACTGTTCTTCAAGCGGGAGAGATTAATAGAAGCTTGGAGCTGGGTTTTGGTGAAATCTTCAAGCTTTGAAGCAGGGCAAGCAATCGATCGCCGCAGAGAACGCAGCCATGGTAATTCTAACTCATCTCTCAAATCTCGCAATGTTCTCCGTGAGCTCAGTGGAGTAATTCTTGCACGAGGTCCCAAGCTCTGTAATTTTGTGGATTGGAGAGGATACAAAGTTGTTTATAAAAGATATGCCAGTCTGTATTTCTGCATGTGTATTGATCAAGAAGATAACGAATTAGAGGTCCTTGAAATGATTCATCATTATGTTGAGATTCTCGACCGATACTTTGGCAGTGTCTGTGAACTGGATTTGATATTTAACTTCCACAAGGCCTACTATATACTGGATGAAATTTTGATTGCTGGTGAACTTCAAGAATCGAGCAAGAAAACAGTTGCACGATTGATAGCTGCACAGGATTCTTTGGTGGAGACTGCGAAAGAGCAAGCTAGTTCGATAAGTAATATAATCGCGCAGGCAACCAAG
>Pyrbe_050702
ATGATCCGATTCATACTGTTACAGAACCGGCAGGGAAAGACCCGGTTAGCCAAGTACTACGTTCCTCTCGAGGATTCCGAGAAGCACAAGGTCGAATACGAGGTTCATCGTTTGGTGGTCAACAGAGATCCCAAGTTCACAAATTTCGTCGAGTTCCGTACACACAAGGTTATATACAGGAGATATGCAGGGTTGTTTTTCTCACTGTGTGTTGATATAACTGACAATGAACTGGCATACTTGGAATGCATTCATCTGTTCGTTGAAATTTTGGATCATTTTTTCAGCAATGTTTGCGAGCTCGATTTGGTCTTTAACTTTCACAAGGTCTATCTGATACTTGATGAGTTCATTCTTGCTGGAGAGCTCCAAGAAACAAGCAAGAAGGCGATAATAGAGAGAATGGGGGAACTCGAAAAACTAGAG
>Pyrpy_N_05g1279.1
ATGGCTTTCGATTCTCACATTGTTTATCACCGTATGTGTATGATCTTGCATTCTGATAAGGTTCTCCGTGAGCTCAGTGGAGTAATTCTTGCGCGAGGTCCCAAACTCTGTAATTTTGTGGATTGGAGAGGATACAAAGTTGTTTATAAAAGATATGCCAGTCTGTATTTCTGCATGTGTATTGATCAAGAAGATAACGAATTAGAGGTCCTTGAAATGATTCATCATTATGTTGAGATTCTCGACCGATACTTTGGCAGTGTCTGTGAACTGGATTTGATATTTAACTTCCACAAGGCCTACTATATACTGGATGAAATTTTGATTGCTGGTGAACTTCAAGAATCGAGCAAGAAAACAGTTGCACGATTGATAGCTGCACAGGATTCTTTGGTGGAGACTGCAAAAGAGCAAGCTAGTTCGATAAGTAATATAATCGCGCAGGCGACCAAG
>Pyrpy_N_06g0006.1
ATGATTCATTTCGTGATTCTTGTTAGCCGACAAGGAAAAGTGAGGCTGACCAAATGGTTTTCAACCTATCCCCAGAAGGAACGATCTAAGGTAATGCGGGAACTGAGTGGCATAATACTGAATCGGGGTCCCAAGTTGTGCAACTTTGTGGAGTGGAGGGGATTCAAAGTTGTTTACAAAAGATATGCGAGCCTGTATTTCTGCATGTGTGTTGATGAGGATGACAACGAATTGGAAATTCTTGAAATAATTCACCATTACGTTGAGATACTCGATCGCTATTTCGGCAGCGTTTGTGAATTGGACTTGATTTTTAACTTCCACAAGGCCTACTTTATATTGGACGAGCTTCTACTTGCAGGGGAGCTTCAAGAGTCGAGCAAGAGAACGGTCGGACGCATGATAGCTACACATTTACGATTAAACCATATCAACAACTTATAT
>Pyrpy_N_08g0122.1
ATCCGATTCATACTGTTACAGAACCGGCAGGGAAAGACCCGGTTAGCCAAGTACTACGTTCCTCTCGAGGATTCCGAGAAGCACAAGGTCGAATACGAGGTTCATCGTTTGGTGGTCAACAGAGATCCCAAGTTCACAAATTTCGTCGAGTTCCGTACACACAAGGTTATATACAGGAGATATGCAGGGTTGTTTTTCTCACTGTGTGTTGATATAACTGACAATGAACTGGCATACTTGGAATGCATTCATCTGTTCGTTGAAATTTTGGATCATTTTTTCAGCAATGTTTGCGAGCTTGATTTGGTCTTTAACTTTCACAAGGTCTATCTGATACTTGATGAGTTCATTCTTGCTGGAGAGCTCCAAGAAACAAGCAAGAAGCTTTTCTTCTGTTTCTCCTGCATTTTGCGTTTGTATGCTGTTAGAATGGGGACAGGCAACAGAAACCTTGGTTTAGAATGGGGACAAGCAACAGAAACCTTGGCGATAATAGAGAGAATGGGGGAACTCGAAAAACTAGAG
>Pyrpy_N_10g0479.1
ATGGATTGTGATGTAGATTCATTTTGTGCTTCTTATAAGCAGACAAGGAAAAGTGAGGTTGACAAAATGGTTCTTCGTGAGCTTAGTGGAGTGATTCTTGCAAGAGGTCCCAAGCTCTGTAATTTTGTGGATTGGAGAGGATACAAAGTTGTTTATAAAAGATATGCTAGTCTCTATTTCTGCATGTGTATTGATCAAGAAGATAACGAATTAGAGGTCCTAGAAATGATTCATCATTTTGTTGAGATTCTCGACCGATACTTTGGCAGCGTCTGTGAATTGGATTTGATCTTTAACTTCCACAAGGCCTACTATATACTGGATGAAATTTTGATTGCTGGTGAACTTCAAGAATCGAGCAAGAAAACAGTTGCACGGTTGATAGCTGCGCAGGATTCATTGGTGGAGACTGCAAAAGAGCAGGCTAGTTCGATAAGCAATATAATCGCGCAGGCAACCAAG
>Pyrpy_N_15g0091.1
ATGATCCGATTCATACTGTTACAGAACCGGCAGGGAAAGACCCGGTTAGCCAAGTACTACGTTCCTCTCGAGGATTCCGAGAAGCACAAGGTCGAATACGAGGTTCATCGTTTGGTGGTCAACAGAGATCCCAAGTTCACAAATTTCGTCGAGTTCCGTACACACAAGGTTATATACAGGAGATATGCAGGATTGTTTTTCTCACTGTGTGTTGATATAACTGACAATGAGCTGGCATACTTGGAATGCATTCATCTGTTCGTCGAAATTTTGGATCATTTTTTCAGCAATGTTTGTGAGCTCGATTTGGTCTTTAACTTTCATAAGGTCTATCTGATACTAGATGAGTTCATTCTTGCTGGAGAGCTCCAAGAAACAAGCAAGAAGGCAATAATAGAGAGAATGGGGGAACTCGAAAAACTAGAG
>Rosch_v2.0_Chr6g0281691
ATGATTCAGTTTGTGCTTCTGATAAGTAGGCAAGGAAAAGTGAGGTTGACTAAGTGGTACTCGCCATATACCCAAAAGGAAAGAACAAAGGTGCTTCGCGAGCTCAGTGGGGTGATCCTTGCGCGAGGTCCCAAGCTCTGCAATTTTGTGGAGTGGAGAGAATACAAAGTTGTTTATAAGAGATATGCTAGTCTCTATTTCTGTATGTGTATCGATCAAGATGATAATGAACTAGAGGTCCTTGAGATTATTCATCATTTTGTGGAAATTCTAGACCGATACTTTGGCAGTGTATGTGAATTGGATTTGATCTTTAACTTCCACAAGGCCTACTATATACTGGATGAACTTTTGATTGCTGGTGAACTCCAAGAGTCGAGCAAGAAAACGGTTGCACGGTTGATAGCAGCACAGGATTCTTTGGTGGAGACTGCAAAAGAGCAGGCTAGTTCAATAAGTAATATGATTGCGCAGGCCACCAAG
>Rosch_v2.0_Chr6g0302791
ATGATCCGGTTCATCTTGTTACAGAACCGGCAGGGCAAGACCCGTTTAGCTAAGTACTACGTTCCTCTCGAGGATTCCGAGAAGCACAAGGTCGAGTACGAGGTTCATCGTTTGGTGGTCAACAGAGATCCCAAGTTCACCAATTTCGTTGAGTTCCGCACACACAAGGTGATCTACAGGCGATATGCCGGGTTGTTTTTCTCACTTTGTGTTGATATAACTGATAATGAGCTGGCCTATTTGGAATGCATTCATCTATTCGTCGAGATTTTGGATCATTTCTTCAGCAACGTTTGCGAGCTTGATTTGGTCTTCAACTTTCACAAGGTCTATCTGATACTTGACGAGTTCATTCTTGCTGGAGAGCTCCAAGAAACAAGCAAGAAGGCGATTATAGAGAGAATGGGGGAACTGGAAAAGCTGGAG
>Rubch_LG02.2225
ATGATTCAGTTTGTGCTTCTTATTAGTAGGCAAGGAAAAGTGAGGTTGACTAAATGGTACTCGCCATATACCCAAAAGGAAAGATCTAAGGTCCTTCGCGAGCTCAGTGGAGTGATCCTTGCGCGAGGTCCCAAGCTCTGCAATTTTGTGGAGTGGAGAGAATACAAAGTTGTTTATAAAAGATACGCTAGTCTGTATTTCTGCATGTGTATCGATCAAGATGATAACGAGCTAGAGGTCCTTGAAATTATTCATCATTTTGTTGAAATTCTCGACCGATACTTTGGCAGTGTATGTGAATTGGATTTGATCTTTAACTTCCACAAGGCCTACTATATACTGGACGAACTTTTGATTGCTGGTGAACTTCAAGAGTCAAGCAAGAAAACGGTTGCACGGTTGATAGCTGCACAGGATTCTCTGGTGGAGACGGCAAAAGAGCAGGCTAGTTCAATAAGTAATATGATTGCGCAGGCCACCAAG
>Rubch_LG02.279
ATGATCCGATTCATATTGTTACAGAACCGGCAGGGAAAGACCCGTTTAGCAAAGTACTACGTTCCTCTCGAGGATTCCGAGAAACACAAGGTCGAGTACGAGGTTCATCGTTTGGTGGTTAACAGAGATCCTAAGTTCACCAATTTCGTTGAGTTCCGTACGCACAAGGTGATCTACAGGCGATATGCTGGGTTGTTTTTCTCTCTGTGTGTTGATATAACTGATAATGAGTTGGCATATTTGGAATGCATTCATCTATTTGTGGAGATTTTGGATCATTTCTTCAGCAACGTTTGTGAGCTAGATTTGGTCTTCAACTTTCACAAGGTCTATCTGATACTTGACGAATTCATTCTTGCTGGAGAGCTCCAAGAAACAAGCAAGAAGGCAATAATAGAGAGAATGGGGGAACTGGAAAAACTGGAG
>Rubch_LG05.2528
ATGATTCATTTTGTCATTCTTGTTAGCCGACAAGGAAAGGTGAGGCTGACCAAATGGTTTTCAACCTATTCCCAGAAGGAACGATCTAAGCAGTGCCGAACCCCTCAACTTAATGGTAATGCGGGAATTGACTGGCATAATACTCAATCGTGGCCCAAGCTGTGCAACTTCATAGAGTGGAGGGGACTTAAAGTTGTCTATAAAAGATATGCCAGCCTCTATTTCTGCATGTGTATTGATCAAGAGCACAATGAACTGGAGGTTCTTGAAATAATTCACCACTACGTTGAGATACTGGATCGCTATTTTGGCAGTGTTTGCGAGCTGGATTTGATTTTTAACTTCCACAAGGCTTACTTTATATTGGATGAACTTCTGCTTGCTGGTGAGCTTCAAGAGTCGAGTAAGAGGGCAGTGGGACGAATGATAGCTATACATGATCGATTTGTGGAGGCTGCTAAAGAGGAGGCCAGTTCAATAGGCAATTTAATCGCACAAGTCAGCATG
>Ruboc_02_G15138
ATGCGCTTATATTTCCTACATTCAGTGTTTGAGTCGAGGATGAACCATCTTGACTGTCCAATTGCTCAGAGCATAGAGAGGAGGGTAGGGTATAATTACCATCCAAGAGCAGCGGAGCATGCCAAGGGAACCAATATTGAGCTCCAGTCTGGTTTGCTCAAGCTTCGAGCTCTGAAGAGTAAGCTGTCGATCGCCAGAAAGAACAAACGCAGCTATGATTCAGTTTGTGCTTCTTATAAGCAAGGAAAAGTGAGGTTGACTAAATGGTACTCGCCATATACCCAAAAGGAAAGATCTAAGGTCCTTCGCGAGCTCAGTGGAGTGATCCTTGCGCGAGGTCCCAAGCTCTGCAATTTTGTGGAGTGGAGAGAGTACAAAGTTGTTTATAAAAGATACGCTAGTCTGTATTTCTGCATGTGTATCGATCAAGACGATAATGAACTAGAGGTCCTTGAAATTATTCATCATTTTGTTGAAATTCTTGACCGATACTTTGGCAGTGTATGTGAATTGGATTTGATCTTTAACTTCCACAAGGCCTACTATATACTGGATGAACTTTTGATTGCTGGTGAACTTCAAGAGTCTAGCAAGAAAACGGTTGCACGGTTGATAGCTGCACAGGATTCACTGGTGGAGACCGCAAAAGAGCAGGCTAGTTCAATAAGTAATATGATTGCACAGGCCACCAAATGTGCTGCTGTAGAGGTAGAGTTTGGTAGTTTCTGCTCTTCATCTTCATCTCTAGTTTTGAAGATAGAGTTATCTACTCCACATTCAGTTGATCATGGACTAATTTTGCCACAAACAAGATTAGAAAGATTAGTAGGACAAGATGATGACAATGCTTATTGGAAAAATCTAGGAGATGAAGAAGCATTCAACATAATGGAAGGA
>Ruboc_05_G22715
CAGATTCATTTTGTCATTCTTGTTAGCCGACAAGGAAAGGTGAGGCTGACCAAATGGTTTTCAACCTATTCCCAGAAGGAACGATCTAAGGTAATGCGGGAATTGAGTGGCATAATACTCAATCGTGGCCCCAAGCTGTGCAACTTCATAGAGTGGAGGGGACTTAAAGTTGTCTATAAAAGATATGCCAGCCTCTATTTCTGCATGTGTATTGATCAAGAGCACAATGAACTCGAGGTTCTTGAAATAATTCACCACTACGTTGAGATACTGGATCGCTATTTTGGCAGTGCTTACTTTATATTGGATGAACTTCTGCTTGCTGGTGAGCTTCAAGAGTCGAGTAAAAGAGCAGTGGGAAGAATGATAGCTATACATGATCGATTTGTGGAGGCTGCTAAAGAGGAGGCCAGTTCAATAGGCAATTTAATCGCACAAGTCAGCATG
