# Supplementary material for: Transcriptomics of long‐term, low oxygen storage coupled with ethylene signaling interference suggests neofunctionalization of hypoxia response pathways in apple ( Malus domestica )
Source: Plant Direct. 2024 Dec 20;8(12):e70025. doi: 10.1002/pld3.70025 (PMC11660084; doi:10.1002/pld3.70025)
Supplement: Supplementary file 2 — Data S2: Homologs of all 606 hypoxia response genes identified in this study across 42 representative species of land plants). [file PLD3-8-e70025-s004.gz › 01-integratedGeneFamilies_dir/133.faa]

>gnl_Ambtr_v1.0_evm_27.model.AmTr_v1.0_scaffold00170.10
MVENSAAVAVRLLLFCAFPLVIHGMDPLLSPKGVNYEVAALMGVKSGMKDEFHVFEGWDINSVDPCTWAMIGCSPEGFVIALEMPSKSLSGYLSPIIGNLSQLQTLDLSFNNLSGPAPRIRAKDYSVAGNGFLCASSFLKGCIDTPKPIMQAEPSRHPYDHRAVIAIAVSLGCISALLVFFLVFLYWQHASKRHIHFASYEKHECEVDIANLKRFSYRELQIATDNFNPRRILGQGGFGVVYKGFLQNGAVVAVKRLKDPSFTGEVQFQTEVETISLALHRNLLRLYGFCMTSNERLLVYPYMSNGSVADRLRDNLCDKPALDWEKRVRIAIGAARGLLYLHEQCNPKIIHRDVKAANILLDDSFEAVVGDFGLAKLLDRRDSHVTTAVRGTVGHIAPEYLSTGQSSEKTDVFGFGVLLLELITGQKAMGADRSLNHKGILDWVRSAFEEKRLDQMVDKDLSGYFDGSEIECMVMVALLCTQSNPNLRPKMSEVVKMLEGGPGATEHLERPDISYERCHSFSRTGADVLDGSSSIIEAMELSGPR
>gnl_Ambtr_v1.0_evm_27.model.AmTr_v1.0_scaffold00085.109
MEVRAFLYWQLLSLVLALLGDSSFATLSPSGINYEVVALMAIKNDLVDPHNVLENWDMNSVDPCSWRMVTCSADGYVSSLGMPSQNLSGTLSPGIGNLSNLQNVLLQSNAIMGPIPSEIVRLQKLQALDLSNNRFSGAIPSSLGDLKNLNYLRLNNNSLSGPCPDSLSRIKGLTLLDLSYNNLSGSLPRMSARTFNIVGNPLICGQDSAANCSSISPEPLPFPPELTKAHSQSEGSKIRRVVIPLGASLASFSFLILVIISILWWRRRHNQQVFFDVNEQYDPEVCLGHLKRYSVKELRIATDDFNKKNILGTGGFGIVYKGCLRDGTLVAVKRLKDANAIGGERQFQTEVEMISLAVHRNLLRLWGFCSTDTERLLVYPYMPNGSVASRLRDHIHSKPALDWATRKRIALGTARGLLYLHEQCDPKIIHRDVKAANILLDEDFEAVVGDFGLAKLLDHHDSHVTTAVRGTVGHIAPEYLSTGQSSEKTDVFGFGILLLELITGQKAVDFGRLANQKGVMLDWVKKLHQEKKLNLMVDKDLKNNFDRVELEEMVRVALLCTQFHPACRPKMSEVVRMLEGDGLAEKWEASQQKVETPRFRGSEFFPRKYSDLIEESSLVVEAMELSGPR
>gnl_Ambtr_v1.0_evm_27.model.AmTr_v1.0_scaffold00006.234
MKREGLFFWVVFFFSWASSTALLSPKGVNFEVQALMGIKQALKDPLSVLENWDGDSVDPCSWAMITCSPENLVIGLGTPGQSLSGTLSPSIGNLTNLQIVLLQNNNISGSIPHEIGRLSMLKTLDLSNNLFDDSIPNSIGNLKSLEYLRLNNNSLSGPFPSSLANISELAFLDLSYNNLSGPVPKFPARTFNIVGNPLICGNGAEKDCSGSISLPLSFSVNATQSNQPSDRPKSHRVALAFGLSLGGICLLILGFGLLLWWRHRHNQQIFFDVNDQHDEEVCLGNLKKFQFRELQAATNNFSSKNILGKGGFGIVYKGYLQDGSVVAVKRLKDGNAIGGEIQFQTEVEMISLAVHRNLLRLRGFCMTSSERLLVYPYMSNGSVASRLRAKPALDWGTRKRIALGAARGLLYLHEQCDPKIIHRDVKAANILLDDYCEAVVGDFGLAKLLDHRDSHVTTAVRGTVGHIAPEYLSTGQSSEKTDVFGFGILLLELITGQKALEFGKAANQKGAMLDWVKKIHQEKKLDLLVDKDLKINYDRIELEEMVQVALLCTQYLPGHRPKMSEVVRMLEGDGLAERWEASQRSDTSKFRGSDLSSERYSDLTDDSSLLAQAMELSGPR
>gnl_Ambtr_v1.0_evm_27.model.AmTr_v1.0_scaffold00157.36
MNSCWQWDWELLWGQVGSLDQGYPKAPYDRELQDNHLSGVLPDYLGNLVSLRNLNLANNSFRGYLPSQWGQLKNLQRLVISNNNLTGIIPPSFGHISELKEVDISSNNLKGKIPDELFSIDKFNFSGNHLDCGSNSKTPCVSISRILDSARKPNLAVVVGGAGIGAFILLSIGFIFIYWNRREHYLRHDIFVDVPGEDEYKIAFGQLRRFSWRELQVATDNFSENLVLGQGGFGKVYKGILADETKVAVKRLTDYHNPGGELAFLREVELISVAVHRNLLRLIGFCVTSSERILVYPFMQNLSVAYRLREFIPCVHAPDLKPGEKGLDWPTRKRVTFGTACGLEYLHEHCNPKIIHRDLKAANILLDDDFEAVLGDFGLAKLVDTKLTHVTTQVRGTMGHIAPEYLSTGRSSEKTDVFGFGITILELVTGQRAIDFSRLEEEDEVLLLDHIKKLHREKTLADIVDKRLKQSYDPEEVEVLVQVALLCTQSSPEDRPKMTEVVRMLQGEGLAERWEEWEQLEVLRSQEYSVYRHQFAWAEDSTYNQEAMELSAAR
>gnl_Ambtr_v1.0_evm_27.model.AmTr_v1.0_scaffold00038.145
MELACAFLFLVSMLPLVASDYQGDALFALKNALNGSNQLLDWNPNLVNPCTWSSVDCDRNNNVVQVILASKGLSGTLSPRLGVLKYLNTLGLQGNDITGNIPDEFGNLTSLTHLDLGNNYLSGDIPTSLGNLTNLQILILSENNFNGSIPESISNLPKLIELQLAFNDLSGKIPEALFQLSKYNFTGNKLNCGPGMQHACASVTPGASDSGNTKNLNFGALFGTISAVLVILVIGVVMFLLWKGRNKGYKREVFVDVSGEDDRKIAFGQLKRFAWRELQLATDIFSEKNVLGQGGFGKVYKGVLPDNTKIAVKRLTDYQSPGGEAAFLREVEMISVADHRNILRLIGFCTTPSERLLVYPFMQNLSVAYRLRDIKPGEKVLDWQSRKQVALGTARGLEYLHEHCNPKIIHRDVKAANVLLDEDFEAVVGDFGLAKLVDVRKTNVTTQVRGTMGHIAPEYLSTGKSSEKTDVFGYGIMLLELVTGQRAIDFSRLEEEDDVLLLDHVKKLEREKRLDAIVDRNLKQNYDSREVETMIQVALLCTQSSPEERPKMAEVVRMLEGEGLAQRWEEWQQVEVVRRQEYERLHSRFDWAEDSVYNQDAVQLSGGR
>gnl_Ambtr_v1.0_evm_27.model.AmTr_v1.0_scaffold00019.81
MKPSSATPMSFLIFFFVFLFFPSASLSFEPLNHEVEALISIRRELIDPHGILSNWDENSVDPCSWTMITCSPENLVIGLGAPSQNLSGTLSPKIGNLTNLQQVLLQNNNISGWIPLELGKLPHLQTLDLSNNKLTGAVPESLGQLNSLEYLRLNNNSLFGVFPASLAKLPRLAFLDLSYNNLTAPVPRFPAKTFNIVGNPLICGTGSTQDCSGTAAPAVPFLPLNTSSRKSRTHKVAIALGAGFGCTSLLILGLSLFLWWKYKLHKQIIQHETDHSEGEEICLGNLKRFSFRELQTATGNFNPKNILGKGGFGNVYKGYLSDGRVVAVKRLKDGSAAGGEAQFQTELEMISLAVHRNLLRLLGFCATSSERLLVYPFMANGSVASRLRGKPALDWNTRKRIALGAARGLLYLHEQCDPKIIHRDVKAANILLDEYCEAVVGDFGLAKLLDHQDSHVTTAVRGTVGHIAPEYLSTGQSSEKTDVFGFGILLLELITGQRALDFGKAANQKGAMLDWVKKVHQEKKLDLLVDKELRVGGYDHIEVGEMVKVALLCTQFLPTHRPKMAEVVRMLQGDGLADKWEPGKLNSNNHGMHHDHNSMPIVVTIHHGCDHDDDDYGGGGDGDGDSSSLDVENMELSGPR
>gnl_Ambtr_v1.0_evm_27.model.AmTr_v1.0_scaffold00010.295
MGEMKRLRVNRVRLYVLLVWQLLGQICANMEGDALHSLRANLVDPNNVLQSWDPTLVNPCTWFHVTCNNDNSVIRVDLGNAELSGSLVPQLGQLNNLQYLELYSNNISGMIPSDLGNLTNLVSLDLYLNKFTGGIPNSLGKLTKLRFLRLNNNSLTGGIPMSLTNVSALQVLDLSNNNLSGEVPSNGSFSLFTPISFANNRGLCGPVTSQPCPGAPPFSPPPPFFPPPPASNQGRNSASSTGAIAGGVAAGAALLFAAPAIGFAWWRRRKPQEHFFDVPAEEDPEVHLGQLKRFSLRELQVATDSFSNKNILGRGGFGKVYKGRLADGSLVAVKRLKEERTPGGELQFQTEVEMISMAVHRNLLRLRGFCMTPTERLLVYPYMANGSVASCLRERPEAEPPLNWPTRKRIALGAARGLSYLHDHCDPKIIHRDVKAANILLDEDYEAVVGDFGLAKLMDYKDTHVTTAVRGTIGHIAPEYLSTGKSSEKTDVFGYGIMLLELITGQRAFDLARLANDDDVMLLDWVKGLLKEKRVENLVDPDLQNNYVEAEVEQLIQVALLCTQGSPMDRPKMSEVVRMLEGDGLAERWEEWQKVEVVRNEVDLGPPRNSEWIVDSTDNLHAVELSGPR
>gnl_Aquco_v3.1_Aqcoe6G053300.1
MEKKQIVTSVLLWLILVFHPLTTIYANTEGDALHNLRTNLVDPNNVLQSWDPTLVNPCTWFHVTCNNDNSVIRVDLGNAALSGSLVPQLGLLKNLQYLELYSNNISGIIPSDLGNLTSLVSLDLYLNNFTGPIPDTLGKLSKLRFLRLNNNSLTGQIPMSLTNVTTLQVLDLSNNRLSGAVPDTGSFSLFTPISFANNLNLCGPVTNQPCPGSPPFSPPPPFVPPPPANSQGSSASSTGAIAGGVAAGAALLFAAPAIGFAWWRRRKPQDHFFDVPAEEDPEVHLGQLKRFSLRELQVATDTFSNKNILGRGGFGKVYKGRLADGTLVAVKRLKEERTPGGELQFQTEVEMISMAVHRNLLRLRGFCMTPTERLLVYPYMANGSVASCLRERQPSEPPLDWPTRKRIALGSARGLSYLHDHCDPKIIHRDVKAANILLDEEFEAVVGDFGLAKLMDYKDTHVTTAVRGTIGHIAPEYLSTGKSSEKTDVFGYGIMLLELITGQRAFDLARLANDDDVMLLDWVKGLLKEKKLEMLVDPDLQSNYIDAEVEQLIQVALLCTQSSPMERPKMSEVVRMLEGDGLAERWEEWQKVEVIRQEVDLAPHRNSEWIVDSTDNLHAVELSGPR
>gnl_Aquco_v3.1_Aqcoe6G083600.1
MLTRMRLPFVLLVLAYMDSFGVSDFQGDALYALKTSLNGSSSQLSDWNQNQVNPCTWSNVLCDGNYNVMSLTLSSMGFPGTLSPKIGVLKTLSTLTLQGNGITGEIPEEFGNLSNLTNLDLENNRLSGRIPPSLGNLKRLNFLILSQNSLSGNIPESLSKLPSLMRLQLGSNQLSGQIPDRLFQVPNYNFSGNSLNCGTNFSHPCASDSNNAGSSPKSKLGIIIGVVGGIIGFVLFGVAVFLLCKGKHKGYKREVFVDVAGEVDRRIAFGQLKRFSWRELQLATDSFSEKNVLGQGGFGKVYKGVLADNTKIAVKRLTDYESPGGEQAFLREVEMISVAVHRNLLRLIGFCTTPSERLLVYPFMQNLSVAYRLREVKPGEPVLDWPTRKRVALGTARGLEYLHEHCNPKIIHRDVKAANVLLDEDFEPVVGDFGLAKLVDVRRTNVTTQVRGTMGHIAPEYLSTGKSSERTDVFGYGIMLLEIVTGQRAIDFSRLEEEDDVLLLDHVKKLEREKRLGAIVDRNLTRNYNSQEVEMMIKVALLCTQPSPEERPTMSEVVRMLEGEGLAQRWEEWQQVEINRRQEYERLQMRFDWGEDSLYDQNAIELSGGR
>gnl_Aquco_v3.1_Aqcoe6G083500.1
MFTRMRLLFVLLVLAYMDSFGVSDFQGDALYALKTSLNGSSSQLSDWNQNLVNPCTWSNVICDGNSNVMSLTLSSMGFPGTLSPKIGVLKTLSTLTLQGNGITGEIPEEFGNLSNLTNLDLENNRLSGRIPPSLGNLKRLNFLILSQNSLSGNIPESLSKLPSLMRLQLGSNQLSGQIPDRLFQVPNYNFSGNSLNCGTNFSHPCASDSNNAGSSPKSKLGIIIGVVGGIIGFVLFGVAVFLLCKGKHKGYKREVFVDVAGEVDRRIAFGQLKRFSWRELQLATDSFSEKNVLGQGGFGKVYKGVLADNTKIAVKRLTDYESPGGEQAFLREVEMISVAVHRNLLRLIGFCTTPSERLLVYPFMQNLSVAYRLREVKPGEPVLDWPTRKRVALGTARGLEYLHEHCNPKIIHRDVKAANVLLDEDFEPVVGDFGLAKLVDVRRTNVTTQVRGTMGHIAPEYLSTGKSSERTDVFGYGIMLLEIVTGQRAIDFSRLEEEDDVLLLDHVKKLEREKRLGAIVDRNLTRNYSSQEVEMMIKVALLCTQPSPEERPTMSEVVRMLEGEGLAQRWEEWQQVEINRRQEYERLQMRFDWGEDSLYDQNAIELSGGR
>gnl_Aquco_v3.1_Aqcoe4G036300.1
MMMMFPLVMVVLLPLSVHASISLLSPKGVNFEVAALMSMKSKLRDDDLHVLDGWDINSVDPCTWNMIGCSAEGYVISLEMASKSLSGTLSSSIGNLTHLQTMLLQNNQISGPIPPEIGKLSELRTLDLSGNEFVGGIPSSLGRLTHLTYLRLSKNKLSGQIPRAVANLTGLSFLDLSYNNISGPAPRILAKDYSVAGNIYLCTSPYQQICMTSPKPLKDANSSPKTGDRHRWIIAVSVGVSFTFLISVALIACWVYWFRWRDPFTTYVQQECEFDMGQLKRFSFRELQYATNNFSPKNILGQGGFSVVYKGCLRNKTLVAVKRLKDPNFTGEVQFQTEVEMIGLALHRNLLRLYGFCMASNERLLVYPYMPNGSVADRLRDPCREKPSLDWNKRMRIALGTTRGLLYLHELNPKLIHRDVKAANILLDESFEAVVGDFGLVKLLDQMDSHVTTAVRGTVGHIAPEYLSTGQSSEKTDVFGFGILLLELITGQKALDAGNGQIQKGMILDWVRTLHEEKRLEVLVDKDLNGCFDVKDLEKMVEVALQCTQSQPNLRPKMSEVEKVLEGIAGHEGDEEEPTGGSISEGRTCSFSRNYNEVPEESSFIIEAIELSGPR
>gnl_Aquco_v3.1_Aqcoe7G342000.1
MAFYLFFLCFFLYSVTLSSSYEPRNPEVEALISVRRSLNDPHGVLNNWDEDSVDPCSWAMITCSQDNLVIGLGAPSQNLSGTLSGRIGNLTNLRQVSLQNNNISGEIPPEIGNLLKLQTLDLSNNRFSGLIPDKLGQLNTLQYLRLNNNTFSGVFPVSLAKIPHLTFLDLSFNNLSGPVPKFPARTFNVVGNSLICGGSHSIEGCSGATIPVPLSFSLDSSHQSKPKSQKLAVALGVSFSCATFVLLILGLFIWWRKSSKNPTVLNINDKQEEGLINLGNLRQFSLRELQTATENFNPKLILGQGGFGNVYKGRLGDGTIVAVKRLKDISGSTGELQFKTEVEMISLAVHRNLLRLLGFCSTTNERLLVYPYMSNGSVASRLRGKPVLDWNTRKRIAIGTARGLVYLHEQCDPKIIHRDVKAANVLLDDYCEAIVGDFGLAKLLDHADSHVTTAVRGTVGHIAPEYLSTGQSSEKTDVFGFGILLLELLTGMRALEFGKAVHQKGAMIEWVKKIQQEKKVEVLVDKDLQTNYDRIEVAEMVQVALLCTQYLPAHRPKMSEVVRMLEGDGLADKWEASQQHHHKGTDNQKCNQAASTTTTISTNTTKHDNHDDTNMFVMMMDDDDDHSLDVHAMELSGPR
>gnl_Aquco_v3.1_Aqcoe7G246700.1
MINLVVHQNLLRLVGFCMTNAERRLVYPYMSNRSVASSLKGKPTLDWSTRKRIALGAGRGLLHLHGQCDPKTIHRDMKFANILDDYCEAVVGDFGLAKLLDRQDSHVTTVVRGNVGHSSEISLNRPVFREN
>gnl_Aquco_v3.1_Aqcoe5G236700.1
MVSEPEKRRLGKMFKVTVTLEVGESLACCVFYRWKVYARFTLSWLLLLNLITSCHSSVGPDIEGEALVELLKALNDSNKMITDWNDHFVSPCFSWSHVTCRNGKVVSLSLASKGFSGTLSPSITKLQFLVSLELQNNHLSGVLPDYLGTMAQLQNLNLASNSFSGSIPTVWDQLPNLKHLNLSSNNFTGKIPSILFSVPTFDFTGTRLECGSSFHQPCVSGSSVPASIRRSKFGLALGAAVGAALLLLTVASISVYLYCRAHKNREVFFDVSGEDERKIFFGQLRRFSWRELQVATDNFSETNIIGQGGFGKVYKGVLFDKTKIAVKRLTDYHNPGGEAAFQREVELISVAVHRNLLRLLGFCTTPSERILVYPFMQNLSVAYRLRDLKPGEKGLDWPTRKRVAFGTAHGLEYLHEHCNPKIIHRDLKSANILLNDNFEAVLGDFGLAKLVDTKLTHVTTQVRGTMGHIAPEYLSTGKSSEKTDVFGYGITLLELVTGQRAIDFSRLEEEEEVLLLDHIKKLLREKRLHDIVDNNLEHNYDPKEVEILVQVALLCTQSSPEDRPKMTEVVSMLQGDGLAERWSEWEQLEVIRDQEYSLMAHQFIWDDDSIQDQEAMELSAAR
>gnl_Aquco_v3.1_Aqcoe3G075000.1
MAAMRSEVYLCFLTLLWFWTTSSSALLSPKGVNFEVQALMNIKDSLIDPRNVLEKWDRDSVDPCSWAMVTCSPENLVVGLATPSQNFSGTLSPSIGNLTNLQILLLQNNNITGPIPKELGRLSDLHTCDISNNFLTGGLPSSLGHLKSLQYLRLNNNSLTGPVPLSLTNMSQLAFLDFSYNNLSGPLPKFPARTFNIVGNPLICATGKEDECYGTTPLPLSFNLSSSQNQPPGRPKSHKLALALGTSLGCISLLILGFGLLLWWRQRHNQQIFFDVNNEQHREEVCLGNLKRFPFRELQSATDNFSGKNLVGKGGFGNVYKGYLRDGTAVAVKRLKDGNAAGGEIQFQTEVEMISLAVHRNLLRLVGFCMTNSERLLVYPYMSNGSVASRLKGKPALDWSTRKRIALGAGRGLLYLHEQCDPKIIHRDVKAANILLDDYCEAVVGDFGLAKLLDHRDSHVTTAVRGTVGHIAPEYLSTGQSSEKTDVFGFGILLLELITGQRALEFGKAANQKGAMLDWVKKIHLEKKLDILVDKDLKNNYDLIELEEIVQVALLCTQYLPGHRPKMSEVVRMLEGDGLAERWEASQRTDATKCKASYSFSSSERYSDLTDDSSLLAQAMELSGPR
>gnl_Aquco_v3.1_Aqcoe3G148300.1
MGRKDMFYWRIVLLVLVWIEWSSATLSPSGVNYEVVALMAIKNDLDDPNNVLQSWDINSVDPCSWRMVTCSSEGYVSVLGLPSQSLSGTLSPSIGNLSNLQSVLLQNNAISGPIPEEIQKLEKLQTLDLSNNMFRGGIPYSLGDLKNLNYLRLSNNSLSGPFPESLSKIQGLVLVDISYNNLSGPLPKISPRTIKILGNPLICGSENNCSAVFVDPLSFPSDALRGKSQQGGTRNHRVAIIFGSSLGSACIVVTIGLFLWLRYRHNQRIFFNVNDQHDPESRLGHLKRYSFKELRVATDHFNSKNILGRGGFGIVYKGCLQDGSFVAVKRLNDYNNVGGEVQFQTEVEMISLAVHRNLLRLRGFCTTENERILVYPYMANGSVASQLRDHIHGKPALDWSRRKKIALGAARGLLYLHEQCNPKIIHRDVKAANILLDEDFEAVVGDFGLAKLLDHQDSHVSTAVRGTIGHIAPEYLSTGKSSQKTDVFGFGILLLELITGQKAFDFGRATYQKGVMLDWVRKLHKEGRLNLLVDKDLRNTYDNVELGEMVQVALLCTQFNPSHRPIMSEVVRMLEGDGLAEKWAALQKADMTVLQSSENLPFRYLDFLEESSVVIESIELSGPR
>gnl_Aquco_v3.1_Aqcoe3G280700.1
MIENLRMVQRSSLLWMTGLLVLAWIEGVSATLSPSGVNYEVVALMAIKSGLRDPYNVLESWDSYSVDPCSWRMVTCTPDGHVSVLGLPSQSLSGTLSTGIGNLSNLQSVLLQNNDIFGPIPADIGKLEKLQTLDLSDNRLIGEIPSSLGNLKNLNYLRLNNNSLSGPCPDSLSNIEGLTLVDLSYNNISGSLPKISARTFKIIGNPLICGPNSTNNCSAASTEPLYFPPDVLRDQSQPGGASTHRMVIALASSVGSVSFIIAVVGFLLWWRYRHNQQIFFDVNDQYDPEVRLGHLKRYSFKELRAATDHFNPKNIIGRGGFGIVYKGCLQDGTIVAVKRLKDYNAVGGEVQFQTEVEMISLAVHRHLLRLCGFCSTENERLLVYPYMPNGSVASRLRDTIHSNPALDWSRRKNIALGTARGLLYLHEQCDPKIIHRDVKAANILLDEDFEAVVGDFGLAKLLDHRDSHVSTAVRGTVGHIAPEYLSTGQSSEKTDVFGFGILLLELITGQKALDFGRVSNQKGVMLDWVKKLHLDGKLNVMIDKDLRNNFDRIELEEMVQVALLCTQFHPSQRPKMSEVVRMLEGDGLAEKWEASQSQKIDTPKYRSSESLPQRYSDYIEESSLIVEAMELSGPR
>gnl_Aquco_v3.1_Aqcoe3G385000.1
MAALRVKAVYIFLVLFWLWSSTDALLSPKGVNFEVQALMNIKVSLKDPHGVLDNWDGDSVDPCSWTMVTCSSESLVIGLGTPSQNLSGTLSPSIGNLTNLQIVLLQNNNITGPIPPEIGSLSKLHTLDLSNNIFTGTVPSVLSNLKSLQYMRLNNNSLSGPFPMSLANMSQINFLDLSYNNLSGPVPKFPAKTFNIIGNPLICATGSEQGCNGTVPMPNSPTLNTSQSGQPSGRPKSHKLALALGSTLGCIGLLIFGVVILLLWKQRCNKQMLFDDESHHQGVCLGNLMKFQFRELQIATDNFSSKNMIGKGGFGNVYKGYLPDGTVVAVKRLNDGNAIGGEKQFQTEVEMISLAVHRNLLKLYGFCSTDAERLLVYPYMSNGSVASRLKGKPALDWNTRKRIALGAARGLLYLHEQCDPKIIHRDVKAANILLDEYFEAVVGDFGLAKLLDHQDSHVTTAVWGTVGHIAPEYLSTGQSSEKTDVFGFGILLLELITGQRALEFGKAADKKGGMLDWVKKIQQDKNLDTLVDKDLKNNYDRIELEEMVQVALLCTQYLPGKRPKMSEVVRMLEGDGLVERWEASKGDEATKTRAAHEFSSSERFSDLTDDSSLLVQAMELSGPR
>gnl_Arath_TAIR10_AT2G13790.1
MTSSKMEQRSLLCFLYLLLLFNFTLRVAGNAEGDALTQLKNSLSSGDPANNVLQSWDATLVTPCTWFHVTCNPENKVTRVDLGNAKLSGKLVPELGQLLNLQYLELYSNNITGEIPEELGDLVELVSLDLYANSISGPIPSSLGKLGKLRFLRLNNNSLSGEIPMTLTSVQLQVLDISNNRLSGDIPVNGSFSLFTPISFANNSLTDLPEPPPTSTSPTPPPPSGGQMTAAIAGGVAAGAALLFAVPAIAFAWWLRRKPQDHFFDVPAEEDPEVHLGQLKRFTLRELLVATDNFSNKNVLGRGGFGKVYKGRLADGNLVAVKRLKEERTKGGELQFQTEVEMISMAVHRNLLRLRGFCMTPTERLLVYPYMANGSVASCLRERPEGNPALDWPKRKHIALGSARGLAYLHDHCDQKIIHRDVKAANILLDEEFEAVVGDFGLAKLMNYNDSHVTTAVRGTIGHIAPEYLSTGKSSEKTDVFGYGVMLLELITGQKAFDLARLANDDDIMLLDWVKEVLKEKKLESLVDAELEGKYVETEVEQLIQMALLCTQSSAMERPKMSEVVRMLEGDGLAERWEEWQKEEMPIHDFNYQAYPHAGTDWLIPYSNSLIENDYPSGPR
>gnl_Arath_TAIR10_AT2G13800.1
MEHGSSRGFIWLILFLDFVSRVTGKTQVDALIALRSSLSSGDHTNNILQSWNATHVTPCSWFHVTCNTENSVTRLDLGSANLSGELVPQLAQLPNLQYLELFNNNITGEIPEELGDLMELVSLDLFANNISGPIPSSLGKLGKLRFLRLYNNSLSGEIPRSLTALPLDVLDISNNRLSGDIPVNGSFSQFTSMSFANNKLRPRPASPSPSPSGTSAAIVVGVAAGAALLFALAWWLRRKLQGHFLDVPAEEDPEVYLGQFKRFSLRELLVATEKFSKRNVLGKGRFGILYKGRLADDTLVAVKRLNEERTKGGELQFQTEVEMISMAVHRNLLRLRGFCMTPTERLLVYPYMANGSVASCLRERPEGNPALDWPKRKHIALGSARGLAYLHDHCDQKIIHLDVKAANILLDEEFEAVVGDFGLAKLMNYNDSHVTTAVRGTIGHIAPEYLSTGKSSEKTDVFGYGVMLLELITGQKAFDLARLANDDDIMLLDWVKEVLKEKKLESLVDAELEGKYVETEVEQLIQMALLCTQSSAMERPKMSEVVRMLEGDGLAERWEEWQKEEMPIHDFNYQAYPHAGTDWLIPYSNSLIENDYPSGPR
>gnl_Arath_TAIR10_AT2G23950.1
MVVMKLITMKIFSVLLLLCFFVTCSLSSEPRNPEVEALINIKNELHDPHGVFKNWDEFSVDPCSWTMISCSSDNLVIGLGAPSQSLSGTLSGSIGNLTNLRQVSLQNNNISGKIPPEICSLPKLQTLDLSNNRFSGEIPGSVNQLSNLQYLRLNNNSLSGPFPASLSQIPHLSFLDLSYNNLRGPVPKFPARTFNVAGNPLICKNSLPEICSGSISASPLSVSLRSSSGRRTNILAVALGVSLGFAVSVILSLGFIWYRKKQRRLTMLRISDKQEEGLLGLGNLRSFTFRELHVATDGFSSKSILGAGGFGNVYRGKFGDGTVVAVKRLKDVNGTSGNSQFRTELEMISLAVHRNLLRLIGYCASSSERLLVYPYMSNGSVASRLKAKPALDWNTRKKIAIGAARGLFYLHEQCDPKIIHRDVKAANILLDEYFEAVVGDFGLAKLLNHEDSHVTTAVRGTVGHIAPEYLSTGQSSEKTDVFGFGILLLELITGMRALEFGKSVSQKGAMLEWVRKLHKEMKVEELVDRELGTTYDRIEVGEMLQVALLCTQFLPAHRPKMSEVVQMLEGDGLAERWAASHDHSHFYHANMSYRTITSTDGNNQTKHLFGSSGFEDEDDNQALDSFAMELSGPR
>gnl_Arath_TAIR10_AT4G33430.2
MERRLMIPCFFWLILVLDLVLRVSGNAEGDALSALKNSLADPNKVLQSWDATLVTPCTWFHVTCNSDNSVTRVDLGNANLSGQLVMQLGQLPNLQYLELYSNNITGTIPEQLGNLTELVSLDLYLNNLSGPIPSTLGRLKKLRFLSQKVVSPNRCYVILLDEKVFSWRLGCCIIWSILIMSFRKRNQNSILVRLNNNSLSGEIPRSLTAVLTLQVLDLSNNPLTGDIPVNGSFSLFTPISFANTKLTPLPASPPPPISPTPPSPAGSNRITGAIAGGVAAGAALLFAVPAIALAWWRRKKPQDHFFDVPAEEDPEVHLGQLKRFSLRELQVASDNFSNKNILGRGGFGKVYKGRLADGTLVAVKRLKEERTQGGELQFQTEVEMISMAVHRNLLRLRGFCMTPTERLLVYPYMANGSVASCLRERPESQPPLDWPKRQRIALGSARGLAYLHDHCDPKIIHRDVKAANILLDEEFEAVVGDFGLAKLMDYKDTHVTTAVRGTIGHIAPEYLSTGKSSEKTDVFGYGVMLLELITGQRAFDLARLANDDDVMLLDWVKGLLKEKKLEALVDVDLQGNYKDEEVEQLIQVALLCTQSSPMERPKMSEVVRMLEGDGLAERWEEWQKEEMFRQDFNYPTHHPAVSGWIIGDSTSQIENEYPSGPR
>gnl_Arath_TAIR10_AT4G30520.1
MVVVTKKTMKIQIHLLYSFLFLCFSTLTLSSEPRNPEVEALISIRNNLHDPHGALNNWDEFSVDPCSWAMITCSPDNLVIGLGAPSQSLSGGLSESIGNLTNLRQVSLQNNNISGKIPPELGFLPKLQTLDLSNNRFSGDIPVSIDQLSSLQYLRLNNNSLSGPFPASLSQIPHLSFLDLSYNNLSGPVPKFPARTFNVAGNPLICRSNPPEICSGSINASPLSVSLSSSSGRRSNRLAIALSVSLGSVVILVLALGSFCWYRKKQRRLLILNLNDKQEEGLQGLGNLRSFTFRELHVYTDGFSSKNILGAGGFGNVYRGKLGDGTMVAVKRLKDINGTSGDSQFRMELEMISLAVHKNLLRLIGYCATSGERLLVYPYMPNGSVASKLKSKPALDWNMRKRIAIGAARGLLYLHEQCDPKIIHRDVKAANILLDECFEAVVGDFGLAKLLNHADSHVTTAVRGTVGHIAPEYLSTGQSSEKTDVFGFGILLLELITGLRALEFGKTVSQKGAMLEWVRKLHEEMKVEELLDRELGTNYDKIEVGEMLQVALLCTQYLPAHRPKMSEVVLMLEGDGLAERWAASHNHSHFYHANISFKTISSLSTTSVSRLDAHCNDPTYQMFGSSAFDDDDDHQPLDSFAMELSGPR
>gnl_Arath_TAIR10_AT1G34210.1
MGRKKFEAFGFVCLISLLLLFNSLWLASSNMEGDALHSLRANLVDPNNVLQSWDPTLVNPCTWFHVTCNNENSVIRVDLGNADLSGQLVPQLGQLKNLQYLELYSNNITGPVPSDLGNLTNLVSLDLYLNSFTGPIPDSLGKLFKLRFLRLNNNSLTGPIPMSLTNIMTLQVLDLSNNRLSGSVPDNGSFSLFTPISFANNLDLCGPVTSRPCPGSPPFSPPPPFIPPPIVPTPGGYSATGAIAGGVAAGAALLFAAPALAFAWWRRRKPQEFFFDVPAEEDPEVHLGQLKRFSLRELQVATDSFSNKNILGRGGFGKVYKGRLADGTLVAVKRLKEERTPGGELQFQTEVEMISMAVHRNLLRLRGFCMTPTERLLVYPYMANGSVASCLRERPPSQLPLAWSIRQQIALGSARGLSYLHDHCDPKIIHRDVKAANILLDEEFEAVVGDFGLARLMDYKDTHVTTAVRGTIGHIAPEYLSTGKSSEKTDVFGYGIMLLELITGQRAFDLARLANDDDVMLLDWVKGLLKEKKLEMLVDPDLQSNYTEAEVEQLIQVALLCTQSSPMERPKMSEVVRMLEGDGLAEKWDEWQKVEVLRQEVELSSHPTSDWILDSTDNLHAMELSGPR
>gnl_Arath_TAIR10_AT1G71830.1
MESSYVVFILLSLILLPNHSLWLASANLEGDALHTLRVTLVDPNNVLQSWDPTLVNPCTWFHVTCNNENSVIRVDLGNAELSGHLVPELGVLKNLQYLELYSNNITGPIPSNLGNLTNLVSLDLYLNSFSGPIPESLGKLSKLRFLRLNNNSLTGSIPMSLTNITTLQVLDLSNNRLSGSVPDNGSFSLFTPISFANNLDLCGPVTSHPCPGSPPFSPPPPFIQPPPVSTPSGYGITGAIAGGVAAGAALLFAAPAIAFAWWRRRKPLDIFFDVPAEEDPEVHLGQLKRFSLRELQVASDGFSNKNILGRGGFGKVYKGRLADGTLVAVKRLKEERTPGGELQFQTEVEMISMAVHRNLLRLRGFCMTPTERLLVYPYMANGSVASCLRERPPSQPPLDWPTRKRIALGSARGLSYLHDHCDPKIIHRDVKAANILLDEEFEAVVGDFGLAKLMDYKDTHVTTAVRGTIGHIAPEYLSTGKSSEKTDVFGYGIMLLELITGQRAFDLARLANDDDVMLLDWVKGLLKEKKLEMLVDPDLQTNYEERELEQVIQVALLCTQGSPMERPKMSEVVRMLEGDGLAEKWDEWQKVEILREEIDLSPNPNSDWILDSTYNLHAVELSGPR
>gnl_Arath_TAIR10_AT1G60800.1
MEGVRFVVWRLGFLVFVWFFDISSATLSPTGVNYEVTALVAVKNELNDPYKVLENWDVNSVDPCSWRMVSCTDGYVSSLDLPSQSLSGTLSPRIGNLTYLQSVVLQNNAITGPIPETIGRLEKLQSLDLSNNSFTGEIPASLGELKNLNYLRLNNNSLIGTCPESLSKIEGLTLVDISYNNLSGSLPKVSARTFKVIGNALICGPKAVSNCSAVPEPLTLPQDGPDESGTRTNGHHVALAFAASFSAAFFVFFTSGMFLWWRYRRNKQIFFDVNEQYDPEVSLGHLKRYTFKELRSATNHFNSKNILGRGGYGIVYKGHLNDGTLVAVKRLKDCNIAGGEVQFQTEVETISLALHRNLLRLRGFCSSNQERILVYPYMPNGSVASRLKDNIRGEPALDWSRRKKIAVGTARGLVYLHEQCDPKIIHRDVKAANILLDEDFEAVVGDFGLAKLLDHRDSHVTTAVRGTVGHIAPEYLSTGQSSEKTDVFGFGILLLELITGQKALDFGRSAHQKGVMLDWVKKLHQEGKLKQLIDKDLNDKFDRVELEEIVQVALLCTQFNPSHRPKMSEVMKMLEGDGLAERWEATQNGTGEHQPPPLPPGMVSSSPRVRYYSDYIQESSLVVEAIELSGPR
>gnl_Arath_TAIR10_AT3G25560.3
MLQGRREAKKSYALFSSTFFFFFICFLSSSSAELTDKGVNFEVVALIGIKSSLTDPHGVLMNWDDTAVDPCSWNMITCSDGFVIRLEAPSQNLSGTLSSSIGNLTNLQTVLLQNNYITGNIPHEIGKLMKLKTLDLSTNNFTGQIPFTLSYSKNLQYLRVNNNSLTGTIPSSLANMTQLTFLDLSYNNLSGPVPRSLAKTFNVMGNSQICPTGTEKDCNGTQPKPMSITLNSSQNKSSDGGTKNRKIAVVFGVSLTCVCLLIIGFGFLLWWRRRHNKQVLFFDINEQNKEEMCLGNLRRFNFKELQSATSNFSSKNLVGKGGFGNVYKGCLHDGSIIAVKRLKDINNGGGEVQFQTELEMISLAVHRNLLRLYGFCTTSSERLLVYPYMSNGSVASRLKAKPVLDWGTRKRIALGAGRGLLYLHEQCDPKIIHRDVKAANILLDDYFEAVVGDFGLAKLLDHEESHVTTAVRGTVGHIAPEYLSTGQSSEKTDVFGFGILLLELITGLRALEFGKAANQRGAILDWVKKLQQEKKLEQIVDKDLKSNYDRIEVEEMVQVALLCTQYLPIHRPKMSEVVRMLEGDGLVEKWEASSQRAETNRSYSKPNEFSSSERYSDLTDDSSVLVQAMELSGFGIRKTYSHALSHD
>gnl_Arath_TAIR10_AT5G10290.1
MRMFSLQKMAMAFTLLFFACLCSFVSPDAQGDALFALRISLRALPNQLSDWNQNQVNPCTWSQVICDDKNFVTSLTLSDMNFSGTLSSRVGILENLKTLTLKGNGITGEIPEDFGNLTSLTSLDLEDNQLTGRIPSTIGNLKKLQFLTLSRNKLNGTIPESLTGLPNLLNLLLDSNSLSGQIPQSLFEIPKYNFTSNNLNCGGRQPHPCVSAVAHSGDSSKPKTGIIAGVVAGVTVVLFGILLFLFCKDRHKGYRRDVFVDVAGEVDRRIAFGQLKRFAWRELQLATDNFSEKNVLGQGGFGKVYKGVLPDNTKVAVKRLTDFESPGGDAAFQREVEMISVAVHRNLLRLIGFCTTQTERLLVYPFMQNLSLAHRLREIKAGDPVLDWETRKRIALGAARGFEYLHEHCNPKIIHRDVKAANVLLDEDFEAVVGDFGLAKLVDVRRTNVTTQVRGTMGHIAPEYLSTGKSSERTDVFGYGIMLLELVTGQRAIDFSRLEEEDDVLLLDHVKKLEREKRLGAIVDKNLDGEYIKEEVEMMIQVALLCTQGSPEDRPVMSEVVRMLEGEGLAERWEEWQNVEVTRRHEFERLQRRFDWGEDSMHNQDAIELSGGR
>gnl_Arath_TAIR10_AT5G16000.1
MESTIVMMMMITRSFFCFLGFLCLLCSSVHGLLSPKGVNFEVQALMDIKASLHDPHGVLDNWDRDAVDPCSWTMVTCSSENFVIGLGTPSQNLSGTLSPSITNLTNLRIVLLQNNNIKGKIPAEIGRLTRLETLDLSDNFFHGEIPFSVGYLQSLQYLRLNNNSLSGVFPLSLSNMTQLAFLDLSYNNLSGPVPRFAAKTFSIVGNPLICPTGTEPDCNGTTLIPMSMNLNQTGVPLYAGGSRNHKMAIAVGSSVGTVSLIFIAVGLFLWWRQRHNQNTFFDVKDGNHHEEVSLGNLRRFGFRELQIATNNFSSKNLLGKGGYGNVYKGILGDSTVVAVKRLKDGGALGGEIQFQTEVEMISLAVHRNLLRLYGFCITQTEKLLVYPYMSNGSVASRMKAKPVLDWSIRKRIAIGAARGLVYLHEQCDPKIIHRDVKAANILLDDYCEAVVGDFGLAKLLDHQDSHVTTAVRGTVGHIAPEYLSTGQSSEKTDVFGFGILLLELVTGQRAFEFGKAANQKGVMLDWVKKIHQEKKLELLVDKELLKKKSYDEIELDEMVRVALLCTQYLPGHRPKMSEVVRMLEGDGLAEKWEASQRSDSVSKCSNRINELMSSSDRYSDLTDDSSLLVQAMELSGPR
>gnl_Arath_TAIR10_AT5G45780.1
MEISLMKFLFLGIWVYYYSVLDSVSAMDSLLSPKGVNYEVAALMSVKNKMKDEKEVLSGWDINSVDPCTWNMVGCSSEGFVVSLEMASKGLSGILSTSIGELTHLHTLLLQNNQLTGPIPSELGQLSELETLDLSGNRFSGEIPASLGFLTHLNYLRLSRNLLSGQVPHLVAGLSGLSFLDLSFNNLSGPTPNISAKDYRIVGNAFLCGPASQELCSDATPVRNATGLSEKDNSKHHSLVLSFAFGIVVAFIISLMFLFFWVLWHRSRLSRSHVQQDYEFEIGHLKRFSFREIQTATSNFSPKNILGQGGFGMVYKGYLPNGTVVAVKRLKDPIYTGEVQFQTEVEMIGLAVHRNLLRLFGFCMTPEERMLVYPYMPNGSVADRLRDNYGEKPSLDWNRRISIALGAARGLVYLHEQCNPKIIHRDVKAANILLDESFEAIVGDFGLAKLLDQRDSHVTTAVRGTIGHIAPEYLSTGQSSEKTDVFGFGVLILELITGHKMIDQGNGQVRKGMILSWVRTLKAEKRFAEMVDRDLKGEFDDLVLEEVVELALLCTQPHPNLRPRMSQVLKVLEGLVEQCEGGYEARAPSVSRNYSNGHEEQSFIIEAIELSGPR
>gnl_Arath_TAIR10_AT5G65240.2
MALLIITALVFSSLWSSVSPDAQGDALFALRSSLRASPEQLSDWNQNQVDPCTWSQVICDDKKHVTSVTLSYMNFSSGTLSSGIGILTTLKTLTLKGNGIMGGIPESIGNLSSLTSLDLEDNHLTDRIPSTLGNLKNLQFLTLSRNNLNGSIPDSLTGLSKLINILLDSNNLSGEIPQSLFKIPKYNFTANNLSCGGTFPQPCVTESSPSGDSSSRKTGIIAGVVSGIAVILLGFFFFFFCKDKHKGYKRDVFVDVAGEVDRRIAFGQLRRFAWRELQLATDEFSEKNVLGQGGFGKVYKGLLSDGTKVAVKRLTDFERPGGDEAFQREVEMISVAVHRNLLRLIGFCTTQTERLLVYPFMQNLSVAYCLREIKPGDPVLDWFRRKQIALGAARGLEYLHEHCNPKIIHRDVKAANVLLDEDFEAVVGDFGLAKLVDVRRTNVTTQVRGTMGHIAPECISTGKSSEKTDVFGYGIMLLELVTGQRAIDFSRLEEEDDVLLLDHVKKLEREKRLEDIVDKKLDEDYIKEEVEMMIQVALLCTQAAPEERPAMSEVVRMLEGEGLAERWEEWQNLEVTRQEEFQRLQRRFDWGEDSINNQDAIELSGSSSLSVVFLVFTLSRVIQTVDVCDYINTDQQNQKL
>gnl_Arath_TAIR10_AT5G63710.1
MAHSGNGESFHDPLRGFIQRNCFRWNNQKLILQCFMALAFVGITSSTTQPDIEGGALLQLRDSLNDSSNRLKWTRDFVSPCYSWSYVTCRGQSVVALNLASSGFTGTLSPAITKLKFLVTLELQNNSLSGALPDSLGNMVNLQTLNLSVNSFSGSIPASWSQLSNLKHLDLSSNNLTGSIPTQFFSIPTFDFSGTQLICGKSLNQPCSSSSRLPVTSSKKKLRDITLTASCVASIILFLGAMVMYHHHRVRRTKYDIFFDVAGEDDRKISFGQLKRFSLREIQLATDSFNESNLIGQGGFGKVYRGLLPDKTKVAVKRLADYFSPGGEAAFQREIQLISVAVHKNLLRLIGFCTTSSERILVYPYMENLSVAYRLRDLKAGEEGLDWPTRKRVAFGSAHGLEYLHEHCNPKIIHRDLKAANILLDNNFEPVLGDFGLAKLVDTSLTHVTTQVRGTMGHIAPEYLCTGKSSEKTDVFGYGITLLELVTGQRAIDFSRLEEEENILLLDHIKKLLREQRLRDIVDSNLTTYDSKEVETIVQVALLCTQGSPEDRPAMSEVVKMLQGTGGLAEKWTEWEQLEEVRNKEALLLPTLPATWDEEETTVDQESIRLSTAR
>gnl_Betvu_v1.2_Bv1_021420_nhrm.t1
MWVKVLTSLLCLFISFRVISANVEGDALHSLRSNLEDPYNVLQSWDPTLVNPCTWFHVTCNPDNSVIRVDLGNAALSGQLVPALGSLKNLQYLELYSNNISGPIPSELGNLTNLVSLDLYLNSFSGPIPESLGRLSKLRFLRLNNNSLTGAIPMSLTNITSLQVLDLSNNRLSGPVPDNGSFSLFTPISFANNLNLCGPVTGRPCPGSPPFSPPPPFIPPPPTSSQGGVSATGAIAGGVAAGAALLFAAPAILFAWWRRRKPQEYFFDVPAEEDPEVHLGQLKRFSLRELQVATDSFSNKNILGRGGFGKVYKGRLADGSLVAVKRLKEERTPGGELQFQTEVEMISMAVHRNLLRLRGFCMTPTERLLVYPYMANGSDTHVTTAVRGTIGHIAPEYLSTGKSSEKTDVFGYGIMLLELITGQRAFDLARLANDDDVMLLDWVKGLLKEKKLEMLVDPDLLTNYIEAEVEQLIQVALLCSQGNPMDRPKMSEVVRMLEGDGLAERWDEWQKVEVLRQEVDLAPHSNSDWIVDSTDNLHAVELSGPR
>gnl_Betvu_v1.2_Bv1_021950_mggg.t1
MEQDISAIGFSLSLILVFTCFHNASANDEVDALYAFRSNLVDPDGRMDNWESHLVTPCTWHHVTCVGERVTRVELGNSQLTGQLAPELGQLANLQVLSLYNNNINGTVPQELGNLANLVRLDLSSNNLIGPIPNTLGNLISLQNLNLNNNNLSGEIPRSLTAISSLNTLDLSFNQLTGDVPVNGSFSRFTNSSFTGNNNLRMPAISPTVQPGSNSSIGAIAGGVAAGVTLLIAACIVSIALWRRGKHRDHFIDVPDEEHPELHQGQLKKFSLQELQIATDSFSHENFIGRGGFANVYRGRLADGTLVAVKRLKEECAQGGEIQFQTEVEMISMAIHRNLVRLYGFCTTPVERLLVYPLMTNGSVASCLRERPATRSPLSWEIRKRIALGVARGLAYLHEHCETKIIHRDVKTDNIFLDEEYEAVVGDFGLAKLMDYKHTHVITKVCGTVGHIAPEYFSTGKSSDKTDVFGYGAMLLELITGQRASHLLPPTDQQDITWLDWVKGVLKEKKLKALVDGDLKGNFIEDEAEHLIKIALLCRHTSPIDRPKMSEVVRMLEGDGLGERWVRWEEEEITSHKFKHIHQSNIDRVLDSTSNQAPDELSTGR
>gnl_Betvu_v1.2_Bv1_021970_yuak.t1
MEQVISAIGFSLSLILVFTFFHNASANDEVNALYAFRSNLVDPNGRMDNWESHLVSPCTWHHVTCVDERVTKIELGNSELTGQLAPELGQLPYLQELSLFNNNINGTIPHELGNLANLERLDLSSNNLIGPIPDTFGNLTSLQNLNLNNNNLSGEIPRSLTAISSLNILDLSFNQLTGDVPVNGSFSRLTNSSFTGNNNLRMPAISPTIQPGSNGSIGAIAGGVAAGVTLLIAACIVSIALWRRGKHRDHFFDVPDEEHPELHQGQLKKFSLQELQIATDSFSHENFIGRGGFANVYRGRLADGTLVAVKRLKEECAQGGEIQFQTEVEMISMAIHRNLVRLYGFCTTPVERLLVYPLMTNGSVASCLRERPATRSPLSWEIRKRIALGVARGLAYLHEHCETKIIHRDVKTDNIFLDEEYEAVVGDFGLAKLMDYKHTHVITKVCGTVGHIAPEYFSTGKSSDKTDVFGYGAMLLELITGQRASHLLPPTDQQDITWLDWVKGVLKEKKLKALVDGDLKGNFIEDEAEHLIKIALLCRHTSPIDRPKMSEVVRMLEGDGLGERWVRWEEEEITSHKFKHIHQSNIDRVLDSTSNQAPDELSTGR
>gnl_Betvu_v1.2_Bv1_021990_sapz.t1
MEQGVCTVWVPLCLILLFSYFRYASANAEGDALNALKTSLADPNGVLQSWDPTLVNPCTWFHVTCNSENSVTRVDLGNANLTGELVTQLGQLPNLQYLELYSNNISGPVPYELGNLTNLVSLDLYLNNLSGPIPDTLGKLQRLRFLRLNNNTLSGQIPRTLTNITTLQVLDLSFNDLSGTVPTNGSFSMFTPISFNGNKNLVMPPTPPSSPVPSAPTSNSGANSATGAIAGGVAAGAALLFAAPAIALAWWRRRKPQDHFFDVPAEEDPEGRLADGSLVAVKRLKEERTQGGELQFQTEVEMISMAVHRNLLRLRGFCMTPTERLLVYPYMANGSVASCLRERPETDPPLSWEIRKRISLGAARGLAYLHDHCDPKIIHRDVKAANILLDEEYEAVVGDFGLAKLMDYKDTHVTTAVRGTIGHIAPEYLSTGKSSEKTDVFGYGVMLLELITGQRAFDLARLANDDDVMLLDWVKGLLKEKKLETLVDGDLQGNYVDAEVEQLIQVALLCTQSSPTERPKMSEVVRMLEGDGLTERWEEWQKEEMFRQEINLSHHPNTEWIVDSTSNLRPDELSGPR
>gnl_Betvu_v1.2_Bv4_078930_joko.t1
MAEPNKRGSCSFQFRFSEGFLTRIVLNWFFFIFLLRNGSSTSAPDVEGEALIDLLRVLNDSNHKIKDWNYFYVTPCSGWSHVTCLDGHVTYLSLASIGFSGTLSPAICKLKFLNSLELQDNNLSGELPDYLGSLVNLKTLDISHNKFTGSIPSTWAQLSDLKHLDLSENDLSGKIPLPFFSARTFNFSGTNLECGAKFQKPCDSTLSQKVAPRKSKVELVMIAASCGAFFLLLLGAAFTYRRHQLHKFKNEVFVDVAGEDECKISFCQVKRFSWREIQIATNNFSESNIIGQGGFGKVYKGKLTDYTKVAVKRLTDYHNPGGEAAFLREVQLISVAVHKNLLRLIGFCTTSSERILVYPYMKNLSVAYRLRDLKPGEEGLDWPKRKKIAFGTAHGLEYLHEHCNPKIIHRDLKAANILLDENFEAVLGDFGLAKLVDSKLTHVTTQVRGTMGHIAPEYLSTGKSSEKTDVFGYGITLLELMTGQRAIDFSRLEEEEDVLLVDHIKKLLREKRLHDIVDNNLTSYDPKEVEVIVQVALLCTQNAPEDRPRMAEVVKMLQGVGLSDRWAEWETLEETRNQELQISLMTHRLAWMDESMDEQEAVQLSSAR
>gnl_Betvu_v1.2_Bv6_134990_tuiy.t1
MEFLFAVLAFTCLLSCGMADFQGEALYALKQSLHATANQLPDWNPNMVNPCTWSNVMCDTSNNVKSLTLSSMGFSGSLSPKIGTLKTLITLSLQGNGITGKIPEEIGNLSSLTSLDLENNRLTDEIPSSLGNLKNLKYLILSHNNLSGRIPDSLASLDNLISLQLSSNQLSGQVPKQLFMIPQYNFSGNKLICGGDLRHPCASDGNGAGSSNKTKIGVIVGVVGGLVGILLLGGVLFFMCKSRLIGYKREVYVDVAGEVDRTIAFGQLKRFAYRELQIATDNFNEKNVLGQGGFGKVYKGVLGDNTKVAVKRLTDYESPGGDAAFQREVEMISVAVHKNLLRLIGFCTTPTERLLVYPYMQNLSVAYRLRELKPGESIVDWPTRKQIALGTARGLEYLHEHCNPKIIHRDVKAANVLLDEDFEAVVGDFGLAKLVDVRKTNVTTQVRGTMGHIAPEYLSTGKSSERTDVFGYGIMLLELVTGQRAIDFSRLEEEDDVLLLDHVKKLEREKRLDAIVDKNLNKNYDIQGVEMMIQVALLCTQSSPEERPAMSEVVRMLEGEGLAARWEEWQNVEVTRRQEYERLQSRFGGWGDDSIHNQDAIELSGGR
>gnl_Betvu_v1.2_Bv6_140580_fxjm.t1
MKLLKIRELLLLSLVFFFFLCNSSLSLLTPDGVNYEVQALMDIKESLRDPHGVLDNWDRNAVDPCSWAMVSCSSEDRVISLGIPSQGLYGTLSPSIGNLTNLQTVLLQNNNISGHIPAEIGRLSKLQTLDISDNFFRGRIPPSLSHLSTLHYLRLNNNSLSGEIPQSFANMTQLTFLDLSYNNLSGPVPRFLTKTFSVVGNPQICAATSDNDCYGTAQLPLSFNVNNTASFQPSQKRKGHGKLALALGSSLASICLLILGFGFLLWWRYKHHKQMFFDVKDRHHEDVCLGNLRRFHFRELHSATNHFSSKNIVGKGGFGIVYRGHLSDGTVVAVKRLKDGNAIGGEIQFQTEVEMISLAVHRNLLRLNGFCMTATERLLVYPYMSNGSLLDHRDSHVTTAVRGTVGHIAPEYLSTGQSSEKTDVFGFGILLLELITGQRAIDFGKAANQKGAMLDWVKKINQEKKLEMLVDKDLKNNYDSIELEEIVQVALLCTQFLPNQRPRMSEVVRMLEGDGLAEKWEASQRADSTRSRVTEFSSSERYSDLTDDSSLLVQAMELSGPR
>gnl_Betvu_v1.2_Bv6_148520_tzmc.t1
MGSFLTTVGLLFFILVGAASATLSPTGVNYEVVALMAIKNELKDPYDALENWDINSVDPCSWRMITCSSDGYVSALGLPSQSVSGMLSPAIQNLTKLESVLLQNNAISGHIPVEIGKLEMLQTLDLSNNGFTGEIPSSIGNLKNLNYLRLNNNSLTGPCPDSLSKIEGLTLVDLSFNNLSGSLPKISTRTFKIIGNPLICGTSSSTNCSVVSPEPLSFPPDALRDQSNTGGKSHHAAVAIGASFGAALLTICVIGLGIWWCYGRKRQIFFDVNEPYDPEICLGHLKRYSFKELRSATGHFSSKNILGRGGFGIVYKGCFNDGTLVAVKRLKDYNVTAGEIQFQTEVETISLAVHRNLLRLCGFCSTENERLLVYPYMPNGSVASRLKDHMHGRPVLDWSRRRSIALGTARGLLYLHEQCDPKIIHRDVKAANILLDEDFEAVVGDFGLAKLLDHRESHVTTAVRGTIGHIAPEYLCTGQSSEKTDVFGYGILLLELITGQKAIDFGRASNQKGVMLDWVKKLHTEGKLNQLVDKDLKNNYDRVELGEMVQVALLCTQFNPLHRPKMSDVLRMLEDDGLAEKWDASQRSETPRSRSSEPQRYSDYIEESSLVVEAMELSGPR
>gnl_Betvu_v1.2_Bv8_181050_zejn.t1
MFLFLVLVFWVFDVVGAADSLLSPKGVNYEVAALMSLKNKMRDDKYHVLDGWDINSVDPCTWYMVACSAEASVISLDMASMGLSGTLSPSIGNLTHLRSISMQNNQLSGPIPDEIGKLQELQTLDLSGNQFSGEIPGSIGNLGHLSYLKLSRNKLSGQIPEHVANLTGLSFLDLSFNNLTGPTPKILAKAYSVTGNTFLCSSTSSHVCIDSKKPVNDTTIPKASHRRRWEVPVAVGVGCTFVVSILLVIGWAHYYKSHLLTSYVQQDYEFSNGHVKRFSFRELQVATGNFNAKNILGKGGFGIVYKGCLPNKTMVAVKRLKDPSLTGEVQFQTEVEMIGLALHRNLLRLYGFCMTPNERLLVYPYMPNGSVADRLRDPCRDRPTLDWSKRLHIAQGAARGLLYLHEQCNPKILHRDVKAANILLDGSFEAVVGDFGLAKLLDRRDSHVTTATQKGMMLEWVRGLNEEKKLDMLVDRDLKGFYDADELEKMVELALRCTQASPILRPKMSEVLNVLEVIAGQSGIGEEMHARNSIPEERYCTSVSRQYSDVHEEHSFVFEDMELSGPR
>gnl_Betvu_v1.2_Bv8_191860_nfed.t1
MAFNLIFSLLFFFFLFLSNFLIISLSYEPRNLEVEALIDIKNQLNDPHGVLNNWDEFSADPCSWAMITCSPDNTVIGLGAPSQSLSGTLSGAIANLTNLQQVLLQNNNISGKIPAEIGLLSKLQTLDLSNNGFSGNVPNSLGQSKSLQYLRLNNNTLSGAFPAFLANLSQLTFLDLSFNNLSGPVPKFPTRTFNIVGNPLICGNKTTTDGCSSSAVPVPLSFSVDPSPGRRKSKKLAIALGVTFSFVLLFIMLIGIIYWRREKRHRRFMMKINDTQEIGQMKLGNLRTFTFKELYNATDSFGSKNILGSGGFGNVYKGKLPDGSMVAVKRLKDISGTSGELQFQTELELISLAVHRNLLRLIGFCATNSERLLVYPYMSNGSVASRLKGKPPLDWNTRKKIAIGAARGLLYLHEQCDPKIIHRDVKAANVLLDDSYEAIVGDFGLAKLLDHGDSHVTTAVRGTVGHIAPEYLSTGQSSEKTDVFGFGILLLELITGMRALEFGKTVNQKGAMLDWVKKIQQEKKVEVLVDRELGTNYDRIDVGEMLQVALLCTQYLPAHRPKMSEVVRMLEGDGLAEKWAAAHGQDSLNMGFSQVNNKGLSRTGSTPMDPHHPPTTMFGASFEDDDDEHSLDSFAMELSGPR
>gnl_Betvu_v1.2_Bv8_191860_nfed.t2
MAFNLIFSLLFFFFLFLSNFLIISLSYEPRNLEVEALIDIKNQLNDPHGVLNNWDEFSADPCSWAMITCSPDNTVIGLGAPSQSLSGTLSGAIANLTNLQQVLLQNNNISGKIPAEIGLLSKLQTLDLSNNGFSGNVPNSLGQSKSLQYLRLNNNTLSGAFPAFLANLSQLTFLDLSFNNLSGPVPKFPTRTFNIVGNPLICGNKTTTDGCSSSAVPVPLSFSVDPSPGRRKSKKLAIALGVTFSFVLLFIMLIGIIYWRREKRHRRFMMKINADTQEIGQMKLGNLRTFTFKELYNATDSFGSKNILGSGGFGNVYKGKLPDGSMVAVKRLKDISGTSGELQFQTELELISLAVHRNLLRLIGFCATNSERLLVYPYMSNGSVASRLKGKPPLDWNTRKKIAIGAARGLLYLHEQCDPKIIHRDVKAANVLLDDSYEAIVGDFGLAKLLDHGDSHVTTAVRGTVGHIAPEYLSTGQSSEKTDVFGFGILLLELITGMRALEFGKTVNQKGAMLDWVKKIQQEKKVEVLVDRELGTNYDRIDVGEMLQVALLCTQYLPAHRPKMSEVVRMLEGDGLAEKWAAAHGQDSLNMGFSQVNNKGLSRTGSTPMDPHHPPTTMFGASFEDDDDEHSLDSFAMELSGPR
>gnl_Carpa_v0.4_evm.model.supercontig_199.7
MATTKLSLLYLFFLCSVTCSLSYEARNPEVEALTSIKNALNDPRGVLNNWDEDSVDPCSWAMITCSSENLVVGLGAPSQSLSGTLAAAIGNLTNLRQVLLQNNNISGEIPPELGSLSRLQTLDLSNNRFSRAIPSALGQLNSLQYLRLNNNSLSGPFPVSLAKLPQLAFLDLSYNNLSGPVPKFPARTFNFLGNPLVCGSGDSAAACIGSANAIPASFSSSSSAERKSKKLAITLGISFSSVFVILLAIGIFWRREKRKRLTILNISDKQEEGLLSLGNLRSFTFRELQLATDNFSSKNILGAGGFGNVYKGKLGDGTTVAVKRLKDVTGTFGESQFRTELEMISLAVHRNLLRLIGYCATSIERLLVYPYMSNGSVASRLKAKPALDWNTRKRIAIGAARGLLYLHEQCDPKIIHRDVKAANVLLDEYFEAVVGDFGLAKLLDHSDSHVTTAVRGTVGHIAPEYLSTGQSSEKTDVFGFGILLIELITGMRALEFGKTVNQKGAMLEWVKKMQHEKKVEELVDRELESNYDRIEVGEMLQVALLCTQCLPAHRPKMSEVVRMLEGDGLAEKWAASHNHTNPTMNLFHTNKSSSRSVTSSKHEDNNSHDSSNMFGMTIDDDDDDRSLDSYAMELSGPR
>gnl_Carpa_v0.4_evm.model.supercontig_220.14
MMENANKTRSNKEISKLRNWVEEQINELKVVEEETFDQLSDNEECCVKILNEVRKEQQFLLSDNVKKEQGSKTKRKKIKEMLGTANMVLNDIAAREQGMREGLKGRQERIEGHMRRFLWSRVGEDDKDHLVNWKVAWKLWTDIFNMFCLVWWCPLLWRVSFYLFGWEWTDEECPMLVSGSLTCWLMPSRPELGSSCQWLGGALGANKVIGSSMAYSFGYFMGSSTTGAIAGGVAAGAALLFAAPAIALAWWRRRKPQDHFFDVPAEEDPEVHLGQLKRFSLRELQVATDNFSNRNILGRGGFGKVYKGRLADGSLVAVKRLKEERTQGGELQFQTEVEMISMAVHRNLLRLRGFCMTPTERLLVYPFMVNGSVASCLREHPESQPPLSWPIRKRIALGSARGLAYLHDHCDPKIIHRDVKAANILLDEEFEAVVGDFGLAKLMDYKDTHVTTAVRGTIGHIAPEYLSTGKSSEKTDVFGYGVMLLELITGQRAFDLARLANDDDVMLLDWVKGLLKDKKLETLVDHDLQGNYDEHEVEQLIQVALLCTQGSPMERPKMSEVVRMLEGAX
>gnl_Carpa_v0.4_evm.model.supercontig_37.65
MFRGFSKWCPFCSIRKSFILFFLLRVSYAATGPDIEGDALLEVLGALNDSDGRITDWDRNFVSPCFSWSHITCRNGNVVSLSLASNGFSGTLSPSITKLRFLVRLELQDNHLSGPLPDFLGNMVRLQTLNLSNNKFRGSVPVTWGQLSNLKLLDLSSNDLSGRIPVQFFSIPTFNSTSKSKLRVVSASASCAVFVLLLLGAICVYRYYQLCKLKHDIFVDVAGEDDRKISLGQVKRFSWRELQLATGNFCESNIIGQGGFGKVYKGVLSDNTKVAVKRLADYCNPGGEAAFHREVQLISVAVHRNLLRLIGFCTTSSERILVYPFMQNLSVAYRLRDLRPGEKGLDWPTRKHVAFGAAHGLEYLHDHCSPKIIHRDLKAANILLDENFEPVLGDFGLAKLVDTKLTHITTQVRGTMGHIAPEYLSTGKSSEKTDVFGYGITLLELVTGQRAIDFARLEEEEDVLLLDHIKKLLRENRLTDIVDGNLETYDPKEVETVVQVALLCTQSSPEDRPTMAEVVKMLQGVGLAERWAEWEQLEEVRNHELSLMSHQFAWAEDSSIDQEAIQLSKAR
>gnl_Carpa_v0.4_evm.model.supercontig_386.3
MTVLIPHHAKLFRRLSRNNLCGQIPRAVANLIGLSFLDLSFNNLSGPTPKILAKDYSIAGNSFLCSSSSEELCRGVAKPANVTGPSVKVSSHHKWVISVVIGISCTFVVSVLVLVCWVHWYRSHLLFKSYVQQDYEFDIGHLKRFSFRELLAATGNFSSRNIVGQGGYGIVYKGFLPNRTTVAVKRLKDPNYTGEVQFQTEVEMIGLALHRNLLRLYGFCLTPDERLLVYPYMPNGSVADRLRETCREKPSLDWNRRIRIATGAARGLLYLHEQCNPKIIHRDVKAANILLDESFEAVVGDFGLAKLLDRRDSHVTTAVRGTVGHIAPEYLLTGQSSEKTDVFGFGILLLELITGQKALDAGNGQVQKGMILEWVRTLQEERRLEVLVDRDLKGCYDGSQLEKAVELALQCTQSHPNIRPKMSDVLKILESLVGQSGMEEAQVGTNISEMNACSFSRNYSNVLDESSFIMEAMELSGPR
>gnl_Carpa_v0.4_evm.model.supercontig_53.14
METTRVYSSFLCCCLTFFCFWTCACGLLSSKGVNYEVIALMGIKSFLVDPHGVLDGWDDTAVDPCSWNMITCSPDNLVVGLGAPSQSLSGTIAPSIGNLTNLQLVLLQNNNISGHIPSEIGKLSKLQTLDLSNNYLHGQLPSSLSHLKNLQYLRLNNNSLTGAIPASLANMTQLTFLDLSYNNLSAPVPRLRAKTFNIVGNPEICATGTEQDCNGTTPIPMFISTNNSQNSQSSERPKSHKLALALGSTLGCICLLIPGFGFLLWWRRRHNQQIFFDVNEQHHNEEICLGNLKRFHFKELQVATHNFSSKNLVGKGGFGNVYKGYLQDGTVVAVKRLKDGNAIGGEIQFQTEVEMISLAVHRNLLRLYGFCMTATERLLVYPYMSNGSVASRLKAKPALDWSTRKRIALGAARGLLYLHEQCDPKIIHRDVKAANILLDDYCEAVVGDFGLAKLLDHRDSHVTTAVRGTVGHIAPEYLSTGQSSEKTDVFGFGILLLELISGLRALEFGKTANQKGAMLDWVKKIHLEKKLEMLVDKDLKTNYDRIELEEMVQVALLCTQYLPSHRPKMSEVVRMLEGDGLAEKWEASQRAEANRSRANEFSSSERYSDLTDDSSLLVQAMELSGPR
>gnl_Carpa_v0.4_evm.model.supercontig_66.123
MSEMEARVGAFSLALLIFLLHPLWLGSANMEGDALHSLRTNLNDPNNVLQSWDPTLVNPCTWFHVTCNNDNSVIRVDLGNAALSGQLVPQLGLLKNLQYLELYSNNISGPIPSDLGNLTSLVSLDLYLNSFSGPIPDSLGKLSKLRFLRLNNNSLTGPIPMSLTNISSLQVLDLSNNHLSGVVPDNGSFSLFTPISFANNLDLCGPVTGRPCPGSPPFSPPPPFVPPPPISSPGGNSATGAIAGGVAAGAALLFAAPAIAFAWWRRRKPQEFFFDVPAEEDPEVHLGQLKRFSLRELQVATDSFSNKNILGRGGFGKVYKGRLADGTLVAVKRLKEERTPGGELQFQTEVEMISMAVHRNLLRLRGFCMTPTERLLVYPYMANGSVASCLRERPPSQPPLDWPTRKRIALGSARGLSYLHDHCDPKIIHRDVKAANILLDEEFEAVVGDFGLAKLMDYKDTHVTTAVRGTIGHIAPEYLSTGKSSEKTDVFGYGIMLLELITGQRAFDLARLANDDDVMLLDWVKGLLKEKKLEMLVDPDLQKNYVDAEVEQLIQVALLCTQGSPMDRPKMSEVVRMLEGDGLAERWDEWQKVEVLRQEVELAPHPNSDWIVDSTENLHAVELSGPR
>gnl_Carpa_v0.4_evm.model.supercontig_69.77
MVTCSADGYVSALGLPSLSLSGTLSPGIGNLTNLQSVLLQNNTISGPIPDTIGKLEKLQTLDVSNNLFTGEIPTSLGALQNLNYLRLNNNSLTGSCPESLSNIEGLTLVDLSYNNLSGTIPKISARTFKVVGNPLICGPKAGDNCSAVFPEPLSLPPDAASDSGTNGHHVVVAFGASFGAAFFVILLIGLFFWWRYRHNQQIFFDVNDQYDPDVRLGHLKRYTFKELRAATDHFNSKNILGRGGFGIVYKGCLNDGNLVAVKRLKDFNIAGGEIQFQTEVETISLAVHRNLLRLSGFCSTENERLLVYPYMPNGSVASRLRDHINSRPALDWTRRKRIALGTARGLLYLHEQCDPKIIHRDVKAANILLDEDFEAVVGDFGLAKLLDHRDSHVTTAVRGTVGHIAPEYLSTGQSSEKTDVFGFGILLLELITGQRALDFGRAANQKGVMLDWVKKLHHEGKLNLLVDKDLMGNFDEVELEEMVQVALLCTQFNPSHRPKMCEVLRMLEGDGLAEKWEASQKVETPRFRSLENPPQRYLDFIEESSLVVEAMELSGPR
>gnl_Carpa_v0.4_evm.model.supercontig_70.4
MGIGRNEASLYFLAFLWFLGFADGLLSDKGVNYEVQALMDIKASLHDPHGVLENWDKDAVDPCSWTMVTCSPEGFVIGLGTPSQNLSGTLSPSIGNLTNLQVVLLQNNNVSGPIPEELGKLVKLHTLDLSDNFFSGKIPSSLGQLRSLQYLRLNNNSLSGTFPLSLANMTQLAFLDLSYNNLSGPVPRFAAKTFTIVGNPLICPTGSEPDCNGTTLMPMSMNLNSTETSLLYPGTPRSHKVAVAFGSSVGSVSLLILVFGLLLWWRQRRNEQIFFDVKDRHHEEVSLGNLRRFQFRELQIATNNFSSKNILGKGGFGNVYKGILTDGSVVAVKRLKDGNAVGGEIQFQTEVEMISLAVHRNLLRLYGFCITPTEKLLVYPYMSNGSVASRLKGKPVLDWGTRKKIALGAARGLLYLHEQCDPKIIHRDVKAANILLDDYCEAVVGDFGLAKLLDHQDSHVTTAVRGTVGHIAPEYLSTGQSSEKTDVFGFGILLLELITGQRALEFGKAANQKGAMLDWVSTSLYQISLC
>gnl_Elagu_v2.0_p5_sc00042.V1.gene62
MASSKLWFLLELLVFLLFFASFSLSFEPVNMEVEALIAIRRGLNDPHGALSNWDEYSVDPCSWAMITCSSENLVIGLGSPSQGLSGTLSGTIGNLTNLQQVLLQNNNITGELPAELGQLRRLQTLDLSNNHFSGKVPESLGRLALLRYL
>gnl_Elagu_v2.0_p5_sc00232.V1.gene72
MLVDKDLRDKYDRIELEEMVQVALLCTQYLPGHRPKMSEVVRMLEGDGLAERWEASQRVDAHMFKLPEFSSERCFSDLTDDSSLLAQAMELSGPRVVSPTCLLLPLPPLLLMSIHL
>gnl_Eucgr_v2.0_Eucgr.E02764.1
MEVELVLFLFFLLALVVRGSDDSVLSPKGVNYEVAALMSVKSKMMDELHVLEGWDINSVDPCTWNMVACSADGFVLYLDMGSAGLSGMLSPSIGNLSHLRTLLLQNNQLSGPIPAEIGKLSELQTLDLSGNQFSGHIPSSLGFLFHLTYLRLSRNKLSGQIPSTVANLSDLSFLDLSFNNLSGPTPKILAKGYSVSGNSFLCTSKACTGLWKPMNGMQAEFIYYFGAGTAAASSPQRADGHNRWVLSVATGISCTFVVSVMLLICWVHWYRSRFLFGSYVQQDYEFEIGQLKRFTFRELQTATGNFSPKNILGQGGYGVVYKGCLLNGTLVAVKRLKDPNYTGEVQFQTEVEMIGLAVHRNLLRLYGFCLTPEERMLVYPYMPNGSVADRLRETSRERPSLDWKRRMCIALGTARGLLYLHEQCNPRIIHRDVKAANILLDESFEAIVGDFGLAKLLDRRESHVTTAVRGTVGHIAPEYLSTGQSSEKTDVFGFGILLLELITGQKALDAGNGQVQKGMILDWVRTLHEEKRLEVLVDRDLRGCFDALELEKAAELALQCTQSNPSLRPKMSAALNILDGLGQVENMEDSHGGNNNLGENRECSFSRNYSDIHDESSFIIEAMELSGPR
>gnl_Eucgr_v2.0_Eucgr.J01441.1
MNLNTMRLKRGEEAALCLVAFLWIWNSANGLLSPKGVNFEVQALMRIKDCLHDPHNVLENWDKDAVDPCSWTMVTCSTDSLVVGLGTPSQSLSGTLSPSIGNLTNLQIVLLQNNNIMGPLPPELGRLSRLRTLDLSNNFFTGEIPSSLGHLNSLQYMRLNNNSLSGAFPSSLANMTQLQFLDLSYNNLSGPVPRILAKTFNIVGNPQICATGTEPDCYGTQLMPMSMSLNTSQTLPSSKRENHKVAFALASSIGCVCLIILAFGILLWLRQRHNQPTFFDVKDGHHEEASLGNLRRFHFRELQIATNNFSSKNILGKGGFGHVYKGVLQDGTLVAVKRLKDANAVGGEIQFQTEIEMISLAVHRNLLRLYGFCITPAEKLLIYPFMSNGSVASRLKGKPVLDWGTRKRIALGAARGLLYLHEQCDPKIIHRDVKAANILLDDYCEAVVGDFGLAKLLDHQDSHVTTAVRGTVGHIAPEYLSTGQSSEKTDVFGFGILLLELITGQRALEFGKAANQKGAMLDWVKKIHQEKKLEMLVDKDLRSNYDRIELEEIVQVALLCTQYLPAHRPKMSEVVRMLEGDGLAERWEASQRVESNKGKPHEFSSSDRYSDLTDDSSLLVQAMELSGPR
>gnl_Eucgr_v2.0_Eucgr.L02003.1
MVFKFHTIDFTEDVDFNALFAPSPPPSSTVCLPLGKSFTRTMAVAGRAAEGVSCGFTVPAVEVSCWRPKTSYDDSNLQLLHPQVQLRKFTYQELKVATGNFSNLLGRDCWGMIYRGILLDGSVVAIKRYRRASDYAEVCACAEVQILSIARHRNLIQVLGFCDSMEPQKPVKNRKASTEPVEYLLVYPLAVNGNVRSRLRECSALQPPLDWPTRMHIALGVARGLSYLHEDCSLLIIHRDIKPSNIFLDENFEPLIAEFGVAKLVNLEDWKQQIQESKSARAPHQMAALDRSEKLYGTQSAVGTYGFLAPECVFHGNISTKNDVYAFGVVLLQLISGSRFLLSCPPFDFKRVKDGVEHNELRCLVDPNLRGDYDEKEAEKFVKLALLCVQESPTKRPTMSEAVQILEGSSLNDRWESEKEEMVLAYTRDESGSTGSDSASHLVPEELSDRDDAFVLEASTAVTH
>gnl_Eucgr_v2.0_Eucgr.C01237.1
MAANRLFPVVFSVIFVILSALLPTPCLCYEPRNHEVEALIGVRRELNDPHGVLNNWDEDSVDPCSWAMITCSSDNLVIGLGAPSQSLSGSLSETIRNLTNLRQVLLQNNNISGGIPPELGTLPRLETLDLSNNHLSGPIPESLGQLRSLQYLRLNNNSLSGAFPVSLAKIPLLAFLDLSYNNLSGPVPKFPARTFNVVGNPLICGRNPSEGCAGSTIPIPLSFLNTSADESKSKKLAIALGVSLSFATLVLLAIGFLLHAKKKKNLIILDINEKQEVGLMSLGNLKTFTFKELQLATDNFSTKNILGTGGFGNVYKGKLGDGTMVAVKRLKDVVGTTGELQFRTELEMISLAVHRNLLRLIGYCATSNERLLVYPHMSNGSVASRLKAKPALDWNTRKRIAIGAARGLLYLHEQCDPKIIHRDVKAANVLLDDYCEAVVGDFGLAKLLDHADSHVTTAVRGTVGHIAPEYLSTGQSSEKTDVFGFGILLLELITGMRALEFGKTVNQKGAMLEWVKQIHQEKKVELLVDKELGSSYDGIDVGEMLQVALLCTQYLPAHRPKMSEVVRMLEGDGLAEKWAATHNHLNPATNFSLITSAAKASIHGPDRSTMFGGMSVDEDDDEHSLDTYAMELSGPR
>gnl_Eucgr_v2.0_Eucgr.H04770.1
MELSLVLLTLACLQSFVLSDYQGDALFSLRNSLNASNSQLTDWNPNQVNPCTWSNVICDPNNNVVSVTLSSMNFSGTLSPKIGALKTLTTLNLQGNGITGEIPPEIGNLTSLTNLDLENNRLTGQIPPSVGNLLKLQFLSLSQNNLSGTIPESLSTLHNLINLQLAFNNLEGQIPAHLFQVPKYNFSANKLNCGINQLRSCASDGSDSGASHKPKVGIIVGIVGGLFILLLVILVLFLYKGRHKGYKREVFVDVAGEVDRRIAFGQLKRFSWRELQLATDSFSEKNVLGQGGFGKVYKGVLADNMKIAVKRLTDFESPGGDAAFQREVEMISVAVHRNLLRLIGFCTTPTERLLVYPFMQNLSVAYRLREIKPGEAVLNWPRRKRVALGAARGLEYLHEHCNPKIIHRDVKAANVLLDEDFEAVVGDFGLAKLVDVRQTNVTTQVRGTMGHIAPEYLSTGKSSERTDVFGYGIMLLELVTGQRAIDFSRLEEEDDVLLLDHVKKLEREKRLDAIVDRNLSKNYNMQEVEMMMQVALLCTQASPEDRPAMSDVVRMLEGEGLAERWEEWQNVEVTRRQEYERIQRRFDWGEDSVYHQDAIELSGGR
>gnl_Eucgr_v2.0_Eucgr.H02547.1
MSWRVSCFLVLAWLGSCSASLSPAGVNYEVMALMAIKTALHDPYNVLEGWDVTSVDPCSWRMVTCTGDGFVSSLGLPSQSLSGTLSPEIGNLTNLQSVLLQNNLISGPMPATIGNLQKLQTLDLSNNTFNGEIPSSLGDLRNLNYLRLNNNSLTGSCPESLSNIEGLTLVDLSFNNLSGSLPKISARTFKIIGNPLICGPKAGNNCTSVFPEPLSFPPDVLKDQPDSGSKSRHMAIAFGASFGGAFSAVIVIALLIWWRYRRNQQVFFDVNDQYDPEVCLGHLRRYTFKELRAATDHFNSKNILGRGGFGIVFKACLNDGTIVAVKRLKDYNAAGGEIQFQTEVEMISLAVHRNLLRLCGFCSTENERLLVYPYMPNGSVASRLRDNIHGKPALDWSRRKRIALGTARGLVYLHEQCDPKIIHRDVKAANILLDEDFEAVVGDFGLAKLLDHRDSHVTTAVRGTVGHIAPEYLSTGQSSEKTDVFGFGILLLELITGQKALDFGRVANQKGVMLDWVNKLHKDGKLNQLVDKDLGVNFDRIELEEMVKVSLLCTKFNPLERPKMSEVLRMLEGDGLAEKWEASQKVETPRFRSCENPTPRYSDFIEESSLVVEAMELSGPR
>gnl_Eucgr_v2.0_Eucgr.H05070.1
MGASGDALIEVLDSLNDTNHVITDWDHGFVSPCFSWSHVSCPYGHVNMLSLDSIGFSGTLSPKITQLKYLVNLALQNNNLSGALPDFLGNMVHLQNLNLANNKFNGTIPASWGQLSNLKHLDLSSNNLTGKIPMQLFSVPTYNFSGTNLICGSRLGRPCVKSALPEQLAASTGKSKLGVAVASAGGGAFVLLCLGAIYAYWCHEMHKSKHDRFVDVAGEDDRKISFAQVRRFSWREIELATDNFSENNIIGQGGFGKVYRGVLSDNTKVAVKRLSDHNSPGGETAFVREVELISVAVHRNLLRLIGFCTTFSERILVYPYMKNLSVAYHLRDLKPGEKALAWPTRKRIAFGAAHGLEYLHEHCNPKIIHRDLKAANILLDDDFEAVLGDFGLAKLVETNVTHVTTLIRGTMGHIAPEYLSTGKSSEKTDVFGYGITLLELVTGQRAIDFSRLEEEEDVLLLDHSKKLLRENRLQDMVDRNLLIYDVEEVETIIQVALLCTQGNPEDRPTMAEVVNMLQGDGLSERWARWERHEEERNKQSLFMSHLFPWAEDTTQLDAIQLSKAR
>gnl_Eucgr_v2.0_Eucgr.A02283.1
MVFKFATFDPAQDPDDFNPAFPPTPSSSPSATLCQPCEYTYTFTKTVVSRLVAADRHAETPFCSINLDVHPEFHQRQLKEFTLKELKVATQNFSNTKLLGRGGFGIVYKGQLADGSLVAIKRCSRGNAQGVREFEREVMVGSIIPPRHNLLPMIGFCRTSKCRDLLLVSPLMINKSVDYCLRSQPKTRPPLDWLTRRKIALGAARGLSLLHDLNILHLDIKPSNIMHCRYLVDGIEEAPVLPTNESEAGSVNEDSYSTYVICGTDGYLAPEYAKRGKFSVKTDVYAFGVVLLQLVTGQKARLPAARAKEQEIMLPDWVKGLLEERRVEILVDPHLQCEHDRGEIEKVIRLALLCTHPVPRERPSVAEIVQILEGHSIEERWEEHRRSKEYRIPSYPLSTPYQSGDFSSWPLSPEELSGPR
>gnl_Eucgr_v2.0_Eucgr.A02282.1
MVFKFATFDPSQDPNDFNPAFPPTPSPSPSVTLCQPCEHTYTFTKTIVRRLAAAGASLVLRAPAFAVDGREIQDQSAETPLHSIHFDVHPEFGQRQLKEFTLKELEAATQKFSDKKVIGRGGFGEVYEGQLSDGSLVAIKRCGAQSNQGITEFESEVMVGRILPPRHNLLSMLGFCRTSKCKDLLLVYPLMINKSVDLCLRAKPETRPPLDWLTRRKIALGAARGLSRLHDLNIVHRDIKPANILLDEEFEPHIADFGLVRFTNRRHDSDSYFTNRICGTFGYMAPEYGMKGKYSVKTDVFSYGVVLLQLVTGQRTSVRAASAKENDMLLPDWVKGLLVERRLEILVDPNLQGEYDEEMEKVIQLALLCTHTLPRGRPSMAQVVRILEGDSIEERWEEYRHSEEYLVDSEDVSSLNLKESSVLSPEELSGPR
>gnl_Eucgr_v2.0_Eucgr.A02285.1
MVFKFATFDPTQDPNDFNPAFPPTPSSSPSVTLCQPCEHTYTFTKTIVSRLVAAGASLVLRAPTFAVDGREIRDQSAETPLHSIHFDVHPEFGQRQLKEFTLKELEAATQKFSDKKVLGQGGFGKVYEGQLSDGSLVAIKRCGAQSNQGITEFESEIMVGRILPPRHNLVSMLGFCRTSKCKDLLLVYPLMINKSVDHCLRAKPKTRPPLDWLTRRKIALGAARGLSRLHDLNIVHRDIKPSNILLDEEFEPHISDFGLVRFTNHSDSYFTTRICGTYGYMAPEYGLRGKYSVKTDVFAFGVVLLQLVTGQRTSVRAASAKENDMLLPDWVKGLLVERRLEILVDPNLQGEYDEEMEKVIQLALLCTHTLPRGRPSMAQVVRILEGDSIEERWEEYRHSEEYLVDSEDVSSLNLKESSVLSPEELSGPR
>gnl_Eucgr_v2.0_Eucgr.A02280.1
MVFKFATFDPRQDPDDFNPAFPPTPSSSSSATLCQPCESTCSFTRAVIGRLVSAGASLVLTSPAVAVDGHEIQDQSPETPFHSINFDVHPEFHPRQLKEFTLQELKVASLNFSNTKLLGKGGFGDVYEGQLADGSLVAIKRCKELCQVLMRQFNAEVMIGSIIPPHRNLLPLLGFCRTSESTELLLVSPFMINKCLASCLRERPDTQPPLDWPTRVKIATGAARGLCHLHDLSILHRDIKAANIMLDEEFEPCIGDFGLALFIDRRHDGCFEDCVQEAPVLPRDKSRARSYQDYSDVTTAVRGTFGHIAPEYLNTGKCSVKNDVFAFGVMILELVTGRKVLDFLRLGKNMDLMSFDWVNRHLEERSLENLVDSDLKGEYDEEEIEKLIQLALLCTQLAPGERPSMVQVLQLLEGHSIEEKWKEYQLKYRSQEPSLHNIHRDWIIPDSTSHLRADELSGPR
>gnl_Eucgr_v2.0_Eucgr.A02271.1
MVFKFYSVVLTEDPPDFEPQSPLASRTSKICLTLNRAGCSFIKAVTSRQVAAGASLRLANSASKFGCWRPSESFQCPEEGRLKRFTFRELKVATNNFSETKKVGEGGFACVYEGVLGDGSGVAIKRLKERLTFHAEVKLGTMSWHRNLIPVHGFCRSSKHGEYALVYPFMVNGSLDSFLRGQSTEKSPLDWPTRKKIAIGAARGISHLHDLRIIHRDIKPHNILLDEDFEARIVDFGLALFMDEHKEKPVFEGEPSGEDACFTDCIMGTIGYIDAETAFWGRYSVKSDVYGFGMTLLELISGRSARQTTCLDGDELALPELARALLKNEQLETIIDTNMPGGYDGSEVEKAIRLALLCTQLDRTRRPYMAEAVLFLEGIISLEKRWEKYDQDELEKSVRGGGLSGLTNLSTWSVSTSCSGEDESPGPR
>gnl_Eucgr_v2.0_Eucgr.F04151.1
MEGDALHSLRSSLADPSNVLQSWDPTLVNPCTWFHVTCNNENSVIRVDLGNAALSGQLVPQLGLLKNLQYLELYSNNLSGPIPSDLGNLTSLVSLDLYMNGFTGPIPDTLGKLSKLRFLRLNNNSLTGPIPMSLTNISTLQVLDLSNNHLSGEVPDNGSFSLFTPISFANNLNLCGPVTGHPCPGSPPFSPPPPFVQPPPVSSPGGNSATGAIAGGVAAGAALLFAAPAIAFAWWRRRKPQEFFFDVPAEEDPEVHLGQLKRFSLRELQVATDSFSNKNILGRGGFGKVYKGRLADGSLVAVKRLKEERTPGGELQFQTEVEMISMAVHRNLLRLRGFCMTPTERLLVYPYMANGSVASCLRERPPSQPPLDWKTRKRIALGSARGLSYLHDHCDPKIIHRDVKAANILLDEEFEAVVGDFGLAKLMDYKDTHVTTAVRGTIGHIAPEYLSTGKSSEKTDVFGYGIMLLELITGQRAFDLARLANDDDVMLLDWVKGLLKEKKLEMLVDPDLQNNYVESEVEQLIQVALLCTQGSPGDRPKMSEVVRMLEGDGLAEKWDEWQKVEVLRQEVDLAPHPSSDWIIDSTENLHAVELSGPR
>gnl_Eucgr_v2.0_Eucgr.B03087.1
MGVKRANSSLCCVVLLGLWACVHGLLSPSGVNIEVLALMDIRNLLVDPHQVLNNWDANEVTPCTWTAITCEADVVTNLEIPRQNLSGTLSHSIGNLINLKYLFLQDNNISGFIPPELGKLQKLEMLDISSNSFSGEIPSELSHLKNLQQLRMNYNNLSGAIPASFTNVTQLALLDLSNNSLSGPVPQLHAKTFSLQGNPMCVGRPKGDCFRIPPAPIIFSGNNSLNSQPSGRSKSHKVALAVGSTLSCISLLIFGLGFLFWWRRRHNQQIFFDVNEQHHEEINLGNLKKFHFRELANATNNFSGKNLIGRGGSGHVYRGCLSDGMVVAIKRLRNVDALGGDVQFQTELRMISLAVHRNLLRLYGFCMTQTERLLVYPYMSNGSVATRLRAKPTLEWSTRKRIALGAARGLLYLHEQCDPKIIHRDVKAANILLDDYCEAVVGDFGLAKLLDHRESHVTTAVRGTAGHIAPEYLLSGQSSEKTDVFGFGILLLELITGLRALEFGKAANQRGAMLDWVRKVHLEKKIEMLVDKDLKDNYDRIELEEIIQVSLLCTQYLPTNRPKMSEVVRMLEGDGLVEKWEASQRAESTRCRAANEFSSSERYSDLTDDSSLLIQAMELSGPR
>gnl_Eucgr_v2.0_Eucgr.B03306.1
MERMKSVSWGWSLLVLAWLGSSSATLSPSGINYEVVALMTIKAALRDPYNVLESWDRTSVDPCGWRMVTCTPDGSVSALGLPSQSLHGTLSPAIGNLTNLESVLLQNNHISGPIPSSVGMLEKLQALDLSNNMFSGEIPSSLGSLRELNYLRFNNNSLSGPCPESLSNIKGLTLLDLSYNNLSGPLPNISARTFIITGNPLICGHKGDANCNTVLPEPLSLPPDALKDRPASGIRSHRVAIAFGTSFGSAFFVIIFVGIFVRRWYKHRQQSFFDANDHCDPEIFMGHLRRYPFKELWAATDHFNSRNILGRGGFGIVYKGRLKDGTLVAVKRLKDYYTSGGEIQFQTEVEMISLAVHRNLLRLSGFCSTEHERLLVYPYMPNGSVASRLRDHIHGKPALDWSRRRRIALGTARGLLYLHEQCEPKIIHRDVKAANILLDEDFEAIVGDFGLAKLLDHKDSHVTTAVRGTVGHIAPEYLSTGQSSEKTDVFGYGILLLELITGQRALDFGRIPNQKGVMLDWVIKLYEDGKLNQMVDKNLQDNFNRLELEVMVKVALLCTKVNPLQRPKMSEVLKMFEDDGLADNQDAAQRAETPRCLSGSSPPRRYICRLHRRIFTCGSDGAFWS
>gnl_Eucgr_v2.0_Eucgr.I02690.1
MAIMGRAILGFLWLVLASRFLPRARGNAEGIRLCFFLNWVVAFKKKFRFGNLGDALNALKTNLADPGNVLQSWDPTLVNPCTWFHVTCNSDNSVTRVDLGNANLSGQLVPQLGQLPNLQYLELYSNNITGKVPEELGNLTNLVSLDLYLNKLDGPIPVTLGKLAKLRFLRLNNNSLSGTIPMSLTTINTLQVLDLSNNQLEGDIPINGSFSLFTPISFNGNPKLKPVVTPPPPPVTPSPSTSSSGSTTGAIAGGVAAGAALLFAAPAIALAWWRKRKPQDHFFDVPAEEDPEVHLGQLKRFSLRELQVATDNFSNRNILGRGGFGKVYKGRLADGSLVAVKRLKEERTQGGELQFQTEVELISMAVHRNLLRLRGFCMTPTERLLVYPYMSNGSVASRLRERQDNQPALDWSKRKGISLGAARGLAYLHDHCDPKIIHRDVKAANILLDEEFEAVVGDFGLAKLMDYKDTHVTTAVRGTIGHIAPEYLSTGKSSEKTDVFGYGVMLLELITGQRAFDLARLANDDDVMLLDWVKGLLDDDKLPMLVDADLEGNYTDDEVRQLIQVALLCTQSNPMERPKMSEVVRMLEGEGLAERWEEWQKDEMFRQDFSHTHNPHTDWIIADSTSHLRPDELSGPR
>gnl_Eucgr_v2.0_Eucgr.K01595.1
MVFNLRTFSFAESVEDDPTPPKSFSLKELRRATDNFSSKNIVRSIWKGNVYKGRLADGSLVAVHRASSVDSFRKESFESEVQVGSTVSTHPNVLCLRGFCRTKKELLLVYPWMINNCLSYNLTERPDRFARPLDWTTRKRIALGAARGLAHLHNQGNIKIMHGTMSNILLNVHFEAVIGDFSKAVIMDENNAEKGTIEWSLGPADFGSDFQSYYCYEDVYVNTTTIIGTLGFIAPEYISTGKCTVKNDVFAYGKMLLELMSGTRISKLHSLAYDEDLSLEEWIGDLKNKNELGRVIDPNLQGNYVEEEAERLVGFALLCSHADPSIRPEMSEVVRMLESQFLQRDPSTRSSWSQSEGDSTPYYSFPPSPSPLGNAP
>gnl_Eucgr_v2.0_Eucgr.L01511.1
MVFNLRSFSFTDSIEDDPPPPPRGFSLKELRVATHNFSGENFLAEGGFGKVYRGRLADGSLVAVKRARTVDQCSKEQFETEVQVGRSVSTHPNVLRLRGFCRTTKELLLVYPLITNNSLSYNLTERPDRFAQPLNWTTRKRIALGAARGLAHLHDQGNIKIMHRNICVASILLNVQFEAMIGNVYVNTLTCGIIGFTAPEYSYTGKCTLKNDVFTYGKMLLELISGQPIFYVFPEVHNGEALWLEDWGNYVEEEAERLVRLALLCAHKDPSVRPEMSEVVEILESQFLQRDSSTRSSWSPKYPELLELPYSTCIFQTCFSDFRGGYVVGFDFLLHEINSYEACKKILGDGSHQYETALHIYF
>gnl_Manes_v6.1_Manes.04G061700.1
MNWHFVLYVKQISNLCCLNVIILTCRDLSNNRLTGDIPVNGSFSLFTPISFNNNQLNKLPASAPPPLTPSTPTPSGNSATGAIAGGVAAGAALLFAAPALALAYWRRRKPQDHFFDVPAEEDPEVHLGQLKRFSLRELQVASDNFSNKQILGRGGFGKVYKGRLADGSLVAIKRLKEERTQGGELQFQTEVEMISMAVHRNLLRLRGFCMTPTERLLVYPFMVNGSVASCLRERQESQPPLNWPIRKRIALGAARGLAYLHDHCDPKIIHRDVKAANILLDEEFEAVVGDFGLAKLMDYKDTHVTTAVRGTIGHIAPEYLSTGKSSEKTDVFGYGVMLLELITGQRAFDLARLANDDDVMLLDWVKGLLKEKKLETLVDADLRGNYVNDEVEQLIQVALLCTQSSPMERPKMSEVVRMLEGDGLAERWEEWQKEEMFRQEFNHIHHPNTNWIVDSTSHIPPDELSGPR
>gnl_Manes_v6.1_Manes.08G074100.1
MAFTCCCLRKSQKNLSSVEEDTTLDLGQLKKFSWQELKVATDNFSNENILSRDGFGPFCKVYKGVLEDGSLVAIKRLKSERTPGREAQFQKVMETIAMAKHQNLLKLFGFCITPTERLLVYPFMANGSAASQLRDQRPSQPSLDWPIRKQIALGSAKGLSYLHEHCKPRIVHCDVKAANVFLDEDFQAYVGDFALCKLINFNKTQIICTVDGTIGHIAPEYLSNGRCSEKIDVYGYGIMLLELITGQKAFDLSRLSKDDDNVMLLDWVRLHNIPFDFVNKKKAVLTQYFPFFFF
>gnl_Manes_v6.1_Manes.02G062900.1
MAFRRREVFFFFTIFLWFWTAANGLLSPKGVNYEVQALMGIKASLHDPHGVLDNWDGDAVDPCSWTMVTCSPESLVIGLGTPSQNLSGTLSPSIGHLTNLQIVLLQNNNITGPIPGELGKLSNLHTLDLSNNFFVGEIPSSLGHLMSLQYMRLNNNSLSGAFPMSLANMTQLIFLDLSFNNLSGPLPRFPAKTFNIVGNPLICPTGSEPECFGTTLMPMSMNLNSTQTALPSGRPRNHRIALAFGSSVGSVSLIILILGLLLWWRQRQDQPTFFDVKDRHHEEVSLGNLRRFQFRELQAATNHFSNKNILGKGGFGNVYKGILHDGTVVAVKRLKDGNAVGGDIQFQTEVEMISLAVHRNLLRLYGFCITPTERLLVYPYMSNGSVASRLKGKPVLDWGTRKRIALGAARGLLYLHEQCDPKIIHRDVKAANILLDDYCEAVVGDFGLAKLLDHQDSHVTTAVRGTVGHIAPEYLSTGQSSEKTDVFGFGILLLELITGQRALEFGKAANQKGAMLDWVKKIHQEKKLEMLVDKDLKGNYDRIELEEMVQVALLCTQFLPSQRPKMSEVVRMLEGDGLAERWEASQRAEATKSKPHEFSSSDRYSDLTDDSSLLVQAMELSGPR
>gnl_Manes_v6.1_Manes.02G187500.1
MMERKVGALVFVWLIFLLLPLWLALCNMEGDALHSLRSNLIDPNNVLQSWDPTLVNPCTWFHVTCNNDNSVIRVDLGNAALSGQLVPQLGLLKNLQYLELYSNNISGPVPGDLGNLTNLVSLDLYLNSFTGPIPESLGKLSKLRFLRLNNNSLTGRIPMSLINISSLQVLDLSNNRLSGVVPDNGSFSMFTPISFANNLDLCGPVTGHPCPGSPPFSPPPPFVPPPPISSPGGNGATGAIAGGVAAGAALLFAAPALAFAWWRRRKPQEFFFDVPAEEDPEVHLGQLKRFSLRELQVATDSFCNKNILGRGGFGKVYKGRLADGSLVAVKRLKEERTPGGELQFQTEVEMISMAVHRNLLRLRGFCMTPTERLLVYPYMANGSVASCLRERPPSQPPLDWPTRKRIALGSARGLSYLHDHCDPKIIHRDVKAANILLDEDFEAVVGDFGLAKLMDYKDTHVTTAVRGTIGHIAPEYLSTGKSSEKTDVFGYGIMLLELITGQRAFDLARLANDDDVMLLDWVKGLLKEKKLEMLVDPDLQNKYVEAEVEQLIQVALLCTQGSPMERPKMSEVVRMLEGDGLAERWDEWQKVEVLRQDVELAPHPNSDWIVDSTENLHAVELSGPR
>gnl_Manes_v6.1_Manes.13G094300.1
MSLKMKLIFGALLLACLYHLVLSNLQGDALYELKLSLGAPVNQLTDWNPNHVDPCTWSNVYCDNNAQVTSITLSGMNFSGTLSPKVGILKTLTTLTLKGNGITGAIPKEFGNLSSLSSLDLGNNRLSGEIPSSLGDLKRLQFLTLSQNNLTGAIPESLSGLQNLINIMLDSNHLNGQIPERLFQIPKYNFTGNRLNCGRNFPQLCESDNGDSGASNKPKIGIIVGIVGGTIILLVLVGLLFFVCKGRQKGYKREMFVDVAGEVDGRITFGQLKRYAYRELQLATDSFNEKNVLGQGGFGKVYKGVLQDNTKVAVKRLTDFESPGGDAAFQREVEMISVAVHRNLLRLIGFCTTPSERLLVYPFMPNLSVAYRLRDRKPEEPVLDWATRKRVALGAARGLEYLHEHCNPKIIHRDVKAANVLLDEDFEAVVGDFGLAKLVDVRTTNVTTQVRGTMGHIAPEYLSTGKSSERTDVFGYGIMLLELVTGQRAIDFSRLEEEDDVLLLDHVKKLEREKGLDAIVDRNLNENYGMQEVEMMIQVALLCTQASPEDRPVMSEVVRMLEGEGLAERWEEWQHVEVTRRQEYERLQRRFEWGEDSLYQQVAIGLSGGR
>gnl_Manes_v6.1_Manes.13G027500.1
MEERSFWLWRIGLLVLALLEISSATLSPTGINYEVVALVNIKNTLHDPYNVLESWDINSVDPCSWRMVTCSPDGYVSALGLPSQSLSGTLSPWIGNLTNLQSVLLQNNAISGIIPAAIGRLDKLQTLDLSNNTFTGEIPASLGDLKNLNYLRLNNNSLSGPCPGSLSNIEGLTLVDLSFNNLSGSLPKISARTFKIIGNPLICGPKINSNCSAVFPEPLPLSPDRLKGQSDSETSGHHMAVAFGASFGAAFSIIIVIGLLVLWRYRQNQQIFFDVNEQYDRDVCLGHLRRYTFKELRAATDHFSSKNILGRGGFGIVYKGCLNDRTLVAVKRLKDYNVAGGEIQFQTEVETISLAVHRNLLRLSGFCTTENERLLVYPYMPNGSVASRLRDNIHGRPALDWARRKNIALGTARGLLYLHEQCDPKIIHRDVKAANILLDEDFEAVVGDFGLAKLLDHRDSHVTTAVRGTVGHIAPEYLSTGQSSEKTDVFGFGILLLELITGQKALDFGKAANQKGVMLDWVKKLHQEGKLNVLVDKDLKGNFDRIELAEMVQVALLCTQFNPSHRPKMSEVLKMLEGDGLAEKWEASQKVETPRFRSFENHPQKYSDFIEESSLVVEAMELSGPR
>gnl_Manes_v6.1_Manes.16G041600.1
MAILFCFLLIWVDVTLASDGLLLSPKGVNYEVTALMAVKRDIVDEFRVMEGWDINSVDPCTWNMIGCSTEGFVISLEMASKGLSGTLSPSIGNLSHLRTMQLQNNQLTGSIPVEIGKLSELETLDLSGNQFAGDIPSSLGFLTRLSYLRLSRNKLSGQIPKLVADLNGLLFLDLSFNNLSGPIPKLLVKGYSIVGNRFLCSSLPTQICVEGPKPGNETVSSQKASNHHWRVLSVAIGVSFTFVISVIVLACWVHWYRSHVLLTSYVQQGYEFHVGHLKRFSFRELQLATGNFNSTNILGQGGFGVVYKGCLPNKTMIAVKRLKDPNYTGEMQFQTEVEMIGLALHRNLLRLYGFCMTSEERLLVYPYMPNGSVADRLRETCREKPSLDWSRRIHIALGTARGLLYLHEQCNPKIIHRDVKAANILLDESFEAVVGDFGLAKLLDQRDSHVTTAVRGTVGHIAPEYLSTGQSSEKTDVFGFGILLLELITGQKALDARNGQIQKGMILDWVRTLHEEKRLEVLVDRDLKGCFDAVELEKAAELAMQCTQSHPNLRPKMSEVLKVLEGLVGQSGIEESQGVSYTHEARVCSFSRDYSDIHEESSFIIEAMELSGPR
>gnl_Manes_v6.1_Manes.12G141300.1
MDTNTGFWVLVWMILVVPPFSRISANMEGDALHSLRTNLEDPNNVLQSWDPTLVNPCTWFHVTCNYENSVIRVDLGNAALSGQLVPQLGQLKNLQYLELYGNNISGPIPSDLGNLTNLVSLDLYMNSFTGPIPDTLGKLTKLRFLRLNNNSLSGSIPLSLINITALQVLDLSNNRLSGPVPDNGSFSLFTPISFANNLDLCGPVTGKPCPGSPPFSPPPPFVPTSTAPYPGESSPTGAIAGGVAVGAALLFAAPAIWFAYWKRRKLPEIFFDVPGEEDPDVHLGQLKRFSLRELQVATDSFSNKNILGRGGFGKVYKGRLADGTLVAVKRLKEERTPGGELQFQTEVEMISMAVHRNLLRLRGFCMTPTERLLVYPYMANGSVASCLRERPPSEAPLDWPTRKRIALGSARGLSYLHDHCDPKIIHRDVKAANILLDEEFEAVVGDFGLAKLMDYKDTHVTTAVRGTIGHIAPEYLSTGKSSEKTDVFGYGIMLLELITGQRAFDLARLANDDDVMLLDWVKALLKEKKLEMLVDPDLQKNYVDTEVEQLIQVALLCTQSSPMERPKMSEVVRMLEGDGLVEKWEEWQKVEMVRQQIDLAPSRSSEWILDSTENLHAVELSGPR
>gnl_Manes_v6.1_Manes.12G084100.1
MTGLNCDSSPKQPCVSSSAFPVSTSKSRLRMIVIAASCVAFIFLLLGFAYRSHQLHRLKSDVFVDVAGEDDCKISFGQLKSFSWREIQIATDNFSEHNIIGQGGFGKVYKGVLSDNTKVAIKRLSDYYSPGGEAAFQREVQLISVAVHRNLLRLIGFCTTSTERILVYPFMKNLSVAHQLRDLKPGEKGLDWQTRKHVAFGAAHGLEYLHEHCNPKIIHRDLKAANILLDDNFEAVLGDFGLAKLVDTKLTHVTTQIRGTMGHIAPEYLSTGKSSEKTDVFGYGITLLELVTGQRAIDLSRLEEAEDVLLVDHIKKLLREDRLDDIVDRNLKSYDLEEVKTIVQVALLSTQSLPEDRPTMAQVVKLLQGVGLAERWTKWEEQARNQELLLMSRQYAWAEDSSVDQEAIQLSKAR
>gnl_Manes_v6.1_Manes.12G025900.1
MAERIFWLWGIGFLISALLEISSATLSPTGINYEVVALVSIKTALHDPYNVLESWDINSVDPCSWRMVTCSPDGYVSALGLPSQSLSGSLSPWIGNLSNLQSVLLQNNAISGRIPAAIGKLEKLQTLDLSNNTFSGEIPASLGDLKNLNYLRLNNNSLSGPCPETLSNIEGLTLVDLSFNNLSGSLPKISARTFKVIGNPLICGPKASNNCSAVFPEPLSLPPDGLKGQSDSGTNSHHVAIAFGASFGAAFSIIIVIGLLVWWRYRRNQQIFFDVNEQYDREVCLGHLRRYTFKELRAATDHFNSKNILGRGGFGIVYKGCLNDGTLVAVKRLKDYNVAGGEIQFQTEVETISLAVHRNLLRLSGFCTTENERLLVYPYMPNGSVASGLRDHIHGRPALDWARRKKIALGTARGLLYLHEQCDPKIIHRDVKAANILLDEDFEAVVGDFGLAKLLDHRDSHVTTAVRGTVGHIAPEYLSTGQSSEKTDVFGFGILLLELITGQKALDFGRAANQKGVMLDWVKKLHQEGKLNLLVDKDLRGNFDRIELEEMVQVALLCTQFNPSHRPKMSEVLKMLEGDGLAEKWEASQKIETPRLRSCENHPQRYSDFIEESSLVIEAMELSGPR
>gnl_Manes_v6.1_Manes.12G133400.1
MSLKMELVFGALLLAFLNSFVLSDFQGDALYQLKVSMGAPANQLTDWNPNQVNPCTWSNVICDSNNQVTSVTLSGMNCSGTLSPKIGMLKTLTTLTLKGNGITGLIPKEFGNLSSLSSLDLGNNRLSGEIPSSLGELKRLQFLTLSQNNLTGAIPKALSGLENLINILLDSNNLNGQIPEQLFQIPKYNFTGNHLNCGANFLKPCESDSSDSGASNKPKIGIVVGIVGGTVILLLFGGLLFFVCKGRHKGYKREVFVDVAGEVDRRIAFGQLKRFAYRELQLATDNFNEKNILGQGGFGKVYKGVLQDNTKVAVKRLTDFESPGGDAAFQREVEMISVAVHRNLLRLIGFCTTPSERLLVYPFMPNLSVAYRLRERKPEEPVLDWATRKSVALGAARGLEYLHEHCNPKIIHRDVKAANVLLDEDFEAVVGDFGLAKLVDVRKTNVTTQVRGTMGHIAPEYLSTGKSSERTDVFGYGIMLLELVTGQRAIDFSRLEEEDDVLLLDHVKKLEREKRLDAIVDRNLNKYYNIQEVEMMIQVALLCTQASPEDRPAMSEVVRMLEGEGLAERWEEWQHVEVTRRQEYERLQRRFDWGEDSSYNQDAIELSGGR
>gnl_Manes_v6.1_Manes.06G077100.1
MEARERNGLFCVVLSCLWTSVCGLLSPKGVNYEVVALMNIKGSLNDPHNVLNWDATAVDPCSWTMITCSPDGLVTGLGAPSQSLSGTLSPSIGNLTNLQLVLLQNNNITGPLPSELGRLSKLKTLDLSNNFFNGEIPSTLSNLKNLQYLRLNNNSLYGQIPTSLANMAQLSFLDLSYNNLRAPVPNFHAKTSNIVGNPLICGTAKDCPGSIPTPQSLFLNNSQNSQPSASGQGHKIALAFGSSLGCVCLLILGLGFLLWWRRRKHQQIFFDVNEQRQEQLNLGNLKRFQFKELQVATNNFSRKNLVGEGGFGNVYKGYLQDGTVVAVKRLKDGNAIAGEIQFQRELEMISLAVHRNLLRLYGFCMTATERLLIYPYMSHGSVATRLKAKPVLDWGTRKRIAIGAARGLLYLHEQCDPKIIHRDVKAANILLDDYCEAVVGDFGLAKLLDHRDSHVTTTVRGTMGHIAPEYLSTGQSSEKTDVFGFGILLLELISGLRAVEFGKSANRKGAILDWVKKIHQENKLELLVDKDLKSNYDRIELEEMVRVALLCTQYLPSHRPKMSEVVRMLEGDGLAEKWEASQKAESTRSRANDFSSSERYSDLTDDSSLLVQAMELSGPR
>gnl_Manes_v6.1_Manes.18G097400.1
MERKFEALIFVWLIFLLHPLWLALGNMEGDALHSLRSNLIDPNNVLQSWDPTLVNPCTWFHVTCNNDNSVIRVDLGNAALSGQLVPQLGLLKNLQYLELYSNNISGPIPGDLGNLTSLVSLDLYLNSFSGPIPASLGKLSKLRFLRLNNNSLSGPIPMPLTNISSLQVLDLSNNRLSGVVPDNGSFSMFTPISFANNLDLCGPVTGHPCPGSPPFSPPPPFVPPTPISSPGGNGATGAIAGGVAAGAALLFAAPALAFACWRRRKPQEFFFDVPAEEDPEVHLGQLKRFSLRELQVATDSFSNKNILGRGGFGKVYKGRLADGSLVAVKRLKEERTPGGELQFQTEVEMISMAVHRNLLRLRGFCMTPTERLLVYPYMANGSVASCLRERPPSQPPLDWPTRKRIALGSARGLSYLHDHCDPKIIHRDVKAANILLDEDFEAVVGDFGLAKLMDYKDTHVTTAVRGTIGHIAPEYLSTGKSSEKTDVFGYGIMLLELITGQRAFDLARLANDDDVMLLDWVKGLLKEKKLEMLVDPDLQNKYVEAEVEQLIQVALLCTQGSPMERPKMSEVVRMLEGDGLAERWDEWQKVEVLRQEVELAPHPNSDWIVDSTENLHAVELSGPR
>gnl_Manes_v6.1_Manes.15G024900.1
MCVPPTSLVKSCTLMNRTEQNNCWWYLSSTHFAASAMAFSCWCCRKSQNVSFAGEDPKVHPDQQMDSDVDQLRRFSLEELKLATDYFSNENILGSGGFGKVYKGRLQDDSLVAVKRLEHKPTPDGELQFQTTTEIINMAVHPHVLRLSGFCMTTSEKLLVYPYMANGSVASHLRERPPSQPPLGWPTRKRVALGTARGLSYLHDHCNPKVIHRDVKAANILLDEEFEAVVGDFGLAKLMDYNDTHVITDVCGTAGHIAPEYLYNGICSEKTDVYGYGIMLLELITGQRAVDLAWIAAEDDLLLLDWVKVLLRENSVEELADPDLQGNYIEAEMKHLIKIALLCTRGSPSYRPKMSEVIRMVEGHSLSERWDEWQEMESCDPKLEVTLQTFYFTVDSTQLQRPIELSGPR
>gnl_Manes_v6.1_Manes.01G106300.1
MAIRSREIPLCFLAFLWFLNAANGLLSPKGVNFEVQALMGIKASLHDPHGVLDNWDGDAVDPCSWTMVTCSPESLVIGLGTPSQNLSGTLSPSIGNLTNLQIVLLQNNNITGPIPGELWKLSKLHTLDLSNNFFTGVIPSSLGHLRSLQYMRLNNNSLSGAFPMSLANMTHLVFLDLSYNNLSGPVARFPAKTFNIVGNPLICPTGSEPECFGTTLMPMSMNLNSTQTALPSGRSRNHKVALAFGSSVGSVSLLILVLGLLLWWRQRQDKSTFFDVKDQHHEEISLGNLRRFQFRELQAATNNFSNKNILGKGGFGNVYKGIIQDGTVVAVKRLKDGNAVGGDIQFQTEVEMISLAVHRNLLRLYGFCITPTERLLVYPYMSNGSVASRLKGKPVLDWSTRKRIALGAARGLLYLHEQCDPKIIHRDVKAANILLDDYCEAVVGDFGLAKLLDHQDSHVTTAVRGTVGHIAPEYLSTGQSSEKTDVFGFGILLLELITGQRALEFGKAANQKGAMLDWVKKIHQEKKLEMLVDKDLKGNYDRIELEEIVQVALLCTQFLPSHRPKMSEVVRMLEGDGLAERWEASQRVEATKSKAHEFSSSDRYSDLTDDSSLLVQAMELSGPR
>gnl_Manes_v6.1_Manes.14G114300.1
MALKLLLLLLLLVCIFSLSFVRLCLSYEPRNHEVEALISIREALDDPHGVLNNWDEDSVDPCSWAMITCSPDNLVIGLGAPSQSLSGTLSGTIGNLTNLRQVLLQNNNISGEIPPELGTLPKLQTLDLSNNRFSGFIPDSLDQLNSLQYLRLNNNSLSGPFPVSLAKIPRLAFLDLSYNNLSGPVPKFPARTFNVVGNPLICGSGCSEGLFGYANAGPLSFSLNSSAGKHKSKKLATALGVSFSFVSLLLLALALLWLRKKQRSLTILNISDKQDEGLPSLGNLRNFTFRELQFATDNFSSKNILGAGGFGNVYKGKLGNGTMVAVKRLKDVTGNSGESQFRTELEMISLAVHRNLLKLIGYCATPSERLLVYPYMSNGSVASRLRGKPALDWNTRKRIAIGTARGLLYLHEQCDPKIIHRDVKAANVLLDDFCEAVVGDFGLAKLLDHADSHVTTAVRGTVGHIAPEYLSTGQSSEKTDVFGFGILLIELITGMRALEFGKTVNQKGAMLEWVKKIKQEKKVEELVDRELGRNYDQIEVGEMLQVALLCTQYLPAHRPKMSEVVQMLEGDGLAEKWAASHNHSKSTMNLSASTHDEIGHDRSSNLFGMGTEDDDDEHSLDSYAMELSGPR
>gnl_Manes_v6.1_Manes.14G093800.1
MEARASIVFFCSVVLSCLWTSVFGLLSDKGVNYEVEALMGIRSSLNDPHNVLNWDATAVDPCSWTMITCSPDGLVIGLGAPSQSLSGTLSPSIGNLTNLQLVLLQNNNITGNLPSELGRLSKLKTLDLSNNFFSGQIPRTLSNLKNLQYLRLNNNSLYGPIPSSLANMTQLSFLDLSYNNLSAPVPSFHAKTSNIVGNPLICGTAKDCPGSILTPQSMFLNNSQNSQPSGSGSGKGHKVALAFGSSLGCVCLLILGFGFLLWWRRRHHQQIFFDVNEQRHEELNLGNLKRFQFKELQVATNNFSRKNLIGEGGFGNVYKGYLQDGTVVAVKRLKDGNAIAGEIQFQREVEMISLAVHRNLLRLFGFCMTATERLLIYPYMSNGSVATRLKAKPTLDWGTRKRIALGAARGLLYLHEQCDPKIIHRDVKAANILLDDYCEAVVGDFGLAKLLDHRDSHVTTTVRGTMGHIAPEYLSTGQSSEKTDVFGFGILLLELISGLRAGEFGKSANRKGAILDWVKKIHQENKLELLVDKDLKNNYDRIELEEMIRVALLCVQYLPSHRPKMSEVVRMLEGDGLAEKWEASQRAESTKSRANEFSSSERYSDLTDDSSLLVQAMELSGPR
>gnl_Manes_v6.1_Manes.03G182600.1
MAFSCFLSRQNPKVHPDPYEDSDVDQLRRFSLEELQLATDNFSNENILGRGGFGMVYRGRLDDGSLVAVKRLENQLTPCKELHFQTTKTIQAVLVHQNILSLRGFCTTPSERLLVYPYLANGSLASCLRERPLSQPALDWPTRKRIALGSARGLVYLHDQCDPKIVHRDVKAANILLDENFEAVVGDFGLAKLLHYNDTHITTEVCGTIGHIAPEYLSSGTCSEKTDVFGYGVMLLELIAGLRAFDLARLANDDDVMLLDWVKGVLREKSLEKMVDPNLHGNYIEAEMEQLIQIALLCTQSLPLYRPKMSEVTRMQEDGGYELAEWWGALQEMDTSDQDLGLPCYFIADSTEQLPPIELSGPR
>gnl_Manes_v6.1_Manes.17G057900.1
MASILFCSLLFLVDVTLASDGLVLSPKGVNYEVAALMAVKREMVDEFLVMDGWDINSVDPCTWNMVGCSAEGFVISLEMGSKRLSGTLSPSFGNLSHLRTMLLQNNQLTGPIPAEIGKLLALQTLDLSGNQFAGDIPSSLGFLTHLSSLRLSRNKLSGQIPKLVANLSGLLFLDLSFNNLSGPTPKILAKGYSITGNSFLCSSSPAQICMGVPKPGNDTVSSQKASNHHRWVLSVAIGVSCAFVIFVIVLVCWVHWHRSRLIFTSHVQQDYEVHIGHLKRFSFRELQLATGNFSSKNILGQGGFGVVYKGCLPNKTMVAVKRLKDPNYTGEVQFQTEVEMIGLALHRNLLRLYGFCMTPDERLLVYPYMPNGSVADRLRETCREKPSLDWNRRIHIALGAARGLLYLHEQCNPKIIHRDVKAANILLDESFEAVVGDFGLAKLLDQRDSHVTTAVRGTVGHIAPEYLSTGQSSEKTDVFGFGILLLELITGQKALDAGNGQIQKGMILDWVRTLHEEKRLEVLVDRDLKGCFDAEELEKAVELAMQCTQSHPNLRPKMSEVLKILEGLVEQSGTEESQGGTNVYEARVCSFSRHNSDIHEESSFIIEAMELSGPR
>gnl_Medtr_Mt4.0v1_Medtr3g087060.3
MFVEMNLLFLLLLLLVCVCSFALPQLDLQEDALYALKLSLNASPNQLTNWNKNQVNPCTWSNVYCDQNSNVVQVSLAFMGFAGSLTPRIGALKSLTTLSLQGNNIIGDIPKEFGNLTSLVRLDLENNKLTGEIPSSLGNLKKLQFLTLSQNNLNGTIPESLGSLPNLINILIDSNELNGQIPEQLFNVPKFNFTGNKLNCGASYQHLCTSDNANQGSSHKPKVGLIVGTVVGSILILFLGSLLFFWCKGHRRDVFVDVAGEVDRRITLGQIKSFSWRELQVATDNFSEKNVLGQGGFGKVYKGVLVDGTKIAVKRLTDYESPGGDQAFQREVEMISVAVHRNLLRLIGFCTTPTERLLVYPFMQNLSVASRLRELKPGESILNWDTRKRVAIGTARGLEYLHEQCDPKIIHRDVKAANILLDGDFEAVVGDFGLAKLVDVRRTNVTTQIRGTMGHIAPEYLSTGKPSEKTDVFSYGIMLLELVTGQRAIDFSRLEDEDDVLLLDHVKKLQRDKRLDAIVDSNLNKNYNIEEVEMIVQVALLCTQATPEDRPAMSEVVRMLEGEGLSERWEEWQHVEVTRRQDSERLQRRFAWGDDSIHNQDAIELSGGR
>gnl_Medtr_Mt4.0v1_Medtr2g008390.1
MNINMEQVASSSTVSFLFWAILVLHLLLKASSNDESDALFAFRNNLNDPNNALQSWDATLVNPCTWFHITCSGGRVIRVDLANENLSGNLVSNLGVLSNLEYLELYNNKITGTIPEELGNLTNLESLDLYLNNISGTIPNTLGNLQKLRFLRLNNNSLTGVIPISLTNVTTLQVLDVSNNNLEGDFPVNGSFSLFTPISYHNNPRIKQPKNIPVPLSPPSPASSGSSNTGAIAGGVAAAAALLFAAPAIALAYWKKRKPQDHFFDVPAEEDPEVHLGQLKRFSLHELLVATDHFSNENIIGKGGFAKVYKGRLADGTLVAVKRLKEERSKGGELQFQTEVEMIGMAVHRNLLRLRGFCVTSTERLLVYPLMANGSVASCLRERNDSQPPLDWPMRKNIALGAARGLAYLHDHCDPKIIHRDVKAANILLDDEFVAVVGDFGLARLMAYKDTHVTTAVQGTLGHIPPEYLSTGKSSEKTDVFGYGTMLLELTTGQRAFDLARLAGDDDVMLLDWVKGLLQDKKLETLVDAELKGNYDHEEIEKLIQVALLCTQGSPMERPKMSEVVRMLEGDGLSEKWEQWQKEETNRRDFNNNHMHHFNTNWIVVDSTSHIQADELSGPR
>gnl_Medtr_Mt4.0v1_Medtr2g008370.1
MERVSSASKVSFLFWAILVLHLLLNASSNVESDTLIALKSNLNDPNSVFQSWNATNVNPCEWFHVTCNDDKSVILIDLENANLSGTLISKFGDLSNLQYLELSSNNITGKIPEELGNLTNLVSLDLYLNHLSGTILNTLGNLHKLCFLRLNNNSLTGVIPISLSNVATLQVLDLSNNNLEGDIPVNGSFLLFTSSSYQNNPRLKQPKIIHAPLSPASSASSGNSNTGAIAGGVAAGAALLFAAPAIALVYWQKRKQWGHFFDVPAEEDLEHLVQITRFSLRERLVETDNFSNENVLGRGRFGKVYKGHLTDGTPVAIRRLKEERVAGGKLQFQTEVELISMAVHHNLLRLRDFCMTPTERLLVYPYMANGSVSCLRERNGSQPPLEWPMRKNIALGSARGIAYLHYSCDPKIIHRDVKAANILLDEEFEAIVGDFGYAMLMDYKDTHDTTAVFGTIGHIAPEYLLTGRSSEKTDVFAYGVMLLELITGPRASDLARLADDDVILLDWVKGLLKEKKFETLVDAELKGNYDDDEVEQLIQVALLCTQGSPMERPKMSEVVRMLEGDGLAEKWMQWQKEEKY
>gnl_Medtr_Mt4.0v1_Medtr2g008360.1
MEQVTSSSSSKTLFLFWAILVFDLVLKASSNVEGDALNALKSNLNDPNNVLQSWDATLVNPCTWFHVTCNGDNSVTRVDLGNAELSGTLVSQLGDLSNLQYLELYSNNITGKIPEELGNLTNLVSLDLYLNHLSGTIPTTLGKLLKLRFLRLNNNTLTGHIPMSLTNVSSLQVLDLSNNDLEGTVPVNGSFSLFTPISYQNNRRLIQPKNAPAPLSPPAPTSSGGSNTGAIAGGVAAGAALLFAAPAIALAYWRKRKPQDHFFDVPAEEDPEVHLGQLKRFSLRELLVATDNFSNKNILGRGGFGKVYKGRLADSTLVAVKRLKEERTQGGELQFQTEVEMISMAVHRNLLRLRGFCMTSTERLLVYPYMANGSVASCLRERNEVDPPLEWPMRKNIALGSARGLAYLHDHCDPKIIHRDVKAANILLDEEFEAVVGDFGLAKLMDYKDTHVTTAVRGTIGHIAPEYLSTGKSSEKTDVFGYGVMLLELITGQRAFDLARLANDDDVMLLDWVKGLLKDKKLETLVDAELKGNYEDDEVEQLIQVALLCTQGSPMERPKMSEVVRMLEGDGLAEKWEQWQKEETYRQDFNNNHMHHHNANWIVVDSTSHIQPDELSGPR
>gnl_Medtr_Mt4.0v1_Medtr2g016500.1
MERVKVFVWLVTFFVLLHLVLVVVEGSESLLSPKGVNYEVAALMSMKNKMNDGLHAMNGWDINSVDPCTWNMVGCSSEGYVISLEMASAGLSGIISSGIGNLSHLRTLLLQNNQLSGPIPAEIGNLLELQTLDLSGNQLVGNIPSSLGSLTHLSYLRLSKNKLSGQIPQLVANLTGLSFLDLSFNNLSGPTPKILAKGYSILGNNFLCTSPSETCMGGSKPVNDTRSSQTVSSHHHVVLSAVIGFSCAFVISVMLLVYWLHWYKSRILYSSYVEQDCEFGIGHLKRFSFRELQVATGNFTSKNIVGQGGFGVVYKGCLANKMLVAVKRLKDPNYTGEVQFQTEVEMIGLAVHRNLLRLYGFCMTPDERLLVYPFMPNGSVADRLRESFRGKPCLDWDRRMRIAVGAARGLLYLHEQCNPKIIHRDVKAANILLDESFEAVVGDFGLAKLLDQRDSHVTTAVRGTVGHIAPEYLSTGQSSEKTDVFGFGILLLELITGQKALDAGNVQVQKGMILDWARTLFEEKRLEVLVDRDLKGCYDPVELEKAVELSLQCTQSLPSLRPKMSEVLKILEGLIGLSVRPEESQGGGNLYDERTCSFSQNYSDVHEEPSFIIEAIELSGPR
>gnl_Medtr_Mt4.0v1_Medtr2g008380.1
MEQASFLFWAILVLHLLLKASSNEESDALNALKNSLNNPPNNVFDNWDTTLVNPCTWFHVGCNDDKKVISVDLGNANLSGTLVSQLGDLSNLHKLELFNNNITGKIPEELGKLTNLESLDLYLNNLSGTIPNTLGNLQKLKFLRLNNNSLTGGIPISLAKVTTLQVLDLSSNNLEGDVPKSGSFLLFTPASYLHTKLNTSLIIPAPLSPPSPASSASSDTGAIAGGVAAGAALLFAAPAIALVFWQKRKPQDHFFDVPAEEDPEVHLGQLKRFSLRELLVATDNFSNENILGRGGFGKVYKGRLADGTLVAVKRLKEERAQGGELQFQTEVEIISMAVHRNLLRLRGFCMTSTERLLVYPLMVNGSVASSLRERNDSQPPLEWPMRKNIALGAARGLAYLHDHCDPKIIHRDVKAANILLDEEFEAVVGDFGLAKLMAYKDTHVTTAVRGTLGHIPPEYLSTGKSSEKTDVFGYGTMLLELTTGKRAFDLARLAGDDDVMLHDWVKGHLIDKKLETLVDAELKGNYDDEEIEKLIQVALICTQGSPMERPKMSEVVRMLEGDGLAEKWEQWQKEETYRQDFNNNHMHHPNANWIVVDSTSHIQPDELSGPR
>gnl_Medtr_Mt4.0v1_Medtr2g008400.1
MERVTPSSNKASFLLSTTLVLHLLLQASSNEESDMLIAFKSNLNDPNNALESWDSTLLNPCTWFHVTCSGDRVIRVDLGNANLSGILVSSLGGLSNLQYLGLYNNNITGTIPEELGNLTNLGSLDLYLNNLTGTIPNTFGKLQKLSFLRLNNNSLTGVIPISLTNVTTLQVLDVSNNNLEGDFPVNGSFSIFTPISYHNNPRMKQQKIITVPLSPSSPASSGSINTGAIAGGVAAAAALLFAAPAIAIAYWQKRKQQDHFFDVPAEEDPEVHLGQLKRFSLRELLVATDNFSNENIIGKGGFAKVYKGRLADGTLVAVKRLREERTRGGEQGGELQFQTEVEMIGMAVHRNLLCLRGFCVTSTERLLVYPLMANGSLASCLQERNASQPPLDWPMRKNIGLGAAKGLAYLHDHCDPKVIHRDVKAANILLDEEFEAVVGDFGLAKLMAYKDTHVTTAVQGTLGYIAPEYLSTGKSSEKTDVYGYGMMLFELITGQSAYVLRGLAKDDDDAMLQDWVKGLLIDKKLETLVDAKLKGNNDEVEKLIQEVEKLIQVALLCTQFSPMERPKMSEVVRMLEGDGLAEKWEQWQKEETYRQDFNKNHMHHLNANWIVDSTSHTQVDSTSHIQVDSTSHIEPDELSGPR
>gnl_Medtr_Mt4.0v1_Medtr8g095030.1
MLPPNSSRAPFKILMRWFIFLVVLKLSSAIKDPDIEGEALLDLLNYLNDSNNQIQDWDSHLVSPCFSWSHVTCRNGHVISLTLASIGFSGTLSPSITRLKYLVNLELQNNNLSGPIPDYISNLTDLQYLNLANNNFNGSIPVSWGQLSSLKNVDLSSNGLTGTIPTQLFSVPMFNFSDTPLDCGSSFDQPCVSKSDHPASTNKSKLAKAMPYASCGAFVLLCLGAIFTYRHHQKIRHKSDVFVDVLGEDESKISFGQLRRFSLRELQLATKSFSESNVIGQGGFGKVYKGVLSDNTKIAVKRLTDYHNPGGEAAFEREVDLISVAVHRNLLRLIGFCTTSTERILVYPFMENLSVAYQLRDLKSDEKGLDWPTRKRVAFGTAHGLEYLHEQCNPKIIHRDLKAANILLDDEFEPVLGDFGLAKLVDARMTHVTTQVRGTMGHIAPEYLSTGKSSEKTDVFGYGITLLELITGQRAIDLSRLEEEEDVLLIDHVKNLIRENRLEDIVDNNLETYDPKEAETILQVALLCTQGYPEDRPTMSEVVKMLQGVGLADRWADWKQLEEARNQEIELSLMTHQFPWSDESTLDQEAIQLSRAR
>gnl_Medtr_Mt4.0v1_Medtr8g090140.1
MDFLFVLLLLGCLCSFVLPDSQGDALIALKLSLNASGQQLSDWNENQVNPCTWSRVNCDFNNNVNQVSLAMMGFPGRLTPRIGALKYLETLSLQGNGITGDIPKEFGNLTSLIRLDLENNRLTGEIPSSFGNLKKLQFLTLSQNNLSGIIPESLANISSLSEIQLDSNNLSGRIPQHLFQVPKYNFSGNTLDCGVSYGQPCAYNNNADQGSSHKPTGLIIGISIAFIAILVIGGLLLFWCKGRHKGYKREVFVDVAGEVDRRIAFGQLRRFAWRELQIATDNFSEKNVLGQGGFGKVYKGVLADNTKVAVKRLTDYESPGGDAAFTREVEMISVAVHRNLLRLIGFCTTPTERLLVYPFMQNLSVAYRLRELKAGEAVLDWPTRKRVALGTARGLEYLHEHCNPKIIHRDVKAANVLLDEDFEAVVGDFGLAKLVDIRKTNVTTQVRGTMGHIAPEYLSTGKSSERTDVFGYGIMLLELVTGQRAIDFSRLEEEDDVLLLDHVKKLEREKRLEAIVDRNLNKNYNMHEVEMMIKVALLCTQATSEDRPLMSEVVRMLEGEGLAERWEEWQHVEVNRRQEYDRLQRRFDWGEDSVYNQDAIELSGGR
>gnl_Medtr_Mt4.0v1_Medtr7g018200.1
MMKPRRVISLLCFVFFLFLCFSSSHALLSSKGVNYEVQALMSIKDSLVDPHGVLENWDGDAVDPCSWTMVTCSSENLVTGLGTPSQSLSGTLSPSIGNLTNLQMVLLQNNNITGSIPSELGKLPKLQTLDLSNNFFNGEIPTSLGHLRSLQYLRLNNNSLVGECSESLANMTQLVLLDLSYNNLSGPVPRILAKSFSIVGNPLVCATGNEPNCHGMTLMPISMNLTNTQDSVPPSKPKGHKMAIVFGLSLGCLCLIVIGFGLVLWWRHKHNQQAFFDVKDRHHEEVYLGNLKRFSFRELQVATNNFSSKNLVGKGGFGNVYKGVLSDGTVIAVKRLKDGNAIGGEIQFQTEVEMISLAVHRNLLRLYGFCMTSSERLLVYPYMCNGSVASRLKGKPVLDWGTRKNIALGAARGLLYLHEQCDPKIIHRDVKAANILLDNYYEAVVGDFGLAKLLDHQDSHVTTAVRGTVGHIAPEYLSTGQSSEKTDVFGFGILLLELITGQRALEFGKAANQKGAMLDWVKKIHQEKKLELLVDKDLKSNYDKIELEEMVQVALLCTQYLPSHRPKMSEVVRMLEGDGLAERWEASQKTDTSKFKHQESSLSDRYSDLTDDSLLLVQAMELSGPR
>gnl_Medtr_Mt4.0v1_Medtr5g033820.1
MEFCSLVLWLLGLLLHVLMKVSSAALSPSGINYEVVALMAIKNDLNDPHNVLENWDINYVDPCSWRMITCTPDGSVSALGFPSQNLSGTLSPRIGNLTNLQSVLLQNNAISGHIPAAIGSLEKLQTLDLSNNEFSGEIPSSLGGLKNLNYLRINNNSLTGACPQSLSNIESLTLVDLSYNNLSGSLPRIQARTLKIVGNPLICGPKENNCSTVLPEPLSFPPDALKAKPDSGKKGHHVALAFGASFGAAFVVVIIVGLLVWWRYRHNQQIFFDISEHYDPEVRLGHLKRYSFKELRAATDHFNSKNILGRGGFGIVYKACLNDGSVVAVKRLKDYNAAGGEIQFQTEVETISLAVHRNLLRLRGFCSTQNERLLVYPYMSNGSVASRLKDHIHGRPALDWTRRKRIALGTARGLVYLHEQCDPKIIHRDVKAANILLDEDFEAVVGDFGLAKLLDHRDTHVTTAVRGTIGHIAPEYLSTGQSSEKTDVFGYGILLLELITGHKALDFGRAANQKGVMLDWVKKLHLEGKLSQMVDKDLKGNFDIVELGEMVQVALLCTQFNPSHRPKMSEVLKMLEGDGLAEKWEASQRIETPRFRFCENPPQRYSDFIEESSLIVEAMELSGPR
>gnl_Medtr_Mt4.0v1_Medtr0049s0070.1
MENITLFSLVLFFFMWTSVTGLLSSKGVNYEVQALIGIKNSLVDPHSALNNWDAESVDPCNWAMITCSSDRFVVALGIPSQNISGTLSSSIGSLPNLQTVLLQDNNITGPIPSEIGKLQKLQTLDLSDNFFTGQLPDTLSHMRGLHYLRLNNNSLSGPIPSSVANMSQLAFLDLSFNNLSGPVPRLNAKTFNIVGNPQICATGGIEQNCFRTTLIPSAMNNNSQDLQSSNRPKSHKAALAFASSLSCICLLILGFGFLLWWRQRYNKQIFFDTNEQYREEICLGNLKKFHFRELQVSTNNFSSKNLVGKGGFGNVYKGCLRDGTVIAVKRLKDGNAVGGEIQFQTELEMISLAVHRNLLRLYGFCMTATERLLVYPYMSNGSVASRLKGKPALDWATRKRIALGAGRGLLYLHEQCDPKIIHRDVKAANILLDDYCEAVVGDFGLAKLLDHRDSHVTTAVRGTVGHIAPEYLSTGQSSEKTDVFGFGILLLELISGQRALEFGKAANQKGAMLDWVKKIHQEKKIDVLVDKDLKNKYDRIELDEIVQVALLCTQYLPSHRPKMSEVVRMLEGDGLAEKWEASQRAESTRSRGNELSSSERYSDLTDDSSLLAQAMELSGPR
>gnl_Medtr_Mt4.0v1_Medtr1g097160.1
MEETKFCALAFICAFFLLLLHPLWLVSANMEGDALHNLRTNLQDPNNVLQSWDPTLVNPCTWFHVTCNNDNSVIRVDLGNAALSGTLVPQLGQLKNLQYLELYSNNITGPIPSDLGNLTNLVSLDLYLNRFNGPIPDSLGKLSKLRFLRLNNNSLMGPIPMSLTNISALQVLDLSNNQLSGVVPDNGSFSLFTPISFANNLNLCGPVTGHPCPGSPPFSPPPPFVPPPPISAPGSGGATGAIAGGVAAGAALLFAAPAIAFAWWRRRKPQEFFFDVPAEEDPEVHLGQLKRFSLRELQVATDTFSNKNILGRGGFGKVYKGRLADGSLVAVKRLKEERTPGGELQFQTEVEMISMAVHRNLLRLRGFCMTPTERLLVYPYMANGSVASCLRERPPHQEPLDWPTRKRIALGSARGLSYLHDHCDPKIIHRDVKAANILLDEEFEAVVGDFGLAKLMDYKDTHVTTAVRGTIGHIAPEYLSTGKSSEKTDVFGYGIMLLELITGQRAFDLARLANDDDVMLLDWVKGLLKEKKLEMLVDPDLKTNYIEAEVEQLIQVALLCTQGSPMDRPKMSDVVRMLEGDGLAERWDEWQKGEVLRQEVELAPHPNSDWIVDSTENLHAVELSGPR
>gnl_Medtr_Mt4.0v1_Medtr6g016495.1
MKMFRGEVFLCFVTLFMFWSCANALLSPKGINFEVQALVSIKESLMDPHGIFENWDGDAVDPCSWNMVTCSPENLVVSLGIPSQNLSGTLSSSIGNLTNLQTVVLQNNNITGPIPSELGKLSMLQTLDLSDNLFHGKIPPSLGHLRNLQYLRLNNNSFSGECPESLANMAQLAFLDLSFNNLTGNVPRILAKSFSIVGNPLVCATEKQTNCHGMKLMPMSMNLNNTNYALPSRRTKAHKMAIVFGLSLGCLCLLVLGFGFILWRRHKHNQQAFFDVKDRNHEEVYLGNLKRFPLRELQIATHNFSNKNILGKGGFGNVYKGILSDGTLVAVKRLKDGNAKGGEIQFQTEVEMISLAVHRNLLKLYGFCMTTSERLLVYPYMSNGSVASRLKAKPVLDWGTRKQIALGAARGLLYLHEQCDPKIIHRDVKAANILLDDYCEAIVGDFGLAKLLDHKDSHVTTAVRGTVGHIAPEYLSTGQSSEKTDVFGFGILLLELITGLRALEFGKAANQKGVMLDWVKKIHQEKKLDLLVDKDLKNNYDKNELEEIVQVALLCTQYLPAHRPKMSEVVRMLEGDGLAEKWEASQRADNTTKGKPYELSSSDRFSDLTDDSSLLIQAMELSGPR
>gnl_Medtr_Mt4.0v1_Medtr4g130210.1
MPLNFLLLLFFLFLSHQPFSSASEPRNPEVVALMSIKEALNDPHNVLSNWDEFSVDPCSWAMITCSSDSFVIGLGAPSQSLSGTLSSSIANLTNLKQVLLQNNNISGKIPPELGNLPKLQTLDLSNNRFSGFIPSSLNQLNSLQYMRLNNNSLSGPFPVSLSNITQLAFLDLSFNNLTGPLPKFPARSFNIVGNPLICVSTSIEGCSGSVTLMPVPFSQAILQGKHKSKKLAIALGVSFSCVSLIVLFLGLFWYRKKRQHGAILYIGDYKEEAVVSLGNLKHFGFRELQHATDSFSSKNILGAGGFGNVYRGKLGDGTLVAVKRLKDVNGSAGELQFQTELEMISLAVHRNLLRLIGYCATPNDKILVYPYMSNGSVASRLRGKPALDWNTRKRIAIGAARGLLYLHEQCDPKIIHRDVKAANVLLDDDYEAIVGDFGLAKLLDHADSHVTTAVRGTVGHIAPEYLSTGQSSEKTDVFGFGILLLELITGMTALEFGKTLNQKGAMLEWVKKIQQEKKVEVLVDKELGSNYDRIEVGEMLQVALLCTQYMTAHRPKMSEVVRMLEGDGLAEKWASTHNYGSNCWSHSHSNNSSSNSSSRPTTTSKHDENFHDRSSMFGMTMDDDDDQSLDSYAMELSGPR
>gnl_Mimgu_v2.0_Migut.N01009.1
MDRWSKATIFHSGFLCLIIVFARLFRVSANAEGDALNALKTNLADPNSVLQSWDPTLVNPCTWFHVTCNNDNSVTRVDLGNANLSGQLVSQLGQLTNLQYLELYSNNISGRIPNELGNLTSLVSLDLYLNNLSGPIPDTLGRLQKLRFLRLNNNTLSGRIPLTLTTINTLQVLDLSNNQLTGPIPVTGSFQLFTPISFANNPLEALPVSPPPPISPTTPSPSQVGNSATGAIAGGVAAGAALLFAAPAIALAWYRRKKPQDHFFDVPAEEDPEVHLGQLKRFSLRELQVASDNFSNKNILGRGGFGKVYKGRLADGTLVAVKRLKEERTQGGELQFQTEVEMISMAVHRNLLRLRGFCMTPTERVLVYPYMANGSVASCLRDRPESQPPLDWPIRKRIALGSARGLAYLHDHCDPKIIHRDVKAANILLDEDFEAVVGDFGLAKLMDYKDTHVTTAVRGTIGHIAPEYLSTGKSSEKTDVFGYGVMLLELITGQRAFDLARLANDDDVMLLDWVKGLLKEKKLETLVDADLQGNYIDEEVEQLIQVALLCTQGSPTERPKMSEVVRMLEGDGLAERWDEWQKEEMFRQEFSYTHHPSTDWIIADSTSNIRPDELSGPR
>gnl_Mimgu_v2.0_Migut.N02924.1
MGMEKWKERVSMTSLVVWLIFVVLPFKCIFANMEGDALHSLRTNLQDPNNVLQSWDPTLVNPCTWFHVTCNNDNSVIRVDLGNAALSGQLVPQLGLLKNLQYLELYSNNISGPIPSDLGNLTNLVSLDLYLNTFAGPIPDTLGKLSKLRFLRLNNNSLAGPIPLSLTNISSLQVLDLSNNRLSGAVPDNGSFSLFTPISFANNLDLCGPVTGRPCPGSPPFSPPPPFIPPPPISAPGGSSATGAIAGGVAAGAALLFAAPAIAFAWWRRRKPQEYFFDVPAEEDPEVHLGQLKRFSLRELQVATDSFSNKNILGRGGFGKVYKGRLADGSLVAVKRLKEERTPGGELQFQTEVEMISMAVHRNLLRLRGFCMTPTERLLVYPYMANGSVASCLRERPPNELPLDWPTRKRIALGSARGLSYLHDHCDPKIIHRDVKAANILLDEEFEAVVGDFGLAKLMDYKDTHVTTAVRGTIGHIAPEYLSTGKSSEKTDVFGYGIMLLELITGQRAFDLARLANDDDVMLLDWVKGLLKEKKLEMLVDPDLQTNYIEGEVEQLIQVALLCTQSSPMDRPKMSEVVRMLEGDGLAEKWDEWQKVEVLRQEVELLAPHHTSEWIVDSTENLHAVELSGPR
>gnl_Mimgu_v2.0_Migut.L01467.1
MEIVKSLFWQVVLLVLAMVKGSYSTLSPSGVNYEVVALIAIKSDLHDPYNVLENWDANSVDPCSWRMVTCSPDGYVSALGLPSLSLSGTLSPGIGNLTNLQSVLLQNNEITGLIPPVIGKLERLQTLDLSNNKITGEIPNSLGNLYNLNYLRLNNNSLGGAIPDSLSKVESLTLVDLSYNNFSGSLPKISARTFKIVGNPLICGQTSQNNCSVVYPEPLSFPPDATQEQSESRAKHHIAIAFGASFGGAFSIIIIAGLLFWWRYRHNQQIFFDVNEQYDPEVRLGHLRRYTFKELRAATDHFNAKNILGSGGFGVVYKGRLNNGTIVAVKRLKDYNAHGGEIQFQTEVELISLAVHRNLLRLWGFCSNENERLLIYPYMSNGSVASRLKDNINGRPVLDWSRRKSIALGTARGLVYLHEQCDPKVIHRDVKAANILLDEDFEAVVGDFGLAKLLDHRDSHVTTAVRGTLGHIAPEYLSTGQSSEKTDVFGFGILLLELITGHKAVDFGRGANQKGVILDWVKKLHQEGKLNLMVDKELKSDFDMIELEEMVQVALLCTHFNPTHRPKMSEVLRMLEGDGLAEKWEQSQKVDTPRYNNSRSFQNLPQRYSDYIEESSLVVEDMELSGPR
>gnl_Mimgu_v2.0_Migut.L00256.1
MAKADSATRLSLNSSIDFLLLLRLLVLLLPLICGASNQPNIEGEALIEFLTALKDSNEKIKDWDSHFVSPCFSWSHVTCINGSVVSLSFPSIGFTGTLSPSITRLKFLVSLDLQHNSLSGGLPDSLSSMSNLQNLNLAHNNFNGSIPSSWGRLSNLKHLVVRGNHLSGSIPESLVNVTGLIELDLSSNDFTGKIPQQLFSIPTFNFTATHLTCDNNLKQPCISSSSVPVSKRNSKVQILVTIASVGAFSLLLLGAFFGYRFHRVHKLKQDVFVDVAGEDECKISFGQIRRFSFREMQLSTDNFSESNIIGQGGYGKVYRGVLVDNTRVAVKRLMDYHSPGGEAAFMREVHLISIAVHKNLLRLIGFCTTSTERILVYPFMQNLSVAYRLRDLKPGEKGLDWPTRKRIAFGTAHGLEYLHEHCEPKIIHRDMKAANILLNDEFEAVLGDFGLAKLVDAKVTHVTTQVRGTMGHIAPEYLSTGKSSEKTDVFGYGITLLELVTGQRAIDFSRLEEEEDVLLLDHIKKLLREKRIEDILDGNLKNYEGKEVETILQVAMLCTQSSPEDRPRMAEVVSMLEGVGLAERWAEWEHLEQVRIQEFSIMPHKFLWGEDSTHDQEAIQLSQAR
>gnl_Mimgu_v2.0_Migut.L01130.1
MAIVFVALFCLCSCSSALLTPNGVNFEVQALMEIKKALSDPHGVLNWDENSVDPCGWTMIGCSHDNLVITLAIPSQSLSGTISRSIGNLTHLTSVLLQDNNISGAIPSELGKLQKLQELDLSDNLLTGEIPSSLSQLRSLQYMRLNNNSLGGVVPLSLGNLTQLNFLDLSFNNLSGPVPTLLAKTFNVVGNPMICATGKEPQCNGTSPLPLSFSQNNSQNQPTRPTGHRIALAFGSSLGCIALLILGFGFLLWWRHKHNQQIFFDVNEQHHEEVALGNLRKFQFKELQTATHNFSSKNILGKGGFGNVYKGHLHDGTIVAVKRLKDGNNVGGDTQFQTEVEMISLAVHRNLLRLYGSCITPTERLLVYPYMSNGSVASRLKGKPPLDWGTRKRIALGAARGLLYLHEQCDPKIIHRDVKAANILLDDDCEAVVGDFGLAKLLDHCDSHVTTAVRGTVGHIAPEYLSTGQSSEKTDVFGFGILLLELITGQRALEFGKGSNQKGAMLDWVRKIHLEKKLELLVDKGLKMNGYDGMEVEETVQVALLCTQYLPSHRPKMSEVVRMLEGDGLAEKWEASQRAEAMRCRANNEFSSSERYSDLTDDSLLFVQAMELSGPR
>gnl_Mimgu_v2.0_Migut.L00569.1
MAKADSATRFSLNSSINFLLRLLLLLLPLICGASNEPNIEGEALIEFLTALKDSNDKIKDWDSHFVSPCFSWSHVTCINGSVVSLSFPSIGFTGTLSPSITRLKFLVSLDLQHNSLSGGLPDSLSSMSNLQNLNLAHNNFNGSIPSSWGQLSNLKHLVVRGNHLSGSIPESLVNVTGLIELDLSSNDFTGKIPQQLFSIPTFNFTATHLTCDNNLKQPCISSSSVPVSKRNSKVQILVTIASIGAFSLLLLGAFFGYRFHRVHKLKQDIFVDVAGKLRNIRRFSFREMQLSTDNFSESNIIGQGGYGKVYRGVLVDNTRVAVKRLMDYHSPGGEAAFMREVHLISIAVHKNLLRLIGFCTTSTERILVYPFMQNLSVAYRLRDLKPGEKGLDWPTRKRIAFGTAHGLEYLHEHCEPKIIHRDMKAANILLNDEFEAVLGDFGLAKLVDAKVTHVTTQVRGTMGHIAPEYLSTGKSSEKTDVFGYGITLLELVTGQRAIDFSRLEEEEDVLLLDHIKKLLREKRIEDILDGNLKNYEGKEVETILQVAMLCTQSSPEDRPRMAEVVSMLEGVGLAERWAEWEHLEQVRIQEFSIMPHKFLWGEDSTHDQEAIQLSQAR
>gnl_Mimgu_v2.0_Migut.L00144.1
MEMNLFIGFVTLVYLSSFVSPDAQGNALYSLRTSLGASTNQLTDWNPDIVNPCTWSKITCDTNNNVITVAISDMGFSGTLSPRIGILKTLNILQLQGNGITGEIPQEFGNLTSLTMLNLENNHLTGEIPSSLGSLKRLSFLILNENNLSGSIPESLSSLSNLSEIQLANNRLSGEIPPQLFSISSHNFTGNQLNCGINFSHPCASQEIVRTRRKSKTGMIVGIVVASLFILLLGYSLVFLLWRRRNRNEVFVDVAGEVDRRIEFGQLKRFSWRELQICTSNFDEKNVLGQGGFGKVYKGVLGDNTRVAVKRLTDYESPGGDTAFQREVEMISVAVHRNLLRLIGFCTTPTERLLVYPFMENLSVASRLRELKPGEPVLNWATRKQVALGTSRGLEYLHEHCNPKIIHRDVKAANVLLDEDFEAVVGDFGLAKLVDVRRTNVTTQVRGTMGHIAPEYLSTGKSSEKTDVFGYGVMLLELVTGQRAIDFSRLELLSEPMCNKLNDVFEGEEAAKGEKTGRNSGPQLKNYDIQEVEMMIQVALLCTQSSPEDRPKMSEVVRMLEGEGLTERWQLWQHVEITRMQEYDRLQRRFDWGENSIYNQDAIELSGGR
>gnl_Mimgu_v2.0_Migut.K00295.1
MIMSLMLCNNCFFSFFLLTLFFFNPTLSFEARNPEVEALSAIREGLDDPHGALSNWDEDSVDPCSWSMITCNSDNLVTSLGAPSQGLSGSLSWMIANLTNLKQVLLQNNNISGHIPKEIGYLPNLQTLDLSNNKLSAHIPDSLGLLNHLQYLRLNNNSLSGALPLSLAILPHLTFFILGNPLICGSHSPEKCPGSILATPLSFPIDPSSGNRTNSKKLAIALGVSFSFVSILFVIFAFLFWKRNKKIKQSLLSSTDVQEEDLDLTRLGNLQNFTFKELQHATDNFSHKNILGTGGFGNVYRGKLGNGNVVAVKRLKDLTGTTGESQFRTELEMISLAVHRNLLRIIGYCATTNERLLVYPYMSNGSVASRLRGKPALDWNTRKRIAIGAARGLLYLHEQCDPKIIHRDVKAANVLLDDYCEAVVGDFGLAKLLDHAESHVTTAVRGTVGHIAPEYLSTGQSSEKTDVFGFGILLLELITGMRALEFGKSVNQKGAMLEWGKKIQREKKIEQIVDTELGVTECDRIDVGEVLQVGLFCTQYSPATRPKMSEGVRMLEGDGLAEKWAAAHNNSNYIHTSSNLNNISRGNNNKYRKSRSRDDTDHDHSSVCGMTMTMDDDYDAHSTELSAKVVFKVVT
>gnl_Mimgu_v2.0_Migut.J01402.1
MIMSLYSKNSLLLLLLCFLINTFLFNLCLSFEARNPEVEALTAIKEGLNDPRGALSNWDEDSVDPCSWSMITCNSDNLVTSLGAPSQGLSGSLSWMIANLTNLKQLLLQNNNISGHIPKEIGYLHNLQTLDLSNNKLSGHIPHSLGFLDHLKYLRVNNNSFSGAVPLPLATLPQLTFLDLSYNNLSGPVPNFPTKTFNIFGNPLICGSHSSEKCSESILASPLAFSINQSSGKTKTKKLATALGLTLTFVSILVLALAFLLQRRNNNRKQSILNITDIQEEDLIKLGNLRSFTIKELRGATDNFSSKNILGAGGFGNVYKGKLEDGTIIAVKRLKDLTGPTGILQFRTELEMISLAIHRNLLRIVGYCAATNERILVYPYMPNGSVASRLRGKPGLDWNTRKRIAIGAARGLLYLHEQCDPKIIHRDVKAANILLDDYFEAIVGDFGLAKLLDHAESHVTTAVRGTVGHIAPEYLSTGQSSEKTDVFGFGILLLELITGMRALEFGKSMNQKGAVLERVKKIQREKNIESLVDVELGVNYDKIDVGEMIQVALLCTQYQPAHRPKMSDVVRMLEGDGLAEKWAASHNYIHTTSNHISRENSKSQSSLFGMAMNADDDYDAHCMELSGPR
>gnl_Mimgu_v2.0_Migut.G01010.1
MITMIISTNNFANYFSIFSSSKRWAAATSVSPPAPLQLNNPPTVSPVIFVNSPLLLTEPSMCPSLQVSAKKTKQENHIINIPGVSTFSLNELEIATDNFSDRNILSKNGFNMSYKGRLANGVLVAIKRYKQLRDISPANLQTMSIVNAHPNLLRVIGICVTQKEKMIVHPYMANGSVASCLRDRPESQPPLDWQVRKHIVFGAARGLAYLHGGCEQKIVFRDVKAANIYLNEDFDAIIGHFELAIHMNHSVTHVEDVVQGTIGHIAPEYVSKGTISEKSDVFGYGMFLLELVTGKRALDISTLANDEDLMLLDWVKRMLVQKKWEKIVDPDIGGNNYYIEEEVEEMIKIALLCTQENPERRPNMSDIVRMMLELGDGLLLAQKWEYFLVCNEEE
>gnl_Mimgu_v2.0_Migut.G01013.1
MKQEYYIDIPEVNLGMLNRWAFAAGVRRFSLKELKTATENFAHGNICCRKGFCKLYKGELENGFIVAVKRFEQQGISRAQPLLKAEVETMRIAVHPNILGLVGVCITQNEKLLVYPFMVNITVGSCLRDRPKSQPPLDWPVRKRIALGAARGLSYMHDECESKIIHRDVKAANIYLNEDFDAIIGNFELAIPTDHGVTRVEKNVGGTFGHVAPEYLSDGICSAQSDVYSYGIFLLELVTCQRAYEEDMLLVDWVKKILEEKKWEGIVDLDFEEGVEQLIHIALLCTEDNPEKRPRMSDIVTMLQLIGDGLLAQRWEEFSRHEEMHFNFNSPPFYTINKMTL
>gnl_Mimgu_v2.0_Migut.G01228.1
MTRALGVKSEVRIGDLTNLELGLDRRICVPARYLTVTSASHEVDRGVRRFSLHELKVATNSFASKNQFYCNGFSKLYKGRLANGSLVAVKKLVKREDFDEQMYFKTEVKTMSISVHPNLLRLLGVCIARKEKMFVYPFMLNGSVASCTTGVVRFSLHEVEIATDGFASENVFHNGRRYKFYKGRLENGFLVAVKRLEQGTELDYYVERHFQTEVETMSISTVHPNLLRLLGVCITHKEKILIYPLMVNGSVASCLRERMSSQSPLDWQVRKRIALGTASGLACLHNECERKIIHRDIKAANIFLNEDFDAIIGNFGISIVTDHVITDVPIQHVCGTIGHIAPEYLAKSICSEKSDVYGYGIFLLELITRQTSFDLDRLAHEEDMMLVDWVKRILVQKKWEMIADPHLRGRYIEEGVGQTIKIALLCTQTDPKRRPNMSKIVSMLRFGDGLLAQSWEEYFYNEEMLSCSPRQSVELSNPRQYNRHIDVDFYDKNRSANVDCGLSGKIF
>gnl_Mimgu_v2.0_Migut.G01006.1
MYSSRDNWERLVTAVVRKQQIWELFHSHSRTPSISTIASSDDNDDFSEQFLEWAATSSSVSPLPLNNPPSVTQVIGNPYGEAITRKLFPASWYRAKETKQEYHIFNIPAERHLRLNNKCNECRLGWKFGSGFKRLKEILELDGYGLLDEKGNGNWERVRTFSLNELKIATDNFADKNTLFRDVFVKSYKGRLENGFMVVVKRFKQVKKNISPAEQQYFHAEVEMMRIVAAHPNLLGVIGGCLKQKEKLLVYPYMANGTVASFLRDRPESRPPLDWSVRKRIALGAARGLAYLHDGCERKIIHRDVKAANIYLNKDFDAIIGNFELAIHMDHGVTHVEEKSVPGAIRHIAPEYLSTLICSEKSDVYGYGMFLLELITGQRVVDLARIANDKDLMLIDWVKTHVKEKEWVRIVDPYIGGNSYYYIEEEVEQLIQIARLCTQDNPERRPNMSDIVRVMLPLGVGDGLLLAQRWEEFCNEEIMIRSDEQLDLILPDSPMQSDELSSPR
>gnl_Mimgu_v2.0_Migut.G01008.1
MYSSRDSWDRLVTAVVRRHQIWELFHDHSRSPSISTIASDDDHDDFNQQFLEKGFCKLYKGELENGFIVAVKRFEQQGISRAQPLLKAEVETMRIAVHPNILGLVGVCITQNEKLLVYPFMVNITVGSCLRDRPKSQPPLDWPVRKRIALGAARGLSYMHDECESKIIHRDVKAANIYLNEDFDAIIGNFELAIPTDHGVTRVEKNVGGTFGHVAPEYLSDGICSVQSDVYSYGIFLLELVLWIWCLDEDVEPPRLLFFVVARARDLRAFECLMYALLDACVGLLCFARS
>gnl_Mimgu_v2.0_Migut.G01014.1
MGLCAGVRTFSLKELKIATDNFADRNILFRFGFAELYKGRLANGILVAIKRYEQLLQFRKQFETEFETMSIVNAHPNLLRLIGICVTKKEKILVHPYMANGSVVSFLRDSIRGCKGSSLLHYGFERKIIHRDVNAVNIYLNEDFEAIIEKSDVYGYGIFLLELITGQRAFDLGRLANDEDVMLLDRVKTHVKEKEWERIVDPDFGGNNYYIEEEVEQLIQIALLCKQYNPERRPNMSDIVRIILRRWLTINESWDTGIIVELINVV
>gnl_Mimgu_v2.0_Migut.G01229.1
MSDNHIKTIFQVHGGKSTQSRAEVGKKPGGANITRKLFPANWYRGKKPEKEPQQEHYIINIPAGVCTFSLNELEIATDYFADRNIILRDDSDDCNYFSKSYKGRLKDGLLVAVKLYRHLREHFKTGVETMSIANVHPNLLRLIGVCVTQLESMLVYPYMANGSVASRLRDRSESQPPLDWQVRKQIALGAARGLAYLHDGCERKIIHRNVKAANIYLNEDFEAIIGNFELAIHMDHGLITGQRAYDRARFDNYEDGILLDWVKTYVNYEKKWERIVDPDIGGNNYYVEEEVEQLIRIALRCTQNKPERRPDMSEIVRIMLPHGDGLSLAQRWEEFCDEEIIPDSPRQSDELSSPR
>gnl_Mimgu_v2.0_Migut.G01009.1
MKKNISSSQEKFFQAEVETMRIAVAHPNLLRLIGGCVTQKEKLLVYPYMVNGTVASCLRDRPKSRPPLDWSVRKRIAFGAARGLAYLHDGCERKVIYRDVKAANIYLNKDFELTIHMDHGITHVEDVVRGTIGHIAPEYLSKVTISEKSDVFAYGMFLLELITGKRAFDLGRLANDEDVMLLDWVKTHVKEKEWEMIVDPDIGGNSYYYIEEEVKQLIQIARLCTQDNPERRPNMLETMRIVLQLGNGLLLAQMWEEFYNEEIMKRSNEQLDLILPDSPWQSD
>gnl_Mimgu_v2.0_Migut.G01227.1
MENIPGVGIFSLNELKIATDNFADRNILFKNGSAVLLYKGRLENGSIVAVKRFKQLQYFRAEVEAMSNATNHPNLLRLIGVCITQKEKMLVYPYMANRNVASCLRARLESKHPLDWPVRKRIAMGVARGLAHLHDECPRKIIHRNVKAVNIFLNEDFDAIISNFDLAILMDHGVTHLEEVVSGTVGHIAPEYLSEGICSEKIDVYSYGVFLLELITGRRAFDLIRRANDEAVVLLEWVKRIVEEKERERIVDPDIRGNYYYIEQGVEEMIKIALICTQNNPEKRPKMSEIVRIMLQLGDGLVLSQRWEEFCNEEKLLRQEFMMSSDEKWDLKLPDSPRQSDELSSPR
>gnl_Mimgu_v2.0_Migut.C00175.1
MAMKKLKKGEEMVSLVVWELYSNNITGPIPSDLGNLTNLVSLDLYLNTFNGPIPATLGKLSKLRFLRLNNNTLTGPIPLSLTNISSLQVLDLSNNILSGEVPDNGSFSLFTPISFANNLNLCGPVTGRPCPGSPPFSPPPPFIPPPPISLPGGSSATGAIAGGVAAGAALLFAAPAIAFAWWRRRKPKEYFFDVPAEEDPEVHLGQLKRFSLRELQVATDTFSNKNILGRGGFGKVYKGRLADGTLVAVKRLKEERTPGGELQFQTEVEMISMAVHRNLLRLRGFCMTPTERLLVYPYMANGSVASCLRERPPNELPLDWPTRKCIALGSARGLSYLHDHCDPKIIHRDVKAANILLDEEFEAVVGDFGLAKLMDYKDTHVTTAVRGTIGHIAPEYLSTGKSSEKTDVFGYGIMLLELITGQRAFDLARLANDDDVMLLDWVKGLLKEKKLEMLVDPDLQKNYVESEVEQLIQVALLCTQSSPMDRPKMSDVVRMLEGDGLAEKWDEWQKVELLRQEVELIAPHLTSDWIVDSTENLHAVELSGPR
>gnl_Mimgu_v2.0_Migut.B00633.1
MDRSFASILYCFVLVLATFSRVSANGEGDALFVFKSNLDDPINVLQSWDATLVNPCTWFHVTCNPDNSVTRVDLGNANLSGQLVPQLGQLRNLQYLELYSNNISGIIPSELGNLTNLVSLDLYLNALSGPIPDTLGKLQKLRFLRLNNNSLSGEIPNSLTTIFNLQVLDLSNNQLTGKIPVNGSFQLFTPISFANNRLEALPASPPPPVTQTTPSPSQVGNSATGAIAGGVAAGAALLFAVPAIALAWYRRKKPQDHFFDVPAEEDPEVHLGQLKRFSLRELQVASDNFSNKNILGRGGFGKVYKGRLTDGSLVAVKRLKEERTQGGELQFQTEVEMISMAVHRNLLRLRGFCMTPTERLLVYPYMANGSVASCLRDRPESQDPLDWPIRKHIALGSARGLAYLHDHCDPKIIHRDVKAANILLDEDFEAVVGDFGLAKLMDYKDTHVTTAVRGTIGHIAPEYLSTGKSSEKTDVFGYGVMLLELITGQRAFDLARLANDDDVMLLDWVKGLLNEKKLEALVDVDLKGNYINEEVEQLIQVALLCTQGSPTERPKMSDVVRMLEGDGLAERWEEWQKDEMFREEFNQSHNRHNDWISADSTYNIRADELSGPR
>gnl_Mimgu_v2.0_Migut.H02351.1
MILSKMELLIGVLVLACLNSFVSPDAQGDALYSLKMSLNASNHQLTDWNQNQVNPCTWSKVICDSTNNVTTVTLSNMGFPGTLSPRIGILKMLTTLQLQGNGITGKIPDEFGNLTSLTMLDLENNNLIGEIPSSLGNLNKLTFLILSENNLTGSIPESLSSLSNLVNLQLGSNSLSGKIPQQLFKISKYNFTGNQLNCGVNPLHGCVSENGGHSSKSKTVMIVGIVGALLVIFLLGGFLVLFLWKGNHKGYKREVFVDVAGEVDRRIEFGQLKRFAWRELQLATDSFSEKNVLGQGGFGKVYKGILGDNTKVAVKRLTDFESPGGDTAFQREVEMISVAVHKNLLRLIGFCTTPTERLLVYPFMQNLSVASRLRDLTPGEPVLDWPTRKRVALGTARGLEYLHEHCNPKIIHRDVKAANVLLDEDFEAVVGDFGLAKLVDVRKTNVTTQVRGTMGHIAPEYLSTGKSSEKTDVFGYGITLLELVTGQRAIDFSRLEEEDDVLLLDHVKKLQREKKLDSIVDRNLSKNFNIEEVEMMIQVALLCTQSSPEERPAMSEVVRMLEGEGLAERWEEWQHVEVTRRQEFERLQRRFDWGEDSIYNQDAIELSGGR
>gnl_Mimgu_v2.0_Migut.H00564.1
MDTHTPFFFIIFLCFLTSAAALLSPKGVNFEVEALMGIKGGLRDPHGVLDNWDRDAVDPCSWTMVTCSSNNLVIGLGTPSQNLSGTLSPSIGNLTNLQIILLQNNNITGPIPGEVGKLLKLQTLDLSNNFFTGNIPPPLGHLKTLQYLRLNNNSLSGEIPMSLTNMTQLSLLDLSYNNLSGPVPKFPPKTFNVIGNPLICETGSEEQCIGSTTLMPMSMPLNTSQTALTSAKSKYHKLALVIGTSLGVVSLLVIAFALFLWRRQLRNRQKFFDVNDRQHEEVSLGNLRIFRLRELQIATNNFSNKNILGKGGFGNVYKGFLQDGTAVAVKRLKDGTTAVGERQFQTEVEMISLAVHRNLLKLYGFCMTSSEKLLVYPYMSNGSVASRLKAKPVLDWGTRKRIALGAARGLLYLHEQCDPKIIHRDVKAANILLDEYCEAVVGDFGLAKLLDHQDSHVTTAVRGTVGHIAPEYLSTGQSSEKTDVFGFGILLLELITGLRALQFGKSANQKGAVLDWVKKLHQEKKLEEVVDKDLRSNYDIIELEEIVQVALLCTQYLPGLRPKMSEIVRMLEGDGLAERWEASQRLESNKFKTQELSSSERYSDLTDDSSLIAQAIELSGPR
>gnl_Mimgu_v2.0_Migut.H01423.1
MRELELILSLLFFWITNAGSSFSLLSPKGVNFEVAALMSVKREMRDEKHVLDGWDINSVDPCTWNMVGCSPEGFVVSLEMASVGLSGTLSPSIGNLTHLRTMLLQNNKLSGNIPTEIGKLSELQTLDLSGNQFSGEIPSSLGRLTRLSYLRLSKNKLSGQIPKDVADLSSLSVLDLSFNNLSGPIPKILAKDYSVAGNIFLCSSPSEICTTAPISVNETSSYAKVTRNHHNHHLLVAVTVGVGSIFVVSILLLLSWVYWRRSQVLCKSHVQQDYEFNIGNLKRFSLRELQTATSNFNPKNIIGQGGFGVVYKGVLPNKTMIAVKRLKDPSVTGEVQFQTEVEMIGLALHRNLLQLYGFCMTPKEKLLVYPHMPNGSVADRLRDSGQENPSLDWSKRMRIAIGASRGLVYLHEQCNPKIIHRDVKAANILLDESFEAVVGDFGLAKLLDPRVSHVTTAVRGTVGHIAPEYLSTGQSSEKTDVFGFGILLLELITGQKALDAANGQVQKGMILDWVRNLHGEKRLDELVDKNLKGCFNSDELEKAVELAIRCTQSSPDLRPRMSEALKILEGINGQIEHTESQGGVDLCQGRTFSFSWNFSDAREESSVVIEAIELSGPR
>gnl_Musac_v1_GSMUA_Achr3T06260_001
MRAKRSCEYELFALVFLFSWVSAAGVLSPKGVNYEVQALMGVKASLKDPHSVLENWDQDSVDPCSWTMVTCSPENLVIGLGTPSQNLSGTLSPSIGNLTNLQIILLQNNNISGPIPQEIARLSNLKTLDLSNNNFNGEIPTSISYLSSLQYLRLNNNSLSGAVPLSLTNLTQLAFLDLSYNNLSGPIPSFAAKTFKTEILASFLAQYPESCFRNESVGIYSTLLHQDCFLKLFLDSFCSIVGNPLICATGTEKEQFQSLSSMVTTCSSTFILRFPLSTGTQICSNVHMQKPFMSKFILNHKVALALSSSIGLACLIVLVVGLLLWRRQRRVQQILFQVDERHDEEVCHGNLKKFQFRELQVATDNFSSKNILGKGGFGIVYRGHLTDGTLVAVKRLKDGSTASGDIQFQREVEMISLAVHRNLLRLCGFCMTASERLLVYPFMSNGSVASRLKGKPPPDWITRKRIAVGAARGLLYLHEQCDPKIIHRDVKAANILLDDYCEAVVGDFGLAKLLDHRDSHVTTAVRGTVGHIAPEYLSTGQSSEKTDVFGFGILLLELITGRTALEFGKSVNQKGTMLDWVKKIHQEKKLELLMDKNLKHNYDRIELEEMVKVALLCTQFHPRHRPKMSEVVRMLEGDGLVERWEASQRVDSQGFKMPELAFSDRCYSNLTDDSSILIQAVELSGPR
>gnl_Musac_v1_GSMUA_Achr3T04810_001
MASKCFYLNLLVVFFSSFDVSFSFEPLNMEVEALIAIRSELHDPHKVLNNWDEDSVDPCSWAMITCSSENHVISLEASSQSLSGRLSARIGNLTNLQQVLLQNNNISGGLPPELGLLPKLQALDLSNNRFNGSVPESLGHLHSLRYLRLNNNSLSGVVPESLSRIPQDSFLDLSYNNLSGPVPVFPTRTFNIVGNPLICGSRRREECSRTTPSPLPYLLDSPNQKRSKAKKLAIAMGASVGGSSLLLLLALFLFLCRRKRQKNQWRLGLSEREEEEVVVRGLGNLRRFTLRELRAATENFSCRNVLGKGGFGHVYRGRLADGTVVAVKRLRADAVGSGDGEAQFRTEVEMISLAIHRNLLRLLGYCAAAGERLLVYPFMPNGSVAARLRVSRGYESAEYGKPPLDWSTRKRIAVGAARGLLYLHEQCDPKILHRDVKAANVLLDGCCEAVVGDFGLAKLLDHGDSHVTTAVRGTVGHIAPEYLSTGQSSDKTDVYGFGVLLLELVSGRRVLEFGKGPNQNHKCAMLDWVWKVYQERRLDALVDRDLGSNYDRIEVAEMVQVALLCTQNLPSHRPKMSEVVRMLEGDGLADKWEASNRPVMQADAPSSGTHPDTHAFFAVNGDDDDGSNDDAASADMVEEMELSGPR
>gnl_Musac_v1_GSMUA_Achr3T28140_001
MGTKKGRAVLHWVVFFWTLGFASALLSPKGVNFEVQALMDIKASLKDPHGVLGNWDRDSVDPCSWSMVSCSPENLVIGLETPSQNMSGTLSPSIGNLTNLEFVLLQNNYISGSIPPEIGKLSKLHKLDLSSNHFHGEIPASLGHLKGLQYLRLNNNSLSGAFPLALASITELTFLDLSFNNFSGPIPRFSARTFSIVGNPLICPTGSEQECFNTVPVPGSLQANKISLPKSHKVIAFVSCLGCICAVSLAFGFFLWWRERHNQQILFDVNDQHNEGLCLGNLKRFHFRELQIATNNFSSKNILGKGGFGNVYKGKLQDGTLVAVKRLKDGNAAGGEIQFQTEVEMISLAVHRNLLKLWGYCMTATERLLVYPYMSNGSVASRLKAKPTLDWSTRKRIALGAARGLLYLHEQCDPKIIHRDVKAANILLDDYCEAVVGDFGLAKLLDHRDSHVTTAVRGTVGHIAPEYLSTGQSSEKTDVFGFGVLLLELITGLRALEFGKAANQKSAMLDWVREVHREKLDMIVDKDLKNSYDQGELEEMVQVALLCTQYLPGDRPKMSEVVRMLEADGFAERREVSHGVAARKIEVSEFSSEHYSDLTDDSSLLIQATELSGPR
>gnl_Musac_v1_GSMUA_AchrUn_randomT21310_001
MAAAGLQLVAQWLLWLVLGLSSPLARVVANVEGDALHTLKTYLNDPNGVLQSWDPTLVNPCTWFHVTCNNDNSVIRVDLGNANLSGNLVPQIGLLKNLQYLEIYSNNISGTIPSELGNLTNLVSLDLYLNNFTGEIPDSLGKLTKLRFLRLNNNTLLGLIPTSLTNITTLQVLDLSNNNLSGEVPSTGSFQLFTPISFANNPYLCGPGTTKSCPGSPPLPPPPPFVPPTAPTLRESNASSTGAIAGGVAAGAALLFAAPAIGFAWWRRRKPQEHFFDVPAEEDPEVHLGQLKRFSLRELQVATDNFSNKNILGRGGFGKVYKGRLTDGSLVAVKRLKEERTPGGELQFQTEVEMISMAVHRNLLRLRGFCMTPTERLLVYPYMANGSVASRLRERPPSEPPLDWPTRQRIALGSARGLSYLHDHCDPKIIHRDVKAANILLDEEFEAVVGDFGLAKLMDYKDTHVTTAVRGTIGHIAPEYLSTGKSSEKTDVFGYGIMLLELITGQRAFDLARLANDDDVMLLDWVKGLLKEKKLEMLIDPDLQNNYVGSEVESLIQVALLCTQGSPMERPKMSEVVRMLEGDGLAERWDEWQRVEVVQHEAEFVPRNRASDWILDSTDNLRAVELSGPR
>gnl_Musac_v1_GSMUA_Achr7T17210_001
MEINLDFRNFILYRLNNNSLSGQIPQSLTSINSLQVLDLSNNNLSGEVPSTGSFSLFTPISFANNPLLCGSGTTKPCPGSPPFSPPPPFNPPAPITSQGNGVSSTGAIAGGVAAGAALLFAAPAIGFAWWRRRKPQEHFFDVPAEEDPEVNLGQLKRFSLRELQVATDSFSNKNILGRGGFGKVYKGRLADGSLVAVKRLKEERTPGGELQFQTEVEMISMAVHRNLLRLRGFCMTPTERLLVYPYMVNGSVASCLRERPPSQPPLDWLTRRRIALGAARGLSYLHDHCDPKIIHRDVKAANILLDEEFEAVVGDFGLAKLMDYKDTHVTTAVRGTIGHIAPEYLSTGKSSEKTDVFGYGIMLLELITGQRAFDLARLANDDDVMLLDWVKGLLKEKRLELLVDPDLQNDYIEVEVESLIQVALLCTQGSPVDRPKMSEVVRMLEGDGLAERWEEWQKVEVVRQEFEMAPHRNSEWIIDSTDNLHAVELSGPR
>gnl_Musac_v1_GSMUA_Achr7T06010_001
MRAKKCSTLVFWSAFFLFWAAGTALLSPKGVNFEVQALMGIKASLMDPHSVLENWDQDSVDPCSWTMVTCSPENLVVGLATPSQNLSGTLSPSIGNLTNLKILFLQNNNMSGPIPPEIGKLSKLQTIDLSNNYFSGEIPDSLGNLNNLQYMRLNNNSLSGAFPESLADLPQLAFLDLSYNNLSGTIPKIPARTFNIVGNPLLCPSASEQKCYGMMPMPMSFNINSSQSIILSANFYLWGNKSPQREFNMAGALEIIGQRSSVPVANSLDANFFNLLAPIYANIMSMRSKINYIATFLYSQFRTVVVCAEADSPTLMRSKSHKLILVFGSTFGSICLVSLGFGLLLWWKQMRDQHIFFDVNDQHHEEVSLGNLKRFQFRELQIATNNFSSKNILGHGGFGNVYRGQLQDGTLVAIKRLKDGNAAGGEMQFKTEVEMISLAVHRNLLRLLGFCMTATERLLIYPYMSNGSICLHLLIDICYKLVLFFLAVCRAAKPTLDWSTRKRIALGAARGLLYLHEQCDPKIIHRDVKAANILLDDYCEAVVGDFGLAKLLDHRDSHVTTAVRGTVGHIAPEYLSTGQSSEKTDVFGFGILLLELITGLRAVEFGKAANQKGAILDWVRKIHQEKSLDMLVDRDLKNNYDRVEVEEIIQVVILCTQYLPGHRPKMSEVVRMLEGDGLAERWEASRRIEAHKLKVPEIFSEQYSDITDDSSLLIDAIELSGPR
>gnl_Musac_v1_GSMUA_Achr7T11620_001
MGFVWSLLENCGLRIFCLAWLPVELSRGYLRFVLVFYALARVLANMEGDALHNLKTNLIDPNNVLQSWDPTLVNPCTWFHVTCNNDNSVIRVDLGNAQLSGTLVPDLGQLKNLQYLELYSNNISGTIPSDLGNLMNLVSLDLYLNGFTGEIPESLGKLTKLRFLRLNNNSLSGPIPKSLTNITALQVLDLSNNNLSGEVPSTGSFSLFTPISFANNPLLCGPGTTKACPGAPPLSPPPPFVPPIPLSSQGSSASSTGAIAGGVAAGAALVFAVPAIVFAWWRRRKPQEHFFDVPAEEDPEVHLGQLKRFSLRELQIATDNFSNKNILGRGGFGKVYKGRLADGSLIAVKRLKEERTPGGELQFQTEVEMISMAVHRNLLRLRGFCMTPTERLLVYPYMANGSVASRLRERPPSEPPLEWATRRQIALGSARGLSYLHDHCDPKIIHRDVKAANILLNEDFEAVVGDFGLAKLMDYKDTHVTTAVRGTIGHIAPEYLSTGKSSEKTDVFGYGIMLLELITGQRAFDLARLANDDDVMLLDWVKGLLKEKKLEMLVDPDLQNQYIEAEVESLIQVALLCTQGSPMERPKMSEVVRMLEGDGLTEKWEEWQKVEVVRQEELVPRHHNEWILDSTDNLHPVELSGPR
>gnl_Musac_v1_GSMUA_Achr2T14850_001
MCHSVTNIFPTCSHSTRLCLKKHNLVSTGDALHNLKTNLNDPNNVLQSWDPTLVNPCTWFHVTCNNDNSVIRVDLGNAQLSGTLVPQLGLLKNLQYLELYSNNISGTIPNDLGNLTNLVSLDLYLNSFTGEIPDSLGKLTKLRFLRLNNNSLSGHIPQSLTNITALQVLDLSNNNLSGEVPSTGSFSLFTPISFANNPLLCGPGTTTACPGAPPLSPPPPFVPPTPPSSQGSSASSTGAIAGGVAAGAALLFAAPAIMFAWWRRRKPQEHFFDVPAEEDPEVHLGQLKRFSLRELQVATDNFSNKNILGRGGFGKVYKGRLADGSLVAVKRLKEERTPGGELQFQTEVEMISMAVHRNLLRLRGFCMTPTERLLVYPYMANGSVASRLRERPPSEPPLEWATRRKIALGSARGLSYLHDHCDPKIIHRDVKAANILLDEDFEAVVGDFGLAKLMDYKDTHVTTAVRGTIGHIAPEYLSTGKSSEKTDVFGYGIMLLELITGQRAFDLARLANDDDVMLLDWVKGLLKEKKLEMLVDPDLQNDYVEVEVESLIQVALLCTQGSPMERPKMSEVVRMLEGDGLAERWEEWQKVDVVRQDELAPRHLNNDWILDSTDNLRPEVLSGPR
>gnl_Musac_v1_GSMUA_Achr2T22230_001
MTSLCRRRHSLLLATLIVEPRDPQDHFPAADGPDAWSDSSLASLPSLMLPFFCNNRSSTFPVHRTLRPSSDSPSPPKLLDVVALPSKRSLLSSSVSSVCQIKIWMITNKMKVIFMLILASLYSCIQSVRQGIVLYEIKMQLQDTDNQLSTWAPNQVSPCTWRSVQCDDSNINVIQLMLPSMGFKGTLSPIVGELVYLEVLELSGNNITGNIPGELGNLSRLTSLKLQNNQFTGEIPASLGRLPKLKFMDLSENNLNGKIPDSLSSLGSLTDINLAYNKLTGGVPKQLYQVTKFNVWQLIHFQCLISFTGNNISCGAHFLNQCESDLLNQGGSHNSKRTLLLGGIGGGIGLVFVTVIFLLWRSRKKDYLHDLFVDVAGEADHKIEFGQLKRFSWRELQIATGDFNEKNVLGQGGFGKVYVGVLSDDSKVAIKRLTDHGNRAGEDAFLREVDLISVAVHKNLLRLIGFCTTPTERLLVYPYMQNLSVAYQLRELKPGEPVLDWPRRKQVAMGTAHGLEYLHEHCNPKIIHRDVKAANILLDENFEAVVGDFGLAKLVDVRKTSVTTRVRGTMGHIAPEYLSTGKSSNKTDVFGYGIMLLELVTGQRAIDISLLDGDVLLLDKVKKLWRENQLELIIDPNLDRNYDILEVEKLFQIALLCTQASPEDRPIMSDVIRMLEGEGLTERWEQLQQVEVTQKQDYQRIQKRLNWDDDTSYNQEAIELSGAR
>gnl_Musac_v1_GSMUA_Achr2T23200_001
MEWKVVFFCRTLCLVLLHFLYLSAATLSPSGINYEVVALVAIKMELNDPYNVLENWDINSVDPCSWRMVTCTSDGYVSALGLPSQSLSGKLSPGMGNLTNLQSVLLQNNAISGPIPAEIGKLEKLQTLDLSNNQFGGTIPSSLGDLKNLNYLRLNNNSLSGSCPDSLSNIKGLTLVDLSYNNLSGSLPRISARTFNIIGNPLICGTNLGSNCSSTSLDPISYPPDDLNGKLYLLLFLMLFGGTRSQRVAIAFGVSVGSVTLLVFVIGLFLWWQHRHNQQIFFDVTDHYDPEVCLGHLKRYSFKELRVATNNFNSKNILGKGGYGIVYKGCMRDGTIVAVKRLRDYNTIGGVQFQTEVEMISLAVHRHLLRLCGFCTTENERLLVYPYMPNGSVASQLREHVHGKPALDWSRRKRIALGTARGLLYLHEQCDPKIIHRDVKAANILLDEDFEAVVGDFGLAKLLDHRESHVTTAVRGTVGHIAPEYLSTGQSSEKTDVFGFGILLLELITGQKALDFGRLTNQKGVMLDWVKKLHQENKLYMMVDKDLKNNYNRVELEEMIQVALLCTQFHPSQRPKMSEVVRMLEGDGLAEKWEASQRMDTPKSRSSEQLTPKYIDFMEDSSFVVEAIELSGPR
>gnl_Musac_v1_GSMUA_Achr9T13420_001
MASKCFFSNLFVLFFSFCNVAFSFEPLNMEVEALIAIRSELHDPHGVLSNWDEDSVDPCSWAMITCSPENLVIGLGAPSQNLSGTLSGRIANLTNLQQVLLQNNNISGELPPELGLLPKLQSLDLSNNGFSGSVPASLGHLTSLRYLRLNNNSLSGSFPESLSRIPQLSFLDLSCNNLSGPVPLFPTRTFNIVGNPLICGNRRTEECSRTAIPSSLPFLLDSSAQKRSKAKKLGIAMGASVGGSSLLLLLALVLFLCRRKRQKNQWILGLGDREKEEGAVMVGLGNLRRFTLRELRAATENFSGRNVLGKGGFGHVYRGRLADGTVVAVKRLRADAVGSGNGEAQFRTEVEMISLAVHRNLLRLLGYCAASCERLLVYPFMPNGSVAARLRGKPPLDWSTRKRIALGAARGLLYLHEQCDPKIIHRDVKAANVLLDDCCEAVVGDFGLAKLLDHGDSHVTTAVRGTVGHIAPEYLSTGQSSDKTDVFGFGILLLELISGRRVLEFGKGPNQNQKGAMLDWVRKVYQERKLDLLVDRDLGSSYDRIEVAEMVQVALLCTQYLPSHRPKMSEVVRMLEGDGLADKWEASNRPLVQVNAPNSDAHSDSNGFFVLNNDDDDGSGDGNSDGDAGSGDIDMVEEMELSGPR
>gnl_Musac_v1_GSMUA_Achr9T14620_001
MGSFFLEAGDSASAKRREYGLLVLVFLWTWSPAAAVLSPKGVNYEVQALMGVKASLKDPHSVLENWDQDSVDPCSWTMVTCSPENLVIGLGSPSQNLSGTLSPSIGNLTNLEIILLQNNNISGPIPQEIGRLSKLRTLDLSSNYFTGDIPTSITHLSSLQYLRLNNNSLSGEFPVSLTNLTQLALLDLSYNNLSGPVPSFPARTFNKIVSCSQWAFNWVGQMIASLLLQYSESCFCNVSSFPERLVGYSHCHIVGNPLICATGSEKDCFGTMPMPISYNLNNSETEIPLSVLQCRMPSACGCYSTATQGKPRNHKVALALGSSFGLVCSIVFVIGLILWWRQRHNQQILFEVDEQHDEEVCLGNLKKFQFRELQIATDNFSSKNILGKGGFGIVYKGHLKDGTLVAVKRLKDGSAVGGEIQFQTEVEMISLAVHRNLLRLHGFCMTASERLLVYPYMSNGSVASRLKGKPPLDWITRKRIAVGAARGLLYLHEQCDPKIIHRDVKAANILLDDYCEAIVGDFGLAKLMDHRDSHVTTAVRGTVGHIAPEYLSTGQSSEKTDVFGFGILLLELITGRTALEFGKSVNEKGTMLDWVKKIHQEKKLDVLMDKNLKNIYDRIELEEMVQVALLCTQFLPGHRPKMSEVVRMLEGDGLVERWEASQRVDSQNFKVPEFAFSERCYSNLTDDSSLLVQAVELSGPR
>gnl_Musac_v1_GSMUA_Achr9T19160_001
MEVDDGRALMLWVLFFWPWVTATAMLSPKGVNFEVQALMGIKASLEDPHGVLENWDQDSVDPCSWTMVTCSPENLVIGLGTPSQNLSGTLSPSIGNLTNLEVVLLQNNNISGSIPPEIGKLFGLHTLDLSNNEFSGAIPTSLGNLRGLQYLRLNNNSLSGEFPLSLVNITQLAFMDLSYNNLSGPMPKLPGRTFNIVGNHLICPTGMEKECYGTMPLPMSFNITVSQANSPHSSLKLIKVTALLVPPPENRHSWSSTSLILTMSDPTPQRPKRHKLILALASSIGSICLISLAFGLFIWCSQRHNQQIFFDVKDQHKEEVCLGNLKRFQFRELQVATNNFSSKNLLGKGGFGNVYKGQLQDGTLVAVKRLKDGNAAGGEIQFKTEVEMISLAVHRHLLRLCGFCITATERLLVYPYMSNGSVASRLKAKPALDWSTRKRIALGAARGLMYLHEQCDPKIIHRDVKAANILLDDYCEAVVGDFGLAKLLDHRDTHVTTAVRGTVGHIAPEYLSTGQSSEKTDVFGFGILLLELITGLRALEFGKAANQKGAMLDWIKKMHQEKKLDMLVDKDMKSYDRIELEEVVQRTEALKLKVPDFHSDRYSDITVTDDSLLVEAMELSGPR
>gnl_Musac_v1_GSMUA_Achr8T23480_001
MKVVYLLCVLISLQSRVESDRQGDALYDMKIKLNATSNQLIDWNQNQVNPCTWNSVICDSNNNVVQVTLSSMGFNGILSPRIGELQYLTVLSLPGNNITGGIPEQFGNLSSLTNLDLEINRLSGEIPASLGKLAKLQILILSQNNLTGKIPDSLTNLTALNDIRLAFNGLSGQIPDELFQVARYNFTGNDLNCGTNQQHLCASSVSVQGKSPNSKIGIVLGIVGGVILLLVIGVVFLICKSRRKGYRREEFVDVAGEDDRRIAFGQLKRFAYRELQIATDGFSEKNVLGQGGFGKVYKGVLPDSTKIAVKRLTDYESPGGEAAFLREVEMISVAVHRNLLRLIGFCTTPTERLLVYPFMQNLSVAYRLRDFKPGEPVLNWPTRKRVALGTARGLEYLHEHCSPKIIHRDVKAANVLLDEDFEAVVGDFGLAKLVDVRKTSVTTQVRGTMGHIAPEYLSTGKSSERTDVFGYGIMLLELVTGQRAIDFSRLEEEDDVLLLDHVKKLQKEKRLGDIVDRNLNNEYDGQEVEMMIQVALLCTQASPEDRPTMSEVVRMLEGEGLAERWEEWQQVEVRQEYERLQRRFDWGEDSLYNQDAIELSGAR
>gnl_Musac_v1_GSMUA_Achr1T09620_001
MQGKMGKDLVFWMMFFWSWAAATAVLSPKGVNYEVQALMGIKASLVDPHSVLENWDKDSVDPCSWTMITCSSENLVVGLGTPGQDLSGTLSPSIGNLTNLEIVLLQNNNISGPVPPEIGKLSKLHTLDLSNNKFSGRIPASLSNLKGLQYLRLNNNSLSGSFPLPLIDITPLIFMDLSYNNLSGPIPKSPPKAFNIVGNPLICPTDLEHQCYGMMPMPSTFNINDTQGTSCDENFHLKVLQLLNLILVIFYQRPICVTIVFYLSVILEIIFLGFTLLHSRMYSIHRDEECLQDGFILLNKRQTNSLTSAPMSRRPKRHKLALALASSLGSICLLGLVVGLFIWCSRRHNQQIFFDVNDQHKEEVCLGNLRRFQFRELQVATNNFSSKNLLGKGGFGNVYKGQLQDGTLVAVKRLKDGNVAGGEIQFKTEVEMISLALHRHLLRLCGFCMTATERLLVYPYMSNGSVASRLREIPALDWSTRKRIALGAARGLLYLHEQCDPKIIHRDVKAANILLDDYCEAVVGDFGLAKLLDHRDTHVTTAVRGTVGHIAPEYLSTGQSSDKTDVFGFGILLLELITGLRALEYGKAAKQKGAMLDWVRKMHQEKKLDVLVDKDLKNYDRIELEEMVQVALLCTQYVPGHRPKMSEVVRMLEGDGLAERWEASQRTEVHKFRVPEFSSERYSDLTDDSLLVEAMELSGPR
>gnl_Musac_v1_GSMUA_Achr1T16110_001
MRPRKGSTLVFWSAFFFLWTIVTATLSPKGVNFEVQVLMGIKAYLVDPHGVLENWDQDSVDPCSWTMVTCSPENSVIGLATPSQNLSGTLNPSIGNLTNLQILFLQNNNLSGPVPPEIGKLSKLQTVDLSNNYFSGKIPASVGNLNGLQYILILLAWVENRRLNNNSLTGAFPASLVNLSQLAFLDLSYNNISGPIPKLPAKTFNYGMLICLLLCFCSIVGNPLICPSALKQKCFGMMPMPMSFDMNNSQIIGTWNKFLIVQSGMLCTWLGVITSKTSILVLGHVNYKVILAFGSTFGSICLVCLGCGLFLWWKQSHDQQIFFDVNDLQHEELCLGNLRRFHFRELQIATNNFSSKNILGHGGFGNVYRGTLQDGTLVAIKRLKDGNAVGGEKQFKTEVEMISLAVHRNVLRLLGLSMTATERLLVYPYMSNGSVASRLKAKPTIDWSTRKKIALGAARGLLYLHEQCDPKIIHRDVKAANILLDDHCKAVVGDFGLAKLLDHRDSHVTTAVRGTVGHIAPEYLSTGQSSEKTDVFGFGILLLELITGLGAVEFGKAANQKGAMLDRVRKIHQEKKLDMLVDKNLKSDYDRVELEEIIQVALLCTQHVPGHRPKMSEVVSMLEGDGLVERWEASQRMEAHKLTVPETFSTRYSSNITDDSSLLAQAIELSGPR
>gnl_Musac_v1_GSMUA_Achr6T00440_001
MEHYSLLLLLFFSFLFWVQMVRSSDPLLSPKGVNYEVAALMSVKSRMRDEAGVMDGWDINSVDPCTWFMVGCSSDGFVISLEMASNSLSGTLSPSIGNLSHLQTLTEDIFDFRLLQNNKILGTVPPEIGKLSQLKTLDISSNQFTGEIPKSLGLLTQLVYLRLNRNNLSGQIPEAVANLSGLLFLDVSYNNLTGPTPKILAKDYSVAGNIFLCNTSLLHGCADVPVQFNETKTSGQTNNHQLAVAIPLSVGCTLVLSLLLLVFWLCCCKWSMHFAADDLDYEFEMGHLRRFSYRELQAATENFNAKNILGQGGFGVVYKGHLRNGTMVAVKRLKDPNFTGEVQFQTEVEMIGLALHRNLLRLYGFCMTSNERLLVYPFMPNGSVADRLRDRCQSKPSLDWNKRMRIAIGAARGLLYLHEQCNPKIIHRDVKAANILLDESFEAVVGDFGLAKLLDRRESHVTTAVRGTVGHIAPEYLSTGQSSEKTDVYGFGILLLEMITGQKTMSSGNGNVQKGMILDWVRFLLKEYLQFFLVKTLHEEERVHEMVDRDLNGSFSAAQLENAVDVVLLCTQSCSFSRSFDGANEASSFIIEAIELSGPR
>gnl_Musac_v1_GSMUA_Achr6T08840_001
MGRKALLFWTLCLVPIDFLCSSSATLSPSGINYEVVALMAIKMELHDPYNVLENWDINSVDPCSWRMVTCSADGYVSALGLPSQSLSGMLSPGIGNLTNLQSMLLQNNAISGSIPAEIGKLEKLQMLDLSNNQFRGTIPSLLGDLKNLNYLRLNNNSLSGPCPDTLSNIIGLTLVDLSYNNLSGSLPKISARTFNIIGNPQMCGSVSKTQSQLGGSKSRCAAVIVGASVGSVSLLVTVIGLLLWWRHRLKQHIFFDVNDQCDSEVCWGHLKWYSFKELRIATNNFNSKNILGKGGYGIVYKGCLCDGSIVAVKRLRDYNTIRGIQFQTEVEMISLAVHRHLLRLCGYCTTENERLLVYPYMANGSVASQLREHIHGRPVLDWSRRKKIALGTARGLFYLHEQCDPKIIHRDVKAANILLDEDFEAVVGDFGLAKLLDHQESHVTTAVRGTVGHIAPEYLSTGQSSEKTDVFGFGILLLELITGQKALDFGRLANQKGVMLDWVKKLHQENRLNIMVDKDLKNNYDRVELEEMVQVALLCTQFHPSHRPKMSEVVRMLEGDGLVESWDALQKMDTPKCRSLERQSPKYVDFMEDSSLVLEAIELSGPR
>gnl_Musac_v1_GSMUA_Achr10T25810_001
MTGVLMHFSLKTFARQRVQKQRTAGDPDSPRIDPLLCVFGSPIRSSSPHSSADEGSPVCLLARNDGGSRILGRSWSLGFFRRSGMGLEGWLLQSRGSFARGMAVVVMRGFLWFVVVLNPLVRVLANMEGDALHNLKTNLNDPNNVLQSWDPTLVNPCTWFHVTCNNDNSVIRVDLGNAQLSGTLVPQLGQLKNLQYLELYSNNISGTIPSDLGNLTNLVSLDLYLNSFTGKIPDSLGKLTKLRFLRLNNNSLSGPIPKSLTNITALQVLDLSNNNLSGEVPSTGSFSLFTPISFANNPLLCGPGTTKACPGAPPLSPPPPFVPPTPPSSQGSSASSTGAIAGGVAAGAALLFAAPAIVFAWWRRRKPQEHFFDVPAEEDPEVHLGQLKRFSLRELQVATDNFSNKNILGRGGFGKVYKGRLADGSLVAVKRLKEERTPGGELQFQTEVEMISMAVHRNLLRLRGFCMTPTERLLVYPYMANGSVASRLRERPPSEPPLEWTTRRKIALGSARGLSYLHDHCDPKIIHRDVKAANILLDEDFEAVVGDFGLAKLMDYKDTHVTTAVRGTIGHIAPEYLSTGKSSEKTDVFGFGIMLLELITGQRAFDLARLANDDDVMLLDWVKGLLKEKKLEMLVDPELQSDYVEAEVESLIQVALLCTQGSPMDRPKMSEVVRMLEGDGLAERWEEWQKVEVVRQEEMVPRHQTNEWILDSTDNLHAVELSGPR
>gnl_Musac_v1_GSMUA_Achr10T18960_001
MAAAVRKAMARWFLWFVLVCSPLGRVLANVEGDALNSLKTNLIDPNNVLQSWDPTLVNPCTWFHVTCDSDNSVIRVDLGNADLSGNLVPQLGLLKKLQYLELYSNNINGTIPSDLGNLTNLVSLDLYLNKFTGEIPDSLGNLKNLRFLRLNNNSLSGHIPGSLTTIIALQVLDLSNNGLSGEVPSNGSFSQFTPISFQNNAQLCGPGASKACPNSPPLSPPPPFVPPPPSSGGSSASSIAAIAGGVAAGAALLFAAPAIGFAWWRRRKPQEHFFDVPAEEDPEVHLGQLKRFSLRELQVATDSFSNKNILGRGGFGKVYKGRLADGSLVAVKRLKEERTPGGELQFQTEVEMISMAVHRNLLRLRGFCMTPTERLLVYPYMANGSVASCLRERPPSEPPLDWTIRRRVALGAARGLSYLHDHCDPRIIHRDVKAANILLDEEFEAVVGDFGLAKLMDYKDTHVTTAVRGTIGHIAPEYLSTGKSSEKTDVFGYGIMLLELITGQRAFDLARLANDDDVMLLDWVKGLLKDKKLEMLVDPDLQNNYIEAEVESLIQVALLCTQGSPLERPKMSEVVRMLEGDGLAERWEEWQKVEVVRHDELAPHNHNEWIQDSTDNLHPVELSGPR
>gnl_Nelnu_v1.0_NNU_004352-RA
MERNLVFWGVGLVLLVLAWMEGSAATLSPSGVNYEVVALMAIKNDLNDPYNVLENWDINSVDPCSWRMVTCSADGYVSALGLPSQSLSGTLSPGIGNLSNLQTVLLQNNAISGPIPADIGKLEKLQTLDLSNNKFSGVIPSSLGNLKNLNYLDKLMVTCVFWPFKQVRRLNNNSLSGSCPESLSNVEGLTLVDLSYNNLSGSLPKISARTFKIIGNPLICGPNAENNCSAVSPEPLSFPPDALRAQSEPGGAKSHHVAIAFGASTGSVSLIIIAVGLLLWWRHRHNQQIFFDVNDQYDPEVCLGHLKRYSFKELRSATDHFNSKNILGRGGSGIVYKGCLQDGTLVAVKRLKDYNTAGGEVQFQTEVEMISLAVHRNLLRLCGFCMTQNERLLVYPYMPNGSVASRLRDHINGKPALDWSRRKRIALGTARGLLYLHEQCDPKIIHRDVKAANILLDEDFEAVVGDFGLAKLLDHRDSHVTTAVRGTVGHIAPEYLSTGQSSEKTDVFGFGILLLELITGQKALDFGRVANQKGVMLDWVKKLHQEGKLNQMVDKCLNNNFDRVELEEMVQVALLCTQFHPSQRPKMCEVLRMLEGDGLAEKWEASQKVETPRFRSSETMPQRYSDFIEESSLVVEAMELSGPR
>gnl_Nelnu_v1.0_NNU_025518-RA
MIQKWRRKAMWIVVLGVPLYAWCTFTFKVIGNFCDKFLSFDRNRRWEKIDVARILVEIEDISDLSSLMVLCFTDLTFQISNWLGILADLLNYLKLCLYSFSVAGNRFLCSSSFMEACGTIPEPAKQANSSQNSSGHHQWVVDVSIGFSCTFVVSVILIGEGDGNDFRLSNQLIVFISEQQDYEFEMGHLKRFSFRELQIATDNFSPKNILGQGGFGVVYKGCLRNGTIVAVKRLKDPNFTGEVQFQTEVEMIGLALHRNLLRLYGFCMTPNERLLVYPYMQNGSVADRLRGFLLSCSDPPREQPSLDWNKRMQIALGAARGLLYLHEQCNPKIIHRDVKAANILLDENFEAVVGDFGLAKLLDLRDSHVTTAVRGTVGHIAPEYLSTGQSSEKTDVFGFGILLLELLTGQKALDAGNGQIQKGMILDWVRTLHEEKRLEVLVDRDLNGCFDAAELEKAVEVALQCTQSHPNLRPKMSEVLKTLEAVIRPSVHTEELEVEMPSGGRAYGFSKNYGDALEESSFIIEAIELSGPR
>gnl_Nelnu_v1.0_NNU_008193-RA
MGTMKRDVVLCLVVLLWLWSPSSCLLSPKGVNFEVQALMGIKASLVDPHGVLDNWDGDSVDPCSWTMVTCSPQSLVTGLGTPSQNLSGTLSPSIGNLTNLQIVLLQNNNISGPLPPELGRLSKLRTLDLSNNFFSGEIPTSLGHMKSLQYLRLNNNSLSGAIPSSLANMTQLAFLDLSYNNLSGPVPRFPARTFNIVGNPLICPTGLEKDCYGTTPVPLSFTLNSSQSTQPSGRLRTQKVALAFGLSLGCVCLLIVGFGFLLWWRQRHNQQIFYDVNDQHHEEVCLGNLKRFQFRELQIATNNFSSKNILGKGGFGNVYKGSLQDGTIVAVKRLKDGNAIGGEIQFQTEVEMISLAVHRNLLKLCGFCMTPTERLLVYPYMSNGSVASRLKGKPALDWATRKRIALGAARGLLYLHEQCDPKIIHRDVKAANILLDDYCEAVVGDFGLAKLLDHQDSHVTTAVRGTVGHIAPEYLSTGQSSEKTDVFGFGILLLELITGQRALEFGKAANQKGAMLDWVKKIHQEKKLDMLVDKDLKDNYDRIELEEMVQVALLCTQYLPGHRPKMSEVVRMLEGDGLAERWEASQRAETTKCKPHEFSSSERYSDLTDDSSLLVQAMELSGPR
>gnl_Nelnu_v1.0_NNU_001090-RA
MGNKRRNAVLCLVLLFWFYTPSSGLLSPKGVNFEVQALMGIKASLVDPRGALSNWDGDSVDPCSWAMVTCSPESLVIELGAPSQSLSGTLSPSIGNLTNLQMLVFQNNNISGPIPPELGKLSKLSSLDLSNNFFTGQVPASLGHMKSLQYLRLNNNNLSGAFPSSLGNMTQLAFLDLSYNNLSGPVPKFPARTFNIVGNPLICTTGSEQYCYGTMPMPISFNLSSSESVQPSGRPRSHKVALAFGSSLGCVCLLILGLGFLWWRQKHNQQIFFDVNEQHHEEVCLGNLKRFQFRELQIATNNFSSKNILGKGGFGIVYKGCLQDGTIVAVKRLKDGNAIGGEIQFQTEVEMISLAVHRNLLRLYGFCMTATERLLVYPYMSNGSVATRLKGKPALDWATRKRIALGAARGLLYLHEQCDPKIIHRDVKAANILLDDYCEAVVGDFGLAKLLDHRDSHVTTAVRGTVGHIAPEYLSTGQSSEKTDVFGFGILLLELITGQRALDFGKAANQKGAMLDWVKKIHQEKKLDALVDKDMKNNYDRVELEEMVQVALLCTQYLPGHRPKMSEVVRMLEGDGLAERWEASQRAEATKCKPHEFSSSERYSDLTDDSSLLVQAMELSGPR
>gnl_Nelnu_v1.0_NNU_018979-RA
QSDSGGAKSHRLAIGFGTSDPEVFLGHLKKYSFKELRLATNHFNSKNILGSGGSGIVYKGCLSDGSLVAVKRLKDYNAAGGEVQFQTEVETLSLAVHRNLLRLCGFCMTENERILCDPKIIHRDVKAACLLDEDFEAVVGDFGLAKLLDHRDSHVTTAILGTVGHIAPEYLPTGQLSEKTNVFGFGILLLELITGQKALDFGRAVNQKGVMLDWVKKLHQEGKLNLMVDKCLNNNFDRVELEEMVKVALLCTQFHPSQRPKMSEALWMLEGDGLAEKWEAS
>gnl_Nelnu_v1.0_NNU_011537-RA
MNWLVLSSYKCSISSKISEQHYEEVCLGNLKRLQFRELHIATNNFNSKNILGKGGFRIAYKGCLQDGTIVAIKRLRDGNAIRGEIQFRTTITPQSAQIYGFCLTATERLLVYPYMSNGSVATRLKGKLALDWATRKRIALGAARGLLYLHEQCDPKVIHRDVKAANILLDDYYEVVVGDFGMAKLLDYRDSHVTTAVRGTVGHIALEYLSTGQFSEETDVFGFGILHLELITGQRALDFGKVANHMGDMIDWVDIVKEDTSHVLMETNLNKFYMSSFFVEFH
>gnl_Nelnu_v1.0_NNU_001872-RA
MMSMKMELAFVVVLLASLYSFVASDSQGDALYALRTSLNATPDQLIDWNQNQVNPCTWSNVNCDSNNNVISVTLPSMGFSGYLSPKIGVLKTLGSLTLRGNGITGEIPKELGNLSSLTNLDLEDNHLTGEIPSSLGNLKKLQFLILSQNNLSGSIPESLTTLPKLINLYLTISLKQVFDNTQLNNFDSQLASNDLSGQIPDALFEVQQYNFTGNNLNCGINSPHLCVSDNSDSGTSKKSKFGIIFGVIGSVVGFLLCGGLXLLLLKGKHRGYRRELFVDVAGEDDRRIALGQLKRFAWRELQLATDNFSEKNILGQGGFGKVYKGLLANGTKIAVKRLTDYESPGGEAAFLREVEMISVAVHRNLLRLIGFCTTPTERLLVYPFMQNLSVAYRLREIKPGESVLDWPTRKQVALGTARGLEYLHEHCNPKIIHRDVKAANVLLDKDFEAVVGDFGLAKLVDVRKTNVTTQVRGTMGHIAPEYLSTGRSSERTDVFGYGIMLLELVTGQRAIDFSRLEEEDDVLLLDHVKKLEREKRLDAIVDRNLNRNYNSQEVEMMIQVALLCTQSSPEDRPTMSEVVRMLEGEGLAERWEEWQQVEVTRRQEYERLQRRFDWGDDSMYNQDAIELSGGR
>gnl_Nelnu_v1.0_NNU_018493-RA
MADLIVIRTSSGTCNASAVQKNCQVKALELQHLEILKGLCPAFLVVALSPMELCVMVLLLLLLQFSLFARFPVVRASDSLLSPKGVNYEGSWLPKSLLCLHWCSFVSGDISLNCFFPLGLLVAALMSVKSKLRDTLHVLDGWDINSVDPCTWNMVGCSPEGFVISLLEFYYLDSSSTSGFDGREMASKGLSGLLSPCIGNLSHLQTMLLQNNLISGHLPVEMGKLSELRTLDLSACQFTLCFLCFNNLCLQILRRLSKNKLSGRIPSAVANLTGLSFLDLSFNNLSGPTPRILAKAYRSFDICFVYSAVETIPVFFSVAGNRFLCTSSLEEACRNVPEPALDASSSQKSSSHRQWAVDVAIGVSCTFVVSVMLVVCWVNWCRWGVPFASYVIAEQQDYEFDMGHLKRFSFRELQIATDNFSPKNILGQGGYGVVYRGCLRNGTVVAVKRLKDPSFTGEVQFQTEVEMIGLALHRNLLRLYGFCMTSNERLLVYPYMPNGSVADRLRAQLSCTDPPREQPSLDWNKRMRIALGAARGLLYLHEQCNPKIIHRDVKAANILLDESFEAVVGDFGLAKLLDQRDSHVTTAVRGTVGHIAPEYLSTGQSSEKTDVFGFGILLLELITGQKALDAGNGQIQKGMILDWVTTSEYLNKLLLSVVRTLHEEKRLEVLVDKDLNGCFDAVELEKAVEVALQCTQSHPNLRPKMSEALKTLEGVIRPLIHTEEAQVDIPSGGRAYSFSRNYSDALEESSFIIEAIELSGPR
>gnl_Nelnu_v1.0_NNU_017555-RA
MQNLSVAYRLRDLKPGEKGLDWSTRKCVAFGAAHGLEYLHEHCNPKIIHRDVKAANILLNDEFEAVICDFGLARLVDTKLTHVTTQVRGTMGHIAPEYLSTGRSSEKTDVFGYGITLLELVTGQRAVDFSRLEEEEDVFLLDHIKKLLREKRLHDIVDSHLKVYDPKEVEIIVQVALLCTQSSPEDRPKMAEVVRMLQGVGLAERWAEWEKLEVIRNQEFSVMSCHLSWAEDSTHDQEAIQLSEAR
>gnl_Nelnu_v1.0_NNU_010180-RA
MVVMERKIVTAVLLWLILVFRPLTRIYANMEGDALHSLKTNLEDPNNVLQSWDPTLVNPCTWFHVTCNNDNSVIRVDLGNALLSGELVSQLGQLKNLQYLELYSNNISGPIPSELGNLTSLVSLDLYLNNFSGPIPDSLGKLTKLRFLRLNNNSLSGQIPMSLTNVSALQVLDLSNNHLEGPVPDNGSFSLFTPISATGAIAGGVAAAAALLFAAPAIGFAWWRRRKPQEHFFDVPAEEDPEVHLGQLKRFSLRELQVATDSFSNKNILGRGGFGKVYKGRLADGSLVAVKRLKEERTPGGELQFQTEVEMISMAVHRNLLRLRGFCMTPTERLLVYPYMANGSVASCLRERPPSEPPLDWPTRKRIALGSARGLSYLHDHCDPKIIHRDVKAANILLDEEFEAVVGDFGLAKLMDYKDTHVTTAVRGTIGHIAPEYLSTGKSSEKTDVFGYGIMLLELITGQRAFDLARLANDDDVMLLDWVKGLLKEKKLEMLVDPDLQNNYVEAEVEQLIQVALLCTQGSPMDRPKMSEVVRMLEGDGLAERWEEWQKVEVVRQEVEVGPPRNSEWFVDSTDNLHAVELSGPR
>gnl_Nelnu_v1.0_NNU_020841-RA
MVSVKDVLKSSAATSMDFKLIVLIFILSSASLSLSYEPRNHEVEALISIRRSLNDPHGVLNNWDEDSVDPCSWAMITCSPENLVIGLGVPSLSLSGTLSGRIGNLTNLRQLLLQNNNISGEIPMELGNLPKLQTLDLSNNRFSGNIPMSLGQLSSLLYLRLNNNSLSGAFPVSLAKIPQLTFLDLSFNNLRGPVPKFPTRTFNVVGNPLMCGSPSAEGCSGTPIPIPLSFSIDPSTGKSKAQKLAVAIGASIGSISFLVIALALFIWWRKNQKRQTVLNINGQQIKTHYQSLIKKLEPTKFSLIPSFNRSGSDTDKQEEGLIRLGNLRQFTLRELQLATDNFSPKNILGKGGFGNVYKGRLTDGTVVAVKRLKDVSGTAGELQFKTEVEMISLAVHRNLLRLLGYCATSNERLLVYPYMSNGSVAARLRGKPALDWNTRKRIAVGAARGLLYLHEQCDPKIIHRDVKAANVLLDDYCEAVVGDFGLAKLLDHADSHVTTAVRGTVGHIAPEYLSTGQSSEKTDVFGFGILLLELITGMRALEFGKAVNQKGAMLDWVKKIQQEKRVEMLVDKDLGSNYDRIEVGEMVQVALLCTQYLPAHRPKMSEVVRMLEGDGLAEKWEASQAHHHHHNSNNHHNSSSIACTAAAAHPIMSRHDDDDHASMLAAIMDDDDEHSLDVYAMELSGPR
>gnl_Nelnu_v1.0_NNU_025095-RA
MKVMEREMVTSVLLWLILVFHPLTRIYANTEGDALHSLRTNLDDPNNVLQSWDPTLVNPCTWFHVTCNNDNSVIRVDLGNAALSGQLVPQLGQLKNLQYLELYSNNISGSIPSDLGNLTNLVSLDLYLNNFSGSIPDSLGKLTKLRFLWHPSFYRFPTRQKDSRLNNNSLTGQIPMSLTNVSALQVLDLSNNDLSGPVPDNGSFSLFTPISFANNKGLCGPVTGKPCPGSPPFSPPPPFVPPPPASSPGGNSATGAIAGGVAAGAALLFAAPAIGFAWWRRRKPQEHFFDVPAEEDPEVHLGQLKRFSLRELQVATDGFSNKNILGRGGFGKVYKGRLADGSLVAVKRLKEERTPGGELQFQTEVEMISMAVHRNLLRLRGFCMTPTERLLVYPYMANGSVASCLRERPPSDPPLEWATRKRIALGSARGLSYLHDHCDPKIIHRDVKAANILLDEEFEAVVGDFGLAKLMDYKDTHVTTAVRGTIGHIAPEYLSTGKSSEKTDVFGYGIMLLELITGQRAFDLARLANDDDVMLLDWVKGLLKEKKLDMLVDPDLKNNYIEGEVEQLIQVALLCTQGSPMDRPKMSEVVRMLEGDGLAERWEEWQKVEVVRQEVDFAPHRNSEWIVDSTENLHPVELSGPR
>gnl_Nelnu_v1.0_NNU_002815-RA
MEGSLAFWGVGLLVLSWIEESSATLSPSGINYEVEALVNIKTGLRDPHNVLDNWDSTSVDPCGWRMITCSPDGYVSSLGLASQSLSGTLSPGIGNLSNLKSVSLQNNALSGPIPAEIGKLEKLEQLDLSNNKFSGVIPSSLGDLKNLNYLRLGNNSLTGPCPESLSNVEGFTLVDLSYNNLNGSLPKISARTFKIIGNPLLCGPNTKINCSAMSPEPLSFSPDVPRDQSDSGGAKSHRLAIGFGVSAVLISFIIVAVGLLLWWRHRYNKQIFFDVNDQCDPEVCLGHLKKYSFKELRSATNHFNSKNILGSGGSGIVYKGCLPDGSLVAVKRLKDYNAAGGEVQFQTEVETISLAVHRNLLRLRGFCMTENERLLVYPYMPNGSVASQLRDHIHGKAALDWSRRKSIALGTARGLLYLHEQCDPKIIHRDVKAANILLDEDFEAVVGDFGLAKLLDHRDSHVTTAIRGTVGHIAPEYLSTGQSSEKTDVKKLHQEGKLNLMVDKCLNNNFDRVELEEMVKVALLCTQFHPSQRPKMSEVLRMLEGDGLAEKWEASQRAETPRLRSSENLPQRYSDYIEESSLVVEAMELSGPR
>gnl_Nelnu_v1.0_NNU_015271-RA
DALYSLKTSLNASHNQLSDWIQNQVTPCTWSYVNCDSNSNVVALTLSYMGFSGSLSPKIGVLKTLRSLTLRGNGITGEIPKDFGNLSGLTRLDLQDNHLTGEIPSSLGDLKKLQFLILSQNNLSGRIPESITALPELMNLQLASNDLSGQVPEALFQVQLYNFTGNNLTCGITFPHLCVSDSNNSGTSNKSKIGIIFGVIGAVVGLLLGGFVFLLLKGKHKRYRREPFVDVAGEDDRRIAFGQLKRFAWRELQLATDDFSEKNILGQGGFGKVYKGVLADSTEVAVKRITDYESPVGEATFLREVEMISVAVHKNLLRLIGFCTTPSERLLVYPFMQNLSVAYRLREIKPGEPVLDWPTRKRVALGTARGLEYLHEHCNPKIIHRDVKAANVLLDEDFEAVVGDFGLAKLVDVRKTNVTTQVRGTMGHIAPEYLSTGKSSERTDVFGYGIMLLELVTGQRAIDFSRLEEEDDVLLLDHVTKLEREKQLDAVVDRNLNMNYNSQEVEMMIQVALLCTQTSPEDRPTMSEVVRMLEGDGLAKRWEECQRVEVTRRQEYERMRRRFDWGEDSMYNQEAIELSGGR
>gnl_Nelnu_v1.0_NNU_014731-RA
MFRVVVLIIFFLCTASFSLSYEPRNHEVEALISIRRALNDPHGVLNNWDEDSVDPCSWAMITCSPENLVVGLGAPSQNLSGTLSGRIGNLTNLRQVLLQNNNISGEIPAELGSLAKLQTLDLSNNRFSGNVPESLGQLNGLQYMRLNNNSLSGAFPVSLAKIPQLAFIDLSFNNLSGPVPKFPARTFNVVGNPLICGSPTTEGCSGKPTPIPLSSIDSANGKSKAQKLAVAIGVGLGSSFLVLAVALFIWWRKNQKTQTVLNINDKQEAGLISLGNLRQFTLRELQAATDNFSPKNILGKGGFGNVYKGKLSDGTMVAVKRLKDVSGTSGELQFKTEVEMISLAVHRNLLRLLGYCATSNERLLVYPYMSNGSVAARLRVIFPVRFAVPAKPALDWNTRKRIALGAARGLLYLHEQCDPKIIHRDVKAANVLLDDYCEAIVGDFGLAKLLDHADSHVTTAVRGTVGHIAPEYLSTGQSSEKTDVFGFGILLLELITGMRALEFGKAVNQKGAMLEWVKKIQQEKRVEMLVDKDLRSNYDRIEVGEMVQVALLCTQYLPAHRPKMSEVVRMLEGDGLAEKWEASQAHHHDSNNNQQIKGCSLSNDNNGMACIEAAAHSIISRHDDASMLTAMMDDDDEHSLDVHAMELSGPR
>gnl_Orysa_v7.0_LOC_Os08g07760.1
MAAHRWAVWAVLLLRLLVPAARVLANMEGDALHSLRTNLVDPNNVLQSWDPTLVNPCTWFHVTCNNDNSVIRVDLGNAALSGTLVPQLGQLKNLQYLELYSNNISGTIPSELGNLTNLVSLDLYLNNFTGPIPDSLGNLLKLRFLRLNNNSLSGSIPKSLTAITALQVLDLSNNNLSGEVPSTGSFSLFTPISFANNPSLCGPGTTKPCPGAPPFSPPPPYNPPTPVQSPGSSSSTGAIAGGVAAGAALLFAIPAIGFAWYRRRKPQEHFFDVPAEEDPEVHLGQLKRFSLRELQVATDTFSNKNILGRGGFGKVYKGRLADGSLVAVKRLKEERTPGGELQFQTEVEMISMAVHRNLLRLRGFCMTPTERLLVYPYMANGSVASRLRERPPSEPPLDWRTRRRIALGSARGLSYLHDHCDPKIIHRDVKAANILLDEDFEAVVGDFGLAKLMDYKDTHVTTAVRGTIGHIAPEYLSTGKSSEKTDVFGYGIMLLELITGQRAFDLARLANDDDVMLLDWVKGLLKEKRLEMLVDPDLQSNYIDVEVESLIQVALLCTQGSPTERPKMAEVVRMLEGDGLAERWEEWQKIEVVRQEVELGPHRNSEWIVDSTDNLHAVELSGPR
>gnl_Orysa_v7.0_LOC_Os08g34380.1
MASNLFLLLFFLVVSYAPFLAFSSEPLNPEVEALIAIRQGLVDPHGVLNNWDEDSVDPCSWAMVTCSAHNLVIGLGAPSQGLSGTLSGRIANLTNLEQVLLQNNNITGRLPPELGALPRLQTLDLSNNRFSGRVPDTLGRLSTLRYLRLNNNSLSGAFPSSLAKIPQLSFLDLSYNNLTGPVPHFPTRTFNVVGNPMICGSSSGSHAGNANAAECATVVAPVTVPFPLDSTPSSSSRAAAAAVGRSKGGGGAARLPIGVGTSLGASALVLLAVSCFLWRRRRRHRCLLSGPSSVLGILEKGRDVEDGGGGEVMARLGNVRQFGLRELHAATDGFSARNILGKGGFGDVYRGRLSDGTVVAVKRLKDPTASGEAQFRTEVEMISLAVHRHLLRLVGFCAAASGERLLVYPYMPNGSVASRLRGKPPLDWQTRKRIAVGTARGLLYLHEQCDPKIIHRDVKAANVLLDECHEAVVGDFGLAKLLDHGDSHVTTAVRGTVGHIAPEYLSTGQSSEKTDVFGFGILLLELVTGQRALEVGKGSGVIQHQKGVMLDWVRKVHQEKLHDLLVDQDLGPHYDRIEVAEMVQVALLCTQFQPSHRPRMSEVVRMLEGDGLAEKWEANHRPAAMAAAAAPHELGYDHRNDSNGSVFFNDFHDNDSSLSSDEVRSIDMVEEMELSGPR
>gnl_Orysa_v7.0_LOC_Os08g07890.1
MAMMLVRVSTRVMNTVLSKLSKMLEDKYTKLKGVHSQIAFFRDELSSMKAALEMLESVEELDPLHKDWRDTVRELAYDIEDFIDSFLVLVDHKQDEQSTFFKGFSYKLKKMKACHEISNEIEELKTRVIEASKRHKRYNFIGLVASCTTSDIDPRLPALYVEVDELVGINGPKEHIMEWFAKGIRDVKVKVLSIVGSGGLGITDYTSEDERQLIDRIRDRLKDKRYFVVIDDVWDVEAWKVVSLALFNNRCGSRIVMTTRNAAVASHCSSDGGCVYQMEPLNFADSKMLFCQKAFRSRELYNPHLEKVCDEILAKCGGLPLAIITVSSLLAGKHAKDEWDRMLNDIGCALANNPDAGNMTKILSLSYFELPHHLRTCFLYLCIFPEDYKVNKQRLINRWIAEGFVHEKQGWSTYEVGQNYFNDLINRSLIQPVDLKYGQAKACRVHDIILDFITCKATKENFVTTLDFAEHGHISKFRVRRLCAKNHNEEKVNKSASLNLSHVRSLTIFQHVNGTSLFVFPTLRVLDLSKSGLTENHLESIDKLHHLKYLSLRSTSITKLPTKIEQLHYLQTLDICDTKIQELPLSIAKLECLAHLYVERWTRFPDGLIGKMQSLEELEEFGIYCELGKSLEGFSQLTKLRTLKVHLFWWSDAEECQNYVSALLSSNLHHLYLTGGPLTLESWYPPTPCIIRKLHIKGCYNRKVPNWMSYLGSLTELQLWIRRMGPNDVKILGAIPSLHFLEVRTLCGTNGRIIICGNQGFRSLRYFSLRIKRCGTMLEFEAGSMPKLEHLQLEFRLHGMDCLNGASDFGIQNLSTLTKVEIGIWGNIYSDGIYDPAQDMDDSITRSVVSLIKATIETLPNCPTSRFQLEYDCGNCLLGETSQEFEGQGPDEAYPHEHKIFSLQELQDATDFFSNNNVLVDLFDSKLYKGRLQDGSLVVVHMDCPTADWSRRTRQFQTQVEMPVHRNLYEDIEHLLSGCYSTERPPSQAPLDWQTRLRIALGSARGLSYLHDHCDPKIIHRDIRAVNIFLNEDFEALVGNFCLAKLEDDMDTDDRTAVRGVVGHIAPEYLSAGILSEKTDVYGYGIMLLELITGKRALYHDGRARDEDIFLLDWVKRLLKEKKLKMLVDPDLRNNYIHVEVKSLIKVALICTQVSPVKRPKMVEVVRMLEGGDGLAQRWEVWWKIEVVRQEVPLTSSFSLSAPNSFANNTSLCGLGTPSAPPLHPPPPYNPGDSFRFTAMQQPLFPPVRCGTYAGRSSRTGAISGGVAAGAALLFNIPAIGFAWWRRRKPQEYFPVVPGVHLGQLKRFSLRELQVATKTFNNKNILGTGGFSKVYKGRLADGSLVAVKRLKEQRTPGGELQFQTEVEMISMALHRNLLRLRGFCMTPTERLLVYPYMANGSVASRLRERPPSEPPLDWQTRRRIAAGSARGLSYLHDHCNPKIIHRDVKAANILLDEDFEAVFGDFGLAKPMDYKDTHVTTAVHGTIGHIAPEYLSTGILSEKTDVFGYGIMLLELITGKRAFDLALLARGEGVMPLDWVKRLIKEEKLEKLIDPDLQNKYIDAEVESLIQVALLCTQGSPLERPKMAAVVRMLDEGDGLAERWKEWQKIEIVQQDVELGLYQNGWTVDSTENLHAVELSGPRWIGQFGPVMAVFFLGRLYVYLRLTLLGTLSTLGGRTGIDIVQR
>gnl_Orysa_v7.0_LOC_Os04g38480.1
MAEARLLRRRRLCLAVPFVWVVAVAVSRVGANTEGDALYSLRQSLKDANNVLQSWDPTLVNPCTWFHVTCNPDNSVIRVDLGNAQLSGALVPQLGQLKNLQYLELYSNNISGTIPNELGNLTNLVSLDLYLNNFTGFIPETLGQLYKLRFLRLNNNSLSGSIPKSLTNITTLQVLDLSNNNLSGEVPSTGSFSLFTPISFANNKDLCGPGTTKPCPGAPPFSPPPPFNPPTPTVSQGDSKTGAIAGGVAAAAALLFAVPAIGFAWWRRRKPEEHFFDVPAEEDPEVHLGQLKRFSLRELQVATDNFSNKNILGRGGFGKVYKGRLADGSLVAVKRLKEERTPGGELQFQTEVEMISMAVHRNLLRLRGFCMTPTERLLVYPYMANGSVASRLRERQPNDPPLEWQTRTRIALGSARGLSYLHDHCDPKIIHRDVKAANILLDEDFEAVVGDFGLAKLMDYKDTHVTTAVRGTIGHIAPEYLSTGKSSEKTDVFGYGIMLLELITGQRAFDLARLANDDDVMLLDWVKGLLKEKKVEMLVDPDLQSGFVEHEVESLIQVALLCTQGSPMDRPKMSEVVRMLEGDGLAERWEEWQKVEVVRQEAELAPRHNDWIVDSTYNLRAMELSGPR
>gnl_Orysa_v7.0_LOC_Os01g07630.1
MRMRWWAAPLAAVLAVILLPSSTATLSPAGINYEVVALMAIKTELQDPYNVLDNWDINSVDPCSWRMVTCSADGYVSALGLPSQSLSGKLSPGIGNLTRLQSVLLQNNAISGTIPASIGRLGMLQTLDMSDNQITGSIPSSIGDLKNLNYLKLNNNSLSGVLPDSLAAINGLALVDLSFNNLSGPLPKISSRTFNIVGNPMICGVKSGDNCSSVSMDPLSYPPDDLKTQPQQGIARSHRIAIICGVTVGSVAFATIIVSMLLWWRHRRNQQIFFDVNDQYDPEVCLGHLKRYAFKELRAATNNFNSKNILGEGGYGIVYKGFLRDGAIVAVKRLKDYNAVGGEVQFQTEVEVISLAVHRNLLRLIGFCTTENERLLVYPYMPNGSVASQLRELVNGKPALDWSRRKRIALGTARGLLYLHEQCDPKIIHRDVKASNVLLDEYFEAIVGDFGLAKLLDHRESHVTTAVRGTVGHIAPEYLSTGQSSEKTDVFGFGVLLVELITGQKALDFGRLANQKGGVLDWVKKLHQEKQLSMMVDKDLGSNYDRVELEEMVQVALLCTQYYPSHRPRMSEVIRMLEGDGLAEKWEASQNVDTPKSVSSELLPPKFMDFAADESSLGLEAMELSGPR
>gnl_Orysa_v7.0_LOC_Os03g49620.3
MDLLSVLLIIASLLPFSASDRQGDALYDMKLKLNATGNQLSDWNQNQVNPCTWNSVICDNNYNVVQVTLASMGFTGVLSPRIGELQFLNVLSLPGNKITGGIPEQIGNLSSLTSLDLEDNLLVGPIPASLGQLSKLQILILSQNNLNGTIPDTVARISSLTDIRLAYNKLSGSIPGSLFQVARYNFSGNNLTCGANFLHPCSSSISYQGSSHGSKVGIVLGTVVGAIGILIIGAVFIVCNGRRKSHLREVFVDVSGEDDRRIAFGQLKRFAWRELQLATDSFSEKNVLGQGGFGKVYKGALPDGTKIAVKRLTDYESPGGEAAFLREVELISVAVHRNLLRLIGFCTTQTERLLVYPFMQNLSVAYRLREFKPGEPILDWSARKRVAIGTARGLEYLHEHCNPKIIHRDVKAANVLLDEDFEPVVGDFGLAKLVDVQKTSVTTQVRGTMGHIAPEYLSTGKSSERTDVFGYGIMLLELVTGQRAIDFSRLEEEDDVLLLDHVKKLQREGQLGAIVDRNLSSNYDGQEVEMMIQIALLCTQASPEDRPSMSEVVRMLEGEGLAERWEEWQQVEVTRRQDYERMQQRFDWGEDSIFNQEAIELSAGR
>gnl_Orysa_v7.0_LOC_Os02g49600.1
MAMEVALAVYSLVLLASFSFPCRLASALLSPKGVNYEVQALMMIKTSLKDPHGVLKNWDQDSVDPCSWTMVTCSPENLVTGLEAPSQNLSGLLSASIGNLTNLEIVLLQNNNINGPIPEEIGRLTKLKTLDLSSNHFSGGIPNSVGHLESLQYLRLNNNTLSGAYPSSSANLSQLVFLDLSYNNLSGPVPGSLARTFNIVGNPLICAAGTEHDCYGTLPMPMSYSLNNTQGTLMPAKSKSHKVAIAFGSTIGCISFLIPVMGLLFWWRHRRNHQILFDVDGKQKAKLLSIMPQCSSNLGAYWHAMVVFIVTHWLLQSNTQRMST
>gnl_Orysa_v7.0_LOC_Os02g18320.1
MRELRVAVLIIAVSLPSFSASDRQGDALYDMKQKLNVTGNQLSDWNQNQVNPCTWNSVICDNNNNVIQVTLAARGFAGVLSPRIGELKYLTVLSLAGNRISGGIPEQFGNLSSLTSLDLEDNLLVGEIPASLGQLSKLQLLILSDNNFNGSIPDSLAKISSLTDIRLAYNNLSGQIPGPLFQVARYNFSGNHLNCGTNFPHSCSTNMSYQSGSHSSKIGIVLGTVGGVIGLLIVAALFLFCKGRRKSHLREVFVDVAGEDDRRIAFGQLKRFAWRELQIATDNFSERNVLGQGGFGKVYKGVLPDGTKIAVKRLTDYESPGGEAAFLREVELISVAVHRNLLKLIGFCTTQTERLLVYPFMQNLSVAYRLRDFKPGEPVLNWPERKRVAIGTARGLEYLHEHCNPKIIHRDVKAANVLLDEDFEPVVGDFGLAKLVDVQKTSVTTQVRGTMGHIAPEYLSTGKSSERTDVFGYGIMLLELVTGQRAIDFSRLEEEDDVLLLDHVKKLQREGQLGSIVDRNLNQNYDDEEVEMMIQIALLCTQSSPEDRPSMSEVVRMLEGEGLAERWEEWQQVEVTRRQEYERMQRRFDWGEDSVYNQEAIELSGGR
>gnl_Orysa_v7.0_LOC_Os02g14120.1
MAGPRALAVAAAVVVAAWAVAAAGDPPLSPKGLNYEVAALMAVKSRMRDEKGVMGGWDINSVDPCTWSMVACSPDGFVVSLQMANNGLAGTLSPSIGNLSHLQTMLLQNNMISGGIPPEIGKLTNLKALDLSGNQFVGEIPSSLGRLTELNYLRLDKNNLSGQIPEDVAKLPGLTFLDLSSNNLSGPVPKIYAHDYSIAGNRFLCNSSIMHGCKDLTVLTNESTISSPSKKTNSHHQLALAISLSIICATVFVLFVICWLKYCRWRLPFASADQDLEIELGHLKHFSFHELQSATDNFNSKNILGQGGFGVVYKGCLRNGALVAVKRLKDPDITGEVQFQTEVELIGLAVHRNLLRLYGFCMTSKERLLVYPYMPNGSVADRLRDYHHGKPSLDWSKRMRIAVGAARGLLYLHEQCNPKIIHRDVKAANILLDESFEAIVGDFGLAKLLDRQESHVTTAVRGTIGHIAPEYLSTGQSSEKTDVYGFGILLLELITGPKTLSNGHAQSQKGMILDWVREVKEENKLDKLVDRDLKYSFDFAELECSVDVILQCTQTNPILRPKMSEVLNALEANVTLPENGIDLNREVPPYGGSCSFSVRHEDPHDSSSFIIEPIELSGPR
>gnl_Orysa_v7.0_LOC_Os06g12120.1
MAARRRLLLLLVLLLCRLAAVLPTSEVEALQGFMAGFAGGNAAFQSWDASAPNPCTWFHVTCGPGNQVIRLDLGNQSLSGELKPDIWQLQALQSLELYGNSISGKIPSELGRLASLQTLDLYLNNFTGEIPNELGNLSKLSNLRLNNNSLSGAIPMSLTTIQNLEVLDLSHNNLSGIIPTNGSFSHFTPISFSNNPRTFANSSDSPSNNSGAAVPSGRSSASSIGTIAGGAAAGAAMLFAAPIVLFAWWWRRKPHDQFFDLLEEETPEVHLGQLRRFTLRELQVATDNFSQTNLLGRGGFGKVYKGRLLDGSLIAIKRLNEDRIGTGERQFLMEVEIISMAVHQNLLRLQGYCMTPTERLLVYPYMENKSLETRLRECSDSQQPLDWPTRRKIALGSARGISYLHEGCDPKIIHRDVKAANILLDEKLEAVVGDFGLARIMDYKVSHVVTGVMGTLGHIPMEYLTAGRTSDKTDVFGYGIMLFELISGKRGFDLVGLANEENARVHDWVKKLLEEDRLEVLIDPNLLEIYNGGEQGVREEMRLLVQIALLCTQESAPSRPRMSTVVTMLEDGIAEHWDAWQRKTIVQASLQGGQGVSEARNDSVANLPPDTLSGPR
>gnl_Orysa_v7.0_LOC_Os06g16300.1
MEAPFFFFLLLLVSSSPSTARLSAYGVNTEVRALIEIKNLLEDPHGVLKSWDQNSVDPCSWALITCSPDSLVTTLEAPGQHLSGLLAPSIGDLTNLETILLQNNNISGPIPAEIGKLANLKRLDLSSNQFHGEIPCSVGHLKSLQYLRLNNNTLSGPIPSASANLSHLVFLDLSYNNLSGPIPASLARRYNVVGNPLICEQDCYRMAPMAMFH
>gnl_Orysa_v7.0_LOC_Os06g16330.1
MEPPFFLLLLLLVVSSSSPSAALLSAKGVNNEVQALIVIKNLLKDPHGVLKSWDQNSVDPCSWAMITCSPDFLVTGLEAPSQHLSGLLSPSIGNLTNLETVLLQNNNITGPIPAEIGRLENLKTLDLSSNSFYGEIPSSVGHLESLQYLRLNNNTLSGPFPSASANLSHLVFLDLSYNNLSGPIPESLARTYNIVGNPLICDANREQDCYGTAPMPMSYSLNGSRGGALPPAARDRGHKFAVAFGSTAGCMGLLLLAAGFLFWWRHRRNRQILFDVDEQQIENVNLGNVKRFSFRELQAATEGFSGKNILGKGGFGNVYRGQLPDGTLVAVKRLKDGNAAGGEAQFQTEVEMISLALHRNLLRLYGFCMTATERLLVYPFMSNGSVASRLKAKPALEWGTRRRIAVGAARGLVYLHEQCDPKIIHRDVKAANVLLDEACEAVVGDFGLAKLLDHRESHVTTAVRGTVGHIAPEYLSTGQSSDRTDVFGFGILLLELVTGQTALEFGKSSNHKGAMLDWVKKMQSEKKVEVLVDKGLGGGYDRVEVEEMVQVALLCTQYLPAHRPRMSDVVRMLEGDGLADRWEKASGHSTAAADSLSHSHRTSDPAPPAADFAAAFGRCFSDLTDDSSLLVQAVELSGPR
>gnl_Orysa_v7.0_LOC_Os05g07850.1
MDERRAAASLLAVLVLSLVVSASSAAAGVAPAAPPDVLSSPAAAAGEGEAEALLAVKAALHDTANVLADWNAGSGGVVVAGGGGGGGPCNWSMVTCSKTGHVSVLDLAHRNLSGTLSPAIGKLRRLRLLFLQHNAISGPIPDTIGRLKVLQTLDLAYNHFTGTIPSILGHSKGIFLMDLSFNNLSGPAPVFSANSVLFSALTSVQKVILRGSETFVSRYSGHIFPYQRPEIYLGHLKQFMIKEIKEATNNFDRRNILGQGGFGIVYKGRLRDGTIVAVKRMKDCFSVCGDDQFHTEVEVISLIVHRNLLRLTGFCITDTERLLVYPFMPNGTVSSKLQEYVGGKPTLDWTRRRKIALGAARGLVYLHEQCDPKIIHRDIKASNVLLDEYFEAVVADFGLVKLLDHGESHAVTAVRGTMGRIPPEYLMTGQTSEKTDVYGFGFLLIELITGRKTMELHEDEYQEGGILDWAKELLEGNKLRSFVDSRLRDNYVIAELEEMVKIALLCTMYNPDQRPSMAEIAGMLQESDGSVVEKWETLKDAERSKPSTPEFMLSSPVNFASDECNSIQLEAVELSGPREFFFSPEFLVDMFGLLLSEVKSGLLASSAAVAKCELSRESSGFGRHTLSCSNALVTC
>gnl_Orysa_v7.0_LOC_Os11g39370.1
MKLIAFGLLLLGYIQYFATPDSEVIALYEIRTMLNDSRGVLNGWNNNQVSPCYFPSISCNQDQKVISITLSSSGLSGFLSPSIGKLLYLQQLLLNDNNITGGIPQELGNLSSLTTLKLGGNSLNGSIPDSLGRLSKLQNLDMSKNLLIGNIPTSLSNLSSLNDINLADNNLSGEIPKRLLQVSHYSYIGNHLNCGQHLISCEGNNINTGGSNNSKLKVVASIGGAVTLLVIIVLFLLWWQRMRHRPEIYVDVPGQHDHNLEFGQIKRFSLRELQIATNNFSEQNVLGKGGFGKVYKGVLSGPHGRKVAVKRLFEVEKPEGEIAFLREVELISIAVHKNILRLIGFCTTTKERLLVYPYMENLSVASRLRDIKLNEPALDWPTRVRIALGAARGLEYLHEHCNPKIIHRDVKAANVLLDGNFEAVVGDFGLAKMIDRERNTVTTGVRGTMGHIAPEYLKTGRPSVKTDIFGYGVMLLEIVTGERAVFPEFSEGDSEIMLNDQVKRLVQGGRLTDIVDHNLDTAYDLQQLEKMIQIALLCTHVEPHLRPAMSEVVQMLEGNVVPAEQWEEWQVAELARRHQHEMNQQRRLFSFSEESLNIQEAIQLSSGR
>gnl_Phavu_v2.1_Phvul.003G044400.1
MERRGDVALFCLALFFLSTSVVGLLSPKGVNYEVQALMSIKNSLMDPHSVLGNWDADAVDPCNWAMVTCSSDHFVTALGIPSQNISGRLSPSIGSLTNLLTVLLQDNNITGPIPSEIGKLQKLQTLDLSDNFFTGQLPDSLSQMKGLHYLRLNNNSLTGPIPSSLANMTQLAFLDISYNNLSESVPRINAKTFNIVGNPQICATGVEQNCFKTTPIPSAPNNSQDSRSTKGPKSHKVALAFASSISCIGLLILGLGFLIWWRQRHNKQIFFDVNEQHREEVFLGNLKKFHFRELQLATKNFSSKNLIGKGGFGNVYKGYLQDGTVIAVKRLKDGNAIGGEIQFQTEVEMISLAVHRNLLRLYGFCMTTTERLLVYPYMSNGSVASRLKAKPALDWPTRKRIALGAGRGLLYLHEQCDPKIIHRDVKAANILLDDYCEAVVGDFGLAKLLDHRDSHVTTAVRGTVGHIAPEYLSTGQSSEKTDVFGFGILLLELISGQRALEFGKAANQKGAMLDWVKKIHQEKKIDLLVDKDLKNHYDRIELDEIVQVALLCTQYLPSHRPKMSEVVRMLEGDGLAEKWEASQRAESTRSRGNELSSSERYSDLTDDSSLLTQAMELSGPR
>gnl_Phavu_v2.1_Phvul.003G152900.1
MALHFLFLLFFLSFSSASQPRNPEVEALMNIKAALNDPHGVLNNWDEYSVDACSWTMITCSSDDLVIGLGAPSQSLSGTFSPAIGNLTNLRQVLLQNNNISGNIPPELGALPKLQTLDLSNNLFSGVIPASLSQLNSLQYLRLNNNNLSGSFPESLAKTPQLAFLDLSYNNLSGPLPKFPTRSFNIVGNPLVCGSSTTEGCSGSTTLIPISFSQVSSEGKHKSKNLAIALGISLSCASLILLLFGLFWYRKKRQHGAILYISDYKEEGVLSLGNLKNFTFRELQHATDNFSSKNILGAGGFGNVYRGKFGDGTMVAVKRLKDVNGSAGESQFQTELEMISLAVHRNLLRLIGYCATSNEKLLVYPYMSNGSVASRLRGKPALDWNTRKRIAIGAARGLLYLHEQCDPKIIHRDVKAANVLLDDYCEAVVGDFGLAKLLDHADSHVTTAVRGTVGHIAPEYLSTGQSSEKTDVFGFGILLLELITGMTALEFGKTVNQKGAMLEWVRKILHEKKVAVLVDKELGNNYDRIEVGEMLQVALLCTQYLTAHRPKMSEVVRMLEGDGLAEKWASSHNYGNNDMNPSHSNNGSDSSSRPTSASKHDDDVHDRSSMFGMTMDDDDEQSLESYAMELSGPR
>gnl_Phavu_v2.1_Phvul.008G022700.1
MGTPRGTTLLFYTLFFFWCSADAVLSPKGVNFEVQALMSIKQSLEDPHGVLDNWDGDAVDPCSWTMVTCSSENLVVGLGTPSQSLSGTLSPSIGNLTNLQIVLLQNNNISGSIPSELGKLPKLQTLDLSNNFFRGEIPPSLGHLRSLQYLRLNNNSLVGECPESLANMTQLNFLDLSYNNLSGPVPRILAKSFSIVGNPLVCATGKEPNCHGMTLMPMSMNLNNTEHALQTGRPKTHKMAIAFGLSLGCLCLIVIGFGGVIWWRHKHNQQAFFDVKDRHHEEVYLGNLKRFQFRELQISTNNFSSKNILGKGGFGNVYKGVLPDGTLVAVKRLKDGNAIGGEIQFQTEVEMISLAVHRNLLRLYGFCMTTTERLLVYPYMSNGSVSSRLKGKPVLDWGTRKHIALGAARGLLYLHEQCDPKIIHRDVKAANILLDDYCEAVVGDFGLAKLLDHQDSHVTTAVRGTVGHIAPEYLSTGQSSEKTDVFGFGILLLELITGQRALEFGKSANNKGAMLDWVKKIHQEKKLEILVDKDLKSNYDRIELEEMVQVALLCTQYLPGHRPKMSEVVRMLEGDGLAERWEASQRVDTTKYKPQESSSSDRYSDLTDDSLLLVQAMELSGPR
>gnl_Phavu_v2.1_Phvul.004G086300.1
MERELWGFVFFWWVFLVHPLCLVSANMEGDALHNLRTNLQDPNNVLQSWDPTLVNPCTWFHVTCNNDNSVIRVDLGNAALSGQLVPQLGQLKNLQYLELYSNNISGPIPSDLGNLTNLVSLDLYLNYFSGPIPESLGKLSKLRFLRLNNNSLTGPIPMSLTNVTALQVLDFSNNRLSGVVPDNGSFSLFTPISFTNNLDLCGPVTGHPCPGSPPFSPPPPFVPPSPISAPGGNSATGAIAGGVAAGAALLFAAPAIAFAWWRRRKPQEFFFDVPAEEDPEVHLGQLKRFSLRELQVATDTFSNKNILGRGGFGKVYKGRLADGSLVAVKRLKEERTPGGELQFQTEVEMISMAVHRNLLRLRGFCMTTTERLLVYPYMANGSVASCLRERPAHQQPLDWPTRKRIALGSSRGLSYLHDHCDPKIIHRDVKAANILLDEEFEAVVGDFGLAKLMDYKDTHVTTAVRGTIGHIAPEYLSTGKSSEKTDVFGYGIMLLELITGQRAFDLARLANDDDVMLLDWVKGLLKEKKLEMLVDPDLHNNYIDAEVEQLIQVALLCTQGFPMDRPKMSEVVRMLEGDGLAERWDEWQKVEVLRQEVELAPHPSSDWIVDSTENLHAVELSGPR
>gnl_Phavu_v2.1_Phvul.004G046800.1
MGKPRGGEAAISLVVFFWFWSSSNALLSPKGVNFEVQALMGIKAFLVDPHGILDNWDGDAVDPCSWNMVTCSPENLVISLGIPSQNLSGILSPSIGNLTYLQTVVLQNNNITGPIPSEIGKLSKLQTLDLSDNFFNGEIPPSLGHLRSLQYLRLNNNSFDGECPVSLANMAQLAFLDLSYNNLSGPIPKILAKSFSIVGNPLVCTTEKEKNCHGMTLMPMSMNLNSSENALPSGRTKAHRMVLAFGLSLGCLCLIVFGLGFILWRRHKRKQQSFFDVKDQHHEEVYLGNLKRFQLRELQIATNNFSNKNILGKGGFGNVYKGILPDGTLVAVKRLKDGSATGGDIQFQTEVEMISLAVHRNLLKLYGFCMTPTERLLVYPYMSNGSVASRLKGKPVLDWGTRKQIAIGAARGLLYLHEQCDPKIIHRDVKAANILLDDYCEAVVGDFGLAKLLDHQDSHVTTAVRGTVGHIAPEYLSTGQSSEKTDVFGFGILLLELITGQRALEFGKAANQKGAMLDWVRKIHQEKKLELLVDKDLMNNYDRIELEEIVQVALLCTQYLPGHRPRMSEVVRMLEGDGLAEKWEASQSADTTKCNKPHELSSSDRYSDLTDDSSLLVQAMELSGPR
>gnl_Phavu_v2.1_Phvul.007G086800.1
MERRFMDLSFICWVLLIHPLCLISANMEGDALHSLRTNLQDPNNVLQSWDPTLVNPCTWFHVTCNNDNSVIRVDLGNAALSGQLVPQLGQLKNLQYLELYSNNISGPIPSDLGNLTNLVSLDLYLNRFTGPIPDSLGKLSKLRFLRLNDNSLSGPIPMSLTNITALQVLDLSNNHLSGVVPDNGSFSLFTPISFANNLDLCGPVTGHPCPGSPPFSPPPPFVPPPPISAPGGNSATGAIAGGVAAGAALLFAAPAIAFAWWRRRKPQEFFFDVPAEEDPEVHLGQLKRFSLRELQVATDTFSNKNILGRGGFGKVYKGRLADGSLVAVKRLKEERTPGGELQFQTEVEMISMAVHRNLLRLRGFCMTPTERLLVYPYMANGSVASCLRERPPHQEPLDWQTRKRIALGSARGLSYLHDHCDPKIIHRDVKAANILLDEEFEAVVGDFGLAKLMDYKDTHVTTAVRGTIGHIAPEYLSTGKSSEKTDVFGYGIMLLELITGQRAFDLARLANDDDVMLLDWVKGLLKEKKLEMLVDPDLQKNYIEAEVEQLIQVALLCTQGSPMDRPKMSEVVRMLEGDGLAERWDEWQKVEVLRQEVELAPHPNSDWIVDSTENLHAVELSGPR
>gnl_Phavu_v2.1_Phvul.001G252800.1
MDLASVLLLLTSVFSSALAGLDSQEDVLYALKLSLNASPSQLTNWNKNLVDPCTWSNVECDQNNNVIRVSLEFMGFTGSLTPIIASLKSLETLSLQGNNITGDIPKEFGNLTSLVRLDLENNKLTGEIPYSLGNLRKLQFLTLSQNNLNGTIPASLASLPNLLTVMLDSNELSGKIPEKLFSIPTYNFSGNNLNCGVSYHHLCSSDNADQGSSHKTKVGLIVGIVTGLVVIIFLGCLLFFWYKGCKREIFVDVPGEVDRRITFGQIKRFSWKELQIATDNFSEKNILGQGGFGKVYKGILADGTKVAVKRLTDYESPAGDAAFQREVELISVAVHRNLLRLIGFCTTPTERLLVYPFMQNLSVAYRLRELRPGDPVLDWPTRKRVALGTARGLEYLHEQCNPRIIHRDVKAANILLDGDFEAVVGDFGLAKLVDIRNTTVTTQVRGTMGHIAPEYLSTGKSSERTDIFGYGIMLLELVTGQRAIDFSRLEEEDDVLLLDHVKKLQREKRLDVIVDCNLMKNYIIGEVEMIVQIALLCTQGSPEDRPAMSEVVRMLEGEGLAERWEEWQHVQVATRQDYERLQRRMNWGEDSINNQDAIELSGGR
>gnl_Phavu_v2.1_Phvul.006G208100.1
MERLTSSFMSSFFVWAILVLDLVLKASGNQEGDALNALKSNLLDPNNVLQSWDATLVNPCTWFHVTCNSDNSVTRVDLGNADLSGQLVSQLGQLTNLQYLELYSNNLSGKIPEELGNLTNLVSLDLYLNNLSGPIPTTLGNLAKLRFLRLNNNTLTGGIPMSLTNVSSLQVLDLSNNHLQGETPVNGSFSLFTPISYQNNPGLIPPKNAPSPVSPTPPPASSGNSNTGAIAGGVAAGAALLFAAPAIALAYWRKRRPQDHFFDVPAEEDPEVHLGQLKRFSLRELQVATDNFSNKHILGRGGFGKVYKGRLADGSLVAVKRLKEERTQGGELQFQTEVEMISMAVHRNLLRLRGFCMTPTERLLVYPYMANGSVASCLRERQESQAPLGWPERKRIALGSARGLAYLHDHCDPKIIHRDVKAANILLDEEFEAVVGDFGLAKLMDYKDTHVTTAVRGTIGHIAPEYLSTGKSSEKTDVFGYGVMLLELITGQRAFDLARLANDDDVMLLDWVKGLLKDRKLETLVDADLVGNYIDEEVEQLIQVALLCTQGSPMERPKMSEVVRMLEGDGLAEKWEQWQKDETFRQDFNYNIHHPNANWIVDSTSHIQADELSGPR
>gnl_Phavu_v2.1_Phvul.006G174400.1
MEDANVGAWLVSLFLCYWVLLVEGTDSLLSPKGVNYEVAALMSLKSKMYGEFHVMDGWDINSVDPCTWYMVGCSAEGYVVSLEMASAGLSGTISSGIGNLSHLHTLLLQNNKLSGPIPTEIGKLLELQTLDLSGNQLDGEIPNSLGFLTHLSYLRLSKNKLSGQIPQLVANLTELSFLDLSFNNLSGPTPKILAKGYSISGNSFLCTSPSQICMGFSKPVNDTGSSQSTGGHHHRVLAVVIGFSCTFIISVVLLVFWLHWYRSNILYTSYVEQDCEFDIGHLKRFSFRELQIATGNFNSKNILGQGGFGVVYKGCLANKMLVAVKRLKDPNYTGEVQFQTEVEMIGLAVHRNLLRLYGFCLTPDERLLVYPYMPNGSVADRLRETCREKPSLDWNRRMRVALGAARGLLYLHEQCNPKIIHRDVKAANILLDESFEAVVGDFGLAKLLDQRDSHVTTAVRGTVGHIAPEYLSTGQSSEKTDVFGFGILLLEIITGHKALDAGNAQVQKGMILDWVRTLSEEKRLEVLVDRDLRGCFDPVELEKAVDLSLQCTQSLPTLRPKMSEVLKILEGLVGQLVRAEESQGGTNLYGERTCSFSQNYSDVHEEPSFIIEAIELSGPR
>gnl_Phavu_v2.1_Phvul.002G207000.1
MKQVISSFRCLFLLCAVLVLDFMVKVSGNQEGDALDAFKGNMNDPNNVLQSWDSTLVNPCTWFHVTCDNDNRVIRVDLGNANLSGELVAQLGQLPKLQYLELYSNNITGKIPIELGSLTNLVSLDLYSNKITGTIPDELANLKNLRFLRLNNNTLSGKIPMRLTNVDKLQVLDLSKNNLTGDVPTTGSFSYFTPISFRNNPLLNYSSLLYPPASAPPQSPPGNNNRAVGIIAGGVAVGAALLFAAPVIALVYCKRRKPQDFFFDVAAEEDPEVHLGQLKRFSLRELQVATDTFNNKNVLGRGGFGKVYKGRLTNGYLVAVKRLKEERTQGGEMQFQTEVEMISMAVHRNLLRLHGFCMTPTERLLVYPFMANGSVASCLRDRPEAQPPLEWSKRKSIALGAAKGLAYLHDHCDPKIIHRDVKAANILLDEDFEAVVGDFGLAKLMDYKDTHVTTAVRGTIGHIAPEYLSTGKSSEKTDVFGYGVMLLELITGQRAFDLARLANDDDVMLLDWVKALLKDKRLETLVDGDLEGSYEEEEAEELIQVALLCTQSSPLERPKMSEVVRMLEGEGLAEKWEKWWQKEDTIQQKFDPSSLHHAYWPLSDSTSNILPDELSGPR
>gnl_Phavu_v2.1_Phvul.002G206900.1
MGYKKRLIPYFMCLYAIFWTLLVLHLLLKVSGNAEGDALTTFKNNMIDPTDALRSWDPGVITPCTWLHVTCNEESSVIRLDLGNANLSGQLVPELGQLPNLEYLELYNNNITGEIPNVLGNLTNLQTLDLYSNNITGQIPDELAKLKKLRDLRLSKNSLSGKIPVGLTTIDTLQVLDLSYNNLTGNVPIDGSFSSFTPISFDHNPFLKQTTPTSPRVIQKQNPSGNSFISIAAIAGGVAVGAALLFAAPVIAFVYWKRRKPPDYFFDVAADEDPEVNFGQLKRFSLHELLVATDAFNNKNIIGRGGFGKVYKGRLTNGDLVAVKRLNQEHIHCEEKQFQIEVEIISMAVHRNLLRLIGFCMTTTERLLVFPFMVNGSVESCLRERAESQAPVQWPVRKRIALGAAKGLAYLHDHCNPKIIHRDIKAANVLLDKDFEAVVGDFGLAKIMDYKNTHVTTAVRGTVGHIAPEYLSTGKSSEKTDVFGYGVMLLEIITGQRAFNLARHAISDEVMLLEWVKSLLKERKLKTLVDADLHGDYDEEELEELIQIALLCTQSSPLDRPKMSEVVRMLEGEGLKEKWDKWRKKEDRIQKDCNSFNLYIKNYDSTSNIAPDELSGPR
>gnl_Phavu_v2.1_Phvul.002G276900.1
MFRPNFSRGPLKILTRWLIFLTILTVSSAIKDPDVEGEALLDLLHFLNDSNKQITDWDSHLVSPCFSWSHVTCRNGHVISLALGSVGFVGTLSPSITKLKYLVSVELQNNNLSGPLPDYISYLKDLQYLNLADNNFNGSIPDKWDELSNLKYMDLSSNGLTGRIPTQLFSVPMFNFSDTHLQCGPGFEQTCTSKSENPDSTHKSKMAKIVRYASCGAFALLCLGAILTYRHHQMHKHKKEVFVDVSGEDESKISFGQLRRFSWRELQLATKNFSEANIIGQGGFGKVYKGVLSDNTKVAVKRLVDYHNPGGEAAFEREVQLISVAVHRNLLRLIGFCTTSTERILVYPFMENLSVAYRLRDLKPGEKGLDWPTRKRVAFGTAHGLEYLHEQCNPKIIHRDLKAANILLDNEFEAVLGDFGLAKLVDARITHVTTQVRGTMGHIAPEYLSTGKSSEKTDVFGYGITLLELVTGERAIDLSRLEEDEDVLLIDYVKKLLREERLEDIVDRNLESYDPKEVETILQVAMLCTQGYPEDRPTMSAVVKLLQGVGLADRWADWQQLEEARNQEFSLMTHQFVWHVESTLDQEAIQLSRAR
>gnl_Phavu_v2.1_Phvul.002G257000.1
MPVEMGFFFVLLLLGCLCSFVFPDMQGDALFALKISLNASAHQLTDWNQNQVNPCTWSRVYCDSNNNVIQVSLAYMGFTGYLTPRIGVLKYVTALSLQGNGITGNIPKEIGNMTSLCRLDLEINKLTGEIPSSLGNLKKLQFLTLSQNNLSGTIPESLATLPILINVMLDSNNLNGKIPERLFEVSKYNFTENNLDCGVNYHQLCESYNADQGSSHKQKTGLVVGIVIGLVVILFLGGLMFFWCKGRHKGYRREVFVDVAGEVDRRIAFGQLKRFAWRELQIATDNFSEKNVLGQGGSGTVYKGVLADNTKVAVKRLTDYESPGGDATFQREVEMISVAVHKNLLRLIGFCTTPTERLLVYPFMQNLSVAYRLRELKPGEPVLDWPTRKRVALGTARGLEYLHEHCNPKIIHRDVKAANVLLDEDFEAVVGDFGLAKLVDVRKTNVTTQVRGTMGHIAPEYLSTGKSSERTDLFGYGIMLLELVTGQRAIDFSRLEEEDDVLLLDHVKKLEREKKLDAIVDRNLNKNYNNQEVEMMIKVALLCTQATPEDRPPMSEVVRMLEGEGLAERWEEWQHVEVNRRQEYERLQRRFDWGEDSVYNQDAIELSGGR
>gnl_Phavu_v2.1_Phvul.002G064400.1
MELSSLVFWLLGLLLLLLMEISSAALSPSGINYEVVALMAIKGALTDPHNVLENWDSSSVDPCSWRMITCSSDGSVSALGLPSQNLSGTLSPGIGNLTNLQSVLLQNNGISGKIPAALGNLEKLHTLDLSNNAFSGEIPSSLGGLKNLNYLRLNNNSLTGSCPQSLSNIEGLTLVDLSYNNLSGSLPRISARTLKIVGNPLICGPKANNCSSVLPEPLSFPPDALRGQSDSGKKSHHVALAFGASFGAAFVIVIIVGFLVWWRYRRNQQIFFDVNEHYDPEVRLGHLKRFSFKELRTATDHFNSKHILGRGGFGIVYKACLNDGSVVAVKRLKDYNAAGGEIQFQTEVETISLAVHRNLLRLSGFCSTQHERLLVYPYMSNGSVASRLKDHIHGHPALDWSRRKRIALGTARGLVYLHEQCDPKIIHRDVKAANILLDEDFEAVVGDFGLAKLLDHRDSHVTTAVRGTVGHIAPEYLSTGQSSEKTDVFGFGILLLELITGHKALDFGRAANQKGVMLDWVKKLHQDGRLSQMVDKDLKGNFDLIELEEMVQVALLCTQFNPSHRPKMSEVLKMLEGDGLAERWEASQRIETPRFRSCEPQRYSDLIEESSLIVEAMELSGPR
>gnl_Phypa_v3.3_Pp3c26_8100V3.1
MRKCFRLCHYLASAWMGRHSWWVLLLCIVWTLLEGRFISALNDEGHALLEFSSRLNDTGGNLVGWNSSHSTPCGWSGVGCSEDLHVVSVNLSGKQLEGNLTLDATRLVQLQLLNLSSNVFRGAIPSLLGNAANLSILDVSNNVLRGYLPKELDSLWALSFLNVSNNELEGTLPQGGVLASFGSSSYWGNELLCGNPTGRTCGNFRYLLEKTDASAETPANQLSVGAIVAICLSAFLVSKITLFSIWYCRRRKKRECEVKLSGGRMVMFPLTGQAVTPLSKAVLRKTQKLRPQDIIGSGGYGTVYKIVLDDLSAFAVKKMTKCGTDRDLGFERELQTLADVKHRNLVTLRGYYATPEINFLIYDLMPNGNLETILHDYANHNREPIDWELRLRIALGVARGLSYLHYDCIPHIIHRDIKCSNILLDDDMEAHVADFGLAKFINTHETHVTTMAAGTLGYLPPEYLETGKITEKGDVYSFGIVLLELLTGKRPKDDDFRDHDFNIVDWANALRAEGRPEDIFDENILGAVLDEDLLTTLNIALQCTNEMPKTRPNMHHIVKMLQRLQGEDDYSFCSSRNLSHKISLDSQFSLSSSNTASSDSPRAFYSCDVV
>gnl_Phypa_v3.3_Pp3c26_8120V3.1
MARVAMVPKCIAPNRLLHLSLLLLVLHCSICGAVNSEGLLLQSFKQGLIDPAGVLSNWNNSDTTPCNWKGVLCSNSTIAVIFINLPFANLTGNVSSKLAGLKYLERLSLHHNRFFGEIPDSFSNLTSLRVLNLRNNSISGNIPQSLSALKNLRILELANNEFHGSIPESFSALTSLRYFNISNNHLIGNIPGGALRRFNASSFAGNAGLCGVLGGLPSCAPSPSPAVAPAFEPPQAVWSHKSSLSGGQIVLLCVSLFLFVKFVILAIFIMRWMRKDNDLEISLGSGGKIVMFQGAAKALPSSKEVLQATRLIRKKHIIGEGGYGVVYKLQVNDYPPLAIKKLKTCLESERSFENELDTLGTVKHRNLVKLRGFCSSPSVKILVYDFLPGGNVDQLLHHATEENLPVDWPIRYRIALGVARGLAYLHHSCEPRIIHGDVSSSNILLDNEFEPYLSDFGLAKLVSTNDTHVTMTVGGTFGYVAPEFAKSGHATDKVDVYSYGVVLLELLSGRRAVDESMSDEYANLAGWVRELHNCGRALEIVDPNLRDTVKDVALDLLLEVACHCVSLSSYDRPQMNKVVELLELLSDTASSPIRSSLTTSLESLQRSASADP
>gnl_Phypa_v3.3_Pp3c26_3790V3.1
MGRRVSHKVCMPGPAAGVQQWLWRAFTLLQVLTLFTSVCSLDGNPEVRSLAAIKQAFEDPENVLASWDPNYLSPCTFAFVECDANHSVYGLALPSHSLSGSLSPLIGSLPNLQRLIITNNSISGPLPSEVGNLSKLMVLDLSRNALSGAIPRALANLTSLVTLNLGRNHFNGSFPVFVSNMPSLLSVDVSYNNLSGFVPNQTLKNLMADGNPSLCGWAIRKECPGDPPLPNPANINIIDSRNKRSNTSAVAAGLSLGAAVLVGSFVLGFLWWRRRNAKQIFFDVNEQQDPDVLLGQLKKFSFRELQIATDNFNTKNILGKGGFGNVYKGHLSDGTIVAVKRLKGEGSPGHEMQFQTEVEMISLAVHRNLLRLRGFCMTPTERLLVYPYMPNGSVASRLRDTVAGKPALDWPTRKNIALGAARGLLYLHVHCDPKIIHRDVKAANILLDEDFEAVVGDFGLAKLLDHRDSHVTTAVRGTVGHIAPEYLSTGQSSEKTDVFGYGVLLLELITGQRAFEFGRLSSQNDMMLLDWVKKLQTEKRLDLLVDAQLMSEYNSLELEEMVQVALLCTQVLPSERPKMLDVARMLEGDGLAERWEQWREVENRRSREALLPRRYCELVEDSSWDIEAIQLSGPR
>gnl_Phypa_v3.3_Pp3c4_32350V3.1
MQLERDLPYANLTGTISSQLAGLKQLKRLSLLNNQFRGKIPESFSNLTSLEVLNMRSNAISGNIPATLGSLKDLRLMDLSNNELEGPIPESFSAMIGLLYLNLSNNLLVGRVPEGALRRFNTSSFVGNTDLCGGDIQGLSSCDSSSPLAPALGPSRSASSSKSSFSAAQIVLLSVGLFLSFKFVIAVLIIVRWMRKDSNIEIDLGSGGKLVMFQGATMDLPSSKEMLRAVRLIRKKHIIGEGGYGVVYKLQVNDHPTLAIKKLKTCLESERSFENELSTLGTVKHRNLVRLRGFCSSPSVKLLIFDYLPGGNVDQLLHGEKEENVVVDWSIRYRIALGVARGLAYLHHACEPRIIHGDISSSNILLDTGYEPYLSDFGLAKLVTTTDTHVTLNVGGTFGYVAPEFAKSGRATEKVDSYSYGVILLELLSGRRAVDESLANEYANLAGWVRELHIAGKAKEIVDQNLRDTVPSVDLDLVLEVACHCVSLDPEERPHMSKVVEMLELLSVSGLSPGCASIRTSLEALERSASCKPLVSDVPGFRPVGSYFIFDT
>gnl_Phypa_v3.3_Pp3c4_23140V3.1
MGRRARHKAGTQVPALGILQWLCGALSLFQVFNFLTHVHCLDGNPEVRSLAAIKQAFEDPENVLASWDPNYLSPCTFAFVECDANHSVYGLALPSHGLSGNLSPLIGSLSNLHRLIITNNSISGELPSELGNLSKLVVLDLSRNDFSGAIPSALMNLTSLITLNLGGNHFNGSFPVFVANMSSLQSLDVSFNSLSGFVPNQTLKNLMVDGNPNLCGWAVRKECPGDPPLPNPANINVVDGRNRRSNTTAVAAGLSLGAAVLVGSLLLGSLWWRRRNAKQVFFDVNEQQDPNVLLGQLKKFSFRGLQIATDNFSVKNILGRGGFGNVYKGHLSDGTVVAVKRLKGEGSPGHEMQFQTEVEMISLAVHRNLLRLRGFCMTPSERLLVYPYMPNGSVASRLRDTVGGKPALDWPRRKNIALGAARGLLYLHVHCDPKIIHRDVKAANILLDEDFEAVVGDFGLAKLLDHRDSHVTTAVRGTVGHIAPEYLSTGQSSEKTDVFGYGVLLLELITGQRAFEFGRLSSQNDMMLLDWVKKLQAEKRLDLLVDSELMSEYNSLELEEMVQVALLCTQVLPAERPKMLDVARMLEGDGLAERWEQWREMESRMSREALLPRRFCELVEDSSWDIEAIHLSGPR
>gnl_Phypa_v3.3_Pp3c13_19360V3.1
MMTIKARMLKNGAPIELFRFVFLLLAVHFRVSGALYVDKAALLAFKARVDDPRGVFSNWNDSDTTPCNWNGIVCSNVTHFVTFIDLPFLNLSGTIAPQLGGLKYLERLSLDHNDFMGKIPKSLSNLTNLRILNLRHNSLSGDIPLALGTLIDLQVLDLAENKLEGPIPESFSNLTSLSYFNLSNNQLIGRVPQGALLNFNLSSYSGNANLCVDDGVGLPACSLSPVLSPSVSPVRATSSLSVVQIVLLSVGLFLGFKFIIAAIFIMRWMKKDNKIEINLGTGGKIVMFQGVQSVPSSKEMLEALRKIRKNHIIGEGGYGIVYKLEIPGYPPLAVKKLKICLESERSFENELDTLGTLKHRNLVKLKGFCSGPNVKLLFYDYLPGGNLDQLLYGDKEENVIIDWPIRYRVALGVARGLAYLHHGCDPRIIHGDVSSTNILLDTDFESYLSDFGLAKLLTMNDSHVTVTVGGTFGYVAPEFAKSGRATEKVDVYSYGVILLELLSGRRAVDEDMSDDYTNLAGWVRELNSTGKSMEVVDKNLRDTVPSVELELLLEIACHCISLKPQDRPTMHKVVETLELLTETGMSPAGTSMRTSIETLEGSVLEAVKVSLL
>gnl_Phypa_v3.3_Pp3c3_24690V3.1
MQSLHRQGLQCWCLLLLCLSNGVRATVEEGKILIDWKAQLEYPNDKLRTWSGSDPCFNTNPWDQVSCDPDGFVIRIGLGSSNLTGTLTPEFGQIKRLNSLILSDNHFNGSIPEALGDLSELIFLDLSNNYLSGSIPSTLGNLTKLNVLKLNNNHLSGSIPIELAALPNLRDIHLEFNNLSGRIPISGVFGTASSSNFAGNPLLCGDQIANQCVGDPPRSSSTSISIGPIIGGALGAEEDTRVNLGQLTRFTLSQLKNATENFSSRNEIGRGGFGIVYKGVLSDGTQLAIKRLKLESRSIGNEKQFQTEVEIISMASHRNLLRLYGLCTTPTERLLVYPYMANRSVSFQLKKTDHGAPAMTCQMRKRIALGAAKGLAYLHEQCNPKIIHRDVKADNILLDDEFEAVVGDFGLAKPIDFKNTHVTTAIRGTIGHIAPEYMSSGKSSEKTDVYGYGITLLQLITGQSALNLSRLADDDVMLLDWVRKLEKENNVEKMIDPHLKEYNMNDIKELLKVALLCTENNPTSRPKMSEVVNMLEGEGLEERWAEWEQREVQRNQEALDMPHLPVGWNLDSNSSFMQALELSGPR
>gnl_Phypa_v3.3_Pp3c3_36680V3.1
MPREVAWWRPFFLIALMPIGVLGNLEGDALNALRQNLIDSSNVLQSWDPTLVNPCTWFHVTCNNENSVIRVDLGNAGLSGSLVPQLGVLTKLQYLELYSNNISGTVPKELGNITALVSLDLYQNNFTGTIPDSLGQLSNLRFLRLNNNSLTGPIPVSLTTITGLQVLDLSYNKLSGDVPTNGSFSLFTPISFLGNSDLCGAVVGKQCPGQPPFPPPPPFTPPPPQTPSGPYANNKQTISTGAIAGGVAAGAALLFAAPAIGFAWWRRRRPIEAFFDVPAEEDPEVHLGQLKRFSLRELQVASDNFNNRNILGRGGFGKVYKGRLADGTLVAIKRLKEERSPGGELQFQTEVEMISMAVHRNLLRLRGFCMTPTERLLVYPYMPNGSVASRLRERVDEEPALSWRTRKQIALGAARGLSYLHDHCDPKIIHRDVKAANILLDEEFEAVVGDFGLAKLMDYKDTHVTTAVRGTIGHIAPEYLSTGKSSEKTDVFGFGIMLLELITGQRAFDLARLANDDDVMLLDWVKGLLRERKVDLLVDPDLKQNYDQKEVEELIQVALLCTQGSPLDRPKMGDVVRMLEGDGLAERWEEWQKVEVVRNQDLDLPPHRTSEWIVDSTDNLHAVELSGPR
>gnl_Phypa_v3.3_Pp3c3_14110V3.1
MPDPGARMQWLWRTLTLLHVLTSFFSVVDPLDGNPEVKSLFAIKRALQDPLNVLASWDSNYMSPCTFAFVDCDSNNSINGLELPRNGLSGSLSPLIGSLSNLHRLIITNNSLSGELPKEIGNLSKLVVLDLSRNLFSCAIPNSLVNLKNLVSLNLRGNHFNGSFPAFVANMSSLQSLDVSENNLSGFVGNQTLKTLITDGNVNLCGLAIRKECPGDPPLPNPANINNIDNIRSRKSANTSAVACGLSLGVAVLLGSFMLGLLWWRRRNSKQIFFDVNEQQDPDVLLGQLKKFSFRELQIATDNFNTKNILGKGGFGNVYKGYLCDGSIVAVKRLKGEGSPGHEMQFQTEVEMISLAVHRNLLRLRGFCMTPTERLLVYPYMPNGSVASRLRDIVGGKPALDWPTRKCIALGAARGLLYLHEHCDPKIIHRDVKAANILLDEGYEAVVGDFGLAKLLDHRNSHVTTAVRGTVGHIAPEYLSTGQSSEKTDVFGYGVLLLELITGQRAFGFGRLSRQNDMMLLDWVKKLQAEKRLDLLVDVDFKSEYNSLELEEMVQVALLCTQMLPTERPKMLDVVRMLEGDGLAERWEQWCEVESRRSREALLPRRYCELVEDSSWDIEAIQLSGPR
>gnl_Phypa_v3.3_Pp3c14_24970V3.1
MARIIDSSCFIWAVVEILVLSKVDLLPLCLALNSEGLALWEFRKMVQGPSGTLNGWNYSDESPCDWRGVVCDNVTNHVIRINLPRARLTGTISPRLSELSQLRRLGLHANNITGAIPSFLVNLTYLRTLYLHNNNLTETLPDVLGIMPALRILDVSGNKIEGPIPATFSAMNKLKFLNLSNNRLSGEVPGGSMLRFPASSFAGNSLLCGSSLLGLPACKPEEETKTDHKGSRWSAWKILVLSIGIFLLLKMIIALLILCHCLRQDRKREIQLGKEGKLVMFRGETVPKSKAMLQAVRKLRKRDIVGEGGYGVVYKTVLKDGRVFAVKKLKNCLEAAIDFENELEALAELKHRNLVKLRGYCVSPTSKFLIYDFIPNGTVDQLLHPRTEEGEKGNPVDWATRIKIARGTARALACLHHDCQPRIIHRDVSSKNILLNERFEPCLSDFGLARLMENDHTHVTASVGGTYGYIAPEYAQAGRATEKSDVYSYGVILLELLSRRKPTDSSFSAHHINMAGWLRCLREKGQELEVVEKYLRETAPHQELAIALEIACRCVSLTPEERPPMDEVVQILESLANSSESTQPTVTETTATSNET
>gnl_Phypa_v3.3_Pp3c8_3330V3.1
MPGEVAWWRPLFLIALMPIGVLSNAEGDALNTLRQSLIDSSNVLQSWDPTLVNPCTWFHVTCNNENSVIRVDLGNAGLSGSLVPQLGVLTKLQYLELYSNNISGTIPKELGNITALVSLDLYQNNFTGPIPDSLGQLSNLRFLRLNNNSLTGPIPVSLTTISGLQVLDLSYNKLSGDVPTNGSFSLFTPISFLGNNDLCGAVVGKQCPGQPPFPPPPPFTPPPPQTPNGASANKQQTTSTGAIAGGVAAGAALLFAAPAIGFAWWRRRRPIEAFFDVPAEEDPEVHLGQLKRFSLRELQVASDNFNNRNILGRGGFGKVYKGRLADGTLVAIKRLKEERSPGGELQFQTEVEMISMAVHRNLLRLRGFCMTPTERLLVYPYMPNGSVASRLRERVDGEPALSWRTRKQIALGAARGLSYLHDHCDPKIIHRDVKAANILLDEEFEAVVGDFGLAKLMDYKDTHVTTAVRGTIGHIAPEYLSTGKSSEKTDVFGFGIMLLELITGQRAFDLARLANDDDVMLLDWVKGLLRERKVDLLVDPDLKQNYDQKEVEELIQVALLCTQGSPLDRPKMGDVVRMLEGDGLAERWEEWQKVEVVRNQDLDLPPHRTSEWIVDSTDNLHAVELSGPR
>gnl_Phypa_v3.3_Pp3c12_23570V3.1
MATCCRVGCQILDLGNAGLSGTLVPQLGVLTKLQYLVLYSNNITGQIPKELGNISALVSLDLYQNNFTGPIPDSLGQLSNLRFLRLNNNSLTGSIPASLTAIQGLQVLDLSYNKLSGPVPTYGSFSLFTPISFLGNDGLCGSVVGKPCPGEPPFPPPPPFTPPPPQSTYWQSAKGQQTSTGAIAGGVAAGAALLFSIPAIAYAWWRRRRPLDAFFDVAAEEDPEMQLGQLRRHSLRELQVATDDFSDRNILGRGGFGMVYKGRLADGTLVAIKRLKEQRSPRGELQFQNEVEMISMAVHRNLLRLRGYCTSSTERLLVYPYMGNGSVASRLRERVDGERPLSWQTRKKIALGAARGLSYLHDHCDPKIIHRDVKAANILLDEEFEAVMGDFGLAKLMDYKDAHVTTAVVGTIGHIAPEYLSTGKSSEKTDVFGYGIFLLELVTGRRAFDLSGMANAGGAMLLDWVTNLLGEHKIYILVDPDLEKNYDEEEVEELIQVALLCTQGSPVDRPKMGDVVHILEGDGLAERWEEWQKVEVIRKQDYDMPTRQTSQWILDSTENLHAVELSGPR
>gnl_Phypa_v3.3_Pp3c12_9140V3.1
MVSGSFVNSFCLLDFRWRGIVHRAVVCLVAGSLRPDHAMLKSRVILSFGAEENAKVRSSFLFSQGVCVMRRAIYHMLLLFVLILNLLSSTLALSSDGLALLSLKALLHDPDNYLANWNESDADPCRWSGVRCQLQTSRVEFLALPSKQLRGSISPEIGKLDQLRRLSLHSNELYGPIPKELGNCSSLRQLYLHRNFLTGSIPLELKDLKLLVTLDLASNGLTGSIPSFIGSLSRLGFLNVSSNFLTGEIPTNGILETFTAQSFLENPGLCGSQVGIDCRGVSPATAPSKPSPASPPPYSVPLPLGDGNNPARSPGAGSAAGESTPGTSTKAQKHGYSNALLISAMSTVCTALLLALMCFWGWFLRNKYGKRKLNLSKVKGAEAYNEEKVVNFHGDLPYTTVNIIKKMDLLDEKDMIGSGGFGTVYRLQMDDGKVYAVKRIGVFGLSSDRVFERELEILGSFKHRNLVNLRGYCNSPTARLLIYDYLPCGNLEEFLHDREPHEVLLNWAARLKIAIGAARGLAYLHHDCTPRIIHRDIKSSNILLDENLDPHVSDFGLAKLLEDKASHVTTIVAGTFGYLAPEYMHTGRATEKGDVYSYGVVLLELLSGRRPSDPSLIAEGMNLVGWVTLCIKENMQSEIFDPEILDGAPKDQLESVLHIAVMCTNAAAEERPTMDRVVQLLEADTLSPCPSELSNFYRSPHSDDEARGR
>gnl_Phypa_v3.3_Pp3c6_15790V3.1
MVCQQKQLSKISQECTNLMGSFVAWPWSIIVMLLCIYLIPISSTALNSEGYALLDFVSNAAVGESGLEDWNSSHTTPCHWTGIQCSNEFYVLVINLADRKLRGNLTLDTSKFKWLQALNLSTNHLESEIPSHWGCSRSLKSLNMNSNKLSGTIPCVSELGLLQNLVELDLSNNQLQGAIPSSLNQLTQLLTLNLSMNHLQGLLPQGGVLSSLSIASYQLNNLCGLPITLACDTRRSIAENTDTTINAASPVVFAVSKSSGVQFVKNKKLSIVVIVIVCVATLAISKLFLGGLWYWRRTRQRNVCEIKLSGGKVVLFQMAGKPNLSTTVLMEKIEKLTAEDIIGTGGFGTVYRLVLDDQTALAVKKLIRGIDRDRGFERELEALADLKHKNLVTLRGHYSAPNINILLYDLVGNGSLDTWLYEYEAAGLQPLDWDTRAKIGIGAARGLAYLHHDCVPRIIHRDVKSSNILLDADLEARVSDFGLAKLMDLDKTHVTTMVAGTLGFLAPEYVATGLATEKVDIYSFGVVLLELVTGRHPCDNLFKDSGISLPQSVRNMIDEKNLAVVLDGLLVGTCPDEEVAVFVDTALFCTSSLPSHRPSMAQVVKMLEGHQSSRPSIGNDSIASSSHKPR
>gnl_Phypa_v3.3_Pp3c6_23170V3.1
MLEDKNPEIQRGTFKGDRKTHHASCKRRLHMRNWSSWILLLVVTLFLHIPGSAINLDGEALISFKRGIQNANLSLWSWNESHSNPCLWSGVTCLPGSDRVHRLNIPNLNLRGFISPELGKLDQLRRLGLHENNLYGSIPREISNCTNLRALYLRGNFLTGNIPEELGNLQRLKILDISNNGLTGSIPESFGRLSELSFLNVSTNFLVGNIPTFGVLAKFGDSSFSSNPGLCGTQIEVVCQSIPHSSPTTWTSGSTLVGRSTDDANSILMSAMGTSGIALLVALICCIAFLVFKKRRSNLLQAIQDNNLDGYKLVMFRSDLSYTTDEIYKKIESLCAVDIIGSGSFGTAYRLVMDDGGMFAVKNIVKQEMGSERFFERELEILGNLKHQNLVNLCGYYISASARLLIYDYLAGGNLEDNLHERSLTKKHLTWSTRMRIAIGSAQGIAYMHHDCVPGVIHRGIKSSNVLLDNNMEPHVSDFGLAKLVEDDSSHVTTIVAGTFGYLAPEYMESGAATEKGDVYSFGVMLLEMISGKRPTDALLMMKGYNLVTWATYCVKMNQVEELVEESCLEEIPTEQIEPIIQIALQCVSPIPEDRLTMDMVVQLLEIHKLSKCTSDVSNFYHSPISAPEDRGR
>gnl_Phypa_v3.3_Pp3c16_16440V3.1
MLNNRRRGADRGMFENESKVFYRHNNRCFFMRNLSSWCWVFMLLATLYLPVPSYSLSPDGEALLSFKRGLSNANRSLSNWNASHPNPCLWSGVTCLPKSDRVYILNLPRRNLRGIISPEIGKLDQLRRLGLHHNNLFGTIPREINKCTNLKALYLRGNFLTGNIPEQLGDLERLKILDVSNNGLTGSIPESLGRLSQLSFLNVSANFLVGKIPTFGVLAKFGSPSFSSNPGLCGLQVKVVCQIIPPGSPPNGTKLSPPITAPAPASAPVAETLPVAGMTNTSVGGHSVGYSDSLLISAIGTVGVSLLVVVMCFGGFCVYKKSCSNLHQVVQGSKLVMFHSDLPYNKDDVIKRIENLCDSDIIGCGGFGTVYRLVMDDGCMFAVKRIGKQGMGSEQLFEQELGILGSFKHRNLVNLRGYCNAPLANLLIYDFLPGGSLDDNLHERSSAGERLNWNTRMNIAIGSARGIAYLHHDCVPRIIHRDIKSSNVLLDEKLEPHVSDFGLAKLLEDESSHVTTIVAGTFGYLAPEYMHSGRATEKGDVYSYGVMLLELISGKRPTDASLIKNNLNLVSWVTSCARTNQVEEIVEKSCLDEVPIERIESTLNIALQCISPNPDERPTMDRVVQLLEADTLSRVPSDLSNFYCSPISDHEGRGR
>gnl_Pinta_v2.0_PITA_000079018-RA
MSLVRMGGFGEVYKGVLENNKKVAVKQLTDYHSHGGEQAFLWDVEMISVVVHCNLMSLIGFCVAPLERLLVYPYTQKLSVVYRLREIKPTEKPLDWPAWKNVALGAACGSEYLHEHCHPKIIHRDVKVANVLLDEDFKAVVGDFG
>gnl_Pinta_v2.0_PITA_000002432-RA
MWCANDPGACSRFAPEGSTSACCLNRYCVDLSSDSHHCGSCGLACSYGLSCCGRTCVDLNNDKAHCGACFNACPYEEICSFGVSSGSWLDFIFIIELLDCFEIFEFGYGKGDFGKVYKGVLVDNTKVAVKRLSDYHSPGGEQAFLWEVEMINVIGLLRNVALGAARDLEYLHEHCNPKIIHHDVKAANVLLDEDFEAVVGDFGLAKLVDASKTHVTTQVRGTRGHISPEYLLIGRSLERTDVFGYGITLLELVIGQRAIDFSRFEEEDDVLLLDHVKKLQIEKRLDAIVDANLNQNYDVKEVEEMIQVALLCTHTSPEGRPKMTEVVSMLEGEVLDECWEEWQQVEVIHRQEYELMPRRLSGLRILYITRMQSNSLVEHDQHGLWCLIFL
>gnl_Pinta_v2.0_PITA_000012034-RA
MEIPEEEPMEANKVYYRKVNTVEIPEEEPMKAPITEKTLEGNSLTGSIPPELGNMTSLQNLNLKSNLLTGEIPNTLGQLDNLQYLVLDNNRLSGAIPPSLSKIPNLIELDLSSNNLSGQIPVSLFQVHKYNFSGNHINCSASSPHPCASAASSNSGSSKRSKIGILAGTIGGGVVIILVLGLLFLLCQGRHRRNKGEVFVDVSGEDDRKIAFGQLKRFSWRELQLATDSFSEKNVLGQGGFGKVYKGVLADNTKVAVKRLTDYHSPGGEQAFLREVEMISVAVHRNLLRLIGFCVAPSERLLVYPYMQNLSVAYRLRELKPTEKPLDWPARKNVALGAARGLEYLHEHCNPKIIHRDVKAANVLLDEDFEAVVGDFGLAKLVDARKTHVTTQVRGTMGHIAPEYLSTGRSSERTDVFGYGITLLELVTGQRAIDFSRLEEEDDVLLLDHVKKLQREKRLDAIVDANLKQNYDAKEVEAMIQVALLCTQASPEDRPKMTEVVRMLEGEGLDERWEEWQQVEVIRRQEYELMPRRFEWAEDSVYNQDAIELSGGR
>gnl_Pinta_v2.0_PITA_000012161-RA
MPAFTALSGLEYRVSAIMEYKFECSKLVASLMLSILTLSSTASLSPNGINYEVVALMAIKSQLNDPNNVLEAWDINSVDPCSWSMVTCSSLDGSVTAMGIPSQRLSGTLSRGIGNLTHLQTLLLQNNDLSGPIPVELGKLENLETLDLSGNQFSGWIPSSLGQLKNLKDLSYNNLSGPIPRILAKSYNMSGNPFLCERVKNCPVDSHTPLVNLNTDKNTAPSRWHKRQKVAIALGASFGFLAVFILSIGLVLWWRKKHNSLVFFSANEQFDAEVCLGNLRRFSFRELQVATNNFNAKNILGQGGFGIVYKGILKDGTLVAVKRLKDTSAAGGEVQFQTEVEMISLAVHRNLLRLYGFCMTCTERLLVYPYMPNGSVAYRLRDNIGGKPALDWYTRKRIALGAARGLLYLHDQCDPRIIHRDVKAANILLDEDFEAIVGDFGLAKLLDQRDSHVTTAVRGTVGHIAPEYLSTGQSSEKTDVFGFGILLLELITGQRALDFGNDSKQKGVMLDWVKKVYQEKKLDLIVDKDLKGFFDRVELEEMVQVALLCTQFHPAHRPKMSEVVRMLEGDGLAERWEASQKTETPSYRRAESIPRKYSDFIEDTSFAVQPMELSGPR
>gnl_Pinta_v2.0_PITA_000012148-RA
MLISGGFGNVYKGYLQDGTLVAVKRLKYANATGGEVQFQIEVEMISLHVQGNSLRLCGFCMTSIERLSVYPYVLNESDFGLEKLLYHKDSHVTKTIRGILENIAPEYLSKGQSCEMTNVFGFGILLLELITRQKALDFCRATNQKGAMLDWVKKKKH
>gnl_Pinta_v2.0_PITA_000012151-RA
MNTGNGEILDERVTWPGYRVIETDEEAKQYSVVIFIYEVETLGKIRHVNFAKLLCCISSLDSDLLGFSYMHHRCSPPIIHRDVKPDNILLDSDFGLARVAEILGSGECNKAYSAWSFRCESWFCGYNWGWNWNFPLVETKTQSTRIFHFKELYVAFDNFSSKNMLILGGFENVYKGFLQDGTLVAVKKLKDVNVIGGEVQFHIEVEMISLHVQGNLLRLCGFCMTSIERILVYPYVLNKSVASRLRHGQLTLNWDTRNKVSLAGARGLTYLHEQCDSKIIHRDVKASNILDEYFEAIASNFGLAKLLCHRDSHVTKTIRGILEHITTEYLSKGQSYEMTDIFGFGILLELITRQKALDFDQATNQKGAMLDWVKKNTPRE
>gnl_Pinta_v2.0_PITA_000061967-RA
MDELIVMLFICDCVDVSGEALIALKMALNDSKNLLSSWNPSSVNPCFGWSNIICNSDYNVTSMNLASMGFTGVLSHHIGELPFLNTVALQDNHISGTLPSELGNMVSLQSLNLENNNITGDIPSSLGQLPDLQYLIIRNNKLGGEIPPSIAGIPNLIELDISSNNLTGKIPEAIFKVAKYNFTGNNLNCGSSFQHPCASTLYSNSGYPKSKLGFLTGGLGAAVVILTFFLFLLWKSRMWCSRRDVFVDVSGEHDRKIAFGQLRRFSWRELQLATDNFSEKNLLGQGGFSKVYKGVLGDNTKVAVKRLTDYNSLRGEATFLREVEMISVAVHRNILRLIGFCISSSERLLVYPYMENLSVAYRLREIKPGETGLDWPTRKRVAFGAACGLEYLHDHSNPKIIHRDLKASNILLNEDFEAVVGDFGLAMLVDAKKSHITTQVRGTMGHIAPEYLSTGRSSEKTDVFAYGIMLLELVTGRRAIDFSRLEEDDQVLLLSHVRYLDTLHF
>gnl_Poptr_v3.0_Potri.010G134100.1
MVARKKNALFCCVGLLICLWNTAYGELTATGVNFEVEALMGIKASLHDPHDVLKWDEHSVDPCSWIMVTCSTDGFVTTLGAPSQSLSGTLSPSIGNLTNLQSLLLQDNNISGHIPAELGKLPKLKTIDLSSNNFSGQIPSTLSNLNSLHYLGIWIRRLNNNSLNGAIPASLANMTQLTFLDLSYNNLNTPVPPVHAKTFNIVGNTLICGTEQGCAGTTPVPQSLAVHNSQNSQPSGNSKSHKIALAFGSSLGCICLLVLGFGFILWWRQRHNQQIFFDINEQHHEELNLGNLRRFQFKELQIATSNFSSKNLIGKGGFGNVYKGHLQDGTVVAVKRLKDGNAIGGEIQFQTEVEMISLAVHRNLLRLYGLCMTTTERLLVYPYMSNGSVATRLKAKPVLDWGTRKRVALGAGRGLLYLHEQCDPKIIHRDVKAANILLDDYCEAVVGDFGLAKLLDHQDSHVTTAVRGTVGHIAPEYLSTGQSSEKTDVFGFGILLLELISGLRALEFGKSTNQKGALLDWVKKIHQEKKLELLVDKDLKNNYDPIELDETVQVALLCTQNLPSHRPKMSEVVRMLEGDGLAEKWEASQRAEATRTRTIEFSSSERYSDLTDDSSLLVQAMELSGPR
>gnl_Poptr_v3.0_Potri.010G043200.1
MESRRSFRLCRVVFLVLALMEISTATLSPAGINYEAVVALVAIKTALRDPYNVLDNWDINSVDPCSWRMVTCTPDGYVLALGLPSQSLSGTLSPSIGNLTNLQSVLLQNNAISGPIPAAIGKLEKLLTLDLSNNTFSGEMPTSLGNLKNLNYLRLNNNSLTGPCPESLSKLNGLTLVDLSFNNLSGSLPKISARTFKVTGNPLICGPKASDNCSAVFPEPLSLPPNGLNCQSDSRTNSHRVAIAFGASFGAAFSIIIIIGLLVWWRCRHNQQIFFDVNEQYDPEVCLGHLRRYTFKELRSATDHFSSKNILGRGGFGIVYKGCLNDGTLVAVKRLKDYDIAGGEIQFQTEVETISLAIHRNLLRLSGFCTTENERLLVYPYMPNGSVASQLRDHIHGRAALDWARRKRIALGTARGLLYLHEQCDPKIIHRDVKAANILLDEDFEAVVGDFGLAKLLDHRDSHVTTAVRGTVGHIAPEYLSTGQSSEKTDVFGFGILLLELVTGQKALDFGRAANQKGVMLDWVKKLHHERKLNLMVDKDLRGNFDRIELEEMVQVALLCTQFNPSHRPKMSEVLKMLEGDGLAEKWEASQRVETPRFRSCENPPQRYSDYIEESSLVVEAMELSGPR
>gnl_Poptr_v3.0_Potri.017G108000.1
MTAMAMRRREVGLYFVACLWLLTTVNGLLTPKGVNYEVQALMGIKASLDDPHGVLENWDGDAVDPCSWTMVTCSSESLVIGLGTPSQNLSGTLSPTIGNLTNLQTVLLQSNNITGPIPAEIGKLSKLHTLDLSDNFFTGKIPSSLGHLRNLEYMRLNNNSLSGEFPMSLANMTQLVLLDLSFNNLSGPVPRFPTKTFSISGNPLICPTGSEPECYGTTLMPISMNLNNTPTAQPADRPKSHQIALAFGSSVGSVSLIILVFGLFLWWRQRNNQPTFFDVKDRQHEEVSLGNLRKFQFRELQISTNNFSNKNILGKGGFGNVYKGILHDGTVVAVKRLKDGSASGGEIQFQTEVEMISLAVHRNLLRLYGFCMTPTERLLVYPYMSNGSVASRLKGKPVLDWGTRKRIALGAARGLLYLHEQCDPKIIHRDVKAANILLDDYCEAVVGDFGLAKLLDHQDSHVTTAVRGTVGHIAPEYLSTGQSSDKTDVFGFGILLLELITGQRALEFGKAANQKGAMLDWVKKIHQEKKLEMLVDKDLKGNYDRIELEEMVQVALLCTQYLPSQRPKMYEVVKMLEGDGLAESWEASQRAEATKSKPHEFSSSDRYSDLTDDSSLLVQAMELSGPR
>gnl_Poptr_v3.0_Potri.004G108200.1
MTSMAMRIREVGLHFVVFLWFSTTANGLLSPKGVNYEVQALIGIKASLHDPHGVLDNWDGDAVDPCSWTMVTCSPESLVIGLGTPSQNLSGTLSPTIGNLTNLQTVLLQSNNITGPIPAEIARLSKLHTLDLSDNFFTGKIPSSLGHLRSLEYMRLNNNSLSGEFPLSLANMTQLVLLDLSFNNLSGPVPRFPTKTFSIAGNPLICPTGSEPECFGTTLMPMSMNLNSTQTALPSNKPKSHKIAVAFGSSVGSASLIILVFGLFLWWRRRHNQPTFFDVKDRQHEEVSLGNLRRFQFRELQISTNNFSNKNILGKGGFGIVYKGILHDGTVVAVKRLKDGNAIGGEIQFQTEVEMISLAVHRNLLRLYGFCMTPTERLLVYPYMSNGSVALRLKGKPVLDWGTRKRIALGAARGLLYLHEQCDPKIIHRDVKAANILLDDYCEAVVGDFGLAKLLDHQDSHVTTAVRGTVGHIAPEYLSTGQSSEKTDVFGFGILLLELITGQRAIEFGKAANQKGAMLDWVKKIHQEKKLEMLVDKDIKGNYDRIELEEMVQVALLSTQYLPSHRPKMSEVVRMLEGDGLAERWEASQRAEATKSKPHEFSSSDRYSDLTDDSSLLVQAMELSGPR
>gnl_Poptr_v3.0_Potri.004G059100.1
MAAILFHIFLAVFWVHFAQATGSLLSPKGVNYEVAALMAVKKEMRDESGVMNGWDLNSVDPCTWNMVGCSPEGFVFSLEMASARLSGTLSPSIANLSHLRTMLLQNNHLSGPITEEIGKLSDLQTLDLSGNQFVGGIPSSLGFLTHLSYLRLSKNKLTGQIPRLVANLTGLSFLDLSFNNLSGPTPKILAKGYSIAGNRYLCTSSHAQNCTGISNPVNETLSSEQARSHHRWVLSVAIGISCTFVISVMLLVCWVHWYRSRLLFISYVQQDYEFDIGHLKRFSFRELQIATNNFSPKNILGQGGYGVVYKGCLPNKTFIAVKRLKDPNFTGEVQFQTEVEMIGLALHRNLLCLYGFCMTPDERLLVYPYMPNGSVADRLRETCREKPSLDWNRRIHIALGAARGLLYLHEQCNPKIIHRDVKAANILLDEGFEAVVGDFGLAKLLDLRDSHVTTAVRGTVGHIAPEYLSTGQSSDKTDVFGFGILLLELITGQKALDAGNGQVQKGMILDWVRTLHEEKRLEVLVDRDLKGCFDVSELEKAVDLALQCTQSHPNLRPKMSEVLKVLEGIVGQPAIEESQGATSIGEARACNCSRHCSDVHEESSFIIEAMELSGPR
>gnl_Poptr_v3.0_Potri.013G117200.1
MERKVGDFLFVWLLILALLLHPVWLVLGNMEGDALHSLRSNLNDPNNVLQSWDPTLVNPCTWFHVTCNNDNSVIRVDLGNAALSGQLVPQLGLLKNLQYLELYSNNISGPIPGDLGNLTTLVSLDLYLNSFTGPIPDTLGKLSKLRFLRLNNNSLTGPIPMSLTNISALQVLDLSNNRLSGVVPDNGSFSLFTPISFANNLDLCGPVTGHPCPGSPPFSPPPPFVPPPPISSPGGYSATGAIAGGVAAGAALLFAAPALAFAWWRRRKPQEFFFDVPAEEDPEVHLGQLKRFSLRELQVATDTFSNKNILGRGGFGKVYKGRLADGSLVAVKRLKEERTPGGELQFQTEVEMISMAVHRNLLRLRGFCMTPTERLLVYPYMANGSVASCLRERPPSQPPLDWPTRKRIALGSARGLSYLHDHCDPKIIHRDVKAANILLDEEFEAVVGDFGLAKLMDYKDTHVTTAVRGTIGHIAPEYLSTGKSSEKTDVFGYGIMLLELITGQRAFDLARLANDDDVMLLDWVKGLLKEKKLEMLVDPDLQNKYVEAEVEQLIQVALLCTQGSPMERPKMSDVVRMLEGDGLAERWDEWQKVEVLRQEVELAPHPNSDWIVDSTENLHAVELSGPR
>gnl_Poptr_v3.0_Potri.003G023000.1
MWEIWSSAFFLLFHLVLGVSGNVEGDALNALRTNLADPGNVLQSWDPTLVNPCTWFHVTCNSENSVTRVDLGNANLSGPLVTQLGNLPNLQYLELYSNNISGKIPDELGNLTNLVSLDLYLNNLQGQIPKTLGQLQKLRFLRLNNNTLSGTIPMNLTTVTSLQVLDLSNNELTGDIPTNGSFSLFTPISFNGNKLNPLPASPPPSLTPPPGASNGNSAIGAIAGGVAAGAALLFAGPAIVLAYWRRRKPQDHFFDVPAEEDPEVHLGQLKRFSLRELQVATDNFSSKNILGRGGFGKVYKGRLADGSLAAVKRLKEERTQGGELQFQTEVEMISMAVHRNLLRLRGFCMTPTERLLVYPFMVNGSVASCLRERTESQPPLDWPKRKRIALGSARGLAYLHDHCDPKIIHRDVKAANILLDEEFEAVVGDFGLAKLMDYKDTHVTTAVRGTIGHIAPEYLSTGKSSEKTDVFGYGVMLLELITGQRAFDLARLANDDDVMLLDWVCSHFIPSCVLTLKVR
>gnl_Poptr_v3.0_Potri.011G068700.1
MAAILFRTFLVIFWVRLTQATDTLLSPKGVNYEVAALMAVKREMRDEIGAMNGWDLNSVDPCTWNMISCSTEGFVISLEMASVGLSGTLSPSIGNLIHLRTMLLQNNHLSGPIPEEIGKLSELQTLDLSGNQFGGGIPSSLGFLTHLSYLRLSKNNLSGQIPRLVASLTGLSFLDLSFNNLSGPTPKILAKGYSITGNSYLCTSSHAQNCMGISKPVNAETVSSEQASSHHRWVLSVAIGISSTFVISVMLLVCWVHCYRSRLLFTSYVQQDYEFDIGHLKRFSFRELQIATSNFSPKNILGQGGYGVVYKGCLPNKTFIAVKRLKDPSFAGEVQFQTEVEMIGLALHRNLLSLHGFCMTPDERLLVYPYMPNGSVADRLRETCREKPSLDWNRRIHVALGAARGLLYLHEQCNPKIIHRDVKAANILLDEGFEAVVGDFGLAKLLDLRDSHVTTAVRGTVGHIAPEYLSTGQSSEKTDVFGFGILLLELITGQKALDAGNGQVQKRMILDWVRTLNEEKRLEVLVDRDLKGCFDALELEKAVELALKCTQSHPNLRPKMSEVLKVLEGLVGQSAMEESQGAPNIGEVRACSFSRHDRDVHEESSFIIEAMELSGPR
>gnl_Poptr_v3.0_Potri.006G179400.1
MALKLLHLSIFFLFLARLSLSYEPRNHEVDALISIREALHDPYGVLNNWDEDSVDPCSWAMITCSPDNLVICLGAPSQSLSGTLSGAIGNLTNLRQVLLQNNNISGQIPPELGTLSKLQTLDLSNNRFSSVVPDSLGQLNSLQYLRLNNNSLSGPFPVSVAKISQLVFLDLSYNNLSGPVPKSPARTFNVAGNPLICGSSSTEGCSGSANVGPLSFSLVTSPGKHKSKKLALALGLSLSLVSLFLLALGILWLRRKQKGHMMLNVSDKQEEGLIRLGNLRNFTFRELQIATDNFCSKNILGTGGFGNVYKGKLGDRTMVAVKRLKDLTGTSGESQFRTELEMISLAVHRNLLRLIGYCATSNERLLVYPYMSNGSVASRLRGKPALDWNTRKRIAIGAARGLLYLHEQCDPKIIHRDVKAANVLLDEFCEAVVGDFGLAKLLDHADSHVTTAVRGTVGHIAPEYLSTGQSSEKTDVFGFGILLIELITGMRALEFGKTVNQKGAMLEWVKKIQQEKKVDELVDKELGSNYDWIEVEEMLQVALLCTQYLPAHRPKMSEVVRMLEGDGLAEKWAVSHNHSNPTMNLSHPKNANRSTFYPTTASKHDESGHNRSSSMFGTTMDEDDDERSLDSYAMELSGPR
>gnl_Poptr_v3.0_Potri.018G101300.1
MAFKLLHLSFFSLFLAKLSLSYEPRNHEVEALISIREALHDPHGVLSNWDEDSVDPCSWAMITCSPENLVIGFGAPSQSLSGSLSGTIGNLTNLRQVLLQNNNISGQIPPELGTLSKLQTLDLSNNRFSGVVPESLGQLNSLQYLRLNNNSLFGPFPVSLAKIPQLAFLDLSYNNLSGHVPKSPARTFNVAGNPLICGSGSTEGCSGSANAGPLSFSLSSSPGKHKPKKLAIALGVSLSLVSLFLLALGILWLRGKQKGQMILNISDNQEEERISLGNLRNFTFRELQIATDNFCSKNILGAGGFGNVYKGKLGDGTMMAVKRLKDLTGTAGESQFRTELEMISLAVHRNLLRLIGYCASHNERLLVYPYMSNGSVASRLRVKPALDWNTRKRIAIGTARGLLYLHEQCNPKIIHRDVKAANVLLDEFCEAVVGDFGLAKLLDHADSHVTTAVRGTVGHIAPEYLSTGQSSEKTDVFGFGILLIELITGMRALEFGKTVNQKGAMLEWVKKVQQEKKMEELVDKELGSNFCRIEVGEMLQVALLCTQFLPAHRPKMSEVVRMLEGDGLAEKWAAAHSHCNPTMSLSHPNNNNKSTTSASKHDESGPNRSSSMFGTTMDEDDDEHSLDSYAMELSGPR
>gnl_Poptr_v3.0_Potri.007G082400.1
MERETGVSVVTLWMILVLFVLPLSRISANMEGDALHNLRINLQDPNNVLQSWDPTLVNPCTWFHVTCNNDNSVIRVDLGNAALSGQLVPQVGQLKNLQYLELYGNNISGPIPSDLGNLTNLVSLDLYLNSFSGPIPNTLGKLTKLRFLRLNNNSLSGSIPLSLINITALQVLDLSNNRLSGPVPDNGSFSLFTPISFANNLDLCGPVTGKPCPGSPPFAPPPPFVPPSTDSYPGEGNPTGAIAGGVAAGAALLFAAPAIWFAYWRRRRPPELFFDVPAEEDPEVHLGQLKRFSLRELLVATDSFSNKNILGRGGFGKVYKGRLADGTLVAVKRLKEERTPGGELQFQTEVEMISMAVHRNLLRLRGFCMTPTERLLVYPYMANGSVASCLRERPTSEAPLDWLSRKRIALGSARGLSYLHDHCDPKIIHRDVKAANILLDEEFEAVVGDFGLAKLMDYKDTHVTTAVRGTIGHIAPEYLSTGKSSEKTDVFGYGIMLLELITGQRAFDLARLANDDDVMLLDWVKALLKEKKLEMLVDPDLQNNYVDSEVEQLIQVALLCTQSSPMERPKMSEVVRMLEGDGLAERWEEWQKVEVVHQDIDLAPSRNSEWLLDSTDNLHAVELSGPR
>gnl_Poptr_v3.0_Potri.007G094500.1
MMSLKMELVLAALVLAYLQSFVLSNLQGDALSALKLSMNVPDNQLKDWNPNQVTPCTWTNVICDSNEHVISVTLSGINCSGTLSPKIGVLKTLNTLTLKGNGITGGIPKEFGNLTSLTSLDLENNRLSGEIPSSLGNLKRLQFLTLGQNNLSGAIPESLAGLQNLINILLDSNNLSGQIPDHLFQVPKYNFTGNHLNCSGPNLHSCESHNSDSGGSHKSKTGIIIGVVGGFTVLFLFGGLLFFVCKGRHKGYKREVFVDVAGEVDQRIAFGQLKRFSWRELQLATDNFSEKNILGQGGFGKVYKGVLADNTKIAVKRLTDFESPGGDAAFQREVEMISVAVHRNLLRLIGFCTTTTERLLVYPFMQNLSVAYCLRERKPEEPVLDWTTRKRVALGAARGLEYLHEHCNPKIIHRDVKAANVLLDEDFEAVVGDFGLAKLVDVRKTNVTTQVRGTMGHIAPEYLSTGKSSERTDVFGYGIMLLELVTGQRAIDFSRLEEEDDVLLLDHVKKLEREKRLDAIVDRNLNKNYNIQEVEMMIQVALLCTQASPENRPAMSEVVRMLEGEGLAERWEEWQHVEVTRMQEYERLQRRFDWGEDSVYNQDAIELSGGR
>gnl_Poptr_v3.0_Potri.019G087700.1
MERKVGDLLFLWLLILVLLLHPVWLVLGNMEGDALHSLRSNLNDPNNVLQSWDPTLVNPCTWFHVTCNNDNSVIRVDLGNAALSGQLVPQLGLLKNLQYLELYSNNISGPIPSDLGNLTNLVSLDLYLNSFTGPIPDTLGKLSKLRFLRLNNNSLAGPIPMSLTNISALQVLDLSNNRLSGVVPDNGSFSLFTPISFANNLDLCGPVTGHPCPGSPPFSPPPPFVPPPPVSTPGGNSATGAIAGGVAAGAALLFAAPALAFAWWRRRKPQEFFFDVPAEEDPEVHLGQLKRFSLRELQVATDSFSNKNILGRGGFGKVYKGRLADGSLVAVKRLKEERTPGGELQFQTEVEMISMAVHRNLLRLRGFCMTPTERLLVYPYMANGSVASCLRERPPSQPPLDWPTRKRIALGSARGLSYLHDHCDPKIIHRDVKAANILLDEEFEAVVGDFGLAKLMDYKDTHVTTAVRGTIGHIAPEYLSTGKSSEKTDVFGYGIMLLELITGQRAFDLARLANDDDVMLLDWVKGLLKEKKLEMLVDPDLQNKYVEAEVEQLIQVALLCTQGTPMERPKMSEVVRMLEGDGLAERWDEWQKVEVLRQEVEFSPHPNSDWIVDSTENLHAVELSGPR
>gnl_Poptr_v3.0_Potri.019G001800.1
MAKDNRGHPSGGKTSSTESFCYTKYRYMFGVFSLWNPLKLVINCLILLNFLKITISTKEPDTEGNALRDLLLALNDSNRQINWDTNLVSPCFSWTHVICRNGHVESLSLNSLGFSGTLSPAIMKLEFLVTLELQNNSLSGPLPDYLGNMVHLQNLNLASNKFSGSIPTTWGQLSNLKNLDLSSNNLTGRIPGKLFSVAMFNFTATHLACGLSLEEPCISGSPLRVSTSKSRLKVIATSASCGAFILLILVAVLAYRYHQFHKEKNDIFVDVAGEDDRKITFGQLRRFSWRELQLATDNFSESNIIGQGGCGKVYKGILSDNMKVAVKRLADYYSPGGEAAFQREVQLISVAFHKNLLKLVGFCTTSSERILVYPYMQNLSVAYRLRELKPGEKGLDWPTRKKIAFGAAHGLEYLHEHCNPKIIHRDLKAANILLDDNFEAVLGDFGLAKLVDTKFTHVTTQVRGTMGHIAPEYLSTGKSSEKTDVFGYGITLLELVTGQRAIDLSRLEEEEEVLLLDHIKKLLRENRLDDIVDGNLKTYDRKEVETIVQVALLCTNSSPEGRPKMEEVVKMLRGIGLAERWAKWEQLEDAMNQDLAVLMSQQYIWAEDSSIDQEAIQLSRAR
>gnl_Poptr_v3.0_Potri.005G074200.1
MDRAPGLMSLKMEMIFAALILAFLQSFVLSDPQGDALYALKLSMNIPNNQLTDWNQNQVNPCTWTNVICDKSNNVVSVTLSDINCSGILSPMIGALRTLTTLTLKGNGITGGIPKEFGNLSSLTSLDLENNRLSGEIPSSLGDLKKLQFLTLSQNNLSGAIPESLASLESLINILLDSNNLSGQVPNHLFQIPKYNFTGNHLNCGGLNLHLCESYSGDSGGSHKSKIGIIVGVVGGFVILFLLGGLLFFVCKGRRKGYRREIFVDVAGEVDRRIAFGQLKRFAWRELQLATDNFSEENILGQGGFGKVYKGVLADNTKVAVKRLTDFESPGGDAAFQREVEMISVAVHRNLLRLIGFCTTTTERLLVYPFMQNLSVAYRLRERKPEEPVLDWTTRKRVALGAARGLEYLHEHCNPKIIHRDVKAANVLLDEDFEAVVGDFGLAKLMDVRKTNVTTQVRGTMGHIAPEYLSTGKSSGRTDVFGYGIMLLELVTGQRAIDFSRLEEEDDVLLLDHVKKLEREKRLDAIVDRNLNKNYNIQEVEMMIKVALLCTQASPEDRPAMSEVVRMLEGEGLAERWEEWQHVEVTRREEYSRLQRRFDFGEDSLYNQDAIELSGGR
>gnl_Poptr_v3.0_Potri.005G083300.1
MERETGVSVITLWMILVVFILPFSRISANMEGDALRNLRVNLQDPNNVLQSWDPTLVNPCTWFHVTCNNDNSVIRVDLGNAALSGQLVPQVGQLKNLQYLELYGNNISGPIPSDLGNLTNLVSLDLYLNSFSGPIPDALGKLTKLRFLRLNNNSLSGSIPLSLTNITALQVLDLSNNRLSGPVPDNGSFSLFTPISFVNNLDLCGPVTGKPCPGSPPFAPPPPFIPPSTDSYPGENNPTGAIAGGVAAGAALLFAAPAFWFAYWRRRRPIELFFDVPAEEDPEVHLGQLKRYSLRELLVATDSFSNKNILGRGGFGKVYKGRLADGTLVAVKRLKEERTPGGELQFQTEVEMISMAVHRNLLRLRGFCMTPTERLLVYPYMANGSVASCLRERPPSEAPLDWATRKRIALGSARGLSYLHDHCDPKIIHRDVKAANILLDEEFEAVVGDFGLAKLMDYKDTHVTTAVRGTIGHIAPEYLSTGKSSEKTDVFGYGIMLLELITGQRAFDLARLANDDDVMLLDWVKALLKERKLEMLVDPDLQNNYVDSEVEQLIQVALLCTQSSPMDRPKMSEVVRMLEGDGLAERWEEWQKVEVVRQDLDLAPCQNSEWLLDSTENLHAVELSGPR
>gnl_Poptr_v3.0_Potri.008G188800.1
MESRRSFGFCTVVFLVLALMEISSATLSPTGINFEVVALVAIKTALLDPYNVLENWDINSVDPCSWRMVTCSPDGYVSALGLPSQSLSGTLSPSIGNLTNLQSVLLQNNAISGPIPVAIGKLEKLQTLDLSNNTFSGDMPTSLGDLKNLNYLRLNNNSLTGPCPESLSNLKGLTLVDLSFNNLSGSLPKISARTFKVTGNPLICGPKASNSCSAVFPEPLSLPPDGLNGQSSSGTNGHRVAIAFGASFGAAFSTIIVIGLLVWWRYRHNQQIFFDVNEQYDPEVCLGHVRRYTFKELRTATDHFSSKNILGTGGFGIVYKGWLNDGTVVAVKRLKDFNVAGGEIQFQTEVETISLAVHRNLLRLSGFCTTENERLLVYPYMPNGSVASQLRDHIHDRPALDWARRKRIALGTARGLLYLHEQCDPKIIHRDVKAANILLDEDFEAVVGDFGLAKLLDHRDSHVTTAVRGTVGHISPEYLSTGQSSEKTDVFGFGILLLELITGQKALDFGRAANQKGVMLDWVKKLHQDRKLNLMVDKDLRGKFDRIELEEMVQVALLCTQFNPSHRPKMSEVLKMLEGDGLAEKWEASQKVETPRFRSCENPPQKYSDFIEESSLVVEAMELSGPR
>gnl_Poptr_v3.0_Potri.008G110300.1
MEAGKKNALFCCVASLICLWTTAYGELTAAGVNYEVEALMGIKNSLHDPHNILNWDEHAVDPCSWAMVTCSPDNFVTSLGAPSQRLSGTLSPSIGNLTNLQSLLLQDNNISGHIPSELGRLSKLKTIDLSSNNFSGQIPSALSNLNSLQYLRLNNNSLDGAIPASLVNMTQLTFLDLSYNDLSTPVPPVHAKTFNIVGNPLICGTEQGCAGTTPVPQSVALNNSQNSQPSGNNKSHKIALAFGSSLGCICLLVLGFGFILWWRQRHNQQIFFDVNEQHNEELNLGNLRSFQFKELQVATNNFSSKNLIGKGGFGNVYKGYLQDGTVVAVKRLKDGNAIGGEIQFQTEVEMISLAVHRNLLRLYGFCMTTTERLLVYPYMSNGSVATRLKAKPALDWGTRKRIALGAARGLLYLHEQCDPKIIHRDVKAANILLDDYCEAVVGDFGLAKLLDHQDSHVTTAVRGTVGHIAPEYLSTGQSSEKTDVFGFGILLLELISGLRALEFGKSTNQKGALLDWVKKIHQEKKLELLVDKDLKNNYDRIELEEIVQVALLCTQYLPSHRPKMSEVVRMLEGDGLAEKWEASQRAEETKSRANEFSSSERYSDLTDDSSLLVQAMELSGPR
>gnl_Poptr_v3.0_Potri.001G206700.1
MWAIWTSAFFLVFHLVVVRVSSNVEGDALNALKTNLLDPNNVLQSWDATLVNPCTWFHVTCNNENSVTRVDLGNANLSGQLVTQLGVLSNLQYLELYSNNITGQIPAELGNLTNLVSLDLYLNNLTGPIPQTLGKLQKLRFLRLNNNTLSGTIPVNLTTVTTLQVLDLSNNQLTGDVPVNGSFSFFTPISFANNKLNASQAPPPPPLSPPSRGPSNGNSATGAIAGGVAAGAALLFAAPAMVLAYWRKRKPQDHFFDVPAEEDPEVHLGQLKRFSLRELQVATDNFSHKNILGRGGFGKVYKGRLTDGSLVAVKRLKEERTQGGELQFQTEVEMISMAVHRNLLRLRGFCMTPTERLLVYPYMANGSVASCLRERSESQSPLEWPIRKQIALGSARGLAYLHDHCDPKIIHRDVKAANILLDEEFEAVVGDFGLAKLMDYKDTHVTTAVRGTIGHIAPEYLSTGKSSEKTDVFGYGVMLLELITGQRAFDLARLANDDDVMLLDWVKGLLKDKKLEMLVDADLTGNYIDDEVENLIQVALLCTQSSPMERPKMSEVVRMLEGDGLAERWEEWQKEEVFRQEFNHTHHAHTNWIVDSSSHIPPDELSGPR
>gnl_Poptr_v3.0_Potri.001G306000.1
MTEVNSEHPSGGKRSAAESFGYTKFGYMFGVFSIRNPLKLVINCLVLLNFLQIINSSKEPDTEGGALRDLLLALNDSNGQIDWDPNLVSPCYSWTNVYCKNGHVVFLSLNSLGLSGTLSPAITKLKFLVSLELRNNNLSGSLPDYLGNMVQLKNLNLASNKFSGSIPDTWDQLSNLKFLDVSSNNLTGRIPDKLFSVATFNFTATYIACGLSFEEPCLSRSPLPVSTRKLRLKVIAASASCGAFGLLILLVVLAYRYQQFHKEKNDIFVDVSGEDDRKISFGQLRRFSWRELQLATDNFSESNIIGQGGFGKVYKGIISDNMKVAVKRLEDYYSPGGKAAFLREVQLISVAAHKNLLRLIGFCTTSSERILVYPYMQNLSVAYHLRDLKPGEKGLDWPTRKRIAFGAAHGLEYLHEHCNPKIIHRDLKAANILLDDNFEPVLGDFGLAKLVDTKFTHITTQVRGTMGHIAPEYLSTGKSSEKTDVFGYGITLLELVTGQRAIDLSRLEEEEDVLLLDYIKKLLRENRLDDVVDGNLETYDRKEVETIVQVALLCTQSSPEGRPTMAGVVKMLQGIGLAERWAKREQHGDARNQEFSLMSQQYIWSEDSSIDQEAIQLSKAR
>gnl_Prupe_v2.1_Prupe.8G048700.1
MESKVGNSLCLWLILVAHPLWMTMVLANMEGDALHSLRTNLEDPNNVLQSWDPTLVNPCTWFHVTCNNENSVIRVDLGNALLSGQLVPQLGLLKNLQYLELYSNNISGPIPSELGNLTSLVSLDLYLNSFAGLIPDTLGKLSKLRFLRLNNNSLVGPIPMSLTNISSLQVLDLSNNHLSGEVPDNGSFSLFTPISFANNLNLCGPVTGRPCPGSPPFSPPPPFVPPPPISTPGGNSATGAIAGGVAAGAALLFAAPAIAFAWWRRRKPQEFFFDVPAEEDPEVHLGQLKRFSLRELQVATDSFSNKNILGRGGFGKVYKGRLADGSLVAVKRLKEERTPGGELQFQTEVEMISMAVHRNLLRLRGFCMTPTERLLVYPYMANGSVASCLRERPPSQPPLDWPTRKRIALGSARGLSYLHDHCDPKIIHRDVKAANILLDEEFEAVVGDFGLAKLMDYKDTHVTTAVRGTIGHIAPEYLSTGKSSEKTDVFGYGIMLLELITGQRAFDLARLANDDDVMLLDWVKGLLKEKKLEMLVDPDLQNNYVEAEVEQLIQVALLCTQGSPMDRPKMSEVVRMLEGDGLAERWDEWQKVEVLRQEVELAPHPNSDWIVDSTENLHAVELSGPR
>gnl_Prupe_v2.1_Prupe.6G189000.1
MELIFAVLVLACLCSFALPDSQGEALYSLRTSLNSSPEQLKDWNINQVNPCTWSNVNCDPNNKVTSVTLSNIGFSGILSPKLGALTTLQTLALQGNGITGEIPKEFGSLTSLTALNLDENNLTGEIPSSLGNLHELHFLSLNQNNLSGNIPESLSSLTKLINLQLASNALSGQIPQQLFHVPKYNFTGNRLNCGVNFSHRCESDIDDSGSSNKPKLGIIIGVVGGLIGLLFFGGLLYFICKRRHKGYKREVFVDVAGEVDRRIAFGQLKRFSWRELQLATDNFSEKNVLGQGGFGKVYKGVLSDNTKIAVKRLTDYESPGGEAAFQREVEMISVAVHRNLLRLIGFCTTPTERLLVYPFMQNLSVAYRLREIKPGEPVLDWPTRKQVALGTARGLEYLHEHCNPKIIHRDVKAANVLLDEDFEAVVGDFGLAKLVDVRKTNVTTQVRGTMGHIAPEYLSTGKSSERTDVFGYGIMLLELVTGQRAIDFSRLEEEDDVLLLDHVKKLEREKRLDAIVDNNLNDSFNIQEVEMMIKVALLCTQGSPEDRPLMSEVVRMLEGEGLAERWEEWQNVEVTRRQEYERLQRRFDWGEDSVYNQDAIELSGGR
>gnl_Prupe_v2.1_Prupe.4G285600.1
MSGAFSSWHLLKPILNWLMLLILLRVSFASTDPDVEGEALIDLLRALNDSSGRITDWNYNLVSPCFSWSHVTCRNGNVISLSLASNGFSGTLSPSITKLKFLASLDFQDNSLTGLLPIYLANMTHLQNLNLANNNFRGPIPNTWGQLSNLKHLVLRGNHISGHIPDSLSNISRLTELDLSSNELTGRVPMQFFTIPKFNFTGARLACGSSLKQPCASGSVLRVSTKKSKLGTVITSASCGVTVILLIGALFAYRYYRMHKLTHDVFVDVTGEDECKISFGQLRRFSWREIQLATDNFDESNIIGQGGFGRVYKGVLSDNVKVAVKRLTDYNSPGGEAAFLREVQLISVAVHKNLLRLIGFCTTSSERILVYPFMKNLSVAYRLRDLKPGEKGLDWSTRKRIAFGAAHGLEYLHEHCNPKIIHRDLKAANILLDDNFEPVLGDFGLAKLVDTKSTHVTTQVRGTMGHIAPEYLSTGKSSEKTDVFGYGITLLELVTGQRAIDFARLEEEEDVLLLDHIKKLQRENRLDDIVDGHMKMHDPKEVETVIQVALLCTQSSPEDRPTMAQVVRLLQGVDLAERWAEWEQLEDVRNREFSLLSHHQFAWAEESTHDQEAIQLSKAR
>gnl_Prupe_v2.1_Prupe.4G284100.1
LRRFSWREIQLATDNFDESNIIGQGGFGRVYKGVLSDNVKVAVKRLTDYNSPGGEAAFLREVQLISVAVHKNLLRLIGFCTTSSERILVYPFMKNLSVAYRLRDLKPGEKGLDWSTRKRIAFGAAHGLEYLHEHCNPKIIHRDLKAANILLDDNFEPVLGDFGLAKLVDTKSTHVTTQVRGTMGHIAPEYLSTGKSSEKTDVFGYGITLLELVTGQRAIDFARLEEEEDVLLLDHVRFLNSLDISILDGILVR
>gnl_Prupe_v2.1_Prupe.4G064800.1
MRKKHVKLPFGFCFFYLMCLPLATASDSLLSPKGVNYEVAALMSVKREMKDELRVMEGWDINSVDPCTWNMVGCSVEGFVISLEMASTGLSGMLSPSIGNLSHLRTLLLQNNQLSGPIPMEIGKLSELQTLDLSGNQFSGNIPSSLGFLTHLSYLRLSRNKLGGQIPRLVADLTGLSFLDLSFNNLSGPTPKIQAKGYSVTGNSFLCNPSSADSAQICFGVFKPVHETGLSKKASGHHRWVLSVAIGISCTFVISVMLLAFWVHWYRSRLLFTSYVQQDYEFDISHLKRFTYRELQIATSNFSSKNILGQGGYGVVYRGCLPNRTMVAVKRLRDPNFTGEVQFQTEVEMIGLALHRNLLRLYGFCMTPNERLLVYPFMPNGSVADRLRETGREKPSLDWNRRLCIALGAARGLVYLHEQCNPKIIHRDVKAANILLDESYEAIVGDFGLAKLLDRRESHVTTAVRGTVGHIAPEYLSTGQSSEKTDVFGFGILLLELITGQKALDAGNGQVQKGMILDWVRTLHEEKRLEVLVDRDLKGCFDAIELEQCVELALQCTQSSPILRPKMSEVLKILEGLVGQSGHTEASQGGNNIFDARACDFSRNCSDVHQESSFIIEAMELSGPR
>gnl_Prupe_v2.1_Prupe.4G284400.1
MHKLTHDVVVDVTGEDECKISFGQLRRFSWREIQLATDNFDESNIIGQGGFGRVYKGVLSDNVKVAVKRLTDYNSPGGEAAFLREVQLISVAVHKNLLRLIGFCTTSSERILVYPFMKNLSVAYRLRDLKPGEKGLDWSTRKRIAFGAAHGLEYLHEHCNPKIIHRDLKAANILLDDNFEPVLGDFGLAKLVDTKSTHVTTQVRGTMSHIAPEYLSTGKSSEKTDVFGYGITLLELVTGQRAIDFARLEEEEDVLLLDHCYKRYLIWAKET
>gnl_Prupe_v2.1_Prupe.3G244900.1
MTMRGAKAALCFMAFLWSWTYGNGLLSPKGVNFEVQALMDIKESLVDPHGVLDNWDDDSVDPCSWTMVTCSPESLVIGLGTPSQSLSGTLSPSIGNLTNLQIVLLQNNNITGAIPRDIERLSKLHTLDISNNFFTGEISSSLGHLKSLQYLRLNNNSLTGAFPVSLANMSQLAFLDLSYNNLSGPVPRFAAKTFNIIGNPLICATGAEADCNGTTLMPMSMNLNSTQTTLPGRPRSHKIALAFGLSLGCLCLIVLGFGVVIWWRQRRNQQAFFDVKDRHHEEISLGNLKRFHFRELQIATHNFSSKNILGKGGFGHVYKGTLPDGTFVAVKRLKDGSALGGEIQFQTEVEMISLAVHRNLLRLYGFCITPTERLLVYPYMSNGSVASRLKGKPVLDWGTRKRIALGAGRGLLYLHEQCDPKIIHRDVKAANILLDDYCEAVVGDFGLAKLLDHQDSHVTTAVRGTVGHIAPEYLSTGQSSEKTDVFGFGILLLELITGQRALEFGKATNQKGAILDWVKKIHQEKKLEMLVDKDLKTNYDRIELEEMVQVALLCTQYLPGQRPKMSEVVRMLEGDGLVERWEASQRVESTKSKAPEFSSSDRYSDLTDDSSLLVQAMELSGPR
>gnl_Prupe_v2.1_Prupe.1G558800.1
MGCMFYLRINCAADEDPEVDFTQIRRPAADEDREVNFRQLRRYSLHELQVATDTFSHKNILGRGGFGTVYKGRLADGTLVAVKRLKAEKTQGEELQFQTEVGLITMAVHRNLLRLRGFCMTQTERLLVYPYMANGSVASCLRDRTEAQPPLDWEKRKRIALGSARGLAYLHDHCDPKIIHRDVKAANILLDEEFEAVVGDFGLAKLMDYKDTHVTTAVRGTMGHIAPEYLSTGKSSEKTDVFGYGVMLLELVTGKTAFHLALLANNDDVLLFDWVKGLLKDRRLEAFVDPDLKGYYIDEEVEQLIQVALLCTQGSPGKRLKMSEVVQMLGGDGLAERWEAWQKEEMFDQDFNPIQHASTNWIMDSSSQIPPDVLSGPR
>gnl_Prupe_v2.1_Prupe.1G299300.1
MEIRKEGKALCFVVLLCLWTTSVTGLLSPKGVNPEVQALMAIKEALKDPRGVLKNWDETSVDPCIWNMVTCSLDGLVIGLGTPSQNLSGTLSPSIGNLTNLQLVTFQDNHITGSIPTELGKLQKLQTLDLSSNLFNGQIPSTLSHLKSLQYLRLNNNSLSGAIPSSFANMTQLAFLDMSFNNLSGPVPRFPAKTFNAVGNPLMCVSGIEQDCFETTRMPPAFPSNNSQNAQPAGRPRSHKIALAFASSLGCICLLILGFGFLLWWRQKHNKQIFLDVNEISEQHHEEVCLGNLRSFHFRELQAATHNFSSKNLVGKGGFGNVYKGCLRDGTVIAVKRLKDANAIGGEIQFQTELEMISLAVHRNLLRLYGFCMTAKERLLVYPYMSNGSVASRLKAKPALDWSTRKRIALGAGRGLLYLHEQCDPKIIHRDVKAANILLDDYCEAVVGDFGLAKLLDHHDSHITTAVRGTVGHIAPEYLSTGQSSEKTDVFGFGILILELISGQRALEFGKAANQKGAILDWVKKIQQEKKFDVLVDKELKNDYDPIELEEMIQVALLCTQNLPRQRPKMSEVVRMLEGDGLAEKWEASQRAESNRCRANEFSSSERYSDLTDDSSLLAQAMELSGPR
>gnl_Prupe_v2.1_Prupe.1G100800.1
MVLLKLFFFFTLAFFFSSASLCLSYEPRNHEVEALISLRLALNDPHGVLNNWDEDSVDPCSWAMITCSPENVVIGLGAPSQSLSGTLSGAIGNLTNIRQVLMQNNNISGKLPPELGTLPKLQTLDLSNNLFSGFVPDSLGQLNSLQYLRLNNNSLSGAFPVSLAKIPELAFLDLSYNNLSGPIPKFPARTFNVVGNPLICGSSSTEGCSGSATPVPLSLSLKSSPGKHNSKTLAIALGVSLSCALLIVLSLGIVWYRKKQKSQSILNISDIQEEGLVSLGNLRNFTFKELQLATDHFSSKNILGAGGFGNVYKGKLGDGTMVAVKRLKDVTGTAGESQFRTELEMISLAVHRNLLRLIGYCATSNERLLVYPYMSNGSVAARLRGKPALDWNTRKKIAIGAARGLLYLHEQCDPKIIHRDVKAANVLLDDYCEAIVGDFGLAKLLDHTDSHVTTAVRGTVGHIAPEYLSTGQSSEKTDVFGFGILLIELITGLRALEFGKTVNQKGAMLEWVKKIQQEKKVEVLVDRELGNIYDRIEVGEMLQVALLCTQYLPAHRPKMSEVVRMLEGDGLAEKWAASHNHSNSSMDLFHTHNSNKSNTHPSSIGSKHDDNERDRASMFGTSVDEDDDEHSLDSYAMELSGPR
>gnl_Prupe_v2.1_Prupe.1G249800.1
MVVLNRGCSLLWLHKESLMNKEKEYMGTTSSMLWKVGLLLLALIEASSATLSPTGVNYEVEALVAIKSDLIDPHNVLENWDSNSVDPCSWRMVTCTADGYVSALGLPSQSLSGILSPAIGNLSNLQSVLLQNNAISGPIPATIGILEKLQTLDLSNNSFTGEIPDSLGNLKNLNYLRLNNNSLTGPCPESLSTVEGLTLVDLSFNNLSGTLPKISARTFKIVGNPLICGVKAENCSAVLPEPLSLPPDALKAQSDSRMKRRHMTIVFGTSFGAALGVIIIIGLLVWWRYRHNQQIFFDVNADQYDPEVCLGHLKRYTFKELRAATDHFNSKNILGRGGFGIVYKGSLNDGTLVAVKRLKDYNTAGGEIQFQTEVEMISLAVHRNLLRLCGFCSTENERLLVYPFMPNGSVASRLRDHIHGRPALDWARRKRIALGTARGLVYLHEQCDPRIIHRDVKAANILLDEDFEAVVGDFGLAKLLDHRESHVTTAVRGTVGHIAPEYLSTGQSSDKTDVFGFGILLLELITGQKALDFGRVANQKGVMLDWVKKLHQEGKVNLMVDKDLKGNFDRVELEEMVQVALLCTQFNPLHRPKMSEVLKMLEGDGLAEKWEASQKVETPRFRSCEHPRQRYSDFIEESSLVLEAMELSGPR
>gnl_Selmo_v1.0_103488
GIALLAFKEGIQEAQFLLGDWRRSDATPCNWTGVECNGETGRVETLNLPRFHLVGVISPEIGKLSKLRRLGLHNNMISGKIPPSLGNCSDLRAVYLRDNLLSGSLPAELGRLKNLKVFDVSENSLTGPIPASMERLNDLSRRNVSNNFLTGSVTGLAKFSNRSFFGNPGLCGQQLNKSCEVGKSVNGSKMSKLSRNLLISALGTVTASLLFALVCFWGFLFYNKFNATKACIPQQPEPSAAKLVLFHGGLPYTLKEVITKIERLDYKDIIGAGGFGTVYKLCMDEDCVFAVKKVGRSSDGSISERRLEKELDVLGSIQHRNLVSLKGYCNAPTARLLITDFMPLGSLDEHLHERHAKDSLMTWEARLNIAIGTARGLGHLHHRCVPPIIHRDIKSSNVLLDRNLEACVSDFGLARLLEENDSQVTTIVAGTFGYLAPEYMQSGRATEKSDVYSYGVVLLELLSGKRPTDVCFTAKGLNIVGWASAMMLQNRCLEIFDPHCRGAQLESMEAVLEVAAMCIHPRPECRPSMATVAEILQEHHHSLCSSTEEDGSCASEFSLKL
>gnl_Selmo_v1.0_268032
MERWWLASTSPTSDALHDLKTSLTDPSSVLQSWDSTLVNPCTWFHVTCDNDNFVTRVDLGNAALSGTLVPSLGRLSHLQYLELYSNNITGEIPPELGNLSNLVSLDLYQNNFTSSIPDTIGRLTKLRFLRLNNNSLSGSIPMSLTNINGLQVLDLSNNDLSGPVPTNGSFSLFTPISFNNNRDLCGQAVNKRCPNGPPLTPAPQYLAPPSGANNGRTQSSSSSNTGAIAGGVAAGAALLFAAPAIGFAWWRRRRPPEAYFDVPAEEDPEVHLGQLKRFSLRELQVATDGFSNKNILGRGGFGKVYKGRLSDGSLVAVKRLKEERSPGGELQFQTEVEMISMAVHRNLLRLRGFCMTPTERLLVYPYMANGSVASRLRERNPGEPSLDWPTRKRIALGSARGLSYLHDHCDPKIIHRDVKAANILLDEEYEAVVGDFGLAKLMDYKDTHVTTAVRGTIGHIAPEYLSTGKSSEKTDVFGYGIMLLELITGQRAFDLARLANDDDVMLLDWVKGLLREKKVVQLVDSDLHNTYDLGEVEELIQVALLCTQVSPNDRPKMADVVRMLEGDGLAERWEEWQKVEVVRNQEMDFVPQRASDWIIDSTDNLHAVELSGPR
>gnl_Selmo_v1.0_85471
GDALHVFRQALDDPSNVLQSWDPTLVNPCTWFHVTCNTQDNVIRVDLGNAFLSGRLVAALGNLENLQYLELYSNNITGPIPKELGNLTELVSLDLYQNSFTGDIPDSLGKLHNLRFLRLNNNTLDGKIPNSLTTIPGLQVLDLSNNNLSGPVPTNGSFSLFTPISFGGNPALCGAVVSRQCPGGPPLPPPTPYQPPSPFVGNQNGKVTGAIAGGVAASAALLFATPAIAFAWWKRRRPHEAYFDVPAEEDPEVHLGQLKRFSLRELQVATDNFNNRNILGRGGFGKVYKGRLADGSLVAVKRLKEERSPGGELQFQTEVEMISMAVHRNLLRLRGFCMTPTERLLVYPYMPNGSVASRLRERLPGDTPLDWPTRKCIALGAARGLSYLHDHCDPKIIHRDVKAANILLDEEYEAVVGDFGLAKLMDYKDTHVTTAVRGTIGHIAPEYLSTGKSSEKTDVFGFGIMLLELITGQRAFDLARLANDDDVMLLDWVKGLLRERKVDLLVDPDLKNEYDPMEVEQLIQVALLCTQGSPMDRPKMAEVVRMLEGDGLAERWEEWQKVEVVRSQEVELVSHGNSEWIVDSTDNLHAVELSGPR
>gnl_Selmo_v1.0_167872
MEQDAAAVLLLLLCQLLHLHPAVEAALNQNGFNIEGKRALFCLLGAQPSLVSVSPVSALFAFKQSLVDPQNAMSGWDKNAVDPCSWIHVSCSEQNVSRVELPGLQLSGQLSPRLADLANLQYLMLQNNNLSGPIPPEFGNWSRIISVDLSNNNLSNPIPSTLGKLQTLQYLRLNNNSLSGAFPDSVATIRALDFLDVSFNNLSGNVPNATTANLNVKGNPLLCGSKTSRICPGDPPRHLEPLSQRVGSGGSASRGALASGLAVAAFLLASLLAFGAVWWKRHHNRQVFFDVNEQQDPEVALGQLKKFSFRELQTATDNFDMKNILGRGGFGIVYKGTLPDGTPIAVKRLKEGSSNGGEYQFQMEVEMISLAVHRNLLRLKGFCMTPTERLLVYPYMPNGSVASRLRDLICGKPALDWPTRKRIALGSARGLLYLHEHCDPKIIHRDVKAANILLDEDFEAVVGDFGLAKLLDHRESHVTTAVRGTVGHIAPEYLSTGQSSEKTDVFGFGILLLELITGQGAFDFNRLLTNKDVMLLDWWLQQVKQLQHANNLDRLVDAELKGNYNAVELEEMVQVALLCTQMFPADRPKMSEVVRMLEGDGLAERWEEWQKVETRRSREAQLIPRRYYELVEDSNSDLEAVDLSGPR
>gnl_Selmo_v1.0_85818
MPKVRLPGPAISLPWGAIRLNVLSGNALAELKSKLWDPKNALRSWDANLVNPCSWLYVDCDSQQRVITVMLEKQGLSGTLSPALADLPNLQNLRMKGNLISGSLPPQLGTLQGLLNLDLSANNFTGSIPSTLTNLTSLRTLLLNNNSLTGSIPSTLTLISSLQFLDVSYNNLSGPLPPKGTISEFNLLGNPDLCGTKVGTPCPESILPSSRRRGKQVWLNIGAIIGGIAAGALFLLLCPLLAVIVWRKHRGPKEVFFDVAAENDPHATFGQLRKFTLRELQIATDNFSDKNVLGQGGFGKVYKGSLENGKLVAVKRLRTDQNISAGGEQAFQTEVEIIGLAVHRNLLRLDGFCITPSERILVYPFMPNGSVASRLRKLKINHLKTLDWETRKQIALGAAHGLRYLHVHCSPRIIHRDVKAANVLLDKDFQAVVGDFGLAKLIDTKNTHITTNVRGTPGHIAPEYLSTGKSSEKTDVFGYGVLMLELITGKRAFDLARLFDDDDVMLLDWVKRFQQEGRLSELVDPKLRHSYQPNEVEKLTQIALLCTQASPSDRPKMVEVVSMLEGDGLAERWEEWQKVQVLRREEVDVGHKQLDEWMMIQGDSSNLEAIELSGAR
>gnl_Solly_v2.4_Solyc03g078520.2.1
MVLFFAIVILACLRSFVLPDAQGDALYALKISLNSLNASNGQLADWNQNQVSPCTWSKITCDDKGNVIMVSLSSLGFSGTLTPRIGVLKNVNTLSLQGNHITGEIPKEIGDLTSLTMLDLENNRLSGEMPASLGNLKKLQSLFLSRNNLTGTIPQSLSGLPNLMNLQLGSNSLTGQIPEQLFQVPKYNFTGNHLNCGLNLTHHCESASGGSPSKPKTGLIVGIAVGFLGLLLLGGSVLLFCRRRHKGYRREIFVDVVGEVDRRIPFGQLRRFSWRELQLATDNFSEKNVLGQGGFGKVYKGVLNDGIKVAVKRLTDYESPGGDAAFQREVEMISVAVHRNLLRLIGFCTTPTERLLVYPYMQNLSVAYRLRELKPGEPVLNWPTRKRVAVGTARGLEYLHEHCNPKIIHRDVKAANVLLDEDFEAVVGDFGLAKLVDVKKTNVTTQVRGTMGHIAPEYLSTGKSSEKTDVFGYGIMLLEIVTGQRAIDFSRLEDEDDVLLLDHVRKLQRDKKLDAIVDRNLNNNYELGEVEMMIQVALLCTQASPEDRPAMSEVVRMLEGEGLAERWEEWQHVEVNRRQEYERLQRRFDWGEDTMFNHDAVELSGGR
>gnl_Solly_v2.4_Solyc01g104970.2.1
MDQWVLGILGSASVFLCLIGLLLVPVYGNTEGDALNALKTTLADPNNVLQSWDPTLVNPCTWFHVTCNSENSVTRVDLGNANLSGQLVPQLGQLSNLQYLELYSNNISGRIPYELGNLTNLVSLDLYLNKLVGPIPDTLGKLQKLRFLRLNNNSLTGQIPVLLTTVTSLQVLDLSNNKLTGPVPVNGSFSLFTPISFANNPLETPPVSPPPPITPTPTSPGVGNSATGAIAGGVAAGAALLFAAPAILLAWWRRRKPEDHFFDVPAEEDPEVHLGQLKRFSLRELQVATDNFSNKNILGRGGFGKVYKGRLADGSLVAVKRLKEERTQGGELQFQTEVEMISMAVHRNLLRLWGFCMTATERLLVYPYMANGSVASRLRERPESDPPLGWPIRKCIALGSARGLAYLHDHCDPKIIHRDVKAANILLDEEYEAVVGDFGLAKLMDYKDTHVTTAVRGTIGHIAPEYLSTGKSSEKTDVFGYGVMLLELITGQRAFDLARLANDDDVMLLDWVKGLLKDEKYETLVDADLQGNYNEEEVKQLIQVALLCTQSSPMERPKMSEVVRMLEGDGLAERWEEWQKEEMFRQDFNHAHHPHTDWIIADSTYNLRPDELSGPR
>gnl_Solly_v2.4_Solyc04g005910.2.1
MKAILGYFYLFNLLAYYAHAMLTPAGVNYEVQALMEIKKNLNDPYNVLNWDGDAVDPCSWNMITCSNDKFVTSLESPSQNLSGKISPYIHNLTHLELILLQSNNISGSIPMELGMLKKLKTIDLSDNKLTGEIPASLAQLKNLQYLRLNNNSLSGAIPLDLANMTQLSLMDLSFNNLSGPVPRLLAKTFNVLGNPMICATGKEKECNGTTPMPLSFSSNNPQNVQSSGKPKTHKVALAFGTSLGCIFLLIVGFGFFLWWRQKHNKQIFFDSNEHHIEEVCLGNLRRFQFKELQSATNNFSSKNILGKGGFGNVYKGRLSDGVIVAVKRLKDGNAVGGNQQFQTEVALISLAVHRNLLRLYGFCMTPTERLLVYPYMSNGSVASRLKAKPTLDWGTRKGIALGAARGLLYLHEQCDPKIIHRDVKAANILLDDYCEAVVGDFGLAKLLDHHDSHVTTAVRGTVGHIAPEYLSTGQSSDKTDVFGFGILLLELITGERALEFGKAANQKGAMLDWVRKIQQEKRLDMLVDKDMKNEYDTIELEEMVQVALLCTQYHPSHRPKMSEVVRMLEGDGLAEKWEASQTAEPTRYSRANEFSSSERYSDLTDDSSLLVQAMELSGPR
>gnl_Solly_v2.4_Solyc04g072570.2.1
MVKVMEKDTVVVSLVVWLILVVYHLKLIYANMEGDALHSLRVNLQDPNNVLQSWDPTLVNPCTWFHVTCNNDNSVIRVDLGNAALSGLLVPQLGLLKNLQYLELYSNNISGLIPSDLGNLTNLVSLDLYLNNFVGPIPDSLGKLSKLRFLRLNNNSLTGNIPMSLTNISSLQVLDLSNNRLSGAVPDNGSFSLFTPISFANNLDLCGPVTGRPCPGSPPFSPPPPFVPPPPISAPGGNGATGAIAGGVAAGAALLFAAPAIAFAWWRRRKPQEYFFDVPAEEDPEVHLGQLKRFSLRELQVATDSFSNKNILGRGGFGKVYKGRLADGSLVAVKRLKEERTPGGELQFQTEVEMISMAVHRNLLRLRGFCMTPTERLLVYPYMANGSVASCLRERPPSEPPLDWPTRKRIALGSARGLSYLHDHCDPKIIHRDVKAANILLDEEFEAVVGDFGLAKLMDYKDTHVTTAVRGTIGHIAPEYLSTGKSSEKTDVFGYGIMLLELITGQRAFDLARLANDDDVMLLDWVKGLLKEKKLEMLVDPDLQNKYVEAEVEQLIQVALLCTQSNPMDRPKMSEVVRMLEGDGLAERWDEWQKVEVLRQEVELAPHPGSDWLVDSTENLHAVELSGPR
>gnl_Solly_v2.4_Solyc04g039730.2.1
MERKWCMFLYVVALMESCYASLSPTGINYEVVALIEIKKALHDPYNVLENWDVTSVDPCSWRMVTCSNDGYVSSLGLPSQSLSGTLSPGIGNLTKLESILLQNNAIYGYIPDVVGNLESLQTLDLSNNKFDGEIPASFGDLNNLNYLRLNNNSLTGNIPQSLSNIGGLALVDVSFNNLSGPLPKISARAFKVVGNPLICGQSSGNNCSAVYPEPLSFPPDSLEDQRARSKNHHAAVAFGASFGATFLVIVVISLVLWWRYRHNQQIFFDVNEQYDPEVCLGHLKRYVFKELRTATDHFSSKNILGSGGFGVVYKGRLNNGTVVAVKRLKDYNAVGGEIQFQTEVELISLAVHRNLLRLWGFCSTESERLLVYPYMPNGSVAARLKDHIHGRPVLDWSRRKGIAVGTARGLVYLHEQCDPKIIHRDVKAANILLDEEFEAVVGDFGLAKLLDHRDSHVTTAVRGTVGHIAPEYLSTGQSSEKTDVFGFGILLLELITGQKAVEFGRGANQKGVMLDWVKKLHVEKKLNLMVDKDLKNNFDGIELEEMVQVALLCTHFIPTYRPKMSEVLRMLEGDGLAEKWEASQKVETPTPRFTTSENTPKRYSDYIQESSLVVEAMELSGPR
>gnl_Solly_v2.4_Solyc05g010400.2.1
METRSVFGFVVLFSFLVYSNAMLTPGGVNYEVQALMEIKNSLHDPLGVLNWDESSVDPCSWNTISCSSDKFVIGLACPSQSLSGKISPYIHNLTHLNLLLLQSNNITGPIPTELGMLQKLNTIDLSDNQLTGKIPSSLAQLKSLQYLRLNNNSLTGAVPLEFSNMTQLTLLDLSFNNLSGPVPRLLAKTFNLLGNPIICATGKEPECNGTTTSMPLPFTLNNSQNAQPFGRSKTHKIALAFGTSLGCICLLIIGFGIFLWWRQKHNKQIFFDINEQHHEQVCLGNLRRFQFRELQVATNNFSNKKILGKGGFGNVYKGCLSDGTIVAVKRLKDGNAIGGDKQFQTEVEMISLAVHRNLLRLYGFSMTPTERLLVYPYMSNGSVASRLKAKPPLDWTTRKRIALGAARGLLYLHEQCDPKIIHRDVKAANILLDDDCEAVVGDFGLAKLLDHRDSHVTTAVRGTVGHIAPEYLSTGQSSDKTDVFGFGILLLELISGQRALEFGKAANQKGVMLDWVKKIHLEKKLDLLVSKDLKDKYDRIELEEMVQVALICTQYHPSHRPKMSEVVRMLEGDGLAEKWEASQRAESTRCRANEFSSSERYSDLTDDSSLLVQAMELSGPR
>gnl_Solly_v2.4_Solyc05g005140.2.1
MERMLHLFWNVVLLLFCTLIESSSATLSPAGVNYEVVALTEIKKALHDPYNVLDNWDVTSVDPCSWRMVTCSLEGYVSALALPSQSLSGTLSPGIGNLTNLQYVLLQNNAISGHIPDVIGKLQKLQTLDLSNNKFEGEIPTSFEDLKNLNYLDVSYNNLSGTLPKLSARAFKVLGNPLICGQGSENNCSAIYPEPLSFPPDSLADQSGAARKSRRVVVAFVASFGAAFLVIIALALLLWWRYRHNQQIFFDVNDHCYPEVCLGHLKRYTLKELRTATDHFSSKRILGKGGFGVVYKASLNNGTVVAVKRLNDYNAVGGENQFQTEVELISLAVHRNLLHLLGFCSAESERLLVYPYMPNGSVASRLKDSINGKPVLDWSRRKKIAQGTARGLVYLHEQCDPKIIHRDVKAANILLDEEFEAVVGDFGLAKLLDHCDSHVTTAVRGTIGHIAPEYLSTGQSSEKTDVFGFGILLLELITGQKAMDFGRGANQKGVVMLDWVRKLHQEDKLNLMVDSNLRNSFERIELEEMVKVALLCTHFNPCHRPKMSEALRMLEGDGLAEQWAASQNLETRRKRAFEPTPQTYSDYVQDSSLVEPMELSGPR
>gnl_Solly_v2.4_Solyc05g056370.2.1
MSTAFSSWKFHLNLLIFLLLCSNGLSSNDYDVEGHALIELLRALNDSHNKIKDWNIDFVTPCFSWSHVTCKNGNVISLSLASNGFSGTLSPSITRLKFLVSLDLQNNDLSGALPDYLSSMSNLQNLNLANNNFNGPIPPAWGQLYKLKHLVMRGNHITGTVPNSLINITGLKELDLSSNDLTGGIPLQLFSIPTYSFSGTHLACGNRFQKPCVSSSSAPASSRRPKLEVAITGASCGAFLLLLVGAIITYRCNYKRKIKQDQFFDVEGDVERNISLGQLRRFSWRELQIATDNFSESNIIGQGGFGKVYKGYLSDNTKVAVKRLTDYHNPGGEAAFLREVQLISVAVHRNLLRLIGFCTTSSERILVYPFMQNLSVAYRLRDLKPGEKALDWPTRRRIAFGAAHGLEYLHEHCDPKIIHRDLKAANILLDDNFEPVLGDFGLAKLVDTKLTHITTQVRGTMGHIAPEYLSTGKSSEKTDVFGYGITLLELVTGQRAIDFSRLEEEEDVLLLDHIKKLLREKRLGDIVDGNMKTYEPKEVETILQVALLCTQSSPEERPKMAEVITMLKGVGLAEKWAEWEQLEEVRIQQFSLMSRQFMWAEDSTHDQEAIQLSQAR
>gnl_Solly_v2.4_Solyc11g008960.1.1
MELFLAILILACLYSFVSPDQQGDALFALKSSLNASNDQLSDWNQNQVNPCTWSKITCDDNSNVLMVSLSNMGFTGTLTPRLGVLVHLNTLSLQGNGITGKIPEALGNLTSLTMLDLEKNRLSGEIPASLGNLKKLQFLFLSQNNLSGTIPDSLSGLPNLINLQLALNDLTGKVPDSLFQVPKYNFSENHLNCGLNFSHRCVSDSEGSPSKSKTGLVIGIVGGFLGIILLGGLMLFFWRGRNKGYKREIYVDVPGEVDRRIPFGQLRRFAWRELQLATDNFSEKNVLGQGGFGKVYKGVLSDSTKVAVKRLTDYESPGGDAAFQREVEMISVAVHRNLLRLIGFCTTPTERLLVYPYMQNLSVAYRLRELKPGESVLAWPTRKRVALGTARGLEYLHEHCNPKIIHRDVKAANVLLDEDFEAVVGDFGLAKLVDVRKTNVTTQVRGTMGHIAPEYLSTGKSSEKTDVFGYGIMLLEIVTGQRAIDFSRLEEEDDVLLLDHVKKLQREKRLDAIVDRNLHKNYNMDEVEMMIQVALLCTQGSPEDRPAMSEVVRMLEGEGLAERWEEWQHVEVTRRQEYERLQRRFDWGEDSIYNQDAVELSGGR
>gnl_Solly_v2.4_Solyc10g047140.1.1
MDQSVLAIWVFLCLIGLLFNLSPVAGNAEGDALNALKTNLADPNSVLQSWDATLVNPCTWFHVTCNNENSVTRVDLGNANLSGQLVPQLGQLQKLQYLELYSNNISGRIPNELGNLTELVSLDLYLNNLNGPIPPSLGRLQKLRFLRLNNNSLNEGIPMSLTTIVALQVLDLSNNHLTGLVPVNGSFSLFTPISFANNQLEVPPVSPPPPLPPTPSSSSSVGNSATGAIAGGVAAGAALLFAAPAIFLAWWRRRKPQDHFFDVPAEEDPEVHLGQLKRFSLRELQVASDNFSNRNILGRGGFGKVYKGRLADGSLVAVKRLKEERTQGGELQFQTEVEMISMAVHRNLLRLRGFCMTPTERVLVYPYMENGSVASRLRERPESEPPLDWPKRKRIALGSARGLAYLHDHCDPKIIHRDVKAANILLDEEFEAVVGDFGLAKLMDYKDTHVTTAVRGTIGHIAPEYLSTGKSSEKTDVFGYGVMLLELITGQRAFDLARLANDDDVMLLDWVKGLLKDKKYETLVDADLQGNYNEEEVEQLIQVALLCTQSTPTERPKMSEVVRMLEGDGLAERWEEWQKEEMFRQDYNHVHHPHTDWIIADSTSNIRPDELSGPR
>gnl_Solly_v2.4_Solyc02g089550.2.1
MEKKREIKASFLYVATFLALWSSAAGLLSPKGVNFEVQALMAIKVALKDPHGVLDNWDSTSVDPCSWAMVTCSSESLVIGLGAPSQNLSGTFSPSIGNLTNLQIILLQNNNITGPIPKEIGRLSKLQTLDLSDNFFTGDIPVPLGHLSDLKYMRLNNNSLSGEIPVSLANMSQLTLVDLSFNNLSGPVPRFPPKKFNIVGNPLICETGSEPDCYGMQLLPMSMTLNGSESSPSGKRKGHKIALVFGSTLGCISLLVLGIGLFLWSRHRHNQQAFFDVKDRHHEEVSLGNLRRFQFKDLQVATNNFSNKNILGKGGFGNVYKGHLPDGTPVAVKRLNDGNAIGGEKQFQTEVEMISLAVHRNLLRLYGFCMTQSEKLLVYPYMSNGSVASRLRVKPVLDWGTRKRIAIGAARGLLYLHEQCDPKIIHRDVKAANILLDDFCEAVVGDFGLAKLLDHQDSHVTTAVRGTVGHIAPEYLSTGQSSEKTDVFGFGILLLELITGMRAIEFGKAANQKGVMLDWVRKIHQEKKLDVLVDKDLRINYDRIELEEMVQVALLCTQYLPGHRPKMSEIVRMLEGDGLAERWEASQKFDGSNKYKTKELSSSERFSDLTDDSLLLVQAMELSGPR
>gnl_Solly_v2.4_Solyc02g072320.1.1
MLADRDLRGCFNAEELEKTVEVALQCTQSNPNNRPKMSEVLRILEGITEQMGHVDESQGGSNICQTSAFSFSRNFSDIHEESSFTFEPIELSGPR
>gnl_Solly_v2.4_Solyc02g072310.2.1
MVTLLLVFSFLHWVATTPVSMGFLSPKGVNYEVAALMSMKNKMRDEYHVLDGWDINSVDPCTWYMVGCSSEGFVISLEMASMGLSGTLSPSIGNLTHLRTMLLQNNHLSGPIPAEIGQLTELLTLDLSGNQFDGGIPRALGRLVYLNYLRLSRNRLSGQIPKPVAYLSETSSDRRISNHHRWVVSVIVGVSCTFIVTVMLLVCWVHWYRSRVLTGYVQHDCEFAAGHLKRFSFRELQIATANFSSKNILGQGGFGVVYKGYLPNRTVVAVKRLRDPTFTGEVQFQTEVEMIGLAVHRNLLRLYGFCTTPEERLLIYPYMPNGSVADCLRDNGRDKPFLDWRKRMHIALGAARGLLYLHEQCNPKIIHRDVKAANILLDESFEAVVGDFGLAKLLDCRDSHVTTAVRGTIGHIAPEYLSTGQSSEKTDVFGYGILLLELITGHKALDAGIGQGQKGTILDRAVLCGLKIFRT
>gnl_Solly_v2.4_Solyc07g006110.2.1
MASMFLVFVFSLLLFYPFLCFSYEARNHEVEALIAIRRSLDDPKGVLSNWDEDSVDPCSWAMISCSSENLVIALGAPSQGLSGVLSGMISNLTNLKQVLLQNNNISGHIPRELGKLPNLETLDLSNNHFSGHVPDSLGLLNSLQYLRLNNNSLSGAIPLSLARVPQLAFLDLSFNNLSGPIPKFPTRTFNVVGNPLICGNHSAETCFGSVNLMPLSFDIDSTGKRNSKRLAIAMGLSISFISLFLLGFGFIIWKRNQNRKQSILNINDMQEEDLVRLGNLRSFTFKELQRATNSFSSKNILGAGGFGNVYRGKLGDGSLVAVKRLKDISGTAGESQFRTELELISLAVHRNLLRLIGYCATPNERLLVYPFMSNGSVAARLRGKPALDWTTRKRIAIGAARGLLYLHEQCDPKIIHRDVKAANVLLDDFCEAVVGDFGLAKLLDHADSHVTTAVRGTVGHIAPEYLSTGQSSEKTDVFGFGILLLELITGMRALELGKTVNQKGAVLEWVKKMQHEKNVEALIDRELGSNYDRIDVGEMLQVAILCTQYLPSHRPKMSEVVRMLEGDGLAEKWAASHNYDGFSLTKNSNKTQTKHSMVPLGYDDHDHDHLTMLGMMDDDYDTHAMELSGPR
>gnl_Sorbi_v3.1_Sobic.010G115500.1
MKAPPSSPFLLLLLLFFPSSGLAAPKDFNYEVQVLMTIKSLLKDPHGALKNWDPYSVDPCSWSFISCSPENLVTALEAPSKYLSGPLSPSIGNLTKLEILLLQNNNIIGPIPTEIGKLAKLRTLVLSSNKLDGTIPNSLGHLERLHYIDLSYNNLSGPMPKTSARTFNIVGNPLICAAEQDCDRTKLKPMFYPYITVEQ
>gnl_Sorbi_v3.1_Sobic.010G115300.1
MEAAPPSSSPSSLAVLLMLLLIVSSPCSALLSPKGVNPEVQALMTIKNMLEDPRGVLKNWDQNSVDPCSWTTVSCSLENFVTRLEVPGQNLSGLLSPSLGNLTNLETLSMQNNNITGPIPAEIGKLTKLKTLDLSSNHLYGGIPTSVGHLESLQYLRLNNNTLSGPFPSVSANLSQLVFLDLSYNNLSGPIPGSLARTFNIVGNPLICGTNTEKDCYGTAPMPVSYNLNSSQGALPPAKSKSHKFAIAFGTAVGCISFLFLAAGFLFWWRHRRNRQILFDVDDQHMENVSLGNVKRFQFRELQSVTENFSSKNILGKGGFGYVYKGQLPDGTLVAVKRLKDGNAAGGEAQFQTEVEMISLALHRNLLRLYGFCMTATERLLVYPYMSNGSVASRLKGKPPLDWVTRKRIALGAGRGLLYLHEQCDPKIIHRDVKAANILLDDYCEAIVGDFGLAKLLDHRDSHVTTAVRGTVGHIAPEYLSTGQSSEKTDVFGFGILLLELITGQTALEFGKAANQKGAMLDWVKKMHQEKKLDVLVDKGLRGGYDRIELEEMVQVALLCTQYLPGHRPKMSEVVRMLEGDGLAERWEASQRADSHKFKVPDFTFSRCYSDLTDDSSLLVQAVELSGPR
>gnl_Sorbi_v3.1_Sobic.003G051100.1
MRARGPRMWMRWWWVAVAALLAVILPPSNATLSPAGINYEVVALMAIKTELEDPYNVLDNWDINSVDPCSWRMVTCSSDGYVSALGLPSQSLSGKLSPGIGNLTRLQSVLLQNNAISGPIPGTIGKLGMLKTLDMSDNQLTGSIPSSLGNLKNLNYLKLNNNSLSGVLPDSLASIDGFALVDLSFNNLSGPLPKISARTFIIAGNPMICGNKSGGNCSSVSLDPLSYPPDDLKTQPQQGIGKSHHIATICGATVGSVAFAAVVVGMLLWWRHRRNQQIFFDVNDQYDPEVCLGHLKRYAFKELRASTNNFNSKNILGEGGYGIVYKGYLRDGSVVAVKRLKDYNAVGGEVQFQTEVEVISLAVHRNLLRLIGFCTTESERLLVYPYMPNGSVASQLREHINGKPALDWSRRKRIALGTARGLLYLHEQCDPKIIHRDVKASNVLLDEYFEAIVGDFGLAKLLDHRESHVTTAVRGTVGHIAPEYLSTGQSSEKTDVFGFGVLLVELITGQKALDFGRVANQKGGVLDWVKKLHQEKQLNMMVDKDLGSNYDRVELEEMVQVALLCTQYHPSHRPRMSEVIRMLEGDGLAEKWEASQNVDTPKSVSSEILPPKYMDFAADESSLGLEAMELSGPR
>gnl_Sorbi_v3.1_Sobic.009G062300.1
MGGRGAPEATRRRLVVAVVGVVVAAAAVLCPTAAGKLGKQAKALVAIKAALHDPGNVLWDWDLKFGNDPCRWSMVTCQKGQIQELSMTNKNLSGTLSPAVGKLRTLRYLLLSHNALSGRIPDTVGRMKLLEVLDLSNNHFSGSIPSTLVHLANLQYLKLNNNSLSGPIPESLATDAPMLFSLDVSFNNLSGHRPTFRIWNVFFEGNPFLSDIGSESIAPPVGPKDGKEEDSQGMSKNIFILLLCIGIGCLLVAIVAGAVLFWRKRQRERVFAVADVSVQHDPKGCLGHLKQYKFKEIRKATNNFSQKNILGEGGYGIVYKGDLDGTTVAVKRLKDRDSVIGDGQFHTEIEVISLAVHRNLLHLTGFCIANNERLLVYPYMPNGTVASKLKECVNGEPTLDWPRRKRIALGASQGLLYLHEQCDPKIIHRDIKACNVLLDEYLEAVVADFGLAKLLDHWMSHVITSVRGTLGRIPPEYLKSGHTSEKTDVFCFGLFLMELVTGRVTLELHENEYEKGGIRELAKELLEQNQLSLFVDSKLRSDYNSTELEEMVQIALLCTMYRPCHRPKMSEIVNMLEGGDRVAEKWEAVKNIEDPNPDWSSEFMCIGINYNDDDQRNNSIELQAIELSGPR
>gnl_Sorbi_v3.1_Sobic.009G061800.1
MENGTVASKLQGQGTPQTKPISSFVDKKLRKNYDSDKLMEMVHIALLCTMYNPDHRPRMSNIFRMLEGEDEVVGKWEAMKNIEEPKAESLPVYSLLLIMMLIVAVQLSWKPLSSQGQDD
>gnl_Sorbi_v3.1_Sobic.005G182400.1
MMRHSEIMKLLAFVLLMLGCQQSSLCLAVDSQVEALVEMKMQLVDNRGVLSDWKDNQMSPCYWEYVNCQDNKVSTITLSSSGLTGTLSPSIAKLTTLQQLKLDNNNITGGIPPEFGNLSSLTILNLGRNNLNGSIPDSLGQLSKLQILDLSHNHLSGNIPSSFSNPPSLNDINLAYNNISGEIPQHLLQAAHYNFTGNHLNCGQNLFPCEGGSTMTGGSKNSKLKVVIGSIAGAVTLCVTVALVLLWWQRMRYRPEIFIDVSGQNDHMLEFGQIKRFSWRELQIATNYFSEQNVLGKGGFGKVYKGVLPGPDSIKIAVKRLFNVERHEGELAFLREVELISIAVHKNILRLIGFCTTPTERLLVYPFMENLSVASRLRDIKLNEPVLDWSTRMRIALGAARGLEYLHEHCNPKIIHRDVKAANVLLDGNFEAVVGDFGLAKMMDIGRNTVTTGVRGTMGHIAPEYIKTGRPSVKTDIYGYGVMLLEIVTGERAIAFHPDRMEEAGEIMLIDQVKLWMEEGRLLDLVDRNLGGVYNLEELEKVTQIALLCTHMEPSQRPTMSEVVQMLEGEIVPAERWEEWQLAELQRRQQHEMRQQGKLFNFSEESLNIQEAIELSTGR
>gnl_Sorbi_v3.1_Sobic.004G189900.1
MAAAAAAGSWWAVVLAVAVLLGPGRVVANTEGDALYSLRQSLKDANNVLQSWDPTLVNPCTWFHVTCNNDNSVIRVDLGNAQLSGVLVPQLGQLKNLQYLELYSNNISGTIPPELGNLTNLVSLDLYMNNFSGSIPDSLGNLLKLRFLRLNNNSLVGQIPVSLTNISTLQVLDLSNNNLSGQVPSTGSFSLFTPISFANNPGLCGPGTTKPCPGAPPFSPPPPFNPPSPPTQSTGASSTGAIAGGVAAGAALVFAVPAIAFAMWRRRKPEEHFFDVPAEEDPEVHLGQLKKFSLRELQVATDNFSNKNILGRGGFGKVYKGRLADGSLVAVKRLKEERTPGGELQFQTEVEMISMAVHRNLLRLRGFCMTPTERLLVYPYMANGSVASRLRERQQSEPPLKWETRRRIALGSARGLSYLHDHCDPKIIHRDVKAANILLDEDFEAVVGDFGLAKLMDYKDTHVTTAVRGTIGHIAPEYLSTGKSSEKTDVFGYGIMLLELITGQRAFDLARLANDDDVMLLDWVKGLLKEKKVEMLVDPDLQNAYEEIEVENLIQVALLCTQGSPLDRPKMSEVVRMLEGDGLAERWDEWQKVEVVRQEAESAPLRNDWIVDSTYNLRAVELSGPR
>gnl_Sorbi_v3.1_Sobic.004G252200.1
MGVVLAASSLVLVLLLLFCSCGPASGLLSPKGVNYEVQALMMIKNYLKDPHGVLKNWDQDSVDPCSWTMVTCSPENLVTGLEAPSQNLSGILSPSIGNLTNLETVLLQNNNINGLIPAEIGKLRKLKTLDLSSNHLSGEIPSSVGHLESLQYLRLNNNTLSGAFPPSSANLSHLIFLDLSYNNFSGPIPGSLTRTFNIVGNPLICAATMEQDCYGSLPMPMSYGLNNTQGTLMPAKAKSHKVAIAFGATTGCISLVFLAIGLLFWWRCRRNRKTLYNVDDQHIENVNLGNMKRFQFRELQAATENFSSKNILGKGGFGIVYRGQLPDGSLVAVKRLKDGNAAGGEAQFQTEVEMISLAVHRNLLRLYGFCMTASERLLVYPYMSNGSVALRLKGKPPLDWITRKRIALGAARGLLYLHEQCDPKIIHRDVKAANILLDDCCEAIVGDFGLAKLLDHRESHVTTAVRGTVGHIAPEYLSTGQSSEKTDVFGFGILLLELITGQTALEFGKSSNQKGAMLDWVKKMHQEKQLDILVDKGLGSKYDRIELEEMVQVALLCTQFLPGHRPKMSEVVRMLEGDGLAERWEASQHTESHKFKVPEFSFSRCHSDLTDDSSLLVQAVELSGPR
>gnl_Sorbi_v3.1_Sobic.004G104800.1
MAAAPRRLTPLAAAAVAAWMLAAAATAGVEAGDPPLSPKGVNYEVAALMAVKSRLRDERGVMAHWDIYSVDPCTWSMVACSPDKFVVSLQMANNGLSGALSPSIGNLSHLQTMSLQNNRISGEIPPEIGKLINLNALDLSSNEFIGDMPSSLGQLTRLNYLRLDRNNLSGPIPADVARLPGLTFLDLSFNNLSGQVPKIYAHDYSLAGNRFLCNSSTVHGCSDLTATTNGTMSRQVQKAKNHHQLALAISLSVTCSTILVLLFVYWLSYCRWRLPFASADQDLELELGHVKHFSFHDLQSATDNFNSKNILGQGGFGIVYKGCLRNGTLVAVKRLKDPDVTGEVQFQTEVELIGLAVHRNLLRLYGFCMTSKERLLVYPYMPNGSVADRLRDYRNGKPSLDWSKRMRIALGAARGLLYLHEQCNPKIIHRDVKAANILLDESFEAIVGDFGLAKLLDRQESHVTTAVRGTIGHIAPEYLSTGQSSEKTDVYGFGILLLELITGPKTLSNGHGQSQKGMILDWVRELKEEKKLDKLVDRDLRDSFDILELECSVDVIIQCTLTNPILRPKMSEVLHALEANVTLAESSVELNREPLPSGLPYSFSIRHEDPHDSSSFIIEPIELSGPR
>gnl_Sorbi_v3.1_Sobic.004G128200.3
MGWSVMEVRPEWDLGKMRELRFVVLVLVISLPCFSASDRQGDALYDMKQKLNVTGGQLSDWNQNQVNPCTWNSVICDNNNNVVQVTLAARGFTGVLSPRIGELQYLSVLSLAGNRITGTVPEEFGNLSSLTSLDLEDNLLVGEVPASLGNLSKLTLLILSKNNFNGSIPDSIANISSLTDIRLAYNNLSGQIPGSLFQVARYNFSGNHLNCGPNFPHSCASSMSYQSGSHSSKIGLILGTVGGILGLLIVGALFLICNARRKSHLREVFVDVAGEDDRRIAFGQIKRFAWRELQIATDNFNERNVLGQGGFGKVYKGVLPDATKIAVKRLTDYDSPGGEAAFLREVELISVAVHRNLLRLIGFCTTQTERLLVYPFMQNLSVACRLRDFKPGEPILDWPSRKRVAIGTARGLEYLHEHCNPKIIHRDVKAANVLLDEDFEPVVGDFGLAKLVDVQKTSVTTQVRGTMGHIAPEYLSTGKSSERTDVFGYGIMLLELVTGQRAIDFSRLEEEEDVLLLDHVKKLQREGELDSIVDKNLNQNYDSEDLEMIIQIALLCTQASPEDRPSMSEVVRMLEGEGLAERWEEWQHVEVTRRQEYERMQRRFDWGEDSVYNQEAMELSAGR
>gnl_Sorbi_v3.1_Sobic.007G059600.1
MAAAEASRRRRWALWALLLLRLLHPAALVLANTEGDALHSLRTNLNDPNNVLQSWDPTLVNPCTWFHVTCNNDNSVIRVDLGNAALSGTLVPQLGQLKNLQYLELYSNNISGIIPSELGNLTNLVSLDLYLNNFTGSIPDSLGKLLKLRFLRLNNNSLTGSIPKSLTAITALQVLDLSNNNLSGEVPSTGSFSLFTPISFANNPNLCGPGTTKPCPGAPPFSPPPPYNPTTPAQSPGSSSSSTGAIAGGVAAGAALLFAIPAIGFAYWRRRKPQEHFFDVPAEEDPEVHLGQLKRFSLRELQVATDGFSNKNILGRGGFGKVYKGRLADGSLVAVKRLKEERTPGGELQFQTEVEMISMAVHRNLLRLRGFCMTPTERLLVYPYMANGSVASRLRDRPPAEPPLDWQTRRRIALGSARGLSYLHDHCDPKIIHRDVKAANILLDEDFEAVVGDFGLAKLMDYKDTHVTTAVRGTIGHIAPEYLSTGKSSEKTDVFGYGITLLELITGQRAFDLARLANDDDVMLLDWVKGLLKEKKLESLVDLDLEHTYIDVEVESLIQVALLCTQSNPSERPKMSEVVRMLEGDGLAERWEEWQKVEVVRQEVELGPHRTSEWILDSTDNLHAEQLSGPR
>gnl_Sorbi_v3.1_Sobic.007G142900.1
MTREKAKPKAPPLRSTLCPAACRPCPPSSRFSFSSSPPGALLSQTRTHHSDIPLPEPALPMASTSGQLLCLPAAAAVVLLFISSAPLVALASEPLNPEVQALIAIRQGLVDPHGVLRSWDQDSVDPCSWAMITCSAQNLVIGLGVPSQGLSGTLSGRIANLTHLEQVLLQNNNITGRLPPELGALPRLQTLDLSNNRFSGRVPDTLGRITTLRYLRLNNNSLSGPFPASLAKIPQLSFLDLSYNNLTGPVPLFPTRTFNIVGNPMICGSNAGAGECAAALPPATVPFPLDSTPGGSRTTGAAAAGRSKAGAARLPIGVGTSLGASSLVLFAVSCFLWRRKRRHTGGPSSVLGIHERGGYDLEDGGGGGGVVARLGNVRQFGLRELQAATDGFSAKNILGKGGFGNVYRGRLPDGTTVAVKRLKDPSASGEAQFRTEVEMISLAVHRHLLRLVGFCAASGERLLVYPYMPNGSVASRLRGKPALDWATRKRIAVGAARGLLYLHEQCDPKIIHRDVKAANVLLDEHHEAVVGDFGLAKLLDHGDSHVTTAVRGTVGHIAPEYLSTGQSSEKTDVFGFGILLLELVTGQRALELGKASGALHSQKGVVMLDWVRKVHQEKMLDLLVDHDLGPHYDRIEVAEVVQVALLCTQFQPSHRPKMSEVVRMLEGDGLAEKWEATNRPAAGTGPPCHVDALGYDHRNDSNGSVFFNDFHDNESSLSSDEARSIDMVEEMELSGPR
>gnl_Sorbi_v3.1_Sobic.001G123000.3
MELLNIILVIASLLPFSASDRQGDALYDMKLKLNATGSQLSDWNQNQVNPCTWNSVICDNNNNVVQVTLASMGFTGVLSPRIGDLEYLNVLSLPGNNITGGIPEQFGNLSRFSGNNLTCGANFLHQCASNMSYQELQLATDNFSEKNVLGQGGFGKVYKGALPDGTKIAVKRLTDYESPGGEAAFLREVELISVAVHRNLLRLIGFCTTQTERLLVYPFMQNLSVAYRLREFKPGEPILDWSARKRVAIGTARGLEYLHEHCNPKIIHRDVKAANVLLDEGFEPVVGDFGLAKLVDVQKTSVTTQVRGTMGHIAPEYLSTGKSSERTDVFGYGIMLLELVTGQRAIDFSRLEEEDDVLLLDHYAYDLAANSQVKKLQREGHLDAIVDRNLNNNYNGQEVEMMIQIALLCTQASPEDRPSMSEVVRMLEGEGLAERWEEWQQVEVTRRQDYERMQQRFDWGEDSVYNQDAIELSAGR
>gnl_Sorbi_v3.1_Sobic.006G104500.1
MAASLRWWWSAVVLLVVVGVSPVVANTEGDALYSLRQSLKDNNNVLQSWDPTLVNPCTWFHVTCNPDNSVIRLDLGNAQLSGPLVPQLGQLKNMQYLELYSNNISGPIPPELGNLTNLVSLDLYLNNFTGGIPDTLGQLSKLRFLRLNNNSLSGQIPKTLTNINTLQVLDLSNNNLSGGVPSSGSFSLFTPISFANNPNLCGPGTTKPCPGAPPFSPPPPYNPPSPASSKGVSSTGAIAGGVAAGTAFLIAVPAIGYALWRRRKPEEQFFDVPGEEDPEVHLGQLKRFSLRELQVATDNFNNRNVLGRGGFGKVYKGRLSDGSLVAVKRLKEERTPGGELQFQTEVELISMAVHRNLLRLRGFCMTPTERLLVYPYMANGSVASRLRERTENDPPLEWETRARIALGSARGLSYLHDHCDPKIIHRDVKAANILLDEDFEAVVGDFGLAKLMDYKDTHVTTAVRGTIGHIAPEYLSTGKSSEKTDVFGYGIMLLELITGQRAFDLARLANDDDVMLLDWVKALLKEKKLEQLVDPDLQGRYADQEVESLIQVALLCTQGSPMERPKMSEVVRMLEGDGLAERWEQWQKVEVMRQEAELAPRHNDWIVDSTYNLRAVELSGPR
>gnl_Spipo_v2_Spipo12G0050800
MALALALALEVPCFLLVFFLAAGVSVAFEPLNHEVVALIGIKGALSDPNGVLKNWDEDSADPCSWTMITCSAENRVIVLGAPSQNLSGSLSGAIGNLTDLQQVLLQNNNITGTIPAELGTLRKLQTLDLSNNGFSGAVPESLGQLTALHYLRLNNNSLSGPFPTSLSKIPQLSFLDVSYNNLSGPVPPFPARTFNILGNPLICGSRSTEECSKTAIPISPSPAADSSLRKTKTQKVAVAVGTSLGSTSMLLLLVVLLCWRRKRRHQSILGITEKEDGGAMVMELGNLHQFGLRELQAATDNFSSRNILGKGGFGNVYKGRLADGTVVAVKRLKDVCSFGEVQFRTEVEMISLAVHRNLLRLLGYCATANERLLVYPFMPNGSVASRLRGKPALDWSTRKRIALGAARGLLYLHEQCDPKIIHRDVKAANVLLDEFCEAVVGDFGLAKLLDHGDSHVTTAVRGTVGHIAPEYLSTGQSSDKTDVFGFGILLLELLTGRNALDFAAAPTLKGGAMLDWVRRAQEEKRVELLVDRNLRSGGYDLLEVGEMVQVALLCTHYLPASRPRMSEVVRMLEGEGLAEKWAASNNKLPAPQRQNSAARHQVFAPPGDLLLMDPDEVAAAAATGEEEEDDDDDRRSFDAAEMELSGPR
>gnl_Spipo_v2_Spipo15G0004800
MEATWQQIIASGLVWLIVLFHPLTRVFANVEGDALHSLRTNLLDPNKVLQSWDPTLVNPCTWFHVTCNNENSVTRVDLGNAALSGTLVPQLGQLTKLEYLELYSNNISGPIPSELGNLTNLVSLDLYLNNFSGPIPETLGKLTKLRFLRLNNNSLSGPIPKSLTNISTLQVLDLSNNNLSGEVPSNGSFSLFTPISFNNNPLLCGPGTAKPCPGAPPFSPPPPFVPQTTPPSPGSSASSTGAIAGGVAAGAALLFAAPAIGFAWWRRRKPQEHFFDVPAEEDPEVHLGQLKRFSLRELQVATDGFSNKNILGRGGFGKVYKGRLADGSLVAVKRLKEERTPGGELQFQTEVEMISMAVHRNLLRLRGFCMTPTERLLVYPYMANGSVASRLRERPPNEPPLDWATRKRIALGSARGLSYLHDHCDPKIIHRDVKAANILLDEEFEAVVGDFGLAKLMDYKDTHVTTAVRGTIGHIAPEYLSTGKSSEKTDVFGYGIMLLELITGQRAFDLARLANDDDVMLLDWVKGLLKEKKLDMLVDPDLQNYVEAEVEQLIQVALLCTQSSPMERPKMSEVVRMLEGDGLAERWEEWQKVEVVRQEVDLAPNRNSEWIVDSTDNLHAVELSGPR
>gnl_Spipo_v2_Spipo8G0034100
SVHKHGHLFAGDALDDLRKSLNASDDQLKDWNTNMVNPCTWNAIICDAQSNVIQVTLPSMGFTGTLSPKIGALKFLSVLALPGNKITGQIPIEFGNLSNLVTLDLENNRLSGEIPDTLGKLPKLQILVLSQNNLSGKIPETFSSLPSLGDIQLAFNNLSGPIPDRLFEVGRYNFTGNNLSCGSNFPHVCASKLAGSGRSQKPNIALVLGIAIPLIVLAAVVIFFVLKGRKKGYHREVFVDVAGEDDRRIAFGQLKRFSWRELQLATDGFSERNVLGQGGFGKVYKGVLSDNTKIAVKRLTDYESPAGESAFMREIELISVAVHRNLLKLIGFCTTPSERLLVYPFMQNLSVAYRLREIKPGEAVLDWPARKRVALGAARGLEYLHEHCNPKIIHRDVKAANVLLDEDFEAVVGDFGLAKLVDVRKTSVTTQVRGTMGHIAPEYLSTGKSSEKTDVFGYGIMLLELVTGQRAIDFSRLEEEDDVLLLDHVKKLEREKRLDAIVDRNLKRSYDGQEVEMMIQVALLCTQPSPEDRPSMSEVVRMLEGEGLAERWEEWQQVEVTRRQEYERLQGRFNWAEDSMFNQDAIELSGGR
>gnl_Spipo_v2_Spipo19G0006700
MGGAAELRNELPGGLLRHLLLVALSHLPLIWSSDPLLSPKGVNYEVAALMSVKSKMRGAAGAMDGWDINSVDPCTWSMVGCSPDGFVVSLEMASNGFIGTLSPSIGNLSHLQTMLLQNNRISGPIPPEIGKLSQLRTLDLSGNQFIGQIPASLGSLINLNYLRLNGNNLSGPIPGTVASLSGLSFLDLSFNNLSGPTPRILAKDYSVAGNKFLCTPSVLQGCVEVPVPVKEMDASPKGSDHQMVVAVSVSLGSALAVSLMVLICWHQWSRCPVGFTLDEQQDCELDIGHLKRFTFRELVMATDNFNPKNILGQGGFGVVYKGFLRNGTVVAVKRLKDPNFTGELQFQTEVEMIGLALHRNLLRLYGFCMTTNERLLVYPFMPNGSVADQLRGRCGESPPLDWSRRMGIALGAARGLLYLHEQCNPKIIHRDVKAANILLDQSFEAVVGDFGLAKLLDRRDSHVTTAVRGTVGHIAPEYLATGQSSEKTDVFGFGILLLELVTGGRSFSAGNGHAHKGMMFLDWVRSAYEGKRLETLVDKELCGSVDDMELENAVSLALLCTQSLPGLRPKMSEIVKALEGGSGAGGPAEESMAANLCERSCSFSRSHEHHPPDESSFIIEPIELSGPR
>gnl_Spipo_v2_Spipo19G0016600
MARKVLLSWALGLLLLAWPEDSSATLSPSGINYEVVALVSIKMELRDPYNVLESWDINSVDPCSWRMITCSPDGYVSALGLPSQSLSGTLSPGVGNLTNLQSVLLQNNLISGRIPAEIGKLGKLQTLDLSNNQFSGEIPGSLGDLRNLNYLRLNNNSLSGSCPESLSNVRGLTLLDLSFNNLSGSVPKISARTFNIVGNPLICGGSSYQSNCSAVSLDPLSFPPDELKTQPQPGGAARRSRKVAVTFGAIVGSVAVAIAAGGLLLWWRHRRHQQIFFDVNDQYDPEVQLGHLRRFSLKELRAATDHFNPKNILGKGGFGIVYKGRLQDGTVVAVKRLKDYNAAGGEVQFQTEVELISLAVHRNLLRLCGFCSTDSERLLVYPFMPNGSVASQLKETVEGRAALDWARRKRIAVGTARGLVYLHEQCDPKIIHRDVKAANILLNEDFEAVVGDFGLAKLLDHQDSHVTTAVRGTVGHIAPEYLSTGQSSEKTDVFGFGMLLLELISGHKALDLGRLANQKGAMLDWVRRLQQEGKLVVMVDKDLKGRFDRVELEEMVQVALLCTQYQPAHRPKMSEVLRMLEGDGLADRWEASQKLDPPPKAGPAAELRPAEAPPPPHGFPEFAEDSSLAVEAIELSGPR
>gnl_Spipo_v2_Spipo10G0040600
MKRGDGLRFLVLLWFSVPVVSVLSPLGVNYEVQALIGIRESLEDPHGVLENWDKNSVDPCSWTMVTCSPENLVIGGTPSQNLSGSLSPSIGNLTNLQTVLLQNNNISGPIPPEIGKLPDLRTLDLSNNLLTGLIPSSLGQLRNLEYLRLNNNSLSGELPQSLANITHLSFLDLSYNNLSGPVPSFPARTFSIVGNPLICATGSESDCFGSVPASFNFTSQNVSSPAKPRSRRFAVAFGASLGGAALVIVGLGLVLWRRQRNNQQIFFDVNDQQSEEACLGNLKRFQFRELQTATDNFSGKNILGKGGFGIVYRGVLQDGTVVAVKRLKDGDAAGGEVQFQTEVEMISLAVHRNLLRLCGFCMTATERLLVYPYMSNGSVASRLKGKPALSWVTRKRIALGAARGLLYLHEQCDPKIIHRDVKAANILLDDGCEAVVGDFGLAKLLDHRNSHVTTAVRGTVGHIAPEYLSTGQSSEKTDVFGFGILLLELITGLTAVEFFKAANQKGAILDWVKKNHQEKKVEMLVDKEMSGCDPVELEEMVQVALLCTQYSPAHRPRMAEVVRMLEGDGLAERWEASQRTDASKCKAQDFSSSERYSDLTDDSLQLVQAIELSGPR
>gnl_Stras_v2.0_SGA_v2.0_scaffold66T22525
MIMSLKPSKFFVFLLLFLPFLLAISQSLEFRNPEVQTLIALREGLADPYRALSNWDENSVDPCSWSMITCNSDNLVTALGAPSQGLSGSLSRVIANLTNLRQVLLQNNNISGHVPKEIGYLQNLQTLDLSNNKLSGNIPDSLSFLNHLQYLRLNYNNLTGAVPLSLVSLSHLTFLDLSFNNLSGPVPSFPAKTFNILGNPLICGNHSNNKCSDLVLATPLSLAVNPSSRKAMTKKLEIALCVSLTLVTILVLGLGCTFRARNKCRKQSVLNITDVQEEDLIKLGNVKTFTLKEIQRATDNFNPGNILGVGGFGNVYRGKLGNGTLVAVKRLKDLNGSTGISQFRMELAMISLAVHRNLLRIIGYCVTPHERLLVYPYMSNGSVASKLRGKPALDWNTRKRVALGAARGLLYLHEQCDPKIIHRDVKAANILLDDLYEAIVGDFGLAKLLDHKESHVTTAVRGTVGHIAPEYLSTGQSSEKTDVFGFGILLLELVTGMQALEFGKSGNKKGAMLEWVKKIQQEQKIELLVDPQLGVNYDKIEVGEMVQVALLCTQYLPANRPKMSDVVRMLEGDGLAEKWAMTHNYIHVASSFSRNNSDSHSEIAVGIGHDPSSMFGMTMTTDDDDDDDAHCMELSGPR
>gnl_Stras_v2.0_SGA_v2.0_scaffold48T18024
MLILGVMKELMGREGMLPLVIWLILAVQPLRCIYANMEGDALHNLRANLQDPNNVLQSWDPTLVNPCTWFHVTCNNDNSVIRVDLGNAALSGQLVPQLGLLKNLQYLYVYLIGLKELTRELYSNNISGPIPSDLGNLTNLVSLDLYLNRFSGPIPDALGKLPKLRFLHLDLTLCFVLCKDSRLNNNTLTGTIPMLLTNISTLQVLDLSNNLLSGAVPDNGSFSLFTPISFANNLNLCGPVTGRPCPGSPPFSPPPPFVPPPPTSLPGGNSATGAIAGGVAAGAALLFAAPAIAFAWWRRRKPQDQFFDVPAEEDPEVHLGQLKRFSLRELQVATDSFSNKNILGRGGFGKVYKGRLADGSLVAVKRLKEERTPGGELQFQTEVEMISMAVHRNLLRLRGFCMTPTERLLVYPYMANGSVASCLRERPPNEPPLDWPTRKRIALGSARGLSYLHDHCDPKIIHRDVKAANILLDEEFEAVVGDFGLAKLMDYKDTHVTTAVRGTIGHIAPEYLSTGKSSEKTDVFGYGIMLLELITGQRAFDLARLANDDDVMLLDWVKGLLKEKKLEMLVDPDLQSRYVGSEVEQLIQVALLCTQSSPMDRPKMSEVVRMLEGDGLAEKWDEWQKVEVLRQEVELAAPHPTSDWIVDSTENLHAVELSGPR
>gnl_Stras_v2.0_SGA_v2.0_scaffold335T49116
MIFQGDALYALRTSLNASANQLQDWNPNQVTPCTWSKITCGANNSVISVVLPYLGFSGTMSPRIGELKALTTLDLQGNGITGELPKEIGNLTSLSMLNLENNQLIGEIPSSLGNLRKLTFLVLSQNNLSGSIPESLASLPNLTDVQIDSNNLSGKVPEQLFEVSKYKYSFEFASFSLSGNHLDCGIKPFPSCESIHAGRKRKPKINMIVGITVSLGVILILGSYLVFIWWKGGKRGLRGDVYVDVSGEIDRRIEFGQLKRFSWRELQLATDNFSEVNVLGQGGFGKVYKGVLSDGTKIAVKRLMDYKNPGTETAFQREVEMISVAIHRNLLKLIGFCTTPTERLLVYPFMQNLSVASRLRDLKPGEPVLDWSTRKRVALGTARGLEYLHEQCNPKIIHRDVKAANVLLDEDFEAVVGDFGLAKLVDVRKTNVTTQVRGTMGHIAPEYLSTGKSSEKTDVFGFGMMVLELVTGQRAIDFGRLEEEDDVLLLDHVKKLQKERKVEEIVDPNLGKKSDDVMNEVEMMIQVALLCTQGMPEDRPVMSEVVRMLEGEGLAERWELWENTEVRRRVEYERLQRRIDWGEDSVGMLDAVELSGGR
>gnl_Stras_v2.0_SGA_v2.0_scaffold335T49118
MRKTIRAVKLTYSILRRIIVKIARDERKKKIKTKTMRDALYALRTSLNASANQLQDWNPNQVTPCTWSKITCGANNSVISVVLPYLGFSGTMSPRIGELKALTTLDLRGNGITGEIPKEIGNLTSLSMLNLENNQLIGEIPFSIGNLGKLTFLVLSQNNLSGSIPESLASLPSLTDLQIASNNLSGKVPRQLFEVSKYNLSGNHLDCGTTPFPSCESIHAGRKRKPKASMIVGITVSLVVILILGSYLVFIWWKGGKRGLRGDVCVDVSEVETDFLHNDKAKAKRPENRYKVGYKYGKYAPLTIPHREASTLCIIMLIIQTETCLDANKDPPSFEAGSSIIKVRATMEQIKFLDHVPQLTGREPHSAIFVLITIVFSLKAKALTKTTSTRTKAVLQLNLLTTLLPPLRRQRQILPLPFHHELLVILLVPLFQTVNLPLKILYLSTQHADPVILPCLQNAPRQLSSFSLQEQRLGCQPLVLFLQHCHSIPQGRIIIQ
>gnl_Stras_v2.0_SGA_v2.0_scaffold45T17300
MWLDMGAELSMDRWSMATIFYSGCLCLALVLARLSPVFANAEGDALNALRNSLSDPNSVLSSWDPTLVNPCTWFHVTCNSENSVTRLRLNNNSLTGQIPYSLTTINTLQVLDLSNNHLTGPIPVNGSFQLFTPISFAGNQLNYSSGNTPPPAAPAPPASTPVGSSTTAAIAGGVAAAAALLFAAPAIALAWYRRQKPQEHFFDVPAEEDPEVHLGQLKRFSLRELQVATDNFSNKNILGRGGFGKVYKGRLADGSLVAVKRLKEERTQGGELQFQTEVEMISMAVHRNLLRLRGFCMTPTERLLVYPYMANGSVASCLRERPESTPPLDWAKRKHIALGSARGLAYLHDHCDPKIIHRDVKAANILLDEDFEAVVGDFGLAKLMDYRDTHVTTAVRGTIGHIAPEYLSTGKSSEKTDVFGYGVMLLELITGQRAFDLARLASDDDVMLLDWVKGLLKEKKLETLVDADLQGNFIEGEVEQLLQVALLCTQSSPTERPKMSEVVRMLEGDGLAERWEEWQREEIFRQEFSQSHNTATDWIIADSTYNIRPDELSGPR
>gnl_Stras_v2.0_SGA_v2.0_scaffold50T18427
MERRKCVLWRIVLLVLAILIEGSHSTLSPSGVNYEVVALIAIKNALHDPYNVLENWDANSVDPCGWRMITCSLDGYVSALGLPSQSLSGTLSPGIVNLTNLESVLLQNNEISGPIPAVIGKLQKLKTLDLSNNMHTGELPSSLGDLTNLNYLRLNNNSLSGSIPDSLSNIQSLTLVDLSFNNFSGPLPRLSARTFKIVGNPLICGHTSQNNCSIVYPEPLSFPPDAVKDKSDSGAKHHLAIVFGASFGGVFSFVLVVGLLFWWRYKRNQQIFFDVNEQYDPEVRLGHLRRYSFKELRVATDHFNSKNILGKGGFGVVYKGRLNNGTLVAVKRLKDYNAAGGEIQFQTEVELISLAVHRNLLKLWVGTARGLVYLHEQCDPKIIHRDVKAANILLDEDFEAVVGDFGLAKLLDHHESHVTTAVRGTVGHIAPEYLSTGQSSEKTDVFGFGILLLELITGQKAVDFGRGSTHKGVMLDWVKKLHQEGKLNLMVDKDLRCDYDRIELEEMVQVALLCTQFNPSHRPKMSQVLRMLEGDGLCEKWEQMQNVDPQRCRSTEDPSQRYVDYIEDSSLVVEDMELSGPR
>gnl_Stras_v2.0_SGA_v2.0_scaffold12T06031
MIVSHFCLSRLLLLAFFFSLPVFSFVFGNPEALIALKQGLNDPHGALSNWDEDSADPCSWSMITCNSDSLVTSLGAPSQGLSGSLSWMIANLTNLKQVLLQNNNISGHIPKELGYLPNLQTLDISNNKLSGHVPESLGFLKRLQYLRLNNNSLSGVVPLSLATLPQLTFLDLSYNNLNGPVPTFPTKTFKYVYLNIVILALQEICFALFKEDNHVIMGNPLICGQHSNERCSGINTASPLAFSLNPSSHRTNSKKLAVALGVCLSFIIILVILLGYLFWRKTRKIKQSILNSTDVEEEDLGLGRLGNLKTFTFKELQQATDNFSPKNILGSGGFGNVYRGKLPDGTFVAVKRLKDLTGTTGESQFRTELEMISLAVHRNLLRVIGFCATPNERLLVYPYMANGSVASRLKGKPSLDWQTRKRIAIGAARGLLYLHEQCDPKIIHRDVKAANVLLDEFLEAIVGDFGLAKLLDHADSHVTTAVRGTVGHIAPEYLSTGQSSEKTDVFGFGILLLELITGMRALELGKAVNQKGAVFEWVKKIQQEKKIEVIVDRELGMNYDEIDVSEMLQVAILCTQYLPAHRPKMCEVVRMLEGDGLAEKWAASHNYINAPAKFSCNSDRSRSSEGDGSTMFGFGMTMDDDYDAHCMELSGPR
>gnl_Stras_v2.0_SGA_v2.0_scaffold12T06097
MRKVELVLSVISFFWLINAGFSFNLLSPKGVNFEVAALMSVKKGMVDENHVLDGWDINSVDPCTWNMVGCSQEGFVISLEMASMGLSGTLSHSIGNLTHLRTMLLQNNQLTGDLPSEIGKLSELQTLDLSGNQFDGEIPNSLGDLARLSYLKLSKNKFSGQIPTSVANLGGLSFLDLSSNNLSGSIPNIRAKDYSVAGNIFLCSASSEICVAAPKPVNESITYTKVKDHHHQHMVIAIAIGVSCSVAVSILLLIFWVHWYKSRALLKSEVGQDYELDMGQLKRFSLRELQIATNHFNSKNILGQGGFGVVYKGILPNRTVVAVKRLKDPTFTGEMQFQTEVEMIGLALHRNLLRLYGFCMSPEEKLLVYPYMPNGSVADRLRVQVLEMFLRTKPNQTSKGFYDHGRERPSLDWSKRMRIALGASRGLLYLHEQCNPKIIHRDVKAANILLDESFEAVVGDFGLAKLLDPRDSHVTTAVRGTVGHIAPEYLSTGQSSEKTDVFGFGVLLLELITGLKPIDGRAADGQVHKGMILEWVRTVYGEKKLDEVVDKHLKGCFNSDELEKAVELALQCTQSNPDQRPRMSQVLRVLEGINGQADPTEGQGPVDLCQGRTFSFSWNLSDARDDSSVSIEAIELSGPR
>gnl_Stras_v2.0_SGA_v2.0_scaffold145T36049
MGSKVLMDRWSVAAIFYSGCLCLVLLFGRLSRISANGEGDALYALRSSLSDPNSVLTSWDPTLVNPCTWFHVTCNSNNFVNRVDLGNANLTGELVPQLGQLQYLEYLELYSNRIYGRIPSELGNLTNLASLDLYLNNLSGPIPDSLSNIQRLRFLRLNNNSLTGQIPVSLTSINTLQVLDLSNNRLTGPIPVTGSFQLFTPISFAGNNLDNSSIINRTPPAAPAPPAASPVGASTTGAIAGGVAAGAALLFAAPAMALAWYRRKKPQDNFFDVPAEEDPEVHLGQLKRFSLRELQVATDNFSNKNVLGRGGFGKVYKGRLADGSLVAVKRLKEERTQGGELQFQTEVELISMAVHRNLLRLRGFCMTPTERLLVYPFMANGSVASCLRERKESEPPLDWAIRKRIALGSARGLAYLHDHCDPKIIHRDVKAANILLDEDFEAVVGDFGLAKLMDYKDTHVTTAVRGTIGHIAPEYLSTGKSSEKTDVFGYGVMLLELITGQRAFDLARLASDHDVMLLDWVKGLLKEEQLDILVDADLEGNFNKVEVEQLLQVALLCTQSSPTERPKMSDVVRMLEGDGLAERWDEWQREEIFRQEFSQSHNPTTDWIIADSTYNLRPDELSGPR
>gnl_Stras_v2.0_SGA_v2.0_scaffold21T09347
MGSPGRPTPSGQLSQDCSHCTQKAQKAKKSIIIPAHSLCAFIAPSRERLTQKGDALHSVRTNLRDPNNVLQSWDPTLVNPCTWFHVTCNNDNSVIRVDLGNAGLSGQLVGDLGKLKNLQYLYVILLLFGTTNDYLDRNAEVLLKVILKLLGNVEFCVGYREVYFSRSYLSLLLAVEIVVVQVRELYSNNITGPIPSDIGNLTNLVSLDLYLNSFTGPIPDTLGKLSKLRFLWDSRLNNNSLTGSIPVSLTNVTSLQVLDLSNNRLSGAVPDTGSFSLFTPISFANNLNLCGPVTGRPCPGSPPFSPPPPFVPPPPISSPGGNSATGAIAGGVAAGAALLFAAPAIAYAWWRRRKPQEFFFDVPAEEDPEVHLGQLKRFSLRELQVATDSFSNKNILGRGGFGKVYKGRLADGTLVAVKRLKEERTPGGELQFQTEVEMISMAVHRNLLRLRGFCMTPTERLLVYPYMVNGSVASCLRERPPNEPPLDWPTRKRIALGSARGLSYLHDHCDPKIIHRDVKAANILLDEEFEAVVGDFGLAKLMDYKDTHVTTAVRGTIGHIAPEYLSTGKSSEKTDVFGYGIMLLELITGQRAFDLARLANDDDVMLLDWVKGLLKEKKLEMLVDPDLQSKYVDSEVEQLIQVALLCTQSSPMDRPKMSDVVRMLEGDGLAERWDEWQKVEVLRHDVELVPHSASDWIVDSTENLHAVELSGPR
>gnl_Stras_v2.0_SGA_v2.0_scaffold35T13979
MLLGFEPGTSWKQDKQCNHYTTQDLQPGDKGLDWAARKRIAFATAHGLEYLHEHCNPKIIHRDMKAANILLNEDFEPVLGDFGLAKVMDTKTTHVTTQVRGTMGHIAPEYLSTGNSSEKTDVFGYGITLLELVTGQRAIDFSRLQDEEDVVLLDHIKKLLRAKRVVDIVDEKLQSFEGREVEMILQVAMLCTQSFPEDRPRMREVVRMLHGIGLEQRWAEWKQLEELRHQHHFSQNFFIWVEDSTLDQQDATQLSQPR
>gnl_Stras_v2.0_SGA_v2.0_scaffold52T19038
MATRTYMEMEKSLSAIIFMCFFCPAIGLLSPKGVNFEVLALMSIKSELIDPRGVLDNWDANAVDPCSWAMITCSSDNVVSGIGTPSQNLSGSLSPSIGNLTNLQFILLQNNNITGPIPASIGNLVNLKTLDLSDNFFTGSLPSSLGQLKTLQYMRLNNNSLSGGIPMSLTDMTELSLMDLSYNNLSGPVPKFPAKTFNLIGNPMICLTGSEAPCAGSVTLMPTSMNMNTSQSTLSSTKSKRRNLGIAIGSSLGCICLLIFVFGLFLWRRYGHEQQKFFDVYDRQHEEISEISLGNLRRFQLRELQIATNNFSSKNILGKGGYGNVYKGHLSDGTAVAVKRLKDGSTACGERQFQTEVEMISLAVHRNLLRLYGFCMTAHEKLLVYPYMANGSVATRLKAKPVLGWPARKRIALGAARGLLYLHEQCDPKIIHRDVKAANILLDECCEAVVGDFGLAKLLDHQDSHVTTAVRGTVGHIAPEYLSTGQSSEKTDVFGFGILLLELITGQRALQFGKSANQKGAVLDWVKTLHQEKKIDDLVDKDLTNNFDRIEVEEMVQVALLCTQYLPGMRPKMSEVVRMLEGDGLAERWEASQRLDSHKFKTQELSLSERYSDLTDDSSLLAQAIELSGPR
>gnl_Stras_v2.0_SGA_v2.0_scaffold83T26281
MMELGILGGEALGSKSKYLMNRLIGTILCCFVLVLAGFSRVSGNVEGDALNALRNNLADPNNVLQSWDPTLVNPCTWFHVTCNGENSVTRVDLGNANLSGTLVSQLGLLQNLQYLELYSNNIGGRIPPELGNLTNLVSLDLYLNNLSGPIPGTLSRLQRLRFLRLNNNSLTGEIPVSLTNVMTLQVLDLSNNHLTGRIPVNGSFQLFTPISFANNNLEPLPASPPPPLPPTSPSPSQDSATGAIAGGVAAGAALLFAAPAIALAWYRRKKPQDHFFDVPAEEDPEVHLGQLKRFSLRELQVATDNFSNRNILGRGGFGKVYKGRLADGTLVAVKRLKEERTQGGELQFQTEVEMISMAVHRNLLRLRGFCMTPTERLLVYPYMANGSVASCLRERPETQPPLDWHVRKRIALGSARGLSYLHDHCDPKIIHRDVKAANILLDEDFEAVVGDFGLAKLMDYKDTHVTTAVRGTIGHIAPEYLSTGKSSEKTDVFGYGVMLLELITGQRAFDLARLANDDDVMLLDWVKGLLKDKKLEMLVDADLKGNYIDEEVEQLIQVALLCTQGNPTERPKMSEVVRMLEGDGLAERWDEWQREEVFRQEFNSPHQPNTDWIIADSTYNIRPDELSGPR
>gnl_Stras_v2.0_SGA_v2.0_scaffold16T07852
MKITREECVLWFVAFITCWAYSTALLTPNGVNYEVQALIDIQKSLNDLHEVLNWDENAVDPCGWAMVGCSHDNFVITLAIPSQGLSGTISPSIGNLTHLTSVLLQDNNVTGPIPAELGKLPKLQAIDLSNNLLTGQIPNSLSQLKTLQYLRLNNNSLTGAIPMALGNLTQLTFMDLSFNNLSGPVARHLVKTFNVVGNPMICATGKEPDCNGTAPVPLTISQNISQYPMPSRRPNSHKFALAFGTSLGCIFLLILGFGFFIYWRHKLNKQIFFDINEQHDEEVSLGNLRKFEFRELESATHNFSSKNILGKGGFGNVYKGCLNDGSIVAVKRLKDVDKIGGEIQFQTEVEMISLAVHKNLLRLYGFCVTSTERLLVYPYMRNGSVAYRLKAKPALDWGIRKRIAIGTGRGLLYLHEQCDPKIIHRDVKAANILLDDDYEPVIGDFGLAKLLDHTDSHVTTAVRGTVGHIAPEYLSTGQSSDKTDVFGFGILLLELITGQRALEFINHKGGAMLDWVKKIHQEKKLDVLVDKVLKEEYDSIELEEMVQVALLCTHHLPSHRPKMSQVVRMLEGDGLSEKWEAESAMCRPNDFSSSERYSDLTDDSSLLVQAMELSGPR
>gnl_Theca_v1.1_Thecc1EG038452t1
MSLFLLLLLFFDLFLSSANVSLSYEPRNHEVEALISIKTELNDPHGVLNNWDEDSVDPCSWAMITCSSENLVIGLGAPSQSLSGTLSRTIGNLTNLRQVLLQNNNISGGIPPELGTLPKLQTLDLSNNRFWGAIPGSFGQLNSLQYLRLNNNSLSGPFPASLAKIPQLAFLDLSYNNLSGSVPKFPARTFNIVGNPLICGSSSPELCFGSPNAVPLSVSLGSSNGEQKSKKLAIALGISLSFASLILLTLALLWHRKKRKRLTILNITDKQEKGLISLGNLRNFTFRELQLATDNFSSKNILGTGGFGNVYKGKLGDGALVAVKRLKDMTGSFGESQFQTELEMISLAVHRNLLRLIGYCATSNERLLVYPYMSNGSVASRLRGKPSLDWNARKRIAIGAARGLLYLHEQCDPKIIHRDVKAANILLDDYCEAIVGDFGLAKLLDHADSHVTTAVRGTVGHIAPEYLSTGQSSEKTDVFGFGILLIELITGMRALEFGKTVSQKGAMLEWVRQIQQEKKVEVLVDRELGSNYDRIEVGEMLQVALLCTQYLPAHRPKMSEVVRMLEGDGLAEKWAASHNHSNPTMNLFPNSFSNKSMPRPATGSKHDEKSHDQSSNMFGNGMDEDDDEHSLDSYAMELSGPR
>gnl_Theca_v1.1_Thecc1EG001629t1
MAKSGVQRLLGPSPLENKGTCNFQAFPKWRPLKLMTIWLIVLFVRISYSSDEPDVEGEALIGFLKVLNDSRGRITDWNDHFTSPCFSWSYITCRNGHVISLDLASYGLSGTLSHSITKLKFLVNLDLQNNDLSGLLPGFLGDMVHLETLNLANNKFSGSIPANWGQLSNLKHLDLSSNNLTGRIPMQLFSVPTFNFTGTHLACGSSLEQPCVSTITFPVSTNRSKIKIVITSSSCVALILLSLGALFVYRFNQVHKLRRDVFVDVAGEDDNKISFSQLRRFSWREIQLATDNFSECNIIGQGGFGKVYKGVLSDNTKVAVKRLADYYSPGGEAAFQREVQLISVAVHKNLLRLIGFCTTSSEKILVYPFMQNLSVAYQLRDLKPGEKGLDWPMRKRVAFGAAHGLEYLHEHCNPKIIHRDLKAANILLDENFEAVLGDFGLAKLADTKLTHVTTQVRGTMGHIAPEYLSTGKSSVKTDVFGYGVMLLELVTGQRAIDFARLEEEEDVLLLDHIKKLLREDRIDDIVDGNLKIYDPKEVKTIVRVALLCTQSSFEDRPTMAEVVKMLEGVGVAERWAEWEELEQARNQEFMLYSHQFIWAEDSSVDQEAIQLSRAR
>gnl_Theca_v1.1_Thecc1EG001089t3
MELFLGVLILACLLSFVSADFQGDALFALKNSLHASANQLTDWNPNQVNPCTWSNVMCDPSNNVISVTLSSMNFPGTLSPKIGVLKTLSSLTLKGNGITGEIPKELGNLSSLTSLDLENNHLTGEIPSSLGKHSFFRSSRTLSKNNLSGIIPQSISDLPKLINLLLDSNDLSGQVPDHLFRIPIYNFTGNRLSCGENFPHRCVSNGNDSGSLQKPKVGIIVGMVGGFIILLIVGGLLFFLCKGRQKGYKREVFVDVAGEVDRRIAFGQLRRFAWRELQLATDNFSEKNILGQGGFGKVYKGVLSDNTKVAVKRLTDFESPGGDAAFQREVEMISVAVHRNLLRLIGFCTTPTERLLVYPFMQNLSVAYRLRELKPGEPVVDWPTRKRIALGAARGLEYLHEHCNPKIIHRDVKAANVLLDEDFEAVVGDFGLAKLVDVRRTNVTTQVRGTMGHIAPEYLSTGKSSERTDVFGYGIMLLELVTGQRAIDFSRLEEEDDVLLLDHVKKLEREKKLDAIVDRNLNKNYNIQEVEAMIQVALLCTQASPEDRPAMSEVVRMLEGEGLAERWEEWQHVEVTRRQEYERLQRRFDWGEDSLYNQDAIELSGGR
>gnl_Theca_v1.1_Thecc1EG029669t1
MWMVLLLFRWFCWVHSVSAGDSLLSPKGVNYEVAALMSVKREMIDARNVMDGWDINSVDPCTWNMVACSAEGFVISLEMASTGLSGLLSPSIGNLSHLRTMLLQNNQLSGPIPDEIGKFSELQTLDLSGNQFVGVIPSSLGSLTHLSYLRLSKNNLSGPIPRLIANLTGLSFLDLSFNNLSGPTPKILAKGYSITGNNFLCTSSSEQICTDVTKPLNVAGSVSSSRVSGYHRWVLSVAIGISSAFVVSVMLLVCWVHWYRSRLLLTSYVQQDYDFEIGHLKRFSFRELQIATGNFNPKNILGQGGFGVVYKGCLPNRTVVAVKRLKDPNFTGEVQFQTEVEMIGLALHRNLLRLYGFCMTPDERLLVYPYMPNGSVADRLRDTSREKPSLDWNRRMHIALGAARGLLYLHEQCNPKIIHRDVKAANILLDESFEAVVGDFGLAKLLDQRDSHVTTAVRGTVGHIAPEYLSTGQSSEKTDVFGFGILLLELITGQKTLDAGNGQIQKGMILDWVRTLHEEKRLEVLVDRDLKGCFGALELEKTAELALQCTRPQPHLRPKMSEVLKVLEGLEQSGTEESQGGTNLCETRACSFSRNYSDIHEESSFIIEAMELSGPR
>gnl_Theca_v1.1_Thecc1EG019636t1
MISSSMAMTRREIAFCFMAFLWFWAPTNGLLSPKGVNYEVQSLMAIKAALHDPHGVLDNWDADAVDPCSWAMVTCSPESLVIGLGTPSQNLSGTLSPSIGNLTNLQIVLLQNNNITGPIPTELGKLSKIQTLDLSDNSFTGEIPTSLGNLRSLQYMRLNNNSLSGACPVSLANMTQLTFLDLSYNNLSGPVPRFAAKTFSIVGNPLICATGSEPECHGMTLMPMSMNLNSSQAGRPSGRSKGHKIAIAFGSSIGCVSLMVLILGLLLWWRQRRNEQIFFDVKDRHHEEVSLGNLRRFQFRELQIATHNFSSKNILGKGGFGNVYKGILQDGTIVAVKRLKDGNAAGGEIQFQTEVEMISLAVHRNLLRLYGFCITPTEKLLVYPYMSNGSVASRLKGKPVLDWGTRKRIALGAARGLLYLHEQCDPKIIHRDVKAANILLDDYCEAVVGDFGLAKLLDHQDSHVTTAVRGTVGHIAPEYLSTGQSSEKTDVFGFGILLLELITGQRALEFGKAANQKGAMLDWVRKIHQEKKLEGLVDKDLKSNYDRIELEEMVQVALLCTQYLPGHRPKMSEVVRMLEGDGLAERWEASQRAEATKCKPHEFSSSDRYSDLTDDSSLLVQAMELSGPRLRTTKTLLKWKFLVVAIPIE
>gnl_Theca_v1.1_Thecc1EG036627t1
MEGGSKKVKSLALVWLIFALLHPLWLISANVEGDALHSLRTNLNDPNNVLQSWDPTLVNPCTWFHVTCNNDNSVIRVDLGNAALSGQLVPQLGLLKNLQYLELYSNNISGQIPSDLGNLTSLVSLDLYLNSFSGPIPESLGRLSKLRFLRLNNNSLSGPIPMSLTNITSLQVLDLSNNRLSGEVPDNGSFSLFTPISFANNLDLCGPVTGRPCPGSPPFSPPPPFVPPPPISSPSGNSVTGAIAGGVAAGAALLFAAPAIAFAWWRRRKPQEFFFDVPAEEDPEVHLGQLKRFSLRELQVATDSFSNKNILGRGGFGKVYKGRLADGSLVAVKRLKEERTPGGELQFQTEVEMISMAVHRNLLRLRGFCMTPTERLLVYPYMANGSVASCLRERPPSQPPLDWPTRKRIALGSARGLSYLHDHCDPKIIHRDVKAANILLDEEFEAVVGDFGLAKLMDYKDTHVTTAVRGTIGHIAPEYLSTGKSSEKTDVFGYGIMLLELITGQRAFDLARLANDDDVMLLDWVKGLLKEKKLEMLVDPDLQNNYVESEVEQLIQVALLCTQGSPMDRPKMSEVVRMLEGDGLAERWDEWQKVEVLRQEVELAPHPNSDWIVDSTDNLHAVELSGPR
>gnl_Theca_v1.1_Thecc1EG010430t1
MDRRSLMLFRLGLLVLALMGISSATLSPTGINFEVVALMAIKYNLHDPYNVLENWDMNSVDPCSWRMVTCSTDGYVSALGLPSQSLSGTLSPSIGNLSNLQSVLLQNNAISGPIPSTIGKLEKLETLDLSNNTFRGEIPTSLGDLKSLNYLRLNNNSLTGACPDSLSNIGGLTLVDLSYNNLSGSLPKISARTFKVIGNPLICGPKAGNNCSAVFPEPLSLPPDGLKAQSDYGSKGHRVAVAFGASFGAAFFIILFIGLLVWWRYRHNQQIFFDVNEQYDPEVCLGHLKRYTFKELRAATDHFNSKNILGRGGFGIVYKGCLNDGTLVAVKRLKDYNIAGGEIQFQTEVETISLAVHRNLLRLSGFCTTENERLLVYPYMPNGSVASRLRDHIHGRPALDWARRKRIALGTARGLVYLHEQCDPKIIHRDVKAANILLDEDFEAVVGDFGLAKLLDHRDSHVTTAVRGTVGHIAPEYLSTGQSSEKTDVFGFGILLLELITGQKALDFGRAANQKGVMLDWVKKLHQEGKLSLLVDKDLKGNFDRIELEEMVQVALLCTQFNPSHRPRMSEVLRMLEGDGLAEKWEASQKVETPRFRSCDNPPQRYSDFIEESSLVIEAMELSGPR
>gnl_Theca_v1.1_Thecc1EG011376t1
MNSWKEKSVLYGVILFCFCTSVSALLSLKAVNFEVQALMVIKNFLVDPLGVLDNWDATAIDPCGWSYINCNPDGLVVGLGAPSLNLSGTLAPTIGELTNLQHVLLQDNNISGHIPSELGKLPKLNTLDLSINSFSGQIPSSLSHVKSLQYLRLNNNSLSGPIPSSLANMTQLTFLDMSFNNLSGPMPGFYAKTFNIVGNPLICATGNGQDCPRTRPMPISFSLNNSQNSQPSGKPKSHAIALAFGSLSCTCLLVLGFIFIFLRRLRHKQQIFFNANATNEEEESIRNLKRLPFQDLVIATNNFSSKNILGKGGFGTVYKGYLKDGTVVAVKRLIDGNAAGGETQFQAEVKMISLAVHRNLLQLYGFCMTATERLLVYPFMSNGSVATRLKGKPALDWGTRKRIALGTARGLLYLHEQCAPKIIHRDVKAANVLLDDQFEPVVGDFGLVKLMEHQDSHVTTAVRGTIGYIAPEYLSTGQASDRTDVFAFGVLLLELMTGKGPSQFGEMDIEERAMIDWVNKFYKERRFDELIDKALKKRYDQSELEGMIQLSLSCTQHHPNHRPNMSEVLQILEGTISRYRKRFSNSGRRTLLSWGVFLIRYSLVVKSSMKT
>gnl_Theca_v1.1_Thecc1EG011374t1
MHRLKLHFVFCSYTSMGIRGENSVLLCSVALFCLWNSASASPLVAPNGVGYEVLALIGIKRLLVDPHKVLDNWDDSSRDPCSWNMVTCSPDGFVVGLGAPSQNLSGFLSPTIGNLTNIQMVLLQNNHISGDIPSEIGSLSKLETLDLSNNNFAGQIPSTLSHLTSLQYLYEPVRLANNSLSGEIPASLANLTQLHLLDLSFNNLSGDAPTFPAKVFRQLDQNCKPLEANAATYDRTKLGMLDPTGHSGSFSKSKSNPNNTWFSQSDTQELPNPTRSLPASLVPYIQKKLVTFLGAATETMEFRKEKFVLCCVALLCLWSSACGLLSPKGVNFEVQALMGIKNFLVDPHRVLDNWDEAAVDPCSWSMVTCTPDGLVVGLGAPSQNLSGTLAPTIGNLTNLQHVLLQDNNIAGHIPSELGKLPKLNTLDLSSNSFSGQIPSSLSHVKSLQYLRLNNNSLSGPIPSSLANMTQLTFLDLSFNNLSGPMPGFYAKTFNWHSIVGNPLICATGNEQDCSRTRPMPISFPLNNSQSSQPSGRPKSHRIVLAFGSSLGCICLLILGFGLLLWCRQRHKQQIFFDVNEQHREEVCLGNLKRFPFKELQVATNNFSSKNLVGKGGFGNVYKGYLQDGTVVAVKRLKDGNAIGGEIQFQTEVEMISLAVHRNLLRLYGFCMTATERLLVYPYMSNGSVASRLKAKPALDWGTRKRIALGAARGLLYLHEQCDPKIIHRDVKAANILLDDYCEAIVGDFGLAKLLDHRDSHVTTAVRGTVGHIAPEYLSTGQSSEKTDVFGFGILLLELISGLRALEFGKTANQKGAMLDWVRKIHLEKKLEMLVDKDLKNNYDRIELEEMAQVALLCTQYLPSHRPKMSEVVRMLEGDGLAEKWEASQRAEATRSRANEFSSSERYSDLTDDSSLLVQAMELSGPR
>gnl_Theca_v1.1_Thecc1EG007534t1
MMERLISVTLWLILVLDLAFRVAGNAEGDALNALKTNLADPNNVLQSWDATLVNPCTWFHVTCNSENSVTRVDLGNANLSGQLVSQLGQLTNLQYLELYSNNITGIIPEELGNLTNLVSLDLYLNGLNGHIPTTLGKLTRLRFLRLNNNSLSGQIPMSLTTVNSLQVLDLSNNLLVGDVPVNGSFSLFTPISFANNRLNNPPPAPPPPISPTTPTPSGNSATGAIAGGVAAGAALLFAAPAIVLAWWRRRKPQDHFFDVPAEEDPEVHLGQLKRFSLRELQVATDNFSNKSILGRGGFGKVYKGRLADGSLVAVKRLKEERTQGGELQFQTEVEMISMAVHRNLLRLRGFCMTPTERLLVYPYMVNGSVASCLRERLESQAPLDWAIRKRIALGAARGLSYLHDHCDPKIIHRDVKAANILLDEEFEAVVGDFGLAKLMDYKDTHVTTAVRGTIGHIAPEYLSTGKSSEKTDVFGYGVMLLELITGQRAFDLARLANDDDVMLLDWVKGLLKDRRLETLVDADLQGNYIDEEVEQLIQVALLCTQGSPMERPKMSEVVRMLEGDGLAERWEEWQKEEMFRQEFNHMHHPNANWIIADSTSHIPPDELSGPR
>gnl_Utrgi_v4.1_Scf00005.g1007.t1
MDRWSTVMILRSRFLFLVLVFARFYQGSSNGEGDALNVLRRNLVDPNNVLQSWDPTLVNPCTWFHVTCNQDNFVTRVDLGNANLSGQLVPQLGQLLYLQYLELYSNNISGRIPTELGNLTNLVSLDLYLNRLSGPIPETLGNLRNLRFLRLNNNSLSGEIPVSLTSITTLQVLFAGNNLAPLPASPPPPAQPSTPSPSVGNGATGAIAGGVAAGAAVLFAAPAIVLAWYRRRRPQDHFFDVPAEEDPEVHLGQLKRFTLRELQVATDNFSNKNILGRGGFGKVYKGRLTDGSLVAVKRLKEERTQGGELQFQTEVEMISMAVHRNLLRLRGFCMTPTERLLVYPYMANGSVASCLRERPESQEPLVWQRRTGIALGSARGLAYLHDHCDPKIIHRDVKAANILLDEDFEAVVGDFGLAKLMDYKDTHVTTAVRGTIGHIAPEYLSTGRSSEKTDVFGYGVMLLELITGQRAFDLARLANDDDVMLLDWVKGLLKEKKLETLVDADLQGKYNEQEVEQLIQVALLCTQSSPTERPKMSEVVRMLEGDGLAERWEEWQKEEMFRPDFNHTPHPHADWIIPDSTSHIRPDELSGPR
>gnl_Utrgi_v4.1_Scf00126.g9747.t1
MWGEEKRNKSSRSTLNIMKFLDSGEVAINARRIKKMEHGWKYDVSSKGKPCFLEEDTSVATEGFAVWGLRCFSATMMSISSCEYWERSVSTNGVLVPGMLCFSGIEISAAKLEGLSPSRGVLLGILALVYFSVLVAADEQGEALYALRRALNASENQLHDWNPYQISPCTWSKVACDDTNNVTSVILPNMGFNGVLSPGIGILKKLTALDLQGNSIHGQIPDTFGNITSLTMLNLENNQLSGEIPSSLGNLEKLTFLQLASNRLTGNIPDKLFKVPKHNFTGNHLNCGIRSPHLCASEKLEHRKSWAGIATGTVVASFFLILLLGCILYLFLRLPHSRRCKLDVFVDVAGEAQSFGFGQLKRFSWIELQLATDNFSEENVLGQGGFGKVYKGVLADNTMIAVKRLTDFKSPASDAAFQREVEMISVAVHRNLLRLIGFCTTPTERLLVYPFMHNLSVASRLRDLKPGQPALDWSTRKKAALGTARGLEYLHEHCNPKIIHRDVKAANVLLNDKFEAVVGDFGLAKLVDVRKTNVTTVVRGTLGHIAPEYLSTGKSSEKTDVFGYGIMLLELVTGQRAIDFSRMEEEEDDVLLLDLVKKLQSQRKLENIVDMNLGSNFEMQEVEVMVQISLLCTQSSPEDRPAMSEVVQMLEGEGLAQKWEAWEQKEITRKLEFERLQRRMEWPEDSICNQDAIQLSGGR
>gnl_Utrgi_v4.1_Scf00652.g20484.t1
MLTMELDLGVGAFIFACLVSFTFADQQGNALYALRISLNASTGQLADWNRDQVNPCTWSKDVVQYGIFRNPVTRDRDSKDAEDTSGYWLNPVMDRMLNQNNLSGSIPDSLTNLPKLVALQLDSNNLSGEIPARLFSISKYKYVTIASMSPCVFYSFLHCIICNKLSLCKSSFTGNHLNCGVSLAQRCASKDRVSSNPNMGTIIGVAVALLVVLVLGSSLLLYLWRSNCKRNRPEVFVDVVGEVDRKIEFGQLRRFSLRELQYATDDFSEKNVLGKGGFGKVYKGVLSDGTMVAVKRLTDFDAPAGEAAFQREVELISVAVHRNLLRLIGYCTTPTERLLVYPFMQNLSVASRLRELKPGDAVLPWPTRKCVALGTARGLEYLHEHCNPKIIHRDVKAANVLLDEDFEAVVGDFGLAKLVDVRRTNVTTQIRGTMGHIAPEYLSTGKSSEKTDVFGYGIMLLELVTGQRAIDFSRLEDEDDVLLLDHKMQREKKLDSIVDVNLEGDYNMSEVEMVIQVALLCTQPTPEDRPAMSEVVRMLEGEGLAERWEEWEHLEVTRLQENERMQRRFDFGEDSIYNQDAIELSGAR
>gnl_Utrgi_v4.1_Scf00003.g649.t1
MCVDRLPMTLFRGTGQDCFLVYFPGKTMTIQFYKFLGNPKFQSVSPLEKLVHLQVFLRVPYPLPLFVFLSGKRTALAGSWISTSGAWCRADEESGFFREWVLRAEVNEDDITVWIYLVASGVCKTVSGDALYEFRINLLDPGRALQSWDSTLTNPCTWFHVTCNEQYQVTRVDLGDNDLSGRLVPQLGILTQLQYLELYGNNLSGTIPAELGNLSSLHSIKAKGILGLRISMFAVSNGATDAIAGGVAAGAAILLAAPAIVVVWHRRRKPQDDFYDVPAEEDPEVHLGPLQRFTLRELQVATDNFSNENILGKGGFGKVYKGRLADGSLVAVKRLKEERNECGELQFQTEVQIISLAVHRNLLRLRGFCMTPTERLLVYPYMVNGSVASCLRDRPAAQPCLPWSVRRRAALGSARGLAYLHDHCDPKIIHRDVKAANILLDEDFEAVVGDFGLAKLMDIKETQVITQVRGTLGHIPPEYLSTGRSSDKTDVFGYGVMLLELITGQRAFNLARLASDDDVMLLDWVKGLLRERRLEMLVDADLHGGYDEEEVEQLIQVALLCTQTSPTNRPKMSEVVGMLEGDGLAQRWEEWKSVEMLESSHAHPRIQEFVIADSGGNIRPDTLSGPR
>gnl_Utrgi_v4.1_Scf00006.g1187.t1
MRGWKFAPFSSSGPSVTRVPNFPISFFLYLTVAGHRSSWAEGMLDCCVSCFWSSHAHGFWKWVEIIGGLIFGFLCFVFMHRISHTIPSCRRNQRLIAADRCSSLLFTMRRRMAVSFGAVTFLFFLGTGICLLSPQGVNFEVQALMGIKASLRDTHGVLKNWDGDAVDPCSWTLVTCSSESLVVGLLLQNNNISGTIPDELGRLSKLQTLDLSSNFFTGSIPATLGRELECTSGNSSVPIPASLSNSRVHQQEEVSFGNLRRFQLRELQVATNNFSSKNLLGKGGFGNVYKGHLQDGTPVAVKRLKDGGTTGGEQQFQTEVEMISLAVHRNLLKLHGFCVTPSEKLLVYPYMSNGSVASRLKAKPVLDWGTRKRIALGAARGLLYLHEQCDPKIIHRDVKAANILLDEYCEAVVGDFGLAKLLDHQDSHVTTAVRGTVGHIAPEYLSTGQSSEKTDVFGFGILLLELITGQRALQFGKSATNQKGAVLEWVKKLQQEKKLEELVDRDLKNNYDRIELEEMIKVALLCTQYLPSLRPKMSEVVRMLEGDGVAERWEASQRLEPHKLKLQELSSSERYSDLTDDSSLIAQAIELSGPR
>gnl_Utrgi_v4.1_Scf00032.g3981.t1
MPLVLSNFPFLLFVYALFFTLVLSFEARNPEVETLIAIRESLEDPHGALSNWDEDSVDPCSWSMITCNNDNLVTALEAPSQGLSGTLSWVIANLTNIKQLLLQNNNISGHVPKEIAYLPNLQTLDLSNNKLTVSVSELFLCLVMRRRLNNNSLTGVVPMSLASLPQLAFFILGNPLICGTHSSETCFGSVLPNSQSFYIDASLDKTSSRKLAAALGVSLSFSSVLLLVILLLFWRRHKNSKQSILKYTDVQEEDLGITGLGNLKNFAFKELQNATDNFSMKNLLGVGGFGNVYQGKLGDGTLVAVKRLKDMTGSTGELQFRTELEMISLAVHRNLLRIIGYCATPSDRLLVYPYMPNGSVASRLKAKPALDWNTRKRIAVGAARGLLYLHEQCDPKIIHRDVKAANVLLDEYYEAVVGDFGLAKLLDHAESHVTTAVRGTVGHIAPEYLSTGQSSEKTDVFGFGILLMELITGMRALEFGNSVNQKGELLQVIKKIQQEKKTEQLVDRELGTLYDPIEVGEMLQVALLCTQHLPAHRPKMSEVVRMLEGDGLAEKWAASHNFIQQSSSSSSSFSFNTKSHLAFTLEDSDRNPSATMAMDDDYDRHCMELSGPR
>gnl_Utrgi_v4.1_Scf00729.g21217.t1
MMGFMLFTLFRGCFSSLSPSGVNYEVVALISIKRELYDPYNSMESWDVNSVDPCSWRMITCNPDGYVYSLRLNNNSLSGSIPASLSNMRSLSLLDLSFNDLSGPVPSVYARTFIIDGNPLICGQDEQNSCFTANTNQLSAPALPSKSGGRHQLIVAAAVSSGFGVVIILLVCFAIWWRHRPNKQISFVLNDHLDFDMNLGHVKKFAFRELKAATDNFNPKNILGRGGSGVVYKGRLSGGQVVAVKCLNDYNAIGSEIQFQTEVKLISLAVHRNLLRLWGFCSAENERILVYPYMPNGSVASRLKDGRPVLGWSRRKRIAVGTARGLSYLHEQCDPKVIHRDVKAANILLDEEFEAVVGDFGLAKLLDHRDTHVTTAVRGTVGHIAPEYLSTGQSSEKTDVYGFGILLLELITGQKAVEFVRQANHKGAVLDLVKKLHDEGQLGMMVDSSLMNEFDVTELERMARVALLCTQANPSNRPTMSEALRMLEGDGFPERWDKPIEMEARISDSSEPPPLVYPDYVEESLHVVEAMELSGPR
>gnl_Utrgi_v4.1_Scf00670.g20675.t1
MPTAFSEQQHDEVCLGNLRRFPFRELRIATNNFSSKNFLGRGGFGNVYKGCLQDGTVVAVKRLKDRNISGGEYQFQTEVEMISLAVHRNLLRLYGFCVSSTERLLVYPYMSNGSVAARLKGNRNRQVTSHITRAHSFLFVTTAKPSLDWGTRKRIALGAARGLVYLHEQCDPKIIHRDVKAANILLDDYCEAVVGDFGLAKLLDRHDSHVTTAVRGTIGHIAPEYLSTGQSSEKTDVFGFGILLLELITGMRALEFGKASGILKGGMLDWVRKIHEEKKMELLVDKDLKNNYDVLEVEETVKVALLCTQYTPSHRPKMSEVVRLLEGDGVAEKWEDAERKEGDKSSDGYGDGGESWLVVQDMELSGPR
>gnl_Utrgi_v4.1_Scf01062.g23534.t1
MNFSLERTVLRVVALISIKNDLRDPYNVLESWDANSVDPCSWRTITCSPDGYVFALEMPSLSLSGIISTGIGNLTRLQSVSLQNNEISGPIPDVIGKLEKLQTLDLSNNKLTGEIPSSLGDLTSLKYLRLNNNTLTGPIPATLSKVQSLTLLDLSFNNLSGSPPRVSARTFKVNGNPLICGISSPDNCTVVYPEPLSFPPDALKSPSESRSKHLVTIAISASIAGFLSIVLLGLFVWWGFRRNQQIVFDDHDQSDPEIRLGHLRRFSFKELKAATDNFNSKNILGRGGFGTVYKGRLGNGTVVAVKRLNDFNAVGGEAQFQTEVELISLAVHRNLLRLWGFCSTENERLLVYPYLPNGSVASRLRDQSHGRPILDWPRRKSVALGTARGLVYLHEQCDPKIIHRDVKAANILLEEDFEPVVGDFGLAKLLDHRDSHVTTAVRGTVGHIAPEYLSTGQSSEKTDVFGFGILLLELITGQKAVDFGRGASQKGAILDWVRKLHQDGKLNLMVDKELKNDFDGMELEEMVRVALLCTQFDPSYRPKMSEVLRMLEGDGLAEKWEQSLSVEESPRQRSFNLPPERYSDYFEESSMVEAMELSGPR
>gnl_Utrgi_v4.1_Scf00026.g3367.t1
MLGFSWFGSGVASHELVKLVLGVRVGDALHSLRTNLDDPNNVLQSWDPTLVNPCTWFHVTCNNDNSVIRVDLGNAALSGQLVPQLGLLKNLQYLELYSNNISGMIPSDLGNLTNLVSLDLYLNSFSGPIPDTLGKLSKLRFLRLNNNSLSGPIPLSLTNISALQVLDLSNNRLSGVVPDNGSFSLFTPISFSNNLDLCGPVTGRPCPGSPPFSPPPPFVPPPPVSSPGGNSAAGAIAGGVAAGAALLFAAPAIAFAWWRRRKPQEYFFDVPAEEDPEVHLGQLKRFSLRELQVATDSFSNKNILGRGGFGKVYKGRLADGSLVAVKRLKEERTPGGELQFQTEVEMISMAVHRNLLRLRGFCMTPTERLLVYPYMANGSVASCLRGKERTSPCSLDPDDHILNLLLAERPPNEPPLDWQTRKRIALGSARGLSYLHDHCDPKIIHRDVKAANILLDEEFEAVVGDFGLAKLMDYKDTHVTTAVRGTIGHIAPEYLSTGKSSEKTDVFGYGIMLLELITGQRAFDLARLANDDDVMLLDWVKGLLKEKKLEMLVDPDLQSKYVEAEVEQLIQVALLCTQSSPMDRPKMAEVVRMLEGDGLAERWDEWQKVEVLRQEVELAPHPTSDWIVDSTENLHAVELSGPR
>gnl_Vitvi_Genoscope.12X_GSVIVT01001600001
MEGEVVVLFTLLLLCLLHPFSFISANMEGDALHTLRTNLEDPNNVLQSWDPTLVNPCTWFHVTCNSDNSVIRVDLGNAALSGQLVPQLGLLKNLQYLELYSNNISGPIPSDLGNLTSLVSLDLYLNSFTGPIPETLGKLSKLRFLRLNNNSLTGTIPMSLTNITALQVLDLSNNRLSGVVPDNGSFSLFTPISFANNLDLCGPVTGHPCPGSPPFSPPPPFVPPPPISSQGGNSATGAIAGGVAAGAALLFAAPAIGFAWWRRRKPQEYFFDVPAEEDPEVHLGQLKRFSLRELQVATDSFSNKNILGRGGFGKVYKGRLADGSLVAVKRLKEERTPGGELQFQTEVEMISMAVHRNLLRLRGFCMTPTERLLVYPYMANGSVASCLRERPASEPPLDWPTRKRIALGSARGLSYLHDHCDPKIIHRDVKAANILLDEEFEAVVGDFGLAKLMDYKDTHVTTAVRGTIGHIAPEYLSTGKSSEKTDVFGYGIMLLELITGQRAFDLARLANDDDVMLLDWVKGLLKEKKLEMLVDPDLKNNYVEAEVEQLIQVALLCTQGSPMDRPKMSEVVRMLEGDGLAERWDEWQKVEVLRQEVELAPHSNSDWIVDSTDNLHAVELSGPR
>gnl_Vitvi_Genoscope.12X_GSVIVT01002201001
MLLELVTGQPAVDFSRLEGEDDILLLDHVKKLEREKRLAVIVDRNLNRNYDIQEVEMMIQVALLCTQPSPGDRPAMSEVVRMLEGEGLAERWEEWQHVEVSRRQEYERLQRRFDCGEDSLYHHDAIELSGGR
>gnl_Vitvi_Genoscope.12X_GSVIVT01002212001
MQNLSVASRLREVKPGEPVLDWPTRKRVALGTARGLEYLHEHCNPKIIHRDVKAANVLLDEDFEAVVGDFGLAKLVDVRITSVTTQVRGTMGHIAPEYLSTGKSSERTDVFGYGIMLLELVTGQPAVDFSRLEGEDDILLLDHVKKLEREKRLAVIVDRNLNRNYDIQEVEMMIQVALLCTQPSPGDRPAMSEVVRMLEGEGLAERWEEWQHVEVSRRQEYERLQRRFDCGEDSLYHHDAIELSGGR
>gnl_Vitvi_Genoscope.12X_GSVIVT01002223001
MISVAVHRNLLRLIGFCTTPTERLLVYPFMQNLSVAYRLREVKPGEPVLDWPTRKRVALGTARGLEYLHEHCNPKIIHRDVKAANVLLDEDFEAVVGDFGLAKLVDVRKTNVTTQVRGTMGHIAPEYLSTGKSSERTDVFGYGIMLLELVTGQRAIDFSRLEEEDDVLLLDHVKKLEREKRLDAIVDRNLNRNYDIQEVEMMIQVALLCTQPSPEDRPAMSEVVRMLEGEGLAERWEEWQHVEVSRRQEYERLQRRFDWGEDSLYHQDAIELSGGR
>gnl_Vitvi_Genoscope.12X_GSVIVT01002369001
MHYVKYFNLLISPLTFLDQNEKICIVLAAYFGGKLGPFALKNRMEVLSCAQWGPCVSLHWSLGMMPLKMEFVLAALILSCFHSFVLSDSQGDALYALKNSLNASSKQLMDWHPNEVDPCSWSNVVCDSSNNVISVTLSFMQLSGTLSPKIGILNTLSTLTLEGNGITGEIPEELGNLSNLTTLNLGNNRLTGEIPSSLGNLKKLRFLILNQNNLTGTIPESLSSLLPSLISLQLASNDLSSQIPEDLFQVPKHNFTGNGLNCGRNFPHLCASDNDSGGSHKPKIGLIVGIVGGLIGLLLFATVLFFLWKGSCRGYKQEIYVDVAGL
>gnl_Vitvi_Genoscope.12X_GSVIVT01002803001
MCSLCSTLQGNGITGEIPKELGYLSNLTTLDLENNRLTGEIPSNLGNLKKLQFLILNQNNLTGTIPKSLSSIHQSLINLQLASNDLSGQIPEDLFQVPKYNFTGNRLNCGRNFQHLCASDNDSGGSHKPKIGLIVGIVGGLIGLLLFATVLCFLWKSSRRGYKREVYVDVAGL
>gnl_Vitvi_Genoscope.12X_GSVIVT01006038001
MSNKKYVINYPVGTFTLSKTVSNFLKFGCFCRDGTLSCAQWGPCDSLHWSLGMMPLKMEFVLSALILSCFHSFVLSDSQGDALYALKNSLNASAKQLMDWNPNQVNPCTWSNVICDPSNNVISVTLSSMQLSGTLSPKIGILNTLSTLILQGNDITGEMPKELGNLSNLTKLDLGNNRLMGEIPSTLGNLKKLQYFTLQGNGITGEIPKELGYLSNLTTLDLENNRLTGEIPSNLGNLKKLQFLILNQNNLTGTIPKSLSSIHQSLINLQLASNDLSGQIPEDLFQVPKYNFTGNRLNCGRNFQHLCASDNDSGDRIICLIWDNPALQLWKYFSEMHFQGCHLDSGSFRKRFCWRVFFLADA
>gnl_Vitvi_Genoscope.12X_GSVIVT01010159001
METLRREAVLCFVAFLCLWNSASSLLSPKGVNFEVQALMSIKNSLIDPRSVLENWDKDAVDPCSWNMITCSDDKLVISLGTPSQNLSGTLSPSIGNLTNLQTVLLQDNSISGPIPSELGKLSKLHLLDLSNNFFNGEIPTSLSHLKSLQYLRLNNNSLSGAIPSSLANMTHLAFLDMSYNNLSGPVPGFAARTFNIVGNPLICPTGTEKDCFGRPTPLPVSISMNNSQSSQPSARPKSHKVALAFGSSLGCICLLILGFGFLLWWRQRHNQQIFFDVNEQYREEVCLGNLRRFPFKELQIATNNFSSKNILGKGGFGNVYKGYLQDGTVVAVKRLKDGNAIGGVIQFQTEVEMISLAVHRNLLRLYGFCMTTTERLLVYPYMSNGSVAYRLKAKPALDWSTRKRIALGAARGLLYLHEQCDPKIIHRDVKAANILLDDYCEAVVGDFGLAKLLDHRDSHVTTAVRGTVGHIAPEYLSTGQSSEKTDVFGFGILLLELITGQRALEFGKAANQKGAMLDWVKKIHQEKKLDMLVDKDLKANYDRIELEEMVQVALLCTQYLPSHRPKMSEVVRMLEGDGLAEKWEATQRAEATRCKANEFSSSERYSDLTDDSSLLVQAMELSGPR
>gnl_Vitvi_Genoscope.12X_GSVIVT01013787001
MESRGYVLWGVGLLLLTLMEGSSATLSPSGINYEVVALMTIKNNLNDPYNVLENWDINSVDPCSWRMVTCSSDGYVSALGLPSQSLSGTLSPWIGNLTNLQSVLLQNNAISGPIPDSIGKLEKLETLDLSHNKFDGGIPSSLGGLKKLNYLRLNNNSLTGPCPESLSQVEGLSLVDLSFNNLSGSMPKISARTFKIIGNPSLCGANATNNCSAISPEPLSFPPDALRAHSDSGSKSHRVAIAFGASFGAALLIIIIVGLSVWWRYRRNQQIFFDVNDQYDPEVRLGHLRRYTFKELRAATDHFNPKNILGRGGFGIVYKGCLNDRTLVAVKRLKDYNAVGGEIQFQTEVEMISLAVHRNLLRLCGFCTTESERLLVYPYMPNGSVASRLRDQIHGRPALDWSRRKRIALGTARGLLYLHEQCDPKIIHRDVKAANILLDEDFEAVVGDFGLAKLLDHRESHVTTAVRGTVGHIAPEYLSTGQSSEKTDVFGFGILLLELITGQKALDFGRAANQKGVMLDWVKKLHQEGKLNLMVDKDLKNNFDRVELEEMVKVALLCTQFNPSHRPKMSEILRMLEGDGLAEKWEASQKVETPRFRSCENPPQRYSDYIEESSLVIEAMELSGPR
>gnl_Vitvi_Genoscope.12X_GSVIVT01021240001
MGGASISLLSPKGVNYEVAALMAMKNKMNDESNVLDGWDINSVDPCTWNMVGCTPEGFVISLSMSSVGLSGTLSPSIGNLSHLRSLWLQNNQLSGPIPVEIGKLSALQTLDLSDNQFIGEIPSSLGLLTHLNYLRLSRNKLSGQIPGLVANLTGLSFLDLSFNNLSGPTPNILAKDYSITGNNFLCTSSSAQTCMRVAKPINGTSSSEKVSGHHRWVVSVAIGVSCTFLVSMTLLVCLVHWCRSRLLFTSYVQQDYEFDIGHLKRFSFRELQIATSNFSPKNILGQGGFGVVYKGYLPNRTIVAVKRLKDPNFTGEVQFQTEVEMIGLALHRNLLRLYGFCMTSDERLLVYPYMPNGSVADRLRDTGREKPSLDWNRRMHIALGAARGLLYLHEQCNPKIIHRDVKAANILLDENFESVVGDFGLAKLLDRRDSHVTTAVRGTVGHIAPEYLSTGQSSEKTDVFGFGILLLELITGPKALDARNGQVQKGMILDWVRTLQEEKRLEVLIDRDLKGCFDTEELEKAVGLAQLCTQPHPNLRPKMSEVLKVLESMVGQSGHAEEESQGGGGTLNGEGRACSLSRNYSEANEESSFIIEAIELSGPR
>gnl_Vitvi_Genoscope.12X_GSVIVT01022209001
MEREIGASFLVWLILFVRPLTMIYANMEGDALHSLRTNLEDPNNVLQSWDPTLVNPCTWFHVTCNNENSVIRVDLGNAALSGQLVPQLGQLKNLQYLELYSNNISGQIPSDLGNLTSLVSLDLYLNRFTGAIPDTLGKLTKLRFLRLNNNSLSGSIPMFLTNISALQVLDLSNNRLAGPVPDNGSFSLFTPISFANNLNLCGPVIGKPCPGSPPFSPPPPFVPPSTVSSPGGNSATGAIAGGVAAGAALLFAAPAIGFAWWRRRKPQEHFFDVPAEEDPEVHLGQLKRFSLRELQVATDSFSNKNILGRGGFGKVYKGRLADGSLVAVKRLKEERTPGGELQFQTEVEMISMAVHRNLLRLRGFCMTPTERLLVYPYMANGSVASCLRERPPSEPPLDWTTRKRIALGSARGLSYLHDHCDPKIIHRDVKAANILLDEEFEAVVGDFGLAKLMDYKDTHVTTAVRGTIGHIAPEYLSTGKSSEKTDVFGYGIMLLELITGQRAFDLARLANDDDVMLLDWVKGLLKEKKLEMLVDPDLQTNYVEAEVEQLIQVALLCTQGSPMERPKMSEVVRMLEGDGLAERWEEWQKVEVVRQEVELAPPRCSEWIVDSTDNLHAVELSGPR
>gnl_Vitvi_Genoscope.12X_GSVIVT01023710001
MLLFLFLFLLFLSSASPSLSYEPRNHEVEALISIRLALNDPHGVLSNWDEDSVDPCSWAMITCSTENLVTGLGAPSQSLSGSLSGMIGNLTNLKQVLLQNNNISGPIPTELGTLPRLQTLDLSNNRFAGAVPASLGQLSNLHYLRLNNNSLSGAFPVSLAKIPQLAFLDLSYNNLSGPVPKFPARTFNVVGNPLICEASSTDGCSGSANAVPLSISLNSSTGKPKSKKVAIALGVSLSIVSLILLALGYLICQRRKQRNQTILNINDHQEEGLISLGNLRNFTLRELQLATDNFSTKNILGSGGFGNVYKGKLGDGTMVAVKRLKDVTGTAGESQFRTELEMISLAVHRNLLRLIGYCATPNERLLIYPYMSNGSVASRLRGKPALDWNTRKRIAIGAARGLLYLHEQCDPKIIHRDVKAANVLLDDYCEAIVGDFGLAKLLDHSDSHVTTAVRGTVGHIAPEYLSTGQSSEKTDVFGFGILLLELITGMRALEFGKTVNQKGAMLEWVKKIQQEKKVEVLVDRELGCNYDRIDVGEMLQVALLCTQYLPAHRPKMSEVVRMLEGDGLAEKWAASHNHNNNNPTPNISHFNSHKSTWRPTTASKHDNIDHDGSSMFGTMMDEEDDDHSLDAHAMELSGPR
>gnl_Vitvi_Genoscope.12X_GSVIVT01029797001
MEAIFLCLISLVLRVSGISEGDALYALKSSLVDPKDVLQSWDTSSGNPCIWFHVTCNGDGNVIRVDLGNGSLSGQLDSRVGQLTKLEYLGLYNNNISGKIPEELGNLENLMSLDLYFNNLSGPIPGTLGKLRKLHFLRLNNNILMGTIPMSLTAVSSLEILDLSNNKLTGDIPVNGSFSLFTPISFGNNRLSNNSPKRTLDSPSPISPNPLTPPTPSGNSAIGVIAGFIALGVFIASAIVFVCWRLRRPRAHFFDVPAEEDPLVHLGQLRRFSLHQLKYATNNFSNKDILGRGGFGKVYKGRLADGSLVAIKRLKEERTHGGELQFQTELRMISMAVHRNLLRLQGFCMTSTERLLVYPLMVNGSVASCLRERTDGQSPLDWPARKQIALGSARGLAYLHDSCDPKVIHRDVKAANILLDEEFEAVVADFGPAKLMDYNDTHVTTAVHGTLGHIAPEYLSTGRSSEKTDVYGYGIMLLELITGQRAFDLARLAGNEDVMLLSWVKELLNNKKLETLVDSKLQGNYIVEEVEELIQVALLCTLDAASDRPKMSDVVKMLEGDGLAERWEQWQKKDIICGEQNHSNFPSNNWIINDSTPGLRPEELSGPR
>gnl_Vitvi_Genoscope.12X_GSVIVT01029798001
MDPGIFGSVFVSLIIVFSAFLRVSGNSEGDALNALKSNLADPNNVLQSWDATLVNPCTWFHVTCNSDNSVTRVDLGNANLSGQLVSQLGQLTNLQYLELYSNNISGKIPEELGNLTNLVSLDLYMNKLSGPIPTTLAKLAKLRFLRLNNNTLTGTIPRSLTTVMTLQVLDLSNNQLTGDIPVDGSFSLFTPISFNNNRLNPLPVSPPPPISPTLTASSGNSATGAIAGGVAAGAALLFAAPAIVLAWWRRRKPQEHFFDVPAEEDPEVHLGQLKRFSLRELQVATDNFSNKHILGRGGFGKVYKGRLTDGSLVAVKRLKEERTQGGELQFQTEVEMISMAVHRNLLRLRGFCMTPTERLLVYPFMVNGSVASCLRERADGQSPLNWPIRKQIALGSARGLAYLHDHCDPKIIHRDVKAANILLDEEFEAVVGDFGLAKLMDYKDTHVTTAVRGTIGHIAPEYLSTGKSSEKTDVFGYGVMLLELITGQRAFDLARLANDDDVMLLDWVKGLLKDKKLETLVDADLQGDYIEVEVEELIRVALLCTDGAAAQRPKMSEVVRMLEGDGLAERWEQWEKDDIIRQEYNHIPHPDSNWIDSTAGLRPDELSGPR
>gnl_Vitvi_Genoscope.12X_GSVIVT01029816001
MEPGIFGSVFVSLILVFSAFLRVSGNAEGDALNALKSNLEDPNNVLQSWNATLVNPCRWYHVTCNSDKSVTRVDLGNANLSGQLVPQLGQLTNLQSLELYSNNISGKIPKELGNLTNLVSLDLYMNNLSGTIPDTLGKLTKLRFLRLNNNSLTGTIPMSLTTVMTLQVLDLSNNHLRGDIPVNGSFSLFYSISFNNNDLNQIPVFPPPPISPTPTTSSGLSLLFSRNFIIDECEYKKITSEDGATGAIAGGVAAGSALLFAALGIVLAWWLRRKPQEHFSDVPAEKDPEVHLGQLKRFSLRELQVATDNFSNKNILGSGGFGKVYKGSLADGSLVAVKRLKKECIHGRELQFQTEVEMISMAVHRNLLRLHGFCMTPTERLLVYPFMVNGSVASCLRERADGQSPLNWPIRKQIALGSARGLAYLHDHCDPKIIHRDVKAASILLDNEFEAVVGDFGLAKLMDYKDTHVTTAVCGTIGHIAPEYLSTGKSSEKTDVFGYGVMLLELITGQRAFDPARLANDDAVMLLDWFYGIKAREKKKSRRMVKTTMTGATHREEYDASSGTSQLQVPTTNPGSIENPTLQITIHKLNGCNFLKWSQSVKLFIRVKGKLGYLIGANKAPKPEDHVYQTWDSENSMVMAWLINSMETAIGQTYLFLPTAKDLWDEVQETYSDLGNATQMFEIKTKLKDIKQGSHSVTQYYNILPNAWQELDLFSNMEWKCAEDNAHYCKILEKERAFDFLAGLNKELDEVRGQILGKEPLPSVREIFSEVRREKSRPKVTLGEQQSSQSETSALVIHGEAAFQPIDQQLGKKGDCPWSGGRKKSEETRKQIESGQKRRIPERKHEHTHLQIDKKDNIYKERGHNPSEEVVADFGLAKLMDYRDTRVTTAVHGTLGHIAPEYLFTGRSSEKTYVYRYGIMLLELITGQRAFDLARLASNLMLLSWVKELLNKKKLETLVDSKLQGYYIVEEVEELIQVALLCTLNTASDRPKMSHVVKMLEGDGLAERWEQWKKEDIICGELNHCNFSSNNWIINDSTPGLHPEELSGPR
>gnl_Vitvi_Genoscope.12X_GSVIVT01036495001
MRSRVIAFWFVPFLWFWTSANGLLSPKGVNFEVQALMGIKAFLVDPHGVLDNWDGDAVDPCSWTMVTCSTDSLVVGLGTPSQNLSGTLSPSIGNLTNLQIVLLQNNNITGPIPQELGRLSKLHTLDLSNNFFTDEVPSSLGHLTSLQYLRLNNNSLSGPFPVSLANMTQLAFLDLSFNNLSGPVPRFPAKTFNIVGNPLICATGSEQECYGTTLMPMSMTLNSSQTALPTRRSKNHKLALAFGTSLGCICLLIFGGGLLLWWRQRHNQQMFFDVNDRHHEEVSLGNLKRFQFRELQIATDNFSSKNILGKGGFGNVYKGYLQDGTIVAVKRLKDGNAVGGEIQFQTEVEMISLAVHRNLLRLYGFCITTSERLLVYPYMSNGSVASRLKGKPVLDWGTRKRIALGAARGLLYLHEQCDPKIIHRDVKAANILLDDYCEAVVGDFGLAKLLDHQDSHVTTAVRGTVGHIAPEYLSTGQSSEKTDVFGFGILLLELITGQRALEFGKAANQKGAMLDWVKKIHQEKRLEILVDKDLKHFYDRVELEEMVQVALLCTQYLPGHRPKMSEVVQMLEGDGLAERWEASQRGEVTKCKPHELSSSERYSDLTDDSSLLVQAMELSGPR
>FraveV4A2_1g20640.t5
MLLNMELLFAVLALASLHSFVLPDAQGDALFSLRSSLISSPNQLTDWNPNQVNPCTWSNVNCDTNNNVVSVTLTNFGFNGTLSPKVGSLKTLQTLALQGNGITGEIPKEFGDLTSLATLNLEDNNLSGAIPSSLGNLKKLQFLTLNHNNLSGSIPDSLSNLSSLINVQLASNVLSGQIPERLFQIPKYNFTGNNLNCGVNHPHSCASNTDASESSKKPKLGIIVGLVGGLIILLFGGLLYFICKRRHKGSKREVFVDVAGEVDRRIAFGQLKRFSWRELQLATENFNEKNVLGQGGFGKVYKGVLSDNTKIAVKRLTDYESPGGDAAFQREVEMISVAVHRNLLRLIGFCTTPTERLLVYPYMQNLSVAYRLREIKPGEPVLDWPTRKRVALGTARGLEYLHEHCNPKIIHRDVKAANVLLDEDFEAVVGDFGLAKLVDVRKTNVTTQVRGTMGHIAPEYLSTGKSSERTDVFGYGIMLLELVTGQRAIDFSRLEEEDDVLLLDHVKKLEREKRLDAIVDGNLDGTYNIQEVEMMIQVALLCTQGSPEDRPLMSEVVRMLEGEGLAERWEEWQHVEVTRRQEYERLQRRFDWGEDSVYNQDAIELSGGR
>FraveV4A2_1g25740.t11
MSAASSRWDPLKPIISWLMVLILLKISFASTEPDIEGEALIDLLTALNDSNGRIDWNNHLVSPCFSWAHVTCRNGNVISLSLASNGFSGTLSPSIVKLKYLSSLDFQDNSLTGTLPVYLANLTHLQNLNFANNNFRGPIPDSWGRLSSLKHLVLKGNDISGDIPDSLSNITGLTELDLSCNDLAGKIPMQLFTVPTFNFTGTRLTCGSSLKQPCASGSSLGVSTKKSKLGRVITLASCGITILLFIGAIFGCRYYHMNKLKHDVFVDVVGEYDCKISFGQLRRFSWREIQLATDNFDESNIIGQGGFGRVYRGVLSDNVKIAVKRLTDYNSPGGEAAFLREVQLISVAVHRNLLRLIGFCTTASERVLVYPFMKNLSVAYRLRDLKPGEKGLDWPTRKRIAFGAANGLEYLHENCNPKIIHRDLKAANILLDDDFEPVLGDFGLAKLVDTKATHVTTQVRGTMGHIAPEYLSTGKSSEKTDVFGYGITLLELVTGQRAIDFARLEEEEDVLLLDHIKKLQRENRLDDIVDGNMKTYDVKEVGTVIQVALLCTQSSPEDRPTMAEVVRLLQGVDLAERWAEWEQLEDVRSREFSLVSHQFAWAEESTHDQVAIQLSKPR
>FraveV4A2_2g12500.t2
MDCRLVNSLCLCFILLLAHPLWIIMVLSNMEGDALHSLRANLEDPNNVLQSWDPTLVNPCTWFHVTCNNDNSVIRVDLGNAALSGQLVPSLGLLKNLQYLELYSNNITGPIPSELGNLTSLVSLDLYLNSFTGQIPDTLGKLSKLRFLRLNNNSLVGAIPMSLTNISSLQVLDLSNNHLSGEVPDNGSFSLFTPISFANNLNLCGPVTGRPCPGSPPFSPPPPFVPPPPISTPGGNSATGAIAGGVAAGAALLFAAPAIAFAWWRRRKPQEFFFDVPAEEDPEVHLGQLKRFSLRELQVATDSFSNKNILGRGGFGKVYKGRLADGSLVAVKRLKEERTPGGELQFQTEVEMISMAVHRNLLRLRGFCMTPTERLLVYPYMANGSVASCLRERPPSQPPLDWPTRKRIALGSARGLSYLHDHCDPKIIHRDVKAANILLDEEFEAVVGDFGLAKLMDYKDTHVTTAVRGTIGHIAPEYLSTGKSSEKTDVFGYGIMLLELITGQRAFDLARLANDDDVMLLDWVKGLLKEKKLEMLVDPDLQRNYVDAEVEQLIQVALLCTQGSPMERPKMSEVVRMLEGDGLAERWDEWQKVEVLRQEVELAPHPNSDWIVDSTENLHAVELSGPR
>FraveV4A2_3g07470.t2
MKKNVKLLLGFGFLYLCISLLAASDSLLSPKGVNFEVAALMSVKKEMKDELLVMGGWDINSVDPCTWNMVGCSAEGYVISLAMGSSGLSGMLSPSIGNLSHLRTLLLQNNQLSGPIPSEIGRLSQLETLDLSGNQFSGNIPSSLGFLTHLSYLRLNRNKLNGQIPSLVADLTGLSFLDLSFNNLSGPTPKILAKGFSVTGNSFLCNPSSTDSTRICMDVSKPVNGNMTRPLNQKCIVPCIRYTNTQGHFLTDTGSPLEVSGHHRWVLSVALGISCTFVISVMLLVCWVHWYRSRLLFTSYVQQDYELDISHLKRFSYRELQLATSNFSSKNILGQGGYGVVYKGCLPNRTLVAVKRLRDPNFTGEVQFQTEVEMIGLALHRNLLRLFGFCMTTNERLLVYPYMPNGSVADRLRETCRDRPSLDWNRRLCIALGAARGLVYLHEQCNPKIIHRDVKAANILLDQNFEAVVGDFGLAKLLDQRESHVTTAVRGTVGHIAPEYLSTGQSSEKTDVFGFGILLLELITGQKALDAGNGQVQKGMILDWVRTLHEEKRLEVLVDRDLKGCFDVTELETCAELALQCTQSSPNLRPKMSDVLKILEGLVEQSVQSEDPQGGTNPSDIRTCSFSRDYSDIRQDSSFIIEAIELSGPR
>FraveV4A2_3g14800.t1
MTTATTCWILLALTLSASLIPGSHPLSEKDALIAFKKSLTDPLNVLKTWDARKPNPCSWAHVTCNSQNKVIGLFLIGSQLSGHLVPELGSLSSLVQMIMDQNEISGPIPAELGNLKALHTMILSYNGLSGSIPPSFGNLQSLTTLGLDNNQLSGRIPSQIANIRTLKIAAFNDNKALCWEFRPTPVFRGDYPICPKKQ
>FraveV4A2_3g14820.t1
MATTCWMLFALTLSASLIPGAYPLSETEALIAFKKSLADPLNVLKTWDASQPNPCSWEHITCNDQNKVNGVFLTKSQLTGQLVPELGSLSALHQMILDQNEISGPIPAELGNLSILRGLVLSYNGLTGSIPPSLGNLNYLLTFQLDHNQLSGKIPSEIALIKSLQIAAFNDNNDLCWDFQPTPIFKGDYPLCQKMQ
>FraveV4A2_3g17980.t1
MAMGRTSSMLLILTLCACLLPTAHPLVSEVKVLAVFKNSLQDPNNVLQSWDPTVPGIDNPCGWVGVQCNTQYKVQTVNLIYNNLSGQLVPELGLLSDLEYLLLYGNMITGTIPAELGNLKKLYQINLRQNKLSGKIPSSIANLPMLHSADFSDNGALCWEFQPAPPKFLGDYPLC
>FraveV4A2_3g18020.t1
MAMEMVPTCLMLFTLVVVLSINFVPSVYGAPPLSEAKALLAFKNRLTDPQKVLQSWDATLITPCTWLHVRCNQDNKVTAVDLVGSNLSGNLVPELGLLPALQYLRLGRNNIAGTIPAELGNLKSLGVLDLSNNKLTGKVPSQIASIPRLRLADISNNNNLCWNFWPTPVFKGSYGLCQKK
>FraveV4A2_4g08870.t1
MMMIKHLAFFFFFFLSTASLCLSYEPRNHEVVALISLKGSLNDPHGVLNNWDGDSVDPCSWAMITCSSENVVVGLGAPSQSLSGTLTAAIGNLTNLRQVLLQNNNISGKLPAELGTLPKLQTLDLSNNRFLGVVPESLGQLNSLQYLRLNNNSLSGAFPVSLAKIPALAFLDLSYNNLSGPIPKFPARTFNVVGNPLICGSSSTEGCSGSAPVPLSLSLNPSPGKHKSKTVAIALGVSFSCAFLMLLSLGIIWYREKQKSQTILNISDIQEEGLVSLGNLRNFTFKELQVATDHFSSKNILGAGGFGNVYKGKLGDGTMVAVKRLKDVTGTAGESQFRTELEMISLAVHRNLLRLIGYCATSNERLLVYPYMSNGSVAFRLRGKPALDWNTRKRIAIGAARGLLYLHEQCDPKIIHRDVKAANVLLDDYCEAIVGDFGLAKLLDHADSHVTTAVRGTVGHIAPEYLSTGQSSEKTDVFGFGILLIELITGMRALEFGKTVNQKGAMLEWVKKVQQEKKVELLVDRELGNNYDRIEVGEMLQVALLCTQYLPAHRPKMSEVVRMLEGDGLAEKWASSHNHSKSRMDLFQTHNSNKSTPHSTWNASKHDGSERMFGTSMDEDDDEHSLDSYAMELSGPR
>FraveV4A2_4g23091.t1
MHSRALLCFLFVAAIASVDCNSEGDALYFWKTKLVDPNNVLQSWDPTLANPCTWFHVTCDSQNSVARLDLGNAGLSGPLVAELGILTNLHVRPSFLSMELYENKFFGPIPSAIGHLSKLVSLDLYKNKLSGTIPHTLGHLSSLRFLRVFRNNLTGAIPSSLGNLTSLVLLQLNRNKLTGVLPVEVIGLVRFGKLLILDVSSNLLVGTVHRINSTGFVVTKIVQDPRAQKPVEEEE
>FraveV4A2_4g28660.t1
MEIRKQGEALCFVTFFCLWSCVSGSLTAKGVNMEVIALGNIKDSLVDPRGVLHNWDETSVDPCSWNMVTCSDGLVTALGTPSQNLSGTLSPSIANLTNLLFVTFQDNSITGPIPTELGRLQKLKTLDLSNNLFSGQIPTALSHLKGLQYLRLNNNSLTGAIPSSFANMTQLAFLDMSYNNLSGPVPRFPARAFNIVGNHQICAAGMEQDCFGTTPMPLSFPLNSSQSAQPAGRPKNHKVALAFASSLGCICLLILGFGFLLWWRQKHNQQIFLDVNESHHEQVCLGNLKSFHFRELQSATHNFSSKNLVGKGGFGNVYKGYLHDGTVVAVKRLKDANAIGGEIQFQTEVEMISLAVHRNLLRLYGFCMTAKERLLVYPYMSNGSVASRLKSKPALDWGTRKRIAIGAARGLLYLHEQCDPKIIHRDVKAANILLDDYYEAVVGDFGLAKLLDHHESHITTAVRGTVGHIAPEYLSTGQSSEKTDVFGFGILVLELISGQRALEFGKAANQKGAILDWVKKIQQEKKFDMLVDKELKNDYDPIELEEMIQVALLCTQNLPGQRPKMSEVVRMLEGDGLAEKWEASQRAESNRCRTNNDFSSSERYSDLTDDSSLLAQAMELSGPR
>FraveV4A2_4g32990.t1
MGTMSGLLMFLWKVGLLVLVLADASSATLSPTGVNYEVEALVAIKSDLIDPHNVLENWDSNSVDPCSWRMVTCTPDGYVSALGLPSQNLSGILSPAIGNLSNLQSVLLQNNAISGPIPASIGNLEKLQTLDLSNNNFIGGIPDSLGNLKNLNYLRLNNNSLTGSCPDTLSSVEGLTLVDLSFNNLSGSLPKVSARTFKIVGNPLICGLKAENNCSAVLPEPLSFPPDALNAQSDSGTQRHHLTVVFAASFGAAFAVIIIIGLLVWLRYRHNQQIFFDLNDQYDPEVCLGHLRRYTFKELRTATDHFNSKNILGRGGFGIVFKGILNDGTLVAVKRLKDYNTAGGEIQFQTEVEMISLAVHRNLLRLCGFCSTENERLLVYPYMPNGSVASRLRDHIHGRPAIDWARRKRIALGTARGLVYLHEQCDPKIIHRDVKAANILLDEDFEAVVGDFGLAKLLDHRESHVTTAVRGTVGHIAPEYLSTGQSSEKTDVFGFGILLLELITGQKALDFGRAANQKGVMLDWVKKLHQEGKLNLMVDKDLKGNFDRIELEEMVQVALLCTQFNPLHRPKMSEVLKMLEGDGLAEKWEASQGVETPRFRSCEHPPQRYSDFIDESSLVVEAMELSGPR
>FraveV4A2_5g30840.t1
MEFSATEARRILLVLGFLLQISKLSANVEGDALNALKSSLADPNNVLQSWDPTLVNPCTWFHVTCNSENSVTRVDLGNANLSGGLVTQLGVLTNLQYLELYSNNITGPIPDELGSLQNLVSLDLYLNSLDGDIPATLGSLEKLRFLRLNNNSLTGKIPVTLTKIASLQVLDLSNNNLTGDIPVNGSFSLFTPISFTNNPLLEPLPATPPPSVTPPPSSISGNSRTGAIAGGVAAGAALLFAAPAIALAWWRRRKPQDHFFDVPAEEDPEVHLGQLKRFSLRELQVATDTFSNRHILGRGGFGKVYKGRLADGSLVAVKRLKEERTQGGELQFQTEVEMISMAVHRNLLRLKGFCMTPTERLLVYPYMSNGSVASCLRERPESQPPLDWQKRKRIALGSARGLAYLHDHCDPKIIHRDVKAANILLDEEFEAVVGDFGLAKLMDYKDTHVTTAVRGTIGHIAPEYLSTGKSSEKTDVFGYGVMLLELITGQRAFDLARLANDDDVMLLDWVKGLLKDRRLEALVDADLQGNYIDEEVEQLIQVALLCTSGSPGERPKMSEVVRMLEGDGLAERWEEWQKEEMFRQDYNPIHHPSTNWIIDSTSHIPPDELSGPR
>FraveV4A2_6g45850.t1
MRMRGVKVALCFVAFVWYWICGNGLLSPKGVNFEVQALMGIKEALEDPHGVLGNWDYDAVDPCSWTMVTCSPENLVVGLGVPSQNLSGTLSPSIGNLTNLQIVLLQNNNITGPIPQEIGKLSKLKTLDVSSNFLTGGIPSSLGHLKSLQYLRLNNNSLSGAFPMSLANMTTLAFLDLSYNNLSGPVPRFAAKTFNIVGNPLICATRSEADCNGMELMPMSMNLNNTQAAVPDRPKSRKMALAFGLSLGCLCMIVLGFGLFIWWRQRCNKQAFFDVKDKHHEEISLGNLKRFHFRELQIATNNFSSKYLLGKGGFGHVYKGTLCDGTVVAVKRLKDGSALGGEIQFQTEVEMISLAVHRNLLRLYGFCITPTERLLVYPYMSNGSVASRLKGKPVLDWGTRKRIALGAARGLLYLHEQCDPKIIHRDVKAANVLLDDYCEAVVGDFDLAKLLDHQDSHVTTAVRGTIGHIAPEYLSTGQSSDKTDVFGFGILLLELITGQTALEFAKSTNQKGAILDWVKKLHQEKKLEMLVDKDLNTNYDRIELEEMIQVALLCTQYLPGHRPRMSEVVRMLEGDGLVERWEASQRAESTKSKAYFSSSDRYSDLTDDSSLLVQAMELSGPR
>FraveV4A2_7g22640.t1
MEFELFFCTRAWIVLGFRLVIWWRQRRNKQAFFDVKDKHQEISLGNLKRFHFRELQIASNNFSNKSLLGKGGFGQALDMFTKELSAMALLQQSRDLKIQFQTEVELISLAVHRNQQKGF
>Maldo_HF_07625
MITVGSALENLKIDNHESNRHLVKETFEHQVNVQSEGPHYTCSHERRVRYAVAVAILVQCRHRFKSMEIRTEGKALCFVAFFCFWTSAATGLLSPKGVNYEVQALVSIREALKDPRGVLRNWDGTSVDPCIWNLVTCSLDGLVIGLGTPSQNLSGTLSPSIGNLTNLQLVTFQDNHITGSIPAELGRLQKLQTLDLSSNLFNGEIPSTLSHLKSLQYLRLNNNTLSGAIPSSFANMTQLAFLDMSYNNLSGPVPRFPAKTFNVVGNPLICATGKEQDCSGTTRPPLSLPSNNSTNSQAAERPRSHKIALAFASSLGCICLLILGFGFLLWWRQKHNKQIFLDVTEQHHEEVCLGNLRSFHFRELQAATHNFSSKNLVGKGGFGNVYKGYLRDGTVIAVKRLKDTNAIGGEIQFQTELEMISLAVHRNLLRLYGFCMTAKERLLVYPYMSNGSVASRLKAKPPLDWSTRKRIALGAGRGLLYLHEQCDPKIIHRDVKAANILLDDYCEAVVGDFGLAKLLDHHDSHITTAVRGTVGHIAPEYLSTGQSSEKTDVFGFGILILELISGQRALEFGKAANQKGAILDWVKKIQQEKKFDVLVGKELKNDYDPIEVEEMIQVALLCTQNLPSQRPKMSEVVRMLEGDGLAEKWEASQRAESNRCRANEFSSSERYSDLTDDSSLLAQAMELMIINESLRLYPPLVSIARKVGREVRLGNLIVPANVELFIPSLAIHHEPQLWGQDAHLFKPERFSEGIAKATENNIAAFLPFGLGPRNCVGMDHATTEAKIALSMILQRYSFTLSPGYVHSPVQYITVRPQHGVQMSMIINESLRLYPPVLSFERRAEREVRLGKLIVPANVELQIPNLAFHHDAQYWGQDVDLFKPERFSEGVAKATKDNIVAFLPFGMGPRTCVGFNFATIEVKIALSMILQRYSITLSPTYVHSPFHFLTVRPQHGVKVILHRLNRKE
>Maldo_HF_11924
MADDKSELCAVQEISAPVVDGSDPTGHIISTTIGGKNGEPKQTISYMAERVVGTGSFGIVFQAKCLESGETVAIKKVLQDRRYKNRELQLMRVMDHPNVVSLKHCFFSTTSKNELFLNLVMEYVPETMDRVLKHYSNANQRMPLLYVKLYMYQVDPLTHQVKLCDFGSAKVLVKGEANISYICSRFYRAPELIFGATDYTTSIDIWSAGCVLAELLLGQPLFPGENAVDQLVEIIKVLGTPTREEIRCMNPNYTDFRFPQIKAHPWHKVFHKRMPPEAIDLASRLLQYSPSLRCTALEACAHSFFDDLREPNARLPNGRPFPPLFNFKQELSGATPELVNRLIPDHSCGGLWWLADLNFRTNIVTSAAVCANFLSLLFGFCFFCLCVPLATASDSLLSPKGVNFEVAALMSVKRDMKDELPVMAGWDINSVDPCTWNMVGCSTEGFVISLAMVSTNLSGMLSPSIGNLSHLQTLLLQNNQLSGPIPAEIGWLSELQTLDLSGNQFSGDIPSSLGLLTHLSYFYMFASDMYLYLKPFHAKHFRRLNRNKLSGHIPKLVADLAGLSFLATLIFVSQQYYRDLSFNNLSGPTPKIQAKGYSVTGNSFLCNPSSPDSAQICIGVSKPINGSPQKVSSHHRWVLSVALGISCTFVISIMLLVFWVHWFRSRHLFTSYVQQDYEFDISQLKRFSYRELQIATGNFSSKNILGQGGYGVVYKGCLPNRTMIAVKRLRDPNFTGEVQFQTEVEMIGLALHRNLLRLYGFCMTPNERLLIYPFMPNGSVADRLRETGQEKPSLDWNRRLCIALGAARGLLYLHEQCNPKIIHRDVKAANILLDESYEAVVGDFGLAKLLDRRESHVTTAVRGTVGHIAPEYLSTGQSSEKTDVFGFGILLLELVTGQKALDAGNGQVQKGMILDLVRTLHEEKRLEVLVDRDLKGCFDAIELEQCVELALQCTQSSPILRPKMSDVLKILEGLVGHSGHTEVSQGGTNLFEARAHDFSRTCSDVRQESSFIIEAMELSGPR
>Maldo_HF_16140
MLPLKLLIFFLSSCSLCLSYEPRNHEVEALISLRVGLNDPHGVLNNWDEDSVDPCSWAMITCSPDNLVIGLGAPSQSLSGTLSGAFANLTNLRQVLLQNNNICGKLPSELGTLPKLQTLDLSNNRFSGLVPDSLAHLNTLQYLRLNNNSLSGPFPVSLAKIPDLAFLDLSYNNLSGPIPKFPARTFNVVGNPLICASSSTEGCSGSATPVPLSLSLKTSPGKHNSKTVAIALGLSLSCVLVIVLLLGILWHRKKQKTQSILNISDIQEEGIVSLGNLRSFTFKQLQLATDNFSSKHILGAGGFGNVYKGKLPDGTMVAVKRLKDVTGTAGESQFRTELEMISLAVHRNLLRLIGFCATFSERLLVYPYMSNGSVAARLRGKPALDWNTRKRIAIGAARGLLYLHEQCDPKIIHRDVKAANVLLDDYCEAIVGDFGLAKLLDHADSHVTTAVRGTVGHIAPEYLSTGQSSEKTDVFGFGILLIELITGMRALEFGKTVNQKGAILEWVKKIQQEKKVEVLVDRELGNNYDRIEVGEMLQVALLCTQYLPAHRPKMSEVVRMLEGDGLAEKWAASHNQSNSSMDRFQSHNSNKSSSHTDGIHSKHDGNERDRGSMFSAWIDEDEDENSLDSYAMELSGPR
>Maldo_HF_17216
MNDWKHSRRAWGFVRLGELGSLLGNLAKLRFLFANNPRLNPLPASPHPDYYRIPYPNRIANSNRNLYLETMGGTGTGAFFGGVAVGVALLFGALAIAFAYCRRRKPQDHFFNEPAEEDPEVHLRQLKRFSLRELQVATDTFSDKNILGRGGFGKVYKGCLADGTLVAVKRLKEKRTQGGELQFQTEVKMISMAVHRNLLRLHGFCMTPTERLLVYPYMANGSVASRLIDRPEGQLTLNWPVRQRIALGSARGLAYLHDHCDPKIIHRDVKAANILLDEEFEAVVGDFGLAKLMNYKDTHITTAVRGTIGHIAPEYFSNGRFSEKTDVFGYGVMLLELITGQRAFDPQPESDDDVTLLDWVKGLMKDQRVEILVDADLNGNYIDDQVEQLTQVALLCTQDSPGERPKMSEVVQMLEGDGLAERWEEWQNEMFRQDFNPIHHQSTNWIIVDSTSHIPPDELSGPR
>Maldo_HF_17217
MKGDRDFLAGGNEAPIQQQLVRAYSRYNRIPYPNRITNSHRATNTAAVAGAALLFAAPAIALAYWRRRKSQDHLFDEPAEEDQEVHLRQLKRFSLRELQVAYTFSNKNIIGRGGFGKVYKGCLALAFGRGGSKVLLVELALALARLQFNSPVPNDMHIGSVPCMHQIKRFFETEGCSGYSNSFGTASMDYTERDELEEARRHPELQYFGLSTIIVATDNFSPINKLGQWDPTVITSSTSVSVWLILLFRFFHLHKLAANVEGMSLCVIEIGSVWLWELE
>Maldo_HF_17219
MGAKYWGYFWRGAIAGGVAAGSAFLFAALAIAFAYCRRRKPQDHFFDEPAEEDPEVLLGQLKRFSLSELQVATDTFSDKNILGSGGFGKVYKGRLDDGTLVAVKRLKEESTQGGELQFQTEVEMISMTVHRNLLRLHDRPEGQPALDWPIRQRIALGSARGLAYLHDHCHPKVIHRDVKAANILLDKEFEAVVGDFGLAKLMDYRDTHVTTAVRGTIGHIAPEYFSTGKCSEKTDVFGYGVMLLELITGQRAFDPQPASDDNLMLVDWVKGLLEDRRLETLVDADLNGNYVDDQVEQFIQVALLCTQGTPRERPKMSEVVRMLEGNGLAERWE
>Maldo_HF_17223
MNPPAMTSSASVSVWLILLFGFFHLHKLAANVEGDALNALKTNLADPNNVLQSWDPTLVNPCTWFHVTCNSENSVTRVDLGNANLSGQLVAQLGVLSKLQYLELYSNNITGTIPEELGGLADLVSLDLYLNKLHGTIPAALGKLAKLRFLRLNNNTLSGTIPLTLTNIQSLQVLDLSNNKLTGDIPVNGSFSLFTPISFANNPLKPLPPSPPPPVSPNPPSSPGTTATGAIAGGVAAGAALLFAAPAIALAYWRRRKPQDHFFDVPAEEDPEVHLGQLKRFSLRELQVATDTFSNKNILGRGGFGKVYKGRLADGTLVAVKRLKEERTQGGELQFQTEVEMISMAVHRNLLRLRGFCMTPTERLLVYPFMFNGSVASCLRDRPEGQAALDWPIRQRIALGSARGLAYLHDHCDPKIIHRDVKAANILLDEEFEAVVGDFGLAKLMDYKDTHVTTAVRGTIGHIAPEYLSTGKSSEKTDVFGYGVMLLELITGQRAFDLARLANDDDVMLLDWVKGLLKDRRLETLVDADLNGNYVDDQVEQLIQVALLCTQGTPGERPKMSEVVRMLEGDGLAERWEEWQKEEVFRQDFNPIHHPSTNWIIDSTSHIPPDELSGPR
>Maldo_HF_18134
MENNCVKKLLFGFCFVCFCMSLATASDSLLSPKGVNFEVAALMSVKREMKDEMSVMDGWDINSVDPCTWNMVGCSTEGFVISLAMVSTDLSGMLSPSIGNLSHIRTLRLNRNKLSGQIPKLVADLIGLSFLDLSFNNLSGPTPKIQAKGYSVTGNSFLCNPSSPDSAQIGVGVSKPTNEAGSPQKVSSHRRWVLSVALGISCTFVISIMLLVFWVRWYRSRLLFTSYVQQDYEFDISHLKRFSVRELQIATSNFSSKNILGQGGYGVVYKGCLPNRTMMAVKRLRDPNFTGEVQFQTEVEMIGLALHRNLLRLYGFCMTPNERLLIYPFMPNGSVADRLRETGREKPSLDWDRRLCIALGAARGLLYLHEQCNPKIIHRDVKAANILLDASYEAVVGDFGLAKLLDRRESHVTTAVRGTVGHIAPEYLSTGQSSEKTDVFGFGILLLELITGQKALDAGNGQVQKGMILDLVRTLHEEKRLEVLVDRDLKGCFDAIELEQCVELALQCTQSSPILRPKMSDVLKILEGLVGQSGHTETEGSQGGTNLFEARAHDFSRTCSNVHQESSFIIEAMQLSGPR
>Maldo_HF_18165
MAASQKLSKLFFCYVVLLTVLICFEPIKSQEQVGTLADDEVEALREIAVQLNKKDWNFSDPCSNIPTISIPHTDQYNNTLVCNCSFSGNVCHIQSIFLMGQDLDGVLPPALSKLPNIKQVFSNHKSIKLLSKILIALFFLILVIWARITLAVQYHTNGILRSWNFCKVLSVNNLSGPIPSYLGSMTTLRALGLESNLFSGTVPPELGNLVNMEILYLRANNLTGELPLALKNMTKLRVLDIGSNNFTGRIPDYFQSWKDLQALEMQASGLEGPLPSSLSALNNMTDLRISDLSGESSAFPNLSNMMGLNKLDLSFNRLEGSIPNLANIMQLATIYLTSNLLTGLPEWIKNRDSRYNIDLSYNNFSQNSVPNSCRETLILSNCLLPCSKDQYSLHVNCGGNQTTIGNIKYEEDDASGGAAKFFQNSATWGFSSTGDFADVWSSDSDYIANNISILRMNNSELYKTARLSPLSLTYYARCLANGNYTVKLHFAEIVLRDNRSYYGVGRRVFNVYIQEQLVLEDFDIEKEAQGVDKEVIKVFKAVVSVKTLEIRFQWAGKGTTNVPKRGIYGSLISAISVQSDFEPPDDSKRKKFIVIGVVSALFLIFLILGILWWKGCFGSRTTREQDLMGLDLHTGFFKFKQLKAATNNFDTANKLGEGGFGAVYKKLMCRGYMAPEYALWGYLSDKADVYSFGVVTLELVSGKNNIKYRPNENFVCLLDWALVLQQNGNLMELVDRKLGSGFNKEEAMRMIKVALLCANPSPALRPSMSAVVSMLEGQTLVQEVKINPSIYGDELRLAFSEDSDTSTVQTTRSLLYSSDAKWTASTSSFPIILFSYVVVLTVLMCTEPIKSQAQVGTLADDEVEALRDIADQLNKKDWNFSDPCSNIPTFSTPHTDQYNNTLVCNCSFPGKVCHIQSMWLVGQDLDGVLPPALVKLPYLKEVYENLTTIGFSFSSSKLFASVLINSTLSSLFIVIWAKITLVVQYRSNGLLLSWNLCTVLSVNKLSGPIPGYLGIITTLRAFYLCANDLTGELPVALTNLTKLKILRIGSNNFTGRIPNYFPSWKELQDLEMQASGLKGPIPSSISSLNNMTNLAISDLSGESSDLPNLSKMKDLQKLDLSFNRLKGNIPDLADLLGLITIELCPNYMSRYLVRANPFLVYTLIYLLEINVFRSFDTFNMFKSFSRQNNSILSSCLYPCSKEQYSVHINCGGKQVTVGSLKYDADEASGGGAKFFHHETRNWGFSSTGEFGIKNFDHYFIAENISLLKMTNSELYRTARISPLSLTYYARCLGNGNYTVKLHFAEIVMRDNRSYYSVGRRIFDVYIQEKLVMKDFNIEKEAQGVDKEVIKVFKAVVSDRALEIRFYWAGKGTSNAPRRGIYGSLISAISVESDFKPPDDRKTKIFIVVGVLSALCLFFITVGILWLTYFKDRRRSTREQGYMAPEYALWGHLTEKVDVYSFGVVALELVSGKNNIKNWPNESYACVLQQRGDLMELVDPMLGSEFNEQEAMRMIKVALLCTNRSPTLRPTMSAVVSMLEGRAIVRELLNVNSSIYSDEVRFKSLRYVSGDSDPTSEEFV
>Maldo_HF_26232
MAIWVLLLHLVAAALVLLSPATANLEGDALYALRQAVKDPNSVLQSWDPTLVDPCTWFHVTCDGDNRVTRLDLGNANLSGNLVPELGRLERLQYLELYMNNLMGSIPEQLGGLKSLVSLDLYHNNFSGSIPPSLSNLSNLKFLRLNDNRLTGSIPRELTKLQSLKILFKNNPRLEGPELMGFVRYDSTRGSCK
>Maldo_HF_29637
MGIGIGMGMRGAKAALCFMAFLWSWTCGNGLLSPKGVNFEVQALMGLKNSLVDPHGVLDNWDDDSVDPCSWTMVTCSPESLVIGLGTPSQSLSGTLSPSIGNLTNLQIVLLQNNNITGPIPREIERLSKLRTLDISNNFFTGAIPSSLGHLRSLQYLRLNNNSLIGAFPVSLANMSQLSFLDLSYNNLSGPVPRFAAKTFNIVGNPLICATGSEAQCNGTTLMPMLMNLTTTQAALPGRSKNHKVALAFGLSLGCLCLIVLGFGAVIWWRQRRNQQAFFDVKDRHHEEISLGNLKRFHFRELQIATHNFSSKNILGKGGFGHVYKGTLQDGTFVAVKRLKDGSALGGEIQFQTEVEMISLAVHRNLLRLYGFCITPAERLLVYPYMSNGSVASRLKGKPVLDWGTRKRIALGAGRGLLYLHEQCDPKIIHRDVKAANILLDDYCEAVVGDFGLAKLLDHQDSHVTTAVRGTVGHIAPEYLSTGQSSEKTDVFGFGILLLELITGQRALEFGKAANQKGAILDWVKKIHQEKTLEMLVDKDLKTNYDRIELEEMVQVALLCTQYLPGHRPKMSEVVRMLEGDGLVERWEASQKVESTKSKAPEFSSSDRYSDLTDDSSLLVQAMELSGPRSWHGLLQHFCWKNSASIMYNGHSFQHGRMSE
>Maldo_HF_30134
MSHVFSRSHPFKPIIKWLILLLLPTIGFASTEPDVEGEALTDLLTALKDSSGRITDWNDNFVSPCFSWSHVTCRNGNVISLSLASNGFSGTLSPSITKLKDLASLDFQNNNLTGLLPVYLANLTHLQNLNLANNNFRGPIPNAWGQLSNLKHLDLSSNELTGRIPMQFFTIPNFNFTGSHLDCGSSLKQPCVSGSSLQGLCFVQLYCFGLPIMFELPRNNPMLQNLAASNRKSKLGTVITSASCSVSVILLIGALFAYRYYRMHKLKYDVFVDVAGEDECKISFGQLKRFSWREIQLATDNFDESNIIGQGGFGRVYKGVLSNDVHVAVKRLTDYNSPGGEAAFLREVQLISVAVHRNLLRLIGYCTTPSERILVYPFMKNLSVAYRLRDLKPGEKGLDWSTRKHIAFGAAHGLEYLHEHCNPKIIHRDLKAANILLDDKFEPVLGDFGLAKLVDTKSTHVTTQIRGTMGHIAPEYLSTGKSSEKTDVFGYGITLLELVTGQRAIDFARLEEEEDVLLLDHIKKLLRENRLDDIVDRNMKMHDPKEVETVIQVALLCTQSSPEDRPKMADVVRLLQGVDLAERWAEWEQLEGVRNREFSLLSHQFAWAEESTHDQEAIQLSKAR
>Maldo_HF_33475
MLVPFEAMGMGMGMGMGGTKAALCFLAFLWSFTCGNGLLSPKGVNFEVQALMGIKGSLVDPHGVLDNWDDDSVDPCSWTMVTCSPESLVIGLGTPSQSLSGTLSPSIGNLTNLQIVLLQNNNITGAIPSEIEKLSKLHTLDISNNMFTGAIPSSLGHLRSLQYLRLNNNSLSGAFPVSLANMSQLAFLDLSYNNLSGPVPRFAAKTFNIIGNPLICATGSEAECNGTTLLPMSMNLNTTQSMEFALIHYAETMHKLLPASTKGPKSHKIALAFGLSLGCLCLIVLGFGAVIWWRQRRNQQAFFGVKDRHHEEISLGNLKRFHFRELQIATHNFSSKNILGKGGFGHVYKGTLQDGTFVAVKRLKDGSALGGEIQFQTEVEMISLAVHRNLLRLYGFCITPTERLLVYPYMSNGSVASRLKGKPVLDWGTRKRIALGAGRGLLYLHEQCDPKIIHRDVKAANILLDDYCEAVVGDFGLAKLLDHQDSHVTTAVRGTVGHIAPEYLSTGQSSEKTDVFGFGILLLELITGQRALEFGKAANQKGAILDWVKRIHHEKKLEMLVDKDLKTNYDRIELEEMVQVALLCTQYLPSHRPKMSEVVRMLEGDGLVERWEASQKAESAKSKAPEFSSSDRYSDLTDDSSLLVQAMELSGPRSPEL
>Maldo_HF_34742
MDPTLMTSSASASAFWLILLFGFFHLQKLAANVEGDALNALKSNLADPNNVLQSWDPTLVNPCTWFHVTCNSENSVTRVDLGNANLSGQLVAQLGVLSKLQYLELYSNNITGTIPPELGGLSNLVSLDLYLNNLHGNIPETLGNLAKLRFLRLNNNTLAGNIPMTLTKIESLQVLDLSNNNLAGDIPVNGSFSLFTPISFNNNPLLKPLPASPPPPLSPPPSSPGTTATGAIAGGVAAGAALLFAAPAIALAYWRRRKPQDHFFDVPAEEDPEVHLGQLKRFSLRELQVATDTFSNKNILGRGGFGKVYKGRLTDGTLVAVKRLKEERTQGGELQFQTEVEMISMAVHRNLLRLRGFCMTPTERLLVYPYMANGSVASCLRDRPEEQAALDWPKRQCIALGSARGLAYLHDHCDPKIIHRDVKAANILLDEEFEAVVGDFGLAKLMDYKDTHVTTAVRGTIGHIAPEYLSTGKSSEKTDVFGYGVMLLELITGQRAFDLARLANDDDVMLLDWVKGLLKDRRLETLVDADLNGNYVEDQVEQLIQVALLCTQGTPGDRPKMSEVVRMLEGDGLAERWEEWQKEEVFRQDYNPIHHPNNNWIIDSTSHIPPDELSGPR
>Maldo_HF_35103
MKIEKDYMGRSNFMLCKLGLLVLALAEASSATLSPTGVNYEVEALAAIKSDLIDPHNVLENWDSNSVDPCSWRMVTCTPDGYVSALGLPSQSLSGILSPAIGNLSNLQSVLLQNNAISGPIPTSIGNLVKLQTLDLSNNNFNGDIPDSLGNLKNLNYLRLNNNSLTGPFPESLSTVGLTLVDLSFNNLSGSLPKISARTFKIVGNPLICGVKAANCSAVFPEPLSFPPDALKESDSGTKRRHMTIVLGASFSAVFGVIIIIGLLVWLRYRHNQQIFFDVNADQYDPEVCLGHLRRYTFKELRAATDHFNSKNILGRGGFGIVYKGSLNDGTLVAVKRLKDYNTAGGEIQFQTEVEMISLAVHRNLLRLCGFCSTENERLLVYPFMPNGSVASRLRDHIHGRPALDWARRKRIALGTARGLVYLHEQCDPRIIHRDVKAANILLDEDFEAVVGDFGLAKLLDHRESHVSTAVRGTVGHIAPEYLSTGQSSDKTDVFGFGILLLELITGQRALDFGRVANQKGVMLDWVKKLHQEGKLNLMVDKDLRGKLDRVELEEMVQVALLCTQFNPLYRPKMSEVLKMLEGDGLAEKWEASQKVETPRFRPCDPRQRYSDFIEESSLVLEAMELSVIVLGWLFFTNFLKSPAVETSIQGFDRLNSSSVPWPFSFSSSSEMQDFVDKTHEANESTVAGKQNCTLLGEAHLGNFTEEMRASGLKGKWVSRKNCENESVISENGNFLNSSEGGNGLGIAHLGNSFEVLENGNLHGKEGRVIGNFSFSGKEDVHAEKAVDGSFSTNSSNVDGNVGKFVMKKRAWKAAHRENSIAKIVEWVRDDSKPYYPGGSCPYIDRDFNCHLNGRPDNAFIKWKWQPNECDIPSLNATDFLVRLRGKRMVFVGDSLNRNMWESLVCILRHSIRNKKRVHEISGKREFKKKGFYAFRFEASVIHLRMFLSEESVFGMKISNHPWYSHTCRIIIVQWILLLLHSLESSFTGQNGTFETLRLDLMDQTTSMYDDADVMVFNTGRWWTHEKTSRGEDYYQEGNYVHPRLQVLEAYKRALTTWARWVDENIDVDRTQVFFRGYSVTHFSGGQWNSGGQCHKETEPIFNETYLGNYPSKMRALEHVIEEMKTPVIYLNISRLTDYRKDGHPSIYRMKYKTVEERITAEGSQDCSHWCLPGVPDAWNELLYAALLKSGWGSRGN
>Maldo_HF_35350
MMMLKIEPVFAALVLACLPSFVLPDAQGDVLFSLRTSLNSSPNQLKDWNPNQVNPCTWSNVNCDPNNNVVSVTLSNIGFSGILSPKLGALKNLQTLIIHVSHISLTYKCMPYGLDSNMYKVHSSCSSLEGNGITGEIPEEFGNLTVLSTLNLENNNLTGEIPASLGNLKNLQFFQLGSNALTGQIPERLFNVPKYNFTGNHLNCGVNLPRPCAPDNDGSGPKSKPKLGIIVGVVGGLIILVLLGGLLYFMCKCRHKGKREVFVDVAGEVDRRIAFGQLKRFSWRELQLATDNFSERNVLGQGGFGKVYKGVLSDNTKVAVKRLTDYESPGGDAAFQREVEMISVAVHRNLLRLIGFCTTPTERLLVYPFMQNLSVAYRLREIKPGEPVLDWSTRKQVALGTARGLEYLHEHCNPKIIHRDVKAANVLLDEDFEAVVGDFGLAKLVDVRRTNVTTQVRGTMGHIAPEYLSTGKSSERTDVFGYGIMLLELVTGQRAIDFSRLEEEDDVLLLDHVKKLEREKRLDAIVDSNLNDSYNIQEVEMMIKVALLCTQGSPEDRPLMSEVVRMLEGEGLAERWEEWQNVEVTRRQEYERLQRRFDWGEDSVYNQDAIELSGGR
>Maldo_HF_39253
MERKVGNSVCLWFILLAHPLWMTMVLANMEGDALHTLRTNLEDPNNVLQSWDPTLVNPCTWFHVTCNNENSVIRVDLGNAALSGQLVPQLGLLKNLQYLELYSNNMSGPIPSELGNLTSLVSLDLYLNSFSGLIPGTLGRLSKLRFLRLNNNSLAGPIPMSLTNISSLQVLDLSNNRLSGVVPDNGSFSLFTPISFANNMDLCGPVTGRPCPGSPPFSPPPPFVPPPPISTPGGNSATGAIAGGVAAGAALLFAAPAIAFAWWRRRKPQEFFFDVPAEEDPEVHLGQLKRFSLRELQVATDSFSNKNILGRGGFGKVYKGRLADGSLVAVKRLKEERTPGGELQFQTEVEMISMAVHRNLLRLRGFCMTPTERLLVYPYMANGSVASCLRERPPNQPPLDWPTRKRIALGSARGLSYLHDHCDPKIIHRDVKAANILLDEEFEAVVGDFGLAKLMDYKDTHVTTAVRGTIGHIAPEYLSTGKSSEKTDVFGYGIMLLELITGQRAFDLARLANDDDVMLLDWVKGLLKEKKLEMLVDPDLQSNYVEAEVEQLIQVALLCTQGSPMDRPKMSEVVRMLEGDGLAERWDEWQKVEVLRQEVELAPHPNSDWIVDSTENLHAVELSGPR
>Maldo_HF_39450
MERRVGNSVCLWLILVAHPLWMTMVLANMEGDALHNLRTNLEDPNNVLQSWDPTLVNPCTWFHVTCNNENSVIRVDLGNAALSGQLVPQLGLLKNLHYLIVMHMKECSYQLSAMVEPRPWAIRELYSNNISGPIPRELGNLTSLVSLDLYLNSFSGPIPDTLGKLSKLRFLWDRRLNNNSLAGPIPMSLTNISSLQVLDLSNNGLSGVVPDNGSFSLFTPISFANNMNLCGPVTGRPCPGSPPFSPPPPFVPPPPISIPGGNSATGAIAGGVAAGAALLFAAPAIAFAWWRRRKPQEFFFDVPAEEDPEVHLGQLKRFSLRELQVATDSFSNKNILGRGGFGKVYKGRLADGSLVAVKRLKEERTPGGELQFQTEVEMISMAVHRNLLRLRGFCMTPTERLLVYPYMANGSVASCLRERPPNQPPLDWPSRKRIALGSARGLSYLHDHCDPKIIHRDVKAANILLDEEFEAVVGDFGLAKLMDYKDTHVTTAVRGTIGHIAPEYLSTGKSSEKTDVFGYGIMLLELITGQRAFDLARLANDDDVMLLDWVKGLLKEKKLEMLVDPDLQSNYVEAEVEQLIQVALLCTQGSPMDRPKMSEVVRMLEGDGLAERWDEWQKVEVLRQEVELAPHPNSDWIVDSTENLHAVELSGPR
>Maldo_HF_40953
METAKKLTWVLLIWNCFKCSLINAMHFIASITRKNDAVENGSILVLACLQSFVLPDSQGEALVSLRNSLNSSPNQLKDWNPNQLNPCGWLNVECDPNKNVTSFVYRDVLLSTDHFTIRNSSLHRLRILANIGFSGILSPELGALKNLQTLSLQGNGITGEIPKEFGNLTSLSTLNLENNNLNGEIPASFGNLKNLQFLTLNNNNLSGTIPESLSSLSNLISLQLASNALMGQISEQLFSVKTYNFTGNHLNCGVILPHNCASDIYGSGAKSKPKVGIIVGLVVGLIILLLLGGLLYFTCKRRHKGFKHEVFEDVAGDQRIAFGQLIRFSWRELQLATDNFSEKHVLGQGGFGKVYKGVLSDNTEVAVKRLTDYERPGGDAAFRREVEMISVAVHRNLLRLIGFCTTPAERLLVYPFMQNLSVADRLREIKPGEPVLDWPTRRQVALGTACGLEYLHEHCNPKIIHRDVKAANVLLDEDFEAVVGDFGLAKLVDVRKTNVTTEVRGTLGHIAPEYLSTGKSSEKTDVFGYGIMLLELVTGQRAVDFSRLDEDDDLFLLDHVKKLEREKRLDAIVDRNLNDSFNVQEVEMMIKVALLCTQGSPEDRPLMSEVVRMLQGDGLAERWEEWQNVEVTRRQQHERLQRRFNQGEDSVYNQDAINKRRKKIWA
>Maldo_HF_40955
MVLLKMELVLAVLVLACLQSFVLPDSQGDALFSLRTFLNSSPNQLKDWNPNQVNPCTWSNVNCDPNYNVISVILSNIGFSGILSPKLGALKNLQTLSLQGNGITGEIPKEFGNLTSLSTLNLENNNLTGEIPASLGNLKSLQFLTLNNNNLSGTIPESLSSLSNLISLQLVSNALTGKIPEQLFSVPKYNFTGNHLDCGVNLPHHCAPDTAGSGAKSKPKLGIIVGVVGGLIILLLLGGLLYFTCKRRHKGSKREVFVDVAGEVDRRIAFGQLKRFLWRELQLATDNFSEKNVLGQGGFGKVYKGVLSDNTKVAVKRLTDCESPGGDAAFHREVEMISVAVHRNLLKLIGFCTTPTERLLVYPFMQNLSVAYRLREIKPGEPVLDWPTRKQVALGTARGLEYLHEHCNPKIIHRDVKAANVLLDEDFEAVVGDFGLAKLVDVRKTNVTTQVRGTMGHIAPEYLSTGKSSERTDVFGYGIMLLELVTGQRAIDFSRLEEEDDVLLLDHVKKLEREKRLDAIVDSNLNDSFNIQEVEMMIKVALLCTQGSPEDRPLMSEVVRMLEGEGLAERWEEWQNVEVTRRQEYERLQRRFDWGEDSVYNQDAIELSDDFAKRLAIMQMLNFINEGHVQP
>Maldo_HF_42274
MEIWKGGKALCFVAFFCLWSCATGLLSPKGVNYEVQALVAIKGALEDPRGVLRNWDETSVDPCIWNMVTCSLDGLVIGLGTPSQNLSGTLSPSIGNLTNLQLVFCSTFQDNHITGTIPAELGRLQKLQTLDLSSNLLNGEIPSTLSHLKSLQYMRLNNNTLSGAIPSSFANMTQLAFLDMSYNNLSGPVPRFPARTFNVVGNPLICATGKEQDCFGTTRTPQSLALNNSTNSQPAGRPRSHKIALAFASSLGCICLLILGFGFLLWWRQKHNKQIFLDVTEQHHEEVCLGNLRSFHFRELQSATHNFSSKNLVGKGGFGNVYKGCLRDGTVIAVKRLKDANAIGGEIQFQTELEMISLAVHRNLLRLYGFCMTAKERLLVYPYMSNGSVASRLKAKPALDWNTRKRIALGAGRGLLYLHEQCDPKIIHRDVKAANILLDDYYEAVVGDFGLAKLLDHHDSHITTAVRGTVGHIAPEYLSTGQSSEKTDVFGFGILILELISGQRALEFGKAANQKGAILDWVKKIQQEKKFDVLVDKELKNDYDAIELEEMIQVALLCTQNLPNQRPKMSEVVRMLEGDGLAEKWEASQRAESNRCRANEFSSSERYSDLTDDSSLLAQAMELSGPR
>Maldo_HF_42615
MRREKDNMGRSTFTLWKLGLLVLALVEAASATLSPTGVNYEVEALAAIKSDLRDPHNVLENWDSNSVDPCSWRMVTCTPDGYVSALGLPSQSLSGILSPAIGNLSNLQSVLLQNNEISGPIPASIGNLEKLQTLDLSNNNFNGDIPDSLGNLKNLNYLRLNNNSLTGPFPESLSAVEGLTLVDLSFNNLSGSLPKISARTFKIVGNPLICGVKSENCSAVFPEPLSFPPDALKDSGTKRHHMTIVLGASFSAAFGVIIIIGLLVWLRYRHNQQIFFDVNADQYDPEVCLGHLKRYTFKELWAATDHFNSKNILGRGGFGIVYKGSLNDGTLVAVKRLKDYSTTGGEIQFQTEVEMISLAIHRNLLRLCGFCSTENERLLVYPFMPNGSVASRLRDHIHGRPALDWARRKRIALGTARGLVYLHEQCDPRIIHRDVKAANILLDEDFEAVVGDFGLAKLLDHRESHVTTAVRGTVGHIAPEYLSTGQSSDKTDVFGFGILLLELITGQKALDFGRVANQKGVMLDWVKKLHQEGKLNLMVDKDLKGNIDRVELEEMVQVALLCTQFNPLYRPKMSEVLKMLEGDGLAEKWEASQKVETPRFRSCEHPRQRYSDFIEESSLVVEAMELSGPSHGLEEACISRAVLFTQKKGIGVSVIVLGVLFFTDFFKTPAVETSIQGFYSLNSSSVSWPFSFSSSSETQDFVDKTHEANESIVAGKQNFTVLEKPHLGNFTEEGKDGSFGVGGEMGKQKNSEKGSAIAENGNFLNSNGGGTSLEIAHLGNSSEVSKNGSLHGEEGRVNGNLSLSGKEDMHAEKAVEGSFSRNTSSVDGNAAKIVKKKRAWKAAHRGNSTVKIADYDSQMGKMQTDLYQKCDIFNGRWVRDDSKPYYPGGSCPYIDRDFNCHLNGRADSAFIKWKWQPNECDIPSLNATDFLMRLRGKRLVFVGDSLNRNMWESLVCILRHVIRNKKRVHEISGKKEFKKKGVYAFRFEASDYNCSVDFVVSPFLVRESSFTSKNGTFETLRLDLMDRTTSMYHDADVIVFNTGHWWTHEKTSRGEDYYQEGNHVHPRLKVLEAYKRALTTWARWVDKYIDVNRTQVFFRGYSVTHFSGGQWNSGGQCHKETEPIFNETYLANYPSKMRALEHVLKEMKSPVIYLNISRLTDYRKDGHPSIYRMKYKTVEEQITAERSQDCSHWCLPGVPDAWNELLYAALLKAGWGSRKN
>Malba_000059
MVLLKMELVLAVLVLACLQSFVLPDSQDIGVLSAPLSFSLLLLFLGYCRKNVEPGGDALFSLRTSLNSSPNQLKDWNPNQVNPCTWSNVNCDPNYNVISVILSNIGFSGILSPKLGALKNLQTLSLQGNGITGEIPKEFGNLTSLSTLNLENNNLTGEIPASLGNLKSLQFLTLNNNNLSGTIPESLSSLSNLISLQLVSNALTGKIPEHFTGNHLDCGVNLPHHCAPDTAGSDAKSKPKLGIIVGVVGGLIILLLLGGLLYFTCKCRHKGSKREVFVDVAGEVDRRIAFGQLKRFLWRELQLATDNFSEKNVLGQGGFGKVYKGVLSDNTKVAVKRLTDCESPGGDAAFQREVEMISVAVHRNLLKLIGFCTTPTERLLVYPFMQNLSVAYRLREIKPGEPVLDWPTRKQVALGTARGLEYLHEHCNPKIIHRDVKAANVLLDEDFEAVVGDFGLAKLVDVRKTNVTTQVRGTMGHIAPEYLSTGKSSERTDVFGYGIMLLELVTGQRAIDFSRLEEEDDVLLLDHVKKLEREKRLDAIVDSNLNDSFNIQEVEMMIKVALLCTQGSPEDRPLMSEVVRMLEGEGLAERWEEWQNVEVTRRQEYERLQRRFDWGEDSVYNQDAIELSGGR
>Malba_000061
MMLLKMDLVFAVLVLACLQSFVLPDSQGEALFSLRKSLNSSPNQLKDWNPNQLNPCSWLNVKCDPNNNVVSVTLANIGFSGILSLKLGALNNLKILSLQGNGITGEIPKEFGNLTSLSTLNLENNNLNGEIPASFGNLKNLQFLNLNNNNLSGTIPESLSSLSNLISLQLASNALMGQIHEQLFHVTTYNFTGNHLNCGVILPHHCASNIYGSSGSGAKSKPKLGIIVGLVVGLIILLLLGGLLYFTCKRRHKGFKHEVFEDVAGDQRIAFGQLIRFSWRELQLATDNFSEKHVLGQGGFGKVYKGVLSDNTEVAVKRLTDYERPGGDAAFRREVEMISVAVHRNLLRLIGFCTTPAERLLVYPFMQNLSVADRLREIKPGEPVLDWPTRRQVALGTACGLEYLHEHCNPKIIHRDVKAANVLLDEDFEAVVGDFGLAKLVDVRKTNVTTEVRGTLGHIAPEYLSTGKSSEKTDVFGYGIMLLELVTGQRAVDFSRLDEDDDLFLLDHVKKLEREKRLDAIVDRNLNDSFNVQEVEMMIKVALLCTQGSPEDRPLMSEVVRMLQGDGLAERWEEWQNVEVTRRQQHERLQRRFNQGEDSVYNQDAIKLFGER
>Malba_003289
MLKIEPVFAALVLVCLPSFVLPDAQGDVLFSLRTSLNSSPNQLKDWNPNQVNPCTWSNVNCDPNNNVVSVTLSNIGFSGILSPKLGALKNLQTLSLEGNGITGEIPEEFGNLTVLSTLNLENNNLTGEIPASLGNLKNLQFLILNNNNLSGTIPESLSSLSSLISLQLGSNALTGQIPERLFNVPKYNFTGNHLNCGVNLPRHCAPDNDGSGPKSKPKLGIIVGVVGGLIILVLLGGLLYFMCKCRHKGKREVFVDVAGEVDRRIAFGQLKRFSWRELQLATDNFSERNVLGQGGFGKVYKGVLSDNTKVAVKRLTDYESPGGDAAFQREVEMISVAVHRNLLRLIGFCTTPTERLLVYPFMQNLSVAYRLREIKPGEPVLDWSTRKQVALGTARGLEYLHEHCNPKIIHRDVKAANVLLDEDFEAVVGDFGLAKLVDVRRTNVTTQVRGTMGHIAPEYLSTGKSSERTDVFGYGIMLLELVTGQRAIDFSRLEEEDDVLLLDHVKKLEREKRLDAIVDSNLNDSYNIQEVEMMIKVALLCTQGSPEDRPLMSEVVRMLEGEGLAERWEEWQNVEVTRRQEYERLQRRFDWGEDSVYNQDAIELSGGR
>Malba_003324
MERKVGNSVCLWFILVAHPLWMTMVLANMEGDALHTLRTNLEDPNNVLQSWDPTLVNPCTWFHVTCNNENSVIRVDLGNAALSGQLVPQLGLLKNLQYLELYSNNMSGPIPSELGNLTSLVSLDLYLNSFSGLIPGTLGRLSKLRFLRLNNNSLAGPIPMSLTNISSLQVLDLSNNRLSGVVPDNGSFSLFTPISFANNMDLCGPVTGRPCPGSPPFSPPPPFVPPPPISTPGGNSATGAIAGGVAAGAALLFAAPAIAFAWWRRRKPQEFFFDVPAEEDPEVHLGQLKRFSLRELQVATDSFSNKNILGRGGFGKVYKGRLADGSLVAVKRLKEERTPGGELQFQTEVEMISMAVHRNLLRLRGFCMTPTERLLVYPYMANGSVASCLRERPPNQPPLDWPTRKRIALGSARGLSYLHDHCDPKIIHRDVKAANILLDEEFEAVVGDFGLAKLMDYKDTHVTTAVRGTIGHIAPEYLSTGKSSEKTDVFGYGIMLLELITGQRAFDLARLANDDDVMLLDWVKGLLKEKKLEMLVDPDLQSNYVEAEVEQLIQVALLCTQGSPMDRPKMSEVVRMLEGDGLAERWDEWQKVEVLRQEVELAPHPNSDWIVDSTENLHAVELSGPR
>Malba_005116
MGSRVLLVFYLAAVAIASVECYSEGDALSVWKSNLVDPNNVLQSWDPTLRNPCTWFHVTCNSENSVTRVDLGDANLSGLIVPELGILANLQYLEVFGNNLFGSIPKEIGNLTKLISLDLYQNNLTGTIPTSLGDLPSLRFMRVFSNSLTGPIPLSLGKLKSLQILELNSNLLTGTIPAELLNLVRFGNLNLFNVSDNLLQGTLRRTEVADFGAEHEVVLLGDDDSGALDVVVDECTVEVGAVVDVIEAVGEVAGLALEDDSVFGADGAAPGGGGEAVVGEEVGGRGANLREVVDLGVLREGGFKGFEGGDGGGGGRFEEVLSDRGEIKHHKVQKSNLSREGQKQREAVCPFH
>Malba_011655
MLPLKLLIFFLSSCSLCLSYEPRNHEVEALISLRVGLNDPHGVLNNWDEDSVDPCSWAMITCSPDNLVIGLGAPSQSLSGTLSGAIANLTNLRQVLLQNNNICGKLPSELGTLPKLQTLDLSNNRFSGLVPDSLAHLNTLQYLRLNNNSLSGPFPVSLAKIPDLAFLDLSYNNLSGPIPKFPARTFNVVGNPLICASSSTEGCSGSATPVPLSLSLKTSPGKHNSKTVAIALGLSLSCVLVIVLLLGILWHRKKQKTQSILSINDIQEEGIVSLANLRSFTFKQLQLATDNFSSKHILGAGGFGNVYKGKLPDGTMVAVKRLKDVTGTAGESQFRTELEMISLAVHRNLLRLIGFCATFSERLLVYPYMSNGSVAARLRGKPALDWNTRKRIAIGAARGLLYLHEQCDPKIIHRDVKAANVLLDDYCEAIVGDFGLAKLLDHADSHVTTAVRGTVGHIAPEYLSTGQSSEKTDVFGFGILLIELITGMRALEFGKTVNQKGAILEWVKKIQQEKKVEVLVDRELGNNYDRIEVGEMLQVALLCTQYLPAHRPKMSEVVRMLEGDGLAEKWAASHNQSNSSMDRFQSHNSNKSSSHTDGIHSKHDGNERDRGSMFSAWIDEDEDENSLDSYAMELSGPR
>Malba_012715
MSRVFSRSHPFKPIIKWLILLLLPTIGFASTEPDVEGEALTDLLTALKDLSGRITDWNDNFVSPCFSWSHVTCRNGNVISLSLASNGFSGTLSPSITKLKYLASLDFQNNNLTGLLPVYLANLTHLQNLNLANNNFRGPIPNAWGQLSNLKHLDLSSNELTGRIPMQFFTIPNFNFTGSHLDCGSSLKQPCVSGSSLQASKRKSKLGTVITSASCSVSVILLIGALFAYRYYRIHKLKYDVFVDVAGEDERKISFGQLKRFSWREIQLATDNFDESNIIGQGGFGRVYKGVLSNDVHVAVKRLADYNSPGGEAAFLREVQLISVAVHRNLLRLIGYCTTPSERILVYPFMKNLSVAYRLRDLKPGEKGLDWSTRKHIAFGAAHGLEYLHEHCNPKIIHRDLKAANILLDDKFEPVLGDFGLAKLVDTKSTHVTTQIRGTMGHIAPEYLSTGKSSEKTDVFGYGITLLELVTGQRAIDFARLEEEEDVLLLDHIKKLLRENRLDDIVDRKMKMHDPKEVETVIQVALLCTQSSPEDRPKMAEVVRLLQGVDLAERWAEWEQLEGVRNREFSPLSHQFAWAEESTHDQEAIQLSKAR
>Malba_019785
MENNCVKKLLFGFCFVCFCMSLATASDSLLSPKGVNFEVAALMSVKREMKDEMSVMDGWDINSVDPCTWNMVGCSTEGFVISLAMVSTDLSGMLSPSIGNLSHIRTLLLQNNLLSGPIPAAIGTLSELQTLDLSGNQFSGDIPSSLGFLTHLSYLRLNRNKLSGQIPKLVADLTGLSFLDLSFNNLSGPTPKIQAKGYSVTGNSFLCNPSSPDSAQICVGVSKPTNEAGSPQKVSSHRRWVLSVALGISCTFVISIMLLVFWVRWYRSRLLFTSYVQQDYEFDISHLKRFSFRELQIATSNFSSKNILGQGGYGVVYKGCLPNRTMIAVKRLRDPNFTGEVQFQTEVEMIGLALHRNLLRLYGFCMTPNERLLIYPFMPNGSVADRLRETGREKPSLDWNRRLCIALGAARGLLYLHEQWQKSLDSGNGQVQKGMILDLVRTLHEEKRLELLVDRDLKGCFDAMELEQCVELALQCTQSSPILRPKMSDVLKILEGLVGQSGHTEGSQGGTNLFEARAHDFSRTCSNVHQESSFIIEAMELSGPR
>Malba_022511
MDPTLMTSSASASAFWLILLFGLFHLQKLAANVEGDALNALKSNLADPNNVLQSWDPTLVNPCTWFHVTCNSENSVTRVDLGNANLSGQLVAQLGVLSKLQYLELYSNNITGTIPPELGGLSNLVSLDLYLNNLHGTIPETLGNLAKLRFLRLNNNTLVGNIPMTLTKIQSLQVLDLSNNNLTGDIPINGSFSLFTPISFNNNPFLKPLPASPPPPLSPPPSSPGTTATGAIAGGVAAGAALLFAAPAIALAYWRRRKPQDHFFDVPAEEDPEVHLGQLKRFSLRELQVATDTFSNKNILGRGGFGKVYKGRLADGTLVAVKRLKEERTQGGELQFQTEVEMISMAVHRNLLRLRGFCMTPTERLLVYPFMANGSVASCLRDRPEGQDALDWPKRQCIALGSARGLAYLHDHCDPKIIHRDVKAANILLDEEFEAVVGDFGLAKLMDYKDTHVTTAVRGTIGHIAPEYLSTGKSSEKTDVFGYGVMLLELITGQRAFDLARLANDDDVMLLDWVKGLLKDRRLETLVDADLNGNYVEDQVEQLIQVALLCTQGTPGDRPKMSEVVRMLEGDGLAERWEEWQKEEVFRQDYNPIHHPNTNWIIDSTSHISPDELSGPR
>Malba_026817
MSSRVLFGLFLAVVAIASVDCNSERDALIVWKHGLVDPSNALQSWNSTLPSPCTWYRITCNSENSVIRVDLGDNNLSGILVPELGILANLEYLEVYGNNLFGSIPDEIGNLKKLVSLDLYQNNLTGKIPTSLGQLSSLRFMRFYNNRLTGSIPPSLGNLTSLQILELNSNLLTGTVPVEVSNLVQSGTYLNVSDNMLQGTADRSNSTSNRANYCCELLLFRINLFVALIYISLF
>Malba_030932
MEIRTEGKALCFVAFFCFWTSATGLLSPKGVNYEVQALVSIREALKDPRGVLRNWDGTSVDPCIWNMVTCSLDGLVIGLGTPSQNLSGTLSPSIGNLTNLQLVTFQDNHITGSIPAELGRLQKLQTLDLSSNLFNGEIPSTLSHLKSLQYLRLNNNTLSGAIPSSFANITQLAFLDMSYNNLSGPVPRFPAKTFNVVGNPLICATGKEQDCSGTTRPPLSLPSNNSANSQAAERPRSHKIALAFASSLGCICLLILGFGFLLWWRQKHNKQIFLDVTEQHHEEVCLGNLRSFHFRELQAATHNFSSKNLVGKGGFGNVYKGYLRDGTVIAVKRLKDTNAIGGEIQFQTELEMISLAVHRNLLRLYGFCMTAKERLLVYPYMSNGSVASRLKAKPPLDWSTRKRIALGAGRGLLYLHEQCDPKIIHRDVKAANILLDDYCEAVVGDFGLAKLLDHHDSHITTAVRGTVGHIAPEYLSTGQSSEKTDVFGFGILILELISGQRALEFGKAANQKGAILDWVKKIQQEKKFDVLVGKELKNDYDPIEVEEMIQVALLCTQILPSQRPKMSEVVRMLEGDGLAEKWEASQRAESNRCKANEFSSSERYSDLTDDSSLLAQAMELSGPR
>Malba_031387
MKIEKDYMGRSNFMLCKLGLLVLALAEASSATLSPTGVNYEVEALAAIKSDLIDPHNVLENWDSNSVDPCSWRMVTCTPDGYVSALGLPSQSLSGILSPAIGNLSNLQSVLLQNNAISGPIPASVGNLVKLQTLDLSNNNFNGDIPDSLGNLKNLNYLRLNNNSLTGPFPESLSTVGLTLVDLSFNNLSGSLPKISARTFKIVGNPLICGVKAANCSAVFPEPLSFSPDALKESDSGTKRRHMTIVLGASFSAVFGVIIIIGLLVWLRYRHNQQIFFDVNADQYDPEVCLGHLRRYTFKELRAATDHFNSKNILGRGGFGIVYKGSLNDGTLVAVKRLKDYNTAGGEIQFQTEVEMISLAVHRNLLRLCGFCSTENERLLVYPFMPNGSVASRLRDHIHGRPALDWARRKRIALGTARGLVYLHEQCDPRIIHRDVKAANILLDEDFEAVVGDFGLAKLLDHRESHVSTAVRGTIGHIAPEYLSTGQSSDKTDVFGFGILLLELITGQRALDFGRVANQKGVMLDWVKKLHQEGKLNLMVDKDLRGKLDRVELEEMVQVALLCTQFNPLYRPKMSEVLKMLEGDGLAEKWEASQKVETPRFRSCDPRQRYSDFIEESSLVLEAMELSGPR
>Malba_032260
MENNCVKKLLFGFCFFCLCVPLATASDSLLSPKGVNFEVAALMSVKRDMKDELLVMAGWDINSVDPCTWNMVGCSTEGFVISLAMVSTNLSGMLSPSIGNLSHLQTLLLQNNQLSGPIPAEIGWLSELQTLDLSGNQFSGDIPSSLGLLTHLSYLRLNRNKLSGHIPKLVADLAGLSFLDLSFNNLSGPTPKIQAKGYSVTGNSFLCNPSSPDSAQICIGVSKPINGTGSPQKVSSHHRWVLSVALGISCTFVISIMLLVFWVHWFRSRHLFTSYVQQDYEFDISQLKRFSYRELQIATGNFSSKNILGQGGYGVVYKGCLPNRTMIAVKRLRDPNFTGEVQFQTEVEMIGLALHRNLLRLYGFCMTPNERLLIYPFMPNGSVADRLRETGREKPSLDWNRRLCIALGAARGLLYLHEQCNPKIIHRDVKAANILLDESYEAVVGDFGLAKLLDRRESHVTTAVRGTVGHIAPEYLSTGQSSEKTDVFGFGILLLELVTGQKALDAGNGQVQKGMILDLVRTLYEEKRLEVLVDRDLKGCFDAIELEQCVELALQCTQSSPILRPKMSDVLKILEGLVGQSGHTEVSQGGTNLFEARAHDFSRTCSDVRQESSFIIEAMELSGPR
>Malba_032552
MLVTFESMGIGIGMGMRGAKAALCFMAFLWSWTCGNGLLSPKGVNFEVQALMGLKNSLVDPHGVLDNWDDDSVDPCSWTMVTCSPESLVIGLGTPSQSLSGTLSPSIGNLTNLQIVLLQNNNITGPIPREIERLSKLRTLDISNNFFTGAIPSSLGYLRSLQYLRLNNNSLSGAFPVSLANMSQLSFLIVGNPLICATGSEAQCNGTTLMPMLMNLTTTQAALPGRSKNHKVALAFGLSLGCLCLIVLGFGAVIWWRQRLNQQAFFDVKDRHHEEISLGNLKRFHFRELQIATHNFSSKNILGKGGFGHVYKGTLQDGTFVAVKRLKDGSALGGEIQFQTEVEMISLAVHRNLLRLYGFCITPAERLLVYPYMSNGSVASRLKGKPVLDWGTRKRIALGAGRGLLYLHEQCDPKIIHRDVKAANILLDDYCEAVVGDFGLAKLLDHQDSHVTTAVRGTVGHIAPEYLSTGQSSEKTDVFGFGILLLELITGQRALEFGKAANQKGAILDWVKKIHQEKTLEMLVDKDLKTDYDRIELEEMVQVALLCTQYLPGHRPKMSEVVRMLEGDGLVERWEASQKVESTKSKAPEFSSSDRYSDLTDDSSLLVQAMELSGPR
>Malba_033216
MGRSTFTLWKLGLLVLALVEAASATLSPTGVNYEDHIHGRPALDWARRKRIALGTARGLVYLHEQCDPRIIHRDVKAANILLDEDFEAVVGDFGLAKLLDHRESHVTTAVRGTVGHIAPEYLSTGQSSDKTDVFGFGILLLELITGQKALDFGRVANQKGVMLDWVKKLHQEGKLNLMVDKDLKGNIDRVELEEMVQVALLCTQFNPLYRPKMSEVLKMLEGDGLADKWEASQKVETPRFRSCEHPRQRYSDFIEESSLVVEAMELSGPR
>Malba_034769
MGGTGTGPFFGGVAVGVALLFGALAIAFAYCRRRKPQDHFFNEPAEEDPEVHLRQLKRFSLRELQVATDTFSDKNILGRGGFGKVYKGCLADGTLVAVKRLKEKRTQGGELQFQTEVKMISMAVHRNLLRLHGFCMTPTERLLVYPYMANGSVASRLIDRPEGQPALNWSVRQRIALGSARGLAYLHDHCDPKIIHRDVKAANILLDEEFEAVVGDFGLAKLMNYKDTHITTAVRGTIGHIAPEYFSNGRFSEKTDVFGYGVMLLELITGQRAFDPQPESDDDVTLLDWVKGLMKDQRVEILVDADLNGNYIDDQVEQLTQVALLCTQDSPGERPKMSEVVQMLEGDGLAERWEEWQNEMFRQDFNPIHHQSTNWIIVDSTSHIPPDELSGPR
>Malba_034771
MISMAVHRNLLRLHGFCTTPTERLLVYPYMANGSVASCLRDRPEGQPALDWPIRQRIALGSARGLAYLHDYCDPKIIHRDVKAANILLDKEFEAVVGDFGLAKLMDYKDTYVTTPVCGTIGHMAPEHFSTGVSSEKIDVFGYGVMLLELITGQRAFDPQLASDDNLMLVDWVKRLLKDRRLETLVDADLNGNYVDDQVEQLIQVALLCTQGTPGERPRILIIYF
>Malba_039403
MEIWKGGKALCFVAFFCLWSCATGLLSPKGVNYEVQALVAIKGALEDPRGVLRNWDETSVDPCIWNMVTCSLDGLVIGLGTPSQNLSGTLSPSIGNLTNLQLVTFQDNHITGTIPAELGRLQKLQTLDLSSNLLNGEIPSTLSHLKSLQYMRLNNNTLSGAIPSSFANMTQLAFLDMSYTNLSGPVPRFPARTFNVVGNPLICATGKEQDCFGTTRTPQSLALNNSTNSQPAGRPRSHKIALAFASSLGCICLLILGFGFLLWWRQKHNKQIFLDVTEQHHEEVCLGNLRSFHFRELQSATHNFSSKNLVGKGGFGNVYKGCLRDGTVIAVKRLKDANAIGGEIQFQTELEMISLAVHRNLLRLYGFCMTAKERLLVYPYMSNGSVASRLKAKPALDWNTRKRIALGAGRGLLYLHEQCDPKIIHRDVKAANILLDDYYEAVVGDFGLAKLLDHHDSHITTAVRGTVGHIAPEYLSTGQSSEKTDVFGFGILILELISGQRALEFGKAANQKGAILDWVKKIQQEKKFDVLVDKELKNDYDAIELEEMIQVALLCTQNLPNQRPKMSEVVRMLEGDGLAEKWEASQRAESNRCRANEFSSSERYSDLTDDSSLLAQAMELSGPR
>Malba_041401
MERRVGNSVCLWLILVAHPLWMTMVLANMEGDALHNLRTNLEDPNNVLQSWDPTLVNPCTWFHVTCNNENSVIRVDLGNAALSGQLVPQLGLLKNLQYFYLIVMHMKECSYQLSAMVEPRPWAIRELYSNNISGPIPRELGNLTSLVSLDLYLNSFSGPIPDTLGKLSKLRFLRLNNNSLAGPIPMSLTNISSLQVLDLSNNGLSGVVPDNGSFSLFTPISFANNMNLCGPVTGRPCPGSPPFSPPPPFVPPPPISIPGGNSATGAIAGGVAAGAALLFAAPAIAFAWWRRRKPQEFFFDVPAEEDPEVHLGQLKRFSLRELQVATDSFSNKNILGRGGFGKVYKGRLADGSLVAVKRLKEERTPGGELQFQTEVEMISMAVHRNLLRLRGFCMTPTERLLVYPYMANGSVASCLRERPPNQPPLDWPSRKRIALGSARGLSYLHDHCDPKIIHRDVKAANILLDEEFEAVVGDFGLAKLMDYKDTHVTTAVRGTIGHIAPEYLSTGKSSEKTDVFGYGIMLLELITGQRAFDLARLANDDDVMLLDWVKGLLKEKKLEMLVDPDLQSNYVEAEVEQLIQVALLCTQGSPMDRPKMSEVVRMLEGDGLAERWDEWQKVEVLRQEVELAPHPNSDWIVDSTENLHAVELSGPR
>Malba_043984
MNPPAMTSSASVSVWLILLFGFFHLHKLAANVEGDALNALKTNLADPNNVLQSWDPTLVNPCTWFHVTCNSENSVTRVDLGNANLSGQLVAQLGVLSKLQYLELYSNNITGTIPEELGGLADLVSLDLYLNKLHGNIPAALGNLAKLRFLRLNNNTLSGTIPLTLTNIQSLQVLDLSNNNLTGDTLPVACNLKFYSHNYVDKLL
>Malba_043986
MFAFGMKMDEQALEPGTDEIRGETWNRSLYWGARHDRDLRFKDLSNNNLTGDIPVSGSFSLFTPITGYYRISYLNRIANSNHTLYVATMGATYWGYFWRGAIAAGVAAGSTFMFAALAIAFAYCRRRKPQDHFFHEPDRPEGQPALDWPIRQRIALGSARGLAYLHDYCDPKIIHRDVKAANILLDKEFEAVVGDFGLAKLMDYKDTYVTTPVCGTIGHMAPEHYSTGVSSEKIDVFGYGVMLLELITGQRAFDPQLASDDNLMLVDWVCIYVFLFVYVANLLLYARLLFPNNICISLVITF
>Malba_045483
MLVPFEAMGMGGTKAALCFLAFLWSFTCGNGLLSPKGVNFEVQALMGIKGSLVDPHGVLDNWDDDSVDPCSWTMVTCSPESLVIGLGTPSQSLSGTLSPSIGNLTNLQIVLLQNNNITGAIPSEIEKLSKLHTLDISNNMFTGAIPSSLGHLRSLQYLRLNNNSLSGAFPVSLANMSQLAFL
>Malsi_01g003670
MMMLKIEPVFAALVLACLPSFVLPDAQGDVLFSLRTSLNSSPNQLKDWNPNQVNPCTWSNVNCDPNNNVVSVTLSNIGFSGILSPKLGALKNLQTLSLEGNGITGEIPEEFGNLTVLSTLNLENNNLTGEIPASLGNLKNLQFFQLGSNALTGQIPERLFNVPKYNFTGNHLNCGVNLPRPCAPDNDGSGPKSKPKLGIIVGVVGGLIILVLLGGLLYFMCKCRHKGKREVFVDVAGEVDRRIAFGQLKRFSWRELQLATDNFSERNVLGQGGFGKVYKGVLSDNTKVAVKRLTDYESPGGDAAFQREVEMISVAVHRNLLRLIGFCTTPTERLLVYPFMQNLSVAYRLREIKPGEPVLDWSTRKQVALGTARGLEYLHEHCNPKIIHRDVKAANVLLDEDFEAVVGDFGLAKLVDVRRTNVTTQVRGTMGHIAPEYLSTGKSSERTDVFGYGIMLLELVTGQRAIDFSRLEEEDDVLLLDHVKKLEREKRLDAIVDSNLNDSYNIQEVEMMIKVALLCTQGSPEDRPLMSEVVRMLEGEGLAERWEEWQNVEVTRRQEYERLQRRFDWGEDSVYNQDAIELSGGR
>Malsi_05g005580
MERRVGNSVCLWLILVAHPLWMTMVLANMEGDALHNLRTNLEDPNNVLQSWDPTLVNPCTWFHVTCNNENSVIRVDLGNAALSGQLVPQLGLLKNLQYLELYSNNISGPIPRELGNLTSLDRRLNNNSLAGPIPMSLTNISSLQVLDLSNNGLSGVVPDNGSFSLFTPISFANNMNLCGPVTGRPCPGSPPFSPPPPFVPPPPISIPGGNSATGAIAGGVAAGAALLFAAPAIAFAWWRRRKPQEFFFDVPAEEDPEVHLGQLKRFSLRELQVATDSFSNKNILGRGGFGKVYKGRLADGSLVAVKRLKEERTPGGELQFQTEVEMISMAVHRNLLRLRGFCMTPTERLLVYPYMANGSVASCLRERPPNQPPLDWPSRKRIALGSARGLSYLHDHCDPKIIHRDVKAANILLDEEFEAVVGDFGLAKLMDYKDTHVTTAVRGTIGHIAPEYLSTGKSSEKTDVFGYGIMLLELITGQRAFDLARLANDDDVMLLDWVKGLLKEKKLEMLVDPDLQSNYVEAEVEQLIQVALLCTQGSPMDRPKMSEVVRMLEGDGLAERWDEWQKVEVLRQEVELAPHPNSDWIVDSTENLHAVELSGPR
>Malsi_05g011110
MAPLSLLPFSLTFLFFLSPALSTNSEGNALHALRSRFNDVNNVLQSWDPTLVNPCTWFHVTCDSNNHVIRLDLGNSNISGSLGPELGQLKHLQYLELYRNDISGKIPEELGSLKSLVSMDLYDNRFEGEIPKSFANLKSLRFLRLNNNKLTGSIPRKLVGLSDLKVFDVSNNDLCGTIPVDGPFGAFPMESFENNRLNGPELKGLVSYDFGC
>Malsi_05g027960
MARFLIVLTLILCFCFSSTVKAEAQYQTDPREVEALKETRTQLGGKDWNFSIDPCINDTNWFTQKSDKLHLYNNTVICNCSNPDGFCHVVSIFLKGQDLAGVLPSSIAKLPYLKEVSLTVNNLTGPIPGYLGNITTLNYMSLENNMFSGTVPPELGKLVFLNYLNLNANNLTGELPRALTNLTELTELRISSNKFTGKIPDFFQSWKQLLKLEIQASGFQGPIPSSISVLSNLTELDLSFNNLEGNIPDMADLSKLQWLYLTSNLLTGPIPDWIMKRDSQTQMDLSYNNFSQISEQPTTCRQQLLSGGCLEKLSCPKEEYSLHINCGGSKTTVGGIIFEEDLDPGGDSYFFPVIPNWGISTTGRFWDVNVTSRPYITNNMSEKLVWKDFDIKKEAQGVDRVVIKKLIAVHVKDKTLVIRFKWSGKGTTASPKRGTYGPLISAISVDSEFKPPSSKRKIPIVVGTSVGAFVVCLIFLILWWRGSLGSKTSREKVKQLSSKSKQGNREFVNEIGMISALHHPNLVRLYGCCIESNQLLLALVLQQKGNLIELVDPRLGSDFEVEEVITMVKVALLCINPAPALRPTMSAVVSMLEGRTLVHESVMNPDIYGDELKLATLRNPFDPTAQGGTSGTQSLVGSSDATWINSSATTSSDLYKIGPSSSTSTW
>Malsi_05g028460
MENNCVKKLLFGFCFFCLCVQLASASDSLLSPKGVNFEVAALMSVKRDMKDELLVMAGWDINSVDPCTWNMVGCSTEGFVISLAMVSTNLSGMLSPSIGNLSHLQTLLLQNNQLSGPIPAEIGWLSELQTLDLSGNQFSGDIPSSLGLLTHLSYLRLNRNKLSGHIPKLVADLAGLSFLDLSFNNLSGPTPKIQAKGYSVTGNSFLCNPSSPDSAQICIGVSKPINVQQDYEFDISQLKRFSYRELQIATSNFGSKNILGQGGYGVVYKGCLPNRTMIAVKRLRDPNFTGEVQFQTEVEMIGLALHRNLLRLYGFCMTPNERLLIYPFMPNGSVADRLRETGQEKPSLDWNRRLCIALGAARGLLYLHEQCNPKIIHRDVKAANILLDESYEAVVGDFGLAKLLDRRESHVTTAVRGTVGHIAPEYLSTGQSSEKTDVFGFGILLLELVTGQKALDAGNGQVQKGMILDLVRTLHEEKRLEVLVDRDLKGCFDAIELEQCVELALQCTQSSPILRPKMSDVLKILEGLVGQSGHTEVSQGGTNHFEARAHDFSRTCSDVRQESSFIIEAMELSGPR
>Malsi_08g020000
MDPTLMTSSASASAFWLILLFGFFHLQKLAANVEGDALNALKSNLADPNNVLQSWDPTLVNPCTWFHVTCNSENSVTRVDLGNANLSGQLVAQLGVLSKLQYLELYSNNITGTIPPELGGLSNLVSLDLYLNNLHGNIPETLGSLAKLRFLRLNNNTLAGNIPMTLTKIESLQVLDLSNNNLTGDIPVNGSFSLFTPISFNNNPLLKPLPASPPPPLSPPPSSPGTTATGAIAGGVAAGAALLFAAPAIALAYWRRRKPQDHFFDVPAEEDPEVHLGQLKRFSLRELQVATDTFSNKNILGRGGFGKVYKGRLTDGTLVAVKRLKEERTQGGELQFQTEVEMISMAVHRNLLRLRGFCMTPTERLLVYPYMANGSVASCLRGLLKDRRLETLVDADLNGNYVEDQVEQLIQVALLCTQGTPGDRPKMSEVVRMLEGDGLAERWEEWQKEEVFRQDYNPIHHPNNNWIIDSTSHIPPDELSGPR
>Malsi_09g007320
MLVPFEAMGMGMGMGMGGTKAALCFLAFLWSFTCGNGLLSPKGVNFEVQALMGIKGSLVDPHGVLDNWDDDSVDPCSWTMVTCSPESLVIGLGTPSQSLSGTLSPSIGNLTNLQIVLLQNNNITGAIPSEIEKLSKLHTLDISNNMFTGAIPSSLGHLRSLQYLRLNNNSLSGAFPVSLANMSQLAFLDLSYNNLSGPVPRFAAKTFNIIGNPLICATGSEAECNGTTLLPMSMNLNTTQTVIWWRQRRNQQAFFGVKDRHHEEISLGNLKRFHFRELQIATHNFSSKNILGKGGFGHVYKGTLQDGTFVAVKRLKDGSALGGEIQFQTEVEMISLAVHRNLLRLYGFCITPTERLLVYPYMSNGSVASRLKGKPVLDWGTRKRIALGAGRGLLYLHEQCDPKIIHRDVKAANILLDDYCEAVVGDFGLAKLLDHQDSHVTTAVRGTVGHIAPEYLSTGQSSEKTDVFGFGILLLELITGQRALEFGKAANQKGAILDWVKRIHHEKKLEMLVDKDLKTNYDRIELEEMVQVALLCTQYLPSHRPKMSEVVRMLEGDGLVERWEASQKAESAKSKAPEFSSSDRYSDLTDDSSLLVQAMELSGPR
>Malsi_10g004420
MERKVGNSVCLWFILVAHPLWMTMVLANMEGDALHTLRTNLEDPNNVLQSWDPTLVNPCTWFHVTCNNENSVIRVDLGNAALSGQLVPQLGLLKNLQYLELYSNNMSGPIPSELGNLTSLVSLDLYLNSFSGLIPGTLGRLSKLRFLRLNNNSLAGPIPMSLTNISSLQVLDLSNNRLSGVVPDNGSFSLFTPISFANNMDLCGPVTGRPCPGSPPFSPPPPFVPPPPISTPGGNSATGAIAGGVAAGAALLFAAPAIAFAWWRRRKPQEFFFDVPAEEDPEVHLGQLKRFSLRELQVATDSFSNKNILGRGGFGKVYKGRLADGSLVAVKRLKEERTPGGELQFQTEVEMISMAVHRNLLRLRGFCMTPTERLLVYPYMANGSVASCLRERPPNQPPLDWPTRKRIALGSARGLSYLHDHCDPKIIHRDVKAANILLDEEFEAVVGDFGLAKLMDYKDTHVTTAVRGTIGHIAPEYLSTGKSSEKTDVFGYGIMLLELITGQRAFDLARLANDDDVMLLDWVKGLLKEKKLEMLVDPDLQSNYVEAEVEQLIQVALLCTQGSPMDRPKMSEVVRMLEGDGLAERWDEWQKVEVLRQEVELAPHPNSDWIVDSTENLHAVELSGPR
>Malsi_10g025610
MENNCVKKLLFGFCFVCFCMSLATASVSLLSPKGVNFEVAALMSVKREMKDEMSVMDGWDINSVDPCTWNMCNGQHGFIRDAFAEYWELESHSNTFIYFRLLQNNLLSGPIPAAIGTLSELQTLDLSGNQFSGDIPSSLGFLTHLSYFVTGNSFLCNPSSPDSAQIGVGVSKPTNEAGSRKKVSSHRRWVLSVALGSSCTFVISIMLLVFWVRWYRSRLLFTSYVQQDYEFDISHLKRFSFRELQIATSNFSSKNILGQGGYGVVYKGCLPNRTMMAVKRLRDPNFTGEVQFQTEVEMIGLALHRNLLRLYGFCMTPNERLLIYPFMPNGSVADRLRETGREKPSLDWNRRLCIALGAARGLLYLHEQCNPKIIHRDVKAANILLDASYEAVVGDFGLAKLLDRRESHVTTAVRGTVGHIAPEYLSTGQSSEKTDVFGFGILLLELITGQKALDAGNGQVQKGMILDLVRTLHEEKRLEVLVDRDLKGCFDAIELEQCVELALQCTQSSPILRPKISDVLKILEGLVRQSGHTETEGSQGGTNLFEARAHDFSRTCSNVHQESSFIIEAMQLSGPR
>Malsi_13g004600
MEIWKGGKALCFVAFFCLWSCATGLLSPKGVNYEVQALVAIKGALEDPRGVLRNWDETSVDPCIWNMVTCSLDGLVIGLGTPSQNLSGTLSPSIGNLTNLQLVTFQDNHITGTIPAELGRLQKLQTLDLSSNLLNGEIPSTLSHLKSLQYMRLNNNTLSGAIPSSFANMTQLAFLDMSYNNLSGPVPRFPARTFNVVGNPLICATGKEQDCFGTTRTPQSLALNNSTNSQPAGRPRSHKIALAFASSLGCICLLILGFGFLLWWRQKHNKQIFLDVTEQHHEEVCLGNLRSFHFRELQSATHNFSSKNLVGKGGFGNVYKGCLRDGTVIAVKRLKDANAIGGEIQFQTELEMISLAVHRNLLRLYGFCMTAKERLLVYPYMSNGSVASRLKAKPALDWNTRKRIALGAGRGLLYLHEQCDPKIIHRDVKAANILLDDYYEAVVGDFGLAKLLDHHDSHITTAVRGTVGHIAPEYLSTGQSSEKTDVFGFGILILELISGQRALEFGKAANQKGAILDWVKKIQQEKKFDVLVDKELKNDYDAIELEEMIQVALLCTQNLPNQRPKMSEVVRMLEGDGLAEKWEASQRAESNRCRANEFSSSERYSDLTDDSSLLAQAMELSGPR
>Malsi_13g008300
MRREKDNMGRSTFTLWKLGLLVLALVEAASATLSPTGVNYEVEALAAIKSDLRDPHNVLENWDSNSVDPCSWRMVTCTPDGYVSALGLPSQSLSGILSPAIGNLSNLQSVLLQNNEISGPIPASIGNLEKLQTLDLSNNNFNGDIPDSLGNLKNLNYLRLNNNSLTGPFPESLSAVEGLTLVDLSFNNLSGSLPKISARTFKIVGNPLICGVKSENCSAVFPEPLSFPPDALKESDSGTKRHHMTIVLGASFSAAFGVIIIIGLLVWLRYRHNQQIFFDVNVILFFPTNDNPRILNLVDCAADQYDPEVCLGHLKRYTFKELWAATDHFNSKNILGRGGFGIVYKGSLNDGTLVAVKRLKDYSTTGGEIQFQTEVEMISLAIHRNLLRLCGVGFFTADICVRKYHALQRKMSFNNSHGCATQMQVKKLHQEGKLNLMVDKDLKGNIDRVELEEMVQVALLCTQFNPLYRPKMSEVLKMLEGDGLAEKWEASQKVETPRFRSCEHPRQRYSDFIEESSLVVEAMELSGPR
>Malsi_13g011080
MSSRVLFGLFLAVVAIASVDCNSERDALNVWKHGLVDPTNALQSWNSTLPSPCTWRFYNNRLTGSIPPSLGNLTSLQILELNSNLLTGTVPVEVSNLVQSGTYLNVSDNIASDCRPFQFNK
>Malsi_15g013500
MSRVFNRSHPFKPIIKWLILLLLPTIGFASTEPDVEGEALTDLLTALKDSSGRITDWNDNFVSPCFSWSHVTCRNGNVISLSLASNGFSGTLSPSITKLKYLASLDFQNNNLTGLLPVYLANLTHLQNLNLANNNFRGPIPNAWGQLSNLKHLDLSSNELTGRIPMQFFTIPNFNFTGSHLDCGSSLKQPCVSGSSLQGEDECKISFGQLKRFSWREIQLATDNFDESNIIGQGGFGRVYKGVLSNDVPVAVKRLTDYNSPGGEAAFLREVQLISVAVHRNLLRLIGYCTTPSERILVYPFMKNLSVAYRLRDLKPGEKGLDWSTRKHIAFGAAHGLEYLHEHCNPKIIHRDLKAANILLDDKFEPVLGDFGLAKLVDTKSTHVTTQIRGTMGHIAPEYLSTGKSSEKTDVFGYGITLLELVTGQRAIDFARLEEEEDVLLLDHIKKLLRENRLDDIVDRNMKMHDPKEVETVIQVALLCTQSSPEDRPKMADVVRLLQGVDLAERWAEWEQLEGVRNREFSLLSHQFAWAEESTHDQEAIQLSKAR
>Malsi_15g028980
MMLLKMDLVFAVLVLACLQSFVLPDSQGEALFSLWKSLNSSPNQLKDWNPDQLNPCGWLNVECDPNKNVVSVILANIGFSGILSPELGSLKNLQTLSLQGNGITGEIPKEFGNLTSLSFLNLENNNLTGEIPASLGNLKSLQFFSLQGNGITGEIPKEFGNLTSLSTLNLENHNLTGEIPASLGNLKSLQFLTLNNNNLSGTIPESLSSLSNLISLQLASNALMGQIPEQLFRVKTYNFTGNHLNCGVILPHHCASDIYGSG
>Malsi_15g028990
MMLLKMDLVFAVLVLACLQSFVLPDSQGEALFSLRKSLNSSPNQLKDWNPNQLNPCGWLNVECDPNKNVVSVILANIGFSGILSPELGALKNLQTLSLQGNGITGEIPKEFGNLTSLSTLNLENNNLNGEIPASFGNLKNLQFLTLNNNNLSGTIPESLSSLSNLISLQLASNALMGQISEQLFSVKTYNFTGNHLNCGVILPHNCASDIYGSGAKSKPKLGIIVGLVVGHIILLLLGGLLYFTCKRRHKGFKHEVFEDVAGDQRIAFGQLIRFSWRELQLATDNFSEKHVLGQGGFGKVYKGVLSDNTEVAVKRLTDYERPGGDAAFRREVEMISVAVHRNLLRLIGFCTTPSERLLVYPFMQNLSVADRLREIKPGEPVLDWPTRRQVALGTACGLEYLHEHCNPKIIHRDVKAANVLLDEDFEAVVGDFGLAKLVDVRKTNVTTEVRGTLGHIAPEYLSTGKSSEKTDVFGYGIMLLELVTGQRAVDFSRLDEDDDLFLLDHVKKLEREKRLDAIVDRNLNDSFNVQEVEMMIKVALLCTQGSPEDRPLMSEVVRMLQGDGLAERWEEWQNVEVTRRQQHERLQRRFNQGEDSVYNQDAIKLFGER
>Malsi_15g029010
MRISYAHDSNMYKVHSSCSSLQGNGITGEIPKEFGNLTSLSTLNLENNNLTGEIPASLGNLKSLQFLTLNNNNLSGTIPESLSSLSNLISLQLVSNALTGKIPEQLFSVPKYNMNLELTRVACFSFTGNHLDCGVNLPHHCAPDTAGSGAKSKPKLGIIVGVVGGLIILLLLGGLLYFTCKRRHKGSKREVFVDVAGEVDRRIAFGQLKRFLWRELQLATDNFSEKNVLGQGGFGKVYKGVLSDNTKVAVKRLTDCESPGGDAAFHREVEMISVAVHRNLLKLIGFCTTPTERLLVYPFMQNLSVAYRLREIKPGEPVLDWPTRKQVALGTARGLEYLHEHCNPKIIHRDVKAANVLLDEDFEAVVGDFGLAKLVDVRKTNVTTQVRGTMGHIAPEYLSTGKSSERTDVFGYGIMLLELVTGQRAIDFSRLEEEDDVLLLDHVKKLEREKRLDAIVDSNLNDSFNIQEVEMMIKVALLCTQGSPEDRPLMSEVVRMLEGEGLAERWEEWQNVEVTRRQEYERLQRRFDWGEDSVYNQDAIELSGGR
>Malsi_15g036850
MNPTAMTSSASVSVWLILLFGFFHLHKLAANVEGDALNALKTNLADPNNVLQSWDPTLVNPCTWFHVTCNSENSVTRVDLGNANLSGQLVAQLGVLSKLQYLELYSNNITGTIPEELGGLADLVSLDLYLNKLHGTIPAALGNLAKLRFLRLNNNTLSGTIPLTLTNIQSLQVLDLSNNNLTGDIPVNGSFSLFTPISFANNPLKPLPPSPPPPVSPNPPSSPGTTATGAIAGGVAAGAALLFAAPAIALAYWRRRKPQDHFFDVPAEEDPEVHLGQLKRFSLRELQVATDTFSNKNILGRGGFGKVYKGRLADGTLVAVKRLKEERTQGGELQFQTEVEMISMAVHRNLLRLRDRPEGQAALDWPIRQRIALGSARGLAYLHDHCDPKIIHRDVKAANILLDEEFEAVVGDFGLAKLMDYKDTHVTTAVRGTIGHIAPEYLSTGKSSEKTDVFGYGVMLLELITGQRAFDLARLANDDDVMLLDWVKGLLKDRRLETLVDADLNGNYVDDQVEQLIQVALLCTQGTPGERPKMSEVVRMLEGDGLAERWEEWQKEEVFRQDFNPIHHPSTNWIIDSTSHIPPDELSGPR
>Malsi_15g036880
MTSSTSVSVWLILLFGFFHLHKLAANVEGYYRISYLNRIANSNHTLYVATMGAKYWGYFWRGAIAGGVAAGSAFLFAALAIAFAYCRRRKSQDYFFDEPAEKDPEVHLRQCKRFSLSELQVATDTFSDKNILGSGGFGKVYKGCLDDGTLVAVKRLKEERTQGGELQFQTEVEMISMAVHRNLLRLHGFCTTPTERLLVYPFMANGSVASCLRDRPQGQPALDWSIRQRIALGSARGLAYLHDHCDPKIIHRDVKAANILLDKEFEALVGDFGLAKLMDYKDTHVRCYHTFMLLELITGQRAFDPQLASDDNLMLVDWVKRLLKDRRLETLVDADLNGNYVDDQVEQLIQIALLCTQGTPGERPKMSEVVRMLEGNGLAERWEEWQKEEEFELCLISLVIANGDPSTIFEDLFRTNGRPPNFLESGQRSDAPDFDRSTPAAYLSSKRPNSDDVFHLCFCLADSAVWLLSPPQACCQCGGDLSNNNLTGDIPVNGSFSLFTPIRFHSSTVFAAEKDPQVHSRQLKNFSLRELQVATDTFSDKNIIGRGGFGKVYRGRLADGTLVAVKRLTEERTQDGELQFQTEVEMIRMAVHHRNLLCLHGFCMTPTERLLVYPYMANGSVASCLRGRPEGQPALDWPIRQRIALGSARGLAYLHDHCDPKIIHRDVKAANILLDEEFEAVVGDFGLAKLMDYKDTYVTTHVCGTFGHMAPEHFSTGVSSEKTDVFGYGVMLLELITGQRAFNPQLASDDDVMLVDWVKRLLKERRLERLVDADLNGNYIDDQVEQLIQVALLCTQGSPGERPKMSEVVRMLEGEGEGLAERWEERQNEEVICQDFNTIHHPSNTATGAIAGGVAVGAALTFAATANTLAYWRRRKPQDHFFDVPAEEDPEVLLGQLKRFSLRELQVATDNFSNKNILGRGGFGKVYKGRLADGTLVAVKRLKEARTQGGELQFQTEVEMISMAVHRNLLRLHGFCMTPTERLLVYPYMANGSVASCIRDRPEGQPALDWPIRQRIALESARGLAYLHDHCDPKIIHRDVKAANILLDEEFKAVVGDFGLAKLMDYRDTHVTTAVRGTIGHIAPEYLSTGKCSEKTDVFAYGVMLLELITGQRAFELARLATNDDVMLLDWVKGLLKDQRLETIVDADLHGNYVDDQVEQLIQVALLCTQGTPGERPKMSEVGRMLKGDGLAERWEEWQKKEVFRQYFNPIHHPSTNRIIDSTSHGPLDELSGPR
>Malsi_15g036890
MMQTLQCGIKLLGELGGKGGVVETDELVAVSDAAGVFLGELGGFYFDGVSILFEFGDGILGVMDFKDAPAGLEYDLHYDSELVWCLYRHKEKINLAGHEEKISLRYSSSDSSDLSCEFHCFARFVSSSGGGPNDVAFGLRSRHAFPNVICNLIKQPPNFLESCQRRDASDFDRSTPAAYLSSKRSNSDDVLHLCFCLADSAVWLLSPLQACCQCRLCVDLSNNNLTGDIPVNGFFSLFTPISKREERLLYGMQLKNFSLRDLQVATDTYSDKNIIGRGGFGKVYRGRLADGTLVAVKRLTQERTQDGELQFQTEVEMIRMAVHHRNLLCLHGFCMTPTERLLVYPYMANGSVASCLRDRRLERLVDADLNGNYIDDQVEQLIQVALLCTQGSPGERPKMSEVVQMLEGEGEGLAERWEEWQNKEMIRQDFNTIHHPSNTATGAIAGGVAVGAALPFAAPAITLAYWRRRKPQDHFFDVPAEEDPEVLLGQLKRFSLRELQVATDTFSNKNILGRGGFGKVYKGRLADGTLVAVKRLKEERTQRGELQFQTEVEMISMAVHRNLLRLRGFCITRTERLLVKGLLKDRRLETLVDADLNGNYVYDQVEQLIQVALLCTQGTPGERPKMLEVVWMMEGRWFGWEEWQKEEVFHQDFNPIHHPSTNWIRDSTSHIPLDELDASDFDRSTPAAHLSTNGPNSDDVLRPCFCLADSAVWNLHKLAANIEGDALNALKTNLADPNNVLQSWDPALYNPCTWLHVTSEIALREVFNIFAPPSDLANANLSGHLVAQLGVLSKLQYLELSNNSITGNIPEEIGVHTLQKPKRKCCKGEIGKSYHQQTLHERYLKKQAGKFCEHTIYLQLVSRNLKRRPYNNSLSGRIPVTLTNIQSLQVLDLSNNNLTGDIPVNGSFSLFTPVRFHSSTVFAAEEDQEVHLRQLKRFSLRELQVADTFSNKNIIGRGGFGKVYKGCLALAFGRGGSKVLLVELALALARLQFNSPVPNDMHIGSVPCIHQSEISTSLSKEQRHAFPNVICNLIKQPPNFLESGQCRDSLDFDRSTPAAYLSSNRPNSDNVLHLCLCLADSAVSLLSPPQACCQCRSFANNPRLNPLPASPHPGFYNLYCSNVLVILAQNYFENWLCFVSQTLVISIQSSNAEEDPEVHLRQLKRFSLRELQVATDTFSDKNILGRGGFGKVYKGCLADGTLVAVKRLKEKRTQGGELQFQTEVKMISMAVHRNLLRLHGFCMTPTERLLVYPYMANGSVASRLIGLMKDQRVEILVDADLNGNYIDDQVEQLTQVALLCTQDSPGERPKMSEVVHMLEGDGLAERWEEWQNEMFRQDFNPIHHQSTNWIIVDSTSHIPPDELSGPR
>Malsi_16g005420
MEIRTEGKALCFVAFFCFWTSAATGLLSPKGVNYEVQALVSIREALKDPRGVLRNWDGTSVDPCIWNLVTCSLDGLVIGLGTPSQNLSGTLSPSIGNLTNLQLVTFQDNHITGSIPAELGRLQKLQTLDLSSNLFNGEIPSTLSHLKSLQYLRLNNNTLSGAIPSSFANMTQLAFLDMSYNNLSGPVPRFPAKTFNVVGNPLICATGKEQDCSGTTRPPLSLPSNNSTNSQAAERPRSHKIALAFASSLGCICLLILGFGFLLWWRQKHNKQIFLDVTEQHHEEVCLGNLRSFHFRELQAATHNFSSKNLVGKGGFGNVYKGYLRDGTVIAVKRLKDTNAIGGEIQFQTELEMISLAVHRNLLRLYGFCMTAKERLLVYPYMSNGSVASRLKAKPPLDWSTRKRIALGAGRGLLYLHEQCDPKIIHRDVKAANILLDDYCEAVVGDFGLAKLLDHHDSHITTAVRGTVGHIAPEYLSTGQSSEKTDVFGFGILILELISGQRALEFGKAANQKGAILDWVKKIQQEKKFDVLVGKELKNDYDPIEVEEMIQVALLCTQNLPSQRPKMSEVVRMLEGDGLAEKWEASQRAESNRCRANEFSSSERYSDLTDDSSLLAQAMELSGPR
>Malsi_16g008980
MKIEKDYMGRSNFMLCKLGLLVLALAEASSATLSPTGVNYEVEALAAIKSDLIDPHNVLENWDSNSVDPCSWRMVTCTPDGYVSALGLPSQSLSGILSPAIGNLSNLQSVLLQNNAISGPIPASVGNLVKLQTLDLSNNNFNGDIPDSLGNLKNLNYLIVGNPLICGVKAANCSAVFPEPLSFPPDALKESDSGTKRRHMTIVLGASFSAVFGVIIIIGLLVWLRYRHNQQIFFDVNADQYDPEVCLGHLRRYTFKELRAATDHFNSKNILGRGGFGIVYKGSLNDGTLVAVKRLKDYNTAGGEIQFQTEVEMISLAVHRNLLRLCGFCSTENERLLVYPFMPNGSVASRLRDHIHGRPALDWARRKRIALGTARGLVYLHEQCDPRIIHRDVKAANILLDEDFEAVVGDFGLAKLLDHRESHVSTAVRGTVGHIAPEYLSTGQSSDKTDVFGFGILLLELITGQRALDFGRVANQKGVMLDWVKKLHQEGKLNLMVDKDLRGKLDRVELEEMVQVALLCTQFNPLYRPKMSEVLKMLEGDGLAEKWEASQKVETPRFRSCDPRQRYSDFIEESSLVLEAMELSGPR
>Malsi_16g022770
MLPLKLLIFFLSSCSLCLSYEPRNHEVEALISLRVGLNDPHGVLNNWDEDSVDPCSWAMITCSPDNLVIGLGAPSQSLSGTLSGAFANLTNLRQVLLQNNNICGKLPSELGTLPKLQTLDLSNNRFSGLVPDSLAHLNTLQYLRLNNNSLSGPFPVSLAKIPDLAFFVVGNPLICASSSTEGCSGSATPVPLSLSLKTSPDIQEEGIVSLGNLRSFTFKQLQLATDNFSSKHILGAGGFGNVYKGKLPDGTMVAVKRLKDVTGTAGESQFRTELEMISLAVHRNLLRLIGFCATFSERLLVYPYMSNGSVAARLRGKPALDWNTRKRIAIGAARGLLYLHEQCDPKIIHRDVKAANVLLDDYCEAIVGDFGLAKLLDHADSHVTTAVRGTVGHIAPEYLSTGQSSEKTDVFGFGILLIELITGMRALEFGKTVNQKGAILEWVKKIQQEKKMEVLVDRELGNNYDRIEVGEMLQVALLCTQYLPAHRPKMSEVVRMLEGDGLAEKWAASHNQSNSSMDRFQSHNSNKSSSHTDGIHSKHDGNERDRGSMFSAWIDEDEDENSLDSYAMELSGPR
>Malsi_17g006370
MLVTFESMGIGIGMGMRGAKAALCFMAFLWSWTCGNGLLSPKGVNFEVQALMGLKNSLVDPHGVLDNWDDDSVDPCSWTMVTCSPESLVIGLGTPSQSLSGTLSPSIGNLTNLQIVLLQNNNITGPIPREIERLSKLRTLDISNNFFTGAIPSSLGHLRSLQYLRLNNNSLIGAFPVSLANMSQLSFLDLSYNNLSGPVPRFAAKTFNIVGNPLICATGSEAQCNGTTLMPMLMNLTTTQAALPGRSKNHKVALAFGLSLGCLCLIVLGFGAVIWWRQRRNQQAFFDVKDRHHEEISLGNLKRFHFRELQIATHNFSSKNILGKGGFGHVYKGTLQDGTFVAVKRLKDGSALGGEIQFQTEVEMISLAVHRNLLRLYGFCITPAERLLVYPYMSNGSVASRLKGKPVLDWGTRKRIALGAGRGLLYLHEQCDPKIIHRDVKAANILLDDYCEAVVGDFGLAKLLDHQDSHVTTAVRGTVGHIAPEYLSTGQSSEKTDVFGFGILLLELITGQRALEFGKAANQKGAILDWVKKIHQEKTLEMLVDKDLKTNYDRIELEEMVQVALLCTQYLPGHRPKMSEVVRMLEGDGLVERWEASQKVESTKSKAPEFSSSDRYSDLTDDSSLLVQAMELSGPR
>Malsy_01g004020
MMMLKIEPVFAALVLACLPSFVLPDAQGDVLFSLRTSLNSSPNQLKDWNPNQVNPCTWSNVNCDPNNNVVSVTLSNIGFSGILSPKLGALKNLQTLSLEGNGITGEIPEEFGNLTVLSTLNLENNNLTGEIPASLGNLKNLQFFQLGSNALTGQIPERLFNVPKYNFTGNHLNCGVNLPRPCAPDNDGSGPKSKPKLGIIVGVVGGLIILVLLGGLLYFMCKCRHKGKREVFVDVAGEVDRRIAFGQLKRFSWRELQLATDNFSERNVLGQGGFGKVYKGVLSDNTKVAVKRLTDYESPGGDAAFQREVEMISVAVHRNLLRLIGFCTTPTERLLVYPFMQNLSVAYRLREIKPGEPVLDWSTRKQVALGTARGLEYLHEHCNPKIIHRDVKAANVLLDEDFEAVVGDFGLAKLVDVRRTNVTTQVRGTMGHIAPEYLSTGKSSERTDVFGYGIMLLELVTGQRAIDFSRLEEEDDVLLLDHVKKLEREKRLDAIVDSNLNDSYNIQEVEMMIKVALLCTQGSPEDRPLMSEVVRMLEGEGLAERWEEWQNVEVTRRQEYERLQRRFDWGEDSVYNQDAIELSGGR
>Malsy_05g004220
MERRVGNSVCLWLILVAHPLWMTMVLANMEGDALHNLRTNLEDPNNVLQSWDPTLVNPCTWFHVTCNNENSVIRVDLGNAALSGQLVPQLGLLKNLQYFYQLSAMVEPRPWAIRELYSNNISGPIPRELGNLTSLVSLDLYLNSFSGPIPDTLGKLSKLRFLWDRRLNNNSLAGPIPMSLTNISSLQVLDLSNNGLSGVVPDNGSFSLFTPISFANNMNLCGPVTGRPCPGSPPFSPPPPFVPPPPISIPGGNSATGAIAGGVAAGAALLFAAPAIAFAWWRRRKPQEFFFDVPAEEDPEVHLGQLKRFSLRELQVATDSFSNKNILGRGGFGKVYKGRLADGSLVAVKRLKEERTPGGELQFQTEVEMISMAVHRNLLRLRGFCMTPTERLLVYPYMANGSVASCLRERPPNQPPLDWPSRKRIALGSARGLSYLHDHCDPKIIHRDVKAANILLDEEFEAVVGDFGLAKLMDYKDTHVTTAVRGTIGHIAPEYLSTGKSSEKTDVFGYGIMLLELITGQRAFDLARLANDDDVMLLDWVKGLLKEKKLEMLVDPDLQSNYVEAEVEQLIQVALLCTQGSPMDRPKMSEVVRMLEGDGLAERWDEWQKVEVLRQEVELAPHPNSDWIVDSTENLHAVELSGPR
>Malsy_05g010270
MAPLSLLPFSLTFLFFLSPALSTNSEGNALHALRSRFNDVNNVLQSWDPTLVNPCTWFHVTCDSNNHVIRLDLGNSNISGSLGPELGQLKQLQYLELYRNDISGKIPEELGSLKSLVSMDLYDNRFEGEIPKSFANLKSLRFLRLNNNKLTGSIPRKLVGLSDLKVFDVSNNDLCGTIPVDGPFGAFPTESFENNRLNGPELKGLVSYDFGC
>Malsy_05g026330
MADDKSELCAVQEISAPVVDGSDPTGHIISTTIGGKNGEPKQTISYMAERVVGTGSFGIVFQELIILFSQAKCLESGETVAIKKVLQDRRYKNRELQLMRVMDHPNVVSLKHCFFSTTSKNELFLNLVMEYVPETMDRVLKHYSNANQRMPLLYVKLYMYQIFRGLAYIHSVPGVCHRDLKPHNLLVDPLTHQVKLCDFGSAKVLVKGEANISYICSRFYRAPELIFGATDYTTSIDIWSAGCVLAELLLGQPLFPGENAVDQLVEIIKVLGTPTREEIRCMNPNYTDFRFPQIKAHPWHKVFHKRMPPEAIDLASRLLQYSPSLRCTALEACAHSFFDDLREPNARLPNGRPFPPLFNFKQELSGATPELVNRLIPDHVKRQMVKRYSEMDRTGKKAGRRGKARKLENFAFVFSLFLLKMENNCVKKLLFGFCFFCLCVPLAAASDSLLSPKGVNFEVAALMSVKRDMKDELLVMAGWDINSVDPCTWNMVGCSTEGFVISLAMVSTNLSGMLSPSIGNLSHLQTLLLQNNQLSGPIPAEIGWLSELQTLDLSGNQFSGDIPSSLGLLTHLSYLRLNRNKLSGHIPKLVADLAGLSFLDLSFNNLSGPTPKIQAKGYSVTGNSFLCNPSSPDSAQICIGVSKPINVQQDYEFDISQLKRFSYRELQIATGNFSSKNILGQGGYGVVYKGCLPNRTMIAVKRLRDPNFTGEVQFQTEVEMIGLALHRNLLRLYGFCMTPNERLLIYPFMPNGSVADRLRETGREKPSLDWNRRLCIALGAARGLLYLHEQCNPKIIHRDVKAANILLDESYEAVVGDFGLAKLLDRRESHVTTAVRGTVGHIAPEYLSTGQSSEKTDVFGFGILLLELVTGQKALDAGNGQVQKGMILDLVRTLHEEKRLEVLVDRDLKGCFDAIELEQCVELALQCTQSSPILRPKMSDVLKILEGLVGQSGHTEVSQGGTNLFEARAHDFSRTCSDVRQESSFIIEAMELSGPR
>Malsy_08g019930
MDPTLMTSSASASAFWLILLFGFFHLQKLAANVEGDALNALKSNLADPNNVLQSWDPTLVNPCTWFHVTCNSENSVTRVDLGNANLSGQLVAQLGVLSKLQYLELYSNNITGTIPPELGGLSNLVSLDLYLNNLHGNIPETLGSLAKLRFLRLNNNTLAGNIPMTLTKIESLQVLDLSNNNLTGDIPVNGSFSLFTPISFNNNPFLKPLPASPPPPLSPPPSSPGTTATGAIAGGVAAGAALLFAAPAIALAYWRRRKPQDHFFDVPAEEDPEVHLGQLKRFSLRELQVATDTFSNKNILGRGGFGKVYKGRLTDGTLVAVKRLKEERTQGGELQFQTEVEMISMAVHRNLLRLRGFCMTPTERLLVYPYMANGSVASCLRDRPEEQAALDWPKRQCIALGSARGLAYLHDHCDPKIIHRDVKAANILLDEEFEAVVGDFGLAKLMDYKDTHVTTAVRGTIGHIAPEYLSTGKSSEKTDVFGYGVMLLELITGQRAFDLARLANDDDVMLLDWVKGLLKDRRLETLVDADLNGNYVEDQVEQLIQVALLCTQGTPGDRPKMSEVVRMLEGDGLAERWEEWQKEEVFRQDYNPIHHPNTNWIIDSTSHIPPDELSGPR
>Malsy_09g006410
MLVPFEAMGMGMGMGMGGTKAALCFLAFLWSFTCGNGLLSPKGVNFEVQALMGIKGSLVDPHGVLDNWDDDSVDPCSWTMVTCSPESLVIGLGTPSQSLSGTLSPSIGNLTNLQIVLLQNNNITGAIPSEIEKLSKLHTLDISNNMFTGAIPSSLGHLRSLQYLRLNNNSLSGAFPVSLANMSQLAFLDLSYNNLSGPVPRFSAKTFNIIGNPLICATGSEAECNGTTLLPMSMNLNTTQTAFPRGPKSQKIALAFGLSLGCLCLIVLGFGAVIWWRQRRNQQAFFGVKDRHHEEISLGNLKRFHFRELQIATHNFSSKNILGKGGFGHVYKGTLQDGTFVAVKRLKDGSALGGEIQFQTEVEMISLAVHRNLLRLYGFCITPTERLLVYPYMSNGSVASRLKGKPVLDWGTRKRIALGAGRGLLYLHEQCDPKIIHRDVKAANILLDDYCEAVVGDFGLAKLLDHQDSHVTTAVRGTVGHIAPEYLSTGQSSEKTDVFGFGILLLELITGQRALEFGKAANQKGAILDWVKRIHHEKKLEMLVDKDLKTNYDRIELEEMVQVALLCTQYLPSHRPKMSEVVRMLEGDGLVERWEASQKAESAKSKAPEFSSSDRYSDLTDDSSLLVQAMELSGPR
>Malsy_10g003980
MERKVGNSVCLWFILVAHPLWMTMVLANMEGDALHTLRTNLEDPNNVLQSWDPTLVNPCTWFHVTCNNENSVIRVDLGNAALSGQLVPQLGLLKNLQYLELYSNNMSGPIPSELGNLTSLVSLDLYLNSFSGLIPGTLGRLSKLRFLRLNNNSLAGPIPMSLTNISSLQVLDLSNNRLSGVVPDNGSFSLFTPISFANNMDLCGPVTGRPCPGSPPFSPPPPFVPPPPISTPGGNSATGAIAGGVAAGAALLFAAPAIAFAWWRRRKPQEFFFDVPAEEDPEVHLGQLKRFSLRELQVATDSFSNKNILGRGGFGKVYKGRLADGSLVAVKRLKEERTPGGELQFQTEVEMISMAVHRNLLRLRGFCMTPTERLLVYPYMANGSVASCLRERPPNQPPLDWPTRKRIALGSARGLSYLHDHCDPKIIHRDVKAANILLDEEFEAVVGDFGLAKLMDYKDTHVTTAVRGTIGHIAPEYLSTGKSSEKTDVFGYGIMLLELITGQRAFDLARLANDDDVMLLDWVKGLLKEKKLEMLVDPDLQSNYVEAEVEQLIQVALLCTQGSPMDRPKMSEVVRMLEGDGLAERWDEWQKVEVLRQEVELAPHPNSDWIVDSTENLHAVELSGPR
>Malsy_10g024380
MADDKEISAPVVDGSDPTGHIISTTIGGKNGEPKQTISYMAERVVGTGSFGIVFQAKCLESGETVAIKKVLQDRRYKNRELQLMRVMDHPNVVSLKHCFFSTTSKNELFLNLVMEYVPETMYRVLKHYSNANQRMPLIYVKLYMYQIFRGLAYIHSVPGVCHRDLKPQNLLVDPLTHQVKLCDFGSAKVLVKGEGNISYICSRFYRAPELIFGATDYTTSIDIWSAGCVLAELLLGQPLFPGENAVDQLVEIIKVLGTPTREEIRCMNPNYTDFRFPQIKAHPWHKVFHKRMPPEAIDLASRLLQYSPSLRCTALEACAHSFFDDLREPNARLPNGRPFPPLFNFKQELSGATPELINRLIPDHVKRQMAGVGLVRKLLLDEEKLGNPETWKRLLFGFCFVCFCMSLATASDSLLSPKGVNFEVAALMSVKREMKDEMSVMDGWDINSVDPCTWNMVSCSTEGFVISLAMVSTDLSGMLSPSIGNLSHIRTLLLQNNLLSGPIPAAIGTLSELQTLDLSGNQFSGDIPSSLGFLTHLSYLRLNRNKLSGQIPKLVADLIGLSFLDLSFNNLSGPTPKIQAKGYSVTGNSFLGNPSSPDSAQIGVGVSKPTNEAGSPQKVSSHRRWVLSVALGISCTFVISIMLLVFWVRWYRSRLLFTSYVQQDYEFDISHLKRFSFRELQIATSNFSSKNILGQGGYGVVYKGCLPNRTMMAVKRLRDPNFTGEVQFQTEVEMIGLALHRNLLRLYGFCMTPNERLLIYPFMPNGSVADRLRETGREKPSLDWDRRLCIALGAARGLLYLHEQCNPKIIHRDVKAANILLDASYEAVVGDFGLAKLLDRRESHVTTAVRGTVGHIAPEYLSTGQSSEKTDVFGFGILLLELITGQKALDAGNGQVQKGMILDLVRTLHEEKRLEVLVDRDLKGCFDAIELEQCVELALQCTQSSPILRPKMSDVLKILEGLVGQSGHTETEGSQGGTNLFEARTHDFSRTCSNVHQESSFIIEAMQLSGPR
>Malsy_13g004020
MEIWKGGKALCFVAFFCLWSCATGLLSPKGVNYEVQALVAIKGALEDPRGVLRNWDETSVDPCIWNMVTCSLDGLVIGLGTPSQNLSGTLSPSIGNLTNLQLVTFQDNHITGTIPAELGRLQKLQTLDLSSNLLNGEIPSTLSHLKSLQYMRLNNNTLSGAIPSSFANMTQLAFLDMSYNNLSGPVPRFPARTFNVVGNPLICATGKEQDCFGTTRTPQSLALNNSTSNHSFCLFMVVLLQPMIFMIQKLCCKNPNVLFLMCQDSQPAGRPRSHKIALAFASSLGCICLLILGFGFLLWWRQKHNKQIFLDVTEQHHEEVCLGNLRSFHFRELQAATHNFSSKNLVGKGGFGNVYKGCLRDGTVIAVKRLKDANAIGGEIQFQTELEMISLAVHRNLLRLYGFCMTAKERLLVYPYMSNGSVASRLKAKPALDWNTRKRIALGAGRGLLYLHEQCDPKIIHRDVKAANILLDDYYEAVVGDFGLAKLLDHHDSHITTAVRGTVGHIAPEYLSTGQSSEKTDVFGFGILILELISGQRALEFGKAANQKGAILDWVKKIQQEKKFDVLVDKELKNDYDAIELEEMIQVALLCTQNLPNQRPKMSEVVRMLEGDGLAEKWEASQRAESNRCRANEFSSSERYSDLTDDSSLLAQAMELSGPR
>Malsy_13g007460
MRREKDNMGRSTFTLWKLGLLVLALVEAASATLSPTGVNYEVEALAAIKSDLRDPHNVLENWDSNSVDPCSWRMVTCTPDGYVSALGLPSQSLSGILSPAIGNLSNLQSVLLQNNEISGPIPASIGNLEKLQTLDLSNNNFNGDIPDSLGNLKNLNYLRLNNNSLTGPFPESLSAVEGLTLVDLSFNNLSGSLPKISARTFKIVGNPLICGVKSENCSAVFPEPLSFPPDALKESDSGTKRHHMTIVLGASFSAAFGVIIIIGLLVWLRYRHNQQIFFDVNADQYDPEVCLGHLKRYTFKELWAATDHFNSKNILGRGGFGIVYKGSLSDGTLVAVKRLKDYSTTGGEIQFQTEVEMISLAIHRNLLRLCGFCSTENERLLVYPFMPNGSVASRLRDHIHGRPALDWARRKRIALGTARGLVYLHEQCDPRIIHRDVKAANILLDEDFEAVVGDFGLAKLLDHRESHVTTAVRGTVGHIAPEYLSTGQSSDKTDVFGFGILLLELITGQKALDFGRVANQKGVMLDWVKKLHQEGKLNLMVDKDLKGNIDRVELEEMVQVALLCTQFNPLYRPKMSEVLKMLEGDGLAEKWEASQKVETPRFRSCEHPRQRYSDFIEESSLVVEAMELSGPR
>Malsy_13g009860
MGSRVLLVFYLAAVAIASVECYSEGDALSVWKSSLVDPNNVLQSWDPSLRNPCTWFHVTCNSENSVTRVDLGDANLSGLIVPELGILANLQYLEVFGNNLFGSIPKEIGNLTKLVSLDLYQNNLTGTIPTSLGHLPSLRFMRVFSNSLTGPIPLSLGNLKSLQIFNLLTGTIPAELLNLVRFGNLNLFNVSDNLLQGTVHRTNSTGDALFALRQAVKDPNSVLQSWDPTLVDPCTWFHVTCDGDNRVTRLDLGNANLSGSLVPELGKLERLQELYMNNLMGSLPKQLGGLKSLVSLDLYHNNFSGTIPPSLSNLSNLKFFDVSNNDLCGTFPTSGSFSQLSEESFKNNPRLEGPELMGFVRYDSTRGSCK
>Malsy_13g009880
MIHFKLYSNLIVLDSTDLCVMSSRVLFGLFLAVVAIASVDCNSENMHIDFLYSGDALNVWKHGLVDRNNALQSWNSTFPSPCTWYHITCNSENSVKRVDLGDNNLSGILVPELGILVNLEYLEVYGNNLFGSIPEEIGNLKKLVSLDLYQNNLTGTIPTSLGQLSSLRFMRFYNNRLTGPIPPSLGNLTSLQILELNSNLLTGTVPVEVGNLVQSGTYL
>Malsy_15g012000
MSRVFSRSHPFKPIIKWLILLLLPTIGFASTEPDVEGEALTDLLTALKDSSGRITDWNDNFVSPCFSWSHVTCRNGNVISLSLASNGFSGTLSPSITKLKYLASLDFQNNNLTGLLPVYLANLTHLQNLNLANNNFRGPIPNAWGQLSNLKHLDLSSNELTGRIPMQFFTIPNFNFTGSHLDCGSSLKQPCVSGSSLQASNRKSKLGTVITSASCSVSVILLIGALFAYRYYRMHKLKYDVFVDVAGEDECKISFGQLKRFSWREIQLATDNFDESNIIGQGGFGRVYKGVLSNDVHVAVKRLTDYNSPGGEAAFLREVQLISVAVHRNLLRLIGYCTTPSERILVYPFMKNLSVAYRLRDLKPGEKGLDWSTRKHIAFGAAHGLEYLHEHCNPKIIHRDLKAANILLDDKFEPVLGDFGLAKLVDTKSTHVTTQIRGTMGHIAPEYLSTGKSSEKTDVFGYGITLLELVTGQRAIDFARLEEEEDVLLLDHIKKLLRENRLDDIVDRNMKMHDPKEVETVIQVALLCTQSSPEDRPKMAEVVRLLQGVDLAERWAEWEQLEGVRNREFSLLSHQFAWAEESTHDQEAIQLSKAR
>Malsy_15g027560
MMLLKMDLVFAVLVLACLQSFVLPDSQGEALFSLRKSLNSSPNQLKDWNPNQLNPCGWLNVECDPNNNVNIGKYWIFWHLVSGIRILEKSSNTVSTENTGPTHALEVSSLQGNGITGEIPKEFGNLTSLSTLNLENNNLTGEIPASLGNLKSLQFLTLNNNNLSGTIPESLSSLSNLISLQLASNALMGQIPEQLFSVKTYNFTGNHLNCGVILPHNCASDIYGSGAKSKPKLGIIVGLVVGLIILLLLGGLLYFTCKRRHKGFKHEVFEDVAGDQRIAFGQLIRFSWRELQLATDNFSEKHVLGQGGFGKVYKGVLSDNTEVAVKRLTDYERPGGDAAFRREVEMISVAVHRNLLRLIGFCTTPAERLLVYPFMQNLSVADRLREIKPGEPVLDWPTRRQVALGTACGLEYLHEHCNPKIIHRDVKAANVLLDEDFEAVVGDFGLAKLVDVRKTNVTTEVRGTLGHIAPEYLSTGKSSEKTDVFGYGIMLLELVTGQRTVDFSRLDEDDDLFLLDHVKKLEREKRLDAIVDRNLNDSFNVQEVEMMIKVALLCTQGSPEDRPLMSEVVRMLQGDGLAERWEEWQNVEVTRRQQHERLQRRFNQGEDSVYNQDAIKLFGER
>Malsy_15g027570
MVLLKMELVLAVLVLACLQSFVLPDSQGDALFSLRTSLNSSPNQLKDWNPNQVNPCTWSNVNCDPNYNVISVILSNIGFSGILSPKLGALKNLQTLSLQGNGITGEIPKEFGNLTSLSTLNLENNNLTGEIPASLGNLKSLQFLTLNNNNLSGTIPESLSSLSNLISLQLVSNALTGKIPEQLFSVPKYNFTGNHLDCGVNLPHHCAPDTAGSGAKSKPKLGIIVGVVGGLIILLLLGGLLYFTCKRRHKGSKREVFVDVAGEVDRRIAFGQLKRFLWRELQLATDNFSEKNVLGQGGFGKVYKGVLSDNTKVAVKRLTDCESPGGDAAFQREVEMISVAVHRNLLKLIGFCTTPTERLLVYPFMQNLSVAYRLREIKPGEPVLDWPTRKQVALGTARGLEYLHEHCNPKIIHRDVKAANVLLDEDFEAVVGDFGLAKLVDVRKTNVTTQVRGTMGHIAPEYLSTGKSSERTDVFGYGIMLLELVTGQRAIDFSRLEEEDDVLLLDHVKKLEREKRLDAIVDSNLNDSFNIQEVEMMIKVALLCTQGSPEDRPLMSEVVRMLEGEGLAERWEEWQNVEVTRRQEYERLQRRFDWGEDSVYNQDAIELSGGR
>Malsy_15g036200
LRFQSLSLSKRQRHAFPNAIYNLVNGKKQEPPNFLESGQRGDAPDFDRSTPAAAPIIRVGIRDLSSMNPPAMTSSASVSVWLILLFGFFHLHKLAANVEGDALNALKTNLADPNNVLQSWDPTLVNPCTWFHVTCNSENSVTRVDLGNANLSGQLVAQLGVLSKLQYLELYSNNITGTIPEELGGLADLVSLDLYLNKLHGTIPAALGKLAKLRFLRLNNNTLSGTIPLTLTNIQSLQVLDLSNNKLTGDIPVNGSFSLFTPISFANNPLKPLPPSPPPPVSPNPPSSPGTTATGAIAGGVAAGAALLFAAPAIALAYWRRRKPQDHFFDVPAEEDPEVHLGQLKRFSLRELQVATDTFSNKNILGRGGFGKVYKGRLADGTLVAVKRLKEERTQGGELQFQTEVEMISMAVHRNLLRLRGFCMTPTERLLVYPFMFNGSVASCLRDRPEGQAALDWPIRQRIALGSARGLAYLHDHCDPKIIHRDVKAANILLDEEFEAVVGDFGLAKLMDYKDTHVTTAVRGTIGHIAPEYLSTGKSSEKTDVFGYGVMLLELITGQRAFDLARLANDDDVMLLDWVKGLLKDRRLETLVDADLNGNYVDDQVEQLIQVALLCTQGTPGERPKMSEVVRMLEGDGLAERWEEWQKEEVFRQDFNPIHHPSTNWIIDSTSHIPPDELSGHYVNMKKKHCEPDEFTCTIMIRMVGKLGTGDECLGLFQEMVNKGCGPNMMFYNTMIQALARSKMVDNAVVVFSKMVQNNCRPNEFTYSVVLNLLVAEGQLGGFDEVVGMSKKYMTKSIYAYLVRTLSKLSHAGEAHRLFCNMWSFHDMGDRDALQVKLQRRLTCLSNIHEKGKVHEAMKLDGPEPDIFTYNIMILSFGRAGKVHEAVMIFEHLENSDCKPDIISYNSVINCLGKNGDVDEAHMRFKEMQEKGFSPDVVTYSTLIECFGKTDRVEMACRLFDNMLSQGCYPNIVWEDAKLKQQGLTPDWITYAVLERLQSGSHRRVRVRRQSPITGWIVSPLSQFPVPPEAEACGCCCDYSRNLLPTEPSRPGPVLFAE
>Malsy_15g036220
MVNKIRNPTLKKRNFRLGGLQLLNFEETKLPTWWAATFDRLRQAEISTSPSKRQRHAFPNAVCNLIKQPPNFLESGQHRDASDFDRSTLAAYLSSNRANRANSDNVLHLCFCLDDSAFGFFLLRKLTANVEGMSLCYCIWECLVPPNFLESGQRSDAPDFDRSTPAAYLSSKRPNSDDVLHLCFCLADSAVWLLSPPQACCQCRRYVSVLLNLGVFGYYRISYLNRIANSNHTLYVATMGAKYWGYFWRGAIAGGVAAGSAFLFAALAIAFAYCRRRKPQDHFFDEPAEEDPEVLLGQLKRFSLSELQVATDTFSDKNILGSGGFGKVYKGRLDDGTLVAVKRLKEESTQGGELQFQTEVEMISMTVHRNLLRLDGFCMTPTERLLVYPYMANGSVASCLRDRPEGQPALDWPIRQRIALGSARGLAYLHDHCHPKVIHRDVKAANILLDKEFEAVVGDFGLAKLMDYRDTHVTTAVRGTIGHIAPEYFSTGKCSEKTDVFGYGVMLLELITGQRAFDPQPASDDNLMLVDWVKRLLKDRRLETLVDADLNGNYVDDQVEQFIQVALLCTQGTPRERPKMSEVVRMLEGNGLAERWDDAPDFDRSTPAAYLSSKRPNSDDVFHLCFCLADSALMDLSHLLLPSGRPEGQPALDWPIRQRIALGSARGLAYLHDHCDPKIIHRDVKAANILLDEEFEAVVGDFGLAKLMDYKDTYVTTHVCGTFGHMAPEHFSTGVSSEKTDVFGYGVMLLELITGQRAFNPQLASDDDVMLVDWVKRLLKERRLERLVDADLNGNYIDNQVEQLIQVALLCTQSSPGERPKMSEVVRMLEGEGEGLAERWEEWQNEEVIRQDFNTIHHPSNTATGAIAGGVAVGAALPFAATANTLASWRRRKPQDHFFDVPAEEDPEVLLGQLKRFSLRELQVATDTFSRKNILGRGGFGKVYKGHLADGTLVAVKRLKEERTPGGELQFQTEVEMISMAVHRNLLRLRGFCMTPTERLLVYPYMANGSVASCLRDRPEGQPALDWPIRQRIALESARGLAYLHDHCDPKIIHRDVKAANILLDEEFKAVVGDFGLAKLMDYRDTHVTTAVRGTIGHIAPEYLSTGKCSEKTDAFAYGVMLLELITGQRAFDLARLANDDDVMLLDWVKGLLKDRRLETLVDADLKGNYVDDQVKQLIQVALMCTQGTPGERPKMSEVVRMLKGDGLAERWKEWQKKEVFRQYFNPSHHPSTGWIIDSTSHIPLDELSGPR
>Malsy_15g036230
PPNFLESGQRRDASDFDRSTPAAYLSSKRPNSDDVLNLCFCLADSAVWLLSPPQACCQCRLCVLLNLGVKRLLKDRRLERLVDADLNGNYIDDQVEQLIQVALLCTQGSPGKRPKMSEVVRMLEGEGEGLAERWEEWQNEEVIRQDFNTIHHPSTWIIDSPSPNFVLYYFCEFEEMDKKNDMIFHLVLVHVAQIILGNTATGAIAGGVAVGAALPFAATANTLAYWRRRKPQDHFFDGPAEEDPEVLLGQLKRFSLRELQVATDTFSNKNILGRGGFGKVYKGRLADGTLVAERTQRGELQFQTEVEMISMAVHRNLLRLRGFCITRTERLLVYPCMANGSLASCLRDRPEGQPALDWPIRQRIALESARGLAYLHDHCDPKIIHRDVKAANILLDEEFKAIVGDFGLAILMDYRDTHVTTAVRGTIGHIAPEYLSTGKCSEKTDAIAYGVMLLELITGQRAFDLARLATDYDVMLLDWVKGLLKDRRLETLVDADLNGNYVDDQVEQLIQVALLCTQGTPGERPKMSEVVRMLKGDGLAERWEEWQKKEVFRQFFNPIHHPSTHWIIDSTSHGPLDELSGPR
>Malsy_15g036240
SGQRRDASDFDLSTPAAYLSFNKPNSDNVLHLYFCLADSAVWHLSPPQCRLCVFLNLGVFEYSFAMECRDLSNSNLTGDIPVKGSFSLFTPIRFHSSTVFATEKDPQVHSRQLKSFSLRELQVATDTFSDKNILGRGGFGKVYRGRLADGTLVAVKRLTEERTQDGELQFQTEVEMISMAVHRNLLRLRGGFCITLTERLLVYPYMANGSVASCLRAANILLDEEFEAVVGDFGLAKLMDYRDTHVTTAVRGTIGHIAPEYLSTGKSTEKTNVFGYGVMLLELITGQRAFDLARLATDDDVMLLDWVKRLLKDQRLETLVDADLNGNYVYNQVEQLIQLALLHPRGTTQDVRGCLDAGRAMVWLKDRRSGKKRRSTKISTLFIIQTQLHIFLWMSCLDPDDIDASDFDRSTPAAYLSTNGPNSDDVLRLCFCLADSAVWNLHKLAANIEGDALNALKANLADPNNVLPAELGSGSLQSLHLFNSIRFDSVQFNSLVTAEIALRKVFNIFAPPSDLANANLSGQLVAQLGVLSKLQYLELFNNNIPEELGGLSDLLGLDLYLETLQNCVTCMNPHPFVR
>Malsy_15g036250
MQITYSFAMECRDLSNNNLTGDILVNGSFSHFTPVSRNLVSFDGTNLCPLAFLKDDDGNLTTTVNPAFEVWMQQDAMILSWINSSVHPSVLATLIGKTSSHSAWTSLSNKTNDCGFQGYNRIPYPNQITNSHRATNTAAIAGEEVAGAALLFAAPAIALAYWRRRKSQDHLFDEPAEEDPEVYLRQLKRFSLRELQVATDTFSNKNIIGRGGFGKVYKGCLADGTLVAVKRPKEERTQDRPKGQPALDWPIRQRIALGSARGLAYLHDHCDPKIIHRDVKAANILLDEEFEAVVGDFGLAKLMDYKDTHVNTPVCGTIGHMAPEHFSTGVSSGKTDVFGYGVMLLELITGHRAFNPQLASDDDVMLVDWVKRLLKDWRLERLVDADLNGNYNDDQVELIQIALLCTQGSPGE
>Malsy_15g036260
MQITYSFAMECRDLSNNNLTGDIPINGSFSLFTPIRFHSSTVFAAEKDQEVHLRQLKRFSLRELQVATDTFSDKNILGRGGFGKVYKGRLADGTLVAVKRLKEERTQDGELQFQTEVEMISMAVHRNLLRLHGFCMTPTERLLVYPYMANGSVASCLRDRPEGQPALDWPIRRRIALGSARGLAYLHDHCHPKIIHRDVKAANILLDEEFEAVVGDFGLAILMDYKDPQVTTAVCGTIGHIAPEYFSNGRFSEKTDVFAYGVMLLQLITGRRPFDLARLASASDVNELLTDGRLERLVDADLNGIYIDDQVEQLIQVALLCTHGSPGERPNMSEVVRMLEGEGEGLSERWVEWQNKEVFRQDFTPSYYPYANWIIDSTSQIPPDELSSPR
>Malsy_16g004160
EATLEAQQIIRVKCYTDFPSLSLSLPLSLSKLTILHFCFFLLGFGCFWRFKSMEIRTEGKALCFVAFFCFWTSATGLLSPKGVNYEVQALVSIREALKDPRGVLRNWDGTSVDPCIWNMVTCSLDGLVIGLGTPSQNLSGTLSPSIGNLTNLQLVTFQDNHITGSIPAELGRLQKLQTLDLSSNLFNGEIPSTLSHLKSLQYLRLNNNTLSGAIPSSFANMTQLAFLDMSYNNLSGPVPRFPAKTFNVVGNPLICATGKEQDCSGTTRPPLSLPSNNSTNSQAAERPRSHKIALAFASSLGCICLLILGFGFLLWWRQKHNKQIFLDVTEQHHEEVCLGNLRSFHFRELQAATHNFSSKNLVGKGGFGNVYKGYLRDGTVIAVKRLKDTNAIGGEIQFQTELEMISLAVHRNLLRLYGFCMTAKERLLVYPYMSNGSVASRLKAKPPLDWSTRKRIALGAGRGLLYLHEQCDPKIIHRDVKAANILLDDYCEAVVGDFGLAKLLDHHDSHITTAVRGTVGHIAPEYLSTGQSSEKTDVFGFGILILELISGQRALEFGKAANQKGAILDWVKKIQQEKKFDVLVGKELKNDYDPIEVEEMIQVALLCTQNLPSQRPKMSEVVRMLEGDGLAEKWEASQRAESNRCRANEFSSSERYSDLTDDSSLLAQAMELSGPR
>Malsy_16g007370
MKIEKDYMGRSNFMLCKLGLLVLALAEASSATLSPTGVNYEVEALAAIKSDLIDPHNVLENWDSNSVDPCSWRMVTCTPDGYVSALGLPSQSLSGILSPAIGNLSNLQSVLLQNNAISGPIPASVGNLVKLQTLDLSNNNFNGDIPDSLGNLKNLNYLRLNNNSLTGPFPESLSTVGLTLVDLSFNNLSGSLPKISARTFKIVGNPLICGVKAANCSAVFPEPLSFPPDALKESDSGTKRRHMTIVLGASFSAVFGVIIIIGLLVWLRYRHNQQIFFDVNADQYDPEVCLGHLRRYTFKELRAATDHFNSKNILGRGGFGIVYKGSLNDGTLVAVKRLKDYNTAGGEIQFQTEVEMISLAVHRNLLRLCGFCSTENERLLVYPFMPNGSVASRLRDHIHGRPALDWARRKRIALGTARGLVYLHEQCDPRIIHRDVKAANILLDEDFEAVVGDFGLAKLLDHRESHVSTAVRGTVGHIAPEYLSTGQSSDKTDVFGFGILLLELITGQRALDFGRVANQKGVMLDWVKKLHQEGKLNLMVDKDLRGKLDRVELEEMVQVALLCTQFNPLYRPKMSEVLKMLEGDGLAEKWEASQKVETPRFRSCDPRQRYSDFIEESSLVLEAMELSGPR
>Malsy_17g006280
MLVTFESMGIGIGMGMRGAKAALCFMAFLWSWTCGNGLLSPKGVNFEVQALMGLKNSLVDPHGVLDNWDDDSVDPCSWTMVTCSPESLVIGLGTPSQSLSGTLSPSIGNLTNLQIVLLQNNNITGPIPREIERLSKLRTLDISNNFFTGAIPSSLGHLRSLQYLRLNNNSLIGAFPVSLANMSQLSFLDLSYNNLSGPVPRFAAKTFNIVGNPLICATGSEAQCNGTTLMPMLMNLTTTQAALPGRSKNHKVALAFGLSLGCLCLIVLGFGAVIWWRQRRNQQAFFDVKDRHHEEISLGNLKRFHFRELQIATHNFSSKNILGKGGFGHVYKGTLQDGTFVAVKRLKDGSALGGEIQFQTEVEMISLAVHRNLLRLYGFCITPAERLLVYPYMSNGSVASRLKGKPVLDWGTRKRIALGAGRGLLYLHEQCDPKIIHRDVKAANILLDDYCEAVVGDFGLAKLLDHQDSHVTTAVRGTVGHIAPEYLSTGQSSEKTDVFGFGILLLELITGQRALEFGKAANQKGAILDWVKKIHQEKTLEMLVDKDLKTNYDRIELEEMVQVALLCTQYLPGHRPKMSEVVRMLEGDGLVERWEASQKVESTKSKAPEFSSSDRYSDLTDDSSLLVQAMELSGPR
>Maldo_GDDH_00G1006900
MRQLAGNLLLFVCFIIIALSCFTLRGLAQLPKLPQQEVDALQEIATTMGANYWTFNTDACRIETVGLTKKQPKGSQANTDCDCNFENSTVCHVATLTLKGFSLPGLLPPQLVKLPYLRKIDFAYNYLNGTIPREWASTKLTYISVLVNRLSGQIPKHLGHITTLTFLNLEGNQFSGIVPTELGNLVNLQTLMLSSNQLTGYLPETFSGLRILNDFRINDNNFSGTLPDWVQNWKKLTRLEMHSSGLEGLIPSNISLLNNLEELRISDTNGPYQEFPLLRNLTSLVRLVLRNCNISGEIPAYIWSMKNLEMLDVSFNKLAGQLPSTIGAERLKFVFLTGNLLSGNVPRSILRDGSIVDLSYNNFTFQGPEKPDCQKNLNLNLNLYRSSSEENNLRGILPCLKNFKCPRYSNCMHINCGGSDIIVKDENNANVLFEGDGRVEGGSAKYFRNEKSMWGFSSTGDFMDGFELQNTRYSVSLPSSNLSELYTTARISPLSLTYFHYCLENGIYTITLHFAEIKFTNDKGYTSLGRRIFDIYVQEKLVWKDFNIEHEAGMAQKRLVKQVDNVNVTSNVLEIRFYWAGKGTTRIPERGHYGPLISAVSVVSNFKPCTNSGTVRTIYIIAGVVGGICLTLFIVAILWWKRCLRGKRGRQKDLLGRDMQMRTFTFKQIKAATNDFDSAKKIGEGGFGPVYKGHLSDGSLIAVKQLSSNSKQGNREFLNEMGMITCLQHPNLVTLHGCCIERDQLLLVYEYMENNSLANALFGPENRINLDWPTRVKICTGIARGLAFLHEESRLKIVHRDIKATNVLLDGDLNPKISDFGLAKLYDEEKTHVSTKVAGTIGYMAPEYALLGHLTYKADVYSFGVVALEIVSGKKNSYVPSNACVSLLDWAYQLQQGGNLKELIDESLVSEINGKEAEVMVKVGLLCTNVSPSLRPTMSEVVSMLEGQTTVPDTKPEARYHALKI
>Maldo_GDDH_01G1032200
MMMLKIEPVFAALVLACLPSFVLPDAQGDVLFSLRTSLNSSPNQLKDWNPNQVNPCTWSNVNCDPNNNVVSVTLSNIGFSGILSPKLGALKNLQTLSLEGNGITGEIPEEFGNLTVLSTLNLENNNLTGEIPASLGNLKNLQFLILNNNNLSGTIPESLSSLSSLISLQLGSNALTGQIPERLFNVPKYNFTGNHLNCGVNLPRPCAPDNDGSGPKSKPKLGIIVGVVGGLIILVLLGGLLYFMCKCRHKGKREVFVDVAGEVDRRIAFGQLKRFSWRELQLATDNFSERNVLGQGGFGKVYKGVLSDNTKVAVKRLTDYESPGGDAAFQREVEMISVAVHRNLLRLIGFCTTPTERLLVYPFMQNLSVAYRLREIKPGEPVLDWSTRKQVALGTARGLEYLHEHCNPKIIHRDVKAANVLLDEDFEAVVGDFGLAKLVDVRRTNVTTQVRGTMGHIAPEYLSTGKSSERTDVFGYGIMLLELVTGQRAIDFSRLEEEDDVLLLDHVKKLEREKRLDAIVDSNLNDSYNIQEVEMMIKVALLCTQGSPEDRPLMSEVVRMLEGEGLAERWEEWQNVEVTRRQEYERLQRRFDWGEDSVYNQDAIELSGGR
>Maldo_GDDH_05G1096400
MAPLSLLPFSLTFLFFLSPALSTNSEGNALHALRSRFNDVNNVLQSWDPTLVNPCTWFHVTCDSNNHVIRLDLGNSNISGSLGPELGQLKHLQYLELYRNDISGKIPEELGSLKSLVSMDLYDNRFEGEIPKSFANLKSLRFLRLNNNKLTGSIPRKLVGLSDLKVFDVSNNDLCGTIPVDGPFGAFPTESFENNRLNGPELKGLVSYDFGC
>Maldo_GDDH_05G1297400
MENNCVKKLLFGFCFFCLCVPLATASDSLLSPKGVNFEVAALMSVKRDMKDELPVMAGWDINSVDPCTWNMVGCSTEGFVISLAMVSTNLSGMLSPSIGNLSHLQTLLLQNNQLSGPIPAEIGWLSELQTLDLSGNQFSGDIPSSLGLLTHLSYLRLNRNKLSGHIPKLVADLAGLSFLDLSFNNLSGPTPKIQAKGYSVTGNSFLCNPSSPDSAQICIGVSKPINGTGSPQKVSSHHRWVLSVALGISCTFVISIMLLVFWVHWFRSRHLFTSYVQQDYEFDISQLKRFSYRELQIATGNFSSKNILGQGGYGVVYKGCLPNRTMIAVKRLRDPNFTGEVQFQTEVEMIGLALHRNLLRLYGFCMTPNERLLIYPFMPNGSVADRLRETGQEKPSLDWNRRLCIALGAARGLLYLHEQCNPKIIHRDVKAANILLDESYEAVVGDFGLAKLLDRRESHVTTAVRGTVGHIAPEYLSTGQSSEKTDVFGFGILLLELVTGQKALDAGNGQVQKGMILDLVRTLHEEKRLEVLVDRDLKGCFDAIELEQCVELALQCTQSSPILRPKMSDVLKILEGLVGHSGHTEVSQGGTNLFEARAHDFSRTCSDVRQESSFIIEAMELSGPR
>Maldo_GDDH_08G1221700
MDPTLMTSSASASAFWLILLFGFFHLQKLAANVEGDALNALKSNLADPNNVLQSWDPTLVNPCTWFHVTCNSENSVTRVDLGNANLSGQLVAQLGVLSKLQYLELYSNNITGTIPPELGGLSNLVSLDLYLNNLHGNIPETLGNLAKLRFLRLNNNTLAGNIPMTLTKIESLQVLDLSNNNLTGDIPVNGSFSLFTPISFNNNPLLKPLPASPPPPLSPPPSSPGTTATGAIAGGVAAGAALLFAAPAIALAYWRRRKPQDHFFDVPAEEDPEVHLGQLKRFSLRELQVATDTFSNKNILGRGGFGKVYKGRLTDGTLVAVKRLKEERTQGGELQFQTEVEMISMAVHRNLLRLRGFCMTPTERLLVYPYMANGSVASCLRDRPEDQAALDWPKRQCIALGSARGLAYLHDHCDPKIIHRDVKAANILLDEEFEAVVGDFGLAKLMDYKDTHVTTAVRGTIGHIAPEYLSTGKSSEKTDVFGYGVMLLELITGQRAFDLARLANDDDVMLLDWVKGLLKDRRLETLVDADLNGNYVEDQVEQLIQVALLCTQGTPGDRPKMSEVVRMLEGDGLAERWEEWQKEEVFRQDYNPIHHPNTNWIIDSTSHIPPDELSGPR
>Maldo_GDDH_09G1079400
MLVPFEAMGMGMGMGMGMGGTKAALCFLAFLWSFTCGNGLLSPKGVNFEVQALMGIKGSLVDPHGVLDNWDDDSVDPCSWTMVTCSPESLVIGLGTPSQSLSGTLSPSIGNLTNLQIVLLQNNNITGAIPSEIEKLSKLHTLDISNNMFTGAIPSSLGHLRSLQYLRLNNNSLSGAFPVSLANMSQLAFLDLSYNNLSGPVPRFAAKTFNIIGNPLICATGSEAECNGTTLLPMSMNLNTTQTAFPRGPKSHKIALAFGLSLGCLCLIVLGFGAVIWWRQRRNQQAFFGVKDRHHEEISLGNLKRFHFRELQIATHNFSSKNILGKGGFGHVYKGTLQDGTFVAVKRLKDGSALGGEIQFQTEVEMISLAVHRNLLRLYGFCITPTERLLVYPYMSNGSVASRLKGKPVLDWGTRKRIALGAGRGLLYLHEQCDPKIIHRDVKAANILLDDYCEAVVGDFGLAKLLDHQDSHVTTAVRGTVGHIAPEYLSTGQSSEKTDVFGFGILLLELITGQRALEFGKAANQKGAILDWVKRIHHEKKLEMLVDKDLKTNYDRIELEEMVQVALLCTQYLPSHRPKMSEVVRMLEGDGLVERWEASQKAESAKSKAPEFSSSDRYSDLTDDSSLLVQAMELSGPR
>Maldo_GDDH_10G1043100
MERKVGNSVCLWFILLAHPLWMTMVLANMEGDALHTLRTNLEDPNNVLQSWDPTLVNPCTWFHVTCNNENSVIRVDLGNAALSGQLVPQLGLLKNLQYLELYSNNMSGPIPSELGNLTSLVSLDLYLNSFSGLIPGTLGRLSKLRFLRLNNNSLVGPIPMSLTNISSLQVLDLSNNRLSGVVPDNGSFSLFTPISFANNMDLCGPVTGRPCPGSPPFSPPPPFVPPPPISTPGGNSATGAIAGGVAAGAALLFAAPAIAFAWWRRRKPQEFFFDVPAEEDPEVHLGQLKRFSLRELQVATDSFSNKNILGRGGFGKVYKGRLADGSLVAVKRLKEERTPGGELQFQTEVEMISMAVHRNLLRLRGFCMTPTERLLVYPYMANGSVASCLRERPPNQPPLDWPTRKRIALGSARGLSYLHDHCDPKIIHRDVKAANILLDEEFEAVVGDFGLAKLMDYKDTHVTTAVRGTIGHIAPEYLSTGKSSEKTDVFGYGIMLLELITGQRAFDLARLANDDDVMLLDWVKGLLKEKKLEMLVDPDLQSNYVEAEVEQLIQVALLCTQGSPMDRPKMSEVVRMLEGDGLAERWDEWQKVEVLRQEVELAPHPNSDWIVDSTENLHAVELSGPR
>Maldo_GDDH_10G1277100
MENNCVKKLLFGFCFVCFCMSLATASDSLLSPKGVNFEVAALMSVKREMKDEMSVMDGWDINSVDPCTWNMVGCSTEGFVISLAMVSTDLSGMLSPSIGNLSHIRTLLLQNNLLSGPIPAAIGTLSELQTLDLSGNQFSGDIPSSLGFLTHLSYLRLNRNKLSGQIPKLVADLIGLSFLDLSFNNLSGPTPKIQAKGYSVTGNSFLCNPSSPDSAQIGVGVSKPTNEAGSPQKVSSHRRWVLSVALGSSCTFVISIMLLVFWVRWYRSRLLFTSYVQQDYEFDISHLKRFSFRELQIATSNFSSKNILGQGGYGVVYKGCLPNRTMMAVKRLRDPNFTGEVQFQTEVEMIGLALHRNLLRLYGFCMTPNERLLIYPFMPNGSVADRLRETGREKPSLDWNRRLCIALGAARGLLYLHEQCNPKIIHRDVKAANILLDASYEAVVGDFGLAKLLDWRESHVTTAVRGTVGHIAPEYLSTGQSSEKTDVFGFGILLLELITGQKALDAGNGQVQKGMILDLVNSVRTLHEEKRLEVLVDRDLKGCFDAIELEQCVELALQCTQSSPILRPKMSDVLKILEGLVGQSGHTETEGSQGGTNLFEARAHDFSRTCSNVHQESSFIIEAMQLSGPR
>Maldo_GDDH_13G1052700
MEIWKGGKALCFVAFFCLWSCATGLLSPKGVNYEVQALVAIKGALEDPRGVLRNWDETSVDPCIWNMVTCSLDGLVIGLGTPSQNLSGTLSPSIGNLTNLQLVTFQDNHITGTIPAELGRLQKLQTLDLSSNLLNGEIPSTLSHLKSLQYMRLNNNTLSGAIPSSFANMTQLAFLDMSYNNLSGPVPRFPARTFNVVGNPLICATGKEQDCFGTTRTPQSLALNNSTNSQPAGRPRSHKIALAFASSLGCICLLILGFGFLLWWRQKHNKQIFLDVTEQHHEEVCLGNLRSFHFRELQSATHNFSSKNLVGKGGFGNVYKGCLRDGTVIAVKRLKDANAIGGEIQFQTELEMISLAVHRNLLRLYGFCMTAKERLLVYPYMSNGSVASRLKAKPALDWNTRKRIALGAGRGLLYLHEQCDPKIIHRDVKAANILLDDYYEAVVGDFGLAKLLDHHDSHITTAVRGTVGHIAPEYLSTGQSSEKTDVFGFGILILELISGQRALEFGKAANQKGAILDWVKKIQQEKKFDVLVDKELKNDYDAIELEEMIQVALLCTQNLPNQRPKMSEVVRMLEGDGLAEKWEASQRAESNRCRANEFSSSERYSDLTDDSSLLAQAMELSGPR
>Maldo_GDDH_13G1095500
MRREKDNMGRSTFTLWKLGLLVLALVEAASATLSPTGVNYEVEALAAIKSDLRDPHNVLENWDSNSVDPCSWRMVTCTPDGYVSALGLPSQSLSGILSPAIGNLSNLQSVLLQNNEISGPIPASIGNLEKLQTLDLSNNNFNGDIPDSLGNLKNLNYLRLNNNSLTGPFPESLSAVEGLTLVDLSFNNLSGSLPKISARTFKIVGNPLICGVKSENCSAVFPEPLSFPPDALKESDSGTKRHHMTIVLGASFSAAFGVIIIIGLLVWLRYRHNQQIFFDVNADQYDPEVCLGHLKRYTFKELWAATDHFNSKNILGRGGFGIVYKGSLSDGTLVAVKRLKDYSTTGGEIQFQTEVEMISLAIHRNLLRLCGFCSTENERLLVYPFMPNGSVASRLRDHIHGRPALDWARRKRIALGTARGLVYLHEQCDPRIIHRDVKAANILLDEDFEAVVGDFGLAKLLDHRESHVTTAVRGTVGHIAPEYLSTGQSSDKTDVFGFGILLLELITGQKALDFGRVANQKGVMLDWVKKLHQEGKLNLMVDKDLKGNIDRVELEEMVQVALLCTQFNPLYRPKMSEVLKMLEGDGLAEKWEASQKVETPRFRSCEHPRQRYSDFIEESSLVVEAMELSGPR
>Maldo_GDDH_13G1125600
MGSRVLLVFYLAAVAIASVECYSEGDALSVWKSSLVDPNNVLQSWDPTLRNPCTWFHVTCNSENSVTRVDLGDANLSGLIVPELGILANLQYLEVFGNNLFGSIPKEIGNLTKLVSLDLYQNNLTGTIPTSLGHLPSLRFMRVFSNSLTGPIPLSLGNLKSLQILELNSNLLTGTIPAELLNLIRFGNLNLFNVSDNLLQGTVHRTNSTVTTIIQDPQAQK
>Maldo_GDDH_13G1125700
MSSRVLFGLFLAVVAIASVDCNSERDALNVWKHGLVDPSNALQSWNSTLPSPCTWYHITCNSENSVIRVDLGDNNLSGILVPELGILANLEYLEVYGNNLFGSIPEEIGKLKKLVSLDLYQNNLTGTIPTSLGQLSSLRFMRFYNNRLTGSIPPSLGNLTSLQILELNSNLLTGTVPVEVSNLVQSGTYLNVSDNMLQATADRSNSTSNRANYYCELLLFRINLFVVLIYISLF
>Maldo_GDDH_15G1139900
MSRVFSRSHPFKPIIKWLILLLLPTIGFASTEPDVEGEALTDLLTALKDSSGRITDWNDNFVSPCFSWSHVTCRNGNVISLSLASNGFSGTLSPSITKLKYLASLDFQNNNLTGLLPVYLANLTHLQNLNLANNNFRGPIPNAWGQLSNLKHLDLSSNELTGRIPMQFFTIPNFNFTGSHLDCGSSLKQPCVSGSSLQASNRKSKLGTVITSASCSVSVILLIGALFAYRYYRMHKLKYDVFVDVAGEDECKISFGQLKRFSWREIQLATDNFDESNIIGQGGFGRVYKGVLSNDVHVAVKRLTDYNSPGGEAAFLREVQLISVAVHRNLLRLIGYCTTPSERILVYPFMKNLSVAYRLRDLKPGEKGLDWSTRKHIAFGAAHGLEYLHEHCNPKIIHRDLKAANILLDDKFEPVLGDFGLAKLVDTKSTHVTTQIRGTMGHIAPEYLSTGKSSEKTDVFGYGITLLELVTGQRAIDFARLEEEEDVLLLDHIKKLLRENRLDDIVDRNMKMHDPKEVETVIQVALLCTQSSPEDRPKMAEVVRLLQGVDLAERWAEWEQLEGVRNREFSLLSHQFAWADESTHDQEAIQLSKAR
>Maldo_GDDH_15G1322900
MMLLKMDLVFAVLVLACLQSFVLPDSQGEALFSLRKSLNSSPNQLKDWNPYQLNPCGWLNVQCDPNNNVVSVTLANIGFSGILSPELGALKNLQKLSLQGNGITGEIPKEFGNLTSLSTLNLENNNLTGEIPASLGNLKSLQFLTLNNNNLSGTIPESLSSLSNLISLNLNNNNLSGTIPESLSSLSNLINLQLASNALMGQIPKQLFSVKTYNFTGNHLNCGVILPHHCVSDIYGSGAKSKPKLGIIVGLVVGLIILLLLGGLLYFTCKRRHKGFKHEVFEDVAGDQRIAFGQLIRFSWRELQLATDNFSEKHVLGQGGFGKVYKGVLSDNTEVAVKRLTDYERPGGDAAFRREVEMISVAVHRNLLRLIGFCTTPAERLLVYPFMQNLSVADRLREIKPGEPVLDWPTRRQVALGTACGLEYLHEHCNPKIIHRDVKAANVLLDEDFEAVVGDFGLAKLVDVRKTNVTTEVRGTLGHIAPEYLSTGKSSEKTDVFGYGIMLLELVTGQRTVDFSRFDEDDDLFLLDHVKKLEREKRLDAIVDRNLNDSFNVQEVEMMIKVALLCTQGSPEDRPLMSEVVRMLQGDGLAERWEEWQNVEVTRRQQHERLQRRFNQGEDSVYNQDAIKLFGER
>Maldo_GDDH_15G1323000
MVLLKMELVLAVLVLACLQSFVLPDSQGDALFSLRTSLNSSPNQLKDWNPNQVNPCTWSNVNCDPNYNVISVILSNIGFSGILSPKLGALKNLQTLSLQGNGITGEIPKEFGNLTSLSTLNLENNNLTGEIPASLGNLKSLQFLTLNNNNLSGTIPESLSSLSNLISLQLVSNALTGKIPEQLFSVPKYNFTGNHLDCGVNLPHHCAPDTAGSGAKSKPKLGIIVGVVGGLIILLLLGGLLYFTCKRRHKGSKREVFVDVAGEVDRRIAFGQLKRFLWRELQLATDNFSEKNVLGQGGFGKVYKGVLSDNTKVAVKRLTDCESPGGDAAFQREVEMISVAVHRNLLKLIGFCTTPTERLLVYPFMQNLSVAYRLREIKPGEPVLDWPTRKQVALGTARGLEYLHEHCNPKIIHRDVKAANVLLDEDFEAVVGDFGLAKLVDVRKTNVTTQVRGTMGHIAPEYLSTGKSSERTDVFGYGIMLLELVTGQRAIDFSRLEEEDDVLLLDHVKKLEREKRLDAIVDSNLNDSFNIQEVEMMIKVALLCTQGSPEDRPLMSEVVRMLEGEGLAERWEEWQNVEVTRRQEYERLQRRFDWGEDSVYNQDAIELSGGHAQLHQRRSCATMRSLRLHERKCCSWFQFFLHMWFFYHHLFLLIHLTSV
>Maldo_GDDH_15G1412700
MNPPAMTSSASVSVWLILLFGFFHLHKLAANVEGDALNALKTNLADPNNVLQSWDPTLVNPCTWFHVTCNSENSVTRVDLGNANLSGQLVAQLGVLSKLQYLELYSNNITGTIPEELGGLADLVSLDLYLNKLHGTIPAALGNLAKLRFLRLNNNTLSETIPLTLTNIQSLQVLDLSNNNLTGDIPVNGSFSLFTPISFANNPLKPLPPSPPPPVSPNPPSSPGTTATGAIAGGVAAGAALLFAAPAIALAYWRRRKPQDHFFDVPAEEDPEVHLGQLKRFSLRELQVATDTFSNKNILGRGGFGKVYKGRLADGTLVAVKRLKEERTQGGELQFQTEVEMISMAVHRNLLRLRGFCMTPTERLLVYPFMFNGSVASCLRDRPEGQAALDWPIRQRIALGSARGLAYLHDHCDPKIIHRDVKAANILLDEEFEAVVGDFGLAKLMDYKDTHVTTAVRGTIGHIAPEYLSTGKSSEKTDVFGYGVMLLELITGQRAFDLARLANDDDVMLLDWVKGLLKDRRLETLVDADLNGNYVDDQVEQLIQVALLCTQGTPGERPKMSEVVRMLEGDGLAERWEEWQKEEVFRQDFNPIHHPSTNWIIDSTSHIPPDELSGPR
>Maldo_GDDH_15G1413000
MGAKYWGYFWRGAIAGGVAAGSAFLFAALAIAFAYCRRRKSQDYFFDEPAEKDPEVHLRQFKRFSLSELQVATDTFSDKNILGSGGFGKVYKGRLDDGTLVAVKRLKEERTQGGELQFQTEVEMISMAVHRNLLRVHGFCTTPTERLLVYPFMANGSVASCLRDRPEGQPALDWPIRQRIALGSAKGLAYLHDHCDPKIIHRDVKAANILLDVEFEAVVGDFGLAKLMDYRDTHVTTAVRGTIGHIAPEYFSTGKCSEKTDVFGYGVMLLELITGQRAFDPQLASHDDPMLVDWVKRLLKDRRLETLVDADLNGNYVDDQVEQLIQVALLCTQGTPGERPKMSEVVRMLEGNGLAERWEEWQKE
>Maldo_GDDH_15G1413200
MQITYSFAMECRDLSNNNLTGDIPVNGSFSLFTPISCCMGCRFHSSTVFAAEKDPQVHSRQLKNFSLRELQVATDTFSDKNIIGRGGFGKVYRGRLADGTLVAVKRLTEERTQDGELQFQTEVEMIRMAVHHRNLLCLHGFCMTPTERLLVYPYMANGSVASCLRGRPEGQPALDWPIRQRIALGSARGLAYLHDHCDPKIIHRDVKAANILLDEEFEAVVGDFGLAKLMDYKDTYVTTHVCGTFGHMAPEHFSTGVSSEKTDVFGYGVMLLELITGQRAFNPHLASDDDVMLVDWVKRLLKERRLERLVDADLNGNYIDDQVEQLIQVALLCTQGSPGERPKMSEVVRMLEGEGEGLAERWEERQNEEVICQDFNTIHHPSNTATGAIAGGVAVGAALTFAATANTLAYWRRRKPQDHFFDVPAEEDPEVLLGQLKRFSLRKLQVATDNFSNKNILGRGGFGKVYKGRLADGTLVAVKRLKEARTQGGELQFQTEVEMISMAVHRNLLRLHGFCMTPTERLLVYPYMANGSVASCIRDRPEGQPALDWPIRQRIALESARGLAYLHDHCDPKIIHRDVKAANILLDEEFKAVVGDFGLAKLMDYRDTHVTTAVRGTIGHIAPEYLSTGKCSEKTDVFAYGVMLLELITGQRAFELARLATNDDVMLLDWVKGLLKDQRLETIVDADLHGNYVDDQVEQLIQVALLCTQGTPGERPKMSEVGRMLKGDGLAERWEEWQKKEVFRQYFNPIHHPSTNRIIDSTSHGPLDELSGPR
>Maldo_GDDH_15G1413300
MQLKNFSLRDLQVATDTYSDKNIIGRGGFGKVYRGRLADGTLVAVKRLTQERTQDGELQFQTEVEMIRMAVHHRNLLCLHGFCMTPTERLLVYPYMANGSVASCLRGRPEGQPALDWPIRQRIALGSARGLAYLHDHCDPKIIHRDVKAANILLDEEFEAVVGDFGLAKLMDYKDTYVTTHVCSTFGHMAPEHFSTGVSSEKTDVFGYGVMLLELITGQRAFNPQLASDDDVMLVDWNLAYVLYRRLERLVDADLNGNYIDDQVEQLIQVALLCTQGSPGERPKMSEVVQMLEGEGEGLAERWEEWQNKEMIRQDFNTIHHPRGVAVGAALPFAAPAITLAYWRRRKPQDHFFDVPAEEDPEVLLGQLKRFSLRELQVATDTFSNKNILGRGGFGKVYKGRLADGTLVAVKRLKEERTQRGELQFQTEVEMISMAVHRNLLRLRGFCITRTERLLVYPYMANGSLASCLRDRPEGQPALDWRIRQRIALESARGLAYLHDHCDPKIIHRDVKAANILLDEEFKAVVGDFGLAILMDYRDTHVTTAVRGTIGHIAPEYLSTGKCSEKTDAFAYGVMLLELITGQRAFDLARLANDYDVMLLDWVKGLLKDRRLETLVDADLNGNYVYDQVEQLIQVALLCTQGTPGERPKMLEVVWMMEGRWFGWEEWQKEEVFHQDFNPIHHPSTNWITDSTSHIPLDELSGPR
>Maldo_GDDH_15G1413700
TRTELRTRTVPLILRLLLVLLCCLLLLQLHLLIGDEENHRIIYLMNLEDQEVHLRQLKRFSLRELQVADTFSNKNIIGRGGFGKVYKGCLALAFGRGGSKVLLVELALALARLQFNSPVPNDMHIGSVPCIHVRSLQRTREDPFCISVIPHLCICFVFVFYFVFVSCIF
>Maldo_GDDH_15G1414000
MYLETMGGTGTGAIFGGVAVGVALLFGALAIAFAYCRRRKPQDHFFNEPAEEDPEVHLRQLKRFSLRELQVATDTFSDKNILGRGGFGKVYKGCLADGTLVAVKRLKEKRTQGGELQFQTEVKMISMAVHRNLLRLHGFCMTPTERLLVYPYMANGSVASRLIDRPEGQPALNWPVRQRIALGSARGLAYLHDHCDPKIIHRDVKAANILLDEEFEAVVGDFGLAKLMNYKDTHITTAVRGTIGHIAPEYFSNGRFSEKTDVFGYGVMLLELITGQRAFDPQPESDDDVTLLDWVKGLMKDQRVEILVDADLNGNYIDDQVEQLTQVALLCTQDSPGERPKMSEVVQMLEGDGLAERWEEWQNEMFRQDFNPIHHQSTNWIIVDSTSHIPPDELSGPR
>Maldo_GDDH_16G1057000
MEIRTEGKALCFVAFFCFWTSATGLLSPKGVNYEVQALVSIREALKDPRGVLRNWDGTSVDPCIWNMVTCSLDGLVIGLGTPSQNLSGTLSPSIGNLTNLQLVTFQDNHITGSIPAELGRLQKLQTLDLSSNLFNGEIPSTLSHLKSLQYLRLNNNTLSGAIPSSFANMTQLAFLDMSYNNLSGPVPRFPAKTFNVVGNPLICATGKEQDCSGTTRPPLSLPSNNSTNSQAAERPRSHKIALAFASSLGCICLLILGFGFLLWWRQKHNKQIFLDVTEQHHEEVCLGNLRSFHFRELQAATHNFSSKNLVGKGGFGNVYKGYLRDGTVIAVKRLKDTNAIGGEIQFQTELEMISLAVHRNLLRLYGFCMTAKERLLVYPYMSNGSVASRLKAKPPLDWSTRKRIALGAGRGLLYLHEQCDPKIIHRDVKAANILLDDYCEAVVGDFGLAKLLDHHDSHITTAVRGTVGHIAPEYLSTGQSSEKTDVFGFGILILELISGQRALEFGKAANQKGAILDWVKKIQQEKKFDVLVGKELKNDYDPIEVEEMIQVALLCTQNLPSQRPKMSEVVRMLEGDGLAEKWEASQRAESNRCRANEFSSSERYSDLTDDSSLLAQAMELSGPR
>Maldo_GDDH_16G1097000
MKIEKDYMGRSNFMLCKLGLLVLALAEASSATLSPTGVNYEVEALAAIKSDLIDPHNVLENWDSNSVDPCSWRMVTCTPDGYVSALGLPSQSLSGILSPAIGNLSNLQSVLLQNNAISGPIPTSIGNLVKLQTLDLSNNNFNGDIPDSLGNLKNLNYLRLNNNSLTGPFPESLSTVGLTLVDLSFNNLSGSLPKISARTFKIVGNPLICGVKAANCSAVFPEPLSFPPDALKESDSGTKRRHMTIVLGASFSAVFGVIIIIGLLVWLRYRHNQQIFFDVNDQYDPEVCLGHLRRYTFKELRAATDHFNSKNILGRGGFGIVYKGSLNDGTLVAVKRLKDYNTAGGEIQFQTEVEMISLAVHRNLLRLCGFCSTENERLLVYPFMPNGSVASRLRDHIHGRPALDWARRKRIALGTARGLVYLHEQCDPRIIHRDVKAANILLDEDFEAVVGDFGLAKLLDHRESHVSTAVRGTVGHIAPEYLSTGQSSDKTDVFGFGILLLELITGQRALDFGRVANQKGVMLDWVKKLHQEGKLNLMVDKDLRGKLDRVELEEMVQVALLCTQFNPLYRPKMSEVLKMLEGDGLAEKWEASQKVETPRFRPCDPRQRYSDFIEESSLVLEAMELSGPR
>Maldo_GDDH_16G1259200
MLPLKLLIFFLSSCSLCLSYEPRNHEVEALISLRVGLNDPHGVLNNWDEDSVDPCSWAMITCSPDNLVIGLGAPSQSLSGTLSGAFANLTNLRQVLLQNNNICGKLPSELGTLPKLQTLDLSNNRFSGLVPDSLAHLNTLQYLRLNNNSLSGPFPVSLAKIPDLAFLDLSYNNLSGPIPKFPARTFNVVGNPLICASSSTEGCSGSATPVPLSLSLKTSPGKHNSKTVAIALGLSLSCVLVIVLLLGILWHRKKQKTQSILNISDIQEEGIVSLGNLRSFTFKQLQLATDNFSSKHILGAGGFGNVYKGKLPDGTMVAVKRLKDVTGTAGESQFRTELEMISLAVHRNLLRLIGFCATFSERLLVYPYMSNGSVAARLRGKPALDWNTRKRIAIGAARGLLYLHEQCDPKIIHRDVKAANVLLDDYCEAIVGDFGLAKLLDHADSHVTTAVRGTVGHIAPEYLSTGQSSEKTDVFGFGILLIELITGMRALEFGKTVNQKGAILEWVKKIQQEKKVEVLVDRELGNNYDRIEVGEMLQVALLCTQYLPAHRPKMSEVVRMLEGDGLAEKWAASHNQSNSSMDRFQSHNSNKSSSHTDGIHSKHDGNERDRGSMFSAWIDEDEDENSLDSYAMELSGPR
>Maldo_GDDH_17G1003100
MERRVGNSVCLWLILVAHPLWMTMVLANMEGDALHNLRTNLEDPNNVLQSWDPTLVNPCTWFHVTCNNENSVIRVDLGNAALSGQLVPQLGLLKNLQYLELYSNNISGPIPRELGNLTSLVSLDLYLNSFSGPIPDTLGKLSKLRFLRLNNNSLAGPIPMSLTNISSLQVLDLSNNGLSGVVPDNGSFSLFTPISFANNMNLCGPVTGRPCPGSPPFSPPPPFVPPPPISIPGGNSATGAIAGGVAAGAALLFAAPAIAFAWWRRRKPQEFFFDVPAEEDPEVHLGQLKRFSLRELQVATDSFSNKNILGRGGFGKVYKGRLADGSLVAVKRLKEERTPGGELQFQTEVEMISMAVHRNLLRLRGFCMTPTERLLVYPYMANGSVASCLRERPPNQPPLDWPSRKRIALGSARGLSYLHDHCDPKIIHRDVKAANILLDEEFEAVVGDFGLAKLMDYKDTHVTTAVRGTIGHIAPEYLSTGKSSEKTDVFGYGIMLLELITGQRAFDLARLANDDDVMLLDWVKGLLKEKKLEMLVDPDLQSNYVEAEVEQLIQVALLCTQGSPMDRPKMSEVVRMLEGDGLAERWDEWQKVEVLRQEVELAPHPNSDWIVDSTENLHAVELSGPR
>Maldo_GDDH_17G1069800
MLVTFESMGIGIGMGMRGAKAALCFMAFLWSWTCGNGLLSPKGVNFEVQALMGLKNSLVDPHGVLDNWDDDSVDPCSWTMVTCSPESLVIGLGTPSQSLSGTLSPSIGNLTNLQIVLLQNNNITGPIPREIERLSKLRTLDISNNFFTGAIPSSLGHLRSLQYLRLNNNSLIGAFPVSLANMSQLSFLDLSYNNLSGPVPRFAAKTFNIVGNPLICATGSEAQCNGTTLMPMLMNLTTTQAALPGRSKNHKVALAFGLSLGCLCLIVLGFGAVIWWRQRRNQQAFFDVKDRHHEEISLGNLKRFHFRELQIATHNFSSKNILGKGGFGHVYKGTLQDGTFVAVKRLKDGSALGGEIQFQTEVEMISLAVHRNLLRLYGFCITPAERLLVYPYMSNGSVASRLKGKPVLDWGTRKRIALGAGRGLLYLHEQCDPKIIHRDVKAANILLDDYCEAVVGDFGLAKLLDHQDSHVTTAVRGTVGHIAPEYLSTGQSSEKTDVFGFGILLLELITGQRALEFGKAANQKGAILDWVKKIHQEKTLEMLVDKDLKTNYDRIELEEMVQVALLCTQYLPGHRPKMSEVVRMLEGDGLVERWEASQKVESTKSKAPEFSSSDRYSDLTDDSSLLVQAMELSGPR
>Maldo_Gala_01g003760
MCKCRHKGKREVFVDVAGEVDRRIAFGQLKRFSWRELQLATDNFSERNVLGQGGFGKVYKGVLSDNTKVAVKRLTDYESPGGDAAFQREVEMISVAVHRNLLRLIGFCTTPTERLLVYPFMQNLSVAYRLREIKPGEPVLDWSTRKQVALGTARGLEYLHEHCNPKIIHRDVKAANVLLDEDFEAVVGDFGLAKLVDVRRTNVTTQVRGTMGHIAPEYLSTGKSSERTDVFGYGIMLLELVTGQRAIDFSRLEEEDDVLLLDHVKKLEREKRLDAIVDSNLNDSYNIQEVEMMIKVALLCTQGSPEDRPLMSEVVRMLEGEGLAERWEEWQNVEVTRRQEYERLQRRFDWGEDSVYNQDAIELSGGR
>Maldo_Gala_03g021710
MRKFVKQIMMNIFLPRLLLLHSLLVVCFATFAFGATRLPQDEVQALADIAKTLGKTGWDFSVDPCSGQLPWTNISKVEGFKSAVTCNCSFDDSTVCHVTSIILKTQDLPGTLPREMVRLKYLQEIDLTRNYLNGTIPPEWSSLQLVNISLIGNRLTGPIPVEFGNIITLKSLDLSSNSLSGVLPEELGNFPNLERMILSSNNFTGFLPKTFANLATLKDFLIQASGLMGPIPSGISRLTSLTDLRITDLNNIPELNFPPLDNMTNMKTLMLRSCNIIGELPSYLGQMTKLKALDLSYNKLTGEIPSSYASLAKVEYIFLTGNLLTGPLPAWPKVNVNLFDSSSKGNSSGVSCSTAAKCPKTWYSSFHINCGGKEVTIENTTYEDDTFSVGPSSFYQSRTNWALSSTGYFPDDNRATDNFIWTNETRLYMANPQLYMNARLSPISLTYFGFCLQNRKYTVSLHFAELMFRSGNTYKSLGRRVFDIYIQVTKLVTLQDIQVLPDFNIMDYASVFGNVVSFTADVTNHTLKIRLYWAGKGTTGIPVRGVYGPLISAISVEPAVDNSSTKTGSSISPGVNGVSVDLKGVDLQTGKFTFKQLKAATTNFDKANKIGEGGFGSVYKGILADGTMIAVKQLSSKSKQGNREFVNEIGMISALQHPHLVSLYGCCIEGNQLLLVYEYMENNSVAHALFGNYRFCVPTVHLVHADGGYMAPEYAMRGYLTDKADVYSFGILVLEIVSGRNNTSYRTKAECFYLLDWATLLKAQGNLLDLVDPRLGSNFNKKEMMVTINVALLCSSVTSAVRPTMSSVVSMLEGRVAVQELVSDPNPSSNEIDAMRNHFQSYLEGSAGESQIQTESIEEARTISYASGHDLYPISPDSNY
>Maldo_Gala_05g004080
MERRVGNSVCLWLILVAHPLWMTMVLANMEGDALHNLRTNLEDPNNVLQSWDPTLVNPCTWFHVTCNNENSVIRVDLGNAALSGQLVPQLGLLKNLQELYSNNISGPIPRELGNLTSLVSLDLYLNSFSGPIPDTLGKLSKLRFLRLNNNSLAGPIPMSLTNISSLQVLDLSNNGLSGVVPDNGSFSLFTPISFANNMNLCGPVTGRPCPGSPPFSPPPPFVPPPPISIPGGNSATGAIAGGVAAGAALLFAAPAIAFAWWRRRKPQEFFFDVPAEEDPEVHLGQLKRFSLRELQVATDSFSNKNILGRGGFGKVYKGRLADGSLVAVKRLKEERTPGGELQFQTEVEMISMAVHRNLLRLRGFCMTPTERLLVYPYMANGSVASCLRERPPNQPPLDWPSRKRIALGSARGLSYLHDHCDPKIIHRDVKAANILLDEEFEAVVGDFGLAKLMDYKDTHVTTAVRGTIGHIAPEYLSTGKSSEKTDVFGYGIMLLELITGQRAFDLARLANDDDVMLLDWVKGLLKEKKLEMLVDPDLQSNYVEAEVEQLIQVALLCTQGSPMDRPKMSEVVRMLEGDGLAERWDEWQKVEVLRQEVELAPHPNSDWIVDSTENLHAVELSGPR
>Maldo_Gala_05g010020
MAPLSLLPFSLTFLFFLSPALSTNSEGNALHALRSRFNDVNNVLQSWDPTLVNPCTWFHVTCDSNNHVIRLDLGNSNISGSLGPELGQLKHLQYLELYRNDISGKIPEELGSLKSLVSMDLYDNRFEGEIPKSFANLKSLRFLRLNNNKLTGSIPRKLVGLSDLKVFDVSNNDLCGTIPVDGPFGAFPTESFENNRLNGPELKGLVSYDFGC
>Maldo_Gala_05g027020
MENNCVKKLLFGFCFFCLCVPLATASDSLLSPKGVNFEVAALMSVKRDMKDELPVMAGWDINSVDPCTWNMVGCSTEGFVISLAMVSTNLSGMLSPSIGNLSHLQTLLLQNNQLSGPIPAEIGWLSELQTLDLSGNQFSGDIPSSLGLLTHLSYLRLNRNKLSGHIPKLVADLAGLSFLDLSFNNLSGPTPKIQAKGYSVTGNSFLCNPSSPDSAQICIGVSKPINGTGSPQKVSSHHRWVLSVALGISCTFVISIMLLVFWVHWFRSRHLFTSYVQQDYEFDISQLKRFSYRELQIATGNFSSKNILGQGGYGVVYKGCLPNRTMIAVKRLRDPNFTGEVQFQTEVEMIGLALHRNLLRLYGFCMTPNERLLIYPFMPNGSVADRLRETGQEKPSLDWNRRLCIALGAARGLLYLHEQCNPKIIHRDVKAANILLDESYEAVVGDFGLAKLLDRRESHVTTAVRGTVGHIAPEYLSTGQSSEKTDVFGFGILLLELVTGQKALDAGNGQVQKGMILDLVRTLHEEKRLEVLVDRDLKGCFDAIELEQCVELALQCTQSSPILRPKMSDVLKILEGLVGHSGHTEVSQGGTNLFEARAHDFSRTCSDVRQESSFIIEAMELSGPR
>Maldo_Gala_08g019570
MDPTLMTSSASASAFWLILLFGLFHLQKLAANVEGDALNALKSNLADPNNVLQSWDPTLVNPCTWFHVTCNSENSVTRVDLGNANLSGQLVAQLGVLSKLQYLELYSNNITGTIPPELGGLSNLVSLDLYLNNLHGNIPETLGNLAKLRFLRLNNNTLAGNIPMTLTKIESLQVLDLSNNNLTGDIPVNGSFSLFTPISFNNNPLLKPLPASPPPPLSPPPSSPGTTATGAIAGGVAAGAALLFAAPAIALAYWRRRKPQDHFFDVPAEEDPEVHLGQLKRFSLRELQVATDTFSNKNILGRGGFGKVYKGRLTDGTLVAVKRLKEERTQGGELQFQTEVEMISMAVHRNLLRLRGFCMTPTERLLVYPYMANGSVASCLRDRPEEQAALDWPKRQCIALGSARGLAYLHDHCDPKIIHRDVKAANILLDEEFEAVVGDFGLAKLMDYKDTHVTTAVRGTIGHIAPEYLSTGKSSEKTDVFGYGVMLLELITGQRAFDLARLANDDDVMLLDWVKGLLKDRRLETLVDADLNGNYVEDQVEQLIQVALLCTQGTPGDRPKMSEVVRMLEGDGLAERWEEWQKEEVFRQDYNPIHHPNTNWIIDSTSHIPPDELSGPR
>Maldo_Gala_09g006800
MLVPFEAMGMGMGMGMGMGGTKAALCFLAFLWSFTCGNGLLSPKGVNFEVQALMGIKGSLVDPHGVLDNWDDDSVDPCSWTMVTCSPESLVIGLGTPSQSLSGTLSPSIGNLTNLQIVLLQNNNITGAIPSEIEKLSKLHTLDISNNMFTGAIPSSLGHLRSLQYLRLNNNSLSGAFPVSLANMSQLAFLDLSYNNLSGPVPRFAAKTFNIIGNPLICATGSEAECNGTTLLPMSMNLNTTQTAFPRGPKSHKIALAFGLSLGCLCLIVLGFGAVIWWRQRRNQQAFFGVKDRHHEEISLGNLKRFHFRELQIATHNFSSKNILGKGGFGHVYKGTLQDGTFVAVKRLKDGSALGGEIQFQTEVEMISLAVHRNLLRLYGFCITPTERLLVYPYMSNGSVASRLKGKPVLDWGTRKRIALGAGRGLLYLHEQCDPKIIHRDVKAANILLDDYCEAVVGDFGLAKLLDHQDSHVTTAVRGTVGHIAPEYLSTGQSSEKTDVFGFGILLLELITGQRALEFGKAANQKGAILDWVKRIHHEKKLEMLVDKDLKTNYDRIELEEMVQVALLCTQYLPSHRPKMSEVVRMLEGDGLVERWEASQKAESAKSKAPEFSSSDRYSDLTDDSSLLVQAMELSGPR
>Maldo_Gala_10g004040
MERKVGNSVCLWFILLAHPLWMTMVLANMEGDALHTLRTNLEDPNNVLQSWDPTLVNPCTWFHVTCNNENSVIRVDLGNAALSGQLVPQLGLLKNLQYLELYSNNMSGPIPSELGNLTSLVSLDLYLNSFSGLIPGTLGRLSKLRFLRLNNNSLVGPIPMSLTNISSLQVLDLSNNRLSGVVPDNGSFSLFTPISFANNMDLCGPVTGRPCPGSPPFSPPPPFVPPPPISTPGGNSATGAIAGGVAAGAALLFAAPAIAFAWWRRRKPQEFFFDVPAEEDPEVHLGQLKRFSLRELQVATDSFSNKNILGRGGFGKVYKGRLADGSLVAVKRLKEERTPGGELQFQTEVEMISMAVHRNLLRLRGFCMTPTERLLVYPYMANGSVASCLRERPPNQPPLDWPTRKRIALGSARGLSYLHDHCDPKIIHRDVKAANILLDEEFEAVVGDFGLAKLMDYKDTHVTTAVRGTIGHIAPEYLSTGKSSEKTDVFGYGIMLLELITGQRAFDLARLANDDDVMLLDWPRLNIFLGCNCELAL
>Maldo_Gala_10g024870
TGREKPSLDWDRRLCIALGAARGLLYLHEQCNPKIIHRDVKAANILLDASYEAVVGDFGLAKLLDRRESHVTTAVRGTVGHIAPEYLSTGQSSEKTDVFGFGILLLELITGQKALDAGNGQVQKGMILDLVRTLHEEKRLEVLVDRDLKGCFDAIELEQCVELALQCTQSSPILRPKMSDVLKILEGLVGQSGHTETEGSQGGTNLFEARAHDFSRTCSNVHQESSFIIEAMQLSGPR
>Maldo_Gala_10g024880
MENNCVKKLLFGFCFVCFCMSLATASDSLLSPKGVNFEVAALMSVKREMKDEMSVMDGWDINSVDPCTWNMVSCSTEGFVISLAMVSTDLSGMLSPSIGNLSHIRTLLLQNNLLSGPIPAAIGTLSELQTLDLSGNQFSGDIPSSLGFLTHLSYLRLNRNKLSGQIPKLVADLIGLSFLDLSFNNLSGPTPKIQAKGYSVTGNSFLGNPSSPDSAQIGVGVSKPTNEAGSPQKVSSHRRWVLSVALGISCTFVISIMLLVFWVRWYRSHLLFTSYVQQDYEFDISHLKRFSFRELQIATSNFSSKNILGQGGYGVVYKGCLPNRTMMAVKRLRDPNFTGEVQFQTEVEMIGLALHRNLLRLYGFCMTPNERLLIYPFMPNGSVADRLRGPSSFHFVAYFFPMMKSFCWFPILGFNCRTMMHCYILTSEAF
>Maldo_Gala_11g016370
MAAASRFFFTLTLTLSVCLLPLVYANSEGDALYTFRRSLSDPDNLLQSWDPTLVNPCTWFHITCNQDNRVTRVDLGNSNLSGHLVPELGKLEHLQYLELYKNNIQGTIPAELGNLKSLISLDLYNNNISGTIPPSLGKLKSLVFLRLNDNRLTGPIPRDLTGISSLKVVDVSNNNLCGTIPTSGPFEHIPLNKSLNNLFLSVWYGQEQVEFQCEGNIALRTTIDSKVQNCWGLQVTIQTARKEDGILTL
>Maldo_Gala_13g004430
MEIWKGGKALCFVAFFCLWSCATGLLSPKGVNYEVQALVAIKGALEDPRGVLRNWDETSVDPCIWNMVTCSLDGLVIGLGTPSQNLSGTLSPSIGNLTNLQLVTFQDNHITGTIPAELGRLQKLQTLDLSSNLLNGEIPSTLSHLKSLQYMRLNNNTLSGAIPSSFANMTQLAFLDMSYNNLSGPVPRFPARTFNVVGNPLICATGKEQDCFGTTRTPQSLALNNSTNSQPAGRPRSHKIALAFASSLGCICLLILGFGFLLWWRQKHNKQIFLDVTEQHHEEVCLGNLRSFHFRELQSATHNFSSKNLVGKGGFGNVYKGCLRDGTVIAVKRLKDANAIGGEIQFQTELEMISLAVHRNLLRLYGFCMTAKERLLVYPYMSNGSVASRLKAKPALDWNTRKRIALGAGRGLLYLHEQCDPKIIHRDVKAANILLDDYYEAVVGDFGLAKLLDHHDSHITTAVRGTVGHIAPEYLSTGQSSEKTDVFGFGILILELISGQRALEFGKAANQKGAILDWVKKIQQEKKFDVLVDKELKNDYDAIELEEMIQVALLCTQNLPNQRPKMSEVVRMLEGDGLAEKWEASQRAESNRCRANEFSSSERYSDLTDDSSLLAQAMELSGPR
>Maldo_Gala_13g008090
MRREKDNMGRSTFTLWKLGLLVLALVEAASATLSPTGVNYEVEALAAIKSDLRDPHNVLENWDSNSVDPCSWRMVTCTPDGYVSALGLPSQSLSGILSPAIGNLSNLQSVLLQNNEISGPIPASIGNLEKLQTLDLSNNNFNGDIPDSLGNLKNLNYLRLNNNSLTGPFPESLSAVEGLTLVDLSFNNLSGSLPKISARTFKIVGNPLICGVKSENCSAVFPEPLSFPPDALKESDSGTKRHHMTIVLGASFSAAFGVIIIIGLLVWLRYRHNQQIFFDVNADQYDPEVCLGHLKRYTFKELWAATDHFNSKNILGRGGFGIVYKGSLSDGTLVAVKRLKDYSTTGGEIQFQTEVEMISLAIHRNLLRLCGFCSTENERLLVYPFMPNGSVASRLRDHIHGRPALDWARRKRIALGTARGLVYLHEQCDPRIIHRDVKAANILLDEDFEAVVGDFGLAKLLDHRESHVTTAVRGTVGHIAPEYLSTGQSSDKTDVFGFGILLLELITGQKALDFGRVANQKGVMLDWVKKLHQEGKLNLMVDKDLKGNIDRVELEEMVQVALLCTQFNPLYRPKMSEVLKMLEGDGLAEKWEASQKVETPRFRSCEHPRQRYSDFIEESSLVVEAMELSGPR
>Maldo_Gala_13g010810
MGSRVLLVFYLAAVAIASVECYSEGDALSVWKSSLVDPNNVLQSWDPTLRNPCTWFHVTCNSENSVTRVDLGDANLSGLIVPELGILANLQYLEVFGNNLFGSIPKEIGNLTKLVSLDLYQNNLTGTIPTSLGHLPSLRFMRVFSNSLTGPIPLSLGNLKSLQILELNSNLLTGTIPAELLNLIRFGNLNLFNVSDNLLQGTVHRTNSTGDALFALRQAVKDPNSVLQSWDPTLVDPCTWFHVTCDGDNRVTRLDLGNANLSGSLVPELGKLERLQYLELYMNNLMGSLPKQLGGLKSLVSLDLYHNNFSGTIPPSLSNLSNLKFLRLNGNRLTGRIPRELTKLQSLKILDVSSNDLCGTFPTSGSFSQLSEESFKNNPRLEGPELMGFVRYDSTRGSCK
>Maldo_Gala_13g010820
MSSRVLFGLFLAVVAIASVDCNSERDALNVWKHGLVDPSNALQSWNSTLPSPCTWYHITCNSENSVIRVRFYNNRLTGSIPPSLGNLTSLQILELNSNLLTGTVPVEVSNLIQSGTYL
>Maldo_Gala_15g013290
MSHVFSRSHPFKPIIKWLILLLLPTIGFASTEPDVEGEALTDLLTALKDSSGRITDWNDNFVSPCFSWSHVTCRNGNVISLSLASNGFSGTLSPSITKLKDLASLDFQNNNLTGLLPVYLANLTHLQNLNLANNNFRGPIPNAWGQLSNLKHLDLSSNELTGRIPMQFFTIPNFNFTGSHLDCGSSLKQPCVSGSSLQGEDECKISFGQLKRFSWREIQLATDNFDESNIIGQGGFGRVYKGVLSNDVHVAVKRLTDYNSPGGEAAFLREVQLISVAVHRNLLRLIGYCTTPSERILVYPFMKNLSVAYRLRDLKPGEKGLDWSTRKHIAFGAAHGLEYLHEHCNPKIIHRDLKAANILLDDKFEPVLGDFGLAKLVDTKSTHVTTQIRGTMGHIAPEYLSTGKSSEKTDVFGYGITLLELVTGQRAIDFARLEEEEDVLLLDHIKKLLRENRLDDIVDRNMKMHDPKEVETVIQVALLCTQSSPEDRPKMADVVRLLQGVDLAERWAEWEQLEGVRNREFSLLSHQFAWAEESTHDQEAIQLSKAR
>Maldo_Gala_15g028900
MLAFSVSGEALFSLRKSLNSSPNQLKDWNPYQLNPCGWLNVQCDPNNNVVSVTLANIGFSGILSPELGALKNLQKLSLQGNGITGEIPKEFGNLTSLSTLNLENNNLTGEIPASLGNLKSLQFLTLNNNNLSGTIPESLSSLSNLISLNLNNNNLSGTIPESLSSLSNLINLQLASNALMGQIPKQLFSVKTYNFTGNHLNCGVILPHHCVSDIYGSGAKSKPKLGIIVGLVVGLIILLLLGGLLYFTCKRRHKGFKHEVFEDVAGDQRIAFGQLIRFSWRELQLATDNFSEKHVLGQGGFGKVYKGVLSDNTEVAVKRLTDYERPGGDAAFRREVEMISVAVHRNLLRLIGFCTTPAERLLVYPFMQNLSVADRLREIKPGEPVLDWPTRRQVALGTACGLEYLHEHCNPKIIHRDVKAANVLLDEDFEAVVGDFGLAKLVDVRKTNVTTEVRGTLGHIAPEYLSTGKSSEKTDVFGYGIMLLELVTGQRTVDFSRFDEDDDLFLLDHVKKLEREKRLDAIVDRNLNDSFNVQEVEMMIKVALLCTQGSPEDRPLMSEVVRMLQGDGLAERWEEWQNVEVTRRQQHERLQRRFNQGEDSVYNQDAIKLFGER
>Maldo_Gala_15g028910
MISVAVHRNLLKLIGFCTTPTERLLVYPFMQNLSVAYRLREIKPGEPVLDWPTRKQVALGTARGLEYLHEHCNPKIIHRDVKAANVLLDEDFEAVVGDFGLAKLVDVRKTNVTTQVRGTMGHIAPEYLSTGKSSERTDVFGYGIMLLELVTGQRAIDFSRLEEEDDVLLLDHVKKLEREKRLDAIVDSNLNDSFNIQEVEMMIKVALLCTQGSPEDRPLMSEVVRMLEGEGLAERWEEWQNVEVTRRQEYERLQRRFDWGEDSVYNQDAIELSGGR
>Maldo_Gala_15g036850
MNPPAMTSSASVSVWLILLFGFFHLHKLAANVEGDALNALKTNLADPNNVLQSWDPTLVNPCTWFHVTCNSENSVTRVDLGNANLSGQLVAQLGVLSKLQYLELYSNNITGTIPEELGGLADLVSLDLYLNKLHGTIPAALGKLAKLRFLRLNNNTLSGTIPLTLTNIQSLQVLDLSNNKLTGDIPVNGSFSLFTPISFANNPLKPLPPSPPPPVSPNPPSSPGTTATGAIAGGVAAGAALLFAAPAIALAYWRRRKPQDHFFDVPAEEDPEVHLGQLKRFSLRELQVATDTFSNKNILGRGGFGKVYKGRLADGTLVAVKRLKEERTQGGELQFQTEVEMISMAVHRNLLRLRGFCMTPTERLLVYPFMFNGSVASCLRDRPEGQAALDWPIRQRIALGSARGLAYLHDHCDPKIIHRDVKAANILLDEEFEAVVGDFGLAKLMDYKDTHVTTAVRGTIGHIAPEYLSTGKSSEKTDVFGYGVMLLELITGQRAFDLARLANDDDVMLLDWVKGLLKDRRLETLVDADLNGNYVDDQVEQLIQVALLCTQGTPGERPKMSEVVRMLEGDGLAERWEEWQKEEVFRQDFNPIHHPSTNWIIDSTSHIPPDELSGPR
>Maldo_Gala_15g036880
MGAKYWGYFWRGAIAGGVAAGSAFLFAALAIAFAYCRRRKPQDHFFDEPAEEDPEVLLGQLKRFSLSELQVATDTFSDKNILGSGGFGKVYKGRLDDGTLVAVKRLKEESTQGGELQFQTEVEMISMTVHRNLLRLHGFCMTPTERLLVYPYMANGSVASCLRDRPEGQPALDWPIRQRIALGSARGLAYLHDHCHPKVIHRDVKAANILLDKEFEAVVGDFGLAKLMDYRDTHVTTAVRGTIGHIAPEYFSTGKCSEKTDVFGYGVMLLELITGQRAFDPQPASDDNLMLVDWVKGLLEDRRLETLVDADLNGNYVDDQVEQFIQVALLCTQGTPRERPKMSELKNFSLRDLQVATDTFSDKNIIGRGGFGKVYRGRLADGTLVAVKRLTEERTQDGELQFQTEVEMIRMAVHHRNLLCLHGFCMTPTERLLVYPYMANGSVASCLRGRPEGQPALDWPIRQRIALGSARGLAYLHDHCDPKIIHRDVKAANILLDEEFEAVVGDFGLAKLMDYKDTYVTTHVCGTFGHMAPEHFSTGVSSEKTDAFGYGVMLLELITGQRAFNPQLASDDDVMLVDWVCIYVFLFVYVANRRLERLVDADLNGNYIDDQVEQLIQVALLCTQGSPGERPKMSEVVQMLEGEGEGLAERWEEWQNKEMIRQDFNTIHHPSNTATGAIAGGVAVGAALPFAAPAITLAYWRRRKPQDHFFDVPAEEDPEVLLGQLKRFSLRELQVATDTFSNKNILCRDRPEGQPALDWRIRQRIALESARGLAYLHDHCDPKIIHRDVKAANILLDEEFKAVVGDFGLAILMDYRDTHVTTAVRGTIGHIAPEYLSTGKCSEKTDAFAYGVMLLELITGQRAFDLARLANDYDVIDASDFDRSTPAAHLSTNGPNSDDVLRPCDALNALKTNLADPNNVLQSWDPALYNPCTWLHVTLIANANLSGQLVAQLALSVPRNRRLYNNSLSGHIPVTLTNIQSLQVLITNSHRATNTAAVAGAALLFAAPAIALAYWRRRKSQDHLFDEPAEEDQEVHLRQLKRFSLRELQVAYTFSNKNIIGRGGFGKVYKGCLALAFGRGGSKVLLVELALALARLQFNSPVPNDMHIGSVPYHKNGAGVVLIFIGLTGITKLYDFNLSLSKKQRHAFPNVICNLIKQPPNFLESGQRRDSSDFDRSTPAAYLSSNRPNSDNVLHLCLCLADSAVSLLSPPQACCQCRSFANNPRLNPLPASPHPDYYRIPYPNRIANSNRNLYLETMGGTGTGAFFGGVAVGVALLFGALAIAFAYCRRRKPQDHFFNEPAEEDPEVHLRQLKRFSLRELQVATDTFSDKNILGRGGFGKVYKGCLADGTLVAVKRLKEKRTQGGELQFQTEVKMISMAVHRNLLRLHGFCMTPTERLLVYPYMANGSVASRLIDRPEGQLTLNWPVRQRIALGSARGLAYLHDHCDPKIIHRDVKAANILLDEEFEAVVGDFGLAKLMNYKDTHITTAVRGTIGHIAPEYFSNGRFSEKTDVFGYGVMLLELITGQRAFDPQPERLMKDQRVEILVDADLNGNYIDDQVEQLTQVALLCTQDSPGERPKMSEVVQMLEGDGLAERWEEWQNEMFRQDFNPIHHQSTNWIIVDSTSHIPPDELSGPR
>Maldo_Gala_16g005300
MEIRTEGKALCFVAFFCFWTSATGLLSPKGVNYEVQALVSIREALKDPRGVLRNWDGTSVDPCIWNMVTCSLDGLVIGLGTPSQNLSGTLSPSIGNLTNLQLVTFQDNHITGSIPAELGRLQKLQTLDLSSNLFNGEIPSTLSHLKSLQYLRLNNNTLSGAIPSSFANMTQLAFLDMSYNNLSGPVPRFPAKTFNVVGNPLICATGKEQDCSGTTRPPLSLPSNNSTNSQAAERPRSHKIALAFASSLGCICLLILGFGFLLWWRQKHNKQIFLDVTEQHHEEVCLGNLRSFHFRELQAATHNFSSKNLVGKGGFGNVYKGYLRDGTVIAVKRLKDTNAIGGEIQFQTELEMISLAVHRNLLRLYGFCMTAKERLLVYPYMSNGSVASRLKAKPPLDWSTRKRIALGAGRGLLYLHEQCDPKIIHRDVKAANILLDDYCEAVVGDFGLAKLLDHHDSHITTAVRGTVGHIAPEYLSTGQSSEKTDVFGFGILILELISGQRALEFGKAANQKGAILDWVKKIQQEKKFDVLVGKELKNDYDPIEVEEMIQVALLCTQNLPSQRPKMSEVVRMLEGDGLAEKWEASQRAESNRCRANEFSSSERYSDLTDDSSLLAQAMELSGPR
>Maldo_Gala_16g008750
MKIEKDYMGRSNFMLCKLGLLVLALAEASSATLSPTGVNYEVEALAAIKSDLIDPHNVLENWDSNSVDPCSWRMVTCTPDGYVSALGLPSQSLSGILSPAIGNLSNLQSVLLQNNAISGPIPASVGNLVKLQTLDLSNNNFNGDIPDSLGNLKNLNYLRLNNNSLTGPFPESLSTVGLTLVDLSFNNLSGSLPKISARTFKIVGNPLICGVKAANCSAVFPEPLSFPPDALKESDSGTKRRHMTIVLGASFSAVFGVIIIIGLLVWLRYRHNQQIFFDVNADQYDPEVCLGHLRRYTFKELRAATDHFNSKNILGRGGFGIVYKGSLNDGTLVAVKRLKDYNTAGGEIQFQTEVEMISLAVHRNLLRLCGFCSTENERLLVYPFMPNGSVASRLRDHIHGRPALDWARRKRIALGTARGLVYLHEQCDPRIIHRDVKAANILLDEDFEAVVGDFGLAKLLDHRESHVSTAVRGTVGHIAPEYLSTGQSSDKTDVFGFGILLLELITGQRALDFGRVANQKGVMLDWVKKLHQEGKLNLMVDKDLRGKLDRVELEEMVQVALLCTQFNPLYRPKMSEVLKMLEGDGLAEKWEASQKVETPRFRSCDPRQRYSDFIEESSLVLEAMELSGPR
>Maldo_Gala_16g022360
MLPLKLLIFFLSSCSLCLSYEPRNHEVEALISLRVGLNDPHGVLNNWDEDSVDPCSWAMITCSPDNLVIGLGAPSQSLSGTLSGAIANLTNLRQVLLQNNNICGKLPSELGTLPKLQTLDLSNNRFSGLVPDSLAHLNTLQYLRLNNNSLSGPFPVSLAKIPDLAFLDLSYNNLSGPIPKFPARTFNVVGNPLICASSSTEGCSGSATPVPLSLSLKTSPGKHNSKTVAIALGLSLSCVLVIVLLLGILWHRKKQKTQSILNISDIQEEGIVSLGNLRSFTFKQLQLATDNFSSKHILGAGGFGNVYKGKLPDGTMVAVKRLKDVTGTAGESQFRTELEMISLAVHRNLLRLIGFCATFSERLLVYPYMSNGSVAARLRGKPALDWNTRKRIAIGAARGLLYLHEQCDPKIIHRDVKAANVLLDDYCEAIVGDFGLAKLLDHADSHVTTAVRGTVGHIAPEYLSTGQSSEKTDVFGFGILLIELITGMRALEFGKTVNQKGAILEWVKKIQQEKKVEVLVDRELGNNYDRIEVGEMLQVALLCTQYLPAHRPKMSEVVRMLEGDGLAEKWAASHNQSNSSMDRFQSHNSNKSSSHTDGIHSKHDGNERDRGSMFSAWIDEDEDENSLDSYAMELSGPR
>Maldo_Gala_17g007160
MLVTFESMGIGIGMGMRGAKAALCFMAFLWSWTCGNGLLSPKGVNFEVQALMGLKNSLVDPHGVLDNWDDDSVDPCSWTMVTCSPESLVIGLGTPSQSLSGTLSPSIGNLTNLQIVLLQNNNITGPIPREIERLSKLRTLDISNNFFTGAIPSSLGHLRSLQYLRLNNNSLIGAFPVSLANMSQLSFLDLSYNNLSGPVPRFAAKTFNIVGNPLICATGSEAQCNGTTLMPMLMNLTTTQAALPGRSKNHKVALAFGLSLGCLCLIVLGFGAVIWWRQRRNQQAFFDVKDRHHEEISLGNLKRFHFRELQIATHNFSSKNILGKGGFGHVYKGTLQDGTFVAVKRLKDGSALGGEIQFQTEVEMISLAVHRNLLRLYGFCITPAERLLVYPYMSNGSVASRLKGKPVLDWGTRKRIALGAGRGLLYLHEQCDPKIIHRDVKAANILLDDYCEAVVGDFGLAKLLDHQDSHVTTAVRGTVGHIAPEYLSTGQSSEKTDEKTLEMLVDKDLKTNYDRIELEEMVQVALLCTQYLPGHRPKMSEVVRMLEGDGLVERWEASQKVESTKSKAPEFSSSDRYSDLTDDSSLLVQAMELSGPR
>Pyrco_DAP_Chr10v0.1_23549.1
MERKVGNSVCLWFILVAHPLWMTMVLANMEGDALHTLRTNLEDPNNVLQSWDPTLVNPCTWFHVTCNNDNSVIRVDLGNAALSGQLVPQLGLLKNLQYLELYSNNMSGPIPSELGNLTSLVSLDLYLNSFSGLIPGTLGKLSKLRFLRLNNNSLAGPIPMSLTNISSLQVLDLSNNRLSGVVPDNGSFSLFTPISFANNMDLCGPVTGRPCPGSPPFSPPPPFVPPPPISTPGGNGATGAIAGGVAAGAALLFAAPAIAFAWWRRRKPQEFFFDVPAEEDPEVHLGQLKRFSLRELQVATDSFSNKNILGRGGFGKVYKGRLADGSLVAVKRLKEERTPGGELQFQTEVEMISMAVHRNLLRLRGFCMTPTERLLVYPYMANGSVASCLRERPPNQPPLDWPTRKRIALGSARGLSYLHDHCDPKIIHRDVKAANILLDEEFEAVVGDFGLAKLMDYKDTHVTTAVRGTIGHIAPEYLSTGKSSEKTDVFGYGIMLLELITGQRAFDLARLANDDDVMLLDWVKGLLKEKKLEMLVDPDLQSNYVEAEVEQLIQVALLCTQGSPMDRPKMSEVVRMLEGDGLAERWDEWQKVEVLRQEVELAPHPNSDWIVDSTENLHAVELSGPR
>Pyrco_DAP_Chr10v0.1_24176.1
MAPLPLQTFSLTFLFFLSLALSTNSEGNALHALRSRLVDVNNVLQSWDPTLVNPCTWFHVTCDSNNHVIRLDLGNSNISGSLGPEIGQLKHLQYLELYRNDISGKIPEELGSLKNLVSMDLYGNKFEGEIPKSFASLKSLTFMRLNNNKLTGSIPRELVGLSNLKVFSLVMKFQCGSDVSNNDLCGTIPVDGPFGTFPMERIGLAVWGRTRFSFRRTWPWEMCCVSSSFENNRLNGPELKGLVSYDFGC
>Pyrco_DAP_Chr10v0.1_24189.1
MAPLPLQTFSLTFLFFLSLALSTNSEGNALHALRSRLVDVNNVLQSWDPTLVNPCTWFHVTCDSNNHVIRLDLGNSNISGSLGPEIGQLKHLQYLELYRNDISGKIPEELGSLKNLVSMDLYGNKFEGEIPKSFASLKSLTFMRLNNNKLTGSIPRELVGLSNLKVFSLVMKFQCGSDVSNNDLCGTIPVDGPFGTFPMERIGLAVWGRTRFSFRRTWPWEMCCVSSSFENNRLNGPELKGLVSYDFGC
>Pyrco_DAP_Chr10v0.1_25714.1
MENNCVKKLLFGFCFVCFCMPLPTASDSLLSPKGVNFEVAALMSVKREMKDEMSVMDGWDINSVDPCTWNMVGCSTEGFVISLAMVSTDLSGMLSPSIGNLSHIRTLLLQNNLLSGPIPAEIGTLSKLQTLDLSGNQFSGDIPSSLGFLTHLSYLRLNRNKLSGQIPKLVADLTGLSFLDLSFNNLSGPTPKIQAKGYSVTGNSFLCNPSSPDSAQICVGVSKPTNETGSPQKVSSHRRWVLSVALGISCTFVISIMLLVFWVHWYRSRLLFTSYVQQDYEFDISHLKRFSFRELQIATSNFSSKNILGQGGYGVVYKGCLPNRTMIAVKRLRDPNFTGEVQFQTEVEMIGLALHRNLLRLYGF
>Pyrco_DAP_Chr13v0.1_32194.1
MGREKDYMGRSTFTLWKLGLLVLALVEASSATLSPTGVNYEVEALAAIKSDLHDPHNVLENWDSNSVDPCSWRMVTCTPDGYVSALGLPSQSLSGILSPAIGNLSNLQSVLLQNNEISGPIPASIGNLEKLQTLDLSNNNFNGDIPDSLGNLKNLNYLRLNNNSLTGPFPESLSAVEGLTLVDLSFNNLSGSLPKISARTFKIVGNPLICGVKSENCSAVFPEPLSFPPDALKESDSGTKRHHMTIVLGASFSAAFGVIIIIGLLVWLRYRHNQQIFFDVNADQYDPEVCLGHLKRYTFKELWAATDHFNSKNILGRGGFGIVYKGSLNNGTLVAVKRLKDYSTAGGEIQFQTEVEMISLAIHRNLLRLCGFCSTENERLLVYPFMPNGSVASRLRDHIHGRPALDWARRKRIALGTARGLVYLHEQCDPRIIHRDVKAANILLDEDFEAVVGDFGLAKLLDHRESHVTTAVRGTVGHIAPEYLSTGQSSDKTDVFGFGILLLELITGQKALDFGRVANQKGVMLDWVRYLSLSLSHTDMHAHLVGIFTADVKKLHQEGKLNLMVDKDLKGNIDRVELEEMVQVALLCTQFNPLYRPKMSEVLKMLEGDGLAEKWEASQKVETPRFRSCEHPRQRYSDFIEESSLVVEAMELSGPRARKICNVLVVVHFYKEEVHNDCSRAPATWKTSQSPPHSFPQTPPPRVAIPTDGVTGIRYQCSMGLRNPPRVLDAIPRFVLLISSPDHANEIHISLTFAVDPLHYLSAMVWKKPAFPEQFYSPRRKVISGFGLGIGVSVILLGVLFFADFLKTPAVETSIQGFYSLNSSSVSWPFSFSSSSETQDFVDKTHEANESIVAGKQNFTVLEKPHLGNFTEEGKDGSFGVGGEMGKQKNSEKGLAIAENGNFLNSNGGGAGLEIAHLGNSSEVSKNGSLHGEEGRANGNLSLSGKEDMHAEKAVEGSFSRNSTSVDGNVAKIVKKKRAWKAAHRGNSTVKIAESDSQMGKMQTDLYQKCDIFNGRWARDDSKPYYPGGSCPYIDRDFNCHLNGRPDNAFIKWKWQPNECDIPSLNATDFLMRLRGKRLVFVGDSLNRNMWESLVCILRHVIRNKKRVHEISGKKEFKKKGVYAFRFEASVIHLLDFVVSPFLVRESSFTSKNGTFETLREDYYQEGNYVHPRLKVLEAYKRALTTWARWVDKYIDVKRTQVFFRGYSVTHFSGGQWNSGGQCHKETEPIFNETYLANYPSKMRALEHVLKEMKTPVIYLNISRLTDYRKDGHPSIYRMKYKTVEEQITAERSQDCSHWCLPGVPDAWNELLYAALLKAGWGSREN
>Pyrco_DAP_Chr13v0.1_32246.1
MEIRKGGKALCFVAFFCLWNCATGLLSPKGVNYEVQALVGIKGALEDPRGVLRNWDETSVDPCIWNMVTCSPDGLVIGLGTPSQNLSGTLSPCIGNLTNLQLVTFQDNHITGTIPAELGRLQKLQTLDLSSNLFNGEIPSTLSRLKSLQYLRLNNNTLSGAIPSSFANMTQLAFLDMSYNNLSGPVPRFPARTFNVVGNPLICATGKEQDCFGTTRTPQSLALNNSTNSQPAGRPRSHKIALAFASSLGCICLLILGFGFLHWSRQKHKKQVFLDVTEQHHEEVCLGNLRSFHFRELQAATHNFSSKNLVGKGGFGNVYKGCLRDGTVIAVKRLKDANAIGGETQFQTELEMISLAVHRNLLRLYGFCMTAKERLLVYPYMSNGSVASRLKAKPALDWNTRKRIALGAGRGLLYLHEQCDPKIIHRDVKAANILLDDYYEAVVGDFGLAKLLDHHDSHITTAVRGTVGHIAPEYLSTGQSSEKTDVFGFGILILELISGQRALEFGKAANQKGAILDWVKKIQQEKKFDVLVDKELKYDYDAIELEEMIQVALLCTQNLPNQRPKMSEVVRMLEGDGLAEKWEASQRAESNRCRANEFSSSERYSDLTDDSSLLAQAMELSGPR
>Pyrco_DAP_Chr13v0.1_32572.1
MGREKDYMGRSTFTLWKLGLLVLALVEASSATLSPTGVNYEALAAIKSDLHDPHNVLENWDSNSVDPCSWRMVTCTPDGYVSALGLPSQSLSGILSPAIGNLSNLQSVLLQNNEISGPIPASIGNLEKLQTLDLSNNNFNGDIPDSLGNLKNLNYLRLNNNSLTGPFPESLSAVEGLTLVDLSFNNLSGSLPKISARTFKIVGNPLICGVKSENCSAVFPEPLSFPPDALKESDSGTKRHHMTIVLGASFSAAFGVIIIIGLLVWLRYRHNQQIFFDVNADQYDPEVCLGHLKRYTFKELWAATDHFNSKNILGRGGFGIVYKGSLNDGTLVAVKRLKDYSTAGGEIQFQTEVEMISLAIHRNLLRLCGFCSTENERLLVYPFMPNGSVASRLRDHIHGRPALDWARRKRIALGTARGLVYLHEQCDPRIIHRDVKAANILLDEDFEAVVGDFGLAKLLDHRESHVTTAVRGTVGHIAPEYLSTGQSSDKTDVFGFGILLLELITGQKALDFGRVANQKGVMLDWVRYLSLSLSHTDMHAHLVGIFTADVKKLHQEGKLNLMVDKDLKGNIDRVELEEMVQVALLCTQFNPLYRPKMSEVLKMLEGDGLAEKWEASQKVETPRFRSCEHPRQRYSDFIEESSLVVEAMELSGPRDRKIRNVLVVLHFYKEEVHNDCSTKLVSVFRVQRASATWKTSQSPPHSFPQTPPPRVAIPTDRVTGNRNQCSMGLRTPPRVLVCVGGNNPICVVRQLDAIPRFVLLISSPDHANEIHISLTFAVDPLHYLSAMVWKKPAFPEQFYSPRRKVISGFGLGIGVSVIVLGVLFFADFLKTPAVETSIQGFYSLNSSSVSWPFSFSSSSETQDFVDKTHEANESIVAGKQNFTVLEKPHLGNFTEEGKDGSFGVGGEMGKQKNSEKGLAIAENGNFLNSNGGGAGLEIAHLGNSSEVSKNGSLHGEEGRANGNLSLSGKEDMHAEKAVEGSFSRNSTSVDGNVAKIVKKKRAWKAAHRGNSTLKIAESDSQMGKMQTDLYQKCDIFNGRWARDDSKPYYPGGSCPYIDRDFNCHLNGRPDNAFIKWKWQPNECDIPSLNATDFLMRLRGKRLVFVGDSLNRNMWESLVCILRHVIRNKKRVHEISGKKEFKKKGVYAFRFEASVIHLLDFVVSPFLVRESSFTSKNGTFETLREEYYQEGNYVHPRLKVLEAYKRALTTWARWVDKYIDVNRTQVFFRGYSVTHFSGGQWNSGGQCHKETEPIFNETYLANYPSKMRALEHVLKEMKTPVIYLNISRLTDYRKDGHPSIYRMKYKTVEEQITAERSQDCSHWCLPGVPDAWNELLYAALLKAGWGSREN
>Pyrco_DAP_Chr15v0.1_37500.1
MGCHDFDLTDSNSHSTPTSTHPHPHTPSKQPVAHNVIFSLLSSLLYSTKSPSSFSDRSIYFPFLLQWEGCGPTFALTIMISYFNYCCYWIIGLFNLKEYFLVLVLWCFLWSPGVPRPCLCLPETSNLLKRRRLEPGGEVGDMSRVFSRSHPFKPIIKWLILLLLPTIGFASTEPDVEVEALTDLLTALKDSSGRITDWNDNFVSPCFSWSHVTCRNGNVISLSLASNGFSGTLSPSITKLKYLASLDFQNNNLTGLLPVYLANLTHLQNLNLANNNFRGPIPNAWGQLSNLKHLDLSSNELTGRIPMQFFTIPNFNFTGSHLDCGSSLKQPCVSGSSLRASNRKSKLGTVITSASCSVSVILLIGALFAYRYYRMHKLKYDVFVDVAGEDECKISFGQLKRFSWREIQLATDNFDESNIIGQGGFGRVYKGVLSNDVHVAVKRLTDYNSPGGEAAFLREVQLISVAVHRNLLRLIGFCTTPSERILVYPFMKNLSVAYRLRDLKPGEKGLDWSTRKHIAFGAAHGLEYLHDHCNPKIIHRDLKAANILLDDKFEPVLGDFGLAKLVDTKSTHVTTQVRGTMGHIAPEYLSTGKSSEKTDVFGYGITLLELVTGQRAIDFARLEEEEDVLLLDHIKKLLRENRLDDIVDRNMKMHDPKEVETVIQVALLCTQSSPEDRPKMAEVVRLLQGVDLAERWAEWEQLEGVRNREFSLLSHQFAWAEESTHDQEAIQLSKAR
>Pyrco_DAP_Chr15v0.1_39137.1
GKGIAAGGGFSDGKRKHDDKSGGGRKRSNPDVLRFFEDIADEVDDCDESDFDDGYGSEVLQHLIHSDSIWDMLITTISAFFQLHIIRNKTKANKSGEALFALRQSLNSSPNQLKDWNSNQVNPCSWTNVKCDPNNNVVFVMLVNIGFSGILSPKLGALKNLQTLSLQGNGITGEIPKEFGNLISLSILNLENNNLHGEIPASFGNLKNLQFLNLNNNNLSGTIPESLSSLSNLINLQLASNALMGQIPGQLFSVKTYNFTRNHLNCGVILPHLCATDNYGSGAKSKLKLGIIVGLLVGLTILLLLGGLLYFTGKRRHKGFKREVFEDVAGDQRIAFGQLIRFSWRELQLATDNFSEKHVLGQGGFGKVYKGVLSDNTEVAVKRLTDYERPGGDAAFQREVEMISVAVHRNLLRLIGFCTTPTERLLVYPFMQNLSVADRLREIKPGEPVLDWPARRQVALGTARGLEYLHEHCNPKIIHRDVKAANVLLDEDFEAVVGDFGLAKLVDVRKTNVTTEVRGTMGHIAPEYLSTGKSSEKTDVFGYGIMLLELVTGQRTVDFSRLEEDDDLFLLDHVKKLEREKRLDAIVDRNLNDSFNVQEVEMMIKVALLCTQGSPEDRPLMSGVVRMLEGDGLAERWEEWQNVEVTRRQQNERLQRRFNQGEDSVCNQDAYTVSM
>Pyrco_DAP_Chr15v0.1_39140.1
MAATAAKEKDKDETKDEKKVKEKDDGVINAVYKVNLHCKQCARDIKKPLMATQGVHNVEADMEKGEIKVKGVFDPTKIQKRLEKLSKKKVELISPKPQIKESTVTEKKVVKETKEPISRTIVVKVHMHCDKCEQDLKKKLIKNKGDALFSLRTSLNSSPNQLKDWNQNQVNPCTWSNVNCDSNYNVVSVILSNIGFSGILSPKLGALKNLQTLQDEQKGNAHDSNMYKVHSSCSSLQGNGITGEIPKEFGNLTSLSTLNLENNNLTGEIPASLGNLKSLQFLTLNNNNLSGTIPESLSSLSNLISLQLVSNALTGKIPEQLFNVPKYNFTGNHLDCGVNLPHHCAPDTAGPGAKSKPKLGIIVGVVGGLIILLLLGGLLYFTYKRRHEGSKREVFVDVAGEVDRRIAFGQLKRFLWRELQLATDSFSEKNVLGQGGFGKVYKGVLSDNTKVAVKRLTDFESPGGDAAFQREVEMISVAVHRNLLKLIGFCTTPTERLLVYPFMQNLSVAYRLREIKPGEPVLDWPRRKQVALGTARGLEYLHEHCNPKIIHRDVKAANVLLDEDFEAVVGDFGLAKLVDVRKTNVTTQVRGTMGHIAPEYLSTGKSSERTDVFGYGIMLLELVTGQRAIDFSRLEEEDDVLLLDHVKKLEREKRLDAIVDCNLNDSFNIQEVEMMIKVALLCTQGSPEDRPLMSEVVRMLEGEGLAERWEEWQNVEVTRRQEYERLQRRFDWGEDSVYNQDAIELSDDFAKRLAIMQMLNFINEGLVQPREVSGCMKGTVAHVDTVMRGPCLFFSSLHAKASVDMASPMCVEHP
>Pyrco_DAP_Chr15v0.1_39948.1
MNPTAMTSSASVSVWLILLFGFFHLHKLAANVEGDALNALKTNLADPNNVLQSWDPTLVNPCTWFHVTCNSENSVTRVDLGNANLSGQLVTQLGVLSKLQYLELYSNNITGTIPEELGGLADLVSLDLYLNKLHGSIPATLGNLAKLRFLRLNNNTLSGTIPVTLTNILSLQVLDLSNNKLTGDIPVNGSFSLFTPISFANNPLKPLPPSPSPPVSPNPPSSPGATATGAIAGGVAAGAALLFAAPAIALAYWRRRKPQDNFFDVPAEEDPEVHLGQLKRFSLRELQVATDTFSNKNILGRGGFGKVYKGRLADGTLVAVKRLKEERTQGGELQFQTEVEMISMAVHRNLLRLRGFCMTPTERLLVYPYMSNGSVASCLRDRPEGQPALDWPIRQRIALGSARGLAYLHDHCDPKIIHRDVKAANILLDEEFEAVVGDFGLAKLMDYKDTHVTTAVRGTIGHIAPEYLSTGKSSEKTDVFGYGVMLLELITGQRAFDLARLANDDDVMLLDWVKGLLKDRRLETLVDADLNGNYVDDEVEQLIQVALLCTQGTPGERPKMSEVVRMLEGDGLAERWEEWQKEEVFRQDFNPIHHPSTNWIIDSTSHIPPDELSGPR
>Pyrco_DAP_Chr15v0.1_39952.1
ATKLPTRWAATLTDCESSVRSSSVFLPNLLPFFLLQNKQAEISTSLSKKQRHAFPNAICNLIKQPPNFLESGQRRDAFPNPTVMTSSTSVSVWLILLFGFFHLHKLAANVEGMSLLGELGSLLGNLAKQREKSREFHTLSFQDLSNNNLTGDVPVNGSFSLFTPISCCMGCRFHSSTVFAAQVDRQVHLRQLKRFSLRELQVATDTFSNKNIIGRGGFGKVYKGCLADGTLVAVKRLTEERTQDGELQFQTEVEMISMGVHHRNLLXGPSTSRVPAAKW
>Pyrco_DAP_Chr16v0.1_40698.1
MEIRTEGKALCFVAFFCFWTSATGLLSPKGVNYEVQALVSIREALKDPRGVLRNWDGTSVDPCIWNMVTCSPDGLVIGLGTPSQNLSGTLSPSIGNLTNLQLVTFQDNHITGSIPAELGRLQKLQTLDLSSNLFNGEIPSTLSHLKSLQYLRLNNNTLSGAIPSSFADMTQLAFLDMSYNNLSGPVPRFPAKTFNVVANPLICATGKEQDCSGTIRPPLSLPLNNSTNSQAAGRPRSHKIALAFASSLGCICLLILGFGFLLWWRQKHNKQIFLDVTEQHHEEVCLGNLRSFHFRELQAATHNFSSKNLVGKGGFGNVYKGYLRDGTVIAVKRLKDTNTIGGEIQFQTELEMISLAVHRNLLRLYGFCMTAKERLLVYPYMANGSVASRLKAKPPLDWSTRKRIALGAGRGLLYLHEQCDPKIIHRDVKAANILLDDYCEAVVGDFGLAKLLDHHDSHITTAVRGTVGHIAPEYLSTGQSSEKTDVFGFGILILELISGQRALEFGKAANQKGAILDWVKKIQQEKKFDVLVGKELKNDYDPIEVEEMIQVALLCTQNLPSQRPKMSEVVRMLEGDGLAEKWEASQRAESNRCRTNEFSSSERYSDLTDDSSLLAQAMELSGPR
>Pyrco_DAP_Chr16v0.1_41336.1
MAIWVLLLHLVAAALVLLSPATANLEGDALYALRQAVKDPNSVLQSWDPTLVDPCTWFHVTCDGDNRVTRLDLGNANLSGNLVPELGRLERLQYLELYMNNLMGSIPKQLGGLKSLVSLDLYHNNFSGSIPPSLSNLSNLKFFDVSNNDLCGTFPTTGSFSNFSEESFKNNPRLEGPELMGFVRYDSTRGSCK
>Pyrco_DAP_Chr16v0.1_42379.1
MLPLKLLIFFLSSCSLCLSYEPRNHEVEALISLRVGLNDPHGVLNNWDEDSVDPCSWAMITCSPDNLVIGLGAPKLGTLPKLQTLDLSNNRFSGLVPDSLAHLNTLQYLRLNNNSLSGPFPVPLAKIPDLAFLDLSYNNLSGPIPKFPARTFNVVGNPLICASSSTEGCSGSATPVPLSLSLKTSPRKHNSKTVAIALGLSLSCVLVIVLLLGMLWHRKNQKTQSILNINDIQEEGIVSLGNLRSFTFKQLQLATDNFSSKHILGAGGFGNVYKGKLPDGTMVAVKRLKDVTGTAGESQFRTELEMISLAVHRNLLRLIGFCATFSERLLVYPYMSNGSVAARLRGKPALDWNTRKRIAIGAARGLLYLHEQCDPKIIHRDVKAANVLLDDYCEAIVGDFGLAKLLDHADSHVTTAVRGTVGHIAPEYLSTGQSSEKTDVFGFGILLIELITGMRALEFGKTVNQKGAILEWVKKIQQEKKVEVLVDRELGNNYDQIEVGEMLQVALLCTQYLPAHRPKMSEVVRMLEGDGLAEKWAASHNQSNSSMDLFESHNSNKSSTHTDGIHSKHDGNERDRRSMFSAWIDEDEDEHSLDSYAMELSGPR
>Pyrco_DAP_Chr17v0.1_44039.1
MLVTFESMGIGIGMGVRGAKAALCFMAFLWSWICGNGLLSPKGVNFEVQALMGMRNSLVDPHGVLDNWDDDSVDPCSWTMVTCSPESLVIGLGTPSQSLSGTLSPSIGNLTNLQIVLLQNNNITGPIPREIERLSKLRTLDISNNFFTGAIPSSLGHLRSLQYLRLNNNSLSGAFPVSLANMSQLSFLDLSYNNLSGPVPRFAAKTFNIVGNPLICATGSEAECNGTTLMPMLMNLTTTQAALPGRSKSHKVALAFGLSLGCLCLIVLGFGAVIWWRQRRNQQAFFDVKDRHHEEISLGNLKRFHFRELQIATHNFSSKNILGKGGFGHVYKGTLQDGTFVAVKRLKDGSALGGEIQFQTEVEMISLAVHRNLLRLYGFCITQTERLLVYPYMSNGSVASRLKGKPVLDWGTRKRIALGAGRGLLYLHEQCDPKIIHRDVKAANILLDDYCEAVVGDFGLAKLLDHQDSHVTTAVRGTVGHIAPEYLSTGQSSEKTDVFGFGILLLELITGQRALEFGKAANQKVAILDWVKKIHQEKTLEMLADKDLTTNYDRIELEEMVQVALLCTQYLPGHRPKMSEVVRMLEGDGLVERWEASQKVESTKSKAPEFSSSDRYSDLTDDSSLLVQAMELSGPR
>Pyrco_DAP_Chr1v0.1_00283.1
MMMSKIEPVFAALVLACLQSFVLPDAQGDALFSLRTSLNSSPNQLKDWNPNQVNPCTWSNVNCDPNNNVVSVTLSNIGFSGILSPKLGALKNLQTLSLEGNGITGEIPKEFGNLTVLSTLNLENNNLTGEIPASLGNMNNLQFLILNNNNLSGTIPESLSSLSSLISLQLGTNALTGQIPEQLFNVPKYNFTGNHLNCGVNLPHQCAPDNDGTGPKSKPKLGIIVGVVGGLIILVLLGGLLYFICKRRHKGKREVFVDVAGEVDRRIAFGQLRRFLWRELQLATDNFSETNVLGQGGFGKVYKGVLSDNTKVAVKRLTDYERPGGDAAFQREVEMISVAVHRNLLRLIGFCTTPTERLLVYPFMQNLSVAYRLREIKPGEPVLDWSTRKQVALGTARGLEYLHEHCNPKIIHRDVKAANVLLDEDFEAVVGDFGLAKLVDVRRTNVTTQVRGTMGHIAPEYLSTGKSSERTDVFGYGIMLLELVTGQRAIDFSRLEEEDDVLLLDHVKKLEREKRLDAIVDSNLNDGYNIQEVEMMIKVALLCTQGSPEERPLMSEVVRMLEGEGLAERWEEWQNVEVNRREEYERLQRRFDWGEDSVYNQDAIELSGGR
>Pyrco_DAP_Chr1v0.1_00327.1
MMMSKIEPVFAALVLACLQSFVLPDAQGDALFSLRTSLNSSPNQLKDWNPNQVNPCTWSNVNCDPNNNVVSVTLSNIGFSGILSPKLGALKNLQTLSLEGNGITGEIPIEFGNLTVLSTLNLENNNLTGEIPASLGNMNNLQFLILNNNNLSGTIPESLSSLSRLISLQLGSNALTGQIPEQLFNVPKYNFTGNHLNCGVNLPHQCAPDNDGTGPKSKPKLGIIVGVVGGLIILVLLGGLLYFICKRRHKGKREVFVDVAGEVDRRIAFGQLRRFLWRELQLATDNFSETNVLGQGGFGKVYKGVLSDNTKVAVKRLTDYESPGGDAAFQREVEMISVAVHRNLLRLIGFCTTPTERLLVYPFMQNLSVAYRLREIKPGEAVLDWSTRKQVALGTARGLEYLHEHCNPKIIHRDVKAANVLLDEDFEAVVGDFGLAKLVDVRRTNVTTQVRGTMGHIAPEYLSTGKSSERTDVFGYGIMLLELVTGQRAIDFSRLEEEDDVLLLDHVKKLEREKRLDAIVDSNLNDGYNIQEVEMMIKVALLCTQGSPEDRPLMSEVVRMLEGEGLAERWEEWQNVEVTRREEYERLQRRFDWGEDSVYNQDAIELSGGR
>Pyrco_DAP_Chr5v0.1_10619.1
MERKVGNSVCLWLILVAHPLWMTMVLANMEGDALHNLRTNLEDPNNVLQSWDPTLVNPCTWFHVTCNNENSVIRVDLGNAALSGQLVPQLGLLKNLQYLYLIVMHMKECSYQLSAMVEPRPWAIRELYSNNISGPIPRELGNLTTLDRRLNNNSLAGPIPMSLTNISSLQVLDLSNNRLSGVVPDNGSFSLFTPISFANNMNLCGPVTGRPCPGSPPFSPPPPFVPPPPISIPGCP
>Pyrco_DAP_Chr5v0.1_10623.1
MERKVGNSVCLWLILVAHPLWMTMVLANMEGDALHNLRTNLEDPNNVLQSWDPTLVNPCTWIHVTCNNENSVIRVDLGNAALSGQLVPQLGLLKNLQYLYLIVMHMKECSYQLSAMVEPRPWAIRELYSNNISGPIPRELGNLTTLVSLDLYLNSFSGPIPDTLGKLSKLRFLWDRRLNNNSLAGPIPMSLTNISSLQVLDLSNNRLSGVVPDNGSFSLFTPISFANNMNLCGPVTGRPCPGSPPFSPPPPFVPPPPISIPDVCLKPNYPPCVLQVALEMFCKLDLLSTAIYRVNFVPSCLFD
>Pyrco_DAP_Chr5v0.1_11203.1
MAPLSVLPFSLTFLFFLSPALSTNSEGNALHALRSRFNDVNNVLQSWDPTLVNPCTWFHVTCDSNSHVIRLDLGNSNISGSLGPELGQLKHLQYLELYRNDISGKIPEELGSLKSLVSMDLYDNRFEGEIPKSFANLKSLRFLRLNNNKLTGSIPRKFVGLSDLKVFDVSNNDLCGTIPVDGPFGAFPMERNQSLPEET
>Pyrco_DAP_Chr5v0.1_11233.1
MIFDFDYFWNQTHYLFFLFVFVSFACLSKLFPLPLLFHFSPMAPLSVLPFSLTFLFFLSPALSTNSEGNALHALRSRFNDVNNVLQSWDPTLVNPCTWFHVTCDSNSHVIRLDLGNSNISGSLGPELGQLKHLQYLELYRNDISGKIPEELGSLKSLVSMDLYDNRFEGEIPKSFANLKSLRFLRLNNNKLTGSIPRKLVGLSDLKVFDVSNNDLCGTIPVDGPFGAFPMERYHFCHTPSFDPINHVHFENNRLNGPELKGLVSYDFGC
>Pyrco_DAP_Chr5v0.1_12965.1
MADDKEISAPVVDGSDPTGHIISTTIGGKNGEPKQTISYMAERVVGTGSFGIVFQAKCLESGETVAIKKVLQDRRYKNRELQLMRVMDHPNVVSLKHCFFSTTSKNELFLNLVMEYVPETMYRVLKHYSNANQRMPLIYVKLYVYQIFRGLAYIHSVPGVCHRDLKPQNLLVDPLTHQVKLCDFGSAKVLVKGEANISYICSRFYRAPELIFGATDYTTSIDIWSAGCVLAELLLGQPLFPGENAVDQLVEIIKVLGTPTREEIRCMNPNYTDFRFPQIKAHPWHKVFHKRMPPEAIDLASRLLQYSPSLRCTALEACAHSFFDELREPNARLPNGRPFPPLFNFKQELSGATPELINSASDSLLSPKGVNFEVAALMSVKRDMKDELLVMAGWDINSVDPCTWNMVGCSTEGFVISLAMVSTNLSGMLSPSIGNLSHLQTLLLQNNQLSGPIPAEIGWLSELQTLDLSGNQFSGDIPSSLGLLTHLSYLRLNRNKLSGHIPKLVADLTGLSFLDLSFNNLSGPTPKIQAKGYSVTGNSFLCNPSSPDSAQICTGVSKPINGRGLPQKVSSHHRWVLSVALGISCTFVISIMLLVFWVHWFRSRLLFTSYVQQDYEFDISQLKRFSYRELQIATGNFSSKSILGQGGYGVVYKGCLPNRTMIAVKRLRDPNFTGEVQFQTEVEMIGLALHRNLLRLYGFCMTPNERLLIYPFMPNGSVADRLRETGREKPSLDWNRRLCIALGAARGLLYLHEQCNPKIIHRDVKAANILLDESYEAVVGDFGLAKLLDRRESHVTTAVRGTVGHIAPEYLSTGQSSEKTDVFGFGILLLELVTGQKALDAGNGQVQKGMILDLVRTLHEEKRLEVLVDRDLKGCFNAIELEQCVELALQCTQSSPILRPKMSDVLKILEGLVGQSGHTEGSQGGTNLFEARAHDFSRTCSDVHQESSFIIEAMELSGPR
>Pyrco_DAP_Chr8v0.1_20877.1
MDPTLMTSSASASPFWLILLFGFFHLQKLAANVEGDALNALKSNLADPNNVLQSWDPTLVNPCTWFHVTCNSENSVTRVDLGNANLSGQLVAQLGVLSKLQYLELYSNNITGTIPPELGGLSNLVSLDLYLNNLHGTIPETLGNLEKLRFLRLNNNTLVGAIPLTLTKIQSLQVLDLSNNNLTGDIPVNGSFSLFTPISFQNNPLLKQLAVPPPPPPSPPPSSPDSKKMLVRKGMGCGSEGILLILYCTISXXXXGTTATGAIAGGVAAGAALLFAAPAIALAFWRRRKPQDHFFDVPAEEDPEVHLGQLKRFSLRELQVATDTFSNKNILGRGGFGKVYKGRLADGTLVAVKRLKEERTQGGELQFQTEVEMISMAVHRNLLRLRGFCMTPTERLLVYPYMANGSVASCLRDRPEEQPALDWPKRQCIALGSARGLAYLHDHCDPKIIHRDVKAANILLDEEFEAVVGDFGLAKLMDYKDTHVTTAVRGTIGHIAPEYLSTGKSSEKTDVFGYGVMLLELITGQRAFDLARLANDDDVMLLDWVKGLLKDRRLETLVDADLNGNYVEDQVEQLIQVALLCTQGTPGDRPKMSEVVRMLEGDGLAERWEEWQKEEVFRQDFNPIHHPNSNWIIDSTSHIPPDELSGPR
>Pyrco_DAP_Chr9v0.1_21203.1
MGMGMGMRMRGTNAALCFLAFLWSFTCVNGLLSPKGVNFEVQALMGIKGSLVDPHGVLDNWDDDSVDPCSWTMVTCSPESLVIGLGIPSQSLSGTLSPSIGNLTNLQIVLLQNNNITGAIPLEIEKLSKLHTLDISNNMFTGAVPSSLGHLRSLQYFIIGNPLICATGSEAECNGTTLLPMSMNLNTTQTALPGGPKSHKIALAFGLSLGCLCLIVLGFGAVIWWRQRRNQQAIFGVKDRHHEEISLGNLKRFQFRELQNATHNFSSKNILGKGGFGHVYKGTLQDGTFIAVKRLKDGSALGGEIQFQTEVEMISLAVHRNLLRLYGFCITPTERLLVYPYMSNGSVASRLKGKPVLDWGTRKRIALGAGRGLLYLHEQCDPKIIHRDVKAANILLDDYCEAVVGDFGLAKLLDHQDSHVTTAVRGTVGHIAPEYLSTGQSSEKTDVFGFGILLLELITGQRALEFGKAANQKGAILDWVKRIHQEKKLEMLVDKDLKTNYDRIELEEMVQVALLCTQYLPSHRPKMSEVVRMLEGDGLVERWEASQKAESTKSKAPEFSSSDRYSDLTDDSSLLVQAMELSGPR
>Pyrco_BP1_001121.1
MMMSKIEPVFAALVLACLQSFVLPDAQGDALFSLRTSLNSSPNQLKDWNPNQVNPCTWSNVNCDPNNNVVSVTLSNIGFSGILSPKLGALKNLQTLSLEGNGITGEIPKEFGNLTVLSTLNLENNNLTGEIPASLGNMNNLQFLILNNNNLSGTIPESLSSLSSLISLQLGSNALTGQIPERLFNVPKYNCAPDNDGTGPKSKPKLGIIVGVVGGLIILVLLGGPKSKPKLGIIVGVVGGLIILVLLGGLLYFICKRRHKGKREVFVDVAGEVDRRIAFGQLRRFLWRELQLATDNFSETNVLGQGGFGKVYKGVLSDNTKVAVKRLTDYERPGGDAAFQREVEMISVAVHRNLLRLIGFCTTPTERLLVYPFMQNLSVAYRLREIKPGEPVLDWSTRKQVALGTARGLEYLHEHCNPKIIHRDVKAANVLLDEDFEAVVGDFGLAKLVDVRRTNVTTQVRGTMGHIAPEYLSTGKSSERTDVFGYGIMLLELVTGQRAIDFSRLEEEDDVLLLDHVKKLEREKRLDAIVDSNLNDGYNIQEVEMMIKVALLCTQGSPEDRPLMSEVVRMLEGEGLAERWEEWQNVEVTRREEYERLQRRFDWGEDSVYNQDAIELSGGR
>Pyrco_BP1_001489.1
MSSVTPELFTVIESHVTTAVRGTVGHIAPEYLSTGQSSDKTDVFGFGILLLELITGQKALDFGRVANQKGVMLDWVKKLHQEGKLNLMVDKDLKGKIDRVELEEMVQVALLCTQFNPLYRPKMSEVLKMLEGDGLAEKWEASQKVETPRFRSCEHPRQRYSDFIEESSLVVEAMELSGLPFHASSXXXXXXXXXLSQSQDYEIGDGTTGVVVLAGALLEHAERLLERGIHPIRVAEGYELASRIAVDHLQHIST
>Pyrco_BP1_003004.1
MSVTASIVISNLDRLEGQPALDWPIRQSIALESARGLTYLHDHCGSRIIHRDVKAANILLDEEFKAVVGDFGLAKLMDYNDTHDTTAVRGTIGHIAPEYLSTGKCSEKTDVFGYGVMLLELITGQRVFDLARLANDDDVMLFDWVCFYVFLFLFVANLLLYARLFSNNIGMRSTF
>Pyrco_BP1_004670.1
MNFTTAFDIIETLFLDTKLSNNYITGNIPEELGGLSDLVSLDLYLNNLRGTIPATLGNLAKLRFLHLNNNSLSGNIPVTLTNIQSLQVLDLSINNLTEGIPVNGSFSRFTPIGFANNPHLNPLPAYPHPVVLGLLLEGLLLVLLSCLLHLELHLLIGVEESHRIISPHLSEYWGSRQHLSNEDAALAALALSLLEGGILSSQRAHFSFDLEDGIFAYDTYFDRFHSSTVFAAEEDRKVHLGQLKRFSLRELQVATDIFSNKNILGRGRFGKVYKGRLADGTLVAVKRLKEERTQGEELQFQTEVEMISMAVHRNLLRLYGFCMTRTERLLVYPYIANGSVASCLRGHPEGHLALNWPIRQRVALGSASGLAYLHDHCDPKIIHRDVKAANLLLDEEFEAVLETLGWLNSWTTRIHMLPHLYVAQLGIWHRSTFQLECLPRKLMFLDTESCFLNSSLGRRLSILSLRVMMISCQTTTERSELERLVDADLNGNYIDDQVEQLIQVVLLCTQVSPGERPKMSEVVRMLECDGLAERWEEWQKEEVIRQDFNTIHHPSNWIIDSPSHISLDELSGPR
>Pyrco_BP1_005531.1
MLVTFESMGIGIGMGVRGAKAALCFMAFLWSWICGNGLLSPKGVNFEVQALMGMRNSLVDPHGVLDNWDDDSVDPCSWTMVTCSPESLVIGLGTPSQSLSGTLSPSIGNLTNLQIVLLQNNNITGPIPREIERLSKLRTLDISNNFFTGAIPSSLGHLRSLQYLRLNNNSLSGAFPVSLANMSQLSFLDLSYNNLSGPVPRFAAKTFNIVGNPLICATGSEAECNGTTLMPMLMNLTTTQAALPGRSKSHKVALAFGLSLGCLCLIVLGFGAVIWWRQRRNQQAFFDVKDRHHEEISLGNLKRFHFRELQIATHNFSSKNILGKGGFGHVYKGTLQDGTFVAVKRLKDGSALGGEIQFQTEVEMISLAVHRNLLRLYGFCITQTERLLVYPYMSNGSVASRLKGKPVLDWGTRKRIALGAGRGLLYLHEQCDPKIIHRDVKAANILLDDYCEAVVGDFGLAKLLDHQDSHVTTAVRGTVGHIAPEYLSTGQSSEKTDVFGFGILLLELITGQRALEFGKAANQKVAILDWVKKIHQEKTLEMLADKDLTTNYDRIELEEMVQVALLCTQYLPGHRPKMSEVVRMLEGDGLVERWEASQKVESTKSKAPEFSSSDRYSDLTDDSSLLVQAMELSGPR
>Pyrco_BP1_006276.1
MNPTAMTSSASVSVWLILLFGFFHLHKLAANVEGDALNALKTNLADPNNVLQSWDPTLVNPCTWFHVTCNSENSVTRVDLGNANLSGQLVTQLGVLSKLQYLELYSNNITGTIPEELGGLADLVSLDLYLNKLHGSIPATLGNLAKLRFLRLNNNTLSGTIPVTLTNILSLQVLDLSNNKLTGDIPVNGSFSLFTPISFANNPLKPLPPSPSPPVSPNPPSSPGATATGAIAGGVAAGAALLFAAPAIALAYWRRRKPQDNFFDVPAEEDPEVHLGQLKRFSLRELQVATDTFSNKNILGRGGFGKVYKGRLADGTLVAVKRLKEERTQGGELQFQTEVEMISMAVHRNLLRLRGFCMTPTERLLVYPYMSNGSVASCLRDRPEGQAALDWPIRQRIALGSARGLAYLHDHCDPKIIHRDVKAANILLDEEFEAVVGDFGLAKLMDYKDTHVTTAVRGTIGHIAPEYLSTGKSSEKTDVFGYGVMLLELITGQRAFDLARLANDDDVMLLDWVKGLLKDRRLETLVDADLNGNYVDDEVEQLIQVALLCTQGTPGERPKMSEVVRMLEGDGLAERWEEWQKEEVFRQDFNPIHHPSTNWIIDSTSHIPPDELSGPR
>Pyrco_BP1_007175.1
MENNCVKKLLFGFCFVCFCIPLPTASDSLLSPKGVNFEVAALMSVKREMKDEMSVMDGWDINSVDPCTWNMVGCSTEGFVISLTDLYGMLSPSIGNLSHIRTLLLQNNLLSGPIPAEIGTLSKLQTLDLSGNQFSGDIPSSLGFLTHLSYLRLNRNKLSGQIPKLVADLTGLSFLDLSFNNLSGPTPKIQAKGYSVTGNSFLCNPSSPDSAQICVGVSKPTNETGSPQKVSSHRRWVLSVALGISCTFVISIMLLVFWVHWYRSRLLFTSYVQQDYEFDISHFKRFSFRELQIATSNFSSKNILGQGGYGVVYKGCLPNRTMIAVKRLRDPNFTGEVQFQTEVEMIGLALHRNLLRLYGFCMTPNERLLIYPFMPNGSVADRLRETGREKPSLDWNRRLCIALGAARGLLYLHEQCNPKIIHRDVKAANILLDASYEAVVGDFGLAKLLDRRESHVTTAVRGTVGHIAPEYLSTGQSSEKTDVFGFGILLLELITGQKALDAGNGQVQKGMILDLVRTLHEEKRLEVLVDRDLKGCFDAIELEQCVELALQCTQSSPILRPKMLDVLKILEGLVRQSGHTEGSQGGTNLFEARAHDFSRTCSNVHQESSFIIEAMELSGPR
>Pyrco_BP1_007711.1
MVLLKMELVFAVLVWACLQSFVLPDSQGDALFSLRTSLNSSPNQLKDWNQNQVNPCTWSNVNCDSNYNVVSVILSNIGFSGILSPKLGALKNLQHCRMNRKAMRISYAHDSNMYKVHSSCSSLQGNGITGEIPKEFGNLTSLSTLNLENNNLTGEIPASLGNLKSLQFLTLNNNNLSGTIPESLSSLSNLISLQLVSNALTGKIPEQLFNVPKYNFTGNHLNCGVNLPHHCAPDTAGPGAKSKPKLGIIVGVVGGLIILLLLGGLLYFTCKRRHEGSKREVFVDVAGEVDRRIAFGQLKRFSWMELQLATDSFSEKNVLGQGGFGKVYKGVLSDNTKVAVKRLTDYESPGGDAAFQREVEMISVAVHRNLLKLIGFCTTPRERLLVYPFMQNLSVAYRLREIKPGEPVLDWPRRKQVALGTARGLEYLHEHCNPKIIHRDVKAANVLLDEDFEAVVGDFGLAKLVDVRKTNVTTQVRGTMGHIAPEYLSTGKSSERTDVFGYGIMLLELVTGQRAIDFSRLEEEDDVLLLDHVKKLEREKRLDAIVDSNLNDSFNIQEVEMMIKVALLCTQGSPEDRPLMSEVVRMLEGEGLAERWEEWQNVEVTRRQEYERLQRRFDWGEDSVYNQDAIELSDDFAKRLAIMQMLNFINEGLVQPREVSVDTVMRGPCLFFPSLHAKASADMASPMCVEHP
>Pyrco_BP1_008306.1
MGRSTFTLWKLGLLVLALVEASSATLSPTGVNYEVEALAAIKSDLHDPHNVLENWDSNSVDPCSWRMVTCTPDGYVSALGLPSQSLSGILSPAIGNLSNLQSVLLQNNEISGPIPASIGNLEKLQTLDLSNNNFNGDIPDSLGNLKNLNYLRLNNNSLTGPFPESLSAVEGLTLVDLSFNNLSGSLPKISARTFKIVGNPLICGVKSENCSAVFPEPLSFPPDALKESDSGTKRHHMTIVLGASFSAAFGVIIIIGLLVWLRYRHNQQIFFDVNADQYDPEVCLGHLKRYTFKELWAATDHFNSKNILGRGGFGIVYKGSLNDGTLVAVKRLKDYSTAGGEIQFQTEVEMISLAIHRNLLRLCGFCSTENERLLVYPFMPNGSVASRLRDHIHGRPALDWARRKRIALGTARGLVYLHEQCDPRIIHRDVKAANILLDEDFEAVVGDFGLAKLLDHRESHVTTAVRGTVGHIAPEYLSTGQSSDKTDVFGFGILLLELITGQKALDFGRVANQKGVMLDWVKKLHQEGKLNLMVDKDLKGNIDRVELEEMVQVALLCTQFNPLYRPKMSEVLKMLEGDGLAEKWEASQKVETPRFRSCEHPRQRYSDFIEESSLVVEAMELSGPR
>Pyrco_BP1_011129.1
MVQRRHKGFKREVFEDVEGDQRIAFGQLIRFSWRELQLATDNFSEKHVLGQGGFGKVYKGVLSDNTEVAVKRLTDYERPRGDAAFQHEVEMISVAVHRNLLRLIGFCTTPTERLLVYPFMQNLSVADRLREIKPGEPVLDWPTRRQVALGTARGLEYLHEHCNPKIIHRDVKAANVLLDEDFEAVVGNFGLAKLVDVRKTNVTTQVRGTMGHIAPEYFSTGKSSEKTDVFGYGIMLLELVTGQRTVDFSCLEEDDDLFLLDHVKKLEREKRLDAIVDRNLNDSFNVQEVEMMIKVALLCTQGSPEDHPLMSGVVRMLEGDGLAERWEEWQNVEVARRQQNERLQRRFNQGEDSVCNQDAIKLFGER
>Pyrco_BP1_011582.1
MGMGMGMRMRGTNAALCFLAFLWSFTCVNALLSPKGVNFEVQALMGIKGSLVDPHGVLDNWDDDSVDPCSWTMVTCSPESLVIGLGTPSQSLSGTLSPSIGNLTNLQIVLLQNNNITGAIPLEIEKLSKLHTLDISNNMFTGAVPSSLGHLRSLQYLRLNNNSLSGAFPVSLANMSQLAFLDLSYNNLSGPVPRFAAKTFNIIGNPLICATGSEAECNGTTLLPMSMNLNTTQTALPGGPKSHKIALAFGLSLGCLCLIVLGFGAVIWWRQRRNQQAIFGVKDRHHEEISLGNLKRFQFRELQNATHNFSSKNILGKGGFGHVYKGTLQDGTFIAVKRLKDGSALGGEIQFQTEVEMISLAVHRNLLRLYGFCITPTERLLVYPYMSNGSVASRLKGKPVLDWGTRKRIALGAGRGLLYLHEQCDPKIIHRDVKAANILLDDYCEAVVGDFGLAKLLDHQDSHVTTAVRGTVGHIAPEYLSTGQSSEKTDVFGFGILLLELITGQRALEFGKAANQKGAILDWVKRIHQEKKLEMLVDKDLKTNYDRIELEEMVQVALLCTQYLPSHRPKMSEVVRMLEGDGLVERWEASQKAESTKSKAPEFSSSDRYSDLTDDSSLLVQAMELSGPR
>Pyrco_BP1_015291.1
MADDKEISAPVVDGSDPTGHIISTTIGGKNGEPKQTISYMAERVVGTGSFGIVFQAKCLESGETVAIKKVLQDRRYKNRELQLMRVMDHPNVVSLKHCFFSTTSKNELFLNLVMEYVPETMYRVLKHYSNANQRMPLIYVKLYMYQIFRGLAYIHSVPGVCHRDLKPQNLLVDPLTHQVKLCDFGSAKVLVKGEANISYICSRFYRAPELIFGATDYTTSIDIWSAGCVLAELLLGQPLFPGENAVDQLVEIIKVLGTPTREEIRCMNPNYTDFRFPQIKAHPWHKVFHKRMPPEAIDLASRLLQYSPSLRCTALEACAHSFFDELREPNARLPNGRPFPPLFNFKQESCGGLWWLADLKFRTNIVTSATVCANFLVASDSLLSPKGVNFEVAALMSVKRDMKDELLVMAGWDINSVDPCTWNMVGCSTEGFVISLLFPLKAMNYPISSRSMHLWLNSKMGFNVITFASAMVSTNLSGMLSPSIGNLSHLQTLLLQNNQLSGPIPAEIGWLLELQTLDLSGNQFSGDIPSSLGLLTHLSYLRLNRNKLSGHIPKLVADLTGLSFLDLSFNNLSGPTPKIQAKGYSVTGNSFLCNPSSPDSAQICTGVSKPINGRGSPQKVSSHHRWVLSVALGISCTFVISIMLLVFWVHWFRSRLLFTSYVQQDYEFDISQLKRFSYRELQIATGNFSSKSILGQGGYGVVYKGCLPNRTMIAVKRLRDPNFTGEVQFQTEVEMIGLALHRNLLRLYGFCMTPNERLLIYPFMPNGSVADRLRETGREKPSLDWNRRLCIALGAARGLLYLHEQCNPKIIHRDVKAANILLDESYEAVVGDFGLAKLLDRRESHVTTAVRGTVGHIAPEYLSTGQSSEKTDVFGFGILLLELVTGQKALDAGNGQVQKGMILDLVRTLHEEKRLEVLVDRDLKGCFNAIELEQCVELALHCTQSSPILRPKMSDVLKILEGLVGQSGHTEGSQGGTNLFEARAHDFSRTCSDVHQESSFIIEAMELSGPR
>Pyrco_BP1_015783.1
MVAVEALISLRVGLNDPHGVLNNWDEDSVDPCSWAMITCSPDNLVIGLGAPSQSLSGTLSGAIANLTNLRQVLLQNNNICGKLPSELGTLPKLQTLDLSNNQFSGLVPDSLAHLNTLQYLRLNNNSLSGPFPVSLAKIPDLAFLKNQKTQSILNINDIQEEGIVSLGNLRSFTFKQLQLATDNFSSKHILGAGGFGNVYKGKLPDGTMVAVKRLKDVTGTAGESQFRTELEMISLAVHRNLLRLIGFCATFSERLLVYPYMSNGSVAARLRGKPALDWNTRKRIAIGAARGLLYLHEQCDPKIIHRDVKAANVLLDDYCEAIVGDFGLAKLLDHADSHVTTAVRGTVGHIAPEYLSTGQSSEKTDVFGFGILLIELITGMRALEFGKTVNQKGAILEWVKKIQQEKKVEVLVDRELGNNYDQIEVGEMLQVALLCTQYLPAHRPKMSEVVRMLEGDGLAEKWAASHNQSNSSMDLFQSHSGNKSSTHTDGIHSKHDGNERDRRSMFSAWIDEDEDEHSLDSYAMELSEDSGFVPNGKKSAGTRHHTPLLPSNLLSGKDGQKALRGPNMPLRLQKEKVKEDTVAAKAKAKGFCLLGFRNLDLGWGKMVENHTAAMQGRGRWWFGRGMFLEVQWGGKWLRVMRDEGRGG
>Pyrco_BP1_017626.1
MNNNILVGRLDLASGPCRDQRIAFGQLIRFSWRELQLATDNFSEKHVLGQGGFGKVYKGVLSDNTEVAVKRLTDYERPGGDAAFQREVEMISVAVHRNLLRLIGFCTTPTERLLVYPFMQNLSVADRLREIKPGEPVLDWPTRRQVALGTARGLEYLHEHCNPKIIHQDVKAANVLLDEDFEAVVGDFGLAKLVDVRKTNVTTEVRGTMGHIAPEYFSTGKSSEKTDVFGYGIMLLELVTGQRTVDFSRLEEDDDLFLLDHVKKLEREKRLDAIVDRNLNDSFNVQEVEMMIKVALLCTQGSPEDRPLMSGVVRMLEGDGLAERWEEWQNVEVARRQQNERLQRRFNQGEDSVCNQDAYTVSM
>Pyrco_BP1_017627.1
MDYNDTHVTTAVRGTIGHIAPEYLSTGKCSEKTDVFGYGVMLLELITGQMAFDRARLANDDDVMLLDWVKGLLKDRRLETLVDAELNENYVDDQVEQLIQVALLCTQGTPGDRPKMSEVVWMLEGDGLDERWERWQKEEVFRQDFNPIHHPNTNWIIDSTSHIPPDELSSPR
>Pyrco_BP1_018138.1
MDPTLMTSSASASAFWLILLFGFFHLQKLAANVEGDALNALKSNLADPNNVLQSWDPTLVNPCTWFHVTCNSENSVTRVDLGNANLSGQLVAQLGVLSKLQYLELYSNNITGTIPPELGGLSNLVSLDLYLNNLHGTIPETLGNLEKLRFLRLNNNTLVGNIPLTLTNIKSLQVLDLSNNNLTGDIPVNGSFSLFTPISFQNNPLLKQLAVPPPPPPSPPPSSPGTTATGAIAGGVAAGAALLFAAPAIALAFWRRRKPQDHFFDVPAEEDPEVHLGQLKRFSLRELQVATDTFSNKNILGRGGFGKVYKGRLADGTLVAVKRLKEERTQGGELQFQTEVEMISMAVHRNLLRLRGFCMTPTERLLVYPYMANGSVASCLRDRPEEQPALDWPKRQCIALGSARGLAYLHDHCDPKIIHRDVKAANILLDEEFEAVVGDFGLAKLMDYKDTHVTTAVRGTIGHIAPEYLSTGKSSEKTDVFGYGVMLLELITGQRAFDLARLANDDDVMLLDWVKGLLKDRRLETLVDADLNGNYVEDQVEQLIQVALLCTQGTQGIGPRCQRLSECLKAMVWLKDGRSGRKRRCSAKISTLFIMQIVIGS
>Pyrco_BP1_019158.1
MTLTERLLVYPYMANGSLASCLRDRPEGEPALDWPIRQRIALGFARGLAYLHDHCDPKIIHRDVKAANILLDEEFEAVVGDFGLAKLLDNKDAYVTTHVCGTIGHMAPEHFSTGVSSEKTDVYGYGVLLLELITGQRAFNP
>Pyrco_BP1_023076.1
MERKVGNSVCLWFILVAHPLWMTMVLANMEGDALHTLRTNLEDPNNVLQSWDPTLVNPCTWFHVTCNNDNSVIRVDLGNAALSGQLVPQLGLLKNLQYLELYSNNMSGPIPSELGNLTSLVSLDLYLNSFSGLIPGTLGKLSKLRFLRLNNNSLAGPIPMSLTNISSLQVLDLSNNRLSGVVPDNGSFSLFTPISFANNMDLCGPVTGRPCPGSPPFSPPPPFVPPPPISTPGGNGATGAIAGGVAAGAALLFAAPAIAFAWWRRRKPQEFFFDVPAEEDPEVHLGQLKRFSLRELQVATDSFSNKNILGRGGFGKVYKGRLADGSLVAVKRLKEERTPGGELQFQTEVEMISMAVHRNLLRLRGFCMTPTERLLVYPYMANGSVASCLRERPPNQPPLDWPTRKRIALGSARGLSYLHDHCDPKIIHRDVKAANILLDEEFEAVVGDFGLAKLMDYKDTHVTTAVRGTIGHIAPEYLSTGKSSEKTDVFGYGIMLLELITGQRAFDLARLANDDDVMLLDWVKGLLKEKKLEMLVDPDLQSNYVEAEVEQLIQVALLCTQGSPMDRPKMSEVVRMLEGDGLAERWDEWQKVEVLRQEVELAPHPNSDWIVDSTENLHAVELSGPR
>Pyrco_BP1_025090.1
MEIRTEGKALCFVAFFCFWTSATGLLSPKGVNYEVQALVSIREALKDPRGVLRNWDGTSVDPCIWNMVTCSPDGLVIGLGTPSQNLSGTLSPSIGNLTNLQLVTFQDNHITGSIPAELGRLQKLQTLDLSSNLFNGEIPSTLSHLKSLQYLDMSYNNLSGPVPRFPAKTFNVVANPLICATGKEQDCSGTIRPPLSLPLNNSTNSQAAGRPRSHKIALAFASSLGCICLLILGFGFLLWWRQKHNKQIFLDVTEQHHEEVCLGNLRSFHFRELQAATHNFSSKNLVGKGGFGNVYKGYLRDGTVIAVKRLKDTNTIGGEIQFQTELEMISLAVHRNLLRLYGFCMTAKERLLVYPYMANGSVASRLKAKPPLDWSTRKRIALGAGRGLLYLHEQCDPKIIHRDVKAANILLDDYCEAVVGDFGLAKLLDHHDSHITTAVRGTVGHIAPEYLSTGQSSEKTDVFGFGILILELISGQRALEFGKAANQKGAILDWVKKIQQEKKFDVLVGKELKNDYDPIEVEEMIQVALLCTQNLPSQRPKMSEVVRMLEGDGLAEKWEASQRAESNRCRTNEFSSSERFPCISKVFKTSDEVESKKIEKGIRDSILEIVKKREKKATSGGEDGFGSDFLGLLVKARHDANDKQRISVDDLVDECKTFYFAGQETTNTLLAWTVFLLAFHTDWQFEAQKEVLRVFGKQTPNADGFAKLKTMSMIINESLRLYPPIVSIARKVGREVRLGNLIVPANVELFIPSSNSP
>Pyrco_BP1_025488.1
MQITYSFAMECRDLSNNNLSGDIPVNGSFSLFTPVSFANNPRLNPLPASPHPASPHPGYNRITNSHRATNTEAIAGGVAAGAALLFAAPAIALAYWRRRKSQDHLFDEPAQEDREIHLRQLKRFSLRELQVATDTFSNKNIIGRGGFGKVYKGCLADGTLVAVKRLKEERTQGGELQFQTEVEMISMAVHRNLLRLHGFCMTPAERLLVYPYMANGSVASCLRDRPEGQLALDWPIRQRIALGSARGLAYLHDHCDPKIIHRDVKAANILLDEEFEAVVGDFGLARLMNYKDTHITTAVRGTFGHIAPEYFSNGRFSEKTDVFGYGVMLLELITGQRAFDPQLASDDNLMLVDWSNI
>Pyrco_BP1_027134.1
MISMGVHHRNLLRLHGFCMTSTERLLVYPYMANGSLASCLRDRPEGQPALDWPIRQRIALGSARGLAYLHDHCDPKIIHRDVKAANILLDEEFEAVLGDFGLAKLLDNKDAYVTTHACGTIGHMAPEHFSTGVSSEKTDVYGYGVLLLELITGQRAFNPQVASDDDFMLVDWVKRLLKDRRLERLVDADLNGNYIDDQVKQLIQVALLCTQGSPEERPKMSEVVRMLEGKGEGKTATGAIARGVAVDAALPIAAPASALAYWRPRKQQDHFFDVPAEEDPEGFLGQLKRFSFRELQVATNTFSNGFILGRGGFGKVYKGRLADGTLVAVKRRKKEITQGGEQQFQTEVKMISMAVHRNLLRLLGFCMTPTERLLVYPYMANGSVAACLRGTLLNWLLR
>Pyrco_BP1_028056.1
MAIWVLLLHLVAAALVLLSPATANLEGDALYALRQAVKDPNSVLQSWDPTLVDPCTWFHVTCDGDNRVTRLDLGNANLSGNLVPELGRLERLQYLELYMNNLMGSIPKQLGGLKSLVSLDLYHNNFSGSIPPSLSNLSNLKFLRLNGNRLAGSIPRELTKLQSLKILDVSNNDLCGTFPTTGSFSNFSEESFKNNPRLEGPELMGFVRYDSTRGSCK
>Pyrco_BP1_028279.1
MAPLSVLPFSLTFLFFLSPALSTNSEGNALHALRSRFNDVNNVLQSWDPTLVNPCTWFHVTCDSNNHVIRLDLGNSNISGSLGPEIGQLKHLQYLELYRNDISGKIPEELGSLKSLVSMDLYDNRFEGEIPKSFANLKSLRFLRLNNNKLTGSIPRKLVGLSDLKVFDVSNNDLCGTIPVDGPFGAFPMESFENNRLNGPELKGLVSYDFGC
>Pyrco_BP1_035287.1
MERKVGNSVCLWLILVAHPLWMTMVLANMEGDALHNLRTNLEDPNNVLQSWDPTLVNPCTWFHVTCNNENSVIRVDLGNAALSGQLVPQLGLLKNLQYLYLIVMHMKECSYQLSAMVEPRPWAIRELYSNNISGPIPRELGNLTTLVSLDLYLNSFSGPIPDTLGKLSKLRFLWDRRLNNNSLAGPIPMSLTNISSLQVLDLSNNRLSGVVPDNGSFSLFTPISFANNMNLCGPVTGRPCPGSPPFSPPPPFVPPPPISIPGGNSATGAIAGGVAAGAALLFAAPAIAFAWWRRRKPQEFFFDVPAEEDPEVHLGQLKRFSLRELQVATDSFSNKNILGRGGFGKVYKGRLADGSLVAVKRLKEERTPGGELQFQTEVEMISMAVHRNLLRLRGFCMTPTERLLVYPYMANGSVASCLRERPPNQPPLDWPSRKRIALGSARGLSYLHDHCDPKIIHRDVKAANILLDEEFEAVVGDFGLAKLMDYKDTHVTTAVRGTIGHIAPEYLSTGKSSEKTDVFGYGIMLLELITGQRAFDLARLANDDDVMLLDWVKGLLKEKKLEMLVDPDLQSNYVEAEVEQLIQVALLCTQGSPMDRPKMSEVVRMLEGDGLAERWDEWQKVEVLRQEVELAPHPNSDWIVDSTENLHAVELSGPR
>Pyrco_BP1_038260.1
MYFMRTQNSYTLVIAALLFAAPAIAGGVVAGAALLFAAPAIALAYWRRRKSQDHLFDEPAQEDREIHLRQLKRFSLRELQVATDTFSNKNIIGRGGFGKVYKGCLADGTLVAVKRLKEERTQGGELQFQTEVEMISMAVHRNLLRLHGFCMTPTERLLVYPYMANGSVASCLRGTHLNCLLR
>Pyrco_BP1_044006.1
MEIRKGGKALCFVAFFCLWNCATGLLSPKGVNYEVQALVGIKGALEDPRGVLRNWDETSVDPCIWNMVTCSPDGLVIGLGTPSQNLSGTLSPCIGNLTNLQLVTFQDNHITGTIPAELGRLQKLQTLDLSSNLFNGEIPSTLSRLKSLQYLRLNNNTLSGAIPSSFANMTQLAFLDMSYNNLSGPVPRFPARTFNVVGNPLICATGKEQDCFGTTRTPQSLALNNSTNSQPAGRPRSHKIALAFASSLGCICLLILGFGFLHWWRQKHNKQIFLDVTEQHHEEVCLGNLRSFHFRELQAATHNFSSKNLVGKGGFGNVYKGCLRDGTVIAVKRLKDANAIGGETQFQTELEMISLAVHRNLLRLYGFCMTAKERLLVYPYMSNGSVASRLKAKPALDWNTRKRIALGAGRGLLYLHEQCDPKIIHRDVKAANILLDDYYEAVVGDFGLAKLLDHHDSHITTAVRGTVGHIAPEYLSTGQSSEKTDVFGFGILILELISGQRALEFGKAANQKGAILDWVKKIQQEKKFDVLVDKELKYDYDAIELEEMIQVALLCTQNLPNQRPKMSEVVRMLEGDGLAEKWEASQRAESNRCRANEFSSSERYSDLTDDSSLLAQAMELSGPR
>Pyrco_BP1_044194.1
MSRVFSRSHPFKPIIKWLILLLLPTIGFASTEPDVEVEALTDLLTALKDSSGRITDWNDNFVSPCFSWSHVTCRNGNVISLDFQNNNLTGLLPVYLANLTHLQNLNLANNNFRGPIPNAWGQLSNLKHLDLSSNELTGRIPMQFFTIPNFNFTGSHLDCGSSLKQPCVSGSSLRGLCFVQLYCFGLPIMFELPSNLILQNLAASNRKSKLGTVITSASCSVSVILLIGALFAYRYYRMHKLKYDVFVDVAGEDECKISFGQLKRFSWREIQLATDNFDESNIIGQGGFGRVYKGVLSNDVHVAVKRLTDYNSPGGEAAFLREVQLISVAVHRNLLRLIGFCTTPSERILVYPFMKNLSVAYRLRDLKPGEKGLDWSTRKHIAFGAAHGLEYLHDHCNPKIIHRDLKAANILLDDKFEPVLGDFGLAKLVDTKSTHVTTQVRGTMGHIAPEYLSTGKSSEKTDVFGYGITLLELVTGQRAIDFARLEEEEDVLLLDHIKKLLRENRLDDIVDRNMKMHDPKEVETVIQVALLCTQSSPEDRPKMAEVVRLLQGVDLAERWAEWEQLEGVRNREFSLLSHQFAWAEESTHDQEAIQLSKAR
>Pyrco_BP_DH_01g05940
MISVAVHRNLLRLIAFCTTPTERLLVYPFMQNLSVAYRLREIKPGEPVLDWSTRKQVALGTARGLEYLHEHCNPKIIHRDVKAANVLLDEDFEAVVGDFGLAKLVDVRRTNVTTQVRGTMGHIAPEYLSTGKSSERTDVFGYGIMLLELVTGQRAIDFSRLEEEDDVLLLDHVKKLEREKRLDAIVDSNLNDGYNIQEVEMMIKVALLCTQGSPEERPLMSEVVRMLEGEGLAERWEEWQNVEVNRREEYERLQRRFDWGEDSVYNQDAIELSGGR
>Pyrco_BP_DH_05g02980
MERKVGNSVCLWLILVAHPLWMTMVLANMEGDALHNLRTNLEDPNNVLQSWDPTLVNPCTWFHVTCNNENSVIRVDLENAALSGQLVPQLGLLKNLQYLELYSNNISGPIPRELGNLTTLVSLDLYLNSFSGPIPDTLGKLSKLRFLRLNNNSLAGPIPMSLTNISSLQVLDLSNNRLSGVVPDNGSFSLFTPISFANNMNLCGPVTGRPCPRSPPFSPPPPFVPPPPISIPGIVALEMFCKLDLLSTAIYRVNFVPSCLFD
>Pyrco_BP_DH_05g03060
MERKVGNSVCLWLILVAHPLWMTMVLANMEGDALHNLRTNLEDPNNVLQSWDPTLVNPCTWFHVTCNNENSVIRVDLGNAALSGQLVPQLGLLKNLQYLELYSNNISGPIPRELGNLTTLVSLDLYLNSFSGPIPDTLGKLSKLRFLRLNNNSLAGPIPMSLTNISSLQVLDLSNNRLSGVVPDNGSFSLFTPISFANNMNLCGPVTGRPCPGSPPFSPPPPFVPPPPISIPGGNSATGAIAGGVAAGAALLFAAPAIAFAWWRRRKPQEFFFDVPAEEDPEVHLGQLKRFSLRELQVATDSFSNKNILGRGGFGKVYKGRLADGSLVAVKRLKEERTPGGELQFQTEVEMISMAVHRNLLRLRGFCMTPTERLLVYPYMANGSVASCLRERPPNQPPLDWPSRKRIALGSARGLSYLHDHCDPKIIHRDVKAANILLEEEFEAVVGDFGLAKLMDYKDTHVTTAVRGTIGHIAPEYLSTGKSSEKTDVFGYGIMLLELITGQRSFDLARLANDDDVMLLDWVKGLLKEKKLEMLVDPDLQSNYVEAEVEQLIQVALLCTQGSPMDRPKMSEVVRMLEGDGLAERWDEWQKVEVLRQEVELAPHPNSDWIVDSTENLHAVELSGPR
>Pyrco_BP_DH_05g09520
MIFDFDYFWNQTHYLFFLFVFVSFACLSKLFPLPLLFHFSPMAPLSVLPFSLTFLFFLSPALSTNSEGNALHALRSRFNDVNNVLQSWDPTLVNPCTWFHVTCDSNSHVIRLDLGNSNISGSLGPELGQLKHLQYLELYRNDISGKIPEELGSLKSLVSMDLYDNRFEGEIPKSFANLKSLRFLRLNNNKLTGSIPRKLVGLSDLKVFDVSNNDLCGTIPVDGPFGAFPMESFENNRLNGPELKGLVSYDFGC
>Pyrco_BP_DH_05g27550
MENNCVKKLLFGFCFFCLCVPLASASDSLLSPKGVNFEVAALMSVKRDMKDELLVMAGWDINSVDPCTWNMVGCSTEGFVISLAMVSTNLSGMLSPSIGNLSHLQTLLLQNNQLSGPIPAEIGWLLELQTLDLSGNQFSGDIPSSLGLLTHLSYLRLNRNKLSGHIPKLVADLTGLSFLDLSFNNLSGPTPKIQAKGYSVTGNSFLCNPSSPDSAQICTGVSKPINGRGSPQKVSSHHRWVLSVALGISCTFVISIMLLVFWVHWFRSRLLFTSYVQQDYEFDISQLKRFSYRELQIATGNFSSKSILGQGGYGVVYKGCLPNRTMIAVKRLRDPNFTGEVQFQTEVEMIGLALHRNLLRLYGFCMTPNERLLIYPFMPNGSVADRLRETGREKPSLDWNRRLCIALGAARGLLYLHEQCNPKIIHRDVKAANILLDESYEAVVGDFGLAKLLDRRESHVTTAVRGTVGHIAPEYLSTGQSSEKTDVFGFGILLLELVTGQKALDAGNGQVQKGMILDLVRTLHEEKRLEVLVDRDLKGCFNAIELEQCVELALQCTQSSPILRPKMSDVLKILEGLVGQSGHTEGSQGGTNLCEARAHDFSRTCSDVHQESSFIIEAMELSGPR
>Pyrco_BP_DH_08g19230
MDPTLMTSSASASAFWLILLFGFFHLQKLAANVEGDALNSLKSNLADPNNVLQSWDPTLVNPCTWFHVTCNSENSVTRVDLGNANLSGQLVAQLGVLSKLQYLELYSNNITGTIPPELGGLSNLVSLDLYLNNLHGTIPETLGNLEKLRFLYEPPSFCTRLNNNTLVGNIPLTLTNIKSLQVLDLSNNNLTGDIPVNGSFSLFTPISFQNNPLLKQLAVPPPPPPSPPPSSPGTTATGAIAGGVAAGAALLFAAPAIALAFWRRRKPQDHFFDVPAEEDPEVHLGQLKRFSLRELQVATDTFSNKNILGRGGFGKVYKGRLADGTLVAVKRLKEERTQGGELQFQTEVEMISMAVHRNLLRLRGFCMTPTERLLVYPYMANGSVASCLRDRPEEQPALDWPKRQCIALGSARGLAYLHDHCDPKIIHRDVKAANILLDEEFEAVVGDFGLAKLMDYKDTHVTTAVRGTIGHIAPEYLSTGKSSEKTDVFGYGVMLLELITGQRA
>Pyrco_BP_DH_09g00620
MGMGMGMRMRGTNAALCFLAFLWSFTCVNGLLSPKGVNFEVQALMGIKGSLVDPHGVLDNWDDDSVDPCSWTMVTCSPESLVIGLGTPSQSLSGTLSPSIGNLTNLQIVLLQNNNITGAIPLEIEKLSKLHTLDISNNMFTGAVPSSLGHLRSLQYLRLNNNSLSGAFPVSLANMSQLAFLDLSYNNLSGPVPRFAAKTFNIIGNPLICATGSEAECNGTTLLPMSMNLNTTQTALPGGPKSHKIALAFGLSLGCLCLIVLGFGAVIWWRQRRNQQAIFGVKDRHHEEISLGNLKRFQFRELQNATHNFSSKNILGKGGFGHVYKGTLQDGTFIAVKRLKDGSALGGEIQFQTEVEMISLAVHRNLLRLYGFCITPTERLLVYPYMSNGSVASRLKGKPVLDWGTRKRIALGAGRGLLYLHEQCDRSKVRIIHRDVKAANILLDDYCEAVVGDFGLAKLLDHQDSHVTTAVRGTVGHIAPEYLSTGQSSEKTDVFGFGILLLELITGQRALEFGKAANQKGAILDWVKRIHQEKKLEMLVDKDLKTNYDRIELEEMVQVALLCTQYLPSHRPKMSEVVRMLEGDGLVERWEASQKAESTKSKAPEFSSSDRYSDLTDDSSLLVQAMELSGPR
>Pyrco_BP_DH_10g03000
MERKVGNSVCLWFILVAHPLWMTMVLANMEGDALHTLRTNLEDPNNVLQSWDRSTIVNPCTWFHVTCNNDNSVIRVDLGNAALSGQLVPQLGLLKNLQYLELYSNNMSGPIPSELGNLTSLVSLDLYLNSFSGLIPGTLGKLSKLRFLRLNNNSLAGPIPMSLTNISSLQVLDLSNNRLSGVVPDNGSFSLFTPISFANNMDLCGPVTGRPCPGSPPFSPPPPFVPPPPISTPGGNGATGAIAGGVAAGAALLFAAPAIAFAWWRRRKPQEFFFDVPGSITSLKYILGSSRGFLCENYKLQRIVLATKTFWGEVDLVRSTRGALQMVR
>Pyrco_BP_DH_10g03010
MISMAVHRNLLRLRGFCMTPTERLLVYPYMANGSVASCLRERPPNQPPLDWPTRKRIALGSTRGLSYLHDHCDLKIIHRDVKAANILLDEEFEAVVGDFGLAKLMDYKDTHVTTAVRGTIGHIAPEYLSTGKSSEKTDVFGYGIMLLELITGQRAFDLARLANDDDVMLLDWVKGLLKEKKLEMLVDRSDLQSNYVEAEVEQLIQVALLCTQGSPMDRPKMSEVVRMLEGDGLAERWDEWQKVEVLRQEVELAPHPNSDWIVDSTENLHAVELSGPR
>Pyrco_BP_DH_10g23140
MENNCVKKLLFGFCFVCFCMPLPTASDSLLSPKGVNFEVAALMSVKREMKDEMSVMDGWDINSVDPCTWNMVGCSTEGFVISLAMVSTDLSGMLSPSIGNLSHIRTLLLQNNLLSGPIPAEIGTLSKLQTLDLSGNQFSGDIPSSLGFLTHLSYLRLNRNKLSGQIPKLVADLTGLSFLDLSFNNLSGPTPKIQAKGYSVTGNSFLCNPSSPDSAQICVGVSKPTNETGSPQKVSSHRRWVLSVALGISCTFVISIMLLVFWVHWYRSRLLFTSYVQQDYEFDISHFKRFSFRELQIATSNFSSKNILGQGGYGVVYKGCLPNRTMIAVKRLRDPNFTGEVQFQTEVEMIGLALHRNLLRLYGFCMTPNERLLIYPFMPNGSVADRLRETGREKPSLDWNRRLCIALGAARGLLYLHEQCNPKIIHRDVKAANILLDASYEAVVGDFGLAKLLDRRESHVTTAVRGTVGHIAPEYLSTGQSSEKTDVFGFGILLLELITGQKALDAGNGQVQKGMILDLVRTLHEEKRLEVLVDRDLKGCFDAIELEQCVELALQCTQSSPILRPKMSDVMKILEGLVGQSGHTEGSQGGTNLFEARAHDFSRTCSNVHQESSFIIEAMELSGPR
>Pyrco_BP_DH_13g04720
MTAKERLLVYPYMSNGSVASRLKAKPALDWNTRKRIALGAGRGLLYLHEQCDPKIIHRDVKAANILLDDYYEAVVGDFGLAKLLDHHDSHITTAVRGTVGHIAPEYLSTGQSSEKTDVFGFGILILELISGQRALEFGKAANQKGAILDWVKKIQQEKKFDVLVDKELKYDYDAIELEEMIQVALLCTQNLPNQRPKMSEVVRMLEGDGLAEKWEASQRAESNRCRANEFSSSERYSDLTDDSSLLAQAMELSGPR
>Pyrco_BP_DH_13g08320
MGREKDYMGRSTFTLWKLGLLVLALVEASSATLSPTGVNYEVEALAAIKSDLHDPHNVLENWDSNSVDPCSWRMVTCTPDGYVSALGLPSQSLSGILSPAIGNLSNLQSVLLQNNEISGPIPASIGNLEKLQTLDLSNNNFNGDIPDSLGNLKNLNYLRLNNNSLTGPFPESLSAVEGLTLVDLSFNNLSGSLPKISARTFKIVGNPLICGVKSENCSAVFPEPLSFPPDALKESDSGTKRHHMTIVLGASFSAAFGVIIIIGLLVWLRYRHNQQIFFDVNADQYDPEVCLGHLKRYTFKELWAATDHFNSKNILGRGGFGIVYKGSLNDGTLVAVKRLKDYSTAGGEIQFQTEVEMISLAIHRNLLRLCGFCSTENERLLVYPFMPNGSVASRLRDHIHGRPALDWARRKRIALGTARGLVYLHEQCDPRIIHRDVKAANILLDEDFEAVVGDLGLAKLLDHRESHVTTAVRGTVGHIAPEYLSTGQSSDKTDVFGFGILLLELITGQKALDFGRVANQKGVMLDWVKKLHQEGKLNLMVDKDLKGNIDRVELEEMVQVALLCTQFNPLYRPKMSEVLKMLEGDGLAEKWEASQKVETPRFRSCEHPRQRYSDFIEESSLVVEAMELSGPR
>Pyrco_BP_DH_13g10960
MGSRVLLVFYLAAVAIASVECNSEGDALSVWKSSLVDPNNVLQSWDPTLVNPCTWFHVTCNSENSVTRVDLGDANLSGLIVPELGILANLQYLEVFANNLFGSIPKEIGNLTKLVSLDLYRNNLTGTIPTSLGHLPSLRFMRVFSNSLTGAIPRSLGKLKSLQILELNSNLLTGTIPAELLYLVRFGNLNLFNVSDNLLQGTVHRTNSTVTTIIQDPQARK
>Pyrco_BP_DH_15g12640
MSRVFSRSHPFKPIIKWLILLLLPTIGFASTEPDVEVEALTDLLTALKDSSGRITDWNDNFVSPCFSWSHVTCRNGNVISLSLASNGFSGTLSPSITKLKYLASLDFQNNNLTGLLPVYLANLTHLQNLNLANNNFRGPIPNAWGQLSNLKHLDLSSNELTGRIPMQFFTIPNFNFTGSHLDCGSSLKQPCVSGSSLRASNRKSKLGTVITSASCSVSVILLIGALFAYRYYRMHKLKYDVFVDVAGEDECKISFGQLKRFSWREIQLATDNFDESNIIGQGGFGRVYKGVLSNDVHVAVKRLTDYNSPGGEAAFLREVQLISVAVHRNLLRLIGFCTTPSERILVYPFMKNLSVAYRLRDLKPGEKGLDWSTRKHIAFGAAHGLEYLHDHCNPKIIHRDLKAANILLDDKFEPVLGDFGLAKLVDTKSTHVTTQVRGTMGHIAPEYLSTGKSSEKTDVFGYGITLLELVTGQRAIDFARLEEEEDVLLLDHIKKLLRENRLDDIVDRNMKMHDPKEVETVIQVALLCTQSSPEDRPKMAEVVRLLQGVDLAERWAEWEQLEGVRNREFSLLSHQFAWAEESTHDQEAIQLSKAR
>Pyrco_BP_DH_15g28350
MASKGKGIAAGGGFSDGKRKHDDKSGGGRKRSNPDVLRFFEDIADEVDDCDESDFDDVLVLACLQSFVLPDSQGEALFSLRESLNSSPNQLKDWNRNQVNPCSWTNVQCDPNNNNVVSVILNNNNLSGTIPESLSSLSNLINLNLNNNNLSGTIPESLSSLSNLINLNLNNNNLSGTIPESLSSLSNLINLNLNNNNLSGTIPESLSSLSNLINLQLASNALMGQIPEQLFSVKTYNFTGNHLNCGVILPHLCAPGIHGSGAKSKPKLGIIVGLLVGLIILLLLGGLLYFNGKRRHKGFKREVFEDVAGDQRIAFGQLIRFSWRELQLATDNFSEKHVLGQGGFGKVYKGVLSDNTEVAVKRLTDYERPGGDAAFQREVEMISVAVHRNLLRLIGFCTTPTERLLVYPFMQNLSVADRLREIKPGEPVLDWPARRQVALGTAHGLEYLHEHCNPKIIHRDVKAANVLLDEDFEAVVGDFGLAKLVDVRKTNVTTEVRGTMGHIAPEYFSTGKSSAKTDVFGYGIMLLELVTGQRTVDFSRLEEDDDLFLLDHVKKLEREKRLDAIVDRNLNDSFNVQEVEMMIKVALLCTQGSPEDRPLMSGVVRMLEGDGLAERWEEWQNVEVARRQQNERLQRRFNQGEDSVCNQDAYTVSM
>Pyrco_BP_DH_15g28370
MCSPNQLKDWNPFQVNPCSWTNVQCDPNNNNVVFVMLVNIGFSGILSPKLGALKNLRTLSLQGNGITGEIPKEFGNLISLSTLNLENNNLHGEIPASFGNLKNLQFLNLNNNNLSGTIPESLSSLSNLISLQLASNALMGQIPEQLFSVKTYNFTRNHLNCGVILPHLCATDIYGSGAKSKPKLGIIVGLLVGLTILLLLGGLLYFTGKRRHKGFKREVFEDVEGDQRIAFGQLIRFSWRELQLATDNFSEKHVLGQGGFGKVYKGVLSDNTEVAVKRLTDYERPGGDAAFQRVVDLFCVAVFWILLRLIGFCTTPTERLLVYPFMQNLSVANPLREIKPGEPVLDWPTRRQVALGTARGLEYLHEHCNPKIIHQDVKAANVLLDEDFEAVVGDFGLAKLVDVRKTDVTTEVRGTMGHIAPEYFSTGKSSEKTDVFGYGIMLLELVTGQRTVDFSRLEEDDDLFLLDHVKKLEREKRLDAIVDRNLNDSFNVQEVEMMIKVALLCTQGSPEDRPLMSGVVRMLEGDGLAERWEEWQNVEVARRQQNERLQRRFNQGEDSVCNQDAIKLFGER
>Pyrco_BP_DH_15g28410
MKIELQFPPFLMYWFCGSLHPSLERMMLLKMDLVFAVLVLACLQSFVLPDSQGEALFSLWQSLNSSPNQLKDWNANQVNPCSWPNVQCDPNNNNVISVMLVNIGFSGILSPKLGALKNLRTLSLQGNGIAGEIPKEFGNLISLSTLNLENNNLNGEIPASFGNLKNVQFLNLNNNNLSGTIPESLSSLSNLISLYVIFHGQLFWYSIF
>Pyrco_BP_DH_15g28430
MGQIPEQLFSVKTYNFTRNHLNCGVILPHLCKTDIYGSGAKSKPKLGIIVGLLVGLTILLLLGGLLYFTGKRRHKGFKREVFEDVAGDQRIAFGQLIRFSWRELQLATDNFSEKHVLGQGGFGKVYKGVLSDNTEVAVKRLTDYERPRGDAAFQHEVEMISVAVHRNLLRLIGFCTTPTERLLVYPFMQNLSVADRLREIKPGEPVLDWPTRRQVALGTARGLEYLHEHCNPKIIHRDVKAANVLLDEDFEAVVGNFGLAKLVDVRKTNVTTQVRGTMGHIAPEYFSTGKSSEKTDVFGYGIMLLELVTGQRTVDFSCLEEDDDLFLLDHVKKLEREKRLDAIVDRNLNDSFNVQEVEMMIKVALLCTQGSPEDHPLMSGVVRMLEGDGLAERWEEWQNVEVTRRQQNERLQRRFNQGEDSVCNQDAIKLFGER
>Pyrco_BP_DH_15g36730
MNPTAMTSSASVSVWLILLFGFFHLHKLAANVEGDALNALKTTLADPNNVLQSWDPTLVNPCTWFHVTCNSENSVTRVDLGNANLSGQLVTQLGVLSKLQYLELYSNNITGTIPEELGGLADLVSLDLYLNKLHGSIPATLGNLAKLRFLRLNNNTLSGTIPVTLTNILSLQVLDLSNNKLTGDIPVNRSFSLFTPISFANNPLKPLPPSPSPPVSPNPPSSPGATATGAIAGGVAAGAALLFAAPAIALAYWRRRKPQDNFFDVPAEEDP
>Pyrco_BP_DH_15g36740
MISMAVHRNLLRLRGFCMTPTERLLVYPYMSNGSVASCLRDRPEGQAALDWPIRQRIALGSARGLAYLHDHCDPKIIHRDVKAANILLDEEFEAVVGDFGLAKLMDYKDTHVTTAVRGTIGHIAPEYLSTGKSSEKTDVFGYGVMLLELITGQRAFDLARLANDDDVMLLDWVKGLLKDRRLETLVDADLNGNYVDDEVEQLIQVALLCTQGTPGERPKMSEVVRMLEGDGLAERWEEWQKEEVFRQDFNPIHHPSTNWIIDSTSHIPPDELSGPR
>Pyrco_BP_DH_15g36780
MDIFHSLLASAQEDRQVHLRQLKRFSLRELQVATDTFSNENIIGRGGFGKVYKGCLADGTLVAVKRLTEERTQDGELQFQTEVEMISMGVHHRNLLCLHGFCKTSTERLLVYPYMANGSLASCLRDRPEGQPALDWPIRQRIALGSARGLAYLHDHCDPKIIHRDVKAANILLDEEFEAVVGDFGLAKLLDNKDTYVTTHACGTFGYMAPEHFSTGVSSEKTDVYGYGVLLLELITGQRAFNPQVASDDDFMLVDWVKRLLKDRRLERLVDADLNGNYIDDQVKQLIQVALLCTQGSPEERPKMSEVVRMLEGKGEGLPERREEWQKEEVFRQDFNTIHHPSNTATGAIAGGVAVDAALPFAAPASALAYWRRRKPQDHFLDVPEGLLGQLKRFSLRELQVATDAFSNRNILGRGGFGKVYKGRLTDGTLVAVKRRKEEITQGGEQQFQTEVKMISMAVHRNLLRLLGFCMTPTERLLVYPYMANGSVASCLRGTLLNWLLR
>Pyrco_BP_DH_15g36820
MWQLWVPVVLGLLLEGLLLVLLSCLLHLELHLLIGVEESHRIISPHLSEYWGSRQHLSNEDAALAAFHSSTVFAAEEDRKVHLGQLKRFSLRELQVATDIFSNKNILGRGRFGKVYKGRLADGTLVAVKRLKEERTQGEELQFQTEVEMISMAVHRNLLRLYGFCMTRTERLLVYPYIANGSVASCLRGIRSSVGDFGLAKLMDYKDTHVTTPVCGTIGHMAPEHFSTGVSSEKTDVFGYGVMLLELITGQKAFNPQLASDDDFMLVDWLERLVDADLNGNYIDDQVEQLIQVVLLCTQVSPGERPKMSEVVRMLECDGLAERWEEWQKEEVIRQDFNTIHHPSNWIIDSPSHISLDELSGPR
>Pyrco_BP_DH_16g05010
MVTCSPDGLVIGLGTPSQNLSGTLSPSIGNLTNLQLVTFQDNHITGSIPAELGRLQKLQTLDLSSNLFNGEIPSTLSHLKSLQYLRLNNNTLSGAIPSSFADMTQLAFLDMSYNNLSGPVPRFPAKTFNVVANPLICATGKEQDCSGTIRPPLSLPLNNSTNSQAAGRPRSHKIALAFASSLGCICLLILGFGFLLWWRQKHNKQIFLDVTEQHHEEVCLGNLRSFHFRELQAATHNFSSKNLVGKGGFGNVYKGYLRDGTVIAVKRLKDTNTIGGEIQFQTELEMIEPRCAQEPPAALWFLHDSQREAFGLSLHG
>Pyrco_BP_DH_16g08260
MKIEKDYMGRSNFMLCKLGLLVLALAEASSATLSPTGVNYEVEALAAIKSDLIDPHNVLENWDSNSVDPCSWRMVTCTPDGYVSALGLPSQSLSGILSPAIGNLSNLQSVLLQNNAISGPIPASIGNLVKLQTLDLSNNNFNGDIPDSLGNLKNLNYLRLNNNSLTGPFPKSLSAVGLTLVDLSFNNLSGSLPKISARTFKIVGNPLICGVKAANCSAVFPEPLSFTPDALKESDSGTKRRHMTIILGASFSAVFGVIIIIGLLVWLRYRHNQQIFFDVNADQYDPEVCLGHLRRYTFKELRAATDHFNSKNILGRGGFGIVYKGSLNDGTLVAVKRLKDYNTAGGEIQFQTEVEMISLAVHRNLLRLCGFCSTENERLLVYPFMPNGSVASRLRDHIHGRPALDWARRKRIALGTARGLVYLHEQCDPRIIHRDVKAANILLDEDFEAVVGDFGLASSAFGSQRISCDHSCARHCWPHRSRILVNRSVFR
>Pyrco_BP_DH_16g10740
MAIWVLLLHLVAAALVLLSPATANLEGDALYALRQAVKDPNSVLQSWDPTLVDPCTWFHVTCDGDNRVTRLDLGNANLSGNLVPELGRLERLQYLELYMNNLMGSIPKQLGGLKSLVSLDLYHNNFSGSIPPSLSNLSNLKFLRLNGNRLAGSIPRELTKLQSLKILDVSNNDLCGTFPTTGSFSNFSEESFKNNPRLEGPELMGFVRYDSTRGSCK
>Pyrco_BP_DH_16g22670
MLPLKLLIFFLSSCSLCLSYEPRNHEVEALISLRVGLNDPHGVLNNWDEDSVDPCSWAMITCSPDNLVIGLGAPSQSLSGTLSGAIANLTNLRQVLLQNNNICGKLPSELGTLPKLQTLDLSNNRFSGLVPDSLAHLNTLQYLRLNNNSLSGPFPVPLAKIPDLAFLDLSYNNLSGPIPKFPARTFNVVGNPLICASSSTEGCSGSATPVPLSLSLKTSPRKHNSKTVAIALGLSLSCVLVIVLLLGMLWHRKNQKTQSILNINDIQEEGIVSLGNLRSFTFKQLQLATDNFSSKHILGAGGFGNVYKGKLPDGTMVAVKRLKDVTGTAGESQFRTELEMISLAVHRNLLRLIGFCATFSERLLVYPYMSNGSVAARLRGKPALDWNTRKRIAIGAARGLLYLHEQCDPKIIHRDVKAANVLLDDYCEAIVGDFGLAKLLDHADSHVTTAVRGTVGHIAPEYLSTGQSSEKTDVFGFGILLIELITGMRALEFGKTVNQKGAILEWVKKIQQEKKVEVLVDRELGNNYDQIEVGEMLQVALLCTQYLPAHRPKMSEVVRMLEGDGLAEKWAASHNQSNSSMDLFESHNSNKSSTHTDGIHSKHDGNERDRRSMFSAWIDEDEDEHSLDSYAMELSGPR
>Pyrco_BP_DH_17g06990
MLVTFESMGIGIGMGVRGAKAALCFMAFLWSWICGNGLLSPKGVNFEVQALMGMRNSLVDPHGVLDNWDDDSVDPCSWTMVTCSPESLVIGLGTPSQSLSGTLSPSIGNLTNLQIVLLQNNNITGPIPREIERLSKLRTLDISNNFFTGAIPSSLGHLRSLQYLRLNNNSLSGAFPVSLANMSQLSFLDLSYNNLSGPVPRFAAKTFNIVGNPLICATGSEAECNGTTLMPMLMNLTTTQAALPGRSKSHKVALAFGLSLGCLCLIVLGFGAVIWWRQRRNQQAFFDVKDRHHEEISLGNLKRFHFRELQIATHNFSSKNILGKGGFGHVYKGTLQDGTFVAVKRLKDGSALGGEIQFQTEVEMIDPRSSPQPSQAIRLLHHTN
>Pruav_sc0000051.1_g130.1.mk
MTMRGAKAALCFMAFLWSWTYGNGLLSPKGVNFEVQALMDIKESLVDPHGVLDNWDDDSVDPCSWTMVTCSPESLVIGLGTPSQSLSGTLSPSIGNLTNLQIVRLNNNSLTGAFPVSLANMSQLAFLDLSYNNLSGPVPRFAAKTFNIIGNPLICATGAEADCNGTTLMPMSMNLNSTQTTLPGRPRSHKIALAFGLSLGCLCLIVLGFGVVLWWRQRRNQQTFFDVKVHRNLLRLYGFCITPTERLLVYPYMSNGSVASRLKDVFGFGILLLELITGQRALEFGKAANQKVAILDWVSTQHHS
>Pruav_sc0000354.1_g820.1.mk
MCLLAMVVLNRGCSLLWLHKESLMNREKEYMGTTSFMSWKVGLLLLALVAASSATLSPTGVNYEVEALVAIKSDLNDPHNVLENWDSNSVDPCSWRMVTCTADGYVSALGLPSQSLYGILSPAIGNLSNLQSVRLNNNSLTGPCPESLSTVEGRTLVDLSFNNLSGTLPKISARTFKIVGNPLICGVKAENCSAVLPEPLSLPPDALKAQSDSRMKRRHMTIVFGTSFGAALGVIIIIGLLVWWRYRHNQQIFFDVNADQYDPEVCLGHLKRYTFKELRAATDHFNSKNILGRGGFGIVYKGSLNDGTLVKKLHQEGKVNLMVDKDLKGNFDRVELEEMVQVALLCTQFNPLHRPKMSEVLKMLEGDGLAEKWEASQKVETPRFRSCEHPRQRYSDFIEESSLVLEAMELSGPR
>Pruav_sc0000546.1_g120.1.mk
MSGAFSSWHLLKPIINWLMLLILLRVSFASTDPDVEGEALIDLLRALNDSSGRITDWNYNLVSPCFSWSHVTCRNGNVISLSLASNGFSGTLSPSITKLKFLASLDFQDNSLTGLLPVYLANMTHLQNLNLANNNFRGPIPNAWGQLSNLKHLVLRGNHISGHIPDSLSNISVLTELDLSSNELTGRVPMQFFTIPKFNFTGAHLACGSSLKQPCASGSFRRVSTKKSKLGTVITSASCGVTVILLIGALFAYRYYRMHKLKHDVFVDVTGEDECKISFGQLRRFSWREIQLATDNFDESNIIGQGGFGRVYKGVLSDNVKVAVKRLTDYNSPGGEAAFLREVQLISVAVHKNLLRLIGFCTTSSERILVYPFMKNLSVAYRLRDLKPGEKGLDWSTRKHIAFGAAHGLEYLHEHCNPKIIHRDLKAANILLDDNFEPVLGDFGLAKLVDTKLTHVTTQVRGTMGHIAPEYLSTGKSSEKTDVFGYGITLLELVTGQRAIDFARLEEEEDVLLLDHIKKLQRENRLDDIVDGNMKMHDPKEVETVIQVALLCTQSSPEDRPTMAQVVRLLQGVDLAERWAEWEQLEDVRNREFSLLSHHQFAWAEESTHDQEAIQLSKAR
>Pruav_sc0000588.1_g460.1.mk
MEIRKEGKALCFVALLCLWTTSVTGLLSPKGVNPEVQALMGIKEALKDPRGVLKNWDETSVDPCIWNMVTCSLDGLVIGLGTPSQNLSGTLSPSIGNLTNLQLVTFQDNHITGSIPTELGKVQKLQTLDLSSNLFNGQIPSTLSHLKSLQYLRLNNNSLSGAIPSSFANMTQLAFLDMSFNNLSGPVPRFPAKTFNAVGNPLICVAGIEQDCFETTRMPPAFPSNNSQNAQPAGRPRSHKIALAFASSLGCICLLILGFGFLLWWRQKHNKQIFLDVNEQHHEEVCLGNLRSFHFRELQAATHNFSSKNLVGKGGFGNVYKGCLRDGTVIAVKRLKDANAIGGEIQFQTELEMISLAVHRNLLRLYGFCMTAKERLLVYPYMSNGSVASRLKVMIKHKKLVKKIQHEKKFDVLVDKELKNDYDPIELEEMIQVALLCTQNLPSQRPKMSEVVRMLEGDGLAEKWEASQRAESNRCRANEFSSSERYSDLTDDSSLLAQAMELSGPR
>Pruav_sc0000676.1_g020.1.mk
MELIFAVLVLACLCSFALPDSQGEALFSLRTSLNSSPDQLKDWNINQVNPCTWSNVNCDPNNKVISVALQGNGITGEIPKEFGSLTSLTTLNLDDNNLSGEIPSSLGNLQNLHFFQLASNALRGQIPQQLFHVPKYNFTGNHLNCGVNLSHHCESDNDDSGSSNKPKLGIIIGVVGGIIGLLFLGGLLYFICKRRHKGYKREVFVDVAAVWFVVFELFKNDPNGQCHFSRFGPLCIPNHEEILIVAHIDKVVKKLEREKRLDAIVDNNLNDSFNIQEVEMMIKVALLCTQGSPEDRPLMSEVVRMLEGEGLAERWEEWQNVEVTRRQEYERLQRRFDWGEDSVYNQDAIELSGGR
>Pruav_sc0000764.1_g520.1.mk
MVFVWAMITCSPENVVIGLGAPSQSLSGTLSGAVGNLTNLRQINAKQQYIWQTPTGAWYSSEASDLGSLQQPILRRLNNNSLSGAFPVSLAKIPELAFLDLSYNNLSGRIPKFPARTFNVVGNPLICGSSSTEGCSGSATPVPLSLSLKSSPGKHNSKTVAIALGVSLSCALLIVLSLGIVWYRKKQKSQSILNISDIQEEGLVSLGNLRNFTFKELQLATDHFSSKNILGAGGFGNVYKGKLGDGTVVAVKRLKDVTGTAGESQFRTELEMISLAVHRNLLRLIGYCATSNERLLVYPYMSNGSVAARLRGWSIFAAKTLTFFRLQSTPTFHGEGGHDYLLCDFVKKIQQEKKVEVLVDRELGNIYDRIEVGEMLQVALLCTQYLPAHRPKMSEVVRMLEGDGLAEKWAASHNHCNSSMDLFHTHNSNRSNTHPSIIGSKHDDNERDRASMFGTSVDEDDDEHSLDSYAMELSGPR
>Pruav_sc0001323.1_g810.1.mk
MAVHRNLLRLRGFCMTQTERLLVYPYMANGSVKGLLKDRRLEALVDANLKGNYIIDEVEQLIHVALFCTQGSSGQRPKMSEVVKMLEGDGLAERWEEWQKEEMVRQDFNPVQHPSTYWIMDSSSQIPPDELSGPR
>Pruav_sc0001323.1_g820.1.mk
MECRDLSNNNLTGDIPVNGSFSLFTPISYANNPHLNPLPASPPSSVPSTPPSSPGSTATGAIAGGVAAGAALLFAAPAIALAWWRRRKPQDHFFDVKGLLKDRRLEALVDADLNGNYNDDEVEQLIQVALLCTQGTPGERPKMSEVVRMLEGDGLAERWEEWQKEEMFRQDFNPIQHPSTNWIMDSSSQIPPDELSGPR
>Pruav_sc0001323.1_g900.1.mk
MDAVMSTTSGSASVWLFLLFGFLQLLKLSGNVEGDALNALKSNLVDPNNVLQSWDPTLVNPCTWFHVTCNSENSVTRVDLGNANLSGQLVSQLGVLSNLQYLELYSNNITGNIPAELGTLTNLVSLDLYLNSLRGTIPDTLSKLEKLRFLRLNNNSLTGNIPMALTKIQSLQVLDLSNNNLTGDIPVNGSFSLFTPISYNNNPFLKALPASPPSSVPSTPPSSPGLPVIVFL
>Pruav_sc0001422.1_g460.1.mk
MAPLSIVSSFLTFLLCISPAFSTNSEGNALHALRSRINDATNVLQSWDPTLVNPCTWFHVTCDSNNHVIRLDLGNSNISGSLGPELGELKHLQYLRLNNNKLTGSIPRELVSLSNLKVFDVSNNDLCGTIPVDGPFGTFSME
>Pruav_sc0002318.1_g450.1.mk
MLRMRVCGCVIALLCSCFVILAVAQVTHPSEVNALRAVKSSLSDPRKHLKNWNNGDPCKSHWTGVFCLNTVGADGYLHLEELQLLNMNLSGSLAPELGQLSHLLILDFMWNELSGTIPKEIGNMTSLKLLLLSGNKLSGSLPDELGYLSKLNRLQVDQNYMSGPIPKSFVNLVNVKHLHMNNNSFSGQIPSELSKVPTLLHLLFDNNNLSGYLPPELSNLPNLRILLEGNPICKNSSIQNVGQFCRSEAGGDGIPDSSTNSTPKMTCPSQACPIDNFYEYVPSSPVPCFCASPIIVEYRLKSPSFSYFTPYIQKFEIYFTRSLNLSLYQLFIDSFVWQEGPRLRMHLKLFPMFTNPHSNTFNFSEVHRIRGVLTSWELPLTDFFGPYELLNFTLLGPYSNMIVGQRRMGIRKGILAAIIIGAVASFVILSATVMLLITRCLRHRDRPPSRRHSCKS
>Pruav_sc0002475.1_g020.1.mk
MAPLSIVSSFLTFLLCISPAFSTNSEGNALHALRSRLNDATNVLQSWDPTLVNPCTWFHVTCDSNNHVIRLDLGNSNISGSLGPELGELKHLQYLRLNNNKLTGSIPRELVSLSNLKVFDVSNNDLCGTIPVDGPFGTFSMESFENNRLNGPELKGLVPYDFGC
>Pruav_sc0005679.1_g010.1.mk
MESKVGNSLCLWLILVAHPLWMTMVLANMEGDALHSLRTNLEDPNNVLQSWDPTLVNPCTWFHVTCNNENSVIRVDLGNALLSGQLVPQLGLLKNLQYLELYSNNISGPIPSELGNLTSLVSLDLYLNSFAGLIPDTLGKLSKLRFLRLNNNSLVGPIPMSLTNISSLQVLDLSNNHLSGEVPDNGSFSLFTPISFANNLNLCGPVTGRPCPGSPPFSPPPPFVPPPPISTPGGNSATGAIAGGVAAGAALLFAAPAIAFAWWRRRKPQEFFFDVPAEEDPEVHLGQLKRFSLRELQVATDSFSNKNILGRGGFGKGYKGRLADGSLVAVKRLKEERTPGGELQFQTEVEMISMAVHRNLLRLRGFCMTPTERLLVYPYMANGSVASCLRERPPSQPPLDWPTRKRIALGSARGLSYLHDHCDPKIIHRDVKAANILLDEEFEAVVGDFGLAKLMDYKDTHVTTAVRGTIGHIAPEYLSTGKSSEKTDVFGYGIMLLELITGQRAFDLARLANDDDVMLLDWVKGLLKEKKLEMLVDPDLQKNYVEAEVEQLIQVALLCTQGSPMDRPKMSEVVRMLEGDGLAERWDEWQKVEVLRQEVELAPHPNSDWIVDSTENLHAVELSGPR
>Pyrusco0g008350.1
MENRKGGKALCFVAFFCLWNCATGLLSPKGVNYEVQALVGIKGALEDPRGVLRNWDETSVDPCIWNMVTCSPDGLVIGLGTPSQNLSGTLSPCIGNLTNLQLVTFQDNHITGTIPAELGRLQKLQTLDLSSNLFNGEIPSTLSHLKSLQYLRLNNNTLSGAIPSSFANMTQLAFLDMSYNNLSGPVPRFPARTFNVVGNPLICATGKEQDCFGTTRTPQSLALNNSTYSQPAGRPRSHKIALAFASSLGCICLLILGFGFLHWWRQKHNKQIFLDVTEQHHEEVCLGNLRSFHFRELQAATHNFSSKNLVGKGGFGNVYKGCLRDGTVIAVKRLKDANAIGGETQFQTELEMISLAVHRNLLRLYGFCMTAKERLLVYPYMSNGSVASRLKAKPALDWNTRKRIALGAGRGLLYLHEQCDPKIIHRDVKAANILLDDYYEAVVGDFGLAKLLDHHDSHITTAVRGTVGHIAPEYLSTGQSSEKTDVFGFGILILELISGQRALEFGKAANQKGAILDWVKKIQQEKKFDVLVDKELKYDYDAIELEEMIQVALLCTQNLPSQRPKMSEVVRMLEGDGLAEKWEASQRAESNRCRANEFSSSERYSDLTDDSSLLAQAMELSGPR
>Pyrusco0g014230.1
MMMSKIEPVFAALVLACLQSFVLPDAQGDALFSLRTSLNSSPNQLKDWNPNQVNPCTWSNVNCDPNNNVVSVTLSNIGFSGILSPKLGALKNLQTLSLEGNGITGEIPKEFGNLTVLSTLNLENNNLTGEIPASLGNMNNLQFLILNNNNLSGTIPESLSSLSSLISLQLGTNALTGQIPERLFNVPKYNFTGNHLNCGVNLPHHCAPENDGSGPKSKPKLGIIVGVVGGLIILVLLGGLLYFICKRRHKGKREVFVDVAGEVDRRIAFGQLRRFLWRELQLATDNFSETNVLGQGGFGKVYKGVLSDNTKVAVKRLTDYESPGGDAAFQREVEMISVAVHRNLLRLIGFCTTPTERLLVYPFMQNLSVAYRLREIKPGEPVLDWSTRKQVALGTARGLEYLHEHCNPKIIHRDVKAANVLLDEDFEAVVGDFGLAKLVDVRRTNVTTQVRGTMGHIAPEYLSTGKSSERTDVFGYGIMLLELVTGQRAIDFSRLEEEDDVLLLDHVKKLEREKRLDAIVDSNLNDGYNIQEVEMMIKVALLCTQGSPEERPLMSEVVRMLEGEGLAERWEEWQNVEVTRREEYERLQRRFDWGEDSVYNQDAIELSGGR
>Pyrusco0g051470.1
MLVTFESMGIGIGMGVRGAKAALCFMAFLWSWICGNGLLSPKGVNFEVQALMGMRNSLVDPHGVLDNWDDDSVDPCSWTMVTCSPESLVIGLGTPSQSLSGTLSPSIGNLTNLQIVLLQNNNITGPIPREIERLSKLRTLDISNNFFTGAIPSSLGHLRSLQYLRLNNNSLSGAFPVSLANMSQLSFLDLSYNNLSGPVPRFAAKTFNIVGNPLICATGSEAECNGTTLMPMLMNFTTTQAALPGRSKSHKVALAFGLSLGCLCLIVLGFGAVIWWRQRRNQQAFFDVKDGHHEEISLGNLKRFHFRELQIATHNFSSKNILGKGGFGHVYKGTLQDGTFVAVKRLKDGSALGGEIQFQTEVEMISLAVHRNLLRLYGFCITQTERLLVYPYMSNGSVASRLKGKPVLDWGTRKRIALGAGRGLLYLHEQCDPKIIHRDVKAANILLDDYCEAVVGDFGLAKLLDHQDSHVTTAVRGTVGHIAPEYLSTGQSSEKTDVFGFGILLLELITGQRALEFGKASNQKGAILDWVKRIHQEKKLEMLVDKDLKTNYDRIELEEMVQVALLCTQYLPSHRPKMSEVVRMLEGDGLVERWEASQKAESTKSKAPEFSSSDRYSDLTDDSSLLVQAMELSGPR
>Pyrusco0g058070.1
MNPTAMTSSASVSVWLILLFGFFHLHKLAANVEGDALNALKTNLADPNNVLQSWDPTLVNPCTWFHVTCNSENSVTRVDLGNANLSGQLVAQLGVLSKLQYLELYSNNITGTIPEELGGLADLVSLDLYLNKLHGSIPATLGNLAKLRFLRLNNNTLSGTIPVTLTNILSLQVLDLSNNKLTGDIPVNGSFSLFTPISFANNPLKPLPPSPSPPVSPNPPSSPGATATGAIAGGVAAGAALLFAAPAIALAYWRRRKPQDNFFDVPAEEDPEVHLGQLKRFSLRELQVATDTFSNKNILGRGGFGKVYKGRLADGTLVAVKRLKEERTQGGELQFQTEVEMISMAVHRNLLRLRGFCMTPTERLLVYPYMSNGSVASCLRDRPEGQPALDWPIRQRIALGSARGLAYLHDHCDPKIIHRDVKAANILLDEEFEAVVGDFGLAKLMDYKDTHVTTAVRGTIGHIAPEYLSTGKSSEKTDVFGYGVMLLELITGQRAFDLARLANDDDVMLLDWVKGLLKDRRLETLVDADLNGNYVDDEVEQLIQVALLCTQGTPGERPKMSEVVRMLEGDGLAERWEEWQKEEVFRQDFNPIHHPSTNWIIDSTSHIPPDELSGPR
>Pyrusco10g026100.1
MERKVGNSVCLWFILVAHPLWMTMVLANMEGDALHTLRTNLEDPNNVLQSWDPTLVNPCTWFHVTCNNDNSVIRVDLGNAALSGQLVPQLGLLKNLQYLELYSNNMSGPIPSELGNLTSLVSLDLYLNSFSGLIPGTLGKLSKLRFLRLNNNSLAGPIPMSLTNISSLQVLDLSNNRLSGVVPDNGSFSLFTPISFANNMDLCGPVTGRPCPGSPPFSPPPPFVPPPPISTPGGNGATGAIAGGVAAGAALLFAAPAIAFAWWRRRKPQEFFFDVPAEEDPEVHLGQLKRFSLRELQVATDSFSNKNILGRGGFGKVYKGRLADGSLVAVKRLKEERTPGGELQFQTEVEMISMAVHRNLLRLRGFCMTPTERLLVYPYMANGSVASCLRERPPNQPPLDWPTRKRIALGSARGLSYLHDHCDPKIIHRDVKAANILLDEEFEAVVGDFGLAKLMDYKDTHVTTAVRGTIGHIAPEYLSTGKSSEKTDVFGYGIMLLELITGQRAFDLARLANDDDVMLLDWVKGLLKEKKLEMLVDPDLQSNYVEAEVEQLIQVALLCTQGSPMDRPKMSEVVRMLEGDGLAERWDEWQKVEVLRQEVELAPHPNSDWIVDSTENLHAVELSGPR
>Pyrusco13g000220.1
MAIWVLLFHLVTVALVLLSPTTANLEGDALFALRQAVKDPNSVLQSWDPTLVDPCTWFHVTCDGDNRVTRLDLGNANLSGSLVPELGKLERLQYLELYMNNLMGSLPKQLGGLKSLVSLDLYHNNFSGTIPPSLSNLSNLKFLRLNRNRLTGRIPRELTKLQSLKILDVSNNDLCGTFPTSGSFSQLSEESFKNNPRLEGPELMGFVRYDSTRGSCK
>Pyrusco15g006300.1
MVLLKMELVFAVLVLACLQSFVLPDSQGDALFSLRTSLNCSPNQLKDWNQNQVNPCTWSNVNCDRNYNVVSVILSNIGFSGILSPKLGALKNLQTLSLQGNGITGEIPKEFGNLTSLSTLNLENNNLTGEIPASLGNLKSLQFLTLNNNNLSGTIPESLSSLSYLISLQLVSNAFTGKIPEQLFNVPKYNFTGNHLDCGVNLPHHCAPDTAGPGAKSKPKLGIIVGVVGGLIILLLLGGLLYFTFKRRHEGSKREVFVDVAGEIDRRIAFGQLKRFSWTELQLATDRFSEKNVLGQGGFGKVYKGVLSDNTKVAVKRLTDFESPGGDAAFQREVEMISVAVHRNLLKLIGFCTTPTERLLVYPFMQNLSVAYQLREIKPGEPVLDWPRRKQVALGTARGLEYLHEHCNPKIIHRDVKAANVLLDEDFEAVVGDFGLAKLVDVRKTNVTTQVRGTMGHIAPEYLSTGKSSERTDVFGYGIMLLELVTGQRAIDFSRLEEEDDVLLLDHVKKLEREKRLDAIVDSNLKNSFNIQEVEMMIKVALLCTQGSPEYRPLMSEVVRMLEGEGLAERWEEWQNVEVTRRQEYERLQRRFDWGEDSVCNQDAIELSGGR
>Pyrusco15g006310.1
MLLKMDLVFAVLVLACLQSFVLPDSQGVALFSLRKSLNISPNQLKDWNADPINPCSWSNVKCDRNNNNVVSVILAHIGFSGILSPELGALKNLQTLSLQGNGITGEIPKEFGNLISLSTLNLENNNLHGEIPASFGNLKNLHFLNLNNNNLSGTIPASLSSLSNLISLNLSNNNLSGTIPESLSSLSNLISLQLASNALMGQIPEQLFSVKTYNFTRNHLNCGVILPHPCATDIYGSGAKSKPKLGIIVGLLVGLTILLLLGGLLYFTGKRRHKGFKREVFEDVPGDQRIAFGQLIRFSWRELQLATDNFSEKHVLGQGGFGKVYKGVLSDNTEVAVKRLTDYERPGGDAAFQREVEMISVAVHRNLLRLIGFCTTPTERLLVYPFMQNLSVADRLREIKPGEPVLDWPTRRQVAFGTARGLEYLHEHCNPKIIHRDVKAANVLLDEDFEAVVGDFGLAKLVDVRKTNVTTEVRGTMGHIAPEYLSTGKSSEKTDVFGYGIMLLELVTGQRTVDFSRLEEDDDLFLLDHVKKLEREKRLDAIVDRNLNDSFNVQEVEMMIKVALLCTQESPEDRPLMSGVVRMLEGDGLAERWEEWQNVEVARRQQNERLQRRFNQGEDSVCNQDAIKLFGER
>Pyrusco15g020970.1
MISYFNYCCYWIIGLFNLKEYFLVLVLWCFLWSPGVPRPRPCLPETSNLLKRRRLEPGGEVGDMSRVFSRSHPFKPIIKWLILLLLPTIGFASSEPDVEVEALTDLLTALKDSSGRITDWNANFVSPCFSWSHVTCRNGNVISLSLASNGFSGTLSPSITKLKYLASLDIQNNNLTGLLPVYLANLTHLQNLNLANNNFRGPIPNAWGQLSNLKHLDLSSNELTGRIPMQFFTIPNFNFTGSLLDCGSSLKQPCVSGSSLRASNRKSKLGTVITSASCSVSVILLIGALFAYRYYRMHKLKYDVFVDVEGEDECKISFGQLKRFSWREIQLATDNFDESNIIGQGGFGRVYKGVLSNDVHVAVKRLTDYNSPGGEDAFLREVQLISVAVHRNLLRLIGFCTTPSERILVYPFMKNLSVAYRLRDLKPGEKGLDWSTRKHIAFGAAHGLEYLHDHCNPKIIHRDLKAANILLDDKFEPVLGDFGLAKLVDTKSTHVTTQVRGTMGHIAPEYLSTGKSSEKTDVFGYGITLLELVTGQRAIDLARLEEEEDVLLLDHIKKLLRENRLDDIVDRNMKMHDPKEVETVIQVALLCTQSSPEDRPKMAEVVRLLQGVDLAERWAEWEQLEGVRNREFSLLSHQFAWAEESTHDQEAIQLSKAR
>Pyrusco16g004840.1
MEIRTEGKALCFVAFFCFWTSATGLLSPKGVNYEVQALVSIREALKDPRGVLRNWDGTSVDPCIWNMVTCSPDGLVIGLGTPSQNLSGTLSPSIGNLTNLQLVTFQDNHITGSIPAELGRLQKLQTLDLSSNLFNGEIPSTLSHLKSLQYLRLNNNTLSGAIPSSFADMTQLAFLDMSYNNLSGPVPRFPAKTFNVVGNPLICATGKEQDCSGTTRPPLSLPLNNSTNSQAAGRPRSHKIALAFASSLGCICLLILGFGFLLWWRQKHNKQIFLDVTEQRHEEVCLGNLRSFHFRELQAATHNFSSKNLVGKGGFGNVYKGYLRDGTVIAVKRLKDTNTIGGEIQFQTELEMISLAVHRNLLRLYGFCMTAKERLLVYPYMANGSVASRLKAKPPLDWSTRKRIALGAGRGLLYLHEQCDPKIIHRDVKAANILLDDYCEAVVGDFGLAKLLDHHDSHITTAVRGTVGHIAPEYLSTGQSSEKTDVFGFGILILELISGQRALEFGKAANQKGAILDWVKKIQQEKKFDVLVGKELKNDYDPIEVEEMIQVALLCTQNLPSQRPKMSEVVRMLEGDGLAEKWEASQRAESNRCRTNEFSSSERYSDLTDDSSLLAQAMELSGPR
>Pyrusco16g008190.1
MKIEKDYMGRSNFMLCKLGLLVLALAEASSATLSPTGVNYEVEALAAIKSDLIDPHNVLENWDSNSVDPCSWRMVTCTPDGYVSALGLPSQSLSGILSPAIGNLSNLQSVLLQNNAISGPIPASIGNLVKLQTLDLSNNNFNGDIPDSLGNLKNLNYLRLNNNSLTGPFPKSLSAVGLTLVDLSFNNLSGSLPKISARTFKIVGNPLICGVKAANCSAVFPEPLSFTPDALKESDSGTKRRHMTIILGASFSAVFGVIIIIGLLVWLRYRHNQQIFFDVNADQYDPEVCLGHLRRYTFKELRAATDHFNSKNILGRGGFGIVYKGSLNDGTLVAVKRLKDYNTAGGEIQFQTEVEMISLAVHRNLLRLCGFCSTENERLLVYPFMPNGSVASRLRDHIHGRPALDWARRKRIALGTARGLVYLHEQCDPRIIHRDVKAANILLDEDFEAVVGDFGLAKLLDHRESHVTTAVRGTVGHIAPEYLSTGQSSDKTDVFGFGILLLELITGQKALDFGRVANQKGVMLDWVKKLHQEGKLNLMVDKDLKGKIDRVELEEMVQVALLCTQFNPLYRPKMSEVLKMLEGDGLAEKWEASQKVETPRFRSCEHPRQRYSDFIEESSLVVEAMELSGPR
>Pyrusco16g020190.1
MLPLKLLIFFLSSCSLCLSYEPRNHEVEALISLRVGLNDPHGVLNNWDEDSVDPCSWAMITCSPDNLVIGLGAPSQSLSGTLSGAFANLTNLRQVLLQNNNICGKLPSELGTLPKLQTLDLSNNQFSGLVPDSLAHLNTLQYLRLNNNSLSGPFPVSLAKIPDLAFLDLSYNNLSGPIPKFPARTFNVVGNPLICASSSTEGCSGSATPVPFSLSLKTSPRKHNSKTVAIALGLSLSCVLVIVLLLGMLWHRKNQKTQSILNINDIQEEGIVSLGNLRSFTFKQLQIATDNFSSKHILGAGGFGNVYKGKLPDGTMVAVKRLKDVTGTAGESQFRTELEMISLAVHRNLLRLIGFCATFSERLLVYPYMSNGSVAARLRGKPALDWNTRKRIAIGAARGLLYLHEQCDPKIIHRDVKAANVLLDDYCEAIVGDFGLAKLLDHADSHVTTAVRGTVGHIAPEYLSTGQSSEKTDVFGFGILLIELITGMRALEFGKTVNQKGAILEWVKKIQQEKKVEVLVDRELGNNYDQIEVGEMLQVALLCTQYLPAHRPKMSEVVRMLEGDGLAEKWAASHNQSNSSMDLFQSHSGNKSSTHTDGIHSKHDGNERDRRSMFSAWIDEDEDEHSLDSYAMELSGPR
>Pyrusco1g003560.1
MMMSKIEPVFAALVLACLQSFVLPDAQGDALFSLRTSLNSSPNQLKDWNPNQVNPCTWSNVNCDPNNNVVSVTLSNIGFSGILSPKLGALKNLQTLSLEGNGITGEIPKEFGNLTVLSTLNLENNNLTGEIPASLGNMNNLQFLILNNNNLSGTIPESLSSLSSLISLQLGTNALTGQIPERLFNVPKYNFTGNHLNCGVNLPHHCAPENDGSGPKSKPKLGIIVGVVGGLIILVLLGGLLYFICKRRHKGKREVFVDVAGEVDRRIAFGQLRRFLWRELQLATDNFSETNVLGQGGFGKVYKGVLSDNTKVAVKRLTDYESPGGDAAFQREVEMISVAVHRNLLRLIGFCTTPTERLLVYPFMQNLSVAYRLREIKPGEPVLDWSTRKQVALGTARGLEYLHEHCNPKIIHRDVKAANVLLDEDFEAVVGDFGLAKLVDVRRTNVTTQVRGTMGHIAPEYLSTGKSSERTDVFGYGIMLLELVTGQRAIDFSRLEEEDDVLLLDHVKKLEREKRLDAIVDSNLNDGYNIQEVEMMIKVALLCTQGSPEERPLMSEVVRMLEGEGLAERWEEWQNVEVTRREEYERLQRRFDWGEDSVYNQDAIELSGGR
>Pyrusco5g003790.1
MERKVGNSVCLWLILVAHPLWMTMVLANMEGDALHNLRTNLEDPNKVLQSWDPTLVNPCMWIHVTCNNENSVIRVDLGNAALSGQLVPQLGLLKNLQYLELYSNNISGPIPRELGNLTTLVSLDLYLNSFSGPIPDTLGKLSKLRFLRLNNNSLAGPIPMSLTNIYSLQVLDLSNNRLSGVVPDNGSFSLFTPISFANNMNLCGPVTGRPCPGSPPFSPPPPFVPPPPISIPDFKYGGPTHLKVPKCKVDMSYKHGRIDIGTREVLGSSGSPKKHL
>Pyrusco5g003800.1
MERKVGNSVCLWLILVAHPLWMTMVLANMEGDALHNLRTNLEDPNNVLQSWDPTLVNPCTWFHVTCNNENSVIRVDLGNAALSGQLVPQLGLLKNLQYLELYSNNISGPIPRELGNLTTLVSLDLYLNSFSGPIPDTLGKLSKLRFLRLNNNSLAGPIPMSLTNISSLQVLDLSNNRLSGVVPDNGSFSLFTPISFANNMNLCGPVTGRPCPGSPPFSPPPPFVPPPPISIPGGNSATGAIAGGVAAGAALLFAAPAIAFAWWRRRKPQEFFFDVPAEEDPEVHLGQLKRFSLRELQVATDSFSNKNILGRGGFGKVYKGRLADGSLVAVKRLKEERTPGGELQFQTEVEMISMAVHRNLLRLRGFCMTPTERLLVYPYMANGSVASCLRERPPNQPPLDWPSRKRIALGSARGLSYLHDHCDPKIIHRDVKAANILLDEEFEAVVGDFGLAKLMDYKDTHVTTAVRGTIGHIAPEYLSTGKSSEKTDVFGYGIMLLELITGQRAFDLARLANDDDVMLLDWVKGLLKEKKLEMLVDPDLQSNYVEAEVEQLIQVALLCTQGSPMDRPKMSEVVRMLEGDGLAERWDEWQKVEVLRQEVELAPHPNSDWIVDSTENLHAVELSGPR
>Pyrusco5g022760.1
MENNCVKKLLFGFCFFCLCVPLASASDSLLSPKGVNFEVAALMSVKRDMKDELLVMAGWDINSVDPCTWNMVGCSTEGFVISLAMVSTNLSGMLSPSIGNLSHLQTLLLQNNQLSGPIPAEIGWLSELQTLDLSGNQFSGDIPSSLGLLTHLSYLRLNRNKLSGHIPKLVADLTGLSFLDLSFNNLSGPTPKIQAKGYSVTGNSFLCNPSSPDSAQICTGVSKPINGRGSPQKVSSHHRWVLSVALGISCTFVISIMLLVFWVHWFRSRLLFTSYVQQDYEFDISQLKRFSYRELQIATGNFSSKSILGQGGYGVVYKGCLPNRTMIAVKRLRDPNFTGEVQFQTEVEMIGLALHRNLLRLYGFCMTPNERLLIYPFMPNGSVADRLRETGREKPSLDWNRRLCIALGAARGLLYLHEQCNPKIIHRDVKAANILLDESYEAVVGDFGLAKLLDRRESHVTTAVRGTVGHIAPEYLSTGQSSEKTDVFGFGILLLELVTGQKALDAGNGQVQKGMILDLVRTLHEEKRLEVLVDRDLKGCFDAIELEQCVELALQCTQSSPILRPKMSDVLKILEGLVGQSGHTEGSQGGTNLFEARAHDFSRTCSDVHQESSFIIEAMELSGPR
>Pyrusco8g008540.1
MDPTLMTSSASASAFWLILLFGFFHLQKLAANVEGDALNSLKSNLADPNNVLQSWDPTLVNPCTWFHVTCNSENSVTRVDLGNANLSGQLVAQLGVLSKLQYLELYSNNITGTIPPELGGLSNLVSLDLYLNNLHGTIPETLGNLEKLRFLRLNNNTLVGNIPMTLTKIESLQVLDLSNNNLTGDIPVNGSFSLFTPISFNNNPFLKQLAVPPPPPPSPPPSSPGPTATGAIAGGVAAGAALLFAAPAIALAYWRRRKPQDHFFDVPAEEDPEVHLGQLKRFSLRELQVATDTFSNKNILGRGGFGKVYKGRLADGTLVAVKRLKEERTQGGELQFQTEVEMISMAVHRNLLRLRGFCMTPTERLLVYPYMANGSVASCLRDRPEGHPALDWPKRQCIALGSARGLAYLHDHCDPKIIHRDVKAANILLDEEFEAVVGDFGLAKLMDYKDTHVTTAVRGTIGHIAPEYLSTGKSSEKTDVFGYGVMLLELITGQRAFDLARLANDDDVMLLDWVKGLLKDRRLETLVDADLNGNYVEDQVEQLIQVALLCTQGTPGDRPKMSEVVRMLEGDGLAERWEEWQKEEVFRQDFNPIHHPNSNWIIDSTSHIPPDELSGPR
>Pyrusco8g008710.1
MDPTLMTSSASASAFWLILLFGFFHLQKLAANVEGDALNSLKSNLADPNNVLQSWDPTLVNPCTWFHVTCNSENSVTRVDLGNANLSGQLVAQLGVLSKLQYLELYSNNITGTIPPELGGLSNLVSLDLYLNNLHGTIPETLGNLEKLRFLRLNNNTLVGNIPLTLTNIKSLQVLDLSNNNLTGDIPVNGSFSLFTPISFQNNPLLKQLAVPPPPPPSPPPSSPGTTATGAIAGGVAAGAALLFAAPAIALAFWRRRKPQDHFFDVPAEEDPEVHLGQLKRFSLRELQVATDTFSNKNILGRGGFGKVYKGRLADGTLVAVKRLKEERTQGGELQFQTEVEMISMAVHRNLLRLRGFCMTPTERLLVYPYMANGSVASCLRDRPEEQPALDWPKRQCIALGSARGLAYLHDHCDPKIIHRDVKAANILLDEEFEAVVGDFGLAKLMDYKDTHVTTAVRGTIGHIAPEYLSTGKSSEKTDVFGYGVMLLELITGQRAFDLARLANDDDVMLLDWVKGLLKDRRLETLVDADLNGNYVEDQVEQLIQVALLCTQGTPGDRPKMSEVVRMLEGDGLAERWEEWQKEEVFRQDFNPIHHANSNWIIDSTSHIPPDELSGPR
>Pyrbe_002707
MERKVGNSVCLWFILVAHPLWMTMVLANMEGDALHTLRTNLEDPNNVLQSWDPTLVNPCTWFHVTCNNENSVIRVDLGNAALSGQLVPQLGLLKNLQYLELYSNNMSGPIPSELGNLTSLVSLDLYLNSFSGLIPGTLGKLSKLRFLRLNNNSLAGPIPMSLTNISSLQVLDLSNNRLSGGVPDNGSFSLFTPISFANNMDLCGPVTGRPCPGSPPFSPPPPFVPPPPISTPGGNGATGAIAGGVAAGAALLFAAPAIAFAWWRRRKPQEFFFDVPAEEDPEVHLGQLKRFSLRELQVATDSFSNKNILGRGGFGKVYKGRLADGSLVAVKRLKEERTPGGELQFQTEVEMISMAVHRNLLRLRGFCMTPTERLLVYPYMANGSVASCLRERPPNQPPLDWPTRKRIALGSARGLSYLHDHCDPKIIHRDVKAANILLDEEFEAVVGDFGLAKLMDYKDTHVTTAVRGTIGHIAPEYLSTGKSSEKTDVFGYGIMLLELITGQRAFDLARLANDDDVMLLDWVKGLLKEKKLEMLVDPDLQSNYVEAEVEQLIQVALLCTQGSPMDRPKMSEVVRMLEGDGLAERWDEWQKVEVLRQEVELAPHPNSDWIVDSTENLHAVELSGPR
>Pyrbe_005353
MENNCVKKLLFGFCFVCFCMPLPTASDSLLSPKGVNFEVAALMSVKREMKDEMSVMDGWDINSVDPCTWNMVGCSTEGFVISLAMVSTDLSGMLSPSIGNLSHIRTLLLQNNLLSGPIPAEIGTLAKLQTLDLSGNQFSGDIPSSLGFLTHLSYLRLNRNKLSGQIPKLVADLTGLSFLDLSFNNLSGPTPKIQAKGYSVTGNSFLCNPSSPDSAQICVGVSKPTNETGSTQKVSSHRRWVLSVALGISCTFVISIMLLVFWVHWYRSRLLFTSYETGQEKPSLDWNRRLCIGLGAARGLLYLHEQCNPKIIHRDVKAANILLDASYEAVVGDFGLAKLLDRRESHVTTAVRGTVGHMAPEYLSTGQSSEKTDVFGFGILLLELITGQKALDAGNGQVQKGMILDLVRTLHEEKRLEVLVDRDLKGCFDAIELEQCVELALQCTQSSPILRPKMSDVLKILEGLVGQSGHTEGSQGGTNLFEARAHDFSRTCSNVHQESSFIIEAMELSGPR
>Pyrbe_013455
MEIRKGGEALCFVAFFCLWNCATGLLSPKGVNYEVQALVGIKGALEDPRGVLRNWDETSVDPCIWNMVTCSPDGLVIGLGTPSQNLSGTLSPCIGNLTNLQLVTFQDNHITGTIPAELGRLQKLQTLDLSSNLFNGEIPSTLSHLKSLQYLRLNNNTLSGAIPSSFANMTQLAFLDMSYNNLSGPVPRFPARTFNVVGNPLICATGKEQDCFGTTRTPQSLALNNSTYSQPAGRPRSHKIALAFASSLGCICLLILGFGFLHWWRQKHNKQIFLDVTEQHHEEVCLGNLRSFHFRELQAATHNFSSKNLVGKGGFGNVYKGCLRDGTVIAVKRLKDANAIGGETQFQTELEMISLAVHRNLLRLYGFCMTAKERLLVYPYMSNGSVASRLKPSRPWIGIQGKELHWELEGVYCTCMSSVTPRSFTAMLRLRIFC
>Pyrbe_013861
MGREKDYIGRSTFTLWKLGLLVLALVEASSATLSPTGVNYEVEALAAIKSDLHDPHNVLENWDSNSVDPCSWRMVTCTPDGYVSALGLPSQSLSGILSPAIGNLSNLQSVLLQNNEISGPIPASIGNLEKLQTLDLSNNNFNGDIPDSLGNLKNLNYLRLNNNSLTGPFPESLSAVEGLTLVDLSFNNLSGSLPKISARTFKIVGNPLICGVKSENCSAVFPEPLSFPPDALKESDSGTKRHHMTIVLGASFSAAFGVIIIIGLLVWLRYRHNQQIFFDVNADQYDPEVCLGHLKRYTFKELWAATDHFNSKNILGRGGFGIVYKGSLNDGTLVAVKRLKDYSTAGGEIQFQTEVEMISLAIHRNLLRLCGFCSTENERLLVYPFMPNGSVASRLRDHIHGRPALDWARRKRIALGTARGLVYLHEQCDPRIIHRDVKAANILLDEDFEAVVGDFGLAKLLDHRESHVTTAVRGTVGHIAPEYLSTGQSSDKTDVFGFGILLLELITGQKALDFGRVANQKGVMLDWVKKLHQEGKLNLMVDKDLKGNIDRVELEEMVQVALLCTQFNPLYRPKMSEVLKMLEGDGLAEKWEASQKVETPRFRSCEHPRQRYSDFIEESSLVVEAMELSGPR
>Pyrbe_014142
MAIWVLLFHLVTVALVLLSPTTANLEGDALFALRQAVKDPNSVLQSWDPTLVDPCTWFHVTCDGDNRVTRLDLGNANLSGSLVPELGKLERLQYLELYMNNLMGSLPKQLGGLKSLVSLDLYHNNFSGTIPPSLSNLSNLKFLRLNRNRLTGRIPRELTKLQSLKILDVSNNDLCGTFPTSGSFSQLSEESFKNNPRLEGPELMGFVRYDSTRGSCK
>Pyrbe_020748
MSRVFSRSHPFKPIIKWLILLLLPTIGFASTEPDVEVEALTDLLTALKDSSGRITDWNANFVSPCFSWSHVTCRNGNVISLSLASNGFSGTLSPSITKLKYLASLDFQNNNLTGLLPVYLANLTHLQNLNLANNNFRGPIPNAWGQLSNLKHLDLSSNELTGRIPMQFFTIPNFNFTGSHLDCGSSLKQPCVSGSSLRASNRKSKLGTVITSASCSVSVILLIGALFAYRYYRMHKLKYDVFVDVAGEDECKISFDQLKRFSWREIQLATDNFDESNIIGQGGFGRVYKGVLSNEVHVAVKRLTDYNSPGGEAAFLREVQLISVAVHRNLLRLIGFCTTPSERILVYPFMKNLSVAYRLRDLKPGEKGLDWSTRKHIAFGAAHGLEYLHDHCNPKIIHRDLKAANILLDDKFEPVLGDFGLAKLVDTKSTHVTTQVRGTMGHIAPEYLSTGKSSEKTDVFGYGITLLELVTGQRAIDLARLEEEEDVLLLDHIKKLLRENRLDDIVDRNMKMHDPKEVETVIQVALLCTQSSPEDRPKMAEVVRLLQGVDLAERWAEWEQLEGVRNREFSLLSHQFAWAEESTHDQEAIQLSKAR
>Pyrbe_022676
MGMVVVLEREVWCRSDGEGGGDRGWSWCWREKLCAEVMGEGGGGGGHEALPCLPDSSSQIWNCFKCSLINAMHFIASITRRIMLLKMDLVFAVLVLACLQSFVLPDSQGVALVSLRKSLNISPNQLKDWNPDQINPCSWSNVKCDRNNNHVVSVILAHIGFSGILSPELGALKNLQTLSLQGNGITGEIPKEFGNLISLSTLNLENNNLHGEIPASFGNLKNLHFLNLNNNNLSGTIPESLSSLSNLISLSLQGNGITGEIPKEFGNLISLSILNLENNNLHGEIPASFGNLKNLQFLNLSNNNLSGKIPESLSSLSNLISLQLASNALMGQIPEQLFSVKTYNFTRNHLNCGVILPHPCATDIYGSGAKSKPKLGIIVGLLVGLTILLLLGGLLYFTGKRRHKGFKREVFEDVPGDQGLHLARQGGFGKVYKGVLSDNTEVAVKRLTDYKRPGGDAAFQREVEMISVAVHRNLLRLIGFCTTPTERLLVYPFMQNLSVADRLREIKPGEPVLDWPTRRQVAFGTARGLDYLHEHCNPKIIHRDVKAANVLLDEDFEAVVGDFGLAKLVDVRKTNVTTEVRGTMGHVAPEYFSTGKSSEKTDVFGYGIMLLELVTGQRAFDYSRLEEDDDLFLLDHVKKLEREKRLDAIVDRNLNDSFNVQEVEMMIKVALLCTQGSPEDRPLMSGVVRMLEGDGLAERWEEWQNVEVARRQQNERLQRRFNQGEDSVCNQDAIKLFGER
>Pyrbe_022677
MVLLKMELVFAVLVWACLQSFVLPDSQGDALFSLRTSLNSSPNQLKDWNQNQVNPCTWSNVNCDSNYNVVSVILSNIGFSGILSPKLGALKNLQTLSLQGNGITGEIPKEFGNLTSLSTLNLENNNLTGEIPASLGNLKSLQFLTLNNNNLSGTIPESLSSLSNLISLQLVSNALTGKIPEQLFNVPKYNFTGNHLDCGVNLPHHCAPDTAGPGAKSKPKLGIIVGVVGGLIILLLLGGLLYFTCKRRHEGSKHEVFVDVAGEVDRRITFGQLKRFSWTELQLATDRFSEKNVLGQGGFGKVYKGVLSDNTKVAVKRLTDYESPGGDAAFQREVEMISVAVHRNLLKLIGFCTTPTERLLVYPFMQNLSVAYRLREIKPGEPVLDWPTRKQVALGTARGLEYLHEHCNPKIIHRDVKAANVLLDEDFEAVVGDFGLAKLVDVRKTNVTTQVRGTMGHIAPEYLSTGKSSERTDVFGYGIMLLELVTGQRAIDFSRLEEEDDVLLLDHVKKLEREKRLDAIVDSNLNDSFNIQEVEMMIKVALLCTQGSPEDRPLMSEVVRMLEGEGLAERWEEWQNVEVTRRQEYERLQRRFDWGEDSVYNQDAIELSGGR
>Pyrbe_024107
MNPTAMTSSTSVSVWLILLFGFFHLHKLAANVEGDALNALKTNLADPNNVLQSWDPTLVNPCTWFHVTCNSENSVTRVDLGNANLSGQLVTQLGVLSKLQYLELYSNNITGTIPEELGGLADLVSLDLYLNKLHGTIPATLGNLAKLRFLRLNNNTLSGPIPVTLTNIQSLQVLDLSNNNLTGDIPVNGSFSLFTPISFANNPLKPLPPSPPPPVSPNPPSSPGATATGAIAGGVAAGAALLFAAPAIALAYWRRRKPQDNFFDVPAEEDPEVHLGQLKRFSLRELQVATDTFSNKNILGRGGFGKVYKGRLTDGTLVAVKRLKEERTQGGELQFQTEVEMISMAVHRNLLRLRGFCMTPTERLLVYPYMSNGSVASCLRDRPEGQPALDWPIRQRIALGSARGLAYLHDHCDPKIIHRDVKAANILLDDEFEAVVGDFGLAKLMDYKDTHVTTAVRGTIGHIAPEYLSTGKSSEKTDVFGYGVMLLELITGQRAFDLARLANDDDVMLLDWVKGLLKDRRLETLVDADLNGNYVDDEVEQLIQVALLCTQGTPGERPKMSEVVRMLEGDGLAERWEEWQKEEVFRQDFNPIHHPSTNWIIDSTSHIPPDELSGPR
>Pyrbe_024111
MTSSTSVSVWLILLFVFFHLHKLAANVECDALNALKTNLADPNNVLQSWDPTLVNPCSWFHVTCNSENSVTRVDLTNANLSGQLVSQLGVLSKLQYLELYNNNITGNIPEELGGLSDLVSMDLYLNNLHGSIPATLGNLAKLRFLRLSNNSLSGNIPETLTNIQSLQVLDLSNNNLSGDIPVNGSFSLFTPVSFANNPRLNLLPASPHPGYNRITNSHRATNTAAIAGGVVAGAALLFAAPAIALAYWRRRKSQDHFFDVPAEEDREVHLGQLKRYSLRELQVATGTFSNKNIIGRGGFGKVYKGCLADGTLVAVKRLKEERTQGGELQFQTEVKMISMAVHRNLLRLRGFCITPTERLLVYPYMANGSVASCLRERPEGQPALDWPIRQRIALGSARGLAYLHDHCDPKIIHRDVKAANILLDEEFEAVVGDFGLAKLMDYKDTHVTTPVSLFNWSVFEKTDVFGYGVMLLELITGQKAFNPRLASDDDFMLVDWVKRLLKDRRLERLVDADLNGNYIDDQVEQLIQVAQLCTQGSPRKRPKMSKVVRMLESQGEGKGTTATGAIAGGVAAGAVELNYILHSEIKNNPA
>Pyrbe_024112
MTSSTSVSVWLILLFGFFHIHTLILNLGDALNALKTNLADPNNVLQSWDPTLIDPCSWHYVTCNNESSVTHVDLGSANLSGQLVAQLGVLSKLQYLNLINNNITGNIPEELGGLSDLVSLDLSLNNLHGTIPATLGNLAKLRYLRLSNNSLSGNIPETLTNIQSLQVLDLSNNNLSGDIPVNGSFSLFTPVSKLIIEGNEAKANTTNELAERKPNLVDWRSHGYKRITNSHRATNTAAIAGGVVAGAALLFAAPAIALAYWRRRKSQDHLFDELAQEDREIHLRQLKRFSLRELQVATDTFSNKNIIGRGGFGNVYKGCLADGTLVAVKRLEEERTQGGELQFQTEVEMISMGVHRNLLRLHGFCTTPTERLLVYPYMANGNRPEGQLALDWPIRQRIALGSARGLAYLHDHCDPKIIHRDVKAANILLDEEFEAVVGDFGLARLMNYKDTHIITAVRGTIGHIAPEYFSNGRFSEKTDVFGYGVMLLELITGQRGFDPQLASDDSLMLVDWVKQLLKDRRLETLVDSDLNRNYIDDQVEQLIQVALLCTQGSPRERPKMSEVVQMLEGNGLAER
>Pyrbe_024113
MMSSASVSVWLILLFGFFHLHKLAANVEGDALNALKTNLADPNNVLQSWDPTLVDPCSWFHVTCNSESSVTHVGLGSANLSGQLVAQLGVLSKLQYLRLSNNSLSGNIPETLNNIQSLQVLDLSNNNLSGDIPVNGSLFTPVSFANNPRLNPLPASPHPGMNRIEYHIVYVYSLTNSTIGYNRITNSHRATNTAAIAGGVVAGAALLFAAPAIALAYWRRRKSQDHLFDEPAQEDREIHLQQLKRFSLRELQVATDTFSNKNIIGRGGFGKVYKGCLADGTLVAVKRLKEERTQGGELQFQTEVEMISMAVHRNLLRLHGFCMTPTERLLVYPYMANGSVASCLRDRPEGQLALDWPIRQRIALGSARGLAYLHDHCDPKIIHRDVKAANILLDEEFEAVVGDFGLARLMNYKDTHIITAVRGTIGHIAPEYFSNGRFSEKTDVFGYGVMLLELITGQRGFDPQLASDDNLMLVDWVKQLLEDRRLETLVDSDLNRNYIDDQVEQLIQVALLCTQGSPRERPKMSEVVQMLEGNGLCVQQAKSFHSYELLGPLYLHSSLPTWDISSFGAIKSATVFQVYNEVAGLSALDFGYTDNTAVYHAKDSAVWLLSPPQACCQCRRDLSNNNLTGDIRVNGSFSLFTPISSGGSTSSFTTAQKVYKGCLADGTLVAVKRLTEERTQDGEQQFQTEVEMISMGVHHRNLLCLHGFCMTPTERLLVYPYMANGSVASCLRDRPEGQPALDWPIRQRIALGSARGLAYLHDHCDPKIIHRDVKAANILLDEEFEAVVGDFGLAKLLDNKDTYVTTHACGTFGHMAPEHVSTGVSSEKTDVYGYGVLLLELITGQRAVNPQVASDADFMLVDWVKRLLKNRRLERLVDADLNGNYIDDQVEQLIQVALLCTQGSPGERPKMSEVVRMLEGKGEGLPVRWVEWQKEEVTLLLGLLLEGLLLVLLYRLLHLQVHLLIGDEENHRIISLMYLLRRIQKFF
>Pyrbe_024114
MASSSSSFAYAAPSVTNFLTIKLDRNNYPLWRAQFLPLLRNRNLLSFVTGDSQCPSAFLLDDNGKFTDKVNPFYNEWIQTDQMILSWITSSLTPKMRTELMNTSRGDLSIADYLDKVNVLADNLALPGAPVSESDLVAIIMSKAFFLPFDVGTSAFATVRGGRGASRGCGGLFRGGRGGGYARGNGFSRPYTSDSSSPAASSSGPPSSTNGILGPTPASSVSSHTLAFSLPGRIQCQICQRYGHSAIDYFNRLNMSYEGRVPSSCLQANAAAPLSRASPTASPAPPVQQWLFDSGANSHITNDVGQLHNPREYHGVDRIHGVHGGPGWPVYQQRMRHVEVDYHYVLEKVTCNELIVGYVSFVDQLANLLTKGLLQLGFLSCCPNFPFVPSLSVYGGVINQFHSSTVFAAEKIQKFIYDSSKGRLADGTLVAVKRLKDERTKGEELQFQTEVEMISMAVHRNLLRLHGSCMTPTERLLVYPYMANGSVASCLRDRQEGQPALDWPIRQRIALGSARGLAYLHDHCDPKIIHRDVKAANILLDEEFEAVVGDFGLAKLMDYKDTHVTTAVRGTIGHIAPEYFSNGRFPEKTDVLDTESYFLNSSLGRGLSILSLRVMMISLEQLIQVALLCTQGSPGERPKMLEVVRMLEGEGEGKGLPKRWEEWQKEEVIRQDFNTIHHPSNTATGAIAGGVAAGAALLFAAPAIALAYWRRRKPLDHFFNVPAEEDPEVHLGQLKRFSLRELQVATDNFSNKNILGIGGFGTVYKGRLADGTLVAVKRLKEERKQGRELQFQTERAFDLARLANDDDVILLDWVKGLLKDRRLETLVDADLNGNYVDDQVEQPSK
>Pyrbe_024117
MNRTEYHIVYVYSLTNSTIGYNRITNSHRATNTAAITGVVVAGAALLFAAPAIALVYLRRRKSQDHFFDVPAEEDREVHLGQLKRFSLRELQVATCTFSNKNIIGRGGFGKVYKGCLADGTLVAVKRLNEERTQGGELQFQTEAKMISMAVHRNLLRLRAFCITPTERLLVYSYMAKGSVASCLRAANIPLDEEFEAVVGDFGLAKLMDYKDTHVTTPVCGTIGHMAPEHFSTGVSSEKTDVFGYGVMLLELITGQKAFNPRLASDDDFMLVDLVKRLLKDRRLERLVDADLNGKYIDDQVEQLIQVAQLCTQGSPRERPKMSEVVRMLESQGEGKGTTATGAIAGGVAAGAVELNYILHSEIKNNPA
>Pyrbe_024118
MCAALLFAAPAIALAYWRRRKPRDHFFDVPAEEDPEVHLGQLKRFSLRELQVATDTFGHNVILGRGGFGEVYKGRLADGTLVAVKRLKEERTQRRELQFQTEVKMISMAVHRNLLRLRGFCMTPTERLLVYPYMAKGSVASCLRGQHIALGSARGLAYLHDHCDPKIIHRDVKAANILLDEEFEAVVGDFGLAKLMDYKGTHVTTAVRGTIGHIAPEYLSTGKSSEKTDVFGYGVMLLELITGQRASHLARLANDDDDDVMLPDWVKGLLKDWRLETLVDADLNGNYVHDQVEQLIQVALLCTQGTLGERPKMSEVVRMLEGDGLAERWEEWQKEEVKGLLKDRRLETLVDVDLNGNYVDNQVEQLIQVALLCTQVLPGEQPKMSEVVRMLKGRGVVKRDDMLVGSVPCIHVRSLQRIGEGIVFNETKPDSLGLNASLRGLSETPEKERIAYLVSYTCFASSQARPGLQYALHRPHSRPTIDNGPASSLKPKSPKDEIFDRTLPEERCCKNNDGQKHPHFNDGAASINHHFNEVRPKNERI
>Pyrbe_024121
MTYSVAMECRDLSNNNLTGDIPVNGSFSLFTPMRFANNPRLNPLPASPHPGYYRIPYPNRIANSNRTLYLATMGGIGTGAISGGVAAGVALLFGALAIAFAYRRRRKPQDHFFNEPAEEDPEVHLRQLKRFSLLELQVATDTFSDKNILGRGGFGKVYKGCLADGTLVAVKRLKEERTQGGELQFQTEVKMISMAVHRNLLRLHGFCMTPTERLLVYPYMANGSVASRLIDRPEGQPALDWSIRQRIALGSARGLAYLHDHCNPKIIHRDVKAANILLDEEFEAVVGDFGLAKLMNYKDTHITTAVRGTIGHIAPEYFSNGRFSEKTDVFGYGIMLLELITGQRAFDPQPESDDDVTLLDWVKGLMKDRRVEILVDADLNGNYIDDQVEQLTQVALLCTQGSPGERPKMLEVVQMLEGDGLAERWKEWQNKEVFRQDFNPIHHQSTNWIIVDSTSHIPPDELSGPR
>Pyrbe_024950
MEIRTEGKALCFVAFFCFWTSATGLLSPKGVNYEVQALVSIREALKDPRGVLRNWDGTSVDPCIWNMVTCSPDGLVIGLGTPSQNLSGTLSPSIGNLTNLQLVTFQDNHITGSIPAELGRLQKLQTLDLSSNLFNGEIPSTLSHLKSLQYLRLNNNTLSGAIPSSFADMTQLAFLDMSYNNLSGPVPRFPAKTFNVVANPLICATGKEQDCSGTTRPPLSLPLNNSTNSQAAGRPRSHKIALAFASSLGCICLLILGFGFLLWWRQKHNKQIFLDVTEQRHEEVCLGNLRSFHFRELQAATHNFSSKNLVGKGGFGNVYKGYLRDGTVIAVKRLKDTNTIGGEIQFQTELEMISLAVHRNLLRLYGFCMTAKERLLVYPYMANGSVASRLKAKPPLDWSTRKRIALGAGRGLLYLHEQCDPKIIHRDVKAANILLDDYCEAVVGDFGLAKLLDHHDSHITTAVRGTVGHIAPEYLSTGQSSEKTDVFGFGILILELISGQRALEFGKAANQKGAILDWVKKIQQEKKFDVLVGKELKNDYDPIEVEEMIQVALLCTQNLPSQRPKMSEVVRMLEGDGLAEKWEASQRAESNRCRTNEFSSSERYSDLTDDSSLLAQAMELSGPR
>Pyrbe_025315
MKIKKDYMGRSNFMLCKLGLLVLALAEASSATLSPTGVNYEVEALAAIKSDLIDPHNVLENWDSNSVDPCSWRMVTCTPDGYVSALGLPSQSLSGILSPAIGNLSNLQSVLLQNNAISGPIPASIGNLVKLQTLDLSNNNFNGDIPDSLGNLKNLNYLRLNNNSLTGPFPKSLSAVGLTLVDLSFNNLSGSLPKISARTFKIVGNPLICGVKAANCSAVFPEPLSFTPDALKESDSGTKRRHMTIILGASFSAVFGVIIIIGLLVWLRYRHNQQIFFDVNADQYDPEVRLGHLRRYTFKELRAATDHFNSKNILGRGGFGIVYKGSLNDGTLVAVKRLKDYNTAGGEIQFQTEVEMISLAVHRNLLRLCGFCSTENERLLVYPFMPNGSVASRLRDHIHGRPALDWARRKRIALGTARGLVYLHEQCDPRIIHRDVKAANILLDEDFEAVVGDFGLAKLLDHRESHVTTAVRGTVGHIAPEYLSTGQSSDKTDVFGFGILLLELITGQKALDFGRVANQKGVMLDWVKKLHQEGKLNLMVDKDLKGKIDRVELEEMVQVALLCTQFNPLCRPKMSEVLKMLEGDGLAEKWEASQKVETPRFRSCEHPRQRYSDFIEESALVVEAMELSGPR
>Pyrbe_028505
MLVTFESMGGIGMGVRGAKAALCFMAFLWSWICGNGLLSPKGVNFEVQALMGMRNSLVDPHGVLDNWDDDSVDPCSWTMVTCSPESLVIGLGTPSQSLSGTLSPSIGNLTNLQIVLLQNNNITGPIPREIERLSKLRTLDISNNFFTGAIPSSLGHLRSLQYLRLNNNSLSGAFPVSLANMSQLSFLDLSYNNLSGPVPRFAAKTFNIVGNPLICATGSEAECNGTTLMPMLMNFTTTQAALPGRSKSHKVALAFGLSLGCLCLIVLGFGAVIWWRQMRNQQAFFDVKDGHHEEISLGNLKRFHFRELQIATHNFSSKNILGKGGFGHVYKGTLQDGTFVAVKRLKDGSALGGEIQFQTEVEMISLAVHRNLLRLYGFCITQTERLLVYPYMSNGSVASRLKGKPVLDWGTRKRIALGAGRGLLYLHEQCDPKIIHRDVKAANILLDDYCEAVVGDFGLAKLLDHQDSHVTTAVRGTVGHIAPEYLSTGQSSEKTDVFGFGILLLELITGQRALEFGKAANQKVAILDWVKKIHQEKTLEMLVDKDLTTNYDRIELEEMVQVALLCTQYLPGHRPKMSEVVRMLEGDGLVERWEASQKVETTKSKAPEFSSSDRYSDLTDDSSLLVQAMELSGPR
>Pyrbe_043770
MSVKRDMKDELLVMAGWDINSVDPCTWNMVGCSTEGFVISLLFPLIAMNYPISSRSMHLWLNSKMGFNVITFASAMVSTNLSGMLSPSIGNLSHLQTLLLQNNQLSGPIPAEIGWLSELQTLDLSENQFSGDIPSSLGLLTHLSYLRLNRNKLSGHIPKLVADLTGLSFLDLSFNNLSGPTPKIQAKGYSVTGNSFLCNPSSPDSAQICTGVSKPINGRGSPQKVSSHHRWVLSVALGISCTFVISMMLLVFCVHWFRSRLLFTSYVQQDYEFDISQLKRFSYRELQIATGNFSSKSILGQGGYGVVYKGCLPNRTMIARLVEKNHHWIGTEDCVLPLGQARGLLYLHEQCNPKIIHRDVKAANILLDESYEAVVGDFGLAKLLDRRESHVTTAVRGTVGHIAPEYLSTGQSSEKTDVFGFGILLLELVTGQKALDAGNGQVQKGMILDLVRTLHEEKRLEVLVDRDLKGCFDAIELEQCVELALQCTQSSPILRPKMSDVLKILEGLVGQSGHTEGSQGGTNLFEARAHDFSRTCSDVRQESSFIIEAMELSGPR
>Pyrbe_053052
MDPTLMTSSASASAFWLILLFGFFHLQKLAANVEGDALNALKSNLADPNNVLQSWDPTLVNPCTWFHVTCNSENSVTRVDLGNANLSGQLVAQLGVLSKLQYLELYSNNITGTIPPELGGLSNLVSLDLYLNNLHGTIPETLGNLGKLRFLRLNNNTLVGNIPMTLTKIESLQVLDLSNNNLTGDIPVNGSFSLFTPISFNNNPFLKQLAVPPPPPPSPPPSSPGPTATGAIAGGVAAGAALLFAAPAIALAYWRRRKPQDHFFDVPAEEDPEVHLGQLKRFSLRELQVATDTFSNKNILGRGGFGKVYKGRLADGTLVAVKRLKEERTQGGELQFQTEVEMISMAVHRNLLRLRGFCMTPTERLLVYPYMANGSVASCLRDRPEGHPALDWPKRQCIALGSARGLAYLHDHCDPKIIHRDVKAANILLDEEFEAVVGDFGLAKLMDYKDTHVTTAVRGTIGHIAPEYLSTGKSSEKTDVFGYGVMLLELITGQRAFDLARLANDDDVMLLDWVKGLLKDRRLETLVDADLNGNYVEDQVEQLIQVALLCTQGTPGDRPKMSEVVRMLEGDGLAERWEEWQKEEVFRQDFNPIHHPNSNWIIDSTSHIPPDELSGPR
>Pyrbe_054086
MLVPFEAMGMGMGMRMRGTNAALCFLAFLWSFTCVNGLLSPKGVNFEVQALMGIKGSLVDPHGVLDNWDDDSVDPCSWTMVTCSPESLVIGLGTPSQSLSGTLSPSIGNLTNLQIVLLQNNNITGAIPLEIEKLSKLHTLDISNNMFTGAVPSSLGHLRSLQYLRLNNNSLSGAFPVSLANMSQLAFLDLSYNNLSGPVPRFAAKTFNIIGNPLICATGSEAECNGTTLLPMSMNLNTTQTALPGGPKSHKIALAFGLSLGCLCLIVLGFGAVIWWRQRRNQQAFFGVKDRHHEEISLGNLKRFQFRELQNATHNFSSKNILGKGGFGHVYKGTLQDGTFIAVKRLKDGSALGGEIQFQTEVEMISLAVHRNLLRLYGFCITPTERLLVYPYMSNGSVASRLKGKPVLDWGTRKRIALGAGRGLLYLHEQCDPKIIHRDVKAANILLDDYCEAVVGDFGLAKLLDHQDSHVTTAVRGTVGHIAPEYLSTGQSSEKTDVFGFGILLLELITGQRALEFGKASNQKGAILDWVKRIHQEKKLEMLVDKDLKTNYDRIELEEMVQVALLCTQYLPSHRPKMSEVVRMLEGDGLVERWEASQKAESTKSKAPEFSSSDRYSDLTDDSSLLVQAMELSGPR
>Pyrbe_058305
MMMSKIEPVFAALVLACLQSFVLPDAQGDALFSLRTSLNSSPNQLKDWNPNQVNPCTWSNVNCDPNNNVVSVTLSNIGFSGILSPKLGALKNLQTLSLEGNGITGEIPKEFGNLTVLSTLNLENNNLTGEIPASLGNMNNLQFLILNNNNLSGTIPESLSSLSSLISLQLGSNALTGQIPERLFNVPNYNFTGNHLNCGVNLPHHCAPDNDGSGPKSKPKLGIIVGVVGGLIILVLLGGLLYFICKRRHKGKREVFVDVAGEVDRRIAFGQLRRFLWRELQLATDNFSETNVLGQGGFGKVYKGVLSDNTKVAVKRLTDYESPGGDAAFQREVEMISVAVHRNLLRLIGFCTTPTERLLVYPFMQNLSVAYRLREIKPGEPVLDWSTRKQVALGTARGLEYLHEHCNPKIIHRDVKAANVLLDEDFEAVVGDFGLAKLVDVRRTNVTTQVRGTMGHIAPEYLSTGKSSERTDVFGYGIMLLELVTGQRAIDFSRLEEEDDVLLLDHVR
>Pyrpy_N_00g1017.1
MERKVGNSVCLWFILVAHPLWMTMVLANMEGDALHTLRTNLEDPNNVLQSWDPTLVNPSLSGQLVPQLGLLKNLQYLELYSNNMSGPIPSELGNLTSLVSLDLYLNSFSGLIPGTLGKLSKLRFLRLNNNSLAGPIPMSLTNISSLQVLDLSNNRLSGVVPDNGSFSLFTPISFANNMDLCGPVTGRPCPGSPPFSPPPPFVPPPPISTPGGNGATGAIAGGVAAGAALLFAAPAIAFAWWRRRKPQEFFFDVPAEEDPEVHLGQLKRFSLRELQVATDSFSNKNILGRGGFGKVYKGRLADGSLVAVKRLKEERTPGGELQFQTEVEMISMAVHRNLLRLRGFCMTPTERLLVYPYMANGSVASCLRERPPNQPPLDWPTRKRIALGSARGLSYLHDHCDPKIIHRDVKAANILLDEEFEAVVGDFGLAKLMDYKDTHVTTAVRGTIGHIAPEYLSTGKSSEKTDVFGYGIMLLELITGQRAFDLARLANDDDVMLLDWVKGLLKEKKLEMLVDPDLQSNYVEAEVEQLIQVALLCTQGSPMDRPKMSEVVRMLEGDGLAERWDEWQKVEVLRQEVELAPHPNSDWIVDSTENLHAVELSGPR
>Pyrpy_N_01g0322.1
MMMSKIEPVFAALVLACLQSFVLPDAQGDALFSLRTSLNSSPNQLKDWNPNQVNPCTWSNVNCDPNNNVVSVTLSNIGFSGILSPKLGALKNLQTLSLEGNGITGEIPKEFGNLTVLSTLNLENNNLTGEIPASLGNMNNLQFLILNNNNLSGTIPESLSSLSSLISLQLGTNALTGQIPERLFNVPKYNFTGNHLNCGVNLPHHCAPENDGSGPKSKPKLGIIVGVVGGLIILVLLGGLLYFICKRRHKGKREVFVDVAGEVDRRIAFGQLRRFLWRELQLATDNFSETNVLGQGGFGKVYKGVLSDNTKVAVKRLTDYESPGGDAAFQREVEMISVAVHRNLLRLIGFCTTPTERLLVYPFMQNLSVAYRLREIKPGEPVLDWSTRKQVALGTARGLEYLHEHCNPKIIHRDVKAANVLLDEDFEAVVGDFGLAKLVDVRRTNVTTQVRGTMGHIAPEYLSTGKSSERTDVFGYGIMLLELVTGQRAIDFSRLEEEDDVLLLDHVKKLEREKRLDAIVDSNLNDGYNIQEVEMMIKVALLCTQGSPEERPLMSEVVRMLEGEGLAERWEEWQNVEVTRREEYERLQRRFDWGEDSVYNQDAIELSGGR
>Pyrpy_N_05g0219.1
MERNVGNSVCLWLILVAHPLWMTVVLANMEGDALHNLRTNLEDPNKVLQSWDPTLVNPCMWIHVTCNNENSVIRVDLGNAALSGQLVPQLGLLKNLQYLELYSNNISGPIPRELGNLTSLDRRLNNNSLAGPIPMSLTNIYSLQFC
>Pyrpy_N_05g0220.1
MERKVGNSVCLWLILVAHPLWMTMVLANMEGDALHNLRTNLEDPNNVLQSWDPTLVNPCTWFHVTCNNENSVIRVDLGNAALSGQLVPQLGLLKNLQYLYLIVMHMKECSYQLSAMVEPRPWAIRELYSNNISGPIPRELGNLTTLVSLDLYLNSFSGPIPDTLGKLSKLRFLRLNNNSLAGPIPMSLTNISSLQVLDLSNNRLSGVVPDNGSFSLFTPISFANNMNLCGPVTGRPCPGSPPFSPPPPFVPPPPISIPGGNSATGAIAGGVAAGAALLFAAPAIAFAWWRRRKPQEFFFDVPAEEDPEVHLGQLKRFSLRELQVATDSFSNKNILGRGGFGKVYKGRLADGSLVAVKRLKEERTPGGELQFQTEVEMISMAVHRNLLRLRGFCMTPTERLLVYPYMANGSVASCLRERPPNQPPLDWPSRKRIALGSARGLSYLHDHCDPKIIHRDVKAANILLDEEFEAVVGDFGLAKLMDYKDTHVTTAVRGTIGHIAPEYLSTGKSSEKTDVFGYGIMLLELITGQRAFDLARLANDDDVMLLDWVKGLLKEKKLEMLVDPDLQSNYVEAEVEQLIQVALLCTQGSPMDRPKMSEVVRMLEGDGLAERWDEWQKVEVLRQEVELAPHPNSDWIVDSTENLHAVELSGPR
>Pyrpy_N_05g0806.1
MAPLSVLPFSLTFLFFLSPALSTNSEGNALHALRSRFNDVNNVLQSWDPTLVNPCTWFHVTCDSKNHVIRLDLGNSNISGSLGPELGQLKHLQYLELYRNDISGKIPEELGSLKSLVSMDLYDNRFEGEIPKSFANLKSLRFLRLNNNKLTGSIPRKLVGLTDLKVFDVSNNDLCGTIPVDGPFGAFPTESFENNRLNGPELKGLVSYDFGC
>Pyrpy_N_05g2759.1
MENNCVKKLLFGFCFFCLCVPLASASDSLLSPKGVNFEVAALMSVKRDMKDELLVMAGWDINSVDPCTWNMVGCSTEGFVISLAMVSTNLSGMLSPSIGNLSHLQTLLLQNNQLSGPIPAEIGWLSELQTLDLSGNQFSGDIPSSLGLLTHLSYLRLNRNKLSGHIPKLVADLTGLSFLDLSFNNLSGPTPKIQAKGYSVTGNSFLCNPSSPDSAQICTGVSKPINGRGSPQKVSSHHRWVLSVALGISCTFVISMMLLVFCVHWFRSRLLFTSYVQQDYEFDISQLKRFSYRELQIATGNFSSKNILGQGGYGVVYKGCLPNRTMIAVKRLRDPNFTGEVQFQTEVEMIGLALHRNLLRLYGFCMTPNERLLIYPFMPNGSVADRLRETSREKPSLDWNRRLCIALGAARGLLYLHEQCNPKIIHRDVKAANILLDESYEAVVGDFGLAKLLDRRESHVTTAVRGTVGHIAPEYLSTGQSSEKTDVFGFGILLLELVTGQKALDAGNGQVQKGMILDLVRTLHEEKRLEVLVDRDLKGCFDAIELEQCVELALQCTQSSPILRPKMSDVLKILEGLVGQSGHTEGSQGGTNLFEARAHDFSRTCSDVHQESSFIIEAMELSGPRSPGPFFRPLAAKFKRKDRSEVLGGVDQKGSEKSKDSVVWSVVETVIVIESEEDVRVNGKNEGLDTLGSELGSDKAVVEGLEKPNDKEACGQRGSDEVPIQVEQGDEVPSQVEQGANKNSNNLVDGNVSETVVVINSGESASVVGDNIRLVAKVEGLESSKVLAEDSKKKVPQAEKDSCVIDMKCGSGKGFSDRWDGERVCRICHLGSDISPERKMETANSSITADLINLGCGCKDELGVAHGHCAEAWFRLRGNRTCEICGETAQNITGHGDNGFMEEWHEATLADIGNNSLERNVSCWRQQPFCNFLMACL
>Pyrpy_N_08g2283.1
MDPTLMTSSASASAFWLILLFGFFHLQKLAANVEGDALNALKSNLADPNNVLQSWDPTLVNPCTWFHVTCNSENSVTRVDLGNANLSGQLVAQLGVLSKLQYLELYSNNITGTIPPELGGLSNLVSLDLYLNNLHGTIPETLGNLGKLRFLRLNNNTLVGNIPMTLTKIESLQVLFPMECRDLSNNNLTGDIPVNGSFSLFTPISFNNNPFLKQLAVPPPPPPSPPPSSPGPTATGAIAGGVAAGAALLFAAPAIALAYWRRRKPQDHFFDVPAEEDPEVHLGQLKRFSLRELQVATDTFSNKNILGRGGFGKVYKGRLADGTLVAVKRLKEERTQGGELQFQTEVEMISMAVHRNLLRLRGFCMTPTERLLVYPYMANGSVASCLRDRPEGHPALDWPKRQCIALGSARGLAYLHDHCDPKIIHRDVKAANILLDEEFEAVVGDFGLAKLMDYKDTHVTTAVRGTIGHIAPEYLSTGKSSEKTDVFGYGVMLLELITGQRAFDLARLANDDDVMLLDWVKGLLKDRRLETLVDADLNGNYVEDQVEQLIQVALLCTQGTPGDRPKMSEVVRMLEGDGLAERWEEWQKEEVFRQDFNPIHHPNSNWIIDSTSHIPPDELSGPR
>Pyrpy_N_09g0629.1
MLVPFEAMGMGMGMRMRGTNAALCFLAFLWSFTCVNGLLSPKGVNFEVQALMGIKGSLVDPHGVLDNWDDDSVDPCSWTMVTCSPESLVIGLGTPSQSLSGTLSPSIGNLTNLQIVLLQNNNITGAIPLEIEKLSKLHTLDISNNMFTGAVPSSLGHLRSLQYFIIGNPLICATGSEAECNGTTLLPMSMNLNTTQTALPGGPKSHKIALAFGLSLGCLCLIVLGFGAVIWWRQRRNQQAFFGVKDRHHEEISLGNLKRFQFRELQNATHNFSSKNILGKGGFGHVYKGTLQDGTFIAVKRLKDGSALGGEIQFQTEVEMISLAVHRNLLRLYGFCITPTERLLVYPYMSNGSVASRLKGKPVLDWGTRKRIALGAGRGLLYLHEQCDPKIIHRDVKAANILLDDYCEAVVGDFGLAKLLDHQDSHVTTAVRGTVGHIAPEYLSTGQSSEKTDVFGFGILLLELITGQRALEFGKASNQKGAILDWVKRIHQEKKLEMLVDKDLKTNYDRIELEEMVQVALLCTQYLPSHRPKMSEVVRMLEGDGLVERWEASQKAESTKSKAPEFSSSDRYSDLTDDSSLLVQAMELSGPR
>Pyrpy_N_10g0088.1
MAPLSLQTFSLTFLFFLSLALSTDSEGNALHALRSRLVDTNNVLQSWDPTLVNPCTWFHVTCDSNNHVIRLDLGNSNISGSLGPEIGQLKHLQELYRNDISGKIPEELGSLKNLVSMDLYGNKFEGEIPKSFANLKSLTFLRLNNNKLTGSIPRELVGLSNLKVFDVSNNDLCGTIPVDGPFGTFPMESFENNRLNGPELKGLVSYDFGC
>Pyrpy_N_10g1532.1
MENNCVKKLLFGFCFVCFCMPLPTASDSLLSPKGVNFEVAALMSVKREMKDVMSVMDVWDINSVDPCTWNMVGCSTEGFVISLAMVSTDLSGMLSPSIGNLSHIRTLLLQNNLLSGPIPAEIGTLSKLQTLDLSGNQFSGDIPSSLGFLTHLSYLRLNRNKLSGQIPKLVADLAGLSFLDLSFNNLSGPTPKIQAKGYSVTGNSFLCNPSSPDSAQICVGVSKPTNERGSPQKVSSHRRWVLSVALGISCTFVISIMLLVFWVHWYRSRLLFTSYVQQDYEFDISHLKRFSFRELQIATSNFSSKNILGQGGYGVVYKGCLPNRTMIAVKRLRDPNFTGEVQFQTEVEMIGLALHRNLLRLYGFCMTPNERLLIYPFMPNGSVADRLRETGPEKPSLDWNRRLCIALGAARGLLYLHEQCNPKIIHRDVKAANILLDASYEAVVGDFGLAKLLDRRESHVTTAVRGTVGHMAPEYLSTGQSSEKTDVFGFGILLLELITGQKALDAGNGQVQKGMILDLVRTLHEEKRLEVLVDRDLKGCFDAIDLEQCVELALQCTQSSPILRPKMSDVLKILEDLVGQSGHTEGSQGGTNLFEARAHDFSRTCSNVHQESSFIIEAMELSGPR
>Pyrpy_N_11g1460.1
MAAASGFFFTLTLSLSVCLLPLVYCNSEGDALYTFRRSLSDPDNLLQSWDPTLVNPCTWDLGNSNLSGHLVPELGKLEHLQYLELYKNNIQGTIPAELGNLKSLISLDLYNNNISGTIPPSLGKLKSLVFLRLNDNRLTGPIPRDLTGISSLKVVDVSNNDLCGTIPTSGPFEHIPLNK
>Pyrpy_N_13g0729.1
MEIRNGGKALCFVAFFCLWNCATGLLSPKGVNYEVQALVGIKGALEDPRGVLRNWDETSVDPCIWNMVTCSPDGLVIGLGTPSQNLSGTLSPCIGNLTNLQLVTFQDNHITGTIPAELGRLQKLQTLDLSSNLFNGEIPSTLSHLKSLQYLRLNNNTLSGAIPSSFANMTQLAFLDMSYNNLSGPVPRFPARTFNVVGNPLICATGKEQDCFGTTRTPQSLALNNSTYSQPAGRPRSHKIALAFASSLGCICLLILGFGFLHWWRQKHNKQIFLDVTEQHHEEVCLGNLRSFHFRELQAATHNFSSKNLVGKGGFGNVYKGCLRDGTVIAVKRLKDANAIGGETQFQTELEMISLAVHRNLLRLYGFCMTAKERLLVYPYMSNGSVASRLKAKPALDWNTRKRIALGAGRGLLYLHEQCDPKIIHRDVKAANILLDDYYEAVVGDFGLAKLLDHHDSHITTAVRGTVGHIAPEYLSTGQSSEKTDVFGFGILILELISGQRALEFGKAANQKGAILDWVKKIQQEKKFDVLVDKELKYDYDAIELEEMIQVALLCTQNLPSQRPKMSEVVRMLEGDGLAEKWEASQRAESNRCRANEFSSSERYSDLTDDSSLLAQAMELSGPR
>Pyrpy_N_13g1078.1
MGREKDYMGRSTFTLWKLGLLVLALVEASSATLSPTGVNYEVEALAAIKSDLHDPHNVLENWDSNSVDPCSWRMVTCTPDGYVSALGLPSQSLSGILSPAIGNLSNLQSVLLQNNEISGPIPASIGNLEKLQTLDLSNNNFNGDIPDSLGNLKNLNYLRLNNNSLTGPFPESLSAVEGLTLVDLSFNNLSGSLPKISARTFKIVGNPLICGVKSENCSAVFPEPLSFPPDALKESDSGTKRHHMTIVLGASFSAAFGVIIIIGLLVWLRYRHNQQIFFDVNADQYDPEVCLGHLKRYTFKELWAATDHFNSKNILGRGGFGIVYKGSLNDGTLVAVKRLKDYSTAGGEIQFQTEVEMISLAIHRNLLRLCGFCSTENERLLVYPFMPNGSVASRLRDHIHGRPALDWARRKRIALGTARGLVYLHEQCDPRIIHRDVKAANILLDEDFEAVVGDFGLAKLLDHRESHVTTAVRGTVGHIAPEYLSTGQSSDKTDVFGFGILLLELITGQKALDFGRVANQKGVMLDWVKKLHQEGKLNLMVDKDLKGNIDRVELEEMVQVALLCTQFNPLYRPKMSEVLKMLEGDGLAEKWEASQKVETPRFRSCEHPRQRYSDFIEESSLVVEAMELSGPR
>Pyrpy_N_13g1321.1
MAIWVLLFHLVTVALVLLSPTTANLEGDALFALRQAVKDPNSVLQSWDPTLVDPCTWFHVTCDGDNRVTRLDLGNANLSGSLVPDLGKLERLQYLVDLVKVGLINKKKNASWTRSNKKLDMREFYMNNLMGSLPKQLGGLKSLVSLDLYHNNFSGTIPPSLSNLSNLKFLRLNGNRLTGRIPRELTKLQSLKILDVSNNDLCGTFPTSGSFSQLSEESFKNNPRLEGPELMGFVRYDSTRGSCK
>Pyrpy_N_13g1322.1
SSNCISGLQLERDALNVWKYSLVDPNNALQSWNSTLPSPCYHVTCNSENSVIRVDLADNNLSGILVPELGILANLEYLEVYGNNLFGTIPEEIGNLKKLVSLDLYQNNLTGTIPTSLGQLSSLRRFYSNRLTGSIPPSLGNLTSLQILELNSNLLTGTVPVEVINLVQSGSFLNVSDNMLQGTADRSNSTSNRANYCCDVSNLLLIAMWKSVEAQGELSVTDLGHNQFDISVSSVAIASVECNSEGDALSVWKSSLVDPNNVLQSWDPTLVNPCTWFHITCNSENSVTRVDLGDANLSGLIVPELGILANLQYLEVFSNNLFGSIPKEIGNLTKLVSLDLYRNNLTGTIPTSLGHLRSLRRVFSNSLTGPIPRSLGKLKSLQILELNSNLLTGTIPAELLYLVRFGNLNLFDVSDNLLQGTVHRTNSTVTTIIQDPQAR
>Pyrpy_N_15g1186.1
MSRVFSRSHPFKPIIKWLILLLLPTIGFASTEPDVEVEALTDLLTALKDSSGRITDWNYNFVSPCFSWSHVTCRNGNVISLSLASNGFSGTLSPSITKLKYLASLDFQNNNLTGLLPVYLANLTHLQNLNLANNNFRGPIPNAWGQLSNLKHLDLSSNELTGRIPMQFFTIPNFNFTGSHLDCGSSLKQPCVFWLFSPRKSKLGTVITSASCSVSVILLIGALFAYRYYRMHKLKYDVFVDVAGEDECKISFGQLKRFSWREIQLATDNFDESNIIGQGGFGRVYKGVLSNEVHVAVKRLTDYNSPGGEAAFLREVQLISVAVHRNLLRLIGFCTTPSERILVYPFMKNLSVAYRLRDLKPGEKGLDWSTRKHIAFGAAHGLEYLHDHCNPKIIHRDLKAANILLDDKFEPVLGDFGLAKLVDTKSTPVTTQVRGTMGHIAPEYLSTGKSSEKTDVFGYGITLLELVTGQRAIDLARLEEEEDVLLLDHIKKLLRENRLDDIVDRNMKMHDPKEVETVIQVALLCTQSSPEDRPKMAEVVRLLQGVDLAERWAEWEQLEGVRNREFSLLSHQFAWAEESTHDQEAIQLSKAR
>Pyrpy_N_15g2676.1
MMLLKMDLAFAVLVLACLQSFVLPDSQGVALVSLRKSLNISPNQLKDWNPDQINPCSWSNVKCDRNNNNVVSVILAHIGFSGILSPELGALKNLQTLSLQGNGITGEIPKEFGNLISLSTLNLENNNLHGEIPASFGNLKNLHFLNLNNNNLSDTIPASLSNLSNLISLSLQGNGITGEIPKEFGNLISLSTLNLENNNLHGEIPASFGNLKNLQFLNLSNNNLSGTIPESLPSLSNLISLQLASNALMGQIPEQLFSVKTYNFTRNHLNCGVILPHPCATDIYGSGAKSKPKLGIIVGLLVGLTILLLLGGLLYFTGKRRHKGFKREVFEDVPGDQRIAFGQLIRFSWRELQLATDNFSEKHVLGQGGFGKVYKGVLSDNTEVAVKRLTDYERPGGDAAFQREVEMISVAVHRNLLRLIGFCTTPTERLLVYPFMQNLSVADRLREIKPGEPVLDWPTRRQVAFGTARGLEYLHEHCNPKIIHRDVKAANVLLDEDFEAVVGDFGLAKLVDVRKTNVTTEVRGTMGHIAPEYLSTGKSSEKTDVFGYGIMLLELVTGQRTVDFSRLEEDDDLFLLDHVKKLEREKRLDAIVDRNLNDSFNVQEVEMMIKVALLCTQESPEDRPLMSGVVRMLEGDGLAERWEEWQNVEVARRQQNERLQRRFDQGEDSVCNQDAIKLFGER
>Pyrpy_N_15g2677.1
MVLLKMELVFAVLVWACLQSFVLPDAQGDALFSLRTSLNCSPNQLKDWNQNQVNPCTWSNVNCDRNYNVVSVILSNIGFSGILSPKLGALKNLQTLSLQGNGITGEIPKEFGNLTSLSTLNLENNNLTGEIPASLGNLKSLQFLTLNNNNLSGTIPESLSSLSYLISLQLVSNAFTGKIPEQLFNVPKYNFTGNHLDCGVNLPHHCAPDTAGPGAKSKPKLGIIVGVVGGLIILLLLGGLLYFTCKRRHEGSKREVFVDVAGEVDRRIAFGQLKRFLWRELQLATDSFSEKNVLGQGGFGKVYKGVLSDNTKVAVKRLTDFESPGGDAAFHREVEMISVAVHRNLLKLIGFCTTPKERLLVYPFMQNLSVAYRLREIKPGEPVLDWPRRKQVALGTARGLEYLHEHCNPKIIHRDVKAANVLLDEDFEAVVGDFGLAKLVDVRKTNVTTQVRGTMGHIAPEYLSTGKSSERTDVFGYGIMLLELVTGQRAIDFSRLEEEDDVLLLDHVKKLEREKRLDAIVDSNLNDSFNIQEVEMMIKVALLCTQGSPEDRPLMSEVVRMLEGEGLAERWEEWQNVEVTRRQEYERLQRRFDWGEDSVYNQDAIELSGGR
>Pyrpy_N_15g3447.1
MNPTAMTSSTSVSVWLILLFGFFHLHKLAANVEGDALNALKTNLADPNNVLQSWDPTLVNPCTWFHVTCNSENSVTRVDLGNANLSGQLVTQLGVLSKLQYLELYSNNITGTIPEELGGLADLVSLDLYLNKLHGTIPATLGNLAKLRFLRLNNNTLSGPIPVTLTNIQSLQVLDLSNNNLTGDIPVNGSFSLFTPISFANNPLKPLPPSPPPPVSPNPPSSPGATATGAIAGGVAAGAALLFAAPAIALAYWRRRKPQDNFFDVPAEEDPEVHLGQLKRFSLRELQVATDTFSNKNILGRGGFGKVYKGRLTDGTLVAVKRLKEERTQGGELQFQTEVEMISMAVHRNLLRLRGFCMTPTERLLVYPYMSNGSVASCLRDRPEGQPALDWPIRQRIALGSARGLAYLHDHCDPKIIHRDVKAANILLDDEFEAVVGDFGLAKLMDYKDTHVTTAVRGTIGHIAPEYLSTGKSSEKTDVFGYGVMLLELITGQRAFDLARLANDDDVMLLDWVKGLLKDRRLETLVDADLNGNYVDDEVEQLIQVALLCTQGTPGERPKMSEVVRMLEGDGLAERWEEWQKEEVFRQDFNPIHHPSTNWIIDSTSHIPPDELSGPR
>Pyrpy_N_15g3451.1
MTGNIPEELGGLSDLVSLDLYLATLQNCVSCMNPHPFSREFQDSQEGNIQSLRVPDLSNNNLTGDIPVNGSFSLFTRIRGYTFISVRGRRGFHSSTVFAAQEDRQVHLRQLKRFSLRELQVATDTFSNKNIIGSGGFGKVYKGCLVDGTLVAVKRLTEERTQDGELQFQTEVEMISMGVHHRNLLCLHGFCMTSKERLLVYPYMANGSLASCLRDRPKGQPALDWPIRQRIALGSARGLAYLHDHCDPKIIHRDVKAANILLDEEFEAVVGDFGLAKLLDNKDTYVTTHACGTFGHMAPEHFSTGVSSEKTDVYGYGVLLLELITGQRAVNPQVASDDDFMLIDWVKRLLKNRRLERLVDADLNGNYIDDQVEQLIQVALLCTQGSPGERPKMSEVVRMLEGEGEGLPERWEEWQKEEVIRQDFNTIHHPSNTATGTIAGGVAVDAALPIAAPASALAYWRPRKPQDHFFDVPGFTKRFSLRELQVATDTFSNKNIIGSGGFYNVYKGHLADGTLVAVKRSREWITPAGEQQFQTEVKMISMAVHRNLLRLLGFCMTPTERLLVYPFMANGSLASCLRDRPEGQPALDWPLRQRIALGSARGLAYLHDHCDRKIIHRDVKAANILLDDEFEAVVGDFGLAKFMDYKDTHVTTHVRGTLGHIAPEYFSTGKCSEKTDVFGYGVMLLELITGQRAIDFVRLELDEDVFLLDWVKGLLKDRRLETLVDANLNGNYVDDQVEQLIQVALLCTQGTPGEQPKMSKVVWMLEGNCLAERWEEWHKKEVFRQDFNPIHHPSTNWIIDSTSHIPSNELFGPR
>Pyrpy_N_15g3452.1
MMSSASVSVWLILLFGFFHLHKLAANVEGDALNALKTNLADPNNVLQSWDPTQAHHCSWFHVTCNSENSVTRVDLTSANLSGRLVSQLGVLSKLQYLELIDNNITGNIPEELGGLSDLVSLDLYLNNLHGTIPATLGNLAKLRF
>Pyrpy_N_15g3453.1
MGWGDYVTIGYKRITNSHRATNTAAIAGGVVAGAALLFAAPAIALAYWRRRKSQDHLFDELAQEDREIHLQINEPAQEDREIHLRQLKRFSLRELQVATDTFSNKNIIGRGGFGNVYKGCLADGTLVAVKRLEEERTQGGELQFQTEVEMISMGVHRNLLRLLGFCMTPTERLLVYPYMANGSVASCLRDRPEGQLALDWPIRQRIALGSARGLAYLHDHCDPKIIHRDVKAANILLDEEFEAVVGDFGLARLMNYKDTHIITAVRGTLGHIAPEYFSNGRFSEKTDVFGYGVMLLELITGQRAFDPQLASDDNLMLVDWVKQLLEDRRLETLVDSDLNRNYIDDQVEQLIQVALLCTQGSPRERPKMSEVVQMLEGNGLAER
>Pyrpy_N_15g3454.1
MQITYSFAVECRDLSNNNLTGDIPVNGSFSLFTPIRFHSSTVFAAQEDRQVHLRQLKRFSLRELQVATDTFSNKNIIGRGGFGKVYKGRLADGTLVAVKRLTEERTQDGELQFQTEVKMISMGVHHRNLLCLHGFCMTSTERLLVYPYMANGSLASCLRDRPEGQPALDWPIRQRIALGSARGLAYLHDHCDPKIIHRDVKAANILLDEEFEAVVGDFGLAKLLDNKDTYVTTHACGTFGHMAPEHFSTGVSSEKTDVYGYGVLLLELITGQRAFNPQVASDDDFMLVDWVKRLLKDRRLERLVDADLNGNYIDDQVEQLIQVALLCTQGSPGERPKMSEVVRMLEGKDEGLPERWEEWQKEEVIRQDFNTIHHPSNTATGAIAGGVAVDAALPIAAPASALAYWRPRKPQDHFFDVPAEEDLEVHLRQLKRFSLRELQVATDTFSKRNILGRGGFGKVYKGRLADGTLVAVKRRKEEITQGGELQFQTEVKMISMAAHRNLLRLRGFCMTPTERLVVYPYMANGSVTSCLRDRPKRQLALDWPIRQRIALESARGLTYLHDHCNLKIIHRDVKAANILLDEEFKAVVGDFGLAKLLDYNDTHVTTAVRGTIGHIAPEYLSTGICSEKTDVFGYGVMLLELITGQRAFDLARLANGDDVMLLDWVKRLLKDRRLETLVDADLNENYVDDQVEQLIQVALLCTQGTPGGRPKMSEVVRMLEGDGLDERWERWQKEEVFRQNFNPIHHPNTNWIIDSTSHIPPDELSCPR
>Pyrpy_N_15g3456.1
NSQKQKPSNFLESDQREDAQDFDQSTPAASPVIRVGITCCQRRRHMSLVITKTALLGLQYNSVQLNSLVTAKIALHEISKNFAPPSDLGSANLSGRLVSRLGVLSKLQYLNIPEELGGLSDLVSLDLYLNNLRCTIPATLGNLAKLRFLRLNNNSLSGNIPVTLTNIQSLQRMQITYSFATECRDLSNNILTEDIPVNGSFSRFTPISFANNPHLNPLPAYPHPESHRIISPHLSEYWGSRQHLSNEDAALAAFHSSTVFAAEEDRKVHLGQLKRFSLRELQVATDIFSNKNILGRGRFGKVYEGRLADGTLVAVKRLKDERTQGEELQLQTEVEMTSMAVHRNLLRLYGFCMTRTERLLVYPYIANGSVASCLRGRPEGHPALNWPIRQRVALGSASGIRSSVGDFGLAKLMDYKDTHVTTPVCGTIGHMAPEHFSTGVSSEKTDVFGYGVMLLELITGQRAFNPQLASDDDFMLVEWNHLTFSVLFFLKRLGQTTTERSELERLVDADLNGNYIDDQVE
>Pyrpy_N_16g0477.1
MEIRTEGKALCFVAFFCFWTSATGLLSPKGVNYEVQALVSIREALKDPRGVLRNWDGTSVDPCIWNMVTCSPDGLVIGLGTPSQNLSGTLSPSIGNLTNLQLVTFQDNHITGSIPAELGRLQKLQTLDLSSNLFNGEIPSTLSHLKSLQYLRLNNNTLSGAIPSSFADMTRLAFLDMSYNNLSGPVPRFPAKTFNVVANPLICATGKEQDCSGTTRPPLSLPLNNSTNSQAAGRPRSHKIALAFASSLGCICLLILGFGFLLWWRQKHNKQIFLDVTEQRHEEVCLGNLRSFHFRELQAATHNFSSKNLVGKGGFGNVYKGYLRDGTVIAVKRLKDTNTIGGEIQFQTELEMISLAVHRNLLRLYGFCMTAKERLLVYPYMANGSVASRLKAKPPLDWSTRKRIALGAGRGLLYLHEQCDPKIIHRDVKAANILLDDYCEAVVGDFGLAKLLDHHDSHITTAVRGTVGHIAPEYLSTGQSSEKTDVFGFGILILELISGQRALEFGKAANQKGAILDWVKKIQQEKKYDVLVGKELKNDYDPIEVEEMIQVALLCTQNLPSQRPKMSEVVRMLEGDGLAEKWEASQRAESNRCRTNEFSSSERYSDLTDDSSLLAQAMELSGPR
>Pyrpy_N_16g0817.1
MKIEKDYMGRSNFMLCKLGLLVLALAEASSATLSPTGVNYEVEALAAIKSDLIDPHNVLENWDSNSVDPCSWRMVTCTPDGYVSALGLPSQSLSGILSPAIGNLSNLQSVLLQNNAISGRIPASIGNLVKLQTLDLSNNNFNGDIPDSLGNLKNLNYLRLNNNSLTGPFPKSLSAVGLTLVDLSFNNLSGSLPKISARTFKIVGNPLICGVKAANCSAVFPEPLSFTPDALKESDSGTKRRHMTIILGASFSAVFGVIIIIGLLVWLRYRHNQQIFFDVNADQYDPEVRLGHLRRYTFKELRAATDHFNSKNILGRGGFGIVYKGSLNDGTLVAVKRLKDYNTAGGEIQFQTEVEMISLAVHRNLLRLCGFCSTENERLLVYPFMPNGSVASRLRDHIHGRPALDWARRKRIALGTARGLVYLHEQCDPRIIHRDVKAANILLDEDFEAVVGDFGLAKLLDHRESHVTTAVRGTVGHIAPEYLSTGQSSDKTDVFGFGILLLELITGQKALDFGRVANQKGVMLDWVKKLHQEGKLNLMVDKDLKGKIDRVELEEMVQVALLCTQFNPLYRPKMSEVLKMLEGDGLAEKWEASQKVETPRFRSCEHPRQRYSDFIEESSLVVEAMELSGPR
>Pyrpy_N_16g1899.1
MLPLKLLIFFLSSCSLCLSYEPRNHEVEALISLRVGLNDPHGVLNNWDEDSVDPCSWAMITCSPDNLVIGLGAPSQSLSGTLSGAIANLTNLRQVLLQNNNICGKLPSELGTLPKLQTLDLSNNRFSGLVPDSLAHLNTLQYLRLNNNSLSGPFPVSLAKIPDLAFLDLSYNNLSGPIPKFPARTFNVVGNPLICASSSTEGCSGSATPVPLSLSLKTSPRKHNSKTVAIALGLSLSCVLVIVLLLGMLWHRKNKKTQSILNINDIQEEGIVSLGNLRSFTFKQLQLATDNFSSKHILGAGGFGNVYKGKLPDGTMVAVKRLKDVTGTAGESQFRTELEMISLAVHRNLLRLIGFCATFSERLLVYPYMSNGSVAARLRGKPALDWNTRKRIAIGAARGLLYLHEQCDPKIIHRDVKAANVLLDDYCEAIVGDFGLAKLLDHADSHVTTAVRGTVGHIAPEYLSTGQSSEKTDVFGFGILLIELITGMRALEFGKTVNQKGAILEWVKKIQQEKKVEVLVDRELGNNYDQIEVGEMLQVALLCTQYLPAHRPKMSEVVRMLEGDGLAEKWAASHNQSNSSMDLFQSHNSNKSSTHTDGIHSKHDGNERDRRSMFSAWIDEDEDEHSLDSYAMELSGPR
>Pyrpy_N_17g0642.1
MLVTFESMGIGIGMGVRGAKAALCFMAFLWSWICGNGLLSPKGVNFEVQALMGMRNSLVDPHGVLDNWDDDSVDPCSWTMVTCSPESLVIGLGTPSQSLSGTLSPSIGNLTNLQIVLLQNNNITGPIPREIERLSKLRTLDISNNFFTGAIPSSLGHLRSLQYLRLNNNSLSGAFPVSLANMSQLSFLDLSYNNLSGPVPRFAAKTFNIVGNPLICATGSEAECNGTTLMPMLMNFTTTQAALPGRSKSHKVALAFGLSLGCLCLIVLGFGAVIWWRQRRNQQAFFDVKDGHHEEISLGNLKRFHFRELQIATHNFSSKNILGKGGFGHVYKGTLQDGTFVAVKRLKDGSALGGEIQFQTEVEMISLAVHRNLLRLYGFCITQTERLLVYPYMSNGSVASRLKGKPVLDWGTRKRIALGAGRGLLYLHEQCDPKIIHRDVKAANILLDDYCEAVVGDFGLAKLLDHQDSHVTTAVRGTVGHIAPEYLSTGQSSEKTDVFGFGILLLELITGQRALEFGKAANQKVAILDWVKKIHQEKTLEMLVDKDLTTNYDRIELEEMVQVALLCTQYLPGHRPKMSEVVRMLEGDGLVERWEASQKVESTKSKAPEFSSSDRYSDLTDDSSLLVQAMELSGPR
>Rosch_v2.0_Chr2g0113091
MVMLLKMELLFAVLALASLHSFVLPDPQGDALYSLRTSLITSPNQLKDWNPNQVNPCTWSNVNCDTNNNVISVTLSNIGFNGTLSPKVGNLKTLQALALQGNGITGEIPKEFGDLTSLATLNLENNNLTGAIPSSLGNLKKLQFLTLSQNNLSGSIPDSLSNVSTLINLQLAFNALSGQIPEQLFQIQKYNFTGNNLNCDVNLPHRCASDTDVSGSSNKPKLGIIVGVVGGLIILLFGGLVYFFCKHRHKGSKREVYVDVAGEVDRRIAFGQLKRFSWRELQLATDNFNENNVLGQGGFGKVYKGVLSDTTKIAVKRLTDYESPGGDAAFQREVEMISVAVHRNLLRLIGFCTTPTERLLVYPFMQNLSVAYRLREIKPGEPVLDWPTRKRVALGTARGLEYLHEHCNPKIIHRDVKAANVLLDEDFEAVVGDFGLAKLVDVRKTNVTTQVRGTMGHIAPEYLSTGKSSERTDVFGYGIMLLELVTGQRAIDFSRLEEEDDVLLLDHVKKLEREKRLDAIVDGNLDSSYNIQEVEMMIQVALLCTQGSPEDRPLMSEVVRMLEGEGLAERWEEWQHVEVTRRQEYERLQRRFDWGEDSVYNQDAIELSGGR
>Rosch_v2.0_Chr2g0164051
MGMEGAKAVLCFVAFVWYWTCGNGLLSPKGVNFEVQALMGIKEALEDPHGVLGNWDYDAVDPCSWTMVTCSSENLVVGLGVPSQNLSGTLSPSIGNLTNLQIVLVQNNNITGPIPQEIGKLSKLKTLDVSSNFLTGGIPSSLGHLKSLQYLRLNNNSLTGVLPMSLANMTNLAFLDLSYNNLSGPVPRFAAKTFNIVGNPLICATGSEADCNGMELMPMSMNLNNTQAAFPDKPKSRKMALAFGLSLGCLCLIVLGFGVVIWWRQRRYKQAFFDVKDKHHEEISLGNLKRFHFRELQIATNNFSSKYLLGKGGFGHVYKGTLCDGTVVAVKRLKDGSALGGEIQFQTEVEMISLAVHRNLLRLYGFCITPTERLLVYPYMSNGSVASRLKGKPVLDWGTRKRIALGAARGLLYLHEQCDPKIIHRDVKAANVLLDDYCEAVVGDFDLAKLLDHQDSHVTTAVRGTIGHIAPEYLSTGQSSDKTDVFGFGILLLELITGQTALEFAKSTSQKGAILDWVKKLHQEKKLEMLVDKDLDTNYDRIELEEIIQVALLCTQYLPGHRPRMSEVVRMLEGDGLVERWEASQRAESTKSKAYFSSSDRYSDLTDDSSLLVQAMELSGPR
>Rosch_v2.0_Chr3g0484651
MQSLKHEVFVDVLGEDDCKISFGQLRRFSWREIQIATDNFDENNIIGQGGFGRVYRGVLSDNVKIAVKRLTDYNSPGGEAAFLREVQLISVAVHRNLLRLIGFCTTSSERVLVYPFMKNLSVAYRLRDLKPGEKGLDWPTRKRIAFGAAHGLEYLHEYCNPKIIHRDLKAANILLDDYFEPVLGDFGLAQLVDTKATHVTTQVRGTMGHIAPEYLSTGKSSEKTDVFGYGITLLELVTGQRAIDFARLEEEEDVLLLDHIKKLLRENRLDDIVDGNMKTYDEKEVGTVIQVALLCTQSSPEDRPTMAEVVRLLQGVDLAERWAEWEQLEDVMSREFSLLSHQFAWAEETTHDQVAIQLSKAR
>Rosch_v2.0_Chr4g0405301
MFFCVGFPLHSLHSPLLVHNTMITNLFAFFFFLSSASFCLSYEPRNHEVVALINLKSTLNDPHGVLTNWDGDSVDPCSWAMITCSSENVVVGLGAPSQSLSGTLTAAIGNLTNLRQVLLQNNNISGKLPAELGTLPKLQTLDLSNNRFSGVVPDSLGQLSSLQYLRLNNNSLSGVFPVSLAKIPALAFLDLSYNNLSGPIPKFPARTFNVVGNPLICGSSSTEGCSGSAPVPLSLSLKPSPGKNKSKIVAIALGVSLSCAFLMLLSLGILWYRKKQKSQTILNISDIQEEGLVSLGNLRNFTFKELQVATDHFSSKNILGAGGFGNVYKGKLGDGTMVAVKRLKDVTGTAGESQFRTELEMISLAVHRNLLRLIGYCATSNERLLVYPYMSNGSVAFRLRVTTGKPALDWNTRKRIAIGAARGLLYLHEQCDPKIIHRDVKAANVLLDDYCEAIVGDFGLAKLLDHADSHVTTAVRGTVGHIAPEYLSTGQSSEKTDVFGFGILLIELITGMRALEFGKTVNQKGAMLEWVKTVQQEKKVELLVDRELGNNYDRIEVGEMLQVALLCTQYLPAHRPKMSEVVRMLEGDGLAEKWAASHNHNKSNIDLFHTHNSSKSTPHSTWNASKHDGSERMFGTSMDEDDDEHSLDSYAMELSGPR
>Rosch_v2.0_Chr4g0425121
MPSTFLLFAVTLILSVDLLTAVVYANPEVTALSALKNSLSDPNKALQSWDTQLVDPCTWFHITCNDQNYVTRVHLSSQNLSGKLVPELGNLTQLRYLVLFKNNIEGSIPAELGKLTNLDSLALSDNNLSGTLPSSLENLKLLKILNLNNNKFLSGAVPRVLFMFRASTSRTQV
>Rosch_v2.0_Chr4g0436771
MEIRKRGKALCFVTLLCLWTFVSGALTSKGVNMEVIALGSIKDSLVDPRGVLRNWDETSVDPCSWNMVTCSDGLVTALGTPSQNLSGTLSPSIANLTNLVLVTFQDNNITGPIPTELGRLQKLKTLDLSNNLFSGQIPTALSHLKNLQYLRLNNNSLSGAIPSSFANMTQLAFLDMSYNNLSGPVPRFPARAFNIVGNPLICAAGMEQDCFGTTPMPQSFSLNNTQNSQPAGRPKNHKIALAFASSLGCICLLILGFGFLLWWRQKHNKQIFLDVNESHHEEVCLGNLKSFHFRELQSATHNFSSKNLVGKGGFGNVYKGYLHDGTVVAVKRLKDANAIGGEIQFQTEVEMISLAVHRNLLRLYGFCMTAKERLLVYPYMSNGSVASRLKSKPALDWGTRKRIAIGAARGLLYLHEQCDPKIIHRDVKAANILLDDYFEAVVGDFGLAKLLDHHESHITTAVRGTVGHIAPEYLSTGQSSEKTDVFGFGILILELISGQRALEFGKAANQKGAILDWVKKTQQEKKFDVLVDKELKNDYDAIELEEMIQVALLCTQNLPGQRPKMSEVVRMLEGDGLAEKWEASQRAESNRCRTNNDFSSSERYSDLTDDSSLLAQAMELSGPR
>Rosch_v2.0_Chr4g0442011
MNREKRVFINMGTISGFLMLLWKVGLLVLLLAEASSATLSPTGVNYEVEALVAIKSDLIDPHNVLENWDSNSVDPCSWRMVTCTPDGYVSALGLPSQSLSGILSPAIGNLSNLQSVLLQNNAISGPIPASIGNLEKLQTLDLSNNSFIGGIPDSLGNLKNLNYLRLNNNSLTGSCPETLSSVEGLTLVDLSFNNLSGSLPKVSARTFKIVGNPLICGLKAANNCSAVLPEPLSFPPDALNAQSDSGTQRHHLTVVFAASFGAAFAVIIIIGLLVWLRYRHNQQIFFDVNDQYDPEVCLGHLKRYTFKELRTATDHFNSKNILGRGGFGIVFKGCLNDGTLVAVKRLKDYNTAGGEIQFQTEVEMISLAVHRNLLRLCGFCSTENERLLVYPYMPNGSVASRLRDHIHGRPAIDWARRKRIALGTARGLVYLHEQCDPKIIHRDVKAANILLDEDFEAVVGDFGLAKLLDHRESHVTTAVRGTVGHIAPEYLSTGQSSEKTDVFGFGILLLELITGQKALDFGRVANQKGVMLDWVKKLHQEGKLNLMVDKDLKGNFDRIELEEMVQVALLCTQFNPLHRPKMSEVLKMLEGDGLAEKWEASQRVETPRFRSCEHPHQRYSDFIDESSLVVEAMELSGPR
>Rosch_v2.0_Chr5g0011381
MKKKLELPLGFCFFYLCIPLVTASDSLLSPKGVNFEVAALMSVKKEMQDELLVMGGWDINSVDPCTWNMVGCSAEGYVISVAMASSGLSGMLSPSIGNLSHLRTLLLQNNQLSGPIPTEIGRLSLLETLDLSGNQFSGNIPSSLGFLTHLSYLRLNRNNLSGQIPSLVADLTDLSFLDLSFNNLSGPTPKILAKGYSVTGNSFLCNPLSADSTRICVDVSKPVNDTGSPPKVSDHHRWVLSVALGISCTFVISVMLLVCWVHWYRSRLLFTSYVQQDYELDISHLKRFSYRELQLATSSFSSKNILGQGGYGVVYKGCLPNRTLVAVKRLRDPNFTGEVQFQTEVEMIGLALHRNLLRLFGFCMTTNERLLVYPYMPNGSVADRLRDTCRDRPSLDWNRRLCIALGAARGLVYLHEQCNPKIIHRDVKAANILLDESFEAVVGDFGLAKLLDQRESHITTAVRGTVGHIAPEYLSTGQSSEKTDVFGFGILLLELITGQKALDAGNGQVQKGMILDWVRTLHEEKRLEVLVDRDLKGCFDATELETCAELALQCTQSSPNLRPKMSDVLKILEGLVGQSVQTEDPQGGTNPSEARTYSFSRDYSDVRQDSSFIIEAIELSGPR
>Rosch_v2.0_Chr5g0012091
MVSDFPQPVRTLLAKAFYCLWMFTLSDKYIVTSLALLLSLVLLPKSFNLYSPVFIIMLPRSKSRLLFILLTLLSCLFSLVRSQTQQVPQDEIDALEEITRTLGAKYWKFNGGSCQIEMVGVTTEPPKDAESSIECQCNSTVCHVVKLGLKRFSLPGTLPPQLAKLPYLREIDLVYNYLSGTIPAEWGSMQLTSIFLLVNRLSGEIPVELANITTLRYLSLEANQFSGVVPPQLGSLINLESLILSSNYLTGNIPKTFAGLRNLTDLRINDNSFNGTIPDFIQNWKQLNRLEIHGSGLRGPIPSNISLLSNLAELRISDLNGIEQDFPMLKNMPGLVRLILRNCNISGEIPPYLWTLQKLEMLDLSFNKLIGEIPTTISLKRLKFLFLTGNSLIGSVPDSIFIDGSNVDLSYNNFTWQGPEQPACQENKNLNLNLFRSSSSETDLRRGLPCLKNLICPRYSTCLHVNCGGNDITVKENKESILYLGDGGVEGGTAKYFIKDDHYWGFSSTGDFLDDYDFQNTRYSVSLASLNHSELYKTARRAPISITYFHYCLENGDYTLNLHFAEIQFTNNQTFTSLGRRIFDIYIQDKLWWKDFNIEDQAKLAETPVVIQHNISVTNNVLEIRFYFAGKGTTRIPDRGVYGPLVSAISVKSDSKPCSSGGNKGTTQIVIGVVVGALCLVVLVLGILWWRGNLPGKLGRQKDGKESDSQMGSFTLKQLQAATNDFDYNNKIGEGGFGPVYKGQLPDGTVIAVKQLSSKSRQGNREFLNEMGMISCLQHPNLVKLHGCCIEEGQLLLVYEYLDNNNLARALFGRDTQIKMDWPTRRKICIGIARGLAFLHEESVLKIVHRDIKATNVLLDVDLNPKISDFGLAKLDEEEKTHISTRVAGTVGYMAPEYALWGHLTYKSDVYSFGVVALELISGKNNNAYMPSDDCVCLLDWVCHLQQSGKLLELVDEKLGSEFDKKEAEIMVKVALICTNASASLRPIMSEVVKMLEGQKDVPDVIPEPSSYREDLRFKVMRDLHHKRGTDSSTMSQNK
>Rosch_v2.0_Chr6g0272981
MDSRLASSLCPLLILVAHPLWIIMVLSNMEGDALHSLRANLEDPNNVLQSWDPTLVNPCTWFHVTCNNENSVIRVDLGNAALSGQLVPSLGLLKNLQYLELYSNNITGPIPSELGNLTSLVSLDLYLNSFTGQIPDTLGKLSKLRFLRLNNNSLVGAIPMSLTNISSLQVLDLSNNHLSGEVPDNGSFSLFTPISFANNLNLCGPVTGRPCPGSPPFSPPPPFVPPPPISTPGGNSATGAIAGGVAAGAALLFAAPAIAFAWWRRRKPQEFFFDVPAEEDPEVHLGQLKRFSLRELQVATDSFSNKNILGRGGFGKVYKGRLADGSLVAVKRLKEERTPGGELQFQTEVEMISMAVHRNLLRLRGFCMTPTERLLVYPYMANGSVASCLRERPPSQPPLDWPTRKRIALGSARGLSYLHDHCDPKIIHRDVKAANILLDEEFEAVVGDFGLAKLMDYKDTHVTTAVRGTIGHIAPEYLSTGKSSEKTDVFGYGIMLLELITGQRAFDLARLANDDDVMLLDWVKGLLKEKKLEMLVDPDLQRNYVDAEVEQLIQVALLCTQGSPMERPKMSEVVRMLEGDGLAERWDEWQKVEVLRQEVELAPHPNSDWIVDSTENLHAVELSGPR
>Rosch_v2.0_Chr7g0225981
MFSATKASLILLLFGFLQLLVKVSANVEGDALNALKSSLADPNNVLQSWDPTLVNPCTWFHVTCNSENSVTRVDLGNANLSGNLVTQLGVLTNLQYLELYSNNITGNIPTELGGLNNLVSLDLYLNKLDGEIPSTLGNLEKLRFLRLNNNTLRGEIPRSLTKIASLQVLDLSNNNLTGDIPVNGSFSLFTPISFQNNPNLNELPVTPTPPVSPSPSPISGNSRTGAIAGGVAAGAALLFAAPAIALAWWRRRKPQDHFFDVPAEEDPEVHLGQLKRFSLRELQVATDTFSNRHILGRGGFGKVYKGRLADGSLVAVKRLKEERTQGGELQFQTEVEMISMAVHRNLLRLRGFCMTPTERLLVYPYMSNGSVASCLRERPESQSPLDWQKRKRIALGSARGLAYLHDHCDPKIIHRDVKAANILLDEEYEAVVGDFGLAKLMDYKDTHVTTAVRGTIGHIAPEYLSTGKSSEKTDVFGYGVMLLELITGQRAFDLARLANDDDVMLLDWVKGLLKDRRLEALVDADLQGNYIDEEVEQLIQVALLCTSGSPGERPKMSEVVRMLEGDGLAERWEEWQKEEMFRQDYNPVHHPSTNWIIDSTSHIPPDELSGPR
>Rubch_LG01.1154
MSAAFSRWHALKPIINWLMLFILLRISFASSEPDVEGEALIDLLTALNDSNGRITDWNNNLVSPCYSWSHVTCRNGNVISLSLASNGFSGTLSPSITKLKFWDFQDNSLKGLLPVYLANLTHLQNLNLANNNFSGPISNTWGQLSNLKHLVLRGNHISGDIPDSLANIMGLTELIPVQLFAVPTFNFTGTHLSCGSTLKQPCASGSSLRVSTKKSKLGRVVTSASCGATALLFIAAIFLYRYYHMHKPKHDVFVDVAGEDDCKISFAQLRRFSWREIQLATANFDESNIIGQGGFGRVYRGVLSDNVKIAVKRLTDYNSPGGEAAFLREVHLISVAVHRNLLRLIGFCTTSSERILVYPFMKNLNLKPGEKGLDWPTRKRIAFGAAHGLEYLHEYCNPKIIHRDLKAANILLDDNFEPVLGDFGLAKLVDTKVTHVTTQVRGTMGHIAPEYLSTGKSSEKTDVFGYGITLLELVTGQRAIDLARLEEEEDVLLLDHIKKLLRENRLDDIVDGNMKTYDEKEVGTVIQVALLCTQSSPEERPTMAEVVRLLQGVDLAERWAEWEQLEDGRSREFSLLSHQFAWAEESTHDQEAIQLSKAR
>Rubch_LG01.1775
MLLKMELLFAVLALASLHTFVLPDAQGDALYSLRASLVSSPDQLKDWNQNQVNPCTWSNVNCDSNNNVISVTLSNIGLHGTLSPKVGNLKTLQTLTLQGNGITGEIPKEFGNLISLATLNLENNNLTGEIPSSLGNLKKLQFLTLSQNNLSGSIPDSLSSLSTLINLQLASNALSGQIPEQLFHVPKYNFTGNNLNCGINLPHHCASDTDSSGSSNKPKLGIIVGVVGGLIILLFGGLLYIICKRRHKGYKREVFVDVAGEVDRRIAFGQLKRFSWRELQLATDNFNEKNVLGQGGFGKVYKGVLSDTTKIAVKRLTDYESPGGDAAFQREVEMISVAVHRNLLRLIGFCTTPTERLLVYPFMQNLSVAYRLREIKPGEPVLDWPTRKRVALGTARGLEYLHEHCNPKIIHRDVKAANVLLDEDFEAVVGDFGLAKLVDVRKTNVTTQVRGTMGHIAPEYLSTGKSSERTDVFGYGIMLLELVTGQRAIDFSRLEEEDDVLLLDHVKKLEREKRLDAIVDGNLDSSYNIQEVEMMIQVALLCTQGSPEDRPLMSEVVRMLEGEGLAERWEEWQNVEVTRRQEYERLQRRFDWGEDSVYNQDAIELSGGR
>Rubch_LG02.3007
MERRVGNSLCLWLILVAHPLWMIMVLSNMEGDALHSLRANLEDPNNVLQSWDPTLVNPCTWFHVTCNNENSVIRVDLGNAALSGQLVPQLGLLKNLQYLELYSNNITGPIPSELGNLTSLVSLDLYLNSFTGQIPDTLGKLSKLRFLRLNNNSLVGAIPMSLTNISSLQVLDLSNNHLSGEVPDNGSFSLFTPISFANNLNLCGPVTGRPCPGSPPFSPPPPFVPPPPISTPGGNSATGAIAGGVAAGAALLFAAPAIAFAWWRRRKPQEFFFDVPAEEDPEVHLGQLKRFSLRELQVATDSFSNKNILGRGGFGKVYKGRLADGSLVAVKRLKEERTPGGELQFQTEVEMISMAVHRNLLRLRGFCMTPTERLLVYPYMANGSVASCLRERPPSQPPLDWPTRKRIALGSARGLSYLHDHCDPKIIHRDVKAANILLDEEFEAVVGDFGLAKLMDYKDTHVTTAVRGTIGHIAPEYLSTGKSSEKTDVFGYGIMLLELITGQRAFDLARLANDDDVMLLDWVKGLLKEKKLEMLVDPDLQRNYVDAEVEQLIQVALLCTQGSPMERPKMSDVVRMLEGDGLAERWDEWQKVEVLRQEVELAPHPNSDWIVDSTENLHAVELSGPR
>Rubch_LG02.4374
MASPLSLISFSLSFLFFLSPALSTNSEGNALHALRSRFNDATNVLQSWDPTLVNPCTWFHVTCDANNHVIRLDLGNSNISGSLGPELGELKHLQYLELYRNDIGGEIPKELGNLKNLVSMDLYSNRLEGKIPKSLAKLKSLRFLRLNNNKLSGSIPRELTGLSNLKVFDVSNNDLCGTIPVNGPFGTFSMESFENNRLSGPELQGLVPYDLGC
>Rubch_LG03.1853
MVMGGAICWMLFTLTLTLSASLIPGTHSLSEIQALNAFKKSLIDPNNVLSSWDPTLPNPCSWFYITCNWENKVTAVILINKNLTGNLVPELGLLSALERLVISRSRLTEQFHLSLVT
>Rubch_LG03.679
MKKKLKLPLGFCFFYLCVPLVTASDSLLSPKGVNFEVAALMSVKKEMNDELLVMGGWDINSVDPCTWNMVGCSAEGYVISLEMTSTGLSGMLSPSIGNLSHLQTLLLQNNQLSGSIPTEIGRLSVLQTLDLSGNQFSGNIPSSLGFLTHLSYLRLNRNKLSGQIPRLVADLIGLSFLDLSFNNLSGPTPKILAKGYSVTGNSFLCNPSSADSARICMDVSKPVNDTGSLQKVSGHHRWVLSVAVGISCTFVISVMLLVCWVHWYRSRLLFTSYVQQDYELDISHLKRFSYRELQLATSNFSSKNILGQGGYGVVYKGCLSNRTLVAVKRLRDPNFTGEVQFQTEVEMIGLALHRNLLRLFGFCMTTNERLLVYPYMPNGSVADRLRETCRDRPSLDWNRRLGIALGAARGLVYLHEQCNPKIIHRDVKAANILLDESFEAVVGDFGLAKLLDQRESHVTTAVRGTVGHIAPEYLSTGQSSEKTDVFGFGILLLELITGQKALDAGNGQVQKGMILDWVRTLHEEKRLEVLLDRDLKGCFDAVELEKCVELALQCTQSSPNLRPKMSDVLKILEGLVEQSLQTEEPQGGGNLAEAWTCGFSGDYSDFRQDSSFIIEAIELSGPR
>Rubch_LG03.893
MPSTLWFFTLSLTLSVGLLTSFVYSNAEVDALSALKRSLIDPGNKLPALGVTRLDMGRLNLARKLAPELGNLAQLQYLELYQNKIQGSIPAELGKLKNLIALDLYENNLSGRLPSSLENLKALRFLRVNNNRLLSGPVPRGLLRVPDLDISNTGLTKPPASRPLV
>Rubch_LG04.3259
MIINLFALFFLLCSASLCLCYEPRNHEVVALISLKDTLNDPHGVLNNWDEDSVDPCSWAMITCSSENVVVGLGAPSQSLSGTLTAVIGNLTNLRQVLMQNNNISGKLPAELGMLPKLQTLDLSNNRFSGIVPDSLGQLNSLQYLRLNNNTLSGAFPVSLAKIPALAFLDLSYNNLSGPIPKFPARTFNVVGNPLICGSSSTEGCSGSAPVPLSLSLKPSLGKHKSKTVAIALGVSFSCAFLMLLSLGILWYRKKQKSQTILNISDIQEEGLVSLGNLRNFTFKELQVATDHFSSKNILGAGGFGNVYKGKLGDGTVVAVKRLKDVTGTAGESQFRTELEMISLAVHRNLLRLIGYCATANERLLVYPYMSNGSVAFRLRGKPALDWNTRKRIAIGAARGLLYLHEQCDPKIIHRDVKAANVLLDDYCEAIVGDFGLAKLLDHADSHVTTAVRGTVGHIAPEYLSTGQSSEKTDVFGFGILLIELITGLRALEFGKTVNQKGAMLEWAKKIQQEKKVELLVDRELGNNYDRIEVGEMLQVALLCTQYLPAHRPKMSEVVRMLEGDGLAEKWAASHSHNHSKSSMDLCHTHNSNKSTPHTSWNASKHDGSERMFGTSMDEDDDEHSLDSYAMELSGPR
>Rubch_LG04.386
MAKPNKKQMNMVVEDEAPLYGDVLESVLSKLHLIHLLSACHVSKSWNRAVSSSLRSTSNRTRIKPWLIVHTQTTRFPYVLSARAYDPASHVWVDIIPTPPPFNCVSTLRSSHSSLLYMLSPFKLAFSIDALHLEWHHADSAPLVWRTDPIVAMVGHRVVVAGGACDYEDDPLAVEMYDVKTRSWDACDSMPSILKDSAASTWLSVAADERRMYVTDKCSGVTHSFDPESKTWFGPYDLCPDRTVFSSLVGFANGNLILAGVVGEAEDVKGVILWEVKVSDDESLELKEIIGEMPETMLEKLKGESDCEPSIAISCMGSLVCLHNTADPSEIILCELENRGCRWTSIRNDVVNDATRMLRMVVTCTNVGLPDMQKANGYMGTISIMMLWKVGLLVLVLADASSATLSPTGVNYEVEALVAIKSDLIDPHNVLENWDSNSVDPCSWRMVTCTADGYVSALGLPSQTLSGTLSPAIGNLSNLQSVLLQNNAISGPIPATIGNLDKLQTLDLSNNIFTGGIPDSLGNLKNLNYLRLNNNSLTGSFPETLSTVEGLTLVDLSFNNLSGSLPKISARTFKIVGNPLICGLKAENNCSAVLPEPLSFPPDALNAQSDSGTQRHHLTVVFAASFGAAFTVIIIIGLLVWLRYRHNQQIFFDVNDQYDPEVCLGHLKRYTFKELRTATDHFNSKNILGRGGFGIVFKGCLNDGTLVAVKRLKDYNTAGGEIQFQTEVELISLAVHRNLLRLCGFCSTENERLLVYPYMPNGSVASRLRDHIHGRPAIDWARRKRIALGTARGLVYLHEQCDPKIIHRDVKAANILLDEDFEAVVGDFGLAKLLDHRESHVTTAVRGTVGHIAPEYLSTGQSSEKTDVFGFGILLLELITGQKALDFGRVANQKGVMLDWVKKLHQEGKLNLMVDKDLKGNFDRIELEEMVQVALLCTQFNPLHRPKMSEVLKMLEGDGLAEKWEASQKVETPRFRSCEHPQRYSDFIDESSLVVEAMELSGPR
>Rubch_LG04.773
MEIREQGKALCFVSLLCLWTCVSGSLSPKGVNFEVLALGSIKESLVDPRGVLHNWDETSVDPCSWNMVTCSDGFVTALGTPSQNLSGTLSPSIANLTYLQLVTFQDNNITGSIPSEIGRLQKLQTLDLSNNFFSGQIPTALSHLKSLQYLRLNNNSLSGAIPSSFANMTQLAFLDMSYNNLSGPVPRFPARAFNIVGNPLICAAGMEQVCFGTAPMPLSSSLNNSQNSQPDGRPKSHKIALAFASSLGCICLLILGFGFLLWWRQKHNQQIFLDVNETHHEEVCLGNLKSFHFRELQSATHNFSSKNLVGKGGFGNVYKGYLQDGTVVAVKRLKDANAIGGEIQFQTEVEMISLAVHRNLLRLYGFCMTAKERLLVYPYMSNGSVASRLKCKPALDWGTRKRIAIGAARGLLYLHEQCDPKIIHRDVKAANILLDDYCEAVVGDFGLAKLLDHHDSHITTAVRGTVGHIAPEYLSTGQSSEKTDVFGFGILILELISGQRALEFGKAANQKGAILDWVKKIQQEKKFDVLVDKELKNNYDAIELEEMIQVALLCTQNLPGQRPKMSEVVRMLEGDGLAEKWEASQRAESNRCRTNNDFSSSERYSDLTDDSSLLAQAMELSGPR
>Rubch_LG05.2247
MMMPSTFWFLTLTLTLSLGHLTSFVYSNAEVEALSALKRSLIDPGNKLQLWDSTSIDPCIWVYVTCNAQNRVTRLDMGRLNLSGKLAPELGNLAQLQYLELYQNKIQGSIPAALGKLTNLIALDLYENNLSGGLPSSLENLKALRFLRINNNKLLSGPLPRGLLRVPDLDISNTGLTKPPASRPLV
>Rubch_LG05.3323
MDRVISAWLILLLGFLQLVKLSANVEGDALNALKSNLADPNNVLQSWDPTLVNPCTWFHVTCNSENSVTRVDLGNANLSGTLVTQLGVLSNLQYLELYSNNITGNIPDELGNLNNLVSLDLYLNNLNGDIPDTLGNLGKLRFLRLNNNTLTGTIPNALTKIGSLQVLDLSNNNLTGDIPVNGSFSLFTPISFANNPRLKALPVTPSPPVSPNPPSSYSGNSRTGAIAGGVAAGAALLFAAPAIALAWWRRRKPQDHFFDVPAEEDPEVHLGQLKRFSLRELQVATDTFSNRHILGRGGFGKVYKGRLADGSLVAVKRLKEERTQGGELQFQTEVEMISMAVHRNLLRLRGFCMTPTERLLVYPYMSNGSVASCLRERPESQSPLDWQKRKRIALGSARGLAYLHDHCDPKIIHRDVKAANILLDEEFEAVVGDFGLAKLMDYKDTHVTTAVRGTIGHIAPEYLSTGKSSEKTDVFGYGVMLLELITGQRAFDLARLANDDDVMLLDWVKGLLKDRRLEALVDADLQGEYIDEEVEQLIQVALLCTSGSPGERPKMSEVVRMLEGDGLAERWEEWQKEEMFRQDFNPIHHPSTNWIIDSTSHIPPDELSGPR
>Rubch_LG06.709
MGMRGTKAALCFVAFLWFWTYGNGLLSPKGVNFEVQALMGIKETLEDPHGVLGNWDYDAVDPCSWTMVTCSSDSLVIGLGIPSQNLSGTLSPSIGNLTNLQIVLLQNNNITGPIPQEIGRLSKLKTLDVSSNFLIGGIPSSLGHLKSLQYLRLNNNSLTGAFPISLANMTNLAFLDLSYNNLSGPVPRFAAKTFNIVGNPLICATGSEADCNGMELMPMSMNLNNTQTALPQRPKSRKMALAFGLSLGCLCLIVLGFGVVMWWRQRRNKQAFFDVTDKHHEEISLGNLKRFHFRELQIATNNFSSKYLLGKGGFGHVYKGTLCDGTVVAVKRLKDGSARGGEIQFQTEVEMISLAVHRNLLRLYGFCITPIERLLVYPYMSNGSVASRLKGKPVLDWGTRKRIALGAARGLLYLHEQCDPKIIHRDVKAANVLLDDYCEAVVGDFDLAKLLDHQDSHVTTAVRGTIGHIAPEYLSTGQSSDKTDVFGFGILLLELITGQTALEFAKSTNQKGAILDWVKKLHQEKKLEMLVDKDLKTNYDRIELEEMIQVALLCTQYLPGHRPRMSEVVRMLEGDGLVERWEASQRAEPTKSKAYFSSSDRYSDLTDDSSLLVQAMELSGPR
>Rubch_Scaffold24.4
MSAAFSRWHALKPIINWLMLFILLRISFASSEPDVEGEALIDLLTALNDSNGRITDWNNNLVSPCYSWSHVTCRNGNVISLSLASNGFSGTLSPSITKLKFLASLDFQDNSLKGLLPVYLANLTHLQNLNLANNNFSGPISNTWGQLSNLKHLVLRGNHISGDIPDSLANIMGLTELDLSSNDLTGRIPVQLFAVPTFNFTGTHLSCGSTLKQPCASGSSLRVSTKKSKLGRVVTSASCGATALLFIAAIFLYRYYHMHKPKHDVFVDVAGEDDCKISFAQLRRFSWREIQLATANFDESNIIGQGGFGRVYRGVLSDNVKIAVKRLTDYNSPGGEAAFLREVHLISVAVHRNLLRLIGFCTTSSERILVYPFMKNLSVAYRLRDLKPGEKGLDWPTRKRIAFGAAHGLEYLHEYCNPKIIHRDLKAANILLDDNFEPVLGDFGLAKLVDTKRRLMFLDMVSHFSNFVTGQRAIDLARLEEEEDVLLLDHIKKLLRENRLDDIVDGNMKTYDEKEVGTVIQVALLCTQSSPEERPTMAEVVRLLQGVDLAERWAEWEQLEDGRSREFSLLSHQFAWAEESTHDQEAIQLSKAR
>Ruboc_01_G18246
[truncated: 7,088 more chars]
