# Supplementary material for: Transcriptomics of long‐term, low oxygen storage coupled with ethylene signaling interference suggests neofunctionalization of hypoxia response pathways in apple ( Malus domestica )
Source: Plant Direct. 2024 Dec 20;8(12):e70025. doi: 10.1002/pld3.70025 (PMC11660084; doi:10.1002/pld3.70025)
Supplement: Supplementary file 2 — Data S2: Homologs of all 606 hypoxia response genes identified in this study across 42 representative species of land plants). [file PLD3-8-e70025-s004.gz › 01-integratedGeneFamilies_dir/2186.faa]

>gnl_Ambtr_v1.0_evm_27.model.AmTr_v1.0_scaffold00029.185
MEVVKLQVVRSLEEGTLSPTKLRLKLLGIQKSRKEEEEYQDSAQFEPQDLDEQGVSNSGNCNHLTEGSTVTLASEVIHDLSVPSTKDYRPKEKAQNTPKSSNSLENGNFPLPLRIQEESNTDYDSGHESTASSVFEFHKGDKVSSHRSSLGPFGRSPPSKWDDAEKWVDTQYANKPKLGVTHMQGTHGLGSKKAGFPGHGVRQVAPGANNLAVKVVTEAPVAEQRSLVPDDADTKRIDPSQAKREIGAQKFSFPLTGANTTKPTNWHIDPCPSSDGLSYQVVDQRQFSCGDSFAKPSFLVEKPLVDSEVTLSRHDSSTSVHSATTCIPPPSTVRSVSMRDMGTEMTPIASQEPSRTGTPVRATSPMRSPLSSQPSTPGRAAPTSSPVDAGDNVLDYNLDLSKNEMTEKELQMKTRREIVALGTQLGKTNIAAWASKEEEDKDASTSLKTLDVERPGRSVIETRAAAWEEAEKAKYMARYKREEIKIQAWENHQKAKTEAEMRRIEVEVERMRGRAHEKLMNKLAAARHKAEEKRAAAEAKKNQQAARTAQQAEYIRRTGRIPSSLVCWTWCR
>gnl_Ambtr_v1.0_evm_27.model.AmTr_v1.0_scaffold00092.37
MDYERIHKVQGGTRSPTKIRLKLLGSQNKRKEGGSDSSRTSPTKFEDSEFARNSLLKGDGEELCEPCASNDLEECQPHYSSIALTNEEGFLDSSPVDQKEVQTKESEPVQFRVQNSARLISDTVGSNSNLDLVHHSVRNSEDYNEENTNYSSFEFYKEEKGGQKSSLGPLTRTSSSSSKWVDAEKWVINKPRVQYHPTINTNPIKKNSFQGQVTKQSGIHATRVAPEAMASDQKVLLSHILVTKKFDSELSVSEVRPPVHIERTSGAATNQGPYFHYNGVETSNSEVSAAVKSVCMRDMGTEMTPSASQEPSRTGTPTKATTPIRSPVSSLPSTPGRAEPASSPRETTGQELAQNLDYHKRELSERELHLKTRREIMALGMQLGKMNIAAWASKEEEDHRASESLKTMDESELLERMFRARASEWEEAENTKHNARYKREEIKIQTWEAHQKAKTEAEMRRIEIQLEQMRARAYEKLMNKLAAARREAEEKRENAEAKRNQQVIRAARQADHIRHTGRIPVSLLCCSWFTRY
>gnl_Aquco_v3.1_Aqcoe3G431100.1
MNATQMDYERIEKPHQQQQQQGGGFSPAKLRNMLLGIDKKQRKGEEDELESIYSLKSQVNVIDNQGVSSTSEDCKDVDIVSELVPDCSTSSNTMDTLGLDMSGDRRLRENVTVNSRIRGQEDVSSDYDSGYDSATVSASAFEFQKTDRAPPRKPFTSKPTPSKWDDAQKWIQSPTSSFNRNKNGPPQVHGLQGLASRKTGFLGYSRQSSTKIVVEVPEQRPVSLEEPDTKRIDSSQLTKKEDGGQKFVSWVPDQYPIPESYSKPAVVFENSVAESAISLSQHDSSIASHSATTYVPPPSTVRSVSMRDMGTEMTPIASQEPSRTGTPVRATTPLRSPTSSRPSTPGKAAPVSSPVDKDFFQGDSNKKELSEKEIQKRTRREIMALGTQLGKMNIAAWASKEEEEKDASSSLKTVAVLQTPNNVIETRAAAWEEAEKAKYMARYKREDIKIEAWENHQKAKMEAEMRKVEVEVERMRGKAHERLMEKLAATRHKAEEKRAAAEAKRNRQAAKTEQQAEYIRRTGRLPSFSCCNWFF
>gnl_Arath_TAIR10_AT2G02170.1
MDYERIGKTQVTSSGGGFSPGKLRSMLLLGVDRKKNEEEESTPTMRSGSNQIDDPRVYVASGLDDCKDVDVVSEITDCSTSGIARSISLGLQEYSDYDNVNEIKSVSASSVFEFQKTEKEKVNQRMPIRSFSKPAPSKWDDAQKWIASPTANRPKTGQVQVPGSKKGPSFGRQSSMKIVEVAEHRVVEEPDTKRIDVSQVKKDMGNKFGSWEVDSYTTVDSYVKPVLMVENSIVESATEVNLSRHDSSVATAFAQPPSTARSVSMRDMGTEMTPIASQEPSRNGTPIRATTPIRSPISSEPSSPGRQASASPMSNKELSEKELQMKTRREIMVLGTQLGKFNIAAWASKEDEDKDASTSLKTKASLQTSKSVSEARATAWEEAEKAKHMARFRREEMKIQAWENHQKAKSEAEMKKTEVKVERIKGRAQDRLMKKLATIERKAEEKRAAAEAKKDHQAAKTEKQAEQIRRTGKVPSLLFSCFSFCS
>gnl_Arath_TAIR10_AT1G30320.1
MDYERIQKVQKSIISPTKLRMKLMGPLNNMKREGSKSNSNSSRTSPSRLQIPDDSEFSKNSLLASNSYSDDDVAATTTDIEVAKLPNEPVLYPTENDNQGSKDRCEGVVPRENDQPRLQQFRKGDLNMASPHIMRPQEDENLDYDSNASSSSFEFHRARGERSNQNHGSRGYPSRQMPSKWNDAEKWIMSRQNMVMRKNGQGNRIPVRIVPDNAGYEHNKSRMDLCQSSQVDGFEKFPNVVPSAPHPILTQEYGGDSLIDQSTQSNDLADSSHDHTTGGPAIRSVCMRDMGTEMTPIPSQEPSRSVTPVGATTPLRSPTSSLPSTPRGGQPEESSMSKNTRRELSEEEEKAKTRREIVALGVQLGKMNIAAWASKEEEENKKNNGDAEEAQKIEFEKRATAWEEAEKSKHNARYKREEIRIQAWESQEKAKLEAEMRRIEAKVEQMKAEAEAKIMKKIALAKQRSEEKRALAEARKTRDAEKAVAEAQYIRETGRIPASSYKICCGWFS
>gnl_Betvu_v1.2_Bv6_132150_dsqx.t1
MLMGVEKKRRELLSEVDSSYSLRSQHSGVDDSGSDYPESYKDVDVVREFVECSTSTTMQSEMITDRKSKDQTLVTSRTGLNEEFEEDYGYGHDNLGVVSSLFEFQKAERGPPRVPAAPFSKPAPSKWDDAQKWIASPTSNRPRTGQSNNTQGARKTNIFGHGGRKPATKVVLEVPEEKAVAFEEPDMKRMDSNLAKKANATQKLVCWESDPYSHADLLGKTAPMIDNSLSESAIHLSQHDSSISVQTSTAMIPPTTFARSVSMRDMGTEMTPIASQEPSRTGTPVKVKSPMHSPTSSRSSTPKRAHLSAAQTNMINDNLNLHRKELSEKEMQMKTRKEIMELGMQLGKVNIAAWAGKDDEESAASSSVNAVAGEQGSKNVIESRAEAWEEAEKAKYTARFEREEMKIQAWENHQKAKTEAEMRKIEAEVERMRAKAQDKFMSKLAAASHKAEEKRAAAEVKMNKQASKAEQQAEYIRKTGRIPSTFSCWSCCS
>gnl_Betvu_v1.2_Bv8_187900_xsch.t1
MGVTQKIKEGSKSNNNSSRTSPSRIEDSEFVNNSLLASNNGDFYESAVSLEPPQKLYSETVSSSLKVQNHCPARENMDSCHVKVQQCQPGRSDSGNSSAVYPLKSNDDENLDYDSNASSSSFEFHKGERVAHRSLTRSLSRPTSYKWNDAEKWIMSKQAGQANHTKSLSISTQNGGSLMTGLNLVRVAPEAASHDYRSHPRMPEMKRVDFSQPGGQIRLNKVNLAHPEVDSVPVQSNVPIDLYPDSNELREVGNVKNSTQEVPGMPAIREISMRDMGTEMTPVTSQEPSRTATPNGSLTPFRSPTSSIPSTPRTGEPTTTPLDCTADSNVHHLTEKGDRELSEHELKLKTRKEIVALGVQLGKVNIAAWASKDEKDNSSLPIADSEELERIEFEKRAAAWEEAEKSKHAARYKRDEIKIQVWESQQKAKLEEELRRMEAKVERLRTTSQAKMMKKISIARKRSEEKRAAAESQKKRQSEKTAARVEYIRQTGRTPPSDYTCCGFL
>gnl_Carpa_v0.4_evm.model.supercontig_17.51
MEYERIEKVQTGIISPSKLRMKLLGPHNHRKKDGPSSNSSRTSPSRLEESEFARNSLLDSKNDFDETVVAPSLDLAMVIAPGDAPVDFSQGDKPSCQPKEMLLRENGNTGRVKMLHFPKNNDHGNLSAVHPTRTLEDENLDYDSNASSSSFEFHKVERSVHNSITRQFSRPMPYKWNDAEKWIMNKQNTQHSYSKKNALYNQTNRLPLTNMGRVAPESANYDQKSTISRAADTKRVDFCQPAQTTFERFSFVSTSTNPFHGEAYGGNALIDQSTQSKDLGEVNQRELNAAEDAAVVPAIRSVCMRDMGTEMTPVTSQEPSRTATPVGATTPIRSPTSSIPSTPRGGAPASTPIHQATDDESQQPAENSKKELSEQELKLKTRREIVALGVQLGKMNIAAWASKDEPEKNNTPDEATEATELEQIEFDKRAAAWEEAEKSKHNARYKREEIKIQAWESQQKAKLEAEIRRIEAKVEQLRAQAQANMVKKIAMARQDRKKEGLQRKLEKIEMQRGLQLKQNISGKQDRYPQRSTSAVAGNDKKHKNSE
>gnl_Carpa_v0.4_evm.model.supercontig_2.58
MDYERIQKPQGGGGGFSPGKLRSMLLGVEKKRKEEEEFESTFTLRSQFTETEDTVSLSRHDPSISMQHATTFVPPPSTARSVSMRDMGTEMTPIASQEPSRTGTPVRATTPMRSPTSSRPSTPGRTAPTSSLNPPTDHLDSNKDLSEKELQMKTRREIMVLGTQLGKMNIAAWASKEEEDKDASTSLKTLAPDQPAKSVIEIRAAAWEEAEKAKYMARFKREEMKIQAWENHQKAKTEAEMRKIEVEVERMRGRAHDKLMNKLAAARHKAEEKRAAAEAKRNHQAAKTEQQAEYIRRTGQIPSSFSCWGWCS
>gnl_Elagu_v2.0_p5_sc00103.V1.gene36
MWVGGSVPDEYKDVDMVSSLPGYSTSLDTMSGYGFTDQSLSSSRIRSQEEDSFDSEGVSSTFEFHKAERALHRSALVPPFSKPAPSKWDDAQKWIANPNLNRPYKASGGQPKKMEKFGYGSRQSSMKVVLELAEDAETKRIDPSQEKREFGGQKAGNWVPDLYPVVDSCAKPAINVENSVADPTISLSRHDSSAVPQNAPTFITPPSTVRSVSMRDMGTEMTPIASQEPSRTGTPVRASTPTRSPTSSRSTTPQRDAPNSNIVANIIGSSDSHGDNNKELSEKELQMKARREIMILGTQLGKMNIAAWASKEEEEKDSSVSLKTVPVDQSKSVTEMRAAAWEEAEKAKYQARFKQEEIKIQAWETHQKAKTEAEMRKIEVEVESMRAHAHDKLMNKLAAAKHKAGQKRALAEATKDQQAARTAQQAEYIRRTGHIPSSFSCWNWCS
>gnl_Elagu_v2.0_p5_sc00161.V1.gene39
MGRSRIQNIPKGGFCQHQPSSNLSTVHPVRPLEEDGNGYDSGHDNGSTSSFEFHRGERALQHPAVGPFFRHIPSKWNDAEKWILNRQMMPSPNLLKRSVMQNQGSRQVISGSVRVAPESIAAEHKHSIIQAVDAQRISCINPATQNVVEKFSFAPNCLQSSLDTANSGDYGLKKELDHKKLSVPESSVTSTSVIPAVQSVSMRDVGTEMTPIPSQEPSRTGTPIGATTPTCSPLSSIPSTPKRAAPTSSETTVDEHNQKKVGKEFSERELKLKTRREIAALGIQLGKMNIASWASKDDAKQGSPSLKTLDVDQLVKTEYETRAAAWEESQKSKHMARYRRKEVKIQEWESYQKAKFEAKMRKVEAQVERMKARAQERMQEKLAETRRLVEEKQATAEARRNREAARTARQILDYEKHASLLGTTCKASLPSSELLGRQIPMAQDVMVGALHRRQVIGDWLQQIDAPGRRRIKSTMPKIRAQHSTGSARQSSHREDVLPLPPVVEPSSLHPVVTTDAQIAALMQQIKVLMETVQSLQQQQAQQQQQPLVEEPMAYSVPSRHSRRPPRCSPSSSPE
>gnl_Elagu_v2.0_p5_sc00161.V1.gene40
MPPSLTHGTPATPPFSRPQPPFPSAPPSSVVASAASHATTPCYPWLLRTTPPAAIPSRSSTFDGSDEAGSQFGRPKKDGKDHGGRGDLTENNRRGVGKVPEDLKKFANPMGVISPSKLRMKLLGSHGGRRKERGSNSARASPSKHDDMEHAKNSLLAGEFDEEGQ
>gnl_Elagu_v2.0_p5_sc01062.V1.gene1
MEQKTRAKAEDCREEQFQVGCAADQRSTASHAAGMRRVSSREVDRSLEAARGFQQIADPVSCKDSKGAAELNGVADSEASGVVLSTKEVSSYKQRNQPYSCPKDLISKEKVDMGHIKIQTVSKNMSNQPHSNSNLSMIHPVRTLDVDADGYDSGHDNASTYSFEFHRVERTSQHLMIGPLNRHVPSKWNDAEKWIVSRQMMHPNVLKKTGGHNQGNCQMNSTLSRVAPESTIPDQKLQVADIRRIDPTNSTSQTLTEKFSFVPHYSNYNLVAVSGDSGQKEVSQKEQSVMERLVGESTVVPNVQSVLMRDVGTEMTPIPSQEPSRTASPLGSLSQTHSPIPSMPSTPRRGEQASTPAEATIGNDLDSKGKDGNKELSERELKLKTRREIAALGIQLGKMNIASWASKEEVEHASPALKALDVDHVKMDYEARAAAWEEAENTKHMARYRREEIKVQVWESHQKEKFEAKMKIEAQAERMRARALKRMADKLDMTQKRVEEKRAMAEARMNQQAAKTAHKAKQICRTDRRKICSGCVDE
>gnl_Elagu_v2.0_p5_sc01411.V1.gene4
MLLGVEKKRKEEEELEARFSLRSGPPEIEDRRASAVERCRDVDMVSLHPECSTSMETVSVHRSMAGSRIRLEQDDAFESESMSSGFEFQKAERAPHRSALILPFSKPAPSKWDDAQKWIASPTSHRGGKAGGGQFRKPGLTGYGNRQAATRVVLEVTEEVDTKRIDPSQEKKEVQEHKSVNWVPEPYPIVDSAVKPALIVDNPIADSENDFLSSLTSSNVLDLSD
>gnl_Elagu_v2.0_p5_sc01411.V1.gene6
MGGAAVSLSRHDSSTSVHSAATFITTPSTIRSVSMRDIGTEMTPIASQEPSRTGTPARATTPIRSPASSRPSTPQRTAPNSSPTESADCHGDSKSTQLSEKELQMKTRREIMVLGQQLGKTNIANWASKEEEETDASVSLKTLSVDQAAKSVIETRAAAWEEAEKAKYLAR
>gnl_Eucgr_v2.0_Eucgr.J01777.1
MEYERIQRPQGNVGGGLSPRKLRNMLRGVEKKRKEEERLDSLGFDMRSELNNADDAGGDGSDNCKDVDVVTVLPECSASTMADLEMGGDYRLKENSSVHSRFREQEDLPMDYDSVSVSSSIFEFQKAERAQQRLPVAPFSKPAPSKWDDAQKWIASPTSNRTTGGQAKSNTRKAGLLSYGSRQSSLKVVTEVPDQRAVALGEPDTKRIDTSQASKEGPGSKFVSWQVDMHPIADLYGRSVLMVENSIAESAVSLSQHDSVAIHSATTYVPPPSTARSVSMRDMGTEMTPIASQEPSRTGTPVKATTPTRSPDSSRPSTPPRAMPTSSQANSSNNHGNEMSEKELQMKTRREIMALGTQLGKLNIAAWAGKEDEGQDISTSLKTEAMKPPTKSAIEPRAAAWEEAEKAKYMARFKREEMKIQAWENHEKAKTEAEMRKIEVDVERIRGQAHDKLTSKLATLRHKAEEKRAAAEAKRNRQAVKAEEQAEYIRKTGRIPSFSICSWCC
>gnl_Eucgr_v2.0_Eucgr.D00265.1
MMTGIISPSKLRMKLMGPHHHRKKDGSNSNSSRTSPSKLEDSEFAKNSLLASDGAEFDEEVAATRVETTLIKVPVQSSVSEPGHYNQASLNSRATVVRENENVGRARFEQYAKGDGSNSSAVYPVRILEDENLDYDSNASSSSFEFHKGEKSVHHHINRSLSRSMPSKWNDAEKWIMNRQSGQANYWKKSVLQNQTNRLPAMNTIRVAPEHAGCENKLPFARGSDTKRVDFCHPTYQMGHDKFSFGPPEGMPTLGLSNGGNLRVDANSQTKDLKEVVHADSSCTKSSTEESTGIPAIREVSMRDMGTEMTPATSQEPSRTATPVGSATPLRSPTSSVPSTPRRGAPAPTPVGHATDEESQHPTELCKKELSEEEMKMKTRREIVALGVQLGKMNIAAWASKEESEKNKSSLEKANLEELERIEFEKRAAAWEEAEKSKHTARYKREEIKLQAWESQQKAKLEAQMRRIEAQVEQMRAQAQAKMVKKIAMARQRSEEKRAAAEARRNREAERTAAQAEYIRQTGQMPSSSPYICCGGWL
>gnl_Manes_v6.1_Manes.15G125100.1
MEYERIHKVQSGIISPTKLRMKLMGPHYNRKRDGSNSNSSRTSPARLDDTEFVKNSLLESNDEEVAAPSLEVPSVTVTGDTVVSPSQIDQTSCQPKDTLPNENGNVGRGKIQQFSKGESGNSSAVHPMRSLEDENLDYDSNASSSSFEFHKERSVHNQFTRSFSRPMPSKWNDAEKWIMNRQNVQPNLKKNGLHYQANRMLGTNTVRVAPESANHDLKSSISRIVDTKRIDFGPPPSQLAFEKFSFVPPGTSSVSGQAYGGNLLIDQCTQSKDLQELDQREICNAKSLAEDATVLPVIRSVCMRDMGTEMTPVTSQEPSRTATPVGATTPLRSPTSSIPSTPRAGAPAPTPMEHGTDDDMHHTSENGKRELTEQEMKLKTRKEIMALGVQLGKMNIAAWASKEEQEKNASAVKTADRDELEPIEYEKRASAWEEAEKSKHAARYKGEEIKIQAWESRQKAKLEAEMRRVEAQVEQMRAQAQAKMVKKLSITRQKSEEKRAAAETRKNRAAERTAAQAEYIRQTGRMPTSHYMCCGWLS
>gnl_Manes_v6.1_Manes.10G068300.1
MDYERIQKPLGGGFSPGKLRSMLLGVEKKRKQEEQVESGYSLRSQPSHFDETGGSSSDSCKDVDVVTVLPECSISIAADSMNPHMVADCRSKDQSFVSSRIRSFEDSSLNYDSVHDTVSVSSSGFEFQKTERAPQRVPIVPFSKPMPSKWDDAQKWIASPSSSRTGQTHLQGGQGVGSRKVGSVAYLSRQSSTKVVVEVPAQKVVAFEEPETKRVDSNQAKKETGVQKFVGWEADPYPIADSYGKPVLMIENSVMESAISLSQHDSSVAIHSATAFIPPPSTARSVSMRDMGTEMTPIASQEPSRNGTPVRATTPIRSPSSSRPSSPGRAALTSSLTNPPNANNELSEKELQIKTRREIMALGTQLGKMNIAAWASKEEEDKDASMSLKTVPAELPTKSVIEIRAAAWEEAEKAKYMARFKREEMKLQAEENHQKAKTEAEMRKIEVEVERMRGQAQDKLMNKLAAASHKAEEKRAAAEAKRNRQAAKTEQQAEYIRRTGRTPPSFSFCRWCS
>gnl_Medtr_Mt4.0v1_Medtr8g079482.1
MEYERIEKPQTGIISPSKLRMKLLGPRKKDGSNSNSSRTSPSRIEDPEFVNSLLSSNDYNLDYEVTSPSLEALSSKPSRDAVLDLRLKEAMPGENGDTGHVKMQHFHKVDTGSSSTIHPVRTTEDENLDYDSQASSSSFEFDKGERPVSNHVSRSLLRPIPSKWNDAEKWIMNRQHIQTRKNSIQSQAIRLPTSMARVIPESSNFDHKLPTSKVTETKRVDYCQPTSHSHMAFEKFSFVPSDAHSVSGQAHGKLSVVESFPQSRDLMEVNEADSSCTTSIDDQTAFPGIRSVAMRDMGTEMTPLPSQEPSQTTTPVGSATPIRSPTSSMPSTPRRGAPAPTPLGYTTDEDPQFRNENSRKQLSEEEMKIKTRREIAALGMQLGKMNIAAWASKDDEESKKAGRDADTQEQERIEFEKRAALWEEAEKSKHTARLKREEIQIQAWESQQKAKLEAEMRRTEAKVEQMRAQTHAKMVKKIAMARQRSDEKRAQAEARKNREAERTAAQAEYIRQTGKMPYSNYIMCCGWL
>gnl_Mimgu_v2.0_Migut.M01861.1
MRDRGTEMTSIASQEPSRSVTRVSATTPIRSPTSSIPSTPRRGEPAPTPTEYSGNEAIDRDELEQIEYAKRAVAWEEAEKSKHAARFEREEIRIQAWESQQKARLEAEMRKIEQMKANAQAKMVKKIAMAKQKSEEKRAEAEASKKEAEKTAAQAEYIRQMGRIPSSPFICCGWS
>gnl_Mimgu_v2.0_Migut.M00879.1
MEYERIHKVQTGMISPSKLRMKLIGHNQKKKDGSNCNSSRTSPSRMDDSDFVNNSLLSSPNGDFCDEAASNTEAPPVKSDSATSELSQVDSNSLQSKESLAKDNGENGRFRMQLVSKGESGNSSSVHPVRSSEDENLDYDSTSSFEFHKGERSLHHSLTRSFSRPMSSKWNDAEKWIMNKQNNAPQSNVSKKTNLANQASRPPAVTNAVRVAPESTTTLVKRVDFCQPNSQTGLSKFALIDLCPESKDLAEVDDEDLSCTKSVTEETTGVAAIRSVSMRDMGTEMTPIPSQEPSRSVTPVSATTPIRSPTSSIPSTPRRGEPAPTPTEYSNAAPAQQHTTGEAGKRDLSEQEMKLKTRREIVALGVQLGKMSIAAWASKDEKEKGISGSEAVDRDELEQIEYDKRAAAWEEAEKSKHAARFKREEIRIQAWESQQKARLEAEMRKIEAQIEQMRAHAQAKMVKKIAMARQKSEEKRAEAEASKNRQAEKTAAQAEYIRQTGRIPSSPFICCGWS
>gnl_Musac_v1_GSMUA_Achr2T10980_001
MPSGHRSIEHAVGAPRIRSQEKHSLESESVSSGFEFQKGERTRPHRLTAAAAVVPPLSKPARSKWDDAEKWIVSPTSNRGANKPGGRQANNVGLTGSGSQPTAAKVVLEVVDEAAAKRVDGSQAKTQISGIETVNWAGEPCATLDSEVKLAVVVENPVADSAVNLSWHDSSSVQSATTLMTPNTTFRPVSMRDMGTEMTPIASQEPSRTGTPARATSPLCSRTSSQPSSPQKMAPVSTQTESGDCDEDFSNKELSRKELQNKTMREIMILGQQLGKTNIAAWASKKEDESDASTSTKTVLKGQPAKSIVEASAAWEEAKNTKYLASRFKREEIKIQAWENHQKATIEAEMRKIEVEIERMKALANEKLTNHLAAVRHKAQEKRATAGARRNQQAAKTARQAEYIGRTGQVPSSFCCWSWCS
>gnl_Musac_v1_GSMUA_Achr1T02030_001
MDYERIHKPFGGFSPKKLRAMLLGVEKRRKEEEELESKTSLRSEPSEFDDGRASAADSCKDVECSTSSEMASGHRSRDHAMGFPRVKSQEEDSFEAENVSSGFEFQKAERTPPHRLTAAAAFVPPFSKPAPSKWDDAQKWIASPTSNRGGSKAGGGQARRGGLAGYVSRQAAAKVVLNVVEEADTKRVDGSQAKKEISGIKSVNWVGEPHPRLDLGVKPTVVVENPVVDSAVNLSWHDSSTSIQSATAFMTPAPTVRSVSMRDMGTEMTPIASQEPSRTGTPAGATSPLYSPTSSRPATPQRRAPVSTQTDSADCHDDLNDKEMSEKELQRKTRREIMVLGQKLGKTNIAAWASKEEDTDASISTMTVSKDQPDKSVIEVRAAAWEEAEKTKYLARFKREEIKIQAWENHQKATIEAEMRKIEVEVERMRACAHEKLMNQLAAVRHKAEDKRAAAEVTRNQQASKTAQQAEYIRRTGRIPSSFSCWSWCS
>gnl_Musac_v1_GSMUA_Achr11T01640_001
MDYERIHKPFAPQSGGFSPGRLRAMLLGVETKRKEREDLEANFSLRSESSESDDRRASTAESCKDVECSISMETTSGHRSREYAIGGSRFRAQDDDCLETESVSSGFEFQRVERAPPHRLVSVAPFSKPAPSKWDDAQKWIASPTSNRVGNKAGGGQARKGGFAGHGSRQPVTKVVLEVEEADTKRVDGSQAKKEFVGVESVNWVTEPYAEVDSGAKPVTIMENPVADIAVSLSQHDSLTSVQSATAFISPAPTVRSVSMRDMGTEMTPIPSQEPSRTGTPVRESAPSPTSSRPTSPPRTALAPTMQVQTVPAACHDDLNKELLSEQEIIKKTRREIMVLGQQLGKTNIAAWASKEEEETDASLSLKTVRVDESMRGVIEARAAAWEEAEKAKYLARFKQEEIKIQAWENHQKAKTEAEMRKIEVEVERMRSHSHERLMNKLATARHRAEEMRAVAEAKRNQQAARTAQQAEFIRRTGRVPSSFFFWSCCR
>gnl_Musac_v1_GSMUA_Achr10T28730_001
MEYERIHKVQMGVISPSKLRIKLLGSHGGRRKEGGNSSSRTSPSKLEEMEHSKHSLLAGDLDEEGYSEVPRLELSVKEVLGYGQGDQTPSFRKEFLPKGKADICCNRAQDTVKSVSSLAEPTSNLSMVHPMRLPDEESFDYDSGHDNGSARSFEFHKGERPSQQASSPFVRNLPSKWNDAERWIVHRQITHVKSNVSKKTAALNLGSLQVISNRVVFVPESASADHRHSLMQEPDAKTSSSTKSTSQNVAEKFSFAPNSSQSSLDSTSGLTDLSSVNSTYGGCFKKEFNHAVSEKSTAKATVSPLVQSVSMRDVGTEMTPIPSQDPSRNETPVGAMTPARTPLSSIPSSPKKGAQASSAAEANTHDRSRKSENSGNRELSDKELQLKTRREIAALGIQLGKMNIASWASKDDMAHASPPLDQEKIKTEYEARAAAWEESQKSEYTARHRREEAKIQAWENHQKAKYETKLRRVEAQAELMKARAQDKLVEKLSLTRRRVEHKQAVAEANRNRQAARTAEQVEQIRQTGRVYTPHIWCCSWFF
>gnl_Musac_v1_GSMUA_Achr5T19220_001
MAESCKNVESSISTEEEYAVEVPKFGAQDKDGSCRESLELQKSERAPPQRLASAMVVPFSRPAPSKWDDAQKWITGPASNRVGSKAGGGTMKKSRLAGNGGGRGTTAKVILEVGRQAKKEIGGVKGGNWAAELYAMVDSGMKPATTMENPATEIAVSLSQHDPLVSVKKVAAFIAPTLPIRSASMRDMGTEMFPIPSQEPLQTGSPARETSPPTSSRPSTSGKTVPASTGQLQTAPAACRDDLNKTQSEEEILKKACREIMILGRQLDNENIAACASKEEETDASISLKAIPQNQSMRSVIEARAAAWEEAEQAKYLARFKREEIKIYAWKNHQKAKIEAEMKKIEVEVERTRAHALERLMNKVAAASHKAEKMRAAAQAQRNYQAATTGKQAEYIRRTGRIPSFFYWSCCFKPSSLLKYDVF
>gnl_Musac_v1_GSMUA_Achr5T26590_001
MEYERIRKVQIGLLSPTKLRMKLLGPRNSARKGGSNSAKMPPSKNEDMKSARNNLLVGDIDTEGHVNRSLSNEKINTSCIKQDYCRSAPHQAYSNSSLSIIHPVRTIDEGGGNCLHSRNDTVSSFEFHRVERIIQQPSLGLFSGHVPSKWNDAEKWIINRQIASPSVKKKTPAQKQGSYQTSSLCRLETDSTIAEHKASVVQALDSMRNEFNQTASQDVVEKFSFVPHASNNKAVESVDSSPYSGTSGSCSRSGEEVNHQEFSIMKRLASEPTVVPPMQSVSMRDIGTEMTPVPTPLGSITPTRSSISSLPSTPRQGVASQLSTEEMKDTEQDSVTKGGKDKLTEREMRLKIRREIAALGIQLGKMNIASWASKEEVEQCSPSPKALVADPTEKEYKACAAAWEEAENTKHMARYKREEVKIQAWECRWKAKIEAKTKSIEAKAERVRAHAIEKMAEKLAMTRRQVDEKQAAAQARMNKQASRTAHKAEHIRRTGQIPSPNYLCCGGFS
>gnl_Musac_v1_GSMUA_Achr5T11780_001
MNRHAAAKVVLDVEEVDTKRVDGCQASKKVGEIKSVNWLAEPCPVPDSGMKLGVAVENSVVDSAVNLSWHDSSTSLQSATSFMMPAPTVRSVSMRDMGTEMTPIASQEPSRTGTPVGATSPICSPTSSRPPTPQRTAPVSTQTDSADCHEDFNKKKSSEKELQRETRREILVLGQQLGKTNITAWASKDEEINASNSTKNVSKDQPAISVVEARATAWEEAEKAKYLARFRREEIKIQAWENHQKATIEAEMRKIEVEVERMRASAHEKLMNQLSAVRHKAEEKRATAEAKRNQQAARIAQQADYIRRTGRIPSSFSCWSWCS
>gnl_Musac_v1_GSMUA_Achr5T11820_001
MNRHAAAKVVLDVEEVDTKRVDGCQASKQVGEIKSVNWLAEPCPVPDSGMKLGVAVENSVVDSAVNLSWHDSSTSLQSATSFVMPAPTVTCMSIRDMGTTVRLPYAISKIYKFIRTFDLT
>gnl_Nelnu_v1.0_NNU_019593-RA
MRFPLQFQSFVAFLFLLSKLQRERERDGIMEYERIDKVQMGIISPSKLRLKLMGPHHQRKKDGTNSNSSRTSPCRLEDAEFVENSLLAPQNGDFEEEGGLKDLPSASSHIAAPRVEASSVKLSSKGVSNSGQGDTLSKPKDILIPKETGDMGRVKIQQFSRSGSSNSTVHPVKPVEEDNPDYDSNASSSSFEFHKGERCLYNPMMRPFSRPVPSKWNDAEKWIMSRHPAHPNHSKKTILQNQKVGQPATNLVRVVPELTSSDHKVSVLPVSDTKQIDSCYATPRIGMEKFSFVSSGAHPISGAANVTNFSVDPCPFSQDKDVDHKELSGSERPTTDITVFPTIRAVSMRDMGTEMTPIPSQEPSRTATPVGATTPLRSPISSIPSTPRRGEPASTPVGATADDEAESQKGYNKDLSEEEMKLKTRREIVALGVQLGKMNIAAWASKDGMEKKTPPTEPVDPEHLIKIEYENRAAAWEEAEKSKHTARYKREEIKIQAWESQQKAKIEAEMRRLETQIEKMRAQAQEKIMKKIAIAKQRSEQKRAAAEAKRNRQASRTSAQAEYIRQTGHIPSSHFTCCNWL
>gnl_Nelnu_v1.0_NNU_000458-RA
MDYERIEKPLGGGFSPGKLRSMLLGIEKKRKEEEELESTYSLRSEVSEMDDRVLFGWLNLNEIFLGVSTSESCKDVDIVSVRPECSASTTMGDALASDMASDRRFREHSLANSRTRSQEDSSLDYDSGHDSASVSSSTFEFQKAERAPHRVPYAPFSKPAPSKWDDAQKWIASPTSNRPKSGQPQVPAGQVVGSKKTGLLGYGSRPSATKVVLEVPDQRSVSFEEADTKQMDPSQAKREAGGQKFINWMPEPYPVADSCVKPELIIENSVADSSISLSRHDSSISIHSATTFLPPPSTVRSVSMRDMGTEMTPIASQEPSRTGTPVRATTPIRSPNSSRPSTPGRAAPSSPVEPTDCQLDPNKKELSEKEIQMRTRREIMILGTQLGKMNIAAWASKEEEDNDASTSLKTVPMDKPAKSVIETRATAWEEAEKAKYMASFKTTFFSKN
>gnl_Nelnu_v1.0_NNU_018910-RA
MGVQDISAGFSKDRRPRSLSYSSDSEVSTTKYTQTSEEGTTLHCKAYSFAAFLFLFSKSQREREGEREIMEYERIDKVQTGIISPSKLRLKLMGPHHQRKKDGTNSNSSRTSPSRLEDAEFVKSSLLAPKDGDFEEEDGLKDLPSASLHTVTANVEASSVRLCAEGSLNSSQGNQTVLQPKDIALSKETGDMGRVKQQSSRSVTSSLSTVHPVKSMEEENPDYDSNASSSSFEFHKGERSLHNPIMRPFSRSVPSKWNDAEKWLVNRQPLHPNHSKKANLQNQMYRQPVNNLVRVAPESSGSDQKASLIPLAETKRIDSCHSTTQIMMEKFSFVSSGAPSISGPENGTDVSVDLCPLNKAKKDVDHNELSGSESSTADVTVFPSIRAVSMRDMGTEMTPIPSQEPSRTATPVGSTTPLRSPTSSIPSTPRRGAPASTPLEATTDDESECQKGGDKKDLSEQELKLKTRREIVALGVQLGKMNIAAWASKDEVENKTTTESVDPEQLIKTEYENRAAAWEEAEKSKHTARYRREEIKIQAWESQQKAKIEAEMRRVEAQVEQMRAHAQEKIMKKIAMTRQQSEQKRAAAEARRNQQAQRTNAQTEYIRQTGRIPSSHFKCCSWL
>gnl_Orysa_v7.0_LOC_Os04g52920.1
MEYERIHKVQAGALSPTKLRMKLLGTHNRVRVISNSSSRTSPSKNTEPSQAQNRLLVCDVLEEAVSGSSDGSKCSSAINKTEALEKDPPLDINKVEDMTKSSVQQPASSNSSMIHPVRTIEEESNDCDSGIDNASTSSFEFHGGEKTAAQNPTSGYFSRQTSSKWNDAEKWIVNKQNVQQNISKGAPQNQSAQQMNSAAGRGFIVPKISNRNIIPRPMQNMKRPSPASSASRSILERLSFGSHQPKLVRHADVCTVNNAGVTSEYQTKATDNSSSIEIRPYKDPKAIPAVHSVSVRDVGTEMTPIPSQDPSRTGTPLGSMTPTRSPNCSIPSTPVGGRSTASPGDDNTDDGPYFNRKGGTNEISDDEMRLKTRKEIAALGIQLGKMNIATWASKEELELVSASPSIADLERMKKEYAARAAAYEEAENFKHTARFKKEELKIEAWESLQKAKIESEMKRIEEHAEKLRSEAMAKMAEKLEMTRRLAEEKRASANARMNQQAAKAVHKAELIRQTGRVPGSCILCCSGCFCQH
>gnl_Orysa_v7.0_LOC_Os03g02840.1
MEYERIHGPPLQRQSGGFSPAKLRAMLLGLEKNQHNGEDTSPEANDSGELDDQRSMECSTSTEMSSNSGHRSRNRAQDDDSFDSESSSSGPPTVKRPAAVTALLPPFSRPTPSKWDDAEKWISSPTANRGGRVGSAAGAAPKKSALAFPEHVSRPPAVAKVVAEVPINTGTLVKNSVALAQPISFNPAQSASIVDEPAPAVRSVSMRDMGTEMTPIASQEPSRTGTPIIASSPTSSRTPTPQRNAEISIGEFGPNKMEMSEEELQMNTRKEIMDLGQRLGKTTIAAWASKEEKSTTSFANVITDKAVEIDREARAADWEEAEKAKYLARFQREEVKIQAWENHQKAKIEAEMKRMEAKIEIKRAREQDRLSSKLAAARHKAEARREAAESRKNQEAARTEEQAAQIRKTGHIPSSISCWCWCL
>gnl_Orysa_v7.0_LOC_Os02g02500.1
MEYERIEKPFPTQGGGFSPKRLRAMLLGVEKRRKGQEEEEEGDAGEVDDEYGAVPKSSVRSDADSDARRGGSMCEEYKDVDVVSTISESSSSLETGSGHRSRDTHSMGSRVRVPEEDSCDSESVASNFEFHKERGASARSVTAAIVPPFSKPAPSKWDDAQKWIASPTTNRPGRAGGVPQRKMEKTSFGGGRLPATKVVLEATEEIDTKRVDPSQEKREIGWQKAVNWAPPDPYPEVETCAKSALAEEITVADSAVTFSRHDSSATLQSATTCIPPPPTVRSVSMRDMGTEMTPIASQEPSRTGTPVRATSPDCSRPTTPRKTIGPNAIGAVIGHGECSNVELSEQELQMKTRREIMLLGTQLGKTNIAAWASNKEEEKDASLSLKGVPMDQSTQKVTEIRAAAWEEAEKAKYLARFKREEIKIQAWEDHQRAKIEAEMRKIEVDVERMRARAQDKLMSQLASARHTADEKRAAAELKRSRAAAKTAEQADHIRRTGRMPSSIGCWNWCS
>gnl_Phavu_v2.1_Phvul.002G177800.1
MEYERIEKVQAGIISPSKLRMKLLGPHHHRKKDGSNTNSSRTSPARLEEDAEFVNSLLASKNDNLDDEVTSPSLEVLSLKPSSDAVLDRRHSGKSSYEPKEYGDTGRVKMQHFQKVGTGTSSTIHALRSMEDENLDYDSNASSSSFEFDKGERAGNNPATRSLFRPIPSKWNDAEKWIMNRQNIQANHSKKHVAHNQANRMATSMVRVAPDSSHYDHKLPAGKVTETKRVDFCQPTSHMGFEKFSFVPSDSHSVSGQAHGGNPVVESFPQSKDLKEVNELGLSCSRSTDDQSVMPGIRSVAMRDMGTEMTPVPSQEPSRTATPVGSATPLRSPVSSMPSTPRGGAPAPTPLDNMTDEDSQFHVENGRTHLSEEEMKIKTRREIAALGVQLGKMNIAAWASKDEQENNQSSPRGTNVQEQERIEFEKRAALWEEAEKSKHTARFKREEIKIQAWESQQKAILEAEMRRTEAKVEQMRAQTHAKMVKKIAMARQRSEEKRVAAEARKNREAERTVAQAEYIRQTGRLPSSSYICCGWL
>gnl_Phavu_v2.1_Phvul.002G186400.2
MVYERIQKPQPYGNLGLQSGGGFSPGKLRNMLLGVEKKRKEEEELDSTFTRSQNSDMDESGGSSSDHCKDVDVVSVLPEYSTSALARTSSIEAVGDDRFVKANAAVTSRNRILEDPSTDYDSGHDNVSMSSSVFEFQKAERPTQRVPVRPFSKPAPSKWDDAQKWIASPTSNRPKTAQAQGQGGHVGSRKVGSHGFVSRQPSMKVVVEVPDQREIALDEPDTKQIDTNQTKMESGGQKFVSWEADPYAIASSCVSLSQHNSSLAIQNATTFIPPPSTARSVSMRDMGTEMTPIASQEPSRTGTPVRATTPMRSPNSSRPSTPPRSSPASTLTDLHSDNLNLNNNELSEKELQMKTRREIMVLGTQLGKMNIAAWASKEEEDKDASTSLKTKAELPKSVVEARAAAWEEAEKAKYMARFRREEMKIQAWENHQKAKTEAKMKKIEVEVERIRSKAHDKLMNKLAGARHKAEEKRAAAEANKNHEAAKTEEQAEYIRKTGHVPSSYLSFSCCSWCS
>gnl_Phypa_v3.3_Pp3c17_20270V3.1
MEKSDYSEVKELITSNSNCPTNSPFDGENSVVCGSAQDEAFPKGGHLRSFRKIGAEVGNRNDLKAAFTNQRSEKDPRGWAMVHDVGHGLHFSEAVADMAFVTKNALALRDAHSKESLTAPFKSIQSTSIDKLSADESRANSQNGTLFTARVATQMPSGNMTSHGPINAFSFTSSRGVKAATEAEPCNDDGNFDKDSKVSFEINRAAANRSVVGPLTKSTPSKWDDAEKWLSSGEAVPAKVRSKISPLSALSQTGAQVIPGRKSNANPNPEVDGLDEINGVDDSSGENCFDRGDMSLEKCNTFQSDCTKKKEVPRFAFMPAGKPLPLPPPSATVDRYPLEEVFRCDDSSARAPNEPYSYHNVKPTDLIETHGKIVGKIDGTNDPSALPNSTDTSVFAESDVINMRTVCMRDMGTEMTPIASVEPSCTATPLMATTPNLGSPANSRPSSPGRKKNSTPASTSSTASKAAPKSTETNPILSERDKTRAEILALGTQLGKANIAAWATKEEEEADAAQALKENLEIQEVRKNLLASRAAAWEEAEHAKLIARFKREEAKIQAWENHEKAKAEAEMRRVEVKVERMRSHAHERLMNKLAAARRRAEDLRAKAEALRCEQAAKTATRSEHIRRTGKIPTAFSSHFCG
>gnl_Phypa_v3.3_Pp3c4_17800V3.1
MASHGPTNIFSFNSSRNVKAVTKAKSYEDDSNCEKDSTASFDFNLAATNRSVVGPFTMPTPSKWDDAEKWLSAGEAAPAKPSLKNSPLSAPSQTGAPTLCAQKGDVSNCVLREWN
>gnl_Phypa_v3.3_Pp3c14_21250V3.1
MDKGDYSEVKELITSNSNRSTNSLFDGDSVVFYGSTKDESFPKGGYPRSSKKNGGDVANRHDSKVPYNNQRSERDPSAWAMVHDVGHRLHFSESTADIAFVTKNALALRDAHSKESLTAPFKSIQTPSTEKLTADEFRAKLQNGNMSQARAATQATAGLMANHGPNNIFSFNSSRNVKAVTEAEPYEDDSNCEKDSTASFDFNRAAANRSMAGPLTKPTPSKWDDAEKWLSAGEAAPAKPRLKNSPLSAPSQTGAPTLCARKGDAYPNPEVDGHDGTNGCDDYSGENSFDGDDMSLEKCNKFLVDCTKKKGLPNFAFMPSGKPVPLPLPSATVDRYPLEDVFGRDNSNAKESSTHFEAPNEPYSYRNVKPTAGVPVATRGKAAGTVDEPADPSPTMNSDDPSLYAEPGVVNMRTVCMRDMGTEMTPMASVEPSRTATPLMATTPNLGSPANSRPSSPGGTRNTTPVSLGSKGGNTRPKIIETKTVLSGKDKTRAEILALGTQLGKTNITAWATKEEEEADAAQALKASLEMEEVRKNLLASRAAAWEEAEQSKYTARFKREEAKIQAWENHEKAKAEAEMRRVEVKVERMRSHANEKLMNKLAAARRRAEELRAKAEALRCEQAAKTATRSEDIRRTGKVPTSFFGHLCG
>gnl_Pinta_v2.0_PITA_000014780-RA
MAWCLPAASNKAMVTDLGVHEIESTEETGVISPRLSPRKLRLKLVGVQRGWKASEHISAVSSSTEGPDNVALAECAKYSLLSSESGNVNDEGVSGVEGFQNSKEDVSAHDFGYALQTTKLSTTPSVSEEIPNSGTAAQYSEALKDFHFKENQQVQLKVQNFTKPTSTQMEYANSLNFVQAMRSFEDDNFEYDSGHENTSVSSFEFHKADRAPPRRVLGPHSKPAPSKWDDAEKWLVNLSSGDSHARNKLKSGLGYPQGVAANHAKKSGFPGQGGRQMGNANVLMTKTTSNASGVTEMASAGQSLNQEEVETKKIYPDKYVSNLDDGGPSKFAFMPSVAHSTARADCSLDCYSLENISGCDPSGQREVNDGEALLRPSLRIEKPIADPTINMSKHDPSSTQRATPLCVPPSSTVKSVSMRDMGTEMTPIASQEPSRTGTPVRATTPTMRSPVSSRPSTPGRVAPSSSPMDINDNELGSQAGVNASELSERELHAKTRREIIALGTKLGKDNIAAWASKQQEEENASKSLEAKAPEPTMMMILEARATAWEEAEKAKYMARYKSEEVKIQAWENHQKAKAEAEMKRIEVKVERIRGHAHEKLMNKLAASRHRAEEKLAAAEAKRNRQAAKTAQRAEYIRQTGHMPSPFSHWCCL
>gnl_Poptr_v3.0_Potri.010G098000.1
MDYERIEKPQGGGGLSPGKLRSMLLGVEKRRKQQEEELESAYAFRSQLNHLDETGGSSSDNCKDVDVVSVLPEYFTSATVDSRSASQMVSDGGRLKDHSFANSRIRSQEVQSLDYDSGHDTAIMPSSIFDFQKAERAPQRVPLAPFSNAPFSKPAPSKWDDAQKWIASPTWNLPKTGQAQVQGGQGLRRMGNVLSRQPSTKVVVEVPEQKVVTFEEPDTKRVDTSQAKKETGVQKLKSWEADSYPIADSYGKPVLMIENSVGQSAISLSRHDSSLTIHSATTFIPPPSTARSVSMRDMGTEMTPIASQEPSRTGTPVRATTPILSPTSSRPSTPGRAAPTSSPSNPFNDHQNPNKELSEKELQMKTRREIMVLGTQLGKKNIAAWASKEEEDKDASTSLKTIGADQQSKNVIETRAAAWEEAEKAKYTARFKREEMKIQAWENHQKAKTEAEMRKIEVEVERIRGQAQDRLMNKLAAARHKAEEKRAAAEAKRNRRAAKTEQQAEYIRRTGRVPSSFTFCGCCG
>gnl_Poptr_v3.0_Potri.011G092000.1
TCIISPSKLRMKLMGPHHHRHKDGSNGKSSRTSPSKLEGTEFFNDNLFASNSGDFREKVRKEIVDNGCVKMQSFSKCENGNSSAVHPVRTVEDENVDYASNASSSSFEFHNERFELSNHDPKSSNSRVAETKLVDLCQPASHMAFEKFSFAPLGSPIISGLAYGVKGCTIKNSSAGFLKNMNYTQGV
>gnl_Poptr_v3.0_Potri.008G144300.1
MYIGGGKQGGGGGLSPGKLRSMILGVEKKRNQQEQEEELESSNAFRSQLNHLDETGGGSSDNCKDVDVVNVLPEFPASTTADSRAASQMVSDGSRLKDQSFVNSRIRSQEVPSFDYDKSNETAIVLSSISDFQKAERAPQRVPLAPFSKPAPSKWDDAQKWIASPTWNRPKTGHAQVQGGQGPRKTGNALSRQSSTKVVVEVPEQKVVTFEEPDTKRVDTSQAKKETCLQKLQSWEADSYPIVDSFGKPVLMNENSAGQSAISLSRHDSSLAIHSATTFIPPPSTARSVSMRDMGTEMTPIASQEPSRTGTPVRATTPIRSPTSSRPSSPGRTAPASSPTNPPNDHLDPNRGLSEKELKLKTKREIMVLGTQLGKMNIAAWASKEGEDKDASTSLKIIAADQQSKNVIETRAAAWEEAEKAKYMARFKREEMKIHAWENHQKAKTEAEMRKIEVEVERIRGQAQDRLMNKLAAARHKAEEKRATAEAKSNRQAAKTDKQAEYIRRTGRVPSSFTFCGWCW
>gnl_Poptr_v3.0_Potri.001G358600.1
MDYERIHKVQSGIISPSKLRMKLVGPHHNRKKDGSNSNSSRTSPSKLQDNEFVKNSLLASDFGDFGEEVAALGLEVASVNFPSEAVLDLCQADLPMETVPKEIGDAGRVKMQPFSKCEKGNSSAVHPVRTVEDENLDYDSNASSSSFEFHNERSVNNQFSKRFSRPMSSKWNDAEKWIMKRQNVQPNYVKKNNNLHNQANRNPVTSVDRVAPALSNYDPRSSNSRVADTKLIDFCLPSYQQAFEKFSFIPPGSLTISGQENGVDTLVDRCAQSTDLKEVDQRELSCTKISTQDSAVVPVVRSVCMRDMGTEMTPVTSLEPSRTATPVDATTPLRSPTSSIPSTPQRRAPAPTTTDHCSNDDTQHATGNGKIELTEQELKLKTRREIEALGVQLGKMNIAAWASKNDQQKHASSLETTEMENEQIEFVKRAAAWEEAEQSKHTARYKREEIKIQAWESQRKVKLEAEMRRIEARVEQMRAQAHAKMVKKIAMTRQRSEEKWVAAEARKNQDAERTAAQAEYIRQTGRMPSSNYICCGWF
>gnl_Prupe_v2.1_Prupe.4G085800.1
MEYERIHKVQTGIISPSKLRMKLMGPHHHRKKDGSNSNSSRTSPSKLDDSEFFKNSLLDPMNGDEEVASSSLEVLSTNLSSEPALDLRESDQTSCQMKESLPRENGDAVRVRLQQCTKGDSGSSSAIHPMRAMEDENLDYDSNASSSSFEFHKGEKSVHKHISRALSRTMPSKWNDAEKWIMNKQIVQANFPRKSALQNQTIRLPVTNMVRVAPESANYDYKLNGRVADTKRVDFCQPASHIGFDKFSFVPSVPQSSSGQACGNALIDASSQSKDLMEVGHRNFPCSKSTVENNTGTAAIRSVSMRDMGTEMTPIPSQEPSRTATPEGATTPLRSPTSSIPSTPRSGAPAPTPTTDGEAQPRVENNKKQLSEEELKLKTRREIVELGVQLGKMNIAAWASKDEQEKKSAAEKIDMAEVEQVEFEKRAAAWEEVEKSRHTARYKRDEIKIQAWECQQKAKLEAEMRRIEAQIEQMRSQAQSKMVKKMALARQRSEEKRAAAEAKKNQNAEKTAAQAEYIRQTGRMPSSHYICCGWLS
>gnl_Prupe_v2.1_Prupe.1G342800.1
MDYERIQKPQGGGGFSPGKLRTMLLGVEKKRKEKEDPESKFALRSQPSDFDEAGGGGSDNCKDVDVVSVLPECSTSTAADSVGSEMLSDRRLKDNTSVNSRVRNQEDPSLDYDSGHDAVCVSSSIFEFQKAERAPQRVPLAPFSKPAPSKWDDAQKWIASPTWNRPKMGQAQMQGGQGVGSRKVGNFGYGSRQPTTKVVVEVPDKKIAIFEEPDTKRIDTNQAKMESGGKKFVSWEADPYPIADSYGKPVLMIENSVGESAINLSQHDASAALHGTTTFIPPPSTARSVSMRDMGTEMTPIASQEPSRTGTPVGATTPIRSPTNSRPSTPGRAAPASSLIDQEANKELSEKELQMKTRREIMALGTQLGKMNIAAWASKEEDKDASTSLRTVPAEQPGKSVIETRAAAWEEAEKAKYIARFKREELKIQAWENHQKAKTEAEMRKIEVEVERIRGRAHSKLMNKLAATRHKAQEKRAASEAKRNQQAAKTEQQAEYIRRTGRIPSSFSCWGWCS
>gnl_Selmo_v1.0_99375
LRSVSMRDMGTEMTPIASQEPSRTGTPIRATTPTIRSPTRQEIRALGAQLGKANIAAWASREEEEEDASKCLKNIDLEEVKRNVLETRAAAWEEAEKAKYEARYKREESKIVAWENHEKAKAEAEMRRIEVKVERMRSHSHEQLMNKLAIARRRAEDLRAAAESRRVEQAAKTAQRADYIRQTGNMPEATSSPLSAFLRIGRWCC
>gnl_Solly_v2.4_Solyc01g008180.2.1
MEYERIDKRNLQLSPRKLRSMLLGAEKKRKQEGKDDVVEDQELESATVSLRSHLPEIHESGCNLENYKDVNVVSVVPESSTSLALDSSMSLEMINDTRIKDQSLVSTRIRSQDDSSLDCDGGIDSVGTVSPLFEFQKAERAAQRVPLAHFSKPAPSKWDDAQKWIASPTSNRPKTGQSSQVVGSRKTSHSGYGYRQQSTKVVVEVPDQKLVPYEEPVDTKQIDSGQPKDSGVQKFVSWEAEPHPIAESYVKPMLMIETSIGQSAINLSRHDSSVSIHSATVIPPPSTARSVSMRDMGTEMTPIASQEPSRTGTPVRATTPTRSPTSSRPSTPGAAPASSPFRPSNDNLDAHTNALSDQELQLKTRREIMALGTKLGKMNIAAWASKDGEDRNASSLLKTDKQDQPNTTVTETRAAAWEDAEKAKHLARFKREEIKIQAWENHQQAKTEAEMRKTEVEVEKMKARAQDKLMNKIAAVRYKAEEKLAAAEARRNKHAVKIEKQAEYIRKTGRLPHSFSCCRWCF
>gnl_Solly_v2.4_Solyc08g045640.2.1
MKSMMVGQRSKNRRPPNIINFATPISIFKTKQNKKDCAVSNFTFRERRRENYFFFLSPFHSHTDTVGGWFRRKEDLMEYERIHKVQTGIISPSKLRMKVIGHQQQQKKTKQGSNTNSSTTSPVRRLHQDSEFVNTSLLAAQTQEQYCNYEGRENGGNCSSVHPVKGCEDDYDSTSSFEFHKGERSSMQQHSRSFSRPMSSKWNDAEKWIINRQPNYHSNKIQLHNRGATTSMVEKVDFAPETKDLTEVDSSCLTEDITVGPAIRSVSMRDRGTEMTPIPSQEPSTTATPVGATTPLRSPTSSIPSTPRRGQPAPTPTDNYIDNASQTSTENNKRELSEEELKMKTRKEIVALGVQLGKMNIAAWASKDDKNKSKADAERMEYAKRAAAWEEVEKSKDTARYKREEIKIQAWESQHKAKLEGELRKIEAQVEQMRAQAQAKMVKKIAMARQKSEEKRAAAEARRNQQAGKTTEQVQYIRQTGRLPSSSFTCCGWL
>gnl_Sorbi_v3.1_Sobic.004G012700.2
MEYERIEKPFPVQVPPPLPLPSALPLLLHAFSSPHRFSLSVRWARSGTRMSNAGALCLSLSDSLCVSLALLQQGGGFSPKRLRAMLLGVDKRRKGQDDAEEEEDGGDYGAVPRAHARSDAGDGGGGAMCEEYKDVDVVSTISESSSSLETGGGHRSRDAHPIPVGSRIRVPEEDSCDSESVASNFEFHKERGATARSAAAASVVPPFSKPAPSKWDDAQKWIASPTTNRPSRGGGGAPVPKKIEKPSAGIGRLPATKVVLEATEEIDTKRIDPSQEKREIGWQKAVNWAPPDPCPEVEPCPKTTLAAESTMAASAVTFNRHDASTTLQSATTCIPPPSTVRSVSMRDMGTEMTPIASQEPSRTGTPVRATSPNCSRPTTPRRTLGPNAIGAVISHGECSNSELSEQELQTKTRREIMLLGTQLGKTSIAAWASKKEEEKDASLSLKTVPMDQSTQNITAIRAAAWEEAEKAKYLARFKREEIKIQAWEDHQKAQIEAEMRKIEVEVERMRARAQDKLMTQLASARHNADEKRAAAELKRNRAAARTAEQAEHIRRTGRVPPSFGCWNWCS
>gnl_Sorbi_v3.1_Sobic.001G528600.1
MEYERIHEPLPRRQSGGFSPAKLRAMLRGLEKHQRNNGEDTSPEANDSGELDDRRSLECSTSTEMSSNSGHRSRNRAPDDDSFDSESSSSGPPTVKRSTAVAALLPPFSRPTPSKWDDAEKWISSPTSNRTGRAGPTAGTVPKKSALAFPEHGGRPPAVAKVVTDVPTNTGPLVKNSDGLADPDLLKPAHNASIVDEPAPAVRSVSMRDMGTEMTPIASQEPSRTATPIIASSPTSSRTPTPQRTTELSVSNIDSNKMEMSEEELQISTRQEIMDLGERLGKTTIAAWASKEEKTAAHSTSTTAYKAVDINRENRAADWQEAEKAKYLARFQMEEAKIQAWENLQKAKIEAEMKRIEAKIERKRAREQDRLASKLAAVSHRAEAKREAAEVRRNQEAARTEEQAAQIRETGHTPSSFSCWCWCL
>gnl_Sorbi_v3.1_Sobic.006G219500.1
MEYERIHQKAQPGALSPTKLRMKIMGAHNRVRVITSNSSSRTSPAKNIEASQAQNRLLVCDVLEEVSDSTSDGTKHPSAVNKTEAVEKDSAVDSNKVQNISKSSVPQPATGSSSMIHPVRPVEEDSTECDSGLDNASTSSFEFHGVEKTATQNPAHGYLSRQTSISSKWNDAEKWIVNRQNVNQNITKGTAQNQTVNQMNSAAARGAIVPKISGRPVQKMKRVNPALSAPRSILERLSFASYQPKLVRHADVCPVSNASANSECHKATDTGSSIEMKPCNEANAIPAVQSVSVRDVGTEMTPIPSQEPSRTGTPLGSRTPTRSPNCSIPSTPVGGRSIASPGEECTDDGPYFNRKGVAHANELSDTETRLKTRQEIAALGIQLGKMNIATWASKEELELVSAAPSIADLERMKKEYAARAASYEEAENTKHTARFKKEEVKIEAWESRQRGKIESEMRRIEEHAERMRSEAMAKMAEKLEMTRRIAEEKRASANAKMNQQAAIAVQKAEKIRQTGRVPGSSILCCSGCFCGPY
>gnl_Spipo_v2_Spipo17G0037000
MIMAGGVSRHMRSPPMAWGEELIQHSYLELFEHRRSMVIRSKRLSSLQMDFERMQRPNLQASCVEYSSEWRVGGMMRESTSPAHRLRFGTLHLSACEQKLRIRFAGASSSEIFKDVGMVFSLPDFSAVTADTAYYYQRSQALNLGNVRAPGSHEGDSHGPDNASAFEFQRVERAQHRSSVPLFSKSAPSKWDDAQKWIASPTSNRTKVTGSQLRKAGGGTMAHGNKPFAAKLLEVSEEADSKATDPGQFKRELPMQRTTDLTPDLFPVADPHSKASIILENLVVDSAGELIGVHERYGHRDDTHCQPRSFKDWNTRERCDPNSGSYFIRTIQSGQNSTMLYSH
>gnl_Spipo_v2_Spipo13G0044300
MKICLKRVKKGVVTIKACCSRVFSHGEQPPSIAAVLSHVQSEKRESEMGGYSQMVTVLSADGCHVEHIPPARKAHPDVTDHLGKKKQRRVMAACGPRRVGENRQPRWVRFSNAGPMMTAVGLVWSPLPTRAESGVGDMDPCLPVQSMEYKRIHGVQTGVISPSKLRMKLLGVHSHWRNDGGAPSSRTSPSKLEELEHSKGSLLADRDDDGLRHPEGGGEDGGLPAGRFLLSQPHPPNQRAVFTGKPPPEEGGGGGGGNGYDSGHESGGGGAGFEFHGGERALAVGPFQRPIPSKWNDAEKWIAGRQPAHPNLIKKTLMQQRYGGGQPLAGNPGKVAPEGVDPLVADSKRVDSSQMATRFPFGSLTSHPASEPRRGAPRSAAAFSPIVINSVIFPRADPSPAEPPPPVENSGLAPGVKSVSMRDMGTEMTPMASQEPSRTGTPNGASTPSRSPVCSQPSTPRGAAQAAVAAPPTEVGSEKALDARDDGGRAELSEKERRQKTRSEILALGLQLGKMNIAAWASKGDVENDSDGRAPCEGADQARLRRVDFEARAAAWEEAEKTRHTARFKREEAKIQVWESHEKAKVEAEMREVEARAEKMKAQAHERMMRKLSTIKQRSGEKLAAAETRRERRVVTTGCQAEHIRRTGQPPPPPGCRRLCCLWFSTGPRGKARITDRLRGVDEANY
>gnl_Stras_v2.0_SGA_v2.0_scaffold223T42825
MEYERIHKVQTGIISPSKLRMKLIGSQRKKDGSNCNSSRTSPSRLEEDSEFVNNSLLADRDGNSAEEALNLEVEPVKSDITSSNGDSARTRAQPESTGSSSVHPVRTIEDENLDYDSTSSFEFHKGDHKPPHQHAAATRALMRPVSSKWNDAEKWIMSRQNVVQPSTLKRSNSQNQGNRTSGGSMVRVAPELAGLESKALVKRVDFVQPALQTGPSKFGLGPTVDLCPESKDLMEVDDVDSGLPSTKSVTDENNGPAIRSVSMRDMGTEMTPIPSQEPSRSPTPVSSTTPLRSPTSSIPSTPRRGAPAPTPTEHDICNQTPQDKTAEPSGRKELSEQEMKLRTRREIVALGVQLGKMNIAAWASKDEKGISGNENVGDDDDEAEQVEYAKRAAAWEEAEKSKHSARRGKAQIEQMRAQAQAKMVKKVALARQKSEEKRASAEAKKNRQAEKTAAQAEYIRLTGRIPSSSPFHCCGWL
>gnl_Theca_v1.1_Thecc1EG029411t1
MEYERIDKVQSGISISPSKLRMKLMGPLHRKKDGSNSNSSRTSPSRIEDAEFVNSLLASKSGEFYEEVPSLDVAPVKISNETVLDSSLNDQISSQPKESLPRESIDVGRSKLQQFSKSDNGNSSAIHPIRTIEDENLDYDSNASSSSFEFHKGERALPNSMTRSYSRPMSSKWNDAEKWIMNRQNLQATYAKKNAFNNQANRFHMTNMVRVAPESANYDQRSAVNRIADTKRVDFCQSAVQMPFEKFSFIPAGAHPISAQACGGNLSSDQYPHSKDLREVAQRESSAEDTTVVPAIRSVSMRDMGTEMTPVTSQEPSRTATPAGATTPLRSPTSSIPSTPRRGEPTSTPLDHTTDDESQRPTNNRKKELSEQELKLKTRREIVALGVQLGKMNIAAWASKDEKENNTSSVETSNTEEPEQIEYEKRAAAWEEAEKSRHTARYKREEIKIQAWESQQRAKLEAEMRRIEAKVEQMRAQAQAKMVKKIAMARQRSEEKRAAAEARKNREAERTAAQAEYIRQTGRMPSSHYICCGWLS
>gnl_Theca_v1.1_Thecc1EG011082t1
MDYERIQKPQGGGGFSPAKLRTMLLGVEKKRKQEEEEQEEVESSIDLRSQLSHLDDTGGSGSDSCKDVDVVSVLPECSTLTTADSMAAVQNGSERRLKDHSLGNTRNRFIEDHPGLDYDSGHDNMSVSSSSVFEFQKTERAQQRVPVGPFSKPAPSKWDDAQKWIASPTANRPKTGQGGQGVGSRKGGNFGYGRQSSTKVVVEVSDQKMVALEEPDTKRIDMNHAKKDNGLQKFVNWESNPYPIVDTYGKPVLMFENSVAESAISLSQHDSSMSIHSATTFIPPPSTARSVSMRDMGTEMTPIASQEPSRTGTPVRSTTPIRSPNSSRPSTPSRAVPVSSPANPPYDHLDLKMELSEKELQMKTRREIMVLGAQLGKTNIAAWASKEEEDKDASTSLKTVTPEQPAKSVIETRAAAWEEAEKAKYMARFKREEMKIQAWENHQKAKTEAEMRKIEVEVERMRGRAHDKLMNKLAAARHKAEEKRAAAEAKRNQQAAKTEQQAEYIRRTGRIPYSFPCWNWCS
>gnl_Utrgi_v4.1_Scf00004.g919.t1
MRLLGAKKKDGSTSNSPRTSPSRMEDSEFVKNSLLLSSPDGDFDSRVASPAEDPPTKSDSAVSESNQGGSANLLPQQPKTDGLVLSEISDAAGRLRTLQGQHGYSKADPADSHRYEDENLDYDSTSSFEFHKGERSLHQSVARTLARPMPSKWNDAEKWIMNKQSAQGSLGKKSNVQQNRGSWASTSNVVKVAPEAVISENKALVKSVEFVQPAPQTATLRSGLLSHEAGPASGQASGQIAFTDLCTGSKDLSVTEENKGVPMVRSVSMRDMGTEMTPIPSQEPSRTATPLSATTPLRSPTSSMPSTPRRGEPAPTPTELCISSNPTQNSGETGKKDMSEQELKMKTRKEIMALGVQLGKLNIAAWASKNEKDKNVSGSENAGDENECAEYAKRAAAWEEAERAKYAARFKREDIRIQAWEGRQKAKLESDMRKIEVHIEQLRAQAQAKMVKRIALARQKSEEKRMAAEAKKNKLAEKTKAQAEYIRQTGTLPSFPYICCGW
>gnl_Utrgi_v4.1_Scf00054.g5728.t1
MISPSKLRIRLLGGKKKDGSTSNSSRTSPSRMDDAEFVKNSLLLSPPDGDFGSQVSSPSEDQPTHSDPAAAVSEICQGNTNLLQQPKIDNLVLREISDAAGRLRTLQTQPGAKGADLADPHRYEDENLDYDSTSSFEFHKGERSLHHSLSRTLARPMPSKWNDAEKWIMNKQSGQTNMGKKNNVQQNQGNWPSTSNMVKVAPEALVSDYKASVKRVDFVQPPQHVGPLRSGFLPHEAAPTEGQDLTDVDDDGLLCTKSVTEENKGVPMVRSVSMRDMGTEMTPIPSQEPSRSATPQTATTPLRSPTSSMPSTPRRGEPAPSPTEFCISSNPTQNSGVAGKKEMSEQELKMKTRKEIMALGVQLGKLNIAAWASKDEKDKSVSGSENAADENECAEYAKRAAAWEEAELAKHAARFKREEIRIQAWEGRQKAKLESEMRKIEAQIEQMRAHAQAKMAKKIAVARQKSEKKRAVAEAHKNKMAEKTVAQAEYIRQTGRLPSFAFMCCGW
>gnl_Vitvi_Genoscope.12X_GSVIVT01010242001
MDYERIQKPQVGGGFSPGKLRTMLLGVEKKRKEEEGLDSNFSLRSQASEVDDGGGSYSDNCKDLDVVSELPECSTSAAADSLAPEMINDHRLKDHPSVNPRIRFQEDLPFDYDSGHDGMCVSSSIFEFQKAERAPQRVPVGPFSKPAPSKWDDAQKWIASPTSNRPKGGQGVGSRKGYGNRQPSTKVVVEVPDQRLVPFEEPDTKRIDPSHSKKESAGQKFVTWEVDSYPTADPYAKPVLMIENTVEESAISLSRHDPSMSIHSATTFIPPPSTARSVSMRDMGTEMTPIASQEPSRTGTPVRATTPTRSPTSSRPSTPGRGAPASSPVGPLNDCLDSNKNELSEKEIQMKTRREIMVLGTQLGKMNIAAWASKEEEDKDASTSLKTVAVEQPTKSVIETRAAAWEEAEKAKYMARFEREELKIQVWENHQKAKTEAEMRKIEVEVERIRGRAHDRLMNKLAAARHRAEEKRAAAEAKRSRQAAKTEQQAEYIRKTGRIPSSFSCWNWCS
>gnl_Vitvi_Genoscope.12X_GSVIVT01021550001
MEYERIHKVQTGIISPSKLRMKLMGPHHQRKKDGSNSNSSRTSPSKLEDSEFVKNSLLALEDEASSLEVSSVKLPGDVMPDLAQGDQISCQPKESLPRENGSVGRVKTQQYSKCDTGNSSTIHPVRTLEEENLDYDSNASSSSFEFHKERSLHNSVSRSLSRPMPSKWNDAEKWIMNRQNAQANYTKKNVLQSQGNRLAGANMVRVAPESASTDHKLSVKRVDFCQPAAQMGLEKFSFVPNGAHPISAQANGGNALIDLCQTKDLKEVDPRELSCLKGSPEDTTGFSAIRAVSMRDMGTEMTPIPSQDPSRTATPVGATTPLRSPTSSLPSTPRRAGAPAPTPAEHMTDDESRDYRNRELSEEELKLKTRKEIVALGVQLGKMNIAAWASKDEKEKSAQSGETHDLEDHERIEYERRAAAWEEAEKSKHAARYKREEIKIQAWESQQKAKLEAEMRRIEAQVEQMRAHAQAKMVKKIAMARQRSEEKRAAAEANRNREAEKTSAQAEYIRQTGRIPTSQFVCCGWL
>FraveV4A2_3g05020.t1
MIRKLSTQLLCLSGETVLPTKGVKLHREKKRLVKFGLSLILVIPVWLFCFREEKKLLRDSMEYERIHKVQTGMISPSKLRMKLMGPHHNRKKSGSNNNSSRTSPTKLGDSEFVKNSLLDTMNGDEEVSLPSLDLPTNLSIEVALPKENGDASRAKLQQCTKGDSGNSSTVYPLRIMEDENLDYDSNASSSSFEFHKGEKSVQKHISRVLSRTMPSKWNDAEKWILNKQIVQANFPRKNALQNQTNRLPVVNMGRVAPESATYDYKQNGRVADTKRVDFCLPASQIGFEKFRFVPSESHPSSGQACGGNASSRSTDLKEVEDMPCSQSSVEETSTATSAIRSVSMRDMGTEMTPEMTPIPSQEPSRTCTPLGATTPIRSPTSSIPSTPRGGAPAPTPTTDEEIYKQHGRNKRELSEEEQKLKTRREIVELGVQLGKMNIAAWASKAEEKTETCAETVDMAELQRVEFEKRADAWEEVEKSKHMARYKRDEIQIQAWESQQKAKLETEMRRIEAQIEQMRAQAQSKIMRKIALARQRSEEKRAAAEARKAQKAEKTAAQAEYIRQTGRMPPSHYICCGWLS
>FraveV4A2_4g36350.t1
MLSPTKSMDYERIQKPQVGGGGGFSPGKLRTMLLGVEKKRKEQGDSESTFNLRSQASEFEGNGGADNCKDVDVVSVHPECSTSTAVDSSGSEMMSDRSLKDNALGNFRARNQEHPSLDYDSGHDAMSTVSSSIFEFQKAERGTQRLPLAPFSKPAPSKWDDAQKWIASPTWSRPKSGQGVGSRKAGNLGYGSRQPTTKVVVEVPDSKVANFEEPDTKRIDTNQTKMETGGQKFVNWEAEPYPIADSYIKPVLMIENSVGESAINLSRLDSSGAFHGTTTFIPPPSTARSVSMRDMGTEMTPIASQEPSRTGTPVGATTPIRSPTNSRPSTPSRAAQASSPNAPSIDHIGPNKELSEKEKTRREIMALGTQLGKTNIAAWASKEEDKDASTSVKSAASEQLARSIIETRAAAWEEAEKAKYLARFKREEMKIQAWENHQKAKSEAEMRKVEVEIERLRGRAHSKLMNKIAAARHKAQEKRAAAEAKKNQQAAKTEQQAEHIRRTGQVPSTFCCWGWCS
>Maldo_HF_11772
MVPVNNDIVERKEGSFRERKLDRDLMEYERIHKAQTGIISPSKLRMKLIGPQHHKRKDGSNSNSSRTSPSKLADSEFVKNGLLDPMNGDEEVTSSSLEVVSMNLSSAAAALDLGQSDQASCQPKESLPRENGDGSRVKLQHYSKSESGNSCAIHPVRMMDDENLDYDSNASSSSFEFHKGEKSVHKHLSRTLSRTMPSKWNDAEKWIMNKQIVQANFPRKSALQNQTIRLPVTCMVRVAPESANYDYKPNGRGADTKRVDFCQPASQIGFDKFSFVPSESHLSSGQACDGNAMCSKSAVENTAGTTAIRSVSMRDMGTEMTPIPSQEPSRTATPEGATTPRRSPTSSMPSTPRGGAPAPTPTTDGESRPRFESNKKQLSEEEIKLKTRREIVELGVQLGKMNIAAWASKEEQEKKLSAEKADATELEQIEFEKRAAAWEEAEKCRHTARYKRDEIQIQAWESQQKAQLEAEMRRIEAQVEQMRAQAQSKIMKKIALARQISEEKRAAAEARKNQSAEKTAAQAEYIRQTGRMPSSHYICCGWL
>Maldo_HF_18289
MEYERIHKVQTGIISPSKLRMKLIGPHHHKKKDGSNSNSSRTSPSKLDDSEFVKNSLLDPMNGDEEVTSSGLEVLSMNLLREAALDVGQSDQASCQPKESLPRENSDAGRVKLQLYAKGESGNSSAIHPVRMMDDESLDYDSNASSSSFEFHKGEKSVHKHLSRTLSRTMPSKWNDAEKWIMSKQIVQANFPRKGALQNQTIRLPVTNMVRVVPESANYDYKPNGRGADTKRVDFCQPSSQIGLGKFSFVPSESQLSSGQASDGNALFDESTQSKGLMEVGDGNAPCSKSTVENTAGTAAIRAVSMRDMGTEMTPIPSQEPSRTATPEGATTPIRSPISSMPSTPRGGAPAPTPTTDGESPPNNKKQLSEEELKLKTRREIVELGVQLGKMNIAAWASKDEQEKKLSAEKTDTAELERIEYEKRAAAWEEAEKCRHTARYKRDEIQIQAWESRQKAKLEAEMQRIEAQVEQMRAQAQSKIVKKITLAKQRSEEKRAAAEARKNQNAEKTAAQAEYIRQTGRMPSSHYNCCGWLW
>Malba_029171
MEYERIHKAQTGIISPSKLRMKLIGPQQHKRKDGSNSNSSRTSPSKLADSEFVKNGLLDPMNGDEEVTSSTLEVVSMNLSSAAAALDLGQSDQASCQPKESLPRENGDGSRVKLQHYSKSESGNSCAIHPVRMMDEENLDYDSNASSSSFEFHKGEKSVHKHLSRTLSRTMPSKWNDAEKWIMNKQIVQANFPRKSALQNQTIRLPVTCMVRVAPESANYDYKPNGRGADTKRVDFCQPASQIGFDKFSFVPSESHLSSGQACDGNAMSSKSAVESTAGTTAIRSVSMRDMGTEMTPIPSQEPSRTATPEGATTPRRSPTSSMPSTPRGGAPAPTPTTDGESRPRFESNKKQLSEEEIKLKTRREIVELGVQLGKMNIAAWASKEEQEKKLSAEIADATELERIEFEKRAAAWEEAEKCRHTARYKRDEIQIQAWESQQKAKLEAEMRRIEAQVEQMRAQAQSKIMKKIALARQISEEKRAAAEARKNQSAEKTAAQAEYIRQTGRMPSSHYICCGWL
>Malba_032907
MLLGVEKKRKEKEDSESAFTLRSQPPDFDDQAGGGGSDDCKDVDVVSVLPKCSTSNAADSLGPKMGSDRRLKDSASVNSRIRNQEDPSLDYDSGHDAMGVSSSMFEFQKAERAPQRVPLAPFSKPAPSKWDDAQKWIASPTSNRPKMGQAQMQGGQGVGSRKAGSFGYGSKQLSTKVVVEVPDQKVDIFEEPDTKRIDTNQSKMESGGQKYVSWENDPYPIADSYGKSVLMVENSVGESAINLSQHDSSTAFHGTTTFIPPPSTARSVSMRDMGTEMTPIASQEPSRTGTPVGATTPIRSPTNSRPSTPSRAAQASPPINQNPNKELSEKELQMKTRREIMVLGTQLGKMNIAAWASKEEDKGASTSQKTALEEQPGKSIVETRAAAWEEAEKAKYMARFKREEMKIQAWENHQKAKTEAEMRKIEVEVERIRGRAHGKLMNKLAAARHKAQEKRAAAEARRNRRAAKTEHQAEYIRKTGRIPSSFWCWGWCS
>Malba_043919
MEYERIHKVQTGIISPSKLRMKLIGPHHHKKKDGSNSNSSRTSPSKLDDSEFVKNSLLDPMNGDEEVTSSGLEVLSMNLLREAALDVGQSDQASCQPKESLPRENSDAGRVKLQLYAKGESGNSSAIHPVRMMDDESLDYDSNASSSSFEFHKGEKSVHKHLSRTLSRTMPSKWNDAEKWIMSKQIVQANFPRKSALQNQTIRLPVTNMVRVVPESANYDYKPNGRGADTKRVDFCQPSSQIGLDKFSFVPSESQLSSGKASDGNALFDESTQSKDLMEVGDGNAPCSKSTVENTAGTAAIRAVSMRDMGTEMTPIPSQEPSRTATPEGATTPLRSPISSMPSTPRGGAPAPTPTTDGESQPNNKKQLSEEELKLKTRREIVELGVQLGKMNIAAWASKDEQEKKLSAEKTDAAELERIEYEKRAAAWEEAEKCRHTARYKRDEIQIQAWESRQKAKLEAEMQRIEAQVEQMRAQAQSKIVKKITLAKQRSEEKRAAAEARKNQNAEKTAAQAEYIRQTGRMPSSHYNCCGWLW
>Malba_044704
MLLGVEKKRKENEDTESAFTLRSQPPDFDDQAGGGASGNCKDVDVVSVLPKCSTSNAADSLGPEMGSDQRLKDSTLVNSRIRSQEDPSLDYGSGCDAMSVSASMFEFQKAERAPQRVPLAPFSKPAPSKWDDAQKWIASPTWNRPKMGQVQMQGGQGVGLQKVGSFGYGSGQSSCSTKVVVEVPDQKVDIFEEPDTKRIDTSQPKTANGGQKCVSWESDPYPIADSYGKSVLMVENSVVNLSQHDSSTAFHGTTTFIPPPSTARSVSMRDMGTEMTPIASQEPSRTGTPVGATTPIRSPNNSSPSTPSRAAPASSLIDQNTNKELSEKELQMKTRREIMVLGTQLGKMNIAAWASKEEDKDASASQKTVPEEQPGTSVIETCAAAWEESEKAKYMARFKREEMKIQAWENHQKAKTEAEMRKIEFIETDSRCFQVEVERIRGRAHGKLMNKLAAARHKAQEKRAAAEAKRNRQAAKAEHQAEYIRKTGRIPSSFWCWGWCC
>Malsi_05g026560
MKLIGPQQHKRKDGSNSNSSRTSPSKLADSEFVKNGLLDPMNGDEEVTSSSLEVVSMNLSSAAAALDLGQSDQATCQPKESLPRENGDGGRVKLQHYSKGESGNSCAIHPVRMMDDENLDYDSNASSSSFEFHKGEKSVHKHLSRTLSRTMPSKWNDAEKWIMNKQIVQANFPRKSALQNQTIRLPVTCMVRVAPESANYDYKPNGRGADTKRVDFCQPASQIGFDKFSFVPSESHLSSGQACDGNAMCSKSAVENTAGTTAIRSVSMRDMGTEMTPIPSQEPSRTATPEGATTPRRSPTSSMPSTPRGGAPAPTPTTDGESRPRFESNKKQLSEEEIKLKTRREIVELGVQLGKMNIAAWASKEEQEKKLSAEKADATELEQIEFEKRAAAWEEAEKCRHTARYKRDEIQIQAWESQQKAKLEAEMRRIEAQVEQMRAQAQSKIMKKIALARQISEEKRAAAEARKNQSAEKTAAQAEYIRQTGRMPSSHYICCGWL
>Malsi_10g024090
MEYERIHKVQTGIISPSKLRMKLIGPHHHKKKDGSNSNSSRTSPSKLDDSEFVKNSLLDPMNGDEEVTSSGLEVLSMNLLREAALDVGQSDQASCQPKESLPRENSDAGRVKLQLYAKGESGNSSAIHPVRMMDDESLDYDSNASSSSFEFHKGEKSVHKHLSRTLSRTMPSKWNDAEKWIMSKQIVQANFPRKGALQNQTIRLPVTNMVRVVPESANYDYKPNGRGADTKRVDFCQPSSQIGLDKFSFVPSESQLSSGQASDGNALFDESTQSKGLMEVGDGNAPCSKSTVENTAGTAAIRAVSMRDMGTEMTPIPSQEPSRTATPEGATTPIRSPISSMPSTPRGGAPAPTPTTDGESPPNNKKQLSEEELKLKTRREIVELGVQLGKMNIAAWASKDEQEKKLSAEKTDTAELERIEYEKRAAAWEEAEKCRHTARYKRDEIQIQAWESRQKAKLEAEMQRIEAQVEQMRAQAQSKIVKKITLAKQRSEEKRAAAEARKNQNAEKTAAQAEYIRQTGRMPSSHYNCCGWLW
>Malsi_13g000800
MDYERIQKPQVGGGGFSPGKLRSMLLGVEKKRKENEDTECAFTLRSQPPDFDDQAGGGASDNCKDVDVVSVHPKCSTLNAADSLGPEMGSDQRLKDSRLVNSRIRSQEDPSLDYGSGCDAMSVSASMFEFQKAERAPQRVPLAPFSKPAPSKWDDAQKWIASPTWNRPKMGQVQMQGGQGVGLQKVGSFGYGSGQSSCSTKVVVEVPDQKVDIFEEPDTKRIDTSQPKTANGGQKCVSWEPDPYPIADSYGKSVLMVESSVGESAINLSQHDSSTAFHGTTIFIPPPSTARSVSMRDMGTEMTPIASQEPSRTGTPVGATTPIRSPNNSSPSTPSRAAPTSSPIDQNTNKELSEKELQLKTRREIMVLGTQLGKMNIAAWASKEEDKDASASQKTVLEEQPGTSVIETRAAAWEESEKAKYMARFKREEMKIQAWENHQKAKTEAEMRKIEFIETDSRCFQVEVERIRGRAHGKLMNKLAAARHKAQEKRTAAEAKRNRQAAKAEHQAEYIRKTGRIPSSFWCWGWCC
>Malsi_16g000940
MILSPPSMDYERIQNPQVGGGGFSPGKLRSMLLGVEKKRKEKEDSESAFTLRSQPPDFDDQAGGGGSDDCKDVDVVSVLPKCSTSNAADSLGPKMGSDRRLKDSASVNSRIRNQEDPSLDYDSGHDAMGVSSSMFEFQKAERAPQRVPLAPFSKPAPSKWDDAQKWIASPTSNRPKMGQAQMQGGQGVGSRKAGSFGYGSKQLSTKVVVEVPDQKVDIFEEPDTKRIDTNQSKMESGGQKYVSWENDPYPIADSYGKSVLMVENSVGESAINLSQHDSSTAFHGTTTFIPPPSTARSVSMRDMGTEMTPIASQEPSRTGTPVGATTPIRSPTNSRSSTPSRAAQASPPINQNANKELSEKELQMKTRREIMVLGTQLGKMNIAAWASKEEDKGASTSQKTALEEQPGKSIVETRAAAWEEAEKAKYMARFKREEMKIQAWENHQKAKTEAEMRKIEVEVERIRGRAHGKLMNKLAAARHKAQEKRAAAEARRNRQAAKTEHQAEYIRKTGRIPSSFWCWGWCS
>Malsy_05g024750
MKLIGPQHHKRKDGSNSNSSRTSPSKLADSEFVKNGLLDPMNGDEEVTSSSLEVVSMNLSSAAAALDLGQSDQASCQPKESLPRENGDGSRVKLQHYSKSESGNSCAIHPVRMMDDENLDYDSNASSSSFEFHKGEKSVHKHLSRTLSRTMPSKWNDAEKWIMNKQIVQANFPRKSALQNQTIRLPVTCMVRVAPESANYDYKPNGRGADTKRVDFCQPASQIGFDKFSFVPSESHLSSGQACDGNAMCSKSAVENTAGTTAIRSVSMRDMGTEMTPIPSQEPSRTATPEGATTPRRSPTSSMPSTPRGGAPAPTPTTDGESRPRFESNKKQLSEEEIKLKTRREIVELGVQLGKMNIAAWASKEEQEKKLSAEKADATELEQIEFEKRAAAWEEAEKCRHTARYKRDEIQIQAWESQQKAKLEAEMRRIEAQVEQMRAQAQSKIMKKIALARQISEEKRAAAEARKNQSAEKTAAQAEYIRQTGRMPSSHYICCGWL
>Malsy_10g022920
MEYERIHKVQTGIISPSKLRMKLIGPHHHKKKDGSNSNSSRTSPSKLDDSEFVKNSLLDPMNGDEEVTSSSLEVLSMNLLREAALDVGQSDQASCQPKESLPRENSDAGRVKLQLYAKGESGNSSAIHPVRMMDDESLDYDSNASSSSFEFHKGEKSVHKHLSRTLSRTMPSKWNDAEKWIMSKQIVQANFPRKGASQNQTIRLPVTNMVRVVPESANYDYKPNGRGADTKRVDFCQPSSQIGLDKFSFVPSESQLSSGQASDGNALFDESTQSKDLMEVGDGNAPCSKSTVANTAEAEEIDILRSVYVGTAAIRAVSMRDMGTEMTPIPSQEPSRTATPEGATTPLRSPISSMPSTPRGGAPAPTPTTDGESQPNNKKQLSEEELKLRTRREIVELGVQLGKMNIAAWASKDEQEKKLSAEKTDTAELERIEYEKRAAAWEEAEKCRHTARYKRDEIQIQAWESRQKAKLEAEMQRIEAQVEQMRAQAQSKIVKKITLAKQRSEEKRAAAEARKNQNAEKTAAQAEYIRQTGRMPSSHYNCCGWLW
>Malsy_13g000710
MILSPSHFHGLRKDPKASVQVGGGGFSPGKLRSMLLGVEKKRKENEDTESAFTLRSQPPDFDDQAGGGASDNCKDVDVVSVHPKCSTLNAADSLGPEMGSDQRLKDSTLVNSRIRSQEDPSLDYGSGCDAMSVSASMFEFQKAECAPQRVPLAPFSKPAPSKWDDAQKWIASPTWNRPKMGQVQMQGGQGVGLQKVGSFGYGSGQSSCSTKVVVEVPDQKVDIFEEPDTKRIDTSQPKTANGGQKCVSWEPDPYPIADSYGKSVLMVENSVGESAINLSQHDSSTAFHGTTIFIPPPSTARSVSMRDMGTEMTPIASQEPSRTGTPVGATTPIRSPNDSSPSTPSRAAPTSSPIDQNTNKELSEKELQLKTRKEIMVLGTQLGKMNIAAWASKEEDKDASASQKTVLEEQPGTSVIETRAAAWEESEKAKYMARFKREEMKIQAWENHQKAKTEAEMRKIEFIETDSRCFQVEVERIRGRAHCKLMNKLAAARHKAQEKRAAAEAKRNRQAAKAEHQAEYIRKTGRIPSSFWCWGWCC
>Malsy_16g000680
MILSPPSMDYERIQKPQVGGGGFSPGKLRSMLLGVEKKRKEKEDSESAFTLRSQPPDFDDQAGGGGSDDCKDVDVVSVLPKCSTSNAADSLGSKMGSDRRLKDSASVNSRIRNQEDPSLDYDSGHDAMGVSSSMFEFQKAERAPQRVPLAPFSKPAPSKWDDAQKWIASPTSNRPKMGQAQMQGGQGVGSRKAGSFGYGSKQLNTKVVVEVPDQKVDIFEEPDTKRIDTNQSKMESGGQKYVSWENDPYPIADSYGKSVLMVENSVGESAINLSQHDSSTAFHGTTTFIPPPSTARSVSMRDMGTEMTPIASQEPSRTGTPVGATTPIRSPTNSRPSTPSRAAQASPPINQNPNKELSEKELQMKTRREIMVLGTQLGKMNIAAWASKEEDKGASTSQKTALEEQPGKSIVETRAAAWEEAEKAKYMARFKREEMKIQAWENHQKAKTEAEMRKIEVEVERIRGRAHGKLMNKLAAARHKAQEKRAAADARRNRRAAKTEHQAEYIRKTGRIPSSFWCWGWCS
>Malsy_scaffold2570g000710
MKLIGPQQHKRKDGSNSNSSRTSPSKLADSEFVKNGLLDPMNGDEEVTSSSLEVVSMNLSSAAAALDLGQSDQASCQPKESLPRENGDGGRVKLQHYSKGESGNSCAIHPVRMMDDENLDYDSNASSSSFEFHKGEKSVHKHLSRTLSRTMPSKWNDAEKWIMNKQIVQANFPRKSALQNQTIRLPVTCMVRVAPESANYDYKPNGRGADTKRVDFCQPASQIGFDKFSFVPSESHLSSGQACDGNAMCSKSAVENTAGTTAIRSVSMRDMGTEMTPIPSQEPSRTATPEGATTPRRSPTSSMPSTPRGGAPAPTPTTDGESRPRFESNKKQLSEEEIKLKTRREIVELGVQLGKMNIAAWASKEEQEKKLSAEKADATELEQIEFEKRAAAWEEAEKCRHTARYKRDEIQIQAWESQQKAKLEAEMRRIEAQVEQMRAQAQSKIMKKIALARQISEEKRAAAEARKNQSAEKTAAQAEYIRQTGRMPSSHYICCGWL
>Maldo_GDDH_05G1279300
MEYERIHKAQTGIISPSKLRMKLIGPQHHKRKDGSNSNSSRTSPSKLADSEFVKNGLLDPMNGDEEVTSSSLEVVSMNLSSAAAALDLGQSDQASCQPKESLPRENGDGSRVKLQHYSKSESGNSCAIHPVRMMDDENLDYDSNASSSSFEFHKGEKSVHKHLSRTLSRTMPSKWNDAEKWIMNKQIVQANFPRKSALQNQTIRLPVTCMVRVAPESANYDYKPNGRGADTKRVDFCQPASQIGFDKFSFVPSESHLSSGQACDGNAMCSKSAVENTAGTTAIRSVSMRDMGTEMTPIPSQEPSRTATPEGATTPRRSPTSSMPSTPRGGAPAPTPTTDGESRPRFESNKKQLSEEEIKLKTRREIVELGVQLGKMNIAAWASKEEQEKKLSAEKADATELEQIEFEKRAAAWEEAEKCRHTARYKRDEIQIQAWESQQKAKLEAEMRRIEAQVEQMRAQAQSKIMKKIALARQISEEKRAAAEARKNQSAEKTAAQAEYIRQTGRMPSSHYICCGWL
>Maldo_GDDH_10G1258000
MEYERIHKVQTGIISPSKLRMKLIGPHHHKKKDGSNSNSSRTSPSKLDDSEFVKNSLLDPMNGDEEVTSSGLEVLSMNLLREAALDVGQSDQASCQPKESLPRENSDAGRVKLQLYAKGESGNSSAIHPVRMMDDESLDYDSNASSSSFEFHKGEKSVHKHLSRTLSRTMPSKWNDAEKWIMSKQIVQANFPRKGALQNQTIRLPVTNMVRVVPESANYDYKPNGRGADTKRVDFCQPSSQIGLDKFSFVPSESQLSSGQASDGNALFDESTQSKGLMEVGDGNAPCSKSTVENTAGTAAIRAVSMRDMGTEMTPIPSQEPSRTATPEGATTPIRSPISSMPSTPRGGAPAPTPTTDGESPPNNKKQLSEEELKLKTRREIVELGVQLGKMNIAAWASKDEQEKKLSAEKTDTAELERIEYEKRAAAWEEAEKCRHTARYKRDEIQIQAWESRQKAKLEAEMQRIEAQVEQMRAQAQSKIVKKITLAKQRSEEKRAAAEARKNQNAEKTAAQAEYIRQTGRMPSSHYNCCGWLW
>Maldo_GDDH_13G1009800
MDYERIQKPQVGGGGFSPGKLRSMLLGVEKKRKENEDTECAFTLRSQPPDFDDQAGGGASDNCKDVDVVSVHPKCSTLNAADSLGPEMGSDQRLKDSRLVNSRIRSQEDPSLDYGSGCDAMSVSASMFEFQKAERAPQRVPLAPFSKPAPSKWDDAQKWIASPTWNRPKMGQVQMQGGQGVGLQKVGSFGYGSGQSSCSTKVVVEVPDQKVDIFEEPDTKRIDTSQPKTANGGQKCVSWEPDPYPIADSYGKSVLMVESSVGESAINLSQHDSSTAFHGTTIFIPPPSTARSVSMRDMGTEMTPIASQEPSRTGTPVGATTPIRSPNNSSPSTPSRAAPTSSPIDQNTNKELSEKELQLKTRREIMVLGTQLGKMNIAAWASKEEDKDASASQKTVLEEQPGTSVIETRAAAWEESEKAKYMARFKREEMKIQAWENHQKAKTEAEMRKIEVEVERIRGRAHGKLMNKLAAARHKAQEKRTAAEAKRNRQAAKAEHQAEYIRKTGRIPSSFWCWGWCC
>Maldo_GDDH_16G1008100
MILSPPSMDYERIQKPQVGGGGFSPGKLRSMLLGVEKKRKEKEDSESAFTLRSQPPDFDDQAGGGGSDDCKDVDVVSVLPKCSTSNAADSLGPKMGSDRRLKDSASVNSRIRNQEDPSLDYDSGHDAMGVSSSMFEFQKAERAPQRVPLVPFSKPAPSKWDDAQKWIASPTSNRPKMGQAQMQGGQGVGSRKASSFGYGSKQLSTKVVVEVPDQKVDIFEEPDTKRIDTNQSKMESGGQKYVSWENDPYPIADSYGKSVLMVENSVGESAINLSQHDSSTAFHGTTTFIPPPSTARSVSMRDMGTEMTPIASQEPSRTGTPVGATTPIRSPTNSRPSTPSRAAQASPPINQNPNKELSEKELQMKTRREIMVLGTQLGKMNIAAWASKEEDKGASTSQKTALEEQPGKSIVETRAAAWEEAEKAKYMARFKREEMKIQAWENHQKAKTEAEMRKIEVEVERIRGRAHGKLMNKLAAARHKAQEKRAAAEARRNRQAAKTEHQAEYIRKTGRIPSSFWCWGWCS
>Maldo_Gala_05g025230
MEYERIHKAQTGIISPSKLRMKLIGPQHHKRKDGSNSNSSRTSPSKLADSEFVKNGLLDPMNGDEEVTSSSLEVVSMNLSSAAAALDLGQSDQASCQPKESLPRENGDGSRVKLQHYSKSESGNSCAIHPVRMMDDENLDYDSNASSSSFEFHKGEKSVHKHLSRTLSRTMPSKWNDAEKWIMNKQIVQANFPRKSALQNQTIRLPVTCMVRVAPESANYDYKPNGRGADTKRVDFCQPASQIGFDKFSFVPSESHLSSGQACDGNAMCSKSAVENTAGTTAIRSVSMRDMGTEMTPIPSQEPSRTATPEGATTPRRSPTSSMPSTPRGGAPAPTPTTDGESRPRFESNKKQLSEEEIKLKTRREIVELGVQLGKMNIAAWASKEEQEKKLSAEKADATELEQIEFEKRAAAWEEAEKCRHTARYKRDEIQIQAWESQQKAKLEAEMRRIEAQVEQMRAQAQSKIMKKIALARQISEEKRAAAEARKNQSAEKTAAQAEYIRQTGRMPSSHYICCGWL
>Maldo_Gala_10g023390
MEYERIHKVQTGIISPSKLRMKLIGPHHHKKKDGSNSNSSRTSPSKLDDSEFVKNSLLDPMNGDEEVTSSGLEVLSMNLLREAALDVGQSDQASCQPKESLPRENSDAGRVKLQLYAKGESGNSSAIHPVRMMDDESLDYDSNASSSSFEFHKGEKSVHKHLSRTLSRTMPSKWNDAEKWIMSKQIVQANFPRKGALQNQTIRLPVTNMVRVVPESANYDYKPNGRGADTKRVDFCQPSSQIGLDKFSFVPSESQLSSGQASDGNALFDESTQSKGLMEVMGMHRVLKVLSKILQTSRCIAEAEEIDILRSVYVGTAAIRAVSMRDMGTEMTPIPSQEPSRTATPEGATTPIRSPISSMPSTPRGGAPAPTPTTDGESPPNNKKQLSEEELKLKTRREIVELGVQLGKMNIAAWASKDEQEKKLSAEKTDTAELERIEYEKRAAAWEEAEKCRHTARYKRDEIQIQAWESRQKAKLEAEMQRIEAQVEQMRAQAQSKIVKKITLAKQRSEEKRAAAEARKNQNAEKTAAQAEYIRQTGRMPSSHYNCCGWLW
>Maldo_Gala_13g000880
MDYERIQKPQVGGGGFSPGKLRSMLLGVEKKRKENEDTESAFTLRSQPPDFDDQAGGGASDNCKDVDVVSVHPKCSTSNAADSLGPEMGSDQRLKDSTLVNSRIRSQEDPSLDYGSGCDAMSVSASMFEFQKAECAPQRVPLAPFSKPAPSKWDDAQKWIASPTWNRPKMGQVQMQGGQGVGLQKVGSFGYGSGQSSCSTKVVVEVPDQKVDIFEEPDTKRIDTSQPKTANGGQKCVSWEPDPYPIADSYGKSVLMVENSVGESAINLSQHDSSTAFHGTTIFIPPPSTARSVSMRDMGTEMTPIASQEPSRTGTPVGATTPIRSPNNSSPSTPSRAAPTSSPIDQNTNKELSEKELQLKTRREIMVLGTQLGKMNIAAWASKEEDKDASASQKTVLEEQPGTSVIETRAAAWEESEKAKYMARFKREEMKIQAWENHQKAKTEAEMRKIEFIETDSRCFQVEVERIRGRAHGKLMNKLAAARHKAQEKRAAAEAKRNRQAAKAEHQAEYIRKTGRIPSSFWCWGWCC
>Maldo_Gala_16g000810
MILSPPSMDYERIQKPQVGGGGFSPGKLRSMLLGVEKKRKEKEDSESAFTLRSQPPDFDDQAGGGGSDDCKDVDVVSVLPKCSTSNAADSLGPKMGSDRRLKDSASVNSRIRNQEDPSLDYDSGHDAMGVSSSMFEFQKAERAPQRVPLVPFSKPAPSKWDDAQKWIASPTSNRPKMGQAQMQGGQGVGSRKASSFGYGSKQLSTKVVVEVPDQKVDIFEEPDTKRIDTNQSKMESGGQKYVSWENDPYPIADSYGKSVLMVENSVGESAINLSQHDSSTAFHGTTTFIPPPSTARSVSMRDMGTEMTPIASQEPSRTGTPVGATTPIRSPTNSRPSTPSRAAQASPPINQNPNKELSEKELQMKTRREIMVLGTQLGKMNIAAWASKEEDKGASTSQKTALEEQPGKSIVETRAAAWEEAEKAKYMARFKREEMKIQAWENHQKAKTEAEMRKIEVEVERIRGRAHGKLMNKLAAARHKAQEKRAAAEARRNRQAAKTEHQAEYIRKTGRIPSSFWCWGWCS
>Pyrco_DAP_Chr10v0.1_25558.1
MEYERIHKVQTGIISPSKLRMKLIGPHHHKKKDGSNSNSSRTSPSKLDDSEFVKNSLLDPMNGDEEVTSSSLEVLSMNLLREAALDVGQSDQASCQPKESLPRENSDAGRVKLQHYAKGESGNSSAIHPVRMMDDENLDYDSNASSSSFEFHKGEKSVHKHLSRTLSRTMPSKWNDAEKWIMSKQIVQANFPRKSALQNQTIRLPVTNMVRVVPESANYDYKPNGRGADTKRVDFCQPSSQIGFDKFSFDPSESQLSSGQASDRNALFDESTQSKDLMEVGHGNAPCSKSTAENTAEAGEFDILHLVYAGTAAIRAVSMRDMGTEMTPIPSQEPSRTATPEGATTPLRSPISSMPSTPRGGAPAPTPTTDGESQPNNKKQLSEEELKLKTRREIVELGVQLGKMNIAAWASKDEQEKKLSAEKTDAAELQRIEYEKRAAAWEEAEKCRHTARYKRDEIQIQAWESQQKAKLEAEMRRIEAQVEQMRAQAQSKIVKKITLAKQRSEEKRAAAEARKNQNAEKAAAQAEYIRQTGRMPSYNCCGWL
>Pyrco_DAP_Chr13v0.1_31758.1
MLLGVEKKRKENEDTESAFTLRSQPPDFDDQAEGGASDNCKDVDVVSVLPKCSTSNAADSLGPEMGSDQRLKDSTLVNSRIRNQEDPSLDYGSGCDAMSVSASMFEFQKAECAPQRVLLAPFSKPAPSKWDDAQKWIASPTSNRPKMGQVQMQGAQGVGLRKVGSFGYGSRQSSSSTKVVVEVPDQKVDIFEEPDTKRIDTSQPKMESGGQKCVSWEPDPYPIADSYGKSVLMVENSVGELAINLSQHDSSTAFHGTTTFIPPPSTARSVSMRDMGTEMTPIASQEPSGTGTPVGATTPIRSPNNSSPSTPSKAAPASSPIDQNTNKELSEKELQMKTRREIMVLGMQLGKMNIAAWASKEEDKDASASQKTVPEEQPGTSVIETRAAAWEESEKAKYMARFKREEMKIQAWENHQKAKTEAEMRKIEFIEADSRCFQVKVERIRGHAHGKLMNKLAAARHKAQEKRAAAEAKRNQQAAKAEHQAEYIRKTGHIPSSFWCWGWCY
>Pyrco_DAP_Chr16v0.1_40291.1
MCSFFLTFYFSHSIVFKFIVQNPTFHYLISKTHHFSRICFKDFSFLISWVQKQRPIFGFIGLLIGDLKVQVGGGGFSPGKLRSMLLGVEKKRKEKEDSESAFTLRSQPPDCDDQTGGGGSDDCKDVDVVSVLPKCSTSNAADSLGPKMASDRRLKDSTLVNSRIRNQEDPSLDYDSGHDAMGVSSSIFEFQKAERAPQRVPLAPFSKPAPSKWDDAQKWIASPTSNRPKMGQAQMQVGQGVGSRKAGSFGYGSKQLSTKVVVEVPDQKVDIFEEPDTKRIDTNQSKMESGGQKCVSWEPDPYPIADSYGKSVLMVENSVGESAINLSQHDSSTAFHGTTTFIPPPSTARSVSMRDMGTEMTPIASQEPSRTGTPVGATTPIRSPTNSRPSTPSRAAQASSPINQNPNKELSEKELQMKTRREIMVLGTQLGKMNIAAWASKEEDKGASTSQKTTPEEQPGKSIVETRAAAWEEAEKAKYMARFKREEMKIQAWENHQKAKTEAEMRKIEVEVERIRGRANGKLMNKLAAARHKAQEKRAAAEARRNRQAAKTEHQAEYIRKTGRIPSSFWCWGWCS
>Pyrco_DAP_Chr5v0.1_12810.1
MWVQVMTCQDQKEVQHGLMLQRSRTKRKSSYLTGIISPSKLRMKLIGPHHHKTKDGSNSNSSRTSPSKLADSEFVKNSLLDPMNGDEEVQSSSLEVASMNLSSAAALVLGQSDQPSCQPKESLPLENGDGGRVKLQHYSKGESGNSCAIHPVRMMDDENLDYDSNASSSSFEFHKGEKSVHKHLSRTLSRTMPSKWNDAEKWIMNKQIVQANFPRKSNLQNQTIRLPVTCMVRVAPESANYDYKPNGRGADTKRVDFCQPASQIGFDKFSFVPSESHLCSKSTVENTAEAEEIDHLLSVCAGTAAIRSVSMRDMGTEMTPIPSQEPSRTATPEGATTPRRSPTSSVPSTPRGGAPAPTPTTDGESQPRFENNKRQLSEEELKLKTRREIVELGVQLGKMNIAAWASKEEQEKKLSAEKADATELERIEFEKRAAAWEEAEKCRHTARYKRDEIQIQAWESQQKAKLEAEMRRIEAQVEQMRAQAQSKIMKKIALARQISEEKRAAAEARKNQSAEKTAAQAEYIRQTGRMPSSHYICCGWL
>Pyrco_BP1_019993.1
MEYERIHKAQTGIISPSKLRMKLIGPHHHKTKDGSNSNSSRTSPSKLADSEFVKNSLLDPMNGDEEVQSSSLEVASMNLSSAAALDLGQSDQPSCQPKESLPRENGDRGRVKLQHYSKGESGNSCAIHPVRMMDDENLDYDSNASSSSFEFHKGEKSVHKHLSRTLSRTMPSKWNDAEKWIMNKQIVQANFPRKSNLQNQTIRLPVTCMVRVAPESANHDYKPNGRGADTKRVDFCQPASQIGFDKFSFVPSESHMSSGQACEGNAMCSKSTVENAAEAEEVDHLLSVYAGTAAIRSVSMRDMGTEMTPIPSQEPSRTATPEGATTPRRSPTSSVPSTPRGGAPAPTPTTDGESQPRFENNKRQLSEEELKLKTRREIVELGVQLGKMNIAAWASKEEQEKKLSAEKADATELERIEFEKRAAAWEEAEKCRHTARYKRDEIQIQAWESQQKAKLEAEMRRIEAQVEQMRAQAQSKIMKKIALARQISEEKRAAAEARKNQSAEKTAAQAEYIRQTGRMPSSHYICCGWL
>Pyrco_BP1_020970.1
MLLGVEKKRKENEDTESAFTLRSQPPDFDDQAEGGASDNCKDVDVVSVLPKCSTSNAADSLGPVMGSDQRLKDSTLVNSRIRNQEDPSLDYGSGCDAMSVSASMFEFQKAECAPQRVPLAPFSKPAPSKWDDAQKWIASPTSNRPKMGQVQMQGGQGVGLRKVGSFGYGSRQSSSSTKVVVEVPDQKVDIFEEPDTKRIDTSQPKMESGGQKCVSWEPDPYPIADSYGKSVLMVENSVGELATAPASSPIDQNTNKELSEKELQMKTRREIMVLGMQLGNMNIAAWASKEEDKDASASQKTVPEEQPGTSVIETRVAAWEESEKAKYMARFKREEMKIQAWENHQKAKTEAEMRKIEFIEADSRCFQVEVERIRGHAHGKLMNKLAAARHKAQEKRAAAEAKRNQQAAKAEHQAEYIRKTGHIPSSFWCWGWCY
>Pyrco_BP1_029938.1
MKLIGPHHHKKKDGSNSNSSRTSPSKLDDSEFVKNSLLDPMNGDEEVTSSSLEVLSINLLREAALDVGQSDQASCQPKESLPRENNDAGRVKLQHYAKGESGNSSAIHPVRMMDDENLDYDSNASSSSFEFHKGEKSVHKHLSRTLSRTMPSKWNDAEKWIMSKQIVQANFPRKSALQNQTIRLPVTNMVRVVPESANYDYKPNGRGADTKRVDFCQSSSQIGFDKFSFVPSESQLSSGQASDRNALFDESIQSKDLMEVGHGNASCSKSTAENTAGTAAIRAVSMRDMGTEMTPIPSQEPSRTATPEGATTPLRSPISSMPSTPRGGAPAPTPTTDGESQPNNKKQLSEEELKLKTRREIVELGVQLGKMNIAAWASKDEQEEKLSAEKTDAAELQRIEYEKRAAAWEEAEKCRHTARYKRDEIQIQAWESQQKAKLEAEMRRIEAQVEQMRAQAQSKIVKKITLAKQRSEEKRAAAEARKNQNAEKAAAQAEYIRQTGRMPSYNCCGWL
>Pyrco_BP_DH_05g25960
MWVQVMTCQDQKEVQHGLMLQRRTLKTPLSLSAYQQNTERERERERGEREDSTHLKVSSFFVVPQNDIVERKEGSFRERKLERDLMEYERIHKAQTGIISPSKLRMKLIGPHHHKTKDGSISNSSRTSPSKLADSEFVKNSLLDPMNGDEEVQSSSLEVASMNLSSAAALDLGQSDQPSCQPKESLPRENGDGGRVKLQHYSKGESGNSCAIHPVRMMDDENLDYDSNASSSSFEFHKGEKSVHKHLSRTLSRTMPSKWNDAEKWIMNKQIVQANFPRKSNLQNQTIRLPVTCMVRVAPESTNYDYKPNGRGADTKRVDFCQPASQIGFDKFSFVPSESHLCSKSTVENAAGTAAIRSVSMRDMGTEMTPIPSQEPSRTATPEGATTPRRSPTSSVPSTPRGGAPAPTPTTDGESQPRFENNKRQLSEEELKLKTRREIVELGVQLGKMNIAAWASKEEQEKKLSAEKADATELERIEFEKRAAAWEEAEKCRHTARYKRDEIQIQAWESQQKAKLEAEMRRIEAQVEQMRAQAQSKIMKKIALARQISEEKRAAAEARKNQSAEKTAAQAEYIRQTGRMPSSHYICCGWL
>Pyrco_BP_DH_10g21430
MEYERIHKVQTGIISPSKLRMKLIGPHHHKKKDGSNSNSSRTSPSKLDDSEFVKNSLLDPMNGDEEVTSSSLEVLSINLLREAALDVGQSDQASCQPKESLPRENNDAGRVKLQHYAKGESGNSSAIHPVRMMDDENLDYDSNASSSSFEFHKGEKSVHKHLSRTLSRTMPSKWNDAEKWIMSKQIVQANFPRKSALQNQTIRLPVTNMVRVVPESANYDYKPNGRGADTKRVDFCQPSSQIGFDKFSFVPSESQLSSGQASDRNALFDESTQSKDLMEVGYGNASCSKSTAENTAGTAAIRAVSMRDMGTEMTPIPSQEPSRTATPEGATTPLRSPISSMPSTPRGGAPAPTPTTDGESQPNNKKQLSEEELKLKTRREIVELGVQLGKMNIAAWASKDEQEEKLSAEKTDAAELQRIEYEKRAAAWEEAEKCRHTARYKRDEIQIQAWESQQKAKLEAEMRRIEAQVEQMRAHAQSKIVKKITLAKQRSEEKRAAAEARKNQNAEKTAAQAEYIRQTGRMPSYNCCGWL
>Pyrco_BP_DH_13g00830
MDYERIQKPQVGGGGFSPGKQRSMLLGVEKKRKENEDTESAFTLRSQPPDFDDQAGGGASDNCKDVDVVSVLPKCSTSNAADSLGPVMGSDQRLKDSTLVNSRIRNQEDPSLDYGSGCDAMSVSASMFEFQKAECAPQRVPLAPFSKPAPSKWDDAQKWIASPTSNRPKMGQVQMQGGQGVGLRKVGSFGYGSRQSSSSTKVVVEVPDQKVDIFEEPDTKRIDTSQPKMESGGQKCVSWEPDPYPIADSYGKSVLMVENSVGELASKNVVFFLFHNCILIY
>Pyrco_BP_DH_16g00790
MASDRRLKDSTLVNSRIRNQEDPSLDYDSGHDAMGVSSSIFEFQKAERAPQRVPLAPFSKPAPSKWDDAQKWIASPTSNRPKMGQAQMQVGQGVGSRKAGSFGYGSKQLSTKVVVEVPDQKVDIFEEPDTKRIDTNQSKMESGGQKCVSWEPDPYPIADSYGKSVLMVENSVGESAINLSQHDSSTAFHGTTTFIPPPSTARSVSMRDMGTEMTPIASQEPSRTGTPVGATTPIRSPTNSRPSTPSRAAQASSPINQNPNKELSEKELQMKTRREIMVLGTQLGKMNIAAWASKEEDKGASTSQKTTPEEQPGKSIVETRAAAWEEAEKAKYMARFKREEMKIQAWENHQKAKTEAEMRKIEVEVERIRGRANGKLMNKLAAARHKAQEKRAAAEARRNRQAAKTEHQAEYIRKTGRIPSSFWCWGWCS
>Pruav_sc0000410.1_g090.1.mk
MDYERIQKPQGGGGFSPGKLRTMLLGVEKKRKEKKDPESKFTLRSQPSDFDDAGGGGSDNCKDVDVVSVLPECSNLTAADSVGSDMLSDRRLKDNTSVNSRVKNQEDPSLDCDSGHDAVSVSSSIFEFQKAERAPQRVPIAPFSKPAPSKWDDAQKWIASPTWNRPKMGQAQMQGGQGVGSRKVGNFGYGSRQPTTKVVVEVPDQKVAIFEEPDTKRIDTNQAKMESGGKKFVTWESDPYPIADSYGKPVLMIENSAGESAINLSQHDASAALHGTTTFIPPPSTARSVSMRDMGTEMTPIASQEPSRTGTPVGATTPIRSPTNSRPSTPGRAAPASSLIDQEANKELSEKELQMKTRREIMALGTQLGKMNIAAWASKEEDKDASTSLRTVPAEQPGKSVIETRAAAWEEAEKAKYMARFKREELKIQAWENHQKAKTEAEMRKIEFLDTDNRCFQVEVERIRGRAHSKLMNKLAAARHKAQEKRAASEAKRNQQAAKTEQQAEYIRRTGRIPSPFSCWGWCS
>Pruav_sc0003135.1_g110.1.mk
MEYERIHKVQTGIISPSKLRMKLMGPHHHRKKDGSNSNSSRTSPSKLDDSEFFKNSLLDPMNGDEEGREPALDLRESDQTSCQMKESLPRENGDAVRVRLQQCTKGDSGSSSAIHPMRVMEDENLDYDSNASSSSFEFHKGEKSVHKHISRALSRTMPSKWNDAEKWIMNKQIVQANFPRKSALQNQTIRLPVTNMVRVAPESANYDYKLNGRVADTKRVDFCQPASHIGFDKFSFVPSVPQSSSGQACGNALIDASSQSTAAIRSVSMRDMGTEMTPIPSQEPSRTATPEGATTPLRSPTSSIPSTPRSGAPAPTPTTDGEAQPQVENNKKQLSEEELKLKTRREIVELGVQLGKMNIAAWASKDEQEKKSAAEKIDMAKLERVEFEKRAAAWEEVEKSRHTARFLL
>Pyrusco10g006540.1
MEYERIHKVQTGIISPSKLRMKLIGPHHHKKKDGSNSNSSRTSPSKLDDSEFVKNSLLDPMNGDEEVTSSSLEVLSMNLLREAALDVGQSDQASCQPKESLPRENSDAGRVKLQHYAKGESGNSSAIHPVRMMDDENLDYDSNASSSSFEFHKGEKSVHKHLSRTLSRTMPSKWNDAEKWIMSKQIVQANFPRKSALQNQTIRLPVTNMVRVVPESANYDYKPNGRGADTKRVDFCQPSSQIGFDKFSFVPSESQLSSGQASDRNALFDESIQSKDLMEVGHGNAPCSKSTAENTAGTAAIRAVSMRDMGTEMTPIPSQEPSRTATPEGATTPLRSPISSMPSTPRGGAPAPTPTTDGESQPNNKKQLSEEELKLKTRREIVELGVQLGKMNIAAWASKDEQEKKLSAEKTDAAELQRIEYEKRAAAWEEAEKCRHTARYKRDEIQIQAWESQQKAKLEAEMRRIEAQVEQMRAQAQSKIVKKITLAKQRSEEKRAAAEARKNQNAEKAAAQAEYIRQTGRMPSYNCCGWL
>Pyrusco16g000180.1
MDYERIQKPQVGGGGFSPGKQRSMLLGVEKKRKENEDAESAFTLRSQPPDFDDQAGGGASDNCKDVDVVSVLPKCSTSNAADSLGPEMGSDQRLKDSTLVNSRIRNQEDPSLDYGSGCDAMSVSASMFEFQKAECAPQRVLLAPFSKPAPSKWDDAQKWIASPTSNRPKMGQVQMQGGQGVGLRKVGSFGYGSRQSSSSTKVVVEVPDQKVNIFEEPDTKRIDTSQPKMESGGQKCVSWEPDPYPIADSYGKSVLMVENSVGELAINLSQHDSSTAFHGTTTFIPPPSTARSVSMRDMGTEMTPIASQEPSRTGTPVGATTPIRSPTNSRPSTPSRAAQASSPINQNTNKELSEKELQMKTRREIMVLGTQLGKMNIAAWASKEEDKDASASQKTVPEEQPGTSVIETRAAAWEESEKAKYMARFKREEMKIQAWENHQKAKTEAEMRKIEVEVERIRGHAHGKLMNKLAAARHKAQEKRAAAEAKRNQQAAKAEHQAEYIRKTGHIPSSFWCWGWCY
>Pyrbe_005177
MEYERIHKVQTGIISPSKLRMKLIGPHHHKKKDGSNSNSSRTSPSKLDDSEFVKNSLLDPMNGDEEVTSSSLEVLSMNLLREAALDVGQSDQASCQPKESLPRENSDAGRVKLQHYAKGESGNSSAIHPVRMMDDENLDYDSNASSSSFEFHKGEKSVHKHLSRTLSRTMPSKWNDAEKWIMSKQIVQANFPRKSALQNQTIRLPVTNMVRVVPESANYDYKPNGRGADTKRVDFCQPSSQIGFDKFSFVPSESQLSSGQASDRNALFDESTQSKDLMEVGHGNAPCSKSTAENTAGTAAIRAVSMRDMGTEMTPIPSQEPSRTATPEGATTPLRSPISSMPSTPRGGAPAPTPTTDGESRPNNKKQLSEEELKLKTRREIVELGVQLGKMNIAAWASKDEQEKKLSAEKTDAAELQRIEYEKRAAAWEEAEKCRHTARYKRDEIQIQAWESQQKAKLEAEMRRIEAQVEQMRAQAQSKIVKKITLAKQRSEEKRAAAEARKNQNAEKTAAQAEYIRQTGRMPSYNCCGWL
>Pyrbe_013029
MLLGVEKKRKENEDAESAFTLRSQPSDFDDQAGGGASDNCKDVDVVSVLPKCLTSNAADSLGPEMSSDQRLKDSTLVNSRIRNQEDPSLDYGSGCDAMSVSASMFEFQKAECAPQRVPLAPFSKPAPSKWDDAQKWIASPTSNGPKMVQVQMQGGQGVGLRKVGSFGYGSRQSSSSTKVVVEVPDQKVDIFEEPDTKRIDTSQPKMESGGQKCVSWEPDPYPIADSYGKSVLMVENSVGELAINLSQHDSSTAFHGTTTFIPPPSTARSVSMRDMGTEMTPIASQEPSGTGTPVGATTPIRSPNNSSPSTPSKAAPASSPIDQNTNKELSEKELQMKTRRAIMVLGTQLGKMNISAWASKEEDKDASASQKTVPEEQPGASVIETRAAAWEESEKAKYMARFKREEMKIQAWENHQKAKTEAEMRKIEFIEADSRCFQVEVERIRGHAHGKLMNKLAAARHKLKKSELRQRPRETSKQQKQSIKQSIFAKPVTCRRHFGVGVGAIDIGITFCKCMSMLM
>Pyrbe_024494
MILSPPISMDYERIQKPQVGGGGFSPGKLRSMLLGVEKKRKEKEDSESAFTLRSQPPDFDDQAGGGGSDDCKDVDVVSVLPKCSTSNAADSLGPKMASDRRLKDSTLVNSRIRNQEDPSLDYDSGHDAMGVSSSIFEFQKAERAPQRVPLAPFSKPAPSKWDDAQKWIASPTSNRPKMGQAQMQVGQGVGSRKAGSFGYGSKQLSTKVVVEVPDQKVDIFEEPDTKRIDTNQSKMENGGQKCVSWEPDPYPIADSYGKSVLMVENSVGESAINLSQHDSSTAFHGTTTFIPPPSTARSVSMRDMGTEMTPIASQEPSRTGTPVGATTPIRSPTNSRPSTPSRAAQASSPINQNPNKELSEKELQMKTRREIMVLGTQLGKMNIAAWASKEEDKGASTSQKTTPEEQPGKSIVETRAAAWEEAEKAKYMARFKREEMKIQAWENHQKAKTEAEMRKIEVEVERIRGRANGKLMNKLAAARHKAQEKRAAAEARRNRQAAKTEHQAEYIRKTGRIPSSFWCWGWCS
>Pyrbe_043595
MEYERIHKAQTGIISPGKLRMKLIGPHHHKTKDGSNSNSSRTSPSKLADSEFVKNSLLDPMNGDEEVQSSNLEVASMNLSSAAALDLGQSDQPSCQPKESLPRENGDGGRVKLQHYSKGESGNSCAIHPVRMMDDENLDYDSNASSSSFEFHKGEKSVHKHLSRTLSRTMPSKWNDAEKWIMNKQIVQANFPRKSNLQNQTIRLPVTCMVRVAPESANYDYKPNGRGADTKRVDFCQPASQIGFDKFSFVPSESHLSSGQACEGNAMCSKSTVENAAGTAAIRSVSMRDMGTEMTPIPSQEPSRTATPEGATTPRRSPTSSVPSTPRGGAPAPTPTTDGESQPRFENNKRQLSEEELKLKTRREIVELGVQLGKMNIAAWASKEEQEKKLSAEKADATELERIEFEKRAAAWEEAEKCRHTARYKRDEIQIQAWESQQKAKLEAEMRRIEAQVEQMRAQAQSKIMKKIALARQISEEKRAAAEARKNQSAEKTAAQAEYIRQTGRVPSSHYICCGWL
>Pyrpy_N_05g2592.1
MEYERIHKAQTGIISPSKLRMKLIGPHHHKTKDGSNSNSSRTSPSKLADSEFVKNSLLDPMNGDEEVQSSSLEVVSMNLSSAAALDLGQSDQPSCQPKESLPRENGDGGRVKLQHYSKGESGNSCAIHPVRMMDDENLDYDSNASSSSFEFHKGEKSVHKHLSRTLSRTMPSKWNDAEKWIMNKQIVQANFPRKSNLQNQTIRLPVTCMVRVAPESANYDYKPNGRGADTKRVDFCQPASQIGFDKFSFVPSESHFSSGQACEGNAMCSKSTVENAAEAEEVDHLLSVYAGTAAIRSVSMRDMGTEMTPIPSQEPSRTATPEGATTPRRSPTSSVPSTPRGGAPAPTPTTDGESQPRFENNKRQLSEEELKLKTRREIVELGVQLGKMNIAAWASKEEQEKKLSAEKADATELERIEFEKRAAAWEEAEKCRHTARYKRDEIQIQAWESQQKAKLEAEMRRIEAQVEQMRAQAQSKIMKKIALARQISEEKRAAAEARKNQSAEKTAAQAEYIRQTGRVPSSHYICCGWL
>Pyrpy_N_10g1360.1
MTCQDQKEVQHGLVLQRRTVKTRLSETLSAYQKNTDSQNTERERDNDIVESKEGSFRERKLEREREREREGERERELERDLMEYERIHKVQTGIISPSKLRMKLIGPHHHKKKDGSNSNSSRTSPSKLDDSEFVKNSLLDPMNGDEEVTSSSLEVLSMNLLREAALDVGQSDQASCQPKESLPRENSDAGRVKLQHYAKGESGNSSAIHPVRMMDDENLDYDSNASSSSFEFHKGEKSVHKHLSRTLSRTMPSKWNDAEKWIMSKQIVQANFPRKSALQNQTIRLPVTNMVRVVPESANYDYKPNGRGADTKRVDFCQPSSQIGFDKFSFVPSESQLSSGQASDRNALFDESTQSKDLMEVGHGNAPCSKSTAENTAGTAAIRAVSMRDMGTEMTPIPSQEPSRTATPEGATTPLRSPISSMPSTPRGGAPAPTPTTDGESRPNNKKQLSEEELKLKTRREIVELGVQLGKMNIAAWASKDEQEKKLSAEKTDAAELQRIEYEKRAAAWEEAEKCRHTARYKRDEIQIQAWESQQKAKLEAEMRRIEAQVEQMRAQAQSKIVKKITLAKQRSEEKRAAAEARKNQNAEKTAAQAEYIRQTGRMPSYNCCGWL
>Pyrpy_N_13g0087.1
MLLGVEKKRKENEDAESAFTLRSQPSDFDDQAGGGASDNCKDVDVVSVLPKCLTSNAADSLGPEMSSDQRLKDSTLVNSRIRNQEDPSLDYGSGCDAMSVSASMFEFQKAECAPQRVPLAPFSKPAPSKWDDAQKWIASPTSNGPKMVQVQMQGGQGVGLRKVGSFGYGSRQSSSSTKVVVEVPDQKVDIFEEPDTKRIDTSQPKMESGGQKCVSWEPDPYPIADSYGKSVLMVENSVGELAINLSQHDSSTAFHGTTTFIPPPSTARSVSMRDMGTEMTPIASQEPSGTGTPVGATTPIHSPNYSSPSTPSKAAPASSPIDQNTNKELSEKELQMKTRREIMVLGTQLGKMNISAWASKEEDKDASASQETVPEEQPGASVIETRAAAWEESEKAKYMARFKREEMKIQAWENHQKAKTEAEMRKIEFIEADSRCFQVEVERIRGRAHGKLMNKLAAARHKAQEKRAAAEAKRNQQAAKAEHQAEYIRKTGHMPSSFWCWGWCY
>Pyrpy_N_16g0081.1
MILSPPISMDYERIQKPQVGGGGFSPGKLRSMLLGVEKKRKEKEDSESAFTLRSQPPDFDDQAGGGGSDDCKDVDVVSVLPKCSTSNAADSLGPKMAGDRRLKDSTLVNSRIRNQEDPSLDYDSGHDAMGVSSSIFEFQKAERAPQRVPLAPFSKPAPSKWDDAQKWIASPTSNRPKMGQAQMQVGQGVGSRKAGSFGYGSKQLSTKVVVEVPDQKVDIFEEPDTKRIDTNQSKMESGGQKCVSWEPDPYPIADSYGKSVLMVENSVGESAINLSQHDSSTAFHGTTTFIPPPSTARSVSMRDMGTEMTPIASQEPSRTGTPVGATTPIRSPTNSRPSTPSRAAQASSPINQNPNKELSEKELQMKTRREIMVLGTQLGKMNIAAWASKEEDKGASTSQKTTPEEQPGKSIVETRAAAWEEAEKAKYMARFKREEMKIQAWENHQKAKTEAEMRKIEVEVERIRGRANGKLMNKLAAARHKAQEKRAAAEARRNRQAAKTEHQAEYIRKTGRIPSSFWCWGWCS
>Rosch_v2.0_Chr4g0446081
MLSQTTSMDYERIQKPQVGGGGGFSPGKLRTMLLGVEKKRKEQEDSVSTFNLRSQASVFEVTGGADNCKDVDVVSVHPECSTSTAADLSGPEMMSDRRFKDNALGNFRARNQEDPSLDYDSGHDAMNVSASIFEFQKAERGTQRLPLAPFSKPAPSKWDDAQKWIASPTWSRPKSGQAVGLRKAGTLGNGSRQPTTKVVVEVPDPKVANFDEPDTKRIDTNQAKMESAGQKFVSWEADPYHSADSYGKPVLMIENSVGESAINLSRLDSSGAFHGTTTFIPPPSTARSVSMRDMGTEMTPIASQEPSRTGTPVGATTPIRSPTNSRPSTPTRATQASSLIAPFIDHIDPNKELSEKEKTRREIMALGTQLGKMNIAAWASKEEDKDASTSVKSAPEEQLANSVIETRAAAWEEAEKAKYLARFKREEMKIQAWENHQKAQTEAEMRKVEVEIERIRGRAHSKLMNKLAAARHKAQEKRAAAEAKRNQQAAKTEQQAEYIRRTGRIPSTFSCWGWCS
>Rosch_v2.0_Chr5g0014951
MIENKNTASGISRETVSCLQNGSKYGERKETVKFVSFSRISVLTLSLSLTFLLFSLVLLEKKLLRDSMEYERIHKVQTGIISPSKLRMKLMGPHHHTKKSGSNNNSSRTSPSKLGDSEFVKNSLLDTMNGDEEVSSISLDVLSTNLSSEVALPRENGDVNRAKLQQCTKGDGGNSSTVYPLRIMEDDNLDYDSNASSSSFEFHKGEKSVHKHISRALSRTMPSKWNDAEKWILNKQIVQANFPRKNALQNQTNRLPMANMGRVAPESANYDHKLNSRVADTKRVDFCLPASQIGFDKFCFISSESHPNSGQACGGNASSQIKDLKEVEDRPCLKSLVEETSTATSAIRSVSMRDMGTEMTPEMTPIPSQEPSRTSTPLGATTPIRSPTSSIPSTPRRGVPAPTPTTDEESQKQIESNKRELSEEEQKLKTRREIVELGVQLGKMNIAAWASKAEQEKTKTCAETVDMAELERVEFEKRAAAWEEVEKSKHMARFKRDEIQIQAWESQQKAKLEAEMRRIEAQVEQMRAQAQSKMMRKIALANQRSEEKRAAAVARKTQNAEKTAAQAEYIRQTGRMPPSHYMCCRWLS
>Rubch_LG03.936
MEYERIHKVQSGIISPSKLRMKLMGPHHHRKKSGSNNNSSRTSPSKLEDSEFVKNGLLDTMNGDEEVSSPSLDVLSTNVSNEAALPKEYADASRVKFQQCTKGDGGNSSTVYPLRIMEDENLDYDSNASSSSFEFHKGEKSVHKHISRALSRTMPSKWNDAEKWILNKQIVQANFPRKNALQNQTNRLPVANMGRVAPEYSNFDYKLNGRVADTKRVDFCQPASQIGFDKFCFVPSGTHPSSGQACGGNVSFDASSQSKVLKEVEDMNMPCSKSSVEESSTATSAIRSVSMRDMGTEMTPEMTPIPSQEPSRTSTPLGATTPIRSPTSSIPSTPRRGAPAPTPITDEESQKRVENNKRVLSEEEQKLKTRREIVELGVQLGKMNIAAWASKAEQEKTKNCAEAVDTAELERVEFEKRAAAWEEVEKSKHMARYKRDEIQIQAWESQQKAKLEAEMRRIEAQVDQMRAQAQSKMMRKIAIARQRSEEKRAAAEARKTQNAEKTAAQAEYIRQTGQMPPSHYMCCGWLS
>Rubch_LG04.99
MDYERIQKPQVSGGGFSPGKLRIMLLGVEKKRKEQEGSESTFNLRSQASDTEGTGGVGGGADNCKDVDVVTVHPECSTSTAVDSSGSEMISDRRLNDNAMINSRARNQEDPSLDYDSGHDAMSVSSSIFEFQKAERGTQRLPLAPFSKPAPSKWDDAQKWIASPTWNRPKAQMQGGQGVGSRKAGNLGIGSRQPMTKVVVEVPDPKVANFEEPDTKRIDTNQAKMESGGQKFVSWEADPYPIADLYGKPVLMIENSVGESAINLNRLDSSGAFHGTTTFLPPPSTARSVSMRDMGTEMTPIASQEPSRTGTPVGATTPIRSPTNSRPSTPSRAAQASSPTVPSIDHLDPNKELSEKEKTRREIMALGTQLGKMNIAAWASKEGDKDASTSVKTVPAEQLTKSIIETRAAAWEEAEKAKYLARFKREEMKIQAWENHQKAKTEAEMRKVEVEIERIRGRAHSNLMNKLAAARHKAQEKRAAAEARRNQQAAKTEQQAEYIRRTGHIPSTFSCWGWCC
>Ruboc_03_G15326
MEYERIHKVQSGIISPSKLRMKLMGPHHHRKKSGSNNNSSRTSPSKLEDSEFVKNSLLDTMNGDEEVSSPSLDVLSTNVSNEAALPRENADASRVKFQQCTKGDGGNSSTVYPLRIMEDENLDYDSNASSSSFEFHKGEKSVHKHISRALSRTMPSKWNDAEKWILNKQIVQANFPRKNALQNQTNRLPAANMGRVAPEYSNFDYKLNGRVADTKRVDFCQPASQIGFDKFCFVPSGTHPSSGQACGGNVSFDASSQSKVLKEVEDMNMPCSKSSVEESSTATSAIRSVSMRDMGTEMTPEMTPIPSQEPSRTSTPLGATTPIRSPTSSIPSTPRRGAPAPTPVTDEESQKRVEINKRVLSEEEQKLKTRREIVELGVQLGKMNIAAWASKAEQEKTKNCAETVDTAELERVEFEKRAAAWEEVEKSKHMARYKRDEIQIQAWESQQKAKLEAEMRRIEAQVEQMRAQAQSKMMRKIAIARQRSEEKRAAAEARKTQNAEKTAAQAEYIRQTGRMPPSHYICCGWFSPKGKQWGGVLMVGDWVVGGELWGAYVALERERAVMEALGLAEMVVLSSIVFRHGGFLADQN
>Ruboc_04_G12551
MLSQTNSMDYERIQKPQVGGGGGFSPGKLRIMLLGVEKKRKEQEGSESTFNLRSQASDSEGTGGGGGADNCKDVDVVTVHPECSTSTAADSSGSEMISDRRLNDNAMINSRARNQEDPSLDYDSGHDAMSVSSSIFEFQKSERGTQRLPLAPFSKPAPSKWDDAQKWIASPTWNRSKSGQAQMQGGQGVGSRKAGNLGIGSRQPMTKVVVEVPDSKGANFEEPDTKRIDTNQVKMESGGQKFVSWEADPYPIADLYGKPVLMIENSVGESAINLSRLDSSGAFHGTTTFLPPPSTARSVSMRDMGTEMTPIASQEPSRTGTPVGATTPIRSPTNSRPSTPSRAAQASPTVPSIDYLDPNKELSEKEKTRREIMALGTQLGKMNIAAWASKEEHKDASTSVKTVPAEQLAKSIIETRAAAWEEAEKAKYLARIRGRAHSKLMNKLAAARHKAQEKRDAAEARRNQQACKTEQQAEYIRRTGRIPSTLLAIHIKNV
