# Supplementary material for: Transcriptomics of long‐term, low oxygen storage coupled with ethylene signaling interference suggests neofunctionalization of hypoxia response pathways in apple ( Malus domestica )
Source: Plant Direct. 2024 Dec 20;8(12):e70025. doi: 10.1002/pld3.70025 (PMC11660084; doi:10.1002/pld3.70025)
Supplement: Supplementary file 2 — Data S2: Homologs of all 606 hypoxia response genes identified in this study across 42 representative species of land plants). [file PLD3-8-e70025-s004.gz › 01-integratedGeneFamilies_dir/3807.fna]

>gnl_Ambtr_v1.0_evm_27.model.AmTr_v1.0_scaffold00003.367
ATGATGAGGCAATCTTTGCTAGCTTGTTGTAAACTCTACATCTCAGAAAGCCGAAATGCCTCGGCTCTTGACTCGATCGAGCGGGCCGCCAAACCCTTCCATCCCCAAGCTGCCATCGTTAACAAGTTCCAGGACTTGCCCTACAACCGAGTCGGTTACACCCTTGTTGGTCAAATCTCAGCCCTTGGTGCCCTTCATCGTGCGGCTCTTGCAATGGTAGAAGCCGCTTTCCGAGTCATCAACTTAGAGTCACACACCGGTTCACACCCTCGGCTAGGCGTGGTGGACCATATTTGCTTCCATCCTTTGGCTGAGGCTTCGCTTGAAGATGCGACTCGGCTCGCTAGATCCGCTGCGAACGAGTTAGGCAACAAACTCCAAGTGCCAACCTACCTCTATGGAGCTGCGCACCAAGGTGCCCGAACTCTCGATTCCATCCGCCGAGAGCTTGGCTATTTCCATCCAAACTTCCCCCAAGACCCCAACCACTGGACTGGACCCTTGATTTCCATGGCCTCCCTTCCTGAACCCGATGCAGGCCCAAAATTCGCCTCCCAAGCTAAGGGCGTTGTCATAGTGGGTGCTTCCCCTTGGGTAGCGAATTACAACGTACCCATTTTTACAGAAAACATCAAAATTTGTCGTAAAATAGCAAGAAGAGTGAGTGGACGAGGTGGCGGATTGGCTGGTGTTCAGGCCATGGCTTTGGCTCATGGAGAGGGAATAATGGAGATTGCTTGTAATTTGTTGGAGACGAGTGTTGGGGCTGAGGAGGTGCAGAGGAGAGTGGAGAGTTTGGGTGGAGAGGAGGGTTTGGTTGTGAAGAAGGGTTATTTTACTGATTTTGATGAAGAAAAGGCGGTTGAGAAGTATTGGCAACTTCTCCAC
>gnl_Aquco_v3.1_Aqcoe1G333500.1
ATGGATTTCAACAACAGCAACAAGGACAACAAGAAGAGCATGAAGCAGCAATCTATGTTGCTATGCTGCAAGCTTTACATTTCTGAAGCACGAAACAATGCAGCACTTGAGTCAATCGAGCGTGCTGCTAGAATCAACCCAGAGACAGTTATCGTGAACAAGTTCATGGATCGTGCTTACAATCGTATTGGATGGACACTTGTCTCCTACGTGGCTCTTGATGTCACAGGCACTCCCATATACAGCCCCTTACAACAAACTGTTCTAGCTATGGCTGAAGCAGCTTATGAAGCTATAAACCTGGAATTTCATTTAGGGGCGCACCCTCGTCTGGGTGTAGTTGATCACATTTGTTGTCATCCATTGGCACGAGCATCATTACAGGAAGCGGCTTGGCTCGCTAAATTGGTGGCAGCGGATATGGGCAGCAGGCTCCAAGTGCCAGTATTTCTGTACGAGGCAGCACATCCTACAGGTAAGGCTCTTGACACTATTCGTCGTGAGCTTGGCTACTATCGACCAAATTATATGGGGAACCAGTGGGTAGGATGGAGTCTGCCAGAAATTCTACCAGTGAATCCTGACAAGGGCCCAACACGAGTATCTCAAGCTAGAGGAATCACTGTGATTGGTGCAAGCCCATGGTTTGCAACATACAATGTGCCAATTGTGTCTACTGATGTTTCAGCCGCTAGGAGAATTGCTCGAATGGTGAGTGCTAGAGGAGGTGGGCTTCCTACAGTACAAACACTTGGTCTTGTTCATGGAGCAGACTCAACTGAGATAGCCTGCATGCTCCTGGAGCCAAAGCAAGTCGGAGCTGACAAGGTTCAACACCAAGTGGAGCTACTTGCTGCAGCAGAAGGACTTGAAGTTGATAGAGGCTACTTCACTGATTTTTTCCCAGAGATTGTTGTTGAAAAGTACATGAAATTAATATCTGCAGATCGGAAC
>gnl_Aquco_v3.1_Aqcoe1G333600.1
ATGTTGAAAGTCATGCTTGCTTGTTGCAAAGTCTATATATCCGAAAGTCAAAATAAATTATCTTTGGAATCAATTGAGCGAGCTGCCAAGTTATACCCAAGGGTAGCTATCATCAACAAGTTTGAGGATGAGGCCTACAACCGAGTTGGTTACACACTTGTCTCTGAATTGGCTCCAATGCCATCAGCAGCCTCTAACCCTTTGAAAGAAGCTGTATTTTCTATGGTGAAAGCAGCTTTGGAAACCATTAACTTTGAATCACACTGTGGAACTCATCCTCGCCTTGGAGTGGTTGACCATATCTGTTTTCACCCTCTGGCCCAAACTTCGCTGGACCAGACAGCATGTATTGCCAAGTCTTTAGCAGCTGACATTGGATCCAATCTGCAAGTACCCACATTTCTATACGGAGCAGCCCATCAAGAAGGGAGGAAGCTTGATTCAGTTAGAAGAGCATTAGGCTACTTTAAGCCTAATTTGAAGGGAAACCAATGGGCCGGAGGGCTTGAATCCGAGACGTTGCCACTAAAGCCTGATGCCGGTCCACCTCGAGCTTCTCGGGAAAAAGGAGTTGCAGTAGTGGGCGCCACTAGGTGGGTTGATAACTACAATGTGCCCATCTTCTCTGCCGATCTTGCCGCTGTAAGTAAAATTGCTAGGCAGGTAAGTGAAAGAGGAGGTGGGCTTCCCTCAGTTCAAGCTATGGCACTTGCACACGGAGAAAACATAACCGAGGTAGCCTGTAATTTGTTGGATCCTACCAGAGTTAGCGCTGAGCAAGTTCAGCTTGAAGTGGAACGACTCGCAAAAGGAAAGGGGTTGTCTCTAGGAACGGGTTATTTCACTGATTTTACGCAGGAAAAAATAATTGAGAAGTATCTGAAAGGC
>gnl_Arath_TAIR10_AT2G20830.2
ATGAGTTCTGGTCTGAACGAAGATTTCCTCGATTGTATCGTGCGTTTAGAGGAGACACATGTTCAACAAGGCTTCGATGAGGGTTACGAAGAAGGTCTTGTGTCCGGTCGTGAAGACGCTCGTCATCTGGGTTTGAAACTCGGGTTCGAGACAGGCGAGCTGATTGGATTCTACAGAGGTTGCTCTGCTCTTTGGAATTCAGCTCTCCGTATTGATCCTACACGCTTCTCTCCTCAGCTCCATAAGCATCTCAATGATTTCCATGTCTTGCTCGATAAAATCCCGCTTTTGGATCCCGAGGACGAAGCTAAAGACGGGATCAAGGATGATCTCAGAGTCAAATTCAGCATCATTTGTGCATCTCTCGGCTTTTCCAAGAAACAATTTGAGTGGTCGGAGGAGATGTTGAGAGAAATGCTTGGTTGTTGCAAGGTTTACATATCTGAAGCGCGGAATAAGACGGCCCTCGAAGCCATTGAGAGAGCTTTAAAGCCTTTTCCACCAGCTGCAATTGTCAACAAGTTTGAAGATGCGGCTTATGGCAGGGTTGGTTACACTGTTGTATCCTCGCTTGCTAACGGGTCGTCTTCTTCCTTGAAGAATGCGGTGTTTGCTATGGTTAAGACTGCTCTCGACACTATCAATCTTGAGTTGCACTGTGGATCTCATCCCCGCCTTGGAGTGGTTGACCACATATGCTTTCACCCCTTATCTCAAACCTCTATAGAACAAGTTTCTTCCGTCGCCAATTCCCTTGCAATGGATATCGGCTCCATTCTTCGAGTTCCTACATATCTCTATGGAGCAGCAGAAAAGGAGCAGTGCACCCTGGATTCGATCAGAAGAAAGCTGGGGTACTTCAAGGCAAACAGGGAGGGACATGAATGGGCAGGTGGGTTTGACCTGGAGATGGTGCCACTGAAGCCAGACGCAGGGCCACAAGAGGTGAGCAAAGCCAAAGGGGTTGTAGCGGTTGGGGCGTGTGGGTGGGTAAGTAACTATAACGTGCCTGTCATGTCAAACGATCTCAAGGCAGTGAGGAGAATAGCGAGGAAGACGAGCGAGAGAGGAGGGGGCTTGGCTTCAGTGCAGACAATGGCGCTGGTGCACGGGGAAGGAGTCATAGAGGTTGCCTGTAACTTGTTGAATCCAAGCCAAGTGGGGGGAGATGAAGTACAGGGACTGATCGAGAGGCTTGGCAGAGAGGAAGGTCTGCTTGTGGGAAAAGGGTATTATACGGACTATACACCTGACCAGATCGTTGAAAGATATATGGACTTGCTCAACAATTCA
>gnl_Betvu_v1.2_Bv3_066980_xsxa.t1
ATGCTAAAAATGACGCTTGCTTGTTGCAAGTTATACATATCAGAAAGCCGCAACAAAGCTGCCCTTGAGTCTATCGAAAGAGCTGCCAAGCTTTTCCATGAAGCTAAACTTATCAATAAGTTTGAAGATGAAACTTATAATAGAGTTGGTTATACTCTTGTCTCTAAGCTACCTCCCAAGTTGCCTTCAGGTTTTTTCCCTCTAAAAGATGCTCCATTTGCAATGGTTGAATCTGCTTACAAAGCAATTGACTTTAATGTGCATAGTGGAAGCCATCCTCGTCTTGGAGTTGTTGATCACATATGCCTTCACCCATTGGCCAATGCTACTTCGGAGCAAACGGCAAATATTGCAAGGTCCTTGGCCAGAGATATTGGCACCAAGCTTGAAGTTCCTGTCTTTCTATATGGAGCAGCACATGAGAAAGGACGGACTCTTGATTCAATAAGAAGAGAGCTTGGCTACTTTATGCCCAATACTCAAGGAAATATATGGGCTGGGGGGCCGAATTCAGAGAATTTACCAATTTGCCCCGATGAAGGGCCAAGTCAAGTTGATCCGTCTAAGGGCGTTATAGTAATAGGGAGTACAAGATGGGTTGACAACTACAACGTCCCAATCTTCTCAACTAACATTTCAGCTGTTCGTAGAATTGCTAAAGTCATTGGTGAAAGAGGAGGTGGGCTTCCATCAGTGCAAGCTATGGCGCTTGCTCATGGTGATGGGACCGTTGAGGTCGCTTGCAATTTGCTGGATCCGAGCAAGGTTGGAGGAGATAAAGTTCAGGTTGAAGTTGAGCGCCTTGCACGGGAAGAAGGTATGGTTGCTGGAAAGGGTTACTTCACTGATTTAACACAAGAAGAAATTATTCAGACATTTTTGGATTATGAAGATTCATCTGTTGACCAT
>gnl_Carpa_v0.4_evm.model.supercontig_17.168
ATGGAGTCTGTTCAGTCTAATTTTCTTGAAGATATCTTCGATTCTTCCCTGAATCTAGAAGAAACCCACATGAAGGAAGGCTTCAAAGAGGGTTATAATGAGGGTCTGGTTGCTGGCCGTGAAGATGCTCGACAGCTAGGTCTGAAACTGGGTTTTGAAACTGGGGAGTTGCTAGGATTCTACAGGGGTTGCGTCTGTATCTGGAACTCAACTATTCGAGTCTGTATCTCGCCCCAGCTCCAAAAGCATATCAGAGAATTTGAGGAGTGGATTGACAAGTACCCACTTTTAGACCCAGAGGATGAGAGTGTTGATAAGAAGAAAGATGATTTGAGGGTTAAATTCAATGTTATATGTGCATCTTTGGCTTGTGATCGCCACCGGAGAACAATGTTGAAGTTGATGCTTGCTTGCTGCAAGGTATACATATCCGAAAGCCGTAACAGGGCTGCACTTGAGTCAATTGAACAAGCTGCCAAGTTGTTTCCGGGGGTAGCAATTGTCAACAAATTTGAGGATGCTACTTATAATAGGGTTGGTTATACTGTTGTATCCAAATTGGCTCCTGAGTCATTGCCAGATTCATCTTCACTGAAACATTCTCTGTTTGCCATGGTTAAAGCTGCCTTTGGCGCCATTGACCTTGAGTTGCATAGTGGAAGTCATCCTCGACTTGGTGTTGTAGATCATATATGCTTCCATCCTTTGGGTATTTCTTCTTTAGATCAGGTTGCTGGAATTGCGAAATCTTTGGCAGCAGATGTTGGCTCTGGACTTCAAGGTTTGTGCCCTGTAAAGTCTAGAATTTGGTTA
>gnl_Elagu_v2.0_p5_sc00154.V1.gene232
ATGGATTCACACCAGGACAAGAAGATGGAACTAAAAGACACCAAGCTCATATGCGTCAAGCTATACATCTCTGAGTCGCGCAACAACTCAGCCCTTGACATGATCGAGCAAGCCGCAAAGATTGATCCAGAGGCTGCGATCGTGAACAAGTTCCAAGATAGGAACTATAACCGGGTTAGATACACTCTCGTCTCCTACCTTGTTCATAATTCTGTCACTGGGATCACCTACACTCCCGTGCGGCAAACATTGTTGGCCATGGTGGAGGCAGCATACACCGCCATCAACCTGGAAATGCACTCCGGTGCGCACCCTCGGCTTGGCGTTGTGGACCACATCTGCTTCCACCCCTTGGTTCGATCCACATTGGAAGATGCAGCCAGGGTTGCTAAGTTGGTCGCCTCTGACATCGGCAATGGGCTCCAAGACACTGCAGTTCCAGTATTCCTTTATGAAGCGGCCCATCCACGTGGCAAGGCCCTTGACAGCATCAGGAGGGAACTGGGCTATTTCCGGCCCAACTTTAAGGGCAACCAATGGGCCGGATGGGCCCTGCCAGAGATCCTGCCGGATAAGCCCGATGAGGGCCCGGTCCATGTGACCCGGGCCAGAGGCGTCACACTAATTGGTGCAAGCCCATGGGTTGAGAATTACAATGTGCCAGTCCTGTCCACCGACGTGCCGACGGTCCGACGGATCGCCCGGTTGGTGAGTGGCCGGGGAGGCGGCCTTCCGACGGTCCAAGCACTTGGGCTTGTACATGGCGACGACCGCACCGAGATCGCGTGCATACTGCTGGAGCCGAACCGTGTTGGGGCGGACCAGGTCCAGAGCCAGGTGGAGCTGATTGCGGCCCAAGAGGGCCAGGAGGTGGAGAAAGGCTACTTCACAGATTTCTCACAAGATATGATCACACAGAGATACATGAAACTAGTTTCTGCTGAT
>gnl_Elagu_v2.0_p5_sc00168.V1.gene35
ATGCTGAAATCAATGCTTGCTTGCTGCAAGCTCTATATATCTGAAAGCCGTAACTCTCTTGCTCTGGAATCCATTGAGCTCGCAGCAAAATTATACCCAGAAGCTGTTGTCATCAACAAATTCAAGGATGAGGCCTACAATAGAGTTGGCTATACACTTGTCTCATACTTCGATACCACCTCAATACATGATGTTGCCCCCCTGAAGAATGCAGTGCTCAGCATGGTTAAAGCAGCTTTTGAAAGCATTAATCTGGAGTTGCACTCGGGAACTCATCCTCGGCTTGGAGTTGTGGACCACATCTGCTTCCACCCTTTAGTTCAAGACTCGCTGGACCAGGCTGCAGGTATTGCAAAGTCTGTGGCAGCTGATATTGGCCATAAACTCCAAGTCCCCACCTTTGTCTATGGAGCAGCTCATGAGGGAGGTAGGAGTCTTGATTCTATAAGAAGAGAGCTAGGCTATTTCAAACCAAATTCAGCTGGCAATCTATGGGCAGGAGGGCTAGGATCAGAGCTCTTGCAGCTGAAGCCTGATGCAGGCCCTCTTCAGTCAGCACCAGGCAAAGGTGTTGTGGCCATAGGGGCAACCAGGTGGGTGGATAACTATAATGTACCCATCCAGTCTACTGACATCAAAGCTGCTCGAAGGATTGCGAGGAGGCTGAGCGAGCGAGGCGGTGGCCTTAAATCAGTGCAGGCGATGGGGCTAGTGCATGGTGAGGCTATGACAGAGGTGGCATGTAATTTGCTGGATCCCAGTAGAGTTGGAGCTGATCAGGTGCAAATCGAAGTCCACCGGCTCGCTTCAGAAGAGGGATTGACTGTAGGCCAAGGTTATTTTANNNNNNNNNNNNNNNNNNNNCCGAATTTTCGCAAGAAAAGATTATTGAAATGTACC
>gnl_Eucgr_v2.0_Eucgr.A01786.1
ATGCGAAGAAGATCAGAAGGTGACCTCGCCGCTTCCAACGATGGCTGCAAGGAGAACAAGAAGATCAGCAGCACCAGCATGCTTCTGTGCTGCAAGCTCTTCATATCTGAATCAAGAAACCGCGCTGTGCTCGACTCCATCGAACGGGCGGCCCACCTCGACCCTGAGACCATCATCGTGAATAAGTTTGAGGATCGGGCTTACAACCGTGTCCGGTACACTCTGGTGTCCCACGTCGTCCATGACTGCACAGGCCAGGCTGTGTACAGCCCTTTGCAACAAACTGTCATGGCCATGGCCGAAGCAGCTTTTGAGGCAATAAACTTGGAACTGCACTCGGGAGCCCACCCTCGGCTAGGGGTGGTGGATGACATCGTCTTCCATCCGCTTGCCCGAGCTTCTCTCGATGAAGCAGCTTGGCTTGCCAAAGCTGTGGCTGCTGACATTGGCCTCAAACTCCAAGTGCCAGTGTTCCTGTATGCTGCTGCCCACCCAACCGGAAAGGCACTAGACACCATCAGGCGGGAGCTTGGCTACTTCCGGCCCAATTTCATGGGCAACCAATGGGCAGGATGGACGATGCCCGAAGTCCTCCCCGAAAGGCCGGATGAGGGCCCGACACATGTATCTCGAACGAGAGGCATCACCATGATTGGGGCCCGGCCGTGGGTTGCCCTGTACAATGTCCCCATCCTGTCAACTGATGTGTCAGCCACCCGGCGAATAGCCCGTATGGTGAGCGCTCGGGGAGGAGGGTTACCGACGGTGCAAACGCTGGGCTTGGTTCATGGCGAAGATGCGACTGAGATCGCTTGCATGCTGCTGGAGCCCAACCAGATTGGAGCAGACCGGGTCCAGAACCGAGTCGAAACGCTAGCAGCCCAGGAAGGACTGGATGTGGAGAGAGGATATTTTACCGACTTCTCACCAGAAATGATAATAGAAAAGTACGTGAAATTAGTGTCTTCCAGGGAAGAC
>gnl_Eucgr_v2.0_Eucgr.K00936.1
ATGTTAAAAATGATGCTTGCCTGCTGCAAGGTATACATCTCTGAAAGCCGAAACAGGTCTGCACTTGAGGCGATTGAACGAGCAGCTAAACTATTTCCAGAAACAGCAGTGCTCAACAAGTTTGAAGATGAAATTTACAATAGAGTCGGCTACACAGTTGTGTCTAGATTGGCTCAGAAGTCGTCTTCAGATTCATGTCCCTTGAGAAGTGCTGTATTAGCAATGGTTAAGACCGCATTTGATGCGATTGACCTTGAGTCGCATAGCGGAAGTCATCCTAGGCTTGGGGTTGTTGATCATATCTGCTTTCATCCCTTGGGTCAGACTTCTCTGGACCAAGTGGCCGCCATTGCAAGGTCCTTGGCTGTTGACATTGGCTCTGGTCTTCAAGTACCCGCATTTCTGTATGGAGCGGCCCATGAAGATGGAAGGACACTTGATTCTATCAGAAGAGAGTTGGGGTATTTCAAGCCTAATGCAAGTGGAAACCTGTGGATAGGTGGCCCAAATTCACAGTCCATGCCCCTGAAGCCAGATGACGGTCCACCTCGAGCAGCCCAAGGAAAAGGAGTCATTGTGATCGGAGCGACTCGATGGGTAGATAACTACAATGTCCCTGTTTATTCTAGTGATATAGCCACTATCCGAAGAATTGCAAAACAAGTCAGTGGAAGAGGAGGCGGACTTCCTTCAGTCCAAGCCATGGCACTCACTCACGGTGATGGTATCATTGAAGTAGCATGTAATTTGTTGGATCCAAGTAAAGTTGGAGCAAACAATGTTCAGCTTGAAGTTGAGCGACTCGCCAGGGAGGAGGGCTTGTCTGTGGGAAAGGGGTATTTCACCGACTTTTCACAGGAGGATATAATCAACAGATACATGAGTCTGGACTCCCCTCCA
>gnl_Eucgr_v2.0_Eucgr.K00933.1
ATGTTAAAAATGATGCTTGCCTGCTGCAAGGTATACATCTCTGAAAGCCGAAACAGGTCTGCACTTGAGGTGATTGAACAAGCAGCTAAACAATTTCCAGAAGCAGCAGTGCTCAACAAGTTTGAAGATGAAATCTATAATAGGGTTGGCTACACAGTTGTGTCTAGATTGGCTCAGAAGTCGCCCTCAGATTCATGTCCTTTGAGAAGTGCTGTATTAGCAATGGTTAAGGCTGCATTTGATGCAATTGACCTTGAGTCGCATAGCGGAAGTCATCCTAGGCTTGGGGTTGTTGACCACATCTGCTTTCATCCCTTGGGTCAGACTTCTCTGGACCAAGTGGCCACCATTGCAAGGTCCTTGGCAGTTGACATTGGCTCTGGTCTTCAAGTACCTGCTTTTCTGTATGGAGTGGCCCATGAAGATGGTAGGACACTCGATTCAATTAGAAGAGAGTTGGGGTATTTCAAGCCTAATGCAAGTGGAAACCTGTGGATAGGCGGTCCAAATTCACAGTTCTTGCCTCTGAAGCCAGACAAAGGTCCACCTCAAGCAGCCCAAGGAAAAGGGGTCATTGTGATCGGAGCAACTCGATGGGTAGATAACTACAATGTCCCTGTCTATTCTAGTGATATAGCCACTATCCGAAGAATTGCAAAACGAGTGAGTGGAAGAAGAGGCGGACTTCCTTCAGTCCAAGCCATGGCACTCACTCACGGTGATGGTATCATTGAAGTGGCATGTAATTTGTTGGATCCAAGTAAAGTTGGAGCAGACGATGTTCAGCTCGAAGTTGAGCGACTTGCAAGGGAGGAGGGTTTGTCTGTGGGGAAGGGGTATTTCACCGACTTTTCACAGGAGGATATAATCAAAAGATACATGAGTCTGGACTCCCCTCCA
>gnl_Manes_v6.1_Manes.13G150800.1
ATGGATTTTAACTCCAGTTGCAAGAACAAGAAAACTGCAAATCAGTCCATGCTGCTATGTTGCAAGCTCTTCATATCAGAATCACGTAATCACGCAGCGCTTGACTCGATTGAAAGAGCTGCGAGGCTCGACCCAGAAACTGTGGTAGTGAACAAATTTGAGGACAGAGCTTATAACAGGATAAGGTACACTCTTGTGTCATATGTTGTTCTTGATACCACAGGAAACGCCATTTACAGCCCATTGCAGCAAACTGTGCTGGCCATGGCTGAGGCAGCTTATGGAGCCATAAACCTTGAGTCCCACAGTGGGGCACACCCTCGGCTTGGTGTTGTGGATGACATTGTTTTCCATCCTTTAGCTCGAGCTTCCCTGGACGAAGCAGCTTGGCTCGCTAAAGCTGTGGCAGCTGATATTGGCAGCAGATTTCAAGTTCCAGTATTTCTTTATGCTGCAGCACACCCAACAGGAAAGGCCCTGGACACCATCAGGCGTGAGCTGGGTTACTACAGACCCAATTCCATGGGGTACCAATGGGCAGGATGGAACATGCCTGAAATTCTCCCTGAAAAGCCCAATGAAGGCCCGCAGCATGTGTCTCGTGCCAGAGGCATCTCAATGATTGGAGCACGACCCTGGGTAGGATTGTACAATGTGCCTATCCTGTCAACAGATGTCTCTGCTACTCGACGGATTGCAAAGATGGTGAGCGCTCGTGGCGGTGGGCTGCCAACAGTGCAAACACTGGGCCTAGTTCATGGGGAGGATTCCACTGAGATAGCTTGCATGCTGTTAGAGCCCAATCAGATTGGAGCAGACAGGGTCCAGTCCAGGGTTGAGATGCTAGCAGCTGAAGAAGGATTGGATGTAGAAAAGGGATACTTCACTGACTTTTCACCCGAAATGATTATTGAAAAGTACATGAATCTAACCTCTGCTAACAGAGAT
>gnl_Manes_v6.1_Manes.13G150900.1
ATGGAGTCTCATTCTCAGTCCCAGTCTAACTCCATCCAAGATATATTCGAATCCTCGCTAAATCTTGAGGATACCCATTACAAAGAAGGCTACGATGAAGGCTATAGTCATGGTCTACTTGCAGGAAAAGAGGAAGCTCGACAAGTGGGCCTCAAGACTGGTTTCGAGGTCGGCGAGGAACTCGGCTTCTATCGGGGCTGTGTCGATGTTTGGAACTCTGCGATTCGGATTGACCCGACTGCATTCTCGACCCGGGTTCAGAAATCCATCAAGCAAATGGAAGAGTTGATTGAGAAATACCCGCGGTTGGATCCGGAGGATGAGAGTGTGGAGGAGATTATGGATAGTTTGAGGTTGAAATTTCGGGTTATAAGAGCTGGTCTGGGTGTGAAATTGGAATACGATGGGAGGGAAGACATGTTGAAGTGGACGCTTGCTTGCTGCAAGGTTTACATATCTGAAAGCCGAAATAAGGCTGCATTGGAGTCAATTGAACATGCTGCAAAGCTATTCCCTCAAGCACCCATCGTTAACAAGTTTGAGGATGCAACCTATAATAGGGTTGGATATACTCTTGTCTCAAGTTTGACTCCAAAGCCGTCTTTAGATTCATGTCCATTGAAGAGTGCTGTGCTTGCCATGGTTAAATCTGCTTTTGAAGCTATTGACCTTGAGGCACATTGTGGAAGTCACCCTCGGCTTGGTGTTGTTGACCATATTTGTTTTCATCCTTTAGAACATGCATCTTTAAACCAAGCGGCAGGGATTGCAAAGTCCTTGGCAGCAGATGTTGGCTCTAGTCTTCAAGTCCCTACCTTCCTATATGGAGCTGCCAATGAACAAGGAAGGACACTGGATTCAATCAGAAGAGAACTGGGTTATTTCAAGCCGAATTATGGACACCAATGGACAGGGGGACCAAAATCAGAGTTGTTGCCTATGAAGCCAGATGAAGGTCCAGCGCAAGTCACTCGAGCAAAAGGTGTAGTTGTAATTGGAGCAACCCAATGGGTTGACAACTACAATGTCCCAGTCTTATCTACTGATATTGCCGCTGTTCGTAAAATTGCAAAAAAAGTCAGTGGGAGGGGAGGTGGTCTTAGTTCAGTACAAACCATGGCTCTTGCACATGGTGATGATGTAATTGAGGTTGCTTGCAACTTGTTGGAACCAAGTAAAGTGGGAGGAGAGAGAGTTCAGCAAGAAGTTGAGAGGCTTGCAGAGGAAGAGGGAATAGCTGTGGGGAAGGGATATTTCACTGATTTCTCGCAGGAAAAAATAATTGAAAGTTACTTGAAGTTGAGTTCCCAATTG
>gnl_Medtr_Mt4.0v1_Medtr2g090055.1
ATGTTGAAGACAATTCTAGGTTGCTGCAAAGTATATATATCAGAAAGCAGAAACAAGAGTGCATTGGAATCAATTGAAAAAGCTGCTAAGTTTTTTCCATTAGCACCAATAATTAACAAGTTTGAAGATGTGGCTTACAATAGAGTTGGTTACACTCTTGTCTCTGAATTGGATTCAGTGTCTAGTGGAAAGTCATCATGTGATTTGACAAATGCTGTGTTGGCTATGGTAAAAGCTGCATTTGATAATGTTGATTTTGAGGTTCATAGTGGAACTCATCCTAGACTTGGTGTTGTTGATCATATATGTTTTCATCCCTTGGTTGATGCTTCATTGGATCAAGCTGCTAGGACTGCAAGGTGTTTAGCTAGTGACATGGGTTCTAGTTTGGAAGTTCCTACTTTCTTATACGGAGCAGCACATGAAGAGGGGATGAAACTTGATTCAGTCAGAAGAGCATTTGGTTATTTCAAACCAAATTCTAGCGAAAACCAGTGGATTGGCATGCAAAGGTCAGACACTTTGCCCTTGAAACCGTATAGTGGTCCATCTCAAGTGATTCCAACAAAAGGTGTTGTGGTCATTGGAGCAACCAGATGGGTTGATAACTACAATGTCCCTCTGTTATCTTCTGATATTAGCGCCGTACGCAGAATTGCAAAACGGATTAGTGGAAGAGGCGGTGGACTTGCTTCGGTACAGGCTATGGCACTGACACACGGAGAAGGTATCATTGAAGTAGCTTGTAACTTGTTGGATCCAAAGAATGTTGGTGGTGAAAGAGTGCAACAAGAAGTTGAACAACTTGCAAAGGAAGAAGGTATTTCTGTTGATAAGGGATACTACACAGACTTTTCACAGGAAGAAATTGTTAAAAGTTACTTGGAGCTGTTTGAAGAGAGAATT
>gnl_Medtr_Mt4.0v1_Medtr2g090070.1
ATGGTAGACCAATCCATGTTGCTATGCTGCAAGTTCTTTGTCTCGGAAGGACGCAACATCGCTACTCTTGATGCAGTTGAACGAGCAGTGAGGATGAACCCAGAAATTGTCATTGTGCACAAATTTCATGATAGAGCTTACAATCGGGCAAGGTATAGCCTTGTGTCGTATGTTTTGCATGACTGTACAGGAAATGCCATATACAATCCCCTGCAACAAATTGTGCTGGCCATGGCTGAGGCTGCATTCAATGCCATCAACCTTGAATTGCATGATGGGGCTCACCCTCGCTTAGGCGCAATTGATGACATTGTTTTCCACCCACTTGCTTGTGCATCAATGGATGACGCAGCGTGGTTGGCAAAAGCTGTGGCTGCAGACTTTGGCAACCAATTCAATGTACCTGTATTTCTTTATGCTGCTGCACACCCAACGGGGAAACAACTTGATACAATAAGGCGTGAGCTTGGATACTACCGGCCTAATTTCATGGGAAACCAATGGGCAGGGTGGACAATGCCCGATATCCTACCTCAAACACCAGATGAAGGGCCTATTAATGTTTCAAGAACAAGAGTCATCTCAATGCCCGATACCAATCTTGTCGACCGATGTATCTGCAGCAAGAAGGATAGCAAGGAAGCTTGCATGTTGTTGGAGCCGAACCAGATTGGAGCTGATAGGGTTCAAAATTTGGTTGAGATGTTGGCAGCACAAGAAGGATTGGACGTAGAAAAAGGATACTTCACCGACTTATCGCCAGAAATGATAGTAGAACAATACATGAACCTAATCTCTAATAAAAAATCATCACCA
>gnl_Medtr_Mt4.0v1_Medtr2g090060.1
ATGGCTTTCAATTATACTACTACTACCAAGGAGCAAAAGAAAACGGTAGACCAATCCATGTTGCTATGCTGCAAGTTCTTTATCTCGGAAGGACGCAACATCGCTACTCTTGATGCAGTTGAACGAGCTGCAAGGTCGAATCCAGAAACTGTCATTGTGAACAAATTTCATGGTAGATCTTACAACCGGGCAAGGTATAGCCTTGTGTCATATGTTTTGCATGACTGCACAGGAAATGCCATATACAGCCCCTTACAACAAACTGTGGTGGCCATGGCTGAGGCTGCATTCAACACCATCAACCTTGAATTGCATGATGGGTCTCACCCCCGCTTAGGTGCAGTTGATGACATTGTTTTCCACCCACTTGCTTGTGCGTCGCTGGATGATGCAGCGTGGTTGGCAAAAGCTGTGGCGGCAGACTTTGGCAACCAATTCAATGTACCTGTATTTCTTTATGCTGCTGCACACCCAACAGGGAAACAACTCGACACAATAAGGCGAGAGCTCGGGTATTACCGGCCTAATTTCATGGGAAACCAATGGGCAGGGTGGACTATGCCCGATATCCTACCTCAAACACCAGACGAAGGGCCTATTGTTGTTTCAAGAGCCAAAGGCATCTCAATGATCGGTGCGCGCCCTTGGGTCGGGCTCTACAACATACCAATCTTATCGACCGATGTATCTGCAGCAAGAAGGATTGCAAGGAAGGTTAGTGCTCGTGGCGGCGGCCTTCCTACGGTGCAAACGCTCGGGGTTGTTTGTGAGGATTCCGCTGAAATAGCTTGCATGCTGTTGGAGCCTAACCAAATTGGAGCTGATAGGGTTCAAAATTTGGTTGAGATGTTGGCAGCACAAGAAGGATTGGATGTAGAAAAAGGATATTTTACCGACTTTTCGCCAGAAATGATAGTAGAAAGATACATGAACCTGATCTCGGCTAAAAAATCATCACCA
>gnl_Mimgu_v2.0_Migut.H01028.1
ATGCAATTGATATCTTGTAAGAGAAAACAGAGGAAGATGGATTACTTCGACCCAAGTTACAATAATGATAAGAAGAAAGCAATGGCGAAGCAGTCAATGCTGCTCTGCTGCAAAGTCTACATTTCCGAGTCGAGAAACAGAGAAACTCTCGATTCGATCGAGCGAGCCGCTAGGCACGATCAAGAAACTGTAATAGTGAACAAGTTCAAGGACCACGAGTACAATAGAGTCGGATACACTCTCGTATCGTACGTGGCTCACGATAGCATAGGGTGCCCGATCTACACTCCTTTGCACCAAAGTGTTGTGGCCATGGCCGAGGTTGCTTACGAAGCCATTAATCTCGAGCTGCATTGCGGGGCCCACCCTCGGCTTGGCGTTATAGACGACATTGTTTGCCATCCACTCGCTCGCGCCTCACTCCATGAAGCCGCTTGGCTTGCAAAGACAATTGCCTCTGATGTCGGCATTCGATTCCAAGTGCCGGTGTACCTATACGGTGCGGCCCACCCGACGGGTAAGTCCTTGGAGACGATAAGGCGCGAACTAGGTTATTACCGGCCAAACTTTACAGGAAACAAATGGGCCGGTTGGCCACATGAACCAGAAACAACACTTGCTGAGAAACCGAACGAAGGGCCCGAAACGGTTTCAAAAACCAAAGGCGTGGTCATGATCGGTGCCCGTCCGTGGATCGCAACATACAACGTGCCAATCATGTCCGTTGATTTCTCCGCAGCTCGGAGGATCGCTCTTATGGTGAGTGCTCGTGGTGGGGGCCTGCCAACCGTGCAGACGCTCGGATTGGTCCACGGTGAGGACACAACTGAGATAGCTTGTATGTTACTCGAGCCGAATCAAATTGGAGCCGATAGAGTGCAGAAACAGGTGGAGATGCTGGCGGCAGAAGAAGGGCTCGATGTGGATAAGGGCTACTTTACGGATCTTTCTCCTGAAATGATTGTTGATAGATACATCAAGTTGATCTCTGACAATGAATCTTCT
>gnl_Mimgu_v2.0_Migut.H01027.1
ATGCTGAAGCAAATGGTGGTAGGCTGCTGCAAGGTTTATATATCCGAAAGCAGAAACAAAGCTGCGCTGGAAGCCATTGAAAGGGCTGCCAAGCTTTTTCCAGAGGCACCCATTATCAACAAATTCGAGGATCCGACTTACAATCGGGTCGGATACACACTGGTTTCGAAATTGGGTCCGAACCCATCTTCTTCTTCGTCGCCGTGTACATTGAAAGGCGCTGTTTTGGAAATGGTGAAAGCTGCATTCGCGGCAATTGATCTTGAAAAGCACCGTGGGACCCACCCCAGGCTCGGTGTAGTGGACCACATTTGTTTCCATCCGTTATCTGGTGCTTCGGTGGACCATGTTGCCGGAACTGCCAAATCTTTGGCTGCAGATGTTGGCTCAAGTCTTCAAGTTGCCACATTCTTATACGGAGCAGCACACAGTGAGGGAAGAACCCTCGACTCAATCAGAAGGGGTCTCGGTTATTTCAAACCAAACTCCGATGATAATCAATGGATAGGCGGGCCCCACTCGGAGACACTAGAACTGAACCCAGACGAGGGCCCACCTCGTGCACTTCAGAAAAAGGGGGTCGTTGTGGTGGGGGCCACCCCCTGGGTTGATAACTACAATGTTCCGATATTCTCTAATGATATGGATTTAGTACGAAGAATCGCAAAGAAGGTTAGCGCGAGAGGGGGTGGATTGCCTTCGGTGCAATCGATGGCACTCGCTCACGGTAAAGGTATAATCGAAGTTGCATGCAATCTATTAGATACGACTAAAGCTGGTGGAATTGAAGTTCAAAGGGAAGTCGAGCGGCTCGCGAAACAAGAAGGTATGGAAGCGGGAGAGGGATATTTTACCGATCTTTCTCGGGCTAAAATTATCGAGACTTACTTGCAGATGATGACTGCTCGGAATTCATCCCAA
>gnl_Musac_v1_GSMUA_Achr6T21970_001
ATGTTCAAGTCTATGCTTGCTTGTTGCAAGCTGTACATATCCGAAAGCAGAAATCCCACTTCTCTAGCATTGATTGAGCAAGCAGCTAAAGCATATCCAGAAGCTGTTGTAATCAATAAATTCAAGGATGAGATTTACAATAGAGTTGGATATACACTTGTTTCACCTCTCACCATGGACTCATTGTCTGATGTAACCCCATTGAGTAATGCTGTGTTTGAGATGGTCAAGGCAGCATTTGAGTCTATTGATCTTGAGACGCACTCTGGAACTCATCCCCGACTTGGAGTCGTCGACCATATCTGCTTCCATCCTATGGCAAAAGCTTCCCTGGACCAAGCTGCTGGGATTGCCAAGTCTGTGGCTGCTGACATTAGCCACAAGCTCCAAGTGCCGACATATCTATATGGAGCAGCTAATGAGGGAGGAAGGACTCTTGATTCAATAAGAAGAGAGCTCGGCTACTTCAAACCCAATTCAGATGGAAATCAATGGACAGGTGGGTTGAGAGCAGAAATATCAGGATTGAAGCCTGATGCAGGTCCTCTTCAGTCTTCACTAGCCAAAGGTGTGGTGGTCATTGGGGCCACACGCTGGGTTGACAACTACAATGTGCCAGTCTGGTCTACTAACATCGAGGCTGTTCGTAAGATAGCGAGGAAGGTAAGTGAGCGAGGAGGAGGACTTGAATCAGTGCAAGCTATGGGTCTAGCTCATGGTGCCTACTGCACTGAAGTGGCATGTAATTTGCTGAATCCAAGTATCACGGGAGCAGATCAGGTACAACACCAAGTTCAGAAACTTGCATCGGAGGAAGGATTTAAAGTAGGGGAAGGATATTTTACCGATTTTTCCCAAGAAAAAATCATTGAGATGTACTTCGAATCTATCTCATGTGATTCAACT
>gnl_Nelnu_v1.0_NNU_015053-RA
ATGCTGAAGTCAATGCTTGCTTGTTGCAAAGTCTACATATCTGAAAGTCGAAATAGAGCAGCACTGGAGTCGATTGAACAGGCTGCCTTGCTTTACCGGGAAGCTTCCATCGTCAACAAGTTCCAAGATGAAACATACAACCGAGTCGGTTACACCCTGGTCTCTAAGTTGGCCCCAAACCCCTCAATGGATTCTGTTTCTTTGAGAGGAGCTGTGCTTTCCATGGTTAATGCAGCTTTCGAAGCCATCAACCTGGAATCACACAGTGGAAGTCATCCTCGGCTTGGAGTTGTTGATCACATCTGCTTCCATCCTCTGGCACAAACATCTCTGGAACAAGTTGCTCTGCTTGCAAAGACCGTTGCAGCTGATATTGGCTCCAAACTTCAAGTGCCGACATTTCTATATGGAGCAGCTAATGAAAAGGGGAGAACACTTGATTCAATTAGAAGACAGTTGGGCTATTTCAAGCCCAACACTGAAGGAAACCAATGGTCAGGAGGACCTGTATCTGAATCTCTGACATTACAGCCAGATGAGGGCCCAGCAAGAGTAACTCGAGCCAAAGGTGTTATGGTGATTGGAGCGACCCAATGGGTTGATAATTACAACGTCCCTGTCTTTTCTTCTGATATCAATGCTGTTCGTAGAATTGCCAGGCAGGTCAGTGCAAGAGGAGGCGGGCTTGCATCAGTGCAAGCCATGGCGCTTACACATGGCGATGACTTGATTGAGGTTGCTTGTAATTTGTTGGAACCAGATAGGGTTGGAGCTGATCAAGTTCAGGCAGAAGTTGAACGACTTGCAGCTAAAGAGGGGATGGCTGTAGGGAAGGGTTACTACACTGATTTTTCACGGGAAAAGACGATTGGAAACTTTTATTTGAAATTGGGTTCTCTTGTT
>gnl_Nelnu_v1.0_NNU_015052-RA
ATGGATTTGAACCAGATTTGCAAGGACAAGAAGAAGAAGACGGTGCAGCAATCCATGCTGCTATGCTGCAAGCTTTACATCTCTGAAACACGAAACAATTCGGCTCTTGAGTCAATCGAACGAGCTGCCAGGCTCAACCCAGAAACCGTAATCGTAAACAAATTCCAAGATGGTGTTTACAACAGGGTGAGGTTCACGCTTGTTTCTTATGTTGCTCATGATAGCACTGGGAGTCCCATCTATAGCCCCTTGCAGCAGACAGTGCTGGCCATGGTGGGAGCGGCTTATGAAGCCATTAACCTGGAGCTGCACTCGGGAGCACACCCAAGGCTTGGAGTGGTCGACCATATCTGCTTCCATCCCTTGGCTCGAGCTTCCCTGGATGAAGCAGCTTGGCTTGCTAAATTAGTGGCCGCTGATATTGGCAACAGGCTCCAAGTGCCCGTATTTCTGTATGAAGCCGCACACCCTACTGGTAAGGCTCTTGATAGCATTAGGCGCGAGATGGGCTATTTCCGGCCAAATTTCATGGGCAATCAATGGGCAGGCTGGGCTCTTCCTAATGTACTTCCTGAGAAGCCAGATGAGGGCCCGACTGAGGTGTCTCCGGCCAGAGGCATCGCCATTATCGGTGCAAGTCCGTGGGTAGCATTGTACAATGTACCAATCATGTCCGCAGATGTCTCAGTCACCAGAAGGATTGCTCGGATGGTAAGTGCGCGGGGCGGTGGGCTTCCCACTGTACAAACATTGGGTCTTGTCCATGGTGAGGATTCAACCGAGATAGCATGCATGCTATTGGAGCCCAACCAGGTTGGAGCTGACAGGGTGCAGCACCGAGTGGAGATGCTAGCTGCTCAGGAAGGATTGGATGTGGAGAAGGGGTATTTCACTGATTCTTCACCAGAGATGATTGTTGAGAAGTATATGAAACTGGTTTCTGATAACTCAGAGCATGTGGGT
>gnl_Orysa_v7.0_LOC_Os03g38540.1
ATGGAGGAGCAAAAGCACACAGACAAGGCAAAGGCAAAGCTCAGCATGTTGAAATCAAAGGTGATCTGCTGCAAGCTCTACATTTCTGAAAGCCAGAATGCCAAGGTTGTTGATGCAATCACTCGCATTGGCCAGAAAGACCCTGAGGTTGTTTTGCTCAGCAAGTTCGAAGATGACCACTACAACCGTGTCCGTTACACGCTTGCGTCTTATATCATCAACGAGAACTCAACTGGTGAAGTGAAATTTAGCCCAATGAGGCGAGTATTGTTGGAGATGATTGAGAAAGCGTTTTCAACCATAAACCTTGAAACGCACACTGGAACTCACCCAAGGATTGGAGTCATTGATGACATGTCCTTCCACCCCTTGAATCAAGCCACAATGGAAGATGCTGCTCAACTGGCTAAGACTGTGGCCTCTGACATTGGCAACTTCTTACAAGTCCCAGTATTCTTGTATGGAGCAGCACACCCCACTGGCAAACCTGTGACTGCAGTACGGCGTGAACTGGGCTACTTCCAGCCAAATTACATGGGCATCCAATGGATGGGTCAGGTACTCCCTGATATTCTGCCGGTGAAGCCAGATGAGGGCCCAGATCATGTTTCTCGTGAAAGAGGTGCCATAATGATCGGTGCTGCACCTTTACCCCTGAACTATAATGTGCCGGTACTATCGAAGGATATCCCAACCATAAGAAGGATCACCCGAAGGGTGACTGGTCGTGGTGGAGGACTCCCGACAGTGCAAGCGCTTGCCCTTTCCCATGGTGATGACTGCACAGAGATTGCATGCTTCCTGGATCCAGATCATGTCAGTGCCGATCAGGTTCAGCAGCAGGTGGAACAGATAGCAGCAGAGCAAGGACTTGAGGTTGAAAAGGGGTACTTCACTGACTTCTCAAAGGATGCAATGCTTGAAAAATACTTCAAGATTGTGTTGTCTGTTGAT
>gnl_Orysa_v7.0_LOC_Os06g03740.1
ATGGCGAGGCCCACGACGTTGCTGGCGTGCTGCAAGCTCTACATCTCCGAGAGCCGCAACGACGCCGCCCTGCGCGCCATCGAGCAGGCGGCGCGCGGCGGCGGCGGCGGCGCCGTCGTCGTCAACCGCTTCACCGACGACGCCTACAACCGGGTGGGCTACACGCTCGTCGCGCCGCTCACCCCCTCACCGGCGCCGCCGCCGCTCCGGCACGCCGTGCTCGGCATGGTCAGGGCGGCGCTGGAGGCCATCGACTTCGGCGCCCACGCCGGCACGCACCCGCGCCTCGGCGCCGTCGACCACATCTGCTTCCACCCCCTCGCCCATGCCTCCCTCCGCCACGTCGCCGACCTCGCCGGAGCCGTGGCCGCCGACATCGGAGACGAGCTCCAAGTGCCGACGTTTCTGTACGGCGCGGCGCACCGGGAGGGGAGGACGCTGGCCTCCATCAGGAGGCAGCTCGGCTACTTCAAGCCCAACTCCTCCGGCGACCAATGGCGGGGAGCGCCGGAGACGGACGCCCTGCCCGTCGCCCCTGACGCCGGGCCGGAGAGGCCGCCGAGATCCAAGGGCGTGGTGGTCGTCGGCGCCACCAGCTGGGTCGACAACTACAACGTGCCCGTCCACACCGGCGACGTGGAGGCGGCGAGGCGGATCGCCCGCGCCGTCAGCGAGCGCGGCGGCGGGCTCCCGTCCGTGCAGGCGATGGGGCTCGCGCACGGCGGCGGCGTCGTGGAGGTCGCCTGCAACCTGCTCGACCCGGCGAGGGTCGGGGCCGAGCAGGTGCAGGGCATGGTGGAGCGGCTCGCCGCCGGCGAGGGCCTCTCCGTCGGCAAGGGATATTTCACTGATTTTTCCCAGGATAAAATCGTCGACTTATACTTCAGATCAGCAGCCAACACTGAGGGT
>gnl_Orysa_v7.0_LOC_Os06g02610.1
ATGGCGAGGCCCACGATGCTGGCGTGCTGCAAGCTCTACATCTCCGAGAGCCGCAACGCCGCCGCCCTGCGCGCCATCGAGCAGGCGGCGTGCGGCGGCGGCGCCGTCGTCGTCAACCGCTTCACCGACGACGCCTACAACCGGGGGAGGACGCTGGCCTCCATCAGGAGGCAGCTCGGCTACTTCAAGCCCAACTCCTCCGGCGACCAATGGCGGGGAGCGCCGGAGACGGACGCCCTGCCCGTCGCACCGGACGCCGGGCCGGAGAGGTCGCCGAGATCCAAGGGCGTGGTGGTCGTCGGCGCCACCGGCTGGGTCGACAACTACAACGTGCCCGTCCGCACCGGCGACGTGGAGGCGGCGAGGCGGATCGCCCGCGCCGTCAGCGAGCGCGGCGGCGGGCTCCCGTCCGTGCAGGCGATGGGGCTCGCGCACGGCGGCGGCGTCGTGGAGGTCGCCTGCAACCTGCTCGACCCGGCGAGGGTCGGGGCCGAGCAGGTGCAGGGCATGGTGGAGCGGCTCGCCGCCGGCGAGGGCCTCTCCGTCGGCAAGGGATATTTCACTGATTATTCGCAGGATAAAATCGTCGAGTTATACTTCAAATCAGCAGCTAACACTGAGGGT
>gnl_Phavu_v2.1_Phvul.003G044600.1
ATGGATTTCAACTGCACTGCCAAGGATCAAAAGAAAGGCGTAGACCAATCCATCTTGCTATGCTGCAAGTTCTTCGTCTCCGAATCCCGCAGAATGGCCACTCTGGAGGCAATAGAATGCGCTGCGAGGTCAAATCCGGAAACGGTGATTGTGAACAAGTTTCACGATCGAGCCTACAACAGAGCCAGGTTCACTCTTGTCTCCTATGTTCTGCACGATTGCACAGGAAGTCCCGTCTACAGCCCCCTGCACCAAACCGTCATAGCCATGGCTGAGGCTGCCTTCAACACCATCAACCTCGAATTCCACGACGGCGCTCACCCTCGCTTGGGCGCAGTGGATGACATCGTTTTCCACCCTCTCGGACGCGCCTCACTGGATGAGGCAGCGTGGCTCGCCAAAGCGGTTTCAGCAGACATAGGCAACCGATTCAGTGTGCCAGTGTTTCTGTACGCCGCTGCCCACCCAACAGGGAAGGAGCTGGACACTATAAGGCGAGAGCTTGGGTACTACAGGCCCAACTTCCGAGGCAGCCAATGGGCTGGATGGGCCATGCCTGACACCCTCCCGCAGAGCCCAGACGAGGGGCCCAACGTGGTTTCACGGGCCAAAGGCATCTCAATGATCGGTGCTCGCCCTTGGGTGGCACTCTACAACGTGCCGATCCTGTGCACTGACGTGTCAGCAGCAAGAAGAATCGCACGGAAGGTGAGTGGTCGCGGTGGTGGGCTTCCCACAGTGCAAACGCTTGGGCTTGTCCATGGCGAGGACTCCACTGAGATAGCCTGCATGCTGCTGGAGTCCAACGTGATCGGAGCAGACAGAGTGCAGCACAGGGTGGAGATGCTGGCTGCACAAGAAGGACTTGGTGTGGAAAAGGGTTACTTCACTGACTTTTCTCCGGAAATGATTGTGGATCAATACATGAAATTAATCACTGCTAACAAATCC
>gnl_Phavu_v2.1_Phvul.005G107300.2
ATGTTGAAGTCCATTGTGGGTTGCTGCAAGGTGTACATATCAGAGAGCAGGAACAGAATTGCATTGGAATCAATAGAAGGAGCTTCGAAGCTTTTCCCTTTGGCTCCCATAATCAACAAGTTCGAGGATGTGGCCTACAACAGAGTTGGCTACACTCTTGTCTCTGAATTGGATCTTTCAGGGCCATCTCACCTGGCAAATGCTGTGTTGGCAATGGTGAAGGCTTCCTTTGACACCATTGACTTTGAGGTGCACTCTGGGACTCATCCTCGACTTGGTGTTGTGGACCACATTTGTTTTCACCCCTTGCTTGATGCTTCCTTGGATCAAGCAGCTACCACTGCTAGGTGTTTAGCCATGGACATGGGTTCTAATCTTCAAGTTCCCACATATCTATATGGAGCAGCTCATGAAGAGGGGAGGACACTTGATTCAATCAGAAGAGTATTTGGTTATTTTAAGCCAAATTCTAGCGAAAACCAGTGGATTGGGGGGCTAAAATCAGACTCTTTACCACTGAATCCTGATAGTGGTCCCTCTCAAGTTACACCAGCAAAAGGTGTTGCTGTCATTGGAGCCACCAATTGGGTTGATAACTACAATATCCCTCTATTGTCATCTGATATTAATGCTGCTCGGAGAATTGCAAAACGGCTTAGTGGAAGAGGTGGTGGACTTCCCTCTGTACAGACCATGGCACTTGCACATGGTGAAGGTGTCGTCGAGGTAGCCTGTAATTTGTTGGATCCAAATAAAGTTGGTGGTGAAAGAGTACAAGAAGAAGCTGAGAGCCTAGCAAGGGAAGAAGGTATTTCAGTGGGAAGGGGATACTACACAGACTTTTCACAGGATCAAATAATTGCAAGTTACTTGAAGTTGTTTGAAAACAGAATT
>gnl_Phypa_v3.3_Pp3c2_17510V3.1
ATGGCTATGGCTGCACAACCTCTGAGGCGCTTGCATCTCGCGTGCTGCAAAATTTACATTTCCGACACTCGAAATGCGGCTGCGTTGCAAGAAATTGAGTCTACTTTCCGCGCGCATCCAGAGGCACCTCTTCTGCACGTTTTTGAGGACCACGAATACAATAGAGTGGGTTATACTCTTGCAGGCTCGGTCTGTAGTTCTGAGTCGCGCAATGCAAGAACACCTCTGCAGTCGGCAGTCACGGATGTTGTGCGGACGGCATTGCGGACCATCGATTTGAGGCAACATTCAGGAAGTCATCCCCGACTGGGAGTTGTGGATCACATTTGCACGCATCCACTCGGTACGGCGACCATGACTGACACAACAGCAATCGCAGAAGGGATTGCTTCTGAAATTGGTCAAGAACTTAAAGTTCCTGCTTTCTTGTATGGAGCTGCCCATCGGAACGGAAGACCATTGGACGACATTCGGCGTGCTCTTGGTTATTTCCAACCCAGCAACGGAGGTCTTTGGATTGGTTCAAACATTTTCCCTGCTACTATGCAACCAGATTTTGGACCAAGAGTTGCACCGCCTAGTAGCGGTATCGTAGTTGTTGGAGCTTGTCCCTGGGTAATGAATTACAATGTTCCGCTGACAACGATAGACTTAGACAAGGGAAAACGCATAGCAAGAAAAGTGAGTGAACGAGGAGGTGGTTTGGCCAAAGTGCAAGCCATGGCCTTACTGCATGGCACCGATTGCATTGAAATTGCATGTAATTTGCTGGATACGGATGTTTCAAATCCACAGGCAGTGCAACATTTGGTTGCAGCGCTTGCAGCCAAAGAAGGAGTTCAAGCTAGTAATGGATATCTAACTGGTCATTCGAAGGAGGATATCCTCCGATTAGCCTCGGAGAAGCTCAATGCTCTCGACGAGAAATTG
>gnl_Pinta_v2.0_PITA_000058842-RA
ATGAAGCAGGCCGCGGTAGCGTGCTGTAAGCTCTATATATCTGAGAGCAGGAATGCCAAAGCATTGGAGGCCGTAGAAAAGGCAGCCAAAGCTTACCCACATGCTGCTGCGCTCCTCAATGCATTTGAAGACAAGGACTACAACCGTGTAGGTTACACACTTGTATTTCCTTTCTCTTCATCACAGCAACAACAGGCATCTTGTCCTTCGCAAAACACAGTATTGCGCATGGTGAGGGCTGCGTTACAGACAATAAATCTTGAAGGGCATTCTGGAACTCATCCCAGATTGGGAGTTGTTGACCACATATGTTACCATCCCTTGGGGGATGCCTCACTGCATCAGGTAGCCTCTGTGGCTCGATCTCTGGCAGCTGAAATTGGTCTGAGTCTTAAAGTACCAACCTTTCTATATGGAGCAGCACACCATGAAAACAGAAATATAGATTCCATCAGAAGAGCATTGGGTTATTTCAAGCCCAACCACGAGGGGCAATGGGTAGGGTTAGCTTCTGGCCCCTTGAGTTTATCACCGGACTATGGCCCATCTCAAGTTCAATCTAGTACTGGAGTTGTGATTATCGGTGCATGCCCTTTTGTGGTCAATTATAATGTGCCCATACTTTCCAATGATCTGGTAAAAGGGCGTCGAATTGCGAAGAAAGTGAGTGCAAGAGGAGGAGGTTTGCCTGATGTACAGGCTATGGCTCTGTTACATGGGGTTAAGGGCATGGAGATTGCTTGTAACTTGCTGGATGCCAAAAATGTTGGCCCAGATAAGGTGCAAGAGGAAGTGGCATCGCTGGCAGAAAAAGAAGGTTTGATAGTGGAACAGGGCTATCTAACTGATTACTCAGAGGATCAAATTTTAGCGATTGCCTTGCAGAGATTGAACTTGATGGAGAAAGACAATTTGGCAAACGGTTTGGTGGAACCTAAAGGTAGTGTCATCATGGAAAATCTGGAT
>gnl_Poptr_v3.0_Potri.013G145700.1
ATGTTGAAGATGATGCTTGCTTGCTGTAAGGTATACATATCTGAAAGCAGAAACAAAGTGGCATTGGAATCAATTGAAAGAGCTGCAAAGCTATTCCCTGAAGCACCTATTGTTAATAAGTTTGAAGATGTGACTTATAATAGAGTTGGCTACACTCTTGTCTCGAGTTTGGCTCCAAAACCATCTTTAGACTCATGTGCTTTGAAGGGTGCTGTGCTTGCGATGGTTAAAGCTGCTCTGGAAACTATTGATTTCGGATTGCATTGTGGAAGTCATCCCCGGCTTGGTGTTGTTGATCACATTTGCTTTCATCCCTTGGCTCAATCATCTTTAGACCAGGCAGCTGGGATTGCAAAGTCTCTGGCAGTGGATGCTGGCTCTAGTCTTCAAGTCCCCACATTTCTATATGGAGCTGCCAATGTTGAAGGGAGAACACTCGATTCAATCAGAAGAGAGCTGGGTTATTTCAAGCCAAATTCTGGAAACCAATGGGCAGGTGGGCCAAAATCAGAGTCCTTGCCACTGAAGCCAGATGAAGGTCCAGCTCAAGTGAATCAAGCAAAAGGTGTTCTTGTAATTGGAGCAACCAGGTGGGTTGATAACTACAATGTCCCTGTCTTCTCCACTGATATTGCTGCTGTTCGTAGAATTGCAAAACGTGTTAGTGGGAGAGGAGGCGGGCTTCCTTCAGTTCAAGCAATGGCACTTGCACATGGTGATGATGTCATTGAGGTTGCTTGTAACTTGTTGGAACCAAGTAATGTGGGAGGAGAGATGGTTCAGCAAGAAGTTGAGAGACTCGCAAAGGAGGAGGGTATGGCTGTGGGGAAGGGATATTTTACAGATTTCTCACAGGATAAAATAATTGAAAATTACTTGAAGTTTTGTCCCCTAATG
>gnl_Poptr_v3.0_Potri.013G145600.1
ATGGATTTTGACTCGAGTTGCAAGAACAAAAAAACTGCAAATGAATCCATGCTGATATGCTGCATGCTCTTCATCTCTGAAGCACGTAACCGTGCAGCTCTGGACTTAATTGAACGATCTGCTAGGATCGACCCAGAAAGTGTCATTGTAAACAAATTTGAGGACCGAGTTTATAATAGGATCAGGTTCACTATTGTATCATATGTTGTTGTTGATAGCACTGGTAGTCCCATTTATAGTCCATTGCACCAAACAGTGCTAGCCATTGTTGAGGCTGCTTATGGAGCCATTAACCTAGAGTTGCACTCTGGCGCACACCCTCGACTTGGCGTTGTAGATGATATTGCTTTCCACCCTTTGGCTGAAGCATCACTGGATGAAGCAGCCTGGCTTGCTAAGGCTGTGGCAGCAGATATTGGCAGCAGATTTCAAGTGCCGGTATTTCTTTATGCTGCAGCACACCCAACAGGCAGGGCCCCGGACACAATCAGGCGTGAGCTAGGCTACTACAGGCCAAATTTCATGGGCAGCCAATGGGCAGGGTGGAACATACCCGAAATTCTCCCAGAAAATCCTGACCATGGTCCAAACCATGTGTCTCGGACCAGAGGAGTCACGCTGATAGGGGCACGGTCATGGGTCACATTATACAACATTCCCATCATGTGCACCGATGTTTCAACTGCTCGACGGATAGCACGCATGGTAAGTGCTCGCGGTGGTGGGCTCCCAACAGTACAATCTTTGGCCCTATTTCATGGCGATGATTCAGCTGAGATTGCTTGCATGCTCTTGGAGCCTAATCGGATTGGCCCAGACAGGGTGCAAGCACAGGTTGAGATGTTGGCAGCTCAAGAAGGGTTGGATGTAGAGAAGGGCTATTTCACTGATCTTTCACCAGAAATGATTGTGCAAAAGTACATGAATTTAATCTCTGCTAGGAGAGAC
>gnl_Poptr_v3.0_Potri.019G104700.1
ATGGATTTTGACTCAAGTTGCGAGAACAAAAGAACTGCAAATGAATCCATGCTGGTAAGTTGCATGCTCTACATCTCTGAGGCACGTAACCGCGCAGTTCTGGACTTGATTGAACGAGCTGCTAGGCTCGACCCAGAAAGTGTTATTGTAAACAAATTTGAGGACCGAGTTTATAATAGGATCAGGTTCACTATTGTATCATATGTTGTTGTTGATAGCACTGGGAGTCCCATTTATAGTCCATTGCACCAAACTGTGCTAGCCATGGTTGAGGCTGCTTATGGAGCCATTAACCTTGAGTTGCACTCCGGTGCACACCCTCGGCTTGGTGTTGTAGATGACATTGTTTTCCACCCTTTGGCTCGGGCCTCGCTGGATGAAGCAGCCTGGCTGGCCAAGACAGTGGCAGCAGATATGGGCAGCAGATTTCAAGTGCCAGTATTTCTTTATGCTGCAGCACATCCAACAGGCAGGGCTCCTGACACCATCAGGCGCGAGCTGGGGTACTATACGCCTAATTTCATGGGCAACCAATGGGCTGGGTGGACCATACCTGAGATTCTCCCTGGAGCCCCTGATGAAGGTCCGACCCATGTGTCGCGAACAAGAGGAATAGTGATGATTGGGGCTCGACCATGGGTCGCATTATACAACATTCCTGTAGTGTGCACCGATGTTTCAACTGCTCGACAGATTGCACGGATGGTGAGGGCTCGTGATGGCGGGCTTCCTACCGTGCAAGCATTGGCGCTCGTTCACGGTGATGATTCATTTGAGATCGCTTGTATCCTCTTAGAGCCCAATCAGGTTGGAGCTGAAAGGGTCCAGGCAGAGGTTGAGATGCTGGCAGCCCAAGAAGGATTGGAAGTAGAGAAGGGCTACTTCACAGATTTTCCACCAGAAATGATTGTTGAGAAGTACATGAATTTAATCTCTTCTAGGAGAGAC
>gnl_Prupe_v2.1_Prupe.3G232600.1
ATGGAAGACATATTAGAACCAGCTGTGAATCTCGTTGAGAACCTACATAAAAAAGGCTTCGATGAAGGCTACGGAGACGGCCTAGTCGCCGGAAAAGAGGAGGCAAAGGAAGTGGGCCTCAAGCACGGCTTTGAGGTGGGCGAGGAGCTCGGCTTCTACCGGGGCTGCGTGGACGTGTGGAACTCTGCAATCCGGGTCGACCCGACACCGTTCTCGCTTCGGGTCCAGAAGGGTGTGAAGCAGATGGAGGAGTTGATTGAGAAATACCCAGTTATGGAACCCGAGGACGAGAGCGTTCAAGATGTAATGGAGGCTCTGAGGTTGAAGTTCAGGGCGATTTGTGCTTCAATGGCTACTGATAAGCAGGGAGGAGAGAAAATGTTGAAGTCGATGCTTGGTTGCTGCAAGGTGTACATTTCTGAAAGCAGAAACAGGGCTGCGCTGGAGGCCATTGAGCGAGCTGCTAAGCTTTTCTCAGAAGCACCCATTGTCAATAAGTTTGAAGATGAGACTTACAACAGAGTTGGTTACACTCTTGTCTCCAAGTTGGCTCCAAAGCCATCTGAGGATCCTTGTCCCTTGAGGATGGCAGTGCTTGCCATGGTTAAGGCTGCTTTTGAAACCATCGACCTTGAGATGCATTGTGGAAGTCATCCCCGGCTCGGAGTTGTGGATCATATATGCTTTCACCCCCTGCTTGGTGCTTCTTTGGACCAAGTGGCTGGGGTTGCAAACTCTTTGGGGGCAGATGTTGGCTCTAATCTTCAAGTCCCTACCTTTCTCTATGGAGCTGCCCATGAAGAGGGGAGGACACTTGATTCAATCAGAAGAGAGCTGGGTTATTTCAGGCCAACTTCTAGTGGAGAACAGTGGGTTGGGGGGCCAAAATCGGAATACTTGGCGCTGAAGCCGGACAAGGGACCCCCTCAAGTGACTCAGGGAAAAGGTGTCATTGTGATTGGAGCAACCCGGTGGGTTGATAACTATAACGTCCCAGTTTTTTCTACTGATATTGCTGCTGTTCGTAGAATTGCGAAACAAGTGAGTGGCAGAGGAGGTGGACTTCCTTCAGTCCAAGCCATGGCACTTGCACACGGTGAATGTGTCATTGAGGTAGCTTGCAATTTGTTGGAACCGGAGAAAGTGGGAGGAGATAGGGTTCAGCTTGAAGTTGAGAGGCTTTCAGAGGAAGAGGGGATAAGAGTGGGGAAGGGCTACTTCACTGATTTTTCTCAGGAAAAATTAATTGAAAGTTACTTGCTGTCAGGTTGCTGTGTG
>gnl_Prupe_v2.1_Prupe.3G232700.1
ATGGATCAAAGCCCAGCTTGCAAGGACAAGAAGAAGAAAACCATAGACCAGTCCATGCTACTCTGCTGTAAGCTTTACATATCTGAATCGCGCAACCACGCTGCTCTGGACGCCATTGAACGTGCTGCCAGGCTCGATCCAGAGTCTGTCATTGTTAACAAGTTTGAGGACCGAGCTTACAATAGGGTCAGGTACACTATTGTGTCCTATGTTATGCATGATAGCACAGGGAGTGCCATATATAGCCCCTTGCAGCAAACTGTAATGGCCATGGCTGAGGCAGCCTTTGGAGCCATTAACCTTGAGCAGCACTCCGGGGCTCACCCTCGGCTAGGGGTTGTCGACGACATTGTCTTCCACCCGTTGGCTAGGGCATCTCTGGATGAAGCTGCTTGGCTTGCCAAGGCAGTGGCAGTGGACATTGGCAATAGGTTCCAAGTGCCAGTATATCTGTATGCTGCAGCACACCCTACAGGCAAGGCCCTTGACACCATCAGGCGTGAGCTTGGCTACTACAGACCCAATTTCATGGGCAGCCAATGGGCAGGATGGACAATGCCAGAAATCCTCCATGAAAAGCCTGACGAAGGGCCAACTAGTATATGCCCCGCCAGAGGCATCTCGATGATCGGGGCACGTCCATGGGTTGCCTTGTACAACATACCCATATTGTCCACGGATGTTGCAGCCACTCGACGGATTGCACGGATGGTGAGTGCCCGAGGGGGCGGACTCCCAACTGTGCAAACACTGGGCCTTGTTCATGGTGAGGACTCCACAGAGATAGCTTGCATGCTCCTAGAGCCCAACCAGATTGGAGGGGACAGAGTCCAGAACCATGTTGAGATGCTAGCGGCTCAAGAAGGGTTGGATGTGGAGAAGGGTTACTTCACTGATCACTCACCAGATATGATTATTGAAAAGTATATGAAACTAACTTCTGAAGACACAAAC
>gnl_Selmo_v1.0_438865
ATGGCGTGCTGCAAGATGTATGTATCCACCTCTTCCAATAGGCAGGCCATGGAGAACATAGAACAAGCAATGCGCGGCCACCCTCAAGTTCCACTGCTCCATACTTTCCGCGACGAGCATTACGACAGGGTGGGCTACACTCTCGCCGGCAAGTGCGGCTCTACAGCAAGCCGTGAAAATTTTGCGGACGCCATAGTCGATATGATACGAGCCGCAATATTGAACATTGATCTCCAAAAGCAGTCTGGAAGCCATCCTCGTCTGGGTGTCGTGGACAATCTGTGCTTTCATCCACTGGGAAAGGAGGCTTCTATGGATCAAGCAGCTGAATTGGCTAGATCGTGTGCACGAAGTATTGGAGCTAAACTTCAAGTTCCAACTTTTCTTTATGGTGCTGCTAGTTATGAAAATGTCCCGCTGGACGCCATTCGCAGATCTCTGGGCTACTTTAAGTCGGCAAAGCCTGGGATTTGGCAAGGATCATCGAACAACACAGCGTTATCACAGCCTCCACAATTCGGCCCAGCTCATTTTCCTGCCAGCACTGGGATTATCACTGCGGGAGCTTGTCCCTGGATCGCCAACTACAACATCCCTCTCCAGACGGGCGATCTCCAAGCCGCTCGGAGAATCGCTCGCAGCGTGTCGCAGAGAGGCGGCGGCCTGGCTCACGTCCAGGCGATGGCTCTGGCTCACGGCGTGGACTCGATCGAGATTGCGTGCAACTTGCTCGATGTCCACGAGACCAGCCCTTCGAGTGTGCAGAGCTTCGTGGAGTTCCTGGCTAGAGACGAGTCATCAGTGGAACGAGTCTGCCTTGGCTACTTGACAAATCTCGAAGAGGAGTCCATCTTGGAGCTCGCAATGGAGAAGATGGAACCT
>gnl_Solly_v2.4_Solyc07g054430.2.1
ATGGATTCCAACTCAGAGTGCAAGGACAAGAAGAAAAGTATTACACAATCAATGCTGCTCTGCTGCAAGCTGTACATATCCGAATCACGCAACAGAGAAGCTCTTGAACCTATTGAGCGTGCTGCCAAACTTGATCCGGAAACAGTCATTATTAACAAATTTCAGGATCGTGATTACAATCGTGTGAACTACACTCTTGTATCATATGTTATTCATGACAGCACAGGCTGTCCTATTTATAGTCCCTTGCATCAAACTGTCGTAGCCATGGTTGCTGCAGCCTATGACGCGATAAACCTTGAGCAGCACTCTGGTGCACATCCTCGCCTTGGCGTTGTGGATGACATTCTCATTCATCCATTAGCGCGAGCTTCACTGGATGAAGCTTCTTGGCTTGCTAAAAAGATTGCAGCTGATATTGGAAACCGGTTTCAAGTACCTGTTTATTTATATGCTGCTGCTCACCCAATGGGGAAAGCACTGGACACCATAAGGAGGGAGCTAGGTTATTACCGGCCTAACTTCAGGGGCATCCAATGGGCAGGGTGGGCTCAACCAGAGCAGGTCTCGGTCAAACCTGATGAAGGTCCAGAGGTGGTGTCTCGTGCTAGAGGTGTCGTGATGATTGGAGCTCATAAATGGGTAGCAATGTACAACATCCCAATAATGTCCACGGATCTCTCAGCTGCTAGACGTATTGCTCAGAGAGTGAGTGCTCGAGGTGGAGGCTTACCAACCGTGCAAACTCTAGGCCTGTTTCACGGTGAGGACTCAACCGAGATAGCTTGCATTCTTCTAGAACCGAACCAAATTGGAGCTGATCGCGTTCAGAACCATGTTGAGACACTGGCATCTCAAGAAAACTTGGATGTAGAGAAAGGGTATTTTACTGACTTGTCACCTGAAATGATAATTGAAAGATATATGAAACTAATTTCCAGTTCAAGC
>gnl_Solly_v2.4_Solyc07g054420.2.1
ATGAGTCATGACAAAAAGATGCTGAAATTGATGTTGGCTTGTTGCAAAGTGTACATATCAGAAAGCAGAAACAGGGGAGCTCTTGAATCAATTGAAAAAGCTGCTAAATTGTTTCCAGAATCCCCCATTATCAACAAATTTGAAGATGAGATTTACAACAGAGTTGGATATACCCTTGTTTCCAAAATTTCTCCCAATTCTTCATCTGGGTCATGTTCTTTGACCTTAAAGAATGCATCTTTTGCTATGGTGAAAGCTGCATTTGAGACAATTGATCTCCAAGAACATTGTGGGACTCATCCTAGGCTTGGGGTTGTGGACCATATCTGTTTTCATCCCTTGGGCACAACTTCTTTGGACATGGTTGCTGACACTGCTAAGACTTTGGCATTTGAAGTTGGTTCTAATCTTAAAGTTCCAACCTTCTTATATGGAGCAGCACAGCAAGAGGGAAGGTCGCTTGATTCAATCAGAAGAGAGTTGGGATATTTCCATCCTAATTCAAGTGAGAACCAGTGGATAGGTGGGACAAAATTAGAGACGTTGCAACTAAAGCCTGACGAGGGTCCTCCTCACGCGACTCAAGCGAAAGGTGTTATTACAATTGGAGCTACAAGGTGGGTTGACAACTATAACATTCCAGTCTTCACAAATGACATATCCATTGTTCGTAAAATTGCAAAGAGAGTCAGTGGCAGAGGAGGTGGACTTCCATCAGTTCAATCCATGGCGTTAACTCACGGAGGTGGGACAATTGAAGTTGCTTGCAACTTACTGGAACCTACTATAATTGGTGGTAACCAAGTGCAGCTTGAAGTTGAGCGACTTGCTATGGAAGAAGGTATTTCTGTGGGGAAAGGATACTATACTGATCTCTCAGAAGAAAAAATAATCGAAAGTTACTTGAAACTAGTTCAACATTCTGAC
>gnl_Sorbi_v3.1_Sobic.001G181300.1
ATGGAGCCTCATCACGCAAACAAGCCAAAGCCAAAGCTGAGCATGAAGCATTCCAAGTTCATCTTCTGCAAGCTCTACATTTCAGAAACCCGCAATACTATGGCTATGGACACAATCGAGCATGCAAGCAAGAGTGATGCTCAGGTTGTTGTCGTCAGCCAGTTAGGAGATCATCACTACAACCGCTTCCGCTACACGCTTGTCTCCTACATCGTCGATGACAGCTCAACTGGAGAAGTGATATATAGCCCAATCAGGAAGGTGTTGCTGGCGATGATTGAGGCTGCATTTGCAACCATAAACCTTGAATCACAGTCAGGGACGCATCCAAGGATCGGTGTCGTCGATGACTTGTCCTTCCACCCCGTGGGTCAAGCCACAATTGAGGATGCTGCTTCTTTGGCTAAGCAGGTAGCATCTGACATTGGAAATGGCTTACAAGTCCCAGTGTTCCTGTATGCAGCAGCCCACCCAACAGGAAAGTCTGTGGGTGCAATTCGGCGTGAGCTTGGCTACTACCGTCCAAATTACAAGGAAAACCAGTGGTTAGGTAGCGTACTCCCTGATGTTCTGCCAGTTAAGCCTGATGTGGGTCCAACTCATGTCTCACATAAGAGAGGTGCCACAACAGTTGGCGTTACGCCTTGGATTGAGGGCTACAATATCCCAGTACTGTCTAAGGATGTCCCAGCTGTGAGGAGGATTACCCGCAGGGTGACTGGACGGAGTGGAGGGCTTCCAACGGTGCAAGCTCTTGCACTCTTCCATGGAGATGATTGCACAGAGATTGCATGCTTGTTGGATCCAGATCATGTCAGTGCCTATCAAGTTCAGACCGTGGTGGAGCAGATTGCAGGAGAGCAAGGACTTGAAGTTGAGCAGGGGTACTACACTGACATAACCAAGGATGCAGCGCTCGATAAGTATTTGAAGATTGCTTGCACTGATGAT
>gnl_Spipo_v2_Spipo14G0048300
AGTTCCATCGGGTGGCTGGCGATTGGAGGGAAGAAAACTATGAAATCGCTTCTCTCTTGCTGCAAGCTCTACATCTCTGAGAGCAGAAACCAGATGTCCTTGGAATCAATGGAGAGAGCAGTGAAGCTCTTCCCGGAGGTCATGGTTGTGAACAAATTCAAGGACGATGCCTACAACCGAGTGGGGTATACTCTCGTCTCCCATCTCCCCGTGGAGGCCGCAGCTGATGCTAATCCTCTGAGGAATGCTGTGTTTGAGATGGTCAAAGAAGCCTTCAGAACCATCAATCTCCAGGCGCACAGTGGGACCCACCCTCGCCTGGGGGTCGTGGATCACATCTGCTTCCACCCCCTGTCGCTGGTCTCCCTGGACCAGGTTGCTTCGGTTGCCAAGTCCGTGGCCGTTGACATTGGTCAAAATCTTGAAGTACCCACGTTCCTATATGGAGCGGCACATAAAGGAGGAAGGACCCTTGACTCACTCAGAAGAGAATTAGGTTACTTCAAGCCCAATTCATCAGGAAACCAGTGGGTGGGAGCGCTGGAACTGCAGACGTTGACCCCAAAGCCCGATGTGGGGCCCGACAAAGCCTCTGAGTCAAAGGGCGTCGTGGTGATCGGAGCCACAAAATGGGTGGACAACTACAATGTGCCCATCCAGTCCACAGACATTGGGGCCGTCAGAAGGATCGCCAGGTTGGTAAGTGGGAGAGGAGGTGGGCTTGAGTCGGTCCAAGCCATGGCCTTGGTCCACAGTGAGAATTCAACGGAAGTGGCCTGCAATCTGCTTGACCCAGAAAGGGTCAGCGCCGATCAAGTCCAGAACAGGGTTGAGGAGCTTGCTGCAAGAGAGGGGTTGACCACTGGGAAGGGTTATTTCACTGACTTCTCACGGGAGAGGATCATTGAGAATTACTTGAGTCAGAGGAATTCAGTG
>gnl_Stras_v2.0_SGA_v2.0_scaffold159T37632
ATGATGAAGCAGATGCTAGGCTGCTGCAAGATTTACATCTCCGAAAGCCGGAACAAAGCCGCGCTGGACTCCATCGAGCGAGCCGCCAAGCTTTTCTCCGACGCCCCAATCGTCAACAAGTTCGAGGACGCCATCTACAACCGGGTCGGGTACACGCTGGTCTCGGATCCAGCTCCGCTGAAGGGCGCGGCTTTCGAGATGGTGCGAGCCGCTTTGGAGGCCATCGACCTCGAGAGGCACTGCGGGTCCCACCCGCGGCTCGGCGTGGTCGACCATGTGTGCTTCTTCCCGTTGGGCGGGGGCTCGTTGGAGAGAGTCGCCGGCGCGGCGAAATCGCTGGGTGCTGATGTGGGCTCTCGGCTCCATGTGGCTACGTTCCTGTACGGAGCCGCACACCGTGAAGCACGGTCACTCGACTCCATCAGAAGGGAGCTGGGCTACTTCAAGCCCAATGCAGATGGAAACCAATGGACTGGTGGGCCACACTCAGAAGCACTGCAACTCAGCCCGGATGAGGGCCCGTCTCGTGCTATCCCAAAAAAGGGCGTTATCGTAATTGGAGCCACTCGTTGGGTCGACAATTACAATGTTCCGATTTTCACGACCGACATGGCCAAAGTTCGAAAGATTGCAAGAAGGGTCAGAAAACCCTCCGTGCAATCAATGGCGCTTGCTCATGGTAAAGGTATAATTGAGATTGCTTGTAATTTATTGGATACGAGTGACGTTGATGGTGATTTTGTTCAGAAAGAAGTCGAGAGGCTTGCCGGGGAAGAAGGTTTGGTTGTTGGGGAGGGTTATTATACTGATCTTTCGCAGGAGAAACTTGTCGAGAAGTATTTAAACCTTGTTAATCGTTCGTTCGACTAG
>gnl_Theca_v1.1_Thecc1EG007964t2
ATGTTGAACAAGATGCTGGCTTGTGGGAAGGTGTACATTTCTGAAAGCCGAAACAGAGCAGCTTTGGAGTTGATAGAACGAGCTGCTGCGAAGCTATTCCCTGAGGCTGCTATTGTGAACAAGTTCGTAGATGTGACTTACAATAGAGTTGGTTATACGGTTGTCTCCAGATTGACTTCAGAACCATCGCAAGATTCATTTCCTCTGAAAGGTGCAGTGTTTGCCATTGTTAAGGCTGCTTTGGAAACCATCGACTTTGAGTTGCATTCTGGGACTCATCCTCGACTTGGAGTTGTTGATCATATATGTTTTCACCCCTTGGGACATACTACCTTGGACCAGGCAGCTGCAATTGCAAAGTCCTTGGCAGCAGATATAGGCTCTAAACTTCAAGTACCTATATTTCTTTATGGAGCTGCCAATGAAGGGGGAAGATTGCTTGATTCAATCAGAAGAGAACTGGGTTATTTCAAGCCTAACTTTGGCGGTATTCAATGGTCTGGAGGGACAAGATCAGAGTCCTTGCCCCTGAAGCCTGATGCAGGTCCAGCTCAAGTGTCTCCAGCAAAAGGTGTTATTGTTATTGGGGCAAGCCATTGGGTTGCTAACTACAATGTCCCTGTGCTCTCAACTGATATCGCTGCCGTTCGTAGAATTGCTAAACAAGTAAGTGAGAGAGGAGGTGGACTTCCTTCAGTGCAAGCCATGGGACTTGCACATGATGATCGTGTGACTGAGGTGGCCTGTAATTTGTTGGAACCAAGTAAAGTTGGAGGAGATAAAGTTCAGCTTGAAGTTGAGAGGCTTGCAAAGGAAGAGAGGTTGAGTGTAGGGAAGGGGTATTTCACTGATCTTTCACAGGACAAGATAATTGAAAGTTACATTAAGGTTATGAAATTGCAATTGTTA
>gnl_Theca_v1.1_Thecc1EG007966t1
ATGAGAAACCAAGAGCAGAGGGATGGAATGGATGTTAGCTCAAGTTGCAAGATCAAAACGGCTGCAAATCAATCCATGCTGCTGTGCTGCAAGATCTTTGTCTCTGAATCACGCAACCGTGCAGCCCTTGATGCCATAGAAAGAGCTGCAAGGCTAGACCCAGAAACTGTCGTTGTGAACAAATTTGAGGATCGAGCGTACAACAGGAGCCGCTACACTCTTGTTTCATATGTTGTTCATGACAGCACTGGTACTGCTATTTATAGCCCCTTGCAACGAACTGTCCTGACCATGGTTGAGGCTGTTTATGAAGCCATAAACCTTGAGCTGCATTCTGGTGCACACCCTCGGCTCGGCGTGGTTGATGACATTGTTTTGCATCCCTTGGCTCGGTCATCCTTGGATGAAGCAGCTTGGCTTGCTAAGGCTGTCGCAGCAGACATTGGCAACATATTGCAAGTGCCAGTTTTTCTCTACGGCGCAGCACATCCAACAGGCAAGGCCCTGGACACCATCAGGCGGGAGCTTGGTTACTACAGGCCCAATTTCATGGGCAACCAATGGGCTGGATGGACTATGCCTGAAAATCTCTCCAAAAACCCCGATGAAGGCCCAACCCGGGTATCTCGATCTAGGGGCATCACCATGATCGGTGCCTGCCCATGGGTGGGACTGTACAACGTGCCTATCATGTCTACAGATGTCTCCGCCGCCCGCCGTATTGCTAGGATGGTGAGCGCCCGAGGCGGCGGGCTCCCGACGGTGCAAACACTGGGCCTTGTACATGGTGAGGACTCAACTGAGATAGCTTGCATGCTTCTGGAGCCAAACCGGATTGGAGCGGACAGGGTCCAGTCCAGTGTTGAGACGCTGGCAGCGCAACAAGGGTTGGATGTGGAAAAGGGCTATTTCACTGATTCTTCACCTGAAATGATTCTTGAAAAGTATCTAAACTTAATTTCCGCTGACAGAGCT
>gnl_Utrgi_v4.1_Scf00381.g16655.t1
ATGAAAATGCTGAAGCAAATTCTGGCCTGTTGCAAAGTGTATATTTCTGAGAGCAGGAACAAGTTTGCTCTGGATGCCATCGAGCAAGCCGCAAGGAGATTTCCGGAGGCCGCCATAGTCAACAAGTTCGAGGATGCGATTTATAACAGAGTTGGGTATACGCTCGTTTCGGAGATGGACCCAATGGACCCAGTTTCATGCCCCTTGAGAAGTTCTGTTTTTGAAATGGTGAAGGCAGCTTTTGATACCGTTGATCTTGACAAGCATTGTGGAAGCCATCCCAGGCTTGGAGTTGTGGATCATATCTGTTTCCATCCCTTGACTGGTGTTTCGTTGGAGAACCTCTCTAATACTGCAGGGGCATTGGCTGCTGATGTCGGTTCAAAACTCCAAGGTCAGCTTGTTGTCTTTGTTGCTACATTCTTGTATGGGGCAGCAAACTCGGAAGGCAGGACACTGGACTCATTGAGAAGGGAGCTGGGTTATTTCAAGCCAAACTCTGGTAATGATCATTGGTCTGGTGGGCTCAACATGGAAATCTTGCGGCTGAATCCGGACAAGGGCCCTCCTTATGCAGTACCAAAAAAGGGTGTGGTTGTGATCGGCGCTACACATTGGGTGAACAACTATAATGTTCCAATATTCTCGACTAACATGGATGCAGTCCGACGAATTGCAAAGCAAGTCAGCGAGAGAGGAGGGGGGCTTTCATCAGTTCAATCCATGGCTCTGGCTCATGGAAAAGGGATCATCGAAGTGGCTTGCAATCTGCTGGATACCTGTGCAGTTGGAGGGGAACAAGTCCAGAGAGAAGTCGAGCGACTTGGCAGGGAAGCTGGCATGGTGGTTGGAGAAGGTTATTATACTGATCTTTTGCCGGGTGATATTGTTGAAAAGTTCTTGAATCTAGCTGAGACTTCTGCAAAC
>gnl_Vitvi_Genoscope.12X_GSVIVT01030573001
ATGGCTTCTATATATATCTCTGCTCCCATTTCTCGTGAAACCAAGGCAAAGCAACAAAAGGGGAAGCCAAGAAGGAGAGAAGAAATGGATTTGAACCCCGGTTGCAAGGACAAGAAAAGCATAAAACAATCTATGCTACTCTGCTGTAAGCTCTATATATCTGAATCGCGTAACCACACAGCTCTTGATTCAATTGAAAGAGCTGCAAGGCTTGATGGTGAAACTGTCATAGTGAACAAGTTTCAGGATCGGGCTTATAACAGGATTGGGTACACTCTTGTTTCCTACATTGTCCATGATAGCACAGGGAATATCATTTACAGCCCATTGCAGCAAACTCTGCTATCCATGGTTGAAGCTGCTTATGAAGCTATCAACCTTGAGTTGCATCATGGGGCACACCCTAGGCTTGGCGTTGTGGATGACATTGTTTTCCATCCACTTGCTCGGGCTTCTTTGGAGGAAGCGGCTTGGTTTGCTAAAATGGCAGCAGCTGACATAGGCAACAAGTTCCAAGTGCCAGTATTTCTATATGATGCAGCACACCCCATGGGCAAACCTTTGGACATCATCAGGAGGGAGCTGGGTTATTATCGCCCCAACTTTATGGGCAACCAATGGTCCGGATGGGATATGCCAGAAGTTCTTTCTGAGAAGCCTGATGAAGGCCCAACCATGGTCTCTCGGGCAAGAGGTATTGTGATGATAGGCGCGCGGCCATGGGTCTCAATGTACAACATTCCCATAGTGTCTACAGATATTTCTGCTGCTAGAAGAATTGCACGGACAGTGAGTGCTAGAGGGGGCGGGCTGCCAACAGTGCAGACACTGGGCCTGTTTCATGGTGAGGACTCGACTGAGATAGCTTGCATGCTCTTGGAGCCAAACAGGATTGGAGCAGACCGGGTCCAGAACCAGGTGGAGATGCTAGCAGCTCAGGAAGGGCTGGATGTTGAGAAAGGATATTTCACTGATTTTTCTCCAGAGATGATCATTGAGAAATATTTAAAGCTCATCTCTGGTGCTGAAAGCCAT
>gnl_Vitvi_Genoscope.12X_GSVIVT01030574001
ATGCTTGCATGCTGCAAGGTATACATATCTGAGAGCCGAAACAGGGCTGCACTTGAGTTGATTGAACGAGCTGCCAGGCTATTCCCAGAAGCCCCTATTATCAACAAGTTTGAAGATGAGACTTACAATAGGGTTGGTTACACTCTTGTCTCCAAGTTGGCTCCAAAGCCATCTTCAGACACATGTGCCTTGAGAGGTGCTGTGCTTGCCATGGTTAAAGCTGCATTTGAAGCCATCAACCTTGAAATGCATTGTGGAAACCATCCCAGGCTTGGAGTGGTTGACCACATTTGCTTTCATCCCTTGGCTGATGCCTCACTGAAGCAGACAGCTGGAATTGCAAAGTCTTTGGCAGCTGATATTGGTTCCAATCTTCAAGTGCCAACCTTTTTATATGGAGCAGCCCATGAAGAGGAAAGGACTCTGGATTCAATAAGAAGAGAGTTGGGATACTTCAAGCCTAATTCCAGTGGAAACCAGTGGGCTGGGGGTATGAAATCAGAGTCTTCTCTGTTGAAGCCAGATGTAGGTCCAGCTCAAGCAGCTCAAGCAAAAGGTGTGGTTGTAATCGGATCAACCCGGTGGGTTGATAACTATAATGTCCCAATTTTCTCTAGTAATATTGCTGCTGTTCGTAGAATTGCAAAACGGGTAAGTGGTAGAGGAGGTGGACTTCCATCAGTACAAGCCATGGCACTTGCTTATGGTGAAAATGTCACTGAGGTAGCTTGTAACCTGTTGGAACCAAGTAGAATTGGAGGAGATCAAGTTCAGCTTGAAGTTGAGCGGCACGCAGAAGAAGAGGGAATGATTGCAGGGAAAGGATATTATACTGATTTTTCACAGGAAAAAATAATTAAGAGATACTTGGACTTTAATCCATTGTGTGAT
>FraveV4A2_6g44860.t2
ATGTGCAGCAAGGAGGAGGGGAAAATGTTAAAATCGATGCTTGGTTGCTGCAAGGTGTACATATCAGAAAGCAGAAACAAGCTTGCACTGGAGTCAATTGAGCAGGCTGCTAAGCGATTCTCAGAAGCACCCGTTGTCAATAAGTTTGAAGATGAAACCTACAATAGAGTTGGCTACACTCTTGTCTCTAAGCTGGCTCCTAAGCCATCTGGGGACCCTTGTCCCTTAAGGATGGCTGTCCTTGCCATGGTTAAGGCTGCTTTTGAAACCATTGACCTTGAGTCGCACTGTGGAAGTCATCCTCGGCTTGGAGTTGTGGATCATATATGCTTTCACCCCCTTCTGGATGCTTCGTTGGAACAGATGGCTGGTGTTGCAAACTCCTTGGCGGAAGACGTTGGCTCTAGTCTTCAAGTCCCTACATTTCTTTATGGAGCTGCCCATGAAGAGAGGAGGACACTTGATTCAATTAGAAGAGAGCTCGGTTACTTCAAGCCAAACTCCAGCGGAGAACAGTGGGTTGGGGGTCCAAAATCAGAATACTTGGCACTGAAGCCAGACAAGGGTCCCCTTCAAGTGACTCAAGAGAAAGGTGTCATTGTGATTGGAGCAACCCGGTGGGTGGATAACTATAATGTCCCTGTCCACTCTACTGATATCGCTGTTGTTCGTAGAATTTCAAAACGTGTGAGTGGCAGAGGAGGTGGACTTCCTTCAGTCCAAGCCATGGCACTCGCGCATGGTGAATCTGTCACGGAGGTAGCTTGCAATTTGTTGGAACCACAGGAAGTGGGAGGAGATAGGGTTCAGCTTGAAGTCGAAAGGCTTGCAAAGGAAGAAGGTTTGACAGTGGGGAAGGGCTACTTCACTGATCTTTATCAGGAAAAGTTAATTGAAAGGTATTTGCAGTCAGTTTCTGCTGAAGAGAAA
>FraveV4A2_6g44870.t1
ATGGAGTACAACACTGCTTGCAAGGACAAGAAGAAGAAAACTATAGATCAGTCCATGCTGCTGTGCTGCAAGCTTTTCATATCTGAATCGCGTAACCTCACTGTGCTTGACGCCATTGAACGTGCCGCTAGGCTTGACCTGGAGTCTGTCATTGTTAACAAATTTGAGGACCGAGCTTACAATAGGGTCCGGTATACTATTGTGTCATATGTTCTGCATGATAGCACAGGAAGTGCCATATACAGCCCCTTGCAGCAAACTGTACTAGCCATGGCCGAGGCAGCATTCGGCGCCATTAACCTCGAGCAGCACTCAGGGGCTCACCCTCGCTTAGGGGTTGTCGACGACATTGTGTTCCACCCTTTGGCAAGAGCATCTCTAGATGAAGCAGCTTGGCTTGCTAAGGCTGTGGGAGCAGACATTGGCAATAAATTCCAAGTTCCAGTATATCTATATGCTGCAGCACACCCTACAGGCAAGGCTCTTGATACCATTAGGCGTGAGCTTGGCTACTTCAGACCAAACTTCATGGGCAACCAATGGGCAGGATGGACCATGCCGGGAGTGCTTCAAGAGAAACCCGATGAAGGCCCGACTAGTGTATCTCCAACCAGAGGCATTGCAATGATCGGAGCACGTCCATGGGTTGCCTTGTACAACATACCTATACTGTCCACCGATGTTGCAGCTACTCGAAGGATTGCACGAATGGTGAGTGCTCGAGGGGGAGGTCTCCCAACTGTGCAAACATTGGGACTTGTTCATGGTGAGGACTCCACAGAGATAGCTTGCATGCTCTTAGAGCCAAACCAGATTGGAGCAGACAGAGTCCAGAACCGAGTTGAGATGCTAGCAGCAGAAGAAGGGTTGTATGTGGAGAAGGGTTACTTCACTGATCACTCACCAGATATGATAATTGAAAAGTATATGAAACTAATATCTACAGATAGAAAC
>Maldo_HF_29513
ATGTTGAAGGCGATGCTTGGTTGCTGCAAGGTTTACATATCCGAAAACAGAAATAGAGCGGCGCTGAACTCGATTGAACGAGCTGCTAAGCTGTTCTGGGAAGCACGTATTATGAATAAGTTTGAAGATGAGACTTACAACAGAGTTGTTGGCTCCAAATCTGCTGCGGATCCTTGTCCTTGGAGGATGGCAGTGCTTGCCATGCATTGTGGAAGTCGTCCCCGGCTCGGAGTTGTGGATCGTATATGCTTTCATCCCCTGCTTGGTGCTTCTTTGGACCAGACCAAGTTGCTGGGGTTGCAAACTCTTTGGCTTGCTGGGGTTGCAAACTCTTTGGCTGAAGATGTTGGCTCTAGTCTTCAAGTCCCTACTTTTCTCTATGGAGCTGCCCATGAAGAGGGAAGAACACTTGATTCTGTCAGAAGAGAGTTAGGTTATTTCAAGCCGAATTCTGGTGGAGAACAGTGGGTTGGGGGACCGAAATCAAATTACTTGGCGCTGAAGCCAGACAACGGTCCTCCTCAAGTAACTCAAGGAAAAGGTGTCATTGTGATTGGAGCAACCCGGTGGGTTGATAAGTATAATGTTCCCGTCATCTCTACTGATATCGCTTCTGTTCGTACAATTGCAAAACGCGTATGCGGCAGAGGGAGTGATCTTGCTTCGGTTCAAGCCATGGCACTTGCGCATGGTGAATCCGTCATTGAAGTAGCTTGCAATTTGTTGGAACCAGAGAAGGTTGGAGGAGATAGGGTTCAACTTGAAGTTGAGAGGCTTGCAAAGGAAGAGGGTATGAGAGCTGGGAAAGGCTACTTCACTGATTTTTCTCAGGAAAGATTAATTGAAAATTACTTGAAATCAGATTCGAGTACAAACAAAATGACAAGAAGAAGAAAACCA
>Maldo_HF_29514
ATGCTACTGTGCTGCAAGCTTTTCATATCTGAATCACGAAACCTCGCTGTTCTCGACGCCATTGAAAGTGCTGCCAGGCTGGACCCGAAGTCCGTCATCATTAACAAGTTTGAGGACCGAGCATACAATGGTGTCATGTTATGCATGATAGCACAGGAAGTGCCATATAGCCCCTTGCAGCAAACTGTCATGAAAATGGCTGAAGCAGCATTTGGAGCCACCAACCTTGAGCAGCACTCCGTGGCTCGCCCTCGGTTGGGGGTTGTCGACGACATTGTCTTCCACCCGTTTGCTCGGGCATCTATGGATGAAGCTGCTTGGCTTGCTAGGGCAGTGGCAGTGGACATTGGCAATAGATTCCAAGCACACGTTACAGGCAAGGCACCAGACACAATCAGGCGTGATAGGCTACTACAAACCCAATTTCATGGGGAGCCAATGGGATGGCCCATGCCAGACGTTCTCCAAGAAAAGCCCGATGAAGGCCCAACAAGCGTATCCCCGGCAAGAGGAATCTCAATGATCGGGCACGTCCGTGGCATTCCCGTATTGTCCACGGATGTTGCGGCCACTCAACTGGTTGCACGGATGGTGAACGCCCGAGGGGGAGGACTTCCAACAGTGCAAACACTAGGCCTTGTGCATCGTGAGGACTCAACAAAGATAGCTTGCATGCTCTTAGAGCCCAACCCAGTTGGAGTGGACCGGGTCCGGAACCGCATCGAGATGCTTGCGGCACAAGAAGGTCAC
>Maldo_HF_33583
ATGGCGGATGACATCTTCGGCGAAGATTTTCTGAATTTGGAAGCGACCCACCAAAAGGAAGGTTTCGAGGAAGGCTACAGAGACGGCTTGGTCGCTGGAAAGGAGGAGGCGAAGCCGACGGGTGTCAAAACCGGGTTCGAGGTGGGCGAGGAGCTCGGGTTCTACAGGGGATGCGTGGATGTTTGGAACTCCGCGATCCGGGTCGACCCAACCCGGTTCACGCACCGGGTACAGAAGGCGGTGAGGCAGATGGAGGAGATGATTGAGAAGTACCCGATCATGGAACCGGAGGACGAGAGCGTCGGGGATGTGATGGAGGCTCTGAGGTTGAAGTTCCGGGCGGTTTGTGCTTCGTTGGGTGTGAAATTGGAGTATAAGGGGTACCCAAAAGTTGGTGATGAGCAGGAGGGAGAGAAAATGTTGAAGTCGATGCTTGGTTGCTGCAAGGTTTACATATCCGAAAGCAGAAACAGGGCAGCGCTGGAATCAGTCGAACGGGCTGCTAAGCTTTTCTCGGAAGCACCGATTGTGAATAAGTTCGAAGATGAAACGTACAACAGAGTTGGTTACACACTTGTCTCTACGTTGGCTCCAAAGCCGTCTGTAGATCCTAGTCCTTTGAAGATGGCAGTGCTTGCCATGGTCAAGGCTGCTTTCGAAACAATTGATCTCGAGTCACATTGTGGAAGTCATCCGCGGCTCGGAGTTGTGGATCATATATGCTTTCATCCCCTTCTCGGTGCTTCTTTGGAGCAAGTGGCTGGTGTTGCAAACTCTTTGGCTGCAGAAGTTGGCTCTAGTCTTCAAGTTCCTACTTTTCTCTATGGAGCTGCCCATGAAGAGGGAAGAACGCTTGATTCAGTCAGAAGAGAGTTAGGTTATTTCAAGCCGAATTCTAGCGGAGAACAATGGGTTGGGGGACCGAAATCAGATTACTTGGCGCTGAAGCCGGACAAGGGTCCCCCTCAAGTGACTCAAGGAAGGGGTGTCATTGTGATTGGAGCAACCCGGTGGGTTGATAACTATAATGTCCCGGTCATCTCTACTGATATTGCTGCTGTTCGTAGAATTGCAAAACGAGTGAGTGGCAGGGGAGGCGGACTTGCTTCGGTCCAAGCCATGGCACTTGCGCACGGTGAATCCATCATCGAAGTCGCTTGCAATTTGTTGGAACCAGAGAAGGTGCGAGGAGATAGGGTTCAACTTGAAGTTGAGAGGCTTGCAAAGGAAGAGGGTATGAGAGTTGGGAAAGGCTACTTCACTGATTTTTCTCAGGAAAGATTAATTGAAAGACTTGGATTGTCTGCCTTCCCCTTCCGTGCCTTCCTGTTTTGTGTGGTCACGGACAAGAAGAAGAAAACAATAGACCAGTCCATGCTACTCTGCTGCAAGCTTTACATATCCGAATCACGAAACCTCGCTGCCCTCGACACCATTGAGCGTGCCGCTAGGCTCGACCCGGAGTCAGTCATAGTTAACAAATTTGAAGACCGAGAATACAATAGGGTCCGGTACACTATTGTGTCATATGTCATGCATGATAGCACAGGAAGTGCCATATACAGCCCCTTGCAGCAAACTGTCATGGCCATGACTGAGGCAGCCTTTGGAGCCATCAACCTTGAGCAGCACTCGGGCGCTCACCCTCGGTTGGGGGTTGTCGATGACATTGTCTTCCACCCGTTGGCTCGGGCATCTCTGGATGAAGCTGCTTGGCTTGCTAAGGCAGTGGCCGTCGATATTGGTAATAGATTCCAAGTGCCAGTGTACTTGTATGCAGCGGCACACCCTACAGGCAAGGCCCTAGACACGATCAGGCGTGAGCTGGGCTACTACAGGCCAAATTTCATGCCAGATGCTCTCCAAGAAAAGCCCGACGAAGGCCCAACTTGCGTATCTCCGGCCAGAGGTATCACAATGATCGGGGCACGTCAGTGGGTTGGCTTGTACAACATTCCCATAATGTCCACGGATGTCGCGGCCACTAAACGGATTGCACGGATGGTGAGTGCCCGAGGGGGCGGACTCCCAACCGTGCAAACACTAGGATTATTGCACGGTGAGGACTCGACGGAGATAGCTTGCATGCTCTTAGATCCCAACCAAGTCGGAGCGGACCACGTCCAAAACTACGTCGAGATGCTTGCGGCACAAGAAGGGTTGGACGTGGAGAAGGGGTACTTCACTGATTACTCACCAGATATGATTACTGAAAAATACATGAAACTAATTTCATCTGCAGAACAA
>Malba_020587
ATGGCGGATGACATCTTCGGCGAAGATTTTCTGAATTTGGAAGCGACCCACCAAAAGGAAGGTTTCGAGGAAGGCTACAGAGACGGCTTGGTCGCTGGAAAGGAGGAGGCGAAGCCGACGGGTGTCAAAACCGGGTTCGAGGTGGGCGAGGAGCTCGGGTTCTACAGGGGATGCGTGGATGTTTGGAACTCCGCGATCCGGGTCGACCCAACCCGGTTCACGCACCGGGTACAGAAGGCGGTGAGGCAGATGGAGGAGATGATTGAGAAGTACCCGATCATGGAACCGGAGGACGAGAGCGTCGGGGATGTGATGGAGGCTCTGAGGTTGAAGTTCCGGGCGGTTTGTGCTTCGTTGGGTGTGAAATTGGAGTATAAGGGGTACCCAAAAGTTGGTGATGAGCGGGAGGGAGAGAAAATGTTGAAGTCGATGCTTGGTTGCTGCAAGGTTTACATATCCGAAAGCAGAAACAGGGCAGCGCTGGAATCAATCGAACGGGCTGCTAAGCTTTTCTCGGAAGCACCGATTGTGAATAAGTTCGAAGATGAAACGTACAACAGAGTTGGTTACACACTTGTCTCTACGTTGGCGCCAAAGCCGTCTGTAGATCCTAGTCCTTTGAAGATGGCAGTGCTTGCCATGGTCAAGGCTGCTCTCGAAACAATTGATCTCGAGTCACATTGTGGAAGTCATCCGCGGCTCGGAGTTGTGGATCATATATGCTTTCATCCCCTTCTCGGTGCTTCTTTGGAGCAAGTGGCTGGTGTTGCAAACTCTTTGGCTGCAGAAGTTGGCTCTAGTCTTCAAGTTCCTACTTTTCTCTATGGAGCTGCCCATGAAGAGGGAAGAACGCTTGATTCAGTCAGAAGAGAGTTCGGTTATTTCAAGCCGAATTCTAGCGGAGAACAATGGGTTGGGGGACCGAAATCAGATTACTTGGCGCTGAAGCCGGACAAGGGTCCCCCTCAAGTGACTCAAGGAAAGGGTGTCATTGTGATTGGAGCAACCCGGTGGGTTGATAACTATAATGTCCCGGTCATCTCTACTGATATTGCTGCTGTTCGTAGAATTGCGAAACGAGTGAGTGGCAGGGGAGGCGGACTTGCTTCGGTCCAAGCCATGGCACTTGCGCACGGTGAATCCATCATCGAAGTCGCTTGCAATTTGTTGGAACCAGAGAAGGTGGGAGGAGATAAGGTTCAACTTGAAGTTGAGAGGCTTGCAAAGGAAGAGGGTATGAGAGTTGGGAAAGGCTACTTCACTGATTTTTCTCAGGAAAGATTAATTGAAAGTTACTTGACGTCGGATTTCAGTACAAACAAAATGTGTTTC
>Malba_020588
ATGGATTTCAGCCAAGGTTGCAAGGACAAGAAGAAGAAAACAATAGACCAGTCCATGCTACTCTGCTGCAAGCTTTACATATCCGAATCACGAAACCTCGCTGCCCTCGACACCATTGAGCGTGCCGCTAGGCTCGACCCGGAGTCAGTCATAGTTAACAAATTTGAAGACCGAGAATACAATAGGGTCCGGTACACTATTGTGTCATATGTCATGCATGATAGCACAGGAAGTGCCATATACAGCCCCTTGCAGCAAACTGTCATGGCCATGACTGAGGCAGCCTTTGGAGCCATCAACCTTGAGCAGCACTCGGGCGCTCACCCTCGGTTGGGGGTTGTCGATGACATTGTCTTCCACCCATTGGCTCGGGCATCTCTGGATGAAGCTGCTTGGCTTGCTAAGGCAGTGGCCGTGGATATTGGTAATAGATTCCAAGTGCCAGTGTACTTGTATGCAGCAGCACACCCTACAGGCAAGGCCCTAGACACGATCAGGCGTGAGCTGGGCTACTACAGGCCGAATTTCATGCCAGATGCTCTCCAAGAAAAGCCCGACGAAGGCCCAACTTGCGTATCTCCGGCCAGAGGTATCACAATGATCGGGGCACGTCAGTGGGTTGGCTTGTACAACATTCCCATAATGTCCACGGATGTAGCGGCCACTAAACGGATTGCACGGATGGTGAGTGCCCGAGGGGGCGGACTCCCAACCGTGCAAACATTAGGATTATTGCATGGTGAGGACTCGACGGAGATAGCTTGCATGCTCTTAGATCCCAACCAAGTCGGAGCGGACCACGTCCAGAACTACGTCGAGATGCTTGCGGCACAAGAAGGGTTGGACGTGGAGAAGGGGTACTTCACTGATTACTCACCAGATATGATTACTGAAAAATACATGAAACTAATTTCATCTGCAGAACAA
>Malsi_09g008580
ATGCTACTCTGCTGCAAGCTTTACATATCCGAATCACGAAACCTCGCTGCCCTCGACACCATTGAGCGTGCCGCTAGGCTCGACCCGGAGTCAGTCATAGTTAACAAATTTGAAGACCGAGAATACAATAGGGTCCGGTACACTATTGTGTCATATGTCATGCATGATAGCACAGGAAGTGCCATATACAGCCCCTTGCAGCAAACTGTCATGGCCATGACTGAGGCAGCCTTTGGAGCCATCAACCTTGAGCAGCACTCGGGCGCTCACCCTCGGTTGGGGGTTGTCGATGACATTGTCTTCCACCCGTTGGCTCGGGCATCTCTGGATGAAGCTGCTTGGCTTGCTAAGGCAGTGGCCGTCGATATTGGTAATAGATTCCAAGTGCCAGTGTACTTGTATGCAGCGGCACACCCTACAGGCAAGGCCCTAGACACGATCAGGCGTGAGCTGGGCTACTACAGGCCAAATTTCATGCCAGATGCTCTCCAAGAAAAGCCCGACGAAGGCCCAACTTGCGTATCTCCGGCCAGAGGTATCACAATGATCGGGGCACGTCAGTGGGTTGGCTTGTACAACATTCCCATAATGTCCACGGATGTCGCGGCCACTAAACGGATTGCACGGATGGTGAGTGCCCGAGGGGGCGGACTCCCAACCGTGCAAACACTAGGATTATTGCACGGTGAGGACTCGACGGAGATAGCTTGCATGCTCTTAGATCCCAACCAAGTCGGAGCGGACCACGTCCAAAACTACGTCGAGATGCTTGCGGCACAAGAAGGGTTGGACGTGGAGAAGGGGTACTTCACTGATTACTCACCAGATATGATTACTGAAAAATACATGAAACTAATTTCATCTGCAGAACAA
>Malsi_09g008590
ATGGCGGATGACATCTTCGGCGAAGATTTTCTGAATTTGGAAGCGACCCACCAAAAGGAAGGTTTCGAGGAAGGCTACAGAGACGGCTTGGTCGCTGGAAAGGAGGAGGCGAAGCCGACGGGTGTCAAAACCGGGTTCGAGGTGGGCGAGGAGCTCGGGTTCTACAGGGGATGCGTGGATGTTTGGAACTCCGCGATCCGGGTCGACCCAACCCGGTTCACGCACCGGGTACAGAAGGCGGTGAGGCAGATGGAGGAGATGATTGAGAAGTACCCGATCATGGAACCGGAGGACGAGAGCGTCGGGGATGTGATGGAGGCTCTGAGGTTGAAGTTCCGGGCGGTTTGTGCTTCGTTGGGTGTGAAATTGGAGTATAAGGGGTACCCAAAAGTTGGTGATGAGCAGGAGGGAGAGAAAATGTTGAAGTCGATGCTTGGTTGCTGCAAGGTTTACATATCCGAAAGCAGAAACAGGGCAGCGCTGGAATCAGTCGAACGGGCTGCTAAGCTTTTCTCGGAAGCACCGATTGTGAATAAGTTCGAAGATGAAACGTACAACAGAGTTGGTTACACACTTGTCTCTACGTTGGCTCCAAAGCCGTCTGTAGATCCTAGTCCTTTGAAGATGGCAGTGCTTGCCATGGTCAAGGCTGCTTTCGAAACAATTGATCTCGAGTCACATTGTGGAAGTCATCCGCGGCTCGGAGTTGTGGATCATATATGCTTTCATCCCCTTCTCGGTGCTTCTTTGGAGCAAGTGGCTGGTGTTGCAAACTCTTTGGCTGCAGAAGTTGGCTCTAGTCTTCAAGTTCCTACTTTTCTCTATGGAGCTGCCCATGAAGAGGGAAGAACGCTTGATTCAGTCAGAAGAGAGTTAGGTTATTTCAAGCCGAATTCTAGCGGAGAACAATGGGTTGGGGGACCGAAATCAGATTACTTGGCGCTGAAGCCGGACAAGGGTCCCCCTCAAGTGACTCAAGGAAGGGGTGTCATTGTGATTGGAGCAACCCGGTGGGTTGATAACTATAATGTCCCGGTCATCTCTACTGATATTGCTGCTGTTCGTAGAATTGCAAAACGAGTGAGTGGCAGGGGAGGCGGACTTGCTTCGGTCCAAGCCATGGCACTTGCGCACGGTGAATCCATCATCGAAGTCGCTTGCAATTTGTTGGAACCAGAGAAGGTGCGAGGAGATAGGGTTCAACTTGAAGTTGAGAGGCTTGCAAAGGAAGAGGGTATGAGAGTTGGGAAAGGCTACTTCACTGATTTTTCTCAGGAAAGATTAATTGAAAGTTACTTGAAGTCGGATTTCAGTACAAACAAAATGTGTTTC
>Malsi_17g007630
ATGGTGGACGATGACATCTTCGGCGAAGATTTTTTGAATTTGGAAGCGAACCACCAAAAGGAAGGCTTCGACGAAGGCTACAGAGACGGCTTGGTCGCCGGAAAGGAGGAGGCGAAGCCGACGGGGATCAAAACTGGGTTCGAGGTGGGCGAGGAGCTTGGGTTCTACAAGGGATGCGTGGATGTATGGAACTCCGCGATCCGGGTCGATCCGACACGGTTCTCGCACCGGGTCCAGAAGACCGTCAGGCAGATGGGGGAGCTGATTGAGAAGTACCCGATCATGGAACCCGAGGACGAGAGCGTCGGGGATGTGATGGAGGCTCTGAGGTTGAAGTTCCGGGCGCATTGTGGAAGTCATCCCCGGCTCGGAGTTGTGGATCGTATATGCTTTCATCCCCTGCTTGGTGCTTCTTTGGACCAGACCAAGTTGCTGGGGTTGCAAACTCTTTGGCTTGCTGGGGTTGCAAACTCTTTGGCTGAAGATGTTGGCTCTAGTCTTCAAGTCCCTACTTTTCTCTATGGAGCTGCCCATGAAGAGGGAAGAACACTTGATTCTGTCAGAAGAGAGTTAGGTTATTTCAAGCCGAATTCTGGTGGAGAACAGTGGGTTGGGGGACCGAAATCAAATTACTTGGCGCTGAAGCCAGACAACGGTCCTCCTCAAGTAACTCAAGGAAAAGGTGTCATTGTGATTGGAGCAACCCGGTGGGTTGATAAGTATAATGTTCCCGTCATCTCTACTGATATCGCTTCTGTTCGTACAATTGCAAAACGCGTATGCGGCAGAGGGAGTGATCTTGCTTCGGTTCAAGCCATGGCACTTGCGCATGGTGAATCCGTCATTGAAGTAGCTTGCAATTTGTTGGAACCAGAGAAGGTTGGAGGAGATAGGGTTCAACTTGAAGTTGAGAGGCTTGCAAAGGAAGAGGGTATGAGAGCTGGGAAAGGCTACTTCACTGATTTTTCTCAGGAAAGATTAATTGAAAATTACTTGAAATCAGATTCGAACCAGTCCATGCTACTGTGCTGCAAGCTTTTCATATCTGAATCACGAAACCTCGCTGTTCTCGACGCCATTGAAAGTGCTGCCAGGCTGGACCCGAAGTCCGTCGTCATTAACAAGTTTGAGGACCGAGCATACAATGGTGTCATGTTATGCATGATAGCACAGGAAGTGCCATATATAGCCCCTTGCAGCAAACTGTCA
>Malsy_09g007660
GGAAGTCCCTATCACCTTGGATTCCAAATTGGGCTAAGGCCCACCACCTTCCAAAACCCGATCCAAATTCACAACCCGCCACAACGCCACTACCGCCAAATCCATTCATTGGCGAGCAGTTCTTTGCACTGTCGACGGACGCTTCCGGGGCCAACACACAAAGTTGGTGATGAGCAGGAGGGAGAGAAAATGTTGAAGTCGATGCTTGGTTGCTGCAAGGTTTACATATCCGAAAGCAGAAACAGGGCAGCGCTGGAATCAATCGAACGGGCTGCTAAGCTTTTCTCGGAAGCACCGATTGTGAATAAGTTCGAAGATGAAACGTACAACAGAGTTGGTTACACACTTGTCTCTACGTTGGCTCCAAAGCCGTCTGTAGATCCTAGTCCTTTGAAGATGGCAGTGCTTGCCATGGTCAAGGCTGCTTTCGAAACAATTGATCTCGAGTCACATTGTGGAAGTCATCCGCGGCTCGGAGTTGTGGATCATATATGCTTTCATCCCCTTCTCGGTGCTTCTTTGGAGCAAGTGGCTGGTGTTGCCAACTCTTTGGCTGCAGAAGTTGGCTCTAGTCTTCAAGTTCCTACTTTTCTCTATGGAGCTGCCCATGAAGAGGGAAGAACGCTTGATTCAGTCAGAAGAGAGTTAGGTTATTTCAAGCCGAATTCTAGCGGAGAACAATGGGTTGGGGGACCGAAATCAGATTACTTGGCGCTGAAGCCGGACAAGGGTCCCCCTCAAGTGACTCAAGGAAGGGGTGTCATTGTGATTGGAGCAACCCGGTGGGTTGATAACTATAATGTCCCGGTCATCTCTACTGATATTGCTGCTGTTCGTAGAATTGCAAAACGAGTGAGTGGCAGGGGAGGCGGACTTGCTTCGGTCCAAGCCATGGCACTTGCGCACGGTGAATCCATCATCGAAGTCGCTTGCAATTTGTTGGAACCAGAGAAGGTGGGAGGAGATAGGGTTCAACTTGAAGTTGAGAGGCTTGCAAAGGAAGAGGGTATGAGAGTTGGGAAAGGCTACTTCACTGATTTTTCTCAGGAAAGATTAATTGAAATCGGATTTCAGTACAAAGAAAATGTGTTTCTAGATTGTAAAAGCACTTTTAATGACAAGAAGAAGAAAACAATAGACCAGTCCATGCTACTCTGCTGCAAGCTTTACATATCCGAATCACGAAACCTCGCTGCCCTCGACACCATTGAGCGTGCCGCTAGGCTCGACCCGGAGTCAGTCATAGTTAACAAATTTGAAGACCGAGAATACAATAGGGTCCGGTACACTATTGTGTCATATGTCATGCATGATAGCACAGGAAGTGCCATATACAGCCCCTTGCAGCAAACTGTCATGGCCATGACTGAGGCAGCCTTTGGAGCCATCAACCTTGAGCAGCACTCGGGCGCTCACCCTCGGTTGGGGGTTGTCGATGACATTGTCTTCCACCCGTTGGCTCGGGCATCTCTGGATGAAGCTGCTTGGCTTGCTAAGGCAGTGGCCGTTGATATTGGTAATAGATTCCAAGTGCCAGTGTACTTGTATGCTGCGGCACACCCTACAGGCAAGGCCCTAGACACGATCAGGCGTGAGCTGGGCTACTACAGGCCAAATTTCATGCCAGATGCTCTCCAAGAAAAGCCCGACGAAGGCCCAACTTGCGTATCTCCTGCAAGAGGTATCACAATGATCGGGGCACGTCAGTGGGTTGGCTTGTACAACATTCCCATAATGTCCACGGATGTCGCGGCCACTAAACGGATTGCACGGATGGTGAGTGCCCGAGGGGGCGGACTCCCAACCGTGCAAACACTAGGATTATTGCACGGTGAGGACTCGACGGAGATAGCTTGCATGCTCTTAGATCCCAACCAAGTCGGAGCGGACCACGTCCAGAACTACGTCGAGATGCTTGCGGCACAAGAAGGGTTGGACGTGGAGAAGGGCAGCTCTTGGAACCTCTCCGAACCAGGACCTGGCTTAAACACTGAATCGTTACCACGCACGGAGCATGGGTCAGCCCCGCCTTCAGGGCTGCCTATGCACCACCCCCCAGGTGCAAACCGGTTTGTGCGACCTAGAAGCTCTTTATCAATTTTGTCCAACACTGGGTCATCCTTAGCAAACTTTCGAGCAAAGGGAGCGTTGCTGTTCACCATTTTGTCAAAGTCCTTCATTGACAAAGAGATGGGATGCTGCTTAGGAGGGCTGTCCCAAGCAATG
>Malsy_17g007580
ATGGCGGACGACGACATCTTCGGCGAAGTTTTTTTGAATTTGGAAGCGAACCACCAAAAGGAAGGCTTCGACGAAGGCTACAGAGACGGCTTGGTCGCCGGAAAGGAGGAGGCGAAGCCGACGGGGATCAAAACTGGGTTCGAGGTGGGCGAGGAGCTTGGGTTCTACAAGGGATGCGTGGATGTATGGAACTCCGCGATCCGGGTCGATCCGACACGGTTCTCGCACCGGGTCCAGAAGACCATCAGGCAGATGGGGGAGCTGATTGAGAAGTACCCGATCATGGAACCCGAGGACGAGAGCGTCGGGGATGTGATGGAGGCTCTGAGGTTGAAGTTCCGGGCGGTTTGTGCTTCGTTGGGTGTGAAATTGGAGTATAAGGGGTACCCAAAAGCTGCTTCTGAGGCTACGGAGACGTCGGTTAAAGTTGGGAGCTTTGGTTATGGGGGAAGTGTTAGCGCGATGCTTGGTTGCTGCAAGGTTTACATATCCGAAAACAGAAATAGAGCGGCGCTGAACTCGATTGAACGAGCTGCTAAGCTGTTCTGGGAAGCACGTATTATGAATAAGTTTGAAGATGAGACTTACAACAGAGTTGTTGGCTCCAAATCTGCTGCGGATCCTTGTCCTTGGAGGATGGCAGTGCTTGCCATGGTTAAAGCTGCTTTTGAAATAATTGATCTCGATCATCCCCGGCTCGGAGTTGTGGATCGTATATGCTTTCATCCCCTGCTTGGTGCTTCTTTGGACCAGACCAAGTTGCTGGGGTTGCAAACTCTTTGGCTTGCTGGGGTTGCAAACTCTTTGGCTGAAGATGTTGGCTCTAGTCTTCAAGTCCCTACTTTTCTCTATGGAGCTGCCCATGAAGAGGGAAGAACACTTGATTCTGTCAGAAGAGAGTTAGGTTATTTCAAGCCGAATTCTGGTGGAGAACAGTGGGTTGGGGGACCGAAATCAAATTACTTGGCGCTGAAGCCAGACAACGGTCCTCCTCAAGTAACTCAAGGAAAAGGTGTCATTGTGATTGGAGCAACCCGGTGGGTTGATAAATATAATGTTCCCGTCATCTCTACTGATATCGCTTCTGTTCGTACAATTGCAAAACGCGTATGCGGCAGAGGGAGTGATCTTGCTTCGGTTCAAGCCATGGCACTTGCGCATGGTGAATCCGTCATTGAAGTAGCTTGCAATTTGTTGGAACCAGAGAAGGTTGGAGGAGATAGGGTTCAACTTGAAGTTGAGAGGCTTGCAAAGGAAGAGGGTATGAGAGCTGGGAAAGGCTACTTCACTGATTTTTCTCAGGAAAGATTAATTGAAAATTACTTGAAATCAGATTCGAACCAGTCCATGCTACTGTGCTGCAAGCTTTTCATATCTGAATCACGAAACCTCGCTGTTCTCGACGCCATTGAAAGTGCTGCCAGGCTCGACCCGAAGTCCGTCATCATTAACAAGTTTGAGGACCGAGCATACAATGGTGTCATCACAGGAAGTGCCATATATAGCCCCTTGCAGCATACTGTCATGAAAATGGCTGAAGCAGCATTTGGAGCCACCAACCTTGAGCAGCACTCCGTGGCTCGCCCTCAGTTGGGGGTTGTCGACGACATTGTCTTCCACCCGTTTGCTCGGGCATATATGGATGAAGCTGCTTGGCTTGCTAGGGCAGTGGCAAACCAGTATATTTGTATGCCGCAGCACACGTTACAGGCAAGGCACCAGACACAATCAGGCGTGATAGGCTACTACAAACCCAATTTCATGGGGAGCCAATGGGTAGGATGGCCCATGCCAGACGTTCTCCAAGAAAAGCCCGATGAAGGCCCAACAAGCGTATCCCCGGCAAGAGGAATCTCAATGATCGGGCACGTCCGTGGCATTCCCGTATTGTCCACGGATGTTGCGGCCACTCAACTGGTTGCACGGATGGTGAACGCCCGAGGGGGAGGACTTCCAACAGTGCAAACACTAGGCCTTGTGCATCGTGAGGACTCAACAAAGATAGCTTGCATGCTCTTAGAGCCCAACCCGGTTGGAGTGGACCGGGTCCGGAACCACATCGAGATGCTTGCGGCACAAGGTCAC
>Maldo_GDDH_09G1092400
AAACATTGGAGAGAGAAGAAAATGGATTTCAGCCAAGGATGCAAGGACAAGAAGAAGAAAACAATAGACCAGTCCATGCTACTCTGCTGCAAGCTTTACATATCCGAATCACGAAACCTCGCTGCCCTCGACACCATTGAGCGTGCCGCTAGGCTCGACCCGGAGTCAGTCATAGTTAACAAATTTGAAGACCGAGAATACAATAGGGTCCGGTACACTATTGTGTCATATGTCATGCATGATAGCACAGGAAGTGCCATATACAGCCCCTTGCAGCAAACTGTCATGGCCATGACTGAGGCAGCCTTTGGAGCCATCAACCTTGAGCAGCACTCGGGCGCTCACCCTCGGTTGGGGGTTGTCGATGACATTGTCTTCCACCCGTTGGCTCGGGCATCTCTGGATGAAGCTGCTTGGCTTGCTAAGGCAGTGGCCGTCGATATTGGTAATAGATTCCAAGTGCCAGTGTACTTGTATGCAGCGGCACACCCTACAGGCAAGGCCCTAGACACGATCAGGCGTGAGCTGGGCTACTACAGGCCAAATTTCATGCCAGATGCTCTCCAAGAAAAGCCCGACGAAGGCCCAACTTGCGTATCTCCGGCCAGAGGTATCACAATGATCGGGGCACGTCAGTGGGTTGGCTTGTACAACATTCCCATAATGTCCACGGATGTCGCGGCCACTAAACGGATTGCACGGATGGTGAGTGCCCGAGGGGGCGGACTCCCAACCGTGCAAACACTAGGATTATTGCACGGTGAGGACTCGACGGAGATAGCTTGCATGCTCTTAGATCCCAACCAAGTCGGAGCGGACCACGTCCAAAACTACGTCGAGATGCTTGCGGCACAAGAAGGGTTGGACGTGGAGAAGGGGTACTTCACTGATTACTCACCAGATATGATTACTGAAAAATACATGAAACTAATTTCATCTGCAGAACAA
>Maldo_GDDH_09G1092500
ATGTTGAAGTCGATGCTTGGTTGCTGCAAGGTTTACATATCCGAAAGCAGAAACAGGGCAGCGCTGGAATCAGTCGAACGGGCTGCTAAGCTTTTCTCGGAAGCACCGATTGTGAATAAGTTCGAAGATGAAACGTACAACAGAGTTGGTTACACACTTGTCTCTACGTTGGCTCCAAAGCCGTCTGTAGATCCTAGTCCTTTGAAGATGGCAGTGCTTGCCATGGTCAAGGCTGCTTTCGAAACAATTGATCTCGAGTCACATTGTGGAAGTCATCCGCGGCTCGGAGTTGTGGATCATATATGCTTTCATCCCCTTCTCGGTGCTTCTTTGGAGCAAGTGGCTGGTGTTGCAAACTCTTTGGCTGCAGAAGTTGGCTCTAGTCTTCAAGTTCCTACTTTTCTCTATGGAGCTGCCCATGAAGAGGGAAGAACGCTTGATTCAGTCAGAAGAGAGTTAGGTTATTTCAAGCCGAATTCTAGCGGAGAACAATGGGTTGGGGGACCGAAATCAGATTACTTGGCGCTGAAGCCGGACAAGGGTCCCCCTCAAGTGACTCAAGGAAGGGGTGTCATTGTGATTGGAGCAACCCGGTGGGTTGATAACTATAATGTCCCGGTCATCTCTACTGATATTGCTGCTGTTCGTAGAATTGCAAAACGAGTGAGTGGCAGGGGAGGCGGACTTGCTTCGGTCCAAGCCATGGCACTTGCGCACGGTGAATCCATCATCGAAGTCGCTTGCAATTTGTTGGAACCAGAGAAGGTGCGAGGAGATAGGGTTCAACTTGAAGTTGAGAGGCTTGCAAAGGAAGAGGGTATGAGAGTTGGGAAAGGCTACTTCACTGATTTTTCTCAGGAAAGATTAATTGAAAGTTACTTGAAGTCGGATTTCAGTACAAACAAAATGTGTTTC
>Maldo_GDDH_17G1082400
ATGAAGCTGCTTGGCTTGCTAGGGCAGTGGCAGTGGACATTGGCAATAGATTCTAAGCACACGTTACAGGCAAGGCACCAGACACAATCAGGCGTGATAGGCTACTACAAACCCAATTTCATGGGGAGCCAATGGGTAGGATGGCCCATGCCAGACGTTCTCCAAGAAAAGCCCGATGAAGGCCCAACAAGCGTATCCCCGGCAAGAGGAATCTCAATGATCGGGCACGTCCGTGGGTTGCCTTGTACAGCATTCCCGTATTGTCCACGGATGTTGCGGCCACTCAACTGGTTGCACGGATGG
>Maldo_GDDH_17G1082500
CCTTGTCCTTGGAGGATGGCAGTGCTTGCCATGGTTAAAGCTGCTTTTGAAACAATTGATCTCAAGTCGCATTTTGGAAGTCATCCCCGGCTTGGAGTTGTGGATCGTATTTGCTTTCATCCCCTGCTTGGTGCTTCTTTGGACCATGTTGCTGGGGTTGCAAACTCTTTGGCTGAAGATGTTGGTTCTAGTCTTCAAGTCCCTACTTTTCTCTATGGAGCTGCCCATGAAGAGGGAAGAACACTTGATGCTGTCAGAAGAGAGTTAGGTTATTTCAAGCCGAATTCTGGTGGAGAACAGTGGGTTGGGGAACCGAAATCAAATTACTTGGCGCTGAAGCCAGACTACAAGGGTCCTCCTCAAGTAACTCAAGGAAAAGGTGTCATTGTGATTGGAGCAACCCGGTGGGTTGATAACTATAATGTTCCCGTCATCTCTACTGATATCGCTTTTGTTCGTAGAATTGCAAAACGCGTGAGCGGCAGAGGGAGTGGTCTTGCTTCGGTTCTAAGCCATGGCACTTGCGCATGG
>Maldo_Gala_09g007990
ATGGATTTCAGCCAAGGATGCAAGGACAAGAAGAAGAAAACAATAGACCAGTCCATGCTACTCTGCTGCAAGCTTTACATATCCGAATCACGAAACCTCGCTGCCCTCGACACCATTGAGCGTGCCGCTAGGCTCGACCCGGAGTCAGTCATAGTTAACAAATTTGAAGACCGAGAATACAATAGGGTCCGGTACACTATTGTGTCATATGTCATGCATGATAGCACAGGAAGTGCCATATACAGCCCCTTGCAGCAAACTGTCATGGCCATGACTGAGGCAGCCTTTGGAGCCATCAACCTTGAGCAGCACTCGGGCGCTCACCCTCGGTTGGGGGTTGTCGATGACATTGTCTTCCACCCGTTGGCTCGGGCATCTCTGGATGAAGCTGCTTGGCTTGCTAAGGCAGTGGCCGTCGATATTGGTAATAGATTCCAAGTGCCAGTGTACTTGTATGCAGCGGCACACCCTACAGGCAAGGCCCTAGACACGATCAGGCGTGAGCTGGGCTACTACAGGCCAAATTTCATGCCAGATGCTCTCCAAGAAAAGCCCGACGAAGGCCCAACTTGCGTATCTCCGGCCAGAGGTATCACAATGATCGGGGCACGTCAGTGGGTTGGCTTGTACAACATTCCCATAATGTCCACGGATGTCGCGGCCACTAAACGGATTGCACGGATGGTGAGTGCCCGAGGGGGCGGACTCCCAACCGTGCAAACACTAGGATTATTGCACGGTGAGGACTCGACGGAGATAGCTTGCATGCTCTTAGATCCCAACCAAGTCGGAGCGGACCACGTCCAAAACTACGTCGAGATGCTTGCGGCACAAGAAGGGTTGGACGTGGAGAAGGGGTACTTCACTGATTACTCACCAGATATGATTACTGAAAAATACATGAAACTAATTTCATCTGCAGAACAA
>Maldo_Gala_09g008000
ATGGCGGATGACATCTTCGGCGAAGATTTTCTGAATTTGGAAGCGACCCACCAAAAGGAAGGTTTCGAGGAAGGCTACAGAGACGGCTTGGTCGCTGGAAAGGAGGAGGCGAAGCCGACGGGTGTCAAAACCGGGTTCGAGGTGGGCGAGGAGCTCGGGTTCTACAGGGGATGCGTGGATGTTTGGAACTCCGCGATCCGGGTCGACCCAACCCGGTTCACGCACCGGGTACAGAAGGCGGTGAGGCAGATGGAGGAGATGATTGAGAAGTACCCGATCATGGAACCGGAGGACGAGAGCGTCGGGGATGTGATGGAGGCTCTGAGGTTGAAGTTCCGGGCGGTTTGTGCTTCGTTGGGTGTGAAATTGGAGTATAAGGGGTACCCAAAAGTTGGTGATGAGCAGGAGGGAGAGAAAATGTTGAAGTCGATGCTTGGTTGCTGCAAGGTTTACATATCCGAAAGCAGAAACAGGGCAGCGCTGGAATCAGTCGAACGGGCTGCTAAGCTTTTCTCGGAAGCACCGATTGTGAATAAGTTCGAAGATGAAACGTACAACAGAGTTGGTTACACACTTGTCTCTACGTTGGCTCCAAAGCCGTCTGTAGATCCTAGTCCTTTGAAGATGGCAGTGCTTGCCATGGTCAAGGCTGCTTTCGAAACAATTGATCTCGAGTCACATTGTGGAAGTCATCCGCGGCTCGGAGTTGTGGATCATATATGCTTTCATCCCCTTCTCGGTGCTTCTTTGGAGCAAGTGGCTGGTGTTGCAAACTCTTTGGCTGCAGAAGTTGGCTCTAGTCTTCAAGTTCCTACTTTTCTCTATGGAGCTGCCCATGAAGAGGGAAGAACGCTTGATTCAGTCAGAAGAGAGTTAGGTTATTTCAAGCCGAATTCTAGCGGAGAACAATGGGTTGGGGGACCGAAATCAGATTACTTGGCGCTGAAGCCGGACAAGGGTCCCCCTCAAGTGACTCAAGGAAGGGGTGTCATTGTGATTGGAGCAACCCGGTGGGTTGATAACTATAATGTCCCGGTCATCTCTACTGATATTGCTGCTGTTCGTAGAATTGCAAAACGAGTGAGTGGCAGGGGAGGCGGACTTGCTTCGGTCCAAGCCATGGCACTTGCGCACGGTGAATCCATCATCGAAGTCGCTTGCAATTTGTTGGAACCAGAGAAGGTGCGAGGAGATAGGGTTCAACTTGAAGTTGAGAGGCTTGCAAAGGAAGAGGGTATGAGAGTTGGGAAAGGCTACTTCACTGATTTTTCTCAGGAAAGATTAATTGAAAGTTACTTGAAGTCGGATTTCAGTACAAACAAAATGTGTTTC
>Maldo_Gala_17g008370
ATGGCTGAAGCAGCATTTGGAGCCACCAACCTTGAGCAGCACTCCGTGGCTCGCCCTCAGTTGGGGGTTGTCGACGACATTGTCTTCCACCCGTTTGCTCGGGCATATATGGATGAAGCTGCTTGGCTTGCTAGGGCAGTGGCAAACCAGTATATTTGTATGCCGCAGCACACGTTACAGGCAAGGCACCAGACACAATCAGGCGTGATAGGCTACTACAAACCCAATTTCATGGGGAGCCAATGGGTAGGATGGCCCATGCCAGACGTTCTCCAAGAAAAGCCCGATGAAGGCCCAACAAGCGTATCCCCGGCAAGAGGAATCTCAATGATCGGGCACGTCCGTGGCATTCCCGTATTGTCCACGGATGTTGCGGCCACTCAACTGGTTGCACGGATGGTGAACGCCCGAGGGGGAGGACTTCCAACAGTGCAAACACTAGGCCTTGTGCATCGTGAGGACTCAACAAAGATAGCTTGCATGCTCTTAGAGCCCAACCCGGTTGGAGTGGACCGGGTCCGGAACCACATCGAGATGCTTGCGGCACAAGGTCAC
>Pyrco_DAP_Chr17v0.1_44150.1
ATGGCGGACGACGACATCTTCGGCGAAGATTTTTTGAATTTGGAAGCGAACCGTCAAAAGGAAGGCTTCGACGAAGGCTACAGAGAAGGCTTGATCGCCGGAAAGGAGGAGGCGAAGCCGACGGGGATCAAAACTGGGTTCGAGGTGGGCGAGGAACTCGGGTTCTACAAGGGATGCGTGGATGTATGGAACTCAGCGATCCGGGTCGATCCGACACGGTTCTCGCACCGGGTCCAGAAGACCGTGAGGCAGATGGAGGAGCTGATTGAGAAGTACCCGATCATGGAACCCGAGGACGAGAGCGTCGGGGATGTGATGGAGGCTCTGAGGTTGAAGTTCCGGGCGGTTTGTGCTTCGTTGGGTGTGAAATTGGAGTATAAGGGGGTTAAAGGTGGAAGCTTTGTCGGTGATGAGCAGGAGGGAGGGAACATGTTGAAGGCTATGCTTGGTTGCTGCAAGGTTTACATATCCGAGAGCAGAAACAGGGCAGCGCTGGACTTGATTGAATGGACTGCTAAGCTGTTCTCGGAAGCACGGATTGTGAATAAGTTTGAAGATGAGACTTACAACAGAGTTGGTTACACACTTGTCTCTAAGTTGGCTCCAAAGCCGTCTGCGGATCGTTGTCCTTTGAGGATGGCAGTGCTTGCCATGGTTAAAGCTGCTTTTGAAACACTTGATGTCGAGTCGCATTGTGGAAGTCATCCCCGGCTCGGAGTTGTGGATCATATATGCTTTCATCCCCTGCTTGGTGCTTCTTTGGACCAAGTTGCTGGGGTTGCAAACTCTTTGGTTGAAGATGTTGGCTCTAGTTTTCAAGTCCCTACTTTTCTGTATGGAGCTGCCCATGAAGAGGGAAGAACACTTGATTCAGTCTGGAGAGAGTTAGCAACTCGGTGGGTTGATAACTATAATGTTCCTGTCGTCTCTACTGATATCGCTTCTGTTCGTAGAATTGCAAAACACGTGAGCGGCAGAGGGACTGGTCTTGCCTCGGTTCAAGCCATGGCACCTGCGCATGGTGAATCCGTCATTGAAGTAGCTTGCAATTTGTTGGAACGAGAGAAGGTTGGAGGAGATAGGGTTCAACTTGAAGTTGAGAGGCTTGCAAAGGAAGAGAGCTACCCGAAGTCCGTCATCATTAACAAGTTTGAGGACCGAGCATACAATAGGGTCCGGTACACTATAGTTTCATATGTTATGCATGATAGCACAGGAAGTGCCATGTATAGCCCCTTGCAGCAAACTGTCATGAAAATGGCTGAAGCGGCATTTGGAGCCATCAACCTTGAGCAGCACTCCGGGGCTCACCCTCGGTTGGGGGTTGTCGACGACATTGTCTTCCACCTGTTTGCTCGGGCATCATTGGATGAAGCTGCTTGGCTTGCTAAGGCAGTGGCAGTGGACATTGGCAATATATTCCAAGGCAAGGCACTAGACACAATCGGGCGTGAGCTAGGCTACTACAAATCCAATTTCTTGGGGAGCCAATGGGCAGGATGGCCCATGCTAGACGTTCTCCAAGAAAAGCCCACTGAAGGCCTAACAAACGTATCCCCGGCAAGAGGGAATCTCAATGATCAGGGCACGTCCGTGGGTTGCCTTGTACAGCATTCCCGTATTGTCCACGGATGTTGCGGCCACTCAACTGGTTGCACGGATGGTGAACGCCCGAGGGGGTGGACTTCCAACCGTGCAAACACTAGGCCTTGTGCATGG
>Pyrco_DAP_Chr9v0.1_21295.1
ATGGATTTCAGCCAAGGTTGCAAGGACAAGAAGAAGAAAACCATAGACCAGTCCATGCTACTCTGCTGCAAGCTTTTCATATCCGAATCACGAAACCTCGCTGCTCTAGACGCCATTGAGCGTGCCGCTAGACTCGACCCGGAGTCCGTCATAGTTAACAAGTTTGAAGACCGAGCATACAATAGGGTCCGGTACACTATTGTGTCATATGTCTTGCATGATAGCACAGGATGTGCCATATACAGCCCCTTGCAGCAAACTGTCATGGCCATGACTGAGGCAGCCTTTGGAGCCATCAACCTTGAGCAGCACTCCGGCGCTCACCCTCGGTTGGGGGTTGTCGATGACATTGTCTTCCACCCGTTGGCTCGGGCATCTCTGGATGAAGCTGCTTGGCTTGCTAAGGCAGTGGCCGTGGATATTGGTAATAGATTCCAAGTCCCAGTGTACATGTATGCTGCGGCACACCCTACAGGCAAGGCCCTAGACACGATTAGGCGTGAGCTGGGCTACTACAGACCCAATTTCATGCCAGACGTTCTCCAAGAAAAGCCCGACGAAGGCCCAACTAGCGTAACTCCGGCAAGAGGCATCACAATGATCGGTGCACGTCAGTGGGTTGCCATGTACAACATTCCCATAATGTCAACGGATGTCGCGGCCACTAAACGGATTGCGCGGATGGTGAGTGCCCGAGGGGGCGGACTCCCAACCGTGCAAACACTAGGATTATTGCACGGTGAGGACTCGACGGAGATCGCCTGCATGCTCTTAGATCCCAACCAAGTCGGAGCAGACCACGTCCAGAACTACGTCGAGATGCTTGCGGCACAAGAAGGGTTGGATGTGGAGAAGGGGTACTTCACTGATTACTCACCAGATATGATTATTGAAAAATACATGAAACTAATTTCATCTGCAGAACAA
>Pyrco_DAP_Chr9v0.1_21296.1
ATGGCGGATGACATATTCGGCGAAGATTTTCTGAATTTGGAAGCGACCCACCAAAAGGAAGGTTTCGATGAAGGCTACAGAGACGGCTTGGTCGCCGGAAAGGAGGAGGCGAAGCCGACGGGTGTCAAAACCGGGTTCGAGGTGGGCGAGGAGCTCGGGTTCTACAGGGGATGCGTGGATGTTTGGAACTCCGCGATCCGGGTCGACCCAACGCGGTTCACGCACCGGGTACAGAAGGCGGTAAGGCAGATGGAGGAGCTGGTTGAGAAGTACCCGATCATGGAACCGGAGGACGAGAGCGTCGGGGATGTGATGGAGGCTCTGAGGTTGAAGTTCAGGGCGGTTTGTGCTTCGTTGGGTGTGAAATTGGAATATAAGGGGTACCCAAAAGTTGGTGATGAGCAGGAGGGAGAGAAAATGTTGAAGTCGATGCTTGGTTGCTGCAAGGTTTACATATCTGAAAGCAGAAACAGGGCAGCGCTGGAATCAATCGAACGGGCTGCTAAGCTTTTCTTGGAAGCACCGATTGTGAATAAGTTCGAGGATGAAACGTACAACAGAGTTGGTTACACACTTGTCTCTAAGTTGGCTCCAAAGCCGTCTGTCGATCCTTGTCCTTTGAAGATGGCAGTGCTTGCCATGGTCAAGGCTGCTTTCGAAACAATTGATCTCGAGTCACATTGTGGAAGTCATCCGCGGCTAGGAGTTGTGGATCATATATGCTTTCATCCCCTTCTCGGTGCTTCTTTGGAGCAAGTGGCTGGTGTTGCAAACTCTTTGGCTGCAGAAGTTGGCTCTAGTCTTCAAGGTTTGCTTTTATTCTCTTCTTTTCTTAAGGTTAATGCCCTCCCTACTTTTCTCTATGGAGCTGCCCATGAAGAGGGAAGAACGCTTGATTCAGTCAGAAGAGAGTTAGGTTACTTCAAGCCGAATTCTAGTGGAGAGCAATGGGTTGGGGGACCGAAATCAGATTACTTGGCGCTGAAGCCGGACAAGGGTCCCCCTCAAGTGACTCAAGGAAGGGGTGTCATTGTGATTGGAGCAACCCGGTGGGTTGATAACTATAATGTCCCGGTCATCTCTACTGATATTGCTGCTGTTCGTAGAATTGCAAAACAAGTGAGTGGCAGGGGAGGCGGACTTGCTTCGGTCCAAGCCATGGCACTTGCGCACGGTGAATCCATCATCGAAGTCGCTTGCAATTTGTTGGAACCAGAGAAGGTGGGAGGAGATAAGGTTCAACTTGAAGTTGAGAGGCTTGCAAGGGAAGAGGGTATGAGAGTTGGGAAAGGCTACTTCACTGATTTTTCTCAGGAAAGATTAATTGAAAGTTACTTGAAGTCGGATTTCAGTACAAACAAAATGTGTTTC
>Pyrco_DAP_Chr9v0.1_21318.1
ATGGATTTCAGCCAAGGTTGCAAGGACAAGAAGAAAACCATAGACCAGTCCATGCTACTCTGCTGCAAGCTTTTCATATCCGAATCACGAAACCTCGCTGCCCTCAACGCCATTGAGCATGCCGCTAGGCTCGACCCGGAGTCAGTCATAGTTAACAAATTTGAAGACCGAGCATACAATAGGGCCCGGTACACGATTGTGTCATATGTCGTGCATGATAGCACAGGAAGTGCCATATACAGCCCCTTGCAGCAAACTGTCATGGCCATGACTGAGGCAGCCTTTGGAGCCATCAACCTTGAGCAGCACTCCGGCGCTCACCCTCGGTTGGGGGTTGTCGATGACATTGTCTTCCACCCGTTGGCTCGGGCATCTCTGGATGAAGCTGCTTGGCTTGCGAAGGCAGTGGCCCTGGATATTGGTAATAGATTCCAAGTTCCAGTGTATTTGTATGATGCAGCACACCCTACAGGCAAGGCCCTAGACACGATCAGGCGTGAGCTGGGCTACTACAGGCCCAATTTTATGCCAGACGTTCTCCAAGAAAAGCCCGACGAAGGCCCAACTAGCGTATCTCCAGCAAGAGGCATCACAATGATCGGGGCACGTCAGTGGGTTGCCTTGTACAACATTCCCATAATGTCAACGGATGTCGCGGCCACTAAACGGATTGCACGGATGGTGAGTGCCCGAGGGGGCGGACTCCCAACCGTGCAAACACTAGGATTGCAAGGTGAGGACTGGACGGAGATAGCTTGCATGCTCTTAGATCCCAACCAAGTCGGAGCAGACCGCGTCCAGAACTACGTCGAGATGCTTGCGGCACAAGAAGGGTTGGATGTGGAGATGGGGTACTTCACTGATTACTCACCAGATATGATTATTGAAAAATACATGAAACTAATTTCATCTGCAGAACAA
>Pyrco_DAP_Chr9v0.1_21319.1
ATGGCGGATGACATATTCGGCGAAGATTTTCTGAATTTGGAAGCGACCCACCAAAAGGAAGGTTTCGAGGAAGGCTACAGAGACGGCTTGGTCGCCGGAAAGGAGGAGGCGAAGCCGACGGGTGTCAAAACCGGGTTCGAGGTGGGCGAGGAGCTCGGGTTCTACAGGGGATGCGTGGATGTTTGGAACTCCGCGATCCGGGTCGACCCAACGCGGTTCACGCACCGGGTACAGAAGGCGGTAAGGCAGATGGAGGAGCTGGTTGAGAAGTACCCGATCATGGAACCGGAGGACGAGAGCGTCGGGGATGTGATGGAGGCTCTGAGGTTGAAGTTCAGGGCGGTTTGTGCTTCGTTGGGTGTGAAATTGGAGTATAAGGGGTACCCAAAAGTTGGTGATGAGCAGGAGGGAGAGAAAATGTTGAAGTCGATGCTTGGTTGCTGCAAGGTTTACATATCCGAAAGCAGAAACAGGGCAGCGCTGGAATCAATCGAACGGGCTGCTAAGCTTTTCTTGGAAGCACCGATTGTGAATAAGTTCGAAGATGAAACGTACAACAGAGTTGGTTACACACTTGTCTCTAAGTTGGCTCCAAAGCCGTCTGTCGATCCTTGTCCTTTGAAGATGGCAGTGCTTGCCATGGTCAAGGCTGCTTTCGAAACAATTGATCTCGAGTCACATTGTGGAAGTCATCCGCGGCTAGGAGTTGTGGATCATATATGCTTTCATCCCCTTCTCGGTGCTTCTTTGGAGCAAGTGGCTGGTGTTGCAAACTCTTTGGCTGCAGAAGTTGGCTCTAGTCTTCAAGGTTTGCTTTTATTCTCTTCTTTTCTTAAGGTTAATGCCCTCCCTACTTTTCTCTATGGAGCTGCCCATGAAGAGGGAAGAACGCTTGATTCAATCAGAAGAGAGTTAGGTTACTTCAAGCCGAATTCTAGTGGAGAGCAATGGGTTGGGGGACCGAAATCAGATTACTTGGCGCTGAAGCCGGACAAGGGTCCCCCTCAAGTGACTCAAGGAAGGGGTGTCATTGTGATTGGAGCAACCCGGTGGGTTGATAACTATAATGTCCCGGTCATCTCTACTGATATTGCTGCTGTTCGTAGAATTGCAAAACGAGTGAGTGGCAGGGGAGGCGGACTTGCTTCGGTCCAAGCCATGGCACTTGCGCACGGTGAATCCATCATCGAAGTCGCTTGCAATTTGTTGGAACCAGAGAAGGTGGGAGGAGATAAGGTTCAACTTGAAGTTGAGAGGCTTGCAAGGGAAGAGGGTATGAGAGTTGGGAAAGGCTACTTCACTGATTTTTCTCAGGAAAGATTAATTGAAAGTTACTTGAAGTCGGATTTCAGTACAAACAAAATGTGTTTC
>Pyrco_BP1_021747.1
ATGGCGGATGACATATTCGGCGAAGATTTTCTGAATTTGGAAGCGACCCACCAAAAGGAAGGTTTCGAGGAAGGCTACAGAGACGGCTTGGTCGCCGGAAAGGAGGAGGCGAAGCCGACGGGTGTCAAAACCGGGTTCGAGGTGGGCGAGGAGCTCGGGTTCTACAGGGGATGCGTGGATGTTTGGAACTCCGCGATCCGGGTCGACCCAACGCGGTTCACGCACCGGGTACAGAAGGCGGTAAGGCAGATGGAGGAGCTGGTTGAGAAGTACCCGATCATGGAACCGGAGGACGAGAGCGTCGGGGATGTGATGGAGGCTCTGAGGTTGAAGTTCAGGGCGGTTTGTGCTTCGTTGGGTGTGAAATTGGAGTATAAGGGGTACCCAAAAGTTGGTGATGAGCAGGAGGGAGAGAAAATGTTGAAGTCGATGCTTGGTTGCTGCAAGGTTTACATATCTGAAAGCAGAAACAGGGCAGCGCTGGAATCAATCGAACGGGCTGCTAAGCTTTTCTTGGAAGCACCGATTGTGAATAAGTTCGAAGATGAAACGTACAACAGAGTTGGTTACACACTTGTCTCTAAGTTGGCTCCAAAGCCGTCTGTCGATCCTTGTCCTTTGAAGATGGCAGTGCTTGCCATGGTCAAGGCTGCTTTCGAAACAATTGATCTCGAGTCACATTGTGGAAGTCATCCGCGGCTAGGAGTTGTGGATCATATATGCTTTCATCCCCTTCTCGGTGCTTCTTTGGAGCAAGTGGCTGGTGTTGCAAACTCTTTGGCTGCAGAAGTTGGCTCTAGTCTTCAAGGTTTGCTTTTATTCTCTTCTTTTCTTAAGGTTAATGCCCTCCCTACTTTTCTCTATGGAGCTGCCCATGAAGAGGGAAGAACGCTTGATTCAGTCAGAAGAGAGTTAGGTTACTTCAAGCCGAATTCTAGTGGAGAGCAATGGGTTGGGGGACCGAAATCAGATTACTTGGCGCTGAAGCCGGACAAGGGTCCCCCTCAAGTGACTCAAGGAACGGGTGTCATTGTGATTGGAGCAACCCGGTGGGTTGATAACTATAATGTCCCGGTCATCTCTACTGATATTGCTGCTGTTCGTAGAATTGCAAAACAAGTGAGTGGCAGGGGAGGCGGACTTGCTTCGGTCCAAGCCATGGCACTTGCGCACGGTGAATCCATCATCGAAGTCGCTTGCAATTTGTTGGAACCAGAGAAGGTGGGAGGAGATAAGGACAAGAAGAAGAAAACCATAGACCAGTCCATGCTACTCTGCTGCAAGCTTTTCATATCCGAATCACGAAACCTCGCTGCCCTCAACGCCATTGAGCGTGCCGCTAGGCTCGACCCGGAGTCAGTCATAGTTAACAAATTTGAAGACCGAGCATACAATAGGGCCCGGTACACTATTGTGTCATATGTCGTGCATGATAGCACAGGAAGTGCCATATACAGCCCCTTGCAGCAAACTGTCATGGCCATGACTGAGGCAGCCTTTGGAGCCATCAACCTTGAGCAGCACTCCGGCGCTCACCCTCGGTTGGGGGTTGTCGATGACATTGTCTTCCACCCGTTGGCTCGGGCATCTCTGGATGAAGCTGCTTGGCTTGCGAAGGCAGTGGCCGTGGATATTGGTAATAGATTCCAAGTTCCAGTGTATTTGTATGATGCAGCACACCCTACAGGCAAGGCCCTAGACACGATCAGGCGTGAGCTGGGCTACTACAGGCCCAATTTTATGCCAGACGTTCTCCAAGAAAAGCCCGACGAAGGCCCAACTAGCGTATCTCCAGCAAGAGGCATCACAATGATCGGGGCACGTCAGTGGGTTGCCTTGTACAACATTCCCATAATGTCAACGGATGTCGCGGCCACTAAACGGATTGCACGGATGGTGAGTGCCCGAGGGGGTCGGACTCCCAACCGTGCAAACACTAGGATTGCAGGG
>Pyrco_BP1_022878.1
ATGGCGGACGACGACATCTTCGGCGAAGATTTTTTGAATTTGGAAGCGAACCATCAAAAGGAAGGCTTCGACGAAGGCTACAGAGAAGGCTTGATCGCCGGAAAGGAGGAGGCGAAGCCGACGGGGATCAAAACTGGGTTCGAGGTGGGCGAGGAACTCGGGTTCTACAAGGGATGCGTGGATGTATGGAACTCAGCGATCCGGGTCGATCCGACACGGTTCTCGCACCGGGTCCAGAAGACCGTGAGGCAGATGGGGGAGCTGATTGAGAAGTACCCGATCATGGAACCCGAGGACGAGAGCGTCGGGGATGTGATGGAGGCTCTGAGGTTGAAGTTCCGGGCGGATTTTTTTGCAGTCGGTGATGAGCAGGAGGGAGGGAACATGTTGAAGGCTATGCTTGGTTGCTGCAAGGTTTACATATCCGAGAGCAGAAACAGGGCAGCGCTGGACTTGATTGAATGGACTGCTAAGCTGTTCTCGGAAGCACGGATTGTGAATAAGTTTGAAGATGAGACTTACAACAGAGTTGGTTACACACTTGTCTCTAAGTTGGCTCCAAAGCCGTCTGCGGATCGTTGTCCTTTGAGGATGGCAGTGCTTGCCATGGTTAAAGCTGCTTTTGAAACACTTGATGTCGAGTCGCATTGTGGAAGTCATCCCCGGCTCGGAGTTGTGGATCATATATGCTTTCATCCCCTGCTTGGTGCTTCTTTGGACCAAGTTGCTGGGGTTGCAAACTCTTTGGTTGAAGATGTTGGCTCTAGTTTTCAAGTCCCTACTTTTCTGTATGGAGCTGCCCATGAAGAGGGAAGAACACTTGATTCAGTCTGGAGAGAGTTAGGTTATTTCAAGCCGAATTCTAGCGGAGAACAAATTGCAAAACACGTGAGCGGCAGAGGGACTGGTCTTGCCTCGGTTCAAGCCATGGCACCTGCGCATGGTGAATCCGTCATTGAAGTAGCTTGCAATTTGTTGGAACCAGAGAAGGTTGGAGGAGATAGGGTTCAACTTGAAGTTGAGAGGCTTGCAAAGGAAGAGGGAAGTGCCATGTATAGCCCCTTGCAGCAAACTGTCATGAAAATGGCTGAAGCGGCATTTGGAGCCATCAACCTTGAGCAGCACTCCGGGGCTCACCCTCGGTTGGGGGTTGTCGATGACATTGTCTTCCACCTGTTTGCTCGGGCATCATTGGATGAAGCTGCTTGGCTTGCTAAGGCAGTGGCAGTGGACATTGGTAATATATTCCAAGCACACCTTACAGGCAAGGCACTAGACACAATCGGGCGTGAGCTAGGCTACTACAAACCCAATTTCATGGGGAGCCAATGGGCAGGATGGCCCATGCCAGACGTTCTCCAAGAAAAGCCCACTGAAGGCCCAACAAACGTATCCCCGGCAAGAGGGAATCTCAATGATCAGGGGACGTCCGTGGGTTGCCTTGTACAACATTCCCGTATTGTCCACGGATGTTGCGGCCACTCAACTGGTTGCACGGATGGTGAACGCCCGAGGGGGCGGACTTCCAACCGTGCAAACACTAGGCCTTGTGCATGG
>Pyrco_BP1_035975.1
ATGCTACTCTGCTGCAAGCTTTTCATATCCGAATCACGAAACCTCGCTGCCCTCAACGCCATTGAGCGTGCCGCTAGGCTCGACCCGGAGTCAGTCATAGTTAACAAATTTGAAGACCGAGCATACAATAGGGCCCGGTACACTATTGTGTCATATGTCGTGCATGATAGCACAGGAAGTGCCATATACAGCCCCTTGCAGCAAACTGTCATGGCCATGACTGAGGCAGCCTTTGGAGCCATCAACCTTGAGCAGCACTCCGGCGCTCACCCTCGGTTGGGGGTTGTCGATGACATTGTCTTCCACCCGTTGGCTCGGGCATCTCTGGATGAAGCTGCTTGGCTTGCGAAGGCAGTGGCCGTGGATATTGGTAATAGATTCCAAGTTCCAGTGTATTTGTATGATGCAGCACACCCTACAGGCAAGGCCCTAGACACGATCAGGCGTGAGCTGGGCTACTACAGGCCCAATTTTATGCCAGACGTTCTCCAAGAAAAGCCCGACGAAGGCCCAACTAGCGTATCTCCAGCAAGAGGCATCACAATGATCGGGGCACGTCAGTGGGTTGCCTTGTACAACATTCCCATAATGTCAACGGATGTCGCGGCCACTAAACGGATTGCACGGATGGTGAGTGCCCGAGGGGGTCGGACTCCCAACCGTGCAAACACTAGGATTGCAGGG
>Pyrco_BP_DH_09g01780
ATGCCAGACGTTCTCCAAGAAAAGCCCGACGAAGGCCCAACTAGCGTATCTCCAGCAAGAGGCATCACAATGATCGGGGCACGTCAGTGGGTTGCCTTGTACAACATTCCCATAATGTCAACGGATGTCGCGGCCACTAAACGGATTGCACGGATGGTGAGTGCCCGAGGGGGCGGACTCCCAACCGTGCAAACACTAGGATTGCAGGGTGAGGACTGGACGGAGATAGCTTGCATGCTCTTAGATCCCAACCAAGTCGGAGCAGACCGCGTCCAGAACTACGTCGAGATGCTTGCAGCACAAGAAGGGTTGGATGTGGAGAAGGGGTACTTCACTGATTACTCACCAGATATGATTATTGAAAAATACATGAAACTGATTTCATCTGCAGAACAA
>Pyrco_BP_DH_09g01790
ATGGAGGAGCTGGTTGAGAAGTACCCGATCATGGAACCGGAGGACGAGAGCGTCGGGGATGTGATGGAGGCTCTGAGGTTGAAGTTCAGGGCGGTTTGTGCTTCGTTGGGTGTGAAATTGGAGTATAAGGGGTACCCAAAAGGTGCTTCTGAGGGTTTTTCTGCAGTTGGTGATGAGCAGGAGGGAGAGAAAATGTTGAAGTCGATGCTTGGTTGCTGCAAGGTTTACATATCCGAAAGCAGAAACAGGGCAGCGCTGGAATCAATCGAACGGGCTGCTAAGCTTTTCTTGGAAGCACCGATTGTGAATAAGTTCGAGGATGAAACGTACAACAGAGTTGGTTACACACTTGTCTCTAAGTTGGCTCCAAAGCCGTCTGTCGATCCTTGTCCTTTGAAGATGGCAGTGCTTGCCATGGTCAAGGCTGCTTTCGAAACAATTGATCTCGAGTCACATTGTGGAAGTCATCCGCGGCTAGGAGTTGTGGATCATATATGCTTTCATCCCCTTCTCGGTGCTTCTTTGGAGCAAGTGGCTGGTGTTGCAAACTCTTTGGCTGCAGAAGTTGGCTCTAGTCTTCAAGTCCCTACTTTTCTCTATGGAGCTGCCCATGAAGAGGGAAGAACGCTTGATTCAGTCAGAAGAGAGTTAGGTTACTTCAAGCCGAATTCTAGTGGAGAGCAATGGGTTGGGGGACCGAAATCAGATTACTTGGCGCTGAAGCCGGACAAGGGTCCCCCTCAAGTGACTCAAGGAAGGGGTGTCATTGTGATTGGAGCAACCCGGTGGGTTGATAACTATAATGTCCCGGTCATCTCTACTGATATTGCTGCTGTTCGTAGAATTGCAAAACAAGTGAGTGGCAGGGGAGGCGGACTTGCTTCGGTCCAAGCCATGGCACTTGCGCACGGTGAATCCATCATCGAAGTCGCTTGCAATTTGTTGGAACCAGAGAAGGTGGGAGGAGATAAGGTTCAACTTGAAGTTGAGAGGCTTGCAAGGGAAGAGGGTATGAGAGTTGGGAAAGGCTACTTCACTGATTTTTCTCAGGAAAGATTAATTGAAAGTTACTTGAAGTCGGATTTCAGTACAAACAAAATGTGTTTC
>Pyrco_BP_DH_17g08050
ATGGATTTTAGCCAAGGCTGCAAGTCCGTCATCATTAACAAGTTTGAGGACCGAGCATACAATAGGGTCCGGTACACTATAGTTTCATATGTTATGCATGATAGCACAGGAAGTGCCATGTATAGCCCCTTGCAGCAAACTGTCATGAAAATGGCTGAAGCGGCATTTGGAGCCATCAACCTTGAGCAGCACTCCGGGGCTCACCCTCGGTTGGGGGTTGTCGACGACATTGTCTTCCACCTGTTTGCTCGGGCATCATTGGATGAAGCTGCTTGGCTTGCTAAGGCAGTGGCAGTGGACATTGGCAATATATTCCAAGATTGTAAGAGAAACTCATTTTTAATTATGTACTGCAGAACCAGTTCGTATGCTGCAGCACACCTTACAGGCAAGGCACTAGACACAATCGGGCGTGAGCTAGGCTACTACAAATCCAATTTCTTGGGGAGCCAATGGGCAGGATGGCCCATGCTAGACGTTCTCCAAGAAAAGGCACGTCCGTGGGTTGCCTTGTACAGCATTCCCGTATTGTCCACGGATGTTGCGGCCACTCAACTGGTTGCACGGATGGTGAACGCCCGAGGGGGTGGACTTCCAACCGTGCAAACACTAGGCCTTGTGCATGGTGAGGACTCAACAGCGACAGCTTGCATGCTCTTAGAGCCCAAACCAGTTGGAGTGGACCGGGTCCAGAACCACATCGAGATGCTTGCGGCACAAGAAGGGTTGGATGCGGAGAAGGGGTACTTCACTGATCACTCACCAGTTATGATTATTGAAAAATACATGAAACTAATTTCATCTGCAGAACAATCATGCCAAGTGGATATTGTGAACTTGCATCTTCTATTTATATTTCTCAAAAAAAAAAAAAAAAAAATCAATGTCATTTTACATCAGCCTTGTAAGTATATGGTACAG
>Pyrco_BP_DH_17g08060
ATGTTGAAGGCTATGCTTGGTTGCTGCAAGGTTTACATATCCGAGAGCAGAAACAGGGCAGCGCTGGACTTGATTGAATGGACTGCTAAGCTGTTCTCGGAAGCACGGATTGTGAATAAGTTTGAAGATGAGACTTACAACAGAGTTGGTTACACACTTGTCTCTAAGTTGGCTCCAAAGCCGTCTGCGGATCGTTGTCCTTTGAGGATGGCAGTGCTTGCCATGGTTAAAGCTGCTTTTGAAACACTTGATGTCGAGTCGCATTGTGGAAGTCATCCCCGGCTCGGAGTTGTGGATCATATATGCTTTCATCCCCTGCTTGGTGCTTCTTTGGACCAAGTTGCTGGGGTTGCAAACTCTTTGGTTGAAGATGTTGGCTCTAGTTTTCAAGTCCCTACTTTTCTGTATGGAGCTGCCCATGAAGAGGGAAGAACACTTGATTCAGTCTGGAGAGAGTTAGGTTATTTCAAGCCGAATTCTAGCGGAGAACAGTGGGTTGGGGGACCGAAATCAAAT
>Pruav_sc0002360.1_g430.1.mk
ATGGTGTCTGTTCATTGTGGTAATCGGTGGGGTTTTTCTGCAGCTACTGATGAGCAGGGAGGAGAGAAAATGTTGAAGTCGATGCTTGGTTGCTGCAAGGTGTACATTTCTGAAAGCAGAAACAGGGCTGCGCTGGAGGGCATTGAGCGAGCTGCTAAGCTTTTCTCAGAAGCACCCATTGTCAATAAGTTTGAAGATGAGACTTACAACAGAGTTGGTTACACTCTTGTCTCCAAGTTGGCTCCAAAGCCATCTGAGGATCCTTGTCCCTTGAGGATGGCAGTGCTTGCCATGGTTAAGGCTGCTTTCGAAACCATAGACCTTGAGATGCATTGTGGAAGTCATCCCCGGCTCGGAGTTGTGGATCATATATGCTTTCACCCCCTGCTTGGTGCTTCTTTGGACGAAGTGGCTGGGGTTGCACACTTTTTGGGGGCAGATGTTGGCTCTAATCTTCAAGTTCCTACTTTTCTCTATGGAGCTGCCCATGAAGAGGGGAGGACACTTGATTCAATCAGAAGAGAGCTGGGTTATTTCAAGCCAACTTCTAGTGGAGAACAGTGGGTTGGGGGGCCAAAATTGGAATACTTGGCACTGAAGCCGGACAAGGGACCCCCTCAAGTGACTCAGGGAAAAGGTGTCATTGTGATTGGAGCAACCCGGTGGGTTGATAACTATAACGTCCCAGTTTTTTCTACTGATATTGCTGCTGTTCGTAGAATTGCGAAACGAGTGAGTGGCAGAGGAGGTGGACTTCCTTCAGTCCAAGCCATGGCACTTGCACACGGTGAATCTGTCATCGAGGTAGCTTGCAATTTGTTGGAACCGGAGAAAGTGGGTGGAGATAGGGACAAGAAGAAGAAGACCATAGACCAGTCCATGCTACTCTGCTGTAAGCTTTACATATCTGAATCGCGCAACCACGCTGCTCTGGACGCCATTGAACGTGCTGCCAGGCTCGATCCAGAGTCTGTCATTGTTAACAAGTTTGAGGACCGAGCTTACAATAGGATCAGGTACACTATTGTGTCCTATGTTATGCATGATAGCACAGGAAGTGCCATATATAGCCCCTTGCAGCAAACTGTAATGGCCATGGCTGAGGCAGCCTTTGGAGCCATTAACCTTGAGCAGCACTCCGGGGCTCACCCTCGGTTAGGGGTTGTCGACGACATTGTCTTCCACCCGTTGGCTAGGGCATCTCTGGATGAAGCTGCTTGGCTTGCCAAGGCAGTGGCAGTGGACATTGGCAATAGGTTCCAAGTGCCAGTATATCTGTATGCTGCAGCACACCCTACAGGCAAGGCCCTTGACACCATCAGGCGTGAGCTTGGCTACTACAGACCCAATTTCATGGGCAGCCAATGGGCAGGATGGACAATGCCAGAAATCCTCCATGAAAAGCCTGATGAAGGGCCAACTAGTATATGCCCCGCTAGAGGCATCTCGATGATCGGGGCACGTCCATGGGTGGCCTTGTACAACATACCCATATTGTCCACAGATGTCGCAGCCACTCGACGGATTGCACGGATGGTGAGTGCCCGAGGGGGCGGACTCCCAACCGTGCAAACACTGGGCCTTGTTCACGGTGAGGACTCCACAGAGATAGCTTGCATGCTTTTAGAGCCCAACCAGATTGGAGGGGACAGAGTTCAGAACCATGTTGAGATGCTAGCGGCTCAAGAAGGGTTGGATGTGGAGAAGGGTTACTTCACTGATCACTCACCAGATATGATTATTGAAAAGTATATGAAACTAACATCTGAAGACAGAAAC
>Pruav_sc0008767.1_g010.1.mk
ATGTTGAAGTCTATGCTTGGTTGCTGCAAGGTGTACATATCAGAAAGCAGAAACAGGTCTGCTCTTGAGTCTATCGAGCGAGCTGCTAAGCTTTTCTCAGACGCACCCATTGTCAATAAGTTTGAAGATGAGACTTACAACAGAGTTGGTTACACTCTCATCGCGAAGTTGGCTCCAAAGCTAACTGGGGATCCTTGCCCCTTGAGGATGACAGTGCTTGCCATGGTTAAGGCTGCTTTCGAAACCATTGACCTTGAGATGCATTGTGGAAGTCATCCTCGGCTCGGAGTTGTGGACCATATATGCTTTCACCCCCTGCTTGGTGCTTCTTTGGACCAAGTGGCTGGGGTTGCAAACTCTTTGGGGGCAGATGTTGGCTCTAATCTTCAAGTTCCTACTTTTCTCTATGGAGCTGCCCATGAAGAGGGGAGGACACTTGATTCAATCAGAAGAGAGCTGGGTTATTTCAAGCCAACTTCTAGTGGAGAACAGTGGGTTGGGGGGCCAAAATTGGAATACTTGGCACTGAAGCCGGACAAGGGACCCCCTCAAGTGACTCAGGGAAAAGGTGTCATTGTGATTGGAGCAACCCGGTGGGTTGATAACTATAACGTCCCAGTTTTTTATACTGATATTGCTGAATTTCGAAATGAG
>Pruav_sc0010459.1_g020.1.mk
ATGTTGAAGTCTATGCTTGGTTGCTGCAAGGTGTACATATCAGAAAGCAGAAACAGGTCTGCTCTTGAGTCTATCGAGCGAGCTGCTAAGCTTTTCTCAGACGCACCCATTGTCAATAAGTTTGAAGATGAGACTTACAACAGAGTTGGTTACACTCTCATCGCGAAGTTGGCTCCAAAGCTAACTGGGGATCCTTGCCCCTTGAGGATGACAGTGCTTGCCATGGTTAAGGCTGCTTTCGAAACCATTGACCTTGTGATGCATTGTGGAAGTCATCCTCGACTCGGAGTTGTGGACCATATATGCTTTCACCCCCTGCTTGGTGCTTCTTTGGACCAAGTGGCTGGGGTTGCAAACTCTTTGGGGGCAGATGTTGGCTCTAATCTTCAAGTTCCTACTTTTCTCTATGGAGCTGCCCATGAAGAGGGCAGGACACTTGATTCAATCCGAAGAGAGCTAGGTTATTTCAAGCCAACTTCTCGTGGAGAACAGTGGGTTGGGGGGCCCAAATCGGAATGCTTGGCGCTGAAGCTGGACAAGGGACCCCCTCATGTGACTCAGGGAAAAGGTGTCATTGTGATTGGAGCAACCCGGTGGGTTGATAACTATAACGTCCCAGTTTTTTATACTGATATTGCTGATGTTCGTAGAATTTCGAAA
>Pyrusco17g004740.1
ATGGCGGACGACGACATCTTCGGCGAAGATTTTTTGAATTTGGAAGCGAACCATCAAAAGGAAGGCTTCGACGAAGGCTACAGAGAAGGCTTGATCGCCGGAAAGGAGGAGGCGAAGCCGACGGGGATCAAAACTGGGTTCGAGGTGGGCGAGGAACTCGGGTTCTACAAGGGATGCGTGGATGTATGGAACTCAGCGATCCGGGTCGATCCGACACGGTTCTCGCACCGGGTCCAGAAGACCGTGAGGCAGATGGAGGAGCTGATTGAGAAGTACCCGATCATGGAACCCGAGGACGAGAGCGTCGGGGATGTGATGGAGGCTCTGAGGTTGAAGTTCCGGGCGGTTTGTGCTTCGTTGGTTGGTGATGAGCAGGAGGGAGGGAACATGTTGAAGGCGATGCTTGGTTGCTGCAAGGTTTACATATCCGAGAGCAGAAACAGGGCAGCGCTGGACTCGATCGAACGGGCTGCTAAGCTGTTCTCGGAAGCACGGATTGTGAATAAGTTTGAAGATGAGACTTACAACAGAGTTGGTTACACACTTATCTCTAAGTTGGCTCCAAGGCCGTCTGCGGATCGTTGTCCTTTGAGGATGGCAGTGCTTGCCATGGTTAAAGCTGCGATCAGTTCACTCCCTACTTTTCTGTATGGAGCTGCCCATGAAGAGGGAAGAACACTTGATTCAGTCTGGAGAGAGTTAGGTTATTTCAAGCCGAATTCTAGCGGAGAACAGTGGCAACTCGGTGGGGTTGATAACTATAATGTTCCTGTCGTCTCTACTGATATCGCTTCTGTTCGTAGAATTGCAAAACACGTGAGCGGCAGAGGGACTGGTCTTGCCTCGGTTCAAGCCATGGCACCTGCGCATGGTGAATCCGTCATTGAAGTAGCTTGCAATTTGTTGGAACCAGAGAAGGTTGGAGGAGGTAGGGACAAGAAGAAGAAGAAAACCATAGACCAGTCCATGCTACTGTGCTGCAAGCATTTCATATCTGAATTACGAAACCTCGCTTCCGTCATCATTAACAAGTTTGAGGACCGAGCATACAATAGGGTCTGGTACACTATAGTGTCATATGTTATGCATGATAGCTCAGGAAGTGCCATATATAGCCCCTTGCAGCAAACTGTCATGAAAATGGCTGAAGCGGCATTTGGAGCCATCAACCTTGAGCAGCACTCCGGGGCTCACCCTCGGTTGGGGGTTGTCGACGACATTGTCTTCCACCCGTTTGCTCGGGCATCATTGGATGAAGCTGCTTGGCTTGCTAAGGCAGTGGCAGTGGACATTGGCAATATATTCCAAGGTTGTTCGTATGCTGCAGTGCACCTTACAGGCAAGGCACTAGACACAATCGGGCGTGAGCTAGGCTACTACAAACCCAATTTCATGGGGAGCCAATGGGCAGGATGGCCCATGCCAGACGGAATCTCAATGATCAGGGGACGTCCGTGGGTTGCCTTGTACAACATTCCCGTCTTGTCCACGGATGTTGCGGCCACTCAACTGGTTGCACGGATGGTGAACGCCCGAGGGGGCGGACTTCCAACCGTGCAAACATTAGGCCTTGTGCATGGTGAGGACTCAACAGAGACAGCTTGCATGCTCTTAGAGCCCAACCCAGTTGGAGTGGACCGGGTCCAGAACCACATCGAGATGCTTGCGGCACAAGAAGGGTTGGATGTGGAGAAGGGGTACTTCACTGATCACTCACCGGATATGATTATTGAAAAATACATGAAACTAATTTCATCTGCAGAACAA
>Pyrbe_028644
ATGGGGGAGACTCTTCAGTCTCTCCCCGACGCCACTCGTGTATCCCCTCTTGTTGACAAGAAGAAGAAAACCATAGACCAGTCCATGCTACTGTGCTGCAAGCATTTCATATCTGAATTACGAAACCTCGCTGTTCTCGACGCCATTGAAAGTGCTGCCAGGCTACCCGAACAAACTGTCATGAAAATGGCTGAAGCGGCATTTGGAGCCATCAACCTTGAGCAGCACTCCGGGGCTCACCCTCGGTTGGGGGTTGTCGACGACATTGTCTTCCACCCGTTTGCTCGGGCATCATTGGATGAAGCTGCTTGGCTTGCTAAGGCACTGGCAGTGGACATTGGCAATATATTCCAAGCCAATGGGCAGGATGGCCCATGCCAGACGTTCTCCAAGAAAAGCCCACTGAAGGCCCAACAAACGTATCCCCGGCAAGAGGGAATCTCAATGATCAGTGCACGTCCGTGGGTTGCCATGTACAGCGTTCCCGTATTGTCCACGGGTGTTGCGGCCACTCAACTGGTTGCACGGACGGTGAACGCCCGAGGGGGCGGACTTCCAACCGTGCAAACACTAGGCCTTGTGCGTGGTGAGGACTCAACAGCGACAGCTTGCATGCTCTTAGAGCCCAAACCAGTTGGAGTGGACCGGGTCCAGAACCACATCGAGATGCTTGCGGCACAAGAAGGGTTGGATGTGGAGAAGGGGTACTTCACTGATCACTCACCGGATATGATTATTGAAAAATACAGGAAACTAATTTCATCTGCAGAACAA
>Pyrbe_028645
ATGCTTGGTTGCTGCAAGGTTTACATATCCGAGAGCAGAAACAGGGCAGCGCTGGACTCGATCGAACGGGCTGCTAAGTTGTTCTCGGAAGCACGGATTGTGAATAAGTTTGAAGATGAGACTTACAACAGAGTTGGCTACTCACTTATCTCTAAGTTGGCTCCAAAGCCGTCTGCGGATCGTTGTCCTTTGAGGATGGCAGTGCTTGCCGTGGTTAAAGCTGCTTTTGAAACAATTGATGTCGAGTCGCATTGTGTAAGTCATCCGTGGCTCGGAGTTGTGGATCATATATGCTTTCATCCCCTGCTTGGTGCTTCTTTGGACCAAGTTGCTGGGGTTGCAAACTCTTTGGTTGAAGACGTTGGCTCTAGTTTTCAAGTCCCTATTTTTCTGTATGGAGGTGCCCATGAAGAGGGAAGAAGACTTGATTCACCGGACAAGGGTCCTCCTCAAGCAACTCAAGGAAAAGGTGTCATTGTGATTGGAGCAACCCGGTGGGTTGATAACTATAATGTTCCTGTCGTCTCTACTGATATCGCTTCTGTTCGTAGAATTGCAAAACACGTGAGCGGCAGAGGGACTGGTCTTGCCTTGGTTCAAGCCATTGCACCTGCGCATGGTGAATCCGTCATTGAAGTAGCTTGCAATTTGTTGGAACCAGAGAAGGTTGGAGGAGATAGGATTCAACTTGAAGTTGAGAGGCTTGCAAAGGAAGAGGGTATGAGAGTTGGGAAAGGCTACTTTACTGATTTTTCTCAGGAAACATTAATTGAAAGTCACTTGAAATCAGATTCGAGTACAAACAAAATGTGTTTC
>Pyrbe_054200
ATGGCGGATGACATATTCGGCGAAGATTTTCTGAATTTGGAAGCGACCCACCAAAAGGAAGGTTTCGAGGAAGGCTACAGAGACGGCTTGGTCGCCGGAAAGGAGGAGGCGAAGCCGACGGGTGTCAAAACTGGGTTCGAAGTGGGCGAGGAGCTCGGGTTCTACAGGGGATGCGTGGATGTTTGGAACTCCGCGATCCGGGTTGACCAAACCCGGTTCACGCACCGGGTACAGAAGGCGGTGAGGCAGATGGAGGAGCTGATTGAGAAGTACCCGATCATGGAACCGGAGGACGAGAGCGTGGGGGATGTGATGGAGGCTCTGAGGTTGAAGTTCCGGGCGGTTTGTGCTTCGTTGGGTGTGAAATTGGAGTATAAGGGGTACCCAAAAGTTGGTGATGAGCAGGAGGGAGAGAAAATGTTGAAGTCGATGCTTGGTTGCTGCAAGGTTTACATATCCGAAAGCAGAAACAGGGCAGCACTGGAATCAATCGAACGGGCTGCCAAGCTTTTCTTGGAAGCACCGATTGTGAATAAGTTCGAAGATGAAACGTACAACAGAGTTGGTTACACACTTGTCTCTAAGTTGGCTCCAAAGCCGTCTGTCGATCCTTGTCCTTTGAAGATGGCGGTGCTTGCCATGGTCAAGGCTGCTTTTGAAACAATTGATCTCGAGTCACATTGTGGAAGTCATCCGCGGCTAGGAGTTGTGGATCATATATGCTTTCATCCCCTTCTCGGTGCTTCTTTGGAGCAAGTGGCTGGTGTTGCAAACTCTTTGGCTGCAGAAGTTGGCTCTAGTCTTCAAGTCCCTACTTTTCTCTATGGAGCTGCCCATGAAGAGGGAAGAACGCTTGATTCAGTCAGAAGAGAGTTAGGTTACTTCAAGCCGAATTCTAGTGGAGAGCAATGGGTTGGGGGACCGAAATCAGATTACTTGGCGCTGAAGCCGGACAAGGGTCCCCCTCAAGTGACTCAAGGAAGGGGTGTCATTGTGATTGGAGCAACCCGGTGGGTTGATAACTATAATGTCCCGGTCATCTCTACTGATATTGCTGCTGTTCGTAGAATTGCAAAACGAGTGAGTGGCAGGGGAGGCGGACTTGCTTCGGTCCAAGCCATGGCACTTGCGCACGGTGAATCCATCATCGAAGTCGCTTGCAATTTGTTGGAACCAGAGAAGGTGGGAGGAGATAAGGTTCAACTTGAAGTTGAGAGGCTTGCAAGGGAAGAGGGTATGAGAGTTGGGAAAGGCTACTTCACTGATTTTTCTCAGGAAAGATTAATTGAAAGTTACTTGAAGTCGGATTTCAGTACAAACAAAATGTGTTTC
>Pyrbe_054259
ATGGCGGATGACATATTCGGCGAAGATTTTCTGAATTTGGAAGCGACCCACCAAAAGGAAGGTTTCGAGGAAGGCTACAGAGACGGCTTGGTCGCCGGAAAGGAGGAGGCGAAGCCGACGGGTGTCAAAACCGGGTTCGAGGTGGGCGAGGAGCTCGGGTTCTACAGGGGATGCGTGGATGTTTGGAACTCCGCGATCCGGGTCGACCCAACGCGGTTCACGCACCGGGTACAGAAGGCGGTAAGGCAGATGGAGGAGCTGATTGAGAAGTACCCGATCATGGAACCGGAGGACGAGAGCGTGGGGGATGTGATGGAGGCTCTGAGGTTGAAGTTCCGGGCGGTTTGTGCTTCGTTGGGTGTGAAATTGGAGTATAAGGGGTACCCAAAAGTTGGTGATGAGCAGGAGGGAGAGAAAATGTTGAAGTCGATGCTTGGTTGCTGCAAGGTTTACATATCCGAAAGCAGAAACAGGGCAGCGCTGGAATCAATCGAACGGGCTGCTAAGCTTTTCTTGGAAGCACCGATTGTGAATAAGTTCGAAGATGAAACGTACAACAGAGTTGGTTACACACTTGTCTCTAAGTTGGCTCCAAAGCCGTCTGTCGATCCTTGTCCTTTGAAGATGGCAGTGCTTGCCATGGTCAAGGCTGCTTTCGAAACAATTGATCTCGAGTCACATTGTGGAAGTCATCCGCGGCTTGGAGTTGTGGATCATATATGCTTTCATCCCCTTCTCGGTGCTTCTTTGGAGCAAGTGGCTGGTGTTGCAAACTCTTTGGCTGCAGAAGTTGGCTCTAGTCTTCAAGTCCCTACTTTTCTCTATGGAGCTGCCCACGAAGAGGGAAGAACGCTTGATTCAGTCAGAAGAGAGTTAGGTTATTTCAAGCCGAATTCTAGCGGAGAACAATGGGTTGGGGGACCGAAATCAGATTACTTGGCGCTGAAGCCGGACAAGGGTCCCCCTCAAGTGACTCAAGGAAGGGGTGTCATTGTGATTGGAGCAACCCGGTGGGTTGATAACTATAATGTCCCGGTCATCTCTACTGATATTGCTGCTGTTCGTAGAATTGCAAAACGAGTGAGTGGCAGGGGAGGCGGACTTGCTTCGGTCCAAGCCATGGCACTTGCGCACGGTGAATCCATCATCGAAGTCGCTTGCAATTTGTTGGAACCAGAGAAGGTGGGAGGAGATAAGGTTCAACTTGAAGTTGAGAGGCTTGCAAGGGAAGAGGGTATGAGAGTTGGGAAAGGCTACTTCACTGATTTTTCTCAGGAAAGATTAATTGAAAGTTACTTGAAGTCGGATTTCAGTACAAACAAAATGTGTTTC
>Pyrbe_054260
ATGGATTTCAGCCAAGGTTGCAAGGACAAGAAGAAGAAAACCATAGACCAGTCCATGCTACTCTGCTGCAAGCTTTTCATATCCGAATCACGAAACCTCGCTGCCCTCAACGCCATTGAGCGTGCCGCTAGGCTCGACCCGGAGTCAGTCATAGTTAACAAATTTGAAGACCGAGCATACAATAGGGCCCGGTACACTATCGTGTCATATGTCGTGCATGATAGCACAGGAAGTGCCATATACAGCCCCTTGCAGCAAACTGTCATGGCCATGACTGAGGCAGCCTTTGGAGCCATCAACCTTGAGCAGCACTCCGGCGCTCACCCTCGGTTGGGGGTTGTCGATGACATTGTCTTCCACCCGTTGGCTCGGGCATCTCTGGATGAAGCTGCTTGGCTTGCGAAGGCAGTGGCCGTGGATATTGGTAGTAGATTCCAAGTGCCAGTATATTTGTATGATGCAGCACACCCTACAGGCAAGGCTCTAGACACGATCAGGCGTGAGCTGGGCTACTACAGGCCCAATTTTATGCCAGACGTTCTCCAAGAAAAGCCCGACGAAGGCCCAACTAGCGTATCTCCAGCAAGAGGCATCACAATGATCGGGGCACGTCAGTGGGTTGCCTTGTACAACATTCCCATAATGTCAACGGATGTCGCGGCCACTAAACGGATTGCACGGATGGTGAGTGCCCGAGGGGGCGGACTCCCAACCGTGCAAACACTAGGATTGCAAGGTGAGGACTGGACGGAGATAGCTTGCATGCTCTTAGATCCCAACCAAGTCGGAGCAGACCGCGTCCAGAACTACGTCGAGATGCTTGCGGCACAAGAAGGGTTGGATGTGGAGAAGGGGTACTTCACTGATTACTCACCAGATATGATTATTGAAAAATACATGAAACTAATTTCATCTGCAGAACAA
>Pyrpy_N_09g0735.1
TACAATTTTACTGGAAGTCCCTATCACCTTGGATTCCAAATTGGGCGGCCCACCACCTTCCAAAACCCGATCCAAATTCACAACCCGCCACAACGCCACTACCGCCAAATCCATTCGTCCGCGTGCAGCTCTTTGCAGTGTCGACGGACGCTTCCGGGGCCAACACACAGAGCGACCCACCAAAAGGAAGGTTTCGAGGAAGGCTACAGAGACGGCTTGGTCGCCGGAAAGGAGGAGGCGAAGCCGACGGGTGTCAAAACCGGGTTCGAGGTGGGCGAGGAGCTCGGGTTCTACAGGGGATGCGTGGATGTTTGGAACTCCGCGATCCGGGTCGACCCAACGCGGTTCACGCACCGGGTACAGAAGGCGGTAAGGCAGATGGAGGAGCTGATTGAGAAGTACCCGATCATGGAACCGGAGGACGAGAGCGTGGGGGATGTGATGGAGGCTCTGAGGTTGAAGTTCCGGGCGGTTTGTGCTTCGTTGGGTGTGAAATTGGAGTATAAGGGGTACCCAAAAGTTGGTGATGAGCAGGAGGGAGAGAAAATGTTGAAGTCGATGCTTGGTTGCTGCAAGGTTTACATATCCGAAAGCAGAAACAGGGCAGCGCTGGAATCAATCGAACGGGCTGCTAAGCTTTTCTTGGAAGCACCGATTGTGAATAAGTTCGAAGATGAAACGTACAACAGAGTTGGTTACACACTTGTCTCTAAGTTGGCTCCAAAGCCGTCTGTCGATCCTTGTCCTTTGAAGATGGCAGTGCTTGCCATGGTCAAGGCTGCTTTCGAAACAATTGATCTTGAGTCACATTGTGGAAGTCATCCGCGGCTAGGAGTTGTGGATCATATATGCTTTCATCCCCTTCTCGGTGCTTCTTTGGAGCAAGTGGCTGGTGTTGCAAACTCTTTGGCTGCAGAAGTTGGCTCTAGTCTTCAAGTCCCTACTTTTCTCTATGGAGCTGCCCACGAAGAGGGAAGAACGCTTGATTCAGTCAGAAGAGAGTTAGGTTATTTCAAGCCGAATTCTAGCGGAGAACAATGGGTTGGGGGACCGAAATCAGATTACTTGGCGCTGAAGCCGGACAAGGGTCCCCCTCAAGTGACTCAAGGAACGGGTGTCATTGTGATTGGAGCAACCCGGTGGGTTGATAACTATAATGTCCCGGTAATCTCTACTGATATTGCTGCTGTTCGTAGAATTGCAAAACGAGTGAGTGGCAGGGGAGGCGGACTTGCTTCGGTCCAAGCCATGGCACTTGCGCACGGTGAATCCATCATCGAAGTAGCTTGCAATTTGTTGGAACCAGAGAAGGTGGGAGGAGATAAGGTTCAACTTGAAGTTGAGAGGCTTGCAAGGGAAGAGGGTATGAGAGACAAGAAGAAGAAAACCATAGACCAGTCCATGCTACTCTGCTGCAAGCTTTTCATATCCGAATCACGAAACCTCGCTGCCCTCAACGCCATTGAGCGTGCCGCTAGGCTCGACCCGGAGTCAGTCATAGTTAACAAATTTGAAGACCGAGCATACAATAGGGCCCGGTACACTATTGTGTCATATGTCGTGCATGATAGCACAGGGAGTGCCATATACAGCCCCTTGCAGCAAACTGTCATGGCCATGACTGAGGCAGCCTTTGGAGCCATCAACCTTGAGCAGCACTCCGGCGCTCACCCTCGGTTGGGGGTTGTCGATGACATTGTCTTCCACCCGTTGGCTAGGGCATCTCTGGATGAAGCTGCTTGGCTTGCGAAGGCAGTGGCCGTGGATATTGGTAATAGATTCCAAGTTCCAGTGTACTTGTATGATGCAGCACACCCTACAGGCAAGGCCCTAGACACGATCAGGCGTGAGCTGGGCTACTACAGGCCCAATTTTATGCCAGACGTTCTCCAAGAAAAGCCCGACGAAGGCCCAACTAGCGTAACCCCGGCAAGAGGCATCGCAATGATCGGTGCACGTCAGTGGGTTGCCATGTACAACATTCCCATAATGTCGACGGATGTCACGGCCACTAAACGGATTGCGCGGATGGTGAGTGCCCGAGGGGGCGGACTCCCAACCGTGCAAACACTAGGATTATTGCACGGTGAGGACTCGACGGAGATAGCTTGCATGCTCTTAGATCCCAACCAAGTCGGAGCAGACCACGTCCAGAACTACGTCGAGATGCTTGCGGCACAAGAAGGGTTGGATGTGGAGAAGGGGTACTTCACTGATTACTCACCAGATATGATTATTGAAAAATACATGAAACTAATTTCATCTGCAGAACAA
>Pyrpy_N_17g0749.1
ATGATCAGGGGACGTCCGTGGGTTGCCTTGTACAACATTCTCGTATTGTCCACGGATGTTGCGGCCACTCAACTGGTTGCACGGATGGTGAACGCCCGAGGGGGCGGACTTCCAACCGTGCAAACACTAGGCCTTGTGCATGGTGAGGGCTCAACAGAGACAGCTTGCATGCTCTTAGAGCCCAACCCAGTTGGAGTGGACCGGGTCCAGAACCACATCGAGATGCTTGCGGCACAAGAAGGGTTGGATGCGGAGAAGGGGTACCTCACTGATCACTCACCAGTTATGATTATTGAAAAATACATGAAACTAATTTCATCTGCAGAACAA
>Pyrpy_N_17g0750.1
ATGGATTTTAGCCAAGGCTGCAAGGACAAGAAGAAGAAAACCATAGACCAGTCCATGCTACTGTGCTGCAAGCATTTCATATCTGAATTACGAAACCTCGCTGTTCTCGACGCCATTGAAAGTGCTGCCAGGCTACCCGAACAAACTTTCATGAAAATGGCTGAAGCGGCATTTGGAGCCATCAACCTTGAGCAGCACTCCGGGGCTCACCCTCGGTTGGGGGTTGTCGACGACATTGTCTTCCACCTGTTTGCTCGGGCATCATTGGATGAAGCTGCTTGGCTTGCTAAGGCAGTGGCAGTGGACATTGGCAATATATTCCAACGTTGGTCC
>Pyrpy_N_17g0751.1
ATGGCGGACGACGACATCTTCGGCGAAGATTTTTTGAATTTGGAAGCGAACCATCAAAAGGAAGGCTTCGACGAAGGCTACAGAGAAGGCTTGATCGCCGGAAAGGAGGAGGGGAAGCCGACGGGGATCAAAACTGGGTTCGAGGTGGGCGAGGAACTCGGGTTCTACAAGGGATGCGTGGATGTATGGAACTCAGCGATCCGGGTCGATCCGACACGGTTCTCGCACCGGGTCCAGAAGACCGTGAGGCAGATGGAGGAGCTGATTGAGAAGTACCCGATCATGGAACCCGAGGACGAGAGCGTCGGGGATGTGATGGAGGCTCTGAGGTTGAAGTTCCGGGCGGTTTGTGCTTCGTTGGGTGTGAAATTGGAGTATAAGGGGGTTAAAGTTGGAAGCTTTGTTGGTGATGAGCAGGAGGGAGGGAACATGTTGAAGGCGATGCTTGGTTGCTGCAAGGTTTACATATCCGAGAGCAGAAACAGGGCAGCGCTGGACTCGATCGAACGGGCTGCTAAGCTGTTCTCGGAAGCACGGATTGTGAATAAGTTTGAAGATGAGACTTACAACAGAGTTGGTTACACACTTATCTCTAAGTTGGCTCCAAGGCCGTCTGCGGATCGTTGTCCTTTGAGGATGGCAGTGCTTGCAATGGTTAAAGCTGCTTTTGAAACAATTGATGTCGAGTCGCATTGTGGAAGTCATCCCCGGCTCGGAGTTGTGGATCATGTATGCTTTCATCCCCTGCTTGGTGCTTCTTTGGACCAAGTTGCTGGGGTTGCAAACTCTTTGGTTGAAGATGTTGGCTCTAGTTTTCAAGTCCCTACTTTTCTGTATGGAGCTGCCCATGAAGAGGGAAGAACACTTGATTCACCGGACAAGGGTCCTCCTCAAGTAACTCAAGGAAAAGGTGTCATTGTGATTGGAGCAACTCGGTGGGTTGATAACTATAATGTTCCTGTCGTCTCTACTGATATCGCTTCTGTTCGTAGAATTGCAAAACACGTGAGCGGCAGAGGGACTGGTCTTGCCTCGGTTCAAGCCATGGCACCTGCGCATGGTGAATCCGTCATTGAAGTAGCTTGCAATTTGTTGGAACCAGAGAAGGCTGGAGGAGATAGGGTTCAACTTGAAGTTGAGAGGCTTGCAAAGGAAGAGGGTATGAGAGTTGGGAAAGGCTACTTCACTGATTTTTCTCAGGATAGATTAATTGAAAGTCACTTGAAATCAGATTCGAGTACAAACAAAATGTGTTTC
>Rosch_v2.0_Chr2g0162051
ATGGAGGATTTGAGCTTTGGATCTTGTAATGAGCAGCAAGGAGGAGAGAAAATGTTAAAATCAATGCTTGGTTGCTGCAAGGTGTACATATCTGAAAGCAGAAATAGGCTTGCACTGGAGTCAATTGAGCGAGCTGCTAAGCGATTCTCGGAAGCACCCATTGTCAATAAGTTTGAAGATGAAACTTACAACAGAGTTGGCTACACTCTTGTCTCTAAGCTGGCTCAAAAGCCATCTGGGAACCCTTGTCCCTTGAGGATGGCTGTCCTTGCCATGGTTAAGGCTGCTTTTGAAACCATTGACCTTGAGTCGCACTGTGGAAGTCATCCCCGGCTTGGAGTTGTGGATCATATATGCTTTCACCCCCTTCTTGGTGCTTCGTTGGAACAGATGGCTGGTGTTGCAAACTCCTTAGCGGCAGATGTTGGCTCTAGTCTTCAAGTTCCTACATTTCTATATGGAGCTGCCCATGAAGAGAGGAGGGCACTTGATTCAATTAGAAGAGAGCTCGGTTACTTCAAGCCAAACTCTAGTGGAGAACAGTGGGTTGGGGGTCCAAAATCGGAATACTTGGCACTGAAGCCAGACAAAGGTCCCCCTAAAGTGACTCAAGAGAAAGGTGTCATTGTGATTGGAGCAACCCGGTGGGTGGATAATTATAATGTCCCTGTCCACTCTACTGATATTGCTGCCGTTCGTAGAATTTCGAAACGTGTGAGTGGCAGAGGAGGTGGACTTCCTTCAGTCCAAGCAATGGCCCTTGCGCATGGTGAATCTGTCACGGAGGTAGCTTGCAATTTGTTGGAACCACAGGAAGTGGGAGGAGATAGGGTTCAGCTTGAAGTTGAGAGGCTTGCAAAAGAAGAAGGTTTGACAGTGGGGAAGGGCTACTTCACTGATCTTTCTCAAGAAAAATTAATCGAAAGGTATTTGCAATCAGTTTCTGCC
>Rosch_v2.0_Chr2g0162061
ATGGATTACAACACTGCTTGCAAGGACAAGAAGAAGAAAACCATCGACCAGTCCATGCTGCTCTGCTGCAAGCTCTTCATATCTGAATCGCGTAACCTCGCTGTGCTCGACGCCATTGAACGTGCTGCTAGGCTTGACCCGGAGTCTGTCATTGTTAACAAATTTGAGGACCGAGCTTACAATAGGGTCCGGTATACTATTGTGTCATATGTTCTGCATGACAGCACAGGAAGTGCTATATACAGCCCCTTGCATCAAACTGTACTAGCCATGGCTGAGGCAGCGTTCGGGGCCATTAACCTCGAGCAGCATTCAGGGGCTCACCCTCGCTTAGGGGTTGTCGATGACATTGTGTTCCACCCTTTGGCAAGAGCATCTCTAGATGAAGCAGCTTGGCTTGCTAAGGCTGTGGCAGTGGACATTGGCAATAAATTCCAAGGTTGTTCCAGTATATCTATATGCTGCAGCACACCCTACAGGCAAGGCTCT
>Rubch_LG06.816
ATGGATTATAGCCCTGCTTGCAAGGACAAGAAGAAGAAAACCATAGACCAGTCCATGCTACTCTGCTGCAAGCTTTTCATATCTGAATCGCGTAACCTCGCTGTGCTCGACGCCATTGAACGTGCCGCCAGGCTTGACCTAGAGTCTGCCATTGTTAACAAATTTGAGGACCGAGCTTACAATAGGGTCCGGTATACTATTGTGTCGTATGTTGTGCATGATAGCACAGGAAGTGCCATATTCAGCCCCTTGCAGCAAACTGTATTAGCCATGGCTGAGGCAGCATTTGGGGCCATTAACCTCGAGGAGCACTCCGGGGCTCACCCAAGGTTGGGGGTGGTTGACGACATTGTCTTCCACCCTTTGGCTCGGGCATCTCTTGATGAAGCAGCTTGGCTTGCTAAGGCTGTGGCAGTGGACATTGGCAATAAATTCCAAGTGCCGGTATATTTGTATGCTGCAGCACATCCTACAGGCAAGGCTCTTGATACCATTAGGCGTGAGCTTGGCTACTACAGGCCGAATTTCATGGGCAATCAATGGGCAGGATGGACCATGCCGGGAGTGCTCCATGAAAAACCCGATGAAGGACCAAGTAGTGTATCTCCAGCCCGAGGCATTGCAATGATTGGGGCGCGTCCATGGGTCGCCTTGTACAACATACCAATATTGTCCACGGATGTTGCAGCCACTCGAAGGATTGCGCGGATGGTGAGTGCCCGAGGGGGCGGTCTCCCAACCGTGCAAACACTGGGACTTGTTCACGGCGAGGACTCCACAGAGATAGCTTGCATGCTCTTAGAGCCCAACCAGATTGGAGCGGACAGAGTCCAGAACCGGGTTGAGATGCTGGCAGCGGAAGAAGGGTTGTACGTAGAGAAGGGATACTTCACTGATCACTCACCAGATATGATTATTGAAAAGTACATGAAACTAATATCTGCAGACAGAAAC
>Rubch_LG06.817
ATGGACGACCTATTCGGTGAGCCTCTGAATTTCGAAGAGATCCATATCAAGCAAGGCTTCGACGACGGCCACAAAGACGGCCTAATCGCCGGAAAAGAGGAGGCAAAGCAAGTGGGTCTCAAGGTGGGCTTCGAGGTTGGCGAGGAGCTCGGGTTTTACAAGGGCTGCGTGGATATATGGAACTCTGCAATCCGGGTTGACCCGACCCGGTTCTCTTCTCGCGTCCAAAGGGGTGTGAAGCAGATGGAGGAGTTGGTTGACAAGTACCCAGTTATGGAACCCGAGAATGAGAGCGTCCAAGAAATAATGGACGACTTGAGGTTGAAATTCAAAGCAGTTTGTGCTTCATTGGGTGTCAAATTGGAGTACAAAGGCTTCTTTTATTGCCCATTTAGTGTGTGTCCAGTCATTTTTATCACCAACCACTCGCAGCTAACTGAGCTAGTGGCTAAGGTTAGGCGAGTTTGTGGTCTGAGAAGAACTATGGCCTCGTTGTTTTTTGGTGCTTGTGATGAGCAGCAAGGAGTAGGGAAAATGTTAAAATCGATGCTTGGTTGTTGCAAGGTGTACATATCTGAAAGCAGGAACAAGCTTGCACTGGAGTCAATTGAGCGAGCTGCTAAACGATTTTCAGAAGCACCCATTATCAATAAGTTTGAAGATGAAACTTACAATAGAGTTGGCTACACTCTTGTCTCTAAGCTATCTCCAATGCCATCTGGGGATCCTTGTCCCTTGAGGATGGCAGTGCTTGCCATGGTTAAGGCTGCTTTTGAAACCATTGACCTTGACTCGCACTGTGGAAGTCATCCTCGGCTTGGAGTTGTCGATCATATATGCTTTCACCCCCTTCTTGGTGCTTCCTTGGAACAAATGGCTGGTGTTGCAAACTCCTTGGCAGCAGATGTCGGCTCTAGTCTGCAAGTCCCTACATTTCTCTATGGAGCTGCTCATGAAGAGAGGAGGACACTTGATTCAATCAGAAGAGAGCTCGGTTATTTCAAGCCAAACTCTAGAGAAGAACAGTGGGTTGGAGGTCCAAAATCGGAATACTTAGCACTGAAGCCAGACAAGGGTCCCCATGAAGTGACTCAAGATAAAGGCATCATTGTGATTGGAGCAACCCAGTGGGTTGATAACTATAATGTCCCTGTCCACTCTACGGATATTGCTGCTGTTCGTAGAATTTCGAAACGTGTGAGTGGCAGAGGTGGTGGACTTCCTTCAGTCCAAGCCATGGCACTTGCGCATGGTGTATCTGTCATTGAGGTTGCTTGTAACTTGTTGGAACCAGAGAAAGTGGGAGGAGATAGTGTTCAGCTTGAAGTTGAGAGGCTTGCAAAGGAAGAAGGATTGGCAGCAGGGAAGGGCTACTTCACTGATCTTTCTCAAGAAAAATTGATTGAGAGTTATTTGCAGTTAGTTTCCGGTGTG
>Ruboc_06_G28639
TGTGATGAGCAGCAAGGAGGAGGGAAAATGTTAAAATCGATGCTTGGTTGTTGCAAGGTGTACATATCTGAAAGCAGAAACAAGCTTGCACTGGAGTCAATTGAACGAGCTGCTAAGCGATTCTCAGAAGCACCCATTATCAATAAGTTTGAAGATGAAACTTACAACAGAGTTGGCTACACTCTTGTCTCTAAGCTAGCTCCAATGCCATCTGGGGATCCTTGTCCCTTGAGGATGGCAGTGCTTGCCATGGTTAAGGCTGCTTTTGAAACCATTGACCTTCACTCGCACTGTGGAAGTCATCCTCGGCTTGGAGTTGTCGATCATATCTGCTTTCACCCCCTTCTTGGTTCTTCCTTGGAACAAATGGCTGGTGTTGCAAACTCCTTGGCTGCAGATGTCGGCTCTAGTCTTCAAGTCCCTACATTTCTCTATGGAGCTGCCCATGAAGAGAGGAGGACACTTGATTCAATCAGAAGAGAGCTCGGTTATTTCAAGCCAAACTCTAGCGGAGAACAGTGGGTTGGGGGTCCAAAATTGGAATACTTGACACTGAAGCCAGACAAGGGTCCCCATGAAGTGACTCAAGCGAAAGGTGTCATATTGATTGGAGCAACCCAGTGGGTTGATAACTATAATGTCCCTGTCCACTCTACTGATATTGCTGCTGTTCGTAGAATTTCAAAACTTGTGAGTGGCAGAGGTGGTGGACTTCCTTCAGTCCAAGCCATGGCACTTGTGCATGGTGAATCTGTCATTGAGGTTGCTTGTAACTTGTTGGAACCAGAGAAAGTGGGAGGGGATAGGGTTCAGCTTGAAGTTGAGAGGCTTGCAAAGGAAGAAGGATTGGCAGCAGGGAAGGGCTACTTCACTGATCTTTCTCAAGAGAAATTGATTGAGAGTTATTTGCAGTCAGTTTCCGAAACAATGGATTATAGCCCTGCTTGCAAGGACAAGAAGAAGAAAACCATAGACCAGTCCATGCTACTCTGCTGCAAGCTTTTCATATCTGAATCGCGTAACCTCGCTGTGCTCGACGCCATTGAACGTGCTGCCAGACTTGACCCAGAGTCTGCCATTGTTAACAAATTTGAGGACCGAGCTTACAATAGGGTCCGGTATACTATTGTGTCGTATGTTGTGCATGATAGCACAGGAAGTGCCATATACAGCCCCTTGCAGCAAACTGTACTCGCCATGGCTGAGGCAGCATTTGGGGCCATTAACCTCGAGGAGCACTCCGGGGCTCACCCGAGGTTGGGGGTGGTTGACGACATTGTCTTCCACCCTTTGGCTCGGGCATCTCTTGATGAAGCAGCTTGGCTTGCTAAGGCTGTGGCAGTGGACATTGGCAATAAATTCCAAGTGCCAGTATATTTGTATGCTGCAGCACATCCTACAGGCAAGGCTCTTGATACCATTAGGCGTGAGCTTGGCTACTACAGGCCGAATTTCATGGGCAACCAATGGGCAGGATGGACCATGCCGGGAGTGCTCCAAGAAAAACCCGACGAAGGCCCGAGTAGCGTATCTCCAGCCCGAGGCATTGCAATGATCGGGGCGCGTCCATGGGTTGCCTTGTACAACATACCAATATTGTCCACGGATGTTGCAGCCACTCGAAGGATTGCACGGATGGTGAGTGCGCGAGGGGGCGGTCTCCCAACTGTGCAAACACTGGGACTTGTTCATGGCGAGGACTCCACAGAGATAGCTTGCATGCTCTTAGAGCCCAACCAGATTGGAGCGGACAGAGTCCAGAACCGGGTTGAGATGCTGGCAGCGGAAGAAAGGTTGTACGTAGAGAAGGGATACTTCACTGATCACTCACCAGATATGATTATTGAGAAACAGAAACTAAACAAAAGAAACTTGTTGGGACATTGTGGGTCAAGAAGAGACTCGCCATTTTACATCCGCCTTGTAATCTATGAATACACTAATGTACACTTTGATATTCGAACTCTTACTGTCATGAACATTGCTTTTTCCGAAAATCTACAGACAACAATGTCTGAAGCAACACTTGAAACCTCTCAGCACCAGGACCTGGCC
