# Supplementary material for: Transcriptomics of long‐term, low oxygen storage coupled with ethylene signaling interference suggests neofunctionalization of hypoxia response pathways in apple ( Malus domestica )
Source: Plant Direct. 2024 Dec 20;8(12):e70025. doi: 10.1002/pld3.70025 (PMC11660084; doi:10.1002/pld3.70025)
Supplement: Supplementary file 2 — Data S2: Homologs of all 606 hypoxia response genes identified in this study across 42 representative species of land plants). [file PLD3-8-e70025-s004.gz › 01-integratedGeneFamilies_dir/1672.faa]

>gnl_Ambtr_v1.0_evm_27.model.AmTr_v1.0_scaffold00005.42
MEEYRRGQIPAFGNWDGGESLPITQYFESAREAGLLRRHAEENMSGFRQTIKSGEVMQKPRTKPHQHTKDQKKKVGVRVCSVSEPMPRKPAVTPKPVDEDLYKIPPELLRRSRRVGRART
>gnl_Aquco_v3.1_Aqcoe5G011600.1
MDDYKRSHIPAFGNWDYEDGLPITQYFESARQAGLLRYTYGEGDLYSYSAATGYYDHHDDNDLYLKPTTTTIAVVPRRKIKGSENDDYSSYVKEQKKQGRVHDMTLTSSTQQQVHIAPKAIDEDLYKIPPELLYTNPKKRKTFGGFFSRCLMPVCAA
>gnl_Aquco_v3.1_Aqcoe5G011300.1
MDDYKRSHIPAFGNWDYEDGLPITQYFESARQAGLLRYSYPEEDLYSYSATPGYFDQNDADNDLYLKPTNTTIAVVPRRKKKTKGTDEKSYQPHVKEQKRQVRVYDVEQTARQQQQQSSTLATRRVSKAVDEDLYKIPPELLYNTYPKKKKRFGFFSRCLVPSCAA
>gnl_Arath_TAIR10_AT2G10930.1
MEVSDGSSQVLNSMKHVASLRADEDPDETSLLLSSTLLDLVVFRLVLVLYCVRVLMLDQYQETIALSQEVMMEDGRREFNVPMNCPIPVVKRRMKAPKHVDEDLFKIFPQATTYLRQIQKGGGSGCFEFIRGEVCTKDLSQNNTFYFIF
>gnl_Arath_TAIR10_AT5G18310.2
MAHGRYDTYKKKSGQIPRFGEWEEANEMPITQYFENPRQAGLIRHQYTTTSSASSTTTSSSSSSSSSAEALKLASHHPRPRHLHAQRQTAGTKEKRGPQRRVRDVSAQSDKYYIDVNGVKQFKNDVALTCKPPKPVDEDLYKIPPEFIHSSTRKRRPSFLACLVPCA
>gnl_Arath_TAIR10_AT5G48500.1
MDYEYGGGEYCRRGHVPAFGSWDWNDAVPFTQCFETATTQQPAFLHYASYPQDRDLYLAGDLYDNHHLVAPAVIIVPRRRAKVGQEPAEKKRNVSKQQHNYKTEAREFNAPVSCPTPVVKRRMKAPKPVDEDLYKVSPQLLSVKSKRKRGGGGFGCISRCFLPTRVL
>gnl_Betvu_v1.2_Bv4_077000_omrz.t1
MRGSQIPAFGNWEYVNDLPITQYFECARQAGLIRYSSSSGECCDNHHNHNHNQSAATPDLYTVDFIKPRTKQGKGREKRTGGTHVKEGNRKQAGKVFDVTVTELPRSQTGNVKKKQQQYQYDAGSGAQPRKAPKAVDEDLYKIPPELLKRKKRLGFFSRCLVPPCAV
>gnl_Betvu_v1.2_Bv5_118410_dzkm.t1
MDEYRWNYHVPAFGSWDYEDGNLPYTQCFESARQTGFGRFGGYSEADVEHRDLYVAGDLYQNDIVTPAVILVPRRSRRKGESGYSNVKGVKKQQQIMQKQDWGGYSYDIKEPPSPILSPPKSKSKPVDEDLYKIPPEYLHVKPKRKKRLGLFSSCLLPACA
>gnl_Carpa_v0.4_evm.model.supercontig_51.66
MEHDQYYYKRSGQIPAFGDWDHANDLPITQYFESARQAGLLRFSSSSGESDPYNFNRLAGGGTNNNNDLYAVDFKKHSRTLDPPNKKVRVGEKRGAHVKEQRKQGKVCDVSEPASKGSKQLQNDVVRSRLPVRPHKPVDEDLYKIPPELLRSSKRKKMPGLFSCLVPACAT
>gnl_Carpa_v0.4_evm.model.supercontig_8.75
MDFEYYYKKSSSHVPAFGSWDWNNDMPFTQCFESARQAAGLLRYSYSQDRDLYVAGDLYENDVVTPAMIVLPRRRGKARQYDGKEGKKQRGCTSPPPPPLPPPPPPAMMQRPTPKPVDEDLYKISPELLYAKTKKKRGFGFFSSCLLPTCVL
>gnl_Elagu_v2.0_p5_sc00209.V1.gene48
MGCALAPPSPVSPLPPPDRPPLVLHFLLPHLPSSPLLAAANILDRQRPLALTSSTVHLLSSPPATHPFSPRHHLLSFCAVALLPIVTSAPSLPPPSGLPEPPAHLPTSSSYLPLSSPAPSLSSPAAQWRLYDAVPSVWICPQATKRRKTRPILQKQNKPRGMAGSSLFSSKITKNLSTVTSPDTDTGWLEPQSPHMALLCLLFYPTPGVTNRTATAGVLQAKHHHIKLWKSLHFISTSRVQLLWPPAPIKNAKKRRQVPAFGSWNFCDDIPITEYFESAMEAGLIHSHFFGGDGEELSKVVSPQQQKHHRKGKKGQGGRERAKQYEEWKKTKPVEEDLYKIPPELLRKIPKKVSIFTEEDATWLGWANVYLTKSGLG
>gnl_Elagu_v2.0_p5_sc00246.V1.gene30
MEVREEVVELLCFGSSERMVFVMVVGFWSQDVKNRQQVPAFGSWNFCDEVPITECFETAMGAGLIRAHFFVGDGEDLFKVVPPQQQRKRKKGGGVRGGVKQYDKEWKKPKPVDEDLYKIPPELLYKMPKKARHDLTVVKRSITLSRQRRNRTRVGILIEIGRQEDLPPLRKMVTPTHKRDPKKYYRYHHDHGHDTEEWLQLREEIEALIRHGRLH
>gnl_Elagu_v2.0_p5_sc00465.V1.gene35
MKRRHIPAFGNWDYCDELPITQYFESARQAGLIRGHYFGEDGDLFKVPVPVKPTYHNHHHHHHQKRVRKGDGEKQQYGKEQQRKQGRRCDVRAQSPKKPRPPKAVDEDLYKIPPELLNEKPKRSLEKLDPVFTAIKFSSFRWLRVTMVSLKGDSSKEEKQGSIRAWGPISTTEEAEKGIFDSRAEKHTAAVAIPSFDSAFISTTICRGRDSHGLPVG
>gnl_Elagu_v2.0_p5_sc03835.V1.gene3
MKRCQIPAFGNWDYCDELPITQYFESARQAGLIRGHYFAEDGDLFKVPVPVKPTQHHYHHHHKKLRKGAGETLRNGKEQQRKQGRVYDVGGQSPRKPRAPKAVDEDLYKIPPELLYQKPRRVLIFSSASFILYIA
>gnl_Eucgr_v2.0_Eucgr.H04158.1
MDVCSGLVWKSGQIPAFGDWDHANELPITRYFECARQAGLLRFSSSSGESDRARRSGDLYALRTRETRNVQLKEQRKTGRVICEINEPPRKQRLMPQSLHSAHHLHHRHLELPMKLKPSKSRAVDEDLYKIPPHLLHTTKRKKVLGFFSRCLVPACTA
>gnl_Eucgr_v2.0_Eucgr.H00728.1
MDTTPIFCPKRNDQTLVKACPKLQRPEKLGEHENSVNSCLFKEPPVPTCFHKATSEKEHPISSSLVWLTFAVLASLPKDCPLQLLPPPMDDYNRFHIPAFGSWDCYDGLPFTQCFDEASARQAGLLRYTYSVDRDLYVAGDLYQNDVVTPAMIVVPRRRRHRRAKVSDPSHDAKEGKEKSWASDFQEPMSPPFVSRPTPKPVDEDLYKISPELLYTEPKKKRGWSFWSCCLVPTCAS
>gnl_Eucgr_v2.0_Eucgr.B02173.1
MEESYYKKSGQIPAFGNWDYTNDLPITQYFDSARQAGLVRSHCSSSSSGECGRPQPRASAGLSEERHQHRRRHPTAAPLGVPPGKQTRVREKRLAHVKEPKKQTRTCDRDVSEPPKGQRYVSVTGNDKNKVDNKLQEDDAGSVPYPSMSPRRRPPKPVDEDLYKISPDLLRTTKRKKMLGFISRCLAPACTA
>gnl_Eucgr_v2.0_Eucgr.K02089.1
MMHGHSKRQGWQVPAFGSWDSYEGLPFTQCFDSARRVESLRYEYCYEDRDLYMDGGLYENDEVTPAVIAVPRRRAKVRDPHAKIVKEKRWLNNLEGSSIPGFHFRARPKPVDEDLYKVPAELIHAKPKKKRGSGFFSSCLIPACALC
>gnl_Manes_v6.1_Manes.08G147100.1
MDEWKRSGQIPAFGDWEHANEMPITQYFECARQAGLIRYSSSGECDQYMRGDLYATHFKKPSRELAPPRKTRVRQRRVSHGNKEPKKQGKVCDVTEPPRKQQHQQKTMSMYNVSENKNGVSVHPRPKLSVRPPKPVDEDLYKIPPELLRSSKRKKKVTGFFSCLVPACAS
>gnl_Manes_v6.1_Manes.13G054300.1
MEEYNYYSRNNIPAFGSWDWKDDLPFTQCFESAREGGLIRYSYSEDRDLYVAGDLYENDVVTPAMIVVPRRRAKVRQSRVKEERKKQQKSWVVNDMKEPPSPTAPPQPNPAKARPTPKPVDEDLYTLSPQLLYAKPNKKRGLCFFSSCLLPNCVL
>gnl_Manes_v6.1_Manes.09G144900.1
MDGGQIPAFGDWEHANELPITQYFESARQAGLIRYSSSGECDQYMHGDLYSTDFKKPSRDLGPQRKTTRVKERRVPHPHVKEQKKQVKVCDVTEPQRRHQRQKPISMYSNVSEKNNEVVSVHPRPKLPVRVRPPKPVDEDLYKIPPELLRSSKRKKKVAGFLSCLVPFCAP
>gnl_Manes_v6.1_Manes.12G053700.1
MEDYYYSRNHVPAFGSWDWNNDLPFTQCFESARQAGLLRYSYSEDRDLYVAGDLYENDVVTPAMIVVPRRRGKVRHPRVKEEKKQQSWVVGDVKEPPSPTAAAPPPPNPTVTRPRTTPKPVDEDLYKIPPELLYAKPKKKRGLGFFSSCLLPNCVL
>gnl_Medtr_Mt4.0v1_Medtr8g011470.1
MDHEYHFKRNHVPAFGSWDWNDNLPFTQCFESARQGGFLHYSYSESNEDQDLYVAGDLYDNHVVTPAMIVVPRRREKVRSQHEKDVKKQNWVSHVVKEPPSPTPMSRPTPKPVDEDLYKISPDLLYVKTRKKRGLCFFQSCFTCIA
>gnl_Medtr_Mt4.0v1_Medtr7g116610.1
MDRSGQIPAFGNWDFANELPITQYFETARQAGLIRYSSSSGESDPYVHVRAEHHDLYAVEYKKPVRKATRNRERKYQNVMVNEKETTMNMRKQQGKVYDVMEHPRKQMNKNKKVHVSAPLQPTRLPKPVDEDLYKIPPELLRTTKRKKMLGFISKCLVPAACVS
>gnl_Medtr_Mt4.0v1_Medtr7g052620.1
MEEYYYKRSHVPKFGSWDWNDHNNFPYTNCFDSVTQPGSLRYSYSAESEDRDLYGTADFYDNHVVSSTMLLNVPRKRAKVTDKHEKEIKKKNWVSKMDIELKPNPQPNLIPTSLPIEEDLYNISPHLPYAKVKKRRGLCFFSTCFLPACIA
>gnl_Mimgu_v2.0_Migut.N00663.1
MGFIYFFCVYLQEFNMRRSHVPAFGSWDCYDDLPFTQCFESARQAGLLRYSYSGDRDLYVAGDLYQNDVVTPAMIVVPRHRGSKTRNSKEKEGKKEGWMVYDYELKAPQSRPVSASPARPPPPKAVDEDLYKISPSYIKRKRGWSFFSSCLRPARVY
>gnl_Mimgu_v2.0_Migut.D00729.1
MDEFYFMRSHVPPFGSWDCSNNDLPFTQCFESALHYNYKYSQDRDLYVDGDLYQNDVVTPAMIVVTRRRGNRGNPKGKKQEDESSWVIGDCDCEMKPVGKQNPVRNNPTTTTTVVTKPKPKPVDEDLYKISPHLLRQHPKKKRVWGGVFSSCLRPTCVC
>gnl_Mimgu_v2.0_Migut.F02065.1
MDYFRKSGQIPAFGDWENANDLPITQYFECARQAGLLRSSCSGECAASYINNSASWGGDGGGDLYGFGFEKPLPRRDYNAVPQRKVKVTNYGYPNPKMQRKQVKVRDLMDQPRKQPLSDQKTKHYPKQSTMSRNLVSQKSSTNVKPVDEDLYKIPSELLENSKRKKMLGFFSRCMVPPCAA
>gnl_Musac_v1_GSMUA_Achr3T18910_001
MTKSHQFPAFGCWDHCDELPITQYFESAVQAGLIGRHYFGEDGDLFKVSTQVRPAYHHHHHRKVRTHHPNLFSFQPGLTMRL
>gnl_Musac_v1_GSMUA_Achr2T06070_001
MMMSRHHIPAYGDWDNWDDLRMAVRAAYHQHHQHHQRKVKRGGEKQRKQWRVCDVAAQTTARGGRAPKAVDEDLYKIPPELLHKKPERKMLLRSLVSGCMGLNCIA
>gnl_Musac_v1_GSMUA_Achr8T08860_001
MFWLCTQNAMTRYKVPAFGHWNFNLYDDIPISQYFESAREYGLIRARFFEGDGEDLFEMLRRKGKKGRDGARKKRNYKKEKVWKPKPVDEDLYKIPPQLLYQMPKKAKCIISELSEMKEAISYSEVFVF
>gnl_Musac_v1_GSMUA_Achr8T28450_001
MMNRPHIPAFGSWDYCDDLPITQYFESAMQAGLVRGRPFGEDADFLKVTADTVKPTHHHHHHHHQRKVLNLLPGTRVLHLFALILAHQVKKPGERQYQQGQQRKQGKASDVTAQATPRRPRAAKAVDEDLYKIPPELLYQKPKRKRLLKGLWSGCLGLHCTAANYLLYYMNTVFENRMVSSH
>gnl_Musac_v1_GSMUA_Achr8T01000_001
MTRYQVPAFGHWNFSFYDEISISQYFESAREAGLVRPRLFGGDGEDLFRVLSPYKKDQQTAKGKKGGERRGGEKMKSCGKQELRKPKAVDEDLYKIPPETFDQMPKKASPSFQLQSIDSARNFWI
>gnl_Musac_v1_GSMUA_Achr6T27840_001
MNRRHIPAFGKWDYSDDLPITQYFESAVQAGLVPGQFLGEDAHLFKVPPVGPEKPAHHHQQQQRKVLMSAETLFTLALL
>gnl_Musac_v1_GSMUA_Achr6T17080_001
MKRHPLPSFGYWDYCDELLSAHYFESAVQAGVIRGHYFGEDSDLFYHRKVIKKVGNAGGEKQQHGKEQQRKLVKVSDMKLQTTPRRPRALKAVDEDLYKIPPELLYQKPKRKRSLRKLWSGCMGINSVA
>gnl_Musac_v1_GSMUA_Achr10T11210_001
MKRHQVPAFGYWDYCDELPITRYFESAVQAGLIRGHFFGEDDDVFNVSAQVRPAYLNHHRKVIIDLRLHYSFQLHKHYGKGQQRKQVKVISDLKIQATPRRHRAPKAVDEDLYKIPPELLYQKPKRVSLTPVCSLSYTDFFFFRASVCI
>gnl_Nelnu_v1.0_NNU_023124-RA
MDFEHRRSHIPAFGNWDYTDDLPVTQCFQSARQAGLLCYSASYERDLYVIGDLYGHDDLEKPPRSLVVPLKTKGTEERYTQHVNQQKKQGSVYDMTETPLKQQPPYLHSLSSLPPPPRAPKPVDEDLYRISPDLLYSKPKRKRMFEFFSSCLLPTCVV
>gnl_Nelnu_v1.0_NNU_023859-RA
MDVDYWKRSHVPAFGNWDYANDLPITQYFESARQAGLLRYSACERDLYVVSDFYGNDDLKKPPKTAVSRRKTKEVEKRYTQHDKEPKKQGRVCDVTGPPSKDQEAYVHRHQPPPPRAPKAVDEDLYKIPPELLRSYPRKKKMFGFFSRCLVPTCVV
>gnl_Orysa_v7.0_LOC_Os01g68570.1
MEALDDCKWRQIPAFGDWNIWDDMPVTQYFESGTFFFTAQAEKDEDLFKVPQFPANPYNYKKCVVRVKGEKENANANANAVRVRKGGRKQQYLNEQQKWKPKTAVDEDLYKISPKLICRVKKKKLLRNLLGGCLGVNCIA
>gnl_Orysa_v7.0_LOC_Os06g23910.1
MEMEKVMSGCHIPAFGAWNYRDDDLPITQCFDLAIQDRLMRRANRRGDGNCKRRLVVPFDAWPPAPRGAAHGKVIRRELAQKQWDNVAEEMMQWRAVGAYGTKRKVGDKAVDEDLYKVPQPLIYPKRRKMRKVVWSLWIGCLGLDCIA
>gnl_Orysa_v7.0_LOC_Os12g22800.1
MQKGRRRHIPAFGEWNQQCEELPITQYFDSAMEQGLVVTAGHYYHATAGELLFKVAGSPPPQKPPKKVRSTKNGMENQAARRRDGPSVVVDGGVVVHGSRRPRVVRAVDEDLYKVPSELLRKKAKGRKHVRSLWMGCVGLNCVA
>gnl_Orysa_v7.0_LOC_Os11g22960.1
MKERVRRRRIPAFGEWNYDGDGDLGGGGGCYGYGYRDGDWPVTQYFDSAMQARGLVISLPPSPKPPKKAVKWIDSGALGEEEVVDEKQRQRQHKVVVGLAVAGGEHGAARKQGKQSRVADGGAHAAMGYKGCRPAVVKAVDRDLYEIPPDMLCNKPRKRVTRSLWMGCLGLSCVA
>gnl_Phavu_v2.1_Phvul.010G031300.1
MEEYYYKRHHVPAFGSWDWNDNLPFTQCFESARQAGLLRYSYSESEDRDLYVTGDLYENDVVTPAMIVVPRRREKGRCQHEKEAKKQNWVSNVKELPSPTSPIARPKPKPVDEDLYKISPELLYAKTRKKRGLCFFPSCLIPTCIA
>gnl_Phavu_v2.1_Phvul.L001850.1
MDEWKRDANIPEFGNWDFTNEFPITRYFESATQPRVLRYTSSSAETRLHNKPRPLRNHSKQDTRNKGRRCPHGNANKGNVYVVREQSRKTNRRRKHMQVQEDHTAPRTPKPVDEDLYKIPPELLHTSNKRKKIMGFISRCLVLLACHEHC
>gnl_Phavu_v2.1_Phvul.008G137200.1
MEEGYYKKSQVPAFGSWDWNDNLPFTQCFESARQAGLLRCSYSGSEDRDLYVTGDLYENNVVTPAMIVVPRRRTKVLDQHEKETKLKNWISDVDSEPPSSPPLARPTSKPVDEDLYKISPGLLYAKAKKKRGLCFFSSCLLPTCIA
>gnl_Phavu_v2.1_Phvul.006G108100.1
MDECKRSGQIPAFGNWDYANELPITQYFETARQAGLVRYSSSSGESDPYVRPHRDLYAVDLKKPLRNMPPSTVKKSAARNKERRCAQVMVMVNDKEKESVKVNMRKQGKVCDVMEQARKPARKEMHLHGAVPLSPPPRAVRLPKPVDEDLYKIPPELLRTTKRKKMLGFISKCLVPAACVS
>gnl_Poptr_v3.0_Potri.013G052600.1
MDEWRRSGQIPAFGNWDQANDLPITLYFESARQAGLIRHSTNSSGECGHRYMRSDLHASDFNKPSRYHVPPRKTRMREQRGPHSKEQRKQGKVCDVTEPARKQQPTMLHCHKIDAVICPKVPLKPPKAVDEDLYKIPPELLRSAKRKKCPGLFSCLVPACAS
>gnl_Poptr_v3.0_Potri.015G040500.1
MAEWRRSGQIPAFGNWDQANDLPITLYFESARQAGLIQHSTNSSGECVHRYMRSDLHASDFNKPSRYHVPPRK
>gnl_Poptr_v3.0_Potri.002G250800.1
MEDYYYSRSHVPAFGSWDWNNDMPFTQCFESARQAGLLRYSYSEDRDLYVAGDLYENDVVTPTMIVVPRRREKMRRPRAKEEKREQSWAVTSDVKESPSPPPMSTRPTPKPVDEDLYKISPELLYAKTKKRGGLCFFSSCLMPACAL
>gnl_Poptr_v3.0_Potri.019G029600.1
MDEWRRSGQIPAFGNWDQANELPITQYFESARQAGLIRFSTTHNSSGECGHQDMRGDLYASDINKPSRNLPPPVKTRMREKRGTHAKEQRKQGKVCDVTEPARKQQQQPQPTVYHKNKISQYSHKMDTVIVAKAPVKPPKAIDEDLYKISPELLRSSKRKKRPGLFSCLVPACVS
>gnl_Prupe_v2.1_Prupe.8G190600.1
MDQDFRMMRSQVPAFGSWDWNQDLPFTQCFESATQAGLLRYTSYSDEDRDLYVAGDLYENDVVTPAMIVVPRRRNKSRQSNVKEAKEQSWVVSDAKEPPSPPPRHRPTPKPVDEDLYKISPETLYAKTRKKRGFGFFSSCLLPTCVA
>gnl_Prupe_v2.1_Prupe.6G355600.1
MDQDYYKRSGQIPAFGDWDYANELPITQYFECARQAGLIRFSSSSGESADAYVRSADLYAVNHLNKPKPSRKQQAATTRVGTREKRGQRAHVMEQKKQQAKVCDVTQPPTKHYEYQVQQSNRTRSNDAVPRVPPRFPTRPPKPVDEDLYKIPPELLHKNKRKKRRKEDKKMLGLLCCLVPACAS
>gnl_Solly_v2.4_Solyc06g083080.2.1
MEDNRYYMKRNQVPAFGSWDCNDNDFPIPFTECFESARQAGLIHYTYSQDSDLYVTGDLYQNHIVTPTMIVVPRRKKKGSYKEGRKEEWVMCDNCEKESPRHVVPATTRHVHRKPVDEDLYKISPDLLYTKSKMKGIRGFISSCLMPSCGC
>gnl_Solly_v2.4_Solyc04g050790.2.1
MESCRRSSGVQIPVFGDWDKANELPITQYFESARQAGLIHHSSSQQLYFHKTQFYAIPNNLPHTKTKGAAINKKRCGGKVEKTSGPQRQTAQRPTNPKPVDEDLYKIPPHLLPGYKRKRMFGFFSRCLAPPCKA
>gnl_Sorbi_v3.1_Sobic.010G166300.1
MENKARRRHVPAFGESNYNNNNYSSSTSSPDAAAAAAESSWWYAPEPGAACSDVWFRYSPPARRPPPAPKKARRRPPETTAGGGTVVVAVAVAAAAEHKRAVALAPAPAKGVHRRVEVRPVDEDLYRVPPPPDDGHTTAVSHLPRRPKKRAATRSLWMGCLGLNCVASS
>gnl_Sorbi_v3.1_Sobic.010G096200.1
MEMEKMMGCQIPAFGMWNYCNDLSITQYFDSAMQARLMKRCWNRRGSDAAAAAAAVVVGEKAGVACGDEQLVLFRTPSFQRKPAAQIKVIRREVEKHCDGNESQDGGGVQADEVVAYSVKRKVIISKAVDEDLYKVPQPPMYQKPRKMRKVVWSMWIGCLGLDCVA
>gnl_Sorbi_v3.1_Sobic.003G399400.1
MEAQDDCKWRQIPAFGDWNLWDDMPVTQYFQAGTFFFAAPAEKDDEDLFKVPQFPAKPYSYKKCVVRVKGEKETAVPPARKGGRRRYVNEQQKWKPKGAVVDEDLYKISPQLLCKVKKKKLLRNLLGGCLGLSCIA
>gnl_Sorbi_v3.1_Sobic.003G384600.3
MCTGSPVHKMSVSLELATRLSHSLSDHSTLVIPQSLSDPSFSHSVVCSCHPPPPCARCGPKAKQQMEQKARRRRVPAFGEWNYNYYGSAELATPAAAVPFERSYAAAPELEARSDVWFKYSPPPRKPPPVSRKARKPPEKSYGGKRPRAATPARASDGVVPSSSVPRTPAKMSTGTAARAARVVQRVDADLYQVPPPEFVHDDDMRPRWKQQRRKKASRSLWMGCFGFSCRPAE
>gnl_Sorbi_v3.1_Sobic.005G125300.1
MKKKATARRQRIPAFGEWNYAYVGAGDWPVTQYFDSAMQAGRLVMAIPPPSPPKPAANKVVKWRESSGTLELEDEDEDEDEKQRQQHVVAVGHGGAVKKQGKQQQQQQSPVAHAYSKACRRVGAAAAVVKAMDQDLYHIPPDMLCHEPRKRVTRRSLWMGCLGLDCVA
>gnl_Sorbi_v3.1_Sobic.008G099100.1
MEQGQGGRRRQIPAFGRWNQHSDDDDVPITHYFESAVQAGLLVRPGGHCYHAAAAGELVLFRSSASPPPHKPAKKVRSTTTMESNGHHQQLEAGSRRQPQRQEAFVAGDGGSRAAARPRRPRVVRAAVDEDLYKVPSDMLRKKKGRKHVRSMWMGCVGLNCVA
>gnl_Spipo_v2_Spipo7G0058000
MPAAWEGTAKRPRFPQFGNWESYDDFSMTQYFESTSQRGLKRHDGADSGSRVGRGRNPYYPPPLPHCYYYGVDSEGALFKVPVLAPVVLTDYSWKPTKEESANKRTKQYRHQRQPHLKRELRKQGKVYDYDVTSQLPAKPPRPPKAVDEDLYKIPPELLRRKLGKKKILNGDFWSRCLGLNCAV
>gnl_Spipo_v2_Spipo0G0106300
MEEARWRRNLSSYGTWDFHEGCPVANYFDQAALCSNAGGLFDRSFLYPTVLPHHSFPRDPETDLYSISPPPLASAVAPFPRKGARRSMQGRKLKQLMQRTEEAHSPHHFPPVKTSGGAAADEKKPARRHCGPKAVDEDLYKIPTELLYRKPSRKRTTACEFLARCLRLNCIP
>gnl_Spipo_v2_Spipo0G0167900
MEDAIHRRHIPSFGNWEFCDDTPITQYFESASQGGIFRGGCGYAGGYFDRAHLYPPPLPHYYYYGQDAGEDLYSLPPPPPLPPATISSYPRKARRGTTLEKQLRQLKQAMKDDESPPPQPRRTRQAKVFDCELAAAQESIRRHRASKAVDEDLYKIPPELLYRKQRVSAAVTAILLAWR
>gnl_Stras_v2.0_SGA_v2.0_scaffold13T06340
MDAAYSRKNGQIPAFGDWENANEMPITQYFDCARQAGLLRCSCSGECAASYEKSRKTSGIGKDFSLSKDQPKQFKVENLIDRPRSRPAAQKNQPKKQSLKLENFVAEKYSLPVKPIDEDLYKVSPKLLKSSKRKKMLRFFSRCLAPPCVA
>gnl_Stras_v2.0_SGA_v2.0_scaffold566T52949
MDEFYFQRTGHVPAFGSWECYSDLPFTQCFESATQAGLFRYTYSDHRDLYVAGDLYENDICTPAMIVVPRHTGKKGYPKEKEVEKGEDSWVGCNCECEVKRGGKIAPKAVDEDLYKISPHLLRQQAKRKRGWGIFSSCLRPTCVC
>gnl_Stras_v2.0_SGA_v2.0_scaffold77T25293
KEEKAKEAHIYTHSLLNSPPHKPEKNYTHFSHLNFIITKPTSSILEAFNFLRSNMDEYIFRRTHIPVFGSWDWDNQTPFTQCFESARPEGHFRYSNSEEERDLYIAGDLYENDVVTPAMIVVPRRLTEKAGYTKEKDCECKLKAPPSLVSASFSTPTYINPPKAVDEDLYKMSPDIVRAKKKRKRSRGFFSSCLRLDCLG
>gnl_Theca_v1.1_Thecc1EG026055t1
MDDYCKRSGQIPAFGDWDYANELPITQYFECARQAGLIRFSSSSGESNPYVPADLYAVDSRKHSRNLDPPRKVSRVREKRGLHVKEQKKAGRVCDVTEPPRKYQHQHPHHVPTLNNNNNNSGKQLKNDAAPPRRPPKPVDEDLYKXXXXXXXXXXXKKMPGFFSCLVPACAT
>gnl_Theca_v1.1_Thecc1EG002679t1
MDDFYRRSHVPAFGSWDWNNDLPFTQCFESARQAGLLRYSYSEDRDLYVAGDLYENDVVTPAMIVVPRRRTKVRQSHVKEGKKQNWEVSDVKEPASPTPLPRPTPKPVDEDLYKISPELLYAKPKKKRGLGFFSSCLVPTCAL
>gnl_Utrgi_v4.1_Scf00049.g5366.t1
MAATAAADDFFSWGQIQIPAFGDWETTNQLPITQYFECARQAGLLRCSCSVPEDCAYRLLFYGSQGRRIYEPKISEPSFSRDPSSKKQANQGTRQSSGQLSSVTVMPVDEDLYKISPGVLRKTKRKKMLGFFSRCIAPPCNA
>gnl_Utrgi_v4.1_Scf00499.g18664.t1
MCLRQSTFRVHVGCDRAVVPSPPPLQHVARGALLNQVWLWVLGLPLPRVPFSPSSSRNLLNPRSLYFCLPVSMDEFYFRRNHVPAFGSWDCDGDLPFSECFDNVRDRGPFRYGYSDDRDLYVTGDLYENDVVTPAVIVVPRRTVKKAAYSKEKGGKYDDFAVLKLKSSPPQPKAVDEDLYKISPDLLRRASYKRKGLWGMLSSCMKLKPSCVC
>gnl_Utrgi_v4.1_Scf00324.g15491.t1
MAASAITAIQIPPFGDWETASQLPITQYFECARQAGLFRCSCRVPEGCAYGLHLDGTQSRKMSEPKIREASFTDEKQAKQRMKESTSQRSSVTVTPVDEDLYKISPAVLRKTKRTGRSIGKNEDVGVLLSNVDQNGVGSEWE
>gnl_Utrgi_v4.1_Scf00204.g12492.t1
MKRSHVPEFGSWECDGDLPFTQCFESARNTPGFFRYSFSQDRDLYVTGDLYQNDIVTPAVIVVPRRRGKLSYSTKEKDKLAVYKLKSPPSPLAATPSPPPRPRAKAVDEDLYKISPEILRANSRKKGMWSLFSSCMKMKVDCVC
>gnl_Utrgi_v4.1_Scf00663.g20605.t1
MWVQDFYMKMRHVPEFGSWDCDGDLPFTQCFESARNTPAFFRYSLSQDRDLYVAGDLYQNDVVTPAVIVVPRHRVRS
>gnl_Vitvi_Genoscope.12X_GSVIVT01006232001
MDEYKRSHVPAFGSWDCNDDLPFTQCFESARQAGLLRYSYSEDRDLYVAGDLYQNDVMTPAMIVVPRRTTRDSYXDEKEEKNQGWVCDVKEPPSPIPTPRRPFPKLLTKICTRSLPLSFATINLEERE
>gnl_Vitvi_Genoscope.12X_GSVIVT01026373001
MDVCKRSGQIPAFGNWDYANDLPITQYFESARQAGLIRFSSASGECDPSFASAPHPNRRPPPLHFQKENGRERRCSCAKEQKKQGRVCDVVAAPPRKQASAKQRSKQQPPAPTKAARPPKAVDEDLYKIPPDLLHSSKRKKMWGIFPSCLVPTCMA
>FraveV4A2_2g17840.t1
MDQGYFRRSHQVPAFGSWDWNQDLPFTQCFESARQAGFLRYTTYSDEHDQDRDLYVTGDLYQNDIVTPAMIVVPRRRNKMRQPQVKVAKEESWVMGDVKEPPSPPPRSRPNPKPVDEDLYKISPELLYAKAKKKRGLGFFSSCLLPTCVA
>FraveV4A2_6g01210.t1
MDDYYKRSGQIPAFGDWDYANELPITQYFECARQAGLIRFSSSSGESDVPAAYLHADLYAVDVKKMKKKPSRVVVAPNSRKTTARGREKRCTQNPHVKEQKKQQHQAKVHDEVTEPSKLHYQQYHTRRNDAVLRPRRPPKPVDEDLYKIPPELLHSTKRKKMLGLFSCLVPACAS
>Maldo_HF_10765
MMRSQVPAFGSWDWNQDLPFTQCFESARQAGLLHYTTYSDGHDEDRDLYVAGDLYENHVVTPAMIVVPRRRNKMRQSHVKEAKEESWVVSDVKEPPSPPPRHRPTPKPVDEDLYKISPDLLYAKSKKKRGFGFFSSCLLPSCVA
>Maldo_HF_29728
MDQDFRMMRSQVPAFGSWDWNQDLPFTQCFESARQAGLLRYTTYSDEHDEDRELYVAGDLYENHVVTPTMIVVPRRRNKMRQSHVKEVKEQSWMVSDVKEPSSPPPSRRPTPKPVDEDLYKISPHLFAKSKKKRGFGFFSSCLLPTCIA
>Maldo_HF_31682
MVIQDYYKRSGQIPAFGDWDYANDLPITQYFECARQAGLIRFSSSSGESADHPYNLRPDLYAVPVDHFKKPSRNVAPSRKATRGVGGGGGGGGGREKRGQRAHVMEQKRQQSKVAKVCDVTEPPTKPYHYQLHVQQQPNRTHHHHHHHHDTVPRRPPKPVDEDLYKIPPELLHTTKRGFNFQHEENAENVCLLGACLCIVKQKGSQNS
>Maldo_HF_38462
MVVIQDYYKRSGQIPAFGDWDYANELPITQYFECARQAGLIRFSSSSGESTDHMRPDLYAVPVDHFKKPSRNVAPPPKATGGGGGGGGGGGGGVGREKRGQRAHVMEQKRQQSKGTKVCDVTEPPTKPYHSQLHVQQTNRTHLHHHKNDTVSRPKPVDEDLYKIPPELLHTTKRDKENAGIVCLLGACLCFMKQEGFQNS
>Malba_001993
MDQEFRMMRSQVPAFGSWDWNQDLPFTQCFESARQAGLLRYTTYSDGHDEDRDLYVAGDLYENHVVTPAMIVVPRRRNKMRQSHVKEAKEESWVVSDVKEPPSPPPRHRPTPKPVDEDLYKISPDLLYAKSKKVKGALQSLFIFTYVKDYCTFK
>Malba_025809
MDATRGVGGGGGGGGGGGREKRGQRAHVMEQKRQQSKVAKVCDVTEPPTKPYHYQLHVQQQPNRTHHHHHCHHHDTVPRRPPKPVDEDLYKIPPELLHTTKRKKMLRMFACLVPACAS
>Malba_033427
MDDYYKRSGQIPAFGDWDYANELPITQYFECARQAGLIRFSSSSGDSTDHMRPDLYAVPVDHFKKPSRNVAPPRKATGGGGGGGGGGGGGGREKRGQRAHVMEQKRQQSKGTKVCDVTEPPTKPYHYQLHVQQTNRTHLHHHKNDTVSRPKPVDEDLYKIPPELLHTTKRKKRLGLFACLVPACAS
>Malba_035674
MDQDFRMMRSQVPAFGSWDWNQDLPFTQCFESARQAGLLRYTTYSDEHDEDRDLYVAGDLYENHVVTPTMIVVPRRRNKTRQSHVKEVKEQSWMVSDVKEPPSPPPSRRPTPKPVDEDLYKISPHLFAKSKKKRGFGFFSSCLLPTCIA
>Malsi_04g020960
MVIQDYYKRSGQIPAFGDWDYANDLPITQYFECARQAGLIRFSSSSGESADHPYNLRPDLYAVPVDHFKKPSRNVAPSRKATRGVGGGGGGGGGREKRGQRAHVMEQKRQQSKVAKVCDVTEPPTKPYHYQLHVQQQPNRTHHHHHHHHDTVPRRPPKPVDEDLYKIPPELLHTTKRKKMLRMFACLVPACAS
>Malsi_05g016460
MDQEFRMMRSQVPAFGSWDWNQDLPFTQCFESARQAGLLRYNTYSDGHDEDRDLYVAGDLYENHVVTPAMIVVPRRRNKMRQSHAKEAKEESWVVSDVKEPPSPPPRHRPTPKPVDEDLYKISPDLLYAKSKKKRGFGFFSSCLLPSCVA
>Malsi_10g015630
MDQDFRMMRSQVPAFGSWDWNQDLPFTQCFESARQAGLLRYTTYSDEHDEDRDLYVAGDLYENHVVTPTMIVVPRRRNKMRQSHVKEVKEQSWMVSDVKEPPSPPPSRRPTPKPVDEDLYKISPHLFAKSKKKRGFGFFSSCLLPTCIA
>Malsi_12g021810
MVVIQDYYKRSGQIPAFGDWDYANELPITQYFECARQAGLIRFSSSSGESTDHMRPDLYAVPVDHFKKPSRNVAPPPKATGGGGGGGGGGGGGGVGREKRGQRAHVMEQKRQQSKGTKVCDVTEPPTKPYHSQLHVQQTNRTHLHHHKNDTVSRPKPIDEDLYKIPPELLHTTKRDSQTRGHSSVSIFNMKKMLGLFACLVPACAS
>Malsy_04g020540
MVIQDYYKRSGQIPAFGDWDYANDLPITQYFECARQAGLIRFSSSSGESADHPYNLRPDLYAVPVDHFKKPSRNVAPSRKATRGVGGGGGGGGGREKRGQRAHVMEQKRQQSKVAKVCDVTEPPTKPYHYQLHVQQQPNRTHHHHHDTVPRRPPKPVDEDLYKIPPELLHTTKRKKMLRMFACLVPACAS
>Malsy_05g015480
MMRSQVPAFGSWDWNQDLPFTQCFESARQAGLLHYTTYSDGHDEDRDLYVAGDLYENHVVTPAMIVVPRRRNKMRQSHVKEAKEESWVVSDVKEPPSPPPRHRPTPKPVDEDLYKISPDLLYAKSKKKRGFGFFSSCLLPSCVA
>Malsy_12g022080
MVVIQDYYKRSGQIPAFGDWDYANELPITQYFECARQAGLIRFSSSSGESTDHMRPDLYAVPVDHFKKPSRNVAPPPKATGGGGGGGGGGGGGGGGGVGREKRGQRAHVMEQKRQGTKVCDVTEPPTKPYHSQLHVQQTNRTHLHHHKNDTVSRPKPVDEDLYKIPPELLHTTKRKKMLGLFACLVPACAS
>Maldo_GDDH_05G1159900
MDQEFRMMRSQVPAFGSWDWNQDLPFTQCFESARQAGLLHYTTYSDGHDEDRDLYVAGDLYENHVVTPAMIVVPRRRNKMRQSHVKEAKEESWVVSDVKEPPSPPPRHRPTPKPVDEDLYKISPDLLYAKSKKKRGFGFFSSCLLPSCVA
>Maldo_GDDH_10G1152300
MDQDFRMMRSQVPAFGSWDWNQDLPFTQCFESARQAGLLRYTTYSDEHDEDRDLYVAGDLYENHVVTPTMIVVPRRRNKMRQSHVKEVKEQSWMVSDVKEPPSPPPSRRPTPKPVDEDLYKISPHLFAKSKKKRGFGFFSSCLLPTCIA
>Maldo_GDDH_12G1253400
MDDYYKRSGQIPAFGDWDYANELPITQYFECARQAGLIRFSSSSGESTDHMRPDLYAVPVDHFKKPSRNVAPPPKATGGGGGGGGGGGGGVGREKRGQRAHVMEQKRQQSKGTKVCDVTEPPTKPYHSQLHVQQTNRTHLHHHKNDTVSRPKPVDEDLYKIPPELLHTTKRKKMLGLFACLVPACAS
>Maldo_Gala_04g020320
MVIQDYYKRSGQIPAFGDWDYANDLPITQYFECARQAGLIRFSSSSGESADHPYNLRPDLYAVPVDHFKKPSRNVAPSRKATRGVGGGGGGGGGREKRGQRAHVMEQKRQQSKVAKVCDVTEPPTKPYHYQLHVQQQPNRTHHHHHHHHDTVPRRPPKPVDEDLYKIPPELLHTTKRKKMLRMFACLVPACAS
>Maldo_Gala_05g015100
MDQEFRMMRSQVPAFGSWDWNQDLPFTQCFESARQAGLLRYNTYSDGHDEDRDLYVAGDLYENHVVTPAMIVVPRRRNKMRQSHAKEAKEESWVVSDVKEPPSPPPRHRPTPKPVDEDLYKISPDLLYAKSKKKRGFGFFSSCLLPSCVA
>Maldo_Gala_10g014920
MDQDFRMMRSQVPAFGSWDWNQDLPFTQCFESVRQAGLLRYTTYSDEHDEDRDPYVAGDLYENHVVTPTMIVVPRRRNKMRQSHVKEVKEQSWMVSDVKEPPSPPPSRRPTPKPVDEDLYKISPHLFAKSKKKRGFGFFSSCLLPTCIA
>Pyrco_DAP_Chr10v0.1_24690.1
MDQDFRMMRSQVPAFGSWDWNQDLPFTQCFESAGQAGLLRYTTYSDEHDEDRDLYVADDLYENHVVTPTMIVVPRRRNKMRQSHVKEAKEQSWVVSDVKEPPSPPPSRRPTPKPVDEDLYKISPYLFAKSKKKRGFGFFSSCLLPTCIA
>Pyrco_DAP_Chr12v0.1_31560.1
MDDYYKRSGQIPAFGDWDYANELPITQYFECARQAGLIRFSSSSGESTDHMRPDLYAVPVDHFKKPSRNVAPPRKATAGGGGGGGGGRGREKRGQRAHVMEQKRQQSKGTKVCDVTEPPTKPYHYQLHVQQPNRTHLHHQKNDTVSRPKPVDEDLYKIPPELLHTTKRV
>Pyrco_DAP_Chr4v0.1_10136.1
MDDYYKRSGQIPAFGDWDYANDLPITQYFECARQVGLIRFSSSSGESADHPYNMRPDLYAVPVDHFKKPSRNVAPSRKATRGVGGGGGGGGGREKRGQRAHVMEQKRQQSKVAKVCDVTEPPTKPYHYQLHVQQPNRTHHHHHHRDTVPRRPPKPVDEDLYKIPPELLHTTKRVQ
>Pyrco_DAP_Chr5v0.1_11803.1
MDQEFRMMRSQVPAFGSWDWNQDLPFTQCFESARQAGLLRYTTYSDGHDEDRDLYVAGDLYENHVVTPAMIVVPRRRNKMLQSHVKEAKEESWVVSDVKEPPSPPPTHRPTPKPVDEDLYKISPDLLYAKSKKKRGFGFFSSCLLPTCVA
>Pyrco_BP1_000237.1
MDDYYKRSGQIPAFGDWDYANDLPITQYFECARQVGLIRFSSSSGESADHPYNMRPDLYAVPVDHFKKPSRNVAPSRKATRGVGGGGGGGGGREKRGQRAHVMEQKRQQSKVAKVCDVTEPPTKPYHYQLHVQQPNRTHHHHHHHHDTVPRRPPKPVDEDLYKIPPELLHTTKRSAEENAENVCLLGACLCFVKQKGSQNS
>Pyrco_BP1_002856.1
MMRSQVPAFGSWDWNQDLPFTQCFESARQAGLLRYTTYSDEHDEDRDLYVADDLYENHVVTPTMIVVPRRRNKMRQSHVKEAKEQSWVVSDVKEPPSPPPSRRPTPKPVDEDLREDLGSFQAACCQLVLLDAVKRRIWAR
>Pyrco_BP1_004369.1
MMRSQVPAFGSWDWNQDLPFTQCFESARQAGLLRYTTYSDGHDEDRDLYVAGDLYENHVVTPAMIVVPRRRNKMLQSHVKEAKEESWVVSDVKEPPSPPPRHRPTPKPVDEDLYKISPDLLYAKSKKKRGFGFFSSCLLPTCVA
>Pyrco_BP1_012386.1
MDDYYKRSGQIPAFGDWDYANELPITQYFECARQAGLIRFSSSSGESTDHMRPDLYAVPVDHFKKPSRNVAPPRKATAGGGGGGGGRGREKRGQRAHVMEQKRQQSKGTKVCDVTEPPTKPYHYQLHVQQPNRAHLHHHKNDTVSRPKPVDEDLYKIPPELLHTTKRKKMLGLFACFVPACAS
>Pyrco_BP_DH_04g20920
MRPDLYAVPVDHFKKPSRNVAPSRKATRGVGGGGGGGGGREKRGQRAHVMEQKRQQSKVAKVCDVTEPPTKPYHYQLHVQQPNRTHHHHHHRDTVPRRPPKPVDEDRSTKYPLSSSTLPSGRKC
>Pyrco_BP_DH_05g15140
MDQEFRMMRSQVPAFGSWDWNQDLPFTQCFESARQAGLLRYTTYSDGHDEDRDLYVAGDLYENHVVTPAMIVVPRRRNKMLQSHVKEAKEESWVVSDVKEPPSPPPTHRPTPKPVDEDLYKISPDLLYAKSKKKRGFGFFSSCLLPTCVA
>Pyrco_BP_DH_10g13120
MDQDFRMMRSQVPAFGSWDWNQDLPFTQCFESARQAGLLRYTTYSDEHDEDRDLYVADDLYENHVVTPTMIVVPRRRNKMRQSHVKEAKEQSWVVSDVKEPPSPPPSRRPTPKPVDEDLYKISPYLFAKSKKKRGFGFFSSCLLPTCIA
>Pyrco_BP_DH_12g23250
MDDYYKRSGQIPAFGDWDYANELPITQYFECARQAGLIRFSSSSGESTDHMRPDLYAVPVDHFKKPSRNVAPPRKATAGGGGGGGGGRGREKRGQRAHVMEQKRQQSKGTKVCDVTEPPTKPYHYQLHVQQPNRTHLHHHKNDTVSRPKPVDEDLYKIPPELLHTTKRKKMLGLFACFVPACAS
>Pruav_sc0000648.1_g140.1.mk
MDQDFRMMRSQVPAFGSWDWNQDLPFTQCFESATQAGLLRYTSYSDEDRDLYVAGDLYENDVVTPAMIVVPRRRNKSRQSNVKEAKEQSWVVSDVKEPPSPPPRHRPTPKPVDEDLYKISPESLYAKTRKRRGFGFFSSCLLPTCVS
>Pruav_sc0004456.1_g140.1.mk
MDQDYYKRSGQIPAFGDWDYANELPITQYFECARQAGLIRFSSSSGESADAYVRPADLYAVNHLNKPKPSRKQQAATRVGTREKRGPRAHVMEQKKQQAKVCDVTQPPTKHYEYQVQQSNRTRSNDAVPRVPPRFPTRPPKPVDEDLYKIPPELLHKTKRKKMLGLLCCLVPACAS
>Pyrusco10g016420.1
MDQDFRMMRSQVPAFGSWDWNQDLPFTQCFESARQAGLLRYTTYSDEHDEDRDLYVADDLYENHVVTPTMIVVPRRRNKMRQSHVKEAKEQSWVVSDVKEPPSPPPSRRPTPKPVDEDLYKISPYLFAKSKKKRGFGFFSSCLLPTCIA
>Pyrusco12g001580.1
MDDYYKRSGQIPAFGDWDYANELPITQYFECARQAGLIRFSSSSGESTDHMRPDLYAVPVDHFKKPSRNVAPPRKATAAGGGGGGGGGGGRGREKRGQRAHVMEQKRQQSKGTKVCDVTEPPTKPYHYQLHVQQPNRAHLHHHKSDTVSRPKPVDEDLYKIPPELLHTTKRKKMLGLFACFVPACAS
>Pyrusco4g000850.1
MDDYYKRSGQIPAFGDWDYANDLPITQYFECARQVGLIRFSSSSGESADHPYNMRPDLYAVPVDHFKKPSRNVAPSRKATRGVGGGGGGGGGREKRGQRAHVMEQKRQQSKVAKVCDVTEPPTKPYHYQLHVQQPNRTHHHHHHHRDTVPRRPPEPVDEDLYKIPPELLHTTKRKKMLRMFACLVPACAS
>Pyrusco5g016520.1
MDQEFRMMRSQVPAFGSWDWNQDLPFTQCFESARQAGLLRYTTYSDGHDEDRDLYVAGDLYENHVVTPAMIVVPRRRNKMLQSHVKEAKEESWVVSDVKEPPSPPPRHRPTPKPVDEDLYKISPDLLYAKSKKKRGFGFFSSCLLPTCVA
>Pyrusco5g016810.1
MDQEFRMMRSQVPAFGSWDWNQDLPFTQCFESARQAGLLRYTTYSDGHDEDRDLYVAGDLYENHVVTPAMIVVPRRRNKMLQSHVKEAKEESWVVSDVKEPPSPPPRHRPTPKPVDEDLYKISPDLLYAKSKKKRGFGFFSSCLLPTCVA
>Pyrbe_004195
MDQDFRMMRSQVPAFGSWDWNQDLPFTQCFESARQAGLLRYTTYSDEHDEDRDLYVAGDLYENHVVTPTMIVVPRRRNKMRQSHVKEAKEQSWVVSDVKEPPSPPPSRRPTPKPVDEDLYKVSPHLFAKSKKKRGFGFFSSCLLPTCIA
>Pyrbe_012822
MDDYYKRSGQIPAFGDWDYANELPITQYFECARQAGLIRFSSSSGESTDHMRPDLYAVPVDHFKKPSCNVAPPRKATAAGGGGGGGGGGGRGREKRGQRAHVMEQKRQQSKGTKVCDVTEPPTKPYHYQLHVQQPNRTHLHHHKSDTVSRPKPVDEDLYKIPPELLHTTKRKKMLGLFACFVPACAS
>Pyrbe_040251
MDDYYKRSGQIPAFGDWDYANDLPITQYFECARQVGLIRFSSSSGESADHPYNMRPDLYAVPVDHFKKPSRNVAPSRKATRGVGGGGGGGGGREKRGQRAHVMEQKRQQSKVAKVCDVTEPPTKPYHYQLHVQQPNRTHHHHHHHHHRDTVPRRPPKPVDEDLYKIPPELLHTTKRKKMLRMFACLVPACAS
>Pyrbe_042409
MDQEFRMMRSQVPAFGSWDWNQDLPFTQCFESARQAGLLRYTTYSDGHDEDRDLYVAGDLYENHVVTPAMIVVPRRRNKMLQSHVKEAKEESWVVSDVKEPPSPPPRHRPTPKPVDEDLYKISPDLLYAKSKKKRGFGFFSSCLLPTCVA
>Pyrpy_N_05g1362.1
YHKPTLTFTQHQKKGRRNKGTTFCNPLSLLGQNLFSSAQSSKLSHSMDQEFRMMRSQVPAFGSWDWNQDLPFTQCFESARQAGLLRYTTYSDGHDEDRDLYVAGDLYENHVVTPAMIVVPRRRNKMLQSHVKEAKEESWVVSDVKEPPSPPPRHRPTPKPVDEDLYKISPDLLYAKSKKKRGFGFFSSCLLPTCVA
>Pyrpy_N_10g0543.1
MDQDFRMMRSQVPAFGSWDWNQDLPFTQCFESARQAGLLRYTTYSDEHDEDRDLYVAGDLYENHVVTPTMIVVPRRRNKMRQSHVKEAKEQSWVVSDVKEPPSPPPSRRPTPKPVDEDLYKISPHLFAKSKKKRGFGFFSSCLLPTCIA
>Pyrpy_N_12g1757.1
MVVIQDYYKRSGQIPAFGDWDYANELPITQYFECARQAGLIRFSSSSGESTDHMRPDLYAVPVDHFKKPSCNVAPPRKATAAGGGGGGGGGRGREKRGQRAHVMEQKRQQSKGTKVCDVTEPPTKPYHYQLHVQQPNRTHLHHHKSDTVSRPKPIDEDLYKIPPELLHTTKRV
>Pyrpy_N_12g2130.1
MVIQDYYKRSGQIPAFGDWDYANDLPITQYFECARQVGLIRFSSSSGESADHPYNMRPDLYAVPVDHFKKPSRNVAPSRKATRGVGGGGGGGGGREKRGQRAHVMEQKRQQSKVAKVCDVTEPPTKPYHYQLHVQQPNRTHHHHHHHRDTVPRRPPKPVDEDLYKIPPELLHTTKRVQ
>Rosch_v2.0_Chr3g0448791
MDDYCKRSGQIPAFGDWDYANELPITQYFECARQAGLIRFSSSSGESDAQAAYLHADLYAVDVKKMKKKPSRIVAPHTRKTIARGREKRSTHNPHVKEQKKQQQQAKVYDDVTEPPRKLHYQQYHTRSKDTVVRPSRPPKPVDEDLYKIPPELLRTTKRKMLGLFSCLVPACAS
>Rosch_v2.0_Chr6g0282871
MDQDYYRRSHQVPAFGSWDWNQDLPFTQCFESARQAGFLRYTTYTDEHDQDRDLYVTGDLYQNDVVTPAMIVVPRRRNKMRQPQVKEAKEEGWVMGEVKEPPSPPPRSRPNPKPVDEDLYKISPELLYAKAKKKRGLGFFSSCLLPTCVG
>Rubch_LG02.2143
MDQDYYRRSHQVPAFGSWDWNQDLPFTQCFESARQAGFLRYTTYSDDHDQEDRDLYVTGDLYQNDVVTPAMIVVPRRRNKMRHPQVKDEKEQSWVVGEVKEPPSPPPRPRPNPKPVDEDLYRISPELLYAKAKKKRGLGFFSSCLMPTCVG
>Rubch_LG06.5406
MDDYCKRSGQIPAFGDWDYANELPITQYFECARQAGLIRFSSSSGECDAAAAYMHADLYAVDVNKMKKKPSRIVAPNSRKTISRGREKRCTQNPHVKEQKNQAKVCDDVTEPPRKLHYQYHTRSNDTVLRPSRPPKPVDEDLYKIPPELLHTTKRKKMLGLFSCLVPACAS
>Ruboc_02_G10968
MDQDYYRRSHQVPAFGSWDWNQDLPFTQCFESARQAGFLRYTTYSDDHDQEDRDLYVTGDLYQNDVVTPAMIVVPRRKNKMRHPQVKEAKEQSWVMGEVKEPPSPPPRPRPNPKPVDEDLYRISPELLYAKAKKKRGLGFFSSCLLPTCVG
>Ruboc_06_G09161
MDDYCKRSGQIPAFGDWDYANELPITQYFECARQAGLIRFSSSSGESDAAAAYMHADLYAVDVNKMKKKPSRIVAPNSRKTISRGREKRCTQNPHVKEQKKQAKVCDDVTEPPRKLHYQYHTRSNDTVLRPSRPPKPVDEDLYKIPPELLHTTKRKKMLGLFSCLVPACAS
