# Supplementary material for: Transcriptomics of long‐term, low oxygen storage coupled with ethylene signaling interference suggests neofunctionalization of hypoxia response pathways in apple ( Malus domestica )
Source: Plant Direct. 2024 Dec 20;8(12):e70025. doi: 10.1002/pld3.70025 (PMC11660084; doi:10.1002/pld3.70025)
Supplement: Supplementary file 2 — Data S2: Homologs of all 606 hypoxia response genes identified in this study across 42 representative species of land plants). [file PLD3-8-e70025-s004.gz › 01-integratedGeneFamilies_dir/1100.faa]

>gnl_Ambtr_v1.0_evm_27.model.AmTr_v1.0_scaffold00024.259
MSLAFESSRVDESRLMRPCMSVFSPKGSNPPDHCRKMTGIRQDLPQFGPKDEESSSCSSSIGRYSSSNGASCSDGEYSGEAEVQSPYKGPLDTMDSLQDSLPIRKGISNFYSGKSKSFTSLSDVVSSKELAKPESPYNRKRKNLLAHNIIGDKSRSYSTRNTGGGISKRPTNFNRTTLALAVAMSSSDSNSSDDHEPKLPPLHPRLKSHSNFSPPEWSFPSRSFSLTDLQGANSPVSPEERYKKFH
>gnl_Ambtr_v1.0_evm_27.model.AmTr_v1.0_scaffold00019.402
MSLVFGSREVVAGPMVGYQSDGSQYRSKNQQKHKQNDAVVIRGLSCISAFVNGEAKPQFLKEKAMESLGPKKNDFPDGSLVLDSAKTRVSESEAPLEEVPEGLRFDCARVSPATSESSSIGAPGEGSCTSIDESDGEAEVQSKFKGALGSMDSLEESLPIKRGLSNYFSGKSKSFSTFTSLSEATTAKDIAKPENSFNKRRRTLLACKNNTVLRRALYIAPKDLKLEEASEEEEEEEERSDVCLPPLPSHPQTRKLRNFTSPRSFSLTDLQGA
>gnl_Aquco_v3.1_Aqcoe7G305500.1
MSVLFVEVEQQRKEGYLKKEMESPNFSTITSNGRFEKKQSNSNNNNNKDSVSKEKEMNNESPKRSSSNDLGALTEGEDDDDDDDGEVQSELKGALGSIGSLEESLPIKRGLSSFYSGKSRSFANLAEAATVTDLAKPENLFNKKKRLLRATKWYSTEDLHSISTMNDDDDDQGQKWNNKRCKTDHKISSCSHDGQGMH
>gnl_Aquco_v3.1_Aqcoe7G111700.1
MSIAFDTSNNRIESSGFIRGLSCMIFESPEKTRPMAVVGSGGGGGDQRFSGAKVVVHHDDDDDCCSSSSIGRNSDSDGDDDDDDGEVQSSFKSPLDTLDALQEVLPIKRGISKFYSGKSKSFTSLADASSASIKEIAKPDNAYTRKRKNLLATSILLDKNHNNPLRQSVGGISKRRTFNLSGTPSSSSESITSENSNTSSSSPPPPRLPPLHPQTKPSSDNVGMSQSNFSARRAYSLADLQIAQDNHSSSINNRDESKKHH
>gnl_Arath_TAIR10_AT2G24550.1
MEVMVGSSFGIGMAAYVRDHRGVSAQDKAVQTALFLADESGRGGSQIGIGLRMSNNNNKSPEESSDSSSSIGESSENEEEEEEDDAVSCQRGTLDSFSSSLEDSLPIKRGLSNHYVGKSKSFGNLMEAASKAKDLEKVENPFNKRRRLVIANKLRRRGRSMSASNFYSWQNPNSMPLLALQEPNEEDHHIHNDDYEDDDGDGDDHRKIMMMMKNKKELMAQTRSCFCLSSLQEEDDGDGDDDEDE
>gnl_Arath_TAIR10_AT4G31510.1
MEVLVGSTFRDRSSVTTHDQAVPASLSSRIGLRRCGRSPPPESSSSVGETSENEEDEDDAVSSSQGRWLNSFSSSLEDSLPIKRGLSNHYIGKSKSFGNLMEASNTNDLVKVESPLNKRRRLLIANKLRRRSSLSSFSIYTKINPNSMPLLALQESDNEDHKLNDDDDDDDSSSDDETSKLKEKRMKMTNHRDFMVPQTKSCFSLTSFQDDDDR
>gnl_Arath_TAIR10_AT3G43850.1
MFTAIDKIDRTFTVDQEFACLSSSTSSDSIGENSDDDEGGENEIESSYNGPLDMMESLEEALPIKRAISKFYKGKSKSFMSLSETSSLPVKDLTKPENLYSRRRRNLLSHRICSRGGISKKPFKSVLAMSQREGDSSSSGDDSLPTLRQHHKTLTPRLRKGSFEAFTFQDKSETDEDHKKATKGATKPVNQTWSSSGHSIKTRQWPRSTIAEARRAGESMASIDKLMAENFLDNVNLDPISIKKSRDPCVPKSSCCLFLNTSLYFLGRTD
>gnl_Arath_TAIR10_AT5G24890.1
MELMAKPTFSIEVSQYGTTDLPATEKASSSSSSFETTNEEGVEESGLSRIWSGQTADYSSDSSSIGTPGDSEEDEEESENENDDVSSKELGLRGLASMSSLEDSLPSKRGLSNHYKGKSKSFGNLGEIGSVKEVAKQENPLNKRRRLQICNKLARKSFYSWQNPKSMPLLPVNEDEDDDDEDDDEEDLKSGFDENKSSSDEEGVKKVVVRKGSFKNRAYKSRSCFALSDLIEEEDDDDDQ
>gnl_Arath_TAIR10_AT5G21940.1
MDCVESYLSGDNSDESPVMHTWFSPSPSPSDSSSSPSSSASSSIGRNSDDGEKSSEDGGDDAGENEVESPYKGPLEMMESLEQVLPVRKGISKYYSGKSKSFTNLTAEAASALTSSSSMKDLAKPENPYSRRRRNLLCHQIWENNKTTPRGGISKKHVMSSSRSALTLAMAVAAGVMTGEGSSSGGDSSPGSSPTTSGSPPRQLHHHQHQMKKLPPLYPRSQGSFGNLTSSQSSLGFCAWRSFSVADFPRCFPATASGIGFNDS
>gnl_Betvu_v1.2_Bv2_033700_csii.t1
MSIALGNNRLEQVSNGFLRMNKMSPYNLSPILDSGDRTMMRVVVKEERENENLRSCSSSSSSIGMNSDDENEEEINEEEEVQSKLKNTPFDSAVDALEQALPIRRGISKFYNGKSKSFASLGDAACSSIKEITKPENSYSRKRKNLLAYNLLYDQGRGRTSLLKSSGIGGGIAKRPTNSSRNTFAFAVAMNNCETSIDEDGQIPETNGRNNMRNPSISPPSPLPPPWRSFSLADLQHCAVSASVVNSNLSSSLMGKRTNSDEVS
>gnl_Betvu_v1.2_Bv2_045320_yuix.t1
MEVMSVVDDVKPGCSRDGTLRRTKLEIQNNEEASTESSSIGEPDDDDDDDVTDDDDEVQSSSSLSCLASLEDSLPIKRGLSKFYAGKSKSFANLTEVKNLKELGKSENPFNKRRRTLMAYNLMFKDDNTDDDHSYNNDHKKKKSGLFYSHSNHISMPLLPLAEEDDDDGDVVDDSSDADDYYSFRASNTHLQQIKEHSYPTVNLPTSSSSTAATTTANHVCYDRFRRNS
>gnl_Carpa_v0.4_evm.model.supercontig_126.12
MSLAFERIELSGLGSVVACGSASIFEPVIHTERRIGEDEPECCNSSSTSSIGRNSDSEGDRSSEDENCDENEAESSYRGPLDMMDSLEEVLPSRKGISKFCNGKSKSFTNLDEASSASSIKDIVKPENAYSRRRRNLLAINHFWDKNRNISKRPSRSSLALAVAMTESGIISRSGSSSGSNDSDSRSPSRLPPLYPQSRASSHGNFSSSSPPRKTFATWRSFSVADLPQCVITSNSKT
>gnl_Carpa_v0.4_evm.model.supercontig_23.25
MEVLVGPTFSIEVSAVPPAYVRERSGGPAQDKLAAAASPCIFLKEEEEEEEEERGPGLIRKGIGSVTSMGPLDKSLEDSSNSSSSIGAAGDSEEEEDDDDDVVSSKSRDRGLGSLGSFGSLEDSLPIKRGLSNHYTGRSKSFANLSDVSTVKDLEKPDNSFNKRRRVLMANKLSRRSCFYTWQNPKSMPLLALKEDDEEDGEVTNPTSTSSSSSSPSNYEDGEGGKRSKLQSRRQLVVKYQSCFSLTDLQEEPQ
>gnl_Carpa_v0.4_evm.model.supercontig_28.40
MQGMVRRRRNQTVDWFTMGREEDLDSCSSSSIGKNSDVSGGSSEEEDDTEVPSSYKGPLDTMHDLEEVLPIRVGISKFYSGKSKSFTSLADASSISTIEDLAKPENPYNRKRKSLLTQSSRPLRNNASGIPKKHIDFSQSALILGATMRKSKENFNLISSPSGCLPPQHPQTKVLPRNASSSSSSLPPQQNPPWRSFSLSDLQCVVGTDPVE
>gnl_Elagu_v2.0_p5_sc00004.V1.gene720
MSIVLERRNGIGGSGFGGRIQCFSIYESPELRRIDPAEEEAEGKGTEEGNGEDSCSSSIGRNSDCSAAGSGSDGDESGETEVQSRYKGPLETMDALEESLPIRRGISKFYCGKSKSFTSLSDVSSSSSTKDLAKPDNAYNRKRKNLLAFSIMHDKSQTNDLRTREGGVSKRPAISSRCTLASSISMSSSGSDRNSSEEEQDPLGFSLPVTHVAKLLPQLLQLHLILPHQKSSHSQ
>gnl_Elagu_v2.0_p5_sc00100.V1.gene287
MSIALERRNGIGGSEFGGGIPCFPTYESTEGRRIDRRAEAAAAVAGTGVEEGKGESSFSSSIGRNSDCSAAGSASDGDESGETEVQSRYKGPMETMDALEDSLPIRHGISRFYRGKSKSFSNLADVSSFSSAKDLAKPGNPYNRKRKNLLAFNIMYERSHNNELKSMEGGISKRPAVSSRCTSASTISMSCSESNSNSSEEEHDPSRLLPPRYPRSKAAAIIAAAPFENSPPEKFSFTMRSFSLTDLEGAVSSSSSISPSEKHKRK
>gnl_Eucgr_v2.0_Eucgr.L02957.1
MESDWSCFEGSAGPAPAPEPEPEPAAAVERMLFSSSHVFWAMAACEAKASMENEVRSSYKGPLEMDALEEVLPKRRGMSKSFMSLADASASSSVKEIVKPENAYSRRCRNIFASSYMLDRSRNFSLRSNMVGISKRRPLTSSNSALVLKVAAMCNSESFCSASEDSSTSSASRSPPQLPPLHPHRKGSHNQIASPQQNFSSWQSYSLADLQQCSSPSSPVLSDSMTEKADPDDLA
>gnl_Eucgr_v2.0_Eucgr.L01062.1
MIVLPEIFFDSSRFSQTRGEKFELKWSFTIREDIPSFMCHSLWLLLNICRRGISKFYDGKSKSFTSLADASASSSVKEVVKPENAYSRRRRNIFVSSHMSDRSRNFYLRSNMVGISKRRPLTSSNSALVLKVAAMCNSESFSSASEDSSTSSASRTPP
>gnl_Eucgr_v2.0_Eucgr.C00733.1
MSRLLQDGRGVDEIEPPGFSIGAARPSIFDSPELDSTSASSSIGKNSDDDTGNRSSGGDDGEENEVQSSYKGPLEMMDALEEVLPMSRGISKFYDGKSKSFTSLADASASSSVKEIAKPENPLTRRRRNIFASSHMLDRGRNFPLRSYTAGITKRRPLTSSNSALVLKVNAMCSSESFSSASEDSSTSSASRSPPQLPPLHPRRRGSHNQIASPPQNSSWRSYSLADLQQCSSPPRPVLSDSMTEKADPEDLARDL
>gnl_Eucgr_v2.0_Eucgr.G00010.1
MCHSLWLLLNICRRGISKFYDGKSKSFTSLADASASSSVKEIVKPENAYSRRRRNIFASSHVSDRSRNFSLRSNMVGISKRRPLTSSNGALVLKVAAMCNSESFSSASEDSSTSSASRSPPQLPPLHPRRKGSHNQIASPQWNFSPWRSYSLADLQQCSRTSTTCRRTRPTILSVLSARG
>gnl_Manes_v6.1_Manes.04G029600.1
MSAALDSSRGMREIQSSGYVRGGIVCVATPGIFDSLPESRLVDKEEEEEAEAEVNECSSSASSTTSSIGKNSDLSGRESLDGHGRRERERE
>gnl_Manes_v6.1_Manes.16G086300.1
MCWFFQSSAEVEESSSSTSSSIGKNSDLWGTETESSDSEDCKEENEVQSAYKGKLNAIDALEEALPIRRGISDFYNGRSKSFLCLATASSFSSIKDIGKPEDAYTRERRNRLAHQIWSKNLRDRCGISKRPVSPKPGRAALSRSSSISSTNSNSNSNSCSNSKFPPHLNLRSRASHNNLAVLSSLQPSRKSLSLPDLHRHSMLDEINH
>gnl_Manes_v6.1_Manes.16G086200.1
MSAALDSSRGMREIQSSGYVRGGIVCVATPGIFDSLPESRLVDKEEEEEAEVNECSSSASSTTSSIGKNSDLSGRESLDGEICEEENEVQSAFKGTFDSMDSLEEALPMRRGISSFYNGKSKSFTSLTEASSSSSIKDIAKPENAYSKKRKNLLAFNHLWDKHRCFPHINSGGGISKRPIISSRSTLALAVAMSSSESISSTSEDSSSSSNSKSPPQLPPLHPRSSTYHNNLASLPSPQQKLSPWRSFSVADLQQCDETHH
>gnl_Manes_v6.1_Manes.16G135100.1
MEVLVGPTFSIEVSPSPPFVIPSSQDNHHASASSCIFFNEDDDDDDDGGRGSLISNRIRPDKSLDDSSDSSSSIGAPDDSEEEEQEGEEEVDSAVSRKGALVSLDSLEDSLPIKRGLSNHFSGKSKSFANLSEMSCVNRVKDLEKPENPFNKRRRLIMANKWARKSSLYNWPNPKSMPLLALNEDEEEEAAASASASNEQEENQQSSPSSSSEQEGQNQRHKTPKISKLQERKLKSCLKSQSCFSLADLQEQEYQ
>gnl_Manes_v6.1_Manes.16G095300.1
MSIAFRTSGDSVQPSEFIHRMPPFMGAFSQDHRFPAAERGRDDLDDSSSSSSIGRNSDQSDGEDSGQDFDNSEVQSSYKGPLDTMDALEEVLPIKRGISKFYHGRSKSFTSFADVSSASSIKDFAKPENPYNRKRKNLLARNNFGDKNCNYPPKDDASGISKRLANSDRSTSALCSTINCSKNNSKRGDSHPLPSSPSCLPPLHPQGKSSLNVGSCSPLPQRSSHCRSFSLSDIQFAAAPAATHNN
>gnl_Manes_v6.1_Manes.03G004500.1
MEVLVGPTFSIEVSSPTAFVVPSSQDNLHGSAAPSPCIFLKQDDDDGGSEGLISSRIPPEKPLDYSSDSSSSIGVPDDSEEEKDEEEEGEEVDSSVSLKGAFACLDSLEDSLPIKRGLSNHFSGKSKSFGNLSDMSCVNRVKDLEKPVNPFNKRRRLIMANKWSRKSSFYNWPNPKSMPLLALNEEDENDATALTEEEEEEHQQASPSSSSSFSEQEGQKDHIIPLKLSKLQERKFKASFKSQSCFSLTDLQEQHYQ
>gnl_Manes_v6.1_Manes.03G053700.1
MSIALESSRGVSEIQPSGYVRGGIACVPTPAIFGSPAVRRMVDKEEEDKGRPEINQCSSSASSTTSSIGKNSDLSGRDSSDGENSEENEVQSAYKGTLDSMDALEEALPMRRGISVFYNGKSKSFTSLADASYSSCIKDIAKPDNAYSRRRRNLLALSHVLDKNRSLPHRSNGGGISKRPISSSRSTLALAVAMSSSESTSSNSEDSTSSSNSKSPHLPPLHPRPRTSHNNLASLTSLQRKCPPWRSFSVADLEHCASNSTTTFDKTDH
>gnl_Medtr_Mt4.0v1_Medtr3g105210.1
MRTEEKISALLESEDEDDQCSSSTTSSIGKDSDASECRDNDDDNEAESTYNYDEPLNMMDSLQQFLPIRRGISKFYDGKSKSFMSLADAVSSPSAKDIAKPENAYTRRRRNLMALNHVWEKNKNFLLRSNNGGISKRTISSNQSAVALAFAMNYDSSTSCSSEESTSSSNSSSTTPLQRNQVPSTSSSPISPNQHNFSDW
>gnl_Medtr_Mt4.0v1_Medtr3g108910.1
MEVFVGPTFTIDVPSSPPPSNQSDGRHLFFTGGVSSEPESSSSIGTPDDSDNDEEVQSKLNLKGRNGLGSLDSLEDSLPIKRGLSSHFEGKSKSFTDLSQVSNLNELQKQESPFNKRRRVLIASKFSRKSSFYSWSNPQSMPLLPVNEDRDDYDDVYYDYEDEEKARKMPSGSSSSSSSNSLADDKKQEDQVQIGHGRMHESYAAEMRLRLRSFKSRSYSLADLQEHDDEEDDD
>gnl_Medtr_Mt4.0v1_Medtr1g009640.1
MDVMVGPTFSIDVPSSPPFAGAGNRPSGNVFFSGDSPESSSSIGTPDDSDIENDNVSPKRNRDEDDDDEVQSKFKGLNSLDSLEDSLPIKKGLSNHFIGKSKSFSDLSQVTTVTELKKQENPFNKRRRLLIASKLSRKSFYSCFNPKSMPLLSVNEDDDEDQGGEKEVTTKGSPSSSSSSMEEKKNPQEEVMMRQFNNRMPQSYANHMRLRLGSFKSRSFSLADLQEHDEVEEDDDEDNDEQHLD
>gnl_Medtr_Mt4.0v1_Medtr1g045430.1
MVSPSFSIDAPSSPPPFAENHPTGNVFFAGDSSKSSSSLGTPDDSDIENDDVSLKRKRDEDGEEVESKFKGLNSLDSLEDSLPIKKGLSNHYTGKSRSFLDMSQVTTVEELKKQEHPFNKRRRLLIASKLSRKSIHSCFNPKPMPPFTVDEDDENQGVDKEVTTKGSPSSSSSIEEKKNPQEP
>gnl_Medtr_Mt4.0v1_Medtr1g015650.1
MFVVVEKVVVVVDGNEEIVVDGDEEIVVSVDGNRFMEKEIVDGDEEFVVIICCESTRVGSRTSVLFDAPRDHDDDQGKVCSTTSSSSIGRNSDDDDDDEVSSERSMDENEAESKYNGGALDCMEALEEVLPIRRSISNFYSGKSKSFTSLADVVTTPSVKDIVKPENAYTRRRRNLLAFNHGWDKNKNFPLRSNSGGISKRTMSLSRSALALAVALSNSDSSSSFTSDDSATSTSYSSAPSSPLPPRHPGNRVSSLASPLQRNFFSLADLHHCAIAATMKMPSSSIENETTHHPS
>gnl_Medtr_Mt4.0v1_Medtr4g125330.1
MPLSLETMERSSSFNQYDSICDQDFPEDDSDTDSCVSSSSSLGRNSDSSEDDSSDREEVEKNSFKGPLDTMKDLEKDLPVKKSISNFYIGKSKSFTDLADAAGATCLQEIVKAEDPYAKKRKDSLARNLLIGRSRSYANVGGITNSKRTSSLGRRTSCLNLNSNADSGDEGKSSASRSISPPCPLPPLHSRPNRLSATTSLPRPPAQNHPLRSYSWSDLNSVAEGHDITGLAICSGNKDNKVH
>gnl_Mimgu_v2.0_Migut.E01783.1
MPTRVMKMGGGICRGDERVVYEDDDEKEEKLGFVKNNSCNSDESSSSIGENSDLSHNSMEKTEDCDEVQSPFNDAIEALEQVLPTRKGISRFYNGKSKSFTTLAEASSSSTPLSSSIKHIAKPENPYIRRRRNLLAYNLTLHKNRVSCLRSNGGGTFKKATTSNRTSNLALAVAMNSEKAEEPKNSFSACRSFSLADLHQCVSVETKICTVSDKLDETKPC
>gnl_Mimgu_v2.0_Migut.L01566.1
MNLLRFLSIHTQLHMKSVEDMPVNCNSISWAMTMTIAMESGNSDSNHRIELLGFVIVHPKMACASSIYHSTIFSAVDWRCPAAQQLMSEYQSGSLSPSSISSIGKNSDEFRYGEDDGDEVRSGYRGGPLDRLNALEEVLPVKKSISDFYCGKSKSYSSLSHATSCSSTEDITKPENAYSKNRSESNNAEISSSNPSSLSCCLPLSPLSAKTALHERDCITSQILC
>gnl_Mimgu_v2.0_Migut.A00067.1
MPSRFMNKGGFDEIQSGEEQQRFFVGKKVVEEIKDSCSSEESSSIGKNSDLSDNNSLDKSEDCDEVQSSYKGPLDAMDSLEEVLPIRRGISRFYNGKSKSFTCLADQSSSSSSSIKDITKPDNAYVRKRRNLLACNIVYDKTRSSSSTLRGINGGGISKRVTGSGRTAFALAVAMKNSENDDNKQFEVGSSLPSSLSSSPRKDLSAWRSFSLADLQQCVSVAITCSNSNELATTPS
>gnl_Mimgu_v2.0_Migut.A00433.1
MSSDEESDDEQSPAKKVGGGGVKSSTLDCMAALEASLPMKRGISRNYSGKSKSYVNLSAVAGVMEDARDLGKKEHAVNKRRRLIIAHEYPDRVTAGGADSAAVTQASSSPAFLPLRQHEEEEDGECGGGDSQKK
>gnl_Mimgu_v2.0_Migut.J00926.1
MACVSMPYDSPELSASDRRSPETEEEEEESRSGTLSSSSSSSIGKNSDERMEDGGSDEEEVLSEYKGGPLDNLDSLEEVLPVKKSISKFYCGKSKSFTSLSDAASCFSVQDITKPENAYTRKRKNLLAFNNFWQKNRSSISRSGSGGISKRPSNSRSMLTLAPNMNYSESNSGETSNTYSSSPGCSLPPLPPHARRAPKSGLSSSPAADNFPSWRSFSFSDLQGAAVAANNSDE
>gnl_Musac_v1_GSMUA_Achr3T07970_001
MPIALENGNGIGESGFARGIAACCSNHAEVALKGKVREDSCSSSSIGRNSSDVSSGGEGSDGDEESGETEVQSRLKDPLETMDALEDTLPMRRGISKFYSGKSKSFSSLSDAVALSSAQDLAKQENAYTRKRKNLLAHSIMSDKFRNKKQTTLEGVISEKPANSSQSKFISSVIGSSSGSNGTGSNNQHGRAQHLPPRHPQGNSVLTIPSASPVGSASHEKFSLSKRSFSLTCFQCVAN
>gnl_Musac_v1_GSMUA_Achr3T05640_001
MSSLVLPSVGLKDHVSLPLRLHGEGQEEGKEVEAARKRNGFCLEGRVEAEESSESSSIGAASSSSEKDEKEEEEEEEAVESKRKDGAFGSLDPLEDSLPIKRGLSNFFSGKSKSFASLSDAAMASAGELVKPENPFNKRRRLLMASKMRRASYTSLVRPPLPPLLPSAHTVEEEADDDDDDDDDKEQQQEDDDTNKNKRHGTDNTNTNKNKNKKQGAAFRSPRSFSLSDLQQL
>gnl_Musac_v1_GSMUA_Achr7T15940_001
MSSLVISSVGLKDHVSLPAYLHAEKKEEKEQTLVEVVRKRTLFCLEEEEEEEKEDSSESSSIGAASSSSSDKEGEGVGEGEEVESKKGEGAFGSLDTLEESLPIKGGLSNFFSGKSKSFASLSDAAANANANELAKPENPLNKRRRILMAYKARRASYGSLISASTYLPSLPSSDHTVPEGDEEEGERCGGDLLSVPPLPSHGNAFGSSPRCFSLSDLRHV
>gnl_Musac_v1_GSMUA_Achr9T27430_001
MSIALEKRGDIGRSGLLQRPACFPIYEVPEAAARLAVAGDGGEDSCSSSSIGRNSDLSAGGSGSDGGEAEVQSRLKGPLETMDALEDSLPLRRGISKFYTGKSKSFTSFVDAKSSSSCKDLAKSENAYTRKRKNLLAFSVLSDKSSKLGNMEGRISKRPASSSRSMLSPILNSASSSSNSFSSEEDNVLGHLLPPPHHQGKYSGDATSATAVSLSTTPFGSSPMRSFSVTDLHGILRSSSIQIQTRDDHKKNQ
>gnl_Musac_v1_GSMUA_Achr9T13850_001
MSSLLLSNVLRYHRGEQQEKVEEEGKAVGKSNGFRLGSREEADASSDSSSIGAASTLSSDRNGSDHGGEEDEEEVESKRKDGALGSLDSLEDSLPIKRGLSNFFSGKSKSFASLSDVVNASTNDIVKPENPFNKRRRVLMMSKMRRASCSSLVCPPLPPLSAPAHTVAEAEEDEEEEEDEEKEKHGGRSPPSMGPFPRHGNSSSMRRNKAFRSPRSFSLSDLQHV
>gnl_Nelnu_v1.0_NNU_010620-RA
MMSIALDRSSNRIEGSGFIRGMSCMPIFDSSESGRTMPGVLEGDRRFPGGNMASSADKVDETGQDFDSCSSSIGRNSDSGRSSAGSDGEDSGETEVQSSYKGPLDTMNALEDVLPTRRSISKFYCGKSKSFTSLADAASSTSIKDIVKPENAYTRKRKNLLACSNLWDKNRSFPLRSNGGGISKRPTNSSRSTLSLAVAMSSSSESNNTSEGSSSNASPPRLLPPLHPQAKPSLNSSSSSQRTFSSWRSFSLTDLQGVAAATTSTSNRDKHKRLH
>gnl_Nelnu_v1.0_NNU_026069-RA
MSLVFGSREVSMGPSMGLQGEREQRGISGCFSDYLNRKGDVEEEKGKEVAASGEPVKRVNGFCFGGEDLESSESSSIGVPDESDEEEEEVQSGLKSGGGALSSLDALEESLPIKRGLSNFFPGRSKSFANLTDVSILEGRTSITKKENPWNKRRRTLMAFKWDKRLKKSFYSSSNPTSMPLLPLNEDEDEEDETKDQNQLGTSINKKKNTSSNSSEDSDDTDYDEDPPLRRKFRSFKSASCLTDLQHHP
>gnl_Orysa_v7.0_LOC_Os08g35630.1
MPVDVGRAAAREAAMPAACSSSSIGKDSDECSPPGKEEEEGEEVQSAFVGGGGGLAGLEALEEALPIRRSISKFYNGKSKSFACLKEAVSSCGSAKDIAKAESAYSRKRKNLLAYSIMYETSQETAAEVYETGPPKRLASLSRNSLVTLASSSSRSSSSISIEETELTEQLHSPPSLANDENSAVYNAPALQLGSCDPKTSSVPVRSFSMMDLRRLHRPRSSCRLKDQKTTE
>gnl_Orysa_v7.0_LOC_Os08g40510.1
MSTAVARGGMMPAGHGFGKGKAAAVEEEEDEVNGFFVEEEEEEEEEEEAAVSDASSIGAASSDSSSIGENSSSEKEGEEEGEEVESKAKEVAVEVEGGGLGFHGLGTLESLEDALPIKRGLSNFYAGKSKSFTSLAEAAAKAAAKEIAKPENPFNKRRRVLAAWSRRRASCSSLATTYLPPLLAPDHAVVEEEDEEDDSDAEQCSGSGGGNRRREPTFPPPRLSLHAQKSSLTPRSSNPASSFRSPRSFSLSDLQNAGSYN
>gnl_Orysa_v7.0_LOC_Os02g53830.1
MSIALESGPGLGGGGGGGGGPRFGRVARCAYAASPPPASVGARSSSSVGRDSDSPAAAAKWEWDGEEVEGGDGEVQSSYKGPFDTMDALQEALPFRKGVCKFYNGKSGSFAKLQDSVIPSPPEKSLPKPENPSPRKRKGLLPFSFKWGKPQNKEVFPEDDVIISPTNCRRMTLSPAATSSSGSNSGSDDEHYRSPKLHTRQPLRRPSNAAMGVFASPPAPRPPQVLSAHMRSHSMLDLQDVTESTAMVSPRDKRRRN
>gnl_Orysa_v7.0_LOC_Os09g32330.1
MSTAVADVPPAAAYGFPGSAKRGKPEEVVVLMGKRRNEGFFIEEEEEEEEVLTESSSIGAPSPASSSIGENSGEEEGGDDEEEVESKLKAEDEQVGLGCLDALEESLPIKRGLSNFYAGKSKSFTSLAEATASPAAAANELAKPENPFNKRRRILATWSRRASCSSLATATYLPPLLAPDHAVAEGDEGEEEDDDSDDDERQHRGKNGGRRESAAPPLPLPPPRLTLHTQMGGMVRRNGTFRSPRSLSLSDLQNSGGSC
>gnl_Orysa_v7.0_LOC_Os06g10220.1
MESGRGHGGGGGDLFGLGGALRPAAASAAASSAGWGSDSRVGMVHCEDAAAAGEEEESDGEVESSYRGPLDTMDALQQALPRSRRRRGTKFDNSKSSFLVSAKDDVLSSQHTKPEVPSPKKRKGLLPSSVDKNKSQSKELSPVDDATSSPTNSTSSPTNCRKALYPAVVDSSPGKNRGYDERECCKNRPCHCLQTKSINVMDAFASPPIALLPELTSVQTKLVAISLNEVAELTDVISPSEKRRKN
>gnl_Phavu_v2.1_Phvul.003G130700.2
MPFALQTNGGVSIGLSSFVHCVAICDRDFPADDSDSSSDSSIGRNSISSDDSSDHEDAAEVEVQSSFKGPLDTMNDLEEDLPVKKGISKFYSGKSKSFTSLADAAAASSMEEIVKPEDPYAKKRKNLIARNASIERSRSCASNIGGISKRPSNIGRRTSCLNLDSSGEGTSSSSISPPFPLPPLHPRANNRSSLPQPSSATRSSPWRSYSWSDLNAIAEAHDISGLAICSGN
>gnl_Phavu_v2.1_Phvul.009G101800.1
MEVLLGPAFTIDVPASPPLDGNSEDRIFLNGSPENDRSNFRISGPSKFFTGGESESSSSIGTPDDSDNEEEEVQSKLKIRTGLGSLNAMEDSLPIKRGLSSHFDGKSKSFSDLSQVSALKELQKQESPFNKRRRVLIASKWSRRSSFYSWSNPQSMPLLPVVEDRDDDDDDYEEEEEEEEEKARKIPSASSSSSSSLAEEKKPEDQVQLRLNRVPESYAAHMRLRLGSFKSRSFSLADLQEHDDEEEDDD
>gnl_Phavu_v2.1_Phvul.001G059700.2
MDVLVGPTFTIDVPSSPPPLYVSESAGNPYGLFSGHSSESSSSIGTPDDTDDENDVVSSKRNQNKSEQEEVQNTLKGLASLDSLEDSLPIKRGLSNHFMGKSKSFTDLSQVNTVKELQKQDNPFNKRRRVQIASKWSRRSSFYTCSNPKSMPLLPLLEDEDFYQENPKKLSLSSSSSSSSSSSEEKKHQDQVMVTAHQTEPMSYVDHMRVRFGSFKSRSLSDLKEHAEDEEEEDEDDDDDD
>gnl_Phavu_v2.1_Phvul.001G037900.1
MMSRALLFHAPGGDGAEEECSTSSSIGRNSDVSSERSAEGGENEVESVYRGPLHSMETLEEVLPIRRSISKFYGGKSKSFTSLADVASSPSAKDIAKPENAYTRKRRNLMALNNVLDKNRSYPLRFIGGAICKRSISLSRSNLALAVAMNNSDSSSSITSEEDSGSSSNSIPSPSSLSSLPALHPRSRVASGACPSSPSLQNLSSWRSFSLADLQQHCAIAATMKISSTSIGNETAHPS
>gnl_Phypa_v3.3_Pp3c9_17320V3.1
MSRMAIRYQCWEVSGPTVSYKLPHGQTHGLVAPQYASDGSTLRRHSNSPHESSFPHFAMYLQPQSDLKGQSLATHPKDVSAVANVRLVTPPHNQFSPTSSSPIASPKTFDLVSEACINIPTKEPAVSETLATTSSVTTESEVKICKLGSFVTSTDGLCEAQSSRLEGISASPSSGYLSRFDGYHLGHRDLRAKLPSSKPGVVERVLPLNGGYLTGGYAHCPPSNDDLPANSSESSSSICQASEDSSACTSEDAGSEEAQSAYRGPLNSSLAALDESLPIKRPGLSKFFGGKSRSFSSLAEVSSVADLAKPNNPYAYIKRRKMGLNCPLDRHRSYPPPTRSSGASIAKKLPSSSSKSSLAVAVLLEQQEQHDHQEHKEQREQQQQEQRAQESQQQEQLLAAAPSSMRRSDARVFPSRSFSLTDLHASGSPPLRRAFVRP
>gnl_Phypa_v3.3_Pp3c15_22000V3.1
MSRMSIRYQCWEVSGPNMGYKLAHGQTNGLVAPQCVNDGSTLRRPPNSSHESAYPHFAMYLQSQNDPKGQSLAAHPRDVSAIATVRFASPPISQFPSSASFPKACNLSSEAGAYTSCEVPAMSEAHVATSSVSTESEEKASLSDGAVTSTDGAVTSADGTVTSADGAVTPTDGPCEAQSRRFDGISGSPVDGMPKSVGAHIGCRDLRSKAPSTKPGVIERVVPLGNGYLNGSYAYCPPIADDQPINSSESSSSICQASEDSSACTSEDIGGEEAQSAYRGPLQSSLAALDESLPIKRPGLSKFFGGKSRSFSSLADVSSAKDLAKPNNPYAYIKRRKMGFNCPVDRHRSYPPPTRSSVSSIGKKLPSNSSRNSLAVAVILEQEEQNEQQEQHYEQLMAAPPSSSWISRATPSRSFSLTDLHASGRSPPLRRQVFVRP
>gnl_Pinta_v2.0_PITA_000047341-RA
MIPNMPMGVNRKPMINFSIYVNESKGLSKHFEGSPDGQFCPDNESALNVNDGDSASSSSSSSTGEISSGSSGNPSTLTSCNEEGSGNMEVQSSFKGPLDTLSSMEDSLPIKRSISNFISRKSKSFTNLSDAVSVKDLAKPENPYNKKHFLACGPNWDRHRFCPPRNNIGGISKKPMHSSKSNLALAISMSNSENNIRDCEQDLRLPPLPPLPPRGKLQNVDVSPRPLFLKSFSLTDLRGSRSPLSCATSNCAVKITTVISHISALTIRVAGVVKDWVVVLLSALLFADTKLTTINLFVYGVAIAGVAEYIKYKIKPLASSENKTEVVIDELFARHDESLDDRQESSSVDSRYSDGHIESELSRQES
>gnl_Pinta_v2.0_PITA_000073153-RA
MEMFFKKECPHPDDKQRKELSREFGLEPLQVKFWFQNKCTQMKTQHERHENTQLRSENENTQLRSENEKLRSENMRYREALNNASCPNCGGSGDMEVQNSFKGPLDTLSSIENSLPIKRSILNFISGKSKSFTNLSDAISVKDLAKPENPYNKKQRHLLIHWFSIINSMTIVLFLSGTVAMIMMRTLYRDISKYNQLETQDKAQEETGWKLKPAIKDPVKTNKILRQIPGQAWYMRPISSILTGGIFPFGAVFIELFFILKFKKVASVLLIFGFLFIDFVILIVTCAEITIVLCNFQLCSEYYNWWWRSYLTVGSSAFYLFLYATFNFFTKMEMTKLVSGILYFGYMTIMSYSIFCVDEYNSREFGLEPLQVKFWFQNKCTQMKTQHERHENTQLRSENENTQLRS
>gnl_Pinta_v2.0_PITA_000023842-RA
MIPNMPMGVNQKPMINFSIYENESKGLSKRFEESPDGQFCPDNESEFNVNDGDSASFSSLSSIGEISSGNSGNPSTLTSCNEGGSGNMEVQNLFKGPLDTLSSMEDSWPIKRSISNFISGKSKSFTNLSDAVSVKDLSKPENPYNKKRRHLLACGPNFCPPRNKIAGISKEPMHSSKMKVNKLTSIKTQLPYEYCSLHYCHPNKIVDISENLGEVLRGDHIENSPYVFEIRERRLCNVVCKIKLDAKIVEDFKEKIDDEYHVKMILDNLPVAVARQRSDGNSLTTYEHGFRVGFKTSYAGSSEKRHFHPQSFGFYCDDVEADSAHIVGFEVAPFSVKHEYEQPLDPEKPRLNNLQCKYKALCVDTPQEVEEGKEAIFTYDVIFEESPVKWASRWDTYF
>gnl_Poptr_v3.0_Potri.006G219800.1
MKIAVDHNSCNSERIGCLATSSVERRKEMAEECSPSSSTTSSSSSIGKNSDLTDGGEDGLEENEVQSAYKGTLDSMEALEEVLPIRRGISNFYNGKSKSFTSLSDASSSPSIKDIAKPENAYTRKRRNLLAFSHVWEKTRSFPYRSGIAKRPISNSKSTLALAVAMSSSESISSASEDSTSTSKSPPNLPPLHPRSRASHNNLTSLPSPRQNFSPWRSFSLADLQQCTMGNVFSFFMVLAPCACFELMECLKEYESSLVLFLSFCDAVRSSTTTIRC
>gnl_Poptr_v3.0_Potri.006G273100.1
MEVLVGPTFSIGGDVSSNGSSFVVPPPQEKHQMGVAPPFLFLKEEDGDGDESPISSRGGSGIHTDDLSESSSSIGAPDDSEEEEEEDDDDDDDEDGVVSSKKNNVLGSLNSLEDALPIKRGLSNHFSGKSKSFTNLSEVNTVNTVKELEKPENPFNKRRRILMVNKWSRKSFYSWSNPKSMPLLALHEDDDDDDDDDPRLGAAQAQDQENKENPSGEALTQGIIARKLHERRFAKFGMKSQSCFSLSDLQEDEEDDDA
>gnl_Poptr_v3.0_Potri.018G048100.1
MSIAVDSTCNIDMDSTGFPRGRLGFVVTSSVFDSPVGRREEMAEECSPSSLTTSSKSSIGKDSDLSGGGEDGLDENEVQSAYKGALDSMEGLEEVLPIRRGISKFYDGKSKSFTILSDASSSPSIKDIAKPENAFTRKRRNLLAFNHFWEKNRGFPHRNGISKRPISSSKSTLALAVAMSSSESISSASEDSNSTSTSKSPPHLPPLHPRSRASHNNLASLPSPRQSFSPWRSFSLADLQQCGTVNSYCEKTDH
>gnl_Poptr_v3.0_Potri.018G008200.1
MEVLVGPTFSIGGDVSSTGSTYVVAPPPQEKHQVGVAPPFLFLKDVDGDESPISSRADSGTHPDDLSDSSSSIGAPDDSDEDEEEDEEDGVVSSNNALGSLNSMEDALPIKRGLSNHFTGKSKSFTNLGEVNTVNTVKELEKPENPFNKRRRILMANKWSRRSFYSWSNPKSMPLLTMHEEEDDDEDHNKGFGGAQDEDSEENPSLTQGIIARKLQEKRLTKFGLKSQSCFALSDLQEEEEDNDDENDQ
>gnl_Poptr_v3.0_Potri.019G065800.1
MGDLDKKSSKISSESNSMVVPNNETEQGHEEVMSKERNLNREGGYGSFGVMLDSRPTQRRGLAMSYDGKCKSFADLSEARTVKDLEKKEHPFNQRRALLKARKMCKRSKAQIASAEVVGKGNQ
>gnl_Prupe_v2.1_Prupe.7G199000.1
MPIALDRNGGGGNMIQRPRFIHGMPCLSMHDSSENKGFAQHRRLEQDLDSCSSSSVGRNSDSSDGSSEGDDSGEAEIQSSYKGPLDTMDQLEEVLPVKRGISMFYSGKSKSFTSLEDVSSVSSVKDLEKPKNRFMKKRKNLLAHSNYRNCNNPLKNNGAVKRPTANSSRGSFLLGENLSSSISPPPTSCLPPLHPPLHPDSKRSPGNGSSPPPLRRNSPWRSFSLSDLQCVAAATPNITGLEI
>gnl_Prupe_v2.1_Prupe.1G459400.1
MDVLVGPAFSIGDGRGRLFVKQNVEALPRSEEASSDSSSSIGAPDDSEEYDSKGDDGDGDGEEVQSKFNGGGGGGGLGSLGSFGSLEESLPIKRGLSNYFSGKSKSFASLSEVSSSVSSVKEVEKRDNPFNKRRRVLIASKWSRKSSSFYNWPNPKSMPLLALAEHEEDEEDDEQQQEQQEQQDPSSDQSSSDDKEQQDRRAPKNLLDRRLKSFKSRSCYCLSDLQDH
>gnl_Prupe_v2.1_Prupe.1G291400.1
MDVLVGPAFFIGDGRGRLFVKQNVEALPRSEEASSDSSSLIGAPDDSEEDDSKGDDGDGDEEEVQSKFNGAGPCFP
>gnl_Prupe_v2.1_Prupe.1G403400.1
MSIALDSSSTRIDIAPSSGLVACGLLFDSPETCRTVPAGEAAVSSTTSSSIGNNSDDESGSDDGENDEAQSSYKGPLDMMNALEEVLPMRRGISKFYNYKSKSFTSLAEASSSSNIKDLAKPDNAYTRKRRNLLASNNMLEKNRSFPLRSNGGGISKRPISTSRSTLALAVKLSSCSETSTSSTSEDSNSSSTSMSPRALPPYHPVGNSAAWRSYSLADLQECATSAATVNASRFSTTKPNMQH
>gnl_Selmo_v1.0_441738
MESGSDRSPVEEKSNPRDHHHPQHQLGKLQMLPALPRIVLVVESIGDFQARHGGDGGDSSSSPRCSSTSTSSIGASDLGENVDESNEVESPLRDSSSSGPLERMETLESSLPLKRGLSQFFDGKSRSFTSLKEVASAASATQLRKPEYPFKRRKMVMHSQMRSRAKSSSNLRKMLGRAGGEAWSPPRFVSVSSFLPRSFSLSNIVHQNV
>gnl_Selmo_v1.0_444788
MSIAYQSWEIGSGPTVGYKLQAHQAAGDGLNLRKLLCRPETTARFMQQGLPPPAPKQRFSSSATIAATTTTATLSGGASKPDEDLPPTKVEVVELVVAPPGGLETTNMPSSSSSLVTSSISNESSDESDDKEVQSAFKGPLDQMDSLMTTLPVRRGLSKFYVGKSRSFTSLADVKSMCMKDLGKPENPYSKRRRLPSHREGMESKPRFPPPRISTGISKKPISSNGTTLTLALAMSTKGDRLDGSDECFATAKQWQKSCRSFSLTDLQKA
>gnl_Solly_v2.4_Solyc05g025900.2.1
MSIVLGRNNSSDHRIKPSGFTAHEMTSMPIYNSPEFGIGDPRDDRSSSFSSSSSSSSIGRNSDDSPAGRSSSDGDGEEVQSSFKPGGLDNLGTLEEVLPIKRSISKFYAGKSKSFTSLADAASISSVKEIVKPEDAYTRKRKNLLAHNNFFGKNRSYLPGMGNRGIYKRPINSRSSSALAASVSCSDSSESLNSSPSSPCLTRPPLPPQTRRYRNESSLSPPDRKLNAWRSFSLSDLQGAAAAAPSLMGIRK
>gnl_Solly_v2.4_Solyc08g061490.2.1
MSVSMIMDKREVEGSCGFMDALSCNPQEAFFGGNKQVYINEEKACTCSSSSSIGENSDTISHEESMDDDPQEVESPFSSIQSLHQVLPIRKGMSRFYNGKSKSFTSLREASTSSSVKELAKPENVSYINKKRRNILACRLPNNKNHTGISKKKHIGILAMNSGLCDNSTSWRSFSLADLQFVSVTTTPTILQQAEKKPTN
>gnl_Solly_v2.4_Solyc08g068970.2.1
MSSVQVDQNEVIVDDNDMMTNLIKKDDEIYSKSSSIGVLSHGDSGDDEDGEEAQSKGLVEEGSLNSLAALEAALPFKRGLSGFYEGKSKTFMNLGDVKNIEDVEKEESPLNKRRRLTMATTLYKWGSSSSSSMPLLTPNDGENTHNVEVEQEFKSSTSSTSFNSVDSTTTTTKPFIN
>gnl_Solly_v2.4_Solyc07g041830.2.1
MSIAFERNSTPDHQIERPGFMHGMTFVPIYNSPDLGVGESMVQVKREDEDDRTSSSSSSSIGRNSDDSPLAGGSSSNGCPGEGDGEEVQSPFKPGALDNLESLEEVLPIKRGISSFYAGKSKSYTSLADAVSCSSLKDMVKAENAYSRKRKNLLAHSNFFGKNRNHFPRNNSCGLYKRPISSRSSLALGATSSCSESNNSSESLNSNASSPHFSLPPLPPQPRRYSIEPSSSPPDQKLSPWRSFSLSDLQGAAAGTPSLMGIKE
>gnl_Sorbi_v3.1_Sobic.010G248200.1
MSVVAAVGPGAAAAAAAAAGAYGHGQPLCGGGGGGARKRKDVGVVQDQEAGLRGSHVGAAAPRRGAGLFVLETVEEEAEAERLSSIGAVSEDEEEDGEEVNSGGTSSSTTKGAALASMDMDALDDALPIKRGLSNFFSGKSRSFANLQDAASAVTSARDLAKPENPFNKRRRVLRCCSIRRVASTSLTELPPFFLPPTTDPGSTGDDDDGCGAGGRRHSG
>gnl_Sorbi_v3.1_Sobic.010G076900.1
MPIVSECGRRGGGGGGGGCSSFGHRGQCSAPATSYGSLSSARRGSDSRAGVLQCGEVESDEEVQSSYKGPFDTMDALQDALPNKRKGVFKLYNGKTNSVADAAQPSKGIANPVNPSPKKRKGFLPFGFSWTKPWSKGSRSRRGATSSSKNFRKTLSAALTGSSRDGGNEHQDNQEPARHCLRLHRRPNTPAVSASPPGAGTLRSQVISVQMRSVSVAGVEDVAESNSASVQKRRKSLQ
>gnl_Sorbi_v3.1_Sobic.004G318400.1
MSIALESGRGLGGAPRFGRVARCGYAASPPASAGRGGSSSAGRDSDSPAAAAQWEWDGEEVEGGDGEVQSSYKGSPFETMDALQEALPFRKGVCKFYNGKSGSLAKLQDSVIPSLLKDLPKPETPSPRKRKGLLPFSFKWGKPQNKEVFLEDDAIRSPTNCRRMTISPVATSSSGSNSGSDDEHNHSQKLSSRRPHRRPSNAMGVFASPPAPRPPQQFSALMRSQSMLDLQDVTDSTAMVTPRDKRMKN
>gnl_Sorbi_v3.1_Sobic.007G200100.1
MSTAVAAGVSPAHGGFRRSGSGKPDPEEADRMRNANGFFSVPDEEEEEEEEEHEHGEAAAAARREEDEEEEEEGALSEASSIGAASSDSSSIGENSASDKEEDEDEEEVESKVQGLGMMGLATLESLEDALPTKRGLSNFYAGKSKSFTSLAEAAATAAAKEIAKPENPFNKRRRVLQAWSRRRASCSALATTYLPPLLAPDHAVVEEDDEEGADDEDDDEDEEPKGGLRSRRPPTFPSPRLSVHATAAGGQGQMGRNSSFRSPRSFSMTDLHSAGYE
>gnl_Sorbi_v3.1_Sobic.007G150200.1
MPVDVEAAMGTPQPASACSSSSIGGDSDECSPPGKEEEGEGEVQSAYAGGGEGGGGLAGLEALEEALPIRRSISKFYNGKSKSFACLKEAITFSGSAKDITKAENAYSRKRKNLLAYSIMYGNSYETSAAQVYETAPPKRLASLSRNSLVTLASSSSRSSSSISIQEHELPEHLHSPCSPDGFISAPPSGSCVPNASSVPMRSLSMMDLHRVHRSSSSVGLKDRK
>gnl_Sorbi_v3.1_Sobic.002G254200.1
MPTAVAEVRPAFGFPRSGKGSGGGHEKEEAVGKRRSDGFFIEEVQEEAEEEVLTDTSSIGAPSPSGSSIGENSSSEAGEDDGEEEVESKLKDGDALGCLDALEDSLPIKKGLSSFYSGKSKSFTSLAEATSTVAAAKELLAKPENPFNKRRRILANWSRRASCSSLATATYLPPLLGPDHAVAEGDEGEEDDSDDDVEYSQLPHRGKNVRDAPALPLPPTRLGGVGMHRRNGLGSFRSPRSFSLSDLHNSSSTDGSD
>gnl_Spipo_v2_Spipo12G0058800
MDWSSDNGAIARRRGLSNCFSGKSKSFASLSEAASLCSAGDLAKAEHPINKRRRITLAFRASWQRRASSATLTTSNLRVLAEEEEEHDHHCPSSVAPSSSPDNFKSSRSFSLSDLQHA
>gnl_Spipo_v2_Spipo4G0000500
MPIALERGGSGRSDGEGIVRRSGCGAGGDSPVGRSAVMALRIGLVIPGMEKEEEEANSCSSSIGRNSDCSGGSAGLDEEESGEAEVESAPQGPLDTTDALEEALPMRRGISKFYAGKSRSFTSLAEVTSSSSTKDLAKPQNAYTRKRKNLLAFSINWDRRHSASLPATRGSGSTPKRPANSSRSGGDTEAPAPPALRPPPHPNAEPRLPPSGASPPPRCHFSVRSLSLTDLQSAADPSIIPAGKHLGFN
>gnl_Spipo_v2_Spipo2G0029300
MAAWGSAEIAAGRRLPAVVVAAPPRGKGNGKGEDEGDSACCSSSIGSNSDCSRSDDSGEPEVQSCLKGPLDTMDALEGSLPIRRGISSFYNGRSKSLTNLAEISLSSSARDLAKPENAYTRKRKNLLGSCSSRGERRRPSDTPAIAGGNIPKRPTNSRRATISTAGGTSSSDSNSMEEETESSAPLRPPRHPNTKNSSPPLCGSSPPRRCHFSARSFSLSDIAGCNR
>gnl_Stras_v2.0_SGA_v2.0_scaffold193T40664
MSKQPGGDGMHGGGGGGGGRGDGGGDRKRKGIATEVDDDFLISSEDEEEEREDRVQVRRTSLDSLSSLEDALPVNMSIDNLNWFDSLTELAFNYRKGLSGHYSGKAKSFGSLTELGVNDPMELGKKEHPINKRRRLLIAHEMREQEKLGASSASATPLSGDQKEDEDEENKVEDRENEAPEDDHDN
>gnl_Stras_v2.0_SGA_v2.0_scaffold385T50446
DQYPFQILIISFSLRLYIHTSHVSIHHRATVMSTALQRTTSAGGDHRIELKGFGHRSMASSPSAYNPPKFSAVDRNFPASPELEAEDHGDSLSSSIISSIGKNSDDSTAGAGGDGEEVQSEYKGGPLDSLDALEEVLPMKKSISQFYSGKSKSFTSLSDAAACPSIDEITKPENAYTRKRKNLIAFNNILDKNRNSFMRGTKGGISKRPNSCRSMLALAAAANVSEANSAETSCSYSTSHGSCRPPLPPHVRRALQPEPLVPPPADKLSSCRSFSLSDLQVADADEDSKASVAGSWINNRDHNNIK
>gnl_Stras_v2.0_SGA_v2.0_scaffold21T09488
MSTALQRTSSGDSDHWIEGAGFGHLNMAPASSIYIPPEFSAADRRFPAAPELEDEDHHDSLSSSTTSSIGKNSDDSTTGVGGDGEEVQSEYKGGPLDSLEALEEVLPMKKSISNFYSGKSKSFTSLSDAVACPSIDDITKPENAYTRKRKNLIAFNNIMEKNRNSISRGTKSGISKRPNSCRSMLALAAAANVSESNSAETSCSYSSSLGSSRPPLPPHARRALQPEPLVFPPANKLSSLRSFSLSDLQGDGADEDCKPNCAGAWINKDDHNSIK
>gnl_Stras_v2.0_SGA_v2.0_scaffold163T37996
MPTRVLNSGGIEAGGVFIERRVVFKDAEENGLFKNTVIQNNYSYSESSSSIGKNSDLSEKSEDGEEVQSTYNKGALDAMDALEEVLPIRRGISSFYNGKSKSFASLAHASSFSSSIKDIAKPDNVYARKRRNLLSCSLNWENKNRKPSCLGSNCGGISKKTASSSRTTLALGVAMSEKDSDVGKRGGGGKLGISPWRSFSLADLQHCVSVGKNSCSPISECQLEFAG
>gnl_Theca_v1.1_Thecc1EG036829t1
MEVLVGSTFGIEVAASATYVRDRPQEKISSSSSAAACLFIKEHDAGGADPTGEGTGSDLGSPELSSESSSSIGAPGDSDDEEEEGVVSSGGSGGLASLVSIEDSLPIKRGLSNHYAGKSKSFANLSDISSVEDLQKPENPFNKRRRVLLANKWSRKSSFYSWRNPNSMPLLALNEDDEEDGEDKETPSISSSSSSSSSNDKLSVAAQKPKLQQSKLKATFKSQSCFSLTDLQVEHQ
>gnl_Theca_v1.1_Thecc1EG037398t2
MSIALERIETSGFGRVMKCACDTSRLEPTPVKERKEVEEDDWRTASSSTTSSSIGRNSDDASGRSSDGGACEENEVQSSYKGGLDMMDSLEQVLPMRRGISNFYNGKSKSFTSLADASSTSSIKDIAKPENAYTRRRRNLLAINHAWDKNRNKRLIRPISSSKSTLALAVAMSSSESISSTSEDSTSTSSPRLPPLHPQTRTSFNNTPSSPPKSSRNFSNWRSFSLADVREYATNPDCSSIHDRTNS
>gnl_Theca_v1.1_Thecc1EG037528t1
MCTSPDINTPLFCTLLLSLLFSFPKTMSLVFERNDNTNSIRRSGFIHGMECISVYGSPEEKNEGRRRLSSADEREEEDSRSCSSSSIGRNSDVSDGSSSDGEDSTEAEAQSELKGPLDTMDALEEVLPVRRGISKFYNGKSKSFTSLADAAAASSIKDFAKPDNPYNKKRKNLLAHSSLLFKNHNHPLRSSGSEISKRLTNSSRSTVALGTTLGSSDSNSISSLPSTCLPPLHPQCKKSTTIRSSSPTTRPNPPCRSFSLSDLQFVAAATPNITGLAVHSGDKDKKLR
>gnl_Utrgi_v4.1_Scf00146.g10463.t1
MSIAFEQSNSGGCRRIDLSGFVIRDLAYGQSVYDSTEFASGNRRLSEVVEKREAPSSSSSTSSIGKNSDKSAEGGVGDGDEEEVQSNYKSGPLDCLEALEEVLPIKRGISKFYCGKSKSFTTLSDAALCSSIEDIAKPENAYTRKRKNLLASHIFCNKNSNHTLQRRSNGLPKRPTSSRSMVGISTAMNCYDPIKGEEACESFSSGGDCHLPPLPPAPATRGIAQRADQDHPWRSFSYSDFQGAEISNPDGV
>gnl_Utrgi_v4.1_Scf00689.g20824.t1
MDSCVNRTSDESSSSIGKDSDDVSGNSVAKSGEGEEIQSPYKGPLDAVEDLEDALPMRRGISKFYNGKSKSLATLADAASSLASAKDLSKPENAYTRRRRNRLACSLRGGSTSIRMNGFGMKTKVASAVSMTRDKREEEEEGEGECCNSFRPFSSLGSSYSSVDLQQQQHGRRIL
>gnl_Utrgi_v4.1_Scf00459.g18050.t1
MSIAFEQGNSGGCRRIGLSEFVIRDLAYAPSVFDTAEFASGTRRLPGVKEVVEKSEASSSSSSTSSIGQNSDQSAGGGAGERDEEEVQSVYKPGPLESLEALEEVLPIKYDTRGISRFYRGKSKSFATLSDMAVWSSTEDITKPENAYTRKRKNLLASQNFWNRNSNKILQSRTHGLSKRPTSSRSMVGISTAMNYHGSIKGEETSVGGWNPSPLTPDPATQCGDVVVSAWRSYSSSDLQGAKSSHPHVNI
>gnl_Vitvi_Genoscope.12X_GSVIVT01012477001
MSFSFRSKYVSQVVARETKWGFLSKSKKLEESSKTSSLGNLNEDEDDEEDNVISSSGGGGNNIVSTNTGFGSLGSLEGSLPIKRGLSNCFTGRSKSFSNLLDVNTVADFQKEDNPFNKKRRTLIAYKLLRKNSGFYSWKNPNSMALLTVEEDPNQENNSSEDKEEDKEQKLH
>gnl_Vitvi_Genoscope.12X_GSVIVT01015083001
MSCISIFDSPEAGVFSSDRRFPSGVEEREEGLDSCSSSSIGRNSDASGGSSEGEDSGETEVQSSYKGPLETMDALEDVLVVKKSISKFYNGKSKSFTSLADVSASSSVKDLAKPENAYAKKRKNLLAYSNFWDKNRNCPWRSNAVVITVTIPTAAPT
>FraveV4A2_1g08640.t1
MSIALDRNGNRGNGMIQRSGRFIHGMPCISIYDTKGFDQDRRLELEEDSSSSRSSSVGNNSDESNGSSEGEEAEVQSSFKGPLDTMDQLEEVLPVKRGISKFYNGKSKSFTSLADASSVSTVKELAKPVNPYNKKRKNLLANGYFRDLKNNGGGIRRSASSSRGIYLEETLSGTNSGDDSKSTSQSPFSCRPPLHPQHKRSPGNGSSDSSPPSPPQRNAPWRSFSLSDLQCATAPTPTVTGFEICSGDMDNQPH
>FraveV4A2_2g30890.t1
MSIALERIDVEPSSSGFMHGAAMSFGLIFESSSPAPVASSSSSSSLGKNSDVSSGRSEDEGNEENDEAQSSYKGPLDMMEALEEVLPIRRGISKFYNYKSKSFTSLAEAATSSSIKEIAKPDDPYTRKRRNMLASNLRICRAGISKSSKRTITASQSTLALAMTMCSSESSPSTSGDSNSSSLAPPSFNKLGNHSAWRSLSLADLQECATSAAVNTTSRFFPSHPNMQQ
>FraveV4A2_2g36700.t1
MDVLVGSTSAATASCLFLNQNGVVGGGGLNQNGGGSAIGACGQRNQARSEREDSFSSSSSSSIGAPDDSDEENESKEGSGDVTDSEEVQSKFNGRAAGGLTSLGSMDSLEDSLPIKRGLSNYFSGKSKSFASLSDVVTTASTVKELEKRDNPFNKRRRVLIASKWSRKSSFSSFYNHPNPKSMPLLASLNEDEEEEPEETQEDPSSGQSSSDEKEPRMIRTPKLLDRGLKSFKSRSCYCLSDLQEHEH
>Maldo_HF_12830
MDVLVGPTFSLDVSSYGPAPTQDNRNRGGLYLNQDRGAAVAEEASSDSSSSIGVPDDSEEEEDSKGDNGDEVQSKFNGGGGGGLGSLGSFGSLEDSLPIKRGLSNYFSGKSKSFASLSEVSSTVSSVKEVEKQDNPFNKRRRVLIASKWSRRSSSSSSLYNWPNPKSMPLLALAEDGDEDDDEHDRDREGEGENASSEQSSSDEKEDQERRRAPQKLLDRRLKSFKSKSCYCLSDLQEHDEQ
>Maldo_HF_19013
MSIALQRNGGGGNNMIRRPRFIHGAPCIPIHDSSENKGFAQDRRLDQEDSCSSSSSSVGRNSDSSDGSSEGEESGEAEVQSSLKGPLDTMDQLEEVLPVKRGISKFYSGKSKSFTSLADISSVSSVKELAKPKSRYTKKRKNVLAQNYFQDKNCNDLSKRPAANSSRASFLIGETLSRSPIYSNGEGSNSISPSPSSCLPPLPPHGRRSPDKEPSPPLPRRSSPWRSFSLSDLQCIAAETPDVTGVGV
>Maldo_HF_30800
MSIALQRNGGGGNNMNQRPRFIHGTPCIPIYNSSEGFAQDRRLDQEDSCSSSSSSVGMNSDSSDGSSEGEESGETEVQSSFKGPLDTMDQLEEVLPVKRGISKFYSGKSKSFTSLADVSSVSSVKELAKPKNHYTKKRKNLLAQNYFQDKNCNDSMTNNGVVISKRPAANPSRGSFIIGETWSSSPSYSNGEGSNSISPSPSSCLPPLPPHGRQSPDNDPSPPLPRRSSPWRSFSLSDLQCIAAATPDITGV
>Malba_012943
MSIALNSAAARISVAPSSGFASGGLIFDSPENRRRVTAGEVTVCSSSSSSIGKNSDDGSESNDGGENDEAQSSYKGPLDMMNELEEVLPVRRGISKYYNYKSKSFTSLAEASSSSNIKELAKPDNAYTRKRRNVLASSHMWDKNRTSFPLRSNGGGISKRLIPSSRSALALAVKLSSCSESSTSSASEDSNSSSNPTSPRPPLPPGYACPLGSYAAWRSYSLADLQECTTATTVNSSRFSAATTKPNV
>Malba_013848
MDVLVGPTFSIDVSSYGPAQTQDNRHRGGLYLNQNRGAAVVEEASSDSSSSIGVPDDSEEEEDSKGDDGDEVQSKFNSGGGSGRGLGSLGSFGSLEESLPIKRGLSNYFSGKSKSFASLSEVCSSVSSVKEVEKRDNPFNKRRRVLIASKWSRKSSSSSSLYNWPNPKSMPLLALAEEGDEDDDEEQNRDRQGDGDNASQQSSSDEEDQERRRAPQKLLHRKLKSFKSKSCYCLSDLQEHDEQ
>Malba_027710
MDVLVGPTFSLDVSSYGPAPTQDNRNRGGLYLNQDRGAAVAEEASSDSSSSIGVPDDSEEEEDSKGDNGDEVQSKFNGGGGGGLGSLGSFGSLEDSLPIKRGLSNYFSGKSKSFASLSEVSSTVSSVKEVEKQDNPFNKRRRVLIASKWSRRSSSSSSLYNWPNPKSMPLLALAEDGDEDDDEHDRDREGEGENASSEQSSSDEKEDQERRRAPQKLLDRRLKSFKSKSCYCLSDLQEHDEQ
>Malba_029116
MNQRPRFIHGTPCIPIYNSSEGFAQDRRLDQEDSCSSSSSSVGMNSDSSDGSSEGEESGETEVQSSLKGPLDTMDQLEEVLPVKRGISKFYSGKSKSFTSLADVSSVSSVKELAKPKNRYTKKRKNLLAQNYFQDKNCNDSMTNNGVVISKRPAANPSRGSFIIGETWSSSPSYSNGEGSNSISPSPSSCLPPLPPHGRQSPDNDPSPPLPRRSSPWRSFSLSDLQCIAAATPDITGV
>Malba_042802
MSIALQRNGGGGNNMIRRPRFIHGAPCIPIHDSSENKGFAQDRRLDQEDSCSSSTSSVGRNSDSSDGSSEGEESGEAEVQSSLKGPLDTMDQLEEVLPVRRGISKFYSGKSKSFTSLADISSVSSVKELAKPKSRYTKKRKNVLAQNYFQDKNCNDLSKRPAANSSQASFLIGETLSRSPIYSNGEGSNSISPSPSSCLPPLPPHGRRSPDKEPSPPLPRRSSPWRSFSLSDLQCIAAETPDVTGVGVCSGEDNNLH
>Malsi_02g008150
MSIALQRNGGGGNNMIRRPRFIHGAPCIPIHDSSENKGFAQDGRLDQEDSCSSSSSSVGRNSDSSDGSSEGEESGEAEVQSSLKGPLDTMDQLEEVLPVKRGISKFYSGKSKSFTSLADISSVSSVKELAKPKSRYTKKRKNVLAQNYFQDKNCNDLSKRPAANSSRASFLIGETLSRSPIYSNGEGSNSISPSPSSCLPPLPPHGRRSPDKEPSPPLPRRSSPWRSFSLSDLQCIAAETPDITGVGV
>Malsi_08g006630
MSTALNSAAARIGIAPSSGFACGGLLFDSPETRRRVPAGEVSVSSASSSSIGKNSDDESERYDGGENDEAQSSYKGPLDMMNELEEVLPMRRGISKYYNYKSKSFTSLVGASSSSNIKELAKPDNAYTRKRRNLLASNHMWEKNRTSLPLRSNGGGISKRSIPSSRSALALAVKLGNCSESSTSSTSEESNSSSNPTSPRPPLPPGYACPLGGYAAWRSYSLADLQECTTATTANTSRFSAASMTKPNV
>Malsi_08g012200
MDVLVGPTFSIDVSSYGPAQTQDNRHRSGLYLNQNRGAAVVEEASSDSSSSIGVPDDSEEEEDSKGDDGDEVQSKFNSGGGSGRGLGSLGSFGSLEESLPIKRGLSNYFSGKSKSFASLSEVCSSVSSVKEVEKRDNPFNKRRRVLIASKWSRKSSSSSSLYNWPNPKSMPLLALAEEGDEDDDEEQNRDRQGDGDNASQQSSSDEEDQERRRAPQKLLHRKLKSFKSKSCYCLSDLQEHDEQ
>Malsi_15g005000
MSIALNSAAARIGVAPSSGFARGGLIFDSPENRRRVTAGEVTVCSSSSSSIGKNSDDGSESNDGGENDEAQSSYKGPLDMMNELEEVLPVRRGISKYYNYKSKSFTSLAEASSSSNIKELAKPDNAYTRKRRNVLASSHMWDKNRTSFPLRSNGGGISKRLIPSSRSALALAVKLSSCSESSTSSASEDSNSSSNPTSPRPPLPPGYACPLGSYAAWRSYSLADLQECTTATTVNSSRFSAATTKPNV
>Malsi_15g010340
MDVLVGPTFSLDVSSYGPAPTQDNRNRGGLYLNQDRGAAVAEEASSDSSSSIGVPDDSEEEEDSKGDNGDEVQSKFNGGGGGGLGSLGSFGSLEDSLPIKRGLSNYFSGKSKSFASLSEVSSTVSSVKEVEKQDNPFNKRRRVLIASKWSRRSSSSSSLYNWPNPKSMPLLALAEDGDEDDDEHDRDREGEGENASSEQSSSDEKEDQERRRAPQKLLDRRLKSFKSKSCYCLSDLQEHDEQ
>Malsi_15g020190
MSIALQRNGGGGNNMNQRPRFIHGTPCIPIYNSSEGFAQDRRLDQEDSCSSSSSSVGMNSDSSDGSSEGEESGETGVQSSFKGPLDTMDQLEEVLPVKRGISKFYSGKSKSFTSLADVSSVSSVKELAKPKNRYTKKRKNLLAQNYFQDKNCNDSMTNNGVVISKRPAANPSRGSFIIGETWSSSPSYSNGEGSNSISPSPSSCLPPLPPHGRQSPDNDPSPPLPRRSSPWRSFSLSDLQCIAAATPDITGV
>Malsy_02g009090
MSIALQRNGGGGNNMIRRPRFIHGAPCIPIHDSSENKGFAQDRRLDQEDSCSSSSSSVGRNSDSSDGSSEGEESGEAEVQSSLKGPLDTMDQLEEVLPVKRGISKFYSGKSKSFTSLADISSVSSVKELAKPKSRYTKKRKNILAQNYFQDKNCNDLSKRPAANSSRASFLIGETLSRSPSYSNGEGSNSISPSPSSCLPPLPPHGRRSPDKEPSPPLPRRSSPWRSFSLSDLQCIAAETPDVTGMGV
>Malsy_08g006550
MSTALNSAAARIGIAPSSGFACGGLLFDSPETRRRVPAGEVSVSVSSSSSSSIGKNSDDESERYDGGENDEAQSSYKGPLDMMNELEEVLPMRRGISKYYNYKSKSFTSLVGASSSSNIKELAKPDNAYTRKRRNLLASNHMWEKNRTSLPLRSNGGGISKRPIPSSRSALALAVKLGNCSESSTSSTSEESNSSSNPTSPRPPLPPGYACPLGGYAAWRSYSLADLQECTTATTANTSRFSAASMTKPNV
>Malsy_08g011820
MDVLVGPTFSIDVSSYGPAQTQDNRHRSGLYLNQNRGAAVVEEASSDSSSSIGVPDDSEEEEDSKGDDGDEVQSKFNSGGGSGRGLGSLGSFGSLEESLPIKRGLSNYFSGKSKSFASLSEVCSSVSSVKEVEKRDNPFNKRRRVLIASKWSRKSSSSSSLYNWPNPKSMPLLALAEEGDEDGDEEQNRDRQGDGDNASQQSSSDEEDQERRRAPQKLLHRKLKSFKSKSCYCLSDLQEHDEQ
>Malsy_15g004240
MSIALNSAAARIGVAPSSGFASGGLIFDSPENRRRVTAGEVTVCSSSSSSIGKNSDDGSESNDGGENDEAQSSYKGPLDMMNELEEVLPVRRGISKYYNYKSKSFTSLAEASSSSNIKELAKPDNAYTRKRRNVLASSHMWDKNRTSFPLRSNGGGISKRLIPSSRSALALAVKLSSCSESSTSSASEDSNSSSNPTSPRPPLPPGYACPLGSYAAWRSYSLADLQECTTATTVNSSRFSAATTKPNV
>Malsy_15g009050
MDVLVGPTFSLDVSSYGPAPKQDNRNRGGLYLNQDRGAAVAEEASSDSSSSIGVPDDSEEEEDSKGDNGDEVQSKFNGGGGGGLGSLGSFGSLEDSLPIKRGLSNYFSGKSKSFASLSEVSSTVSSVKEVEKQDNPFNKRRRVLIASKWSRRSSSSSSLYNWPNPKSMPLLALAEDGDEDDDEHDRDREGEGENASSEQSSSDEKEDQERRRSPQKLLDRRLKSFKSKSCYCLSDLQEHDEQ
>Malsy_15g018690
MSIALQRNGGGGNNMNQRPRFIHGTPCIPIYNSSEGFAQDRRLDQEDSCSSSSSSVGMNSDSSDGSSEGEESGETEVQSSFKGPLDTMDQLEEVLPVKRGISKFYSGKSKSFTSLADVSSVSSVKELAKPKNHYTKKRKNLLAQNYFQDKNCNDSMTNNGVVISKRPAANPSRGSFIIGETWSSSPSYSNGEGSNSISPSPSSCLPPLPPHGRQSPDNDPSPPLPRRSSPWRSFSLSDLQCIAAATPDITGV
>Maldo_GDDH_02G1091300
MSIALQRNGGGGNNMIRRPRFIHGAPCIPIHDSSENKGFAQDRRLDQEDSCSSSSSSVGRNSDSSDGSSEGEESGEAEVQSSLKGPLDTMDQLEEVLPVKNQVGRGISKFYSGKSKSFTSLADISSVSSVKELAKPKSRYTKKRKNILAQNYFQDKNCNDLSKRPAANSSRASFLIGETLSRSPIYSNGEGSNSISPSPSSCLPPLPPHGRRSPDKEPSPPLPRRSSPWRSFSLSDLQCIAAETPDVTGVGV
>Maldo_GDDH_08G1072700
MSTALNSAAARIGIAPSSGFACGGLLFDSPETRRRVPAGEVSVSSASSSSIGKNSDDESERYDGGENDEAQSSYKGPLDMMNELEEVLPMRRGISKYYNYKSKSFTSLVGASSSSNIKELAKPDNAYTRKRRNLLASNHMWEKNRTSLPLRSNGGGISKRPIPSSRSALALAVKLGNCSESSTSSTSEESNSSSNPTSPRPPLPPGYACPLGGYAAWRSYSLADLQECTTATTANTSRFSAASMTKPNV
>Maldo_GDDH_08G1127700
MDVLVGPTFSIDVSSYGPAQTQDNRHRSGLYLNQNRGAAVVEEASSDSSSSIGVPDDSEEEEDSKGDDGDEVQSKFNSGGGSGRGLGSLGSFGSLEESLPIKRGLSNYFSGKSKSFASLSEVCSSVSSVKEVEKRDNPFNKRRRVLIASKWSRKSSSSSSLYNWPNPKSMPLLALAEEGDEDDDEEQNRDRQGDGDNASQQSSSDEEDQERRRAPQKLLHRKLKSFKSKSCYCLSDLQEHDEQ
>Maldo_GDDH_15G1049100
MSIALNSAAARIGVAPSSGFARGGLIFDSPENRRRVTAGEVTVCSSSSSSIGKNSDDGSESNDGGENDEAQSSYKGPLDMMNELEEVLPVRRGISKYYNYKSKSFTSLAEASSSSNIKELAKPDNAYTRKRRNVLASSHMWDKNRTSFPLRSNGGGISKRLIPSSRSALALAVKLSSCSESSTSSASEDSNSSSNPTSPRPPLPPGYACPLGSYAAWRSYSLADLQECTTATTVNSSRFSAATTKPNV
>Maldo_GDDH_15G1107100
MDVLVGPTFSLDVSSYGPAPKQDNRNRGGLYLNQDRGAAVAEEASSDSSSSIGVPDDSEEEEDSKGDNGDEVQSKFNGGGGGLGSLGSFGSLEDSLPIKRGLSNYFSGKSKSFASLSEVSSTVSSVKEVEKQDNPFNKRRRVLIASKWSRRSSSSSSLYNWPNPKSMPLLALAEDGDEDDDEHDRDREGEGENASSEQSSSDEKEDQERRRPPQKLLDRRLKSFKSKSCYCLSDLQEHDEQ
>Maldo_GDDH_15G1217500
MSIALQRNGGGGNNMNQRPRFIHGTPCIPIYNSSEGFAQDRRLDQEDSCSSSSSSVGMNSDSSDGSSEGEESGETEVQSSFKGPLDTMDQLEEVLPVKRGISKFYSGKSKSFTSLADVSSVSSVKELAKPKNRYTKKRKNLLAQNYFQDKNCNDSMTNNGVVISKRPAANPSRGSFIIGETWSSSPSYSNGEGSNSISPSPSSCLPPLPPHGRQSPDNDPSPPLPRRSSPWRSFSLSDLQCIAAATPDITGV
>Maldo_Gala_02g007880
MSIALQRNGGGGNNMIRRPRFIHGAPCIPIHDSSENKGFAQDRRLDQEDSCSSSSSSVGRNSDSSDGSSEGEESGEAEVQSSLKGPLDTMDQLEEVLPVKRGISKFYSGKSKSFTSLADISSVSSVKELAKPKSRYTKKRKNVLAQNYFQDKNCNDLSKRPAANSSRASFLIGETLSRSPIYSNGEGSNSISPSPSSCLPPLPPHGRRSPDKEPSPPLPRRSSPWRSFSLSDLQCIAAETPDVTGVGV
>Maldo_Gala_08g006530
MSTALNSAAARIGIAPSSGFACGGLLFDSPETRRRVPAGEVSVSSASSSSIGKNSDDESERYDGGENDEAQSSYKGPLDMMNELEEVLPMRRGISKYYNYKSKSFTSLVGASSSSNIKELAKPDNAYTRKRRNLLASNHMWEKNRTSLPLRSNGGGISKRPIPSSRSALALAVKLGNCSESSTSSTSEESNSSSNPTSPRPPLPPGYACPLGGYAAWRSYSLADLQECTTATTANTSRFSAASMTKPNV
>Maldo_Gala_08g011800
MDVLVGPTFSIDVSSYGPAQTQDNRHRSGLYLNQNRGAAVVEEASSDSSSSIGVPDDSEEEEDSKGDDGDEVQSKFNSGGGSGRGLGSLGSFGSLEESLPIKRGLSNYFSGKSKSFASLSEVCSSVSSVKEVEKRDNPFNKRRRVLIASKWSRKSSSSSSLYNWPNPKSMPLLALAEEGDEDDDEEQNRDRQGDGDNASQQSSSDEEDQERRRAPQKLLHRKLKSFKSKSCYCLSDLQEHDEQ
>Maldo_Gala_15g004720
MSIALNSAAARIGVAPSSGFARGGLIFDSPENRRRVTAGEVTVCSSSSSSIGKNSDDGSESNDGGENDEAQSSYKGPLDMMNELEEVLPVRRGISKYYNYKSKSFTSLAEASSSSNIKELAKPDNAYTRKRRNVLASSHMWDKNRTSFPLRSNGGGISKRLIPSSRSALALAVKLSSCSESSTSSASEDSNSSSNPTSPRPPLPPGYACPLGSYAAWRSYSLADLQECTTATTVNSSRFSAATTKPNV
>Maldo_Gala_15g009980
MDVLVGPTFSLDVSSYGPAPTQDNRNRGGLYLNQDRGAAVAEEASSDSSSSIGVPDDSEEEEDSKGDNGDEVQSKFNGGGGGGLGSLGSFGSLEDSLPIKRGLSNYFSGKSKSFASLSEVSSTVSSVKEVEKQDNPFNKRRRVLIASKWSRRSSSSSSLYNWPNPKSMPLLALAEDGDEDDDEHDRDREGEGENASSEQSSSDEKEDQERRRAPQKLLDRRLKSFKSKSCYCLSDLQEHDEQ
>Maldo_Gala_15g020060
MSIALQRNGGGGNNMNQRPRFIHGTPCIPIYNSSEGFAQDRRLDQEDSCSSSSSSVGMNSDSSDGSSEGEESGETEVQSSFKGPLDTMDQLEEVLPVKRGISKFYSGKSKSFTSLADVSSVSSVKELAKPKNRYTKKRKNLLAQNYFQDKNCNDSMTNNGVVISKRPAANPSRGSFIIGETWSSSPSYSNGEGSNSISPSPSSCLPPLPPHGRQSPDNDPSPPLPRRSSPWRSFSLSDLQCIAAATPDITGV
>Maldo_Gala_scaffold555g000010
MDVLVGPTFSIDVSSYGPAQTQDNRHRSGLYLNQNRGAAVVEEASSDSSSSIGVPDDSEEEEDSKGDDGDEVQSKFNSGGGSGRGLGSLGSFGSLEESLPIKRGLSNYFSGKSKSFASLSEVCSSVSSVKEVEKRDNPFNKRRRVLIASKWSRKSSSSSSLYNWPNPKSMPLLALAEEGDEDGDEEQNRDRQGDGDNASQQSSSDEEDQERRRAPQKLLHRKLKSFKSKSCYCLSDLQEHDEQX
>Pyrco_DAP_Chr15v0.1_36659.1
MSIALNSAAARIGIAPSSGFARGGLIFDSPENRRRVTAGEVTVCSSSSSSIGKNSDDGSEGNDGGENDEAQSSYKGPLDVMNELEEVLPVRRGISKYYNYKSKSFTSLAEASSSSNIQELAKPDNAYTRKRRNLLASNQMWEKNRTSFPLRSNGGGISKRPIPSSRSALALAVKLGSCSESSTSSASEDSNSSSNPTSPRPPLPPGYACPLGSYAAWRSYSLADLQECTAATTVNSSRFSAATTKPNV
>Pyrco_DAP_Chr15v0.1_37190.1
MDVLVGPTFSIDVSSYGPAPTQDNRNRGGLYLNQDRGAAVAEEASSDSSSSIGVPDDSEEEEDSKGDNGDEVQSKFNGGGGGRLGSLGSFGSLEDSLPIKRGLSNYFSGKSKSFASLSEVSSTVSSVKEVEKQDNPFNKRRRVLIASKWSRRSSSSSSLYNWPNPKSMPLLALAEDGDEDDDEHDRDREGEGENASSEHSSSDDKDDQERRRAPQKLLDRRLKSFKSKSCYCLSDLQEHDEQ
>Pyrco_DAP_Chr15v0.1_38109.1
MSIALQRNGGGGHNMNRRPRFIHGAPCIPIYNSSENKGFAQDRRLDQEDSCSSSSSSVGRNSDLSDGSSEGEESGETEVQSSFKGPLDTMNQLEEVLPVKRGISKFYSGKSKSFTSLADVSSVSSVKELAKPKNRYTKKRKNLLAQNYFQDKNCNDSMTNNGVVISKRPAANPSRGSFIIGETLSSSPSYSNGEGSNSISPSPSSCLPPLPPHGRQSPDNEPSPPLPQRSSPWRSFSLSDLQCIAAATPDITGMRV
>Pyrco_DAP_Chr15v0.1_38205.1
MSIALQRNGGGGHNMNRRPRFIHGAPCIPIYNSSENKGFAQDRRLDQEDSCSSSSSSVGRNSDSSDGSSEGEESGETEVQSSFKGPLDTMNQLEEVLPVKRGISKFYSGKSKSFTSLADVSSVSSVKELAKPKNRYTKKRKNLLAQNYFQDKNCNDSMTNNSVVISKRPAANPSRGSFIIGETLSSSPSYTNGEGSNSISPSPSSCLPPLPPHGRQSPDNEPSPPLPQRSSPWRSFSLSDLQCIAAATPDITGMRV
>Pyrco_DAP_Chr2v0.1_03319.1
MSIALRRNGGGGNDMIRRPRFIHGAPCIPIHDSSENKGFAQDRRHDQEDSCSSSSSSVGRNSDSSDGSSEGEESGEAEVQSSLKGPLDTMDQLEEVLPVKRGISKFYSGKSKSFTSLADISSVSSVKELAKPKNRYTKKRKNVLAQNYFQDKNCNDLSKRPAANSSRASFLIGETLSRSPSYSNGEGSNSISPSPSSCLPPLPPHGRRSPDKEPSPPLPRRSSPWRSFSLSDLQCIAAETPDITGMGV
>Pyrco_DAP_Chr8v0.1_19392.1
MSIALNSTAARIGIAPSSGFAHGGVACGGLLFDLPENRRGVPAGEVSVSSSSSSSIGKNSDDESERYDGGENDEAQSSYKGPLDMMNERGISKHYNYKSKSFTSLVEASSSSNIKELAKPDNAYTRKRRNLLASNHMWEKNRTSFPLRSNGGGISKRPIPSSRSALALAVKLGSCSESSTSSTSEESNSSSNPSSPRPPLPPGNACALGSYAAWRSYSLADLQECTVATTVNASRFSAASTTKPNV
>Pyrco_DAP_Chr8v0.1_20008.1
MDVLVGPTFSVDVSSYGPAQTQDSRHRAGLYLNQDRGAAVAEEASSDSSSSIGVPDDSEEEEDFKGDDGDEVQSKFNGGGGSGGGLGSLGSFGSLEESLPIKRGLSNYFSGKSKSFASLSEVCSSVSSVKEVEKRDNPFNKRRRVLIASKWSRKSSSSSSLYNWPNPKSMPLLALAEEGDEDDDEEQNRDRQGDGDNASQQSSSDEEDQERRRPPHKLLDRKLKSFKSKSCYCLSDLQEHDEQ
>Pyrco_BP1_003813.1
MDVLVGPTFSIDVSSYGPAPTQDNRNRGGLYLNQDRGAAVAEEASSDSSSSIGVPDDSEEEEDSKGDNGDEVQSKFNGGGGGGLGSLGSFGSLEDSLPIKRGLSNYFSGKSKSFASLSEVSSTVSSVKEVEKQDNPFNKRRRVLIASKWSRRSSSSSSLYNWPNPKSMPLLALAEDGDEDDDEHDRDREGEGENASSEHSSSDDKDDQERRRAPQKLLDRRLKSFKSKSCYCLSDLQEHDEQ
>Pyrco_BP1_004981.1
MSIALRRNGGGGNDMIRRPRFIHGAPCIPIHDSSENKGFAQDRRHDQEDSCSSSSSSVGRNSDSSDGSSEGEESGEAEVQSSLKGPLDTMDQLEEVLPVKRGISKFYSGKSKSFTSLADISSVSSVKELAKPKNRYTKKRKNVLAQNYFQDKNCNDLSKRPAANSSRASFLIGETLSRSPSYSNGEGSNSISPSPSSCLPPLPPHGRRSPDKEPSPPLPRRSSPWRSFSLSDLQCIAAETPDITGMGV
>Pyrco_BP1_016185.1
MSIALNSAAARIGIAPSSGFARGGLIFDSPENRRRVTAGEVTVCSSSSSSIGKNSDDGSEGNDGGENDEAQSSYKGPLDVMNELEEVLPVRRGISKYYNYKSKSFTSLAEASSSSNIQELAKPDNAYTRKRRNLLASNQMWEKNRTSFPLRSNGGGISKRPIPSSRSALALAVKLGSCSESSTSSASEDSNSSSNPTSPRPPLPPGYACPLGSYAAWRSYSLADLQECTAATTVNSSRFSAATTKPNV
>Pyrco_BP1_019269.1
MDVLVGPTFSVDVSSYGPAQTQDSRHRAGLYLNQDRGAAVAEEASSDSSSSIGVPDDSEEEEDFKGDDGDEVQSKFNGGGGSGGGLGSLGSFGSLEESLPIKRGLSNYFSGKSKSFASLSEVCSSVSSVKEVEKRDNPFNKRRRVLIASKWSRKSSSSSSLYNWPNPKSMPLLALAEEGDEDDDEEQNRDRQGDGDNASQQSSSDGEDQERRRPPHKLLDRKLKSFKSKSCYCLSDLQEHDEQ
>Pyrco_BP1_025228.1
MSIALQRNGGGGHNMNRRPRFIHGAPCIPIYNSSENKGFAQDRRLDQEDSCSSSSSSVGRNSDSSDGSSEGEESGETEVQSSFKGPLDTMDQLEEVLPVKRGISKFYSGKSKSFTSLADVSSVSSVKELAKPKNRYTKKRKNLLAQNYFQDKNCNDSMTNNSVVISKRPAANPSRGSFIIGETLSSSPSYTNGEGSNSISPSPSSCLPPLPPHGRQSPDNEPSPPLPQRSSPWRSFSLSDLQCIAAATPDITGMRV
>Pyrco_BP_DH_02g07280
MSIALRRNGGGGNDMIRRPRFIHGAPCIPIHDSSENKGFAQDRRHDQEDSCSSSSSSVGRNSDSSDGSSEGEESGEAEVQSSLKGPLDTMDQLEEVLPVKRGISKFYSGKSKSFTSLADISSVSSVKELAKPKNRYTKKRKNVLAQNYFQDKNCNDLSKRPAANSSRASFLIGETLSRSPSYSNGEGSNSISPSPSSCLPPLPPHGRRSPDKEPSPPLPRRSSPWRSFSLSDLQCIAAETPDITGMGV
>Pyrco_BP_DH_08g06000
MSIALNSTAARIGIAPSSGFAHGGVACGGLLFDSPENRRGVPAGEVSVSSSSSSSIGKNSDDESERYDGGENDEAQSSYKGPLDMMNELEEVLPMRRGISKHYNYKSKSFTSLVEASSSSNIKELAKPDNAYTRKRRNLLASNHMWEKNRTSFPLRSNGGGISKRPIPSSRSALALAVKLGSCSESSTSSTSEESNSSSNPSSPRPPLPPGNACALGSYAAWRSIFIG
>Pyrco_BP_DH_08g10670
MDVLVGPTFSVDVSSYGPAQTQDSRHRAGLYLNQDRGAAVAEEASSDSSSSIGVPDDSEEEEDFKGDDGDEVQSKFNGGGGSGGGLGSLGSFGSLEESLPIKRGLSNYFSGKSKSFASLSEVCSSVSSVKEVEKRDNPFNKRRRVLIASKWSRKSSSSSSLYNWPNPKSMPLLALAEEGDEDDDEEQNRDRQGDGDNASQQSSSDGEDQERRRPPHKLLDRKLKSFKSKSCYCLSDLQEHDEQ
>Pyrco_BP_DH_15g04790
MKRQTPCVSFSGKSNALSKIRLRSSILFLRLMSIALNSAAARIGIAPSSGFARGGLIFDSQENRRRVTAGEVTVCSSSSSSIGKNSDDGSEGNDGGENDEAQSSYKGPLDVMNELEEVLPVRRGISKYYNYKSKSFTSLAEASSSSNIQELAKPDNAYTRKRRNLLASNQMWEKNRTSFPLRSNGGGISKRPIPSSRSALALAVKLGSCSESSTSSASEDSNSSSNPTSPRPPLPPGYACPLGSYAAWRSYSLADLQECTAATTVNSSRFSAATTKPNV
>Pyrco_BP_DH_15g09790
MDVLVGPTFSIDVSSYGPAPTQDNRNRGGLYLNQDRGAAVAEEASSDSSSSIGVPDDSEEEEDSKGDNGDEVQSKFNGGGGGGLGSLGSFGSLEDSLPIKRGLSNYFSGKSKSFASLSEVSSTVSSVKEVEKQDNPFNKRRRVLIASKWSRRSSSSSSLYNWPNPKSMPLLALAEDGDEDDDEHDRDREGEGENASSEHSSSDDKDDQERRRAPQKLLDRRLKSFKSKSCYCLSDLQEHDEQ
>Pyrco_BP_DH_15g19310
MSIALQRNGGGGHNMNRRPRFIHGAPCIPIYNSSEDKGFAQDRRLDQEDSCSSSASSVGRNSDSSDGSSEGEESGETEVQSSFKGPLDTMDQLEEVLPVKRGISKFYSGKSKSFTSLADVSSVSSVKELAKPKNRYTKKRKNLLAQNYFQDKNCNDSMTNNGVVISKRPAANPSRGSFIIGETLSSSPSYSNGEGSNSISPSPSSGLPPLPPHGRQSPDNEASPPLPQRSSPWRSFSLSDLQCIAAATPDITGMRV
>Pruav_sc0000129.1_g1000.1.mk
MCSSPAINSPSQSFLFSLFSFQSKSTLFSMQASNFEPAHMSITLDRNGGGGNMIQRPRFIHGMPCLSIYDSSENKGFAQHRRLEQDLDSCSSSSVGRNSDSSDGSSEGDDSGEAEIQSSYKGPLDTMDQLEEVLPVKRGISMFYSGKSKSFTSLEDVSSVSSVKDLAKPKNRFMKKRKNLLAHSNDRNCNNPLKNNGAVKRPTANSSRGSFLLGENLSSSISPPPTSCLPPLHPPLHPDSKRSPDNGSSPPPLRRNSPWRSFSLSDLQCVAAATPNITGLEI
>Pruav_sc0000131.1_g220.1.mk
MSIALDSSSTRIDIAPSSGLVACGLLFDSPENCRRVPAGEAAVSSTTSSSIGNNSDDESGSDDGQNDEAQSSYKGPLDMMNALEEVLPMRRGISKFYNYKSKSFTSLAEASSSSNIKDLAKPDNAYTRKRRNLLASNHMWEKNRSFPLRSNGGGISKRPISTSRSTLALAVKLSSCSETSTSSTSEDSNSSSTSMSPQALPPYHPVGNSAAWRSYSLADLQECATSAATVNASRFSTTKPNIQH
>Pruav_sc0002475.1_g110.1.mk
GKLPESPRRRGCGFFDDVSIGNNSDDESGSDDFENDEAQSSYKGPLDMMNALEEVLPMRRGISKFYNYKSKSFTSLAEASSSSNIKDLAKPDNAYARKRRNLLASNHMWEMNRSFPLRSNGGRISKRPIST
>Pruav_sc0003562.1_g400.1.mk
MDVLVGPAFSIGDGRGRLFVKQNVDARPRSEEASSDSSSSIGAPDDSEEDDSKGDDGDGEEVQSKFNGGGGGGVLGSLGSFGSLEESLPIKRGLSNYFSGKSKSFASLSEVSSVSSVKEVEKRDNPFNKRRRVLIASKWSRKSSSFYNWPNPKSMPLLALAEHEEDEEDDEQQQEQQEQQDPSSDQSSSDDKEQQDRRAPKNLLDRRLKSFKSRSCYCLSDLQDH
>Pyrusco15g014710.1
MSIALQRNGGGGHNMNRRPRFIHGAPCIPIYNSSENKGFAQDRRLDQEDSCSSSSSSVGRNSDSSDGSSEGEESGETEVQSSFKGPLDTMDQLEEVLPVKRGISKFYSGKSKSFTSLADVSSVSSVKELAKPKNRYTKKRKNLLAQNYFQDKNCNDSMTNNGVVISKRPAANPSRGSFIIGETLSSSPSYSNGEGSNSISPSPSSCLPPLPPHGRQSPDNEPSPPLPQRSSPWRSFSLSDLQCIAAATPDITGMRV
>Pyrusco15g023590.1
MDVLVGPTFSIDVSSYGPAPTQDNRNRGGLYLNQDRGAAVAEEASSDSSSSIGVPDDSEEEEDSKGDNGDEVQSKFNGGGVGGLGSLGSFGSLEDSLPIKRGLSNYFSGKSKSFASLSEVSSTVSSVKEVEKQDNPFNKRRRVLIASKWSRRSSSSSSLYNWPNPKSMPLLALAEDGDEDDDEHDRDREGEGENASSEHSSSDEKDDQERRRAPQKLLDRRLKSFKSKSCYCLSDLQEHDEQ
>Pyrusco8g001410.1
MSIALNSAAARIGIAPSSGFARGGLIFDSPENRRRVTAGEVTVCSSSSSSIGKNSDDGSEGNDGGENDEAQSSYKGPLDVMNELEEVLPVRRGISKYYNYKSKSFTSLAEASSSSNIQELAKPDNAYTRKRRNLLASNQMWEKNRTSFPLRSNGGGISKRPIPSSRSALALAVKLGSCSESSTSSASEDSNSSSNPTSPRPPLPPGYACPLGSYAAWRSYSLADLQECTAATTVNSSRFSAATTKPNV
>Pyrusco8g018720.1
MDVLVGPTFSVDVSSYGPAQTQDSRHRAGLYLNQDRGAAVAEEASSDSSSSIGVPDDSEEEEDFKGDDGDEVQSKFNGGGGSGGGLGSLGSFGSLEESLPIKRGLSNYFSGKSKSFASLSEVCSSVSSVKEVEKRDNPFNKRRRVLIASKWSRKSSSSSSLYNWPNPKSMPLLALAEEGDEDDDEEQNRDRQGDGDNASQQSSSDGEDQERRRPPHKLLDRKLKSFKSKSCYCLSDLQEHDEQ
>Pyrbe_019904
MKRQTPCVSFSGKSNALSKIRLRSSILFLRLMSIALNSAAARIGIAPSSGFARGGLIFDSPENGRRVTAGEVTVCSSSSSSIGKNSDDGSEGNDGGENDEAQSSYKGPLDVMNELEEVLPVRRGISKYYNYKSKSFTSLAEASSSSNIQELAKPDNAYTRKRRNLLASNQMWEKNRTSFPLRSNGGGISKRPIPSSRSALALAVKLGSCSESSTSSASEDSNSSSNPTSPRPPLPPGYACPLGSYAAWRSYSLADLQECTTATTVNSSRFSAATTKPNV
>Pyrbe_020444
MDVLVGPTFSIDVSSYGPAPTQDNRNRGGLYLNQDRGAAVAEEASSDSSSSIGVPDDSEEEEDSKGDNGDEVQSKFNGGGGGGLGSLGSFGSLEDSLPIKRGLSNYFSGKSKSFASLSEVSSTVSSVKEVEKQDNPFNKRRRVLIASKWSRRSSSSSSLYNWPNPKSMPLLALAEDGDEDDDEHDRDREGEGENASSEQSSSDEKEDQERRAPQKLLDRRLKSFKSKSCYCLSDLQEHDEQ
>Pyrbe_021493
MSIALQRNGGGGHNMNRRPRFIHGAPCIPIYNSSENKGFAQDRRLDQEDSCSSSSSSVGRNSDSSDGSSEGEESGETEVQSSFKGPLDTMDQLEEVLPVKRGISKFYSGKSKSFTSLADVSSVSSVKELAKPKNRYTKKQKNLFAQTYFQDKNCNDSMTNNGVVISKRPAANPSQGSFIIGETLSSSPSYSNGEGSNSISPSPSSCLPPLPPHGRQSPDNEPSPPLPQRSSPWRSFSLSDLQCIAAATPDITGMRVCSGEDNNLH
>Pyrbe_031809
MDQLEEVLPVKRGISKFYSGKSKSFTSLADISSVSSVKELAKPKNRYTKKRKNVLAQNYFQDKNCNDLSKRPAANSSRASFLIGETLSRSPSYSNGEGSNSISPSPSSCLPPLPPHGRRSPDKEPSPPLPRRSSPWRSFSLSDLQCIAAETPDITGVGVQSGEDNNLH
>Pyrbe_051262
MSIALNSTAARIGIAPSSGFALGGVACGGLLFDSPENRRGVPAGEVSVSSSSSSSIGKNSDDESERYDGGENDEAQSSYKGPLDMMNELEEERDLKHYNYKSKSFTSLVEASSSSNIKELAKPDNAYTRKRRNLLASNHMWEKNRTSFPLRSNGGGISKRPIPSSRSALALAVKLGSCSESSTSSTSEESNSSSNPSSPRPPLPPGNACALGSYAAWRSYSLADLQECTVATTVNASRFSAASTTKPNV
>Pyrbe_051876
MDVLVGPTFSVDVSSYGPAQTQDSRHRAGLYLNQDRGAAEAEEASSDSSSSIGVPDDSEEEEDFKGDDGDEVQSKFNGGGGSGGGLGSLGSFGSLEESLPIKRGLSNYFSGKSKSFASLSEVCSSVSSVKEVEKRDNPFNKRRRVLIASKWSRKSSSSSSLYNWPNPKSMPLLALAEEGDEDDDEEQNRDRQGDGDNASQQSSSDEEDQERRRPPHKLLDRKLKSFKSKSCYCLSDLQEHDEQ
>Pyrpy_N_02g0720.1
SFPFSLFSFYPKFALFSSSIQNLSTLNPEPAPIMSIALRRNGGGGNDMIRRPRFIHGAPCIPIHDSSENKGFAQDRRLDQEDSCSSSSSSVGRNSDSSDGSSEGEESGEAEVQSSLKGPLDTMDQLEEVLPVKRGISKFYSGKSKSFTSLADLSSVSSVKELAKPKNRYTKKRKNVLAQNYFQDKNCNDLSKRPAANSSRASFLIGETLSRSPSYSNGEGSNSISPSPSSCLPPLPPHGRRSPDKEPSSPLPRRSSPWRSFSLSDLQCIAAETPDITGMGV
>Pyrpy_N_08g0573.1
MKRETRCVSSSGKSKLLSTDNLKIRRRSSIDCVCDTLMSIALNSTAARIGIAPSSGFVHGGVACGGLLFDSPENRRGVPAGEVSVSSSSSSSIGKNSDDESERYDGGENDEAQSSYKGPLDMMNELEEVLPMRRGISKHYNYKSKSFTSLVEASSSSNIKELAKPDNAYTRKRRNLLASNHMWEKNRTSFPLRSNGGGISKRPIPSSRSALALAVKLGSCSESSTSSTSEESNSSSNPSSPRPPLPPGNACALGSYAAWRSYSLADLQECTAATTVNASRFSAASTTKPNV
>Pyrpy_N_08g1310.1
MDVLVGPTFSVDVSSYGPAQTQDSRHRAGLYLNQDRGAAEAEEASSDSSSSIGVPDDSEEEEDFKGDDGDEVQSKFNGGGGSGGGLGSLGSFGSLEESLPIKRGLSNYFSGKSKSFASLSEVCSSVSSVKEVEKRDNPFNKRRRVLIASKWSRKSSSSSSLYNWPNPKSMPLLALAEEGDEDDDEEHNRDRQGDGDNASQQSSSDEEDQERRRPPHKLLDRKLKSFKSKSCYCLSDLQEHDEQ
>Pyrpy_N_15g0417.1
MKRQTPCVSFSGKSNALSKIRLRSSILFLRLMSIALNSAAARIGIAPSSGFARGGLIFDSPENGRRVAAGEVTVCSSSSSSIGKNSDDGSEGNDDGENDEAQSSYKGPLDVMNELEEVLPVRRGISKYYNYKSKSFTSLAEASSSSNIQELAKPDNAYTRKRRNLLASNQMWEKNRTSFPLRSNGGGISKRPIPSSRSALALAVKLGSCSESSTSSASEDSNSSSNPTSPRPPLPPGYACPLGSYAAWRSYSLADLQECTTATTVNSSRFSAATTKPNV
>Pyrpy_N_15g0902.1
MDVLVGPTFSIDVSSYGPAPTQDNRNRGGLYLNQDRGAAVAEEASSDSSSSIGVPDDSEEEEDSKGDNGDEVQSKFNGGGGGGLGSLGSFGSLEDSLPIKRGLSNYFSGKSKSFASLSEVSSTVSSVKEVEKQDNPFNKRRRVLIASKWSRRSSSSSSLYNWPNPKSMPLLALAEDGDEDDDEHDRDREGEGENASSEQSSSDEKEDQERRAPQKLLDRRLKSFKSKSCYCLSDLQEHDEQ
>Pyrpy_N_15g1877.1
MSIALQRNGGGGHNMNRRPRFIHGAPCIPIYNSSENKGFAQDRRLDQEDSCSSSSSSVGRNSDSSDGSSEGEESGETEVQSSFKGPLDTMDQLEEVLPVKRGISKFYSGKSKSFTSLADVSSVSSVKELAKPKNRYTKKRKNLLAQNYFQDKNCNDSMTNNGVVISKRPAANPSRGSFIIGETLSSSPSYSNGEGSNSISPSPSSCLPPLPPHGRQSPDNEPSPPLPQRSSPWRSFSLSDLQCIAAATPDITGMRV
>Rosch_v2.0_Chr1g0322321
MSIALDRNGNSGNGMIPRSGRFIHGMPCISIYVTKGFDQDRRLELEENSSSSRSLSVGNNSDESNGSSEGEVQSSFKGPLDTMDQLEEVLPVNMTKLRKLNQTMAHRLSMLTTQVSQLVKIERIETTVAKIDQFAPSKQDKSKRSEI
>Rosch_v2.0_Chr2g0094921
MSIALDRNGNSGNGMIPRSGRFIHGMPCISIYDTKGFGQDRRLELEEDSSSSRSSSVGNNSDESNGSSEGEEGEVQSSFKGPLDTMDQLEEVLPVKRGISKFYNGKSKSFTSLADASSVSTVQELAKPVNPYNKKRKNLLANTYFRDLKNSGGGIRRSASSSRGIYLDGETLSGSNSGDDSKSISPSPFSCRPPLHPHRKRSPGNGSSDSSPPSPPQRNAPWRSFSLSDLQCAAAPTANITGFEICNGDMDNNPH
>Rosch_v2.0_Chr3g0491201
MSIALDRNGNSGNGMIPQSRRFIHGMPCILIYDTKGFDQDRRLELEEDSSTSRSLSVGNNSDKSNGSSEGEVQSSFKGPLDTMDQLEEVLPVKAYIVTWLRRMFPIFQFHHHLFSLSIRNMILQAL
>Rosch_v2.0_Chr4g0419681
MSIALDRNGNSGNGMIPRSGRFIHGMPCISIYVTKGFDQDRRLELEENSSSSRSSSVGNNSDESNGSSEGEVQSSFKGPLDTMDQLEEVLPVNMTKLRKLNRTMAHRLSMLTTQVSQLVKIEHIETTVAKIDQFAPSKQDKSKRSEI
>Rosch_v2.0_Chr6g0305061
MDVLVGSTSAATASCLFLNQNGVVGGGKSGIGACGGGKARSEQADSFSSSSSSSIGAPDDSDEENASKEGSGDVTDSEEVQSKFNRRGGLTSLGSMGSLEDSLPIKRGLSNYFSGKSKSFASLSDVVTTATTVKEVEKRENPFNKRRRVLIASKWSRKSSSSSSSSFYNHPNPKSMPLLASLNEDEEEQEPEETQEDPSSGQSSSDEKEPHMVRTPKLLDRGLKSFKSRSCYCLSDLQEHEQ
>Rosch_v2.0_Chr6g0311951
MSIALDRIGDVAPSSGFMHGGAMSFGLIFESSPGEDRAPAVASSSSTSIGKNSDGLSDEGDEENDEAQSSYNGPLDMMEALEEVLPIRRGISKFYNYKSKSFTSLADVSTSSSIKEIAKPDNAYTRKRRNLLASNLFWDKNRNSPLSCRGGISKSSSKRTITASQSTLALAVAMCSSETSPSTSGDSNSSSLTPPSFNKLGNHVAWRSLSLADLQECATSAAVNTTSRFFPSKPNLQP
>Rubch_LG01.2883
MSIALDRNGNNGNGMIQRSSRFIHGMPCISIYDTKGFDQDRRLDLEDSCSSRSSSVGNNSDLSNGSSEGDEAEVQSSFKGPLDTMDQLEEVLPVKRGISKFYSGKSKSFTSLADASSVSTVEDLAKPVNPYNKKRKNLLAHGYFRDRNCNHSLKNNASVIRRSPSSCRPPLHPHRKRSPGNGSSDSSPPSPPPQRNAPWRSFSLSDLQCVAAATPNITGFEISNGDMDNNPH
>Rubch_LG02.454
MDVLVGSTSAATASCLFLNQSGVGGSGIGVCGGGSEKEDSLSSSSSSSIGAPDDSDDENESKQGSGDVTDSEEVESKFKGGGGGGRGLTSLGSMGCLEDSLPIKRGLSNYFSGKSKSFASLADVVTSAATVKELEKRENPFNKRRRVLIASKWSRMSSSTSSSSSFYNHPNPKSMPLLALNEHEDEDEDEEQEPEETQEDPSPDQSSSDEKEPHMIRTPKLLDRGLKSFKSRSCYCLSDLQQHKQ
>Rubch_LG02.956
MSIALDRIDIATSFGLIFESPEAVEEAVASSSSSIGKNSDASRRSSSDVDEENDEAQSSYKGPLDMMDALEEVLPLRRGISKFYNYKSKSFTSLADASTSSSVKDIAKADNAYTRKRRNLLAYRNFPLRSCRGGISKPSKKTITASQSTLALAVAMSSSESSPSTSDDSNSRSATSPHPSGNTLGAWRSLSLADLQQCATSAAAAVNTTSRFFPSKPNLRS
>Ruboc_01_G02997
MSIALDRNGNNGNGMIQRSSRFIHGMPCISIYDTKGFDQDRRLDLEEDSCSSRSSSVGNNSDVSNGSSEGDEAEVQSSFKGPLDTMDQLEEVLPVKRGISKFYNGKSKSFTSLADASSVSTVEDLAKPVNPYNKKRKNLLANGYFRDRNCNHSLKNNAGVIRRSPSSCRPPLHPHRKRSPGNGSSDSSPPSPPPQRNAPWRSLSLSDLQCVAAAPPNITGFEISNGDMDNNPH
>Ruboc_02_G00780
MDVLVGSTSAATASCLFLNQNGVGGGGSGIGVCGGGSEKEESLSSSSSSSIGAPDDSDDENESRQGSGDVTDSEEVESKFKGGGGRGLTSLGSMGCLEDSLPIKRGLSNYFSGKSKSFASLSDVVTSATTVKELEKRENPFNKRRRVLIASKWSRMSSSSSSSFYNHPNPKSMPLLTLNEHEHEHEDEDEEQEPEETQEDPSSDQSSSDEKEPHMIRTPKLLDRGLKSFKSRSCYCLSDLQQHKQ
>Ruboc_02_G04559
MSIALDRIDIATSFGLIFESPPAVEEAVASSSSSIGKNSDASGRSLSEDGEENDEAQSSYKGPLDMMDALEEVLPLRRGISKFYNYKSKSFTSLADASTSSSIKDIAKADNAYTRKRRNLLAYRNFPLRSCRGGISKSSKKTITASQTTMALAVAMSSSESSPSTSDDSNSRSSNTLGAWRSLSLADLQQCATSAAAAVNTTSRFIPSKPNL
