# Supplementary material for: Transcriptomics of long‐term, low oxygen storage coupled with ethylene signaling interference suggests neofunctionalization of hypoxia response pathways in apple ( Malus domestica )
Source: Plant Direct. 2024 Dec 20;8(12):e70025. doi: 10.1002/pld3.70025 (PMC11660084; doi:10.1002/pld3.70025)
Supplement: Supplementary file 2 — Data S2: Homologs of all 606 hypoxia response genes identified in this study across 42 representative species of land plants). [file PLD3-8-e70025-s004.gz › 01-integratedGeneFamilies_dir/1128.faa]

>gnl_Ambtr_v1.0_evm_27.model.AmTr_v1.0_scaffold00046.63
VYRGYLRSSPNPFSLRRLSQLPGAVKVGSGDLRKGRFAYWEAKMTIKPAVKISDRNLSVKGRSILLDVPENVLLSSASASGPAEGVFVGAFFNDSCSRQLVPLGTLREVRFLSCFRFKLWWMAQKMGTCGGDVPQETQFMLVETAQSEDSNEPIYAVFLPLLEGPFRASLQGNERDELALCIESGDPAVKTPSSLTHTLFVTAGSDPFATIADAFRAVKQHLKTFHLRTEKKVPGIVDWFGWCTWDAFYQDVTAEGVAAGLESLSSGETPPKFLIIDDGWQSVGVDRPQEEAKQLQRLTGIRANHKFQNDVQGIEHIVQVAKKKHGLKYVYVWHAITGYWGGVKPGIKDMEHYGSAMQYPAISPGVVNNEPWLQTDIITTQGLGLVNPKNVYQFYNELHSYLAEAGIDGVKVDAQCILETLGVGLGGRVQLTRQYHQALDASVARNFPDNGCIACMSHNTDALYCSKQTAVVRASDDFFPRDAVSHTIHIAAVAYNSVFLGEIMLPDWDMFHSLHPAGEYHAAARAISGGPVYVSDSPGKHNFDLLRKIVLPDGSILRARLPGRPTQDCLFADPARDGVSLLKIWNMNKFTGVLGVFNCQGAAWSSVDKKNVFHETQTKTLTASVRPGDIHLLPEAAHDDWNGDCIVYSHKGELIRLPKSASLPVSLQVLEHETYTVTPIKALGGGFAFAPLGLIDMINAGGAIESLTYEINSRVELEADFGAVEGEMRGLSLENKGNEPIATVKLQVKGCGRFGAYSPSKPRSCSVGSEEVGFSYDSATGLLTLNLEMPKTGRFHDVVIQI
>gnl_Ambtr_v1.0_evm_27.model.AmTr_v1.0_scaffold00061.108
MTVGAGISINDGNLMVLGTCVLSNVHGNITVTPATGSGLTNGAFIGATSDQTGSRHVFPIGTLEGLRFMCTFRFKLWWMTQRMGSCGKDIPFETQFLIVEGRDGSHFDELNESVIYTVFLPVLEGSFRAVLQGNDNNELEICLESGDPDVKTYDGTHLVFVAAGTDPFDVIRSAVKSVESHSQTFAHRERKKMPDMLNWFGWCTWDAFYTDVTADGVKQGLESLEKGGIPPKFVIIDDGWQSVGMDPIGVASEAQDAANFANRLTHIKENHKFQKNGKEGHREEDPALGLFHIVSEIKGKHDVKYVYVWHALTGYWGGVRPGAKGMEHYESKMAYPVTSPGILSNEACDALNSIALNGLGLVNPEKVFSFYDELHSYLASAGIDGVKVDVQNILETLGAGHGGRVTLARKYHQALEASISRNFPDNGIIACMSHNTDGLYSSKRTAVIRASDDFWPKDPATHTIHIASVAYNTVFLGEFMQPDWDMFHSLHPMAEYHGAARAVGGCAIYVSDKPGNHDFDLLKKLVLPDGSILRAKLPGRPTKDCLFSDPARDGKSLLKIWNLNDHTGVLGVFNCQGAGWCRIGKKNTIHDKQPGTITGSIRAKDVDYLPKIAENDWSGNAVLYSHLGGELVYLPKNASVPVTLKSREYEVFTVAPVKDLSNGASFAPIGLIKMFNSGGAIKELAYESSEITTINMKVRGCGLFGAFSSTRPKRITVGSLESEFTYEESSGLLSLDLGVPEKESYMWEITVEV
>gnl_Ambtr_v1.0_evm_27.model.AmTr_v1.0_scaffold00103.113
MTVIPKIYINDGNLMVHGKTILTGVPDNIVITPGSGLAGAFIGATSQESDSHHVFPVGILEGLRFMCCFRFKLWWMTHRMGMCGKDVPLETQFMLVESKDGTPLSEDMDVGASEELTIYTVFLPLLEGQFRAALQGNDKNELEICFESGDKEVRTSQGLHMVYMHAGTNPFEVINHAVKAVEKHMQTFLHREKKKLPSFLDWFGWCTWDAFYTDVTAEGVEEGLKSLAEGGTPSRFLIIDDGWQQIGNEVKDANVVVQEGAQFASRLTGIKENHKFQKNGKNDQVPGLKLVVEDAKRHHDVKYVYVWHALAGYWGGVKPAAAGMEHYETTLAYPVQSPGVMGNQPDIVMDSLSVYGLGLVPPKTVFNFYNELHSYLASCGVDGVKVDVQNIIETLGAGHGGRVSLTRAYHQALEASISRNFTDNGCISCMCHNTDGIYSAKQTAVVRASDDFYPRDPASHTIHISSVAYNTLFLGEFMQPDWDMFHSQHPAAEYHGAARAVGGCAIYVSDKPGIHNFDLLKKLVLPDGSVLRAQLPGRPTRDCIFHDPARDGTSLLKVWNMNKCTGVVGVFNCQGAGWCKVEKKVRIHDSTPVTLTGTVRTRDVDLISQIAGPDWNGEAVVYAHKSGEVIRLPKGATIPVTLNVLEYELYHICPLKEIAPNTWFAPFGLLDMFNSGGAVEQVDVKKLEGSEQFDGEVADLGMAVSPLSEGRTEAAVVTMTVRGCGRFGAYCSQKPLGCKVDSVDTLFEYDAPNGLLTLRIPTPDKEMYRWNLQINV
>gnl_Ambtr_v1.0_evm_27.model.AmTr_v1.0_scaffold00008.77
MSQRTGDYGKDVPKETQFLLLKAPSSKDGSSNSYIFLLPLLDGSFRACLQGGENDELQLYMDSGDPAITASSWSHALIIKSGEDPFKLIEESIMAAESHLQTFLHRKKKKLPSIIDWFGWCTWDAFYTEVSAKGVEEGLKSLCEGGIPPRFLIIDDGWQSVATDETSNQPSDNIPLGRLTQIKENKKFQKHAEANGSPKEPTEGIQHIVKIAKEMYNVKYVYVWHALAGYWGGVKPNVEGTEGYDAKLQYPLATPASFARMAEIEWLSTEGLGLVHPSKAAKFFDELHAYLAASGIDGVKVDVQSVLETVASNMGGRIGLAALYHRALDASIARNFKENGIIACMSHSADALFFSKQTAIVRASDDFYPRNPLSHSIHVAAVSYNSVFLGEFMQPDWDMFHSLHSASEYHGAARAIGGCPVYVSDKPGEHDFDLLKKLVLPDGRVLRALLPGRPTLDCLFVDPTRDGKSLLKIWNMNKYTGVLGVFNCQGAAWDFGEKKNMNNNADKDMNSMALEGRVCGGDVHLLREAAVGEWSGYCAIYSHRGLLVCLPVTSGLSLKLKVLEYEVYTVTPIQRLGAGVYFAPVGLIHMFNSGGAIRKLEYRATSMENGDIGGGHVLVSVMGSGQFGAYASTKPKACWIDYVQSDFTYDENSGLLTLHMKQNPNGLTWDISIDF
>gnl_Aquco_v3.1_Aqcoe2G020700.1
MTVIPKISVNDGNLVVHGKTILTSVPDNIVLTPGSGEGLVAGAFIGATASDSKSLHVFPMGTLEGLRFMCCFRFKLWWMTQRMGMYGKDIPFETQFMLVESKDGSSLEEDSPTIYTVFLPLLEGQFRAVLQGNDRNEIEICLESGDKGVQTNQGLHLVYMHAGTNPFEVINQAVKGVENHMKTFHHREKKKLPAILDWFGWCTWDAFYTDVTAEGVDEGLKSLTEGGTPPRFLIIDDGWQQIGVEDKESKDCTVQEGTQFASRLTGIKENEKFQKNGKNNDQAPSLKHVVEEAKQHHNVKFVYVWHALAGYWGGVKPAAAGMEHYDSELAYPVQSPGVKVNQPDIVMESLSVHGLGLVHPKKIFNFYNELHAYLASCGVDGVKVDVQNIIETLGEGYGGRVALTRSFHQALEASISRNFPDNGCIACMCHNTDGMYSAKQTAVVRASDDFYPHDPASHTIHISSVAYNTLFLGEFMQPDWDMFHSLHPAADYHAAARAVGGCAIYVSDKPGNHNFELLKKLVLPDGSVLRAKLPGRPTRDCLFADPARDGISLLKVWNVNKCAGMVGIFNCQGAGWCKVAKKTLIHDTAPGTLTGSVRATDVDLIDQIAGDNWNGEVIVYAYRSGDIIRLPKGATLPVTLKVLEYELFHFCPLKEIAANISFAPIGLLDMFNASGAIERYDIHLALEKPELFDGEVPSEMSGSLQESRSPTATISLETRGCGRFGAFSTQQPLKCMVGGKETNFNYNSANGLLTFTIPVPEEEMYRWPIEIQV
>gnl_Aquco_v3.1_Aqcoe7G381900.1
MTITPAVRISDGKIIVKGQTILSGVPDNVISTSASNSGPVDGIFIGAQFEESNSTHVSLGTLSTVRFLACFRFKLWWMAQKMGNEGRDIPMETQFLLLESNGDDESNQVMYTVLLPLIEGSFRSCLQGNIENNELELCFESGDIETKASCFTHSLFINSGSDPFTTITDSITAVKYHLRSFRQRFEKKLPEMIDYFGWCTWDAFYQNVTQEDVEDGLKSLYLGGAAPKFVIIDDGWQSVGSDPVKLRNDGKSEPSLRLTGIRENDKFKNKEDPTVGIESIVNIAKKKYGLKYVYVWHAITGYWGGVSPDVEEYESSIKYSTGSNGVVMNDPTWKVDPLVEHGLGLVNPKQIYRFYNEMHEYLASAGVDGVKVDVQSVLETLGTSLGGRVQLTRQYHQALDASVNKNFPDNGIIACMSHNTDSLYCSKQTAIVRASDDFYPRDSVSHTIHIASVSYNSVFLGEFMQPDWDMFHSVHPAAEYHASARAISGGPVYVSDAPGKHNFELLRKLVLPDGSILRARLPGRPTKDCLFSDPTRDGVSLLKIWNMNKYTGVIGVYNCQGAAWSDVWKKNMFHKTQGDVLTGAVKGSDVHLIGEAATEANWKGDCALYSHREGDVVVIPNNAALPVSLKILEHEIFTVSPIKELAPGSRFAPLGLIDMYNAGGAIEGLRYEVKHSTVLPEVENGYVGDAVVEYESSKGEDRVLMQIKGCGRFGAYSSTKPSQCIVGSVAVDFSYDSLCGLLTLSLDQLPADGRKVHLVEVKL
>gnl_Arath_TAIR10_AT1G55740.1
MTVGAGISVTDSDLVVLGHRVLHGVPENVLVTPASGNALIDGAFIGVTSDQTGSHRVFSLGKLEDLRFMCVFRFKLWWMTQRMGTNGKEIPCETQFLIVEANQGSDLGGRDQSSSYVVFLPILEGDFRAVLQGNEANELEICLESGDPTVDQFEGSHLVFVAAGSDPFDVITKAVKAVEQHLQTFSHRERKKMPDMLNWFGWCTWDAFYTNVTAKDVKQGLESLKAGGVTPKFVIIDDGWQSVGMDETSVEFNADNAANFANRLTHIKENHKFQKDGKEGHRVDDPSLSLGHVITDIKSNNSLKYVYVWHAITGYWGGVKPGVSGMEHYESKVAYPVSSPGVMSSENCGCLESITKNGLGLVNPEKVFSFYNDLHSYLASVGVDGVKVDVQNILETLGAGHGGRVKLAKKYHQALEASISRNFPDNGIISCMSHNTDGLYSAKKTAVIRASDDFWPRDPASHTIHIASVAYNTLFLGEFMQPDWDMFHSLHPMAEYHAAARAVGGCAIYVSDKPGQHDFNLLRKLVLRDGSILRAKLPGRPTSDCFFSDPVRDNKSLLKIWNLNEFTGVIGVFNCQGAGWCKNEKRYLIHDQEPGTISGCVRTNDVHYLHKVAAFEWTGDSIVYSHLRGELVYLPKDTSLPVTLMPREYEVFTVVPVKEFSDGSKFAPVGLMEMFNSGGAIVSLRYDDEGTKFVVRMKLRGSGLVGVYSSVRRPRSVTVDSDDVEYRYEPESGLVTFTLGVPEKELYLWDVVIQ
>gnl_Arath_TAIR10_AT3G57520.1
MTITSNISVQNDNLVVQGKTILTKIPDNIILTPVTGNGFVSGSFIGATFEQSKSLHVFPIGVLEGLRFMCCFRFKLWWMTQRMGSCGKDIPLETQFMLLESKDEVEGNGDDAPTVYTVFLPLLEGQFRAVLQGNEKNEIEICFESGDKAVETSQGTHLVYVHAGTNPFEVIRQSVKAVERHMQTFHHREKKKLPSFLDWFGWCTWDAFYTDVTAEGVDEGLKSLSEGGTPPKFLIIDDGWQQIENKEKDENCVVQEGAQFATRLVGIKENAKFQKSDQKDTQVSGLKSVVDNAKQRHNVKQVYAWHALAGYWGGVKPAASGMEHYDSALAYPVQSPGVLGNQPDIVMDSLAVHGLGLVNPKKVFNFYNELHSYLASCGIDGVKVDVQNIIETLGAGLGGRVSLTRSYQQALEASIARNFTDNGCISCMCHNTDGLYSAKQTAIVRASDDFYPRDPASHTIHIASVAYNSLFLGEFMQPDWDMFHSLHPTAEYHAAARAVGGCAIYVSDKPGNHNFDLLRKLVLPDGSVLRAKLPGRPTRDCLFADPARDGISLLKIWNMNKFTGIVGVFNCQGAGWCKETKKNQIHDTSPGTLTGSIRADDADLISQVAGEDWSGDSIVYAYRSGEVVRLPKGASIPLTLKVLEYELFHISPLKEITENISFAPIGLVDMFNSSGAIESIDINHVTDKNPEFFDGEISSASPALSDNRSPTALVSVSVRGCGRFGAYSSQRPLKCAVESTETDFTYDAEVGLVTLNLPVTREEMFRWHVEILV
>gnl_Arath_TAIR10_AT5G20250.4
MASQSCYNGIHRIKRVHPLIHSLTFHRFSSSSLPFKSHIPSSQQQLRIRSSSSLSDLGNRRHCSSTRGFQFWSYKRSEAASPFKTRYRENEEEEDMTIKPAVRISDGNLIIKNRTILTGVPDNVITTSASEAGPVEGVFVGAVFNKEESKHIVPIGTLRNSRFMSCFRFKLWWMAQRMGEMGRDIPYETQFLLVESNDGSHLESDGANGVECNQKVYTVFLPLIEGSFRSCLQGNVNDEVELCLESGDVDTKRSSFTHSLYIHAGTDPFQTITDAIRTVKLHLNSFRQRHEKKLPGIVDYFGWCTWDAFYQEVTQEGVEAGLKSLAAGGTPPKFVIIDDGWQSVERDATVEAGDEKKESPIFRLTGIKENEKFKKKDDPNVGIKNIVKIAKEKHGLKYVYVWHAITGYWGGVRPGEEYGSVMKYPNMSKGVVENDPTWKTDVMTLQGLGLVSPKKVYKFYNELHSYLADAGVDGVKVDVQCVLETLGGGLGGRVELTRQFHQALDSSVAKNFPDNGCIACMSHNTDALYCSKQAAVIRASDDFYPRDPVSHTIHIASVAYNSVFLGEFMQPDWDMFHSVHPAAEYHASARAISGGPLYVSDSPGKHNFELLRKLVLPDGSILRARLPGRPTRDCLFADPARDGVSLLKIWNMNKYTGVLGVYNCQGAAWSSTERKNIFHQTKTDSLTGSIRGRDVHSISEASTDPTTWNGDCAVYSQSRGELIVMPYNVSLPVSLKIREHEIFTVSPISHLVDGVSFAPIGLVNMYNSGGAIEGLRYEAEKMKVVMEVKGCGKFGSYSSVKPKRCVVESNEIAFEYDSSSGLVTFELDKMPIENKRFHLIQVEL
>gnl_Betvu_v1.2_Bv4_091140_xstd.t1
MTVGAGIHIDVTEKKLLVLGKELFSDVHDNVILTQCAEDAFVAGAFIGVDSDRLGSRRVFPVGKLEGLRFMSVFRFKLWWMTQRMGNCGQDIPLETQFLIVELEADAQTHQTNYVVFLPLLEPNFRAVLQGNANNHLEICLESGCPEVEQFDGTHLVYVAAASDPFHLITNAVKSVERHLQTFCHREKKKMPDILNWFGWCTWDAFYTDVTSQGVKEGLQSFEKGGIPPKFVIIDDGWQSVGMDANSVPCEEDNCANFANRLTHIKENHKFQKNGKKGHDRVEDGFRDIITEIKEDHSVKYVYVWHAITGYWGGVKPGAAEMKHYESKLAYPKTSPGVQGNEHVDYLDNSLVTMTKNGLGLVNPEKVFNFYDELHSYLASAGIDGVKVDVQNVLETLGAGHGGRVSLARKYHKALEASITRNFPDNGIISCMSHNTDGLYSSKRTAVIRASDDFWPRDPASHTIHIASVAYNSIFLGEFMQPDWDMFHSLHPMAGYHGAARAIGGCAIYVSDKPGHHDFDLLRKLVLPDGSILRAKLPGRPTRDCLFSDPTRDGKSLLKIWNMNDYTGVIGVFNCQGAGWCKVGKRNVVHEEQPDTISGVVRAHDVNYLNKIADAGWNGDAIVYAHLAGEVVYLPQIVSLPVTLKAREYEVFTVVPAKQLSNGAIFAPIGLTKMFNSGGAVKALLYEVESSMVSLKVRGCGAFGAYSSIQPQKICVDDEEIDFEYEETSGLVTLTLATPQKELYLWSIKIEL
>gnl_Betvu_v1.2_Bv8_193750_qhjs.t1
MTIAPAVRIADGKVIVKDRTILTGVPDNVIATSGSSSGPVEGVFVGAEFDQLSSRHVVSLGSLRDVRFMACFRFKLWWMAQKMGDKGGEIPLETQFLLVETKDGSHIESDDGDESNQIIYTVFLPLVEGPFRACLQGNTQDDQLELCLESGDDEIKGTSFTHSLFVSAGTDPYATIFEAMRAVKSHLKTFRQRHEKKLPSIIDYFGWCTWDAFYKEVTQEGVEAGLASLSAGGTPPKFVIIDDGWQSVGVDQQKETSSEEDELVPRLTGIKENEKFQKKDDPSVGIRNIVNIAKEKYGLKYVYVWHAITGYWGGVRPGVKEMEEYESLMKYPNVSKGVVENEPVWKSDPMKVQGLGLVNPKSVYKFYNDLHSYLASNGIDGVKVDVQCILETLATGFGGRVELTRQYHQALDASVARNFPDNGCIACMSHNTDALYCSKQTAIVRASDDFYPRDPVSHTIHIAAVAYNSVFLGEFMLPDWDMFHSDHPAGEYHGSARAISGGPIYVSDAPGKHNFDLLRKLVLPDGSVLRARLPGRPTRDCLFSDPARDGISLLKIWNMNKYNGVLGVYNCQGAAWSSTERKNTFHPTRPEAITGVVRGRDVHLINEAAVDPSDWSGDCAAYRYRTGEVITLPYNVALPVSLKVLEFEIYTVTPIKVLAPGFSFAPFGLIKMFNAGGAINGLTYQVRSGARVENGMTHGDEMVGKVQMEVKGCGMFGAYSSTRPKRCRVGSEEIEFEYDSGSGLVTLSLDQMPDESKELHIVEVEL
>gnl_Betvu_v1.2_Bv_006460_trdy.t1
MTITPKISISNGNLVVHGKTILKGVPDDIILTPASSGGLAGGSFVGASAADSKCLHVFPMGTLEGLRFMCCFRFKLWWMTQRMGKCGKDVPLETQFMIVESKDSTADGEPDDAPTIYTVFLPLLEGQFRAVLQGNEKNELEICMESGDTAVQTRQGLHLVYVHAGTNPYEVVNQAVKAVEKHMQTFRHREKKRLPSFVDWFGWCTWDAFYTDVTAEGVEEGLKSLSKGGAPPRFLIIDDGWQQIGNEIIKDENCVVQEGAQFANRLTGIKENAKFQNKKNSEDNDLVPGLKHVVDEAKQRHNVKNVYVWHALAGYWGGVKPAADGMEHYDTALAYPVQSPGVLGNQPDVVMDSLSVHGLGLVHPKKVFNFYNELHAYLASCGVDGVKVDVQNIIETLGSGHGGRVSLTRAYHQALEASIGRNFPDNGCISCMCHNTDGIYSSKQTAVVRASDDFYPRDPASHTIHISSVAYNSLFLGEFMQPDWDMFHSLHPAADYHAAARAIGGCPIYVSDKPGNHNFELLRKLVLPDGSVLRARLPGRPTRDCLFIDPARDGTSLLKVWNVNKCSGVVGVFNCQGAGWCRVEKKTRIHDTTPGTLTGFVHASDVDSIVEVAGPDWNGEVIVYMYQSGNVVRLPKGVSLPVTLKVLEYELFHFCPLKEITSSISFTPIGLLDMYNSGGAVDQFDVQLSSNERIVHSNGEVLTEQRNLLSNTESPTVIINLKVRGCGRFGAYSSQRPSICTVDGADTNFEYDSETGLLTITLPVSQEELYRWPVQIQV
>gnl_Carpa_v0.4_evm.model.supercontig_1077.4
MTVGAGISASDGGLMVLGKRVLHDLKENIVVTPASGAALINGAFIGVTSDQIGSRRVFPIGKLEGLRFMCVFRFKLWWMTQRMGNCGRDIPFETQFLLVEVNDGSHFDNGDEDQSALYAVFLPILEGDFRAVLQGNEDNELEICLESGDPAVHEFEGSHLVFVAAGSDPFDIITSAVKTVEKHLQTFAHRERKKMPDMLNWFGWCTWDAYYTDVTAEGVKQGLESLEEGGIPPKFVIIDDGWQSVGTDYSSIEFKADNSANFANRLAHIKENYKFQKDGKEGQRVEDPALGLRHIVSYIKDQHGLKYVYVWHAITGYWGGVNPGIAEMEHYESKVAYPVSSPGVQSNEACDCLNNITQNGLGLVNPEKVFNFYDELHSYLASSGVDGVKVDVQNILETLGAGHGGRVKLARKYHQALEASISRNFPNNGIISCMSHNTDGLYSAKRTAVIRASDDFWPRDPASHTIHIASVAYNTIFLGEFMQPDWDMFHSLHPMAEYHGAARAVGGCAIYVRAKLPGRPTRDCLFNDPARDGKSLLKIWNMNNFTGVIAVFNCQGAGWCPVGKKNLIHDQQPGTITGLVRAKDVDYLHKVANEGWTGDAILYSHLGGEVVYLPNDASLPITLKSREYEVLTVVPVKEFSSGVKLGAIGLLKMFNSGGAISELEYECSASVRMKVRGCGLFGFYSSAQPKSITVDGEEMEFRYEEESGLTSLNLRVPKEELYLWSMHIEL
>gnl_Carpa_v0.4_evm.model.supercontig_46.40
MTIKPAIRIAERKLIVKDRTILSGVSDNVIETSGSDSGPVEGLFLGAVFEEEKSRHVVSIGSLRDVRFMACFRFKLWWMAQKMGDYGRDIPLETQFLLVETKDGGSHLDGNPIVYTVFLPLIEGPFRACLQGNVNDELELCLESGDADIKASSFTHSLFIHAGTDPFCAITDAIRAVKLHLKTFRQRHEKKLPGIVDYFGWCTWDAFYQEVTQEGVEAGLESLAAGGTPPKFVIIDDGWQSVGGDPSEGPDSSDQAANKPQPLLRLTGIRENAKFQDTEDPTVGIKSIVNIAKNKHGLKYVYVWHAITGYWGGVRPGAKEMEQYESSMKYPMVSKGVVENEPTWKTDVMAVQGLGLVNPKNVHRFYNELHSYLASAGIDGVKVDVQCILETLGAGLGGRVELTRQYHQALDASIARNFPDNGCIACMSHNTDALYCSKQTAVVRASDDFFPRDPVSHTIHIAAVAYNSVFLGEFMQPDWDMFHSLHPAGEYHASARAISGGPIYVSDAPGNHNFDLLKKIVLPDGSILRARLPGRPTQDCLFTDPARDGASLLKIWNMNKYTGVLGAYNCQGAAWNSSERKNTFHKTKTDSITGHTKGRDVHLIAEATSEDPDWSGDCAVYSHRGSELITLAQNTALPISLKVLEYEIYTVTPIKVLAPGFSFAPLGLINMFNAGGAIEGLKYEVKDQNSGVVGEERTANCSDELVGKVTMHVKGCGKFGAYSSTKPRRCVVGSGPGEVGFEYDSSSGLLTFSLVKLPEEENKVHVVELEL
>gnl_Carpa_v0.4_evm.model.supercontig_92.35
MTVTSNISINDGNLVVHGKTILTGVPDNIILTPGSGVGLMSGAFIGATASISKSLHVFPIGVLEGLRFMCCFRFKLWWMTQRMGMCGKDVPLETQFMLVESKNNTEGDYQSDAATVYTVFLPLLEGQFRAVLQGNEKNEVEICLESGDNAVETNQGLYLVYMHAGTNPFEVINQAVKAVEKHMQTFLHREKKKLPSFLDWFGWCTWDAFYTDVTAEGVEEGLKSLSEGGIPPRFLIIDDGWQQIEKKERDANCVVQEGAQFASRLTGIKENSKFQKNNQNKEQVSGLKHVVEGAKQRQNVKYVYVWHALAGYWGGVKPAAAGMEHYDTALAYPIQSPGVLGNQPDIVMDSLGIHGLGLVHPKKVFNFYNELHAYLASCGVDGVKVDVQNIIETLGAGHGGRVSLTRSYHQALEASVARNFPDNGCIACMCHNTDGIYSAKQTAVVRASDDFYPRDPASHTIHISSVAYNTLFLGEFMQPDWDMFHSLHPAAEYHGAARAIGGCAIYVSDKPGNHNFELLKKLVLPDGSILRAQLPGRPSRDCLFTDPARDGTSLLKIWNVNKFSGVVGAFNCQGAGWCKITKKTLIHDESPGTLTGSVCATDVDLMAQVAGADWNGDTVVYAYRSGEVMRLPKGASVPITLKVVEYELFHFCPVKEVTPNISFAPIGLLDMFNAGGAVEGVEVNKVSGNEPELFDGEVSSELTTFLSDNRSASATIALKVRGCGRFGAYCSQRPLKCSVGNVETEFEHDPENGLVTLSLPVAAEEMFRWPVEIQV
>gnl_Elagu_v2.0_p5_sc00012.V1.gene48
MTVGAGISIADGNLMVLGTKILSDVHGNVFLTPACGNAMMNGAFIGIRSDSAGSRNVFPVGKLQDLRFMCTFRFKLWWMTQRMGSFGRDIPFETQFLIVEGSDGSHFGEGSEDGVQQSAVYTVFLPILEGAFRAVLQGNANDELEVCLESEIFVAHLSGDPAVEAFEGTHLVFVGAGSDPFEVIKNAVKTVERHLQTFSHRERKKMPDMLNWFGWCTWDAFYTNVTAEGVKQGLESLEKGGIPAKFVIIDDGWQSVAMDHTGIASIADNAANFANRLTNIKENHKFRKNGKEGHRDEDPANGFAHLVTEIKEKHDLKYVYVWHAITGYWGGVKPGVTGMEHYESKMQYPISSPGVQSNERCDCLNCITTNGLGLVNPEKVYTFYNELHSYLASAGIDGVKVDVQNILETLGAGHGGRVQLARKYHQALEASIARNFPDNGIISCMSHNTDNLYSDKPGKHDFNLLKKLVLPDGSILRAKLPGRPTRDCLFSDPARDGKSLLKIWNLNDYSGVVGVFNCQGAGWCKIVKTNLIHDEQPGTITGVIRSKDVDYLPRVADDGWNGDAIVYSHSGGEVTYLPKNASIPVTLKAREYEIFTVVPVKELSSGASFAPIGLIKMFNSGGAIKELRYESMKGAIIEARIHGSGMFGAYSSIRPKRITVDSDAVDFTYDEGCGFVTFVLEIPQQELCLWNVTVEL
>gnl_Elagu_v2.0_p5_sc00072.V1.gene388
MTLGPKISISEGNLVVHGKTILTGVPDNIVLTHGTGVGPVAGAFIGATASDRKSLHVFPLGTLQGLRFMCLFRFKLWWMTQRMGTAGRDVPLETQFMLVESKDGTAEVELGAAASDSGEEGSAATIYTVFLPLLEGQFRAALQGNEHDQLEICLESGDLAVETNQALYMVYMHSGTNPFEVITEAVKYGSNTIPSFLDWFGWCTWDAFYTEVTAEGVHEGLKRFASRLTGIKENAKFQKNGEEDQSPGLKVVVNEAKQHNNVKYVYVWHAMAGYWGGVKPAGEGMEHYESTLAYPVTSPGVTGNQPDIVMDSLAVHGLGLVHPKKVYSFYNELHAYLASCGVDGVKVDVQNIIETLGAGHGGRVSLTRAYHQALEASVTCNFPDNGCISCMCHNTDMLYSAKQTAVVRASDDFFPRDPASHTIHISSVAYNSLFLGEFMQPDWDMFHSLHPAAEYHGAARAVGGCAIYVSDKPGHHNFELLRKLVLPDGSVLRALLPGRPTRDSLFNDPARDGTSLLKIWNVNKCTGVVGVFNCQGAGWCKIAKKTRVHDAAPGTLTGTVSARDVDGIAQLAGEGWDGQAVVYAYKSGELVRLPKAATLPVTLKVLEYELFHICPIKVISPGISVAPIGLLDMFNSGGAVEQFDIRMSSSTGSTEDRDDGDSSFDAAEQFSENRAATAAVVLRVRGCGRFGFYSTQRPIKCTLDSSDVEFSYDSATGLVLLDIPVPEKEMYRWALEIQV
>gnl_Elagu_v2.0_p5_sc00087.V1.gene77
MTVRAGISIADGNLMVLGTKILSDVHGNVLLTPACGNGMMNGAFIGVRSDQAGSRNVFPVGKLQDLRFMCTFRFKLWWMTQRMGSFGRDIPFETQFLIVEGSDGSHFGEGNEDGVGQSAVYTVFLPILEGDFRAVLQGNANDELEICLESGDPAVEAFEGTHLVFMGAGSDPFEVITDTVKTVERHLQSFSHREKKKMPDMLNWFGWCTWDAFYTNVTAEGVKQGLESLEKGGIHPKFVIIDDGWQSVAMDSNGIASIADDAANFANRLTHIRENHKFQKNGKEGRRDEDPANGFAHIVSEIKGKHDLKHVYVWHAITGYWGGVRPGVTGMEHYESKLQYPISSPGVQSNEHCDCLNNITTNGLGLVNPEKVYNFYNELHSYLASAGIDGVKVDVQNILETLGAGHGGRVQLARKYHLALEASIGRNFPDNGIISCMSHNTDNLYSSKRTAVVRASDDFWPRDPASHTIHIASVAYNTVFLGEFMQPDWDMFHKLVLPDGSILRAKLPGRPTRDCLFSDPARDGKSLLKIWNLNDYSGVIGVFNCQGAGWCKVEKTNLIHDEQPGTITGVIRSKDVDYLPGVADDGWNGDAIIYSHSGGDVTYLPKNASMPVTLKSREYEVFTVVPVKEFSNGASFAPIGLIKMFNSGGAVKELRYESTKSAIIESRVRGSGMFGAYSSIRPRRISVDSEAVEFTYDEGRGLITFVLGIPQQELYLWDVTTEL
>gnl_Elagu_v2.0_p5_sc00349.V1.gene62
MTITPSVRISDGKLVVRGHTILSDVPDAVISSAASSGPVDGIFLGAQFAETSCRHVLPLGTLRDVRFMATFRFKLWWMAQKMGDRGRDIPHETQFLLLESKDGEETVYTVLLPLIEGPFRACLQGNPRDELELCLESGDVDTRSAAFSHALFIGTAVADPFTAISGAVAAVKHHLKTFHQRSEKKLPGIVDYFGWCTWDAFYQEVTQEGVESGLRSLTAGGAPPKFVIIDDGWQSVGSDQPQEESEKPNSLFRLTGIKENNKFQSKEDPASGIKTIVQTAKNNYGLKYVYVWHAITGYWGGVRPGVEGMEEYGSKMQYPKIPPGVAENEPWLMTDVITLQGLGLVNPKRVYKFYNELHSYLAAAGVDGVKVDVQCILETLGAGLGGRVELTRQYHRALDASIAKNFPDNGCIACMSHNTDALYCSKQTAVVRASDDFYPRDPVSHTIHIASVAYNSVFLGEFMLPDWDMFHSLHPAAEYHASARAISGGPIYVSDAPGKHNFELLRKLVLPDGSILRARLPGRPTGDCLFSDPARDGVSLLKIWNMNKFTGVLGVYNCQGAAWSSTEKKNVFHHTGSDALSCAVKGSDVHQIAEAATDHDWNGDCNVYRHRDGQLLVLPHNAAMPVSLKVLEHEIFTISPIKDLAPGFRFAPLGLVDMFNAGGAVDGLTYHILGGANILELDSSFAGEMNGALMHSLENRSGDAVAMICMEVKGCGRLGAYCSVTPRKCMLGSADAEFSYDPSSGFLTLQLENMPEGNKRAHKPALILEESPRCSSCCFQCNAFVDARYWLLEKMKMAEIDTLWGKPAKNPDRRGLLWGTSNAQVTSHLTEEGA
>gnl_Eucgr_v2.0_Eucgr.C04266.1
MTIKPAVRISDRNLIVKDRTILTGVPDNVVAASGSSSGPVEGVFLGAVFDKDDSRHVLPVGTLRDVRFMACFRFKLWWMAQKMGDHGSEIPLETQFLLVETKDGSHLESDDGNEENQIVYTVFLPLIEGPFRACLQGNERDELELCLESGDVETKASSFNHSVFIHSGTDPFATIFEAIRAVKLHLKTFRQRHEKKLPGIVDYFGWCTWDAFYQDVTQEGVEAGLESLAAGGTPPKFVIIDDGWQSVGSDPVAEESSEGEKKQQLLRLTGIKENAKFQKKDDPTVGIKNIVNAAKSKHGLKYVYVWHAITGYWGGVRPGVKEMEEYESLMKYPSLSKGVIENEPTWKNDAIALQGLGLVNPKNVYKFYNELHSYLAGAGIDGVKVDAQCILETLGAKLGGRVELTRQYHQALDASVARNFPDNGCIACMSHNTDALYCSKQTAIVRASDDFFPRDPVSHTIHIAAVAYNSVFLGEIMQPDWDMFHSVHPAAEYHASARAISGGPIYVSDVPGKHNFELLKKLVLPDGSVLRARLPGRPTRDCLFSDPARDGVSLLKIWNMNKYTGVLGVYNCQGAAWNSTERKNTFHQTKTEAITGYIRGRDVHLISEATTDPTWSGDCAIYCHKSGDLIVLPYNVAMPVSLKVLEHDILTVTPIKVLAPGFSFAPLGLINMFNAGGAIEGLRYEVKGGAELSELRTEYAGEGNIMAGQRVENCSNELVGTVHMEVKGCGKFGAFSSTRPKSCKMGMNEVEFQYDAASGLLSFNLDHLPEEAQRVHAIEVQL
>gnl_Eucgr_v2.0_Eucgr.A02374.1
MTVTPKISINDGNLVVHGKTILTGVPDNIVVTPGSGVGLVAGAFIGATASDSKSLHVFPVGVMEDLRFVCCFRFKLWWMTQRMGTCGRDIPLETQFLLVESKDNTETGEQGDPSTVYTVFLPLLEGPFRAVLQGNDKNELEICLESGDSAVETNQGLYLVYMHAGTNPFEVINQAVKGVEKHMQTFLHREKKNLPSFLDWFGWCTWDAFYTDVTAEGVDEGLKSLSEGGTPPRFLIIDDGWQQIENKAKEESASVVQEGAQFASRLTGIKENSKFQKNGQNNEQVAGLKHVVDEAKHHRNVKFVYVWHALAGYWGGVKPAAAGMEHYDTALAYPVQSPGVLGNQPDIVMDSLSVHGLGLVHPKKVFNFYNELHAYLASCGVDGVKVDVQNIIETLGAGHGGRVSLTRSYNQALEASIARNFPDNGCIACMCHNTDGIYSAKQTAIVRASDDFYPRDPASHTIHISSVAYNTLFLGEFMQPDWDMFHSLHPAAEYHGAARAVGGCAIYVSDKPGNHNFELLKKLVLPDGSVLRAQLPGRPTRDCLFVDPARDGVSLLKIWNLNKCTGVVGVFNCQGAGWCKVVKKTRIHDESPGTLTTSVRATDVDLISQVASPNWNGETIVYAYRSGELIRLPKGASVPVTLKVLEYELFHFCPLKEITSNIAFAPIGLLDLFNSGGAVEQFDIHVASDDKPATIALKVRGCGRFGAYSSQRPLKCTVGSVETEFDYNSATGLVTVNLPFPEEEMYRWPVEIQV
>gnl_Eucgr_v2.0_Eucgr.F03658.1
MTVGAGISVSDGKLTVLGSSVLTDVHPNIEVTHAAGDALASGAFLGVRSDQIGSRRVFPVGKLEGLRFMCVFRFKMWWMTQRMGNCGQDIPFETQFLIVEARDGSHFDNRGEYGSSDQPALYTVFLPILEGDFRAVLQGNERNELEICLESGDPAVTGFEGSHLVFVAAGSDPFEVITNAVKTVEKHLQTFSHRERKKMPDMLNWFGWCTWDAFYTDVTAEGVKQGLESFEKGGVPPRFVIIDDGWQSVGMDPTSKDSKADNTANFANRLTHIKENHKFQKDGQEGSRVDDPALGLRHIVTEIKEKHALKYAYVWHAITGYWGGVRPGVDGMEHYESKMAYPVSSPGVESNEPCDALKSITTNGLGLVNPEKVFSFYNELHSYLASAGIDGVKVDVQNILETLGAGHGGRVKLARKYHQALEASISRNFPDNGIISCMSHNTDGLYSTKRAAVIRASDDFWPRDPASHTIHIASVAYNTIFLGEFMQPDWDMFHSLHPMAEYHGAARAIGGCAIYVSDKPGQHDFNLLRKLVLPDGSILRAKLPGRPTRDCLFTDPARDGKSLLKIWNMNDFSGVVGVFNCQGAGWCKIGKKNLIHDEQPGTTTGVIRASDVDYLPKVAGIDWTGNVILYSHLGGEVVYVPRNTSLPVTLKSREYEVFTVAPVKELSSGALFAPIGLIKMFNSGGAIKGLEYETLSGLVHLKIRGCGVFGAYSSVRPQRVLIDSQESEFRYEEPSGLLTFTLRVPEEELYQWNVAIDL
>gnl_Eucgr_v2.0_Eucgr.F01231.1
MTTGARTVSLTNGKLMVSGQCVLSDVHDNVSLTPVVSNDDVLCDGAFIGVKSDHKGSLRVFPVGKLLGLRFMSLYRFKMWWMTQWMGVCGCEIPFETQFLLVEVRNSLCLDNARTGSDGIDKQEMYIVFLPLLEGDFRAVLQGNEQNEMVICLESGDPAVDTFDGNHLVFTASGSNPFDVVTFAVKTVEKYQKTFCHLERKKIPDMINWFGWCTWDAFYTDVTEEGLKLGLESFKKGGIAPKFLIIDDGWQSVAMDPTGIESKAEDTANFADRLVDIKENHKFRKHPKEGHVEKELGCGLQRIIAEIKEQYGLKYVYVWHAITGYWGGVKPNSPAMESYEANLVYPMSSAGVEVNGVCNVLESIMMNGVGLVKPEKAYDFYNDLHSYLASTGVDGVKVDAQTILETLGKGYGGRVNLARKYHEALEASIARNFSDNDIISCMSHNTDGLYSEKKTAIMRASDDFFPRDPASHTIHVASVAYNSTFVGEFMQPDWDMFHSQHPMAEYHGAARAVGGCAIYVSDKPECHDFNLLKKLSLPDGSILRAKLPGRPTRDCLFSDPARDKKSLLKIWNLNSFSGVIGVFNCQGAGWCRVTKKPLIHEEHVETLTGSITAKDVDYLPRVADDGWSGDTMVYSHRGGEVVYLRKNSSYSIVLNPREYEVFTVVPVKSLSNGAKFAPIGLLEMFNSGGAISDLKYELDEPMTISMRVRGCGMFGAYSLAQPKRILVESREVPFEYRQGSGLVTFALEVPDEDLYLWNIVIKF
>gnl_Manes_v6.1_Manes.08G049600.1
MTITPKISINDGKLVVHGKTILTGVPDNIVLTPAGGLVAGAFIGATASHSKSLHVFTVGVLEGLRFMCCFRFKLWWMTQRMGMCGKDIPLETQFMLVESKDGGEGVDQGDAQTIYTVFLPLLEGQFRAVLQGNEKNEMEICLESGDNAVETNQGLHLVYIHAGTNPFEVINQAVKALEKHMQTFLHREKKKLPSFLDWFGWCTWDAFYTDVTAEGVKEGLKSLSEGGSPPRFLIIDDGWQQIENKSLKDTNAVVQEGAQFASRLTGIKENAKFRKNGEKDEEARGLKHVVEDAKQCHNVKFVYAWHALAGYWGGVKPASSGMEHYDTALAYPVQSPGVLGNQPDIVMDSLSVHGLGLVHPKKVFNFYNELHAYLASCGIDGVKVDVQNIIETLGAGHGGRVSLTRSYHQALEASIARNFPDNGCISCMCHNTDGIYSAKQTAVVRASDDFYPRDPASHTIHISSVAYNTLFLGEFMQPDWDMFHSLHPAADYHGAARAIGGCAIYVSDKPGNHNFELLKKLVLPDGSVLRAQLPGRPTRDCLFADPARDGTSLLKVWNVNTCTGVVGVFNCQGAGWCKIEKKTRIHDASPGTLSGSVRSTDVDCIAQVASPDWSGETIVYAYKSGEVIRLPKGASVPVTLKVLEYELFHFCPIKEIASNILFAPIGLLDMFNVGGAMDKFEIKMNPDKKSELFDGEVSSGLTTSLSENRSPAATIALKVRGCGRFGAYSSQRPLKCSVDNAETEFNYDSDTGLVTLTLPIPEEEMYRWNMEIQV
>gnl_Manes_v6.1_Manes.05G206000.1
MTVGAGITVADRKLVVLGNAVLHDVHDNIEITPAAGDAFVNGAFIGVRSDQIGSRKVFPVGKLEGLRFMCVFRFKLWWMTQRMGNCGQDIPFETQFLIVEARDGSHFDGGDEQSAVYVVFLPILEGDFRAVLQGNERNELEICLESGDPAVEEFEGSHLVFVAAGADPFDVITNAVKTVERHLQTFSHRERKKMPDLLNWFGWCTWDAFYTDVTAEGVKRGLESLSKGGISPKFVIIDDGWQSVGMDPTSIEAKADNTANFSNRLTHIKENHKFQKNGKEGQRVEDPALGLRHIVTEVKEHHRLKYVYVWHAITGYWGGVKPGVNEMEHYESKMTFPISSPGVQSNEHCDCLQSITKNGLGLVNPEKVFNFYNELHSYLSSAGINGVKVDVQNILETLGAGHGGRVKLARKYHQALEASIARNFPDNGIISCMSHNTDGLYSAKRTAVIRASDDFWPRDPASHTIHIASVAYNTVFLGEFMQPDWDMFHSLHPMAEYHGAARAVGGCAIYVSDKPGQHDFNLLKKLVLPDGSILRAKLPGRPTRDCLFSDPARDGKSLLKIWNLNDFNGVLGVFNCQGAGWCKVGKTNLIHDENPCTITGSIRAKDVDYLPKVADHGWNGDSVIYSHLSGDVIYVPKDVTLPITLKSREYDVFTVVPVKELSSGAKFAPIGLLKMFNSGGAIKELKYDCETSPAVNIKARGCGLFGAYSSARPKKITVDFKEVEFEYEEGCGLITLHLRVPEEELYFWNIAIDV
>gnl_Manes_v6.1_Manes.09G024300.1
MTVTPKISINDGNLVVHGKTILTGVPDNIVLTPGSGVGLVAGAFLGATASNSKSLHVFPVGVLEGLRFMCCFRFKLWWMTQRMGNCGRDIPLETQFMLVESRDGGEGVDQDDAQTIYTVFLPLLEGQFRAVLQGNEKNEMEICLESGDNAVETKQGLYLVYMHAGTNPFEVINQAVKAVEKHMKTFLHREKKKLPSFLDWFGWCTWDAFYTDVTAEGVEEGLKSLSEGGTPPRFLIIDDGWQQIETKAKEDANAVVQEGAQFASRLTGIKENAKFQKNGENAEEARGLKHVVEDAKRRHNVKFVYVWHALAGYWGGVNPAAAGMEHYDPALAYPVQSPGILGNQPDIVMDSLAVHGLGLVHPKKVFDFYNELHAYLASCGVDGVKVDVQNIIETLGSGHGGRVSLTRSYHQALEASVARNFPDNGCIACMCHNTDGIYSAKQTAVVRASDDFYPRDPASHTIHISSVAYNTVFLGEFMQPDWDMFHSLHPAADYHGAARAIGGCAIYVSDKPGNHNFELLKKLVLPDGSVLRAQLPGRPTRDSLFVDPARDGTSLLKIWNVNKCTGVVGVFNCQGAGWCKVEKKTRIHDASPGTLTGSVRATDVDCIAQVAGADWNGETIVYAHKSGEVFRLPKGASVPVTLKVLDFELFHFCPIKEITSNISFAPIGLLDMFNTGGAVDQFEIKMASDKKPEHLDGEVSTDVTTSLSENRSPTATIALKVRGCGRFGAYSSQRPLKCIVGNAETNFNYDPDTGLVTLTLPVPEEEMYRWPVEIHV
>gnl_Manes_v6.1_Manes.06G047200.1
MTIKPAVRISDRKLIVKDRTIVSGVPDNVVSTSGSSSSPVEGVFLGAVFNEENSRQVVSLGTLREVRFMACFRFKLYWMAQKMGDHGRDIPLETQFLLVETKDGSQLESDDGNEENQIIYTVFLPLIEGCFRACLQGNMNDELELCLESGDSETKAASFSHSLFIHAGTDPFGTITDAIRQVKLHLKTFRQRHEKKLPGIVDYFGWCTWDAFYHEVTQEGVEAGLDSLAAGGTPPKFVIIDDGWQSVGSDPPEETDENKQQQLPRLTGIKENSKFQNKDDPVVGIKNIVNRAKQKHGLKYVYVWHAIIGYWGGVRPGVKEMEEYGSLMKYPMISRGVLENDPTWKTDIMKVQGLGLMNPKSVHKFYNELHSYLASAGIDGVKVDVQCILETLGGGLGGRVELTRQYHQALDASVARNFPDNGCIACMSHNTDALYCSKQTAVVRASDDFFPREPVSHTIHIAAVAYNSVFLGEIMQPDWDMFHSLHPAAEYHASARAISGGTVYVSDEPGKHDFKVLKKLVLPDGSVLRARLPGRPTRDCLFSDPSRDCVSLLKIWNMNKYTGVLGVYNCQGAAWNSVERKNTFHETISGALTGAIKGRDVHLIAEAATDSEWNGDCAVYLHRTSEVTILPYNSALPVSLEVLGHDMFTVTPIKVLAPEFSFAPFGLIDMYNAGGAIEGLKYELKGGARLSELDENIGVSDARVGKICMDVKGCGKFGAYSSARPRRCIVDSNVVEFVYDSSAGLVTFGLDSLPEEGKLHAVEVEL
>gnl_Manes_v6.1_Manes.01G175500.1
MTSKSCFSRINPESLVNFTHLSRFPSIQSYSSFFLNISTTTTIKNRRSIYSRKYFSHRALSLSAFKKEDQLEEMTIKSAVRILDRKLIVKDRTILSGVPENVIATSGSSSGPVDGVFLGAFFDGENSRHVVPLGTLRDVRFMACFRFKLWWMAQKMGDHGRDIPLETQFLLVETKDGSQLESDDGNEENQIIYTVFLPLIEGSFRACLQGNTNDELELCLESGDDDTKASSFTHSLFIHAGTDPFATITDAIREVKLHLKTFRQRHEKKLPGIVDYFGWCTWDAFYQEVTQEGVEAGLQSLAAGGTLPKFVIIDDGWQSVGSDPQEETISNDQKENKPQPLLRLTGIKENSKFQKKDDPMVGIKNIVNIAKQKHRLKYVYVWHAITGYWGGVRPGAREMEKYGSLMKYPMLSKGVVENEPTWKNDALALQGLGLVNPKKVHTFYNELHSYLASAGIDGVKVDVQCILETLGAGLGGRVELTRQYHQALDASVAKNFPDNGCIACMSHNTDALYCSKQTAVMRASDDFFPRDPVSHTIHIAAVAYNSVFLGEFMLPDWDMFHSLHPAAEYHASARAISGGPVYVSDEPGKHDFKVLKKLVLPDGSILRARLPGRPTRDCLCSDPARDGVSLLKIWNMNKYTGVLGVYNCQGAAWNSVERKNTFHQTKSDAITGAIRGRDVHLIAEAATDSSWNGDTAIYGHRTGELVILPYNVSMPVSLKVLEHDIFTVTPIKILAPGFSFAPFGLVAMYNAGGAIEGLKYEVKGGAQLSEIEEGYKGENSILSEERVENCNNELVGEVYMEIRGCGKFGAYSATKPRKCIVDSNVVDFVYDSSTALLTFSLDSLPEEGEFHVIKVEL
>gnl_Medtr_Mt4.0v1_Medtr7g091880.1
MTITHNISVDNGNLVVHGKTILKGVPENVVLTPDSGNGLATGAFIGATASHTKSLHVFPIGILEGLRFMCCFRFKLWWMTQRMGTCGKDIPLETQFMLIESKDSEEEGKNSPIVYTVLLPLLEGPFRSVLQGNEKSEIEICFESGDHAVETNQGLHMVYMHAGTNPFEVINQAVKAVEKHMQTFHHREKKRLPSFLDMFGWCTWDAFYTDVTAEGVEEGLKSLSEGGTPPRFLIIDDGWQQIESKAKDPDCVVQEGAQFATMLTGIKENAKFQKNKNGEHNEPTSGLKHLVDGVKKHHNVKNVYVWHALAGYWGGVKPAATGMEHYDTALAYPVQSPGVLGNQPDIVMDSLSVHGLGLVHPKKVFNFYDELHAYLASCGVDGVKVDVQNIIETLGAGHGGRVSLTRSYHHALEASIARNFSDNGCIACMCHNTDGLYSAKQTAVVRASDDFYPRDPASHTIHISSVAYNSLFLGEFMQPDWDMFHSLHPAAEYHAAARAIGGCPIYVSDKPGNHNFNLLRKLVLPDGSVLRAQLPGRPTRDSLFVDPARDRTSLLKIWNMNKCTGVVGVFNCQGAGWCKVEKKTRIHDTSPGTLTSSVCASDVDLINQVAGAEWHGETIVYAYRSSEVIRLPKGASIPVTLKVLEFELFHFCPIQEIAPGISFAAIGLMDMFNTGGAIEEVEIYRTSDKQELFDGEVTTSLSSNRTTTATIALKVRGSGKFGVYSSQRPLKFAVDGTKTDFNYNSENGLTTFSIPIPQEDMYKWSIEIQV
>gnl_Medtr_Mt4.0v1_Medtr5g096820.1
MTVGAGISVGDGNLMVLGKKVLSQVHENVLVTPASGGSLINGAFIGVSSDQKGSRRVFPIGKLEELRFMSLFRFKMWWMTQRMGNCGQEIPFETQFLLIEAHKGCDIEGGIDNGEQDQDGSTYAVLLPLLEGDFRAVLQGNDQNEIEICVESGCPDVEEFDGTHLVFIGAGSDPYKVITNAVKTVEKHLKTFCHRERKKMPDMLNWFGWCTWDAFYTNVTSENVKEGLQSFEEGGIPAKFVIIDDGWQSVSMDPNGVEWKHDCAANFANRLTHIKENHKFQKDGKEGQRIEDPAMGLHHITNEIKKEHAIKHVYVWHAITGYWGGVKPGISGMEHYESKMAFPISSPGVKSNQPDEALDTIAINGLGLVNPEKVFHFYDELHSYLASAGIDGVKVDVQNILETLGAGHGGRVKLARKYHQALEASISRNFPDNGIICCMSHNTDGLYSSKRSAVIRASDDFWPRDPASHTIHIASVAYNTIFLGEFMQPDWDMFHSLHPMAEYHAAARAVGGCPIYVSDKPGHHDFNLLKKLVLPDGSILRAKLPGRPTKDCLFSDPARDGKSLLKIWNMNDYSGVVGVFNCQGAGWCKVGKKNLIHDENPGTVTDIIRAKDIDHLSTVADDKWTGDAVIFSHLRGEVVYLPKDVSIPITMKSREYELFTIVPVKELPNGVKFAPIGLIKMFNSGGAVKEFSSGFNGVANVSMKVRGCGLFGAYSSAQPKLITVDSEEVEFSYEEESGLVTIDLSVPEKELYQWNISIDL
>gnl_Medtr_Mt4.0v1_Medtr1g052515.1
MTVTPKISVNDGNLMVHGKTILSGVPDNIVVTQGSGKGIVTGAFLGATASNIKSLHVFPIGVLQDLRFLCCFRFKLWWMTHRVGTCGRDIPLETQFMLIEIKESKNSPVIYTVLLPLLEGQFRAVLQGNDKNEIEICLESGDPTVETNQGRHIVYMHAGTDPFEVINQAVKAVEKHMQTFLHREKKRLPSFLDWFGWCTWDAFYTDVTAEGIEDGLKSLSEGGASPRFLIIDDGWQQIESKPKDTDCSVQEGAQFATRLTGIKENTKFQKDGESNGLRHVVDQTKQRHNVKYVYVWHALAGYWGGVKPAAIGMEHYDTSLAYPIHSPGVLGNQPDVVMDSLAVHGLGLVHPKKVFDFYNELHAYLASCGVDGVKVDVQNIIETLGSGHGGRVSITRSYHQALETSIARNFRDNGCIACMCHNTDGLYSAKQTAVVRASDDFYPHDPASHTIHVSSVAYNSIFLGEFMQPDWDMFHSLHPAAEYHAAARAISGGPIYVSDKPGMHNFDLLKKLVLPDGSVLRAQLPARPTLDSLFVDPARDGTSLLKIWNLNKCCGVVGVFNCQGAGWCKIEKKNRIHCETPGTLSGSICTSDVDLIAQVAGADWNGDAIVYAYRSGDIIRLPKGASLPVTLKVLEYELLHFYPLKEIAQGISFAPIGLLDMFNTGGAVEHFEIHKGATASASLRVRGSGRFGVYSSQKPVKCVVGDNETDFNYESETGLLTFYMPVSVEDMYKWPIEIQF
>gnl_Medtr_Mt4.0v1_Medtr4g115330.1
MVFNSCYCNPSSSLPINTKSNPFLSQQQHNTFLSRIPTIIKYHLQISDFTKHYNSNPSFPLISSFKRREVEVEEEMTIKPAIRVSDGKLMVKDRPILTGVSANVTETSAATTRPVDGIFLGAEMDNSDSRHILWWMAQRMGDKGSQVPLETQFLLVETKDGSHLEEDSDITYTIFLPLVEGSFRACLQGNVSNDNLELCIESGDVDTKTSSFSHALFITAGTDPFATIHNAFTAVRNHLNTFRLRHEKKLPGIVDYFGWCTWDAFYQDVTQEGVEDGLQSLSGGGTPPKFVIIDDGWQSVAGDLEDSSSLQRLTDIKENPKFQNKENPEVGIKSIVNIAKEKHGVKFVYVWHAITGYWGGVRPGLKDTEEYGSVMSYPEISKGVRENEPTWKTDPLAVQGLGLVNPKKVFSFYDNLHKYLSRAGVDGVKVDVQCILETLGAGLGGRVEITKQYHQALDASVARNFSDNGCIACMSHNTDALYCSKQAAVVRASDDFYPRDPVSHTIHIASVAYNSIFLGEIMQPDWDMFHSLHPAAEYHGSARAISGGPVYVSDKPGNHDFDLLKKMVLPDGSVLRARLPGRPTADCLFNDPARDGASLLKIWNMNACGGVLGVYNCQGAAWCANERKNAFHETDSAALTGYVRGRDVHLISEAVAGDGDWNGDCAFYAHHSRELVVLPHNVAMPLTLKVLEHEVFAVAPVKVFNSGYRFAPIGLVNMFNAGGAVEGLVYKDDAVRLEIKGCGKFGAYCSARPTRCLLEDSVVDFEYDNDSGLLSFAIDYLPQEGHNVHHVQIEL
>gnl_Mimgu_v2.0_Migut.K00079.1
MTVTPKICVNDGNLVIHGKTVLTKVPENIVLTPGSGVGLVEGAFIGATSSHSKSLHVFPVGALEGVRFMCLFRFKLWWMTQRMGTCGKDIPLETQFMLVETKNASVDSSTIYTVFLPLLEGQFRAVLQGNERNELEICLESGDNCVETNQGNYLVYMHAGTNPFEVINQAVKAVEKHLQTFQHREKKKLPSFVDWFGWCTWDAFYTDVTAEGIEQGLQSLSEGGTPPRFLIIDDGWQQIGSEVKEDSNFVIHQEAQFANRLTGIKENEKFQKNEKTDHEQESSGLKHVVKRAKQHHNVKYVYVWHALAGYWGGVHPAGPGTKHYEPSLAYPVQSPGIIGNQPDIVIDSLAVHGLGLIHPKKVLDFYNELHSYLSSCGIDGVKVDVQTIIETLGTGHGGRVSLTRSYTQALEASVFRNFPDNGCIACMCHNTDGIYSAEKTAVGRASDDFYPRDPASHTIHVSSVAYNSVFLGEFMLPDWDMFHSLHPAAEYHAAARAVGGCAIYVSDKPGNHNFELLKKLVLPDGSILRAQLPGRPTLDRLFVDPARDGTRFCDHHRHLHLLPFYPLNQCNKIHFHIFFVCSLLKIWNTNKFSGVVGVFNCQGAGWCKVTKTTRIHDAYPSTLTTSVQASDVDTIAQIAGQNWKGDTVVYAHRSRELVRLPEGASLPVTLQVLEYELFHFCPVKVVAEEISFAPIGLLDMFNSTGAVEQFEVEKTNGGSEPLTGKRLPVVTIKLEVRGCGRFGFYSSQKPIICTVDKIETEFNYEAATGLGTLTISVTDEKIYRCSVEIQV
>gnl_Mimgu_v2.0_Migut.K00425.1
MVVVPSLSIHSSRTLPLAFATINTPFLNSFLSSTSLQLRSLPLIKNNKFPFNFISPNRSSSSSSSFRPNYIVAYKSSEAESKSSEAMTIKPAVRIAEKKLVVKERTILTNVPDNVIATSGAAAGPVEGVFLGAVFDGDASNHVVSLGTLRDVRFLSCFRFKLWWMAQKMGDKGRDIPLETQFLLVESKEGSQLESDLAGDEENGIIYTVFLPLIEGPFKACLQGNDRDELQLCLESGDPQTVGSSFTHAVYISAGSDPFGTIYEAIKAVKLHLGNFRLRNEKKLPGIVDYFGWCTWDAFYQEVTQEGVEAGLESLQSGGTPPKFVIIDDGWQSVGSDEHKKQQEQENQENQEPGQPQLLRLTGIKENEKFQKKEDPSVGIKNIATIAKEKHGLKYVYVWHAITGYWGGVKPGVKEMEEYESAMQYPKLSKGVLENEPGWKTDAIALQGLGLVNPRNVYKFYNELHSYLASAGIDGVKVDVQCILETLGGGLGGGVELTRQYHQALDASVARNFPDNGCIACMSHNLESLYCSKQTAIVRASDDFYPRDPVSHTIHIASVAYNSVFLGEIMLPDWDMFHSLHPAAEYHGSARALSGGPVYVSDKPGKHNFELLRKLVLPDGTILRALLPGRPTKDCLFSDPARDGVSLLKIWNMNKHTGVLGVYNCQGAAWNSVERKNTFHQTKSEAITGHVRGKDVHNISDTAQDPNWNGEVALFSHINREITVLPLNVAMPISLKVLEHEVFTVTPIKALNQGLIKFAPFGLVDMINGGGAIEGLQYDDVTPSGGVWLEVKGCGRFGAYLSAKPSKCSVGSASVDFEYNSASGLVTLELLEMPSEEQRVHKIEIEL
>gnl_Mimgu_v2.0_Migut.J01768.1
MTVTPNISVNDGSLVVHGKTILTGVPDNVVLTPGSGVGLVEGAFIGASASRSKSLHVFPIGVLEDVRFMCLFRFKLWWMTQRMGTCGKDIPLETQFMLIESKNESEDASIIYTVLLPVLEGPFRAVLQGNDKNELEVCLESGDNAVETDQGLNLVYVHAGTNPFQVINQAVKAVEKHMQTFHHREKKKLPAILDWFGWCTWDAFYTDVTAEGVDEGLKSLSEGGAPPRFLIIDDGWQQIGNEVKEDPNCVVQEGAQFANRLTGIKENAKFQKNTETDEEESGLKHVVRDAKQQHNVKYVYVWHALAGYWGGVQPAGPGMEHYDTTLAYPVQSPGVMGNQPDIVMDSLAVHGLGLVHPKKVFNFYNELHAYLASCGVDGVKVDVQNIIETLGAGHGGRVSLTRSYHQALEASISRNFPDNGCIACMCHNTDGIYSAKQTAVVRASDDYYPRDPASHTIHISSVAYNTIFLGEIMQPDWDMFHSLHPTAEYHAAARAVGGCAIYVSDKPGQHNFDLLKKLVLPDGSVLRAQLPGRPTLDCLFVDPARDGISLLKIWNTNKCAGIVGVFNCQGAGWCKIEKKTRIHDASPGTLTSSVQATDVDGISEIAGSEWNGEAVVYAYKSGEILRLPNGASLPVTLKVLEYELFHICPMKKIGEEIFFAPIGLLDMFNSSGAVEEFEVEEEEVTRVTLKVRGCGRFGAYSSRQPLKCLAGDAETVFDYDVANGLLTFSIPVPKEEMYRWSIEIHL
>gnl_Mimgu_v2.0_Migut.J01217.1
MTIKPTVRIAGRKLVVKERTILTDVPENVVATSGEAVEGVFLGAVFDEESCRHVVRLGKLQDVRFLACFRFKLWWMAQKMGENGRDVPLETQFLLVEAKEDHQDEENIAYTVFLPLIEGPFKACLQGNDGDELELCLESGDNDTLASAFTHSVYISSGSDPFATIHEAMKAVKMHLGTFKLRDEKKLPDIVDYFGWCTWDAFYQEVTQQGVEAGLESLTSGGAPPKFVIIDDGWQSVAGDEEKQQQQQQELGQPQLLRLTGVKENAKFQTEDPKIGIENIVKIAKEKYGLKSVYVWHAITGYWGGVRPGVKEMGEYDSAMQYPKVCNGVMENEPGWKTDALAVQGLGLVNPKNVYKFYNELHSYLRSAGVDGVKVDAQCILETLGAGLGGRVELTKQYHLALDASVARNFADNGCIACMSHNLESLYCSKQTAIVRASDDFFPRDPVSHTIHIAAVAYNTVFLGEVMQPDWDMFHSVHPAAEYHGSARALSGGSVYVSDKPGKHNFELLRKLVLPDGTILRARFPGRPTKDCLFSDPTRDGVSLLKIWNMNKYSGVLGVYNCQGASWNSVERKNTFHQATISTEPITGYIKGGDVHLISETALDANWDGKVALYSYMKGSITILPYDVAIPVSLKVLEHEILTITPVKILAPSSRFAPLGLIDMFNGGGAIQGLKYEEGENGVVYLEVKGCGRFGAYSLTKPKKCTIGSSAVDFEYDSASGLLTLNLEEMPLEHQKVHYIVIEL
>gnl_Mimgu_v2.0_Migut.M01595.1
MTVGSGISVSDGRLNVLGETILTDVKDNVIVTPATGGLLTNGAFIGVHSDQTGSRRVFPVGKLRDLRFMCVFRFKLWWMTQRMGSCGEEIPYETQFLIVEGKEDQSSAINYVVFLPILEGDFRAVLQGNSNNELEICLESGDPDVKEFDGSHLVFVAAGSDPFDVITNAVKTVEGHLQTFSHRERKKMPDMLNWFGWCTWDAFYTNVTAEGVKQGLESLEKGGIPPKFVIIDDGWQSVGMDPTSEGAIADNSANFANRLTNIKENHKFQKNGKEGQRVEDPSMGIRHIVKQVKDQHLVKYVYVWHALAGYWGGVKPGLVETGQYDSKMSYPVSSPGVDSNEPCDAFNSIAKNGLGLVNPEKVFSFYNDLHSYLSSAGIDGVKVDVQNILETLGAGHGGRVKLARKYHQALEASISRNFPDNGIISCMSHNTDGLYSSKRSAVIRASDDFWPRDPASHTIHIASVAYNTVFLGEFMQPDWDMFHSVHEMAEYHGAARAVGGCALYVSDKPGQHDFNLLRKLVLPDGSILRAKLPGRPTRDCLFSDPARDGKTLLKIWNLNDHNGVVGVFNCQGAGWCKNEKRNLIHDEQPDTITGIIRAKDVDYLPRIAGDKWNGDAIVYSHIHGDLVYLEKSTSLSVTLKTREYEVFTVVPVSEISNKVAFAPIGLIKMFNSGGAVKELNCEVESSGTIQMKVRGCGPFGAYSSVRPKRIQVDGDEVEFEYEEASGFIRFDLRVPEEEMYLWNVVVEL
>gnl_Mimgu_v2.0_Migut.M01596.1
MGSAAVTAELSLTDGKLLVSGNCILTGIHDNIFLTQAQTNNGTFIGVKSDRRGSRAVFPVGKLKGLRFLCLYRFKLWWMTQLMGTRGRNIPRETQFLMVEVPNNTSDQSVNYVVLLPIPEGDFRAVLQGNANDELEICLESGDPSIQEYEGRHLVYVAVGPDPFYLIENSVKYLETHLQTFCHRDSKEMPDMLNWFGWCTWDAFYTDVTAEGVKQGIQSLEKGGAPPKFVIIDDGWQSVGMDATSTEAKFDDTANFANRLTHIKENHKFRKENGGSETGFSQIITEIKDQFALKYVYIWHAIVGYWGGVNPGVPEMAKYEPEIVTAVPSPGVESNGVCFVLKSIMKNRVGLVNPDKVNAFYNNLHSYLASAGIDGVKVDNQSILETLGAGFGGRVRLARKYHEALETSVSRNFKNNAIISCMSHSTDALYSAKKAAVIRASDDFFPRDPASHTIHIASVAYNSIFLGEFMQPDWDMFHSLHPMAEYHGAARAIGGCPIYVSDKPGNHDFDVLKRLVLYDGSTLRAKFPGKPTTDCLFSDPTRDGKSLLKIWNMNDFSGVIGVFNCQGASWCRDSISNIIHNENPETISTTVQSTDVPYIRGIANDSTWNGNCIMYSHKSGKLNYVTGHNKSVAIELKAREYEVFTVVPVNQLPDGTEFAPIGLVNMFNSGGAIKQVRYEYSKEINIGTNYVCLRVRGSGIFGAYVSVKAKRLVIDDKDEEFDYDENSGFLTFNLRVPELELYEWNLKIEL
>gnl_Musac_v1_GSMUA_Achr4T22110_001
MTVTPGITISDGNLVVYGKTILTDVPDNIVLTSGTGAGLMAGAFIGAAASDSKSLHVFPMGTLRGLRFMCCFRFKLWWMTQRMGTCGRDVPLETQFLLVEGKEAEASTVYTVFLPLLDGPFRAVLQGNDKDEIEICLESGDEAVETKQGMHMVYMHAGANPFEVISQAVKAVEKHLQTFHHREKKKLPSFVDWFGWCTWDAFYTDVTAEGVDQGLRSLSAGGAPPRFLIVDDGWQQIGSEVRDQTAAVVQEGAQFASRLTGIKENAKFQRKQGEGERRSGLKQVVEEVKKRRDVKFVYVWHAMAGYWGGVKPAVQGMEHYESALAYPVQSPGVMGNQPDIVMDSLSIHGLGLVHPKKVYSFYNELHAYLAACGIDGVKVDVQNIIETLGAGHGGRVSLTRAYHQALEASVTRNFPDNGCISCIAKQTAVVRASDDFYPRDPASHTIHISSVAYNTLFLGEFMLPDWDMFHSLHPAAEYHAAARAIGGCPIYVSDKPGHHNFELLRKLVLPDGSILRAQLPGRPTRDCLFCDPARDGTSLLKIWNVNKCSGVVGVFNCQGAGWCRHTKKTRVHDAALGTLTGTVIATDVDAIAQLAGPDWGGQAVIYAFKSGELIRLPKGATLPVTLKVLEYEVFHVCPVKNITPSISFAPIGLLDMFNTGGAVEQFDVSVTTATVALRVSGRGRFGAYSSQRPLRCTLDSSDVEFSYDEGTGLVTINFPVPEKEMYKWSLQIQV
>gnl_Musac_v1_GSMUA_Achr4T01690_001
MTVGAGIRVKDGDLVVVRTKILSDVHQNVVLTPASGNGVMNAAFIGVRSERRGSRNVFPIGKLLDLRFMCTFRFKMWWMTQRMGSCGRDIPFETQFLIVEGADGSHFGEGSEGGVGQPAVYTVFLPILEGAFRAVLQGNVNDELEICLESGDPAVEVYEGTHLVLVAAGSDPFEVITYAIKTVEKHLQTFSHLERKKMPDILNWFGWCTWDAFYTNVTAEGVQQGLESLGMGGIHPKFVIIDDGWQSVAMDPTGIASESENAANFSNRLTHIKENHKFQKNGREGHRDEDPANGLAHIVTEAKEKHQVKYVYVWHAITGYWGGISPGVSGMEHYDSKLQYPISSPGVQSNEHCDCLDSITKNGLGLVNPEKVYNFYNELHSYLASAGIDGVKVDVQNILETLGAGHGGRVTLARKYHQALDASIARNFPDNGIISCMSHNTDNLYSSKRTAIVRASDDFWPRDPASHTIHIASVAYNTVFLGEFMQPDWDMFHSLHPMAEYHGAARAVGGCAIYVSDKPGNHDFDLLKKLVLPDGSILRAKLPGRPTRDCLFSDPCRDGKSLLKIWNLNDYTGVIGVFNCQGAGWCRVGKKNLIHDEQPGTITGIVRSKDVDYLPRVADCGWNGDSIIYAHQGGELIYLPSNASLPITLRSHEYEVFTVAPVKQLSNGVSFAPIGLIKMFNSGGAIKELNYESTRKAIIDLKVRGCGVFGAYVSVSPVKVAVDAEAVDFTYDENHGLLTIHLGIPQRDSYIWDITIEF
>gnl_Musac_v1_GSMUA_Achr7T01860_001
MTVTQRITIIDGNLVVQGKTILTGVPDNIVLTNGNGAGLIAGAFIGATASDSKSLHVFPMGTLRGVRFMCCFRFKLWWMTQRMGTCGRDVPLETQFLLVEADGSASQEEASSTVYTVFLPLLEGQFRAALQGNDKDEIEICLESGDKTVQTKQGMHAVYMHAGADPFEVISQAVKGAEKHLQTFHHREKKKLPSLLDWFGWCTWDAFYTDVTAEGVDQGLQSLSQGGAPPRFLIIDDGWQQIGTEVRDQTAAVVQEGAQFASRLTGIKENAKFQRKDGEIDQCSGLKLVVDEAKKHRNVKYVYVWHAMAGYWGGVKPAAEGMEHYESALAYPVQSPGVMGNQPDIAMDSLSVHGLGLVHPKKVFGFYNELHAYLSSCGVDGVKVDVQNIIETLGAGHGGRVSLTRAYHQALEASVARNFPDNGCISCIAKQTAVVRASDDFYPRDPASHTIHISSVAYNTLFLGEFMQPDWDMFHSLHPAAEYHGAARAVGGCPIYVSDKPGHHNFELLHKLVLPDGSILRAQLPGRPTRDCLFCDPARDGTSLLKIWNVNKCSGVVGVFNCQGAGWCKLAKKTCVHDATPGTLTGAVTATDVNTIAQLAGPDWDGQAVVYGFKSGELIRLPKGAALPVTLKVLEYEVFHVCPLENIAPNISFAPIGLLDMFNAGGAVEHLGVQVTVVLRLRGCGRLGAYSSQRPLKCTLDSSDVEFGYEEETGLLTINLPVPEKEMYKWSLEIQV
>gnl_Musac_v1_GSMUA_Achr6T35130_001
MTITKTVWVSDRKLVIKDRTVLSGVPENVISSSAVSSGPVDGIFLGTQFSEPSCRHVVSLGTLRDVRFLASFRFKLWWMAQKMGDQGRDIPHETQFLLLESKDGSQLTAMDGSGSSSDEIVYTVFLPLVEGPFRACLQGNSRDELELCLESGDDDTKSASFSHVLFVGAASSDPFAAISGAIDAVKSRLKSFRHRSDKKLPGVVDYFGWCTWDAFYQDVTQEGVEAGLRSLTTGGAPPRFVIIDDGWQSVGSDQSSEEPEKPSPLLRLTGIKENGKFQSKEDPAAGIKTIVQTAKDKYGLKYVYVWHAITGYWGGVRPGVEGMEDYNSKMQYPKVSPGVVENEPGMKTDVLTMQGLGLVHPKSVYKFYNELHRYLAAAGIDGVKVDVQCILETLGAGHGGRVELTRQYHRALDASIAKNFPDNGCIACMSHNTDALYCSKQTAVVRASDDFYPRDSVSHTIHIASVAYNSIFLGEIMLPDWDMFHSLHPAAEYHASARAISGGPIYVSDAPGKHNFELLKKLVLPDGSILRARLPGRPTRDCLFSDPARDGVSLLKIWNMNKYTGVLGVFNCQGAAWSSTEKKNMFHQTTSEALTCAVRGSDVHLVSEAATDRDWKGDCVAFRHRDGELVLLPFRAAMPVSLKVLEHEIFTVSPIKDLAPGIRFAPIGLADMFNAGAAVEGLTYHAPPPANRGPDALAIICMEVKGCGRFGAYSSVRPRRCSLGSVDVEFAYDSSSGFLALHLEAMPKGDQRVHNVVVELMIQILHLFFTSQVCHYLLTRVSFRCCTNVMIQIMHASRVCRRRT
>gnl_Nelnu_v1.0_NNU_007838-RA
MTVTPNISINDGNLVVHGKTILTGVSDNIILTPGTGAGLLAGAFIGATASSSKSLHVFPIGILEGFRFMCCFRFKLWWMTQRMGTCGKDVPLETQFMLIESKDTVEGGNQEESLVIYTVLLPLLEGQFRDNAVLTNQGLHLVYMHAGTNPFEVINQAVKAVEKHMQTFLHREKKKLPSFLDWFGWCTWDAFYTDVTAEGVVEGLTSLSEGGTPPRFLIIDDGWQQIGSEVKNDVNCVVQEGAQFVYVWHALAGYWGGVKPAAAGMEHYDSALAYPVQSPGVLGNQPDIVMDSLAVHGLGLVHPKKVFNFYNELHAYLASCGVDGVKVDVQNIIETLGAGHGGRVSLTRSYHQALEASISRNFPDNGCIACMCHNTDGIYSAKQTAVVRASDDFYPRDPASHTIHISSVAYNTLFLGELMQPDWDMFHSLHPAAEYHGAARAIGGCAIYVSDKPGNHNFELLRKLVLPDGSVLRAQLPGRPTCDCLFVDPARDGTSLLKIWNMNKCSGVVGVFNCQGAGWCKIAKKTCIHDASPGTLTGSVCATDVDLLSQVAGSNWNGDVVAYAHRSGEVVRLPKGASLPVTLKVLEFELFHFCPLKEITSNISFAPIGLLDMFNTGGAVEQFDVQMATDDKKPELFDGEVQSEIASCLSESRSPTATIVLRVRGCGRFGAYSSQRPLKCIVENKETEFNYDSNTGLLTFNLPVPDKEMYRWPVGIHV
>gnl_Nelnu_v1.0_NNU_021233-RA
MEYARRLTLGYYIRMFFQLSRHPSVSIKMTVTPKISINDGKLVVYGKTILTGVPDNIVLTPGTGAGLLAGAFIGATASSSKSLHVFPVGTLEGLRFMCCFRFKLWWMTQRMGMCGKDVPLETQFMLIESKDGTVEGGDQEDSPTIYTILLPLLEGQFRAVLQGNEKNELEVCLESGELSRKHFQCTQSYPIPVGDNAIQTNQGLHLVYMHAGANPFEVINQAVKAVEKHMQTFHHREKKRLPSFLDWFGWCTWDAYYTGVTAEGVEEGLKSLSGGGTPPRFLIIDDGWQQIGNEVKDNPNCIVQEGAQFASRLTGIKENAKFQKRGKNSDQASGLKHVVEEAKEHHNVKFVYVWHALAGYWGGVKPAAAGMEHYDTALAYPVQSPGVLGNQPDIVMDSLAVHGLGLVHPKKVYNFFNELHAYLASCGVDGVKVDVQNIIETLGAGYGGRVSLTRSYLQALEASIARNFSDNGCISCMCHNTDGLYSAKQTAVVRASDDFYPRDPASHTIHISSVAYNTLFLGEFMQPDWDMFHSLHPAAEYHAAARAIGGCAIYVSDKPGYHNFDLLKKLVLPDGSVLRAQLPGRPTLDCLFADPARDGTSLLKIWNVNKCSGVVGVFNCQGAGWCSIIKKTRIHDASPGTLTGSVCATDVDQISQVAGSNWDGEVVVYANRSGEQGPQVCCAHNVHNTRGPPSIFYSQLKVHCCIAGEVVRLPKGASLPVTLKVLEYELFHFCPLKEITSNISFAPIGLLDMFNTSGAVEQFDFQMATEKTGLFDGEVQSDIPCSLSENRSPSATVILKIRGCGRFGAYSSQRPLKCITETKEIDFNYDSNTGLLTFTLPVPEKEMYRWPIEIQV
>gnl_Nelnu_v1.0_NNU_017095-RA
MTVGAGISVADGKLMVLGNCILSDVHENIVITPASGEALINGAFIGVTSDHSGSRRVFPVGKLEGLRFMCLFRFKLWWMTQRMGSSAKDIPFETQFLIVEGHDGSYFGEGVDQSAAYIVFLPILEGAFRAVLQGNANDELEICLESGMAEETPVHAGDPAVDGFEGSRLVFVGAGLDPFDAITNTVKTVEKHLQTFSHREKKKMPDILNWFGWCTWDAFYTDVTAEGVRQGLKSLEKGGTPPKFVIIDDGWQTVGMDATGIASGVQDAAKLTHIKENHKFQKNGKEGHREKDPAMGIAHIVTEIKDKHALKYVYVWHAITGYWGGVKPGVAEMEHYESKMSYPISSPGVQSNEPCQALNSIALNGLGLVNPEKVFNFYSELHSYLASAGIDGVKVDVQNILETLGAGHGGRVKLARKYHQALEASIARNFQDNGIISCMSHNTDGLYSSKRTAVIRASDDFWPRDPASHTIHIASVAYNSIFLGEFMQPDWDMFHSLHPMAEYHGAARAVGGCAIYVSDKPGHHDFNLLKKLVLPDGSILRAKLPGRPTRDCLFSDPARDGRSLLKIWNLNDFSGVMGVFNCQGAGWCMVGKKNLIHDEQPGTITGVIHSNDVEYLPKIAEDGWNGDAVIYSHLGGEVIYLPKNSSLPVTLKSREYEVLTVVPVKELSNRRLFAPIGLIQMFNTGGAIKDLRYESERSSTIDMKVRGCGIFCCYSSVQPRRITADTEEVEFTYDGGSGLVGIVLRIPNEELYQWHVTIEL
>gnl_Nelnu_v1.0_NNU_017102-RA
MTSGSGVSVVDGKLMVLGNCILSDVHENIVVTPVSGNEFINGAFIGVTSDHSGSHRIFPIGKLKGLRFMCLFRFKLWWMIQRMGSSGKDIPFETQFLIVEGHNGSYFCEESEDQVAESATYIVFLPILEGAFRAVLQGNSNDELEICLESGDPAIDEFEGSHLVFVGNGSDPFDVITNAVKEVEKHLQTFSHREKKKMPDILNWFGWCTWDAFYTDVTAEGVEQGLESLEKGGIHPKFVIVDDGWQSVGMDANGIDSNLPYAANFANRLTHMKENHKFQKNGKEGLREEDPAMGLAHVVTEIKEKHALKYVYVWHAITGNWGGVMPNVTEMEYYESKMNHPIPSPGVQCCEVFNSIAANGVSLVNPEKIFNFYDDLHSYLASSGIDGVKVDAQSILETLGVGHGGRVKLTRKYHEALEASISKNFHGNGIISCMSHNTDSLYSSKQAAVIRASDDFFPRDPASHTIHIASVAYNSIFLGEFMQPDWDMFHSLHPMAEFHAAARAVGGCAIYVSDKPGYHDFNLLKKLVLPDGTTLRAGLPGRPTRDCLFSDPTKDGKSLMKIWNLNDFSGVMGVFNCQGAAWCTVRKKNMIHDEKTSSITGIIRSKDVDHIHKIAEEGWSGDAVIYSHLGGKVIYLPENASFSITLKSHEYEVLTVVPVKELSNGAYFAPIGPIQMFNPGGAIKELRYELKRSSVIDMKVRGCGTFGAYSSVRPRRITVDADEVEFTYDEGSGFVSLVLRIPKEELYQWNITVEL
>gnl_Nelnu_v1.0_NNU_022409-RA
MGSLAYSFRSFDINSTPRIQFRAFNPSFGSGLEPLFVEKDETQEEKEKHKEEMTITPAVRIADRKLVIKDRTILSGVPDNVISTSASTSGPVEGVFIGAEFPESNSRHIVSLGTLRDVRFLACFRFKLWWMAQKMGDQGRDVPLETQFLLVETKEGSHLESNDESEHNQIVYTIFLPLIEGPFRACLQGNFQDELELCLESGDVDTKASSFTHSLFVSAGTDPFATITDAIRAVKFHLKTFRQRHEKKLPGILDHFGWCTWDAFYQEVTQEGVEAGLQSLAAGGTPPKFVIIDDGWQSVGGDQQQEDLENKEEEKLPPLLRLTGIKENSKFQKKDDPTVGIKSIVNIAKEKHGLKYVYVWHAITGYWGGVRPGVEGMEQYGSKMQYPNVSPGVAWNEPGWKTDALAVQGLGLVNPKNVYRFYNELHSYLASAGIDGVKVDVQCILETLGAGLGGRVELTRQYHQALDASVSRNFPDNGCIACMSHNTDALYCSKQTAVVRASDDFYPRDPVSHTIHIASVSYNSVFLGEFMHPDWDMFHSQHPAAEYHGSARAISGGPLYVSDAPGKHNFELLKKMVLPDGTILRARLPGRPTRDCLFSDPARDGVSLLKIWNMNKFTGVLGVYNCQGAAWSSVERKNMFHQTRSEAITGVLRGGDVHLIAEAATDADWNGDCAVFRHRGGELVTLPHNAAMPMTLKVLEHDVFTVSPIKVLAPGFSVAPLGLIDMYNAGGAIEGLRYEMKGGAALSELETGYGGEANGIAAQPVENRSSEPVGLVHMEVKGCGRLGVYSSAKPRRCSVGAATVGFDYDAWSGLLVISLDHMPEEGQKFHVIEIEF
>gnl_Orysa_v7.0_LOC_Os08g38710.1
MTVGAGVAVQDGGLVALGATVLTEVRDNVLLTPAAGAGMTSGTFVGVRSATAGSRSVFPVGKLRGLRFICTFRFKMWWMTQRMGTSGRDIPFETQFLLVEAADADGSHLAGDGAAAVYTVFLPILEGPFRAVLQGNSDDELEICLESGDPAVESFEGTHLVFVGAGSDPFEVITNSVKAVERHLQTFTHREKKKMPDMLNWFGWCTWDAFYTDVTSEGVMEGLQSLGKGGTGPKFVIIDDGWQSVSMDPAGIASLADNSANFANRLTHIKENHKFQLNGRKGHREENPANGLAHIVNEIKGKHQLKYVYVWHAITGYWGGVRPGADGMEHYESKMQYPVSSPGVQKNEPCDALNSITTNGLGLVNPDRVFSFYNELHAYLASAGIDGVKVDVQNILETLGAGHGGRVLLARKYHQALEASIARNFRDNGIICCMSHNTDNLYSSKRSAVVRASDDFWPRDPASHTIHIASVAYNTVFLGEFMQPDWDMFHSVHPMAEYHAAARAVGGCAIYVSDKPGNHDFNLLKKLVLPDGSILRAKLPGRPTRDCLFSDPARDGKSILKIWNLNEHSGVIGAFNCQGAGWCRVGKKNLVHDEQPATVTGVIRAQDVHHLATVAADGWNGDVIVYSHIGGEVTCLPKNASLPVTLKTREYEVFTVVPLKKLDNGVSFAAVGLIGMFNSGGAVTAVRYVEDAGVEVRVRGSGTVGAYSSAKPARVVVDSEAAEFSYDDGCGLVTFELAVPEQELYSWTISIEY
>gnl_Orysa_v7.0_LOC_Os07g10840.1
MTVTPQITVSDGRLAVRGRTVLTGVPENVTAAHASGAGLVDGAFVGADAGEAKSHHVFTFGTLRECRFMCLFRFKLWWMTQRMGSSGRDVPLETQFMLIEVPATAAGDGHDGGGDGEPVFVVMLPLLEGKFRAALQGNDDDELQICIESGDKAVQTEQGVNMVYIHAGTNPFDTITQAIKAVEKRMQTFHHRDKKKMPSFLDWFGWCTWDAFYTDVTADGVKQGLRSLANGGAPPRFLIIDDGWQQIGTEDDDTDEHPAVAVQEGAQFASRLTGIKENVKFQSKNGGAGEDTPGLRMLVEEVKGEHGVRQVYVWHAMAGYWGGVAPAPAMERYEAALAYPVQSPGVTANQPDIVMDSLSVLGLGLVHPRKVLDFYDELHAYLASCGVDGVKVDVQNIIETLGAGHGGRVALTRAYNRALEASVARSFPDNGCISCMCHNTDMLYSARQTAVVRASDDFYPRDPASHTIHVASVAYNTVFLGEFMQPDWDMFHSLHPAAEYHGAARAIGGCPIYVSDKPGNHNFDLLRKLVLPDGSVLRARLPGRPTRDCLFSDPARDGESLLKIWNLNNCGGVVGVFNCQGAGWCRVAKKTRVHDAAPGTLTGAVRADDVDAIAQVAGGDGGGWDGEAVVYAHRARELVRLPRGAALPVTLGALEYEVFHVCPVRAIAAAPGGAAVAFAPVGLLDMFNAGGAVEECAVDAAAAVALRVRGCGRFGAYFSRRPARCALDGADVGFTYDGDTGLVAVDLPVPEQEMYRWNLEIHV
>gnl_Orysa_v7.0_LOC_Os03g59430.2
MTVTPRITVAEGRLVAHGRTILTGVADNIALTHASGAGLVDGAFVGATADEPKSLHVFTFGTLRDLRFMCCFRFKLWWMTQRMGTSGRDVPLETQFMLLESRDGGGGGEAVYVVMLPLLEGQFRAALQGNDRDELEICIESGDKAVQTAQGTYMVYVHAGANPFDTITQAVKVVERHLQTFHHREKKKLPSFLDWFGWCTWDAFYTDVTADGVKQGLQSLAEGGTPPRFLIIDDGWQQIGSENKEDAGNAVVQEGAQFASRLIGIKENTKFQKTTTTAMADGGETAASAAGLKALVEEAKKEHGVKYVYVWHAMAGYWGGVKPAAEGMEHYESAVAFPVQSPGVMGNQPDIVMDSLSVLGLGLVHPRMALAFYGELHAYLASCGVDGVKVDAQNIIETLGAGHGGRVSLTRAFHRALEASVARSFPDNGCISCMCHNTDMLYSARQTAVVRASDDFYPLDPASHTIHISSVAYNTLFLGEFMQPDWDMFHVYASSPLLLNLLLCS
>gnl_Orysa_v7.0_LOC_Os06g07600.1
MSVPVARRLLMISTTRATPPASSSPLLPRPRTIYTFPSRAFPPIASAPLPSSSRRCQRRSRCAASSSEMTVTSSVKVAGGELSVHGRTVLSGVPEAVRASSAAAAGPVDGVFLGGDFAEPASRHVVSLGAMRGVRFMACFRFKLWWMAQRMGEKGGDVPHETQFLLVESKAGVDGGGGDASYLVFLPLVEGAFRASLQGGGAGGDELQLCVESGDAGTRAASFDRALFVGAADSDPFAAIAGAVAAAKSCLKTFRIRAEKKLPGIVDYFGWCTWDAFYQDVTQEGVEAGLRSLTAGGAPPKFVIIDDGWQSVGTDHQNPDDTGADAKDKQPLLARLTGIKENSKFQDGDDPAAGIKTVVRAAKEKYGLKYVYVWHAITGYWGGVRPGVAGMEGYHSNMQFPNVSPGVVENEPGMKTDVLTTQGLGLVHPRAVYRFYDELHAYLAAAGVDGVKVDVQCILETLGAGHGGRVSLTRQFHQALDASIAKNFPENGIIACMSHHTDALYCAKQTAVVRASDDFYPRDPVSHTIHIASVAYNSVFLGEFMLPDWDMFHSLHPAGDYHGSARAISGGPVYVSDAPGKHNFELLKKMVLPDGSVLRAWLPGRPTKDCLFTDPARDGVSLLKIWNMNKFTGVLGVYNCQGAAWSSVEKKNIFHKTGAEALSCGVKGSDVHLIADAATDSEWNGDCAVYRHASADLVVLPNGAALPISLKVLEHDILTVSPIKDLAPGFRFAPIGLVDMFNSGAAVEGLTYHRLDGVKSLSNGSASTLPELQSLSSQAIGLVCMEVRGCGKFGAYSSVRPRKCMLGSAQVEFTYDSSSGLVILDLETMPKERVHKIVVEL
>gnl_Phavu_v2.1_Phvul.003G168800.1
MTIKPGVRVSEGKLVVKERTILIGIPENVVETSTVEGMFLGVDFEKEDSRHVVSLGTLRDVRFMACFRFKLWWMAQKMGDRGSEIPLETQFLLVETKDGSHLESQNDANNQNQIVYTVFLPLVEGSFRACLQGNSNDQLELCLESGDADTKASSFSHAIFISAGTDPFATIHHAFRAVRNHLNTFRLRHEKKLPGIVDCFGWCTWDAFYQQVTQEGVEAGIQSLRGGGTPPKFIIIDDGWQSVGGDDDDEKVKEKSNSLQRLTGIKENAKFQKEEEPELGIKNIVDIAKKKNEVKYVYVWHAITGYWGGVRPGVKEMEEYGSVMKYPKVSSGVTENEPTWKSDVLAVQGLGLVNPKKVFTFYDELHSYLASAGIDGVKVDVQCILETLGAGLGGRVELTRQYHQALDASISRNFPDNGCVACMSHNTDALYCSKQTAVVRASDDFYPRDPVSHTIHIASVAYNSVFLGEIMLPDWDMFHSLHPAAEYHASARAISGGPLYVSDAPGKHDFALLKKMVLPDGSVLRARLPGRPTKDCLFSDPARDGVSLLKIWNMNKFGGVLGVYNCQGAAWNAAERKNAFHDTVSGAITGFVRGGDVHLISEAAGDGDWNGDCALYAHHSGQLIVLPRNVALPVSLKVLEHEVFAVAPVKVLCPGYSFSPLGLLNMFNAGGAVEGLVYEVGDSQVLVRVEMKGCGKFGAYSSARPTRCLLQNNEVDFDHDTDSGLLTFNIDHLPQEGHRVHVVELIYSLSS
>gnl_Phavu_v2.1_Phvul.008G282600.1
MTVGAGISVADGNLMVLGKKVLSHVHDKVVVTPACGGALLNGAFIGVESHQKGSRTVFPIGKLEGLRFMCAFRFKMWWMTQRMGTCGQEVPIETQFLLVEAQSGSDIDAGEEDQAAATYAVFLPLLEGDFRAVLQGNDRNEIEICVESGCPAVEDFDGTHLVYIGAGSDPYEVMTTAVKTVEKHLGTFVHRERKKMPDMLNWFGWCTWDAFYTNVTSENVKQGLQSFEKGGIPAKFVIIDDGWQSVDMDPNGTEWKSDNAANFANRLTNIKENHKFQKDGKEGQRVEDPALGLRHMTNEIKQEHDIKYVYVWHAITGYWGGVKPGVTGMEHYESKMAFPVSSPGVESNQPDEALATIAINGLGLVNPEKVFHFYDELHSYLASAGIDGVKVDVQNILETLGAGHGGRVKLARKYHQALEASISRNFPDNGIICCMSHNTDGLYSAKRSAVIRASDDFWPRDPASHTIHIASVAYNTIFLGEFMQPDWDMFHSLHPMAEYHAAARAVGGCPIYVSDKPGHHDFDLLKKLVLPDGSILRAKLPGRPTKDCLFTDPARDGKSLLKIWNKNDFCGVVAVFNCQGAGWCKVDKKNLIHDENPDTVTGFIRAKDVDCLSRIADDKWTGDAIIYSHLGGEMVYLPKDATLPVTLKSREYEVFTIVPVKELSNDIKFAPIGLIKMFNSGGAVKEFVSLESNESTNITMKVRGCGEFGAYSSAQPKLITVDSEEVEFKYEEESGLVTVDLRVPEKELYQWSISIDF
>gnl_Phavu_v2.1_Phvul.007G253200.3
MTHRVGTCGRDVPLETQFMLIENKDSKDYQENSPTVYTVLLPLLEGQFRAVLQGNDKNEIEISLESGDPAVQTKHGLHLVYMHAGTNPFEVINQAVKAVEKHKQTFSHREKKKLPSFFDWFGWCTWDAFYTDVTAEGVEEGLKSLSGGGTSPRFLIIDDGWQQIESKPKNGDDCFVQEGSQFATRLTGIKENTKFQKYGQSNDTISGLKHVVDEAKRCHNMKYVYVWHALAGYWGGVKPAASGMEHYDTSLAYPVQSPGVLGNQPDIVMDSLSVHGLGLVHPKKVFDFYNELHAYLASCGVDGVKVDVQNIIETLGSGHGGRVMLTRSYLQALEASVAKNFPDNGCIACMCHNTDGLYSSKQTAVVRASDDFYPCDPASHTIHISSVAYNTLFLGEFMQPDWDMFHSLHPAAEYHAAARAISGGPIYVSDKPGKHNFNLLKKLVLYDGSVLRAQLPGRPTVNTLFVDPARDGTSLLKIWNLNKCSGVVGVFNCQGAGWCKIQKKTRIHCPSPGTLIGSVCASDADLIAQVADADWHGDTVVYAYRAGDVIRLPKGASVPVTLKVLEYELFHFCPIKEIEPSISFAPIGLLDMLNVGGAVEHFEVHKESEVPDGGKSGKATFILKVRGTGRFGVYSSQCPLKCVVGGNETDFNYDSETGLTTLYIPVPHKDMHVWQIEIHF
>gnl_Phavu_v2.1_Phvul.001G135200.1
MTVTPKILVNDRKLVVHGKTILTGVPDNIVLTPGSGSGLVTGAFVGATASHSKSLHVFSMGVLEELRFLCCFRFKLWWMTQRMGTCGRDVPLETQFMLIESKESEVDGENSPTIYTVFLPLLEGPFRAVLQGNEKNEIEICLESGDNAVETDQGLHLVYMHAGTNPFEVINQAVKAVEKHMQTFLHREKKKLPSFLDWFGWCTWDAFYTDVTAEGVEDGLKSLSEGATPPRFLIIDDGWQQIESKQKDLDCVVQEGAQFATRLTGIKENTKFQKKTPSNEQTSGLKHLVDGVKQHHNVKNVYVWHALAGYWGGVKPAATGMEHYDTALAYPVQSPGVLGNQPDIVMDSLAVHGLGLVHPKKVFNFYNELHAYLASCGVDGVKVDVQNIIETLGAGHGGRVSLTRSYHHALEASIARNFTDNGCIACMCHNTDGLYSSKQTAVVRASDDFYPRDPASHTIHISSVAYNSLFLGEFMQPDWDMFHSLHPAAEYHAAARAIGGCPIYVSDKPGHHNFDLLKKLILPDGSVLRAQLPGRPTRDSLFVDPARDGTSLLKIWNMNKCSGVVGVFNCQGAGWCKIEKKTRIHDTSPGTLTGSVCAFDVDPITQVAGAEWLGETIVYAYRSGGVIRLPKGVSVPVTLKVLEFELFHFCSIHDIAPSISFAAIGLLDMFNTGGAVELVEIHRASNNKPELFDGEVLSELTSSLSPNRAATATISLKVRGTGRFGVYSSQRPLKCVVGGNETDFSFDSETGLATFSIPVPQKEMYRWAIEIQV
>gnl_Phypa_v3.3_Pp3c23_9080V3.1
MTVEGGITIQGGQLLVYGQPLLRNVPSNVTFTSESNLHGGFLGASFSESNSHHVVPLGVLEEVRFLCCFRFKLWWMTQRMGSCGQEVPYETQFMLLEGPSNKYSVLLPILDGAFRACLQGNAENELQLCVESGDPAVVTNRLDYSIYMHVGSDPFEVIEDAVRAVEAHLQTFVHREKKKIPGILDYFGWCTWDAFYTDVSAKGVMQGLSSLAEGGTPARFLIIDDGWQSVAAGDESAGQSTAVTQGTQYASRLTHIKENHKFQKDGVAGSWPEDQSLGLRHTVLDAKANFNLKYVYVWHALAGYWGGVQPGGSNTKIYDSSLVYPVHSPSVLENQPDMSVDSLTVNGLGLVNPTEFFSFYDELHRYLADAAVDGVKVDAQNIFETLGAGLGGRVKLAQQVHQALEASIARNFPENGCISCMSHSTDNLYHSKQTAVVRASDDFWPRDPASHTIHIASVAYNSLFLAEFMQPDWDMFHSLHPAAEYHAAARAVGGCAIYVSDKPGNHDFNLLKKLVLPDGSVLRALLPGRPTRDCLFSDPARDGKSLLKIWNMNKYGGVIGIFNCQGAGWCKLDKKYTIHEIRPDAISSSVRAADIDRLADAAPEGWDGACVVFSHQSCELVRITLHAALPITLRKLEYELFTVAPVKKLDTDLSFAPLGLIEMFNSGGALKGLDFDTQGKSVTMQVFGWGTFGVYASQRPRACALNCSTDIPLSYDQTSGLASVSLPRGEEGCLWTVTITF
>gnl_Phypa_v3.3_Pp3c8_5920V3.1
MTVKADISIQDGHLLVYGEPLLRNIPSNVHFIGDPNLHGGFLGASFPESNSFHVVPLGVLQNIRFLCCFRFKLWWMTQRMGSCGREVPHETQFMLLEGPSENFTVLLPIIDGAFRACLLGNTENFLQLCVESGDPAVTTNCSLNAIYVNVGTNPFEVISEAVRAVEGHLETFVHRENKQMPGILDYFGWCTWDAFYTDVSAEGVKQGLSSLAGGGTPARFLIIDDGWQSIAEDNRSPEEAAAVTQGPQYASRLTHIRENHKFQKDGVPGLWPEDQSLGLQHTVLDAKTNFNLKYVYVWHALAGYWGGVQPGGLNTKNYNSSLVYPVHSPGVLDNQPDMSVDSLTVNGLGLVNPKEFFTFYDELHRYLAAAGVDGVKVDVQNIFETLSAGLGGRVQLVQQVHEALEASIARNFPENGCISCMSHSTDNLYYSKRTAVVRASDDFWPRDPASHTIHIASVAYNTLFLSEFMQPDWDMFHSLHPAAEYHAAARAIGGCAVYVSDKPGNHDFDLLKKLVLPDGTVLRALLPGRPTRDCLFSDPSRDGKSLLKIWNMNKCGGVIGIFNCQGAGWCKLDKKYMIHDVDPDPISGSVRSADIERLGDAAPDGWDGDCIVLSHRTCELIRIPRNAALPITLRKLEYELFTVTPVKNVDAQLCFAPLGLIKMFNSGGALRGLEYDTQGRTVTMQVHGCGTLGVYASQRPQSCILDDSIDIAISYDRSSGLISVSLPQSDEGHLWSVRMRF
>gnl_Pinta_v2.0_PITA_000057946-RA
MAYVVYSHFTNTASASALQQRKGERMNIKTSHLNSLGSKLYFPSFLNPVTVRLCYIKPIRTAYSRTKCSCISTTATPPATVRIASDELFVGDSSVLCNIPHNVVSTKSPPSPLDGGAGGLFLGASFSQSASRHIVSLGTLKNVQFLSCFRFKIWWMAQKTGNSGKEIPPETQFLLLESAPLRGGSSAADMVYTVVMPLLEGPFRACLQGNAKDELELCLESGDSAVTGSSFTHSVFIKAGTDPFGVITDAVRAVELHLKIFCHRDKKKMPGILDWFGWCTWDAFYQDVSAEGVERGLKSLSDGGTPPGFVIIDDGWQSVENPEKVTDKLVLGRLNHIKENNKFQIDVEEGKRPEDPAKGIQHIVQIAKEKYHLKYVYVWHAITGYWGGVKPGITEMDHYNSTLKYPASTPDSLAYMPEIDSLSVQGLGLMNPKSVFQFYDELHSYLAASGIDGVKVDVQNVLETFGSGFGGRVALTREYQRALDASIARNFPDNGCIACMSHGTDALYFSKQTAVVRASDDFYPRDPLSHVIHIASVSYNSIFLGEFMQPDWDMFHSLHPAAEYHAAARAIGGCPVYVSDKPGEHNFELLRKLVLPDGSILRARLPGRPTWDCLFVDPNRDGKSLLKIWNMNKYSGVLGVFNCQGAAWSQEDKINMRHDENPKRCSASVHPQNVHLLAEAAIGDWDGLCAVYSHKGGLMLLQKSAAFSVTLEVLEYEIYTVTPIKNLAKNVSFAPLGLIDMFNAGGAIKTLLYDTREEEAGLATPTVNIGVHGCGRFGAYSSKRPTKCLLGSSVAEFSFDSTLGLLTVMLPKPIESQLWNLTIQL
>gnl_Pinta_v2.0_PITA_000023569-RA
MEKRENFIKAALEQLSTKQAEDTATVIPAVKICDKQLFIYEKIILSGIPDNVVLTRASGIGLDEGVFFGARFSESNSRHVTSLGTLKDVRFLSCFRFKLWWMAQKMGKCAKEIPIETQFLLLESKVGSSASKGTDSGSGAEMSYTVFLPLTEGPFRMSLQGNEKDELELCFESGDPTITASSFTHSLFITTGTDPFKVITDAIRAVELHLQTFRHRDEKKTPGIVDFFGWCTWDAFYTDVSAKGVEEGLKSLSDGGIPPRFVIIDDGWQSVGTDQNQENASEKMLLKRLTHIKENCKFGKNGKEGEKQEDPTLGIQHIVHIAKNKYNLKYVYVWHAITGYWGGVKPGVPGMEHYDSTLKYPVLSPGILSNDPEMHADTLTIQGLGLVNPKKVFEFYNELHSYLAAAGIDGVKVDVQSILETLGAGLGGRVALTKAFHQALDESVALNFPDNGSKQTAVARASDDFYPRDPVTHTIHIAAVAYNSIFLGEFMVPDWDMFHSLHPAAEYHAAARAVGGCPKLVLPDGSILRARLPGRPTRDCLFVDPTRDGKSLLKIWNMNIYTGVLGVFNCQGAAWSNLHKKNVFHDTTPSAISGCIHADDVHLLAEAAEIDWNGDCAVYSHSGELVHLPKNAALPVTLEIMEHEVYTISPIKNLAAGVSFAPIGLIDMFNAGGAISALEYETQQENMEAEFSEDPQTLEMATMATENGGHLPAATIKMAVRGCGWFGAYSSMKPRKCLVETSPTDFSYDSASGLLKLILQKPDEGQLWNVTIEV
>gnl_Pinta_v2.0_PITA_000021569-RA
MRGNGRGGAVFKKARILRVFRVSSTRKSFQRLKAKPDKMTVTPKISIVDGNLVVQGQVILTGIHDNVVLTPGSGTGLVEGAFIGAHASESKSHHVFPIGVLEGLRFVCCFRFKLWWMTQRMGTCGRDVPLETQFMLLESKYGSSLSEDMDRGEEEQNIYIVFLPLLEGQFRAVLQGNERNELEVCIESGDSAVTTTQGLHSVYMHAGLDPFEVITDAVKAVERQLQTFHHREKKKLPSFLDWFGWCTWDAFYTDVTAEGVDEGLQSLSEGDTPPRFVIIDDGWQQIGSEVTDPKATVQEGAQFASRLTGIKENQKFQKHRRGCEITQDPPGLRHVVEEAKEHHNVKYVYVWHALTGYWGGVKPAAAGMEHYDSSLAYPVQCPGILGNQPDVVLDSLSVYGLGLVHPKKVYNFYNELHSYLASAGVDGVKVDVQNIIETLGDGHGGRVSITRQYHQALEASIVRNFPDNGCIACMCHNTDGLYSAKQTAVIRASDDFFPSDPASHTIHISSVAYNTLFLGEFMQPDWDMFHSLHPAAEYHGAARAVGGCAIYVSDKPGVHNFDLLKKLVLPDGSVLRARLPGRPTRDCLFIDPARDGKSLLKIWNLNKYTGVLGIFNCQGAGWCKVEKKNRIHDSSPMTLSGSVRAQDVDFLPQIAGDGWNGDTVIYAHRAGELVLLPKGAAIPVTLKVLEFELYTVTPVKDVACGISFAPIGLINMFNSGGAIDEFDIHTDSQNAELSGSLTVDVRMKVRGCGTFGAYSTHKPKKCSVDSCETEFTYDSSSGLLTFAIPISKEEMYKWDIKIEI
>gnl_Poptr_v3.0_Potri.011G166700.1
MTVGAGISVADRKLVVLGNCVLNDVHDNIEITPASGGGFINGAFIGVRSDQVGCRRVFPVGKLEGLRFMCVFRFKMWWMTQRMGNCGQEIPFETQFLIVEARDGSRFDNGEEQSALYTVFLPILEGDFRAVLQGNEHNELEICLESGDPAVKEFEGSHLVFVAAGSDPFDVITNAVKAVESHLQTFSHRERKKMPDMLNWFGWCTWDAFYTDVTAEGVKQGLESFEKGGIPPKFVIIDDGWQSVGMDPTGIETLADNSANFANRLTHIKENHKFQKNGKEGYRIEDPALGLTHTVTEIKERHDLKYVYVWHAITGYWGGVRPGGAEMEHYEPKLTYPISSPGVESNEHCDAFKSIATNGLGLVNPEKVFRFYDELHHYLSSAGIDGVKVDVQNILETLGAGHGGRVKLARKYHQALEASIARNFRDNGIIYCMSHNTDGLYSAKRSAVIRASDDFWPRDPASHTIHIASVAYNTIFLGEFMQPDWDMFHSLHPMAEYHGAARAVGGCAIYVSDKPGQHDFNLLKKLVLPDGSILRAKLPGRPTRDCLFSDPARDGKSLLKIWNLNDFNGVIGVFNCQGAGWCRVGKTNLIHDENPGTITGSVRAKDVDYLPRVACDGWTGDSVLYSHVGGEVVYLPKDAGMPLTLKSREYEVFTVVPVKELANGVKFAPVGLVKMFNSGGAIKELQYDSSTTATVSMKARGCGLFGAYSSAQPKRISVDSKEVEFGFEEGTGLVTIDLRVPEEELYLWNITVEL
>gnl_Poptr_v3.0_Potri.006G052800.1
MTVTPKISINDGNLVVHGKTILTGVPDNIVLTPGSGVGLVAGAFIGATASHNKSLHVFPVGGLEDLRFMCCFRFKLWWMTQRMGKCGKDIPLETQFMLVESKGGGEEVDQDDAQTIYTVFLPLLEGQFRAVLQGNDRNEMEICLESGDSAVETNQGLHLVYMHAGTNPFEVINQAVKAVEKHLQTFLHREKKKMPSFLDWFGWCTWDAFYTDVTAEGVEEGLKSLSEGGTPPRFLIIDDGWQQIENKAKEDANAVVQEGAQFASRLTGIKENSKFQKNGEKNEQAIGLKLVVDNAKQQHNVKYVYAWHALAGYWGGVKPAAAGMEHYDTALAYPVQSPGVLGNQPDIVMDSLAVHGLGLVHPKKVFNFYNELHAYLASCGVDGVKVDVQNIIETLGAGHGGRVSLTRSYQQALEASIARNFPDNGCISCMCHNTDGIYSTKQTAVVRASDDFYPRDPASHTIHISSVAYNTLFLGEFMQPDWDMFHSLHPAADYHGAARAIGGCAIYVSDKPGNHNFDLLKKLVLPDGSVLRAQLPGRPTRDSLFVDPARDGMRCVAFSLFACQSSLILCFKHAPFKILFLNIMFCSLLKVWNVNKCTGVVGVFNCQGAGWCKIEKKTRIHDTTPGTLTASVRASDVDCIAQVAGANWDGETVVYAYKSGELVRLPKGASMPVTLKVLEYELFHFCPINEITSNISFAPIGLLDMFNTGGAVEQVEIQMASDKSPEHFDGEVSSELTTSLSESRSPTATIALKVRGCGRFGAYSSQRPLKCTVGNVFTDFNYDSATGLVTLTLPVPVVEMYRWPVEIQV
>gnl_Poptr_v3.0_Potri.006G065700.1
MLSNFCYSNVNPQSCTINSRPHFHLPSSSIGISPNFCKAKTKKAFCFWYSSNYKALSLLAFKRSEVPLKPLKKEDRKEEEKEAMTIKPAVRISDGKLIVKDRTILTGVPDNVIATSGSTSGPVEGVFLGAVFDQENSRHVTSLGALRDVRFMACFRFKLWWMAQKMGDQGRDIPLETQFLLVETKDGSHLESDGGDEDNQVVYTVFLPLIEGSFRACLQGNVSDELELCLESGDAETKTSSFTHTLFIHAGTDPFRTITEAVRAVKLHLKTFRQRHEKRLPGIIDHFGWCTWDAFYQEVTQEGVEAGLQSLASGGTPPKFVIIDDGWQSVGGDPEEETNGQDVKKQDQQPLLRLTEIKENAKFQKKDDPAAGIKSIVNIAKEKYGLKYVYVWHAITGYWGGVRPGVKEMEEYGSMMKYPMVSKGVVENEPIWKNDALTLQGLGLVNPKNVYRFYNELHSYLAAAGIDGVKVDVQCILETLGAGLGGRVELTRQYHQALDASVARNFLDNGCIACMSHNTDALYCSKQTAVVRASDDFYPRDPVSHTIHIAAVAYNSVFLGEFMQPDWDMFHSLHAAAEYHASARAISGGPIYVSDAPGKHNFELLKKVVLPDGSILRARLPGRPTSDCLFSDPARDGVSLLKIWNMNKFTGVLGVYNCQGAAWSSTERKNAFHQTTTEALTGTIRGRDVHLVAEAATDPNWDGNCAFYCHRTGELITLPYNAALPVSLKVLEHDIFTVTPIKVLAPGFSFAPLGLINMFNAGGAIEGLKYEVKGGAELSELDDGYRGESSGVTEERVGNYSDELVGKVCVEVKGCGKFGAYSSAKPRKCIVDSNVVDFVYDSNSGLVGFNLDSLLEEGKLRIVEIEL
>gnl_Poptr_v3.0_Potri.018G126400.1
MIIYVLKTELMDWYIVDPTWYSSNYKSLSLLAFQRSEIPSTPLRKEEEKEAMTIKPAVRISESKLVVKDRTILTGVPDNVMATSGSSSGPVDGVFLGVVFDQENSRHVVSLGALRDVRFMACFRFKLWWMAQKMGDQGRDIPLETQFLLVETKDGSHLESDGGDEENQIVYTVFLPLIEGSFRACLQGNVDDELELCLESGDAETKRTSFSHSVFIHAGTDPFRTITEAVRAVKLHLKTFRQRHEKKLPGIVDYFGWCTWDAFYQEVTQEGVEAGLESLASGGTPPKFVIIDDGWQSVGGDPQEESNDQDEKKENQKPLLRLTGIKENAKFQKKDDPTAGIKSIVNVAKEKHGLKYVYVWHAITGYWGGVRPEVKEMEEYGSTLKYLMVSKGVVENDPTWKNDALALQGLGLVNPKNVYKFYNELHSYLASAGIDGVKVDVQCILETLGAGLGGRVQLTRQYHQALDASVARNFPDNGCIACMSHNTDALYCSKQTAVVRASDDFYPRDPVSHTIHIAAVAYNSVFLGEFMQPDWDMFHSLHPTAEYHASARAISGGPIYVSDAPGKHNFELLKKLILPDGSILRARLPGRPTRDCLFSDPARDGVSLLKIWNMNKFTGVLGVYNCQGAAWNNTERKNTFHQTKNEVLTGAIRGRDVHLIAEAAMDPNWDGNCAVYCHRTGELITLPYNAALPMSLKVLEHDIFTVTPIKDLAPGFSFAPLGLINMFNAGGAIEGLKYEVKGGAELLNLDDGYKGESSCVSEQRVENYSDELVGKVSMEVKGCGKFGAYSSAKPRKCIVDANVVEFVYDSDSSLVSLSLDSMPEEGKLHVVEIEL
>gnl_Poptr_v3.0_Potri.016G054700.1
MHAGTNPFEVINQAVMAVEKYMQTFLHREKKKLPSFLDWFGWCTWDAFYTDVTAEGVREGLESLSEGGTPPRFLIIDDGWQQIENKAKEDANVVVQEGAQFASRLTGIKENSKFQKNCEKNEQVIGLKHVVDDAKQCHNVKCVYVWHALAGYWGGVKPAAAGMEHYDTALAYPVQSPGVIGNQPDVVMDSLSVHGLGLVHPKKVFNFYNELHAYLASCGVDGVKVDAQNIIETLGAGHGGRVSLTRSYHQALEASIARNFPDNGCIACMCHNTDGIYSAKQTAVVRASDDFYPRDPASHTIHISSVAYNTLFLGEFMQPDWDMFHSLHPAAEYHGAARAIGGCAIYVSDKPGNHNFDLLKKLVLPDGSVLRAQLPGRPTLDSLFADPARDGTSLLKIWNVNKCTGVVGVFNCQGAGWCKIEKKTRIHDETPGTLTGSVCASDVDCIAQVTGAKWNGETVVYAYKSGELVRLPKGASVPVTLKVLEYELFHFCPIDDIASNISFAPIGLLDMFNSGGAVEQVEIHMTSDKAPEHFDGEVSSELTTSLSENRFPTATIALRVRGCGRFGAYSSQRPLKCTVGNVDTDFNHDSATGLLTLTLPVAEEEMYRWPVEIQVGMMAPDLQK
>gnl_Prupe_v2.1_Prupe.6G032400.1
MTVGAGICVEDGNLMVLGNKVLSDVHDNVVVTPASGGALTNGAFIGVQSDQIGSRRVFPIGKLDGLRFMCVFRFKLWWMTQRMGTSGQDVPFETQFLIAETKEGSDFGEGSKDGVDQSAVYTVFLPILEGDFRAVLQGNELNEIEICLESGDPAVDGFEGNHLVFVGAGSDPFGVITDSVKTVEKHLQTFSHRERKKMPDMLNWFGWCTWDAFYTDVTSEGLKQGLQSLEDGGVPPKFVIIDDGWQSVGMDSSGIGYEADNAANFANRLTNIKENHKFQKDGKEGHRVEDPALGLCHIVTEIKEKHALKYAYVWHAITGYWGGVRPGVTEMKHYDSKLSYPISSPGIESNEHCDALKSITTNGLGLVNPEKVFNFYDELHSYLASAGIDGVKVDVQNILETLGAGHGGRVKLSRKYHQALEASIARNFPDNGIISCMSHNTDGLYSVKRTAVIRASDDFWPRDPASHTIHIASVAYNTVFLGEFMQPDWDMFHSLHPMAEYHGAARAVGGCAIYVSDKPGQHDFDLLKKLVLPDGSILRAKLPGRPTRDCLFSDPARDGKSLLKIWNLNDCTGVVGVFNCQGAGWCKVGKTNLIHDLEPGTMTGVIRAKDVAYLPKVADDKWSGDAVIFSHLGGEVSYLPKDASMPITLKSREYEVFTVVPVKELSSGGVKFAPIGLIKMFNSGGAIKEFESNTSTAVVLKVCGSGVFGAYASARPKKITVDSEEVEFGYEDKSGLVSIALRVPEKELHLWNITIEF
>gnl_Prupe_v2.1_Prupe.7G064000.1
MTVIPQISINDGNLVVQGKTILTGVPDNIVLTPGTGVGLVAGAFIGATAAQSQSLHTFPIGVLEGLRFMCCFRFKLWWMTQRMGTCGKDVPLETQFMLVESKGDGEGGDEDDSSSSTIYTVFLPLLEGLFRSVLQGNERNEVEVCLESGDSAVQTNQGQCLVYIHAGTNPFEVITQAVKAVEKHMKTFVHREKKKLPSFLDWFGWCTWDAFYTDVTAEGVEQGLKSLSNGGTPPRFLIVDDGWQQIENKDKDTDAVVQEGAQFASRLTGIKENEKFQKNGHHSEQVSGLKHVVDEAKQHQNVKFVYVWHALAGYWGGVKPAATGMEHYDTALAYPVSSPGVTGNQPDIVMDSLSVHGLGLVHPKKVFNFYNELHAYLASCGVDGVKVDVQNIIETLGSGHGGRVSLTRSYHQALEASVARNFPDNGCISCMCHNTDGLYSSKQTAVVRASDDFYPRDPASHTIHISSVAYNTLFLGEFMQPDWDMFHSLHSAAEYHGAARAVGGCAIYVSDKPGNHNFDLLRKLVLPDGSVLRAQLPGRPTRDCLFADPARDGTSLLKIWNVNKCSGVVGVFNCQGAGWCKIIKKTRIHDESPSTLTASVRATDVDVIAQVAGADWNGETVVYAHKSGEVIRLPKGGSVPVSLNVLEYELFHFCPLKEITSNISFAPIGLLDMFNVSAAVEQVEIHLASDKKPELSNGEDTTSLCENGSPTATIGLKTRGCGRFGAYLSQRPLKCTVDNAETDFEYDSATGLMTITIPVPDEEMYRWSVEIKV
>gnl_Prupe_v2.1_Prupe.7G248600.1
MTIKPAVRISERKLIVKDRTILTGVPDNVVATSGSSSGPVEGVFLGAAFEGDNSRHVIPLGTFHDVRFLACFRFKLWWMAQKMGDQGRDIPLETQFLLVETKDGSHLESDDGDEENQIVYTVFLPLIQGSFRACLQGNAQDELELCLESGDADTKASSFSHSLFIHAGTDPFATITEAIRAVKVHLQTFRQRHEKKLPGIVDYFGWCTWDAFYQEVTQEGVEAGLESLAAGGTPPKFVIIDDGWQSVGGDEQQGLLRLTGIKENSKFQKKDDPTVGIKNIVNIAKQKHGLKYVYVWHAITGYWGGVLPGIKEMEEYGSLMKYPNVSKGIVENEPTWKTDVMAVQGLGLVDPKSVYKFYNELHSYLSSAGVDGVKVDVQCILETLGAGVGGRVELTRQYHQALDASVARNFPDNGIIACMSHNTDALYCSKQTAVVRASDDFYPHDPVSHTIHIAAVAYNSVFLGEFMLPDWDMFHSLHPAAEYHASARAISGGPIYVSDAPGKHNFELLRKLVLPDGSVLRARLPGRPTRDCLFSDPARDGVSLLKIWNMNKYTGVLGVYNCQGAAWSTTERKNAFHETKSEAITGFIRGRDVHLIAEAAVEADWRGDCAVYSHRTGDLVTLPYNASLPISLRVLEHEIFTVTPIRVLGSGINFAPLGLVDMYNAGGAIEGLRYEENGTNGLVRLEVKGCGRFGAYSSAKPRRCCVGCNVVNFDYNSSSGLVRLSLDHLPEEEEGQKVHVVEIEL
>gnl_Selmo_v1.0_140678
MTITPDITLADGSLVTHGGVLLANVPDNVTLTVDSQSGVFLGVQALEKNCRHVFTLGVLEHLRFLCCFRFKLWWMTQRTGTCGSDVPLETQFLLVESKSSDEAIYTVFLPMVEGAFRSSLQGSAENELEICLESGDPAVVSLQGLHTLYIHSGSNPFQVLSDAMRAVKSHLQTFSLRTEKKLPGMLDWFGWCTWDAFYTDVSAAGVRNGLESLCAGGTPPRFLIIDDGWQSVAHDDPPGSVQQAETQVVTSGVQFAKRLTDIKENHKFQRNGESGLHHIVAEAKSEYNLKYIYVWHAVLGYWGGLQPGLYQAKLAYPSISPGLLQHQPDMAHDSLTLHGLGLVDPNHAFSFYNELHSYLASSGIDGVKVDVQSILETLGEGHGGRVQLTKKFYQALEASIARNFPDNGCIACMSHNTDGFYSSNKTAVVRASDDFWPADPASHTIHIASVAYNSLFLGEVMQPDWDMFQSLHPAAEYHAAARAVGGCGVYVSDKPGHHDFNLLKKLVLPDGSVLRAQLPGRPTRDCLFSDPTQDEKSILKIWNVNKHTGVIGAFNCQGAGWCKENKTYRIHDDSPMTVTGSIRACDVEFLDTVVAADWNGDAVVYSHRAGELVLLPKGTAIPVSLEHLKYEIFTIVPVKCISEDLVFAPIGLVNMFNSGGAITSLDYAVAETTNDGGGNAVTVKITVRGCGVFGAYSSKRPKSVTLESSGNLVFFYDSNTGFVKIDLGERGGELSIAM
>gnl_Solly_v2.4_Solyc03g058970.2.1
MGTCGNDIPLETQFMLLETKDDQGPIIYTVFLPLLEGQFRAVLQGNQMNQIEICLESGDNAVKTNQGLYLVYTHAGTNPFQVITQAVKSVEQHLQTFHHREKKKLPSIIDWFGWCTWDAFYTEVTAEGVEDGLNSLSKGGVRPRFLIIDDGWQQIGNEAPKDTNCVVQEGAQFANRLTGIKENNKFQKKGLKHVVEEAKKQHSVKYVYVWHALAGYWGGVHPAGPGLEHYDTALVYPIQSPGVMGNQPDIVMDSLAANGLGLVHPKKVFNFYNELHAYLASCGVDGVKVDVQNIIETLGAGHGGRVSITRSYIQALEASIAQNFPDNGCIACMNHNTDGLYSSKQTALVRASDDYYPRDPASHTIHISSVCYNSLFLGEFMQPDWDMFHSLHHTAEYHAAARAVGGSPIYVSDKPGNHNFELLKKLILPDGSVLRAQLPGRPTRDCLFVDPARDGTSLLKIWNVNKYSGVVGVFNCQGAGWCKVTKKTRIHDASPGTLTTSVQSTDVETIDWNGDSIAYCFTSGKLVFLPRGASLPVTLKVLEYEVFHFSPVKEVVTNISFAPIGLMDMINSGGAIDQYEVHSDGTSQSRTATVSLKVRGCGRFGVYISQIPVKCSIDGADTLYNYNKEYGLLTMNIPVPQQEMYKWNIEIQVYK
>gnl_Solly_v2.4_Solyc07g007930.2.1
MQLSFSRPKSPMMFDLISISSHHPNSIINTINRPIQNPKIPSFFSSTTTHFSYSFNKYSNPLQFSVSSPTTSVLAHKGSEVEFEKGLEEEEAAAKTVVDAAMTITPAIRISDRKLMVKDRTILTNVPDNVLTTPGAASGPLEGVFLGAEFDQDNNRHVVPLGKLQDVRFLSCFRFKLWWMAQKMGDKGSEIPMETQFLLVETTDGSHLGSNDNKNDDNIVYAVFLPLIEGSFRAVLQGNAEDELELCLESGDKDTVGSAFNQAVYIHAGSDPFIVITEAIRAVKLHLKTFRQRHEKKLPKIVDYFGWCTWDAFYQEVTQEGVEAGLKSLTAGGIPPKFIIIDDGWQSVGGDPEVDKPLMRLTGLKENEKFQKKEDPTLGIKNIVNIAKEKYGLNYVYVWHAITGYWGGVRPGVKGMEEYGSVVKYPDITKGVMENEPGWKTDAIAVQGLGLVNPKSAYKFYNEMHSYLASAGVDGLKVDVQCILETLGGGLGGRVELTKQYHQALDASVARNFPDNGCIACMSHNTDALYCSKQTAVVRASDDFYPRDPASHTIHIACVAYNSVFLGEIMLPDWDMFHSLHPAAEYHGSARALSGGPVYVSDAPGKHNFDVLRKLVLPDGSILRARLPGRPTKDSLFTDPSRDGVSLLKIWNMNKYTGVLGIYNCQGAAWSTVERKTTFHKTNSEAITGYIRGCDVHFISEAALDPNWSGDTVLYSHGSAELVVLPYNAAMPVSFKILEHETYTVTPIKVLAPGFSFAPLGLIDMYNAGGAIEGLKYEVKAGAELSELEAGYQGEGNLVAEDKIENLSTEAVAVVSMEVRGCGRFGVYSSVKPRKCSVGGDMVDFAYNSESGLLTLNLDAMPPADQKVHIIEVEV
>gnl_Solly_v2.4_Solyc07g065980.2.1
MTVGAGICVAERKLNVLGQSILSDVDENIIVTQPNGKAFTNGAFLGVNSDRIGSHRVFPIGKLQGLRFMCGFRFKLWWMTQRMGTSGQDIPFETQFLIVEGNDGSNFDQDNQQNSALYVVFLPILEGDFRAVLQGNSNDELEICLESGDPAVQDFEGSHLVYVAAGPDPFDVITNAVKTVERHLQTFCHRDRKKMPDMLNWFGWCTWDAFYTTVTSEGVKQGLESLEKGGIPPKFVLIDDGWQSVSMDPDGIESIADNHANFANRLTHIKENHKFQKNGKEGHRVNDPAMGLRHVVTNIKDQHNLKYVYMWHALAGYWGGVRPGVPGMEHYESKLSFPVSSPGTESQEPDDALSSLIKNGLGLVNPEKVLYFYNELHSYLASAGIDGVKVDVQNILETLGAGHGGRVKLARKYHQALEASIARNFPDNGIISCMSHSNDSLFSAKRSAVIRASDDFWPRDPASHTIHIASVAYNTIFLGEFMQPDWDMFHSVHPMAEYHGAARAVGGCAIYVSDKPGQHDFNLLKKLVLPDGSILRAKLPGRPTRDCLFSDPARDGISLLKIWNLNDFNGVVGVFNCQGAGWCKVGKKNLIHDCQPGTITGIVRANDVNYLPRIAHDGWTGDAILYSHLHRELINLPKNTSIPITLNAREYEVFTVVPINEMSTGSRFAPIGLVNMFNSGGAIKEVKYETEGKCGLVSMKVRGCGTFGAYSSGKPKRIHVDNEEVQFDYDESSGLFTINITVPDQELYLWDVKVET
>gnl_Sorbi_v3.1_Sobic.010G057300.1
MSAMARRLSSSCSRAVASSSSSKSIPSSLLPRRIYTLPSRPLLLAPCPPLPLPPTPSRCSFRSLAAAKGSSATSSSVSPTQQQSRSTREEGEMTISSSVKLAGGTLSVCGRTVLSGVPDAVVASSAAAGGAVDGVFIGADFAEPAARHVVSLGDLRGVRFMACFRFKLWWMAQRMGEKGGDVPRETQFLLVESKGAGDGAAAAYVVFLPLVEGAFRASLQGGAGDALELCVESGDAETRAASFERALFVGAAESDPFAAISGAVGAAKSALRTFRVRAEKKLPGIVDYFGWCTWDAFYQDVTQEGVEAGLRSLIAGGAPPKFVIIDDGWQSVGTDKSATDTDTDEPAGEDKPPRLSRLTGIKENSKFQNVDDPAAGIKTVVRAAKEEYGLKYVYVWHAITGYWGGVRPGEPGTEHYRSSMQFPKVSPGVMENEPGMKTDVLTVQGLGLVHPRAVYRFYDELHAYLAAAGVDGVKVDVQCILETLGAGHGGRVQLTRQYHQALDASIAKNFPENGIIACMSHNTDALYCSKQTAVVRASDDFYPRDPVSHTIHIASVAYNSVFLGEFMLPDWDMFHSLHQAGDYHGSARAISGGPVYVSDAPGKHNFELLKKIVLPDGSILRARLPGRPTKDCLFTDPARDGVSLLKIWNMNKFTGVLGVYNCQGAAWSSVEKKNTFHHTGTEALTCGIKGSDVHLISEAATDPEWNGDCTVYRHADSDLAVLPYGAALPVSLKVLEHDILTVSPIKDLAPGFRFAPIGLVDMFNSGGAVEGLTYHLLGGAKLLDGGNGSASGSEAVGLACMEVKGCGRFGAYSSVRPRKCMLGSAQLEFSYDSSSGLVVLQLEKMPKERVHKIVVEL
>gnl_Sorbi_v3.1_Sobic.010G057400.1
MTITASVKLAGGTLSVYGRAVLSGVPAAVASSSAVAAGAVDGVFLGADFDESASRHVVSLGSLRDVRFMACFRSKLWWMSQRMGDKGGDVPHETQFLLVESRGAGGEDAAYVVFLPLVEGAFRASLQGGAGDALELCVESGDAGTRAASVERALFVGAAESDPFAAIAGAVAAAKSALRTFRVRAEKKLPRIVDYFGWCTWDAFYQDVTQEGVEAGLRSLVAGGAPPKFVIIDDGWQSVGTDQPNSDDPASGEARQPRLPRLTGIRENSKFQSQDDPAAGIRAVVRAAKEEYGLKYVFVWHAITGYWGGVRPGAAGMEQYVSSMQFPKISPGVAENDPGMKTDWITAQGVGLMHPRAVYRFYDEQHAYLAAAGVDGVKLTRRYHQALDASVAKNFPENGLIACMSHNTDALYCSKQTAVVRASDDFFPRDPASHTVHIAAVAYNSVFLGEFMLPDWDMFHSLHPAGEYHGSARVISGGPVYVSDAPGKHDFELLKKIVLPDGSVLRARLPGRPTNLLKIWNMNKFTGVLGVYNCQGAAWSFAEKKTVFHFHPAGAGALTCAVRGSDVHLICEAATDAEWNGDCAVYRHASGDLVVLPSGAALPVSLKVLQQDILTVSPVKELAPGFRFAPIGLVDMFNSGAAVEGLTYHLLDGAKLLGVGDNDGPASATSSDATGLVCVEVRGCGRFGAYSSVRPRRCLLGSASAQLEFTYDSSSGLVVLQLEAMHTKERVHRIVVEL
>gnl_Sorbi_v3.1_Sobic.007G219900.1
MTVGAGIAVQDGSLLALGAKVLREVRPNVLVTPAAGGGLTNGAFLGVRSAPAGSRSVFPVGKLRDQRFMCTFRFKMWWMTQRMGSSGRDIPFETQFLIVEGTDGLQSTGDGTGEQPVVYTIFLPILEGSFRAVLQGNADDELEICLESGDPDVESFEGSHLVFVGAGSDPFEVITNSVKVVERHLQTFSHREKKKMPDMLNWFGWCTWDAFYTNVTAQGVKKGLQSFEKGGVSPRFVIIDDGWQSVAMDPVGIACLSDNSANFANRLTHIKENHKFQKNGREGHREDDPAKGLAHIVNEIKGKHELKYVYVWHAITGYWGGVRPGVAGMEHYESKMQQPVSSPGVQKNEPCDALDSITTNGMGLVNPEKVFSFYNELHSYLASAGIDGVKVDVQNILETLGAGHGGRVLLARKYQQALEASVARNFPDNGIISCMSHNTDNLYSSKRSAVIRASDDFWPRDPASHTIHIASVAYNTVFLGEFMQPDWDMFHSVHPMAEYHAAARAVGGCAIYVSDKPGNHDFNLLKKLVLPDGSILRAKLPGRPTRDCLFSDPARDGKSILKIWNLNEHSGVIGAFNCQGAGWCQVGKKNLIHDEQPGTVTGVIRAQDVGYLAKVADQSWNGDVIVYSHVGGEVVYLPKNASLPVTLRSREYEVFTVVPLKHLPNGVSFAPIGLVGMFNSGGAVREVRFSEDADVELKVRGSGTVGAYSSTRPRSVTIDSKAVGFCYDDACGQLTFELGLSEQELYFWTVSVGY
>gnl_Sorbi_v3.1_Sobic.001G044800.1
MTVTPRITVGDGRLVAHGRTILTGVPDNIALTHASGAGLVDGAFVGATAAEPSSMHVFTFGTLRELRFMCCFRFKLWWMTQRMGTSGRDVPLETQFMLLESRPGTGDTTGGGGDGDSGETVYVVMLPLLEGQFRAALQGNDRDELEITLESGDKAVQTAQGTYMVYVHAGTNPFDTITQAVKVVERHLQTFHHREKKKLPSFVDWFGWCTWDAFYTDVTAEGVKQGLKSLAEGGTPPRFLIIDDGWQQIGSENKEESNNAVVQEGAQFASRLTGIKENAKFQKKKNKKKSDDDKDGGDDQQAQAPGLKLVVEEAKRDHGVKYVYVWHAMAGYWGGVKPAAEGMEHYESALAYPVQSPGVMGNQPDIVMDSLSVLGLGLVHPRRVLSFYDELHSYLASCGVDGVKVDVQNIIETLGAGHGGRVALTRAYHRALEASVARNFPDNGCISCMCHNTDMLYSARQTAVVRASDDFYPRDPASHTVHVSSVAYNTLFLGEFMQPDWDMFHSLHPAAEYHGAARAIGGCPIYVSDKPGNHNFELLKKLVLPDGSVLRAQLPGRPTRDCLFADPARDGTSLLKIWNVNKCTGVVGVFNCQGAGWCRVTKKTRVHDAAPGTLTGSIRADDVDAIAGLAGAGWSGEAVVYAYRSGELVRLPGGATLPVTLKVLEYEVFHVCPVSGVAPGVSFAPIGLLDMFNSGGAVEQCEVRGGGGGAGAVVALRVRGCGRFGAYCSRRPARCRLDAAEVDFSYDDDTGLVALHIPVPEQEFYRWDLEIDV
>gnl_Sorbi_v3.1_Sobic.002G075800.1
MTVTPWITVSDGTLAVRGRTVLTGVPDNVSAAHAAGAGLVDGAFVGAHAAEPKSHHVFTFGTLRDCRFLCLFRFKLWWMTQRMGVSGRDVPLETQFMLIEVPPAATDGDGKPAYVVMLPLLEGQFRAALQGNDRDELEICVESGDKAVQTEQGARMVYLHAGDSPFDAVTAAVKAVEKHLQTFHHRERKRMPSFLDWFGWCTWDAFYTDVTAGGVKHGLQSLSKGGAPPRFLIIDDGWQQIASDNKKPDDPNVAVQEGAQFASRLTGIKENTKFQTKPDGDGDGDGGLKRLVSETKGVHGVKQVYVWHAMAGYWGGVAPSSGTAMERYEPALAYPVQSPGVTANQPDIVMDSLSVLGLGLVHPRRARDFYGELHAYLASCGVDGVKVDVQNIIETLGAGHGGRVALTRAYHRALEASVARSFPDNGCISCMCHNTDMLYSARQTAVVRASDDFYPRDPASHTVHVASVAYNTVFLGEFMQPDWDMFHSLHPAAEYHGAARAIGGCPIYVSDKPGNHNFELLRKLVLPDGSVLRAQLPGRPTRDCLFSDPARDGASLLKIWNLNKCGGVVGVFNCQGAGWCRVTKRTRVHDAAPGTLTGAVRADDVDAIARVAGDGGNDGDNGSNGEWDGEAVVYAHRARELVRLPRGAALPVTLAPLQYEVFHVCPLRAAAPGVAFAPVGLLDMFNAGGAVEECRAVDGGGKAVVALRVRGCGRFGAYCSREPARCLLDSAEVEFGYDADTGLVSVDLPVPEKEMYRWTLEIVV
>gnl_Spipo_v2_Spipo0G0097900
MEIEMEVEMEVVKGIGSDPCAVEGVEEVESREEKPYRRRQQELLRWRLEGDTAIKPSVRISSDGRLVVRGRMVLSGVSENVTVTAAPDAGAIVGVFLGAQFSEPACRHVVSLGTLRDVRFMASFRFKLWWMSQRMGDRGRDILLETQFLLLEIKDGDNSGEPFYSVFLPLVDGASAPVYRLDPFAAVSDALSAARSHLQTFRRRPEKRLPPIVDLFGWCTWDAFYQEVTQEGVEAGLHSLAAGNAPARFVIIDDGWQENSKFQNRESPAEGIKSIVDIAKNKYAVSFVYLWHAITGYWGGVRPVAEGLEQYSPAMKFPEISPGVVGNEPGMKTDPLTVQGLGLVDPKKVHHFYDELHGYLAGAGVDGIKVDVQSVLETLGGGLGGRVELTRMYHQALDASVRKNFPDNGIIACMSHSSDALYQSKQTAAVRASDDFYPRDPVSHTIHIASYHASARAISGGPVYVRQPPSLPSSLPPSIFFYPIFLFIISIIFFLPIIISILFFFSSAPVFTFMELTDLLSARSDAPGKHNFDLLSKLVLPDGSILRALLPGRPTRDCLFTDPARDGVSLLKVWNMNKFTGVLGVYNCQGAAWCISEKKNPPLQEASSAAGNNPFLPQIRSDDGGACTQDPPVEATTSEDATSSAAIPPADVLRDSIKRLPSGNAADILRDNVKRTPPRDGLRREDVDYLWKATVGSIAGGTAIKQIFPEMMWPSLTQALLMIGLPVLVSVFLLVWGSSSRE
>gnl_Spipo_v2_Spipo2G0070100
MTVTPRIHVNDGNLVIQGKTILTAVPDNIVITPGSGAGLVAGTFVGATASASKSHHVFPIGTLEGLRFMCCFRFKLWWMTQRMGTCGKEVPLETQFMLVESKDDGEDATTVYTVFLPLLEGQFRAALQGNEQNQIEICLESGDDAVRTDQGMRMVYLHAGTNPFEVVNQAVKAVETHKQTFLHREKKTLPPFVDWFGWCTWDAFYTDVTAEGVDEGLKSLSAGGTPPRFLIIDDGWQQIGNEFKDQPSVVVQEGAQFANRLTGIKENAKFQKNGRTKNDPHVKEDEDDKDPASGLKLLVKEAKNRHKVKYVYVWHALAGYWGGVKPAAEGMEHYDTTLAYPVQSPGVLGNQSDIVMDSLAVHGLGLVHPKKVFQFYNELHAYLASCGVDGVKVDVQNIIETLGAGHGGRVSLTRSYVQALEASVGRNFPDNGCIACMCHNTDGLYSSQRTAVVRASDDFYPKDPASHTVHISSVAYNSLFLGEFMQPDWDMFHSLHPAAEYHGAARAVGGCAIYVSDKPGNHNFDLLRKLVLPDGSVLRAQLPGRPTIDCLFTDPARDGTSLLKVWNVNKCSGVVGVFNCQGAGWCKIAKKTLIHDAAPGTLTSTVSVRDVDLLPHIAGPSWSGHAVVYAYRSGEVIRLPKGAALPVTLKVLEYELFHICPLMEVSPGTSFAAIGLLDMFNAGGAVEEIGIKKGGAPSGTVALTVRGCGRFGAYCSQRPLRCALDSAEAEFGYDAATGLLTVAIPVPEKPMHRWTLEVQV
>gnl_Spipo_v2_Spipo5G0020100
MTVGAGISVVNGNLMVLGTKILSSVRDNVLLSPAGEDGSINGAFIGVGSNHSGSRRVFPIGKLQELRFMCVFRFKLWWMTQRMGSFGKDIPFETQFLIVEGKGASLSGADGADSKEPSATYCVFLPILEGSFRAILQGNEDDELEICLESGDPAVDSFEGSHLVFVAAGNDPFDVITNAVKAVESHLQTFTHREKKKMPDFINWFGWCTWDAFYTEVTAEGVRQGLLSLKKGGIPPRFIIIDDGWQSVGMDPTGVAIDADNSANFANRLTHIRENHKFQKNGREGHREEDPALGLAHVVAELKESHLLKYVYVWHAITGYWGGVRPGVREMEPYEPKMAYPVSSPGVRSNEACDALNCMAANGLGLVNPEKVFIFYDELHSYLAAAGVDGVKVDVQNVLETIGAGHGGRVELARKFHRALETSVALNFPDNGVISCMSHNTDGLYSAKRTAVIRASDDFWPRDAASHTIHIASVAYNTVFLGEFMQPDWDMFHSLHPMAEYHAAARAVGGCAIYVSDKPGNHDFNLLRKLVLPDGSIFRAKLPGRPTRDCLFTDPARDGTSLLKIWNLNDHSGVIGVFNCQGAGWCRFGKKNLIHDEDPGPIAAAVRSKDVEHLPRIAGGAWDGDAVVFSHLGGELFYLPRESSLPVTLKPREYEVFTVVPVTRLPKGDAFAAVGLLKMFNSGGAVKGLKYGGAAVEVNARGCGTFGCYSSTRPRRVTVDSAEVEFIYDEGSGLLTMELEVPRKELYLWSINVEFF
>gnl_Spipo_v2_Spipo13G0000100
MTIKPSVRISSDGRLVVRGRTVLSGVPENVTVTAAPDAGAVDGVFLGAQFSEPACRHVVSLGTLRDVRFLACFRFKLWWMSQRMGDRGRDIPLETQFLLLEIKDGDNSGEPFYSVFLPLVDGAFRASLQGGAGDELELCIESGDTGTAGAFFSHSVFLSVGQRDPFAAVSDAVSAARSHLQTFRRRPEKKLPPIVDLFGWCTWDAFYQEVTQEGVEAGLQSLAAGGAPAKFVIIDDGWQSVGLDQPAGGAAAAAMPSLMRLTAIRENSKFQNRESPAEGIKSIVDIAKNKYAVSFVYLWHAITGYWGGVRPAAEGLEQYSPAMKFPEISPGVVDNEPGMKTDPLTVQGLGLVDPKKVHHFYDELHGYLAGAGVDGIKVDVQAILETLGGGLGGRVELTRMYHQALDASVRKNFPDNGIIACMSHSSDALYHSKQTAVVRASDDFYPRDPVSHTIHIASVAYNSVFLGEFMLPDWDMFHSLHPAAEYHASARAISGGPVYVSDAPGKHNFDLLSKLVLPDGSILRALLPGRPTRDCLFTDPARDGVSLLKIWNMNKFTGVLGVYNCQGAAWCSSEKKNVFHHTGAEALTAAVRGDDVHLIADAADGDWSGDCALYRHGAGGAGLVVLPPGAALPVSLKILQHEIFVVSPIKVLSAELQFAPLGLVDMFNAGGAVQGLSYSGGAATSAPAAATVCMEIKGCGRLGAYSATRPRRCSVGSAVVEFSYDSSSGLLLINLAAMPAGPMNLHSVLVEL
>gnl_Stras_v2.0_SGA_v2.0_scaffold109T31072
PTDRRPPPSSYPIATMVMALSLSSSRPTAINTFLLNAISKPRFNTTYQYRPSFSSPNQAGAYRVGYGSEAEPKHKKEKVPAEKKMTIKPAIRISSDRNLLVKDQTILSGVPENITPTSGAGEGPADGVFLGAALNQEGSRHVIPLGTLRDVRFLACFRFKLWWMAQRMGDRGREIPLETQFLLVETKDDVYTVFLPMVDGPFKASLQGNEMDGLDLCLESGDLDTVSSSFSRAVYVSSGSDPFETVHEAIRAVRAHLGSFRMRDEKKLPGIVDWFGWCTWDAFYQEVTQEGVAEGLESLISGETPPKFVIIDDGWQSVENEEKGGLLRLTGIKENPKFQKKDEGINNIVRIAKKNYGLKYVYVWHAITGYWGGVRPGEEYGSAMQYPKLSKGVMENEPGWKTDAIAVEGLGLVNPKNVYRFYNELHSYLALAGVDGVKVDVQCILETLGAGLGGRVELTRQYHQALDASIARNFTDNGCIACMSHNLESLYCSKQTGIVRASDDFYPRDPMSHTIHIAAVAYNSIFLGEIMLPDWDMFHSLHPAAEYHGSARAISGGPVYVSLLKIWNMNKHTGVVGVYNCQGAAWNSVERKNTFHETKSEAISGYVRGTDAHLISDVSLDPEWNGTVALYSHRDSRVIVLPQNAALPVSLKVLEHEIFTVTPVWACCGPGLGFAPFGLIDMFNAGGAIEGLRYDVRADEALAIVSMEVKGCGRFGAYSSTRPRKCSVGGDEVEVEYEVGSGLVTLDLLEMPPEDKRVHSLVIEL
>gnl_Stras_v2.0_SGA_v2.0_scaffold94T28466
MVVLLASVAVPSSSSSILKLAEAEKITGRSFAAVVLSASVMVPSDFRCCRADKRLKTTPAYCDAVNCRTNLESKEMTVTPKISINEGNLMVHRKTILKGVPDNIFLTQGLGSMAGAFIGAKASHSKSLHVFPVGVLEGVRFMCLFRFKLWWMTQRMGTCGKEIPLETQFMLVETKDTSEVEREDSPTIYTVFLPLLEGQFRAVLQGNEKNELEICLESGMQIVGCFAIKKNPKGDNAVQTNQGNCLVYMHAGTNSFEVINQAVKAVEKHLQTFQHREKKKLPSFIDWFGWCTWDAFYTDVTAEGVEEGLKRQFHSCSLSEGGTPPRFLIIDDGWQQIGSEAKEDPNCVVQEGAQFANRLMGLKENAKFQKKDETDEHESGLILVVRKAKQQHNVKYVYVWHALAGYWGGVHPLGPGMDHYQTALAYPIQSPGVLGNQPDIVMDSLAVHGLGLVHPTKVFDFYNELHAYLASCGVDGVKVDVQNIIETLGSGHGGRVSLTRSYHQALEASIARNFPDNGCIACMCHNTDGLYSARQTAVVRASDDFYPRDPASHTIHISSVAYNTVFLGEFMQPDWDMFHSLHPAAEYHAAARAVGGCAIYVSDKPGHHNFELLKKLVLPDGSILRAKLPGRPTLDCLFVDPARDGTSLLKIWNANKFSGVVGVFNCQGAGWCKVAKKTRIHDASPGTLTGSVRATDVDMIAEIAGPDWSGECVIYAHRTGEIFKLPKGASLPVTLKVLEYELFHFCPLKNLKGNISFAPIGLLDMFNSTGALEHFEVILEKSDASTDKESTGAKIGLEVRGCGRFGFYCSQRPSKSTVDGKEIELNYEASNGLGTLMLPVPHKEMYRWRVEIEV
>gnl_Stras_v2.0_SGA_v2.0_scaffold186T40240
MDDIFRDLRFMCVFRFKLWWMTQRMGTSGQDIPFETQFLIIEGRDGSNFSQRGDEQSSVYVVFLPILEGDFRAVLQGNANNELEICLESGDPAVQEFDGSRLVYVAAGSDPFDVITNAVKYVPLSVFFCSYENICNICRTVEGHLQTFSHRERKKMPDMLNWFGWCTWDAFYTNVTAEGVKQGLESFKKGGIPPKFVIIDDGWQSVGMDPNSEGTKADNSAKWAFANRLTHIKENHKFQKDGKEGERVEDPSMGIRHIVTEIKDHHSVKYVYVWHAITGYWGGVKPGVAEMEQYESKMAYPVSSPGVQSNEPCDCLNSITKTGLGLVNPEKVYSFYNELHSYLTSAGIDGVKVDVQNILETLGAGHGGRVKLARKYHQALEASISRNFPDNGIISCMSHNTDGLYSAKRTAVVRASDDFWPRDPASHTIHIASVAYNTIFLGEFMQPDWDMFHSKHEMAGYHAAARAVGGCAIYVSLLKIWNLNDHNGVVGVFNCQGAGWCKHGKTNLIHDEQPGSITGIIRTSDVDYLPRVADDAWNGDAIVYSHLCRDLAYLAKNASLPITLKSRDFEVFTVVPTKKLAKDVTFAPIGLIEMFNSGGAVKEVNYEKQKPGTVGMKIRGCGPFGAYSSIRPKRIIVDAIEVEFEYDEASGFVKLVLQVPENEMYLWDVIIEV
>gnl_Theca_v1.1_Thecc1EG024718t1
MTVTPRISINDGNLVVHGKTILTGVPDNIVLTPGSGVGLVAGTFIGATASDSKSLHVFPIGVLEGLRFMCCFRFKLWWMTQRMGTCGKDVPFETQFMLVESKEEDDPNAPTIYTVFLPLLEGQFRAVLQGNDKNEIEICLESGDNAVETNRGLYLVYMHAGTNPFEVINQAVTAVEKHMQTFLHREKKKVPSFLDWFGWCTWDAFYTDVTAEGVEEGLKSLSEGGTPPRFLIIDDGWQQIENKPKDSDCVVQEGAQFASRLTGIKENAKFQKNGQDSEQISGLKHVVDKAKQHHDVKYVYVWHALAGYWGGVKPAAAGMEHYDTALAYPVQSPGVMGNQPDIVMDSLAVHGLGLVHPKKVFNFYNELHAYLASCGVDGVKVDVQNIIETLGAGHGGRVSLTRSYVQALEASIARNFCDNGCIACMCHNTDGIYSTKQTAVVRASDDFYPRDPASHTIHISSVAYNTLFLGEFMQPDWDMFHSLHPAAEYHAAARAIGGCAIYVSDKPGNHNFELLKKLVLPDGSVLRAQLPGRPTRDCLFADPARDGISLLKIWNVNKCSGVVGVFNCQGAGWCKITKKTRIHDASPGTLTGSVCVNDVDSITQVAGADWNGETVVYAHRSGEVVRLPKGASVPVTLKVLEYELFHFCPVKEITTNISFAPIGLLDMFNSSAAVEQFEVQTVANREPELFDGEVSSELTTSLSSNRSPTATIKLKVRGCGQFGAFSSQRPLKCTVGNTETDFNYDLATGLVTLTLPVAPEEKYRWPIEIQV
>gnl_Theca_v1.1_Thecc1EG038146t1
MSNTCYSSRILAINRRFSFVYRHSKSNLILSLQFSRNISKQNFQKRFSSGISGVGVSPNPALSVLSFKRSDLKPPLKKLYKEEEGKVEEMTIKPAVRIAERKLIVKDRTILTGVPENVIATSGSESGHVEGVFLGAVFDEENSRHVVPIGTLRDVRFMSCFRFKLWWMAQKMGDQGKDVPLETQFLLVETKEGSHLDSTQENQIVYTVFLPLIEGSFRAVLQGNQNDQLELCLESGDADTKASSFTHAVFLHAGTDPFSAITEAIRAVKLHVKTFRQRHEKKLPGIIDYFGWCTWDAFYQDVTQEGVESGLESLASGGTPPKFLIIDDGWQSVGADPREENNPSSTSDQTDTKQQPLLRLTGLKENEKFQKKDDPTVGIKNIVNIAKEKHGLNYVYVWHAITGYWGGVRPGVEEMEEYGSKIRYPMVSKGVVDNEPGWKTDAIAVQGLGLVNPKNVYKFYNELHSYLASAGIDGVKVDVQCILETLGAGLGGRVELTTQYHQALDASVGRNFPDNGIIACMSHNTDALYCSKQTAVVRASDDFYPRDPVSHTIHIAAVAYNSVFLGEFMLPDWDMFHSLHPAAEYHASARAISGGPLYVSDAPGRHNFEVLKKLVLPDGSILRGRLPGRPTRDCLFTDPARDGVSLLKIWNMNKYTGVLGVYNCQGAAWNSAARKNTFHQTKDESITGHVKGRDVHLIAEASVDPDWTGDCAVYSHRTGELITLPYNAAMPVSLKVLEHEIFTVTPIKVLAPGFSFAPLGLINMYNSGGAVEGLKYEVKDGAKFSELDDGYEGESSGLGGVRAENCSNELVGTVRIEIKGCGNFGAYSSAKPRKCTVGSSKVEFDYDSSSGLVKFSLEKLPEEGQKVHVLEVEL
>gnl_Theca_v1.1_Thecc1EG030547t2
MTVGAGISVSDGKLTVYGNCILRDVHDYVVITPASSGLGDALINGAFIGVRSDQKGSRRVFPVGKLEELRFMCLFRHKFWWMTQWMGASGKDIPFETQFLVVEVCDDTHLDEGSKDEAEQSITYAVFLPILEGDFRAVLQGNEQNEMEICLESGDPAVDKFEGSHLVFVAAGSDPYDVITNSVKTVEKHLQTFSHREKKKMPDILNWFGWCTWDAFYTNVTAEGLKQGLDSLEKGGTPPKFVIIDDGWQSVGMDPTGIEFRSDYTANFADRLIHIKENHKFQKNGKEGHRVDDPALGLRYVVSEMKERHPLKYVYVWHAITGYWGGVKPGITEMERYEPKLVHPISSPGVQSNDYCEVLQSITMNGVGLVNPEKIFDFYNDLHSYLASAGIDGVKVDAQSIVETLGAGHGGRVKLTRKFYQALEASISSNFHDNGIIACMSHNTDSLYSAKSAAVMRASDDFFPRDPASHTIHIASVAYNTIFNGEFMQPDWDMFHSLHPMAEYHGAARAVGGCAIYVSSDKPGQHDFNLLKKLVLPDGSVLRAKLPGRPTRDCLFSDPVRDGKSLLKIWNLNDFTGVIGVFNCQGAGWCGVRKKMVSLDEQPGIITGFVRARDVNYLPQVAENGWTGDSILYSHRGGEVRYLPKNASMSVTLRPREYEVFTVVPVKALSNGAKFAPIGLMKMVNSGGAIKELIYEYEKTTTISLKVRGCGLFGAFSSTQPQRIMVDSQEVEFEYEGGCGLVTIALRVHEEGQYLWNIVIEL
>gnl_Theca_v1.1_Thecc1EG030539t1
MTVGAGISVSDDGKLMVLGDCILHDVPDNIVVTPASGGALANGAFIGVVSDQMGSRRVFPIGKLEGLRFMCVFRFKMWWMTQRMGTCGQDIPFETQFLIVEARDGSHFDIENEDESAAYVVFLPILEGDFRAVLQGNERNELEICLESGDPAVDEFEGGHLVFVAAGSDPFDVITNAVKSVEKHLQTFSHRERKKMPDMLNWFGWCTWDAFYTNVTSESLKEGLESLEKGGIPPKFVIIDDGWQSVGMDPNGTEFRADNAANFANRLTHIKENHKFQKDGKEGHRVEDPALGLRHIVTEIKEKHALKYAYVWHAITGYWGGVRPDVTEMEHYESKLAYPISSPGVQANEPDQALDMIIKNGLGLVNPEKVFNFYDELHSYLASAGIDGVKVDVQNILETLGAGHGGRVKLARKYHQALEASIARNFCNNDIISCMSHNTDGLYSAKRTAVIRASDDFWPRDPASHTIHIASVAYNTVFLGEFMQPDWDMFHSLHPMAEYHGAARAVGGCAIYVSDKPGQHDFKLLRKLVLPDGSILRAKLPGRPTRDCLFSDPARDGKSLLKIWNLNEFTGVIGIFNCQGAGWCKVGKTNIIHDLQPGTITGYIKATDVDYLPKVTDDGWNGDSVIYSHLGGELIYLPNNATMPLTLKAREYEVFTVIPVKILSNGSKFAPIGLIEMFNSGGAIKELRYQSGISVNIDMKVRGCGLFGAYSSTQPKRITVDSEEVGFEYEDGSGLVTLSLRVPEEELYLWSITIEL
>gnl_Utrgi_v4.1_Scf00039.g4541.t1
MVVLSRSLPPINSRILGGYTGPSFRLRSLLDNRNLSFSSTKRVFAYKRSEVRPDFWKQRPMTITPAVRIAEKKLVVKGNTVLTHVPDNVIAASGAAEGPVEGVFLGAIFDQDSNSHVVPLGHLRNVRFLACFRFKLWWMAQKMGTKGRDIPFETQFLLVESRQGSDLETGADEEDNKTVYTVFLPLIEGPFKACLQGNDRDELELCLQSGDANVKASSFTHSVYISAGTDPYSTIHEAMKAVKLHLGTFRLRSDKKLPGIVDYFGWCTWDAFYQEVSQEGVEAGLESLNAARTPPKFAIIDDGWQSVGSDEKSLDKKLLNGDVDQPGLLRLTGIKENSKFQKKEDPSLGIKNIASIAKEKYGLKYVYVWHAITGYWGGVRPGVKEMEDYGSAMQYPQIPKGVMANEPGWKTDALAIQGLGLVNPKNAYKFYNELHSYLASAGIDGVKVDVQCILETLGAGLGGGVTLTRQYHQALDASVARNFPDNGCIACMSHNLESLYCDAPGKHNFDLLRKLVLPDGSILRARLPGRPTADCLFSDPARDGVSLLKIWNMNKHTGALAVYNCQGAAWNSIERKNTFHETNSGALTGHIRGRDVHLIGDAAPDSNWDLSVALYSHRSGEVITLPDSAVLPISLKVLEHEFFTVTPIKQLAPGCSFAPFGLIQMYNAGGAIEDLRYDAKNEEEGAAVVSLQVKGCGLLGAYSSLKPRKCTLGGKAVDFQYDAASGLVTLNLAEMPREDERFHGVEIRL
>gnl_Utrgi_v4.1_Scf00213.g12770.t1
MTVGAGISVSDGNLCVLEETILRDVHSSIVVTPANGGILNNGAFIGVRSDRIGSRRVFPVGKLQDLRFMCVFRFKLWWMTQRMGSYGQEIPFETQFLIVEGRDGSHFGESAGERPAMYVVFLPILEGDFRAVLQGNALNELEICLESGDPAVKEFDGSHLVFVGAGSDPFDVITNAVRSVEDHLQTFCHRERKKMPDMLNWFGWCTWDAFYTDVTANGVKQGLESFRSGGISPKFLIIDDGWQSVGMDPTSIAAQADNTANFANRLTDIKENHKFQKQEKDGEPLENSAMGIQDIVTDIKEQHSVKYVFVWHALTGYWGGVKPGVAEMQHYDSKMAYPVSSPGVQSNEQCEALDSIAKNGVGLVNPEKVFHFYNELHSYLASTGIDGVKVDVQNILETLGAGHGGRVRLARKYHQALEASISRNFRDNSIISCMSHNTDGLYSAKRTAVIRASDDFWPRDPASHTIHIASVAYNTIFLGEFMQPDWDMFQSLHEMAEYHGAARAVGGCAIYVSDKPGHHDFELLKKLVLPDGSILRAKLPGRPTLDCLFSDPTRDGTSLLKIWNLNDHNGVIGVFNCQGAGWCKVGKKYLVHNHQPEATTGVIRSKDVNYLPRVAHKGWNGDTIVYSHLKGELVYLYKDASLPITLNAKEYEVFTVIPVKNLSNRASFAPIGLTKMFNSGGAIKDVHYEIDNPGFIAMKVRGSGCFGAYASAKPKRVHVDGREVEFRYEEASGLVSFDLRLPPRESYLWEVTVEL
>gnl_Utrgi_v4.1_Scf00303.g15058.t1
EQLTAARASHSLPVPLRLKSAFLSNALLRFLRSRSSPASTSSARNREEYLQVLELAKMTVTPKISINEGNLVVHGKTILSGVPDNIVLTPGLGVGLVAGAFIGATASHSKSLHVFPVGVLEDVRFMCLFRFKLWWMTQRMGTCGKDIPLETQFMLVESKDTSDGLVEDAPTIYTVFLPVLEGPFRAALQGNEKNEMEICLESGDNAVATDQGNHLVYMHAGPNPFEVINQAVKAVEKHMQTFHHREKKKLPSFIDWFGWCTWDAFYTDVTAEGVEQGLKSLSEGGVPARFLIIDDGWQQIGSDIKHDPNCVVQEGAQFANRLTGIKENSKFQKNGSQSEQESGLKDLVKDAKNHQNVKFIYVWHALAGYWGGVQPAGPGMEHYDSALAYPVSSPGVLGNQPDIVMDSLAVHGLGLVHPKKVFNFYNELHAYLASCGVDGVKVDVQNIIETLGAGHGGRVSLTRSYIQGLEASISRNFPDNGCIACMCHNTDGLYSARQTAVVRASDDFYPRDPASHTIHISSVAYNTIFLGEFMQPDWDMFHSLHPAADYHAAARAVGGCSIYVSDKPGHHNFELLKKLVLPDGSILRAQLPGRPTVDCLFADPARDGTSLLKIWNVNKCSGVVGVFNCQGAGWCKVAKKTRIHDASPGTLTGSVKANDVDAISEIAGSDWNGDVAVYGYRSKEVITLPKGASLPVTLQVLEYELFHVCPLKKITAGVSFAAIGLLDMFNSSGAVENIEIERPEQEAARISLRVRGCGRFGAYSSQRPLKCVVGGTETEFEYEAETGLVSLSIPVPEEEMYQWAVEVHV
>gnl_Utrgi_v4.1_Scf00032.g4007.t1
MLVFLRALPPINTPLLQASNAQPFRFISLLDHRNLSVYLSFFPTRRLFAYEEREVESSFWKEQSMTIKPAVRIAEKKLVVKDKTVLTNVPDNVIAASGTAEGPIEGVFLGAVFDKDSSSHVVPLGDLTGVRFLACFRFKLWWMAQKMGTKGRDIPLETQFLLVETRQGSPLETEVDEEDSKTVYTVFLPLIEGPFKACLQGNERDELELCIESGDADIKASSFTHAVYISAGNDPFSTIHEAMKAVKLHLGTFRLRTDKKLPGIVDCFGWCTWDAFYQEVSQEGVEAGLESLKAGRTPPKFVIIDDGWQSVGSDEKQEKKQQNGVVDQPSLLRLTGIKENSKFQKKEDPSLGIKNIANIAKAKYGLKYVYVWHAITGYWGGVRPGVKEMEDYGSAMQYPQIPNGVMANEPGWKTDAIALQGLGLVNPKNVYKFYNELHSYLASAGIDGVKVDVQCILETLGAGLGGRVALTRQYHHALDASVARNFPDNGCIACMSHNLESLYCSKQTGIVRASDDFYPRDPTSHTIHIAAVSYNSVFLGEIMLPDWDMFHSLHPAAEYHASARAISGGPVYVSDAPGKHNFDLLKKLVLPDGSILRARLPGRPTKDCLFSDPARDGVSLLKIWNMNKHTGVLAVYNCQGAAWNSVERRNTFHQTKSDAITGHIRGCDVHLIAEAAPGNNWDGSVALYSHRSSEIITLPDNAVIPISLKVLEHEIFTVTPIKVLAPGVSFAPFGLIEMFNAGGAVEDLQYGRTEDRGVVSLQVKGCGLFGAYSSVKPRKCTLGGEAVEFQYDAASGLVTLNLAEMPSEDQKFHSVEICL
>gnl_Vitvi_Genoscope.12X_GSVIVT01014778001
MTVGAGITVADGNLVVLGNAILSDVHDNIVTTPAAGDSLTNGAFIGVHSDRLGSRRVFPVGKLQGLRFMCVFRFKLWWMTQRMGSCGQDIPFETQFLIVEGQNGSHFGEGSEMGAGQSALYVVFLPILEGDFRAVLQGNEHNEIEICLESGDPAVDGFEGSHLVFVAAGSNPFDVITNAVKTVEKHLQTFSHRDKKKMPNMLNWFGWCTWDAFYTDVTAEGVRQGLKSLEKGGIPPKFVIIDDGWQSVGMDTTGIKCKADNTANFASRLTHIKENHKFQKDGKEGHRVEDPAMGLHHIVTEIKEKHYLKYVYVWHAITGYWGGVSPGITEMELYESKISYPISSPGVNSNEPCEALTSIVTNGLGLVNPEKVFSFYNELHSYLASAGIDGVKVDVQNILETLGAGHGGRVKLAQKYHQALEASISRNFQDNGIISCMSHNTDGLYSSKRTAVIRASDDFWPRDPASHTIHIASVAYNTIFLGEFMQPDWDMFHSLHPMAEYHGAARAVGGCAIYVSDKPGHHDFNLLKKLVLSDGSILRAKLPGRPTRDCLFSDPARDGISLLKIWNLNDFSGVVGVFNCQGAGWCRVGKKNLIHDEQPGTITGVIRAKDVDYLPRVADDGWNGDTIIFSHLGGEVVYLPKNASIPMTLKSREYEVFTVVPVKALSNGATFAPIGLIKMFNSGGAIKELKYERERNATVGMKVRGSGIFGVYSSSRPKRIIVDTEEMKFEYEEGSGLTTINLKIPEEEMYLWNITIEL
>gnl_Vitvi_Genoscope.12X_GSVIVT01033305001
MEENLCFPSEKSLLRDKPSHSRYPAARRSSSRDRPRPVVRCSKMTVTPKISINEGNLVVQGKTILTGVPDNIVLTPGSGGGLVAGTFIGATASHSKSLHVFPMGTLDGLRFMCCFRFKLWWMTQRMGTCGKDVPFETQFMLIESKETTEGGEHDDAPTIYTVFLPLLEGQFRAVLQGNDKNEIEICLESGDTAVETNQGLHLVYMHSGTNPFEVIDQAVKAVEKHMQTFLHREKKKLPSFLDWFGWCTWDAFYTDVTAEGIEEGLQSLSKGGAPPKFLIIDDGWQQIGNENKDNNCVVQEGAQFANRLTGIKENEKFQKNGRNNEQVPGLKHVVEDAKQRHNVKFVYVWHALAGYWGGVKPAAAGMEHYECALAYPVQSPGVMGNQPDIVMDSLSVHGLGLVPPRTVFNFYNELHAYLASCGVDGVKVDVQNIIETLGAGHGGRVALTRSYQQALEASIARNFTDNGCISCMCHNTDGLYSTKQTAVVRASDDFYPRDPASHTIHISSVAYNTLFLGEFMQPDWDMFHSLHPAAEYHGAARAVGGCAIYVSDKPGHHNFELLRKLVLPDGSVLRAQLPGRPTRDCLFADPARDGTSLLKIWNVNKCSGVVGVFNCQGAGWCKIEKKTRVHDTSPDTLTGSVCAADVDQIAHVAGTNWKGDVVVYAYKSGEVVRLPEGASLPVTLKVLEFEVFHFCPLKEIATNISFAPIGLLDMLNSGGAVEQFENRSPTATIALTARGCGRFGAYSSQRPLKCQVGDAEVEFSYDPNNGLLTFTIPIPEEEMYRWSIAIQV
>FraveV4A2_1g02620.t2
MTIKPAVRVSDGKLIVNNRTILTGVPDNVTVTSGSASGPADGVFLGAAFDVSDSRHVTSLGALQTGVRFMACFRFKLWWMAQKMGESGADVPLETQFLLVETNSSGSHLEEEIVYAVFLPLIEGPFRASLQGNNSRDELELCLESGDVDTEAASFSHSVFVHAGTDPFATITEAVRAVKSHLKTFRQRHEKKLPGIVDYFGWCTWDAFYQDVTQEGVEAGLKSLTDGGAPPKFVIIDDGWQSVAGDENKAGELQRLTGIKENPKFQNKEDGIKNIVNIAKDTYGLKYVYVWHAITGYWGGVRPGEEYGSALKYPDISKGLLENDPSWKTDVMRLQGLGLVNPRHVYKFYNELHSYLASAGVDGVKVDVQCVLETLGAGLGGRVELTRLYHQALDASVARNFEDNGIIACMSHNTDALYCAKNTAVVRASDDFYPRDPVSHTIHVAAVAYNSVFLGEFMLPDWDMFHSLHPAAEYHASARAISGGPVYVSDAPGKHDFELLKKIVLPDGSVLRARLPGRPTRDCLFTDPARDGLSLLKIWNMNKYTGVVGVYNCQGAAWSSLEKKNAFHETKSEAITGYVRGRDVHLIREAATDPDWNGDCVAYCNRTGEVVTLPHNAAMPISLKVLEHEIFTVSPMKVLAPGVSFAPLGLVNMYNAGGAIEELRYEERLVSMEVRGCGKFGVYSSNKPSRCSVESNEVGFSYDSASGLVSLCLDHMPEEGKRVQLVEVEL
>FraveV4A2_3g41930.t3
MTVGAGITVEDGSLMVLGNKVLGEVHDNVFVTPASGGALVNGAFIGVESDQKGSRRVFPIGKLEGLRFMCVFRFKMWWMTQRMGSNGQDLPFETQFLIVETKEGGHFGEGSKNGGEESAVYTVFLPILEGDFRAVLQGNERNEIEICLESGDPDVDGFEGSHLVFVGAGSDPFDVITDTVKTVEKHLQTFHHRERKKMPDMLNWFGWCTWDAFYTDVTSEGLKQGLESFENGGVPPKFVIIDDGWQSVSMDSTGVGFLADNTANFANRLTNIKENHKFQKDGKEGHRVEDPSLGLRHIVSEIKEKHALKYAYVWHAITGYWGGVRPGVSEMEHYDSKLAFPVSSPGVESNEPCDAFNSIAKNGLGLVNPEKVFHFYDELHSYLASAGIDGVKVDVQNILETLGAGHGGRVKLARKYHQALEASIARNFPDNGIISCMSHNTDGLYSAKRSAVIRASDDFWPRDPASHTIHIASVAYNTVFLGEFMQPDWDMFHSLHPMAEYHGAARAVGGCAIYVSDKPGQHDFDLLRKLVLTDGSILRAKLPGRPTRDCLFSDPARDGKSLLKIWNLNDFTGVVGVFNCQGAGWCKVGKTNLIHDLEPGTVTGVIRAKDVDFLPKVAHEKWTGDAVIYSHLGGEVIYLPKDASRPVTLKSREYEVFTVVPAKKLSDGVTFAPIGLIKMFNSGGAIKEYESKSSTTVDMKVHGSGLFGAYSSARPKRITVDSEETEFGYEVESGLLTIDLRVPEKELYFWNITIEL
>FraveV4A2_6g23550.t1
MTVTPNISINDGNLVVHGKTILTGVPENIVLTPGSGVGLVAGTFIGATASHSKSLHVFPVGALEGHRFMCLFRFKLWWMTQRMGSCGKEVPLETQFMLVETKADGEGGDDIYTVFLPLLEGQFRSALQGNERNELEICLESGDSDVQTNQGLCLVYVHAGTNPFEVITQAVKAVEKHMQTFVHREKKKLPSFLDWFGWCTWDAFYTDVTAEGVEEGLKSLNEGGTPPRFLIVDDGWQQIESKPKDSNVVVQEGAHDCVLVICRFASRLTGIKENEKFQKNGHSEQVSGLKHVVDQAKQHHNVKFVYVWHALVGYWGGVKPAASGMEHYDTFLAYPVSSPGVMGNQPDIVMDSLSVHGLGLVHPKKVFNFYNELHAYLASCGVDGVKVDVQNIIETLGSGHGGRVSLTRSYHQALEASVARNFPDNGCISCMCHNTDGLYSSKQTAVVRASDDFYPRDPASHTIHISSVAYNTLFLGEFMQPDWDMFHSLHPAADYHGAARSIGGCAIYVSDKPGNHNFDLLRKLVLPDGSVLRAKLPGRPTRDSLFADPARDGTSLLKIWNVNKCSGVVGVFNCQGAGWCKVEKKTRIHDTSPGTLTGSVRAIDVDVLAQIAGDDWSGETVVYAHKSGEVFRLPKDVSVPVTLKVLEYELFHFCPLKEVMPNISFAPIGLLDMFNSSGAVEEVVIHLASDKKSELFDEVPSEFTTSLAENRSSTATIAIKTRGCGRFGAYSSQLPLKCTIDKAETEFEYDSATGLLTVTIPIQTEEMYKWLVEIHV
>Maldo_HF_05256
MDSLSVHGLGLVHPKKVFNFYNELHSYLASCGVDGVKVDVQNIIETLGAGHGGRVSLTRSHHQALEASVARNFPDNGCIACMCHNTDGLYSSKQTAVSVHPAAEYHGAARAVGGCAIYVSDKPGNHNFDLLRKLVLPNGSVLRAKLPGRPTRDCLFADPARDRTSLLKIWNVNNCSGVIGVFNCQGAGWCKLEKKTRIHDNSPGTLSGSVCATDVDAIAQVAGADWNGETVVYAHKSEKKITSDVSFAPIGLLDMFNSSAAVEQVDIHLASDKNQSPTATIGLKIRGCGRFGAYSSQRPLKCTVDNAETDFEYDSASGLMTIAIPVPEKEMYRWSVEIQISIDCKQLAVG
>Maldo_HF_05257
MAVLGRQSSTITMTPRISINDGNLVVHGRNILTGVPDNIVLTPGKGVGLVAGAFIGATVSHSKSLHIFPIGVLEGLHFMCCFRFKLWWMTQRMGTSGKDVPLETQFMLVESKGGGEGDEEEDSSPTIYTVFLPLLEGLFRSVLQGNERNEVEIYLESGDSAVQTNQGQCLVYMHAGTNPFEVITQAGSGKHMKTFVHREKKKLPSFLHWFGWCTWDAFYTDVTAEGVEQGLESLTKGGTPPRFLIIDDGWQQIEKKDKDSNVVVQEGAQFASRLTGIKENEKFQKNDHNSEQVSGLKHVVDVAKQHHNVKFLFVWHALAGYWGGVKQAATGMEQYDTALAYPVMCPGVEATNQT
>Maldo_HF_18524
MTIKPAVRISERKLIVKDRTILTGLPDNVVATSGSSSGPVDGVFLGANFSEEKSRHVVSLGTLTGVRFMACFRFKLWWMAQKMGDQGRDIPLETQFLLLETKHGSHLESDGGDEENQIVYTVFLPLIEGSFRGCLQGNASDELELCLESGDADTKASSFSHALHVHAGTDPFGTITEAIRSVKVHLQTFRQRHEKKLPGFVDYFGWCTWDAFYRDVTQEDVEAGLESLAAGGTPPKFVIIDDGWQSVGGDDGVEKQEPLRLTGIKENSKFQKKDDPTVGIKNIVSIAKQKHGLKYVYVWHAITGYWGGVRPGIKEMEEFGSLMKYPNVSSGVVANEPTWKTDAMAVRGLGLVDPKGVYKFYNELHSYLCSAGIDGVKVDVQCILETLGAGLGGRVELTQKYHQALDASVARNFPDNGCIACMSHNTDALYCSKQTAVVRASDDFYPRDPVSHTIHIAAVAYNSVFLGEFMLPDWDMFQSLHPAAEYHASARAVSGGPIYVSDAPGKHNFELLRKLVLPDGSVLRARLPGRPTKDCLFSDPARDGVSLLKIWNMNKYTGVLGVYNCQGAAWSTAERKNTFHETKSEAITGLIRGRDVHLIAEAAVDNDWKGDCAVYSHRTGELVTLPYNVSMPISLKVLEHEVFTVTPIRVLGGRLSFAPIGLVEMYNAGGAIEGLGYEQNGVVRLEVKGCGKFGAYSSAKPKKCRVGSNVVDFEYDSSSGLVILRLDHLPEDGQKVHVVEIELLEGN
>Maldo_HF_20445
MTVTAQISINDGNLVVHGKTILTGVPDNIILTPGTGVGLLAGAFIGATAAHNKSLHIFPIGLWWMTQRMGTCGKDVPLETQFMVVESKGGGDGGEDDESSPIIYTVFLPLLEGPFRSVLQGNERNEVEVCLESGDSAVQTNQGQCLVYMHAGTNPFEVITQAVKAVEKHMKTFVHREKKKLPSFLDWFGWCTWDAFYTDVTAEGVVQGLKSLSEGGTPPRFLIVDDGWQQIENKDKDSGVVVQEGAQFASRLTGIKENEKFQKNDHNNEQVSGLKHVVDEAKQHHNVKFVYVWHALAGYWGGVKPAATGMEHYDTALAYPVSSPGVEGNQPDIVMDSLTVHGLGLVHPKKVFNFYNELHSYLASCGVDGVKVDVQNIIETLGSGHGGRVSLTRSYHQALEASVARNFADNGCISCMCHNTDGLYSAKQTAVVRASDDFYPRDPASHTIHISSVAYNTLFLGEFMQPDWDMFHSLHPAAEYHGAARALGGCAIYVSDKPGHHNFDLLRKLVLPDGSVLRAKLPGRPTRDCLFADPARDRTSLLKIWNVNNLSGVVGVFNCQGAGWCKIEKKTRIHDYSPGTLSGSVRAADVDAIAQVAGADWNGETAVYAHKSGEVLRLPKGASVPVTLKVLDYEEITSDVSFAPIGLLDMFNSSAAVEEVEIHLASDKKPELSNGEVSENRSPTATIGLKTRGCGRFGAYCSRRPLKCTVDNAETNFEYDSASGLTTITIPVPEKEMYRWSVEIQV
>Maldo_HF_39911
MRRIPNIFRSRQDKIFLFTFDTESEESFCIFCYKYPSLDFPSIFVSNSAIELRCWCWGVIVSLELFLWRCSWCFWWPFCGGGRGKMTVGAGISVEDGNLVVLGNKVLSEVHDNVVVTPASGGALTNGAFIGVQSDQVGSRRVFPIGKLEGLRFMCVFRFKLWWMTQRMGNRGQDVPFETQFLIVETKDGSHFGEGSKDGADQSATYTVILPILEGDFRAVLQGNELNEIEICLESGDPAADGFEGSHLVFIGAGSDPFDVITDSVKTVEKHLQTFSHRERKKMPDMLNWFGWCTWDAFYTDVTSEGLKQGLQSLESGGAPPKFVILDDGWQSVDMDSSGVGYDADNAANFANRLTHIKENHKFQKDGKEGQRVEDPALGLRHIVTEIKEKHALKYAYVWHAITGYWGGVRPGVAEMEHYDSKLAYPISSPGVESNEDCDALKSITTNGLGLVNPEKVFNFYDELHSYLASAGIDGVKVDVQNILETLGAGHGGRVKLTRKYHQALEASVARNFPDNGIISCMSHNTDALYSVKRTAVIRASDDFWPRDPASHTIHIASVAYNTVFLGEFMQPDWDMFHSLHPMAEYHGAARAVGGCAIYVSDKPGQHDFDLLRKLVLPDGSILRAKLPGRPTRDCLFSDPARDGKSLLKIWNLNDVTGVVGVFNCQGAGWCKVGKKNLIHDLEPGTITGVIRAKDVDYLPKVADEKWSGDVVVFSHLGGEVSYLPKDTSMPITLKSREYEVFTVVPVKELSNSVKFAPIGLIKMFNSGGAIKEYDEPNTSTTVVVKARGCGIFGAYSSSRPKRITVDSGETEFGYEAESGLLTTDLRVPEKELHIWNISIEF
>Maldo_HF_43636
MTVGAGISVEDGNLVVLGNKVLSEVHDNVVVTPASGGALANGAFIGVQSDHIGSRRVFPIGKLEGLRFMCVFRFKLWWMTQRMGNSGQDVPFETQFLIVETKDESHFGEGSNDGTDQFAAYTVFLPILEGDFRAVLQGNERNEIEICLESGDPAVDGFQGSHLVFVGAGLDPFDVITDSMPDMLDWFGWCTWDAFYTNVTSEGLKQGLQSLESGGAPPKFVILDDGWQSVDMDSSGVPYIAYNTANFANRLTHIKENHKFQKDGKEGQRVEDAALGLRHIVTEIKEQYALKYAYVWHAITGYWGGVRPGVAEMEHYDSKLAYPISSPGVESNEDCFALKNITTNGLGLVNPDKVFNFYDELHSYLASAGIDGVKVDVQNILETLGAGHGGRVKLTRKYHQALEASIARNFPNNEIISCMSHNTDALYSVKRTAVIRASDDFWPRDAASHTIHIASVAYNTVFLGEFMQPDWDMFQSLHPMAEYHGAARAVGGCAIYVSDKPGQHDFDLLRKLVLPDGSILRAKLPGRPTRDCLFSDPARDGKSLLKIWNLNDVTGVVGVFNCQGAGWCKVRKTNLIHDLEPGTITGVIRAKDVDYLPKVADEKWSGDAVVFSHLGGEVSYLPKDASMTITLKTREYEVFTVVPVKELSNGIKFAPIGLIKMLNSGGAIKEYDEPNTSTTVVVKARGCGTFGAYSSARPKRITVDSEETEFGYEDKSGLLTTDLRVPEKELHLWDISIEF
>Malba_002576
MTVTPQISINDGNLVVHGRTILTGVPDNIVLTPGTGVGLVAGAFIGATASHSKSLHIFPIGVLEGLRFICCFRFKLWWMTQRMGTSGKDVPLETQFMLVESKGGGEGDEEEDSSPTIYTVFLPLLEGLFRSVLQGNERNEVEIYLESGHVFPLISTLLPPIMKETNILKVWGGVELSLLQILGLEKPPQ
>Malba_002577
MLMLEKGSGKHMKTFVHREKKKLPSFLHWFGWCTWDAFYTDVTAEGVEQGLESLTKGGTPPRFLIIDDGWQQIEKKDKDSNVVVQEGARFASRLTGIKENEKFKKNDHNSEQVSGLKHVVDVAKQHHNVKFLYVWHALAGYWGGVKQAATGMEHYDTALAYPVTCPGVEGNQPDIVMDSLSVHGLGLVHPKKVFNFYNEHHSYLASCGVDGVKVDVQNIIETLGAGHGGRVSLTRSYHQALEASVARNFPDNGCIACMCHNTDGLYSSKQTAVVRASDDFYACDPASHTIHISSVAYNTLFLGEFMHPDWDMFHIVHPAAEYHGAARAVGGCAIYVSDKPGNHNFDLLRKLVLPNGSVLRAKLPGRPTRDCLFADPARDRTSLLKIWNVYNCSGVIGVFNCQGAGWCKIEKKTRIHDNSPATLSGEVLRLPKGASMPVTLKVLEYEVFHFCPLKKITSDVSFAPIGLLDMFNSSAAMEQVDSHLASDKNQSPTATIGLKIRRCGRFGTYSSQRPLKCTVDNAETDFEYDSASGLMTITIPVLEKEMYRWSIDCKQLAVGWDKHSSLHLRFRNQFIILRITSDIPNKSLYVWIHLSLISNTMGNVRAREPLDSIHGSCVGSFNTWAVALNTWLFVRLNTWYTCEFIYA
>Malba_006871
MALPQPPRFLIVDDGWQQIENKDKDSGVVVQEGAQFASRLTGIKENKKFQKNDHNNEQVSGLKHVVDEAKQHHNVKFVYVWLALAGYWGGVKPAATSMEHYDTALAYPMSSPGVEGNQPDIVMDNLTVHGLGLVDVQNIIETLGSGHGGKVSLTRSYHQALEASVARNFADNGCISCMCHNTDGLYSAKQTAVVRASDDFYPQDPASHTIHISSVAYNTLFLGEFMQPDWDMFHSLHPAAEYHGAARALGRCAIYVSDKPGHHNFDLLRKLVLPDGSVLRAKLPSRPIRDCLFADPARDMTSLLKIWNVKNLSGVVGVFNCQGVGWCKIEKKTRIHDYSPGTLNGSVRAADVDAIAQVAGADWNGEIVVYAHKSGEVLRLPKGASVSVTLKVLDYEVFHFCPLKEITSDVSFAPIGLLDMFNSSADVEEVEIHLASDKKPELSNGEVSENRSPTATIGLKTRGCGRFGAYCSRRPLKCTVDNAETNFPNYQKGEASCSTLADDIFNVDGDNWKFQRQVSSHEFNTKSLRKFVKQVVDTELSDCLIPILSTSVANNSVLDFQDILQRFAFDNICRITFGYDPDYLMPSLPEAKFAVAFDDAVQISSERFRLPHRVWKLKRALKIRSEKRLRAVVSKVCEFTNTIVR
>Malba_009024
MTVGAGISVEDGNLVVLGNKVLSEVHDNVVVTPASGGALTNGAFIGVQSDQVGSRRVFPIGKLEGLRFMCVFRFKLWWMTQRMGNRGQDVPFETQFLIVETKDESHFGEGSKDGADQSAAYTVILPILEGDFRAVLQGNELNEIEICLESGDPAADGFEGSHLVFIGAGSDPFDVITDSVKTVEKHLQTFSHRERKKMPDMLNWFGWCTWDAFYTDVTSEGLKQGLQSLESGGAPPKFVILDDGWQSVDMDSSDVGYDADNAANFANRLTHIKENHKFQKDGKEGHRVEDPALGLRHIVTEIKEKHALKYAYVWHAITGYWGGVRPGVAEMEHYDSKLAYPISSPGVESNEDCDALKSITTNGLGLVNPEKVFNFYDELHSYLASAGIDGVKVDVQNILETLGAGHGGRVKLTRKYHQALEASVARNFPDNGIISCMSHNTDALYSVKRTAVIRASDDFWPRDPASHTIHIASVAYNTVFLGEFMQPDWDMFHSLHPMAEYHGAARAVGGCAIYVSDKPGQHDFDLLRKLVLPDGSILRAKLPGRPTRDCLFSDPARDGKSLLKIWNLNDVTGVVGVFNCQGAGWCKVGKKNLIHDLEPGTITGVIRAKDVDYLPKVADEKWSGDVVVFSHLGGEVSYLPKDASMPITLKSREYEVFTVVPVKELSNGGKFAPIGLIKMFNSGGAIKEYDEPNTSTTVVVKARGCGIFGAYSSSRPKRITVDSGETEFGYETESGLLTTDLRVPEKELHIWNISIEF
>Malba_009774
MTVGAGISLEDGNLVVLGNKVLSEVHDNVVVTPASGGALTNGAFIGVQSDQVGSRRVFPIGKLEGLRFMCVFRFKLWWMTQRMGNRGQDVPFETQFLIVETKDESHFGEGSKDGADQSAAYTVILPILEGDFRAVLQGNELNEIEICLESGDPAADGFEGSHLVFIGAGSDPFDVITDSVKTVEKHLQTFSHRERKKMPDMLNWFGWCTWDAFYTDVTSEGLKQGLQSLESGGAPPKFVILDDGWQSVDMDSSGVGYDADNAANFANRLTHIKENHKFQKDGKEGHRVEDPALGLRHIVTEIKEKHALKYAYVWHAITGYWGGVRPGVAEMEHYDSKLAYPISSPGVESNEDCDALKSITTNGLGLVNPEKVFNFYDELHSYLASAGIDGVKVDVQNILETLGAGHGGRVKLTRKYHQALEASVARNFPDNGIISCMSHNTDALYSVKRTAVIRASDDFWPRDPASHTIHIASVAYNTIFLGEFMQPDWDMFHSLHPMAEYHGAARAVGGCAIYVSDKPGQHDFDLLRKLVLPDGSILRAKLPGRPTRDCLFSDPARDGKSLLKIWNLNDVTGVVGVFNCQGAGWCKVGKKNLIHDLEPGTITGVIRAKDVDYLPKVADEKWSGDVVVFSHLGGEVSYLPKDASMPITLKSREYEVFTVVPVKELSNGVKFAPIGLIKMFNSGGAIKEYNEPNTSTTVVVKARGCGIFGAYSSSRPKRITVDSRETEFGYETESGLLTTDLRVPEKELHIWNISIEF
>Malba_010169
MTVGAGISVEDGNLVVLGNKVLSEVHDNVVVTPASGGALANGAFIGVQSDHIGSRRVFPIGKLEGLRFMCVFRFKLWWMTQRMGNSGQDVPFETQFLIVETRDESHFGEGSNDGTDQFAAYTVFLPILEGDFRAVLQGNERNEIEICLESGKAVGKGDPAVDGFQGSHLVFVGAGLDPFDVITDSVKTVEKHLQTFSHRERKKMPDMLDWFGWCTWDAFYTNVTSEGLKQGLQSLESGGAPPKFVILDDGWQSVDMDSSGVPYIAYNTANFANRLTHIKENHKFQKDGKEGQRVEDAALGLRHIVTEIKEQYALKYAYVWHAITGYWGGVRPGVAEMEHYDSKLAYPISSPGVESNEDCFALKNITTNGLGLVNPDKVFNFYDELHSYLASAGIDGVKVDVQNILETLGAGHGGRVKLTRKYHQALEASIARNFPNNEIISCMSHNTDALYSVKRTAVIRASDDFWPRDAASHTIHIASVAYNTVFLGEFMQPDWDMFQSLHPMAEYHEAARAVGGCAIYVSDKPGQHDFDLLRKLVLPDGSILRAKLPGRPTRDCLFSDPARDGKSLLKIWNLNDVTGVVGVFNCQGAGWCKVRKTNLIHDLEPGTITGVIRAKDVDYLPKVADEKWSGDAVVFSHLGGEVSFLPKDASMTITLKTREYEVFTVVPVKELSNGVKFAPIGLIKMLNSGGAIKEYDEPNTSTTVVVKARGCGTFGAYSSARPKRITVDSEETEFGYEDKSGLLTTDLRVPEKELHLWDISIEF
>Malba_018650
MTIKPAVRISERKLIVKDRTILTGLPDNVVATSGSSSGPVDGVFLGANFSEEKSRHVVSLGTLTGARFMACFRFKLWWMAQKMGDQGRDIPLETQFLLVETKHGSHLESDGGDEENQIVYTVFLPLIEGSFRGCLQGNASDELELCLESGDADTKASSFTHALHVHAGTDPFGTITEAIRSVKVHLQTFRQRHEKKLPGIVDYFGWCTWDAFYRDVTQEDVEAGLESLAAGGTPPKFVIIDDGWQSVGGDDGVEPLRLTGIKENSKFQKKDDPTVGIKNIVNIAKQKHGLKYVYVWHAITGYWGGVRPGIKEMEEFGSLMKYPNVSSGVVANEPTWKTDAMAVRGLGLVDPKSVYKFYNELHSYLSSAGIDGVKVDVQCILETLGAGLGGRVELTQKYHQALDASVARNFPDNGCIACMSHNTDALYCSKQTAVVRASDDFYPRDPVSHTIHIAAVAYNSVFLGEFMLPDWDMFQSLHPAAEYHASARAVSGGPIYVSDAPGKHNFELLRKLVLPDGSVIRARLPGRPTKDCLFSDPARDGVSLLKIWNMNKYTGVLGVYNCQGAAWSTAERKNTFHETKSEAITGLIRGRDVHLIAEAAVDNDWKGDCAVYSHRTGELVTLPYNVSMPISLKVLEHEVFTVTPIRVLGGRLSFAPIGLVEMYNAGGAIEGLGYEQNGVVRLEVKGCGKFGAYSSAKPKKCRVGSNVVDFEYDSSSGLVILRLDHLPEEEGQKVHVVEIELLEGN
>Malba_024629
MAGKGDSAVQTNQGQCLVYMHAGTNPFEVITQAVKAVEKHMKTFVHREKKKLPSFLDWFGWCTWDAFYTDVTAEGVHQGLKSLSEGGTPPRFLIVDDGWQQIENKDKDSGVVVQEGAQFASRLTGIKENEKFQKNDHNNEQVSGLKHVVDEAKQHHNVKFVYVWHALAGYWGGVKPAATGMEHYDTALAYPVSSPGVEGNQPDIVMDSLTVHGLGLVHPKKVFNFYNELHSYLASCGVDGVKVDVQNIIETLGSGHGGRVSLTRSYHQALEASVARNFADNGCISCMCHNTDGLYSAKQTAVVRASDDFYPRDPASHTIHISSVAYNTLFLGEFMQPDWDMFHSLHPAAEYHGAARALGGCAIYVSDKPGHHNFDLLRKLVLPDGSVLRAKLPGRPTRDCLFADPARDRTSLLKIWNVNNLSGVVGVFNCQGAGWCKIEKKTRIHDYSPGTLSGSVRAADVDAIAQVAGADWNGETVVYAHKSGEVLRLPKGASVPVTLKVLDYEVFHFCPLKEITSDVSFAPIGLLDMFNSSAAVEEVEIHLASDKKPELSNGEVSENRSPTATIGLKTRGCGRFGAYCSRRPLKCTVDNAETNFEYDSASGLTTITIPVPEKEMYRWSVEIQV
>Malba_024635
MDSLTAHGLGLVHPKKISNFYNELHSYLASCGVDGVKVDVQNIIETLGSGHGGRVSLTRSYHQALEASVARNFADNGCISCMCHNTDRLYSAKQTAVVRASDDFYPRDPALHTIHISSVAYNTLFLGEFMQPDWDMFHSLHPAAEYHGAACALGGCAIYVSDKPGHHNFDLLRKLVLPDGSVLRAKLPGRPTRDCLFADPARDRTSLLKIWNVNKLSGVVGVFNCQGAGWCKIEKQTRIHDYSPGTLSGSVRAADVDAIAQVAGADWNGETVVYAHKSGEVLRLPKGASVPVTLKVLDYEVFHFCPLKEITSDVSFAPIGLLDMFNSSAAVEEVEIHLASDKKPELSNGEVSENRSPTATIGLKTRGCGRFGAYCSRWPLKCTVDNAETNFEYDSA
>Malba_024636
MCHNTDGLYSAKQTAVVRASDDFYPRDPASHTIHISCVAYNTLFLGEFMQPDWDMFHEVGVLMHKFGISVNSDTPGNRNFDLLRKLVLPDGSVLRANYLAGLPVIVSSLIQQETGPGLFCLLLFMLFPSNVKFQISMSKVCVNNSLCSLLKIWNVNNLSGVVGVFNRQGAGCCKIEKKTHIHDYSPGTLSGSVRAADVDAIAQVADADWNGETVVYAHKSGEVLRLPKGASVPVTLKVLDYEVFHFCPPKEITSDVSFEPIGLLDMFNSSAAVELVEIHLASDKNPELSNGEVVRTDLQLRQLVSNPEDVEGLEHTITIPVPEKEMYRWSVEIQV
>Malba_024638
MTLIYVPYQLFSWRFCCSDQSRPVPRLHAGWNQFEVITQAVKAVEKHMKTFVHREKKKTVFNFYNELHSYLASYGVDGVKVDVQNIIETLGSGHGGRVSLTRSYHQAFKASVARNFADKGCISCMCHNTDGLYSAKQTAVVRASDDFYPRDPALHTIHISSVAYISLFLGEFMQPDWDTFHSLDPVADYHGAARALGGCAIYVR
>Malba_033931
MRVKGIFYCQQKTKVTSQNLHSQGPKHNTHNKGGPSRQNSLSLTKRLGPKKGKKNQKSSSKEPKTTLFFCCVFGFAGDSAVQTNQGQCLVYMHAGTNPFEVITQAVKAVEKHMKTFVHREKKKLPSFLDWFGWCTWDAFYTDVTAEGVDQGLKSLSEGGTPPRFLIVDDGWQQIENKDKDSGVVVQEGAQFASRLTGIKENEKFQKNDHNNEQVSGLKLVVDEAKQHHNVKFVYVWHALAGYWGGVKPAATGMEHYDTALAYPVSSPGVEGNQPDIVMDSLTVHGLGLNIIETLGSGHGGRVSLTRSYHQALEASVARNFADNGCISCMCHNTDGLYSAKQTAVVRASDDFYPRDPASHTIHISSVAYNTLVLGEFMQPDWDMFHSLHPAAEYHGAARALGGCAIYVRKLVLPDGSVLRAKLPGRPTRDCLFADPARDRTSLLKIWNVNNLSGVVGVFNCQGAVWCKIEKKTRIHDYSPGTLSGSVRAADVDVIAQVAGADRNGETVVYAHKSGEVLRLPKGASVPVTLKVLDYEVFHFCPLKEITSDVSFAPIGLLDMFNSSGAVEEVEIHLASDKKPELSNGEVSENRSPTATIGLKTRGCGRFGAYCSRRPLKCSVDNAETNFEYDSASGLTTITIPVPEKEMYRWSVEIQV
>Malba_045866
MTVTAQISINDGNLVVHGKTILTGVPDNIVLTPGTGVGLLAGAFIGATAAHNKSLHIFPIGVLEDLRFMCCFRFKLWWMTQRMGTCGKDVPLETQFMVVESKGGGDGGEDDESSPIIYTVFLPLLEGPFRSVLQGNERNEVEVCLESGE
>Malsi_02g002290
MTIKPAVRISERKLIVKDRTILTGLPDNVVAMSGSSSGPVDGVFLGANFSEEKSRHVVSLGTLTGVRFMACFRFKLWWMAQKMGDQGRDIPLETQFLLLETKHGSHLESDGGDEENQIVYTVFLPLIEGSFRGCLQGNASDELELCLESGDADTKASSFSHALHVHAGTDPFGTITEAIRSVKVHLQTFRQRHEKKLPGFVDYFGWCTWDAFYRDVTQEDVEAGLESLAAGGTPPKFVIIDDGWQSVGGDDGVEKQEPLRLTGIKENSKFQKKDDPTVGIKNIVNIAKQKHGLKYVYVWHAITGYWGGVRPGIKEMEKFGSLMKYPNVSSGVVANEPTWKTDAMAVRGLGLVDPKGVYKFYNELHSYLSSAGIDGVKVDVQCILETLGAGLGGRVELTQKYHQALDASVARNFPDNGCIACMSHNTDALYCSKQTAVVRASDDFYPRDPVSHTIHIAAVAYNSVFLGEFMLPDWDMFQSLHPAAEYHASARAVSGGPIYVSDAPGKHNFELLRKLVLPDGSVLRARLPGRPTKDCLFSDPARDGVSLLKIWNMNKYTGVLGVYNCQGAAWSTAERKNTFHETKSEAITGLIRGRDVHLIAEAAVDNDWKGDCAVYSHRTGELVTLPYNVSMPISLKVLEHEVFTVTPIRVLGGRLSFAPIGLVEMYNAGGAIEGLGYEQNGVVRLEVKGCGKFGAYSSAKPKKCRIGSNVVDFEYDSSSGLVILRLDHLPEDGQKVHVVEIELLEGN
>Malsi_03g003230
MTVGAGISVEDGNLVVLGNKVLSEVHDNVVVTPASGGALTNGAFIGVQSDQVGSRRVFPIGKLEGLRFMCVFRFKLWWMTQRMGNRGQDVPFETQFLIVETKDESHFGEGSKDGADQSAAYTVILPILEGDFRAVLQGNELNEIEICLESGDPAADGFEGSHLVFIGAGSDPFDVITDSVKTVEKHLQTFSHRERKKMPDMLNWFGWCTWDAFYTDVTSEGLKQGLQSLESGGAPPKFVILDDGWQSVDMDSSGVGYDADNAANFANRLTHIKENHKFQKDGKEGQRVEDPALGLRHIVTEIKEKHALKYAYVWHAITGYWGGVRPGVAEMEHYDSKLAYPISSPGVESNEDCDALKSITTNGLGLVNPEKVFNFYDELHSYLASAGIDGVKVDVQNILETLGAGHGGRVKLTRKYHQALEASVARNFPDNGIISCMSHNTDALYSVKRTAVIRASDDFWPRDPASHTIHIASVAYNTVFLGEFMQPDWDMFHSLHPMAEYHGAARAVGGCAIYVSDKPGQHDFDLLRKLVLPDGSILRAKLPGRPTRDCLFSDPARDGKSLLKIWNLNDVTGVVGVFNCQGAGWCKVGKKNLIHDLEPGTITGVIRAKDVDYLPKVADEKWSGDVVVFSHLGGEVSCLPKDASMPITLKSREYEVFTVVPVKELSNGIKFAPIGLIKMFNSGGAIKEYDEPNTSTTVVVKARGCGIFGAYSSSRPKRITVDSGETEFGYEAESGLLTTDLRVPEKELHIWNISIEF
>Malsi_04g020770
MPQRSEFTSFPSPMTLPLPPSPPPRPSKATPRASPISPSPLGSPPSIRSTAPSPSSPSNATADPSASATRCLSSFLRCRNLTRLKIRAYRELTDAGMTSLAKNCKKLKKSQDDDEGRDAVEYHGAARALGGCAIYVNDKPGHHNFDLLRKLVLPDGSVLRAKLPGKPTRDCLFADPARDRTSWLKIWNINNLSGVVGAGWCKIEKKTRIHDYSPGTLSGSVRAADVDAIAQVAGADWNGETVVYAHKSGLLDIFNSSAAVEEGNLSPYYYEDASLTRCPDCRLCGYPFGMLASILFGRHHKAVLQSSKPKLFVMGTQDGFTSVKQLKNKLKLCSRSVETHLIDGASHFQMEGPAYDAQMELGWFTMCFRCQIKLLSQQIREKESPNQPSLVILLLFEPSTAQPSAIIAIAVFLLEQYPNRVEIVQLDDSNGEIRSDPNLSFEHPYPPTKTIFIPDKECQKPDLLATSSDFLRDDSDSSSSVDSSPSSTATRTPSSAGPSPSSTVTRRNPSASAPPPSTPRASSGTSSARPWTPSSSPTTMRCGVGVFASVSADGSVRVFDLRDKEHYTAGAEIEHLQWSSSQPDWVAIAFSTKLQILRV
>Malsi_11g003690
MTVGAGISVEDGNLVVLGNKVLSEVHDNVVVTPASGGALANGAFIGVQSDHIGSRRVFPIGKLEGLRFMCVFRFKLWWMTQRMGNSGQDVPFETQFLIVETKDESHFGEGSNDGTDQFAAYTVFLPILEGDFRAVLQGNERNEIEICLESGKAEGKGDPAVDGFQGSHLVFVGAGLDPFDVITDSVKTVEKHLQTFSHRERKKMPDMLDWFGWCTWDAFYTNVTSEGLKQGLQSLESGGAPPKFVILDDGWQSVDMDSSGVPYIAYNTANFANRLTHIKENHKFQKDGKEGQRVEDAALGLRHIVTEIKEQYALKYAYVWHAITGYWGGVRPGVAEMEHYDSKLAYPISSPGVESNEDCFALKNITTNGLGLVNPDKVFNFYDELHSYLASAGIDGVKVDVQNILETLGAGHGGRVKLTRKYHQALEASIARNFPNNEIISCMSHNTDALYSVKRTAVIRASDDFWPRDAASHTIHIASVAYNTVFLGEFMQPDWDMFQSLHPMAEYHGAARAVGGCAIYVSDKPGQHDFDLLRKLVLPDGSILRAKLPGRPTRDCLFSDPARDGKSLLKIWNLNDVTGVVGVFNCQGAGWCKVRKTNLIHDLEPGTITGVIRAKDVDYLPKVADEKWSGDAVVFSHLGGEVSYLPKDASMTITLKTREYEVFTVVPVKELSNGVKFAPIGLIKMLNSGGAIKEYDEPNTSTTFVVKARGCGTFGAYSSARPKRITVDSEETEFGYEDKSGLLTTDLRVPEKELHLWDIGIEF
>Malsi_12g007270
MCHNTDGLYSAKQTAVVRASDDLYPSDPASHTIRISSVAYNTLFLGEFVHPDWDMFHSVHPAAEYHGAARAVGGCAIYVSDKPGNHNFDLLRKLVLPNGSVLRAKLPGRPTRDCLFADPARDRTSLLKIWNVNNCSGVIGVFNCQGAGWCKLEKKTRIHDNSPGTLSGSVCATDVDAIAQVAGADWNGETVVYAHKSGEVLRLPKGASMPVTLKVLEYEVFHFCPLKVGLAITDIYPTEV
>Malsi_14g008360
MTVTAQISINDGNLVVHGKTILTGVPDNIVLTPGTGVGLLAGAFIGATAAHNKSLHIFPIGVLEDLRFMCCFRFKLWWMTQRMGTCGKDVPLETQFMVVESKGGGDGGEDDESSPIIYTVFLPLLEGPFRSVLQGNERNEVEVCLESGDSAVQTNQGQCLVYMHAGTNPFEVITQAVKAVEKHMKTFVHREKKKLPSFLDWFGWCTWDAFYTDVTAEGVVQGLKSLSEGGTPPRFLIVDDGWQQIENKDKDSGVVVQEGAQFASRLTGIKENEKFQKNDHNNEQVSGLKHVVDEAKQHHNVKFVYVWHALAGYWGGVKPAATGMEHYDTALAYPVSSPGVEGNQPDIVMDSLTVHGLGLVHPKKVFNFYNELHSYLASCGVDGVKVDVQNIIETLGSGHGGRVSLTRSYHQALEASVARNFADNGCISCMCHNTDGLYSAKQTAVVRASDDFYPRDPASHTIHISSVAYNTLFLGEFMQPDWDMFHSLHPAAEYHGAARALGGCAIYVSDKPGHHNFDLLRKLVLPDGSVLRAKLPGRPTRDCLFADPARDRTSLLKIWNVNNLSGVVGVFNCQGAGWCKIEKKTRIHDYSPGTLSGSVRAADVDAIAQVAGADWNGETAVYAHKSGEVLRLPKGASVPVTLKVLDYEVFHFCPLKEITSDVSFAPIGLLDMFNSSAAVEEVEIHLASDKKPELSNGEVSENRSPTATIGLKTRGCGRFGAYCSRRPLKCTVDNAETNFEYDSASGLTTITIPVPEKEMYRWSVEIQV
>Malsi_16g024190
MSSCRLSTNPPSQPPPRPSKTTPRASPISPSPLGSPSPSSPSNATADPSASATRRSSSFCDAVTSRAWRSASPKTTTRDVTVTFTPSEYHGAARTLGGCAIYVNDKTGHHNFDLLRKLVLPDGSVLCAKLPGKPTRDCLFADPARDRTSWLKIWNVNNLSGVVLVGARIEKKTRIHDYFPGTISGSVRAADVDAIAQVAGADWNGETVVYAHKSSLLDMFNSIDQIEQVVGYVSLGYPFGMLASILFGRHHKAVLQSSKPKLFIMGTQDGFTSVKQLKNKLKLCSRSVETHLINGASHFQMEGPAYDAQMELDAVYNVKMEACITPYSEQNHRARGSGLAPWLARLTTPLPRLGDFGYSSDIFEKDMEVWQQRIENYWNLLSPKINSDTIRNVMDMKANLGSFAGALKNKDAWVMNVVPQQLVCEVGINTFCTWSQVHNPCIHK
>Malsy_02g003900
MVSNSCSSSLSRIINTSPIIHLPKSNYPKHNLPKSNYPKHSPTTRFNLPNPNNLYFLRRSVISRPATTSGTILFFLCLQSCLVSEKIISLKIFTDKADCFFVLLFGLWNFQIFSESGVFVFGFSVLAVFDLIRSGDFESVFCEIREEREMTIKPAVRISERKLIVKDRTILTGLPDNVVATSGSSSGPVDGVFLGANFSEEKSRHVVSLGTLTGVRFMACFRFKLWWMAQKMGDQGRDIPLETQFLLLETKHGSHLESDGGDEENQIVYTVFLPLIEGSFRGCLQGNASDELELCLESGDADTKASSFSHALHVHAGTDPFGTITEAIRSVKVHLQTFRQRHEKKLPGFVDYFGWCTWDAFYRDVTQEDVEAGLESLAAGGTPPKFVIIDDGWQSVGGDDGVEKQEPLRLTGIKENSKFQKKDDPTVGIKNIVSIAKQKHGLKYVYVWHAITGYWGGVRPGIKEMEEFGSLMKYPNVSSGVVANEPTWKTDAMAVRGLGLVDPKGVYKFYNELHSYLSSAGIDGVKVDVQCILETLGAGLGGRVELTQKYHQALDASVARNFPDNGCIACMSHNTDALYCSKQTAVVRASDDFYPRDPVSHTIHIAAVAYNSVFLGEFMLPDWDMFQSLHPAAEYHASARAVSGGPIYVSDAPGKHNFELLRKLVLPDGSVLRARLPGRPTKDCLFSDPARDGVSLLKIWNMNKYTGVLGVYNCQGAAWSTAERKNTFHETKSEAITGLIRGRDVHLIAEAAVDNDWKGDCAVYSHRTGELVTLPYNVSMPISLKVLEHEVFTVTPIRVLGGRLSFAPIGLVEMYNAGGAIEGLGYEQNGVVRLEVKGCGKFGAYSSAKPRKCRVGSNVVDFEYDSSSGLVILRLDHLPEDGQKVHVVEIELLEGN
>Malsy_02g003950
MVSNSCSSSLSRIINTSPIIHLPKSNYPKHSPTTRFNLPNPNNLYFLRRSVISRPATTSGTILFFLCLQSGLVSEKIISLKIFTDKADCFFVLLFGLWNFQIFSESDVFVFGFSVLAVFDLIRSGDFESVFCEIREEREMTIKPAVRISERKLIVKDRTILTGLPDNVVATSGSSSGPVDGVFLGANFSEEKSRHVVSLGTLTGARFMACFRFKLWWMAQKMGDQGRDIPLETQFLLLETKHGSHLESDGGDEENQIVYTVFLPLIEGSFRGCLQGNASDELELCLESGDADTKASSFSHALHVYAGTDPFGTITEAIRSVKVHLQTFRQRHEKKLPGFVDYFGWCTWDAFYRDVTQEDVEAGLESLAAGGTPPKFVIIDDGWQSVGGDDGVEKQEPLRLTGIEENSKFQKKDDPTVGIKNIVSIAKQKHGLKYVYVWHAITGYWGGVRPGIKEMEEFGSLMKYPNVSSGVVANEPTWKTDAMAVRGLGLVDPKGVYKFYNELHSYLSSAGIDGVKVDVQCILETLGAGLGGRVELTQKYHQALDASVARNFPDNGCIACMSHNTDALYCSKQTAVVRASDDFYPRDPVSHTIHIAAVAYNSVFLGEFMLPDWDMFQSLHPAAEYHASARAVSGGPIYVSDAPGKHNFELLRKLVLPDGSVLRARLPGRPTKDCLFSDPARDGVSLLKIWNMNKYTGVLGVYNCQGAAWSTAERKNTFHETKSEAITGLIRGRDVHLIAEAAVDNDWKGDCAVYSHRTGELVTLPYNVSMPISLKVLEHEVFTVTPIRVLGGRLSFAPIGLVEMYNAGGAIEGLGYEQNGVVRLEVKGCGKFGAYSSAKPKKCRIGSNVVDFEYDSSSGLVILRLDHLPEDGQKVHVVEIELLEGN
>Malsy_03g003730
MTVGAGISVEDGNLVVLGNKVLSEVHDNVVVTPASGGALTNGAFIGVQSDQVGSRRVFPIGKLEGLRFMCVFRFKLWWMTQRMGNRGQDVPFETQFLIVETKDESHFGEGSKDGADQSAAYTVILPILEGDFRAVLQGNELNEIEICLESGDPAADGFEGSHLVFIGAGSDPFDVITDSVKTVEKHLQTFSHRERKKMPDMLNWFGWCTWDAFYTDVTSEGLKQGLQSLESGGAPPKFVILDDGWQSVNMDSSGVGYDADNAANFANRLTHIKENHKFQKDGKEGQRVEDPALGLRHIVTEIKEKHALKYAYVWHAITGYWGGVRPGVAEMEHYDSKLAYPISSPGVESNEDCDALKSITTNGLGLVNPEKVFNFYDELHSYLASAGIDGVKVDVQNILETLGAGHGGRVKLTRKYHQALEASVARNFPDNGIISCMSHNTDALYSVKRTAVIRASDDFWPRDPASHTIHIASVAYNTVFLGEFMQPDWDMFHSLHPMAEYHGAARAVGGCAIYVSDKPGQHDFDLLRKLVLPDGSILRAKLPGRPTRDCLFSDPARDGKSLLKIWNLNDVTGVVGVFNCQGAGWCKVGKKNLIHDLEPGTITGVIRAKDVDYLPKVADEKWSGDVVVFSHLGGEVSYLPKDASMPITLKSREYEVFTVVPVKELSNGVKFAPIGLIKMFNSGGAIKEYDEPNTSTTVVVKARGCGIFGAYLSSRPKRITVDSGETEFGYEAESGLLTTDLRVPEKELHIWNISIEF
>Malsy_03g006010
MPGPSSLVSRPSSRKLNSQAQSHHLQKTDQKQHQQQDNDARIPSPTAATRGDDSAPASASVPSSNFDDDDSARLTAINSLHRAVTKLALKCDRRSVSVGDEALIHAYRELTDAGMTSLAKNCKRLKKSQAEVEEEENEQCSPVSVLDPPFQEDDEGPVEYHGAARALGGCAIYVSDKPGHHNFDLLRKLVLPDGYVLRAKLPGKPTRDCLFADPARDRTSWLKIWNVNNLSGVVGVFNCQGAGWCKIEKKTRIHDYSPGTLSGSVRAADVDAIAQVAGADWNGETVVYAHKSGLLDMFNSSAAVEEVEIHLASDKKPELSNGEVSKNRSPTATIGLKTRGCGRFGAYCSRRPLKCTVDNAETNFPNSTVSRRDANGKDLDLERDGSRGISDEEDVETCRKKLRLFKDQSSLSLRHPAQPLFTIRVPHSRCWKVVPTLSPRRLNLHQTPPAAHVGLRSRHRLFPPQRLASFELVTMTTMIAKNFKRPPSND
>Malsy_08g010640
MPQRSEFTSFPSPMTLPLPPSPPPRPSKATPRASPISPSPLGSPPSIRSTAPSPSSLSNATADPSASATRRLSSFLRCRNLTRLKIRAYRELTDAGMTSLAKNCKKLKKSQDDDEGRDGDYHGAARALGGCAIYVNDKPGHHNFDLLRKLVLPDGSVLQAKLPGKPTRDCLFADPARDRTSWLKIWNVNNLSGVVGAGWCKIEKKTCIHDYSPSTLSGSVRAADVDAIAQVAGADWNGETVAYLTYSIQVLLWRRGNCHPITTKMPLSLGAPIAGSAVDQIEQVVGYVSLGYPFGMLASILFGRHHKAVLQSSKPKLFVMGTQDGFTSVKQLKNKLKLCSRSIETHLIDGASHFQMEGPAYDAQMELGWFTMCFRCQIKLLSQQIRKKESPNQPSLSLLNGNKNSEFCGPITFFDWNEAEPKRIGTSSIDTTCIIWDIEREAVDTQLIAHDNEVYDIAWGGVGVFASVSADGSRPGLRHLRLAASLGAGEDQNSADRKGKKVKKNKEVVNHGGFDFSPPEVQIRSDGVLQLR
>Malsy_11g003680
MIWCDLEFASVKRTAVIRASDDFWPRDAASHTIHIASVAYNTVFLGEFMQPDWDMFQSLHPMAEYHGAARAVGGCAIYVSDKPGQHDFDLLRKLVLPDGSILRAKLPGRPTRDCLFSDPARDGKSLLKIWNLNDVTGVVGVFNCQGAGWCKVRKTNLIHDLEPGTITGVIRAKDVDYLPKVADEKWSGDAVVFSHLGGEVSYLPKDASMTITLKTREYEVFTVVPVKELSNGVKFAPIGLIKMLNSGGAIKEYDEPNTSTTVVVKALGCGTFGAYSSARPKRITVDSEETEFGYEDKSGLLTTDLRVPEKELHLWDISIEF
>Malsy_11g021330
MTSIQPAHQKKVIQTQVAATRPKPMSKSSSKKKTQVHQQQIQARALSSSSMPQRSEFTSFPSPITFPLPTSPPPRPSKATPRASPISPSPLGSPPSIRSTAPSPSSPSNATADPSASATRRLSSFLRCRNLTRLKIRAYCELTDAGMTSLAKNYKKLKKSQDDDEGRDSDYHGATRALGECAIYVNDKPGHHNFDLLRKLVLPDGSVLRAKLPGKLTRDCLFADPARDRTSWLKIWNVNNLSGVVGAGWCKIEKKTRIHDYSPGTLSGSVRAADVDAIAQVAGADWNGETVAYLTYSIQVLLWRRGNCHPITTKMPLSLGAPIAGSAVDQIEQVVGYVSLGYPFGMLASILFGRHHKAVLQSSKPKLFVMGTQDGFTSVKQLKNKLKLCSRSVETHLIDGASHFQMEGPAYDAQMELGWFTMCFRCQIKLLSQQIREKESPNQPSLSLLNGNKNSEFCGPITFFDWNEAEPKRIGTSSIDTTCIIWDIEREAVDTQLIAHDNEVYDIAWGGVGVFASVSADGSTPVCGQMLARLPFVLLSSFRGLGCATALQQVSVPEKIRTPPIGRERK
>Malsy_12g006620
MTMTPRISINDGNLVVHGRNILTGVPDNIVVTPGKGVGLVAGAFIGATVSHSKSLHIFPIGVLEGLHFMCCFRFKLWWMTQRMGTSGKDVPLETQFMLVESKGGGEGDEEEDSSPTIYTVFLPLLEGLFRSVLQGNERNEVEIYLESGDSAVQTNQGQCLVYMHAGTNPFEVITQAGSGKHMKTFVHREKKKLPSFLHWFGWCTWDAFYTDVTAEGVEQGLESLTKGGTPPRFLIIDDGWQQIEKKDKDSNVVVQEGAQFASRLTGIKENEKFQKNDHNSEQVSGLKHVVDVAKQHHNLVTGVEWNQRLLAWNTMTLLWPVTCPGVEGNQPDIVMDSLSVHGLGLVHPKKVFNFYNELHSYLDSCGVDGVNVDVQNIIETLGAGHGGRVSLTRSYHQALEGSVARNFPDNGCIACMCFNTDGLNSSKQTAVVRASDDFYPRDPASHTIHISSVAYNTLFLGEFMHPDCFIVHPAAEYHGAARAVGGCAIYVSDKPGNHNFDLLRKLVLPDGSVLHAKLPGRPTRDCLFADPARDRTSLLKIWNVNNCSGVIGVFNCQGAGWCKLEKKTRIHDNSPGTLSGSVCATDVDAIAQVAGADWNGETVVYAHKSGEVLRFPKGASMPVTLKVLEYEVFHFCPLKKITSDVSFAPIGLLDMFNSSAAVEQVDIHLASDKNQSPTATIGLKIRGCGRFGAYSSQRPLKCTVDNAETDFEYDSASGLMTIAIPVLEKEMYRWSVEIQV
>Malsy_12g006650
MVVHGRTILTGVPDNIVLTLGTGVGLVAGAFISATASHSKSLHNLPYWGFRVRWGHLGRMYHWRPNSCLSRAKVVVKEMKKRILLLIYTVFLPLLEGLFRSVLQSNERNEVEICLKSDYGHEKAGIWGRLYAPSLPVIPLFKAILSKGGTPPRFLIIDNGWQQIEKKDKDSNVVVQEGAQFASRLTGIKENEKFQKNDHNSEQVSGLKHVDVARQHHNVKIKSFVGSSIVTLSQIYVFCWHKFLYVWHALAGYWGGVEPAATGMEHYDTALAYPVTCPGVEGNQPDIVMDSLSVHGLGLVHPKKVFNFYDELHSYLDSCGVDGVNVDVQNIIETLGAGHGGRVSLTRSYHQALESSVARNFPDNGCIACMCFNTDGLNSSKQTAVVRASDDFYPRDPASHTIHISSVAYNTLFLGEFMHPDCFIVYIQQQSITVQLVLLADVQSMSGNHNFDLLRKLVLPDGSVLHAKLSGRPTRDCLFADPSRDRTRPLSKAYVNKSLCSLLKIWNVNNCSGVIGVFNCQGAGWCMITLRVPSALLFVPLMLMPLLKLLELIGMEKQLFMLISQVPLLPDISEFDRTLYLAVTNFNIILIVLRLPKGASMPVTLKVLEYEVFHFCPLKVGLAITDIYPTEV
>Malsy_14g007260
MTVTAQISINDGNLVVHGKTILTGVPDNIVLTPGTGVGLLAGAFIGATAAHNKSLHIFPIGVLEDLRFMCCFRFKLWWMTQRMGTCGKDVPLETQFMVVESKGGGDGGEDDESSPIIYTVFLPLLEGPFRSVLQGNERNEVEVCLESGDSAVQTNQGQCLVYMHAGTNPFEVITQAVKAVEKHMKTFVHREKKKLPSFLDWFGWCTWDAFYTDVTAEGVVQGLKSLSEGGTPPRFLIVDDGWQQIENKDKDSGVVVQEGAQFASRLTGIKENEKFQKNDHNNEQVSGLKHVVDEAKQHHNVKFVYVWHALAGYWGGVKPAATGMEHYDTALAYPVSSPGVEGNQPDIVMDSLTVHGLGLVHPKKVFNFYNELHSYLASCGVDGVKVDVQNIIETLGSGHGGRVSLTRSYHQALEASVARNFADNGCISCMCHNTDGLYSAKQTAVVRASDDFYPRDPASHTIHISSVAYNTLFLGEFMQPDWDMFHSLHPAAEYHGAARALGGCAIYVSDKPGHHNFDLLRKLVLPDGSVLRAKLPGRPTRDCLFADPARDRTSLLKIWNVNNLSGVVGVFNCQGAGWCKIEKKTRIHDYSPGTLSGSVRAADVDAIAQVAGADWNGETAVYAHKSGEVLRLPKGASVPVTLKVLDYEVFHFCPLKEITSDVSFAPIGLLDMFNSSAAVEEVEIHLASDKKPELSNGEVSENRSPTATIGLKTRGCGRFGAYCSRRPLKCTVDNAETNFEYDSESGLTTITIPVPEKEMYRWSVEIQV
>Malsy_15g035080
MITNTIKAQYEGSSHTSLFYSKPYSKKIDALRMPRGYQPPKFMQFDGKGNPKQHVAHFVETCNNAGTEGDYLAKQFVRSLKGNAFEWYTDLEPESINSWEQLEREFLNRFYSTRRTVSMLELTSTKQWKDEPVIDYINRWRTLSLDCKDRLSETSSIEMCIQGMQWGLQYILQGIKPRTFEELATRAHDMELSIAHHGKKEPIADYKNDKVLGPKLEKTAWKPTKEAMTVNTAPVKIPTRGKTIQTEAFRDQEMRRRTLKELEEMTYPFPDSDVVAMLEDLLEKKVISLPECKRPEEMNRTDSPRYCKFHRFISHPTEKCFVLKDLIMKVAQKGIIELDLDDVVKSNYTTITYGSFNTKCSPQPLGASSKTSKVERWTQVTPKKLHKKHTSPPQVRQPERGQNSSCQSSKQRERVEDDEISTHRSSIPITMRDFFPEDFFNHSVKTHCYENCEEQLSRIATPTLLVCTSIKGNTNTPGLHEHKRQHQRTLPARAETATRHQTLLAFQRHRDSAEQQQLRINQSENPSQSSRADLKQHQQQDNDARTPSPTADDSASASVPSSNSDDDDSVRLTAINSLHRAVTKLALKCDRRSVSVGDEALVLISAMPYPHAPEDPRIPPVSVLDPPFQDDDEGRDSDVYTQHDKPGHHNFDLLRKLVLSDGSVLRAKLPGKPTRDCLFADPARDRTSWLKIWNVNNLSGVVGVFNCQGAGWCKIEKKTRIHDYSPGTLSGSVRAADVDAIAQVAGADWNGETVVYAHKSGLLDMFNSSAAVEEVEIHLASDKKPELSNGEVSENRSPTATIGLKTRGYGRFGAYCSRRPLKCTVDNAETNFPNSTVRQRQGSRPRERRLSWHQRRRGWRDVQEEAQALQ
>Maldo_GDDH_02G1025500
GRSSQAMVSNSCSSSLSRIINTSPIIHLPKSNYPKHNLPKSNYPKHSPTTRFNLPNPNNLYFLRRSVISRPATTSDFLGIGRLRFWLFREEREMTIKPAVRISERKLIVKDRTILTGLPDNVVATSGSSSGPVDGVFLGANFSEEKSRHVVSLGTLTGVRFMACFRFKLWWMAQKMGDQGRDIPLETQFLLLETKHGSHLESDGGDEENQIVYTVFLPLIEGSFRGCLQGNASDELELCLESGDADTKASSFSHALHVHAGTDPFGTITEAIRSVKVHLQTFRQRHEKKLPGFVDYFGWCTWDAFYRDVTQEDVEAGLESLAAGGTPPKFVIIDDGWQSVVGGDDGVEKQEPLRLTGIKENSKFQKKDDPTVGIKNIVSIAKQKHGLKYVYVWHAITGYWGGVRPGIKEMEEFGSLMKYPNVSSGVVANEPTWKTDAMAVRGLGLVDPKGVYKFYNELHSYLSSAGIDGVKVDVQCILETLGAGLGGRVELTQKYHQALDASVARNFPDNGCIACMSHNTDALYCSKQTAVVRASDDFYPRDPVSHTIHIAAVAYNSVFLGEFMLPDWDMFQSLHPAAEYHASARAVSGGPIYVSDAPGKHNFELLRKLVLPDGSVLRARLPGRPTKDCLFSDPARDGVSLLKIWNMNKYTGVLGVYNCQGAAWSTAERKNTFHETKSEAITGLIRGRDVHLIAEAAVDNDWKGDCAVYSHRTGESW
>Maldo_GDDH_02G1026200
MTIKPAVRISERKLIVKDRTILTGLPDNVVATSGSSSGPVDGVFLGANFSEEKSRHVVSLGTLTGVRFMACFRFKLWWMAQKMGDQGRDIPLETQFLLLETKHGSHLESDGGDEENQIVYTVFLPLIEGSFRGCLQGNASDELELCLESGDADTKASSFSHALHVHAGTDPFGTITEAIRSVKVHLQTFRQRHEKKLPGFVDYFGWCTWDAFYRDVTQEDVEAGLESLAAGGTPPKFVIIDDGWQSVGGDDGVEKQEPLRLTGIKENSKFQKKDDPTVGIKNIVSIAKQKHGLKYVYVWHAITGYWGGVRPGIKEMEEFGSLMKYPNVSSGVVANEPTWKTDAMAVRGLGLVDPKGVYKFYNELHSYLSSAGIDGVKVDVQCILENSRSRARRSGRVDPEVPPGAGRLSGEEFPGQRLHRVHEPQY
>Maldo_GDDH_02G1026300
MLPDWDMFQSLHPAAEYHASARAVSGGPIYVSDAPGKHNFELLRKLVLPDGSVLRARLPGRPTKDCLFSDPARDGVSLLKIWNMNKYTGVLGVYNCQGAAWSTAERKNTFHETKSEAITGLIRGRDVHLIAEAAVDNDWKGDCAVYSHRTGELVTLPYNVSMPISLKVLEHEVFTVTPIRVLGGRLSFAPIGLVEMYNAGGAIEGLGYEQNGVVRLEVKGCGKFGAYSSAKPKKCRIGSNVVDFEYDSSSGLVILRLDHLPEDGQKVHVVEIELLEGN
>Maldo_GDDH_03G1040100
MTVGAGISVEDGNLVVLGNKVLSEVHDNVVVTPASGGALTNGAFIGVQSDQVGSRRVFPIGKLEGLRFMCVFRFKLWWMTQRMGNRGQDVPFETQFLIVETKDESHFGEGSKDGADQSATYTVILPILEGDFRAVLQGNELNEIEICLESGDPAADGFEGSHLVFIGAGSDPFDVITDSVKTVEKHLQTFSHRERKKMPDMLNWFGWCTWDAFYTDVTSEGLKQGLQSLESGGAPPKFVILDDGWQSVDMDSSGVGYDADNAANFANRLTHIKENHKFQKDGKEGQRVEDPALGLRHIVTEIKEKHALKYAYVWHAITGYWGGVRPGVAEMEHYDSKLAYPISSPGVESNEDCDALKSITTNGLGLVNPEKVFNFYDELHSYLASAGIDGVKVDVQNILETLGAGHGGRVKLTRKYHQALEASVARNFPDNGIISCMSHNTDALYSVKRTAVIRASDDFWPRDPASHTIHIASVAYNTVFLGEFMQPDWDMFHSLHPMAEYHGAARAVGGCAIYVSDKPGQHDFDLLRKLVLPDGSILRAKLPGRPTRDCLFSDPARDGKSLLKIWNLNDVTGVVGVFNCQGAGWCKVGKKNLIHDLEPGTITGVIRAKDVDYLPKVADEKWSGDVVVFSHLGGEVSYLPKDTSMPITLKSREYEVFTVVPVKELSNSVKFAPIGLIKMFNSGGAIKEYDEPNTSTTVVVKARGCGIFGAYSSSRPKRITVDSGETEFGYEAESGLLTTDLRVPEKELHIWNISIEF
>Maldo_GDDH_09G1161700
MHAGTNPFEVITQAVKAVEKHMKTFVHREKKKLPSFLDCFGWCTWDAFYTDVTAEGVDQGLKSLSEGGTPPRFLIVDDGWQQIENKDKDSGVVVQEGAQFASRLTGIKENEKFQKNDHNNEQVSGLKHVVDEAKQHHNVKFVYVWHALAGYWGGVKPAATGMEHCDTALAYPVSSPGVEGNQPDIVMDSLTVHGLGLVHPKKVFNFYNELHSYLASCGVYGVKAFEALVARNFADNGCISCMCHNTDGLYSAKQTAVVRASDDFYPRDPASHTIHISSVAYNTLFLGEFMQPDWDMFHSLHPAAEYHGAARALGGCAIYVSDKPGHHNFDLLRKLVLPDGSVLRAKLPGRPTRDCLFADPARDRTSLLKIWNVNNLSGVVGVFNCQGAVYGSVRAADVDVIAQVAGADWNGETVVYAHKSGEVLRLPKGASVPVTLKVLDYEVFHFCPLKEITSDVSFAPIGLLDMFNSSGAVEEVEIHLASDKKPELSNGEVSENRSPTATIGLKTRGCGRFGAYCSRRPLKCSVDNPETNFEYDSASGLTTITIPVPEKEMYRWSVEIQV
>Maldo_GDDH_09G1162100
MEHYDTALAYPVTSPGVEGNQPDIVMDSLTAHGLGLVHPKKIFNFYNELHSYLASCGVDGVKVDVQNIIETLGSGHGGRVSLTRSYHQALEASVARNFADNGCISCMCHNTDGLYSAKQTAVVRASDDFYPRDPASHTIHISSVAYNTLFLGEFMQPDWDMFHRQSITVMLCTKQIYFIATSGGRGSLMHKFGISVNSDKPGNHNFDLLRKLVLPDGSVLRAKLPGRPTRDCLFADPARDRTRFVLFTPLYASQLAQIWNVNNLSGVVGVFNCQGAGWCKIEKKTRIHDYCPGTLSGSVRAADVDAIAQVVGADWNGETVVYAHKSVRFFGCQKVLQCL
>Maldo_GDDH_11G1041500
MTVGAGISVEDGNLVVLGNKVLSEVHDNVVVTPASGGALANGAFIGVQSDHIGSRRVFPIGKLEGLRFMCVFRFKLWWMTQRMGNSGQDVPFETQFLIVETKDESHFGEGSNDGTDQFAAYTVFLPILEGDFRAVLQGNERNEIEICLESGDPAVDGFQGSHLVFVGAGLDPFDVITDSVKTVEKHLQTFSHRERKKMPDMLDWFGWCTWDAFYTNVTSEGLKQGLQSLESGGAPPKFVILDDGWQSVDMDSSGVPYIAYNTANFANRLTHIKENHKFQKDGKEGQRVEDPALGLRHIVTEIKEQYALKYAYVWHAITGYWGGVRPGVAEMEHYDSKLAYPISSPGVESNEDCFALKNISTNGLGLVNPDKVFNFYDELHSYLASAGIDGVKVDVQNILETLGAGHGGRVKLTRKYHQALEASIARNFPNNEIISCMSHNTDALYSVKRTAVIRASDDFWPRDAASHTIHIASVAYNTVFLGEFMQPDWDMFQSLHPMAEYHGAARAVGGCAIYVSDKPGQHDFDLLRKLVLRDGSILRAKLPGRPTRDCLFSDPARDGKSLLKIWNLNDVTGVVGVFNCQGAGWCKVRKTNLIHDLEPGTITGVIRAKDVDYLPKVADEKWSGDAVVFSHLGGEVSYLPKDASMTITLKTREYEVFTVVPVKELSNGVKFAPIGLIKMLNSGGAIKEYDEPNTSTTVAVKARGCGTFGAYSSARPKRITVDSEETEFGYEDKSGLLTTDLRVPEKELHLWDISIEF
>Maldo_GDDH_12G1077800
LISTLLLPIMKEMNILKMWGGVELSLLQILGLEKPPAMNTNQMDQINWCLKHLWKEKKKTEVEFRKNQKQLLFCCVYSAVQTNQGQCLVYMHAGTNPFEVITQALPSFLDWFGWCTWDTFYTDVTSEGVEHGLESLSKGGMPPRFLIIDDGWQQIEKKDKDSNVVVQEGAQFASRLTGIKENEKFQKNDHNSEQVSGLKHVVDVAKQHNNVKSVYVWHALAGYWGGVKPAATGMEHHDTALAYPVTCPGVEGNQPDIVMDSLSVHGLGLVHPKKVFNFYNELHSYLASCGVDGVKVDVQNIIETLGAGHGGRVSLTHSYHQALEASTAVVRASDDLYPSDPASHTIRISSVAYNTLFLGEFVHPDWDMFHVSMKRQYVCLLKIYNSICLIICNHFVFDIQCHLVGIKVNFVYHDIDETIFTLQSVHPAAEYHGAARAVGGCAIYVSDKPGNHNFDLLRKLVLPNGSVLRAKLPGRPTRDCLFADPARDRTSLLKIWNVNNCSGVIGVFNCQGAGWCKLEKKTRIHDNSPGTLSGSVCATDVDAIAQVAGADWNGETVVYAHKSGEVLRLPKGASMPVTLKVLEYEVFHFCPLKKITSDVSFAPIGLLDMFNSSAAVEQVDIHLASDKNQSPTATIGLKIRGCGRFGAYSSQRPLKCTVDNAETDFEYDSASGLMTIAIPVPEKEMYRWSVEIQM
>Maldo_GDDH_12G1077900
MTMTPPISINDGNLVVHGRTILTGVPDNIVLTPGKGVGLVAGAFIGATVSHSKSLHIFPIGVLEGLHFMCCFRFKLWWMTQRMGTSGKDVPLETQFMLVESKGGGEGDEEEDSSPTIYTVFLPLLEGLFRSVLQGNERNEVEICLESGE
>Maldo_GDDH_14G1070200
MTVTAQISINDGNLVVHGKTILTGVPDNIILTPGTGVGLLAGAFIGATAAHNKSLHIFPIGVLEDLRFMCCFRFKLWWMTQRMGTCGKDVPLETQFMVVESKGGGDGGEDDESSPIIYTVFLPLLEGPFRSVLQGNERNEVEVCLESGE
>Maldo_GDDH_14G1070300
LISPIPPPIMKEINILKMGGGAVINAITVGLEKPHVMNTNQTDQINWTLKHLWKGKKEKNQKSRDSAVQTNQGQCLVYMHAGTNPFEVITQAVKAVEKHMKTFVHREKKKLPSFLDWFGWCTWDAFYTDVTAEGVVQGLKSLSEGGTPPRFLIVDDGWQQIENKDKDSGVVVQEGAQFASRLTGIKENEKFQKNDHNNEQVSGLKHVVDEAKQHHNVKFVYVWHALAGYWGGVKPAATGMEHYDTALAYPVSSPGVEGNQPDIVMDSLTVHGLGLVHPKKVFNFYNELHSYLASCGVDGVKVDVQNIIETLGSGHGGRVSLTRSYHQALEASVARNFADNGCISCMCHNTDGLYSAKQTAVVRASDDFYPRDPASHTIHISSVAYNTLFLGEFMQPDWDMFHSLHPAAEYHGAARALGGCAIYVSDKPGHHNFDLLRKLVLPDGSVLRAKLPGRPTRDCLFADPARDRTSLLKIWNVNNLSGVVGVFNCQGAGWCKIEKKTRIHDYSPGTLSGSVRAADVDAIAQVAGADWNGETAVYAHKSGEVLRLPKGASVPVTLKVLDYEVFHFCPLKEITSDVSFAPIGLLDMFNSSAAVEEVEIHLASDKKPELSNGEVSENRSPTATIGLKTRGCGRFGAYCSRRPLKCTVDNAETNFEYDSASGLTTITIPVPEKEMYRWSVEIQV
>Maldo_Gala_02g002340
MTIKPAVRISERKLIAKDRTILTGLPDNVVATSGSSSGPVDGVFLGANFSEEKSRHVVSLGTLTGVRFMACFRFKLWWMAQKMGDQGRDIPLETQFLLLETKHGSHLESDGGDEENQIVYTVFLPLIEGSFRGCLQGNASDELELCLESGDADTKASSFSHALHVHAGTDPFGTITEAIRSVKVHLQTFRQRHEKKLPGFVDYFGWCTWDAFYRDVTQEDVEAGLESLAAGGTPPKFVIIDDGWQSVGGDDGVEKQEPLRLTGIKENSKFQKKDDPTVGIKNIVSIAKQKHGLKYVYVWHAITGYWGGVRPGIKEMEEFGSLMKYPNVSSGVVANEPTWKTDAMAVRGLGLVDPKGVYKFYNELHSYLSSAGIDGVKVDVQCILETLGAGLGGRVELTQKYHQALDASVARNFPDNGCIACMSHNTDALYCSKQTAVVRASDDFYPRDPVSHTIHIAAVAYNSVFLGEFMLPDWDMFQSLHPAAEYHASARAVSGGPIYVSDAPGKHNFELLRKLVLPDGSVLRARLPGRPTKDCLFSDPARDGVSLLKIWNMNKYTGVLGVYNCQGAAWSTAERKNTFHETKSEAITGLIRGRDVHLIAEAAVDNDWKGDCAVYSHRTGELVTLPYNVSMPISLKVLEHEVFTVTPIRVLGGRLSFAPIGLVEMYNAGGAIEGLGYEQNGVVRLEVKGCGKFGAYSSAKPKKCRIGSNVVDFEYDSSSGLVILRLDHLPEDGQKVHVVEIEL
>Maldo_Gala_03g003450
MTVGAGISVEDGNLVVLGNKVLSEVHDNVVVTPASGGALTNGAFIGVQSDQVGSRRVFPIGKLEGLRFMCVFRFKLWWMTQRMGNRGQDVPFETQFLIVETKDESHFGEGSKDGADQSAAYTVILPILEGDFRAVLQGNELNEIEICLESGDPAADGFEGSHLVFIGAGSDPFDVITDSVKTVEKHLQTFSHRERKKMPDMLNWFGWCTWDAFYTDVTSEGLKQGLQSLESGGAPPKFVILDDGWQSVDMDSSGVGYDADNAANFANRLTHIKENHKFQKDGKEGQRVEDPALGLRHIVTEIKEKHALKYAYVWHAITGYWGGVRPGVAEMEHYDSKLAYPISSPGVESNEDCDALKSITTNGLGLVNPEKVFNFYDELHSYLASAGIDGVKVDVQNILETLGAGHGGRVKLTRKYHQALEASVARNFPDNGIISCMSHNTDALYSVKRTAVIRASDDFWPRDPASHTIHIASVAYNTVFLGEFMQPDWDMFHSLHPMAEYHGAARAVGGCAIYVSDKPGQHDFDLLRKLVLPDGSILRAKLPGRPTRDCLFSDPARDGKSLLKIWNLNDVTGVVGVFNCQGAGWCKVGKKNLIHDLEPGTITGVIRAKDVDYLPKVADEKWSGDVVVFSHLGGEVSYLPKDTSMPITLKSREYEVFTVVPVKELSNSVKFAPIGLIKMFNSGGAIKEYDEPNTSTTVVVKARGCGLFGAYSSSRPKRITVDSGETEFGYEAESGLLTTDLRVPEKELHIWNISIEF
>Maldo_Gala_09g014070
MHAGTNPFEVITQAVKAVEKHMKTFVHREKKKLPSFLDCFGWCTWDAFYTDVTAEGVDQGLKSLSEGGTPPRFLIVDDGWQQIENKDKDSGVVVQEGAQFASRLTGIKENEKFQKNDHNNEQVSGLKHVVDEAKQHHNVKFVYVWHALAGYWGGVKPAATGMEHCDTALAYPVSSPGVEGNQPDIVMDSLTVHGLGLVHPKKVFNFYNELHSYLASCGVYGVKNIIETLGSGHGGRVSLTRSYHQAFEALVARNFADNGCISCMCHNTDGLYSAKQTAVVRASDDFYPRDPASHTIHISSVAYNTLFLGEFMQPDWDMFHSLHPAAEYHGAARALGGCAIYVSDKPGHHNFDLLRKLVLPDGSVLRAKLPGRPTRDCLFADPARDRTSLLKIWNVNNLSGVCKIEKKTRIHDYSPGTLSGSVRAADVDVIAQVAGADWNGETVVYAHKSGEVLRLPKGASVPVTLKVLDYEVFHFCPLKEITSDVSFAPIGLLDMFNSSGAVEEVEIHLASDKKPELSNGEVSENRSPTATIGLKTRGCGRFGAYCSRRPLKCSVDNPETNFEYDSASGLTTITIPVPEKEMYRWSVEIQV
>Maldo_Gala_09g014100
MLGNSFEMRERGGDSAVQANQGQCLVYVHAGTNPFEVITQAVNRIYVSCWHIFVYVWHALAGYWGGVKPAATGMEHYDTALAYPVTSPGVEGNQPDIVMDSLTAHGLGLVHPKKIFNFYNELHSYLASCGVDGVKVDVQNIIETLGSGHGGRVSLTRSYHQALEASVARNFADNGCISCMCHNTDGLYSAKQTAVVRASDDFYPRDPASHTIHISSVAYNTLFLGEFMQPDWDMFHSLHPAAEYHGGRGSLMHKFGISVNSDKPGNHNFDLLRKLVLPDGSVLRAKLPGRPTRDCLFADPARDRTSLLKYGMSTISLVWLVCLTVKVPVGARLKRRHAFMITVPVPSVVLFVPLMLMPLLKLLVLIGMEKQ
>Maldo_Gala_11g003640
MTVGAGISVEDGNLVVLGNKVLSEVHDNVVVTPASGGALANGAFIGVQSDHIGSRRVFPIGKLEGLRFMCVFRFKLWWMTQRMGNSGQDVPFETQFLIVETKDESHFGEGSNDGTDQFAAYTVFLPILEGDFRAVLQGNERNEIEICLESGKAEGKGDPAVDGFQGSHLVFVGARLDPFDVITDSVKTVEKHLQTFSHRERKKMPDMLDWFGWCTWDAFYTNVTSEGLKQGLQSLESGGAPPKFVILDDGWQSVDMDSSGVPYIAYNTANFANRLTHIKENHKFQKDGKEGQRVEDAALGLRHIVTEIKEQYALKYAYVWHAITGYWGGVRPGVAEMEHYDSKLAYPISSPGVESNEDCFALKNITTNGLGLVNPDKVFNFYDELHSYLASAGIDGVKVDVQNILETLGAGHGGRVKLTRKYHQALEASIARNFPNNEIISCMSHNTDALYSVKRTAVIRASDDFWPRDPASHTIHIASVAYNTVFLGEFMQPDWDMFQSLHPMAEYHGAARAVGGCAIYVSDKPGQHDFDLLRKLVLPDGSILRAKLPGRPTRDCLFSDPARDGKSLLKIWNLNDVTGVVGVFNCQGAGWCKVGKTNLIHDLEPGTITGVIRAKDVDYLPKVADEKWSGDVVIFSHLGGEVSYLPKDASMTITLKTREYEVFTVVPVKELSNGVKFAPIGLIKMLNSGGAIKEYDEPNTSTTVVVKARGCGTFGAYSSARPKRITVDSEETEFGYEDKSGLLTTDLRVPEKELHLWDISIEF
>Maldo_Gala_12g007140
MKTYVHREKKKLPSFLDWFGWCTWDTFYTDVTSEGVEHGLESLSKGGMPPRFLIIDDGWQQIEKKDKDSNVVVQEGAQFASRLTGIKENEKFQKNDHNSEQVSGLKHVVDVAKQHNNVKSVYVWHALAGYWGGVKPAATGMEHHDTALAYPVTCPGVEGNQPDIVMDSLSVHGLGLVHPKKVFNFYNELHSYLASCGVDGVKVDVQNIIETLGAGHGGRVSLTHSYHQALEASTAVVRASDDLYPSDPASHTIRISSVAYNTLFLGEFVHPDWDMFHSVHPAAEYHGAARAVGGCAIYVSDKPGNHNFDLLRKLVLPNGSVLRAKLPGRPTRDCLFADPARDRTSLLKIWNVNNCSGVIGVFNCQGAGWCKLEKKTRIHDNSPGTLSGSVCATDVDAIAQVAGADWNGETVVYAHKSGEVLRLPKGASMPVTLKVLEYEVFHFCPLKVEKKITSDVSFAPIGLLDMFNSSAAVEQVDIHLASDKNQSPTATIGLKIRGCGRFGAYSSQRPLKCTVDNAETDFEYDSASGLMTIAIPVPEKEMYRWSVEIQM
>Maldo_Gala_14g006860
MTVTAQISINDGNLVVHGKTILTGVPDNIVLTPGTGVGLLAGAFIGATAAHNKSLHIFPIGVLEDLRFMCCFRFKLWWMTQRMGTCGKDVPLETQFMVVESKGGGDGGEDDESSPIIYTVFLPLLEGPFRSVLQGNERNEVEVCLESGDSAVQTNQGQCLVYMHAGTNPFEVITQAVKAVEKHMKTFVHREKKKLPSFLDWFGWCTWDAFYTDVTAEGVVQGLKSLSEGGTPPRFLIVDDGWQQIENKDKDSGVVVQEGAQFASRLTGIKENEKFQKNDHNNEQVSGLKHVVDEAKQHHNVKFVYVWHALAGYWGGVKPAATGMEHYDTALAYPVSSPGVEGNQPDIVMDSLTVHGLGLVHPKKVFNFYNELHSYLASCGVDGVKVDVQNIIETLGSGHGGRVSLTRSYHQALEASVARNFADNGCISCMCHNTDGLYSAKQTAVVRASDDFYPRDPASHTIHISSVAYNTLFLGEFMQPDWDMFHSLHPAAEYHGAARALGGCAIYVSDKPGHHNFDLLRKLVLPDGSVLRAKLPGRPTRDCLFADPARDRTSLLKIWNVNNLSGVVGVFNCQGAGWCKIEKKTRIHDYSPGTLSGSVRAADVDAIAQVAGADWNGETAVYAHKSGEVLRLPKGASVPVTLKVLDYEVFHFCPLKEITSDVSFAPIGLLDMFNSSAAVEEVEIHLASDKKPELSNGEVSENRSPTATIGLKTRGCGRFGAYCSRRPLKCTVDNAETNFEYDSASGLTTITIPVPEKEMYRWSVEIQV
>Maldo_Gala_16g023890
MDLSSVPSYLASLPVIVSSLIQQETGPAGSKYGMSTISLVWLVCLTVKVLVGARIEKKTRIHDYFPGTISGSVRAADVDAIAQVAGADWNGETVVYAHKSSLLDMFNSSAAVEEGKLSPYYYEDASLTRCPDCRLCSRSN
>Pyrco_DAP_Chr12v0.1_29899.1
MGKCLPLPELGKWPVREGLDIEAPSRGHRRIMNNMETSNLSPKATVDKLIVAELRQWHIGLLQYLFFPDEVEQIVRLLLSLRTVPDRRTWHYERHKKFSVRNAYHVARAIISAVRVGASFSASIYDDGLDKLWRKLWNACVPARLRFVSGRHSTEHMLRECSSAKPAWFGGLGFRFEDGDDHQFMQWLLSIALYSSSLVFELCLMISWMLWKNRNDVVWNGARMSPQELVVRSETAADSSDGKSSAFHAELLATCQALLGRQSSTMTVTPQISINDGNLVVHGRTILTGVPDNIVLTPGTGVGLVAGAFIGATASHSRSLHIFPIGVLEGLRFMCCFRFKLWWMTQRMGTSGKDVPLETQFMLVESKGGGEGDEEEDSSPTIYTVFLPLLEGLFRSVLQGNERNEVEICLESGDSAVQTNQGQCLVYMHAGTNPFEVITQAVKEVEKHMKTFVHREKKKLPSFLDWFGWCTWDAFYTDVTAEGVEQGLESLSKGGTPPRFLIIDDGWQQIEKKDKDSNVVVQEGAQFARRLTGIKENEKFQKNGHNSEQVSGLKHFVDVAKQHHNVKFLYVWHALAGYWGGVKPAATGMEHYDTALAYPVTCPGVEGNQPDIVMDSLSVHGLGLVHPKKVFNFYNELHSYLASCGVDGVKVDVQNIIETLGAGHGGRVSLTRSYHQALEASVARNFPDNGCIACMCHNTDGLYSSKQTAVVRASDDFYPRDPASHTIHISSVAYNTLFLGEFMHPDWDMFHSVHPAAEYHGAARAVGGCAIYVSDKPSNHNFDLLRKLVLPDGSVLRAKLPGRPTRDCLFADPARDRTSLLKIWNVNNCSGVIGVFNCQGAGWCKIEKKTRIHDNSPGTLSGSVRATDVDAIAQVAGADWNGETVVYAHKSGTTTV
>Pyrco_DAP_Chr12v0.1_29911.1
MTVTPQISINDGNLVVHGRTILTGVPDNIVLTPGTGVGLVAGAFIGATASHSRSLHIFPIGVLEGLRFMCCFRFKLWWMTQRMGTSGKDVPLETQFMLVESKGGGEGDEEEDSSPTIYTVFLPLLEGLFRSVLQGNERNEVEICLESVELSLLQILGLEKPPAMNANQMDQINWCIKHLWKEKTKKSQKSNFKRTKNNSFFDFVGDSAVQTNQGQCLVYMHAGTNPFEVITQAVKEVEKHMKTFVHREKKKLPSFLDWFGWCTWDAFYTDVTAEGVEQGLESLSKGGTPPRFLIIDDGWQQIEKKDKDSNVVVQEGAQFARRLTGIKENEKFQKNDHNSEQVSGLKHFVDVAKQHHNVNDCPGVEGNQPDIVMDSLSVHGLGLVHPKKVFNFYNELHSYLASCGVDGVKVDVQNIIETLGAGHGGRVSLTRSYHQALEASVARNFPDNGCIACMCHNTDGLYSSKQTAVVRASDDFYPRDPASHTIHISSVAYNTLFLGEFMHPDWDMFHSVHPAAEYHGAARAVGGCAIYVSDKPSNHNFDLLRKLVLPDGSVLRAKLPGRPTRDCLFADPARDRASLLKIWNVNNCSGVIGVFNCQGAGWCKIEKKTRIHDNSPGTLSGSVRATDVDAIAQVAGADWNGETVVYAHKSGEVLWLPKGASMPVTLKVLEYEVFHFCPLKKITSNVLFAPIGLLDMFNSSAAVEQVDVHVASDKNQSPTATIVLKIRGCGRFGAYSSQSPLKCTVDNAETDLEYDSASGLMTITIPVPEKEMYRWSVEIQV
>Pyrco_DAP_Chr14v0.1_34710.1
PQMYIYEMANVASSGRIKDRKMLELGRQSSTMTVTPQISINDGNLVVHGKTILTGVPDNIVLTPGTGVGLLAGAFIGATAAHSKSLHIFPIGILEDLRFMCCFRFKLWWMTQRMGTCGKDVPLETQFMLVESKGGGDGGEEDDSSSIIYTVFLPLLEGPFRSVLQGNERNEVEVCLESGDSAVQTNQGQCLVYVHAGTNPFEVITQAVKAVEKHMKTFVHREKKKLPSFLDWFGWCTWDAFYTDVTAEGVDQGLKSLSEGGTPPRFLIVDDGWQQIENKDKDSGVVVQEGAQFASRLTGIKENEKFQKNDHNNEQVSGLKHVVDEAKQHHNVKFVYVWHALAGYWGGVKPAATGMEHYDTALAYPVTSPGVEGNQPDIVMDSLTVHGLGLVHPKKVFNFYNELHSYLASCGVDGVKVDVQNIIETLGSGHGGRVSLTRSYHQALEASVARNFADNGCISCMCHNTDGLYSAKQTAVVRASDDFYPRDPASHTIHISSVAYNTLFLGEFMQPDWDMFHSLHPAAEYHGAARALGGCAIYVSDKPGNHNFDLLRKLVLPDGSVLRAKLPGRPTRDCLFADPARDRTSLLKIWNVNNLSGVVGVFNCQGAGWCKIEKKTRIHDYSPGTLSGSVRAADVDAIAQVAGADWNGETVVYAHKSGDVLRLPKGASVPVTLKVLDYEVFHFCPLKEITSDLSFAPIGLLDMFNSSAAVEQVEIQLASDKKPELSNGEVSENRSPTATIGLKTRGCGRFGAYCSQRPLKCTVDNAETNFEYDSASGLTTITILVPEKEMYRWSVEIQV
>Pyrco_DAP_Chr14v0.1_34712.1
MAITERDSAVQSNQGQCLVYMHAGTNPFEVITQAVKFASRLTGIEENEKFQKNDHNNEQVSGLKHVVDEAKQHHNVKFVYVWHALAGYWGGVKPAATGMEYYDTALAYPVTSPGVEGNQPDIVMDSLTVHGLGLVHPKKVFNFYNELHSYLASCGVDGVKVDVQNIIETLGSGHGGRVSLTRSYHQALEASVARNFADNGCISCMCHNTDGLYSAKQTAVVRASDDFYPRDPASHTIHISSVAYNTLFLGEFMQPDWDMFHVGHGGSALLTTPRPTSSMTLHLD
>Pyrco_DAP_Chr14v0.1_34715.1
DSTVQTNQGQCLVYMNSGTNPFEVITQAVKAVEKHMKTFVHREKKKVIRHVIIDDGWQQIENKDKDSGVVVQEGAQFASRLTGIKENEKFQKNDDESISYYIFYLILNSGQPVTSSGVEGNQPDIVMDSLTVHGLGLVHPKKVFNFCNELHSYLASCEWMELSAKQTAVVRASDDFYSRDPASHTIHISSVAYNTLFLGEFMQPDWDMFHSFHPVAEYHGAARALGGCAIYVSDKPGNHNFDLLRKLVLPDGSVLRAKLIEKKTRIHDYSTGTLSGSVRATDVDAIAQVAGADWNGETVVYAHKSGDVLRLPKGASVPVTLKVLDYEVFHFCPLKEITSDLSFAPIGLLDKFNSSAAVEQVEIHLASDKKPELSNGEVSENRSPTATIGLKTRGCGRFGAYCSQWPLKCTVDNAETIFEYDSASGLTTITIPVPEKEMYRWSVEIQV
>Pyrco_DAP_Chr14v0.1_34717.1
MGPEVYFPLTVCSEMGSRHGAWRVLPSFLDWFGWGTWDAFYTDVTAEGVDQGLKRFASRLTGIKENEKFLKNDHNNEQVSGLKHFVDEAKQHHNVKFVYVWHALAGYWGGVKPAATGMEHYDTALAYPVTSPGVEGNQPDIVMDSLTVHGLGLVHPKKVFNFYNELHSYLASCGVDGVKVDVQNIIETLGSGHGGRVSLTRSYHQALEASVARNFADNGCISCMCHNTDGLYSHKQTAVVRASDDVYPRDPASHTIHISSVAYNTLFLGEFMQPDWDMFHSFHPVAEYHGAAHALGGCAIYVSDKPGNHNFDLLRKLVLPDGSVLRAKLPGRPTRDCLFADPARDRTSLLKIWNVNNLSGVVGVFNCQGAGWCKIEKKTRIHDYSPGTLSGSVRAADVEAIAQVAGADWNGETVVYAHKSGDVLRLPKGASVPVTLKVLDYEEITSDLSFAPIGLLDMFNSSAAVEQVEIQLASDKKPELSNGEVSENRSPTATIGLKTRGCGRFGAYCSQRPLKCTVDNAETNFEYDSASGLTTITIPVPEKEMYRWSVEIQV
>Pyrco_DAP_Chr14v0.1_34719.1
MHATMKNMEQQIGQIALQVSERTPGTFPSQTVPNPRGREECNAVRTLRSSKSYENRHENCVGNSRAAPHPQTDLGNFAKSDISTDSGQPVTSSGVEGNQPDIVMDSLTVHGLGLVHPKKVFNFYNELHSYLASCEWMDAKQTAVVRASDDFYSRDPASHTIHISSVAYNTLFLGEFMQPDRDMFHSFHPVAEYHGAARALGGCAIYVSDKPSNHNFDLLRKLVLPDGSVIRAKLPGRPTRDCLFADPARDRTSLLKIWNVNNLSGVVGVFNCQGAGWCKIEKKTRIHDYSPGTLSGSVRAADVDAIAQVAGADWNGETVVYAHKSGDVLRLPKGASVPVTLKVLDYEVFHFCPLKEITSNLSFAPIGLLDKFNSSATVEQVEIHLASDKKPELSNGEVSENRSPTATIGLKARGCGRFGAYCSQWPLKCTVDNAETIFEYDSASGLTTITIPVPEKEMYRWSVEIQV
>Pyrco_DAP_Chr14v0.1_34721.1
TGIKENEKFQKNDHNNEQVSGLKHFVDETKQHHNVKFVYVWHALAGGGVKPAATGMEHYDTALAYPVTSPGVEGNQPDIVMDSLTVHGLGLVHPKKVFNFYNELRSYLASCGVDGVKVDVQNIIETLGSSFLLGFT
>Pyrco_DAP_Chr14v0.1_34722.1
SLHPAAEYHGADRALGGCAIYVSDKPGNHNFDLLRKLVLPDGSVLRAKLPGRPTRDCLFADPARDRTSLLKIWNVNNLSGVVGVFNCQGAGWCKIEKKTRIHDYSPGTLSGSVRAADVDAIAQVAGADWNGETVVYAHKSGDVLRLPKGASVPVTLKVLDYEVFHFCPLKVEIHLASDKKPKLSNGEVSENRSPTATIGLKTRGCGRFGAYCSQRPLKCTVDNSETNFEYDSASGLTTITIRIPEKEMYRWSVEIQVQVV
>Pyrco_DAP_Chr1v0.1_00352.1
MQADNERCHLQKTSDSGFEVMERTGHTTTDNYDDQVLEEERQKHLEGQRKKPLLFERGTELGRQSSTITVTPQIWINDRNLVVHGRTSLTGVPDNIELRGVEEAVVGVKNGDGELVGVVVVDELAELHHGDDVTYSYCCVQHYYVSHGGCCC
>Pyrco_DAP_Chr2v0.1_02564.1
MVSNSCSSSLSRIINTSPNFHLPKSNYPKHSPTARFNLPNPNNLYFLKRSVISRPATTSGTILFFLCLQSLIAFLFFCSGCGISRSSRNRASSILAFQREEREMTIKPAVRISERKLIVKDRTILTGLPDNVVATSGSSSGPVDGVFLGANFSEEKSRHVVPLGTLTGVRFMACFRFKLWWMAQKMGDQGRDIPLETQFLLVETKHGSHLESDGGDEENQIVYTVFLPLIEGSFRGCLQGNARDELELCLESGDADTKASSFSHALHVHAGTDPFGTITEAIRSVKVHLQTFRQRHEKKLPGIVDYFGWCTWDAFYRDVTQEDVEAGLESLAAGGTPPKFVIIDDGWQSVGGDDGVEKQEPLRLTGIKENSKFQKKDNPTVGIKNIVNIAKQKHGLKYVYVWHAITGYWGGVRPGMKEMEEFGSLLKYPNVSSGVVANEPTWKTDAMAVRGLGLVDPKSVYKFYNELHSYLSSAGIDGVKVDVQCILETLGAGLGGRVELTQKYHQALDASVARNFPDNGCIACMSHNTDALYCSKQTAVVRASDDFYPRDPVSHTIHIAAVAYNSVFLGEFMLPDWDMFHSQHPAAEYHASARAVSGGPIYVSDAPGKHNFELLRKLVLSDGSVLRARLPGRPTKDCLFSDPARDGVSLLKIWNMNKYTGVLGVYNCQGAAWSTAERKNTFHETKSEAITGLIRGRDVHLIAEAAVDNDWKGDCAVYSHRMGELVTLPYNASMPISLKVLEHEVFTVTPIRILGGRLSFAPIGLVEMYNAGGAIVGLRYEQNAIVRLEVKGCGKFGAYSSAKPKKCRVGSNVVDFEYDSSSGLVILRLDHLPEEGQQVHVVEIELLERN
>Pyrco_DAP_Chr2v0.1_02720.1
MVSNSCSSSLSRIINTSPNFHLPKSNYPKHSPTARFNLPNPNNLYFLKRSVISRPATTSGTILFFLCLQSDCFLRKQFSLIAFLFFCSGCGISRSSRNRASSILAFQREEREMTIKPAVRISERKLIVKDRTILTGLPDNVVATSGSSSGPVDGVFLGANFSEEKSRHVVPLGTLTGVRFMACFRFKLWWMAQKMGDQGRDIPLETQFLLVETKHGSHLESDGGDEENQIVYTVFLPLIEGSFRGCLQGNARDELELCLESGDADTKASSFSHALHVHAGTDPFGTITEAIRSVKVHLQTFRQRHEKKLPGIVDYFGWCTWDAFYRDVTQEDVEAGLESLAAGGTPPKFVIIDDGWQSVGGDDGVEKQEPLRLTGIKENSKFQKKDNPTVGIKNIVNIAKQKHGLKYVYVWHAITGYWGGVRPGMKEMEEFGSLLKYPNVSSGVVANEPTWKTDAMAVRGLGLVDPKSVYKFYNELHSYLSSAGIDGVKVDVQCILETLGAGLGGRVELTQKYHQALDASVARNFPDNGCIACMSHNTDALYCSKQTAVVRASDDFYPRDPVSHTIHIAAVAYNSVFLGEFMLPDWDMFHSQHPAAEYHASARAVSGGPIYVSDAPGKHNFELLRKLVLSDGSVLRARLPGRPTKDCLFSDPARDGVSLLKIWNMNKYTGVLGVYNCQGAAWSTAERKNTFHETKSEAITGLIRGRDVHLIAEAAVDNDWKGDCAVYSHRMGELVTLPYNASMPISLKVLEHEVFTVTPIRILGGRLSFAPIGLVEMYNAGGAIVGLRYEQNAIVRLEVKGCGKFGAYSSAKPKKCRVGSNVVDFEYDSSSGLVILRLDHLPEEGQQVHVVEIELLERN
>Pyrco_DAP_Chr3v0.1_05707.1
MTVGAGISVEDGNLVVLGNKVLSEVHDNVVVTPASGGALTNGAFIGVQSDQVGSRRVFPIGKLEGLRFMCVFRFKLWWMTQRMGNCGQDVPFETQFLIVETKDESHFGEGSRDGADQSAAYTVILPILEGDFRAVLQGNELNEIEICLESGDPAADGFEGSHLVFVGAGSDPFDVITDSVKTVEKHLQTFSHRERKKMPDMLNWFGWCTWDAFYTDVTSEGLKQGLQSLESGGAPPKFVILDDGWQSVDMDSSGVGYDADNAANFANRLTHIKENHKFQKDGKEGHRVEDPALGLRHIVTEIKEKHALKYAYVWHAITGYWGGVRPGVAEMEHYDSKLAYPISSPGVESNEDCDALKSITTNGLGLVNPEKVFNFYDELHSYLASAGIDGVKVDVQNILETLGAGHGGRVKLTRKYHQALEASVARNFPDNGIISCMSHNTDGLYSVKRTAVIRASDDFWPRDPASHTIHIASVAYNTVFLGEFMQPDWDMFHSLHPMAEYHGAARAVGGCAIYVSDKPGQHDFDLLRKLVLPDGSILRAKLPGRPTRDCLFSDPARDGKSLLKIWNLNDVTGVVGVFNCQGAGWCKVGKKNLIHDLEPGTITGVIRAKDVDYLPKVADEKWSGDVVVFSHLGGEVSYLPKDASMPITLKSREYEVFTVVPVKELSNGVKFAPIGLIKMFNSGGAIKEYDEPNTSTTVVVKARGCGIFGAYSSSRPKRITVDSGETEFGYEDVSGLLTTDLRVPEKELHVWNISIEF
>Pyrco_BP1_003232.1
MRISDVLRLPKGASVPVTLKVLDYEVFHFCPLKEITSDLSFAPIGLLDKFNSSAAVEQVEIHLASDKKPELSNGEVSENRSPTATIGLKARGCGRFGAYCSQWPLKCTVDNAETIFEYDSASGLTTITIPVPEKEMYRWSVEIQV
>Pyrco_BP1_008124.1
MDSLTVHGLGLVHPKKVFNFYNELHSYLASCGVDGVKVDVQNIIETLGSGHGGRVSLTRSYHQALEASVARNFADNGCISCMCHNTDGLYSHKQTAVVRASDDVYPRDPASHTIHISSVAYNTLFLGEFMQPDWDMFHD
>Pyrco_BP1_009536.1
MEKRLERFDAKYDMLLQRIPGSQCPRHDPYSNFYNTGWRDHPNLKWDRDQHAKPQFQWQVQQPAAPKATWEIAIGKLATTTNARFEQTNQEIQNMHATMKNMEQQIGQIALQVSERTPGTFPSQTVPNPRGREECNAVRTLRSSKSYENRHENCVGNSRAAPHPQTDSGNFAKSDISTDSGQPVTSSGVEGNQPDIVMDSLTVHGLGLLYSAKQTAVVRASDDFYSRDPASHTIHISSVAYNTLFLGEFMQPDWDMFHSFHPVAEYHGAARALGGCAIYVSDKPGNHNFDLLRKLVLPDGSVLRAKLV
>Pyrco_BP1_010943.1
MTVGAGISVEDGNLVVLGNKVLSEVHDNVVVTPACGGALANGAFIGVQSDHIGSRRVFPIGKLEGLRFMCVFRFKLWWMTQRMGNSGQDVPFETQFLIVETKDESHFGEGSNDGADQSAAYTVFLPILEGDFRAVLQGNERNEIEICLESGKAKGKGDPAVDGFEGSHLVFVGAGSDPFDVITDSVKTVEKHLQTFSHRERKKMPDMLNWFGWCTWDAFYTNVTSEGLKQGLQSLESGGAPPKFVILDDGWQSVDMDSSGVPYIADNTANFANRLTHIKENHKFQKDGKEGQRVEDPALGLRHIVTEIKEKYALKYAYVWHAITGYWGGVRPGVAEMEHYDSKLAYPISSPGVESNEDCFALKNITTNGLGLVNPDKIFNFYDELHSYLASAGIDGVKVDVQNILETLGAGHGGRVKLTRKYHQALEASIARNFPNNEIISCMSHNTDALYSVKRTAVIRASDDFWPRDPASHTIHIASVAYNTVLLGEFMQPDWDMFQSLHPMAEYHGAARAVGGCAIYVSDKPGQHDFDLLRKLVLPDGSILRAKLPGRPTRDCLFSDPARDGKRYGI
>Pyrco_BP1_012664.1
MSKACVNNSFCSLLKIWNVNNLSGVVGVFNCQGAGWCKIEKKTRIHDYSPGTLSGSVRAADVDAIAQVAGADWNGETVVYAHKSGDVLRLPKGASVPVTLKVLDYEVFHFCPLKAYLMFNSSAAVEQVEIHLASDKKPKLSNGEVSENRSPTATIGLKTRGCGRFGAYCSQRPLKCTVDNSETNFEYDSASGLTTITIRIPEKEMYRWSVEIQVQVV
>Pyrco_BP1_012705.1
MTVTPQISINDGNLVVHGKTILTGVPDNIVLTPGTGVGLLAGAFIGATAAHSKSLHIFPIGILEDLRFMCCFRFKLWWMTQRMGTCGKDVPLETQFMLVESKGGGDGGEEDDSSSIIYTVFLPLLEGPFRSVLQGNERNEVEVCLESGDSAVQTNQGQCLVYVHAGTNPFEVITQAVKAVEKHMKTFVHREKKKLPSFLDWFGWCTWDAFYTDVTAEGVDQGLKSLSEGGTPPRFLIVDDGWQQIENKDKDSGVVVQEGAQFASRLTGIKENEKFQKNDHNNEQVSGLKHVVDEAKQHHNVK
>Pyrco_BP1_012843.1
MEHYDTALAYPVTSPGVEGNQPDIVMDSLTVHGLGLVHPKKVFNFYNELRSYLASCGVDGVKVDVQNIIETLGSSFLLGFTVCTQPQSTTVQTVLLVDVRSM
>Pyrco_BP1_014474.1
MHKFGISVNSDKPGNHNFDLLRKLVLPDGSVLRAKLPGRPTRDCLFADPARDRTSLLKIWNVNNLSGVVGVFNCQGAGWCKIEKKTRIHDYSPGTLSGSVRAADVEAIAQVAGADWNGETVVYAHKSGTTTLFTEASLKEHFRLPWKQQSSLITCQYDNGEVLRRNLPAFVMNRNIILIVFLLFNFATI
>Pyrco_BP1_018573.1
MTVGAGISVEDGNLVVLGNKVLSEVHDNVVVTPASGGALTNGAFIGVQSDQVGSRRVFPIGKLEGLRFMCVFRFKLWWMTQRMGNCGQDVPFETQFLIVETKDESHFGEGSRDGADQSAAYTVILPILEGDFRAVLQGNELNEIEICLESGDPAADGFEGSHLVFVGAGSDPFDVITDSVKTVEKHLQTFSHRERKKMPDMLNWFGWCTWDAFYTDVTSEGLKQGLQSLESGGAPPKFVILDDGWQSVDMDSSGVGYDADNAANFANRLTHIKENHKFQKDGKEGHRVEDPALGLRHIVTEIKEKHALKYAYVWHAITGYWGGVRPGVAEMEHYDSKLAYPISSPGVESNEDCDALKSITTNGLGLVNPEKVFNFYDELHSYLASAGIDGVKVDVQNILETLGAGHGGRCEADSCIRASDDFWPRDPASHTIHIASVAYNTVFLGSLCSRIWDMFHVSXXXXXXXXXETLGAGHGGRVKLTRKYHQALEASVARNFPDNGIISCMSHNTDGLYSVKRTAVIRASDDFWPRDPASHTIHIASVAYNTVFLGEFMQPDWDMFHSLHPMAEYHGAARAVGGCAIYVSDKPGQHDFDILRKLVLPDGSILRAKLPGRPTRDCLFSDPARDGKSLLKIWNLNDVTGVVGVFNCQGAGWCKAGKKNLIHDLEPGTITGVIRAKDVDYLPKVADEKWSGDVVVFSHLGGEVSYLPKDASMPITLKSREYEVFTVVPVKELSNGVKFAPIGLIKMFNSGGAIKEYDEPNTSTTVVVKARGCGIFGAYSSSRPKRITVDSGETEFGYEDESGLLTTDLRVPEKELHVWNISIEF
>Pyrco_BP1_019600.1
MTIKPAVRISERKLIVKDRTILTGLPDNVVATSGSSSGPVDGVFLGANFSEEKSRHVVPLGTLTGVRFMACFRFKLWWMAQKMGDQGRDIPLETQFLLVETKHGSHLESDGGDEENQIVYTVFLPLIEGSFRGCLQGNARDELELCLESGDADTKASSFSHALHVHAGTDPFGTITEAIRSVKVHLQTFRQRHEKKLPGIVDYFGWCTWDAFYRDVTQEDVEAGLESLAAGGTPPKFVIIDDGWQSVGGDDGVEKQEPLRLTGIKENSKFQKKDDPTVGIKNIVNIAKQKHGLKYVYVWHAITGYWGGVRPGMKEMEEFGSLLKYPNVSSGVVANEPTWKTDAMAVRGLGLVDPKSVYKFYNELHSYLSSAGIDGVKVDVQCILETLGAGLGGRVELTQKYHQALDASVARNFPDNGCIACMSHNTDALYCSKQTAVVRASDDFYPRDPVSHTIHIAAVAYNSVFLGEFMLPDWDMFHSQHPAAEYHASARAISGGPIYVSDAPGKHNFELLRKLVLSDGSVLRARFPGRPTKDCLFSDPARDGVSLLKIWNMNKYTGVLGVYNCQGAAWSTAERKNTFHETKSEAITGLIRGRDVHLIAEAAVDNDWKGDCAVYSHRMGELVTLPYNASMPISLKVLEHEVFTVTPIRILGGRLSFAPIGLVEMYNAGGAIVGLRYEQNAIVRLEVKGCGKFGAYSSAKPKKCRVGSNVVDFEYDSSSGLVILRLDHLPEEGQQVHVVEIELLERN
>Pyrco_BP1_027096.1
MKEMHREKSWSTGSWVATATAGLQVAQLPARDTTRQGRFVYVWHALAGYWGGVKPAATCMEHYDTALAYPVTSPGVEGNQPDIVMDSLTVQGLGLVHPKKVFNFYNELRSYLASCGVDGVKVDVQNIIETRGV
>Pyrco_BP1_028750.1
MFNSSAAVEQVEIQLASDKKPELSNGEVSENRSPTATIGLKTRGCGRFGAYCSQRPLKCTVDNAETNFEYDSASGLTTITIPVPEKEMYRCWVHAVGRDPNSIMYLRLTPVCGVVGTEIQMDSTVWL
>Pyrco_BP1_031778.1
MNSDKPGNHNFDLLRKLVLPDGSVLRAKLPGRPTRDCLFADPARDRTSLLKIWNVNNLSGVVGVFNCQGAGWCKIEKKTRIHDYSPGTLSGSVRAADVDAIAQVAGADWNGETVVYAHKSGDVLRLPKGASVPVTLKVLDYEVFHFCPLKVSLAITNIYLNVESSNHCKGFY
>Pyrco_BP1_032706.1
MHAGTNPFEVITQAVKFVYVWHALAGYWGGVKPAATGMEHYDTALAYPVTSPGVEGNQPDIVMDSLTVHGLGLVHPKKVFNFYNELHSYLASCGVDGVKVDVQNIIETLGSGHGGRVSLTRSYHQALEASVARHFADNGCISCMCHNTDGLYSAKQTAVVRASDDFYPRDPASHTIHISSVAYNTLFLGEFMQPDWDMFHCH
>Pyrco_BP1_037094.1
MEYYDTALAYPVTSPGVEGNQPDIVMDSLTVHGLGLVHPKKVFNFYNELHSYLASCGVDGVKVDVQNIIETLGSGHGGRVSLTRSYHQALEASCQADCCGQSL
>Pyrco_BP1_039997.1
MTVTPQISINDGNLVVHGRTILTGVPDNIVLTPGTGVGLVAGAFIGTTASHSRSLHIFPIGVLEGLRFMCCFRFKLWWMTQRMGTSGKDVPLETQFMLVESKGGGEGDEEEDSSPTIYTVFLPLLEGLFRSVLQGNERNEVEICLESGDSAVQTNQGQCLVYMHAGTNPFEVITQAVKEVEKHMKTFVHREKKKLPSFLDWFGWCTWDAFYTDVTAEGVEQGLESLSKGGTPPRFLIIDDGWQQIENKDKDSNVVVQEGAQFARRLTGIKENEKFQKNDHNSEQVSGLKHFVDVAKQHHNVKFLYVWHALAGYWGGVKPAATGMEHYDTALAYPVTCPGVEGNQPDIVMDSLSVHGLGLVHPKKVFNFYNELHSYLASCGVDGVKVDVQNIIETLGAGHGGRVSLTRSYHQALEASVARNFPDNGCIACMCHNTDGLYSSKQTAVVRASDDFYPRDPASHTIHISSVAYNTLFLGEFMHPDWDMFHSVHPAAEYHGAARAVGGCAIYVSDKPSNHNFDLLRKLVLPDGSVLRAKLPGRPTRDCLFADPARDRTSLLKIWNVNNCSGVIGVFNCQGAGWCKIEKKTRIHDNSPGTLSGSVRATDVDAIAQVAGADWNGETVVYAHKSGEVLRLPKGASMPVTLKVLEYEVFHFCPLKKITSNVSFAPIGLLDMFNSSAAVEQVDVHVASDKNQSPTATIGLKIRGCGRFGAYSSQRPLKCTVDNAETDLEYDSASGLMTITIPVPEKEMYRWSIDCKQLAVG
>Pyrco_BP_DH_02g02160
MACFRFKLWWMAQKMGDQGRDIPLETQFLLVETKHGSHLESDGGDEENQIVYTVFLPLIEGSFRGCLQGNARDELELCLESGDADTKASSFSHALHVHAGTDPFGTITEAIRSVKVHLQTFRQRHEKKLPGIVDYFGWCTWDAFYRDVTQEDVEAGLESLAAGGTPPKFVIIDDGWQSVGGDDGVEKQEPLRLTGIKENSKFQKKDDPTVGIKNIVNIAKQKHGLKYVYVWHAITGYWGGVRPGMKEMEEFGSLLKYPNVSSGVVANEPTWKTDAMAVRGLGLVDPKSVYKFYNELHSYLSSAGIDGVKVDVQCILETLGAGLGGRVELTQKYHQALDASVARNFPDNGCIACMSHNTDALYCSKQTAVVRASDDFYPRDPVSHTIHIAAVAYNSVFLGEFMLPDWDMFHSQHPAAEYHASARAISGGPIYVSDAPGKHNFELLRKLVLSDGSVLRARFPGRPTKDCLFSDPARDGVSLLKIWNMNKYTGVLGVYNCQGAAWSTAERKNTFHETKSEAITGLIRGRDVHLIAEAAVDNDWKGDCAVYSHRMGELVTLPYNASMPISLKVLEHEVFTVTPIRILGGRLSFAPIGLVEMYNAGGAIVGLRYEQNAIVRLEVKGCGKFGAYSSAKPKKCRVGSNVVDFEYDSSSGLVILRLDHLPEEGQQVHVVEIELLERN
>Pyrco_BP_DH_03g03080
MTVGAGISVEDGNLVVLGNKVLSEVHDNVVVTPASGGALTNGAFIGVQSDQVGSRRVFPIGKLEGLRFMCVFRFKLWWMTQRMGNCGQDVPFETQFLIVETKDESHFGEGSRDGADQSAAYTVILPILEGDFRAVLQGNELNEIEICLESGDPAADGFEGSHLVFVGAGSDPFDVIADSVKTVEKHLQTFSHRERKKMPDMLNWFGWCTWDAFYTDVTSEGLKQGLQSLESGGAPPKFVILDDGWQSVNMDSSGVGYDADNAANFANRLTHIKENHKFQKDGKEGHRVEDPSLGLRHIVTEIKEKHALKYAYVWHAITGYWGGVRPGVAEMEHYDSKLAYPISSPGVESNEDCDALKSITTNGLGLVNPEKVFNFYDELHSYLASAGIDGVKVDVQNILETLGAGHGGRVKLTRKYHQALEASVARNFPDNGIISCMSHNTDGLYSVKRTAVIRASDDFWPRDPASHTIHIASVAYNTVFLGEFMQPDWDMFHSLHPMAEYHGAARAVGGCAIYVSDKPGQHDFDILRKLVLPDGSIQLEGQTSRKTNKGLLIV
>Pyrco_BP_DH_11g03510
MTVGAGISVEDGNLVVLGNKVLSEVHDNVVVTPACGGALANGAFIGVQSDHTGSRRVFPIGKLEGLRFMCVFRFKLWWMTQRMGNSGQDVPFETQFLIVETKDESHFGEGSNDGADQSAAYTVFLPILEGDFRAVLQGNERNEIEICLESGDPAVDGFEGSHLVFVGAGSDPFDVITDSVKTVEKHLQTFSHRERKKMPDMLNWFGWCTWDAFYTNVTSEGLKQGLQSLESGGAPPKFVILDDGWQSVDMDSSGVPYIADNTANFANRLTHIKENHKFQKDGKEGQRVEDPALGLRHIVTEIKEKYALKYAYVWHAITGYWGGVRPGVAEMEHYDSKLAYPISSPGVESNEDCFALKNITINGLGLVNPDKIFNFYDELHSYLASAGIDGVKVDVQNILETLGAGHGGRVKLTRKYHQALEASIARNFPNNEIISCMSHNTDALYSVKRTAVIRASDDFWPRDPASHTIHIASVAYNTVFLGEFMQPDWDMFQSLHPMAEYHGAARAVGGCAIYVSDKPGQHDFDLLRKLVLPDGSILRAKLPGRPTRDCLCSDPARDGKSLLKIWNLNDVTGVVGVFNCQGAGWCKVGKTNLIHDLEPGTITGVIRAKDVDYLPKVADEKWSGDVVVFSHLGGGVSYLPKDASMTITLKTREYEVFTVVPVKELSSGVKFAPIGLIKMLNSGGAIKEYDEPNTSTTVVVKARGCGTFGAYSSARPKRITVDSEETEFGYEDTSGLLTTDLRVPEKELHLWDIIIEF
>Pyrco_BP_DH_12g06210
MTVTPQISINDGNLVVHGRTILTGVPDNIVLTPGTGVGLVAGAFIGTTASHSRSLHIFPIGVLEGLRFMCCFRFKLWWMTQRMGTSGKDVPLETQFMLVESKGGGEGDEEEDSSPTIYTVFLPLLEGLFRSVLQGNERNEVEICLESGDSAVQTNQGHCLVYMHAGTNPFEVITQAVKEVEKHMKTFVHREKKKLPSFLDWFGWCTWDAFYTDVTAEGVEQGLESLSKGGTPPRFLIIDDGWQQIENKDKDSNVVVQEGAQFARRLTGIKENEKFQKNDHNSEQVSGLKHVVDVAKQHHNVKFLYVWHALAGYWGGVKPAATGMEHYDTALAYPVTCPGVEGNQPDIVMDSLSVHGLGLVHPKKVFNFYNELHSYLASCGVDGVKVDVQNIIETLGAGHGGRVSLTRSYHQALEASVARNFPDNGCIACTCHNTDGLYSSKQTAVVRASDDFYPRDPASHTIHISSVAYNTLFLGEFMHPDWDMFHSVHPAAEYHSAARAVGGCAIYVSDKPSNHNFDLLRKLVLPDGSILRAKLPGRPTRDCLFADPARDRTSLLKIWNVNNCSGVIGVFNCQGAGWCKIEKKTRIHDNSPGTLSGSVRATDVDAIAQVAGADWNGETVVYAHKSGEVLRLPKGASMPVTLKVLEYEVFHFCPLKKITSNVSFAPIGLLDMFNSSAAVEQVDVHVASDKNQSPTATIGLKIRGCGRFGAYSSQRPLKCTVDNAETDLEYDSASGLMTITIPVPEKEMYRWSVEIQV
>Pyrco_BP_DH_14g05800
MYIYEMANVASSGRIKDRKILVFFRLISKLTEFIAFTSICLLGFGFPELLSLSLSLSLSLSLDSLGRQSSTMTVTPQISINDGNLVVHGKTILTGVPDNIVLTPGTGVGLLAGAFIGATAAHSKSLHIFPIGILEDLRFMCCFRFKLWWMTQRMGTCGKDVPLETQFMLVESKGGGDGGEEDDSSSIIYTVFLPLLEGPFRSVLQGNERNEVEVCLESGDSAVQTNQGQCLVYVHAGTNPFEVITQAVKAVEKHMKTFVHREKKKLPSFLDWFGWCTWDAFYTDVTAEGVDQGLKSLSEGGTPPRFLIVDDGWQQIENKDKDSGVVVQEGAQFASRLTGIKENEKFQKNDHNNEQVSGLKHVVDEAKQHHNVKFVYVWHALAGYWGGVKPAATGMEHYDTALAYPVTSPGVEGNQPDIVMDSLTVHGLGLVHPKKVFNFYNELHSYLASCGVDGVKVDVQNIIETLGSGHGGRVSLTRSYHQALEASVARNFADNGCISCMCHNTDGLYSAKQTAVVRASDDFYPRDPASHTIHISSVAYNTLFLGEFMQPDWDMFHSLHPAAEYHGAARALGGCAIYVSDKPGNHNFDLLRKLVLPDGSVLRAKLPGRPTRDCLFADPARDRTSLLKIWNVNNLSGVVGVFNCQGAGWCKIEKKTRIHDYSPGTLSGSVRAADVDAIAQVAGADWNGETVVYAHKSGDVLRLPKGASVPVTLKVLDYEVFHFCPLKEITSDLSFAPIGLLDMFNSSAAVEQVEIQLASDKKPELSNGEVSENRSPTATIGLKTRGCGRFGAYCSQRPLKCTVDNAETNFEYDSASGLTTITILVPEKEMYRWSVEIQV
>Pyrco_BP_DH_14g05880
MNSVTDICDGGMNDLTMLTTNNNFFVEFCVLCLTFYDVLLILEFILRVVQQVVLLLICRIYVSCWHRFVYVWHALAGYWGGVKPAATGMEHYDTALAYPVTSPGVEGNQPDIVMDSLTVHGLGLVHPKKVFNFYNELHSYLASCGVDGVKVDVQNIIETLGSGHGGRVSLTRSYHQALEASVARNFADNGCISCMCHNTDGLYSHKQTAVVRASDDVYPRDPASHTIHISSVAYNTLFLGEFMQPDWDMFHSFHPVAEYHGAAHALGGCAIYVSDKPGNHNFDLLRKLVLPDGSVLRAKLPGRPTRDCLFADPARDRTRFCSIYFSLCFSQVMLKLRASMSKACVNNSLCSLLKIWNVNNLSGVVGVFNCQGAGWCKIEKKTRIHDYSPGTLSGSVRAADVEAIAQVAGADWNGETVVYAHKSGTTTLFTEASLKEHFRLPWKQQSSLITCQYDNGEVLRRNLPAFVMNRNIILIVFLLFNFATI
>Pyrco_BP_DH_14g05910
MVLVWYIRRKFSISTMSFIPTWLPVSGWSKVDVQNIIQTLGSGHGGRVSLTRSYHQALEASVLYSAKQTAVVRASDDFYSRDPASHTIHISSVAYNTLFLGEFMQPDRDMFHSFHPVAEYHGAARALGGCAIYVSDKPSNHNFDLLRKLVLPDGSVIRAKLPGRPTRDCLFARSSKRQDKVCSIYFSLCFLRASMSKACVNNSLCSLLKIWNVNNLSGVVGVFNCQGAGWCKIEKKTRIHDYSPGTLSGSVRAADVDAIAQVAGADWNGETVVYAHKSGTTTLFTEASLKEHFRLPWKQQSSLITCQYDNGEVLRRNLPAFVMNRDVLRLPKGASVPVTLKVLDYEVFHFCPLKEITSNLSFAPIGLLDKFNSSATVEQVEIHLASDKKPELSNGEVSENRSPTATIGLKARGCGRFGAYCSQWPLKCTVDNAETIFEYDSASGLTTITIPVPEKEMYRWSVEIQV
>Pyrco_BP_DH_14g05930
MHKFGISVNSDKPGNHNFDLLRKLVLPDGSVLRAKLPGRPTRDCLFADPARDRTSLLKIWNVNNLSGVVGVFNCQGAGWCKIEKKTRIHDYSPGTLSGSVRAADVDAIAQVAGADWNGETVVYAHKSGTTTLFTEASLKEHFRLPWKQQSSLITCQYDNGEVLRRNLPALVMNRNIILIVFLLFNFITI
>Pruav_sc0000311.1_g1060.1.mk
MTIKPAVRISERKLIVKDRTILTGVPDNVVATSGSSSSPVEGVFLGAAFEGDDSRHVIPLGTFHDVRFLACFRFKLWWMAQKMGDQGRDIPLETQFLLVETKDGSHLESDDGDEENQIVYTVFLPLIEGSFRACLQGNAQNELELCLESGDADTKASSFSHSLFIHAGTDPFATITEAIRAVKVHLQTFRQRHEKKLPGIVDYFGWCTWDAFYQEVTQEGVEAGLESLAAGGTPPKFVIIDDGWQCVGGDQQQGLLRLSGIKENSKFQKTDDPTVGIKNIVNIAKQNHGLKYVYVWHAITGYWGGVQPGIKEMEEYGSLMKYPNVSKGIVENEPTWKTDVMAVQGLGLVDPKSVYKFYNELHSYLSSAGVDGVKVDVQCILETLGAGVGGRVELTRQYHQALDASVARNFPDNGIIACMSHNTDALYCSKQTAVVRASDDFYPRDPVSHTIHIAAVAYNSVFLGEFMLPDWDMFHSLHKAAEYHASARAISGGPIYVSDAPGKHNFELLRKLVLSDGSVLRARLPGRPTRDCLFSDPARDGVSLLKIWNMNKYTGVLGVYNCQGAAWSTTERKNAFHETESEAITGFIRGRDVHLIAEAAVDADWKGDCAVYSQRTGDLVTLPYNACLPISLRVLEHEIFTVTPIRALGSGISFAPLGLVDMYNAGGAIEGLRYEENGTNGLVRLEVKGCGRFGAYSSAKPRRCCVGCNVVDFDYNSSSGLVRLSLDHLPEEEEGQKVHVVEIEL
>Pruav_sc0001392.1_g560.1.mk
MTVGAGICVEDGNLMVLGNKVLSDVHDNVVVTPASGGALTNGAFIGVQSDQIGSRRVFPIGKLDGLRFMCVFRFKLWWMTQRMGTSGQDVPFETQFLIAETKEGSDFGEGSKDGVDQSAVYTVFLPILEGDFRAVLQGNELNEIEICLESGDPAVDGFEGNHLVFVGAGSDPFDVITDSVKTVEKHLQTFSHRERKKMPDMLNWFGWCTWDAFYTDVTSEGLKQGLQSLEDGGVPPKFVIIDDGWQSVGMDSSGIGYEADNAANFANRLTNIKENHKFQKDGKEGHRVEDPALGLRHIVTEIKEKHALKYAYVWHAITGYWGGVRPGATEMKHYDSKLSYPISSPGIESNEHCDALKSITTNGLGLVNPEKVFNFYDELHSYLASAGIDGVKVDVQNILETLGAGHGGRVKLSRKYHQALETSIARNFPDNGIISCMSHNTDGLYSVKRTAVIRASDDFWPRDPASHTIHIASVAYNTVFLGEFMQPDWDMFHSLHPMAEYHGAARAVGGCAIYVSDKPGQHDFDLLKKLVLPDGSILRAKLPGRPTRDCLFSDPARDGKSLLKIWNLNDCTGVVGVFNCQGAGWCKVGKTNLIHDLEPGTMTGVVRAKDVDYLPKVADDKWSGDAVIFSHLGGEVSYLPKDASMPITLKSREYEVFTVVPVKELSSGGVKFAPIGLIKMFNSGGAIKEFESKTSTAVVLKVCGCGVFGAYASARPKKITVDSEEVEFGYEDKSGLVSIALRVPEKELHLWNITIEF
>Pruav_sc0003823.1_g160.1.mk
MTVIPQISINDGNLVVQGKTILTGVPDNIVLTPGTGVGLVAGAFIGATAAQSKSLHIFPIGVLEGLRFMCCFRFKLWWMTQRMGTCGKDVPLETQFMLVESEGDGEGGDEDDSSSPTIYTVFLPLLEGLFRSVLQGNERNEVEVCLESVPSRRPIMKEMNNLKMWGGAVINANTVGLEKPPTEILLFRPIRASALFTSMLEPIHLRAVEKHMKTFVHREKKKLPSFLDWFGWCTWDAFYTDVTAEGVEQGLKRFVYVWHALAGYWGGVKPAATGMEHYETALAYPVSSPGVTGNQPDIVMDSLSVHGLGLVHPKKVFNFYNELHAYLASCGVDGVKVDVQNIIETLGSGHGGRVSLTRSYHQALEASVARNFPDNGCISCMCHNTDGLYSSKQTAVVRASDDFYPRDPASHTIHISSVAYNTLFLGEFMQPDWDMFHSLHSAADYHGAARAVGGCAIYVSDKPGNHNFDLLRKLVLPDGSVLRAQLPGRPTRDCLFADPARDGTSLLKIWNVNKCSGVVGVFNCQGAGWCKIIKKTRIHDESPSTLTASVRATDVDVIAQVAGADWNGETVVYAHKSGEVIRLPKGGSVPVSLNVLEYELFHFCPLKEITSNISFAPIGLLDMFNASAAVEQFEIHLASDKKPELSNGEDTTSLSENGSPTATIGLKTRGCGRFGAYLSQHPLKCTVDNAETDFEYDSATGLMTITIPVPDEEMYRWSVEIQV
>Pyrusco0g024230.1
MTVGAGISVEDGNLVVLGNKVLSEVHDNVVVTPASGGALTNGAFIGVQSDQVGSRRVFPIGKLEGLRFMCVFRFKLWWMTQRMGNCGQDVPFETQFLIVETKDGSHFGEGSRDGADQSAAYTVILPILEGDFRAVLQGNELNEIEICLESGDPAADGFEGSHLVFVGAGSDPFDVIADSVKTVEKHLQTFSHRERKKMPDMLNWFGWCTWDAFYTDVTSEGLKQGLQSLESGGAPPKFVILDDGWQSVDMDSSGVGYDADNAANFANRLTHIKENHKFQKDGKEGHRVEDPALGLRHIVTEIKEKHALKYAYVWHAITGYWGGVRPGVAEMEHYDSKLAYPISSPGVESNEDCDALKSITTNGLGLVNPEKVFNFYDELHSYLASAGIDGVKVDVQNILETLGAGHGGRVKLTRKYHQALEASVARNFPDNGIISCMSHNTDGLYSVKRTAVIRASDDFWPRDPASHTIHIASVAYNTVFLGEFMQPDWDMFHSLHPMAEYHGAARAVGGCAIYVSDKPGQHDFDLLRKLVLPDGSILRAKLPGRPTRDCLFSDPARDGKSLLKIWNLNDVTGVVGVFNCQGAGWCKVGKKNLIHDLEPGAITGVIRAKDVDYLPKVADEKWSGDVVVFSHLGGEVSYLPKDASMTITLKTREYEVFTVVPVKELSNGVKFAPIGLIKMFNSGGAIKEYDEPNTSTTVVVKARGCGIFGAYSSSRPKRITVDSGETEFGYEDKSGLLTTDLRVPEKELHVWNIGIEF
>Pyrusco0g040550.1
MTVGAGISVEDGNLVVLGNKVLSEVHDNVVVTPASGGALTNGAFIGVQSDQVGSRRVFPIGKLEGLRFMCVFRFKLWWMTQRMGNCGQDVPFETQFLIVETKDGSHFGEGSRDGADQSAAYTVILPILEGDFRAVLQGNELNEIEICLESGDPAADGFEGSHLVFVGAGSDPFDVIADSVKTVEKHLQTFSHRERKKMPDMLNWFGWCTWDAFYTDVTSEGLKQGLQSLESGGAPPKFVILDDGWQSVDMDSSGVGYDADNAANFANRLTHIKENHKFQKDGKEGHRVEDPALGLRHIVTEIKEKHALKYAYVWHAITGYWGGVRPGVAEMEHYDSKLAYPISSPGVESNEDCDALKSITTNGLGLVNPEKVFNFYDELHSYLASAGIDGVKVDVQNILETLGAGHGGRVKLTRKYHQALEASVARNFPDNGIISCMSHNTDGLYSVKRTAVIRASDDFWPRDPASHTIHIASVAYNTVFLGEFMQPDWDMFHSLHPMAEYHGAARAVGGCAIYVSDKPGQHDFDLLRKLVLPDGSILRAKLPGRPTRDCLFSDPARDGKSLLKIWNLNDVTGVVGVFNCQGAGWCKAGKKNLIHDLEPGTITGVIRAKDVDYLPKVADEKWSGDVVVFSHLGGEVSYLPKDASMPITLKSREYEVFTVVPVKELSNGVKFAPIGLIKMFNSGGAIKEYDEPNTSTTVVVKARGCGIFGAYSSSRPKRITVDSGETEFGYEDESGLLTTDLRVPEKELHVWNISIEF
>Pyrusco0g043430.1
MPHLRGFMVFQGVFTKRNESCMFILDLNATHGLHPFILQLSYSLASIFFSKSSSKEPKTTLFFVLYVFGFAGDSAVQTNQGQCLVYMDAGTNPFEVITQAVKAVEKHMKTFVRREKKKLPSFLDWFGWCTWDAFYTDVTAEGLIEGGTPPRFLIVDDGWQQIENKDKDSGVVVQEGAHCLVNEQVSGLKHVVDEAKQHHNIVYVWHALAGYWGGAKPAATGMEHYDTALAYPVTSPGVEGNQPDIVMDSLTVHGLGLVHPKKVFNFYNELHSYLASCGVDGVKVDVQNIIETLGSGHGGRVSLTRSYHQALEASVARNFADNGCISCMCHNTDGLYSAKQTAVVRASDDFYPRDPASHTIHISSVAYNTLFLGEFMQPDWDMFHVILHPAAEYHGAARALGGCAIYVGVLMPGNHNFDLLRKLVLPDGSVLRAKLPGRPTLDCLLLIQQETGQGFLLKIWNVNNLSGLVGVFNCQGAGWCKIEKKTRIHDYSPGTLSGFVRAADVDAIAQVSGADWNGETVVYAHKSGEVLRLPKGASVPVTLKVLDYEVFHFCPLKEITSDLSFAPIGLLDMFNSSAAVEQVEIHLASDKKPELSNGEVSENRSPTATIGLKTRGCGRFGAYCSQRPLKCTVDNAETNFEYDSASGLTTITIPVPEKEMYRWSVRSKCKWSDLI
>Pyrusco11g022590.1
MTVGAGISVEDGNLVVLGNKVLSEVHDNVVVTPACGGALANGAFIGVQSDHTGSRRVFPIGKLEGLRFMCVFRFKLWWMTQRMGNSGQDVPFETQFLIVETKDESHFGEGSNDGADQSAAYTVFLPILEGDFRAVLQGNERNEIEICLESGDPAVDGFEGSHLVFVGAGSDPFDVITDSVKTVEKHLQTFSHRERKKMPDMLNWFGWCTWDAFYTNVTSEGLKQGLQSLESGGAPPKFVILDDGWQSVDMDSSGVPYIADNTANFANRLTHIKENHKFQKDGKEGQRVEDPALGLRHIVTEIKEKYALKYAYVWHAITGYWGGVRPGVAEMEHYDSKLAYPISSPGVESNEDCFALKNITTNGLGLVNPDKVFNFYDELHSYLASAGIDGVKVDVQNILETLGAGHGGRVKLTRKYHQALEASIARNFPNNEIISCMSHNTDALYSVKRTAVIRASDDFWPRDPASHTIHIASVAYNTVFLGEFMQPDWDMFHSLHPMAEYHGAARAVGGCAIYVSDKPGQHDFDLLRKLVLPDGSILRAKLPGRPTRDCLFSDPARDGKSLLKIWNLNDVTGVVGVFNCQGAGWCKVGKKNLIHDLEPGAITGVIRAKDVDYLPKVADEKWSGDVVVFSHLGGEVSYLPKDASMPITLKSREYEVFTVVPVKELSNGVKFAPIGLIKMFNSGGAIKEYDEPNTSTTVVVKARGCGIFGAYSSSRPKRITVDSGETEFGYEDKSGLLTTDLRVPEKELHVWNISIEF
>Pyrusco12g015360.1
MTVTPQISINDGNLVVHGRTILTGVPDNIVLTPGTGVGLVAGAFIGATASHSKSLHIFPIGVLEGLRFMCCFRFKLWWMTQRMGTSGKDVPLETQFMLVESKGGGEGDEEEDSSPTIYTVFLPLLEGLFRSVLQGNERNEVSICLESGDSAVQTNQGQCLVYMHAGTNPFEVITQAVKEVEKHMKTFVHREKKKLPSFLDWFGWCTWDAFYTDVTAEGVEQGLESLSKGGTPPRFLIIDDGWQQIEKKDKDSNVVVQEGAQFASRLTGIKENEKFQKNDRNSEQVSGLKHFVDVAKQHHNVKFLYVWHALAGYWGGVKPAATGMEHYDTALAYPVTCPGVEGNQPDIVMDSLSVHGLGLVHPKKVFNFYNELHSYLASCGVDGVKVDVQNIIETLGAGHGGRVSLTRSYHQALEASVARNFPDNGCIACMCHNTDGLYSSKQTAVVRASDDFYPRDPASHTIHISSVAYNTLFLGEFMHPDWDMFHSVHPAAEYHGAARAVGGCAIYVSDKPSNHNFDLLRKLVLPDGSVLRAKLPGRPTRDCLFADPARDRTSLLKIWNVNNCSGVIGVFNCQGAGWCKIEKKTRIHDTSPGTLSGSVCATDVDAIAQVAGADWNGETVVYAHKSGEVLWLPKGASMPVTLKVLEYEVFHFCPLKKITSNISLAPIGLLDMFNSSAAVEQVDVHVASDKIQSPTATIGLKIRGCGRFGAYSSQRPLKCTVDNAETDLEYDSASGLMTITIPVPEQEMYRWSVEIQV
>Pyrusco14g006360.1
MTVTPQISINDGNLVVHGKTILTGVPDNIVLTPGTGVGLLAGAFIGATAAHSKSLHIFPIGILEDLRFMCCFRFKLWWMTQRMGTCGKDVPLETQFMLVESKGGGDGGEEDDSSSIIYTVFLPLLEGPFRSVLQGNERNEVEVCLDSGDSAVQTNQGQCLVYVHAGTNPFEVITQAVKAVEKHMKTFVHREKKKLPSFLDWFGWCTWDAFYTDVTAEGVDQGLKSLSEGGTPPRFLIVDDGWQQIENKDKDSGVVVQEGAQFASRLTGIKENEKFQKNDHNNEQVSGLKHVVDEAKQHHNVKFVYVWHALAGYWGGVKPAATGMEHYDTALAYPVTSPGVEGNQPDIVMDSLTVHGLGLVHPKKVFNFYNELHSYLASCGVDGVKVDVQNIIETLGSGHGGRVSLTRSYHQALEASVARNFADNGCISCMCHNTDGLYSAKQTAVVRASDDFYPRDPASHTIHISSVAYNTLFLGEFMQPDWDMFHSLHPAAEYHGAARALGGCAIYVSDKPGNHNFDLLRKLVLPDGSVLRAKLPGRPTRDCLFADPARDRTSLLKIWNVNNLSGVVGVFNCQGAGWCKIEKKTRIHDYSPGTLSGSVRAADVDAIAQVAGADWNGETVVYAHKSGDVLRLPKGASVPVTLKVLDYEVFHFCPLKEITSDLSFAPIGLLDMFNSSAAVEQVEIQLASDKKPELSNGEVSENRSPTATIGLKTRGCGRFGAYCSQRPLKCTVDNAETNFEYDSASGLTTIAIPVPEKEMYRWSVEIQV
>Pyrusco14g006730.1
MTVTPQISINDGNLVVHGKTILTGVPDNIVLTPGTGVGLLAGAFIGATAAHSKSLHIFPIGILEDLRFMCCFRFKLWWMTQRMGTCGKDVPLETQFMLVESKGGGDGGEEDDSSSIIYTVFLPLLEGPFRSVLQGNERNEVEVCLDSGDSAVQTNQGQCLVYVHAGTNPFEVITQAVKAVEKHMKTFVHREKKKLPSFLDWFGWCTWDGGTPPRFLIVDDGWQQIENKDKDSGVVVQEGAQFASRLTGIKENEKFQKNDHNNEQVSGLKHVVDEAKQHHNVKFVYVWHALAGYWGGVKPAATGMEHYDTALAYPVTSPGVEGNQPDIVMDSLTVHGLGLVHPKKVFNFYNELHSYLASCGVDGVKVDVQNIIETLGSGHGGRVSLTRSYHQALEASVARNFADNGCISCMCHNTDGLYSAKQTAVVRASDDFYPRDPASHTIHISSVAYNTLFLGEFMQPDWDMFHSLHPAAEYHGAARALGGCAIYVSDKPGNHNFDLLRKLVLPDGSVLRAKLPGRPTRDCLFADPARDRTSLLKIWNVNNLSGVVGVFNCQGAGWCKIEKKTRIHDYSPGTLSGSVRAADVDAIAQVAGADWNGETVVYAHKSGDVLRLPKGASVPVTLKVLDYEVFHFCPLKEITSDLSFAPIGLLDMFNSSAAVEQVEIQLASDKKPELSNGEVSENRSPTATIGLKTRGCGRFGAYCSQRPLKCTVDNAETNFEYDSASGLTTITIPVPEKEMYRWSVEIQV
>Pyrusco9g010170.1
MTVAPQIWINDGNLVVHGRTSLTGVPDNIVLRGVEEAAVGVKNGDGELVGAVAVDELVELHHGDDVTHSCSRVQHYYVSHGDCCCRFVCVWCLCVVFSLEII
>Pyrbe_006413
MTVGAGISVEGGNLVVLGNKVLSEVHDNVVVTPACGGALANGAFIGVQSDHTGSRRVFPIGKLEGLRFMCVFRFKLWWMTQRMGNSGQDVPFETQFLIVETKIDSHFGEGSNDGADQSAAYTVFLPILEGDFRAVLQGNERNEIEICLESGDPAVDGFEGSHLVFVGAGSDPFDVITDSVKTVEKHLQTFSHRERKKMPDMLNWFGWCTWDAFYTNVTSEGLKQGLQSLESGGAPPKFVILDDGWQSVDMDSSGVPYIADNTANFANRLTHIKENHKFQKDGKEGQRVEDPALGLRHIVTEIKEKYALKYAYVWHAITGYWGGVRPGVAEMEHYDSKLAYPISSPGVESNEDCFALKNITTNGLGFVNPDKVFNFYDELHSYLASAGIDGVKVDVQNILETLGAGHGGRVKLTRKYHQALEASIARNFPNNEIISCMSHNTDALYSVKRTAVIRASDDFWPRDPASHTIHIASVAYNTVFLGEFMQPDWDMFQSLHPMAEYHGAARAVGGCAIYVSDKPGQHDFDLLRKLVLPDGSILRAKLPGRPTRDCLFSDPARDGKSLLKIWNLNDVTGVVGVFNCQGAGWCKVGKTNLIHDLEPGTITGVIRAKDVDYLPKVADEKWSGNVVVFSHLGGEVSYLPKDASMTITLKTREYEVFTVVPVKELSNGVKFAPIGLIKMLNSGGAIKEYDEPNTSTTVVVKARGCGTFGAYSSARPKRITVDSEETEFGYEDTSGLLTTDLRVPEKELHLWDIIIEF
>Pyrbe_010533
MTVTPQISINDGNLVVHGRTILTGVPDNIVLTPGTGVGLVAGAFIGATASHSKSLHIFPIGVLEGLRFMCCFRFKLWWMTQRMGTSGKDVPLETQFMLVESKGGGEGDEEEDSSPTIYTVFLPLLEGLFRSVLQGNERNEVEICLESGDSAVQTNQGQCLVYMHAGTNPFEVITQAVKEVEKHMKTFVHREKKKLPSFLDWFGWCTWDAFYTDVTAEGVEQGLESLSKGGTPPRFLIIDDGWQQIEKKDKDSNVVVQEGAQFASRLTGIKENEKFQKNDRNSEQVSGLKHVVDVAKQHHNVKFLYVWHALAGYWGGVKPAATGMEHYDTALAYPVTCPGVEGNQPDIVMDSLSVHGLGLVHPKKVFNFYNELHSYLASCGVDGVKVDVQNIIETLGAGHGGRVSLTRSYHQALEASVARNFPDNGCIACMCHNTDGLYSSKQTAVVRASDDFYPRDPASHTIHISSVAYNTLFLGEFMHPDWDMFHSVHPAAEYHGAARAVGGCAIYVSDKPSNHNFDLLRKLVLPDGSVLRAKLPGRPTRDCLFVDPARDSTSLLKIWNVNNCSGVIGVFNCQGAGWCKIEKKTRIHDTSPGTLSGSVCATDVDAIAQVAGADWNGETVVYAHKSGEVLRLPKGASMPVTLKVLEYEVFHFCPLKKITSNVSFAPIGLLDMFNSSAAVEQVDVHVASDKIQSPTATIGLKIRGCGRFGAYSSQRPLKCTVDNAETDLEYDSASGLMTITIPVPEKEMYRWSVEIQV
>Pyrbe_017307
MTVTPQISINDGNLVVHGKTILTGVPDNIVLTPGTGVGLLAGAFIGATAAHSKSLHIFPIGILEDLRFMCCFRFKLWWMTQRMGTCGKDVPLETQFMLVESKGGGDGGEEDDSSSIIYTVFLPLLEGPFRSVLQGNERNEVEVCLDSGDSAVQTNQGQCLVYVHAGTNPFEVITQAVKAVEKHMKTFVHREKKKLPSFLDWFGWCTWDAFYTDVTAEGVDQGLKSLSEGGTPPRFLIVDDGWQQIENKDKDSGVVVQEGAQFASRLTGIKENEKFQKNDHNNEQVSGLKHVVDEAKQHHNVKFVYVWHALAGYWGGVKPAATGMEHYDTALAYPVTSPGVEGNQPDIVMDSLTVHGLGLVHPKKVFNFYNELHSYLASCGVDGVKVDVQNIIETLGSGHGGRVSLTRSYHQALEASVARNFADNGCISCMCHNTDGLYSAKQTAVVRASDDFYPRDPASHTIHISSVAYNTLFLGEFMQPDWDMFHSLHPAAEYHGAARALGGCAIYVSDKPGNHNFDLLRKLVLPDGSVLRAKLPGRPTRDCLFADPARDRTSLLKIWNVNNLSGVVGVFNCQGAGWCKIEKKTRIHDYSPGTLSGSVRAADVDAIAQVAGADWNGETVVYAHKSGDVLRLPKGASVPVTLKVLDYEVFHFCPLKEITSDLSFAPIGLLDMFNSSAAVEQVEIHLASDKKPELSNGEVSENRSPTATIGLKTRGCGRFGAYCSQRPLKCTVDNAETNFEYDSASGLTTITIPVPEKEMYRWSVEIQV
>Pyrbe_017313
MDAGTNPFEVITQAVKAVEKHMKTFVRREKKKLPSFLAWFGWCTWDAFYTDVTAEGVDQDLKSLSEGGTPPRFVIVDDGWQQIENKDKDSGVVVQEGAQFASRLTGIKENEKFQKNDHNNEQVSGLKHVVDEAKQHHNVKFVYVWHALAGYWGGVKPAATGMENYDTALAYPVTSPGVEGNQPDIVMDSLTVHGLGLVHPKKVFNFYNELHSYLASCGVDGVKVDVQNIIETLGSGHGGRVSLTRSYHQALEASVARNFADNGCISCMCHNTDGLYSAKQTAVVRASDDFYPRDPASHTIHISSVAYNTLFLGEFMQPDWDMFHSLHPAAEYPGAARALGGCATYVSDKPGNHNFDLLRKLVLPDGSVLRAKLPGRPTRDCLFADPARDRTSFVLFTSPYAFPKLC
>Pyrbe_017314
MSKACVNNSLCSLLKIWNVNNLSGVVGVFNCQGAGWCKIEKKTRIHDYSPGTLSGSVRAADVDAIAQVAGADWNGETVVYAHKSGTTTLFTEASLKEHFRLPWKQQSSLITCQYDNGEVLRRNLPAFVMNRDVLRLPKGASVPVTLKVLDYEVFHFCPLKVEIHLASDKKPELSNGEVSENRSPTATIGLKTRGCGRFGAYCSQRPLKCTVDNAETNFEYDSASGLTMITIPVPEKEMYRWSVEIQV
>Pyrbe_018898
MEGWDSHRGSGDAADSSTMMVTPQISINDANLVLHGRTSLTRVPDNIVLGGVEEVAVGVKNGDGELVGAVAVDELAELHHGDDVTHSWSCVQHYYVSHGSYCY
>Pyrbe_031301
MVSNSCSSSLSRIINTSPIFHLPKSNYPKHSPTARFNLPNPNNLYFLKRSREEREMTIKPAVRISERKLIVKDRTILTGLPDNVVATSGSSSGPVDGVFLGANFSEEKSRHVVPLGTLTGVRFMACFRFKLWWMAQKMGDQGRDIPLETQFLLVETKHGSHLESDGGDEENQIVYTVFLPLIEGSFRGCLQGNARDELELCLESGDADTKAVVVFPLSARPRRDGPVRYDNGSHPVRQSSPSDVSSTSREETPRNR
>Pyrbe_031302
MGGSPVGGDDGVEKQEPLRLTGIKENSKFQKKDDPTVGIKNIVNIAKQKHGLKYVYVWHAITGYWGGVRPGMKEMEEFGSLLKYPNVSSGVVANEPTWKTDAMAVRGLGLVDPKSVYKFYNELHSYLSSAGIDGVKVDVQCILETLGAGLGGRVELTQKYHQALDASVARNFPDNGCIACMSHNTDALYCSKQTAVVRADPVSHTIHIAAVAYNSVFLGEFMLPDWDMFHSQHPAAEYHASARAISGGPIYVSDAPGKHNFELLRKLVLYGRVGASGPMARTPDERLPVL
>Pyrbe_031303
MNKYTGVLGVYNCQGAAWSTAERKNTFHETKSEAITGLIRGRDVHLIAEAAVDNDWKGDCAVYSHRTGQLVTLPYNASMPISLKVLEHEVFTVTPIRVLGGRLSFAPIGLVEMYNAGGAIVGLRYEQNAIVRLEVKGCGKLGAYSSAKPKKCRVGSNVVDFEYDSSSGLVILRLDHLPEEGQQVHIVEIELLERN
>Pyrbe_034500
MTVGAGISVEDGNLVVLGNKVLSEVHDNVVVTPASGGALTNGAFIGVQSDQVGSRRVFPIGKLEGLRFMCVFRFKLWWMTQRMGNCGQDVPFETQFLIVETKDGSHFGEGSRDGADQSAAYTVILPILEGDFRAVLQGNELNEIEICLESGDPAADGFEGSHLVFVGAGSDPFDVIADSVKCQTVLNWFGWCTWDAFYTDVTSEGLKQGLQSLESGGAPPKFVILDDGWQSVDMDSSGVGYDADNAANFANRLTHIKENHKFQKDGKEGHRVEDPAFGLRHIVTEIKEKHALKYAYVWHAITGYWGGVRPGVAEMEHYDSKLAYPISSPGVESNEDCDALKSITTNGLGLVNPEKVFNFYDELHSYLASAGIDGVKVDVQNILETLGAGHGGRVKLTRKYHQALEASVARNFPDNGIISCMSHNTDGLYSVKRTAVIRASDDFWPRDPASHTIHIASVAYNTVFLGEFMQPDWDMFHSLHPMAEYHGAARAVGGCAIYVSDKPGQHDFDLLRKLVLPDGSILRAKLPGRPTRDCLFSDPARDGKSLLKIWNLNNVTGVVGVFNCQGAGWCKVGKKNLIHDLEPGAITGVIRAKDVDYLPKIADEKWSGDVVVFSHLGGEVSYLPKDASMPITLKSREYEVFTVVPVKELSNGVKFAPIGLIKMFNSGGAIKEYDEPNTSTTVVVKARGCGIFGAYSSSRPKRITVDSGETEFGYEDQSGLLTTDLRVPEKELHVWNIGIEF
>Pyrbe_054855
MTVAPQIWINDGNLVVHGRTSLTGVPDNIVLRGVEEAAVGVKNGDGELVGAVAVDELVELHHGDDVTHSCSRVQHYYVSHGDCCCRFVCVWCLCVVFSLEII
>Pyrpy_N_02g0228.1
SSRNRASLILAFQREEREMTIKPAVRISERKLIVKDRTILTGLPDNVVATSGSSSGPVDGVFLGANFSEEKSRHVVPLGTLTGVRFMACFRFKLWWMAQKMGDQGRDIPLETQFLLVETKHGSHLESDGGDEENQIVYTVFLPLIEGSFRGCLQGNARDELELCLESGDADTKASSFSHALHVHAGTDPFGTITEAIRSVKVHLQTFRQRHEKKLPGIVDNFGWCTWDAFYRDVTQEDVEAGLESLAAGGTPPKFVIIDDGWQSVGGDDGVEKQEPLRLTGIKENSKFQKKDDPTVGIKNIVNIAKQKHGLKYVYVWHAITGYWGGVRPGMKEMEEFGSLLKYPNVCSGVVANEPTWKTDAMAVRGLGLVDPKSVYKFYNELHSYLSSAGIDGVKVDVQCILETLGAGLGGRVELTQKYHQALDASVARNFPDNGCIACMSHNTDALYCSKQTAVVRASDDFYPRDPVSHTIHIAAVAYNSVFLGEFMLPDWDMFHSQHPAAEYHASARAISGGPIYVSDAPGKHNFDLLRKLVLSDGSVLRARLPGRPTKDCLFSDPARDGVSLLKIWNMNKYTGVLGVYNCQGAAWSTAERKNTFHETKSEAITGLIRGRDVHLIAEAAVDNDWKGDCAVYSHRMGELVTLPYNASMPISLKVLEHEVFTVTPIRILGGRLSFAPIGLVEMYNAGGAIVGLRYEQNAIVRLEVKGCGKFGAYSSAKPKKCRVGSNVVDFEYDSSSGLVILRLDHLPEEGQQVHVVEIELLERN
>Pyrpy_N_03g0446.1
MTVGAGISVEDGNLVVLGNKVLSEVHDNVVVTPASGGALTNGAFIGVQSDQVGSRRVFPIGKLEGLRFMCVFRFKLWWMTQRMGNCGQDVPFETQFLIVETKDGSHFGEGSRDGADQSAAYTVILPILEGDFRAVLQGNELNEIEICLESGDPAADGFEGSHLVFVGAGSDPFDVIADSVKTVEKHLQTFSHRERKKMPDMLNWFGWCTWDAFYTDVTSEGLKQGLQSLESGGAPPKFVILDDGWQSVDIDSSGVGYDADNAANFANRLTHIKENHKFQKDGKEGHRVEDPALGLRHIVTEIKEKHALKYAYVWHAITGYWGGVRPGVAEMEHYDSKLAYPISSPGVESNEDCDALKSITTNGLGLVNPEKVFNFYDELHSYLASAGIDGVKVDVQNILETLGAGHGGRVKLTRKYHQALEASVARNFPDNGIISCMSHNTDGLYSVKRTAVIRASDDFWPRDPASHTIHIASVAYNTVFLGEFMQPDWDMFHSLHPMAEYHGAARAVGGCAIYVSDKPGQHDFDLLRKLVLPDGSILRAKLPGRPTRDCLFSDPARDGKSLLKIWNLNDVTGVVGVFNCQGAGWCKVGKKNLIHDLEPGAITGVIRAKDVDYLPKVADEKWSGDVVVFSHLGGEVSYLPKDASMPITLKSREYEVFTVVPVKELSNGVKFAPIGLIKMFNSGGAIKEYDEPNTSTTVVVKARGCGIFGAYSSSRPKRITVDSGETQFGYEDQSGLLTTDLRVPEKELHVWNIGIEF
>Pyrpy_N_03g1362.1
MTVTPQIWINDGNLVVPRRTSLIGVPDNIVHRGVEEAVVGVKNGEGELVGAVGVDELAKLHHGDDVTHSYSYVQHYYVSHGDYYCSFVYVWCLCVVFSLEII
>Pyrpy_N_11g0326.1
MTVGAGISVEGGNLVVLGNKVLSEVHDNVVVTPACGGALANGAFIGVQSDHTGSRRVFPIGKLEGLRFMCVFRFKLWWMTQRMGNSGQDVPFETQFLIVETKDESHFGEGSNDGADQSAAYTVFLPILEGDFRAVLQGNERNEIEICLESGKAKGKGDPAVDGFEGSHLVFVGAGSDPFDVITDSVKTVEKHLQTFSHRERKKMPDMLNWFGWCTWDAFYTNVTSEGLKQGLQSLEIGGAPPKFVILDDGWQSVDMDSSGVPYIADNTANFANRLTHIKENHKFQKDGKEGQRVEDPALGLRHIVTEIKEKYALKYAYVWHAITGYWGGVRPGVAEMEHYDSKLAYPISSPGVESNEDCFALKNITTNGLGLVNPDKIFNFYDELHSYLASAGIDGVKVDVQNILETLGAGHGGRVKLTRKYHQALEASIARNFPNNEIISCMSHNTDALYSVKRTAVIRASDDFWPRDPASHTIHIASVAYNTVFLGEFMQPDWDMFQSLHPMAEYHGAARAVGGCAIYVSDKPGQHDFDLLRKLVLPDGSILRAKLPGRPTRDCLFSDPARDGKSLLKIWNLNDVTGVVGVFNCQGAGWCKVGKTNLIHDLEPGTITGVIRAKDVDYLPKVADEKWSGDVVVFSHLGGEVSYLPKDASMTITLKTREYEVFTVVPVKELSSGVKFAPIGLIKMLNSGGAIKEYDEPNTSTTFVVKARGCGTFGAYSSARPKRITVDSEETEFGYEDTSGLLTTDLRVPEKELHLWDIIIEF
>Pyrpy_N_12g0199.1
LGRRSSTMTVTPQISINDGNLVVHGRTILTGVPDNIVLTPGTGVGLVAGAFIGATASHSKSLHIFPIGVLEGLRFMCCFRFKLWWMTQRMGTSGKDVPLETQFMLVESKGGGEGDEEEDSSPTIYTVFLPLLEGLFRSVLQGNERNEVEICLESGDSAVQTNQGQCLVYMHAGTNPFEVITQAVKEVEKHMKTFVHREKKKLPSFLDWFGWCTWDAFYTDVTAEGVEQGLESLSKGGTPPRFLIIDDGWQQIEKKDKDSNVVVQEGAQFASRLTGIKENEKFQKNDRNSEQVSGLKHVVDVAKQHHNVKFLYVWHALAGYWGGVKPAATGMEHYDTALAYPVTCPGVEGNQPDIVMDSLSVHGLGLVHPKKVFNFYNELHSYLASCGVDGVKVDVQNIIETLGAGHGGRVSLTRSYHQALEASVARNFPDNGCIACMCHNTDGLYSSKQTAVVRASDDFYPRDPASHTIHISSVAYNTLFLGEFMHPDWDMFHSVHPAAEYHGAARAVGGCAIYVSDKPSNHNFDLLRKLVLPDGSVLRAKLPGRPTRDCLFADPARDRTSLLKIWNVNNCSGVIGVFNCQGAGWCKIEKKTRIHDTSPGTLSGSVCATDVDAIAQVAGADWNGETVVYAHKSGEVLRLPKGASMPVTLKVLEYEVFHFCPLKKITSNISLAPIGLLDMFNSSAAVEQVDVHVASDKNQSPTATIGLKIRGCGRFGAYSSQRPLKCTVDNAETDLEYDSASGLMTITIPVPEQEMYRWSVEIQV
>Pyrpy_N_14g0607.1
MQLGRQSSIMTVTPQISINDGNLVVHGKTILTGVPDNIVLTPGTGVGLLAGAFIGATAAHSKSLHIFPIGILEDLRFMCCFRFKLWWMTQRMGTCGKDVPLETQFMLVESKGGGDGGEEDDSSSIIYTVFLPLLEGPFRSVLQGNERNEVEVCLDSGDSAVQTNQGQCLVYVHAGTNPFEVITQAVKAVEKHMKTFVHREKKKLPSFLDWFGWCTWDAFYTDVTAEGVDQGLKSLSEGGTPPRFLIVDDGWQQIENKDKDSGVVVQEGAQFASRLTGIKENEKFQKNDHNNEQVSGLKHVVDEAKQHHNVKFVYVWHALAGYWGGVKPAATGMEHYDTALAYPVTSPGVEGNQPDIVMDSLTVHGLGLVHPKKVFNFYNELHSYLASCGVDGVKVDVQNIIETLGSGHGGRVSLTRSYHQALEASVARNFADNGCISCMCHNTDGLYSAKQTAVVRASDDFYPRDPASHTIHISSVAYNTLFLGEFMQPDWDMFHSLHPAAEYHGAARALGGCAIYVSDKPGNHNFDLLRKLVLPDGSVLRAKLPGRPTRDCLFADPARDRTSLLKIWNVNNLSGVVGVFNCQGAGWCKIEKKTRIHDYSPGTLSGSVRAADVEAIAQVAGADWNGETVVYAHKSGDVLRLPKGASVPVTLKVLDYEVFHFCPLKVEIQLASDKKPELSNGEVSENRSPTATIGLKTRGCGRFGAYCSQRPLKCTVDNAETNFEYDSASGLTTITIPVPEKEMYRWSVEIQV
>Pyrpy_N_14g0609.1
MVLVDVQNIIQTLGSGHGGRVSLTRSYHQALEASLARNFADNKYFLRVTTLMGSTVPSRLLWSEPLMTSIPEILRRTRFTYLPLLITPCSLENSCNLTGICFM
>Pyrpy_N_14g0610.1
MFGFAGDSAVQTNQGQCLVYMHAGTNPFEVITQPVKAVEKHMKTFVHREKKKLPSFLAWFGSCTWDAFYTDVTAEGVDQGLKSLSEGGTPPRFLIVDDGWQQIENKDKDSGVVVQEGAQFASRLTGIKENEKFQKNDHNNEHVSGLKHVVDEAKQHHNVKFVYVWHALAGYWGGVKPAATGMEHYDTALAYPVTSPGVEGNQPDIVMDSLTVHGLGLVHPKKVFNFYNELHSYLASCGVDGVKVDVQNIIETLGSGHGGRVSLTRSYHQALEASTAVVRASDDFYPRDPASHTIHISSVAYNTLFLGEFMQPDCKIIMMFHSLHPAAENHGAARVLGGCAIYVSDKPGNHNFDLLRKLVLPDGSVLRAKLPGRPTRDCLFADPARDRTSLLKIWNVNNLSGVVGVFNCQGAGWCKIEKKTRIHDYSPGTLSGSVRAADVDAITQVAGADWNGETAVYAHKSGDVLRLPKGASVTLKVLDYEVFHFFPLKVEIHLASDKKPELSNGEVSENRSPTATIGLKARGCGRFGAYCSQRPLKCTVDNAEANFEYDSASGLTTITILVAEKEMYRWSVEIQV
>Pyrpy_N_14g0613.1
MSFIPTWLPNIIQTLGSGHGRRVSLTRSYHQALEASVARNFADNKCISCTCHNTDRLYSAKQTAVVRASDDFYPRDPASHTIHISSVAYNTLFLGEFMQPDWDMFHSLHPAAEYHGAARALGGCAIHVSDKPGNHNFDLLRKLVLPDGSVLRAKLPGRPTRDCLFADPARDRTSLLKIWNVNNLSGVVGVFNCQGAGWCKIEKKTRIHDYSPGTLSGSVRAADVDAIAQVAGADWNGETVVYAHKSGDVLRLPKGASVPVTLKVLDYEVFHFCPLKEITSDLSFAPIGLLDMFNSSAAVEQVEIHLASDKKPELSNGEVSENRSPTATIGLKTRGCGRFGAYCSQRPLKCTVDNAETNFEYDSASGLTTIAIPVPEKEMYRWSVEIQV
>Pyrpy_N_14g0615.1
MVLVWYIRRKFSISTMSFIPTWLPNIIQTLGSGHGGRVSLTRSYHQALDASVARNFADNECISCVCHNTDGLYSAKQTAVVRASNDFYSRDPASHTIHISSVAYNTLFLGEFMQPDWDMFHSLHPAAEYHGAARALGGCAIYVRAVK
>Pyrpy_N_14g0616.1
MAAFCLGFSTVKMHFCPSTPPVDHRSVFWHLPFLFTIFPYVAFHFFSPNLSSIVLVSVVLLFTSFPLPFSLLFCLPETLRSPFAEIIQLRISCSSSTPSTLIFLHSFLSEAQNSWPNRTANFPMVTSSCSRSRSTQSMTSPTPRFRNVGLRILGFLSASLQGCKPFVIKLATNLLGNASSKEFIIDWLDKYMVFVWLNVERNWKNYESSCFLLQELELQRCMEEIVISIDGLVNTKRICGTIVATKKGRAGREASRRHQYGRWLARIGNVAVNKDLLGHSISDFSNFICSFDKPGNHNFDLLRKLVLPDGSVLRAKLPGRPTRDCLFADLARDRTSLLKIWNVNNLSGVVGVFNCQGAGWCKIEKKTRIHDYSPGTLSGSVRAADVDAIAQVAGADWNGETVVYAHKSGATTLFTEASLKEHFRLPWKQQSSRITCQYDNGEVLRRNLPAFVMNRDVLRLPKGASVPVTLKVLVYMRFSISVLSSAVVEQVEIQLASDKKPELSNGEVSEDRSPTATIGLKTRGCGRFGAYCSQRPLKCTVDNAETNFEYDSASGLTTIAIPVPEKEMYRWSVEIQV
>Rosch_v2.0_Chr2g0087631
MTIKPAVRVSDGKLIVKNRTVLTGLPDNVVATSGSASGPAEGVFLGAAFEEGSSRHVTSLGTFQNGVRFMACFRFKLWWMAQKMGRSGRDVPLETQFLLVETQDGSHLEEDQIVYAVFLPLIEGPFRASLQGNSGDELELCLESGDVDTKAASFSHAVFVHAGTDPFATITEAVRAVKVHLKTFRQRHEKKLPGIVDYFGWCTWDAFYQEVTQEGVEAGLKSLTAGGAPPKFVIIDDGWQSVAGDQDKAGELQRLTGIKENSKFQHKDDGIMTIVNIAKEKYGLKYVYVWHAITGYWGGVRPGTEYGSVLKYPDLSKGVMENEPAWKTDMIRLQGLGLVNPKSVYKFYNELHSYLASAGVDGVKVDAQCVLETLGAGLGGRVELTRQYHQALDASVSRNFEDNGIIACMSHNTDALYCAKQTAVVRASDDFYPRDPVSHTIHVAAVAYNSVFLGEFMLPDWDMFHSLHPAAEYHASARAISGGPVYVSDAPGKHDFELLKKMVLPDGSVLRARLPGRPTRDCLFTDPARDGMSLLKIWNMNKYTGVVGVYNCQGAAWSSLERKNAFHETKSDAITGYVRGRDVHLIKEAATDPDWNGDCALYCNRTGELVTLPHNAAVPISLKVLEHEIFTVSPIRVLAPGVRFAPLGLVDMYNAGGAIEDLRYEQRLVSMEVRGCGKFGMYSSEKPMRCCVGTNGVDFSYDSASGLVTLILDHMPEEGKRVQLVEVEL
>Rosch_v2.0_Chr3g0481621
MTVTPNISINDGNLVVHGKTILTGVPENIVLTPGSGVGLVAGAFIGATASHSKSLHVFPVGVLEGQRFMCLFRFKLWWMTQRMGSCGKEVPLETQFMLVETKDDDGEGSDGSSSTIYTVFLPLLEGQFRSVLQGNERNEVEICLESGDSDVQTNQGLCLVYVHAGTNPFEVINQAVKAVEKHMQTFVHREKKKLPSFLDWFGWCTWDAFYTDVTAEGVVDGLKSLNEGGTPPRFLIVDDGWQQIESKPKDTNVAVQEGAQFASRLTGIKENEKFQKNGQSEQVSGLKHVVDEAKQHHNVKFVYVWHALIGYWGGVKPAASGMEHYDTALAYPVSSPGVMGNQPDIVFDSLSVHGLGLVHPKKVFNFYNELHAYLSSCGVDGVKVDVQNIIETLGSGHGGRVSLTRSYHQALEASVARNFPDNGCISCMCHNTDGLYSSKQTAVVRASDDFYPRDPASHTIHISSVAYNTLFLGEFMQPDWDMFHSLHPAADYHGAARSIGGCAIYVSDKPGNHNFDLLRKLVLPDGSVLRAQLPGRPTCDCLFADPARDGTSLLKIWNVNKCSGVVGVFNCQGAGWCKVEKKTRIHDASPGTLTGSVRAIDVDSLAQIAGDDWNGETVVYAHKSGEVFRLPKDVSVPVTLKVLEYELFHFCPLKEVTPNISFAPIGLLDMFNSSGAVEHVVIHLASDGEVSSELTTSLSENRSSTATVTIKTRGCGRFGAYSSQRPLKCTVDRVETDFEYDPATGLLTFTIPIPKEDMYKWLVEIQV
>Rosch_v2.0_Chr5g0075141
MTVGAGITVEDGSLMVLGNKVLGEVRDNVVVTPASGGALANGAFIGVESDQKGSRRVFPIGKLEGLRFMCVFRFKMWWMTQRMGSSGQDVPFETQFLIVETKEGGHFGEGSNTEGEESAVYTVFLPILEGDFRAVLQGNELNEIEICLESGDPDVDGFEGSHLVFVGAGSDPFEVITDTVKTVEKHLQTFHHRERKKMPDMLNWFGWCTWDAFYTDVTSEGLKQGLESFENGGVPPKFVIIDDGWQSVSMDSTGVGFLADNTANFANRLTNIKENHKFQKDGKEGHRVEDPSLGLCHIVTEIKEKHALKYAYVWHAITGYWGGVRPGVSGMEHYDSKLAYPVSSPGVESNEPCDAFNSIAKNGLGLVNPEKVFHFYDELHSYLASAGIDGVKVDVQNILETLGAGHGGRVKLARKYHQALEASIARNFPDNGIISCMSHNTDGLYSAKRTAVIRASDDFWPRDPASHTIHIASVAYNTVFLGEFMQPDWDMFHSLHPMAEYHGAARAVGGCAIYVSDKPGQHDFNLLRKLVLTDGSILRAKLPGRPTRDCLFSDPARDGESLLKIWNLNDFTGVVGVFNCQGAGWCKVGKTNLIHDVEPGTVTGVIRAKDVDYLPKVAHETWTGDAVIYSHLGGEVIYLPKDASRPITLKSREYEVFTVVPAKKLSDGVTFAPIGLIKMFNSGGAIKEYESKSSTTVDMKVHGSGLFGAYSSARPKRITVDSEDMEFGYEVESGLLTIALRIAEKELYLWNITIEL
>Rubch_LG01.3365
MVSNLCHRISRYPCNRALPLLAFQRSETPLPTRKLLEEEEEREMTIKPAVRVSDGKLIVKNRTVLTGVPDNVVATSGSSSGPVEGVFLGAAFEEGNSRHVTSLGSLQNGVRFMACFRFKLWWMAQKMGDSGSEIPLETQFLLVESNEGSHLASDGGDEEDQIVYTVFLPLIEGPFRACLQGNTRDELELCLESGDEDTKASSFTHSLFVHAGTDPFATITEAIRAVKVHLKTFRQRHEKKLPGIVDYFGWCTWDAFYQEVTQEGVEAGLESLTSSGAPPKFVIIDDGWQSVGGDGEKEQALQRLTGIKENSKFQNKEDPTVGIKNIVNIAKEKHGLKYVYVWHAITGYWGGVRPGVKELEEYGSLLKYPNLSKGVLQNEPAWKTDILQLQGLGLVNPKSVYKFYNELHSYLASAGVDGVKVDVQCVLETLGSGLGGRVELTRQYHQALDASVSRNFQDNGIIACMSHNTDALYCSKQTAVVRASDDFYPRDPMSHTIHIAAVAYNSVFLGEFMQPDWDMFHSLHPAAEYHASARAISGGPVYVSDAPGKHNFELLKKMVLPDGSVLRARLPGRPTRDCLFSDPARDGVSLLKIWNMNKYTGVVGVYNCQGAAWSTLERKNAFHQTKSDAIPEAATNPDWNGDCAMYCNRTGELVTLPYNAAMPISLKVLEHEIFTVSPIRVLAPGVSFAPLGLVDMYNAGGAIEELRYEENLGNGSVYSSMTMEVKGCGKFGVYSSEKPRRCCVGTNEVDFDYDSASGLVTLSLDHMPEDGQRVQVVEVEL
>Rubch_LG03.5020
MTVGAGITVEDGSLMVLGNKVLGDVHDNIVVTPASGGALANGAFIGVESDQKGSRRVFPIGKLEGLRFMCVFRFKMWWMTQRMGTTGQDVPFETQFLIVETKDGGHFGGGIKSGGDESAVYTVFLPILEGDFRAVLQGNELNEIEICLESGDPDVDGFEGSHLVFVGAGSDPFDVITDTVKTVEKHLQTFNHRERKKMPDMLNWFGWCTWDAFYTDVTSEGLKQGLDSLESGGVPPKFVIIDDGWQSVSMDSTGVGFIADNTANFANRLTNIKENHKFQKDGKEGHRVQDPALGLRHIVTEIKEKHALKYAYVWHAITGYWGGVRPGVSEMEHYDSKLAYPISSPGVESNEPCDALNSITKNGLGLVNPDKVFNFYDELHSYLASARIDGVKVDVQNILETLGAGHGGRVKLARKYHHALEASIARNFPDNGIISCMSHNTDGLYSAKRTAVIRASDDFWPRDPASHTIHIASVAYNTVFLGEFMQPDWDMFHSLHPMAEYHGAARAVGGCAIYVSDKPGQHDFNLLQKLVLPDGSILRAKLPGRPTRDCLFSDPARDGKSLLKIWNLNDFTGVVGVFNCQGAGWCKDGKKNLIHDLEPGTITGVIRAKDVDYLPKVADEKWSGDAVIYSHLGGEVLYLPKDASMPITLKSREYEVFTVVPAKKLSDGVKFAPIGLIKMFNSGGAIKEYESKSSTTVDMKVHGSGLFGAYSSARPKRITVDSEEIEFGYEVESGLLTILLRVPEKEFPIRQSRRTATTKPLLNPAHLQFQEREMFRSRVVALFVKGNNKALCSLRGTIPSRVLKEEPFRLFSTGITRQCWNIFRSLPKGRYVPSMRNMSTVTSVGVESKEGLKLLVNGGPRAQKMVGFWLFGSASWVFSMVILGGITRLTRSGLSMTDWKFTGGLPPLSVEDWLLEFEKYKQSPEYKRVNRGMSIENFKFIYWMEYAHRMWGRALGIMFALPFSYFLRKGYITLPLGLRLSALFGLGAGQGLIGWWMVKSGLEEPTSEYAQPRVSPYRLAAHLTSAFAIYCGLLWTGLSVVMPEPPSKSVAWVHGAAKVKKLALPVSLLVGITAVSGAFVAGNDAGHAYNTFPKMGDTWIPADVFDMKPLIRNFFENTSTVQLDHRILATATLVSIGALWWSTRKFETHPIVRSLIRTTLSMAALQVTLGISTLLSYVPVELGTAHQAGALTLLTLMILLNHTVRRPSPSLLKSLTQASKTI
>Rubch_LG06.3273
MTVTPNISINDGNLVVHGKTILTGVPENIVLTPGCGVAGAFIGAAASHSKSLHVFPVGVLEGHRFMCCFRFKLWWMTQRMGSCGKEVPLETQFMLVETKDGDESSTIYTVFLPLLEGQFRSVLQGNERNEVEICLESGDSDVQTNQGLCLVYMHAGPNPFEVITQAVKAVEKHMQTFVHREKKKLPSFLDWFGWCTWDAFYTDVTAEGVDDGLKSLNEGGTPPRFLIVDDGWQQIEKKEKDTNTIVQEGAQFASMLTGIKENEKFQKNGQNSEQVSGLKHVVDEAKQHHNVKFVYVWHALAGYWGGVKPAAAGMEHYETSLAYPVSSPGVMGNQPDIVMDSLSVHGLGLVHPKKVFNFYNELHAYLASCGVDGVKVDVQNIIETLGSGHGGRVSLTRSYHQALEASVARNFPDNGCIACMCHNTDGLYSAKQTAVVRASDDFYPRDPASHTIHISSVAYNTLFLGEFMQPDWDMFHSLHPAADYHGAARAIGGCAIYVSDKPGNHNFDLLRKLVLPDGSVLRAQLPGRPTRDCLFVDPARDGTSLLKIWNVNNCSGVVGVFNCQGAGWCKVIKRTRIHDESPGTLTGSVRAVDVEVLAEIAGADWNGETVVYAHKSGEVVRLPKDVSVPVTLKVLEYELFHFCPLKEVTPNISFAPIGLLDMFNSSGAVDHVVIHLASDMKPELFDGEIPSELTASLSENRSSTATIAIKTRGCGRFGAYSSQCPLKCTIDKAETDFNYDFATGLMTFNIPIPKEDMHRWLVEIQV
>Ruboc_01_G10320
MVSNLYHRSPPLTRIINTSSPFHRITINSISAINHPHRINNFLKRSHSTSELADIPAIEHFRYWHFRNLKVALKLQRSEKPLPNRKLHEEEEEEEREMTIKPAVRVSDGKLIVKNRTVLTGVPDNVVATSGSSSGPVEGVFLGAAFEEGNSRHVTSLGTLQNGVRFMACFRFKLWWMAQKMGDSGSEIPLETQFLLVESKEGSHLASDGGDEEDQIVYTVFLPLIEGPFRACLQGNTRDELELCLESGDVDTKASSFTHSLFVHAGTDPFATITEAIRAVKVHLKTFRQRHEKKLPGIVDYFGWCTWDAFYQEVTQEGVEAGLESLTSGGAPPKFVIIDDGWQSVGGDQERDGEKEPALQRLTGIKENSKFRNKEDPTVGIKNIVNIAKEKHGLKYVYVWHAITGYWGGVRPGVKELEEYGSLLKYPNLSKGVLQNEPAWKTDVLQLQGLGLVNPKSVYKFYNELHSYLASAGVDGVKVDVQCVLETLGAGLGGRVELTRQYHQALDASVSRNFQDNGIIACMSHNTDALYCSKQTAVVRASDDFYPRDPMSHTIHIAAVVYNSVFLGEFMQPDWDMFHSLHPAAEYHASARAISGGPVYVSDAPGKHNFELLKKMVLPDGSVLRARLPGRPTRDCLFSDPARDGVSLLKIWNMNKYTGVVGVYNCQGAAWSTLERRNAFHQTKSDAITGYIRGRDVHLIQEAATNPDWNGDCAMYCNRTGELATLPYNAAMPISLKVLEHEIFTVSPIRVLAPGVSFAPLGLVDMYNAGGAIEELRYEENLGNGGVGVERFIRAVTMEVKGCGKFGVYSSEKPRRCCVGTNEVDFDYDSASGLVTLSLDHMPEDGQRVQVVEVEL
>Ruboc_03_G12054
MTVGAGITVEDGSLMVLGNKVLGDVHDNIVVTPASGGALANGAFIGVESDQKGSRRVFPIGKLEGLRFMCVFRFKMWWMTQRMGTTGQDVPFETQFLIVETKEGGHFGDGSKSGGDESAVYTVFLPILEGDFRAVLQGNELNEIEICLESGDPDVDGFEGSHLVFVGAGSDPFDVITDTVKTVEKHLQTFNHRERKKMPDMLNWFGWCTWDAFYTDVTSEGLKQGLDSLESGGVPPKFVIIDDGWQSVSMDSTGVGFIADNTANFANRLTNIKENHKFQKDGKEGHRVEDPAMGLRHIVTEIKEKHALKYAYVWHAITGYWGGVRPGVSEMEHYDSKLAYPISSPGVESNEPCDALNSITKNGLGLVNPDKVFNFYDELHSYLASARIDGVKVDVQNILETLGAGHGGRVKLARKYHHALEASIARNFPDNGIISCMSHNTDGLYSAKRTAVIRASDDFWPRDPASHTIHIASVAYNTVFLGEFMQPDWDMFHSLHPMAEYHGAARAVGGCAIYVSDKPGQHDFNLLQKLVLPDGSILRAKLPGRPTRDCLFSDPARDGKSLLKIWNLNDFTGVVGVFNCQGAGWCKDGKKNLIHDLEPGTITGVIRAKDVDYLPKVADEKWSGDAVIYSHLGGEVLYLPKDASMPITLKSREYEVFTVVPAKKLSDGVKFAPIGLIKMFNSGGAIKEYESKSSTRVDMKVHGSGIFGAYSSARPKRITVDSEEIEFGYEVESGLLTITNRAFQLELGLHKYGVVFPTPSPRRQSRRTVTDCQTAAKPRPSSVYEAVCNPNFASQFQEREMFRSRVVALFVKGNNKALCSLRGTTPSRVLKEKPFRLFSTGITRQCLNSFRSLPKGHYVPSMRNMSTVTSVGVESKEGLKLLVNGGPRAQKMVCIWLFGSAAWVFSMVILGGITRLTRSGLSMTDWKFTGGLPPLSDEDWLLEFEKYKQSPEYKRVNRGMSIENFKFIYWMEYAHRMWGRALGIMFALPFSYFLRKGYITLPLGLRLSALFGLGAGQGLIGWWMVKSGLEEPTSEYAQPRVSPYRLAAHLTSAFAIYCGLLWTGLSVVMPEPPSKSVAWVHGAAKVKRLALPVSLLVGITAVSGAFVAGNDAGHAYNTFPKMGDTWIPADVFDMKPLIRNFFENTSTVQLDHRILATATLVSIGALWWSTRKFETHPIVRSLIRTTLSMAALQVTLGISTLLSYVPVELGTAHQAGALTLLTLMILLNHTVRRPSPTLLKSLTQASKTI
>Ruboc_06_G20273
MTVTPNISVNDGNLVVHGKTILTGVPENIVLTPGGGVAGAFIGATASHSKSLHVFPVGVLEGHRFMCCFRFKLWWMTQRMGSCGKEVPLETQFMLVETKDGDESSTIYTVFLPLLEGQFRSVLQGNERNEVEICLESGDSDVQTNQGLCLVYMHAGPNPFEVITQALPSFLDWFGWCTWDAFYTDVTAEGVDDGLKRFASMLTGIKENEKFQKNGQNSEQVSGLKHVVDEAKQHHNVKFVYVWHALAGYWGGVKPAAAGMEHYETSLAYPVSSPGVMGNQPDIVMDSLSVHGLGLVHPKKVFNFYNELHAYLASCGVDGVKVDVQNIIETLGSGHGGRVSLTRSYHQALEASVARNFPDNGCIACMCHNTDGLYSAKQTAVVRASDDFYPRDPASHTIHISSVAYNTLFLGEFMQPDWDMFHSLHPAADYHGAARAIGGCAIYVSDKPGNHNFDLLRKLVLPDGSVLRAQLPGRPTRDCLFVDPARDGTSLLKIWNVNKCSGVVGVFNCQGAGWCKVIKKTRIHDESPGTLTCSVRAVDVEVLAEIAGADWNGETVVYAHKSGEVVRLPKDVSVPVTLKVLEYELFHFCPLKEVTPNISFAPIGLLDMFNSSGAVEQVVIHLSSDMKPELFDGEVPSELTASLSENRSSTATIAIKTRGCGRFGAYSSQRPLKCTIDKAETDFNYDFATGLMTFTIPIPKEEMHRWLVEIQV
