# Supplementary material for: Transcriptomics of long‐term, low oxygen storage coupled with ethylene signaling interference suggests neofunctionalization of hypoxia response pathways in apple ( Malus domestica )
Source: Plant Direct. 2024 Dec 20;8(12):e70025. doi: 10.1002/pld3.70025 (PMC11660084; doi:10.1002/pld3.70025)
Supplement: Supplementary file 2 — Data S2: Homologs of all 606 hypoxia response genes identified in this study across 42 representative species of land plants). [file PLD3-8-e70025-s004.gz › 01-integratedGeneFamilies_dir/212.fna]

>gnl_Ambtr_v1.0_evm_27.model.AmTr_v1.0_scaffold00153.20
ATGGATGAAGGTGGCGGTGGCGGTGGCGGTGGCGGTGGCGGTGGCGGCAGCGCAGGCCCCGGCGAGGGCTCCGGCACTGGCAGCGTAGCGGAATCATCCTCCCCTGCTCCGCCGAGCCGCTATGAGTCGCAAAAGCGGCGGGACTGGAATACCTTCCTCCAATACCTCAAGAACCACAAGCCCCCACTTTCTCTCTCTAGATGCAGCGGCGCCCACGTGATAGAGTTTCTCAAATACCTCGACCAGTTTGGGAAAACAAAGGTCCATCTCGTTGGGTGCCCCTACTTCGGGCACCCGAGCCCGCCGAACCCATGTGCTTGCCCGCTGAAGCAGGCCTGGGGCAGCCTTGATGCGCTGATCGGGCGGCTGCGGGCCGCGTACGAGGAGAACGGGGGGCGGCCCGACGCCAACCCTTTCGGAGCACGGGCAGTGAGGATTTATTTGAGGGAGGTGCGGGAGTCGCAGGCCAAGGCGAGGGGCATTCCTTATGAGAAGAAGAAGCGAAAGAGGCCTCCGCCACCTGCCGACCAGGGAGCAGCCTCGGGTGAGCCTAATTCCGCAGGCGGCGCCAGTAGTGGTGGCTCGGTGCCTCCGGCTACAGCTGCCATG
>gnl_Ambtr_v1.0_evm_27.model.AmTr_v1.0_scaffold00153.22
ATGACCCAGCAAGGAGCAATCACACCCAGGTCAGTTGCTAAGCAATCCGTAGCAACACCATCGAAATCATCCGGCTACGACACTCGCCGCTACGATTCGAGCCGCTATGAGGCTCAGAAACAGAGAGACTGGAACACCTTTGTCCTCTATGCAAAGAACCACCAACCCCCCATCTACCTCTCTAAGTGCGTAGGCTCCAATGTGATCGACTTCCTCAAAACCCTCGATGAGCTGGGCAAGACCAAGGTGCATGTCTATGCGTGCCCTTACTACGGTTACCGAGATTCTCCCAACACCTGCGCATGTCCACTGAGGCAGGCGTGGGGCAGCCTGGATGCGTTGGTGGGGCGGCTGAGGGCGGCCTATGAGGAGAATGGCGGGACCCGCGATGCTAACCCCTTTGCCTCGCAGGATGTGAGGAAGTATCTAATGGAAGTGAGGGTGGCACAGTCCAAGGCGAGGGGGATTCCTTTAGATAAAAAGAGTGAAGATTATAACTCCTTTCCTTCTTATCCTCATCCTCCTCCTGTTGTTAATACGCCTGGCCTTGCACTGGTTCCGGTCACTTTTGTTCCTGTGGCGCCGGTTGCTCCAATGTGGGAGTGTGAGGCCATATCTAGTGCAGCGAATCGTAAAGCTGCAGCAGCGAAGGGGGGATCTTTATCGCCTGAGAAGAAGACCCCTGAGAATGCGATACTTCAGATAACAGGACCTGAATTCACAGGGAGAATGACGAGGAGCCGAACTCGAGGTCTGCTGCGCTATAGTGATACTCCGTCAAAGCTGCCAGTCAAAAGGGCAAAGAAGGCAAAGGATCATGGAGAGGTCGAAAAGCCAAAGGATAATGAGGATTCAGTCCAACAGGTTGAAAAGCTGAAGGATCATGAGGGCTCGATTGAACAAGTTGAAAAGCCCAATGATAATGAGGACTCAATGCAACAGGTTGAGAAGCCAAAGGATCCGGAGGACCCAATGCCGCAGGTTGAGGAGCCTCAGGATCATGGCGAC
>gnl_Ambtr_v1.0_evm_27.model.AmTr_v1.0_scaffold00067.31
ATGGCGGCGGAACATGTAGCAGACCGGCCCCCCTCCTCCGCCAGCAGCAGCACTGCCGAACCCAACAACCACCGTGCGCCTGCCCCCAGCACCCCCCCATCGCGCTACGAGTCTCAGAAGCGCCGAGACTGGAACACCTTCGGCCAGTACCTCCGTAACCACCGGCCCCCACTTGCCCTTTCTCGCTGCAGTGGGGCTCACGTCCTCGAATTCCTCCGCTACCTCGACCAATTCGGCAAAACAAAGGTCCACAGTCAATCCTGCCCCTTCTTTGGACACCCCCACCCTCCAGCCCCGTGCCCGTGCCCTCTCCGACAGGCTTGGGGCAGCCTTGATGCCCTAATCGGGAGACTGAGGGCCGCATATGAGGAAAATGGCGGAAAACCTGAGGCCAACCCCTTCGGAGCTAGAGCTGTGAGGCTCTATTTGCGCGAGGTTCGCGAGTCGCAGGCGAAAGCTAGGGGCATCGCATACGAGAAGAAGAAGAGGAAGAGGCCTCCAAATATGTCAAGCACAGTAGCCCCAGCTGAAACAGCTTCAACTTCAGTGGGGGTGGTTGCACCAGGTGAATTCTCTCTCAGTGAAGCCTCCAGCAATAGTCAGCAGGAGTTTGTGAAT
>gnl_Ambtr_v1.0_evm_27.model.AmTr_v1.0_scaffold00155.8
ATGGCTGCAGTTGCCGCCGCCGCCGCTGGGGCTCTTGCTGCCAACAGCACTGACCCAGTCCCGACCCGTCGTGTCCCCGACAACTCGAGCCCCCCATCGCGCTATGAGTCTCAAAAGCGTCGTGACTGGAACACCTTTGGACAATACCTGAAGAACCACCGTCCCCCTCTCGCCCTCTCTCGATGCAGTGGAGCCCATGTCCTCGAATTCCTTCGATACTTGGACCAATTTGGCAAGACAAAGGTTCATATCAATGGGTGCCCTTTCTTTGGTCACCCTCACCCTCCAGCCCCTTGCCCTTGCCCTCTAAAACAAGCTTGGGGTAGCCTTGATGCCCTAATTGGGAGGCTTCGGGCTGCCTTTGAGGAGAATGGGGGCCAGCCTGAGGCTAACCCTTTTGGTGCAAGGGCAGTTAGGCTTTATTTGAGGGAGGTGAGAGAAATGCAAGCTAAGGCAAGGGGAATTGCTTATGAGAAGAAAAAGAGGAAGAGGCCTAACAATAAGATTGTGAACCCAGTGCAAGTCGGCTCGTCGGTGCAAGTGGGTTCACTGCAAGTGGCCGAGCCCATGCCGATGGTGGGTTCAGTGCACCATGGGCTGGGGCATGGTGGCCTGATAAGTGCTCAATTGGCTGATCACTTGTTGCAAGGATCT
>gnl_Aquco_v3.1_Aqcoe2G375100.1
ATGGATACACTAGTAGCAGCTGACAGTTCTAATTCTGAGAACAACAGTTCCGGCACGACCAGCATGATGATTAGCCCCAACAGTTCCATGGCTATGTCATCAGTATCTACTCCAACTTCCAGTCGATATGAAAACCAGAAGCGTCGAGACTGGAACACCTTTGGCCAATACTTAAAGAATCATAGGCCACCACTGTCCCTTTCTCGGTGCAGCGGTGCACATGTTCTTGAATTTCTTCGGTATCTTGATCAATTCGGTAAGACTAAAATTCACAATCAATTCTGTCCATTCTTTGGACATCCTAACCCTCCCGCACCATGCCCGTGTCCTCTCCGTCAAGCTTGGGGAAGCCTTGACGCTCTCATTGGACGCCTTCGAGCTGCCTTTGAAGAACATGGTGGAAAGCCTGAAGCAAATCCATTTGGAGCTCGAGCTGTTAGGCTTTACTTGCGCGAAGTTCGTGAATTGCAGGCTAAGGCAAGGGGAATCAGCTATGAGAAGAAGAAGCGAAAGCGTCCACAGGCTTCACCAGCATTGCCAAGTCAGAATGCAATT
>gnl_Aquco_v3.1_Aqcoe2G087000.1
ATGGATTCAACATCAGGTGGTGGTGGTGGTAGTGGTAGTGGTGCATCATCAGAACAACAAAAACCCACTACTACTACTACTACTACTACTACTGAATTAGTGGTTTTATCTTCAACAGCAGAACAACAACAACAACAACAAATCATAGAAGGTACGACATCATCACCAGCAACAACAGCACAACCACCAAGTCGATATGAATCACAAAAGAGAAGAGATTGGAATACTTTCTTGCAATATTTGAAGAATCATAAACCTCCATTAACATTAGCAAGATGTAGTGGTGCACATGTTATTGAATTCTTGAAATATTTAGATCAGTTTGGTAAGACTAAAGTACACTTAACTGGTTGTGCTTATTTTGGTCATCCAAATCCACCTGCACCTTGTGCTTGTCCATTAAAACAAGCTTGGGGTAGTCTTGATGCTTTGATTGGAAGATTAAGAGCTGCTTATGAAGAAAATGGTGGTAGACCTGAATCTAATCCTTTTGGTGCTAGAGCTGTCAGAATTTATTTAAGGGAAGTTAGAGAAGGTCAAGCTAAAGCTAGAGGTATTCCTTATGAGAAGAAAAAAAGAAAGAGACCAACTAATACTACTACTAGTTCAACATCAATAGTATCATCATCATCATCAGCAGCAGCAGCTTCTGCTTCTTCAATGGTTGGGATTGATTGTAGTGGTGGTGTACATGTTGGTGGAAGTGGATTAGTTTCTTCTTCTTCTGATGCTGGTGGTGGTGGAATTGTTACTACTGTTACTGGTTCTAGTACTAGTACTCTTGCTGCTCCCACTACTACATCTATA
>gnl_Aquco_v3.1_Aqcoe4G043800.1
ATGTCGGATGAACGGGGAAAAGAATCTGTAAAGGCTTCATCATCGTCTTCGGTACCATTAAGTCGGTATGAATCGCAGAAAAGAAGAGACTGGAACACGTTCGGGCAATACTTGCAGAACCAAAGACCTCCAGTTCAAGTACCTCAGTGTAACCACAATCATATACTTGATTTCCTTCGGTATCTTGATCAGTTTGGTAAGACTAAAGTTCATGTACAAGGTTGCGCTTTCTTTGGAATGCCAGAACCACCTGCACCATGTACTTGTCCACTTAAACAAGCTTGGGGAAGTCTTGATGCACTTATCGGTCGTCTTAGAGCTGCATATGAAGAAAATGGTGGATCTCAAGAAACAAATCCTTTTGGAAGTGGTGGTATTCGTGTTTATTTGCGCGAAGTTAAGGAGTGTCAAGCTAAAGCTAGAGGTATTCCATATAAGAAGAAAAAGAAGAAGAGAAACACAGTCAAGATTCAGGATGAATTGCAGTCTTCG
>gnl_Aquco_v3.1_Aqcoe1G225500.1
ATGTCGAATGACAGAGGAAAACAGATCGCTGAAGGATCGTCTTCGAGGCCAGCTAGTGAACCAGCTCCTTTAAGCCGTTATGAGTCGCAGAAAAGGAGAGACTGGAATACTTTTGGTCAGTACTTGAAGAACCAGAGACCCCCAGTTTCACTATCACAGTGCAACTACAGCCATGTACTTGAATTTCTTCGGTACCTTGATCAGTTTGGAAAGACAAAAGTTCACTTACATGGATGTATATTTTATGGTCAACCAGAACCACCTGCACCATGCACATGCCCACTTAAGCAAGCTTGGGGAAGCTTAGATGCTCTCATCGGTCGCCTTCGTGCTGCCTATGAAGAAAATGGTGGATCTCCAGAGACAAACCCTTTTGGTAGTGGTACTATTCGGGTTTATTTGCGCGAGGTTAGGGAGTCTCAAGCTAAAGCCAGAGGGATTCCTTACAAGAAGAAAAAGAAGAAGAAAGTTGAGAACAAGGGTGCCGATGGTTCTGATCATTCTATGCAGTCATCT
>gnl_Aquco_v3.1_Aqcoe5G024600.1
ATGGATGCAAGTGGAGCAACAGACAGTTGCAACTCTGAAAACAACAGCACCAACACGAACAACAGTGGCGGTGGCGCCTCCTCCTCGGCTGCAAGTCCTACCCCAAGCCGGTATGAAAGCCAGAAGCGCCGGGATTGGAACACCTTTGGCCAGTACCTTAAAAATCATAGACCCCCATTATCCCTCTCAAGATGTAGCAGTGCACATGTCCTTGAGTTTCTTCGCTATCTTGATCAATTTGGCAAAACCAAAGTCCATAACCAGATCTGCCCCTTCTATGGACACCCTAATCCACCAGCACCATGCCCATGTCCTCTCCGCCAGGCATGGGGAAGCCTTGACGCTCTCATAGGAAGACTGCGAGCTGCATTTGAAGAGCACGGGGGAAAACCTGAGGCCAATCCTTTCGGTGCTCGAGCAGTAAGGCTCTACCTACGCGAAGTACGCGAATCTCAATCGAAAGCAAGGGGGATAAGCTATGAAAAGAAGAAGCGGAAGCGCCCACAGCAGCAGCCTGCACTACCACCAGCCCCTGACGATTCATCACAC
>gnl_Arath_TAIR10_AT2G31160.1
ATGGATATGATTCCCCAATTGATGGAAGGCTCTTCAGCTTACGGAGGTGTCACAAACCTCAACATCATCTCAAACAACTCCTCCTCCGTCACCGGAGCCACCGGAGGTGAAGCAACGCAACCACTGTCTTCCTCCTCCTCACCATCGGCGAACTCAAGCCGTTACGAGAACCAGAAGAGGAGAGACTGGAACACGTTCGGACAGTACTTAAGGAACCATCGGCCACCGCTTTCGCTTTCCCGATGCAGTGGAGCTCACGTGCTCGAGTTCCTCCGTTACTTGGACCAGTTCGGTAAGACAAAAGTCCACACGAACATTTGTCACTTCTATGGCCATCCTAATCCTCCGGCACCGTGTCCGTGTCCTCTCCGACAAGCTTGGGGAAGTCTTGACGCTCTTATCGGTCGTCTTCGAGCTGCCTTTGAGGAAAACGGAGGCAAGCCTGAGACGAATCCTTTTGGAGCTCGTGCCGTTAGGCTTTATCTAAGGGAAGTTAGAGATATGCAGAGTAAAGCTAGAGGTGTTAGCTACGAGAAGAAGAAGCGAAAGCGTCCTCTTCCTTCGTCGTCGACTTCTTCTTCCTCCGCCGTAGCTAGCCACCAGCAATTTCAAATGCTACCGGGTACTAGTTCTACTACTCAATTAAAGTTTGAGAAG
>gnl_Arath_TAIR10_AT2G42610.1
ATGTCCTCTCCAAGAGAAAGAGGAAAGAGTTTGATGGAATCATCAGGATCAGAGCCACCGGTGACACCAAGCCGTTACGAGTCGCAGAAGAGACGTGACTGGAACACTTTCGGACAGTACTTGAAGAATCAGAGACCGCCTGTGCCGATGTCTCACTGCAGCTGTAACCACGTGCTTGATTTCCTCAGGTACTTAGACCAGTTCGGTAAGACAAAGGTGCACGTGCCTGGCTGTATGTTCTACGGCCAGCCTGAGCCACCAGCTCCTTGCACGTGCCCTCTCAGACAAGCTTGGGGAAGTCTTGACGCTTTGATCGGACGGCTGAGAGCGGCTTACGAGGAGAACGGTGGACCTCCGGAGACTAACCCTTTCGCTAGCGGAGCGATAAGGGTTTATCTGAGGGAGGTTAGGGAGTGTCAGGCTAAGGCTAGAGGGATTCCTTACAAGAAGAAGAAGAAGAAGAAGCCAACGCCGGAGATGGGAGGTGGGAGAGAGGACTCTTCTTCCTCCTCCTCTTCCTTCAGCTTCTCT
>gnl_Arath_TAIR10_AT4G18610.1
ATGTCTTCGGATCGTCACACACCGACGAAAGATCCACCGGATCATCCGTCTTCTTCCTCCAACCACCACAAGCAACCACTTCCTCCTCAACCGCAGCAACCACTCAGCCGCTATGAATCGCAGAAACGCCGCGACTGGAACACGTTCGTCCAATACCTAAAATCACAAAATCCACCGTTGATGATGTCTCAATTCGACTACACGCACGTGCTAAGTTTCCTAAGGTACTTAGATCAGTTTGGTAAGACCAAAGTACATCATCAAGCTTGTGTCTTCTTCGGACAACCGGATCCACCAGGTCCGTGCACGTGTCCTCTCAAACAAGCTTGGGGAAGCCTAGATGCTTTGATCGGACGGCTAAGAGCTGCTTACGAGGAACACGGTGGCGGGTCACCTGATACTAACCCGTTTGCAAACGGGTCGATCCGGGTTCACTTGAGGGAAGTGAGAGAATCTCAAGCCAAGGCTCGTGGGATTCCGTACAGGAAGAAGAAAAGGAGGAAGACTAAAAACGAGGTCGTTGTTGTCAAGAAGGATGTTGCAAACTCTTCGACTCCTAATCAGTCGTTCACT
>gnl_Arath_TAIR10_AT1G78815.1
ATGGCTAGTCATAGCAACAAAGGCAAAGGCATAGCAGAAGGATCGTCTCAACCGCAATCGCAACCGCAACCACAACCACACCAACCGCAATCACCTCCTAACCCGCCAGCGTTAAGCCGGTACGAGTCACAGAAACGACGAGACTGGAACACGTTTTGTCAATACCTGCGTAACCAACAGCCACCGGTTCACATCTCGCAGTGTGGATCAAACCACATCCTCGATTTCCTCCAATATCTCGACCAGTTTGGGAAGACAAAGGTTCATATCCATGGATGCGTTTTCTTCGGACAGGTTGAGCCAGCGGGACAGTGTAACTGTCCTTTAAAACAAGCGTGGGGGAGTTTAGATGCTTTGATCGGACGGCTAAGAGCGGCTTTCGAGGAGAACGGAGGATTGCCGGAGAGAAACCCTTTTGCCGGCGGCGGAATTAGGGTTTTTCTGAGGGAAGTGAGAGATTCACAGGCGAAGGCAAGAGGAGTTCCGTACAAGAAAAGAAAAAAGAGGAAGAAGAGGAATCCTATGAAGAGTCATGATGGTGAAGATGGTACTACGGGAACTAGTAGTAGCTCCAACTTGGCTTCT
>gnl_Arath_TAIR10_AT1G07090.1
ATGGAATCGGCGGATTCCGGACGATCCGATCCGGTAAAAGGAGACGACCCGGGTCCATCTTTCGTCTCTTCACCACCAGCTACACCTAGCAGGTATGAGTCACAGAAGCGACGCGACTGGAACACGTTCTTGCAGTACCTCAAGAACCACAAGCCGCCTCTCGCGTTGTCACGGTGTAGCGGAGCGCATGTGATCGAGTTTCTCAAGTACCTCGACCAGTTCGGTAAGACCAAAGTCCACGTGGCGGCTTGTCCTTACTTCGGCCATCAGCAACCTCCGTCTCCTTGCTCATGCCCTCTCAAGCAAGCTTGGGGATCTCTCGATGCTTTGATCGGACGGTTGAGAGCTGCCTACGAGGAGAACGGTGGACGGCCGGATTCTAACCCGTTCGCCGCACGTGCGGTTCGGATTTACTTGAGGGAAGTCAGAGAGAGTCAGGCAAAGGCTCGTGGGATTCCTTACGAGAAAAAGAAACGGAAACGGCCGCCAACTGTCACCACCGTTAGAGTTGACGTCGCTTCTTCGAGACAAAGTGACGGAGACCCTTGTAACGTCGGTGCTCCATCTGTTGCCGAGGCCGTACCGCCT
>gnl_Arath_TAIR10_AT1G16910.1
ATGACGAGTACAAACACGAGAAACAAAGGCAAATGCATAGTAGAAGGACCACCACCGACTCTAAGCCGTTATGAGTCACAAAAAAGCCGCGACTGGAACACGTTTTGCCAGTATCTCATGACCAAGATGCCACCAGTTCACGTATGGGAGTGTGAATCAAACCACATCCTCGATTTCCTCCAAAGTCGTGACCAGTTTGGTAAAACAAAAGTTCATATCCAAGGATGCGTTTTCTTCGGACAGAAAGAGCCACCAGGAGAGTGTAACTGCCCGTTGAAACAGGCGTGGGGAAGCTTAGATGCTTTGATCGGACGGCTGAGAGCAGCTTACGAGGAGAACGGTGGCTTAACGGAGAAAAACCCGTTTGCCCGGGGAGGGATTAGGATTTTTCTGAGGGAAGTGAGAGGTTCACAGGCGAAGGCGAGAGGAGTTTTGTACAAAAAAAAGAAGCGTCTTGTAGTTGTTGGTACGGGAACTAGTACTACTTGGACT
>gnl_Arath_TAIR10_AT3G23290.2
ATGGATCATATCATCGGCTTTATGGGCACAACAAACATGTCACATAACACAAACCTTATGATCGCTGCCGCAGCCACTACCACTACGACCTCTTCGTCTTCCTCTTCGTCCTCCGGAGGCTCGGGGACTAACCAGCTAAGCAGGTACGAGAATCAGAAGAGAAGAGATTGGAACACTTTCGGACAGTATCTACGCAATCACCGTCCACCACTTTCTCTCTCCCGTTGCAGTGGTGCTCATGTTCTTGAATTCCTCAGGTACCTCGACCAATTCGGCAAGACTAAGGTTCACACACACCTATGTCCGTTCTTCGGACACCCAAACCCACCAGCACCATGTGCCTGTCCACTCCGACAAGCGTGGGGTAGTCTGGACGCACTCATTGGCCGTCTTAGAGCTGCTTTTGAAGAGAACGGTGGTTCACCAGAGACGAACCCTTTTGGTGCACGAGCCGTTCGACTCTACCTAAGGGAAGTACGTGACTCGCAGGCTAAAGCACGTGGGATCAGCTATGAAAAAAAGAAGCGCAAGCGACCTCCTCCGCCACTACCACCGGCTCAGCCGGCGATTTCAAGTAGCCCTAAT
>gnl_Arath_TAIR10_AT3G04510.1
ATGGATTTGATCTCTCAAAACCACAACAACAGAAACCCTAATACCAGTCTCTCGACGCAAACCCCTTCTTCCTTTTCTTCTCCACCTTCCTCTAGCCGCTACGAGAACCAGAAACGCCGTGACTGGAACACTTTCTGCCAATACCTCAGAAACCACCATCCACCGCTCTCTCTAGCTTCTTGCAGTGGCGCACACGTCCTCGATTTTCTGCGTTACCTTGACCAATTCGGCAAAACCAAAGTCCACCACCAAAACTGCGCCTTCTTTGGCCTCCCAAATCCACCGGCTCCTTGTCCTTGTCCTCTCCGACAAGCCTGGGGCTCACTCGACGCCCTCATTGGTCGTCTCCGTGCAGCCTACGAGGAGAACGGTGGCGCTCCCGAGACTAGCCCTTTTGGCTCACGGTCCGTCAGGATTTTCCTCAGGGAGGTTAGAGATTTCCAGGCTAAGTCACGTGGTGTTAGCTATGAGAAGAAGAGGAAAAGGGTCAACAACAAGCAAATAACTCAGTCCCAACCACAGTCCCAACCGCCTTTACCCCAGCAGCCACAGCAGGAGCAAGGTCAGTCTATGATGGCTAATTACCACCACGGTGCAACTCAA
>gnl_Arath_TAIR10_AT5G28490.1
ATGGATTTGATCTCTCACCAACCAAACAAGAACCCTAATTCCTCAACACAACTAACACCACCTTCCTCAAGCCGGTACGAGAACCAAAAACGCCGTGACTGGAACACTTTCTGTCAATACCTCCGGAACCACCGTCCTCCGCTCTCTCTCCCCTCGTGTAGCGGCGCACACGTGCTCGAGTTCCTCCGCTACCTTGACCAGTTCGGGAAAACAAAAGTTCACCACCAGAACTGTGCCTTCTTTGGCCTCCCTAACCCTCCTGCTCCTTGTCCTTGTCCTCTCCGGCAAGCTTGGGGCTCACTCGACGCTCTTATCGGCCGCCTCCGCGCCGCCTACGAGGAGAACGGTGGCCCACCTGAAGCTAACCCATTTGGCTCACGCGCCGTCAGGTTATTCCTCCGTGAAGTCAGAGACTTTCAAGCCAAAGCTCGAGGTGTTAGCTATGAGAAGAAGAGGAAGAGAGTCAACAGGCAGAAACCGCAAACGCAGCCGCCTCTACAGCTTCAGCAACAGCAACAGCAGCCACAACAAGGTCAGTCTATGATGGCTAATTACTCGGGTGCAACAGTA
>gnl_Arath_TAIR10_AT5G58500.1
ATGGAGGGAGAAACCGCAGCCAAAGCAGCGGCAAGTTCCTCCTCATCCCCGAGCCGGTACGAGTCTCAAAAGAGGCGAGACTGGAACACTTTCCTTCAGTATCTAAGGAACCACAAGCCACCTCTGAATCTGTCTCGTTGTAGTGGCGCACACGTCCTTGAGTTCCTTAAGTACCTCGACCAGTTTGGTAAGACCAAAGTCCATGCCACGGCTTGTCCCTTCTTCGGACAACCTAACCCACCGTCTCAGTGCACTTGCCCTCTCAAGCAAGCTTGGGGAAGTCTCGATGCTCTCATCGGCCGTCTAAGGGCTGCTTTCGAGGAAATCGGCGGTGGTCTTCCTGAGTCAAACCCTTTCGCTGCCAAGGCTGTTAGGATCTATCTTAAAGAAGTCCGTCAAACACAGGCTAAGGCTCGAGGGATTCCTTACGACAAGAAGAAAAGAAAACGTCCGCATACAGACACGGCAACTCCAATCGCCGGTGACGGAGACGATGCCGAAGGAAGTGGTGGTGCTGCTTTGGTCGTTACGGCTGCAACTACGGTA
>gnl_Betvu_v1.2_Bv3_048920_aijh.t1
ATGGATCTAATCCCACCATCATCATCATCGTCGTCATCATCATCAACGACAGCGGGCAGCAACAACGGGCAGCTTAGCAGGTACGAGAATCAGAAAAGAAGAGACTGGAACACTTTCGGGCAGTATTTAAGGAATCACCGACCTCCATTAACGTTATCCCGTTGTAGTGGAGCCCACGTGCTGGAGTTTCTCAGGTATTTAGATCAGTTCGGAAAAACTAAGGTTCATAATATGGGGTGCCCGTTTTTCGGGCACCCTAACCCTCCTGCCCCTTGCCCGTGCCCGCTTAGGCAGGCTTGGGGGTCCCTTGATGCTCTCATAGGCCGTCTTAGAGCGGCCTATGAGGAAAATGGGGGACCCCCTGAAAGTAATCCTTTTGGGGCCCGTGCTGTTAGGCTCTTCCTTCGCGAGGTAAGGGATTCCCAAGCGAAGGCTAGGGGTATTAGTTATGAGAAGAAAAAAAGAAAGAGGGTGACACCGGCTTTAAAGCCGGTGTCACAACATTCGCCATCATCACCACCACCTCTTCAGCACCACCATCTCCACGGCGAGTCCAGTGGTGGATTGATCATTACTGGCTTCGCCGTGGATGGACATCATGGTGGTGGTGCAGGAGAAAGGAGC
>gnl_Betvu_v1.2_Bv4_085730_tree.t1
ATGTCAAGTAACATGTCAAGTAACATGAAGGGAAAAGATGTAATAAATTTTCAGGGACCGTCATCCGTTGGTGGCGGATCCCGGTCCCCAATCGACGACGAGGACCACCACCTCAACCACAACCACAACCACAACCAGCACCGGCAATCGACGGCTGCACCGTTGAGCCGGTACGAGTCCCAAAAACGGCGAGATTGGAACACTTTTTGCCAGTACTTAAAAAATCAACGTCCCCCAATTAATGTCATGTCACACTGCACCCCAAGTCATGTGTTAGATTTTTTAAGGTACTTAGACCAATTTGGAAAAACTAAGGTACACATCCAAGGTTGTATGTTTTTTGGGCAACCTGAGCCTCCTGGCCCATGCACTTGCCCTCTAAGGCAAGCTTGGGGCAGCCTTGATGCACTCATCGGCCGCCTTCGAGCCGCCTACGAAGAGAACGGTGGTCCACCAGAGACGAACCCGTTTGCTAGTGGCGTTATAAGGATGTATTTGAGGGAGGTGAGAGATTCTCAAGCTAAAGCAAGAGGAGTTCCTTACAAGAAAAAGAAGAAGAAGAGAAGCCAACTCAAAGCAGCTGCTGCTGCTGCTGCTGTTGCTGTTGCGGTTGCTGCTAGTAGTAGTAATAATACTGCTAGTGATGGAACTTCAAGGTTTCCCATGCAATCATCTTCT
>gnl_Betvu_v1.2_Bv4_093590_napk.t1
ATGGATTTCATGATGTCAAATGATGGGAATAATCCTATCTATAGCTACAGTGGTATGAGTGGTGGAACTAATATTGAAAGCTCCACCTTCAGTCTGACGACTGGCAGTGGCAGTGGCAGTGGGTCAGGGTCTAGTTCAGGTGCTGGCACGGCTGTAGCGGGTTCGGAAGCGTCCCCGCCACAGCCCTCGGTCCAGTCCCTCCCTAGCCGGTATGAGAACCAGAAGCGGAGGGACTGGAACACGTTTAGCCAGTACCTGAGGAGCCACAGACCCCCGCTACCTTTATCACTATGTAGCGGGGGTCATGTGCTGGAGTTCCTTAGGTACTTGGATCAGTTTGGAAAAACAAAGGTTCATAACCATGCCTGTCCTTATTTTGGGATTCCTAACCCTCCTGCCCCTTGCCCCTGCCCACTTAGGCAGGCTTGGGGCAGTTTAGATGCCCTCGTAGGCCGTCTTCGTGCGGCCTACGAGGAACATGGCGGACGGCCCGAGACTAACCCTTTTGGTGCTCGGGCTGTCCGTCTTTACCTCAGGGAGGTCAGGGATTATCAGGCTAAGGCCAGAGGTGTTAGCTATGAGAAGAAGAGGAAGAGGCCTGCTCCTAAGCAAAAACCTCTTGGAATGGGTTTACCAACATCAAAT
>gnl_Betvu_v1.2_Bv5_121360_ctwh.t1
ATGGATCATCCACTAATCTCTCATCTTACACAAAACAACAACAACAACAACAATTCTTCATCTTTTCTCCTTTCTTCTTCTTCCACTATCACTAATACTACTACTACTAATACTCTCTCAAACTCTTCTTCTTCAACCTCACCTTCTTCAACTAGTAGTAGTAGATATGAAAACCAAAAAAGAAGAGATTGGAATACTTTTGGTCAATACCTTAAAAACCACCGACCACCACTATCACTTAACCGTTGTAGTGGAGCCCATGTACTAGAGTTCTTACGTTACTTAGATCAGTTTGGAAAAACTAAGGTTCATACTCAACTATGTCCATTTTACGGGCACCCAAACCCACCTGCCCCTTGCCCGTGTCCACTTCGTCAAGCTTGGGGATCACTTGATGCTTTAATCGGACGGTTGAGAGCTGCTTATGAAGAAAATGGTGGTAAGCCCGAGATCAACCCGTTTGGGGCCCGAGCTGTTAGACTTTTTTTAAGGGAGGTTAGAGATTCTCAGTCTAAAGCTAGAGGTATTAGCTATGAGAAGAAGAAACGTAAGAGGGTTCCGCCTGTTAATGGGGGCCCGAACCCGATTATCGATTCGATATCGATGATGCCGCCACCGCTGCCGCCACCACACCAAATGCCGCCACCAGGTGCTGTT
>gnl_Betvu_v1.2_Bv7_175310_infp.t1
ATGGATGTAATAGGCGCTGGATCATCCGAACCCGGAAGTGGAGGTGGAGGTGGAGGTGAAGGATCATCCTCCCAACCAAACAGACCCGGAGGCGATCACGCCCCCGGATCATCAAGTGGCGGCGGTGGTGGTGGTGGTGATGGTGGTGGTAGTGGTGATGGATCTCAAACAGTTGCTGCAGCGACTGCAGCAGCAGTCGCTGCAGCAACAACAGGGGCGACCCCGAGCAGGTACGAGTCACAAAAAAGACGAGACTGGAATACTTTTTTACAATACCTAAGAAACCACAAACCCCCACTTTCACTGTCTAGGTGCAGCGGAGCCCATGTGATAGAATTCCTCAAATATTTGGACCAATTTGGTAAAACTAAAGTCCACATCACTGGCTGCCCTTACTTTGGTCACCCTAACCCTCCTTCCCCTTGTGCTTGCCCACTAAAACAAGCTTGGGGTAGTCTTGACGCGCTCATAGGCCGTCTTCGTGCTGCTTACGAAGAAAATGGAGGTCGACCTGAATCTAACCCATTTGGAGCACGCGCTGTCAGAATTTACCTCCGAGAGGTCAGAGAAAGTCAGGCCAAAGCTCGTGGGATCCCTTATGAGAAGAAGAAGCGAAAACGCGCTTCTTCTTCTTCTTTAACCTCCACTTCCACTGCCACCACCACCACTACAGCAGTCGCGAGTAGTGGTGGGACTAGAGAAGGTGGCAATGGAAGTGGAGATGAAGCAGGTGGAGTCACAGCTGCTGGTGTAGGTCCTCCTACAACTACTACC
>gnl_Betvu_v1.2_Bv8_180880_nnzc.t1
ATGGAAACTATCACAAAATTCGCTACTGAGCCACCACCTCTCCCTCCTGTTATATGTCCAGACAACCACATCCACCACCAAGCCGCGGCTCAACCATCCACCCCTACGCTTAGCCGGTACGAGTCCCAAAAGCGTAGGGACTGGAATACCTTTGGACAATACCTTAGAAACATGAGGCCACCCATTTCTGTAACTCAGTGTACATGTCACCACGTACTAGAGTTCCTTAGGTATCTTGATCAATTTGGAAAAACTAAGGTGCACTTACATGGGTGCACCTTCTTTGGGATGCCTGACCCACCGGCTCCTTGTAGCTGCCCGCTTCGACAAGCGTGGGGCAGCCTTGATGCTCTCATCGGACGGCTTAGAGCCGCCTACGAGGAGCACGGTGGGTCACCCGAATCGAACCCGTTCGGAAACGGGACTATTAGGGTCTATTTAAGGGAAGTTAAGGATTGTCAAGCTAAAGCAAGAGGAATTCCTTACAAGAAGAAAAAGAAGAAGAAGAGGGTTTTAAAGACTATTACTACTACTACTTGTGATGGATCTTCATCTAATCGTCGCTTT
>gnl_Betvu_v1.2_Bv9_209820_xxxd.t1
ATGGAAGGTGGTTCATCCTCATCATCTTCACCTCAAAACTATGAAGCAACACCACCCTCACCAACACCTAGCCGTTATGAGTCCCAAAAGAGGAGAGATTGGAACACTTTCGGTCAATACCTAAGGAACCAACATCCTCCTGTGCCTCTTTCTCAGTGCACTTGTCATCATGTCTTAGACTTCCTCCGCTACTTAGACCAGTTTGGTAAGACCAAGGTCCATGTTCCTGGCTGCATGTTCTATGGCCAGCCTGAACCCCCAGCACCGTGTCCGTGCCCTCTTAGACAGGCTTGGGGTAGTCTTGATGCCCTCATAGGCCGCCTTCGAGCAGCCTACGAGGAGAACGGTGGACCACCGGAGACTAACCCTTTTGCCGGTAGCGCGATAAGGGTGTATCTTAGGGAGGTACGGGAGTGCCAAGCTAAGGCTAGGGGTATTCCTTACAAGAAAAAGAAGAAAGGGGGTGGAAGAGGTGGGGGAGGTAGTAGTGGAAGTGGAAGTGGAGAAGATCAATCTTCTTTTTCTCCTGGTGGATCTTCAAGCTCTATGATGATGAGGTTTTCT
>gnl_Carpa_v0.4_evm.model.supercontig_209.43
ATGTCTAACGAAAGAGGAAAAGACATAGCAGAAGGATCTTCATCAGTTGATCTTCATCATCAGCAAGCTGCTCCCAGTCGTTATGAATCTCAGAAGAGAAGAGATTGGAACACTTTTGGACAGTATTTGAAGAATCAAAGACCCCCCGTTGCTCTTTCTCAGTGTAATTCTAATCATGTTCTTGATTTTCTTCGGTATCTTGATCAGTTTGGAAAGACTAAGGTTCATTTACAAGGCTGCATGTTTTATGGTCAGCCTGAACCGCCGGCTCCTTGTACTTGTCCTCTCAGGCAGGCTTGGGGAAGTCTTGATGCGCTCATCGGAAGGCTTAGAGCTGCATACGAAGAGAACGGAGGATCACCGGAGACGAATCCTTTCGCTAGTGGAGCTATTCGGGTTTACCTCAGAGAGGTAAGGGAGTGTCAAGCCAAGGCAAGAGGGATTCCTTACAAGAAGAAGAAAAAGAAGCCTGCTCAAAGCAAGGGAGGTGATGAATCAACCTCCAACACCATGCACTTCTCT
>gnl_Carpa_v0.4_evm.model.supercontig_473.1
ATGGATTCGATCCCAGAAATGGGCAAAAACCACTCAGAAACCAACACGAGCAGCATCAACTCACTTGCATCTTCATCTTCCCCATCATCTTCAACCTCCAGCCGCTACGAGAACCAGAAGCGCCGAGACTGGAACACTTTTGGTCAGTACCTGAAAAACCACAGACCACCACTCTCTCTTTCCCGATGCAGTGGTGCCCATGTTCTTGAATTCCTTCGTTATCTCGACCAATTCGGAAAAACTAAGGTGCACACTCCAATCTGTCCTTTCTACGGCCATCCGAACCCACCGGCCCCCTGTCCCTGCCCTCTCCGCCAAGCCTGGGGCAGCCTCGACGCACTCATCGGCCGGCTCCGAGCTGCCTTCGAGGAAAACGGAGGGAAACCCGAAGCCAACCCGTTTGGTGCACGAGCTGTGAGGCTTTACCTCCGAGAGGTTCGTGATTTGCAATCAAAAGCAAGAGGGATTAGCTACGAGAAGAAGAAGCGTAAGCGGTCAACCGGCGCCTCTCAACAAATTCAAGCTGCTCTGCACCCACCACCACCACCCAGTTCAGGT
>gnl_Carpa_v0.4_evm.model.supercontig_610.2
ATGGGAGGAACAACAGTAGGCTCGTCTTCCACCTCCCCTACCACGCTAAGCCGCTACGAAAACCAGAAGCGCAGGGACTGGAACACCTTCGGCCAATACCTGAGGAACCACCGGCCTCCTCTCTCGCTCTCACGGTGCAGCGGAGCCCACGTGCTGGAGTTCCTTCGTTACCTTGACCAATTCGGGAAGACCAAGGTTCACACTCAGCTCTGTCCTTTCTTCGGCCACCCAAATCCACCAGCACCCTGCCCCTGCCCGCTCCGCCAGGCTTGGGGCAGTCTTGATGCCCTCATTGGCCGTCTACGTGCCGCCTTTGAGGAACACGGCGGCAAGCCCGAGGCCAACCCCTTCGGCGCTCGCGCCGTCAGACTCTACCTGCGCGAGGTTCGCGATTCACAAGCTAAAGCTCGTGGGATCAGCTACGAAAAGAAGAAAAGAAAGCGACCCCCTCAGCCTCCGCCTCTGCCATCTGCACCACCTGCTCCTCCTACTGATTCTCAG
>gnl_Carpa_v0.4_evm.model.supercontig_7.71
ATGTCAGCTTCAGCTGCTGATCAAGATCATGTAGCTGATCAAGGTAGTTCCTCTCGATCGACCTCTGCGGCTAACAGCCACCAGTCGCAGCCGCAGCCGGCTCCGCTCAGCCGTTACGAGTCGCAGAAGCGTCGAGACTGGAACACCTTTGGACAGTACTTGAAGAATCAAAGACCTCCAGTTTCAGTTTCTCAGTGTAACTGCAACCATGTTCTTGATTTCTTAAGGTACCTTGACCAATTTGGCAAGACCAGGGTTCACCATCATGGCTGCGTCTTCTTTGGCCAACCTGACCCACCCGCACCTTGTGCTTGCCCTATGAAACAGGCGTGGGGAAGCCTCGATGCGCTTATCGGACGCCTTCGAGCCGCCTACGAGGAGCACGGTGGATCTTCTGAGACGAACCCTTTTGGGAACGGAGCTATCCGGGTTTATTTGCGTGAAGTGAGGGAGTGTCAGGCTAAGGCTAGAGGGATACCGTATAAGAAGAAGAAGAGGAAGAAGAATCAAATCAAGTCAATTGATGAAGCAAAGTCGTCTAAGCACTCGACT
>gnl_Carpa_v0.4_evm.model.supercontig_77.2
ATGTCAACCAACAAGGGAAAAGACATAGTAGAAGGCTCCTCTTCAAGATCAATATCTTCTGACCAGCAGCAACAACAAAACCCACCTCCACTTAGCCGCTACGAGTCACAAAAGAGGCGAGACTGGAACACTTTTGGTCAATACTTGAGGAACCAGAGACCACCGGTTGCTTTGGCTCAGTGTAGCTCTAACCACGTGCTTGATTTTCTAAGGTACTTGGATCAATTTGGTAAGACCAAGGTGCACTTAAATGGGTGTGTCTTCTTTGGCCAACCCGAGCCACCTGGTCCTTGTACTTGCCCTCTAAAACAAGCCTGGGGCAGCCTTGATGCACTCATCGGCCGACTCAGAGCTGCTTATGAAGAAAATGGTGGGTTACCGGAGACAAACCCATTTGCCAGTGGTGCTATTAGAATCTATTTACGTGAAGTGAGAGATTTACAAGCGAAGGCAAGAGGAATCCCTTATAAGAAGAAGAAGAAGAAGAGGAATCCAATGAAAGCCAATGATGATAGCAGTACCTCTACCTTTCCCATCCAG
>gnl_Carpa_v0.4_evm.TU.contig_42382.1
ATGTCCGCCGCCGTGGCTGCCGCCGCCGCAGCAGCCGTGAAAAGCAGAGCAAACGGAACCAGTTCTCTACCGCCGGCGCCGGGATACGGAGTTCCAGAGAGTGGCTACTCTATGTTCTCACCGCCATACGGGGTTCCACAGAGTGACTACCCTATGTTCTCACTGATCTCATCATCGCCGGCGATTGCGTCACTGAGTCGTTACGAGTCCCAGAAACGACGCGACTGGATCACGTTCATTCAGTACCTGAGGAACCACCGGCCGCCACTTTCACTGTCGCGTTGCAGCGGAGCTAACGTGCTGGAGTTCATGAAATACCTAGACCAGTTCGGGAAAACAAAGGTTCATGTCGAGACGTGTCCGTACTTCGGCGAAATTGATCCTCCAGCGGCGTGTTCTTGTCCGATGAAACAGGCGTGGGGGAGTCTGGACGCGCTGGTCGGACGGCTACGCGCGGCTTTTGAGGAGAACGGCGGGAACCCGGAAAGGAACCCGTTTGGAGAACGTGCGGTGAGGATTTATTTGAAGGAAGTGAGAGATTCTCAAGCGAAAGCCAGAGGGATTTTGTACGAGAAGAAGAAGAGAAAGAAAAGAGTACAGGAGGAG
>gnl_Elagu_v2.0_p5_sc00003.V1.gene688
ATGGAGTCTGCCCCTGGCCATTCAGGTGTGGGTGAGGGCTCCTCCTCCTCCCCCCGGCGTGAGCCGACCCCAGCATCGAGTCAACCGCCTCCGGCACCAGCTCCGGCGCCGCCGAGCAGGTACGAATCGCAGAAGAGACGGGACTGGAACACGTTCCTGCAGTACCTGCGCAACCACAAGCCGCCGCTGACGCTGGCTCGCTGCAGCGGCGCCCACGTGATCGAATTCCTGCGGTACCTTGACCAGTTCGGGAAGACCAAGGTCCACAACGCCGGTTGCACCTTCTTCGGCCAACCCAACCCGCCGGGCCCCTGCGCTTGCCCTCTAAAGCAGGCCTGGGGCTCCCTCGACGCTCTCATAGGCCGCCTGCGAGCTGCCTACGAGGAGAGCGGCGGCCGCCCGGAGGCGAATCCCTTCGCCGCCCGCGCCGTCCGCATCTACCTCCGCGAGGTCCGGGAAAGCCAGGCCAAGGCTCGCGGCGTCCCCTACGAGAAGAAGAAGCGGAAGCGCCAGCCTCCCGCCGCGGCCGCCGGGGGCGGACAGGCTACTGGAGCAGGAGAGTCTTCTGCTTCTTCTTCTTCTTCCGCCGCCGCCGCCGCCACCACCGCCGCTTCTGGGAGTGGTTCGGTGGGTGGAAAGGGATCCGATGCTCCGCCAGGTGGTTCTCCTTCTTCT
>gnl_Elagu_v2.0_p5_sc00007.V1.gene40
ATGGAATCGGGCCCCGACGCTCCCGGCGAAGGGGTAGAAGGCCCCTCGTCCGCCACGGTCACCACCGCCGGCGAGCCAACTTCACAAGCCACGGGGGAACAGCAGACTGGAGCTTCTCAACCTGCTCCAGCTCAGCCCCAAGCTCAACCACAGCAACAGCAGCTGAGTCGATACGAGTCGCAGAAGAGAAGGGACTGGAATACTTTTCTGCAGTACCTGAGGAACCACAAGCCACCGTTGACGCTGGCACGGTGCAGTGGAGCTCACGTTATAGAGTTCTTGAAATATTTGGACCAGTTCGGGAAGACCAAAGTGCACTTGAGCGGGTGCACCTACTTCGGCCAACCCAACCCCCCGGCGCCCTGCGCCTGCCCCTTGAAGCAGGCCTGGGGCTCGCTCGACGCGCTCATCGGCCGCCTCCGGGCCGCCTACGAGGAGAACGGCGGCCGGCCCGAGTCCAACCCCTTCGGCGCCCGGCCGGTCAGGATGTATCTCCGTGAAGTCAGAGAGAGCCAGGCCAAGGCCAGAGGGATCCCCTACGAGAAGAAGAAGCGGAAGCGGGTGCCGCAGCCCACCGCCGGGGCGTCTTCCTCCGCCGCTGCTGGTGGAGGAGGTGCGGAGGGGTCGTCTGGAGGTGGAGGAGAGAGTTCTGCGTCTGCTGCTGCTTCTGCTGCAGCTGTTACTAGTGTGAGTGCTGGTGGGAGTAGTGGTGGGAGTAGTTCGGGGGGCGGGGGAGGGATCCGGTGCTCCGCCGCCTCCGCCGGTGGGTTCGGCCTCCACTGCCTGAAGGTGAAAGGGAAAGCACATCAGCACCGTCTGGTCTTGTCCTCGCTCCCCGGCAACATCATTATGGAGACCGAGCTTGACAGGAACGAGCGCACCTTTTTTGGGGGATGGCCATGGAATGGCAGAGCATGGCTCACTATAATGTTACTGGCTTTTGAT
>gnl_Elagu_v2.0_p5_sc00010.V1.gene408
ATGGCACGGACGGCGGATGGCGGCAGCGATGGTGGAGACGGGCTCACCAGCAGGAAGAGAGGGGGGAGAGCATGGAGAGGGAAAGAGGAGAGGGGAGAGCTCAAGGAGAGCACGGAGAGAGAAGAGGGGATAGGGAGTGAGAAGAGGAGACAGGGAGAGAGGCGGATTTCGCGTGAAAGAACGAATCGGGTGTGCACCTATATGGGATTTATTGACCCGATAATTAGGGAGAAGTCCTATGAGGATCATGAACTGAATTCGAAAGTTGCACTGAATAAATCCTCAGTTTTCATTTATCAGAGGGACCAGCCCCAAAGTCTCGGATTGCTGAATTGTGAGCAGAAGCCTTCGTCAGCAGCAGCAACAACAACTAGCGCTCAAGTCAAGGAAAACCACCGGAGTATGTTGTCGGCCGGAGCGATCTCCAAGACCGGCAGCTCGGCCAATTCAGCTGTCCCCGACGGTGGACGGCCAAGCCGGTATGAGTCCCAGAAGCGCCGCGACTGGAACACCTTCGGCCAGTACCTCCGGAACCACCGCCCACCGCTCGCACTCTCCCGGTGCAGCGGCGCCCATGTGCTCGAGTTCCTCCGCTACCTCGACCAATTCGGCAAGACCAAGGTGCACACCATCGGATGCCAATTCTTTGGCAACCCGCACCCCCCCGCCCCATGCCCATGTCCCCTCCGGCAGGCCTGGGGCAGCCTCGATGCACTCATCGGCCGCCTCCGTGCTGCCTTTGAGGAGAATGGTGGCCAGCCGGAGGCCAACCCCTTCGGGGCCCGGGCTGTCCGTCTGTACCTCAGAGAGGTCAGGGACAGCCAGGCCAAGGCAAGGGGGATAGCCTACGAGAAAAAGAGAAAAAAGCGGGCATCCCCATCGCAGCAGGGCCATGGCTTGCTGCCGCCGCCCCCTGCGACAACTGCTGCCATTGCCGCCACTCGGCCCATGGCCGACTTGAATTCGGTCAGTGGGGGACACCCACCT
>gnl_Elagu_v2.0_p5_sc00022.V1.gene98
ATGTTGTCGACCGGAGCGAGCTCCAAGACGGAGAGCTCGGCCAATTCCTCCGCCCCCGACGGCGGGCTGCGCCTGAGCCGGTATGAGTCCCAGAAGCGCCGGGACTGGAACACCTTCGGCCAGTACCTCCGGAACCACCGGCCCCCGGTTACGCTCTCCCGGTGCAGCGGCGCCCACGTCCTCGAGTTCCTCCGCTACCTGGACCAGTTTGGCAAGACCAAGGTGCACGCCGTCGGATGCCCGTTCATCGGGCAGCCCCAGCCCCCGGCGCCGTGCCCGTGCCCCCTCCGGCAGGCATCGGGCAGCCTCGACGCCCTCATCGGCCGCCTCCGCGCCGCCTTCGAGGAGAACGGCGGCCAGCCGGAGGCCAACCCCTTCGGTGCCCGTGCCGTCCGGCTCTACCTCAGGGAGGTCAGGGACAGCCAGGCCAAGGCAAGGGGGATCGCCTACGAGAAGAAGAAAAGAAAGCGAACCTCTCCGCCGCAGCAGGGTCACGGTTCGCAGATGCCGGCTCCAGCGACGGCTCCCGCCATCACCCACAGTCGGCCGGCGGCCGACTTGAATTCGCTGAGCGGCGGGCACCCGCTTCACCTCCATGCTCCTCTGGTGATGCCGGCGGCGGAGGCCGGCGGAGACCACCAGGTGATCATGGCCGCCGCGGAGGCTCATTCAGGCGGGGATCCGAAGATCTGGGGATTCCACTGTCATCTTCTAGCAGCACAAATTATGGAACTGAGAGAAAACAAGGCCAACTTGGAAAGGTCAAACACCGAG
>gnl_Elagu_v2.0_p5_sc00033.V1.gene190
ATGGAATCTGGCCCCGACGCTCCCGGCGGCGGGGTAGAAGGCCCCTCGTCCTCCACCGCCACTGCCGCCGGCGACCCCGGGTCACAACCTGCCGAGCACCAGACTGCTCCACCTTCAACCCAACCCCAACCCCAACCTCCACCTCAGCCCCAACCTCAACCACAACAGCATCAGCTGAGTCGATACGAGTCGCAGAAGAGAAGGGATTGGCATACTTTTCTTCAATACCTGAGGAACCACAAGCCACCGTTGACGCTGGCACGGTGCAGTGGAGCTCACGTTATCGAGTTCTTGAAATATTTGGATCAGTTCGGGAAGACCAAGGTGCACGCGACCGGGTGCGCCTACTTCGGCCAGCCCAACCCCCCGGCGCCCTGCGCCTGCCCCTTGAAGCAGGCCTGGGGCTCGCTCGACGCGCTCATCGGCCGCCTCCGCGCCGCCTACGAGGAGAACGGCGGCCGCCCCGAGTCCAACCCATTCGGCGCCCGAGCGGTGAGGATGTATCTTCGTGAAGTCAGAGAGAGCCAGGCCAAGGCCAGAGGGATCCCCTACGAGAAGAAGAAGCGGAAGCGGCTGCCACCACCCGCCGCCGGGGAGTCTTCCTCCGCCGCTGCTGCCGGTGGAGGAGGTGCGGAGCGGTCGTCGGGCGGCGGAGGGGAGAGTTCTGCGTCTACTGCCGCTGCTACTACTGTTACCGCTGGTGGGAATAGTTCGGGAGCGGGTGAGGGATCCGGTGCTCCGCCGTTGCCGCCGGAGGATGCACCAATTGGCAATGAGTATTCGGCGAATATCTACCCGGGATTTCTTTTGCCAAAGAGCTGCGAGCTCAATTTCCCTACGCCTGATTGCATGCGCCCTCGTAGCCACGCCGTATCAACAATAATTAGCACGCCAAGCACATTGGAGGGCCACGCACCGGCGGTGGTCCTGGCGCGCAGCCCAGACAAAGCGGGACGCTACTTCGAAGGAATATTTTCTCGTGCAGCAACTCCGTATGCCTCACCATTTGCAGCGAACGGGAGCTTTCATCGCAGCTTGGGCTCATCATTCCAAACTGTCCAATCACCGAGCCCT
>gnl_Elagu_v2.0_p5_sc00071.V1.gene293
ATGGACTTGGTACCAAACCCAGAGAGCCCCCACTCCGACCACAGTGGGGGCGCCAACGCAAGCCCCCACGCCTCCTCCTCCTCCTCGCCATCGCCGAGCCGCTACGAGTCGCAGAAGCGGCGAGACTGGAATACCTTCGGACAGTACCTCAAGAACCACCGCCCGCCGCTGAGCCTCTCGCGGTGCAGCGGCGCCCACGTCCTGGAGTTCCTCCGCTATCTCGACCAGTTCGGCAAGACCAAAATTCACACCCAGATGTGCCCCTTCTTCGGCCACCCCAACCCCCCGGCGCCGTGTCCTTGCCCGCTCCGCCAGGCCTGGGGCAGTCTCGACGCCCTCATCGGCCGCCTCCGCGCCGCCTACGAGGAGAACGGCGGCCGGCCCGAGTCCAACCCCTTCGGCGCCCGGGCCGTCCGCCTCTACCTCCGCGAAGTACGCGAGCTCCAGGCCAAGGCCCGCGGTATCAGCTACGAGAAGAAGAAGCGCAAGAAGCCCCCCCAGGAGCCGCAGCAGCAGAAGCAGCCATCTACGGCCGCTCCC
>gnl_Elagu_v2.0_p5_sc00076.V1.gene147
ATGGAAGTAGTACCGAACCCCGATAGCCCTTCTTCAGAAGGCTTGGTCACCAGCCCCAACGCCTCCTCCTCCGCCACCGCGGCCGCATCCCCGTCCCCATCTCCCAGCCGCTACGAGTCCCAGAAGCGCCGCGACTGGAACACCTTCCGGCAGTACCTCAAGAACCACCGGCCGCCGCTCAGCCTCGCGCGTTGCAGCGGTGCCCACGTCCTCGAGATCCTCCGCTATCTGGACCAGTTCGGCAAGACCAAAGTCCACACCCAGATGTGCCCCTTCTTCGGCCAGCCCAAGCCCCCCGCGCCCTGCCCGTGCCCGCTCCGCCAGGCCTGGGGCTCCCTCGACGCCCTCATCGGCCGCCTCCGCGCCGCCTACGAGGAGAACGGCGGCAAGCCCGAAGCCAACCCCATTGGCGCGCGCGCCGTCCGCCTCTACCTCCGCGAGGTCCGAGAGATGCAGGCCAAGGCTCGCGGCATCAGCTATGAAAAGAAGCGCAAGAAGCCCCCTGCGCAGCCGCACCACGGTGGCGCTGGCCCCTCCGACCATCCCCAGAGCCCTCCACCGGCCACCGGTGCAACTGCC
>gnl_Elagu_v2.0_p5_sc00079.V1.gene278
ATGAGTTCGGGCGCCACCGAAGGGCGGCTGAGCCGCTACGAGTCGCAGAAGCGGCGAGATTGGAACACCTTCGGTCAGTACCTCAAGAACCACCGCCCTCCGCTGGCGCTGTCCCGGTGCAGCGGCGCGCACGTGCTGGAGTTCCTGCGGTACCTGGACCAGTTCGGCAAGACCAAGGTCCACACCCCCGGCTGCCTCTTCTTCGGCCACCCCTGCCCCCCGGGACCCTGCCCGTGCCCCCTCCGTCAGGCCTGGGGCAGCCTCGACGCCCTCGTCGGCCGCCTTCGCGCCGCCTTCGAGGAGAATGGCGGCCACCCGGCCACCAACCCTTTCGGCGCCCGCGCGGTGAGGCTCTACCTCAGGGAAGTGAGAGACTCGCAGGCCAAGGCCAGGGGGATCACGTATGAGAAGAAGAAGCGGAAGCCGCCGCCGCCGCTGCCACCGCCGCCGCCACCAGCAGTGTCGCCGGCAACTTCCATGCTTCATCCTGATCTGAATTCGATGAGTTTGGGCAATGTGGATTGCCAGAGTTACCAGTACGGCCATGTGATCATGCCGGCCGGTCAGGCCGGCGAGGAGGTTGTTATGGCCATCGTCGATCCTTGCCATGGTGCTTTCTTACCGCTGTCGATTCAGATGCAAGAGGTTGCA
>gnl_Elagu_v2.0_p5_sc00284.V1.gene6
ATGGAACCAGCAGATAGCCCTTCTTCGGAAGGCTTCACCCCCACCAGCCCCAACGCCTCGGCCTCCTCCTCCTGCCCCGCCGCCGGCTCCAATGCCCCCTCGGTTCCTTCTCCGAGCCGCTACGAGTCCCAGAAGCGCCGCGACTGGAACACCTTTGGGCAGTACCTCAAGAACCACCGGCCACCGCTCAGCCTCTCGCGATGCAGCGGCGCCCACGTGCTGGAGTTCCTCCGCTATCTGGACCAGTTCGGCAAGACCAAGGTCCACACCCAGATGTGCCCCTTCATTGGCCACCCCAAGCCCCCCGCCCCCTGCCCCTGCCCGCTCCGCCAGGCCTGGGGATCCCTCGATGCCCTCATCGGCCGCCTCCGCGCCGCCTACGAGGAGAACGGCGGCAAGCCCGAAGCCAACCCCTTCGGCGCCCGCGCCGTCCGCCTCTACCTCCGCGAGGTCCGCGAGATGCAGGCCAAGGCTCGGGGCATCAGCTATGAAAAGAAGAAGCGCAAGAAGCCGCCTCCACCTTCGCACCAGGGTGGCCGCCCAGACGCCGGCCCATCAGACCGTCCCCGTAGCCCCCCACCGGCCACCGGTGCAACAGCC
>gnl_Elagu_v2.0_p5_sc00356.V1.gene67
ATGGACTTGGTACCAACCCCGGAGAGCCCCCACTCCGACCACAGCGGCGGTGCCAACGCGAGCCCCCATGCCTCCTCCTCATCGGGCCACACCGGCGCTACCTCGTCGTCGCCATCGCCATCGCCATCGCCATCGCCATCGCCATCGCCGAGCCGGTACGAGTCCCAGAAGCGGCGAGACTGGAACACCTTCGGGCAGTACCTGAAGAACCACCGCCCGCCGCTGACCCTGTCACGGTGCAGCGGCGCCCACGTGCTGGAGTTCCTCCGCTATCTGGACCAGTTTGGGAAAACCAAAGTCCACACTCAGATGTGCCCCTTCTTCGGCCACCCCAACCCCCCGGCGCCTTGCTCCTGCCCGCTCCGCCAGGCCTGGGGCAGCCTCGATGCCCTTATCGGCCGCCTCCGCGCCGCCTACGAGGAGAACGGCGGCCGCCCAGAGTCCAACCCCTTCGGCGCCCGCGCCGTCCGCCTCTACCTCCGCGAGGTCCGCGAGCTCCAGGCCAAGGCCCGCGGCATCAGCTATGAGAAGAAGAAGCGCAAGAAGCCCATCCAGGAGCAGCAGCAGCACCAACCCCGCCACCTCCGTCCGCTTCCTGAATACGTGATCCCTTGTCATTGGGCGATGATCATGCTCCTTCCAAGAACCACCACCAACACCACCACCTCC
>gnl_Elagu_v2.0_p5_sc00358.V1.gene4
ATGGAGTCAGCCCCCTGCCGGTCCGGTGCGGGGGAGGGCTCCTCCTCCTCCCCCAGGGGTGACCCGGATCAACCCCCTCCGGCGCCGGTGCGGGCGCCGCCGAGCAGGTACGAGTCCCAGAAGCGACGGGACTGGAACACGTTCCTGCAGTACCTACGGAACCACAAGCCGCCGCTGACGCTGGCGCGGTGCAGCGGCGCCCACGTGATCGAGTTCCTGCGGTACCTGGACCAGTTCGGGAAGACCAAGGTCCACAACGCCGGGTGCGCCTTCTTCGGCCACCCAAACCCCCCGGGCCCCTGCGCCTGCCCCTTAAAGCAGGCTTGGGGCTCCCTGGACGCCCTCATCGGCCGCCTCCGAGCAGCCTACGAGGAGAGCGGCGGGCGGCCGGAGGCGAACCCCTTCGCCGCCCGCGCCGTCCGCATCTACCTTCGTGAGGTCCGCGAGAGCCAGGCCAAGGCCCGGGGTATCCCCTACGAGAAGAAGAAGCGGAAGCGCCAGCCCCCCGCCTCGGCTTCCGGGAGCGGACAGTCTTCTGGAGGAGGAGGAGGAGGAGGAGAGTCTTCTTCTTCTACTGCTGCCGCTTCTGCGGTTGGGAGTCGTCCAGTGGGAGGTGAGGGAGCCGGTGCTCCGTTGGGTGGTTCTTCTTCTTCT
>gnl_Eucgr_v2.0_Eucgr.J01908.1
ATGGACCAGTTAGGGAAGATCTTGGTGCACGTCGCGGGCTGCCCTTATTTGTGGCACCCCAGCCCGCCCGCGCCCTGCGCCTGCCCGCTCCGGCAGGCGTGGGGCAGCCTCGACGCGCTCATCGGGCGGCTCCGGGCCGCCTACGAGGAGAACGGCGGGCCGCCCGAGGCCAACCCCTTCGGCGCCAAGGCCGTCCGGATTTACCTCCGCGAGGTCCGGGAGAGCCAGGCCAAGGCCCGCGGCATCCCTTACGAGAAGAAGAAGCGGAAGCGGACCCCGGCTGCACCCGACGTCGGCGGCAGCAGCACCACCGGCGAAGGCTCTGGCTCCGGTGACGTCGGCGGCGGGGGAGAAACTACCGGCGGCGGCGGCGGCGGCGTCAGCGGTAATGTTGCACCCGCTACAGCCCCGAGC
>gnl_Eucgr_v2.0_Eucgr.H00151.1
ATGGATCCAAATTCATTTCAAGACTTGGACTCTTTGAGCACCGACAGTGGAACCCTCAACGATGCCGCCTCTGTCAGTGCCGCTGCAACAAATTACAGCTCCATTGCTGCAGCCACCAGCTCCTCCTCCTCCTCCTCCTCGCCCGCTGCCCTCAGCCGGTATGAGAACCAGAAGCGGCGAGACTGGAACACTTTCGGGCAGTATCTCCGTAACCACCGGCCGCCTCTCTCCCTCTCCCGGTGCAGCGGGGCTCATGTGCTTGAGTTCCTCCGGTACCTCGACCAGTTCGGTAAGACCAAGGTCCACACCCAGCTCTGCCCTTTCTTTGGCTACCCAAACCCACCTGCCCCTTGCCCGTGCCCTCTCCGGCAAGCCTGGGGAAGCCTTGACGCACTTGTCGGCCGTCTCCGTGCTGCCTTCGAAGAGAATGGTGGAAACCCTGAGGCCAACCCTTTCGCGGCTAGGGCCGTGAGGCTTTATCTGCGTGAAGTTCGCGATTTGCAATCCAAAGCGAGAGGGGTGAGCTATGAGAAGAAGAAGAGGAAGAGGCCACCACCACAAGCCCCAGCGCTACCACCATCGAGTGAAGATCAG
>gnl_Eucgr_v2.0_Eucgr.H03039.1
ATGATGAATTCACTTCCAGAACTTGATTCCATCACAGTCCTCAATCCCACCAGCGCCAACTCCATAACCACCATTGCCTCATCCTCCTCCTCTTCTTCCACTTCCCCCTCGACAATAACCACTGCCGCCGCCGGCACGGTGGCTACGACGTCCAGCCGATATGAGAACCAGAAGCGCCGGGACTGGAACACCTTCGGGCAGTACCTCCGCAACCACCGGCCGCCGCTCTCGCTCTCCAGGTGCAGCGGCGCCCACGTCCTCGAGTTCCTCCGGTACCTCGACCAGTTCGGCAAGACCAAGGTCCACACCCAGCTCTGCCCCTTCTTCGGCCACCCGAACCCGCCTGCCCCCTGCCCATGCCCGCTCCGCCAGGCGTGGGGCAGCCTTGACGCCCTCGTCGGCCGCCTCCGCGCAGCATTCGAGGAGAACGGCGGGAAGCCCGAGGCCAACCCTTTCGGCGCGCGGGCCGTGAGGCTGTACCTCCGTGAGGTCCGGGATTCTCAGGCCAAGGCCAGGGGGATCAGCTACGAAAAGAAGAAAAGGAAGAAGCCTCCCCAAGCACCCATGATCGCCGCTGCAGGTCGGGTCGAAAATCAG
>gnl_Eucgr_v2.0_Eucgr.H04235.1
ATGGAGCTAGCCCCAGTCCCAGAATCATCATCAAGCAACCCCAACTATGACACCCCAATCACCATCAATACCCACATAATCGGGGCGAGCTCGTCGTCACAAATGTCAGCGTCGCCGCCCACGCCAAGCCGCTACGAGAACCAGAAGCGGCGGGACTGGAATACCTTCTGCCAGTACCTGAGGAACCACAGGCCACCGCTGTCCCTCACCATGTGCAGTGGTGCCCATGTTCTGGAATTCCTTCGGTACCTCGACCAATTCGGCAAGACCAAGGTCCACAACCAGAACTGCCCCTTCTTCGGCCTCCCGAACCCGCCCGCACCCTGCCCATGCCCGCTCCGCCAGGCCTGGGGCAGCCTCGACGCACTCATAGGCCGCCTGCGGGCCGCGTTCGAGGAGCACGGGGGGAGGCCCGAGGCGAACCCGTTTGGCGCCCGAGCCGTGCGGCTCTACCTGAGGGAGGTCCGCGACTTCCAGGCGAAGGCGCGGGGGGTCAGCTATGAGAAGAAGAGGAAGAGGCCGAAGCAGAAGCCGAATAACAATGCACTCCCACCGCCTGCTGCTGCAACAAGC
>gnl_Eucgr_v2.0_Eucgr.A01916.1
ATGTCAAGTGAAAGAGGAAAGGAGACAGCCGAGTTGGGGTCATCCAGATCTCCTAGCGACCAGCAGCCGGTGGCGCCAAGCCGATATGAATCCCAGAAGCGGCGGGATTGGAACACGTTCGGCCATTATCTGCGGAACCAGAGGCCACCAGTCCCGCTCTCACAGTGCAATTGCAACCATGTTCTTGAGTTCCTCCGGTATCTCGATCAATTTGGCAAGACCAAGGTCCACTTGCAAGGGTGCGTGTTCTACGGGCAGCCCGAGCCACCCGCGCCGTGCACGTGCCCCCTCCGCCAAGCTTGGGGCAGCTTGGACGCGCTGATCGGGAGGCTCCGGGCTGCCTACGAGGAGAATGGTGGGTCCCCGGAGACAAACCCTTTTGCTAGCGGTGCAATTAGGGTGTACCTTAGGGAGGTGAGGGAGTGCCAAGCCAAGGCAAGAGGAATTCCATACAAGAAGAAGAAGAAGGCCACTTCAGCACAAGGGAAGGGCGGTGATGGATCAAGTTCAACCATGCATTTCCAAGGT
>gnl_Eucgr_v2.0_Eucgr.D00487.1
ATGTCGTCGACCGAAATCCAGAGAAATATAGCCGAAGGATCATCTCGATCGGTCATTGACCAGCCGGCGCTGCCGGCGCCGGCACCGCTGAGCCGCTACGAGTCCCAGAAGCGACGCGACTGGAACACCTTCGGACAGTACCTGCGGAACCAGAAGCCGCCGGTCGCGCTCTCGCAGTGCAATTGCAACCATGTGCTCGAGTTCCTCCGCTACCTCGACCAGTTCGGGAAGACCAAGGTCCACCTGCATGGGTGCGTCTTCTTTGGGCAGCGCGAGCCACCCGCCCCTTGCACGTGCCCGCTGAGGCAGGCATGGGGCAGCCTCGACGCGCTGATCGGGCGGCTAAGGGCGGCCTACGAGGAGAACGGCGGGGCCCCGGAGAACAACCCGTTCGGGAACGGGGCTATCCGCGTGTACCTGAGGGAAGTGAAGGAGTGCCAGGCTAAGGCCAGAGGGATTCCATACAAGAAGAAGAAGAAGAGGAAGAATCAGATCAAGATGAGCGATGAAGCCAAGCAATCAAAACTTTCT
>gnl_Eucgr_v2.0_Eucgr.D01019.1
ATGTCAGCCGCCATAGCCGCTGCAGCAGCCGGGGCGTTGAGCAGCCAGTGCAACTACATCGGCACGACCTCCGCCCCGGACGCCGCAAGATCCCATCTCCACCAGTCGTTTATGTATCAGCCGCCGGTGTTTCTGCCGCCCGCCCTGAGCCGCTACGAGTCGCAGAAGCGGCGCGACTGGAGCGCGTTCCTGCAGTACCTGCGCGACCACAAGCCGCCGCTGGTTCTGTCGCGGTGCAGCGGCGCGCACGTGCTCGAGTTCCTCAGGCACCTCGACCAGTTCGGGAAGACCAAGGTCCACGCCGAGGGCTGCCCCTTGTTCGGGTGCCCGCAGCCGTCACCGGCGTGCCCGTGCCCGCTGCGGCAGGCCTGGGGCAGCCTCGACGCGCTCGTGGGGCGGCTTAGGGCCGCCTTCGAGGAGACCGGCGGGGACCCGGAGACGAACCCGTTCGGCACGCGGGCCGTGAGGCTGTACCTGAGGGAGGTGAGGGATGCGCAGGCCAAGGCCAGGGGGATCGTTTACGAGAAGAAGAAGCGGAGGAAGCAATACGAGGAGCCGAGGTCGGAGGCAATAACGTTTCGGCAC
>gnl_Eucgr_v2.0_Eucgr.F01238.1
ATGTCGATGGATAATAGAGGGAAAGATCCCATACAGGAAGGATCCTCGAGATCCGTCGCGCCTTCCGGTGACCATCTGCCGCAACCGACTCAACTGAGCCGCTACGAGTCACAGAAGCGACGAGACTGGAACACTTTTGGGCAGTACTTGAGCAACCAAAGGCCTCCAGTCGCAATCTCCCAGTGCAACTCCACTCATGTCTTGGAATTCCTCCGATACCTTGATCAGTTTGGAAAGACTAAGGTGCACTTCAACGGGTGTGTGTACTTTGGCCAGCCTGAGCCGCCGGGGCCTTGCACATGCCCGCTCAAGCAAGCGTGGGGAAGCCTTGATGCGCTCATCGGTAGGCTGAGGGCTGCCTATGAAGAAAACGGCGGGTTGCCAGAGACGAACCCATTCGCCAGTAGCTCTATTCGGGTCTACTTACGCGAAGTAAGGGATTCTCAGGCCAAGGCTAGAGGAATTCCCTACAAGAAGAAAAAGAAGAGACCGAATCGGAGTTTGATGAAGCCCAATAGTACTTCTAGCTCAAGTATTCCTCTTCACCAATCT
>gnl_Eucgr_v2.0_Eucgr.F03266.1
ATGTCAATCGAAAAGGGGAAAGGCATGGCTGAAGGATCGTCAAGATCTACGGCTTCCCCAAACGATCAACACCACCAGCAAAGGGTGCTGCCGTTGAGTCGTTACGAGTCGCAGAAGAGGAGAGACTGGAATACCTTCGGACAGTACTTAAGGAATCAAAGACCCCCCATCGCGATAACCCAATTCAATTCAAACCATGTGCTTGATTTCCTTCGCTACCTCGACCAATTCGGGAAGACTAAGGTTCACTTGCACGGCTGCATCTATTTCGGGCAGCCCGAGCCACCGGGCCCGTGCACGTGTCCCCTGCGACAAGCTTGGGGAAGCCTTGATGCGCTCATCGGAAGGCTGAGAGCTGCTTATGAAGAGAACGGTGGGTTACCGGAAGCAAACCCATTCGCCAGCGGCTCGATCCGGATGTATCTTCGCGAAGTTAAGGACTCTCAAGCTAAGGCTCGAGGAATCCCTTATAAGAAGAAGAGCAGGAGAAGAAGTGCAATGAAGGCCAAAGTTGAGGGCTACAATAACGTCCCCGTCAGCGAATCT
>gnl_Eucgr_v2.0_Eucgr.B02146.1
ATGGAACCAGTTCCAGAACCAGATTATCCCATCTATCACCACCACGATCATCATCACTCACTCAGCAACACGGACATTCCAGTTAACTCCATCACCAGACCACCAACCACAGATTCATCATCTTCTTCGACCCTAAGCCGCTATGAGAACCAGAAACGCCGGGATTGGAACACCTTCTGCCAGTACTTGGGAAGTCACAGGCCGCCGATCCCACTCGCCGCATGTACCGGCATGCATGTTTTCGACTTCCTCCGCTACCAGGACCAGTTTGGCAAGACCAAGGTTCACCACCAGACTTGCCCCTTCTTCGGCCTCCCGAACCCGCCTGCCCCGTGCCCGTGCCCGCTCCGCCAAGCTTGGGGCAGCCTGGACGCGCTCATCGGGCGGCTCCGAGCCGCCTACGAGGAGAACGGCGGGGACCCCGGGGCGAACCCTTTCGGAGCTAGAGGTTTGAGGGTTTACTTGAAGGAAGTCCGTGACTATCAGGCCAAAGCGAGGGGCGTTAGTTACGAGAAGAAGCGCAAGCGGCCCAAGGAGAAGGGGCCATCGCAA
>gnl_Eucgr_v2.0_Eucgr.B02224.1
ATGGATTCAGCATCTGGCGCTGGAGCATCGCCGCCCGACCCGCACGGCGTGCTAGTAGTTCCCACAACCTCGACGACTGCCGAAACCATTCCGGGACCGTCATCGCCGCAGGAGGCGGCGGCGGCGGCGGCGGCATCCCCACCCAGCAGGTACGAGTCGCAGAAGCGGAGAGACTGGAACACCTTCTTGCAGTACCTCCAGAACCACAAGCCTCCGCTAACGCTGGCCCGGTGCAGCGGGGCCCAGGTGCTGGAGTTCCTCAAGTACTTGGACCAGTTCGGCAAGACCAAGGTCCACATGAACGGCTGCCCCTTCTTCGGCAATCCCACCCCGCCTGGCCCCTGCGCCTGCCCTCTCAAGCAGGCCTGGGGCAGCCTCGACGCGCTCATTGGCCGCCTCCGGGCTGCCTTCGAGGAGAACGGTGGGCGGCCCGAGTTGAACCCTTTCGCCGCGAGGGCGGTCCGGATATACTTGAGGGAGGTCAAGGAAGGCCAGGCCAAGGCCAGAGGGATTCCCTATGAGAAGAAGAAGCGGAAACGGGCTGCCGTCGCCGCGGTGGCAGTGGCGAAGGTCACCGCTGGGAATGCGCCGGTGGCCGCCGGGAGTGATCAGGAGCTTCAGTGCAGGGGACAAGCAGGAACTTCATCTTCGTTTGTTGGAGGGTCTTCTCAAATT
>gnl_Eucgr_v2.0_Eucgr.K01128.1
ATGTCGAGTGAAAGGGGGAAGGACCCTGTTGAAGGGTCGTCGAGATCTCCCGGTAGCGATTCGCCGGCGACACCGAGCCGGTATGAGTCCCAGAAAAGAAGAGATTGGAATGCCTTCATTCAGTACCTGAAGAACCAAAGGCCACCAGTTCCACTCTCGCAGTGCAACTACACTCATGTTCTCGAATTCCTCCGCTATCTCGATCAGTTCGGCAAGACTAAAGTTCACATCCAAGGATGCATCTTCTACGGGCAGCCGGAGCCACCAGCTCCATGCACATGCCCGCTCAGGCAAGCCTGGGGAAGCCTTGATGCGCTCATCGGGAGGCTCCGAGCCGCCTACGAAGAGAACGGAGGGACCCCAGAAACAAACCCCTTCGCTAGCGGTGCCATCCGAGTTTATCTCCGGGAAGTGAGGGATTGCCAATCTAAGGCAAGGGGGATTCCATATAAGAAGAAGAAGAAGCCGACGAATCAAACCAAGGGGACTGAAGAATCGAGCTCCGGCCCCGTGCACTTCTCT
>gnl_Manes_v6.1_Manes.08G139300.1
ATGGATTTGGCCTCCTCTTCAGCAAACCCAAACTTTTCAAGCCCAACAATGGGTGGCTCGATCACCTCCTCTACCACACCAACCGCAGCGGCCTCTTCCCCATCTTCCACCCCAAGTCGCTATGAGAATCAGAAGCGCAGAGACTGGAACACTTTCTGCCAGTACCTTAGGAATCACAGGCCCCCTCTTTCGCTTCCCATGTGCAGTGGTGCTCATGTCCTTGAATTCCTTAGATACCTTGATCAATTTGGCAAGACCAAAGTCCACAACCAAACTTGTCCATTCTTTGGCCTCCCTAACCCACCAGCACCCTGCCCATGTCCTCTCCGTCAGGCATGGGGAAGCCTCGATGCACTGATCGGACGACTCAGGGCAGCCTATGAGGAGCATGGAGGGAGACCTGAAGGGAACCCATTTGGTGCAAGAGCAGTGAGGATTTACTTGAGGGAGGTGAGGGATTTTCAGGCAAAAGCAAGAGGAGTCAGCTATGAGAAGAAGCGAAAAAGGCCAAAACCAAAGGCAACATCGACACCACAAGCAGCACCACCACCTGATTCAGGTGCTGGC
>gnl_Manes_v6.1_Manes.02G090700.1
ATGTCTAGTGAAAGAGGAAAAGATTTGGCACAAGGATCCAATGAAGACCATCAACACTCTTCTGCTGCTGCAACTCCAAGCCGTTATGAATCTCAGAAAAGAAGGGATTGGAATACTTTTGGTCAGTACTTGAAGAATCAGAGGCCTCCGGTGGCTCTTTCTCAGTGCAATTGCAACCATGTTCTTGACTTCCTCAGGTACCTAGATCAGTTTGGGAAGACTAAGGTCCATCTTCAAGGCTGCATGTTTTATGGGCAGCCTGAGCCACCGGCTCCTTGTACTTGCCCTCTCAGGCAAGCTTGGGGCAGCCTCGATGCCCTTATTGGTAGGCTCCGAGCTGCTTATGAAGAAAATGGAGGTCCTCCTGAGAGTAACCCTTTTGCCAGTGGCGCTATTCGTGTGTATCTAAGGGAGGTTAGGGACTGTCAAGCTAAGGCAAGAGGTATTCCTTACAAAAAGAAGAAGAAGAAGCCTAGTTCAAGCAAAGGGATTGATGAATCCAGCTCTGCCATGCATTTC
>gnl_Manes_v6.1_Manes.02G216200.1
ATGGAATCAGCATCGGGAGGAACTGTAGCGCCCGACCCGAATAGTGGAGAACCGAGTCCATCAGCAGCAGCAGCAGCAGGAGCATCGTCGGCATCGGAAAGGCAAGCAGAGGGATCATCTCAAGCTCCGCCGAGCAGGTACGAGTCGCAGAAGAGACGAGACTGGAACACGTTTTTACAATACTTAAAGAACCACAAACCACCATTAACTCTAGCCCGCTGCAGTGGTGCACATGTAATCGAGTTCTTAAAATATTTGGATCAATTTGGCAAGACCAAAGTCCACATATCGGATTGTCCATATTTCGGGGACCCGAATCCACCCGCACCCTGCGCTTGTCCTCTCAAGCAGGCCTGGGGTAGTCTCGACGCGCTAATCGGACGCCTTAGAGCCGCCTATGAAGAGAACGGTGGAAGACAAGAATCTAATCCTTTTGGAGCGAGAGCTGTGAGGATTTACCTTAGGGAAGTCAAAGAAGGACAAGCCAAAGCCAGAGGAGTACCCTATGAAAAAAAGAAACGAAAACGGTCTGCTGCGATTACTGCCAAAGCTGTTCAGGCGAAAGTTTCGGTATCAGATAGTCAAGGTGTTGAAACCGGTGGGGGTTCTTCCAAGGGCGGCGGAGTCGGTGATGGTGGTGGGAATGGGATTGGTAATAGTGGTGGTGAAACTACGAGTACTACCCCAGCTTCTGCTGCTGCCACTACGACAGCCGTA
>gnl_Manes_v6.1_Manes.13G035100.1
ATGGAGTTAATCCCTGAAATGAATGGCTCCAACTCTGAAAACACCAGCTTTAATAACATAAACACCAACACCACCACCACTACTGTCTCGGCGGCAACTTCATCATCACCGTCATCATCCGCCACTCCTAGCCGCTATGAGAACCAAAAGCGGCGAGACTGGAACACCTTTGGTCAATATCTCAAGAATCATAGACCTCCCCTCTCTCTTTCCAGGTGCAGTGGTGCTCATGTCCTTGAATTTCTTCGATATCTCGACCAATTTGGCAAGACCAAGGTGCACACGCCAATCTGCTCATTTTATGGTCACCCAAATCCACCAGCTCCCTGCCCATGCCCTCTTCGTCAGGCTTGGGGGAGTCTCGACGCGCTCATCGGACGCCTCAGGGCAGCTTTCGAGGAAAATGGAGGAAAACCTGAAGCAAACCCTTTTGGAGCTCGTGCAGTAAGACTTTATCTTCGTGAGGTTCGTGATTTGCAATCCAAAGCGAGAGGTATTAGCTACGAGAAAAAGAAGCGTAAGCGTCCACCACAGCAGCAAATCCAAGCTCTGCCGCCACCATCAGGTGCAACA
>gnl_Manes_v6.1_Manes.09G148200.1
ATGGATTTGGCGTCTTCTTCATCAAACCCAACACTTCCATCCCCAGTAATGGGTGGCTCGATCACTTCCTCCAACACTCCCACTACACCAACTGCAACGCTTTCCCCATCTTCCACTCCGAGTCGCTATGAGAACCAGAAGCGCAGAGACTGGAATACTTTCTGTCAGTATCTTAGGAATCACAGGCCCCCTCTTTCGCTTCCCATGTGCAGTGGTTCCCATGTTCTTGAGTTTCTTACGTACCTCGATCAATTCGGCAAGACTAAAGTCCACAATCAAACTTGTCCATTTTTTGGCCTTCCTAATCCACCAGCACCTTGTCCATGCCCTCTCCGCCAGGCTTGGGGAAGCCTTGATGCACTGATTGGAAGACTCAGAGCAGCCTATGAGGAGCATGGAGGGAGGCCTGAAGGCAACCCATTTGGTGCAAGAACAGTGAGGATTTACTTGAGGGAGGTTAGGGATTTTCAGGCAAAAGCAAGGGGAGTTAGCTATGAGAAGAAGCGAAAAAGGCCTAAACCAAAAGCAAAACCAACACCACAAGAAGCACCACCACCTGATTCAGGTGCAGGC
>gnl_Manes_v6.1_Manes.16G039700.1
ATGTCAAGTGACAGGCCTAAAGATTCTGCTGAAGGGTCCTCACGATCCGGTGGTGATCATCATCATCACCAGCAACAGCAGGTAATTTCTCAGCCGGCTCCGTTGAGCCGGTACGAGTCACAGAAACGGCGAGACTGGAACACTTTTGGGCAGTACTTGAAGAACCAGAGACCTCCAGTTTCACTGTCACAGTGCAACTGCAACCATGTCCTTGATTTTCTTCGATATCTTGATCAGTTCGGAAAAACTAAGGTTCATCTACATGGGTGTGTGTTTTTTGGACAACCAGACCCTCCTGCTCCTTGCACTTGCCCTCTAAGGCAAGCCTGGGGAAGTCTTGATGCCTTAATCGGACGGCTGCGAGCTGCTTATGAGGAACATGGAGGATCATCGGACACAAATCCTTTTGGAAATGGAGCTATTCGTGTTTATTTGCGTGAAGTGAGGGAGTGTCAAGCTAAGGCAAGAGGGATTCCATACAAGAAGAAAAAGAAGAAGAAGAATCAAATCAAGCCAAGAGAAGATGCAAAGCCCTCGATGCAGACAGCT
>gnl_Manes_v6.1_Manes.12G033200.1
ATGGAGTCGATCCCTGAAATGGACTTATCCAACTCTGAGAACACCAGCTTCGATAGTATAAAAACCATCACTGCCACCACCGCAACTACTAACTCGGCGGCAACTTCATCATCACCATCATCATCTACTACTCCTAGCCGCTATGAGAACCAAAAGCGTCGAGACTGGAAGACCTTTGGTCAATATCTCAACAACCATAGACCTCCCCTCTCTCTCTCCAGGTGCAGTGGCGCTCATGTCCTTGAATTCCTTCGCTATCTCGATCAATTTGGTAAGACCAAAGTGCATACTCCAATCTGTCCTTTTTATGGACACCCAAATCCCCCAGCTCCCTGCCCGTGTCCTCTTCGCCAAGCCTGGGGCAGTCTCGACGCTCTCATCGGACGACTCCGGGCAGCCTTCGAGGAAAATGGAGGCAAACCTGAAGCAAACCCTTTTGGAGCCCGTGCAGTACGGCTTTATCTTCGCGAGGTTCGTGATTTGCAGTCCAAAGCAAGAGGGATCAGCTACGAGAAAAAGAAGCGTAAGCGTCCACCACAGCAGCAAATCCAAGCTCTGCCGCCACCACCAGGTGCAACT
>gnl_Manes_v6.1_Manes.06G054300.1
ATGTCAGCTGCCATCGCCGCTGCCGCTGCTGCCGTGGCTTGCAATTCTACAGGTTCATCAAGAAACGGGAACAATCATCAACAGATGGAACAGGCAACCTTATCACCATCACTGCCGCTACCACCGCCATCGCTGCCATTAAGTCGGTATGAATCCCAAAAGAGACGAGACTGGAATACTTTTGGCCAGTACCTCAGAAACCACCGACCACCCTTAGCACTATCCCGTTGCAGCGGCGCTCATGTGCTGGAGTTCTTAAGGTATCTTGACCAGTTTGGCAAGACAAAAGTGCATAACCAGACTTGTCCATTTTTTGGCCACCCACACCCACCAGCTCCCTGCCCTTGTCCACTTAAGCAGGCCTGGGGGAGCCTCGACGCGCTGATAGGACGACTCCGGGCAGCCTTCGAGGAAAACGGTGGATTGCCTGAGACCAACCCTTTTGGTGCACGCGCCGTTAGACTATACCTTAGGGAAGTGAGAGATTCACAATCAAAGGCAAGGGGGATAGCCTACGAGAAAAAGAAGAGAAAGAAGCCACAACAGCAGCAGCAGCAACAGTTACAATCTACAAATGGTTACAATAATCAAATTCATCACGGTGGTGGAGGAGGAGGAGGCGGCGGTGTTAGTGGTGGATTTGTTGAAAGAAACATGGCAATTAGGGGGATGATTAATATGGGGTCTGTACTGAAC
>gnl_Manes_v6.1_Manes.18G142500.1
ATGGAGTCAGCATCAGGAGGGTCTGGAGCAGTAGACTCGAATAGTGGAGAACCGAGTCCGTCAGTAGCAGTTGCAGCAGCAGCAGGAGGAAGAGGAGCATCGTCAGCATCGCAAGGCCAAGCAGAGGGATCATTTCAAGCACCACTGAGCAGGTACGAGTCACAGAAGAGACGAGACTGGAACACGTTTCTACAGTACCTAAAGAACCACAAGCCACCATTAACTCTGGCTCGCTGCAGTGGTGCACATGTGATCGAGTTCTTGAAATATTTGGATCAATTTGGCAAGACCAAAGTCCACATAACGGGTTGTCCGTATTTTGGGCACCCAAATCCACCCGCACCCTGTGCTTGCCCTCTCAAGCAAGCGTGGGGTAGTCTCGACGCGCTAATCGGCCGGCTGAGAGCAGCCTACGAAGAGAACGGGGGAAGACCAGAATCTAATCCTTTTGGAGCGAGAGCAGTGAGGATTTACCTCAGGGAAGTCAGAGAAGCACAGGCCAAAGCCAGAGGTATACCATACGAGAAGAAGAAACGGAAAAGGCCTGCTGCGGTTACTGTGGCAGCTGTTCCGGCTAATGTTTCAGTATCAGTAAGCCATGGGGTTGAAGTCGGTGGTGCTTCTTCAAGTGGTGGTGTTGTTGGAGATGGGGCCGGTAGTAGCGGTGTTGAAACTAGTACGGTTTCTGCTACTAGTACTAACCCCGCTGCTGCTGCTGCTACTACTACGACAGCCGGA
>gnl_Manes_v6.1_Manes.15G041500.1
ATGGACTCCCTACAAGAATTTGACTCCACATCCACCACTCTCCCACTCACCTCCATAACAAGCACCACCACCGGCCCCACTGCCTCTTCCACTTCCTCCATCTCCTCCACCTCCACTCTCAGCCGCTACGAGAACCAAAAGCGGCGAGACTGGAACACCTTCGGCCAATACCTCCGCAACCACCGTCCTCCACTCTCCCTCTCCCGGTGCAGCGGGGCGCACGTCCTGGAGTTCTTGCGCTATCTAGACCAGTTTGGAAAAACCAAAGTCCACACTCAACTCTGCCCCTTCTTTGGCCACCCGAACCCCCCTGCCCCCTGCCCGTGTCCTCTCCGCCAGGCATGGGGTAGCCTTGATGCTCTAATTGGCCGCCTCCGTGCCGCCTTTGAAGAGCATGGGGGCAAGCCAGAGAACAACCCTTTTGGAGCTCGTGCTGTTAGGCTTTATCTACGTGAAGTTAGAGATTCACAAGCTAAAGCTCGAGGGATTAGCTACGAGAAGAAGAAGAGAAAGAGATCTCAACATCAGCAGCAGCAGCAGCAGAGTCCTGCATTATCAATGGCACCACCGCCACCAGCAGCAGCCACTAGTGCAAGTGATGACCATGAG
>gnl_Manes_v6.1_Manes.15G094500.1
ATGTCAAGCAGCAAAGGGAAAGATATAGCAGAAGGCTCATCAAGATCAGGTGGTGGTGGTGGTGGTGGTGGTGCTAATGCTACTGATCAGCAGAACCCACCTCCGTTGAGCCGGTATGAGTCGCAGAAGCGCCGAGATTGGAACACTTTCGGCCAGTATTTGAGGAACCAGAGGCCACCAGTTGCACTATCTCAATGCCACGCTAACCATGTTCTTGATTTTCTTCGGTACCTGGATCAATTTGGCAAGACTAAGGTGCACTTACAAGGGTGTGTTTATTTCGGCCAGCCAGAGCCACCAAGTCCTTGTACTTGCCCTCTCAAGCAAGCTTGGGGTAGCCTTGACGCACTCATCGGCCGGCTAAGGGCTGCTTATGAAGAAAATGGTGGCTTGCCGGAGACCAACCCTTTTGCAAGTGGTGCTATTCGATTGTATCTGCGAGAAGTCAGAGACTCACAAGCCAAGGCTAGAGGTATTCCTTACAAGAAGAAAAAGAAGAAGCGGAATCCGATGAAAGCTAGTGATGATCATCAAAGCTCAAGCTTTCCCATGCAG
>gnl_Manes_v6.1_Manes.01G132000.1
ATGTCGATTGAAAGAGGAAAAGATGTAGCACAGGGATCCAATGAACTTCATCATCAACAGTCTTCTTCTGCTGCTGCTTCTCCAAGCCGTTATGAATCTCAGAAGAGAAGAGACTGGAACACTTTTGGTCAGTACTTGAAGAATCAGAGGCCACCTGTGGCTCTTTCTCAGTGTAATTGCAACCATGTCCTTGACTTCCTGAGATATCTAGATCAGTTCGGAAAGACTAAGGTTCATCTTCAAAGTTGCATGTTTTATGGGCAACCTGAGCCTCCTGCTCCTTGTGCCTGTCCTCTCCGGCAAGCTTGGGGAAGCCTCGATGCCCTTATCGGCAGGCTCCGAGCTGCTTATGAAGAAAACGGAGGTCCTCCTGAGAGTAACCCTTTTGCCGGTGGTGGTATTCGTGTGTATCTAAAGGAGGTGAGGGACTGTCAAGCTAAGGCAAGAGGGATTCCATACAAGAAGAAGAAGAAGAAGAAGCCAAGTCCTAGCAAAGGGGATGATGAATCAAGCTCTGCCATGCCCTTC
>gnl_Manes_v6.1_Manes.14G126500.1
ATGTCAGCTGCCATCGCCGCCGCTGCTGCTGCTGCCGTGGTCTGCAATTCTACAGGCTCATCAAGAAATGGGAACCATCATGAACTTCTGCAACAGGTAACCTTACCATCACCACCGCCGCCACTGTCACTGCCACTGCCATCGCTTCCATTAAGTCGTTATGAATCCCAAAAAAGACGAGACTGGAATACTTTTGGGCAGTACCTAAGAAACCACCGCCCACCTTTAGCACTATCCCGGTGCAGCGGGGCTCATGTGCTTGAGTTCTTGAGGTATCTTGACCAGTTTGGCAAGACAAAAGTGCACAATCAGGCTTGCCCATTTTTTGGTCACCCTCACCCACCAGCTCCCTGCCCTTGTCCACTTAAGCAGGCCTGGGGAAGCCTCGACGCGCTGATCGGACGCCTCCGAGCAGCCTTCGAGGAGAACGGCGGGCTGCCGGAGACCAACCCATTTGGAGCACGCGCCGTGAGACTATACCTGAGGGAAGTAAGAGATGCACAAGCTAAGGCAAGAGGGATAGCCTACGAGAAGAAGAAAAGAAAGAAACCACAACAACAGCAGCAACAGTTGCAATCTTCAAATACTTACCCTAATCAAATTCAACAAGGTGATGGTAGCGGCGGCGGTGTTAGTGGTGGATTTGCTGAAAGAAACATGGTAAGTAGGGGTCTGGTTAAATTGGGGAATCTGTTTGTATTGAAC
>gnl_Manes_v6.1_Manes.03G101700.1
ATGTCAAGCAGCAAAGGGAAAGATGTAGTAGAAGGATCGTCGAGATCAGGCAGTGGTGGTATTGCTACTGATCAGCAGAACCCACCTCCGTTGAGCCGGTACGAGTCTCAGAAACGCCGAGATTGGAACACTTTCGGGCAGTACCTCAGGAACCAGCGGCCACCGGTTGCACTATCTCAATGCAACGCCAACCATGTTCTTGATTTTCTTCGGTACCTGGATCAATTTGGGAAGACTAAGGTGCACTTACAAGGATGTGTGTTTTTTGGGCAGCCAGAGCCACCGGGTCCTTGTACTTGTCCTCTCAAGCAAGCTTGGGGTAGCCTGGATGCGCTCATCGGCCGATTAAGAGCTGCATATGAAGAAAATGGTGGGTTGCCGGAGACGAACCCTTTTGCAAGTAGTTCTATTCGAGTTTATCTCCGAGAAGTCAGAGACTCGCAAGCTAAGGCAAGAGGGATTCCTTATAAGAAGAAGAAGAAGAAGAGGAATCCGATGAAAGCTAGTGATGATCATAGCTCAAGCTTTTCCATGCAG
>gnl_Manes_v6.1_Manes.03G163600.1
ATGGACTCCCTTCAAGAATTTGACTCCACATCCATCGCACTCCCGCTCACCTCCACAACCGGCAACACCACCGCGACTGTTGCCTCCTCTTCCCCAATTTCCTCCACCTCTAATCTTAGCCGCTACGAGAACCAAAAGCGGCGAGACTGGAACACCTTCGGCCAATACCTCCGCAACCACCGGCCCCCACTCTCCCTCTCCCGGTGCAGCGGGGCGCACGTACTGGAATTCTTGCGCTATCTAGACCAGTTTGGGAAAACCAAAGTCCATACCCAACTCTGTCCCTTCTTTGGCCACCCAAATCCCCCTGCGCCTTGCCCTTGTCCTCTGCGCCAGGCCTGGGGTAGCCTTGACGCTCTTATTGGTCGCCTCCGTGCTGCCTTTGAAGAGCACGGGGGAAAGCCAGAGAACAACCCTTTCGGGGCTCGTGCTGTTAGGCTTTATCTACGTGAAGTTAGAGATTCCCAATCTAAAGCTCGAGGGATTAGCTACGAGAAGAAGAAAAGAAAGAGACCCCCACATCAACAGCAACAGAATCCTGCGTTAGTGATGGCGCCACCACCAGCATCAGCGACCACTGATACAAGCGATGATCATGAGTTTGAATTATTGGCTGCT
>gnl_Manes_v6.1_Manes.17G055900.1
ATGTCAGGTGACAGGCCTAGAGATTCCGCTGAAGGGTCCTCGCGATCCGGTGGTGATCATCATCATCAGCAGCAGCAGCAGCAGCAGCAGCAGATTCCTCAACCGGCTCCGTTGAGCAGGTACGAGTCACAGAAACGGCGAGATTGGAACACTTTTGGACAGTACTTAAAGAATCAGAGACCACCAGTTTCACTATCACAGTGTAACTGCAACCATGTCCTTGAATTCCTTAGGTATCTTGATCAGTTTGGGAAGACTAAGGTTCATCTACATGGGTGTGTGTTTTTTGGACAACCAGACCCTCCTGCTCCTTGCACTTGCCCTCTAAGGCAAGCTTGGGGAAGCCTTGACGCTCTAATCGGACGGCTGCGAGCTGCTTATGAAGAACATGGAGGATCACAAGAGACAAATCCTTTTGGAAATGGGGCTATTCGTGTATATTTACGAGAAGTGAGGGAGTGTCAAGCTAAGGCAAGAGGGATTCCATATAAGAAGAAAAAGAAGAAGAAGATTCAAATCAAGCCAAGAGAGGATGCAAAGCCCTCGATGCAGCAGCCAGCT
>gnl_Medtr_Mt4.0v1_Medtr3g031830.1
ATGGATCCATCATCTGAGGGAGCAGGAGCCCCCTCAGAACAACTTCCATCGTCAACAACTTCTCCTCCGATTGTCGTACAACCGGAGGGATCTTCACCAGCACCACCACCAGCACCACCAAGCCGTTACGAATCACAAAAACGTCGAGATTGGAACACTTTCTTACAATACCTACAAAACCACAAGCCACCATTGACACTTGTACGATGCAGTGGAGCACACGTGATCGAGTTTTTAAAATATCTTGATCAATTTGGGAAGACTAAAGTTCATGTATCCGGGTGTCCGTATTTTGGACACCCGAATCCACCTGCTCCCTGCGCCTGTCCTTTAAAACAGGCGTGGGGGAGTTTGGACGCGTTGATCGGAAGACTCAGAGCGGCCTACGAAGAAAACGGAGGCCGTCCTGAGTCTAATCCGTTCGGTGCGAAAGCTGTGAGAATTTACTTGAGGGAAGTAAGGGAAGGACAAGCTAAAGCTAGAGGGATTCCTTATGAGAAGAAGAAGAGGAAGAGACCTGCAGTGACAGTTGCAGCTGTGAGTAGTAGTGGTGGTGGGAATGATGATGGTGGTGGTGGTGACGGTGGTGCAGGTGATAACACTGTTGGTGGTAGTAGTGGTGCTACAACTTCTACAACTGAATTTAGTACTGCCACCACTACCACAGTA
>gnl_Medtr_Mt4.0v1_Medtr2g092950.1
ATGTCTTCAAGTGGAAAGGATTTAGCTGAAGGAGGATCATCAACCTCGCAAGGAATCACACTTAGCCGCTATGAATCTCAAAAGAGAAGAGATTGGAACACTTTTGGTCAATACTTAAACAACCTAAGACCACCCGTTCCACTTTCTCACTGCAATTCCAACCATGTGTTGGAATTTCTTAGGTATTTAGATCAATTTGGAAAAACCAAAGTTCATTTACAAGGTTGTATGTTTTATGGACAGCCAGAGCCACCAGCACCTTGTACATGTCCACTTAGACAAGCTTGGGGAAGTCTTGATGCTCTAATTGGGAGGTTAAGGGCTGCTTATGAGGAAAACGGCGGAACTCCAGAGACTAATCCTTTCGCGAGCGGTGCTATTCGCGTTTATCTTAGAGAGGTTAGGGAGTGTCAAGCTAAGGCTAGGGGTATCCCTTACAAGAAGAAAAAGAAGAGCACAAATAAGGGAAATGATGAATCAAGCTCAACCATGCACTTTTCT
>gnl_Medtr_Mt4.0v1_Medtr2g076400.1
ATGTCCAACAAAGGAAAAGACATAGTTGAAGGATCATCAAGATCTTCAATAGGTGATGATCAAAATCAGCAGCAGCAACAACAAATTCCGCTTAGTCGATACGAGTCACAAAAGAGAAGAGATTGGAACACTTTTGGACAATACTTAAGGAATCAAAGACCACCAGTGGCACTATCAAATTGTAATTCAAACCATGTTCTTGAATTCCTAAGGTACTTGGATCAATTTGGAAAAACAAAAGTGCACTTACAAGGTTGTTTGTTTTTCGGACAAACCGAACCACCTGGACCATGTACTTGTCCTCTAAAACAAGCTTGGGGAAGTCTTGATGCACTAATTGGAAGATTAAGAGCTGCTTATGAAGAAAATGGTGGATTACCTGAAACTAATCCTTTTGCTAGTGGTTCCATAAGAATCTATCTTCGTGAGGTGAGAGATTCTCAAGCTAAGGCTAGAGGAATTCCTTACAAGAAGAAAAAGAAGAAGAGGGTTGCAATTAAACATAACGGGGATACCTCAAATTTACCTATGCAG
>gnl_Medtr_Mt4.0v1_Medtr2g016110.2
ATGTCAAGCTCAATGCAAAACGACACCGTTCAAGCCTCATCTTCATCGTCCCGGCCCGGCGGCTCCGATCAACAACCAACAGCGGCAGTAGCTCCTTTGAGCCGTTATGAGTCACAAAAGAAACGTGACTGGAACACGTTTGGACAATACTTAAGGAACCAATCACCACCAGTTTCTTTGTCTCAGTGCAACTTCAACCATGTGCTTGAGTTCCTTCGTTACTTAGATCAATTTGGAAAGACTAAGGTTCACTTGCACGGTTGCATCTTTTTCGGACAACCCGATCCGCCGGCACCGTGTACTTGTCCGTTGAGACAAGCTTGGGGGAGTCTTGATGCACTCATCGGACGGCTAAGAGCTGCTTATGAAGAACACGGTGGATCGCCGGAGAATAATCCGTTTGGAACCGGAGCTATTCGTGTTTACCTTCGTGAAGTTAAGGAGTGTCAATCAAAGGCTAGAGGGATCCCTTACACAAAGAAAAAGAAGAAGAGGAGTCAACTTAAGGGCACTCATAATACTACTTCTAAGTCTTTCAACCAATTAGCTTCT
>gnl_Medtr_Mt4.0v1_Medtr8g086350.1
ATGTCTTCTTCCTCTTCCCAAATCGAAAACTCTTCTCTTCACCCATCTTCTTCCAAATCCAATCATCATCAGCAACAACAACCACTAAGCAGGTATGAATCTCAAAAACGTAGAGATTGGAACACCTTTAATCAATATCTCAAGAGTCAAAATCCACTAGTTCCACTATCACACTGTAACTTCAACCATGTTCTTGATTTTCTTCGTTACCTTGATCAATTTGGTAAGACTAAGGTTCACTTTCAAGGTTGCATCTTCTTTGGACAACCTACCCCACCTGCACCTTGTGCTTGTCCTCTCAAGCAAGCTTGGGGAAGTCTTGATGCACTCATCGGACGCCTTCGAGCTGCCTACGAAGAGAACGGTGGATCATCGGAGACTAACCCCTTTGCCGGAGGAGCTATTCGGGTTTACCTTCGTGAGGTGAAGGATAGTCAGCAAAAGGCAAGAGGGATCCCATATAAGAAGAAGAAAAAGAAGAAGAAAAATTACCAAATTAAAGGGACTACTCAAGCAGATCAAGGTGCTTGTGTCAAGCAACAAGATTCTTATAAT
>gnl_Medtr_Mt4.0v1_Medtr7g097030.2
ATGGATTCAATTCAAGAATTTATAGGGACATGTAACAATGAAAACTTGACCTGCAACTTCATGAACAACAACAACAACAACACTATAAGTACAACCACAACAAGCTTAACAACAACAACAACAACAGCAAGTGGAAGCTCTTCTTCATCTGCAGCTTCAACCATCATCAACAGTCCCAACAGTAGCAGCCGCTATGAGAACCAGAAACGCCGTGACTGGAACACCTTTGGTCAGTACCTCAAGAATCATCGTCCACCTCTTTCCCTCTCCAGGTGCAGCGGTGCACATGTCCTTGAATTTCTAAGGTATTTGGATCAATTTGGCAAGACAAAAGTTCACACACCAATTTGTCCATTTTATGGGCATCCAAATCCACCAGCACCATGTCCATGTCCTCTGAGGCAAGCATGGGGAAGCCTTGATGCACTCATAGGTCGTCTTCGTGCCGCCTTTGAAGAAAATGGAGGAAAACCAGAAACAAATCCATTTGGTGCTAGAGCTGTGAGGCTCTACCTTCGCGAAGTTCGCGATCTTCAATCGAAAGCAAGAGGTATTAGTTACGAGAAGAAGAAACGAAAGCGTCCACCACCACAACAACAACAACAAGTTCCACCACCAGCACAAGGTGCAAGTGCAACTCAT
>gnl_Medtr_Mt4.0v1_Medtr7g115700.1
ATGGCATTGGTTTCAGCTGAATCAACAAACCCTAGCAGCTACAATGGAAGTGATTCAAGTGGTGGCAACAAGATCAACAGGTACGAGAGCCAAAAGAGGAGAGACTGGAACACATTCTGCCAGTATTTAAGAAACCATCGACCAGTGCCACTTTCTGCTTCAATGTGCAATGGAACACATGTTCTTGAATTCCTTCACTATCTTGATCAATTTGGGAAGACTAAGGTTCACAATCCAACTTGTCCTTTCTTTGGGATGCCAAACCCTCCATCTCCATGTGCTTGTCCTCTCCGTCAGGCGTGGGGTAGCCTTGATGCTCTTGTCGGTCGCCTCCGCGCCGCATATGATCAAGAGATCAATGGTGGAAGTAGTAATCCTTTTGGTGATGGTGCTGTTAGGTTTTACTTGCGTGATGTTCGTGATTTCCAGTCAAAGGCTAGAGGAGTTAGCTACCATAAGAAAAGGAAGAGACCTAACCGCAACATCACAACTATTTCTCAATCATCCTCA
>gnl_Medtr_Mt4.0v1_Medtr5g072510.1
ATGAAAGCTGCATCGGGTGGAGAACCACCACCACCGTCAATACCATCAGAAACACCACCGGAGACAGCACAACCACAACCTTCATCACCAGCAACACCAACACCAAGCCGCTACGAGTCACAAAAGCGACGAGACTGGAACACGTTCCAACAATATCTACGTAACCACAAACCACCATTAACCCTAGCACTATGCAGTGGAGCACATGTGATTGAGTTTCTCAAGTATCTTGATCAATTTGGAAAAACTAAGGTGCACGTGATAGGTTGTCCGTATTTCGGACAACCTAACCCACCTTCTCCTTGCGCTTGTCCTCTTAAGCAAGCGTGGGGAAGTCTTGACGCTCTCATCGGACGTCTTAGGGCTGCTTTCGAGGAAAATGGAGGGAAACCGGAGAGTAATCCGTTTGGAACTCGGGCGGTTAGGATTTATCTAAGGGAAGTTAAAGATGGTCAGGCCAAAGCTAGAGGAGTTCCTTATGAGAAAAAGAAAAGGAAGAGGCCCACTGTCACCGCTGCTGCAATAATATCAACTGCAGCAGCGGTGAATAGCAATGGACCTGGTGACGGTGATGTTATTGATGGTAATACCGAAAGAATTGGAGCTGGTGTTGGTGTTACCACCAATAATAATACCACCGTCACACCTATTGTTAGTGTTAGTACGGCTATAGTA
>gnl_Medtr_Mt4.0v1_Medtr1g442860.1
ATGAATTCTCTTCAAGAATTTGAATCATCAACCAACAACAAAGACATGATGAACACAAACCCTATGATCAACATAACAAACCCATCATCATCGATGACGATGACCATACCATCATCCTCTACAACATCAGCATCATCCTCATCAACAGCAACAACATCACCACCATCAACAACATCAACAACGACACCAAGTAGATACGAGAATCAAAAGAGAAGAGATTGGAACACATTTGGACAATACCTAAGAAACCATAGACCACCACTTTCACTCTCACGTTGTAGTGGAGCTCATGTCCTTGAATTCTTGCGATACCTCGACCAATTTGGAAAAACTAAGGTTCATACTCTGATTTGTCCCTTTTATGGACATCCAAATCCACCTGCATCATGTCCATGTCCTCTTCGCCAAGCGTGGGGTAGTCTTGATGCACTTATTGGGAGACTTAGAGCTGCTTTTGAAGAGAATGGTGGGAAGCCAGAAGCTAATCCTTTTGGTGCCCGTGCTGTTCGACTTTACCTTCGCGAAGTTAGGGATTCTCAAGCTAAAGCTAGAGGTATTAGTTATGAGAAAAAGAAGCGCAAGCGTCCGCCTCAGCCGCCACCACCACCACCATCAAATAATGCAACTATAACTGATCTTCAC
>gnl_Medtr_Mt4.0v1_Medtr1g069825.1
ATGGATTCAATTCAAGATTTTATGGACTCATGTAACTCTGACAACAGTTGCAGCCTCACCAACAGCACCATAACTACCAACAGCAGTAACAACAACATCAGCAACGCCATAGTTGGTAGCTCTTCACCTTCTGGCTCTACCACCACAAGCAGCCGCTATGAAAACCAGAAACGCCGTGACTGGAACACTTTTGGCCAGTACCTCAAGAATCACCGTCCTCCTCTCTCCCTCTCCAGATGTAGCGGTGCTCATGTGCTTGAATTTCTCCGGTACTTGGACCAATTTGGCAAGACAAAAGTGCACACACCAATTTGTCCATTCTATGGACATCCAAACCCTCCAGCACCATGTCCATGTCCATTAAGACAAGCTTGGGGTAGTCTTGATGCACTGATAGGTCGTTTAAGGGCAGCTTTTGAGGAAAATGGAGGGAAGCCAGAAACAAATCCATTTGGTGCTAGAGCTGTTAGACTTTACCTTCGTGAGGTTCGTGATCTTCAATCCAAAGCAAGAGGTATTAGTTATGAGAAGAAGAAAAGGAAACGTCCACCACAACAACAACCACAACAGCTTCAGCTTCAGCAGCAACAACCAATGCAATTGCAATTGCCTCTTCATCTTCATCATCACCATCAACATCAGCTTCCACCTCCAGGTGCAACTCAA
>gnl_Medtr_Mt4.0v1_Medtr1g075990.1
ATGAATTCATTTGAAGAATTCAACTCATCATCATCAACAAAAAATATCATCAACTTCACCAACACAACAACCTCAGAAGACAACAAAAACATCTCAAATTTCACATCTTCTAGTTCTTCAGCAGTACCACCAGCAACAAACACAAACACTCTAAGTCGCTATGAGAATCAAAAAAGAAGAGACTGGAACACTTTTGGTCAATACCTAAGAAACCATAGACCACCACTTTCACTCTCACGTTGTAGTGGAGCACATGTTCTTGAATTTTTAAGGTATCTTGATCAGTTTGGGAAAACTAAGGTTCATTCACAGATTTGTCCATTTTTTGGTCATCCAAACCCACCTGCACCTTGTCCTTGTCCTCTACGACAAGCTTGGGGAAGTCTTGATGCATTGATTGGAAGACTAAGAGCTGCTTTTGAAGAAAATGGTGGGAAACCTGAAGATAACCCTTTTGGTGCTCGTGCTGTTAGACTCTTTCTTCGTGAAGTTAGGGATTCTCAATCGAAAGCTAGAGGTATCAGCTATGAGAAAAAGAAGCGTAAAAGACCTCAAATTCAACCTCCACCACCACCATCAAATGCAACTAAT
>gnl_Medtr_Mt4.0v1_Medtr1g080210.1
ATGGATTTGGTTTCATCAGGATCAACAAACCAGAGTGTAGAGAGTCCAACAAGTGGATCTTCAATGACCAACAATAGCACTGGAAGTGGAAGTTCAACATCAACTCCAACTTCAAGCCGTTATGAAAACCAAAAGAGAAGAGACTGGAACACATTCTGTCAGTATCTCAGAAACCACCGTCCACCACTCTCATTAGCCCTATGCAGTGGTTCTCATGTCCTTGAGTTTCTGAACTATCTTGACCAGTTTGGGAAAACCAAAGTTCACAACCATCCTTGTCCTTTCTTTGGCATCCCTAATCCACCAGCTCCTTGTCCATGTCCTCTTCGTCAAGCGTGGGGTAGTCTCGACGCTCTCATCGGTCGCCTTCGTGCTGCTTACGAAGAGAACGGTGGTCGGCCTGAGACTAACCCTTTTGGTTCTCGTTCTGTTAGGATTTATTTAAGGGACGTTCGTGATTTTCAAGCAAAATCTAGAGGGGTTAGCTATGAAAAGAAAAGGAAGAGGCCTAAACCTAAGGTATCTGCAACAACTTCTAGTGCTACT
>gnl_Medtr_Mt4.0v1_Medtr4g079930.1
ATGTCTACTAGTGGTAGCAATTTTCATGGCAAGAATTTGGAGCAAGAAACATCATCAACAACCATTTCAGTAGCGACACTTAGTCGCTACGAATCACAAAAGAGAAGAGATTGGAACACTTTTGGTCAATACTTGAACAACATGAGACCACCAGTTCCACTTTCACAGTGCAATAGCAACCATGTTTTGGATTTCCTTCGTTACTTAGACCAATTTGGAAAAACTAAGGTTCATGTACAAGGTTGTATGTTTTATGGACAACCAGAACCACCTGCACCTTGTACTTGTCCTCTTAGACAAGCTTGGGGAAGCTTAGATGCTCTTATTGGAAGATTAAGGGCTGCTTATGAAGAAAATGGTGGGTCTCCTGATACTAATCCTTTTGCTAGTGGTTCCATTCGTGTCTACCTTAGGGAGATTAGAGAGTCTCAAGCTAAGGCTAGAGGTATACCTTATAAGAAGAAAAAGAAAAGCACAAGTCAAAGCAAGGGAAGTGAAGAATCCAGCTCCAGTAATATTCAATTTTCT
>gnl_Medtr_Mt4.0v1_Medtr4g094428.1
ATGTCAGCTGCCGTGGCTGCCGCCGCTTCCGCCGCTATATCCAGCTACAACAACTCCTCCTCAAGCAGCAGCAACCATAGTGATGAGTTGTTAACTTCACAAACAATGCAAGTTTCTGTTGCTCCACCACTAAGCAGGTACGAGTCACAAAAGAGACGTGATTGGAACACTTTTGGTCAATACCTAAAAAACCATCGTCCACCATTAACACTCTCACGTTGTAGTGGTGCACATGTTCTTGAGTTTCTTCGTTACTTGGATCAGTTTGGAAAAACCAAGGTTCATTCTGAAAACTGTGCTTATTTTGGAAACTCACACCCACCAGGTCCATGTCCTTGTCCTTTGAAACAAGCTTGGGGAAGTCTTGATGCTCTTATTGGTAGGTTACGTGCTGCTTTTGAAGAGAACGGTGGTTCACAAGAGATGAACCCTTTTGGAGCACGTGCTGTTAGGTTGTATCTTAGGGAAGTTAGAGATGCTCAAGCTAAAGCTAGAGGGATTGGTTATGAGAAGAAGAAAAGGAAGAAACTGAATCAAAATCAACAAAATGGGTCGATGACTATGGTGCAAAATGATCATGTGCATCATCATGATGATGTAGTGAATTCAGGTTATGGTCATGGTGGTGGTTTTGTCGATCAGTACTCAAATTTAAATGGGACAACTTCTAGAAATGATGCCGCAGTTTCTTATTTCTCATTA
>gnl_Mimgu_v2.0_Migut.N00276.1
ATGGACCCAATAACTCAAGAAATGTTTTCCTCAAGCGGCGGTCATCACGAGATCAACCCAGCTGGTTTCACACTCACCACCGGCGGCGGCGGCGGCGGCACCACGAGCGGCAGCTCGTCGATGATGGGCTCGCCGTCCGGCTCCTCCTCCTCCGCTTCAGCGTCCGGCGTCTCCTCCCCGCCGACGACGCTCAGCCGGTACGAGAACCAAAAGCGGCGCGACTGGAACACGTTCGGGCAGTACCTCCGAAACCACCGGCCGCCGCTGTCGCTGTCCCGCTGCAGCGGCGCCCACGTGCTCGAGTTCCTCCGCTACCTCGATCAGTTCGGCAAAACAAAAGTCCACAACCAGCTCTGCCCATTCTTCGGCCACCCAAACCCACCGGCCCCCTGCCCCTGCCCC
>gnl_Mimgu_v2.0_Migut.D00435.1
ATGGATTCTCCGGTGTTTCCAGATGTCGAGAGCTCCAACTCCGACAACAGCGCCGCCGCCGCCGCCGCCAACAGCAACAGCAACGCCGGCGCCGCCTCCTCCTCCTCGTCGGGATCCACCCTCAGCCGCTACGAGAACCAGAAGCGGCGGGACTGGAACACCTTCGGGCAGTACCTGAAGAACCACCGCCCGCCGCTGTCGCTCAGCCGCTGCAGCGGCGCACACGTGCTGGAGTTCCTCCGGTACCTCGACCAGTTCGGGAAGACGAAGGTCCACACCCCAATCTGCCCCTTCTACGGCCACCCAAACCCGCCCGCCCCCTGCCCCTGCCCCCTCCGCCAGGCCTGGGGCAGCCTCGACGCGCTCATCGGCCGCCTACGCGCCGCCTACGAGGAAAACGGCGGCAAGCCTGAGACTAACCCTTTTGGCGCCCGAGCCGTCCGCCTCTACCTCCGCGACGTTCGGGATTTGCAGTCAAAGGCTAGAGGCATCAGCTACGAGAAGAAGAAGCGGAAGCGCCCCGTCCAGCAGCCGTCCTCCGCCGCCGTGCCACCACATCCCCAACACCCCCCTGAAGGA
>gnl_Mimgu_v2.0_Migut.D00854.1
ATGGATCCCGGATCCGGATCCGGATCCGGAGCAGGAGAAGGATCCGATCCAACAGTATCCACCGATCAGGCCGGTCCGCCTTCAGCGTCAACGGATTCCGCGGCGGCGGCGGCGGCACCGCCGAGCCGGTACGAGTCGCAGAAGAGGCGGGACTGGAACACGTTCCAGCAGTACCTGAGGAACCACAAGCCGCCGCTGACGCTGGCCCGGTGCAGCGGCGCGCACGTGATCGAGTTCCTCAAGTACCTTGACCAGTTCGGGAAGACGAAGGTGCACGTGACGGGTTGCCCCTACTTCGGCCAGCCCGACCCGCCGGCTCCCTGCGCGTGCCAGCTCAAGCAGGCCTGGGGCAGCCTCGACGCGCTCATCGGCCGGCTCCGAGCCGCCTACGAAGAGAACGGCGGCCGCCCGGATACCAACCCGTTCGGAGCCAAGGCCGTCAGAATTTATCTGAGAGAAGTTAGAGAGAGCCAGGCCAAAGCTAGAGGGATACCCTATGAGAAGAAGAAGCGGAAACGAAACCCTCCTAATACAGCTGTCACTGGCGGTGGTGCTGGAGGTAGTAGCGGCGGCGGCGGCGGCGGCGGAGGCGATGATCGGAGT
>gnl_Mimgu_v2.0_Migut.M00732.1
ATGTTGAATGATCGAGTAGGTGGAGAAGGATCATCATCATCATCATCAGCTCAAGCAGCTTCAGCCGATCACCATCAGCTCGAGCCGCAGCCGCCGCCTGCGGCGGCGGCTGCTCAGCCGAGCCGGTACGAGTCCCAGAAGAGACGAGACTGGAACACGTTCGGGCAGTACCTGAGGAACCAGCGTCCCCCGGTCGGCCTGCCGCAGTGCAACTACAGCCACGTGCTGGAATTCATGAGGTACCTCGACCAGTTCGGGAAGACCAAAGTCCACGGGCAGGGCTGCCCGTTCTTCGGGCAGCCCGAGCCCGCGGGGCCCTGCGCCTGCCCGCTGAGGCAGGCGTGGGGCAGCCTGGACGCCCTCGTAGGGCGGCTCAGGGCGGCCTACGAGGAGAACGGCGGGTCCCAGGAAACGAACCCGTTTGCGAACGGGGCGATAAGGGTTTACCTGCGCGAGGTGAGGGATTCGCAGGCAAAGGCTCGCGGGATTCCGTATAAGAAGAAGAAGAAGAGGAGGAAGCCTAATAATAGTAGTAATGATCAAGGTATGAGTTCAACTACTTTTCATCAGATGCATCAATCTCCTGGTGTA
>gnl_Mimgu_v2.0_Migut.M01038.1
ATGAATTCTTCTACTTCTGCAACAATCGGCCTGATGTCAAAGGAATCCGCGGCCGATCAAGGCTCCGGCAGCAACCATCCGCCGGCGCCGCCGCTGAGCCGCTACGAGTCGCAGAAGAGAAGGGACTGGAACACTTTCGGGCAGTACCTGAAAAACCAGAGGCCGCCGGTTTCGCTGCCGCAGTGCAACTGCAACCACGTCCTCGAATTTCTCCGATACCTAGACCAGTTCGGGAAGACTAAGGTTCACGTGCATGGGTGCGTGTTCTTCGGCCAGCCGGCGCCGCCGGCGCCGTGCACCTGCCCGCTGAGGCAGGCTTGGGGCAGCCTCGACGCTCTGATCGGGCGGCTCAGGGCCGCGTACGAGGAGCACGGCGGATCGCCCGAGACGAACCCGTTCGGAAACGGGTCGATTCGGGTTTATCTCCGTGAAGTGAAGGACTGTCAGGCTAAGGCGAGAGGGATTCCGTACAAGAAGAAGAAGAAGAGGAAAATCAACCACCCGATCAAAACCCATCAACAAGATGAACTCATCAAGAATAATTCTAAGCAACCTGCAGTT
>gnl_Mimgu_v2.0_Migut.M00263.1
ATGGACAGAGGGAAACATCACTCGTCGGAAGGGTCATCGCCGCCGTCTGCCGCCGCAACCCTCAGCCGCTACGAGTCCCAGAAGAGGCGGGACTGGAACACCTTCGGGCAGTTCCTGAGGAACCAGCGCCCGTCGGTGGGCCTGCCCCACTGCAACAGCAGCCACGTGCTCGACTTTTTGAGGTACTTGGACCAGTTCGGGAAGACCAAAGTTCATTTGCAGGGCTGCGTGTTCTACGGGCAGCCCGAGCCGCCCGCGCCTTGCGCCTGCCCGCTCAAGCAGGCCTGGGGCAGCCTCGACGCCCTCATCGGTAGGCTACGCGCCGCCTACGAGGAGAACGGCGGCTCCCCGGAGAGCAACCCGTTCGCCAGCGGCGCGATCAGGATTTACCTGAGGGAGGTGAAGGAGTGCCAGTCTAAGGCCAGAGGGATTCCGTACAAGAAGAAGGGCAAAAAGGTCAATAAGACTGATGACGAGTCCAACTCTTCTTCTTCTTCCACGCCATTTTCT
>gnl_Mimgu_v2.0_Migut.H02151.1
ATGGATAGAGGAGGGGCAGAAGGGTCATCATCATGGGGCGGCGGCGATCCGGCGGCAGCGGCGACGCCGAGCCGGTACGAGTCACAGAAGAGGAGAGACTGGAACACATTCGGGCAGTTCTTGAGGAACATGAGGCCGGCGGTGGGGGTGGCACAGTGCAACAGTAGCCACGTGCTTGATTTCATGAGGTATTTGGATCAGTTTGGGAAGACAAAGGTTCACTCGCAGGGGTGCACGTTTTACGGGCAGCCGGAGCCGCCTGCCCCATGCACCTGCCCGCTGAGACAGGCGTGGGGCAGCCTAGATGCCCTGGTCGGCCGGCTGCGCGCCGCGTACGAGGAGAACGGAGGATCGCCGGAGTCAAACCCATTCGCAAGTAGTTCAATAAGGATGTATTTAAGGGAAGTTAAGGAGTGTCAGTCTAAGGCGAGAGGGATTCCCTACAACAAGAAGAAGAAGAAACCTGGTGCACCCGCCCGAAATCATGATGATGAATCCAATTCTTCTTCTTCTTCTTCTTCTTCAATCCCTTTTTCT
>gnl_Mimgu_v2.0_Migut.H01433.1
ATGAATTCTTCCGGCAAAACCGTGTCGAAGAATCCAACCGAGGGTTCATCGAGCAACGGTAGACCCTCGCTCAGCCGATACGAGTCTCAAAAGAGACGGGATTGGAACACTTTCTTGCAGTACTTGAAGAACCAAAATCCTCCACTTTCATTGCCTAACTGCAGCTACAACCATGTTCTTGAATTCCTCAGATACCTAGATCAGTTCGGAAAGACTAAGGTTCACTTGCATGGCTGCCCGTTTTTCGGGCAGCCCGACCCTCCGGGGCAGTGCACCTGCCCGTTGAGGCAGGCTTGGGGCAGCCTCGACGCTTTGATCGGGCGGCTTAGGGCGGCTTACGAGGAGCACGGCGGTCCGCCGGAGGGAAACCCTTTTGGGAACGGAGCGATTAGGGTTTATTTACGGGAAGTGAAGGAGTGCCAGGCTAAGGCGAGAGGGATTTTGTTTAAGAAGAAGAAGAAGAAAAAGAAGATGATTAATCATGAGATGATCAAGAATCCAAATCCGGAATTAAGG
>gnl_Mimgu_v2.0_Migut.H01303.1
ATGTCTGGTTCAGCAGCCATAGTTAGTAATTCGACATCAGAAAACAGCAACGGCAGCGAAAAGACAGTAGGCGCGGCGCTGAGCCGGTACGAATCACAGAAGCGTCGGGACTGGAACACGTTCGGGCAGTACCTGAAGAACCACAAGCCGCCGCTAGTACTGTGTAGGTGCAGCGGGGCACACATACTAGAATTCCTGAGGTACCTGGACCAATTCGGTAAGACAAAGGTACACAACAACGGGTGCCCATTCTTCGGGCACCCTAATCCACCGGCACCGTGCCCATGCCCGCTGAGGCAGGCATGGGGGAGTCTGGACGCGCTTGTTGGGAGGCTACGCGCGGCGTTTGAAGAGAACGGTGGTAGGCCGGAGGCGAACCCTTTTGGGGCTAGAGCAGTAAGGCTTTATCTGAGGGAGGTTAGGGATTCACAGGCCAAGGCCAGAGGGATCGCTTACGAGAAGAAGAAGCGCAAGAAAACACAGATCAAGAAACATGATCAGGAGACAACAACAAACGCAGGAGGTGGTGGTCTTATGATGATGATGGCGGCGGGACCATCATCATCTTCATCATCATCATCATCATCTGCTGCCAGGAGGAGTTCCATCATTATTCCTTTATCTGTTTTTAAT
>gnl_Musac_v1_GSMUA_Achr3T10070_001
ATGGAACCGGCGCCGCACGGGCGCGGAGGCCCTGACGAAGGCCCTTCCTCCTCTTCCGCCGTCGCCGACCCAACCCCTGATCCTCCTCAATCTCCACAGCAGCCACCTCCTCCTCCTCAGCAGCAGCGGCAACCGCTGAGTCGGTACGAGTCGCAGAAGAGGCGAGACTGGAACACGTTCCTGCAGTACCTGAAGAACCACAAGCCGCCGTTGACGCTCGCGAGGTGCAGCGGCGCGCATGTGATCGAGTTCTTGAAGTACCTGGACCAGTTCGGGAAGACGAAGCAAGCCTGGGGCTCCCTCGACGCCCTCATCGGCCGCCTCCGCGCCGCCTACGAGGAGAACGGGGGCCGGCAGGAGTCCAACCCCTTCGCCGCCCGGGCCGTCAGGAGTTACCTCAGGGAGGTGCGGGAGAGCCATTCGAAGGCTCGTGGCATCCCCTACGAGAAGAAGAAGCGGAAGCGAGCACGGTCTTTGGCCGCCGAGGGGAGTTCGGGCGGCGGAGGGGAGCCGTCCACTATGGCTCCACCTGCTGCGGGCGGGCCTATTAGTGCCAGTGACAGCAGTAGCGGGGGCGGCGGCGCTATGAGTTCCGTGGTGGGAGAGATCAGACCAGGCTGCGATCAGCCCGGTGGTTCATCATCCGTTTCA
>gnl_Musac_v1_GSMUA_AchrUn_randomT28050_001
ATGCCGTCGGCGAACTCGGATAGCTCGGGGAATTCGGGCGCTCTTGATGGCGGCGGCAGGCCGAGCCGGTACGAGTCGCAGAAGCGGCGCGACTGGAACTCCTTCAGACAGTACCTCCGCAACCACCGCCCGCCGCTCGAGCTTGCCCGGTGCAGCGGCGCCCACGTGCTCGAGTTCCTCCGCTACCTCGACCAGTTCGGCAAGACCAAGGCCTGGGGCAGCCTCGACGCGCTCGTGGGCCGCCTCCGCGCCGCCTTCGAGGAGGACGGCGGCCAGCCGGAGGCCAACCCCTTCGCGGCGCGCGCCGTCCGGCTGTACCTCAGGGAGGTGAGGGACAGCCAGGCCAAAGCGAGGGGGATCGCTTACGAGAAGAAGAAGCGAAAGCGGCCCTTTCCGCCGCTGCAGGGCTACAACCCGCAGCCACCGGTTCCCATGGCGGCGGCAGTTCCCGTCATCGGCTATGATCAGCCGGAATCCGACCTAAACTTGGTGAGTGGCGGATACCAACATCACCTCCATGGGCATCTGATGCTCCCCACCGTGGACGCCAGCGGAGACGAAGCAGCGGCAATGGCGGTCGCCGAGGCGCATTCCGGTGGCATGATACCGCTCTCGGTGCTCAAC
>gnl_Musac_v1_GSMUA_AchrUn_randomT28480_001
ATGGACTCGGCGGGGGCAGCAGACACGTCCACGGGGGGTGAAGGGCCGTCCAGTGGCGGCGCGGGGAAGGCCGGGCCGCAGAGGGGGGCGGCTGCGGCGGCGCCGAGCAGGTACGAGTCGCAGAAGCGGCGGGACTGGAACACCTTCCTGCAGTACCTGCGGAACCACAAGCCGCCGCTGGCGCTGGCGCGCTGCAGCGGGGCGCACGTGATCGAGTTCCTGCGCTACCTGGACCAGTTCGGGAAGACGAAGGCCTGGGGCTCCCTCGACGCCCTCATCGGCCGCCTCCGTGCCGCCTACGAGGAGTCCGGCGGCACCCCCGAGACCAACCCCTTCGCGGCCCGCGCCGTCCGCATCTACCTCCGCGACGTCCGCGAGAGCCAGGCCAAGGCCCGCGGCATCCCATACGAGAAGAAGAAGAGGAAGCGCGCCCCCGCCGCCGCCGGCCAAGCCCACCCCGCAGGTGAGTCATCCACCTCCACTGTTCTCAGTGGCGGAAGTTCTGGTTCAGGGGCCGGTGACGGATCTGGCGCTCTGCTTAGGGGCTCCTCTAGTTCC
>gnl_Musac_v1_GSMUA_AchrUn_randomT21730_001
ATGGCTATGATGCCCAATCCAGAGAGCCCTCCCCCCGATGGCCTCCCCACCAGCCCCAGCACCCCACCAGCTGCCGCTGCTACCTCGTCATCTTCCTCGCCGTCCCGGTCGCTAAGCCGGTACGAGTCGCAGAAGCGACGGGACTGGAACACGTTCGGGCAGTACCTGAGGAATCACCGGCCGCCGCTGTCACTAGGGAGATGCAGCGGCGCACATGTGCTTGAGTTCCTTCGGTACCTGGACCAGTTCGGGAAGACAAAGGAGAACGGCGGCAAGCCTGAGGCCAATCCCTTCGGAGCACGAGCCGTCCGGCTATACCTCCGTGAGATCCGGGAGATGCAGGCGAAGGCACGGGGCGTGAGCTATGAGAAGAAGAAGCGCAAGAAGCCACCACAAGTCCCCCAACCACAGCCACGTCCGCCCCACACTCTCAGCCCCTCGCCGGCCACAGGTGCAGCCACC
>gnl_Musac_v1_GSMUA_Achr4T31900_001
ATGGCGGCAGCGGGCAGCGGCGACGGGCGGCCGAGCCGGTACGAGTCGCAGAAGCGGCGGGACTGGAACACCTTCTTGCAGTACCTCAAGGACCACCGGCCGCCGCTGGTGCTGTCGCGGTGCAGCGGCGCGCACGTGCTGGAGTTCCTGCGCCATCTCGACCAGTTCGGGAAGACCAAGGCATGGGGCAGCCTCGACGCCCTCGTCGGCCGCCTCCGGGCCGCCTTCGAGGAGAACGGAGGCCACCCGGAGGCCAACCCCTTCGGCGCCCGGGCCGTCCGGCTGTACCTGAGGGAGGTCAGGGACTCGCAGGCCAAGGCGAGAGGCATCGCCTACGAGAAGAGGAAGAAGAAGCGGAAGCGGTCGCCGCTTCAGCCCCCTGTCGCGGTGGCGGAGGCGCCGCGCTGCGATCTAAACTCACTGGATTACGATAACATGGACGTCATCCAGTATCTCGTAACCGGCACTAACATGGAGACGATGAGCGGTGAAGCCGATACCGGGGTCGTCATGGCAGTCATGGGAACACTCGACGCCGCTTTCTTGCCATTGCCAGTGTTTCAT
>gnl_Musac_v1_GSMUA_Achr4T28760_001
ATGAACTTGATACCCAACGCCGATAGCCCCCACCCCAACACCAGCGGTGCCACCTCAATGGCTGCCACCAGTACCGGTGCAGCTGCCTCCTCCTCCTCCTCCTCCTCCATCGCTCCTTCCTTGAGCCGCTACGAGTCACAAAAGCGACGCGACTGGAACACGTTCGGGCAGTACCTCAGGAACCACCGCCCGCCGCTCTCGCTCTCTCAGTGCAGCAGCTCCCATGTGCTGGAGTTCCTTCGCTACCTGGACCAGTTCGGCAAGACCAAAATCCACACCCACTTCCTCGACGCCCTCATCGGCCGCCTTCGTGCCGCCTACGAGGAGAACGGAGGCAAGCCTGAGTCCAACCCGTTCGGTGCCCGCGCCATCCGTCTCTACCTCCGCGAGGTCCGCGAGGTCCAATCAAAGGCACGCGGCATCAGCTACGAGAAGAAGAAGCGCAAGAAACAACAACAACTCCAACAACAACAGCAACAACAACAACAACAACAACAACAACAACAACAACACGATCAGCATCATCCCCCACCACCCCCGGCCGCAGCC
>gnl_Musac_v1_GSMUA_Achr4T21940_001
ATGGAGTTGGTACCAAACCCAGATAGCCCGCATTCCAAGAACAGCGGTGCCATCAGTCCCAGTAGCAGGCGGCAGAACTTTAGCACCACCTCCTTGGCCGCTGCCAGCGCTGGCGGAGCTGCCACCTCCTCTTCCCCTCCGTCGTTAAGCCGCTACGAGTCTCAGAAGCGCCGCGACTGGAACACATTTGGTCAGTACCTCAGGAACCACCGCCCACCGCTCGCCCTCTCCCAGTGCAGCAGCGCCCATGTCCTGGAGTTCCTCCGCTACCTCGACCAATTCGGCAAGACCAAAATTCACACCCACATCCTCGACGCCCTCATCGGCCGCCTTCGTGCTGCCTACGAGGAGAACGGTGGCAAGCCTGAGACCAACCCATTCGGCGCCCGCGTCGTTCGTCTCTACCTCCGCGAGGTTCGTGAAGTCCAGTCAAAGGCACGGGGCGTCAGCTACGAGAAAAAGAAGCGCAAGAAGCCACCACAACAACAAGAGCATCACCATCCTCCGCCGCCTCCGCCCGCAGCC
>gnl_Musac_v1_GSMUA_Achr7T22390_001
ATGTCCTTCCAAAACCACATCTCCTCTCTCTCTCTCTCTCTTCTCCGCTCCGTCGTCTTCTCTCACTTCACTCTATCTAAAGTGCAGAGCGAGAGAGAGAGAGAGGGTGGGGAAGAGACGACTGGCGGCTTAGGAGATGCGGGGCCGCCGCGGGCGGCGACGACGCCGAGCAGGTACGAGTCGCAGAAGCGGCGGGACTGGAACACCTTCCTGCAGTACCTGCGGAACCACAAGCCGCCGCTGGCGCTGGCGCGCTGCAGCGGGGCTCACGTGATCGAGTTCCTGCGCTACCTGGACCAGTTCGGGAAGACCAAGGCCTGGGGCTCCCTCGACGCCCTCATCGGCCGCCTCCGCGCCGCCTACGAGGAATCCGGCGGCACCCCCGAGACCAACCCCTTCGCCGCCCGCGCCGTCCGCATCTACCTCCGCGACGTCCGCGAGAGCCAGGCCAAGGCCCGCGGCATCCCCTACGAGAAGAAGAAGCGGAAGCGCGCGCCCCCCGCCGCCGGCCAACCCCATCCGGCAGGTGAGTCTTCCTCTTCCACTGCTCTCAGCGGCGGGAGCTGTGGTTCTGGGGCCGGTGAGGGATCTGGCCCTCCGCCCAGGGGCTCCTCTAGTTCC
>gnl_Musac_v1_GSMUA_Achr9T30540_001
ATGTCGTCGGCAACCTCTGATAGCTCGGGCAATTCGGCGGCTCCTGATGGCGGCGGCAGGCCGAGCCGGTACGAGTCGCAGAAGCGGCGTGACTGGAACTCCTTCGGGCAGTACCTCCGGAACCACCGCCCGCCGCTCGAGCTCTCCCGGTGCAGCGGCGCCCACGTGCTCGAGTTCCTCCGCTACCTAGACCAGCAAGCTTGGGGCAGCCTCGACTCACTCGTCGGCCGCCTTCGCGCCGCCTTCGAGGAGGATGGCGGCCAGCCGGAGGTCAACCCCTTCGCGGCGCGCGCAGTCCGGCTGTACCTCAGGGAGGTGAGGGACAGCCAGGCCAAAGCGAGGGGGATCGCCTACGAGAAAAAGAAGAGAAAGCGGCCTCCTCCGTCGCAACAGGGCTTCAGCCCGCAGGCGCCGGTTCCAGCGGCGGCGACAGCAGCTCCTCTCATCGGCCATGGTCGGTCGGCGGCCGACTTCATCGCCAGCAGTGCATACCCACATCGCCTTCACGGGCATCTGATGCTGCCACCCTGGATACCGGCGGAGACGATGCGGCGG
>gnl_Musac_v1_GSMUA_Achr1T09270_001
ATGGCCATGGTACCCAAGCCGGGGAGCCCTCGCTCCGATGGCTTCCTCACCAGCCCCAGCTCGTCACCCGCTGCCGCGGTCACCTCACCGGCGGCCTCAGCCGCCTCCCCGTCGCTGAGCCGATACGAGTCACAGAAGCGACGCGACTGGAACACCTTCGGGCAGTACTTGAAGAATCACAGGCCGCCGCTGTCACTGTCGCGGTGCAGCGGCGCGCATGTGCTGGAGTTCCTTCGGTACCTGGACCAGTTCGCCTGGGGCTCCCTCGACGCTCTCATCGGCCGCCTCCGTGCTGCGTTCGAGGAGAACGGCGGCAAGCCTGAGGCCAACCCCTTCGGTGCACGAGCCGTCCGGCTATACCTCCGCGAGATCCGGGAGATGCAGTCCAAAGCCCGAGGCATCAGCTACGAGAAGAAGAAGCGCAAGAAGCAGCCACCGCCACCCCAACCACAGCCGCAGCCACAGCCACGTCCGCCCCACCCCCACAGTCCTTCGCCGGCCACTGGTGCAGCCACC
>gnl_Musac_v1_GSMUA_Achr1T05650_001
ATGGACATGATCCCCAACCCTGACAAACCTTCCTCCTCCGACAGCTGCGTCGCTGGCCCCAACTCCTTCCCCGCTGCCACCGCCCCGTCGCCGAGCCGGTACGAGTCGCAGAAGCGGCGAGACTGGAACACGTTCTGCCAGTATTTGAAGAACCACCAGCCACCGTTATCACTGTCGCGGTGCAGCGCCGCCCACGTGCTCGAGTTCCTGCGCTACCTGGACCAGTTCGGCAAGACCAAGGCGTGGGGATCCCTTGACGCCCTCACTGGCCGCCTCCGTGCCGCATTCGAGGAGAATGGTGGCTCGCACGAAGCGAACCCCTTCGGTGCACGAGCTGTCAGACTCTACCTCCGTGAGGTCCGCGAGTTGCAGGCCAAGGCTCGCGGCATCAGCTACGACAAGAAGCGCAAGAAGCCACCACGGACGACGCCTTCGCCTCCGCAACATCATCACAACCCTCACAGCCCACCATCCGGCACCACTGCAGCTGCC
>gnl_Musac_v1_GSMUA_Achr11T19680_001
ATGGAGTCGGCGGAGCCGTGGAGGGGCGAGGCAAGGCCGCCTCAGGCGGAACCGAGTAGGTACGAGTCGCAGAAGCGGCGAGACTGGAATACCTTCGTGCAATACCTGCGGAACCATAAGCCGCCGCTGGTGCTGTCGCGGTGCAGCGGTGCCCACGTGATCGAGTTCCTGCGGTACCTGGACCAGTTCGGGAAGACCAAGGCCTGGGGCTCCCTCGACGCCCTCGTCGGCCGTCTCCGCGCCGCCTACGAGGAGTCCGGCGGCTCCCCCGACACCAACCCCTTCGCCGCCCGCGCCATCCGCATCTTCCTCCACGACGTCCGCGAGAGCCAGGCCAAGTCCCGCGGCATCCCTTACGATAAGAAGAAGCGGAAGCGCGCCGCCGCCGCGGCCGGCCAAGGCCACGCTGGAGGTAAGCCTTCCTCCTCCTCCTCCACTGCCCTCAGTGGCGACAGTTCTGATTCCGGCACCGGCGAGGGTCCCGCTCTCTCTCTCTCTCTCTCTCTCTCTCTCTCTCTCTCTCTAGTGGGACAAATCTTTCAGAATAGTATGTCGTGCATGCAAGCCACTGCTCTCTCTCTCTCTCTCTCTGCAGTGGAACATATCTTT
>gnl_Musac_v1_GSMUA_Achr11T10740_001
ATGGACGCAGTGGACGCAGGCCCATCGAGGGCCGGAGGAAGCGACACGGGTCCACCGGCGGGGGCGGCGGCGCCGAGTAGGTACGAGTCGCAGAAGCGGCGCGACTGGAACACCTTCCTGCAGTACCTGCGGAACCACAAGCCGCCGCTGGTGCTGACGCGCTGCAGCGGGGCGCATGTCATCGAGTTCCTACGTTACCTCGACCAGTTCGGGAAGACGAAGGCCTGGGGCTCCCTCGACGCCCTCATCGGCCGCCTCCGCGCCGCCTACGAGGAGTCTGGCGGATCTCCTGAAACCAACCCCTTCGCCGCCCGCGCCGTCCGCATCTTCCTCCGCGACGTCCGCGACAGCCAGGCCAAGGCCCGCGGCATCCCCTACGAAAAGAAGAAGCGGAGGCGTGCGCCCACTGCTTCCGACCAAGTCCATGGCGGAGGTGAGTCTTCCTCTTCCGCCGCTCTCAGTGGCGACAGTTCTGGTTCGGGTGCCGGTGAGGGATCTGCAGTTCCGCTGTGGGGCTCGTCTATTTCC
>gnl_Musac_v1_GSMUA_Achr11T18460_001
ATGGGCATGGAATTCAACCACGGAAGCATGTCGTCGATTAACTCCGATAGCTCGGGCAATTCAGGCGCTCCAAAAGGCGGCGGCGGGGGGGGTAGGCCGAGTCGGTACGAGTCGCAGAAGCGGCGGGACTGGAACACCTTCAGGCAGTACCTGCGGAACCACCGCCCGCCGCTGGAGCTCTCCCGGTGCAGCGGCGCCCACGTGCTGGAATTCCTCCGCTACCTGGACCAGTTCGGCAAGACCAAGCAAGCCTGGGGCAGCCTCGACGCGCTCGTCGGCCGCCTCCGCGCCGCCTTCGAGGAGAACGGCGGCCAGCCGGAGACCAACCCCTTCGCCGCACGCGCCGTCCGCCTTTATCTCAGGGAGGTAAGAGACAGCCAGGCCAAAGCGAGGGGGATCGCCTACGAGAAGAAGAAGAAGAGGAAGCGGCCGCCTCTTCAACCACCGCAGGGCCACAGCCCGCAGTCACCCCTTCCCATGGTGCCAGCTGCTGCTCCTGCCATGGCCTACGGCCGGCGGGCGGCCGATCTGAATTTAGTGGACGGCGGATACACACACCACCTTCATGAGCACCTGATGATGCCTGCCATGGATTCCGGCAGACAGTTGACAGCAGCTGCCGCAGAAGCCCATCCTGGCGGCATAATGCCACTCTCAGTGCTCAAC
>gnl_Musac_v1_GSMUA_Achr11T23790_001
ATGGACTCGACTACATCGGACAACGACCGCTGCCCGCCGGGGGGGGAAGGCCCGTCCTCCTCCTCCTCTGCAGCTTCCACCGCCGGCGCGGCGCCCGGGGGAACCGCGGACAAGCAGCCCCGGGCGTCGGTGGCGCCGCTCAGCCGGTACGAGTCGCAGAAGCGCCGGGACTGGAACACTTTCCTGCAGTACATCCGGAACCAGAGGCCGCCGCTGGCGCTGGCGGGGTGCGGCGGCGCCCACGTGATCGAGTTCCTGCGGTACCTCGACCAGTTCGGGAAGACGAAGGCCTGGGGCTCCCTGGACGCCCTCATCGGGCGCCTCCGGGCGGCGTACGAGGAGAGCGGGGGGAAGCCTGAGACCAACCCGTTCGCCGCCCGCGCCGTCCGCTTCTATCTCCGCGAGGTCCGGGACAGCCAGGCCAAGGCCCGGGGGATCCGCTACGAGAAGAAGAAGCGGAAGCGAACTCCGCCTTCTACCGGTGGGGATGCAGGTGAGCATTCTTCGACCGCCGCCGTCCTGGGTGGTGGTGGTGGTTCAGGTTCGAGCCTCCCGGAGGGATCTACTACTGCTCCGCCGGGTGGCTCATCTATCCCT
>gnl_Musac_v1_GSMUA_Achr6T08720_001
ATGGAACCAGAAACCCAATCGGTCTCCGGCGGTGGAGGCGACGTCCCAACTCCGCCTCCGCCTTGTCAACCTCAGCAGCAGCAGCAGCAGCAGAAGCCAAGCCGGTACGAGTCGCAGAAGAGGCGGGACTGGAACGCTTTTCTACAATATCTGGCGAACCACAAGCCGCCGCTGACGCTGGCGAGGTGCGGCGGTGTGCACGTGGTGGAGTTCTTGAATTACCTGGACCAGTTCGGGAAGACGAAGGCTTGGGGCTCGCTCGACGCCCTCATCGGGCGACTCCGGGCGGCCTACGACGAGAACGGAGGCGGCCGCCCGGAGTCCAATCCCTTCGGTGCCAGGGCTGTCAAAGCTCACCTCCGGGAAGTCAGGGAAAGCCAGGCAAAAGCTCGTGGCGTGGCCTATGAGAAGAAGAAGCGGAAGCAGCGCCTGCCCTTCACCGTAGGGGAAGGGAGCTCGAGAGGTGCAGAGGATAATATCACTAGTACTGCTCCAGTGACGGTGGCAACAAAGGTGAAGCCGGAGACTGCTTCCGCTAGCGCTTCTAGTTCTACTGGAAGGGATCCAGATCCAGGGAGTTGGTCGGCTTCA
>gnl_Musac_v1_GSMUA_Achr6T36540_001
ATGGACATTATCCCGAGCCCTGCCAGTCCTTCCTCCGATGGTTTTACAGTCAGCCCAAACTCCGCTGCCCCGTCATCCTCCTCACCCACCCCATCGCCAAGCAGATACGAGGCGCAGAAGCGGCGCGACTGGAACACCTTCTCTCAGTACCTAAAGAATCACCAGCCACCGTTATCACTGTCGCGGTGCAGCGCCGCACATGTCCTCGAGTTCCTTCGGTACCTGGACCAGTTCGGTAAGACGAAGATCCACACCCCAGCGTGCCCCTTCTTTGGCCACCCCAACCCACCTGCCCCTTGCCCTTCCAACCCCTTCGGTGCACGGGCTGTCAGACTGTATCTCCGCGAGATCCGCGAGCTGCAGGCCAAGGCTCGGGGTATCAGCTACAGGAAGCATCGCAAGAAACCACAAAAGACTACTTCCCCGACACCGTCACACCCTCACAACCCACACAGCCCACCACCCGGCACCAGTTCAGCTGCT
>gnl_Musac_v1_GSMUA_Achr5T14570_001
ATGGATTTGATAGCTAACCCAGATAGCCCCCACTCCAACAACAGTGGCGGCAGCAGTCCCAACGGCAGCCCCCGGCACTTGAGCGCCTCCTCATCGGCTGCCGCCACCGGTGCTGGAGCTGCCTCCTCCGCCTCCCCTCCATCCTTGAGCCGCTACGAATCTCAAAAGCGCCGTGACTGGAACACGTTCGGCCAATACCTCAGGAACCACCGCCCGCCGCTCTCCCTCTCTCAGTGCAGCAGCGCCCACGTCCTCGAGTTCCTCCGCTACCTCGACCAATTCGGCAAGACCAAAATACACACCCACGTCCTTGACGCCCTCATCGGCCGCCTTCGTGCGGCCTACGAGGAGAACGGGGGCAAGCCGGAGTCCAACCCGTTCGGCACCCGTGCGATCCGTCTGTATCTCCGGGAGGTCCGCGAGGTTCAGTCCAAGGCACGTGGCATCAGCTACGAGAAGAAGAAACGCAAGAAGCCACAACAAAACCAGCACCACCCTCCTCCACCGCCGGCGGCAGCC
>gnl_Musac_v1_GSMUA_Achr5T03870_001
ATGGACTTGGTACCAAACCCGGATAGCCCCCACTCTAACAATAGCGGCGGGAGCAGTCCCAATAGCAGCCCCCAGAACTTTAGCTCCTCGTCCTCGGCTGCCACCGCCGGTGGCGCTGCGGCCTCCTCTTCGCCTCCATCCTTAAGCCGCTACGAGTCGCAGAAACGGCGGGACTGGAACACATTTGGCCAGTACCTAAGGAACCACCGCCCACCGCTCTCCCTCGCGCAGTGCAGCAGCGCCCATGTGCTCGAGTTCCTCCGCTACCTGGATCAATTCGGGAAGACCAAAATTCACACCCACATCCTCGATGCCCTCATCGGCCGCCTCCGTGCTGCCTACGAGGAGAACGGAGGCAAGCCTGAGACGAACCCGTTCGGCGCCCGCGCCGTTCGTCTCTACCTCCGCGAGGTTCGTGAGGTTCAGTCAAAGGCACGGGGCATTAGCTACGAGAAGAAGAAGCGCAAGAAGCCGCAACAACATGAACAGCACCATCCTCCGCCGCCTCCGGCCGCCGCC
>gnl_Musac_v1_GSMUA_Achr5T00260_001
ATGTCGTCTGCGAACTCCGATAGCTCAGGCAACTCGGGCGCTGCAAACGGCACAGGCAAGCCGAGCCGGTACGAGTCACAGAAGCGGCGCGACTGGAACACCTTCAGGCAGTACCTACGGAACCACCGCCCGCCGCTCGAACTCTCCCGGTGTAGCGGCGCCCATGTGCTCGAGTTCCTCCGTTACCTCGACCAGTTCGGCAAGACAAAGCAAGCTTGGGGCAGCCTCGACGCACTTGTCGGCCGCCTCCGCGCCGCCTTCGAGGAGAATGGCGGCCAGCCGGAGGCCAACCCCTTCGCCGTCCGCGCAGTTCGGCTATACCTCAGGGAGGTAAGGGACAGTCAGGCCAAAGCGAGGGGAATCGCCTACGAGAAGAAGAGAAAGCGGCCGCCCCCGCCACCGCAGGGCCACAGCCCACAGCCACCGCTCCCCATGGTAGCGGCGCCTCCTGCCGCGGCTTATGCTCGGCAGGCGGCCGATCTAAATCTGGTGAACGGTGCATACACGCATCACGTTCATGGACACCTGATGATTCCCGCGACGGATGCCGTCGGAGACGTGGTGGTCACCGACGCGCATCCCGGTGGTATGATACCACTCTCCGTGCTGAAC
>gnl_Musac_v1_GSMUA_Achr5T07420_001
ATGGAACCGGCGCCGGGGGCACCCGGCGGAACCGGTGAAGGCCCTTCCTCCTCGTCCGACCCCGCCGACCCGGGTGCTGCATCGCCGCCTCCTCCTCTTCCTCCACGACAGGAGCAACAGCAGCAGCAGCCGCCGCTCAGTCGGTATGAGTCGCAGAAGAGGCGCGATTGGAACACCTTCCTCCAATACCTGACGAACCACAAGCCGCCGCTGACGCTCGCGAGGTGTAGCGGGGCGCATGTGATCGAGTTCCTCAAGTACCTGGACCAGTTCGGGAAGACGAAGGCTTGGGGCTCCCTCGACGCGCTCATCGGCCGCCTCCGGGCGGCCTACGAGGAGAGCGGCGGCCGGTCCGAGTCCAACCCCTTCGCCGCCCGCCCCGTCAGGATTTACCTCAGGGAGGTGCGGGAGAGCCAGGCGAAGGCCCGGGGCATCCCTTACGAGAAGAAGAAGCGTAAGCGAGACCCGTCTGCGGCCACCGCTGCCTCGGCATCCGCTTCCGCCGCTACAGTACCCGAGAAGAATTCGGAAGCTGGGGGGGAGTCTTCCTCTTCGGCTCTGCCTGCTGCCGGTGGGACTAGCAGTGCTACTACTTCAGCGGTGGGCGTTCGACGGGATGGTTCATCATCGACCTCA
>gnl_Musac_v1_GSMUA_Achr5T18640_001
ATGGACTTCGTACCTAACCCAGATAGCCCCCACTCCGACAACAGTGGCGGCCTTAACAGCAGCCCCCAGCAGGTTGCGTCCTCCTCCACCGCCACCTCCACAGGAGCGCCCTCCTCCTCCTCCTCCTCCTCATCACCGTCGTTGAGCCGCTACGAGTCACAGAAGCGCCGCGACTGGAACACCTTCGGGCAGTACCTCAAGAATCACCGACCCCCGCTGTCGCTCGCGCGGTGCAGCGGCGCCCATGTGCTCGAGTTCCTCCGCTACCTCGACCAATTCGGCAAGACCAAGGTGCACACCCAGATCCTCGACGCCCTCATCGGCCGCCTTCGCGCCGCCTACGAAGAGAACGGAGGCAAGCCCGAGTCCAACCCGTTCGGCGCTCGCGCCGTCCGCCTCTACCTCCGTGAAGTCCGCGAAACTCAGTCCAAAGCCCGCGGCGTCAGCTACGAGAAGAAGAAGCGCAAGAAGCCCCAGCAGCACCAGCAACACCCTCCGCCGCCACCTGCTGCGGCA
>gnl_Nelnu_v1.0_NNU_025759-RA
ATGGATACAGTTCCAGCAGCAGACAGTTCTAACTCGGAGAACAACAATAGCAACACCACCAATAACTCCGCTGCAACCTCCTCATCGGCGTCTGCTCCCAGCCGATACGAGAACCAAAAGCGTAGGGATTGGAACACCTTCGGCCAATACCTAAAGAACCACAGGCCTCCACTGTCACTCTCCAGGTGCAGCGGCGCCCATGTGCTCGAATTCCTCCGATACCTCGACCAATTCGGGAAGACCAAAGTTCACACTCAAATCTGCCCCTTCTTCGGCCACCCGAATCCCCCCGCGCCGTGCCCGTGTCCACTCCGTCAGGCTTGGGGAAGCCTCGATGCTCTCATCGGACGCCTCCGAGCCGCTTTCGAGGAGCACGGCGGAAAGCCAGAAGCCAACCCATTTGGTGCTCGAGCTGTCAGGCTTTATTTACGTGAGGTTCGTGAATTGCAGGCCAAGGCCAGGGGGATCAGTTACGAGAAGAAGAAGCGGAAGCGCCCACAGCAGCCGGCCCAATTGCCACCTCCAGCTTTTCCTGAAAGAGGTGTCGCTGCAGATTTGAAATTACTTCAAATACAGCTTAGGCTTATAAATTTCTCTGGCAATTACGTCTGGCTTCATCAGTCCTACGACGTGGATTCTGTCAATGTTATATTGATGGTTAGAAGAAAATGCCGAGATGATGATCATAATAGATGTGAACTTGATCTAGAATTGGTCCTTTCTGGTATGTTGATC
>gnl_Nelnu_v1.0_NNU_020219-RA
ATGTCGACTGAGGGAGCAAAAGATTGTGCAGAAGGGTCGTCGAGACATGGTGGTGGTGGTGAGCAGCAGCAATCGGCACCTCTGAGTCGGTACGAGTCGCAGAAGAGGAGAGATTGGAACACCTTCGGTCAGTACTTGAAGAACCAGAGGCCCCCGGTTTCACTCTCCCAGTGCAACTGTAGCCACGTTCTGGACTTCCTCCGGTACCTGGATCAGTTTGGAAAGACCAAGGTTCACTTACAAGGGTGTGTGTTCTTCGGCCAGCCAGAGCCTCCTGCGCCTTGCACATGCCCTCTCAGACAAGCTTGGGGAAGCCTCGACGCACTCATTGGCCGCCTCCGAGCTGCCTACGAAGAGAACGGTGGCTCGCCGGAGACCAACCCTTTTGGAAGTGGTGCAATCCGTGTTTATCTGCGTGAGTCAACAATGTACTGGTACACAGTTGCAGCAAATGACCTTTTCTTTGGAACTAATAAG
>gnl_Nelnu_v1.0_NNU_021579-RA
ATGTCTACTGGCCGAGCAAAAGATTCAGCAGAAGGATCGTCGAGATCCGCTGGTGAACAGCAGCAATCGGCTCCACTGAGCCGGTACGAGTCACAGAAACGAAGAGATTGGAACACCTTCGGGCAGTACTTGAAGAACCAGAGGCCCCCCGTTTCACTTTCACAGTGCAGCTGCAGCCATGTACTGGAGTTCCTGCGCTACCTAGATCAGTTCGGAAAGACGAAGGTTCACTTACAAGGGTGCATCTTCTTTGGGCAGCCGGAGCCGCCTGCGCCTTGCACATGCCCTCTTAGGCAAGCTTGGGGAAGCCTCGATGCACTCATTGGCCGCCTCCGAGCTGCTTACGAAGAGAACGGTGGCTCTCCGGAGACCAACCCTTTTGGCAGCGGTGCAATCCGTGTTTATTTGCGTGAGGTGAGAGAGTGCCAAGCTAAGGCAAGGGGAATCCCATACAAGAAGAAGAAGAAGAAGAGAAACCAAATCAAGACCCACGACGATCCCAAGCCGACGACGACTATGCACTCCTCT
>gnl_Nelnu_v1.0_NNU_010907-RA
ATGGATACAATTCCAGCAGCAGACAGTTCTAACTCGGAGAACACCAATAGCAACAACACTAATAGCTCCGCCGCAACCTCATCGTCAGCATCTGCCCCCAGCAGCCGATACGAGAACCAGAAGCGTCGAGATTGGAATACCTTCGGCCAATACCTAAAGAACCACAGGCCTCCACTGTCGCTCTCCAGGTGCAGCGGCGCCCATGTGCTGGAATTCCTCAGGTATCTCGATCAATTCGGGAAGACCAAAGTCCACACCCAAATGTGCCCCTTCTTCGGCCACCCGAATCCCCCTGCACCGTGTCCATGCCCACTCCGTCAGGCTTGGGGAAGCCTCGACGCTCTCATCGGACGTCTCCGAGCTGCCTTTGAGGAGCACGGTGGAAAGCCGGAAGCCAACCCATTTGGTGCCCGAGCAGTGAGGCTCTACTTACGTGAGGTTCGTGAGTTGCAGGCCAAAGCAAGGGGGATCAGCTATGAGAAGAAGAAGCGGAAGCGCCCCCAGCAGCAGGCCCAATTGCCACCTTCAGGTGCAAGC
>gnl_Nelnu_v1.0_NNU_012279-RA
ATGGACTCAACATCAGGTGGTGCATCAGAGACCAACGCCGGCGAAGGCCCGTCAGCAGCAGGACTCGGAGCCATAGAAGGATCAACGGCAGCGCCTCCGAGTCGGTACGAGTCCCAGAAGAGACGAGACTGGAACACGTTCTTACAGTACCTGAAGAACCACAAGCCCCCTCTATCGCTGGCAAGGTGCAGTGGGGCACACGTAATCGAGTTCCTCAAGTACTTAGATCAGTTCGGTAAGACGAAAGTGCACCTGACTGGTTGTGCCTACTTCGGACACCCAAACCCTCCTGCGCCCTGTGCGTGTCCGCTTAAGCAGGCCTGGGGAAGCCTCGACGCGCTCATTGGACGGCTCAGGGCTGCCTATGAGGAGAACGGTGGACGGCCTGAGTCCAATCCGTTTGGGGCGAGAGCCGTGAGGATATATCTGAGGGAGGTGAGAGAAGGGCAAGCCAAGGCAAGGGGGATACCATATGAGAAGAAGAAGCGAAAGAGACCAACGACGACGACAACCGCAACGCCTTTAGCGGCAAATGCTTCGTCAGCGGTGACTAAAATGGTTGATGGTGGTGGTGGCGGTTCCTCTTCAGAAGCTGGGTCTGCTAATGTTGCTCCCGCTACTACTTCCGTA
>gnl_Nelnu_v1.0_NNU_007772-RA
ATGGAAAGAACACCGGGTGGTGCATCAGAGCCTAACTCCGGCGAAGGTCCGTCGGCAACGGGTGGTGGGGGCGCAGAAGGATCGTCGGCAGCTCCACTGAGTCGGTACGAGTCTCAGAAGAGGCGAGACTGGAACACGTTCCTACAGTACCTGAAGAACCACAAGCCCCCTTTATCGCTCGCAAGGTGCAGTGGTGCACACGTAATCGAGTTCTTGAAGTACTTAGACCAGTTTGGAAAGACGAAGGTGCACTTAACTGGGTGTGCCTACTTCGGACATCCCAACCCACCTGCGCCCTGTGCGTGTCCGCTCAAGCAGGCTTGGGGGAGCCTCGACGCGCTCATTGGACGGCTCAGGGCGGCCTATGAGGAGAACGGTGGACGGCCTGAGTCCAACCCGTTTGGGGCCAGAGCTGTGAGGATATTTCTGAGGGAGGTAAGAGAAGGTCAAGCCAAGGCAAGAGGGATACCGTATGAGAAGAAGCGAAAGAGACCGACCACGACAACGACGACTATGCCGGCAAATGTTTCCTCAGCGATGACTCAAGCGGTTGATGGTGGTGGCGGTGGTTCCTCTTCGGAAGCTGGGGCTGCTAGTGTCCCTCCAGCCACTACTTCCGTA
>gnl_Orysa_v7.0_LOC_Os10g33780.1
ATGGAGTTCGTGGCGCACGCGGCGGCGCCGGACAGCCCGCACTCGGACAGCGGCGGAGGAGGAGGGGGAATGGCGACGGGGGCGACGTCGGCGTCGGCGGCGGGGGCGTCGCCGAGCAGGTACGAGTCGCAGAAGCGGCGGGACTGGAACACGTTCGGGCAGTACCTCCGCAACCACCGGCCGCCGCTGTCGCTGGCGCGGTGCAGCGGCGCGCACGTCCTGGAGTTCCTCCGCTACCTGGACCAGTTCGGCAAGACCAAGGTGCACGCGCCGGCGTGCCCCTTCTTCGGCCACCCGGCGCCGCCGGCGCCGTGCCCGTGCCCGCTTCGCCAGGCGTGGGGCAGCCTCGACGCCCTCGTCGGCCGCCTCCGCGCCGCCTACGAGGAGAACGGCGGCCGCCCCGAGAACAACCCCTTCGGCGCCCGCGCCGTCCGCCTCTACCTCCGCGAGGTCCGCGAGCACCAGGCGCGCGCACGCGGCGTCAGCTACGAGAAGAAGAAGCGCAAGAAGCCACCCCACCCCTCCTCCGCCGCCGCCGCGCACGACGACGCCGCCAACGGCGCCCTCCACCACCACCACCACATGCCGCCGCCTCCTCCCGGCGCCGCCGCC
>gnl_Orysa_v7.0_LOC_Os04g43580.2
ATGGACCTGTCGCCGAACCCCGACAGCCCTCCGTCGGGAGGGGGCAACGGCGGCGGCGGTGGGTCGAGCAGCAGCAACTCGTCGCCGTCCATGGGCGCGGGGGCGCCGCAGTCGCCGAGCCGGTACGAGGCGCAGAAGCGGCGCGACTGGAACACGTTCGGGCAGTACCTGCGGAACCACCGGCCGCCGCTGAGCCTCGCGCAGTGCAGCGGCGCGCACGTCCTGGAGTTCCTCCGCTACCTGGACCAGTTCGGCAAGACCAAGGTGCACACCGCGGCGTGCCCCTTCTTCGGCCACCCGAGCCCGCCGGCGCCGTGCCCCTGCCCGCTCCGCCAGGCCTGGGGCAGCCTCGACGCCCTCGTCGGCCGCCTCCGCGCCGCCTTCGAGGAGAACGGCGGCCGCCCGGAGTCCAACCCCTTCGCCGCGCGCGCCGTCCGCCTCTACCTCCGCGAGGTCCGCGAGCACCAGGCGCGCGCCCGCGGCGTCAGCTACGAGAAGAAGAAGCGCAAGAAGCCGCAGCAGCAGCAGCTGCAGGGCGGCGACAGCAGTGGCCTTCACGGCCACCAGCATCACCCGCCGCCTCCACCGCCTGCCGGCGCCGCCTGC
>gnl_Orysa_v7.0_LOC_Os07g04670.1
ATGTCGTCGTCGTCCGCTGCCGCGCTGGGCTCCGACGACGGCTGCTCGCCGGCGGAGCTGCGGCCGAGCCGGTACGAGTCGCAGAAGCGCCGGGACTGGCAGACCTTCACGCAGTACCTCGCCGCGCACCGCCCGCCGCTCGAGCTCCGCCGCTGCAGCGGCGCCCACGTCCTCGAGTTCCTCCGCTACCTCGACCGCTTCGGCAAGACGCGCGTCCACGAGCCGCCGTGCCCGTCGTACGGCGGCCGCTCGCCGTCCGCCGCCGGCCCGGTCGCCGCCGCCGCCGCCGCATGCCAGTGCCCGCTGCGCCAGGCGTGGGGCAGCCTCGACGCGCTCGTCGGCCGCCTCCGCGCCGCCTACGACGAGCGTCACGGCCGCGCCGGGGAGCCCGACGCCGTCGCGGGCGCCGGCGCGGTCGCCACCGACAGTACCTCCTCCTCCTCCGCCGCCGCCGCCAACCCCTTCGCCGCGCGCGCCGTGAGGCTGTACCTGCGCGACGTCCGCGACGCGCAGGCCATGGCGCGCGGCATCTCCTATCACAAGAAGAAGAAGCGCAGGGGCGGCAACATGAACGGCGCCCGCGGCGGCGGCGGCGGCGGCGCGCGCGCGGGCGTGAACGACGGCGATGCGACGGCGCCGCCGGTGGCGGTGACCCCGGGGCTACCTCTGCCGCCGCTGCCACCGTGCCTCAACGGTGTGCCGTTCGAGTACTGCGACTTCGGGAGCGTCCTCGGGGGAGCACATGGCGCCCATGGCGGCCATGGCGGCGGCGGCGGCGGCTTCTACGGCGCCGGCGTCTACTTGCCATTTCTGTACAACACCTTCAGT
>gnl_Orysa_v7.0_LOC_Os01g61310.1
ATGGATCCGTCTGGCCCCGGTCCGTCCTCTGCGGCGGCTGGCGGCGCGCCGGCCGTGGCGGCGGCGCCGCAGCCGCCGGCGCAGCTGAGCAGGTACGAGTCGCAGAAGCGGAGGGACTGGAACACGTTCCTGCAGTACCTGCGGAACCACCGGCCGCCGCTGACGCTGGCGCGGTGCAGCGGCGCGCACGTGATCGAGTTCCTGAGGTACCTGGACCAGTTCGGGAAGACCAAGGTGCACGCGTCGGGGTGCGCCTTCTACGGCCAGCCCAGCCCGCCGGGGCCGTGCCCGTGCCCGCTGCGTCAGGCGTGGGGATCCCTCGACGCGCTCATCGGCCGCCTCCGCGCCGCGTACGAGGAGAGCGGCGGCACGCCCGAGTCCAACCCGTTCGCCGCGCGCGCCGTCCGGATCTACCTCCGCGAGGTGCGGGACTCGCAGGCCAAGGCGCGCGGCATCCCGTACGAGAAGAAGAAGCGCAAGCGCTCGCAGGCGGCGCAGCCCGCCGGCGTCGAGCCGTCCGGCTCGTCTTCTGCTGCAGCTGCAGCTGCCGGTGGTGGAGACGCGGGCAGCGGTGGCGGTGCAGCTGCTACTACCACAGCTCAACCTGGAGGGAGTGGCACTGCACCAAGCGCCTCC
>gnl_Orysa_v7.0_LOC_Os02g56610.1
ATGGATCGTCACCATCACCACCACCACCACCACCACCATCACATGATGTCGGGCGGCGGGCAAGACCCGGCGGCGGGGGACGGCGGCGCCGGCGGCGCCACGCAGGACAGCTTCTTCCTCGGCCCGGCCGCGGCCGCCATGTTCTCCGGCGCCGGGTCGTCGTCGTCGGGCGCGGGGACGTCGGCGGGAGGCGGCGGCGGCGGGCCATCGCCGTCCAGCTCGTCGCCGTCGCTGAGCCGGTACGAGTCGCAGAAGCGGCGGGACTGGAACACGTTCGGGCAGTACCTGCGGAACCACCGGCCGCCGCTGTCCCTGTCGCGGTGCAGCGGCGCGCACGTGCTGGAGTTCCTCAAGTACATGGACCAGTTCGGGAAGACGAAGGTGCACACGCCGGTGTGCCCCTTCTACGGCCACCCCAACCCGCCGGCGCCATGCCCGTGCCCGCTCCGCCAAGCCTGGGGCTCCCTCGACGCGCTCATCGGCCGCCTCCGCGCCGCCTACGAGGAGAACGGCGGCACGCCGGAGATGAACCCCTTCGGCGCCCGCGCCGTCCGCCTCTACCTGCGCGAGGTGCGCGAGACGCAGGCCAGGGCGAGGGGGATCAGCTACGAGAAGAAGAAGCGCAAGAAGCCCTCGTCCGCCGGCGCCGGAGCCGGGCCCTCGTCCGAGGGGAGCCCGCCGCCACCCGGCGGCTCGGCCAGCGGCGGCGGCGACACGTCGGCGTCGCCGCAGTTCATCATCCCG
>gnl_Orysa_v7.0_LOC_Os02g07030.1
ATGGACATGATCGGCATGGCGTCGCCGGCGGAAAGCCCCGGCGGCGGCGGCACGGCCAGGCCGAGCAGGTACGAGTCGCAGAAGCGGCGGGACTGGCAGACGTTCGGGCAGTATCTGCGCAACCACCGGCCGCCGCTGGAGCTCTCCCGGTGCAGCGGCGCGCACGTGCTGGAGTTCCTCCGGTACCTGGACCAGTTCGGGAAGACGAAGGTGCACGCCCATGGCTGCCCCTTCTTCGGCCACCCCTCGCCGCCGGCGCCGTGCCCCTGCCCGCTCCGCCAGGCGTGGGGCAGCCTCGACGCCCTCGTCGGCCGCCTCCGCGCCGCCTTCGAGGAGCACGGCGGCCGCCCTGAGTCCAACCCCTTCGGCGCCCGCGCCGTCCGCCTCTACCTCCGCGACATCCGCGACACGCAGTCCAAGGCCCGCGGCATCGCCTACGAGAAGAAGCGCCGCAAGCGCGCCGCCGCCTCCCACACCAAGCAGAAGCAGCAGCAGCAGCAGCTGGTGGAACAGGCGGTGGCGCCGCCCGCCGCCGCCGCCGCCGCCGCGGCGCTGCCGGACATGGAGACGACGACGACGACGACCACGGTGCCGCACTTCTTGTTCCCGGCGCACTTCCTCCACGGCCACTACTTCCTGGCACCGGCCGGCGAGCAGCCCGGCGGCGGCGACGTCGCGGCGTCGACGGGCGGCGCTGCCGGTGCTCCCAGCGGCGGCGGCGGGGAGGACCTGGTGCTGGCCATGGCGGCGGCGGCGGCGGCCGCCGAGGCGCACGCCGCCGGCTGCATGATGCCACTGTCGGTGTTCAAC
>gnl_Orysa_v7.0_LOC_Os02g41460.1
ATGGAGCTGTCGCCGCCGAACCACGAGAGCAGTCCACCGACGGCGGGCGGCGGCGGCGGAGGAGGAGGTGACGGCGCCGGCGGATCGAGCAGCGCGGGCGCGTCGTCGTCGGCGGGAGGCGGCGCCGCCACGCCGCAGACGCCGAGCCGGTACGAGGCGCAGAAGCGGCGGGACTGGAACACGTTCGGGCAGTACCTGCGGAACCACCGGCCGCCGCTGGGGCTCGCGCAGTGCAGCGGCGCGCACGTGCTGGAGTTCCTCCGGTATCTGGACCAGTTCGGGAAGACGAAGGTGCACACGGCGGCGTGCCCCTTCTTCGGCCACCCGAACCCGCCGGCGCCGTGCCCCTGCCCGCTGCGCCAGGCGTGGGGGAGCCTCGACGCGCTGGTCGGCCGCCTCCGCGCCGCGTTCGAGGAGAACGGCGGGCGGCCGGAGTCGAACCCGTTCGCGGTGCGCGCGGTGAGGCTCTACCTCCGCGAGGTCCGCGAGCACCAGGCCCGCGCCAGGGGGGTCAGCTACGAGAAGAAGAAGCGGAAGAAGCCGCAGCCCGCCGACACCAGCGGCGGCGGCGGACACCCGCACCCGCCGCCGCCTCCGCCGCCGCCGCCGTCCGCCGGCGCGGCCTGC
>gnl_Orysa_v7.0_LOC_Os06g46030.1
ATGCAGGGAGGCGGCGGCGGGGATAGCTCCGGCGGCGGCGGCGGCGAGGCGCCGCGGCCGAGCAGGTACGAGTCGCAGAAGCGGCGGGACTGGCACACGTTCGGGCAGTACCTGCGCAACCACCGGCCGCCGCTGGAGCTGTCGCGGTGCAGCGGCGCGCACGTGCTGGAGTTCCTCCGGTACCTGGACCAGTTCGGGAAGACGAAGGTGCACGCCGCGGGGTGCCCCTTCTTCGGCCACCCCTCGCCGCCGGCGCCGTGCCCGTGCCCGCTCCGCCAGGCGTGGGGCAGCCTCGACGCGCTCGTCGGCCGCCTCCGCGCCGCCTTCGAGGAGCACGGCGGCCGCCCCGAGGCCAACCCCTTCGGCGCCCGCGCCGTCCGCCTCTACCTCCGCGAGGTCCGCGACAGCCAGGCCAAGGCCCGCGGCATCGCCTACGAGAAGAAGCGCCGCAAGCGCCCGCCCACCTCCTCGTCTTCGTCTCAGGCCGCCGCCGCCGCCGCCGCCGCCACCTCCCCGGCGAGCCCAGCCGCTAGCCCGACGCCGCCACCGCCACCGCCGACGGAGAGATCAGCCGACGTGCGGCCGATGCCACCGGAGGGCCACTTCTTCATCCCGCACCCACACTTCATGCACGGACACTTCCTCGTACCGGGCGGCGACGCCGACCACCACCACCAGGTCTCCAACGCCGGCAATGGCGGCAACACCAACACCAACACCAACACCAACACCGGCGGCGGCGGCGGCAACGGCGACGAGATGGCGGTGGCGATGGCGGCGGTGGCGGAGGCGCACGCGGCGGGGTGCATGCTGCCGCTGTCCGTGTTTAAC
>gnl_Orysa_v7.0_LOC_Os05g39500.1
ATGGAGGGAGGAGGAGGTGGGGCGGACGGGCAGGCGCAGCCGGTGGCGCAGGCGCCGCCGGCGATGCAGCCGATGCAGCAGCTGAGCAGGTACGAGTCGCAGAAGAGGAGGGACTGGAACACGTTCCTGCAGTACCTGAAGAACCACCGGCCGCCGCTGACGCTGGCGAGGTGCAGCGGCGCGCACGTCATCGAGTTCCTCAAGTACCTGGATCAGTTCGGGAAGACGAAGGTGCACGCGTCGGGGTGCGCCTACTACGGCCAGCCGAGCCCGCCGGCGCCGTGCCCGTGCCCGCTGCGCCAGGCGTGGGGGTCCCTCGACGCGCTCATCGGGCGCCTCCGCGCCGCCTACGAGGAGAGCGGCCACGCGCCGGAGTCCAACCCCTTCGCCGCGCGCGCCGTCCGGATCTACCTCCGCGAGGTCCGCGACGCGCAGGCCAAGGCCCGCGGGATACCATACGAGAAGAAGAAGCGCAAGCGCACGCAGCAGCAGCAGCCTCCCCCACCGCCGCCGCCGCCGCCCCAGCACCAGCCGGGCGCCGCCGCCGGGGAGGCGTCGAGCTCGTCGTCTGCTGCCGCCGCCGCCGTCGCAGCAGAAGGCAGTGGCAGCTCCGCCGCCGCCGCCGCCGCCACTAGCCAGACAGGAGGAGGAGGAGGAGGAAGCACCACCACCACCACCGCTTCTGCTGCTGCACCGACCACCGCCACCCGAGTA
>gnl_Orysa_v7.0_LOC_Os05g28040.1
ATGGAGCCTTCCCCCGACGCGCCACGCGCCGGGGCAGCGGAAGAGCAGCCTGGTCCGTCCTCCTCGGCGTCGGCGCCGGCGCCCGCGGCGTCGTCGAACGAAGAAGAAGGGAGACATCAGTCGCAGGCGCAGCAGCAGGTGCAAGAAGCGCAGCCGCAGCCGCTGGCGCAGCAGGCGCCGGCGGCGGCGGGGCTGAGCAGGTACGAGTCGCAGAAGCGGCGGGACTGGAACACGTTCCTGCAGTACCTGCGGAACCACAAGCCGCCGCTGACGCTGCCGCGGTGCAGCGGCGCGCACGTCATCGAGTTCCTCAAGTACCTGGACCAGTTCGGGAAGACCAAGGTGCACGCCGACGGGTGCGCCTACTTCGGCGAGCCCAACCCGCCGGCGCCGTGCGCCTGCCCGCTCCGCCAGGCGTGGGGCAGCCTCGACGCGCTCATCGGCCGCCTCCGCGCCGCCTACGAGGAGTCCGGCGGCCGCCCGGAGTCCAACCCCTTCGCCGCCCGCGCCGTCCGCATCTACCTCCGCGAGGTCCGCGAGGCGCAGGCCAAGGCGCGTGGGATCCCCTACGAGAAGAAGCGCAAGCGTGGCGCCGCCGCCGCCGCCGCCGCCCCTCCCGTCGTCGTCGCGCCGCCCCCCGTCGTCACCGCGCCCGACGACGCCACCGGGACGTCGGGAGGCGCCGGCGAGGACGACGACGACGACGAGGCCACCCACTCCGGCGAGCAGCAGGACACCACGCCGGCGGCCTCTCCTACTACTCCTCCGGCAACAAGTGTCGGTACTACCACCGCGGCGGCGACTGCGGCGGCGGCGAAGGGAAGTGCGGCGAAAGGATCGGCGACGAGTTCG
>gnl_Phavu_v2.1_Phvul.005G066200.1
ATGTCCAGCAAGGGAAAGGAGGTAGCAGAAGGGTCATCAAGACCCTCTGGAGGGGGTGATGATCAGAATCAGCAACAGCAGCAGTTACCACTGAGTCGCTATGAGTCTCAGAAGAGAAGGGATTGGAACACTTTTGGACAGTACTTGAGGAATCAGAGGCCTCCTGTGGCACTTTCTCAGTGTAGTTCCAGCCATGTGCTTGAGTTCCTTCGTTACTTGGATCAGTTTGGGAAAACCAAAGTGCACTTACAAGGGTGCTTGTTTTTTGGGCAAAGTGAGCCACCTGGACCCTGCACTTGCCCTCTTAGACAAGCTTGGGGAAGCCTTGATGCACTCATTGGAAGGTTGAGAGCTGCATATGAAGAAAATGGAGGCCTTCCTGAGACCAATCCCTTTGCAAGTGGTGCCATAAGAGTCTATCTTAGAGAGGTCAGGGATTCTCAAGCTAAAGCTAGAGGAATCCCTTATAAGAAGAAAAAGAAGAAGAGGAATATTATCAAGCCCAACGGAGACACCTCCTCAAACTTTCCTTTGCAG
>gnl_Phavu_v2.1_Phvul.005G095100.1
ATGTCTTCTTCAAGTGGCAAGGATTTGGGAGAAGGATCAAGCTCCCCAACAGGGACACTTAGCCGCTATGAGTCTCAGAAGAGAAGGGATTGGAACACTTTTGGGCAGTACTTGAAGAATCAGAGACCCCCAGTTCCACTCTCTCAGTGCAATTGCAACCATGTCTTGGATTTCCTTAGGTATCTGGACCAGTTTGGGAAGACCAAGGTTCACCTTCAAGGGTGTGTGTTCTATGGGCAGCCAGAACCTCCAGCACCCTGCACATGCCCCCTTAGACAGGCTTGGGGAAGCCTTGATGCTCTCATAGGGAGGCTCAGAGCTGCTTATGAGGAAAATGGTGGCTCCCCTGAGACTAACCCTTTTGCAACTTCCTCCATCCGTCTCTATCTCAAAGAGATTAGGGAGTGCCAAGCTAAGGCAAGAGGTATCCCTTACAAGAAGAAAAAGAAGGGCACCAAGGCAAATGATGAATCAACCTCCACCATCCACTTCTCT
>gnl_Phavu_v2.1_Phvul.011G162700.1
ATGTCAACCAAAGGAAAAGACATAGCAGAAGGATCATCAAGATCTTCTGCTTCTGCTGCTTCTGATCAGCATCAGCATCAGCATCAACAACAACAGCAACAGCAGCAGCACCCTCTGAGTAGATATGAATCTCAGAAGAGGAGGGATTGGAACACTTTTGGGCAGTACTTGAGGAACCAGAGGCCTCCTGTGGCACTTTCACAGTGCAATTCAAACCAAGTGCTGGATTTCCTAAGGTACTTGGACCAGTTTGGGAAAACTAAGGTGCATGCTCAAGGTTGTCTCTTCTTTGGTCAAGTGGAGCCACCTGGTCCTTGCACTTGCCCTCTTAAACAAGCTTGGGGGAGCCTTGATGCTCTCATTGGAAGGCTGAGAGCTGCATATGAAGAAAATGGAGGCTTGCCTGAGACTAATCCATTTGCTAGTGGTGCCATAAGAGTTTATCTTCGTGAGGTTCGAGACTCTCAAGCTAAGGCAAGAGGGATCCCTTATAAGAAGAAAAAGAAGAAGAGGAATCTCATCAAGGCCAACGGGGACAGCTCAAACTTACCTTTGCACCAG
>gnl_Phavu_v2.1_Phvul.011G130300.1
ATGTCTAGCAGTGGCAGTCACAGGGCAGAAGGCTCATCAACCAACATTCCTCTAGATTACCACCTCCAGCATCAGCAGCAGCTGCAGCAGCAGAGTCCAGTCACACTTAGCCGCTATGAGTCTCAGAAGAGAAGGGACTGGAACACTTTTGGACAATACTTGAAGAACCAAAGACCCCCAGTTCCTCTCTCTCAGTGCAATTGCAACCATGTGCTTGATTTCCTAAGGTATCTGGACCAGTTTGGTAAGACCAAGGTTCACCTCCAAGGATGCATGTTCTATGGACAGCCTGAACCACCCGCACCCTGCACTTGTCCTCTCAGACAAGCTTGGGGGAGTCTCGATGCCCTCATAGGAAGGCTTAGAGCTGCCTATGAAGAAAATGGAGGCTCTCCAGAGACTAACCCTTTTGCTAGTGGCTCCATCCGTGTCTACCTTAGGGAGGTCAGGGAGTGCCAAGCTAAGGCTAGAGGTATACCTTACAAGAAGAAAAAGAAGACCCCAAAGGGAAATGTTGAAGAACCATCAACCTCCTCCATCCATTTCTCT
>gnl_Phavu_v2.1_Phvul.L001960.1
ATGGATTTGGTTTCGGAATCAGCAAGCCCCAGGTACAAGATGGAGACCCCCACCTCCAATCCAACCACTGGAACCTCGGCAGTCTCCTCTCCTTCATCCGGAAGCAACAGTGGGAGCACTACTCCCAGCCGTTACGAGAACCAAAAACGCCGAGACTGGAACACTTTCTGCCAGTACCTAAGGAACCACCGTCCACCACTCTCGTTGGCCCTGTGCAGCGGCGCGCACGTGCTCGAATTCCTCCACTACCTCGACCAGTTCGGGAAGACCAAGGTTCACAACCACCCTTGCCCGTTCTTCGGTCTTCCCAACCCTCCCGCGCCATGTCCCTGCCCGCTCCGCCAAGCGTGGGGCAGCCTTGATGCCCTCATAGGCCGCCTCCGCGCCGCCTACGAGGAAAACGGCGGCCGCCCGGAGACCAACCCCTTCGGTGCACGCGCCGTCAGGATTTACCTGCGCGATGTTCGTGATTTTCAGGCGAAGGCGAGAGGTGTTAGCTACGAGAAGAAAAGGAAGAGGCCCAAGTCCAAGCTCACTCCCGCTCCTACT
>gnl_Phavu_v2.1_Phvul.L001675.1
ATGGATTTGGTTTCGGAATCAGCAAGCCCCAGGTACAAGATGGAGACCCCCACCTCCAATCCAACCACTGGAACCTCGGCAGTCTCCTCTCCTTCATCCGGAAGCAACAGTGGGAGCACTACTCCCAGCCGTTACGAGAACCAAAAACGCCGAGACTGGAACACTTTCTGCCAGTACCTAAGGAACCACCGTCCACCACTCTCGTTGGCCCTGTGCAGCGGCGCGCACGTGCTCGAATTCCTCCACTACCTCGACCAGTTCGGGAAGACCAAGGTTCACAACCACCCTTGCCCGTTCTTCGGTCTTCCCAACCCTCCCGCGCCATGTCCCTGCCCGCTCCGCCAAGCGTGGGGCAGCCTTGATGCCCTCATAGGCCGCCTCCGCGCCGCCTACGAGGAAAACGGCGGCCGCCCGGAGACCAACCCCTTCGGTGCACGCGCCGTCAGGATTTACCTGCGCGATGTTCGTGATTTTCAGGCGAAGGCGAGAGGTGTTAGCTACGAGAAGAAAAGGAAGAGGCCCAAGTCCAAGCTCACTCCCGCTCCTACT
>gnl_Phavu_v2.1_Phvul.008G258200.1
ATGGACGCTGCAGCAGGTGCAGCCACAACGCCCGCCGCCTCCGAGGCTCCGGCCGAGGGATCAGCACCAGCTCTGCAGGCCGAGGGGTCAGGACCTCAGGCGGTGCCAAGCCGCTACGAATCGCAGAAGCGGCGGGACTGGAACACGTTCTTGCAGTACCTGCGGAACCACAAGCCGCCATTGACGTTGGCGCGGTGCAGTGGGGCGCACGTGATCGAGTTTCTCAAGTACCTCGACCAGTTCGGGAAGACTAAGGTGCATATTTCGGGGTGTCCTTATTTCGGACACCCCAACCCTCCAGCGCCTTGCGCCTGCCCTCTGAAGCAGGCCTGGGGCAGCCTCGACGCCCTAATCGGACGACTCAGGGCGGCCTTTGAAGAAAACGGAGGCCGTCCCGAATCCAATCCCTTCGCCACTCGGGCTGTCCGAATTTACCTCAGAGAGGTAAGGGAAGCCCAGGCCAAAGCACGAGGAATTCCCTACGAGAAGAAGAAGCGCAAGAGAACCACAACCACTATCTCCACCACTGTCACCACCGCCACGGTTTCTACTGTAACCACCACTACTTCTAATAACCCTACTAACGGAGCTCCCGTTACTGATGCTCCTACTGCTATTCCTAATGTTACTACTGCTACTACTTCCGTA
>gnl_Phavu_v2.1_Phvul.007G108200.1
ATGAACTCCTTTCAAGAATTTGACTCCTCGTCAAACTCGGATTCCAAAGCCATCAGCCTCTCAGCAGGTAACACCTCCAATTTCCCATCACCACCACCACCTTCATCTTCATCATCACCACCTTCCTCTTCCACTACTCTGAGCCGCTATGAGAACCAAAAGCGGCGGGACTGGAACACGTTCGGGCAGTACCTTCGGAACCACAGACCCCCACTTTCGCTCTCACGCTGCAGCGGCGCACACGTGCTGGAATTCCTGAGGTACCTCGACCAGTTCGGAAAAACCAAGGTTCACACCCACCTTTGTCCATTCTTCGGGCACCCCAACCCTCCTGCACCTTGTCCTTGCCCTCTACGCCAAGCATGGGGCAGCCTTGATGCTCTTATAGGTCGTCTCAGAGCTGCTTTCGAAGAAAATGGAGGAAAACCTGAAGCTAACCCTTTTGGTGCTCGTGCTGTGAGACTTTACCTTCGTGAAGTGCGCGATTCACAAGCCAAGGCTAGGGGAATTAGCTACGAGAAAAAGAAACGCAAGCGTCCTCAACATCCTCCTCCGTTGCCCCCCTCAAATAATGCAAAAATTGTGATT
>gnl_Phavu_v2.1_Phvul.007G274100.1
ATGAGCTCATTTCAGGACTTTGAATCCTCTCCAAGTAAAGACATGATTAACACAGGCCTCAACAACTCTATCACAAACCTAACCCCCTCCTTAAACTTCTCCTCAGCATCCTCATCAGCATCCACAACAATATCAGCACCAGCAACAACAACAACATCTTCATCACCACCTTCCACTCCAAGCCGCTACGAGAACCAAAAGCGAAGAGACTGGAACACTTTCGGACAGTACCTCAGAAACCACAGGCCCCCACTTTCCCTCTCTCGCTGCAGTGGTGCCCATGTTCTTGAGTTTCTCAGGTATCTGGACCAGTTCGGAAAAACCAAGGTTCACACTCACCTGTGTCCCTTCTTCGGGCATCCAAACCCTCCTGCACCTTGTCCCTGTCCTCTCCGGCAAGCGTGGGGGAGCCTTGACGCCCTCATAGGGCGTCTGAGAGCTGCGTTTGAAGAGAACGGTGGAAAGCCGGAGGCCAACCCTTTTGGTGCTCGTGCTGTGAGGCTCTACCTTCGTGAAGTTCGTGACTCTCAGGCCAAAGCAAGAGGCATCAGCTATGAGAAAAAGAAGCGCAAGCGTCCTCCTCAACCACCTTCATCAAATGCCACCACTCAG
>gnl_Phavu_v2.1_Phvul.007G192200.1
ATGGATTCAATTCAAGAATTTATGGACTCGTGTAACTCTCACATCACCACCACCACAACCGCCATCACCACCACCAGCAACAGCTTAGTTGGTAGCTCCAATTCCCCTTCTGTTTCCCCCAACACCAGCAGCCGCTACGAGAACCAAAAGCGCCGTGACTGGAACACCTTTGGCCAGTACCTCAAGAATCACCGACCCCCTCTCTCCCTCTCCAGGTGCAGCGGTGCACACGTCCTTGAATTTCTCAGGTACTTGGACCAATTTGGCAAGACCAAAGTGCACACTCCGATCTGTCCCTTTTACGGGCACCCAAACCCTCCAGCACCATGTCCATGTCCTCTAAGACAAGCCTGGGGAAGCCTTGATGCCCTCATAGGTCGTCTCAGGGCAGCTTACGAGGAAAACGGAGGGAAGCCTGAAATCAACCCATTTGGAGCAAGAGCTGTGAGACTCTACCTCCGTGAGGTTCGTGAACTTCAGTCCAAAGCAAGAGGCATCAGCTATGAGAAGAAGAAACGAAAACGTCCACCACCACCACCACTTCCACAACAACAACAACCATCATCATTGACTCTTCCTCGTCACCACCACCACCACCACCACCTCCCTCCCCCAGGTGCAACTCAA
>gnl_Phavu_v2.1_Phvul.001G161400.1
ATGGATTCAAATATTCAAGACTTTATAGACACATGTAACTCCGACAACACCTGCAACCTCATCGCCAATAGCACCACTACCAGCCTAACCACTAGTGCTACCTCTTCCTCAGCTGGTTCCACCTCCATCACCAGCAGCAGCCGCTACGAGAACCAGAAACGCCGTGACTGGAACACCTTTGGTCAATACCTCAAGAATCACCGACCCCCTCTCTCCCTCTCAAGGTGCAGCGGTGCACATGTGCTTGAATTCCTAAGGTACCTGGATCAATTTGGGAAGACCAAAGTGCACACACCGATCTGCCCCTTTTATGGGCACCCAAATCCTCCAGCACCATGTCCATGTCCTCTTAGGCAAGCTTGGGGGAGCCTTGACGCTCTGATTGGACGTCTGCGTGCAGCTTTTGAAGAGAATGGAGGAAAGCCTGAGGCAAACCCTTTTGGAGCTCGAGCTGTGAGACTCTACCTTCGTGAGGTTCGTGATCTGCAGTCCAAAGCAAGAGGAATTAGCTATGAGAAGAAGAAAAGGAAGCGTCCACCACCTCAGCAGCAACCCATGCCACTGTCTCTCCCTCCTCCAGGTGCAAGTGCAACTCAT
>gnl_Phavu_v2.1_Phvul.006G105500.1
ATGGAGAGCCTGCCATCCCCAAGAACAACAACTTCAAGCACCACCAACGGCGGCGCCAGTAGTACTCCGAGCAGGTATGAGAACCAGAAGCGGCGAGACTGGAACACGTACAGCCAGTACCTGCGGAACCACCGGCCGCCGCTGACGGTGGCGATGTGCAGCGGGGCGCACGTGCTGGAATTCCTGCACTACCTGGACCAATTCGGGAAGACGAAGGTGCACAACCCGACGTGCCCGTTCTTCGGGCTGCCTAACCCTCCGGCGCCGTGCCCCTGCCCGCTCCGCCAGGCCTGGGGCAGCCTGGACGCCCTCATCGGGCGCCTCCGCGCCGCCTACGAGGAGAACGGCGGCAGAGCCGAGAACAACCCCTTCGGCGCCCGCGCCGTGAGGCTGTACTTGCATGATGTGCGTGAGTTTCAGGCGAAGGCGAGAGGTGTTAGCTACGAGAAGAAGAGAAAGAGGCCAAAGTCGAACATCTCTAATGCAGCTCCTGTTACCACTTCCCCCAATGCCACTGCCACTGCCACT
>gnl_Phavu_v2.1_Phvul.006G176100.1
ATGTCCGCGGAAATGCACAACGAATCAGCCTCATCGTCAAGGGCTGTGGCTGCTGCCTCTGATCATCGCCATCAGCAGCAGCCGGTGCCGGCCCCTCTCAGCCGCTACGAATCGCAGAAGCGCCGAGACTGGAACACCTTCGGACAGTACCTGAAGAACCAGACACCCCCAGTTTCACTTTCCCTGTGCAACTTCAACCACGTGCTGGAGTTCCTTCGCTACCTCGACCAATTTGGAAAAACGAAGGTCCATCTCCACGGTTGCATCTTCTTCGGGCAGCCCGATCCGCCGGCGCCATGCACCTGTCCTCTCAGACAGGCATGGGGGAGTCTGGATGCGCTCATCGGACGGCTTAGGGCGGCCTACGAGGAGCACGGAGGGTCCCCGGAGACTAATCCCTTTGGCAGCGGTGCCATTCGCGTGTACCTCCGTGAGGTGAAGGAGTGTCAAGCAAAGGCAAGAGGGATCCCTTACACCAAGAAAAAGAAGAAGAAGAACCAACTCAAGGGCCCTCATCACCCTCCCAAGTCCCTCAAGCAATTGGCCACT
>gnl_Phavu_v2.1_Phvul.006G072500.1
ATGGACTCATCATCACAAGGAGCACAACCCCAACCACCCTCCACCACAGAACCTCCTCCATCATCATCATCCACAGCTCCACCACAATCTCAATCATCACCTGTACCACCACCAAGCCGCTATGAATCCCAGAAGCGTCGAGACTGGAACACCTTCTTCCAGTACCTGCACAACCACAAGCCCCCATTGACCTTAGCACGGTGCAGTGGAGCTCACGTCATTGAATTCTTGAAGTACTTGGACCAGTTCGGCAAAACCAAGGTCCACATATCCGAGTGTCCATATTTCGGACACCCGAACCCTCCGGCATCCTGCCCCTGCCCTCTCAAGCAAGCATGGGGCAGCCTTGATGCTCTCATCGGCCGACTCAGGGCGGCGTACGAAGAAAACGGTGGCCGTTCTGAGTGTAATCCGTTTGGCGCCAAGGCTGTGATGATTTACCTGAAGGAGGTGAAAGAGGGTCAGGCCAAAGCTAGAGGGGTCCCCTACGAGAAGAAGAAGCGAAAGAGGACCACCACGAAAGTTTCTAAGGTGAGTCATAGTGGTGGTGGTGATAGTAGTAGTATAGTTCTTCCAGTGAGCGACAACAATGATAGTAGCCTTGGTGTTGATGCTGCTTCTAGTGCTAGTTTACCTTCTTCAACAACAACCACAACCACACCA
>gnl_Phavu_v2.1_Phvul.002G238600.1
ATGTCTACCCAAATTCAAAACGGTTCTTCTCACCATGGCTCCTCCTCCTCATCATCACAACACCCTCCTTCCAATCAGCAACCACTGAGCCGTTATGAGTCACAAAAACGGCGAGACTGGAACACCTTCGGGCAGTACCTGAAGAATCAGAGTCCCCCAGTGGCTCTCTCTCAGTGCAACTTCAACCATGTGCTGGATTTCCTTCGGTACCTTGATCAATTTGGGAAGACCAAGGTCCACTTGCACGGTTGCATCTTCTTCGGCCAACCTACTCCTCCTGCACCCTGTGCCTGCCCACTCAGACAGGCATGGGGCAGCCTCGATGCCCTCATCGGCCGCCTTCGTGCGGCCTATGAAGAGCATGGCGGCTCGCCGGAGACTAATCCCTTTGGAGGCGGATCTATTCGGGTGTACCTCCGTGAGGTGAAGGAGTGTCAAGCAAAGGCTAGAGGGATCCCATATAAGAAAAAGAAGAAGAAGAGGAACACAATTATTAAGGGGACTCAAAGGCCAAAAGATATTGAGCAACAACCTTCT
>gnl_Phavu_v2.1_Phvul.002G202200.1
ATGTCCGCCGCCGTGGCCGCCGCCGCTGCTATGTCGGGGTACAACAACTCCACTCGTAGACAGCACACAGATCACGAATTGCCCTTACCACCGCAGCGAGTGTGCGTGTCTCCTCCTCTGAGCAGGTACGAGTCCCAGAAGCGACGCGACTGGAACACCTTTGGCCAGTACCTTAAAAACCACCGTCCACCCTTGACCCTCTCGCGCTGCAGCGGCGCCCACGTTCTGGAGTTCCTCCGCTACCTCGACCAGTTCGGAAAAACCAAGGTGCACGCCGAAACCTGCGCCTTCTTCGGAAACTCCCACCCGCCGGGCCCCTGCTCGTGTCCCTTGAAGCAGGCGTGGGGCAGCCTGGACGCGCTGATAGGCCGGCTACGCGCGGCGTTCGAGGAGCATGGCGGCGCGCCGGAGATGAACCCGTTCGGCACACGCGCGGTGAGGCTGTACCTGAGGGAAGTTCGCGACGCGCAGGCGAAGGCGAGAGGCATAGCGTACGAGAAGAAGAAGAGAAAGAAGGCTGAAACGAACGATGATGTGATGAGCATGATGGGTTGTAGTGATGGCAGTTATTCTGGTTATGGTGGTGGCTTTCTTCCTCAGCAGGCGCTGTCTGATTCAAATGGGATAAGTTCTTCTTCTACCCCTGATGGGCTTCCCTATTTCTCATCCCAGTGTGGGTTTAATTCCTTC
>gnl_Phypa_v3.3_Pp3c24_8490V3.1
ATGATGTCTGAGTTCCACTCCTCCGAGTTTCGTAACCTTCTTAATATTCCACCGGCATCAAGTATACACCCTGGGGATAGTAGCAGATTCAATGACACGACGGCATTTCAGTTTCTTCCCGGGGAACAGTACATAAATGCTTTGCACAGGGACTCAAAGCCGTTTATGACCAGAGATAACGACTTTGCAAGCCGGATACAGTCACTCATGAATGGCGAAGTTGCTCTGGACAACAATTTAGAACATAACAGTGCAGGCCCATCGTCAGGTTTCATGAGATTACCAGGACAAGCTCCGAATGGAACAGTTTCCTCTCGAGAGCAGGTCGATCACCAGCATGAGCAGAATACAGGAGTTCCAAGTCGCTACGAGGCGCAGAAGCGTCGGGACTGGAACACTTTTGGGCAATATCTTCGAAATCATCGCCCTCCTTTAGCTCTGGCAAGATGCACCGGGTTGCATGTGCTGGAGTTCGTGAGGTACCTGGACCAATTCGGAAAGACGAAGGTGCACATCGCTTCATGCTCGTTCTTCGGACTGCCACATCCTCCTCATCCGTGTCCATGCCCGTTGCGGCAGGCCTGGGGTTCCCTCGACGCTCTGATTGGGAGGTTACGAGCCGCATTTGAGGAAAATGGGGGAAAACCAGAAAGCAACCCTTTCGGGGCGAGACAGGTGCGGCTCTACTTACGAGAGGTGCGGGAGATGCAAGCGAAGGCGAGAGGAATTGCGTATGAAAAGAAAAAGCGAAAGAGGATTCCACCACCCTCTGAGCTTGGAGGAAATGGAGTGAATGTTGGGATGATTGTGAACATTGGAGCCGGCGGCATGAGCAATGGCAACGTTCATCCTCTCCCAGCACAGCAG
>gnl_Phypa_v3.3_Pp3c20_17990V3.1
ATGACAAGTGACTTCCGCAACTCCGAGTTCCGGAGCATTCTAAACCCGACGGTGGCGACGCTCCACCCTGTGATCTGTAGCAGACCAGGTGAGCCGTCGTTCATCCGGGACGAACACTTCATAAGATCTCTGGATCGGGATTTTAAACCCGCCACGATTAGAGAAAACTACGATTTCGCCAGCCGGATACAGTCGCTTATGAGTGGTGAAGTTGCCCTTGGCAACTTGCAGGATGCCCATGGCGGGGCGGGGCCATCATCCCTCATGGAATCGTCCGGCCTCGTTCCGAACGGGCTCATTCCTCTGGGGATGCAGGTAGACCCCCAGCATGACCAAAACTCACGAGCGCCGAGTCGCTACGAGGCACAGAAGCGGCGAGACTGGAACACCTTTGGACAGTATCTTCGAAATCATCGTCCACCCTTAGCGCTGGCACGGTGTACAGGAGTGCATGTGTTAGAGTTTGTGCGCTATCTTGACCAATTCGGCAAGACCAAGGTGCACGTCCAATCGTGCCCCTTCTTTGGGTTGCCTCATCCCCCACATCCCTGTCCATGTCCGCTGCGGCAAGCGTGGGGATCCCTCGACGCGCTCATCGGTAGGTTACGGGCGGCATTTGAAGAGAATGGGGGCAAACCCGAGAGCAATCCCTTCGGCGCTCGCCAAGTGCGTCTGTACTTGCGCGAGGTGCGTGAGATGCAGGCCAAGGCGCGAGGCATCGCCTACGAGAAGAAAAAGCGAAAGCGAATGCCGAATGCCGCATCGGATAGCTCTCAGAACGGTGTAAATGGAGTGAACGGCATCAACCTAAGCGGTGTGGTCGGCGGCATGAACAACGGGAATGTGCATGGCATGCCGACGCAGCAG
>gnl_Phypa_v3.3_Pp3c23_9660V3.1
ATGACGAGTAACTTTCGCAACGCCGAGTTCCGGAACATTCTGAACCCAACGGCGTCAACTATCCACCCTGGGAACTACAGTAGGCCAGGCGAGCCTCAATTCGTGCGAGAGGATCATTTCATAAGTCCTCTGCACAGGGATTCAAAGCCCGTCACAATTAGAGAAAACCACGATTTTTCAAGCCGGATACAGTCCCTTATGAGTGGGGAAGTTGCCTTAGGCAACTTGCAGGATGCACATGGCGGAGGGGTCCCATCGACACTCATGGGATCACCCCGTCTTGTTCCAAACGGCGTCATCCCGCAGGGCATGCAGGTAGACGCCCAGCACGACCAGAATTCACGAGCTCCGAGCCGATACGAGGCGCAGAAGCGGCGAGACTGGAACACCTTCGGACAGTACCTTCGCAACCATCGTCCACCCTTGGCGCTGGCACGGTGCACAGGGGTCCATGTGTTAGAGTTCGTGCACTACCTCGACCAATTTGGCAAGACGAAGGTTCATGTCCCGTCCTGTCCTTTCTTTGGGTTGCCGCACCCCCCGCACCCCTGTCCATGCCCGCTGCGGCAAGCTTGGGGCTCCCTCGATGCACTCATCGGTAGACTACGTGCAGCGTTCGAGGAAAATGGGGGCAAACCTGAGAGTAACCCGTTCGGAGCACGCCAAGTGCGTCTGTATTTGCGCGAGGTACGCGAGATGCAGGCCAAAGCGAGAGGGATCGCCTACGAGAAGAAGAAGCGGAAGCGAATGCCGAATGCGGGCTCTGGAGGCTCTCAGGGCGGGGTGAACGGTATGAATGGGGTGAATGGTATGAACCTGAGCAACGGCGTCGGCGGTATGACTAACGGCAATGTTCATGCCATGCCGGCGCAGCAA
>gnl_Phypa_v3.3_Pp3c8_6310V3.1
ATGACGTCCGATTTCCGATCCTCCGAGTTCATCAACCTTCTCAATGTCCCAACAGCGCCAGGTATACACCCGAGCGATCACAACAGATTTAGCGAGACGATGCCGTTCCAGTTCCGACCGGAGGAACAGTACGTTTATAGTATGCACAGGGATACAAAGCCCGCTACATCAACCAGAGAGAACGATTTTGCCAACCGGATACAATCATTTATGAATGGCGGAGTTGCCCTTAGCAACAATGTGAATCGGGGGGATGCAGGCCCATCATCAGGCTTCATGAGATCAGTCGGACCGGTTCTGGACGGAATGGCTTCTCCGCCAACCCAGGTCGATAACCAGCATGAGCAGAACACAGGAGCTCCAAGTCGTTACGAGGCACAAAAACGCCGGGACTGGAACACTTTCGGACAGTATCTTCGGAACCATCGCCCACCCTTACCCCTAGCGAGATGCACGGGAGCTCATGTATTGGAGTTCATGAGATACCTGGACCAATTTGGAAAGACGAAGGTGCACATTGCTTCATGCTCGTTCTTTGGACTGCCACATCCTCCCCATCCATGTCCTTGCCCTTTGCGGCAAGCGTGGGGTTCCCTCGACGCCCTGATTGGAAGGTTACGGGCGGCTTTTGAAGAGAATGGGGGGATGCCTGAAAGCAACCCCTTTGGAGCCAGACAGGTGCGGCTGTACTTGCGAGAGGTTCGGGAGATGCAAGCTAAGGCCAGGGGAATCGCATACGAGAAGAAGAAACGAAAGCGAATGCCGCCACCTTCTACGTTAGGAGTAAATGGGGTGATCGCTAACGGCACAAGTAATGGGGTTGGTGGTGTGAACAATGGCGACGTTCATCCTCTCCGGTCACTGCAG
>gnl_Pinta_v2.0_PITA_000015939-RA
ATGGGAACCCAAATTTTGGAGCACTTGCATGCCAATTTGCCCCTCGATGAGGTTCCTCTGGTTCTTCCCATAGAAGATAAGAAAATAGGCTTGGTGCTTGTAGACATTGTCAACGGCTTCTGTACAGTTGGCGCGGGCAATCTGGCTCCCCAGGTTCCCAATCAACAGATAAGTGGCATGGTGGAGGAGGGTGTGAGACTAGCTAAAGAGTTCAGTGCACGGAAATGGCCAATGCTGGCATTTCTTGACACTCATTATCCAGACAAGCCAGAGCCTCCTTACCCTCCTCATTGCATTGTGGGATCTGGTGAAGAAAATCTTATTCCAGAAGGTTTAGTCAATTTTAATGGTGATGGGTCACTAGTGCAAGGATCATCATCATCCAATGGAAGAGAATCCAGGGAGCCCTCTACTGTTCCCAGTCGTTATGAGTCCCAGAAGAGGAGAGACTGGAACACATTTGGTCAGTATTTGAAGAACCACAGGCCCCCCTTGGCTTTGTCTAGATGCAGTGGGGCTCATGTTCTAGAGTTTCTGCGTTATCTTGATCAGTTTGGGAAGACCAAAGTCCACAACCCACCCTGCCCGTTTTTCGGCCATCCACACCCTCCTGCTCCCTGCCCTTGCCCGCTCAAGCAGGCCTGGGGCAGTCTTGATGCCCTAATAGGTCGACTCCGAGCAGCCTATGAGGAACATGGTGGGCAGCCTGAATCCAACCCCTTTGGAGCCCGGGCAGTGAGGCTTTATCTGAGGGAAGTCAGAGAAATGCAGGCCAAGGCTAGAGGAATTGCCTATGAGAAGAAAAAGCGCAAGCGCCCTCCTCCTCAGCAACAGCAGCAGCTTCAGCAGCACCATGAAGTACAGCAACAGCAAATTGTTCAACCCACACCTAATTCCAATGGCATCAATGGAGATCCTGGCTCTAGCAATCAGATGATACCCTTGTCTGTTCACAAC
>gnl_Poptr_v3.0_Potri.010G070700.1
ATGGACTCTGTTCAAGACTTCAGCAGTACCGCAACACACCCAACAATCACAATCCCGCTCAACACCACCACCACCACCTCCCCCTCCTCTTCCTCCCCCATCACCACCACCACCGCCACCACCTCCCCCTCCACTCTCAGCCGCTATGAGAACCAGAAGCGGCGAGACTGGAACACCTTTGGCCAATACCTCCGGAACCACCGCCCCCCTCTCTCCCTCTCCCGGTGCAGTGGGGCCCACGTCCTCGAGTTCTTGCGTTACCTTGATCAGTTTGGAAAAACCAAAGTCCACACCCAACTCTGCCCCTTCTTTGGCCACCCGAATCCGCCTGCACCGTGCCCGTGCCCTCTCCGCCAGGCCTGGGGAAGCCTCGATGCACTTATTGGCCGCCTCCGTGCTGCCTTTGAAGAGCACGGAGGCAAGCCTGAGAACAACCCCTTCGGGGCTCGTGCTGTTAGGCTTTATCTACGTGAAGTTAGGGACTCACAGGCAAAAGCTAGAGGGATTAGCTACGAGAAGAAGAAGAGAAAGAGACCACCACAGCAGCATAATCCTGCTTCCCTGATGCCAGCACAAGCACCACCAGAGAGTACTACTGGTGCAAGTAATCATGATCAG
>gnl_Poptr_v3.0_Potri.009G076100.1
ATGGACTCAACATCTGGAGTAGCTTCTGCGCCCGACCCGAATAGTGGAGAACCGGGTCCATCAGCGGGATCATCTTCAGCATCAGCATCACTGCCACAACAACAGCAACCAGAGGGATCATCACCGCCAGCACCACCAAGTAGATACGAGTCGCAGAAGAGGAGAGACTGGAACACTTTCTTACAGTACTTAAAGAACCACAAGCCACCATTAACTCTAGCTCGTTGCAGTGGTGCACATGTGATCGAGTTCTTGAAATACTTGGATCAATTTGGTAAGACCAAAGTCCACATAACGGGCTGTCCTTATTTTGGGCACCCGAACCCGCCAGCACCTTGCTCTTGTCCACTTAAGCAGGCCTGGGGTAGTCTTGATGCGCTAATCGGACGGCTTAGAGCTGCTTATGAAGAAAACGGTGGACGGCCAGAATCGAACCCTTTTGGGGCTAGAGCTGTCAGGATTTACTTGAGGGAAGTTCGAGAAGGTCAAGCTAAAGCTAGAGGGATTCCCTACGAGAAGAAGAAGCGAAAAAGGTCTAATGTTGCTGTTGCTACGGTGAATGTGTCGGTGGAGGCAGCTGGTGGTGGCTCTACTAGTGGTGGCGGAGGGGGGAGTGGTGATGCTGATAGTAGTGCTGCTGCAGCAGCTGCTGCTGCTACAACAACCGTA
>gnl_Poptr_v3.0_Potri.009G157600.1
ATGGATATATCCACCCCGTCAACAACACCTAAATATTCATCAAGCCCCATAATGATGAACCCTAACCCAAACAGTGCTTCTCCCACCACAGTTAGCGCCATATCTTCTACTCCTAGCCGCTATGAGAACCAAAAGCGTAGAGACTGGAACACTTTCTGCCAGTACCTTAGAAACCACAAGCCTCCCCTCTCATTTCCCAGGTGTAACGGCACCCATGTCCTTGAATTCCTTTGTTACCTTGACCAGTTTGGCAAGACGAAGGTCCACCACCAGACTTGTCAGTTCTTTGGCCACCCTAAGCCACCAGCACTGTGCCCCTGTCCACTCCGACAAGCCTGGGGAAGTCTTGACGCACTCATTGGACGACTTAGAGCAGCCTATGAGGCTCATGGAGGGAAGCCTGAAGAGAATCCTTTTGGTGCAAGAGCGGTGAGGATTTACTTGAGGGAGGTAAGGGATTTTCAAGCTAAATCAAGAGGAGTTAGCTATACAAAGAAGCGCAAGAGGACGTCTAAGCAAGCTGAAGGGAACAACGGTACCACCACAAGC
>gnl_Poptr_v3.0_Potri.004G057300.1
ATGTCAGGTGATCAAAGGCCTAAAGATTCTGCTGAAGGCTCTTCGCGATCTGGAGGCGATCACCACCAGCTTCAATCAGCTCCTTTGAGCCGGTATGAGTCGCAGAAACGGCGAGACTGGAACACTTTCGGGCAGTACTTGAAGAATCAGAGACCCCCAGTTTCATTATCTCAGTGTAATTGCAATCATGTGCTTGATTTCCTTCGGTATCTTGATCAGTTTGGCAAGACTAAGGTTCATCTACATGGGTGCGTCTTCTTTGGACAACCTGATCCTCCTGCTCCTTGTACATGCCCTCTAAGGCAAGCTTGGGGGAGCCTTGATGCCCTAATCGGACGCCTTCGAGCAGCTTTTGAGGAGCATGGAGGATCAGCGGAGACTAACCCTTTTGGAAATGGAGCTATTCGGGTTTATTTGCGTGAAGTGAAAGAGTGTCAAGCTAAGGCAAGAGGGATTCCTTACAAGAAGAAGAAGAAGAAGAAGACTCAAATAAGGCCAAGAGACGAAGCAAAGCCTTCGATGCAGACAGCT
>gnl_Poptr_v3.0_Potri.013G046500.1
ATGGATTTAGCTTCCCCATCAACAAACCCCACCTATTCAAGCCCTGTAATCACCAGCCCCACCACCCCCACCACCACCTCCACAAACACCACAACTTTGGCCACAACCACTTCCCCATCTTCCACTCCAAGTCGCTATGAGAACCAAAAGAGAAGGGACTGGAACACTTTCTGCCAGTACCTTAGAAACCACAGGCCTCCTTTATCACTCCCTATGTGCAGCGGAGCCCATGTTCTTGAATTTTTAAGGTACCTAGACCAATTTGGCAAAACCAAAGTCCATAACCAAACTTGTCCTTTCTTCGGCTTCCCTAATCCACCCGCACCATGCCCTTGCCCCCTCCGGCAAGCATGGGGAAGCCTTGATGCACTCATCGGAAGGCTCAGAGCTGCCTACGAGGAGCATGGAGGGAGGCCCGAAGGAAACCCATTTGGTGCAAAAGCAGTGAGGATTTACTTAAGGGAGGTTAGGGATTTTCAAGCTAAAGCAAGAGGAGTTAGCTATGAGAAGAAGAGAAAAAGGCCCAAACCAAAGGTCACAGCAACACCACAATCAGCAGCAGCCGCAGAAGCAGCAGCTGCTGGTTCCAGTGCAGGT
>gnl_Poptr_v3.0_Potri.011G156600.1
ATGTCAGCTGCTGTTGCCGCCGCCGCCTCTGCGGCCACTATGTCACATAATTCTGCAAGAAGTGGCTCGTCAGGAACTCCTAAGAGCCACCAATTGCAGAAAGGAGTGCTATTACCACCATCATCACCAATATCATCACCACTACCATTGAGTCGTTACGAATCTCAGAAGCGACGAGACTGGAACACTTTCGGACAGTACCTAAGAAACCACAGGCCACCACTGGCACTGTCACGGTGCAGTGGAGCTCATGTTTTGGAGTTTTTGAGGTATCTTGATCAGTTTGGAAAGACCAAGGTGCATAACCAAGGTTGTCCATTTTTTGGCCACCCCCATCCACCATCTCCTTGCTCTTGCCCTCTCAAGCAAGCATGGGGCAGCCTTGATGCTCTCACCGGACGTCTCCGTGCTGCCTTCGAAGAGAACGGTGGACTGCCTGAGACAAACCCTTTTGGTGCACGCGCTGTGAGATTGTACTTAAGGGAAGTAAGAGATGCACAGGCAAAAGCTAGAGGGATAGCTTATGAGAAGAAGAAGAGAAAGAACCCAGTACAGCAGCAGCAGCAGAAGTCACAAACTGCAGGAAATGGCACTTACAGCCATGTTCAACAAGGTATTTGTAATGGTGGAACTGATGGATACGTTCCAAGAAATGTCCTGTCAAATGGAGCTGCTGTGATTAATGTTGGGGATGTGTACGTGTTCAAC
>gnl_Poptr_v3.0_Potri.011G109900.1
ATGTCAAGCAACAAAGGGAAAGACATAGCAGAAGGTTCATCAAGAGGTGGCGCTAATGCTCCTGACCAGCAAAGTCCACCTCCTTTGAGTCGATACGAGTCGCAGAAAAGGCGCGATTGGAACACTTTTGGTCAGTACTTGAGGAACCAGAGGCCCCCAGTTGCATTATCACAGTGTAACGCAAACCAAGTGCTTGATTTTCTTCGATACCTCGATCAATTTGGCAAGACTAAGGTGCACTTACAAGGGTGTGTCTTTTTTGGACAGCCTGAGCCACCAGGGCCTTGTACTTGCCCACTTAAGCAAGCCTGGGGTAGCCTTGATGCTCTCATCGGCCGGCTTAGGGCTGCTTATGAAGAAAACGGTGGCTTGCCTGAGACAAACCCTTTTGCAAGTGGTGCTATTAGAGTATATCTACGAGAAGTGAGGGACTCTCAAGCCAAGGCAAGAGGAATTCCTTATAAGAAGAAGAAGAAGAAGAGGAATCCGACGAAAGCTAACGATGAGAGCTCAAGCTTTCATATGCAG
>gnl_Poptr_v3.0_Potri.011G066400.1
ATGGGGGATGTGATTTCATCTCTCCACACTGCACTATCACACTATTCTTCTATCACCTCTTTTCTTTCTTTCTCCATCACCCACCCTTTTTTTTTCCTTTTTTTCATTTCTTGTCAAAATAGTCTGGAGTTCTTCTGCAGAAAAAAACTAATCATGTCAGGTGATCAAAGGCCTAAAGATTCTGCTGAGGGCTCTTCACGATCTGGCGGCGATCACTACCAGCCTCAACCGGCTCCTTTGAGCAGGTATGAGTCGCAGAAACGGCGAGACTGGAACACTTTTGGGCAGTACTTGAAGAATCAGAGACCCCCAGTTTCACTATCTCAGAGTAATTGCAACCACGTCCTTGATTTCCTTCGGTATCTCGATCAGTTTGGCAAGACTAAGGTCCATCTACATGGCTGTGTCTTTTTTGGACAACCTAATCCTCCTGCTCCTTGTACCTGCCCTCTAAGGCAAGCTTGGGGAAGCCTTGATGCCCTAATCGGACGGCTTCGAGCAGCTTATGAGGAGCATGGAGGATCTGCAGAGACTAACCCTTTTGGAAATGGAGCTATTCGGGTTTATTTGCGTGAAGTGAAAGAGTGCCAAGCTAAGGCAAGGGGGATTCCATACAAGAAGAAAACGAAGAAGAAGACTCAAATAAGGGCAAGAAATGAAGCGAAGCCTCCTATGCAGTCAGCT
>gnl_Poptr_v3.0_Potri.002G214200.1
ATGTCCAGAGAAAGAGGAAAGGACATAGCTGAAGGATCCATTGAGAATCAACAACCAGCAACGCCTAGTCGTTATGAGTCGCAGAAGAGAAGGGACTGGAACACTTTTGGGCAGTACTTGAAGAACCAGAGGCCTCCAGTTCCACTTTCTCAGTGCAATAGCAACCATGTCCTAGATTTCCTTCGATATCTTGACCAGTTTGGCAAGACTAAGGTTCATCTACAAAGTTGCATGTTTTATGGGCAGCCTGAGCCCCCAGCTCCTTGTACTTGCCCTCTTAGACAAGCTTGGGGCAGCCTTGATGCTCTTATTGGGAGGCTTCGAGCAGCCTACGAGGAGAACGGAGGCACGCTAGAGACAAACCCTTTTGCTAATGCTTCTATTCGGGTTTACCTTAGAGAAGTAAAGGACTATCAAGCTAAGGCAAGGGGGATCCCACACAAGAAGAAAAGGAAGAAGCAGATTTCAAGCAAAGGAAATGATGAATCAAGCTCTGAGATGCAGTTTCCT
>gnl_Poptr_v3.0_Potri.002G037500.1
ATGAATTCAATCCCAGAAATGGAGAACTCCAACTCTGAAAACATAAGTTTCAACAACATAGGCAACAGCCCCACTGCCATGTCAGTCTCAAACTCTTCATCACCGTCCTCCTCCACCGCTCCAAGTCGCTATGAGAATCAAAAGCGCCGAGACTGGAACACCTTTGGTCAATACCTGAAGAACCATAGGCCCCCTCTTTCTCTCTCCAGGTGCAGTGGTGCTCATGTCCTTGAATTCCTTCGCTACCTTGACCAATTTGGCAAAACCAAAGTACACACTCCAATCTGTCCTTTTTATGGCCACCCAAACCCACCTGCCCCTTGCCCCTGCCCACTCCGCCAGGCCTGGGGTAGCCTTGATGCGCTTATCGGACGCCTCCGAGCAGCCTTCGAGGAAAATGGAGGCAAGCCCGAAGCAAACCCTTTTGGAGCTCGTGCTGTTAGGCTTTATCTTCGTGAGGTTCGTGATTTGCAGTCTAAAGCAAGGGGGGTTAGCTATGAGAAAAAGAAGCGTAAGCGTCCACCACAGCAACAAATCCAATCCCTGCCACTGCCACTGCCACTTCCACCACCTCCAGGTGCAGCT
>gnl_Poptr_v3.0_Potri.019G018600.1
ATGGATTTAGCTTCCCCATCAACAAACCCCACATATGCAAGCCCTATAATCACCAGCCCCACTAACACCACCACTGCAAACACCACAGCCACCTCAACTTTAGCCACAAGCATATCCCCGCCTTCCACTCCAAGTCGCTATGAGAACCAAAAGAGAAGGGACTGGAACACTTTCTGCCAGTACCTTAGGAATCACAGGCCTCCTTTAACACTCCCAATGTGCAGTGGAGCCCATGTTCTTGAATTTTTAAGGTACCTAGACCAATTCGGCAAAACCAAAGTCCACAACCAAACTTGCCCTTTCTTTGGCCTCCCTAACCCACCCGCACCATGCCCGTGCCCCCTCCGACAAGCATGGGGAAGCCTTGATGCTCTCATTGGAAGGCTCAGAGCTGCCTACGAGGAACATGGAGGGAGGCCAGAAGGGAACCCATTTGGTGCAAGATCGGTGAGGATTTACTTAAGGGAGGTTAGGGATTTTCAAGCTAAAGCAAGGGGAGTTAGCTATGATAAGAAGAGAAAAAGGCCCAAGGCAAAAGTAGCAGCGGCAGCAGCGGTAACAGCAGCAGCAGCAGCTGATCCCAGCACAGGT
>gnl_Poptr_v3.0_Potri.005G225600.1
ATGAATTCAATCCAAGAAATGGAGAGCTCCAACTCTGAAAACACAAGTTTCAACAGCATAGGCAACAGCAACACCACCAACACAGCCATGTCAGTCTCAAACTTGCCACCACCATCCTCCACCACTCCGAGTCGCTATGAGAATCAAAAGCGCCGAGACTGGAACACCTTTGGCCAGTACCTCAAGAACCACAGGCCTCCTCTTTCTCTGTCCAGGTGCAGTGGTGCTCATGTCCTTGAATTCCTTCGCTACCTTGACCAATTTGGCAAGACCAAAGTGCACACTCCAATCTGCCCCTTTTATGGCCACCCAAACCCACCCGCCCCCTGCCCATGCCCTCTCCGCCAGGCCTGGGGTAGCCTTGACGCGCTCATTGGACGCCTCCGAGCAGCCTTTGAGGAAAATGGAGGGAAACCTGAAGCAAACCCTTTTGGAGCTCGTGCTGTTAGGCTGTATCTTCGTGAGGTTCGTGATTTGCAGTCTAAAGCAAGAGGGATTAGCTATGAGAAAAAGAAGCGTAAGCGTCCACCACAGCAACAAATCCAAGCCCTGCCACTGCCACTTCCACTGCCAATGCCACCACCACCAGGTGCAACT
>gnl_Poptr_v3.0_Potri.014G142400.1
ATGTCCAGAGAAAGAGGAAAGGACATAGCTGAAGGATCTAGCGAGAATCAACAGCCAGCAACTCCTAGTCGTTATGAGTCACAGAAGAGAAGGGACTGGAACACTTTTGGGCAGTACTTGAAGAACCAGAGGCCTCCAGTGCCTCTTTCTCAGTGCAATAGCAACCATGTCCTAGATTTTCTTCGATATCTTGATCAGTTTGGCAAGACTAAGGTTCATCTACAAGGTTGCATGTTTTATGGACAGCCTGAGCCCCCTGCTCCTTGTACTTGCCCTCTTAGACAAGCTTGGGGCAGCCTTGATGCTCTTATTGGGAGGCTTCGAGCAGCCTATGAAGAGAACGGAGGCACACCAGAGACGAATCCTTTTGCTAATGCTTCTATTCGGGTTTACCTTAGAGAAGTAAGGGACTATCAAGCAAAGGCAAGAGGGATCCCACACAAGAAGAAAAAGAAGCAGCAGATTTCAAGCAAAGGGAATGATGAATCCAGCTCTGCGATGCAGTTTTCT
>gnl_Poptr_v3.0_Potri.008G167700.1
ATGGACTCTGTTCAAGATTTCAACAGTGCCGCAACAAACCCAATAATCACACTCCCCCTCGCCACCACCAACACGGCCTCCCCCTCCTCTTCCTCCTCCATCACCACCACCACCTCCCCCACCACTCTCAGCCGCTATGAGAACCAGAAGCGGCGAGACTGGAACACCTTTGGGCAATACCTCCGGAACCACCGTCCCCCGCTCTCACTCTCCCGGTGCAGTGGAGCCCACGTCCTCGAGTTCTTGCGTTACCTTGATCAGTTTGGAAAAACCAAAGTCCACACCCAACTCTGCCCCTTCTTTGGCCACCCGAACCCGCCTGCACCGTGCCCATGCCCGCTCCGCCAGGCCTGGGGAAGCCTCGATGCACTCATTGGCCGTCTACGTGCTGCCTTTGAAGAGCACGGAGGCAAGCCTGAGAACAACCCTTTTGGGGCTCGTGCTGTTAGGCTTTATCTACGTGAAGTTAGGGACTCGCAGTCTAAAGCTAGAGGGATTAGCTACGAGAAGAAGAAGAGAAAGAGACCACCACAGCAGCAGAATCCTGCTTCACTGATGCCACCACAAGCACCACCAGAGAGTACTACTAGTGCAAGTGAGAATTATCAG
>gnl_Poptr_v3.0_Potri.001G460400.1
ATGTCAGCTGCTGTTGCCGCCGCCGCCGCTGCGGCCATCATGTCATGTAACTCTGCGAGGAGTAGTGGCTCGTCAGGAGCTTCTAGGAGCCACCAATTGCAGAAAGGACTGCTACTACCATCACCATCACCATCACCATCACCGCCATCTCCAATATCATTACCACTTCCATTGAGTCGTTACGAATCTCAAAAGCGACGAGACTGGAACACTTTCGGACAGTACCTGAGAAACCACAGGCCACCACTGGCACTGGCACGGTGCAGTGGTGCCCATGTTTTGGAGTTCTTGAGGTATCTTGATCAGTTTGGCAAGACCAAGGTGCATAGCGAAAATTGTCCATTTTTTGGCCATCCCCATCCACCGTGTCCTTGCTCTTGCCCTCTCAAGCAAGCATGGGGCAGCCTTGATGCTCTCATCGGCCGTCTCCGTGCCGCCTTTGAAGAGAACGGTGGACTGCCTGAGACGAACCCTTTTGGTGCACGCGCTGTGAGATTGTACTTAAGGGAAGTGAGAGATGCACAGTCTAAAGCTAGAGGGATAGCTTATGAGAAGAAGAAGAGAAAGAACCCAACACCACAACAGCAGCAACAGAAGTTACAAACTGCAGGAAATGGTACTTATCAAGTTCAACAGGGTATTAGTAATGGTGGATATGTTGTTCCAAGAAATGCCCTCTCTGACGAGGCTGCAGTGCTCGGTGTAGGAGATGTGCCTGTGTTCAAC
>gnl_Poptr_v3.0_Potri.001G281000.1
ATGGACTCGACATCTGGAGGAGCCACTGCACCCGGCCCGAATAGTGGAGAACCTTGTCCATCAGCAGCAACAGCAGGATCGTCTTCAGCATCGCAGCCACAACAGCAACCGGAGGGATCATCACCGCCAGCACCACCAAGTAGATACGAGTCACAGAAGAGGAGAGACTGGAACACTTTCTTACAGTACATAAAGAACCACAAGCCACCTTTAACCCTAGCTCGTTGCAGTGGTGCACATGTGATTGAGTTCTTGAAATACTTGGATCAATTTGGTAAGACTAAAGTCCACATAACGGGTTGTCCTTATTTTGGGCACCCGAACCCGCCAGCACCTTGTTCTTGTCCACTAAAGCAGGCTTGGGGTAGTCTTGATGCGCTAATCGGACGGCTTAGAGCTGCTTATGAAGAAAACGGTGGACTGCCAGAATCAAACCCTTTTGGGGCTAGAGCTGTTAGGATTTATTTGAGGGAAGTTCGAGAAGGTCAAGCTAAAGCCAGAGGGATTCCTTATGAGAAGAAGAAGAAGCGAAAAAGGCCTAATGTTGCTGTTTCCGTAGCGAGTGTGTCGGTGAAGGCAGCTGCTGGTGGCTCTAATAGTGGCGGTGGAGAAGAAAGTGGTGGTGGTGGTGATAGTAGTGCCGCCGCTACAAGTGCTGCTGCGGCTGCTGCTACAACTACCGTA
>gnl_Poptr_v3.0_Potri.001G390900.1
ATGTCAAGCAATAAAGGGAAAGATGTAGCGGAAGGTTCATCAAGAGCTGTTGCTATGGCTCCCGATCAGCAAAATCCACCTCCCTTGAGTCGATACGAATCGCAGAAGAGGCGCGATTGGAACACCTTTGGTCAGTACTTGAGGAACCAGAGACCCCCAGTTGCATTATCACAGTGCAACGCAAATCATGTGCTTGAATTTCTTCGATACCTCGATCAATTTGGCAAGACTAAGGTGCACTTACAAGGGTGTGTCTTTTTTGGACAACCTGAGCCGCCAGGGCCCTGTACTTGCCCACTTAAGCAAGCCTGGGGTAGCCTTGATGCACTCATCGGCCGGCTTAGGGCTGCTTATGAAGAAAATGGTGGCTTGCCTGAGACAAACCCTTTTGCAAGTGGTGCTATTAGAGTATATCTACGTGAAGTGAGGGACTCTCAGGCCAAGGCAAGAGGAATTCCTTATAAGAAGAAGAAGAAGAAGAGGAATCCGATGAAAGCTAACGATGAGAGCTCAAGCTTTCATATGCAG
>gnl_Prupe_v2.1_Prupe.8G222300.1
ATGGATTCAATCCAAGACATGGATGGAGGTTCCAACTCTCATCACCATGAGATGAACATGGCATCAAGCAATAACCTAATTATCAACACAAGCTCAATGAACCCTGCTACTACTCTAGCCTCAGCAGCAGGAGTAGCTGGAACCTCATCTTCTTCTTCTTCTTCATCTCCTGCTTCCAGCAGCCGCTACGAGAACCAAAAGCGGCGCGACTGGAACACCTTCGGCCAATACCTCAAGAACCACCGCCCCCCGCTCTCCCTCTCCCGGTGCAGCGGGGCCCACGTCCTCGAATTCCTCCGCTACCTCGATCAGTTCGGCAAGACCAAGGTCCACACCCCCATCTGCCCCTTCTACGGGCACCCGAACCCTCCGGCTCCTTGCCCCTGCCCACTCCGCCAGGCATGGGGCAGCCTCGACGCCCTAATCGGGCGCCTTCGAGCCGCCTTTGAAGAAAACGGAGGCAAGCCCGAAGCCAACCCGTTTGGGGCTCGAGCCGTTCGACTTTACCTTCGCGAGGTTCGTGATTTGCAGTCGAAAGCAAGAGGCATCAGCTACGAGAAGAAGAAGCGGAAGAGGCCACCGTTGCCGCAGCAGCTGCCGCCTCCCCCACTGCCGCCGACAGTTCATCACCATCCAGGTCAA
>gnl_Prupe_v2.1_Prupe.6G349800.1
ATGGACATAGTTTCAGAGCCAATCACCAAGAATCCCCCCATCACCTTTGAAACCCCCATAATCAACAGCTCCACAAGTTCCATGATCACTCCATCATCCTCAGCAATATCTCCAGCCACAACCGCCGACTCCATTTCAACTCCAACTCCAAGCCGCTATGAAAACCAAAAGCGGCGCGACTGGAACACCTTCTGCCAGTACCTCCGGAACCACAGGCCTCCGCTGTCTTTGCCGATGTGCAGCGGGGCCCATGTTCTGGAGTTCCTCCGGTATCTGGATCAGTTTGGCAAGACCAAGATCCACAACCAGACCTGTCCCTTCTTCGGCCTCCCCAACCCACCAGCACCCTGCCCCTGCCCGCTCCGGCAGGCCTGGGGTAGCCTCGATGCCCTCATCGGCCGCCTTAGAGCGGCTTATGAGGAGCACGGCGGGAGGCCGGAGGCCAACCCCTTTGGAGCGAGGGCTGTGAGGCTCTACTTGCGTGAGGTTCGTGATTTCCAGGCCAAGGCAAGAGGGGTGAGTTATGAGAAGAAGAGGAAGAGGCCCAACAACAACAATAATAGTAATAACAATAAGCCAAAACCAAACATGAATGCCATGCTCATCGCAAGTAGTGCTGCTTCTTCAACAACAACAACTACAAGT
>gnl_Prupe_v2.1_Prupe.6G051600.1
ATGGATTCAGCTTCAGGGGGAACCGGACCACCCGACCCGAATACCAGCGGAGGAGAGGGCCCATCATCGGCAGCAACCGGGTCGATAGCCGCGGCTGCTGGTGGTGCCGTTGTTCCAGCAGCAGCAGCCGAGGCCTCATCGTCTCCAGCCCCGCCGAGCCGCTACGAGTCGCAGAAGCGGCGGGACTGGAACACCTTCCTGCAGTACCTCAAGAACCACAAGCCGCCGCTGACGCTGGCACGGTGCAGTGGGGCCCACGTGATCGAGTTCCTCAAGTACCTCGACCAGTTCGGGAAGACCAAGGTCCACGCCGCCGGCTGCCCCTACTTCGGGCACCCCAACCCCCCTGCCCCGTGCGCCTGCCCGCTCAAGCAGGCCTGGGGCAGCCTCGACGCGCTCATCGGACGACTCAGAGCCGCCTACGAGGAGAACGGTGGACGGCCCGAGTCGAATCCGTTCGGGGCTCGGGCCGTCAGGATTTACTTGAGGGAGGTGAGAGAAGGTCAGGCCAAGGCTAGGGGGATCCCGTACGAGAAAAAGAAACGGAAACGGCCGACCGTTACGGCCACCGCGGTTGTCGGGAATGTGTCGGCGGGTCCCTCTCAAGGAGGAGGTGATGGCGATGTCGGTGGTGGTGATGGCGGCGGTGGTTCAAGTACCACTGCTGCTGATGCTGCTACTACTAGTACGGCAGTA
>gnl_Prupe_v2.1_Prupe.4G101300.1
ATGTCAGCAGCAGCCGCCGCCGCCGCTGCAGCTGCAGTCTGCCGCTCCAGCTCGACCACCAGCAGCTCCAGCGGCGCCGACAACTACCACCACCACCAACAACAACAACACCGACCGTTAGTCACGCCGTCACTAACGGCAGCGCAGCCGGTGCTGAGCAGGTACGAGTCGCAGAAGCGGCGTGACTGGATCACGTTCGGGCAGTATCTCAAGAACCACAAGCCGCCGCTGACGCTGTCGCGGTGCAGCGGGGCCCACGTGCTGGAGTTCCTCCGGTACCTAGACCAGTTCGGGAAGACCAAGGTCCACGCGGACGTTTGTCCGTTCTACGGGCACCCCCACCCTCCCGCGCCCTGCCCCTGCCCGCTGCGCCAGGCGTGGGGCAGCCTCGACGCGCTCATTGGCCGGCTGCGGGCAGCGTTCGAGGAGAACGGCGGACAGCCCGAGACCAACCCGTTTGGAGCGCGGGCGGTGAGGTTGTATCTGAGGGAGGTGAGGGACAGCCAGGCCAAGGCCAGGGGTATTGCCTATGAGAAGAAGAAGAGGAAGAAAGTAGGGGCATCGCAACAACAACAGCAGCAACAGCAACAGCAACAGCAGCAGCAGGATGAGCCGGGGGAGGAGCAGCAGGGGCAACATGGTAATTTCGGTTCATCAGGTTATGGCTATGGTGTTCTCGGTGGGGGAAGTGATGGGTCATCAAATAGGGTTGTGCTTGTTGGGGCTGCTTCTTCCACTGCTGCTAGGGGCTCTATGATCCCTTTGTCAGCGCTAAAC
>gnl_Prupe_v2.1_Prupe.4G061700.1
ATGTCTGCACCTCATCATGATTACAGTCGACGAAAAGATTCCAACTCCATAGAGGGCTCCTCCTCCTCCTCCCGACCCAATCAACAACAAGCACCTCAACCTCTTAGCCGATATGAGTCTCAGAAACGCCGAGACTGGAACACTTTTGGCCAGTACTTGAAGAACCAAACACCCCCAGTCTCTCTCTCTCAATGCAACTGTAACCATGTCCTCGATTTCCTTCGCTACTTGGACCAGTTCGGGAAGACTAAGGTTCACTTACACGGGTGTGTCTTCTTCGGGCAGCCTGACCCTCCTGCCCCGTGCACGTGCCCGCTTAAGCAGGCATGGGGCAGCCTGGACGCGCTGATCGGCCGCCTCCGTGCGGCGTATGAGGAGCACGGAGGGTCGCCTGAGACGAACCCTTTTGGGAATGGAGCTATTCGGGTTTACTTACGTGAAGTGAAGGAGTGTCAGGCTAAGGCAAGAGGGATTCCATACAAGAAGAAGAAGAAGAAGAGAAACGGTCAGCTTAAGGCAATTAACGACGAGGCTAATAAGGGTTTGAAGCAGATCACTTCT
>gnl_Prupe_v2.1_Prupe.4G165300.1
ATGATGTCCACCAACAAGGGGAAAGATGTAGCAGAAGGATCGTCGTCTGCTTCTGCTGCTGCTGCTGATCAGCAACAACTGAAGCAGGCGCAGCCGGCTCAACTGAGCCGGTACGAATCACAGAAGAGGAGAGATTGGAACACTTTTGGGCAGTACTTGAGGAACCAGAGGCCTCCAGTTGCTCTTTCACAGAGTAACTCAAACCATGTCCTGGATTTCCTTCGGTACTTGGACCAATTCGGAAAGACCAAGGTGCACTTACAAGGGTGCGTGTTTTTTGGGCAGCCAGAGCCTCCTGGCCCTTGCACTTGTCCACTTAGGCAAGCTTGGGGGAGCCTTGATGCACTGATCGGACGGCTGAGAGCTGCTTATGAAGAGAATGGTGGTTTGCCAGAAACAAACCCATTTGCAAGTGGTGCTATAAGAGTGTATCTGCGTGAAGTCAGGGATTCTCAAGCCAAGGCTCGGGGAATTCCTTACAAGAAGAAGAAGAAGAAGAGGAATCTATTGAAGGCCAATCTCGACCACAATCCCAACTTCACCATGCACCAATCT
>gnl_Prupe_v2.1_Prupe.3G118100.1
ATGTCTGCCGAAAGAGGCAAAGATTTCGCCGATGGATCATCGTCTGCCGGGTCTCCAGGCGATGATCATCAGCAGCCAGCCACTCCGAGCCGGTACGAGTCCCAGAAGAGAAGGGACTGGAATACTTTTGGTCAGTACTTGAAGAACCAAAGGCCTCCAGTCCCACTTTCTCAGTGCAATTACAACCATGTGTTGGAGTTTCTTAGGTATCTGGATCAGTTTGGGAAGACCAAAGTTCATCTCCAGGGCTGCATGTTTTATGGGCAGCCTGAGCCTCCTGCTCCTTGCACATGCCCTCTAAGGCAAGCTTGGGGCAGCCTTGATGCCCTCATAGGGAGGCTGAGGGCTGCCTATGAAGAAAATGGAGGGTCCCCAGAAACCAACCCTTTTGCTAGTGGTGCAATCAGGGTTTATCTGAGGGAGGTGAGGGAGTGTCAAGCTAAGGCAAGAGGGATCCCTTACAAGAAGAAGAAGAAGAAGCCAAGTCCAAGCAAGGGAGGAAATGATGATGAATCTAGCTCTACCATGCACTTCTCT
>gnl_Prupe_v2.1_Prupe.1G040300.1
ATGGATTCGCTTCCAGAATTCAACCCTTCCAACGCATCAAACAGTTCAAGCATCAACATCAACACCACCACCACCACCACCACCACCAGCTCCAATACAGTACCTGCGGCCTCACCCTCATCAGCCACATCCTCCACTCTCAGCCGCTACGAGAACCAAAAGCGGAGAGACTGGAACACCTTCGGGCAGTACCTCCGCAACCACAGGCCACCGCTGTCCCTCGCACGGTGCAGCGGGGCCCACGTGCTTGAGTTCCTCAGGTACCTAGACCAGTTTGGGAAGACCAAAGTGCACACTCAGCTGTGTCCCTTCTTTGGGCATCCAAACCCTCCTGCACCGTGCCCTTGCCCTCTGCGCCAAGCTTGGGGAAGCCTAGATGCCCTCATCGGCCGCCTCCGAGCAGCCTTTGAAGAGCACGGTGGGAAGCCTGAGGCCAACCCTTTTGGGGCTCGTGCTGTGAGGCTTTATCTGCGTGAGGTTCGCGATTCTCAGGCCAAAGCCAGAGGAATTAGCTACGAGAAGAAGAAGAGGAAGCGCCCACCACAGAGTAGTAGTACTACTAGTGCTCTTCCAGTTCAAGCAATATTGCCTCCAACTCCTCCTCCAGCTCCTCCAGGTGCAAGC
>gnl_Selmo_v1.0_36560
GGTGGAGCGTCTACCAGCAGGGCCGACGCAAACGCTTCCTCGTCCCAGCAAGCTCCTCCAAGTCGCTACGAGGCCCAGAAGCGTCGCGACTGGAACACCTTTGGCCAGTACCTCAAGAACCACCGGCCCCCTCTAGCGCTCTCCCGGTGCAGCGGAGCTCACGTCCTGGAATTCCTGCGCTACCTGGATCAGTTCGGTAAGACAAAAATCCACGCACCAGCCTGCCCCTTCTTCGGCCTCGCACACCCACCAGCACCTTGTGCCTGCCCGCTGCGACAAGCCTGGGGGAGCCTCGACGCACTCATTGGAAGGCTCCGAGCTGCATTCGAGGAGCACGGTGGAAAGCCCGAGTCGAATCCTTTTGGAGCTCGAGCTGTCCGTCTCTATCTTCGGGAAGTGAGAGAGATGCAAGCCAAGGCTCGTGGCATTGCCTACGAGAAGAAGAAGCGTAAGAGGCCA
>gnl_Selmo_v1.0_68566
TCGTCTGGAGATGGAGGAGCCGGCGGCGGAGCAGCAGCAGCAGCAGGAGCTGGGGAGGGGTCGGCAACAGCACCACCATCCAGGTATGAAGCTCAGAAGCGGCGGGACTGGAACACCTTCGGCCAGTATCTGAGGAACCACAGGCCCCCTCTCACTCTCCCTCGCTGCAGTGGAGCAAACGTCCTCGAGTTCCTGCGCTACCTGGACCAGTTTGGCAAGACCAAGATCCACGCGCCGGCCTGTCCCTTCTTCGGCATCGCCCATCCACCAGCGCCTTGCGCCTGCCCGCTGCGTCAAGCCTGGGGAAGCCTGGACGCTCTCATCGGCCGGCTCCGAGCAGCATTCGAGGAGCACGGTGGCAAGCCGGAATCCAATCCGTTTGGAGCTCGCGCCGTCCGCCTCTACCTGCGAGAAGTTCGTGAGATGCAGGCCAAAGCTCGCGGCATCGCTTACGAGAAGAAGAAGCGCAAGCGTCCGTCGAGCAACAACACCGGGGCTGCAAACGCCGGCACCAGCAGC
>gnl_Solly_v2.4_Solyc06g082210.1.1
ATGGATTCAACATCTAGAGTTGAACAACCCGACCCAAACATTGTCGGTAGCAGCGAAGGAGGTACAGGTACATCATCAGCAAGCGCTGTGACGGAGGGGGGACAGTCAACAACGGTGTCTGCAGCACCGCCAAGTCGATACGAGTCACAGAAACGTCGAGATTGGAATACTTTTTTACAGTACTTAAGGAACCACAAACCGCCATTAACCCTAGCCCGCTGCAGCGGAGCTCACGTGATCGAGTTCCTTAAGTACCTTGATCAATTTGGGAAAACAAAAGTGCACGTGACCGGGTGCCCGTATTTCGGGCACCCAAATCCACCCGCACCTTGTGCGTGTCCGTTAAAACAGGCTTGGGGTAGCCTTGATGCACTAATTGGAAGGCTAAGAGCTGCTTATGAAGAAAATGGGGGAAAACCTGAATCAAATCCATTTGGTGCCAAAGCTGTTAGAATTTATTTAAGGGAAGTTAGAGAAAGTCAAGCAAAAGCTAGAGGAATTCCTTATGAAAAGAAGAAACGTAAACGGCCCAGTACATCCAGTTCGGTCGCGACAGCTGGAAGTGCTGTCGCGGCAGAAGGAGGAAGTAGTAGTGGTGGTGGTGATGGCAGTGGCGGAGACGGTGTTATTGGTCAACAACCACCTACTGATCCTAATACAACAGTA
>gnl_Solly_v2.4_Solyc06g083860.2.1
ATGGCTTCTTTTACGGAATTAGTTGAAAGTTCGAATCATCATCATCACGAGAAAATCAACATCGAAACAGTTAACAATATCGAGATAATTTCTGTTTCTGCTTCTTCTTCTTCATCTGCTGCTACACCGGCACCAGCTAGCTCAAGTAGCAGGTACGAAAATCAGAAGCGGCGGGATTGGAACACGTTCGGTCAGTACCTGAGAAACCACAGGCCTCCACTCACGCTCTCTAGATGCAGTGGTGCTCACGTACTTGAATTCCTTCGTTACCTTGATCAATTCGGCAAGACCAAAGTTCATACTCCGATGTGTCCGTTTTATGGGCATCCGAATCCGCCCGCACCGTGTCCGTGTCCGCTAAAGCAAGCTTGGGGGAGCCTTGACGCACTGGTAGGACGACTTAGAGCGGCTTATGAAGAAAATGGAGGGAAGCCGGAAACGAACCCATTTGGTGCTCGAGCTGTTAGGCTTTATCTTCGTGAGGTTCGTGATTTGCAGTCCAAAGCGAGGGGAGTTAGTTACGAGAAGAAGAAAAAACGCAAACGCCCAACTCCACCACCACCAATACCACCACCGCAACTGTTGTCCACGTCAGTACAACTGCCACTCTCATCGCCACCACCATCAGGTAAAGGTGCATTACCATTTGAGTTA
>gnl_Solly_v2.4_Solyc09g025280.1.1
ATGGATTCCTTTGTAGAAGTAGAGCCTTCCAACACCACCACCAATAACAACAACATTACATCATCATCATCTACCTCATCAAGTCGATATGAGAATCAGAAACGCCGTGATTGGAACACTTTCGGTCAGTACCTTAAAAACCACAGACCACCACTCTCCCTCTCTCGTTGTAGTGGAGCTCATGTCCTTGAATTCCTCCGTTACCTTGATCAATTTGGCAAAACTAAAATCCATACGCTGATATGTCCATTTTACGGTCTTCCAAATCCTCCAGCACCTTGTCCATGTCCTCTTCGTCAAGCTTGGGGTAGCCTTGATGCACTTATTGGACGTCTTAGAGCTGCTTATGAAGAAAATGGTGGAAATCCTGAAATGAACCCTTTTGGTACTCGTGCTGTTAGGCTTTATCTTCGCGAAGTTCGCGATTTGCAATCAAAAGCAAGAGGTGTAAGCTATGAAAAGAAGAAAAGAAAACGACCATCACAACCATCACCACCACCATTACAATCGGGA
>gnl_Solly_v2.4_Solyc09g090180.1.1
ATGGAACACAACCAAGAAGTGGATTCACCAAACTCAGTCATCATCAACCACCATCATCATCACAATCACAACCTTGATAACAATTCGATGACGATGTTAGCGGGTAACAATAATAATAATAATAATAATAGTTATCTTGCTTCATCGTCATCGAATTCGCCAACAACCCTAAGCCGATACGAGAACCAAAAACGTCGTGATTGGAACACGTTTGGTCAATACCTAAGAAACCATAGACCACCACTCTCTCTCACTCGTTGTAGTGGGGCACACGTGCTAGAATTTCTTCGATACCTTGACCAATTTGGAAAGACTAAGGTTCACACTCAACTATGTCCATTTTTCGGGCACCCAAACCCACCCGCACCTTGTCCGTGCCCGTTAAGACAAGCCTGGGGGAGCCTTGATGCACTCATAGGACGGCTTCGAGCCGCTTATGAGGAAAACGGTGGAAAACCCGAAACTAACCCTTTTGGTGCAAGGGCAGTTAGGCTTTACCTTCGCGAAGTTCGCGATTCTCAAGCTAAAGCTAGAGGAATAAGTTATGAAAAAAAGAAACGCAAAAAACCAAATCCTCAACATTCATCATCGTCATCATTGCCACCACCAAATGGAAATTCAAGC
>gnl_Solly_v2.4_Solyc04g009980.2.1
ATGGATGTTGCAAATGATAACCCAAGCAATGATGTTGTTGACATCCTCTCAACTCCTCGATTGAGTCGATATGAGAGCCAGAAACGTCGTGATTGGAACACGTTTTGTCAGTACATAAGAAATCATCATCCTTTAATGTCACTTCTTCAATGCAGCAGCATTCATGTTCTGGAGTTTCTAAGGTACTTGGACCAATTCGGCAAAACTAAAGTCCATAATTCAAATTGTCCATTTTTCGGGATGATAAATCCTCCGGCACCCTGTGCTTGCCCTTTAAGGCAAGCATGGGGAAGCCTGGACGCCCTTATAGGGCGTCTTCGTGCTGCTTATGAAGAACATGGAGGAAATTCGGAAATGAACCCGTTTGGGGCTCGATCAATTAAGCTATTTTTACGTGATGTTCGTAATTTTCAGTCCAAGTCTAGAGGAATTAGCTATGACAAAAAAAGAAAAAGATCAAAAAGAAATCACAAAAATATAATGGAAATGAAAGAAGTTGATCATCAAATTCATGATGATAAGAATGTAGGTGCAAATCTT
>gnl_Solly_v2.4_Solyc05g055020.2.1
ATGGATTTTGTCACAGCACAAGGAAATAATTTCACTACATCTGGCAACAACATGGTTCAAGGTACAAACTTTATTGCCAACAGTACAACCATGATTGAGTCATCGGTTCCTCCGTTGAGTCGATATGAGAATCAGAAACGTCGCGATTGGAACACTTTTTGCCAGTATGTCAGAAACCACCAACCCCCTCTTTCACTTCCTCAGTGCACTAGTGCACATATCCTGGAATTTCTCAGATATCTGGACCAGTTCGGTAAAACTAAAGTCCACAACCAAAATTGTCCATTTTTTGGGCTACTAAATCCTCCAGCACCTTGTCCTTGTCCATTAAGGCAAGCATGGGGGAGCCTTGATGCACTAATTGGTAGGCTTAGAGCTGCTTACGAAGAAAATGGTGGAAAGCCAGAAATGAACCCATTTGGTTCAAGAAATGTGAGGCTATTTTTAAGAGAAGTGAGGGATTTTCAATCTAAATCAAGAGGGGTTAGTTATGAAAAGAAGAGGAAGAGGACAACATCATCAACAAATAATAATAAGTCGAAAATAATAACAGTGATTGATGGTGGTGGTGATGGGTGTGGTACAGGTACATGTGCAACTTTTTGCGGATATGGAAATATTGGAAATGGTAAT
>gnl_Solly_v2.4_Solyc12g014260.1.1
ATGTCAAATGATCAAATAATAATCGAAGGCGAAGGAGGAGGAGGAGGAGGAGAAGGATCATCATCGAGATCCAAAACCACTATACTTATAGCACCATCTGACGATCATCATCATCATCATCAGCTACCACCAGTACCACCTCAACTGAGTAGATATGAGTCTCAGAAACGTCGCGATTGGAATACTTTTGGACAATACTTGAAAAATCAAAGGCCACCTGTTCCTTTATCCCAGTGTAACTATAACCACGTGCTAGAGTTTCTCCGATACCTAGATCAATTTGGAAAAACTAAGGTACATTTACATGGTTGCCCTTTTTTTGGTCAACCAGAGCCTCCAGGGCCTTGTACTTGTCCTCTTAGACAAGCATGGGGAAGTCTTGATGCACTTATTGGTAGGCTTAGAGCTGCCTATGAAGAAAATGGTGGCTTACCTGAGAATAATCCATTCGCGAGTGGAGCTATACGCGTTTATCTTAGAGAGGTAAGAGATTTTCAAGCTAAAGCAAGAGGAATTTGTTATAAGAAGAAGAAGAAGAAGAGGAAAATGCAAAACAAACCTACTTCTAGTAATGCTCATGAGCCAACTACAACTACCTTTCAATTCCAATCTTCT
>gnl_Solly_v2.4_Solyc10g007310.1.1
ATGATGTCAAGTGAGAAAATAAGAGAAGTAGGAGAAGGATCATCATCAAGTGGTGGTGCTATTAGTATTATAGCAACCCCTCTTAACAATCATCATCGTCAGTCATCATCATCATCGTTATCAACACTAGCACCAACACCAGCATCATCATCAGCACCGCAGTTAAGTCGATACGAGTCGCAGAAACGTCGCGACTGGAACACGTTCGGCCAGTACTTAAAAAATCAACGACCGCCTATATCGTTACCTCAGTGTAACTACAATCACGTGTTAGATTTTCTCCGATACCTCGATCAATTCGGAAAGACTAAGGTTCACTTACATGGTTGCCTATTTTTCGGGCAACCCGAACCGCCTGGTCCGTGCACGTGTCCATTAAGACAAGCATGGGGAAGCCTAGATGCCCTAATTGGTAGACTTAGGGCAGCCTATGAAGAAAATGGTGGTTTGCAAGAAACTAACCCTTTTGCAAGTGGCGCTATACGTGTCTATTTAAGAGAAGTGAGAGATTCACAAGCAAAAGCAAGAGGAATTCCATATAAGAAAAAAAAGAAGAAAAAGAGGCCAAATTTGCAAATTAAGGCTAGTAACAACAATGATGGGGCTACTTCTGCAAATTTTCAGCTACAATCTACTACT
>gnl_Solly_v2.4_Solyc10g008000.1.1
ATGTCAAGTAGTGATATTAGGGGCAAAGATTTGGCCGAGGGATCGTCAAGATCCCCAGGTCGTGATCAACCCCCTAGTCGATACGAATCTCAGAAAAGACGAGATTGGAACACTTTCAATCACTACTTGAAGAATCAAAGGCCACCAATCCTTCTTCCCCATTGCCATAGCAACCACGTCCTAGAGTTCCTCCGATACCTAGACCAATTTGGAAAAACAAAAGTTCACTTACTGGGTTGTATGTTCTACGGTCAACCTGACCCACCAGCTCCCTGTACTTGTCCATTGAGACAAGCCTGGGGGAGCCTGGATGCGCTCATAGGCAGGCTTAGGGCTGCCTATGAAGAGAACGGTGGGTCAAGTGAGACCAACCCATTCGCAAGCGTTGGGATTCGAGTTTATTTGAGGGAAGTTAAGGAGTGTCAAGCCAAGGCACGTGGCATTGCTTATAAGAAGAAACAAAAGAAGTTGGCTAATAGCCCAAGTAAGGGAGATCATGATGATGCAAGTTGTCCAGGATTTCTCACATTTTCT
>gnl_Solly_v2.4_Solyc02g076820.2.1
ATGAATCCTTCTACCATAGTCATGACAAAAGAGCTCTCCGCTGGATCATCACGATCCGGCGGTGAACAGTTACAAAATAATAATCCCGCACCGTTGAGTCGGTACGAGTCACAAAAAAGGCGAGACTGGAACACTTTTGGTCAGTACTTGAAAAATCAAAGACCACCTGTTCCGTTATCACAGTGTAATTGCAATCATGTTCTAGAATTCCTTCGATACCTTGACCAGTTCGGTAAGACTAAGGTTCACTTACACGGATGCGTGTTTTTCGGACAACCTGATCCACCAGCACCTTGTACTTGCCCGTTAAGGCAAGCCTGGGGTAGCCTTGATGCTTTAATAGGGAGGCTTAGAGCTGCGTACGAAGAGAACGGAGGGTCCCCGGAGAATAATCCGTTTGGAAATGGCGCGATTCGCCTTTATTTAAGAGAGGTAAAAGAGTGTCAAGCTAAGGCAAGAGGGATTCCTTACAAGAAGAAAAAGAAAAGGAAGCTTAATAATAATTCAATTAAGCCCATTGGCGCTGGTGTTGGTGCTAGTGCTGATCAACACAAAAATTTGATGCAAGCAAATATA
>gnl_Solly_v2.4_Solyc02g069510.1.1
ATGTTAGACGTATATAGTACCATTAATTCCGTCTCACAAAACTTCTCCCTATCATCGGCGCCGGCGCCGACACTACCACTACCGCCGCCTTCGTCACCACCGACGGTGAGCCGTTACGAGCTACAAAAACGGCGAGACTGGAACACATTCGGACAGTACTTGAGAAACCACAAGCCACCACTGATACTTGCGCGATGCAGCGGAGCGAACATTCTAGAATTCTTAAAATACCTAGATCAATTCGGAAAAACGAAAGTTCACAGCTGTAATTGTCCGTTTTTCGGCGATCCTCATCCGCCGGCGCCGTGCAATTGCCCGTTGAAACAGGCGTGGGGGAGCCTTGACGCGCTAATTGGGAGGCTACGCGCTGCTTTCGAAGAGAACGGAGGACGGACGGAGACGAATCCGTTCGGTGCTCGAGCAGTGAGGTTGTATTTGAAGGAAGTGAGAGACACGCAAGCCAAAGCGAGGGGGATTGCTTATGAGAAGAAGAAAAGAAGAAATATTAAGCAGCGGATTAGTAGTACTATTAATAATTGTGAT
>gnl_Solly_v2.4_Solyc07g062470.2.1
ATGACCTTAACACAATCCGATCATCATCATCAGCTATCACCACCTCCTCAATTGAGTCGTTACGAGTCTCAGAAACGCCGTGATTGGAATACTTTTGGTCAATACTTGAAGAATCACAAACCCCCGGTACCTTTACCTCAGTGCAACTATAATCACGTGTTAGATTTTCTTCGATACCTAGATCAATTTGGAAAAACTAAGGTACATTTAAATGGATGTGTATTTTTTGGACAAGTGGAACAAGTTGGACCATGTACATGTCCACTTAGACAAGCATGGGGAAGTTTAGATGCACTAATTGGAAGGCTTAGAGCTGCTTATGAAGAAAATGGAGGATTACAAGAGACTAATCCATTTGCTAATAGTGCTATTAGAATTTATCTACGTGAGGCAAGGGCAGATGAAGACTTAAAGTTACGGATCAACTCAATAGCTTTTGCC
>gnl_Sorbi_v3.1_Sobic.010G225100.1
ATGCAGGTCGGAGGAGGAGCGGCCGACAGCCCCGGCGCGGCGGCGGGCGCGGAGGCGCCCCGCCCGAGCCGCTACGAGTCGCAGAAGCGGCGGGACTGGCACACGTTCGGGCAGTACCTGCGCAACCACCGGCCGCCGCTGGAGCTGGCGCGGTGCAGCGGCGCGCACGTGCTCGAGTTCCTGCGCTACCTGGACCAGTTCGGCAAGACCAAGGTCCACGCGCCGGGGTGCCCCTTCTTCGGCCACCCGTCGCCGCCGGCCCCGTGCCCGTGCCCGCTGCGCCAGGCCTGGGGCAGCCTCGACGCGCTCGTCGGCCGCCTGCGCGCCGCCTTCGAGGAGCACGGGGGACGGCCTGAGGCCAACCCCTTCGGCGCGCGCGCCGTGCGCCTATACCTCCGCGAGGTCCGCGACAGCCAGGCCAAGGCGCGCGGCATCGCCTACGAGAAGAAGCGCCGGAAGCGGCCGTCCGCTTCGTCGTCCCAGTCGTCGCCGCAGGCCGCGACGACCCCGCCGCAGCAGGCTCCTCCCGTCTCCTCGCCGGCCCTGTCGGACGTGGTGGCCGAGAGGGCCGACGTGCGGGCGCACGTGCCGGACGCCGGGCACCAGCAGCACCATCACCTGCACCAGCACCAGCACCAGCATCACTTCTTCATGCCACACCCGCAGTTCCTGCACGGGTTCAGCCTGCTGCCGGGCAACCCCGAAGCGGTGGCTGCCAATGGCAACGGCGGCGGCAGCAGCAGCGCTAGCGTCGCTGCCGGCAACGGTGACGAGATAGCGCTGGCGATGGCGGCGGCGGCGGAGGCGCACGCGGCGGGGTGCATGCTGCCGCTGTCGGTGTTCAAC
>gnl_Sorbi_v3.1_Sobic.003G421300.1
ATGCAGGTCGGAGGAGGAGCGGCCGACAGCCCCGGCGCGGCGGCGGGCGCGGAGGCGCCCCGCCCGAGCCGCTACGAGTCGCAGAAGCGGCGGGACTGGCACACGTTCGGGCAGTACCTGCGCAACCACCGGCCGCCGCTGGAGCTGGCGCGGTGCAGCGGCGCGCACGTGCTCGAGTTCCTGCGCTACCTGGACCAGTTCGGCAAGACCAAGGTCCACGCGCCGGGGTGCCCCTTCTTCGGCCACCCGTCGCCGCCGGCCCCGTGCCCGTGCCCGCTGCGCCAGGCCTGGGGCAGCCTCGACGCGCTCGTCGGCCGCCTGCGCGCCGCCTTCGAGGAGCACGGGGGACGGCCTGAGGCCAACCCCTTCGGCGCGCGCGCCGTGCGCCTATACCTCCGCGAGGTCCGCGACAGCCAGGCCAAGGCGCGCGGCATCGCCTACGAGAAGAAGCGCCGGAAGCGGCCGTCCGCTTCGTCGTCCCAGTCGTCGCCGCAGGCCGCGACGACCCCGCCGCAGCAGGCTCCTCCCGTCTCCTCGCCGGCCCTGTCGGACGTGGTGGCCGAGAGGGCCGACGTGCGGGCGCACGTGCCGGACGCCGGGCATCAGCAGCACCATCACCTGCACCAGCACCAGCACCAGCATCACTTCTTCATGCCACACCCGCAGTTCCTGCACGGGTTCAGCCTGCTGCCGGGCAACCCCGAAGCGGTGGCTGCCAATGGCAACGGCGGCGGCAGCAGCAGCGCTAGCGTCGCTGCCGGCAACGGTGACGAGATAGCGCTGGCGATGGCGGCGGCGGCGGAGGCGCACGCGGCGGGGTGCATGCTGCCGCTGTCGGTGTTCAAC
>gnl_Sorbi_v3.1_Sobic.003G342600.2
ATGGATCCCTCCGGGCCTGGCCCGTCGTCGGTCATGGGGGCAGCAGGCGGCGGCGAGGCACCGGCCGTGGCGCCGCCGCGTCCGGCGCAGCTGAGCAGGTACGAGTCGCAGAAGCGGAGGGACTGGAACACGTTCCTGCAGTACCTGCGAAACCACCGGCCGCCGCTGACGCTGGCGCGGTGCAGCGGCGCGCACGTGATCGAGTTCCTCCGGTACCTGGACCAGTTCGGCAAGACCAAGGTGCACGCCGCCGGGTGCGCCTACTACGGCCAGCCGGCACCGCCGGGGCCCTGCCCGTGCCCGCTGCGCCAGGCGTGGGGCTCCCTCGACGCGCTCATCGGCCGCCTGCGCGCGGCGTACGAGGAGAGCGGCGGCACGCCCGAGTCCAACCCCTTCGCCGCGCGCGCCGTGCGGATCTACCTCCGCGAGGTGCGCGACTCGCAGGCCAAGGCGCGCGGCATCCCCTACGAGAAGAAGAAGCGCAAGCGCGCGCAGCAGCAGCAGGCCGCCGCCGCCGCGGATCCTGCTTCGACGAGCTCGTCCGCTGCTGCTGCCGGCGGGAGCGGGACTAGCGGCAGGGCTGCTGCTGCAGCTGCCGCGTCCGCCGCTCAGGCCGGAGGGAGTAGCGCTGCACCGAGCACCACT
>gnl_Sorbi_v3.1_Sobic.009G170100.1
ATGGATCCCTCGGGGCCAGCCGCCGGGCCGTCGTCCTCGGCGGCGAGGGGCGGTGGCGACGACGACGCGCACGCGCCGCCGCCGCCTCAGCAGCAGCACCATCAGGTCCAGCCGCTGGCTCAGGCGCAGCCGCAGCAGGCCGCCGCCGCCCAGCCCCACCAGGCGCCGCCGCCGCCGCAGCAGCAGCTCAGCAGGTACGAGTCGCAGAAGCGTCGGGACTGGAACACGTTCCTGCAGTACCTGCGGAACCACCGGCCGCCGCTGACGCTGGCGCGCTGCAGCGGCGCGCACGTCATCGAGTTCCTCAAGTACCTGGACCAGTTCGGCAAGACCAAGGTGCACGCCGCCGGGTGCGCCTACTTCGGCCAGCCTAACCCGCCGGCGCCGTGCCCGTGCCCGCTGCGCCAGGCCTGGGGATCCCTCGACGCGCTCATCGGCCGCCTCCGCGCCGCGTACGAGGAGAGCGGACACGCGCCGGAGTCCAACCCTTTCGCGGCACGCGCCGTGCGGATCTACCTCCGCGACGTCCGCGACGCGCAGGCCAAGGCAAGGGGCATACCCTACGAGAAGAAGAGCCGCAAGCGCAAGCAGCCGGCGGCGGGCTCAGGGGAGGCGTCGTCGTCTTCGGCCGCAGCAGCAGCACGGGAGGCTGGTGCCGCCGGGGACGGGTCCGGTGGCAGCGCGGCGGCGACGAAAGCTGCACCGACCACCGGCCAGGGAAGCGGCACCACTGCTGCTGCTGCTGCTGCACCGACCAGCACATCCCGAGTA
>gnl_Sorbi_v3.1_Sobic.009G102600.1
ATGGAGCCTGGTCCCGACGCGCCTGCTGGTGGCGGAGGAACCAGTAGTAGTGCGCCAGCGGAGACCGGGCCGTCGTCGTCCTCGGCCGCCGCCGCAGCAGCAGCCTCGTCGTCGTCGAACCGGCAGCAGGCAGCAGAGCAGGAAGCAGCGCCGCAGCAACAAGCCGGAGCTCAGCAGCCTCAGAGGCAACAGCCGGCAGCAGCGCCGCCGGCCCAGCCACAGGCTCAGCAGCCGCAGCCACTGGCACAGCAGCCTCCGCCGCCGCCGCCGCCTCCGGCGGGGCTCAGCCGGTACGAGTCGCAGAAGCGGCGCGACTGGAACACGTTCCTGCAGTACCTGCGGAACCACAAGCCGCCGCTGACGCTGGCGCGCTGCAGCGGCGCGCACGTCATCGAGTTCCTCCGCTACCTGGACCAGTTCGGCAAGACCAAGGTGCACGCCGAGGGCTGCGCCTACTTCGGCCAGCCCAACCCGCCGGCGCCCTGCGCCTGCCCGCTGCGCCAGGCCTGGGGAAGCCTCGACGCGCTCATCGGCCGCCTCCGCGCCGCCTACGAGGAGTCGGGGGGACGCCCGGAGTCCAACCCGTTCGCGGCCAAAGCCGTGCGCATCTACCTCCGCGACGTGAGGGAGGCGCAGGCCAAGGCGCGCGGCATCCCCTACGAGAAGAAGAAGCGCAAGCGAGGGAGCGCCGCCGCGCCTCCAGTCGCGCCGCCTCCTGTTGTAACCGCAGGGACGACGTCAGGGGCCGCCGGCGGTGAGGAGGAGGAGGACGACGACGACGAACCATCGCCGTCTGCCGCAGGTGAACGACCACAACAGCAGACCACCACGCCGGCGTCCGCCTCGGCTAGCGCTCCTCCTCCTGCTGCAAGTACTTCCAGCGCTAGTGCAAGTAGTAGCACTGCCGCCACGGCCACGGCGACGGTGACGACGACGACGACAAGGAAGGAGGAAGAAGGATCCGCGCCAAGCTCG
>gnl_Sorbi_v3.1_Sobic.005G094266.1
GCCCAGCCGCAGCCACTGGCGCAGCAGCCTCTGGTGCCGTCTCCGTTGGGGCTCAGCCGGTACGAGTCACAGAAGTGGCGTGACTGGAACACGTTTCTGCAATATCTGCAGAACCACAGGCCGCCGCTGAAACTGGCATGCTGCACCGGCGCGCACGTCATCGAGTTCCTCCGCTACCTCGACCAGTTCGGCAAGACCAGGGTGCACCTTGAGGGCTGTGACTACTTTGGCCAGCCCAACCCACCGGTGCCCTGCGCGTGCCCGCTGCGCCAGGCCTGGGGATCGCTCGATGCACTCATCGGCCGCCTCCGCGCCGGATACGAGGAGTTCGGCGGCCGCCCCGAGTCTAACCCGTTCATGGCCAAAGATGTGCGCATCTACCTCCGCGACGTGCGGGAGGCGCAGGCAAAGGCAAGCGGCATCTCCTACGTGAAGAAGAAGCCCAAGCACGGGAGCACGGCAGCGTCTCCGGTCGCGCCGCCTCCTGTTGTAACTGCAGAGACCGCGGGGACGATGTCAGGAGCCGCC
>gnl_Sorbi_v3.1_Sobic.004G219600.1
ATGGACCTGTCCCCGAACCCCGAGAGCCCGGGAGGCGGTGGTGATGGCGGCGGAGGCGGAGGCGGAGCCGGTGGATCGAGCAGCGGGCCGTCGTCTTCGTCGGCGCAGGGCGGCGGCACGCCGCAGACGCCGAGCCGGTACGAGGCGCAGAAGCGGCGGGACTGGAACACGTTCGGGCAGTACCTGCGGAACCACCGGCCGCCGCTGAGCCTCGCGCAGTGCAGCGGCGCGCACGTGCTGGAGTTCCTGCGGTACCTGGACCAGTTCGGCAAGACCAAGGTCCACACGGCGGCGTGCCCCTTCTTCGGCCACCCGAACCCGCCCGCGCCGTGCCCCTGCCCGCTGCGCCAGGCGTGGGGCAGCCTCGACGCGCTGGTGGGCCGCCTCCGCGCCGCCTTCGAGGAGAACGGAGGCCGCCCGGAGTCCAACCCCTTCGCGGCGCGCGCCGTCCGCCTCTACCTCCGCGAGGTCCGCGAGCACCAGGCCCGCGCGCGCGGCGTCAGCTACGAGAAGAAGAAGCGCAAGAAGGCGCAGCCGCCCGATCACGCCAGCGGCAGCGGAGGCCAAGGTCCTCACCACCACCACCCGCCGCCTCCGGCCCCGCCGTCCGCCGGCGCGGCGTGC
>gnl_Sorbi_v3.1_Sobic.004G052800.1
ATGGAGTTTGCCGGCGGCGGCATCGCAGCTCCGGCCGCCGACAGCCCTGGCGCGGGGGCGTCGAGGCCGAGCAGGTACGAGTCGCAGAAGCGGCGGGACTGGCACACGTTCGGGCAGTACCTGCGGAACCACCGGCCGCCGCTGGAGCTGCCCCGGTGCAGCGGCGCGCACGTGCTCGAGTTCCTGCGCTACCTGGACCAGTTCGGCAAGACCAAGGTGCACGCGTCCGGGTGCCCCTTCTTCGGCCACCCGTCGCCGCCGGCGCCGTGCCCGTGCCCGCTCAAGCAGGCGTGGGGCAGCCTTGACGCGCTCGTCGGCCGCCTGCGCGCCGCGTTCGAGGAGCACGGCGGGCGGCCCGAGGCCAACCCGTTCGGCGCGCGCGCCGTCAGGCTCTACCTCCGCGAGGTCCGCGACAGCCAGGCCAAGGCGCGCGGCATCGCCTACGAGAAGAAGCGGCGCAAGCGACACCCGGCGGCGCACCGCCAGCCCAAGCAGCAGCAGGATGGCCATGGCCAGCACCACCACCCGTCGCAGGCCGCGCCGGGCCCGGTGGCCGAGCGGCGCCTGGCTGACGTGGCCGAGCCGCCGGCGCCGCACTTCTTGATCCCGCACGCGCACTTCCTCCACGGCCATTTCCTGGCGCCGGTGACCCAGCCCATCGACCCTGCCGCGGGCGGAGGTGGCGGCGGCGCTGGGGAGGACATTGTGCTCGCAATGGCTGCCGCCGCCGAGGCGCACGCGGCCGGGTTCTTCATGCCGCTGTCCGTGTTCCAC
>gnl_Sorbi_v3.1_Sobic.004G338400.1
ATGGATCACCACCATCACCATCACCACCACCACCATCATCACATGATCCCGGGCCAAGAGCCGTCGGCGGCGGACGGCGCAGCCCCGGACAGCTTCTTCCTTGGTCCCGCCGCGGCCGTCATCTTCCCCGGAGGCGCCGGGGCCTCGGGAGCCGGCTCGTCGTCGTCGGGCGCCGCGGCCCTCGGATCCTCCGTGGGGGGAGGAGGTGGGCCGTCGCCGTCCAGCTCCTCGCCGTCGCTGAGCCGGTACGAGTCCCAGAAGCGCCGGGACTGGAACACGTTCGGGCAGTACCTGCGCAACCACCGGCCGCCGCTGTCGCTGTCGCGGTGCAGCGGCGCGCACGTGCTGGAGTTCCTCAAGTACATGGATCAGTTCGGCAAGACCAAGGTGCACACGCCGGTGTGCCCCTTCTACGGGCATCCCAACCCGCCCGCGCCGTGCCCGTGCCCGCTCCGCCAGGCCTGGGGCTCCCTCGACGCGCTCATCGGCCGCCTCCGCGCCGCCTACGAGGAGAACGGCGGCACGCCCGAGATGAACCCCTTCGGCGCGCGCGCCGTGCGGCTCTACCTGCGCGAGGTGCGCGAGACGCAGGCGCGGGCCAGGGGGATCAGCTACGAGAAGAAGAAGCGCAAGAAGCCGTCGGCGGCTTCGGCCGCGGCGGCGGGGCCGTCGTCCGAGGGAAGCCCGCCACCGGGGCCGTCCGGCGGCGGAGGAGGACCCGACACGTCGGTGTCGCCGCAGTTCATCATGCCG
>gnl_Sorbi_v3.1_Sobic.001G219400.1
ATGGACCTGATTCCGCACCCGGACAGCCCGCACTCCGACAACAGCGGCGGCGTCGGCGGCGGTGGCGGTGGCGGCGGCGTGGGATCGGTGTCCGGGGCGCTGTCGCCGGCGGGGGCGTCGTCCGCGGGCGCGGTGTCGGCGCTGGCGTCGCCGAGCCGGTACGAGTCGCAGAAGCGCAGGGACTGGAACACGTTCGGGCAGTACCTGCGGAACCACCGCCCGCCGCTGTCCCTGGCGCGCTGCAGCGGCGCGCACGTGCTCGAGTTCCTGCGCTACCTCGACCAGTTCGGCAAGACCAAGGTGCACACCCCGGCCTGCCCCTTCTTCGGCCACCCGGCGCCGCCGGCGCCCTGCCCGTGCCCGCTCCGCCAGGCGTGGGGCAGCCTGGACGCGCTCGTGGGCAGGCTGCGCGCCGCCTACGAGGAGAACGGGGGGCGGCCCGAGAACAACCCCTTCGGCGCGCGCGCCGTCAGGCTCTACCTCCGCGAGGTGCGCGACCATCAGTCCCGCGCCCGGGGCGTCAGCTACGAGAAGAAGAAGCGCAAGAAGGCCCCGGCGCACCCCGTCCCCGCCGCCGTCATCTCCTCCTCCTCCTCCCACGACGGCAACGGACACCACCACTACGAGCACCACCAGATGCCGCCGCCACCACCGCCCGGCGCAGCGGCT
>gnl_Sorbi_v3.1_Sobic.006G147500.1
ATGGACATGTCGCCGAACCCCGACAGCCCCTCGTCAGGAGGGGGCAACGGCATCGGGCCGAGCAGCGGTGGCGCGTCGCCGTCCGTTGGCTCCATGACGGCGCCGCAGTCGCCGAGCCGGTACGAGGCGCAGAAGCGGCGCGACTGGAACACGTTCGGGCAGTACCTGCGGAACCACCGGCCGCCACTGAGCCTGGCGCAGTGCAGCGGGGCTCACGTCCTCGAGTTCCTCCGCTACCTGGACCAGTTCGGCAAGACTAAGGTGCACGGCCCGGCGTGCCCCTTCTTCGGCCACCCGAACCCGCCGGCGCCGTGCCCCTGCCCGCTCCGCCAGGCCTGGGGCAGCCTCGACGCCCTCGTGGGCCGCCTCCGCGCCGCCTTCGAGGAGAACGGAGGCCGCCCGGAGTCCAACCCCTTCGCCGCGCGCGCCGTGCGCCTCTACCTCCGCGAGGTCCGCGAGCACCAGGCCCGCGCCCGGGGCGTCAGCTACGAGAAGAAGAAGCGCAAGAAGCCGCAGCAGCTGCCGGGCGACAGCAGCGGCGGCCTTCACGGCCACACGCACCAGCCGCCGCCACCACCGCCCGCCGGCGCCGCCTGC
>gnl_Sorbi_v3.1_Sobic.002G029700.1
ATGTCGACGAGCGGTGGCGCTGGCGCGCGCTCGTGGTCGCCGCCGCGGCGGGCGAGCCGGTACGAGTCGCAGAAGCGGCGGGACTGGCACACATTCACGCGGTACCTGGCCGCGCACCGCCCGCCGCTGGAGCTGTGCCGCTGCAGCGGCGCGCACGTGCTCGAGTTCCTGCGCTACCTCGACCGCTTCGGCAAGACGCGCGTCCACGCGCCGCTCTGCGCGGCGTACGGAGGCGGCGGCGGCGGCCCGGCGCTGGTGGCCGCGGCGCCGTGCCAGTGCCCGCTGCGCCAGGCGTGGGGCAGCCTCGACGCGCTCGTCGGCCGCCTCCGCGCCGCCTTCGAGGAGCGTCACGGCGCGCGTGGGAGTGGGACGATCTGGACGTCGTCGCAGTCGCAGTCGCAGTCGCAGCAGCCCGCCGTCGTCGACGGCGACGCCGCCAACCCCTTCGCCGCGCGCGCCGTCAGGCTGTACCTGCGCGACGTCCGCGACGCGCAGTCCAGGGCGCGCGGCATCTCCTACAGCAGGAAGAAGAAGAAGCGGAGCAAGCAGCAGGACGGCGCCGCCGCAGCAGCAGCCGGGTGCGCCCGCCCGCACGTGAACGGCGCGACGTCGTTAATGCATGCCGCTGCTCCGCCGCCCGCACCGCCTCCGCCTCCGCCTCCACCGCCACCACCGCCGTACTGCCTCGCCGGTGTGCCCTTCGAGTTCTGTGACTACGGCACCGTCCTCGGAGGAGTTACCGCCAATGGTGCGCCTGGCTTCTACCTGCCGTCGCTGTTCAACACCTTCGGCAAGCTACTTATTATCTATTTATTGCGTTCAAAAACTTATTATCTATTTATATCTTTGAGG
>gnl_Spipo_v2_Spipo6G0063300
ATGGAGGGGAACCCTGGGGGTTCGGGGACAGGGGGAGGCCCCTCCGCAGAGCCGCCGTCGCCGCTTCGGCCGGCACGGCGGCGGAAGCCGACCCGGTACGAGTCGCAGAAGAGGAGGGACTGGAGCACGTTCATGCAGTTCCTCAGGGACCAGTCGCCGCCGGTATCTCTCTCCCGTTGCAGCGGCACCAACATCGTCGAGTTCCTCGAGTACATGGATCAGTTCGGGAAGACGAAGGTCCACGCTCTCTCCTGCCCCTCCTTCGGCCATCCCAACGTGCAGACCTCCTGCGCTTGCCCTCTCCGGCAGGCGTGGGGAAGCCTCGACGCCCTAATCGGCCGCCTTCGCGCCGCCTACGAAGAGAACGACGGCGGCGGCGAGTCAAACCCCTTCGCCGCCGGGACAGTCCGTGCTTACCTGCGAGGGGTCAAGGAAAGCCAGGCGAGAGCGAGGGGGATCCCCTACAAGAAGAAGAGAAGGAAGAAGATGCATCCACCGGCAGCCGCCGCGGGGGCATCTACGTCGTCTGCTCCAGCGCCGGCACCGGGAGGAGCT
>gnl_Spipo_v2_Spipo0G0146600
ATGCCGTCGTTGAGCCGATACGAGTCGCAGAAGCGCCGAGACTGGAACACCTTCGGCCAGTATCTGAGGAATCACCGGCCGCCGCTGTCTCTTTCGCGGTGCAGCGGCGCGCACGTGCTGGAATTCCTACGATACCTGGACCAGTTCGGCAAGACGAAGGTCCACACCCAGATGTGCCCCTTCTTCGGCCACCCCAACCCTCCTGCACCTTGTCCCTGCCCACTCCGGCAGGCCTGGGGCAGCCTTGACGCGCTCATCGGCCGCCTCCGAGCGGCCTACGAGGAGAACGGCGGGAAGCCGGAGGCTAACCCCTTCGGTGCTAGAGCCGTCCGGCTCTACCTGAGGGAGGTGCGGGAGATGCAGGCCAAGGCGAGGGGAATCAGCTACGAGAAGAAGAAGCGGAAGAAGCCCTCCCAGACTGGTAGCCAGCCGCAAAACCAGCCTCACCAGGCTTCACCATCGGCTGGTGTAACCTCAACGGATCCCCACACCATATTGTCA
>gnl_Spipo_v2_Spipo8G0023000
ATGTCGGTGGTCGTCGCCCCAGCCAATTCTGAAAATTGCGGCCTCTACAGTACCGAGAGCTGCGCCCAGGACCACCACCACTCTTCCACCCATCAGCAGCAGCCGCAGCAGCCGCCGCTGAGCCGGTACGAGTCGCAGAAGCGCCGAGACTGGAACACCTTCGGGCAGTACTTGAGGAACCATCGCCCGCCGCTGGCGCTGTCCAGGTGCAGCGGCGCCCACGTACTTGAGTTCCTCCGCTACCTCGATCAGTTCGGCAAGACCAAGGCCTGGGGGAGCTTAGACGCCCTCGTTGGCCGCCTTCGCGCGGCCTTTGAAGAAAATGGTGGTTCCCCTGAGGCCAACCCCTTCGGCGCCCGCGCGGTCAGGCTATACCTGAGGGAGATCCGCGACTCGCAGGCCAAGGCCAGGGGAATCTCCTACGAGAAGAAGAAGCGGAAGCGTCCGCCAACGCTGTCCCAGCCACGCCCGCCGCCGCAGCACGGCGTCGGGCACACCCTTGCGGCGGTGGCGGCAGCCGGGGTCGCCAATCTGCAGAGTCGTGTGGGTGAAAATGGGTTCATATATAGCCAGCCGTCAATTTCTTACGCAGAACTCCGGATGAGAGAAAGATTGGATGTAATGGGTTCTGTTGAATCAAAGACACTTGTCTTATGTTGGGGGAAGTTGGGAAACCCCGCCCGTGGAATGCTAAACTCAGTTGGGATGAAAGAAATACTCAAGACTCTCAAGACTGGCGAAAAATATTACGACGATTCATCGGATTTAAAGGGGCTCGTAAGCCAGCCTATTTGTCACGTCACAATATTACCAGGTACATTGAACAAGAATCAAGAGGACGAGAGGAGACCAAAAGTTCGTCTGAGTGAAAAAATTGCCCGGCTCTCTGCAAAGTTCTATTCTCCATTCAAAATAAGCGACGGAACTGTGCTCCTCTCCGTTTTCTATCACAAGAATATCCACTGTGCTGCATCGAATGTGGGGAAGGAGCCTGGCCATCGACTGCGGGCTTTGCCCCTGGGGAAGAACACATGCAGAGTCACCTGTGAATCAATGGAGAAGGACAAGACAGCTTCTAGAGGTCCAAATCAGGCAATGCCAGTATCCCGTGAAGAAATCTTGAGATGGGCAAAGAACGAGAGCTCGGGGGGCTTCCTCCTCGAGCCTGGGTTGATTCTTCTACGCATGATTCCTACCGCTCATGCCCACAACTTATGCCATGGTCCCACCGGAGACAAGGGCAGAATGGCAGGAGGTGTCTGGAGGGAGCCTTGCTCTCTCCCCTTCCACACAGCTCCGTTAAACACACAGCGC
>gnl_Spipo_v2_Spipo16G0052300
ATGGATACCATCGTGGACAGCCCCTCGTCGGACGCCGCCGGCCTCAATACCTCCTCTTCGGCTGTCGTCGGTGGTGGTGGGGTGGCCTCCTCTTCCTCGTCGTCGACGCCGTCGCCTAGTCGGTACGAGGCACAGAAGAGAAGGGACTGGAACACCTTCGGGCAGTACCTCAAGAACCACCGGCCGCCGCTGTCACTGTCGCGGTGCAGCGGCGCGCACGTGCTGGAATTCCTCCGGTACCTGGACCAGTTCGGGAAGACGAAGGTCCACACACAGATGTGCCCCTTCTTCGGCCACCCTAACCCTCCCGCCCCCTGCCCGTGCCCTCTTCGGCAGGCCTGGGGAAGCCTGGATGCACTCATCGGCCGTCTCCGGGCGGCCTACGAGGAGAACGGCGGAAAGCCGGAAGCCAACCCCTTCGGCACCCGGGCCGTTCGGCTCTACCTCAGGGAGGTCCGCGAGCTTCAAGCGAAGGCAAGGGGCATCAGCTACGAGAAGAAGAAACGGAAGAAGCCGTCCCAGGGCCTCGGGAATCAGGGCCATCAGCCACACACCTCGTCCACCGGTGCAAGC
>gnl_Spipo_v2_Spipo23G0040000
ATGGGAGAAGAGGGAATCCGCGTGTCCCGCGTATACACTTCTCCGGTGCAGCAACAACAGCAACAGCCTCAACCCCAGCCTCAGCCGCTGAGCCGATACGAGTCGCAGAAGAGGAGGGACTGGAACACATTCTTGCAGTACCTGCGGAACCACAAGCCGCCGCTGTCCCTGTCCCGGTGCAGCGGGGCCCACGTGATCGAGTTCCTCAAGTACCTGGACCAGTTCGGCAAGACCAAGGTCCACGTGGTCGGCTGCCCCTTCTTCGGCCACCCCAACCCGCCGGCTTCCTGCGCTTGCCCCCTCAAGCAGGCCTGGGGAAGCCTCGACGCTCTCATCGGCCGCCTCCGCGCAGCCTACGAGGAGAACGGTGGCAGCCCAGAGTCTAACCCCTTTGGCGCCCGCCCCGTAGGCATCTACCTCCGGGAGCACCTCGAGGAGTCTCCGGCAGCGCCGACGCTCCTGGAAGTTCTGCTGTCGGCGGTGGCGTCACTGGTGGTTTCCTGTGCCAAGAGTTTTTTACTGAAAACCAACGTAGAAATGTTACAGATTGCGACTCGTACCTGCATGCTTTTGGTCAACAACCCGCGTCTGGTCTACTGTCAGAAGGGCGTGTGGGCTGAGACGAGAAATTTCTTCGGTGGCGTGCTG
>gnl_Spipo_v2_Spipo32G0004200
ATGTCGGGGATTCTTCCTACCAGTTCGGACAACTCGGGAAGCTCCGGCGGCGGGGTACTCCAGCAGCCACCGCCCAGCAGGTACGAGTCGCAGAAGCGCCGGGACTGGAACACCTTCGGGCAGTACCTGAAGAATCACAGGCCCCCACTGGCGCTCTCCCGGTGCAGCGGCGCCCATGTACTGGAATTCCTCCGCTATCTCGACCAGTTCGGGAAGACGAAGGTGCACTCTCCAACATGCCCCTTTTTCGGACACCCTCACCCGCCGGCTCCCTGCCCCTGCCCTCTACGACAGGCCTGGGGCAGCCTCGACGCCCTAATCGGCCGCCTCCGCGCTGCCTTTGAAGAAAACGGGGGCGCCCCAGAGGCCAACCCCTTCGCCGCCCGCGCCGTCCGACTCTATCTCAGGGAGGTACGCGACACCCAGGCCAAGGCCAGGGGGATCGCATACGAGAAGAAGAAGCGCAAGCGCCCACCGCAACCGCCGCCGCAGCCTTCTTCCTCCCAAGGCTGCGGGATCGCGCAGACGTCCGCCACCGCCGTGAACGGAATCCCCAGCTTGCAGGTGGCCGATCTCAATTCCGCGGAGGGAGTCCTAATGATGCCGCACCACCACCACCACTACCGCCATCCTTCCCACCACGGGCATCTCGTCATCGCTCACGACGGCTCTAGCGGCGGCGGCGGCGGCGGGCTGGTGTTGGCCGTGTCGGACTCCCATAATGGATCGCTCATACCCCTCTCGGTATTTAAC
>gnl_Stras_v2.0_SGA_v2.0_scaffold138T35223
ATGGACCCGTCCCCGTTCCCGGACCTCGGCGAGAGCTCCAACTCCGACACCAGCAGCGCCGCCGCCGCCGCAGGCGGCAGCGGTAGCGGCGGCGGTGGAAGCGGCGGCGCCTCTTCCTCCTCCGGCGGGCTGAGCCGGTACGAGAACCAGAAGCGTAGGGACTGGAACACTTTCGGGCAGTACCTGAGGAACCACCGGCCGCCGCTGTCCCTAGGGCGGTGCAGTGGGGCCCACGTGCTGGAGTTCCTCCGCTACCTCGACCAGTTTGGAAAGACGAAGGTCCACGCGCCCGTCTGCCCGTTCTACGGCCACCCGAGCCCGCCAGCGCCATGCCCCTGCCCGCTCCGGCAGGCGTGGGGCAGCCTCGACGCCCTCGTCGGCCGCCTCCGCGCCGCGTTCGAGGAGAACGGCGGGAAGCCCGAGGCCAACCCCTTTGGGGCCAGGGCCGTGCGGCTCTACCTCCGGGACGTCCGTGACCTCCAGTCTAAGGCGCGCGGCATCAGCTACGAGAAGAAGAAGAGGAAGCGCCAGCCGCCGCCGCCTCCGCCGCCGTCGTCGGCGACCGAGGGTTAG
>gnl_Stras_v2.0_SGA_v2.0_scaffold1T00047
ATGAACTCCGGCGGCGACCACCCCTCCCCCAGTAACCCATCCGCCGCGCCCCCTCCTCCTCCGGCGGCCCCATCGCCGCCGCTCAGCCGGTACGAGTCCCAGAAGCGGCGGGACTGGAACACTTTCGGGCAGTACCTGAAGAACCAGCGGCCGCCGGTGTCCCTTTCCCAGTGCAACTGCAACCACGTGCTGGATTTTCTCCGGTATCTCGACCAGTTCGGAAAGACTAAGGTCCACCTGCATGGATGCGTCTTCTTCGGGCAGCCCGACCCGCCGGCGCCGTGCACCTGCCCGCTCCGGCAGGCGTGGGGCAGCCTCGACGCGCTGATCGGCCGCCTCAGGGCCGCCTACGAGGAGCACGGCGGGTCGCCGGAGGCCAACCCGTTCGGAAACGGGGCGATCCGGGTTTATCTCAGGGAGGTCAAGGACTGTCAGGCCAAAGCCCGAGGTATACCGTACAAGAAGAAGAAGAAGAGAAAGATGCCGCCGCCATCGGTCAAGGGACTGAACCTTGCAAACTGTAGCGAATGGAGCAAGAAAGGATTGCTGGTATCCAACGTTTGGCACGACTTGATCAGGGTTTAA
>gnl_Stras_v2.0_SGA_v2.0_scaffold70T23373
ATGATGCCCAATGATCCCGGTGGATCATCTGGCTCGGCCGAGGCAGCAACAGCAATTTCTGCTGCTGCCTCGACCGATCACCACCGACACCAGCCTCAACCCGTCCAGCTCAGCCGATACGAGTCGCAGAAACGTCGGGACTGGAACACGTTCGGGCAGTACCTCCGAAACCAACGGCCCCCACTAGCCCTCCACCAGTGTAGCTACACGCACGTGCTCGATTTCATGCGGTACCTCGACCAGTTCGGGAAAACCAAGGTACACGCGCAAGGGTGCGTTTTCTTCGGGCACCCTGACCCTGCAGGCCCCTGCACCTGCCCGCTCAGGCAGGCGTGGGGCAGCCTGGATGCCCTCGTAGGTCGCCTCCGGGCGGCCTATGAGGAAAACGGTGGGCCTCCCGAAGCAAACCCATTTGCCAACGGGGCCATAAGGGTTTACCTTCGGGAGGTGAGGGATGCCCAGGCCAAGGCCCGAGGGATACCCTACAAGAAGAAGAAAAAGAGGAGGAGGCCCAATAACGGTGGCGATCAAGGTGGACCGTCGGCCTCGTCGTCGGGCTTTCACCATCAGGCCCAAAGCTCCGGGATGTGA
>gnl_Stras_v2.0_SGA_v2.0_scaffold341T49382
ATGTCCGCCTACTCCCTCAGCCCCACCTCGGAGGAGAACCCGCCTCCGCCATCTGCGGCGGCGCCGCCGCCGTCCCTGAGCCGTTACGAGTCCCAGAAGCGCCGGGACTGGAACACTTTCGGTCAGTACCTTCGCAACCACAAGCCGCCGCTAGTTCTCTCCCGCTGCAGCGGGGCCCACATACTGGAGTTCCTCCGCTACCTCGACCAGTTCGGAAAGACTAAGGTACACGCCGCCGGCTGCCCCTTCTACGGCAGCCCCCACCCGCCGGCGCCCTGCCCCTGCCCGCTCCGCCAGGCCTGGGGAAGCCTCGACGCCCTCGTCGGACGGCTGCGCGCCGCCTTCGAGGAGAACGGCGGCCGCCCGGAGGCCAACCCGTTCGGCGCGCGCGCCGTCCGGCTGTACCTCCGGGAGGTCAGGGACTCGCAGGCCCGGGCAAGGGGGATCGTCTACGAGAAGAAGAAGCGCAGGAAGCCGCCGCAGAGGCAGCAGCCGTCGCCGCCTCCGGCGGCGGGGACGGGCGATGACGGCGGGGGGCTCACGATGATGGCCGGGTCGTCGTCGTCCTCGTCGTCAGCGAGGGGTTCGATGATTATTCCTTTATCTGTTATTAATTAG
>gnl_Stras_v2.0_SGA_v2.0_scaffold43T16248
ATGGACCAAGAAATAATGGATACCTTCACCATCACAGTCTCTGCCTCCTCATCCTCCCCGAGCAGGCCAAGCCGGTACGAGAACCAGAAAAGGCGCGACTGGAACACTTTCTGCCACTACCTCCGCGCTCACCAGCCCCCGCTCTCCGTACCCCAGTGCCAGGGCTCCCACGTGGTGGACTTCCTCAGGTACCTTGACCAGTTCGGGAAGACAAAAGTCCACATCCCCCACTGTCCCTTCTACGGCCACCCAAATCCCCCGGCTTCTTGCCCTTGCCCCCTCCGCCAGGCCTGGGGCAGCCTCGACGCCCTAATTGGCCGCCTCCGTGCTGCCTACGAGGAGAATGGGGGCGTCCTCAATGATGCTTCGAACCCATTTGGGGCCCGGCCCGTACGACTGTACCTGCGCGAGGTCCGGGACTCGCAGTCCCTGGCGAGAGGGGTTAGCTACGATAAGAAGAAACGAAAGAGGCAGGCGGGCCAGATGCATGGGGCTGGGTTTAATTAA
>gnl_Stras_v2.0_SGA_v2.0_scaffold80T25770
ATGAACTCATCATCATCATCTTCTTCATATATTCCACAACTAGAAAACAACGACGAAGGCGTGGGGCCCGCGGCCCAGCCAAGCCGTTACGAAAGCCAGAAGCGTCGGGACTGGAACACCTTCGGCCAGTACCTCCGCAACCACCGGCCGCCGCTCGACCTCCGCCGCTGCAGTGGGGCCCACGTCCTCGAGTTCCTCCGCTACCTCGACCAGTTCGGGAAGACCAAAGTCCACGCCCCGGAATGCCCCTTCTTCGGCCGACCCGACCCGCCCGGGCCCTGCCCGTGCCCGCTCCGCCAGGCCTGGGGCAGCCTCGACGCCCTCGTCGGCCGACTCCGCGCAGCCTACGAGGAGAACGGCGGCGGCGGGCCGGAGACCAACCCGTTTGGGGCCCAGGCCGTCAGGCTCTACCTGCGAGAGGTTCGGGACCTGCAGTCGCGGGCTCGAGGGGTCAGCTACGAGAAGAAGAAGCGCAAGCGGCCGCCGCGCGCCGGAGATCGGGGGTCGCCGCCGACGGCAGCGGCGGCCGGCGAGGGTTCGAATTAG
>gnl_Stras_v2.0_SGA_v2.0_scaffold9T04824
ATGGGCGAGAGAGGAGGCTCTTCTTCTTCTTCTTCTTCCACTCCCAGCCGGTACGAGTCCCAGAAGAGGCGCGACTGGAACACCTTCGTCCAGTTCCTCACCAACCACCGCCCGCCCGTGGGCCCCTTCCGCTGCTCGGAGGACCACGTGCTCGACTTCCTCAGGTACCTCGACCAATTCGGGAAGACCAAAGTCCACTTGGATGGCTGCATCTTTTACGGGCAGCCCGAGCCCCCGCCCGCCCCTTGCACCTGCCCGCTCAGGCAGGCCTGGGGCAGCCTCGATGCTTTGGTGGGCCGGCTAAGGGCTGCTTATGAGGAGAACGGAGGCCCAGCGGAGACTAACCCGTTTGGGGGCCGGGCTGTTAAGGCCTACTTGAGGAGTGTGAAGGAGAGTCAGGGTAAGGCGAGGGGGATGCCGTACAAGAAGACGAAGAAGAAGACTAGTACCGTAAATTATGATCATGATGATGATGAGTATGATGATAATATTTAA
>gnl_Stras_v2.0_SGA_v2.0_scaffold67T22738
ATGGATCCAATATCCCCGGAGATGAACATGAACATGAACATGAACTCCCCCAACAGTACCGAGACGAGCAGAAGCGCCCCCTCCGGCGGCGGCTCGTCTTCCTCCTCCGGGACGACCCTGAGCCGGTACGAGAACCAGAAGCGCCGGGACTGGAACACGTTCGGCCAGTACCTTCGCAACCACCGGCCGCCGCTCTCCCTGGGTCGGTGCAGTGGGGCCCACGTGCTGGAGTTTCTGCGCTACCTCGACCAGTTCGGGAAGACCAAAGTCCACAACCCGCTCTGCCCTTTCTTCGGGCACCCGAACCCGCCCGCCCCATGCCCCTGCCCGCTCCGCCAGGCCTGGGGCAGCCTCGACGCTCTTGTTGGACGCCTCCGCGCGGCCTACGAGGAGAACGGCGGCCGCCCCGAGGCCAACCCGTTTGGGGCGCGAGCCGTCAGACTCTACCTCCGGGAGGTCCGTGACTCACAGTCCAAGGCGAGGGGGGTCAGCTATGAGAAGAAGAAGCGCAAGAGGCCGCCGGTGGCCGCTGCCTTGCCGCCGCCAGGTTGA
>gnl_Stras_v2.0_SGA_v2.0_scaffold12T06113
ATGAACTCAACAATTACGGCCAATAATCCTCCGGAAGCCTCGTCTAGCCATCATCCGGCGGCGCCGCCGCCCCTGAGCCGTTACGAGTCGCAGAAGAGAAGGGACTGGAACACGTTCGGGCAGTACCTGAAGAACCACCGGCCGCCGGTCCCCCTTAGCCAGTGCGATTCGGGTCACGTGCTCGAATTCCTGCGGTACCTCGACCAGTTCGGGAAGACCAAGGTCCACTTGCATGGGTGCGTCTTCTTCGGGCAGCCCGACCCGCCCGGCCCCTGCACCTGCCCCCTCCGCCAGGCCTGGGGAAGCCTCGACGCCCTAATCGGCCGCCTCAGGGCCGCGTACGAGGAGCACGGCGGGTCGCCCGAGGTCAACCCGTTTGGAAACGGGTCGATCCGAGTCTACCTGAGGGAGGTCAAGGAGTGCCAGGCCAAGGCTAGGGGGATTCCGTACAAAAAGAAGAAGAACAAGAAAAAGAGGATCGAGATCGACCGTCCGATCAACCCCAGAGCCGATGACGATAAGTTGGGCAGGTGGCATGGATGA
>gnl_Stras_v2.0_SGA_v2.0_scaffold2T00882
ATGGACTCATCATCATCATCTTCACCATCACCATCATCATCACCATACACTAACCCGGGGGCCGCCGCCCCAAGCCGGTACGAAAGCCAAAAGCGGCGTGACTGGAACACGTTCGGGCAGTACCTCCGCAACCACCGGCCGCCCCTCGACCTCGGCCGCTGCAGTGGGGCCCACGTGCTCGAGTTCCTCCGCTACCTCGACCAGTTCGGGAAGACCAAGGTCCACGTGCCCGGCTGCCCGTTTTTCGGCCAGCCCGACCCGCCAGCGCCCTGCCCCTGTCCGCTCAGGCAGGCGTGGGGCAGCCTCGACGCCCTCGTGGGCCGACTCCGGGCCGCCTATGAGGAAAACGGGGGCGGCCCGCCCGAGTCGAACCCGTTCGGGGCCCGCGCGGTGAGGCTGTACCTGCGGGAGGTGCGGGACCTGCAGTCCCGGGCCAGAGGGGTCAGCTACGAGAAGAAGAAGAGGAAGCGGGTGCTGCCAGCGGCGGCGGCCGGGCAGCAGTCGGAGTCCGGCGAGTGCCTGGATTAG
>gnl_Stras_v2.0_SGA_v2.0_scaffold34T13780
ATGATGCCCAATAATGATAATCCAGGTGGATCATCATCTCGCCAGCTGGCGGGCCCACAACCGAGCCGTTACGAGTCTCAGAAGCGTCGGGACTGGAACACATTCGGTCAGTACCTCCGCAACCACCGGCCGCCCGTAGGCCCACACGAGTCAGCCTACACCCACGTGCTCGACTTCATGCGCTACCTCGACCAGTTCGGGAAGACCAAGGTCCACGTGGACGGGTGCCCGTTTTTCGGGCAGCCCGACCCGCCGGGCCCGTGCGGCTGCCCGCTCAGGCAGGCGTGGGGCAGCCTGGACGCCCTCGTGGGCCGCCTGAGGGCGGCCTACGAGGAGAACGGCGGGCTGCCCGAGTCGAACCCGTTTGCTGACCGGGCGGTTAGGGTTTATTTGAGGGAGGTGAGGGAGGCCCAAGCAAGGGCCCGAGGAATACCGTATAAGAAGAAGAAAAAGAGGAGGCAGAGGCCCGATAGCGAGGGGGATCGGGCCGGGCTGCCCGAGGAAGAGTCATCGTCGTTCGGGGTTTAA
>gnl_Theca_v1.1_Thecc1EG026191t1
ATGGACTTGATTTCCCCACAAAACAACCCAAATAACTATCCATGCCCGATAGTAGGCTCAAACACCATAGCCACCTTAGTTACCAACAACAACAACAACATCATCAGCAGCAGCACTGTAACGCCCACTTCTGGCACTACAACAACAACTCCACCTGCATCGACCACTCCAAGCCGCTATGAGAACCAAAAGCGCAGAGATTGGAACACTTTTTGCCAATACCTGAGAAACCACAGGCCTCCACTGTCACTTTCAATGTGTAGTGGTGCTCATGTCCTGGAGTTTCTTAGGTACCTTGATCAATTTGGCAAGACAAAAGTCCATAACCAGACTTGTCCTTTCTTTGGCCTCCCTAACCCTCCTGCTCCATGTCCTTGTCCACTTAGACAAGCCTGGGGTAGCCTTGATGCACTCATTGGCCGCCTCCGAGCTGCTTATGAGGAGCATGGAGGTAGGCCGGAAGGGAACCCTTTCGGAGCTAGAGCTGTCAGGATTTACTTAAGGGAAGTCAGGGATTTCCAGGCCAAAGCTAGAGGTGTTAGCTATGAGAAGAAAAGAAAGAGGCCTAAGCAGAAGGTGGCTTCTTCGGCACAACCACCAGCTCCGCCATCAGCAACACTTGCTGATGCCACTGCCGCTATGTGCTTTGATAAGTGGGTACCCTTCAAAATGCTCTTTAGGGGACAGCTCGGAATGGTAGTGACAGGGATGAGCAGCTCC
>gnl_Theca_v1.1_Thecc1EG042203t1
ATGGATTCTGCTTCTGGAGGGGGTGCCGCGTTGAACCCGAATAGCACCAACGAGGGTATATCTTTAGCTTCAGCTTCAGCACCGCCGCCAACGGGTACGCAACAAGGAGGAGGAGGAGGTGGTGGTGAGTCATCTTCTTCCCCAGCTCCACCGAGTCGGTACGAGTCACAGAAGCGTCGAGACTGGAACACTTTCTTGCAGTACTTGAAGAACCATAAGCCACCATTAACGCTAGCTCGTTGCAGTGGCGCACACGTAATTGAGTTCTTGAAATACCTCGATCAGTTTGGCAAAACTAAGGTTCACATAACGGGTTGTCCTTACTTCGGACATCCAAACCCACCTGCTCCTTGCTCTTGTCCACTCAAGCAAGCATGGGGTAGCCTCGACGCGCTGATCGGACGGCTGAGAGCTGCTTATGAAGAAAACGGTGGACGTCCAGAATCGAACCCTTTTGGCGCAAAGGCTGTCAGGATTTATTTGAGGGAAGTGAGAGAAGGGCAGGCTAAAGCTAGAGGGATTCCTTATGAGAAGAAGAAACGAAAAAGGCCTACTGTCACAACTACGGCCGTGGGGGTCAATGTGTCGGTGGCTGCCACTCAAGCGGTTGATGGCGGGGGTACCGGCGCCGTTGGTGGCGGAGATGATAGTAATAATGGTGCTGGAACTGTAGCTAATGCTGCTGCTGCTACCGCTGCTGCCACTGCTACCACTACTAGCGTA
>gnl_Theca_v1.1_Thecc1EG001710t1
ATGTTCCTCCACTCCCTCCCTTCTCCTATTCCTTTCACCTCCACCTTCAACCCCCCTAATTTATTGCCTTATTTAGCAAAAGAAAGTTTAATCTGCATCGATCAAAACGAGATGTCGAGCGAAAGAGGGAAGGATGTAGCAGAAGGATCATCAAGGATTCCCGGTGATCATCAGCAACAACCTGCAACACCTAGCCGTTATGAGTCACAAAAGAGAAGGGACTGGAATACTTTTGGGCAGTACTTGAAGAACCAGAGGCCCCCAGTTCCTCTTTCACAGTGCAATTGCAACCATGTGCTAGACTTCCTTCGATATCTGGATCAGTTTGGCAAGACCAAGGTTCACCTGCAGGGATGCATGTTCTACGGACAACCCGAGCCGCCTGCTCCTTGCACTTGCCCGCTCAGGCAAGCTTGGGGCAGCCTTGATGCTCTTATCGGGAGGCTCAGAGCTGCCTACGAAGAGAATGGAGGGTCACCTGAGACCAATCCTTTCGCTAGCGGCGCTATTCGAGTTTATCTCAGAGAGGTCAGGGAGTGTCAAGCCAAGGCAAGGGGGATCCCTTATAAGAAGAAAAAGAAGAAGCCGAATCAAGGCAAGGGAACTGATGAATCCAGCTCCACCATGCAGTTCTCT
>gnl_Theca_v1.1_Thecc1EG004015t1
ATGGATTCAATTCGAGAAATGGATAGCTCCAACTCCGAAAACGCCAGCCTTAACGTTAGCAATAACGGTACCGCTTCACTTGCTTCCTCATCTTCTCCGTCGTCATCTTCAACCTCGAGCCGCTATGAGAACCAAAAGCGCCGTGACTGGAACACCTTTGGCCAGTACCTGAAGAACCATAGGCCCCCACTTTCCCTCTCCAGGTGCAGTGGAGCTCACGTCCTGGAATTCCTTCGCTACCTCGACCAATTTGGCAAAACCAAAGTCCACACCCCAATCTGCCCCTTCTACGGCCACCCGAACCCGCCAGCCCCTTGCCCTTGCCCACTCCGTCAAGCCTGGGGTAGCCTCGATGCTCTCATCGGCCGCCTCCGTGCTGCCTTCGAAGAAAATGGAGGAAAACCTGAAGCAAACCCATTTGGGGCACGGGCTGTGAGGCTTTATCTTCGTGAGGTTCGTGATTTGCAGTCAAAAGCAAGAGGGATTAGCTATGAGAAGAAGAAGCGTAAGCGACCACCAGCTCAACAAATCCCAACTCTGCCACCACCACCAGGTGCAAAT
>gnl_Theca_v1.1_Thecc1EG026988t1
ATGTCGGCCGCTGTTGCCGCCGCTGTGGCCGCCGCATGCGTCTCGGACAAGTCCAGCAGCAGTTCGGTGTCAGTGTTTTCGCCACCATCGCCACAACCAACGCTCCCTTTAAGCCGTTACGAGTCTCAGAAGCGGCGTGACTGGAACACGTTTGGGCAGTACCTGAGGAACCATCGTCCCCCCTTGGCTCTCTCCCGCTGCAGCGGAGCCCACGTACTGGAATTCCTCAAGTACCTCGATCAGTTCGGGAAAACCAAAGTCCACACTCAGAATTGTCCCTTCTTTGGTCACCCTCACCCTCCAGCGCCCTGCCCTTGCCCTCTCAGGCAAGCCTGGGGCAGCTTGGATGCTCTCATCGGCCGCCTCCGTGCAGCCTTCGAAGAAAACGGAGGCCAACCAGAGCTGAACCCTTTTGGTGCTCGTGCTGTGAGGCTGTACCTGAGGGAAGTGCGGGACGTTCAGGCTAAGGCTAGAGGCATAGCTTATGAGAAAAAGAAGAGAAAGAAACCGCAGCAGCAGATACAGTCAACAGCTACTGATACGTATGAGATTGGCAACCATTTTCAGCAAGGAGTCTCAGGGCAATCCTCTGAGGCAAAGCGGGCTATGGCTGTAGGAAACAGTTTGGGTGGTGGAGGCTCCATGATTGCACTGTCTGTGTTAAAC
>gnl_Theca_v1.1_Thecc1EG029696t1
ATGTCGGGTGATGTAGCCAAAGCTTCTGCCGAAGGGTCCTCACGGTCCTCCGGTAACCACCACCAGCAGCCCCAGCCGGCTCCGTTGAGCCGTTATGAGTCCCAGAAACGGCGAGACTGGAACACTTTCGGGCAGTATTTGAAGAACCAAAGGCCTCCAGTGGCACTGTCACAGTGTAACTGCAACCATGTTCTTGATTTTCTTAGATACCTTGATCAGTTTGGCAAGACTAAGGTTCACCTTCATGGTTGCGTCTTCTTCGGACAACCTGACCCGCCTGCACCGTGTACTTGCCCACTAAGGCAAGCCTGGGGGAGTCTTGACGCACTGATCGGACGCCTGAGAGCTGCTTATGAGGAGCATGGTGGGTCATCGGAGACAAACCCTTTTGGAAACGGAGCAATTCGGGTTTATTTGCGTGAAGTGAGGGAGTGTCAAGCTAAGGCCAGAGGGATTCCGTATAAGAAGAAAAAGAAGAAGAAGAATCTAATTAAACCCAACGACGAGGCAAAGTCATCCAAGCAGCAGCAGGTCTCT
>gnl_Theca_v1.1_Thecc1EG031777t1
ATGATGTCAATCAACAAAGGAAAAGAAATAGCAGAAGGGTCTTCAAGATCCACTGCTGCTGCTGTTGCTGCTGCTGCTGCTGCTGCTGATCAGCAAAATCCGCCTCCGCTAAGCCGGTATGAGTCACAGAAGAGAAGGGACTGGAACACTTTTGGTCAGTACTTGAGAAACCAAAGGCCCCCGGTTGCTCTTTCTCAGTGTAACGCCAACCATGTGCTCGAGTTCCTTCGTTACCTTGATCAATTTGGCAAGACTAAGGTGCACTTACAAGGTTGCGTGTTCTTCGGGCAACCTGAACCACCAGGGCCATGTACATGCCCTCTTAGACAAGCTTGGGGTAGCCTCGATGCTCTCATCGGCCGACTTAGAGCTGCTTATGAAGAGAATGGCGGCTTGCCTGAGACCAACCCTTTCGCAAGTGGTGCTATACGCATTTACCTTCGCGAAGTGAGGGACTCCCAAGCTAAAGCTCGGGGAATTCCCTATAAGAAGAAAAAGAAGAAGAGAAATCCATTGAAGTCTAATGAAGATAGCTCAAGTTTCACTATTCAGCAATCT
>gnl_Theca_v1.1_Thecc1EG020903t1
ATGGATTCTCTTCAGGGCTTTGAAACCTCGACTGCAAACCCTTCCACTACTTTAACCCCAAATTTCCCTACAAACCTTTCCATCACCACCGTGACCACCACCGCAACCACCATCAACACAAGCCCTTCTGCAGCCACCTCCTCCTCCCCTTCCTCCTCTTCCTCCACTTCTCCATCCACTCTTAGCCGCTATGAAAACCAGAAGCGCCGTGACTGGAATACTTTTGGCCAATACCTCCGCAACCACCGCCCCCCTCTCTCTCTCTCCCGCTGCAGCGGGGCCCACGTCCTGGAATTCCTCCGCTACCTTGACCAGTTCGGGAAAACCAAAGTCCACACTCAACTTTGCCCTTTCTTTGGTCATCCTAACCCTCCAGCTCCATGCCCCTGCCCGCTCCGCCAAGCTTGGGGAAGCCTCGATGCTCTCATCGGACGCCTCCGAGCCGCCTTTGAGGAACACGGAGGCAAGCCTGAAGCAAACCCTTTTGGGGCTAGAGCCGTTAGGCTTTACCTACGTGAGGTTCGTGATTCACAGGCTAAAGCCAGAGGCATAAGTTATGAGAAGAAGAAAAGAAAGCGACCACCTCAAGCTCCACCTCTTCCACCTCCTAATGGAAATCAAAATCAGTACTGCACCTTCCAG
>gnl_Utrgi_v4.1_Scf02444.g25849.t1
ATGGCCGAGTCTCCGGTTCCCCTCCCCGTCTCCGAGTCCGGTCCACCGGCGCCGAGCCGCTACGAGTCGCAGAAACGCCGTGACTGGAATACTTTCAATCAGTTCCTCCGGAACCAGCGCCCCCCGGTGGCCCTGTATCACTGCACCAGCGCCCACGTCCTCGAGTTCCTCCAGTATTTGGACCAGTTCGGGAAAACTAAGGTTCATTACCAAGGGTGTATCTTCTTCGGACACCCGGAGCCGCCGGCGCCGTGTCCGTGTCCGCTCCGACAGGCTTGGGGGAGCCTCGACGCCCTGATCGGGAGGCTACGCGCCGCCTACGAGGAGAACGGGGGATCGGCGGAGACCAACCCGTTTGCTAATGGGCACATAAAGAATCATCTGAAGCAGGTGAAGGAGCATCAGGGGAAGGCTAGAGGAGTGCCGTACGATAAAAAGAAGAAGAAGGCGAGCAAAAATGATGAT
>gnl_Utrgi_v4.1_Scf01118.g23792.t1
ATGGGCCGGACACAGAAGGCGGTCAGCCGCTACGAGTCTCAGAAGCGGAGGGACTGGAACACCTTCGGCCACTACCTGAAAAACCATAAGCCGCCGCTTCAGCTTTCGCGGTGCAGCGGCGCGCACATTCTTGAGTTCCTACGCCACCTCGACCAGTTCGGGAAGACGAGGGTGCACACTGCGCTCTGCCCGTTCTACGGCTTTCCTCATCCCCCGTCCCCGTGCCCGTGTCCGTTGAGGCAGGCGTGGGGGAGCCTGGACGCGCTCGTGGGCCGACTACGCGCCGCCTATGAGGAGAACGGCGGGAAGACGGAGGCGAACCCGTTTGGGACGCGCGCCGTGAGGCTGTACCTGAGGGAAGTTAGAGAATCGCAGGCCAAGGCTAGAGGGATCGCTTACGAGAAGAAGAAGCGTAAGAAGGTGCCTGCTGCTGCAACTGCCGCCTGTGACGAAGAAGAAGAAGATGAAGAAGAGATGCTGGATCCTCCTATGCACGATAATACCCGTACCTTCAAAGCGGCAGCGGCGGCGGCGGCGGCAGCAGCAGGATCAATGCTTTCTTTCCCTCCCCCACAACCAGTTTCCTTAGTGCAGTGGTTTAGA
>gnl_Utrgi_v4.1_Scf00081.g7393.t1
ATGGATTCGCCTTCAGCCGGGGAGGGAGCGCCGACCAGCCGATACGAGTCCCAGAAGCGCCGAGACTGGCATACTTTCCAGCAGTACCTGAGGAGCCACGAGCCCCCCCTGACGGTGGAGAGCTTCAGCGGCGAGCACGTGATCGAGTTTCTCAAGTACCTGGATCAGTTCGGGAAGACGAAGGTGCACGTCTCTGGATGCCCTTATTTCGGCGATCCCAATCCACCGGCCGCTTGCCCCTGCCCTTTGAAGCAAGCTTGGGGCAGCCTGGATGCGCTCATCGGTCGACTCCGCGCCGCCTACGACGAAAACGGCGGCGCCCAAGAGGACAATCCCTTCGGAGATAAATCCGTGAGGGGGTATCTCAAAGAGTTGCGCCAATCACAAGCCGAGGCACGCGGCGTCCCCTACGATAAGAAGAAGCGGAAAAGAGCGGCACCAGGCGGCGTCGGCAGCAGCTCCAGCGCCGGC
>gnl_Utrgi_v4.1_Scf00149.g10591.t1
ATGGATCCGTCCTCCTTCCCGGATGTGGAGAGCTCCAACTCGGAGAACAGTAGCATCAAGACCGGTGGGGGCGGGGGCGGAGCTTCCTCGTCCAGCGGCGGCGGGGCCTCAACGCTCAGCCGCTACGAGAATCAGAAGCGGCGTGACTGGAACACCTTCGGGCAGTATCTGAAGAATCACCGCCCCCCACTTTCACTCAACCGCTGCAGCGGCGCACACGTGCTGGAATTCCTCCGGTACTTGGATCAGTTCGGGAAGACCAAGGTTCACACACAAGTTTGCCCCTTCTACGGCCACCCCACTCCCCCGGCCCCATGCCCGTGCCCTCTCCGCCAAGCTTGGGGGAGCCTCGACGCGCTAATCGGCAGGCTACGCGCCGCCTACGAGGAGAACGGCGGTAAACCGGAGACTAACCCTTTTGGCGCTAGGGCTGTAAGGTTATATCTCCGTGAGGTGAGGGATTTGCAGTCCAAGGCCCGCGGCATCAGCTACGAGAAGAAGAAAAGGAAGCGGCCACCTCCGCCGCCGGTGTCTCAATCCGATGCCCCGCCGCCACCGCCAACGGGTGAGATT
>gnl_Utrgi_v4.1_Scf00331.g15640.t1
ATGATTTCCAGCGATGCCGTCGGGGTGACGGCGGCGGGGCCACCGGCGGAGCCTGCAGCGTCGTCACGACCCCCTCCAGGCCCGCCTCCGGGTCAGCAGCAGCTCAGCCGGTACGAATCGCAGAAGCGCCGGGACTGGAACACGTTCGGACAGTACCTCAGGAATCAGCAGCCGCCGGTGGAGCTAGGGAAGTGCGATTACACCCATATCTTGGATTTTATTCGGTACCTGGACCAGTTCGGGAAGACGAAGGTGCACACCCCCACGTGCGTCTTCTACGGCAAAACCGAACCGGCCAGGGCGTGCGCGTGTCCGTTGAGGCAGGCGTGGGGGAGCCTCGACGCCCTCGTCGGACGGCTACGCGCCGCCTATGAGGAGAACGGCGGAGCTCAAGAGACAAACCCTTTTGCCAATGGAGGTATACGCGCTTACTTGAGGGAGGTCAGGGATTCTCAGGCCAAGGCTAGAGGGATCCCCTACAGCAAGAAGAAGAAGAGAAGGAAAACCAGAGAGGCTCAGCTCAAA
>gnl_Utrgi_v4.1_Scf00273.g14359.t1
ATGGATCCTTCCAGAGGATTTTCCCTCGACGGGCCTCCGGTTTCCGCCGTCGTCGTCACTCCGAGCCGCTACGAGTCTCAGAAGCGCCGTGACTGGAACACCTTCGGTCAATTCCTCCGCAACCAGCGACCCCCGCTGGATATCCACCAGTGTAGCAGCGGACATGTCCTCGAGTTCATGAGGTACAGTGTCATGGGACAAAGGGGTTTGTTCTTTTATAACCAACAAATAATGGAATCAAGCAACATTGAGATGTTGGGCAGGTACTTGGATCAGTTTGGGAAGACTAGGGTTCATTTCCAGGGATGTGTGTTCTACGGTCATCCTGATCCGCCGGAGCCATGCTCGTGTCCGGTCAGGCAAGCTTGGGGTAGTCTTGATGCTCTAATCGGGAGGCTACGCGCCGCCTACGAGGAGAACGGCGGACAGCCGGAGACCAACCCTTTTGCGAGTAGTGCTATAAGGGCTTACTTGAGGGAAGTGAAGGATTCTCAGGCTAAAGCTAGAGGGATTCCGTACAGGAAGAAGAAGCGTAGCAGCACCAGCAGCAGCTGCGGATCCACAAAGAATAACAACAATGAAGATGATTCCTCGACATCCTCCATGCTCATTTCTCCAGAAGATCAATCCATCTGG
>gnl_Utrgi_v4.1_Scf02857.g26039.t1
ATGGATTCTTCTTCTTCTTCTTCATTCCCCGGTGCCGAAGAGAGCTCCAACTCTGCAACCAGCGCAGCGCCCCCGATCAACGCCATCTCTTGTGAGGGTGGCGGCGACGGTGGCGCGGCATCTCTCAGCCGCTACGAGAACCAGAAACGCCGCGACTGGATCAGCTTCGGGCAGTACCTCAACAACCACCGGCCCCCTTTGACCCTCAGCCGCTGCAGCGGCGCCCACGTGCTGGAGTTTCTTCGGCACCTCGATCAGTTCGGCAAGACGAAAGTCCACAATCCGATCTGCCCTTTCTACGGCCTCCCCACACCGCCTGGCCCGTGTCCGTGTCCTCTCCAACAAGCCTGGGGTAGCCTCGACGCGCTTATCGGACGCCTACGCGCCGCCTACGAGGAGAACGGCGGCAAGCCGGAGGATAACCCCTTTGCAGCTCGCGCCATACGGCTGTATCTCCGCGAGGTGAGGGATTTGCAGTCCAAGGCCCGAGGGATCAGTTATGAGAAAAAGAAGAAAAGAAAACGACCCGAAACCGCTGCGCATCCCCATCCGCCGCCGCCAGCCATTGTTGGAGAACACGAAGGCCCTCGACATGGCGTAAGCAGTTCATTCCTCGAATTGCCAAGCGTTCTGAGCGCCCTGGAGCAGCGTCACCATACTGTGTTCTACACCCCATCTCGATTTTTCATGTTAAAAAATTCAACGGCGGAGATGGATGGATCTTCTTCCAATAATTGCTACCTTCAATGGACTAAAACTGAGCTGTTCTCCATGACTACCCTC
>gnl_Utrgi_v4.1_Scf00590.g19841.t1
ATGATTTCCAATGATCCCGGCGGCGTGACGACGGCGACACCACCGCCGGAAGCCGCGGCCACATCATCACGATCTGCCCCGGCCCCTCCGCCGCCGCAGCTCAGCCGCTACGAGTCGCAGAAGCGTCGAGATTGGAACACTTTCGGGCAGTACCTGAGGAACCAGCAGCCCCCGGTGGAGGTAGGAAAGTGCGAGTACACACATGTTTTGGACTTCATCCGGTACCTCGACCAGTTCGGGAAAACTAAGGTACATGTCCAGAACTGCGCCTTTTATGGGAAGACCGAGCCCGCCAGGGCATGCACGTGCCCGTTGAGACAGGCCTGGGGGAGCCTCGACGCGCTCGTGGGACGGCTACGCGCCGCCTACGAGGAGAACGGCGGGACGCAGGAGACAAACCCTTTTGCCAATGGTGCTATTAGGGCTTACTTGAGGGAGATTAGGGATTCTCAAGCTAAGGCTAGAGGGATTCCGTACAGCAAGAAGAAGAAGAGGAGGAAAACCAGGGATGCTCAGCTCAGA
>gnl_Utrgi_v4.1_Scf00053.g5695.t1
ATGGATCCCGAATCCGGGTCCGGGGCGGCACCTGCGACGACGACGACGACGACGACGACGGCGGGGCTGAGCAGATACGAGTCGCAAAAGCGTCGTGACTGGAGCACTTTCCAGCAGTACCTCCGCAACCATAAGCCTCCCCTGACCCTGCAACGTTGCAGCGGCGCCAACGTGATCGAGTTCCTCAAGTACCTGGACCAGTTCGGGAAAACTAAGGTGCACCTCACGGCCTGTGCCTACTTCGGAGAGCCGAACCCGCCCGGGTCCTGCGCGTGTCCCCTGAGGCAAGCTTGGGGCAGCCTCGACGCGCTCATCGGCCGGCTCAGAGCGGCCTACGAGGAGAGCGGCGGCCGGCAGGATAACAACCCCTTCGGCGCTAAAGCAGTCAGGATGTATTTGAGAGAAGTGAGGGAGTCCCAGGCGAAGGCTAGAGGCGTACCCTACGAGAAGAAGAAACGGAAGAGATCAGCAGCTTCTTCCAGTTCTTCTGCAGCCACCGCAGCTACAGGTGATGGCGCCGGTAGCAGCAGAGGAGATGCTGATTCCACCGTCGGCGGTGCAGGTGGAGGAAGCTGCAATGAAGAGAGCAGACAACCCCTT
>gnl_Utrgi_v4.1_Scf00877.g22427.t1
ATGGATTATCCTGCCGGCGACGGGGCGGCGCCGGCGAGCCGATACGAGTCGCAGAAGCGCCGCGACTGGCACACGTTCCAGCAGTACCTGAGAAGCCACGAGCCCCCCCTGACGGTGGCCAGCTGCGGCGGCGAGCACGTGATCGAGTTCCTTAAGTATCTGGACCAGTTCGGGAAGACGAAGGTGCACGTGCCCGGTTGCCCCTACTTCGGCGACCCCAACCCCCCGGCGGCCTGCCCCTGTCCTCTGAGGCAAGCATGGGGCAGCCTCGACGCTCTCATCGGCCGCCTCCGCGCCGCCTACGATGAGAACGGCGGCCCCCAGGAGGACAACCCCTTCGGAGACAAGTCCGTCCGGGTGTACCTCAAAGACGTCCGCCGATCCCAGGCCGAGGCCCGCGGCGTCCCCTATGATAAGAAGAAGCGCAAGAGGCCGCCCCCCGGAGGCGGCGCCGGCGCCGGCGGCAGCGCCAGCACCAGCGTAAGC
>gnl_Utrgi_v4.1_Scf00259.g14010.t1
ATGGATCTATCAAAATACTCCTCTTTCCCGGAGGATGGCCGGAGCCGCTACGAGTCGCAAAAGCGTCGTGATTGGCACACATTCTATCAGTTCCTTCAGAACCAGACGCCGCCGGTGGAGATCCCGCACTGGAACAGCGACCATGTCCTCGAGTTTCTGAGGTATTTGGATCAGTTTGGGAAGACAAAGGTGCATTTAGAGACCTGCCTCTTCTTCGGACGCCCCGACCCCCCAGCACCCTGCACGTGTCCCCTTCGCCAAGCCTGGGGAAGCCTCGACGCGCTGATTGGGAGGCTGCGCGCCGCCTACGAGGAGAACGGAGGATCGCCGGAAACCAATCCGTTTGCAAGCGGCGCGATAAGGACGTATCTGAGGGAAGTGAAAGAGTGTCAGGCGAAAGCTAGAGGGATTCTCTACAACAAGAAGAAGAACAAGAACAAGAAAGGTCTCAGCTCCGCTGGAGGTGGATCCAGTAAGAATGGTACCAATGAATCCCCTTCTTCTCCT
>gnl_Utrgi_v4.1_Scf00346.g15959.t1
ATGGAGCATGATCTGAGCTCCCCGGAGCAGGATACCGGGAACCTGAGCATGAACGTGGGTCCCCCTAGCCAGATCGTGGGATCGCCGCAGGGGGCTTCCGGGGGCGTCGCCTCCTCAAACGGGTCCTCCCCGAGAACCCTGAGCCGGTACGAGAATCAGAAGCGGCGGGACTGGATCAGCTTCGGGCAGTACCTGCGGAACCACCGCCCGCCGCTGTCGCTCCCCCGGTGCAGCGCATCCCACGTCTTGGAGTTTCTGCGGCATCTGGATCAGTTCGGGAAAACCAAAGTGCATAATCAGGTTTGTCCGTTCTTCGGCCATTCCCACCCCCCGGCCCCCTGCTCGTGCCCTCTCCGGCAAGCCTGGGGGAGCCTCGACGCCCTCGTGGGGCGGCTCCGCGCGGCGTACGAGGAGAACGGGGGCTCACCAGAGAGTAACCCCTTCGCCAATCGGGCGGTGAGGATTTACCTGAGGGAGGTTCGCGATTCCCAAGCGAAAGCCAGAGGCATCACCTACGAGAAGAAGAAGCGCAAGAAGCCGGAGTCGCTGAACTCCGTCACACCGCCGCAGGGA
>gnl_Utrgi_v4.1_Scf00251.g13803.t1
ATGGACCACCGTACGGCGACGTCTTCCGAGGAGATCCCAGGCGCCGACCCCGCGATTCGGGATCTCAACATCGCGGTCGCCCCGCCCTCCGGGTCGCCGCCGCCGCTGGGGCCCTCCGCCTTGACGTCTCCTCCTCCTCCTCCTTCGGCTTCGGCCTTGTCTTCACCCACCACGCTCAGCAGGTACGAGAACCAGAAGCGCCGCGACTGGATCAGCTTCGGGCAGTACCTACGCAACCACCGCCCCCCGCTCTCTCTCGCCCACTGCAGCGGCGCCCATGTCCTGGAGTTCCTCAGGTACCTCGACCAGTTCGGGAAAACGAAGGTACATACTCCAGGGTGTCCCTTCTACGGTCAACCGAATCCCCCGGCGCCCTGCCCGTGTCCCCTCCGGCAAGCCTGGGGGAGCCTCGACGCCCTCATCGGCCGCCTCCGCGCTGCTTATGAAGAAAATGGGGGCAACCCGGAAACCAATCCCTTCGGCGCAAGGGCCGTACGGATCTTCCTCCGGGAGGTCCGCGATTCACAAGCCAAAGCTAGAGGCGTCAGCTACGAAAAGAGGAAGCGCAAGAAACCACCCCTCCACCAACAATCAAATCCCACC
>gnl_Vitvi_Genoscope.12X_GSVIVT01020708001
ATGTCCAGTGAAAGAGGAAAAGATTTGGCAGAAGGGTCATCGAGATCCCCAGGTGATCAGCAGTCGGTGACACCAAGCCGATATGAGTCGCAGAAGCGGCGAGACTGGAACACCTTTGGCCAGTACTTGAAGAACCAGAGGCCCCCAGTTCCACTGTCACAGTGCAATTGCAACCATCCCGAGCCGCCAGCTCCTTGCACTTGCCCACTGAGACAGGCTTGGGGCAGCCTTGATGCACTGGTTGGGAGGCTTCGAGCTGCTTACGAGGAAAATGGTGGCTCACCAGAGACCAATCCTTTTGCCAGTGGCGCGATCCGGATTTATCTTCGAGAGGTGAGGGAGTGTCAGTCTAAGGCAAGGGGGATTCCATACAAGAAGAAAAAGAAGAAGGCTGGTGAATCGACTTCTTCAGGGCACAATGGGAGAAAAAGATATTGTACTAAGAAGATGAAACCAGTGGTGAGGGTACTAGAA
>gnl_Vitvi_Genoscope.12X_GSVIVT01021215001
ATGTCGAATGACAGAAAGAGAGATTCTGCGGAAGGGTCGTCGCGATCCACCGGTGAACCGCAGCAGCAGCCGCAGCCCTTGAGCCGATACGAGTCGCAGAAACGTAGAGACTGGAACACTTTTGGGCAGTACTTGAAGAATCAGAGACCCCCAGTTTCACTGGCGCAGTGCAGCTGCAACCATCCAGACCCCCCAGCTCCATGCACCTGCCCTCTCAGGCAAGCTTGGGGAAGCCTTGACGCCCTCATCGGACGTCTCAGAGCTGCGTACGAAGAGCACGGCGGCTCTCCGGAGACCAACCCTTTCGGCAATGGAGCTATTCGTGTTTACCTGCGTGAAGTGAGGGACTGCCAGTCCAAGGCTAGGGGAATTCCATACAAGAAGAAAAAGAAGAAGAAGAATCAAATCAAGCCAAACAACGAGGCCAAATCTTCCAAGCAGTCCGCT
>gnl_Vitvi_Genoscope.12X_GSVIVT01021754001
ATGAGGGCCCTCCCTTGTCCCCCTTCCCCACCACCCACTCTTTCTTCCTTCTTCCTCAGTCCCCACCCACTTCCTAATTTCTCCCCTTCCTCTTCCTTCTTTCTTTTTTGGCTTGTAAGTGTAGACAGCATGTCTGCTGCGGTCGCTGCAGCGGCAGCAGCTGCAAACTCTGGGAGTAGATGCAACTCAGCTAACAGTAGCAGCTCCGGCAACGAAAACAGCTTACTCAGCCGGCAAATAGCGGTGACGCAACCGCTGCAACCGCCGAGCCGGTACGAGTCGCAGAAGAGGCGCGACTGGAACACCTTCGGGCAGTACTTGAGGAACCACCGGCCGCCTCTGGCTCTCAACCGCTGCAGCGGCGCCAACGTCCTGGAGTTTCTCCGGTACCTCGATCAGTTCGGGAAGACGAAGGCCTGGGGAAGCCTGGATGCACTCATCGGCCGCCTCCGGGCAGCCTTCGAGGAGAACGGGGGCCCGCCGGAGACCAACCCGTTCGGCGCACGCGCTGTGAGGCTGTATCTTCGGGAGGTTCGTGATGCTCAGGCCAAGGCGAGAGGCATAGCGTATGAGAAGAAGAAGCGGAAGCGGCCACAGCAACATCAAGAGTCTTCTTCAAGCACTGATCTGAATTCAACCCAACCCAATGGAGGTTTGGTTATGGTGGATTCATCCGATCATGGTCGGCCGTCAATGATTCCCCTTTCGCCTTTATTTTGGTTATTTAATCAGGCAACTTTCTCTTATTTTCCTTCTCTTAAACCTCTTGATGAAAGCATACTTTCAAGGGTTTGGTCTGGT
>gnl_Vitvi_Genoscope.12X_GSVIVT01023521001
ATGGATTTGGTTTCACAATCAGGAAACCCTAACTCTGTGAGCACCATAATCAACCCCAACAATCCCAACACCTCATCCACAATCTCATCGCCTGCGGTTTACGCTCCAAGCCGGTACGAGAACCAGAAGCGCCGAGACTGGAACACTTTTGGCCAGTATCTCAGGAACCACAGGCCTCCGCTCTCACTATCCCTCTGCAATGGGGCACATGTCCTAGAGTTCCTCCGATACCTCGATCATAGAGCTTTACTTGGATCATTTGTAGATGTCTCAAGC
>gnl_Vitvi_Genoscope.12X_GSVIVT01024677001
ATGTTTGACCTTAGCGAGACCCCATTAATTGGAATCCCACCACTGCAAGTGATTCGTCCACGTGTCGCGGGAGGTGTGGGAGGCACGCGTAGGCAGAGGCCAATAGGGGAAAGCGTGTGGGTGATGGATTCAGCATCAGGAGGGGGTGCAGCGGACCCGAGTGGCGGAGAGGGGCCGTCGGCCGGAGGAGGGGGAGGGGCGGCTGAGGGGTCATCGCCGGCACCGCCGAGTAGGTACGAATCACAGAAGAGGAGAGATTGGAATACGTTTTTACAGTACTTGAAGAACCACAAACCGCCATTGACGCTAGCGAGGTGCAGTGGAGCACATGTGATAGAGTTTTTGAACCTTGACGCGCTCATCGGACGGCTGAGAGCCGCCTACGAAGAGAACGGTGGACGGCCAGAGTCCAACCCTTTTGGGGCGAGAGCAGTAAGGATTTATCTGAGGGAGGTGAGAGAAGGGCAAGCCAAGGCTAGAGGGATTCCATATGAGAAGAAGAAGCGAAAACGCCCCACTGTTACGGCCACGGCGGTGGTGGTAGTGGTGATGGAACTGGTGGCGGTGGCGGTGCTGATACTGGCGGTGCTGCTGCTACTACTGTTGCTCCGCCTACTACTACCGTATAGCCTCACTAATTTTCTACCTTTTTCCCCCCTAAATTCCTGTTTTAATTTG
>gnl_Vitvi_Genoscope.12X_GSVIVT01028348001
ATGGGGCCAAATTCAAGTCTGAGAGAAAGGAAAATTGGAATAAGGCTAGTTTGGTCAGTGAGTAAAGAAGTGTCATTCAGCACAACATGGACAAGATTATGTTATTCCCTTGAATTTTACCCCTCAAAACTTTTTTGTCTCCATCTCAACTCACTGTCTCTTTTCCCATTTCCACAGAAGCCCAAACCCCCCGGTTTCTACAACTCTCTCTCTCTCTCCAATAAGAATATTATTAATCCATTGATAAGATGTCACCACCACAATCAGAAACAAAAAGATTACATATCCCTTAGTGTGAGATCGAAGGTGAAAGAAGGAGATCAATCCATGGATTCAATTCCAGAAATGGACAGCTCCAACTCTGAGAATACCAGCATCAACACAAGCAGCAACAGCTCAGCTGCGACCTCCTCCTCTTCCGCTTCCACCACTCCCAGCCGCTACGAGAACCAGAAGCGCCGAGACTGGAACACCTTCGGCCAATACTTGAAAAACCACAGGCCACCGCTGTCGCTGTCGCGCTGCAGCGGAGCTCATGTCCTGGAATTCCTCCGCTACCTGGACCAATTCGGCAAGACCAAACCTGAAGCAAACCCATTTGGGGCAAGGGCTGTGAGGCTCTATCTCCGAGAGGTTCGCGATTTGCAGTCCAAAGCGAGGGGGATCAGCTACGAGAAGAAGAAGCGGAAGCGCCTTCCGCAGCAGATGCCACCACAGCTGCCTCCTCCAGGAGCCAGT
>FraveV4A2_2g21310.t1
ATGGATTCGATCCCAGATATGGATGACTCCCCCAACTCTGCAGAGCACAAAATTCAGAACCATAACCTAATCATGACCACGGCTGGCATGATGATGAACAGCGGCGCAGCTAGTTCTGGTGTGACACTAGCAGCCTCGGGTTCTTCTTCTTCTTCATCTTCTCCTGGTTCCAGTAGCCGCTACGAGAACCAAAAGCGCCGTGACTGGAACACCTTCGGACAGTACCTGAAGAACCACCGCCCTCCGCTCTCCCTGTCCCGCTGCAGCGGCGCTCATGTTCTCGAGTTCCTCCGCTACCTCGATCAGTTCGGCAAGACCAAAGTCCACACTCCAATCTGCCCCTTCTATGGCCACCCCAACCCACCAGCCCCATGCCCCTGCCCGCTCCGCCAGGCATGGGGCAGCCTGGATGCCCTCATCGGCCGGCTTCGGGCTGCCTTCGAGGAGAACGGAGGCAAGCCCGAAGCCAATCCTTTCGGAGCTAGAGCCGTTAGGCTCTATCTCCGTGAGGTTCGGGACTTGCAGTCCAAAGCAAGAGGAATCAGCTACGAGAAGAAGAAGCGGAAGCGCCCGCCGCTACCGCCACAGTTGCCTCCACCGCCTCATCAGCATCAGCCTCCTCCCGGTGCCAGCTGTCAG
>FraveV4A2_3g07770.t1
ATGTCTGGAGATCATAGACGAAAAGATTCCGTCGAGGCCTCCTCCTCACGATCCACTAACGCCGATCATCATCATCAGCAGCAGCAGCAACCAAACCCTCCACCGCTCAGCCGCTACGAGTCTCAGAAGCGCCGTGACTGGAACACCTTCGGTCAGTACCTCAAGAACCAGACCCCTCCAGTTCCTATGTCCCATTGCCAGTTCAACCACGTCCTCGACTTCCTTCGCTACCTCGACCAGTTTGGAAAGACCAAGGTGCACTTACACTGTTGTGTCTTTTTTGGGCAGCCTGACCCTCCTGCTCCTTGCACCTGCCCACTCAGGCAGGCTTGGGGAAGCCTCGACGCCCTGATAGGGCGCCTCAGGGCAGCATATGAGGAACATGGGGGAGCACCGGAGACCAATCCTTTCGGTAACGGAGCTATTCGGGTTTACCTGAGGGAAGTGAAGGAGTGCCAAGCTAAGGCGAGAGGGATCCCGTACAAGAAGAAAAAGAAGAGGAGGAACAATCAGCTCAAGGCGATTAGCGATGAGGCTAAGGGTTTGAAGCAAATCGCTTCT
>FraveV4A2_3g11120.t1
ATGTCAGCAGCGGCGGCCGCGGCGGCTGCAGCGGTGGTGGTGAGCCGTTCGAGCTCCAGCAACAGCAGCTCGAGCCCTGAGACCTACCACCACCTGCAGCATCACCAAGCGTTCATGGCGGCACCTTCGCTACCGGTGGCGCCTCAGCTGAGCCGTTACGAGTCGCAGAAGAGGAGGGACTGGATCACTTTCGGGCAGTATCTGAAGAACCACCGCCCGCCGCTGACGCTCTCCCGGTGCAGCGGGGCCCACGTGCTGGAGTTTCTGAGGTACTTAGACCAGTTCGGGAAGACCAAGGTCCATGGGAGTGGCTGCCCTTTCTATGGGCACCCTAACCCTCCGGCACCGTGTCCTTGCCCTCTGAAACAGGCGTGGGGGAGCCTGGACGCGCTCATTGGACGGCTGAGGGCGGCGTTTGAGGAGAACGGTGGGCTGCCGGAGACAAACCCTTTCGGCGCACGCGCCGTGAGGCTGTACCTGAGGGAAGTGAGGGACACGCAGGCCAAGGCTAGAGGGATTGCTTATGAGAAGAAGAAGCGAAAGAAGTCACTGCCACCACAAGGAACACAACTGCTGCAGCATGAGCAGCGAGGGCAACGTGGTAATTTTGTTTCAGGTTACGGTGGTGCTGAGGCTGGAGCTGCGTTAGGAGTTGGAGGTGGCTCAGCTCAGCCAAATGGGGTTATGCTTGGTGGAGCTTCGTCTACTGCTGCAAGAGGATCCATGATGCCGCTATCGGTGTTGAACTGC
>FraveV4A2_3g18340.t2
ATGTCGAGCAACAAAGGAAAAGATGTAGCAGAAGCATCGTCTTCTTCTGCTAACAATTCTGCTGCTGCTGCTGTCGACGATCCTGATCAGCAGCAGCAGAAGCAGCCACCGGCTCAGCTGAGCCGGTACGAGTCGCAAAAGAGGAGGGATTGGAACACCTTCGGGCAGTACTTGAGGAACCAGAGACCCCCGGTGGCTCTTTCGCAGAGCAACTCCAGCCATGTGCTCGATTTCCTCAGGTACTTGGATCAATTTGGGAAGACCAAGGTGCACTTACAAGGGTGCGTCTTCTTTGGGCAGCCTGAACCTCCCGGACCTTGCACCTGTCCGCTCAGGCAAGCTTGGGGCAGCCTTGATGCACTGATCGGACGCCTCAGAGCTGCTTATGAAGAGAATGGTGGGTTGCCTGAATCAAACCCATTTGCAAGTGGAGCTATAAGAGTGTATCTGCGTGAAGTGAGAGACTCTCAGGCCAAGGCTAGAGGGATTCCTTACAAGAAGAAGAAAAAGAAGAGGAATCTGATCAAGGCCAACCATGATCACAGTAGTAATCCAAACTTCACCACCATGCAGCAGCGATCT
>FraveV4A2_3g39410.t1
ATGGACTCAGCTTCCGGTGGACCTTCCGACCCCAACAGCGTCGGAGAAGAGGCTCCACCAGCAGCAACCGGACCCACGACGACGACGACAGCAGCAGCTTCGGCATCGTCGTCTCCAGCAGCACCGCCGAGCCGTTACGAGTCGCAGAAGCGGCGAGACTGGAACACGTTCCTGCAGTACCTGAGGAACCACAAGCCGCCGTTGACGCTGGCGCGGTGCAGCGGGGCCCACGTGATCGAGTTCCTGAAATACCTCGACCAGTTCGGGAAGACCAAGGTACACAACCAGGGGTGTCCGTACTTCGGTCACCCGAACCCTCCGGCGCCGTGCGCCTGCCCACTCAAGCAGGCCTGGGGTAGCCTCGACGCGCTCATCGGACGGCTGAGGGCCGCCTACGAGGAGAACGGCGGACGGCCGGAGTCGAACCCGTTCGGTGCACGCGCGGTGAGAATCTACTTGAGGGAGGTCAGGGAGGGTCAGGCCAAGGCCAGGGGGATTCCCTACGAGAAAAAGAAACGGAAACGCCCAACCACCGTTACCGTCACCGGGAATGTGTCGGCGGGGCCCAGTATTGCTGCTGCTCAACAAGGCGGCGATGCTGCTGCCTCTGGCGGAGGTGACGGTGGTTCAACTGGTCAAACTACTACTGCTGCTGCTGCTCCTGCGGCTGTTACAACTACTACTGCCGCAGTA
>FraveV4A2_4g03750.t1
ATGGATTCACTTCAAGGATTTGGTAGCCCTTCAGATACAAACAGTTCCTCAAGCAGCATCAACCTCAACTCTTCTTGCTCATCCTCCTCAAACCCAAGCTCCCCTACTGCCACTCTCAGCCGCTACGAAAATCAAAAGCGGCGAGACTGGAACACCTTCGGTCAGTACCTCAGAAACCACCGGCCGCCGTTGTCCCTGCCCCGGTGCAGCGGGGCCCACGTTCTGGAGTTCCTGAGGTACCTTGACCAGTTTGGGAAGACCAAAGTCCACACCCAAATGTGTCCCTTCTTTGGGCACCCAAACCCTCCTGCGCCCTGCCCCTGCCCTCTGCGCCAAGCTTGGGGCAGCCTTGACGCCCTCATCGGCCGCCTCCGTGCCGCCTTTGAAGAGAACGGCGGGAAGCCTGAGGCAAACCCTTTTGGGGCTAGAGCGGTGAGGCTCTATCTTCGTGAGGTTCGTGATTCTCAGGCCAAAGCTAGAGGGATCAGCTATGGCAAGAAGAAGCGTAAGAGGCCACCACAGTCATCGGCTAGAACTAGTCTAATGCCAACAACTCCTCCTCCAGCTCCTCCTCCTCCTAGTAGTGCAAGTCAG
>FraveV4A2_6g01940.t1
ATGGACTTGGTTTCTTCAGCTCCAGCCACCAATCCCAGCATCGCCTCTACCTTAGCCATTGGTACAGGGACACAGGGTACTAACGGTACTGTTCCTCCTAGCCGGTATGAGAACCAGAAGAGGAGAGACTGGAACACCTTCTGCCAGTACCTCCGGAACCACCGCCCTCCTTTGACCCTCCCCATGTGTAGCGGCGCTCACGTGCTGGAGTTCCTCCGCTACTTGGATCAGTTCGGCAAGACCAAGATCCACAACCACAACTGCCCTTACTTTGGGGTCCCAAACCCACCAGCGCCTTGCCCCTGCCCGCTTCGGCAAGCATGGGGCAGCTTGGATGCCCTCATTGGGCGCCTCCGGGCAGCCTATGAGGAGCATGGAGGCCGGCCTGAGGCTAACCCTTTTGGGGCAAGAGCAGTGAGGCTGTACCTCCGCGAGGTTCGTGATTTCCAGTCAAAGGCCAGAGGAGTGAGCTATGACAAGAAGAGGAAGAGGCCCAAGCCAAAGCCAACACCAACACCAACAACTAGTACTACTAGTGGTACTAGTACCAGCTCCTCTGCAACTCTACCA
>FraveV4A2_6g27400.t1
ATGTCTCACGACAGAGGCAAGGCATTCTCAGGTGGAGATGGATCTTCATCGGGGTACTCGAGTCCGAGTCCCACCGATCATCATGAGCAGCAGCAGCAGCCAGCGACGCCCAGCAGGTACGAGTCACAGAAGAGGAGGGACTGGAACACTTTCGGACAGTACTTGAGGAACCAGAGGCCTCCAGTCCCTCTCTCCCAGTGCAATTACAGCCATGTCCTCGAGTTCCTCAGGTACCTCGATCAGTTCGGGAAGACCAAAGTCCATCTCCAGGGTTGTATGTTTTACGGCCAGCCGGAGCCACCTGCGCCTTGCACGTGTCCTCTCCGGCAGGCCTGGGGAAGCCTGGATGCTCTCATAGGGAGGTTGAGGGCTGCTTATGAGGAGAACGGTGGGGCCCCTGAGAGCAACCCTTTTGCTAGTGGTGCAATCAGGGTTTACTTGAGGGAGGTCAGGGAGTGCCAGGCCAAGGCTAGAGGGATTCCTTACAAGAAGAAGAAGAAGAAGCCGACCGCAACAACTCCGACCAGCAGCAGCAGCAGCAGCAGCGGCAGAGGGGGAGGAGGAGGAGGAGGAGGACCTGGAAATAGTGATCGTGATTCTTCAACAAGTTCTATCATGCACTTCTCT
>Maldo_HF_01940
ATGGATTCACTTGAAGAATTTGACCCTTCCAACTCATCAAATACTTCAAGCATCAACATCAACACCACCATCACTACCAACTCATCCTCCTCCTCCTCATTGTTACCGAGCTCCACTCTCAGCCGCTATGAGAACCAAAAGCGGCGAGACTGGAACACCTTCGGGCAGTACCTCCGCAACCACAGGCCACCGCTGTCCCTCTCGCGGTGCAGTGGGGCCCACGTGCTTGAATTCCTCAAGTACCTAGACCAGTTTGGGAAGACCAAGGTGCACATCCAGATGTGTCCCTTCTTCGGGAACCCTAACCCTCCTGCACCGTGCCCCTGCCCTCTGCGGCAAGCTTGGGGAAGCCTCGATGCCCTCATTGGCCGCCTCAGAGCCGCCTTTGAAGAGCACGGCGGGAAGCCTGAGGCAAACCCTTTTGGGGCTCGTGCTGTGAGGCTTTACCTGCGTGAGGTTCGAGATTCTCAGGCCAAAGCCAGAGGAATTAGCTACGAAAAGAAGAAGCGGAAGCGCCCACCACAGAGTAGTAGTAGTACTACTAGTACTATTCTTCCAGTTCAAGCAATACCGCCTCCAGCTCCTCGTAGTGCAAGC
>Maldo_HF_03163
ATGTCTACCAACAAAGGAAAAGATGTAGCGGAAGGATCATCGTCTGCTTCTGCTACTACTACTGATCATCAGCAACAGAAGCAGACTTCGCAGCCGCCAGCTCAGCTGAGCCGGTACGAGTCACAGAAGAGGAGAGATTGGAACACTTTTGGGCAGTACTTGAGGAACCAGAGGCCTCCAGTTGCTCTTTCACAGAGTAACTCCAACCATGTGCTTGATTTCCTAAGGTACCTGGACCAATTTGGAAAGACCAAGGTGCACGCTCAAGGATGTGTATTTTTTGGGCAACCTGAGCCTCCTGGCCCTTGCACCTGTCCGCTAAGACAAGCTTGGGGCAGCCTTGATGCACTGATCGGACGGCTGAGAGCTGCTTATGAAGAAAATGGTGGGTTGCCAGAAACAAACCCATTTGCAAGTGGAGCTATAAGAGTCTATCTGCGTGAGGTGAGGGACTCTCAAGCCAAGGCTCGGGGAATTCCGTACAAGAAGAAGAAAAAGAAGAGAAATCTAATGAAGGCAAATCTTGACCATAATCCCAACATCTCCATGCAGCAGTCT
>Maldo_HF_06409
ATGTCTAGAGAAAGAGGCAAAGATTTCGCCGAAGGATCGTCTGCTGGAGGTTCTCTGAATGATGATCAGCAGCAGCCGGCCACACCAAGCCGCTATGAATCCCAGAAGAGAAGGGACTGGAACACTTTTGGTCAGTACTTGAAGAACCAGAGGCCTCCAGTGGCGCTGTCTCAGAGCAATTACAACCATGTACTGGAGTTTCTTAGGTATCTGGACCAGTTTGGGAAGACCAAAGTTCATCTCCAGGGTTGCATGTTTTATGGGCAGCCTGAGCCTCCTGCTCCTTGCACATGTCCACTTAGGCAAGCCTGGGGCAGCCTGGATGCTCTCATAGGGAGGCTGAGGGCTGCCTACGAAGAAAATGGAGGATCCCCGGAGAACAACCCTTTCGCTAGCGGTGCAATCAGGGTTTACCTGAGGGAGGTCAGGGAGTGCCAAGCTATGGCAAGAGGGATTCCTTTTAAGAAGAAAAAGAAGAAGCCAAGTCCAAGCAAGGGATCCGGACCAAATGATGATGAATCAAGTTCTACCATGCATTTCTCT
>Maldo_HF_11079
ATGGATTCAATCCAAGATATGGATGGAAGTTCTGGCTCTCACCATCATGAGATCACCATAGCATCAAGCCATAACCTAATTATCAACACATCCACACTGATGAACAGTACTGCTGCTAGTACTCCTACTACTTCTCTCGCAGCGGCTTCTGGAAGCTCATCTTCTCCTTCCTCATCATCTCCTGGTTCCAGCAGCCGCTATGAGAACCAAAAGCGGCGTGACTGGAACACCTTCGGACAATACCTCAAGAACCATCGCCCTCCGCTCTCTCTCTCTCGGTGCAGCGGGGCCCACGTTCTCGAATTCCTCCGGTACCTTGACCAGTTCGGCAAGACCAAAGTCCACACCCCAATCTGCCCCTTTTACGGCCATCCAAACCCGCCAGCTCCCTGCCCCTGCCCGCTTCGCCAGGCATGGGGCAGCCTGGACGCCCTCATCGGCCGCCTCCGTGCCGCCTTCGAAGAAAACGGAGGCAAGCCTGAAGCCAACCCCTTCGGTGCTCGAGCCGTGAGGCTCTACCTTCGTGAGGTTCGTGATTTGCAGTCCAAAGCAAGAGGCATCAGCTATGAGAAGAAGAAGCGGAAGAGACCGCCGCTGCCTCAACAGTTGCCTCCACCGCCTCTGCCGCCGCCAGGCCATCATCTCCATCATCCCAGTCAACAA
>Maldo_HF_16088
ATGGATTTAGTTTCAAACCCTATTCCCAACAACCCCAGCATCACCCTTGAAACCCCTATTATCACCAATACCAGGGCCATGATCTCTCCACCACCGTCCTCAGCAATATCCACAACCCCCACCACTCCTCCCACCACTCCCAGTCGCTATGAAAACCAAAAGCGGCGGGACTGGAACACCTTCTGCCAGTACCTCCGGAACCACAGGCCGCCTCTGTCGCTCCCGATGTGCAGCGGAGCCCACGTACTGGAGTTCCTCCGGTACCTCGACCAGTTCGGCAAAACCAAGATCCACATCCACAACTGCCCGTTCTTTGGCCTCCCAAACCCACCTGCTCCATGCCCCTGTCCGCTGAGGCAGGCGTGGGGCAGCCTGGACGCCCTCATTGGCCGCCTTCGAGCTGCCTATGATGAGCACGGGGGGAAGCCTGAGGGCAATCCCTTTGGAGCCAGAGTTGTGAGGCTCTACTTGCGTGAAGTTCGTGATTTCCAGGCAAAGGCAAGAGGGGTTAGTTATGAGAAGAAGAGGAAGAGGCCCAACAATAACAATCCAAAGTCAAGCATGAGTACGGCCATGATCACAAGTTCTGCTTCTACAACTACAAGT
>Maldo_HF_18107
ATGTCTGCACCCCATCATGATCACAGTCATCGAAGAAAAGATTCCACTCCCATCGAGGGCTCCTCCTCCTCCTCATCACGATCCACTTCTCAGCAACAGAAAGCACCTCAACCCCTCAGCCGATACGAGTCTCAGAAACGCCGCGACTGGAACACTTTCGGCCAGTACTTGAAGAACCAATCACCTCCAGTCTCACTCTCTCATTGCAACTGCAACCACGTCCTCGATTTCCTCCGCTACTTGGATCAGTTCGGAAAGACTAAGGTTCACTTACACGGTTGCGTCTTCTTTGGGCAGCCTGACCCGCCTGCCCCGTGCACCTGCCCCCTCAGGCAGGCATGGGGCAGTCTGGACGCCCTGATCGGACGCCTCCGTGCTGCCTACGAGGAGCATGGAGGGTCTCCGGAGACAAACCCTTTTGGGAATGGAGCTATTCGGGTTTACTTACGTGAAGTGAAGGAGTGTCAGGCTAAAGCAAGAGGGATTCCGTACAAGAAGAAGAAGAAGAAGAAGAGGAACGGTCAGCTTAAGGCAATTAACGACGAGGGTACTCTGAAGCAGATCACTTCT
>Maldo_HF_19381
ATGGATTCACTTCAAGAATTTGACCCTTCCAACCCATCAAATACTTCAAGCATTAACATCAACATCAACACTACCATCGCTACCAACTCATCCTCCTCCTCATCGTCACCATGCTCCACCCTCAGCCGCTATGAGAACCAAAAGCGGCGAGACTGGAACACCTTTGGGCAATACCTCCGCAACCACAGGCCGCCACTGTCCCTCTCGCGGTGCAGTGGGGCCCACGTGCTTGAGTTCCTCAGGTACCTAGACCAGTTTGGGAAGACCAAGGTGCACATCCAGCTGTGTCCCTTCTTCGGGAACCCTAACCCTCCTGCACCGTGCCCCTGCCCTCTGCGGCAAGCTTGGGGAAGCCTCGACGCCCTCATCGGCCGCCTCAGAGCCGCCTTTGAAGAGCACGGCGGGAAGCCTGAGGCAAACCCTTTTGGGGCTCGGGCTGTGAGGCTTTATCTGCGTGAGGTTCGAGATTCTCAGGCCAAAGCCAGAGGAATTAGCTACGAAAAGAAGAAGCGGAAGCGCCTACCAGAGAGTAGCACCAGTAGTACTAATAGTACTACTAGTACTGTTCTTCCAGTTCAAGCAATACTGCCCCCTGCTCCTCCCAGTGCAAGC
>Maldo_HF_23158
ATGTCAGCAGCAGCCGCAGCCGCCGCCGCTGCGGCAGTGAGTAGGTCTAGCTCCACCAACAGTAATTCTATCACCTACAACTACCGCCACCAACCGTTATTCAAGCCGTCCTCGCTAACGGCCGTGGTGCCGGTGCTGAGCAGGTACGAGTCCCAGAAGCGGCGGGACTGGATCACGTTTGGGCAGTACCTCAAGAACCACCGCCCGCCGCTGAACCTGTCCCGCTGCAGCGGGGCCCACGTGCTGGAGTTCCTTAGGTATTTGGATCAGTTCGGGAAGACTAAGGTCCATGCGGACGCTTGCCCTTTCTACGGGCACCCTAACCCTCCTGCACCCTGTCCGTGCCCGCTGCGGCAGGCCTGGGGCAGCCTCGACGCAATCATTGGAAGGCTTCGGGCAGCGTTTGAGGAGAACGGCGGGCAGCCCGAGACCAACCCGTTTGGGGCACGAGCAGTGAGGCTGTACCTGAAGGAGGTCAGGGACAGCCAGGCCAAGGCCAGGGGAATTGCTTATGAGAAGAAGAAGAGAAAGAAAGTAGGTCCATCACAAAAGCCGGAAGGGCAAGATGATGTGGAGCAGCAGCAGGGGCAACATGGTACTTTTGGTTCAGATTATGGGTATGGTGCTGCTGTTACTTCATCTGCTGATGCTGCTAGGTGCTCTATGATGCCTTTGTCTGTGCTAATC
>Maldo_HF_28058
ATGTTTACCAACAAAGGAAAAGATGTAGTGGAAGGATCGTCGTCTGCTTCTGCTACTGATCATCGGCAACAGAAGCAAGCTTCGCAGCCGGCTCCACTGAGCCGGTATGAATCGCAGAAGAGGCGAGATTGGAACACTTTTGGGCAGTACTTGAGAAACCAGAGGCCTCCAGTTGCTCTCTCACAGAGCAACTCCAACCATGTTCTTGATTTCCTCAGGTACTTGGACCAATTTGGAAAGACTAAGGTGCACTTACAAGGGTGTGTGTTTTTTGGGCAGCCTGAGCCTCCTGGCCCTTGCACCTGTCCGCTAAGACAAGCTTGGGGCAGCCTTGATGCACTGATCGGACGGCTGAGAGCTGCTTATGAAGAAAATGGTGGGTTGCCAGAAACAAACCCATTTGCAAGTGGAGCTATAAGAGTCTATCTGCGTGAAGTGAGGGACTCTCAAGCCAAAGCTCGGGGGATTCCGTACAAGAAGAAGAAAAAAAAGAGAAAACTAATGAAGGCAAATCTTGACAATAATCCCAACATCTCCCTGCAACAGTCT
>Maldo_HF_30022
ATGGATTCAATCCAAGATATGGATGGAAGTTCAAGCTCTCACCACCATGAGATCACCATGGCATCGAGCCATAACCTAATTATCAACACATCCACGACAATGAACAGCAGTGCTGCTACTGCTAGTAGTACTACCACTGCTAATCTGGTAGCGGCTGCTGGAAGCTCATCTTCTCCTTCCTCGTCGTCATCTCCTGGTTCCAGCAGCCGCTACGAGAACCAAAAGCGGCGTGACTGGAACACCTTCGGACAGTACCTCAAGAACCACCGCCCTCCACTCTCTCTCTCCTGGTGCAGTGGGGCTCACGTTCTCGAATTCCTCCGGTACCTTGACCAGTTTGGCAAGACCAAAGTCCACACCCCAATCTGCCCCTTTTACGGCCATCCAAACCCTCCAGCTCCCTGCCCCTGCCCGCTGCGCCAGGCATGGGGAAGCCTCGACGCCCTCATCGGCCGCCTCCGCGCCGCCTTCGAAGAAAACGGAGGGAAGCCTGAAGCCAACCCCTTTGGTGCTCGAGCCGTGAGGCTTTACCTTCGTGAGGTTCGTGATTTGCAGTCCAAAGCAAGAGGCATCAGCTACGAGAAGAAGAAGCGGAAGAGGCCGCCTCTGCCTCAACAGCTGCCTCCACCGCCTCTGCCGCCGCCAGATCATCATCACCATTATCCCAGTCAACAA
>Maldo_HF_32444
ATGTCTGATTCTATGTCTAGAGAAAGGGGAAAAGATTTCGTCGAAGGATCGTCTGCTGGAGGTTCTCCGAATGATGATCAGCAGCAGCCGGCCACACCAAGCCGCTATGAGTCCCAGAAGAGAAGGGACTGGAACACTTTTGGTCAGTACTTGAAGAACCAGAGGCCTCCAGTGGCGCTGTCTCAGTGCAATTACAACCATGTGCTGGAGTTTCTTAGGTATCTGGACCAGTTTGGGAAGACCAAAGTTCATCTCCAGGGCTGCATGTTTTATGGGCAGCCTGAGCCTCCTGCCCCTTGCACATGTCCACTTAGGCAAGCCTGGGGCAGCCTGGATGCTCTCATAGGGAGGCTGAGGGCGGCCTACGAAGAAAATGGAGGATCCCCGGAGAACAACCCTTTCGCTAGCGGTGCAATCAGGGTTTACCTGAGGGAGGTCAGGGAGTGCCAAGCTAAGGCAAGAGGGATTCCTTATAAGAAGAAGAAGAAGAAGCCAAGTCCAAGTAAGGGATCCGGAGGAAATGATGATGAATCAAGTTCTACCATGCATTTCTCT
>Maldo_HF_38414
ATGGCCATGATCTCTCCCCCATCCTCAGCAATATCCACAACCCCCACCACTCCCAGCCGCTACGAAAACCAAAAGCGGCGGGACTGGAACACCTTCTGCCAGTACCTCCGGAACCACAGGCCGCCGCTGTCGCTCCCGATGTGCAGCGGAGCTCACGTACTTGAGTTCCTCCGGTATCTCGACCAGTTCGGCAAAACCAAGATCCACAACCAGAACTGCCCATTCTTCGGCCTCCCAAACCCACCTGCTCCCTGCCCCTGTCCGCTGAGGCAGGCGTGGGGCAGCCTGGACGCCCTCATTGGCCGCCTTCGAGCTGCCTATGATGAGCACGGCGGGAGGCCTGAAGGCAATCCCTTTGGAGCCAGAGCTGTGAGGCTCTACTTGCGTGAAGTTCGTGATTTCCAGGCAAAGGCAAGAGGGGTTAGTTATGAGAAGAAGAGGAAGAGGCCCAACAATAACAACCCAAAGTCTAGCATGAGTACGGCCATGATCACAAGTTCTGCTTCTACAACTACAACAAGT
>Maldo_HF_40074
ATGGATTCTGCTTCAGGTGGAGCCGGACCGCCCGACCCGAACGCCAGCAGCAGCGAGGGTCCGTCGTCTTCGTCAAGGTCCGCAGCCCCGGCGGCTACTCCTGTAGCGGCCGAGCCCTTGTCAGCATCTCCTGCTCCGCCGAGCCGCTACGAGTCGCAGAAGCGGCGGGACTGGAACACCTTCCTGCAGTACCTCAAGAACCACAAGCCTCCGCTCACGTTGGCCCGCTGCAGTGGGGCCCACGTCATCGAATTCCTTAAGTACCTCGACCAGTTTGGGAAGACTAAAGTCCACGCCGCCGGCTGCCCCTACTTCGGACACCAGAACCCTCCCGCCCCGTGCGCCTGCCCTCTCAAGCAGGCGTGGGGCAGCCTCGACGCGCTCATCGGACGGCTGAGGGCGGCGTACGAGGAGAACGGGGGACGGCCAGAGTCAAACCCCTTTGGCGCTCGAGCGGTGAGGATTTATTTGAGGGAGGTGAGGGAGGGACAGGCTAAGGCAAGAGGAATTCCCTACGAGAAAAAGAAACGAAAACGGCCGACGGTCACTGCCACTGCGCTTGTCGGGAATATGTCGGTAGCGTCCACTCAAGGTGGCGGTGTTGATGGTGATGGCGGTGGCGGTGTTGATGGTGGCGGTTCAAGTAAAACCGTTGCTGCTGCTGCTGCTGCTACTAGTACTGCACTATCTGTCGCTTCGGTGCTTGCCATAACACCAGAGTACAGTCGAATTTTCTCACAAGTCATAGGGAAACCAGGTTACTGGCAA
>Maldo_HF_43467
ATGGATTCTGCTTCAGGTGGAGCCGGACTGCCCGACCCGAACGTCAGCAGCGGCGAGGGTCCGTCGTCTGCGTCAAGGTCGGCAGCCCCGGGGGCTACCGCTGAGCCCCCGTCAGCATCTCCGGCCCCGCCAAGTCGCTACGAGTCGCAGAAGCGGCGGGACTGGAATACCTTCCTGCAGTACCTCAAGAACCACAAGCCTCCGCTCACGCTGGCCCGCTGCAGTGGGGCCCACGTCATCGAGTTCCTCAAGTACCTCGACCAGTTCGGGAAGACCAAAGTCCACGCCACCGGCTGCCCTTACTTTGGACACCCCAACCCTCCCGCCCCGTGCGCCTGCCCGCTCAAGCAGGCATGGGGCAGCCTAGACGCGCTCATCGGACGGTTGAGGGCCGCGTACGAGGAGAACGGGGGACGGCCCGAGTCAAATCCCTTCGGTGCTCGAGCGGTGCGGATTTATTTGAGGGAGGTGAGGGAGGGACAGGCTAAGGCCAGAGGAATTCCCTACGAGAAAAAGAAACGGAAACGGTCGACCGTCACTGCCACTGCGGTTGTAGGGAATGTGTCGGTGGCGTCCACTCAAGGCGTCGGTGGTGATGGTGATGGCGGTGGCGGTGTTGATGGTGGCGGTTCAAGTAACACCGCTGCTGCTACTAGTACTGCAAGCTGCCAGCTTGGGAAGAAGACGAAGAAACAGGGGAAATTCTATATATGTTCTAAGAGAAATAACTATGAATTTTTT
>Malba_002406
ATGTCAGCAGCAGCCGCAGCCGCCGCTGCTGCGGCAGTGAGTAGGTCTAGCTCCACCAACAGTAACTCTATCACCAACAACTACCACCACCAACCGTTATTCAAGCCGTCCCCGCTAACGGCCGTGGTGCCGGTGCTGAGCAGGTACGAGTCCCAGAAGCGGCGGGACTGGATCACGTTTGGGCAGTACCTCAAGAACCACCGCCCGCCGCTGAACCTGTCCCGCTGCAGCGGGGCCCACGTGCTGGAGTTCCTTAGGTATTTGGATCAGTTCGGGAAGACTAAGGTCCATGCGGACGCTTGCCCTTTCTATGGGCACCCTAACCCTCCTGCACCCTGTCCGTGCCCGCTGCGGCAGGCCTGGGGCAGCCTCGACGCAATCATTGGAAGGCTTCGGGCAGCGTTTGAGGAGAACGGCGGGCAGCCCGAGACCAACCCGTTTGGGGCACGAGCAGTGAGGCTGTACCTGAAGGAGGTCAGGGACAGCCAGGCCAAGGCCAGGGGAATTGCTTATGAGAAGAAGAAGAGAAAGAAAGTAGGGCCATCACAACAGCCGGAAGGGCAAGATGATGTGGAGCAGCAGCAGGGGCAACATGGTACTTTTGGTTCAGATTATGGGTATGGTGCTGCTGTTACTTCATCTGCTGCTGCTGCTAGGTGCTCTATGATGCCTTTGTCTGTGCTAATC
>Malba_008853
ATGTCTAGAGAAAGAGGCAAAGATTTCGCCGAAGGATCGTCTGCTGGAGGTTCTCTGAATGATGATCAGCAGCAGCCGGCCACACCAAGCCGCTATGAATCCCAGAAGAGAAGGGACTGGAACACTTTTGGTCAGTACTTGAAGAACCAGAGGCCTCCAGTGGCGCTGTCTCAGAGCAATTACAACCATGTACTGGAGTTTCTTAGGTATCTGGACCAGTTTGGGAAGACCAAAGTTCATCTCCAGGGTTGCATGTTTTATGGGCAGCCTGAGCCTCCTGCTCCTTGCACATGTCCACTTAGGCAAGCCTGGGGCAGCCTGGATGCTCTCATAGGGAGGCTGAGGGCTGCCTACGAAGAAAATGGAGGATCCCCGGAGAACAACCCTTTCGCTAGCGGTGCAATCAGGGTTTACCTGAGGGAGGTCAGGGAGTGCCAAGCTATGGCAAGAGGGATTCCTTTTAAGAAGAAAAAGAAGAAGCCAAGTCCAAGCAAGGGAACCGGACCAAATGATGATGAATCAAGTTCTACCATGCATTTCTCT
>Malba_012245
ATGGAATTAGTTTCAAACCCTATTTCCAACAACCCCAGCATCACCCTTGAAACCCCTATTATCACCAATACCAGGGCCATGATCTCTCCACCACCGTCCTCAGCAATATCCACAACCCCCACCACTCCTCCCACCACTCCCAGTCGCTATGAAAACCAAAAGCGGCGGGACTGGAACACCTTCTGCCAGTACCTCCGGAACCACAGGCCGCCTCTGTCGCTCCCGATGTGCAGCGGAGCCCACGTACTGGAGTTCCTCCGGTACCTCGACCAGTTCGGCAAAACCAAGATCCACATCCACAACTGCCCGTTCTTTGGCCTCCCAAACCCACCTGCTCCCTGCCCCTGTCCGCTGAGGCAGGCGTGGGGCAGCCTGGACGCCCTCATTGGCCGCCTTCGAGCTGCCTATGATGAGCACGGGGGGAAGCCTGAGGGCAATCCCTTTGGAGCCAGAGTTGTGAGGCTCTACTTGCGTGAAGTTCGTGATTTCCAGGCAAAGGCAAGAGGGGTTAGTTATGAGAAGAAGAGGAAGAGGCCCAACAATAACAATCCAAAGTCAAGCATGAGTACGGCCATGATCACAAGTTCTGCTTCTACAACTACAAGT
>Malba_019653
ATGGATTCACTTGAAGAATTTGACCCTTCCAACTCATCAAATACTTCAAGCATCAACATCAACACCACCATCACTACCAACTCATCCTCCTCCTCATTGTCACCGAGCTCCACTCTCAGCCGCTATGAGAACCAAAAGCGGCGAGACTGGAACACCTTCGGGCAGTACCTCCGCAACCACAGGCCACCGCTGTCCCTCTCGCGGTGCAGTGGGGCCCACGTGCTTGAATTCCTCAAGTACCTAGACCAGTTTGGGAAGACCAAGGTGCACATCCAGATGTGTCCCTTCTTCGGGAACCCTAACCCTCCTGCACCGTGCCCCTGCCCTCTGCGGCAAGCTTGGGGAAGCCTCGATGCCCTCATTGGCCGCCTCAGAGCCGCCTTTGAAGAGCACGGAGGGAAGCCTGAGGCAAACCCTTTTGGGGCTCGTGCTGTGAGGCTTTACCTGCGTGAGGTTCGAGATTCTCAGGCCAAAGCCAGAGGAATTAGCTACGAAAAGAAGAAGCGGAAGCGCCCACCACAGAGTAGTAGTAGTACTACTAGTACTATTCTTCCAGTTCAAGCAATACCGCCTCCAGCTCCTCGTAGTTCAAGC
>Malba_019764
ATGTCTGCACCCCATCATGATCACAGTCATCGAAGAAAAGATTCCACTCCCATCGAGGGCTCCTCCTCCTCCTCATCACGATCCACTTCTCAGCAACAGAAAGCACCTCAAACCCTCAGCCGATACGAGTCTCAGAAACGCCGCGACTGGAACACTTTCGGCCAGTACTTGAAGAACCAATCACCTCCAGTCTCACTCTCTCATTGCAACTGCAACCACGTCCTCGATTTCCTCCGCTACTTGGATCAGTTCGGAAAGACTAAGGTTCACTTACACGGTTGCGTCTTCTTTGGGCAGCCTGACCCGCCTGCCCCGTGCACCTGCCCCCTCAGGCAGGCATGGGGCAGTCTGGACGCGCTGATCGGACGCCTCCGTGCTGCCTACGAGGAGCATGGAGGGTCTCCGGAGACTAACCCTTTTGGGAATGGAGCTATTCGGGTTTACTTACGTGAAGTGAAGGAGTGTCAGGCTAAAGCAAGAGGGATTCCGTACAAGAAGAAGAAGAAGAAGAAGAGGAACGGTCAGCTTAAGGCAATTAACGACGAGGGTACTCTGAAGCAGATCACTTCT
>Malba_022333
ATGGATTCTGCTTCAGGTGGAGCCGGACCGCCCGACCCGAACGCCAGCAGCAGCGAGGGTCCGTCGTCTTCGTCAAGGTCCGCAGCCCCGGCGGCTACTCCTGTAGCGGCCGAGCCCTTGTCAGCATCTCCTGCTCCGCCGAGCCGCTACGAGTCGCAGAAGCGGCGGGACTGGAACACCTTCCTGCAGTACCTCAAGAACCACAAGCCTCCGCTCACGTTGGCCCGCTGCAGTGGGGCCCACGTCATCGAATTCCTTAAGTACCTCGACCAGTTTGGGAAGACTAAAGTCCACGCCGCCGGCTGCCCCTACTTCGGACACCAGAACCCTCCCGCCCCGTGCGCCTGCCCTCTCAAGCAGGCGTGGGGCAGCCTCGACGCGCTCATCGGACGGCTGAGGGCGGCGTACGAGGAGAACGGGGGACGGCCAGAGTCAAACCCCTTTGGCGCTCGAGCGGTGAGGATTTATTTGAGGGAGGTGAGGGAGGGACAGGCTAAGGCAAGAGGAATTCCCTACGAGAAAAAGAAACGAAAACGGCCGACGGTCACTGCCACTGCGGTTGTCGGGAATATGTCGGTAGCGTCCACTCAAGGTGGCGGTGTTGATGGTGATGGCGGTGGCGGTGTTGATGGTGGCGGTTCAAGTAAAACCGTTGCTGCTGCTGCTGCTGCTACTAGTACTGCAGTA
>Malba_025514
ATGTCTGATTCTATGTCTAGAGAAAGGGGAAAAGATTTCGTCGAAGGATCGTCTGCTGGAGGGTCTCCGAATGATGATCAGCAGCAGCCGGCCACACCAAGCCGCTATGAGTCCCAGAAGAGAAGGGACTGGAACACTTTTGGTCAGTACTTGAAGAACCAGAGGCCTCCAGTGGCGCTGTCTCAGTGCAATTACAACCATGTGCTGGAGTTTCTTAGGTATCTGGACCAGTTTGGGAAGACCAAAGTTCATCTCCAGGGCTGCATGTTTTATGGGCAGCCTGAGCCTCCTGCCCCTTGCACATGTCCACTTAGGCAAGCCTGGGGCAGCCTGGATGCTCTCATAGGGAGGCTGAGGGCGGCCTACGAAGAAAATGGAGGATCCCCGGAGAACAACCCTTTCGCTAGCGGTGCAATCAGGGTTTACCTGAGGGAGGTCAGGGAGTGCCAAGCTAAGGCAAGAGGGATTCCTTATAAGAAGAAGAAGAAGAAGCCAAGTCCAAGTAAGGGATCCGGAGGAAATGATGATGAATCAAGTTCTACCATGCATTTCTCT
>Malba_026672
ATGGATTCACTTCAAGAATTTGACCCTTCCAACCCATCAAATACTTCAAGCATTAACATCAACATCAACACTACCATCGCTACCAACTCATCCTCCTCCTCATCGTCACCATGCTCCACCCTCAGCCGCTATGAGAACCAAAAGCGGCGAGACTGGAACACCTTTGGGCAGTACCTCCGCAACCACAGGCCGCCACTGTCCCTCTCGCGGTGCAGTGGGGCCCACGTGCTTGAGTTCCTCAGGTACCTGGACCAGTTTGGGAAGACCAAGGTGCACATCCAGCTGTGTCCCTTCTTCGGGAACCCTAACCCTCCTGCACCGTGCCCCTGCCCTCTGCGGCAAGCTTGGGGAAGCCTCGACGCCCTCATCGGCCGCCTCAGAGCCGCCTTTGAAGAGCACGGCGGGAAGCCTGAGGCAAACGCTTTTGGGGCTCGGGCTGTGAGGCTTTATCTGCGTGAGGTTCGAGATTCTCAGGCCAAAGCCAGAGGAATTAGCTACGAAAAGAAGAAGCGGAAGCGCCCACCAGAGAGTAGCACCAGTAGTACTAATAGTACTACTAGTACTGTTCTTCCAGTTCAAGCAATACTGCCCCCTGCTCCTCCCAGTGCCAGC
>Malba_027884
ATGTCAGCAGCAGCCGCAGCGTCCGCGGCGGCGGCACTGAGTAATTCGAGCTCCACTAACAGCAACTCCATCACCGACAACTACCACCACCAACCGTTATTCACACCGTCCCCGCTAGCGGCCGTGACGCCAGTGCTGAGCAGGTACGAGTCCCAGAAGCGGCGGGACTGGATCACGTTCGGGCAGTACCTCAAGAACCACCGCCCGCCGCTTAACCTGTCCCGCTGCAGTGGGGCGCACGTGCTGGAGTTCCTTAGGTATTTGGATCAGTTCGGGAAGACCAAGGTCCACGCGGACGCTTGCCCTTTCTACGGGCACCCGAACCCTCCTGCGCCCTGCCCATGCCCGCTGCGGCAGGCTTGGGGCAGCCTGGACGCTCTCATTGGGCGGCTTCGGGCAGCTTTTGAGGAGAACGGCGGGCACCCCGAGACTAACCCGTTTGGGGCACGGGCAGTGAGGCTGTACCTGAGGGAGGTGAGGGACAGCCAGGCCAGGGCAAGGGGGATTGCTTATGAGAAGAAGAAGAGAAAGAAAGTAGGGCCGTCACAACAGCTGCAGGGGAATGATCAACAACATGATGAGGAGGAGAGGCATGGGCAACATGGTAATTTTGGTTCAGATTATGGGTATAGTGCTGCTGGGGCTTCATCCGCTACTGCCAGGGACTCCATGATGCCCTTATCTGTGCTAATC
>Malba_031099
ATGTTTACCAACAAAGGAAAAGATGTAGTGGAAGGATCGTCGTCTGCTTCTGCTACTGATCATCGGCAACAGAAGCAGGCTTCGCAGCCGGCTCCACTGAGCCGGTATGAATCGCAGAAGAGGCGAGATTGGAACACTTTTGGGCAGTACTTGAGAAACCAGAGGCCTCCAGTTGCTCTCTCACAGAGCAACTCCAACCATGTTCTTGATTTCCTCAGGTACTTGGACCAATTTGGAAAGACTAAGGTGCACTTACAAGGGTGTGTGTTTTTTGGGCAGCCTGAGCCTCCTGGCCCTTGCACCTGTCCGCTAAGACAAGCTTGGGGCAGCCTCGATGCACTGATCGGACGGCTGAGAGCTGCTTATGAAGAAAATGGTGGGTTGCCAGAAACAAACCCATTTGCAAGTGGAGCTATAAGAGTCTATCTGCGTGAAGTGAGGGACTCTCAGGCCAAAGCTCGGGGGATTCCGTACAAGAAGAAGAAAAAAAAGAGAAAACTAATGAAGGCAAATCTTGACAATAATCCCAACATCTCCCTGCAACAGTCT
>Malba_034330
ATGTCTACCAACAAAGGAAAAGATGTAGCGGAAGGATCATCGTCTGCTTCTGCTACTACTGCTGATCATCAGCAACAGAAGCAGATTTCGCAGCCGCCGGCTCAGCTGAGCCGGTACGAGTCACAGAAGAGGAGAGATTGGAACACTTTTGGGCAGTACTTGAGGAACCAGAGGCCTCCAGTTGCTCTTTCACAGAGTAACTCCAACCATGTGCTTGATTTCCTAAGGTACCTGGACCAATTTGGAAAGACCAAGGTGCACGCTCAAGGATGTGTATTTTTTGGGCAACCTGAGCCTCCTGGCCCTTGCACCTGTCCGCTAAGACAAGCTTGGGGCAGCCTTGATGCACTGATCGGACGGCTGAGAGCTGCTTATGAAGAAAATGGTGGGTTGCCAGAAACAAACCCATTTGCAAGTGGAGCTATAAGAGTCTATCTGCGTGAGGTGAGGGACTCTCAAGCCAAGGCTCGGGGAATTCCGTACAAGAAGAAGAAAAAGAAGAGAAATCTAATGAAGGCAAATCTTGACCATAATCCCAACATCTCCATGCAGCAGTCT
>Malba_035237
ATGGATTCAATCCAAGATATGGATGGAAGTTCAAACTCTCACCACCATGAGATCACCATGGCATCGAGCCATAACCTAATTATCAACACATCCACGACAATGAACAGCAGTGCTGCTACTGCTAGTAGTACTACCACTGCTAATCTGGTAGCGGCTGCTGGAAGCTCATCTTCTCCTTCCTCGTCATCATCTCCTGGTTCCAGCAGCCGCTACGAGAACCAAAAGCGGCGTGACTGGAACACCTTCGGACAGTACCTCAAGAACCACCGCCCTCCGCTCTCTCTCTCCTGGTGCAGTGGGGCTCACGTTCTCGAATTCCTCCGGTACCTTGACCAGTTTGGCAAGACCAAAGTCCACACCCCAATCTGCCCCTTTTACGGCCATCCAAACCCTCCAGCTCCCTGCCCCTGCCCGCTGCGCCAGGCATGGGGAAGCCTCGACGCCCTCATCGGCCGCCTCCGCGCCGCCTTCGAAGAAAACGGAGGCAAGCCTGAAGCCAACCCCTTTGGTGCTCGAGCCGTGAGGCTTTACCTTCGTGAGGTTCGTGATTTGCAGTCCAAAGCAAGAGGCATCAGCTACGAGAAGAAGAAGCGGAAGAGGCCGCCTCTGCCTCAACAGCTGCCTCCACCGCCTCTGCCGCCGCCAGATCATCATCACCATTATCCCAGTCAACAA
>Malba_038140
ATGGATTCTGCTTCAGGTGGAGCCGGACTGCCTGACCCGAACGTCAACAGCGGCGAGGGTCCGTCGTCTGCGTCAAGGTCGGCAGCCCCGGGGGCTACCGCTGAGCCCCCGTCAGCATCTCCGGCCCCGCCAAGTCGCTACGAGTCGCAGAAGCGGCGGGACTGGAATACCTTCCTGCAGTACCTCAAGAACCACAAGCCTCCGCTCACGCTGGCCCGCTGCAGTGGGGCCCACGTCATCGAGTTCCTCAAGTACCTCGACCAGTTCGGGAAGACCAAAGTCCACGCCACCGGCTGCCCCTACTTTGGACACCCCAACCCTCCCGCCCCGTGCGCCTGCCCGCTCAAGCAGGCGTGGGGCAGCCTAGACGCGCTCATCGGACGGTTGAGGGCCGCGTACGAGGAGAACGGGGGACGGCCCGAGTCAAATCCCTTCGGTGCTCGAGCGGTGCGGATTTATTTGAGGGAGGTGAGGGAGGGACAGGCTAAGGCCAGAGGAATTCCCTACGAGAAAAAGAAACGGAAACGGTCGACCGTCACTGCCACTGCGGTTGTAGGGAATGTGTCGGTGGCGTCCACTCAAGGCGTCGGTGGTGATGGTGATGGCGGTGGCGGTGTTGATGGTGGCGGTTCAAGTAACACCGCTGCTGCTACTAGTACTGCAGTA
>Malba_044640
ATGGATTCAATCCAAGATATGGATGGAAGTTCTGGCTCTCACCATCATGAGATCACCATAGCATCAAGCCATAACCTAATTATCAACACATCCACACTGATGAACAGCACTGCTGCTAGTACTCCTACTACTTCTCTCGCAGCGGCTTCTGGAAGCTCATCTTCTCCTTCCTCATCATCTCCTGGTTCCAGCAGCCGCTATGAGAACCAAAAGCGGCGTGACTGGAACACCTTCGGACAATACCTCAAGAACCATCGCCCTCCGCTCTCTCTCTCTCGGTGCAGCGGGGCCCACGTTCTCGAATTCCTCCGGTACCTTGACCAGTTCGGCAAGACCAAAGTCCACACCCCAATCTGCCCCTTTTACGGCCATCCAAATCCGCCAGCTCCCTGCCCCTGCCCGCTTCGCCAGGCATGGGGCAGCCTGGACGCCCTCATCGGCCGCCTCCGTGCCGCCTTCGAAGAAAACGGAGGCAAGCCTGAAGCCAACCCCTTCGGTGCTCGAGCCGTGAGGCTCTACCTTCGTGAGGTTCGTGATTTGCAGTCCAAAGCAAGAGGCATCAGCTATGAGAAGAAGAAGCGGAAGAGACCGCCGCTGCCTCAACAGTTGCCTCCACCGCCTCTGCCGCCGCCAGGCCATCATCTCCATCATCCCAGTCAACAA
>Malsi_03g005320
ATGGATTCTGCTTCAGGTGGAGCCGGACCGCCCGACCCGAACGCCAGCAGCAGCGAGGGTCCGTCGTCTTCGTCAAGGTCCGCAGCCCCGGCGGCTACTCCTGTAGCGGCCGAGCCCTTGTCAGCATCTCCCGCTCCGCCGAGCCGCTACGAGTCGCAGAAGCGGCGGGACTGGAACACCTTCCTGCAGTACCTCAAGAACCACAAGCCTCCGCTCACGTTGGCCCGCTGCAGTGGGGCCCACGTCATCGAATTCCTTAAGTACCTCGACCAGTTTGGGAAGACTAAAGTCCACGCCGCCGGCTGCCCCTACTTCGGACACCAGAACCCTCCCGCCCCGTGCGCCTGCCCTCTCAAGCAGGCGTGGGGCAGCCTCGACGCGCTCATCGGACGGCTGAGGGCGGCGTACGAGGAGAACGGGGGACGGCCAGAGTCAAACCCCTTTGGCGCTCGAGCGGTGAGGATTTATTTGAGGGAGGTGAGGGAGGGACAGGCTAAGGCAAGAGGAATTCCCTACGAGAAAAAGAAACGAAAACGGCCGACGGTCACTGCCACTGCGCTTGTCGGGAATATGTCGGTAGCGTCCACTCAAGGTGGCGGTGTTGATGGTGATGGCGGTGGCGGTGTTGATGGTGGCGGTTCAAGTAAAACCGTTGCTGCTGCTGCTGCTACTAGTACTGCAGTA
>Malsi_03g021050
ATGTCTACCAACAAAGGAAAAGATGTAGCGGAAGGATCATCGTCTGCTTCTGCTACTACTACTGATCATCAGCAACAGAAGCAGACTTCGCAGCCGCCAGCTCAGCTGAGCCGGTACGAGTCACAGAAGAGGAGAGATTGGAACACTTTTGGGCAGTACTTGAGGAACCAGAGGCCTCCAGTTGCTCTTTCACAGAGTAACTCCAACCATGTTCTTGATTTCCTAAGGTACCTGGACCAATTTGGAAAGACCAAGGTGCACGCTCAAGGATGTGTATTTTTTGGGCAACCTGAGCCTCCTGGCCCTTGCACCTGTCCGCTAAGACAAGCTTGGGGCAGCCTTGATGCACTGATCGGACGGCTGAGAGCTGCTTATGAAGAAAATGGTGGGTTGCCAGAAACAAACCCATTTGCAAGTGGAGCTATAAGAGTCTATCTGCGTGAGGTGAGGGACTCTCAAGCCAAGGCTCGGGGAATTCCGTACAAGAAGAAGAAAAAGAAGAGAAATCTAATGAAGGCAAATCTTGACCATAATCCCAACATCTCCATGCAGCAGCGCCAAATAGATTTCCAATCCGAATGCACCAGGAAAGCTTTGGAGCCCCCCTCTGGACTGCAACATTCAACTCCATGCCATCAACAACATTTATCTGTTCTTGAAGACCTCGGAGATATTGATGACGAGATGAATGACTTAAGGATAGAGATGTGCATCAATTCCTACAACATGATT
>Malsi_05g025480
ATGTATATAAAGTTACATTCAAGATGCCCTAATTTGGAGGATCAGAAACTGCACGGTGAGACAGCCGCAGCGTCCGCGGCGGCGGCACTGAGTAATTCGAGCTCCACTAACAGCAACTCCATCACCGACAACTACCACCACCAACCGTTATTCACACCGTCCCCGCTAGCGGCCGTGACGCCAGTGCTGAGCAGGTACGAGTCCCAGAAGCGGCGCGACTGGATCACGTTCGGGCAGTACCTCAAGAACCACCGCCCGCCGCTTAACCTGTCCCGCTGCAGTGGGGCGCACGTGCTGGAGTTCCTTAGGTATTTGGATCAGTTCGGGAAGACCAAGGTCCACGCGGACGCTTGCCCTTTCTACGGGCACCCTAACCCTCCTGCGCCCTGCCCATGCCCGCTGCGGCAGGCTTGGGGCAGCCTGGACGCTCTCATTGGGCGGCTTCGGGCAGCTTTTGAGGAGAACGGCGGGCACCCCGAGACTAACCCGTTTGGGGCAAGGGCAGTGAGGCTGTACCTGAGGGAGGTGAGGGACAGCCAGGCCAGGGCAAGGGGGATTGCTTATGAGAAGAAGAAGAGAAAGAAAGTAGGGTCGTCACAACAGCTGCAGGGGAATGATCAACAACATGATGAGGAGGAGAGGCATGGGCAACATGGTAATTTTGGTTCAGATTATGGGTATAGTGCTGCTGGGGCTTCATCCGCTACTGCCAGGGACTCCATGATGCCATTATCTGTGCTAATC
>Malsi_05g028760
ATGGAATTCCTCCACATCCACCACCACGATAATATTATGTCTGCACCTCATCATGATCACAGTCATCGAAGAAAAGACTCCACTCCCATCGAGGGCTCCTCCTCCTCCTCATCACGATCCACTTCTCAACAACAGCAAGCACCTCAACCCCTCAGCCGATACGAGTCCCAGAAACGCCGCGACTGGAACACTTTCGGACAGTACTTGAAGAACCAATCACCCCCAGTGTCGCTCTCTCATTGCAACTGCAACCACGTCCTCGATTTCCTCCGCTACTTGGATCAGTTCGGAAAGACTAAGGTTCACTTACACGGTTGCGTCTTCTTTGGGCAGCCTGACCCGCCTGCCCCGTGCACCTGCCCTCTCAGGCAGGCATGGGGTAGTCTGGACGCGCTGATCGGACGCCTCCGTGCTGCCTACGAGGAGCATGGAGGGTCCCCGGAGACAAACCCTTTTGGGAATGGAGCTATTCGGGTTTACTTACGTGAAGTGAAGGAGTGTCAGGCTAAAGCAAGAGGGATTCCGTACAAGAAGAAGAAGAAGAGGAACGGTCAGCTTAAGGCAATTAACGAGGGTACTCTGAAGCAGATCACGTCT
>Malsi_10g025770
ATGACAAGTCCTCTCAATAGACTTCATCAAGATGAATTCCTCCACAACCACCACCACAATAATATCATGTCTGCACCCCATCATGATCACGGTCATCGAAGAAAAGATTCCACTCCCATCGAGGGCTCCTCCTCCTCCTCATCACGATCCACTTCTCAGCAACAGAAAGCACCTCAACCCCTCAGCCGATACGAGTCTCAGAAACGCCGCGACTGGAACACTTTCGGCCAGTACTTGAAGAACCAATCACCTCCAGTCTCACTCTCTCATTGCAACTGCAACCACGTCCTCGATTTCCTCCGCTACTTGGATCAGTTCGGAAAGACTAAGGTTCACTTACACGGTTGCGTCTTCTTTGGGCAGCCTGACCCGCCTGCCCCGTGCACCTGCCCCCTCAGGCAGGCATGGGGCAGTCTGGACGCGCTGATCGGACGCCTCCGTGCTGCCTACGAGGAGCATGGAGGGTCTCCGGAGACAAACCCTTTTGGGAATGGAGCTATTCGGGTTTACTTACGTGAAGTGAAGGAGTGTCAGGCTAAAGCAAGAGGGATTCCGTACAAGAAGAAGAAGAAGAAGAAGAGGAACGGTCAGCTTAAGGCAATTAACGACGAGGGACCACTACAAGAGCTCAACTGGGATGCATATGTGGGCGATGGATGTAGAAATGGAGCATTATCAATGGAAAAGATTCATCTCTTCATCATATATAATGTATTTATTCTCCCTCTC
>Malsi_11g005480
ATGGATTCTGCTTCAGGTGGAGCCGGACTGCCCGACCCGAACGTCAGCAGCGGCGAGGGTCCGTCGTCTGCGTCAAGGTCGGCAGCCCCGGGGGCTACCGCTGAGCCCCCGTCAGCATCTCCGGCCCCGCCAAGTCGCTACGAGTCGCAGAAGCGGCGGGACTGGAATACCTTCCTGCAGTACCTCAAGAACCACAAGCCTCCGCTCACGCTGGCCCGCTGCAGTGGGGCCCACGTCATCGAGTTCCTCAAGTATCTCGACCAGTTCGGGAAGACCAAAGTCCACGCTACCGGCTGCCCCTACTTTGGACACCCCAACCCTCCCGCCCCGTGCGCCTGCCCGCTCAAGCAGGCGTGGGGCAGCCTAGACGCGCTCATCGGACGGTTGAGGGCCGCGTACGAGGAGAACGGGGGACGGCCCGAGTCAAATCCCTTCGGTGCTCGAGCGGTGCGGATTTATTTGAGGGAGGTGAGGGAGGGACAGGCTAAGGCCAGAGGAATTCCCTACGAGAAAAAGAAACGGAAACGGTCGACCGTCACTGCCACTGCGGTTGTAGGGAATGTGTCGGTGGCGTCCACTCAAGGCGTCGGTGGTGATGGTGATGGCGGTGGCGGTGTTGATGGTGGCGGTTCAAGTAACACCGCTGCTGCTGCTACTAGTACTGCAGTA
>Malsi_11g021790
ATGTTTACCAACAAAGGAAAAGATGTAGTGGAAGGATCGTCGTCTGCTTCTGCTACTGATCATCGGCAACAGAAGCAGGCTTCGCAGCCGGCTCCACTGAGCCGGTATGAATCGCAGAAGAGGCGAGATTGGAACACTTTTGGGCAGTACTTGAGAAACCAGAGGCCTCCAGTTGCTCTCTCACAGAGCAACTCCAACCATGTTCTTGATTTCCTCAGGTACTTGGACCAATTTGGAAAGACTAAGGTGCACTTACAAGGGTGTGTGTTTTTTGGGCAGCCTGAGCCTCCTGGCCCTTGCACCTGTCCGCTAAGACAAGCTTGGGGCAGCCTCGATGCACTGATCGGACGGCTGAGAGCTGCTTATGAAGAAAATGGTGGGTTGCCAGAAACAAACCCATTTGCAAGTGGAGCTATAAGAGTCTATCTGCGTGAAGTGAGGGACTCTCAAGCCAAAGCTCGGGGGATTCCGTACAAGAAGAAGAAAAAAAAGAGAAAACTAATGAAGGCAAATCTTGACAATAATCCCAACATCTCCCTGCAACAAGCATATGGTTTTCTGCATCAT
>Malsi_16g019520
ATGTCTGAAGATTGTATGCGGCGTTTGGCGTCGAGTTACCTCCAATTTGTTGGTGACATTTTCAGCTGGTGGTTCAGGTTGGCTTTGCAGCATGTGGAAAGAACTATGGAAGCCATGGTTGCATGCTTTGTCGCACAGTTGACGCTCACAGAACAGCAATGTTACCCATCCATGGATTCACTTCAAGAATTTGACCCTTCCAACCCATCAAATACTTCAAGCATTAACATCAACATCAACACTACCATCGCTACCAACTCATCCTCCTCCTCATCGTCACCATGCTCCACCCTCAGCCGCTATGAGAACCAAAAGCGGCGAGACTGGAACACCTTTGGGCAATACCTCCGCAACCACAGGCCGCCACTGTCCCTCTCGCGGTGCAGTGGGGCCCACGTGCTTGAGTTCCTCAGGTACCTAGACCAGTTTGGGAAGACCAAGGTGCACATCCAGCTGTGTCCCTTCTTCGGGAACCCTAACCCTCCTGCACCGTGCCCCTGCCCTCTGCGGCAAGCTTGGGGAAGCCTCGATGCCCTCATCGGCCGCCTCAGAGCCGCCTTTGAAGAGCACGGCGGGAAGCCTGAGGCAAACCCTTTTGGGGCTCGGGCTGTGAGGCTTTATCTGCGTGAGGTTCGAGATTCTCAGGCCAAAGCCAGAGGAATTAGCTACGAAAAGAAGAAGCGGAAGCGCCCACCAGAGAGTAGCACCAGTAGTACTAATAGTACTACTAGTACTGTTCTTCCAGTTCAAGCAATACTGCCCCCTGCTCCTCCCAGTGCAAGC
>Malsi_17g020470
ATGTCTGATTCTATGTCTAGAGAAAGGGGAAAAGATTTCGTCGAAGGATCGTCTGCTGGAGGTTCTCCGAATGATGATCAGCAGCAGCCGGCCACACCAAGCCGCTATGAGTCCCAGAAGAGAAGGGACTGGAACACTTTTGGTCAGTACTTGAAGAACCAGAGGCCTCCAGTGGCGCTGTCTCAGTGCAATTACAACCATGTGCTGGAGTTTCTTAGGTATCTGGACCAGTTTGGGAAGACCAAAGTTCATCTCCAGGGCTGCATGTTTTATGGGCAGCCTGAGCCTCCTGCCCCTTGCACATGTCCACTTAGGCAAGCCTGGGGCAGCCTGGATGCTCTCATAGGGAGGCTGAGGGCGGCCTACGAAGAAAATGGAGGATCCCCGGAGAACAACCCTTTCGCTAGCGGTGCAATCAGGGTTTACCTGAGGGAGGTCAGGGAGTGCCAAGCTAAGGCAAGAGGGATTCCTTATAAGAAGAAGAAGAAGAAGCCAAGTCCAAAATTAATCGAAGGGATCACATGGAAATTGAACGAAAAGGAAGGAATTGTTCCAAGGGAATTTGCCAGGATGGTTCAGTACTGT
>Malsy_03g005680
ATGGATTCTGCTTCAGGTGGAGCCGGACGGCCCGACCCGAACGCCAGCAGTAGCGAGGGTCCGTCGTCTTCGTCAAGGTCCGCAGCCCCGGCCGCTACTCCTGTAGCGGCCGAGCCCTTGTCAGCATCTCCTGCTCCGCCGAGCCGCTACGAGTCGCAGAAGCGGCGGGACTGGAACACCTTCCTGCAGTACCTCAAGAACCACAAGCCTCCGCTCACGTTGGCCCGCTGCAGTGGGGCCCACGTCATCGAATTCCTTAAGTACCTCGACCAGTTTGGGAAGACTAAAGTCCACGCCGCCGGCTGCCCCTACTTCGGACACCAGAACCCTCCCGCCCCGTGCGCCTGCCCTCTCAAGCAGGCGTGGGGCAGCCTCGACGCGCTCATCGGACGGCTGAGGGCGGCGTACGAGGAGAACGGGGGACGGCCAGAGTCAAACCCCTTTGGCGCTCGAGCGGTGAGGATTTATTTGAGGGAGGTGAGGGAGGGACAGGCTAAGGCAAGAGGAATTCCCTACGAGAAAAAGAAACGAAAACGGCCGACGGTCACTGCCACTGCGGTTGTCGGGAATATGTCGGTAGCGTCCACTCAAGGTGGCGGTGTTGATGGTGATGGCGGTGGCGGTGTTGATGGTGGCGGTTCAAGTAAAACCGTTGCTGCTGCTGCTGCTGCTACTAGTACTGCAGTA
>Malsy_03g022340
ATGTCTACCAACAAAGGAAAAGATGTAGCGGAAGGATCATCGTCTGCTTCTGCTACTACTACTGATCATCAGCAACAGAAGCAGACTTCGCAGCCGCCAGCTCAGCTGAGCCGGTACGAGTCACAGAAGAGGAGAGATTGGAACACTTTTGGGCAGTACTTGAGGAACCAGAGGCCTCCAGTTGCTCTTTCACAGAGTAACTCCAACCATGTGCTTGATTTCCTAAGGTACCTGGACCAATTTGGAAAGACCAAGGTGCACGCTCAAGGATGTGTATTTTTTGGGCAACCTGAGCCTCCTGGCCCTTGCACCTGTCCGCTAAGACAAGCTTGGGGCAGCCTTGATGCACTGATCGGACGGCTGAGAGCTGCTTATGAAGAAAATGGTGGGTTGCCAGAAACAAACCCATTTGCAAGTGGAGCTATAAGAGTCTATCTGCGTGAGGTGAGGGACTCTCAAGCCAAGGCTCGGGGAATTCCGTACAAGAAGAAGAAAAAGAAGAGAAATCTAATGAAGGCAAATCTTGACCATAATCCCAACATCTCCATGCAGCAGTCT
>Malsy_04g020050
ATGATCTCTCCACCACCGTCCTCAGCAATATCCACAACCCCCACCACTCCTCCCACCACTCCCAGTCGCTATGAAAACCAAAAGCGGCGGGACTGGAACACCTTCTGCCAGTACCTCCGGAACCACAGGCCGCCTCTGTCGCTCCCGATGTGCAGCGGAGCCCACGTACTGGAGTTCCTCCGGTACCTCGACCAGTTCGGCAAAACCAAGATCCACATCCACAACTGCCCGTTCTTTGGCCTCCCAAACCCACCTGCTCCATGCCCCTGTCCGCTGAGGCAGGCGTGGGGCAGCCTGGACGCCCTCATTGGCCGCCTTCGAGCTGCCTATGATGAGCACGGGGGGAAGCCTGAGGGCAATCCCTTTGGAGCCAGAGTTGTGAGGCTCTACTTGCGTGAAGTTCGTGATTTCCAGGCAAAGGCAAGAGGGGTTAGTTATGAGAAGAAGAGGAAGAGGCCCAACAATAACAATCCAAAGTCAAGCATGAGTACGGCCATGATCACAAGTTCTGCTTCTACAACTACAAAAAGGGAAATGCATACTTTTGGGGTTTGGAGCTTGCCCTTTTTGGTGATCAGAAATTTC
>Malsy_05g018350
ATGGATGGAAGTTCTGGCTCTCACCATCATGAGATCACCATAGCATCAAGCCATAACCTAATTATCAACACATCCACACTGATGAACAGCACTGCTGCTAGTACTCCTACTACTTCTCTCGCAGCGGCTTCTGGAAGCTCATCTTCTCCTTCCTCATCATCTCCTGGTTCCAGCAGCCGCTATGAGAACCAAAAGCGGCGTGACTGGAACACCTTCGGACAATACCTCAAGAACCATCGCCCTCCGCTCTCTCTCTCTCGGTGCAGCGGGGCCCACGTTCTCGAATTCCTCCGGTACCTTGACCAGTTCGGCAAGACCAAAGTCCACACCCCAATCTGCCCCTTTTACGGCCATCCAAATCCGCCAGCTCCCTGCCCCTGCCCGCTTCGCCAGGCATGGGGCAGCCTGGACGCCCTCATCGGCCGCCTCCGTGCCGCCTTCGAAGAAAACGGAGGCAAGCCTGAAGCCAACCCCTTCGGTGCTCGAGCCGTGAGGCTCTACCTTCGTGAGGTTCGTGATTTGCAGTCCAAAGCAAGAGGCATCAGCTATGAGAAGAAGAAGCGGAAGAGACCGCCGCTGCCTCAACAGTTGCCTCCACCGCCTCTGCCGCCGCCAGGCCATCATCTCCATCATCCCACCACTGCTATGCTGACTAAAAAGACCCGTGTTTTCATGAAT
>Malsy_05g026560
ATGGAATTCCTCCACATCCACCACCACGATAATATTATGTCTGCACCTCATCATGATCACAGTCATCGAAGAAAAGACTCCACTCCCATCGAGGGCTCCTCCTCCTCCTCATCACGATCCACTTCTCAACAACAGCAAGCACCTCAACCCCTCAGCCGATACGAGTCCCAGAAACGCCGCGACTGGAACACTTTCGGACAGTACTTGAAGAACCAATCACCCCCAGTGTCGCTCTCTCATTGCAACTGCAACCACGTCCTCGATTTCCTCCGCTACTTGGATCAGTTCGGAAAGACTAAGGTTCACTTACACGGTTGCGTCTTCTTTGGGCAGCCTGACCCGCCTGCCCCGTGCACCTGCCCTCTCAGGCAGGCATGGGGTAGTCTGGACGCGCTGATCGGACGCCTCCGTGCTGCCTACGAGGAGCATGGAGGGTCCCCGGAGACAAACCCTTTTGGGAATGGAGCTATTCGGGTTTACTTACGTGAAGTGAAGGAGTGTCAGGCTAAAGCAAGAGGGATTCCGTACAAGAAGAAGAAGAAGAGGAACGGTCAGCTTAAGGCAATTAACGAGGGTACTCTGAAGCAGATCACGTCT
>Malsy_09g019950
ATGTCTAGAGAAAGAGGCAAAGATTTCGCCGAAGGATCGTCTGCTGGAGGTTCTCTGAATGATGATCAGCAGCAGCCGGCCACACCAAGCCGCTATGAATCCCAGAAGAGAAGGGACTGGAACACTTTTGGTCAGTACTTGAAGAACCAGAGGCCTCCAGTGGCGCTGTCTCAGAGCAATTACAACCATGTACTGGAGTTTCTTAGGTATCTGGACCAGTTTGGGAAGACCAAAGTTCATCTCCAGGGTTGCATGTTTTATGGGCAGCCTGAGCCTCCTGCTCCTTGCACATGTCCACTTAGGCAAGCCTGGGGCAGCCTGGATGCTCTCATAGGGAGGCTGAGGGCTGCCTACGAAGAAAATGGAGGATCCCCGGAGAACAACCCTTTCGCTAGCGGTGCAATCAGGGTTTACCTGAGGGAGGTCAGGGAGTGCCAAGCTATGGCAAGAGGGATTCCTTTTAAGAAGAAAAAGAAGAAGCCAAGTCCAAGCAAGGGATCCGGACCAAATGATGATGAATCAAGTTCTACCATGCATTTCTCT
>Malsy_10g017500
ATGGATTCAATCCAAGATATGGATGGAAGTTCAAGCTCTCACCACCATGAGATCACCATGGCATCGAGCCATAACCTAATTATCAACACATCCACGACAATGAACAGCAGTGCTGCTACTGCTAGTAGTACTACCACTGCTAATCTGGTAGCGGCTGCTGGAAGCTCATCTTCTCCTTCCTCGTCATCATCTCCTGGTTCCAGCAGCCGCTACGAGAACCAAAAGCGGCGTGACTGGAACACCTTCGGACAGTACCTCAAGAACCACCGCCCTCCACTCTCTCTCTCCTGGTGCAGTGGGGCTCACGTTCTCGAATTCCTCCGATACCTTGACCAGTTTGGCAAGACCAAAGTCCACACCCCAATCTGCCCCTTTTACGGCCATCCAAACCCTCCAGCTCCCTGCCCCTGCCCGCTGCGCCAGGCATGGGGAAGCCTCGACGCCCTCATCGGCCGCCTCCGCGCCGCCTTCGAAGAAAACGGAGGGAAGCCTGAAGCCAACCCCTTTGGTGCTCGAGCCGTGAGGCTTTACCTTCGTGAGGTTCGTGATTTGCAGTCCAAAGCAAGAGGCATCAGCTACGAGAAGAAGAAGCGGAAGAGGCCGCCTCTGCCTCAACAGCTCCCTCCACCGCCTCTGCCGCCGCCAGATCATCATCACCATTATCCCAGGTGCGTTTGGTACGTGGGACGGGACGGGACGGAACGGGACGAGGCGTTCCGTCCCGCGTTTGGTGCGCCAAAAATGGGTGGAACGGGCTGTTCCACGGGACAGATTTTGAGTGTTTTTGCGTTCCACCTCCCCCCCTGGAACGGGTTTGTTCCACGTTTGTGGAACGCAATGTTTTACCATTTTAAGACAAATATACCCCATGTCTTTTTCAAAAATTACACCTTCGTTCCGTCCCGTCCCGTTCTGTCCCGTCCCGTTCCGTTCCGTTCCGTTCCGTTCCGTCTGCGTACCAAACGCACCCTTAGGGAACTGACGTCACCATCGGTTTCATGCACCCTT
>Malsy_10g022030
ATGGATGCAGCAGCCGCAGCCGCCGCCGCTGCGGCAGTGAGTAGGTCTAGCTCCACCAACAGTAATTCTATCACCTACAACTACGGCCACCAACCGTTATTCAAGCCGTCCCCGCTAACGGCCGTGGTGCCGGTGCTGAGCAGGTACGAGTCCCAGAAGCGGCGGGACTGGATCACGTTTGGGCAGTACCTCAAGAACCACCGCCCGCCGCTGAACCTGTCCCGCTGCAGCGGGGCCCACGTGCTGGAGTTCCTTAGGTATTTGGATCAGTTCGGGAAGACTAAGGTCCATGCGGACGCTTGCCCTTTCTACGGGCACCCTAACCCTCCTGCACCCTGTCCGTGCCCGCTGCGGCAGGCCTGGGGCAGCCTCGACGCAATCATTGGAAGGCTTCGGGCAGCGTTTGAGGAGAACGGCGGGCAGCCCGAGACCAACCCGTTTGGGGTACGAGCAGTGAGGCTGTACCTGAAGGAGGTCAGGGACAGCCAGGCCAAGGCCAGGGGAATTGCTTATGAGAAGAAGAAGAGAAAGAAAGTAGGTCCATCACAACAGCCGGAAGGGCAAGATGATGTGGAGCAGCAGCAGGGGCAACATGGTACTTTTGGTTCAGATTATGGGTATGGTGCTGCTGTTACTTCATCTGCTGCTGCTGCTAGGTGCTCTATGATGCCTTTGTCTGTGCTAATC
>Malsy_10g024590
ATGGAATTCCTCCACAACCACCACCACAATAATATCATGTCTGCACCCCATCATGATCACAGTCATCGAAGAAAAGATTCCACTCCCATTGAGGGCTCCTCCTCCTCCTCATCACGATCCACTTCTCAGCAACAGAAAGCACCTCAACCCCTCAGCCGATACGAGTCTCAGAAACGCCGCGACTGGAACACTTTCGGCCAGTACTTGAAGAACCAATCACCTCCAGTCTCACTCTCTCATTGCAACTGCAACCACGTCCTCGATTTCCTCCGCTACTTGGATCAGTTCGGAAAGACTAAGGTTCACTTACACGGTTGCGTCTTCTTTGGGCAGCCTGACCCGCCTGCCCCGTGCACCTGCCCCCTCAGGCAGGCATGGGGCAGTCTGGACGCCCTGATCGGACGCCTCCGTGCTGCCTACGAGGAGCATGGAGGGTCTCCGGAGACAAACCCTTTTGGGAATGGAGCTATTCGGGTTTACTTACGTGAAGTGAAGGAGTGTCAGGCTAAAGCAAGAGGGATTCCGTACAAGAAGAAGAAGAAGAAGAAGAGGAACGGTCAGCTTAAGGCAATTAACGACGAGGGTACTCTGAAGCAGATCACTTCT
>Malsy_11g005430
ATGCGTGGAGCCGGACTGCCCGACCCGAACGTCAGCAGCGGCGAGGGTCCGTCGTCTGCGTCAAGGTCGGCAGCCCCGGGGGCTACCGCTGAGCCCCCGTCAGCACCTCCGGCCCCGCCAAGTCGCTACGAGTCGCAGAAGCGGCGGGACTGGAATACCTTCCTGCAGTACCTCAAGAACCACAAGCCTCCGCTCACGCTGGCCCGCTGCAGTGGGGCCCACGTCATCGAGTTCCTCAAGTACCTCGACCAGTTCGGGAAGACCAAAGTCCACGCCACCGGCTGCCCTTACTTTGGACACCCCAACCCTCCCGCCCCGTGCGCCTGCCCGCTCAAGCAGGCATGGGGCAGCCTAGACGCGCTCATCGGACGGTTGAGGGCCGCGTACGAGGAGAACGGGGGACGGCCCGAGTCAAATCCCTTCGGTGCTCGAGCGGTGCGGATTTATTTGAGGGAGGTGAGGGAGGGACAGGCTAAGGCCAGAGGAATTCCCTACGAGAAAAAGAAACGGAAACGGTCGACCGTCACTGCCACTGCGGTTGTAGGGAATGTGTCGGTGGCGTCCACTCAAGGCGTCGGTGGTGATGGTGATGGCGGTGGCGGTGTTGATGGTGGCGGTTCAAGTAACACCGCTGCTGCTACTAGTACTGCAGTA
>Malsy_11g023150
ATGTTTACCAACAAAGGAAAAGATGTAGTGGAAGGATCGTCGTCTGCTTCTGCTACTGATCATCGGCAACAGAAGCAAGCTTCGCAGCCGGCTCCACTGAGCCGGTATGAATCGCAGAAGAGGCGAGATTGGAACACTTTTGGGCAGTACTTGAGAAACCAGAGGCCTCCAGTTGCTCTCTCACAGAGCAACTCCAACCATCCTGAGCCTCCTGGCCCTTGCACCTGTCCGCTAAGACAAGCTTGGGGCAGCCTTGATGCACTGATCGGACGGCTGAGAGCTGCTTATGAAGAAAATGGTGGGTTGCCAGAAACAAACCCATTTGCAAGTGGAGCTATAAGAGTCTATCTGCGTGAAGTGAGGGACTCTCAAGCCAAAGCTCGGGGGATTCCGTACAAGAAGAAGAAAAAAAAGAGAAAACTAATGAAGGCAAATCTTGACAATAATCCCAACATCTCCCTGCAACAGTATAGATTCATCAAGAAGACGGAGTTCTCTTCTAACTCATACCCTTTCGATCGGTGGATTCAGATAGCAACATCAGTACATGAAGACCTCGGAGATGTTGATAGTGAGATGAATGACTTAAAGATGGAGGAATGCATCAATTCCTGCAACATGATTTATCTCAAATGCTTTGAAATTTTAGAGCATATGTGGGACGAGGCATTCCGTTCCACGTTTGGTGCGTCTAAAACAGGTGGAACGCGCTGTTCCACAGGACTAGTTTTGGGTGATTTTCGTTTCGCCTCATCCCCTTGGAACGACTTGTTTCACATCCGTGAAACACAAAATTATAACATCTTCGTCTCCTTCCTCCTTATTTCCATCCGAGGGCATCTTTGCTCCTCCGTTCCGTCCCGTCCCGTCCCATTATGTTCCATCTCGTCCCATCTGCATACCAAACGATACCAAACCTTTTTAAATATTCCAAACAAGTACCAAACCTAT
>Malsy_12g021720
ATGGCCATGATCTCTCCCCCATCCTCAGCAATATCCACAACCCCCACCACTCCCAGCCGCTACGAAAACCAAAAGCGGCGGGACTGGAACACCTTCTGCCAGTACCTCCGGAACCACAGGCCGCCGCTGTCACTCCCGATGTGCAGCGGAGCTCACGTACTTGAGTTCCTCCGGTATCTCGACCAGTTCGGCAAAACCAAGATCCACAACCAGAACTGCCCATTCTTCGGCCTCCCAAACCCACCTGCTCCCTGCCCCTGTCCGCTGAGGCAGGCGTGGGGCAGCCTGGACGCCCTCATTGGCCGCCTTCGAGCTGCCTATGATGAGCACGGCGGGAGGCCTGAAGGCAATCCCTTTGGAGCCAGAGCTGTGAGGCTCTACTTGCGTGAAGTTCGTGATTTCCAGGCAAAGGCAAGAGGGGTTAGTTATGAGAAGAAGAGGAAGAGGCCCAACAATAACAACCCAAAGTCTAGCATGAGTACGGCCATGATCACAAGTTCTGCTTCTACAACTACAACAAAATGTAGGGAGTTTTGTCTTAGTAGTGGTACAGCTATTAAAAAATTTAAAACTAATGTTGATAAGTCATCAAAATATGTAAAAATTGATGAACTTAATTGGGGAAAGTATTACGAATTGTTTATTTATGTATTTACTACT
>Malsy_16g017600
ATGGTTATACACTACATTTACCCATCCATGGATTCACTTCAAGAATTTGACCCTTCCAACCCATCAAATACTTCAAGCATTAACATCAACATCAACACTACCATCGCTACCAACTCATCCTCCTCCTCATCGTCATCATGCGCCACCCTCAGCCGCTATGAGAACCAAAAGCGGCGTGACTGGAACACCTTTGGGCAATACCTCCGTAACCACAGGCCGCCACTGTCCCTCTCGCGGTGCAGTGGGGCCCACGTGCTTGAGTTCCTCAGGTACCTGGACCAGTTTGGGAAGACCAAGGTGCACATCCAGCTGTGTCCCTTCTTCGGGAACCCTAACCCTCCTGCACCGTGCCCCTGCCCTCTGCGGCAAGCTTGGGGAAGCCTCGACGCCCTCATCGGCCGCCTCAGAGCCGCCTTTGAAGAGCACGGCGGGAAGCCTGAGGCAAACCCTTTTGGGGCTCGGGCTGTGAGGCTTTATCTGCGTGAGGTTCGAGATTCTCAGGCCAAAGCCAGAGGAATTAGCTACGAAAAGAAGAAGCGGAAGCGCCCACCAGAGAGTAGCACCAGTAGTACTAATAGTACTGCTAGTACTGTTCTTCCAGTTCAAGCAATACTGCCCCCTGCTCCTCCCAGTGCAAGC
>Malsy_17g020560
ATGTCTGATTCTATGTCTAGAGAAAGGGGAAAAGATTTCGTCGAAGGATCGTCTGCTGGAGGTTCTCCGAATGATGATCAGCAGCAGCCGGCCACACCAAGCCGCTATGAGTCCCAGAAGAGAAGGGACTGGAACACTTTTGGTCAGTACTTGAAGAACCAGAGGCCTCCAGTGGCGCTGTCTCAGTGCAATTACAACCATGTGCTGGAGTTTCTTAGGTATCTGGACCAGTTTGGGAAGACCAAAGTTCATCTCCAGGGCTGCATGTTTTATGGGCAGCCTGAGCCTCCTGCCCCTTGCACATGTCCACTTAGGCAAGCCTGGGGCAGCCTGGATGCTCTCATAGGGAGGCTGAGGGCGGCCTACGAAGAAAATGGAGGATCCCCGGAGAACAACCCTTTCGCTAGCGGTGCAATCAGGGTTTACCTGAGGGAGGTCAGGGAGTGCCAAGCTAAGGCAAGAGGGATTCCTTATAAGAAGAAGAAGAAGAAGCCAAGTCCAAAATTAATCGAAGGGATCACATGGAAATTGAACGAAAAGGAAGGAATTGTTGCAAGGGAATTTGCCAGGATGGTTCAGTACTGT
>Malsy_scaffold2570g001820
ATGTATATAAAGTTACATTCAAGATGCCCTAATTTGGAGGATCAGAAACTGCACGCAGCAGCCGCAGCGTCCGCGGCGGCGGCACTGAGTAATTCGAGCTCCACTAACAGCAACTCCATCACCGACAACTACCACCACCAACCGTTATTCACACCGTCCCCGCTAGCGGCCGTGACGCCAGTGCTGAGCAGGTACGAGTCCCAGAAGCGGCGCGACTGGATCACGTTCGGGCAGTACCTCAAGAACCACCGCCCGCCGCTTAACCTGTCCCGCTGCAGTGGGGCGCACGTGCTGGAGTTCCTTAGGTATTTGGATCAGTTCGGGAAGACCAAGGTCCACGCGGACGCTTGCCCTTTCTACGGGCACCCTAACCCTCCTGCGCCCTGCCCATGCCCGCTGCGGCAGGCTTGGGGCAGCCTGGACGCTCTCATTGGGCGGCTTCGGGCAGCTTTTGAGGAGAACGGCGGGCACCCCGAGACTAACCCGTTTGGGGCAAGGGCAGTGAGGCTGTACCTGAGGGAGGTGAGGGACAGCCAGGCCAGGGCAAGGGGGATTGCTTATGAGAAGAAGAAGAGAAAGAAAGTAGGGTCGTCACAACAGCTGCAGGGGAATGATCAACAACATGATGAGGAGGAGAGGCATGGGCAACATGGTAATTTTGGTTCAGATTATGGGTATAGTGCTGCTGGGGCTTCATCCGCTACTGCCAGGGACTCCATGATGCCATTATCTGTGCTAATC
>Maldo_GDDH_03G1061600
ATGGATTCTGCTTCAGGTGGAGCCGGACCGCCCGACCCGAACGCCAGCAGCAGCGAGGGTCCGTCGTCTTCGTCAAGGTCCGCAGCCCCGGCGGCTACTCCTGTAGCGGCCGAGCCCTTGTCAGCATCTCCCGCTCCGCCGAGCCGCTACGAGTCGCAGAAGCGGCGGGACTGGAACACCTTCCTGCAGTACCTCAAGAACCACAAGCCTCCGCTCACGTTGGCCCGCTGCAGTGGGGCCCACGTCATCGAATTCCTTAAGTACCTCGACCAGTTTGGGAAGACTAAAGTCCACGCCGCCGGCTGCCCCTACTTCGGACACCAGAACCCTCCCGCCCCGTGCGCCTGCCCTCTCAAGCAGGCGTGGGGCAGCCTCGACGCGCTCATCGGACGGCTGAGGGCGGCGTACGAGGAGAACGGGGGACGGCCAGAGTCAAACCCCTTTGGCGCTCGAGCGGTGAGGATTTATTTGAGGGAGGTGAGGGAGGGACAGGCTAAGGCAAGAGGAATTCCCTACGAGAAAAAGAAACGAAAACGGCCGACGGTCACTGCCACTGCGCTTGTCGGGAATATGTCGGTAGCGTCCACTCAAGGTGGCGGTGTTGATGGTGATAGCGGTGGCGGTGTTGATGGTGGCGGTTCAAGTAAAACCGTTGCTGCTGCTGCTGCTACTAGTACTGCACTATCTGTCGCTTCGGTGCTTGCCATAACACCAGAGTACAGTCGAATTTTCTCACAAGTCATGGGGAAACCAGGTTACTGGCAA
>Maldo_GDDH_03G1242600
TCTAGCGCCCTTGATGTGATCTCTTGTTCAATATTATTATTATTTCCTTTTTCTTCTCTCCCACTGCAAATTTGTTTTCTTCTCCAGCCAAATTCCTTTCCACCTTCTCTCATACTCAAAGAAATAGTAAAAAACAAAACAAAATTATCACTCGCCGGGATGTCTACCAACAAAGGAAAAGATGTAGCGGAAGGATCATCGTCTGCTTCTGCTACTACTACTGATCATCAGCAACAGAAGCAGACTTCGCAGCCGCCAGCTCAGCTGAGCCGGTACGAGTCACAGAAGAGGAGAGATTGGAACACTTTTGGGCAGTACTTGAGGAACCAGAGGCCTCCAGTTGCTCTTTCACAGAGTAACTCCAACCATGTGCTTGATTTCCTAAGGTACCTGGACCAATTTGGAAAGACCAAGGTGCACGCTCAAGGATGTGTATTTTTTGGGCAACCTGAGCCTCCTGGCCCTTGCACCTGTCCGCTAAGACAAGCTTGGGGCAGCCTTGATGCACTGATCGGACGGCTGAGAGCTGCTTATGAAGAAAATGGTGGGTTGCCAGAAACAAACCCATTTGCAAGTGGAGCTATAAGAGTCTATCTGCGTGAGGTGAGGGACTCTCAAGCCAAGGCTCGGGGAATTCCGTACAAGAAGAAGAAAAAGAAGAGAAATCTAATGAAGGCAAATCTTGACCATAATCCCAACATCTCCATGCAGCAGTCT
>Maldo_GDDH_04G1229700
ATGGATTTAGTTTCAAACCCTATTCCCAACAACCCCAGCATCACCCTTGAAACCCCTATTATCACCAATACCAGGGCCATGATCTCTCCACCACCGTCCTCAGCAATATCCACAACCCCCACCACTCCTCCCACCACTCCCAGTCGCTATGAAAACCAAAAGCGGCGGGACTGGAACACCTTCTGCCAGTACCTCCGGAACCACAGGCCGCCTCTGTCGCTCCCGATGTGCAGCGGAGCCCACGTACTGGAGTTCCTCCGGTACCTCGACCAGTTCGGCAAAACCAAGATCCACATCCACAACTGCCCGTTCTTTGGCCTCCCAAACCCACCTGCTCCATGCCCCTGTCCGCTGAGGCAGGCGTGGGGCAGCCTGGACGCCCTCATTGGCCGCCTTCGAGCTGCCTATGATGAGCACGGGGGGAAGCCTGAGGGCAATCCCTTTGGAGCCAGAGTTGTGAGGCTCTACTTGCGTGAAGTTCGTGATTTCCAGGCAAAGGCAAGAGGGGTTAGTTATGAGAAGAAGAGGAAGAGGCCCAACAATAACAATCCAAAGTCAAGCATGAGTACGGCCATGATCACAAGTTCTGCTTCTACAACTACAAGT
>Maldo_GDDH_05G1195700
ATGGATTCAATCCAAGATATGGATGGAAGTTCTGGCTCTCACCATCATGAGATCACCATAGCATCAAGCCATAACCTAATTATCAACACATCCACACTGATGAACAGCACTGCTGCTAGTACTCCTACTACTTCTCTCGCAGCGGCTTCTGGAAGCTCATCTTCTCCTTCCTCATCATCTCCTGGTTCCAGCAGCCGCTATGAGAACCAAAAGCGGCGTGACTGGAACACCTTCGGACAATACCTCAAGAACCATCGCCCTCCGCTCTCTCTCTCTCGGTGCAGCGGGGCCCACGTTCTCGAATTCCTCCGGTACCTTGACCAGTTCGGCAAGACCAAAGTCCACACCCCAATCTGCCCCTTTTACGGCCATCCAAATCCGCCAGCTCCCTGCCCCTGCCCGCTTCGCCAGGCATGGGGCAGCCTGGACGCCCTCATCGGCCGCCTCCGTGCCGCCTTCGAAGAAAACGGAGGCAAGCCTGAAGCCAACCCCTTCGGTGCTCGAGCCGTGAGGCTCTACCTTCGTGAGGTTCGTGATTTGCAGTCCAAAGCAAGAGGCATCAGCTATGAGAAGAAGAAGCGGAAGAGACCGCCGCTGCCTCAACAGTTGCCTCCACCGCCTCTGCCGCCGCCAGGCCATCATCTCCATCATCCCAGTCAACAA
>Maldo_GDDH_05G1264700
ATGGGACCCTCCTTTTGTTTCCTTCCCCCATCTTCTCTCTTCTCATTGAAATTATGTCCCCCCACTTCCTCTCCTCTCCTTCTTTCCCTCCCCGGCCCCTACCCACTCTTTATATATTCCTACACGTCTTTCTACCGTCTCTCATACATTTCACACATAGCACTTTGTCCTCATATCATCATACAATTTAATCGTTTTGAAAGCCATCAAACTTTGTGTACCATGTCAGCAGCAGCCGCAGCGTCCGCGGCGGCGGCACTGAGTAATTCGAGCTCCACTAACAGCAACTCCATCACCGATAACTACCACCACCAACCGTTATTCACACCGTCCCCGCTAGCGGCCGTGACGCCAGTGCTGAGCAGGTACGAGTCCCAGAAGCGGCGGGACTGGATCACGTTCGGGCAGTACCTCAAGAACCACCGCCCGCCGCTTAACCTGTCCCGCTGCAGTGGGGCGCACGTGCTGGAGTTCCTTAGGTATTTGGATCAGTTCGGGAAGACCAAGGTCCACGCGGACGCTTGCCCTTTCTACGGGCACCCTAACCCTCCTGCGCCCTGCCCATGCCCGCTGCGGCAGGCTTGGGGCAGCCTGGACGCTCTCATTGGGCGGCTTCGGGCAGCGTTTGAGGAGAACGGCGGGCACCCCGAGACTAACCCGTTTGGGGCACGGGCAGTGAGGCTGTACCTGAGGGAGGTGAGGGACAGCCAGGCCAGGGCAAGGGGGATTGCTTATGAGAAGAAGAAGAGAAAGAAAGTAGGGCCGTCACAACAGCTGCAGGGGAATGATCAACAACATGATGAGGAGGAGAGGCATGGGCAACATGGTAATTTTGGTTCAGATTATGGGTATAGTGCTGCTGGGGCTTCATCCGCTACTGCCAGGGACTCCATGATGCCCTTATCTGTGCTAATC
>Maldo_GDDH_05G1300800
ATGACAAGTCCTCTCTATAGACTTCATCAAGATGTAATTTTCATCTTTCTTTCATTGCACTATAACCTATTCATTCTTTCTTCCACACACCTCTCTCTCTCTCTCTCTATTTGCTTCCTTCTTTTTCCCCTTGTCATTTCTCCATTTCTTGCAAAAAATACACAGGAATTCCTCCACATCCACCACCACGATAATATTATGTCTGCACCTCATCATGATCACAGTCATCGAAGAAAAGACTCCACTCCCATCGAGGGCTCCTCCTCCTCCTCATCACGATCCACTTCTCAACAACAGCAAGCACCTCAACCCCTCAGCCGATACGAGTCCCAGAAACGCCGCGACTGGAACACTTTCGGACAGTACTTGAAGAACCAATCACCCCCAGTGTCGCTCTCTCATTGCAACTGCAACCACGTCCTCGATTTCCTCCGCTACTTGGATCAGTTCGGAAAGACTAAGGTTCACTTACACGGTTGCGTCTTCTTTGGGCAGCCTGACCCGCCTGCCCCGTGCACCTGCCCTCTCAGGCAGGCATGGGGTAGTCTGGACGCGCTGATCGGACGCCTCCGTGCTGCCTACGAGGAGCATGGAGGGTCCCCGGAGACAAACCCTTTTGGGAATGGAGCTATTCGGGTTTACTTACGTGAAGTGAAGGAGTGTCAGGCTAAAGCAAGAGGGATTCCGTACAAGAAGAAGAAGAAGAGGAACGGTCAGCTTAAGGCAATTAACGAGGGTACTCTGAAGCAGATCACGTCT
>Maldo_GDDH_09G1237600
ATCAGTCATCACCGCTCTATGTCTAGAGAAAGAGGCAAAGATTTCGCCGAAGGATCGTCTGCTGGAGGTTCTCTGAATGATGATCAGCAGCAGCCTGCCACACCAAGCCGCTATGAATCCCAGAAGAGAAGGGACTGGAACACTTTTGGTCAGTACTTGAAGAACCAGAGGCCTCCAGTGGCGCTGTCTCAGAGCAATTACAACCATGTACTGGAGTTTCTTAGGTATCTGGACCAGTTTGGGAAGACCAAAGTTCATCTCCAGGGTTGCATGTTTTATGGGCAGCCTGAGCCTCCTGCTCCTTGCACATGTCCACTTAGGCAAGCCTGGGGCAGCCTGGATGCTCTCATAGGGAGGCTGAGGGCTGCCTACGAAGAAAATGGAGGATCCCCGGAGAACAACCCTTTCGCTAGCGGTGCAATCAGGGTTTACCTGAGGGAGGTCAGGGAGTGCCAAGCTATGGCAAGAGGGATTCCTTTTAAGAAGAAAAAGAAGAAGCCAAGTCCAAGCAAGGGATCCGGACCAAATGATGATGAATCAAGTTCTACCATGCATTTCTCT
>Maldo_GDDH_10G1183100
ATGGATTCAATCCAAGATATGGATGGAAGTTCAAGCTCTCACCACCATGAGATCACCATGGCATCGAGCCATAACCTAATTATCAACACATCCACGACAATGAACAGCAGTGCTGCTACTGCTAGTAGTACTACCACTGCTAATCTGGTAGCGGCTGCTGGAAGCTCATCTTCTCCTTCCTCGTCGTCATCTCCTGGTTCCAGCAGCCGCTACGAGAACCAAAAGCGGCGTGACTGGAACACCTTCGGACAGTACCTCAAGAACCACCGCCCTCCACTCTCTCTCTCCTGGTGCAGTGGGGCTCACGTTCTCGAATTCCTCCGGTACCTTGACCAGTTTGGCAAGACCAAAGTCCACACCCCAATCTGCCCCTTTTACGGCCATCCAAACCCTCCAGCTCCCTGCCCCTGCCCGCTGCGCCAGGCATGGGGAAGCCTCGACGCCCTCATCGGCCGCCTCCGCGCCGCCTTCGAAGAAAACGGAGGGAAGCCTGAAGCCAACCCCTTTGGTGCTCGAGCCGTGAGGCTTTACCTTCGTGAGGTTCGTGATTTGCAGTCCAAAGCAAGAGGCATCAGCTACGAGAAGAAGAAGCGGAAGAGGCCGCCTCTGCCTCAACAGCTGCCTCCACCGCCTCTGCCGCCGCCAGATCATCATCACCATTATCCCAGTCAACAA
>Maldo_GDDH_10G1242600
ATGTCAGCAGCAGCCGCAGCCGCCGCCGCTGCGGCAGTGAGTAGGTCTAGCTCCACCAACAGTAATTCTATCACCTACAACTACCGCCACCAACCGTTATTCAAGCCGTCCTCGCTAACGGCCGTGGTGCCGGTGCTGAGCAGGTACGAGTCCCAGAAGCGGCGGGACTGGATCTCGTTTGGGCAGTACCTCAAGAACCACCGCCCGCCGCTGAACCTGTCCCGCTGCAGCGGGGCCCACGTGCTGGAGTTCCTTAGGTATTTGGATCAGTTCGGGAAGACTAAGGTCCATGCGGACGCTTGCCCTTTCTACGGGCACCCTAACCCTCCTGCACCCTGTCCGTGCCCGCTGCGGCAGGCCTGGGGCAGCCTCGACGCAATCATTGGAAGGCTTCGGGCAGCGTTTGAGGAGAACGGCGGGCAGCCCGAGACCAACCCGTTTGGGGCACGAGCAGTGAGGCTGTACCTGAAGGAGGTCAGGGACAGCCAGGCCAAGGCCAGGGGAATTGCTTATGAGAAGAAGAAGAGAAAGAAAGTAGGTCCATCACAACAGCCGGAAGGGCAAGATGATGTGGAGCAGCAGCAGGGGCAACATGGTACTTTTGGTTCAGATTATGGGTATGGTGCTGCTGTTACTTCATCTGCTGATGCTGCTAGT
>Maldo_GDDH_10G1279800
TATTCATTCTTTCTTCCATTTGCTTCCTTCTTTTTCTCCATTTGCTTCCTTTTTTTACCCCTTGTCATTTCTCTATTTCTTGCCAAAAATACACAGGAATTCCTCCACAACCACCACCACAATAATATCATGTCTGCACCCCATCATGATCACGGTCATCGAAGAAAAGATTCCACTCCCATCGAGGGCTCCTCCTCCTCCTCATCACGATCCACTTCTCAGCAACAGAAAGCACCTCAACCCCTCAGCCGATACGAGTCTCAGAAACGCCGCGACTGGAACACTTTCGGCCAGTACTTGAAGAACCAATCACCTCCAGTCTCACTCTCTCATTGCAACTGCAACCACGTCCTCGATTTCCTCCGCTACTTGGATCAGTTCGGAAAGACTAAGGTTCACTTACACGGTTGCGTCTTCTTTGGGCAGCCTGACCCGCCTGCCCCGTGCACCTGCCCCCTCAGGCAGGCATGGGGCAGTCTGGACGCGCTGATCGGACGCCTCCGTGCTGCCTACGAGGAGCATGGAGGGTCTCCGGAGACAAACCCTTTTGGGAATGGAGCTATTCGGGTTTACTTACGTGAAGTGAAGGAGTGTCAGGCTAAAGCAAGAGGGATTCCGTACAAGAAGAAGAAGAAGAAGAAGAGGAACGGTCAGCTTAAGGCAATTAACGACGAGGGTACTCTGAAGCAGATCACTTCT
>Maldo_GDDH_11G1065300
CCAGTTGAAAAGTATTTAGCAGAAGAGCCAAAACAATTAGACAAAGTGAGAGTAATTTTATTACACATGGATTCTGCTTCAGGTGGAGCCGGACTGCCCGACCCGAACGTCAGCAGCGGCGAGGGTCCGTCGTCTGCGTCAAGGTCGGCAGCCCCGGGGGCTACCGCTGAGCCCCCGTCAGCATCTCCGGCCCCGCCAAGTCGCTACGAGTCGCAGAAGCGGCGGGACTGGAATACCTTCCTGCAGTACCTCAAGAACCACAAGCCTCCGCTCACGCTGGCCCGCTGCAGTGGGGCCCACGTCATCGAGTTCCTCAAGTACCTTGACCAGTTCGGGAAGACCAAAGTCCACGCCACCGGCTGCCCCTACTTTGGACACCCCAACCCTCCCGCCCCGTGCGCCTGCCCGCTCAAGCAGGCGTGGGGCAGCCTAGACGCGCTCATCGGACGGTTGAGGGCCGCGTACGAGGAGAACGGAGGACGGCCCGAGTCAAATCCCTTCGGTGCTCGAGCGGTGCGGATTTATTTGAGGGAGGTGAGGGAGGGACAGGCTAAGGCCAGAGGAATTCCCTACGAGAAAAAGAAACGGAAACGGTCGACCGTCACTGCCACTGCGGTTGTAGGGAATGTGTCGGTGGCGTCCACTCAAGGCGTCGGTGGTGATGGTGATGGCGGTGGCGGTGTTGATGGTGGCGGTTCAAGTAACACCGCTGCTGCTGCTACTAGTACTGCAAGCTGCCAGCTTGGGAAGAAGACGAAGAAACAGGGGAAATTCTATATATGTTCTAAGAGAAATAACTATGAATTTTTT
>Maldo_GDDH_11G1263200
ATGTTTACCAACAAAGGAAAAGATGTAGTGGAAGGATCGTCGTCTGCTTCTGCTACTGATCATCGGCAACAGAAGCAAGCTTCGCAGCCGGCTCCACTGAGCCGGTATGAATCGCAGAAGAGGCGAGATTGGAACACTTTTGGGCAGTACTTGAGAAACCAGAGGCCTCCAGTTGCTCTCTCACAGAGCAACTCCAACCATGTTCTTGATTTCCTCAGGTACTTGGACCAATTTGGAAAGACTAAGGTGCACTTACAAGGGTGTGTGTTTTTTGGGCAGCCTGAGCCTCCTGGCCCTTGCACCTGTCCGCTAAGACAAGCTTGGGGCAGCCTTGATGCACTGATCGGACGGCTGAGAGCTGCTTATGAAGAAAATGGTGGGTTGCCAGAAACAAACCCATTTGCAAGTGGAGCTATAAGAGTCTATCTGCGTGAAGTGAGGGACTCTCAAGCCAAAGCTCGGGGGATTCCGTACAAGAAGAAGAAAAAAAAGAGAAAACTAATGAAGGCAAATCTTGACAATAATCCCAACATCTCCCTGCAACAGTCT
>Maldo_GDDH_12G1246800
ATGGATTTAGTTTCAAACCCTATTTCCAACAACCCCAGCATCACCTTTGAAACCCCTATAATCAACAATACCATGGCCATGATCTCTCCCCCATCCTCAGCAATATCCACAACCCCCACCACTCCCAGCCGCTACGAAAACCAAAAGCGGCGGGACTGGAACACCTTCTGCCAGTACCTCCGGAACCACAGGCCGCCGCTGTCGCTCCCGATGTGCAGCGGAGCTCACGTACTTGAGTTCCTCCGGTATCTCGACCAGTTCGGCAAAACCAAGATCCACAACCAGAACTGCCCATTCTTCGGCCTCCCAAACCCACCTGCTCCCTGCCCCTGTCCGCTGAGGCAGGCGTGGGGCAGCGTGAAGTTCGTGATTTCCAGGCAAAGGCAAGAGGGGTTAGTTATGAGAAGAAGAGGAAGAGGCCCAACAATAACAACCCAAAGTCTAGCA
>Maldo_GDDH_13G1214900
ATGGATTCACTTGAAGAATTTGACCCTTCCAACTCATCAAATACTTCAAGCATCAACATCAACACCACCATCACTACCAACTCATCCTCCTCCTCCTCATTGTCACCGAGCTCCACTCTCAGCCGCTATGAGAACCAAAAGCGGCGAGACTGGAACACCTTCGGGCAGTACCTCCGCAACCACAGGCCACCGCTGTCCCTCTCGCGGTGCAGTGGGGCCCACGTGCTTGAATTCCTCAAGTACCTAGACCAGTTTGGGAAGACCAAGGTGCACATCCAGATGTGTCCCTTCTTCGGGAACCCTAACCCTCCTGCACCGTGCCCCTGCCCTCTGCGGCAAGCTTGGGGAAGCCTCGATGCCCTCATTGGCCGCCTCAGAGCCGCCTTTGAAGAGCACGGCGGGAAGCCTGAGGCAAACCCTTTTGGGGCTCGTGCTGTGAGGCTTTACCTGCGTGAGGTTCGAGATTCTCAGGCCAAAGCCAGAGGAATTAGCTACGAAAAGAAGAAGCGGAAGCGCCCACCACAGAGTAGTAGTACTACTACTAGTACTATTCTTCCAGTTCAAGCAATACCGCCTCCAGCTCCTCGTAGTGCAAGC
>Maldo_GDDH_16G1220100
ATGGATTCACTTCAAGAATTTGACCCTTCCAACCCATCAAATACTTCAAGCATTAACATCAACATCAACACTACCATCGCTACCAACTCATCCTCCTCCTCATCGTCATCATGCGCCACCCTCAGCCGCTATGAGAACCAAAAGCGGCGAGACTGGAACACCTTTGGGCAATACCTCCGTAACCACAGGCCGCCACTGTCCCTCTCGCGGTGCAGTGGGGCCCACGTGCTTGAGTTCCTCAGGTACCTGGACCAGTTTGGGAAGACCAAGGTGCACATCCAGCTGTGTCCCTTCTTCGGGAACCCTAACCCTCCTGCACCGTGCCCCTGCCCTCTGCGGCAAGCTTGGGGAAGCCTCGACGCCCTCATCGGCCGCCTCAGAGCCGCCTTTGAAGAGCACGGCGGGAAGCCTGAGGCAAACCCTTTTGGGGCTCGGGCTGTGAGGCTTTATCTGCGTGAGGTTCGAGATTCTCAGGCCAAAGCCAGAGGAATTAGCTACGAAAAGAAGAAGCGGAAGCGCCCACCAGAGAGTAGCACCAGTAGTACTAATAGTACTGCTAGTACTGTTCTTCCAGTTCAAGCAATACTGCCCCCTGCTCCTCCCAGTGCAAGC
>Maldo_GDDH_17G1230700
TTGATCTTTCATCACAACTCTATGTCTGATTCTATGTCTAGAGAAAGGGGAAAAGATTTCGTCGAAGGATCGTCTGCTGGAGGTTCTCCGAATGATGATCAGCAGCAGCCGGCCACACCAAGCCGCTATGAGTCCCAGAAGAGAAGGGACTGGAACACTTTTGGTCAGTACTTGAAGAACCAGAGGCCTCCAGTGGCGCTGTCTCAGTGCAATTACAACCATGTGCTGGAGTTTCTTAGGTATCTGGACCAGTTTGGGAAGACCAAAGTTCATCTCCAGGGCTGCATGTTTTATGGGCAGCCTGAGCCTCCTGCCCCTTGCACATGTCCACTTAGGCAAGCCTGGGGCAGCCTGGATGCTCTCATAGGGAGGCTGAGGGCGGCCTACGAAGAAAATGGAGGATCCCCGGAGAACAACCCTTTCGCTAGCGGTGCAATCAGGGTTTACCTGAGGGAGGTCAGGGAGTGCCAAGCTAAGGCAAGAGGGATTCCTTATAAGAAGAAGAAGAAGAAGCCAAGTCCAAGTAAGGGATCCGGAGGAAATGATGATGAATCAAGTTCTACCATGCATTTCTCT
>Maldo_Gala_03g005350
ATGGATTCTGCTTCAGGTGGAGCCGGACCGCCCGACCCGAACGCCAGCAGCAGCGAGGGTCCGTCGTCTTCGTCAAGGTCCGCAGCCCCGGCGGCTACTCCTGTAGCGGCCGAGCCCTTGTCAGCATCTCCTGCTCCGCCGAGCCGCTACGAGTCGCAGAAGCGGCGGGACTGGAACACCTTCCTGCAGTACCTCAAGAACCACAAGCCTCCGCTCACGTTGGCCCGCTGCAGTGGGGCCCACGTCATCGAATTCCTTAAGTACCTCGACCAGTTTGGGAAGACTAAAGTCCACGCCGCCGGCTGCCCCTACTTCGGACACCAGAACCCTCCCGCCCCGTGCGCCTGCCCTCTCAAGCAGGCGTGGGGCAGCCTCGACGCGCTCATCGGACGACTGAGGGCGGCGTACGAGGAGAACGGGGGACGGCCAGAGTCAAACCCCTTTGGCGCTCGAGCGGTGAGGATTTATTTGAGGGAGGTGAGGGAGGGACAGGCTAAGGCAAGAGGAATTCCCTACGAGAAAAAGAAACGAAAACGGCCGACGGTCACTGCCACTGCGCTTGTCGGGAATATGTCGGTAGCGTCCACTCAAGGTGGCGGTGTTGATGGTGATGGCGGTGGCGGTGTTGATGGTGGCGGTTCAAGTAAAACCGTTGCTGCTGCTGCTGCTGCTACTAGTACTGCAGTA
>Maldo_Gala_03g021180
AAAGCACTTTCATTGGTCCCATATCATGTCTCCTCACTATCTAGCGCCCTTGATGTGATCTCTTGTTCAATATTATTATTATTTCCTTTTTCTTCTCTCCCACTGCAAATTTGTTTTCTTCTCCAGCCAAATTCCTTTCCACCTTCTCTCATACTCAAAGAAATAGTAAAAAACAAAACAAAATTATCACTCGCCGGGATGTCTACCAACAAAGGAAAAGATGTAGCGGAAGGATCATCGTCTGCTTCTGCTACTACTACTGATCATCAGCAACAGAAGCAGACTTCGCAGCCGCCAGCTCAGCTGAGCCGGTACGAGTCACAGAAGAGGAGAGATTGGAACACTTTTGGGCAGTACTTGAGGAACCAGAGGCCTCCAGTTGCTCTTTCACAGAGTAACTCCAACCATGTGCTTGATTTCCTAAGGTACCTGGACCAATTTGGAAAGACCAAGGTGCACGCTCAAGGATGTGTATTTTTTGGGCAACCTGAGCCTCCTGGCCCTTGCACCTGTCCGCTAAGACAAGCTTGGGGCAGCCTTGATGCACTGATCGGACGGCTGAGAGCTGCTTATGAAGAAAATGGTGGGTTGCCAGAAACAAACCCATTTGCAAGTGGAGCTATAAGAGTCTATCTGCGTGAGGTGAGGGACTCTCAAGCCAAGGCTCGGGGAATTCCGCGCCAAATAGATTTCCAATCCGAATGCACCAGGAAAGCTTTGGAGCCCCCCTCTGGACTGCAACATTCAACTCCATGCCATCAAGTCCTTTTGTACTATTTTCTTTCGCATTTACTTGTTATTTTA
>Maldo_Gala_05g024110
ATGTATATAAAGTTACATTCAAGATGCCCTAATTTGGAGGATCAGAAACTGCACAGTGAGACAGCCGCAGCGTCCGCGGCGGCGGCACTGAGTAATTCGAGCTCCACTAACAGCAACTCCATCACCGATAACTACCACCACCAACCGTTATTCACACCGTCCCCGCTAGCGGCCGTGACGCCAGTGCTGAGCAGGTACGAGTCCCAGAAGCGGCGGGACTGGATCACGTTCGGGCAGTACCTCAAGAACCACCGCCCGCCGCTTAACCTGTCCCGCTGCAGTGGGGCGCACGTGCTGGAGTTCCTTAGGTATTTGGATCAGTTCGGGAAGACCAAGGTCCACGCGGACGCTTGCCCTTTCTACGGGCACCCTAACCCTCCTGCGCCCTGCCCATGCCCGCTGCGGCAGGCTTGGGGCAGCCTGGACGCTCTCATTGGGCGGCTTCGGGCAGCGTTTGAGGAGAACGGCGGGCACCCCGAGACTAACCCGTTTGGGGCACGGGCAGTGAGGCTGTACCTGAGGGAGGTGAGGGACAGCCAGGCCAGGGCAAGGGGGATTGCTTATGAGAAGAAGAAGAGAAAGAAAGTAGGGCCGTCACAACAGCTGCAGGGGAATGATCAACAACATGATGAGGAGGAGAGGCATGGGCAACATGGTAATTTTGGTTCAGATTATGGGTATAGTGCTGCTGGGGCTTCATCCGCTACTGCCAGGGACTCCATGATGCCCTTATCTGTGCTAATC
>Maldo_Gala_05g027320
ATGACAAGTCCTCTCTATAGACTTCATCAAGATGTAATTTTCATCTTTCTTTCATTGCACTATAACCTATTCATTCTTTCTTCCACACACCTCTCTCTCTCTCTCTCTATTTGCTTCCTTCTTTTTCCCCTTGTCATTTCTCCATTTCTTGCAAAAAATACACAGGAATTCCTCCACATCCACCACCACGATAATATTATGTCTGCACCTCATCATGATCACAGTCATCGAAGAAAAGACTCCACTCCCATCGAGGGCTCCTCCTCCTCCTCATCACGATCCACTTCTCAACAACAGCAAGCACCTCAACCCCTCAGCCGATACGAGTCCCAGAAACGCCGCGACTGGAACACTTTCGGACAGTACTTGAAGAACCAATCACCCCCAGTGTCGCTCTCTCATTGCAACTGCAACCACGTCCTCGATTTCCTCCGCTACTTGGATCAGTTCGGAAAGACTAAGGTTCACTTACACGGTTGCGTCTTCTTTGGGCAGCCTGACCCGCCTGCCCCGTGCACCTGCCCTCTCAGGCAGGCATGGGGTAGTCTGGACGCGCTGATCGGACGCCTCCGTGCTGCCTACGAGGAGCATGGAGGGTCCCCGGAGACAAACCCTTTTGGGAATGGAGCTATTCGGGTTTACTTACGTGAAGTGAAGGAGTGTCAGGCTAAAGCAAGAGGGATTCCGTACAAGAAGAAGAAGAAGAGGAACGGTCAGCTTAAGGCAATTAACGAGGGTACTCTGAAGCAGATCACGATCACTAGAAGAGCTCAATTGGATGCATATATATGGACGATGGATATCGAAATGGAGCATACCCTTACCCATCACTTTACCCACCCTCGCCACTGGAGC
>Maldo_Gala_09g020730
ATGGCAAAGTCAAGAATTGTCAAGGAGATGACAAATACAAAAGGTCATCACCGCTCTATGTCTAGAGAAAGAGGCAAAGATTTCGCCGAAGGATCGTCTGCTGGAGGTTCTCTGAATGATGATCAGCAGCAGCCTGCCACACCAAGCCGCTATGAATCCCAGAAGAGAAGGGACTGGAACACTTTTGGTCAGTACTTGAAGAACCAGAGGCCTCCAGTGGCGCTGTCTCAGAGCAATTACAACCATGTACTGGAGTTTCTTAGGTATCTGGACCAGTTTGGGAAGACCAAAGTTCATCTCCAGGGTTGCATGTTTTATGGGCAGCCTGAGCCTCCTGCTCCTTGCACATGTCCACTTAGGCAAGCCTGGGGCAGCCTGGATGCTCTCATAGGGAGGCTGAGGGCTGCCTACGAAGAAAATGGAGGATCCCCGGAGAACAACCCTTTCGCTAGCGGTGCAATCAGGGTTTACCTGAGGGAGGTCAGGGAGTGCCAAGCTATGGCAAGAGGGATTCCTTTTAAGAAGAAAAAGAAGAAGCCAAGTCCAAGCAAGGGATCCGGACCAAATGATGATGAATCAAGTTCTACCATGCATTTCTCT
>Maldo_Gala_10g025070
ATGACAAGTCCTCTCAATAGACTTCATCAAGATGAATTCCTCCACAACCACCACCACAATAATATCATGTCTGCACCCCATCATGATCACAGTCATCGAAGAAAAGATTCCACTCCCATCGAGGGCTCCTCCTCCTCCTCATCACGATCCACTTCTCAGCAACAGAAAGCACCTCAACCCCTCAGCCGATACGAGTCTCAGAAACGCCGCGACTGGAACACTTTCGGCCAGTACTTGAAGAACCAATCACCTCCAGTCTCACTCTCTCATTGCAACTGCAACCACGTCCTCGATTTCCTCCGCTACTTGGATCAGTTCGGAAAGACTAAGGTTCACTTACACGGTTGCGTCTTCTTTGGGCAGCCTGACCCGCCTGCCCCGTGCACCTGCCCCCTCAGGCAGGCATGGGGCAGTCTGGACGCCCTGATCGGACGCCTCCGTGCTGCCTACGAGGAGCATGGAGGGTCTCCGGAGACAAACCCTTTTGGGAATGGAGCTATTCGGGTTTACTTACGTGAAGTGAAGGAGTGTCAGGCTAAAGCAAGAGGGATTCCGTACAAGAAGAAGAAGAAGAAGAAGAGGAACGGTCAGCTTAAGGCAATTAACGACGAGGGACCACTACAAGAGCTCAACTGGGATGCATATGTGGGCGATGGATGTAGAAATGGAGCATTATCAATGGAAAAGATTCATCTCTTCATCATATATAATGTATTTATTCTCCCTCTC
>Maldo_Gala_11g005650
ATGGATTCTGCTTCAGGTGGAGCCGGACTGCCCGACCCGAACGTCAGCAGCGGCGAGGGTCCGTCGTCTGCGTCAAGGGCGGCAGCCCCGGGGGCTACTGCTGAGCCCCCGTCAGCATCTCCGGCCCCGCCAAGTCGCTACGAGTCGCAGAAGCGGCGGGACTGGAATACCTTCCTGCAGTACCTCAAGAACCACAAGCCTCCGCTCACGCTGGCCCGCTGCAGTGGGGCCCACGTCATCGAGTTCCTCAAGTATCTCGACCAGTTCGGGAAGACCAAAGTCCACGCTACCGGCTGCCCCTACTTTGGACACCCCAACCCTCCCGCCCCGTGCGCCTGCCCGCTCAAGCAGGCGTGGGGCAGCCTAGACGCGCTCATCGGACGGTTGAGGGCCGCGTACGAGGAGAACGGGGGACGGCCCGAGTCAAATCCCTTCGGTGCTCGAGCGGTGCGGATTTATTTGAGGGAGGTGAGGGAGGGACAGGCTAAGGCCAGAGGAATTCCCTACGAGAAAAAGAAACGGAAACGGTCGACCGTCACTGCCACTGCGGTTGTAGGGAATGTGTCGGTGGCTTCCACTCAAGGCGTCGGTGGTGATGGTGATGGCGGTGGCGGTGTTGATGGTGGCGGTTCAAGTAACACCGCTGCTGCTGCTACTAGTACTGCAGTA
>Maldo_Gala_11g023620
ATGTTTACCAACAAAGGAAAAGATGTAGTGGAAGGATCGTCGTCTGCTTCTGCTACTGATCATCGGCAACAGAAGCAAGCTTCGCAGCCGGCTCCACTGAGCCGGTATGAATCGCAGAAGAGGCGAGATTGGAACACTTTTGGGCAGTACTTGAGAAACCAGAGGCCTCCAGTTGCTCTCTCACAGAGCAACTCCAACCATGTTCTTGATTTCCTCAGGTACTTGGACCAATTTGGAAAGACTAAGGTGCACTTACAAGGGTGTGTGTTTTTTGGGCAGCCTGAGCCTCCTGGCCCTTGCACCTGTCCGCTAAGACAAGCTTGGGGCAGCCTTGATGCACTGATCGGACGGCTGAGAGCTGCTTATGAAGAAAATGGTGGGTTGCCAGAAACAAACCCATTTGCAAGTGGAGCTATAAGAGTCTATCTGCGTGAAGTGAGGGACTCTCAAGCCAAAGCTCGGGGGATTCCAGCATATGGTTTTCTGCATCAT
>Maldo_Gala_17g021030
ATGTCTGATTCTATGTCTAGAGAAAGGGGAAAAGATTTCGTCGAAGGATCGTCTGCTGGAGGTTCTCCGAATGATGATCAGCAGCAGCCGGCCACACCAAGCCGCTATGAGTCCCAGAAGAGAAGGGACTGGAACACTTTTGGTCAGTACTTGAAGAACCAGAGGCCTCCAGTGGCGCTGTCTCAGTGCAATTACAACCATGTGCTGGAGTTTCTTAGGTATCTGGACCAGTTTGGGAAGACCAAAGTTCATCTCCAGGGCTGCATGTTTTATGGGCAGCCTGAGCCTCCTGCCCCTTGCACATGTCCACTTAGGCAAGCCTGGGGCAGCCTGGATGCTCTCATAGGGAGGCTGAGGGCGGCCTACGAAGAAAATGGAGGATCCCCGGAGAACAACCCTTTCGCTAGCGGTGCAATCAGGGTTTACCTGAGGGAGGTCAGGGAGTGCCAAGCTAAGGCAAGAGGGATTCCTTATAAGAAGAAGAAGAAGAAGCCAAGTCCAAGTAAGGGATCCGGAGGAAATGATGATGAATCAAGTTCTACCATGCATTTCTCT
>Pyrco_DAP_Chr11v0.1_26904.1
ATGGATTCTGCTTCAGGTGGAGCCGGACTGCCCGACCCGAACGTCAGCAGCGGCGAGGGTCCGTCGTCTGCGTCAAGGTCGGCAGCCCCGGCGGCTACCGCTGAGCCCTCGTCAGCATCTCCGGCCCCGCCAAGTCGCTACGAGTCACAGAAGCGGCGGGACTGGAATACCTTCCTGCAGTACCTCAAGAACCACAAGCCTCCGCTCACGCTGGCCCGCTGCAGTGGGGCCCACGTCATCGAGTTCCTCAAGTACCTCGACCAGTTCGGGAAGACCAAAGTCCACGCCACCGGCTGCCCCTACTTTGGACACCCCAACCCTCCCGCCCCGTGCGCCTGCCCGCTCAAGCAGGCGTGGGGCAGCCTAGACGCGCTCATCGGACGGTTGAGGGCCGCGTACGAGGAGAACGGGGGACGGCCCGAGTCAAATCCCTTCGGTGCTCGAGCGGTGCGGATTTATTTGAGGGAGGTGAGGGAGGGACAGGCTAAGGCCAGAGGAATTCCCTACGAGAAAAAGAAACGGAAACGGTCGACCGTCACTGCCACTGCGGTTGTAGGGAATGTGTCGGTGGCGTCCACTCAAGGCGTCGGTGGTGATGGTGATGGCGGTGGCGGTGTTGATGGTGGCGGTTCAAGTAACACCGCTGCTGCTGCTGCTACTAGTACTGCAGTA
>Pyrco_DAP_Chr17v0.1_45426.1
ATGTCTGATTCTATGTCTAGAGAAAGAGGAAAAGATTTCGTCGAAGGATCGTCTGCTGGAGGGTCTCCGAATGATGATCAGCAGCAGCCGGCCACACCAAGCCGCTATGAGTCCCAGAAGAGAAGGGACTGGAACACTTTTGGTCAGTACTTGAAGAACCAGAGGCCTCCAGTGGCGCTGTCTCAGTGCAATTACAACCATGTGCTGGAGTTTCTTAGGTATCTGGACCAGTTTGGGAAGACCAAAGTTCATCTCCAGGGCTGCATGTTTTATGGGCAGCCTGAGCCTCCTGCCCCTTGCACATGTCCACTTAGGCAAGCCTGGGGCAGCCTGGATGCTCTCATAGGGAGGCTGAGGGCGGCCTACGAAGAAAATGGAGGATCCCCGGAGAACAACCCTTTCGCTAGCGGTGCAATCAGGGTTTACCTGAGGGAGGTCAGGGAGTGCCAAGCTAAGGCAAGAGGGATTCCTTATAAGAAGAAGAAGAAGAAGCCAAGTCCAAGTAAGGGATCCGGAGGAAATGATGATGAATCAAGTTCTACCATGCATTTCTCT
>Pyrco_DAP_Chr3v0.1_05902.1
ATGGATTCTGCATCAGGTGGAGGCGGACCGCCCGACCCGAACGCCAGCAGCGGCGAGGGTCCGTCGTCTTCGTCAAGGTCCGCAGCCCCGGCGGCTACTCCTGTAGCTGCCGAGCCCTCGTCAGCATCTCCGGCTCCGCCGAGCCGCTACGAATCGCAGAAGCGGCGGGACTGGAACACCTTCCTGCAGTACCTCAAGAACCACAAGCCTCCGCTCACGTTGGCCCGCTGCAGCGGGGCCCACGTCATCGAGTTCCTTAAGTACCTCGACCAGTTTGGGAAGACTAAAGTCCACGCCGCCGGCTGCCCCTACTTCGGACACCAGAACCCTCCCGCCCCGTGCGCCTGCCCGCTCAAGCAGGCGTGGGGCAGCCTCGACGCGCTCATCGGACGGCTGAGGGCGGCGTACGAGGAGAACGGGGGACGGCCAGAGTCAAACCCCTTCGGCGCTCGAGCGGTGAGGATTTATTTGAGGGAGGTGAGGGAGGGACAGGCTAAGGCAAGAGGAATTCCCTACGAGAAAAGGAAACGAAAACGGCCGACGGTCACTGCCACTGCGGTTGTCGGGAATGTGTCGGTAGCGTCCACTCAAGGTGGCGGTGTTGATGGTGATGGCGGTGGCGGTGTTGATGGTGGCAGTTCAAGTAAAACCGTTGCTGCTGCTGCTACTAGTACTGCAGTA
>Pyrco_DAP_Chr3v0.1_07542.1
ATGTCTACCAACAAAGGAAAAGATATAGCGGAAGGATCGTCGTCTGCTTCTGCTACTACTACTGATCATCAACAACAGAAGCAGACTTCGCAGCCGCCGACTCAGCTGAGCCGGTACGAGTCACAGAAGAGGAGAGATTGGAATACTTTTGGGCAGTACTTGAGGAACCAGAGGCCGCCAGTAGCTCTTTCACAGAGTAACTCCAACCATGTGCTTGATTTCCTAAGGTACCTGGACCAATTTGGAAAGACCAAGGTGCACGCTCAAGGATGTGTGTTTTTTGGGCAACCTGAGCCTCCTGGCCCTTGCACCTGTCCGCTAAGACAAGCTTGGGGTAGCCTTGATGCACTGATCGGACGGCTGAGAGCTGCTTATGAAGAAAATGGTGGGTTGCCAGAAACAAACCCATTTGCAAGTGGGGCTATAAGAGTCTATCTGCGTGAGGTGAGGGACTCTCAAGCCAAGGCTCGGGGAATTCCGTACAAGAAGAAGAAAAAGAAGAGAAATCTAATGAAGGCAAATCTTGACCATAATCCCAACATCTCCATGCAGCAATCT
>Pyrco_DAP_Chr4v0.1_10076.1
ATGATCTCTCCACCACCGTCCTCAGCAATATCCACAACCCCCACCACTCCTCCCACCACTCCCAGTCGCTATGAAAACCAAAAGCGGCGGGACTGGAACACCTTCTGCCAGTACCTCCGGAACCACAGGCCGCCTCTGTCGCTCCCGATGTGCAGCGGAGCCCACGTACTGGAGTTCCTCCGGTACCTCGACCAGTTTGGCAAAACCAAGATCCACATCCACAACTGCCCGTTCTTTGGCCTCCCAAACCCACCTGCTCCCTGCCCCTGTCCGCTGAGGCAGGCGTGGGGCAGCCTGGACGCCCTCATTGGCCGCCTTCGAGCTGCCTATGATGAGCACGGGGGGAAGCCTGAGGGCAATCCCTTTGGAGCCAGAGTTGTGAGGCTCTACTTGCGTGAAGTTCGTGATTTCCAGGCAAAGGCAAGAGGGGTTAGTTATGAGAAGAAGAGGAAGAGGCCCAACAATAACAATCCAAAGTCAAGCATGAGTACGGCCATGATCACAAGTTCTGCTGCTTCTACAACTACAAGT
>Pyrco_DAP_Chr5v0.1_12703.1
ATGTCAGCAGCAGCCGCAGCGGCGGCGGCGGCGACAGTGAGTAATTCGACCTCCACTAACAGCAACTCCATCACCGACAACTACCACCACCAACCGTTATTCACACCGTCCCCGCTAGCGGCCGTGACGCCAGTGCTGAGCAGATACGAGTCCCAGAAGCGGCGGGACTGGATCACGTTCGGGCAGTACCTCAAGAACCACCGCCCGCCGCTTAACCTGTCCCGCTGCAGTGGGGCACACGTGCTGGAGTTTCTTAGGTATTTGGATCAATTCGGGAAGACCAAGGTCCACGCGGACGCTTGCCCTTTCTACGGGCACCCTAACCCTCCTGCGCCCTGCCCATGCCCGCTGCGGCAGGCTTGGGGCAGCCTGGACGCGCTCATTGGGCGGCTTCGGGCAGCTTTTGAGGAGAACGGCGGGCACCCCGAGACTAACCCGTTTGGGGCACGGGCAGTGAGGCTGTACCTGAGGGAGGTGAGGGACAGCCAGGCCAGGGCAAGGGGGATTGCTTATGAGAAGAAGAAGAGAAAGAAAGTAGGGCCGTCACAACAGCTGCAGGGGAATGATCAACAACATGATGAGGAGGAGAGGCATGGGCAACATGGTAATTTTGGTTCAGATTATGGGTATAGTGCTGCTGGGGCTTCATCTGCTACTGCCAGGGACTCCATGATGCCCTTATCTGTGCTAATC
>Pyrco_BP1_000656.1
ATGGATTTAGTTTCAAACCCTATTTCCAACAGCCCCAGCATCACCTTTGAAAGCCCTATAATCACCAATACCAGGGCCATGATCTCTCCACCACCGTCCTCAGCAATATCCACAACCCCCATCACTCCTCCCACCACTCCCAGTCGCTATGAAAACCAAAAGCGGCGGGACTGGAACACCTTCTGCCAGTACCTCCGGAACCACAGGCCGCCTCTGTCGCTCCCGATGTGCAGCGGAGCCCACGTACTGGAGTTCCTCCGGTACCTCGACCAGTTTGGCAAAACCAAGATCCACATCCACAACTGCCCGTTCTTTGGCCTCCCAAACCCACCTGCTCCCTGCCCCTGTCCGCTGAGGCAGGCGTGGGGCAGCCTGGACGCCCTCATTGGCCGCCTTCGAGCTGCCTATGATGAGCACGGGGGGAAGCCTGAGGGCAATCCCTTTGGAGCCAGAGTTGTGAGGCTCTACTTGCGTGAAGTTCGTGATTTCCAGGCAAAGGCAAGAGGGGTTAGTTATGAGAAGAAGAGGAAGAGGCCCAACAATAACAATCCAAAGTCAAGCATGAGTACGGCCATGATCACAAGTTCTGCTGCTTCTACAACTACAAGT
>Pyrco_BP1_004513.1
ATGTCAGCAGCAGCCGCAGCGGCGGCGGCGGCGGCACTGAGTAATTCGAGCTCCACTAACAGCAACTCCATCACCGACAACTACCACCACCAACCGTTATTCACACCGTCCCCGCTAGCGGCCGTGACGCCAGTGCTGAGCAGATACGAGTCCCAGAAGCGGCGGGACTGGATCACGTTCGGGCAGTACCTCAAGAACCACCGCCCGCCGCTTAACCTGTCCCGCTGCAGTGGGGCACACGTGCTGGAGTTCCTTAGGTATTTGGATCAATTCGGGAAGACCAAGGTCCACGCGGACGCTTGCCCTTTCTACGGGCACCCTAACCCTCCTGCGCCCTGCCCATGCCCGCTGCGGCAGGCTTGGGGCAGCCTGGACGCGCTCATTGGGCGGCTTCGGGCAGCTTTTGAGGAGAACGGCGGGCACCCCGAGACTAACCCGTTTGGGGCACGGGCAGTGAGGCTGTACCTGAGGGAGGTGAGGGACAGCCAGGCCAGGGCAAGGGGGATTGCTTATGAGAAGAAGAAGAGAAAGAAAGTAGGGCCGTCACAACAGCTGCAGGGGAATGATCAACAACATGATGAGGAGGAGAGGCATGGGCAACATGGTAATTTTGGTTCAGATTATGGGTATAGTGCTGCTGGGGCTTCATCTGCTACTGCCAGGGACTCCATGATGCCCTTATCTGTGCTAATC
>Pyrco_BP1_006084.1
ATGTCTGGAGAAAGAGGCCAAGATTTCGCCGAAGGATCGTCCGCTGGAGGTTCTCTGAATGATGATCAGCAGCAGCCGGCCACACCAAGCCGCTATGAATCCCAAAAGAGAAGGGACTGGAACACTTTTGGTCAGTACTTGAAGAACCAGAGGCCTCCAGTGGCGCTGTCTCAGAGCAATTACAACCATGTACTGGAGTTTCTTAGGTATCTGGACCAGTTTGGGAAGACCAAAGTTCATCTCCAGGGTTGCATGTTTTATGGGCAGCCTGAGCCTCCTGCTCCTTGCACATGTCCACTTAGGCAAGCCTGGGGCAGCCTGGATGCTCTCATAGGGAGGCTGAGGGCTGCCTACGAAGAAAATGGAGGATCCCCGGAGAACAACCCTTTCGCTAGCGGTGCAATCAGGGTTTACCTGAGGGAGGTCAGGGAGTGCCAAGCTATGGCAAGAGGGATTCCTTTTAAGAAGAAAAAGAAGAAGCCAAGTCCAAGCAAGGGATCCGGACCAAATGATGATGAATCAAGTTCTACCATGCATTTTTCT
>Pyrco_BP1_006749.1
ATGGATTCAATCCAAGATATGGATGGAAGTTCAAGCTCTCACCACCATGAGATCACCATGGCATCGAGCCATAACCTAATTATCAACACGTCCACAACGATGAACAGCAGTGCTCTTACTGCTAGTAGTACTACCACTGGTAATCTGGTAGCGGCTGCTGGAAGCTCATCTTCTCCTTCCTCGTCATCATCTCCTGGTTCCAGCAGCCGCTACGAGAACCAAAAGCGGCGTGACTGGAACACCTTCGGACAGTACCTCAAGAACCACCGCCCTCCGCTCTCTCTCGCCTGGTGCAGTGGGGCTCACGTTCTCGAATTCCTCCGGTACCTTGACCAGTTTGGCAAGACCAAAGTCCACACCCCAATCTGCCCCTTTTACGGCCATCCAAACCCTCCAGCTCCCTGCCCCTGCCCGCTGCGCCAGGCGTGGGGAAGCCTCGACGCCCTCATCGGCCGCCTCCGCGCCGCCTTCGAAGAAAACGGAGGCAAGCCTGAAGCCAACCCCTTTGGTGCTCGAGCCGTGAGGCTTTACCTTCGTGAGGTTCGTGATTTGCAGTCCAAAGCAAGAGGCATCAGCTACGAGAAGAAGAAGCGGAAGAGACCGCCTCTGCCTCAACAGCTGCCTCCACCGCCTCTGCCGCCGCCAGATCATCATCACCATTATCCCAGTCAACAA
>Pyrco_BP1_007191.1
ATGTCTGCACCCCATCATGATCACAGTCATCGAAGAAAAGATTCCACTCCCATCGAGGGCTCCTCCTCCTCCTCATCACGATCCACTTCTCAGCAGCAGAAAGCACCTCAACCCCTCAGCCGATACGAGTCTCAGAAACGCCGCGACTGGAACACTTTCGGCCAGTACTTGAAGAACCAATCACCTCCAGTCTCACTCTCTCATTGCAACTACAACCACGTCCTCGATTTCCTCCGCTACTTGGATCAGTTCGGAAAGACTAAGGTTCACTTACACGGTTGCGTCTTCTTTGGGCAGCCTGACCCGCCTGCCCCGTGCACCTGCCCCCTCAGGCAGGCATGGGGCAGTCTGGACGCGCTGATCGGACGCCTCCGTGCTGCCTACGAGGAGCATGGAGGGTCTCCGGAGACAAACCCTTTTGGGAATGGAGCTATTCGGGTTTACTTACGTGACGTGAAGGAGTGTCAGGCTAAAGCAAGAGGGATTCCGTACAAGAAGAAGAAGAAGAAGAAGAGGAACGGTCAGCTTAAGGCAATTAACGATGAGGGTGCTCTGAAGCAGATCACTTCT
>Pyrco_BP1_012146.1
ATGGATTCTGCTTCAGGTGGAGCCGGACTGCCCGACCCGAACGTCAGCAGCGGCGAGGGTCCGTCGTCTGCGTCAAGGTCGGCAGCCCCGGCGGCTACCGCTGAGCCCTCGTCAGCATCTCCGGCCCCGCCAAGTCGCTACGAGTCGCAGAAGCGGCGGGACTGGAATACCTTCCTGCAGTACCTCAAGAACCACAAGCCTCCGCTCACGCTGGCCCGCTGCAGTGGGGCCCACGTCATCGAGTTTCTCAAGTACCTCGACCAGTTCGGGAAGACCAAAGTCCACGCCACCGGCTGCCCCTACTTTGGACACCCCAACCCTCCCGCCCCGTGCGCCTGCCCGCTCAAGCAGGCGTGGGGCAGCCTAGACGCGCTCATCGGACGGTTGAGGGCCGCGTACGAGGAGAACGGGGGACGGCCCGAGTCAAATCCCTTCGGTGCTCGAGCGGTGCGGATTTATTTGAGGGAGGTGAGGGAGGGACAGGCTAAGGCCAGAGGAATTCCCTACGAGAAAAAGAAACGGAAACGGTCGACCGTCACTGCCACTGCGGTTGTAGGGAATGTGTCGGTGGCGTCCACTCAAGGCGTCGGTGGTGATGGTGATGGCGGTGGCGGTGTTGATGGTGGCGGTTCAAGTAACACCGCTGCTGCTGCTGCTACTAGTACTGCAGTA
>Pyrco_BP1_015225.1
ATGTCTACCAACAAAGGAAAAGATGTAGCGGAAGGATCGTCGTCTGCTTCTGCTACTGATCATCGGCAACAGAAGCAGGCTTCGCAGCCGGCTCAACTGAGCCGGTATGAATCGCAGAAGAGGCGAGATTGGAACACTTTTGGGCAGTACTTGAGAAACCAGAGGCCTCCAGTTGCTCTCTCACAGAGCAACTCCAACCATGTTCTTGATTTCCTCAGGTACTTGGACCAATTTGGAAAGACCAAGGTGCACTTACAAGGGTGTGTGTTTTTTGGGCAGCCTGAGCCTCCTGGCCCTTGCACCTGTCCGCTAAGACAAGCTTGGGGCAGCCTCGATGCACTGATCGGACGGCTGAGAGCTGCTTATGAAGAAAATGGAGGGTTGCCAGAAACAAACCCATTTGCAACTGGAGCTATAAGAGTCTATCTGCGTGAAGTGAGGGACTCTCAAGCCAAAGCTCGGGGAATTCCGTACAAGAAGAAGAAAAAAAAGAGAAAACTAATGAAGGCAAATCTTGACAATAATCCCAACATCTCCCTGCACCAGTCT
>Pyrco_BP1_015474.1
ATGGATTCACTTCAAGAATTTGACCCTTCCAACTCATCAAATACTTCAAGCATCAACATCAACACCACCATCACTACCAACTCATCCTCCTCCTCCTCATTGTCACCGAGCTCCACTCTAAGCCGCTACGAGAACCAAAAGCGGCGAGACTGGAACACCTTCGGGCAGTACCTCCGCAACCACAGGCCACCGTTGTCTCTCTCGCAGTGCAGTGGGGCCCACGTGCTTGAATTCCTCAAGTACCTAGACCAGTTTGGGAAGACCAAGGTGCACATCCAGATGTGTCCCTTCTTCGGGAACCCTAACCCTCCTGCGCCGTGCCCCTGCCCTCTGCGGCAAGCTTGGGGAAGCCTCGATGCCCTCATTGGCCGCCTCAGAGCCGCCTTTGAAGAGCACGGCGGGAAGCCTGAGGCAAATCCTTTTGGGGCTCGTGCTGTGAGGCTTTACCTGCGTGAGGTTCGAGATTCTCAGGCCAAAGCCAGAGGAATTAGCTACGAAAAGAAGAAGCGGAAGCGCCCACCACAGAGTAGTAGTAGTAGTACTAGTACTATTCTTCCAGTTCAAGCAATACCGCCTCCGGCTCCTCCTAGTGCAAGC
>Pyrco_BP1_016960.1
ATGTCTGCACCCCATCATGATCACAGTCATCGAAGAAAAGACTCCACTCCCATCGAGGGCGCCTCCTCCTCCTCATCACGATCCACTTCTCAACAACAGCAAGCACCTCAACCCCTCAGCCGATACGAGTCCCAGAAACGCCGCGACTGGAACACTTTCGGACAGTACTTGAAGAACCAATCACCCCCAGTGTCACTCTCTCATTGCAATTGCAACCACGTCCTCGATTTCCTCCGCTACTTGGATCAGTTCGGAAAGACTAAGGTTCACTTACACGGTTGCGTCTTCTTTGGGCAGCCTGACCCGCCTGCCCCGTGCACCTGCCCTCTCAGGCAGGCATGGGGTAGTCTGGATGCGCTGATCGGACGCCTCCGTGCTGCCTACGAGGAGCATGGAGGGTCCCCGGAGACAAACCCTTTTGGGAATGGAGCTATTCGGGTTTACTTACGTGAAGTGAAGGAGTGTCAGGCTAAAGCAAGAGGGATTCCGTACAAGAAGAAGAAGAAGAGGAACGGTCAGCTTAAGGCAATTAACGAGGGTACTCTGAAGCAGATCACGTCT
>Pyrco_BP1_018660.1
ATGGCCATGATCTCTCCCCCATCCTCAGCAATATCCACAACCCCCACCACTCCCAGCCGCTACGAAAACCAAAAGCGGCGGGACTGGAACACCTTCTGCCAGTACCTCCGGAACCACAGGCCGCCGCTGTCCCTCCCGATGTGCAGCGGAGCCCACGTACTGGAGTTCCTCCGGTATCTCGACCAGTTCGGCAAAACCAAGATCCACAACCAGAACTGCCCGTTCTTCGGCCTCCCAAACCCACCTGCTCCCTGCCCCTGTCCGCTGAGGCAGGCGTGGGGCAGCCTGGACGCCCTCATTGGCCGCCTGCGAGCTGCCTATGATGAGCACGGCGGGAGGCCTGAAGGCAATCCCTTTGGAGCCAGAGCTGTGAGGCTCTACTTGCGTGAAGTTCGTGATTTCCAGGCAAAGGCAAGAGGGGTTAGCTATGAGAAGAAGAGGAAGAGGCCCAACAATAACAACCCAAAGTCTAGCATGAGTACGGCCATGATCACAAGTTCTGCTTCTACAACTACAACAAGT
>Pyrco_BP1_020013.1
ATGTCGGCAGCAGCAGCAGCCGCCGCCGCTGCGGCAGTGAGTAGGTCTAGCTCCACCAACAGTAACTCTATCACCAACAACTACAACCACCAACCGTTATTCAAGCCGTCCCCGCTAACGGCCGTGGTGCCGGTGCTGAGCAGGTACGAGTCCCAGAAGCGGCGGGACTGGATCACGTTTGGGCAGTACCTCAAGAACCACCGCCCGCCGCTGAACCTGTGCCGTTGCAGCGGGGCCCACGTGCTGGAGTTCCTTAGGTATTTGGATCAGTTCGGGAAGACTAAGGTCCATGCGGACGCTTGCCCTTTCTACGGGCACCCTAACCCTCCTGCACCCTGTCCGTGCCCGCTGCGGCAGGCCTGGGGCAGCCTCGACGCACTCATTGGAAGGCTTCGGGCAGCGTTTGAGGAGAACGGCGGGCAGCCCGAGACCAACCCGTTTGGGGCACGAGCAGTGAGGCTATACCTGAGGGAGGTCAGGGACAGCCAGGCCAAGGCCAGGGGAATTGCTTATGAGAAGAAGAAGAGAAAGAAAGTAGGGCCATCACAACAGCCGGAAGGGCAAGATGATGAGGAGCAGCAGCAGGGGCAACATGGTACTTTTGGTTCAGATTATGGGTATGGTGCTGCTGTTACTTCATCTGCTGCTGCTGCTAGGTGCTCTATGATGCCTTTGTCTGTGCTAATC
>Pyrco_BP1_022238.1
ATGGATTCACTTCAAGAATTTGACCCTTCCAACCCATCAAATACTTCAAGCATTAACATCAACATCAACACCACCATCGCTACCAACTCATCCTCATCCTCATCGTCACCATGCTCCACCCTCAGCCGCTATGAGAACCAAAAGCGGCGAGACTGGAACACCTTTGGGCAGTACCTCCGCAACCACAGGCCGCCACTGTCCCTCTCGCTGTGCAGTGGGGCCCACGTGCTTGAGTTCCTCAGGTACCTGGACCAGTTTGGGAAGACCAAGGTGCACATCCAGCTGTGTCCCTTCTTCGGGAACCCTAACCCTCCTGCACCGTGCCCCTGCCCTTTGCGGCAAGCTTGGGGAAGCCTCGACGCCCTCATCGGCCGCCTCAGAGCCGCCTTTGAAGAGCACGGCGGGAAGCCTGAGGCAAACCCTTTTGGGGCTCGAGCTGTGAGGCTTTATCTGCGTGAGGTTCGAGATTCTCAGGCCAAAGCCAGAGGAATTAGCTACGAAAAGAAGAAGCGGAAGCGCCCACCAGAGAGTAGCACCAGTATTACTAGTAGTACTACTAGTAATGTTCTTCCAGTTCAAGCAATACTGCCCCCTGCTCCTCCCAGTGCAAAC
>Pyrco_BP1_023693.1
ATGGATTCAATCCAAGATATGGATGGAAGTTCTAGCTCTCACCATCATGAGATCACCATAGCATCAAGCCATAACCTAATTATCAACACATCCACACTGATGAACAGCACTGCTGCTAGTACTCCTACTACTTCTCTCGCAGCGGCTTCTGGAAGCTCATCTTCTCCTTCCTCATCATCTCCTGGTTCCAGCAGCCGCTATGAGAACCAAAAGCGGCGTGACTGGAACACCTTCGGACAATACCTCAAGAACCATCGCCCTCCGCTCTCTCTTTCTCGGTGCAGCGGGGCCCACGTTCTCGAATTCCTCCGGTACCTTGACCAGTTCGGCAAGACCAAAGTCCACACCCCAATCTGCCCCTTTTACGGCCATCCAAACCCACCAGCTCCCTGCCCCTGCCCGCTTCGCCAGGCATGGGGCAGCCTCGACGCCCTCATCGGCCGCCTCCGTGCCGCCTTCGAAGAAAACGGAGGCAAGCCTGAAGCCAACCCCTTCGGTGCTCGAGCCGTGAGGCTCTACCTTCGTGAGGTTCGTGATTTGCAGTCCAAAGCAAGAGGCATCAGCTATGAGAAGAAGAAGCGGAAGAGACCGCCGCTGCCTCAACAGTTGCCTCCACCGCCTCTGCCGCCGCCAGGTCATCATCTCCATCATCCCACTCAACAA
>Pyrco_BP1_024179.1
ATGTCTGATTCTATGTCTAGAGAAAGAGGAAAAGATTTCGTCGAAGGATCGTCTGCTGGAGGGTCTCCGAATGATGATCAGCAGCAGCCGGCCACACCAAGCCGCTATGAGTCCCAGAAGAGAAGGGACTGGAACACTTTTGGTCAGTACTTGAAGAACCAGAGGCCTCCAGTGGCGCTGTCTCAGTGCAATTACAACCATGTGCTGGAGTTTCTTAGGTATCTGGACCAGTTTGGGAAGACCAAAGTTCATCTCCAGGGCTGCATGTTTTATGGGCAGCCTGAGCCTCCTGCCCCTTGCACATGTCCACTTAGGCAAGCCTGGGGCAGCCTGGATGCTCTCATAGGGAGGCTGAGGGCGGCCTACGAAGAAAATGGAGGATCCCCGGAGAACAACCCTTTCGCTAGCGGTGCAATCAGGGTTTACCTGAGGGAGGTCAGGGAGTGCCAAGCTAAGGCAAGAGGGATTCCTTATAAGAAGAAGAAGAAGAAGCCAAGTCCAAGTAAGGGATCCGGAGGAAATGATGATGAATCAAGTTCTACCATGCATTTCTCT
>Pyrco_BP1_027620.1
ATGGATTCTGCATCAGGTGGAGGCGGACCGCCCGACCCGAACGCCAGCAGCGGCGAGGGTCCGTCGTCTTCGTCAAGGTCCGCAGCCCCGGCGGCTACTCCTGTAGCTGCCGAGCCCTCGTCAGCATCTCCGGCTCCGCCGAGCCGCTACGAATCGCAGAAGCGGCGGGACTGGAACACCTTCCTGCAGTACCTCAAGAACCACAAGCCTCCGCTCACGTTGGCCCGCTGCAGTGGGGCCCACGTCATCGAGTTCCTTAAGTACCTCGACCAGTTTGGGAAGACTAAAGTCCACGCCGCCGGCTGCCCCTACTTCGGACACCAGAACCCTCCCGCCCCGTGCGCCTGCCCGCTCAAGCAGGCGTGGGGCAGCCTCGACGCGCTCATCGGACGGCTGAGGGCGGCGTACGAGGAGAACGGGGGACGGCCAGAGTCAAACCCCTTCGGCGCTCGAGCGGTGAGGATTTATTTGAGGGAGGTGAGGGAGGGACAGGCTAAGGCAAGAGGAATTCCCTACGAGAAAAGGAAACGAAAACGGCCGACGGTCACTGCCACTGCGGTTGTCGGGAATGTGTCGGTAGCGTCCACTCAAGGTGGCGGTGTTGATGGTGATGGCGGTGGCGGTGTTGATGGTGGCAGTTCAAGTAAAACCGTTGCTGCTGCTGCTGCTACTAGTACTGCAGTA
>Pyrco_BP1_029008.1
ATGTCTACCAACAAAGGAAAAGATATAGCGGAAGGATCGTCGTCTGCTTCTGCTACTACTACTGATCATCAACAACAGAAGCAGACTTCGCAGCCGCCGACTCAGCTGAGCCGGTACGAGTCACAGAAGAGGAGAGATTGGAATACTTTTGGGCAGTACTTGAGGAACCAGAGGCCGCCAGTAGCTCTTTCACAGAGTAACTCCAACCATGTGCTTGATTTCCTAAGGTACCTGGACCAATTTGGAAAGACCAAGGTGCACGCTCAAGGATGTGTGTTTTTTGGGCAACCTGAGCCTCCTGGCCCTTGCACCTGTCCGCTAAGACAAGCTTGGGGTAGCCTTGATGCACTGATCGGACGGCTGAGAGCTGCTTATGAAGAAAATGGTGGGTTGCCAGAAACAAACCCATTTGCAAGTGGGGCTATAAGAGTCTATCTGCGTGAGGTGAGGGACTCTCAAGCCAAGGCTCGGGGAATTCCGTACAAGAAGAAGAAAAAGAAGAGAAATCTAATGAAGGCAAATCTTGACCATAATCCCAACATCTCCATGCAGCAATCT
>Pyrco_BP_DH_03g18980
ATGAGTTCAAAGATCATAGAACTAACTAATTACGCCAAATCCTTAAAATATATGGAATCCTGGAGAACACCTGCTGAGCCTACGAAATTTGACAGGTTACTAGAATTTTGGAAACAAATGTTCAAGGTTTTGGATGTGGTACATTTGGCCCCATATCCAGTTTCTGATAGAAGGCAAAAGATCAGGAAGGATATGATGATGGTGTTATTCACATATTTTTTAGGAGAAGTTAGGTTCTCATCCTTCCTTTTATTAATAACATCATTAATTATTTCAATAATAAAATATTTTTTTATTTCTAAATATATCCATTTAATGTTAAAAATATTTTTAGTTTTAGTTTTTAAATGTAATTCTTTTTTAATTTGTACCAATTTTCTGTTCAGTTTTAATTTGTACCTATATATTAATTTCTTTTTGTGCCCATATTTTTTAAAGTTTATTTGTATTTGTACCCATATATGTTTTTTTATTTGTACTTTTTATTTTGCTAAATGTACCCATGCTAATTATATGTACGCATTCATACCAATTTGTTATATTTTTTCTAATCCATTTTTAAACTTATATGAGTACATTCTTTTTTCTTTGATTTTAAAATGTATCCATGTCAATAATCGAAGAAATTTACTAATGTTATTAAGCCTAATATCTTTTTTTTTTTTTGGTGATTTTGAAGAATGCACCCATTATATTTATATTTTAATATTTTTAATCCCACAAATTATGGTTTTTTATTTAAAATCTCATTTATATAAACAACTAAAATTTCTAATTTTTAATTTAAATAGTTTCAATCAAAGAAAATTCATAGCTAAGGACTGCATCCAAATTTTGTTATTTAATATTTTTCAATTCATTCGATATAACATCCAAAAATTAAAAATGTGTGTAGAAGAACAAAAGAGGTGTGTGGATATAGGCTTAAAAATTTTGAGTTTTAACGATAAAGACAAAATAAAAGGTAAAGTGAATAGTACCAGGATTGACTTTTTATATTCATCACTAAGCATCATTATTGGCAGCGGTGTGGTATTCATATTATACGAAAAATTATCTTATGGTGACGGGGCCTCCTCGACAAAGCACCAAGGCCTCTGCTTGATGACACGCATGTATGCGTGTGTAGATAATCGTGTTCAAGTGTTAATAACATTTAGCCATTTGATTATTATCATCAGGAACATTTCATTAGTTATCGACATCACAAGGTTGGTTTTTATTTTATTAGGTCTTCAATATTACCTAAAAAGGATAAGTTCAAAATATGAGATAATAGGGTATATATCTACATTGGTATATGCAATTAAATCAGAATTGCAACAAAGTTTGTCACTCAATGAGTTAGGCAAACCAAGTAGGCAAAATATATATATATATATATATATATATATATATATGGGATCGATCGATCATATTTTTATAAATATTTTTATACTTCTTTGTATAAAGATAAAATTAAAATTAAAAAAACATAAAATCTGGAAGAAAATTAAAATTAAAATTAAAAAAAAGGAAGAAACCCTAATCGTGAAAATAAGAAAGGAGGCTGCAACCTCTATCTCCGATCCCCAGGTCTACAACTTCCATATATGTAGGATGGTTAAATTAGGTTTTGGAATTTTTTTTAGTTCAATTCATGTATTTGATGGTTTTTCTACCCTTTTAGTTTTTCAAATAAAAAAAACCAACTATCTCAATATGCTTTCCATATGTTTTGATTGTAAGTCGAAAGTATGTGTTGTGTTCCTTTTGGTTCTAGATTATAATTTAGATATTGATTTTCTTACCTTGCTTCATTTTCATTTTTCAACAATCTTTTTTCTGTTACGCAAGCAAATCTTTGATGTTTCTAACGATCTTATTGTGTATGATTATTTGAACATTGCAGACCTCATCGACAAAGAAGAGATTTTTTTTTTTTTTGTTATTAAGGTTCAATTTCTAATTATTTATGTCACATCCCGACCCAGTGTTTGCTTTGGGCCCCAACCGAGCCTTCACGGTTTTGTTTCTGGGAGCTCATATGAGAATTTCCAAGTGGATCACCCATCCTGGGATTACTCTAGCCCAAACTCACTTAACTTCGGAGTTCCGATGGAACCCAAAACCAGTGAATTCCCAAAAGGCCTTGTGCTATATGGAGGTGGGCATGTACATATAAGGCATAAAGGATCCTTTCCCCTGGGCGATGTGGGATCTAACAATCCACCCCCCTTAGGGGCCCGACGTCCTCTGTCACATCCCGATCCGGGCTCCACCACATCCTGGGCTCGACTCTGCTGTAGCACGATATTGTCCACTTTAGGCCCCAACCACGCCTTCATGTACGATATTGTCCGCTTTGGGCCCCAACCACGCCATCATCGTTTTGTTTCTGGGAACTCACACGAGAACTTCCCAATGGGTCACCCATCCTGGGATTGCTCCAGCCCAAACTTGCTTAACTTCGGAGTTCCGATGGAACCCGAAGCCAGTGAGTTCCCAAAACGCCTCGTGCTATATGGAGGTGGGCATGTACATATAAGGCATAGAGGATCCTCTCCCCTGGGTGATATGGGATCTAACAATTTATTTATTTATTTTATTCTATTAGATATTTGTTTTGATTTAGATTATCATTTAATGTTTAAAACTTTTCACATCACTCTTAATCTAGACCCCTACCCTATATATATATATATATATATATATATATATATATATATATATATTACTTATTTCATCTATAACATCTACTTTGAGCTTTTAACAAAATTTGCAAACTCAATTTTCATACCGTTGGAGCTAGCTTTTGTCTACGTGGCTCGTCAAAATGAGTTTGCCTACTCAAATTACCTGTTATTATTTTTAGAAACTATATTACTATATAATTGTTTGAGGGTCAACCTGCTAATCTTAAATACTGATTGCTATATATGCCTACCCCGCCACCAAAAAAAGTTCAGAAAATGGAACTTCATCGAGTTTTTGTTTCTGTATAAATTTGGAGTCTTTACAAAAATAAATAAACACAAAACGTATTGGCAAAGAATTGAATTGATGAATAAACTAATATTATTGCAAACTTCCAAGGATTATGCTTTATTAATGGTAAATTTTAATTCAGTATGTGGCTTCCTGAATTGGTTACTCCTTAATCACCAGGGTTTAAACCATAGTACAAATTACGCTAATATAGTCGATAATGATTGCTTTGGTGATGGAAGTGAGAGGGGAAGAAAAAAAGGAGCTAAAGCACTTTCATTGGTCCCATATCATGTCTCCTCACTAGCTAGCGCCCTTGATGTGATCTCTTGTTCAAAATTATTATTATTTTCTTTTTCTTCTCTCCCACTGCAAATTTGTTTTCTTCTCCAGCGAAATTCCTTTCCACCTTCTCTCATACTCAAAGAAATAGTAAAAAACAAAACAAAATTATCACTCGCCGGGATGTCTACCAACAAAGGAAAAGATATAGCGGAAGGATCGTCGTCTGCTTCTGCTACTACTACTGATCATCAACAACAGAAGCAGACTTCGCAGCCGCCGACTCAGCTGAGCCGGTACGAGTCACAGAAGAGGAGAGATTGGAATACTTTTGGGCAGTACTTGAGGAACCAGAGGCCGCCAGTAGCTCTTTCACAGAGTAACTCCAACCATGTGCTTGATTTCCTAAGGTACCTGGACCAATTTGGAAAGACCAAGGTGCACGCTCAAGGATGTGTGTTTTTTGGGCAACCTGAGCCTCCTGGCCCTTGCACCTGTCCGCTAAGACAAGCTTGGGGTAGCCTTGATGCACTGATCGAACGGCTGAGAGCTGCTTATGAAGAAAATGGTGGGTTGCCAGAAACAAACCCATTTGCAAGTGGGGCTATAAGAGTCTATCTGCGTGAGGTGAGGGACTCTCAAGCCAAGGCTCGGGGAATTCCGTACAAGAAGAAGAAAAAGAAGAGAAATCTAATGAAGGCAAATCTTGACCATAATCCCAACATCTCCATGCAGCAATCT
>Pyrco_BP_DH_04g20350
ATGGATTTAGTTTCAAACCCTATTTCCAACAGCCCCAGCATCACCTTTGAAAGCCCTATAATCACCAATACCAGGGCCATGATCTCTCCACCACCGTCCTCAGCAATATCCACAACCCCCACCACTCCTCCCACCACTCCCAGTCGCTATGAAAACCAAAAGCGGCGGGACTGGAACACCTTCTGCCAGTACCTCCGGAACCACAGGCCGCCTCTGTCGCTCCCGATGTGCAGCGGAGCCCACGTACTGGAGTTCCTCCGGTACCTCGACCAGTTTGGCAAAACCAAGATCCACATCCACAACTGCCCGTTCTTTGGCCTCCCAAACCCACCTGCTCCCTGCCCCTGTCCGCTGAGGCAGGCGTGGGGCAGCCTCGACGCCCTCATTGGCCGCCTTCGAGCTGCCTATGATGAGCACGGGGGGAAGCCTGAGGGCAATCCCTTTGGAGCCAGAGTTGTGAGGCTCTACTTGCGTGAAGTTCGTGATTTCCAGGCAAAGGCAAGAGGGGTTAGTTATGAGAAGAAGAGGAAGAGGCCCAACAATAACAATCCAAAGTCAAGCATGAGTACGGCCATGATCACAAGTTCTGCTGCTTCTACAACTACAAGT
>Pyrco_BP_DH_05g18290
ATGGATTCAATCCAAGATATGGATGGAAGTTCTAGCTCTCACCATCATGAGATCACCATAGCATCAAGCCATAACCTAATTATCAACACATCCACACTGATGAACAGCACTGCTGCTAGTACTCCTACTACTTCTCTCGCAGCGGCTTCTGGAAGCTCATCTTCTCCTTCCTCATCATCTCCTGGTTCCAGCAGCCGCTATGAGAACCAAAAGCGGCGTGACTGGAACACCTTCGGACAATACCTCAAGAACCATCGCCCTCCGCTCTCTCTTTCTCGGTGCAGCGGGGCCCACGTTCTCGAATTCCTCCGGTACCTTGACCAGTTCGGCAAGACCAAAGTCCACACCCCAATCTGCCCCTTTTACGGCCATCCAAACCCACCAGCTCCCTGCCCCTGCCCGCTTCGCCAGGCATGGGGCAGCCTCGACGCCCTCATCGGCCGCCTCCGTGCCGCCTTCGAAGAAAACGGAGGCAAGCCTGAAGCCAACCCCTTCGGTGCTCGAGCCGTGAGGCTCTACCTTCGTGAGGTTCGTGATTTGCAGTCCAAAGCAAGAGGCATCAGCTATGAGAAGAAGAAGCGGAAGAGACCGCCGCTGCCTCAACAGTTGCCTCCACCGCCTCTGCCGCCGCCAGGTCATCATCTCCATCATCCCAGTCAACAA
>Pyrco_BP_DH_05g24860
ATGTATATAAAGTTACGTTCAAGATGCCCTAGTTTGGAGGATCAGAACTGCACAGTGAGACACTTTGTCCTCATATCATCATACCAATTTAATCCTTTTGAAAGCTATCAAACTTTGTGTACCATGTCAGCAGCAGCCGCAGCGGCGGCGGCGGTGGCAGTGAGTAATTCGAGCTCCACTAACAGCAACTCCATCACCGACAACTACCACCACCAACCGTTATTCACACCGTCCCCGCTAGCGGCCGTGACGCCAGTGCTGAGCAGATACGAGTCCCAGAAGCGGCGGGACTGGATCACGTTCGGGCAGTACCTCAAGAACCACCGCCCGCCACTTAACCTGTCCCGCTGCAGTGGGGCACACGTGCTGGAGTTCCTTAGGTATTTGGATCAATTCGGGAAGACCAAGGTCCACGCGGACGCTTGCCCTTTCTACGGGCACCCTAACCCTCCTGCGCCCTGCCCATGCCCGTTGCGGCAGGCTTGGGGCAGCCTGGACGCGCTCATTGGGCGGCTTCGGGCAGCTTTTGAGGAGAACGGCGGGCACCCCGAGACTAACCCGTTTGGGGCACGGGCAGTGAGGCTGTACCTGAGGGAGGTGAGGGACAGCCAGGCCAGGGCAAGGGGGATTGCTTATGAGAAGAAGAAGAGAAAGAAAGTAGGGCCGTCACAACAGCTGCAGGGGAATGATCAACAACATGATGAGGAGGAGAGGCATGGGCAACATGGTAATTTTGGTTCAGATTATGGGTATAGTGCTGCTGGGGCTTCATCTGCTACTGCCAGGGACTCCATGATGCCCTTATCTGTGCTAATC
>Pyrco_BP_DH_05g27870
ATGACAAGTCCTCTCTATAGACTTCATCAAGATGTGATTTTCATCTTTCTTTCATTGCACTATAACCTATTCATTCTTTCTTCCACACACCTCTCTCTCTCTCTCTCTATTTGCTTCCTTCTTTTTCCCCTTGTCATTTCTCCATTTCTTGCAAAAAATACACAGGAATTCCTCCACATCCATCACCACGATAATATCATGTCTGCACCCCATCATGATCGATGTCATCGAAGAAAAGACTCCACTCCCATCGAGGGCGCCTCCTCCTCCTCATCACGATCCACTTCTCAACAACAGCAAGCACCTCAACCCCTCAGCCGATACGAGTCCCAGAAACGCCGCGACTGGAACACTTTCGGACAGTACTTGAAGAACCAATCACCCCCAGTGTCACTCTCTCATTGCAATTGCAACCACGTCCTCGATTTCCTCCGCTACTTGGATCAGTTCGGAAAGACTAAGGTTCACTTGCACGGTTGCATCTTCTTTGGGCAGCCTGACCCGCCTGCCCCGTGCACCTGCCCTCTCAGGCAGGCATGGGGTAGTCTGGATGCGCTGATCGGACGCCTCCGTGCTGCCTACGAGGAGCATGGAGGGTCCCCGGAGACAAACCCTTTTGGGAATGGAGCTATTCGGGTTTACTTACGTGAAGTGAAGGAGTGTCAGGCTAAAGCAAGAGGGATTCCGTACAAGAAGAAGAAGAAGAGGAACGGTCAGCTTAAGGCAATTAACGAGGGTCCTCTGAAGCAGATCACGTCT
>Pyrco_BP_DH_09g15600
ATGTCTGGAGAAAGAGGCAGAGATTTCGCCGAAGGATCGTCCGCTGGAGGTTCTCTGAATGATGATCAGCAGCAGCCGGCCACACCAAGCCGCTATGAATCCCAAAAGAGAAGGGACTGGAACACTTTTGGTCAGTACTTGAAGAACCAGAGGCCTCCAGTGGCGCTGTCTCAGAGCAATTACAACCATGTACTGGAGTTTCTTAGGTATCTGGACCAGTTTGGGAAGACCAAAGTTCATCTCCAGGGTTGCATGTTTTATGGGCAGCCTGAGCCTCCTGCTCCTTGCACATGTCCACTTAGGCAAGCCTGGGGCAGCCTGGATGCTCTCATAGGGAGGCTGAGGGCTGCCTACGAAGAAAATGGAGGATCGCCGGAGAACAACCCTTTCGCTAGTGGTGCAATCAGGGTTTACCTGAGGGAGGTCAGGGAGTGCCAAGCTATGGCAAGAGGGATTCCTTTTAAGAAGAAAAAGAAGAAGCCAAGTCCAAGCAAGGGATCCGGACCAAATGATGATGAATCAAGTTCTACCATGCATTTTTCT
>Pyrco_BP_DH_10g15820
ATGGATTCAATCCAAGATATGGATGGAAGTTCAAGCTCTCACCACCATGAGATCACCATGGCATCGAGCCATAACCTAATTATCAACACGTCCACAACGATGAACAGCAGTGCTCTTACTGCTAGTAGTACTACCACTGGTAATCTGGTAGCGGCTGCTGGAAGCTCATCTTCTCCTTCCTCGTCATCATCTCCTGGTTCCAGCAGCCGCTACGAGAACCAAAAGCGGCGTGACTGGAACACCTTCGGACAGTACCTCAAGAACCACCGCCCTCCGCTCTCTCTCGCCTGGTGCAGTGGGGCTCACGTTCTCGAATTCCTCCGGTACCTTGACCAGTTTGGCAAGACCAAAGTCCACACCCCAATCTGCCCCTTTTACGGCCATCCAAACCCTCCAGCTCCCTGCCCCTGCCCGCTGCGCCAGGCGTGGGGAAGCCTCGACGCCCTCATCGGCCGCCTCCGCGCCGCCTTCGAAGAAAACGGAGGCAAGCCTGAAGCCAACCCCTTTGGTGCTCGAGCCGTGAGGCTTTACCTTCGTGAGGTTCGTGATTTGCAGTCCAAAGCAAGAGGCATCAGCTACGAGAAGAAGAAGCGGAAGAGACCGCCTCTGCCTCAACAGCTGCCTCCACCGCCTCTGCCGCCGCCAGATCGATCATCACCATTATCCCAGTCAACAATAAGGCAAAGC
>Pyrco_BP_DH_10g20310
ATGTCGGCAGCAGCAGCAGCCGCCGCCGCTGCGGCAGTGAGTAGGTCTAGCTCCACCAACAGTAACTCTATCACCAACAACTACAACCACCAACCGTTATTCAAGCCGTCCCCGCTAACGGCCGTGGTGCCGGTGCTGAGCAGGTACGAGTCCCAGAAGCGGCGGGACTGGATCACGTTTGGGCAGTACCTCAAGAACCACCGCCCGCCGCTGAACCTGTCCCGTTGCAGCGGGGCCCACGTGCTGGAGTTCCTTAAGTATTTGGATCAGTTCGGGAAGACTAAGGTCCATGCGGACGCTTGCCCTTTCTACGGGCACCCTAACCCTCCTGCACCCTGTCCGTGCCCGCTGCGGCAGGCCTGGGGCAGCCTCGACGCACTCATTGGAAGGCTTCGGGCAGCGTTTGAGGAGAACGGCGGGCAGCCCGAGACCAACCCGTTTGGGGCACGAGCAGTGAGGCTGTACCTGAGGGAGGTCAGGGACAGCCAGGCCAAGGCCAGGGGAATTGCTTATGAGAAGAAGAAGAGAAAGAAAGTAGGGCCATCACAACAGCCGGAAGGGCAAGATGATGAGGAGCAGCAGCAGGGGCAATATGGTACTTTTGGTTCAGATTATGGGTATGGTGCTGCTGTTACTTCATCTGCTGCTGCTGCTAGGTGCTCTATGATGCCTTTGTCTGTGCTAATC
>Pyrco_BP_DH_10g23350
ATGACAATCATTCTTTCTTCCATTTGCTTCCTTTTTTTACCCCTTGTCATTTCTCTATTTCTTGCCAAAAATACACAGGAATTCCTCCACAACCACCACCACAATAATATCATGTCTGCACCCCATCATGATCACAGTCATCGTAGAAAAGATTCCACTCCCATCGAGGGCTCCTCCTCCTCCTCATCACGATCCACTTCTCAGCAGCAGAAAGCACCTCAACCCCTCAGCCGATACGAGTCTCAGAAACGCCGCGACTGGAACACTTTCGGCCAGTACTTGAAGAACCAATCACCTCCAGTCTCACTCTCTCATTGCAACTACAACCACGTCCTCGATTTCCTCCGCTACTTGGATCAGTTCGGAAAGACTAAGGTTCACTTACACGGTTGCGTCTTCTTTGGGCAGCCTGACCCGCCTGCCCCGTGCACCTGCCCCCTCAGGCAGGCATGGGGCAGTCTGGACGCGCTGATCGGACGCCTCCGTGCTGCCTACGAGGAGCATGGAGGGTCTCCGGAGACAAACCCTTTTGGGAATGGAGCTATTCGGGTTTACTTACGTGACGTGAAGGAGTGTCAGGCTAAAGCAAGAGGGATTCCGTACAAGAAGAAGAAGAAGAAGAAGAGGAACGGTCAGCTTAAGGCAATTAACGATGAGGGTGCTCTGAAGCAGATCACTTCT
>Pyrco_BP_DH_11g05530
ATGGATTCTGCTTCAGGTGGAGCCGGACTGCCCGACCCGAACGTCAGCAGCGGCGAGGGTCCGTCGTCTGCGTCAAGGTCGGCAGCCCCGGCGGCTACCGCTGAGCCCTCGTCAGCATCTCCGGCCCCGCCAAGTCGCTACGAGTCGCAGAAGCGGCGGGACTGGAATACCTTCCTGCAGTACCTCAAGAACCACAAGCCTCCGCTCACGCTGGCCCGCTGCAGTGGGGCCCACGTCATCGAGTTTCTCAAGTACCTCGACCAGTTCGGGAAGACCAAAGTCCACGCCACCGGCTGCCCCTACTTTGGACACCCCAACCCTCCCGCCCCGTGCGCCTGCCCGCTCAAGCAGGCGTGGGGCAGCCTAGACGCGCTCATCGGACGGTTGAGGGCCGCGTACGAGGAGAACGGGGGACGGCCCGAGTCAAATCCCTTCGGTGCTCGAGCGGTGCGGATTTATTTGAGGGAGGTGAGGGAGGGACAGGCTAAGGCCAGAGGAATTCCCTACGAGAAAAAGAAACGGAAACGGTCGACCGTCACTGCCACTGCGGTTGTAGGGAATGTGTCGGTGGCGTCCACTCAAGGCGTCGGTGGTGATGGTGATGGCGGTGGCGGTGTTGATGGTGGCGGTTCAAGTAACACCGCTGCTGCTGCTGCTACTAGTACTGCAGCGATTCTCTTA
>Pyrco_BP_DH_11g23180
ATGTCTCCTCACTGCTACTTCTCTCATACTCAAAGAAATACTAAAAAAAACAAAACAAAGTTATCACTCGTCACGATGTCTACCAACAAAGGAAAAGATGTAGCGGAAGGATCGTCGTCTGCTTCTGCTACTGATCATCGGCAACAGAAGCAGGCTTCGCAGCCGGCTCAACTGAGCCGGTATGAATCGCAGAAGAGGCGAGATTGGAACACTTTTGGGCAGTACTTGAGAAACCAGAGGCCTCCAGTTGCTCTCTCACAGAGCAACTCCAACCATGTTCTTGATTTCCTCAGGTACTTGGACCAATTTGGAAAGACCAAGGTGCACTTACAAGGGTGTGTGTTTTTTGGGCAGCCTGAGCCTCCTGGCCCTTGCACCTGTCCGCTAAGACAAGCTTGGGGCAGCCTCGATGCACTGATCGGACGGCTGAGAGCTGCTTATGAAGAAAATGGAGGGTTGCCAGAAACAAACCCATTTGCAACTGGAGCTATAAGAGTCTATCTGCGTGAAGTGAGGGACTCTCAAGCCAAAGCTCGGGGAATTCCGTACAAGAAGAAGAAAAAAAAGAGAAAACTAATGAAGGCAAATCTTGACAATAATCCCAACATCTCCCTGCACCAGTCT
>Pyrco_BP_DH_12g22620
ATGTGCAGCGGAGCCCACGTACTGGAGTTCCTCCGGTATCTCGACCAGTTCGGCAAAACCAAGATCCACAACCAGAACTGCCCGTTCTTCGGCCTCCCAAACCCACCTGCTCCCTGCCCCTGTCCGCTGAGGCAGGCGTGGGGCAGCCTGGACGCCCTCATTGGCCGCCTTCGAGCTGCCTATGATGAGCACGGCGGGAGGCCTGAAGGCAATCCCTTTGGAGCCAGAGCTGTGAGGCTCTACTTGCGTGAAGTTCGTGATTTCCAGGCAAAGGCAAGAGGGGTTAGTTATGAGAAGAAGAGGAAGAGGCCCAACAATAACAACCCAAAGTCTAGCATGAGTACGGCCATGATCACAAGTTCTGCTTCTACAACTACAACAAGT
>Pyrco_BP_DH_12g22670
ATGGATTTAATTTCAAACCCTATTTCCAACAATCCCAGCATCACCTTTGAAACCCCTATAATCAACAATAACATGGCCATGATCTCTCCCCCATCCTCAGCAATATCCACAACCCCCACCACTCCCAGCCGCTACGAAAACCAAAAGCGGCGGGACTGGAACACCTTCTGCCAGTACCTCCGAAACCACAGGCCGCCGCTGTCGCTCCCGATGTGCAGCGGAGCCCACGTACTGGAGTTCCTCCGGTATCTCGACCAGTTCGGCAAAACCAAGATCCACAACCAGAACTGCCCGTTCTTCGGCCTCCCAAACCCACCTGCTCCCTGCCCCTGTCCGCTGAGGCAGGCGTGGGGCAGCCTGGACGCCCTCATTGGCCGCCTTCGAGCTGCCTATGATGAGCACGGCGGGAGGCCTGAAGGCAATCCCTTTGGAGCCAGAGCTGTGAGGCTCTACTTGCGTGAAGTTCGTGATTTCCAGGCAAAGGCAAGAGGGGTTAGTTATGAGAAGAAGAGGAAGAGGCCCAACAATAACAACCCAAAGTCTAGCATGAGTACGGCCATGATCACAAGTTCTGCTTCTACAACTACAACAAGT
>Pyrco_BP_DH_17g23370
ATGTCTGATTCTATGTCTAGAGAAAGAGGAAAAGATTTCGTCGAAGGATCGTCTGCTGGAGGGTCTCCGAATGATGATCAGCAGCAGCCGGCCACACCAAGCCGCTATGAGTCCCAGAAGAGAAGGGACTGGAACACTTTTGGTCAGTACTTGAAGAACCAGAGGCCTCCAGTGGCGCTGTCTCAGTGCAATTACAACCATGTGCTGGAGTTTCTTAGGTATCTGGACCAGTTTGGGAAGACCAAAGTTCATCTCCAGGGCTGCATGTTTTATGGGCAGCCTGAGCCTCCTGCCCCTTGCACATGTCCACTTAGGCAAGCCTGGGGCAGCCTGGATGCTCTCATAGGGAGGCTGAGGGCGGCCTACGAAGAAAATGGAGGATCCCCGGAGAACAACCCTTTCGCTAGCGGTGCAATCAGGGTTTACCTGAGGGAGGTCAGGGAGTGCCAAGCTAAGGCAAGAGGGATTCCTTATAAGAAGAAGAAGAAGAAGCCAAGTCCAAGTAAGGGATCCGGAGGAAATGATGATGAATCAAGTTCTACCATGCATTTCTCT
>Pruav_sc0000037.1_g420.1.mk
ATGTCTGCACCTCATCATGATTACAGTCGACGAAAAGATTCCAACTCCATAGAGGGCTCCTCCTCCTCCTCCCGATCCAATCAACAACAAGCACCTCAACCTCTTAGCCGATATGAGTCTCAGAAACGCCGAGACTGGAACACTTTTGGCCAGTACTTGAAGAACCAAACACCCCCAGTCTCTCTCTCTCAATGCAACTGTAACCATGTCCTCGATTTCCTTCGCTACTTGGACCAGTTCGGGAAGACTAAGGTTCACTTACACGGGTGTGTCTTCTTCGGGCAGCCTGACCCTCCTGCCCCGTGCACGTGCCCGCTTAGGCAGGCATGGGGCAGCCTGGACGCTCTGATCGGCCGTCTCCGTGCGGCGTACGAGGAGCACGGAGGGTCTCCTGAGACGAACCCTTTTGGGAATGGAGCTATTCGGGTTTACTTACGTGAAGTGAAGGAGTGTCAGGCTAAGGCAAGAGGGATTCCATACAAGAAGAAGAAGAAGAAGAGAAACGGTCAGCTTAAGGCAATTAACGACGAGGCTAATAAGGGTTTGAAGCAGATCACTTCT
>Pruav_sc0000067.1_g530.1.mk
ATGTCTGCTGAAAGAGGCAAAGATTTCGCCGATGGATCGTCGTCTGCCGGGTCTCCAGGCGATGATCATCAGCAGCCAGCCACTCCGAGCCGGTACGAGTCCCAGAAGAGAAGGGACTGGAACACTTTTGGTCAGTACTTGAAGAACCAAAGGCCTCCAGTTCCACTTTCTCAGTGCAATTACAACCATGTGTTGGAGTTTCTTAGGTATCTGGATCAGTTTGGGAAGACCAAAGTTCATCTCCAGGGCTGCATGTTTTATGGGCAGCCTGAGCCTCCTGCTCCTTGCACATGCCCTCTAAGGCAAGCTTGGGGAAGCCTTGATGCCCTCATAGGGAGGCTGAGGGCTGCCTATGAAGAAAATGGAGGGTCGCCAGAAACCAACCCTTTTGCTAGTGGTGCAATCAGGGTTTATCTGAGGGAGGTGAGGGAGTGTCAAGCTAAGGCAAGAGGGATCCCTTACAAGAAGAAGAAGAAGAAGCCAAGTCCAAGCAAGGGAGGAAATGATGATGAATCTAGCTCTACCATGCACTTCTCT
>Pruav_sc0000396.1_g470.1.mk
ATGGACATAGTTTCAGAGCCAATCACCAAGAATCCCCCCATCACCTTTGAAACCCCCATAATCAACAGCTCCACAAGTTCCATGATCACTCCATCATCCTCAGCAATATCTCCAGCCACAACCGCCGACTCCGTTTCAACTCCAACTCCAAGCCGCTATGAAAACCAAAAGCGGCGCGACTGGAACACCTTCTGCCAGTACCTCCGGAACCACAGGCCTCCGCTGTCTTTGCCGATGTGCAGCGGGGCCCATGTTCTGGAGTTCCTCCGGTATCTGGATCAGTTTGGCAAGACCAAGATCCACAACCAGACCTGCCCCTTCTTCGGCCTCCCCAACCCACCAGCGCCCTGCCCCTGCCCGCTCCGGCAGGCCTGGGGTAGCCTCGATGCCCTCATCGGCCGCCTTAGAGCGGCTTATGAGGAGCACGGAGGGAGGCCGGAGGCCAACCCCTTTGGAGCGAGAGCTGTGAGGCTCTACTTGCGTGATGTTCGTGATTTCCAGGCCAAGGCAAGAGGGGTGAGTTATGAGAAGAAGAGGAAGAGGCCCAACAACAACAACAATAATAGTAATAACAATAAGCCAAAACCAAACATGAATGCCATGCTCATCGCAAGTAGTGCTGCTTCTTCAACAACAACAACAACAACTACAAGT
>Pruav_sc0000583.1_g780.1.mk
ATGGATTCAATCCAAGACATGGATGGAGGCTCCAACTCTCATCACCATGAGATGAACATGGCATCAAGCAATAACCTAATTATCAACACAAGCTCAATGAACCCTGCTACTACTCTAGCCTCAGCAGCAGGAGCAGCTGGAACCTCTTCTTCTTCTTCTTCTTCATCTCCTGCTTCCAGCAGCCGCTACGAGAACCAAAAGCGGCGCGACTGGAACACCTTCGGCCAATACCTCAAGAACCACCGCCCCCCGCTCTCTCTCTCCCGGTGCAGCGGGGCCCACGTCCTCGAATTCCTCCGCTACCTCGACCAGTTCGGCAAGACCAAGGTCCACACCCCCATCTGCCCTTTCTACGGCCACCCGAACCCTCCGGCTCCCTGCCCCTGCCCACTCCGCCAGGCATGGGGCAGCCTGGACGCCCTCATCGGGCGCCTTCGAGCCGCCTTTGAAGAAAACGGAGGCAAGCCCGAAGCCAACCCGTTTGGGGCTCGAGCCGTTCGACTTTACCTTCGCGAGGTTCGTGATTTGCAGTCGAAAGCAAGAGGCATCAGCTACGAGAAGAAGAAGCGGAAGAGGCCACCGTTGCCGCAGCAGCTGCCGCCTCCACCACTGCCGCCGACAGGTCATCACCATCCAGGTCAA
>Pruav_sc0000617.1_g200.1.mk
ATGATGTCTACCAACAAAGGGAAAGATGTAGCAGAAGGATCGTCGTCTGCTTCTGCTGCTGCTGCTGCTGATCAGCAACAACTGAAGCAGGCGCAGCCGGCTCAACTGAGCCGGTATGAGTCACAGAAGAGGAGAGATTGGAACACTTTTGGGCAGTACTTGAGGAACCAGAGGCCTCCAGTTGCTCTTTCACAGAGTAACTCAAACCATGTCCTGGATTTCCTTCGGTACTTGGACCAATTCGGAAAGACCAAGGTGCACTTACAAGGGTGCGTGTTTTTTGGGCAGCCAGAGCCTCCTGGCCCTTGCACTTGTCCACTTAGGCAAGCTTGGGGGAGCCTTGATGCACTGATCGGACGGCTGAGAGCTGCTTATGAAGAGAATGGTGGGTTGCCAGAAACAAACCCATTTGCAAGTGGAGCTATAAGAGTGTATCTGCGTGAAGTCAGAGATTCTCAAGCCAAGGCTCGGGGAATTCCGTACAAGAAGAAGAAAAAGAAGAGGAATCTATTGAAGGCCAATCTCGACCACAATCCCAACTTCACCATGCACCAATCT
>Pruav_sc0000638.1_g1070.1.mk
ATGGATTCAGCTTCAGGGGGAACCGGACCACCCGACCCGAATACCAGCGGAGGAGAGGGCCCATCATCGGCAGCAACCGGGTCGATAGCCGCCGCTGCTGCTGGTGCTTACCTCAAGAACCACAAGCCGCCGCTGACGCTGGCACGGTGCAGTGGGGCCCACGTGATCGAGTTCCTCAAGTACCTCGACCAGTTCGGGAAGACCAAGGTCCACGCCGCCGGCTGCCCCTACTTCGGACACCCCAACCCCCCTGCGCCGTGCGCCTGCCCGCTCAAGCAGGCCTGGGGCAGCCTCGACGCGCTCATCGGACGACTCCGAGCCGCCTACGAGGAGAACGGCGGACGGCCCGAGTCGAATCCGTTCGGGGCTCGGGCCGTCAGGATTTACTTGAGGGAGGTGAGAGAAGGTCAGGCCAAGGCTAGGGGGATTCCGTACGAGAAAAAGAAACGGAAACGGCCGACCGTTACGGCCACCGCGGTTGTCGGGAATGTGTCGGCGGGCGATTCTCTTATA
>Pyrusco0g009860.1
ATGGATTCACTTCAAGAATTTGACCCTTCCAACCCATCAAATACTTCAAGCATTAACATCAACATCAACACCACCATCGCTACCAACTCATCCTCATCCTCATCGTCACCATGCTCCACCCTCAGCCGCTATGAGAACCAAAAGCGGCGAGACTGGAACACCTTTGGGCAGTACCTCCGCAACCACAGGCCGCCACTGTCCCTCTCGCTGTGCAGTGGGGCCCACGTGCTTGAGTTCCTCAGGTACCTGGACCAGTTTGGGAAGACCAAGGTGCACATCCAGCTGTGTCCCTTCTTCGGGAACCCTAACCCTCCTGCACCGTGCCCCTGCCCTTTGCGGCAAGCTTGGGGAAGCCTCGACGCCCTCATCGGCCGCCTCAGAGCCGCCTTTGAAGAGCACGGCGGGAAGCCTGAGGCAAACCCTTTTGGGGCTCGAGCTGTGAGGCTTTATCTGCGTGAGGTTCGAGATTCTCAGGCCAAAGCCAGAGGAATTAGCTACGAAAAGAAGAAGCGGAAGCGCCCACCAGAGAGTAGCACCAGTATTACTAGTAGTACTACTAGTAATGTTCTTCCAGTTCAAGCAATACTGCCCCCTGCTCCTCCCAGTGCAAAC
>Pyrusco0g032730.1
ATGGATTCAATCCAAGATATGGATGGAAGTTCTAGCTCTCACCATCATGAGATCACCATAGCATCAAGCCATAACCTAATTATCAACACATCCACACTGATGAACAGCACTGCTGCTAGTACTCCTACTACTTCTCTCGCAGCGGCTTCTGGAAGCTCATCTTCTCCTTCCTCATCATCTCCTGGTTCCAGCAGCCGCTATGAGAACCAAAAGCGGCGTGACTGGAACACCTTCGGACAATACCTCAAGAACCATCGCCCTCCGCTCTCTCTTTCTCGGTGCAGCGGGGCCCACGTTCTCGAATTCCTCCGGTACCTTGACCAGTTCGGCAAGACCAAAGTCCACACCCCAATCTGCCCCTTTTACGGCCATCCAAACCCACCAGCTCCCTGCCCCTGCCCGCTTCGCCAGGCATGGGGCAGCCTCGACGCCCTCATCGGCCGCCTCCGTGCCGCCTTCGAAGAAAACGGAGGCAAGCCTGAAGCCAACCCCTTCGGTGCTCGAGCCGTGAGGCTCTACCTTCGTGAGGTTCGTGATTTGCAGTCCAAAGCAAGAGGCATCAGCTATGAGAAGAAGAAGCGGAAGAGACCGCCGCTGCCTCAACAGTTGCCTCCACCGCCTCTGCCGCCGCCAGGTCATCATCTCCATCATCCCACTCAACAA
>Pyrusco0g035860.1
ATGTCTGCACCCCATCATGATCACAGTCATCGAAGAAAAGATTCCACTCCCATCGAGGGCTCCTCCTCCTCCTCATCACGACCCACTTCTCAACAACAGCAAGCACCTCAACCCCTCAGCCGATACGAGTCCCAGAAACGCCGCGACTGGAACACTTTCGGCCAGTACTTGAAGAACCAATCACCTCCAGTCTCACTCTCTCATTGCAACTGCAACCACGTCCTCGATTTCCTCCGCTACTTGGATCAGTTCGGAAAGACTAAGGTTCACTTACACGGTTGCGTCTTCTTTGGGCAGCCTGACCCGCCTGCCCCGTGCACCTGCCCCCTCAGGCAGGCATGGGGCAGTCTGGACGCGCTGATCGGACGCCTCCGTGCTGCCTACGAGGAGCATGGAGGGTCTCCGGAGACAAACCCTTTTGGGAATGGAGCTATTCGGGTTTACTTACGTGAAGTGAAGGAGTGTCAGGCTAAAGCAAGAGGGATTCCGTACAAGAAGAAGAAGAAGAAGAAGAGGAACGGTCAGCTTAAGGCAATTAACGATGAGGGTACTCTGAAGCAGATCACTTCT
>Pyrusco10g007570.1
ATGTCGGCAGCAGCAGCAGCCGCCGCCGCTGCGGCAGTGAGTAGGTCTAGCTCCACCAACAGTAACTCTATCACCAACAACTACAACCACCAACCGTTATTCAAGCCGTCCCCGCTAACGGCCGTGGTGCCGGTGCTGAGCAGGTACGAGTCCCAGAAGCGGCGGGACTGGATCACGTTTGGGCAGTACCTCAAGAACCACCGCCCGCCGCTGAACCTGTGCCGTTGCAGCGGGGCCCACGTGCTGGAGTTCCTTAGGTATTTGGATCAGTTCGGGAAGACTAAGGTCCATGCGGACGCTTGCCCTTTCTACGGGCACCCTAACCCTCCTGCACCCTGTCCGTGCCCGCTGCGGCAGGCCTGGGGCAGCCTCGACGCACTCATTGGAAGGCTTCGGGCAGCGTTTGAGGAGAACGGCGGGCAGCCCGAGACCAACCCGTTTGGGGCACGAGCAGTGAGGCTGTACCTGAGGGAGGTCAGGGACAGCCAGGCCAAGGCCAGGGGAATTGCTTATGAGAAGAAGAAGAGAAAGAAAGTAGGGCCATCACAACAGCCGGAAGGGCAAGATGATGAGGAGCAGCAGCAGGGGCAACATGGTACTTTTGGTTCAGATTATGGGTATGGTGCTGCTGTTACTTCATCTGCTGCTGCTGCTAGGTGCTCTATGATGCCTTTGTCTGTGCTAATC
>Pyrusco10g014540.1
ATGGATTCAATCCAAGATATGGATGGAAGTTCAAGCTCTCACCACCATGAGATCACCATGGCATCGAGCCATAACCTAATTATCAACACATCCACAACGATGAACAGCAGTGCTGCTACTGCTAGTAGTACTACCACTGGTAATCTGGTAGCGGCTGCTGGAAGCTCATCTTCTCCTTCCTCGTCATCATCTCCTGGTTCCAGCAGCCGCTACGAGAACCAAAAGCGGCGTGACTGGAACACCTTCGGACAGTACCTCAAGAACCACCGCCCTCCGCTCTCTCTCTCCTGGTGCAGTGGGGCTCACGTTCTCGAATTCCTCCGGTACCTTGACCAGTTTGGCAAGACCAAAGTCCACACCCCAATCTGCCCCTTTTACGGCCATCCAAACCCTCCAGCTCCCTGCCCCTGCCCGCTGCGCCAGGCGTGGGGAAGCCTCGACGCCCTCATCGGCCGCCTCCGCGCCGCCTTCGAAGAAAACGGAGGCAAGCCTGAAGCCAACCCCTTTGGTGCTCGAGCCGTGAGGCTTTACCTTCGTGAGGTTCGTGATTTGCAGTCCAAAGCAAGAGGCATCAGCTACGAGAAGAAGAAGCGGAAGAGACCGCCTCTGCCTCAACAGCTGCCTCCACCGCCTCTGCCGCCGCCAGATCATCATCACCATTATCCCAGTCAACAA
>Pyrusco11g005240.1
ATGTCTACCAACAAAGGAAAAGATGTAGCGGAAGGATCGTCGTCTGCTTCTGCTACTGATCATCGGCAACAGAAGCAGGCTTCGCAGCCGGCTCAACTGAGCCGGTATGAATCGCAGAAGAGGCGAGATTGGAACACTTTTGGGCAGTACTTGAGAAACCAGAGGCCTCCAGTTGCTCTCTCACAGAGCAACTCCAACCATGTTCTTGATTTCCTCAGGTACTTGGACCAATTTGGAAAGACCAAGGTGCACTTACAAGGGTGTGTGTTTTTTGGGCAGCCTGAGCCTCCTGGCCCTTGCACCTGTCCGCTAAGACAAGCTTGGGGCAGCCTCGATGCACTGATCGGACGGCTGAGAGCTGCTTATGAAGAAAATGGAGGGTTGCCAGAAACAAACCCATTTGCAACTGGAGCTATAAGAGTCTATCTGCGTGAAGTGAGGGACTCTCAAGCCAAAGCTCGGGGAATTCCGTACAAGAAGAAGAAAAAAAAGAGAAAACTAATGAAGGCAAATCTTGACAATAATCCCAACATCTCCCTGCACCAGTCT
>Pyrusco11g021130.1
ATGGATTCTGCTTCAGGTGGAGCCGGACTGCCCGACCCGAACGTCAGCGACGGCGAGGGTCCGTCGTCTGCGTCAAGGTCGGCAGCCCCGGCGGTTACCGTTGAGCCCCCGTCAGCATCTCCGGCCCCGCCAAGTCGGTACGAGTCGCAGAAGCGGCGGGACTGGAATACCTTCCTGCAGTACCTCAAGAACCACAAGCCTCCGCTCACGCTGGCCCGCTGCAGTGGGGCCCACGTCATTGAGTTCCTCAAGTACCTCGACCAGTTCGGGAAGACCAAAGTCCACGCCACCGGCTGCCCCTACTTTGGACACCCCAACCCTCCCGCCCCGTGCGCCTGCCCGCTCAAGCAGGCGTGGGGCAGCCTAGACGCGCTCATCGGACGGTTGAGGGCCGCGTACGAGGAGAACGGGGGACGGCCCGAGTCAAATCCCTTCGGTGCTCGAGCGGTGCGGATTTATTTGAGGGAGGTGAGGGAGGGTCAGGCTAAGGCCAGAGGAATTCCCTACGAGAAAAAGAAACGGAAACGGTCGACCGTCACTACCACTGCGGTTGTAGGGAATGTGTCGGTGGCGTCCGCTCAGGGCGTCGGTGGTGATGGTGATGGCGGTGGCGGTGTTGATGCTGGCGGTTCAAGTAACACCGCTGCTGCTGCTGCTGCTGCTACTAGTACTGCAGTA
>Pyrusco12g001380.1
ATGGATTTAATTTCAAACCCTATTTCCAACAACCCCAGCATAACCTTTGAAACCCCTATAATCAACAATAACATGGCCATGATCTCTCCTCCATCCTCAGCAATATCCACAACCCCCACCACTCCCAGCCGCTACGAAAACCAAAAGCGGCGGGACTGGAACACCTTCTGCCAGTACCTCCGGAACCACAGGCCGCCGCTGTCGCTCCCGATGTGCAGCGGAGCCCACGTACTGGAGTTCCTCCGGTATCTCGACCAGTTCGGCAAAACCAAGATCCACAACCAGAACTGCCCGTTCTTCGGCCTCCCAAACCCACCTGCTCCCTGCCCCTGTCCGCTGAGGCAGGCGTGGGGCAGCCTGGACGCCCTCATTGGCCGCCTTCGAGCTGCCTATGATGAGCACGGCGGGAGGCCTGAAGGCAATCCCTTTGGAGCCAGAGCTGTGAGACTCTACTTGCGTGAAGTTCGTGATTTCCAGGCAAAGGCAAGAGGGGTTAGTTATGAGAAGAAGAGGAAGAGGCCCAACAATAACAACCCAAAGTCCAGCATGAGTACGGCCATGATCACAAGTTCTGCTTCTACAACTACAACAAGT
>Pyrusco13g007920.1
ATGGATTCACTTCAAGAATTTGACCCTTCCAACTCATCAAATACTTCAAGCATCAACATCAACGCCTCCATCACTACCAACTCATCCTCCTCCTCCTCATTGTCACCGAGCTCCACTCTAAGCCGCTACGAGAACCAAAAGCGGCGAGACTGGAACACCTTCGGGCAGTACCTCCGCAACCACAGGCCACCGTTGTCCCTCTCGCGGTGCAGTGGGGCCCACGTGCTTGAATTCCTCAAGTACCTAGACCAGTTTGGGAAGACCAAGGTGCATATCCAGATGTGTCCCTTCTTCGGGAACCCTAACCCTCCTGCGCCGTGCCCCTGCCCTCTGCGGCAAGCTTGGGGAAGCCTCGATGCCCTCATTGGCCGCCTCAGAGCCGCCTTTGAAGAGCACGGCGGGAAGCCTGAGGCAAATCCTTTTGGGGCTCGTGCTGTGAGGCTTTACCTGCGTGAGGTTCGAGATTCTCAGGCCAAAGCCAGAGGAATTAGCTACGAAAAGAAGAAGCGGAAGCGCCCACCACAGAGTAGTAGTAGTAGTACTACTAGTACTATTCTTCCAGTTCAAGCAATACCGCCTCCGGCTCCTCCTAGTGCAAGC
>Pyrusco16g017190.1
ATGGATTCACTTCAAGAATTTGACCCTTCCAACCCATCAAATACTTCAAGCATTAACATCAACATCAACACCACCATCGCTACCAACTCATCCTCATCCTCATCGTCACCATGCTCCACCCTCAGCCGCTATGAGAACCAAAAGCGGCGAGACTGGAACACCTTTGGGCAGTACCTCCGCAACCACAGGCCGCCACTGTCCCTCTCGTGGTGCAGTGGGGCCCACGTGCTTGAGTTTCTCAGGTACCTGGACCAGTTTGGGAAGACCAAGGTGCACATCCAGCTGTGTCCCTTCTTCGGGAACCCTAACCCTCCTGCACCGTGCCCCTGCCCTCTGCGGCAAGCTTGGGGAAGCCTCGACGCCCTCATCGGCCGCCTCAGAGCTGCCTTTGAAGAGCACGGCGGGAAGCCTGAGGCAAACCCTTTTGGGGCTCGGGCTGTGAGGCTTTATCTGCGTGAGGTTCGAGATTCTCAGGCCAAAGCCAGAGGAATTAGCTACGAAAAGAAGAAGCGGAAGCGCCCACCAGAGAGTAGCACCAGTAGTACTAGTAGTACTACTAGTCCCGTTCTTCCAGTTCGAGCAATACTGCCCCCTGCTCCTCCCAGTGCAAGC
>Pyrusco17g015670.1
ATGTCTGATTCTATGTCTAGAGAAAGAGGAAAAGATTTCGTCGAAGGATCGTCTGCTGGAGGGTCTCCGAATGATGATCAGCAGCAGCCGGCCACACCAAGCCGCTATGAGTCCCAGAAGAGAAGGGACTGGAACACTTTTGGTCAGTACTTGAAGAACCAGAGGCCTCCAGTGGCGCTGTCTCAGTGCAATTACAACCATGTGCTGGAGTTTCTTAGGTATCTGGACCAGTTTGGGAAGACCAAAGTTCATCTCCAGGGCTGCATGTTTTATGGGCAGCCTGAGCCTCCTGCCCCTTGCACATGTCCACTTAGGCAAGCCTGGGGCAGCCTGGATGCTCTCATAGGGAGGCTGAGGGCGGCCTACGAAGAAAATGGAGGATCCCCGGAGAACAACCCTTTCGCTAGCGGTGCAATCAGGGTTTACCTGAGGGAGGTCAGGGAGTGCCAAGCTAAGGCAAGAGGGATTCCTTATAAGAAGAAGAAGAAGAAGCCAAGTCCAAGTAAGGGATCCGGAGGAAATGATGATGAATCAAGTTCTACCATGCATTTCTCT
>Pyrusco3g013880.1
ATGTCTACCAACAAAGGAAAAGATATAGCGGAAGGATCGTCGTCTGCTTCTGCTACTACTACTGATCATCAACAACAGAAGCAGACTTCGCAGCCGCCGACTCAGCTGAGCCGGTACGAGTCACAGAAGAGGAGAGATTGGAATACTTTTGGGCAGTACTTGAGGAACCAGAGGCCGCCAGTAGCTCTTTCGCAGAGTAACTCCAATCATGTGCTTGATTTCCTAAGGTACCTGGACCAATTTGGAAAGACCAAGGTGCACGCTCAAGGATGTGTGTTTTTTGGGCAACCTGAGCCTCCTGGCCCTTGCACCTGTCCGCTAAGACAAGCTTGGGGCAGCCTTGATGCACTGATCGGACGGCTGAGAGCTGCTTATGAAGAAAATGGTGGGTTGCCAGAAACAAACCCATTTGCAAGTGGGGCTATAAGAGTCTATCTGCGTGAGGTGAGGGATTCTCAAGCCAAGGCTCGGGGAATTCCGTACAAGAAGAAGAAAAAGAAGAGAAATCTAATGAAGGCAAATCTTGACCATAATCCCAACATCTCCATGCAGCAATCT
>Pyrusco3g019900.1
ATGGATTCTGCATCAGGTGGAGGCGGACCGCCCGACCCGAACGCCAGCAGCGGCGAGGGTCCGTCGTCTTCGTCAAGGTCCGCAGCCCCGGCGGCTACTCCTGTAGCTGCCGAGCCCTCGTCAGCATCTCCGGCTCCGCCGAGCCGCTACGAATCGCAGAAGCGGCGGGACTGGAACACCTTCCTGCAGTACCTCAAGAACCACAAGCCTCCGCTCACGTTGGCCCGCTGCAGTGGGGCCCACGTCATCGAGTTCCTTAAGTACCTCGACCAGTTTGGGAAGACTAAAGTCCACGCCGCCGGCTGCCCCTACTTCGGACACCAGAACCCTCCCGCCCCGTGCGCCTGCCCGCTCAAGCAGGCGTGGGGCAGCCTCGACGCGCTCATCGGACGGCTGAGGGCGGCGTACGAGGAGAACGGGGGACGGCCAGAGTCAAACCCCTTCGGCGCTCGAGCGGTGAGGATTTATTTGAGGGAGGTGAGGGAGGGACAGGCTAAGGCAAGAGGAATTCCCTACGAGAAAAGGAAACGAAAACGGCCGACGGTCACTGCCACTGCGGTTGTCGGGAATGTGTCGGTAGCGTCCACTCAAGGTGGCGGTGTTGATGGTGATGGCGGTGGCGGTGTTGATGGTGGCAGTTCAAGTAAAACCGTTGCTGCTGCTGCTGCTACTAGTACTGCAGTA
>Pyrusco4g001350.1
ATGGATTTAGTTTCAAACCCTATTTCCAACAGCCCCAGCATCACCTTTGAAAGCCCTATAATCACCAATACCAGGGCCATGATCTCTCCACCACCGTCCTCAGCAATATCCACAACCCCCACCACTCCTCCCACCACTCCCAGTCGCTATGAAAACCAAAAGCGGCGGGACTGGAACACCTTCTGCCAGTACCTCCGGAACCACAGGCCGCCTCTGTCGCTCCCGATGTGCAGCGGAGCCCACGTACTGGAGTTCCTCCGGTACCTCGACCAGTTTGGCAAAACCAAGATCCACATCCACAACTGCCCGTTCTTTGGCCTCCCAAACCCACCTGCTCCCTGCCCCTGTCCGCTGAGGCAGGCGTGGGGCAGCCTGGACGCCCTCATTGGCCGCCTTCGAGCTGCCTATGATGAGCACGGGGGAAAGCCTGAGGGCAATCCATTTGGAGCCAGAGTTGTGAGGCTCTACTTGCGTGAAGTTCGTGATTTCCAGGCAAAGGCAAGAGGGGTTAGTTATGAGAAGAAGAGGAAGAGGCCCAACAATAACAATCCAAAGTCAAGCATGAGTACGGCCATGATCACAAGTTCTGCTTCTACAACTACAAGT
>Pyrusco5g023010.1
ATGTCTGCACCCCATCATGATCACAGTCATCGAAGAAAAGACTCCACTCCCATCGAGGGCTCCTCCTCCTCCTCATCACGATCCACTTCTCAACAACAGCAAGCACCTCAACCCCTCAGCCGATACGAGTCCCAGAAACGCCGCGACTGGAACACTTTCGGACAGTACTTGAAGAACCAATCACCCCCAGTGTCACTCTCTCATTGCAATTGCAACCACGTCCTCGATTTCCTCCGCTACTTGGATCAGTTCGGAAAGACTAAGGTTCACTTACACGGTTGCGTCTTCTTTGGGCAGCCTGACCCGCCTGCCCCGTGCACCTGCCCTCTCAGGCAGGCATGGGGTAGTCTGGATGCGCTGATCGGACGCCTCCGTGCTGCCTACGAGGAGCATGGAGGGTCCCCGGAGACAAACCCTTTTGGGAATGGAGCTATTCGGGTTTACTTACGTGAAGTGAAGGAGTGTCAGGCTAAAGCAAGAGGGATTCCGTACAAGAAGAAGAAGAAGAGGAACGGTCAGCTTAAGGCAATTAACGAGGGTACTCTGAAGCAGATCACGTCT
>Pyrusco9g003820.1
ATGTCTGGAGAAAGAGGCAAAGATTTCGCCGAAGGATCGTCCGCTGGAGGTTCTCTGAATGATGATCAGCAGCAGCCGGCCACACCAAGCCGCTATGAATCCCAGAAGAGAAGGGACTGGAACACTTTTGGTCAGTACTTGAAGAACCAGAGGCCTCCAGTGGCGCTGTCTCAGAGCAATTACAACCATGTACTGGAGTTTCTTAGGTATCTGGACCAGTTTGGGAAGACCAAAGTTCATCTCCAGGGTTGCATGTTTTATGGGCAGCCTGAGCCTCCTGCTCCTTGCACATGTCCACTTAGGCAAGCCTGGGGCAGCCTGGATGCTCTCATAGGGAGGCTGAGGGCTGCCTACGAAGAAAATGGAGGATCCCCGGAGAACAACCCTTTCGCTAGCGGTGCAATCAGGGTTTACCTGAGGGAGGTCAGGGAGTGCCAAGCTATGGCAAGAGGGATTCCTTTTAAGAAGAAAAAGAAGAAGCCAAGTCCAAGCAAGGGATCCGGACCAAATGATGATGAATCAAGTTCTACCATGCATTTTTCT
>Pyrbe_004522
ATGGATTCAATCCAAGATATGGATGGAAGTTCAAGCTCTCACCACCATGAGATCACCATGGCATCGAGCCATAACCTAATTATCAACACATCCACAACGATGAACAGCAGTGCTGCTACTGCTAGTAGTACTACCACTGGTAATCTGGTAGCGGCTGCTGGAAGCTCATCTTCTCCTTCCTCGTCATCATCTCCTGGTTCCAGCAGCCGCTACGAGAACCAAAAGCGGCGTGACTGGAACACCTTCGGACAGTACCTCAAGAACCACCGCCCTCCGCTCTCTCTCTCCTGGTGCAGTGGGGCTCACGTTCTCGAATTCCTCCGGTACCTTGACCAGTTTGGCAAGACCAAAGTCCACACCCCAATCTGCCCCTTTTACGGCCATCCAAACCCTCCAGCTCCCTGCCCCTGCCCGCTGCGCCAGGCGTGGGGAAGCCTCGACGCCCTCATCGGTCGCCTCCGCGCCGCCTTCGAAGAAAACGGAGGCAAGCCTGAAGCCAACCCCTTTGGTGCTCGAGCCGTGAGGCTTTACCTTCGTGAGGTTCGTGATTTGCAGTCCAAAGCAAGAGGCATCAGCTACGAGAAGAAGAAGCGGAAGAGACCGCCTCTGCCTCAACAGCTGCCTCCACCGCCTCTGCCGCCGCCAGATCATCATCACCATTATCCCAGTCAACAA
>Pyrbe_005064
ATGTCAGCAGCTGCAGCAGCCGCCGCCGCCGCTGCGGCAGTGAGTAGGTCTAGCTCCACCAACAGTAACTCTATCACCTACAACTACAACCACCAACCGTTATTCAAGCCGTCCCCGCTAACGGCCGTGGTGCCGGTGCTGAGCAGGTACGAGTCCCAGAAGCGGCGGGACTGGATCACGTTTGGGCAGTACCTCAAGAACCACCGCCCGCCGCTGAACCTGTCCCGTTGCAGCGGGGCCCACGTGCTGGAGTTCCTTAGGTATTTGGATCAGTTCGGGAAGACTAAGGTCCATGCGGACGCTTGCCCTTTCTACGGGCACCCTAACCCTCCTGCACCCTGTCCGTGCCCGCTGCGGCAGGCCTGGGGCAGCCTCGACGCACTCATTGGAAGGCTTCGGGCGGCGTTTGAGGAGAACGGCGGGCAGCCCGAGACCAACCCGTTTGGGGCACGAGCAGTGAGGCTGTACCTGACGGAGGTCAGGGACAGCCAGGCCAAGGCCAGGGGAATTGCTTATGAGAAGAAGAAGAGAAAGAAAGTAGGGCCATCACAACAGCCGGAAGGGCAAGATGATGAGGAGCAGCAGCAGGGGCAACATGGTACTTTTGGTTCAGATTATGGGTATGGTGCTGCTGTTACTTCATCTGCTGCTGCTGCTAGGTGCTCTATGATGCCTTTGTCTGTGCTATTC
>Pyrbe_005376
ATGTCTGCACCCCATCATGATCACAGTCATCGAAGAAAAGATTCCACTCCCATCGAGGGCTCCTCCTCCTCCTCATCACGATCCACTTCTCAGCAGCAGAAAGCACCTCAACCCCTCAGCCGATACGAGTCTCAGAAACGCCGCGACTGGAACACTTTCGGCCAGTACTTGAAGAACCAATCACCTCCAGTCTCACTCTCTCATTGCAACTGCAACCACGTCCTCGATTTCCTCCGCTACTTGGATCAGTTCGGAAAGACTAAGGTTCACTTACACGGTTGCGTCTTCTTTGGGCAGCCTGACCCGCCTGCCCCGTGCACCTGCCCCCTCAGGCAGGCATGGGGCAGTCTGGACGCGCTGATCGGACGCCTCCGTGCTGCCTACGAGGAGCATGGAGGGTCTCCGGAGACAAACCCTTTTGGGAATGGAGCTATTCGGGTTTACTTACGTGAAGTGAAGGAGTGTCAGGCTAAAGCAAGAGGGATTCCGTACAAGAAGAAGAAGAAGAAGAAGAGGAACGGTCAGCTTAAGGCAATTAACGATGAGGGTACTCTGAAGCAGATCACTTCT
>Pyrbe_006674
ATGGATTCTGCTTCAGGTGGAGCCGGACTGCCCGACCCGAACGTCAGCGACGGCGAGGGTCCGTCGTCTGCGTCAAGGTCGGCAGCCCCGGCGGCTACCGTTGAGCCCCCGTCAGCATCTCCGGCCCCGCCAAGTCGCTACGAGTCGCAGAAGCGGCGGGACTGGAATACCTTCCTGCAGTACCTCAAGAACCACAAGCCTCCGCTCACGCTGGCCCGCTGCAGTGGGGCCCACGTCATCGAGTTCCTCAAATACCTCGACCAGTTCGGGAAGACCAAAGTCCACGCCACCGGCTGCCCCTACTTTGGACACCCCAACCCTCCCGCCCCGTGCGCCTGCCCGCTCAAGCAGGCGTGGGGCAGCCTAGACGCGCTCATCGGACGGTTGAGGGCCGCGTACGAGGAGAACGGGGGACGGCCCGAGTCAAATCCCTTCGGTGCTCGAGCGGTGCGGATTTATTTGAGGGAGGTGAGGGAGGGTCAGGCTAAGGCCAGAGGAATTCCCTACGAGAAAAAGAAACGGAAACGGTCAACCGTCACTACCACTGCGGTTGTAGGGAATGTGTCGGTGGCGTCCGCTCAAGGCGTTGGTGGTGATGGTGATGGCGGTGGCGGTGTTGATGGTGGCGGTTCAAGTAACACCGCTGCTGCTGCTGCTGCTGCTACTAGTACTGCAGTA
>Pyrbe_009298
ATGTCTACCAACAAAGGAAAAGATGTAGCGGAAGGATCGTCGTCTGCTTCTGTTACTGATCATCAGCAACAAAAGCAGGCTTCGCAGCCGGCTCAACTGAGCCGGTATGAATCGCAGAAGAGGCGAGATTGGAACACTTTTGGGCAGTACTTGAGAAACCAGAGGCCTCCAGTTGCTCTCTCACAGAGCAACTCCAACCATGTTCTTGATTTCCTCAGGTACTTGGACCAATTTGGAAAGACCAAGGTGCACTTACAAGGGTGTGTGTTTTTTGGGCAGCCTGAGCCTCCTGGCCCTTGCACCTGTCCGCTAAGACAAGCTTGGGGCAGCCTCGATGCACTGATCGGACGGCTGAGAGCTGCTTATGAAGAAAATGGAGGGTTGCCAGAAACAAACCCATTTGCAACTGGAGCTATAAGAGTCTATCTGCGTGAAGTGAGGGACTCTCAAGCCAAAGCTCGGGGAATTCCGTACAAGAAGAAGAAAAAAAAGAGAAAACTAATGAAGGCAAATCTTGACAATAATCCCGACATCTCCCTGCACCAGTCT
>Pyrbe_012781
ATGGATTTAATTTCAAACCCTATTTCCAACAACCCCAGCATAACCTTTGAAACCCCTATAATCAACAATAACATGGCCATGATCTCTCCTCCATCCTCAGCAATATCCACAACCCCCACCACTCCCAGCCGCTACGAAAACCAAAAGCGGCGGGACTGGAACACCTTCTGCCAGTACCTCCGGAACCACAGGCCGCCGCTGTCGCTCCCGATGTGCAGCGGAGCCCACGTACTGGAGTTCCTCCGGTATCTCGACCAGTTCGGCAAAACCAAGATCCACAACCAGAACTGCCCGTTCTTCGGCCTCCCAAACCCACCTGCTCCCTGCCCCTGTCCGCTGAGGCAGGCGTGGGGCAGCCTGGACGCCCTCATTGGCCGCCTTCGAGCTGCCTATGATGAGCACGGCGGGAGGCCTGAAGGCAATCCCTTTGGAGCCAGAGCTGTGAGGCTCTACTTGCGTGAAGTTCGTGATTTCCAGGCAAAGGCAAGAGGGGTTAGTTATGAGAAGAAGAGGAAGAGGCCCAACAATAACAACCCAAAGTCCAGCATGAGTACGGCCATGATCACAAGTTCTGCTTCTACAACTACAACAAAA
>Pyrbe_015138
ATGGATTCACTTCAAGAATTTGACCCTTCCAACTCATCAAATACTTCAAGCATCAACATCAACACCTCCATCACTACCAACTCATCCTCCTCCTCCTCATTGTCACCGAACTCCACTCTAAGCCGCTACGAGAACCAAAAGCGGCGAGACTGGAACACCTTCGGGCAGTACCTCCGCAACCACAGGCCACCGTTGTCCCTCTCGCGGTGCATACCTAGACCAGTTTGGGAAGACCAAGGTGCATATCCAGATGTGTCCTTCTTCGGGAACCCTAACCCTCCTGCGCCGTGCCCCTGCCCTCTGCGGCAAGCTTGGGGAAGCCTCGATGCCCTCATTGGCCGCCTCAGAGCCGCCTTTGAAGAGCACGGCGGGAAGCCTGAGGCAAATCCTTTTGGGGCTCGTGCTGTGAGGCTTTACCTGCGTGAGGTTCGAGATTCTCAGGCCAAAGCCAGAGGAATTAGCTACGAAAAGAAGAAGCGGAAGCGCCCACCACAGAGTAGTAGTAGTAGTACTACTAGTACTATTCTTCCAGTTCAAGCAATACCGCCTCCGGCTCCTCCTAGTGCAAGC
>Pyrbe_026556
ATGGATTCACTTCAAGAATTTGACCCTTCCAACCCATCAAATACTTCAAGCATTAACATCAACATCAACACCACCATCGCTACCAACTCATCCTCATCCTCATCGTCACCATGCTCCACCCTCAGCCGCTATGAGAACCAAAAGCGGCGAGACTGGAACACCTTTGGGCAGTACCTCCGCAACCACAGGCCGCCACTGTCCCTCTCGTGGTGCAGTGGGGCCCACGTGCTTGAGTTTCTCAGGTACCTGGACCAGTTTGGGAAGACCAAGGTGCACATCCAGCTGTGTCCCTTCTTCGGGAACCCTAACCCTCCTGCACCGTGCCCCTGCCCTCTGCGGCAAGCTTGGGGAAGCCTCGACGCCCTCATCGGCCGCCTCAGAGCTGCCTTTGAAGAGCACGGCGGGAAGCCTGAGGCAAACCCTTTTGGGGCTCGGGCTGTGAGGCTTTATCTGCGTGAGGTTCGAGATTCTCAGGCCAAAGCCAGAGGAATTAGCTACGAAAAGAAGAAGCGGAAGCGCCCACCAGAGAGTAGCACCAGTAGTACTAGTAGTACTACTAGTCCCGTTCTTCCAGTTCGAGCAATACTGCCCCCTGCTCCTCCCAGTGCAAGC
>Pyrbe_030437
ATGTCTGATTCTATGTCTAGAGAAAGAGGAAAAGATTTCGTCGAAGGATCGTCTGCTGGAGGGTCTCCGAATGATGATCAGCAGCAGCCGGCCACACCAAGCCGCTACGAGTCCCAGAAGAGAAGGGACTGGAACACTTTTGGTCAGTACTTGAAGAACCAGAGGCCTCCAGTGGCGCTGTCTCAGTGCAATTACAACCATGTGCTGGAGTTTCTTAGGTATCTGGACCAGTTTGGGAAGACCAAAGTTCATCTCCAGGGCTGCATGTTTTATGGGCAGCCTGAGCCTCCTGCCCCTTGCACATGTCCACTTAGGCAAGCCTGGGGCAGCCTGGATGCTCTCATAGGGAGGCTGAGGGCGGCCTACGAAGAAAATGGAGGATCCCCGGAGAACAACCCTTTCGCTAGCGGTGCAATCAGGGTTTACCTGAGGGAGGTCAGGGAGTGCCAAGCTAAGGCAAGAGGGATTCCTTATAAGAAGAAGAAGAAGAAGCCAAGTCCAAGTAAGGGATCCGGAGGAAATGATGATGAATCAAGTTCTACCATGCATTTCTCT
>Pyrbe_034710
ATGGATTCTGCATCAGGTGGAGGCGGACCGCCCGACCCGAACGCCAGCAGCGGCGAGGGTCCGTCGTCTTCGTCAAGGTCCGCAGCCCCGGCAGCTACTCCTGTAGCTGCCGAGCCCTCGTCAGCATCTCCGGCTCCGCCGAGCCGCTACGAGTCACAGAAGCGGCGGGACTGGAACACCTTCCTGCAGTACCTCAAGAACCACAAGCCTCCGCTCACGTTGGCCCGCTGCAGTGGGGCCCACGTCATCGAGTTCCTTAAGTACCTCGACCAGTTTGGGAAGACTAAAGTCCACGCCGCCGGCTGCCCCTACTTCGGACACCAGAACCCTCCCGCCCCGTGCGCCTGCCCGCTCAAGCAGGCGTGGGGCAGCCTCGACGCGCTCATCGGACGCCTGAGGGCGGCGTACGAGGAGAACGGGGGACGGCCAGAGTCAAACCCCTTCGGCGCTCGAGCGGTGAGGATTTATTTGAGGGAGGTGAGGGAGGGACAGGCTAAGGCAAGAGGAATTCCCTACGAGAAAAGGAAACGAAAACGGCCGACGGTCACTGCCACTGCGGTTGTCGGGAATGTGTCGGCAGCGTCCACTCAAGGTGGCGGTGTTGATGGTGATGGCGGTGGCGGTGGCGGTGTTGATGGTGGCAGTTCAAGTAAAACCGTTGCTGCTGCTGCTGCTACTAGTACTGCAGTA
>Pyrbe_036915
ATGTCTACCAACAAAGGAAAAGATATAGCGGAAGGATCGTCGTCTGCTTCTGCTACTACTACTGATCATCAACAACAGAAGCAGACTTCGCAGCCGCCGACTCAGCTGAGCCGGTACGAGTCACAGAAGAGGAGAGATTGGAATACTTTTGGGCAGTACTTGAGGAACCAGAGGCCGCCAGTAGCTCTTTCACAGAGTAACTCCAACCATGTGCTTGATTTCCTAAGGTACCTGGACCAATTTGGAAAGACCAAGGTGCACGCTCAAGGATGTGTGTTTTTTGGGCAACCTGAGCCTCCTGGCCCTTGCACCTGTCCGCTAAGACAAGCTTGGGGCAGCCTTGATGCACTGATCGGACGGCTGAGAGCTGCTTATGAAGAAAATGGTGGGTTGCCAGAAACAAACCCATTTGCAAGTGGGGCTATAAGAGTCTATCTGCGTGAGGTGAGGGACTCTCAAGCCAAGGCTCGGGGAATTCCGTACAAGAAGAAGAAAAAGAAGAGAAATCTAATGAAGGCAAATCTTGACCATAATCCCAACATCTCCATGCAGCAATCT
>Pyrbe_036994
ATGTCTACCAACAAAGGAAAAGATATAGCGGAAGGATCGTCGTCTGCTTCTGCTACTACTACTGATCATCAACAACAGAAGCAGACTTCGCAGCCGCCGACTCAGCTGAGCCGGTACGAGTCACAGAAGAGGAGAGATTGGAATACTTTTGGGCAGTACTTGAGGAACCAGAGGCCGCCAGTAGCTCTTTCACAGAGTAACTCCAATCATGTGCTTGATTTCCTAAGGTACCTGGACCAATTTGGAAAGACCAAGGTGCACGCTCAAGGATGTGTGTTTTTTGGGCAACCTGAGCCTCCTGGCCCTTGCACCTGTCCGCTAAGACAAGCTTGGGGCAGCCTTGATGCACTGATCGGACGGCTGAGAGCTGCTTATGAAGAAAATGGTGGGTTGCCAGAAACAAACCCATTTGCAAGTGGGGCTATAAGAGTCTATCTGCGTGAGGTGAGGGACTCTCAAGCCAAGGCTCGGGGAATTCCGTACAAGAAGAAGAAAAAGAAGAGAAATCTAATGAAGGCAAATCTTGACCATAATCCCAACATCTCCATGCAGCAATCT
>Pyrbe_040192
ATGGATTTAGTTTCAAACCCTATTTCCAACAGCCCCAGCATCACCTTTGAAAGCCCTATAATCACCAATACCAGGGCCATGATCTCTCCACCACCGTCCTCAGCAATATCCGCAACCCCCACCACTCCTCCCACCACTCCCAGTCGCTATGAAAACCAAAAGCGGCGGGACTGGAACACCTTCTGCCAGTACCTCCGGAACCACAGGCCGCCTCTGTCGCTCCCGATGTGCAGCGGAGCCCACGTACTGGAGTTCCTCCGGTACCTCGACCAGTTTGGCAAAACCAAGATCCACATCCACAACTGCCCGTTCTTTGGCCTCCCAAACCCACCTGCTCCCTGCCCCTGTCCGCTGAGGCAGGCGTGGGGCAGCCTGGACGCCCTCATTGGCCGCCTTCGAGCTGCCTATGATGAGCACGGGGGGAAGCCTGAGGGCAATCCCTTTGGAGCCAGAGTTGTGAGGCTCTACTTGCGTGAAGTTCGTGATTTCCAGGCAAAGGCAAGAGGGGTTAGTTATGAGAAGAAGAGGAAGAGGCCCAACAATAACAATCCAAAGTCAAGCATGAGTACGGCCATGATCACAAGTTCTGCTGCTTCTACAACTACAAGT
>Pyrbe_042867
ATGGATTCAATCCAAGATATGGATGGAAGTTCTAGCTCTCACCATCATGAGATCACCATAGCATCAAGCCATAACCTAATTATTAACACATCCACACTGATGAACAGCACTGCTGCTAGTACTCCTACTACTTCTCTCGCAGCGGCTTCTGGAAGCTCATCTTCTCCTTCCTCATCATCTCCTGGTTCCAGCAGCCGCTATGAGAACCAAAAGCGGCGTGACTGGAACACCTTCGGACAATACCTCAAGAACCATCGCCCTCCGCTCTCTCTTTCTCGGTGCAGCGGGGCCCACGTTCTCGAATTCCTCCGATACCTTGACCAGTTCGGCAAGACCAAAGTCCACACCCCAATCTGCCCCTTTTACGGCCATCCAAACCCACCAGCTCCCTGCCCCTGCCCGCTTCGCCAGGCATGGGGCAGCCTCGACGCCCTCATCGGCCGCCTCCGTGCCGCCTTCGAAGAAAACGGAGGCAAGCCTGAAGCCAACCCCTTCGGTGCTCGAGCCGTGAGGCTCTACCTTCGTGAGGTTCGTGATTTGCAGTCCAAAGCAAGAGGCATCAGCTATGAGAAGAAGAAGCGGAAGAGACCGCCGCTGCCTCAACAGTTGCCTCCACCGCCTCTGCCGCCGCCAGGTCATCATCTCCATCATCCCTGTCAACAA
>Pyrbe_043472
ATGTCAGCAGCAGCCGCAGCGGCGGCGGCGGCGGCGGCGGCACTGAGTAATTCGAGCTCCACTAACAGCAACTCCATCACCGACAACTACCACCACCAACCGTTATTCACACCGTCCCCGCTAGCGGCCGTGACGCCAGTGCTGAGCAGATACGAGTCCCAGAAGCGGCGGGACTGGATCACGTTCGGGCAGTACCTCAAGAACCACCGCCCGCCGCTTAACCTGTCCCGGTGCAGTGGGGCACACGTGCTGGAGTTCCTTAGGTATTTGGATCAGTTCGGGAAGACCAAGGTCCACGGGGACGCTTGCCCTTTCTATGGGCACCCTAACCCTCCTGCGCCCTGCCCATGCCCGCTGCGGCAGGCTTGGGGCAGCCTGGACGCGCTCATTGGGCGGCTTCGGGCAGCTTTTGAGGAGAACGGCGGGCACCCCGAGACGAACCCGTTTGGGGCACGGGCAGTGAGGCTGTACCTGAGGGAGGTGAGGGACAGCCAGGCCAGGGCAAGGGGAATTGCTTATGAGAAGAAGAAGAGAAAGAAAGTAGGGCCGTCACAACAGCTGCAGGGGAATGATCAACAACATGATGAGGAGGAGAGGCATGGGCAACATGGTAATTTTGGTTCAGATTATGGGTATAGTGCTGCTGGGGCTTCATCTGCTACTGCCAGGGACTCCATGATGCCCTTATCTGTGCTAATC
>Pyrbe_043784
ATGTCTGCACCCCATCATGATCACAGTCATCGAAGAAAAGACTCCACTCCCATCGAGGGCTCCTCCTCCTCCTCATCACGATCCACTTCTCAACAACAGCAAGCACCTCAACCCCTCAGCCGATACGAGTCCCAGAAACGCCGCGACTGGAACACTTTCGGACAGTACTTGAAGAACCAATCACCCCCAGTGTCACTCTCTCATTGCAATTGCAACCACGTCCTCGATTTCCTCCGCTACTTGGATCAGTTCGGAAAGACTAAGGTTCACTTACACGGTTGCGTCTTCTTTGGGCAGCCTGACCCGCCTGCCCCGTGCACCTGCCCTCTCAGGCAGGCATGGGGTAGTCTGGATGCGCTGATCGGACGCCTCCGTGCTGCCTACGAGGAGCATGGAGGGTCCCCCGAGACAAACCCTTTTGGGAATGGAGCTATTCGGGTTTACTTACGTGAAGTGAAGGAGTGTCAGGCTAAAGCAAGAGGGATTCCGTACAAGAAGAAGAAGAAGAGGAACGGCCAGCTTAAGGCAATTAACGAGGGTACTCTGAAGCAGATCACGTCT
>Pyrbe_055961
ATGTCTGGAGAAAGAGGCAAAGATTTCGCCGAAGGATCGTCCGCTGGAGGTTCTCTGAATGATGATCAGCAGCAGCCGGCTACACCAAGCCGCTATGAATCCCAGAAGAGAAGGGACTGGAACACTTTTGGTCAGTACTTGAAGAACCAGAGGCCTCCAGTGGCACTGTCTCAGAGCAATTACAACCATGTACTGGAGTTTCTTAGGTATCTGGACCAGTTTGGGAAGACCAAAGTTCATCTCCAGGGTTGCATGTTTTATGGGCAGCCTGAGCCTCCTGCTCCTTGCACATGTCCACTTAGGCAAGCCTGGGGCAGCCTGGATGCTCTCATAGGGAGGCTGAGGGCTGCCTACGAAGAAAATGGAGGATCCCCGGAGAACAACCCTTTTGCTAGCGGTGCAATCAGGGTTTACCTGAGGGAGGTCAGGGAGTGCCAAGCTATGGCAAGAGGGATTCCTTTTAAGAAGAAAAAGAAGAAGCCAAGTCCAAGCAAGGGATCCGGACCAAATGATGATGACTCAAGTTCTACCATGCATTTTTCT
>Pyrbe_057678
ATGTCTGGAGAAAGAGGCAAAGATTTCGCCGAAGGATCGTCCGCTGGAGGTTCTCTGAATGATGATCAGCAGCAGCCGGCTACACCAAGCCGCTATGAATCCCAGAAGAGAAGGGACTGGAACACTTTTGGTCAGTACTTGAAGAACCAGAGGCCTCCAGTGGCACTGTCTCAGAGCAATTACAACCATGTACTGGAGTTTCTTAGGTATCTGGACCAGTTTGGGAAGACCAAAGTTCATCTCCAGGGTTGCATGTTTTATGGGCAGCCTGAGCCTCCTGCTCCTTGCACATGCCCACTTAGGCAAGCCTGGGGAAGCCTGGATGCTCTCATAGGGAGGCTGAGGGCTGCCTACGAAGAAAATGGAGGATCCCCGGAGAACAACCCTTTTGCTAGCGGTGCAATCAGGGTTTACCTGAGGGAGGTCAGGGAGTGCCAAGCTATGGCAAGAGGGATTCCTTTTAAGAAGAAAAAGAAGAAGCCAAGTCCAAGCAAGGGATCCGGACCAAATGATGATGACTCAAGTTCTACCATGCATTTTTCT
>Pyrpy_N_03g0642.1
ATGGATTCTGCATCAGGTGGAGGCGGACCGCCCGACCCGAACGCCAGCAGCGGCGAGGGTCCGTCGTCTTCGTCAAGGTCCGCAGCCCCGGCGGCTACTCCTGTAGCTGCCGAGCCCTCGTCAGCATCTCCGGCTCCGCCGAGCCGCTACGAATCGCAGAAGCGGCGGGACTGGAACACCTTCCTGCAGTACCTCAAGAACCACAAGCCTCCGCTCACGTTGGCCCGCTGCAGTGGGGCCCACGTCATCGAGTTCCTTAAGTACCTCGACCAGTTTGGGAAGACTAAAGTCCACGCCGCCGGCTGCCCCTACTTCGGACACCAGAACCCTCCCGCCCCGTGCGCCTGCCCGCTCAAGCAGGCGTGGGGCAGCCTCGACGCGCTCATCGGACGGCTGAGGGCGGCGTACGAGGAGAACGGGGGACAGCCAGAGTCAAACCCCTTCGGCGCTCGAGCGGTGAGGATTTATTTGAGGGAGGTGAGGGAGGGACAGGCTAAGGCAAGAGGAATTCCCTACGAGAAAAGGAAACGAAAACGGCCGACGGTCACTGCCACTGCGGTTGTCGGGAATGTGTCGGTAGCGTCCACTCAAGGTGGCGGTGTTGATGGTGATGGCGGTGGCGGTGTTGATGGTGGCAGTTCAAGTAAAACCGTTGCTGCTGCTGCTGCTACTAGTACTGCACTATCTATTGCTTCGGTGCTTGCCATAACACCAGAGTACACTCGAATTTTCGCACAAGTCATAGGGAAACCAGGTTACTGGCAA
>Pyrpy_N_03g2293.1
ATGTCTACCAACAAAGGAAAAGATATAGCGGAAGGATCGTCGTCTGCTTCTGCTACTACTACTGATCATCAACAACAGAAGCAGACTTCGCAGCCGCCGACTCAGCTGAGCCGGTACGAGTCACAGAAGAGGAGAGATTGGAATACTTTTGGGCAGTACTTGAGGAACCAGAGGCCGCCAGTAGCTCTTTCACAGAGTAACTCCAATCATGTGCTTGATTTCCTAAGGTACCTGGACCAATTTGGAAAGACCAAGGTGCACGCTCAAGGATGTGTGTTTTTTGGGCAACCTGAGCCTCCTGGCCCTTGCACCTGTCCGCTAAGACAAGCTTGGGGCAGCCTTGATGCACTGATCGGACGGCTGAGAGCTGCTTATGAAGAAAATGGTGGGTTGCCAGAAACAAACCCATTTGCAAGTGGGGCTATAAGAGTCTATCTGCGTGAGGTGAGGGATTCTCAAGCCAAGGCTCGGGGAATTCCGTACAAGAAGAAGAAAAAGAAGAGAAATCTAATGAAGGCAAATCTTGACCATAATCCCAACATCTCCATGCAGCAATCT
>Pyrpy_N_05g1684.1
ATGAACAGCACTGCTGCTAGTACTCCTACTACTTCTCTCGCAGCGGCTTCTGGAAGCTCATCTTCTCCTTCCTCATCATCTCCTGGTTCCAGCAGCCGCTATGAGAACCAAAAGCGGCGTGACTGGAACACCTTCGGACAATACCTCAAGAACCATCGCCCTCCGCTCTCTCTTTCTCGGTGCAGCGGGGCCCACGTTCTCGAATTCCTCCGGTACCTTGACCAGTTCGGCAAGACCAAAGTCCACACCACAATCTGCCCCTTTTACGGCCATCCAAACCCACCAGCTCCCTGCCCCTGCCCGCTTCGCCAGGCATGGGGCAGCCTCGACGCCCTCATCGGCCGCCTCCGTGCCGCCTTCGAAGAAAACGGAGGCAAGCCTGAAGCCAACCCCTTCGGTGCTCGAGCCGTGAGGCTCTACCTTCGTGAGGTTCGTGATTTGCAGTCCAAAGCAAGAGGCATCAGCTATGAGAAGAAGAAGCGGAAGAGACCGCCGCTGCCTCAACAGTTGCCTCCACCGCCTCTGCCGCCGCCAGGTCATCATCTCCATCATCCCAGTCAACAA
>Pyrpy_N_05g2272.1
ATGTCAGCAGCAGCCGCAGCCGCGGCGGCGGCGGCGGCACTGAGTAATTCGAGCTCCACTAACAGCAACTCCATCACCGACAACTACCACCACCAACCGTTATTCACACCGTCCCCGCTAGCGGCAGTGACGCCAGTGCTGAGCAGATACGAGTCCCAGAAGCGGCGGGACTGGATCACGTTCGGGCAGTACCTCAAGAACCACCGCCCGCCGCTTAACCTGTCCCGCTGCAGTGGCGCACACGTGCTGGAGTTCCTTAGGTATTTGGATCAATTCGGGAAGACCAAGGTCCACGCGGACGCTTGCCCTTTCTACGGGCACCCTAACCCTCCTGCGCCCTGCCCATGCCCGCTGCGGCAGGCTTGGGGCAGTCTGGACGCGCTCATTGGGCGGCTTCGGGCAGCTTTTGAGGAGAACGGCGGGCACCCCGAGACTAACCCGTTTGGGGCACGGGCAGTGAGGCTGTACCTGAGGGAGGTGAGGGACAGCCAGGCCAGGGCAAGGGGGATTGCTTATGAGAAGAAGAAGAGAAAGAAAGTAGGGCCGTCACAACAGCTGCAGGGGAATGATCAACAACATGATGAGGAGGAGAGGCATGGGCAACATGGTAATTTTGGTACAGATTATGGGTATAGTGCTGCTGGGGCTTCATCTGCTACTGTCAGGGACTCCGTGATGCCCTTATCTGTGCTAATC
>Pyrpy_N_05g2489.1
ATGTCAGCAGCAGCCGCAGCCGCGGCGGCGGCGGCGGCACTGAGTAATTCGAGCTCCACTAACAGCAACTCCATCACCGACAACTACCACCACCAACCGTTATTCACACCGTCCCCGCTAGCGGCAGTGACGCCAGTGCTGAGCAGATACGAGTCCCAGAAGCGGCGGGACTGGATCACGTTCGGGCAGTACCTCAAGAACCACCGCCCGCCGCTTAACCTGTCCCGCTGCAGTGGCGCACACGTGCTGGAGTTCCTTAGGTATTTGGATCAATTCGGGAAGACCAAGGTCCACGCGGACGCTTGCCCTTTCTACGGGCACCCTAACCCTCCTGCGCCCTGCCCATGCCCGCTGCGGCAGGCTTGGGGCAGTCTGGACGCGCTCATTGGGCGGCTTCGGGCAGCTTTTGAGGAGAACGGCGGGCACCCCGAGACTAACCCGTTTGGGGCACGGGCAGTGAGGCTGTACCTGAGGGAGGTGAGGGACAGCCAGGCCAGGGCAAGGGGGATTGCTTATGAGAAGAAGAAGAGAAAGAAAGTAGGGCCGTCACAACAGCTGCAGGGGAATGATCAACAACATGATGAGGAGGAGAGGCATGGGCAACATGGTAATTTTGGTACAGATTATGGGTATAGTGCTGCTGGGGCTTCATCTGCTACTGTCAGGGACTCCGTGATGCCCTTATCTGTGCTAATC
>Pyrpy_N_05g2782.1
ATGTCTGCACCCCATCATGATCACAGTCATCGAAGAAAAGACTCCACTCCCATCGAGGGCTCCTCCTCCTCCTCATCACGATCCACTTCTCAACAACAGCAAGCACCTCAACCCCTCAGCCGATACGAGTCCCAGAAACGCCGCGACTGGAACACTTTCGGACAGTACTTGAAGAACCAATCACCCCCAGTGTCACTCTCTCATTGCAATTGCAACCACGTCCTCGATTTCCTCCGCTACTTGGATCAGTTCGGAAAGACTAAGGTTCACTTACACGGTTGCGTCTTCTTTGGGCAGCCTGACCCGCCTGCCCCGTGCACCTGCCCTCTCAGGCAGGCATGGGGTAGTCTGGATGCGCTGATCGGACGCCTCCGTGCTGCCTACGAGGAGCATGGAGGGTCCCCGGAGACAAACCCTTTTGGGAATGGAGCTATTCGGGTTTACTTACGTGAAGTGAAGGAGTGTCAGGCTAAAGCAAGAGGGATTCCGTACAAGAAGAAGAAGAAGAGGAACGGTCAGCTTAAGGCAATTAACGAGGGTACTCTGAAGCAGATCACGTCT
>Pyrpy_N_09g1965.1
ATGTCTGGAGAAAGAGGCAAAGATTTCGCCGAAGGATCGTCCGCTGGAGGTTCTCTGAATGATGATCAGCAGCAGCCGGCCACACCAAGCCGCTATGAATCCCAGAAGAGAAGGGACTGGAACACTTTTGGTCAGTACTTGAAGAACCAGAGGCCTCCAGTGGCGCTGTCTCAGAGCAATTACAACCATGTACTGGAGTTTCTTAGGTATCTGGACCAGTTTGGGAAGACCAAAGTTCATCTCCAGGGTTGCATGTTTTATGGGCAGCCTGAGCCTCCTGCTCCTTGCACATGTCCACTTAGGCAAGCCTGGGGCAGCCTGGATGCTCTCATAGGGAGGCTGAGGGCTGCCTACGAAGAAAATGGAGGATCCCCGGAGAACAACCCTTTCGCTAGCGGTGCAATCAGGGTTTACCTGAGGGAGGTCAGGGAGTGCCAAGCTATGGCAAGAGGGATTCCTTTTAAGAAGAAAAAGAAGAAGCCAAGTCCAAGCAAGGGATCCGGACCAAATGATGATGAATCAAGTTCTACCATGCATTTTTCT
>Pyrpy_N_10g0757.1
ATGGATTCAATCCAAGATATGGATGGAAGTTCAAGCTCTCACCACCATGAGATCACCATGGCATCGAGCCATAACCTAATTATCAACACATCCACAACGATGAACAACAGTGCTGCTACTGCTAGTAGTACTACCACTGGTAATCTGGTAGCGGCTGCTGGAAGCTCATCTTCTCCTTCCTCGTCATCATCTCCTGGTTCCAGCAGCCGCTACGAGAACCAAAAGCGGCGTGACTGGAACACCTTCGGACAGTACCTCAAGAACCACCGCCCTCCGCTCTCTCTCTCCTGGTGCAGTGGGGCTCACGTTCTCGAATTCCTCCGGTACCTTGACCAGTTTGGCAAGACCAAAGTCCACACCCCAATCTGCCCCTTTTACGGCCATCCAAACCCTCCAGCTCCCTGCCCCTGCCCGCTGCGCCAGGCGTGGGGAAGCCTCGACGCCCTCATCGGCCGCCTCCGCGCCGCCTTCGAAGAAAACGGAGGCAAGCCTGAAGCCAACCCCTTTGGTGCTCGAGCCGTGAGGCTTTACCTTCGTGAGGTTCGTGATTTGCAGTCCAAAGCAAGAGGCATCAGCTACGAGAAGAAGAAGCGGAAGAGACCGCCTCTGCCTCAACAGCTGCCTCCACCGCCTCTGCCGCCGCCAGATCATCGTCACCATTATCCCAGTCAACAA
>Pyrpy_N_10g1247.1
ATGTCCCCCACCTCTTCTCATCCCCTCTCCTCTCCTTCCCTCCTCTCCCCGGCCCCCTACCCTTTATATATTCCTACACGTCTTTCTACCTTCTCTTATACATTTCACACAGCCCTTTGTCCTCATACCATCGCACCAATTAATCGTTTTGAAAGCCATCTAACTTTGTGTGTCATGTCAGCAGCAGCCGCAGCCGCCGCCGCTGCGGCAGTGAGTAGGTCTAGCTCCACCAACGGTAACTCTATCACCTACAACTACAACCACCAACCGTTATTCAAGCCGTCCCCGCTAACGGCCGTCGTGCCGGTGCTGAGCAGGTACGAGTCCCAGAAGCGGCGGGACTGGATCACGTTTGGGCAGTACCTCAAGAACCACCGCCCGCCGCTGAACCTGTCCCGTTGCAGCGGGGCCCACGTGCTGGAGTTCCTTAGGTATTTGGATCAGTTCGGGAAGACTAAGGTCCATGCGGACGCTTGCCCTTTCTACGGGCACCCTAACCCTCCTGCACCCTGTCCGTGCCCGCTGCGGCAGGCCTGGGGCAGCCTCGACGCACTCATTGGAAGGCTTCGGGCAGCGTTTGAGGAGAACGGTGGGCAGCCCGAGACCAACCCGTTTGGGGCACGAGCAGTGAGGCTGTACCTGAGGGAGGTCAGGGACAGCCAGGCCAAGGCCAGGGGAATTGCTTATGAGAAGAAGAAGAGAAAGAAAGTAGGGCCATCACAACAGCCGGAAGGGCAAGATGATGAGGAGCAGCAGCAGGGGCAACATGGTACTTTTGGTTCAGATTATGGGTATGGTGCTGCTGTTACTCCATCTGCTGCTGCTGCTAGGTGCTCTATGATGCCTTTGTCTGTGCTAATC
>Pyrpy_N_10g1554.1
ATGTCAAGTCCTCTCAATAGACTTCATCAAGATGAATTCCTCCACAACCACCACCACAATAATATCATGTCTGCACCCCATCATGATCACAGTCATCGAAGAAAAGATTCCACTCCCATCGAGGGCTCCTCCTCCTCCTCATCACGATCCACTTCGCAGCAGCAGAAAGCACCTCAACCCCTCAGCCGATACGAGTCTCAGAAACGCCGCGACTGGAACACTTTCGGCCAGTACTTGAAGAACCAATCACCTCCAGTCTCACTCTCTCATTGCAACTGCAACCACGTCCTCGATTTCCTCCGCTACTTGGATCAGTTCGGAAAGACTAAGGTTCACTTACACGGTTGCGTCTTCTTTGGGCAGCCTGACCCGCCTGCCCCGTGCACCTGCCCCCTCAGGCAGGCATGGGGCAGTCTGGACGCGCTGATCGGACGCCTCCGTGCTGCCTACGAGGAGCATGGAGGGTCTCCGGAGACAAACCCTTTTGGGAATGGAGCTATTCGGGTTTACTTACGTGAAGTGAAGGAGTGTCAGGCTAAAGCAAGAGGGATTCCGTACAAGAAGAAGAAGAAGAAGAAGAGGAACGGTCAGCTTAAGGCAATTAACGATGAGGGTACTCTGAAGCAGATCACTTCT
>Pyrpy_N_11g0503.1
ATGGATTCTGCTTCAGGTGGAGCCGGACTGCCCGACCCGAACGTCAGCGACGGCGAGGGTCCGTCGTCTGCGTCAAGGTCGGCAGCCCCGGCGGCTACCGTTGAGCCCCCGTCAGCATCTCCGGCCCCGCCAAGTCGCTACGAGTCGCAGAAGCGGCGGGACTGGAATACCTTCCTGCAGTACCTCAAGAACCACAAGCCTCCGCTCACGCTGGCCCGCTGCAGTGGGGCCCACGTCATCGAGTTCCTCAAATACCTCGACCAGTTCGGGAAGACCAAAGTCCACGCCACCGGCTGCCCCTACTTTGGACACCCCAACCCTCCCGCCCCGTGCGCCTGCCCGCTCAAGCAGGCGTGGGGCAGCCTAGACGCGCTCATCGGACGGTTGAGGGCCGCGTACGAGGAGAACGGGGGACGGCCCGAGTCAAATCCCTTCGGTGCTCGAGCGGTGCGGATTTATTTGAGGGAGGTGAGGGAGGGTCAGGCTAAGGCCAGAGGAATTCCCTACGAGAAAAAGAAACGGAAACGGTCAACCGTCACTACCACTGCGGTTGTAGGGAATGTGTCGGTGGCGTCCGCTCAAGGCGTTGTTGGTGATGGTGATGGCGGTGGCGGTGTTGATGGTGGCGGTTCAAGTAACACCGCTGCTGCTGCTGCTGCTGCTACTAGTACTGCAGTA
>Pyrpy_N_11g2262.1
ATGTCTACCAACAAAGGAAAAGATATAGCGGAAGGATCGTCGTCTGCTTCTGCTACTGATCATCGGCAACAGAAGCAGGCTTCGCAGCCGGCTCAACTGAGCCGGTATGAATCGCAGAAGAGGCGAGATTGGAACACTTTTGGGCAGTACTTGAGAAACCAGAGGCCTCCAGTTGCTCTCTCACAGAGCAACTCCAACCATGTTCTTGATTTCCTCAGGTACTTGGACCAATTTGGAAAGACCAAGGTGCACTTACAAGGGTGTGTGTTTTTTGGGCAGCCTGAGCCTCCTGGCCCTTGCACCTGTCCGCTAAGACAAGCTTGGGGCAGCCTCGATGCACTGATCGGACGGCTGAGAGCTGCTTATGAAGAAAATGGAGGGTTGCCAGAAACAAACCCATTTGCAACTGGAGCTATAAGAGTCTATCTGCGTGAAGTGAGGGACTCTCAAGCCAAAGCTCGGGGAATTCCGTACAAGAAGAAGAAAAAAAAGAGAAAACTAATGAAGGCAAATCTTGACAATAATCCCAACATCTCCCTGCACCAGTCT
>Pyrpy_N_12g1712.1
ATGGCCATGATCTCTCCCCCATCATCAGCAATATCCACAACCCCCACCACTCCCAGCCGCTACGAAAACCAAAAGCGGCGGGACTGGAACACCTTCTGCCAGTACCTCCGGAACCACAGGCCGCCGCTGTCGCTCCCGATGTGCAGCGGAGCCCACGTACTGGAGTTCCTCCGGTATCTCGACCAGTTCGGCAAAACCAAGATCCACAACCAGAACTGCCCGTTCTTCGGCCTCCCAAACCCACCTGCTCCCTGCCCCTGTCCGCTGAGGCAGGCGTGGGGCAGCCTGGACGCCCTCATTGGCCGCCTTCGAGCTGCCTATGATGAGCACGGCGGGAGGCCTGAAGGCAATCCCTTTGGAGCCAGAGCTGTGAGGCTCTACTTGCGTGAAGTTCGTGATTTCCAGGCAAAGGCAAGAGGGGTTAGTTATGAGAAGAAGAGGAAGAGGCCCAACAATAACAACCCAAAGTCTAGCATGAGTACGGCCATGATCACAAGTTCTGCGTCTACAACTACAACAAGT
>Pyrpy_N_12g2075.1
ATGATCTCTCCACCACCGTCCTCAGCAATATCCACAACCCCCACCACTCCTCCCACCACTCCCAGTCGCTATGAAAACCAAAAGCGGCGGGACTGGAACACCTTCTGCCAGTACCTCCGGAACCACAGGCCGCCTCTGTCGCTCCCGATGTGCAGCGGAGCCCACGTACTGGAGTTCCTCCGGTACCTCGACCAGTTTGGCAAAACCAAGATCCACATCCACAACTGCCCGTTCTTTGGCCTCCCAAACCCACCTGCTCCCTGCCCCTGTCCGCTGAGGCAGGCGTGGGGCAGCCTGGACGCCCTCATTGGCCGCCTTCGAGCTGCCTATGATGAGCACGGGGGGAAGCCTGAGGGCAATCCCTTTGGAGCCAGAGTTGTGAGGCTCTACTTGCGTGAAGTTCGTGATTTCCAGGCAAAGGCAAGAGGGGTTAGTTATGAGAAGAAGAGGAAGAGGCCGAACAATAACAATCCAAAGTCAAGCATGAGTACGGCCATGATCACAAGTTCTGCTGCTTCTACAACTACAAGT
>Pyrpy_N_13g2081.1
ATGGATTCACTTCAAGAATTTGACCCTTCCAACTCATCAAATACTTCAAGCATCAACATCAACACCTCCATCACTACCAACTCATCCTCCTCCTCCTCATTGTCACCGAGCTCCACTCTAAGCCGCTACGAGAACCAAAAGCGGCGAGACTGGAACACCTTCGGGCAGTACCTCCGCAACCACAGGCCACCGTTGTCCCTCTCGCGGTGCAGTGGGGCCCACGTGCTTGAATTCCTCAAGTACCTAGACCAGTTTGGGAAGACCAAGGTGCACATCCAGATGTGTCCCTTCTTCGGGAACCCTAACCCTCCTGCGCCGTGCCCCTGCCCTCTGCGGCAAGCTTGGGGAAGCCTCGATGCCCTCATTGGCCGCCTCAGAGCCGCCTTTGAAGAGCACGGCGGGAAGCCTGAGGCAAATCCTTTTGGGGCTCGTGCTGTGAGGCTTTACCTGCGTGAGGTTCGAGATTCTCAGGCCAAAGCCAGAGGAATTAGCTACGAAAAGAAGAAGCGGAAGCGCCCACCACAGAGTAGTAGTAGTAGTACTAGTACTATTCTTCCAGTTCAAGCAATACCGCCTCCGGCTCCTCCTAGTGCAAGC
>Pyrpy_N_17g2200.1
ATGTCTAGAGAAAGAGGCAAAGATTTCGTCGAAGGATCGTCTGCTGGAGGGTCTCCGAATGATGATCAGCAGCAGCCGGCCACACCAAGCCGCTATGAGTCCCAGAAGAGAAGGGACTGGAACACTTTTGGTCAGTACTTGAAGAACCAGAGGCCTCCAGTGGCGCTGTCTCAGTGCAATTACAACCATGTGCTGGAGTTTCTTAGGTATCTGGACCAGTTTGGGAAGACCAAAGTTCATCTCCAGGGCTGCATGTTTTATGGGCAGCCTGAGCCTCCTGCCCCTTGCACATGTCCACTTAGGCAAGCCTGGGGCAGCCTGGATGCTCTCATAGGGAGGCTGAGGGCGGCCTACGAAGAAAATGGAGGATCCCCGGAGAACAACCCTTTCGCTAGCGGTGCAATCAGGGTTTACCTGAGGGAGGTCAGGGAGTGCCAAGCTAAGGCAAGAGGGATTCCTTATAAGAAGAAGAAGAAGAAGCCAAGTCCAAGTAAGGGATCCGGAGGAAATGATGATGAATCAAGTTCTACCATGCATTTCTCT
>Rosch_v2.0_Chr2g0129691
ATGTCTCTCGAAAGAGGCAAGGAATTCTCAGGAGGAGAAGGATCGTCATCGGGGTACTCGAGTCCGAGTCCCACCGATCATCATGACCAGCAGCAGCAGCCAGCAACGCCCAGCAGGTATGAGTCGCAGAAGAGGAGGGACTGGAACACTTTCGGGCAGTATTTGAAGAACCAGAGGCCCCCAGTCCCTCTCTCCCAGTGCAATTACAGCCATGTCCTCGAGTTCCTCAGGTACCTCGACCAGTTCGGGAAGACCAAAGTCCATCTCCAGGGTTGTATGTTTTACGGCCAGCCGGAGCCACCTGCGCCTTGCACCTGTCCTCTCCGGCAGGCCTGGGGAAGCCTGGATGCTCTCATAGGGAGGCTGAGGGCTGCTTATGAGGAGAACGGTGGGGCCCCTGAGAGCAACCCTTTTGCGAGTGGTGCAATCAGGGTATACTTGAGGGAGGTCAGGGAGTGTCAGGCCAAGGCTCGAGGGATTCCTTACAAGAAGAAGAAGAAGAAGTCGACGGCGACAACTCCGAGCGGGAGCAGCAGCAGAGGCGGAGGAGAAGGACCTGGAAATAGTGATCGTGATTCTTCAACAAGTTCTATCATGCACTTCTCT
>Rosch_v2.0_Chr3g0449731
ATGTGTAGCGGGGCCCACGTCCTGGAGTTCCTCCGGTACTTGGATCAGTTCGGAAAGACCAAGATCCACAACCACAGCTGCCCCTTCTTCGGGCTGCCAAACCCACCCGCGCCCTGCCCCTGCCCGCTTCGACAGGCCTGGGGCAGCTTGGACGCTCTCATTGGGCGCCTCCGGGCGGCCTATGAGGAGCATGGAGGGCGGCCCGAGGCGAACCCTTTTGGGGCAAGAGCTGTGAGGCTGTACCTCCGCGAGGTTCGTGATTTCCAGTCCAAGGCGAGAGGAGTGAGCTATGACAAGAAGAGGAAGAGGCCCAAGCCAAGGCCAACACCAGTACCAACACCAACAACTAGTACCACTACAACTAGTACCACCACTAGTGGCACGACCTCCTCGTCTGCAACTCTCTCA
>Rosch_v2.0_Chr4g0393491
ATGGATTCACTTCAAGGATTTGGTAGCCCTTCAGACACAAACAGTTCCTCAAGCAACATCAACCTCAACTCTTCTTCCTCATCCTCAACCCCAAGCTCTCCTACTGCCACTCTCAGCCGCTACGAAAACCAAAAGCGGCGAGACTGGAACACCTTCGGTCAGTACCTCAGGAACCACCGGCCGCCGCTATCCCTGTCCCGGTGCAGCGGGGCCCACGTCCTGGAGTTCCTGAGGTACCTTGACCAGTTCGGGAAGACCAAAGTCCACACCCAAATGTGTCCCTTCTTTGGGCACCCAAACCCTCCTGCGCCGTGCCCCTGCCCTCTGCGCCAAGCTTGGGGCAGCCTTGACGCCCTCATCGGCCGCCTCCGTGCCGCCTTTGAAGAGCACGGTGGGAAGCCTGAGGCAAACCCTTTCGGGGCTAGAGCCGTGAGGCTCTATCTCCGCGAGGTTCGCGACTCACAGGCCAAAGCTAGAGGAATCAGCTATGACAAGAAGAAGCGCAAGAGGCCACCACAGTCAGCTAGTACTACTTCTCTTCAAGCATTAATGCCTCCAACTCCTCCTCCAGCTCCTCCTCCTTCTAGTAGTGCAAGTCAG
>Rosch_v2.0_Chr5g0010811
ATGTCTGGAGATCATAGACGAAAAGATTCCATCGAAGCCTCCTCCTCACGATCCACTAACGCCGATCATCAGCAGCAGCAGCAACAAAACCCTCCACCGCTCAGCCGCTACGAGTCTCAGAAGCGCCGGGACTGGAACACCTTCGGCCAGTACCTCAAGAACCAGACCCCTCCGGTTTCCATGTCCCATTGCCAGTTCAACCACGTCCTCGACTTCCTTCGCTACCTCGACCAGTTTGGAAAGACCAAGGTGCACTTACATGGTTGTGTCTTTTTCGGGCAGCCCGACCCTCCTGCCCCTTGCACCTGCCCGCTCCGGCAGGCCTGGGGCAGCCTCGACGCGCTGATCGGGCGCCTCAGGGCAGCGTATGAGGAGCACGGAGGAGCACCGGAGACCAACCCTTTCGGTAACGGAGCTATTCGGCTTTACCTGAGGGAAGTGAAGGAGTGCCAAGCTAAGGCGAGAGGGATTCCATACAAGAAGAAAAAGAAGAAGAGGAACAATCAGCTCAAGGCGATTAGTGATGAGGCTAAGGGTTTGAAGCAGATCACTTCT
>Rosch_v2.0_Chr5g0018011
ATGTCAGCAGCGGCGGCCGCGGCAGCTGCTGCAGTGGCGGTGAGCCGTTCGAGCTCCAGCAACAGCAGCTCGAGCGCGGAGACCTACCACCACCTCCACCATCACCAATCGTTCATGGCACCGTCGCTGCCTGTGGCGCCTCAGCTCAGCCGTTACGAGTCGCAGAAGAGGAGGGACTGGATCACTTTTGGTCAGTATCTGAAGAACCATCGCCCGCCGCTGACTCTGTCACGGTGCAGCGGAGCCCATGTGCTGGAGTTTCTGAGGTACTTGGACCAGTTCGGGAAGACCAAGGTCCACGGGAGTGCCTGCCCTTTCTACGGCCACCCCCACCCGCCAGCGCCGTGTCCCTGCCCGCTGCGGCAGGCCTGGGGCAGCCTGGACGCGCTCATTGGGCGGCTGAGGGCAGCGTTCGAGGAGAATGGCGGGCTGCCAGAGACAAACCCTTTCGGCGCACGCGCCGTGAGGCTGTACCTGAGGGAAGTGAGGGACACGCAGGCCAAAGCTAGAGGGATTGCTTATGAGAAGAAGAAGCGAAAGAAGCCAACGCCACCACAAAGGACGACACAACTGCTGCAGCAGCACGAGGAGCAAGGGCAACATGGCAATTTTGTTTCTGGTTACGGTGGTGCTGGGGTTGGAGTTGGTGGTGGCTCAGCTCAGCCAAATGGGGTTATGCTCGGTGGAGCTTCGTCTACTGCTGCGAGAGGATCCATGATGCCGCTATCAGTGTTGAACTGC
>Rosch_v2.0_Chr5g0030991
ATGTCGAGCAACAAAGGAAAAGATGTAGCAGAAGCATCGTCTTCTTCGGCTAATAATTCTGCTTCTGCTGCTGGCGACGATCATCAACAACAGCAGAAGCAGCCGCCGGCTCAGCTGAGCCGGTACGAGTCACAGAAGAGGAGGGATTGGAACACATTCGGGCAGTACTTGAGGAACCAGAGACCCCCGGTCGCTCTTTCGCAGAGCAACTCCAACCATGTGCTCGATTTCCTCAGGTACTTGGACCAATTTGGGAAGACCAAGGTGCACTTACAAGGGTGCGTGTTCTTCGGGCAGCCCGAACCTCCCGGACCTTGCACCTGTCCGCTCAGGCAAGCTTGGGGCAGCCTAGATGCACTGATCGGACGGCTCAGAGCTGCATATGAAGAGAATGGTGGGTTGCCTGAAACTAACCCATTTGCAAGTGGAGCTATAAGAGTGTATCTGCGTGAAGTGAGAGACTCTCAGGCCAAGGCAAGAGGGATTCCGTACAAGAAGAAGAAGAAGAAGAGGAATCTGATCAAGGCCAACCATGATAACAGTAGTAATCCAAACTTCACCACCATGCAGCAGCGATCT
>Rosch_v2.0_Chr5g0070951
ATGGATTCAGCTTCCGGTGGACCATCCGACCCTAATAGCGTCGGAGGCGAGGCTCCACCCGCCGCAACCGGGTCCGCCACAACGACAGCTTCGGCTTCGGCTTCGGCTTCGGCTTCGTCATCTCCAGCTCCGCCGAGCCGTTACGAGTCGCAGAAGCGGCGAGACTGGAACACGTTCCTGCAGTACCTGAAGAACCACAAGCCGCCACTGACGTTGGCGCGGTGCAGCGGGGCCCACGTGATCGAGTTCCTCAAGTACCTCGATCAGTTCGGGAAGACTAAGGTGCACAATTCGGGGTGTCCATATTTCGGTCATCCGAATCCTCCGGCGCCGTGCGCCTGCCCACTCAAGCAGGCGTGGGGTAGCCTCGACGCGCTCATCGGACGGCTGAGGGCGGCCTACGAGGAGAACGGCGGACGGCCCGAGTCGAACCCGTTCGGGGCACGCGCGGTGAGAATCTACTTGAGGGAGGTCAGGGAGGGTCAGGCCAAGGCCAGGGGTATTCCCTACGAGAAAAAGAAGCGGAAACGGCCAAGTACCGTTACGGTGGCCGGGAATGTGTCGGTGGGTTCCAGTAGTGCTGCTCAACAAGGCGGCGATGCTGCCGCTGGCGGAGGTGACGGTGCTCCAACTGGTCAATCTACTGCTGCTGCTGCTCCTGCAGCTGTTACAACTACTACTGCGGCAGTA
>Rosch_v2.0_Chr6g0287901
ATGGATTCAATCCCAGATATGGATGACTCCCCCAACTCTGCAGAGCACACAATTCAGAACCATAACCTAATTATGACCACAGCTGGCATGATGATGAACAGCGGCGCAGCTAGTTCTGGTGTGACACTAGCAGCTTCGGCTTCTTCTTCTTCATCTTCTCCTGGTTCCAGTAGCCGCTACGAGAACCAAAAGCGCCGTGACTGGAACACCTTCGGGCAGTACCTGAAGAACCACCGCCCTCCGCTCTCCCTCTCCCGCTGCAGCGGCGCTCATGTTCTCGAGTTTCTCCGCTACCTCGACCAGTTCGGCAAGACAAAAGTCCACACTCCAATCTGCCCCTTCTATGGCCACCCCAACCCGCCCGCCCCCTGCCCCTGCCCGCTCCGCCAGGCCTGGGGCAGCCTGGACGCTCTCATCGGCCGTCTTCGAGCCGCCTTTGAGGAGAACGGAGGCAAGCCCGAAGCCAACCCTTTCGGAGCTAGAGCCGTTAGGCTCTACCTCCGTGAGGTTCGGGACCTGCAGTCCAAAGCAAGAGGAATCAGCTACGAGAAGAAGAAGCGGAAGCGCCCGCCGCTGCCGCAACAGTTGCCTCCACCGACTCAGCATCAGCCTTCTCCGGGTGCCAGCTGTCAA
>Rubch_LG02.1795
ATGGATTCAATCCCAGATATGGATGACTCCTCCAATTCTGCAGAGCGCACAATTCAGAATCATAACCTAATTATGAGCACAGGTGGAATGATGATGAACAACAGCGCTGTAGCCAGTTCGGGAGTGACACTGGCAGCTTCGTCTTCTTCTCCGAATTCTTCATCTTCTCCTGGTTCCAGTAGCCGCTACGAGAACCAAAAGCGCCGCGACTGGAACACCTTCGGGCAGTACCTGAAGAATCACCGCCCCCCACTCTCCCTCTCCCGCTGCAGCGGTGCTCATGTTCTCGAGTTCCTCCGCTACCTGGACCAGTTCGGCAAGACTAAAGTCCACACCCCAATCTGCCCCTTCTACGGCCACCCCAACCCACCCGCCCCCTGCCCCTGCCCGCTCCGACAGGCATGGGGCAGCCTGGACGCCCTCATCGGCCGTCTCCGAGCTGCCTTCGAGGAGAACGGAGGCAAGCCCGAAGCCAACCCTTTCGGAGCTAGAGCCGTCAGGCTCTACCTCCGCGAGGTTCGCGACTTGCAGTCCAAAGCAAGAGGCATCAGCTACGAGAAGAAGAAGCGGAAGCGCCCGCCGCTGCCGCAGCAACAGTTGCCGCCGCCACCGCAGCATCCGCCTCCTCCCGGTGCCAGCTGTCAA
>Rubch_LG03.1054
ATGTCAGCAGCAGCGGCGGCCGCGGCTGCCGCCGTAGTGAGTCGCTCGAGCTCCAGCAACAGCAGCGCGAGCGCGGAGTCGACCTACCACCACCATCACCAAGCGTTCATGGCGCCGTCGCTTCCGGTAGCGCCGCAGCTGAGCCGTTACGAGTCGCAGAAGCGGCGGGACTGGATCACCTTCGGTCAGTACCTCAAGAACCACCGCCCGCCGCTGACTCTTTCGCGGTGCAGCGGGGCCCACGTGCTGGAGTTTCTGAGATACTTGGACCAGTTCGGGAAGACCAAGGTCCACGGCAGTTCCTGCCCTTTCTACGGGCACCCCCACCCTCCTGCGCCGTGCCCGTGTCCTCTGCGGCAGGCGTGGGGCAGCCTAGACGCGCTCATTGGGCGGCTACGGGCGGCGTTTGAGGAGAACGGCGGGCTGCCGGAGACCAACCCATTCGGCGCACGCGCCGTGAGGCTGTACCTGAGGGAAGTGAGGGACACGCAGGCCAAGGCTAGGGGAATTGCTTATGAGAAGAAGAAGAGAAAGAAACCAACGCCACCACAAGGTCAGCAACATGGTGAGGGAGGGCAACATGGTCATTTTGCTTCTGGTTACGGTAGTGCTGGGGTTGGGGTTGGGGTTGGGGTTGGGGTGACCCAGCTCAACCAAATGGGGCTATGCTTGTCGGAGCTTCAGCTTCTGCTGCTGCTAGAGGCTCGA
>Rubch_LG03.1897
ATGTCGAGCAGCAAAGGAAAGGATGTAGCAGAAGCGTCGTCTTCTTCTGTTAACAATTCTGTTTCTGCCGCTGGCGACGATCATCAGCAGCAGAAACAGCAGCCGGCTCAGCTGAGCCGGTACGAGTCACAGAAGAGGAGGGATTGGAACACCTTTGGGCAGTACTTGAGGAACCAGAGACCCCCGGTCGCTCTTTCGCAGAGCAACTCGAACCATGTGCTGGATTTCCTCAGGTACTTGGATCAATTTGGGAAGACCAAGGTGCACTTACAAGGGTGTGTGTTCTTCGGGCAGCCCGAACCTCCCGGACCTTGCACCTGTCCGCTCAGGCAAGCTTGGGGCAGCCTCGACGCACTGATCGGACGGCTCAGAGCTGCTTATGAAGAGAATGGTGGGTTGCCTGAAACAAACCCATTTGCTAGTGGAGCTATAAGAGTGTATCTGCGTGAAGTGAGGGACTCTCAGGCCAAGGCAAGAGGGATTCCCAGCGATCTTAATCGATTCACCTCAACAATATGGAGCCTAAATCCAAATGCACCA
>Rubch_LG03.4786
ATGGATTCAGCTTCAGGTGGACCATCCGACCCGAATAGCGTGGGCGGCGAGGCTCCACCCGTAACAGGGCCCACAACAACAGCTTCGGCTTCTTCATCGCCAGCGCCGCCGAGCCGTTACGAGTCGCAGAAGAGGCGAGACTGGAACACGTTCCTGCAGTACCTGAAGAACCACAAGCCGCCGCTGACCCTGGCGCGGTGCAGCGGGGCCCACGTGATCGAGTTCCTCAAGTACCTGGATCAGTTCGGGAAGACTAAGGTACATAATTCTGGCTGTCCGTATTTCGGTCATCCGAATCCTCCGGCGCCCTGCGCGTGCCCACTCAAGCAGGCGTGGGGTAGCCTCGACGCGCTCATCGGACGGCTGAGGGCGGCCTACGAGGAGAACGGCGGACGGCCAGAGTCGAACCCGTTCGGAGCACGCGCGGTGAGAATCTACTTGAGGGAGGTGAGGGAGAGTCAGGCCAAGGCCAGGGGGATTCCGTACGAGAAAAAGAAGAGGAAACGGCCCAGTACTGTTACGATCGCCGGGAATGTGTCGGTGGGGCCCAGTAGTACTGCTCAACAAGGCGGAGATGCTGGCGCTGGAGGAAGTGACGGTGGTCAAAGTGGTCAAACTACCACTTCTGCTGCAGCTGTTACAACTACTACCGCTGCAGTA
>Rubch_LG03.651
ATGTCTGGAGATCACAGACGAAAAGATTCCATCGAGGCCTCCTCCTCACGATCCACTAACGCCGATCATCATCAACAACAAAACCCACCACCGCTCAGTCGCTACGAGTCTCAGAAACGCCGGGACTGGAACACCTTCGGCCAGTACCTCAAGAACCAGACCCCGCCGGTTTCCATGTCCCATTGCCAGTTCAACCACGTCCTCGACTTCCTTCGCTACCTCGACCAATTCGGAAAGACTAAGGTACACTTACACGGTTGTGTGTTTTTCGGGCAGCCCGACCCTCCTGCCCCTTGCACCTGCCCTCTCCGGCAGGCCTGGGGCAGCCTCGACGCGCTCATCGGGCGCCTAAGAGCAGCGTATGAGGAGCACGGAGGGACACCGGAGACGAACCCTTTCGGTAACGGAGCTATCCGGGTTTACTTGAGGGAAGTGAAGGAGTGTCAAGCTAAGGCGAGAGGAATTCCGTACAAAAAGAAAAAGAAGAAGAGGAACAATCAGCTCAAGGCGATTAGTAATGAGGCTAAGGGTTTGAAGCAGATCACTTCT
>Rubch_LG04.3943
ATGGATTCACTTCAAGAATTTGGCAGCCCTTCAGACACAAACAGTACCGCAAGCAACATCAACATCAACATCAACTCTTGTTCGTCATCCTCAACACCAAGCTTTCCCACTCCTACTCTCAGCCGCTACGAAAACCAAAAGCGGCGAGACTGGAACACCTTCGGGCAGTACCTCCGGAACCACAGGCCGCCGCTGTCCCTGTCCCGGTGCAGCGGGGCCCACGTCCTGGAGTTCCTGAGGTACCTTGACCAGTTCGGGAAGACCAAAGTCCACACCCAAATGTGTCCCTTCTTTGGGCAGCCAAACCCTCCTGCGCCGTGCCCCTGCCCTCTGCGCCAGGCTTGGGGCAGCCTCGACGCCCTCATCGGCCGCCTCCGTGCCGCCTTCGAAGAACACGGTGGGAAGCCTGAGGCAAACCCTTTTGGGGCTCGAGCCGTGAGGCTCTATCTTCGGGAGGTTCGTGATTCTCAGGCCAAAGCAAGAGGAATTAGCTATGACAAGAAGAAGCGCAAGCGCCCACCACAGTCAGCTACTACTTCTCTACAGGCATTAATGCCTCCAACTCCTCCTCCTCCTCCTCCCCCTAGTACTACTGCAAGTCAG
>Rubch_LG06.2634
ATGTCTCTCGAAAGAGGCAAGGAATTCGCAGGAGGAGAAGGATCGTCATCGGGGTATTTGAGTCCGAGTCCCACCGATCTCCATGACCAGCAGCAGCAGCAGGCGGCGACGCCCAGCAGGTACGAGTCGCAGAAGAGGAGGGACTGGAACACTTTTGGGCAGTACTTGAAGAACCAGAGGCCCCCAGTGCCGCTCTCCCAGTGCAATTACAGCCATGTCCTCGAGTTCCTCAGGTACCTCGACCAGTTCGGGAAGACCAAAGTCCATCTCCAGGGCTGCATGTTTTACGGCCAGCCCGAGCCGCCTGCGCCTTGTACGTGCCCTCTCAGGCAGGCCTGGGGAAGCCTGGATGCTCTGATAGGGAGGCTGAGAGCTGCTTATGAGGAGAACGGTGGGGCCCCTGAGACCAACCCTTTTGCTAGTGGTGCAATCAGGGTTTATTTGAGGGAGGTAAGGGAGTGTCAGGCCAAGGCTAGAGGGATTCCTTATAAGAAGAAGAAGAAGAAGCCGACGACGACGACGACAGCTCAGAGCAGCATGGGAGGTGGAGGAGGAGGAGGACCTGGAAATAGTGATCATGATTCTTCAACAAGTTCCATCATGCACTTCTCT
>Rubch_LG06.5347
ATGGACTTGCTTTCATCAGCTCCAACCAACAATCCCACCTCATCTGCCTTAACCATTAGTACTTCTACTTCTAATGGTTCAGGGACAAACAGTAACAGTGCTGCTATTGTTACTTCTCCGAGCCGGTACGAGAACCAGAAGAGGCGAGACTGGAACACCTTCTGCCAGTACCTCCGCAACCACCGCCCTCCACTGTCCCTCCCCATGTGCAGCGGGGCCCACGTGCTGGAGTTCCTCCGGTACTTGGATCAGTTCGGAAAGACTAAGATCCACAACCATGGCTGCCCCTTTTTCGGGATGCCCAACCCGCCCGCTCCCTGCCCCTGCCCGCTGCGGCAGGCCTGGGGCAGCCTGGACGCGCTCATCGGGCGCCTCCGGGCTGCCTACGAGGAGCATGGTGGGCGGCCCGAGGCAAACCCGTTTGGGGCCAGGGCCGTGAGGCTGTACCTACGCGAGGTTCGTGATTTCCAGTCAAAAGCGAGAGGAGTGAGCTATGACAAGAAGAGGAAGAGGCCCAAGCCAAGGCCAACACCAACCCCAACATCAACAACAACTATTACTAGTGGTACGACGTCCTCTGCAACTTTGTCA
>Ruboc_02_G13789
ATGGATTCAATCCCAGATATGGATGACTCCTCCAACTCTGCAGCTCGCACAATTCAGAATCATAACCTAATTGTGAGCACAGGTGGAATGATGATGAACAGCAGCGGTGTAGCTAGTTCCGGAGTGACACTGGCAGCTTCGGCTTCTTCCCCGACTTCTTCATCTTCTCCTGGTTCCAGTAGCCGCTACGAGAACCAAAAGCGCCGCGACTGGAACACCTTCGGGCAGTACCTGAAGAACCACCGCCCCCCACTCTCCCTCTCCCGCTGCAGCGGCGCTCATGTTCTCGAGTTCCTCCGCTACCTGGACCAGTTCGGCAAGACTAAAGTCCACACCCCAATATGCCCCTTCTACGGCCACCCCAACCCGCCCGCCCCCTGCCCCTGCCCCCTCCGCCAGGCATGGGGCAGCCTGGACGCCCTCATCGGCCGTCTCCGGGCTGCCTTCGAGGAGAACGGAGGCAAGCCCGAAGCCAACCCTTTCGGAGCTAGAGCCGTCAGGCTCTACCTCCGCGAGGTTCGCGACTTGCAGTCCAAAGCAAGAGGCATCAGCTACGAGAAGAAGAAGCGGAAGCGCCCCCCGCTGCCGCAGCAACAGTTGCCGCCACCACCTCAGCATCCGCCTCCTCCCGGTGCCAGCTATTTGAACTGGCCTGAACTGCTGAGGATTTCTTGTCCTCCTTACTCGCAACTCTACCCACTTGAGGCACTTGAAAGCATG
>Ruboc_03_G05247
ATGTCTGGAGATCACAGACGAAAAGATTCCATCGAGGCCTCCTCCTCACGATCCACTAACGCCGATCATCAACAACAACAAAACCCACCACCGCTCAGCCGCTACGAGTCTCAGAAACGCCGGGACTGGAACACCTTCGGCCAGTACCTCAAGAACCAGACCCCGCCGGTTTCCATGTCCCATTGCCAGTTCAACCACGTCCTCGACTTCCTTCGCTACCTCGACCAATTCGGAAAGACTAAGGTACACTTACACGGTTGTGTGTTTTTCGGGCAGCCCGACCCTCCTGCCCCTTGCACCTGCCCTCTCAAGCAGGCCTGGGGCAGCCTCGACGCGCTCATCGGGCGCCTAAGGGCAGCGTACGAGGAGCACGGAGGGACACCGGAAACGAACCCTTTCGGTAACGGAGCTATCCGGGTTTACTTGAGGGAAGTGAAGGAGTGTCAAGCTAAGGCGAGAGGGATTCCGTACAAAAAGAAAAAGAAGAAGAGGAACAATCAGCTCAAGGCGATTAGTGATGAGGCTAAGGATGAT
>Ruboc_03_G06325
ATGGATTCAGCTTCAGGTGGACCATCCGACCCGAATAGCGTGGGCGGCGAGGCTCCACCCGCAACAGGGTCCACAACAACAGCTTCGGCTTCTTCATCGCCAGCGCCGCCGAGCCGTTACGAGTCGCAGAAGAGGCGAGACTGGAACACGTTCCTGCAGTACCTGAAGAACCACAAGCCGCCGCTGACCCTGGCGCGGTGCAGCGGAGCCCACGTGATCGAGTTCCTCAAGTACCTGGATCAGTTCGGGAAGACTAAGGTACATAATTCTGGCTGTCCGTATTTCGGTCATCCGAATCCTCCGGCGCCGTGCGCGTGCCCACTCAAGCAGGCGTGGGGTAGCCTCGACGCGCTCATCGGACGGCTGAGGGCGGCCTACGAGGAGAACGGTGGACGGCCCGAGTCGAACCCGTTCGGAGCACGCGCGGTGAGAATCTACTTGAGGGAGGTGAGGGAGGGTCAGGCCAAGGCCAGGGGGATTCCGTACGAGAAAAAGAAGCGGAAACGGCCAAGTACTGTTACGATCGCCGGGAATGTGTCGGTGGGGCCCAGTAGTACTGCTCAACAAGGCGGAGATGCTGGCGCTGGCGGAAGTGACGGTGGTCAAAGTGGTCAAACTACCACTTCTGCTGCAGCTGTTACAACTACTACCGCTGCACGGCTGCACCAGCCTCCTAAG
>Ruboc_03_G10380
ATGTCGAGCAGCAAAGGAAAGGATGTAGTAGAAGCATCGTCTTCTTCTGCTAACAATTCTGTTTCTGCTGCTGTTGGGGACGATCACCAGCAGCAGAAACAGCAGCCGGCTCAACTGAGCCGGTACGAGTCACAGAAGAGGAGGGATTGGAACACCTTCGGGCAGTACTTGAGAAACCAGAGACCCCCGGTCGCTCTTCAACAGAGCAACTCGAACCATGTACTGGATTTCCTCCGGTACTTGGATCAATTTGGGAAGACCAAGGTGCACTTACAAGGGTGTGTGTTCTTCGGGCAGCCCGAACCTCCCGGACCTTGCACCTGTCCGCTCAGGCAAGCTTGGGGCAGCCTCGACGCCCTGATCGGACGGCTCAGAGCTGCTTATGAAGAGAATGGTGGGTTGCCTGAAACAAACCCATTTGCTAGTGGAGCTATAAGAGTGTATCTGCGTGAAGTGAGGGACTCTCAGGCCAAGGCAAGAGGGATTCCGTACAAGAAGAAGAAAAAGAAGAGGAATCTGATCAAGGCCAACCATGATCACAGTAATAATCCAAACTTCACCACCATGCAGCAGCGATCT
>Ruboc_03_G15817
ATGTCAGCAGCAGCGGCGGCCGCGGCAGCTGCCGTGGTGAGTCGCTCGAGCTCCAGCAACAGCAGCGCGAGCGCGGAGTCGACCTACCACCACCATCACCAAGCGTTCATGGCGCCGTCGCTTCCGGTAGCGCCGCAGCTGAGCCGTTACGAGTCGCAGAAGCGGCGGGACTGGATCACCTTCGGTCAGTACCTCAAGAACCATCGCCCGCCGCTGACTCTGTCGCGGTGCAGCGGGGCCCACGTGCTGGAGTTTCTGAGGTACTTGGACCAGTTCGGGAAGACCAAGGTCCACGGGAGTGCCTGCCCTTTCTACGGGCACCCCCACCCTCCTGCGCCGTGCCCGTGCCCGCTGCGGCAGGCGTGGGGCAGCCTGGACGCGCTCATTGGGCGGCTACGGGCGGCGTTTGAGGAGAACGGGGGGCTGCCGGAGACCAACCCGTTCGGCGCACGCGCCGTGAGGCTGTACCTGAGGGAAGTGAGGGACACGCAGGCCAAGGCTAGGGGAATTGCTTATGAGAAGAAGAAGAGAAAGAAACCAATGCCACCACAAGGTCAGCAACATGACGAGGGAGGGCAACATGGTCATTTTGCTTCTGGTTACGGTGGTGGTGGTGTTGGGGTTGGGGTTGGGGGTGACCCAGCTCAACCAAATGGGGCTATGCTTGTCGGAGCTTCAGCTTCTGCTGCTGCTGCTAGAGGCTCGATGATGCCGTTATCATCGGATGTGAAAAGCATCATCATGGCCAAGTATGCAGAAGCTCTATTTCTTATTTCTAAT
>Ruboc_04_G24814
ATGGATTCACTTCAAGAATTTGGCAGCCCTTCAGACACAAACAGTACTGCAAGCAACATCAACATCAACATCAACTCTTGTTCATCATCCTCAACACCAAGCTTTCCCACTCCTACTCTCAGCCGCTACGAAAACCAAAAGCGGCGAGACTGGAACACCTTCGGGCAGTACCTCCGGAACCACAGGCCGCCGCTGTCCCTGTCCCGGTGCAGCGGGGCCCACGTCCTGGAGTTCCTGAGGTACCTTGACCAGTTCGGGAAGACCAAAGTCCACACCCAAATGTGTCCCTTCTTTGGGCAGCCAAACCCTCCTGCGCCGTGCCCCTGTCCTCTGCGCCAGGCTTGGGGTAGCCTCGACGCCCTCATCGGCCGCCTCCGTGCCGCCTTCGAAGAGCACGGCGGGAAGCCTGAGGCAAACCCTTTTGGGGCTCGAGCCGTGAGGCTCTATCTCCGCGAGGTTCGCGATTCTCAGGCCAAAGCCAGAGGAATTAGCTACGACAAGAAGAAGCGCAAGCGCCCACCACAGTCAGCTACTACTTCTCTACAGGCATTAATGCCTCCTCCTCCTCCTCCCCCTAGTACTACTGCAATATACATG
>Ruboc_06_G11313
ATGGACTTGCTTTCATCAGCTCCAACCAACAATCCCACCTCATCTGCCTTAACCATTAGTACTTCTACTACTAATGGTTCAGGGACAAACAGTAACAGTGCTGCTATTGTTACTTCTCCGAGCCGGTACGAGAACCAGAAGAGGCGAGACTGGAACACCTTCTGCCAGTACCTCCGCAACCACCGCCCTCCACTCTCCCTCCCCATGTGCAGCGGGGCCCACGTGCTGGAGTTCCTCCGGTACTTGGATCAGTTCGGAAAGACCAAGATCCACAACCATAGCTGCCCCTTTTTCGGGATGCCCAACCCGCCCGCTCCCTGCCCCTGCCCGCTGCGGCAGGCCTGGGGCAGCCTGGACGCGCTCATCGGGCGCCTCCGGGCTGCCTACGAGGAGCATGGTGGGCGGCCCGAGGCAAACCCGTTCGGGGCCAGGGCCGTCAGGCTGTACCTGCGCGAGGTTCGTGATTTCCAGTCAAAAGCGAGAGGAGTGAGCTATGACAAGAAGAGGAAGAGGCCCAAGGCAAGGCCAACACCAACCCCAACATCAACAACAACAACTACTTCTACTAGTGATTCTGCCATTCAGAAGCAAAATGAGCACGAAAATTTGTTGTTATATGCAAGTGACAAA
>Ruboc_06_G22545
ATGTCTCTCGAAAGGGGCAAGGAATTCGCAGGAGGAGAAGGATCGTCATCGGGGTATTTGAGTCCGAGTCCCACCGATCTCCATGACCAGCAGCAGCAGCAGGCGGCGACGCCCAGCAGGTACGAGTCGCAGAAGAGGAGGGACTGGAACACTTTTGGGCAGTACTTGAAGAACCAGAGGCCCCCAGTGCCGCTCTCCCAGTGCAATTACAGCCATGTCCTCGAGTTCCTCAGGTACCTCGACCAGTTCGGGAAGACCAAAGTCCATCTCCAGGGCTGCATGTTTTACGGCCAGCCCGAGCCGCCTGCGCCTTGCACGTGCCCTCTCAGGCAGGCCTGGGGAAGCCTGGATGCTCTGATAGGGAGGCTGAGAGCTGCTTATGAGGAGAACGGTGGGGCCCCTGAGACCAACCCTTTTGCTAGTGGTGCAATCAGGGTTTACTTGAGGGAGGTCAGGGAGTGTCAGGCCAAGGCTAGAGGGATTCCTTATAAGAAGAAGAAGAAGAAGCCGACGACGACGACGACAGCTCAGAGCAGCATGGGAGGTGGAGGAGGAGGACCTGGAAATAGTGATCATGATTCTTCAACAAGATCAATACGGGGAAAGATGAACCGAATATGGAAGCTAGGAAATGTTCCAATTAAGGAAAACTACCTTGAAAAAGTTGATCTCTCTCTCTTTAGCTATTTGGTCAAGGTAGCTTGCTACCAAGCCACAGCACAAGATGCGGATGTAGAGTCG
