# Supplementary material for: Transcriptomics of long‐term, low oxygen storage coupled with ethylene signaling interference suggests neofunctionalization of hypoxia response pathways in apple ( Malus domestica )
Source: Plant Direct. 2024 Dec 20;8(12):e70025. doi: 10.1002/pld3.70025 (PMC11660084; doi:10.1002/pld3.70025)
Supplement: Supplementary file 2 — Data S2: Homologs of all 606 hypoxia response genes identified in this study across 42 representative species of land plants). [file PLD3-8-e70025-s004.gz › 01-integratedGeneFamilies_dir/1786.fna]

>gnl_Ambtr_v1.0_evm_27.model.AmTr_v1.0_scaffold00014.99
ATGGGGAGAAAATGGTTCAGGATCTCAAAGGAGTGGGCGTCGCCATGGAAGCTGAGCCCAACGGGCGGCAAGAGAAAGAAACAGAGAGAGTTCCAGTGGTCTTATCTCTTCCACTTAGGCATCATCGACGACTTCGTCTTCAAGATCGTCGCCATATTCGAGTCCATCGTCCTCATCGCCATCCTCTGTTTCTTTTTCCTCTGCTGTGGCTGCAACATC
>gnl_Aquco_v3.1_Aqcoe2G267500.1
ATGGGTCGTGGGTGGCCGGGTTCATCTTCATCAGGTTTTAGTTGGCCGGAATTTGATTTTCCGATATCATCAAGAACGTTCCGGTGGCCAGAAATAAACTTTTCATACATAACTTCATGGTGGGGTCCTCATTCTTCTTCATTCAGTTGGAGTTGGTGGCCTGATCTTGATTTTTCCTTTTCAATAGTAGATAGCGTGATGTGGTCATTTATCACTGCGATTGAGTCTTTAGCTTTAGTTGCTATGCTTTGCTTCTTCTTCCTTTGTTGTGGTTGTACTGTT
>gnl_Aquco_v3.1_Aqcoe6G064100.1
ATGGGGAAGAAGAAATGGTCTTTGAAGAAGATAAGTAAAGAGGTATGGCCAAGGCGATGGAGGTTATTCAGCAGCTATGGTGGGTTTAAGTGGAAAAGACTTGATTTTAAGAAATCCTTCTTGGATAACTTCATCTTTGGGATAATTTCTGTTTTTGAAGCTATTGTTTTAGTAGCAACTGTAGGTTTCTTTTATTGTTTTTGCGGTTGCAATTTT
>gnl_Aquco_v3.1_Aqcoe1G197500.1
ATGTGGAAGAAAGGCTTGTTTTCATCTTCAAAGAAAGAAAGCAAAAACACCAAAACCACTAATACTAAGAACACTACTCCTTCATGGTCATGGCGATTTACTACTCCTTCTTTTCGATTAAAACGTATAGATTTTCAACTTTCAATTGTTGATGATATTCTCTTTAAAATTCTCTCTGTTTTTGAAGCGGTTCTTCTTGTTTCTGTTCTTTGTTTTTTCTTTCTTTGCTGTGGTTGTCATATC
>gnl_Arath_TAIR10_AT1G06475.1
ATGGGAGTTATGAAGAAGTGGGCGTCGCTGAAGAAGAAGAAGCTGCAACAAGAGGAGGAACAAGTGACGGCTAAAGAAACACAGACATGGCAGCGATTAAGGAATCTGTTTTCAACGTCGTCTTCGTCTTCGTCTTCGTCGGCGAAGTGGAAGCGAGTTGAGATAATAATGCTGACAGAGATAGTAGACGGAGTAGTTTACAAGGTCATGTATGTAGTTGAAGCTTTCGTTCTCGTTTCCACGCTCTGCTTCTTCTACCTCTGTTGTGGATGCCACATT
>gnl_Arath_TAIR10_AT5G49525.1
ATGTCAGCTTCCCGATGGACGTTGATGGATCTACCATCGTACCTGTCGTCATCGTGGGCATTCCGGTGGCCGGAGGTGAATCTTTCATCCCTGAGCTCTGGTTGGAACATGAGATTGTTGTCCTTGTCGGGTGATCTCTCCATAGTTGATGATCTTTTGTGGAGTTTTGTCTCAATCATTGAATCTTTAGCTATCACTGCTACGGTCTGTTGCTTCTTCTTGTTTTGTGGTTGTACCCTC
>gnl_Arath_TAIR10_AT5G46295.1
ATGATGAGAAAAGGGAAGCTTTCGATATGGAAGACGACTAAAGAAAGGACGAGATTGAAATTTTTGGGACTTGGAGGAGGGCTAAAGTGGAAGAGATTGAATCTGAAGATGACGTTTTTGGAAACTTTGAGATACAGAATCATGTCTATCATCGAGGCTATGGTTTTGGTATCCAAGCTTGCTTTCTTCTTCCTCTGTTGTGGTTGTAAATTC
>gnl_Arath_TAIR10_AT5G26790.1
ATGCCGTCATCTATCCGCTGGTGGTGGCCGATCCATTTCACTTCATCTGGATCTGTACCAAGGTGGCTGAGTTGGCGTCGACCGGAGCTGAGTTTATTGTCTGTGGTGGTCGACGACGTTGTGTGGAAAGTTGTTACGGCGTTCGAGTCGGTGGCCTTGGTCTCCATGCTCTGTTTCTTCTTCCTCTTTTGTGGCTGCACCGTC
>gnl_Betvu_v1.2_Bv3_054570_ronj.t1
ATGTGCAGAATATGGACTGCCACAGCGTCGGTTTTCCGGTGGTCGGAAATTGGAATTCAAGGGGCATCTTCGTCATTTTCCTCCATTTTCCGGTGGCCGGAATTTGATTTCTCGAATTATACGACGGAGAGATTGCAGTGGCTCAATTTATGGGTGGTTGATAACGTGATTTGGAATATGGTGACTATCATTGAGTCTCTTGCTTTGTTTTCATTACTCTGTTTCTTTTATGCTTTTTGTGGTTGTACTGTT
>gnl_Betvu_v1.2_Bv4_080140_sifg.t1
ATGGCGTTCGAGTGGTGGTCGGCGTCGGCGACAGCAAGGTGGCTAGGTCACAGAATCTCGTACTTAACTCCGACAACTTGGTCGGCAAATTTCACGCCATCCTCGTACCGTAGTTGGTCGTGGGACCCGCAGAACTTACTCCGATGGTCGGGGAGTTTCTCAATTGTCGATGATCTCTTATGGTCTGTCGTAACGGCGCTGGAGTCTGTCGTTTTGGTTTCTATGCTTGGATTCTTCTTCCTCTTTTGCGGCTGTAATTTC
>gnl_Betvu_v1.2_Bv_003060_nrtp.t1
ATGGCGACCACACCAAATTCAGCAACAACGAAAAAGTGGTTCACCAAGAGGTCAATTTCAGAAACTACACACTTTCTGTCTCCTCTAAATCAGCCGAAAACGGCGACAACAACAACAACAACAAGAACAAGGACAAACTCAGCAACGAAGAAAAAATGGTCTGCGAAGAGGTTGATGAGCAAGGAAGCATGGAGATGGAGAGTACTGAGCTCTGGTTTTAGGTTTCCATGGAAGAGACTTCACATGATCAAATTGTCTTTCCTCCATGATTTTCTCTTCAAAATTGTCTCTACTTTTGAAGCGATTTTCCTCGTTTCTAGCCTCTGCTTCTTCTTCCTCTGTTGCGGCTGTCATTTT
>gnl_Carpa_v0.4_evm.model.supercontig_48.176
ATGGCGCTCCGGTGGTCGTCTGCTTTCATGTCGTACACATCGGGATTCGCGTGGAGGTGGCTCCCGCGAACGGGATTCACGGAGTGGAATCCGGGAAGGTACTTACGGTGGTGGCCAGAGTCGAACGTCTTGTCGATGGTGGTAGACGACGTCATGTGGCGTGTGGTCACGGCATTCGAGTCCGTGGCCCTCGTCTCCATGCTCTGTTTCTTCTTCCTCTTCTGCGGCTGCACTGTC
>gnl_Carpa_v0.4_evm.model.supercontig_50.102
ATGGGAGAGAAGCGGTGGTGGTTGAGGAAGGTAGGGATGAGGCCATGGAAGATTCGTGGTTTGAAACGGAAGGGATTGGATTTTCAGATGAAGCTGGTAGACAATGTGATCTTCAGAGTACTGTACGTCGTTGAAGCCATCGTTCTTGTCTCAACTCTCTGCTTCTTCTTCCTTTGCTGTGGCTGCCACTTT
>gnl_Eucgr_v2.0_Eucgr.H04070.1
ATGCCGGCGTCGATCTTCCGGTGGTCGGCGGCGGCCTTCCGGTGGCCGGGATTCGGCTTCTCTCTGCCGACGTCGATCTTCCGGTGGCCGGGGTTCGACTTCTCCTACCTCACGGCGCGGGGGTTCCGGCTGTTCGACTTCGTCGTGGACGACGTGCTGTTTACGGTCATCACGGTGCTGGAGTCCCTGGCCCTGGCCGCGATGCTCTGCTTCTTCTTCGTCTTCTGCGGGTGCACTCTC
>gnl_Eucgr_v2.0_Eucgr.H03298.1
ATGTCGGGAAGGTGGTCGGTGACGTCGCTGCGGTGGCTGGACTTCTCGTTCCCTCTCCGATCCTCCATCTTCCGGTGGCCCCAGCTCGTGTCCTCCTACTTCACGGCGGCCCGGCGTGTCGGCGGCGGCCTGGGGTGGGGGTTCCTCCGGTGGCCGGAGCTGGGGCTGGGCTTCTCGATCCTGGACGACGTCGTGTGGAGCCTCGTGACGGCGTTCGAGTCCGTGGCCCTCGTCTCCATGCTCTGCTTCTTCTTCCTCTTCTGCGGATGCACCATC
>gnl_Eucgr_v2.0_Eucgr.A02012.1
ATGCCAACGTGGAAAAACGGAGTAAAGCGATCATCACTGTGCCCTTCGCTCCCCCTTCGCCAGCCATCACTCGTCATTCTCCGCCACCGCACAGACAGAGGTCCAGCTCGAAAGTCTTCTTCTAGAGAGAGAGAGAGAGAGATGGCGGAGGAGACGGCGAAGAAGAAGGCGTGGTCGCTGAAGAAGGCGGTGGCGGCGATGAGCGGCGGCGGCGGCGGAGGCGGAGGCGGCGGCAGGGAGGGGCGGCCGTGGAAGCTGCCCGGGATCAAGTGGAAGGGCGGCAAGAGGAGGAGCCTGAGCGTCGGCTTCCAGGTGGCCGTCATCGACGGGGTCGTCTTCCGGATCGTGTCCGTCGTGGAGGGCGTCGTCCTCGTCTCCACGCTCTGCTTCTTCTACATCTGCTGCGGCTGCCACTTC
>gnl_Eucgr_v2.0_Eucgr.B03969.1
ATGCAACCGGGACGGTCCGCATCGCTGACAGCTTTCCGGTGGCCAGGGATTCAGATCCCGCTTCCGCCATCGATCCTGCGGTGGCCGGGGCAGGGGCTGTCGCACCTGACGGCGTGGTGGAGCTTCAGGCGGCTCGACCTGGTGGTGGACGACGTGCTGTGGACGCTCGTCACGGTGCTGGAGTCACTGGCGCTGGTAGCCATGCTCTGTTTCTTCGTCTCTTTCTGCGGCTGCACCATC
>gnl_Manes_v6.1_Manes.09G177900.1
ATGGCGGGGTGGTGGTCCACTTCAACTTTTAGGTGGCTAGGTTTGGATTTCGCTTACTCTTCCCTCCGTTCGTCGTCGATCTTCCGGTGGATGCAGTTTATGTCGTCATCGTACTCATCGACGTGGTGGGCCCCAAGGGGAGTACTGGTGAATTGGGACTCACAGTGGTTTTTGAGGTGGTCGGCGCTGGATTTCTCGATCGTGGACGACGTTGTTTGGAGCTTGATCACAGCGTTTGAGTCCGTGGCTCTTGTGTCTATGCTTTGCTTCTTCTTTGTCTTCTGTGGATGCACCGTC
>gnl_Manes_v6.1_Manes.15G119700.1
ATGCTTGATAAAAATATGCAAGAGGAGATGGAAAAGAGCAGCAGCAGTAGGAGGAAGATGAAGTTGTGGCTCTTTAGGAAGCTGAGGATCAAGGACTCCTGGAGATGGAGATGGAGGTTCTTGGGCTCTGCTTTCAAATGGAAAAGAATTCACTTTCAGCTCTCGTTTTTTGATGATGTGCTTTTCAAGATTGTTTCGGTTTTTGAAGCTGTTGTTTTGGTGGCTACCTTGTGCTTCTTCTTTCTGTGTTGCGGGTGCCACATT
>gnl_Manes_v6.1_Manes.15G002400.1
ATGTGTACGAGGTGGTATGCGACGGCTCTTCGATGGCCGGAATTCGGATTTTCACTGCCAACATCAATCTTCCGTTGGCCGGAGTTTGATTTTTCGTATCTCACAACGGGTTGGAGTCTACAGAGCTTCAGGTGGTTCGATTTCTCTATAGATGATGTGGTATGGACTTTTGTTACGGTGTTGGAGTCCGTGGCTTTAGTTGCCATGCTTTGCTACTTCTTTGTGTTCTGCGGTTGTACTCTT
>gnl_Manes_v6.1_Manes.07G101900.1
ATGGCGAAGAAGAGTTGGTCTTTGAAGAAGGTAGGGATCAACAAGGATCAGCTATGGCCATGGAGGATTTCAATCTCTTCTTTCAAGTGGAAACGCCTTGATTTTCAGTTGAAGATTATCGATACTTTGGTATTCAAAATTCTTTACGTTGTTGAAGCTATTGTTCTGGTTTCCACACTCTGTTTCTTCTACCTCTGCTGTGGCTGCCATTTT
>gnl_Manes_v6.1_Manes.17G067900.1
ATGTTTGATGAAAAGATGCACGAGGACATGGAAAAGAGCAGCAGCAGCAGTAGCAGGAGGAGGAAAATGAAGATGTGGCTGTTTAGGAAGCTGAAGATCAAGGAGTCTTGGAGATGGAGATTCAGGTTCTTGGGGTCTGCTTTCAACTGGAAAAGAATACACTTTCAGCTTTCTTTTGTTGATGATGTGCTTTTCAAGATTGTGTCTGTGTTTGAGGCTATTGTCTTGGTGGGTAGCTTGTGCCTGTTCTATCTTTGTTGCGGCTGCCACATT
>gnl_Manes_v6.1_Manes.10G042300.1
ATGGCTAACAACGGTTGGTTCTTGAATAATGGAGGAATTTACAAGAATCAGCAATGGCCATGGAGAATCTCAATCTCTTCTCTGTGGACACGTCTTGATTTTCAGTTGAATATTATTGATAATTTAATGTTTAATGTTCTGTATGTTGTTGAATCTGTTGTTCTTGTTTCTACTGTCTGCTTCTTCTATCTCTGTTATGGCTGTAGCTTT
>gnl_Medtr_Mt4.0v1_Medtr2g033600.1
ATGGGCACGAGATGGTTAAGGGGCATGTCAATCTTCCGGTGGCCGGAGTTAGATCTGTCGTTTCCTTGGTCAGTATTCCGGTGGCCGGCGTTGAACCTTTCGTATTGGAACGTTGGCCGGAGCTTTCAAGAGACTCTGTTACGGTGGAACTTTTGGTTGGTTGATGACGTGTTGTGGGAACTCGTCAGGTGTATCGAGTCTTTGGCTTTGTTATCTATAATTTGTTATTATTTCCTTTGTTGCGGTTGTACTCTC
>gnl_Medtr_Mt4.0v1_Medtr5g091310.1
ATGGAAGACCAAACAAAAGATATTAGAAAGAGTAGTTTGAGAAAGCGTTTGATGGGAAAGAAGAGTAGCATGTTATGGTTGAAGAAAGTGAAGAAAGAAATTTGGCCATGGAGATTCTCTGCGTTTAGGTGGAAACGACTTGATCATCTTCAAACGACATTCATGGATACCGTTGTTTTTAGGATACTCTCTGTTGCTGAAGCTGTTGTTCTTGTCTCCACTGTTTGCTTCTTCTATCTTTGTTGTGGCTGCCATTTC
>gnl_Medtr_Mt4.0v1_Medtr1g084170.1
ATGGCATCAGTATTCCGTAGGGTAATGTTGAAATTATCAGCAACGCGGTGGTCGGAGCTCATAAACATCTCCATTGTGGATGAATTTGTGTGGGGAATCGTTACGGCTTTCGAGTCAGTCGCTCTTGTCTCTATGCTCTGCTTCTTCTTCCTGTCCTATGGCTGCACCATC
>gnl_Medtr_Mt4.0v1_Medtr4g094630.1
ATGTCAATGGTTGAGAAGAAAAGATCGTTGTTGAAGAGGCTGAAGAAGGAAACATTGAGGTTGAAGTTTTTGTGGCAATCTTCATCAGGATTCAGGTGGAACAGACTTACTTCGCCGGTTTCATTCATGGAAGATATTGTTTTTAAGGTTGTCTCTGCCTTTGAGGCTGTTGTTCTTGTTCTCACCCTCTGCTTCTTTTACCTTTGTTGTGGTTGCAGCTTC
>gnl_Medtr_Mt4.0v1_Medtr4g094635.1
ATGGTTTCATTGTTTGATGTGAAGAATGTGTTTGATGGAGGAAAAAACGTAATGTCAATTGTTGGGAAGAAAAGATCGTTGTTGAAGAGACTGAAGAAGGAAGCATTGAGGTTGAAGTTTTTGTGGAAATCATCATCATTCAAGTGGAACACACTTACTTTGCCTGTTTCATTCATGGAAGATGTTGTTTTTAAGGTTGTCTCTGCCTTTGAGGCTGTTGTTCTTGTTCTCACCCTCTGCTTCTTTTACCTTTGTTGTGGTTGCAGCTTC
>gnl_Mimgu_v2.0_Migut.N00944.1
ATGTCTCGTTGGACGGCGGCGCCGCCGCCGCCGCTATCACGGTGGCTTGACGTCAGTTTCTCGCTGCCTACATCGTTTTTCCGGTGGCCGAGGCTTTTCACTTCATACTTGACGCCGCCGCCGAGATGGAGCAGCAGCCTCAGCCTCGCCCTCGGGTCACTCGATCCCGGGCGGTGGGCCCCGCGCATCCCGCTTCCCGATGTGGACGACGTCGTATGGTCCGTCGTCTCCGCCGTGGAGTCCGTCGCGATCGTCTCCTTCCTCTGCTTCTTCTTCGTCTTCTGCGGCTGCACCCTT
>gnl_Mimgu_v2.0_Migut.G00043.1
ATGTGCATAGGACTATGGTGGAACTATTGGTCAGCTTTCAGGTGGCCGGAGTTTCATCTTTCCACCATTCTCCGGTGGCCGGAATTCGACTTCTCCTACCTATTCAACGGCGCCTGGATTTTCCGGTGGTTCGACATATCGGTCGACGATGTGTTATGGAATCTAACTTATGTGTTTGAGTCCTTAGCTTTAGCCACTATGCTCTGTTGTTTCTTCCTTTTCTGTGGTTGTACTTTA
>gnl_Mimgu_v2.0_Migut.G00041.1
ATGTGCATAGGACTATGGTGGAACTATTGGTCAGCTTTCAGGTGGCCGGAGTTTCATCTTTCCACCATTCTCCGGTGGCCGGAATTCGACTTCTCCTACCTATTCAACGGCGCCTGGATTTTCCGGTGGTTTGACATATCGGTCGACGATGTTTTATGGAATCTAACTTATGTGTTTGAGTCCTTAGCTTTAGCCACTATGCTCTGT
>gnl_Mimgu_v2.0_Migut.B00941.1
ATGGCGCAGTGGACCTCAGCTTTCCGGTGGCTGGAGGCCAGCATCTCTCTCTCGGCGTCTCTTTTCCGGTGGCCGCCTCTCTTTGTTTCCTACTTGACGCCCCCGCCGATCTGGAGCTGGAGCAGCACCCTCGACCCCGGGAGGTGGGCCCCACACCTGCGTCTTCCGGAGGTTGATGACGTCATCTGGTCCGTCGTCTCCGCCGTGGAGTCCGTCGCGCTTGTGTCCTTCCTCTGCTTCTTCTTCGTCTTCTGCGGCTGCACCATA
>gnl_Mimgu_v2.0_Migut.M00927.1
ATGATACATACCTTCACAAATCACAACTCAGAACACAAAAAAAAAAAAAAAAAAAAAAAAAAGGAAACCGAACTCGAAGAAAAGGGGATCATGGTGGAGAAGAAGGCTTCAAGTTCGAGCTCGAGTTTCTCGTTATTCTTCCGGCGATTAAACATGAAGGGGAGCGGCGCCGGCGGCGCGTGGCCGTGGAAGTTGAAGAGCACCGCCGGATTGCGGTGGAAGAAGCGGTTCAACTTGCACCTTTGGTTCGTCGACGGTTTCCTCTTTAAGATCGTCTCGATTTTCGAGGCAGTTTTTCTGGTGTCTACGCTCTGTTTCTTCTTCCTCTGCTGCGGATGCCACTTC
>gnl_Mimgu_v2.0_Migut.H01374.1
ATGGAGAAGAAGCAGTCGTCAGCGTTTTCGTTTCTATTCAAGAGGCTGAGTAACAAGAAAAGTAGTGGCGATGGTGGTGGTGGCGGAGGCGGCGGAGCGTGGCGGTGGAGGCGGAAGAGCTCTCGCTCCGACGGGTTCCGGTGGAAGAAGAAGTTCAACTTGTACCATTGGATAGTGGACAGTTTGCTATTCAGGATTGTTTCGGTTTTGGAAGCTGTGGTTCTTGTTTCCAGGCTATGTTTCTTCTTCCTCTGCTGCGGCTGCCATTTC
>gnl_Musac_v1_GSMUA_Achr3T31320_001
ATGGTGGCCGGGCGTGGAGGCGGCGGTTGGTTCCGGAAGCTGAACGGCGGGGGATGCCGCTGGCCGTGGAAGCTCGGCTTCGCTACCTCCTGGCGATGGAAGTGTCCCTCCCTCCTCCTACGCTTCTCCTTCCTCGACGACCTCCTCTTCCGCATCCTCTACTGCCTCGAGGCCGTCGTCCTCGTCGGCGCCCTCTGCTTCTTCTATCTCTGCTGCGGCTGTCACATC
>gnl_Musac_v1_GSMUA_Achr4T07930_001
ATGGTGGGTGGACATGGAGCAGGAGGTTGGCCTCGGGTGCCCAACAACAAGGAGAACCACTGGCCGGAGAAGCTCGCTTCCGCTGCCTCCTGGCGGTGGTGGAAACGCCCCGCCCTCCCCCGCTTCTCCTTCCTCGACGACCTCCTCTTCCGCGTCCTCTCCTGCCTTGAGGCAGTCGTCCTCGTCGGCGCTCTCTGCTTCTTCTACCTCTGCTGCGGCTGCCACCTC
>gnl_Musac_v1_GSMUA_Achr7T25390_001
ATGACTTATGTCCACAAACAATGTCATCATCACCGTCAAAACAATATCGGACGACTTATAATCAACCATCTACGCTCTCTTTCTCTGTCACCGCAAACCAACGGATGCGTACTTCCCGACGCATCCTCTGCTCCTCTTCCTCTAAATAGACTCCCGCCCCCAACAACTCCTGGACGCCGTCCTGCCTCCCATCCACTTTGCGATTCCTCGGTCACGGTGAAAAGGGGAAGAGAGATCCACCGCTGCTTGTTGCGAAAGGGGAGGATGGCGGCCGAGCCCGGAGGAGGAAGTTGGCTCCGGAAGCTGAACGGCGGTAGGGGATGCCGCTGGCCGTGGAAGCTCCGCTTCGCCAACTGCTGGCGGTGGAAGCGCCCCAACCTCCGCTTCTCCTTCCTCGACGACCTCCTCTTCCGCATCCTCTACTGCCTCGAGGCCGTCCTCCTCGTGGGCGCCCTCTGCTGCTTCTACCTCTGCTGCGGCTGCCACCTC
>gnl_Musac_v1_GSMUA_Achr1T24950_001
ATGGGCAATAGTCTGCTGTCGATGGTGTTCCGATGGCCACCATTCAACCTGTCCAACCTCGCAAGTAACATGTCTCTGCTCGTGTTTAATTTGACCGAGTTCAGCTTCTCTAGCATCATTCCTACCTGGCCGGCGATCACCTTCTCGGTGGTGGACGACATAGTCTGGGCCTTTGTTACGGTGCTAGAGTCGGTAGCCTTGGTTGCCATGCTCTGCTTCTTCTTCGTCTTCTGTGGATGCAACCTA
>gnl_Musac_v1_GSMUA_Achr6T22170_001
ATGGTCGGGAAGCGCGGCTGGTTCAGGAAGCTCAACAAGACGCACCATTGGCCGTGGAAGCCAAGCTTCTCCGCTTCCTGGCGGTGGAAGGGCCCCAAGCTCCGGTTCTCCCTCCTCGACGACCTCGCCTTCCACGTCCTCTACTTCCTTGAGGCCGTCGTCCTCGTCGCCGGCTTCTGCTGCTTCTTCCTCTGCTGCGGCTGCCACATC
>gnl_Nelnu_v1.0_NNU_022266-RA
ATGGGAAGAAAGCGCTGGTCCTTCAAGAATCTAGGCAAGTATTCATGGCCATGGAGGTTTAGCAGCTCTGCCTTTCGGTGGAGACGCTTAAATTTCCACCTTTTCATCCTTGACGACGTCCTCTTTAAGATTATCTCCGTCTTCGAAGCCATTATTCTCGTCTCCACCCTCTGCTTTTTCTATCTCTGTTGTGCCATTCCCAGACCTTTAACGTACGGAGACTCCATTATCCACCCCGAACCCATAACCCCAAGCAACATTGGAGTCATGGGTGGCGCCGTGGTTGCAAGAGCGAGATGTCCATATCGCAAATTCGCTGAC
>gnl_Nelnu_v1.0_NNU_016101-RA
ATGGGTCGGATGTGGGCATCGTCGGCTTTCCGGTGGTTGGATTTCGATTTCTCCCTATCACCAGCGATATTCCGGTGGCCTGAATTCAACTTCTCGTACTTCACGCCAAGATGGGCCTTCGAGAGTTTCCGATGGCCTGATTTCAATTTCACCATCGTGGATGATGTGCTGTGGACCTTCGTCACGGTCTTCGAGTCCTTGGCCTTGGCTGCGATGCTGTGTTTCTTCTTCGTCTTCTGTGGCTGTACTCTC
>gnl_Orysa_v7.0_LOC_Os01g47570.1
ATGGCGGCGGCCATGGGCGCCGAGGCCGAGATTGCGGCGGCGGTGGCGCCGGCGGCGACTGATGAGTGTGGTGGAAAGGCGGCGGCGATGGGGGGAGTGAAGCAGCGGCGGGGAGGAGGAGGAGGAGGAGGGTGGGTGAAGAGGATGATGACGACGACGACGGCGGTGCCGAGGAGGCGGGGGCACTACACGCCAGTGGGCGTCGAGGTCGAGCTGCACGGCTCGGCGGCGGCGGGGGCCGATGAGGAGAAGCCGCCGCGGCGGCGGGGAGGGTGGCTGCGGCGGATGATGGTGCCGCGGGAGTGCGTGCACGGGCGGCAGCAGCGGTGGTGGAAGCTGCAGGCGGGCGGCGGCGGCGGCGGGTCGTCGTCGAGGCTGGCGGCGGGGCTGACGCGGTCGCTGTCGCGGTGGAAGACGGCCGGGAGCGGCGGCTGGGCGACGGCGGTGGCCGACGCCGTGGCGTTCCGCGTGATGTACGTGGTGGAGGCCGTCGTGCTCGGCCTCGCGCTCTCCTGCTTCTTCTGCTGCTGCGGCTGCCAGATT
>gnl_Orysa_v7.0_LOC_Os03g19940.1
ATGGGGGGCAGCCTGGTGTCCATGCTGCGGTGGCCGCCGGACCTCGGCGTGCCGAGCCTGGCGGCGCTGCTGCCGTCGTCGGCGGCCGGCCACTACGCGGGCGCGCCGGCCCTCCGCGGGTGGCACTGGCAGCACTGGTGGCCGGAGCGGCTCGGCTCGGCGGTGCGGCGGTGGCCGGAGCTCGTGCAGGACTTTTCCCCCGTCGTGGACGCCGTGCTCTGGGGCCTCGTCACCGCCATCGAGTCCGTCGCGCTCTTCTCCATGGTGTGCTGCTTCTTCCTCTTCTGCGGCTGCACGCTA
>gnl_Orysa_v7.0_LOC_Os05g49080.1
ATGGCCGTCGAGACGGACACGGCGAGGGCGGCGGTGTCGTCCGAGACGGCGCCGATGTCGCCGCAGGCCGAGGCGGCGCCGCGCGCCGCCACGGCGCGCCGCGGGAACTGGCTGCGGCGCCTCATACCGCGGGACTACCTGTCGCTCAGCCGGCGCTGGAAGCTGGGCGGCGGCGCCTTCGCCGCGCCCGGCGGCGGCGCGGCGTCGAGGAGGCTGGCGTCGCTGTCGCGGTCGCTCCGGTGGAAGCGGCGGCTCCCGGGGTTCTCCCTGACCCTGCGGAGCGGCTCGGCGTCGGCGGTGGTCGACGCGGTTGCGTTCCGCGTCATGTACGTCGTGGAGGCCGTCGTGCTCGGCCTCGCGCTCTCCTGCTTCTTCCTCTGCTGCGGCTGCCACCTC
>gnl_Phavu_v2.1_Phvul.008G193200.1
ATGGAGGAGAAGAGGAAGAGCAAGTTGTGGTTGAAGAAGGTGTCGTGGCCGTTTCGGTGGAAACCGCAGAAACTTCAAACGATCATAGTAGACACTGTGGTTTTCAAGATACTCTCGGTGGCTGAAGCTGTAGTGCTTGTCTCCACCCTCTGTTTCTTCTACCTCTGCTGTGGCTGCAACTTT
>gnl_Phavu_v2.1_Phvul.007G202400.2
ATGTGGGAGCTCTCAACGGTGTCGTCCTGGCCAGGAACATTGGCATCGTACATAACTCCTCAGTGGTCGCCAATGAGATTGCTGAGGTGGTCGGGGACAATGAGCGTGTCAATTGTGGACGAGGTGGTGTGGAGAGTGGTGACGGCGTTGGAATCCGTCGCTCTCGTTTCGATGCTATGCTTTTTTTTCTTATTCTGTGGCTGTACCATT
>gnl_Phavu_v2.1_Phvul.001G027000.1
ATGAAGAGATGGTCGTTGAAGAGGCTGAGGAAGGAATCAATGAGGAAGATGAAGCTTCTGACGTCTGCATTGAAGTTGAAGAACCTTTATTTGCCACTTTCCTTCATGGACTACGTCATTTTCAAGATTGTGTTTGCGTTTGAGACTCTTTTCTTGCTCTTCATGCTCTCTTCTTTCTACCTCTGTTGTGGCTGCACCTTC
>gnl_Phavu_v2.1_Phvul.006G031600.1
ATGGAGAAGAAGGGCACATGCTGGTCGTTTAAGAAGCTGAGCAAGGAGTTGTGGCCACGGAGGTTGTCGTCGTCGTTTCGAGGAAAACGACTCCACATACACACCACCATCGTCGACAACGTCGTTTACAAGATTGTCTCTATCGTGGAAGGAGTTGTCATTGTTTCCACGCTCTGTGTTTTCTACCTTTGTTGTGGTTGCCACCTC
>gnl_Phavu_v2.1_Phvul.002G194700.1
ATGGTTGGGAAGAAGAGAAGTTTCTTGAAGAGGCTGAAGGGAGAGTCGATGAGGTGGAACTATCTGAGGGCTGCATTCAACTGGAAGAGGCTTTCTTCGCCGGCGTCTTTCTTCAACAACGTCGCTTTCAAGATTCTCTCTCTCTTTGAGGCCGTTTTCCTCATTCTCATCGCTGCCTTCTTCTACCTCATGTGTGGTTGCCGCTTT
>gnl_Poptr_v3.0_Potri.010G148300.1
ATGCGTCCTATGTGGTATCCATCCATTTTCAGGTGGCCGGAATTCGGATTCTCTATGCCATCATCGTCAATTCTTCGGTGGCCGGAATTTGATTTCTCGTATTTCACAACAAGGTTGACTCTAGAGAGCTTGAGGTGGTTGGATTTTGCTATTGATGATGTGTTGTGGACCTTTGTTACGGCGCTGGAGTCCGTGGCTTTAACTGCTATGCTTTGCTACTTCTTTGTATTCTGTGGCTGCACTCTC
>gnl_Poptr_v3.0_Potri.004G131200.1
ATGGAAGGGGAGATGGGAAGGAGCGGAAGCAGCAGCAAGAAGAGGAAGATGTGGCTTTTTAAGAGGTTAAAGATGAAGGAATCTTGGAGATGGAGATTGAGGTTTTTGGTTTCTGCTTTCAAGTGGAAAAGGCTTAAAATACAGCTTTCTTTGCTTGACGATTTGCTTTTCAAGATCATCTCTGTTTTAGAGGCTATTGTCTTGGTTATTACCTTGTGCTTCTTTTTTCTTTGTTGCGGCTGCCATTTT
>gnl_Poptr_v3.0_Potri.013G007500.1
ATGGCCGGGAGGTGGTCCACGTCAACTTTCCGACAATGGCTAGGTCTTGACTTATCTTTCTTCACTTCTTCTCTCTGGTTATCTTCATTCTCCGTCCTCCGGTGGTGGCCGTCGCAGTTAACAGCAAGCCCATCTAGTTGGTGGGTCACACGACGGTTGTTGAGGTGGCCGGAGCTTGACTTCTCGATCGTGGATGATGTGGTTTGGAGCTTGGTCACTGCTTTTGAGTCGGTTGCTCTTATCTCCATGCTGGCTTTATACCTTCTCTTCTGTGGTTGCACTGTT
>gnl_Poptr_v3.0_Potri.011G079900.1
ATGGAAGGGGATATAGGAAGGAGTGGAAATAGCAGCAGGGGAAGCAAAAGCAGCAAGAAGTGGAAAATATGGCTTTTTAGGAGGTTAAAGTTGAAGGAATCATGGGGATGGAGATTAAAGTTTATCGGTTCTGCTTTTAAGTGGAAAAGGCTTAACATACAGCTTTCTTTTTTTGATGATTTGATTTTCAAGCTCGTGTCTGTTTTAGAGGCTATTGTCTTGGTTATTACCCTGTGCTTCTTTTATCTTTGTTGTGGGTGCCATTTT
>gnl_Poptr_v3.0_Potri.002G058400.1
ATGGCAAAGAAGACATGGCCATCGAAGAAGGTGATGACGGGGAAGGATCGGCTGTATCCATGGAAATTCTCTGGTATCAAATGGAAACGTGGTCTTGATTTTCACTTGAACATAATAGACAATTTGGTCTTCAAGGTTCTGTATGTAGCTGAAGCTGCTGTTCTTGTTTCCACTCTCTGCTTCTTCTATCTCTGCTGTGGCTGCCACATA
>gnl_Poptr_v3.0_Potri.005G011400.1
ATGGCGGGGAGGTGGTCGACGTCAACATTCCGACAATGGCTAGGTCTTGACGTAGCTTACACCACTTCTTCTATCTGGGCATCTTCCATCTCCGTCCTCCGGTGGCCGTCACAGTTAAGAACAACGACGAACCCATCAAGGTGGTGGGCCCCACCGAGGATGATGAGGTGGCCGGAGCTGGACTTCTCGATCTTGGACGATGTGGTTTGGAGCTTGGTCACTGCTTTTGAGTCAGTAGCTCTTGTCTCCATGTTGGCTTTCTTTTTTCTCTTCTGTGGCTGCACCGTC
>gnl_Poptr_v3.0_Potri.005G012000.1
ATGGCGGGGAGGTGGTCGACGTCAACATTCCGACAATGGCTAGGTCTTGACGTAGCTTACTCCACTTCTTCTATCTGGGCATCTTCCATCTCCGTCCTCCGGTGGCCGTCACAGTTAAGAACAACGACGAACCCATCAAGGTGGTGGGCCCCACCGAGGTTGATGAGGTGGCCGGAGCTGGACTTCTCGATCTTGGACGATGTGGTTTGGAGCTTGGTCACTGCTTTTGAGTCGGTAGCTCTTGTCTCCATGTTGGCTTTCTTTTTTCTCTTCTGTGGCTGCACCGTC
>gnl_Poptr_v3.0_Potri.005G203800.1
ATGGGGCGCATCAAAACCGAGAGAGAGAGAGAGAGGGAGAGGGGCAAGAGTATTGTATTTTCTGTTCTTGTAATGGCGAAGAAGACATGGTCGTTGAAGAAGGTTATGATGAAGAAGGATCAGCTGTGGCCATGGAAAATCTCTGGCATCAAATGGAAACGTGGTCTTGATTTTCAGTTGAACATAATAGACAACTTGGTCTTCAAGGTTCTCTATGTAGCTGAAGCTGTTGTTCTTGTTTCCACTCTCTGCTTCTTCTATCTCTGCTGTGGCTGCCACATA
>gnl_Poptr_v3.0_Potri.008G102400.1
ATGCCATCATCGTCTATTTTTCGGTGGCCGGAATTTGTTTTCTCATATTTCACAACAAGGTTGGGTCTAGAGAGCTTCAGGTGGTTGGATTTTTCTATTGATGATGTGTGGTGGACCTTTGTTACGGTGCTGGAGTCCGTGGCTTTAGCTGCTATGCTTTGCTACTTCTTTGTATTCTGTGGCTGTACTCTT
>gnl_Prupe_v2.1_Prupe.6G311000.1
ATGCAAACCCAATCGAAACTAGAGAGAAAGCAACCGCAGGCCCGGGTCACTGAAGTGAGGACAGCAGTTGAGAGAGCAAGAGAGAGAATGTCCTGGTGGTGGTCCGCGTCAGCATTCCGGTCGTTGATGGGGTGGACCTCGCGGAGCATGCTGAGGTGGTGCTTGGAGCTGAGCTTGTCGATCGTGGACGATGTCGTTTGGCCGCTAGTGACGGCGCACGAGTCCGTGGCCTTGGTCTCCATGCTCTTCTTCTTCTTTGTCTTCTGTGGACGCACTGTG
>gnl_Prupe_v2.1_Prupe.6G310900.1
ATGTCCTGGTGGCGGTCCGCGTCAGCATTCAGGTCGCCGATGGGGTGGGCCCCGCGGAGCCTGCTGAGGTGGTGGCCGGAGCTGAGCCTGTCGATCGTGGACGACGTCGTTTGGCCGCTGGTAACGGCGTTCGAGTCCGTGGCCTTGGTCTCGATGCTCTTCTTTTTCTTCGTCTTCTGCGGATGCACTGTG
>gnl_Prupe_v2.1_Prupe.4G077900.1
ATGGTGGGCAAGAAGAGATGGTTGTTCTTTAAGAGGATGAAGAAAGAGTCATGGAGTTTGAGGTGGAAGTACTTGGGGTCTGCCTTCAAGTTTAGGCCACTGAATCTGCAGCTGTCGTTCTATGACGATGTGATTTTCAAGATTGTTTCTGCGTTTGAGGCTATAGTTTTGCTGCTCAGCGTCTGTTTCTTCTACCTTTTCTGCGGATGCAAGTTT
>gnl_Prupe_v2.1_Prupe.3G175200.1
ATGGAAAATAAGTCGGAAAAGAACTCAAAGAAGGAGAAGGCCGTTTGGTCGTTAAAGAAGGTGATTAGCAAAGAGCTGTGGCCAAGGAAATTCTCAGTGTTCAAATGGAAGCGTCTGGATTTTCAGACGACCATCGTAGACGACGTCGTCTTCAAGGTTCTCTCTGCTGTGGAGGTTGTCGTTCTGGTCTCCACGCTCTGCTTCTTCTACCTTTGCTGTGGTTGCCACATC
>gnl_Prupe_v2.1_Prupe.1G113600.1
ATGCCTTCGGCAGGAATATTCCGGTGGGCGGAAATATTCGACTTCTCCTACTTCACTTCTGGGTGGAGCTTGAACTTGAATTTGCAGAGTTTCAGATGGCCGCGTTTCTCAATACTTGATGATGTGCTGTGGACCTTGATAACTGTGGTAGAGTCCTTGGTCTTGGCTGCTATGCTTTGCTTCTTCTTTGTCTTCTGCGGTTGTACCCTC
>gnl_Solly_v2.4_Solyc08g016150.1.1
ATGAAAGAGAGCGGTTCTTTGTTGTCATTCAAGAATAGAAATGGCGGTGATTCTCATGATGACGATGATAATAATAATAATAATTCTAGGACTTATAAGGCAACCTCATTGAGACGGAGATTTAGGAATTTGTGTTCGCGGAAGAAGAAGAGTCTATACAAATTGTGTCATCATCGGTTCGTTGAATTTATTTTATTCAAGATTGCCTCTCTTTTGGAAGCAATTGCTATGGTTGCTACCTTAGTTTTCTTCTTCTTCCGTTATGGTTTTCATATT
>gnl_Solly_v2.4_Solyc02g070820.1.1
ATGAAAATGAAAGCTGTTGGCTATTCCTTCTCCTTCAACAGACTAAGTAAGAAGCCATTCGCCGGAACTGTTGCTTCTGAAGTAGCCGGAGATCATCACGATGTCTTAACTCAGCCGACACCGCCGCCGCCGCATCGGCAGTCGTCGTTACGGTGGCGATTCAAAAATCTGTCTTCTGGATTGAGATGGAAGAGTAAAAGGCTTTACAAATTGCGATACTGGTTCGTTGATTGCTTCCTCTTCAAAATCGTTTCTGTATTTGAAGCCATTTTTCTCGTCTCTGCTTTGGCTTTCTTCTACCTCTGCTTCGGATGCCATATC
>gnl_Sorbi_v3.1_Sobic.009G234000.1
ATGGCCATCGAGGCGGACGCGGCGGCGGTGACAGCGGCGAGGGCGGTTTCGGAGACGGCGCCCATGTCCCCGGCCGCCGAGACGGCGGCATCAGCGGCGGCGGCGCGCCCGCGCGGGTGGCTGAGGAAGCTCATCCCGAGAGACTACCACCTGCCCCGGAGCAGCCGGCGCTGGAGGCTGGCCGCCCCGTCCGCCGCCGGCGCGTCCAGGCTCGCCTCGTCGCTGTCTCGCTCCCTCAGGTGGAAGGGCCTCCCGGGGCTCTCCTCCCTCTCCCTCCGCAGCGGCTCCGCGGCCGCCGTCGTCGACGCCGTCGCGTTCCGCGTCATGTACGTCGTCGAGGCCGTCGTGCTCGGCCTCGCGCTCTCCTGCTTCTTCCTCTGCTGCGGCTGCCACCTC
>gnl_Sorbi_v3.1_Sobic.001G392400.1
ATGGGGGGAAGGCTGGTGTCCGTGCTCCGGTGGCCGCCGGACCTGGGCCTGCCCAGCCTGGCCGCGCTGCTCCCCTCGCCGCCCGCGCACCTCCGGGTCCAGGTCCAGGAGTGGTGGCAGTGGCAGTGGTCGCGCCCCGATGAGCAGCTCGGCGCGTCGGCGCGGCGGTGGCCCGAGCTCGTGCGGGACGTGCCGCTCCTGGTGGACGCCGCGCTCTGGGGCGTCGTCACGGCCGTGGAGTCCGTCGCGCTCGTCTCCATGATGTGCTGCTTCTTCCTCTGCTGCGGCTGCACGCTC
>gnl_Spipo_v2_Spipo6G0028000
ATGGGGAGGGTATGGTCGGGACGGTGGGGGGGATTCTTCGACATCGCCGCCGTGGTGAGCTCCATCTACGAGTATATCTCCGGTCTGTGGCCCTCGCTGGTCCGTATCCAGCCGAGCTTCGCGTGGGACACCGCCGCAGCCGCCGGTCCCATCGGCTCGTCACCATCGCGGTGGTGGTGGCGGCCCTTCGACCTGCGGATCGATTTCTCGGTGATCGATAGCGTGCTCTGGTCCGTGGTCGTCGCCGTCGAGTCCGTCGCCCTCGTCTCCATGCTCTGTTTCTTCTTCCTCTTCTGCGGCTGCAACATC
>gnl_Stras_v2.0_SGA_v2.0_scaffold125T33681
ATGTTGAAGTTTAGATCTAAGTCGACTCCTCCGGTCCCCCTTCCAAGACGAATAGCATCAATCGAACCCGTCGTTTCGACTGAATCAGTCGACTCCTCCAATCTCCCTTCACACAAGTCAGCCACCTCCTCCAATCCCCCTTCCGCCGCCGCATCCGCCTCCGTCTCGCTCAAGCACCGTCTCGCTCAAACATCCGCGACGAGAGATGCATCTCGCTCAAATTTGCACTTGAAGACGTTCGATAGTAATTCATTAGAAGGGTCTAAGCCGTCCGCCGCTGTAGACTTCGCCGGAAATCACCGCTGCCAAGGATCGCCGCCGAGAACCGCCCCGAGCCCAGCCACACACGACCGCGAGCACAGGCCCGCAACCGCGTGCAGCTCAAGCCTCGCGAATAGTTCCCAGCGATGCGTATCGCTGCCCAGCACTGCCGTGCACCACGAGCAAACCGATCCCGATCGCCCCTGCTCGTGCCCCAGTGCCGTGTCGATCTGCTTCCAGCGACCGAGCATCACGCGCCTGCCATCCCGTGCTCGTCCAAAATTCCTCGTGCGCCTAAGAGACTTGCCGCACATGCCCGCGTAA
>gnl_Stras_v2.0_SGA_v2.0_scaffold56T19981
ATGGTTAAGCTCCAATTTCGCCGTCAATCGCATGACTACGGGATTGAAGTTCCAACCGATCTTAGGGATGCTCCGTCAGTCGCCGTCAATCTCTCTGCGTTGTCATCATCCCGTTTGATTTCGCCGTCAAGCTCCAATTTCTCAGCTCCAATTTCTCCGTCAATCGCCGTCAATCTCCGGCGCGGCCGAAGGGAACACGATGGTGGCCGGGAACGAAACAGTACGGCGGTAGCGGAGGAAGACGACGGCGACGCCATCAAAAAAAACTCCTTCGTCGATGGCATCACCACCTCACCGTCCGCGCCAATAGCATCAATCGAAGCAGTCGACTCCTCGATCCCCCTTCCAAGACGAATAGCATCAATCGAACCCGTCGTTTCGACTGAATCAGTCGACTCCTCCAATCCCCCTTCACACAAGTCAGCCACCTCCTCCAATCCCCCTTCCGCCGCCGCATCCGCCTCCGTCTCGCTCAAACATCCACGACGAGAGATGCATCTCGCTCAAATTAGCACTTGTGATTCGTCGATGGGGTACTCTTCAAGATCGTCTTGGCTTTTCGAGGCCGTCGTGTTGGTCTCCACGCTCTGCGCCTTCTTCCTTTTCTGCTGCTGCCATTTCTAA
>gnl_Theca_v1.1_Thecc1EG002002t1
ATGGCAAAGAAGAGTTGGTCACTGAAGAAAGTGGTGGTGGGAAAGGAAAGCATTTGGCCGTGGAAACTCTCATCAGGTTTCAAGTGGAAACGTCTTGATTTCCAGATGAAAATTGTTGACAATCTGGTTTTCAGGGTTCTTTATGTTGTGGAAGCCATTGTTCTTGTCTCAACTCTCTGCTTCTTCTATCTTTGCTGTGGCTGCCACATT
>gnl_Theca_v1.1_Thecc1EG029517t1
ATGGGAAGATTAAAAATTGTACCTAATGACAGTACTGTTGCATGGCAAATTGGCAAGGCAATAAGCTGCCATGTGCATGCACCAAATCAGACCCCCCCCACGTTCCACACCAATACGATTTCTGATTTTGACTCACTAAAACGCGGGGCGGTTGGTCGTCTCAAGTTTACCAAACTACCCTCTCCGACTAAAATTAATCCCCCTTCTCCCACGATTCCTTTTATTCGTGTACTTCTTAAACTGAACTTTTCTTCTCCAATATATAACTGCCTCGAGACTCGTCTTCCTCTCCAACCAAAGGCCAAAGTGCCAAAAAGGAAAAAAAGAAAAAACAAGAAGAAAAAAAAGGAAGTGATGGGTGGGACGAAGAGATGGGTGTTGTTCAAGAGGCTGATAAAGAAGGAGTCATGGAGGTGGAAGTTTTTGGGGTCTGCTTTCAAGTGGAAGAGGCTAAACATTCAGCTTTCCTTCGTTGATGATGTGCTTTTCCGGATTGCGTCGGTTTTAGAGGCTATTTTCTTGGTGGCCACTCTCTGTTTCTTCTATCTTTGTTGTGGCTGTCACTTT
>FraveV4A2_3g05900.t1
ATGAAGATTTTGGGGAAGAAGAGGTGGTTGTTGTTTACGAGGTCGATGAGGAAGGAGTCGTGGAGTGTTAGGTGGAAGTACTTGGGGTCTGCCTTCAAGTTCAGGCCCGTGAATTTGCAGCTATCTTTCTACGACGACGTTGTGTTCAAGATCGTTTCGGTTTTTGAGGCGATAGTGTTGGCCCTCAGCATCGCCTTCTTCTACCTTTGTTGCGGCCAGGTTTCATGGAGCACATCCGCCGGAATCAGGTTTCATAGGCAAGCAGGCTGCTGCTTTGCGCTCTCAAGTCTCAATGGAGTA
>Malsy_17g012360
ATGTCGAATTTAAATAGCCTCGTCCCAAACCTCAAATCAAATCGGCCAGCAGGCCCAGCACCACCATCTTTTGTTTCTGAAGAAACCAAAGCACTGACGCTTCCCCTCCATTTCTCTATATATACCCACCTCCCACTTCTTCCTCTCAGAATATCAACAACTGCGTATATACATTACGACAACGTTTTAGAGATGGAAAATGATCAAAAGAACTCACCAGCAACAACAAAGAAGGAGAAGGCGGCGTGGTCGTTAAAGAAGGTGATCAGCAAAGAGTTATGGCCAAGGAAATTCTCAGTGTTCAAATGGAAGCGCGTGGACTTTCAAACGACCATACTCGACGGCGTCGTCTTCAAGATACTATCCGTTGTGGAGGCCGTCGTTTTGGTCTCGGCGCTCTGCTTCTTCTACCTTTGCTGTGGTTGCCACATC
>Pyrco_DAP_Chr17v0.1_44633.1
ATGGAGCGGGGCCAAGAAATAATCAGAGGAGGTGGAGTTGCAGGGACCATGCAATTTTATATAAGAAGTGCTAATAGTGTTCGTAACAGATGGGCTTGGTTTGCGTCTGTCTCGCCAAGAATATCAACAACTGCATATATACATTACGACAACGTTTTAGAGATGGAAAATGATCAAAAGAACTCACCAACAACAACAAAGAAGGAAAAGGCAGCCTGGTCGTTAAAGAAGGTGATCAGCAAAGAGTTATGGCCAAGGAAATTCTCAGTGTTCAAATGGAAGCGCGTGGACTTTCAAACGACCATACTCGACGGCGTCGTCTTCAAGATACTATCCGTTGTGGAGGCCGTCGTTTTGGTCTCGGCGCTCAGCTTCTTCTACCTTTGCTGTGGTTGCCACATC
>Pruav_sc0000028.1_g360.1.mk
ATGTTTATGCTAGAAACCTCTGCTCTGCTCTGCTTCAAGGAAGGAACACAACACACAGATCATCCTGTGCCCTGCAGCAACGTGGTACAGTATTCCTCTGCTTTCAGCTGGCTGGACTTTGACCTCTCCATGCCTTCAGCAGGAATATTCCGGTGGCCGGAAACATTCGACTTCTCCTACTTCACTTCCGGGTGGAGCTTGAACTTGAATTTGCAGAGCTTCAGATGGCTGCGTTTCTCAATACTTGATGATGTGCTGTGGACCTTGATAACTGTGGTAGAGTCCTTCGTCTTGGCTGCTATGCTTTGCTTCTTCTTTGTCTTCTGCGGTTGTACCCTC
>Pruav_sc0003135.1_g930.1.mk
ATGGGTGGCAAGAAGAGATGGTTGTTCTTTAAGAGGATGAAGAAAGAGTCATGGAGTTTGAGGTGGAAGTACTTCGGGTCTGCCTTCAAGTTTAGGCCGCTGAATCTGCACCTGTCGTTCTATGACGATGTGATTTTCAAGATTGTTTCTGCGTTTGAGGCTATAGTTTTGCTGCTCAGCGTCTGTTTCTTCTACCTTTTCTGCGGATGCAATTGCTTGCAACAAGGGTACAAATTGACAGAGAAAGTTGTTGGATTATGGGTGGTTCAGCCATTGGGTTTCATCAAGTCTTCCTTAAAAATCTCTCTCAAGAGAATGAAACAATCTTGGGTTTTGGGATTGGGATTGGGAGGATACGTCAAATGTGGGGTGGGATTTTGGGTAGGAGGGATTAAGCTAATTCAGCACAGTGGTTCTGTCATTTGTGCT
>Pyrbe_029248
ATGAGTGGACTTCGTCAAGAAGATGCCAATCATATGCAAAGTAGCCTCGTCCCAAACCTCAAATCACATCGGCCAGCAGGCCCAGCACCACCATCTTTTGTTTCTGAAGAAACCAAAGCACTGACTCTTCCCCTCCATTTCTCTATATATACCCACCTCCCACTTCTTCCTCTCAGAATATCAACAACTGCATATATACATTACGACGACGTTTTAGAGATGGAAAATGATCAAAAGAACTCACCAACAACAACAAAGAAGGAGAAGGCGGCGTGGTCGTTAAAGAAGGTGATCAGCAAAGAGTTATGGCCAAGGAAATTCTCAGTTTTCAAATGGAAGCGCCTGGACTTTCAAACGACCATACTCGACGACGTCGTCTTCAAGATACTATCTGTTGTGGAGGCCGTCGTTTTGGTCTCGGCGCTCTGCTTCTTCTACCTTTGCTGTGGTTGCAACATC
>Pyrbe_043666
ATGGGTGGGGGAAAGAAGAGGTGGTTGTTCTTTAGGAGGATGAAGAAAGAGTCGTGGAGTTTGAGGTGGAAGTATCTGGGGTCTGCCTTCAAGTTCCGGCCGCTGAATCTGCAGCTTTCCTTTTACGATGATGTGGTTTTCAAGATCGTGGCGGCATTCGAGGCCGTGGAAGAAATCGTACTCCAATCTCTATGCTTCGGTCTCGGGCGGCTCCGTCTCTATATCGTTTTCGTCCGAATGTTCCGGGTCGAGATGGTGGGGCGATTTTTGGTGTTGGCGGGATTGGGATTTAGTTTTTTGGCGTTGGTCGAAGAACTCGGAATCCGGCGG
>Pyrpy_N_10g1422.1
ATGGGAAAACTAGAGAGAGAAAGTGAGCAGAAGATGGTGGGTGGGGGAAAGAAGAGGTGGTTGTTCTTTAAGAGGATGAAGAAAGAGTCGTGGAGTTTGAGGTGGAAGTATTTGGGGTCTGCCTTTAAGTTCCGGCCGCTGAATCTGCAGCTTTCTTTTTACGATGATGTGGTTTTCAAGATCGTGGCGGTGTTCGAGGCGGTGAGGCTTTTGGTGTCTCTGTTTTCGTCTTCCGACTCTCTTTTTACGTACTTGGTTTTCTACTGCTTCAAGAAGGGTATAATTGACAGATCAAGTTGCTGGCTAAATGGGTTTCCAGGATTGGAAATTGAGAAGGAGAGTTTATGTTATTTACTTAGCACATTG
