# Supplementary material for: Transcriptomics of long‐term, low oxygen storage coupled with ethylene signaling interference suggests neofunctionalization of hypoxia response pathways in apple ( Malus domestica )
Source: Plant Direct. 2024 Dec 20;8(12):e70025. doi: 10.1002/pld3.70025 (PMC11660084; doi:10.1002/pld3.70025)
Supplement: Supplementary file 2 — Data S2: Homologs of all 606 hypoxia response genes identified in this study across 42 representative species of land plants). [file PLD3-8-e70025-s004.gz › 01-integratedGeneFamilies_dir/443.faa]

>gnl_Ambtr_v1.0_evm_27.model.AmTr_v1.0_scaffold00007.180
MEGDSNSPATEPDFPVASGEFPVDLYITKRPIHFGPSYLTVTDFNGDPVFTVHHKFRSKTRLLLDSSKNPILSIHENGLLCEAFRVIDGEKRDKIFSVKRSEFSRFKTELEVFIEPENIYGNYKIDNIGDDTIYYDNQGEEICDLVVKGSPYRRSCSVYRGCSIVAQMCPLHRLRRIVVGRFKFRLTLFPGVDQALILALIVIFLK
>gnl_Aquco_v3.1_Aqcoe4G032700.1
MATDRPNDKPFAFGMAPHPQQPNYAMVPYSQQPNYDPSTPQPPQQAGYAPMAPQPHQANYDPSASQPGYAQQPGYAPYPGQPLPNPTPPLPLTSGPITVIGQQFCAPYPVDLTIAEKSMSIGEGNFTVTDVNGNIIFQVKGAMFSLFDKRVLRDVAGNPLVTLRQKTLTAHRRWEAYRGESTELLFSVKKSSIIQFATNLHVFLASNSSKDVCDFKIKGSWGDRSCVVYQGNTKNILAQMHKKHNIKSVLFGKDSFGVTVYPHIDYAFIVALIVILMRSIWIEAEKIDLDGSILFI
>gnl_Aquco_v3.1_Aqcoe4G032600.1
MAMDRPNDAPLAFDMAPHPQQPPQQAGYAPMAPQPHEPNYDPSASQPGYPPYPGQPLPNPTPPLPLTSGPITVIGQQFCAPYPVDLTIAEKSMSIGEGNFTVTDVNGNIIFQVKGAMFSLFDKCVLRDVAGNPLVTLRQKTLTAHRRWEAYRGESTELLFSVKKSSIIQFATNLHVFLASNSSKDVCDFKIKGSWGERSCVVYQGNTENILAQMHKKHNIKSVLFGKDSFGVTVYPHIDYAFIVALIVILYEINMDRSGED
>gnl_Aquco_v3.1_Aqcoe1G049300.1
MDKYNEDEFQSVTVNLAQPRYTPPPLAKLVNVIGSLYCEQYPVDLSMKYGTSGNEGYDYVVVDNVSRNTIFNINQVFFSFRGKRALLDSAGNPLVTIQRKTIFGSRWQVYKGDSTDDNDLLFKVEKSCMRESSWTNLDVFLASNIEENICDFKIKGGYTWERSCVVYLGHSSVDIAQMHQKCDSWNWRGEINGFNVVNVNPHVDYAFIIALIMIFNAVNPRDHHGDTHDRISSCEPAKDISSCESNGVVCCKCD
>gnl_Aquco_v3.1_Aqcoe1G395200.1
MDNKYYNEDESQSVTVNLAQPRYILPPLAEPVNVIGSKYCAPYAVDLSMVYGASENLSYSYVISDNVSNNKIFIIKDGFFTLHSKCALLDSAGKPLVTMQTKTIFGRGWQVYKGDSTDDNDLLFSVQKSSMSETSLDVFCKCK
>gnl_Aquco_v3.1_Aqcoe1G395300.1
MMAQPSYPAGAPLANPINVVGAQYCAPYPIDLTIMRKVMTITDGNFAVSDVNGNIIFKVKGALFSLHDKRVLLDGAGNPLLSMRQKLMSAHRRWEVHRGDSSDDRDLLFSVKKSSMLQFKTSLDVFLASNKSENVCDFKIKGSWLERSCVVYLGDSTNIVAQMHKKHSVQSIVLGKDTFMVTVYPHVDYAFIVALIVILNEINEDRNDTD
>gnl_Aquco_v3.1_Aqcoe1G395400.1
MRRHVLHISANQILSAHRRWQVYRGDSSDDNDLLFSVKKSSMLQFRTKLDVFLASNQDEDVCDFKIKGSWLERSCTVYFGDSTNIVAQMHKKHSVQSIVLGKDTFMVTVYPHIDYAFIVALIVILNEIN
>gnl_Aquco_v3.1_Aqcoe1G395100.1
MAGSVICEIPIDLFISRKRRLGFTHGDLTFTDGSGNLIFRLLDHHRSSSSSITSIITTKDKIKKRSPHVFQLVDSKGNPLISISRNDVGWQGCKGDSKELIFEAKKTLQSFRRREVEVFLGSDSSGGLNSSLKMRGFPYQRSCTIYEGNSVVGQTSLMYKLGMAIVGRRRFRLTIFPGTIDHALLVALIVIFYNGSI
>gnl_Aquco_v3.1_Aqcoe3G234000.1
MAMERPNHTPFAFGMAPHPQQPNYALVPYSHQPSYDPSMASTPHPQQPNYSLVPYSQQPSYDPSTPQPQQASYDPSAPQHQQPGYPPMPMAPQPQQPGYAPFPGQPMPNPTPPPPLASCPVTVIGQQFCAPYPVDLTISEKSLSIGEGNFTVTDVNGNIIFQVKGVMFSLFDKRVLRDVAGNPLVTLRQKTLTAHRRWEVYRGESTELLFSVKKSSIIQFTTNLHVFLASNTTKDVCDFKIKGSWGERSCVVYHGNTKNILAQMHKKYNIQSVLFGKDSFGVTVYPNIDYAFIVALIVILYEINMDRSGKD
>gnl_Arath_TAIR10_AT2G14560.1
MQQPCVIVGSKYCSPNPVGLAIVRKVMKITDGNFVITSADGKLLFKVKDPLFSLHGKRILLDCSGAKVLTLRGKMMTMHDRWQVFRGGSTEEGALLYTVKRSSMIQLAPKLEVFLANNVEEKICDFKVKGAWLDDSCVVYAGDSDTIIAHMCGKQTMRGFFFGKDHFSVTVDKNVDYAFIASLIVILVEIEKAGFITKMTTQMIIGF
>gnl_Arath_TAIR10_AT2G30270.1
MADSETPYHPDPEDLRRIPVDLFASKKLPGLSSGDLGFADSSEHLVFILRKSSSSLKSLLDSSGVPLFSISRLHNGVWELHKGDVEKRKDLVLTVKRTSKRFSKTESEVSFAGESSENLVIKGVPFQKSCTIYSQDSIVAQTSLMYKLRQIYVGRSKFRLTIFPGSIDHSLVVAMVAIFLQG
>gnl_Arath_TAIR10_AT1G33840.1
MQQPYEYRYPQGTGPSAPPPPPKAGVIVDPKYCSLHPVDLAIVRKVLKITDGNFVITNAEGNLLFKVKDPFFSLHEKRILMDGFGTKVLTLKGKIMTMHDRWLVFRGGSTEEVDLLYTVKRSNMVQITTKLDVFLADNIEQKKCDYRLEGVWLETSCFVYAGDSDIILAQMREKKTMQSVLFGKDNFCLTVNPNVDYAFIASLIVILFHQKDDIYPIESLWKRDITDFIC
>gnl_Arath_TAIR10_AT3G11740.1
MAIVSPNFCAPYPIELGIVRKVMTLTDGNFAVTDVNGNLLFKVKEPLFSISDKRILLDAYDTPILTLRENKVSLHDRWLVYRGKSTDQSDLLYTLKRSSMIQIMKPKLDIFLAHNKEMKICDFHVKGSWIDRSCVVYAGKSDAIVAQMHKKHTAQSILIGKSNFSVTVYPNVDFAFIVSLIVILDDINREDSED
>gnl_Arath_TAIR10_AT3G56180.1
MPKNKKTEWQVGDPAISVVSDQFCNPYPMDLLVKRKVQNFSKDYYEVFDPSGNLLLQIDGQAWGFNRKRVMRDPAGFTILSMRQKGLALKNKWEVHGGESKEREDLLFTVQQSQAVSLKTSVDVFLPENNNVKKTNTCDFHASGGYSNISFKVFKADALIAGVGFTWGSFCKGKYNFKVRVNPEVDYAFIIALLVMVDDNENWC
>gnl_Arath_TAIR10_AT3G10986.1
MVSVVGEMFCNPYTTELVVRRRRESLKRERYDVFDLSNNLIFTVDGGIWNIRRKRVLRDAAGIPLLSMRTKGLVPMRYNWEVYKGDSTESDNLLFSAREPNLLSFKTSLDVTLPPDQSSTDISSVEPDFQTFGRYIGSSFKLFEPIHNTLLAEVVHDFTWGGLIKGSYSFKVRVNPYVDFAFVVALLVITDDTSNLR
>gnl_Arath_TAIR10_AT3G16900.1
MAKQDPTSSNTMLPLVGSEFVRPQPLDLTITGDTVKDATGNKVFKVKTPLFGLHNKRILVDPNDSPIVTMKMKVTSKHDRWQVYRGSDLDDKIFTVKRSSTVQLKTRVEVFLKHNQTRESSCDFTIKGRFMKRACTIYVADSTKIIAQVYEGHERLVATIYPNVDYAFIVTLIFIFDLINMGTGI
>gnl_Arath_TAIR10_AT5G01750.2
MEQPYVYAYPQGSGPSGAPTPQAGGVVVDPKYCAPYPIDMAIVRKMMSLTDGNFVITDVNGNLLFKVKEPVFGLHDKRVLLDGSGTPVVTLREKMVSMHDRWQVFRGGSTDQRDLLYTVKRSSMLQLKTKLDVFLGHNKDEKRCDFRVKGSWLERSCVVYAGESDAIVAQMHRKHTVQSVFLGKDNFSVTVYPNVDYAFIASLVVILDDVNREDRAA
>gnl_Betvu_v1.2_Bv2_029720_gcor.t1
MADVEAKADEVEANTNLTNNDTKIIVVDEKYCTPEIKEFVVKRRATVTIRGVCELLDDDGNILLQSEGSNFRIHKKFTMKDSLGCPILTFHEAALLDKHRWDIYRGESMEKQDLLFSAKRTSYMYARSRVDVFLPDNHNNQVGDFHIIATFTTDSWNMYHGTVLIAQVDRSICLARIIKLKEETVKLKAGKGVDYAFLFAMVVIMCMMHTE
>gnl_Betvu_v1.2_Bv7_175550_ydrf.t1
MTKLSSNSEERESEEVTLVEIHQGIPLIPIDLFVKKNRKSVRFFDAFDNLLYKVSDAAISPLSSGLRGRVLLDSSGVPLVSIFRSRDGTWKGFKGDGCGELLFEAEQTLNTFSKIELNIILTGENGAKITFALRGCVFWRTCTIYQDKFIIAQTNLMYKLGFRKHFVGRSKFRVTVFPGFSDYNFIASLILVFLDGRKQ
>gnl_Carpa_v0.4_evm.model.supercontig_1160.1
MAGLSYLTDYPPAKNPVVVVSPQFLAPYPVDLIITKKLFKLGETNFEIADVNGKIFFTLKSKFISLRDRRVLLDASGAPLLTLQQKIITAHRRWQVFKGGSTDQKDLLFSAKKSSLIQLKTELFVFLAQNTSESACDFKVKGSWLERACTIYLGDSNTIIGQMHKQHTVQSILLDKDSFAVTVYPHVDYAFIVALVIILYEINEDRSGDD
>gnl_Carpa_v0.4_evm.model.supercontig_19.106
MTKQKVEWGVGDPTINVVGDRFCNPHPLELSVKRKMGLSLTTYDVYDVSGNLLLQVDGGVWRLDRKRVMRDPAGFPVLTMRGKALSLRDKWSVYHGESSENSDLIFCAQQSKALKLKSEFDIFLANNLGKEVRDFRTSGSYTNLSFKVYKDNAVIARVNHKYSWKSFKGLDTYSVKVNPEVDYAFIIALLVMIDETEYQS
>gnl_Carpa_v0.4_evm.model.supercontig_2.336
MAELAPMSVENSSIPVDLFASKKHPGLPRGDLGFSDSSGNIVFRIIKSSSHQKSLLDSTGNPVITISRHHDGSWQGFKGNGGNQKELIFRAKRTVKKCTSAELEVSLVGENVGEESIYVLKFKIQGSPFQKSCTIYQDKFIIAQTSLMYKLRQICASRSRFRLTIFPGPIDHALIVAMVVVFLNV
>gnl_Carpa_v0.4_evm.model.supercontig_49.69
MAGIGELPVPGNAYTPVHNPVVVVGPQFVAPYPIDLVLSKKLFKLGEGHFDITDVNGTQIFTLRNKFFSIRDRRTLLDACGSPLLTLQQKILTAHRRWQVYRGESTNPKDLIFSAKKSSLIQFKTELNVFLAQNSSESAYDFKVKGSWLERSCTVHIGNSNTVIGQMHKKHSIQSIVFDKDTFAITAYPHVDYAFIVALVIILYEINEDRNGED
>gnl_Elagu_v2.0_p5_sc00003.V1.gene892
MAVYQPPAPSYAQLNSPVVVVSPQFCVQYPVDFTVVEKALHITDGNFAITDVNGDVAFKVKGKMLSLRDRRILLDNAGNPILSMQQKDNTSGRPCRMSLTGQLSIAVVRHLGGLADYMSVSNCDNCPETPLAGLVPSESRTSAATPDSESVIWSRPLGRSKTVWACSTDTPSQDTVGSHCRHPSSESSVGKVGRRSNRSKGKSAERGQSVYPNSCPPTPESDVVLASVSTWTTVSDERNGYPSRHALTLTTVPANDPVSGVPLGT
>gnl_Elagu_v2.0_p5_sc00003.V1.gene903
MGLFDRHTFGRTLSVAIVGIYRRSRWSAESDVGRTGPRINRWRGVFTVHRRWEAYRGDSTDSKDLLFSTKKSSLIQFKTELNVYLAANTSEQACDFKVKGSYGERACTIYLGESDTIVAQEFNENRCGSVCFIRVEKRETKFDLGFRVTVVYIEMKLNRIGETFRG
>gnl_Elagu_v2.0_p5_sc00003.V1.gene904
MAAVVWNMAPFGRRVAVVSWKFCAPYRVDLTVRQKALTNGDSTVKDMNRTVVFKVKGFFPYRRVLLESPGNSLVSMQKKKMAWDLGSFKRLISVVGFRRVLEMALD
>gnl_Elagu_v2.0_p5_sc00003.V1.gene915
MPSAAPLVSPVAVVGPQFCAPYPVDLTVTKKAISLSDGDFAVTDVNGTVVFKVKGTVFSIRDHRVLLDSAGNPLVSMQQKILSAHRRWQVYRGESSDSKDLLFSVKKSSLIQFKTELDVFLAANTSEQACDFKIKGSYFERSCTVSLGESNTIIAQTPMGTGLRPQLQPLVSPCPDSDRCQTSASRSALPGHNHGHDPAPLPAADSAQLHHPLTDRSNGRHTVPLPTTDPTRLHYYLTGHDKRSRSCSASCNGYRMILPSAGKMRQQTPPHFPRRIPRGTPQ
>gnl_Elagu_v2.0_p5_sc00007.V1.gene193
MILLHSLRQILRSPIIIRQAVSTAIILLHPLRQILRGPIILWQAVSTAITLLHSLRQTPRSSITAWQATTNGPNSAPPPATDITRFSLPRGTLQQWSRVHSTTLRRIFRLTPRQPTTRQLQVSPSTLTAHERWGAFIGDSSEDRDLLFSVKKSSMFQTKSKFDVFLAGNKEEKVCDFKITGSYRKRRCTVYKGDSQMVLAQIVIRMMIDLDRSVHKLFSFMVNESRVDNVRTLK
>gnl_Elagu_v2.0_p5_sc00007.V1.gene197
MCIYGLVITAITAARKMSLRIGASCTELAQTGIVGPRFCASHPIHLAVTTRTRWLKDNDVTVTDIHGKFILWSENGPTRSLGSKRILHDTYDNPLISMREKARLYLSVVLRCLARTS
>gnl_Elagu_v2.0_p5_sc00716.V1.gene19
MAAVATADSNSDEDVLEISDETNELESLRMISLIISLDQGVKYEQAKTTGIHPDSHGSRAPPTTPIARRAPPGPLQGPNSDRCRASANRSALPGHNHGHDPAPLPVVDSMQLHHSLTGRSNGRNTAPLPTTDPTPTWLHYYLTGHDKRLRSCSTSCNGYRTILPSAGKMRQHPRPTSHGRFHVARPSDGHGRHPKYSGKVGMRYFHRPRNKFHCPTVDADRLWSLDPDGIKDPATAYDDRSALLTDITPPCYSEILRQNNFTDGPHY
>gnl_Elagu_v2.0_p5_sc13193.V1.gene1
MDTSSGSSSPLAVIGAQFCASHPVQLNFAKKIRGVRRRSFIATDLSTGNVIYEARGQRFSRFRHRTTLFDVATGNPLVSIQKKVLSRHGQWQVFSGDSFDQKDLLFTVERTTMVQFKSKLNVFLASNTSKDVCDFTIEGSFFKRSCKVYKGDSDSSMVIAQVSS
>gnl_Eucgr_v2.0_Eucgr.A00645.1
MATPPLQPPPPPPAPIVGPQYCAPFPIDLGMVRKLISITEGNFAVSDSSGNEIFKVKRVFNLIHTKRALVDAAGNTILTFKQKKITAHSRWQVFRGESTEPDDLVFTARTSSMFQLKTKLHVFLAGNKSERTCDYRVEGSWAARSCSIYVGESNYMIAQMHTKHTIQSMAIGRDTYAVTVYPNIDHAFIVALVAILNEIDHDKKDKE
>gnl_Eucgr_v2.0_Eucgr.A00646.1
MQLAPPPVVGPQNCCTYATDVAILRKAMTLSSGNFVVTNSSGDLIFKVKGALLTLHDRRVLIDATGQPVLTLRREIRADHGPWRAFKGKSSDMRDLVFTAKISSAIQLELEVFLASNRNEDVRDFNVKGFERSCVIYAGQPPCIIAQ
>gnl_Eucgr_v2.0_Eucgr.K01266.1
MPNVVELVVARKHAAIPGGGLLVTDVSGNIVFRVKGSSVSIHEHLILNDAASNAVVSLQQKILTAHRRWQAYSGDSSCPDNLIFMAKKSSLMRIHGTEIDVFLAANTREDACDFKVKGNWLERSCTIYAGHGTIVIAQMHKDHKAQNIALGKDTFGITVYPNVDYALIVALV
>gnl_Eucgr_v2.0_Eucgr.K01265.1
MLTNKQAQKTATSLASDVTTALRPPRCLRYASSYHRSGFIRVASEHLSLSPISTRIQVRMMSQPAAILGPQYCVPQVVDIAIVRKVMSLADGSFVVTDANDNILFKVKGRFFSIHDRRVLVDAAGNPLVTLTEKIMSAHDRWQAFRGDSTDPKDLIFTVKRSSMIQLKTKLHVFLSTNTTNEHVCDFRIEGSWLERSCVVYAGESNNVVAQMHKKHSVQSVLLGKDKFMVTVYPNVDYAFIAAIIVILDGINKDDSGD
>gnl_Eucgr_v2.0_Eucgr.K01367.1
PASDAAVPASDAVVPASSDAAVPASDAAVPASDAAIPASDAAVPAILPIPIDLFGSKKHKNLPRGELGFVDSSGNPVFRIVRQPKSSSLSSPPPPRRDTKSLLDAAGDPILSIARGRKGSWQIFKVDHGKEKELICNVQRTRNSLTRTELEVLVIGESCGSLGSSFKMRGFPFQKSCTIYQGDSIVAQTSLMYKLHQIYVRRGKFRLTIYPGSIDHAFIVALVVIFLSSGK
>gnl_Manes_v6.1_Manes.09G114200.1
MNSGQSNPTPAMTSSQPLEKPVVVIGPQFLAQYPVDLTIASKLLTLGENNFSVTDVNGTLIFKLKSKLLSIHDRRFLQDAAGKTLATLRQKIATAHRRWEVFRGESTDAKDLLFSAKKSSIIQFKTGLDVFLGSNTSENVPDFKIKGTWKERSCTIYLGESNTIIAQMYRRHTVKTALLDADNFAVTVYPNVDYAFVVALVVVLDEINDDRRGDD
>gnl_Manes_v6.1_Manes.09G114400.1
MAGQQSNPIPAMTTYQPLQSPVMVIGPQFLAQYPVDLRVAAKLLSLGECNLGVTDVNGTLIFKVKSKLLSIRDRRYLLDAAGNILATFQQKILTAHRRWQVFRGDSTNAQDLIFSVKKSSMIQLKSELDVFLATNTAENVPDFKVKGSWSERSCIIYLGLSNIIIAQMHRKHTLSSVVFDADNFGVTVYPNVDYAFIVALVVILDEINEDRRGDD
>gnl_Manes_v6.1_Manes.09G114300.1
MNSGQSNPIPAMTSGQPLEKPVVVIGPQFLAQYPVDLIIASKLLALGENNFSVTDLNGTLIFKVKSKLLSIHDRHFLQDAAGNTLVTLRHKIATAHKRWEIFRGESKDAKDLLFSAKKSSIIQFKTELDVFLCSNTSENVPDFKIKGTWKERSCRIYLGESNTVIAQVHRRLTVKMALLDADNFAVTVYPNVDYAFVVALVVVLDEINDDNSDDD
>gnl_Manes_v6.1_Manes.18G126600.1
MATSAPVYPGSLPIPVDLFVSKKHPGLAPSELGFADSLGNLVFRVSRTYSKKSSSRPWVLLDESKIPLFSWCRQDNRSWHVFTGGEEGEKEMVFRVQRTLNKLCRSELEVFLVGENSAESTSDFNVKGCSFQRSCTIYRGNSIVAQTSLMYKLHQIFVGRSRFRLTIFPGSVDHALVIALIVIFLYG
>gnl_Manes_v6.1_Manes.07G136800.1
MEHCGEWAFGVPSVSVVGDGYCFPYPMELIVKKKIKKLSSAQFEVFDLSGNLLLQVDGGVWNLKMKRILRDPAGFPILTMRGKALTFWHKWKAYEGENAEKNNILFSVQQSHPLQIKKELNVFLANFKKKIPDFHVTGSYSSLSFKVFKGHRLLAEAKHNFTMESFCKGKEKYRVKVYPEVDYAFIVALLVILDENDTL
>gnl_Manes_v6.1_Manes.10G006900.1
MDLNLNGGDFGVPCVSVIGDGFCYPCTMELVVKKKIKKLYNALFEVFYQSENLLLQVDGGGWSFRMKRILQVLSWWHKWKAHDGENSSIFSVQQSHPFQIKKELHVFLADFKGKSPDFLVIGSYTSLSFKVFKGHRLLAEIKHNFTLESFYKGKEKYNVTIYPEVDYAFIVALLVILDENDTP
>gnl_Manes_v6.1_Manes.10G008300.1
METSEVADGVPIVSVVGYGFCVPYPVELIIKKKSRGLFGTRFEVLDASGNLFLQVDGFYRNFQKKRMMRDPAGFPILTMREKVLTIRERWLVHRGESSETNDLLFTVQRSHALQMKTRLDVFLASSTNGDISNFQVVGCYSSQSCKVYKGDTLVAEVNHKFTWGSFLDGREKFRLQVYPGVDYAFIVTLVIIFSEIDM
>gnl_Medtr_Mt4.0v1_Medtr7g072170.1
MAYPYQPQPSASAPPMPVLPTTIFGPQYCAPYPLDLAVVKKVIAISDGNFVVTDVNGNIVFKVKVSLLTFRDRRVLVDAADNPITTLRRKIVTMHDRWEAYRGESTDSKDLIFTLKRSSLIQMKTKLDVFLANNTKEDVCDFKVKGSWFERSCIVYAGESNNIVAQMHKKHTVQSLLIGKDHFMVTIYPNVDYAFIVALIVILNEINADEKGSESGLLDEVLLGGV
>gnl_Medtr_Mt4.0v1_Medtr7g072270.1
MAYPYQPQPSSSAPMPPLPTTIIGPQYCTPYPVELAVVKKVMTIADNLTVTDVNGNIVFKVKGSVFTIRDHRVLVDAAGNPIITLRRKILTMHDRWEAYRGQSTNAKDLIFTLKRSSLMQFKTKLDVFLAGNTKEDVCDFKVKGSWFERSCSVYAGESNNIVAQMHKKHTVTSILIGKDHFMVTVYPNIDYAFIVALIVILGEINDDAKNSN
>gnl_Medtr_Mt4.0v1_Medtr7g072140.1
MAYPYQPQQYASAPPMPAHPTAIFGQQYCAPYPVDLAVVKKVMTISDGNFAVTDVNGNIVFKVKGSLLTLRDRRVLVDAAGYPIATLRRKIMTMHDRWEAFRGESTDAKDLIFTLKRSSLIQFKTKLDVFLASNKKENVCDFKVKGSWFDRSCIVYAGESNNIVAQMHKKYTVQSILIGKDNFMVTIYPNVDYAFIVALIVILDEINRDDKDVVY
>gnl_Medtr_Mt4.0v1_Medtr7g072250.1
MAYPYQPQPSASAPITAYPYQPQPMAYPCQPQPSASAPPMPVLPTTIICPQYCDPYPVNLAVVKKSYIYQMSGSAPVTIADNLTITDVNDNIVFTVFTLGDHRLLVDAARNPIITLRRKILTMHDRWEAYRGQSTNAKNMIFTVKRSSLIQFKTKLDVFLAGNTKEDVCDFKVKGSWSERSCIVYAGESNNIVAQMHKKNTVTNILIDKDHFMVKVCPNVDYAFIVALIVILGEIKDGTKGSN
>gnl_Medtr_Mt4.0v1_Medtr7g072120.1
MAYPYPAQPSASAPMPPLPTAAIFGPQYCAPYPVDLAVVKKVMTISDGNFAVTDVNGNIVFKVKGSLLTLRDRRVLLDAAGNPITTLRRKIVTMHDRWEAYRGESTHAKDLIFTLKRSSLIQMKTKLDVFLAGNTKEDVCDFKVRGSWLERSCIVYAGESNNIVAQMHKKHTVTSILMDKDHFSVTVYPNVDYAFIVALIVILDETNEDEKD
>gnl_Medtr_Mt4.0v1_Medtr7g071710.1
MHDRWEAYRGESTNSKDLIFTLRKSSLLQLKAKLDVFLADNTKEDVCDFKVKGSWLERSCIVYAGDTNNIVAQMHKKHTIQSILIDKDHFAVTVYPSVDYAFIVALIVILNEINEDDD
>gnl_Medtr_Mt4.0v1_Medtr5g074560.1
MEMETSEDWEYTGTEDEHIPIDLFCSKEDARVPRGTLEFTNASGNMVFKVQHQPPNPKLLLDSNDNPLFSIHHRHNGTWKCYKGNGDENKELVLKVKRTLKTISRVKLKVFFAGERLNKGVCDLKVIGSPFMRSCSISKDGDLVAQSSLMYNLIERYPSRDKFRLTIFPGIIDHSLIVALFVIFLKGRK
>gnl_Medtr_Mt4.0v1_Medtr5g074550.1
METSDLEYTGTEDQHIPIDLFGSKKHAGVPRGILAFTDASGNIVFKVHRQPPDPNSSSSLKDTKLLLDSNDNPLFSIHRHHNGIWKCYKGSGDENKELVLQVKRTVKTITKVELEVFFAGERLKDNDTCDLKVIGSPFKRSCSVYKDGDLVAQSSLMYKLNQIYVSRGKFRLTIFPGIIDRGLIVALFVIFLNGRK
>gnl_Medtr_Mt4.0v1_Medtr1g014160.1
MHAYPCLIPSSETKTDHHQIPAEPNIPHTTNSRQAADATEAGRTEQQQQTQGPKQPTNPVHLIITRKRALFGDNFIVKDVNNKVVFTVKSTVAIIKPCQNRFLFDANGNCILHLRKSLLNDCWKAFRSESTQSNLIFTRKRSSLVTIWTEDELSLKNNNKISQWPKFEVFLKNNNTGVSDFNVIANLFEGSLNVRIGKSDNIVAQINQKLGTMFSRKKFMVTVCSNMDYAFIVALIVTLDY
>gnl_Medtr_Mt4.0v1_Medtr1g014150.1
MAFQLPRLSRTVIISPQYCATHPVHLTITRNRNILGDSFIIKDINHNVVFTVKSNVAILTPYQNRFLFDANGNRILHLRKSLLNDCWKAFRGEISTQSNLIFTRKRSSLLMLWTKFDVFLKNNNTGVCDFTVKGNLFGGSLNVYIGKSNNVVAQINKKFDTVFSRQKFMVTVCPNMDYAFIAALIVTLDY
>gnl_Medtr_Mt4.0v1_Medtr1g014180.1
MANAIISPQYCAPATHPIDLIITTERTVRDNFTIRDINDNIVFTVKSSLVTIVTPRQHRFLFDANGNPILHLRRSLLAADDCWKAYRGESTEPKDLIFTRKRSSLMQLRTKLNVFLANNNTGVCDFTVKANLSGQSWNVYIGESNNVVAQINKKLGTIVSREKFMVTVSPNIDYAFIVALIVTLD
>gnl_Medtr_Mt4.0v1_Medtr4g029430.1
MKRVQSSAANYESGIIGPQYRVPHLVDLSIVRNVTTLTDNFTVKDFNGKIFFNLKSLYDQSLLLDAAGKSVVMTLRRKAMTGHDRWQAFRGESTEVKDLIFSVKRSTMFQTKIKLDVFLASNAKEDISDFKVKGSWLERSCVVYAGESHHIVAQMHKKETVQSAAFGKDNLTVRVHPNVDYAFIVAVMLILDEINQDKT
>gnl_Mimgu_v2.0_Migut.N00751.1
MADENSTAQPYESQNPPNSQIPIDLFVSKKYEGIGSRGFLRFTDSADNLVYTVKKSAHSVKLVVDSSGDTLFSIHRISKGSWQGFRGKDEEKDLIFTVDKTLDESSRTEFKILFCEKNDDSKTELRMKGCPFNRSCTIYKGNSIVAESSLMHKLGFEKLFVTRNRFRVTIFPGFADHSLVASLVVIYFDGRRFWI
>gnl_Mimgu_v2.0_Migut.K00916.1
MAVVISRDFCLSEDVHLTVVRKVVSLTDGNFIVKDDKGNIVFNVIDKLFTLHDRHVLLDARGTPIVTFKKKHLSAHKRWEVFRGESSDAEDLLFSAKTSSIVQFKTELDVFLSENPDRNSWDFKVVGSWLERSCVIYDKNSTPIAQMQKKHTLCNTVLGKDTFGVTVYPQVDYAFVVALVVILHQINKDKHD
>gnl_Mimgu_v2.0_Migut.J00079.1
MTTGASYPAAASSVVVVAPHFCVGHPIDLTIVRKMMTLSEGTFGVTDVDGNLMFKVQGGDILSLQDRRVLLDAAGNPLMTYQQKLMSARRRWEAFRGDSTDERDILFSVRKSSFFQINTNLDVFMASNTSEDVCDFRIEGNLFESKCVIYAGNSNNIIAQMHRNHSAESILLGKDSFGVTVYPNVDYAFIVSLIVILEEINTDR
>gnl_Mimgu_v2.0_Migut.J00078.1
MATGASYPAAASPVVVVAPHFCVGHPVDLTIVRKMMTLSEGTFGVTDVDGNLMFKAQGKIFSLHDRRVLLDAAGTPLITYKEKLMSAHRRWEVFRGESTDEKDMLFSVRKSSLFQMKTKLHVFMASNTSEDICDFRIEGNWFESKCAIYAGNSNNIIAQMHRNHSAKSILLGKDNFGVTVYPNVDYAFIVSLVVILEEINTDRNES
>gnl_Mimgu_v2.0_Migut.J00077.1
MSARRRWEAFRGDSTDERDILFSMCPWLPTHCDFRIEGNLFESKCVIYAGNSNNIIAQNHSAESILLGKDSFGVTVYPNVDYAFIVSLVVILEEINTDRKQS
>gnl_Mimgu_v2.0_Migut.J00076.1
MMMTGTSYPAAPIPVAVVSPHFCVGYPVDLTIVRKLMTLSEGTFGVTDVNGNIMFRIKGKLLSIHDRRVLLDAAGTPIITFQQKLLSAHQRWQVFRGESTNAKDMLFSVRKSSLLQMKTKLDVFMAANTKEDVCDFKIEGSWFERSCVIYAGNSNNIIAQMHRKHSAQSILLGKDTFGVTVYPNVDYAFIVSLVVILEEINQDRSGED
>gnl_Musac_v1_GSMUA_Achr11T24890_001
MQQKLSSIHDRWLVFKGNSSDPKHLLFSVRRSSAFQFKTELDVFLAANKEEEVCDFKIKGSFRNRSCTVYKGDYSMVIAQMSKEYKLVNGLVSKDAFGVAVNPNTDYSFITALTIIRYKFFKKDTGISDVISDVISVVSSNGISTALISAISAALGGS
>gnl_Musac_v1_GSMUA_Achr11T24870_001
MSSSSQFAAPSGAIVGPQFCVPYRIDLTFFIDAAKCDHLTETDINGNVVFKVEAHKWSLRNRQVVVDASGKPVISMQQKLSSIHDRWQVFKGNSSDPKHMLFSVKRSSALQFKTELDVFLAANTEEEVCDFLLIRR
>gnl_Musac_v1_GSMUA_Achr11T24910_001
MMGYFSFASSLELVAHIIYCVILNKYLTRSSLPLDLYPPIRLSEREREKMGDSRSRISRPDAIVDPRFCASYPIDLTFFIDAAWLNCDHLAVTDINGNVVFKVEARKWNLRNRQVVVDASGKPVISMQQKLRSVHDRWQVFKGDSSDPKDLLFSVRRSSALQFKTELDVFLAANTEEEVCDFKMKGSYRKRSCTVYKGDSSTEVAQMSKEYKFVNSSVSKNAFGVAISPNTDHSFIAALLIIQHELLLHNEHSEASGAVVGGISDGIFQGLAAALGGS
>gnl_Musac_v1_GSMUA_Achr5T29580_001
MAPMPTLAAFDGPVLVVGPQFCAPHVVDLTVTKKALSLTGNDFTVTDVNGNVVLKTKGVFFSLRNRRVLLDAAGNPLLTLQQKILTLHGKCRVFRGESTDSKDLLYSVKMSSLLQFFKTKLHVIMASNTNEDACDFKIKGRYFRRSCTVHRGESNSIVAEMRRKITVKNLLLGKDTFSVTVYPNVDYAFVASLIVIFDKINKDRSRRQKPHTVASFGMLS
>gnl_Musac_v1_GSMUA_Achr5T29550_001
MAAMSTPTPATFDGPVVVVGPQFCAPHVVDLTVTKKALSLTDSDFAVTDVNGNVVLKVKGVFFSLRDRCVLLDAAGNPLLTLQQKILSAHRRWQVFRGESTDSKDLLFSVKKSRLLQFKTELHVIMASNTNEEACDFKIKGSYFERSCTVYLGESNSIVAQMSRKYTVKNVLLGKDTFGVTVYPNVDYAFVASLIVILDEINKDRSGQD
>gnl_Nelnu_v1.0_NNU_012230-RA
MAYASTESSFPQSSIPVAVLGPQLCAPYPIDHSRRKFCRYGCSSNIIFKVKDTLLSLRDQRILLDIVENPLVSMQQKIMSGHRRWQVFRGDSSDSKDLLFSGKKSLLIQFKTVLDVFLATNTKEEVCDFKIKGSLLERSCIVYSRDSSNSIIIAQMHKKHSIQSVVLGNDTFAVTMYPNIDHAFIVALIVILDEINEDKAY
>gnl_Nelnu_v1.0_NNU_007705-RA
MATHHQWAYGIPAPPPLSVVGEGFCVPYPVDLIVKKKIVGLSDARFEVMDANGNLLLQVDGSLWSLQKKRVMRDSAGFPILTMREKVLTARHRWTVHRGDSSDGSNLLFSVQRSHPLQIKTQLDVFLANNFHEDICNFNVTGSYSDQSCRVYKGDTLIAEANHKFTWGRFCKGKDNFTVKVNPGVDYAFIVTLIVILNENDII
>gnl_Nelnu_v1.0_NNU_007710-RA
MTTDAAPCIAYPAISQIPVDLLVLKKRSPARDDLTLTDLYGNPVFRVDSRSTESTPRCRVLLDARGDPLITVHYNDGVWQGYRGADGECKNFLLFRVERTFYSPKLTELLVFLVDEPLVQASEDHSWEEEISANHISRNYSS
>gnl_Nelnu_v1.0_NNU_007709-RA
MAQPSFPPTGSSYPPLSNPVSVIGLQFCSPFLVDLTIVRKVMTITDGNFIVTDINGNIIFKVKGGLLSLRDRRVLVDAAGNPIVSLQQKILTAHKRWQVFRGESSDTEDLLFSAKKSSMLQFKTELDVFLATNTKEDVCDFKIKGSWLERSCDIYTGDSSTSTVIAQMHKKHSIQSMILGKDSFMVTVYPNIDHAFIIALIVILDEINQDKDD
>gnl_Orysa_v7.0_LOC_Os07g12730.1
MNPMAPMLPAPAPMAAGPTEPVVVVGPQYCAPYVVPLTVTKKSISLTDGDFTVTDANDNVVLNVKGTLFSVRHRRVLHDAVGQPLLSMQEKILSMHNRWEVYRGDSAHSCDKLFTVKKSSMLQLMKTEMDIFLAGNTAEQVCDFKIKGSYCDRSSAFYLGKSNTIIAQMNRKHTAASVVLGRDVFSITVFPQVDYVFIAALVAILDDVHRDRKE
>gnl_Orysa_v7.0_LOC_Os03g60210.1
MDVAHFIIEVYFNTRSPQRRRAERKPTTRMAAAAAPTVVVVDARHCAAEATAFAVARVIGTTERDFAVTDAAGAVVMRLEGAVFSLRKRTLLLDAARRPVLTMTDSTYLMSSMWHAFRGDSTSRRSVLFSVVKESVVQVRTKIFVYLGGYRSADQVPDFVIGGNYYGGACTVFAGNSDSDADAAIAQITRPNLAGTLVGLTRSVYTARINPGIDQAFILSLVVILHEMHHCNTSSRNWGL
>gnl_Orysa_v7.0_LOC_Os03g60220.1
MEMEAVPALAVVDARFVAGDAAALSVAKTLSLSGSDFTVTDAATGAVVLRVDGVLFSLRRRCLLADADRRPVLTVQESAMVMNRRWKVFRGESTSRRDLLFTVVKPSAIQLWGSTKVSVFLASNDAEQASDFRVTGSYHDGACAVSLGDSDTVIAKIDRRFSVASALLGKNAYSVTVNAGIDYAFIVALVVVLDEMHFQP
>gnl_Orysa_v7.0_LOC_Os05g27340.1
MDWRPDGAAPPVPVAAAPVVPVDFTVVKRRLGGGGDMEVRDASGGLAFRFVAAAAAGGGGGGGRALLDAAGGVLVTVRSGEGEWQAFRGNSLDYKDIIYTAKSISVCSNRNEVHVFMPPRSNFQDTKASYRLIGNTSRRACTIISGDSIVSQTNLLYKLKKVVYSTRKFRVTIYPGNDTLLVMAMVMNFFMEK
>gnl_Phavu_v2.1_Phvul.010G061200.1
MQNQQQRPSAIINPKYCAPYNVDLVIVRKVLALADSFSVTDVNGKMVFNLSASLMTLHDHRVLVDAAGEPIVTLHRKMTTTHDRWQVFRGESTEMKDLIFSVKRSYFFQLKTKLDVFLAKNTKEEVCDFKVKGSWFERSCVVYAGESLTIVAQMNKRHTAESMAFGKDSFMVTVYPNIDYAFIVALILILDEINQDKRQS
>gnl_Phavu_v2.1_Phvul.008G088800.2
TVWFHKTPSSPTLQWQIKSSYCAPHSVTLQINTEEGATYNEKDDRLFYTDNSFFTIHNRRVLYDDEENPIVTLYSKTVSLHGKCKVFRGASTHSSELLFSVEKIKKSPGITKLNVFLAANNQEKKKKK
>gnl_Phavu_v2.1_Phvul.008G250800.1
MELGTSESSYPGSGNWEIPIDLFGSKKHAGVSRGILAFADESGNIVFRVNRHPPNPNSSPLPKDKKLLLDASGNTLFSIYRYHNGSWKCYKGDSDGNRELVFRVQRTLKTFTRVELEVLFESGRSNGEGCDLKVKGSPFQRSCCIYKDADLVAQSSLMYKLHQIYVGRGKFRLTIFPGTIDRALIVALFVIFLSGRK
>gnl_Phavu_v2.1_Phvul.008G088700.2
MANPVSIINPSYCSPHPITLQINTEKGATYNENDDRLFYTDDTFFTLHNRRVLYDDAENPIVTLYNKMVSLHGRCKVFRGESTDSSELLFLVKKIAKSPGITKLNVFLANNQGKKNKKSDFRVIIFGSKRSCTVYAGESPNIVAKMENNGGFNVLVNPNVDYAFIVALLMIVKDMNCCDEPLNTTNKTISALKIISSLSSS
>gnl_Phavu_v2.1_Phvul.008G089000.1
MAYPNPYPPQPTTSAPIPALPTTVIGPQFCAPYPVDLAVVKKVMTISDGNFVVTDVNGNVVFKVKGSLMSLRDRRVLIDAAGHPLVTLRRKVMTAHDRWQAFRGESTDDKDLIFTLKRSSFIQFKTKLDVFLANNTKEDICDFKVKGSWLERSCVVYAGESNNIVAQMHKKHTVQSILIGKDHFMITVYPNIDYAFIVALIVILDEINDDARAE
>gnl_Phavu_v2.1_Phvul.008G089400.1
MADQLSPPFGTPIIASHYCAPGPDSVHLIITRERSIGEKFTVTNSNGNIVFSVKSSIASIRRHMYLFDASGNPIVHLRGSIWCDSWKAFRGQSAEPRDLIFRREKSSLFQLRTKLCVPGK
>gnl_Phavu_v2.1_Phvul.008G088400.2
MAKQVSVINSSYCAPHSVTLQINTEEGATYNEKDDRLFYTDDTFFTLHNRRVLYDDAENPIVTLYSKTVSLHGRCNVFKGESTDSSELLFSVKKIKKSPGITKLNVFLANNQDKKKSDFRMIIFGSKRSCTVYAGESPNIVAKMENNGGFNVFVNPNVDYAFIVALLMIVKDMNCCDEPQNSTNTNKTISALKIISLSF
>gnl_Phavu_v2.1_Phvul.008G089200.1
MANQLSPPFGTPIIAPHYCAPDSVHLIITRERSIGEKFTVTNSNGNIVFSVKSSIVSIRRHMYLFDASGNPIVHLRGSIWGDSWKAFRGQSAESRDLIFRRERSSLFQLRTKLNVFLANNLTGVCDFKVKGNWFGSSWDVYIGDSNILVAQISKKRVPIFSREKYMVTVRPNIDHAFIVSLIVTCFVRSNGDGGGDR
>gnl_Phavu_v2.1_Phvul.008G219000.1
MEGSAPELPLEAVEGFPMMSVVDDSFCVTSPTEITVKKKYCGVFLNQRYKVLDVNGNLLFQVDGSSLEFRKKRIMRDAAGSPILIMREKINLISLRHRWMVHKGRSSEEKDLIFGVQRSHPLDIKPRLDVFMATNMKKGMSSFQLVGSHIDNSCKVYKGDTIIAEVIDVYPRNNFSNWTESFRVKINAGVDYAFIVALLVILTVNDYV
>gnl_Phavu_v2.1_Phvul.008G089300.1
MANQLSPPFGTPIIAPHYCDPGPHPVHLIITRERSIGENFTVTNSNGNIVFSVKSNIVSIVTPRRHMYLFDAYGNPIVHLQGSISSDNWKAFRGQSAESGDLIFRRERSSLFQLRTKLNVKATWFGSSWDVYIGDSNILVAQINKKLGTIFSREKYMVTVSPNIDHAFIVALIVTLES
>gnl_Phavu_v2.1_Phvul.008G088500.1
MDTIHCNNSVNISQWFRRLLHQSYTAQNTVSPSPMENPFQVINSSYCAPYTINLQINTEKGATYDANGRLRFYIKRPLLTVHDRRVLYDDAGKPILTLYKKIMTMHRRCQVFRGQSSDSSELLFSVKKSEILQSGVIKLDVFLANNKKESVRDFRVNISSDKSSCTVFAGESPTVVATMKNNDGFNVLVNPYVDYAFIVTLLMIINDIKFYYNEVLNLTTKITPLLVSSIIGAP
>gnl_Phypa_v3.3_Pp3c13_8700V3.1
MGYQSDFSLLDLEELHAPTQTVTGVVAQRYCLANTAQYRLENEILSKAWTITDAMGEVVFRVRGKKVDWVKSKRELVDEHGNSIVYMEEKPWRLKNVWRAFAPGDSEPLYTLKATTAFSFKPGINIFLRSNTAQKKPDYTIEGLFLAKKCSIYFGEELVAEVTRDVSLKNLIVNKSIFNVTIYPGVDIAFIFSLVIIMDKIYVHDD
>gnl_Phypa_v3.3_Pp3c1_37850V3.1
MAEQSYPHAQNPAGMNTGNDGGYVQPPENIHQTTGLSGDHQAVVGQQYVAHAPMTYAISQKVSIKDGDWAIVDQNGNSSFKVSGKIASMRDKRYLKDAAGNKILTLKKKLITMHNSWEILAGDGSNVLATCKKSSLVQVKTAMDVMLASSTSGKNTPDYQVKGDFFNYNIAIYRGTEEAAVVTRQINVRSQILDKDSFGVTIHPGVDQALIFALIVVMDEIFLDGDSSDSD
>gnl_Phypa_v3.3_Pp3c12_8960V3.1
MLLSCQDSPLFLYINQSIYISEFKKLQAAMDFQSEFSWLELEELHAPTQSFAAVVGQRYCFPNSAQYRLENEILSKSWIITEANGEVVFRVRGKKVDWYKSKRELVDENGKVVVYMEEKPWTIKNVWKAYSPGESEALFTLKSLSAFTCKPKVNIFLASNTAQKKPDYTIEGSFLAKKCLIYFGEELVTEVTREASLKNILITKSIFNVIIHPGVDVAFIFSIIIIMDKIYVHDD
>gnl_Phypa_v3.3_Pp3c12_25900V3.1
MAYNQGLGGGYPNSHPTPTPVAHSTATGGAGYVQTPQNIQQSTGLTPGVTPGVAALGTQHVPIVGQQYVSNTVQSYAVAKKKLSVSKGDWNITDQAGHSAFKVDGRIASMRDKRFLRDAAGNVILSMKKKLITMHDTWEILTGNGDQVIATCKKSSVVQFKTSMDVMLASSTTGKHTPDYQVKGDFFDRNLTVFRGAEQAALVTRQITFTTVILDKDTFGVTIFPGVDQALVLALIVIMDEVFHHGNGSDSD
>gnl_Phypa_v3.3_Pp3c12_25910V3.1
MAYHHGIGDGGYPHSPHTPTPVADSTSWTGYGFVPPPQHIHQIPGSTPGATIGVQHVPVVGQQYVSNTVQSYVISKKKLSVSQGDWTITDQAGNSAFKVDGRIASMHSRRFLRDAAGNTILSMKKKVLSVHDTWEILTGNGDQVVATCRNSSVLQLKTSVDVMLVGKQTSTSTTTPDYQVKGDVLDWNLTVFRGRERAAVVSRQVTAKTVVLDRDSFDVAIFPGVDQVLVLALLALLW
>gnl_Phypa_v3.3_Pp3c16_3330V3.1
MEQKIWSFSVVWRAFDSRTKERRLWTLKKKCSWGRGPNLKIFLPHNREQKHPDYTIKGNWMCKKCTIFFGENKVAEVVRDVSLKNVLISKSIFHVLVQPGVDIAFIFSIVVIMDKLYVHNCKNGGSGGP
>gnl_Pinta_v2.0_PITA_000054174-RA
MAVVEPSRHMGSIARRGNQSRKSNFHCTKVHIVYLGNYAHADFKVKGSVFEWSCTIYQGATVIVEMRCKYMVSQVLMGRDTFTVTMYPGVDYAFIVSLVVILDEINKESEDAITT
>gnl_Pinta_v2.0_PITA_000042609-RA
MHTQQPYSQFQPQNFAGPNSRTVAVIGHQFCAPYPILLTIQKRAVSFSGGDFNILDSNGNLFLAVDGRAFSLRDTRILRNQYGNLLTMRRKLLSLHKTWEAYRGEGTRPENLIFTARRSTLFQWRTSLKVYLGNNAHPDFKVKGSFFERSCTIYQGTTVIAEMKRKYTVSQVLMGRDTFTVTVYPGVDYAFIVALVVILTEINKTSE
>gnl_Pinta_v2.0_PITA_000041814-RA
MHMQQSYLPHNFAGPNSRTVAVIRHQFCAPYPTELTIHNFAGPNSRTVAVISHQLCASYPIGLTIQKRAISFSSYDFNILDNNGNLLPPVDGRAISLKDTRILRDQYGNLVPSMKNKCSVKKM
>gnl_Pinta_v2.0_PITA_000043314-RA
MSSDEAEEEKEDGVTGSPVLDFKMSKSKSEYSSQPSSPCKLGNGAVRESRDDSRFVCCPIVGQQFCSSSLVVLTVRKKPLIFSGGGFTVTDSSGQVVFMVDGRGPSFSHRLLLMDALGKPLLTLHRKVLNIMYNTWDGFAGDKCDGQKPIFRIRKSFIFNRNAVIEVFLSCNKRKGQFDYKIEGCYMERYCTFYSDDRTIIAEVKRKYATPEVLLSKDVYNVVVRAGIDQAFIMGLVVILHQMSGENDSI
>gnl_Poptr_v3.0_Potri.010G182300.1
MTVYGVPPVSVVGENYCAPYPLELIVKKKIKKLSNAQFEVFDLSGNLLLQVDGGVWNFQLKRVLRDPAGFPILTIRGKVLTLWHKWKAHAGESTDDSNVLFTVKQSHPLQIKKAINVFLTNNSKKKEPDFHISGSYTSLSFKVYEGRRLIAEVKHNFTLESFCKGKERYKVKVYPEVDYAFVVALLVILDENDTP
>gnl_Poptr_v3.0_Potri.016G131300.1
MATGQAPGNPIPAMRTYPPVEHPVVVIGPQYLAQYPVDLGVNSDFKVSDINGTLIFQVKSKLLSLRRRFLKDAAGNTLVNLRHKIRTMHGRWEAFRGESKEQSDLIFTAKKSKLFQFKTELDVFLGNNKGEVPDFKVKEGNSESSCSILLGDSNTMLAQVHGRHTLAIMPNVDYAFIVALVVVILNGNNADDHGDAAITGLNVLNGVIEGLGS
>gnl_Poptr_v3.0_Potri.016G130400.1
MATGQHPEPAPGEMAANATLESPVMVIGQEFVTQHPVDLEMMQKTLSLGMNDCKVTDEDGNLIFQVKSKIATVRDIRYLQDAYGNILVSLKHKLMTAHGRWEVFRGESIEQKDLLFSVKQSSLFQLVSSKLHVFLPSNTTESVPDFRIEGAFIDSSCTIYLGNSNTIVAQMHQQHNLKSTIRWKDDFQVTVCPNVDYAFIIVLVVILDATEDNDDKI
>gnl_Poptr_v3.0_Potri.016G131400.1
MATGQAPRNPIPAMRTYPPVEHPVVVIGPQYLAQYPVELAVNRDFNVSGINGTLIFQVKSKLLSPRRRFLKDAAGNTLVNLRHKIRTMHGKWEAFRGESEEQSDLIFTAKKSKMFQFKTELDVFLGNNKGEVPDFKVKEGNSESSCSILLGDSNTMLAQVHGRHTLAIMPNVDYAFIVALVVVILNGDNADGHGDAATTSLNVLNGVVEGLGSAA
>gnl_Poptr_v3.0_Potri.016G130800.1
MATGQAFNPVPAMRTYPPVEHPVVVIGPQYLAQYPVELDVNIDFKVSDINGTLIFQVKSKLLSLHDRRFLKDAAGNTVVHLRKKIMTMHRRWEAFRGKSKEKNDLLFTAKKSKLFQFKTELDVFLGYNKGEVPDFKVKEGYSKSSCSILLGDSNTTLAQVHGRHTLAIMPNVDYAFIVALVVVILNKINANDDGDAAINGFMNGLVLCS
>gnl_Poptr_v3.0_Potri.016G131600.1
MATGQAPRNPIPAMRTYPPVEHPVVVIGPQYLAQYPVELAVNDFKVSDINGTLVFKVKFKLSSINRLFLNDAAGNTLVNLRKKTMTMHGRWEAFRGESKEENDLLFTAKKSKTEVDVFLGNNKGEVPDFKVKEGYSKSSRSILLRDSNTMIAQVHGRDTLAIMPNVDYAFIVALLVVILEGINPDDHREGAALKGINGVIA
>gnl_Poptr_v3.0_Potri.016G131700.1
MGTIGRSWKQVQVLCFKMVYLAQYPVELAVSTKLWTLGENDFKVSDINGTLIFQVKSKLLTLHDRRFLKDAAGNTLVNLRQKIRTMHRRWEAFRGESKEEKDLLFTAKKSKLFQFKTELDIFLANNKGEVPDFKVKGGYGESSCSILLGDSNAMLAQMHRLHSLTTMILDTDSFGVTVYPNVDYAFIVAVVVILDEINADRSGED
>gnl_Poptr_v3.0_Potri.016G131800.1
MATGHAPANPVPAVRTYPPVEHPVVVVGPQYLAQYPVELAVSTKLWTLGENDFKVSDINGTLIFQVKSKVLTLHDRRFLKDAAGNTLVNLRQKIMSMHRRWDAFRGESKEEKDLLFTAKKSKLYQFKTELDIFLGKNKGKVPDFKVKGGYRESSCSVLLGDSNTMLAQMHRKHTLASTILATDSFGVTVYPNVDYAFIAALVVILDEINADRSGED
>gnl_Poptr_v3.0_Potri.016G131500.1
MATGQAPFNPVPAVRTYPPVEHPVVVSDINGTLIFQVNSKLLSLHDRRFLKDAAGKTLVHLRQKIRTMHDRCEAFRGESKEENDLLFTAKKSKLFQFKTELDVFLGNNKGEVPDFKVKEGYSKSSCSILFGDFNTMLAQVTLTKLIYEI
>gnl_Poptr_v3.0_Potri.016G131100.1
MATRQAPFNPVPAMRTYPPAEHPVVVIGPVQYLAQYPVELDVNSDFKVSDINGTLIFQVKSKLLSPHDRRFLKDAAGNTLVNLRQKIRTMHGRWEAFRGKSKEKNDLLFTAKKSKLFQFKTELDVFLGNNKGEVPDFKVKGGYSKSSCSILLGDSNTMLAQVHGRHALAIMPNVDYAFIVALLVVILDKINADDDGNGAINGFIIGFVLSS
>gnl_Poptr_v3.0_Potri.016G130500.1
MATGQAPSNPVPAMRTYPPVEQPVVLIGPQYLAQYPVELAISTKLWSLGENDFKVSDINGTLIFQVKSKLLSLHDRRFLKDAAGNILVNLRQKIMTMHRRWEAFRGESKEEKDLLFTAKKSKLFQFKTELDIFLGNNKGEVPDFKVKGGYSESSCSVLLGDSNTMLAQMHRKHSLASAILDTDSFGVTVYPNVDYAFITALVVILDEINADRSAED
>gnl_Poptr_v3.0_Potri.016G130700.1
MATGQAPGNPIPAVRTYPPVEHPVVVIGPQYLAQYPVELAVSTKLWTLGENDFKVSDINGTLIFQVKSKLLTLHDRRFLKDAAGNTLVNLRQKIRTMHRRWEAFRGESKEEKDLLFTAKKSKLFQFKTELDIFLANNKGEVPDFKVKGGYGESSCSILLGDSNAMLAQMHRLHSLTTMILDTDSFGVTVYPNVDYAFIVALVVILDEINADRSGED
>gnl_Poptr_v3.0_Potri.019G126300.1
MASWAPVYPAVVPIPVDLFVSKKHPGLNGDLGFADSLGNIVFKVNFDKSSKSSFKRVLLDASGNPLITVFRDGKGSWQGFKGGDNREKDLIFRVKRTVKKLTRTELEVFLVGEISRESTPDFKVKGFPFQRSCTIYRSDSIVAQTSLMYKLHQIYARRSKYRLTIFPGSVDHSLIASLIVIFLYGQ
>gnl_Poptr_v3.0_Potri.T175800.1
MATGQEPGNPVPAIRTYPPVEHPVVVIGPQYLAQYPVELAVSTKLWTLGENDFKVSDINGTLIFEVKSKILSLHDRRFLKDAAGNTLVNLSQKIMSMHRRWDAFRGESKEEKDLLFTTKKSKLFQFKTELDVFLGNNKGEVPDFKVKGGYSESSCSVLLGDSNTMLAQMHRRHTLASTILETDRFGVTVYPNVDYAFIVALVVILDEINADRSGED
>gnl_Poptr_v3.0_Potri.008G075100.1
MKVPEWAYGVPPISVIGESYCTPYPLELIVKKKINKLSSSQFQVFDLSGNFLLKVDGGVWNFKLKRVLLDPAGFPILTLRGKALAFRHKWKAHAGESTHDTSNILFSVKQSHPLQIKKQINIFLANNFKKKEPDFHITGAYTSLSFKVYEGRRLIAEGKEKYKVKVYPEVDYAFIVALLVILDENDTP
>gnl_Prupe_v2.1_Prupe.6G287900.1
MNAIRIVRKGMLSFTVGNLVVTRIDVNIIFKVEHKHSHSIGRRLLIDPAGNPILTLPRSNNTTENARDFKIKGSWLQRSCVIYAGKSSTIIAQMHKKQTANLFANDTFIVTISPGIDYAFIVALIVILDAINLDNGD
>gnl_Prupe_v2.1_Prupe.6G287600.1
MSYTVPVPAAGPSAQPLANPVTVVSPQFHATYPVDLVITEKMMSLKEGTFTVSDVNGNLMFKIKGSLFSLHDRRVLVDGADTPILSFRQKILTAHRRWHVYRGESSEAKDLLFTAKKSSFFQLKTELDVFLAANTKEEQYDFKVKGSWGERSCTIYTGDNTIIAQMHKKHDVKSVLFGRDAFGVTVYPHVDYAFIVAVVVILHEINMDRGGED
>gnl_Prupe_v2.1_Prupe.6G045600.1
MTDSMETSVPVPCTNSQIPVDLFVSKKHPGLPSGELGFVDSSGNPVYKVTRQSLTSSSNKRVLLDAAGNPRFALCRNDKGCWQGYKGGDAGEKDLVFRVKRTKSKLTRTELEIFLVGENSADSTCDFKVKGFPYQRSCTIYIGNDIVAQTSLMYKLNQLFPKRGKFRLTIFPGSVDHALVAALIVIFLD
>gnl_Prupe_v2.1_Prupe.6G287800.1
MSFAVPVPSAGPSAPPLSNPVVVVNSQFLSSYPVDLVISEKLMTIKEGSFSISDVNGNVMFNVKGSVLSLHDHRVLVDSAGAPIVTFRQKILTAHRRWQVYRGDSSDSKELLFSAKKSGIIQLKTELDVFLASNTKEDTHDFKVKGSFKERSCTIYTKENTIIAQMHKQGGVKNRVLGQDAFSVTVYPQVDFGFIVAVVVILHEINQDRKGED
>gnl_Prupe_v2.1_Prupe.6G287500.1
MKQPEASAPSIAYANPASLEYADPGTIAYAHPAVAIVSPHFCSPQPVDLAIVRKVLTITDGNFVVSDINGNVIFKVKGAHLSFRDHRILLDTAGYPIITLRKKFVSAHDRWQVFRGDSTETRDLIFSAKRSSMFQFKTKLDIFLANNIAEKAPDFRIKGSWFERSCVIYGGNSSTIVAQMHKKRTVQSVLFGKDNFMVTVYPGIDYAFIIALIVILDEINEN
>gnl_Prupe_v2.1_Prupe.6G287400.1
MTQPEASAPSVAYAHPAVAVVSPHFCSPYPMDIAIVRKLLTITHGSFVVTDVNGNIILKVKGDHLLDTAGYPILTLRQKLMSAHERWQVFRGKSTKSRDLIFSTKRSSMVQFYTKLDVFLAHNTTEKVPDFKVKGSWSEKSCVIYAGDYSTIVAQMHKKRTVKSELLGKDHFMVTVNPGIDYAFIVALIVILDEINTASTPTVPT
>gnl_Selmo_v1.0_410469
MEAKTMAVAALPVAGSQFCDFQAVDLTLSSSGVFSCGKYTVRDAEQNQVFAVDGKFGCGRQRRVMDSSGKLLLVLQKEKTVRQACSLQNKWKVYLDEDKLLFTTKRPFFFRLELCVDVYLGESTTPDFKLTGSVFTGKYCLHRTDTGELIAKARSKRNLACGASYSIEIEPGVDSLFVVPMILTIVGRQFSGFIP
>gnl_Selmo_v1.0_410470
MGFDQDAAKVVAALPVVGAQFCDFQAVDLTLSSSGVFSCGKYTVRDAKQNQVFAVDGNFGCGRQRRVMDSSGKVILVLHKEAFSFQNKWKAYLVEDKLLFTAKKPCFRLKFCVDVYLGKSTTPDFKLTGCDFTGKYSLRRTDTGQLIAKARYKRKLASIAGRHSYSIEIEPGVDSLFVVSMFLVMNEIYLDKQRV
>gnl_Selmo_v1.0_410472
MAVAALPVAGSQFCDFQAVDLTLSSSGVFSCGKYTVRDAEQNQVFAVDGKFGCGRQRRVMDSSGKLLLVLQKVKTVRQACSFQNKWKVYLDEDKLLFTTKRPFFFRLELCVDVYLGENTTPDFKLTGSAFTGKYCLHRTDTGELIAKARSKRNLACVASYSIEIEPGVDSLFVVSMILTIVGRSYGGHWLAVSLHWIDILVRLLVEAIVAHGDQIPCWGDPHSSSDMERLRLGKVMGFDQDSAKVVAEHSFETSSLWISLSPARESSAVGMDGNFGCGRQRRVMDSSGKVILVLHKEAFSFQSKWKAYLDEDKFLFTAKKPCFRLELCVDVYLGESTTPDFKLTGCDFTGKYSLRRTDTGQLIAKARYKWKLASIAGCHSYSIEIELGVDSLFVVSMFLVMNEI
>gnl_Selmo_v1.0_410474
MTASSRTTMALNQVEGKAGVGLVPVVRHEFCAHDGMELILSKVEAWSWGNYTVTDGVGNFLITVEGRLSLRWTRTLLDSSGTRILKIHKKFMNPSIFDAFIDGEDGARRVFTVQSSLEAPASRFSLKVFLPVKGSEPDLSMDPDFKLEGAYFQNDYGIYCGERSIAQASRKPDASSFVLGCGAYTVAVFPGVDHVFVVALVLIMDELHLEASVGHDST
>gnl_Selmo_v1.0_410475
MGFDQDSAKAVAALPVVGAQFCDFQAVNLTLSSAGVFSCGKYTVRDEKQNDVFAVDGNCGCGRQRRVMDSSGKVLLVLHKEAFSFQNKWKAYLDEDKLLFTAKKPCFRLKFCVDVYLGENTTPDFKLTGCCFTGKYSLRRTDTGELIAKARYIWKLASIARCHSYSIEIEPGVDSLFVVSMFLVMNEIYLDKPAAGGGGG
>gnl_Selmo_v1.0_412101
MAVVSSQFCKSEEVALVYRRGWRNEEVLDLTGKDHHFPEALNPDNLCSQMFLPVRGIWYGYHAQQDRMLFMLRSSSIFQISMSIDVFVGSDKEPGKNRQPDYQIKGHSFSRGIDIVRGHNQEQAKGGSLWGRTEYTISVAPGVDIAFVVSLIAIVHDKRSSSNASSTTV
>gnl_Selmo_v1.0_415309
MAAVVGDQFRSAQEQLQLVYERNTWSSDTVTDLNGRLLLKVKRPTFSATDVLITDPSSRPIVVIYHELKNFRTNWKVFREQSRDTPLLCTVRKSSRIQFSLSLDEVLGSSIEVSRGRGGAVVARAEAISLLSNTRYQISVAPGIDYVFVLSLILIVKEKEEARQTAPSSNLR
>gnl_Solly_v2.4_Solyc06g082380.2.1
METTATPEEWPPDGQFPFDLFVSKKYKSFWDAGNIQFTDAVGNLFFSVDRRQPQNSAAQTHPQKLILDASDNTLIRLVRLTKGSWQGFMVSDNEEKALMFSVNKTLNTFTKLEFDIFLGDGHVEGAEADLKMKGSAFKRSCTIYKGNSIVAETSLMYTLGFRKHFIPRNRFRVTIFPGLTELSLVVALVVVFFDKQKFWL
>gnl_Solly_v2.4_Solyc06g050810.2.1
MFKPEINFEVPLLPIVGDGFCFPYLVNLTVKRKILGLSQLNIHVLDDTGTSLLQGDGKLWHLRKKKRIIAHPDGLPLLTLREKTLSWRNTWKVYRAESSDINDLLYTVKRSSTFQMKMQLDVFLASNINGELCDFHVKGSFTNQSFKVYKGDTLIAEVKERFKLGSFFKGRENFEVRVYPGVDYAFIVSILIVYNEIYGES
>gnl_Solly_v2.4_Solyc09g014820.2.1
MAESSYAIMANDPVAIIGSEYCTPNEVDVVISRKVKTLRYGEFVVSDMNGNFMFKVKGKTFGWHDKRVILDAADNPLITLKQKILTEHSRWNAFKGESTDEKDFLFTIKTTSIIQWKTKLAVFLANNNSKEKNCDYLIKGNWFDRSCVIYAGDSSTIVAQMHKKITAKSLLIGKENFMVTMYPNIDQAFIVSLIVFLDAINAFNDAVVAGALAGAGASIGAISF
>gnl_Solly_v2.4_Solyc09g014800.1.1
MATERLEVIGPQFCAPYAVDLSIVKPLKDGKVFSLRERRVLVDGAGNPLVTFQQKMRNQSANFDIYVHLLPLFDLKAQLLTAHHRWQAFRGESTDSKQLLFSVKKSGLVQFLKTKLDVFLATNTKEEVSDFKIEGSWREKSCVIYASNSTQVAKMHKKRTAESLLLGKDNFGVTVSSNVDFAFIVALIVILDEINEDE
>gnl_Solly_v2.4_Solyc09g014830.1.1
MEDFVVSDMNGNFMFKVKGNSFGWHDKRLILDATDNPWITLKQKMLTEHLRWNAYKGESTDEKLFIYYKDNIYISIENEDRISYFLSK
>gnl_Solly_v2.4_Solyc09g014860.2.1
MAESSYATMANDPVAIIGSEYCTPNQVDVVISRKVKTFRYGDFVVSDMNGNFMFKVKGTTFGWHDKRVILDAADNPLITLKQKILTEHSRWNAFKGESTDEKHLLFTIKTTSIFQWKTKLAIFLANNNSKEKNCDYLIKGNWSDRSCVIYAGDSSTIVAQMHKKITVKSLLIGKDNFMVTMYPNIDQAFIVSLIVILDAINAVNDAAVTGATAGVGAGC
>gnl_Solly_v2.4_Solyc09g014910.2.1
MDMKLKMIMHFTWHSRWECFKGDSTDEKDLIFSAKNSSMFQFRRNLDIFLANNISQQVCDFRMKTSYRESNCDIFARQSSTLIAQMDKKYTTGSVFLGRDKYMVKVNSDVDHAFIVSLIVILEEIASSGQGSSTHP
>gnl_Solly_v2.4_Solyc10g085420.1.1
MAGTSNYPPQTPAPMPVPNPVAIINPQFCAPYPVDLNVVRKLMTWSEGAFGVTDVNGNIVFKVKGKFFSLRDRRILLDAAGNSLVTFQQKMLSAHRRWQVYRGESTDSKDFLFSVKKSSLLQFKTKLDVFLAHNTSEDVCDFRIEGSWLERSCVIYAGNSSSIIAQMHRKHTAQSILLGKDNFGVTVYPNVDYAFIVALVVILEEINEDRSGSD
>gnl_Sorbi_v3.1_Sobic.009G099500.1
MEQHPTCAPPPAPVPVAGAVVPVDFKVVKKGPEMAMHDAIGRLAFRAAGRDSWATALHDDAGGVLVTVRSSGQGEWQAFSGNSLEQRHIIFTAKVISASSSRKEVHVFISPRSTVEDSKPSYRLIGSTYRRACTIIKGDSIVAQTNLLYKLKKTIYSRPHISLHLESYEHLCVIQFCNWIELIQYTHPRKPLLVLSSTPVYRVTILW
>gnl_Sorbi_v3.1_Sobic.001G038900.1
MDMEMEMEMEDAAVPALAVVDARFCAADVATLAVAKALSMSGSDFAVTDAATGALVLRVDGVLFSLRRRCVLVDADRRPVLTVQESALMLNTRWKVFRGDSTRRRDLMFTVVKPSVIQLRGSTKVSVFLASNDAEQACDFRITGSYHDGACAVTLGDSDTVIAKIDRRFSVVSALLGKNSYSVTVNPGIDYAFVVALVVILDEMHFQR
>gnl_Sorbi_v3.1_Sobic.001G039000.1
MDAPAPATTLAPAPPVTAVVDARFCAPEATAFAVTKTISLTGRDFTVTDAAGAAVMQVEAAVFALLRKSLLLDVARRPVLTMQDSGYFMDTRWEVFRGDSTSRRNLLFAAVKSSAFQIRTKIYVFLAGNAAGEEVPDFVIRGSYYDGACTVCRGSSDAAIAQITRQNTAGGALLGRHTYTARISPGIDRAFILALTVILDEMRHHRHHH
>gnl_Sorbi_v3.1_Sobic.002G082800.1
MAAVPYGAHPPHQAPAPLAVVSPLFCASYAVPLTVTKKAISRSGRDFVVTDGNGAEMLRVNGAVFSVHDHRVLLDAAGQPLLSMREKVFTMHNRWQVFRGDSTNASDLLFTAKKSSIFQLKPEVDVFLAGNHSEQVCDFKIRGSYIERSCGFYLGNSDTMVAQINRKYTATNVLLEKDTFVVTVFPHVDYVFITAVVVILDEIHRERFDGTTIFDIVTDM
>gnl_Sorbi_v3.1_Sobic.002G082600.1
MAAPYYGGGPAPPPAAAPAPVAVVSPQFCAPYVVPLTVTKKAISLSDGDFTVTDANGAVVLRVKGAIFSVRHRRVLLDAAGQPILSMQEKVFSMHNRWEVFRGDSSNASDLLFTAKKSSIIQLKTEMDIFLAANTAQQLCDFKIKGSYFDRSCAFYLGDSNNMIAQMNRQFTVSNVLLGKDTFGVTVFPNVDYVFIAALVVILDEIHRERSD
>gnl_Sorbi_v3.1_Sobic.002G082500.1
VFTMHDKWKVFRGDSAAANDLLFTVKRTSIFQLKTKLDVFLAGNTTAEQVCDFKIKGNYFERSCAFYRGNSNVLIAQMNRKFTLSNVLLGKDTYSVSVFPHVDYLFIAALVVILDEIHRDQSK
>gnl_Sorbi_v3.1_Sobic.002G082700.1
MYVSFYTDDEGPSKFQSTVSEPAPAPSPPVAVVTPTVHAPYTVPLAISLSGGDFVVTDANGALKYCVLSMHNRCEVFRGDNTDASDLLFTVKKASIFQKIEVDVFLGGNSAQQVCHFKIKGSYFERSFGFYLGNSDTMVAQINRKYTATNTLLGKGTFVVTVFPHVDYVFIAALVVILDEIHRERFD
>gnl_Sorbi_v3.1_Sobic.002G082350.1
MNLDKVVGSWLLSSWRRLGFPGGGGGARAFSGLYGEWEAFRGDGHGHGHGGGELLFTAKKSTIVQMDIFLASNRAKEVCDFRIKCTFYEGSADIYLGNSNTVIAQIRRHRTVLGKSRFSVTVFPNVDYVFIMALVVMLNEIHVERRRHT
>gnl_Sorbi_v3.1_Sobic.002G082400.2
MAAPPPLPAPPPPEPSGGVVAPVAVVAPHFCAPYVVQLLVKERFSLREGDFTITDTNGAVVITVKGALISIHNRRLLLDAAGNPLLSLREKVISMHNTWEAYRGDSTRSSDLLFTAKKSSILQLFKTEMYIYLASNTSHEVCDFMMKGSFNERSCSFYLGNSNILIAKMHREHTATSMVLGTDCFSLTVFPNVDYVFIAALVVILQEIHTDKND
>gnl_Spipo_v2_Spipo0G0180500
MAVVGAQFCAPDPLDLTVTRKFLSVTDGDFTVMDVKGNDVFRVKGVLFSMRHRRLLLDAAGNPLITMQEKLWTSHSRWKVFWGDSTDDSDLLFSAKRSSLFQLKTKLDVFLASNKKEDVCDFRVKGTYFKRSCTIYQGDSSVTMAQMKYTVKNMILGKDTFGVTIYPNVEHAFILALIVILDEINKPPHHTQ
>gnl_Spipo_v2_Spipo3G0000300
MSTSRYPPAAAPIAVVGAQFCAPDPLDLTVARKFLSVTDGDFTVMDVKGNDVFRVKGVLFSMRHKRLLLDAAGNPLITMQEKLWTSHSRWNVFRGDSTDDSDLLFSAKRYSLFQLKTKLDVFLASNKEDVCDFRVVLFLNTYFKRSYTIYHRDSSVTIAQMKKKYTVKNVILGKDTFGVTIYPNIDHAFILALIVILDEINKPPHHNEISQEVQVDSHRC
>gnl_Spipo_v2_Spipo3G0000200
MPEASIYPAAPRWGPPYTQMSSPSYPPVAAPLAVVGPQFCAPYPVDLIVTKKFLSVTDGDFTVKDVEGNDVFRVKGEPFSMRHRRLLLDAAGNPLITMQEKVMTVHSRWKVFRGDSTDDNDLLFSAKKSSRFQLKTKLDVFLAANTEEDVCDFRVKGSYFERSCTIYQGDSSVIVAQLCKDWVIFQFMIDKIRKGHQGSNHPLSINKVHSH
>gnl_Spipo_v2_Spipo23G0044200
MASASIFPSAWEIPVDFTVRKGLPGLTKGEMTVHDAYENLRFHVRSRLFNSSHWRVKSLLDAAGNTLITCVNRQGGWEGFRGNSLDLKDAIFTAHKTVFSPFDAELKVFLINGSLAQQRFAFRVKGSPFQRSCTIYKENSVVAQASPNFKLGKVIYSRHKFRLTVYPGIDHALVAAILVIFFGGH
>gnl_Spipo_v2_Spipo23G0044400
MGLRGLAPSTCYGFVLTPRNQPRRRRPANVAVGASIFADVCFQLPPGGRPHGRHRGSVCAPDPVDLTVTRNFLSMTYFTVKDVEGNSVFQVKGVLFGMRERRVLLDAAGNLLITMQKKVGFWPVGEDSTDDNDLLFSAKKSSLLQLKTKLDVFLAANTKEDVCDFRVKGSYFERSCTIYQGDSSVIVAQMKKKYTVKNVILGKDSFGVTIYPNVDQGLIVALIIILDEINEEAGEGSSI
>gnl_Spipo_v2_Spipo23G0044300
MSSPRYPPVAAPLTVVGPQFCAPDSVDLIVTKKLFSVTDGDFTVKDVEGNDVFRVKGVLFSMRHRRLLLDAAGNPLITMQEKVMTVHSRWKIFRGDSTDESDLLFSAKRSSLLQLKTKLDVFLAANTKEEVCDFRVKGSYFERSCTIYQGDSSVIVAQMKKKYTVKNVILGKDSFGVSIYPNVDHAFIVALIVILYEINKKAGGGSSIGGFYG
>gnl_Stras_v2.0_SGA_v2.0_scaffold120T32965
MAENSPISSDETPYPANCPIPFDLFVSKKYEGLGPLGNLRFTDSVGNLVYSVQKLTRKSAGNDDGHCVKLLLDSSGNTLFSINRVSLCVFVFMIMDEYVSRLNMLIFPRASLGNFPGVLSEYELQFDKKQLHNKRSWQAFKGNCKDKDLIFRVNKTVDKYTRTEFKILIAGEYNNDSKTELHMKGSPFKRACTIYKDDSIVAELNVALSIDPTIQPPKRHPPPVRVAKATLFPYLTSTVSVRELGNIMILLRGGVSVRAVWIIDFLLPQNLRGSTTLFIAAGSEIDF
>gnl_Stras_v2.0_SGA_v2.0_scaffold85T26662
MATGTSYPAADPPRTVVIGPQYCVDHPIDLTILRKGFTFSSEKYVVKDVNGNLMFRVKGKRLVDAAGNTIVTFRQKLFSSHGRFKVFRGESKKTEDLLFSVKKSSLLQLKMNLHVFMASNTAEEVCDFKIKGSFFETSCVIYAGNSDNIIAQMKRNSGFLCVNHTFAVVVHPNVDYAFVVVLVVLLREIIDLHQASGGSGGD
>gnl_Stras_v2.0_SGA_v2.0_scaffold85T26663
MMMPGTTSYPAVAHSQGPPPTAVISPQFCVGYPVDLTIVRKMLTLSEGNFGVTDVNGNLMFKVKGKLLSLHEKRTLLDAAGNSIVTFRQKMKRNHTAQSLLLGKDNFGVTVYPNVDYAFIVALIVLLEEINTDGLE
>gnl_Stras_v2.0_SGA_v2.0_scaffold373T50167
MSYPQAPAPPPPMQAPVAVNVLGPHFCVGYPVDLTVQKKLSFSEGNFGVTDINGNVMFTVRGKLFSLRDRRVLLDAFGNPVITFQQKILSAHRRWQVFRGESTEPKDLLFSVRKSSIIQLKTKLHVYMAANTSEDVCDFRISGSYFERSCVIYSGDSNSIIAQMHKKHNVQSVLLGQDTFGVTVYPYVDYAFVTALIVILEEINLDRNGED
>gnl_Stras_v2.0_SGA_v2.0_scaffold373T50166
MYGESYPAAAQRSGPPSTAVIDQQYCLSYPVDLTIVRKMLTLSKGNFEVKDANGNLMFKVNGDKVLSGLNGRSVGVVQSMHSGSLVPAKRRNCSDANPPTPKHSLTEHMAYDDFEGRGSTPSPFAGRYCGWGSTSWANRRVDAMVEVDTLVQSTLRSGRHLSGSMHGLRSTIRPVGHWTTHGIWQVFRGESTKANDLLFSVKRPSILQMKTKLHVFLASNTAEELCDFKIESSWFERSCVVYLGNSNNIIAQMKKNCNARCILTGKDSFSVTVYPNIDYAFVVVLVVLLEEINTVRRGNSGGP
>gnl_Theca_v1.1_Thecc1EG042297t1
MEQGPPPPAEAPSAYPYPYPPSGLAYANPGSVIGPQYCCPQPVDLAIVRKVLTITEGNFAVTDMNGNIMFKIKGKFLSIHDRRLLLDAAGNPICTLRPKIMTVHDRWQVFRGESTEEKDVIFTVKRSSLIQLKTKLYVFLANNQKEDVCDFRVEGSWLERSCVVYSGDSNTILAQMHKKHSVEGVLLGKDKFMVTVYPNVDYAFIVALIAILDGINKESDSE
>gnl_Theca_v1.1_Thecc1EG042248t1
MVSTIYLFLHALEAERDNIRMTTSAPVHPANSPIPIDLFVSKKQPGLPRGVLGFADSSGKIVFRINRQSSQSSADDRTVLLDSAGNPLISIYGHHDGSWQGFNGDDGKKDLVFKVQRVSNKFTRTELEVFLGAENQGELTCDFKVKGCHFQRSCTIYKGDSLVAQTSLMHKLRQIILTIMPQKSGWREIWLQGDDGGMAAEMVICDGGQLAMILGGWCNRTKLKTETEIFWRKEREQGVLIEGNLFSSMQGSILSKVGGQNWQMLMAKRRIGQFFDW
>gnl_Theca_v1.1_Thecc1EG042406t2
MTASQMAYGVPMISFAGDGFRVPNSVEFILDKKQHGFSDVHYEVSDVNKIIFLQADGSYMTHYRKIVMRNSAGFPILTIREKAITGQKWLVLGGESSERSQPLCTVQRSCFAPMKTRLDVFLPGKIDEDISEFQVVGSNHPSQSYRVYKGDTITVQVNHNSTRRSFCQGRKENFGVKVRSGVDYAFILALIITVLECFSEFRSLSS
>gnl_Theca_v1.1_Thecc1EG042408t1
MCRHHDLIKEVDDFVYRFQIKAGKDYGACPSRKCCKTPNYVACWISQLVAKKKHRGLFDVHHEVLDVNGNLFLQVDGSYKALHRKRIMRDPAGFPILTMREKLLLNVRRSHSIHMKTRLDVFLPSNINEDISNFLVVDSYPSQSSRVYKGDTVISEVNYNLSWKSFCQGTKEDFRIKVCPGVDYAFIVALVMILVESNMMLRAI
>gnl_Theca_v1.1_Thecc1EG042414t2
MASDDQIIKVVGDRFCVPYTMELLVKRKIQSFSNAHYDVFDATGNVLLQVDGGVWNFQRKRVMKDPAGLPVITMREKQALSWKQQWVVHQGESSEKDHFICCVQRSNALQIKNKLDVCLASSYKDDGRDFRVTGSFASLSFKVRRGNSIIAEVSHNFTWGSCKGKESFKVKVYPEVDYAFIVALVVIMHENDNA
>gnl_Theca_v1.1_Thecc1EG019769t1
MNPMAALGGILPLPAPANAYTPPTNPIVVIGEQFLAPYPVELKIQQKIFTLAENNFDVTDVNGSLIFKVKGKLFSIRDRRILLDAVGNPLVSLKQKSGAFNFVGDCMPGVLYGRVVSKVGVSKAVIVANNPFLFGLGARQHPEIE
>gnl_Theca_v1.1_Thecc1EG019771t1
MAYPSSRAPSANPVSIIDPQFCALNSIELAVLRKLMSSHDKWQAFRGDSTESSDLIFTVKQSSMFQLKTKLDVFLANNTKEDVCDFKIKGGWSERSCVIYAGESSTIVAQVRLSRCTRNTVESVLVGKDKFMVTVHPNIDYAFIVALIVVLDGIKTQKGHSTAIDFGINIDL
>gnl_Theca_v1.1_Thecc1EG019772t1
MVYFRVHAGKTNSIQKRVAEGSLEEVCPLQLLPNIRRDEFPSIHCPPNPMAHPSSSAPSANPVSIIGPQFCAPYPVDLAVVREVWTITDGNFVVTDITGNILFKVKAASLTIHDHRVLLDAAGNPIITFKNKLRSAHDRWQAFRGDSTDSSDLIFTVKRSSMFQLKTTLDVFLANNTKEEVCDFKIKGTWSERSCVIYAGESSTTVAQMHKKNTVKSILVGKDKFMVTVYPNIDYAFIVALIVILDGINTNNGGA
>gnl_Theca_v1.1_Thecc1EG019770t1
MNPMAALGGILPMPAPANAYTPPTNPIVVIREQFLAPYPVELKIQQKVFTLAENNFDVTDANGSLIFKVKGKLFSIRDRRVLLDAAGNPLVSLKQKILTVHRRWQVFRGESNSSNDLLFMPDFRIKGGWHESECTIYAGETMIAQMHRKHSLQTVVFDTDNFGVTACPNVDFAFIVTLVVILDEINADRSGED
>gnl_Utrgi_v4.1_Scf01874.g25443.t1
MAVISSQFCAGTPLTLTVIPRIWTSDEVVDVNGRIVFKIKEQPFSFRSQHTLLDAGGNPIVTFNRKLSSSRGRWRVYRGESTDDRDLIFTVLDPTFFQTNTKRNVYMAGNTAENCSDFKIKTHWFHGTSTRKFFLRSRYEVTVYPNVDCAFVVTLVSIVEEVNALLIVGNGGFT
>gnl_Utrgi_v4.1_Scf01874.g25442.t1
MAVISSQFCVGTPVTLTIVPRLFTSDEVVDVDGRIVFKINAVPFNLHSQHTLLDAGGNPIVTFNRKLSSSHGRWRVYRGQSTDDRDLIFTVTDPTFFQTNTKREVYLAGNAAEVCSDFSIKRHWFHGTSVVYAGDSYDTIIAQKSTRETAVLSFIFFISQVFSICCFCGYDADKRAEEDAAGSPDLRPYAIYPAA
>gnl_Utrgi_v4.1_Scf00559.g19441.t1
MADTSSPATVEVVGPQFCLPHPIDLTVVRNLWTMSSRNLEVLDSDGNIMFNKKQKLFSIHNQQALVDAAGNTLLTFRQKAFSIPLTWKAFRGGSKEDTDLLFTVKRKSSFLGKSKLHVFLAGNREEQSCDFIIEGSWSKKSYAIFAGDESRHILAQMHKSHAAKSDLLLTDSFGVTVYPNVDHAFVVALLLLIEAFNSNNSAGSGGTLG
>gnl_Utrgi_v4.1_Scf00210.g12666.t1
MAGISYSNQPPTHVAAPPPLAVVSPHFCAPYPIDLTIIRKVLSLSDGSFEVVDVNGNLVFKIKEKLFSFRDRHVLIDAAGHPLVTFQQKVMSVHGRWKVFRGESTEETDLLFTVKRSSLLQLKTKLDVYLAANTAEDHCDFRIQGSWFERSCVIYAGNSNNIIAQMHKRHTAQSILLGKDTYGVTVNPNVDYAFIVAIIVILEEFNKSDGE
>gnl_Vitvi_Genoscope.12X_GSVIVT01024611001
MEHYTCMVDLLARAGHLEEAHDFIERMPINPDAKLLTAFLSSCCHHKNVELARTVGQKLLQLQPQEAGAYISLSNFYGLVGDLEGVANVRRLMLERGIRKEKACTWIEISRKVHSFESGDRSHPDYLKICKYLEVLIQKMKNIGYVPDTSMVAQNVDELTKEEILLGHSEKLAIALGLMSTHPASDSRSSLTDQLLPDFSFLFLTSPFFADLKYSCRIRSFHFWFTFAEDLISMASSALAYPSDFQIPFDLFISKKHPGLPRGYLGLADSSGTIVYRVNRRSPKHNRVLLDAAGNPLISMRGSHDGSWQCFRGDGSGEDLIFRVERTLNTLTRTEFNIFLGGANCEDSTDFKMKGCPFQRSCTIYKGNSIVAQTSLMYKLGKAFVGRCKFRLTIFPGSGDHAVVMALIVIFFDGRRLSN
>gnl_Vitvi_Genoscope.12X_GSVIVT01030235001
MTVVGPQFCAQYPVDLVIVKKMMTISDGNFAVTDVNGSVIFKVKGTLLSLRDHRVLLDAAGKPIVSLQSKMLSMHRRWQVFRGESSDPKDLLFSTKLSSIIQLKTGLDVFLAANTKEEICDFKLKGSWFDRSCTVYAGNSNTIIAQMHKKHNVQSVVLGKDTFAVTVYPNVDYAFIVALIVILDEINDDKKD
>gnl_Vitvi_Genoscope.12X_GSVIVT01030237001
MTISDGNFAVTDVNGSVIIKVKGTLLSLRDHRVLLDAAGKPIVSLQSKMLSMHRRWKVFRGESSDPKDLLFSTKLSSIIQLKTALNVFLAANTKEEVCDFKLRGSWFDRSCTVYAGNSNTIIAKMHKKYNVQSVVLGKDTFAVTVYTNVDYAFIVALIVILEEINKD
>FraveV4A2_3g39960.t1
MDNSVLIHPTSSEIPVDLFVSKKHPGLPRGDLGFLDSSGNVVYKVTHQSLKSSSNKRVLLDAAGNPLLTLCLSNSGCWQGYKGGEAEDSQLIFRVQRTKNKLTRVELEVFIVGEISTEPATCDFKVKGFPFQKSCNIYSGNLIVAQTSLMYKLHQPFPKRGKFRLTIFPGSVDHALVAALIVIFLD
>FraveV4A2_6g10350.t1
MQQATAPPSDAKASASAVPVAYANPTVAIISPSFCTPYPVDLGIVRKVLTITHGNFVVTDVNGNTVFKVKGAHLSLRDRRVLLDAAGYPIVTFRKKLRSVHERWQVFRGDSTELSNLVFSVKMSSWIQMKTKLDVFLASNTREDAPDFQVKGSWFERSCVVYAGNSSTILAQMHKKHTVSSVLFGKDNFSVTVYPGVDYAFIVALIVILDEINTNDS
>FraveV4A2_6g10360.t1
MAQAIISPNFCSPHPVDLGIVKLVPSGNFSVKDVNGNIVFNVTGTFLSLRRFLVDGAGNPIVTLQKKLPSTHHRWEVYRGDNTDSRNLVFSVKKSSVVQWKTNLHVFLANNEGESAPDFKVKGSWFEQSCVVYAGKSNSSNILAQMHKKHTVTSVLFMKDNFRVTVSPGVDQALIIALIFILHEINSGGSSSGDSV
>FraveV4A2_6g10370.t1
MSYAVPVPATGPSAQPLQNPVTVVSPQFQATYPVDLVITEKTMSIKEGAFTVSDVNGNLMFQIKGSLFSFHDRRTLVDSAGTPIVSFRQKILTAHRRWHVFRGESSDAKNLLFSVKKSSLFQLKTELDVFLAGNTKEQLYDFKVKGSWGERSCTIYDRNNTIIAQMHKKYDLKSLFLGRDAFAVTVYPHVDYAFIVAIVVVLHEINMDRSGQD
>FraveV4A2_6g10371.t1
MSFAVPVPATGPSPQFQATYPVDLVITEKMMSIKEGAFTVSDVNGNLIFQIKGSLFSLHDRRTLVDTAGTPILSFRQKILTAHKRWHVFRGESSDEKDLLFTARKSTFFQLKSELDVFLAGNTKEEAYDFKVKGSWGDRACTIYNADNTIIAQMHKKHDVKSALFGRDSFAVTVYPHVDYAFITAVVVVLHEINIDRSGED
>FraveV4A2_6g10380.t1
MSFSVPMPSAGPSAAPLSTAITVVSSQFLASYPVNLYISEKLVTIKEGAFTVTDVDGKDMFTVEGSFFSLHDTRRLLDSSGTPILTFRQKITTVHRRWQVYRGDSSNSKDLLFSAKKSGLVQFKTELDVFLATNTKEDHHDFKVKGSFREKSCTIYSKDNTILGQMHKDCGVKNSILGKDVFAVTVYPQVDFAFIVAVVVVLHEINQDRKGED
>Maldo_HF_15551
MKQAEPSAPSLASANPDPGSAAHANPTAPIVSPHFCSPNPVVIEIVRKVRTITGDKFVVTDVNGNMIFKVKEAHFSFHDHRVLLDAAGHPIITLRRKFNTAHERWQVFRGDSKDSRDLIFSAKRSSMFQLKAKLDVFLAQNITENVPDFKVKGNWSERSCVIHAGDSSTMLAQMHKKHTVTPVSFGKNNFTVTVYSGIDYAFIVALIAIFCEINTPSSSGSSVGLTAFDNPAAAIISPHFCSSHSMDLAIVRKVLTIREGNFVVTDITGNMIFKVRGSLLFSLHDRRVLLDTAGYPIITLRKKLTSAHDRWQVYRGDSKETRDLIFSAKKSSVVQFKTTLDVFLAHNITEDAPDFKVKGSWHEQSCFIYGGNSSTIVAQMHKKHTVKSVLFGKDNFVVTVYPGIDQAFIVALIVILDEINW
>Maldo_HF_27055
MGRALSPLEALTLLSSILSEKYNISVDAAQTLRFTVRFTLFQDLRFCAQHLAPSVGNDTKSYVVTHQSPKTSSHKRVLLDATGNPLFSLRYHGSWEGYKGGDSKEKDLKFRVKRTKNKLTRTELEVFLVGENSADPACDFKVKGFPFHKSCTIYKGNEIKTHLKVQNFVGTVCLKSKKTEIVAQDESAHEVRVEYEEFKTQITALFLAAHFGNLALVRKLLNYGAFQG
>Maldo_HF_28544
MADIVPASALVHPTSSQIPVDLFVSKKYLGLPHGELGFLDSSGDTVYKVTHQSPKISSHKRVLLDASGNPLFSLHRKDHESLEGYKGGDSEEKDLKFRVKRTKNKLTRTELEVFLVGENSADPACDFKVKGFPFQKSCTIYKGNEIVAQTRDF
>Maldo_HF_37863
MKQAEPSAPPLAYANSAPTAYANPGPTSSANSAPIAYANPAPIAYANPAVAIISPHFCSPHPVDIAIVRKVLTITDGNFVVTDINDKIIFKVKGVRWSRHDRRVLLDTAGYPIVTLRKKLMSAHERWQVFRGDSKDSRNLIFSAKRSSLLQFNTKLDVFLAQNTAENAPDFRVKGSWFERSCTIYAGNSSTIIAQMHKKRTVASMLIGKDNFMVTVYPGIDYAFIVALIVILDEINSDD
>Maldo_HF_37864
MSYAVPVPAAGPSAQPLANPVTVVSPQFLAAYPVDLVITEKMMTIKEGAFTVSDVNGNLMFNIKGSLFSLHDRRVLVDNAGNPIVSFRQKIMTAHRRWQVYRGESSDSKDLLFSAKKASLLQFKTELDVFLAGNTKEDNYDFKVKGSWGERSCTIYTGDNTIIAQMHKKHDIKSHFFGRDAFGVTVYPNVDYAFIVAVVVILHEINMDRSGLD
>Maldo_HF_40048
MADIIPASVPVDPTSSQIPVDLFVSKKHPDLPLGELGFLDSSGSTVYKVTHQSLKTTSHKRVLLDAAGNPLFSLRRKDHGCWEGYKGGDSEEKDLKFRVNRTKNKLTRTELEVFLAGEDSADSACDFKVKGFPFQRSCTIYRGNEIVAETSLMYKLHQLMPKRGKFRLTIFPGPVDHALVAALIVIFLD
>Malba_010292
MADIVPASAPVHPTCSQIPVDLFVSKKHPGLPRGELGFLDSSGDTVYKVTHQSPKTSSHKRVLLDAAGNPLFSLRRKDHGSWEGYKGGDSEEKDLKFRVKRTKNKLTRTELEVFLVGENSADSACDFKVKGFPFQKSCTIYRGNEIVAQTSLMYKLHQLMPKRGKFRLTIFPGPVDHALVAALIVIFLD
>Malba_020200
MIMKQAKPSAPSLASANPDPGSAAHANPTAPIVSPHFCSPNPVVIEIVRKVLTITGDKFVVTDVNGNMIFKVKEAHFSFHDHRVLLDAAGHPIITLRRKFNTAHERWQVFRGDSKDSRDLIFSAKRSSMFQLKAKLDVFLAQNITENVPDFKVNGNWSEGSCVIHAGDSSTMLAQMHKKHTVKPVSFGKNNFTVTVYLGIDYAFIVALIAIFCEINTPSSSGSSGGVTDLLGFIPLN
>Malba_020203
MKEAEAGERLLAYADPSPSAYTNRELTASDNPAAAIISPHYCSSHSMDLAIVRKVLTIREGNFVVTDITGNMIFKVRGSLLFSLQDRRVLLDTAGYPIITLRKKLTSAHDRWQVYRGDSKETRDLIFSAKKSSVVQFKTTLDVFLAHNITEDAPDFKVKGSWHEQSCFIYGGNSSTIVAQMHKKHTVKSVLFGKDNFLVTVYPGIDQAFIVALIVILDEINW
>Malba_037868
MADIIPASVPVDPTSSQIPVDLFVSKKHPGLPLGELGFLDSSGSTVYKVTHQSLKTTSHKRMLLDAAGNPLFSLRRKDHGCWEGYKGGDSEEKDLKFRVNRTKNKLIRTELEVFLAGEDSADSACDFKVKGFPFQRSCTIYRGNEIVAETSLMYKLHQLMPKRGKFRLTIFPGPVDHALVAALIVIFLD
>Malba_045394
MKQAEPSAPPLAYANSAPTAYANPGPTSSANSAPIAYANPAPIAYANPAPIAYANPAVAIISPHFCSPHPVDIAIVRKVLTITDGNFVVTDINDKIIFKVKGVRWSRHDRRVLLDTAGYPIVTLRKKVKRIS
>Malsi_03g004980
MADIIPASVPVDPTSSQIPVDLFVSKKHPDLPLGELGFLDSSGSTVYKVTHQSLKTTSHKRVLLDAAGNPLFSLRRKDHGCWEGYKGGDSEEKDLKFRVNRTKNKLTRTELEVFLAGEDSADSACDFKVKGFPFQRSCTIYRGNEIVAETSLMYKLHQLMPKRGKFRLTIFPGPVDHALVAALIVIFLD
>Malsi_04g015210
MKQAEPSAPSLASANPDPGSAAHANPTAPIVSPHFCSPNPVVIEIVRKVRTITGDKFVVADVNGNMIFKVKEAHFSFHDHRVLLDAAGHPIITLRRKRSSMFQLKAKLDVFLAQNITENVPDFKVKGNWSERSCVIHAGDSSTMLAQMHKKHTVTPVSFGKNNFTCIRGLTTHSLSRLLQFFVRLTLPRARAQASGGSSTSNISPIMKEAEAGERLLAYADPSPSAFTNRELTASDNPAAAIISPHFCSSHSMDLAIVRKVLTIREGNFVVTDITGNMIFKVRGSLLFSLHDRRILLDTAGYPIITLRKKLTSAHDRWQVYRGDSKETRDLIFSAKKSSVVQFKTTLDVFLAHNITEDAPDFKVKGSWHEQSCFIYGGNSSTIVAQMHKKHTVKSVLFGKDNFVVTVYPGIDQAFIVALIVILDEINWRAMTFFFKSETEKHLKERSRSSKPEDELPLLEERSLTTSRESG
>Malsi_11g005140
MADIVPASAPVHPTSSQIPVDLFVSKKHPGLPRGELGFLDSSGDTVYKVTHQSPKTSSHKRVLLDAAGNPLFSLRRKDHGSWEGYKGGDSEEKDLKFRVKRTKNKLTRTELEVFLVGENSADSACDFKVKGFPFQKSCTIYRGNEIVAQTSLMYKLHQLMPKRGKFRLTIFPGPVDHALIAALIVIFLD
>Malsi_12g015790
MKQAEPSAPPLAYANSAPTAYANPGPTSSANSVPIAYANPAPIAYANPAVAIISPHFCSPHPVDIAIVRKVLTITDGNFVVTDINDKIIFKVKGVRWSRHDRRVLLDTAGYPIVTLRKKLMSAHERWQVFRGDSKDSRNLIFSAKRSSLLQFNTKLDVFLAQNTAENAPDFRVKGSWFERSCTIYAGNSSTIIAQMHKKRTVASMLIGKDNFMVTVYPGIDYAFIVALIVILDEINSDD
>Malsi_12g015800
MSYAVPVPAAGPSAQPLANPVTVVSPQFLAAYPVDLVITEKMMTIKEGAFTVSDVNGNLMFNIKGSLFSLHDRRVLVDNAGNPIVSFRQKIMTAHRRWQVYRGESSDSKDLLFSAKKASLLQFKTELDVFLAGNTKEDNYDFKVKGSWGERSCTMYTGDNTIIAQMHKKHDIKSHFFGRDAFGVTVYPNVDYAFIVAVVVILHEINMDRSGQD
>Malsi_12g015810
MTAHRRWQVYRGESSDSKDLLFSAKKASLLQFKSELDVLLAGNTKEDNYDFKVKGSWGERSCTIYTGDNTIIAQMHKKHDIKSHFFGRDASGVTVYPNVDYAFIVAVVVILHEINVDRSGQD
>Malsi_12g015860
MSFSVPVPSAGPSAPPLSNPVVVVSSQFLAPYPVDLVISEKLMTLKEGSFAVSDVNGDIMFSVKGSVFSLHDKRVLVDSAGTPIVTFRQKILTTHRRWQVYKGDSKDLLFSAKKSGVVQLKTELDVFLASNTKEDTHDFKMHKQLGLKSKVLGQDSFSVTVYPQVDFGFIVAVVVVLHEINQDRKGED
>Malsi_14g000020
MIMKQAEPSAPSLASANPDAGSAAHANPTAPIVSPHFCSPNPVVIEIVRKVRTITGDKFLVTDVNGNMIFKVKEAHFSFHDHRVLLDAAGHPIITLRRKFNTAHERWQVFRGDSKDSRDLIFSAKRSSMFQLKAKLDVFLAQNITDNVPDFKVKGNWSERSCVIHAGDSSTMLAHMHKKHTVTPVSFGKNNFTCIRGLTTHSLSRLLQFFVRLTLPRARAQASGGSSTSNISPIMKEAEAGERLLAYADPSPSAFTNRELTASDNPAAAIISPHFCSSHSMDLAIVRKVLTIREGNFVVTDITGNMIFKVRGSLLFSLHDRRILLDTAGYPIITLRKKLTSAHDRWQVYRGDSKETRDLIFSAKKSSVVQFKTTLDVFLAHNITEDAPDFKVKGSWHEQSCFIYGGNSSTIVAQMHKKHTVKSVLFGKDNFVVTVYPGIDQAFIVALIVILDEINWRAMTFFFKSETEKHLKEGSRSSKPEDELPLLEERSLTTSRESG
>Malsi_17g022900
FSPCSSHELTNPGQSLCQKHPGLPRGELGFLDSSGDTVYKVTHQSSKTSSHKHVLLDATGNPLFSLLCKDHGSWEGYKGGDSEEKDLKFRVKITKNKLTRTELEVFLVGENSADLTCNFKIIALFLAAHYGNLALVRKLLSYGAFQG
>Malsy_03g005330
MADIIPASVPVDPTSSQIPVDLFVSKKHPGLPLGELGFLDSSGSTVYKVTHQSLKTTSHKRVLLDAAGNPLFSLRREDHGCWEGYKGGDSEEKDLKFRVNRTKNKLIRTELEVFLAGEDSADSACDFKVKGFPFQRSCTIYRGNEIVAETSLMYKLHQLMPKRGKFRLTIFPGPVDHALVAALIVIFLD
>Malsy_04g015040
MIMKQAEPSAPSLASANPDPGSAAHANPTAPIVSPHFCSPNPVVIEIVRKVRTITGDKFVVTDVNGNMIFKVKEAHFSFHDHRVLLDAAGHPIITLRRKFNTAHERWQVFRGDSKDSRDLIFSAKRSSMFQLKAKLDVFLAQNITENVPDFKVKGNWSERSCVIHAGDSSTMLAQMHKKHTVTPVSFGKNNFTCIRGLTTHSLSRLLQFFVRLTLPRARAQASGGSSISNISPIMKEAEAGERLLAYADPSPSAFTNRELTAFDNPAAAIISPHFCSSHSMDLAIVRKVLTIREGNFVVTDITGNMIFKVRGSLLFSLHDRRVLLDTAGYPIITLRKKLTSAHDRWQVYRGDSKETRDLIFSAKKSSVVQFKTTLDVFLAHNITEDAPDFKVKGSWHEQSCFIYGGNSSTIVAQMHKKHTVKSVLFGKDNFVVTVYPGIDQAFIVALIVILDEINW
>Malsy_11g005130
MADIVPASAPVHPTSSQIPVDLFVSKKHPGLPRGELGFLDSSGDTVYKVTHQSPKTSSHKRVLLDAAGNPLFSLRRKDHGSWEGYKGGDSEEKDLKFRVKRTKNKLTRTELEVFLVGENSANSACDFKVKGFPFQKSCTIYRGNEIVAQTSLMYKLHQLMPKRGKFRLTIFPGPVDHALVAVLIVIFLD
>Malsy_12g016900
MKQAEPSAPPLAYANSAPTAYANPGPTSSANSAPIAYANPAPIAYANPAVAIISPHFCSPHPVDIAIVRKVLTITDGNFVVTDINDKIIFKVKGVRWSRHDRRVLLDTAGYPIVTLRKKLMSAHERWQVFRGDSKDSRNLIFSAKRSSLLQFNTKLDVFLAQNTAENAPDFRVKGSWFERSCTIYAGNSSTIIAQMHKKRTVASMLIGKDNFMVTVYPGIDYAFIVALIVILDEINSDD
>Malsy_12g016910
MSYAVPVPAAGPSAQPLANPVTVVSPQFLAAYPVDLVITEKMMTIKEGAFTVSDVNGNLMFNIKGSLFSLHDRRVLVDNAGNPIVSFRQKIMTAHRRWQVYRGESSDSKDLLFSAKKASLLQFKTELDVFLAGNTKEDNYDFKVKGSWGERSCTIYTGDNTIIAQMHKKHDIKSHFFGRDAFGVTVYPNVDYAFIVAVVVILHEINMDRSGLD
>Malsy_12g016940
MSFSVPVPSAGPSAPPLSNPVVVVSSQFLAPYPVDLVISEKLMTLKEGSFAVSDVNGDIMFSVKGSVFSLHDKRVLVDSAGTPIVTFRQKILTTHRRWQVYKGDSKDLLFSAKKSGVVQLKTELDVFLASNTKEDTHDFKVKGSFKERSCTVYTRENTIIAQMHKQLGLKSKVLGQDSFSVTVYPQVDFGFIVAVVVVLHEINQDRKGED
>Maldo_GDDH_03G1058200
MADIIPASVPVDPTSSQIPVDLFVSKKHPGVPVGELGFLDSSGSTVYKVTHQSLKTTSHKRVLLDAAGNPLFSLRRKDHGCWEGYKGGDSEEKDLKFRVNRTKNKLTRTELEVFLAGEDSADSACDFKVKGFPFQRSCTIYRGNEIVAETSLMYKLHQLMPKRGKFRLTIFPGPVDHALVAALIVIFLD
>Maldo_GDDH_04G1169200
MKQAEPSAPSLASANPDPGSAAHANPTAPIVSPHFCSPNPVVIEIVRKVRTITGDKFVVADVNGNMIFKVKEAHFSFHDHRVLLDAAGHPIITLRRKFNTAHERWQVFRGDSKDSRDLIFSAKRSSMFQLKAKLDVFLAQNITENVPDFKVKGNWSERSCVIHAGDSSTMLAQMHKKHTVTPVSFGKNNFTVTVYSGIDYAFIVALIAIFCEINTPSSSGSSVGVTDLHGFTTS
>Maldo_GDDH_04G1169400
MKEAEAGERLLAYADPSPSAFTNRELTASDNPAAAIISPHFCSSHSMDLAIVRKVLTIREGNFVVTDITGNMIFKVRGSLLFSLHDRRILLDTAGYPIITLRKKLTSAHDRWQVYRGDSKETRDLIFSAKKSSVVQFKTTLDVFLAHNITEDAPDFKVKGSWHEQSCFIYGGNSSTIVAQMHKKHTVKSVLFGKDNFVVTVYPGIDQAFIVALIVILDEINW
>Maldo_GDDH_11G1060400
MADIVPASAPVHPTSSQIPVDLFVSKKHPGLPRGELGFLDSSGDTVYKVTHQSPKTSSHKRVLLDAAGNPLFSLRRKDHGSWEGYKGGDSEEKDLKFRVKRTKNKLTRTELEVFLVGENSADSACDFKVKGFPFQKSCTIYRGNEIVAQTSLMYKLHQLMPKRGKFRLTIFPGPVDHALIAALIVIFLD
>Maldo_GDDH_12G1182900
VFPPKKKKCSSTSIISLIIMKQAEPSAPPLAYANSAPTAYANPGPTSSANSAPIAYANPAPIAYANPAVAIISPHFCSPHPVDIAIVRKVLTITDGNFVVTDINDKIIFKVKGVRWSRHDRRVLLDTAGYPIVTLRKKLMSAHERWQVFRGDSKDSRNLIFSAKRSSLLQFNTKLDVFLAQNTAENAPDFRVKGSWFERSCTIYAGNSSTIIAQMHKKRTVASMLIGKDNFMVTVYPGIDYAFIVALIVILDEINSDD
>Maldo_GDDH_12G1183000
MSYAVPVPAAGPSAQPLANPVTVVSPQFLAAYPVDLVITEKMMTIKEGAFTVSDVNGNLMFNIKGSLFSLHDRRVLVDNAGNPIVSFRQKIMTAHRRWQVYRGESSDSKDLLFSGKKASLLQFKTELDVFLAGNTKEDNYDFKVKGSWGERSCTIYTGDNTIIAQMHKKHDIKSHFFGRDAFGVTVYPNVDYAFIVAVVVILHEINMDRSGLD
>Maldo_GDDH_12G1183400
MSFSVPVPSAGPSAPPLSNPVVVVSSQFLAPYPVDLVISEKLMTLKEGSFAVSDVNGDIMFSVKGSVFSLHDKRVLVDSAGTPIVTFRQKILTTHRRWQVYKGDSKDLLFSAKKSGVVQLKTELDVFLASNTKEDTHDFKVKGSFKERSCTVYTRENTIIAQMHKQLGLKSKVLGQDSFSVTVYPQVDFGFIVAVVVVLHEINQDRKGED
>Maldo_GDDH_17G1185800
MADIVPASALVHPTSSQIPVDLFVSKKYLGLPHGELGFLDSSGDTVYKVTHQSPKISSHKRVLLDASGNPLFSLHRKDHESLEGYKGGDSEEKDLKFRVKRTKNKLTRTELEVFLVGENSADPACDFKVKGFPFQKSCTIYKGNEIVAQTRDF
>Maldo_Gala_02g018030
MCMHSCAISDKFKKLKSFHTLPHVMSCKGYARLEDELDDIKLFNEMPTTDNGSIKDDALSQALGPEHRGRLRGGGYGGNGKETNTNDAIQVSTNLKLINFYFLRIHYYNVIRKVHQRVTMVLDTLQKLVLRYNVIEEVHEKLTMLLDKLPKQRSSPNIKRDSVREKKVLKPLLSYNLLVFYEGLHALLNWLRNGQVVAIREIESTNPEAKVHHMVLGPDCWKVWKHPGLPRGELGFLDSSGDTIYKVTHQSPKTSSHKRVLLDATGNPLFSLRCKIMEAGKDTKGEIVRRKT
>Maldo_Gala_03g005030
MADIIPASVPVDPTSSQIPVDLFVSKKHPDLPLGELGFLDSSGSTVYKVTHQSLKTTSHKRVLLDAAGNPLFSLRRKDHGCWEGYKGGDSEEKDLKFRVNRTKNKLTRTELEVFLAGEDSADSACDFKVKGFPFQRSCTIYRGNEIVAETSLMYKLHQLMPKRGKFRLTIFPGPVDHALVAALIVIFLD
>Maldo_Gala_04g014920
MKQAEPSAPSLASANPDPGSAAHANPTAPIVSPHFCSPNPVVIEIVRKVRTITGDKFVVTDVNGNMIFKVKEAHFSFHDHRVLLDAAGHPIITLRRKRSSMFQLKAKLDVFLAQNITDNVPDFKVKGNWSERSCVIHAGDSSTMLAHMHKKHTVTPVSFGKNNFTVTVYSGIDYAFIVALIAIFCEINTPSSSGSSVGLTASDNPAAAIISPHFCSSHSMDLAIVRKVLTIREGNFVVTDITGNMIFKVRGSLLFSLHDRRILLDTAGYPIITLRKKLTSAHDRWQVYRGDSKETRDLIFSAKKSSVVQFKTTLDVFLAHNITEDAPDFKVKGSWHEQSCFIYGGNSSTIVAQMHKKHTVKSVLFGKDNFVVTVYPGIDQAFIVALIVILDEINW
>Maldo_Gala_11g005130
MADIVPASAPVHPTSSQIPVDLFVSKKHPGLPRGELGFLDSSGDTVYKVTHQSPKTSSHKRVLLDAAGNPLFSLRRKDHGSWEGYKGGDSEEKDLKFRVKRTKNKLTRTELEVFLVGENSANSACDFKVKGFPFQKSCTIYRGNEIVAQTSLMYKLHQLMPKRGKFRLTIFPGPVDHALVAALIVIFLD
>Maldo_Gala_12g016970
MKQAEPSAPPLAYANSAPTAYANPGPTSSANSAPIAYANPAPIAYANPAVAIISPHFCSPHPVDIAIVRKVLTITDGNFVVTDINDKIIFKVKGVRWSRHDRRVLLDTAGYPIVTLRKKLMSAHERWQVFRGDSKDSRNLIFSAKRSSLLQFNTKLDVFLAQNTAENAPDFRVKGSWFERSCTIYAGNSSTIIAQMHKKRTVASMLIGKDNFMVTVYPGIDYAFIVALIVILDEINSDD
>Maldo_Gala_12g016980
MSYAVPVPAAGPSAQPLANPVTVVSPQFLAAYPVDLVITEKMMTIKEGAFTVSDVNGNLMFNIKGSLFSLHDRRVLVDNAGNPIVSFRQKIMTAHRRWQVYRGESSDSKDLLFSAKKASLLQFKTELDVFLAGNTKEDNYDFKVKGSWGERSCTIYTGDNTIIAQMHKKHDIKSHFFGRDAFGVTVYPNVDYAFIVAVVVILHEINMDRSGLD
>Maldo_Gala_12g017030
MSFSVPVPSAGPSAPPLSNPVVVVSSQFLAPYPVDLVISEKLMTLKEGSFAVSDVNGDIMFSVKGSVFSLHDKRVLVDSAGTPIVTFRQKILTTHRRWQVYKGDSKDLLFSAKKSGVVQLKTELDVFLASNTKEDTHDFKMHKQLGLKSKVLGQDSFSVTVYPQVDFGFIVAVVVVLHEINQDRKGED
>Pyrco_DAP_Chr11v0.1_26840.1
MADIVPASVPVHPTSSQIPVDLFVSKKHPGLPRGELGFLDSSGETVYKVTHQSLKTSSYKRVLLDAAGNPLFSLRRKDHGSWEGYKGGDSEEKDLKFRVKRTKNKLTRTELEVFLVGENSSDSADFKVKGFPFQKSCTIYRGNEIVAQTSLMYKLHQLMPKRGKFRLTIFPGPVDHALVAALIVIFLD
>Pyrco_DAP_Chr12v0.1_30902.1
MKQAEPSAPPLAYANPAPTAYANPGPTSSANPAPIAYANPAPIAYANPAVAIISPHFCSPHPVDIAIVRKVLTITDGNFVVTDINDKIIFKVKGVRWSRHDRRVLLDTAGYPIVTLRKKLMSAHERWQVFRGDSKDSRDLIFSAKRSSLLQFNTKLDVFLAQNTAENAPDFRVKGSWFERSCTIYAGNSSTIIAQMHKKRTVASMLIGKDNFMVTVYPGIDYAFIVALIVILDEINSDD
>Pyrco_DAP_Chr12v0.1_30904.1
MSYAVPVPAAGPSAQPLANPVTVVSPQFLAAYPVDLVITEKMMTIKEGAFTVSDVNGNLMFNIKGSLFSLHDRRVLVDNAGNSIVSFRQKIMTAHRRWQVYRGESSDSKDLLFSAKKASLLQFKTELDVFLAGNTKEDNYDFKVKGSWGERSCTIYTGDNTIIAQMHKKHDIKSVFFGRDAFGVTVYPNVDYAFIVAVVVILHEINMDRSGLD
>Pyrco_DAP_Chr12v0.1_30907.1
MSFSVPVPSAGPSAPPLSNPVVVISSQFLAPYPVDLVISEKLMTLKEGSFAVSDVNGDIMFSVKGSVFSLHDKRILVDSAGTPIVTFRQKILTTHRRWQVYKGDSKDLLFSAKKSGVVQLKTELDVFLASNTKEDTHDFKVKGSFKERSCTVYTRENTIIAQMHKQLGLKSKVLGQDSFSVTVYPQVDFGFIVAVVVVLHEINQDRKGED
>Pyrco_DAP_Chr3v0.1_05873.1
MADIIPASVPVDPTSSQIPVDLFVSKKHPGLPLGELGFLDSSGSTVYKVTHQSLKTTSHKRVLLDAAGNPLFSLRRKDHGCWEGYKGGDSEEKDLKFRVNRTKNKLTRTELEVFLAGEVSADSACDFKVKGFPFQRSCTIYRGNEVVAETSLMYKLHQLMPKRGKFRLTIFPGPVDHALVAALIVIFLD
>Pyrco_DAP_Chr4v0.1_09555.1
MKQAEPSAPSLESANPDPGSAAHANPTVPIISPHFCSPNPVVIEIVRKVLTITGDKFVVTDVNGNMIFKVKEAHFSFHDHRVLLDAAGHPIITLRRKAKLDVFLAQNITENVPDFRVKGNWSERSCVVHAGDSSTMLAQMQKKHTVTPLSFGKDNLTVTVYSGTDYAFIVALIAIFCEVNTPRAGAHASGD
>Pyrco_DAP_Chr4v0.1_09556.1
MKEAEAGERLLAYADPSPSAYSNRDLIASDNPAAAIISPHFCSSHSMDLAIVRKVLTIREGNFVVADITGNMIFKVRGSLFFSLQDRRVLLDTAGYPIITLRKKLTSAHDRWQVYRGDSKETRDLIFSAKKSSVVQFKTTLDVFLAHNITEDAPDFKVKGSWHEQSCFIYGGNSSTIVAQMHKKHTVQSVLFGKDNFMVTVYPGIDQAFIVALIVILDEINW
>Pyrco_BP1_015834.1
MKQAEPSAPPLAYANPAPTAYANPGPTSSANPAPIAYANPAPIAYANPAVAIISPHFCSPHPVDIAIVRKVLTITDGNFVVTDINDKIIFKVKGVRWSRHDRRVLLDTAGYPIVTLRKKLMSAHERWQVFRGDSKDSRDLIFSAKRSSLLQFNTKLDVFLAQNTAENAPDFRVKGSWFERSCTIYAGNSSTIIAQMHKKRTVASMLIGKDNFMVTVYPGIDYAFIVALIVILDEINSDD
>Pyrco_BP1_024901.1
MKEAEAGERLLAYADPSPSAYSNRDLIASDNPAAAIISPHFCSSHSMDLAIVRKVLTIREGNFVVADITGNMIFKVRGSLFFSLQDRRVLLDTAGYPIITLRKKLTSAHDRWQVYRGDSKETRDLIFSAKKSSVVQFKTTLDVFLAHNITEDAPDFKVKGSWHEQSCFIYGGNSSTIVAQMHKKHTVQSVLFGKDNFMVTVYPGIDQAFIVALIVILDEINCQGFMEEAFSAPVLPEKFFPRPYTRDGENAFVRGALHWIQKNGVQHFIVSFDLSTEVFVEIKMPEPDSKKMRLKVLRTL
>Pyrco_BP1_024902.1
MKQAEPSAPSLESANPDPGSAAHANPTVPIISPHFCSPNPVVIEIVRKVLTITGDKFVVTDVNGNMIFKVKEAHFSFHDHRVLLDAAGHPIITLRRKFNTAHERWQVFRGDSKDSRDLIFSAKRSSMFQLKAKLDVFLAQNITENVPDFKVKGNWSERSCVVHAGDSSTMLAQMQKKHTVTPLSFGKDNFTVTVYSGTDYAFVVALIAIFCEVNTPRAGAHASGV
>Pyrco_BP1_028285.1
MSFSVPVPSAGPSAPPLSNPVVVISSQFLAPYPVDLVISEKLMTLKEGSFAVSDVNGDIMFSVKGSVFSLHDKRILVDSAGTPIVTFRQKILTTHRRWQVYRGDSKDLLFSAKKSGVVQLKTELDVFLASNTKEDIHDFKVKGSFKERSCTVYTRENTIIAQMHKQLGLKSKVLGQDSFSVTVYPQVDFGFIVAVVVVLHEINQDRKGED
>Pyrco_BP1_028288.1
MSYAVPVPAAGPSAQPLANPVTVVSPQFLAAYPVDLVITEKMMTIKEGAFTVSDVNGNLMFNIKGSLFSLHDRRVLVDNAGNPIVSFRQKIMTAHRRWQVYRGESSDSKDLLFSAKKASLLQFKTELDVFLAGNTKEDNYDFKVKGSWGERSCTIYTGDNTVIAQMHKKHDIKSLFFGRDAFGVTVYPNVDYAFIVAVVVILHEINMDRSGLD
>Pyrco_BP1_037157.1
MADIIPASVPVDPTSSQIPVDLFVSKKHPGLPLGELGFLDSSGSTVYKVTHQSLKTTSHKRVLLDAAGNPLFSLRRKDHGCWEGYKGGDSEEKDLKFRVNRTKNKLTRTELEVFLAGEVSADSACDFKVKGFPFQRSCTIYRGNEVVAETSLMYKLHQLMPKRGKFRLTIFPGPVDHALVAALIVIFLD
>Pyrco_BP1_041017.1
MADIVPESVPVHPTSSQIPVDLFVSKKHPGLPRGALGFLDSSGETVYKVTHQSLKTSSYKRVLLDAAGNPLFSLRRKDHGSWEGYKGGDSEEKDLKFRVKRTKNKLTRTELEVFLVGENSSDSADFKVKGFPFQKSCTIYRGNEIVAQTSLMYKLHQLMPKRGKFRLTIFPGPVDHALVAALIVIFLD
>Pyrco_BP_DH_03g04650
MADIIPASVPVDPTSSQIQIDLFVSKKHPGLPLGELGFLDSSGSTVYKVTHQSLKTTSHKRVLLDAAGNPLFSLRRKDHGCWEGYKGGDSEEKDLKFRVNRTKNKLTRTELEVFLAGEVSADSACDFKVKGFPFQRSCTIYRGNEVVAETSLMYKLHQLMPKRGKFRLTIFPGPVDHALVAALIVIFLD
>Pyrco_BP_DH_04g14990
MKQAEPSAPSLESANPDPGSAAHANPTVPIISPHFCSPNPVVIEIVRKVLTITGDKFVVTDVNGNMIFKVKEAHFSFHDHRVLLDAAGHPIITLRRKFNTAHERWQVFRGDSKDSRDLIFSAKRSSMFQLKAKLDVFLAQNITENVPDFRVKGNWSERSCVVHAGDSSTMLAQMQKKHTVTPLSFGKDNLTVTVYSGTDYAFIVALIAIFCEVNTPRAGAHASGD
>Pyrco_BP_DH_04g15000
MKEAEAGERLLAYADPSPSAYSNRDLIASDNPAAAIISPHFCSSHSMDLAIVRKVLTIREGNFVVADITGNMIFKVRGSLFFSLQDRRVLLDTAGYPIITLRKKLTSAHDRWQVYRGDSKETRDLIFSAKKSSVVQFKTTLDVFLAHNITEDAPDFKVKGSWHEQSCFIYGGNSSTIVAQMHKKHTVQSVLFGKDNFMVTVYPGIDQAFIVALIVILDEINW
>Pyrco_BP_DH_11g04990
MADIVPASVPVHPTSSQIPVDLFVSKKHPGLPRGELGFLDSSGETVYKVTHQSLKTSSYKRVLLDAAGNPLFSLRRKDHGSWEGYKGGDSEEKDLKFRVKRTKNKLTRTELEVFLVGENSSDSADFKVKGFPFQKSCTIYRGNEIVAQTSLMYKLHQLMPKRGKFRLTIFPGPVDHALVAALIVIFLD
>Pyrco_BP_DH_12g17170
MIRSIFKVKGVRWSRHDRRVLLDTAGYPIVTLRKKLMSAHERWQVFRGDSKDSRDLIFSAKRSSLLQFNTKLDVFLAQNTAENAPDFRVKGSWFERSCTIYAGNSSTIIAQMHKKRTVASMLIGKDNFMVTVYPGIDYAFIVALIVILDEINSDD
>Pyrco_BP_DH_12g17190
MSYAVPVPAAGPSAQPLANPVTVVSPQFLAAYPVDLVITEKMMTIKEGAFTVSDVNGNLMFNIKGSLFSLHDRRVLVDNAGNPIVSFRQKIMTAHRRWQVYRGESSDSKDLLFSAKKASLL
>Pruav_sc0000028.1_g880.1.mk
MLNSYLPLLREFIPSAASEIESDLSANSSKQGLGVQSEEDEKNTRAELEVFLVRENSADSTCDFKVKGFPYQVSCTIYIGNDIVAQVDKGYPCDFRANREGFAENGGRWELHIIQPIFPESHNKSFKTFPFDISAKAPIE
>Pruav_sc0000375.1_g380.1.mk
MTDLMETSVPVSCTNSQIPVDLFVSKKHPGLPRGELGFVDSSGNTVYKVTRQSLTSSSNKRVLLDAAGNPLFALCRNDKGCWQGYKGGDAGEKDLVFRVKRTKSKLTRTELEVFLVGENSADSTCDFKVKGFPYQRSCTIYTGNDIVAQTSLMYKLHQLFPKRGKFRLTIFPGSVHHALVAALIVIFLD
>Pruav_sc0001341.1_g680.1.mk
SDVNGNIILKVKGDHLLDTAGYPIVTLGQKVLIGDIFHTMTQPEASAVAVVSPHFCSPYPVDIAIVRKLLTITDGSFVVTDVNGNIILKVKGDHLLDTAGYPIITLRQKMRKKSTVKSELLGKDHFMVTVYPGIDYAFIVALIVILDGINTASIPTVPN
>Pruav_sc0001341.1_g720.1.mk
MRQPEASAPSLANANPASLEYADPGTTAYAHPAVSIVSPHFCSPQPVDIAIVRKGLIITDGKYEVSDVNGNVIFKVKRDDLSLLARMILLDTAGYPIISLRKKFLSAHERWQVFRGDSTETRDLIFSATSVFVGKILQMHKKRTVESVLFGEDKFMVTVYPGIDSAFIIALI
>Pruav_sc0001341.1_g730.1.br
MSYAVPVPAAGPSAQPLANPVTVVSPQFQATYPVDLVITEKMMTLKEGAFTVSDVNGNLMFKIKGSLFSLHDRRVLLDGAGNPILSFRQKRRVEELTQSQRGALDKFIIKEPQGLVENLENVGHDEQANENVENLGHALNHVTRKIKWFNFDIC
>Pruav_sc0001341.1_g740.1.mk
MSYAVPVPAAGPSAQFQATYPVDLVITEKMMSLKEGAFTVSDVNGNLMFKIKGSLFSLHDRRVLLDGAGNPILSFRQKILTAHRRWHVYRGESSEAKDLLFTAKKSSLFQFKTELDVFLAANTKEEQYDFKVKGSWGERSCTIYTGDNTIIAQMHKKHDVKSALFGRDAFGVTVYPHVDYAFIVAVVVVLHEINMDRSGED
>Pruav_sc0001502.1_g030.1.mk
MKQPEASAPSLAYANPAPLEYADPGTIAYAHPAVAIVSPHFCSPQPVDLAIVRKVLTITDGNFVVSDINGNIIFKVKGARLSLRDHRILLDTAGYPIITLRKKMHKKRTVQSVLFGKDNFMVTVYPGIDYAFIIALIMHKKHDVKSALFGRDAFGVTVYPHVDYAFIVAVVVVLHEINMDRSGED
>Pruav_sc0001502.1_g100.1.mk
ILTAHRRWQVYKGDSSDSKDLLFSAKKSGVIQLKTELDVFLASNTKEDTHDFKVKGSFKERSCTIYTKENTIIAQMHKQVGVKNRVLGQDAFSVTVYPQVDFGFIVAVVVILHEINQDRKGED
>Pyrusco0g046630.1
MKEAEAGERLLAYADPSPSAYSNRDLIASDNPAAAIISPHFCSSHSMDLAIVRKVLTIREGNFVVADITGNMIFKVRGSLFFSLHDRRVLLDTAGYPIITLRKKLTSAHDRWQVYRGDSKETRDLIFSAKKSSVVQFKTTLDVFLAHNITEDAPDFKVKGSWHEQSCFIYGGNSSTIVAQMHKKHTVQSVLFGKDNFMVTVYPGIDQAFIVALIVILDEINW
>Pyrusco0g046640.1
MKQAEPSAPSLESANPDPGSAAHANPTVPIISPHFCSPNPVVIEIVRKVLTITGDKFVVTDVNGNMIFKVKEAYFSFHDHRVLLDAAGHPIITLRRKFNTAHERWQVFRGDSKDSRDLIFSAKRSSMFQLKAKLDVFLAQNITENVPDFKVKGNWSERSCVVHAGDSSTMLAQMQKKHTVTPLSFGKDNFTVTVYSGTDYAFVVALIAIFCEVNTPRAGAHASGV
>Pyrusco4g006150.1
MKEAEAGERLLAHADPSPSAYSNRDLIASDNPAAAIISPHFCSSHSMDLAIVRKVLTIREGNFVVADITGNMIFKVRGSLFFSLHDRRVLLDTAGYPIITLRKKLTSAHDRWQVYRGDSKETRDLIFSAKKSSVVQFKTTLDVFLAHNITEDAPDFKVKGSWHEQSCFICRGNSSTIVAQMHKKHTVKSVLLGKDNFMVTVYPGIDQAFIVALIVILDEINW
>Pyrusco4g006160.1
MKQAEPSAPSLESANPDPGSAAHANPTVPIISPHFCSPNPVVIEIVRKVLTITGDKFVVTDVNGNMIFKVKEAYFSFHDHRVLLDAAGHPIITLRRKFNTAHERWQVFRGDSKDSRDLIFSAKRSSMFQLKAKLDVFLAQNITENVPDFKVKGNWSERSCVVHAGDSSTMLAQMHKKHTVTPLSFGKDNFTVTVYSGTDYAFIVALIAIFCEVNTPRAGAQASGD
>Pyrbe_006591
MADIVPESVPVHPTSSQIPVDLFVSKKHPGLPRGELGFLDSSGDTVYKVTHQSLKTSSHKRVLLDAAGNPLFSLRRKDHGSWEGYKGGDSEEKDLKFRVKRTKNKLTRTELEGFLVGENSSDSACDFKVKGFPFQKSCTIYRGNEIVAQTSLMYKLHQLMPKRGKFRLTIFPGPVDHALVAALIVIFLD
>Pyrbe_006606
MADIVPESVPVHPTSSQIPVDLFVSKKHPGLPRGELGFLDSSGDTVYKVTHQSLKTSSHKRLLLDAAGNPLFSLRRKDHGSWEGYKGEDSEEKDLKFRVKRTKNKLTRTELEVFLVGENSSDSACDFKVKGFPFQKSCTIYRGNEIVAQTSLMYKLHQLMPKRGKFRLTIFPGPVDHALVAALIVIFLD
>Pyrbe_012013
MKQAEPSAPPLAYANPAPTAYANPGPTSSVNPAPIAYANPAPIAYANPAVAIISPHFCSPHPVDIAIVRKVLTITDGNFVVTDINDKIIFKVKGVRWSRHDRRVLLDTAGYPIVTLRKKLMSAHERWQVFRGDSKDSRDLIFSAKRSSLLQFNTKLDVFLAQNTAENAPDFRVKGSWFERSCTIYAGNSSTIIAQMHKKRTVASMLIGKDNFMVTVYPGIDYAFIVALIVILDEINSDD
>Pyrbe_012014
MSYAVPVPAAGPSAQPLANPVTVVSPQFLAAYPVDLVITEKMMTIKEGAFTVSDVNGNLMFNIKGSLFSLHDRRVLVDNAGNPIVSFRQKIITAHRRWQVYRGESSDSKDLLFSAKKASLLQFKTELDVFLAGNTKEDNYDFKVKGSWGERSCTIYTGDNTIIAQMHKKHDIKSHFFGRDAFGVTVYPNVDYAFIVAVVVILHEINMDRSGLD
>Pyrbe_012020
MSFSVPVPSAGPSAPPLSNPVVVVSSQFLAPYPVDLVISEKLMTLKEGSFAVSDVNGDIMFSVKGSVFSLHDKRILVDSAGTPIVTFRQKILTTHRRWQVYKGDSKDLLFSAKKSGVVQLKTELDVFLASNTKEDTHDFKVKGSFKERSCTVYTRENTIIAQMHKQLGLKNKVLGQDSFSVTVYPQVDFGFIVAVVVVLHEINQDRKGED
>Pyrbe_034665
MADIIPASVPVDPTSSQIPVDLFVSKKHPGLPLGELGFLDSSGSTVYKVTHQSLKTTSHSACCLTPPEILCFLCAVKILPEPSWKCFLAGEDSADSACDFKVKGFPFQRSCTIYRGNEVVAETSLMYKLHQLMPKRGKFRLTIFPGPVDHALVAALIVTFLD
>Pyrbe_039619
MKQAEPSAPSLESANPDPGSAAHANPTVPIISPHFCSPNPVVIEIVRKVLTITGDKFVVTDVNGNMIFKVKEAYFSFHDHRVLLDAAGHPIITLRSKFNTAHERWQVFRGDSKDSRDLIFSAKRSSMFQLKAKLDVFLAQNITENVPDFKIKGNWSERSCVVHAGDSSTMLAQMHKKHTVTPLSFGKDNFTVTVHSGTDYAFIVALIAIFCEVNTPRARAHASAV
>Pyrbe_039620
MKEAEAGERLLAHADPSPSAYSNRDLIASDNPAAAIISPHFCSSHSMDLAIVRKVLTIREGNFVVADITGNMIFKVRGSLFFSLHDRRVLLDTAGYPIITLRKKLTSAHDRWQVYRGDSKETRDLIFSAKKSSVVQFKTTLDVFLAHNITEDAPDFKVKGSWHEQSCFIYGGNSSTIVAQDNFMVTVYPGIDQAFIVALIVILDEINW
>Pyrpy_N_03g0610.1
MADIIPASVPVDPTSSQIPVDLFVSKKHPGLPLGELGFLDSSGSTVYKVTHQSLKTTSHRRVLLDAAGNPLFSLRRKDHGCWEGYKGGDSEEKDLKFRVNRTRNKLTRTELEVFLAGEDSADSACDFKVKGFPFQRSCTIYRGNEVVAETSLMYKLHQLMPKRGKFRLTIFPGPVDHALVAALIVIFLD
>Pyrpy_N_04g1368.1
MKQAEPSAPSLESANPDPGSAVHANPTVPIISPHFCSPNPVVIEIVRKVLTITGDKFVVTDVNGNMIFKVKEAYFSFHDHRVLLDAAGHPIITLRRKFNTAHERWQVFRGDSKDSRDLIFSAKRSSMFQLKAKLDVFLAQNITENVPDFKVKGNWSERSCVVHAGDSSTMLAQMHKKHTVTPLSFGKDNFTVTVHSGTDYAFIVALIAIFCEVNTPRAGAHASAV
>Pyrpy_N_04g1369.1
MKEAEAGERLLAHADPSPSAYSNRDLIASDNPAAAIISPHFCSSHSMDLAIVRKVLTIREGNFVVADITGNMIFKVRGSLFFSLHDRRVLLDTAGYPIITLRKKLTSAHDRWQVYRGDSKETRDLIFSAKKSSVVQFKTTLDVFLAHNITEDAPDFKVKGSWHEQSCFIYGGNSSTIVAQMHKKHTVKSVLLGKDNFMVTVYPGIDQAFIVALIVILDEINW
>Pyrpy_N_11g0463.1
MADIVPESVPVHPTSSQIPVDLFVSKKHPGLPRGELGFLDSSGDTVYKVTHQSLKTSSHKRVLLDAAGNPLFSLRRKDHGSWEGYKGGDSEEKDLKFRVKRTKNKLTRTELEVFLVGENSADSACDFKVKGFPFQKSCTIYRGNEIVAQTSLMYKLHQLMPKRGKFRLTIFPGPVDHALVAALIVIFLD
>Pyrpy_N_12g1136.1
MKQAEPSAPPLAYANPAPTAYANPGPTSSVNPAPIAYANPAVAIISPHFCSPHPVDIAIVRKVLTITDGNFVVTDINDKIIFKVKGVRWSRHDRRVLLDTAGYPIVTLRKKLMSAHERWQVFRGDSKDSRDLIFSAKRSSLLQFNTKLDVFLAQNTAENAPDFRVKGSWFERSCTIYAGNSSTIIAQMHKKRTVASMLIGKDNFMVTVYPGIDYAFIVALIVILDEINSDD
>Pyrpy_N_12g1137.1
MSYAVPVPAAGPSAQPLANPVTVVSPQFLAAYPVDLVITEKMMTIKEGAFTVSDVNGNLMFNIKGSLFSLHDRRVLVDNAGNPIVSFRQKIMTAHRRWQVYRGESSDSKDLLFSAKKASLLQFKTELDVFLAGNTKEDNYDFKVKGSWGERSCTIYTADNTIIAQMHKKHDIKSHFFGRDAFGVTVYPNVDYAFIVAVVITTAHRRWQVYRGESSDSKDRLFSAKKASLLQFKTELDVFLAGNANEDNYDFKVKGTGPSAPPLSNPVVVVSSQFLAPYPVDLVISEKLMTLKEGSFAVSDVNGDIMFSVKGSVFSLHDKRILVDSAGTPIVTFRQKILTTHRRWQVYKGDSKDLLFSAKKSGVVQLKTELDVFLASNTKEDTHDFKVKGSFKERSCTVYTRENTIIAQMHKQLGLKSKVLGQDSFSVTVYPQVDFGFIVAVVVVLHEINQDRKGED
>Rosch_v2.0_Chr3g0461171
MQQASAPPSGANPSASAVPVAYANPTVAIISPNFCTPYPVDLGIVRKVLTITDGNFVVTDVNGNTVFKVKGAHLSLRDRRVLLDAAGYPIVTFRKKLRSVHERWQVFRGDSTESSNLVFSVKQSSMIQMKTKLDVFLANNTGEYAPDFQVKGSWFERSCVIHAGNSSTIIAQMHKKHTVSSVLFGKDNFSVTVYPGVDYAFIVALIVILDEINADS
>Rosch_v2.0_Chr3g0461181
MAQAIISPHFCSPYPVDLGIVRQVLSGNFSVKDVNGNTVFKVKGAFLSLRERRVLVDGAGNPIVTLQKKLLSTHHRWEVYRGDSTDSGNLVFSVKKSSVVQLKTKLHVFLANNKGEYAPDFKVKGSWFEQSCVVYSGKSKSSNILAEMHKKHTVTSVLFGKDNFMVTVYPGVDQALIVALIFILNEMNFSGSGSNSGSGGD
>Rosch_v2.0_Chr3g0461221
MSYAVPVPAAGPSSQPLANLVTVVSPQFQATYPVDLVITEKMMSIKEGAFTVSDVNGNVMFQIKGSLFSFHDRRTLVDSAGTPIVSFRQKILTAHRRWHVFRGESSDAKDLLFSVKKSSLFQLKTELDVFLAVNTKEQAYDFKVKGSWGERSCTIYDGNNNIIAQMHKKHDLKSMFFGRDAFAVTVYPHVDYAFIVAIVVVLHEINMDRSGQD
>Rosch_v2.0_Chr3g0461231
MSYAVPVPATGPSAQPLANPITVVSPQFQATYPVDLVITEKMMTIKEGDFTVSDVNGNVMFQVKGSLFSLHDRRTLVDSAGTPILSFRQKIMTAHKRWHVFRGESSDEKDLLFTARKSSFFQLKTELDVFLAGNTKEEAYDFKVKGSWGERSCTIYNGDNTIIAQMHKKHDLKSSLFGRDAFSVTVYPHVDYAFITAIVIVLHEINMDRSGED
>Rosch_v2.0_Chr3g0461241
MPSAGPSPTPLSNPTTVVSSQFLASYPVDLYISEKLITIKEGAFTVTNVDGEVMFTVKGSFFSLHDTRQLLDSAGTPIPTFRKKIISIHRRWKVYRGDSSSRKDLLFSAKKSGLVQIKTELDVFLATNTKELDQHDFKVKGSFRDKACVNDIGVNCNSNPNIGVEHNNNPIRIQQLTPAIKCAYNIIKTQSGLQSRILSRKQNTPSQDKKEPLHQDKCPLCCCKSHHKLNRDMY
>Rosch_v2.0_Chr3g0461261
MILIPNTPSPSPIISPKYCNFYPISISIVREVKTLATDDDVSILVVKNADGNTIVGAKQKFYWFRHDRLVLYNAAGKPFDFHLDTKLKVFLAKNKTKNAPDFKLKGNWFERSCAVYAKNSSTIVAEMNKKCTVDSVLFKKDNFMVTVYPGMDYAFIVALFVILDVGF
>Rosch_v2.0_Chr5g0071971
MDNSVLTNPTNTEIPVDLFVSKKHPGLPRGDLGFLDSAGNVVFKVTHQSLKSSSNKRVLLDAAGNPLLTLCLSNSGCWLGYKGGQAEENQFIFRVQRTKNKLTRIELEVFIGGEISTEATCDFKVKGFPFQKSCSIYSGNDIVAQTSLMYKLHQPFPKRGKFRLTIFPGSVDHALVAALIVIFLD
>Rubch_LG01.598
MAQAIVGPHFCSPYPVDLGIVRQVMSGDFEVKNITDNTVFKVNKKAFFSLRDRRVLVDPHGYPIVTLQKKLLSTHHRWEVYRGNSTDSSNLVFSVKKSSVFQLKEKLHVFLAKNTEEYEPDFKVNGNWFEQSCVVYAGKSKSSNIVAQMHKKRTVTSVLFRKDNFMVTVYPGIDQAFIVALIVILDEMNSSPSPGSVSGAI
>Rubch_LG03.4839
MDTSVIHPTNSQIPVDLFVSKKHPGLPRGDLGFVDSSGNIVYKVTHQSLKSSSNTRVLLDATGNSLFTLCLSNSGCWQGYKGGEAEENQLIFKVQRTKSKLTRTELEVLFVGETSTESTSDFKMKGFPFQKSCTIYKGNDIVAQTSLMYKLHQLFPKRGKFRLTIFPGSVDHALVAALIVIFLD
>Rubch_LG06.4653
CSFQPVNISIVREVQTVKKKFYWFRRDQLILYNASGNPIRNQIFNVPVQYKISCFLSKQRASTMNAPDFKVKGSWMERSCVICTCYDNFLVRVYPGIDYASIVALIVILDAVHRVS
>Rubch_LG06.4654
MPSAGPSAPPLSNPITVVSSQFLASYPVDLFITEKLMTIKEGAFSVSDADGRDMFTVKGSVFSLHDTRQLLDSAGTPLLTFRQKHIGDGEYIEEIADSKDLLFSAKKSGLVQLIKTELDVFLATNTKEDQHDFKVKGSFRERSCTIYNKDNTIIAQMHKDHGIKNRVLGKEVFSVTVYPQVDFAFIVAVVVVLHEINQDRSGKD
>Rubch_LG06.4655
MSSYAVPVPAAGPSAQPLANPVTVVSPQFQATYPVDLVITEKMLSIKEGAFTVSDVNGNLMFQIKGSVFSLHDRRTLVDSAGTPILSFRQKILTAHRRWQTELDVFLAGNSKEEAYDFKVKGSWGERSCTMYNGNNTIIAQMHKKHDLKSAFFGRDAFAVTVYPHVDYAFIVAIVVVLHEINMDRSGED
>Rubch_LG06.4656
MAQAIIGPHFCSPYPVDLGIVRQVLSGDFAVKDINGNTVLKVKEAFLSLRDRRVLVDAHGYPIVTLQKKLLSTHHRWKVYRGDSTDSRNLVFSVKKSSMLQLKTNLHVFLANNTGEYAPDFKVKGNWFEQSCVVYAGESKSSNIVAQMHKKHTVTSLLFGKDNFMVIVYPGIDQAFIVALIVILDEMNSSGSHSGGE
>Rubch_LG06.4657
MYGTRFGLSPTCSNDFNLQASWPGDGAPLADANPSASAAPVAYANPAVAIISPQFCTPYPFDLGIVRKVLTITDGNFVVTDVNGNTVFKVRGAHLSLRDRRVLLDAAGYPIVTLRKKLMSAHERWQVFRGDSTELSNLVFSVKQSSMVQMKTKLDVFLANNTREYAPDFKIKGSWFERSCVVHAGNSSTIIAQMHKKHTVSSVLFGKDNFMVTVYPGIDYAFIVALIVILDEINTSES
>Ruboc_01_G01180
AFLSLRDRRVLVDAHGYRIVTLQKKWKKKLHVFLAKNTGEYAPDFKVKGNWFEQSCVVYAGTSESSNIVAQVHKKHTVTSALFGKDNFMVTVYPGIDQAFIVALRDGTSHRAVWAAASPKFLSLSLSVSNSHPNPVKLVT
>Ruboc_03_G31872
MDTSVIHPTNSQIPVDLFVSKKHPGLPRGDLGFVDSSGNIVYKVTHQSLKSSSNTRVLLDATGNSLFTLCLSNSGCWQGYKGGEAEENQLVFKVQRTKSKLTRTELEVLFVGETSTESTSDFKMKGFPFQKSCTIYKGNDIVAQTSLMYKLHQLFPKRGKFRLTIFPGSVDHALAAALIKELVFNQFLKIPHTQN
>Ruboc_06_G05679
MKQASAPPADANPSASPAPVVYANPAVAIISPHFCTPYPFDLGIVRKVLTITDGNFVVTDVNGNTVFKVRGAHLSLRDRRVLLDSAGYPIVTLRKKLRSAHERWQVFRGDSTELSNLVFSVKQSSMVQMKTKLDVFLANNTREYAPDFKVKGSWFERSCVVYAGNSSTIIAQMHKKHTVSSVLFGKDNFMVTVPYPVDLGIVRQVLSGDFAVKDINGNTVFKVKEAFLSFRDRRVLVDAHGYPIVTLQKKLLSTHHRWKVYRGDSTDSSNLVFSVKKSSILQWKTKLHVFLANNTGEYAPDFKVKGNWCEQSCVVYAGKSKSSNIVAQMHKKHTVTSVLFGKDNFMVTVYPGIDQAFIVAIIPLANPVTVVSPQFQATYPVDLVITEKTLSIKEGAFTVSDVNGNLMFQIKGSFFSLHDRRTLVDSAGTPILSFRQKILTAHRRWHVFRGESSDDKDLLFTAKKSSLFQLKTELDVFLAGNSKEEAYDFKVKGSWGARSCTIYNGNNTIIAQMHEKHDLKSAFFGRDAFAVTVYPHVDYAFIVAIVVFLASYPVDLFITEKLMTIKEGAFSVSDADGKDMFTVKGSVFSLHDTRQLLDSAGTPLLTFRQKIITAHRRWRVYRGDSSDSKDLLFSAKKSGLVQLIKTELDVFLATNTKEDQHDFKVKGSFRERSCTIYNKDNTIIAQMHKDHGIKNRVLGKDVFSVTVYPQVDFAFIVAVVVVLYEINQDRSGKD
