# Supplementary material for: Transcriptomics of long‐term, low oxygen storage coupled with ethylene signaling interference suggests neofunctionalization of hypoxia response pathways in apple ( Malus domestica )
Source: Plant Direct. 2024 Dec 20;8(12):e70025. doi: 10.1002/pld3.70025 (PMC11660084; doi:10.1002/pld3.70025)
Supplement: Supplementary file 2 — Data S2: Homologs of all 606 hypoxia response genes identified in this study across 42 representative species of land plants). [file PLD3-8-e70025-s004.gz › 01-integratedGeneFamilies_dir/4173.fna]

>gnl_Ambtr_v1.0_evm_27.model.AmTr_v1.0_scaffold00066.79
ATGGAGGAAGATATTGCATCAATTGTAGAAATGGAGGATCAGGATGTATCAAATGAAGCTTATACTGATTCCCCAAAAGACCCAACTTCTGGATCTCTTAGTTCTAATGGGGAATCAATATGTTCAGACATGGAAATCAGTGAAAATCAGTTTTTGAGGGAAGGCTCTGAGAGAGGTGAGGGGAGTAACGTGGTCTTTTGCAAAGAATCACACCTTTCCAAGAAAGAACAATTACAAAATAACTTCAAATCAGAGGCTACAACATTTGATTTCAGTAAAAAGGATGGAAATGGCCAAGACAGAAGGCTCAACAGACAGGAACGAATAGAACTGGGTCGAATATTTCAGGGTGCCATGAGCTCTCTGGATTGGGAACGTGCAGAGAGCTTACTTCCATTAGTGGACACTCAAACTCTTAATGACTTACTGTGCATTGCACTGGATTCTATCTGGTTTTTGAGCACTGAGCAAGAGATTCAAGGGGCTTCAGGGTTGATCGAGAGGATCATTTTGAGTGGGGCTTATGATTTCACACGTGCAGCTCTTAGAACCTCTTTTCTAGCTTCGTGTGTCTCGGCTTGTCGGAGCCGGACCATGAACTTGGCTGATACAGTGACTGTCATGGCTCAAAGGTTGCGTGAACGTCTTCAAGAATGTAATGGTGATGAAGTCCTTAAGGCTGAAGCAGGAGCCAAAGTTCAAAAGTTCACTGAATGGGCTTTGAAATGCATAGGCTCCCATTCTCGCAGTCGTGGGGATAGAGAAGGCGCAGTTCACAACTCTGCCACTGAAATTCAACTTCAACTTTCAGCATTTGGGGTATTTCTTGATCTTGCCGGTCATAATCTTACTGGAAAGGATTTTAGCGAGGCATTCGACGCTGCCTGCTTCCCTCTAACTCTATTTTCTAGTTCTTTTGATCCGGGCTGGGCATCAGGGATTTCAGCAACTGCTATACGAGGATTACTCGGGATGTTGGTGGAGGGGGGTGCTGATAATGTCAACCAATGTTTTCTTGAAGCCTCACGTTTTGGGAGCACAGAGCTTGTGCGCATTTTGCTTCAGATCGCCCAACGTAATAGTTTGGACGTGGATGTGGATCTCGCCCTGGGCTTTGCCGCACACTATGGCAAGATTGGGACAATGGAATGCTTGGTTGATGAGGGCCATGCCTCCGCCTTCCTTGGCCCCTTGATGCGCGCTGCGGAGCGTGGGTGCGCCCCAGTTGTGCAATGGTTTGTGGGCCGGGGGTGCCGTGACATGGAGCTATGCCTCGCGCTCACTGCAGCCGCCTCTGCTGGCCGTGCCCACATTGCTGCCCTCCTCCTCCCCCTTGTCCCCGGACCCCTCCTCCAAGCACTAAGCACTGAGATCCTCAAAGCCGCAGGTGCAGCCTCCCTGGAGGGTATCACCTTCTTGCTCCAATCCAACTTCCTCGGCTCCCCTGAGGCCACCTACACTGCATCTGACATAGTGGCCAAATGCGAGGATGAGGGGGTGAAGTCCAAGCTGAAAGAATTTTTGATTGAGAATTGGTCTGAAGAGGCATTCATGAAGGGGAGGGAGGAATCAAGGGACCATTATGTCAACGTGATGAGGGTGGTGTCGAGGGGAGGCTCAGAGTTGAGCATAGGGGATTTGCCTGTGGAGCTTAGGGTGGGGATTGCGTACCTTCCGTTGTATAGGGAGTGTGTGGCTTGCGGTGGGAAGCTGTTGTCCCAGAGGCTGAGGGGGCAGGTGGTGGAGGCAGTGTGGAGGCTCGGGGCAGGGGATGTCGCATCGATGAGCTCACAGGATGAGCTGCTCACTGTGTTTGAGCGCCACTTGCCGCCTTTTTTGATTAGGGCCTCG
>gnl_Ambtr_v1.0_evm_27.model.AmTr_v1.0_scaffold00169.18
ATGGAAGAGGAAATTGTTTTTATGGATGAAGATTCAACTTACGAATTGAAGAGTGGACCCATGCAAGATGCGTTCATGCACCGAGAAGATGTGGGTGGAGTCAATTTGCTGTGTCATGACTTGAATGGTGAGAATTCTGGGTTTGGTCATGTTGGCAAAGGTGCGATGAGGGTTTCAGAGAGAGGGGAATGTAGCAGAGATGTAAGCTCTTCTGATAGATTTAGTGATGTTTGTGAAGAAAATTCTGAGATGGTTCCAATTGATGAGAATTCTGATACATTTAGAGGGGTTTGTGGTGAGAATTCTGATATGGGTGTCAGCAATAAGAGTTCTGACAAATTTAGAGGGGTTTGTAGGGAGAAATCTGAGATGGATAGCAAGGCTAAGTGCTCCGACAAATTTAGAGGGGTTTGTAGAGAGAATTCTAAGATAGGTAGCAAGGAAAGGCAATCAGATAAATTTAGGAGAGTTTGTGGTGAAAATTCAGAGATGCATGCTAAGAATAAGAGCTCTGATGACCTGAGGACAAGTAAAAATGAAAGGATAGAGCTTGGGAGGAAGTTTCAAACTGCAGTAAGCTCTCATAATTGGGAATTTGCAGAGAGTTTGATCCCTTTGGCTGATACGCAAAGGCTGAATGATGCTTTGTGTATTGCTTTGGATTCAGTCTGGTTTTTGAGGACAGAGTCAGAGCTTCATGGGATTACTGGTTTGATTAGAAAGCTTATTTCAAGTGGAGCAAACGACTTCACCAGAGCAGCCTTGAGGACTTCATTTCTCGCGTCATGTGTCTCAGCTTGGAGGAGCCAAACAATGAGCTTGGCGGACACAGTTAATGTCATGGCCCAAAGATTGAGTGAGCGCCTTGAAGAGTGCAATGGAGATGAGGTTTTGAAGGCCGAAGCTACTGCCAAAGTTCAGAGATTCACAGAATGGGCTCTCAAATGCATTGGTTTCCATTCACGTTGCCAAGGTAGTAAAAACTCTGTATTGCATAGCTCAGCCGTTGAAATTCAACTCCAGCTTTCGGCATTCAAGGCTTTTTTGGATTTTGCTGGTGACCAGCTCACTGGAAAGGACTTCACAGAGGCCTTTGATGCAGCTTGTTTCCCACTGACCCTTTTCTCGAGTGCCATTGATACTCGTTGGACCTCTGGCATTGCCTCAAGTGCAATGCAGGGTTTGCTTGGAATGTTGGTTGAGGGGGGTGCTGATAATGTCAACCAATGTTTTCTCGAGGCCTCACGTTTTGGGAGCACTGAGCTTGTTCGAATTCTCTTACAGATCGCACAGCGTAACAGTCTGGATGTGGATGTGGAGCTTGCGCTTGGCTTTGCATCTCACTACCGCAAGATAAGTACCATGGAGTGCCTGGTCGACGAAGGTCATGCAGGGGCCTTCTTAGGCCCCCTAATGCGAGCCTCTGAGAGGGGTTGCATGACAGTAGTGAAATGGTTTGTAGAGAGAGGTTGTCGAGACATGGAGCTATGCCTCGCCCTAACCGCTGCCGCCTCAAGTAGCCGCCTTGAAGCTGCTGCCTATCTCTTGCCACGAGTGCCTCCTCATGTTGTCTTGGCCCTTAGCACCGAGATTATAAAAGCGGCGGGAGAGAGAAGTGGGGGCTCTTTTGAGGGGGTGGCGTTTCTCTTGAGATCGGATTTTTTGGGGGGAGCAGAGGCAACATATGGGGCGGCAGAGAGGGTAGCAAGGGCGAAGGAGGAGGAAGGGGTGACGCCAGAGCTGAGGGATTTCTTTAGAGAGGGTTGGTCGGAGGGGGCATTCTTGAGGGGGAGGAGGTGTGGGGAGGAGCACTATGTGAATTTGGAGAGAGTTTTAAAGCGTGGGGCATCGGCGTTGCGGGTCTGGGACCTACCTACGCCATTGCAGGTTGCAATAGCATACTTGCCATTGTACAAGGAATGTGTAGAAGCGGGGGGTCAGCTTTTGTCTCAGTGGTTGCGCGGTCAACTGGTGGAGGCAGTGTGGAGGCTTGAAGGAGCTGCCTTTGGTAGTGTCGACCAACTCTGTGGCCGCTCCAAAGATGAGCTTCTTACCATCTTGGAGTCTCATTTGCCTTCATTTCTTATAACAGGCAAAAATTCT
>gnl_Aquco_v3.1_Aqcoe4G170900.1
ATGGACGATAAAGTCGTTTTTGTTGGGGAAAAATTGGTGGTGAATGAGACCAACTCAGCAGCAGCTATGGAAACTGACCAAGAGGATTCATCTTTTCCTACTCTAAAAGATGATGACCAAGAGGAGGATTTTATCGGTGAAGGAAGTAATGTTGTTTTCTCACGAGAAACACCCCTTCTCTCCATGGACCCAAGAATAATCACTACCACTACCACTACCACTACCACTACCACTACCACTGGGGGTTGTAATTGTACTGCCAAGAAGCTCAAATCAAGGATGGTCGTTGCAGATTTCGAGCTCCGCAAAAAAGACCAAATTGGCCAAGACAGGAAACTCAGTAGACAAGATAGGATCGAGTTAGGCCGTATGTTTCAGAATGCCGTCAGCTGTCACGATTGGGAGCTCGCAGAGAATCTCATCCTCTTGGCTGACCCACAGACACTCAATGATGCATTATGCATCTCATTGGACTCCATTTGGTTCCTTACTACTCACCAAGAGTTGCATGGAATTACAACTTTGATCAAGAAGATCATTTCCGATGGTGCATATGACTTTACCAGAGCAGCTCTTAGGACTTCGTTTCTTGCCTCATGTGTTTCTGCATGCCAGAGCCGGACAATGAGTTTAGCAGATACGGTTACTGTTATGGCACAAAGGTTGCATGAGCGCCTCCAGGAATGCCATGGAGATGAGGTTTTGAAAGCTGAAGCTGGTGCCAAGGTCCAAAAATTTACAGAATGGGCTTTGAAATGTATAGGCTTTCACTCTCGTTGCCAGGGAAATAAGGATAAAACAAGTCACAGCTCAGCAGTTGAGATTCGACTCCAGCTGTCTGCATTCAAGGCATTTTTGGATCTTGCTGGTAATCAGCTTACGGGGAAGGACTTCACCGAGGCCTTTGATGCGGCCTGTTTCCCGCTCACTCTTTTCTCTAGTTCATTTGATCCTGGTTGGGCGTCTGGGATCTCTGCAACTGCAATCCAAGGTTTGCTGGGGATGTTGGTAGAGGGGGGTGCAGACAATGTCAACCAGTGCTTTCTTGAGGCCTCACGTTTTGGGAGCACTGAGCTTGTTCGCATCTTATTGCAGATTGCTCAAAGGAACAGCTTAGATGTAGATGTCGATCTAGCTTTGGGTTTTGCTTCTCACTACTGCAAAATTGGCACAATGGAGTGTCTTGTGGAAGAAGGCAATGCCGTTGCATTCTTGGGGCCTTTAATGAGAGCTGCTGAGAGGGGTTGCGTACAGGTTGTTCAATGGTTTGTAAATAGGGGTTGCCGGGATATGGAACTCTGCCTCGCTCTCACTGCTGCCACCTCCAGCAGCCAAGTGGAGGTTGCTGCGTACCTCCTCCCACATGTTCCACAGCATGTACTTGCCGCTTTGAGCATTGAGATTCTTAAAGCTGCAGGGGAACGAAGTGGTGGGTCCCTGGATGGCGTTGACTTCCTCCTTCAATCCGATTTTTTGGGGGATCCAGCTGCCACATATGCTGTGGCTGACAGCATTGCTATGTCTGATGACGAGGCTGTGGCACCTGAGCTGAAGGCTTTCCTTAAGGTGCATTGGTCTGAAGCAGCGTTCGTGGACGGTTTTATGGTTGAGCAGAATCATTATGTAAATGTAATGAGGATCATGAGGTGGGGTGACTCTCCTTTATGCCTGAGAGATCTCCCGCCTCCCTTGAGGACAGCCATTGCTTATCTGCCACTATACAGGGAGTGTGTTGGGACAAATGGAAGCCTATTATCACAGCGGCTAAGGGGACAACTTGTGGAAGCCGCTAGAAGGCTCAGCAATAGAAATGTAGACAAAACAAATCAAGGGAGGGAACTCCTTGCTATTGTTGAGCATCACCTTCCACCGTTTTTGCTTAAATCCCCTAGTGTTGCTAAAGCAGATTTATTA
>gnl_Arath_TAIR10_AT2G44090.1
ATGGAGAACGATGACATGTATCCTGATGAGCCTGTAGGTTCTGACTTGGAACCTCAAGAGAGTGATGTTGTTTTTGCAAGAGAGTCACCTCTTGTAGGTATCATCACTCAACCGACCAAATGCTCTGGATCTACTGCAAAGATACTGAAATGCAGGGGTCTTGAGCAACAGAAGAAGCTTAATAGACAGGATAGAATCGAATTGGGACGGCTTTTCCAAGGTGCTGTTAGCTCACAGGATTGGCAACTTTCAGAGAGATTTATTCAGCTGGCTGATCCACAAACTTTGAATGATCTGTTGTGTATTAGTTTAGATTCTATTTGGTTCTTGAGCACAGAGCATGAGTTACGGGGAATCACTGAATTGATTGCTAAGATCATATGTCATGGTGCTCAGGACTATACTAGAGCTACACTTAGGACTTCCTTTCTTGCTTCTTGTGTTTCATCTTGCCATAGCCGGACTGTGAGTCTTGCTGATACTGTAACTGTTATGGCTCAAAGGTTGCACGAGCGTCTCCAAGAGTGTAACGGTGATGAGGTCCTCAAAGCAGAAGCTGGTGCTAAAGTTCAAAAGTTTACTGAATGGGCACTCAAATGTATAGGTTTTCACTCCCGATGCCAGGGCCCTAGAGATAAAGCTAACCAAGACTCAGCTGCTGAGATCCAACTCCAGCTTTCTGCTTTCAAGATGTTCTTAGATCTTGCAGGAAACCATCTATCAGGAAAGGATTTCACAGAAGCCTTTGATGCAGCTTGCTTCCCGCTTACGCTGTTCTCTACCTCGTTTAATCCTGGCTGGGCTTCTGGAATTTCAGCTACTGTCATACATGGATTGCTCGGTATGCTGGTGGAAGGAGGCGCAGATAATGTAAATCAGTGCTTCCTTGAAGCTTCTCGTTTTGGGAGCACAGAACTTGTGCGCATCTTGTTGCAGATTGCTCAAAGGAATAGCTTAGACGTGGATGTTGACTTAGCCCTTGGTTTTGCCTCGCATTATAGTAAAATCGAAACGATGGATTGCCTTGTAGAAGAAGGTCATGCAATTGCTTTCTTGGGTCCCTTGATGAGAGCAGCGGAGAGAGGTTGCATGCAAGTTGTTCAATGGTTTGTGAAACGAGGCTGTCGTGAAATGGAGCTATGCTTAGCTCTCACAGCCGCCACTTCAAGCAGCCAGGTTGAGGTTGCTGCTTATCTCCTTCCTCATGTTCCAAGACCCGTCCTTACTGCTCTCAGCATTGAAATCCTCAAAGCAGCCGGTGAAAGAAGTGGTGGTTCCCTCCACGGAGTAGAGTTTCTCCTTAAATCAGATTTCCTCGGGGATCCAGCAGCCACATATTCAGTTGCAGACACCATTGCAAAGTCAGAAGACGAGTCTGTTCCTTCCGACCTCAAATCGTTTCTCCAAGAACAGTGGTCAGAAGCTGCATTCAACCAAGGATTGAAGGAAAGCCGGGAAAATTACATGAATTTCATGAGAGTTTTGAAACTCGGAGAGTCTGCAATAAGTCTAAAGGATCTCCCAGCACCATTGAGAGTGGCAATCGCCTACATGCCACTGTACAGAGAGTGTGTGGATGCGGGTGGCCGGCTGCTCTCACAAAAGCTAAGAGGACAGCTCGTGGAAGCTGCAACACAGCTTGAAGGCTTCGATGTAGACACAGAAGAAGTAAAGAAAGGTCATCATCAGCTCATGACCATCTTGGAGCATCACCTTCCTCTTTTTTTGGTCAAAGCTTCTTTACAC
>gnl_Arath_TAIR10_AT3G59910.1
ATGGAGAAAGAAGGTGTGTGTGATACCATTAATTTAAGTGATCAGATGTACCCTGATGAGCCTTTCTGTTCCGAGATGAAAACTGAAACCATTGCTTCATCTCAGAAATTTGAAGGAGGCGAGGGGAGTAAAGTGGTTTTTTCGAGAGAGGCACCTTTAATAGGAAAGGATTCAGCTGGAACTAATTCGGGAGAATGCTGTGGTTGTAGTGCTAAGAAACTAAATTTTAAAGGGGATGATGATCTCGTTGAGAAGGAAAATATTGAGCAGCAGAAAAAGCTTAATAGGCAAGAAAGAATTGAGTTGGGACGGCTCTTCCAAGGCGCTGTTACCTCACTGGATTGGGAACTTGCTGAGAGATTGATTCAGTTGGCTGATCCTCAGACTTTAAATGATTTGTTGTGTGTTGGTCTAGATTCAGTTTGGTTCTTGAGTACAAAGCCTGAGTTTCAGGGGATCACCGGATTGATTAAGAAGATCATATGTCATGGTGCTCATGACTTTACTAGAGCTACTCTTAGGACTTCGTTTCTCGCTTCTTGTGTCTCTGCTTGCCAGAGCCGGACAATGAGTCTTTCTGATACAGTAACTGTTATGGCTCAAAGGTTGCATGAGCGTCTCCAAGAGTGCAACGGGGATGAGATTCTAAAAGCAGAGGCTGGTGCCAAAGTTCAGAAGTTCACTGAATGGGCTCTCAAATGTATAGGTTTCCACTCCCGATGCCAGGGGGCAAAGGATAGAGTTAGCCAAAATTCGGCTGCTGAAATTGAACTACAACTTTCTGCTTTCAAGATGTTCTTAGATCTAGCAGGAAACCATCTCTCAGGAAGAGACTTCACTGAGGCCTTTGATGCAGCTTGTTTCCCGCTCACTCTGTTCTCCAACTCGTTTGATCCTGGCTGGGCATCTGGGATGTCAGCTACTGTTATACAGGGACTGCTCGGTATGCTTGTTGAAGGTGGCGCAGATAATGTGAACCAATGTTTCCTTGAAGCTTCACGTTTTGGTAGTACAGAACTTGTCCGCGTCTTATTGCAGATTGCCCAAAGGAACAGCTTAGATGTTGATGTGGACTTAGCTCTTGGTTTTGCCTCGCATTATTGTAAAATCGGAACAATGAAGTGCCTAGTGGAAGAAGGTAATGCCATTGCCTTCTTGGGTCCCTTAATGAGAGCAGCAGAGAGAGGTTGCATGCAAGTTGTTCAATGGTTTGTGAAAAGAGGTTGCCGTGACATGGAGCTTTGCTTGGCTCTAACAGCGGCCACTTCAAGTTGCCAAGTCGAGGTAGCTGCTTATCTCCTCCCTCGTGTTCCACCACCTGTCTTAACCGCTCTCAGCATCGAAATCCTCAAAGCAGCAGGAGAAAGAAGCGGAGGGTCTCTCCAAGGAGTAGAGTTTCTTCTCAAATCAGACTTCTTAGGAGATTCCACGGCTACATACTCAGTGGCAGACAGCATCGCAAGGTCATCAGAAGACGAATCCGTTCCTTCAGATCTAAAATCGTTTCTCCAAGAACACTGGTCGGAGTCAGCTTTTGAGAAAGGAATGAGAGAAAGCCATGACGATTTCATGAATTTCATGAGAGTTTTGAAAAAAGGGGAGTCAGCGATATCCTTAAGAGACCTTCCTGCACCGCTAAGAGTAGCAATAGCGTACATGCCGCTGTACAGAGAGTGCATGAAAGCGGACGGTCGGTTACTGTCTCAGAGGCTAAGAGGACAGCTTGTAGAAGCAGTGAGACAGCTTCAAGGCTGTGCTGTTGCAGTTGTGGAAGTAAGCCAGACTCGTAACCTTATGGCGGTTTTGGAGCATCACCTTACCGCCATTTTCGAT
>gnl_Betvu_v1.2_Bv3_059470_mrwg.t1
ATGGAAAATGACGTGGGAAGGGAACGGTTGAGGTTAAAGGTTGAAAATAAAGATGAAGAACAGATACCTTGTGAGATGGAAATTGATTACAGTGGTACTGGGAGTCCCAAGTTTGAAATTGAAAGCAAATTCACGGAGCTAGGCGAGGGAAGTAATGTCGTGTTTGCGAGAGAAGGACCGTTATATATTGAGGATTCGGGGATATCCAAGGTTGGGTGTTGTGGTGCTAAGAAGCAGAAACTGAAGGTGGTGACAATGAGTTCTCAGGTGGGGAAGAAAGGAAATGCGGGAAATGAGAAGAAACTGAGTAGACAAGATAGGATGGAGCTGGGAAAAGTGTTTCAAAGTGCTGTGAGCTCTCATGATTGGGACCTGGCTGAAGGTTGGATACTGACTGCTGATTTACTAACTCTTAATGATTTCCTTTGCATCTCATTGGATTCAATCTGGTTCCTTACTACACATGAGGAGTTACATGGAATATCAGGACTAATAAAGAAGATAATAGCTAGTGGAGCCTATGATTTTACTAGAGCAGCTCTTCGGACTTCATTTCTTGCATCTTGTGTCTCTGCGTGTCAGAGTCGAACAATGGACCTAGCAGATACAGTGACTGTGATGGCACAAAGGTTACACGAGCGACTTCAGGAGTGCAATGGCGATGATGTCTTGAAGGCGGAGGCTGGTGCTAAGGTCCAAAAGTTCACTGAATGGGCTTTGAAATGTATTGGTTTTCATTCTCGGTGTCATGATAGTAAGGAGAAAAAGCATCGTGACTCTGCTGCTGAGATCCAGCTTCAGTTGTCTGCCTTCAAGACATTTCTTGATCTTGCTGGGAACAATCTTACTGGGAAGGACTTTACTGAGGCCTTCGATGCTGCGTGCTTCCCTCTTACTCTTTTTAGTAGTTCATTTGATCCTGGATGGTCTTGTGGAGCATCAGCTACAGCTATCCAAGGGCTCCTTGGTATGCTAGTTGAGGGTGGTGCTGACAATGTAAACCAGTGTTTTCTTGAAGCCTCACGTTTTGGCAGCACTGAGTTGGTGCGCATTTTGTTGCAGATTGCCCAGCGTAACAGTTTGGATGTGGATGTCGACCTGGCCTTGGGTTTTGCTTCTCACTATGGCAAGATCAACACAATGGAGTGTTTAGTGGAAGAAGGTAACGCGATGGCGTTTCTGGGACCTCTAATGAGAGCAGCTGAGAGAGGGTGTTTGCCCGTTGTCCAGTGGTTTGTAGAAAGAGGTTGCCAAGACATGGAATTATGTCTTGCCTTGACTGCTGCCACGTCAAGCAGCCAAGTTGAGGTTGCTGCTTACCTGCTGCCCCAAGTACCGCATCATGTCCTTACTGCCCTCAGCATCGAAATCCTGAAGGCTGCCGGAGAGAGAAGTGGTGGGTCCCTGGAGGGAGTTGCTTTTCTTCTCCGCTCAGACTTCTTAGGGGACCCAGTTGGCACGTATGCTGTTGCAGATAGCATTGCTCGGTCAGATGACAATTCAGTTGCTTCTGAGCTTCGTGCGTTTCTCCAGGAACATTGGTCAGAGGATGCTTTCACAGAGGGGTTGTTACAAGGCCAAGAACATTTTGTTAACATGTTTAGGATTTTAAATAGAGGAGAATCTCCTCTTTGTCTTAGGGATCTCCCTTCACCCTTGAGGGTGGCGATCGCCTACTTGCCAGTGTATAGAGAGTGTATGAAGGCAGGTGGGTGTTTGCTGTCTCAGAAGCTGAGAGGTCAACTAGTTGAAGCCGTAAGAAGGCTCGGAGGTGGGGTTCTTGGAGATTCAAGCCAATGCCGAGAGCTTTTGGCGGTTTTAGAGCACCATCTTCGACCATTTTTGCCCGGCTTGTATTCAACAACT
>gnl_Carpa_v0.4_evm.model.supercontig_9.239
ATGGAAAAGACCATTGTATGCGATAATATGCAAGTAGCTGACGATATTTACCCGGATGAATCCTTCTGCAACGAAATGGAGACAGAGGTAAACGTCACTGAAAGTCCAAACAATGAAATTCAAGGTTTTCCGTCAGAAAGAGGAGAGGGTAGTGACGTTGTGTTCTCTAGAGAGGGACCCCTTGTAAGTAGAGAGTCTAGAATATCTAGTAGTTGTGGTTATAGCTCGAAGAAGCACAAATCCAGGGTGGCTGCAGTGGATTCTGAACTTGCAAAGAAAGAGAAAGTTGGGCATGAGAAGAAGCTCAGTAGACAGGACAGGATTGAATTGGGCCGGCTGTTTCAGAGTGCTGTCAGCTCCCATGATTGGGAACTTGCAGAGAGTCTGATCCTCTTGGCAGACCCTCAAACTCTCAATGATGCGTTGTGTATTACACTAGACTCCATCTGGTTTTTGAGCACACAGCAGGAGCTTTATGGGATCACAGGGTTGATTAAGAAGATTATTGCCAATGGTGCTTATGACTTCACAAGAGCTGCTCTTAGGACTTCTTTTCTGGCATCTTGTGTCTCTGCCTGCCAGAGCCGAACTATGAGTCTTGCAGATACGGTAACTGTGATGGCTCAAAGGCTGCATGAGCGTCTCCAGGAGTGCAATGGGGATGATGTTCTGAAGGCAGAAGCTGGTGCCAAAGTCCAGAAATTTACTGAATGGGCTCTCAAATGTATAGGTTTCCATTCTCGCTGCCAAGGGAATAGAGATAAAGTGACGCATAATTCAGCTGTAGAGATCCAACTCCAATTATCAGCATTCAAGACTTTCTTGGATCTTGCTGGGAACCAACTTACAGGAAAAGATTTCACAGAGGCCTTTGATGCAGCTTGCTTTCCCCTGACTCTCTTCTCTAGTTCGTTTGATCCTGGGTGGGCATCTGGAATATCAGCCACTGTAATACAGGGATTACTGGGTATGTTAGTGGAGGGGGGTGCTGACAACGTAAATCAGTGTTTTCTTGAAGCTTCGCGCTTTGGGAGTACAGAACTTGTGCGCATTCTATTGCAGATTGCCCAAAGGAACAGCTTGGATGTTGATGTCGACTTGGCTCTGGGTTTTGCGTCACATTACTGTAAGATTGGCACAATGGAGTGTCTAGTTGAAGAAGGTCATGCTATTGCTTTTTTGGGCCCATTGATGAGGGCAGCTGAGAGAGGATGCATGCAGGTTGTTCAGTGGTTTGTTAAAAGGGGTTGTCGGGACATGGAGCTGTGCCTGGCACTAACTGCTGCTACTTCCAGTAGTCAAGTTCATGTTGCGTCTTATCTCCTCCCTCATGTCCCTCAGCATGTCCTTGCAGCACTCAGTATTGAAATTCTGAAGGCTGCTGGTGAAAGAAGTGGTGGATCTCTTGATGGTGTAGCATTTCTCCTCCGTTCAGATTTCTTAGGTGATCCTGCAGCTACATATGCTGTTGCAGACAGCATTGCTGCATCCGATGATGAGGCTGTTCCAGCTGAGCTGAAGGCTTTTCTTAAGGAGCAGTGGTCAGAGGCAGCTTTTCTCAATGGACGAAAGCAAGGACAACAACATTACATGAACATAATGATGATTTTGAAGCATGGCAGTTCTCCTATTTGCCTGCGAGATCTGCCGGCCCCCTTAAGAGTGGCAATAGCATACCTGCCGTTGTACAGGGAGTGTGTGAAGGTGGGTGGTTCCTTGTTGTCGCAGAGGCTGAGGGGGCAACTAGTTGAAGCTGTACAAAGGCTTGGGGGTGGCATCTTGGAAGAGGTGGGTCAAGGCAGAGAGCTGCTGGCTATTTTGGAGCACCACCTACCTCCATTTTTGGTTCATGCTTCCCAAGTTGGTTAT
>gnl_Elagu_v2.0_p5_sc00034.V1.gene395
ATGGAGGGCAAGAGCGAGATTGTGATGATTGGGGGCAAGGGTGGCATGCATTTGACTAAGGAGAGGCATTCGGAGGATCCGTTGCGCTCGGAGAATGAAATGGATGAGAATGGAGGTCTTGGGAGTTTGGAGGACATCAGCGAGCCTCTGTCGGCAGAGAAAGGGGAGGGAAGCAATGTTTTCTCGAGGGAAGCTCCGCTCCGGGCCAAGGATCCCAGAGTCACAAGGGGCCACAGCTGTGGCACCAAGAAGCTCAGATCGAGGGCCTCAGATTTGGTGGAGGAAACCGAGGCCCGAAGGAAGGACAAGGACAAGAACAAGCAGGAGAGGAAGCTTAGTAGGCAGGACCGGATCGAGCTGGGGCGCTTGTTCCAGGCGGCAGTGAGTTCTCATGATTGGGAGCATGCGGAGAGCCTGATTCTGCTGGCCGATCCACAGACTCTCAATGATGCACTCTGCATAGCACTAGATTCGATCTGGTTCCTGACCACACGCCCAGAACTGAATGGGATTACTGAGCTGATCAAGAAGATTGTTGCCAATGGCGCAAATGATTTTACGAGGGCAGCCCTGAGGACTTCGTTTCTTGCTTCGTGCGTTTCCGCCTGTCAGAGCAAGACGATGAGCTTGGCTGATACTGTGACCGTCATGGCCCAAAGATTACATGAACGTTTGCAAGAATGTCATGGAGATGAGATTTTGAAGGCAGAAGCTGGTGCCAAAGTCCAGAAGTTTACAGAATGGGCTTTGAAGTGCATCGAATTTCACTCTCGCTGCCAGGAAAATAAGGGTAGAGGAAGCCACAGCACGATTCTTGAGGTCCAACTCCAGTTGTCTGCATTCAAGAACTTTTTGGATATTGCTGGCAACCAACTCACAGGAAAAGATTTCACTGAAGCCTTTGATGCTGCATGCTTCCCTCTTACTCTCTTTTCTAGCTCTTTTGACCCTGGCTGGGCTTCTGGAGTTTCAGCTACAGCAATACAAGGGTTGCTCGGGATGCTAGTAGAGGGGGGTGCAGACAATGTGAACCAATGCTTTCTAGAAGCTTCACGCTTTGGGAGCACAGAACTTGTACGCATTTTGCTTCAGATGACTGAGGAAGATCATGATGTACAGATGCTTTTATTAAGAATTCAACTCTTTGCATCAAATGATGGACAATTTGAGCCATCTGATGCATACATGAATGTTCAGATTGCTCAGAGGAACAGCTTGGATGTGGATGTTGATCTCGCCCTTGGCTTTGCATCCCACTACTGTAAGATTGGAACTATGGAATGCTTGGTTGAAGAGGGGAATGCTGTGGCCTTCCTGGGCCCTCTGATGCGAGCTGCGGAGCGAGGGTGCATGCAAGTTGTCCAGTGGTTTGTCAACCGAGGATGCAGGGACATGGAGCTGTGTCTTGCCCTCACCGCAGCCACCTCCAGCAGCCAGGTGGGCATCGCTGCATACCTCCTGCCCCATGTCCCCCAGCATGTCCTCGCAGCCCTCAGCATCGAGATCCTCAAGGCTGCTGGGGAGAGAAGCAGCGGGTCCCTCGATGGTGTTGCCTTTCTTCTTCGTTCTGACTTCCTAAGTGACCCTGCTGCTACATATGCTGTTGCTGACAGCATTGCCAGGTCTGATGATGAGGCAGTGGCCCCTGAACTGAAGGCTTTTCTGAAGGAGAACTGGTCGGAGGCTGCATTCTCTGAAGGGATTAGTTCTGGTCAGGAGCACTATGTGAATTTTATGAGGATTTTAAGAAGGGGTTGTTCACCTATCTGCCTGAGGGACCTGCCTCTGCCCCTCGTTATCGCCGTTGCCTACCTGCCGCTGTACAGGGAGTGTGCGAAGGCGGGTGGCTGGCTGCTGCCACAGAGGCTGAGAGGGCAGCTTGTTGAGGCTGCAAGTAGACTTGGCAATGGGCCGGTGGACAGATGTTGCCCGGGGAAAGAGCTCCTGGCAGTTTTGGAGCATCACCTGCCTCCCTTCTTGATCCAATCTCCAAGCACCGCCCATGGCCCT
>gnl_Eucgr_v2.0_Eucgr.A00409.1
ATGGAAGGAGAGAAATGCTTTGTGGCGTGGAGCAATGACCTGGAGGCCGGGAATCGGACGGACCGCGAACGTTTCGGGAAATCGGGTGAACCGAAGCTCGAAGAGAGTGGAAATGGAGATTTTGTCGACGGGAGCGGGGATCTCTGTCTGGAAGACAGCGAGGGGCCTAACGCTCTCTGCTCGACGGATGGTTCCCGTGTGAGCAAGGATGCGAGGACATCGTCGTGTTGCCCTTGCAGCTCCAGAAAGCTCAAGTCCAGAGTCGGCGCGGCGGATTCGGGACTCTCGAAGAAGGAGAAGTATGGGCCGGACAAGAAATTGAGTCGGCAAGACAGGATCGAGCTGTGCAGGCTGTTTCAGGGAGCGGTGAGCTCGCACGATTGGGAATTCGCCGAGAGTTTGATACTGTTGGCTGATCCCCCGACGCTTAATGATACTCTATGTATTGCTTTGGATTCCATATGGTTCTTGAGCACGCATCAAGAGTTGCATGGGATCACCGGATTAATAAAGAAAATCATTGCTAATGGTGCTTATGACTTCACGAGAGCGGCTCTTAGGACTTCGTTTCTGGCTTCCTGTGTCTCGGCTTGCCAAAGTCGGACAATGAGTTTGGCAGATACAGTAACTATGATGGCCCAAAGGTTGCACGAGCGTCTCCAGGAGTGTAATGGTGATGAGGTTTTGAAGGCGGAGGCTGGTGCGAAGGTCCAAAAATTCTCTGAGTGGGCATTGAAGTGTATAGGATTGCATTCCCGGTGCCAAGGAAATAGAGATAGGATCAACCACAGCTCAGCTGTTGAAATTCAACTCCAGCTTTCTGCATTTAAGACATTCCTGGATCTTGCTGGTAATCATCTTACAGGGAAGGACTTCACAGAGGCTTTTGACGCAGCTTGCTTTCCTCTTACTCTTTTCTCTAGTACATTTGATCCTGGTTGGGCATCTGGTATAGCAGCAACTGCCATCCAAGGGTTGCTGGGCATGCTTGTCGAGGGGGGTGCTGACAATGTTAACCAGTGTTTTCTTGAAGCTTCACGGTTTGGAAGTACAGAACTCGTGCGCATTCTGTTACAGATTGCTCAGAGGAACAGCTTGGATGTTGATGTCGACTTGGCTCTGGGTTTTGCTTCTCACTATTGCAAGATCAGGACAATGGAGTGTCTAGTTGAAGAGGGGAATGCAATGGCCTTCCTGGGTCCTTTGTTGAGGGCAGCTGAGAGGGGTTGTCTGGAGGTTGTGCAGTGGTTTGTGAGGAGGGGCTGTCGAGACATGGAGCTTTGCCTTGCCCTAACTGCTGCAACAGCTAGCAGCCAAGTGGAAGTCGCTGCGTATCTCCTTCCTCATGTTCCTCAACACAACCTCACCGCTCTCAGTGTCGAAATTCTTAAAGCCGCCGGTGAACGAAGTGGCGGTTCTCTGGATGGTGTAGCTTTTCTTCTGCGATCGGATTTTCTTGGTGATCCGGTTGCAACTTACGCTGTCGCTGACAGCATTGCTAGGTCAGAAGATGAGTCGATAGACCCTGTACTGCGGGCTTTTCTTCAAGAGCACTGGTCGGAGGCTGCATTTTTTGATGGGCTGAGGCAAGGCCAAATGCATTACATGAATTTCATGAGGATACTGAAGCGCGGTGAGTCTCCATTATGCTTGATGGATATTCCCGGACCTCTGAGGGCTGCAATCGCCTATCTGCCATTGTACAGGGAGTGCACTGACGCAGGTGGCTGCTTGCTGTCCCAAAGGCTCAGGGGACAGCTTGTTGAGGCTGTGAGAAGGCTCGAGAACGCAGCCTTAGAGCCAGTGCGCCCTTGCAGAGAGCTCTTGTCTATTTTGGAGCATCACCTTCCTCGATTTTTGCTCGGCGTCCCAAACGTTGCC
>gnl_Manes_v6.1_Manes.01G009400.1
ATGGAAAAAGAGAGGGCATATGTAGAAGGGACCAACATTTGTATGGGTGATGAGGTTAACCCAGAAGACTCCTTTTGTGGTGAAATGGAAATTGAAGAGAATGAGATTGGAAGTACGAAGAATGAAATTCAACAGTTAACATCAGAAAAAGGTGAAGGAAGTAATGTGGTTTTCTCAAGAGAAGGACCCCTTGTTAGTAAAGAGTCAAGAAGGTGTGGTGTGTATCGTTGTGGTGCAAAGAAACTCAAGTCACATGCTGTTGTAACCGAGTCTGAGATTGGCAAGAAAGAGAATATTGGCCATGACAGGAAACTCACTAAACAAGACAGGATCGAGTTAGGTCGGTTGTTTCAGGGTGCAGTGAGTTCACATGATTGGGAACTTGCTGAAAATTTGATCCAATTGGCAGATCCGCAGACCCTCAATGATGCCTTGTGCATCACTCTGGACTCCATTTGGTTTTTGAGCACGCAGCAAGAGCTTAATGGGATAACTGGATTGATCAAGAAGATCATTGCTAACGGTGCTTATGATTTCACCAGAGCTGCTCTTAGGACATCTTTTCTGGCTTCATGTGTTTCTGCCTGCCAGAGCCGAACAATGAGTCTTGCAGATACCGTAACCGTGATGGCTCAAAGGCTGCATGAGCGTCTCCAGGAATGCAATGGGGATGAGGTCTTGAAGGCAGAGGCTGGTGCCAAGGTTCAAAAGTTCACTGAATGGGCTTTGAAATGTATAGGTTTTCATTCTCGTTGCCAGGGAAATAGGGATAGAGTGAGTCATAACTCTGCCATTGAGATTCAACTTCAATTATCTGCATTCAAGACATTTTTAGACCTAGCCGGCAATCATCTCACGGGGAAGGACTTTACAGAGGCCTTTGATGCAGCTTGTTTTCCTCTTACTTTATTCTCTAGTTCATTTGATCCTGGCTGGGCATCTGGGATATCAGCTACTGCAATCCAAGGATTGTTGGGTATGCTAGTTGAAGGGGGGGCTGACAATGTCAACCAGTGTTTTCTTGAAGCCTCTCGTTTTGGAAGTACAGAACTTGTGCGCATCTTATTGCAGATTGCCCAAAGGAACAGCTTGGATGTTGATGTTGATTTGGCCCTTGGTTTTGCTTCTCATTACTGCAAAATTGGTACAATGGAATGTCTAGTAGAAGAGGGAAACGCTATAGCTTTCTTAGGCCCTTTGATGAGAGCGGCAGAAAGGGGCTGTATGCAAGTTGTTCAGTGGTTTGTGAACAGGGGTTGCCGTGACATGGAACTCTGCCTTGCCCTTACAGCTGCCACTTCTAGTAGCCAAGTTGATGTTGCTGCATATCTGCTTCCTCATGTACCTCAGCATGTTCTTGCTGCCCTGAGTATTGAAATTCTCAAGGCTGCTGGTGAGCGAAGTGGTGGGTCACTTGATGGAGTGGCATTTCTCCTTCGTTCTGATTTCTTAGGTGATCCTGCTGCTTCTTATGCTGTTGCAGACAGCATTGCTAGGTCAGACGACGAGGTTGTTGCCCCTGAGCTGAGAGCTTTTCTTCAGGAGCACTGGTCAGAGGCAGCTTTCTTGGATGGATTAAGACAAGGTCAAGAACATTACATGAATCTAGTAAGGATTTTAAAATGGGGTGGGTCTCCTATGTGCATAAGAGATCTGCCAGGCCCTCTAAGGGTGGCAATCGCGTACCTGCCACTGTATAGGGAGTGTATTGCAGCAGGTGGTAGTCTATTTTCACAAAGGCTAAGAGGGCAGCTTGTCGAAGCCGTGAGAAGGTTGGGAGGTGGGTCTTTAGAAGGGGTGAGTCAGGGCGGAGAGCTTCTGGCTATTTTGGAACATCACCTTCCTCCATTTTTGGTTCGTGCCCCCACCAGCACTGGC
>gnl_Medtr_Mt4.0v1_Medtr4g134960.1
ATGGAAATCAAATCACAAGATAACAAAGTTGAATTCCAAGTAAATGAAAATCAAGCTTATGCATCAGAGAAAGGAGAAAATAGCAGTGTAGTTTTCTCAAGGGAAACACCTCTAATGAGGAAAGACTCAACCATGTCCAGTTCTCTTCATTGTTGTAATACCAAGAAGCTCAAATCCAGGGCCGCTACAACGGATCATGAGCTTGGGAGTAGTGACAATATTCTGTTGGAGAAGAAACTATGTAGACAAGACAGGATTGAATTGGGCCGGTCATTGCAAGGTGCAGTCAGTTCCCATAACTGGGATCTTGCAGAAAGTTTGATTCTTGTTGCTGATCCACAAACACTTAATGATGCCTTGTGTATTACCCTCGATTCCATCTGGTTTTTGACCACTGAGTTTGAACTTAATGGAATAACTCTATTTATCAAGAAGATCATTGCGAACGGTGCTTATGACTTCACTAGGGCTACTCTAAGGACTTCATTCCTTGCTTCATGTGTTTCTGCATGCCAGAGCAGAACAATGAGTCTTGTTGATACTATTACTGTAATGGCTCAGAGGTTGCATGAGCGTCTCCAGGAATGCAATGGAGATGAAGTCTTGAAGGCAGAAGCTGGTGCTAAGGTGCAAAAGTTTACTGAATGGGCTCTGAAATGTATTGGCATCCATTCCAATCTTCAGGATGATAGTAATAATGTGATACACATCTCAGCTGTTGAGACCCAGCTCCGATTATCTGCCTTTAAGACCTTCATTGATCTTGCTGGCAACCGCCTTACGGGGAAGGACTTCAGTGAGGCCTTTGATGCGGCTTGCTTTCCTCTTACTCTTTTCTCAAGCTCATTTGATCCAGGCTGGGCATTTGGCATGTCGGCTGCTGTGATCCAAGGGTTGCTGGGCATGTTAGTAGAGGGGGGTGCAGACAATGTCAATCAGTGTTTCTTGGAGGCTTCACGTTTTGGAAGTACAGAACTTGTCCGTGTACTGTTGCAGATTGCACAAAGAAACAACTTGGATGTTGATGTTGACTTAGCCTTGGGCTTTGCCTCCCATTACTGCAAGATAGGCACTATGGAGTGCTTGGTGGAAGAGGGAAATGCCATAGCCTTTTTGGGCCCTTTGATGAGAGCTGCTGAAAGGGGTTGTATGCAAGTTGTTGAGTGGTTTGTGCAGAGGGGTTGCCGAGACATGGAACTCTGCCTTGCCCTTACTGCAGCCACTTCTAGCTGTCAAGTTCACATTGCTTCGTATCTTCTTCCCCATGTACCCCAACAGGTTCTTGCAGCGCTTAGTGTTGAAATTCTCAAAGCTGCTGGTGAACGCAGTGGTGGATCTCTTGAAGGTGTGTCATTTCTCCTCCAATCTGACTTCTTAGGTGATCCCGCAGCAACTTATGCTGTTGCAGACATTATTGCTAAATTGGAGGATGAGGCTGTTGCTCCCGAGCTAAAGGCTTTTCTTAAAGAGCATTGGTCAGAAGGAGCTTACATAGAAGGATTAAAGTTAGGGCAAGAGCATTACATGAACCTTGTGAGAATCATTGAACGGGGTGAGTCTCCTATTTGCTTGAGAGATCTTCCATCCCCACTGACTGTGGCAATTGCTTATCTCCCACTTTATAGAGAGTGTGTCAAGGCGGGTGGCTGCTTGTTTTCTCAACGACTTAGGGGACAATTGGTTGAAGCTGCAAGAAGGCTTGGGGATAGGGTCTTTGATGAAGTGACTAATGCTAGAGATTTACTAGTGATTTTGGAGCGTCATCTTCCCCAATTTCTGCTCCCTCTTACCAGCGTCGCT
>gnl_Mimgu_v2.0_Migut.O00491.1
ATGGAAACGGAAAAGTTACTTCGATTCGGAAGGGAAAGCGAGACGATTAAAATCGAAAGCCAGGGCGTAGATACCAGGGAACAGCTTAAAACGGAAGAGCCTCAATGTTCAGATATTGAAACGATGGAAACGGATGCTGTCGAGACTGGAAAATCAATGGTGGAATATGGGAATAAACACGAAACTGAGATCGAAGATTTTAGTTCGGAGAAGGGTGATGGAGGAGGAAGCCATGGAAATGTGGTTTTCTCAAGAGAAGCTCCGCTCGTTATAAAGGAAGATCCTAGCATGAGTTCTTGTAGCTGTGGTGCAGAGAAACTTAAATCGAGATTGGCCGCCGCTTCTGATTCCGAGCCTGGAAAAAATGGGAGGAAGCTGAGTCGACAAGATAGGATCGAGTTAGGTCGGTTGTTTCAAGGTGCTGTGAGTTCGCATGATTGGGAGCTTGCCGAGAGTCTGATCTTGTTGGCTGATCCTCAGACTTTGAATGATGCACTGTGCATTTCTTTGGATTCGATTTGGTTCTTGAGCACACAACAAGAGTTGTATGGAATCACTGGATTGATCAAGAAGATTATTTCTGATGGGGCGTACGACTTCACTCGAGCTGCTCTCAGGACTTCATTTCTTGCCTCATGGGTTTCCGCTTGTCAGAGTCGAACGATGAGTCTTGCTGACACTGTTACCGTGATGGCGCAAAGGTTACACGAAAGGCTTCAAGAATGCAACGGAGATGAAGTCTTGAAGGCAGAAGCTGGTGCCAAGGTTCAGAAATTTACGGAGTGGGCCCTCAAATGCATAAGTTTTCATTCTCGCTGCCATGGAAATAGGGACAGAGTGGGCCATAACTCTCCTGTTGAGATCCAACTGCAGTTATCTGCTTTCAAAACCTTCCTAGATCTTGCAGGAAACCATCTTACCGGAAAGGATTTTACCGAAGCATTTGATGCAGCTTGCTTTCCGCTAACTCTCTTCTCTAGTTCATTTGACCCTGGTTGGGCATCAGGTATATCAGCTACTGCAATTCAGGGATTATTGGGAATGCTTGTCGAGGGTGGAGCAGACAATGTTAACCAATGTTTTCTGGAGGCTTCACGTTTTGGTAGCACCGAACTTGTTCGCATTTTGTTGCAGATTGCTCAAAGGAATAGCTTGGATGTGGATGTTGACTTGGCACTAGGCTTCGCTTCACACTATTGCAAAATCGGCACTATGGAGTGCCTAGTGGAGGAGGGCAATGCATTGTCTTTCTTAGGCCCTTTAATGAGAGCCGCCGAGAGAGGGTGCATGCCAGTTGTACAGTGGTTCGTCAAACGAGGCTGCAGAGACATGGAGCTCTGCCTCGCCCTAACCGCCGCCACATCCAGCAGCCAAGTCGAGGCGGCAGCTTACCTCCTCCCACACGTCCCCCGCCACGTCCTCGCCGCTCTCAGCATCGAAATCCTCAAGGCCGCCGGTGAACGCAGCAGTGGCTCCCTCGACGGGGTGTCATTTCTCCTCCGATCGGATTTTCTGGCGGACCCCGCTGCCACCTACGCGGTGGCTGACAGCATCGCCACGTCAGACGACGAAGCGATTGCCCCCCAGCTCAGGGCTTTTCTCCGGGAGCATTGGTCGGAGGAGGCTTTCTTGGAGGGGGTGAGAGAAGGCGAGGTGCATTTTCGTAACATTGTGGAGATTATGAAATGGGGTGAGTCACCGATTTGTTTGGGGGATTTGCCGGGCCCACTTAGGGTGGCAGTGGCTTACTTGCCTTTGTATAGAGAGTGCGTTAAGGCAGGGGGACGGTTATTGTCTCAGAGGCATAGAGGGCAGCTTCTGGAAGCTTCTAGAAGGCTTGGGGGTGGGGTTTTGGACGGGCCGGGACAGAAGGGAGAGTTGATGGCTGTCTTGGAACATAATCTGCCTCCGTTTTTTCTCGACGAAAAATCGAAA
>gnl_Mimgu_v2.0_Migut.N03013.1
ATGGAAACGGAAAAGGTACTTCGATTAGGAATGGAAAGCGAGACGAGTAAAATTGAAAGCCAGGGCGTAGATACCATGGAACAGCTTAAAATGGAAGAGCCTCAATGTTCAGATATTGAAACGATGGAAAAGGATGCTGTCGAGACTGGAAAATCAATGGTGGAATATGGGAATAAACACGAAACTGAGATCGAAGATTTTAGTTCGGAGAAGGGTGATGGAGGAGGAAGCCATGGGAATGTGGTTTTCTCAAGAGAAGCTCCACTCGTTATAAAGGAAGATCCTAGCATGAGTTCTTGTAGCTGTGGTGCAGAGAAACTTAAATCGAGATTGGCCGCCGCCTCTGATTCCGAACCTGGAAAAAATGGGAGGAAGCTGAGTCGACAAGATAGGATCGAGTTAGGTCGGTTGTTTCAAGGTGCTGTGAGTTCGCATGATTGGGAGCTTGCCGAGAGTCTGATCTTGTTGGCTGATCCTCAGACTTTGAATGATGCACTGTGCATTTCTTTGGATTCGATTTGGTTCTTGAGCACACAACAAGAGTTGTATGGAATCACTGGATTGATCAAGAAGATTATTTCTGATGGGGCGTACGACTTCACTCGAGCTGCTCTCAGGACTTCATTTCTTGCTTCATGTGTTTCCGCTTGTCAGAGTCGAACGATGAGTCTTGCTGACACTGTTACCGTGATGGCGCAAAGGTTACACGAAAGGCTTCAAGAATGCAACGGAGATGAAGTCTTGAAGGCAGAAGCTGGTGCCAAGGTTCAGAAATTTACCGAGTGGGCCCTCAAATGCATAAGTTTCCATTCTCGCTGCCATGGAAATAGGGACAGAGTGGGCCATAACTCTCCTGTTGAGATCCAACTGCAGTTATCTGCTTTCAAAACCTTCCTAGATCTTGCAGGAAACCATCTTACCGGAAAGGATTTTACCGAAGCATTTGATGCAGCATGCTTTCCGCTAACTCTCTTCTCTAGTTCATTTGACCCTGGTTGGGCATCAGGTATATCAGCTACTGCAATTCAGGGATTATTGGGAATGCTTGTCGAGGGTGGAGCAGACAATGTTAACCAATGTTTTCTGGAGGCTTCACGTTTTGGTAGCACCGAACTTGTTCGCATTTTGTTGCAGATTGCTCAAAGGAATAGCTTGGATGTGGATGTTGACTTGGCACTAGGCTTCGCTTCACACTATTGCAAAATCGGCACTATGGAGTGCCTAGTGGAGGAGGGCAATGCATTGTCTTTCTTAGGCCCTTTAATGAGAGCCGCCGAGAGAGGGTGCATGCCAGTTGTACAGTGGTTCGTCAAACGAGGCTGCAGAGACATGGAGCTCTGCCTCGCCCTAACCGCCGCCACATCCAGCAGCCAAGTCGAGGCGGCAGCTTACCTCCTCCCACACGTCCCCCGCCACGTCCTCGCCGCTCTCAGCATCGAAATCCTCAAGGCCGCCGGTGAACGCAGCAGTGGCTCCCTCGACGGGGTGTCATTTCTCCTCCGATCGGATTTTCTGGCGGACCCCGCTGCCACCTACGCGGTGGCTGACAGCATCGCCACGTCAGACGACGAAGCGATTGCCCCCCAGCTCAGGGCTTTTCTCCGGGAGCATTGGTCGGAGGAGGCTTTCTTGGAGGGGGTGAGAGAAGGCGAGGTGCATTTTCGTAACATTGTGGAGATTATGAAATGGGGTGAGTCACCGATTTGTTTGGGGGATTTGCCGGGCCCACTTAGGGTGGCAGTGGCTTACTTGCCTTTGTATAGAGAGTGCGTTAAGGCAGGGGGACGGTTATTGTCTCAGAGGCATAGAGGGCAGCTTCTGGAAGCTTCTAGAAGGCTTGGGGGTGGGGATTTGGACGGGCCGGGACAGAAGGGAGAGTTGATGGCTGTCTTGGAACATAATCTGCCTCCATTTTTTCTCGACGAAAAATCGAAA
>gnl_Mimgu_v2.0_Migut.G00797.1
ATGGAAAAAAGTGCCCTAGATATTGATATGGAAGTGCCTCAGTGTTCCGAAATTGAAATGATGGAAATGGGAACATCTGAGGCTGAACCTTTTAGTTCCGACAAGAATGTCGAAGGATGTCATAGCAATGTGATTTTCTCGAGAGAAGCCCCTCTCGTTATTAAGGAAGATTTAAACGCAAGTCCTTGTAATTGCAGCGTCGAGAAACTTAAATCCAAATTAGCCGCTTCTGCTTCTGCTTCTGATAAAGGGAAAACCGAGAGGAAATTGTGCCGACAAGATAGGATTGAGTTAGGGCGGTTGTTTCAAGGGGCTGTGAGTTCGCACGATTGGGAACTTGCTGACAGTCTGGTCGTCTTAGCGGACCCTCAGACTCTAAACGATGCACTGTGCATTTCTTTGGATTCGATATGGTTCTTGAGCAAACAGGAAGAGTTGTATGGGGTTAATGGAATGATTAAGAGGATAATTGATAGTGGGGCGTACGATTTCACTCGAGCTGCACTTAGGACTTCTTTTCTTGCTTCGTGTGTTTCTGCTTGTCAGAGTCGGACAATGAGCCTTGCAGAAACTGTCACAGTGATGTCACAAAGGTTGAGTGAAAGGCTCCAAGAATGCAATGGAGACGAAGTTTTAAAAGCAGAAGCCAGTGCAAAAGTCCAGAAATTCACCGAATGGGCACTTAAATGCATAAGTTTCCATTCTCGATCCCAAGGAAATACGGACAGAGTATTTCAAAGCTCTGCTGTTGAGATACAACTACAGTTATCGGCTTTCAAGAACTTCCTCGATCTAGCTGGCAATCGTCTTTCTGGAAGGGATTTCTCCGAAGCATTTGATGCTGCTTGTTTCCCACTTACATTATTCTCAAGTACGTTTGACCATAGTTGGGCCTCGGGTGCATCTGCAACTGCAGTACAAGGTTTGTTGGATATTCTTGTTGATGGTGGTGCGGATAATGTTAACCAGTGTTTTCTTGAGGCTTCACGTTTTGGGAGCACAGAACTTGTTCGCATTTTATTGCAGATTGCTCAACGCAACAGCTTGGATGTGGATGCTGACTTGGCATTAGGATTTGCCTCTCACTACGGCAAAATCGCCACGATGGAATGCCTAGTCGAAGAGGGCAACGCCACCGCTTTCCTCGGTCCACTGATGAGAGCCGCCGAACGAGGCTCAATGACGGTGGTTCAATGGTTCATCCAAAAGGGCTGCAGAGAGATGGAGCTCTGCCTAGCCCTCACAGCCGCCACATCCACCAGCCAGCTCTCAATCGCCGCCCACCTCCTCCCCCAAGTCCCCCACCACGTCATCACCGCCCTTGCCCCCGAGATCCTAAAAGCTGCCGGCGAACGGAGTGGCGGGTCCCTCGACGGGGTCGCCTTCCTCCTACGTGCCGACTTTCTGGCGGACCCCGTCGCAACCTACGCGGTTGCTGACGTCATCGCGCGGTCGTCCGGCGAGGAGGGAGCGGCGACCCCCGAGCTGAGGGCTTTTTTACGCGAGCATTGGTCGGAGGAGGCTTACTTGGATGGGTTGAGATTAGGGGAATTGCATTTCTTGAATGTGGTGAGGATTTTGAAAAGGGGCGGATTGGAGAGTTGCTTGAGGGATCTTCCGGGCCCGTTACAGGTGGCGGTTGCTTATTTGCCGCTGTATAGGGAGTGCGTGGGGCCGGGGGGTAAATTGTTGTCGCAGAGGCATAGAGGGCTGCTTGTGGAAGCTTCTAGAAGGCTTGGGGGTGTGGTGCTGGACGAACCGGGGCAGAGGAGGGAGTTGTTGGCGGTATTGGAGCAGCATCTTCCTCCGTTTTTGCTCGATCGCGCTGGTGTGGATTAT
>gnl_Musac_v1_GSMUA_Achr3T02760_001
ATGGATCTTGTGCATTTGGTGAAAGATAATCAAGCAGAGGATGTTTTGTGTTCGGAGATGGAAATAGATGAGAATGATGTTCTCAGTTGCATGAATGACCACCACAATGTCGGGAGTGAGAAGGGTGAGGGAAGCACCGTGGTCTTTTCGAGGGAGGCTCCTCTCCTGACAAAGGACGCTCTGATATCAAAAGATTATGGCTGTGGCTCCAAGAAGATCAGATCAAGAGCCTCTGTTTTGATGGAGGAGTCTGAGGTCAGAAGTAAGGACAAATGGAAGCAAGAGAAGAAACTCAGTAGGCAGGACAGGATCGAGCTGGGCCGCCTGTTTCAGAGAGTAGTGAGTTCCCAGGATTCAGAGCTAGCTGAGAACCTGATTCAGTTGGCAGATCCACAAACACTTAATGATATGCTGTGCATAGCATTGGATTCTATATGGTTCCTGACGAATCGACAGGAACTGAATATTATTACTGGGCTTATCAAGAAGATTGTTGCCAATGGAGCGAATGAGTTCACGAGGGCAGCCCTCAGGACATCATTTCTGGCTTCATGTGTTTCTGCGTGTCAAAGCAGAACAATGAGTTTGGCTGATACTGTGGGCATCATGGCCCAGAGGTTGCATGAACGTCTACAAGAATGTCATAGTGATGAGGTTTTGAAGGCAGAAGCTGGTGCCAAGGTCCAGAAGTTCACAGAATGGGCTTTGAAGTGCATCGGAATTCATTGTCGTTGCCAGGAGAACAAGGGTAGAAGAAATCACAGCACAATTGTTGAAGTCCAACTTCAATTGTCAGCCTTTAAGACATTTTTGGATATTGCTGGCAACCATCTTTCCGGAAAGGATTTTACTGAGGCTTTTGATGCGGCATGCTTCCCTCTTACTCTCTTCTCTAGCTCATTTGAACCTGGTTGGGCATCTGGCACATCAGCAACTGCAATACAAGGATTATTGGGAATGCTTGTGGAAGGTGGGGCAGATAATGTAAACCAATGCTTTCTTGAAGCATCAAGATTTGGGAGTACAGAACTTGTACGGATATTACTACAGATTGCTCAAAGGAACAGCTTGGATGTTGATGTTGATCTTGCCCTGGGTTTTGCTTCTCACTACTCTAAAATTGGAACCATGGAGTGCTTGGTTGAAGAAGGGAATGCCGGGGCTTTCCTGGGTCCTTTGATGCGAGCTGCAGAGAGGGGCTGCATGCAGGTAGTTGAATGGTTTGTAACTCGGGGATGTAAGGACATGGAGCTATGCCTTGCCCTTACTGCTGCTGCCTCTAGCAGCCAGGTCGGTATTGCAGCTTACCTTCTACCACACATCCCGCAGCATGTCCTTGCTGCCCTCAGCATTGAGATCCTAAAAGCAGCAGGGGAAAGGAGCAGCGGGTCTCTAGATGGTGTTGTGTTCCTTCTTCGCAGCGACTTCCTTGGTGATCCTGCAGCAACATATGCTGTGGCTGACAGCATGGCGAGGTCCAGTGATGAGTCTGTGGCATCTGACCTGAGAGCTTTTCTGAAGGAGCATTGGTCTGAGGCTGCTTTTGCTGAGGGCTTGCGTTTCGGGCAAGACCACTTTGTAAATATCATGAGGATTTTTAGAAGGGGCAGTTCACCCATCCATCTGAAAGACCTGCCGCAGCCCCTGGTGACGGCCATAGCATACCTTCCATTATATAGGGAGTGCCTGGAGGCTGGTGGGCAGCTGCTGCCGCAGAAACTAAGAGGGCAGCTTGTGGAGGCTGCTCATAGGGTCAGCGGAAGGCCTGTGAGCAAGAACAGCCAGACCAGAGAGCTAATGGCAATCTTGGAGCATCACCTGCCTACCTTCTTTCTGCAAGCTCCAACTGTCTCCCGTGCCGCATACAGG
>gnl_Musac_v1_GSMUA_AchrUn_randomT20880_001
ATGACCCCGGAGGACTGTATGTGTTTGGTGAAGGAGAGGCAGCCGGAGAAGGAAGTGGATGAGAATGGAGGGCTCGGGCCTGCGCATGATGGCGATGAAGGTGAAAGGGTGGATGGAAGCAATCACTTGTTCTTGAGAGAAGCTCCCATTTTGACGGAGGAATCTGGAATCTCCAAAGATTACAATTGTCAGGACAAGAAGGTTGGATCAAGGGAGGAATTGGTTCTTCGAAAGGACATGTGCAAGCAGGGGACGAAGCTCAGTAGGCGTGATCGGGTCGAACTGGGTTGCCGGTTTCAGCGGGCAGTGAGCTCTTGCGATTGGGAACTTGCATGGAACCTGCTTGTGCTGGCCAAGGCACAAGCTCTGAATGATGTGCTCTGCGTAGCGTTGGACTCTGTATGGTTCTTGACAACGCACGAAGAACTGGATGGCATTACTGGGTTGATCAAGAAAATTATTGGCGACGGTGCGAATGATTTCACCAGGGCAATCCTTAGGACGTCGTTCCTGGCTTCGTGTGTTTCTGCCTGTCAAAGCAAAATGATGAATTTGACGGATGCAGTGGGTGTCACGACCCAAAGGTTGCATGAGCGTCTGCAAGAATGTCAGGGAGACGAGGTTCTGAAGGTTGAAGCAAGTACCAAAGTTCAGAAATTTACAGAATGGGCTCTGAAATGCATCAGATTTCACTCTCATTATCAGGAGAACAGGGGACGAAGAAGAAGAAACCAGAGTACGATCGTCGAGGTCCAACTTCAGTTGTCAGCTTTCAAGACATTCTTGGAACTTGCTGGTGATCATCTTACAGGAAAAGATTTTACCGAGGCTTTCGATGCAGCATGTTTCCCTGTTGCTCTCTTCTCGAGCTCATTTGACCCTGGTTGGGCATCAGGAATCTCAGCAATTGCAGTCCAAGGGTTATTGGGGATGCTGGTAGAGGGTGGTGCAGACAATGTAAACCAATGCTTTCTGGAAGCTTCAAGATTTGGGAGTACCGAACTCGTGCGGATCTTGCTTCAGATTGCTCAGAGGAATAGCTTGGACATTGATGTTGATCTTGCACTTGTCTTTGCCTCTCACTACTGCAAAATCAGAACTATGGAGTGCTTGGTCGAAGAGGGAAATGCAGCCAACTTACTGGGTCCTCTGGTGCGAGCATCTGAGAGAGGGTGCATGCAGGTTGTCCAATGGTTTGTTAACCAGGGATGTGGAGACATGGATCTCTGCCTGGCCTTAATTGCTGCCACCTCTAGCAGCCACTTAGGTGTTTCTGCTTATCTTCTCTCACAAATTCCACATCATGTCCTTGCTGCTGTTAGCATCGAGATTCTAAAGACGGTAAGCGAGAGAAGTCGAGGATCTCTCGATGGTGTTGCCTTTCTTCTCTGCAATGACTTCCTTGGTGACCCTACTGCAACATATGCTGTGGCTGACAGCATTGCAAGCTCCAATGATGAGGTTGTGGCACCTGAGTTGAGGGCTTTTTTGAAGGAGCACTGGTCTGAGGATGCATTTGCTGAAGGATTGAGCTCTGGTCAGGACCACTATGTAAATTTCATGAGGATTCTGCAAAGAGGCGGCTCACCCATCTGCCTAATGGACCTGCCACCACCCCTGGTGACTGCCATTGTATACAAGCCTCTGTATAGGGAGTGCACGGAAGCAGGTGGGAAATTGCTACCTCAAAAACTAAGAGGGAAGCTTGTGGAAGCAGCCAGTAGGCTTGGTGGCAGGCAGGTGGATAACGATAGCCCAGCAAAAGAGCTTTTGGCAATTCTGGAGCATCACCTGCCCCGCCATTTTCTGCCACTA
>gnl_Musac_v1_GSMUA_Achr6T12560_001
ATGGAATCTGAAATCCGAAGGAAGGACAAAAATAAACAGGAGAAGAAGCTCAGCAGGAAGGACAGGATCGAGCTTGGTCGTTTGTTTCAGGGTGCATTGAGTTCTCAGGATTTAGAACTCGCTGAGAACTTCATTCTGTTGGCAGATCCACAAACTCTTAATGATATGCTGTGCATAACATTAGACTCCATATGGTTCTTGACAACTAAGCAAGAACTGAATGGTGTTACTGGGATGATCAAGAAGATCGTCGCCAATGGAGCTAATGACTTCACGAGGGCTACCCTCAGGACATCGTTTCTGGCTTCATGTGTTTCTGCATGTCAGAGCAAAACAATGAGTTTGGCTGATACAGTGGGTATCATGGCCCAAAGGTTGCATGAGCGTCTTCGAGAATGTCATGGTGATGAAGTTTTGAAGGCAGAAGCAGGTGTGAAGGTCCAGAAGTTCACAGACTGGGCTTTGAAGTGCATTGGGATTCACTCTCGGAGCCGAAAGGATAGGGACAGAAGGAGTTACAGCACAATTTTTGAGGTCCAACTTCAGTTGTCAGCTTTCAAAAGCTTTTTAGATCTTGCTGGCAACAGCCTTACCGGAAAGGATTTTACTGAAGCTTTTGACGCAGCATGCTTCCCTCTTACTCTATTCTCTAGCTCGTTTGATCCGGGTTGGGCATTTGGAATATCGGCAACTGTAATACAAGGATTACTTGGGATGCTAGTGGAGGGTGGTGCGGACAATGTAAACCAATGCTTTCTCGAGGCTTCAAGATTTGGAAGTACAGAGCTTGTCCGAATCTTGCTACAGATTGCTCAAAGGAACAGCTTGGATGTTGATGTTGAACTTGCCTTAGGCTTTGCCTCTCACCACTGTAAGATTGGAACCATGGAATGCTTGGTGGAAGAAGGGAATGCTGGGGCCTTCCTTGGTCCTTTGTTGCGAGCTGCTGAGAGGGGCTGCATGCAGGTAGTTCAATGGTTTGTCGATCGGGGATGTAGGGATATGGAACTATGCATTGCACTTACTGCTTCCGTCGCTAGCAGCCAGGTGGGTATTGCAGCTTACCTTCTCCCACGCATCCCAGAGCATGTCCTTGCTGCCCTCAGCATTGAGATCCTAAAGGCAGCAGCTGAGAGAAGCAGTGGCTCGCTAGCTGGTGTTGAATTCCTTCTGCGCAACAACTTCCTTGGTGACCCTGTGGCAACATATGCCGTGGCTGACAGCATTGCCGAGTCCAGTGACGAGGCTGTGGCCCCTGACCTGAGAGCTTTTCTGAAGGAGCATTGGTCGGAGGCAGCATTTGCTGAGGGCTTGAATTATGGGCAGAACCACTTTGTGAATTTTATGAGGATTCTGAGAAGGGGTGGCTCACCCATCTGTCTCAGGGATCTTCCGCCGTCCCTGGTGACGGCCATAGCGTACCTATCGCTGTACAGAGAGTGTCGGAAGGCAGGTGGGTTGTTGTTGCCGCAGAAACTGAGAGGGCAACTTGTGGAGGCAGCTAGCAAGGTCGCGGGGAGGCCGGTGGACAAGAACAGCCAGGCAGGAGACCTTATGGCAGTTTTGGAGCATCACCTACCGACCTTCTTTCTGCAATCCCCAACCACCACCAGCCCCCCACTA
>gnl_Musac_v1_GSMUA_Achr6T18250_001
ATGGAGGTCGAGTGCAAGACCGTAATGACTCGAGAGGACTGCATGCACTTGGTGCAGGAGAGGCAACCGGAGAAGGATTTTGATGAAAATGGGGGACTTAGGGCTGTGCATGATGGCGACGAGGGTGAAAAGGTGGACGGAAGTAATGTTGTGTTACTGCCTCTCCCAGCTGACGATCATCGAATCTCCAAAGATTATGCCTGTGATGGCATGAAGGTCGGATCAAGGGCCTCCAACCCCCTGGAGGAATTGGCCGTCCAGACGAAAGAACAGGGTAAAAACAAGCAAGGGAAGAAGCTTAGTAGGCGCGATCGGATGGAGCTGGGTCGCTTGTTTCAGGAGGCAGTGAGCTCTCATGATTGGGAGCTTGCCGAGAGTCTGGTTCTGCTGGCCGATTCACAAACTCTCAATGATGTGCTTTGTATAGCGTTGGACGCTATATGGTTCTTGACTACATGGGGAGAACTCAATGGCATTACGGGACTGATTAAGAAGATTGTTAGCTATGGAGGAAGTGATTTCACAAGGGCAATCCTTAGGACATCCTTCTTTGCTTCATGTGTCTATGCCTGTCATTGCAGAATCATGAATTTGACTGATACAGTGGGCATCATGGCCCAAAGGTTGCATGAACGATTACAAGAATGTCATGGAGATGAGGTTCTGAAGGCAGAGGCTGGTATGAAAGTTCAGAAATTCACAGATTGGGCCCTTAAATGCATCGGATTTCACTTTCGTTACCAGGAGAATCGAGGAGGAAGAAAGAACAACATGATTGTTGAAGTACAACTTCAGTTGTCAGCTTTCAAGACATTTTTGGAACTTGCTGGTGACCATCTTACAGGAAAGGACTTTACTGAGGCTTTCGATGCAGCTTGCTTCCCTCTTACCCTCTTCTCTAGCTCTTTTGATTCTGGTTGGGCACTAGGAATCTCTGCAATTGCTGTCCAAGGATTATTGGGGATGCTGGTGGAGGGTGGTGCAGACAATGTAAACCAGTGCTTTCTGGAAGCTTCAAGATTTGGGAGTACAGAGCTTGTGCGGATTTTACTGCAGATCGCTGAGAGGAATAGCTTGGATATTGATGTCGATCTCGCCCTTGTATTTGCCTCCCACTACTGTAAAATTGGAACCATGGAGTGCTTGGTTGATGAGGGCCATGCTGTTGACTTCCTGGGACCTCTGGTGCGAGCATCTGAGAGGGGCTGCATGCAGGTTGTCCAATGGTTTGTTAACAGGGGATGTGGAGACATGGAGCTCTGCCTTGCCCTTACTGCAGCCACCTCTAGCAGCCAAGTGGGTGTTTCTGCTTACCTTCTCCCACACATTCCACAACATGTGCTTGCTGCTCTGAGCATCGAGATCCTAAAGGCCGCAGGTGAACGAAGCAGGGGATCACTTGACGGTGTCGCTTTTCTTCTCTGCAGTGACTTCCTTGGTGACCCTGCCGCAACATATGCTGTGGCTGACAGCATCGCAAGGTCAAATGATGAGGCTGTAGCACCCGAGTTGAGGGCTTTTCTTCTGGAACAGTGGTCCGAAGCTGCATTTGCCGAAGGCTTGAGTTCTGGACAGGATCACTTTGTGAATTTCATGAGGATTCTGAGAAGGGGCTGTTCACCCATCTGTCTAATGGACCTCCCACCACCCCTGGCAGCCACCATTGCATATATGCCTCTGTATAGGGAGTGCATGGAGGCAGGCGGACAGTTGCTATCGCAGAAACTGAGAGGCCAGCTCGTGGAAGCCGCCCGTAGGATTGGTGGCAGATGGGTGGACGACGATAGCCAGGCAAACGAGCTTCTAGAAATTTTGGAGCGTAACCTGCCACGTTTCTTTTTGCAGCCATTGACGACTCTC
>gnl_Musac_v1_GSMUA_Achr10T16350_001
ATGGACGCTGGGACCGAGCTCCCTCTCTCTCTCCCTCTCCCTCTCTTTCCCCCACCTCCTCTTCCTCCCCTCTCAGTCCCATGCCTTCAAGGTGCCGTATCTGAAATCCAAAGGAAGGACAAAAATAAGCAGGAGAAAAAACTCAGTAGGCAGGAGAGGATTGAGCTTGGTCGCTTGTTTCAGGGTGCAGTGAGTTCTCAGGATTTAGAGCTTGCTGAGAACCTGATTCTGTTGGCTGATCCACTGACTCTCAATGATATGCTGTGCATAGCATTAGACTCTATATGGTTCTTGACAACTCGGCAAGAACTGAATGGTATTACTGGCCTGATTAAGAAGATTGTTGCCAATGGAGCGAATGACTTCACAAGGGCGGCCCTCAGGACTTCGTTTTTGGCTTCATGTGTTTCTGCATGTCAGAGCAAAACCATGAGTTTGGCTGATACAGTGGGCATCATGGCCCATAGGTTGCATGAGCGTCTTCAGGAATGCCACGGTGATGAGGTTTTGAAGGCAGAAGCAGGTGCAAAGGTCCAGAAGTTCACAGAATGGGCCTTGAAGTGCATCGGAGTTCACTCTCGGTGCCAGGAGAACAAGGGCAGAAGGAGCCACAGCACAATTCTCGAAGTCCAACTTCAGTTGTCAGCTTTTAAGAACTTTTTAGATCTTGCTGGCAACAACCTTACAGGAAAGGATTTTACTGAAGCTTTTGATGCAGCATGCTTCCCTTTGACTCTCTTCTCTACATCTGGAATCTCGGCAACTGTAATACAAGGATTACTGGGAATGCTAGTTGAGGGCGGTGCAGATAATGTAAACCAATGCTTTCTTGAAGCTTCGAGATTTGGAAGTACAGAGCTCGTACGAATTTTACTACAGATTGCTCAGAGGAACAGCTTGGATATCGACGTTGATCTTGCCCTAGGCTTTGCCTCTCACTACTGTAAAATTGGAACCATGGAGTGTTTGGTTGAAGAAGGGAATGCTGCGGCCTTCCTGGGTCCTTTGATGCGAGCAGCTGAGAGGGGCTGCATGCAGGTAGTTCAATGGTTTGTTGACCGGGGATGTAGGGACATGGAACTATGCCTTGCCCTTACTGCCGCCGCCTCTAGCAGCCAGGTGGGAATTGCATCTTACCTTCTCCCACACATCCCGCAGCATGTCCTAGCTGCCCTGAGCATCGAGGTCCTAAAGGCAGCAGGTGAGAGAAGCAGCGGGTCTCTGGATGGCGTTGCATTCCTTCTCCGCAACAACTTCCTTGGCGACCCCGCAGCAACGTATGCTGTGGCCGACAGCATTGCGAGGTCCAGTGATGAGGCCGTGGCCCCTAATCTGAGAGCTTTTCTGAAGGAGCACTGGTCCGAGGCAGCTTATGCTGAGGGCTTGAGCTATGGGCAAAATCACTATGTGAATTTTATGAGGATTCTGAGAAGGGGTGGTTCACCCATCTGTCTCAAGGACCTTCCGCCACCCCTGGTGACTGCGATAGCATACTTGCCACTATACAGAGAGTGTCAGGAGAAGGGTGGGCAGTTGTTGCCACAAAAACTGAGAGGACAGCTTGTGGAGGCAGCTAGTAGGGTTGGCGGAAGGCCGGTGGAGAAGAATAGCCAGGCAAGAGAGCTTCTCGCAATTTTGGAGCAGCACCTTCCTACCTTCTTTCTGCAACTTCCAAACATCGGTAGCACCCTATTA
>gnl_Nelnu_v1.0_NNU_020768-RA
ATGGAGGAGGAGATCGTTCCTTCGGAACAAAGTGAGCTTTTGCATTTTGTGAATGGAAGCAATTCTGAAGATCCCTTATGTGCAGAAATGGAAACTGATGGAAATGGAATTGGAAATGCTAAAGATGATGGAGAGTTATTCTCATCTGAAAAAGGTGAGGGAAGTAATGTTGTTTTCTCACGGGAAGCACCTCTGATGAACAAAGATCCCAGAATGTCCGGTGGCTGTAGTTGCAGTGTCAGGAAACCCAAGTCAAGGACATCTGCAGCAGATTTTGATATCTACAAAAAGGATAAAAACGGGCATGACAAGAAGTTCAGTAGACAAGACAGGATTGAGTTGGGCAGAATGTTTCAGAGTGCACTAAACTCTCATGACTGGGAGCTTGCAGAGAGTCTGATTCTGTTAGCAGACCCCCAAACTCTTAATGATGCATTGTGTATAACGTTGGATTCCATCTGGTTCTTGAGCACTCAACAGGAGTTACATGGCATAACAGGTTTGATCAAGAAGATCATTGCCAATGGTGCTTATGACTTCACAAGAGCAGCTCTGAGGACTTCATTTCTTGCATCCTGTGTCTCTGCCTGTCAGAGCCGGACAATGAGTTTAGCAGATACGGTGACTATCATGGCCCAAAGGTTACATGAGCGCCTTCAAGAATGCAATGGGGATGAGGTTTTGAAGGCAGAAGCTGGTGCTAAAGTCCAGAAATTTACAGAATGGGCCCTGAAATGCATAGGTTTCCATTCCCGTTGTCAGGGGAGTAGGGATAGAGTAAGTCATGGTTCAGCCGTTGAGATCCAACTTCAGTTGTCAGCATTCAAGACATTTCTAGATCTTGCTGGTAACCAGCTTACTGGGAAGGACTTCACTGAGGCCTTTGATGCGGCTTGCTTTCCCCTCACCCTCTTCTCTAGTTCTTTTGATCCTGGTTGGGCATCTGGACTTTCGGTTACTGCAATCCAAGGGTTGCTAGGAATGTTGGTAGAAGGCGGTGCAGACAATGTCAACCAGTGCTTTCTTGAAGCCTCACGTTTTGGGAGCACCGAGCTTGTCCGCATCTTACTGCAGATAGCCCAAAGAAACAGCTTGGATGTGGATGTTGACTTGGCTCTGGGCTTTGCTTCACACTACTGCAAGATAGGAACCATGGAGTGTCTTGTTGAAGAGGGTAATGCTATTGCTTTTTTGGGCCCTTTGATGAGAGCTGCAGAGAGAGGATGCATGCAGGTTGTACAATGGTTTGTCCAAAGAGGATGCCGGGACATGGAGCTTTGCCTTGCACTGACTGCAGCCACCTCCAGCAGTCAAGTAGGAATTGCTGCATACCTTCTTCCTCATGTTCCCCAGCATGTCCTTGCTGCCCTCAGCATTGAGATTCTTAAAGCTGCTGGGGAGCGAAGTGGCGGGTCACTTGATGGTGTTGCTTTCCTCCTCCGTTCTGACTTCCTGGGTGACCCAGCTGCAACCTATGCTGTTGCGGACAACATTGCAAGGTCAGAAGATGAAGCTGTCGCTCCAGATCTGAAGGCCTTCCTGCGGGAACATTGGTCGGAGGCAGCATTCTTGGATGGGTTGAGATGTGAGCAAGATCACTATGTGAATGTGATGAGGATCTTGAACTGGGGTGGGTCTCCCATGTGTCTGAGAGATCTCCCGGGCCCGCTGAAGGTAGCCATTACATACTTGCCACTGTACAGGGAGTGTTTGAAGGCAGGTGGGCGTTTGTTTTCACAGCGGTTAAGGGGCCAACTTTTGGAAGCTGCAAGGAGGCTGGGTGGTGGGCCGGTGGATGAGGCAAGTCAGGGAAGAGAACTCCTGGCTGTTTTGGAGCATCATCTACCCCCATTTTTGCTTGCTGCGCCAAATGTTGCT
>gnl_Nelnu_v1.0_NNU_004481-RA
ATGGAAGGAGAGAGCATTCCTGTGGGACGTACTGGGGTTTTGCATTTGGTAAACGAAACCAATCCTAAAGATCTCCAATGTGCAGAAATGGAAACCGATGATAATGGGGTTGGAACTCCCGGAGATGATGGCGAGTTGTTCTCATGCGAAAAAGACAAAGGAAGTAATGTTGTTTTCTCAAGGGAGGCACCACTGATGGGTAAGGATTTGAGAACATCTGGTGGTTGTAGCTGCAGTGCTAAGAAACTCAAGTCAAGGATGTCTGCAGCAGATTTTGATCTGTGCAAGGAGAAAAATGGGCATGACAAGAAGCTTAGTAGACAAGACAGGATTGAATTGGGCCGGATGTTTCAGAGTGCAGTGAGCTCTCATGATTGGGAGATTGCAGAAAGTCTGATTCTGTTGGCAGACCCTCAAACTCTCAATGATGCCTTGTGCATATCTTTGGATTCCATCTGGTTCTTGAGCACGCAACAAGAGCTACATGGTATAACAGGTTTGATCAAGAAGATCATTGCCAATGGTGCTTATGACTTTACAAGGGCAGCTCTGAGGACTTCATTTCTTGCTTCCTGTGTTTCTGCCTGTCAGAGCCGGACAATGAGTTTAGCAGATACAGTAACTATCATGGCCCAAAGGTTGCAGGAACGCCTCCAGGAATGCCATGGAGATGAGGTTTTGAAGGCAGAAGCTGGAGCTAAGGTCCAAAAATTTACAGAATGGGCTCTAAAATGTATAGGCTTCTACTCCCGTTGTCAGGGAAACAGGGATAAAGTAAATCAAAGTTCAGCTGTTGAGATCCAACTCCAGTTGTCAGCATTCAAAACATTTCTAGATCTTGCTGGTAACCAGCTTACAGGAAAGGATTTTACAGAGGCTTTTGATGCGGCATGCTTTCCCCTCACTCTCTTCTCTAGTTCATTTGACCCTGGTTGGGCATCTGGTATTTCTGCTACTGCAATTCAGGGGTTGCTGGGAATGTTGGTAGAAGGTGGTGCAGACAATGTCAACCAGTGTTTTCTTGAAGCATCACGTTTTGGGAGCACAGAGCTTGTTCGCATCCTATTGCAGATAGCTCAAAGGAACAGCTTAGATGTGGATGTTGACCTGGCTCTGGGCTTTGCTTCTCACTACTGTAAGATAGGAACCATGGAATGCCTTGTGGAAGAGGGTAACGCTATTGCTTTCTTGGGTCCCTTAATGAGGGCTGCAGAGAGGGGATGCATGCAGGTTGTTCAATGGTTTGTCCAAAGGGGCTGCCGGGACATGGAGCTTTGCCTTGCACTCACTGCAGCCACCTCCAGTAGTCAAGTAGAAATTGCTGCCTACCTTCTCCCTTATGTGCCCCAGCATGTCCTTGCTGCTCTCAGCATAGAGATTCTCAAAGCTGCTGGCGAGCGAAGCGGTGGATCACTTGATGGTGTTGCGTTCTTATTGCATTCTAACTTTCTGGGTGACCCAGCTGCAACATATGCTGTTGCAGACAGCATTGCAAGATCTGAAGATGAAGCTGTAGCTCCAGATCTGAAGGCCTTCCTGCAGGAGCATTGGTCCGAGGCAGCATTCTTAGATGGGTTGAGACATGAGCAGGATCACTATGTGAATGTGACGAGAATTTTGAAGTGGGGTGGGTCTCCCCTGTGTCTGAGGGATCTCCCAGGCCCATTGAAGGTAGCCATCACATACTTGCCTCTGTACAGGGAGTGTTTTGCAATGGGTGGATGCTTGTTTTCACAGCGGTTAAGGGGCCAACTTGTGGAAGCCGCAAGAAGGCTTAGCGGCAGGCCCGTAGATGAGGCAAGCCAGGGGAGAGAGCTCCTGGCTGTTTTGGAGCATCATCTACCTCCATTTTTGCTCGGCTCACCCAGTGTTGTT
>gnl_Orysa_v7.0_LOC_Os11g14180.1
ATGCCCCACGTTAGGTCCGCCGCCGTGAAGCTGATGGAGGAGCAGCTGGATTCATCGGAGATGGACATGGACGAGCCCGGCGGCGCCGCGGCGGCGGCGGCGGATGCCAATAATGGCGCCGGGTCCAAGGACTGCCCCTTGCCGCCGCCGCCGCCCAAGACCGCCAAGGCTTGCGCCGCCGCCAAGAAGCCGAGATCGGTGAGCTCCGACTTCGGCGAGGAGCTGGACCTGGAGCAGCTCGGTGCCAAGCAGCAGCAGCAGCAGCAGGAGAGGAAGCTGTCGAGGCAGGACCGCGTCGAGCTGAGCCGCTCGTTCCAGCACGCGGTGAGCTCCCACGACTGGGATGGCGCGGAGGCGCTGGTGCGGAGGGCCGACGCGCAGGGGCTCAACGACGTGCTCTGCGTCGCCGTCGACGCCATCTGGTTCCTCAGCGACAAGGAGGAGCTCGCCGCCGTCGTGGCCCTGATCCGGAGGATCGTGTCGGAGGGCGCCAACGACTTCACCCGCGCCGCGCTCCGGACGTCGTTCCTCGCGTCGTGCGTGTCGGCGTGCAGGGGGAGAACGACCAGCCTCGCCGACGCTGTGAGCTTCATGGGGCAAAAGTTGAACGAGCGCCTTCAAGAATCCCATGGCGACGAGGTATTGAAGGCAGAAGCAAGCGCAAAGGTGCACAAGTTCACAGAGTGGGCTCTAAAGTGTATCGGGCTGCATTCGCGTGTGCGGGAGAACAAGGGCAGAGGAAACCATGGCACGATCATTGAGGTCCAACTTCAGCTGTCTGCTTTCAAGACATTTCTGGATCTTGCCGATAATGATCTTACTGGGAAGGATTTCACGGAGGCCTTTGACGCGGCATGTTTTCCTCTTACACTCTTCTCAAACACCTTTGACCAAGGTTGGGCATCAGGTATCTCGGCAGCTGCAATACAAGGACTCTTAGAGTTGTTAGTAGAGGGTGGTGCCGATAATGTGAACCAGTGCTTTCTTGAGGCTGCTCGCTATGGAAGCACTGAACTCGTGCGCATCTTACTTCAGATTGCTCGAAGGAATAGCTTGGACATCGATGTGGATCTAGCCCTTGGCTTTGCTGCTCACTATGGGAAACTGGATACCATGGGGTGCTTAGTTGAGGAGGGTAATGCGGTTGCCTTTCTTGGCCCTTTAATGCGGGCAGCTGAACGGGGATGCCTTCAAGTTGTTGAATGGTTCGTCAACCTTGGTTGTCGGGATATGGAGCTTTGCTTAGCCCTTACTGCTGCAACCTCTAGTAGCCAGGTTGCAGTTGCAGCCTATCTTCTCCCTCTAGTCCCAAAGCATGTTCTTGCACCCCTCAGCGTCGAAATTCTCAAGGCTGCTGGTGAGAGGAGCACCGGTTCCCTGCATGGTGTGGACTTCCTTCTCCGCTCAAACTTCCTCAATGACCCAGCTGCCACATATGCTGTAGCAGACAACATTGCAAAATCTGCCGATGAGGCAGTGGATGCAAAGCTTAGATCTTTCATGCTCGAGCATTGGTCAGAGGCAGCTTTTTCTGAGGGATTCGCGTCTGCGCAAGAGCACTTCGTTAACTTCATGAGGATAATGGAAAAGGGTGAGTCGCCGATCTGCCTGAGGGACCTCCCACTTGAGCTGGTGATTGCCATGGCCTACCTACCACTGTACAGGGAATGCGTGGAGTCAGGTGGGCGGCTATTGCCGCAGAAGCTGAGAGGGCAGCTTGTTGAGGCGGCTGGTAGACTCGAGGGCCGGCAACTCGACAGGGCTAGCCAAGGCACAGAGCTCCTGGCCATCTTGGAGCACCACCTCCCGTGTTTCATGATCCAGACT
>gnl_Phavu_v2.1_Phvul.003G074400.1
ATGGATGAAACTGAGGTGGAAAATCCCGTATTCGAGGAAATTAAATCGGAGGATAACAAAATTGAATTCCAGAGAAATGAAAATCAAGGTTTTGCATCTGAGAAAGGTGAAGGTAGCAGTGTAGTTTTCTCGAGAGAAGCACCACTTATGAGGAAAGAGTCAAGAATGTCCACTTCTTATTGTTGCAATGCCAAGAAGCTCAAATCCAGGGCTGTTTCAATAGATTGTGAGCTTGGAAGTAATGAGAAAATTGGGTTGGAGAAGAAACTAGGTAGACAAGACAGGATTGAGTTGGGTCGGTTGTTTCAGGGTGCAGTGAGTTCCCATGATTGGGAGCTTGCAGAAAGTTTGATTTTGGTTGCTGATCCCCAGACGCTCAATGATGCCTTGTGTATCACGCTGGATTCCATTTGGTTCCTGAGCACAGAGCTAGAGCTTAATGGGATAATGGGATTTATCAAGAAGATCATTGCTAATGGTGCTTATGACTTCACAAGAGCTGCTCTAAGGACTTCATTCCTTGCTTCATGTGTCTCTGCTTGCCAGAGTAGAACAATGAGTCTGGCTGATACAGTTACTGTAATGGCCCAAAGGTTGCATGAGCGTCTCCAGGAATGTAATGGAGATGAAGTATTGAAGGCAGAAGCTGGTGCTAAGGTTCAAAAGTTTACTGAATGGGCTTTGAAATGTATAGGAATACATTCACGACTGCAGGATGATAGGGAAAATGTGATACACAGCTCAGCTGTTGAAATCCAGCTTCGGTTATCTGCCTTTAAGACATTCCTTGATCTTGCTGGCAACCGCCTTACAGGGAAGGACTTCAGTGAGGCCTTTGATGCGGCTTGTTTTCCTCTTACTCTTTTCTCTAGCTCATTTGATCCAGGTTGGGCATTTGGCTTGTCAGCTACAGTGATCCAAGGGCTTCTGGGCATGCTAGTGGAGGGTGGTGCAGACAATGTCAATCAGTGTTTCTTGGAGGCTTCACGTTTTGGTAGTACAGAACTTGTGCGCATACTATTGCAGATTGCACAAAGAAACAGCTTGGATGTTGATGTTGACTTGGCATTGGGTTTTGCCTCCCATTATGGCAAGATAGGAACTATGGAGTGCTTGGTGGAAGAGGGAAATGCTATAGCCTTTTTGGGCCCTTTGATGAGAGCTGCTGAGAGGGGTTGCATGCAAGTTGTAGAGTGGTTTGTGCAGAGGGGTTGCCGAGACATGGAACTCTGTCTTGCCCTTACAGCAGCCACTTCTAGCTGTCAAGTTCACATTGCAGCTTATCTTCTGCCGCACGTACCTCAGCAGGTTCTTGCAGCACTTAGTGTTGAAATTCTAAAGGCTGCTGGTGAGCGAAGTGGTGGATCTCTTGATGGTGTAGCATTTCTCCTTCAATCGGACTTCTTAGGTGATCCTGCAGCTACTTATGCCGTTGCAGATATTATTGCAAAATCAGAGGATGAGGCTGTTGCACCTGAGCTGAAGACATTTCTTAAGGAGCATTGGTCAGAAGGAGCTTATAAGGAGGGATTAAGGTTAGGGCAGGAGCATCACATGAACCTTATGAGAATCATTAAATGGGGCGAGTCTCCTATTTGCTTGAGAGATCTTCCTGCCCCCCTGACGGTAGCAATTGCTTACCTCCCACTTTATAGAGAGTGTGTCAAAGCAGGTGGCTGCTTGTATTCACAACGGCTTAGGGGACAACTGGTTGAAGCCGCCAGAAGGCTTGGGAACAGGGTCTTGGATGAAGTGAGCCATGGTGGAGAGCTAGTGGTCGTTTTGGAACAGCATCTTCCTCACTTTTTGCTCCATCCCACCCGCATTGCT
>gnl_Phypa_v3.3_Pp3c24_10000V3.1
ATGGTCCAGATGAAGGACAGTAAGCAGAGCCGTTTGTGGATTATTTCCAGCACACCACAGGAATTGGCGGCCGCAACACGTTTGATTGAAAGGTTGAGTATTGCTGGAGCCCATGACTTCACACGGGCGGCGCTCCGTACTTCCTTTTTAGCTTCATGCGTATCAGCTTGTCGATCGCGGACTATGAGCCTGGCAGACACTGTTACTGTGATGGCTCAAAGATTACGAGAGAGACTGCAGGAATGTAACGGCGATGAAATTTTGAAGGCGGAAGCTGCAGCTAAAGTCCAGAGATTCACTGAATGGGCTTTGAAATGTATTGGATCACATTCACGTGGAAAAGGAGCACAGCCTGGTTCACCCGGTGACATGGGCATGGAAATTATACACAGCTCAGCTGTAGAGTCACGTCTTCAGCTTATGGCTTTCAAGAGATTCTTGGAACTGGCAGGTTTTCGGCTGACGAGAAAAGATTATACAGAAGCTTTTGATGCAGCTTGCTTTCCTCTCACTTTATTCTCCAGTGCCATTGATCCTGGGTGGGCCACTGGTATAGCAGCAAGTGCTATGCAAGGGTTGCTTGGGCTTTTGGTTGAGGGTGGTGCAGACAATGTGAACCAATGCTTTTTGGAAGCCGCTAGGTTTGGAAGCACAGAGCTTGTACGAATATTGCTTCAGATTGCACAAAGAAATCTTGTGGATTTAGACGTGGACTTGGCATTGGGATTTGCCTCCCATTACTGTAAAATTGGTACTATGGAGTGCCTGGTTGAGGATGGCAAAGCAGATTCTTTTTTGGGACCTCTTATGAGAGCTGCTGAGCGGGGTTGCATGGAGGTTGTCCGTTGGTTTGTAGAAAAGGGTTGTAAAGACATGGAATTGTGTTTAGCTCTCACTGCTGCAGCCTCAAGCAGCCGCCTGGAAGTTGCCGCTTTTCTCCTGAGTCACGTTCCTCATCATGTCTTGCAGACTCTTAGCGCCGAGATTCTTAAGGCAGCAGGTGAACGGTCTGGTGGATCCCTTAAGGGCATAGCTTTTCTGTTGCAAGCTGATTTCTTGAACAACTCAGAGGCAACGTATAGTATAGCTGACAGCATTGCAAAATCAGAGGACGAAGCAATCACTGTGGAACTACGAACCTTTTTACTGGAGGAATGGTCGGAAGAGGCATTCCTGAAGGGCCGTCTACTTGGTCAAGCTCACCATCTCAATGTCATGCGTGCTCTGAAGAGGGGCTCCTCCCCTCTTCATCTGCAGGAGCTTCCGTTGCAACTGCAAGTTACTGTGGCTTATCTTCCCCTTTACAAAGAGTGTGTTGCTGCAAGTGGAGTGGTTCTCTCGCAGTGGCTGAGGGGCCAGCTTGTTGAAGCAGCTTTAAGGCTCAATCAAGGTAATCTACGCTCAACAGAGGAGGTGTTCCTGAAGTTAAGTAAGCACGAGCTTCTCTCAATTCTGGAGTCTCGATTGCCTGGGTTCTTACTAACTTCCGAAAGC
>gnl_Phypa_v3.3_Pp3c20_17330V3.1
ATGGAAGAGGTTGAGGTGACACCTATGGAAGAGGTTGAGGTGCTGGGAGTTGTTCGGCATTCGTTTGAACGTGATTTAGATGACTGTAGTGGTCGAGAAAATGTGAATCACGAACTCTCCCCGGAATGTACTGCTAGTACAAGCGGACGAGAAAGAATTAATAGCTCTAACTGGACTAGCGATAATGAAGCAGCCAGTGGAAGGGACGAATCTTCACGGATGCATAGCTTCCGAAAAAGAGCCGGGAAGGACGATGCTGTGAGCCCAAAGAAAGATCGTGTGGATTTGGGGAGATCTTTTCAGATGGCTGTTAGTGTTCACGACTGGGCTCTAGCTGAGAGTCTCATAACTCTAGCAGATCCTCCAAGGCTCAACGATGGCTTATGCATCGCCCTGGATTCCATTTGGTTCTTAAGTACAACACAGGAACTGGCGGCTGCAACACGTTTAATTGAGAGTTTGATTCTTGCTGGGGCTCACGACTTCACACGTGCAGCTCTCCGTACTTCCTTCTTAGCTTCCTGCGTATCAGCGTGTCGATCACGGACTATGAGCCTGGCGGACACTGTTACAGTAATGGCACAAAGGTTAGGAGAGAGACTTCAGGAATGTAATGGTGATGAAATTCTGAAGGCTGAAGCTGCAGCGAAAGTTCAGAGATTTACTGAATGGGCTTTAAAATGTATTGGTTCACATTCACGTGAGGCAGGAGCACACCCTGGATCCTCTGGGGACATAGGCATGACTATTATACACAGCTCGGCTGTAGAGTCACGCCTTCAGCTTATGGCTTTCAATAGGTTTTTGGAACTAGCAGGTTCCCGACTAACCAAAAAGGATTACACAGAAGCCTTCGATGCAGCATGTTTTCCTCTCACTTTGTTCTCCAGCGCTATTGATCCTGGATGGGCAACTGGCATAGCAGCAAGTGCCATGCAAGGGCTGCTGGGGCTTTTGGTAGAGGGAGGTGCAGATAATGTTAATCAGTGTTTTCTCGAAGCTGCCAGATTTGGAAGTACAGAACTTGTTCGAATATTGCTCCAGATTGCACAGCGGGATGGTGTAGAGTTAGATGTGGACTTAGCATTGGGGTTTGCCTCCCACTATTGTAAAATTGGCACCATGGAATGCCTGGTTGAGGATGGCAAAGCAGATTCTTTTTTGGGGCCTCTCATGAGAGCTGCTGAAAGGGGCTGCATGGAGGTTGTTCAATGGTTTGTAGAAAGGGGTTGTAAAGATATGGAGCTCTGTTTGGCGCTAACTGCTGCAGCTTCCAGTAGCCGTGTGGACGTTGCTGCATTCCTCTTGAGCCATGTTCCTCATCATGTCTTGCAGACTCTCAGCGCTGAGATTTTAAAGGCTGCAGGCGAGCGTTCTGGTGGATCCCTTAAGGGTATAGCTTTCCTGTTGCAAGCCGATTTCTTGAATAACCCAGAGGCAACATACAGAATAGCCGATAACATTGCAAAGTCGGAGGACGAAGCAATTACGTCGGAGCTACGCACATTTTTACTAGAAGAATGGTCCGAAGAGGCTTTCTTAAGTGGGCGTTTACTCGGCCAGGCTCATCATCTTAACGTCATGCGTGCTTTAAAGCGGGGTTCCTCACCTCTCCATTTGCAGGAACTTCCTTTGCAACTGCAAGCGACTGTAGCTTATCTTCCTCTTTATAAAGAGTGCATAGCTTCAAGCGGGGTGGTTCTTTCACAGTGGCTTAGGGGTCAGCTGGTTGAAGCAGCTCTGAGGCTCAATCAAGTTGGTCTACGGTCGTCAGAAGAGGTCCTCGTGAAGTGTAGCAAGCATGAGCTTCTTTCAATCCTTAAGTCTCGATTGCCGGGGTTCATGCTAGCATCC
>gnl_Phypa_v3.3_Pp3c23_5610V3.1
ATGGAGGAGGTTGTGGCGACGCTCTTAGAAGAGGACGAGGTGCTGGGGATTGCTCAGAATTCGTATGAATGGGATTTAGGTGGCTGTGGAGGTCGGGAAGATGTGAACCACGAACATTCTCAGGATCTTACAGCTAGCACTAGCAGACGGGAAATAAATAATAATTCTTTGGGTAGCAACGATGAGGTATTCTGCCACTCCGCTATGTGCTTCGAGGAGAGTGGTAATGATTTTGTAGCAGAAGCCAGTGGGAGGAACAATTCTGAGAGGGTGCATTGCTCCAGAGTAGGTGCTGAGGAGGATGTCGTAGTGGGCTTAAAGAAAGACCATGCGGAGTTGGGTAGGTCTTTTCAAATGGCAGTCAGTGTTCACGACTGGGCTCTAGCCGAGAGTCTCATACCTCTGGCAGTTCCTCATAAGCTCAACGATGGCTTGTGTATCGCCCTGGATTCCATTTGGTTTTTAAGCACGACACAGGAATTGGCGGCTGCAACACGTTTAATTGAGTGTTTGATGCTTGCTGGGGCTCACGACTTCACACGAGCAGTTCTTCGTACTTCCTTCTTAGCTTCCTGCGTGTCAGCTTGCCGATCACGGACTATGAGCCTGGCAGACACCGTTACTGTAATGGCACAAAGGTTAAGAGAGAGACTTCAGGAATGTAATGGTGATGAAACTCCGAAGGATGAAGCTGCAGCCAAAGTTCAGAGGTTCATTGAATGGGCTTTGAAATGCATTGGCTCACAATCACGTGGAAAAGGAGCACACTCTGGATCACCCGGTGACATAAGCATGGCTATTATACACAGTTCCGCTGTAGAATCACGGCTTCAGCTTATGGCGTTCAAGCGACTTTTGGAACTAGCTGGTTCTCGATTGAGTAAAAAGGATTTTACAGAAGCTTTTGACGCAGCATGCTTTCCTCTCACTTTGTTCTCCAGCGCCATTGATCCTGGATGGGCAACTGGCATTGCCGCAAGTGCTATGCAAGGGCTGTTAGGGCTTTTAGTTGAGGGAGGTGCAGATAATGTTAATCAGTGTTTTCTAGAAGCTGCCAGGTTTGGAAGCACAGAACTTGTACGAATATTGCTCCAGATTGCACAATGGAATGGTGTGGAGTTAGACGTGAACTTAGCGGTGGGATTTGCCTCCCACTACTGTAAAATTGACACCATGGAATGCCTTGTTGAAGATGGTAAAGCGAATTCTTTTTTGGGGCCTCTTATGAGAGGTGCTGAACGGGGTTGCATGGAGGTCGTTCAATGGTTTGTAGGAAAGGGTTGTAAAGATATGGAGTTGTGTTTAGCGCTTACTGCTGCAGCTTCCAGTAGCCATGTGGATGTTGCTGCCTTTCTCTTAACCCATGTTCCTCATCATGTTTTGCACACTCTCAGCGCCGAAATTCTCAAGGCAGCAGGTGAACGGTCTGGTGGATCTCTTGAAGGCATAGCTTTTCTTTTGCAAGCTGATTTCTTAAATAACCCCACCGCGACGTACAGGACTGCCGATAGCATTTCAAAATCGGAAGACGAAGCAATCACCTTGGAGCTACGGACGTTTCTACAAGAAGAATGGTCAGAGGATGCTTTTTTGAAGGGGCGTTTACTTGGCCAAGCTCACCATCTTAACGTCATGCGTGCTCTGAAGCGGGGTTCCTCACCACTTCACTTGCAGGAACTTCCTTTGCAACTGCAAGTCACCGTCGCTTACCTTCCGCTCTACAAAGAATGCATGGCTTCAAGCGGGGTGGTTCTTTCGCAATGGCTTAGAGGCCAGCTTGTTGAGGCAGCTCTGAGGCTGAATGAAGGCGATCTATGCTCATCGGAGGAGCTTTTCATGAAGTGCAGCAAGCATGAGCTTCTCTTAATCCTGGAGTCTCGATTGCCGGGTTTCGTGCTAGCTTCCGAAGGCAAA
>gnl_Phypa_v3.3_Pp3c23_11480V3.1
ATGCTCGGAAGGATGGAGGAGGTCGAGGCAACGCCCATGGAGGAGGACGAGATACTGGGAGTTCGACATTCGTTTGAATGTGATGTGGGAATTTGTGGTGGTTGGCAGAATGTGAACCACATTCACAGCCAGGAATGCAGGGCCAGTACTAGCGAATTGGACAGAGTTGATAGTCCTTCAGGTAGCAACGATGAAGTTTCCAGCCGCACAGCCGAATGTTTTGAAGGCACCGATGGTTGTGTTGCAGAAGCTAGTGGGAGGGATACTCCTGCGAAGCTTCATTGCTCCCGAACCGTTGCTGGAGAGGACGATGGTATGTCATTAAAGAAAGACCATATTGAGTTGGGAAGATCTTTTCAGCTGGCAGTAAGTGTGCATGACTGGGCTCTAGCTGAGAGTCTTGTACCCCTAGCAGATCCTCAAAGGCTCAACGATGGATTGTGTATTGCCTTGGATTCCATTTGGTTCTTAAGCACATCACAGGAATTGGCGGGTGCAACATGTTTAATTGAGAGGTTGATCCTCGCTGGAGCCCATGACTTCTCACGAGCGGCGCTTCGTACTTCCTTTTTGGCTTCATGCGTATCAGCATGCCGATCTCGGACAATGAGCCTAGCAGACACTGTTACTGTGATGGCACAAAGGTTACGGGAAAGACTACAGGAATGCAACGGCGACGAAATTTTGAAGGCTGAAGCTGCGGCCAAAGTTCAGAGATTCACTGAATGGGCTCTGAAGTGTATTGGATCACATTCACGTGGGAAAGGAGCACACCCTGGGTCACCTAGTGACATATGCATGGCAATTATACATAGCTCGGCGGTAGAGTCACGTCTTCAGCTTATGGCGTTCAAGAGGTTTTTGGAATTAGCAGCCTCTCGGCTGACGAAAAAAGACTATACGGAAGCCTTTGATGCAGCATGTTTTCCTCTCACTCTGTTCTCCAGCGCCATTGACCCTGGGTGGGCAACTGGCATAGCTGCCAGTGCTATGCAAGGGCTGCTTGGGCTTCTGGTAGAAGGAGGTGCAGACAATGTGAACCAATGCTTTTTGGAAGCCGCTAGGTTTGGGAGTACTGAGCTTGTACGAATATTGCTCCAGATCGCACAAAGAAATGGAGTGGAGTTAGATGTGGACTTGGCGCTGGGGTTCGCCTCTCATTATAGTAAAATTGGTACTATGGAATGCCTGGTTGAAGATGGCAAAGCAGATTCTTTTCTGGGACCTCTTATGAGAGCTGCTGAACGGGGTTGTATTGAGGTTGTCCATTGGTTCGTAGAGAAGGGTTGTAAAGACATGGAACTATGTTTGGCACTGACTGCTGCAGCCTCCAGTAGCCGCGTGGAAGTTGCCGCTTTTCTCTTGAGCCACGTTCCCCATCATGTCTTGCAGACTCTTAGCGCCGAGATTCTTAAGGCAGCAGGTGAACGCTCGGGTGGATCCCTGAAGGGCATAGCTTTTTTGTTGCAAGCGGATTTCTTGAACAACCCGGAGGCAACATACACGATTGCTGACAGCATTGCAAAGTCGGAGGACGAGGCTATCACCACGGAGCTACGGGCGTTTTTACTGGACGAATGGTCGGAGGAAGCATTCTTCAAGGGCCGTCTACTTGGTGAAGCCCACCATCTGAATGTCATGCGTGCCCTGAAGCGGGGTTCCTCGCCTCTTCACCTGCAGGAGCTTCCTTTGCAACTGCAAGTTACTGTGGCTTATCTTCCTCTTTACAAAGAGTGTGTTGCTGCAAGTGGAGTGATTCTCTCGCAGTTGCTAAGAGGTCAGCTTGTCGAAGCAGCTGTAAGGCTCAATCAAGGTGGTCTATTCTTCACAGAGGAAATGCTCCTGAAGTTCAGCAAGCACGAGCTTCTCTCAGTTCTTGAGTCACGATTGCCGGGCTTTTTACTGGCTTCCGAAGGCAAG
>gnl_Poptr_v3.0_Potri.017G001300.1
ATGGAAAAGGAGATAACATTTGTTGAGGGCACTGATATGCATCTGGAGGATGAGTTTTGCCCAGAACAGTCATTTAGTGTGGAAATGGAGACTGAAGAGAATGAAATTGGAAGTCCAAAGAGTGAAATTCAATGTTTCTCATCAGAAACGGGGGAGGGAAGTAATGTTGTATTTTCAAGAGAAGCACCCCTTATAAGTAAAGAGACAAGAATTTCTGGTGTTTGTAGCTGTAGTACGAAAAAACTCAAGCCACGTGTGGTTGCGATGAAGTCTGAGATTGGCAATAAGGAGAATTTTGGACAGGAGAAGAAACTCAGCAGGCAAGATAGGATTGAGTTGGGTCGGATGTTTCAAAGCGCAGTGAGTTGCCATGACTGGGAGCCTGCTGAGAGCTTGATATTGCTGGCTGATGCACAAACCCTTAATGATGCCTTGTGCATCACGCTGGACTCTATCTGGTTTTTGAGCACACAGCAAGAACTTGATGGGATAACTGGACTGATTAAGAAGATTATAGCCAATGGCGCTTATGACTTCACTAGAGCTGCTCTCAGAACTTCTTTTCTTGCTTCATGTGTTTCTGCCTGCCAGAGCCAAACAATGCATCTTGAAGACACAGTCAATGTAATGGCCCAAAGATTGAAGGAGCGACTTCAGGAGTGCAATGGGGATGAGGTCTTGAAGGCAGAAGCCAGTGCCAAGGTTCAAAAGTTTACCGAGTGGGCTCTGAAATGTATTGGCTTCCATTCCCGCTGCCAGGTAAATAGAGACCGAGTGATTCAAAGCTCAATTGCTGAGGTTCAACTCCAATTGTCTGCATTCAAGACATTTCTTGATCTTGCTGGCAATCAACTCACTGGGAAGGATTTCACTGAGGCCTTTGATGCAGCCTGTTTTCCTCTTACTCTATTTTCCAGTTCATTCAATCCTGGCTGGTCATCTGGGATATCAGCAACTGCAATCCAAGGGTTGCTTGGCATGTTGGTTGAAGGGGGTGCAGACAATGTCAACCAGTGTTTCCTTGAAGCCTCTCGTTTCGGAAGTACAGAACTTGTGCGCATTTTGTTGCAGATTGCCCATAGGAACAGCTTGGATGTTGATGTTGACTTGGCCCTAGGTTTTGCTTCTCACTATTGCAAAATTGGTACAATGGAATGTCTTGTGGAAGAGGGCAATGCTATAGCCTTCCTGGGTCCTTTGATGAGAGCATCTGAAAGGGGTTGCATGCAGGTTGTTCAGTGGTTTGTGAAAAGGGGTTGCCGTGACATGGAACTCTGCCTTGCTCTCACGGCTGCGACTTCCAGTAGTCAAGTTGATGTTGCTGGATATCTCCTCCCTCACGTTCCTCAGCATGTTCTTGCTGCCCTCAGTATAGAAATTCTCAAGGCTGCTGGGGAGCGAAGTGGTGGGTCGCTTGATGGTGTGGCATTTCTTTTGCATTCTGATTTCTTGGGTGATCCTACTGCTACTTATGCTGTTGCAGACAGCATTGCTCGCTCTGATGATGAGTCTGTTGCCCCTGAGCTCAAGGCTTTTCTTCGAGAGAACTGGTCAGAGGCAGCTTTCTTGGATGGATTAAAGCAAGGACAAGAACATTACATGAATCTCGTGATGATTTTGAATTGGGGTAGATCGCCTATATCCCTAAGGCATCTGCCAGGCCCTTTAAGAGTGGCAGTTGCTTATCTGCCATTGTACAGGGAGTGTGCAGCAACGGCTGGTCGTTTATTTTCACAGAAACAAAGGGGGCTGCTTGTTGAAGCTGTGAGAAAACTTGGGGGTGGGTCCTCAGAAGATGTGAGCCAAGGGAAAGAGCTCTTGGCTGTTTTGGAGCATTACCTTCCTCAATTTCTGGTTCATCCCCGCAGGATGCCC
>gnl_Poptr_v3.0_Potri.007G146500.1
ATGGAAAAGGAGACAGCGTTGGTGGAGGGGACTGATATGCATCTGGAGGATGTGTTTAACCCCGAAGAGTCATTTACTGTGGAAATGGAAACCGAAGAGAATGAAATTGGAAGTCCAAAGAGTGAAATTCAATGTTTCTCATCGGAAATGGGCGAGGGAAGTAATGTTGTATTTTCAAGAGAAGCACCCCATATCAGTACAGAGTCAAGAGTATCAGGTGTTTGTAGTTGTAGTGCGACAAAAATCAAGCCACATGTGGTTGCAATGGAGTCTGAGATTGGCGACAAGGAGAATTTTGGACAGGAGAAGAAACTCAGTAGGCAAGATAGGATTGAGTTGGGCCGGATGTTTCAGAGTGCAGTGAGTTGCCATGACTGGGAGCCTGCTGAGAGTTTGATATTGTTGGCTGATCCACAGACCCTTAATGATGCCTTGTGTATCACACTGGACTCTATCTGGTTTTTGAGCACACAGCAAGAGCTTGACGGGATAACCAGTTTGATTAAGAAGATTATTGCCAATGGTGCTTATGACTTTACTAGAGCTGCTCTTAGAACTTCTTTTCTTGCTTCATGTGTTTCGGCCTGCCAGAGCCAAACGATGCATCTTGAAGACACAGTAAATGTGATGGCCCAAAGATTGAAGGAGCGACTTAAGGAGTGCAATGGAGATGAGGTCTTGAAGGCAGAAGCCAGTGCCAAGGTTCAAAAGTTTACTGAGTGGGCTCTGAAATGTATTGGCTTCCATTCTCGCTGCCAGGCGAATAGAGACCGGGTGATTCAAAGCTCAATTGCTGAGATTCAACTTCAATTGTCTGCATTCAAGACGTTTCTTGATCTCGCTGGCAATCAACTCACAGGGAAGGATTTCACAGAGGCCTTTGATGCAGCCTGTTTTCCGCTTACTTTATTCTCCACTTCATTCGATCCTGGCTGGGCATCTGGGATATCAGCAGCTGCAATCCAAGGGTTGCTTGGTATGTTGGTTGAAGGGGGTGCAGACAATGTTAACCAGTGTTTCCTTGAAGCCTCTCGCTTTGGAAGTACAGAACTTGTGCGCATTCTGTTACAGATTGCCCATTGGAACAGCTTGGATGTCGATGTTGATCTGGCCCTAGGTTTTGCTTCTCACTACTGCAAAATTGGTACAATGGAATGTCTAGTGGAAGAGGGCAATGCCATAGCTTTCTTGGGCCCTTTAATGAGAGCAGCTGAAAGGGGTTGCATGCAGGTTGTTCAGTGGTTTGTGAAAAGGGGTTGCCGTGACATGGAACTCTGCCTTGCTCTCACTGCTGCGACTTCTAGTAGCCAAGTTGATGTTGCTGGATATCTCCTCCCTCACGTTCCTCATCATGTTCTTGCTGCCCTCAGCATAGAAATTCTCAAGGCTGCTGGGGAGCGAAGTGGCGGGTCACTTGATGGCGTGGCATTTCTGTTACGTTCTGATTTCTTGGGTGATCCTACTGCTACTTATGCTGTTGCTGACAGCATTGCTCGGTCTGATGATGAGTCTGTCGCCCCTGAGCTCAGGGCTTTTCTTCGAGAGCACTGGTCAGAGGCAGCATACTTGGATGGATTAAAGCAAGGACAAGAACATTACATGAATCTTGTGAGGATTTTGAATTGGGGTGGATCGCCTATATCCTTAAGGGATCTGCCAGGCCCTTTAAGAGTGGCAGTTGCTTATCTGCCATTGTTCAGGGAGTGTGTAGCAACTGGTGGTTGTTTACTTTCACAAAAGCAAAGGGGTCAGCTTGTTGAAGCTGTTAGAAAACTTGGGGGTGGGTCCTTAGAAGATGTGAGCCAAGGAAAAGAACTCTTGGCTGTTTTGGAACATTACCTTCCTCCTTTTTTGGTTCATACCCGCAGCGTGGCC
>gnl_Prupe_v2.1_Prupe.7G271200.1
ATGGAAAAGGAGATGGCATCTGTTGAGGGTAATGGTGGTTGGATTGTGGTAAACGAGACTAATTCTGAAGACCCCACGTATATTGAAATGGAAGCAGAAGAGAGTGGAATTGATTGTCCAAATAACGGAGTTCAAGGTTTAGCATCAGACAAAGGGGAGGGAAGTAATGTGGTATTTTCTAGAGAAGGACCCCTTGTCAGGAAGGAGTCAAGGATGTCCACTAATTGTAGTTGTAGTGCCAAGAAACTCAAATCTCAGGCCGCTGTGGTGGATTCCAACCTGGAGAAGAAGGAGAAAATTGAGCAAGAGAAGAAACTCAGTAGACAAGATAGGATTGAGTTGGGTCGTTTGTTTCAGGGTGCGGTGAGTTCCCATGATTGGGAACTTGCAGAGAGTTTGATCCTGTTAGCTGATCCACAAACCTTGAATGATGCTTTGTGCATCACTCTGGATTCAATATGGTTCTTGAGCACACAACAAGAGCTCTATGGGATAACGGGATTGATAAAGAAGATAATTGTCAATGGTGCGTATGACTTCACCAGAGCTGCCTTGAGGACTTCATTTCTTGCTTCTTGCGTCTCTGCTTGTCAGAGCCGAACAATGAGTCTTGCAGATACAGTCACAGTGATGGCCCAAAGGTTGCATGAGCGTCTCCAGGAATGCAATGGAGATGAGGTCTTGAAGGCAGAAGCTGGTGCTAAGGTTCAAAAGTTTACCGAATGGGCTCTGAAATGCATAGGCTTCCATTCTCGTGGTCAGGGTAAAAAGGATAGAGTTAACAATAGCTCATCAGTTGAGATCCAACTCCAGCTATCAGCATTTAAGACATTCATAGATCTTGCTGGTAACCAGCTTTCCGGGAAGGATTTCACGGAGGCCTTTGATGCTGCTTGCTTTCCCCTAACTCTCTTTTCTAGTTCATTCAACTCTGGCTGGGCATCTGGGATCTCGGCAACTGCAATTCATGGTTTATTAGGTATGTTGGTGGAAGGGGGTGCGGACAATGTTAATCAGTGTTTTCTTGAAGCCTCTCGTTTTGGGAGTACAGAGCTTGTGCGGATCTTATTGCAGATTGCCCAAAGGAACAGCTTGGATGTTGATGTTGACCTGGCTTTGGGTTTTGCTTCTCACTACTGCAAGATTGGTACTATGGAATGCCTTGTGGAAGAGGGTAATGCCATAGCTTTCTTGGGCCCCCTGATGAGAGCTGCTGAGAGGGGCTGTATGCAGGTTGTTGAGTGGTTTGTGAAAAGGGGTTGCCGAGACATGGAGCTCTGCCTTGCTCTCACAGCTGCAACTTCTAGTAGCCAAGTTGAAGTTGCTGCCCATCTCCTTCCTCATGTTCCTCATCACGTCCTTGCAGCACTAAGCATTGAAATTCTGAAGGCTGCTGGTGAACGAAGTGGTGGTTCTCTTGATGGTGTTGCATTTCTTCTCCATTCCGACTTCTTGGGTGATCCAGCAGCTACTTATGCTGTTGCAGACAGTATTGCTCGGTCTGATGATGAGGCTGTAGCTCCTGAGTTAAAAGCTTTTCTTCGGGAGCATTGGTCAGAGGAAGCTTTCTTGCGCGGAATAAGACTAGGACAAGAACATTACTTGAGCCTGGTGAGGATTTTAAAATGGGGTGGATCTCCTATCTGCTTAAGAGATCTACCAGCCCCTCTGAGGGTAACGATTGCTTACCTGCCGCTGTATAGGGAGTGTGTCAAGGCAGGTGGCTGTTTGTTGTCACAAAAACTGAGAGGAAAGGTTGTTGAAGCTGTAAGCAGGCTTGGTGGTGGGGTCTTAGAAGGGGTGAGCCAGTGCGGAGAGCTCTTGGCTGTTCTGGAGCATCATCTTCCTCCATTTTTACTTCATTCGCCGAGCAATGCA
>gnl_Selmo_v1.0_62282
GATAGAGGACGGAGAGTCCACAAGCGCGAGCGAGTGGAGCTCGGCCGGAGCTTCCAGCAGGCGGTGAGCGCTCACAGCTGGGATCTGGCCGAGAGTTACATCCAGCGCGCCGACACGCAGCGGCTCAACGATGGGCTTTGCATCGCGCTCGACTCGGTGTGGTTTCTAAGCACGCAGGAGGAGCTCTCGGGGGCTACTCGGCTGATCGAGAAGATCATCCGGGCCGGCGCGAATGACTACACTCGGGCAACTTTGAGAACGTCGTTCCTGGCCTCGTGCGTCTCGGCGTGTAGGAGCCGGACGATGAGCTTGGCCGACACGGTAACAGTCATGGCACAAAGATTGCGAGACCGGCTCCAGGAGTGTAATGGTGACGAAGAACTCAAGGCCGAGGCGGCGGCCAAGGTCCAGAGATTCACCGAGTGGGCGCTGCGATGCATCGGCTCGCACTCGCGGGGCAAAGCCACGCAGGGTGACGAGTACAACAAGATCATCCAGAACTCGATGCACGAGTCGCGGCTCCAGCTCATGGCGTTCAAGCACTTCCTGGGCCTCGCGGGTGGCAACCTGAGCGGCAAGGACTACACCGAGGCGTTCGACGCGGCGTGCTTCCCACTGACGCTCTTCTCCAGCGCCATCGATCCGGGCTGGGCCACCGGCATCGCCGCCAGCGCCATGCAAGGACTGCTGGGGCTGCTGCTCGAGGGTGGCGCCGATAACGTCAACCAGTGTTTCCTCGAGGCTGCCCGGTTTGGGAGCACGGAGCTCGTGAGAATCCTCCTCCAGATAGCCCAGCGAAATAGCGTGGAGCTGGACGTGGACTTGGCCCTGGGATTCGCCTCGCACTACTGCAAGCTCGGAACCATGGAGTGCCTCGTCCACGAAGGCAGCGCCACCTCCTTCCTCGGCCCCTTGATGCGAGCCGCGGAGCGAGGATCCCTCGAGGTGGTAGAATGGTTCGTCACCCGCGGCTGCAAAGACATGGAGCTCTGCCTCGCTCTCACGGCCGCCGCCTCCAGCAGCCGGATCGACGCCGCGGCATACCTCCTCGACCACGTCCCAGCCCACGTCCTCGACACTCTGAGCGGGGAGATCCTCAAGGCCGCCGGAGAACGCAGCGCGGGATCGCTCAAGGGCATCGCGTTTCTCCTCCACGCCGATTTCCTGGGAAATCCCGACGAGACGTACCGCGTGGCCGACGCCATCGCCACCGCCGCCGAGGAGGAGGGGGTGACGCTCGAGCTGCGGGATTTCCTGGCCGAGGAGTGGTCGCTTGCAGCATTTGCCGCGGGGCGGCAAATCGGGGCCCGGCACCACGTTAACTTTATGCGCGCGCTCAAGCGTGGGTCGTCGCCGCTCAGCCTCCAGGACTTGCCGCTCCAGCTCCAGGCGACGGTGGCGTATTTGCCGCTCTACAAGGAGTGTGTGTCGAGCGCCGGGGTGTTGCTGTCGCAGAGACTGCGGGGGCAGCTTGTGGAGGCTGTGAGTCGGCTCAAG
>gnl_Selmo_v1.0_122416
ATGGGTGAGAATCACACGACGAGTAGCAGCGGCGGTGGCAGGAGAGTGGGGGGATTATCGCGAGGTGAGGGCTTTCGATTCGAATCGCCAAAGAGATTATCGTCTAGGGGCAAGAAGAGCGAGGAAGCTGACGCGACGGAGCTGGGCCGGCGATTCCAAAACGCGGTCAGCTGCCATGACTGGGAGATCGCCGAGAGCTTCATCCCTTTGGCGGATCCACAGCGCCTCAACGATGGTTTGTGCGTAGCGCTCGACTCTTTGTGGTTCTTGAGCACCGAGGACGAGCTCTCCGGCGCAATGCGGCTGATCGAGAAGCTCATCCACGCCGGCGCCGACGATTTCACGCGAGCAACGCTGCGTACTTCCTTCTTGGTTTCGTGCGTCTCGGCTTGTAGAAGCCGGACTATGTCTCTCTCGGACACGGTGACCGTCATGGCTCAAAGGCTACACGATAGACTAAAGGAAAGTAACGAGAACGAAGACATGAAAGCTGACGCTGCTGCCAAGGTGCAAAGATTCACAGACTGGGCGCTCAAGTGCATTGGCTCTCACTCGAGAGGCAAAGGGAAGTTCAGTCGAGGGGAAGGCAGCCGCGGTCTCCAGAGCTCCATCGTCGAGTCGAGGATGCAGCTCATGGCTTTCAAGAGGTTTCTAGAGCTGGCCGGGAACAAGCTGACTGTGAAGGATATCACGGAAGCTTTCGACGCTGCGTGCTTTCCACTCACGCTCTTCTCCAACGCGATTGATCCGGGGTGGGCGACGGGGATTGCCGCGACTGCCATGCAGGGACTCTTGGGAATCCTCGTGGAGGCGGGTGCTGATAATGTCAACCAGTGCTTCCTCGAGGCCTCGCGATTTGGAAGCACCGAGCTCGTTCGAATTCTTCTACAGGCAAGCGCGATCTTCTCTCTTTTCTTGGACGTAGACTTGGCTCTGGGATTCGCTGCTCACTACTGCAAGATCAACACCATGGAATGCCTGGTGGAAGACGGCGGAGCCGACGCATTCCTGGGACCCCTGATGAGAGCTGCGGAGAGAGGTTCGATGCAAGTGGTGCTGTGGTTTGTGGAGCGCGGTTGCAAGGACATGGAACTCTGCCTGGCTCTCACAGCGGCGGCGGCAAGCTGCCGCCTCGAGGTGGCGGACTACCTCCTCGCTCGAGTTCCCAGATACGTCTTGCAAACTCTCAGCGTGGAGATCATCAAAGCCGCGGGAGAACGAAGCAGCGGGTCACTGGGAGGCATCGCGTTCCTGCTCCAGTCGGATTTCTTGAGCAATCCAGAGGCGACTTACAGGCTCGCAGACACGATCTCGCGCTCCGAGGACGAGGCCATCACTCCGGAGCTGCGGAGCTTCTTGCAAGAACAGTGGTCCGAGGCAGCGTTTGCGAGGGGGCGGAGGCTGGGCGAGGCGCACCACTTGAATGTGATGAGAGTTCTCAAGAAGGGGAACTCGGCGCTTCATCTGGACGAGCTCCCGCTCCAGCTCCAGGTGATCATCGCTTACATTCCGCTCTACAAGGAATGCGTCGCCGCCAAGGGGGTGATCTTGTCGCAGCTGCTGCGAGGCCAATTGTTTGATGCGGCGCTGCGATTGAGCGCCGGGACGCTCCCGGGGACTGAGGACATGCTCCTCAAATCCAACAAGCAGACGCTCCTCTCCATCGTCCAGTCGCGCTTCCCCACCTTCTTGCTGTGGAAGCAAGAACCC
>gnl_Solly_v2.4_Solyc12g017540.1.1
ATGGAAGAAGATAAGGCAGTGTTTGTTGGAAGTAGGAATAGCATTATTAGTGAAGAAAAGACTGTGTTTTCAGAAATGGAAGTGGAAACTGCTGACATGGATATATCTGATCGGAACAATGAGAATGTAGTCTTGCCGTCTGAGGAAGGAGAGGGAAGTAATGGAAATGTGGTGTTTTCAAGAGAAGCTCCACTTGTACATAAGGACTTCAGATCATCTGCCGTTGCAGGAGGTTGCAGTTGTGGAGTTAATAAGATTAAATCAGGGATAGCTAACTCTGACTCGGAACTCGGAAAAAGTGAGGAATCAGGTCTTGAAAAGAAGCTTAGTAGACAAGATAGGATTGAGTTGGGGCGCTTGTTCCAGGGTGCTGTGAGTGACCATGATTGGGAGTTGGCAGAGAGTTTGATCCTACTGGCTGATCCCCAAACACTGAATGATGCTTTATGCATTGGTTTGGATTCAATCTGGTTCTTGAGTAATCAAGATGAGTTGTACGGGATAACAGGTTTGATTAAGAAGATCATCGCTAATGGTGCATTCGACTTCACTCGGGCTGCCCTAAGGACTTCATTTCTTGCTTCTTGTGTTTCTGCTTGCCAGAGTCGAACAATGGGCCTTGCAGATACTGTCACTGTTATGGCACGAAGGTTGCATGAACGACTACGAGAATGCAGTGGAGATGAAGTCTTGAAGGCTGAAGCTGGTGCTAAGGTTCAGAAATTCACTGAATGGGCTCTTAAATGTATAGGTTTCCATTCCCGCTGCCAAGGAAAGAGAGATACGGTTGGGAAGAACTCTGCTGTTGAAATACAATTGCAGTTATCAGCTTTCAAAACTTTCCTGGATCTTGCTGGGAATCACCTTACTGGGAAGGACTTTACAGAAGCATTTGATGCAGCTTGCTTTCCGCTTACACTATTCCCTAGTTCATTTGATACTTGCTGGGCATCAGGAATTTCAGCTACTGCAATCCAAGGATTGCTCGGCATGTTGGTGGATGGGGGTGCAGACAATGTCAATCAGTGCTTTCTTGAAGCTTCACGTTTTGGGAGCACAGAGCTGGTCCGCATTCTTTTGCAGATTGCTCAAAGGAACAGCTTGGATGTTGATGTTGAACTGGCTTTGGGATTTGCTTCCCATTACGGTAAAATTGGAACCATGGAATGTTTAGTGGAAGAGGGTAATGCATTGTCTTTCTTGGGCCCGCTGATGAGAGCTGCTGAGAGGGGATGCATGCAGGTTGTTGAATGGTTTGTCAAAAGGGGATGCAGGGACATGGAACTATGTCTGGCCCTTACAGCTGCGACCTCCAGTAGTCAGGTTGAAGTTGCTGCGTATCTCCTTCCTCATGTTCCTAAGCATGTTCTTGCTGCCCTCAGCATCGAGATTCTTAAGGCTGCTGGCGAGAGAAGCAGTGGGTCTCTTGATGGGGTAGCATTTCTGTTGCATTCGGACTTCCTCAGTGATCCTGTTGCCACTTATGCTGTTGCTGACAGTATAGCTAAGTCTGATGATGATGCTGTTCCTCCCGGTCTGAGGAGTTTCCTTCGGGAACATTGGTCGGAAGCTGCCTTCTCGGATGGACTGCGGCAAGGACAACAACACTACTTAAACTTTGTGCAAATTGTAAACTACGGTGAATCTCCTATCTGTTTGAAGGATCTTCCTGGGCCCTTGAGGGTAGCAATAGCATACCTGCCACTGTATAGAGAAAGTGTTAAGGCAGGGAGATGTTGCTTGTTATCTCAAAGACTTAGAGGACAGCTTGTGGAAGCTGCCAAAAGGCTTGGTGGTGTAGTACTGGAAGAGGCAAACCAAGGAAAAGAATTAGTGGCTGTCTTGGAGCATCATCTTCCTCCATTTTTGCTAAATGCATCAAGTGCTGCTTAT
>gnl_Solly_v2.4_Solyc08g015780.2.1
ATGGAAGAAGATGGAATGGCTTTTGTTGCAGGAAGTGAAAACTTGGAAAGTGGGATCAAAATTAATGCAGAAGAGTCTCAGTGTTTCGAGATGGAGGTGGAATCTTGTGAGACTGGAACACTTGGTGTAAGCAATGAAAGTGTAGTTTTTCCATCAGAGAATGGTGAAGGAAGTAATGGTAACGTGGTTTTTTCCAGAGAATCTCCGCTTGTACGTAAGGATTTTAGATCATCTGCTGTAGTAGGAGGGTGTAATTGTGGAGTAAATAAACTTAAAGCGAGATTGTCTAGTTCAGATGGTGAGAATGGGAAAAATGAGATATCTGGTGCTGAGAAGAAGCTTAATAGACAAGAGAGGATCGAATTAGGGCGATTGTTTCAGGGTGCCGTGAGTTGCCATGATTGGGAGCTTGCCGAGAGTTTGATTCTACTGGCAGATCCCCAAACTTTAAATGATGCATTGTGCATTGCTTTAGATTCGGTATGGTTTTTAAGTACACAACAGGAGTTATATGGGATAACAGGGTTGATTAAGAAGATAATTTCTAATGGTGCTTTTGATTTCACTCGGGCTGCTCTAAGGACTTCGTTTCTTGCCTCTTGTGTTTCTGCTTGCCAAAGTCGAACCATGAGCCTCACAGATACTGTGACTGTAATGGCACGAAGGTTGCATGAACGACTTCAAGAGTGCAATGGGGATGAAATTTTGAAGGCAGAAGCTGGTGCTAAGGTCCAGAAGTTTACTGAATGGGCTCTAAAATGTATTGGTTTCCATTCCCGCTGCCAAGGGAACAGGGATAGGGTTCGGCACAATCCTGCTGTTGAAATACAACTACAGTTGTCGGCTTTCAAGACCTTCCTCGATCTAGCTGGGAACCACCTTTCAGGAAAGGACTTCACAGAAGCATTTGACGCAGCTTGCTTCCCACTTACACTCTTCTCTAGTTCATTTGATCCTGGCTGGGCATCAGGTATTTCAGCAACTGCAATCCAAGGATTGCTTGGCATGTTGGTGGAGGGAGGTGCAGACAATGTTAATCAATGCTTTCTTGAAGCCTCTCGTTTTGGGAGCACTGAGCTTGTCCGCATTCTCTTGCAGATTGCTCAAAGGAATAGTTTGGATGTTGATGTCGACCTGGCTTTGGGATTTGCTTCTCATTATGGTAAAATTGGAACTATGGAATGTTTAGTGGAAGAAGGGAATGCAATGGCATTCTTGGGACCTTTGATGAGAGCTGCCGAAAGGGGATCCATGCAGGTAGTTGACTGGTTTGTTAAAAGGGGTTGCAGAGATATGGAACTATGTCTGGCCCTCACTGCTGCTACTTCCAGTAGTCAGGTTGAAGTTGCTCGATATCTCCTTCCTCATGTTCCTCAGCATGTTCTTGCTGCCCTAAGCATTGAGATTCTTAAGGCTGCTGGTGAAAGAAGTAGCGGGTCTCTCGATGGAGTAGCATTTCTCCTAAGTTCGGACTTCCTCGGTGATCCCATTGCCACTTATGCTGTCGCTGACAGCATTGCGAAGTCTGATGACGAGGCTGTGGCTCCTGCACTCAGGTCTTTCCTTCGAGAGCATTGGTCAGAAGCTGCTTTCTCAGACGGACTTAGGCAGGGACAAGAACACTACTGTAACCTGTTGCGTATTATGAAATGGGGGGAATCTCCCGTGTGTTTGAGGGACATCCCGGGGCCATTGAGGATAGCAATAGCATACCTGCCACTGTATAGGGAATGTGTCAAGGCAGGGGGTTGTTTGTTATCACAAAGACTTAAGGGCCAGCTTGTGGAAGCAGCAAAAAGGCTCGACGGTGTAGTGCTTGAAGAAGTAAAGCAAGGGAGAGAACTATTGGCTGTTTTGGAGCATCATCTTCCTCCATTTTTGCATAATAATGCATCCAATGCTGCT
>gnl_Sorbi_v3.1_Sobic.005G084800.1
ATGGAAGTGGACAGAAGGAAGAATTTGCAGATTGGATCCAAGGGGAAGGAGGAGGTTCAGAGCAAGAATCAGAGGCGGGAGGAGCCGCTGGCATCGTCGGAGGTGGACATGGATGAGCCAGAGGCTGCCGAGAGCGGCGACATGGTTGTTGATGGCAACAATGGCAGCTCCAAAGAGAGCCCCGTGCCACCCATGGATTCCAAGAACTCCAAGGGCTGTGCGGCCAAGAAGCGGAGATCCGTGAGCGCCGACTTTGGGGCGGAGCTGGACTTGGACCTTGGCAATGGGGAGGAGAGTGGGGCACAGCAGGAGGAGAGGAAGCTCTCTAGGCAGGACCGGGTTGAGCTTTGCAGGTCGTTCCAGCACGCAGTCAGCTCCCATGATTGGGAGAGCGCAGAGGGGCTGGTAGGAATGGCCGATGCACAAGGGCTCAACGATGTGCTCTGCGTGGCTGTGGATGCGATTTGGTTCTTGAGTGACAAGGACGAGCTCCTTGCTATTGTGGGGTTGATCAGGAGGATTGTGTCTGAGGGCGCAAAGGATTTTACCCGTGCTGCGCTCCGGACATCATTCCTCGCATCGTGCGTATCAGCATGTAGGGGACGGTCGACTAGCCTTGCTGATGCAGTGAGCTTCATGGGTCAGAAATTGCATGAACGACTCCAAGAATCCCAAGGTGATGAGGTATTGAAAGCAGAAGCAAGTGCAAAGGTGCACAGGTTTACAGAATGGGCTCTAAAGTGTATCGGGCTGCATTCGCGTGTTCGAGAGAATAGGGGCAAAGGAAACCATGACACTGTCATCGAGGTTCAACTTCAGTTGTCTGCTTTCAAGACATTTCTTGATCTTGCTGATAATGAGCTTACTGGGAAGGATTTTACGGAGGCTTTTGATGCTGCATGCTTCCCTCTTACACTCTTTTCAACCACCTTCGACCAAGGATGGGCGTCAGGAATATCAGCAGCTGCAGTACAAGGGCTTTTAGAGTTGTTGGTAGAGGGTGGTGCAGACAATGTAAACCAATGCTTTCTTGAAGCTGCACGCTATGGCAGCACTGAGCTTGTCCGGATCTTACTTCAGATTGCTCAAAGGAACAGCTTGGACATTGATGTGGATCTAGCCCTTGGCTTTGCTGCTCACTATGGGAAGATAGAAACCATGGGATGCTTGGTTGAAGAAGGTAATGCTGTTGGCTTTCTTGGCCCTTTGATGCGTGCTGCTGAACGTGGATGCCTCCAAGTTGTGGAATGGTTTGTCAACCACGGGTGTCGAGAAATGGAGCTTTGTCTAGCTCTTACTGCTGCCACCTCTAGTAGCCAGATTGCAGTTGCTGCTTATCTTCTTCCTCTTGTCCCGCAACATGTTCTTGCCCCCCTCAGCATCGAGATTATCAAGGCTGCTGGTGAGAGGAGTACAGGTTCCCTGCATGGTGTCGATTTTCTTCTCCGTTCAGATTTCCTCAATGACCCAGCTGCCACATATGCTGTGGCAGACAGTATTGCAAGATGTACCGATGAAGCTGTGGATGCAAAGCTTAGGTCTTTCATGAATGAGCATTGGAGCGAGGCAGCTTTTTCTGCAGGATTTGAATCTGCACAACAGCACTTTGTTAATTTCATGAGGATAATGGAAAGGGGGGAATCACCAATCCGCCTAGGGGACCTACCTCTTGAGCTGGTAATTGCCATGGCCTACCTGCCACTCTATAAGGAATGTATGAATTCCATTGGGCGACTTTTGCCTCAAAGGCTTAGAGGTCAGCTTGTGGAGGCTGCAAGCAGGCTCGAGGATCGGCAAGTGGAAAGGGATAGCCAAAGCAGAGAACTCTTGGCCATCTTGGAGCACCACATCCCACGATTCATGACCCAAACT
>gnl_Spipo_v2_Spipo4G0083300
GAAGTCACGGTTAAGGAATCTCCGTTCGACGAGCCCCCGTCCTGCGTGGGGATGGAAATGGATGAGTGTGAAGGTCCAGAAAACCCTAGCGGCGGCGACGATCTTCTGAAGCAGGTGGATGGTGAGGGAAGCCACCATGTCGTCTTGTCGAGGGATCCGCCCCTTCTCAACAGGGACGACCTCGAAATCCATGGACGAAGCGGTTGCGACGACAGGAAGAGTAGGTCGAGGCATGTGCAGGAGAGGAAGCTCAGCCGGCAGGATCGGATCGAGCTGGGACGCATGTTTCAGGCGGCTGTGAACTCCCATGACTGGGAGCTTTCGGAGAGCTTGATTCTGCTGGCGGACCCGCAGACTCTCAACGACGCTCTCTGCATCGCCTTGGATTCCATCTGGTTTTTGACCACGCGGCAGGAGTTGGATGGCATCACTGGATTGCTCAGGATGATCGTCGCAAGCGGCGCTCGGGATTTCACGAGGGCGGCTCTCAGAACGTCTTTTCTTGCTTCTTGTGTGTCTGCATGCCAGAGCAGCACCATGAGTTTATCAGACACTGTCGCCGTCATGGCACAAAGGTTGCACGAACGCCTCCAGGAATGCAACGGCGACGAGATCCTGAAGGCGGAGGCGGGCGCCAAGGTGCAGAAATTCACAGAGTGGGCGCTCAAGTGCATCGGCTTCCACTCTCGGAGCCAGGAAGGCGGCAGGGACAAGGTCGGGCGGAGCAGCGCCGCGGAGCTCCAGCTCCAGCTGTCGGCCTTTAAGAGGTTCCTGGACCTCGCCGGCAACCAGCTCACCGGGAAGGACTTCACAGAGGCCTTCGACGCCGCCTGCTTCCCCCTCACTCTCTTCTCGAGCTCCTTCGACCCCGGCTGGTCCTCTGGCGTCTCCGCCACCGCTATCCAGGGCCTGCTTGGCTTGCTGGTGGAAGGCGGCGCCGACAACGTCAACCAGTGCTTCCTCGAAGCTTCCCGCTTCGGGAGCACGGAGCTCGTCCGCATCCTCCTCCAGGTAGCCCAGAGGAACAGCCTGGACGTGGACGTGGACCTGGCCCTGGGGTTTGCTTCGCACTACTGCAAGATCGGGACGATGGAGTGCCTGGTGGAGGAGGGCAACGCGATGGCGTTCCTGGGGCCGCTGATGAGGGCGGCGGAGAGGGGCTGCCTGCAGGTGGTGCAGTGGTTCGTCCTCCGGGGTTGTAGGGACATGGAGCTCTGCCTGGCCCTCACGGCGGCCACCTCCAGCAGCCAGTTGGAGGTCGTCTCCTACCTCCTCCCCCACGTCCCGCAGCAAGTCCTCGCCGCGCTGAGCGTCGAGATCCTCAAGGCCGCCGGCGAGCGCAGCGGCGGGTCCTTCGCCGGCGTCGGGTTCCTCCTCCGCTCCGACTTCCTCAGGGACCCTGCGGCGACCTACTCCGTCGCCGACGCCATCGCCATGTCCAAGGACGAGGCCGTGTCGCCAGCGCTGAGGGCGTTCCTGCGGGAGCACTGGTCGGAGGCGGCCTTCTCCGAGGGGCGGCGGCTCGGGCAGGAGCACTACCTCAACTTCGCCAGGATCCTGCTCCGCGGGGGGTCGCCGCTGCGCCTGAGGGACCTCCCGGGGACGCTCAGAGCGGCCATCGCCTACCTGCCGCTGTACAGGGAGTGCGCGCAGGCCGGCGGGCGGCTGCTCTCGCAGCGGCTCAGAGGGGAGCTCGCCGACGCCGTGAGGAGGCTCTGCAACCAGCCGGCGGACGAGGAGAGCAGGGGGAAGGACCTCCTGGAGGTTTTAGAGCATCAGCTCTCCCCCTTCATGGTGTATCTCGGAAGAAGA
>gnl_Spipo_v2_Spipo7G0054500
TTGACAAAGGGGATTCTTTCTGATGGCCCTCATTCTTGTAATGTGATGGAGATGGATGAATGTGGTGCTTCAGAGAACCTTGAAGGGAGTGACAAACCCCTAAACCTGGAGAAAGGTGAGGCGAGTGACGTGGTCTTCTCAAGGGAAGCACCACTTCAGAAAAAGGACGGTGAAATCCATGAAAAATGCAGTTGCAGCTCCAAGAAACTCGAACCATGCTCATCAGCCTTATCAGACAACTCTGAGGTTTGCAAAATGGAAAAGCTTAAAGATGGGGAGGAGAGAAAGCTCAGCAGGCAGGACCGGATTGAGCTTGGGCGCCAATTTCAAGGAGCAGTGAGCTCTCATAACTGGGAACTTGCTGAAAGTCTCATTCTTATGGCGGATCCTCAGACGCTCAATGATGCACTCTGTACTGCCTTGGACTCGATATGGTTTCTGACCACACATCGACAGTTGAATGGTATCACTGGACTCATCAAAAAGATTGTTGCAAATGGTGCTCATGATTTTACGCGGGCAATACTCCGGACATCTTTTCTTGCTTCTTGTGTTTCGACATGTCAGAGCAGGACGATGAGCTTACCAGATACCATCACTGTCATGGCCCAAAGGTTGCATGAGCGTCTTCAGGAATGTAATGGAGACAAGATATTGAAGGAAGAAGCCAGTGCTAAAGTTCAGAAGTTCACAGAATGGGCATTGAAATGCATTGGGTCCCATTCTAGGTGTGAGGGAAGTAGGGATGGAGTGAATCAAAACACAGCTGTCGAGATCCAGCTTCAGCTATCTGCATTTAAGATATTCCTGGATCTGGCTGGAAATCAGCTTACTGGAAAGGACTTCACAGAGGCCTTTGATGCAGCATGCTTCCCTCTCACTCTCTTCTCGAGCTCATTTGATCCAGGCTGGGCATCTGGAATATCCGCAACTGTCGTACAAGGTTTGCTGGGCACTTTGGTGGAGGGCGGTGCAGACAATGTTAACCAATGCTTTCTTGAAGCCTCACGCTTTGGGAGCACGGAGCTTGTTCGCATTTTGTTGCAGATTGCCCAACGAAATAGCTTGGACGTGGACGTTGACCTTGCCCTGGGTTTTGCGTCCCATTACTGCAAGATCAGCACAATGGAGTGCCTAGTCGAGGAAGGCAATGCCGCTGCTTTCCTGGGCCCTCTATTGAGAGCTGCCGAGAGGGGCTGCATGCAGGTCGTGCAGTGGTTTGTCAACCGTGGCTGCAGAGATATGGAGCTCTGTCTCGCACTCACAGCTGCGACTTCAAGCAGCCAGCTTGAAATCGCCGCCTATCTGCTCCCACATGTTCCCCAGCACGTGCTCGCGGCCCTTAGCATTGAAATCCTCAAGGCGGCTGGGGAGCGGAGCGGGGGGTCCCTCAGGGGCGTCGCTTTCCTTCTCCAGTCAGATTTTCTTGGGGATTCGGAGGCCACATACGCCGTTGCCGACAGCATTGCCAGATCGGACGACCAGTCAGTGGCACCGGAGCTGAAGGCTTTTCTGCAGGAGCACTGGTCGGAGGCCGCCTTCTCCGCGGGGCTCCGCTGCGGGCAGGATCACTATGTAAATTTCATGAGGATTCTGCTGCTGGGTCGGTCTCCGATTTGCCTGTGGGACCTTCCCTCGCCCTTGAGAACCGCCATCGCATACTTGCCGCTGTACAGGGAGTGCGCAGATGCAGGCGCGGGCGGGCAGCTGCTCTCGCAGCGGCTGAGGGGGCAGCTGGTGGAGGCAGTGCGAAGGCTTGCCAACCGGCCGCCGGACAAGGGAGCTGACGGCAAGGACCTGCTGGCGGTTCTGGAGCGTCATCTCCCTCCCTTTCTGCTC
>gnl_Stras_v2.0_SGA_v2.0_scaffold19T08904
ATGGAAAGAGACGAGGTTCATGTGCTGGGAAGGGCAAATGAGATCGAAGGTCACGGTCTAGATATTGGAGATCAAGTAAGCATGGATGAGCCTCAGTGTTCTGAAATGGAAATGTTGGAAATGGAAACTGTGGACAGCGGGAAGGGAAAGCATAAAACTGAAGTTGTAGATTTTAGTTCGAAGAAAGGTGAGGAAGGAAGCCATGGAAATGTGGTTTTCTCGAGGGAATCCCCCCTTGTTACCAAGGACGATTTTAGCATGAGCTCTTGCAGCTGTGGTGCAGAGAAACTGAAATCCAGATTGGCTGCTTCCGAATCTGAGCCTGGGAAACATGGTAGAAAGCTCAGCCGACAGGATAGGATCGAGTTAGGTAGGTTGTTTCAGGGTGCTGTGAGTACCCACGATTGGGAACTTGCTGAGAGCTTGATCTTGTTGGCCGATCCTCAGACTCTAAATGACGCCTTATGCATTTCGTTGGACTCGATCTGGTTCTTGAGCTCACAGCAGGAGTTGCAAGGGATTACTGGATTGATCAAGAAGATTATAGCCAATGGGGCATATGACTTCACCCGAGCTGCACTCAGAACTTCATTTCTTGCTTCGTGTGTTTCTGCTTGTCAGAGTCGAACGATGAGCCTTGCCGACACTGTCACCGTGATGGCACAAAGGTTACACGAGAGGCTCAAGGAATGCAATGGAGACGAAGTCTTGAAAGCAGAGGCCGGTTCCAAGGTTCAGAAGTTCACTGAGTGGGCCCTTAAGTGTATAAGCTTCCATTCCCGCTGCCAGGGAAATAGCGACAGAGTCGGCCACAATTCCCCAGTCGAGATCGAACTCCAACTATTAGCCTTCAAGACTTTCCTAGATCTCGCCGGCGATCATCTAACTGGGAAGGATTTCACCGAGGCATTCGATGCCGCTTGTTTCCCTCTCACTCTATTCTCCAGCTCATTCGATCCTGGTTGGGCCTCAGGCATATCCGCTACTGCTATCCAGGGACTGTTGGGCATGCTCGTCGAAGGTGGCGCAGACAATGTCAACCAATGTTTTCTCGAGGCTTCACGTTTCGGGAGTACAGAACTCGTTCACGTGGACGTTGACCTAGCCCTCGGCTTCGCATCCCACTACGGAAAACTCGGCACAATGGAGTGCCTCGTGGAGGAAGGCAACGCAGCAGCCTTCCTCGGCCCGTTAATGCGCGCGGCCGAGCGCGGCTGCCTCCCCGTCGTGCGCTGGTTCGTGGGCCGCGGCTGCCGGGACATGGAGCTCTGCCTGGCCCTCACGGCCGCCACCTCGAGCAGCCAGGTGGCGGCGGCCGCCTTCCTCCTCCCTCACGTCCCCCGCCACGTCCTCGCCGCCCTCAGCGTCGAGATCCTCAAGGCCGCCGGAGAGCGCTCGAGCGGCGGCTCCCTCGATGGCGTCGCTTTTCTCCTCCGCTCCGACTTCCTGGCGGACCCTGCCGCCACCTACGCGGTGGCCGATGGCATCGCCGGCGATGACGGGGCGGAGGTGGCGCCGGAACTCCGTGCGTTCCTCCGGGAGAATTGGTCGGAGGCTGCTTTTGCGGAGGGGGTTAGGGCTGGGGCCCGACACTTTGTTAATGTGGTGCGGGTGCTGAGGAAGGGGGAGTCGCCGATAAGGCTGGGGGATTTGCCGGGGCAGTTACAGGTGGCGGTGGCGTATTTGCCGCTGAAAAGTATGAGCCAAGACCGTCAGCTTCGTAAAGAAACTGTCGCTACTCGGATTAATCACGCGTTTGACGAGTTCGAACAACGACAAAAGGAATGA
>gnl_Theca_v1.1_Thecc1EG021526t1
ATGGAAAAAGGGATTGAATTTGTTGTGGGGAGTGATAACATGCACTTAGAGGAGCCTTGGTTCACTGGAATGGATAATGAGGAGACTGAAATGGGACAACCAAACAGTGAAGTTCAAGGCTTTGCATTGGAAAAAGGTGAGGGAAGCAGTGTGGTATTCTCAAGAGAGGCACCCCTTGTAAATAAAGAGTCAACAACGTCTGGTAGTTGTAGTTGTAGTCTGAAGAAACTCAAATCCAGGGTGGCTGCAAAAGAGTCTGAGCTCTGCCCGAAGGAGAAATCTGGGCATGACAAGAAACTCAGCAGACAAGACAGGATTGAGTTGGGCCAATTATTTCAGGGGGCTGTGAGTTCCCATGATTGGGAACTTGCTGAGAGTTTAATCCTGTTGGCAGATCCACAGACTCTAAATGATGCATTGTGTGTCACATTGGATGCTATCTGGTTTTTGAGCACCCAGCAGGAGCTTTATGGGATAACGGGGTTGATTAAGAAGATCATTGCTAATGGTGCTTATGACTTTACTCGAGCTGCTCTCCGGACTTCATTTCTTGCTTCTTGTGTCTCTGCTTGCCAAAGTCGCACGATGAGCCTTGCTGACACTGTAACTGTGATGGCCCAAAGGTTGCATGAGCGCCTCCAAGAGTGCCATGGGGATGAGGTCTTGAAGGCAGAAGCTGGTGCCAAGGTACAAAAGTTCACTGAATGGGCTTTGAAATGTATAGGGTCCCATTCCCGTTGCCAAGGGAACAACGATAGAGTGAATCATTGCTCGGCTGTTGAAATCCAACTCCAGTTAACTGCATTCAAGACATTCCTAGATCTTGCTGGTAACCAACTTACGGGGAAGGATTTTACAGAGGCATTTGATGCAGCTTGCTTTCCTCTTACTCTCTTCTCTAGCTCATTTGATGCTGGTTGGGCATCTGGGATAACAGCTACTGTGATCCAAGGATTGTTGGATATGTTGGTGGAGGGGGGTGCAGACAATGTTAACCAGTGTTTCCTTGAGGCCTCTCGGTTTGGTAGTACAGAACTTGTTCGCATTTTATTGCAGATTGCCCAACGGAACAGCTTGGATGTTGATGTGGATCTCGCCTTGGGTTTTGCCTCACATTACTGCAAGATTGGGACAATGGAGTGTCTAGTGGAAGAGGGTAATGCCATGGCGTTCTTGGGCCCTTTAATGAGAGCAGCTGAAAGAGGCTGTATGCAGGTTGTTCAGTGGTTTGTCAAAAGGGGTTGTCGAGACATGGAGCTCTGTCTGGCCCTCACTGCTGCAACTTCAAGCAGCCAAGTTGATGTGGCTGCATATCTCCTCCCTCATGTTCCTCAACATGTCCTCACAGCCCTCAGCATCGAAATTCTCAAGGCTGCGGGCGAACGAAGTGGGGGATCTCTGGATGGTGTGGCATTTCTCCTCCACTCTGACTTCTTAGGTGATGCTGCTGCTACTTATGCTGTTGCAGACAGCATTGCTAGGTCTGATGATGAGGCTGTTGCTCCTGAGCTGAAGGCATTTCTTCAAGAGCACTGGTCAGAGGCAGCTTTCTTGGATGGACTAAAGCAAGGCCAAGAACAGTACATGAACCTAATGAGGATTTTGAAGAGGGGGGAATCTCCAATTTGCTTAAGGGATCTCCCAGCTCCTCTGAGGGTGGCAATTACATACCTGCCACTCTACAGGGAGTGTATTGAGGTGGGTGGTCGTCTGTTATCGCAAAGGCTGCGGGGGCAGCTTGTTGAAGCTGTTCAGATGCTTGGAGGTGGGGCACTAGAAGAGGTAAGCCAAGGCAGAGAGCTTTTAGCAATTCTGGAGCATCACCTTCCTCCATTTTTGGTTCGTGCACCCAGCAGTGGT
>gnl_Utrgi_v4.1_Scf00159.g10984.t1
ATGGAAGCAAATAAAGGTCCTTTACATGAAGGAGAATGTGAGAATAGAATTGAAAGTGAAAACCAAGTCTTGGTTACTGGGAATCAGATCAGGACAGAAGAGTCCAATGATCCAGAAATTGGTATGACAGAGATGGAAACAACCGAATCTGAATCGGTGATAAGGAGCAACGGGAATGAACATGAAACTGATGTAGTCTTCAGTGGCGAAAAGGGTGATGAAGGAATTCAAGGAGATTTGGTTTTCTCAAGAGAAAAACCACTTGTAGGAAATGGAGATTTGGGCATTAGCGTCTGTAGCTGTGGTGCTGAAAAGCTCAAACCCAGGCTGGACGTATCAGATTTCGAACCCGGAAAAAATGGGAAAAAGCTCAGTCGACAGGATAGAATTGAGGTTGGTCGCCTGTTTCAGGGTGCTGTTAGTGCGCATGATTGGGAACTTGCTGAAGGTCTGATATTGGCCGCTGATCCTCAGACTCTGAATGATGCCCTATGTATAGCTTTAGACTCGATTTGGTTCTTGAGTACAGAAGCAGAATTATATGGAATTACTGGGTTGATTAAGAAGGTAATTGATAACGGGGCATATGACTTCACTCGAGCTGCTCTTAGAACTTCGTTTCTAGCTTCTTGTGTTTCTGCTTGCCAGAGACGGACAATGAGCCTAGCGGATACTGTTTCTGTGATGGCACAAAGGTTACATGAGCGGCTGCAAGAATGCACTGGCGATGAAGTGCTGAAGGCAGAGGCCGGTGCCAAAGTTCAGAAATTCACTGAATGGGCTCTTAAATGCATTAGTTTCCATGCTCGTTGCCAGGGAAATAAGGACAGGGTGAGCAGCAATTCTCCTCTGGAGGTCCAGCTGCAGCTATCTGCCTTCAGGACATTCCTTGATCTGGCCGGAAACCGTCTTACTGGGAAAGATTTTACAGAAGCATTTGATGCAGCTTGTTTCCCACTCACTCTTTTCTCTAGTTCTTTTGATCCTGGTTGGGCATCCGGGGTATCAGCTACTGCCGTTCAAGGATTGCTGAGCCTTCTAGTCGAGGGAGGTGCCGATAATGTAAATCAGTGCTTTTTAGAAGCTTCACGGTTCGGGAGCACGGAGCTTGTCCGCATTTTATTGCAGATTGCTCAAAGGAACAGCTTGGATGTGGATGTCGATTTAGCATTGGGATTCGCTTCTCACTACGGTAAAATCGGCACAATGGAATGCCTTGTCGAAGAGGGAAACGCTGTTGCATTCTTGGGCCCTCTGATGAGAGCTGCGGAGAGGGGTTGCATGCCTGTTGTACATTGGTTCGTACAAAGGGGCTGCAGGGACATGGAGCTCTGTCTTGCTCTGACCGCTGCAACCTCAAGTAGCCGAATCCAAGTAGCTGCATACCTCCTCCCCCATGTCCCTCAGCACGTTCTGGCTGCACTCAGCATCGAAATCCTCAAGGCTGCTGGCGAGCGAAGCTGTGGGTCATTCGATGGGGTGGAGTTTCTCCTGTACTCAGATTTCCTTCTAGATCCAGCAGCCACGTACGCTGTTGCAGAAAGCATCGCAATGTCGGATGATGAAGCCATCGATCCAGAGCTCAGGGATTTCCTCCGCGCATACTGGTCTCAGGAGGCCTTCTACATCGGCCTCAACGAAGGACAGCTCCATTTCACAAACGTAGTGAAGATCATGAAGTGGGGAAACTCCCCAATCCGCCTGATGGACCTCCCAGCCCAGCTGAGAGTAGCCATCACATACCTCCCACTCTACCGGGAGGTCATCGAAGCCAGAGGCCGGCTGCTGTCGCAGAGGCACCGGGGACAGCTCGTGGAGGCGTGCTGGCGGCTCTCGGGAGTGTGCCTGGACGAAGTGGGGCAGAAGAAGGAGCTGTTGGCAGAGCTGGAACGCCATTTTCCCGCATTTTTGGTCACCCCTCCTCCTCATCCTCCTGGTATGGCT
>gnl_Vitvi_Genoscope.12X_GSVIVT01038267001
ATGCGGCAGAGAGGCCTGATTCTAGCTGCATTCATCTCTCTTGTTCTCTTTCTCCTCTTTATTTTCATATCATTCAATGCCCACCTCCTCAAATCCCCTCTTCTACTTTCCATTGCACCACAAGAACCATCTTCTGCGCTACCCCAATTCAGCCTCTTGATCGGAATCCTCACCCGCGCCGATAAGTACGATCGCCGACATTTCCTCCGCCTAGTCTATGGAATCCAGTCCTCACCTGTGGCTCACATCGACGTCAAGTTCATTTTTTGCAACCTCACCAAGCCCGAGCAAAGGGTGCTGGTGGCGCTCGAAATCCTAAGGTTTGAGGACGTCATCATCCTCAACTGCATGGAGAACATGAACAGCGGCAAGACCTACACCTACTTCTCATCCCTCCCGCAGATTCTCCGGCGTCAGTATGACTACGTGATGAAGGCGGACGACGATGTTTTCATAAGGCTTGCACCCCTGGCATTGTCCCTGCAGCCACTGCCGAGGTTGGATTTGTATTACGGGTTTGTGATTCCATGCGCCAGCACCAACCCTTTTGTGGAGTACATGTCAGGAATGGGGTTTGTGCTGTCATGGGACCTGGTGGAATGGATTGGAGAGTCTGATATACCTGGAAACGACACATTTGGGCCGGAGGATAAGCTGGTTGGGAAGTGGTTGAATATGGGGAACAAGGCTAAAAACCGCTTCTCCAATAAGCCTGCAATGTATGATTATCCGGGCACTAATGGGAGGTGCTCCCATGAGCTTATACCAGAAACTGTGGCGGTTCACAGGCTCAAGAGATGGGACCAATGGTCTAATGTTCTTCATTTCTTCAATGTAACCCACCAACTCAAACACTACCCAGAATTTAGAAATATTTTACTAGCAGGGTTTTTCTCTTCCCTGTCTCTCTCTCCATCTCTCTGTTCCCCCAATTTATCAGGGTTGGTTCTGGATCCTTTATATTTTACTGCAAATTCGGGTCGATTTGATAAAAAGGGGTTTTTGCGGATACTGCAACTGGGGTTTGAGGATGCTGCTTGGGATGGACGGGTAAGACGAGAGAGAATGGAAGAGGAGTTCATTTCCGTGGCGGGAAGCAACAACTTGCATTCCGGAAACGGCACCAATCCCAAAGACCCCCTATGTGCAGAAATGGAATCCAACAATAACGGAATTGGGCATCCAAAGGATGCAAGTGAAAATTTTTCCTCAGAAAACGGTGAGGGAAGTAATGTTGTGTTCTCAAGAGAGGCACCCCTTGTAAGTAAAGACTCAAGAACTTCAGGAGGTTGTAGCTGCAGCCCTAAGAAACTCAAATCCAGGATGGTTGGGAATGAGAAGAAACTTAGTAGACAAGATAGGATTGAGCTGGGACGAATGTTTCAGGGTGCTGTGAGCTCGCATGATTGGGAGCTCGCTGAGAGTTTAATCTTATTAGCTGATCCGCATACGCTTAATGATGCTCTATGCATCTCCTTGGACTCCATTTGGTTCTTGAGCACTCAAGAAGAACTTCATGGGATCACGAGTTTAATTAAGAAGATCATTTCTAATGGTGCATACGATTTCACAAGAGCTGCCCTAAGAACTTCATTTCTTGCTTCATGTGTTTCTGCTTGCCAGAGTAGAACAATGAGCCTTGCAGATACAGTAACTGTAATGGCCCAAAGGTTGCATGAGCGTCTTCAGGAATGCAATGGGGATGAAGTCTTGAAGGCAGAAGCAGGTGCCAAGGTCCAAAAGTTTACTGAATGGGCTCTAAAGTGTATTGGCTTCCATTCTCGTTGCCAGGGCAATAGGGATAGAGTGAGTCACAGTTCAGCAATCGAGATCCAACTCCAGTTATCTGCATTCAAGATGTTCTTAGATCTTGCTGGCAACCACCTTACTGGGAAGGACTTCACAGAGGCCTTTGATGCAGCTTGTTTCCCTCTCACTCTCTTCTCTAGCTCGTTTGATCCTGGTTGGGCATCTGGGATATCAGCAACAGCAATCCAAGGACTGCTGGGTATGTTGGTAGAGGGGGGTGCAGATAATGTGAACCAATGCTTTCTTGAAGCCTCTCGTTTTGGGAGCACAGAGCTTGTTAGAATCTTATTGCAGATTGCCCAAAGGAACAGCTTGGATGTTGATGTTGACTTGGCTTTGGGCTTTGCTTCACACTATTGCAAGATTGGTACAATGGAGTGTCTAGTGGAAGAAGGTAATGCCATAGCCTTCCTGGGCCCATTGATGAGAGCAGCTGAAAGGGGTTGTATGCAGGTTGTACAATGGTTTGTGAGAAGGGGCTGCCGAGACATGGACCTTTGCCTTGCTCTTACAGCTGCTACTTCCAGCAGTCAAGTCGGGATTGCTGCCTATCTCCTCCCTCATGTCCCTCAGCATGTCCTTGCAGCCCTCAGCATAGAAATTCTCAAGGCTGCTGGTGAACGAAGTGGTGGTTCTCTTGATGGTGTAGCATTTCTCCTCCGTTCTGACTTCTTGGGTGACCCTGCTGCTACTTATGCTGTTGCAGACAGCATTGCTAGGTCTGATGACGAGGCTGTTGCTCCTGAGCTAAGGGCTTTTCTGCGGCAGAACTGGTCAGAGGCTGCTTTCTTGGATGGGTTGAGGGAAGGACAAGAACATTACATGAATATATTAAGGATCTTGAAATGGGGTGAATCTCCTATTTGCTTGAGGGATCTCCCAGGCCCCCTTTTGGTAGCAATAGCATACCTGCCACTGTATAGGGAGTGCGTTGAGGCTAGTGGCTGCTTGTTATCGCAACGACTAAGGGGACAGCTTGTGGAAGCAGTGAGAAGGCTTGGAAGTGGGCCGTTAGAAGAGGTGAAGCAGGGCAGGGAGCTCCTGGCTATTTTGAAGCATCATCTCCCACCATTTTTGCTCTCTGTTTCCAGCATTGGT
>FraveV4A2_1g00080.t7
ATGGTGGCGGATGCGACTAACTCCGAAGACCCCATATATATGGATATGGACTCCGAAGAGAGTGGAATTGTTGGTCCTAGGAATGGACTTCAAGGTTTTACATCAGACAATGCGGAAGGAAGTAATGTGGTATTTTCAAGAGACGGACCCCTTGTTAGGAAAGAGTCCAGAATGTCTACTACCTGTTGTTGCAGTACCAAGAAACTCAAATCTCGAGTTGCCATGATGGATTCCAACCCGGACAAGAAAGAGAAACCTTGGCAGGAGAAAAAGCTAAGTAGACACGACAGGATTGAATTGGGCCGCTTGTTTCAGAGTGCTGTGAGTTCCCATGATTGGGAACTTGCAGAGAGTTTGATCCTGTTAGCCGATCCACAAACTCTGAATGATGCCTTGTGCACTACACTGGATTCAATTTGGTTTTTGACCACACAACAAGAGCTCTATGGGATAACAGGCTTGATTAAGAAAATCATTGTCAACGGTGCATATGATTTTACAAGAGCTGCCCTGAGGACTTCATTTCTTGCTTCATGTGTCTCTGCTTGTCAGAACCGAACAATGAGTCTTGCAGATACAGTCACTTTAATGGCCCAAAGATTGCACGAGCGTCTCCAGGAATGCAATGGAGATGAGGTCTTAAAGGCAGAGGCCGGTGCTAAGGTTCAAAAGTTTACCGAATGGGCTCTGAAATGTATAGGTTTCCATTCTCGTTGTCAGGGTAATAAAGATAGAGTTAATAACAGCTCAGGTGTTGAAATTCAACTCCAGTTATCTGCATTTAAGATATTTCTAGATATTGCTGGTAACCAGCTATCTGGGAAAGACTTCACGGAGGCCTTTGATGCTGCTTGCTTTCCCCTAACTCTCTTCTCTACTTCATTCTACCCTGGCTGGGCATCTGGGATATCAGCTACTGCAATTCAAGGTCTTCTGGGTATGCTGGTAGAAGGGGGTGCAGACAATGTTAATCAGTGTTTCCTTGAAGCCTCTCGTTTTGGGAGTACAGAACTTGTGCGCATCTTATTGCAGATCGCTCAACGGAACAGTTTGGATGTTGATGTTGACCTAGCATTGGGTTTTGCATCCCACTACTGCAAGATTGGTACCATGGAATGTCTTGTGGAAGAGGGTAATGCCATAGCCTTCTTGGGCCCTCTGATGAGAGCTGCAGAGAGGGGCTGTATACAGGTAGTTGAGTGGTTTGTTAAAAGAGGTTGCCGAGACATGGAGCTGTGCCTTGCTCTGACAGCTGCGACATCTAGCAGCCAAGTTGAAGTTGCTGCGTATCTCCTTCCTCATGTTCCCCAGCATGTTCTTGCAACACTAAGCATTGAGATTCTGAAGGCTGCTGGTGAACGAAGTGGTGGGTCTCTTGATGGTGTTGCATTTCTTCTCCGTTCTGACTTCTTAGGAGACCCTGCAGCTACTTATGCTGTTGCCGACAATATTGCCCGGTCCGATGAAGAGGGTGTAGCTCATGAGCTAAGGGCTTTTCTTAGAGAGCACTGGTCTGAGGAAGCTTTCTTGGATGGAAGAAGACAGGAACAAGAACATTACATGAACCTTGTGAGGATTTTAAAGTGGGGTGACTCTCCTATCTGCTTAAGAGATCTTCCAGCCCCATTGAGGACAACAATTGCTTACCTGCCACTGTATAGGGAGTGTGTCAAGGCAGGTGGCTGTTTGTTGTCTCAGAGGCTGAGAGGGCAGCTTATCGAAGCTGTGAGAACGCTTGGAGGCGGGATCCTAGAAGGGGTGAGCCAGTGCAAAGAGCTCTTAGCTTTTCTGGAGCACCATCTTCCTTCATTTTTTCTTCAGCCGCCGAACATTGTG
>FraveV4A2_5g21451.t1
ATGGATCGTGAACGGAGCTCTGGCGAACACGACTCCCCCTCAGCTGATACCTCCTCTCCGCTGCGCTCAGCCGCCGCATCTCTCTCTCCCTCTCCATCTCCGGCTTGGTCCTTCTTCTTCATTGCCGTCCAAGTCTTCGATCGTCTTCTTCTTTTCAAGAGTGGAAGACCAAGGCTTGAAGACTCATCATGGGCTTGTGAGTTTCTTAATGCTGTAAGTAATTTGCATTTCTTTACTTTGATTCTCTTCTCTACTTCATTCTACCCTGGCTGGGCATCTGGGATATCAGCAACTGCAATTCAAGGTCTTCTGGGTATGCTGGTAGAAGGGGGTGCAGACAATGTTAATCAGTGTTTCCTTGAAGCCTCTTGTTTTGGGTGTACAAAGCTTGTGCGCATCTTATTGCAGGTGATATTAGATTTCATC
>FraveV4A2_6g21450.t1
ATGACATCTCATCTTGCAGAGAAGGGCTGTATGCAGGGAGTTGAGTGGTTTGTTAAAAGAGCTTGCCGAGACATGAAGTTGTGCCTTGCTCTTACAGCTGCGACATCTAGCAGCCAAGTTGAAGTTGCTACATATCTCCTTCCTCATGTTCCCCAGCATGTTCTTGCAACACTAAGCATTGAGATTTTGAAGGCTGCTGGTGAACGAAGTGGTGGGTCTCTCGATGGTGTTGTGTTTCTTCTCCATTTTGACTTCTTAGGAGACCCTGTAGCTACTTATGCTGTTGCCGACAATATTGCCCGGTCCGATCGA
>Maldo_HF_18327
ATGGAAAAGGGGATGGCACCTCTTGAGGGTAATGATGGTTGGATTGTGGTGAATGAGACTAATTCCGAAAACCCCATATATATCGAAATGGAAACTGAGGAGTATGTGATTGATAGTCCGAAGAATGGCATTCAAGGTTTTGCAGCGGACAAAGGAGAGGGAAGTAATGTGGTATCCTCTAGAGAAGGACCTCTTGTCAGGAAGGAGTCGGGAATGCCCACTAGTTGTAGTTGCAGCGCCAAGAAACTCAAATCTCGGGTGGATGCGGCAGACCCCAACCCGGAGAGGAAGGATAAAGTTGGGCAAGAGAAGAAGCTCAGTAGACAAGATAGGATTGAATTGGGCCGCATGTTTCAGGGTGCAGTGAGTTCCCATGATTGGGAAGTTGCTGAGAGTTTGATCCTGGTGGCTGATCCGCAAACCCTGAATGATGCTTTGTGCATGACTTTGGATTCAATATGGTTCTTGAGCACTCACGAAGAGCTTTATGGGATAACGGGATTGATTAAGAAGATCATTATCAATGGTGCATATGACTTCACGAGAGCTGCCTTGCGCACTTCATTTCTTGCTTCGTGTGTTTCTGCTTGTCAGAGTCGAACAATGAGTCTTGCTGATACAGTCACAGTAATGGCCCAAAGGTTGCATGAGCGCCTCCAGGAATGCAATGGAGATGAGGTCTTGAAGGCAGAAGCTGCTGCTAAGGTTCAAAAGTTTACTGAATGGGCTCTGAAATGTATAGGCTTTCATTCTCGTTCCCAAGGTAGCAAGGATAGAGTTAACAACAGCTCATTGGTTGAGATCCAACTCCAGTTATCAGCTTTTAAGGCGTTCATAGATCTTGCTGGTAACCAGCTTTCTGGGAAGGACTTCACCGAGGCCTTTGATGCTGCTTGCTTCCCCCTAACTCTCTTCTCTAGTTCATTCGATTCTGGCTGGGCATCTGGGATATCGGCAACTGCAATTCAAGGTTTGCTGGGTATGTTGGTGGAGGGAGGTGCAGACAATGTCAATCAGTGTTTCCTTGAAGCCTCTCGTTTTGGGAGTACTGAGCTTGTGCGCATCTTATTGCAGATTGCCCAAAGGAACAGTTTGGATGTTGATGTTGACCTGGCTTTGGGTTTTGCTTCTCACTACTGCAAGATTGGTACTATGGAATGTCTTGTGGAAGAGGGCAATGCGATAGCTTTTTTGGGCCCTCTGATGAGAGCTGCTGAGAGGGGCTGTATGCAGGTTGTTGAGTGGTTTGTGAAAAGGGGTTGCCGAGACATGGAGCTCTGCCTTGCTCTCACAGCTGCAACTTCCAGCAGCCAAGTTGACATCGCTGCCTATCTCCTCCCTCATGTTCCTCATCATGTCCTTGCTGCACTAAGCATTGAAATTCTGAAGGCTGCTGGTGAACGAAGTGGTGGTTCTCTTGATGGTGTTGCATTTCTTCTTCATTCCGACTTCTTGGGTGATCCTGCAGCTACTTATGCTGTTGCCAACAGTATTGCTCTGTCTGATGATGAGGGTGTAGCTCCTGAGTTAAAGGCTTTTCTTTGGGGGCACTGGTCAGAGGAAGCTTTCTTGGATGGAATTAGACAAGGACAAGAACATTACATGAACATTGTGAGGATTTTAAAATGGGGTGAATCTCCTATCTGCTTAAGAGATCTTCCAACCCCTCTAGGGATAGCAATCGGTTACCTGCCACTGTATAGGGAGTGTGTGAGGGCGGGTGGCTGTTTGTTGTCACAAAGGCTGAGAGGACAGCTTGTTGAAGCAGTTAGAAGGCTTGGTGGTGGAGTCTTAGAAGGGGCAAGCCAGTGCAAAGAGCTATTGGCTCTTCTGGAGCATCATCTCCCTCCATTTTTTACT
>Maldo_HF_21051
ATGACCATCCCTACTCAAGTTTCTCTGCTCATTCACACAGAAAATATCATGATTCCCAATACACAATACAAAATCCACACATCGACAACCACAACCACGTGGGGACTCACCCTACACGCGGGGCCAAGGGACCCATCATCATCGCGTGGGGCCAAAGGGACCCACCCATCACGTGGCAGTACATGCCACTGCATGCAGCTGTTGCATTTGAACAGGTCGTCTGTGGAGATCGAACTAAGGTTATCGGCGTTTAAAACGTTCATAGATCTTGCTGGTAACGAGCTCACGTCCGACGACTTCGGAATTGTCCTTTCCCTGCTGTTCTTCAGCTGTTCTTGGTCCGGATATGGGTTACCACTGCAATTCCAGGGTTGTTGGGTATACGAACAACTACATTGTCGATGGGTGTTTGAG
>Maldo_HF_24141
ATGGAGAAAAGTGAGACATTTAGGCCAGTACAGAAACTCACAACGCAAGAAAGTAATGAGTGGGGTAACTTGTTTCAGCGTGCGGTGAGTTTTTATGATTGGAAGCTATCAGAGAGCTTGATTCTGTTAGCTGGTCCACAAGCTCTGAATGATGCTTTGTGCATCACCTTGGACTCAGTATGGTTCTTAAGCACCCAGGAAGAAAGCAATGCAATCATGGGTCTGATTGAGAAGATCGTCGCCAATGGTGCACATGACTTCGGCTCAGCTGTTGTGAGGACTTCATTTATGGCATCGTGTGTTCAAGCTTTTCATGGCCGAACGACAAGTACTATTGCATGTGCAGTCACTGAAATGGCTCAGAGGTTACGTGATTTTGTCCTGGAATGCGATGGTCATGTGTTATTAGAGGGAGAACCTATTGCTAAGGAAATTCATGAGTTTATTGAATGGATAGGGCCAGGCTTCAATTTTAGTGGTCATCGGGGTAGTAAGGATAGAGCTAATTACAACGTACAGGCTGATGAGATCCAACTTCAGTTATCGGCATTGAAAACCTTTCTAGATCTTGCTGGTAACCAGCTTACATCAAAAGACTTCTCAATGGCCTTCTATGCTGCTTGCCTTCCCCTATATTTATCCTCTACTTCTTTCGATCTGGGTTGCACATCTGGGAATTGGGAAACTACTGCAATACCAGGTTTGTTTGGTATGCTGGTGAAAGGGGGTGTGGAGAGTGGCATTTTCAATTATTCTTTGGTTCAAGCGTCTAGTTTTGGGAATACAGAGATTGTGCGCATCATATTGAAGGCTGCCCGAATTAACAACCTGAACCTCGATGCTGACTGGGCATTTAATTTTGCTTGCCTGTACTCTAGGTTTGGTACTATGGAATGTCTTGTGGAAGAGGGTAATAACGTGGATTTCAGGACCCCTCTGTTGGGAGCTGCTAAGAGCGGCTGTAAGCCAGTGGTTGAGTGGTTTGTAAAAATGGGTTGCCGGGACACAGAACTGTGCATTGCTCTGGTAGCTGCAACTTCTAGCAACCAAGCTGATGTTGCAGCCTATCTCCTTCATCAACTTCCTGATGATCTTCTTGCACAACGAAGCTTTAATATTCTCAAGGCTGTTGGTAGAGTAGGCGGTGTTAATTCTCTTAAAGGTGTTGCATTTCTTCTTGGTTCTGATTTCTTAGGTGACCCTGCAACTACTTATACTGTTGCAGACACATTTGCTGGGTCTGGCGATGATGATGATGCCAATCCTGAGCTAAGGGCGTTTCTTCAGGAGCATTGGTCAGAAAGAGCTTTCTCAGACGGAATACGGCAAGGACAAGAACATTACATGAACATTGTGAGGGTTTTAAAGTGGGGTGAATCTCCCATCTGCTTGGCTGTTCTACCTCCCGAGTTGAGGGTAGCCATTGCTTACCTGCCACTATATAGGGAGTGTGTCAATGCAGCAGGCAGCCGTTTGGTGTCGCAAAGGTTGAGAGGGCAGCTTGTTGAAGCTGTGACAAGGCTTGGTGGTGGAGTGTTAGATGGGGTGAACCAGTGCAGGGAGCTCTTAGCTGTTTTGGAGAGGCGTCTTCCTCAATTCACTTCT
>Maldo_HF_24611
ATGGGAAACTACTGCAATACCGGTTTATTTGATATGCTGGTGAAAGGGGGTGTGGAGAATGACGTTTTCGATAGTTGTTTGGTTCAAGCCTCTTGTGCCGGGAATACGGAGATTGTGTTGGTAGCTGCTAAGAGCGGCTGTAAGCTTCTTGTTGAGTGGTTTGGTTGCACGAATGATGATTTCTGCCTTGCTGTGATGGCTGCAACTTCCAACAGCCAAGTTGCTGTTGCAGCCTATCTACTTCCTCAACTTCCCCATGATTTCCATGCAAACAAAAGCATTGGAATTCTCAAGGTTGCTGGTAAACATGGTGGTTTTAATTCTCTTCGCGGGGTTGCAGTTCTTCTCCGTTCTGATTTCTTAGGTGACCCTTCCTGCAGCTACTTATGCTGTTGCAGAATATATTGCTCGGAACATTGGTTAGCGAAAGATTTCTCCGACGGAATAAGGCAAGGACAAGAACACTACATGAACATTGTGAGGATTTTAAAGTGGGGTGAATCTCCCGTTTCTTTGGATCTTCTAGCCCCTGAGCTGAGGGCAGCCATTGCTTGCCACTGTACAGAGAGAGTGTCAAGGCACCAGGCAGCCGTCTGGTGTCGCAAAGGTTGCGAGGGCGGCTTGTTGAAGCTGTTTTGGTTCGGAGCGTGTAATCTGGGGTGGGTTTTGCGAAATGTTGCGGAAATCTGGAGAATTTCGTTTGCAAAAGCTGAGATTGCTGAGAAAGTGGCGGTCTTGAATGTGCATTTTGTGGTTGAGAAGTGCAATATTGTGAAATTGGGGTCCTCAGTTAAATTTAAGAACCGTGACATATACGGTAATTTGCTTCTTTACAGT
>Maldo_HF_30153
ATGGAAAAGGGGATGGCACCTCTTGAGGGTAATGATGGTTGTATTGTGGTGAATGAGACTAATTCCGAAGACCCCATATATATCGACATGGAAACTGAACAGTATGGGATTGATAGTTCGAAGAATGGAATTCAGGCTTTTGCATCAGACAAAGGAGAGGGAAGTAATGTGGTATTCTCTAGAGAAGGACCTCTTGCCAGGAAGGAGTCAAGAATGCCCACTAGTTGTAGTTGTAGTGCCAAGAAACTCAAATCTCGGGTTGATTCGGTAGACTCCAATCTGGAGAGGAAGGGTAAAGTTGGGCAAGAGAAGAAACTTAGTAGACAAGATAGGATTGAGTTGGGTCGCATGTTTCAGGGTGCGGTTAGTTCCCATGATTGGGAAGTTGCTGAGAGTTTGATCCTGGTAGCTGATCCGCAAACCCTGAATGATGCTTTGTGCATCACTCTGGATTCAATATGGTTCTTGAGCACTCACGAAGAGCTTTATGGGATAACAGAATTGATTAAGAAGATCATTGTCAATGGTGCATATGACTTCACAAGAGCTGCCTTGCGTACTTCATTTCTTGCTTCGTGTGTTTCTGCTTGTCAGAGCCGAACAATGAGTCTTGCAGATACAGTCACAGTAATGGCCCAAAGGTTGCATGAGCGCCTCCAGGAATGCAATGGAGATGAGGTCTTGAAGGCAGAAGCTGCTGCTAAGGTTCAAAAGTTTACTGAATGGGCTCTGAAATGCATAGGCTTTCATTCTCGCTCTCAAGGTAATAATGATAAAGTTAACAACAGCTCATCGGTTGAGATCCAGCTCCAGTTATCAGCGTTTAAGGCATTCATAGATCTGGCTGGTAACCAGCTTTCCGGGAAGGACTTCACCGAGGCCTTTGATGCTGCTTGCTTTCCCCTAACTCTCTTCTCTAGTTCATTCGACTCTGGTTGGGCATCTGGGATCTCGGCAACTGCAATTCAAGGTTTGCTGGGTATGTTGGTGGAGGGGGGCGCAGACAATGTCAATCAGTGCTTCCTTGAAGCCTCTCGATTTGGGAGTACTGAGCTTGTGCGCATCTTATTGCAGATTGCCCAAAGGAACAGTTTGGATGTTGATGTTGACCTGGCTTTGGGTTTTGCTTCTCACTACTGCAAGATTGGTACTATGGAATGTCTTGTCGAAGAGGGAAATGCAATAGCTTTCTTGGGCCCTCTAATGAGAGCTGCTGAGAGGGGCTGTATGCAGGTTGTTGAGTGGTTTGTGAAAAGGGGCTGCCGAGACATGGAGCTCTGCCTTGCTCTCACAGCTGCAACTTCTAGCAGCCAAGTTGACGTTGCTGCCTATCTCCTTCCTCATGTTCCTCATCATGTCCTTGCTGCACTCAGCATTGAAATTCTGAAGGCCGCTGGTGAACGAAGTGGTGGTTCTCTTGATGGTGTTGCATTTCTTCTCCATTCCGACTTCTTAGGTGATCCTGTAGCCACTTATGCTGTTGCCAACAGTATTGCTTTGTCTGATGATGAGGGAGTAGCTCCCGAGTTAAAGGCTTTTCTTCGTGTGCACTGGTCTCAGGAAGCTTTCTTGGATGGAATAAGACAAGGACAAGACCACTACATTAACATTTTGAGGATTTTAAAATGGGGTGAATCTCCTATCTGCTTAAGAGATCTTCCAACCCCTCTAGGGATAGCGATTGGTTACCTGCCACTGTATAGGGAGTGCGTGAGAGCAGGTGGCTGTTTGTTGTCACAAAGGCTGAGAGGACAGCTTGTTGAAGCTGTTAGCCGGCTTGGCGGTGGAGTCTTAGAAGGGGCAGGCCAGTGCAAAGAGCTATTGGCTGTTCTGGAGCATCATCTTCCTCCATTTTTTACT
>Malba_007179
ATGGAGAAAAGTGAGACATTTAGGCCGTTACAGAAACTCACAACGCAAGAAAGTAATGAGTGGGGCAACTTGTTTCAGCGTGCGGTGAGTTTTTATGATTGGAAGCTATCAGAGAGCTTGATTCTGTTAGCTAGTCCACAAGCTCTGAATGATGCCTTGTGCATCACCTTGGACTCAGTATGGTCCTTAAGCACCCAGGAAGAAAGCAATGCAATCATGGGTCTGATTGAGAAGATCGTCGCCAATGGTGCACATGACTTCGGCTCAGCTGTTGTGAGGACTTCATTTATGGCATCGTGTGTTCAAGCTTTTCATGGCCGAACGACAAGTACTATTGCATGTGCAGTCACTGAAATGGCTCAAGGGTTACGTGATTTTGTCCTGGAATGCGATGGTCATGTGTTATTCGAGGGAGAACCTATTGCTAAGGAAATTCATGAGTTTATTGAATGGATGGGGCCAGGCTTCAATTTTAGTGGTCATCAGGGTAATAGGGATAGAGCTAATTACAACTTACAGGCTGATGAGATCCAACTTCAGTTATCAGCATTGAAAACCTTTCTAGATCTTGCTGGTAACCAGCTTACATCAAAAGACTTCTCAATGGCCTTCTATGCTGCTTGCCTTCCCCTATATTTATCCTCTACTTCTTTCGATCTGGGTTGCACATCTGGGAATTGGGAAACTACTGCAATACCAGGTTTGTTTGGTATGCTGGTGAAAGGGGGTGTGGAGAGTGGCCTTTTCAATTATTCTTTGGTTCTAGCGTCTAGTTTTGGGAATACAGAGATTGTGCGCATCATATTGAAGGCTGCCCGAACTAACAACCTGAATGTCGATGTTGACCGGGCATTTAATTTTGCTTGCCTGTACTCTAGGTTTGGTACTATGGAATGTCTTGTGGAAGAGGGTAATAACGTGGATTTCAGGACCCCTCTGTTGGGAGCTGCTAAGAGCGGCTGTAAGCCAGTGGTTGAGTGGTTTGTAAAAATGGGTTGCCGGGACACAGAATTGTGCATTGCTCTGGTAGCTGCAACTTCTAGCAACCAAGCTGATGTTGTAGCCTATCTCCTTCATCAACTTCCTGATGATCTCCTTGCACAACGAAGCTTTAATATTCTCAAGGCTGTTGGTAGAGTAGGTGGTGTTAATTCTCTTAAAGGTGTTGCATTTCTTCTTGGTTCTGATTTCTTAGGTGACCCTGCAACTACTTGTACTGTTGCGGACACATTTGCTGGGTCTGGTGATGATGATGATGCCAATCCTGAGCTAAGGGCGTTTCTTCAGGAGCATTGGTCAGAAAGAGCTTTCTCAGATGGAATACGGCAAGGACAAGAACATTACATGAACATTGTGAGGGTTTTAAAGTGGGGTGAATCTCCCATCTGCTTGGCCATTCTACCTCCCGAGTTGAGGGTAGCCATTGCTTACCTGCCACTATATAGGGAGTGTGTCAATGCAGCAGGCAGCCGTTTGGTGTCGCAAAGGTTGAGAGGGCAGCTTGTTGAGGCTGTGAGAAGGCTTGGTGGTGGAGTGTTAGATGGCGTGAACCAGTGCAGGGAGCTCTTAGCTGTTTTGGAGAGGCGTCTTCCTCAATTCACTTCT
>Malba_021427
ATGGAGAAAAGTGAGACATTTAGGCCAGTACAGAAACTCACAACGCAAGAAAGTAATGAGTGGGGTAACTTGTTTCAGCGTGCGGTGAGTTTTTATGATTGGAAGCTATCGGAGAGCTTGATTCTGTTAGCTGGTCCACAAGCTCTGAATGATGCTTTGTGCATCACCTTGGACTCAGTATGGTTCTTAAGCACCCAGGAAGAAAGCAATGCAATCATGGGTCTGATTGAGAAGATCGTCGCCAATGGTGCACATGACTTCGGCTCAGCTGTTGTGAGGACTTCATTTATGGCATCGTGTGTTCAAGCTTTTCATGGCCGAACGACAAGTACTATTGCATGTGCAGTCACTGAAATGGCTCAAGGGTTACGTGATTTTGTCCTGGAATGCGATGGTCATGTGTTATTCGAGGGAGAACCTATTGCTAAGGAAATTCATGAGTTTATTGAATGGATGGGGCCAGGCTTCAATTTTAGTGGTCATCAGGGTAATAGGGATAGAGCTAATTACAACTTACAGGCTGATGAGATCCAACTTCAGTTATCAGCATTGAAAACCTTTCTAGATCTTGCTGGTAACCAGCTTACATCAAAAGACTTCTCAATGGCCTTCTATGCTGCTTGCCTTCCCCTATATTTATCCTCTACTTCTTTCGATCTGGGTTGCACATCTGGGAATTGGGAAACTACTGCAATACCAGGTTTGTTTGGTATGCTGGTGAAAGGGGGTGTGGAGAGTGGCCTTTTCAATTATTCTTTGGTTCTAGCGTCTAGTTTTGGGAATACAGAGATTGTGCGCATCATATTGAAGGCTGCCCAAACTAACAACCTGAATGTCGATGTTGACCGGGCATTTAATTTTGCTTGCCTGTACTCTAGGTTTGGTACCATGGAATGTCTTGTGGAAGAGGGTAATAACGTGGATTTCAGGACCCCTCTGTTGGGAGCTGCTAAGAGCGGCTGTAAGCCAGTGGTTGAGTGGTTTGTAAAAATGGGTTGCCGGGACACAGAATTGTGCATTGCTCTGGTAGCTGCAACTTCTAGCAACCAAGCTGATGTTGTAGCCTATCTCCTTCATCAACTTCCTGATGATCTCCTTGCACAACGAAGCTTTAATATTCTCAAGGCTGTTGGTAGAGTAGGCGGTGTTAATTCTCTTAAAGGTGTTGCATTTCTTCTTGGTTCTGATTTCTTAGGTGACCCTGCAACTACTTATACTGTTGCGGACACATTTGCTGGGTCTGGTGATGATGATGATGCCAATCCTGAGCTAAGGGCGTTTCTTCAGGAGCATTGGTCAGAAAGAGCTTTCTCAGATGGAATACGGCAAGGACAAGAACATTACATGAACATTGTGAGGGTTTTAAAGTGGGGTGAATCTCCCATCTGCTTGGCCATTCTACCTCCCGAGTTGAGGGTAGCCATTGCTTACCTGCCACTATATAGGGAGTGTGTCAATGCAGCAGGCAGCCGTTTGGTGTCGCAAAGGTTGAGAGGGCAGCTTGTTGAGGCTGTGAGAAGGCTTGGTGGTGGAGTGTTAGATGGCGTGAACCAGTGCAGGGAGCTCTTAGCTGTTTTGGAGAGGCGTCTTCCTCAATTCACTTCT
>Malba_025152
ATGTGCACCATTGGCGATGATCTTCTCAATCAAACCCATGATTGCATTGCTTTCTTCCTGATGTTGTGCACCATTGGCAACCAAGCTGATGTTGCAGCCTATCTCATTCATCAACTTCCTGATGATCTCCTTGCACAACTAAGCTTTAATATTCTCAAGGCTACTGGTAAAGTAGGTGGTGTTAATTCTCTTAAAGGTGTTGCATTTCTTCTTGGTTCTAATTTCTTAGGTGACCCTGCAACTACTTATATTGTTGCAGACACATTTGCTCGGTCTGGTGATGATGATGATGCTAATCTTGAGCAAAGGGCGTTTCTTCAAGAGCATTGTGTCAACTCTCGATATGTTTGGAGAAATGGGTGTGAATTCTTGCATTCTGGCATAGACAAGTTTATGGTTTGTACCAAAATGGGAAGTGTAATGTCTGAGAAGATTGTTCAGGAGCTAACTGAGGAGTGGTGCAGTATTTTCCTTATACAGCCTATAATGCCGATGTCATTGTTAAGAGTAGTTGTTTTTGGTAAAATCCACAAAGGGCGATCCCGTGGTACTATAGTTAAGGCCGATGCCACACTA
>Malba_030858
ATGGAAAAGGGGATGGCACCTCTTGAGGGTAATGATGGTTGGATTGTGGTGAATGAGACTAATTCCGAAGACCCCATATATATCGAAATGGAAACTGAGGAGTATGTGATTGATAGTCCGAAGAATGGCATTCAAGGTTTTGCAGCGGACAAAGGAGAGGGAAGTAATGTGGTATCCTCTAGAGAAGGACCTCTTGTCAGGAAGGAGTCGGGAATGCCCACTAGTTGTAGTTGCAGTGCCAAGAAACTCAAATCTCGGGTGGATGCGGCAGACCCCAACCCGGAGAGGAAGGATAAAGTTGGGCAAGAGAAGAAGCTCAGTAGACAAGATAGGATTGAATTGGGCCGCATGTTTCAGGGTGCAGTGAGTTCCCATGATTGGGAAGTTGCTGAGAGTTTGATCCTGGTGGCTGATCCGCAAACCCTGAATGATGCTTTGTGCATGACTTTGGATTCAATATGGTTCTTGAGCACTCACGAAGAGCTTTATGGGATAACGGGATTGATTAAGAAGATCATTATCAATGGTGCATATGACTTCACGAGAGCTGCCTTGCGCACTTCATTTCTTGCTTCGTGTGTTTCTGCTTGTCAGAGTCGAACAATGAGTCTTGCTGATACAGTCACAGTAATGGCCCAAAGGTTGCATGAGCGCCTCCGGGAATGCAATGGAGATGAGGTCTTGAAGGCAGAAGCTGCTGCTAAGGTTCAAAAGTTTACTGAATGGGCTCTGAAATGTATAGGCTTTCATTCTCGTTCCCAAGGTAGCAAGGATAGAGTTAACAACAGCTCATTGGTTGAGATCCAACTCCAGTTATCAGCATTTAAGGCGTTCATAGATCTTGCTGGTAACCAGCTTTCTGGGAAGGACTTCACCGAGGCCTTTGATGCTGCTTGCTTCCCCCTAACTCTCTTCTCTAGTTCATTCAATTCTGGCTGGGCATCTGGGATATCGGCAACTGCAATTCAAGGTTTGCTGGGTATGTTGGTGGAGGGAGGTGCAGACAATGTCAATCAGTGTTTCCTTGAAGCCTCTCGTTTTGGGAGTACTGAGCTTGTGCGCATCTTATTGCAGATTGCCCAAAGGAACAGTTTGGATGTTGATGTTGACCTGGCTTTGGGTTTTGCTTCTCACTACTGCAAGATTGGTACTATGGAATGTCTTGTGGAAGAGGGCAATGCGATAGCTTTTTTGGGCCCTCTGATGAGAGCTGCTGAGAGGGGCTGTATGCAGGTTGTTGAGTGGTTTGTGAAAAGGGGTTGCCGAGACATGGAGCTCTGCCTTGCTCTCACAGCTGCAACTTCCAGCAGCCAAGTTGACATTGCTGCCTATCTCCTCCCTCATGTTCCTCATCATGTCCTTGCTGCACTAAGCATTGAAATTCTGAAGGCTGCTGGTGAACGAAGTGGTGGTTCTCTTGATGGTGTTGCATTTCTTCTTCATTCCGACTTCTTGGGTGATCCTGCAGCTACTTATGCTGTTGCCAACAGTATTGCTCTGTCTGATGATGAGGGTGTAGCTCCTGAGTTAAAGGCTTTTCTTTGGGGGCACTGGTCAGAGGAAGCTTTCTTGGATGGAATTAGACAAGGACAAGAACATTACATGAACATTGTGAGGATTTTAAAATGGGGTGAATCTCCTATCTGCTTAAGAGATCTTCCAACCCCTCTAGGGATAGCGATCGGTTACCTGCCACTGTATAGGGAGTGTGTGAGGGCGGGTGGCTGTTTGTTGTCACAAAGGCTGAGAGGACAGCTTGTTGAAGCAGTTAGAAGGCTTGGTGGTGGAGTCTTAGAAGGGGCAAGCCAGTGCAAAGAGCTATTGGCTCTTCTGGAGCATCATCTCCCTCCATTTTTTACT
>Malba_042822
ATGGAAAAGGGGATGGCACCTCTTGAGGGTAATGATGGTTGTATTGTGGTGAATGAGACTAATTCCGAAGACCCCATATATATCGACATGGAAACTGAACAGTATGGGATTGATAGTTCGAAGAATGGAATTCAGGCTTTTGCATCAGACAAAGGAGAGGGAAGTAATGTGGTATTCTCTAGAGAAGGACCTCTTGTCAGGAAGGAGTCAAGAATGCCCACTAGTTGTAGTGCCAAGAAACTCAAATCTCGGGTTGATGCGGTAGACTCCAATCTGGAGAGGAGGGATAAAGTTGGGCAAGAGAAGAAACTTAGTAGACAAGATAGGATTGAGTTGGGTCGCATGTTTCAGGGTGCGGTTAGTTCCCATGATTGGGAAGTTGCTGAGAGTTTGATCCTGGTAGCTGATCCGCAAACCCTGAATGATGCTTTGTGCATCACTCTGGATTCAATATGGTTCTTGAGCACTCACGAAGAGCTTTATGGGATAACAGAATTGATTAAGAAGATCATTGTCAATGGTGCATATGACTTCACAAGAGCTGCCTTGCGTACTTCATTTCTTGCTTCGTGTGTCTCTGCTTGTCAGAGCCGAACAATGAGTCTTGCAGATACAGTCACAGTAATGGCCCAAAGGTTGCATGAGCGCCTCCAGGAATGCAATGGAGATGAGGTCTTGAAGGCAGAAGCGGCTGCTAAGCTCCAGTTATCAGCGTTTAAGGCATTCATAGATCTTGCTGGTAACCAGCTTTCCGGGAAGGACTTCACCGAGGCCTTTGATGCTGCTTGCTTTCCCCTAACTCTCTTCTCTAGTTCATTTGACTCTGGTTGGGCATCTGGGATCTCGGCAACTGCAATTCAAGGTTTGCTGGGTATGTTGGTGGAGGGGGGCGCAGACAATGTCAATCAGTGCTTCCTTGAAGCCTCTCGATTTGGGAGTACTGAGCTTGTGCGCATCTTATTGCAG
>Malsi_02g000090
ATGGAAAAGGGGATGGCACCTCTTGAGGGTAATGATGGTTGGATTGTGGTGAATGAGACTAATTCCGAAAACCCCATATATATCGAAATGGAAACTGAGGAGTATGTGATTGATAGTCCGAAGAATGGCATTCAAGGTTTTGCAGCGGACAAAGGAGAGGGAAGTAATGTGGTATCCTCTAGAGAAGGACCTCTTGTCAGGAAGGAGTCGGGAATGCCCACTAGTTGTAGTTGCAGTGCCAAGAAACTCAAATCTCGGGTGGATGCGGCAGACCCCAACCCGGAGAGGAAGGATAAAGTTGGGCAAGAGAAGAAGCTCAGTAGACAAGATAGGATTGAATTGGGCCGCATGTTTCAGGGTGCAGTGAGTTCCCATGATTGGGAAGTTGCTGAGAGTTTGATCCTGGTGGCTGATCCGCAAACCCTGAATGATGCTTTGTGCATGACTTTGGATTCAATATGGTTCTTGAGCACTCACGAAGAGCTTTATGGGATAACGGGATTGATTAAGAAGATCATTATCAATGGTGCATATGACTTCACGAGAGCTGCCTTGCGCACTTCATTTCTTGCTTCGTGTGTTTCTGCTTGTCAGAGTCGAACAATGAGTCTTGCTGATACAGTCACAGTAATGGCCCAAAGGTTGCATGAGCGCCTCCAGGAATGTAATGGAGATGAGGTCTTGAAGGCAGAAGCTGCTGCTAAGGTTCAAAAGTTTACTGAATGGGCTCTGAAATGTATAGGCTTTCATTCTCGTTCCCAAGGTAGCAAGGATAGAGTTAACAACAGCTCATTGGTTGAGATCCAACTCCAGTTATCAGCTTTTAAGGCGTTCATAGATCTTGCTGGTAACCAGCTTTCTGGGAAGGACTTCACCGAGGCCTTTGATGCTGCTTGCTTCCCCCTAACTCTCTTCTCTAGTTCATTCGATTCTGGCTGGGCATCTGGGATATCGGCAACTGCAATTCAAGGTTTGCTGGGTATGTTGGTGGAGGGAGGTGCAGACAATGTCAATCAGTGTTTCCTTGAAGCCTCTCGTTTTGGGAGTACTGAGCTTGTGCGCATCTTATTGCAGATTGCCCAAAGGAACAGTTTGGATGTTGATGTTGACCTGGCTTTGGGTTTTGCTTCTCACTACTGCAAGATTGGTACTATGGAATGTCTTGTGGAAGAGGGCAATGCGATAGCTTTTTTGGGCCCTCTGATGAGAGCTGCTGAGAGGGGCTGTATGCAGGTTGTTGAGTGGTTTGTGAAAAGGGGTTGCCGAGACATGGAGCTCTGCCTTGCTCTCACAGCTGCAACTTCCAGCAGCCAAGTTGACATCGCTGCCTATCTCCTCCCTCATGTTCCTCATCATGTCCTTGCTGCACTAAGCATTGAAATTCTGAAGGCTGCTGGTGAACGAAGTGGTGGTTCTCTTGATGGTGTTGCCTTTCTTCTTCATTCCGACTTCTTGGGTGATCCTGCAGCTACTTATGCTGTTGCCAACAGTATTGCTCTGTCTGATGATGAGGGTGTAGCTCCTGAGTTAAAGGCTTTTCTTTGGGGGCACTGGTCAGAGGAAGCTTTCTTGGATGGAATTAGACAAGGACAAGAACATTACATGAACATTGTGAGGATTTTAAAATGGGGTGAATCTCCTATCTGCTTAAGAGATCTTCCAACCCCTCTAGGGATAGCAATCGGTTACCTGCCACTGTATAGGGAGTGTGTGAGGGCGGGTGGCTGTTTGTTGTCACAAAGGCTGAGAGGACAGCTTGTTGAAGCAGTTAGAAGGCTTGGTGGTGGAGTCTTAGAAGGGGCAAGCCAGTGCAAAGAGCTATTGGCTCTTCTGGAGCATCATCTCCCTCCATTTTTTACT
>Malsi_14g022260
ATGGGAAACTACTTCAATACCGGTTTATTTGATATGCTGGTGAAAGGGGGTGTGGATAATGACGTTTTCGATAGTTGTTTGGTTCAAGCCTCTTGTGCCGGGAATACGGAGATTGTGTTGGTAGCTGCTAAGAGCGGCTGTAAGCTTCTTGTTGAGTGGTTTGGTTGCACGAATGATGATTTCTGCCTTGCTGTGATGGCTGCAACTTCCAACATCCAAGTTGCTGTTGCAGCCTATCTACTTCCTCAACTTCCTCATGATTTCCATGCAAACAAAAGCATTGGAATTCTCAAGGTTGCTGGTAAACATGGTGGTTTTAATTCTCTTATCGGGGTTGCAGTTCTTCTCCGTTCTGATTTCTTAGGTGACCCTTCCTGCACCTACTTATGCTGTTGCAGAATATATTGCTCGGAACATTGGTTAGCGAAAGATTTCTCCGACGGAATAAGACAAGGACAAGAACACTACATGAACATTGTGAGGATTTTAAAGTGGGGTGAATCTCCCGTCTCTTTGGATCTTCTAGCCCCTGAGCTGAGGGCAGCCATTGCTTGCCACTGTACAGAGAGAGTGTCAAGGCACCAGGCAGCCGTCTGGTGTCGCAAAGGTTGCGAGGGCGGCTTGTTGAAGCTG
>Malsi_15g013710
ATGGAAAAGGGGATGGCACCTCTTGAGGGTAATGATGGTTGTATTGTGGTGAATGAGACTAATTCCGAAGACCCCATATATATCGACATGGAAACTGAACAGTATGGGATTGATAGTTCGAAGAATGGAATTCAGGCTTTTGCATCAGACAAAGGAGAGGGAAGTAATGTGGTATTCTCTAGAGAAGGACCTCTTGCCAGGAAGGAGTCAAGAATGCCCACTAGTTGTAGTTGTAGTGCCAAGAAACTCAAATCTCGGGTTGATTCGGTAGACTCCAATCTGGAGAGGAAGGGTAAAGTTGGGCAAGAGAAGAAACTTAGTAGACAAGATAGGATTGAGTTGGGTCGCATGTTTCAGGGTGCGGTTAGTTCCCATGATTGGGAAGTTGCTGAGAGTTTGATCCTGGTAGCTGATCCGCAAACCCTGAATGATGCTTTGTGCATCACTCTGGATTCAATATGGTTCTTGAGCACTCACGAAGAGCTTTATGGGATAACAGAATTGATTAAGAAGATCATTGTCAATGGTGCATATGACTTCACAAGAGCTGCCTTGCGTACTTCATTTCTTGCTTCGTGTGTTTCTGCTTGTCAGAGCCGAACAATGAGTCTTGCAGATACAGTCACAGTAATGGCCCAAAGGTTGCATGAGCGCCTCCAGGAATGCAATGGAGATGAGGTCTTGAAGGCAGAAGCTGCTGCTAAGGTTCAAAAGTTTACTGAATGGGCTCTGAAATGCATAGGCTTTCATTCTCGCTCTCAAGGTAATAATGATAAAGTTAACAACAGCTCATCGGTTGAGATCCAGCTCCAGTTATCAGCGTTTAAGGCATTCATAGATCTGGCTGGTAACCAGCTTTCCGGGAAGGACTTCACCGAGGCCTTTGATGCTGCTTGCTTTCCCCTAACTCTCTTCTCTAGTTCATTCGACTCTGGTTGGGCATCTGGGATCTCGGCAACTGCAATTCAAGGTTTGCTGGGTATGTTGGTGGAGGGGGGCGCAGACAATGTCAATCAGTGCTTCCTTGAAGCCTCTCGATTTGGGAGTACTGAGCTTGTGCGCATCTTATTGCAGATTGCCCAAAGGAACAGTTTGGATGTTGATGTTGACCTGGCTTTGGGTTTTGCTTCTCACTACTGCAAGATTGGTACTATGGAATGTCTTGTCGAAGAGGGAAATGCAATAGCTTTCTTGGGCCCTCTAATGAGAGCTGCTGAGAGGGGCTGTATGCAGGTTGTTGAGTGGTTTGTGAAAAGGGGCTGCCGAGACATGGAGCTCTGCCTTGCTCTCACAGCTGCAACTTCTAGCAGCCAAGTTGACGTTGCTGCCTATCTCCTTCCTCATGTTCCTCATCATGTCCTTGCTGCACTCAGCATTGAAATTCTGAAGGCCGCTGGTGAACGAAGTGGTGGTTCTCTTGATGGTGTTGCATTTCTTCTCCATTCCGACTTCTTAGGTGATCCTGTAGCCACTTATGCTGTTGCCAACAGTATTGCTTTGTCTGATGATGAGGGAGTAGCTCCCGAGTTAAAGGCTTTTCTTCGTGTGCACTGGTCTCAGGAAGCTTTCTTGGATGGAATAAGACAAGGACAAGACCACTACATTAACATTTTGAGGATTTTAAAATGGGGTGAATCTCCTATCTGCTTAAGAGATCTTCCAACCCCTCTAGGGATAGCGATTGGTTACCTGCCACTGTATAGGGAGTGCGTGAGAGCAGGTGGCTGTTTGTTGTCACAAAGGCTGAGAGGACAGCTTGTTGAAGCTGTTAGCCGGCTTGGCGGTGGAGTCTTAGAAGGGGCTGGCCAGTGCAAAGAGCTATTGGCTGTTCTGGAGCATCATCTTCCTCCATTTTTTACT
>Malsy_01g020980
ATGGAGAAAAGTGAGACATTTAGGCCAGTACAGAAACTCACAACGCAAGAAAGTAATGAGTGGGACAACTTGTTTCAGCGTGCGGTGAGTTTTTATGTTTGGAAGCTATCAGGGAGCTTGATTCTGTTAGCTGGTCCACAAGCTCTGAATGATGCTTTGTGCATCACCTTGGACTCAGTATGGTTCTTAAGCACCCAGGAAGAAAGCAATGCAATCATGGGTCTGATTGAGAAGATCGTCGCCAATGGTGCACATGACTTCGGCTCAGCTGTTGTGAGGACTTCATTTATGGCATCGTGTGTTCAAGCTTTTCATGGCCGAACGACAAGTACTATTGCATGTGCAGTCACTGAAATGGCTCAAAGGTTACGTGATTTTGTCCTGGAATGCGATGGTCATGTGTTATTAGAGGGAGAACCTATTGCTAAGGAAATTCATGAGTTTATTGAATGGATAGGGCCAGGCTTCAATTTTAGTGGTCATCGGGGTAGTAAGGATAGAGCTAATTACAACGTACAGGCTGATGAGATCCAACTTCAGTTATCGGCATTGAAAACCTTTCTAGATCTTGCTGGTAACCAGCTTACATCAAAAGACTTCTCAATGGCCTTCTATGCTGCTTGCCTTCCCCTATATTTATCCTCTACTTCTTTCGATCTGGGTTGCACATCTGGGAATTGGGAAACTACTGCAATACCAGGTTTGTTTGGTATGCTGGTGAAAGGGGGTGTGGAGAGTGGCATTTTCAATTATTCTTTGGTTCAAGCGTCTAGTTTTGGGAATACAGAGATTGTGCGCATCATATTGAAGGCTGCCCGAATTAACAACCTGAACGTCGATGCTGACTGGGCATTTAATTTTGCTTGCCTGTACTCTAGGTTTGGTACTATGGAATGTCTTGTGGAAGAGGGTAATAACGTGGATTTCAGGACCCCTCTGTTGGGAGCTGCTAAGAGCGGCTGTAAGCCAGTGGTTGAGTGGTTTGTAAAAATGGGTTGCCGGGACACGGAACTGTGCATTGCTCTGGTAGCTGCAACTTCTAGCAACCAAGCTGATGTTGCAGCCTATCTCCTTCATCAACTTCCTGATGATCTTCTTGCACAACGAAGCTTTAATATTCTCAAGGCTGTTGGTGTTGCATTTCTTCTTGGTTCTGATTTCTTAGGTGACCCTGCAACTACTTATACTGTTGCAGACACATTTGCTGGGTCTGGCGATGATGATGATGCCAATCCTGAGCTAAGGGCGTTTCTTCAGGAGCATTGGTCAGAAAGAGCTTTCTCAGACGGAATACGGCAAGGACAAGAACATTACATGAACATTGTGAGGGTTTTAAAGTGGGGTGAATCTCCCATCTGCTTGGCTGTTCTACCTCCCGAGTTGAGGGTAGCCATTGCTTACCTGCCACTATATAGGGAGTGTGTCAATGCAGCAGGCAGCCGTTTGGTGTTGCAAAGGTTGAGAGGGCAGCTTGTTGAAGCTGTGATAAGGCTTGGTGGTGGAGTGTTAGATGGGGTGAACCAGTGCAGGGAGCTCTTAGCTGTTTTGGAGAGGCGTCTTCCTCAATTTAAT
>Malsy_02g001920
ATGGAAAAGGGGATGGCACCTCTTGAGGGTAATGATGGTTGGATTGTGGTGAATGAGACTAATTCCGAAGACCCCATATATATCGAAATGGAAACTGAGGAGTATGTGATTGATAGTCCGAAGAATGGCATTCAAGGTTTTGCAGCGGACAAAGGAGAGGGAAGTAATGTGGTATCCTCTAGAGAAGGACCTCTTGTCAGGAAGGAGTCGGGAATGCCCACTAGTTGTAGTTGCAGTGCCAAGAAACTCAAATCTCAGGTGGATGCGGCAGACCCCAACCCGGAGAGGAAGGATAAAGTTGGGCAAGAGAAGAAGCTCAGTAGACAAGATAGGATTGAATTGGGCCGCATGTTTCAGGGTGCAGTGAGTTCCCATGATTGGGAAGTTGCTGAGAGGTTGATCCTGGTGGCTGATCCGCAAACCCTGAATGATGCTTTGTGCATGACTTTGGATTCAATATGGTTCTTGAGCACTCACGAAGAGCTTTATGGGATAACGGGATTGATTAAGAAGATCATTATCAATGGTGCATATGACTTCACGAGAGCTGCCTTGCGCACTTCATTTCTTGCATCGTGTGTTTCTGCTTGTCAGAGTCGAACAATGAGTCTTGCTGATACAGTCACAGTAATGGCCCAAAGGTTGCATGAGCGCCTCCGGGAATGCAATGGAGATGAGGTCTTGAAGGCAGAAGCTGCTGCTAAGGTTCAAAAGTTTACTGAATGGGCTCTGAAATGTATAGGCTTTCATTCTCGTTCCCAAGGTAGCAAGGATAGAGTTAACAACAGCTCATTGGTTGAGATCCAACTCCAGTTATCAGCATTTAAGGCGTTCATAGATCTTGCTGGTAACCAGCTTTCTGGGAAGGACTTCACCGAGGCCTTTGATGCTGCTTGCTTCCCCCTAACTCTCTTCTCTAGTTCATTCGATTCTGGCTGGGCATCTGGGATATCGGCAACTGCAATTCAAGGTTTGCTGGGTATGTTGGTGGAGGGAGGTGCAGACAATGTCAATCAGTGTTTCCTTGAAGCCTCTCGTTTTGGGAGTACTGAGCTTGTGCGCATCTTATTGCAGATTGCCCAAAGGAACAGTTTGGATGTTGATGTTGACCTGGCTTTGGGTTTTGCTTCTCACTACTGCAAGATTGGTACTATGGAATGTCTTGTGGAAGAGGGCAATGCGATAGCTTTTTTGGGCCCTCTGATGAGAGCTGCTGAGAGGGGCTGTATGCAGGTTGTTGAGTGGTTTGTGAAAAGGGGTTGCCGAGACATGGAGCTCTGCCTTGCTCTCACAGCTGCAACTTCCAGCAGCCAAGTTGACATTGCTGCCTATCTCCTCCCTCATGTTCCTCATCATGTCCTTGCTGCACTAAGCATTGAAATTCTGAAGGCTGCTGGTGAACGAAGTGGTGGTTCTCTTGATGGTGTTGCATTTCTTCTTCATTCCGACTTCTTGGGTGATCCTGCAGCTACTTATGCTGTTGCCAACAGTATTGCTCTGTCTGATGATGAGGGTGTAGCTCCTGAGTTAAAGGCTTTTCTTTGGGGGCACTGGTCAGAGGAAGCTTTCTTGGATGGAATTAGACAAGGACAAGAACATTACATGAACATTGTGAGGATTTTAAAATGGGGTGAATCTCCTATCTGCTTAAGAGATCTTCCAACCCCTCTAGGGTTAGCAATCGGTTACCTGCCACTGTATAGGGAGTGTGTGAGGGCGGGTGGCTGTTTGTTGTCACAAAGGCTGAGAGGACAGCTTGTTGAAGCAGTTAGAAGGCTTGGTGGTGGAGTCTTAGAAGGGGCAAGCCAGTGTAAAGAGCTATTGGCTCTTCTGGAGCATCATCTCCCTCCATTTTTTACT
>Malsy_14g021130
ATGGGAAACTACTGCAATACCGGTTTATTTGATATGCTGGTGAAAGGGGGTGTGGAGAATGACGTTTTCGATAGTTGTTTGGTTCAAGCCTCTTGTGCCGGGAATACGGAGATTGTGTTGGTAGCTGCTAAGAGCGGCTGTAAGCTTCTTGTTGAGTGGTTTGGTTGCACGAATGATGATTTCTGCCTTGCTGTGATGGCTGCAACTTCCAACAGCCAAGTTGCTGTTGCAGCCTATCTACTTCCTCAACTTCCCCATGATTTCCATGCAAACAAAAGCATTGGAATTCTCAAGGTTGCTGGTAAACATGGTGGTTTTAATTCTCTTCGCGGGGTTGCAGTTCTTCTCCGTTCTGATTTCTTAGGTGACCCTTCCTGCAGCTACTTATGCTGTTGCAGAATATATTGCTCGGAACATTGGTTAGCGAAAGATTTCTCCGACGGAATAAGGCAAGGACAAGAACACTACATGAACATTGTGAGGATTTTAAAGTGGGGTGAATCTCCCGTTTCTTTGGATCTTCTAGCCCCTGAGCTGAGGGCAGCCATTGCTTGCCACTGTACAGAGAGAGTGTCAAGGCACCAGGCAGCCGTCTGGTGTCGCAAAGGGCGGCTTGTTGAAGCTGTGAGAAGGCTTGGTAGTGGAGTCTTAGATGGGGTGAGCCAGTGCAGAGAGCTCCTAGCTGTTTTGGAGCATCGTCTTCCT
>Malsy_15g012190
ATGGAAAAGGGGATGGCACCTCTTGAGGGTAATGATGGTTGTATTGTGGTGAATGAGACTAATTCCGAAGACCCCATATATATCGACATGGAAACTGAACAGTATGGGATTGATAGTTCGAAGAATGGAATTCAGGCTTTTGCATCAGACAAAGGAGAGGGAAGTAATGTGGTATTCTCTAGAGAAGGACCTCTTGCCAGGAAGGAGTCAAGAATGCCCACTAGTTGTAGTTGTAGTGCCAAGAAACTCAAATCTCGGGTTGATTCGGTAGACTCCAATCTGGAGAGGAAGGGTAAAGTTGGGCAAGAGAAGAAACTTAGTAGACAAGATAGGATTGAGTTGGGTCGCATGTTTCAGGGTGCGGTTAGTTCCCATGATTGGGAAGTTGCTGAGAGTTTGATCCTGGTAGCTGATCCGCAAACCCTGAATGATGCTTTGTGCATCACTCTGGATTCAATATGGTTCTTGAGCACTCACGAAGAGCTTTATGGGATAACAGAATTGATTAAGAAGATCATTGTCAATGGTGCATATGACTTCACAAGAGCTGCCTTGCGTACTTCATTTCTTGCTTCGTGTGTTTCTGCTTGTCAGAGCCGAACAATGAGTCTTGCAGATACAGTCACAGTAATGGCCCAAAGGTTGCATGAGCGCCTCCAGGAATGCAATGGAGATGAGGTCTTGAAGGCAGAAGCTGCTGCTAAGGTTCAAAAGTTTACTGAATGGGCTCTGAAATGCATAGGCTTTCATTCTCGCTCTCAAGGTAATAATGATAAAGTTAACAACAGCTCATCGGTTGAGATCCAGCTCCAGTTATCAGCGTTTAAGGCATTCATAGATCTGGCTGGTAACCAGCTTTCCGGGAAGGACTTCACCGAGGCCTTTGATGCTGCTTGCTTTCCCCTAACTCTCTTCTCTAGTTCATTCGACTCTGGTTGGGCATCTGGGATCTCGGCAACTGCAATTCAAGGTTTGCTGGGTATGTTGGTGGAGGGGGGCGCAGACAATGTCAATCAGTGCTTCCTTGAAGCCTCTCGATTTGGGAGTACTGAGCTTGTGCGCATCTTATTGCAGATTGCCCAAAGGAACAGTTTGGATGTTGATGTTGACCTGGCTTTGGGTTTTGCTTCTCACTACTGCAAGATTGGTACTATGGAATGTCTTGTCGAAGAGGGAAATGCAATAGCTTTCTTGGGCCCTCTAATGAGAGCTGCTGAGAGGGGCTGTATGCAGGTTGTTGAGTGGTTTGTGAAAAGGGGCTGCCGAGACATGGAGCTCTGCCTTGCTCTCACAGCTGCAACTTCTAGCAGCCAAGTTGACGTTGCTGCCTATCTCCTTCCTCATGTTCCTCATCATGTCCTTGCTGCACTCAGCATTGAAATTCTGAAGGCCGCTGGTGAAAGAAGTGGTGGTTCTCTTGATGGTGTTGCATTTCTTCTCCATTCCGACTTCTTAGGTGATCCTGTAGCCACTTATGCTGTTGCCAACAGTATTGCTTTGTCTGATGATGAGGGAGTAGCTCCCGAGTTAAAGGCTTTTCTTCGTGTGCACTGGTCTCAGGAAGCTTTCTTGGATGGAATAAGACAAGGACAAGACCACTACATTAACATTTTGAGGATTTTAAAATGGGGTGAATCTCCTATCTGCTTAAGAGATCTTCCAACCCCTCTAGGGATAGCGATTGGTTACCTGCCACTGTATAGGGAGTGCGTGAGAGCAGGTGGCTGTTTGTTGTCACAAAGGCTGAGAGGACAGCTTGTTGAAGCTGTTAGCCGGCTTGGCGGTGGAGTCTTAGAAGGGGCAGGCCAGTGCAAAGAGCTATTGGCTGTTCTGGAGCATCATCTTCCTCCATTTTTTACT
>Maldo_GDDH_01G1124800
ATGGAGAAAAGTGAGACATTTAGGCCAGTACAGAAACTCACAACGCAAGAAAGTAATGAGTGGGGTAACTTGTTTCAGCGTGCGGTGAGTTTTTATGATTGGAAGCTATCAGAGAGCTTGATTCTGTTAGCTGGTCCACAAGCTCTGAATGATGCTTTGTGCATCACCTTGGACTCAGTATGGTTCTTAAGCACCCAGGAAGAAAGCAATGCAATCATGGGTCTGATTGAGAAGATCGTCGCCAATGGTGCACATGACTTCGGCTCAGCTGTTGTGAGGACTTCATTTATGGCATCGTGTGTTCAAGCTTTTCATGGCCGAACGACAAGTACTATTGCATGTGCAGTCACTGAAATGGCTCAGAGGTTACGTGATTTTGTCCTGGAATGCGATGGTCATGTGTTATTAGAGGGAGAACCTATTGCTAAGGAAATTCATGAGTTTATTGAATGGATAGGGCCAGGCTTCAATTTTAGTGGTCATCGGGGTAGTAAGGATAGAGCTAATTACAACGTACAGGTTGATGAGATCCAACTTCAGTTATCGGCATTGAAAACCTTTCTAGATCTTGCTGGTATCCAGCTTACATCAAAAGACTTCTCAATGGCCTTCTATGCTGCTTGCCTTCCCCTATATTTATCCTCTACTTCTTTCGATCTGGGTTGCACATCTGGGAATTGGGAAACTACTGCAATACCAGGTTTGTTTGGTATGCTGGTGAAAGGGGGTGTGGAGAGTGGCATTTTCAATTATTCTTTGGTTCAAGCGTCTAGTTTTGGGAATACAGAGATTGTGCGCATCATATTGAAGGCTGCCCGAATTAACAACCTGAACGTCGATGCTGACTGGGCATTTAATTTTGCTTGCCTGTACTCTAGGTTTGGTACTATGGAATGTCTTGTGGAAGAGGGTAATAACGTGGATTTCAGGACCCCTCTGTTGGGAGCTGCTAAGAGCGGCTGTAAGCCAGTGGTTGAGTGGTTTGTAAAAATGGGTTGCCGGGACACAGAACTGTGCATTGCTCTGGTAGCTGCAACTTCTAGCAACCAAGCTGATGTTGCAGCCTATCTCCTTCATCAACTTCCTGATGATCTTCTTGCACAACGAAGCTTTAATATTCTCAAGGCTGTTGGTAGAGTAGGCGGTGTTAATTCTCTTAAAGGTGTTGCATTTCTTCTTGGTTCTGATTTCTTAGGTGACCCTGCAACTACTTATACTGTTGCAGACACATTTGCTGGGTCTGGCGATGATGATGATGCCAATCCTGAGCTAAGGGCGTTTCTTCAGGAGCATTGGTCAGAAAGAGCTTTCTCAGACGGAATACGGCAAGGACAAGAACATTACATGAACATTGTGAGGGTTTTAAAGTGGGGTGAATCTCCCATCTGCTTGGCTGTTCTACCTCCCGAGTTGAGGGTAGCCATTGCTTACCTGCCACTATATAGGGAGTGTGTCAATGCAGCAGGCAGCCGTTTGGTGTCGCAAAGGTTGAGAGGGCAGCTTGTTGAAGCTGTGACAAGGCTTGGTGGTGGAGTGTTAGATGGGGTGAACCAGTGCAGGGAGCTCTTAGCTGTTTTGGAGAGGCGTCTTCCTCAATTCACTTCT
>Maldo_GDDH_02G1000800
ATGGAAAAGGGGATAACACCTCTTGAGGGTAATGATGGTTGGATTGTGGTGAATGAGACTAATTCCGAAGACCCCATATATATCGAAATGGAAACTGAGGAGTATGTGATTGATAGTCCGAAGAATGGCATTCAAGGTTTTGCAGCGGACAAAGGAGAGGGAAGTAATGTGGTATCCTCTAGAGAAGGACCTCTTGTCAGGAAGGAGTCGGGAATGCCCACTAGTTGTAGTTGCAGTGCCAAGAAACTCAAATCTCAGGTGGATGCGGCAGACCCCAACCCGGAGAGGAAGGATAAAGTTGGGCAAGAGAAGAAGCTCAGTAGACAAGATAGGATTGAATTGGGCCGCATGTTTCAGGGTGCAGTGAGTTCCCATGATTGGGAAGTTGCTGAGAGGTTGATCCTGGTGGCTGATCCGCAAACCCTGAATGATGCTTTGTGCATGACTTTGGATTCAATATGGTTCTTGAGCACTCACGAAGAGCTTTATGGGATAACGGGATTGATTAAGAAGATCATTATCAATGGTGCATATGACTTCACGAGAGCTGCCTTGCGCACTTCATTTCTTGCTTCGTGTGTTTCTGCTTGTCAGAGTCGAACAATGAGTCTTGCTGATACAGTCACAGTAATGGCCCAAAGGTTGCATGAGCGCCTCCGGGAATGCAATGGAGATGAGGTCTTGAAGGCAGAAGCTGCTGCTAAGGTTCAAAAGTTTACTGAATGGGCTCTGAAATGTATAGGCTTTCATTCTCGTTCCCAAGGTAGCAAGGATAGAGTTAACAACAGCTCATTGGTTGAGATCCAACTCCAGTTATCAGCATTTAAGGCGTTCATAGATCTTGCTGGTAACCAGCTTTCTGGGAAGGACTTCACCGAGGCCTTTGATGCTGCTTGCTTCCCCCTAACTCTCTTCTCTAGTTCATTCGATTCTGGCTGGGCATCTGGGATATCGGCAACTGCAATTCAAGGTTTGCTGGGTATGTTGGTGGAGGGAGGTGCAGACAATGTCAATCAGTGTTTCCTTGAAGCCTCTCGTTTTGGGAGTACTGAGCTTGTGCGCATCTTATTGCAGGATCGTGATCCAAGATTTTCTTTCATGATAGATGGTTTGTGTGGCATCTTTGTTCTCATTTTCTTTTGGCATATGGGTTTTGTTTTGTCTGCTGAGAGGGGCTGTATGCAGGTTGTTGAGTGGTTTGTGAAAAGGGGTTGCCGAGACATGGAGCTCTGCCTTGCTCTCACAGCTGCAACTTCCAGCAGCCAAGTTGACATTGCTGCCTATCTCCTCCCTCATGTTCCTCATCATGTCCTTGCTGCACTAAGCATTGAAATTCTGAAGGCTGCTGGTGAACGAAGTGGTGGTTCTCTTGATGGTGTTGCATTTCTTCTTCATTCCGACTTCTTGGGTGATCCTGCAGCTACTTATGCTGTTGCCAACAGTATTGCTCTGTCTGATGATGAGGGTGTAGCTCCTGAGTTAAAGGCTTTTCTTTGGGGGCACTGGTCAGAGGAAGCCTTCTTGGATGGAATTAGACAAGGACAAGAACATTACATGAACATTGTGAGGATTTTAAAATGGGGTGAATCTCCTATCTGCTTAAGAGATCTTCCAACCCCTCTAGGGATAGCAATCGGTTACCTGCCACTGTATAGGGAGTGTGTGAGGGCGGGTGGCTGTTTGTTGTCACAAAGGCTGAGAGGACAGCTTGTTGAAGCAGTTAGAAGGCTTGGTGGTGGAGTCTTAGAAGGGGCAAGCCAGTGCAAAGAGCTATTGGCTCTTCTGGAGCATCATCTCCCTCCATTTTTTACT
>Maldo_GDDH_15G1142000
ATGGAAAAGGGGATGGCACCTCTTGAGGGTAATGATGGTTGTATTGTGGTGAATGAGACTAATTCCGAAGACCCCATATATATCGACATGGAAACTGAACAGTATGGGATTGATAGTTCGAAGAATGGAATTCAGGCTTTTGCATCAGACAAAGGAGAGGGAAGTAATGTGGTATTCTCTAGAGAAGGACCTCTTGCCAGGAAGGAGTCAAGAATGCCCACTAGTTGTAGTTGTAGTGCCAAGAAACTCAAATCTCGGGTTGATTCGGTAGACTCCAATCTGGAGAGGAAGGGTAAAGTTGGGCAAGAGAAGAAACTTAGTAGACAAGATAGGATTGAGTTGGGTCGCATGTTTCAGGGTGCGGTTAGTTCCCATGATTGGGAAGTTGCTGAGAGTTTGATCCTGGTAGCTGATCCGCAAACCCTGAATGATGCTTTGTGCATCACTCTGGATTCAATATGGTTCTTGAGCACTCACGAAGAGCTTTATGGGATAACAGAATTGATTAAGAAGATCATTGTCAATGGTGCATATGACTTCACAAGAGCTGCCTTGCGTACTTCATTTCTTGCTTCGTGTGTTTCTGCTTGTCAGAGCCGAACAATGAGTCTTGCAGATACAGTCACAGTAATGGCCCAAAGGTTGCATGAGCGCCTCCAGGAATGCAATGGAGATGAGGTCTTGAAGGCAGAAGCTGCTGCTAAGGTTCAAAAGTTTACTGAATGGGCTCTGAAATGCATAGGCTTTCATTCTCGCTCTCAAGGTAATAATGATAAAGTTAACAACAGCTCATCGGTTGAGATCCAGCTCCAGTTATCAGCGTTTAAGGCATTCATAGATCTGGCTGGTAACCAGCTTTCCGGGAAGGACTTCACCGAGGCCTTTGATGCTGCTTGCTTTCCCCTAACTCTCTTCTCTAGTTCATTCGACTCTGGTTGGGCATCTGGGATCTCGGCAACTGCAATTCAAGGTTTGCTGGGTATGTTGGTGGAGGGGGGCGCAGACAATGTCAATCAGTGCTTCCTTGAAGCCTCTCGATTTGGGAGTACTGAGCTTGTGCGCATCTTATTGCAGATTGCCCAAAGGAACAGTTTGGATGTTGATGTTGACCTGGCTTTGGGTTTTGCTTCTCACTACTGCAAGATTGGTACTATGGAATGTCTTGTCGAAGAGGGAAATGCAATAGCTTTCTTGGGCCCTCTAATGAGAGCTGCTGAGAGGGGCTGTATGCAGGTTGTTGAGTGGTTTGTGAAAAGGGGCTGCCGAGACATGGAGCTCTGCCTTGCTCTCACAGCTGCAACTTCTAGCAGCCAAGTTGACGTTGCTGCCTATCTCCTTCCTCATGTTCCTCATCATGTCCTTGCTGCACTCAGCATTGAAATTCTGAAGGCCGCTGGTGAAAGAAGTGGTGGTTCTCTTGATGGTGTTGCATTTCTTCTCCATTCCGACTTCTTAGGTGATCCTGTAGCCACTTATGCTGTTGCCAACAGTATTGCTTTGTCTGATGATGAGGGAGTAGCTCCCGAGTTAAAGGCTTTTCTTCGTGTGCACTGGTCTCAGGAAGCTTTCTTGGATGGAATAAGACAAGGACAAGACCACTACATTAACATTTTGAGGATTTTAAAATGGGGTGAATCTCCTATCTGCTTAAGAGATCTTCCAACCCCTCTAGGGATAGCGATTGGTTACCTGCCACTGTATAGGGAGTGCGTGAGAGCAGGTGGCTGTTTGTTGTCACAAAGGCTGAGAGGACAGCTTGTTGAAGCTGTTAGCCGGCTTGGCGGTGGAGTCTTAGAAGGGGCAGGCCAGTGCAAAGAGCTATTGGCTGTTCTGGAGCATCATCTTCCTCCATTTTTTACT
>Maldo_Gala_02g000090
ATGGAAAAGGGGATGGCACCTCTTGAGGGTAATGATGGTTGGATTGTGGTGAATGAGACTAATTCCGAAAACCCCATATATATCGAAATGGAAACTGAGGAGTATGTGATTGATAGTCCGAAGAATGGCATTCAAGGTTTTGCAGCGGACAAAGGAGAGGGAAGTAATGTGGTATCCTCTAGAGAAGGACCTCTTGTCAGGAAGGAGTCGGGAATGCCCACTAGTTGTAGTTGCAGTGCCAAGAAACTCAAATCTCGGGTGGATGCGGCAGACCCCAACCCGGAGAGGAAGGATAAAGTTGGGCAAGAGAAGAAGCTCAGTAGACAAGATAGGATTGAATTGGGCCGCATGTTTCAGGGTGCAGTGAGTTCCCATGATTGGGAAGTTGCTGAGAGTTTGATCCTGGTGGCTGATCCGCAAACCCTGAATGATGCTTTGTGCATGACTTTGGATTCAATATGGTTCTTGAGCACTCACGAAGAGCTTTATGGGATAACGGGATTGATTAAGAAGATCATTATCAATGGTGCATATGACTTCACGAGAGCTGCCTTGCGCACTTCATTTCTTGCTTCGTGTGTTTCTGCTTGTCAGAGTCGAACAATGAGTCTTGCTGATACAGTCACAGTAATGGCCCAAAGGTTGCATGAGCGCCTCCAGGAATGTAATGGAGATGAGGTCTTGAAGGCAGAAGCTGCTGCTAAGGTTCAAAAGTTTACTGAATGGGCTCTGAAATGTATAGGCTTTCATTCTCGTTCCCAAGGTAGCAAGGATAGAGTTAACAACAGCTCATTGGTTGAGATCCAACTCCAGTTATCAGCTTTTAAGGCGTTCATAGATCTTGCTGGTAACCAGCTTTCTGGGAAGGACTTCACCGAGGCCTTTGATGCTGCTTGCTTCCCCCTAACTCTCTTCTCTAGTTCATTCGATTCTGGCTGGGCATCTGGGATATCGGCAACTGCAATTCAAGGTTTGCTGGGTATGTTGGTGGAGGGAGGTGCAGACAATGTCAATCAGTGTTTCCTTGAAGCCTCTCGTTTTGGGAGTACTGAGCTTGTGCGCATCTTATTGCAGATTGCCCAAAGGAACAGTTTGGATGTTGATGTTGACCTGGCTTTGGGTTTTGCTTCTCACTACTGCAAGATTGGTACTATGGAATGTCTTGTGGAAGAGGGCAATGCGATAGCTTTTTTGGGCCCTCTGATGAGAGCTGCTGAGAGGGGCTGTATGCAGGTTGTTGAGTGGTTTGTGAAAAGGGGTTGCCGAGACATGGAGCTCTGCCTTGCTCTCACAGCTGCAACTTCCAGCAGCCAAGTTGACATCGCTGCCTATCTCCTCCCTCATGTTCCTCATCATGTCCTTGCTGCACTAAGCATTGAAATTCTGAAGGCTGCTGGTGAACGAAGTGGTGGTTCTCTTGATGGTGTTGCCTTTCTTCTTCATTCCGACTTCTTGGGTGATCCTGCAGCTACTTATGCTGTTGCCAACAGTATTGCTCTGTCTGATGATGAGGGTGTAGCTCCTGAGTTAAAGGCTTTTCTTTGGGGGCACTGGTCAGAGGAAGCTTTCTTGGATGGAATTAGACAAGGACAAGAACATTACATGAACATTGTGAGGATTTTAAAATGGGGTGAATCTCCTATCTGCTTAAGAGATCTTCCAACCCCTCTAGGGATAGCAATCGGTTACCTGCCACTGTATAGGGAGTGTGTGAGGGCGGGTGGCTGTTTGTTGTCACAAAGGCTGAGAGGACAGCTTGTTGAAGCAGTTAGAAGGCTTGGTGGTGGAGTCTTAGAAGGGGCAAGCCAGTGCAAAGAGCTATTGGCTCTTCTGGAGCATCATCTCCCTCCATTTTTTACT
>Maldo_Gala_14g020870
ATGGGAAACTACTTCAATACCGGTTTATTTGATATGCTGGTGAAAGGGGGTGTGGATAATGACGTTTTCGATAGTTGTTTGGTTCAAGCCTCTTGTGCCGGGAATACGGAGATTGTGTTGGTAGCTGCTAAGAGCGGCTGTAAGCTTCTTGTTGAGTGGTTTGGTTGCACGAATGATGATTTCTGCCTTGCTGTGATGGCTGCAACTTCCAACATCCAAGTTGCTGTTGCAGCCTATCTACTTCCTCAACTTCCTCATGATTTCCATGCAAACAAAAGCATTGGAATTCTCAAGGTTGCTGGTAAACATGGTGGTTTTAATTCTCTTATCGGGGTTGCAGTTCTTCTCCGTTCTGATTTCTTAGGTGACCCTTCCTGCACCTACTTATGCTGTTGCAGAATATATTGCTCGGAACATTGGTTAGCGAAAGATTTCTCCGACGGAATAAGACAAGGACAAGAACACTACATGAACATTGTGAGGATTTTAAAGTGGGGTGAATCTCCCGTCTCTTTGGATCTTCTAGCCCCTGAGCTGAGGGCAGCCATTGCTTGCCACTGTACAGAGAGAGTGTCAAGGCACCAGGCAGCCGTCTGGTGTCGCAAAGGTTGCGAGGGCGGCTTGTTGAAGCTG
>Maldo_Gala_15g013500
ATGGAAAAGGGGATGGCACCTCTTGAGGGTAATGATGGTTGTATTGTGGTGAATGAGACTAATTCCGAAGACCCCATATATATCGACATGGAAACTGAACAGTATGGGATTGATAGTTCGAAGAATGGAATTCAGGCTTTTGCATCAGACAAAGGAGAGGGAAGTAATGTGGTATTCTCTAGAGAAGGACCTCTTGCCAGGAAGGAGTCAAGAATGCCCACTAGTTGTAGTTGTAGTGCCAAGAAACTCAAATCTCGGGTTGATTCGGTAGACTCCAATCTGGAGAGGAAGGGTAAAGTTGGGCAAGAGAAGAAACTTAGTAGACAAGATAGGATTGAGTTGGGTCGCATGTTTCAGGGTGCGGTTAGTTCCCATGATTGGGAAGTTGCTGAGAGTTTGATCCTGGTAGCTGATCCGCAAACCCTGAATGATGCTTTGTGCATCACTCTGGATTCAATATGGTTCTTGAGCACTCACGAAGAGCTTTATGGGATAACAGAATTGATTAAGAAGATCATTGTCAATGGTGCATATGACTTCACAAGAGCTGCCTTGCGTACTTCATTTCTTGCTTCGTGTGTTTCTGCTTGTCAGAGCCGAACAATGAGTCTTGCAGATACAGTCACAGTAATGGCCCAAAGTTCTATGCTACCAGGAAATCTTTTTATGAACATACATGATACATGTGGAAAACCTGGTGTTACACTAATTAGAATTTGTCCTTTTGGCGATACCATGAAAGCTGCTGCTAAGGTTCAAAAGTTTACTGAATGGGCTCTGAAATGCATAGGCTTTCATTCTCGCTCTCAAGGTAATAATGATAAAGTTAACAACAGCTCATCGGTTGAGATCCAGCTCCAGTTATCAGCGTTTAAGGCATTCATAGATCTGGCTGGTAACCAGCTTTCCGGGAAGGACTTCACCGAGGCCTTTGATGCTGCTTGCTTTCCCCTAACTCTCTTCTCTAGTTCATTCGACTCTGGTTGGGCATCTGGGATCTCGGCAACTGCAATTCAAGGTTTGCTGGGTATGTTGGTGGAGGGGGGCGCAGACAATGTCAATCAGTGCTTCCTTGAAGCCTCTCGATTTGGGAGTACTGAGCTTGTGCGCATCTTATTGCAGATTGCCCAAAGGAACAGTTTGGATGTTGATGTTGACCTGGCTTTGGGTTTTGCTTCTCACTACTGCAAGATTGGTACTATGGAATGTCTTGTCGAAGAGGGAAATGCAATAGCTTTCTTGGGCCCTCTAATGAGAGCTGCTGAGAGGGGCTGTATGCAGGTTGTTGAGTGGTTTGTGAAAAGGGGCTGCCGAGACATGGAGCTCTGCCTTGCTCTCACAGCTGCAACTTCTAGCAGCCAAGTTGACGTTGCTGCCTATCTCCTTCCTCATGTTCCTCATCATGTCCTTGCTGCACTCAGCATTGAAATTCTGAAGGCCGCTGGTGAACGAAGTGGTGGTTCTCTTGATGGTGTTGCATTTCTTCTCCATTCCGACTTCTTAGGTGATCCTGTAGCCACTTATGCTGTTGCCAACAGTATTGCTTTGTCTGATGATGAGGGAGTAGCTCCCGAGTTAAAGGCTTTTCTTCGTGTGCACTGGTCTCAGGAAGCTTTCTTGGATGGAATAAGACAAGGACAAGACCACTACATTAACATTTTGAGGATTTTAAAATGGGGTGAATCTCCTATCTGCTTAAGAGATCTTCCAACCCCTCTAGGGATAGCGATTGGTTACCTGCCACTGTATAGGGAGTGCGTGAGAGCAGGTGGCTGTTTGTTGTCACAAAGGCTGAGAGGACAGCTTGTTGAAGCTGTTAGCCGGCTTGGCGGTGGAGTCTTAGAAGGGGCAGGCCAGTGCAAAGAGCTATTGGCTGTTCTGGAGCATCATCTTCCTCCATTTTTTACT
>Pyrco_DAP_Chr14v0.1_36009.1
ATGGGAAACTACTGCACTACCGGTTTATTTGATATGCTGGTGAAAGGAGGTGTGGAGAATGACGTTTTCGATAGTTGTTTGTTTCAAGCCTCTTGTGCTGGGAATACAGAGATTGTGTTGGTAGCTGCTAAGATTGGCTGTAAGCTTCTTGTTGAGTGCCAAGTTGCTGTTGCAGCTTATCGACTTCCTCAACTTCCTCATGATTTCCATGCAAACAAAAGCATTGGAATTCTCAAGGTTGCTGGTAAACATGGTGGTTTTAATTCTCTTCGCGGGGTTGGATTTCTTCTCCGTTCTGATTTCTTAGGTGACCCTTCCTGCAGCTACTTATGCTGTTGCAGAATAAATTGCTCGGTTGGA
>Pyrco_DAP_Chr15v0.1_37355.1
ATGGAAAAGGGGATGGCACCTCTTGAGGGTAATGATGGTTGGATTGTGGTGAATGAGACTAATTCCGAAGACCCCATATATATCGACATGGAAACTGAGTATGTGATTGATAGTCCGAAGAATGGCATTCAAGGTTTTGCATCAGACAAAGGAGAGGGAAGTAATGTGGTATCCTCTAGAGAAGGACCTCTTGTCAGGAAGGAGTCGAGAATGCCCACTAGTTGTAGTTGCAGTGCCAAGAAACTCAAATCTCAGGTGGATGCGGCAGACTCCAACCCGGAGAGGAAGGATAAAGTTGGGCAAGAGAAGAAGCTCAGTAGACAAGATAGGATTGAATTGGGCCGCATGTTTCAGGGTGCAGTGAGTTCCCATGATTGGGAAGTTGCTGAGAGTTTGATCCTGGTGGCTGATCCACAAACCCTGAATGATGCTTTGTGCATGACTTTGGATTCAATATGGTTCTTGAGCACTCACGAAGAGCTTTATGGGATAACGGGATTGATTAAGAAGATCATTGTCAATGGTGCATATGACTTCACGAGAGCTGCCTTGCGCACTTCATTTCTTGCTTCGTGTGTTTCTGCTTGTCAGAGCCGAACAATGAGTCTTGCTGATACAGTCACAGTAATGGCCCAAAGGTTGCATGAGCGCCTCCACGAATGCAATGGAGATGAGGTCTTGAAGGCAGAAGCTGCTGCTAAGGTTCAAAAGTTTACTGAATGGGCTCTGAAATGTATAGGCTTTCATTCTCGTTCCCAAGGTAATAAGGATAGAGTTAACAACAGCTCATTGGTTGAGATCCAACTCCAGTTATCAGCATTTAAGGCGTTCATAGATCTTGCTGGTAACCAGCTTTCTGGGAAGGACTTCACTGAGGCCTTTGATGCTGCTTGCTTCCCCCTAACTCTCTTCTCTAGTTCATTCGATTCTGGCTGGGCATCTGGGATATCGGCAACTGCAATTCAAGGTTTGCTGGGTATGTTGGTGGAGGGAGGTGCAGACAATGTCAATCAGTGTTTCCTTGAAGCCTCTCGTTTTGGGAGTACTGAGCTTGTGCGCATCTTATTGCAGATTGCCCAAAGGAACAGTTTGGATGTTGATGTTGACCTGGCTTTGGGTTTTGCTTCTCACTACTGCAAGATTGGTACTATGGAATGTCTTGTGGAAGAAGGCAATGCGATAGCTTTTTTGGGCCCTCTGATGAGAGCTGCTGAGAGGGGCTGTATGCAGGTTGTTGAGTGGTTTGTGAAAAGGGGTTGCCGAGACATGGAGCTCTGCCTTGCTCTCACAGCTGCAACTTCCAGCAGCCAAGTTGACATTGCTGCCTATCTCCTCCCTCATGTTCCTCATCATGTCCTTGCTGCACTAAGCATTGAAATTCTGAAGGCTGCTGGTGAACGAAGTGGTGGTTCTCTTGATGGTGTTGCATTTCTTCTTCATTCCAACTTCATGGGTGATCCTGCAGCTACTTATGCTGTTGCCAACAGTATTGCTCTGTCTGATGATGAGGGTATAGCTCCTGAGTTAAAGGCTTTTCTTCGGGGGCACTGGTCAGAGGAAGCTTTCTTGGATGGAATTAAACAAGGACAAGAACATTACATGAACATTGTGAGGATTTTAAAATGGGGTGAATCTCCTATCTGCTTAAGAGATCTTCCAACCCCTCTAGGGATAGCAATCGGTTACCTGCCACTGTATAGGGAGTGTGTGAGGGCGGGTGGCTGTTTGTTGTCACAAAGGCTGAGAGGACAGCTTGTTGAAGCAGTTAGAAGGCTTGGCGGTGGAGTTTTAGAAGGGGCGAGCCAGTGCAAAGAGCTATTGGCTCTTCTGGAGCATCATCTCCCTTCATTTTTTACTTCATCTGCC
>Pyrco_DAP_Chr15v0.1_37519.1
ATGGAAAAGGGGATGGCACCTCTTGAGGGTAATGATGGTTGTATTGTGGTGAATGAGTCTAATTCCGAAGACCCCATATATATCGACATGGAAACTGAAGAGTATGGGATTGATATTTCAAAGAATGGAATTCAAGGTTTTGCATCAGACAAAGGTGAGGGAAGTAATGTGGTATTCTCTAGAGAAGGACCTCTTGTCAGGAAGGAGTCAAGAATGCCCTCCAGTTGTAGTTGTAGTGCCAAGAAACTCAAATCTCGGGTTGATGTGGTAGACTTCAATCCGGAGAGGAAGGATAAAGTTGGGCAAGAGAAGAAACTCAGTAGACAAGATAGGATTGAGTTGGGTCGCATGTTTCAGGGTGCTGTTAGTTCCCATGATTGGGAAGCTGCTGAGAATTTGATCCTGGTAGCTGATCCGCAAACCCTGAATGATGCTTTGTGCATCACTCTGGACTCAATATGGTTCTTGAGCACTCACGAAGAGCTTTATGGGATAACGGAATTAATTAAGAAGATCATTGTCAATGGTGCGTATGACTTCACGAGAGCTGCCTTGCGTACTTCATTTCTTGCTTCGTGTGTTTCTGCTTGTCAGAGCCGTACAATGAGTCTTGCAGATACAGTCACAGTAATGGCCCAAAGGTTGCATGAGCGCCTCCAGGAATGCAATGGAGATGAGGTCTTGAAGGCAGAAGCTGCTGCTAAGGTTCAAAAGTTTACTGAATGGGCTCTGAAATGTATAGGCTTTCATTCTCGCTCTCAAGGTAATAAGGATAAAGTTAACAATAGCTCATCGGTTGAGATCCAACTCCAGTTATCAGCATTTAAGGCATTCATAGATCTTGCTGGTAACCAGCTTTCTGGGAAGGACTTCACTGAGGCCTTTGATGCTGCTTGCTTTCCCCTAACTCTCTTCTCTAGTTCATTCGACTCTGGCTGGGCATCTGGGATCTCGGCAACTGCAATTCAAGGTTTGCTGGGTATGTTGGTGGAGGGGGGCGCAGACAATGTCAATCAGTGCTTCCTTGAAGCCTCTCGTTTTGGGAGTACTGAGCTTGTGCGCATCTTGTTGCAGAATAAAGGCAACGGCAGCCGCCGGGATGCTGTTCCCGTCAAAACCACCAGTCTCCGACCCTTCGGGCACCATCTCAGCCCAAAATCTCCCAGACTGTACATATTTGCAGCGGCAACTCCCTACCCATCTCACCGCCACCGTGCACCCCTGCATGACATGGACGCGGGCGTGCCTGAATTGAGTGACGTCGAACTTATGGAGGAAGAAGAGGAAGAAAAAGAGTTGGAGAAAACAAAACAACGAGGGTATAATATTGCCCAAAGGAACAGTTTGGATGTTGATGTTGACCTGGCTTTGGGTTTTGCTTCTCACTACTGCAAGATTGGTACTATGGAATGTCTTGTCGAAGAGGGAAATGCAATAGCTTTCTTGGGCCCTCTAATGAGAGCTGCTGAGAGGGGCTGTATGCAGGTTGTTGAGTGGTTTGTGAAAAGGGGCTGCCGAGACATGGAGCTCTGCCTTGCTCTCACTGCTGCAACTTCTAGCAGCCAAGTTGACGTTGCTGCCTATCTCCTTCCTCATGTTCCTCATCATGTCCTTGCTGCACTCAGCATTGAAATTGTGAAGGCTGCTGGTGAACGAAGTGGTGGTTCTCTTGATGGTGTTGCATTTCTTCTCCATTCCGACTTCTTAGGTGATCCTGCAGCCACTTATGCTGTTGCCAACAGTATTGCTTTGTCTGATGATGAGGGTGTAGCTCCCGAGTTAAAGGCTTTTCTTCGTGTGCACTGGTCTCAGGAAGCTTTCTTGGATGGAATAAGACAAGGACAAGAACACTACATAAACATTTTGAGGATTTTAAAATGGGGTGAATCTCCTATCTGCTTAAGAGATCTTCCAACCCCTCTAGGGATAGCGATTGGTTACCTGCCACTGTATAGGGAGTGCGTGAGGGCGGGTGGCTGTTTGTTGTCACAAAGGCTGAGAGGACAGCTTGTTGAAGCTGTTAGCCGGCTTGGCGGTGGAGTCTTGGATGGGGCGGGCCAGTGCAAAGAGCTATTGGCTGTTCTGGAGCATCATCTTCCTCCATTTTTCACTCGATCTGCC
>Pyrco_DAP_Chr1v0.1_01178.1
ATGGTCCAGCTATCAGAGAGCTTGATTCTGTTAGCTGGTCCACAAGCTCTGAATGATGCTTTGTGCATCACCTTGGACTCAGTATGGTTCTTAAGCACCCAGGAAGAAAGCAATGCAGTCATAGGTCTGATTGAGAAGATCGTCGCCAATGGTGCACATGACTTTGGCTCAACTGTTGTGAGGACTTCATTTATGGCATCGTGTGTTCAAGCTTTTCATGGCCGAACGACAAATACTATTGCATGTGCAGTCACTGAAATGGCTCAAAGGTTACGTGATTTTGTCCTGGAATGCGATGGTCATGTGTTATTAGAGGGAGAACCTATTGCTAAGGAAATTTATGAGTTTATTGAATGGAAAGGGCCAGGCTTCAATTTTAGTGGTCATCAGGGTAATAAGGATAGAGCTAATTACAACTTACAGGCTGATGAGATCCAACTTCAGTTATCGGCATTGAAAACCTTTCTAGATCTTGCTGGTAACCAGCTTACATCAAAAGACTTCTCAATGGCCTTCTATGCTGCTTGCCTTCCCCTATATTTATCCTCTAGTTCTTTCGATCTGGGTTGTGCATCTGGGAATTGGGAAACTAGTGCAATACCAGAGATTGTGCGCATCATATTGAAGGCTGCCCGAACTAACAACCTGAATGTCGATGTTGACCGGGCATTTAATTTTGCTTGCCTGTACTCTAGGTTTGGTACTATGGAATGTCTTGTGGAAGAGGGTAATAACATGGATTTCAGGACCCCTCTGGATTTTCGACTTCCTCTGGAGCAAAAGATGGTCAAATGGACGAATTTTGGAGTAATTCCAATTGGAGGACGTTCGGTGAAGCCAGCTGCTAAGAGCGGCTGTAAGCCAGTGGTTGAGTGGTTTGTAAAAATGGGTTGCCGGGACACAACACTGTGCATTGCTCTGGCTGCTGGTAGAGTAGGCGGTGTTAATTCTCTTAAAGGTGTTGCATTTCTTCTTGGTTCTGATTGCTTAGGTGACCCTGCAACTACTTATACTGTTGCGGACACATTTGCTCGGTCTTGTGATGATGATGATGCTAATCCTGAGCTAAGGGCGTTTCTTCAGGAGCATTGGTCAGAAAGAGCTTTCTCAGACGGAATACGGCAAGGACAAGAACATTACATGAACATTGTGAGGGTTTTAAAGTGCGGTGAATCTCCCATCTGCTTGGCTGTTCTACCCCACGAGTTGAGGGTAGCCATTGCTTACCTGCGACTATATAGGGAGTGTGTCAATGCAGCAGGCAGCCGTTTGGTGTCGCAAAGGTTGAGAGGGCAGCTTGTTGAAGCTGTGAGAAGGCTTGGTGGTGGAGTGTTAGATGGGGTGACCCAGCGCAGGGAGCTCTTAGCTGTTTTGGAGAAGCGTCTTCCTCAATTCACCTCT
>Pyrco_DAP_Chr2v0.1_02373.1
ATGGAAAAGGGGATGGCACCTCTTGAGGGTAATGATGGTTGGATTGTGGTGAATGAGACTAATTCCGAAGACCCCATATATATCGACATGGAAACTGAGTATGTGATTGATAGTCCGAAGAATGGCATTCAAGGTTTTGCATCAGACAAAGGAGAGGGAAGTAATGTGGTATCCTCTAGAGAAGGACCTCTTGTCAGGAAGGAGTCGAGAATGCCCACTAGTTGTAGTTGCAGTGCCAAGAAACTCAAATCTCAGGTGGATGCGGCAGACTCCAACCCGGAGAGGAAGGATAAAGTTGGGCAAGAGAAGAAGCTCAGTAGACAAGATAGGATTGAATTGGGCCGCATGTTTCAGGGTGCAGTGAGTTCCCATGATTGGGAAGTTGCTGAGAGTTTGATCCTGGTGGCTGATCCACAAACCCTGAATGATGCTTTGTGCATGACTTTGGATTCAATATGGTTCTTGAGCACTCACGAAGAGCTTTATGGGATAACGGGATTGATTAAGAAGATCATTGTCAATGGTGCATATGACTTCACGAGAGCTGCCTTGCGCACTTCATTTCTTGCTTCGTGTGTTTCTGCTTGTCAGAGCCGAACAATGAGTCTTGCTGATACAGTCACAGTAATGGCCCAAAGGTTGCATGAGCGCCTCCACGAATGCAATGGAGATGAGGTCTTGAAGGCAGAAGCTGCTGCTAAGGTTCAAAAGTTTACTGAATGGGCTCTGAAATGTATAGGCTTTCATTCTCGTTCCCAAGGTAATAAGGATAGAGTTAACAACAGCTCATTGGTTGAGATCCAACTCCAGTTATCAGCATTTAAGGCGTTCATAGATCTTGCTGGTAACCAGCTTTCTGGGAAGGACTTCACTGAGGCCTTTGATGCTGCTTGCTTCCCCCTAACTCTCTTCTCTAGTTCATTCGATTCTGGCTGGGCATCTGGGATATCGGCAACTGCAATTCAAGGTTTGCTGGGTATGTTGGTGGAGGGAGGTGCAGACAATGTCAATCAGTGTTTCCTTGAAGCCTCTCGTTTTGGGAGTACTGAGCTTGTGCGCATCTTATTGCAGATTGCCCAAAGGAACAGTTTGGATGTTGATGTTGACCTGGCTTTGGGTTTTGCTTCTCACTACTGCAAGATTGGTACTATGGAATGTCTTGTGGAAGAAGGCAATGCGATAGCTTTTTTGGGCCCTCTGATGAGAGCTGCTGAGAGGGGCTGTATGCAGGTTGTTGAGTGGTTTGTGAAAAGGGGTTGCCGAGACATGGAGCTCTGCCTTGCTCTCACAGCTGCAACTTCCAGCAGCCAAGTTGACATTGCTGCCTATCTCCTCCCTCATGTTCCTCATCATGTCCTTGCTGCACTAAGCATTGAAATTCTGAAGGCTGCTGGTGAACGAAGTGGTGGTTCTCTTGATGGTGTTGCATTTCTTCTTCATTCCAACTTCATGGGTGATCCTGCAGCTACTTATGCTGTTGCCAACAGTATTGCTCTGTCTGATGATGAGGGTATAGCTCCTGAGTTAAAGGCTTTTCTTCGGGGGCACTGGTCAGAGGAAGCTTTCTTGGATGGAATTAAACAAGGACAAGAACATTACATGAACATTGTGAGGATTTTAAAATGGGGTGAATCTCCTATCTGCTTAAGAGATCTTCCAACCCCTCTAGGGATAGCAATCGGTTACCTGCCACTGTATAGGGAGTGTGTGAGGGCGGGTGGCTGTTTGTTGTCACAAAGGCTGAGAGGACAGCTTGTTGAAGCAGTTAGAAGGCTTGGCGGTGGAGTTTTAGAAGGGGCGAGCCAGTGCAAAGAGCTATTGGCTCTTCTGGAGCATCATCTCCCTTCATTTTTTACTTCATCTGCC
>Pyrco_DAP_Chr2v0.1_02443.1
ATGGAAAAGGGGATGGCACCTCTTGAGGGTAATGATGGTTGGATTGTGGTGAATGAGACTAATTCCGAAGACCCCATATATATCGACATGGAAACTGAGTATGTGATTGATAGTCCGAAGAATGGCATTCAAGGTTTTGCATCAGACAAAGGAGAGGGAAGTAATGTGGTATCCTCTAGAGAAGGACCTCTTGTCAGGAAGGAGTCGAGAATGCCCACTAGTTGTAGTTGCAGTGCCAAGAAACTCAAATCTCAGGTGGATGCGGCAGACTCCAACCCGGAGAGGAAGGATAAAGTTGGGCAAGAGAAGAAGCTCAGTAGACAAGATAGGATTGAATTGGGCCGCATGTTTCAGGGTGCAGTGAGTTCCCATGATTGGGAAGTTGCTGAGAGTTTGATCCTGGTGGCTGATCCACAAACCCTGAATGATGCTTTGTGCATGACTTTGGATTCAATATGGTTCTTGAGCACTCACGAAGAGCTTTATGGGATAACGGGATTGATTAAGAAGATCATTGTCAATGGTGCATATGACTTCACGAGAGCTGCCTTGCGCACTTCATTTCTTGCTTCGTGTGTTTCTGCTTGTCAGAGCCGAACAATGAGTCTTGCTGATACAGTCACAGTAATGGCCCAAAGGTTGCATGAGCGCCTCCACGAATGCAATGGAGATGAGGTCTTGAAGGCAGAAGCTGCTGCTAAGGTTCAAAAGTTTACTGAATGGGCTCTGAAATGTATAGGCTTTCATTCTCGTTCCCAAGGTAATAAGGATAGAGTTAACAACAGCTCATTGGTTGAGATCCAACTCCAGTTATCAGCATTTAAGGCGTTCATAGATCTTGCTGGTAACCAGCTTTCTGGGAAGGACTTCACTGAGGCCTTTGATGCTGCTTGCTTCCCCCTAACTCTCTTCTCTAGTTCATTCGATTCTGGCTGGGCATCTGGGATATCGGCAACTGCAATTCAAGGTTTGCTGGGTATGTTGGTGGAGGGAGGTGCAGACAATGTCAATCAGTGTTTCCTTGAAGCCTCTCGTTTTGGGAGTACTGAGCTTGTGCGCATCTTATTGCAGATTGCCCAAAGGAACAGTTTGGATGTTGATGTTGACCTGGCTTTGGGTTTTGCTTCTCACTACTGCAAGATTGGTACTATGGAATGTCTTGTGGAAGAAGGCAATGCGATAGCTTTTTTGGGCCCTCTGATGAGAGCTGCTGAGAGGGGCTGTATGCAGGTTGTTGAGTGGTTTGTGAAAAGGGGTTGCCGAGACATGGAGCTCTGCCTTGCTCTCACAGCTGCAACTTCCAGCAGCCAAGTTGACATTGCTGCCTATCTCCTCCCTCATGTTCCTCATCATGTCCTTGCTGCACTAAGCATTGAAATTCTGAAGGCTGCTGGTGAACGAAGTGGTGGTTCTCTTGATGGTGTTGCATTTCTTCTTCATTCCAACTTCATGGGTGATCCTGCAGCTACTTATGCTGTTGCCAACAGTATTGCTCTGTCTGATGATGAGGGTATAGCTCCTGAGTTAAAGGCTTTTCTTCGGGGGCACTGGTCAGAGGAAGCTTTCTTGGATGGAATTAAACAAGGACAAGAACATTACATGAACATTGTGAGGATTTTAAAATGGGGTGAATCTCCTATCTGCTTAAGAGATCTTCCAACCCCTCTAGGGATAGCAATCGGTTACCTGCCACTGTATAGGGAGTGTGTGAGGGCGGGTGGCTGTTTGTTGTCACAAAGGCTGAGAGGACAGCTTGTTGAAGCAGTTAGAAGGCTTGGCGGTGGAGTTTTAGAAGGGGCGAGCCAGTGCAAAGAGCTATTGGCTCTTCTGGAGCATCATCTCCCTTCATTTTTTACTTCATCTGCC
>Pyrco_BP1_015069.1
ATGGAAAAGGGGATGGCACCTCTTGAGGGTAATGATGGTTGGATTGTGGTGAATGAGACTAATTCCGAAGACCCCATATATATCGACATGGAAACTGAGTATGTGATTGATAGTCCGAAGAATGGCATTCAAGGTTTTGCATCAGACAAAGGAGAGGGAAGTAATGTGGTATCCTCTAGAGAAGGACCTCTTGTCAGGAAGGAGTCGAGAATGCCCACTAGTTGTAGTTGCAGTGCCAAGAAACTCAAATCTCAGGTGGATGCGGCAGACTCCAACCCGGAGAGGAAGGATAAAGTTGGGCAAGAGAAGAAGCTCAGTAGACAAGATAGGATTGAATTGGGCCGCATGTTTCAGGGTGCAGTGAGTTCCCATGATTGGGAAGTTGCTGAGAGTTTGATCCTGGTGGCTGATCCACAAACCCTGAATGATGCTTTGTGCATGACTTTGGATTCAATATGGTTCTTGAGCACTCACGAAGAGCTTTATGGGATAACGGGATTGATTAAGAAGATCATTGTCAATGGTGCATATGACTTCACGAGAGCTGCCTTGCGCACTTCATTTCTTGCTTCGTGTGTTTCTGCTTGTCAGAGCCGAACAATGAGTCTTGCTGATACAGTCACAGTAATGGCCCAAAGGTTGCATGAGCGCCTCCACGAATGCAATGGAGATGAGGTCTTGAAGGCAGAAGCTGCTGCTAAGGTTCAAAAGTTTACTGAATGGGCTCTGAAATGTATAGGCTTTCATTCTCGTTCCCAAGGTAATAAGGATAGAGTTAACAACAGCTCATTGGTTGAGATCCAACTCCAGTTATCAGCATTTAAGGCGTTCATAGATCTTGCTGGTAACCAGCTTTCTGGGAAGGACTTCACTGAGGCCTTTGATGCTGCTTGCTTCCCCCTAACTCTCTTCTCTAGTTCATTCGATTCTGGCTGGGCATCTGGGATATCGGCAACTGCAATTCAAGGTTTGCTGGGTATGTTGGTGGAGGGAGGTGCAGACAATGTCAATCAGTGTTTCCTTGAAGCCTCTCGTTTTGGGAGTACTGAGCTTGTGCGCATCTTATTGCAGATTGCCCAAAGGAACAGTTTGGATGTTGATGTTGACCTGGCTTTGGGTTTTGCTTCTCACTACTGCAAGATTGGTACTATGGAATGTCTTGTGGAAGAAGGCAATGCGATAGCTTTTTTGGGCCCTCTGATGAGAGCTGCTGAGAGGGGCTGTATGCAGGTTGTTGAGTGGTTTGTGAAAAGGGGTTGCCGAGACATGGAGCTCTGCCTTGCTCTCACAGCTGCAACTTCCAGCAGCCAAGTTGACATTGCTGCCTATCTCCTCCCTCATGTTCCTCATCATGTCCTTGCTGCACTAAGCATTGAAATTCTGAAGGCTGCTGGTGAACGAAGTGGTGGTTCTCTTGATGGTGTTGCATTTCTTCTTCATTCCAACTTCATGGGTGATCCTGCAGCTACTTATGCTGTTGCCAACAGTATTGCTCTGTCTGATGATGAGGGTATAGCTCCTGAGTTAAAGGCTTTTCTTCGGGGGCACTGGTCAGAGGAAGCTTTCTTGGATGGAATTAAACAAGGACAAGAACATTACATGAACATTGTGAGGATTTTAAAATGGGGTGAATCTCCTATCTGCTTAAGAGATCTTCCAACCCCTCTAGGGATAGCAATCGGTTACCTGCCACTGTATAGGGAGTGTGTGAGGGCGGGTGGCTGTTTGTTGTCACAAAGGCTGAGAGGACAGCTTGTTGAAGCAGTTAGAAGGCTTGGCGGTGGAGTTTTAGAAGGGGCGAGCCAGTGCAAAGAGCTATTGGCTCTTCTGGAGCATCATCTCCCTTCATTTTTTACT
>Pyrco_BP1_025851.1
ATGGTCAGATGGAGTACCGGTGAGACCGAGAGAGAACTTGGTGATGAGCGTGCCGGTGATGGCGAAACCGACCAGGAACGGCCAGTTCCGTTTCCACTCGCGCTTGAAGAACACCGGCCATGGATCGAACTTTCGCATCTTTTGATTTTCCTTTCTTTTCTCTCTAACCAAACAGGAAGGAGCCGAAACGCAAACTCTGAGAGCTTGATTCTGTTAGCTGGTCCACAAGCTCTGAATGATGCTTTGTGCATCACCTTGGACTCAGTATGGTTCTTAAGCACCCAGGAAGAAAGCAATGCAGTCATAGGTCTGATTGAGAAGATCGTCGCCAATGGTGCACATGACTTTGGCTCAGCTGTTGTGAGGACTTCATTTATGGCATCGTGTGTTCAAGCTTTTCATGGCCGAACGACAAGTACTATTGCATGTGCAGTCACTGAAATGGCTCAAAGGTTACATGATTTTGTCCTGGAATGCGATGGTCATGTGTTATTAGAGGGAGAACCTATTGCTAAGGAAATTCATGAGTTTATTGAATGGATAGGGCCAGGCTTCAATTTTAGTGGTCATCAGGGTAATAAGGATAGAGCTAATTACAACTTACAGGCTGATGAGATCCAACTTCAGTTATCGGCATTGAAAACCTTTCTAGATCTTGCTGGTAACCAGCTTACATCAAAAGACTACTCAATGGCCTTCTATGCTGCTTGCCTTCCCCTATATTTATCCTCTAGTTCTTTCGATCTGGGTTGCGCGTCTGGGAATTGGGAAACTACTGCAATACCAGGTTTGTTTGGTATGCTGGTGAAAGGGGGTGTGGAGAGTGGCATTTTCAATTATTCTTTGGTTCAAGCGTCTAGTTTTGGGAATACAGAGATTGTGCACATCATATTGAAGGCTGCCCGAATTAACAACCTGAATGTCGATGTTGACCGGGCATTTAATTTTGCTTGCCTGTACTCTAGGTTTGGTACTATGGAATGTCTTGTGGAAGAAGGTAATATCATGGATTTCAGGACCCCTCTGGTGGGAGCTGCTAAGAGCGGCTGTAAGCCAGTGGTTGAGTGGTTTGTAAAAATGGGTTGCCGGGACACAGAACTGTGCATTGCTCTGGTAAGTGCAACTTCTAGCAACCAAGCTGATGTTGCAGTCTATCTCCTTCATCAACTTCCTGATGATCTCCTTGCACAACGAAGCTTTAATATTCTCAAGGCTGCTGGTAGAGTAGGCGGTGTTAATTCTCTTAAAGGTGTTGCATTTCTTCTTGGTTCTGATTTCTTAGGTGACCCTGCAACTACTTATACTGTTGCGGACACATTTGCTCGGTCTTGTGATGATGATGATGCTAATCCTGAGCTAAGGGCGTTTCTTCAGGAGCATTGGTCAGAAAGAGCTTTCTCAGACGGAATACGGCAAGGACAAGAACATTACATGAACATTGTGAGGGTTTTAAAGTGGGGTGAATCTCCCATCTGCTTGGCTGTTCTACCCCCCGAATTGAGGGTAGCCATTGCTTACCTGCGACTATATAGGGAGTGTGTCACTGCAGCAGGCAGCCGTTTGGTGTTGCAAAGGTTGAGAGGGCAGCTTGTTGAAGCTGTGAGAAGGCTTGGTGGTGGAGTGTTAGATGGGGTGACCCAGTGCAGGGAGCTCTTAGCTGTTTTGGAGAAGCGTCTTCCTCAATTCACTTCT
>Pyrco_BP1_027535.1
ATGGAAAAGGGGATGGCACCTCTTGAGGGTAATGATGGTTGTATTGTGGTGAATGAGTCTAATTCCGAAGACCCCATATATATCGACATGGAAACTGAAGAGTATGGGATTGATATTTCAAAGAATGGAATTCAAGGTTTTGCATCAGACAAAGGTGAGGGAAGTAATGTGGTATTCTCTAGAGAAGGACCTCTTGTCAGGAAGGAGTCAAGAATGCCCTCCAGTTGTAGTTGTAGTGCCAAGAAACTCAAATCTCGGGTTGATGTGGTAGACTTCAATCCGGAGAGGAAGGATAAAGTTGGGCAAGAGAAGAAACTCAGTAGACAAGATAGGATTGAGTTGGGTCGCATGTTTCAGGGTGCTGTTAGTTCCCATGATTGGGAAGCTGCTGAGAATTTGATCCTGGTAGCTGATCCGCAAACCCTGAATGATGCTTTGTGCATCACTCTGGACTCAATATGGTTCTTGAGCACTCACGAAGAGCTTTATGGGATAACGGAATTAATTAAGAAGATCATTGTCAATGGTGCGTATGACTTCACGAGAGCTGCCTTGCGTACTTCATTTCTTGCTTCGTGTGTTTCTGCTTGTCAGAGCCGTACAATGAGTCTTGCAGATACAGTCACAGTAATGGCCCAAAGGTTGCATGAGCGCCTCCAGGAATGCAATGGAGATGAGGTCTTGAAGGCAGAAGCTGCTGCTAAGGTTCAAAAGTTTACTGAGTGGGCTCTGAAATGTATAGGCTTTCATTCTCGCTCTAAAGGTAATAAGGATAAAGTTAACAATAGCTCATCGGTTGAGATCCAACTCCAGTTATCAGCATTTAAGGCATTCATAGATCTTGCTGGTAACCAGCTTTCTGGGAAGGACTTCACTGAGGCCTTTGATGCTGCTTGCTTTCCCCTAACTCTCTTCTCTAGTTCATTCGACTCTGGCTGGGCATCTGGGATCTCGGCAACTGCAATTCAAGGTTTGCTGGGTATGTTGGTGGAGGGGGGCGCAGACAATGTCAATCAGTGCTTCCTTGAAGCCTCTCGTTTTGGGAGTACTGAGCTTGTGCGCATCTTGTTGCAGATTGCCCAAAGGAACAGTTTGGATGTTGATGTTGACCTGGCTTTGGGTTTTGCTTCTCACTACTGCAAGATTGGTACTATGGAATGTCTTGTCGAAGAGGGAAATGCGATAGCTTTCTTGGGCCCTCTAATGAGAGCTGCTGAGAGGGGCTGTATGCAGGTTGTTGAGTGGTTTGTGAAAAGGGGCTGCCGAGACATGGAACTCTGCCTTGCTCTCACTGCTGCAACTTCTAGCAGCCAAGTTGACGTTGCTGCCTATCTCCTTCCTCATGTTCCTCATCATGTCCTTGCTGCACTCAGCATTGAAATTGTGAAGGCTGCTGGTGAACGAAGTGGTGGTTCTCTTGATGGTGTTGCATTTCTTCTCCATTCCGACTTCTTAGGTGATCCTGCAGCCACTTATGCTGTTGCCAACAGTATTGCTCTGTCTGATGATGAGGGTGTAGCTCCCGAGTTAAAGGCTTTTCTTCGTGTGCACTGGTCTCAGGAAGCTTTCTTGGATGGAATAAGACAAGGACAAGAACACTACATAAACATTTTGAGGATTTTAAAATGGGGTGAATCTCCTATCTGCTTAAGAGATCTTCCAACCCCTCTAGGGATAGCGATTGGTTACCTGCCACTGTATAGGGAGTGCGTGAGGGCGGGTGGCTGTTTGTTGTCACAAAGGCTGAGAGGACAGCTTGTTGAAGCTGTTAGCCGGCTTGGCGGTGGAGTCTTAGAAGGGGCGGGCCAGTGCAAAGAGCTATTGGCTGTTCTGGAGCATCATCTTCCTCCATTTTTCACTCGATCTGCC
>Pyrco_BP1_033478.1
ATGACCATCCCTACTCAAGTTTCTCTGCTCATTCACACAGAAAATATCATGATTCCCAATACACAATACAAGATTCCAGTGCCACTGCAGCTGTTGCATTTCAACAGGTCGTCTGCGGAGATTGAACTAAAGTTATCGGCGTTTAAAACGTTCATAGATCTTGCTGGTAACGAGCTCACGTCCGACGACTTCGGAATGGTCCTTTCCCTGCTGTTCTTCAGCTGTTCTTCTGGTCCTGATCCTGGGATATGGGCTACCACTGCAATTCCAGGGTTGTTGGGTATGCGAACAACTACATTGTCAATGGGTGTT
>Pyrco_BP_DH_01g15110
ATGGCATCGTGTGTTCAAGCTTTTCATGGCCGAACGACAAATACTATTGCATGTGCAGTCACTGAAATGGCTCAAAGGTTACGTGATTTTGTCCTGGAATGCGATGGTCATGTGTTATTAGAGGGAGAACCTATTGCTAAGGAAATTCATGAGTTTATTGAATGGATAGGGCCAGGCTTCAATTTTAGTGGTCATCAGGGTAATAAGGATAGAGCTAATTACAACTTACAGGCTGATGAGATCCAACTTCAGTTATCGGCATTGAAAACCTTTCTAGATCTTGCTGGTAACCAGCTTACATCAAAAGACTACTCAATGGCCTTCTATGCTGCTTGCCTTCCCCTATATTTATCCTCTAGTTCTTTCGATCTGGGTTGCGCGTCTGGGAATTGGGAAACTACTGCAATACCAGGTTTGTTTGGTATGCTGGTGAAAGGGGGTGTGGAGAGTGGCATTTTCAATTATTCTTTGGTTCAAGCGTCTAGTTTTGGGAATACAGAGATTGTGCACATCATATTGAAGGCTGCCCGAATTAACAACCTGAATGTCGATGTTGACCGGGCATTTAATTTTGCTTGCCTGTACTCTAGGTTTGGTACTATGGAATGTCTTGTGGAAGAAGGTAATATCATGGATTTCAGGACCCCTCTGGTGGGAGCTGCTAAGAGCGGCTGTAAGCCAGTGGTTGAGTGGTTTGTAAAAATGGGTTGCCGGGACACAGAACTGTGCATTGCTCTGGTAAGTGCAACTTCTAGCAACCAAGCTGATGTTGCAGTCTATCTCCTTCATCAACTTCCTGATGATCTCCTTGCACAACGAAGCTTTAATATTCTCAAGGCTGCTGGTAGAGTAGGCGGTGTTAATTCTCTTAAAGGTGTTGCATTTCTTCTTGGTTCTGATTTCTTAGGTGACCCTGCAACTACTTATACTGTTGCGGACACATTTGCTCGGTCTTGTGATGATGATGATGCTAATCCTGAGCTAAGGGCGTTTCTTCAGGAGCATTGGTCAGAAAGAGCTTTCTCAGACGGAATACGGCAAGGACAAGAACATTACATGAACATTGTGAGGGTTTTAAAGTGGGGTGAATCTCCCATCTGCTTGGCTGTTCTACCCCCCGAATTGAGGGTAGCCATTGCTTACCTGCGACTATATAGGGAGTGTGTCACTGCAGCAGGCAGCCGTTTGGTGTTGCAAAGGTTGAGAGGGCAGCTTGTTGAAGCTGTGAGAAGGCTTGGTGGTGGAGTGTTAGATGGGGTGACCCAGTGCAGGGAGCTCTTAGCTGTTTTGGAGAAGCGTCTTCCTCAATTCACTTCT
>Pyrco_BP_DH_15g12820
ATGGAAAAGGGGATGGCACCTCTTGAGGGTAATGATGGTTGTATTGTGGTGAATGAGTCTAATTCCGAAGACCCCATATATATCGACATGGAAACTGAAGAGTATGGGATTGATATTTCAAAGAATGGAATTCAAGGTTTTGCATCAGACAAAGGTGAGGGAAGTAATGTGGTATTCTCTAGAGAAGGACCTCTTGTCAGGAAGGAGTCAAGAATGCCCTCCAGTTGTAGTTGTAGTGCCAAGAAACTCAAATCTCGGGTTGATGTGGTAGACTTCAATCCGGAGAGGAAGGATAAAGTTGGGCAAGAGAAGAAACTCAGTAGACAAGATAGGATTGAGTTGGGTCGCATGTTTCAGGGTGCTGTTAGTTCCCATGATTGGGAAGCTGCTGAGAATTTGATCCTGGTAGCTGATCCGCAAACCCTGAATGATGCTTTGTGCATCACTCTGGACTCAATATGGTTCTTGAGCACTCACGAAGAGCTTTATGGGATAACGGAATTAATTAAGAAGATCATTGTCAATGGTGCGTATGACTTCACGAGAGCTGCCTTGCGTACTTCATTTCTTGCTTCGTGTGTTTCTGCTTGTCAGAGCCGTACAATGAGTCTTGCAGATACAGTCACAGTAATGGCCCAAAGGTTGCATGAGCGCCTCCAGGAATGCAATGGAGATGAGGTCTTGAAGGCAGAAGCTGCTGCTAAGGTTCAAAAGTTTACTGAGTGGGCTCTGAAATGTATAGGCTTTCATTCTCGCTCTAAAGGTAATAAGGATAAAGTTAACAATAGCTCATCGGTTGAGATCCAACTCCAGTTATCAGCATTTAAGGCATTCATAGATCTTGCTGGTAACCAGCTTTCTGGGAAGGACTTCACTGAGGCCTTTGATGCTGCTTGCTTTCCCCTAACTCTCTTCTCTAGTTCATTCGACTCTGGCTGGGCATCTGGGATCTCGGCAACTGCAATTCAAGGTTTGCTGGGTATGTTGGTGGAGGGGGGCGCAGACAATGTCAATCAGTGCTTCCTTGAAGCCTCTCGTTTTGGGAGTACTGAGCTTGTGCGCATCTTGTTGCAGATTGCCCAAAGGAACAGTTTGGATGTTGATGTTGACCTGGCTTTGGGTTTTGCTTCTCACTACTGCAAGATTGGTACTATGGAATGTCTTGTCGAAGAGGGAAATGCGATAGCTTTCTTGGGCCCTCTAATGAGAGCTGCTGAGAGGGGCTGTATGCAGGTTGTTGAGTGGTTTGTGAAAAGGGGCTGCCGAGACATGGAACTCTGCCTTGCTCTCACTGCTGCAACTTCTAGCAGCCAAGTTGACGTTGCTGCCTATCTCCTTCCTCATGTTCCTCATCATGTCCTTGCTGCACTCAGCATTGAAATTGTGAAGGCTGCTGGTGAACGAAGTGGTGGTTCTCTTGATGGTGTTGCATTTCTTCTCCATTCCGACTTCTTAGGTGATCCTGCAGCCACTTACGCTGTTGCCAACAGTATTGCTTTGTCTGATGATGAGGGTGTAGCTCCCGAGTTAAAGGCTTTTCTTCGTGTGCACTGGTCTCAGGAAGCTTTCTTGGATGGAATAAGACAAGGACAAGAACACTACATAAACATTTTGAGGATTTTAAAATGGGGTGAATCTCCTATCTGCTTAAGGATCATGAGATCGTTCCAACCCCTC
>Pyrco_BP_DH_290g00080
ATGGAAAAGGGGATGGCACCTCTTGAGGGTAATGATGGTTGGATTGTGGTGAATGAGACTAATTCCGAAGACCCCATATATATCGACATGGAAACTGAGTATGTGATTGATAGTCCGAAGAATGGCATTCAAGGTTTTGCATCAGACAAAGGAGAGGGAAGTAATGTGGTATCCTCTAGAGAAGGACCTCTTGTCAGGAAGGAGTCGAGAATGCCCACTAGTTGTAGTTGCAGTGCCAAGAAACTCAAATCTCAGGTGGATGCGGCAGACTCCAACCCGGAGAGGAAGGATAAAGTTGGGCAAGAGAAGAAGCTCAGTAGACAAGATAGGATTGAATTGGGCCGCATGTTTCAGGGTGCAGTGAGTTCCCATGATTGGGAAGTTGCTGAGAGTTTGATCCTGGTGGCTGATCCACAAACCCTGAATGATGCTTTGTGCATGACTTTGGATTCAATATGGTTCTTGAGCACTCACGAAGAGCTTTATGGGATAACGGGATTGATTAAGAAGATCATTGTCAATGGTGCATATGACTTCACGAGAGCTGCCTTGCGCACTTCATTTCTTGCTTCGTGTGTTTCTGCTTGTCAGAGCCGAACAATGAGTCTTGCTGATACAGTCACAGTAATGGCCCAAAGGTTGCATGAGCGCCTCCACGAATGCAATGGAGATGAGGTCTTGAAGGCAGAAGCTGCTGCTAAGGTTCAAAAGTTTACTGAATGGGCTCTGAAATGTATAGGCTTTCATTCTCGTTCCCAAGGTAATAAGGATAGAGTTAACAACAGCTCATTGGTTGAGATCGATCTCCAGTTATCAGCATTTAAGGCGTTCATAGATCTTGCTGGTAACCAGCTTTCTGGGAAGGACTTCACTGAGGCCTTTGATGCTGCTTGCTTCCCCCTAACTCTCTTCTCTAGTTCATTCGATTCTGGCTGGGCATCTGGGATATCGGCAACTGCAATTCAAGGTTTGCTGGGTATGTTGGTGGAGGGAGGTGCAGACAATGTCAATCAGTGTTTCCTTGAAGCCTCTCGTTTTGGGAGTACTGAGCTTGTGCGCATCTTATTGCAGATTGCCCAAAGGAACAGTTTGGATGTTGATGTTGACCTGGCTTTGGGTTTTGCTTCTCACTACTGCAAGATTGGTACTATGGAATGTCTTGTGGAAGAAGGCAATGCGATAGCTTTTTTGGGCCCTCTGATGAGAGCTGCTGAGAGGGGCTGTATGCAGGTTGTTGAGTGGTTTGTGAAAAGGGGTTGCCGAGACATGGAGCTCTGCCTTGCTCTCACAGCTGCAACTTCCAGCAGCCAAGTTGACATTGCTGCCTATCTCCTCCCTCATGTTCCTCATCATGTCCTTGCTGCACTAAGCATTGAAATTCTGAAGGCTGCTGGTGAACGAAGTGGTGGTTCTCTTGATGGTGTTGCATTTCTTCTTCATTCCAACTTCATGGGTGATCCTGCAGCTACTTATGCTGTTGCCAACAGTATTGCTCTGTCTGATGATGAGGGTATAGCTCCTGAGTTAAAGGCTTTTCTTCGGGGGCACTGGTCAGAGGAAGCTTTCTTGGATGGAATTAAACAAGGACAAGAACATTACATGAACATTGTGAGGATTTTAAAATGGGGTGAATCTCCTATCTGCTTAAGAGATCTTCCAACCCCTCTAGGGATAGCAATCGGTTACCTGCCACTGTATAGGGAGTGTGTGAGGGCGGGTGGCTGTTTGTTGTCACAAAGGCTGAGAGGACAGCTTGTTGAAGCAGTTAGAAGGCTTGGCGGTGGAGTTTTAGAAGGGGCGAGCCAGTGCAAAGAGCTATTGGCTCTTCTGGAGCATCATCTCCCTTCATTTTTTACTTCATCTGCC
>Pruav_sc0000557.1_g160.1.mk
ATGGAAAAGGAGATGGCACCTGTTGAGGGTAATGGTGGTTGGATTGTGGTAAACGAGACTAATTCTGAAGACCCCACTTATATTGAAATGGAAGCTGAAGAGAGTGGAATTGATTGTCCAAATAACGGAGTTCAAGGTTTAGCGTCAGACAAAGGGGAGGGAAGTAATGTGGTATTTTCTAGAGAAGGACCCCTTGTCAGGAAGGAGTCAAGGATGTTCACTAATTGTAGTTGTAGTTCCAAGAAACTCAAATCTCGGGCCGTTGTGGTGGATTCCAACCTGGAGAAGAAGGAGAAAATTGAGCAAGAGAAGAAACTCAGTAGACAAGATAGGATTGAGTTGGGACGTTTGTTTCAGGGTGCGGTGAGTTCCCATGATTGGGAACTTGCAGAGAGTTTGATCCTGTTAGCTGATCCACAAACCTTGAATGATGCTTTGTGCATCACTCTGGATTCAATATGGTTCTTGAGCACACAACAAGAGCTCTATGGGATAACGGGATTGATTAAGAAGATAATTGTCAATGGTGCGTATGACTTCACCAGAGCTGCCTTGAGGACTTCATTTCTTGCTTCTTGCGTCTCTGCTTGTCAGAGCCGAACAATGAGTCTTGCAGATACAGTCACAGTAATGGCCCAAAGGTTGCATGAGCGTCTCCAGGAATGCAATGGAGATGAGGTCTTGAAGGCAGAAGCTGGTGCTAAGGTTCAAAAGTTTACTGAATGGGCTCTGAAATGCATAGGCTTCCATTCTCGTTGTCAGGGTAAAAAGGATAGAGTTAACAATAGCTCATCAGTTGAGATCCAACTCCAGTTATCAGCATTTAAGACGTTCATAGATCTTGCTGGTAACCAGCTTTCTGGGAAGGATTTCACGGAGGCCTTTGATGCTGCTTGCTTTCCCCTAACTCTCTTTTCTAGTTCATTCAACTCTGGCTGGGCATCTGGGATCTCGGCAACTGCAATTCATGGTTTATTGGGTATGTTGGTGGAAGGGGGCGCGGACAATGTTAATCAGTGTTTTCTTGAAGCCTCTCGTTTTGGGAGTACAGAGCTTGTGCGCATCTTATTGCAGATTGCCCAAAGGAACAGTTTGGATGTTGATGTTGACCTGGCTTTGGGTTTTGCTTCTCACTACTGCAAGATTGGTACGATGGAATGCCTTGTGGAAGAGGGTAATGCCATAGCTTTCTTGGGCCCCCTGATGAGAGCTGCTGAGAGGGGCTGTATGCAGGTTGTTGAGTGGTTTGTGAATAGGGGTTGCCGAGACATGGAGCTCTGCCTTGCTCTCACAGCTGCAACTTCTAGTAGCCAAGTTGATGTTGCTGCCTATCTCCTTCCTCATGTTCCTCATCACGCAGGTGGCTGTTTGTTGTCGCAAAAACTGAGAGGACAGGTTGTTGAAGCTGTAAGCAGGCTTGGCGGTGGGGTCTTAGAAGGGGTGAGCCAGTGCAGAGAGCTCGTGGCTGTTCTGGAGCATCATCTTCCTCCATTTTTACTTCATTCTCCGAGCAATGCA
>Pyrusco0g048530.2
ATGGAAAAGGGGATGGCACCTCTTGAGGGTAATGATGGTTGGATTGTGGTGAATGAGACTAATTCCGAAGACCCCATATATATCGACATGGAAACTGAGTATGTGATTGATAGTCCGAAGAATGGCATTCAAGGTTTTGCATCAGACAAAGGAGAGGGAAGTAATGTGGTATCCTCTAGAGAAGGACCTCTTGTCAGGAAGGAGTCGAGAATGCCCACTAGTTGTAGTTGCAGTGCCAAGAAACTCAAATCTCAGGTGGATGCGGCAGACTCCAACCCGGAGAGGAAGGATAAAGTTGGGCAAGAGAAGAAGCTCAGTAGACAAGATAGGATTGAATTGGGCCGCATGTTTCAGGGTGCAGTGAGTTCCCATGATTGGGAAGTTGCTGAGAGTTTGATCCTGGTGGCTGATCCACAAACCCTGAATGATGCTTTGTGCATGACTTTGGATTCAATATGGTTCTTGAGCACTCACGAAGAGCTTTATGGGATAACGGGATTGATTAAGAAGATCATTGTCAATGGTGCATATGACTTCACGAGAGCTGCCTTGCGCACTTCATTTCTTGCTTCGTGTGTTTCTGCTTGTCAGAGCCGAACAATGAGTCTTGCTGATACAGTCACAGTAATGGCCCAAAGGTTGCATGAGCGCCTCCAGGAATGCAATGGAGATGAGGTCTTGAAGGCAGAAGCTGCTGCTAAGGTTCAAAAGTTTACTGAATGGGCTCTGAAATGTATAGGCTTTCATTCTCGCTCTCAAGGTAATAAGGATAAAGTTAACAATAGCTCATCGGTTGAGATCCAACTCCAGTTATCAGCATTTAAGGCATTCATAGATCTTGCTGGTAACCAGCTTTCTGGGAAGGACTTCACTGAGGCCTTTGATGCTGCTTGCTTTCCCCTAACTCTCTTCTCTAGTTCATTTGACTCTGGCTGGGCATCTGGGATCTCGGCAACTGCAATTCAAGGTTTGCTGGGTATGTTGGTGGAGGGGGGCGCAGACAATGTCAATCAGTGCTTCCTTGAAGCCTCTCGTTTTGGGAGTACTGAGCTTGTGCGCATCTTGTTGCAGATTGCCCAAAGGAACAGTTTGGATGTTGATGTTGACCTGGCTTTGGGTTTTGCTTCTCACTACTGCAAGATTGGTACTATGGAATGTCTTGTCGAAGAGGGAAATGCGATAGCTTTCTTGGGCCCTCTAATGAGAGCTGCTGAGAGGGGCTGTATGCAGGTTGTTGAGTGGTTTGTGAAAAGGGGCTGCCGAGACATGGAGCTCTGCCTTGCTCTCACTGCTGCAACTTCTAGCAGCCAAGTTGACGTTGCTGCCTATCTCCTTCCTCATGTTCCTCATCATGTCCTTGCTGCACTCAGCATTGAAATTGTGAAGGCTGCTGGTGAACGAAGTGGTGGTTCTCTTGATGGTGTTGCATTTCTTCTCCATTCCGACTTCTTAGGTGATCCTGCAGCCACTTATGCTGTTGCCAACAGTATTGCTTTGTCTGATGATGAGGGTGTAGCTCCCGAGTTAAAGGCTTTTCTTCGTGTGCACTGGTCTCAGGAAGCTTTCTTGGATGGAATAAGACAAGGACAAGAACACTACATTAACATTTTGAGGATTTTAAAATGGGGTGAATCTCCTATCTGCTTAAGAGATCTTCCAACCCCTCTAGGGATAGCGATTGGTTACCTGCCACTGTATAGGGAGTGCGTGAGGGCGGGTGGCTGTTTGTTGTCACAAAGGCTGAGAGGACAGCTTGTAGAAGCTGTTAGCCGGCTTGGCGGTGGAGTCTTAGAAGGGGCGGGCCAGTGCAAAGAGCTATTGGCTGTTCTGGAGCATCATCTTCCTCCATTTTTCACTCGATCTGCC
>Pyrusco1g011400.1
ATGGGTCTGATTGAGAAGATCGTCGCCAATGGTGCACATGACTTTGGCTCAGCTGTTGTGAGGACTTCATTTATGGCATCCTGTGTCCAAGCTTTTCATGGCCGAACGACAAGTACTATTGCATGTGCAGTCACTGAAATGGCTCAAAGTTGTCATCAGGGTAATAAGGATAGAGCTAATTTCAACTTACAGGCTGATGAGATCCAACTTCAGTTATCGGAATTGAAAACCTTTCTAGATCTTGCTGGTAACCAGCTTACATCAAAAGATTTCTCAATGGCCTTCTATGCTGCTTGTCTTCCCCTATATTTATCCTCTAGTTCTTTCGATCTGGGTTGCGCATCTGGGAATTGGGAAACTACTGCAATACCAGGTTTGTTTGGTATGCTGGTGAAAGGGGGTGTGGAGAGTGGCATTTTCAATTATTCTTTGGCTGCCCGAATTAACAACCTGAATGTCGATGTTGACCGGGCATTTAATTTTGCTTGCCTGTACTCTAGGTTTGGTACTATGGAATGTCTTGTGGAAGAGGGTAATAACATGGATTTCAGGACCCCTCTGGTGGGAGCAGCTAAGTGCCGCTGTAAGCCAGTGGTTGAGTGGTTTGTAAAAATGGGTTGCCGGGACACAGAACTGTGCTTTGCTCTGGTAAGTGCAACTTCTAGCAACCAAGCTGATGCTGCTGATAGAGTAGGCGGTGTTAATTCTCTTAAAGGTGTTGCATTTCTTCTTGGTTCTGATTTCTTAGGTGACCCTGCAACTACTTATACTGTTGCGGACACATTTGCTCGGTCTTGTGATGATGATGATGCTAATCCTGAGCTAAGGGCGTTTCTTCAGGAGCATTGGTCAGAAAGAGCTTTCTCAGACGGAATACGGCAAGGACAAGAACATTACATGAACATTGTGAGGGTTTTAAAGTGGGGTGAATCTCCCACCTGCTTGGCTGTTCTACCCCCCGAGTTGAGGGTAGCCATTGCTTACCTGCCACTATATAGGGAGTGTGTCAATGCAGCAGGCAGCCGTTTGGTGTCGCAAAGTTTGAGAAGGCAGCTTGTTGAAGCTGTGAGAAGGCTTGGTGGTGGAGTGTTAGATGGGGTGACCCAGTGCAGGGAGCTCTTAGCTGTTTTGGAGAAGCGTCTTCCTCAATTCACTTCT
>Pyrbe_001283
ATGGTAAGCCCAACGCGGACAATATCGTGCTACGGTGGTGGAGCTGGCCCGGGAAGTGATTCGTCCCGGCAGGGATGTGACATTGTAGCTATTGGATCAAATTTCAACGGTCCGGATCAAATGACCCTTGGGGTCAGTCCACAAGCTCTGAATGATGCTTTGTGCATCACCTTGGACTCAGTACGGTTCTTAAGCACCCAGGAAGAAAGCAATGCAGTCATGGGTCTGATTGAGAAGATCGTCGCCAATGGTGCACATGACTTTGGCTCAGCTGTTGTGAGGACTTCATTTATGGCATCGTGTGTCCAAGCTTTTCATGGCCGAACGACAAGTACTATTGCATGTGCAGTCACTGAAATGGCTCAAAGGTTACATGATTTTGTCCTGGAATGCGATAGTCATGTGTTATTAGAGGGGGAACCTATTGCTAAGGAAATTCATGAGTTTATTGAATGGATAGGGCCAGGCTGCAATTTTAGTTGTCATCAGGGTAATAAGGATAGAGCTAATTTCAACTTACAGGCTGATGAGATCCAACTTCAGTTATCGGCATTGAAAACCTTTCTAGATCTTGCTGGTAACCAGCTTACATCAAAAGACTTCTCAATGGCCTTCTATGCTGCCTGCCTTCCCCTATATTTATCCTCTAGTTCTTTTGATCTGGGTTGCGCATCTGGGAATTGGGAAACTACTGCAATACCAGAGATTGTGCGCATCATATTGAAGGCTGGCCGAACTAACAACCTGAATGTCGATGTTGACCGGGCGTTTAATTTTGCTTGCCTGTACTCTAGGTTTGATACTATGGAATGTCTTGTGGAAGAGGGTAATAACATGGATTTCAGGACCCTTCTGTTGGGAGCTGCTAAGAGCGGCTGTAAGCCAGTGGTTGAGTGGTTTGTAAAAATGGGTTGCCGGGACACAGAACTGTGCATTGCTCTGGTAGGTGCAACTTCTAGCAACCAAGCTGATGTTGCAGCCTATCTCCTTCATCAACTTCCTGATGATCTCCTTGCACAACGAAGCTTTAATATTCTCAAGGCTGCTGTTAGAGTGACCCTGCAACTTTATACTGTTGGGGACACGTTTGCTCGGTCTTGTGATGATGATGATGCTAATCCTGAGCTAAGGGCGTTTCTTCAGGAGCATTGGTCAGAAAGAGCTTTCTCAGACAGAATACGGCAAGGACAAGAACATTACATGAACATTGTGAGGGTTTTAAGGTGGGGTGAATCTCCCATCTGCTTGGATGTTCTACCCCCCGAGTTGAGGGTAGCCATTGCTTACCTGCCACTATATAGGGAGTGTGTCAACGCAGCAGGCAGCCGTTTGGTGTCGCAAGGGTTGAGAGGGCAGCTTGTTGAAGCTGTGAGAAGGCTTGGTGGTGGAGTGTTAGATGGGGTGACCCAGTGCAGGGAGCTCTTGGCTGTTTTGGAGAAGCGTCTTCCTCAATTCACTTCT
>Pyrbe_019205
ATGGGCAAGTTCAAGGACCCTAGATTAGAAGCTTTTGAAGTGGAAGATACAAGTGTGGGACTGGTTTACTTTTTCGGAACTTCATCACCGAAACAGTCGTATGAAGTTCCAGTGCTACTGCTAATTGCAAGTTTGCAACCACTGAAATGGCCCAAAGGCTATCATGATCTTGTCCTGGAGTGTGATGGGGGTATGGTTTTTTATGGACAATGTTTTGATGAGGGAATTCAGATGTTTGTTGAAATCATAGGTTGGGAATTCACATGTAAAACCTTCCTATATCTTGCTGGTAACCAGCTAACGTCAAAGTACTTCGTAATGGCCTTCAGTGTTGCTTGCCTCGCCTTGTATTTGTTCTCTAGTTCTTTTGATCACGGCTGCACATATGAGAAATGGGAAGCTACTGCACTACCGAATGACGTTTTCGATAGTTGTTTGTTTCAAGCCTCTTGTGCCGGGAATACAGAGATTGTGTTGGGTTGCACGAATGATGATTTCTGCCTTGCTCTGATGGCTGCAACTTCCAACAGCCAAGTTGCTGTTGCAGCCTATCGACTTCCTCAACTTCCTCATGATTTCCATGCAAACAAAAGCATTGGAATTCTCAAGGTTGCTGGTAAACATGGTGGTTTTAATTCTCTTCGCGGGTGGGGTGAATCTCCTGTCTCCTTGGATCTTCTAGCCCCTGAGCTGAGGGCAGCCATTGGTTGCCACTGTACAGAGAGTGTGTCCAGGCACAGGGCAGCCGTCTGGTGTCGCAAAGGTTGCGAGGGCGGCTTGTTGAAGCTG
>Pyrbe_020768
ATGGAAAAGGGGATGGCACCTCTTGAGGGTAATGATGGTTGCATTGTGGTGAATGAGACTAATTCCGAAGACCCCAAATATATCGACATGGAAGCTGAAGAGTATGGGATTGATATTTCAAAGAATGGAATTCAAGGTTTTGCATCAGACAAAGGTGAGGGAAGTAATGTGGTATTCTCTAGAGAAGGACCTCTTGTCAGGAAGGAGTCAAGAATGCCCTCCAGTTGTAGTTATAGTGCCAAGAAACTCAAATCTCGGGTTGATGTGGTAGACTTCAATCCGGAGAGGAAGGATAAAGTTGGGCAAGAGAAGAAACTCAGTAGACAAGATAGGATTGAGTTGGGTCGCATGTTTCAGGGTGCTGTTAGTTCCCATGATTGGGAAGCTGCTGAGAATTTGATCCTGGTAGCTGATCCGCAAACCCTGAATGATGCTTTGTGCATCACTCTGGACTCAATATGGTTCTTGAGCACTCACGAAGAGCTTTATGGGATAACGGAATTAATTAAGAAGATCATTGTCAATGGTGCGTATGACTTCACGAGAGCTGCCTTGCGTACTTCATTTCTTGCTTCGTGTGTTTCTGCTTGTCAGAGCCGTACAATGAGTCTTGCAGATACAGTCACAGTAATGGCCCAAAGGTTGCATGAGCGCCTCCAGGAATGCAATGGAGATGAGGTCTTGAAGGCAGAAGCTGCTGCTAAGGTTCAAAAGTTTACTGAATGGGCTCTGAAATGTATAGGCTTTCATTCTCGCTCTCAAGGTAATAAGGATAAAGTTAACAATAGCTCATCGGTTGAGATCCAACTCCAGTTATCAGCATTTAAGGCATTCATAGATCTTGCTGGTAACCAGCTTTCTGGGAAGGACTTCACTGAGGCCTTTGATGCTGCTTGCTTTCCCCTAACTCTCTTCTCTAGTTCATTCGACTCTGGCTGGGCATCTGGGATCTCGGCAACTGCAATTCAAGGTTTGCTGGGTATGTTGGTGGAGGGGGGCGCAGACAATGTCAATCAGTGCTTCCTTGAAGCCTCTCGTTTTGGGAGTACTGAGCTTGTGCGCATCTTATTGCAGATTGCCCAAAGGAACAGTTTGGATGTTGATGTTGACCTGGCTTTGGGTTTTGCTTCTCACTACTGCAAGATTGGTACTATGGAATGTCTTGTCGAAGAGGGAAATGCGATAGCTTTCTTGGGCCCTCTAATGAGAGCTGCTGAGAGGGGCTGTATGCAGGTTGTTGAGTGGTTTGTGAAAAGGGGCTGCCGAGACATGGAGCTCTGCCTTGCTCTCACTGCTGCAACTTCTAGCAGCCAAGTTGACGTTGCTGCCTATCTCCTTCCTCATGTTCCTCATCATGTCCTTGCTGCACTCAGCATTGAAATTGTGAAGGCTGCTGGCGAACGAAGTGGTGGTTCTCTTGATGGTGTTGCATTTCTTCTCCATTCCGACTTCTTAGGTGATCCTGCAGCCACTTATGCTGTTGCCAACAGTATTGCTTTGTCTGATGATGAGGGTGTAGCTCCCGAGTTAAAGGCTTTTCTTCGTGTGCACTGGTCTCAGGAAGCTTTCTTGGATGGAATAAGACAAGGACAAGAACACTACATTAACATTTTGAGGATTTTAAAATGGGGTGAATCTCCTATCTGCTTAAGAGATCTTCCAACCCCTCTAGGGATAGCGATTGGTTACCTGCCACTGTATAGGGAGTGCGTGAGGGCGGGTGGCTGTTTGTTGTCACAAAGGCTGAGAGGACAGCTTGTAGAAGCTGTTAGCCGGCTTGGCGGTGGAGTCTTAGAAGGGGCGGGCCAGTGCAAAGAGCTATTGGCTGTTCTGGAGCATCATCTTCCTCCATTTTTCACTCGATCTGCC
>Pyrbe_031061
ATGGAAAAGGGGATGGCACCTCTTGAGGGTAATGATGGTTGGATTGTGGTGAATGAGACTAATTCCGAAGACCCCATATATATCGACATGGAAACTGAGTATGTGATTGATAGTCCAAAGAATGGCATTCAAGGTTTTGCATCAGACAAAGGAGAGGGAAGTAATGTGGTATCCTCTAGAGAAGGACCTCTTGTCAGGAAGGAGTCGAGAATGCCCACTAGTTGTAGTTGCAGTGCCAAGAAACTCAAATCTCAGGTGGATGCGGCAGACTCCAACCCGGAGAGGAAGGATAAAGTTGGGCAAGAGAAGAAGCTCAGTAGACAAGATAGGATTGAATTGGGCCGCATGTTTCAGGGTGCAGTGAGTTCCCATGATTGGGAAGTTGCTGAGAGTTTGATCCTGGTGGCTGATCCACAAACCCTGAATGATGCTTTGTGCATGACTTTGGATTCAATATGGTTCTTGAGCACTCACGAAGAGCTTTATGGGATAACGGGATTGATTAAGAAGATCATTGTCAATGGTGCATATGACTTCACAAGAGCTGCCTTGCGCACTTCATTTCTTGCTTCGTGTGTTTCTGCTTGTCAGAGCCGAACCATGAGTCTTGCTGATACAGTCACAGTAATGGCCCAAAGGTTGCATGAGCGCCTCCACGAATGCAATGGAGATGAGGTCTTGAAGGCAGAAGCTGCTGCTAAGGTTCAAAAGTTTACTGAATGGGCTCTGAAATGTATAGGCTTTCATTCTCGTTCCCAAGGTAATAAGGATAGAGTTAACAACAGCTCATTGGTTGAGATCCAACTCCAGTTATCAGCATTTAAGGCGTTCATAGATCTTGCTGGTAACCAGCTTTCTGGGAAGGACTTCACTGAGGCCTTTGATGCTGCTTGCTTCCCCCTAACTCTCTTCTCTAGTTCATTCGATTCTGGCTGGGCATCTGGGATATCGGCAACTGCAATTCAAGGTTTGCTGGGTATGTTGGTGGAGGGAGGTGCAGACAATGTCAATCAGTGTTTCCTTGAAGCCTCTCGTTTTGGGAGTACTGAGCTTGTGCGCATCTTATTGCAGATTGCCCAAAGGAACAGTTTGGATGTTGATGTTGACCTGGCTTTGGGTTTTGCTTCTCACTACTGCAAGATTGGTACTATGGAATGTCTTGTGGAAGAAGGCAATGCGATAGCTTTTTTGGGCCCTCTGATGAGAGCTGCTGAGAGGGGCTGTATGCAGGTTGTTGAGTGGTTTGTGAAAAGGGGTTGCCGAGACATGGAGCTCTGCCTTGCTCTCACAGCTGCAACTTCCAGCAGCCAAGTTGACATTGCTGCCTATCTCCTCCCTCATGTTCCTCATCATGTCCTTGCTGCACTAAGCATTGAAATTCTGAAGGCTGCTGGTGAACGAAGTGGTGGTTCTCTTGATGGTGTTGCATTTCTTCTTCATTCCAACTTCATGGGTGATCCTGCAGCTACTTATGCTGTTGCCAACAGTATTGCTCTGTCTGATGATGAGGGTATAGCTCCTGAGTTAAAGGCTTTTCTTCGGGGGCACTGGTCAGAGGAAGCTTTCTTGGATGGAATTAAACAAGGACAAGAACATTACATGAACATTGTGAAGATTTTAAAATGGGGTGAATCTCCTATCTGCTTAAGAGATCTTCCAACCCCTCTAGGGATAGCAATCGGTTACCTGCCACTGTATAGGGAGTGTGTGAGGGCGGGTGGCTGTTTGTTGTCACAAAGGCTGAGAGGACAGCTTGTTGAAGCAGTTAGAAGGCTTGGCGGTGGAGTTTTAGAAGGGGCGAGCCAGTGCAAAGAGCTATTGGCTCTTCTGGAGCATCATCTCCCTTCATTTTTTACT
>Pyrbe_049028
ATGAAGGAGATATGTTGCAACATCAACTTGGTTGCCAATGGTGCACAACATCAAGAAGAAATCAATGCAATCATGGGTCTGGTTGAGAAGATCGTCGCCAATGGTGCACATGACTTTGGCTTTACTATTGTGAGGACTTCATTTATCGCATCATGTGTTCAAGCTTTTCTTGACCGAACGATAAGTACTATTGCATGTCCAGTCACTGAAATGGCTCAAAGGAGTGACAACACGGGATCAAATATTGCAAGTTCAAGCTTAGCTCCATCTGTTCCTGAGTTTTCCGCCGCAGACAATTGGGTGGTTGACACAGGTGCCACTCACCACATGACTACCAATCTAGATTTATTAAGTCAAGTAACTCCATATACTAGTGATGCTAAAATCACTGTTGGAAGTGGTGAAGGACAAGGCAATACATCTGATTTTGTACCAAAGAAAGAG
>Pyrbe_050739
ATGCTTGTCAGAATTCAGAAGCAACTTCCAGATTCCAGTGCCCTCAACGGGTCGTCTGCGGAGATCGAAAAGTTATCGGAGTTTAAAACGTTCATAGATCTTGCTGGTAACGAGCTCACGTCCGACGACTTCGGAATGGTCCTTTCCCTGCTGTTCTTCAGCTGTTCTTCTGGTCCTGATCCTGGGATATGGGCTACCACTGCAATTCCAGGGTTTTTGGGGTTGATACCATCGATTATCTTGTGGAAGATTACATTCCAAAGGTTTCGAGCGTCCTCTGATCATGGCTGCCATGATTCTCTGGCTGCTGGTGTAACCTTCCACTCTATCGGGAGTGTGTCGCAAAGGCTGAGAGGGGCAGCTCTTGTGTATTTTGACAAAAACTTC
>Pyrpy_N_01g1223.1
ATGGCTCAAAGGTTACATGATTTTGTCCTGGAATGCGATAGTCATATGTTATTAGAGGGAGAACCTATTGCTAAGGAAATTCATGAGTTTATTGAATGGATAGGGCCAGGCTGCAATTTTAGTGGTTATCAGGGTAATAAGGATAGAGCTAATTACAACTTACAGGCTGATGAGATCCAACTTCAGTTATCGGCATTGAAAACCTTTCTATATCTTGCTGGTAACCAGCTTACATCAAAAGACTTCTCAATGGCCTTCTATGCTGCTTGCCTTCCCCTATATTTATCCTCTAGTTCTTTCGATCTGGGTTGCGCATCTGGGAATTGGGAAACTACTGCAATACCAGGTTTGTTTGGTATGCTGGTGAAAGGGGGTGTGGAGAGTGGCATTTTCAATTATTCTTTGGTTCAAGCGTCTAGTTTTGGGAATACAGAGATTGTGCGCATCATATTGAAGGCTGCCCGAACTAACAACCTGAATGTCGATGTTGACCGGGCATTTAATTTTGCTTGCCTGTACTCTAGGTTTGGTACTATGGAATGTCTTGTGGAAGAGGGTAATAACATGGATTTCAGGACCCCTCTGGTGGGAGCTGCTAAGAGCGGCTGTAAGCCAGTGGTTGAGTGGTTTGTAAAAATGGGTTGCCGGGACACAGAACTGTGCATTGCTCTGGTAGGTGCAACTTCTAGCAACCAAGCTGATGTTGCAGCCTATCTCCTTCATCAACTTCCTGATGATCTCCTTGCACAACGAAGCTTTAATATTCTCAAGGCTGCTGTTGGAGTAGGCGGTGTTAATTCTCTTAAAGGTGTTGCATTTCTTCTTGGTTCTGATTTCTTAGGTGACCCTGCAACTACTTATACTGTTGCGGACACATTTGCTCGGTCTTGTGATGATGCTAATCCTGAGCTAAGGGCGTTTCTTCAGGAGCATTGGTCAGAAAGAGCTTTCTCAGACGGAATACGGCAAGGACAAGAACATTACATGAACATTGTGAGGGTTTTAAGGTGGGGTGAATCTCCCATCTGCTTGGCTGTTCTACCCCCCGAGTTGAGGGTAGCCATTGCTTACCTGCCACTATATAGGGAATGTGTCAATGCAGCAGTCAGCCGTTTGGTGTCGCAAAGGTTGAGAGGGCAGCTTGTTGAAGCTGTGAGAAGGCTTGGTGGTGGAGTGTTAGATGGGGTGACCCAGTGCAGGGAGCTCTTAGCTGTTTCGGAGAAGCGTCTTCCTCAATTCACTTCT
>Pyrpy_N_02g0012.1
ATGGAAAAGGGGATGGCACCTCTTGAGGGTAATGATGGTTGGATTGTGGTGAATGAGACTAATTCCGAAGACCCCATATATATCGACATGGAAACTGAGTATGTGATTGATAGTCCGAAGAATGGCATTCAAGGTTTTGCATCAGACAAAGGAGAGGGAAGTAATGTGGTATCCTCTAGAGAAGGACCTCTTGTCAGGAAGGAGTCGAGAATGCCCACTAGTTGTAGTTGCAGTGCCAAGAAACTCAAATCTCAGGTGGATGCGGCAGACTCCAACCCGGAGAGGAAGGATAAAGTTGGGCAAGAGAAGAAGCTCAGTAGACAAGATAGGATTGAATTGGGCCGCATGTTTCAGGGTGCAGTGAGTTCCCATGATTGGGAAGTTGCTGAGAGTTTGATCCTGGTGGCTGATCCACAAACCCTGAATGATGCTTTGTGCATGACTTTGGATTCAATATGGTTCTTGAGCACTCACGAAGAGCTTTATGGGATAACGGGATTAATTAAGAAGATCATTGTCAATGGTGCATATGACTTCACGAGAGCTGCCTTGCGCACTTCATTTCTTGCTTCGTGTGTTTCTGCTTGTCAGAGCCGAACAATGAGTCTTGCTGATACAGTCACAGTAATGGCCCAAAGGTTGCATGAGCGCCTCCACGAATGCAATGGAGATGAGGTCTTGAAGGCAGAAGCTGCTGCTAAGGTTCAAAAGTTTACTGAATGGGCTCTGAAATGTATAGGCTTTCATTCTCGTTCCCAAGGTAATAAGGATAGAGTTAACAACAGCTCATTGGTTGAGATCCAACTCCAGTTATCAGCATTTAAGGCGTTCATAGATCTTGCTGGTAACCAGCTTTCTGGGAAGGACTTCACTGAGGCCTTTGATGCTGCTTGCTTCCCCCTAACTCTCTTCTCTAGTTCATTCGATTCTGGCTGGGCATCTGGGATATCGGCAACTGCAATTCAAGGTTTGCTGGGTATGTTGGTGGAGGGAGGTGCAGACAATGTCAATCAGTGTTTCCTTGAAGCCTCTCGTTTTGGGAGTACTGAGCTTGTGCGCATCTTATTGCAGATTGCCCAAAGGAACAGTTTGGATGTTGATGTTGACCTGGCTTTGGGTTTTGCTTCTCACTACTGCAAGATTGGTACTATGGAATGTCTTGTGGAAGAAGGCAATGCGATAGCTTTTTTGGGCCCTCTGATGAGAGCTGCTGAGAGGGGCTGTATGCAGGTTGTTGAGTGGTTTGTGAAAAGGGGTTGCCGAGACATGGAGCTCTGCCTTGCTCTCACAGCTGCAACTTCCAGCAGCCAAGTTGACATTGCTGCCTATCTCCTCCCTCATGTTCCTCATCATGTCCTTGCTGCACTAAGCATTGAAATTCTGAAGGCTGCTGGTGAACGAAGTGGTGGTTCTCTTGATGGTGTTGCATTTCTTCTTCATTCCAACTTCATGGGTGATCCTGCAGCTACTTATGCTGTTGCCAACAGTATTGCTCTGTCTGATGATGAGGGTATAGCTCCTGAGTTAAGGGCTTTTCTTCGGGGGCACTGGTCAGAGGAAGCTTTCTTGGATGGAATCAAACAAGGACAAGAACATTACATGAACATTGTGAGGATTTTAAAATGGGGTGAATCTCCTATCTGCTTAAGAGATCTTCCAACCCCTCTAGGGATAGCAATCGGTTACCTGCCACTGTATAGGGAGTGTGTGAGGGCGGGTGGCTGTTTGTTGTCACAAAGGCTGAGAGGACAGCTTGTTGAAGCAGTTAGAAGGCTTGGCGGTGGAGTCTTAGAAGGGGCGAGCCAGTGCAAAGAGCTATTGGCTCTTCTGGAGCATCATCTCCCTCCATTTTTTACT
>Pyrpy_N_14g1934.1
ATGGGAAACTACTGCACTACCGGTTTATTTGATATGCTGGTGAAAGGAGGTGTGGAGAATGACGTTTTCGATAGTTGTTTGTTTCAAGCCTCTTGTGCTGGGAATACAGAGATTGTGTTGGTAGCTGCTAAGATTGGCTGTAAGCTTCTTGTTGAGTGCCAAGTTGCTGTTGCAGCTTATCGACTTCCTCAACTTCCTCATGATTTCCATGCAAACAAAAGCATTGGAATTCTCAAGGTTGCTGGTAAACATGGTGGTTTTAATTCTCTTCGCGGGGTTGGATTTCTTCTCCGTTCTGATTTCTTAGGTGACCCTTCCTGCAGCTACTTATGCTGTTGCAGAATAAATTGCTCGGTTGGA
>Pyrpy_N_15g1206.1
ATGGAAAAGGGGATGGCACCTCTTGAGGGTAATGATGGTTGTATTGTGGTGAATGAGACTAATTCCGAAGACCACAAATATATCGACATGGAAACTGAAGAGTATGGGATTGATATTTCAAAGAATGGAATTCAAGGGTTTGCATCAGACAAAGGTGAGGGAAGTAATGTGGTATTCTCTAGAGAAGGACCTCTTGTCAGGAAGGAGTCAAGAATGCCCTCCAGTTGTAGTTGTAGTGCCAAGAAACTCAAATCTCGGGTTGATGTGGTAGACTTCAATCCGGAGAGGAAGGATAAAGTTGGGCAAGAGAAGAAACTCAGTAGACAAGATAGGATTGAGTTGGGTCGCATGTTTCAGGGTGCTGTTAGTTCCCATGATTGGGAAGCTGCTGAGAATTTGATCCTGGTAGCTGATCCGCAAACCCTGAATGATGCTTTGTGCATCACTCTGGACTCAATATGGTTCTTGAGCACTCACGAAGAGCTTTATGGGATAACGGAATTAATTAAGAAGATCATTGTCAATGGTGCGTATGACTTCACGAGAGCTGCCTTGCGTACTTCATTTCTTGCTTCGTGTGTTTCTGCTTGTCAGAGCCGTACAATGAGTCTTGCAGATACAGTCACAGTAATGGCCCAAAGGTTGCATGAGCGCCTCCAGGAATGCAATGGAGATGAGGTCTTGAAGGCAGAAGCTGCTGCTAAGGTTCAAAAGTTTACTGAATGGGCTCTGAAATGTATAGGCTTTCATTCTCGCTCTCAAGGTAATAAGGATAAAGTTAACAATAGCTCATCGGTTGAGATCCAACTCCAGTTATCAGCATTTAAGGCATTCATAGATCTTGCTGGTAACCAGCTTTCTGGGAAGGACTTCACTGAGGCCTTTGATGCTGCTTGCTTTCCCCTAACTCTCTTCTCTAGTTCATTCGACTCTGGCTGGGCATCTGGGATCTCGGCAACTGCAATTCAAGGTTTGCTGGGTATGTTGGTGGAGGGGGGCGCAGACAATGTCAATCAGTGCTTCCTTGAAGCCTCTCGTTTTGGGAGTACTGAGCTTGTGCGCATCTTGTTGCAGATTGCCCAAAGGAACAGTTTGGATGTTGATGTTGACCTGGCTTTGGGTTTTGCTTCTCACTACTGCAAGATTGGTACTATGGAATGTCTTGTCGAAGAGGGAAATGCGATAGCTTTCTTGGGCCCTCTAATGAGAGCTGCTGAGAGGGGCTGTATGCAGGTTGTTGAGTGGTTTGTGAAAAGGGGCTGCCGAGACATGGAGCTCTGCCTTGCTCTCACTGCTGCAACTTCTAGCAGCCAAGTTGACGTTGCTGCCTATCTCCTTCCTCATGTTCCTCATCATGTCCTTGCTGCACTCAGCATTGAAATTGTGAAGGCTGCTGGTGAACGAAGTGGTGGTTCTCTTGATGGCGTTGCATTTCTTCTCCATTCCGACTTCTTAGGTGATCCTGCAGCCACTTATGCTGTTGCCAACAGTATTGCTTTGTCTGATGATGAGGGTGTAGCTCCCGAGTTAAAGGCTTTTCTTCGTGTGCACTGGTCTCAGGAAGCTTTCTTGGATGGAATAAGACAAGGACAAGAACACTACATAAACATTTTGAGGATTTTAAAATGGGGTGAATCTCCTATCTGCTTAAGAGATCTTCCAACCCCTCTAGGGATAGCGATTGGTTACCTGCCACTGTATAGGGAGTGCGTGAGGGCGGGTGGCTGTTTGTTGTCACAAAGGCTGAGAGGACAGCTTGTTGAAGCTGTTAGCCGGCTTGGCGGTGGAGTCTTAGAAGGGGCGGGCCAGTGCAAAGAGCTATTGGCTGTTCTGGAGCATCATCTTCCTCCATTTTTCACTCGATCTGCC
>Rosch_v2.0_Chr2g0084351
ATGGTATCTGTTGAGGGCAACGGTGGTTTGATTGTGGGGGCGGACGAGACTAACTCCGAAGACCCCGTATATATCGATATGGAAGCCCAAGAGATTGGGATTGATGGTGCAACGAATGGACTTGAAGGTTTTACATCAGACAAAGCGGAAGCAAGTAATGTGGTATTTTCTAGAGAAGGACCCCCCTTTTTAAGGAAAGAGTCCAGAATGTCCACTACCTGTAGTTGCAGTACCAAGAAACTCAAATCTCGAGTTGCCATGATGGATTCCAACCCGGAGAAGAAGGAGAAACCTGGGCAAGAGAAAAAGCTCAGTAGACAAGATAGGATTGAATTGGGCCGCTTGTTTCAGAGCGCCGTGAGTTCCCATGATTGGGAACTTGCAGAGAGTCTGATCCTGTTAGCCGATCCACAAACTCTGAATGATGCTTTGTGCACTACTCTGGATTCAATTTGGTTTTTGACCACACAACAGGAGCTTTATGGGATAACGGGGTTGATTAAGAAAATCATTGTCAATGGTGCATATGACTTTACAAGAGCTGCCTTGAGGACTTCATTTCTTGCTTCATGTGTTTCTGCTTGTCAGAGCCGAACAATGAGCCTTGCAGATACAGTCACTCTAATGGCCCAAAGGCTGCATGAGCGTCTCCAGGAATGCAATGGAGATGAGGTCTTAAAGGCAGAAGCTGGGGCCAAGGTTCAAAAGTTTACCGAATGGGCTCTGAAATGTATAGGCTTCCATTCTCGTTGTCAGGGTAATAAAGATAGAGTTAATAACAGTTCAGGTGTTGAAATTCAACTCCAGTTATCTGCATTTAAGATATTCCTAGATATTGCTGGTAACCAGCTATCTGGGAAAGACTTCACGGAGGCCTTTGATGCTGCTTGCTTTCCCCTAACTCTCTTCTCTACTTCGTTCTATCCTGGCTGGGCATCTGGGATATCAGCAACTGCAATTCAAGGTCTGCTGGGTATGCTGGTGGAGGGGGGTGCAGACAATGTTAATCAGTGTTTCCTTGAAGCCTCTCGTTTTGGGAGTACAGAGCTTGTGCGCATCTTATTGCAGATTGCCCAACGGAACAGTTTGGATGTTGATGTTGACCTGGCGTTGGGTTTTGCATCTCACTACTGCAAAATTGGTACTATGGAATGTCTTGTGGAAGAGGGTAATGCCATAGCCTTCTTGGGCCCTCTGATGAGAGCTGCAGAGAGGGGCTGTATGCAGGTTGTTGAGTGGTTTGTGAAAAGGGGTTGCCGAGACATGGAGCTGTGCCTTGCTCTGACAGCTGCAACATCTAGCAGCCAAGTTGATATTGCTGCCTATCTCCTTCCTCATGTTCCTCATCATGTTCTTGCAGCACTAAGCATTGAAATTCTGAAGGCTGCTGGTGAACGAAGTGGTGGGTCTCTTGATGGTGTTGCATTTCTTCTCCATTCTGACTTCTTAGGAGACCCTGCAGCTACTTATGCTGTTGCTGACAATATTGCTCGGTCTGATGACGAGGGAGTAGCTCATGAGCTAAGAGCTTTTCTTAGAGAGCACTGGTCTGAGGAAGCCTTCTTGGAAGGAAGAAGACAAGAACAAGAACATTACCTGAACCTCGTGAGGATTTTAAAGTGGGGTGGATCTCCTATTTGCTTAAGAGATCTTCCATCCCCACTGAGGATAACAATTGCTTACCTGCCACTGTATAGGGAGTGTGTTAAGGCAGGTGGCTGTTTGTTGTCACAAAGGCTGAGAGGGCAGCTTATTGAAGCTGTGAGAGCGCTTGGTGGTGGGGTCTTAGAAGGGGTGAGCCAGTGCAGAGAGCTCTTGGCTTTTCTGGAGCACCATCTTCCTCCGTTTTTACTTGAACCGCCGAGCATTGTG
>Rubch_LG01.3595
ATGGAAAAGGACATGGTACCTGTTGAGGGTAATGGTGGTTTGATTGTGGTGGCGGATCAGACTAATTCTGAAAACCCCATATATATGGATATGGAAGCTGAAGAGAGTGGAATTGATGGTCCAAGGAATGGACTTCAAGGTTTTACATCAGACAAAGCGGAAGGAAGTAATGTGGTATTTTCTAGGGAAGGACCCCTTGTAAGGAAAGAGTCAAGAATGCCCACTACCTGTAGTTGCAGTACCAAGAAACTCAAGTCTCGAGTCGCCATGATGGATTCCAACCCAGAGAAGAAAGACAAACCCGGGCAAGAGAAAAAGCTTAGTAGACAAGATAGGATTGAGTTGGGCCGCTTGTTCCAGAGTGCGGTGAGTTCCCATGATTGGGAACTTGCAGAGAGTTTGATCCTGTTAGCCGATCCACAAACTCTCAATGATGCTCTGTGCACTACTCTGGATTCAATTTGGTTCTTGAGCACACAACAAGAGCTTTATGGGATAACGGGCTTGATTAAGAAGATCATTGTCAATGGTGCATATGACTTTACAAGAGCTGCCTTGAGGACCTCATTTCTTGCTTCATGTGTTTCTGCTTGTCAGAGCCAAACAATGAGTCTTGCAGATACAGTCACTTTAATGGCCCAAAGGTTGCATGAGCGTCTCCAGGAATGCAATGGAGATGAGGTCTTAAAGGCAGAAGCTGGTGCTAAGGTTCAAAAGTTTACTGAATGGGCTCTAAAATGTATAGGTTTCCATTCTCGTTGTCAGGGTAATAAAGATAGAGTTAATAACAGCTCAGGTGTTGAAATCCAACTTCAGTTATCTGCATTTAAGACATTCCTAGATATTGCTGGTAACCAGCTATCTGGGAAGGACTTCACAGAGGCCTTTGATGCTGCTTGCTTTCCCCTAACTCTCTTCTCTAGCTCATTCTATCCTGGTTGGGCATCTGGGATATCAGCAACTGCAATTCAAGGTCTGCTGGGTATGTTGGTGGAGGGGGGTGCAGACAATGTTAATCAGTGTTTCCTTGAAGCCTCTCGTTTTGGGAGTACAGAGCTTGTGCGCATCTTATTGCAGATTGCCCAAAGGAACAGTTTGGATGTTGATGTTGACCTGGCGTTGGGTTTTGCATCTCACTACTGCAAGATTGGTACTATGGAATGTCTTGTGGAAGAGGGTAATGCCATAGCCTTCTTGGGCCCTCTGATGAGAGCTGCGGAGAGGGGCTGTATGCAGGTTGTTGAGTGGTTTGTAAAACGGGGTTGCCGAGATATGGAGCTCTGCCTTGCTCTGACAGCTGCAACTTCTAGCAGCCAAGTTGATGTTGCTGCCTATCTCCTTCCTCATGTTCCTCACCATGTTCTTGCTGCACTAAGCATTGAAATTCTGAAGGCTGCTGGTGAACGAAGTGGTGGGTCTCTTGGTGGTGTTGCATTTCTTCTCCATTCCGACTTCTTAGGAGACCCTGCAGCTACTTATGCTGTTGCTGACAATATTGCTCGGTCTGATGACGAGGGTGTCGCTCATGAGCTAAGGGCTTTTCTTAGGGAGCACTGGTCCGAGGAAGCTTTCTTGGATGGAAGAAGACAAGAACAAGAACATTACATGAACCTTGTGAGGATTTTAAAGTGGGGTGGATCTCCTATCTGCCTAAGAGATCTTCCAGCCCCATTGAGGATAACAATTGCTTATCTGCCACTGTATAGGGAGTGTGTCAAGGCAGGTGGCTGTTTGCTGTCACAAAGGCTGAGAGGGCAGCTTATTGAAGCTGTGAGAACGCTCGGCGGTGGGGACTTAGAAGGGGTGAGCCAGTGCAAAGAGCTCTTGGCTTTTCTGGAGCACCATCTTCCTCCTTTTTTACTTCATCCGCCCAGCATTGTG
>Ruboc_01_G04981
ATGGAAAAGGACATGGTACCTGTTGAGGGTAATGGTGGTTTGATTGTGGTGGCGGATCAGACTAATTCCGAAAACCCCATATATATGGATATGGAAGCTGAAGAGAGTGGAATTGATGGTCCAAGGAATGGACTTCAAGGTTTTACATCGGACAAAGCGGAAGGAAGTAATGTGGTATTTTCTAGGGAAGGACCCCTTGTAAGGAAAGAGTCAAGAATGTCCACTACCTGTAGTTGCAGTACCAAGAAACTCAAGTCTCGAGTCGCCATGATGGATTCCAACCCGGAGAAGAAAGAGAAACCTGGGCAAGAGAAAAAGCTTAGTAGACAAGATAGGATTGAGTTGGGCCGCTTGTTCCAGAGTGCGGTGAGTTCCCATGATTGGGAACTTGCAGAGAGTTTGATCCTGTTAGCCGATCCACAAACTCTGAATGATGCTTTGTGCACTACTCTGGATTCAATTTGGTTCTTGAGCACACAACAAGAGCTTTATGGGATAACGGGGTTGATTAAGAAGATCATTGTCAATGGTGCATATGACTTTACAAGAGCTGCCTTGAGGACCTCATTTCTTGCTTCATGTGTTTCTGCTTGTCAGAGCCGAACAATGAGTCTTGCAGATACAGTCACTTTAATGGCCCAAAGGTTGCATGAGCGTCTCCAGGAATGCAATGGAGATGAGGTCTTAAAGGCAGAAGCTGGTGCTAAGGTTCAAAAGTTTACCGAATGGGCTCTAAAATGTATTGGCTTCCATTCTCGTTGTCAGGGTAATAAAGATAGAGTTAATAACAGCTCAGGTGTTGAAATCCAACTTCAGTTATCTGCATTTAAGACATTCCTAGATATTGCTGGTAACCAGCTATCTGGGAAGGACTTCACAGAGGCCTTTGATGCTGCTTGCTTTCCCCTAACTCTCTTCTCTAGTTCATTCTATCCTGGCTGGGCATCTGGGATATCAGCAACTGCAATTCAAGGTCTGCTGGGTATGTTGGTGGAGGGGGGTGCAGACAATGTTAATCAGTGTTTCCTTGAAGCCTCTCGTTTTGGGAGTACAGAGCTTGTGCGCATCTTATTGCAGATTGCCCAAAGGAACAGTTTGGATGTTGATGTTGACCTGGCGTTGGGTTTTGCATCTCACTACTGCAAGATTGGTACTATGGAATGTCTTGTGGAAGAGGGTAATGCCATAGCCTTCTTGGGCCCTCTGATGAGAGCTGCGGAGAGGGGCTGTATGCAGGTTGTTGAGTGGTTTGTAAAACGGGGTTGCCGAGATATGGAGCTCTGCCTTGCTCTGACAGCTGCAACTTCTAGCAGCCAAGTTGGTGTAGCTGCCTATCTCCTTCCTCATGTTCCTCACCATGTTCTTGCAGCACTAAGCATTGAAATTCTGAAGGCTGCTGGTGAACGAAGTGGTGGGTCTCTTGGTGGTGTTGCATTTCTTCTCCATTCCGACTTCTTAGGAGACCCTGCAGCTACTTATGCTGTTGCTGACAATATTGCTCAGTCTGATGACGAGGGTGTAGCTCATGAGCTAAGGGCTTTTCTTAGGGAGCACTGGTCCGAGGAAGCTTTCTTGGATGGAAGAAGACAAGAACAAGAACATTACATGAACCTTGTGAGGATTTTAAAGTGGGGTGGATCTCCTATCTGCTTGAGAGATCTTCCTGCCCCACTGAGGATAACAATTGCTTACCTGCCACTGTATAGGGAGTGTGTCAAGGCAGGTGGCTGTTTGCTGTCACAAAGGCTGAGAGGGCAGCTTATTGAAGCTGTGAGAACGCTCGGCGGTGGGGACTTAGAAGGGGTGAGCCAGTGCAAAGAGCTCTTGGCTTTTCTGGAGCACCATCTGCCTCCTTTTTTACTTCATCCGCCCAGCATTGTG
