# Supplementary material for: Transcriptomics of long‐term, low oxygen storage coupled with ethylene signaling interference suggests neofunctionalization of hypoxia response pathways in apple ( Malus domestica )
Source: Plant Direct. 2024 Dec 20;8(12):e70025. doi: 10.1002/pld3.70025 (PMC11660084; doi:10.1002/pld3.70025)
Supplement: Supplementary file 2 — Data S2: Homologs of all 606 hypoxia response genes identified in this study across 42 representative species of land plants). [file PLD3-8-e70025-s004.gz › 01-integratedGeneFamilies_dir/457.faa]

>gnl_Ambtr_v1.0_evm_27.model.AmTr_v1.0_scaffold00129.89
MDTPSPSSSPKAPLLSTKNRSSLSNGNSSSLSSIKPTPHSAANPPPLSKTSPETMSKKRKWRISSSTTSPSLSKPAKTSSPSIPKPNPYFLTTCSVETTLKTAIPEPSSSATSLYRPHKEPTIIFKPNPSSHSKIKIKTEPEPSTSLSRHRKEPTIIFKPNPSSRSKIKFKTKPVTTTKERERKRSKCSSSAMVCEICMDHKPYEETFSNPTCSHTHCNECITKHIASKLQENLTLIECPVPSCKQVIEIESCMPFLPKEVFERWSAVLSEATILGSNKYYCPFEDCSGLLEFVEGENINIKESECPYCNRLFCARCKVPWHSGFKCEEFEMKDDDDLFIKLAMEKKWTACPNCACVNFATDVDAPGNSNTHANRSDH
>gnl_Ambtr_v1.0_evm_27.model.AmTr_v1.0_scaffold00129.87
MHNDTSPISSTIPSLLSNDVPTEINGTGSFSSSGPTPNSFSKENSRSGLLNAPSQIFASTRIPKNLSHASRPVSLHNASSSSSSVTNPNMFSNGSPSLLHGTSSISSYVTSPFLISGTTNSARKIPSCMTNPNMFSMKSPTLLHGTSSVSSSTTSPCLTCSTATSSTSLYSSNPTLLNSTSSISSSTASPSFLSPSSRSSSVTCLNLFSTKSPSLLNAANPITSISSPTLSYSASSTSSSITAPNLLTDQSLTSLNGRPSISIYTKSCNFLFGKSLESLCHNTPNSTASPTSLCGSGMDSSCTKCQISATSPDFPFASSLASSSDKSPISGASLDFPSGSSLASSRNKSPISTTTPSFLFGSSLASSRDKSPISATSPGFLSGPSPSMFFSSCSSSSSSAVTNPNILCDICPATPFDVTRPMTLLDVILKLQSDEATNYPYGTSQSYPAEIPSFPNPNSLSQQTIPNVCSPELTGTNLLSDEKPNFASDTNQISHPIHPSFSQASIPDFLSTESRVMLSCTRETPLEKILDFLSHYDSSYSLSDTYPNLLSDTSQTLVGLHDSLSGESRTLPTEEASLSHSNSGESNVSFLGKRPAFSSDEVLIIDLTEENGPYSILKDKVPNRKRKTVPSSSGYFCEICMDHKSHEEIFSNPTCFHSYCNECIAKHIASKLQENFTIISCPNPSCNQVLEIGSCKPYVPESVFQRWCDVLSEDSILVINKYYCPFRDCSGLLEFDAVNDGNIRESECPYCRRLFCAQCNVPWHSEMNCEEFEEVRGNKEHDILFSELAEEKNWKRCPLCKYYVERKAGCDHMTCSQCILNSILFQNLDLKLSALACALHWLRTNISKSMVYGK
>gnl_Ambtr_v1.0_evm_27.model.AmTr_v1.0_scaffold00129.90
MASEYEDEFHLSLMSLDAETQRFSDEAYAGSLQLQEIIFSSIKSSPSRTNPFSLSTTNSSSLSANSSPYNPKTTHKRGFSLFTWLSEKNRRKETETGSSSSGFFCDICTDHKAYEGKFSNPICSHSYCKDCIVRHIESRLQENHTMISCPSPSCKQFLERESCKSFVPKSAFERWGAALSEASILGISKFYCPFKDCSELLEFDGDRNGSIKESECPYCNRLFCARCRVAWHHGLECWEFEKVREDERGRNDILFLTLAEGQKWKKCPNCKIYVEKKEGCPHITCRCKYEFCYNCGSSWSDAHRCR
>gnl_Ambtr_v1.0_evm_27.model.AmTr_v1.0_scaffold00129.93
MASEQLDAIFFSLVSEEVETPHFSDEAYAEALQFQEVIFSSIISFLSTTTSPPSLSIAGASSSSTEETTLSLSANPTVANTEIVAAIAPVARSSSSGFFCGICMDHKTHEETFLNQGCSHRYCNECMEMHIAAKLRENFAIIGCPSPRCKQVLDSESCRSFIPDRIFERWEGALSEAAILGINKSFCPFMDCSGILEIDEGILTQIRESECPYCRRLFCANCRVPWHSGLDCDEFQRLRGNEEGKNDIIHNEILFTKLAEGNKWKKCPNCKYYVEKQAGCNHLTCR
>gnl_Ambtr_v1.0_evm_27.model.AmTr_v1.0_scaffold00129.91
MAADFVDEFYFSLLSNDEATQELFTISDEAYADGLQLQEVVFSSITSSLSRGKPTSLSRTSNETPIRKKEMGSSSSGFFCEICMEYKPHEETFSNNGCSHSYCNECVGCHIASKLQENCAIIGCPHPSCKQVIEIESFKPFVPESVFKRWADALSEASILGFNKYYCPFKDCSGLLEFDDDTNGKITQRECPYCRRMFCAICRVPWHCGLNCEEFDRVRGMEWVKMIFCLINLQRVRSGRGAPTVSIMWRRMKVVLMSLAGILFNVIQIDSN
>gnl_Aquco_v3.1_Aqcoe7G439700.1
MGDGDIGVIEVVDLEKVHYSPISCRGRNKKDAILVEEYSDSMASLLQTKSFIDLTQVIYVDDDDEEVQEINPTTSAFRKKPFRYPSVSETGQSSSFHDSKFICEICFEPKSSFDSFKIKGCKHFYCSECMAKYVASKLQENVTSIRCPVPDCLGVLEPEFSRTILPQEVFDRWGDALCESLILGAQKFYCPFKDCSALLIDDGGVAVKDSECPHCRRMFCAQCKVPWHTGINCKDFQKLGKGEREKEDILLMNLAKDKKWQRCPKCKFYVERSDGCLFMKCRCGFAFCYNCAAPMQGNNHNCTKCKR
>gnl_Aquco_v3.1_Aqcoe7G102200.1
MGNTLQKEKQPGKKSEEHKHDEEDGSTFTCEVCVEPLSHQKRFRNRKRCSHRSYCLDCIAYYIEVKIEEYNFSDIKCPGLDCDELLDPLICRSILPVKVFERWCDVLCEKTILPFQRAYCPYSECSALILNECGGKIMKTKCPNCKKFLCLKCGIPWHYGYKCNETEQLRDQNDFLLCELMKEKKWRRCPVCNHCVELISGCQFVKCRCGATFCHGCGRKRTTEWCWCKRNIPEILKFVASSASVHMLPKTRTSFWLQAPL
>gnl_Aquco_v3.1_Aqcoe7G103100.1
MAMKRDRADDDELPQQETKSPKHEVNVSEKESSPLKTDDDDELVCEICMEEKAKEDMFDKNKCYHNYCLICIGKHIEEKIQENKTCITCPNLKCKIVLEPEFCQTLVSKDFFDKWMDALVMKLAMEENWRRCPSCMTFVDKSDGCLRITCSCGFKFCYACGETWTDAHRDCEDHAIYICEFQSKFHVMDSVKV
>gnl_Aquco_v3.1_Aqcoe7G102400.1
MGNIVEKVKQTSEERPKEEKKEEVVEVEDDGLSFTCEICVEPVLSNKRFKSNKNCGHRSYCLDCIAKYIEVKIQEYNMSEIKCPGLGCTEVLDPLRCRDILPVRVFESWSDALCETTLLQWQRVYCPYSDCSALILNECGGNVVKTKCPNCKRFLCYKCGVPWHPGYRCNETGQFRGQDDFLLCQLMNERKWTRCPACSHGVELRSGCKFVRCRCGTIFCHACGRKRSREWCWCKRSITQHLKFSAFLALALMLACYCLWMGAIYMK
>gnl_Aquco_v3.1_Aqcoe7G103600.1
MKEQEIYDVSIKIEEQGEEGGIEVSSFTCEICLNLVSFKKKFKNEIKCPTHSYCIEKHVQAKLEEHNLAEIKCPALDCNELLDIFVCREMLSPQMIVRWCDVLCGSTVSRYPHVYCPFENCSALILNECEDNLTKSACPMCKILICFACKCPWHAGYNCIEAHHMTDRNDILFGTLMEHNKWQRCPVCRQCVERGIGCKIITCRCGNEFCYLCGRKVTTHLCSCKVELHDVCNIVFLVILALLFIAVIVGIIFLVRFIVRKAKS
>gnl_Aquco_v3.1_Aqcoe7G102600.1
MGNTVQKPEKISEKCAEQQQGEEEDGLSFTCEICIEPVFSSKRFKNNNKCGDHLYCLDCIEKYVQAKIEDYNLSEIKCPALGCDESLDPVMCSSFLTAGVFVRWCDVLCESTLSQYNSVYCPFRECSSLILNECGGKIKKTKCPNCRKLFCFECKVQWHNGYRCDKTMQLGDENDNLMHQVMKKQKWRRCPGCNHGVELISGCSHVKCRCGTTFCHACGRKRSNHWCWCMLMKPNLPCLCLRLVAVTLIILIFIPLFYFIVFWLHSIIGFIFIFLVLVLGVFAICAILH
>gnl_Aquco_v3.1_Aqcoe7G103500.1
MGNAIQKPKQSIKEFKKKCSIFTCDICYESRNKKFKHNKWKSHPICIECITRYIHTKVDENCLNIKCPHPKCKKILDPNLYRSIIPLSLFQKWFDLTCRDTIMRFDRAYCPFSDCSVLILNECKDKVGKTKCPKCKRQFCFKCQVPWNVCGKCGEAGEMQDENDNLFRDLAIAQKWIRCPACYHVVERISGCPEVRCRCGIYFCYTCGRRLSDHYNGRCPRSRWL
>gnl_Aquco_v3.1_Aqcoe7G103800.1
MRSFTVSIMNKNNSQKPGEREVSSFSCNICFNHDISSTKRFNNGGICKNHSFCVDCIEKHVQAKLELYDFGKIKCPGLSCKNLLDPLACRSFLSSKVFVRWCDVLCDSTLNQYQRSYCPFENCSTLIVNECGEHVSNAICPICKGLFCFNCGCRWHAGYGCNEARSTVAKRNDVLFCDLIKKTNWRCCPRCQYCVERISGCDIIECRCGIKFCYLCGKKVVHACECRRIKREQESRIMAVIFKGTILMVFLVIVFIEILAYNESN
>gnl_Aquco_v3.1_Aqcoe7G103200.1
MENTQRRLRQTSDDTIRESDSEEHDQQEVSSFTCEICIEPVESNKRFNSKGCSHDSYCIKCPGLDCNAFLDPLACRSILSAEVFGRWCDALCESMVLRMRYKRSHCPYPNCSTVFLAECTSITYTKCSKCKRSFCFKCKNPWNRGHACGKHPRTETRDDILVVRLAAAKKWRICPGCNFIVEKHSGCEHMKCRCGTRFSYDTGIAYSIACSCNCC
>gnl_Aquco_v3.1_Aqcoe7G103000.1
MASTSSSSTTTTSTSNSIVSSDLHVDESYFSALVDSDELIPISDEKYAEALQLQEALMSSMVAHATTQICAQPLQNEVYDGTGGESSNSKFFCEICMEGKEKEDMFEKNECCHSFCSDCIGKYISAKIQENISSVTCPDVNCKRVLEPEVCRSFVPEKVYDRWMNALCESYILGSQKFYCPYNDCSAMLIDEGEEIVRQSECPTCRRLFCAQCRVPWHGDISCENFQNLNEYEKGRDDIMVMELAKQNKWSRCPNCKFYVEKKDGCLHITCRCGFQFCYSCGATWSQYHGGCQ
>gnl_Aquco_v3.1_Aqcoe7G102300.1
MENTLQEPKEACENLDQEEEEQEDVSTFTCEICIEPVSSNKRFKYNKKCDHQSYCPDCIQKYILAMIEEYNISEIRCPALECDKYLDPLTCRSSLSANSFVRWCDVLCESTLSQYQRVHCPYQNCSNVILNECGEIVKKTMCPNCKNWLCFECKTPWHDGFTCVQTMRRNDVLLRQLMKEKKWRRCPACNHGVELTFGCQRVKCRCGTEFCYDCGRKQCRCGRGSYWCNLPYRTVLAIGCILSSVLLFLLIHFTVKSPK
>gnl_Aquco_v3.1_Aqcoe7G103900.1
MVKDNIIEMAKENFGDIESQQQQQEEEQDDTSSFDCAICLNYVSSKRRFTNENRCLAHSYCLDCIQNHIQAKLDDYNIAEIKCPALDCNEVLDPLVCRSVLSPRVFEKWCDKLCESTLTQCQKAYCPLQNCSTLILNECEASVTKSNCPVCKRVFCFNCERPWHAGYSCDEARGMTDRNDILFGALMETRRWQRCPVCKHCVELISGCSIIVCRCGIRFCYLCGRSRGAQHDCVCGRLERAETCCRGICCPVIFALIIIIQATMYYFLLLRS
>gnl_Arath_TAIR10_AT3G53690.1
MATQSVNAVIVDLPGDVNDDGDNSDCFIFSTPPLSARGSTKRDAISVENYDRDRKLQRLWVYPPHKTVIKSESPIYIDLDLYDDEDDDIRILCFAPPIHREKGQSSSSKTATFDCEICVDSKSIIESFRIGGCSHFYCNDCVSKYIAAKLQDNILSIECPVSGCSGRLEPDQCRQILPKEVFDRWGDALCEAVVMRSKKFYCPYKDCSALVFLEESEVKMKDSECPHCHRMVCVECGTQWHPEMTCEEFQKLAANERGRDDILLATMAKQKKWKRCPSCKFYIEKSQGCLYMKCRCGLAFCYNCGTPSRDHTHYCYNCKR
>gnl_Arath_TAIR10_AT3G14250.1
MGSSSSSSSTKVDTDMLVDETYLSALFDYDEIFPIADESYATEIHLQEAMFSSFGASTVGVNHHPQVHRNLVTLVKQEPEIKAENEPMEPSRRLCMICMDEKPSSDIFRGTTNCTHAYCTDCTVRYVATKIKENASRIKCPDVECTRLIEPYTCRDLIPKDVFDRWEKILCESLISSWDKFYCPFKDCSAMMVNNENGDANVTQTECRSCHRLFCVQCKVTWHAGIGCDEFQRFGNTKKKSSDEDDALLIQMAKNKQWRRCPSCKFYVDKVEGCQHIKCRCGYQFCYGCGSVWSSSHACQIRI
>gnl_Betvu_v1.2_Bv7_169260_ezym.t1
MDCSSLDLFVDETYLLALINDEPLPNSDEKYAYELQLQEALFSSSSIPKTDDFESLETEDEKQSNPENREIGESSQTQLIFCGICIEFKQNPEIFQGLNNCKHAFCIDCIVKYVVSKIKQKIAFVECPDPKCKQVIELENCSSILPCNVFERWENAVFEAMIPGNQKFYCPYKNCSVLMVDDGEVEVTMSECPSCRRLFCARCRVQWHDGISCEEFERLGEDEREEEDIMVMKLAKDKSWRRCPNCRIHVEKTEGCLHMTCRSGLISCCVFWYIGRVVLNSCLISVLLHL
>gnl_Betvu_v1.2_Bv7_169270_ihzw.t1
MASSNIDLFVDEAYLSALIDDEPLPISDEKYSHELHLQEALISSSSIPQKPLFQSPKTEDKNQSNNVKREIGESSQTQLIFCGICMDYKQNPEIFKGLINCKHSFCTDCIIKYVVSKIKENIGLVECPDPKCKLAIEPENCSGILPKEVFERWENALFEAMIPGYQKFYCPYKDCSVLMVDDGGVEVRSSECQSCRRLFCARCQVQWHDGVTCEEFQMLGKDEREKEDIMVMKLAKDEKWRRCPNCRIHVEKTEGCHHMSCRSVLFNLF
>gnl_Betvu_v1.2_Bv8_191110_kfqo.t1
METRSPFLVEDTLPQFFRTLKPESSSISAKFKSPTVFKPSIQPSSSRDKAMAEDHRQHVVSDILIVDDHIHVSSETENKATTSRNAVIELLDDDYGDNADDDDCVFVKREKISNPSKGNHKKDPIYVEEFIKRERKFDGSRKLGKNCAIEIDDDSIQCVDDYDDDEIRVITVRPFASSSHFSRKRRSLFSGGSRTEIGESSGSKREEIIDVVAEIEPIEEVMFLCDICADSKPQKESFRIKGCTHSYCSECMKTYVASKLQDGVSQINCPVPSCSGILEPEYCREILPFEVFSRWGNLLCESVILASQKFYCPFKDCSALLVDDGSEKVTRSECPSCFRLFCAQCRVGWHEGVACSEYQSLGKDEREKEDIMLRQLAKSKKWQRCPKCKYYVEKSEGCLFMKCRCGIAFCYRCGAINTDHRFHNCKKCGR
>gnl_Carpa_v0.4_evm.model.supercontig_281.7
MNDDERANEDLLLRKLAKERKWRRCPSCNFYVERNGGCPHVTCX
>gnl_Carpa_v0.4_evm.model.supercontig_3560.1
MKDVVDEKLEKVIRESKCLFCHRLFCASYYVPWHLGFECREFQRMNDDERANEDLLLRNLTKERNLRRCSSYNFYVEINRGCPHVTYX
>gnl_Carpa_v0.4_evm.model.supercontig_67.20
MLKEDEGETSHSFCRICLERKERGEMFTGESCGHSFCRECISRHVTAKVEQRIPTITCPAVDCKSVLEPNTCRALIPKSVIDLWEDLLCEQVIKVAERFYCPFKDCSALLVMKEVVEESGETIRESECPFCHRLFCAACKVPWHSGIECEEFQRLNDDERENEDLLLRKLAEENKWRRCPNCNFYVERTDGCPHITCRCNAQFCYGCGVEWTEEHGGCAAD
>gnl_Carpa_v0.4_evm.model.supercontig_67.21
MSSEITTHQVSLMLDELGINEDEGETSQSFCEICVERKENDEMFTGESCGHSFCRECISRHVAAKLEQRITTITCPAVNCKSVLELERCRALIPKVVSDLWGDILCEELINVSERFYCPYKNCSALLVKDVVGENPEVIRESECPFCNRLFCAQCYVPWHSGIECEEFQKLNVDERGSEDLMLREIATKSRWRRCTKCSFYVERIEGCQRMTCR
>gnl_Carpa_v0.4_evm.model.supercontig_953.5
MAKVEQRIPTITCPTVNCKSMLELDTCRALISKVVSDLWEDILCEELIKVSERFYCPYKNCSRWFLKDVVDEKPEKVIRESDCLFCHKLFFAACYVPWHLGIEWEEFQRMNDNERANEALMLRKLTKERNGEGVLIAISI
>gnl_Carpa_v0.4_evm.TU.contig_37198.1
MNTAITCPAVDCKSVLELDTCKALIPKVVIDLWKDILCEEMIKVSERFYCPYKNCSGLLVKDLIDENSGEIIRESVCLFCHRLFCAACCIPWHSGIKCEEFQRLNDGEKENEGVMLNFVIHVEQNRRTFTGFIVQETHKKTYSYDY
>gnl_Elagu_v2.0_p5_sc00004.V1.gene615
MGEPSCTQFIHQVDDVYFSALSLEEEQLFPISDDKRAEELQLQEICMEASQTTEMFQINDCSHVFCRDCLARYLAAKIQEKISTVKCPEINCQGVLEPEFCREMVPAEEFERWENALCESMVLECKKFYCPFKDCSALLVDDGEERVVQSECPNCRRLFCSQCKVAGIRV
>gnl_Elagu_v2.0_p5_sc00064.V1.gene252
MNPTQHDQLDTLVEDRREGRLILQGDGDGDGDGDGSFLSAIAAIDGDELGAEALDNDEKLAQELQLQEVLMASTESTKPQIEPGEPLAPALPCCCEICARPMPSPEVFRALACSHALCRACSDHYIEAELQKDDASSVKCPRASCDSVLEPESYRGFVRPEVFHRWLDAHRRGDQKKSIVLMEQRQSVEQRSDPIFHVSIQGEFDRRDLLQLTNTLLDAVAAPGDGGGDPRGKQLIEFPHSMTEIGQSSNTSQVVDEFYCAICMESKPLHEGFDINGCSHKFCMDCVGLYIAAKVGENSTVIGCPDPGCKDGNLEPEMCRSILQGEVFDRWGVVLCESALGTAKFYCPYNDCSVLLSKEGSNNGGEQVMTVAECPHCKRVLCARCGVPWHEGVDCEQYQQLEEDERGREDLMLRQLARGSKWQRCPKCKFYVEKIEGCGFISCR
>gnl_Elagu_v2.0_p5_sc00064.V1.gene253
MGSYRSIPQVDDLDLSALTINEVNLSEVPDDEKLAEELQLQEVLMSSMMSIETVTKPSCDVCYKANEVDADDRKMKQPIEHPQSVTEIGQSSRAPPVVEEFDCSICMESKPLFESFNMRSCSHKFCKSCLSQYVAASIQENVTSIRCPGLQCMDGVLELELCQPILSKDVFDQWSDMLCESMITKFYCPYGECSFLMEGDEGGGEVVTRSECPSCHRLFCARCRVPWHEGIGCEEFQQLGEGERGREDLMLRELATRLQWQRCPKCKIYVEKTEGCRFMKCRCGHCFCYVCSSSMAPDDHNCYKCMQVRKIETFLAPYQRHRSHGVKLGDYSFVEVAVKLVLPAAGKRKVGIVAPNERTPLLFGRTKTGIIPPFSGKIMERRNYPMHALLGWCATNDNDWPIMHQNGHTCSAYDNIYLERYMPAWLF
>gnl_Elagu_v2.0_p5_sc00064.V1.gene257
MRLRRPNPPPPAAVAGTASIQISHHGGDHDHPIPVHHFSDRGGDRNHPLSIEGHDEKEDRDSAGGNSHDGGERNRPISFEDYNDDVLLQIAIAESLRYHSPPAIIDLEISEGLKQETSCRKGKRPVKEISFIDLDGFEALEHDPDDPRGRRTSGLARRPSKRRCLENSVTDVGESSAAPPTESKVYCSICMEEKIDVESFRMRGCSHLYCTSCVSQYVAAKVEENEILIGCPDPSCETGFVELDMCQLILAPKVIDKWGSRLCEEILEPMRFYCPYNDCSALLIHEGGINGEVIRESECPYCYRLFCAQCKVPWHSDITCEAYQQLGEDEKGKEDLLLMKMAKSQHWQRCPKCKFYVERIDGCAAIPSATGVESKNGNKGKNRASPVAVLPPSIERASRWPDFSSSGSRRTMVPRWSQISGSHPPVNL
>gnl_Eucgr_v2.0_Eucgr.E03579.1
MERHFDLLSEDDLFLSLLFDVPQVSDSEFAEELQFQEVLEVSSVMNMNPSKRNTGSSLSLVVVTEANPNISQMKIIDPVEIGVQKDGGESSESFCEICAERKEANEMLRIGDVCSHSFCSLCISRYVETKVQDSVTAIKCPALECEGVLQINSCRQILPENVLYMWEKSLCEAVFLDSQKFYCPFQNCSALLIKDHDDGQVIRESECPYCHRLFCAECSVPWHAGVLCEEFQLLNEDERGREDLIVRELAKEKKWGRCPKCKFYVERTEGCAHIVCRCQVQFCYGCGSEWTDTHSGCTRN
>gnl_Eucgr_v2.0_Eucgr.E03577.1
MERHFDLLSEDDLFLSLLFDVPQVSDSEFAEELQFQGVLEVSSVMNMNPSKRNTGSSLYLVVVTEANPNISQMKIIDPVEIGVQKDGGESSQSFCEICAERKEANEMLRIGNVCSHSFCSLCISRYVETKVQDSVTAIKCPALECEGVLQINSCRKILPENVLCMWEKSLCEAMFLNSQKFYCPFQNCSALLIKDYDDGQVIRESECPYCHRLFCPECSVPWHAGVLCEEFQLLNEDERGREDLIVRELAKEEKWGRCPKCKFYVERTQGCAHIVCRCQIQFCYGCGSEWTDTHGGCTRN
>gnl_Eucgr_v2.0_Eucgr.E03050.1
MERHFDLLSEDDLFLSLLFDVPQVSDSEFAEELQFQEVLEVSSVMNMNPSKRDTGSSLSLVVVTEANPNISQMKIIDPVEIGVQKDGGESSESFCEICAERKEANEMLRIGNVCSHSFCSLCISRYVETRVLDSVTAIKCPALECEGVLQINSCRQILPENVLYMWEKSLCEAVFLDSQKFYCPFQNCSALLIKDYDDGQVIRESECPYCHRLFCAECSVPWHAGVSCEEFQLLNEDERGREDLIVRELAKEEKWGRCPKCKFYVERTQGCAHIVCRCQVQFCYGCGSEWTDTHGGCTRN
>gnl_Eucgr_v2.0_Eucgr.E03591.1
MGYGAAFDLLSQDDLLLSSLFDESEDHRHQKTVTPQVSDPEYAQELQFQEVLELSCVMSMNPAKRDTGSSSSSVVVTEANLNPGQVKIIDPVEMGVREDGGESSESFCEICAERKEADEMFRIRTACSHAFCSLCISRHVETKVLDNVTTIKCPGLECEGVLEIDSCRQILPENVLSVWEKSLCEATFSEMEKFYCPFKNCSALLIKDCDDGKVIRDCECPYCHRLFCAECSVPWHAGVSCEEFQSLNEDERGREDLIVRELAKEKKWGRCPKCKFYVERTQGCPHITCRCQFQFCYGCGSEWTQSHGGCARN
>gnl_Eucgr_v2.0_Eucgr.E03590.1
MKRHVDLLSQDDLLLSSLFGEREDDRKKKKATPEVTDPEFAQELQFQEVLEVSREMNIKPSETTIGSSSSSVDVTEANPNPNQMQIIDPVEMGVQKDDGDSSESFCEICAERKEAKEMFSIRTMCSHTFCSLCISRHVETKVLDNVTTIKCPGLECEGVLQIDSCRQILPENVLYMWEKSMSEAMLLESQSFYCPFNNCSALLIKDNDDGQVIRECECPYCHRLFCAECSVPWHAGVSCEEFRSLNEDERGSEDLMVRELAKEKKWKRCPNCKFYVERTQGCAHITCRCQFQFCYGCGSEWTQTHGGCGRN
>gnl_Eucgr_v2.0_Eucgr.E03058.1
MGYGAALDLLSQDDLLLSSLFDESEDHRHQKTVTPQVSDPEYAQELQFQEVLELSCVMSVNPAKRDTGSSSSSVVVTEANLNPGQVKIIDPVEMGVREDGGESSESFCEICAERKEAEEMFRIRTACSHAFCSLCISRHVETKVLDNVTTIKCPGLDCEGVLEIDSCRQILPENVLSVWEKSLCEATFHELEKFYCPFKNCSALLIKDCDDGKVIRECECPYCHRLFCAECSVPWHAGVSCEEFQSLNEDERGREDLIVRELAKEKKWGRCPKCKFYVERTQGCPHITCRCQFQFCYGCGSEWTQSHGGCARN
>gnl_Eucgr_v2.0_Eucgr.E03057.1
MKRHVDLLSQDDLLLSSLFGEREDDRKKKKATPEVTDPEFAQELQFQEVLEVSREMNIKPSETTIGSSSSSVDVTEANPNPNQMQIIDPVEMGVQKDDGDSSESFCEICAERKEAKEMFSIRTMCSHTFCSLCISRHVETKVLDNVTTIKCPGLECEGVLQIDSCRQILPENVLYMWEKSLSEVMLLESQSFYCPFNNCSALLIKDNDDGQVIRECECPYCHRLFCAECSVPWHAGVSCEEFRSLNEDERGSEDLMVRELAKEKKWKRCPNCKFYVEKTQGCAHITCRCQFQFCYGCGSEWTQTHGGCGRN
>gnl_Eucgr_v2.0_Eucgr.C03191.1
MATEEFAVEVADADRCDVPASRFAPIAAGGDAKPDATSVEQYTEDGGLYDAIAASLLQSRSKRLNEGGGGGGGDGDGDGEVRVPDRVPAGTPSSSSRKRKKRPCSGSSVAEPGQPSNSEPDPSFVCEICAVPRTKKVLFRIAGCGHACCGGCVTEHVASKLRDGVTRVDCPVSGCGGVLEPACCSSMLPPEVFDRWGNALCEALISEAERFYCPFTDCSALLIDDGGAVVRESECPDCRRLFCAQCRVPWHAGLECQEFQGLDEGEKGREDTKIELAPSSSSRKPKRKRKPCGRSLVIEADQPSNSEPNPSFICEICVEPRMSSDLFRIKRCSHAYCNDCITRFVTSKLLDNVMQIECPVSGCVSNLEPEDCRSILPSEVFDRWDDALCNALILEGERFYCPFKDCSALLINDGGVVVRESECPNCRRLFCAQCRVPWHAGVECQEFQEFQELDEGERGRKDTKIELAPSSSSRKPKQNKKPDSEPLVIEADQPLNSEPDPSFICEICVEPRMNGDLFCIKNCSHAYCNDCITKFVTSKLHDNVMHIDCPVLGCGGVLEPEYCRSILPPEVFDRWGNALCEALILEAERFYCPFKDCSALLINDGGAVVRESECPNCRRLFCAQCKVPWHAGVECQELNEGEREREDIMLMKLAEKKHWRRCPKCRFFVQKKSGCAFVKCRCGVEFCYRCGAEAKLSHYCNNCRC
>gnl_Eucgr_v2.0_Eucgr.C03190.1
MATQEAEVVDVDLYDAPESRFAPVAGGGDSKSNAIFVEQYDEDRDLYAAIAASLIQTTPRSFNEDGDDVRVLDSLPAGTRSSSSRKRKKQYSGSSVTERGQSSNSKPDPSFICEICVEPKMGGELFRIKGCSHAYCNDCVTKYVTSKLHDNVTRIGCPVSGCGGVLEPGYCQSILPSEVFDRWGNALCEALILEAERFYCPFKDCSALLIKDECAAVLRESECPNCRRLFCAQCRVPWHAEIGCKEFQGLKEGEREREDIMLKKLAESKHWRRCPKCSFYVQKISGCQDVRCRCTGSSHLLHSPSSSLSYLCTTDVVSR
>gnl_Eucgr_v2.0_Eucgr.C03193.1
MAAEKVAAVEVVDVDRYDAPASRFGRIAAGGSTKSDAISVEQYTEDRDLYEAIVASLLQSRPRGPSDGEGDGDGDGEDVRFLGSVPAGARLPSSRKRKRPYSGASVAEPGQASNSQPDRPFTCEICVETRTGGDLFRIKGCSHAYCNDCVTKYIASKLHDNVTRIGCPVSDCGGVLEPEHCRSILPPELFDRWGNALCEAVISEGEKFYCPFRDCSALMIHDGDAAAMTLSECSNCWRLFCVQCKVPWHAGVECQEFQGLKEGEREREDIMLKKLAESQRWKRCPNRRLMVARL
>gnl_Eucgr_v2.0_Eucgr.H00334.1
MRILWFRLNFGRPKLFRAAPTAYCKICTEHVQLTSSFKATAQCEEHSFCSRCLSSHITWSIGEGVANVRCPGLNCQARLDPLRYRELLSSESFLRWCDLLCESHIGGFSKCYCPNSNCRELIVDECGCSGIAKRFDCRKCRQSGCFQCASAWVEGHRCSRTHDEGLILLERLAKMKKWGRCPNCRMYVEHCDGCNMIRCRCRTLFCYVCGQNITRSLCSCK
>gnl_Eucgr_v2.0_Eucgr.I02157.1
MEIHRLHVDDFYFSALYDEEEIFPISDEKYALEVQLQEVLMGSSNISSRRNATVQFCTAEIASLENSEAAKCSWVFCHICMEEKSSEEMFKGLRCSHSFCMECMGQYVALKIKENEPTVTCPDVKCKSVLEPQVCRSILPREVLDRWENVLCESAILGSQKFYCPFKDCSAMLVDDGVEVVTESECQICRRLFCARCKVPWHAGMECEEFRMMKRGAREKDLDDMMTKLAESNRWRRCPSCKFYVEKVDGCQHISCRCGHQFCYSCGRSLRGHHSCVS
>gnl_Eucgr_v2.0_Eucgr.G00196.1
MPQSLNEEDGNGDESVPTEAWSSLRKQKPYSEASHASNSKPNRFICEICFHRRMSANLFWIKGCSHAYYIHCIAKYAISKLDNNMTRIDCPVSGYDGVLETEYCRLILSPEVFNHWGITLCRAGILEDKRFYCPHKDCLALLIYDQGMMVVMEWECPNCRRLFCAQYNVSWHARMECHEF
>gnl_Manes_v6.1_Manes.04G097600.1
MANENVSHLDSVDDFFTSALLILDNEENQEDVFSLYAEELQLQETLMGSVIVSQRQMGNPSSALMIEPPREHNLEEAGQSSSLSFCDICTEMKESNRMFATERCAHSYCSECISKHVAAKIEDNITKVTCPGLNCEAVLELETCRVKLSNKVIDLWEEALCKELISASQRFYCPFRDCSAMMVADSEGESIKEAECPFCHRSFCAWCCVPWHSGVECEVFQKLNEDERGREDLMVMEIAKEKKWSRCPNCKFYVERTEGCPHITCRCSFQFCYGCESEWTETHGGCRRE
>gnl_Manes_v6.1_Manes.04G097500.1
MGKENVSDLDFADDFCISALFVLDSEEHQEGVVSFPDDIFAEALQLQEALMKSVINSQMKMTNPSSVLMIEAPPEQNLQESGQSSSSFCEICAETKESNQMFATERCAHSYCYDCITKHVATKIQDSITKFTCPGLNCKAVLELETCRVKLSKGVIDRWEEALCEELISASQRFYCPFKDCSAMMVADSEGESITEAECPFCHRLFCARCHVPWHSGVECEVFQKLNEDERGREDLMVMEIAKEKKWSRCPNCKFYVERTEGCPHITCRCSFQFCYGCESEWTETHGGCQRE
>gnl_Manes_v6.1_Manes.04G038300.1
MGNKLQKPQEIERVGEHEQEEEDSNFTCEICIEPTESNRKFKNGGLCCHPFCLDCISKYINVKVEAITGNIECPGLNCKHALDPLSCRSIVSKQLFDKWCELLCDSVVLSFERCYCPYRDCSALVLNECKDKLKKIKCPNCKKNFCFRCKLPWHAGYQCNESGQLRDSNDILIGELIEEKKWTRCYNCGHSVERVSGCRDIKCKCGVRFCHQCGGRFHLGPCKHKCCGDAFCMLLFLAMLIVFSYLLYHQVNLISPSNK
>gnl_Manes_v6.1_Manes.04G097700.1
MEKENVSDLDFVDDFFISALFVLDNEEHQEDVFSLYAQELQLQETLMGSVIISQMEMSNPPSALMIEPPPAENLQEAGQSSSLEMCFCEICTETKESNQMFTTERCAHSYCSDCIGKHVAAKVEDSITKVTCPALNCEAVLELETCRVKLSKEVIDFWEEALCKELISASQMFYCPFRDCSAMLAAGNEGEAITESECPFCYRLFCARCCVPWHSGIECEVFQELNEDERGREDLMVMEIAKEKKWSRCPNCKFYVERTEGCPHITCRCSFQFCYGCESKWTENHHGCSRD
>gnl_Manes_v6.1_Manes.04G097800.1
MAKENVSDLDFTDISALLVPENEEHQGDVFSLYAEELQLQETLMGSVIISQMKMSNPPSALMIEPPPAENLQEAGQSSSLEMCFCEICTETKESNQMFTTDRCAHSYCSDCISKHVAAKIEDSITKVTCPGLNCETVLELETCRVKLSKEVIGVWEEALCKELINASQRFYCPFRDCSAMLVADNEGETINVAECPFCHRLFCARCYVPWHSGVECEVYQKLNEDERGRDDLMVMVIAKEKKWSRCPNCKFFVERTEGCPRIACRCGFQFCYGCESPWTSYETHGQCERK
>gnl_Manes_v6.1_Manes.11G071600.1
MANENVSDLDFVDEFYFSALLDNEEQHEVFPVSDAKYAEELQFQEALMGCVIISQMEKNNPSSVLMIEAAPEPNNLEAGQSSCSFCDICVERKERNQMFTTDSCVHSYCSDCISKHVATKIQDSITIVTCPGVDCKAVLELETCRVKLNKGVIDLWEEALCEELFSGSQRFYCPFKDCSAMLMVDNGGEAIREAECPFCHRLFCARCYVPWHSGVVCEEYQRLNEHERGREDLMVMELARDNKWTRCPRCKFFVERTAGCPHMTCRCSFQFCYGCGVEWTPSHGGCQRN
>gnl_Manes_v6.1_Manes.03G045200.1
MEIQQIAVCLESQCIPMSQEQEQQEQGKEEPRKKPKVEKPEMIEIVNLDDDADDGFFYAPISIKGNTKRTAISVEQYSEEMELNLAILASLKPTTKTNKQEYFVHLSYGIHDYYYVDDVDGGVDDDIKVLYFRPRSSTSKVGRKRFKNSMSESGQSSKPKRDPEFVCEICVEPKTVDESFNIKGCTHAYCRECMAKYVATKLQDNISNIHCPVSGCSGLLEPEYCRSILPEEVFDRWGNALCEALIIGCQKFYCPFKDCSAMLIDDGGEIIKESECPNCCRMFCAQCKVPWHSGIQCQEFQELHKDEREKEDIMLMRLAENKHWRRCPNCRIYVERTQGCRYMKCRCGAAFCYSCGFAKISSNSHYCNYCKG
>gnl_Manes_v6.1_Manes.03G045100.1
MGNRVATMSYKFRRRHKKPKGVVEFKVISKPIVQKHHSNDEEVFFTPKSYHSEDEEDQQNKDNMKISEELLSLDSQIDIPTFVCEICVESRALNDSFSLMGCAHFYCTECTVRYVSSKLDDNLTSISCPVSGCEGVLEPDYCRNILPKDVFDRWGVALCESVIDNSQKFYCPYEDCSVLLINDTGGHIENTVCPFCEREFCVKCKVPWHPEINCKKFQKLKKKGDDSLFVDLAKRKNWRRCPKCKYYVERSLGCFYMKCRCGHAFCYRCGARSSTTSHSCPKCKH
>gnl_Medtr_Mt4.0v1_Medtr3g462570.1
MKTKSLSKLIKQAITQTNKQIQIKPEKDKSKTKTAIEQGQSSKICCGICFDSVTNSNMFSTGLCNHPFCTKCISKYVKIEIKEKVVKIKCPDPECSVELKPEHLQCILPKKIIVDWESANCEASIALKEKFYCPYKNCSLLLVNDEAGRAITSCECPYCHRLFCAQCKVPWHGNMNCQEFEKSEIGQGLKQSDRKFLELAKREKWKRCPKCSMHVQRTTGCEHMRCRCGCHFCYICGRDWDGFHTCNHRAREFRNKLVLYSFGISDSLQVQELQTNALSCTILLIKKLFGRINPRLYVILWVSKILPSFILVSKIRHVDIEPILWNFGYFYVSTDFCVLRNLIYFLIPSFKFWEIHCWIITIAQAQLECRNITRMLAWILEFAPPKILGSIPSSVNFVFPNKKKKLFKKVVVDWESAIYESSIVLRQKIYCPYKNCSLLLVNDGLEGVTSCECPSCHRLFCAQCEVPWHADKKCRQFQKSKKVLGEKQLDKKLAQLAKTEMWQKCPRCSIHVEKTLGCDFMKCRCGCYFCYTCGKKFKEFHFANHGKEHVTGSKTNENIRVLGSLCGKNAGSSICW
>gnl_Medtr_Mt4.0v1_Medtr3g462430.1
MKSSKSLSVTLIIFRRACSVHNGVLGSYPKHRNWVGATRLDAYDEKKKKKKQDSPEKKEKHRLFSAPLVIKEPSEHDSDTKQKKLKRKSTSESYDEKMKKPLIIDDEPEEFTTDLWELAKYESKIALEQKTYCAFKDCSVLLVNDNDKGDVLTSCECPSCHRLFCAQCKVPWHAEMNCQEFQDLKRDKNEIDLDDKFLELAKINKWKRCPNCSIYVKRSSGCEHMKCRCKCNFCYLCGKKWKHGHLCKKRKHF
>gnl_Medtr_Mt4.0v1_Medtr3g055420.1
MAVNVMSSSPKLKSSETSNHVPSLLANFLLRCCKQKQNCLPMKHTCGICFDLKTNSDMFQTTKCNHFYCLDCIRKYVTFQISNYLVKVKVITCPSPNCFVELKPKQLQHILPKQVTFRWRSLICESSISLKFISYARKLFQNFKLDKSLVKLAKKERWRRCPKCSFYIERSEGCDNMLCRCGCRFCYNCGRKHANGHARTCYSSYF
>gnl_Medtr_Mt4.0v1_Medtr3g462500.1
MKRSLSACNRMKRKSHSEINDQKKKKPALTPVRSSSQSLIFDSKPEKLFTKTIGGESSRSLCGICFDLKTDSDMFKRKSCNHLFCVECISKYVVSQINNNVVKVTCPTPNCFVKFEPRHLKHILPREFIDRWELAVYESKIALDQKTYCPFKNCSVLLVNDNNRGVVLTSCECPSCHRLFCAQCKVPWHAEMNCQEFQDLKRPKKEQDLDDKFLELANRKKWQRCPNCSIYVKRSDGCVNVTSATIVGRNGSMGIYARRENIDDSPILEVTLHTLN
>gnl_Medtr_Mt4.0v1_Medtr3g462590.1
MSQNYRLPMTPSHFANETQSFRNRKSLLEDRAANKTLGPKKIMSQNYSLPLTSHFANETQSSRNRKSLLEDHGEEKKKQATTRTIICQGQSSKSFSCGICFDSVTVSKMFTTSSCNHPFCTNCISMYVDVQRKENVVKLNCPNPDCSVELKPEHVESIIPKQVIVEWESAIYESSIAMMQKMYCPYENCSLLLVNDEVEVVTSCECPSCHRLFCAQCKVPWHTNMNCQEFQEWKDNQDEEQLERKFLELANSEKWQRCPKCSMHVQRNGGCEHMRCRCGCNFCYNCGSDWIYGHTCNTPS
>gnl_Medtr_Mt4.0v1_Medtr3g055430.1
MPLVDVMDELILENTNDNAISILEPVQSDNVNVESRFTRPNLATLEHMETIASIAHNDLETNDQKVDFGIPFTTYISKRVSDILILELLQKVTEKVMDVRISLITTNRLYLVSYGKLVITKLSFLVLPGKKYLSKQLSSSANFHEASIEPSDKQSCGICFELKTYSDMFQTTKCKHLYCLDCICKYVTFQINNNLVKVITCPSPNCFVQLKPNELQHNLPKQVTFRWESLIYESSITFKFMSYARKLFQNFKLDKKFLELAKRERWKRCPSCSIYVERINGCNHMMCRCGSDFCYKCGVTLKYCECMRARFNVRPSRINFGEKLLGGCHATFTIWKARDGELEIKNKIKSSLCKI
>gnl_Medtr_Mt4.0v1_Medtr3g462560.1
MKAKSLSEDRDDEKKENKQATTRTNKQIQIKPKENKNNTNTDIEQGQSSKIFCGICLTNSNMFSTGLCNHPFCTISISKYAKIQIKEKVVKVKCPDPECSVELKQEHLQSILPNEIIVDWESANCEASIALKEKIYCPYKNCSLLLVNDEAGAVTSCECPSCHRLFCAQCKVPWHANMNCQEFQNSEIGQGLKQSDRKFLELAKREKWKRCPKCSMHVQRTTGCVAVTSATCVAGIGIGIILAIKIQGTMNT
>gnl_Medtr_Mt4.0v1_Medtr3g463310.1
MKLSLFGKKDSSKQISSDAHEAKKTCGICFDTKTDSDIFNIRSTILKRRKCNHLFCVDCICKYVEVQINDNAYKVLCPSPNCFVKYKPKHLKHILPKQLIVKWEFLASELSKPSEPKTYCPYANCSVLLGKENDIGREFNSSSRCPSCHRQFCAKCKVPWHAGMNCQKFQQFKRNDKNDLDKKFLVLAKEQQWKRCPNCFMYVKKSAGCSLMKCRCGCKFCYKCGKKRSFTSAHTCK
>gnl_Medtr_Mt4.0v1_Medtr3g462530.1
MKTKSLSKLIKQAITQTNKQIQIKPEKDKSKTKTAIEQEKVVKIKCPDPECSVELKPEHLQCILPKKIIVDWESANCEASIALKEKFYCPYKNCSLLLVNDEAGRAITSCECPYCHRLFCAQCKVPWHGNMNCQEFEKSEIGQGLKQSDRKFLELAKREKWKRCPKCSMHVQRTTGCEHMRCRCGCHFCYMCGRDWNWYHTCNQNPRRNAPKVNAYTVHRKNQYKANLRNQINAKIELKPPTNQHKPKVAKTSPSNVNGHKNKIQIPIVRFSHQIRSKKTITPTETPKPLTTVLHILIATTEPNSSTHSDSIIQKT
>gnl_Medtr_Mt4.0v1_Medtr3g055400.1
MAVNVMSSSPKSKSSETSNHAPSLLANFLLRCCKQKQNCLPMKHTCDICFDLKTNSDMFQTTKCNHFYCLDCICKYVTFQINNNLVKVKVITCPSPNCSVKLKPKQLQHILPKQVTFRWESLIHKSSIPFKLMSYGRKLIQNIELDMKFLELAKRESWKKCPRCSFYVERINGCNHMMCRCGCDFCYNCGSGLRKKMCGCD
>gnl_Medtr_Mt4.0v1_Medtr3g463280.1
MAAILGRKKSSKKVTSHTHAAKKQCGICFELKTDYEIFSIRSTILKRRKCKHFFCVECICKYVEVEINENPLKVMCPSPNCCVKYNPKHFNHILPKKVFDKWEYLISEFSIPSEKKTYCPFENCSVLLDKEDLIEKDVDKCSSKCPSCHRRFCAKCKVPWHGGMSCERFQAIKRSNPNDLDTIFLELAKSEMWQRCPHCSMFVKRVHGCSYIQCRCGCKFCYDCGKKRPFAYVHICKDPNVCSTYLSSTIDWLLLIGFFGSLSEVN
>gnl_Medtr_Mt4.0v1_Medtr2g044250.1
MVLDNIKKKRRRSSFHGRRPTLSIFQHPKYLCYHLPFICRRRKGLNRKGNNNTEKGECASSSKDELFFCEICTDMKTMKDVFCINGCSHSYCSDCVAMYIGSKLKDNIINIRCPFSGCSGLLESDYCQSILPAEVFDRWGNASCEVLIDDSEKFYCPFADCSALLINDETEAVMKAECPYCERMFCAQCKVPWHEGIECSEFETLNADEREKEDVMLVGLAKDKKWMRCPNCRIYVAKSHGCNSMKCRSLKEAKLSNNFQF
>gnl_Medtr_Mt4.0v1_Medtr2g044260.1
MAPESRARKKRNIAPAEVMDFKSFRSLGKRPIPDVINLFDEEDEGINIFNFTPKNNSYTKPKTNNLEKGESSNSSITPFVCEICTDTKTMKDAFYISGCSHAYCSDCVVKYINSKLEDNIVNIQCPVLDCEGLLDPQFCRPILSDEVYDRWGLLFCEALFKVSKKFYCPFADCSALLINDRRNPVKNSECPNCNRMFYAQCMAPQHDVCARCKVPRQQGIECSEFEKLNVDRRKKEDDMFMCFAKDTEWRQCPKCRIYVAKSEGSIDMTCRLSFLFNILLVISLFFE
>gnl_Medtr_Mt4.0v1_Medtr2g044240.1
MGNKVCMLNCACVPIKTTKKRKTIKQNLSTPTSFPNPSTNFTLDEYFANNEITIPTPLPIKEVPFYDCEICCESKPLNDSFNIQGCTHFFCTKCTIKYIVSKLQENKLNLNCPESSCSGVLNAQYCKPILPNKVLDWWEKSLSESVIPEENKFYCPFYDCSALLISENNQKSEVIAQCICPHCKRIICVQCKTPWHQEMSCEKFQKLKHSDDELMFDLANRRKWKKCPLCKQFIEKSEGCNHMKCRCSHKFCYECGRGIDPPHKDCNH
>gnl_Medtr_Mt4.0v1_Medtr2g044420.1
MGRETPRKRDGRSGDSHSHSTPEVIDLETFRFSGKRPISSVINLSDEEDEDVKIISFIPKTIPSTKRKRNNIEKGESSNSNNTPFVCEICTDTKTMKDAFYISGCSHVYCSDCVAMYIGSKLEENIVKIQCPFPGCKGSLEADFCRSILPAKVFERWGKALCEALFDVSNKFYCPFPDCSALLIDDGTEAVRNSECPNCNRMFCAQCKVPWHEGFKCNKVEKLNADETKKEDVMLMRLAKKKKWMRCPKCRIYVARSMGCDHMVCRLHFYIISLSL
>gnl_Medtr_Mt4.0v1_Medtr2g044290.1
MAPGSSSRRRNKAPAEVIDLESFRLSGKRPISAVIDLSDEEDDDIKIINFIPKNTPYGKRKRNKFDKGESSNSSITPFVCEICTDTKTMKDAIYISGCSHAYCSDCVASYIGSKLEDNIVNIRCPFPKCKGSLEAEFCRFILPAEVFDRWGQGLCEAMFDVSEKFYCPFADCSALLINDGIDTVKNSECPNCNRMFCAKCKVPWHEGIECSEFEKLNADERKKEDVMLMRLAKDKKWRRCPKCRIYVAKSEGCNSMLCRFSF
>gnl_Medtr_Mt4.0v1_Medtr2g044360.1
MKGAFYIGGSSHAYSSDCMAKYIGSKLEDNMVNIRCPISKCRGSLKAKFCSSIFFRRECFALLINDGTEVVKNSICPNCNRMLCAQCKVPWHEGIECSGFEKLNTDRREKEDGMLTRPAAKKIN
>gnl_Medtr_Mt4.0v1_Medtr2g044440.1
MSVKTTTTTRDSVVVPPSTSTTEVIDVETFQFSSPIATTTSDVINLSDIEEDDDDDVKILNFVPKNTSFGKRRRVKLEKGESSKQNSNPNEVPFFCEICTETKTTKEAFFITGCNHAYCSDCVVLYVRSKIEENVINVRCPESGCSGLLEAEECRAILPVEDFDRWGKALCEAMFDVNEKFYCPFPDCSALLINDGTEAVLQSECPNCRRLFCAQCKVSWHDGIGCSEFQKLNADERGKNDIMLMKLAKEKQWKRCPNCKYYVAKSEGCLYMKCRYLSFITSLQLLSISTC
>gnl_Medtr_Mt4.0v1_Medtr8g022900.1
MEIGKFLSKDLVGHSLSFLLVWTLISRALKQAQKEILKQEQEEPLILRAFKQAQKKISQLKPCGICMENKPIEKMFKSRNCSHSFCEDCVARFLAVKIQEKKATIKCPDPNCNSNFDTQQCISIIPKDVFERWGDALVDSMFGSKKIYCPFKDCSAMLVNDGNEVVRITECPHCHRLFCAQCQVPWHTEVDCREFQILKKGGPRKDLDLMALELAKKKKWKRCPRCNFYVEKKGGCNHIRCSYKVFVILCGHQFCYGCGSKWKNNFHECA
>gnl_Medtr_Mt4.0v1_Medtr5g078410.1
MSPISLSANGTHISMKRESLAEDYADKKKKPPHKFMLKIKSSPLVFPAISLSAYGKKIPVNRHSLAEDNEKKKPMKATTNRQHQPLSAKGSQNTVKRNSLSQDLDDEYEENKKATTGNNKQVQIKPERNRNKIKIIFLLKRKTKTVIEQGQSSKIFCGICFDSVTDSNMFSTGCNHPFCTKCICKYNVPYVELKPEHLQYILPKKIIVDWESANCENSISLKDKIYCPYNNCSLLMVNDAACAVTSCECSSCHRLFCVQCKVPWHTDMNCRQFQKSMSENQLDKNFLKLAKREKWQRCPKCSMHVQKTGGCMHMHCRCGFHFCYMCGRHWQQGHTCKHTR
>gnl_Medtr_Mt4.0v1_Medtr5g062990.1
MQQNYSFPITRSRSAYYGRPITRSLTAAAAANHGPPMSFSHSSTRKQNSTKRKSRSENHDDGKKKKKKQATTSTNNKLIQNKPEEETNKTNTVMEQGESSKSFNCGICFDSVKNTNMFTASSCNHPFCTNCISKYVAVQREKDVVKVNCPEPECIVELKLETLQYFLPKKVIADWEYAIFESSIYTKQIFYCPYNNCSLFPSKKKKNCSRLMVEEGVTSCECPSCHGLICAQCKVPWHSDMNCQEFMDEKHMDMKFLELAKREKWQRCPRCSMYVQRRDGCKQMTCRCGCPFCYRCGKDRCYGQTC
>gnl_Medtr_Mt4.0v1_Medtr0777s0010.1
MTCSLSKKDRNSDAKTKAACKISITKLKKIISLPDSNAKEKKPNMMKRKSLSEGYDEKKKKKKKKQDSHEEKEKHNSFSAPLVIKEQSEHDSDAKEKKPHMVKRKSLPDGYNEKKKKKKQESPEKKEKHRSFSAPLVIKEPSEHDSDAKEKKPYMLKRKSLPDGYNEKKKKKKQESPEKKEKHRSFSAPLVIKEPSEHDSDAKQKKLKRKSTSESYDEKMKKPLIIDEEPEEFTTKMLIGESSRSSCGICFDLKTDLDMFKRKSCNHLFCVDCISKYVDSQLNNNVVKVTCPTPNCSAKLLPRHLQHILPKEFIDRWELAKYESKIALEQKTYCAFKDCSVLLVNDNDRGEVLTSCECPSCHRLFYAQCKVPWHAEMNCQEFQDLKHNTNEVDLDDKFLKLAKRNKWQRCPNCSIYVKRRSGCEHMKCRCKCNFCYLCGKKWKHGHLCKKRERLLG
>gnl_Medtr_Mt4.0v1_Medtr1g105465.1
MAQQASSSFIGLDTVDDLYFSIVFDQETDPVFVSDDKYAEALQFQETLMASAITSHQNHSSSFSSSPPPFFPCVASSSKTVDDELLFNETLMKSLVISQNASSSTSPPLLCVASSSEVVDVAAVVKTEQAKVFTQETDEPSSITVCEICAETKTTDEMFRNLRCYHSFCSECVVKQVATKIQDNITNVSCPGLNCKGVLELESCRSLLPKELIDRWNDALCEAFFLAVPKFYCPFKDCSAMMLDENEDGQDIRESECHVTWHPRVGCEEFQTMNVDERGREDLLVRELANKKKWKRCPRCRFYVEKNDGCLHISRAGANLSFAMRVVQDGHLLMVVVKEIR
>gnl_Medtr_Mt4.0v1_Medtr1g105450.1
MPLLPKELFDKWNDALCEALFVTVPKFYCPFKDCSAMLLDENEGVEDIRESECPFCHRLFCARCHVPWHPGIDCEEYQTLNADERGREDLLVRELANEKKWRRCPTCKFYVEKTEGCLHITCRCRFEFCYACGEQWTSTHGGCQPS
>gnl_Medtr_Mt4.0v1_Medtr1g105460.1
MAQQQSSSFLGPDTVDDFYFSVVSDDEIDPNVPVSDDKYAEALQFQETLLASVITSHQNPSSSSFLAPPHSLPCVASSSKTVSEELQFHQTLMQSPPLHCVASSSKSIEVGIVIKADEPYCYHSFCSECVVKQVATKIQDNITNVSCPGLNCKGVLELESCRKLLPKELIDKWNDALCEAFFLTVPKFYCPFKDCSAMLLDEDEGREDVRESECASCHRLFCAKCHVPWHPGIGCEEYQKLNVDERGREDLLVRELANKKKWKRCPRCRFYVEKRDGCLHITCRCKFEFCYSCGAQWTSSHGGCQRN
>gnl_Medtr_Mt4.0v1_Medtr4g063810.1
MEGTSPSSTADDFYFSAIHDKEIFRISEETYAEELQIQEALLFSTLMSNTTIDVKNEIQVVDAKVDLKQKQKEAFVGESSSSSSQLKQSYCAICMEAKPVEEMFQNQKCSHSFCEDCLGRYLAAKIQESISMVKCPDPKCNDILEPHDCSSILPKDVFDRWENALCENMVLGSQKFYCPFNDCSAMLLNDEKGIVTASECPHCHRLFCAQCKVSWHIGVDCKEFLSLKDGERGREDLMAMELAKNKRWKRCPKCGFYVEKIVGLFAMLGDIGDRSRISLIPLGLCRGQGSNPGHPTSPHLIVSFSY
>gnl_Medtr_Mt4.0v1_Medtr4g063815.1
MEGTSSSPTTDNETLLDDFDSLALHAEEIFPLFDEEYADEIQLPAVHANVDTETNLKPVESKPAAEMFENQNCSHSFCEGCVGSYLAAKIQENIAMVKCPYPNCNGILEPHNCSTLIPKDVFERWGKALCENMVLDSQKLYCPFNDCSAMLVNDEEEVVTVSECPHCNRLFCAQCKVSWHSGVDCREFQSLEDGERGRKDLMAMELAKNKRWKRCPKCSFYVEKIEGCTRISCRCGNQFCYGCGSTWNTDSHYKCATG
>gnl_Mimgu_v2.0_Migut.N02823.1
MKIVSNQSVQTMIAAAKRPFAAVNWPPAVKFPANFEAFISVCRQISTLVWLEYAVSIISFILYSASTFIAVTVPAWVFSYPTRKKKFDKPVIPAAAQFVAEINGESSDEARIDLQPLAEDDQKPVIPATAQFVAEINRESSDEEGIDLQPLAEDELSRQISHETVTPPDDELTNYDAEEIHLQETVLASILPSPSFLLEEEEPIVETSSRSFCEICLEEKASWQMFENDRCPHSFCYECTISHIISKIQDKANEIPCPAINCKAVLNSDSCRQIIPQKALVQWDEIHCMSLILDSQKLYCPFLDCSALFVNEFGGILGEIECLVCKRRFCGECMVAWHSDFTCKEFQKVYAKKGGKSDKIVKMLAKKRNWQKCPKCKMYVEKAEGCLHITCRCKYEFCYRCGSKWSESESHGNCKQKSRCCIFF
>gnl_Mimgu_v2.0_Migut.N01265.1
MGNTLQTLPQIPPPPPPPRPDEQEEEELQERRPEVGNREFTCEICIEPASIRGKKFRNGGRCSHPFCTDCVVKYIRVQLEDNNAARINCPAPNCGHALDPRACAPLVGDALFVRWCDVLCEAAIVGSDRCYCPYRNCSALILNECGGVVKKSTCPSCKRCFCFQCKGVWHAGFGCEESGEIRDTNDVAFGRLVERRKWNRCPRCRHFVELREGCKIVKCRCGISSCYKCGKLVNQHWCSCDKTSRCCEWTFKICIVLVVCFTFTMFFMAWQSKTTR
>gnl_Mimgu_v2.0_Migut.D01143.1
MIILLKIAAEAFRSLVFSPQPQNPAAQQNSDGRATTVFRAETRNSRPSQLLIIQAQNLINFRQINIYHDSYGAAATGQHIGSTVVFLLFSAGVFAYQKITAETTHHSAGEEETLSEPIAAAAAVTFTCEICADEKPLTSFRILACNHWYCSDCITKYISSQLLENNAAAISCIAAGCDEHLDPYQLRSILPENVFVRWCDALCEASIEEEDKYYCLYKDCSAFLINDSESRKEIIAQAKCPACGRCFCVTCKVQWHEGFLCEEFQKLRVDERSNEDLMLMNLAKENKWKRCPLCQIFVDRSEGCLFMKCRCGYTFCYNCGAPLKQHYCTNCKH
>gnl_Mimgu_v2.0_Migut.D01155.1
MEILSSIFDYEYDYRYYNSIYAEERQLEEALAASLHISSPPTNHHHATSSSSNHHHATSSSRNNQATSSSSSRTTSCEICTEDRRKSDMHKTEGCNHSFCYDCISKHIQYKLQQNIVPVTCPYPDCPNIIQPNNNNNNNNNGSSLIRSKIPQEVLDRWEKATIESIILASSDEIIHCPYEKCSEILVIENGVNVITETECPRCHKLFCAKCRVSWHYGFSCRDFQRLNRNDRDKRKLRLLAKENKWKKCPNCRVFVDKTEGCVHITCRCKFEFCYVCGKRWKESHWNTCKE
>gnl_Mimgu_v2.0_Migut.D01161.1
MEALTCDEDDYYTSLLLMEDSQIFEKKNTFFSDNDGDEDFAQKLQLQETLISSFTTSSQKPQRNTSSIEVGESSSSSKKRRRLKEEKESSSPSKKRRRSKEEGESPRRSSSTSSRHKFCTECISKYLTTKLKRGKSPSIACPGPDCEGILGIEECVGGVVPKEVVTLWDEVICESVIIPSSQRFYCPYKNCSALMMNDSDTRNTMREAECPSCRRLFCVKCNVPWHSGFECGDFSRMRESESEREDLKLHALAKKKKWRRCRRCKFFVERNKGCLHMTCRCGFQFCYKCGADWIDTHFCLR
>gnl_Mimgu_v2.0_Migut.D01160.1
MEVFSYDDDDDYYTSLLLMQYSQIIENNHNRLLSDDDKYAQELQLQETLISSFTGINVQSSLSKKRRRSLIKEVGESSSSSSSSSPSHKFCKDCISKYITMKINRGKSASIACPGPDCEGIMGIEECVGGVVPKEVVTLWDQVICESVIIPLLQRFYCPYKNCSALLMNDSDTMNTGTTREADRCKVTWHSGFDCGEFSRMREGERERDQDLMVHALTKKNKWRRCPRCGFFVERSADYKECTYEKYVKNVLMRST
>gnl_Mimgu_v2.0_Migut.D01157.1
MGSKYSHFSCEICAENKHNNQMFPFHDHNNKSCSSHRFCTECISKHISTKLIHKKSPSITCPGLDCSGILEIEKCVEIVPKEVICLWDQVICETVIIPPSQRFYCPYKNCSALIMNDCDEKEVECMREAECPFCNRLFCVQCRVAWHCGVDCLEFSKLSLNERGSDDLMVHELAKKNKWKRCPHCKFFVERKEGCLHMTCRCGSQFCYACGAAWSSTHGGCQ
>gnl_Mimgu_v2.0_Migut.D01158.1
MEILSSIFDEYDYQYDNNLSPSDDSVYAEELQLQEALAASLHISSSSSSSRNHHATSSSRNNHATSSSRNHHATSSSRNNHATSSSRNNHATSSSRNHHHAMSSSSSSTRIISCEICTEDKRKSDMHKIEGCDHSFCHDCISKHIQYKLQQNIANIPCPYQGCPNMIQPNNNNGSSLIRSKIPQEVFDRWEKAITESTILASSEEIIHCPYEKCSEILVIENGGNVITETECPRCHKLFCAKCRVSWHHGFDCRDFQRLDRNDKEKRKLRLLAKENKWKKCPNCRVFVDKTEGCVHITCRCKFEFCYICGKSWNESHWNTCKE
>gnl_Mimgu_v2.0_Migut.L01597.1
MKSQNPLLNSYGNNATIDYASHPTKFPNEEHYRFRATKRVIDLTLTDYSYPDDDLKVIHAPINPPKRRVFKGECSNSKPEPVQEPEPTAPSTFMCEICVDEKPTEELFRVLGCSHSYCSECMSKYVGSKLMENITNINCPVSGCRGFLEPHHCRSILPKPVFDRWGDALCEAMILGSEKFYCPFKDCSALLIDDKMGGVVLQSECPSCNRLFCAQCRVPWHLNISCAEFKKLDKNERSNDDLMLMNLAKEKKWMRCPKCKFYVEKSEGCLFMLCRCKHAFCYNCGHTTKDHYCKNCKR
>gnl_Musac_v1_GSMUA_Achr3T05810_001
MPSVDGEATATERGAATHPGGDLQNHLNNVEREEDARHHLPGDADLIQTSGDDGSVIPVADDGCDSHHRDDAQNLEEVLYHIAIAESLEYQGLPALVDFDGFRGFKLDDHDDEEVARLIALELGQSSNNPPPPAPDAHCSICMEDKYSFECMAIKGCSHTYCACCVSQYVASKVEANEARVGCPDPNCETGFLEPEMCRLILPAKVFDRWGCRLCEEGILGSAKFYCPYGDCSALLIDDGGDAEEVISASECPHCNRLFCAQCKEPWHHGLDCREFQKLGEDERGREDLQLWELAAKQKWQRCPNCMITVERIDGCRFMRCRCGQCFCYICASPMSQEDHYCFECQS
>gnl_Musac_v1_GSMUA_Achr9T14270_001
MEQESSTQVRHLVDDFYFYALSDTDQELFPISDEKYADELQLQEVLMSAVVASCSVRIRSPAVRTIKERGESSSSAPVLCKICMDTAPAAEMFRSSNCSHSFCRDCLSRYIGAKVQENILMVKCPEIECKGVLRPELCQDIVPADVFSRWETALCESMVLASQRFYCPFKDCSALMIDDGQETVMQAECPSCQRLFCAQCKVGWHSGLSCEEFKMLGTDERGREDLMLMKIAKDKRWKRCPRCKFFVEKTQGCMHIRCRCGFEFCYGCGSKYVMTHACNSA
>gnl_Musac_v1_GSMUA_Achr9T18100_001
MLRTGATVEAKNKVVLRSDAIPQKANPVDESKKDTKPQSTPTTSVPANRNGVSSGVASGVGRAKEKEKVAAGDKNKRILTPNTGKGKEQSMIADEKGVMKRKIGGEQDHARVPARKSRTNPVIKDAPRHEKGYDELADDEFHCSICMETKQLNESFSVSSCSHIFCTSCISQYVAAKVEENVTVISCPDPRCKNGILEPDMCKLILPEGVFHRWGIGLCESALGTQKFYCPFKECSALLVHDGADTDKQLITNSECPHCHRMFCAQCKVPWHAGICCKGFQELGKDERTREDILMRKLATDSKWQRCPQCRIYVEKIDGCMFMMCRCGYCFCYVCASPMTKELHYCAKCQR
>gnl_Musac_v1_GSMUA_Achr9T14290_001
MLCAYCKVPWHHAPDCKEFQGLEEGERGREDLLLRELAAKLRWQRCPQGKCYCRED
>gnl_Nelnu_v1.0_NNU_018161-RA
MSKPSRFDHLYVDDFYFSALSNADEEIFPISDEKYAEELQLQEALMSSVVSCQTAVAVEVAVHRSLKPIEKPKLVRVEAGESSKGFCEICMDEKPRGEMFRSKTCSHSYCSDCISKHVAAKVQESINVVRCPGSNCTGVLEPDLCRSIIPAELFDRWSSALCESLILGSNSLYCPFNDCSALLVDDGGVIVRESECPNCRRLFCAHCKVPWHSGVGCEEFERLNKDDRKKEDLMMMELAKSKKWKRCPQCKFFVEKRDGCLHITCRCKFEFCYGCGSGWSDTHAGCQTKDCTFRE
>gnl_Nelnu_v1.0_NNU_018164-RA
MGDDDVGSTMEILDLENDHGYTPISCRGRNRTDPVLVEQYSEERDLHQAILASVLQTKHVIDLSDEEDDEPIQVVPPLPPRPPSVNEIGQSSNSQKPTTFICDICVESKSLNQSFCIKGCTHAYCCDCIVKYVASKLQENVTSIHCPEPTCNAVLEPEFSHLTLPPEEFDRWENAL
>gnl_Nelnu_v1.0_NNU_010527-RA
MGNTMPTPGRRRRRNPRKQDEQGEEREEQQREAEAEKLPCFTCEICIEPTPQDKKFKNKKRCSHPFCLDCISKFIDAKTDDNITAVKCPDLNCNKVLDPLSCRPILPARVFNKWCDLLCNATILKCERVYCPYPDCSELVLNECGGRVRKCECPNPNCKRLFCFRCKLPWHAGYRCDESGVTRDSNDLLIGQVVETKQWTRCPGCGHSVELLLGCPIVRCRGWVVVFMRHPVLPCLWKKALFPLVLVQKKFEEQSTFHFSYALYGEVMFPISDEKYAEELQFQEVLMSSIISFRMAAAGTSTMEGQLMEGITSSQMDAGSLGIVEPPMEEVGCSQMGDEVSRLEAQEKHRIDTKLMIKRRKIEPGESSQCFCEICMEGKAAAEMFKNKTCTHSYCTDCICKYVAAKIEENVNMVKCPDVNCEGLLDPDHCRAIIPEEVFDRWGKALCESVILGSLKIFCPFTDCSVMLLDDGGQVVKQSECPNCRRLFCAQCKVPWHSGIGCEEFQSLNEGDRKKEDLMMIELANNKKWRRCPQCHYFVVKKDGCLHITCRCKFEFCYGCGRRWSPSENHGGCRSE
>gnl_Nelnu_v1.0_NNU_010528-RA
METSSSSISTSSESDDFFCLLAQLSNENGNNEVVDDDHNHDNEMNPIAAAAISDEKYAEELQLQEVLVSSVVSSHYSFAGNVESSSCTIVEEKQCTNENENPKQIEGESSASFCEICMETKSHQEMFSGINKCSHSFCSDCISKHVAAKVEENVTKVICPAFNCKEVLEPESCRSIIPNQVFVRWADALCESLIPGPQKFYCPFSNCSALLMDDGGEIIKESECPSCRRLFCAQCKVPWHGNISCEEFQKLNEDERGREDLKVMALAKEKAWQRCPMCKFYVEKSDGCLYMKCRFVDVMVHRLLYGTR
>gnl_Nelnu_v1.0_NNU_011413-RA
MEGCESPHQLDCEICMEKKPAGEMFTNETCSHRCYCRDCIGKHIAAKVEDNVYKVKCPMLICKGVLEPSCCRSLVPEQVFDRWVNLHSEPSVTPERRWIPCPFKDCAKMLEVAQGTDIKCKHCQRSLCSVCGLQWHSGHGCEEFQRLSHEEKDDLMMKELAKNKGWGECPGCGIFVERVEDATLSSAISAVASGLKLMLGAKWSKHGEEQITKAI
>gnl_Orysa_v7.0_LOC_Os08g35060.1
MASGSSSSNDAAADLTVLVDDFYFSVLSHGRNDDDDSADGDDGELFPISDEKYASELQLQEVIMSSSVAATTARSSSAPVIFIGECSSSHAASSSSRLTSIPAAAATTLVFCKICMDAVPPSAAHRASRGCDHAFCAACLAGYVGAKIQERIADVRCPEERCRGALDPELCQGILPREVFDRWGAALCEAMVLAAPRAYCPFKDCSAMMLDDAGEAVTESECPSCRRLFCAQCAVPWHAGVDCAAYKKLGKGDRGKEDLLVVEMAKGKKWKRCPKCKYFVEKSQGCLHITCRCGFEFCYGCGGQWGVTHASCSTA
>gnl_Orysa_v7.0_LOC_Os08g35070.1
MAMAEAAEGQRPRQRQRRQPQPQRQQHPSCGICMEPMPPSEAHRGGGGGCAHAFCRACLAGHVRAKVESGGGAGAVRCPDPSCGGALDPELCRGALPGDVFERWCAALCEAMFAGARRTYCPYPGCSEMMVADADDEGCAGVTQSECQACRRLFCARCGVPWHAGVSCAEFGRLGEGERGREDLLLVQAARNGGWKRCPRCRFYVEKSHGCLHITCRCAICDPRLCRW
>gnl_Orysa_v7.0_LOC_Os09g11170.1
MDVDELLLIAISHGNNEDGSDGVVGISDEVYAAELQLQELIMSSAMAATAAAAADQLDSGSAVHASSEDAAAAAHAKTSPSSALVPAAECSSSSAAAMTLVASVVKCSCSSSAMAPSATTTSFLFCKICMDDVPASDAHRGSHGCAHAFCAACLAGHIAAKLHSGGGVYCPEDGCASAVDPELCQPILPEDNFERWCAALCRAMVLGGRHVYCPFTDCAEIIADERGGDSDGQPTECPACRRRFCERCGVAWHGGVSCGEYGELAVGDRGEGDLAVVEMAKGSRWRRCPRCKFFVDRYEGCSHITCRCGLEFCYGCGQEWGPTGHSSCQRP
>gnl_Orysa_v7.0_LOC_Os09g25190.1
MGSPMSRPATADGSARGGGLALAIADELPQEAVAKPALMSQVMAGNSSMVAKMDEVSRVADDLMFAEDLQLEEVIRFSAHSAGPNCAVCGQATPSVDASWKPDNCDHVMCITCFGQLASDSHADELPKCPLASCQSSPDIISVSNEETGGGKGKELATYVVLEEHGECSRGAAATASSSASSEFYCTICMETVDAIERFAIPGCTHAFCASCVRQYIAAKVEENVLSIGCPDPGCKDSGGGALHPEACRDVIPPQLFQRWGDALCDSALSSLKFYCPFSDCSALLVDDPGDGEEAITDAECPHCSRMFCAQCKVPWHGGATCAEFQKLGKDERGRDDLLLRKVAKDSKWQRCPKCKMYVERVEGCVFIICRCGHCFCYLCASPMSRDNHHCKKCKRTW
>gnl_Orysa_v7.0_LOC_Os09g25220.1
MENSAADAAAAAGGADVIYISSDDEDEEIRILSADPYSPEEIQIQEVILLSLDYSRAAAADADTAQSSASSSRPSAAASTFGEPSSLPDRKGKSKLLSEDGPSESTTTRRWRKRGFTCIICMDKVQASEEFLVNVCSHAFCKSCIGGYVAAKVSDNVAAIGCPDPGCEEGSVEIGQCRDIVPPELFGRWSVSLWESSMGETTKCYCPFKDCSAMLINDNGDGGDAEEIAETECPHCHRMFCASCRVPWHDGIDCKEFRKLGNDEKGKEDLMLKKLAGKKKWQRCPQCRMYVEKSAGCTFMRCRCGFFFCYNCAAPMTKLVHYCKKCNR
>gnl_Orysa_v7.0_LOC_Os09g25260.1
METSAAAGGAHLIYVSSDDEEDETRVLLAESYSAEEIQIQQAILLSLDPSSDADAAHSSASSSRPSGAASTSDEPSSLPDRKGKRKLSSEEDGPIESTRKKRRKRGRFKCSVCMEKLQVSEQFTVSFCAHAFCNSCIGRYVAAKISENVAVIGCPDPGCEEGFVEMDTCRDIIPPELFDRWSVSLCELALGEKKYYCPFKDCSALLINDNDGAEKKIRETECPHCHRMFCARCRVPWHDGIKCKEFRKLGDDEKGEEDLMFKKLAGKKKWQRCPNCKMFVSRIDGCLQIKCRCKQYFCYYCAAPMKKDSHYCMSCHR
>gnl_Orysa_v7.0_LOC_Os09g25200.1
MNIDDALAEELQLQEAILFSAFQEMIIQDTDDDDSIGNLILIGQDQGQESKKPFSVADHGESSSPSPLTMTTTTGGGGAGEFYCSICMETVPGALKFSVSPCLHAFCVCCIGQYVAAKIGENTADVRCPDPGCGGGVEPESCRGVVPSEVLDRWGLLLCEAAIVARRLHCPFRDCSEPLLADADGEGGGVAEAECPSCHRLFCARCMVPWHDGVGCEEFQELGEDERGREDVMVRRLAGRERWQRCPQCRMYVEKSEGCMFMKCRAAGEGPPDMSANVDLDAKRLVPLKAWGRCRGCWSSSSSYPRNEFVKTNTDYIEKGEYSGGDRPVRSRVGKMAPTGMKFDLVKFDGSGNFGLWQTKVKDLLAQQGVSKALKGEKPAKMEDDDWKEMQLQAAATIRLCLSDQEGADLTAHVNVFNQLVTDFMKMDVEVDDEDKAIVLLCSLPESYEHVVTTLTYGKKTIKTKDITSALLARDQMRKNKEGETSQAEGLLVKEDHVGHKLGDDTSYPAVGVREVNIKLEDGGEHVLQGVRHVPGLKRNLISLETLHEEGLIFRGNRNRKTMEIMKDKTTVMTGEKVESHLYKLRGCTVAGGVQEGAVARIAIVFGGGGSGAYSSGGLR
>gnl_Phavu_v2.1_Phvul.010G124100.1
MEGTSSASSSKNFPSTAQDHHFVDDFYFSALLDAEEIFPISDEKYAEELQLQEALYSSTTSRVVKEVIQMDVDVDVDVDVDVDVDEEDEGDLVLRTLKGKQKETGETSHTCTYCEICMDAKSGEEMFRNQNCSHLYCDDCIGRHVAAKIQESILMVKCPEPKCREFIEPHHCRSIIPKEVFDRWEDALCEIVVLGSEKFYCPFEDCSAMMICDADQDITVSECPHCNRLFCAQCKVSWHSGLDCREFNNLKQDERGREDLQVLDLAKNKSWRRCPKCIFYVEKTEGCSHISCRCGQEFCYVCGSSWSTDHVCQVNNS
>gnl_Phavu_v2.1_Phvul.010G124200.1
MNFLSTVDEVDEFYFSEDDGEEMLPMSDERYAEQLQLQEALYSSTMSSARVVKEVLHVDLEAKGKQKETGETSHTLTYCGICMDAKRGEEMFRNQNCSHLYCEDCSGKHVAAKVQENVLTVKCPEPKCKGVIESQNCRSIIPKEVLDRWEDALCENVVNASQKFYCPFKDCSAMMICDSGDSEKAVTTSECPHCNRLFCAQCKVPWHSGANCKEFQIHLDGEREDQRVMELAKSKRWKRCPKCNFYVEKINGCTHISCRCGNEFCYACGMAWSNKHYLCTSLRVLEEER
>gnl_Phavu_v2.1_Phvul.010G124500.2
MDEQPDEKMFKNQHCSHIFCNDCIRRHVAAKIEENRSVVECPHPSCKQVLEPHQCRSIIPEELFDKWGNVLCQNLVPESEKFYCPFKDCSAMMICDCNEVVSSCECPHCNRIFCAQCKVSWHAEIGCEEFQKLEEAKVEKGDSLVMELAKSKSWRRCPKCSFYVERIEGCCRIVCRCGHKFCYDCGLSWKSN
>gnl_Phavu_v2.1_Phvul.009G223300.1
MFNPQTSPPPLPVMTPPATPLNYETASHKKNRRTTGVPVPLPHSVEVIDVDDFTPSSFFTPISFLGTIKSNVVSMDPHDGASKPVHVVDLSDTEDDDDLRVLNFIPTNTSFGKRKRFTGESSGAVPFDCEICTETKTSTEAFSINGCCHVYCKHCIALYVESKLQDNVVNIGCPVPRCRGLLEAEDCRSILAPEILDRWGKALCEAVISVEEKFYCPFPDCSVLLIRDEKDEGIRESNCPNCRRMFCALCRVPWHEDMPCEEFQKLNAEERGREDVMLRNLAKQMMWKRCPTCGFYVAKTSGCMYMKCRCGSAFCYNCGVPNLTPFHHCMSCRR
>gnl_Phavu_v2.1_Phvul.006G066200.1
MFRDHAFCSYCISKYVGSEINKSVHDVKCPYPECSVVLKPQFLRTILPSEVVEKWESRRCEYSIVGSQRTYCPFKDCSGLLVNESEKVVTSAECPYCHRLFCAQCRVPWHGNMSCGEFQRKNKDPDAKFFKLAKEKNWQKCVECSMYVQKLDGCEHVTCRCGYQFCYICGKTWDYGHECKSNSILERIQSAYYSYTR
>gnl_Phypa_v3.3_Pp3c16_13540V3.1
MSAFYRNSSCATPARVMSPAAAVNGDDEEIAYQLQLEALAESLAPNHKASTPLQASYSSSSTRNSSEQQSGSMVSPSNITGSNGKPFSVFGPNVRPTVGIDVKSTQDGLQCSTSGSSSVYTEAVVEIECSICAEIRPHTSFISTNGCDHDYCSDCITQHAEVKISDGNSHIECPHQNCCHCYDMQQCRLLLSQKSFEILETRQMEAAIPSSLKLYCPFKDCSAFMEKSEDLPREKFVECWSCHRGFCLECNIPWHANQTCGEYRADAENRHRSGDEKLRDLVKRKHWQICTECKRVIELKYGCFHMTCLCGNEFCYSCGAKWRNKRQTCMCKLWDENFIIRQSKPR
>gnl_Pinta_v2.0_PITA_000025307-RA
MHSIYSQYTVTISVSSQIQNSVGKCLRSERILVPLPKRLRRTGKRVVEGNQDSPSMKESCRICEVKYPSEFFDKMACSHRFCSSCMALHIHGKLQENSLPIHCPEPSCSENLIPQICEAVLSKLTIEKWKLALTNDCSAPLLKDVPEAGSSTMAAVVCGVPWHEGLDCTEIKKVSPREEEKGDMALFKQAKEKDWQQFPRCKHIVEKTSGCLHIMCRSNSVGNHLRSRQILVPLPKRPRRTKKSVVEGNQDAPSMKESCRICFEEKYPSKFFDRMACSHKFCSSCMALHIRGKLQENSLPIHCPEPSCSENLIPQICEAILSKLTIEKWKLALTDVENPISQRSCFPFDYCSTPLLKDVPEAGSSTAATAMVIKKSEYPHCVRLICVQCSVPWHEGLDCTEIKKVSPRKEEKGDMALFKLAKEKDWKQCPRCKHIVEKKSGCRHIMCRIFTNSSPIVS
>gnl_Pinta_v2.0_PITA_000017321-RA
MIPPRFIFILHGHSINAGLFFIFYFWNLFYPQDSFGKRLGSGNITVPSPKRARSEGKEVVEASEDTPLVKEQCSVCLEAECPSEFFDGMVCLHRFCSNCMVLHIQSILKEKMGTIHCPEPNCSKHLIPQQCQLILPKQTLEEWCLALVEEEIPSSQKFYCPFKDCSALLLKDVPEVGSSTEPAVVVIKETECLEYRRLFCAQCGVPWHVGLDCSNLEKLSFSEREKDDMLLLNLAKKKDWQLCGKCGQIVEKTFGCCHMICKCGYEFCYKCGSKWKNDTVPCKCSGKVVMISEKYRDSSDKLFGTFGT
>gnl_Pinta_v2.0_PITA_000023194-RA
MGQYISTEEDELERVRQIQLDEDFAYATQLQLLELQDTPDTFESAYIDSSSISNANSSPAHTQIPISTGGEKVGKEVWKRYGHPPPMKEKCKICLEDKESSEIFNNTVCSHKFCSICILDHVRGKLQEKLVAINCPEFNCTEHLTPQQCQLILPKQTLEEWYLALVEAGIPNPEKFYCPFQDCSALLWKDVPESTTQTTSSSNGWNLETTSEVTAIKESECPECRRLFCAQCYVPWHAGFDCSEWQSSEKEKDENMLFKLAKENDWKRCTKCSQIVEKTSGCDHITCRRQRIMRFSIIQFLPKNFVLFAYSIMFVVSCKKNWWPLIAPSSIALWCLALVEADISNPRKFYCPFQDCSTLLWKDVPEPTTKTSSISNVWNLRTTSEVTAIKGLECPKCRILFCAQCHVPWHTGFDCSEWQSSKKEKDDNIQNVEKTSGCDHITCRLFVPTNFVLFAYSIMFVVSYKKNWWPLISPSSIALEWCLALVEADIPNPQKFYCPFQDCSALLWKDVPESTTQTTSSSNGWNLRTASEVTAIKGSECPECRRLFCAQCHVPWHAGFDCTEWQSSEKEKDDNMLFNLAKENDWKRCTKCSQIVEKTSGGDHMTCRLVRLPVLLYMRFRVEGTCSALQMQRLECFYNTMCDVI
>gnl_Pinta_v2.0_PITA_000013643-RA
MSTAAIEDMLDAQKHEEAMGESVHDHALQLLFEEALEESVRDNSLQLLLEEVVCACPRQPLQAQEAQTLYGFAGAHSSSDSSASSSTVPSEDSSPNNDSRIGKEGVEGDANSPVMKQLCGICLEEKYPSEFFDNRVCSHMFCCTCITLHISNKLQENLVSIACPEPNCSEQLMPEQCVEVLPKQTFEQWSLALVEAGIPPSQKVYCPFQNCSALLLKDAVPDEVACSSEATAAVNKESECPQCRGLFCVQCGVPWHAGLDCSELQKLSDSEKEEGDLMLFKLAKENGWQRCASCKHIIERNLGCCHMTCRCGYQFCYKCGSAWKTDGTTCNCSGMLDEQERREAIEGMLDEQERREAIEGMLDEQEHREAIEGMLDEQEAMKGSVHDHALQLLLDEAMEESVHDNSLQLLLEEVVCACPRKPLQTQETQIPYEFTGAQSSSDSRASSSTAPSEDSSPNNESRTGKEGVEGNEDSRLMKQLCEICLEEKCPSEFFDNRVCSHRFCSTCITLHICNKSQENLVSIAFPESDNSEHLSPEQCEVILPKQTSLEDMSDEQEHREAMEEYVHDHALQLLLDEALKESVHDNSLQLLLEEVVCACPRQPLQTKEAQIPYEFAGAHSSSDSSASSSTVSSEDSSPNNESRIGKEGVEGNEDSPVMKRLCGICLEEKFPSEFFDNRVCSHRFCCTCITLHICNKLQENLVSIDCPEPDCREHLMPEHCVVILPKQTFEQWSLALVEAGIPPSQKVYCPFRNCSALLLKDAAPDEVACSSEAAAVVNKESECPQCRRLFCAQCGVPWHAGLDCSELQKLSDSEKEEGDLMLFKLAKENGWQRCASCKHIIEISLGCCHMTCSIRPKKM
>gnl_Pinta_v2.0_PITA_000013644-RA
MREEEREPRGDRQQLQTQEALILCEFAGAHSSSDSTASSSTVPSEDSSPNNESGIGKEGKEGTEDSPVMKQLCGICLEEKFPSEFFDNRVCSHMFCCTCITLHISNKLQENLVSIDCPEPNCSEHLTPEQCVEVLPNPTFEQWSLALVEAGIPPSQKVYCPFQNCSALLLKDAVPDEVACSSEAAVAVNKESECPQCRGLFCVQCGVPWHAGLDCSELQKLSDFEREEDDLMLFKLAKENGWQRCARCKHIIERNLGCCHMTCRCGYQFCYKCGSAWKTDGTTCNCSG
>gnl_Pinta_v2.0_PITA_000013646-RA
MSGVSISTGVEDLFDERELQEAIEASLQDNALQLLLKEPFCSTLLQLFQIEDAQMLSQFACSSSNSNAICSTAPAEVYLPGSVRRIGKEVVEENGDSPLIKQLCGICLEEKYPSEIFDGMVCLHRFCSTCIALHIRSKVQENLVSIDCPEPNCREPLTPEQCAVILPKQTFEEWSLALVEAHIPPSQKFYCPFQDCSALLLKDIVPDELGSSSGAAAVLITESECPECRRLFCAQCCVPWHAGSDCSEFQSLRGSEEEKYELMLFKLAKSSEWQQCPSCKYIVERTSGCCHMTCRSVN
>gnl_Poptr_v3.0_Potri.013G120300.1
MGNTMQKSEETKVEEPGLLRQEEDSNFTCEICTEPMLAIRKFKNGSLCKHPFCLDCIAKYIEVTVEESTGCIECPGLNCKQPLDPLSCRRIISKPIFEKWCDHLCDSTVLGSESCYCPYRDCSVLVLNECMDNLKKIKCPNCKKNFCFLCKIPWHAGYRCNESRHLRDRNDILVGELIEEKRWTRCYNCGHSVERVSGCRDIKCKCGVQFCHQCGGPFHFGPCKHKCCGNVLCNIFIFMMLLAFCYFVYFEVHSVPSRKG
>gnl_Poptr_v3.0_Potri.003G187700.1
MAQERISSFDLDFVDDFYFSALFDEEQECGGGGEIFEVSDDRYAEELQFQEALMGSVIVSRMKNNGPISSMMIEGTPVLLRISDQPMHMEINQSGAVESSLRFCDICAERKQNDQMFKTESCVHSFCNDCISRYVAAKVQDGTRIVTCPGLNCRAVLDLVTCRPILTSVVIDLWEDALCEEVINVSQRFYCPFKDCSALLIDDNEGEAIIESECPFCHRLFCALCSVPWHSGIECEEFQRLNEDERGREDLMLRELAKDKKWSRCPQCKFYVERTEGCPHMICRCGLQFCYGCGAEWIGDHGGCARE
>gnl_Poptr_v3.0_Potri.006G135700.1
SVFEIGVERRDLCDSFSLKGGEHFYCTECIIRYVASKLDDILAIISYTVSDCRGEVFDIWGIALCESVILGSKKLYCPCMDCSTLMVNDAGGEVEKSYCPFCKRAFCVECMVPWHSHICSKFQKLKKKGENVMLKDLAKRKMWRRCPLCKNCVEESFGFFYMKCKLEFFFFGFVFIWVIGLPINVIILVA
>gnl_Poptr_v3.0_Potri.006G123500.1
MGNTTQKSQETKVEEPGQLQQEEDSNFTCEICIEPMLAIRKFKNGSLCKHPFCLDCIAKYIEVKVEETTGCIECPGLNCKQLLDPLSCNCIISKPIFEKWCDHLCDSTVLGSESCYCPYQDCSVLVLNECRDKLTKIKCPNCKKSFCFLCKIPWHAGYQCNESRHLRDRNDILVGELIEEKKWTRCYNCGHSVERVSGCRDMKYAGLGFAINVEDHSISALVATGAVELFFVIYSFLWCYQLYATSYILKYIHAPEGRLLHAQTEPRRGGGFELL
>gnl_Poptr_v3.0_Potri.018G064400.1
MKPKVLEIPESKPKVEMPDIVIVDDHYHDQFLSTPLSNKGTTEDDAISVEQYSEDRDLNVAVMSSLNSSKEANFSGSKPEVVQIVNLDYYHDRFLGMPVSNKGTGENNAISVEEYGEDRDLNIAIMASLKSNKEANFIDPSQDYFYYYNDEDDDIKVLDFLPEVIPSRKQKEPTFIESVAEKGQSSNSQIDPDFVCQICVEPTILKNSFLIKGCTHAYCTECMVKYVSSKLQENITKICCPVPDCKGALEPEDCRSVLPENVFDRWGNALCEAVILGSQKFYCPFKDCSAMLIDDGEEVVRESECPNCWRMFCAQCKVPWHSQISCEEYKMLHKDERERDDILLMNLAKNKNWRRCPKCRIFVEKIEGCRYMKCRCGTQFCYSCGSTDLNPVTHYCYKCKGIW
>gnl_Poptr_v3.0_Potri.019G093600.1
MGNTMQKPQGTEVEGTEQLQQEEDSNFTCEICSDPMLSTRNFKNGIVCKHPFCLDCITKYIEITVEETSGCIECPGLNCKQLLDPLSCRPIISKPIFEKWCDRLCDSMVLGSESCYCPYRDCSVLVLNECKDKLKKINCPNCKKNFCFLCKIPWHTGYRCSESRHLRDRNDILAGELIEEKKWTRCYNCSHSVERVSGCRDIKCRCGFRFCHQCGGPFHSGLCKHKRCGYVLCNLFIFRCY
>gnl_Poptr_v3.0_Potri.001G037200.1
MAQQSLAPSELDFVDDFYFSALFDEEQEGGGGEIFEVSDAKYAEELQFQETLMGSVIVSQMKSIGPSPMMIEGIPVVLPISDQPMRVEIIDLEAGESSLSFCEICAERKENDQMFKTESCVHSFCNDCISRHVATKVQDNIRIVTCPGLSCRAVLEMDTCRPVLTRGVIDRWENALCEEMINASQRFYCPFKDCSALLVDDNEGETIRESECPFCHRLFCAQCSVPWHPGVDCDEYQRLNEDERGREDLMVRELAKDKQWGRCPKCKFYVERTEGCPHMVCRCRFEFCYGCEEQWGPTHGGCTRI
>gnl_Prupe_v2.1_Prupe.8G007700.1
MDLSITEVGESFNSENTKTQQAFICEICVELKVAASEWFGIKNCSHAYCRDCMVSYVASKLEEIIISIRCPDPDCTSRLLDPKHCRSILSRKVFERWGVALCEAVVPASQKFYCPRKDCSAMLIIDDDGKKGMIVAWHVGFECAKFPKLNKVERERENMLRNLAKKEQQRRCPNCSFYVE
>gnl_Prupe_v2.1_Prupe.7G191300.1
MEGKKLRHQRKVVGLAILLINDQQDDINPSTFTCDFCVESKHLQESFKVKGCSHFYCDQCIVKFVVSKLQDNVTSIMCPVPGCKGMLDPEHCRPILPNQIFDRWGSALCEAVVMGSETDKYLYCPFKDCSALLVYENGTKRAVCASVCPHCKRELCPSCKVPWHTEFDCAQFQKLNDDDMVKVLARKLKWPRCPSCKYYIQKSSGCNRMICRCGRGFLYNEPSYSFYDRIRIFLEETPIFLNEIHISFLKETRIFWNKIRISFLKEIQEARISFLKETRIFLKEAQEARISFLKDTRIFLKETQEARISFLKETRIFLKETSISLKEILIFLKERRILFLKEIHIFLKEICIFLKGE
>gnl_Prupe_v2.1_Prupe.7G191400.1
MGNIICRGKNLDKQVLGGKQLGNKIGTLMTKHSKHMKEKKQVGDIDPNFVCRFCHEQVHQEHSFNIKGCAHFYCQECIVKFIVSNLQNNVTCIMCPTPGCSGLLDPEYCRPILPNDVFDLWGTALCESLLETEHAVDSTFTCDFCVEQIELKDSFNIKGCAHFYCQECIVRFIVSKLQDNVTSVTCPNQGCPGVLDLEYCRRILPYDVFHRWGKALCESVVMEPQKKYLFCPFNACSTLLIDEEPDDTKQAQCPHCKRVFCVKCKVPWHTEFDCDMFQKLRDRGEDQQLEELAKNKNWRRCPSCKYYVERRDGCSYIKCRCGNAFCYNCGVQASLTSHTRHCPSCHK
>gnl_Prupe_v2.1_Prupe.7G191200.1
MRTRKPEMEKTVAHSQSQPQSQIEIVNIEDDDAFCFTPISLKRSAEHLEEERGLQSIKAGNFIDLSDETLDFYDDDDELRILRFKPSNTPFGKRTKPFTGPSVTEAGQSSNSNENPSFVCEICVETKPGNQLFGVENCSHGYCTDCTVNYVASKLQENITNIRCPVPDCKGLLEAEYCRPILPPEVFDRWGSVLCESVILGSEKFYCPYKDCSAMLIDDGKEVIRQSQCLNCWRMFCAQCKVPWHEEIECEEFQKLNKDEREKEAVMLKNLAQQKQWRRCPNCKFYVEKSEGCMFMMCRCKTAFCYRCGKILKANHGHNCPNCRGR
>gnl_Prupe_v2.1_Prupe.7G191800.1
MLKPGKSSIPKNPPSKKRYGNPQSRTPYKPPMDLSITEVGESFNSENTKTQQAFVCEICVELKAAASDWFGIKNCSHAYCRDCMVSYVASKLEENITSIRCPDPDCTSGLLDPEHCRSILPREVFERWGVALCEAVVPASQKVYCPYKDCSAMLIIDDDGKKGMIVRQSDCPHCRKLFCAQCKVPWHVGFECAKFQKLNKVERERENMLRNLAKKEQWRRCPNCRFYVERSRGCNIIQCRCKTKFCYECGELYINCKCKIDCFVCLLGCCGLIVVVVSFFVVIVMFWRAVAEP
>gnl_Prupe_v2.1_Prupe.7G191900.1
MAFLNVNFGEVKHDDDTYGDDHDLFFTPLSSPTRLSTKRRPSKNWCNPILQHIKALLPFKMRRNPSSDETKKTKKKINMKTKTKKSSFHPPAYGVRTNSDEYNFSTDDAFDRFMLYLMPFETSGGGRLYVDHNYEEETHEFPRSINPQKKATSDDDDLLNEFMLSWEPFKNRRDPNYFDEEEVEFPRSNIDPPNTPEEVDDIVAHDNKFMASSRVSHEVGKPSDSKNIEYVPAVNNNFGCNICFEPKAGHQWFDIKNCSHGYCTECMVNYVVSNLQENVTTIRCPDPDCASGSIEPEDCDWILPQEVFESDCSAMLIIDNDDGSEVVRQSQCPHCRRLFCAHCKVAWHEEMECWEFQELNDDERGREDIQLRNLANMEDWKRCPNCKFYVEKKTGCNVMKCRCRATFCYRCGQSLSVPKNQRHYCSYCTG
>gnl_Prupe_v2.1_Prupe.3G107200.1
MAQELASGNLHLNVDDFYFSALFDQSDHEDENDPVSDSKYAEELQFQEALMSSSIASQMTLNVGSSSSSATAAASSSSSSSSTTIIQASQATQSTPIHETLNPIQPHIFCGICVEMKEAAQMFRTESCGHSFCSDCIAKHAASKIQDNIHIVVCPGLGCKAVIELDACRPMLPREVLERWNDALCEALVLGAQRLYCPFSDCSLVLMIDDEGEGIRESECPACHRLFCARCQVPWHPGVDCEEFQRLNEDERGRADLMVKELAKLKKWRRCPKCKFYVEKTQGCLHISCRCQFQFCYGCGGEWNSVHDGSCVRD
>gnl_Prupe_v2.1_Prupe.3G031900.1
MEGTSSSGEALDLVDDFYFSALHDEEVFPISDEKYAHELQLQEALMSSAISSITPKISTQPSNREEDVETPMKKQKGKEKETGQSSETFCLICMDVKSTQEMFTNSGCNHSFCTDCIGTYVGTKIQENISMVKCPDVKCKEVLEPQSCRSIIPKEVFNRWENALCESLVLGSQKFYCPFKDCSALLVDDGGEVVTVSECPNCRRLFCAQCKVAWHAGIDCGEFQNLNENEREKEDIMVMELAKKKNWRRCPRCNFFVEKTDGCLHITCRCGLEFCYGCGSYWRHSQFSSHALWPR
>gnl_Selmo_v1.0_78511
MLPVPAADVTEVCTICAENRFSSEMVTVSGCDHRFCVHCVERHAAVKVTQGEVNIRCPAVNCAVSFSDEECGRLLSEKTLEMLAKRVKDLSIPAEYKVYCPYKDCSEMMDRRELEVSESTSSFSSASAPARACVTCSRCENKMCLRCNVAWHVDMSCDTFQALPAHLRDVEGALLHTLAKRKQWAQCERCGRIIERDGGCEHIKCKCDYEFCYMCGKKWIRANHSCVRAFN
>gnl_Solly_v2.4_Solyc06g068640.1.1
MANESAFAMSCDDFYFSLLFDETQNEIGESSLSFCEICAERKEIDEMFTIESCSHVFCADCINKHVSIKIQDKIHVVTCPGVACRGILDFETCVSIIPKDVRDSWDELLCESLILASQRFYCPYKDCSAMLVNDSDEIVRESECPVCRRLFCAQCYVPWHYDFQCEEFGRMNVEERDGDDLMVMELAKAKQWTRCPYCRFFVEKTEGCLHMTCRCGSQFCYKCGITWRNNHAC
>gnl_Solly_v2.4_Solyc09g064300.1.1
METVLLPSTKFKNQNLCVHPFCIDCITTYIFVKLVDNVVEILCPFSNCNQFLDPIGWLTRCYCPNLNCSALILDECGGVATGSKCPNCKRLFCFQCKIP
>gnl_Solly_v2.4_Solyc03g117860.2.1
MSLHYLTSDAKLAEELQKQFVIAESLQIFARYERGLIESAIPNREKLYCPYKKCAKLLSHDPDDDEEIVMKGKCPWCAGLLCARCRVPWHTGRDCQQFQEEEKDREDDLRVKLLAENHKWKNCPHCNSLVDKVDDGCVHITCRCNEEFCYACGATWSKRHWNCQTR
>gnl_Solly_v2.4_Solyc03g115920.2.1
MADIISNVFNENDEFSAPILSDNECAEELQYQEVLAASLEIFNLHMSTTQIEESPESSQGFCEICMETKATNEMFKLENCSRHSFCTDCIAQYVQFMIQDHIFSVTCPGLKCCATIEPVYCKSIIPENVFEKWQGGLSESSLLECEKFYCPYKDCSELLIYDHDQGIIECICPVCHRLLCAACGVPWHTGLDCDKFQNDEKNREDDLKVEELASSSKWMKCPHCKHIVQKADGCIHITCWCGSQFCYICGETWSENHWRCQISE
>gnl_Solly_v2.4_Solyc03g005970.2.1
MEVASSSSLGVKIIDIADDNDDVLVIYEIPKASKGKGKKFIEPISVENYLYSKPCCSGTKKVMIDLSDDEIEFLGTKCVQKSKGVSNIKSIVIDDDGDVNELFTCDICVDEKCVTEVFRIMGCSHSYCKECMAKYVGVKLQENICRISCPVSGCKGQLEPYNCRSILPKEVFDRWGDVLCESMIMGSERFYCPFKDCSALLIDENGKDSVVIQSECPECRRLFCAKCKVAWHSGIVCAEFQKLNKDEREREDLQLMQLAKGQEWQRCPQCRIYVARASGCAQMVCRCGCSFCYKCGAKSADHHCTRCGILNRL
>gnl_Solly_v2.4_Solyc03g123480.1.1
MSRGTRDWSARIFSVWADWKGDVMLMGIAKNKKWRKCPKCKCYVEKGEGCFQLTCRCGHDFCYRCGMVHESQHICPST
>gnl_Solly_v2.4_Solyc01g110100.2.1
MGNTQKKLAQNQSEQESPVAESPDESFTCEICIEPISLPNKKFKNQNLCVHPFCMDCMAKYIAVKLEDNVGNIPCPSLSCENFLDPISCRNLVGPQLFVRWSDVLCESSVLGLAHCYCPDRRCSSLILDECGGKAKRSKCPNCKKHFCFQCKLPWHSGFQCEESRELRDRNDVVFGVVAEANKWKRCPQCRHFVELIEGCKIVKCRCGASFCYNCGKRVHRHWCSCDSASVRCIRIIHGITIIFILLSIFFIFRNLNSITPKK
>gnl_Solly_v2.4_Solyc01g110090.1.1
MGNTLKKILDLELADESQPFCCKICMEPMLLSSKKFKNQNLCVHPFCIDCIITYISVKLVDNVVEIPCPFSNCNQFLDPISWLTWCYCPNRNCSALILDECGGFATRSKCPSCKKLFCFQCKLPWHAGFQCEQSGALRDKNDVAFSKLAEGEKWQRCPKCRSFVQLSEGCRHITCRCQANFCYDCGMLFDKSHGLCACDSQLITFNRIIDLRFGNWRFLF
>gnl_Solly_v2.4_Solyc01g110080.1.1
MGNAIKKFQEHELENQNLCVHPFCIDCITTYISVKLVDNIVEIPCPFPNCNHFLDPIGCRNLMDSDLFDKWSEKLCEYSVLGLTRCYCPYQNCSALILDECGGVATLSKCPNCKRLFCFRCKLPWHAGFQCEESGALRDENDFTFGMLAEREKWQRCPKCRSFVQLSEGCRYITCRCQANFCYKCGMLLDRSHGWCACYFPSNLSMFSRICLFVLIHLAACLFLFIYIEVFRLYKT
>gnl_Solly_v2.4_Solyc04g077000.2.1
MDFPDNRFSGLIPATFSAVVNSSCPLLGFIGRLSPVTGAASAAAIIIVTVALPGLLYLKNNKNKIPDERHNNRGESTHAPTFDPLLNEFVEGRISEIDVYFDAEYAEELQIHEALVASLYTGQSSNHASVSAQGLLSETEMLNLEKEGEDQLNNFCEICLDDKEGWEMFKNDTCSHSFCYECTGKHIMARISEKAKVIGCPAVSCGAAFDVNACRFLIPEDARIQWDESVCQSMILDSQKLYCPFRDCSALLINDSGATIERNRCPLCKRSFCAVCRVPWHSEFTCKEFQKLNAKKGGKGEEMVKILAKKKNWQKCPNCKVYVEKTEGCIHMTCRCEHEFCYRCGAKWTLSHHCRKK
>gnl_Sorbi_v3.1_Sobic.007G147101.1
MKPNTSGKRRKCPLKIQTEPENPNPHPILQKKLQAERFLAKGSRPWRPPRRTAAHRGGAACAHAFCGACLSGHVRAKLECGGGGAVVRCPDASCAAALDPELCRGALPSEVFERWCAKLCESLFLGARRTYCPFPDCSEMMVADDDSEECVTQSECHGCRRLFCARCAVPWHAGVTCEEFERLGEGERAREDLLLVKAAREGNWKRCPRCRFYVEKSSGCLHITCRCGYEFCYGCGQQWQLIHDGCPGA
>gnl_Sorbi_v3.1_Sobic.007G147000.1
MAAGSSSSSTALVGIVDDFYFSVLAHGRNDAGAAGDDELFPISDEKYATELQLQEVMMSSAIAATARSRVAPPRSSTAATSDNAAAAAASGHGKGKCAYTSSSSSSSRPSIAVAATLVFCKICMDVVPPSDAHRASRGCAHAFCGGCLAGYVGAKIQDRIADVRCPEERCGGVLDPELCQGILPREVFERWGAALCESMLLGAKRTYCPFKDCSAMMLADDDGSDDVAEAECPSCRRLFCARCNVAPWHAGATCTEYRKLRKGDRGIEDTMLLEMAKGEKWKRCPKCEFFVEKRDGCLHITCRCGFQFCYGCGKRWGITHSRCTTA
>gnl_Sorbi_v3.1_Sobic.002G203600.1
MEASAAGAADPFFPIYISSDEEDGHPYFTESYSPEEVQIQEAIFLSLDTSRAQTASAGSASSSSHPAGASSTPEADTTDAPKETPLDRKGKRKLQPEDDRSDSKTKRSKRNRFNCAICFERVQAAEKFVVSHCAHAFCNSCVGRYVAGKVTENVAVIGCPDPACEMGIIEMDLCRDIIPPELFDRWNVVLCEELLGDDKFYCPFKDCSALLLNDGSVKIRETECPHCHRLFCARCRVPWHTGIKCKEFKKLGDDEKGENDLMLKKLADKEKWKRCPKCRMYVSRKSGCLLISCRCKQYFCYHCAAPMDRKTHYCENCKH
>gnl_Sorbi_v3.1_Sobic.002G203500.2
MLDLVAMAADDFALAEDLQVEEVLRFSVQSEDVCAVCKQVIRSLEASWKPENCDHVICIACFCQYAPETEATGLPRCAVSSCDSLRNTETHQGISVPQNTLISIEDMDQKGKKPLDSTLQELGQCSRGANTKISSEFYCAICMETVHIGEFFPIDGCTHTFCTSCVSQYIAAKVEENVLSIGCPDPGCKDGVLHPDVCRDVIPTQLFQRWGAALCDSSLGSLKFYCPFKECSALLVHDPGHDEGVITNVECPHCCRMFCAQCKVPWHDGVACAEFQRLGKDEQGREDLLLRKVAQKSKWQRCAVPSCQSLCKPETTQGMINVGHGTLISVAAINSGKGKEPLDGVLEELGQCSRGVDPVPSSDFYCAICMETVHVGELFPVPGCTHLFCVSCMSQYIAAKVENNVFSIGCPEPGCNDGVLDPEVCRDMISLQLFQRWGDALCDSALGAFGFHCPFKDCSALLVNERSPDEAVIRQTECPHCSRMFCAQCKVAWHSGVTCEDFQQLRNDEQGRDDPLLKKAVHENKWQRSLRCLVATCKSLWKANRMIDVGHSTLVSTEDMDRQKQKDMDNMLQELGQCCPGGYAIASSEFYCTICMESVDVRELFPVSGCTHLFCINCVSQYITAKVEDSVLSIGCPEPGCKDGALDPEVCRDVIPLQLFQRWGAALCDSALGAFKFYCPFNDCSALLVDERRHGEAAITQAECPHCCRMFCAQCKVAWHDGVTCAEFQRLGKDERSRNDLLLRKVAERSNWQRCPKCKMYVERTEGCVYIVCRCGHRFCYLCASPMSQGIHRCSRCKRTW
>gnl_Stras_v2.0_SGA_v2.0_scaffold152T36894
MVSVVTRPFSTFRWPLALKFPVSLRIPAQFGALITVYHQLSRFFRSESGASVISFVLKSASIFIAMTLPAWVLLCLDRRKRRSESIVPVAEVNHESPERMGFGPRDDDDETHFQEILLSSIFTPETPPHNPDQEPENPPQILCEICLEDKDSWQMFENEGCPHTFCYPCTSRHISTKIQEQAHHITCPAPNCKSVLTYDTCKFMIPNDTLVKWDRLLCISLIPEPHKLYCPFRDCSALLIYDSLEVIEQIRCLVCRRVFCGECRVPWHSEFSCREFQKLCKGKNKDNNKILKVLAKKKNWQKCPKCKMYVEKSEGCVHITCRCSYEFCYRCGGKWGESHGKCVTRRRWIPYLSNY
>gnl_Stras_v2.0_SGA_v2.0_scaffold515T52654
MRKTLNFPANNTXTYDPENPISDHQNPTSDETYAQNLQLQEVIVSSLTRTEHLSLQLQIPCEICAETKNDVVDFFPVLNCPHKFCTDCISKHVTVKVQNATIPTNAAIPCPCPGCKGWLEAGSCRAVVGPEVLVKWDRAACVSIFPPSQIFYCPYKSCSGMLVIKERDDDDDDDEGEIEKAECLYCNRFVCVKCRVRWHSGIGCEEFLALGEDEREAEDLALHELAKKNEWQRCPKCAHFNSAMHVGKLGVLLMAVAGDRHARFALYAALSEGDFLVTAAG
>gnl_Stras_v2.0_SGA_v2.0_scaffold21T09565
MAPKATEIIKIPGGAAAAAADDEISVIYATPLPANKGSTKSDAISVEDYRPKLKRKTVGFSRNPCSDDDEVKVLHFFPKFRKKVFLKGECSYPEPEDDTKPVPPSTFMCEICADEKSTKESFRILGCHHSYCADCVRNYVGTKLQENVVSIKCPVSGCKGSLEPQHCRSILPEQVFERWGDTLCEAVILATEKFYCPFKDCSALLIDERKGKNEVIAESECPNCNRLFCANCRVPWHSGVTCKEFEGLKKGERSREDILLMSLAKSKKWMRCPQCSIYVEKIYGCFFIVCRCGYNFCYNCGVANDSAMDNCRYTVTKSQNPLTNNSIKMETPYKISPHHLPEENQVADQSSRPCKWRLKLRKPSKFRRPPPPTSPTPSRSKISALNSKRKISVYPEALIPATARGECLLPQTEDDTKPVPCSTFMCEICADEKPNGESFRILGCHHSYCADCVGNYVGAKLQNNVVSIKCPVSGCKGSLEPQHCRSILPEQVFNRWGDALCESVILATEKFYCPFKDCSALLVDERKRKNEVIAESECPNCNRLFCAKCRVPWHSGVTCKEFEGLKKGERTREDILLMSLAKSKKWMSCPQCSIYVEKITGMSTFEYEYHHEMRASFCVMFNVQVRVWIQFLLQLRSCECSTFWSYMLQALLNSINRSERGPGIDIYTVTKSQNPLTNNSIKMETPYKISPHHLPEENQVAVQSSRPCKWRLKLRKPSKFRRPPPPTSPTPPQSKISALNSKRKISVYPEALIPATARGECLRPEPEDNTKLVPCSTFMCEICADEKPNGESFRILGCHHSYCADCVIRYVVSKLEDNIVSINCPVAGCNGFLEPQHCRSILPEQGFYQWGYALCEAANLDMEKFYCPFKDCSALLFCERKGKNEVNAAASLCSYCKRDFCAKCRLPWHLGLTCDKFKGLKEGERSPEDLLLMNLAKRKKWMRCPRCSVYIQKISGCSFVTCRCRCTFCYCCGAADACNKRQLLRAEGGMLSIDSRRADELYVVTIRDDFLKMIALTLELLWMHLEEATLIFRTSVLPQFCSHMMGLRMLSLVLQSGITDASVATIATSFPKTGIHRNQIQKSTSEQFYQNGDSLYNLASSPSRRESSGGSVVATLQMALKASKTVQIPAAAAANKPDAIPIENFCPKTKKENIGLSRSSYSGDGEVKVLPSFLKFLKKVFRIGEWSRPEPEDDTKPVPCSTFMCGICADEKPNGESFRILGCHHSYCADCVIRYVGSKLEDNIVSIKCPVPACNGLLEPQHCRSILPEQVFDRWEYTLREAAILDTGNIYCPFKDCSALLFCEKFCESKGKSEVNAAASLCFYCRRYFCAKCRLPWHVGITCDEFKGLKEGERSREDLLLMNLAKSMKWMRCPRCSIYIQKVKGCYRVTCRCGCTFCYDCGFADLTFYHTCAETRVKLSHHNLFIYNLKRSRRGCAEYRYVDVPMNLMSSLLEMTSLFSTTFSLDNLFSNIFKFLFGFSFYFSFDGIFS
>gnl_Stras_v2.0_SGA_v2.0_scaffold55T19873
MAAEVLEVIHIPDSAPDAGDDEISVVYATSFPPKRGATKSDAISVEDYRPKPKIHHANDDDLKILYFFPKSRKRVFTGECSRSKSGNNDAAHQFLCEICADEKPNRQKFSILGCEHSYCSDCMRNYVASKLQENVVSIGCPVPGCRGTLEPQHCRLILPDQVFDRWGEALCEAVILASEKFYCPFKDCSALLVDDSCGGNGVMAESECPYCNRLFCVQCKVPWHFGISCDDFRKLTADERGSEDIMLVNLAKNMRWIRCPKCRFYVEKSEGCLFMKCSYLWDGPGQASQVRTWFLLQLWSSSKRALLSSMQALNRAPIPGQYDAVDVNNDIMDLVD
>gnl_Theca_v1.1_Thecc1EG037456t2
MEIPPPSPKRNPEKRQVRIQQACTFPMITINAIDEEVSKKKRKMERTDFPQQVEIVDLESDLFSITAIPDKGTTKKNAISVEQYCEQRDIQLAIKASMTTSDDNYIDLDIYDDDLFVLNFEPLKTPPRKKRGKRKKPFSDCSITEPGESSNSKAVEGPPFICEICVEPRQANESFNIKGCSHAYCKDCMIKYVASKVQNKITAITCPVANCEGLLEPEYCRNILPREVFDRWGDALCEAVISGSERFYCPFKDCSMLLIDDGGQAVRESICPNCRRLFCAQCKVPWHAGVECGEFQRLHTDERQREDILLMKLAKDKKWARCPRCGFVVERTEGCRYMRCRICSLAPLEPTMDDCSTSFIDLLTCTRIKNFIAS
>gnl_Theca_v1.1_Thecc1EG029275t1
MGTSSSDFDFAEEIYLSEVLDGSEGGDLQQLDAKFAEQLQFQDAIFFSVKETGSSSTSRQMNIGATSSMRKPKARKSATKAGESSLSFCEICSERKERRQMFPISGCSHSFCSDCISMYVKAKLEGNITIIMCPAENCRVILELEACRPLLPKEVVNLWQDLLCEELLCATGGRLYCPFKDCSALLLNDNQEVIAECECPFCHRLFCAQCHVPWHPGIDCEEYQNLTEDERGREDLMVRKLVKENKWRRCSSCHIIVERTEGCLHITCRCKFEFCYACGAEWTQDHGGCQNN
>gnl_Theca_v1.1_Thecc1EG029278t1
MNIRATSSMLKPKARKSATKAGESSLSFCEICAERKERRQMFPISGCSHSFCSDCISMHVRTKLEGNITIIMCPGDCRVILELEACRPLLPKEVVNLWEDLLCEELLCATGGRLYCPFKDCSALLLNDNQGEVIAECECPFCHRLFCAQCHVPWHPGIDCEEYQNLTEDERGREDLMVRKLVK
>gnl_Theca_v1.1_Thecc1EG029274t1
MAQIKPTSDLDFVDDSYYLALFDQDEEEIFPPSDDKYAEELQFQEALMSSAISSQMTTSVSKPCRIHASSPILIQATPHLELLEMETTEAGESSLSFCEICVERKESDQMFTTGSCVHSYCSDCISKHVLTRVEESITIITCPGVNCKAVLELDICRPVLPDLVVHRWEDALCQEFINTSQRLYCPFRDCSAPLLNDNGGEDIRESECPFCHRLFCARCNVPWHPGIECEDYQRLNEDERGTVDLMVRELAKEKKWARCPRCKYYVERTQGCPHMTCRCQFQFCYGCEQEWNQNHGGCQRN
>gnl_Theca_v1.1_Thecc1EG019924t1
MGNSPGKALENPQGEEDDESSFTCEICIEPTLPSKKFKNANICRHAFCQDCIAKYIEVKVQDNTAKIDCPEPSCQFYLDPLICRPMVSPDLFSSWCDLLCESSLLGSERSYCPNRNCMALVLNECRGNVKKSKCPNCKQLFCFQCQTVWHAGYQCEESEQIRDRNDVLFGQLVERKKWTRCPACGQCIERLVGCSLVKCRSKEAVGILTSINRLIRNRGFFFVCLLGGVMMGRETKEEESNGINIVDDDGVQMQDRVLLPVWEKVNEQGMWMQAQFGKYDDGCQFVSSPVYSCGLPFRYCLA
>gnl_Utrgi_v4.1_Scf00050.g5481.t1
MRGEVPKLLLPGAPPSDSGGEVEFTCEICMELTKGRLFRNGNRCSHPFCTDCMAEYIAYKLEDNVDLIICPAIGCHCALDPESFTGTALFLRWCDVLCDSAVFDLGRRCYCPYPNCSELILNECGDDRVKKTKCPRCKKWFCFECQMICHRDHECEENMNPDDAAFVRTANASRWMRCPRCKQFVELGEGCSVMRCRCGIDFCYNCGRRLHRHYCECRIKKDSPLRYLEMSPLPYRRLRNLAVLVVMSVSLVFIFLLISMIAIYRSLLRGNIC
>gnl_Utrgi_v4.1_Scf00474.g18264.t1
MRWEAEPLIPLNSKAFSFLSSDPGLFVTLCSYCSVTTFLAITFPVWIWVYCKRKNGIGKRLIPGTGTTTMGELLNDGLVAEKVMLRIEFGTKWRLFGITWTLMVDTAELQLHEEKRLASMLASGVKDSPSSSLQDDLPNSHDHGTICSTKCFCGVCLEDRESWEMFSNDKCSHSFCYECTTTHITCMIHDGVMEIPCLALNCKATLNSNVCRLLIPDDLLVKWDEQVCMSLIIESQKVYCPYLDCGAMLVNESQEVIKEIKCIMCKRSFCAKCNVPWHSNFTCKEYEDHHIKKSRKGDKILKILAKKNKWQKCPKCKMYVEKSTGCVHIVCRCKYEFCYRCGSKWSRCSGTCCPK
>gnl_Utrgi_v4.1_Scf00211.g12675.t1
MAKDSIFTCHICVDEKPGEDLFRELGCSHLYCVGCIVRYISSRLESRVATITCPVPGCSEALEPERCRFILPREVFDNWGDLLCESFVLGLGKTYCPFKDCAGILVDENVVVLESECPYCNRLFCAQCQVPWHSGLVCSEFQKLNKDERSNEDILLMNLAEQQKWRRCSKCRFYVEKSDGCLFMKCRFGFYQFSSACVCS
>gnl_Utrgi_v4.1_Scf00153.g10748.t1
MAAGVMNPPLHRNLSGGITDDEEILFLYEIKATAKKGTSKLEGIVVAQYSFPPNLLAGPSKKSVYFDGDVEVYRSVPGSKRRVYIGESSNSETPRGPQIDAPLTFMCEICVDEKPINDLFRKLGCRHSYCSDCIAKYVAARLQDNITTINCPVSGCFGVLQPHNCGPLLPREVFDRWSDALCEALILGAHKLYCPHKDCSALLIDDRNRDCGVAAETECPHCKRPFCADCRVPWHAGIDCSEFQKLGDDERGDEDIMLLTLAANQKWRRCSRCRFFVEKSDGCLFMRCRCGNTFCYNCGTPIKDHYCRTCKR
>gnl_Vitvi_Genoscope.12X_GSVIVT01015008001
MEAMKLERPVVEIVDMEEEDAEEQVSLFLTPISCRGGTRNTAISVEQYSADKELYLSIKASLLQPQTPLIHLDNDDDDDDLQILGINPPTTPHAFSTRKPFTFPSVTETGQPSNSKPDPPPTFVCEICIDPKPLNHSFSIKGCPHSYCSDCMTKYVASKLQDNVSRISCPAPNCTGVLEPQQCRPILPSHVFDRWGNALCEALILGSQKFYCPYKDCSALLIRDEGEVIKESECPNCRRLFCAQCEVPWHSGIDCGEFQKLNKDERGREDILMMNLAKTNNWKRCPKCKFYVEKSFGCMYIRCRCGFAFCYNCGAPSSTISHICPHCRH
>gnl_Vitvi_Genoscope.12X_GSVIVT01016055001
MAQEPTSAHLFVDDFYFSALLDQLEDTEDFVVSDAKYAEELQFQEALMASVEAASNTAVQETAPSIKEIGSSSGSSSAADAAVDMAVVEEGQTSENFCEICAERRGLDEMFRSGKCCHTFCSYCISKHVAVKIQESVRMVTCPALSCEGVLEVDDCRGIVAREVMEKWEEVSCESIIAASQRFYCPFRDCSAMLVDDNGGEVIRESECPVCRRLFCAACYVPWHSGVGCEEYQMMNEDEKGREDLMLRELAQEKKWRRCPQCKFYVEKIEGCLHITCRCTYQFCYACGAQWTQHHGGCQTQ
>gnl_Vitvi_Genoscope.12X_GSVIVT01016056001
MYVPLRIVLNKGTSSMFRCPAYKCKAILELSPGIVPGPVFQRWNAAKYEALHIESKKNQSPFEDCNKGGVSRESEYPWNSHKDQLRVLGESGKKVGEPSQGRFRFYGMCEICCERKESTGMFRNEGCRHSVCTDCISKHVEVKIESNSGMILCPGMDCRGVLDPERCRGFLPKTVVERWEKAIIETLILDSEKFYCPFKDCSAMLLNDNAEAVMMMRESECPHCRRLFCVQCRVPWHSGMECREVQRLNADERGREDMLLKKLAEEKKWKRCPQCKFYVEKIEGCVHLTCRCGFEFCYRCGGKWSVNHGTCQLWR
>FraveV4A2_1g09420.t1
MKREECQSPMDTFDTDTTMDPPQEAEIIDASAKTILNSPLESIKPNPNLIEPKEDEDHRIPYIDTPQKAVIIGDDPRWRRDLCACQATLVEDGDIRVSRVPYPKRLKTLEEITIVCESKPSSSNTATSEVGSFVCEICAEPKSVLDSFRIKDCSHAYCSDCVVNYVSSKLQNNVTTIGCPVPECRGSLEPEHCLSILPPELFLRWGKALCEADDYCRMFYCSFKDCNVMLIDDRVDEVDLVRELECPHCWRLFCARCRVPWHANIGCEEFQELNKDERSEEDAPSVGSMPKDPRVASSWSVGAEEDSATDVGILKQESWPLLSQL
>FraveV4A2_1g09451.t1
MMKNLVEGPKEIVVEHSSLNFMLGKLSLRRRKITKSPASQPPILENQTRHHHTFDHDHDHDDMNPPSFSDGQSSTSTSFNTPSATFVCGLCLKPIQLEDSFDFKGCAHFYCTPCIVKFVVSKLPDNVDWTLHCPVPTCTGTLDPDYCRPILPNEVFDSWMNALCDQIEQSSYGGESSNSNTFTCDFCVEEKHLSDSFNVKDCSHFYCHQCIVNFVVSKLEDNVTSIVCPEPGCRGVLDLQYCQPILPKDVFDRWGKALCENVILGSESNDKYYYCPFKDCSALLVLDNPVDEYHVFSSKCPHCKRLVCLKCKVPWHTEFDCDKFQKLRDKGEDEMVKELAKKRKWRKCPKCNYYVEKKDGCTYIRCRCRHAFCYSCGIAASVDGTHTYHCPSCKQ
>FraveV4A2_1g09452.t1
MGFLKSVKTLGTLKGMKKIGKEVGKIIHTSRKVHAEHSLSSAIDYKFYDDPEDLMTPLMSSNKNRKSSDPESSSTSRNSRKTSISTINAETGKPSEPKSNISSTSSVSRTSARDPSTTFMCDMCVKPTHLKDSFNIEGCNHFYCQQCIVDFVRSKLEDNVTFIVCPEAAAGCRGWLEPEYCRPILPDELFDRWINADHNGQPSDAEIYSSSPGNFTCYICAEQVHLEDSFDVKGCNHFYCQRCVVNFVVTKLVDNVTSIMCPEAGCSGVLDPEYCRLILPDELYDWWETALQSQNEQSSNNPETNDASTNSDTSTFICDLCVESFPLEESFNIKGCSHFYCQQCIVNYVSSKLQDNVTSIMCPEPGCCGVLDPEYCHPILPNDIYDRWGKALCENVITGSESSTNYFYCPFADCSALLIRDDEINMSECPHCKRVVCAECRVPWHIEFNCDEFQMLRDKGEDEMVRALAKKNKWRRCKKCKYYVEKEEGCMYIKCRCGHAFCYNCGIEKSTDHHTRYCSCEKKGNR
>FraveV4A2_1g09454.t4
MMSSHKRMKSFEPLKKMKKIGNRLGTLLISSGKTEKELPVEQSISGLADIFENKHDDVASSDAPILCENQNAECSNNESSNASTNSLMSTSTNSLMNSTSTSSHSRSPFGCGICLENLFLEDSFYVEGCDHLYCRQCLVKFVESNIQNNVTSIGCPEPGCMGVLTPGYCRPILPNDIFARWIHALFDDNGESSNPKSNSTSTGSFKSVTSTDEPGSTFICDMCITPSHLEYSFDVKGCKHFYCRHCIVNFVVSKLQDNVTSIVCPERGCRGVLNPEYCRTILPDSIFDSWVFLLDQHGQSSNPDSNDAITFTCDICGEAILHLEDSFDIKGCNHFYCRQCVVGFISSKLQENVTFIECPEPGCRGVLDLEHCRPILPNKVFDLWVHALWNQNEQSANFEIYNASTFICEFCVEAVGLEESFSVKGCSHFYCQQCIVNFVVSKLQENVTSIECPEPGCQGVLDPEYCRPILPNDVFDRWGKALVENLITGSETLKAFYCPFKDCSAMLIDDGNKVIQKSKCPYCKKVFCAQCKVPWHAKIDCVEFQKLNEDERGREDIMLRNLAQKEKWRRCPSCQYYVAKKSGCSYIKCRCRFAFCYHCGIAAPLTDHTRLCPSCKH
>FraveV4A2_1g09490.t1
MTMFKIRSRSRRFIRRPKLEEKVVSLSRTDEIVNMEDDVLCFTPKRSSNNFNVVDENRNLKSIKESIKASILKSPGNFIDLSDETMNYDDEELEVLRVRPRNITFGKRRNKPKPFSGHSVTEYGESSNSNSKKDSSFLCEICAEPKPRNESFGIKGCSHSYCTECMIKYVASKLQENITNIKCPVSDCKGLLEPEYCRPILPPEVFERWGSALCEAVILGSEKFYCPFKDCSGMLIDDGKEVITQSACPNCWRMFCAQCKVPWHAGIDCFEFQKLNKDERGKEDIMLRKLAQKKRWKRCPKCRFYVEKSEGCPFMRCRCQTTFCYRCEHVLKSDHNHYCPNCKGR
>FraveV4A2_1g09500.t1
MSLFEFQCLTLAFPSLFIRIIRPNPKKYVYSFRETKKENPSPSAAFVIMEGEASSLVKDLVVCEICAEDKSANDLFGIHKCSHSYCRDCVNNYVASKLQENIASISCPVPDCKGSLEPEHCQSILPPEVFDRWLSVLCESLVLESEKFYCPFKDCSAMLIDDGKEVIRESECPNCRRLFCAQCKVSWHAGIDCAEFQNLNENEKENEDILLRIVAHEQKWRRCTNCQYYVEKSDGCSYMKCRCGYAFCYNCGVKAPLGSHTFHCPSCKN
>FraveV4A2_1g09510.t1
MEHKASESHNEIVNNEDDAIFSVSDEGILTPPRTPPTVNNFIYEDEEEEDDDHEPTQPRRKRRRIGDGEFSPNLDTSNSNNEPAATFVCEICADDKASNESFGIQNCSHSYCRDCIKNYVASKLQENITSISCPVPDCKGSLDPEYCRPVLPPQVVERWESALRESTIIVSQRFYCPYKDCSTMLVEDVTQVVMESECPNCKRMFCAQCKVAWHAGIGCEEFQKLNENEREKGDIMLRNLARKNRWSRCPKCMFYVEKTCGFDEVRCRCGNCFIYAPGQI
>FraveV4A2_1g09511.t1
MRSKKGSSVDSQSHIEIVNIEDDYPFFSTPISRIDKDEAISAEGKSTPAVNFIDLCYDDVDDEDDDCRVLMFQPSNTRFRKRRKTENGESSNSNSVPIPRMISHLLFVKSVLITSLPTSYLASKIAAILIDCSALLIDDEPEDVVRESECPNCYRMFCAQCKVPWHAGIGCREIQQLNECGVKFNYSKVARIGGKEPFTMKKPGRKKPCRRRVLFTFIDEFRLKYWEEHPNQSAAARKAAVEKWKSMSKSEKASYTAMVRKREVVKLNFPLLESNNRNAIFMACFEKLMENL
>FraveV4A2_1g09930.t1
MGVLAPGYCRSILPNDIFARWIHTLFDQNGKYYNLKILLYVMCITPSHLEDSFDVKGSNHFYCRHCIVNFVVSKLQDNVTSIVCPERGRIGVLNPECCRTILPDSIFDSWVFFFDENVTAIILLLLHSCNHFYRRQCIVGFISSKLQENVTSIKYPEPGCRGVLDLVYCRPILPNKVFDLWVHALWNQNEQSANFEINNASTFICEFCVVPVGLEDSFNVKGCSHFYCQQCIVNFVVSKLQENVTSIECPEPGCQEVLDPECHRPILPNDALLLSFQGLHGNVELLIDDNKVVQKSQRSYCKKVFFAQCKVPWHAKIDCVEFQKLNEDERGREDITEEPRRRKNGGGVQVANIMLQRKVAAHTSNAGSTVSICFLLPLWNSSSLN
>FraveV4A2_3g00832.t1
MEMKGSWGASNAYLYAGIDIQINKQLAKKETPPTGTFEEFDLGCGEVGSGYTVDSVCTVHVFRLQPTTDQTHHNCLSASTDHRPPAKDIEEDSFSLRTSTLFRGLGKSNVILADDVKSAHSPKAGNFIDLSDEEVRVLRFKPSNIPFGTRKRRKTSNDGSCSNSKPPSFACEICVEAKPAHESFGSLDPEHCHSFLKPEVFEKWGRILCEDMIIGSQKFYCPFKDCSAMLIDDGVKNKD
>FraveV4A2_3g00870.t1
MKSAHSPKAGYFIDLSAETLNYYDSDEEVKVLRFKPSDIRFGKRKRTETLNEAPSFACDICVEAKPAHESFGIKNCSHVYCTDCVVKYVDSKLQENIASIGCLVPDCKGSLDPEHCHSILKPEVFEKWGRILCEDMIIGSQKFYCPFKDCSAMLIDDGAEAVRESECPNCKRLFCAQCKVPWHAQLTCSQFKRRSTNDPEKEDIMMEKLAFKKHWRKCPWCGIYVERTGGCTSIRCRCGTYFNFHCGRMGCTYCENSKRRRDSRSIGYFVFLEEYKKNHRDKLFTKDTAKLVYETWRSMSRSEKKPYENTEMKPTVILMKPTVILMKPTKPT
>FraveV4A2_3g03010.t1
MLTTSKPSSHSHSPVQILTIDDDDADVILPRLQKDPSAPGSSPSPSPAAFIDLSDGSDDDEIRVLRFEPTKTRFKRRRTNPFSTGSVPEPGQCSDSLTDYPPFVCEICADDKLGYESFPIENCCHVYCSDCVISYIDSKLQENEPTIRCPVPNCAGLLEREYCRSVLPAPVFERWGKAMCDAVILGSEKFYCPYQDCSAMMIYDGEEMVRESQCPHCQRMFCAQCRVAWHVGMDCDEFQKLSVDERASEDVMLRNLAQSQNWRRCPSCKFYVEKSFGCSYMKCRS
>FraveV4A2_4g12440.t1
MDSPSTGSSPSSILPAGTTTIQATHQVVPSCPNHETLDPNKAGESSEIFCGLCLERQETDKTFTVESCKHSFCSGCINRHVSSKIKEGKHIVSCPGLEDCKSVIELEACSSILPKSIAEKWNESLFEALMKEQQWKMCPKCTSYVEKTRGCLRITCRCDFQFCYWCGEEWTEDHRVSCQKDEGDQEEED
>FraveV4A2_6g27950.t1
MDSPSTSPDTYNTGLSSSSLPGTTTTTTIQATHQVVPSCPNHETLDPKAGESSEIFCGLCLVRQETDNYCPDCEHSFCSDCINKHVASKIKEGKHIIYCPGMDCKAAIKLEACTPILPRPIAEKWNESLFEALMREQQWNLCPKCTSYVEKTRGAIFISAIAVEKNGQRTIVLVARKMKIKKKMTEYIVLWIIIIFCVVLIKQTAA
>FraveV4A2_6g27960.t1
MEQQESASASALHLDVGNTSSSALHFDVGDTSLSSLIHHDSDDHEAEICIDPTMITDAKYAEELQFQEVIMASSTFISQSMNNIASCSSSTLTTQATQAVPTSATHEVLDPEADVSSQTLCGICVEAKESDQMFSNESCAHSFCSDCITKQVAAKLGESIHMVSCPGLDCKAVLTLENCTAILPKLVLERWNEALCEALVLGSQKLYCPFSDCSMMLVIDNEGESVRESECPACHRLFCAACRVPWHSGVDCEEFQRLNEDERGREDLMVNQLAKEKSWRRCPRCKFYVEKTEGCLHITCRCHFQFCYGCGAEWTSNHGGCLSQCSRN
>FraveV4A2_6g35700.t1
MDGASSSISHPNTSDDHHLVDDFYFSALYDDEEVFPICDEKYAQELQLQEALMSSAISSSKVPISIDQFEVKTPFEILRGQSSGSGSFCMICMDVKPSGEMFTNNSCNHSFCTDCIGRYVATKIQENISMVKCPDVKCKEVLEPQSCRSFIPQQVFERWESALCESLFLASDRFYCPFKDCSMMLVDDGGEVVTVSECPNCRRLFCAQCRVVWHAGIDCSEFQQLSKDERGREDIMVMELAHQKQWRRCPRCKFYVEKTAGCSHITCRCGFEFCYGCGSNYGHCNGCN
>FraveV4A2_7g07220.t12
MEHNRSGIQEQTNTFWTQCPFCCTKLQYYRDILGCLLNCHICRKAFEAHELKKDVHSESLKSAPSPITKAGNFIDLSAETLNYYDSDEEVRVLRFKPSNIPFGKRKRNEGSISKPPSFACEICLETKSAHESFGIKNCTHVYCTDCVVKYVDSKLEQNIASIGCLVPDCNKGSLDPEHCRLILKPEVFEKWGKWLCEDVITGSLKFYCPFKDCSTMLIDDGEEVVRESECPSCKRLFCAQCKVPWHTGITCEEFKKLNKDDTAKEDIKMERLAYKKHWRKCPRCGIYVERTGGCSTVHCRCGTYFSFHCGRWGCASCRNRKRGSKTLGFYMFFEEYRRIHRSYSKDTLELVNEKWRSMSRSEKNPMRTHR
>Maldo_HF_06347
MAQVNATASGDLNLNVDDFYFSALFDDETYDESEPVSDSKYAQELQFQEALMSSSAITSQSTHNDGSSSASSSATIQATQAIQSHPIHEILLPIQDTLESGESSSSQPSTQTLCGICVEMKEADEMFRNEGCVHSFCSDCITKHVASKIQANIHVVSCPGLDCRAVLEHDACMPILPKEVIERWNDALCEAMVLGAQRLYCPFSDCSTVLMIDNEGEEAVRESECPICHRLFCARCQVPWHPGVDCEEYRWLNEDERGRADLMVKELAKQKKWKRCPRCKYYVEKTEGANSSSAMDVEQNGQVLMVFAREIKLRKALRLKTCYLF
>Maldo_HF_06353
MDATEQDFMNLSDRGSVKVTMGKQPDLGSENTEDTNTSPAKKKIRVIKVDDFYFSALFDDETYDESEPVSDSKYAQELQFQEALMSSSALTSQSTHNDGSSSSSSSATIQATQAIQSNPIHEILFPIQDTRESGESSSPLPSTQILCGICVEMKEADEMFRNEGCVHSFCADCITKHVASKIQANIHVVLCPGLDCRAVLELDTCMPMLPKEVIERWNDALCEAMVLGAQRLYCPFSDCSTVLMIDNEGEEAIRESECPICHRLFCARCQVPWHPGVDCEEYRRLNEDERGRADLMVKELAKQKKWKRCPRCKYYVEKTQGANTSSAMGVEQNGQVLMVVASEIKLRKALGLKACYLFYDARTFIYIQNHQKSSNTRGLLLVDLLPRYLRLCDVLTLL
>Maldo_HF_19094
MEIKGNLESFGSLANPNSEKRKIEISDYDASSSDNRPSKRARRNISSGDGDKEEEVKSTRSSTSSDKTEKINETINLDLNMPASTDEEDDDRMFLESTWSNNVKQRDCRDGEVEEVEEIKLDLNSTPAPSEGAEGYNFEGEVWSEDWDQQVGGCDDDHDDFDGNDQDYYDDGGYDDNDDDDVGNKRIKLDLNSTPLSEEEVEEQEVRQQEKKEDQRQYQLDEEDRPVEVRYQSEAEEKEKEEEVRPEEGQDQYQEDDEEDDQYCYQSKVEDQRCYQAEEKEVRSEESWHPSEEEEEVVRLPNTARSNLDFSRTPTEGELEDLKNSTIPPAKKWDDEPEHSSDNNHSSFVCEICVQHKVSSEWFALENCGHAYCKDCMIKHVATKLRQNIVSIPCPTPDCVSVPSIVVPFSLLTCLTVGQVLCENLISSNISKDVDDPADFVCTICVEHKEAHDRFDIKNCSHAYCTDCMVKYVVSKLQDNITSIRCPVPNCIGLLEPEYCRPILPPEVFYRRGSALCEAVILGSEKFYCPYKDCSAMLIDDGTEVVRQSVCPNCWRMFCAQCKVPWHEGIKCEEFLKLNKDEREKEDIIRTKDDETALDKQNQCRTAFCYRCGDVLMDNHNHYCPSCEGG
>Maldo_HF_19099
MGNKLCTGEKFGSKIYSGKKLGGKVFTGKYIKGKHISSVKNKKLEHAIDIDPDYCRPILPDDIFDGWGNALCESALVDESDDICSTFVCDFCVERVDLKDSFNIKGCSHFYRQYCIVKFVASKLDDNVSSIICPAQGCTGSLDLDYCRPILPTDVFDRWGKAIYESVVIGPQKKNHLYCPFATCSALLIHEGPEDTNQARCPHCKREFCAKCEVPWHTEFNCAMFQKLRDKGEDKMLKELAKNKNWRRCPRCNYYVERIDGCSYMKCRCGFAFCYSCGIQAVEHTRCVDSSGANKVFGRTDNRIRSRLLINLKDSFNISGCTDFYRRDCIVKFIVSKLQDNVTPITCPVPECTGT
>Maldo_HF_19100
MGNKVSNGNSRSSSSSKKLSKHVSVRTKHIGGLHTKEINLGFAQILEKNQHVYTDPTFVCDFCLQLIHLENSFNIKGCTHFYCQECTVKYVVSSLRINVTSIVCPVPDCQGVLDPDHCRQILPSDVFVWWGNALYESVLAPESDIDSTFICDFCVEPVNLKDSFNIKGCTHFYCQGCIVNFIASRLQDNVTCITCPVPDCSGELDIEYCRPIIPEDVFDRWGKALCESVVMDPRRKYLYCPYNSCSALLINEEPEDTSQSVCPHCNREFCAMCKVPWHTEFDCAMFQKLKEKGEDEMLEVLAKNKNWRRLNAGCGIT
>Maldo_HF_19101
MHKVLLLFKIKGCTHFYCEKCIVKFVESNLEYNVTNIMCPLPGCLGMLDLEYCRPILPRAVIDRWCNALRRKKIITWTSKLTDYKFLYCPYEDCSALSLLHKNYDGTRLSCYRDFCATCKVPWHTGFDCTNSYEEWMVEELGKKSNWKRCASCNYNVEKSDGCDNMRCRKKIRIDWTSGWAPNYRHEHISQSSFICDFCVEPTDVKDLFKIKGCNHFYCRECVVKFIVSKLQDNATNIKCTVPGCMGMLDLEYCRKILPNNVFDRWRNAVYRKRIMESKTHKYFYCPFKDCSAMLIYKNDMKPSWWLCSRCKGEICASFKVLLLEYEYEYEFDILNRSKAAMASSASSSAGYGCAEFQKLSKTKGGRESGDEDKMLEELAMKNKWRRCPGCKNYVEKSGGCDVINCRSDTSASASYYFS
>Maldo_HF_30859
MGNKLCTGEKLGGKVFTGNKLGSKVFTGKYIRGKHISFVTKHIVLHTKTKTKQHEHVVDIDIDPTFVCDLCDAKSHLENSFNIKGCAHFYCRECVVQYVASNLQNNVTSAVICPVQGCTGALDPDYCRPILPDDVFDGWGNALCESALADESDDIDSTFVCDFCVEPVDLKDSFNINGCSHFYCQDCIVKFVASKLDDNVSSITCPAQGCTGTLELDYCRPILPADLFDRWGKAICESVVIGPQKKYLYCPFVGCSALLIHEGPEDTNQAPCPHCKREFCAKCKVPWHTEFNCSMFQKLRDKGEDEMLEELAKNKNWRRCPRCSYYVERIDGCSYMKCRLDSRN
>Maldo_HF_30860
MENPLSSHSHIPNFDMEDDAVSFTPTSRTPSTIPINVDDDDDGDGDLRSITASLLKSASKPTEASNFIDLSEETLDFYDGDDELRILRFKPSNTPFGKRRKKTFSDFSVTESGQSSNSKSVPDFVCEICVDHKSGIELFRIENCSHGYCTDCMVKYVASKLQENITSIRCPVPDCIGLLEPEYCRPILPPEVFDRWGTAMCEAVILGSEKFYCPYKDCSAMLIDDGSEVVRQSECPNCWRMFCAHCKVPWHEGIECEEFVKLNKEDIMLMNLAQKKQWRRCPNCRFYVEKSVGCMFMMCRCRTAFCYNCGDLMNNNHTHNCRRSNRN
>Malba_005700
MEGTSSPSSDNNTLLSVDEFYFSALHDDDEVFPISDEKYAQELQLQEALMSSAIASLSPHITTQPPKIGEGGAEPLMKMLKGKEKETGQSSEGFCGICLDVKSTGEMFRSSGCSHTFCCDCIGRYVGTKIQENISVVKCPDVKCKGELEPQSCKSIIPKEVFDRWQNALCESMFLGSQKVYCPFKDCSAMLVDDGEEVVTVTSCPHCWRMFCAQCKVAWHAGIECWEFQNLNKDERERDDIMVLELAKKNKWRRCPTCKFIVEKNEGCLHITCSKVFDLILTNVVFKYPFYYLWI
>Malba_021148
MENPLSSHSHIPNFDMEDDAVSFTPTSRTPSTIPINVDDDDDGDGDLRSITASLLKSAPKPTEASNFIDLSEETLDFYDGDDELRILRFKPSNTPFGKRRKKTFSDFSVTESGQSSNSKSVPDFVCEICVDHKSGIELFRIENCSHGYCTDCMVKYVASKLQENITSIRCPVPDCIGLLEPEYCRPILPTEVFDRWGTAMCEAVILGSEKFYCPYKDCSAMLIDDGSEVVRQSECPNCWRMFCAHCKVPWHEGIECEEFVKLNKEDIMLMNLAQKKQWRRCPNCRFYVEKSVGCMFMMCRCRTAFCYNCGDLMNNNHTHNCRRSNRN
>Malba_021149
MCPVQGCTGALDPDYCRPILPDDVFDGWGNALCESALADESDDIDSTFVCDFCVEPVDLKDSFNIKGCSHFYCQDCIVKFVASKLDDNVSSITCPAQGCTGTLELDYCRPILPTDLFDRWGKAICESVVIGPQKKYLYCPFVGCSALLIHEGPEDTNQAPCPHCKREFCAKCKVPWHTEFNCSMFQKLRDKGEDEMLEELAKNKNWRRCSRCSYYVERIDGCSYMKCRCGFAFCYSCGIQAVEHTRYCQSCKK
>Malba_021150
MCPVQGCTGALDPDYCRPILPDDVFDGWGNALCESALADESDDIDSTFVCDFCVEPVDLKDSFNIKGCSHFYCQDCIVKFVASKLDDNVSSITCPAQGCTGTLELDYCRPILPTDLFDRWGKAICESVVIGPQKKYLYCPFVGCSALLIHEGPEDTNQAPCPHCKREFCAKCKVPWHTEFNCSMFQKLRDKGEDEMLEELAKNKNWRRCSRCSYYVERIDGCSYMKCRCGFAFCYSCGIQAVEHTRYCQSCKK
>Malba_022201
MACPNVEVKPDADEDDDTLFFTTMSSPKRPRQASTKWCNAILRRIKGCLRTRKPRDNNNLVSNAMKKKSSNFLEDNSSSLQTLYPSKEGNFVCTMCMEAKPSALEWVDLKDCSNAYCKDCMVKLNMF
>Malba_031687
MAQVNATASGDLHLNVDDFYFSALFDDETYDESEPVSDSKYAQELQFQEALMSSSAISSQSTHNDGSSSASSSATIQATQAIQSHPIHEILVLIQDTLESGESSSSQPSTQTLCGICVEMKEADEMFRNEGCVHSFCSDCITKHVASKIQANIHVVSCPGLDCRAVLELDACMPMLPKEVIERWNDALCEAMVLGAQRLYCPFSDCSTVLMIDNEGEEAVRESECPICHRLFCARCEVPWHPGVDCEEYRRLNEDERGRADLMVKELAKQKKWKRCPRCKYYVEKTQGCLHITCRCQFQFCYGCGAEWTSTHGVCPRD
>Malba_031692
MTQENSSASDFLHLNVDDFYFSALFDDETYDESEPVSDSKYAQELQFQEALMSSSAITFQSTHNDGSSSSSSSATIHSTQAIQSNPIHEILFPFQDTCESGESSSPQPSTQILCGICVEMKEADEMFRNEGCVHSFCADCITKHVASKIQANIHVVLRPGLDCKAVLELDTCMPMLPKEVIERWNDALCEAMVLGAQRLYCPFSDCSTVLMIDNEGEEAIRESECPICHRLFCARCQIPWHPGVDCEEFQRLNESERGRAELMVKELAKQKKWKRCPRCKYYVEKTQGCLHITCRCQYQFCYGCGAEWTSTHGGCQ
>Malba_034347
MAQEDSSASDALHLNVDDFYFSALFDDETYDESEPVSDSKYAQELQFQEALMSSSAITSQSTHNDSSSSSSSSATIQATQAIQSNPIHEILFPIQDMRESGESSSPQSSTQILCGICVEMKEADEMFQNEGCVHSFCADCITKHVVSKIQANIHVGLCPGLDCRAMLELDTCMPMLPKEVLERWNDALCEAMVLGAQRLYCPFSDCSTVLMIDNEGEEAIRESECPICHRLFCARCQVPWHPGVDCEEYRRLNEDERGRADLMVKELAKQNKWKRCPRCKYYVEKTQGCLHITCRCQYQFCYGCGAEWTSTHGGCQ
>Malba_037504
MVKYVVSKLQDNITSIRCPVPNCIGLLEPEYCRPILPPEVFYRRGSALCEAVILGSEKFYCSYKDCSAMLIDDGTEVVRQSVCPNCWRMFCAQCKVPWHEGIKCEEFLKLNKDEREKEDITLMDLAQKQQWRRCPKCRFYVEKSVGCMFMKMYRSVFYLLCYFNYLLKLLLGYSCAVKISLFVAVIIKSLGIRLLCLPWLLCKSHEVDYVLMFCSLLFKVR
>Malba_037505
MEIKENLESFGSLANPNSEKRKIEISDYDASSSDNRPSKRARRHISSGDGDKEEEVKSTRSSSSTSSDKTEKINETINLDLNMPASTDEEDDDRMFLESTWSNNVKQRDYGDGEVEEVEEIKLDLNSTPAPSEGSEGYNLEGEVWPEDWDQQVGGCDDDHDDFDGNDQDYYDDGGYDDNDDDDVGNKRIKLDLNSTPLSEEVEEQEVRQEEKEEDQRQYQLDEEDRPVEVRYQSEAEEKEKEEEVRPEEGQDRYQEDDEEDDQYCYQSKVEDQRCYQAEEKEVRSEESWHPSEEEEEVVMLPNTARSNLDFSRTPTEGELEDLKNSTIPPAKKWDDEPEHSSDNNHSSFVCEICVQHKVSSEWFALENCGHAYCKDCMIKHVATKLRQNIVSIPCPTPDCVSGSLSPEHCRPILPPDLFDSWASAL
>Malba_037511
MESGRTKRSEKMVQYFNFGKKNLFVFSYKLAAANIVSSLQPWLHLRRRTVPRLLSALRAVCLLWLCPVLVLVQVSNLQLNVTSITCPVPGCAGVLDPEHCRQILPFDVFVSWGNALSESVLFPESDIDSTFICDFCVEPVNLKDSFNRRGCTHFYCQGCIVKFIVSKLQDNVTRIMCPVPSCTGTLDLEYCRAILPKDVFDRWGKALCESVVMALMGPGKKNWERRVKTRCWKSLPRRRGGGGVQIASTMLKENIDSVTDVEQKDQVLFTVRLQIASSNLGIQSTDDD
>Malba_037512
MGNKLCTGEKFGSKIYTGKKLGGKVFTGKYIKGKHISSVKNKKLEHAVDIGDDPSFVCDLCEAKIHLGSSFNIKGCAHFYCQECVVQYVVSNLQNNVTSTIMCPVQGCTGVLDPDYCRPILPDDVFDGWGNALCESALVDESDDIGSTFVCDFCVERVDLKDSFNIKGCSHFYCQYCIVKFVASKLDDNVSSIICPAQGCTGSLDLDYCRPILPTDVFDRWGKAICESVVIGPQKKNHLYCPFATCSALLIHEGPEDTNQARCPHCKREFCAKCKVPWHTEFNCAMFQKLRDKGEDKMLKELAKNKNWRRCPRCNYYVERIDGCSYMKCRCGFAFCYSCGIQAVAHTRYCQSCKK
>Malba_037513
STFICKFFVEAVNLKDSFNISGYTDFYCQDCIVKFVVSKLQDNVTRITCPVPECTGTLDPEYCREILSKDIFDRNWERRVKTRCWKSLPRRRGGGGVQIAITMLKEYLGAATSNAGVDIVSVTKVECKVQVTVLVSTNVG
>Malba_037514
MGNKVSNGNSRSSSSSKKLSKHVSVRTKHIGGLHTKEINLGFAQILEKNQHVYTDPTFVCDFCLQLIHLENSFNIKGCTHFYCQECTVKYVVSSLRINVTSIVCPVPDCQGVLDPDHCRQILPSDVFVWWGNALYESVLAPESDIDSTFICDFCVEPVNLKDSFNIRGCTHFYCQGCIVKFIASKLQDNVTCITCPVPDCSGELDIEYCRPIIPEDVFDRWGKALCESVVMDPRRKYLYCPYNSCSALLINEEPEDTSQSVCPHCNREFCAMCKVPWHTEFDCAMFQKLKEKGEDEMLEVLAKNKNWRRCPKCNYYVERNEGCSYILCRSVEIVCCL
>Malba_037515
MKRSRQPGLAHNRNQTFTCHLCVEQMHKGCLGMLDLEYCRPILPRAVIDRWCNALRRKKIITGTDYKFLYCPYEDCSALSLLHKNYDGTRLSCYVCFYCKRDFCATCKVPWHTGFDCTNSYEEWMEEELGKKRNWKRCASCNYNVEKSDRCDNMRCSQSSFICDFCVEPTDVKDLFKIKGCNHFYCRECVVKFIVSKLQDNATNIKCTVPGCMGMLDLEYCRKILPNNVFDRWRNAVYRKRIMESKTHKYFYCPFKDCSAMLIYKNDMKPSWWLCSRCKGEICASFKTKGGRESGDEDKMLEELAMKNKWRRCPGCKNYVEKSGGCDVINCRSDTSASASYYFS
>Malba_037516
MENPLSSHSHSRINFIDIEDDTFRFTPTSRNPSTNPINVDDEDDEDRGLRSITASLLKSVPTPAEADNFIDLSEETLDFYDGDEELRILRFKPSKTPFGKRGKGLFSIFSVTESGQSSNSKNDPDFVCEICVEPKSGIESFRIENCSHSYCTECMVKYVASKLQENITSIRCPVPDCIGLLEPEYCRPILPPEVFDQWGTALCEAVILGSEKFYCPYKECSAMLIDDGKEVVRQSACPNCWRMFCAQCKAPWHEGIECEEFLKLNKDEREREDIMLKNLAQKQQWRRCPKCRFYVEKSMGCMFMMCRCRTAFCYRCGDVLENIHNHYCPSCGGR
>Malsi_02g009230
MENKENLESFGSLANPNSEKRKIEISDYDASSSDNRPSKRARRNISSGDGDKEEEVKSTRSSSNTSSDKTEKINETINLDLNMPASTDEEDDDRMFLESTWSNNAKQRDCGDGEVEEVEEIKLDLNSTPAPSEGAEGYNLEGEVWPEDWDQQVGGCDDDHDDFDGNDQDYYDDGGYDDNDDDDVGNKRIKLDLNSTPLSEEEVEEQEVRQEEKEEDQRQYQLDEEDRPVEVRYQSEAEEKEKEEEVRSEEGQDQYQEDDEEDDQYCYQSKVEDQRCYQAEEKEVRSEESWHPSEEEEEVVRLPNTARSNLDFSRTPTEGELEDLKNSTIPPAKKWDDEPEHSSDNNHSSFVCEICVQHKVSSEWFALENCGHAYCKDCMIKHVATKLRQNIVSIPCPTPDCVSVPSIVVPFSLLTCLTVGQVLCENLIDVDDPADFVCTICVEHKEAHDRFDIKNCSHAYCTDCMVKYVVSKLQDNITSIRCPVPNCIGLLEPEYCRPILPPEVFYRRGSALCEAVILGSEKFYCPYKDCSAMLIDDGTEVVRQSVCPNCWRMFCAQCAELLSAIDVETF
>Malsi_02g009280
MGNKICNGNKRGTSNKFGKHLSKVVKNVCDFCLQSIHLENSFNIKGCTHSYCQQCIVKFIVSNLQLNVTSITCPVPGCAGVLDPEHCRQILPSDVFVSWSNALSESVLSPESDIDSTFICDFCVEPVNLKDSFNIRGCTHFYCQGCIVKFIASKRQDNVTRIMCPVPGCTGTLDLEYCRAILPKDVCDRWGKALCESVVMALMGTGKKYLYCPFNACSALLIHEDPEGTTQSVCPHCKREFCAKCKVPWHTEFDCANFQKLEKRGEDKMLEELAKKKRWRRCPNCKLNG
>Malsi_02g009310
MCPVQGCASVLDPDYCRPILPDDIFDGWGNALCESALVDESDDIGSTFVCDFCVERVDLKDSFNIKGCSHFYRQYCIVKFVASKLDDNVSSIICPAQGCTGSLDLDYCRPILPTDVFDRWGKAICESVVIGPQKKNHLYCPFATCSALLIHEGPEDTNQARCPHCKREFCAKCKVPWHTEFNCAMFQKLRDKGEDKMLKELAKNKNWRRCPRCNYYVERIDGCSYMKCRDDLAAVLQKELGKKGEDKMLKELAKKKRWRRCPNCNYSVERISGCSYIKCSLRINVTSIVCPVPDCQGVLDPDHCRQILPSDVFVSWGNALYESVFAPESDIDSTFICDFCVEPVNLKDSFNIKGCTHFYCQGCIVKLIASKLQDNVTCITCPVPDCSGELDIEYCRPIIPEDVFDRWGKALCESVVMDPRRKYLYCPYNSCSALLINEEPEDTSQSKLKEKGEDEMLEVLAKNKNWRRLNAGCGIT
>Malsi_02g009330
MSGLAKIVVVLLLTRLFMFVLLALLVMLVLIILIDLFLIAGLTTSATLARSLEQAKKSCTNLISASVKLQIPFATTAVRSCCHWQMKLEYLDIWLPYFSGTRTRGMFQELLKLVLQVTLTYGSSVSKLQDNATNIKCTVPGCMGMLDLEYCRKILPNNVFDRWRNAVYRKRIMESKTHKYFYCPFKDCSAMLIYKNDMKPSWWLCSRCKGEICASFKVLLLEYEYEFDILNRL
>Malsi_02g009340
MASSASSSAGYGCAEFQKLSKTKGGRESGDEDKMLEELAMKNKWRRCPGCKNYVEKSGGCDVINCRSDTSASASYYFSWYSDIGPFGLSHTQCTNNELLSNFELNLRFLFDK
>Malsi_02g009350
MRRRKEAKMENPLSSHSHSRINFIDIEDDTFSFTPTSRNPSTNPINVDDEDRGLRSITASLLKSVPTPAEADNFIDLSEETLDFYDGDEELRILRFKPSKTPFGKRGKGLFSDFSVTESGQSSNSKNDPDFVCEICVEPKSGIESFRIENCSHGYCTECMVKYVASKLQENITSIRCPVPDCIGLLEPEYCRPILPPEVFDQWGTALCEAVILGSEKFYCPYEECSAMLIDDGKEVVRQSACPNCWRMFCAQCKAPWHEGIECEEFLKLNKDEREREDIMLKNLAQKQQWRRCPKCRFYVEKSMGCMFMMCRCRTAFCYRCGDVLENIRDHYCPSCGGR
>Malsi_09g020570
MAQVNATASGDLNLNVDDFYFSALFDDETYDESEPVSDSKYAQELQFQEALMSSSAITSQSTHNDGSSSVSSSATIQATQAIQSHPIHEILLPIQDTLESGESSSSQPSTQTLCGICVEMKEADEMFRNEGCVHSFCSDCITKHVASKIQANIHVVSCPGLDCRAVLELDACMPMLPKEVIERWNDALCEAMVLGAPRLYCPFSDCSTVLMIDNEGEEAVRESECPICHRLFCARCQVPWHPGVDCEEYRRLNEDERGRADLMVKELAKQKKWKRCPRCKYYVEKTQGANSSSAMDVEQNGPVLMNHQKSSNTNRLLLVDLLPRYLRLRDV
>Malsi_09g020630
MSPYDERYVDVKFIGKIPDSVTITVEEDFQRWRLVCLALGFTLLLLAPIVSNWGMKLLPTGRKNVLYLTIYGSVLGAGSFLVPQFSLMVNSIRLSFGLSEEMHNPVSIFLLVGIIPAGAALGYWIVREFVVSKDGTVDVVEMKSKLVAYHMAQVNASSSGDLHLNVDDFYFSALFDDETYDESEPVSDSKYTQELQFQEALMSSSAITSQSTHNGGSSSSSSSATIQATQAIQSNPPQPSTQILCEICVEMIEVDEMFQNEGCVHSFCSDCITKHVASKIQANIHIVSCPGLDCRAVLELDACMPILPKEVIERWNDALCEAMVLGAQRLYCPFSDCSTVLMIDNEGEEAVRVSECPICHRLFCARCQVPWHPGVDCEEYRRLNEDERGRADLMVKELAKQKKWKRCPRCKYYVEKTQGANTSSAMDVEQNGQVLMVVASEIKSRKALGLKACYLFYDARTFIYVQNRQKSINMGLLLVNLLPRYLRLCDV
>Malsi_09g020650
MTQENSSASDALHLNVDDFYFSALFDDETYDESEPVSDSKYAQELQFQEALMSSSALTSQSTHNDGSSSSSSSATIQATQAIQSNPIHEILFPIQDTRESGESLSPQPSTQILCGICVEMKEADEMFRNEGCVHSFCADCITKHVASKIQANIHVVLCPGLDCRAVLELDTCMPMLPKEVIERWNDALCEAMVLGAQRLYCPFSDCSTVLMIDNEGEEAIRESECPICHRLFCARCQVPWHPGVDCEEYRRLNEDERGRADLMVKELAKQKKWKRCPRCKYYVEKTQGANTSSAMRVEQNGQVLMVVASEIKLRKALGLKACYLFYDARTFIYIQNHQKSSNTRGLLLVDLLPRYLRLCDVLTLL
>Malsi_15g020710
MGNKLCTGEKLGGKVFTGNKLGSKVFTGKYIRGKHISFVTKHIVLHTKTKTKQHEHVVDIDIDPTFVCDLCDAKSHLENSFNIKGCAHFYCRECVVQYVASNLQNNVTSAVMCPVQGCTGALDPDYCRPILPDDVFDGWGNALCESALADESDDIDSTFVCDFCVEPVDLKDSFNIKGCSHFYCQDCIVKFVASKLDDNVSSITCPAQGCTGTLELDYCRPILPTDLFDRWGKAICESVVIGPQKKYLYCPFVGCSALLIHEGPEDTNQAPCPHCKREFCAKCKVPWHTEFNCSMFQKLRDKGEDEMLEELAKNKNWRRCPRCSYYVERIDGCSYMKCRCGFAFCYSCGIQAVEHTRYCQSCKK
>Malsi_15g020720
MENPLSSHSHIPNFDMEDDAVSFTPTSRTPSTIPINVDDDDDGDGDLRSITASLLKSAPKPTEASNFIDLSEETLDFYDGDDELRILRFKPSNTPFGKRRKKTFSDFSVTESGQSSNSKSVPDFVCEICVDHKSGIDLFRIENCSHGYCTDCMVKYVASKLQENITSIRCPVPDCIGLLEPEYCRPILPPEVFDRWGTAMCEAVILGSEKFYCPYKDCSAMLIDDGSEVVRQSECPNCWRMFCAHCKVPWHEGIECEEFVKLNKEDIMLMNLAQKKQWRRCPNCRFYVEKSVGCMFMMCRCRTAFCYNCGDLMNNNHTHNCRRSNRN
>Malsi_17g013910
MSSAIASLMPPKYYLGRKKKLDNPLRVFEGSAWTSNRPEKCSEALAAVTFCIDCIGRYVGTKIRKPFNREALLEIVLCPCKVAWHSGIECWEFQNLNKDERKREDIMCWSLLRKNKWRSICSKAGDPQIVYLPDGDVDLTALGGMNVEEALANDICDVLAS
>Malsy_02g001500
MENKENLESFGCSANPNSEKRKIEIGDYDASSSDNRPSKRARRNISSGDGDKEEEVKSTRSSSSTSPDKTEKINETINLDLNMPASTDEEDDDRMFLESTWSNNVKQRDCGDREVEEVEEIKLDLNSTPAPSEGAEGYNLEGEVWPEDWDQQVGGCDDDHDDFDGNDQDYYDDGGYDDNDDDDVGNKRIKLDLNSTPLSEEEVEEQEYQLDEEDRPVEVQYQSEAEEKEKEEEVRPEEGQDQYQEDDRYCYQSKVEDQICYQAEEKEVRSEESWHPSEEEEEVVRLPNTARSNLDFSRTPTEGELEDLKNSTIPPAKKWDDEPEHSSDNNHSSFVCEICVQHKVSSEWFALENCGHAYCKDCMIKHVATKLRQNIVSIPCPTPDCVSGSLSPEHCRPILPPDLFDSWAINQFGESSNSKINESDEEAFVCEIRVETKAASESFGIKNCSNCSHTFCTDCIVEYVGSKLQENITRIRCPDPDCNHAYCTDCMVNYVASKLQDNITSIRCPVPNCIGLLEPEYCPPILPPEVFYREVHCVRPLFLGQRNFTAPIRIAVQYDGTEVVRQSVCPNCWRMFCAQCKVPWHEGIKCEEFLKEKEDIMLMDLAQKQQWRRCPKCRFYVEKSVGCMFMKMYRSVFYLLCYFNYLLKLLLGYSCAVKISLFVAVIIKSLGIRLLCLPLCKLLVCKL
>Malsy_02g001550
MGNKICNGNKRGTSNKFGKHLSKVVKNVCDFCLQSIHLENSFNIKGCTHSYCQQCIVKFIVSNLQLNVTSITCPVPGCAGVLDPEHCRQILPSDVFVSWSNALSESVLSPESDIDSTFICDFCVEPVNLKDSFNIRGCTHFYCQGCIVKFIASKRQDNVTRIMCPVPGCTGTLDLEYCRAILPKDVCDRWGKALCESVVMALMGTGKKYLYCPFNACSALLIHEDPEGTTQSVCPHCKREFCAKCKVPWHTEFDCANFQKLEKRGEDKMLEELAKRKRWRRCPNCKYYVERKSGCSYMKCRSLQDNALALRARYELGCTGVLNRDHYCRRRPILPTEAFGKKLGGKVFTGKYIKGKHISSVKNKKLEHAIDIGDDPSFVCDLQDYLLTVVSNLQNNVTSTIMCPVQGCAGLLDPDYCRPILPDDIFDGWGNALCESALVDESDDICSTFVCDFCVERVDLKDSFNIKGCSHFYRQYCIVKFVASKLDDNVSSIICPAQGCTGSLDLDYCRPILPTDVFDRWGKAIYESVVIGPQKKNHLYCPFATCSALLIHEGPEDTNQARCPHCKREFCAKCEVPWHTEFNCAMFQKLRDKGEDKMLKELAKNKNWRRCPRADLLSVTVVEFKLSNIPVIVKAPVNLKDSFNISGCTDFYRRDCIVKFIVSKLQDNVTPITCPNAPALETQSSAVKASQKTFLIRGDRPYVNLWLWPLRRLGRKTCTVPSMNWERRVKTRCWKSLPRRRGGGGVQIAIILLKEYLGAATSNAGVHIVSVTNVECKVQVTVLVSTNMGNKVSNGNSRSSSSSKKLSKHVSVRTKHIGGLHTKEINLGFAQILEKNQHVYTDPTFVCDFCLQLIHLENSFNIKGCTHFYCQECTVKYVVSSLRINVTSIVCPVPDCQGVLDPDHCRQILPSDVFVWWGNALYESVLAPESDIDSTFICDFCVEPVNLKDSFNIKGCTHFYCQGCIVNFIASRLQDNVTCITCPVPDCSGELDIEYCRPIVPEDVFDRWGKALCESVVMDPRRKYLYCPYNSCSALLINEEPEDTSQSVCPHCNREFCAMCKVPWHTEFDCAMFQKLKEKGEDEMLEVLAKNKNWRRCPKCNYYVERNEGCSYILCRCRHAFCHNCGVEASVTSHTLKKRSRQPGLAHNRNQTFTCDLCVEQMHKVLLLFKIKGCTHFYCEKCIVKFVESNLEYNVTNIMCPLPGCLGMLDLEYCRPILPRANYDGTRLSCYVCFYCKRDFCATCKVPWHTGFDCTNSYEEWMVEELGKKSNWKRCASCNYNVEKSDGCDNMRCSQSSFICDFCVEPTDVKDLFKIKGCNHFYCRECVVKFIVSKLQDNATNIKCTVPGCMGMLDLEYCRKILPNNVFDRWRNAVYRKRIMESKTHKYFYCPFKDCSAIKTKGGRESGDEDKMLEELAMKNKWRRCPGCKNYVEKSGGCDPMRRRKEAKMENPLSSHSHSRINFIDIEDDTFRFTPTSRNPSTNPINVDDEDRGLRSITASLLKSVPTPAEADNFIDLSEETLDFYDGDEELRILRLKPSKTPFGKRGKGLFSDFSVTESGQSSNSKNDPDFVCEICAEPKSGIESFRIENCSHGYCTECIVKYVASKLQENITSIRCPVPDCIGLLEPEYCRPILPPEVFDQWGTALCEAVILGSEKFYCPYKECSAMLIDDGKEVVRQSACPNCWRMFCAQCKAPWHEGIECEEFLKLNKDEREREDIMLKNLAQKQQWRRCPKCRFYVEKSMGCMFMMCRCRTAFCYRCGDVLENIRNHYCPSCGGR
>Malsy_02g010040
MENKENLESFGSLANPNSEKRKIEISDYDASSSDNRPSKRARRNISSGDGDKEEEVKSTRSSSNTSSDKMEKINETINLDLNMPASTDEEDDDRMFLESTWSNNVKQRDCGDREVEEVEEIKLDLNSTPAPSEGAEGYNLEGEVWPEDWDQQVGGCDDDHDDFDGNDQDYYDDGGYDDNDDDDVGNKRIKLDLNSTPLSEEEVEEQEVRQEEKEEDQRQYQLDEEDRPVEVQYQSEAEEKEKEEEVRPEEGQDQYQEDDRYCYQSKVEDQICYQAEEKEVRSEESWHPSEEEEEVVRLPNTARSNLDFSRTPTEGELEDLKNSTIPPAKKWDDEPEHSSDNNHSSFVCEICVQHKVSSEWFALENCGHAYCKDCMIKHVATKLRQNIVSIPCPTPDCVSGSLSPEHCRPILPPDLFDSWAINQFGESSNSKINESDEEAFVCEIRVETKAASESFGIKNCSNCSHTFCTDCIVEYVGSKLQENITRIRCPDPDCNHAYCTDCMVNYVASKLQDNITSIRCPVPNCIGLLEPEYCPPILPPEVFYREVHCVRPLFLGQRNFTAPIRIAVQYDGTEVVRQSVCPNCWRMFCAQCKVPWHEGIKCEEFLKEKEDIMLMDLAQKQQWRRCPKCRFYVEKSVGCMFMKMYRSVFYLLCYFNYLLKLLLGYSCAVKISLFVAVIIKSLGIRLLCLPLCKLLVCKL
>Malsy_02g010090
MGNKICNGNKRGTSNKFGKHLSKVVKNVCDFCLQSIHLENSFNIKGCTHSYCQQCIVKFIVSNLQLNVTSITCPVPGCAGVLDPEHCRQILPSDVFVSWSNALSESVLSPESDIDSTFICDFCVEPVNLKDSFNIRGCTHFYCQGCIVKFIASKRQDNVTRIMCPVPGCTGTLDLEYCRAILPKDVCDRWGKALCESVVMALMGTGKKYLYCPFNACSALLIHEDPEGTTQSVCPHCKREFCAKCKVPWHTEFDCANFQKLEKRGEDKMLEELAKRKRWRRCPNCKYYVERKSGCSYMKCRSLQDNALALRARYELGCTGVLNRDHYCRRRPILPTEAFGKKLGGKVFTGKYIKGKHISSVKNKKLEHAIDIGDDPSFVCDLQDYLLTVVSNLQNNVTSTIMCPVQGCAGLLDPDYCRPILPDDIFDGWGNALCESALVDESDDICSTFVCDFCVERVDLKDSFNIKGCSHFYRQYCIVKFVASKLDDNVSSIICPAQGCTGSLDLDYCRPILPTDVFDRWGKAIYESVVIGPQKKNHLYCPFATCSALLIHEGPEDTNQARCPHCKREFCAKCEVPWHTEFNCAMFQKLRDKGEDKMLKELAKNKNWRRCPRADLLSVTVVEFKLSNIPVIVKAPVNLKDSFNISGCTDFYRRDCIVKFIVSKLQDNVTPITCPNAPALETQSSAVKASQKTFLIRGDRPYVNLWLWPLRRLGRKTCTVPSMNWERRVKTRCWKSLPRRRGGGGVQIAIILLKEYLGAATSNAGVHIVSVTNVECKVQVTVLVSTNMGNKVSNGNSRSSSSSKKLSKHVSVRTKHIGGLHTKEINLGFAQILEKNQHVYTDPTFVCDFCLHALNVTSIVCPVPDCQGVLDPDHCRQILPSDVFVWWGNALYESVLAPESDIDSTFICDFCVEPVNLKDSFNIKGCTHFYCQGCIVNFIASRLQDNVTCITCPVPDCSGELDIEYCRPIVPEDVFDRWGKALCESVVMDPRRKYLYCPYNSCSALLINEEPEDTSQSVCPHCNREFCAMCKVPWHTEFDCAMFQKLKEKGEDEMLEVLAKNKNWRRCPKCNYYVERNEGCSYILCRSVEIVSTCFLSQLWIKKRSRQPGLAHNRNQTFTCDLCVEQMHKVLLLFKIKGCTHFYCEKCIVKFVESNLEYNVTNIMCPLPGCLGMLDLEYCRPILPRANYDGTRLSCYVCFYCKRDFCATCKVPWHTGFDCTNSYEEWMVEELGKKSNWKRCASCNYNVEKSDGCDNMRCSQSSFICDFCVEPTDVKDLFKIKGCNHFYCRECVVKFIVSKLQDNATNIKCTVPGCMGMLDLEYCRKILPNNVFDRWRNAVYRKRIMESKTHKYFYCPFKDCSAIKTKGGRESGDEDKMLEELAMKNKWRRCPGCKNYVEKSGGCDPMRRRKEAKMENPLSSHSHSRINFIDIEDDTFRFTPTSRNPSTNPINVDDEDRGLRSITASLLKSVPTPAEADNFIDLSEETLDFYDGDEELRILRLKPSKTPFGKRGKGLFSDFSVTESGQSSNSKNDPDFVCEICAEPKSGIESFRIENCSHGYCTECIVKYVASKLQENITSIRCPVPDCIGLLEPEYCRPILPPEVFDQWGTALCEAVILGSEKFYCPYKECSAMLIDDGKEVVRQSACPNCWRMFCAQCKAPWHEGIECEEFLKLNKDEREREDIMLKNLAQKQQWRRCPKCRFYVEKSMGCMFMMCRCRTAFCYRCGDVLENIRNHYCPSCGGR
>Malsy_03g009990
MKKSSPASLASHARQVIEIGESSNSKNVDGDQKDFVCEICVESKAASESFGIKTIHIVRTAWSNTCAPSFKTGIGCPNPDCASGTLEPEHCHSIVPANVFERWGTALCEAVIPASQKFYRPFKNCSLMLIIDHHENEVVRQSECPNCKRCFCAQCLAPWHTTFTSSSSSSGGCCSGAEVISATDAVRFIRNAGVELMLVASRGAGGETVYS
>Malsy_09g019480
MAQVNATASGDLNLNVDDFYFSALFDDETYDESEPVSDSKYAQELQFQEALMSSSAITSQSTHNDGSSSASSSATIQATQAIQSHPIHEILLPIQDTLESGESSSSQPSTQTLCGICVEMKEADEMFRNEGCVHSFCSDCITKHVASKIQANIHVVSCPGLDCRAVLEHDACMPILPKEVIERWNDALCEAMVLGAQRLYCPFSDCSTVLMIDNEGEEAVRESECPICHRLFCARCQVPWHPGVDCEEYRWLNEDERGRADLMVKELAKQKKWKRCPRCKYYVEKTEGANSSSAMDVEQNGQVLMVFAREIKLRKALRLKTCYLF
>Malsy_09g019520
MTQENSSASDALHLNVDDFYFSALFDDETYDESEPVSDSKYAQELQFQEALMSSSALTSQSTHNDGSSSSSSSATIQATQAIQSNPIHEILFPIQDTRESGESSSPLPSTQILCGICVEMKEADEMFRNEGCVHSFCADCITKHVASKIQANIHVVLCPGLDCRAVLELDTCMPMLPKEVIERWNDALCEAMVLGAQRLYCPFSDCSTVLMIDNEGEEAIRESECPICHRLFCARCQVPWHPGVDCEEYRRLNEDERGRADLMVKELAKQKKWKRCPRCKYYVEKTQGANTSSAMGVEQNGQVLMVVASEIKLRKALGLKACYLFYDARTFIYIQNHQKSSNTRGLLLVDLLPRYLRLCDVLTLL
>Malsy_15g019290
MGNKLCTGEKLGGKVFTGNKLGSKVFTGKYIRGKHISFVTKHIVLHTKTKTKQHEHVVDIDIDPTFVCDLCDAKSHLENSFNIKGCAHFYCRECVVQYVASNLQNNVTSAVMCPVQGCTGALVPDYCRPILPDDVFDGWGNALCESALADESDDIDSTFVCDFCVEPVDLKDSFNINGCSHFYCQDCIVKFVASKLDDNVSSITCPAQGCTGTLELDYCRPILPTDLFDRWGKAICESVVIGPQKKYLYCPFVGCSALLIHEGPEDTNQAPCPHCKREFCAKCKVPWHTEFNCSMFQKLRDKGEDEMLEELAKNKNWRRCPRCSYYVERIDGCSYMKCRCGFAFCYSCGIQAVEHTQPLLFHHNLTEREREREMGTGVKFGSKTFVCDLKFISKTHSTSRVAPIFTVESAYFNMQGPISKTISHPLLCALNKAALAVSLSTSPPLSPNTQYYIQKRKKKNKEHEHDVDIYIDPTFVCDRRSIQKRQSLLVTLTANEKKLQMENPVSSHSHIPNFDMEDDAVSFTPTSRTPSTIPINVDDDDDGDGDLRSITASLLKSAPKPTEASNFIDLSEETLDFYDGDDELRILRFKPSNTPFGKRRKKTFSDFSVTESGQSSNSKSVPDFVCEICVDHKSGIELFRIENCSHGYCTDCMVKYVASKLQENITSIRCPVPDCIGLLEPEYCRPILPPEVFDRWGTAMCEAVILGSEKFYCPYKDCSAMLIDDGSEVVRQSECPNCWRMFCAHCKVPWHEGIECEEFVKLNKEDIMLMNLAQKKQWRRCPNCRFYVEKSVGCMFMMCRCRTAFCYNCGDLMNNNHTHNCRRSNRN
>Malsy_17g013740
MSSAIASLMPPKYYSGRKKKLDNPLRVFEGSAWTSNRPEKCSEALAAVTFCIDCIGRYVGTKIRKPFNREVAWHAGIECWEFQNLNKDERKREDIMCWSLLRKNKWRRCPTCKFIVEKNKGCLHVTCRFCIHLYKKNWEL
>Maldo_GDDH_02G1102400
MVKYVVSKLQDNITSIRCPVPNCIGLLEPEYCRPILPPEVFYRRGSALCEAVILGSEKFYCPYKDCSAMLIDDGTEVVRQSVCPNCWRMFCAQCKVPWHEGIKCEEFLKLNKDEREKEDIVLCGKIGGLHMFMKMYRCRTAFCYRCGDVLMDNHNHYCPSCEGG
>Maldo_GDDH_02G1102500
MPASTDEEDDDRMFLESTWSNNAKQRDCGDGEVEEVEEIKLDLNSTPAPSEGAEGYNLEGEVWPEDWDQQVGGCDDDHDDFDGNDQDYYDDGGYDDNDDDDVGNKRIKLDLNSTPLSEEEVEEQEVRQEEKEEDQRQYQLDEEDRPVEVRYQSEAEEKEKEEEVRPEEGQDQYQEDDEEDDQYCYQSKVEDQRCYQAEEKEVRSEESWHPSEEEEEVVRLPNTARSNLDFSRTPTEGELEDLKNSTIPPAKKWDDEPEHSSDNNHSSFVCEICVQHKVSSEWFALENCGHAYCKDCMIKHVATKLRQNIVSIPCPTPDCVSGSLSPEHCRPILPPDLFDSWASAL
>Maldo_GDDH_02G1103000
MGNKICNGNKRGTSNKFGKHLSKVVKNVCDFCLQSIHLENSFNIKGCTHSYCQQCIVKFIVSNLQLNVTSITCPVPGCAGVLDPEHCRQILPSDVFVSWSNALSESVLSPESDIDSTFICDFCVEPVNLKDSFNIRGCTHFYCQGCIVKFIASKRQDNVTRIMCPVPGCTGTLDLEYCRAILPKDVCDRWGKALCESVVMALMGTGKKYLYCPFNACSALLIHEDPEGTTQSVCPHCKREFCAKCKVPWHTEFDCANFQKLEKRGEDKMLEELAKRKRWRRCPNCKYYVERKSGCSYMKCRCQYIFCYKCGAKRSDAFHHCSKNPRLAPPRPPLAPPRPRLAQPRR
>Maldo_GDDH_02G1103200
MCPVQGCAGLLDPDYCRPILPDDIFDGWGNALCESALVDESDDICSTFVCDFCVERVDLKDSFNIKGCSHFYRQYCIVKFVASKLDDNVSSIICPAQGCTGSLDLDYCRPILPTDVFDRWGKAIYESVVIGPQKKNHLYCPFATCSALLIHEGPEDTNQARCPHCKREFCAKCEAPWHTEFNCAMFQKLRDKGEDKMLKELAKNKNWRRCPRCNYYVERIDGCSYMKCRCGFAFCYSCGIQAVEHTRYCQSCKK
>Maldo_GDDH_02G1103300
MALTAPRKKNLYRPFNVCSELVIHEYPEGTTRSELGKKGEDKMLEELAKKKRWRRCPNCNYSVERISGCSYIKCRCPYSFCYKCGVQSSGYCTRFNQRRMTELEK
>Maldo_GDDH_02G1103400
MGNKVSNGNSRSSSSSKKLSKHVSVRTKHIGGLHTKEINLGFAQILEKNQHVYTDPTFVCDFCLQLIHLENSFNIKGCTHFYCQECTFKYVVSSLRINVTSIVCPVPDCQGVLDPDHCRQILPSDVFVSWGNALYESVLAPESDIDSTFICDFCVEPVNLKDSFNIKGCTHFYCQGCIVKLIASKLQDNVTCITCPVPDCSGELDIEYCRPIIPEDVFDRWGKALCESVVMDPRRKYLYCPYNSCSALLINEEPEDTSQSVCPHCNREFCAMCKVPWHTEFDCAMFQKLKEKGEDEMLEVLAKNKNWRRCPKCNYYVERNEGCSYILCRCRHAFCHNCGVEASVTSHTRLCPSCNE
>Maldo_GDDH_02G1103500
MHKVLLLFKIKGCTHFYCEKCIVKFVESNLEYNVTNIMCPLPGCLGMLDLEYCRPILPRAVIDRWCNALRRKKIITWTSKLTDYKFLYCPYEDCSALSLLHKNYDGTRLSCYVCFYCKRDFCATCKVPWHTGFDCTNSYEEWMVEELGKKSNWKRCASCNYNVEKSDGCDNMRCRSAIYTHFCC
>Maldo_GDDH_02G1103600
MGMLDLEYCRKILPNNVFDRWRNAVYRKRIMESKTHKYFYCPFKDCSAMLIYKNDMKPSWWLCSRCKGEICASFKEKANSSKAAMASSASSSAGYGCAEFQKLSKTKGGRESGDEDKMLEELAMKNKWRRCPGCKNYVEKSGGCDVINCRSDTSASASYYFSWYSDIGPFGLSHTQCTNYELLSNFSLRGVEPKIPL
>Maldo_GDDH_02G1103700
LCQWQPMRRRKEAKMENPLSSHSHSRINFIDIEDDTFSFTPTSRNPSTNPINVDDEDRGLRSITASLLKSVPTPAEADNFIDLSEETLDFYDGDEELRILRFKPSKTPFGKRGKGLFSDFSVTESGQSSNSKNDPDFVCEICVEPKSGIESFRIENCSHGYCTECMVKYVASKLQENITSIRCPVPDCIGLLEPEYCRPILPPEVFDQWGTALCEAVILGSEKFYCPYKECSAMLIDDGKEVVRQSACPNCWRMFCAQCKAPWHEGIECEEFLKLNKDEREREDIMLKNLAQKQQWRRCPKCRFYVEKSMGCMFMMCRCRTAFCYRCGDVLENIRDHYCPSCGGR
>Maldo_GDDH_03G1111900
MKKSSPASNARQVIEVGESSNSKNVDGDQKDFVCEICVESKAASESFGIKSCSHSYCTDCMVKYVCSKLQETSQASVALILFGSKRLGAFLPQHPDCASGTLEPEHCRSILPAKVFESWGTALCEAVIPASQKFYCLFKNCSLMLIIDHDENEVIDHDENEVVRQSECPNCKRCFCVQCLAPWHVGIKCAEFQKLNKDEREAEDIMLQKKNWRRCPNCRFYVERMEGCNLMVCRCGSYFCYRCGKVYLECRCGVNACCIPLLSCLCCLCWRRRR
>Maldo_GDDH_09G1173800
MEGTSSPSSDNNTLLSVDEFYFSALHDDDEVFPISDEKYAQELQLQEALMSSAIASLSPHITTQPPKIGEGGAEPLMKMLKGKEKETGQSSEGFCGICLDVKSTGEMFRSSGCSHTFCCDCIGRYVGTKIQENVSVVKCPDVKCKGELEPQSCKSIIPKEVFDRWQNALCESMFLGSQKVYCPFKDCSAMLVDDGEEVVTVTWCPHCWRMFCAQI
>Maldo_GDDH_09G1230900
MAQVNATASGDLNLNVDDFYFSALFDDETYDESEPVSDSKYAQELQFQEALMSSSAITSQSTHNDGSSSVSSSATIQATQAIQSHPIHEILLPIQDTLESGESSSSQPSTQTLCGICVEMKEADEMFRNEGCVHSFCSDCITKHVASKIQANIHVVSCPGLDCRAVLELDACMPMLPKEVIERWNDALCEAMVLGAPRLYCPFSDCSTVLMIDNEGEEAVRESECPICHRLFCARCQVPWHPGVDCEEYRRLNEDERGRADLMVKELAKQKKWKRCPRCKYYVEKTQGCLHITCRCQFQFCYGCGAEWTSTHGVCPRD
>Maldo_GDDH_09G1231400
MTQENSSASDALHLNVDDFYFSALFDDETYDESEPVSDSKYAQELQFQEALMSSSALTSQSTHNDGSSSSSSSATIQATQAIQSNPIHEILFPIQDTRESGESLSPQPSTQILCGICVEMKEADEMFRNEGCVHSFCADCITKHVASKIQANIHVVLCPGLDCRAVLELDTCMPMLPKEVIERWNDALCEAMVLGAQRLYCPFSDCSTVLMIDNEGEEAIRESECPICHRLFCARCQVPWHPGVDCEEYRRLNEDERGRADLMVKELAKQKKWKRCPRCKYYVEKTQGCLHITCRCQYQFCYACGAEWTSTHGGCQ
>Maldo_GDDH_15G1224100
MGNKLCTGEKLGGKVFTGNKLGSKVFTGKYIRGKHISFVTKHIVLHTKTKTKQHEHVVDIDIDPTFVCDLCDAKSHLENSFNIKGCAHFYCRECVVQYVASNLQNNVTSAVMCPVQGCTGALDPDYCRPILPDDVFDGWGNALCESALADESDDIDSTFVCDFCVEPVDLKDSFNIKGCSHFYCQDCIVKFVASKLDDNVSSITCPAQGCTGTLELDYCRPILPTDLFDRWGKAICESVVIGPQKKYLYCPFVGCSALLIHEGPEDTNQAPCPHCKREFCAKCKVPWHTEFNCSMFQKLRDKGEDEMLEELAKNKNWRRCPRCSYYVERIDGCSYMKCRCGFAFCYSCGIQAVEHTRYCQSCKK
>Maldo_GDDH_15G1224200
MENPLSSHSHIPNFDMEDDAVSFTPTSRTPSTIPINVDDDDDGDGDLRSITASLLKSAPKPTEASNFIDLSEETLDFYDGDDELRILRFKPSNTPFGKRRKKTFSDFSVTESGQSSNSKSVPDFVCEICVDHKSGIDLFRIENCSHGYCTDCMVKYVASKLQENITSIRCPVPDCIGLLEPEYCRPILPPEVFDRWGTAMCEAVILGSEKFYCPYKDCSAMLIDDGSEVVRQSECPNCWRMFCAHCKVPWHEGIECEEFVKLNKEDIMLMNLAQKKQWRRCPNCRFYVEKSVGCMFMMCRCRTAFCYNCGDLMNNNHTHNCRRSNRN
>Maldo_Gala_02g008860
MEIKGNLESFGSLANPNSEKRKIEISDYDASSSDNRPSKRARRNISSGDGDKEEEVKSTRSSTSSDKTEKINETINLDLNMPASTDEEDDDRMFLESTWSNNVKQRDCRDGEVEEVEEIKLDLNSTPAPSEGAEGYNFEGEVWSEDWDQQVGGCDDDHDDFDGNDQDYYDDGGYDDNDDDDVGNKRIKLDLNSTPLSEEEVEEQEVRQQEKKEDQRQYQLDEEDRPVEVRYQSEAEEKEKEEEVRPEEGQDQYQEDDEEDDQYCYQSKVEDQRCYQAEEKEVRSEESWHPSEEEEEVVRLPNTARSNLDFSRTPTEGELEDLKNSTIPPAKKWDDEPEHSSDNNHSSFVCEICVQHKVSSEWFALENCGHAYCKDCMIKHVATKLRQNIVSIPCPTPDCVSGSLSPEHCRPILPPDLFDSWASAFADQFIIFFFGFGSSYGTLYPYEICVDVDDPADFVCTICVEHKEAHDRFDIKNCSHAYCTDCMVKYVVSKLQDNITSIRCPVPNCIGLLEPEYCRPILPPEVFYRRGSALCEAVILGSEKFYCPYKDCSAMLIDDGTEVVRQSVCPNCWRMFCAQCKIRTKDDETALDKQNQCRTAFCYRCGDVLMDNHNHYCPSCEGG
>Maldo_Gala_02g008910
MSIRRVPLGLCVLIAKESFAPSDLSLAYRIWLNWERRVKTRCWKSLPRRRGGGGVQIAIILLKEYLGAATSNAVYKSEPPYLPRNEGFSSALSRENRREMGNKVSNGNSRSSSSSKKLSKHVSVRTKHIGGLHTKEINLGFAQILEKNQHVYTDPTFVCDFCLQLIHLENSFNIKGCTHFYCQECTVKYVVSSLRINVTSIVCPVPDCQGVLDPDHCRQILPSDVFVWWGNALYESVLAPESDIDSTFICDFCVEPVNLKDSFNIKGCTHFYCQGCIVNFIASRLQDNVTCITCPVPDCSGELDIEYCRPIIPEDVFDRWGKALCESVVMDPRRKYLYCPYNSCSALLINEEPEDTSQSVCPHCNREFCAMCKVPWHTEFDCAMFQKLKEKGEDEMLEVLAKNKNWRRCPKCNYYVERNEGCSYILCRSVEIARTFEVKKRSRQPGLAHNRNQTFTCDLCVEQMHKVLLLFKIKGCTHFYCEKCIVKFVESNLEYNVTNIMCPLPGCLGMLDLEYCRPILPRARDFCATCKVPWHTGFDCTNSYEEWMVEELGKKSNWKRCASCNYNVEKSDGCDNMRCSQSSFICDFCVEPTDVKDLFKIKGCNHFYCRECVVKFIVSKLQDNATNIKCTVPGCMGMLDLEYCRKILPNNVFDRWRNAVYRKRIMESKTHKYFYCPFKDCSAIETESIQKPHNLCQWQPMRRRKEAKMENPLSSHSRSRINFIDIEDDTFRFTPTSRNPSTNPINADDEDRGLRSITASLLKSVPTPAEADNFIDLSEETLDFYHGDEELRILRFKPSKTPFGKRGKRLFSDFSVTESGQSSNSKNDPDFVCEICVEPKSGIESFRIENCSHGYCTECMVKYVASKLQENITSIRCPVPDCIGLLEPEYCRPILPPEVFDQWGTALCEAVILGSEKFYCPYKECSAMLIDDGKEVVRQSACPNCWRMFCAQCKAPWHEGIECEEFLKLNKDEREREDIMLKNLAQKQQWRRCPKCRFYVEKLMGCMFMMCRCRTAFCYRCGDVLENIRDHYCPSCGGWYFKYCNLSMNVEESFRAPNGGLNQHKSGLQTFVDKSTSDLKVLYIFAFLLECFSRKFNLKSSISRYLNFLNFLVLLSSHSSCEFSIRIYLRFNFDF
>Maldo_Gala_09g020200
MAQVNATASGDLNLNVDDFYFSALFDDETYDESEPVSDSKYAQELQFQEALMSSSAITSQSTHNDGSSSVSSSATIQATQAIQSHPIHEILLPIQDTLESGESSSSQPSTQTLCGICVEMKEADEMFRNEGCVHSFCSDCITKHVASKIQANIHVVSCPGLDCRAVLELDACMPMLPKEVIERWNDALCEAMVLGAPRLYCPFSDCSTVLMIDNEGEEAVRESECPICHRLFCARCQVPWHPGVDCEEYRRLNEDERGRADLMVKELAKQKKWKRCPRCKYYVEKTQGANSSSAMDVEQNGPVLMLGYIFDQVSRNPISKTSPERGPNKKKSEKMPRKSEE
>Maldo_Gala_09g020240
MTQENSSASDALHLNVDDFYFSALFDDETYDESEPVSDSKYAQELQFQEALMSSSALTSQSTHNDGSSSSSSSATIQATQAIQSNPIHEILFPIQDTRESGESLSPQPSTQILCGICVEMKEADEMFRNEGCVHSFCADCITKHVASKIQANIHVVLCPGLDCRAVLELDTCMPMLPKEVIERWNDALCEAMVLGAQRLYCPFSDCSTVLMIDNEGEEAIRESECPICHRLFCARCQVPWHPGVDCEEYRRLNEDERGRADLMVKELAKQKKWKRCPRCKYYVEKTQGANTSSAMRVEQNGQVLMVVASEIKLRKALGLKAFG
>Maldo_Gala_15g020590
MGNKLCTGEKLGGKVFTGNKLGSKVFTGKYIRGKHISFVTKHIVLHTKTKTKQHEHVVDIDIDPTFVCDLCDAKSHLENSFNIKGCAHFYCRECVVQYVASNLQNNVTSAVMCPVQGCTGALDPDYCRPILPDDVFDGWGNALCESALADESDDIDSTFVCDFCVEPVDLKDSFNIKGCSHFYCQDCIVKFVASKLDDNVSSITCPAQGCTGTLELDYCRPILPTDLFDRWGKAICESVVIGPQKKYLYCPFVGCSALLIHEGPEDTNQAPCPHCKREFCAKCKVPWHTEFNCSMFQKLRDKGEDEMLEELAKNKNWRRCPRCSYYVERIDGCSYMKCRCRTTFCYKLMWRRLKGERRFDVLYNLDYDGTSNMVVYQCMSKKVLERQKMRQSLLVTLTANEKKLQMENPLSSHSHIPNFDMEDDAVSFTPTSRTPSTIPINVDDDDDGDGDLRSITASLLKSAPKPTEASNFIDLSEETLDFYDGDDELRILRFKPSNTPFGKRRKKTFSDFSVTESGQSSNSKSVPDFVCEICVDHKSGIDLFRIENCSHGYCTDCMVKYVASKLQENITSIRCPVPDCIGLLEPEYCRPILPPEVFDRWGTAMCEAVILGSEKFYCPYKDCSAMLIDDGSEVVRQSECPNCWRMFCAHCKVPWHEGIECEEFVKLNKEDIMLMNLAQKKQWRRCPNCRFYVEKSVGCMFMMCRCRTAFCYNCGDLMNNNHTHNCRRKGFRAPEDSLNQHKSGLQTFVDK
>Pyrco_DAP_Chr15v0.1_38153.1
MGNKLCTGEKLGGKVFTGNKLGSKVFTGKYIRGKHFSFVTKHIVLHTKTNTKQHEHVVDIDIDPTFVCDLCDAKSHLENSFNIKGCAHFYCRECVVQYVASNLQNNVTSTVMCPVQGCTGALDPDYCRPILPDDVFDGWGNALCESTLADESDDIDSTFVCDFCVEPVDLKDSFNIKGCSHFYCQDCVVKFVASKLDDNVSSITCPAQGCTGTLELDYCRPILPTDLFDRWGKAICESVVIGPQKKYLYCPFVGCSALLIHEGPEDTNQAPCPHCKREFCAKCKVPWHTEFNCSMFQKLRDKGEDEMLEELAKNKNWRRCPRCSFYVERIDGCSYMKCRSVELLCHF
>Pyrco_DAP_Chr15v0.1_38154.1
MGRRNKVNMENPPSSHSHIHIIHMEDDAFCFTPTSRNPSTNPINVDDDDDGEEKNFLDFSVTESGQSSNSKNDTDFVCEICVESKSGIESFRIENCSHGYCTEYMLKYVASKLQENVMVKYVASKLQENVTSIRCPVPDCIGLLEPEYCLPILPPEVFDRWGTALCEAVILESEKFYCPYKDCSAMLIDDGSEVVRQSECPNCWRMFCAQCKVPWHEGIKCEEFLKLSKDEREKEDIMLMNLAQKKQWRRCPKCRFYVEKTEGCMAMMCRCRTAFCYKCGDVLKVSRNCPS
>Pyrco_DAP_Chr2v0.1_03388.1
MIAYDNFMCSSLSELGESSNISKVVDDPTDFVCTICVEHKEAHEKFDIKICSHAYCTDCMVNYVASKLQENITSIRCPVPDCVGLLEPEYCRLILPPEMVDRWGSALCEVVILGSEKFYCPYKDCSAMLIDDGTEFVRQSGYPNCWRMFCAQCKVPWHEGIKCEEFLKLNKDEREKEDIMLMDLVQKQQWSRCPKCRFYVEKLIRTKDEETALDKQNQCRTAFCYRCGDVLMDNHNHYCPSCEGG
>Pyrco_DAP_Chr2v0.1_03389.1
MDSLFCKDLIFKPKRIKFMEIKENLESFGSLANPNSEKRRIEISDYDASSSDNRPSKQARRNISSGDDDKEEEVKSTRSSSSTSSDKTEKIDERINLDLNMPASTKEEDDDRMLLESTWSNNVKQRDCCDGEGEEVEEIKLDLNSTPAPSEEGEGYNLEGEVWREDWDQQVGGCDDRDDFDGNDQDYYDDGGYDDNDDDDVGNKRIKLDLNSTPLSEEEGEEQEVRQEEKEEDQRQYQLDEEDRPIEVPYQSEEEEKEKEEEVRLEEEQVWYQEEEENQQEVRPEEGQDKYQEDDEEDDDQYCCQSKGEDQRCYQAEEKEVRSEESWHPSEEEEVVRLPNTARSNLDFSRTPTEGELEDLKNSTIPPAKKRDNEPEHSSDSNHSSFDCEICVQHKVSSEWFAIKNCGHAYCKDCMIKHVATKLRQNIFVRLHRVRNNASVPTEHEVMVFLLCHL
>Pyrco_DAP_Chr2v0.1_03398.1
MIAYDNFMCSSLSELGESSNISKVVDDPTDFVCTICVEHKEAHERFDIKICSHAYCTDCMVNYVASKLQENITSIRCPVPDCVGLLEPEYCRLILPPEMVDRWGSALCEVVILGSEKFYCPYKDCSAMLIDDGTEFVRQSGYPNCWRMFCAQCKVPWHEGIKCEEFLKLNKDEREKEDIMLMDLVQKQQWSRCPKCRFYVEKLIRTKDEETALDKQNQCRTAFCYRCGDVLMDNHNHYCPSCEGG
>Pyrco_DAP_Chr2v0.1_03399.1
MDSLFCKDLIFKPKRIKFMEIKENLESFGSLANPNSEKRRIEISDYDASSSDNRPSKQARRNISSGDDDKEEEVKSTRSSSSTSSDKTEKIDERINLDLNMPASTKEEDDDRMLLESTWSNNVKQRDCCDGEGEEVEEIKLDLNSTPAPSEEGEGYNLEGEVWREDWDQQVGGCDDRDDFDGNDQDYYDDGGYDDNDDDDVGNKRIKLDLNSTPLSEEEGEEQEVRQEEKEEDQRQYQLDEEDRPIEVPYQSEEEEKEKEEEVRLEEEQVWYQEEEENQQEVRPEEGQDKYQEDDEEDDDQYCCQSKGEDQRCYQAEEKEVRSEESWHPSEEEEVVRLPNTARSNLDFSRTPTEGELEDLKNSTIPPAKKRDNEPEHSSDSNHSSFDCEICVQHKVSSEWFAIKNCGHAYCKDCMIKHVATKLRQNIFVRLHRVRNNASVPTEHEVMVFLLCHL
>Pyrco_DAP_Chr2v0.1_03404.1
MGNKLCTGEKFGSKIYTGKKLGGKVFTGKYIKGKHMSSVKNKKLEHAVDINDDPSFVCDLCEAKIHLGYCAHFYCQECVVQYVVSNLQNNVTSTIMCPVQGCAGVLDPNYCRPILPDDVFDGWGNALCESALVDESDDIDSTFVCDFCVERVDLKDSFKIKGCSHFYCQDCIVKFVASKLDDNVSSIICSAQGCTGSLDLDYCCPIFPTDVFDRWGKAICESVVIGPQKNHLYCPFATCSALLIHGGPEDTNQARCPHCKREFCAKCKVPWHTEFNCAMFQKLRDKGEDKMLKELAKNKNWRRCPRADLLSVTVVEFKLSNIPVIVKATPERDFVLKFAALEIYNETVVDLLKCKFGSLRLLDDSEKGTIVDKPQEEIVENGEHLRHLIGIVKTIESSLRKSSGSVRAFGASLNLVDLAGSERASQTNADGERLKKGSHINRSLLTLTTVIRKLRANKEHTLVQREMLTADEREMLYAKWVIPSGGKQSRLQLVNKLWTDPHNMQNVQESAEVVAKLVGFQKSGEHISKGMFELNYPSDKKTWMGWNLISNLLIL
>Pyrco_DAP_Chr2v0.1_03407.1
MIAYDNFMCSSLSELGESSNISKVVDDPTDFVCTICVEHKEAHERFDIKICSHAYCTDCMVNYVASKLQENITSIRCPVPDCVGLLEPEYCRLILPPEMVDRWGSALCEVVILGSEKFYCPYKDCSAMLIDDGTEFVRQSGYPNCWRMFCAQCKVPWHEGIKCEEFLKLNKDEREKEDIMLMDLVQKQQWSRCPKCRFYVEKLIRTKDEETALDKQNQCRTAFCYRCGDVLMDNHNHYCPSCEGG
>Pyrco_DAP_Chr2v0.1_03408.1
MDSLFCKDLIFKPKRIKFMEIKENLESFGSLANPNSEKRRIEISDYDASSSDNRPSKQARRNISSGDDDKEEEVKSTRSSSSTSSDKTEKIDERINLDLNMPASTKEEDDDRMLLESTWSNNVKQRDCCDGEGEEVEEIKLDLNSTPAPSEEGEGYNLEGEVWREDWDQQVGGCDDRDDFDGNDQDYYDDGGYDDNDDDDVGNKRIKLDLNSTPLSEEEGEEQEVRQEEKEEDQRQYQLDEEDRPIEVPYQSEEEEKEKEEEVRLEEEQVWYQEEEENQQEVRPEEGQDKYQEDDEEDDDQYCCQSKGEDQRCYQAEEKEVRSEESWHPSEEEEVVRLPNTARSNLDFSRTPTEGELEDLKNSTIPPAKKRDNEPEHSSDSNHSSFDCEICVQHKVSSEWFAIKNCGHAYCKDCMIKHVATKLRQNIFVRLHRVRNNASVPTEHEVMVFLLCHL
>Pyrco_DAP_Chr2v0.1_03411.1
MGNKVSSGNKRGSSSSKKLSKHISVRTKQTGGLHTKEINLGFAQILEKNQHVYTDPTFVCDFCLQLIHLENSFNIKGCTHVYCQECTVKYVVSSLRINVTSIVCPVPDCQGVLDPDHCRQILPSDVIVSWGNALYESVLAPESDIDSTFICDFCVEPVNLKDSFNIKGCTHFYCQGCIVKFIASKLQDNVSCITCPVPDCSGTLDIEYCRPIIPEDVFDWWGKALCESVVMDPRRKYLYCPYNSCSALLINEEPEDTSQSVCPHCNREFCAMCKVPWHTEFDCAMFQKLKEKGEDKMLEVLAKNKNWRRCPNCNYYVERNEGCSYILCRSSPFLHRYWIMNASKGEARTFEVMKRSRQPGLAHNRNQTFTCDLCVEQMHKDFIVPIAIYEEWMVEELGKKSNWKRRASCNYYVEKSDGCENMRCRIMKEKKVRIDWTSGYGCAEFQKLSNTKGGRESGDEDKKVDELAMKNKWRRCPGVDVSSSMEIPVVPH
>Pyrco_DAP_Chr3v0.1_06384.1
MEKSSPVSHARQVTQVGESSNSKKVDGDQKDFVCEICVESKAASESFGIKSCRHSFCTDCMIKYVCSKLQENVTTIGCPNPDCALGTLEPEHCRSILPAKVFERWGTALCEAVIPASQKFYCPFKNCSLMLIIDNDENEVVRQSECPNCKRCFCAQCLAPWHVGIDCAEFQKLNKDEREAEAIMLRNLVNKKNWRRCPNCRFYVERTEGCNLMVCSGLSISIYSGLIAGAEVISATDAVKFVWNAGVELKLVAFLCCPVCVVCVGGAGGETVYSSSRGKTSRSASIACNIGSFDSPPQLTLDMFYSLWLLGYLSFLLFFLDECMSEFFRVPKVV
>Pyrco_DAP_Chr9v0.1_22064.1
MEGTSSSSGSDDNTLLLVDEYYFSALLDDDEVFPISDEKYAQELQLQEALMSSAIASLSPHITTQPPKIGEGVVEPVMKMLKGKEKETGQSSEGFCGICLDVKSTGEMFRSSGCSHTFCCDCIGRYVGTKIQENISVVKCPDVKCKGELEPQSCKSIIPKEVFDRWETILCESMFLGSQKVYCPFKDCSAMLVDDGEEVVTVTWCPHCWRMFCAQCKVAWHAGIECWEFQNLNEDERERDDIMVLELAKKNKWRRCPTCKFIVEKNEGCLHITCSSSNMAYIDSLAQDYCLLIVSYILHIGLF
>Pyrco_DAP_Chr9v0.1_22620.1
MAQVNATASGDLLLNVDDFYFSALFDDENFDDSEPVSDSAYAQELHFQEALMSSSAITFQSIHNDGSSSSSSSATTQATQAIQSHPIHGILFPIQDTRESGESSSPQPSTQTLCGICIEMKEADEMFRNEGCVHSFCSDCITKHVASKIQANIHVVSCPGLDCRAVLEPDACMPMLPKEVLERWNDALCEAMVLGAQRLYCPFSDCSTVLMIDNEDEEALRESECPICHRLFCARCQVPWHPGVDCEEYRRLNEDERERADLMVKELAKENKWKRCPRCKYYVEKTDGCANSSSAMDVEQNGQVLMVVAREIKLRKALGLKACSMFYDARTFIYLQNHQKSCNTNGLLLVDLLPRYLRLCDV
>Pyrco_DAP_Chr9v0.1_22621.1
MAQVNASASGDLHLNVDDFYVSALFDDETYDESELVSDSKYAQDLQFQEALMSSSAITSQSTHNGGSSSSSSSATIQATQAIQSNPPQPSTQILCEICVEMKEADEFFQNEGCVHSFCSDCITKHVASKIQANIHIILCPGLDCRAVLELDACMPILPKEVIERWNDALCEAMVLGAQRLYCPFSDCSTVLMIDNEGEEAVRVSECPICHRLFCARCQVPWHPGVDCEEYRKLNEDERGRADLMVKELAKQNKWKRCPRCKYYVEKAQGANTSSAMDVEQNGQVLMVVASEIKSRKALGLKACYLFDDARTFIYIQNRQRSINKGLLLVNLLPRYLRLCDV
>Pyrco_DAP_Chr9v0.1_22625.1
MAQENSSASDDLHLNVDDFYFSALFDDETYDESEPVSDSKYAQELQFQEALMSSSAVTSQSTHNDGSSSSSSSATIQATQAIQSNPIHEILFPIQDTQESGEXLQGWAQRLYCPFSDCSTVLMIDNEGVDCEEFQRLNESERGRADLMVKELAKQKKWKRCPRCKYYVEKTQGANTTSAMDVEQNGQVLMVVASEIKLQKALGLKACY
>Pyrco_DAP_Chr9v0.1_22631.1
MAQENSSASDDLHLNVDDFYFSALFDDETYDESEPVSDSKYAQELQFQEALMSSSAITSQSTHNDGSSSSSSSATIQATQAIQSNPIHEILFPIQDTQESGESSSPQPSTQILCGICFEMKEADEMFRNEGCVHSFCSDCITKHVASKIQANIHVVSCPSLDCRAVLELDACMPMLPKEVIERWNDALCEAMVLGAPQPSTQILCGICFEMKEADEMFRNEGCVHSFCSDCITKHVASKIQANIHVVSCPSLACRAVLELDACMPMLPKEVIERWNDALCEAMVLGAQRLYCPFSDCSTVLMIDNEGEEATRESECPICHRLFCARCQIPWHPGVDCEEFQRLNESERGRADLMVKELAKQKKWKRCPRCKYYVEKTQGANTTSAMDVEQNGQVLMVVASEIKLQKALGLKACY
>Pyrco_BP1_010589.1
MEKSSPVSHARQVTQVGESSNSKKVDGDQKDFVCEICVESKAASESFGIKSCRHSFCTDCMIKYVCSKLQENVTTIGCPNPDCALGTLEPEHCRSILPAKVFERWGTALCEAVIPASQKFYCPFKNCSLMLIIDNDQNEVVRQSECPNCKRCFCAQCLAPWHVGIDCAEFQKLNKDEREAEAIMLRNLVNKKNWRRCPNCRFYVERTEGCNLMVCSGLIAGAEVISATDAVKFVWNAGVELMLVAFLCCPVCVVCVGGAGGETVYSSSRGKASRSASIACNIGSFDSPPQLTLDMFYSLWDSKGRRVEMEVAKYLLENGNLLNRMILYACELERSWCKKEELYKEFLMFHRARTCRVEFIDM
>Pyrco_BP1_014369.1
MCPVQGCAGVLDPNYCRPILPDDVFDGWGNALCESALVDESDDIDSTFVCDFCVERVDLKDSFKIKGCSHFYCQDCIVKFVASKLDDNVSSIICSAQGCTGSLDLDYCCPIFPTDVFDRWGKAICESVVIGPQKNHLYCPFATCSALLIHGGPEDTNQARCPHCKREFCAKCKVPWHTEFNCAMFQKLRDKGEDKMLKELAKNKNWRRCGFAFCYSCGIQAVEHTRYCQSCCVDSSGANKVFGRIDNGIRSGLLSIGRI
>Pyrco_BP1_017819.1
MGNKVSSGNKRGSSSSKKLSKHISVRTKQTGGLHTKEINLGFAQILEKNQHVYTDPTFVCDFCLQLIHLENSFNIKGCTHFYCQECTVKYVESNLRINVTSIVCPVPDCQGVLDPDHCRQILPSDVIVSWGNALYESVLAPESDIDSTFICDFCVEPVNLKDSFNIKGCTHFYCQGCIVKFIASKLQDNVTCITCPVPDCSGALDIEYCRPIIPEDVFDWWGKALCESVVMDPRRKYLYCPYNSCSALLINEEPEDTSQSVCPHCNREFCAMCKVPWHTEFDCAMFQKLKEKGEDKMLEVLAKNKNWRRCPNCNYYVERNEGCSYILCRSSPFLHRYWIMNASKGEARTFEVMKRSRQPGLAHNRSQTFTCDLCVEQMHKDFIVPIAIYEEWMVEKLGKKSNWKRRASCNYYVEKSDGCDNMRCRIMKEKKVRIDWTSGWAPNYRHDDISQSSFICDFCVEPTDVKDIFKIRGCNHFYCRECVVKFIVSKLQDKVTNIKCPVPGCMGMLDLEYSRKILPNNVFDRWRNGVYRKRIMESKTHKYFYCPFKDCSAMLIYKNDMKPSWWLCSRCKGEICASCKDLLFGEQLCFAKEEKANSSKAAMASSSASSSAGYGCAEFQKLSNTKGGRESGDEDKKVDELAMKNKWRRCPDSTVKWDYEWEGRKGSEGASNPCVDVSSSMEIPVVLH
>Pyrco_BP1_027207.1
MEDDAFCFTPTSRNPSTNPINVDDDDDGGDLRSITASLLESAPMPAKAGNFIDLSEETLDFYDGDDELRILSHGYCTECMVKYVASKLQENVTSIRCPVPDCIGLLEPEYCLPILPPEVFDRWGTALCEAVILESEKFYCPYKDCSAMLINDGSEVVRQSECPNCWRMFCAQCKVPWHGGDQMRGVYKVE
>Pyrco_BP1_029921.1
MIAYDNFMCSSLSELGESSNISKVVDDPTDFVCTICVEHKEAHEKFDIKICSHAYCTDCMVNYVASKLQENITSIRCPVPDCVGLLEPEYCRLILPPEMVDRWGSALCEVVILGSEKFYCPYKDCSAMLIDDGTEFVRQSGYPNCWRMFCAQCKVPWHEGIKCEEFLKLNKDEREKEDIMLMDLVQKQQWSRCPKCRFYVEKLIRTKDEETALDKQNQCRTAFCYRCGDVLMDNHNHYCPSCEGG
>Pyrco_BP1_035419.1
MAQENSSASDDLHLNVDDFYFSALFDDETYDESEPVSDSKYAQELQFQEALMSSSAVTSQSTHNDGSSSSSSSATIQATQAIQSNPIHEILFPIQDTQESGESSSPQPSTQILCGICFEMKEADEMFRNEGCVHSFCSDCITKHVASKIQANIHVVSCPSLDCRAVLELDACMPMLPKEVIERWNDALCEAMVLGAPQPSTQILCGICFEMKEADEMFRNEGCVHSFCSDCITKHVASKIQANIHVVSCPSLDCRAVLELDACMPMLPKEVIERWNDALCEAMVLGAQRLYCPFSDCSTVLMIDNEGEEAIRESECPICHRLFCARCQIPWHPGVDCEEFQRLNESERGRADLMVKELAKQKKWKRCPRCKYYVEKTQGANTTSAMHVEQNGQVLMVVASEIKLQKALGLKACYLFYDARTFIYIQNHQKCSNTRGLLLVDLLPRYLRLCDV
>Pyrco_BP1_035791.1
MCPVQGCTGALDPDYCRPILPDDVFDGWGNALCESTLADESGDIDSTFVCDFCVEPVDLKDSFNIKGCSHFYCQDCVVKFVASKLDDNVSSITCPAQGCTGTLELDYCRPILPTDLFDRWGKAICESVVIGPQKKYLYCPFVGCSALLIHEGPEDTNQAPCPHCKREFCAKCKVPWHTEFNCSMFQKLRDKGEDEMLEELAKNKNWRRCPRCSFYVERIDGCSYMKCRSVELLCYF
>Pyrco_BP_DH_02g08010
MIAYDNFMCSSLSELGESSNISKVVDDPTDFVCTICVEHKEAHEKFDIKICSHAYCTDCMVNYVASKLQENITSIRCPVPDCVGLLEPEYCRLILPPEMVDRWGSALCEVVILGSEKFYCPYKDCSAMLIDDGTEFVRQSGYPNCWRMFCAQCKVPWHEGIKCEEFLKLNKDEREKEDIMLMDLVQKQQWSRCPKCRFYVEKLVGCMFMMCRCRTAFCYRCGDVLMDNHNHYCPSCEGG
>Pyrco_BP_DH_02g08020
MEIKENLESFGSLANPNSEKRRIEISDYDASSSDNRPSKQARRNISSGDDDKEEEVKSTRSSSSTSSDKTEKIDERINLDLNMPASTKEEDDDRMLLESTWSNNVKQRDCCDGEGEEVEEIKLDLNSTPAPSEEGEGYNLEGEVWREDWDQQVGGCDDRDDFDGNDQDYYDDGGYDDNDDDDVGNKRIKLDLNSTPLSEEEGEEQEVRQEEKEEDQRQYQLDEEDRPIEVPYQSEEEEKEKEEEVRLEEEQVWYQEEEENQQEVRPEEGQDKYQEDDEEDDDQYCCQSKGEDQRCYQAEEKEVRSEESWHPSEEEEVVRLPNTARSNLDFSRTPTEGELEDLKNSTIPPAKKRDNEPEHSSDSNHSSFDCEICVQHKVSSEWFAIKNCGHAYCKDCMIKHVATKLRQNIVSIPCPTPDCVSGSLSPKHCRPILPPDLFDSWASAL
>Pyrco_BP_DH_02g08090
MRIRRCKVPWHTEFDCANFQKLGKKGEDKMLEKLAKKKRWRRCPNCKYYVERKSGCSHMKCRSVLYFSAASFFFFSFFFFFVFFVFFCFFFFFRLINFLRGCFDV
>Pyrco_BP_DH_02g08110
MGNKVSSGNKRGSSSSKKLSKHISVRTKQTGGLHTKEINLGFAQILEKNQHVYTDPTFVCDFCLQLIHLENSFNIKGCTHFYCQECTVKYVESNLRINVTSIVCPVPDCQGVLDPDHCRQILPSDVIVSWGNALYESVLAPESDIDSTFICDFCVEPVNLKDSFNIKGCTHFYCQGCIVKFIASKLQDNVTCITCPVPDCSGALDIEYCRPIIPEDVFDWWGKALCESVVMDPRRKYLYCPYNSCSALLINEEPEDTSQSVCPHCNREFCAMCKVPWHTEFDCAMFQKLKEKGEDKMLEVLAKNKNWRRCPNCNYYVERNEGCSYILCRFSAV
>Pyrco_BP_DH_02g08120
MNASKGEARTFEVMKRSRQPGLAHNRSQTFTCDLCVEQMHKVLLFKIKGCTHFYCEKCIVKIVESNLEYNVTNIMCPLPGCNGMLDLEYCRPILPRAVIDRWCNALRRKKIITGIDYKLLIMMAPDCLVIYVFIARETSALLVRLLGIQDFIVPIAIYEEWMVEKLGKKSNWKRRASCNYYVEKSDGCDNMRCRIMKEKKVRIDWTSGWAPNYRHDDISQSSFICDFCVEPTDVKDIFKIRGCNHFYCRECVVKFIVSKLQDKVTNIKCPVPGCMGMLDLEYSRKILPNNVFDRWRNGVYRKRIMESKTHKYFYCPFKDCSAMLIYKNDMKPSWWLCSRCKGEICASCKVPLLEYEYEFDILNRLYIWRAIVFC
>Pyrco_BP_DH_02g08140
MHRINTGSSDQIEKETESIQKPYNLCQWQPMRRRKEAKMENPLSSHSHSRINFIDIEDDTFRFTPTSRNPSINPINVDDEDQDLRSITASLLKSVPTPAEADNFIDLSEETLDFYDGDDELRILRFKPSKTPFGKRGKGLFSDFSATESGQSSNSKGDPDFVCEICVEPKSGIESFRIENCSPGYCTECMAKYVASKLQENITSIRCPVPDCIGLLEPEYCRPILPPEVFDQWGTALCEAVILGSEKFYCPYKDCSAMLIDDGKEVVRQSACPNCWRMFCAQCKAPWHEGIECEEFLKLNKDEREREDIMLKNLAQKQQWRRCPKCRFYVEKSMGCMFMMCRCRTAFCYRCGDVLENIHNHYCPSCGGR
>Pyrco_BP_DH_09g14980
MAQVNATASGDLLLNVDDFYFSALFDDENFDESEPVSDSAYAQELQFQEALMSSSAITSQSIHNDGSSSSSSSATTQATQAIQSHPIHEILFPIQDTRESGESSSPQPSTQTLCGICVEMKEADEMFRNEGCVHSFCSDCITKHVASKIQANIHVVSCPGLDCRAVLEPDACMPMLPKEVLERWNDALCEAMVLGVQRLYCPFSDCSTVLMIDNEDEEAVRESECPICHRLFCARCQVPWHPGVDCEEYRRLNEDERERADLMVKELAKENKWKRCPRCKYYVEKTEGCLHITCRCQFQFCYGCGAEWTSTHGGCQ
>Pyrco_BP_DH_09g15030
MNLSDRGSVKVKMGKQPDLGSENSEDTNTSSTKKKARVIKVATIQASQAIQSNMAQENSSASDDLHLNVDDFYFSALFDDETYDESEPVSDSKYAQELQFQEALMSSSAVTSQSTHNDGSSSSSSSATIQATQAIQSNPIHEILFPIQDTQESGESSSPQPSTQILCGICFEMKEADEMFRNEGCVHSFCSDCITKHVASKIQANIHVVSCPSLDCRAVLELDACMPMLPKEVIERWNDALCEAMVLGAQRLYCPFSDCSTVLIDRQRR
>Pyrco_BP_DH_15g19830
MGNKLCTGEKLGGKVFTGNKLGSKVFTGKYIRGKHFSFVTKHIVLHTKTNTKQHERVDIDIDPTFVCDLCDAKSHLENSFNIKGCAHFYCRECVVQYVASNLQNNVTSAVMCPVQGCTGALDPDYCRPILPDDVFDGWGNALCESTLADESGDIDSTFVCDFCVEPVDLKDSFNIKGCSHFYCQDCVVKFIASKLDDNVSSITCPAQGCTGTLELDYCRPILPTDLFDRWGKAICESVVIGPQKKYLYCPFVGCSALLIHEGPEDTNQAPCPHCKREFCAKCKVPWHTEFNCSMFQKLRDKGEDEMLEELAKNKNWRRCPRCSFYVERIDGCSYMKCRCGFAFCYSCGIQAIEHTRYCQSCKK
>Pyrco_BP_DH_15g19900
MENPLSSHSHIPNFDMEDDAFSFTPTSRNPSTIPINVDDDDDGDGDGDLRSITASLLKSAPKPTEASNFIDLSEETLDFYDGDDELRILRFKPSNTPFGKRRKKTFSDFSVTESGQSSNSKSVPDFVCEICVDHKSGIELFRIENCSHGYCTDCMVKYVASKLQENITSIRCPVPDCIGLLEPEYCRPILPREVFDRWGTAMCEAVILGSEKFYCPYKDCSAMLIDDRSEVVRQSECPNCWRMFCAHCKVPWHEGIDCEEFVRLNKEDIMLMNLAKEKQWPRCPNCRFFVEKSVGCMFMMCRCRTAFCYNCGDLMSNNHAHNCRRSNRS
>Pruav_co4027033.1_g010.1.mk
MVLVILTIRWQFVCDDDFFAKSVSFYVWASASINLIANNINHAYCRDCMVGYVASRLEENITSIRCPDPDCTSGLLDPEHCRSILSQEVFERWGVALCEAVVPASQKFYCPYKDCSAMLIIDDDGK
>Pruav_sc0000129.1_g1750.1.mk
MAFLNVNFGEVKHDDADGDDHDLFFTPLSSPTRFMLDLMPFETSGGGRVYVNHNYEEETHEFPRSINPQKKVTSDDDLLNEFMLSWVPLKNRRDPNYFDEEEVEFPISNIDPPNTPEEVDDIVAHDNNFMASSRVSHEVGEPSDSKNIEHVPAVNNNFVCNICFEPKAAHQRFDIKNCSHGYCTECMVNYVVSNLQENVTTIRCPDPDCASGLIEPEDCDWILPQEVFERWESALCEAAIPSSQKFYCPFRDCSAMLIIDDDGSEVRQSQCPHCRRLFCAKCKVAWHAEMECWEFQELNDDERGREDIQLRNLANMEDWKRCPNCKFYVEKNTGCNFMKCRCRVTFCYRCGQSLSVPEHQRHYCSYCTG
>Pruav_sc0000129.1_g1760.1.mk
MVGYVASRLEENITSIRCPDPDCTSGLLDPEHCRSILSQEVFERWGVALCEAVVPASQKFYCPYKDCSAMLIIDYDGKKGMIVRQSDCPHCRKLFCAQCKVPWHVGFECAKFQKLNKVERERENMLRNLAKKEQWRRCPNCRFYVERSRGCNLIQCRRRSQTPM
>Pruav_sc0000129.1_g1830.1.mk
MEGKKIRHQRKVVGLAILLINDQHDDINPSTFTCDFCVESKHLQDSFKVKGCSHFYCDQCIVKFVVSKLQDNVTSIMCPVPGCKGMLDPEHCRPILPNQVFDRWGSALCEAVVMGSKTDNGRGVQVANTIFKIVWVQPREMQVG
>Pruav_sc0000129.1_g1850.1.mk
MRTRKPKMEKTLAHSQSQPQSQIEIVNIEDDDAFCFTPISLKRSAEHLEEERGLQSIKAGNFIDLSDETLDFYDDDDELRILRFKPSNTPFGKRTKPFTGPSVTEAGQSSNSKENPSFVCEICVETKPGNQLFGVENCSHGYCTDCTVNYVASKLQENITNIRCPVPDCKGLLEAEYCRPILPPEVFDRWGSVLCESVILGSEKFYCPYKDCSAMLIDDGKEVIRQSQCLNCWRMFCAQCKVPWHEGIECEEFQKLNKDEREKEAVMLKNLAQQKQWRRCPNCKFYVEKSEGCMFMMCRCKTAFCYRCGKILKANHGHNCPNCRGLSFSSDLSSFKQSESLLRYRQVLQMLQVFQSYPSSPQLNLSKRSLWLRVAT
>Pruav_sc0000843.1_g270.1.mk
MVKCPDVKCKEVLEPQSCRSIIPKEVFDRWENALCESLVLGSQKFYCPFKDCSALLVDDGGEVVTVSECPNCRRLFCAQCKVAWHAGIDCGEFQNLNENEREKEDIMVMELAKKKNWRRCPRCNFFVEKTDGCLHITCRLIHKISTSTI
>Pruav_sc0001884.1_g030.1.mk
MAQELASANLHLNVDDFYFSALFDQSDHEDENDPVSDSRYAEELQFQEALVSSSIASQTTLNVGSSSSSATAAVAAASSSTSSTTIIQASQATQSTPIHETLNPIQPQIVCGICVEMKEAAQMFRNESCDHSFCSDCIAKHAASKIQDNIHIVVCPGLGCKAVLELDACRPMLPREVLERWNDALCEALVLGAQRLYCPFSDCSIVLIIDNEGEGIRESECPACHRLFCARCQVPWHPGVDCEEFQRLNEDERGRADLMVKELAKQKKWKRCPRCQFQFCYGCGGEWNSLHDGSCARD
>Pruav_sc0006281.1_g030.1.mk
MAQELASANLHLNVDDFYFSALFDQSDHEDENDPVSDSRYAEELQFQEALVSSSIASQTTLNVGSSSSSATAAVAAASSSTSSTTIIQASQATQSTPIHETLNPIQPQIVCGICVEMKEAAQMFRNESCDHSFCSDCIAKHAASKIQDNIHIVVCPGLGCKAVLELDACRPMLPREVLERWNDALCEALVLGAQRLYCPFSDCSIVLIIDNEGEGIRESECPACHRLFCARCQVPWHPGVDCEEFQRLNEDERGRADLMVKELAKQKKWKRCPRCQFQFCYGCGGEWNSLHDGSCARD
>Pyrusco0g000800.1
MEIKENLESFGSLANPNSEKRRISDYDASSSDNRPSKQARRNISSGDDDKEEELKSTRSSSSTSSDKTEKIDERINLDLNMPASTKEEDDDRMLLESTWSNNVKQRDCCDGEGEEVEEIKLDLNSTPAPSEEGEGYNLEGEVWREDWDQQVGACDDRDDFDGNDQDYYDDGGYDDNDDDDVGNKRIKLDLNSTPLSEEDGEEQEVRQEEKEEDQRPYQLDEEDRPIEVRYQSEEEEKEKEEVKLEEEQVWYQEEEENQQEVRPEEGQDKYQEDDEEDDDQYCYQSKGEDQRCYQAEEKEVRSEECWHPSEEEEVVRLPNTARSNLDFSRTPTEGELEDLKNSTIPPAKKRDNEPEHSSDSNHSSFDCEICVQHKVSSEWFAIKNCGHAYCKDCMIKHVATKLRQNIVSIPCPTPDCVLGSLSPKHCRPILPPDLFDSWASAL
>Pyrusco0g000820.1
MAAVNVQAKHYLYLSCPKRARSSNKWCNAILQHVKKRITNPLRDMMKKMKTKTKLKKSSFLESSRPSIQTVPRNYDFSTDFSSVSKFMLSRMPFDCSPGQGQVERLPEIDVDYYTDDYEEDIELSTSIYHTPNTSLDEIGGMIAYDNFMCSSLSELGESSNISKVVDDPTDFVCTICVEHKEAHERFDIKICSHAYCTDCMVNYVASKLQENITSIRCPVPDCVGLLEPEYCRPILLRRCLIGGEDCSAMLIDDGTEVVRQSGCPNCWRMFCAQCKVPWHEGIKCEEFLKLNKDEREKEDIISPKCRFYVEKSVGCMFMMCRCRTAFCYRCGDVLMDNHNHYCPSCEGGLMCSIMLVRKLLQILLFINSC
>Pyrusco0g036270.1
MAAVNVQAKHYPYLSYPKRARSSNKWCNAILQHVKKRITNPLRDMMKKMKTKTKLKKSSFLESSRPSIQTVPRNYDFSTDFSSVSKFILSRMPFDCSPGQGQVERLPEIDVDYYTDDYEEDIELSTSIYHTPNTSRDGNDNDHLANLTKEIGGMIAYDNFMCSSLSELGESSNISKVVDDPTDFLCTICVEHKEAHERFDIKICSHAYCTDCMVNYVASKIQENITSIRCPVPDCVGLLEPEYCRPILPPEVDCSAMLIDDGTEVVRQSGCPNCWRMFCAQCKVPWHEGIKCEEFLKLNKDEREKEDIMLMDLVQKQQWSRCPKCRFYVQKLVGCMFMMCRCRTAFCYRCGDVLMDNHNHYCPSCEGGLMCSIMLVRKLLQILLFINSC
>Pyrusco0g036280.1
MEIKENLESFRSLANPNSEKRRIEISDYDASSSDNRPSKQARRNISSGDDDKEEEVKSTRSSSSTSSDKTEKIDERINLDLNMPASTKEEDDDRMLLESTWSNNVKQRDCCDGEGEEVEEIKLDLNSTPAPSEEGEGYNLEGEVWREDWDQQVGGCDDRDDFDGNDQDYYDDGGYDDNDDDDVGNKRIKIDLNSTPLSEEGGEEQEVRQEEKEEDQRQYQLDEEDRPIEVRSAEQVWYQEEEENQQEVRPEEGQDKYQEDDEEDDDQYCYQSKGEDQRCYQAEEKEVRSEECWHPSEEEVVRLPNTARSNLDFSRTPTEGELEDLKNSTIPPAKKRDNEPEHSSDSNHSSFDCEICVQHKVSSEWFAIKNCGHAYCKDCMIKHVATKLRQNIVSIPCPTPDCVSGSLSPKHCRPILPPDLFDSWASAL
>Pyrusco15g014410.1
MGNKVSSGNKRGSSSSKKLSKHISVRTKQTGELHTKEINLGFAQILKKNQHVYTDPTFVCDFCLQLIHLENSFNIKGCTHFYCQECTVKYVDSSLRINVTSIVCPVPDCQGVLDPDHCRQILSSDVIVSWGNALYESVLAPESDIDSTFICDFCVEPVNLKDSFNIKGCTHFYCQGCIVKFIASKLQDNVTCITCPVPDCSGALDIEYCRPIIPEDIFDRWGKALCESVVMDPRRKYLYCPYNSCSALLINEEPEDTSQSVCPHCNREFCAMCKVPWHTEFDCAMFQKLKEKGEDKMLEVLAKNKNWRRCPNCNYYVERNEGCSYILCRSSPFLHRYWIMNASKGEARTFEVMKRSRQPGLAHNRNQTFTCDLCVEQMHKDFIVPIAIYEEWMVEELGKKSNWKRCASCNYYVEKSDGCDNMRCRIMKEKKVRIDWTSGWAPNYRHDDISQSSFICDFCVEPTDVKDIFKIRGCNHFYCRECVVKFIVSKLQDKVTNIKCPVPGCMGMLDLEYCRKILPNNVFDRWRNAVYRKRIMESKTHKYFYRPFKDCSAMLIYKNDMKPSWWLCSRCKGEICASCKDLLFGEQLCFAKEEKANSSKAAMASSSASSSAGYGCAEFQKLSTTKGGRESGDEDKKVDELAMKNKWRRCPDSTVKWDYEWEGRKGSEGASNPCVDVSSSMEIPVVLH
>Pyrusco15g014420.1
MSSVKNKKLEHAVDIGDDPSFVCDLCEAKIHLGYCAHFYCQECAVQYVVSNLQNNVTSTIMCPVQGCAGVLDPNYCRPILPDDVFDGWGNALCESALVDESDDIDSTFVCADLLSVTAVEFKLSNIPVIVKAELGKKGEDKMLEELAKKRWRRCPNCNYYVEIISGCNYIKCSVDIGSVTKVECNVQVTVLVSTNVG
>Pyrusco3g002150.1
MEKSSPASHARQVTQVGESSNSKNVDGDQKDFVCEICVESKAASESFGIKSCRHSFCTDCMIKYVCFKLQENVTTIGCPNPDCALGTLEPEHCRSILPAKVFERWGTALCEAVIPASQKFYCPFKNCSLMLIIDHDENEVVRQSECPNCKRCFCAQCLAPWHVGIDCAEFQKLNKDEKEAEAIMLRNLVNKKNWRRCPNCRFYVERTEGCNLMVCRCGSYFCYRCGKVYLECRCGVNACCIPLLSCLCCLRRRRRR
>Pyrusco9g004390.1
MDATEQDFMNLSDRVSVKVKMGKQPDLGSENSEDTNTSSTKKKTRVIKVATIQASQAIQSNMAQENSSASDDLHLNVDDFYFSALFDDETYDESEPVSDSKYAQELQFQEALMSSSAITSQSTHNDGSSSSSSSATIQATQAIQSNPIHEILFPIQDTQESGESSSPQPSKQILCGICFEMKEADEMFRNEGCVHSFCSDCITKHVASKIQANIHVVSCPSLDCRAVLELDACMPMLPKEVIERWNDALCEAMVLGAQRLYCPFSDCSTVLMIDIEGEEAIRESECPICHRLFCARCQIPWHPGVDCEEFQRLNESERGRADLMVRELAKQKKWKRCPRCKYYVEKTQGCLHITCRCQYHFCYGCGAEWTSTHGGCQ
>Pyrusco9g004400.1
MAQVNASASGDLHLNVDDFYFSALFDDETYDESELVSDSKYAQDLQFQEALMSSSAITSQSTHNGGSSSSSSSATIQATQAIQSNPPQPSTQILCEICVEMKEADEFYQNEGCVHSFCSDCITKHVASKIQANIHVILCPGLDCRAVLELDACMPILPKEVIERWNDALCEAMVLGAQRLYCPFSDCSTVLMIDNEGEEAVRVSECPICHRLFCARCQVPWHPGVDCEEYRKLNEDERGRADLMVKELAKQNKWKRCPRCKYYVEKTQGCLHITCRVWFGIVILWISFALRI
>Pyrusco9g004410.1
MAQVNAAASGDLLLNVDDFYFSALFDDENFDESEPVSDSAYAQELQFQEALMSSSAITSQSIHNDGSSSSSSSATIQATQAIQSHPIHEILFPIQDTRESGESSSPQPSTQTLCGICVEMKEADEMFRNEGCVHSFCSDCITKHVASKIQANIHVVSCPGLDCRAVLEPDACMPMLPKEVLERWNDALCEAMVLGVQRLYCPFSDCSTVLMIDNEDEEAVRESECPICHRLFCARCQVPWHPGVDCEEYRRLNEDERERADLMVKELAKENKWKRCPRCKYYVEKTEGCLHITCRCQFQFCYGCGAEWTSTHGGCQ
>Pyrusco9g009130.1
MEGTSSSSGSDDNTLLLVDEFYFSALHDDDEVFPISDEKYAQELQLQEALMSSAIASLSPHITTQPPKIGEGVVKPVMKMLKGKEKETGQSSEGFCGICLDVKSTGEMFRSSGCSHTFCCDCIGRYVGTKIQENISVVKCPDVKCKGELEPQSCKSIIPKEVFDRWETILCESMFLGSQKVYCPFKDCSAMLVDDGEEVVTVTWCPHCWRMFCAQCKVAWHAGIECWEFQNLNEDERERDDIMVLELAKKNKWRRCPTCKFIVEKNEGCLHITCRFAIIFSSIYNFSFLLSQGHVWIRILLCLRQILAPPSEYAFCAWRR
>Pyrbe_021555
MGNKLCTGEKLGGKVFTGNKLGSKVFTGKYIRASNLQNNVTSAVMCPVQGCTGALDPDYCRPILPDDVFDGWGNALCESTLADESDDIDSTFVCDFCVEPVDLKDSFNIKGCSHFYCQDCIVKFVASKLDDNVSSITCPAQGCKGTLELDYCRLILPTDLFDRWGKAICESVVIGPQKKYLYCPFVGCSALLIHEGPEDTNQAPCPHCKREFCAKCKVPWHTEFNCSMFQKLRDKGEDEMLEELAKNKNWRRCPRCSFYVERIDGCSYMKCRSVELLCYF
>Pyrbe_021556
MGRRNKVNMENPPSSHSHIHIIDMEDDAFCFTPTSRNPSTNPINVNDDDGDLRSITASLLKSAPMPAKAGNFIDLSEETLDFYDGDDEIRILSHGYCTECMVKYVASKLQENVTSIRCPVPDCIGLLEPEYCLPILPPEVFDRWGTALCEAGCFAMLIDDGSEVVRQSECPNCWRMLCAQCKVPWHEGIDCEEFLKLNKDEREKEDVMLMNLAQKKQWRRCAKCRFYVEKTEGCMPMMCRCRTAFCYKCGDVLKVSRNCPS
>Pyrbe_021557
MENPLSSHSHIPNFDMEDNAFSFTPTSRNPSTIPINVDDDEDGDGDGDLRSITASLLKSAPKPTEASNFIDLSEETLDFYDGDDELRILRFKPSNTPFGKRRKKTFSDFSVTESGQSSNSKSVPDFVCEICVDHKSGIELFRIENCSHGYCTDCMVKYVASKLQENITSIRCPVPDCIGLLEPEYCRPILPREVFDRWGTAMCEAVILGSEKFYCPYKDCSAMLIDDGSEVVRQSECPNCWRMFCAHCKVPWHEGIDCEEFVRLNKEDIMLMNLAKEKQWPRCPNCRFFVEKSVGCMFMMCRCRTAFCYNCGDLMSNNHAHNCRRSNRS
>Pyrbe_031887
MLSRMPFDCSPGQGQVEHLPEIDMDYYTDDYEEDIELSTSIYHTPNTSLDGNDNDHLANLTKEIGGMIAYDNFMCSSLSELGESSNISKVVDDPTDFVCTICVEHKEAHERFDIKICSHAYCTDCMVNYVASKLQENITSIRCPIPDCVGLLEPEYCRPILPLKVFDRWGKVVRQSGCPNCWRMFYAQCKVPWHEGIKCEEFLKLNKDEREKEDIMLMDLVQNGEDAPNVGSMWKNLWVACS
>Pyrbe_031888
MEIKENLESFGSLANPNSEKRRIEISDYDASSSDNRPSKQARRNISSGDDDKEEEVKSTRSSSSTSSDKTEKIDERINLDLNMPASTKEEDDDRMLLEITWSNNVKQRDCCDGEGEEVEEIKLDLNSTPAPSEEGEGYNLEGEVWREDWDQQVGGCDDRDDFDGNDQDYYDDGGYDDNDDDDVGNKRIKIDLNSTPLSEEGGEEQEVRQEEKEEDQRQYQLDEEDRPIEVRYQSEEEEKEKEEEVRLEAEQVWYQEEEENQQEVRPEEGQDKYQEDDEEDDDQYCYQSKGEDQRCYQAEEKEVRSEECWHPSDEEVVRLPNTARSNLDFSRTPTEGELEDLKNSTIPPAKKRDNEPEHSSDSNHSSFDCEICVQHKVSSEWFAIKNCGHAYCKDCMIKHVATKLRQNIVSIPCPTPDCVLGSLSPKHCRPILPPDLFDSWASAL
>Pyrbe_031894
MSSVKNTKLEHAVDIGDDPSFVCDLCEAKIHLGYCAHFYCQECVVQYVVSNLQNNVTSTIMCPVQGCAGVLDPNYCRPILPDDVFDGWGNALCESALVDESDDIDSTFVSSKLDDNVSSIICPAHGCTSSLDLDYCRPIFPTDVFDRWGKAICESVVIGPQKNHLYCPFATCSALLIHGGPEDTNQARCPHCKREFCAKCKVPWHTEFNCAMFQKLRDKGEDKMLKELAKNKNWRRCPRCNYYVERIDGCSYMKCRCRFAFCYSCGIQAVEHTRYCQSCCVDSSGANKVFGRIDNGIRSGLLSIGRI
>Pyrbe_031895
MGNEICTGNKRSSSSNMSNLQLKVTSVTCPVPGCTGVVDPEHCRQFIPYVLDLWGNALCESVLSPESDFDSTFICDFCVEPVNLKDSFNIRGCTEFYCRDCIVKFIVSNLQDNALCESVVMALMAPRKTYLYCPFNACSELVIHEYPEGTTRSELGKKGEDKMLEELAKKKRWRPCPNCNYYKLQLLF
>Pyrbe_031896
MGNKVSSGNKRGSSSSRKLSKHISVRTKQTGELHKKEINLGFAQILEKNQHVYTDPTFVCDFCLQLIHLENSFNIKGCTHVYCQECTVKYVVSSLRINVTSIVCPVPDCQGVLDPDHCRQILPSDVIVSWGNALYESVLAPESDIDSTFICDFCVEPVNLKDSFNIKGCTHFYCQGCIVKFIASKLQDNVTCITCPVPDCSGKLDIEYCRPIIPEDVFDWWGKALCESVVMDPRRKYLYCPYNSCSALLINEEPEDTSQSVCPHCNREFCAMCKVPWHTEFDCAMFQKLKEKGEDKMLEVLAKNKNWRRCPNCNYYVERNEGCSYILCRSSPFLHRYWIMNASKGEARTFEVMKRSRQPGLAHNHNQTFTCDLCVEQMHKDFIVPIAIYEEWMVEELGKKSNWKRCASCNYYVEKSDGCDNMRCRIMKEKKVRIDWTSVWTPNYRHDDISQSSFICDFCVEPTDVKDIFKIRGCNHFYCRECVVKFIVSKLQDKVTNIKCPVPGCMGMLDLEYCRKILPNIVFDRWRNAMYRKRIMESKTHKYFYCPFKDCFAMLTYKNDMKPSWWLCSRCKGEICASCKDLLFGEQLCFAKEETANSSKAAMASSSASSSAGYGCAEFQKLSKTKDGRESGDEERRWTSSP
>Pyrbe_031897
MRRRKEAKMENPLSSHSHSRINFIDIEDDTFRFTPTSRTPSINPINVDDEDRDLRSITASLLKSVPTPAEADNFIDLSEETLDFYDGDDELRILRFKPSKTPFGKRGKGLFSDFSVTQSGQSSNSKNDPDFVCEICVEPKSGIESFRIENCSHGYCTECMVKYVASKLQENITSIRCPVPDCTGLLEPEYCRPILPPKVFDQWGSALCEAVILGSEKFYCPYKDCSAMLIDDGKEVVRQSACPNCWRMFCAQCKAPWHEGIECEEFLKLNKDEREKEDIMLKNLAQKQQWRRCPKCRFYVEKSMGCMFMMCRCRTAFCYRCGDVLENVSNHYCPSCGGR
>Pyrbe_035166
MEKSSPVSHARQVTQVGESSNSMKVDGDQKDFVCEICVESKAASESFGIKSCRHSFCTDCMIKYVCSKLQENVTTIGCPNPDCALGTLEPEHCRSILPAKVFERWGTALCEAVIPASQKFYCPFKNCSLMLIIDHDENEVVRQSECPNCKRCFCAQCLAPWHVGIDCAEFQKLNKDEREAEAIMLRNLVNKKNWRRCPNCRFYVERTEGCNLMVCSGLSISIYCGLIAGAEVISATDAVKFIWNAGVELMLVAFLCCPVCVVCVGGAGGETVYSSSRGKTSRSASIACNIGSFDSPPQLTLDMFYSLWLLDT
>Pyrbe_055002
MEGTSSSSGSDDNNLLLVDEFYFSALHDDDEVFPISDEKYAQELQLQEALMSSAIASLSPHITTQPPKIGDGVVEPVMKILKGKEKETGQSSEGFCGICLDVKSTGEMFRSSGCSHTFCCDCIGRYVGTKIQENIPVVKCPDVKCKGELEPQSCKSIIPKEVFDRWETILCESMFLGSQKVYCPFKDCSAMLVDDGEEVVTVTWCPHCWRMFCAQCKVAWHAGIECWEFQNLNEDERERDDIMVLELAKKNKWRRCPTCKFIVEKNEGCLHITCSSSNMAYIDSLAQDYCLLIVWIRILLCLRQILAPPSESYMFISNLKT
>Pyrbe_055875
MKEADEMFRNEGCVHSFCSDCITKHVASKIQANIHVVSCPGLDCRAVLEPDACMPMLPKEVLERWNDALCEAMVLGAQRLYCPFRDCSTVLMIDNEDEEAVRESECPICHRLFCARCQVPWHPGVDCEEYRRLNEDERERADLMVKELAKENKWKRCPRCKYYVEKTEGCLHITCRCQFQFCYGCGAEWTSTHGGCQ
>Pyrbe_055881
MAQENSSASDDLHLNVDDFYFSALFDDETYDESEPVSDSKYAQELQFQEALMSSSAITSQSTHNDGSSSSSSSATIQATQSIQSNPIHEILFPIQDTQESGESSSPQPSTQILCGICFEMKEADEMFRNEGCVHSFCSDCITKHVASKIQANIHVVSCPSLDCRAVLELDACMPMLPKEVIERWNDALCEAMVLGAQRLYCPFSDCSTVLMIDIEGEEAIRESECPICHRLFCARCQIPWHPGVDCEEFQRLNESERGRADLMVRELAKQKKWKRCPRCKYYVEKTQGCLHITCRCQYHFCYRCGAEWTSTHGGCQ
>Pyrbe_057576
MAQVNASASGDLHLNVDDFYFSALFDDETYDESELVSDSKYAQDLQFQEALMSSSAITSQSTHNGGSSSSSSSATIQATQAIQSNPPQPSTQILCEICVEMKEADEFFQNEGCVHSFCSDCITKHVASKIQANIHVILCPGLDCRAVLELDACMPILPKEVIEGWNDALCEAMVLGAQRLYCPFSDCSTVLMIDNEGEEAVRVSECPICHRLFCARCQVPWHPGVDCEEYRRLNEDERERADLMVKELAKENKWKRCPRCKYYVEKTEGCLHITCRCQFQFCYGCGAEWTSTHGGCQ
>Pyrbe_057586
MNATEQDFMNLSDRVSVKVKMGKQPDLGSENSEDTNTSSTKKKTRVIKVATIQASQAIQSNMAQENSSASDDLHLNVDDFYFSALFDDETYDESEPVSDSKYAQELQFQEALMSSSAITSQSTHNDGSSSSSSSATIQATQAFQSNPIHEILFPIQDTQESGESSSPQPSTQILCGICFEMKEADEMFRNEGCVHSFCSDCITKHVASKIQANIHVVSCPSLDCRAVLELDACMPMLPKEVIERWNDALCEAMVLGAQRLYCPFSDCSTVLMIDIEGEEAIRESECPICHRLFCARCQIPWHPGVDCEEFQRLNDSERGRADLMVRELAKQKKWKRCPRCKYYVEKTQGCLHITCRCQYHFCYACGAEWTSTHGGCQ
>Pyrpy_N_02g0796.1
MEIKENLESFGSLANPNSEKRRIEISDYDASSSDNRPSKQARRNISSGDDDKEEELKSTRSSSSTSSDKTEKIDERINLDLNMPASTKEEDDDRMLLESTWSNNVKQRDCCDGEGEEVEEIKLDLNSTPAPSEEGEGQEEKEEDQRPYQLDEEDRPIEVRYQSEEEEKEKEEEVKLEEEQVWYQEEEENQQEVRPEEGQDKYQEDDEEDDDQYCYQSKGEDQRCYQAEEKEVRSEECWHPSEEEEVVRLPNTARSNLDFSRTPTEGELEDLKNSIIPPAKKRDNEPEHSSDSNHSSFDCEICVQHKVSSEWFAIKNCGHAYCKDCMIKHVATKLRQNIVSIPCPTPDCVLGSLSPKHCRPILPPDLFDSWASAFDEEAFVCEMCVEAKAASESFGIKNCRNRSHTYCTDCMVEYVGSKLQENITRIRCPDPDCKSGMLEPEHCRQGQVERLPEIDVDYYTDDYEEDIELSTSIYHTPNTSLDGNDNDHLANLTKEIGGMIAYDNFMCSSLSELGESSNISKVVDDPTDFVCTICVEHKEAHERFDIKICSHAYCTDCMVNYVASKLQENITSMRCPVPDCVGLLEPEYCQPILPLEVFDRWGSALCEAVILGSEKFYCPYKDCSAMLIDDGTEVVRQSGCPNCWRMFCAQCKVPWHEGIKCEEFLKLNKDEREKEDIMLMDLVQKQQWSRCPKCRFYVEKLVGCMFMMCRCRTAFCYRCGDVLMDNHNHYCPSCEGG
>Pyrpy_N_02g0801.1
MGNTISNGNERGTSNKFDPEHCRQILPSDVFFSWGNALSESVPSPESDIDSTFICEFCVEPVNLKDSFNIRRCTHFYCQGCIVKFIVSKLHDNVTRIMCPVPGCTGTLDLEYCRAILPKDVFDRWGKALSLLIHEDPEGTTRSVCPHCEREFCAKCNVPWHTEFDCANFQKLGKNGEDKMLEKLAKKKRWRRCPNCKY
>Pyrpy_N_02g0802.1
MGNKLCTGEKFGSKIYTGKKLGGKVFTGKYKNGKHMSSVKNKKLEHAVDIGDDPSFVCDLCEAKIHLGYCARFYCQECVVQYVVSNLQNNVTSTIMCTVQGCAGVLDPNYCRPILPDDVFDGWGNALCESALVDQNCIVKFVASKLDDNVSSIICPAQGCTGSLDLDYCRPIFPTDVFDRWGKAICESVVIGPQKNHLYCPFATCSAPLIHEGPEDTNQARCPHCKREFCAKCKVPWHTEFNCAMFQKLRDKGEDKMLKELAKNKNWRRCPRCNYYVERIDGCSYMKCRCGFAFCYSCGIQAVEHTRYCQSCKK
>Pyrpy_N_02g0803.1
MGNEICTGNKRSSSNMSNLQLKVTSVTCPVPGCTGVVDPEHCRQFIPYVLDLWGNALCESVLSPESDIDSTFICDFCVEPVNLKDSFNIRGCTEFYCRECIVKFIVSNLQDNVTHIICPYQTAPAL
>Pyrpy_N_02g0804.1
MRSGGYHSVCVSSLQKKVLRQVTFPWHTEFGCANFQELEKKGEDKMLEELAKKKRWRRCPNCNYYVERISGCSYIKCRREMGNKVSSGNKRGSSSSKKLSKHISVRTKQTGGLHTKEINLGFAQILEKNQLVYTDPTFVCDFCLQLIHLENSFNIKGCTHVYCQECTVKYVVSSLRINVTSIVCPVPDCQGVLDPDHCRQILPSDVIFSWGNALYESVLAPESHIDSTFICDFCVEPVNLKDSFNIKGCTHFYCQGCIVKFIASKLQDNVTCITCPVPDCSGTLDIEYCRPIIPEDVFDWWGKALCESVVMDPRRKYLYCPYNSCSALLINEEPEDTSQSVCPHCNREFCVMCKVPWHTEFDCAMFQKLKEKGEDKMLEVLAKNKNWRRCPNCNYYVERNEGCSYILCRSSPFLHRYWIMNASKGEARTFEVMKRSRQPGLAHNRNQTFTCDLCVEQMHKVLLFKIKGCTHFYCEKCIVKIVESNLEYNVTNIMCPLPGCHGMLDLEYCRPILPRAVIDRWCNALRRKKIITGTDYKETSALLVRLLGIQDFIVPIAIYEEWMVEELGKKSNWKRRASCNYYVEKCDGCDNMRCRIMKEKKVRIDWTSGWAPNYRHDDISQSSFICDFCIEPTDVKDIFKIRGCNHFYCRECVVKFIVSKLQDKVTNIKCPVPGCMGMLDLEYCRKILPNNVFDRWRNAVYRKRIMESKTHKYFYCPFKDCSAMLIYKNDMKPRYGCAEFQKLSNTKGGRESGDEDKKVDELAMKNKWRRCPGCKYYVEKSGGDIGPFGLSHTQCTNYELLSNFSLRGNKYGKLRSDREGDREHPKALQSLSVAADEKKKGS
>Pyrpy_N_02g0805.1
MENPLSSHSHSRINFIDIEDDTFRFTPTSRNPSINPINVDDEDRDLRSITASLLKSVPTPAEADNFIDLSEETLDFYDGDDELRILRFKPSKTPFGKRGKGLFSDFSVTESGQSSNSKNDPDFVCEICVEPKSGIESFRIENCSHGYCTECMVKYVDSKLQENITSIRCPVPDCIGLLEPEYCRPILPPEVFDQWGSALCEAVILGSEKFYCPYKDCSAMLIDDGKEVVRQSACPNCWRMFCAQCKAPWHEGIECEEFLKLNKDEREKEDIMLKNLAQKQQWRRCPKCRFYVEKSMGCMFMMCRCRTAFCYRCGDVLENISNHYCPSCGGR
>Pyrpy_N_03g1038.1
MEKSSPVSHARQVTQVGESSNSMKVDGDQKDFVCEICVESKAASESFGIKSCRHSFCTDCMIKYVCSKLQENVTTIGCPNPDCALGTLEPEHCRSILPAKVFERWGTALCEAVIPASQKFYCPFKNCSLMLIIDHDENEVVRQSECPNCKRCFCAQCLAPWHVGIDCAEFQKLNKDEREAEAIMLRNLVNKKNWRRCPNCRFYVERTEGCNLMVCSGLSISIYCGLIAGAEVISATDAAPAVRRFIPPVEAKQADPPPLLVILAALTAHLS
>Pyrpy_N_09g1426.1
MEGTSSSGSDNNTLLLVDEFYFSALHDDDEVFPISDEKYAQELQLQEALMSSAIASLSPHIATQPPKIGEGVVEPVMKMLKGKEKETGQSSEGFCGICLDVKLTGEMFRSSGCSHTFCCDCIGRYVGTKIQENISAVKCPDVKCKGELEPQSCKSIIPKEVFDRWENILCESMFLGSQKVYCPFKDCSAMLVDDGEEVVTVTWCPHCWRMFCAQCKVAWHAGIECWEFQNLNEDERERDDIMVLELAKKNKWRRCPTCKFIVEKNEGCLHITCSSKGH
>Pyrpy_N_09g1913.1
MGSSLSSAILILLFAFSVDIKNPVLEVIPAPLSEHSAVPGSKDVLFCERARVSGTSRLKLGSYASSLKITLSTSLVIPERLHSKTQVCFHRNNTLGLCQCVEDDWKILQKGLWISVMSPYDDRYVDVKFIGKIPGSVTITVEEDFQRWRLVCLALGFTLLLFAPIVSNWVPFYYSSSMVIGGFLVIIIILFQGMKLLPTGRKNVLYLTIYGSVLGAGSFLVPQFSLMVNSVLLSFGLSEEMHNPVSIFLLVGIIPAGAALGYWIVREFVVSKDGTVDVGVAQFVKWAMRIIGTTSILQSTLDTPLAMGALVSYWIIMKLITSLKWHRKFHQSDAGSGSPWLQKGEQVKGRQSRPGFLSRSLSAWSDSPVKAYHMAQVNASASGDLHLNVDDFYFSALFDDETYDESELVSDSKYAQDLQFQEALMSSSAITSQSTHNGGSSSSSSSATIQATQAIQSNPPQPSTQILCEICVEMKEADEFFQNEGCVHSFCSDCITNHVASKIQANIHVILCPGLDCRAVLELDACMPILPKEVIEGWNDALCEAMVLGAQRLYCPFSDCSTVLMIDNEGEEAVRVSECPICHRLFCARCQVPWHPGVDCEEYRKLNEDERGRADLMVKELAKQNKWKRCPRCKYYVEKTQGANTSSAMDVEQNGQVLMVVASEIKSRKALGLKVYYLFDDARTFIYIRNRQRSISKGLLLVNLLPRYLRVNLVAYHMAQVNAAASGDLLLNVDDFYFSALFDDENFDESEPVSDSAYAQELQFQEALMSSSAITSQSIHNDGSSSSSSSATIQATQAIQSHPIHEILFPIQDTRESGESSSPQPSTQTLCGICVEMKEADEMFRNEGCVHSFCSDCITKHVASKIQANIHVVSCPGLDCRAVLEPDACMPMLPKEVLERWNDALCEAMVLGAQRLYCPFSDCSTVLMIDNEDEEAVRESECPICHRLFCARCQVPWHPGVDCEEYRRLNEDERERADLMVKELAKENKWKRCPRCKYYVEKTEGANSSSAMDVEQNGQVLMVVASEIKLRKALGLKACYMFYDARTFIYLQNHQKSSNTNGLLLVDLPPRYLRLCDV
>Pyrpy_N_09g1917.1
MAQENSSASDDLHLNVDDFYFSALFDDETYDESEPVSDSKYAQELQFQEALMSSSAITSQSTHNDGSSSSSSSATIQATQSIQSNPIHEILFPIQDTQESGESSSPQPSTQILCGICFEMKEADEMFRNEGCVHSFCSDCITKHVASKIQANIHVVSCPSLDCRAVLELDACMPMLPKEVIERWNDALCEAMVLGAQRLYCPFSDCSTVLMIDIEGEEAIRESECPICHRLFCARCQIPWHPGVDCEEFQRLNESERGRADLMVRELAKQKKWKRCPRCKYYVEKTQGANTTSAIDVEQNGQVLMVVASEIKLQKALGLKACYLFYDLEL
>Pyrpy_N_15g1938.1
MGNKLCTGKKLGGKVFTGNKLGSNVFTGKYIRGKHFSFVTKHIVLHTKTNTKQHEHVVDIDIDPTFVCDLCDAKSHLENSFNIKGCAHFYCRECVVQYIASNLQNNVTSAVMCPVQGCTGALDPDYCHPILPDDIFDGWGNALCESTLADESGDIDSTFVCDFCVEPVDLKDSFNIKGCSHFYCQDCIVKFVASKLDDNVSSITCPAQGCTGTLELDYCRPILPTDLFDRWGKAICESVVIGPQKKYLYCPFVGCSALLIHEGPEDTNQAPCPHCKREFCAKCKVPWHTEFNCSMFQKLRDKGEDEMLEELAKNKNWRRCPRCSFYVERIDGCSYMKCRCGFAFCYSCGIQAVEHTQNSSRKLIQHQGLHPFLLLRVRSSICRPMGRRNKVNMENPPSSHSHIHIIDMENDAFCFTPTSRNPSTNPINVNDDDGDLRSITASLLKSAPMPAKAGNFIDLSKETLDFYDGDDELRILRFKPSNTPFGKRRKKKHFVCEICVESKSGIESFRIKNCSHGYCTECMVKYVASKLQENVTSIRCPVPDCIGLLEPEYCLPILPPEVFDRWGTALCEAVILGSEKFYCP
>Pyrpy_N_15g1939.1
MLIDDGSEVVRQSECPNCWRMLCAQCKVPWHEGIDCEEFLKLNKDEREKEDIMLMNLAQKKQWRRCAKCRFYVEKTEGCMPMMCRCRTAFCYKCGDVLKRRSIQKRRSLLVTLTANEKKLKMENPLSSHSHIPNFDMEDNAFSFTPTSRNPSTIPINVDDDDGDGDGDLRSITASLLKSAPKPTEGSNFIDLSEETLDFYDGDDELRILRFKPSNTPFGKRRKKTFSDFSVTESGQSSNSKSVPDFVCEICVDHKSGIELFRIENCSHGYCTDCMVKYVASKLQENITSIRCPVPDCIGLLEPEYCRPILPREVFDRWGTAMCEAVILGSEKFYCPYKDCSAMLIDDGSEVVRQSECPNCWRMFCAHCKVPWHEGIDCEEFVRLNKEDIMLMNLAKEKQWPRCPNCRFFVEKSVGCMFMMCRCRTAFCYNCGDLMSNNHAHNCRRSNRS
>Rosch_v2.0_Chr2g0095971
MKREECQSPIETILNLNLIEPKEEDTIPTHVPYIDTPQEAVIIGDDPRWRRNHCACEANQVGDGEIRVSRAPKRLKTLDEIRVCKSKPSSSNNATAEVGSFVCEICVEPKSVLDSFGIKNCSHAYCSDCVISYVSSKLQDNVTTIGCPVPDCRGSLEPEHCLSILPPELFLRWGKALCEAVFADSDEYCRILYCPFKDCSAMLIEDGVEEVDLVRESECPHCWRLFCARCRVPWHADIDCEEFQELNKDERRKEDFMLIQLAKDKKWRRCPKCRFYVERSEGCKFMKCRCRTAFCYRCGRILSKNHGHFCPSCEA
>Rosch_v2.0_Chr2g0096011
MKKGAERLKVIGAVLRSLNSILRKLSLSRKITKSPSPSLENQPHHHHHTVDHDHDHDHMNPLIFSNGQSSTSTSFDIPSSTFICGLCLKPIQLEDSFDFKGCPHFYCTPCIVNFVVSKLQDNADWALQCPMTTCTGTLDPDYCRPILPRQVFDSWMNALCYQIEQSSYGAESSNSGTTFTCDFCVEEKHLSDSFSVKDCSHFYCHQCIVNFVVSKLEDNVTSIVCPEPGCRGVLDLQYCQPILPKDVLDWWGKALCENVILGSENNDKYFYCPFKDCSALLVVDDPEDEHDIYKSRCPHCKREVCLNCKVPWHTEFNCDKFQKLRDKGEDEMVKELAKKKKWSKCPKCNYYVEKKEGCTYIKCRL
>Rosch_v2.0_Chr2g0096021
MGILKSVKTLGTLKGMKKIGREVGKIIPTSRKVHVEQTLASVNNFDPKYYDDTKDLMTPLLSSNKNGKSSDPETPISTTFICDICVKRTHLEDSLDVEGCNHFYCGQCIVDFVLAKLGDNVTSIVCPEAGCRGVLEPEYCRPILPNNVFDRWVNALHDHNGQPSDAEIYSSSPSTSTCDFCAEPVHLEDSLGVKGCNHFYCRQCIVNFVSSKLEDNVTSIMCPEAGCSGVLDPEYCRPILPNEVFDWWETALQSQNEHSSNPEINDPRTSNDTSTFICDLCVKSFPLEKSFNIKGCSHFYCQQCIVNFVSSKLQDNVTSIECPEPGCWGVLDPEYCHPILPNDIYDQWGKALCENVIMGSESTMNYFYCPFADCSALLICDEQNQNESQCPHCERAVCAKCKVPWHNEFNCDEFQRL
>Rosch_v2.0_Chr2g0096031
MSKVVLSYVVCVLCQVIGKTLSTSRVASCNHFYCRHCIVNFVVSKLQDNVTSIVCPERGCRGVLKPECRRSILPNEIFDSWINALWDQNGESSNIDSNNTFECDLCVEAIHLEDSFDIKGCNHFYCRQCIVNYFLSSKLQENVASIACPEPGCRGVLDPEYCRPILPNDVFDRWGKAVVENLIAGSETLKAFYCPFKDCSAMLIDDGNKIIQKSECPYCKKVFCVPWHANIDCVEFQKLNEGEREREDIMLRNLAQKEKWRRCPSCQYYVAKKSGCSYIKCRS
>Rosch_v2.0_Chr2g0096041
MLTSKPSHSHSHSHSPIQILTVDDDDDDDAGADVIFPPIPHSSSSAAIAVHDDRKDPSAPRSSPSPTKVPTFIDLSDEPDDGDDDEIRILRFKPTKTHFKKRRTNPFTSGSVSEPGQSSSDSLTDYPPFVCAICADDKPGYQSFPIENCNHVYCSDCVINYIDFKLQENEPTIRCPVPGCKGLLEPEYCRSVLPAQVFARWGKAMCDAVIQGSEKFYCPYQDCSALLIDDGEEVVRESQCPHCGRMFCAQCKVAWHVGMDCSEFQRLSVDERGNEDVMLRNLAQSQNWRRCPSCMFYVEKSVGCSYMRCRCGYAFCYNCGVQAVSHTCRSCHK
>Rosch_v2.0_Chr2g0096051
MRSKKAKKPKPEEKVSQSHIEIVNIEDDELCFTPKRSSKFNSISVDENRNLQSIKESIKASLLKSTGNFIDLSDETHSEDDEEVRVLRFQPPNTTFGKRKEPFSSPSVTEVGESSNSNSKKDPSFLCEICAEPKSRSESFGIKDCSHSYCTECMIKYVASKLQENVTFIKCPVPDCKGLLEPEYCRPILPPEVFERWGSALCEAVILGSEKFYCPFKDCSGMLIDDGKEVVRESECPNCWRMFCAQCKVPWHAGIDCAEFQKLNKDERAKEDIMLRKLAQNKEWKRCPKCRFYVEKSEGCMFMNCSSYGVLYLFSAKSSTLFMFGSASTDQLEVFAPAYLYCITVRKPWRMGRLIAGSVCLIKSLYVLRRMIIQNKNSVFCRL
>Rosch_v2.0_Chr2g0096061
MEGEASNSKKDPVCEICVEDKSANELFGIQNCCHSYCTVCVVNYVVSKLQENITGISCPVPDCRGSLEPEHCQSILPSEVFDRWLCALCEALVLESEKFYCPFKDCSAMLIDDGKEVVRESECPNCRRLFCAQCKVSWHAGFDCAEFQNLNKDERENEDILLRNLADKKKWRRCTNCQYYVEKSDGCSYMKCRCGYAFCYNCGVTAPLASHTAQCPSCKQ
>Rosch_v2.0_Chr2g0096071
MLPSEVVERWESALRETMIVGSQRFYCPFKDCSIMLIEDGTQVVAESECPNCKRMFCAQCKVPWHTEIECEEFQKLNENEPEKEDIMLRNLARKRHWSRCPKCRFYVERTYGAGAELVSSTVPNKFKEAISV
>Rosch_v2.0_Chr2g0096081
MCEAVILGSQKFYCPFKDCSAMLIDDGAEVVRDSECPNCNRMFCAQCKVPWHAGIECAEFKKLKNDEKGNEDIMLRNLAQKNQWRRCPKSRFYVEKLIGCDTMRCRCAQKFSSWNVLWWILRKGKSRGRILQAITGREEADLLSDYLIKILIVSHG
>Rosch_v2.0_Chr2g0096221
MLIDDGEEVVRESQCPHCGRMFCAQCKVAWHVGMDCGEFQKLSVDERGNEDVMLRNLAQSQNWRRCPSCMFYVEKSVGCSYMKCRSGYAFCYNCGLQAVSHTCQSCHK
>Rosch_v2.0_Chr2g0096251
MNPPIISNGQSSTSTSFDTPRRTFICGLCLKPIQLEDSFDFKGCPHFYCTPCIVNFVVSKLQDNADWSLQCPVPTCTGTLDPDYCRPILPSQAFDSWMNAYCVIRSSNLLMVPKAVIVELAKKKKWRKCPKCNYYVEKKDGCTYIKCRHAFCYNCGIAAAADGTHTYHCPSCKK
>Rosch_v2.0_Chr2g0131511
MAQEQSAVSASALLLDLDDTSLSALIHHDIDDHEDEIHIDPTMISDAKYAEELQLQEAIMASSAFISQNISNIASCSSSSLTIQAAQAVPSSATHEVLDPETQTLCGICVEVKENNQMFSNESCAHSFCSDCITRQVAAKLDESFHIVSCPGLDCKAVLKFEDCTPILPKLVLERWNGALCEALFVGSQKLYCPFSDCSMVLVIENEGEAVRESECPACHRLFCAGCQVPWHSGVDCEEFQMLNEDERGREDLMVNQLAKEKKWKRCPRCHFYVEKTQGCLHISCRCQFQFCYGCGAEWTSNHGGCQSQCNRN
>Rosch_v2.0_Chr2g0147691
MSGPALPRSATDLYGCDAKWRNVHKQWLQHSAPIALEGIYVGSKIQEIISMVKCPDVKCKGVLEPQSCRSFIPSKCLKDGKDCSAMLVDDGGEVVTASECPNCRRLFCAQCRVVWHAGIDCSEFQKLSRDERWMEDIMVMEFAKKQQWRRCPRCKFYVEKTAGCSHVTCRAN
>Rosch_v2.0_Chr5g0001281
MRQAFGAHEMKKDDQPLRNQFSDTLKSAPSPAKPGNFIDLSAETLNYYDSDEEVRVLRFKPSNISFGKIKRIKTSNEGSCSTSKAPSFVCEICVETKPAHESFGIKNCSHVTHVFCTDCVVKYVDSKLQENIASIGCLVPDCKGSLDPEYCHSILKPEVFEKWGTRLCEDVIIGSQKFYCPFKDCSAMLIDDGTEVVRESECPNCKRLFCAQCKRWNKDDTEKDDLVMEKLAYKKHWRKCPTCGIYVERSGGCTTIRCRSVYLSALFI
>Rosch_v2.0_Chr5g0001301
MVKMEHDALSHKRSRRLLNSESSEQPNTFWTECPFCCAKFQYHMEFLNRLLRCQRCRNAFEAHDGLRNQFPNHQEPTQFWTQCPFCCAMSQYRRDTLDRLVNCQICRQPFGAHEMKKSDQSLRNQFNDTLKSAPSPAKAGNFIDLSAETLNYYDSDEEVRVLRFKPSNIPFGKSKRIETSNEGSCCSTSKAPSFVCEICVETKPAHESFSIKNCNHVYCTDCVVKYVDSKLQENIASIGCLVPDCKGSLDPEYCHSILKPDVFEKWGTRLCEDVIIGSQKFYCPFEDCSAMLIDDGPEVVRESECPNCKRLFCAQCKVPWHARITCAEFKRRNKGDTEKDDLVMEKLAYKKHWRKCPTCGIYVERSGGCTTIRCRCGTYFNFHCGRLGCPFCGKHRKKSYRTMGYFVFLKEYRRIQRDRGEPYNQATAKLAIEKWRSMSRSEKKPYENPEMKPIRIFRVRSKMSSEEG
>Rosch_v2.0_Chr6g0267431
MEDQNKHDDAKTSSTSSLNNSKNTNTSSTFIFKCLFCNEKTPLLNAFHIKGCNHFYCPPCVVKFVVSKLQDDITSIMCPVSYCSTGVLDLEYCRRILPKDVTDRWEKALSENNNNVTTGLPSDKYLNCPFKACAARLKFSEVRDYLYMMKKRRLLPSGFWSGFNTENKYMCPSCNREFCIKCRVPYHSEFNCFLYQKLRVNGGGEEGMVMYLAGMKQWKRCPCCNYYVIKEDSSCSINYVTCWCGHTFCYYCLLPSGSHHHDKSKCKPIFPA
>Rubch_LG01.2814
MAGEASNSKRDPVVCEICAEDKSANELFGIQKCSHSYCTDCVVNYVSSKLQENITSISCPVPDCKGSLAPEHCQSILPSEVFDRWLSALCEALILESEKFYCPFNDCSAMLMDDGKEVIQESECPECRRLFCAQCKVSWHAGIDCVEFQKLNKDDREKEDIMLRNLAQTEKWRRCTNCHYYVEKSDGCSYMKCRCGYAFCYNCGVTAPLDSHTYRCPSCNQ
>Rubch_LG01.2815
MRSKKVKKPKLEQKVFQSQIEIVNIKDDAFCFRAKGTSNINAISVDDDDDRDLKSIKASLLKSNPSPIGNFIDLSDEALNYFNDDEELRVLRFQPPNIPFGKRKKNSFTGPLVTEVGESSNSNSKNDVSFFCEICAEPKSRDESFGIKDCSHSYCTECMIKYVASKLQENITSIKCPVPDCKGLLEPEYCRPILPTEVFERWGNALCEAVILGSEKFYCPYKDCSGMLIDDGKEVIRQSECPNCWRMFCAQCKVPWHAGINCA
>Rubch_LG01.2816
MPSKKLRSKASQSRSGSLEIVTIEDDDVAVIFTPISHKVSTKSAAIDDQKDASLLKSAHYAGNFIDLSDGEDDEEIRILRFIPTKTHFGKRRRNPSTGGSVTEVGQSSNSLCDIPPFVCEICAEDKNGYQSFPIENCNHVFCSDCVVNYIDSKLQENVTSIRCPVPDCKGLLEPEYCRPVLPKQVFDRWGKAMCDAVILGSQKFYCPYKDCSALLIDDGEEEVRESQCPHCSRMFCAQCKVAWHAGIDCAGFQQLNADEKGNEDIMLRNLAQSQNWRRCPCCKFYVEKSIGCSYMKCRCGYAFCYNCGIQAVTHTGTCRTCYK
>Rubch_LG02.4156
MMGILKSVKTFGTLKGMKKIGKQLGKMIPTTKVRKQSLGSDKNFDNEYHVDTGDVTMPLLSSNKYKNSSDPESNNTGMNSGSSTDSMCDMCVKLVHLEDLLNIKGCNHLYCRRCILDFVLLKLNENVTSIVCPEPDCRAALDPEYCRPILPNFVFDRWVSALYDQSGQSSNAESTSTNSPESSPNPSASDPNSFGIEGCNHYYCRQCIVDFVLSKLEDNVTSIVCPEPGCRGMLEPEYCHPILPSDIFYWWINALSGHNGQPSDPERYSTSTSTTFTCKFCAEPNHLEDSFNVKGCNHFYCRQCILTFVLSKLEEQNITSIACPEAGCRGVLDPEYCRPFLPNEVFDWWENALPDQNGQSSNHEINDCTSASNDTSTFICDFCVESIPLEDSFNIKGCTGVLDPEYCHPILPNDIYDRWGKALCENVIMGSESTMNYFYCPFADCSALLILEEQDENDESQCPHCERVVCAKCKVPWHVEFGCNEFQRLRDKGEDEMVKELAKKNKWRKCPKCNYYVEKADGCMYIKCRCGYAFCYNCGIKARTDHHTVPVIV
>Rubch_LG06.1610
MRNMDGASSSSSNTNTNNTTDLHLVDDFYFSALYDDQEVFPISDEKYAQELQFQEALISSAISSRTSISTDQVEVETPFTILKGQSSGSGGLGQSSGSGSFCMICMDVKPSEEMFINNGCNHLFCTDCVGRYVEAKIQENISMVKCPDVKCKGVLDPQSCRSFIPQQVFERWESALCESLVLGSQKFYCPFKDCSAMLVDDGGEVVTASECPHCRRLFCAQCRVAWHAGIDCSEFQMLSKDERGREDIMVMELAKQKQWKRCPRCKFYVEKTAGCLHITCRCGFEFCYGCGSNWNNCHGCRAN
>Rubch_LG06.2543
MFTVESCTHSFCSDCIIKHVTPKIQEGIHKVSCPGLNCKAVLELEACTPVLPKSLVEMWNEALFEALMREEQWKMCPRCTSYVEKTRGCLRITCRCDFRFCYGCGAEWTDDHRVTCQGDEEEDAMRHGD
>Rubch_LG06.2555
MASSTSTIQAVQSSPTTHEIIDLNEDDIMVKFASGVSNVTELASAISYPTIAAAPHMFLNAYKNVLAVALATEYSFPQADKVKEYLEHAEAEKSSQIVQCGICVELRESNQMFTNNTCSHSFCSDCITKQVAAKLDESFHIVSCPGLDCKSVLQLEDCTPILPKLVLERWNDALCETLVLGSQKVYCPFRDCSMVLVIENEGESVRESECPACHRLFCAGCRVPWHSGVDCEEFQMLNEDERGREDLMVNQLAKDNKWMRCPRCKFFVEKTQGCSHIICRCQFQFCYGCGAEWTSNPGGCLSRCNRN
>Rubch_LG06.2557
MAQDESSSTSVFPPSVDDSSFSSLIHHACNDHDDEVFTHPMMSDAEYAEELQFQEAIMASSAFETTNNIASCSSSTLTIQASLAVQSSSIHEILDPEAEKSSHILCGICLEVKESDQMFTNSTCAHSFCSDCITKQVAAKLDESIHIVSCPGLDCKSILKFEDCTPILSKLVLERWNEALCEALVFGSQKVYCPFNDCSMVLVIEDEGEVVRESECPACHRLFCAGCRIPWHPGVDCEEFRRLNEDERGREDLMVNMLAKEKKWMRCPRCKFLVERTQGCLHITCRCQFQFCYGCGAEWTSNHGGCQSQCNRN
>Ruboc_01_G03053
MKREECQSQLQFATNTIPKLPQETIVNPPINNPISDFTDRIHVPYVDAPQEAVIIGDDPRWCRNLCAFEDNPEIGASWAPNPKRLKTFDEKNPPEIRVCKFKPSGSDATTEVGAFSDSFVCEICVEPKSVYDSFGIKNCSHTYCSDCVINYVASKLQDNITTIGCPVPDCRGSLEPEHCHSILPPELFIRWGKALCEAVFADCDDQSKIFYCPFKDCSAMLIDDGGEAVRESECPHCWRLFCAQCKVPWHAEISCEEFRKLNKDERGREDLMLRKLAKDKKWRRCPKCTFYVERSEGCMFMKCSNGSAYRHLCSGVSGLFIGTKEFQRLRDIKQLGVKSPIAVLGAEIDNYSPRELLKQFDKILNAKPEEVITECKATVITISNDRYFIKQIVNRVVEVKDRRLQDYAGNYNSSNSPYFKMMIDDIADDHEDGHNEMYFTPPRSFSSSSYKRSEAICQQYLDKPKNHEETQKLPSNKYSKAILRHFKVCIKPIRCGDGEETHDQLPRNKSSENTTITHEEDEGGDEN
>Ruboc_01_G03057
MMKNYHQLKKGAERLKRIGAELRHLNSALCKLTLNRKKTKSLLPSPPQMSENQPHDHDHADDHMSAPIFNGQSSSTSVTFICGLCVEPIQLEDSFDFKGCTHFYCTPCIVKFVESKLQDDANWTLHCPVPTCSGKLDPDYCRPILPSHIFDLWMNALCDQIEQSSDSVESSNSSTTFSCDFCVEEKHLSDSFNVKGCTHFYCHQCIVNFVVSKLENNATSIVCPESGCRGVLDLQYCQPILPKDVFDWWGKALCENVILGSESTDKYFYCPFKDCSALLVLDEPEDKYIMDKSQCPHCKREVCLKCKVPWHTEFDCKKFQKLRDKGEDEMVKELAKKKKWRKCPKCNYYVEKKDGCTYIKRRCGYAFCYNCGIAAAVVGTHTYHCPSCKQWISALYDQNGQSSNPESNSTCTNSSESSPSMLVIQVRTTFICDMCVKPTPLEDSFDIEDNVTSIACPKPGCTGGLNPEYCRPILPNDIYGRWGKALCETMNYFYCPFADCSALLLIREEQDENDESQCPHCERVVPWHVEFGCDEFQRLRDKGEDEMVKELAKKNKWRKCPKCNYYVEKADGCMYIKCRCGYDNCGIKARTDHHTFIPVIVQTSMSSFEPLKRMKKFGNKLGKIISIGTRKKELHVKNSSSGLAQILENKHDNVAGPIAPISCKNQNGESSNYESSSTNDPGSTLVCGICLAPHYLEDSFYAEGCEHFYCRQCIVKFVVSNLQNNVTSMACPEPGCRGVLNPGHCRPILPNDTFVRWVRILFDQNGQSSNPGRNSSSTDSLKSCTDEPSTFICDICVAPIHLEDSFDIKGCDHFYCRQCIVDFILSKLQENVVFIVCPEPGCRGMLDPEYCYPILPNEVFDLWVRALWDQNEQSSNSEINNASTFICDFCVEPIRLEDSFNIKDCSHFYCQQCIVNFVVSKLQDNVPSIECPEPNCRGVLDPEYCRPILPNDVFDRWGKALVENLITGSETLKPFYCPFKDCSAMLIDDGNEVIQQSECPYCRKLFCAQCKVPWHTEINCTEFQKMNEGEREREDIMLRNLAQKKKWRRCPSCKYYVAKKSGCSYIKCRCRFAFCYHCGIAAPLDTHTPSQSRSGSLEIVTIEDDDVAVIFTPISHKASNKSAAIDDQKDPSLLNSAHSPTNAGNFIDLSDDDDDEEIRILRFIPTKTHFGKRRRNPSTGGSVTEVGQSSNSLCDRPPFVCEICAEDKNGYQSFPIENCDHVFCNDCVVNYIDSKLQENVASIRCPVPDCKGLLEPEYCRPVLPKQVFDRWGKAMCDAVILGSQKFYCPYKDCSALLIDDGEEVVRESQCPHCSRMFCAQCKVAWHAGIDCAGFQKLNEDEKGNEDIMLRNLAQSQNWRRCPSCKFYVEKSIGVDMHSVTIVVYKLSLIRGTSKINAISVDDDRDLKSIKASLLKSNPSPTGNFIDLSDETLNYFNDDEELRVLRFQPPNIPFGKRKKKSFTGPSVTEVGESSNSNSNSKNDVSFFCEICAEPKSRDESFGIKDCSHSYCTECMTKYVASKLQENIPSIKCPVPDCKGLLEPEYCRPILPPEVFERWGNALCEAVILGSEKFYCPYKDCSGMLIDDGKEVIRQSECPNCWRMFCAQCKVPWHAGINCVEFQKLNKDEREKEDIMLRKLAQNKKWKRCPKCRFYVEKAEGAKLLSATDVYVFSNTLFRKQRKKTLMAGEASNSKRDPVVCEICAEDKSANELFGIQKCSHSYCTDCVVNYVSSKLQENITSISCPVPDCRGSLAPEHCQSILPPEVFDRWLSALCEALVLESEKFYCPFKDCSAMLMDDGKEVIQESECPECRRLFCAQCKVSWHAGIDCVEFQKLNKDDREKEDIMLRNLAQTEKWRRCTNCQYYVEKSDGCSYMKCRCGYAFCYNCGVTAPLDSHTYRCPSCNQSLGL
>Ruboc_01_G03058
MEHKASQSHIEIVNIEDDAFFSTTISRKGKSSAISDESKSTPSQTTPIDNFFGLSNDDEDDDEFRVKRRKIQNGKSSSDFNYSNSKNEPPTFDCSIMLIDDGTQVVTKSECPNCKRMFCAQCKVPWHTEIDCVEFQKLNEDEREKEDIMLRNLARNKHWSRCPKCGFYVERTLGCDSIRCRCGTCFSYATEQI
>Ruboc_01_G03059
MEIVNIEDDAFSFKHISRKGSMKSNTMSVDDERDLKSIMASFHKSAPSSTKAGNFIDLSAETPNHFDGDEELRVLRFKPSNTLFGKRRKTLYGGSNSKPKNEDPSFVCEICVETKSSHESFGIKNCSHVYCTDFVVNYVDSKLQENVTSIGCPIPNCNGLLDPEYCRLILKPEMFEKWGRGLCEAVIVGSQKFYCPFKDCSAMLIDDGVEVVRDSECPNCNRMFCAQCKVPWHAGIECAEFKKLNKNERENEDIMLRNLAQKNQWRRCPMCRFYVERSLGVELNSATLVENLATFAAVSAEIYSVECSRVDFSGGELSGSDITGLCQ
>Ruboc_01_G05360
MRSKTTSMEGKASRSHIEIVKIDDDAFFSTTNSPKDKSKAISDEGKSTPAVNFIDLCYDDDDDDDFRVLTHSYCEDCTNNYVASKLHENITSIKCPVPDCKGSLDLEYCRPILPPEVFEKWGSALCEAMIVGSQRFYCPFKDCSALLIDDGTEKVVRESECPNCNRMFCAQCKVPWHAGIGCTEFQKLDKDEREKEDIMLMNLAEKNKWRRCPNCRIYVVKSTGADIGPAGNKRRINPFFIFMEEFKQKYREEHPNNHSASAIGKAAGAKWKSLSRSEKTSYV
>Ruboc_01_G05363
MRSKTSSRSHIEIVKIDDDAFFSTTISRKDNHSYCEDCINNYVASKLQENITSIKCPVPDCKGSLDLEYCRPILPPKVFEKWGSALCEAMIVGSQRFYCPFKDCSALLIDDGTEEVVRESECPNCNRMFCAQCKVPWHAGIGCTEFQKLGKDEREKEDIMFMNIAQNNQWRRCPNCRIYVAKWAGCNIVECRCGCRFSYASGIQILSRNAELALGEFKQKYREEHPNNHAFGLDLPLVKLLMPNGNPCLVLRKHPMWPSTHSSTTDKLFESGVVT
>Ruboc_02_G20780
MGILKSVKALGTLKGMKKIGKQLGKIIPTTATTKVRKAHVEQSLGSDKIFDNEYHVETDDLKMPLLSSNKYGNSSDPESNSTRMNSGSSTDSICDMCVKSIHLEHLFNIKGCNHLYCRQCILDFVVLKLNENVTSIVCPELDCRAALDPEYCRPILPNFVFDRWVSALYDQSGQSSNAESTNSPESSPSPSASDPTSTFICDMCVKPTHLEDSFEIEGCNHFYCRQCIVDFVLSKLEDNVTSIVCPEPGCRGMLEPEYCRPILPSKVFDWWINALSGHNGQPSDPERYSISSSTSFTCKLCAEPNHLEDSFDVKVIFVLSKLKEHNVTSVACPEAGCRGVLDPEYCRPFLPKEVFDWWENALHDQNGQSSNHEINDSTSASNDTSTFICDFCVESIPLEDSFNIKGCSHFYCQQCIVNFVVVKLQDNVTSIACPEPGCNGVLDPEYCRPILPNDIYDRWGKAICENVRDKGEDEMVKELAKKNKWRKCPKCNYYVEKADGCMYIVQVWICLLLQLWDKSKHRSSYPSLSKL
>Ruboc_06_G11099
MDGASSSSSNTNTTDLHLVDDFYFSALYDDQEVFPISDEKYAQELQLQEALISSAISSRTSISTDQGEVETPFTILKGQSSGSGSFCMICMDVKPREEMFINNGCNHSFCTDCVGRYVGTKIRENISMVKCPDVKCKGVLEPQSCRSFIPQQVFERWESALCESLVLGSQKFYCPFKDCSAMLVDDGGEVVTASECPHCRRLFCAQCRVVWHAGIDCSEFQMLSKDERGREDIMVMELAKQKQWSRCPRCKFYVEKNDGCLHITCRCGFEFCYGCGSNWNNCHGCIHMCSCLHEYHEILVKWKR
>Ruboc_06_G14793
WETSKSQDPRAMAQDESPSASALPLSVDDSSLSSLIHHVCYDHDDEICINPMMSDAEYAEELQFQEAIMASSAIVCETTNNIASCSSSTLTIQACQAVQSSSIHEVLDPEAEKSSHILCGICVEVKESDQMFTNNTCAHSFCSDCITKQVAAKLDESIHIVSCPGLACKSVLILEDCAPILSKLVLERWNEALCEALILGSQKVYCPFSDCSMVLVIEDEGEVVRESECPACHRLFCAGCRVPWHPGVDCEEFQMLNEDERGREDLMVTMLAKEKKWMRCPRCKFLVERNQGCLHITCRCQYQFCYGCGAEWTSNHALASAISYPTIAAVPHMFLNAYKNVLAVALATEYSFPQADKVKEYLVHAEAQKSSQIIQCGICVELKESNQMFTNNTCAHSFCSDCITKQVAAKLDESFHINEGESVIESECPACHRLFCAGCRVPWHSGVDCEEFQMLNEDERGRDDLMVNQLAKDNKWMRCPRCKFFVEKTHGCMHIVCRCQFEFCYGCGAEWTSNQGGCQSQCNRN
>Ruboc_06_G14803
MDEFLSILPGQLKKNKTLYITYREELSIQEALMDSATTFPAINNTGSSSSSSPVTTTIQATQVIPSSPNHETLDPKAGQSPEPLCGICSESKERDQMFTVESCTHSFCSDCIIKHVASKIQEGIHKVSCPGLDCKAVLELEAFTPVLPKSLVERWNEALFEALMREEQWKMCPRCTSYVEKTRGCLRITCRCDFQFCYGCGAEWTDDHRVTCQGDQEEDAMRHRD
>Ruboc_06_G24996
MPKRIGARSFPIGDDDLPLQWETSKSQDPRVLAQDESPSASVRPLSVNDSSFSSLIHHACDDHGDEVCINPMMSDAKDAEELQFQEAIMASSAIVWETTNNITSCSSSTVTIQASQAVQSSSIHEVLDPEAEKSSHILCRICVEVKESDQMFTNNTCAHSFCSDCITKQVAAKLDESIHIVSCPGLDCKSVLKLEDCAPILSKLVLQRWNDALCEALVLGSQKVYYPFNDCSMVLVIEDEGEVVREPECPACHRLFCAGCRVPWHPGVDCEEFQMLNEDERGREDLMVNMLAKEKKWMRCPWCKFLVERTQGANFSSAMVVEQNGRVTMVVASLSATEIN
