# Supplementary material for: Transcriptomics of long‐term, low oxygen storage coupled with ethylene signaling interference suggests neofunctionalization of hypoxia response pathways in apple ( Malus domestica )
Source: Plant Direct. 2024 Dec 20;8(12):e70025. doi: 10.1002/pld3.70025 (PMC11660084; doi:10.1002/pld3.70025)
Supplement: Supplementary file 2 — Data S2: Homologs of all 606 hypoxia response genes identified in this study across 42 representative species of land plants). [file PLD3-8-e70025-s004.gz › 01-integratedGeneFamilies_dir/1745.fna]

>gnl_Ambtr_v1.0_evm_27.model.AmTr_v1.0_scaffold00008.119
ATGGGCCAATTGTACAAGAGCCATCCATCACTATTTCTTCGGTGGAAAGAAGGTGAGGTGGAAGAGGTGATAGAGAAGGTGGAAACTGTGGCTAAGGTTGTCGAAAAGGTGGCAATTGTGGTTGAGGAAGTGTCTTCATATATTGCTGACAAACTTCCAGAGGGTGGAAACCTCAAAGAAGCAGCCATCCTTGTCGAAAATGTTTCAAAGGAAGTTGTTAATGATGCTCAGGTCGCCAAGGATTTAATTCACAAGCTAGGTGAATTGAAGGACGAAGTAGAAGAAGTTATTGAGCCAGTAGTCAAAAATCAAGAGTTGCTCAGGGCTAAACATGACAACAAGAAAACA
>gnl_Aquco_v3.1_Aqcoe6G075800.1
ATGTCTGCGACACTATGTTCATTTAGTTCGCATGACCTGTGTAAACTTCACGGTCATATTCAAAACAGATCCCATGGTTCAGTTGATATTCATCGGCATCACCTTTCTAGTGTCGGCCTCTCAGCCAATCATGGTCAGTTCTTATCAAATCAGGGATTGCTCTTGCTTAACATCAGTCACAAGAAACACAACAAACGTGTTACCAACATGGGATTCAATGCAGTTAACGAAATTCATGAGCTAGCTTCGTCAGGATCAAATTTACCCGAATGGTCAAATTGGATCTGGGGAGCGCTATTAACGATACTTCTACCATTCATGAAGAACAAATTTGGACCTTTACAACAATTAAAAAATGAACTGGATACTGCAATACATACAGCAGAAATGGTGACAGAGATGGTGGAAGAAATTGCAGAAAAGGTGGAGGAAGTAGCAGATGAGATAGCTGAGAAACTTCCTGATGATGTGAAGCTCAAGGATGCATTAAAAAGAGTTGAAAGTTTGGCTCAAGAAGCAGTCAAGGATGCAAAAGAGGCTGAATCAGTCATTCACAAGGTAGAGGAAGCAGAGAAGCAGTTGGAAGATGCTATGAAGTCTGTTAATAAGGATCAAGAAACCAAAAAAAAGGTT
>gnl_Aquco_v3.1_Aqcoe6G075700.1
ATGTCAATGTCTTCTTCTTCTTCTTCTTCTTCTTCTTACCATCTTAGTACTCGGAAGATGGTGAGATCCTTTTCTTCTGTCCATCAAAGAAGTTTTGGTATTCCATCAATTTCCAGTGCCAAGCATGGATATTGCGACACCATGAGGCAACAATTGTACTTGTCTACAATCAATCGTCGAGGAAAAGCCAATCGTACTATAAGATCAATGGATCTTAATGCAATTAACAACCTCCCTCCAGTTCCAGTACCTTCAGTCCCTTCGGGATCACCTTTCCCTTCATGGTCAAGTTGGATGTTATTAACGATAATACCGATGATTTTGCCCTTCTTCAAGAGCAAATGGGGACCACTAATTGTGATCAAGAATAAAATGGATTCGGTTTTGCAAAATGTTGAGATTATGGCAGAGGGTATAGAAGAAGTGGCCAGAAGGGTGGACAAAATGGCTGATGAGATGACCGAAAAGCTTCCTGAGGGAAAGTTTAAGAAAGCAATTCAAATGATAGATGTTGTAGCTGAGGAAACAATCAAGAAAGCAGATTGCGTAGAAGAACTCTTGGACAAGGTGGAAGAAGTGGAAGATAAGCTGGAGGACATGATTGAAGATGCCATCAAGGATAAGGCACTGGCAAAAACAAGTTCGAGTACGAAAATCCCAGAGCAGAAGGCGAAAGTAGATGGAGGTGATGCATCAATATCAGCT
>gnl_Arath_TAIR10_AT2G14095.1
ATGATGTATCTAAGTCGGAGAATGCAGAGCGGAGGTTTTGCGGTGTATCGACAGGGCCTTGCGGAAGTCTTACAAATATATAACAAAGTTGAGAGGAAAACATCTATGAATCCATGTCCGGCGATTATTCGATTTGGAAGAGACTATCATAACCAAATATGTCCACAAGGTCTCAAGTTATCAAATCCGCTTAATGCCGGGAGATACTTTAGTAATGTTTCCAATGACTCCAAGATGCAACCTTCTCCTCCAAACCAGTGGTTTAATTTTCCCTCTTGGGGAAGATGGGTTATAGGTTCTGCGATATCCTTAGTGTTATCTTTCTGGAACAACGAAAGGTTACAAAAACTGAAACGAATAGAAGGAGAGGCGGAGTTGGTTGTGGAAGGGGTAGAGGCTGTAGCAGAAATGGTGGAGAAAGTAGCGACGGCGACTGACGAAATGGCTGAAGAAATGGCAGAGAAACTGCCTGAGAAAAATAAACTAAAACAAGTGGCTTTGGTTCTAGAACACATTTCAGAGGTTGCTGCCCATGAAGCACATCTAACCCAAGATTTCCTTCACAAGGTGGAAAAAGTCACACAAGATATAGATGACTTGGAGGCAATGATAAAGCCTTTGATAGACAAAAAAGTGGCAAATGCTGAAACAAAGCAACAAACTAAAGAAGAAGAAGCAAACCATGAGTCGCCTTCACGCCAC
>gnl_Betvu_v1.2_Bv1_008370_qfmr.t1
ATGAACTTCGTTTTAACACAACCATCAACTTCTATTAGCTTTCAGTCCTTAGCTATTGGGTCAAGATTTCATCCTCGACTAATTAATCAAGCAGATTATCGTTATAATCTTAAATCTTCAAGACAAGGTCAAAAGAGGCGTACATTAACTGTTAGCAGCAGTGTTCAACCTGTTCCACCACCCATCCCCTCTTCAAGTCCCTCCGGATTACCTGGCAGGAAAGGCTGGATAGCAGGAGCTCTTTTAGCATTCTTGCTACCTTTCTTGAAAAACAAATGGGGACCCTTGATCATTTTCAAAAATGAATTTGACAAGAGATTACAGACAGTAGAAGATGTAGTAGAGACGTTGGAAAAGGTGGCAGATAGAGTGGAGCATATTGCTGAAGATGTTGCCAAAGATCTCCCAGAAGGACAATTCAAAAAGGTTGCCATGTTGGTAGATCAAGTTGCTGAGAGAGTGGAATCAGCTGCCCATCAAACTGATGCTGCCATTGACAAGTTTCAAGAATTAGAAGGCAAAGTGGAATCGTACGTTGAGTCGAACAAAAGAAAAACAAGCGTCTTAGTTGAAGTAAAAACAGAAACTACTCCAAGCCAGTTAGTTGAAGAAAACACAGAAACTAGTCCAAGCCAAAAAGTT
>gnl_Betvu_v1.2_Bv6_138770_wjdy.t1
ATGGTAGATAAAGTAGACACGGCGGTGGAGACGGTTGAAGTGGTGGTAGAAACAGTTGAAAAAGTGGCAGAGGGAGTCTACCATGTTGCTGATGAAGTGGCCAATCAACTTCCAGAAGGTGGGAAATTGCAAAACATAGTTTGTGAAGTAGCAAATGTGGCGGAGGAGGCGGCAAAAGATGCCCACTTCGTAGATCAACTCATTGAAAAGGTCGAAGACATTGAGAAACAAGTGGTATCTACTTTTTTGGGTGAAGAACAAGAAACGGCCACAAAAGTAAAAGACAGCGAAATCAAAGAAGATAATATACAAACTAAGAAAGAATTGGAACAAAAACAAGAGAAAGCCTTGGAATTTCAAGTCCCAAGTGATGCAAGTATAGATGATCAGCCTAAA
>gnl_Betvu_v1.2_Bv6_138780_mrwo.t1
ATGATAAAGTTGAAGCATCAGCTGCTACTCCAGGCCCTTCTTCTGGAAACCCTTGATGAAGTAGACACGGTGGTGCAGACGGTTGAAATGGTGGTGGAAACAGTTGAAAAGGTGGCGGAGGGAGTCGCCCATGTTGCTGATGAAGTGGCCAATCAACTTCCAGACGGTGGGAAGTTGCAAAATATAGTTTGTCATGTAGCAAATATGGCCGAGGAGACGGCAAAAGATGCTCACTTAGTAGATCAACTCATTGACAAGGTTGAAAACATCGAGAAAGGAGTGGTATCTGCGTTTGTGGGTGAAGTAGACGAGACATCCTCAGAAGATACAGAAGATACTACAAAAACAAACGAAGAGCAAAAACATGATATAGCTATGGATATCGAGTCTCCAAAAGATGAAATCGTCGATCGTCAACCTAAA
>gnl_Betvu_v1.2_Bv9_212270_wrmo.t1
ATGCGCGGTTTGATCGAGCTTCTTCAACTCTGTAGATCGAAAACACAAAACGTATTGGTGAAAAATGCTGTTTTTGCTACATCTAGGCCAAGAATTGGAGATCGTAATAATGGTTTATCAAAGATGCAACTAGCTGATCGAGCAAGATTTGTTCATGAAGATGATGCCGCTACTTCTGGTACAACGAGAAGTGATGGGAACCCAACGCCGGCTAGACCGCCATCTCCAACTCGTCCACCATCGCCAGCTGGCCGCGTCCCATGGATAAAAATGGTTTTTGGCTCTGTGTTTTCTCTACTCCTAGCATTTTGGGCACCTAAATGGACAACTTTACTAAGAATAGGAGGGGAGGCGGAAGTGGTGCTGAAAGAAGTGGAACAAACGGCGGAAATAGTGGAAAAAGTGGCAACTGTCGTGGAGAAGCTATCAGAAGACGTGGCCAATCATCTTCCAGATGATAACAAGTTTAAGGAAACTGTTTTGGTTGTTGAGCATATTTCCCAAGAGGCAGCTAAAGATGCACACATAGCCGAAAATTTCATACACAAGGTGGAAGTGGTGAAACAAGATCTTGAAGATGTAGGAGAAACAGTTGAGCCCATTATTGAAAAGATTGTACGTGATGTCAAGTCTAGTGAAGGTGTTAGCAGCAATAATTTG
>gnl_Carpa_v0.4_evm.model.supercontig_42.21
ATGATGTCGTCCAGAGGTTCTTGTCGTGCTCCATACAAACTTCTAAGCTTTCTGGAGTTATTTCGCGGTTACTACACCAATAATATTATTGCTTCCCACAAGAGCTGCTGCTACCCACCTGGTGGTAACTATCCAACCCAGACAAACATGCAGTTGATCAATTACGGAACTTGGAGGAAACTCGATCGTCATCATACCCCAAAAACAACGGGGAAGACTGACAAGGAGATTAATGCAAGATTAACACCAGCCATACCACCTCGTCCTCCGCCAACTAAGTCATTTAACTTCTCTTTCTGGAGAGGAACAATAAGATGGATTTTAGGGTCTGTACTAGTTTTCTTGCTCCCAAGCTTGAAGCCAAAGTGGGAGAAACTGAAGAGGATTGAAGGAGAGGTGGAAATGGTGGTAGAAGAAGCTGAACACGTAGCAGAGGTGGTGGAAAAGGTGGCAGCCGTGGCGGAGAAGGTATCTGCAGATGTTGCAGAAAACCTTCCTGAGCATACTAAGTTGAAGACAATTGCCTTGACCACACAACACATTTCGCAAATCGCTGCTCATGATGCTCACTGTACTCAAAATTTCTTTCATAAAGTTGATGAATTAAAGCAAAACTTGGAGGATTTGGATGCCATGGTGGAACCAGTTGTGAATAAGATTGTTGAACATGTGGAAGGGAAGTCA
>gnl_Elagu_v2.0_p5_sc00001.V1.gene3499
ATGTCTCTAGTTAGGTCTTTGGCTTCCTACTGGCGCCGCAACATTCATGTTCTTGATCACCATGGATCTCACTCACATGATCTTATGCATCTCTCTCGCCTTCAATGGACGGCCGTGGTGGATCAAAGGCGTAATTGCTCGGGAGGTGAACACTCTGGATCCAAGTCTAAGATAGAGCAATCATGTAGCTCACATGAGGATATGACTCTTTCAGGGGAGGTGGAGATGGTAGCAGATATGGTAGAAAATGCAGCAGAGATGGTGGAAAAGGTGGCAACTGTCACTGAAAAGGTATCATCACAAGTAGCAGATCGATTACCAGAGGATGGAAAGCTTAAAAATGCAGCCCTTCTAGTTGAGCATGTGGCGCAAGAGACAGCAGAGGAGGCTTATCTTGCCAAGGACATCATTCATAAGGTTGATGAACTGAAAAACGACGTGGAAATGCTACTGGAGCCCATTATGAAGACAGAAAAGCTTGTTGAAAGAGAAGGCCATGCAAAG
>gnl_Elagu_v2.0_p5_sc00068.V1.gene339
ATGGCTCATTCTCTTATTCCTGCCAAACCTCCTCACCTCACCCTCCCTTCCAGCTCTTGCCCAAAGGTTGCTCCTCAACATCTGTTCGTAAAATTCTCTGCATCCCCTCGGAGGCGTAGTATCTCCGTTGCCCGGGTGATGCAATCCTCCGGCGTTGATGGCACGAAGTCAAATGGGGTGGAGAAGGCTGCTGAAACTATCTTTTTCACCGTCGAGAAGGTGGCAGAGATTACAGAGGACTTAGCTTCTGATGTGGCTGATGTACTTCCTGGCGATGGAACGATGAAGGAGGAAGTTTTGAAGATTGAGAACATTGCAGACCAAATAGACAAGGATGCAGAGAAAGCTGAAGCCTTCCTTCACAAGGTTGATCAAATAGAAGAAGAGGTGGGTGCATTGGTGGAGCCTATCATTGAGAAAGGAGAGCTCATAGGGAAAGAAAACCAAGCAGAGAAGGAAGCCGAAGAGAGAGAAATTCCAACAGACAAAGAGGCCAATCCAAGCACAGCTCAGTCAAAAGACACGGGAGAAACAAGTGATAAA
>gnl_Eucgr_v2.0_Eucgr.F00382.1
ATGTCGACGACGAGGCTCATAATCTTGTCCCACAGTTTGACTGGCGTGGATGCCAGTCGGAGAAGCCGTTTGGCAACGGCCAGACAGATGGATCGTTGCCAGTTTGCAGATAGCAGGAGCTTGACGTCTCTCAGTGCTCGACAGAGTGCTCGAAGAATGGATGTGGCTGTTCAGAGCAGTGTCGATCCGGTGCCACATCTTCCATCCGATGGATCTCCAAGTTCTTGGAAATTATGGGTTCTGGGGGCGCTTATATCGGTGATTTTACCATTTTGGAGTAACAAATGGGGTCCCTTGTGGAAGCTGAAAAATAAGGCTGAAGCGGTGGTCGAGACGATGGACCACGTAACGGAAATCGTGGAGGAGGTGGCAGAGAAGGTGGAGCATGTGGCGGAGGAGGTCGCCAAGCACCTCCCGGACGGCAGGCTGAAAGATGCGGTGACCTCGGTGGAGCATGTGGCGGAGATGGTGGACAAGGATGCTCATCTCGCCGGAGATATCATCGACAAGGTGGAGGAAGTGGAGGAGGAAGTGGACTCGTTCATGGAGCCAAGCAAGGTTAAAGACCGAGATGGCGAAATCTCCAAAGGAGGGGATGATCAAGATCAGAAGACC
>gnl_Eucgr_v2.0_Eucgr.I02631.1
ATGTTCACAACCGCAACGTTTTCGTCTTTCCGCTTATTAAGAGGTCTCATTCAATCTCGACTAACCCAGCACGGTGGTGATGCACGATGGATGCTCGAGTCTGGCTATTCGACTGACTTCCGGGGGTTGCAGCAGATTTCCCGAGCTTACCGCAAAGAAGCAGACCGGCCCGCTTTCGGTAGCAGGGAAATAAATGCAAGTAAAGAGGTCCCGAAGCCACTGCCAGATCCTCCCAGACCATCAATGTTCCCACCATGGGTTAAGTGGGTCATGGGCTCTATCTTGTCTCTCCTGATACCCTTTTGGAAGCTCAAATGGGACAAGCTACGACAGATAGAAGGAGAGGCTGAGGAGGTGATTGAAGGTGCCGAGATTGTGGCTGAGGTGTTAGAGAAGGTGGCGACCGTGGCCGAAAAGGTGTCGGCCCAAGTAGCCGATAAGCTCCCTGATGACAGCAAACTCAAGGAGGCAGCATTGTTTGTTGAACACGTATCGGAAGTTACTGCTCGAGACGCTCATTTGACCGACGACTTCATTCATAAGGTTGATGAAGTGAAACAAGAGGTGGAGACAGCGGTCGAAACCGGCATCCAGAAGATCATCGAGCAACCGCCTGAAGAAAAA
>gnl_Manes_v6.1_Manes.07G038000.1
ATGATATTGTGCTCTAGAAATTGTGCTCTTGGATATGTTGAAGATAAGAAGATTTGTTCAAATGGGTATCATGCAATGCATCACAGAGGATTGCAGATGATGATCTCTCCTGCTTCTGGTGGTGGAACAAGAAGAAATCTTCATACCCACATGGTGAAGGTAAAGGATGATATGGTTAGCCCACCACCAGTACCGCCAGTGCCCAATCATCAGGGGATTAACTTCGTTAAATGG
>gnl_Manes_v6.1_Manes.07G038100.1
ATGTCTGCCAGAGCAACTTCTTACAGCTTACCAAGTTTTCTTCAACTTATGTACAGATACAGAGCTTTTTGTTCTAGAAATTGTGCTCTTGGATATGTTGAAGATAAGAAGATTTGTTCAAATGGGCATCATGCAATGCATCATAGAGGATTGCAGATTATGATCTCTCCTGCTTTTGGTGGTGGAACAAGAAGAAATCTTCATACCCACATGGTGAAGGTAAAGGATGATATGGTTAGCCCACCACCAGTACCGCCAGCACCCAATCATCGGAGGATTAACTTCCTTAAATGGGCAAAATGGGTGTTGGGCTCTTTATTATCATTCATACTACCATTCTGGAAGCTAAAATGGGAGAAACCGAAGACGATACAAGAAGAGGTAGAGATTATTGAGGAAGAGACTGAAACTGCAGCAACTGTAGTACAAAAGGTTGCAACAGTGGCAGAAAACGTATCAGCTGAGATGGCAGAAAAACTTCCTGAAAATGGAAAACTAAAAGAAACTGCCATGTTAATAGAGAAGGTTTCAAAAGCAACAGCTCATGATGCTCAGCTAACCGGAGAATTCATTCACAAGGTGGATGAGTTGAAGCATGACGTTGAGGACTTGGAAACAATGGCTGAACCTGTAATTGAAAAGCTTCCGCAACAAAAATCAGAAGGGAAG
>gnl_Manes_v6.1_Manes.07G037500.1
ATGGCAGAAAAGATATCAGCTGAGGCAGCAGAAAAACTTCCTGAAAATGGAAAGCTAAAAGAAACTGCTTTGTTAATAGAGAGGGTTTCAAAAGCAACAGCTCATGATGCTCAGCTGCCCAGAGATTTCATTCACAAGGTAACTTCCAAATTCTATCCCCTCTTACCTTCA
>gnl_Manes_v6.1_Manes.07G035800.1
ATGTCTGCAAGAGCAACTTCTTACAGCTTACCAAGTTTTCTTCAACTTATGCATAGATACAGAGCTTTTTGCTCTAGAAATTGTGCTCTTGGATATGTTGAAGATAAGAAGATTTGTTCAAATGGGTATCATGCAATGCATCACAGAGGATTGCAGATGATGATCTCTCCTGCTTCTGGTGGTGGAACAAGAAGAAATCTTCATACCCACATGGTGAAGGTAAAGGATGATATGGTTAGCCCACCACCAGTACCGCCAGTACCCAATCATCGGAGGATTAACTTCGTTAAATGGGCAAAATGGGTGTTGGGCTCTTTATTATCATTCATACTACCATTCTGGAAGCCAAAATGGGAGAAACTGAAGATTATACAAGAAGAGGTAGAAATCATTGAGGAAGAGATTGAAACTGCAGCAACTGTAGTACAAAAGGTTGCAACAATGGCAGAAAACGTATCAGCTGAGATGGCAGAAAAACTTCCTGAAAATGGAAAACTAAAAGAAACTGCCATGTTAATAGAGAAGGTTTCAAAAGCAACAGCTGATGATGCTCAGCTAACCAGAGATTTCATTCACAAGGTGGATGAGTTGAAGCATGACATTGAAGACTTGGAAACAATGGTTGAACCTGTAATTGAAAAACTTCTGCAACAAAAATCAGAAGGGAAG
>gnl_Medtr_Mt4.0v1_Medtr5g064840.1
ATGGTAGTCCCAAATATTCACGTTTTGATGGCAAACACAATGTTCACTCAAAAGTCAACTTGCTTAACCTTTGGGATATTTGGTAGATATCAAGCTTCAAAGGTTGATAATTCCAATCATTATCTGAGATTCAATTCCAAAATCCAACATCACTTCTCTGTTTCACAACACAACCATGGATTTAGAATTCAAAAACACAACCCCAAAAGAAAGATGCAAATAAAATCTTGGTCAATTTTCTGCGCTAGAGAACCAAGAGAAGCACCCACTTTGGTTGATCGTTTTCGTGATCATTGGAAGTCTTGGATCCTTGGAACAATATTCACCATACTTCTATCCTTTATTACTAGAGGGAAATGGGGACCTTTGCTACTACTCAAAGAGAAAGTTGAAACAACAATAGAAAAAGCAGAACAAGTAGCAAACATTGTGGAAGAAGTGGCTGAAAGGGTGGACAAGATGGCAGAAAGAACTGCAAAGAATCTTCCCAAAGGAAAACGACGAGTTGTTGCTGAATTTGTTGAAAACGTAGCAGAAGATGTAGAGAAGATTGCTCAAAATGCAGAAGACGCATTAGAAAAGGTGGAAAATATGGAAAAGGAGTTGGAATCATTCATGCAATCTTCCACTGATCATCATGAAAAACTTATCTCCCCTACAGAATCTAAAGATAAAAAA
>gnl_Medtr_Mt4.0v1_Medtr4g093820.1
ATGTCAACAAGAGGGTCATGGATAACTTTGAAATTCAGAGGGGTTGTGGATGTAGTTCGTGCTAGTAGATTCCAATCAAGCTATGGTGGACTCAAGAGGAACAGTCCAATTGTGACAACAACTAGGGTCGAAAGTAGGAATTGGAATAGGAATCCTGGTCTGCAATTCTTTAGCACCAAAAGCAACACAAGCACTAATGCAAATAGAATAAAGAATGATGAGATTCAACCTGAAGCCCCAGCTTCTAAATTTTTCGCCTTCTCTTCTTGGGTTAAATGGATTGTGTGTTCGTTACTTTCTTTCATGCTACCTTTATGGAGTCAAAGTTGGGGGAAACTTGAAAGAATAGAAGGAGAAGCAGAGATTGTGATTGAAGGGGTTGAAAAAGTGGCAGAAGTAGTAGAAAAAGTTGCAACCGTAGCAGAGAAGGTAAGTGAGGATTTAGCAGAGACGCTTCCTGAGGATGCTAAGCTAAAGAAAGTAGCGGTGGTTGTAGAAAGTGCATCAAAACAAGCTGTTCATGGTGCTCAAATAACAGAAGAATTCATACACAAGGTTGAAAAGGTGACTAATGATATGGAGGAATTAGAATCATTCGTTGAACCCTTAATTGACAAGATTGTGAAGAAACAAAGT
>gnl_Mimgu_v2.0_Migut.E00997.1
ATGGCTGCCGCTCTCTGTGCCCGCGACCTTAGGGATTTAGTTGTGAGGAACGCAGCTCCGGAAGCAGCTGCTACTGTTGATCTTCTCTCTTCTTTCTCTCTCCCCTCCATTCCCGGAATTTCTGATAGTCCTTTGATAGCTCTGATCGCGGGATTGACGGTGGGATTACCTTTCGTAATCCAACGGCTATTAACATTGACAAAGGAGATTGATATGGCGGCAGAGACGGTGGAGAAAATAGCGGATGCGGTGGGGAAAGTGGCGGATGAAGTCGATAAAGCGGCGGAAGGTATAGCGGAGTCGCTACCGGAAGGCGGACTTAAGAAAATGGTTCATGTTATTGAGGATTTGGCTGAAGAAACTGCAAAGGATGCTCAGAAAGTTGAAGATCTCATGGATAAGGTGGAAGAATTGGACGACAAGCTGGAAGCATTTTTGGAGAAGCAATCAAAAGGTCCTGGAAAAGCG
>gnl_Mimgu_v2.0_Migut.E01141.1
ATGGCCGCTTCATCTTCCAGTTGCTTCTCCCTTCTTCTCGTCAAGTCTCAGAGCTTCAATCAACACAAAAATGGCGGAGAGTGCTCATTATTTCTCCGCAACAACACTAATTTGCGGCGGCTACTTCACACAGCCGCCACAACAAAAACAGGCTCCAATCGATCAAACAAGGATTTAATTGTGAGAAACGCAGCTCCGGAAGCAGCTGCTACTGTTGATCTTCTCTCTTCTTTCTCTCTCCCCACCATTCCCGGAATCTCCGATAGTCCGCTGATAGCTCTGATCGCGGGATTGACGGTGGGATTACCTTTCGTAATCCAACGGCTATTAACATTGACAAAGGAGATTGATATGGCGGCAGAGACGGTGGAGAAAATAGCGGATGCAGTGGGGAAAGTGGCGGATGAAGTCGATAAAGCGGCGGAAGGTATAGCGGAGTCGCTACCCGAAGGCGGACTTAAGAAAATGGTTCATGTTATTGAGGATTTGGCTGAGGAAACTGCAAAGGATGCTCAGAAAGTTGAAGATCTCATGGATAAGGTGGAAGAATTGGACGACAAGCTGGAAGCATTTTTGGATAAGCAATCTAAAGGTCCTGGAAAAGCG
>gnl_Mimgu_v2.0_Migut.A00852.1
ATGGCCGCATCTTGTTGTACTTGTTGCATCATCAGTAGTACCATTCATCTCAATAACACAAGTATTATCAAATCATCAGCTGCTTCTACTCTCCTTAATGATCGGCAAATATGTTTCTTTCTCCGCCGCCGCCGCCGGAGTAATTTGCAGACACCATCAAACAAGAATTTGGTCGTAAGAAATGCTACACCGGAAGCAGCAACCGCGGCCGTAGATGTTCTCTCTTCTTTCTCTCTCACCGGCGGCATACCGGTGATCTCTCTCGCCGGAGACAATCCCTTGTTAGCTGGTGCAGCTGGATTGTTTGTGGTGTTACCCATGGTGGTCCAAAGGCTATTAACACTAACAAAGGAGGTTGATATGGCGGCACAGACGGTGGAGAAAATAGCGGACGCGGTGGAGAAGGTGGCGGAGGAGGTGGATAAAGCCGCCGAAGGTATTGCGGCGGGGTTGCCGGAAGGTGGGCTCAAGAAAGTTGTTAAGTTTGTTGAAGTTTTGGCTGAAGAAACAGCTAAGGATGCTCAGAAAGTCGAAGATTTGATGGACAAGGTGGAAGAACTGGATGACAAGGTGGAGGAATTTCTCAACAACAAATTTAATGGCACTGGTAAAGCC
>gnl_Mimgu_v2.0_Migut.C01096.1
ATGTTGATCAAGGTATACTTCAATCCTCAAACCCTTGTCCTTAATAATAATAGTCCCGTATCGAACCGGGTTATTATAGTCACTCGTCGTTTCAAAGAAAATCAACTAGGGTTCCAAAATCCGAGCAGCTATACAAGATCATTGCCAAGGCATAATCGCACTAATCGAAGGAAGTATGTCGTCTACAACGGTGTGCAACCAGGAGTTCCACCTTCAGGGCCGCCTCCTTCGAATGTTTTGAGCTGGATTTTAGCAGTATCTATAGCAGTAGTGATACCTATTGTCAATTACAAATGGGGACCATTACTCAAAAAGAAAATAGAAAGCGCGTTGCAGGTGACAGAAGATGTGGTGGAAGCAGTGGAGAAAGTGGCGGCGGAAGTGGAGAAGGTGGCGGAGGACATCGCCGATGATTTTCCGGAGGGCGGCAAATTCAGAGAAGCTGTTGATTTTGTCGAAAAATTGGCTGAAACAACTGCAAAGGATGCCGGATTTCTTGATGACTTTATTGATAAGGTTCAAGAAGAAGAGGACGAGGCAGAGTCCTTCGTTGAATCTCTCAAGGATGTTTCCGCGAGGTCAAAAACGAAGACCACCGATCAAAATATTGAAGAATTGCAAGAAAAGGATGACACCAAGAAGATTCAAGAGGAATCAGTCAAACCCAGCATA
>gnl_Mimgu_v2.0_Migut.C01161.1
ATGGCAAGTTCTATGATGATCGTAGGTCACAAATCGGCCGGTTTTTACGCGAACCCTAATCCGAGATCGTCTCATTCTAAGTTGTCGTGGAATCCCATTTCGAAGCTGGCTTTCGCAAACGAAATCGGTTTCTTGCTCAAGCAAACTAGAGTTGTTCAATATTGTGATAATCACAAAACTAAAAGGAACTCTTTTGTTGTGTATGCAAGTAGTTTACCAGGAGCACCATTGCCTTCTGGACCACCATCCAAGCCCATGAGCTGGGTTCTTGGATTAGTGGTATCACTTATCTTGCCATTTTTCACAAACAAGTGGGGCCCACTATGGGTGCTCAAAAATAGGATTGAGACGGCGGTGGAAACGGTGGAGCACATAGTGGAGGCGGTGGAGAAAGTGGCGGAGGAAGTCGACAAGATCGCCGAGGACATCGCCGACGATCTTCCGCAAGGGAAGCTCAGAGATCTCGTGGAGCTCGTCGAACACACGGCCGAGAAAGCAGCTAAGACCGCCGATTGTCTCGATGATCTCATCGACAAGGTTCAGGAAGCTGAAGATCAAGTGGAGGGCATTGTTGAATCTATAGCCAAAAGTTCTCCAAAGAAAGCAAAA
>gnl_Mimgu_v2.0_Migut.C01097.1
ATGTCCATCATCACCAAATCTATTAATATTGCATGTGGGGTTTTGCCTAGGCTCAATATTACTAACAAGCCCTCCTATATGTCCGGAACTCGAATATTCTTTTATTCTTCGTCTTCTTCACATTTCGTTTCTGCAAATAATCGTAATCAACATGTTTTTCGGAGAGCGAAACAGTACGGCGCAAGTCGAAGGAGATTTGTCGTACGAAGTGTTGTCGGACCAGGATCTCCGCCGCCAACAGAGCCTCCTTACAACTTCATAAATTGGGCTGTGGGGTTTGCAATGACAGTAGTTATACCCTTCTTCACACACAAATGGACATCACTTCTCAAACTCAAGAATGAAGTTGAAACGGCGGTGGAAGCGGTAGAAGGAATAGTGGACGCGGTGGAGAAAGTGGCGGAGGGGGTGGAGAAAGTGGCGGAGGACATAGCCGAAGATCTCCCGGAAGGCGGCCGGCTTAGAAAAGCCGTCGATTTTATCGAACATGTGGCCGAAAGAGCGAATAGGGATGCTCATTTAGTCGGAGACTTCATCGATAAGGTTCAAGAAGTGGAAGACAAGGTGGAGGATTATGTAGAATCATTGGCTGAAGATGCCATATTCGGCCATCAGCATTCTTCCAAACAAAAGCAAGAAGAAGAAGAAGAAAAAGTTCAAGAGATACCTAGAGAA
>gnl_Mimgu_v2.0_Migut.B00577.1
ATGGCTGCAAGAAATTCACCATACTCGTACAAACTCCAGACTCTAGTCACTCTGCTTTGCCGGTACAAGGTTATATCAGGCGGTTCATGGCGGAGCCACCAGATCCACCACCGCGATCTGCCGCCATCGTATAGGATGGGATGCGGCGGCGGTTCGGTTGATCAAGGGCTAAGGTCTCTAAGTGTCACCTCCAGAAAATATAGCCAACCCAAGTTGGGAATGGAAAGGGGTCAAATTGAAGAGGTACAAGTACAACCAGCATTAACATCTCCTCTCAAGTTTGACTTCTCCAATTGGGTGAAATGGTTTCTAGGATCTATGCTATCTTTTCTGCTACCATTTTGGAAGAACAAATGGGACAACTTGCTAACTTTTGAAGGGAAGGCTGAAAGAGTGGTGGAAGAGGTGGAAGCCGCGGCGCAAGTGGTGGAGAAGGTGGCGACCACCGCGGATAATGCACTGATGGAGGTGGCGAATCAATTTCCCGATGGCAGTAAACTAAAAGAAGCAGCTCAATTAATGGAACATGCATCTGCTGTAGCTGCTCAAGATGCTCAATTAATTGAAAACATAATCCACAAGGCTGGTGATGTTAAGCAAGATTTGCAGGAACTAGAAACCATGGTTGAGCCAATTGTTGACAAAATCATACGAGGAAATAAAATCCCCAGCAAATTAGTA
>gnl_Musac_v1_GSMUA_Achr3T21270_001
ATGATTATTGTTAACATTGTTGACAAGCGCATATACTCCAGATCTACCAAGTCTTCCCTACCCCAACATACCCATCTGGTGCTGCTACCGGCGAGATGGGTTTTGGGGGCCGCAGTCATCCTGGCCGTGCCGTTCTACAGAAGGTTCTTAAAGATCGAAGGTGAGGTGAAGAAGACGGCTAAGGCGGCAGTGGGGGTCGTGGAGAAGGTGGCCGAGGCGACGGAGAAGATAGCGATGGAAGTAGCGGAGGCGCTGCCGGAGAACACAAAGCTGAAGCAGGTAGCTTTGGAGGTGGAGGAGATAGCCGAAGTGGTAGACAACGAGGCAAAGCTAGCAGAAACCATCCTTGAGGAGGTCGACGACGTGGTGGAGAAGGTGGACACTCTGGTTGAGCCCATCGTTGACGAATTGGAAGGCGGAGAAGGAGAGGTGACAAGACAAGGCAAAGATTCCAAGGAGACCATC
>gnl_Musac_v1_GSMUA_Achr3T06650_001
ATGGCCTCATCCAACACCAGCGGCGGAAGCTTCGGGAAAGCTGAGCGCTCAAAAGGCTGGAGAAATGCTGCTGCAGGTGCAGTTGGATCGTCTGGTTCTGGGTTTCCCATATCGAACATCCCCGTATGGGCCAGATGGGTGTTGGGTTCCCTCGTCATCGCTGCCATACCCTTCTACACGAGAATAATTAAGAAAGGAGGTGGCATAGAGAAGGTCGCAGAAGTTGCTCTAGAAACAGTGGAGAAGGTGGCGGAGGTGACGGAGAAGATAGCGTCTGATGTTGCCGCTGCACTTCCTGAAGGTGATAGTCTTAAGGCGAAGGCGTTGCTGATCGAGAAGATCGCCGAGAAAGTAGAACACGACGCAAAACTAGCTGAATCCATCATTCATGAGGTTGATGTCGTAAAGGAAGAAGTAGACACATTGGTCAAGCCACTACTTGAGAAAGAACAGTCGGAGAAAGAGATCCAAGTGGAGGAAAATGAAAGCACAGATCAGTCAAAAGCCAAT
>gnl_Musac_v1_GSMUA_Achr7T12780_001
ATGCAGACTTCCAGCACCGAAACCGAAGAATGGATTGAAGTGGAAACCAAAGGCACGAACACTGATGTCGATGTCGCTGGATCATCTGATTCTCGAACTCCTTTAACCAGCATCTCAGCGTGGACTAGATGGGTGTTGGGCTCAGTTGTAGGCATTGCTGTGCCCCTGTACAGGAGAATTTTAAGGAGAGAAGATGCCGTAGAGAAGGCTGCTGAGAGTGCTGCAGAAGCTGCGGAGAAGATCGCTGAGGTGACGGAGAAGATAGCTTCCGATGTTGCCGATGAACTCCCTGACGGTGGACGTCTCAAGGACAAGGCCGTGCAGGTCGAACAGATCTGTGAAGAAGTTGAGAAGGCTGCAGAAGAAGCTGAAGCCTTCATTCATAAGGTTGATCATGTAAAGGAAGAGGTGGACACAATGGTTGAGCCCATCATCGAGAAAGGAGAAGAGATAGAGAAAGAAATCCAAGAACAGGAGACCCCGATCAATTCAGGTGTGGATCAGCCAAAAGCCACA
>gnl_Musac_v1_GSMUA_Achr2T22300_001
ATGTTCTTCTTTTCTCCACTTGTAAGCTTTTGTGATTCCTGCAGGGCGAGATGGGCTCTGGGCTCGGTAGTCCTCTTGGCTTTACCGTTCTACAGGAAGGTTTTAGGGATCGAAGAGAAAGCGGAGAAGACGGCGGAGGCGATACTTGGGGTGGTGGAGAAGGTGGCTGAGGTGACCGAAAAGGTATCGTTGGAGGTGGCCGAGGTGCTGCCGGAGAATTCGGAGCTAAAGAAGATAGCTTTGGAGGTGGAGCACGTTGCTGAAGTCGTGATCAAGGATGCAGAACTCGCAGAAACCTTGATCGAGAAGGTTGATGGAGTAGTCAAGAACGTGGATACAATGGTTGAGCCCATCGTCGAAGAGGTAATTGACGGGGGCCAGAAAGGAAGTGTGAGAAGAGAGAGCACAAACTCGAAGAGAAATGTT
>gnl_Musac_v1_GSMUA_Achr1T21460_001
ATGCATCATATGAACTGCTCTAGAACACCCATAAAAAGCATCAGCAAGTGTCTCCTCTCTCCTCATCGAAGAGGTCCTCCTGTGTGCGGCTCATCCAACATGTCCATGATCAGATCATTGGCTTCCTTCTACCGTCGTAAGGTTTATCTCCTTGGTCAGCATGGACCTCGTTCTCACGGCATCATCGTGCGGCATACCCAAGGCCCGGCTACGCTGAATCGAGAGAGACGTAATCATTGCACAAAGATGTATGTACACAGTGAATCGAGCACTGACGCTGATGTCAGACAAACATCTTCGCACAGGCCTCCACCTCGATCGCCCCTCTCGACTTGGGCAAGATGGGTTCTCGGGTCTATGCTAACTCTGATACTACCATTCTGGGAAAAGAAATGGAGGACCTTATTGAGAATAGAAGGTGAGGTGGAGATGGTCACAGACGCAGTGGAAGAAGTGTTCGAGGTGGTGGAGAAGGTGGCAACTGTTGTGGAGAAGGTCTCATCGGAGGTGGCAGAGAGGCTTCCTGAGGAGGGGAAGCTAAAAGATGCAGTGTTATCAGTCGAGCATGTATCGCGAGAAGCTGCAGAAGATGCTCACCTTGCAAAGGACATCATTCATAAGGTGACTTCGCCCACACACCAATTACTTTCTCCTCCTTTTACTGAATCAGAAAAGACATGGAAGAAGATGAAGTTGACATGCATGTTGAGCCGCCTCCTTCCTAGTCACTTCATGAGATCTATCTGTTTAGGTTTGCTATGTCCATTTATGCTTGCTTCACGCACAAGTACAAGCAATTGGACTAAGCAGTTGAGGAGTGTGACCTTTTCCTTTCTGCCATTTAAATGTTCTAAAAGCAATCTCCAGTTTGACAATGTTCATTCATGGCAATGTGCAGTTGGA
>gnl_Musac_v1_GSMUA_Achr6T30490_001
ATGGAGGCGTCGTCCATCACCGACCAAGAAGAATGGACTTTAGTCGACAGGAAAGACACAAGCTCTGGTGTTGATGCAGCTGCTGATTCTGGCTCTGGAATCCCCTTCTCTAGAATCTCAGTGTGGACTAGATGGGCGTTGGGATCTGTGATTGGGTTTGCCGTGCCCCTGTGCAGGAGAATTTTGAGGACAGAGGATGCTGTAGCGAAGGCTGCTGAAAGTGGTGCAGAAGCTGTGGAGAAGATTGCTAAGGCAACAGAGAAGATAGCTTCCGAAATCGCTGATGAACTCCCTGACGGTGTAAGCCTCAAGGAGAAGGCCCTGCAGATCGAGCAGATTTGCGAAGAAGTTGACAGGGATGCGGAACGAGCTGAAATCTTCATTCATAAGGTTGATCATATAAAGGCAGAGGTGGATGCAATTGTTGAGCCCATCATTGAGAAAGGAGAAGAAATAGAGAAGGAAATCCAAGAACAGGAAGGCAAAGGCCAACCCATCAGCCAAAAGCAG
>gnl_Nelnu_v1.0_NNU_001796-RA
ATGTCTATGAGAAGACCAATCCCTTCTTACAACTTGCGCAGCTTCCTTCGGCTAATTACTCGCTATAGATCTCAGATCGGAGCCTTCTCTTCCGACCACCTTCCAGATATCTCGACGCGCAATCATTTACATGGTGCTCCCATCAATCATGGATTGAAGTTTCTTTCTGTTAGTCATAGTCGACTCCATACTAGTCCAGACACAAAAATGGTGGTGAAGGATAACGTCGACGATGTCAAACCGCCGGTGCCACCTCCTTCTTCTAGAACCAGTTTTTCATCTTGGGCAAAGTGGGTCTTGGGTTCGATATTATCTCTATTTCTACCATTCTGGAAACACAAATGGGAGAATTTGCTAAGATTGGAAGATGAGGTGGAAATGGTTGCCGAGAGGGTTGAAAACGTCGCGCGGGCTGTAGAAAAGGTTGCCAGTGTGGCGGAGAAAGTTTCTGCAGAGGTGGCCGATATAATCCCCCACGATGGAAAGCTTAAGGAAGCAGCTTTGTTGGTAGAACGTGTGTCCAAGGAAACAGCTAAGGATGCTCAATTAGCGCAGGACATCGTTCACCAGGCCGACGAATTGAAGCAGGAGTTGGATACTATCATTGAGCCCTTTGTCCATAAGGGAGGAGCCAAGGGCGTAGACGAAGATGGTGGACATATAAGTAGT
>gnl_Nelnu_v1.0_NNU_001797-RA
ATGTCTCGCGACCTGAGTAGCCTCCGTTTAGGCACTCCTCGCCGTGGATCTTGGGATGCTGTTCCCAGTCCCAATCGTCTTCTGGGAAGCTCAGCAACCAAAGGTAGTCATCAAAGTTTCCTGCTAAATCGGGGCTTGCCGTCACTCCGCATCAGAAGCAGAGAACTTAGTAAAACCACTACGAAGATGAGAAGCTGGATTTTTGGAATTCTGGTAACGATAGTTCTACCCTTCTTGAAGAACAAATGGGCACCATTGCTTACTCTGAAAAAGGAGGTGGACACGGTGGTAGACACCATTGAAAATGTGGTGACTGTGGTAGAAAAAGTGGCGGAGGAAGTGGAGAAAGTAGCCGATGAAGTTGCCGATAAACTTCCGGAGGGCGGAAAGCTCAGGGAAGCTGTTTGTGCCGTTGAACACATAGCTAAGGAAGCAGCTAAGGATGCACAAATGGCCGGAGATTTCATAGACAAGGTAGAGGAGGTGGAGAAAGATGTGGAAGCACTCATCGAACCGGTCCAGGCTCTTGCAAGCATGGCCGCCAACGAAGACGGTGAAGAGAAAGCATCCACTGAACCGGTCCGGACTCTTGCAAGCGTAGCCACTAAGGAAGACGATGAATCAACCAAA
>gnl_Nelnu_v1.0_NNU_017471-RA
ATGTCTATAATAAGACCCATCATCTATTACGACCTCAGCAGCCTCCGTCGTGGATCCTGGGTTTCTGTTCCCAACCCAAATCGACTTCTGTTCAGCTCAACCTCCAAATATGGGAATAATTTCCTCGCAAATCGGGGCTTGTTGTCACTCGGCATCCTCAGCTTCAGCGGCAGAGTACTCAATAAAACCAACACCAAGATGGACGTGACCGTCTACAGCAGTGTTCAACCCGGTGGATCGCCTTCCAACTCATGGAGAAACTGGATTTTCGGAATGCTGATATCGATCATTCTACCCTTTTGGAGGAACAAATGGGCACCATTACTAACGCTGAAAAGGGAGGTGGATACTGTGGTAGAGACCATTGAAAATGTGGTGAATGTGGTAGAGGTTGTGGCGGAGGAAGTCGAAAATGTAGCTGATGAGATTGCCAAAAAGCTTCCAGAAGGTGGAAAGCTCAAGGAAGCTGTTTGTGCTGTTGAACACATAGCTAAAGAAGCAGCCAAGGATGCACACTTAGCTGAGGAATTCTTGGAAAAGGTAGAGGAAGTGGAGAAAGATGTGGAGGCACTCATTGAACCGATCCTGGCTCAATCAAGTAGCAGAGAAGACGATGAACAAAAA
>gnl_Orysa_v7.0_LOC_Os10g23060.1
ATGTCGGCCCTTGTCAGGTCCGTGGCGTCGCTCTACTGCCAGGGGCTCCGGCGAACCGTCCGCCTCGGCGGCGGCGCCACCGCGGGGACACCGGCGGCGCGAGCACCGGCGCTGGATCAACGGAGGCCGTTCTTGTCCAGGGTGGATCGCATAGAGGCCACCACCGGCGGCGGCGGCGGCGGCGCGGCGGACACGGGAGGATCACCGCGCCGGCATGGCAAAGAAGGAACAGCCCCTCTCTTCACCTGGGCAAGATTGGTCGTCGTCCTCGCCGCCATGGCGCCGTTCTTGCAGTCCAAGTGGGCGACGCTTCTCCGAATCCAAAGCGAGGTGGAGATGGTGAAGGACGCGGCGGAGACGGCGGCGGAGGTGGTGGAGGAGGTGGCCGCGGCGGTGGAGAAGGCGTCGGCGGAGGTGGCGGAGGCGGAGCAGCTGCCGGAGCACGGGGCGCTGCGGCGGGCGGCGGCGCTGGTGGAGCGCGCGTCCAGGGAGGTCGCCGAGGAGGCTCATCTCGCCCACGACATCATCCACAAGGTTGACGAAATCGAAGAGGACGTGAAGACGATGATCGAGCCGATTATAGATAATCACAAGCATGGCACAAGAGGCACCATTAAGAAGCAC
>gnl_Orysa_v7.0_LOC_Os08g37720.1
ATGGCGACTCTCACCATGCAGCCGATCGGTCCCCTACCGTCTACTAAGCAAGAAGGCACAAGCAGGGGAGAGAAGCCTGCGGAGGGTGGTGCCGATTTGAGTGACATCGACTCGGGCTGGGTTGTTCTTGGGAAGTCGGATATCGTCCCGGCGGATTTGGCAGCCCAGAGCCTGCGCTCATCTCCGAAGACAATTCCTACATGGGCTCGGTGGGTGATTGGAGGTGTGCTGCACACAGTGGTGCCATTCTACGAGAGAGCACGGTATGTTGAAGATGAGACGGCTCGAAATGTGGAGACTGCTGCTGAGGTTGTGGAGCAAATAGCTGAGGTCACAGAGAAACTGGCTTCTAACGTGGCTGATCACCTTCCAGAGAATGGATGTCTGCAGAAAGTAGTGGAGAAGATTGAATACATAGCTGAGGTAGTGGATGAAGATGCAGAGAAGGTTGAGGCCATTACTGAGAAGATTGAGAATTTCAGCGACAAGATTGATGCTAAAGTAGAACCTATCTTCACGGAGATTGAGAAGGAATTCGAAGACTCAACATCAAATGATGGAGTAAATGCAAATATA
>gnl_Orysa_v7.0_LOC_Os04g37760.1
ATGGCGGTGCTCAAATCTCTTGTTGCTTGCAAAGGCTTGGCGCTGTGCGCTCCAGCGATTGCTCAGCGTCACCGGAACACGCCGTTATCTGCATCGGCTCATCGCCGGCAAATCCTGATCACCGGCTTAACGATGAACTCCTCGGGCATCAATAGTGCTTTGCCGGTCAGAGGAGCTGCACAAATCCCTGCAGTTGGTTCTGGTCCTCCAGCACCGTCAGGAGGAAATCTCCCAGTACCCAGCATGCCTTCATGGGCCAAATGGGTAGTTGGGGCCATCATTGTTGCTATACCCATCTACAGAAAGATAAGAGCATTGGAAGACACCGTGGAGAAGACAGCGGAGGTAGCAATCGAGGTGGTCGACACGGTGGCGGAGGCGACTGAGAAGGTCGCCGGCGAGCTGGCCGACGCTTTTCCCGGCAACGAAAATCTCAAGGAGGTTGCCTCCAAGATTAAGACCGTAGCCGATGTGATAGAGGATGATGCCGAGAAAGCCGAGGCCCTAATCCAGAAGGTTGATGAGATAAAGAAAGAGTTGGATGCAATAGTGGATCCCATCATCGACAAGATAGACAAGGAAGAGCTG
>gnl_Orysa_v7.0_LOC_Os09g29380.1
ATGGCAACCCTCACGCTGCCGGCGACCGGAGCCGCCGCGCAACCCGGCCAGGAAGACCCAAGCGGGATCAAGAATCCTGGCGATGGTGCGGGAGATTCGAGCGGCATCGACTCCGGGTATGTGGTCTCTGAGCAAGAACAGCGCTTTCTCTTGCTTGATTTTTGGAGAATTTTAGGTCAAGGGCTTGTATTAAGATGGTTGGTTTGTGTGGTCAGATGGGTTGTTCTGGGGAAATCTGACATAGTTCCGGCGGATTTGGCTGCCGCTGCCGCTGACGCCGGCCACCGACAGCTTGGGTTCTCGCCGTTACCGATGCTTCCAATTTGGGTGCAGATGGTGCTTGGAGGCGTAGTCTACACGGCCGTGCCGTTCTACAATAGGGCCAGGAAAGCCGAAGATGAGGTGACAAAAAATGTGGAAACTGCATTGGAGGTTGTGGAGCACGCCGCGGAGGTGACAGAGAAGTTAGCTGCTAATGTGGCCAATGCTCTACCAGAGAATGGTACCCTGCATAAGTTGGCCGAGGAGGTTGAGTACATTGCTGAGATAGTGGATAAGGATGCACAGAAGGTTGAAATCATCATAAAGAAGATTGAAGATGTCAGCAATCGGATAGACGCTGCTGTGGAGCCTGTCATTGAAGAGCTCGAAAAGGAATTCAAACCA
>gnl_Phavu_v2.1_Phvul.008G177300.2
ATGATGGCAAATACAATCTGTACTCAGAAGATTACTTGCTTAGCTGTAGGGACATTCGGTAGAATTCCAGCTTCAAATGTTGATCATCACCTTCGATTCAACTCCACAATCAAACACAAACGCTTTTCAGTTCCACAGAAGAACCTAGGTTTGAGATTTCAAAACGATGCCAGAGGAAAGATGAATATGGTTGTCTGTTCTAGCACAACACCAGAAATCCCTGATCATCCTTCTCCTGGTTATTGCAGGAAATTTTGGATCCTTGGCACAGTATTCACAATACTTGCATCTCTTTTGAGGGGAAAATGGGGACCTTTGTTACAATTGAAAGAGAAAGTTGAAACAACAATACATGAAGCAGAACAAGTAGTAGATATTATAGAAGACGTGGCTGAAAAGGTAGATAAGGTGGCAGAAGAGGCTTTGAAGCATCTTCCAGAGGGAAAAATTCATGACGCTGTAGAATTTGTTGAAAAAGTAGCTGAAGATGTAGAGAAGCGTGCTCAACGTGCAGAAGATGCATTAGAAAAGGTTGAGAACGTGGAAAAGGAGTTCGAGTCCTTCATTACTGAATCAACCACTCATCACGAAAGTAGCGGCACGACTACTTCAGAACCAAAAGAACAGAAA
>gnl_Phavu_v2.1_Phvul.002G211100.1
ATGTCAGTTAGAGGCTCATCATGGATAACTCTGAAATTCAGAGGTGTTCTTGGTGCACTTTGTTCCACCAAATTCCAATCAAGCTATGTTGGATTACAGAGAAACAGACCAATTGTGTCAGCTGCTAGGCCTGAAAGAGTTCATTGGATGCATCCTAATCTGCAATTCTATTCCACCAATAGCATCAACACAAGTACTAATGCAAAAGGAATAAAGGGTGAGAAGGTTCAATCTGAACTTCCTGCATCTGCTCATGCTTCTAAAAGTTTTGCCTTCTCTTATTGGCTAAGATGGGTTTTGGGCATGGTACTTTCTCTCTTGGTACCCTTCTGGAAACCTTATTGGGGGAAACTACAAAGAATAGAAGGAGAGGTAGAGTTTGTGATTGAAGAGGCTGATGCGGTGGCAAAAGTGGTAGAAAAAGTGGCAACCGTAGCAGAAAAAGTATCTGAAGATGTTGCAGAGATGCTTCCCGAGGATGGTAAACTAAGGAAAGCAACTTTGGTGGTAGAACATGCATCAAAAGAAGCAGCACATGATGCTCAGCTAACTCAACAATTCATACACAAGGTTGAAGAACTCAAGAATGATCTGAATGATATAGAAGCCTTTGTTGAACCAGTAATTGACAAGATTGTGAAGATA
>gnl_Poptr_v3.0_Potri.017G050000.1
ATGTCTGCTAAAGGTTCTTGGCCTTCTTACAATGTACGAAGTTTTCTGGAACTAATTCATCGTTACAGAGGCAGCTCCGGCAATGTTTCTCACAGCTGCGGGTCTGGTTCTACAGTGTCCAAGATCGGACAAGGTTTATCTATGCACCAAGGATTACAGTTAATCGTTGCCAATAGCAATAAATGGAGACGATCTCATTTCAACATGATGAAGAGCGACAAGGTTGTACCACCGGTTCCAAATCCTCCTGGAAGCAACTTCCCCACTTGGAATAACATTGCAAGAAACGTCACTCCATGCAGGGCAAAATGGATCTTGGGATCTATACTGTCCATCCTCCTGCCTTTTTGGAAGCAAAAAAGGGAGGAGCTGAAAAGGATAGAAGGAGAGGCGGATATTATTGTAGACGAGGTTGAACATGTAGCTGAGGAGATAGAAAAGGTGGCAACAGTGGCGGAGAAGGTATCAGAAGAGGTGGCAGAAGTGCTGCCTGAAAACGGAAAACTGAAGGAAACAGCTTTGTTGATAGAACACGTTACGAAAGCAACTGCACATGATGCTAAACTAACTCAAGACTTTATTCACAAGGTGGATGCTGTGAAGCATGACATTGATGACTTGAAGATAATGGTTGACCCTGTAATAGAAACGATTGTGCAGCAAAACTCTCGAGGAAAG
>gnl_Poptr_v3.0_Potri.002G101600.1
ATGATGTCTGTAACAAGAGCAATGTTTGCCTACAGTTCCGTTAGCCAGATATTTCTACCACCTAGTCCGGTATCTGATAGCACTTCGGAAATCTCAAAACTCAAATTCAAAAGCCAGTTTCTTAGAAATCAAAGGCTGCAAGTTTTCAGCACCTCTCTGAAACTGCTCTATGCAAGAAATACAAAGATGGAAATGGCTGTATACAATAGTCTTGGAACAGGACCTGCTCATCCTTCTGCTCCTTCTCCTTGGAAGGGTTGGGTTCTGGGAATGCTAATATCAATAATTCTACCCTTTTGTAGAAACAAATGGGGGGCATTACTGTTGATAAAAGACAAAGTTGAACAAGTGGTGGAGATAGCAGATCACGTTGCAGACATTGTAGAAGAGGTGGCTGAGGAAGTGGGGAAGGTAGCTGAAGAAGTTGCCGATCATCTGCCGGAAGGTGGGAAACTTCAACAAGTGGCCACATTTGTTGAAAACGTAGCGAAAGAAACAGCGAAGGATGCTAATGTAGTAGATGAAATAATTGAAAAGATTAAAAATCAGGTGGAAGAGGTGGAAAAGGAGGTGGAAGAGGAGGTGGAGTCTTTCTCGGAGCAACTCACGGAGCAAGCCAATGGAAAATCCGAAGAATCAAAAGGC
>gnl_Poptr_v3.0_Potri.002G101500.1
ATGTTGTGCTGTGCAAAATCAACACTTCCCCATAGCTGGGCTAGTCTTCCCACCGGATCCAGACGGAGATCTCAAGTTTATGGCACTAATCCCAGTTTTCATCAGGCAACCTCAAAACACAATCACAGAATCCAGTTTCTTGGGCATCAGAAGATGAACATTTTCACTACCACTCTGGAAGTCCTACACCACGGAAAGAATAGAAAGATGGACATGGCTGTCTACAGTACCGGCGTTGAATCAGGAATTCCTTTTCCTCTTCCTTTTAATCTTCCCTTTGATCTTAATCCCGGATCTTGGCAAACTTGGGTTCTGGGATTGATTGTAGCCTTAACTCCCTTCGGCATCAGCAAATGGTGGCCTATACTAAGGTCAAAAGTTGATTCATTGATGCAGACAACAGAAGCTGTTGCTGAAACTGTAGAAAGGGTTGCTGATAAAGTGGACAAGGTAGTAGAAGACTTAGCCGATAGTTTGCCGGATGGCAAACTTAAACAAGCGGCAAGATATATTGAAAATATAGCCGAAAAAGCAGAAAGGGATGCTCATCTAGTTGATGAAGCTATCGAGAAGGTGCTTCTTTTCATCAACCCAGTACCTTGTTCCATATCTCATGTTCTTACCTCTTATCATGTCAACTATATCAGAATTAATTATCTTCTCTTAATAACTAAATATGCCTTGTTGAAATTATGTGATTGTGATAGTAGGATCCAAAAGAAAGGAAAAAATCATGATGCCTCTAGTCATAGC
>gnl_Poptr_v3.0_Potri.001G310100.1
ATGTCGGCTAAAAGGTCTTGGACTTCTTACAATCTACGAAGTTTTCTCGAACTAATTCATCGTTACAGAGCCAGCTCCAGCAATGTTTCTACAGTGTCCAAGATCGGACAGGGTTTATCAGTTCATCAAGGATTGCAGTTGATTAATGCCAATAGCCAAGAAGGGAGACGATTCGATTCCAATATGATGAAGAGTGACAAGGTTGCCCCAGCGCCGGTTCCAAATCCTCCCGGAAGTAACTTCCCCCGTTGGGCAAAATGGATCTTGGGAACTATACTATCCATCTTACTACCTTTTTGGCAGCAAGAATGGAAGAAGCTCAGAAGGATAGAAGGAGAATCGGAAATTATTGTTGAAGAGGTTGAACATGTAGCAGAGGTGGTAGAAAAGGTGGCGACTGTGGCGGAGAAGGTATCAGAAGAGGTGGCTGAAGTGCTGCCTGAAAACGGAAAACTAAAGGAAACAGCTTTGTTGATAGAAGCCGTTTCAAAAGCAACTGCCCATGATGCTAAACTAACACAAGACTTTATTCACAAGGTGGATGCTGTACGGCATGACATTGATGACTTAGAGACGATGGTTGAACCTGTAATAGACAAGCTTGTGCAGCAAAACTCTCAAGGAAAG
>gnl_Prupe_v2.1_Prupe.8G066300.1
ATGAATATGCCTAAGAAAGATTTGTGGGGTACTTTCAGATTGAGAAGCTTTCTTCAACTACTCTCTGGCAATCGATCTAGCTCTACAAATGCATCGCAGGGACAGTTCCCAGCTATGGGAGTATCTAAGGTTGCCCATGGCTATTCGATACCGCAAAGTCTTCGACTTTTCAGCACCAACAGCAGACCATGTACAAAACTTGATACCAAAGTGTTAAATGGTGGAGAGGACAAGGTTCAACAATCACACCAAGCTACTTCCACTAGACTCAATTTCGGCCACTGGTTAAAATGGATGTTGGGATCCATATTATCACTAATGCTGCCTTTTTGGGCTCAGAATTGGGGAAAACTGAAGAGGATTGAAGGAAAGGCAGAAATTGTAATGGAAGAGATTGAGGATGTGGCAGAGGTAGTAGAAAAAGTGGCAAATGTGGCTGAGAAGGTGTCGGCGGACGTCGCAGATGAGCTCCCTGATAATAGCAAACTAAAGGAAACAGTTTTGCTTGTAGAACGGGCATCAAAAGTGGCTGCTCAAGATGCTCAACTAACACAAGATTTAATTCACAAGGTGGAAACCCTGAAGCAAGACCTGGGAGACTTGGAGACGCTAGCGGAGCCCGTTCTTGAGAAGATTGCGAAGCGAGTGATA
>gnl_Prupe_v2.1_Prupe.6G194200.1
ATGTCAACAATCACATCGGTTGATCTTTGCCGGTCTAGTAGCCGCCTTTTCGTCAAGCATCCTGGAGTGTTTCAGCATTTCTCATCAGCAACATTGAAATTCCAACAAGGTTTCAGAACCAACCATGAATTTTTGTCTCTCACAATAGGGCAGAGGAATGTTTTTAGCAGGCAGCCATGTAGGAATAAGATTATGTGCAGTAGTTCTCCGTTACCTGGAGCTCCAGGCCCTTCACACTCCTGGAAAGGATGGATGATAGGGATTATATTATCAGTAATTATACCCTTTTGGAGGAACAAATGGGCGCCCTTGCTAGCGTTGAAAAAGGAGGTGGACATGATTGTAGACACAGTTGAGGCAGTGGTGGAGGTGGCAGAGCAGGTAGCTGAGAAAGTGGAGGAAGTGGCAGATGATATAGGTGATCATCTTCCTGATGGAAAGCTTAAGGATGCACTTGAAGCAGTTGAAAGTATAGCCAAAGAAGCAGCCAAAGATGCTCACCTTGCAGACCAGCTAATTGAGAAGGCAGAAGAAGTGGAAGATCGGGTAGAAGACTTCTTTGAGTCAGCCGTGGATCAAGCAGGGAATGTGATCACCAAAGATGTTGGTGATGAACAAAATGCACAAGTAGAAAAGAAAATCCAG
>gnl_Prupe_v2.1_Prupe.6G194100.1
ATGTCGGCAATCGCATCATCGATTCATCTTAGCCGATGGACGAGCAGTCCTCGCCTTTTTGCTAAGCATCCTGGACCTGGAGCAGTTCAACATTTTTCATCATCGTCAACATGGAAATGCCAACAAGGTTTCAGAACCAACCATGCATTGTTGTCTCTCACAATAGGACAGAGGAGAACTCTTAGCAGCCAACCATGTAGGAATAAGATTGTGTGCAATAGTTCTCCATCACCTGAAGTTCAAAGTCCTTCTGGGGCCCCTTCACACTCTTTGAGAAGCTGGATGATTGGGATGGTATTCTCAGTACTTATACCCTTTTGGAGGCACAAATGGGGGCCCTTGCTACAATTGAAAAAGGAGGTGGACATGATTGTAGACAATGTTGAAGCAGTGGTGGAGGTGGTAGAACAGGTAGCTGAGAAAGTGGAGGAAGTGGCGGATGAAATAGGTGATCGTCTTCCTGATGGAAAGCTCAAGGTTGCAGCTGATTTAGTTGAAAGTTTAGCCAGAGAAGCAGCCAAAGATGCTCATCTTGCAGACCAGCTGATTGAGAAGGCAGAAGAAGTGGAAGATCGGGTGGAAAACTTTTTTGAGTCAGCCATGGATAAAGCAGGAGACTTGACCAAAGTTGTTGCTGATGAACCAAATATTGTACCAGTAGAGAAGAAATTTCAG
>gnl_Prupe_v2.1_Prupe.6G194000.1
ATGGCAACCATCAATGGCTTCCACCCTCCCATGTCCACCCTCCATAGCCAAAAAACAAAGCTCCAAGTCCCCCATGCCACTTTGCATAGCCTGCCTTTGACTTCTGATCAGCAGCATCCCATGTTGGCTTATCAAAGATCATCATTCACCAAATTCCCATATGATCATCAATTGATCAGAGCTCATCACAGACTGCTAATTACCAAGGTGACTCAGGCATCAGAAAAATCTCCACCAGAAACTCAAAATCCTGCAGATAAATCTCCATTATCTACTTGGAAAAACTGGATTGTGGGATTAATGCTGTCAATAATAATACCTTCTTTGAGACACAAATGGGGACCCTTGCTGGCCCTTAAAAGCAAGGTGGACATGGCAGTAGACACAGTGGAATCTGTGACAGAGGTGGTGGAAGAGTTGGCTGAGGAAGTAGAGAAGGTGGCTGAGCAGGTAGAAGACAAGCTTCCTGAGGATGCTAAGCTCAGAGAAGCTGTGGAGTCCGTTGAACATCTAGCTGAAGATGCAGTCAAAAAGGCTGAGCTAGCCAAGGATGTCATCCACAAGGTAGAGGAAGTGGAGGAAGAGGTTGAGAAGGCACTAACTAATGGGTCAGATGTTGATTCTGTAAAAGGGGAGGGTGAGAAGAAGTCT
>gnl_Prupe_v2.1_Prupe.1G524300.1
ATGGCCATGTTGATTAGAAACACAATAATCATAACAACAGCAGTTGCTCCTTGCAGCAGCTCTAGGCATCTGCAGGTTTCAAGTTTTGGTCCTAGTTGTCTCCGTACAAATCGCAGGGACAGATGCCATTTTCTTGGAAACAGAAACTTCTTGCAGTCCATTTTGAAGGTCCAAAATGGCACCAAGATAAAGATGGATGTGGTTGTCAATGGTGCTGAACCAGGAACTCCTCTGCCTTCTGATCCTTCTTCTGGGACTTCTTGGAAATTATGGCTTGTGGGGATACTTATCTCAGTAGTTGTACCCTTTTGGAAGAACAAATGGTGGCCATTGCAAAAGTTCAGAGAACAAATCGAAACGACGCTGGATTCAGTAGAAGATGTGGCAGAATTGGTGGAGAAGGTGGCCGGGGAAGTGGAGAAGGTAGCCGACGACATTGCTGATCATCTTCCTCAGGGAGATCTTCAAAAGGCAGCAAGGTTTGTTGAGAATGTGGCAAGAGAAGCAGCCAAGGATGCGTCGCTAGCTGATGATCTCATTGAGAAGGTTGAGGATGTAGAAAAGGAGGTGGATTCTATCATTGATCAGGCCAATGAGAAAATCAAAACATCTGACGATACTGAAAAGGAGACAGCAAAAATCAAAGACGCCACTGATATCAAAAATAAGATAACAGAGATCAAAGAAGCAAATAATATAAAAAAAGGAGACAAT
>gnl_Solly_v2.4_Solyc01g105600.2.1
ATGTCTGCAAATTCTTCATCTTCATACAAAATCCGGAGTCTTGTTACGTTGCTTCACCAGTACTATAGAGTTCGCTTTGATGCTACATCCTCTCAGTTACATGGCATAGTTCCAACAACTAGGATCACTTGTCGTGGTTCAGCAAGTCCAGGATTACGGTTTATCAGTTCAGGAGAGTATCGAATTCCCAATAAGAAGGATCGGGTAAAAAATGAAGCAAGCAAGGTTCCTCCGGTTGAGCCACCTCCTTCTAAGCCCAATTTATTTGTTTGGGCAAAATGTCTTTTGGGATCCATACTTTCAATATTCCTCCCATTTTGGAAGGAAAATTGGGATAGCATTCGAAGAATTGAAGGAAAGGTAGAGAAGGTGGCGGAAGAGGTGGAAGAAGCAGCGGAGGTAGTAGCGATGGTGGCGAATAAAACGGAAAATGTAATGGCAGTGGTTGCCGTTAAGCTGCCTGAAAATAGTTTACTCAAAGAAGCAGCTGTAGCAATTGAAAATGCATCTGCTGTGGTTGCTAAAGATGCTCAATTTACTTGTAATTTCATTCACAAGGTTGAAGATGTGAAGCAAGACTTGAAGGACTTGGAGAAAATGGTTGAACCTTTTACTGAAAAAGTGGAAGAACACAAA
>gnl_Solly_v2.4_Solyc04g074780.2.1
ATGACAAAATCCATTAGTATTTTGCAAAGCTGTACAGGTATCAACAATGCCTACAAGTCCAATTATAGCTCTAATAGTAGTTTTAGATTCAAAGATCTTAATCTCAAATGCTTTGGAAGCCAACAACATAGCTTGTCACTTTTCAACTCCACAAATGGACGTCTAAATGGTGATATTATTAAGAGGAAGTTTGTGGTATGTTGCAATGGTTCCTTGCCTACTCCACCCTCTTCAAATCCACTTAATGGCTGGGTTGTAGGAATCCTACTATCAATAGTCTTACCATTATTTCGCTTCAAATGGGGTTCATTATTGCAAATCAAAAATAAGGTGGAAGATGTAATAGAAACGGTAGAAGAAGTGGTAGATGGGGTGGAGATGATGGCTGAGAAAATAGATGAAGTAGCTGAAAATATTGTGAGTGTTTTACCAGATAGTCAACTCAAAAATGTTATTAAAGCTGTTGAAGAGTTCTCTGAAGATACAGCTGAGGCTGCTCATGCTGCTGGAGATTTCATTGATCAGATCCAAGGGGAGGACGTAGAGTTGGTTGAAGAAGTTGGTGTGCCAAAAGAACAACTCAAAGATCTCTCAGAAAAAACAACCAAGGTTGCTAATGCAGCTGAAGATTTGAAAGATAAGGTACAAGAGGTGGGGCTTAAAGCGGAAGAGATCTCAAAGAAGAAGGTGGTTGAATCCGTTAAAGAGGAGAACAATAAAAGTTTA
>gnl_Solly_v2.4_Solyc04g074770.2.1
ATGTCACTAACTATGATCCCAGCAGCTTCTTACATGTCAACAAATCTAGTTAATCCTTGCAACAGATCTCTAACTCAGATCTTCAATCCTTTAGTTAGTTCTAAAATCAACAATCTTGATCGTGTTCTCATAACCACCTCCAACAGATCTGGTGTTCTACGAAAAACTAACAAAAACACGAGGGATTTAGTTGTCCATGCAACTGCTGAGACAGGAGATCTGCTTTCAAATGTTGTTCCCTTTTTGCCAACTGGTGAAAATTCGTGGGTTAGCTGGGCTGTGGGATTAGGTGTAACAGTACCTCTGATAACAGCAAGATTATTGACAGTAACAAAGCAAGTTTCACTTGCGGCGGAGACGGTGGAGAAGGTGGCGGAAGCGGTGGAAAAAGTGGCGGACGATGTGGACAGGGCGGCGGAGGAATTTGCTTCGAAGCTGCCGGAAGGTGGAAAACTTAGAGGCATAGTGGAATCCATTGAACATATAGCTGAAGAAACTGAAAAGGACGCTCAATTAGTTCAAGATCTCATGGACAAGGTTGAAGAAGTGGATGAGAAGTTGGAGGCATTTATCTCTAATCAATTGACAGTGAAGGTACAAAATTCATCAAATGATGAAAAAAAGCAA
>gnl_Sorbi_v3.1_Sobic.007G227700.1
ATGGCAACTCTCACCATGCAGCCGATCGGTCCCACCCCCGCCCCGGCTGCGCAGGAAGACCAGAGGAACGGGGAGAATCTTCCTACCGTGGATGCTACCGATTTGAGTGACATCGACTCGGGTTGGGTTATCCTCAAGAACTCGGATATTGTTTCCGCGGATTTGGCAGCCGCCGCCGTCAGTGGAGGTCAGCGTCTAGGCTCTTCAACGATTCCTAGCTGGGCACGGTGGGTTCTGGGAGGTGTGGTGTACACGGTCGTGCCGTTCTACAACAGAGTTAGGCATCTCGAAGACGAGACCGTGGGGTTCGTGGAGAATGCTGTGGAGGTTGTGGAGCATATAGCTGAAGTAACAGAGAAGCTAGCTGCGAATGTGGCTAAGCAACTTCCTGAAGATGGGTCTCTGCAGAAAGCAGCAGAGGATGTTGAGCACATTGCTGAGGTGGTGGATGATGATGCAGAGAAGTTTGAAGCAGTCGCTGAAAAGATCGACAAGGTCTGTGATGAGATTGATGCTGCTGTGGAGCCAGTCATCGAGGAGCTTGAAAAGGAACTTGATCAGAGTACAACGTCTGAGAAAGGAGTTGACACAAAGAAT
>gnl_Sorbi_v3.1_Sobic.001G261444.1
ATGTCGTCTCTGGTCAGGTCGTTCGCGTCGTTCTACTGCCAGAAGCTGCGCTCCACCACCCGCCTCGGACCCGTGACGGCGGCGCCATCGCGTTTCCAGGAGTTGAACCGACGGGGATTCTCGGGCTCCAGCGGCGCGGCAGACGCGAGACGCTCGCCGGCTCTGCCGATGCCGAGCCAGCAATCCCAGGAAAAGCAACGGACGCCTTTCTTCACCTGGGCAAGATTGGCCGTTGGCTCTATTCTTGCTGCCGCTACACCATTCCTGCATTTCAGATGGGCGTCACTCCTGCGGATTCAGGGTGAGGTGGAGATGGTGAAAGACACGGCAGAGGCAGTGGCGGAGGTCGTGGAGATGGCGGCCACAGCAGCAGAGAAGGCGTCGTCAGAAGTGGCCGAGCAGCTGCCCGAGAAAGGGAGGCTGAGGGCGGTGGCCGTCCTCGTGGAGCACGCATCCAAGGAAGTCGCCGAGGAGGCACACCTTGCACAGGACATCCTCCATAAGGTCGACGAAATCGAGGAGGACATGAAGGCCATCATGGATCACGGCAAGCATGCTGCTCCTGCCAAGGCACGGGCACACGAC
>gnl_Sorbi_v3.1_Sobic.006G100400.2
ATGGCTGCGCTCGGTTCTTCTGTTACCTCCACAGGCATGGCACTTCACACCTCTGTTATTCTTCATCGTCGCCACGGGAATCCAGTGGTCTCCGCATCCTCTCATCACCAACGAAGTCCTAATGGCTTAGCGACGAATTCTTCAGGCATGAACAATGCCTTACGGCCTGTCAAAGGAACTACTACACGAATTCCTGCAGTTGCTCCAGGCAATGCAAATCCATCGCCGTCAGGAGGAAACCTCCCAATACCCAAGATTCTTCCATTGGCCAAGTGGGTGTTTAGTGCCGCCATATTTGCAGTGCCTATGTACAGAAGGTTCAGAACATTAGAAGATAAGATAGAGAGGACGGCAGAGGTGGCAATCGAGGTGATCGAAGGTGGCAGAGGCGACGGAGAAGGTCGCCGACGAGGTTGCGGAAGAGTACCCCGGCAA
>gnl_Sorbi_v3.1_Sobic.006G100332.1
ATGGCCGCGCTCGGTTCTTCTATTACCTCCAGAGGCTTGGCACTTCATACATCTGTGGTTTTTCATCGTCACCACGGGAATCCAGTGATCTCCACATCTTCTCATCGCCAGCGAAATCTTACTGGTTTATCGATGAATTCTTCAGGCATGAACAATGCCTTCCCTATCAGAGGAACTACACGAATTCCTGCAGTTGGTCCTGGCCCTGCCAATCCGGCAGGAGGAAACCTCCCAATAGCCAGCATGCCTCCATGGGCCAAGTGGTTGGTTGGTGCTGTCATAGTTGCGATACCTATCTACAGGAGGTTCAGAACATTAGAAGATAAGATAGAGAAGACGGCAGAGGTGGCGATCGAGGTGATCGACACGGTGGCGGAGGCGACGGAGAAGGTCGCCGGCGAGGTCGCCGACGCATTCCCCGGCAACGAAAATCTCAAGGAAGCAGCCTCGAGGATTAAGACGGTCACGGATGCGATCGAGGAAGACGCCGAGAAAGCCGAGGCCCTAATCGAGAAGGTTGACGAGATAAAGAAACAAGTTGATTCAATTGTTGATCCTATAATCGACAAGGTTGTGAAGGATAAAGAAGCA
>gnl_Sorbi_v3.1_Sobic.K005400.1
ATGTCGTCTCTGGTCAGGTCGTTCGCGTCGTTCTACTGCCAGAAGCTGCGCTCCACCACCCGCCTCGGACCCGTGACGGCGGCGCCATCGCGTTTCCAGGAGTTGAACCGACGGGGATTCTCGGGCTCCAGCGGCGCGGCAGACGCGAGACGCTCGCCGGCTCTGCCGATGCCGAGCCAGCAATCCCAGGAAAAGCAACGGACGCCTTTCTTCACCTGGGCAAGATTGGCCGTTGGCTCTATTCTTGCTGCCGCTACACCATTCCTGCATTTCAGATGGGCGTCACTCCTGCGGATTCAGGGTGAGGTGGAGATGGTGAAAGACACGGCAGAGGCAGTGGCGGAGGTCGTGGAGATGGCGGCCACAGCAGCAGAGAAGGCGTCGTCAGAAGTGGCCGAGCAGCTGCCCGAGAAAGGGAGGCTGAGGGCGGTGGCCGTCCTCGTGGAGCACGCATCCAAGGAAGTCGCCGAGGAGGCACACCTTGCACAGGACATCCTCCATAAGGTCGACGAAATCGAGGAGGACATGAAGGCCATCATGGATCACGGCAAGCATGCTGCTCCTGCCAAGGCACGGGCACACGAC
>gnl_Sorbi_v3.1_Sobic.002G333700.1
ATGGCCCCGTTCTGTTCTTCGGTTGCTTCCAGAGGCTTGGCACTTCAGACCGCCCTTGTGGTTTCTCCTCCTCCTCGCTGCCGTGGGACTCCGGTGATCTCTGCATCACCTCATGCTCACCGCCAAAGTCTTATCGGCTCAACGACGACGAATTCTTCAGGCACGAGCCCGATCAAAAGAACTACACGAATCCGTGCGGTAGATCCAGCCTCTGCAAATTCTTTAGGCGAAGGAAACCTCGTAATCCCAATACCAGACCTGCTTTCAGTTCTATCATGGCCCTGGATGTTTGGTGCGGCCATAGCTGCAGCAGTACCTCTCTACAGAAGGTTCAGAACACTAGAAGATAACGTGGAGAAGGCGGCGGAGGCGGCGATCGAGGTGATCGACTCGGTGGCGGAGGCGACGGAGAAGGTCGCCGTCGACGTTGCCGAGGCGTTCCCCGGCAATGAAACTCTGAAGCAGGCTGCCACCAAGATTAAGGCGATCGCGGATGAGATCGAGGAAGACGCCGACAAAGCTGAGGCCCTGATTGAGAAGGTTGACGAGATAAAAAGAGAGGTGGATTCAATTATCGATCCTCTAATCGACAAGGTCACGAAGAACAAATCC
>gnl_Sorbi_v3.1_Sobic.002G233100.1
ATGGCCACCCTCACCTTGCCGCCGACCAACAGCGCTGCCGGCCAGGCCGCCGCCACCCAGCAAAGCTTACCAGAGAAGCCTGCCAAGGATGCCGCAGATCCGGGCGGGATGGAGGAGTCCGAGTGGGTTCTTCTCGGCAAATCGGACATCGTCCCGGCGGATGTGGCCGCGGCCGCCGCGGGGTACCACCGGCTCAACTTCTCGCCGCTGCCGATGATACCTATCTGGGTGCAGATGGTTCTTGGGGGCGTGGTTTACACGGCTGTGCCGTTCTACAAGAGGGCGAGGAAGGTCGAAGGTGAAACGTTAGCCAATGTAGAAACTGCAGTGGAGGTCGTGGAGCATGTTGCTGAGGTGACAGAGAAGTTGGCTGAAAATGCAGCCAGTTCCCTGCCAGAGAACGGGTCCCTGCACAAGGTTGCCGTGGAGATCGAGTACATTGCTGAAGTGGTGGATAATGATGCACATAAGGTTGAAGCAATCATTAATAAGATCGAAGAGGTGAGTGATAAGATCGATGCTGCAGTAGAACCTGTCATTGAAGAGCTTGAGAAGGACTTCAAATCGAACCCCAAATCCTCTACTGGATCAGATGCCCAGAAA
>gnl_Stras_v2.0_SGA_v2.0_scaffold48T17928
ATGTCGATGACTATGATCGCGAAATTGTGTAGTCGATACCATACGGCTCGATTTTTTTCTTCGAATGGTCGACAAATCCGTACGACTCAAAGCTTGGGATATGGCTCGTTCGGCAACACACATAAAAGAAATTTTTCTTTCTATGGCAAAGGTCAACAAGGTCCTCCATTGCCTTCTCAACCTCCATCTTCTTCATTGAGATGGATATTAGGAACAATGCTAGCAATTACTTTACCCTTCGCTGGCAACAAAGGGGGCCCGCTACTCGAATTTAAACGGGACGTTGATTCAATGGTCGAGACAGCAGAAGAAATAGTCGAATTAGTCGAAAAAGTGGCGGAGGTGGTGGACAAGGTGGCGGAGAACGTGTCGGAAGGGCTGCCGGAGGCCGGAAAACTAAGGAAAGTGGTGGATATTGTGGAGCATGTGGCCGAAAAAACAGCCAAAGATGCTCAAATGATTGGAAATGCTATTGACAAGTTTCAAGAAGTGGAGGAAAAGGTGGAAAACGNAATCATATGTGAATAA
>gnl_Stras_v2.0_SGA_v2.0_scaffold24T10482
ATGGCAAGCTCAATTATGATTGGCTACAAATCTTCTGGTCTTTACATGAAGCCGCCATATCCAAGTTCGAACTCCATTTCAAGATTGTCTAGTTCATTAATGTGGAAAAGTGATCAAATGGGTTTTTTGAGAAAGAAAATGCAAAGCCATTGCAAAATCAAGAGGGATTCTTTTGCTGTATATGCTAACAATGTGCCAGGAGCTCCATTGCCTTCAGGGCCACCACCTAATTCTCACCCAAAAAGTTGGATTATTGGACTTGTTCTATCACTTGTGCTACCTTTTTTCACCCACAAATGGGGTCCATTATGGGTAGTCAAAAGTAGGATCGATAGCGCGGTTCAAACGGTGGAGGACATAGTCGAGGCCGTGGAAAAAGTAGCCGAGAAGGTCGATGAGATTGCAGAAGATATAGCCGACGAACTTCCAGATGGAAAATTAAAAGATTTTGTGGAATTAATTGAAAATGTGGCTGAAAAAACAGCTAAAACAGCTGATTGCATAGATAATGTCATTGATAAGGCTCAGGAAGCTGAAGATGGGGTAGAGGAGATGATAGCTGAATCTCTAGCCAAAAAGCCCAAAAGTTCGGCAAAGCAATAA
>gnl_Stras_v2.0_SGA_v2.0_scaffold14T07142
TTTTTTCTCTGTTTCCCTTTTTTAAGTGGACAAAGGATATTCGAATTTGATCCTGAAAGATATTTGTCTAAAATATATATGGCTACAAGAAATCCATCATCTTCGTACAAGCTGCAGAGTTTACTCACAATGTTTTGCCGGTACAGAGCAGTTTCCGGCGGTTTGTGGCGGAGCAATCAGGCCCACCACCGTGAGCCGCCGCCGTACATGGCGGGACGTGGCGGTTTGGTGGATGAAGGGCTTAGGTTCCTAAGTGTGAGCTCCAGGCAATATACCCAACCTATGTTGGGAAAGATGAAATGGCTTTTGGGATCCATACTATCAATGTTGCTACCACTGTGGAATAACAAATGGGACAAGTTGCTTAAATTGGAAGTTAAGGCGACAAAAGTGGTGGATGAGGTGGAGGCGGTGGCTGAGGTGGTGGCTGAGGTGGCGGCCACGGCGGATAAGGCGCTTGCTGAGGTGGCAAAACAGCTCCCAGATAACAGTAAGCTAAAGGAGGCAGCTCAAGTGATGGAACATGTGTCTAATGTAGCTGCTCAGGAAGCTAAACTAGTTGAAGATATAATCCACAAGGTTGGTGATTTGAAGCAAAATTTGGAAGATCTCGATGCAATGGTTGAGCCAATTGTTGAAAAGATGACAAAGGGGGATCACACGAAAATTTAG
>gnl_Stras_v2.0_SGA_v2.0_scaffold37T14856
ATGGCCGTTTCATGTTGGGCTAGCGGCACCCTCTCTCTCAAACCCACCTCCGATACTGCTCCTCAAACTGGCTCCTTTCCTCGCCGGAGCAAAATCAGCTGCCCGCCAGAATTTTTTCCGGCCAGAATAAAAAAATCGCTAAACATGGATTTGATTGTTAGGAAGGCATCACCGGAGGTGATCGGAGATGCGGTGGCTTCTTTTCCGATTCCCGGCGGCATCCCGGGGCTCTCGCTGCCCGTCGGCGACAATCCATGGTTAGCAGGGGTTGCTGGGCTGCTTGTAGTTGTACCTTTAATGGTCCAAAGGCTATTAACATTAACAAAGCAGGTTGACATGGCGGCCCAAACAGTCGAGAAAATAGCCGACACTGTGGGAAAAGTGGCGGAGGAGGTGGATAAGGCGGCCGAAAACCTTGCAGAGTCATTGCCTGAGGGAAGCCTTAAGAAAGTCGTTGGTATCGTGGAGGATCTGGCTGAAGAAACCGTAAAAGATGCCCAAAAAGTCGAAGATTTGATGGATAAGGTAGAAGAAATGGATGACAAGCTCGAGGAATTTCTGAACAAGAACTTCAAAGGCAGTGATAAAGCCTGA
>gnl_Stras_v2.0_SGA_v2.0_scaffold52T18993
ATGGCAAGTTCAATTGTAGCTGGGTACGAATCTTGTGGTCTTCATAGGAAGCCATATCCGAATCCGAGCTCTCGAGCGGCTCTGTTTTGGAACCCTTTTTCAAAACTATCTCTTTCAAACTGGCAAAATGATCCAATCTGTTTTTCAATCAAGAAAATGCAAACCCGTTACAGAACTAAGAGGAATTCTTTTGCTGTATATGCAAACAGTGTGCCAGGAGCTCCATTGCCTTCTGGTCCACCTCCTAATTCTCATTCCTTGAGTTGGATTATTGGGCTGGTGATATCCCTAATTCTACCTTTTTTCACCAACAAATGGGGGCCATTGTGGGTGATTAAAAATAGAATCGAAAATGCAGTCCAAAGGGTAGAGGATGTAGTCGAGGCCGTGGAGAAAGTAGCGGAAAAAGTCGATGAGATTGCAGAAGACATAGCCGACGATCTTCCTCAAGGAAAATTGAAAGATTTAGTGGAAATGATTGAAAATGTGGCTGAAAAAACAGCTAAAACTGCTGATTCTTTGGATAATGTCATTGATAAGGCTCAGGAAGCTGAAGAGCGCTTAGAGGAAATTGTAGCTGAATCTCTAGCCAAAATGCCCGAAAATTCTCCAAAAGAAAAACAAAATTAG
>gnl_Theca_v1.1_Thecc1EG034837t1
ATGTCGACTTCAGGATCCATCCTTCCTTGCAAAGCTGTGTGCTTTCGAATGGCGTCGTCCAAATCCCAGCCTGCTATTCTCTGTTTTAGTCATCTCTTGGTGATATCAAAACAAAAGGGAAAACATCAGATTCTAAGAAACCATCAGAAGTTGCAATCGCTGGGCACCAGTCTAAGAGTGCCAAATAGTGACAGATACAGGAACATGGTCGTCTGCAGCGGTGTTGGATCAGGACCTCCGATCCCTTCTGACCCTTCTCCTGGGTCCTGGAAACCTTGGATTCTGGGAATGCTGTTCAGTATAATCCTACCCTTTTGGAGGGGCAAATGGGGGCCATTATTAAAACTGAAAGACAGAGTTGAAACTGTAATAGACACGGTCGAAACCGTAACAGATATAATAGAAGAAGTGGCCGAGCAAGTGGAAAAAGTAGCAGATAAGGTAGGTGATCAACTACCGGAAGGCAGACTTAAAGATGCCCTTGAATTTGTTGAAGATATTGCTGAAGAAACAGCCGACGACGCACGTTTAGCTGGAGAATTCATCGACAAGGTAGAGGACGCGGTGGACGATGTGGAAAAACAGGTGGAATCTTTCTTCGACAAGGATGAAAAAGCCGAAGAGACAAAGGAAGATGACAAGGGTCATGAT
>gnl_Theca_v1.1_Thecc1EG034838t1
ATGTTAACGACCGGATCATCAACGGTTCTTCCTTGCAAAGTTAAGTGCCTTCATCAGGAGTACTCCTTATGCAGATCTCAACCTGCCATACTTAAAACTGGTCTTTTCTTGGCTATCTCAAGCCACAAGAATGAACAGCTTTCTCTGAGGAACCAAACCTCGCCGTCACCACTCGGCACCGGAGACCTTGGAATCCAGACTAACGGAAACGGCAGGAAGATGAACAATATGGTCGTCTGCTGCAGTTTGGAACCAGGGCCAGCTCCACCATTTCCTTTTAATCTTATTCCGGCCGGTCCCAACTGGCTCTGGATTCTGGGAGCGATCGTATCAGTATTGCTATCCTTTACGACCAGCAAATGGGGACCACTGTTAAAACTGAAGAATGAGGCTGACAACATGATGGAGGCAGCTGAGCATATAACGGATGTTGTCGAAGAAGTGGCTGAGAAAGTGGAGAAGATAGCAGATGAGGTTGGTGATCAGCTGCCGGATGGTGGAAAACTTCAAGCTACTCTTCAATTGGTTGAAGATTTAGCAGAAGAAACAGCTAAGAACGCACGTCGTGCAGGAGATCTCATTGACAAGGTGCAAGAAATGGAAGACAAGATGGAATCGTACATGGAATCAGTGGAAGCTAAATCAGCCGACGGTAAAGGCAACGAGAAAAACGAGAAAACCAAGGAAGCC
>gnl_Theca_v1.1_Thecc1EG007416t1
ATGATGTCTACAAAAGGTTGGTCTGCTTCTTACAGGCTGCAAAATTGCGCTGAATCGCTACTTCGTCCTTACAAATCTAACTTAGGCGATATCTCTCAACAACACCTCCTGCAGGACGCCATGGCTAAACGACATGGTTACCCTATGCACCAAGGGTTGCGATTGATCAGCACCAATATAGGACTATGGAGAAAACTCGATGCTGGCATTACCAAGGTTGAGAGGGAGAAGAGTAGCCCACCACCCGGTTCAGCTCCTCCAAAGTTCAACTTCTTCCTGTGGGCCAAATGCATTTTGGGCTCTGTGCTGAGCTTCTCGCTGCCCTTCTGGAAGGAAAAATGGACAAAATTGAAGAGGATTGAAGGAGAAGCAGAAATGGTAGTCGAAGAGGTTGAAAATGTAGCGGAGGTAGTGGAAAAGGTGGCAACAGCAGCAGAGAAGTTATCAGCTCAGGTGGCAGAAAAGCTCCCTGATGATAGCATGCTGAAAAAGGCAGCTCTGGTGGTCGAACATGTTTCAGAAGAAACTGCCCAAGATGCTCACGTCACAACAGAATTCATCCACCAGGTTGAGGCATTGAAGCACGACGTGGATGGCGTGGAGTCTTTGGTTGAACCCATCGTTAACAAGATCGTGAAGCAAAAGCAAGGAGGC
>gnl_Utrgi_v4.1_Scf00385.g16723.t1
ATGTCCATCTCCAGGTTCTTCCTCGGATTCCCCAGTCTCGGGTTCGCGCCCTCGGATCGATGCGATCGAGGGACTCCGATCAACAGATCAACGCTTTCCGCGTTAACCCGCGCTTCCATCGTCAAGGGTGTTGATCAACGCCTCTTTCCGTGGAACACTCTGAGGACTCCAAGAAAGTGGGTGGTGGGGGTCGCTGTTACCCTGTTGCTGCCGGTCATAGGGGGTAGATGGAGATCACTTCTCCGGCTTAAAGATGAGATCGAGATGGTGGTGGAGACTACAGAGGCGATAGTCCACACGGTGGAGAAAGTGGCGGAGGGGGTCGAGAAGGTGGCGGAGGACATCGCCGAGGAGCTGCCGGAGGGGTCGAAGCTACGAGAGAGTCTCGATTTGGTGGAACATGTTGCAGAAAGGGCATCCAGAGACGCACGTCTGGTGGATGAATTCATAGATAAGGTTCAGGAGGTGGAGGTGAAAGTGGAAGCGTATGTGGAATCCACGATCACCGCCGAGGAGAAGTCTCCTCCGACGGCGACGCCGGAGGTCCAGGGGGTGGAGGTGAAAATTGAAGCTTATGTAGAATCCACGGTGACCGCCGAAGAGAAGTCTGCGCCGCCGCCGGTGACGACCAACGACGACAACACCCAGGAAATTTCTCGG
>gnl_Utrgi_v4.1_Scf00053.g5653.t1
ATGTCCGTTTTCAAGTTTATCCTCACGTTGCCAAGTCCCCACTTCCAGCCATCCCGTCGGCACGACCGGATTCCGATCAAGGAGTCGTCGCTTTTTGCGTTAAGTCGCGCTTCTCCATTCAGGGGTGTGGATCAAGGGCTGCCCTTGTGGATTCCCTCAAGGACTTCAAGGGTGGCTCATTGGCGCTGCCGTGCTATCCCCGGAACTCCACCTCCGTCGCTGCCGTTCGATTTAACGAAATGGGTAGGGGGGATCGCTATTACCATGTTGCTGCATATCTTAGGTGGTAAATGGAGATCACTTGGCCAACTCAAGACCGAAATCGAGACGGCGGTGGAGACGGTGGAGGTAATAGTCGAGACGGTGGAGAAAGTTGCGGAAGGAGTGGAGAAGGTGGCGGAGGATATCGCCGAGGAGCTCCCGGAGGGATCCAAGCTAAGGGAAACCATCGATTTGGTGGAGCATGTAGCTGAAATTGCAGCTAAAGATGCCCATCTCGTAGACGACTTCATAGATAAGGTTCAGGAGGCGGAGGCCAAAGTTGAAGCCTTTGTTGAATCCGCGATCACCGCCGAAGAGTCTCCAGAGCCGCCGCCGTCAGTAACGACCAACGACAATAACCGCCAGGAGATTTGCCCA
>gnl_Vitvi_Genoscope.12X_GSVIVT01003435001
ATGGTCGTAGAAATGTCAACAGTTATGTCTAGCCTCACATGTTCAGATCTATCTCCTTGCCTGAATCAACGACATCGCCGGCTTTGCAAATCCTACTCTTTATTTTTCTCTTCACGTCGTGTTCTTAAGATCAAGCACCAAAGCCCCATCTTGGGAAATCAAGAATCATACCAATTCAACATCCCATTCGAGTTCAATGCTAGATACAAAGCCATTAAGGCAAAGGGAGAGTCAGACGATCTCCAACCAGAGGATCCAGTTCCACCGGAAAAACGGTCTTCCCCTGAATGGAAGAAATGGATGGTGGTGATAACGTTATCTATAATTCTTCCTTCATATAGGCACAAATGGGGACCATTAGTTTTCCTTCGAAGTAAGGTGGACGAAACCATAGAAACAGTGGAAACTGTGACGGATATTACTGAAGATTTGGGTGAGGATGTAGAGAAGGTAGCTGAGGCATTGGAAAACAAGATTCCTGACCAGGAGGCAAAACTCAAGGAAGCTGTGGAAACAATTGACCGTCTAGCGAAAGATGTAGTGAAGGAGACTGAAGAAGCCAAACGACTCATTCAAAAGGTGGAGGACGCTGAGAAAAAGGTGGAGAAAATTGTGGGAATTGAGGAGGAGAGAGAAAAGAGA
>gnl_Vitvi_Genoscope.12X_GSVIVT01009093001
ATGATGTCTGCAACAAGGTTGATTGTTCCTTACGGTGGTATTGGCCTCCATGCCAGGAGCTGCCACAGATTCTCAGGCTTAGCATCCATTCCCAGGCCCACCCGTCTTTCAGCAGTTTCAGGACGCCATTTTCTAGGAAATCAGGATCTGAAAGCTTTCAGCACTGTTGGGCGTGTGCCGAGTGATAGAAACACAAAGATGGACACGACTGTCTACTGCAGTACGCAGCCAGGAGCTTCTCTTCCTTCTGGACCTCCTACAAATTCTTGGAAAAACTGGATTATTGGAATGCTGTTGTCGATGGTTGTACCCTTGTGGAAATACAAACTGGGGCCATTACTGCAATTGAAAAACGAGGTGGAGACGGCGATGAACACAACCGAGCAGATAGCAGAGACTATAGAATCGGTGGCTGAGAAAGTGGAGCAGGTGGCAGACGATATAGGGAATCACCTCCCAGAAGGTGGAAAACTCCGGCAAGTTGCTGATTTTGTCGAAAATGTAGCCAAAGAAACAGCCAAGGGTGCTCATCTAGTAGACGCAGCCATCGAAAAGGTGGAGGACATTGAAAAGAAGGTGGATTCATTGGTGGAAGAGGTTGAACAAGTGGCTGATGACGTAGAAGAAGTCGTTGGCAAGGAAGCAGCCGAGCAAAAA
>gnl_Vitvi_Genoscope.12X_GSVIVT01015685001
ATGCCGAGTGGAAGTTCTTCTTCTAACAAACTGAGAAGCATGATTGAACTGCTTTATCTGTACAGGTCTTGCTCTGGCAACCCTTCTCATGTACATGGCTCCAACTTGCCAGTGGCTAAACTTCGCTCTGGATATTCCATACACAAAGGGCTGCGGTCCATCAGCGCCAACAGTAGTGGATTTTGTAGAGCATCCCATACCAATATGGCAAAAGATGGCAAGGAGAAAGTTCAACCAGCAACAGTCCCAGCAGCTTCTGCTTGGTCCATCTTCCCTAGTTGGGCAAAGGTGCTTGCGGGCTCCATATTATCGCTACTGCTTCCTTTTTTGAAGTGGGACAAACTTATGAGACTAGAAGGAGAGGCGGAGATAGTTGTGGCAGAGGTGGAAAAGGTGGCGACTGTGACCGAGAAAGTATCAGGCGACGTGGCCAATATACTTCCTGATAAGTCCAAACTTAAGGATGCAGCTTTGCTGGTGGAACATATATCTAAAGTCACTGCTGAAGATGCTGAATTAACAGAGCATTTTATTCAAAAGGTCGATGTTTTGAAGCAAGACGTACAAGACTTGGAGAGAATGGTTGAGCCTATTATTCATAATATCTCAGAGAAAGAATCCAGTGGAACA
>FraveV4A2_1g20180.t2
ATGTCAACAATAACGTCGTCCATCGATCTTCTGAGCTCGAGAAGTCGTGTTCATGTAATTCCTCATCAAAGAGTTCACCGGAGTTTGTTTTCTTCATTGGCAAGAAAACCACGGCTGGGTTTCATGGCGGCCAACCCTTCATTCTTGTCTCTCTCAATAGGTCAGAGGAGTAGTGCTCTTAGCAGAAGCGACGCCAAGATGAACAAGATTGTATGCAATGTCTCAGGAGCTCCTACTCCATCTGGAGCACCTTCATGGAGGGGCTGGATGATCGGGATGCTAATATCAGTGGTAATACCCTTTTGGAGACACAAATGGGGGCCCTTGCAAATAATTAAAAATAGGGTGGACATGGTAATGAACACAGTTGAAGCAGTGGCGGAGGTGGTCGAAGCGGTGGCGCATAAAGTGGAAGAGGTGGCAGATGATATAGCTGATAAACTTCCTGAAGATGGAAAGCTTAAGTCTGCATTTGAAGCAGTTGAAGCAATAGCTAAAGAAACAGCCAAAGATGCTCACATGGTGGATGAGCTAATTGAGAATGTTGAGGCAGCGGAAGATAAAGTTGAAGACTTCTTTGAGTCTGCCACGCATGGAGCTGAAGATCAGAAGACCAAAGTCGACGACGTTGGTGGAGAAGAAGGAAATAATGTAGAAGAAAAGAAAATCGAA
>FraveV4A2_1g20190.t1
ATGGCAACCATCAATGGCTTCCAGCTTAAAATGTCCAGCCTCATAAGCCAAGAACGAAAATCCCAAGTTCTGCATGGTACTAATTTTCTATGTCTCGATGAGATTCCTCATCCAAGATCATCATCAATATTCAACAAAGTTCCAAGAAAACTCAGCCATGATCACAGTCGACTGGTCACAAAGACGGCGTCTCATGCTGATAGCTCTCAATCAGAACCTCATCAAGTGCCGGCCAAATCCCCATTCTCTGCCTGGAAACATTGGATGGTGGGATTAACGTTAAGCATATTACTACCATCTTTGAGACACAAAGGGGGATCCTTCCTGGCCCTTAAAAAAAAGGTGGATGTGGCAATGGAAACCGCGGAGTCCGTGACAGAGGTGGTGGAAGAGTTAGCTGAGGAAGTAGAGAAGGTGTCTGAACAAGTAGCAGAGAAGCTACCTGATGACGCTAAGCTTAAGAAAGCTATGGAATCAGTTGAACATTTGGCCGAAGAAGCTGTGGAGAAAGCTAAGCTGGCCGAGGATATCATTCACAAAGTCAAGGAAGTGGAAGAAGAGGTGGAGGAGGCACTAATTAGTGGCTCAGAGAAGAAGAAT
>FraveV4A2_2g13500.t1
ATGGCAAAGAGAGAATACTTTTGGGGCATTTACAGAGTGCAGAGCATTCTTGCAGCAAGTCTTCTTCGCAATAGATCATCTTGCGCTACTCACTTGTCAAATGGTCGTCCAGGACGTGAGGTTTCAGCTATGACAGTAGTATCGAATACAATTGGGCCTCGTGCTTATCCGACCAATAATGCATTAGGCTTGCGGTTATTTAGCAGCACCAGCAACAAACCATGTACAAAACTTGAGCAACCACTGCCTGCTACAACTTCTAGGCAGACCATCTCTACTTGGGTAAGATGGATTTTCGGCTCGCTTTTGTCAATTTTGATCCCCTTTTGGACGCACAAGTACTGGAGAAATCTGCAAATGATTGAAGGGGAGGCAGAGGTGGTGATGGAAGAAGTTGACAATGTAGCAAAAGATGTAGAAAGAGTGGCAACTGTGGCTGAGAAGGTGTCAGCCGATGTAGCAGAAAAACTTCCAACTCATACAAAACTAAAGCAAATTGCTTTGCTAATTGAACGCGTATCCGAACTGGCTGCTCAAGATGCTCAACTAACACAACAATTTATTCACAAGGTGGATGCACTGAAGGAAGACTTGGAAGACTTGGAGAAACTAGTGAAGCCAGCTGTTAATAAGATTGAAAACTATGAATTCCAAGGAAACTACTCACCAGCTCAATTAAAAGAGCAAAAT
>FraveV4A2_5g36280.t1
ATGGCCATGTCGATCAGAACAATCACAACAACAACAGCACTTACTCGCAGCAATTCTAGATCCTCACTACTTCATCCCCACCTCAGATTAAACCAGAAGGATTCATGTCATTTTCTCGGTAACCGGAGCTTGCGATCGTGCAGTAGTACGAGCCTTCAGAGAGTTCAGATTGGCAGCAAGATTCTGTTAATGGTGGTCAACAGCGTTGACCCCGGCAGCCCTCCTCTCCCTTCTGATCCTTCCGGTGGTTCTTGGAAAATGTGGCTTTTGGGTGTGCTTTTCTCAGTAATTATACCCTTTACGAAGAACAAATGGTACCCGTTACTCAAGTTGAAAGAACAAGTGGAGACGGCGCTGGATGCCGCAGAAGAAGTGGCGGAGCTCGTGGAGAAGGTCTCCGACAAAGTGGAGGAGGTCGCCGATGAGATCGGCAACCATCTTCCCGAAGGTAAACTTCGACATGCTGCCATGCTTGTGGAGGAATTAGCTGACAAAACGGGCAAGGCTGCGGCCCTAGCGGATGATATCATTGAGAAGACTGAGGAGGTTGAGAGAGAGGTAGATTCTATCATTGAAAAGGCCAATGAGCTAAAGAAGGAAGACAAAATTAAAGAAGCGAGTACCAAGCAAGCTGCAGATACTACTGAAAATGAGACGGTTGCAAAC
>Maldo_HF_17517
ATGGCCATGTCGATCGGATACTCAATAAGTTCTCCTTGCAGTTCTAGACGTTTGCAGGCTTCAGTTTTTAGACCTAGTTGTCTGAGTACTAATCACGGGGACAGATGTCGGTATCTCGGAAATCGGAGCTTCTTGCAGACCCTCGTGAAGATCCAAAATGGTAGCCAGAAAAAGATGGACGTGGTTGTCAATGGTGTGGAACCAGGAGCTCCTCTTCCTTCTGGTCCTTCCGGTAATAATTGGAAACTATGGCTTGTGGGGATGCTTTTCTCAGTAGTTATACCCTTTTGGAAAAACAAATGGTGGCCATTGCTAAAATTCAAAGAGACATTTTCAACGGCGCTGGATACAGTGGAAGATGTGGCAGAAATGGTAGAGAAGGTGGCCGGGGAAGTGGAGAAGGTGGCCGATGACATTGCCGATCATCTTCCAGAAGGAAAACTTCAAAGGGCAGCAAGGATTGTTGAGAGTGTGGCAAGAGAAGCAGCCAAGGATGCTGCGCTAGCAGATGATCTCATTGAGCAGGTTGAGCGTGTCGAAAAGGAAGTGGACTCTGTCATTGAGCTAGCCAATCAGAAAATCAAAGAAGAAGATGATACAGAAAATCAGGCAGCAAAAATCAAAGACGCGACGGAGATTAAAACTAAGATAGCAGAGATCAAAGAAGTGAATGCTGTTAAAAACGAGACAATAAAAAGC
>Maldo_HF_22314
ATGCCTAGGAATGAGTTCTGGGGTTTCAACAAATTGAGAAGCATTCTTGAACTACTTCGTCGCAATAGATCTTTGACTGGCAATGCATCGCCTGGACCGTTCCCAGCTACAGCAGTTTCTAAGGTTGACCAGGGTTATTCGATACAGCAAGGTTTACGGTATTTAAGTGTCAACAGCAAACCATGGACAAAACTCGATACAAAAATGGTAAACAGTGGAAAGGAAAAGGCTCAACAATTACAACCAGCAGCAACTCCTACTAGGCTCGGCATCGGTCAAAGGGTAAAATGGATTTTGGGATCTATATTGGCACTAATCCTTCCTCTTTGGACTCAGAATTGGGGAAAACTCAAAAGGATTGAACGAGAGGCAGAAATGGTTGTGGAAGAGGTAGAGAAAGTAGCCGAGGTTGTGGAAAGGGTGGCAACTGTGGCGGAGAAGGTGTCCGAGGACGTTGCCGACGAACTCCCTGATAATACCAAACTAAAGGAAAAGGTTTTACTGGCAGAACATGTTTTCGAAGTGGCTGCTAAAGATGCTAAACAAGCTGAAGATTTCATTCACAAGGTGGAAACGTTGAAACATGATCTGGAAGACTTGGAGACAATAGCAGAATCCATTGTTGATAATAATAACCATAAGATTGGGAAA
>Maldo_HF_40911
ATGTCGACATTCACATCAACTGATCTTTGCAAGTGGCCTCCTGGATTGTTCCGGCATGTTTCATCATCGACGTTGAAATGCCAGCAAGGTTTCAGAACCAACCATGCATTGTTGCCTCTCACAATTGGCCAAAGGAGTAGTCTCAGCAATCAACCATGTAGGAAGAACAAGATTGTATGCAATAGTTTTCCATTACCTGGAGTTCCAGGTCCTTCCCACTCTTGGAAAGGATGGTTGATAGGGATTGTACTATCAGTAATATTACCCTTCTCGAGGAGCAAATGGGGGCCCTTGCTAGCATTGAAAAAGGAGGTGGACATGATTGTAGACACAGTTGAAGCAGTGGTGGAGGTGGTAGAACAGGTAGCAGAGAAAGTGGAGGAAGTGGCAGATGATATAGGTGATAGTCTTCCTGAGGGAAAGCTTAAGACTGCACTTGAATTAGTTGAAAATATAGCCAAAGAAGCAGCCAAAGACGCTCACCTTGCTGACAAGCTGATTGAGAAGGCGGAAGCACTGGAAGACCGGGTGGAAGACTTTTTTGATTCAGCCTTGGATAAAGCAGGAGATGTTATCAAAGATGTTGGTGATGAATCAAATGTACAAGTAGCTACAGAAAAGAAAACCCATCGGTCGGCAAGCGGTTGCGTTTTTGTGAAGCATCCTGGAGTAGTAGTTCAACCATTTTCATCATCATCAACATGGAAATGCCAACAAGGTTTCAGAAGCAACCCTGCATTATTGTCTCTAATTAGCAGCCAACCATGTCGGAATAAGATTGTACGCAGTAGCTCTATATCACCTGGAGATCAAAGTCCTTCTGTAGAGTATTCAAACTCCTGGCTGGATGATAGGGATGGTATTCTCAGTAATTATACCTTTTTGGAGGCACAAATGGGGGCCTTTGCTACAATTGAAGAATGGATTGAATTTGACTGTGCAGAGGAGGTGGACATGGTTGTAAACAATGTTGAAGCAGTCGTGGAGGTGGTAGAAAAGGTGGCAGAAAAAGTGGAGGAAGTGGCAGATGAAATAGGTGATCATCTTCCAGCTGATGGAAAGTTTAGGGTTGCTTCTGAAGTGGTTGAAAGTATAGCCAGAGAAGTAGCCAAAGATGCACACCTTGCAGACCAGCTAATTGAGAAGGCGGAAGCACTAGAAGATCAGGTGGAAGACTTTTTTGAGTCAGCTATGGATAATGCAGGAAATGCGACCAAAGATGTTAGCGATGAATCAAATGTACAAGTAGCTACAGAAAAGAAAAGCCAGGAGAAGAGAGTTCACATGTCTAAG
>Maldo_HF_40912
ATGGCAACCATCAATATCTTCCAGAACCCTTACATGCCTATCCTCCACAAGTCCCAACTCCTCCATACCAGTTTTGCATATCAAAGATCATCATCCACCAAAATCCCATGTGATCATCAATCGATCAGAAGAAATCATCAGAAACTAGTCACCTTGGTGACACATGCATCAGATAAATCTCAACCAGATGCTCAACTTTCTGCTGATGATTCTCCATTATCTTCTTGGAAAACCTGGATTGTGGGATTAATGTTGACAATCATAATACCTTCTTTGAGACACAAATGGGGACCCTTGCTGGCCCTCAAAAGCAAGGTAGACACGGCAGTAGACACAGTGGAATCTGTGACGGAGGTGGTGGAAGAGTTAGCTGAGCAAGTAGAGAAGGTGGCTGAGCAAGTAGAAGACAAGCTTCCTGAGGATGCCAAGCTTAGAGACGCAATGGAGTCCATTGAACATCTTGCTGAGGAAGCAGTCAAGAAAGCTGAGCTAGCCAAGGATGTCATTCATAAGGTGGAGGAAGTGGAGGAAGAGGTTGAGAAGGCACTACTCACTGGGTCAGATACTACTGATCCTGCCAAGGGGGAGAAGGGCCAAAAGAGTACT
>Maldo_HF_44413
ATGTCGATCAGAAGCTCAATAAGCTCTCCTTGCAGTTCTAGACATTTGAAGGCTTCAGTGTTAAGACCTAGTTGTCTGAGTACTAATCATCGGGACGGATGTCGTTTTCTCGGAAATCGGAGCTTCTTGCAGCCCCTTATCCTGAAGGTCGAAAGTGGTAGCCAGAAAAAGATGGCCGTGGTTGTCAATAGTGTTGAACCAGGAACTCCTCTTCCTTCTGATCCTTCCGGTACTAATTGGAAACTATGGCTTGTGGGGATGCTTTTCTCAATAGCTATACCCTTTTGGAAGAACAAATGGTGGCCATTGCAAAATATCAAAGAGAGATTTTCGACGGCGCTGGACAAAGTGGAAGATGTGGCAGAAATGGTAGAGAAGGTTGCTGGGGAAGTGGAGAAGGTGGCTGACGACATTGCCGATCATCTTCCGGAAGGGAAACTTCAAAGGGCAGCAAGGATTGTTGAAAGCGTGGCAAGAGAAGCAGGCAAGGATGCTGCGCTAGCAGATGATCTCATTGACAAGGTTGACGAAGTCGAAAAGGAGGTGGATTCTATCATTCAGCAAGCCAATAAGAAAATCGAAGAAGAAAATGATACCGAAGATGAGACGGCAAAAATTAAAGATGCGACTGATATTAAAACAAAGATAGCGGAGATCAAAGCAACGAATGTTGTTAAAAAAGAGACAATAAAAACTGATGCAGTAGATGACTCAAAG
>Maldo_HF_44417
ATGCACAACACTATTCAAAAGAACAATATATATATACACAACACCCCCTTATGTACAGAGATATTTTCAACGGTGCTGCATACAAAGAAAGATACGGCAGAAATGGTAGAGGAGGTGGCTGAGATAATGGAGGAGGCAGCTGACGACATTGCTGATCATCTTCCAGAAGGGAAACTTCGAAGGGCAGCAAGGTTTGTTGAGAGTGTGGCAAGAGAAGGAGCCAAGGATGCTGTGCTAGCAGAAGATGTCATTATGAAGGCTGAGGAATTCGAAAAGGAGATGGATTCTATCATTGAACAAGGCAATCAGAAAATCGAAGTAGAAAATGATACCGAAAATCATGCAGCAAAAGCGACTGAGATTAAAACAAAGATAGGAGAGATCAAACAAATGAATGCTGTTAAAAATGAGAAAATAAAAAGC
>Malba_000105
ATGGCAACCATCAATATCTTCCAGAACCCTTACATGCCTATCCTCCACAAGTCCCAACTCCTCCATACCAGTTTTGCATATCAAAGATCATCATCCACCAAAATCCCATGTGATCATCAATCGATCAGAAGAAATCATCAGAAACTAGTCAACTTGGTGACTCATGCATCAGATAAATCTCAACCAGATGCTCAACTTTCTGCTGATGATTCTCCATTATCTTCTTGGAAAACCTGGATTGTGGGATTAATGTTGACAATCATAATACCTTCTTTGAGACACAAATGGGGACCCTTGCTGGCCCTCAAAAGCACGGTAGACACGGCAGTAGACACAGTGGAATCTGTGACGGAGGTGGTGGAAGAGTTAGCTGAGCAAGTAGAGAAGGTGGCTGAGCAAGTAGAAGACAAGCTTCCTGAGGATGCCAAGCTTAGAGACGCAATGGAGTCCATTGAACATCTTGCTGAGGAAGCAGTCAAGAAAGCTGAGCTAGCCAAGGACGTCATTCATAAGGTGGAGGAAGTGGAGGAAGAGGTTGAGAAGGCACTACTCACTGGGTCAGATACTACTACTGATCCTGCCAAGGGGGAGAAGGGCCAAAAGAGTACT
>Malba_000107
ATGTCAATAATCACAACATCAATTGATCTAAGTCGGTCGGCAAGCGGTTGCGTTTTTGTGAAGCATCCTGGAGTAGTAGTTCAACCATTTTCATCATCATCAACATGGAAATGCCAACAAGGTTTCAGAAGCAACCCTGCATTATTGTCTCTAATTAGCAGCCAACCATGTCGGAATAAGATTGTACGCAGTAGCTCTACATCACCTGGAGATCAAGGTCCTTCTGTAGAGTATTCAAAATCCTGGAGAGGCTGGATGATAGGGATGGTATTCTCAGTAATTATACCTTTTTGGAGGCACAAATGGGGGCCTTTGCTACAATTGAAGAAGGAGGTGGACATGGTTGTAAACAATGTTGAAGCAGTCGTGGAGGTGGTAGAAAAGGTGGCAGAAAAAGTGGAGGAAGTGGCAGATGAAATAGGTGATCATCTTCCAGCTGATGGAAAGTTTAGGGCTGCTTCTGAAGTAGTTGAAAGTATAGCCAGAGAAGTAGCCAAAGATGCACACCTTGCAGACCAGCTAATTGAGAAGGCGGAAGCACTAGAAGATCAGGTGGAAGACTTTTTTGAGTCAGCTATGGATAATGTAGGAAATGCGACCAAAGATGTTAGCGATGAATCAAATGTACAAGTAGCTACAGAAAAGAAAAGCCAG
>Malba_000108
ATGTCGACATTCACATCAACTGATCTTTGCAAGTGGCCTCCTGGATTGTTCTGGCATGTTTCATCATCAACGTTGAAATGCCAGCAAGGTTTCAGAACCAACCATGCACTGTTGCCTCTCACAATTGGCCAAAGGAGTAGTCTCAGCAATCAACCATGTAGGAAGAACAAGATTGTATGCAATAGTTTTCCATTACCTGGAGTTCCAGGTCCTTCCCACTCTTGGAAAGGATGGTTGATAGGGATTGTACTATCAGTAATATTACCCTTCTCGAGGAGCAAATGGGGGCCCTTTCTAGCATTGAAAAAGGAGGTGGACATGATTGTAGACACAGTTGAAGCAGTGGTGGAGGTGGTAGAACAGGTAGCTGAGAAAGTGGAGGAAGTGGCAGATGATATAGGTGATAGTCTTCCTGAGGGAAAGCTTAAGACTGCACTTGAATTAGTTGAAAATATAGCCAAAGAAGCAGCCAAAGACGCTCACCTTGCTGACGAGCTGATTGAGAAGGCGGAAGCACTGGAAGACCGGGTGGAGGACTTTTTTGAATCAGCCTTGGATAAAGCAGGAGATGTTATCAAAGATGTTGGTGATGAATCAAATGTACAAGTAGCTACAGAAAAGAAAACCCAG
>Malba_008008
ATGCCTAGGAATGAGTTCTGGGGTTTCAACAAATTGAGAAGCATTCTTGAACTACTTCGTCGCAATAGATCTTTGACTGGCAATGCATCGCCTGGACCGTTCCCAGCTACAGCAGTTTCTAAGGTTGACCAGGGTTATTCGATACAGCAAGGTTTACGGTATTTAAGTGTCAACAGCAAACCATGGACAAAACTCGATACAAAAATGGTAAACAGTGGAAAGGAAAAGGCTCAACAATTACAACCAGCAGCAACTCCTACTAGGCTCGGCATCGGTCAATGGGTAAAATGGATTTTGGGAACTATATTGGCACTAATCCTTCCTCTTTGGACTCAGAATTGGGGAAAACTCAAAAGGATTGAAGGAGAGGCAGAAATGGTTGTGGAAGAGGTAGAGAAAGTAGCCGAGGTTGTGGAAAGGGTGGCAACTGTGGCGGAGAAGGTGTCCGAGGACGTTGCCGACGAACTCCCTGATAATACCAAACTGAAGGCAAAGGTTTTACTGGCAGAACATGTTTTCGAAGTGGCTGCTAAAGATGCTAAACAAGCTGAAGATTTCATTCACAAGGTGGAAACGTTGAAACATGATCTGGAAGACTTGGAGACAATAGCAGAATCCATTGTTGATAATAATAACCATAAGATTGGGAAA
>Malsi_05g007300
ATGCCTAGGAATGAGTTCTGGGGTTTCAACAAATTGAGAAGCATTCTTGAACTACTTCGTCGCAATAGATCTTTGACTGGCAATGCATCGCCTGGACCGTTCCCAGCTACAGCAGTTTCTAAGGTTGACCAGGGTTATTCGATACAGCAAGGTTTACGGTATTTAAGTGTCAACAGCAAACCATGGACAAAACTCGATACAAAAATGGTAAACAGTGGAAAGGAAAAGGCTCAACAATTACAACCAGCAGCAACTCCTACTAGGCTCGGCATCGGTCAAAGGGTAAAATGGATTTTGGGATCTATATTGGCACTAATCCTTCCTCTTTGGACTCAGAATTGGGGAAAACTCAAAAGGATTGAACGAGAGGCAGAAATGGTTGTGGAAGAGGTAGAGAAAGTAGCCGAGGTTGTGGAAAGGGTGGCAACTGTGGCGGAGAAGGTGTCCGAGGACGTTGCCGACGAACTCCCTGATAATACCAAACTAAAGGAAAAGGTTTTACTGGCAGAACATGTTTTCGAAGTGGCTGCTAAAGATGCTAAACAAGCTGAAGATTTCATTCACAAGGTGGAAACGTTGAAACATGATCTGGAAGACTTGGAGACAATAGCAGAATCCATTGTTGATAATAATAACCATAAGATTGGGAAA
>Malsi_08g017020
ATGTCGATCAGAAGCTCAATAAGTTCTCCTTGCAGTTCTAGACATTTGAAGGCTTCAGTTTTAAGACCTAGTTGTCTGAGTACTAATCATCGGGACGGATGTCGTTTTCTCGGAAATCGGAGCTTCTTGCAGCCCCTTATCCTGAAGGTCGAAAGTGGTAGCCAGAAAAAGATGGCCGTGGTTGTCAATAGTGTTGAACCAGGAACTCCTCCTCCTTCTGATCCTTCCGGTACTAATTGGAAACTATGGCTTGTGGGGATGCTTTTCTCAATAGCTATACCCTTTTGGAAGAACAAATGGTGGCCATTGCAAAATATCAAAGCCCCAATATTATGTACAGAGAGATTTTCGACGGCGCTGGACAAAGTGGAAGATGTGGCAGAAATGGTAGAGAAGGTTGCTGGGGAAGTGGAGAAGGTGGCTGACGACATTGCCGATCATCTTCCGGAAGGGAAACTTCAAAGGGCAGCAAGGATTGTTGAAAGCGTGGCAAGAGAAGCAGGCAAGGATGCTGCGCTAGCAGATGATCTCATTGACAAGGTTGACGAAGTCGAAAAGGAGGTGGATTCTATCATTCAGCAAGCCAATAAGAAAATCGAAGAAGAAAATGATACCGAAGATGAGACGGCAAAAATTAAAGATGCGACTGATATTAAAACAAAGATAGCGGAGATCAAAGCAACGAATGTTGTTAAAAAAGAGACAATAAAAACTGATGCAGTAGATGACTCAAAG
>Malsi_08g017060
ATGGTAGAGGAGGTGGCTGAGATAATGGAGGAGGCAGCTGACGACATTGCTGATCATCTTCCAGAAGGGAAACTTCGAAGGGCAGCAAGGTTTGTTGAGAGTGTGGCAAGAGAAGGAGCCAAGGATGCTGTGCTAGCAGAAGATGTCATTATGAAGGCTGAGGAATTCGAAAAGGAGATGGATTCTATCATTGAACAAGGCAATCAGAAAATCGAAGTAGAAAATGATACCGAAAATCATGCAGCAAAAGCGACTGAGATTAAAACAAAGATAGGAGAGATCAAACAAATGAATGCTGTTAAAAATGAGAAAATAAAAAGC
>Malsi_15g028670
atgtcgacattcacatcaactgatctttgcaagtggcctcctggattgttccggcatgtttcatcatcgacgttgaaatgccagcaaggtttcagaaccaaccatgcattgttgcctctcacaattggccaaaggagtagtctcagcaatcaaccatgtaggaagaacaagattgtatgcaatagttttccattacctggagttccaggtccttcccactcttggaaaggatggttgatagggattgtactatcagtaatattacccttctcgaggagcaaatgggggcccttgctagcattgaaaaAGGAGGTGGACATGATTGTAGACACAGTTGAAGCAGTGGTGGAGGTGGTAGAACAGGTAGCAGAGAAAGTGGAGGAAGTGGCAGATGATATAGGTGATAGTCTTCCTGAGGGAAAGCTTAAGACTGCACTTGAATTAGTTGAAAATATAGCCAAAGAAGCAGCCAAAGACGCTCACCTTGCTGACAAGCTGATTGAGAAGGCGGAAGCACTGGAAGACCGGGTGGAAGACTTTTTTGATTCAGCCTTGGATAAAGCAGGAGATGTTATCAAAGATGTTGGTGATGAATCAAATGTACAAGTAGCTACAGAAAAGAAAACCCAG
>Malsi_15g028680
atgtcaataatcacaacatcaattgatctaagtcggtcggcaagcggttgcgtttttgtgaagcatcctggagtagtagttcaaccattttcatcatcatcaacatggaaatgccaacaaggtttcagaagcaaccctgcattattgtctctaattagcagccaaccgtgtcggaagaagattgtacgcagtagctctacatcacctggagatcaaagtccttctgtagagtattcaaactcctggagaggctggatgatagggatggtattctcagtaattatacctttttggaggcacaaatgggggcctttgctacaattgaagaaggaggtggacatggttgtaaacaatgttgaagcagtcgtggaggtggtagaaaaggtggcagaaaaagtggaggaagtggcagatgaaataggtgatcatcttccagctgatggaaagtttagggctgcttctgaagtggttgaaagtatagccagagaagtagccaaagatgcacaccttgcagaccagctaattgagaaggcggaagcactagaagatcaggtggaagacttttttgagtcagctatggataatgtaggaaatgcgaccaaagatgttagcgatgaatcaaatgtacaagtagctacagaaaagaaaagccagtga
>Malsi_15g028690
ATGGCAACCATCAATATCTTCCAGAACCCTTACATGCCTATCCTCCACAAGTCCCAACTCCTCCATACCAGTTTTGCATATCAAAGATCATCATCCACCAAAATCCCATGTGATCATCAATCGATCAGAAGAAATCATCAGAAACTAGTCACCTTGGTGACACgTGCATCAGATAAATCTCAACCAGATGCTCAACTTTCTGCTGATGATTCTCCATTATCTTCTTGGAAAACCTGGATTGTGGGATTAATGTTGACAATCATAATACCTTCTTTGAGACACAAATGGGGACCCTTGCTGGCCCTCAAAAGCAAGGTAGACACGGCAGTAGACACAGTGGAATCTGTGACGGAGGTGGTGGAAGAGTTAGCTGAGCAAGTAGAGAAGGTGGCTGAGCAAGTAGAAGACAAGCTTCCTGAGGATGCCAAGCTTAGAGACGCAATGGAGTCCATTGAACATCTTGCTGAGGAAGCAGTCAAGAAAGCTGAGCTAGCCAAGGATGTCATTCATAAGGTGGAGGAAGTGGAGGAAGAGGTTGAGAAGGCACTACTCACTGGGTCAGATACTACTGATCCTGCCAAGGGGGAGAAGGGCCAAAAGAGTACT
>Malsi_15g033820
ATGGCCATGTCGATCGGATACTCAATAAGTTCTCCTTGCAGTTCTAGACGTTTGCAGGCTTCAGTTTTTAGACCTAGTTGTCTGAGTACTAATCACGGGGACAGATGTCGGTATCTCGGAAATCGGAGCTTCTTGCAGACCCTCGTGAAGATCCAAAATGGTAGCCAGAAAAAGATGGACGTGGTTGTCAATGGTGTGGAACCAGGAGCTCCTCTTCCTTCTGGTCCTTCCGGTAATAATTGGAAACTATGGCTTGTGGGGATGCTTTTCTCAGTAGTTATACCCTTTTGGAAAAACAAATGGTGGCCATTGCTAAAATTCAAAGAGACATTTTCAACGGCGCTGGATACAGTGGAAGATGTGGCAGAAATGGTAGAGAAGGTGGCCGGGGAAGTGGAGAAGGTGGCCGATGACATTGCCGATCATCTTCCAGAAGGAAAACTTCAAAGGGCAGCAAGGATTGTTGAGAGTGTGGCAAGAGAAGCAGCCAAGGATGCTGCGCTAGCAGATGATCTCATTGAGCAGGTTGAGCGTGTCGAAAAGGAAGTGGACTCTGTCATTGAGCTAGCCAATCAGAAAATCAAAGAAGAAGATGATACAGAAAATCAGGCAGCAAAAATCAAAGACGCGACGGAGATTAAAACTAAGATAGCAGAGATCAAAGAAGTGAATGCTGTTAAAAACGAGACAATAAAAAGC
>Malsy_05g006100
ATGCCTAGGAATGAGTTCTGGGGTTTCAACAAATTGAGAAGCATTCTTGAACTACTTCGTCGCAATAGATCTTTGACTGGCAATGCATCGCCTGGACCGTTCCCAGCTACAGCAGTTTCTAAGGTTGACCAGGGTTATTCGATACAGCAAGGTTTACGGTATTTAAGTGTCAACAGCAAACCATGGACAAAACTCGATACAAAAATGGTAAACAGTGGAAAGGAAAAGGCTCAACAATTACAACCAGCAGCAACTCCTACTAGGCTCGGCATCGGTCAAAGGGTAAAATGGATTTTGGGATCTATATTGGCACTAATCCTTCCTCTTTGGACTCAGAATTGGGGAAAACTCAAAAGGATTGAACGAGAGGCAGAAATGGTTGTGGAAGAGGTAGAGAAAGTAGCCGAGGTTGTGGAAAGGGTGGCAACTGTGGCGGAGAAGGTGTCCGAGGACGTTGCCGACGAACTCCCTGATAATACCAAACTAAAGGAAAAGGTTTTACTGGCAGAACATGTTTTCGAAGTGGCTGCTAAAGATGCTAAACAAGCTGAAGATTTCATTCACAAGGTGGAAACGTTGAAACATGATCTGGAAGACTTGGAGACAATAGCAGAATCCATTGTTGATAATAATAACCACAAGATTGGGAAA
>Malsy_08g017090
ATGTATTTTGAGGCCATAGCCATGTCGATCAGAAGCTCAATAAGTTCTCCTTGCAGTTCTAGACATTTGAAGGCTTCAGTTTTAAGACCTAGTTGTCTGAGTACTAATCATCGGGACGGATGTCGTTTTCTCGGAAATCGGAGCTTCTTGCAGCCCCTTATCCTGAAGGTCGAAAGTGGTAGCCAGAAAAAGATGGCCGTGGTTGTCAATAGTGTTGAACCAGGAACTCCTCTTCCTTCTGATCCTTCCGGTACTAATTGGAAACTATGGCTTGTGGGGATGCTTTTCTCAATAGCTATACCCTTTTGGAAGAACAAATGGTGGCCATTGCAAAATATCAAAGAGAGATTTTCGACGGCGCTGGACAAAGTGGAAGATGTGGCAGAAATAGTAGAGAAGGTTGCTGGGGAAGTGGAGAAGGTGGCTGACGACATTGCCGATCATCTTCCGGAAGGGAAACTTCAAAGGGCAGCAAGGATTGTTGAAAGCGTGGCAAGAGAAGCAGGCAAGGATGCTGCGCTAGCAGATGATCTCATTGACAAGGTTGACGAAGTCGAAAAGGAGGTGGATTCTATCATTCAGCAAGCCAATAAGAAAATCGAAGAAGAAAATGATACCGAAGATGAGACGGCAAAAATTAAAGATGCGACTGATATTAAAACAAAGATAGCGGAGATCAAAGCAACGAATGTTGTTAAAAAAGAGACAATAAAAACTGATGCAGTAGATGACTCAAAG
>Malsy_15g027190
ATGTCGACATTCACATCAACTGATCTTTGCAAGTGGCCTCCTGGATTGTTCCGGCATGTTTCATCATCGACGTTAAAATGCCAGCAAGGTTTCAGAACCAACCATGCATTGTTGCCTCTCACAATTGGTCAAAGGAGTAGTCTCAGCAATCAACCATGTAGGAAGAACAAGATTGTATGCAATAGTTTTCCATTACCTGGAGTTCCAGGTCCTTCCCACTCTTGGAAAGGATGGTTGATAGGGATTGTACTATCAGTAATATTACCCTTCTCGAGGAGCAAATGGGGGCCCTTGCTAGCATTGAAAAAGGAGGTGGACATGATTGTAGACACAGTTGAAGCAGTGGTGGAGGTGGTAGAACAGGTAGCAGAGAAAGTGGAGGAAGTGGCAGATGATATAGGTGATAGTCTTCCTGAGGGAAAGCTTAAAACTGCACTTGAATTAGTTGAAAATATAGCCAAAGAAGCAGCCAAAGACGCTCACCTTGCTGATGAGCTGATTGAGAAGGCGGAAGCACTGGAAGACCGGGTGGAAGACTTTTTTGAGTCAGCCTTGGATAAAGCAGATGTTATCAAAGATGTTGGTGATGAATCAAATGTACAAGTAGCTACAGAAAAGAAAACCCATGCACAAACATCTATGTTCAAGCTTTCTGGTAGGCGGAGGAATCACCAGACAGGAGTCGGTCCAGGTGACATGGACAGAGAAGATAATCTCAATGAAGCTAATGGAACAAAAGCATATGCAAAGTCACTTCTGAATTATGAAACAGGTATTGACTTGAATTCTGTTATAGACTGTGAAAGCAATGAAACGGTAGATTTGGAAAAAACTGATGTCCGGAAACAACTAGTTCCAGTATTAGGCATGGAGTTTGAGACAGAAGAAGATGCCTTTGAATTTTACAATGCATATGCTTATACCGTTGGCTTTAGTGTTCGAAAAAGTAAAGCTCATAAAAATGAGGATGACAAGTTGATGGACAGACTTTTTGTTTGCTCTTCGGAAGGGCATCGTCAAAAAAAAAAAAAGTGTGATCCCAATGTTGAATCTCATCGCGCTGAAACAAGATTTGGATGTCGAGCAAGGATGCAAATCAGTTGTGGTCGATCGGCAAAGAACTATAAGCTATGTCGATTGCATATTCAATTAGCAACACGAGCAGCAGAGTCGCCGGAAGCATATGAAATTGCTATATCAAGACTGAACAAGACGTTGGGAGAGGTTGATGCATGTTTGAAGGAGAAAGCAACTCAACAACCAACTCAAGTGAGTGCATCTGAGCTCAGTGAGACTATATGCATTGATGATAATGTCATTCAAGTTAGAGGAATCAAAACTAAGGAAAAAGTTGCTGGAAATTCTAAGAGGCCAAGAAATGCTCTAGAAAAGGCCACAAAAAAGAAAAAGCCTCGAAATAAGGAACTAAAATATTCAACGGTGGACTCCGTTGCCGATTCTATACAAACAGCTCTACCTCATACTCCTATATTGCAGTCGGTTGGTCAACCCAATCTAATGCCTGGACATATGCATTTTGGAGAGCCATTTGATTTTTCACAGCAGCACTGGCAGATTAACATACACTTGGACCGATTCCTGTCTGGTGATTCCTCTGCCTACCGGCAAGAACCCACGCGCCATCATCAAGTTCTACTAGAAAGCTTGAACAGAGATGTTTGTGCATTGAACAGTCGCGTAAAAGAAGGAGAAGAACGAATGTCAATAATCACAACATCAATTGATCTAAGTCGGTCGGCAAGCGGTTGCGTTTTTGTGAAGCATCCTGGAGTAGTAGTTCAACCATTTTCATCATCATCAACATGGAAATGCCAACAAGGTTTCAGAAGCAACCCTGCATTATTGTCTCTAATTAGCAGCCAACCATGTCGGAAGAAGATTGTACGCAGTAGCTCTACATCACCTGGAGATCAAAGTCCTTCTGTAGAGTATTCAAACTCCTGGAGAGGCTGGATGATAGGGATGGTATTCTCAGTAATTATACCTTTTTGGAGGCACAAATGGGGGCCTTTGCTACAATTGAAGAAGGAGGTGGACATGGTTGTAAACAATGTTGAAGCAGTCGTGGAGGTGGTAGAAAAGGTGGCAGAAAAAGTGGAGGAAGTGGCAGATGAAATAGGTGATCATCTTCCAGCTGATGGAAAGTTTAGGGCTGCTTCTGAAGTAGTTGAAAGTATAGCCAGAGAAGTAGCCAAAGATGCACACCTTGCAGACCAGCTAATTGAGAAGGCGGAAGCACTAGAAGATAAGGTGGAAGACTTTTTTGAGTCAGCTATGGATAATGTAGGAAATGCGACCAAAGATGTTAGCGATGAATCAAATGTACAAGTAGCTACAGAAAAGAAAAGCCAG
>Malsy_15g027200
ATGGCAACCATCAATATCTTCCAGAACCCTTACATGCCTATCCTCCACAAGTCCCAACTCCTCCATACCAGTTTTGCATATCAAAGATCATCATCCACCAAAATCCCATGTGATCATCAATCGATCAGAAGAAATCATCAGAAACTAGTCACCTTGGTGACTCATGCATCAGATAAATCTCAACCAGATGCTCAACTTTCTGCTGATGATTCTCCATTATCTTCTTGGAAAACCTGGATTGTGGGATTAATGTTGACAATCATTATACCTTCTTTGAGACACAAATGGGGACCCTTGCTGGCCCTCAAAAGCAAGGTAGACACGGCAGTAGACACAGTGGAATCTGTGACGGAGGTGGTGGAAGAGTTAGCAGAGCAAGTAGAGAAGGTGGCTGAGCAAGTAGAAGACAAGCTTCCTGAGGATGCCAAGCTTAGAGACGCAATGGAGTCCATTGAACATCTTGCTGAGGAAGCAGTCAAGAAAGCTGAGCTAGCCAAGGATGTCATTCATAAGGTGGAGGAAGTGGAGGACGAGGTTGAGAAGGCACTACTCACTGGGTCAGATACTACTGATCCTGCCAAGGGGGAGAAGGGCCAAAAGAGTACT
>Malsy_15g033070
ATGGCCATGTCGATCGGATGCTCAATAAGTTCTCCTTGCAGTTCTAGACGTTTGCAGGCTTCAGTTTTTAGACCTAGTTGTCTGAGTACTAATCACGGGGACAGATGTCGGTATCTCGGAAATCGGAACTTCTTGCAGACCCTCGTGAAGATCCAAAATGGTAGCCAGAAAAAGATGGACGTGGTTGTCAATGGTGTGGAACCAGGAGCTCCTCTTCCTTCTGGTCCTTCCGAGACATTTTCAACGGCGCTGGATACAGTGGAAGATGTGGCAGAAATGGTAGAGAAGGTGGCCGGGGAAGTGGAGAAGGTGGCCGATGACATTGCCGATCATCTTCCAGAAGGAAAACTTCAAAGGGCAGCAAGGATTGTTGAGAGTGTGGCAAGAGAAGCAGCCAAGGATGCTGCGCTAGCAGATGATCTCATTGAGCAGGTTGAGGGTGTCGAAAAGGAAGTGGACTCTGTCATTGAGCAAGCCAATCAGAAAATCAAAGAAGAAGATGATACAGAAAATCAGGCAGCAAAAATCAAAGACGCGACGGAGATTAAAACTAAGATAGCAGAGATCAAAGAAGTGAATGCTGTTAAAAACGAGACAATAAAAAGC
>Maldo_GDDH_05G1054900
ATGCCTAGGAATGAGTTCTGGGGTTTCAACAAATTGAGAAGCATTCTTGAACTACTTCGTCGCAATAGATCTTTGACTGGCAATGCATCGCCTGGACCGTTCCCAGCTACAGCAGTTTCTAAGGTTGACCAGGGTTATTCGATACAGCAAGGTTTACGGTATTTAAGTGTCAACAGCAAACCATGGACAAAACTCGATACAAAAATGGTAAACAGTGGAAAGGAAAAGGCTCAACAATTACAACCAGCAGCAACTCCTACTAGGCTCGGCATCGGTCAAAGGGTAAAATGGATTTTGGGATCTATATTGGCACTAATCCTTCCTCTTTGGACTCAGAATTGGGGAAAACTCAAAAGGATTGAACGAGAGGCAGAAATGGTTGTGGAAGAGGTAGAGAAAGTAGCCGAGGTTGTGGAAAGGGTGGCAACTGTGGCGGAGAAGGTGTCCGAGGACGTTGCCGACGAACTCCCTGATAATACCAAACTAAAGGAAAAGGTTTTACTGGCAGAACATGTTTTCGAAGTGGCTGCTAAAGATGCTAAACAAGCTGAAGATTTCATTCACAAGGTGGAAACGTTGAAACATGATCTGGAAGACTTGGAGACAATAGCAGAATCCATTGTTGATAATAATAACCATAAGATTGGGAAA
>Maldo_GDDH_08G1189800
ATGTCGATCAGAAGCTCAATAAGTTCTCCTTGCAGTTCTAGACATTTGAAGGCTTCAGTTTTAAGACCTAGTTGTCTGAGTACTAATCATCGGGACGGATGTCGTTTTCTCGGAAATCGGAGCTTCTTGCAGCCCCTTATCCTGAAGGTCGAAAGTGGTAGCCAGAAAAAGATGGCCGTGGTTGTCAATAGTGTTGAACCAGGAACTCCTCTTCCTTCTGATCCTTCCGGTACTAATTGGAAACTATGGCTTGTGGGGATGCTTTTCTCAATAGCTATACCCTTTTGGAAGAACAAATGGTGGCCATTGCAAAATATCAAAGAGAGATTTTCGACGGCGCTGGACAAAGTGGAAGATGTGGCAGAAATGGTAGAGAAGGTTGCTGGGGAAGTGGAGAAGGTGGCTGACGACATTGCCGATCATCTTCCGGAAGGGAAACTTCAAAGGGCAGCAAGGATTGTTGAAAGCGTGGCAAGAGAAGCAGGCAAGGATGCTGCGCTAGCAGATGATCTCATTGACAAGGTTGACGAAGTCGAAAAGGAGGTGGATTCTATCATTCAGCAAGCCAATAAGAAAATCGAAGAAGAAAATGATACCGAAGATGAGACGGCAAAAATTAAAGATGCGACTGATATTAAAACAAAGATAGCGGAGATCAAAGCAACGAATGTTGTTAAAAAAGAGACAATAAAAACTGATGCAGTAGATGACTCAAAG
>Maldo_GDDH_15G1317500
ATGTCGACATTCACATCAACTGATCTTTGCAAGTGGCCTCCTGGATTGTTCCGGCATGTTTCATCATCGACGTTGAAATGCCAGCAAGGTTTCAGAACCAACCATGCATTGTTGCCTCTCACAATTGGTCAAAGGAGTAGTCTCAGCAATCAACCATGTAGGAAGAACAAGATTGTATGCAATAGTTTTCCATTACCTGGAGTTCCAGGTCCTTCCCACTCTTGGAAAGGATGGTTGATAGGGATTGTACTATCAGTAATATTACCCTTCTCGAGGAGCAAATGGGGGCCCTTGCTAGCATTGAAAAAGGAGGTGGACATGATTGTAGACACAGTTGAAGCAGTGGTGGAGGTGGTAGAACAGGTAGCAGAGAAAGTGGAGGAAGTGGCAGATGATATAGGTGATAGTCTTCCTGAGGGAAAGCTTAAGACTGCACTTGAATTAGTTGAAAATATAGCCAAAGAAGCAGCCAAAGACGCTCACCTTGCTGATGAGCTGATTGAGAAGGCGGAAGCACTGGAAGACCGGGTGGAAGACTTTTTTGAGTCAGCCTTGGATAAAGCAGGAGATGTTATCAAAGATGTTGGTGATGAATCAAATGTACAAGTAGCTACAGAAAAGAAAACCCAG
>Maldo_GDDH_15G1317700
ATGTCAATAATCACAACATCAATTGATCTAAGTCGGTCGGCAAGCGGTTGCGTTTTTGTGAAGCATCCTGGAGTAGTAGTTCAACCATTTTCATCATCATCAACATGGAAATGCCAACAAGGTTTCAGAAGCAACCCTGCATTATTGTCTCTAATTAGCAGCCAACCATGTCGGAAGAAGATTGTACGCAGTAGCTCTACATCACCTGGAGATCAAAGTCCTTCTGTAGAGTATTCAAACTCCTGGAGAGGCTGGATGATAGGGATGGTATTCTCAGTAATTATACCTTTTTGGAGGCACAAATGGGGGCCTTTGCTACAATTGAAGAAGGAGGTGGACATGGTTGTAAACAATGTTGAAGCAGTCGTGGAGGTGGTAGAAAAGGTGGCAGAAAAAGTGGAGGAAGTGGCAGATGAAATAGGTGATCATCTTCCAGCTGATGGAAAGTTTAGGGCTGCTTCTGAAGTAGTTGAAAGTATAGCCAGAGAAGTAGCCAAAGATGCACACCTTGCAGACCAGCTAATTGAGAAGGCGGAAGCACTAGAAGATCAGGTGGAAGACTTTTTTGAGTCAGCTATGGATAATGTAGGAAATGCGACCAAAGATGTTAGCGATGAATCAAATGTACAAGTAGCTACAGAAAAGAAAAGCCAG
>Maldo_GDDH_15G1317800
ATGGCAACCATCAATATCTTCCAGAACCCTTACATGCCTATCCTCCACAAGTCCCAACTCCTCCATACCAGTTTTGCATATCAAAGATCATCATCCACCAAAATCCCATGTGATCATCAATCGATCAGAAGAAATCATCAGAAACTAGTCACCTTGGTGACTCATGCATCAGATAAATCTCAACCAGATGCTCAACTTTCTGCTGATGATTCTCCATTATCTTCTTGGAAAACCTGGATTGTGGGATTAATGTTGACAATCATTATACCTTCTTTGAGACACAAATGGGGACCCTTGCTGGCCCTCAAAAGCAAGGTAGACACGGCAGTAGACACAGTGGAATCTGTGACGGAGGTGGTGGAAGAGTTAGCTGAGCAAGTAGAGAAGGTGGCTGAGCAAGTAGAAGACAAGCTTCCTGAGGATGCCAAGCTTAGAGACGCAATGGAGTCCATTGAACATCTTGCTGAGGAAGCAGTCAAGAAAGCTGAGCTAGCCAAGGATGTCATTCATAAGGTGGAGGAAGTGGAGGACGAGGTTGAGAAGGCACTACTCACTGGGTCAGATACTACTGATCCTGCCAAGGGGGAGAAGGGCCAAAAGAGTACT
>Maldo_GDDH_15G1377600
ATGGCCATGTCGATCGGATGCTCAATAAGTTCTCCTTGCAGTTCTAGACGTTTGCAGGCTTCAGTTTTTAGACCTAGTTGTCTGAGTACTAATCACGGGGACAGATGTCGGTATCTCGGAAATCGGAACTTCTTGCAGACCCTCGTGAAGATCCAAAATGGTAGCCAGAAAAAGATGGACGTGGTTGTCAATGGTGTGGAACCAGGAGCTCCTCTTCCTTCTGGTCCTTCCGGTAATAATTGGAAACTATGGCTTGTGGGGATGCTTTTCTCAGTAGTTATACCCTTTTGGAAAAACAAATGGTGGCCATTGCTAAAATTCAAAGAGACATTTTCAACGGCGCTGGATACAGTGGAAGATGTGGCAGAAATGGTAGAGAAGGTGGCCGGGGAAGTGGAGAAGGTGGCCGATGACATTGCCGATCATCTTCCAGAAGGAAAACTTCAAAGGGCAGCAAGGATTGTTGAGAGTGTGGCAAGAGAAGCAGCCAAGGATGCTGCGCTAGCAGATGATCTCATTGAGCAGGTTGAGGGTGTCGAAAAGGAAGTGGACTCTGTCATTGAGCAAGCCAATCAGAAAATCAAAGAAGAAGATGATACAGAAAATCAGGCAGCAAAAATCAAAGACGCGACGGAGATTAAAGCTAAGATAGCAGAGATCAAAGAAGTGAATGCTGTTAAAAACGAGACAATAAAAAGC
>Maldo_Gala_05g005860
ATGCCTAGGAATGAGTTCTGGGGTTTCAACAAATTGAGAAGCATTCTTGAACTACTTCGTCGCAATAGATCTTTGACTGGCAATGCATCGCCTGGACCGTTCCCAGCTACAGCAGTTTCTAAGGTTGACCAGGGTTATTCGATACAGCAAGGTTTACGGTATTTAAGTGTCAACAGCAAACCATGGACAAAACTCGATACAAAAATGGTAAACAGTGGAAAGGAAAAGGCTCAACAATTACAACCAGCAGCAACTCCTACTAGGCTCGGCATCGGTCAAAGGGTAAAATGGATTTTGGGATCTATATTGGCACTAATCCTTCCTCTTTGGACTCAGAATTGGGGAAAACTCAAAAGGATTGAACGAGAGGCAGAAATGGTTGTGGAAGAGGTAGAGAAAGTAGCCGAGGTTGTGGAAAGGGTGGCAACTGTGGCGGAGAAGGTGTCCGAGGACGTTGCCGACGAACTCCCTGATAATACCAAACTAAAGGAAAAGGTTTTACTGGCAGAACATGTTTTCGAAGTGGCTGCTAAAGATGCTAAACAAGCTGAAGATTTCATTCACAAGGTGGAAACGTTGAAACATGATCTGGAAGACTTGGAGACAATAGCAGAATCCATTGTTGATAATAATAACCATAAGATTGGGAAA
>Maldo_Gala_08g016870
ATGTATTTTGAGGCCATAGCCATGTCGATCAGAAGCTCAATAAGTTCTCCTTGCAGTTCTAGACATTTGAAGGCTTCAGTTTTAAGACCTAGTTGTCTGAGTACTAATCATCGGGACGGATGTCGTTTTCTCGGAAATCGGAGCTTCTTGCAGCCCCTTATCCTGAAGGTCGAAAGTGGTAGCCAGAAAAAGATGGCCGTGGTTGTCAATAGTGTTGAACCAGGAACTCCTCTTCCTTCTGATCCTTCCGGTACTAATTGGAAACTATGGCTTGTGGGGATGCTTTTCTCAATAGCTATACCCTTTTGGAAGAACAAATGGTGGCCATTGCAAAATATCAAAGAGAGATTTTCGACGGCGCTGGACAAAGTGGAAGATGTGGCAGAAATAGTAGAGAAGGTTGCTGGGGAAGTGGAGAAGGTGGCTGACGACATTGCCGATCATCTTCCGGAAGGGAAACTTCAAAGGGCAGCAAGGATTGTTGAAAGCGTGGCAAGAGAAGCAGGCAAGGATGCTGCGCTAGCAGATGATCTCATTGACAAGGTTGACGAAGTCGAAAAGGAGGTGGATTCTATCATTCAGCAAGCCAATAAGAAAATCGAAGAAGAAAATGATACCGAAGATGAGACGGCAAAAATTAAAGATGCGACTGATATTAAAACAAAGATAGCGGAGATCAAAGCAACGAATGTTGTTAAAAAAGAGACAATAAAAACTGATGCAGTAGATGACTCAAAG
>Maldo_Gala_15g028530
ATGTCAATAATCACAACATCAATTGATCTAAGTCGGTCGGCAAGCGGTTGCGTTTTTGTGAAGCATCCTGGAGTAGTAGTTCAACCATTTTCATCATCATCAACATGGAAATGCCAACAAGGTTTCAGAAGCAACCCTGCATTATTGTCTCTAATTAGCAGCCAACCATGTCGGAAGAAGATTGTACGCAGTAGCTCTACATCACCTGGAGATCAAAGTCCTTCTGTAGAGTATTCAAACTCCTGGAGAGGCTGGATGATAGGGATGGTATTCTCAGTAATTATACCTTTTTGGAGGCACAAATGGGGGCCTTTGCTACAATTGAAGAAGGAGGTGGACATGGTTGTAAACAATGTTGAAGCAGTCGTGGAGGTGGTAGAAAAGGTGGCAGAAAAAGTGGAGGAAGTGGCAGATGAAATAGGTGATCATCTTCCAGCTGATGGAAAGTTTAGGGCTGCTTCTGAAGTAGTTGAAAGTATAGCCAGAGAAGTTGCCAAAGATGCACACCTTGCAGACCAGCTAATTGAGAAGCTATGGATAATG
>Maldo_Gala_15g028540
ATGGCAACCATCAATATCTTCCAGAACCCTTACATGCCTATCCTCCACAAGTCCCAACTCCTCCATACCAGTTTTGCATATCAAAGATCATCATCCACCAAAATCCCATGTGATCATCAATCGATCAGAAGAAATCATCAGAAACTAGTCACCTTGGTGACTCATGCATCAGATAAATCTCAACCAGATGCTCAACTTTCTGCTGATGATTCTCCATTATCTTCTTGGAAAACCTGGATTGTGGGATTAATGTTGACAATCATTATACCTTCTTTGAGACACAAATGGGGACCCTTGCTGGCCCTCAAAAGCAAGGTAGACACGGCAGTAGACACAGTGGAATCTGTGACGGAGGTGGTGGAAGAGTTAGCTGAGCAAGTAGAGAAGGTGGCTGAGCAAGTAGAAGACAAGCTTCCTGAGGATGCCAAGCTTAGAGACGCAATGGAGTGGAGGAAGTGGAGGACGAGGTTGAGAAGGCACTACTCACTGGGTCAGATACTACTGATCCTGCCAAGGGGGAGAAGGGCCAAAAGAAAAATATTGAACTTC
>Maldo_Gala_15g033910
ATGGCCATGTCGATCGGATACTCAATAAGTTCTCCTTGCAGTTCTAGACGTTTGCAGGCTTCAGTTTTTAGACCTAGTTGTCTGAGTACTAATCACGGGGACAGATGTCGGTATCTCGGAAATCGGAGCTTCTTGCAGACCCTCGTGAAGATCCAAAATGGTAGCCAGAAAAAGATGGACGTGGTTGTCAATGGTGTGGAACCAGGAGCTCCTCTTCCTTCTGGTCCTTCCGGTAATAATTGGAAACTATGGCTTGTGGGGATGCTTTTCTCAGTAGTTATACCCTTTTGGAAAAACAAATGGTGGCCATTGCTAAAATTCAAAGAGACATTTTCAACGGCGCTGGATACAGTGGAAGATGTGGCAGAAATGGTAGAGAAGGTGGCCGGGGAAGTGGAGAAGGTGGCCGATGACATTGCCGATCATCTTCCAGAAGGAAAACTTCAAAGGGCAGCAAGGATTGTTGAGAGTGTGGCAAGAGAAGCAGCCAAGGATGCTGCGCTAGCAGATGATCTCATTGAGCAGGTTGAGGGTGTCGAAAAGGAAGTGGACTCTGTCATTGAGCAAGCCAATCAGAAAATCAAAGAAGAAGATGATACAGAAAATCAGGCAGCAAAAATCAAAGACGCGACGGAGATTAAAACTAAGATAGCAGAGATCAAAGAAGCAGGTGGTGAGAGCAAGCCAGGTCAACTGCCCGCCCAACAATTGATGGGCCTGAGCCTGCTGGCGATGGATGATGTTATGGGTGACATCAGCCTGCGTAAACAA
>Maldo_Gala_scaffold283g000020
ATGGTAGAGGAGGTGGCTGAGATAATGGAGGAGGCAGCTGACGACATTGCTGATCATCTTCCAGAAGGGAAACTTCGAAGGGCAGCAAGGTTTGTTGAGAGTGTGGCAAGAGAAGGAGCCAAGGATGCTGTGCTAGCAGAAGATGTCATTATGAAGGCTGAGGAATTCGAAAAGGAGATGGATTCTATCATTGAACAAGGCAATCAGAAAATCGAAGTAGAAAATGATACCGAAAATCATGCAGCAAAAGCGACTGAGATTAAAACAAAGATAGGAGAGATCAAACAAATGAATGCTGTTAAAAATGAGAAAATAAAAAGC
>Pyrco_DAP_Chr15v0.1_39103.1
ATGTCGACATTCACATCAACTGATCTTTGCAAGCGGCATAGTCGCCTTTTCGTAAAGCCTCCTGGATTGTTCCGGCATGTTTCATCATCGACGTTGAAATGCCAGCAAGGTTTCAGAACCAACCATGCATTGTTGCCTCTCACAATTGGCCAAAGGAGTAGTCTCAGCAATCAACCATGTAGGAAGAACAAGATTGTATGCAATAGTTTTCCATTACCAGGAGTTCCAGGTCCTTCCCACTCTTGGAAAGGATGGTTGATAGGGATTGTACTATCAGTAATATTACCCTTCTCGAGGAGCAAATGGGGGCCCTTGCTAGCATTGAAAAAGGAGGTGGACATGATTGTAGACACAGTTGAAGCAGTGGTGGAGGTGGTAGAACAGGTAGCCGAGAAAGTGGAGGAAGTGGCAGATGATATAGGTGATAGTCTTCCTGAGGGAAAGCTTAAGACTGCACTTGAATTAGTTGAAAATGTAGCCAAAGAAGCAGCCAAAGATGCTCACCTTGCTGACGAGCTGATTGAGAAGGCGGAAGCACTGGAAGACCGGGTGGAAGACTTTTTTGAGTCAGCCTTGGATAAAGCAGGAGATGTTATCAAAGATGTTGGTGATGAATCAGATGTACAAGTAGCTACAGAAAAGAAAACCCAG
>Pyrco_DAP_Chr15v0.1_39104.1
ATGTCAATAATCACAACATCAATTGATCTAAGTCGATCGGCCGGCGGTTGCGTTTTTGTGAAGCGTCCTGGAGTAGTAGTTCAACCATTTTCATCATCATCAACATGGAAATGCCAACAAGGTATCAGAAGCAACCCTACATTATTGTCTCTAATTAGCAGCCAACCATGTCGGAATAAGATTGTATGCAGTAGCTCTACATCACCTGGAGATCAAAGTCCTTCTGTAGAGCATTCAAACTCTTGGAGAGGCTGGATGATAGGGATGGTATTCTCAGTAATTATACCTTTTTGGAGGCACAAATGGGGGCCTTTGCTACAATTGAAGAAGGAGGTGGACATGGTTGTAAACAATGTTGAAGCAGTGGTGGAGGTGGTAGAAAAGGTGGCAGAAAAAGTGGAGGAAGTGGCAGATGAAATAGGTGATCATCTTCCAGCAGATGGAAAGTTTAGGGCTGCTTCTGAAGTAGTTGAAAGAATAGCCAGAGAAGTAGCCAAAGATGCACACCTTGCAGACCAGCTAATTGAGAAGGCGGAAGCACTAGAAGATCAGGTGGAAGACTTTTTTGAGTCAGCTATGGATAATGTAGGAAATGCGACCAAAGATGTTAGCGATGAATCAAATGTACAAGTAGCTACGGAAAAGAAAATCCAG
>Pyrco_DAP_Chr15v0.1_39105.1
ATGGCAACCATCAATATCTTCCAGTACCCTTACATGCCTATCCTCCACAAGTCCCAACTCCTCCATACCAGTTTTGCATATCAAAGATCATCATTCACCAAAATCCCATGTGATCATCAATCGATCAGAAGAAATCATCAGAAACTAGTCACCTTGGTGACTCATGCATCAGATAAATCTCAACCAGATGCTCAACTTTCTGCTGATGATTCTCCATTATCTTCTTGGAAAAACTGGATTGTGGGATTAATGTTGACAATCATAATACCTTCTTTGAGACACAAATGGGGACCCTTGCTGGCTCTTAAAAGCAAGGTGGACATGGCAGTAGACACAGTGGAATCTGTGACGGAGGTGGTGGAAGAGTTAGCTGAGGAAGTACAGAAGGTGGCTGAGCAAGTAGAAGACAAGCTTCCTGAGGATGCCAAGCTTAGAGACGCAATGGAGTCCGTTGAACATCTTGCTGAGGAGGCAGTCAAGAAAGCTGAGCTAGCCAAGGACGTCATTCATAAGGTGGAGGAAGTGGAGGAAGAGGTTGAGAAGGCACTACTTACTGGGTCAGATACTACTGATCCTGCCAAGGGGGAGAAGGGCCAAAACAGTACT
>Pyrco_DAP_Chr15v0.1_39735.1
ATGTCGGTATCTTGGAAATCGGAGCTTCTTGCAGACCCTCGTGAAGATCCAAAATGGGACGTGGTTGTCAATGGTGTGGAACCAGGAGCTCCTCTTCCTTCTGGTCCTACCGGTACTAATTGGAAACTATGGCTTGTGGGGATGCTTTTCTCAGTAGTTATACCCTTTTGGAAGAACAAATGGTCGCCATTGCTAAAATTCAAAGAGACATTTTCAACGGCGCTGGATACGGTGGAAGATGTGGCAGAAATGGTAGAGAAGGTGGCCGGGGAAGTGGAGAAGGTAGCCGATGACATTGCCGATCATCTTCCAGAAGGAAAACTTCAAAGGGCAGCAAGGATTGTTGAGAGTGTGGCAAGAGAAGCAGCCAAGGATGCTGCGCTAGCAGATGATCTCATTGAGCAGGTTGAGGGTGTCGAAAAGGAAGTGGACTCTGTCATTGAGCAAGCCAATCAGAAAATCAAAGAAGAAGATGATACAGAAAATCAAGCAGCAAAAATCAAAGACGCGACGGAGATTAAAACTAAGATAGCAGAGATCAAAGAAATAGTTTCTCTACATGGATGGATTGTCCATCGCTTCATGAATTTTGTTTCAAGGATTAATCTCAAGCTTGACTCATTTGCACAA
>Pyrco_DAP_Chr1v0.1_00347.1
ATGGCAACCATCAATGGCTTCCGATACCCTAACATGTACAAGTCCCAACTCCTCCATACCACGTTTGCATATCAAAGATCATCATTCACCAAAATCCCATGTGATCGTCATCAATTGATCAGAAGAAATCATCATCAGAGACTAGTCACCTTACACAAATGGGGACCCTTGCTGGCCCTTAAAGGCAAGGTGGACATGGTAATAGAAACAGTGAAATCTGTGACAGAGGTGGTGGAAGAGTTAATTGAGGAAGTAGAGAAGGTTGCTGAGCAAGTGACAGACAAGCTTCCTGAGGATGCCAAGCTTAGAGAAGCTATGGAGTCCATTGAACATCTTGCTGACGAGGCAGTCAAGAAAGCTGAGCTAGCCAAGGATGTCATTCATAAGGTAGAGGAAATGGAGAAAGACGTTGAGAAGGCACTAACAACTGGGTCAGAAACTATTGATCCTGGGAAGGGAGAGGAGGGCCAAAAGAGTCCT
>Pyrco_DAP_Chr5v0.1_10806.1
ATGCCTAGGAATGAGTTCTGGGGTTTCAACAAATTGAGAAACATTCTTGAACTACTTCGTCGCAATAGATCTTCGATTGGCAATGCATCGCCTGGACCGTTCCCAGCTACAGCAGTTTCTAAGGTTGACCAGGGTTATTCGATACAGCAAGGCTTACGGTATTTAAGTGTCAACAGCAAACCATGGACAAAACTCGATACAAAAATGGTAAACAGTGGAAAGGAAAAGGCTCAACAATTACAACCAGCAGCAACTCCTACTAGGCTCGGCATCGGTCAAAGGGTAAAATGGATTTTGGGATCCATATTGGCACTAATCCTTCCTTTTTGGATTCAGAATTGGGGAAAACTCAAAAGGATTGAAGGAGAGGCAGAAATGGTTGTGGAAGAGGTAGAGAAAGTAGTCGAGGTTGTAGAAAGGGTGGCAACTGTGGCGGAGAAGGTGTCCGAGGACGTTGCCGACGAACTCCCTGATAATACCAAACTAAAGGAAAAGGTTTTACTGGCAGAACATGTTTTCAAAGTGGCTGCTAAAGATGCTAAACTAGCTGAAGATTTCATTCACAAGGTGGAAACGTTGAAGCATGATCTGGAAGACTTGGAGACAATAGCAGAATCCATTGTTGATAATAATAACCATAAGATTGGGAAA
>Pyrco_DAP_Chr8v0.1_20560.1
ATGGCCATGTCGATCAGAAGCTCAATAAGTTCTCCTTGCAGTTCTAGACATTTGCAGGCATCAGTTTTAGGACCTAGTTGTCTGAGTACTAATCATCGGGACCGATGTCGTTTTCTCGGAAATCGGAGTTTCTTGCAGCCCCTTATCATGAAGGTCGAAAGTGGTAGCCGGAAAAAGATGGCCGTGGTTGTCAATAGTGTTGAACCAGGAGCGCCTCTTCCTTCTGATCCTTCGGGTATTAATTGGAAACTATGGCTTGTGGGGATGCTTTTCTCAGTAGCTATACCCTTTTGGAAGAACAAATGGTGGCCATTGCAAAATATAAAAGAGAGATTTTCAACGGCGCTGGATACAGTGGAAGATGTGGCAGAAATGGTAGAGAAGGTGGCTGGGCAAGTGGAGAAGGTGGCTGACAACATTGCCGATCATCTTCCGGAAGGGAGACTTCAAGAGGCAGCAAGGATTGTTGAAAGCGTGGCAAGAGAAGCAGGCAAGGATGCTGCGCTAGCAGATGATCTCATTGAGAAGGTTGAGGAAGTCGAAAAGGAGGTGGATTCTATCATTGAGCAAGCCAATAAGAAAATCGAAGAAGAAAATGATACCGAAGATCAGACGGCAAAAATTAAAGATGCGACTGAGATTAAAACAAAGATAGCAGAGATCAAAGAAGCGAATGCTGTTAAAAAAGAGACAATAAAAAGC
>Pyrco_DAP_Chr8v0.1_20563.1
ATGGCCAAGTCGATCAGAAGCTCAATAAGTTCTTGCAGTTCTAGACATTTGCAGGCTTCAGTTTTAAGACCTAGTTATCTGAGTGCTAATGACCGGGACCGATGTCGTTTTCTCGGAAATCGGAGCTTCTTGCAGCCCCTTATCATGAAGGTCGAAAGTGGTAGCCGGAAAAAGATGGACGTGGTTGTCAATAGTGTTGAACCAGGAAGTCCTCTTCCTTCTGATCCTTCCGGTACTGATTGGAAACTATTGCTTGTGGGGATGCTTTTCACAGTAGTTATACCCTTTTGGAAGAACAAATGGTGGCCATTGCTAAAATTCAAAGAGAGATTTTCAACGGCGCTGGATACAGTGGAAGATGTGGCAGAAATGGTAGAGAAGGTGGCTGGAGAAGTGGAGAAGGTGGCTGACGACATTGCCGATCATCTTCCGGAAGGGAAACTTCAAAGGGCAGCAAGAATTGTTGAGAGTGTGGCAAGAGAAGCAGGCAAGGATGCTGCGCTAGCAGACGATCTCATCGAGAAGGTTGAGGAAGTCGAAAAGGAGGTGGATTATATCATTGAGCAAGCCAATCAGAAAATCAAAGAAGAAAATGATACCGAAAATCAGACAGCAAAAATCAAAGATGCGAGTGAGATTAAAACCAAGATAGCAGAGATCAAAGAAACGAATGTTGTTAAAAAAGAGACAACAAAAAGC
>Pyrco_DAP_Chr8v0.1_20587.1
ATGGCCATGTCGATCAGAAGCTCAATAAGTTCTCCTTGCAGTTCTAGATATTTGCAGGCATCAGTTTTAGGACCTAGTTGTCTGAGTACTAATCATCTGGACCGATGTCGTTTTCTCGGAAATTGGAGTTTCTTGCAGCCCCTTATCATGAAGGTCGAAAGTGGTAGCCAGAAAAAGATGGCCGTGGTTGTCAATAGTGTTGAACCAGGAGCGCCTCTTCCTTCTGATCCTTCGGGTATTAATTGGAAACTATGGCTTGTGGGGATGCTTTTCTCAGTAGCTATACCCTTTTGGAAGAACAAATGGTGGCCATTGCAAAATATAAAAGAGAGATTTTCAACGGCGCTGGATACAGTGGAAGATGTGGCAGAAATGGTAGAGAAGGTGGCTGGGCAAGTGGAGAAGGTGGCTGACGACATTGCCGATCATCTTCCGGAAGGGAGACTTCAAGAGGCAGCAAGGATTGTTGAAAGCGTGGCAAGAGAAGCAGGCAAGGATGCTGCGCTAGCAGATGATCTCATTGAGAAGGTTGATGAAGTCGAAAAGGAGGTGGATTCTATCATTGAGCAAGCCAATAAGAAAATCGAAGAAGAAAATGATACCGAAGATCAGACGGCAAAAATTAAAGATGCGACTGAGATTAAAACAAAGATAGCAGAGATCAAAGAAACGAATGCTGTTAAAAAAGAGACAATAAAAAGC
>Pyrco_DAP_Chr8v0.1_20590.1
ATGGCCAAGTCGATCAGAAGCTCAATAAGTTCTTGCAGTTCTAGACATTTGCAGGCTTCAGTTTTAAGACCTAGTTATCTGAGTGCTAATGACCGGGACCGATGTCGTTTTCTCGGAAATCGGAGCTTCTTGCAGCCCCTTATCATGAAGGTCGAAAGTGGTAGCCGGAAAAAGATGGACGTGGTTGTCAATAGTGTTGAACCAGGAAGTCCTCTTCCTTCTGATCCTTCCGGTACTGATTGGAAACTATTGCTTGTGGGGATGCTTTTCACAGTAGTTATACCCTTTTGGAAGAACAAATGGTGGCCATTGCTAAAATTCAAAGAGAGATTTTCAACGGCGCTGGATACAGTGGAAGATGTGGCAGAAATGGTAGAGAAGGTGGCTGGAGAAGTGGAGAAGGTGGCTGACGACATTGCCGATCATCTTCCGGAAGGGAAACTTCAAAGGGCAGCAAGAATTGTTGAGAGTGTGGCAAGAGAAGCAGGCAAGGATGCTGCGCTAGCAGACGATCTCATCGAGAAGGTTGAGGAAGTCGAAAAGGAGGTGGATTACATCATTGAGCAAGCCAATCAGAAAATCAAAGAAGCAAATGATACCGAAAATCAGACAGCAAAAATCAAAGATGCGAGTGAGATTAAAACCAAGATAGCAGAGATCAAAGAAACGAATGTTGTTAAAAAAGAGACAACAAAAAGC
>Pyrco_DAP_Chr8v0.1_20592.1
ATGAAAGATACGGCAGAAATGGTAGAGGAGGTGGCTGAGATGGTGGAGGAGGCAGCTGACGATATTGCTGATCATCTTCCAGAAGGGAAACTTCGAAGGGCAGCAAGGTTTGTTGAGAGTATGGCAAGAGAAGCAGCCAAGGATGCTGTGCTAGCAGAAGATGTCATTAAAAAGGCTGAGAAATTCGAAAAGGAGATGGATTCTATCATTAAGCAAGGCAATCAGAAAATCGAAGTAGAAAATGACACCGAAAATCATGCAGCAAAAGCGACTGAGATTAAAACAAAGATAGCAGAGATCAAACAAATGAATGCT
>Pyrco_BP1_013047.1
ATGGTAGAGGAGGTGGCTGAGATGGTGGAGGAGGCAGCTGACGATATTGCTGATCATCTTCCAGAAGGGAAACTTCGAAGGGCAGCAAGGTTTGTTGAGAGTATGGCAAGAGAAGCAGCCAAGGATGCTGTGCTAGCAGAAGATGTCATTAAAAAGGCTGAGAAATTCGAAAAGGAGATGGATTCTATCATTAAGCAAGGCAATCAGAAAATCGAAGTAGAAAATGACACCGAAAATCATGCAGCAAAAGCGACTGAGATTAAAACAAAGATAGCAGAGATCAAACAAATGAATGCTGTTAAAAATGAGAAAATAAAAAGC
>Pyrco_BP1_013049.1
ATGGCCAAGTCGATCAGAAGCTCAATAAGTTCTTGCAGTTCTAGACATTTGCAGGCTTCAGTTTTAAGACCTAGTTATCTGAGTGCTAATGACCGGGACCGATGTCGTTTGCTCGGAAATCGGAGGTTCTTGCAGCCCCTTATCATGAAGGTCGAAAGTGGTAGCCGGAAAAAGATGGACGTGGTTGTCAATAGTGTTGAACCAGGAAGTCCTCTTCCTTCTGATCCTTCCGGTACTGATTGGAAACTATGGCTTGTGGGGATGCTTTTCACAGTGGTTATACCCTTTTGGAAGAACAAATGGTGGCCATTGCTAAAATTCAAAGAGAGATTTTCAACGGCGCTGGATACAGTGGAAGATGTGGCAGAAATGGTAGAGAAGGTGGCTGGAGAAGTGGAGAAGGTGGCTGACGACATTGCCGATCATCTTCCGGAAGGGAAACTTCAAAGGGCAGCAAGAATTGTTGAGAGTGTGGCAAGAGAAGCAGGCACGGATGCTGCGCTAGCAGATGATCTCATCGAGAAGGTTGAGGAAGTCGAAAAGGAGGTGGATTATATCATTGAGCAAGCCAATCAGAAAATCAAAGAAGAAAATGATACCGAAAATCAGACAGCAAAAATCAAAGATGCGAGTGAGATTAAAACCAAGATAGCAGAGATCAAAGAAACGAATGTTGTTAAAAAAGAGACAACAAAAAGC
>Pyrco_BP1_013051.1
ATGGCCATGTCGATCAGAAGCTCAATAAGTTCTCCTTGCAGTTCTAGACATTTGCAGGCATCAGTTTTAGGACCTAGTTGTCTGAGTACTAATCATCGGGACCGATGTCGTTTTCTCGGAAATCGGAGTTTCTTGCAGCCCCTTATCATGAAGGTCGAAAGTGGTAGCCGGAAAAAGATGGCCGTGGTTGTCAATAGTGTTGAACCAGGAGCGCCTCTTCCTTCTGATCCTTCGGGTATTAATTGGAAACTATGGCTTGTGGGGATGCTTTTCTCAGTAGCTATACCCTTTTGGAAGAACAAATGGTGGCCATTGCAAAATATAAAAGAGAGATTTTCAACGGCGCTGGATACAGTGGAAGATGTGGCAGAAATGGTAGAGAAGGTGGCTGGGCAAGTGGAGAAGGTGGCTGACAACATTGCCGATCATCTTCCGGAAGGGAGACTTCAAGAGGCAGCAAGGATTGTTGAAAGCGTGGCAAGAGAAGCAGGCAAGGATGCTGCGCTAGCAGATGATCTCATTGAGAAGGTTGAGGAAGTCGAAAAGGAGGTGGATTCTATCATTGAGCAAGCCAATAAGAAAATCGAAGAAGAAAATGATACCGAAGATCAGACGGCAAAAATTAAAGATGCGACTGAGATTAAAACAAAGATAGCAGAGATCAAAGAAAACGAATGCTGT
>Pyrco_BP1_013304.1
ATGCCTAGGAATGAGTTCTGGGGTTTCAACAAATTGAGAAACATTCTTGAACTACTTCGTCGCAATAGATCTTCGATTGGCAATGCATCGCCTGGACCGTTCCCAGCTACAGCAGTTTCTAAGGTTGACCAGGGTTATTCGATACAGCAAGGCTTACGGGTAAACAGTGGAAAGGAAAAGGCTCAACAATTACAACCAGCAGCAACTCCTACTAGGCTCGGCATCGGTCAAAGGGTAAAATGGATTTTGGGATCCATATTGGCACTAATCCTTCCTTTTTGGATTCAGAATTGGGGAAAACTCAAAAGGATTGAAGGAGAGGCAGAAATGGTTGTGGAAGAGGTAGAGAAAGTAGTCGAGGTTGTAGAAAGGGTGGCAACTGTGGCGGAGAAGGTGTCCGAGGACGTTGCCGACGAACTCCCTGATAATACCAAACTAAAGGAAAAGGTTTTACTGGCAGAACATGTTTTCAAAGTGGCTGCTAAAGATGCTAAACTAGCTGAAGATTTCATTCACAAGGTGGAAACGTTGAAGCATGATCTGGAAGACTTGGAGACAATAGCAGAATCCATTGTTGATAATAATAACCATAAGATTGGGAAA
>Pyrco_BP1_016022.1
ATGACACCCCCATTATGTACAGAGACATTTTCAACGGCGCTGGATACAGTGGAAGATGTGGCAGAAATGGTAGAGAAGGTGGCCGGGGAAGTGGAGAAGGTGGCCGATGACATTGCCGATCATCTTCCAGAAGGAAAACTTCAAAGGGCAGCAAGGATTGTTGAGAGTGTGGCAAGAGAAGCAGCCAAGGGTGCTGCGCTAGCAGATGATCTCATTGAGCAGAACATGAACCACTCGTTTAGTAATCGTTCACCATTTCTTAAACAAAGGCGGCTTCCTTCCTTCCCTTTCCCTATTACATATCACATCGCACTTGTT
>Pyrco_BP1_021456.1
ATGTCGACATTCACATCAACTGATCTTTGCAAGCGGCATAGTCGCCTTTTCGTAAAGCCTCCTGGATTGTTCCGGCATGTTTCATCATCGACGTTGAAATGCCAGCAAGGTTTCAGAACCAACCATGCATTGTTGCCTCTCACAATTGGCCAAAGGAGTAGTCTCAGCAATCAACCATGTAGGAAGAACAAGATTGTATGCAATAGTTTTCCATTACCAGGAGTTCCAGATCCTTCCCACTCTTGGAAAGGATGGTTGATAGGGATTGTACTATCAGTAATATTACCCTTCTCGAGGAGCAAATGGGGGCCCTTGCTAGCATTGAAAAAGGAGGTGGACATGATTGTAGACACAGTTGAAGCAGTGGTGGAGGTGATAGAACAGGTAGCCGAGAAAGTGGAGGAAGTGGCAGATGATATAGGTGATAGTCTTCCTGAGGGAAAGCTTAAGACTGCACTTGAATTAGTTGAAAATGTAGCCAAAGAAGCAGCCAAAGATGCTCACCTTGCTGACGAGCTGATTGAGAAGGCGGAAGCACTGGAAGACCGGGTGGAAGACTTTTTTGAGTCAGCCTTGGATAAAGCAGGAGATGTTATCAAAGATGTTGGTGATGAATCAGATGTACAAGTAGCTACAGAAAAGAAAACCCAG
>Pyrco_BP1_021457.1
ATGTCAATAATCACAACATCAATTGATCTAAGTCGATCGGCCGGCGGTTGCGTTTTTGTGAAGCGTCCTGGTGGAGTAGTAGTTCAACCATTGTCATCATCATCAACATGGCAATGCCAACAAGAGGAGGTGGACATGGTTGTAAACAATGTTGAAGCAGTGGTGGAGGTGGTAGAAAAGGTGGCAGAAAAAGTGGAGGAAGTGGCAGACGAAATAGGTGATCACCTTCCAGCTGATGGAAAGTTTAGGGCTGCTTCTGAAGTAGTTGAAGGAATAGCCAGAGAAGTAGCCAAAGATGCACACCTTGCAGACCAGCTAATTGAGAAGGCGGAAGCACTAGAAGATCAGGTGGAAGACTTTTTTGAGTCAGCCATGGATAATGTAGGAAATGCGACCAAAGATGTTAGCGATGAATCAAATGTACAAGTAGCTACGGAAAAGAAAATCCAG
>Pyrco_BP1_021458.1
ATGGCAACCATCAATACCTTCCAGTACCCTTACATGCCTATCCTCCACAAGTCCCAACTCCTCCATACCAGTTTTGCATATCAAAGATCATCATTCACCAAAATCCCATGTGATCATCAATCGATCAGAAGAAATCATCAGAAACTAGTCACCTTGGTGACTCATGCATCAGATAAATCTCAACCAGATGCTCAACTTTCTGCTGATGATTCTCCATTATCTTCTTGGAAAAACTGGATTGTGGGATTAATGTTGACAATCATAATACCTTCTTTGAGACACAAATGGGGACCCTTGCTGGCCCTTAAAAGCAAGGTGGACACGGCAGTAGACACAGTGGAATCTGTGACGGAGGTGGTGGAAGAGTTAGCTGAGGAAGTAGAGAAGGTGGCTGAGCAAGTAGAAGACAAGCTTCCTGAGGATGCCAAGCTTAGAGACGCAATGGAGTCCATTGAACATCTTGCTGAGGAAGCAGTCAAGAAAGCTGAGCTAGCCAAGGACGTCATTCATAAGGTGGAGGAAGTGGAGGAAGATGTTGAGAAGGCACTACTTACTGGGTCAGATACTACTGATCCTGCCAAGGGGGAGAAGGGCCAAAACAGTACT
>Pyrco_BP_DH_05g04540
ATGCCTAGGAATGAGTTCTGGGGTTTCAACAAATTGAGAAACATTCTTGAACTACTTCGTCGCAATAGATCTTCGATTGGCAATGCATCGCCTGGACCGTTCCCAGCTACAGCAGTTTCTAAGGTTGACCAGGGTTATTCGATACAGCAAGGCTTACGGTATTTAAGTGTCAACAGCAAACCATGGACAAAACTCGATACAAAAATGGTAAACAGTGGAAAGGAAAAGGCTCAACAATTACAACCAGCAGCAACTCCTACTAGGCTCGGCATCGGTCAAAGGGTAAAATGGATTTTGGGATCCATATTGGCACTAATCCTTCCTTTTTGGATTCAGAATTGGGGAAAACTCAAAAGGATTGAAGGAGAGGCAGAAATGGTTGTGGAAGAGGTAGAGAAAGTAGTCGAGGTTGTAGAAAGGGTGGCAACTGTGGCGGAGAAGGTGTCCGAGGACGTTGCCGACGAACTCCCTGATAATACCAAACTAAAGGAAAAGGTTTTACTGGCAGAACATGTTTTCAAAGTGGCTGCTAAAGATGCTAAACTAGCTGAAGATTTCATTCACAAGGTGGAAACGTTGAAGCATGATCTGGAAGACTTGGAGACAATAGCAGAATCCATTGTTGATAATAATAACCATAAGATTGGGAAA
>Pyrco_BP_DH_08g16300
ATGGCCATGTCGATCAGAAGCTCAATAAGTTCTCCTTGCAGTTCTAGACATTTGCAGGCATCAGTTTTAGGACCTAGTTGTCTGAGTACTAATCATCGGGACCGATGTCGTTTTCTCGGAAATCGGAGTTTCTTGCAGCCCCTTATCATGAAGGTCGAAAGTGGTAGCCGGAAAAAGATGGCCGTGGTTGTCAATAGTGTTGAACCAGGAGCGCCTCTTCCTTCTGATCCTTCGGGTATTAATTGGAAACTATGGCTTGTGGGGATGCTTTTCTCAGTAGCTATACCCTTTTGGAAGAACAAATGGTGGCCATTGCAAAATATAAAAGCCCCAATATTATGTACAGAGAGATTTTCAACGGCGCTGGATACAGTGGAAGATGTGGCAGAAACGGTAGAGAAGGTGGCTGGGCAAGTGGAGAAGGTGGCTGACGACATTGCCGATCATCTTCCGGAAGGGAGACTTCAAGAGGCAGCAAGGATTGTTGAAAGCGTGGCAAGAGAAGCAGGCAAGGATGCTGCGCTAGCAGATGATCTCATTGAGAAGGTTGAGGAAGTCGAAAAGGAGGTGGATTCTATCATTGAGCAAGCCAATAAGAAAATCGAAGAAGAAAATGATACCGAAGATCAGACGGCAAAAATTAAAGATGCGACTGAGATTAAAACAAAGATAGCAGAGATCAAAGAAAAGAATGCTGTTAAAAAAGAGACAATAAAAAGC
>Pyrco_BP_DH_08g16330
ATGGCCAAGTCGATCAGAAGCTCAATAAGTTCTTGCAGTTCTAGACATTTGCAGGCTTCAGTTTTAAGACCTAGTTATCTGAGTGCTAATGACCGGGACCGATGTCGTTTGCTCGGAAATCGGAGGTTCTTGCAGCCCCTTATCATGAAGGTCGAAAGTGGTAGCCGGAAAAAGATGGACGTGGTTGTCAATAGTGTTGAACCAGGAAGTCCTCTTCCTTCTGATCCTTCCGGTACTGATTGGAAACTATGGCTTGTGGGGATGCTTTTCACAGTGGTTATACCCTTTTGGAAGAACAAATGGTGGCCATTGCTAAAATTCAAAGAGAGATTTTCAACGGCGCTGGATACAGTGGAAGATGTGGCAGAAATGGTAGAGAAGGTGGCTGGAGAAGTGGAGAAGGTGGCTGACGACATTGCCGATCATCTTCCGGAAGGGAAACTTCAAAGGGCAGCAAGAATTGTTGAGAGTGTGGCAAGAGAAGCAGGCACGGATGCTGCGCTAGCAGATGATCTCATCGAGAAGGTTGAGGAAGTCGAAAAGGAGGTGGATTATATCATTGAGCAAGCCAATCAGAAAATCAAAGAAGAAAATGATACCGAAAATCAGACAGCAAAAATCAAAGATGCGAGTGAGATTAAAACCAAGATAGCAGAGATCAAAGAAACGAATGTTGTTAAAAAAGAGACAACAAAAAGC
>Pyrco_BP_DH_15g28020
ATGTCGACATTCACATCAACTGATCTTTGCAAGCGGCATAGTCGCCTTTTCGTAAAGCCTCCTGGATTGTTCCGGCATGTTTCATCATCGACGTTGAAATGCCAGCAAGGTTTCAGAACCAACCATGCATTGTTGCCTCTCACAATTGGCCAAAGGAGTAGTCTCAGCAATCAACCATGTAGGAAGAACAAGATTGTATGCAATAGTTTTCCATTACCAGGAGTTCCAGATCCTTCCCACTCTTGGAAAGGATGGTTGATAGGGATTGTACTATCAGTAATATTACCCTTCTCGAGGAGCAAATGGGGGCCCTTGCTAGCATTGAAAAAGGAGGTGGACATGATTGTAGACACAGTTGAAGCAGTGGTGGAGGTGATAGAACAGGTAGCCGAGAAAGTGGAGGAAGTGGCAGATGATATAGGTGATAGTCTTCCTGAGGGAAAGCTTAAGACTGCACTTGAATTAGTTGAAAATGTAGCCAAAGAAGCAGCCAAAGATGCTCACCTTGCTGACGAGCTGATTGAGAAGGCGGAAGCACTGGAAGACCGGGTGGAAGACTTTTTTGAGTCAGCCTTGGATAAAGCAGGAGATGTTATCAAAGATGTTGGTGATGAATCAGATGTACAAATAGCTACAGAAAAGAAAACCCAG
>Pyrco_BP_DH_15g28030
ATGTCAATAATCACAACATCAATTGATCTAAGTCGATCGGCCGGCGGTTGCGTTTTTGTGAAGCGTCCTGGCGGAGTAGTAGTTCAACCATTGTCATCATCATCAACATGGCAATGCCAACAAGGTATCAGAAGCAACCCTGCATTATTGTCTCTAATTAGCAGCCAACCATGTCGGAATAAGATTATATGCAGTAGCTCTACATCACCTGGAGATCAAAGTCCTTCTGTAGAGCATTCAAACTCTTGGAGAGGCTGGATGATAGGGATGGTATTCTCAGTAATTATACCTTTTTGGAGGCACAAATGGGGGCCTTTGCGACAATTGAAGAAGGAGGTGGACATGGTTGTAAACAATGTTGAAGCAGTGGTGGAGGTGGTAGAAAAGGTGGCAGAAAAAGTGGAGGAAGTGGCAGACGAAATAGGTGATCACCTTCCAGCTGATGGAAAGTTTAGGGCTGCTTCTGAAGTAGTTGAAGGAATAGCCAGAGAAGTAGCCAAAGATGCACACCTTGCAGACCAGCTAATTGAGAAGGCGGAAGCACTAGAAGATCAGGTGGAAGACTTTTTTGAGTCAGCCATGGATAATGTAGGAAATGCGACCAAAGATGTTAGCGATGAATCAAATGTACAAGTAGCTACGGAAAAGAAAATCCAG
>Pyrco_BP_DH_15g28040
ATGGCAACCATCAATACCTTCCAGTACCCTTACATGCCTATCCTCCACAAGTCCCAACTCCTCCATACCAGTTTTGCATATCAAAGATCATCATTCACCAAAATCCCATGTGATCATCAATCGATCAGAAGAAATCATCAGAAACTAGTCACCTTGGTGACTCATGCATCAGATAAATCTCAACCAGATGCTCAACTTTCTGCTGATGATTCTCCATTATCTTCTTGGAAAAACTGGATTGTGGGATTAATGTTGACAATCATAATACCTTCTTTGAGACACAAATGGGGACCCTTGCTGGCTCTTAAAAGCAAGGTGGACACGGCAGTAGACACAGTGGAATCTGTGACGGAGGTGGTGGAAGAGTTAGCTGAGGAAGTAGAGAAGGTGGCTGAGCAAGTAGAAGACAAGCTTCCTGAGGATGCCAAGCTTAGAGACGCAATGGAGTCCATTGAACATCTTGCTGAGGAAGCAGTCAAGAAAGCTGAGCTAGCCAAGGACGTCATTCATAAGGTGGAGGAAGTGGAGGAAGATGTTGAGAAGGCACTACTTACTGGGTCAGATACTACTGATCCTGCCAAGGGGGAGAAGGGCCAAAACAGTACT
>Pyrco_BP_DH_15g33830
ATGAATGTGTATATCAAAAAGTCTTCAGCAACACTCCATCTCAACAAAACCATTTTTTTTCCGTCAATGGCCATGTCGATCAGAAGCTCAATTAGTCTTCCTTGCAGTTCTAGACGTTTGCAGGCTTCAGTTTTTAGACCTAGTTGTGTGAGTACTAATCACCGGGACAGATGTCGGTATCTCGGAAATTGGAGCTTCTTGCAGACCCTCGTGAAGATCCAAAATGGTAGCCAGAAAAAGATGGACGTGGTTGTCAATTGTGTGGAACCAGGAGCTCCTCTTCCTTCTGGTCCTTCCGGTACTAATTGGAAACTATGGCTTGTGGGGATGCTTTTCTCAGTAGTTATACCCTTTTGGAAGAACAAATGGTCGCCATTGCTAAAATTCAAAGAGACATTTTCAACGGCGCTGGATACAGTGGAAGATGTGGCAGAAATGGTAGAGAAGGTGGCCGGGGAAGTGGAGAAGGTGGCCGATGACATTGCCGATCATCTTCCAGAAGGAAAACTTCAAAGGGCAGCAAGGATTGTTGAGAGTGTGGCAAGAGAAGCAGCCAAGGGTGCTGCGCTAGCAGATGATCTCATTGAGCAGGTAATCTTTCTTTATACC
>Pruav_sc0002373.1_g340.1.mk
ATGAATATGCCTAAGAAAGATTTGTGGGGTTCTTTCAGATTGAGAAGCTTTCTTCAATTACTCTATGGCAATCGGTCTAGCTCTACAAATGCATCGCAGGGACAGTTCCCAGCTATGGAAGTATCTAAGGTTGGCCATGGCTATTCGATACCGCAAAGTCTTCGACTTTTCAGCACCAACAGCAGACCATGGACAAAACGTGATACCAAAGTGTTAAATGGTGGAGAGGACAAGGTTCAACAATCACACCAAGCTACTTCCACTAGGCTCAATTTTGCCCACTGTTTTTGGAGCAAAAAAATGGCTTGGCCTGCATGCAGGTTCAAATGGATGTTGGGATCCATATTATCACTAATGCTGCCTTTTTGGGCTCAGAATTGGGGAAAACTGAAGAGGATTGAAGGAAAGGCAGAAATTGTAATGGAAGAGGTTGAGAATGTGGCAGAGGTAGTAGAAAAAGTGGCAAATGTGGCTGAGAAGGTGTCGGCGGACGTCGCAGATGAGCTCCCTGATAATAGCAAACTAAAGGAAAAAGTTTTGCTGGTAGAACGGGCATCAAAAGTGGCTGCTCAAGATGCTCAACTAACACAAGATTTAATTCACAAGGTGGAAACACTGAAGCAAGACCTGGGAGACTTGGAGACGCTAGCGGAGCCCCTTTTTGAGAAGATTGAGAAGCGAGTGATA
>Pruav_sc0002741.1_g090.1.mk
ATGTCGGCAATCGCATCATCGATTCATCTTAGCCGATGGACGAGCAGTCATCGCCTTTTTGCCAAGCATCCTGGACCTGGAGTAGTTCAACATTTTTCATCATCGTCAACGTGGAAATGCCAACAAGGTTTCAGAACCAACGATGCATTGTTGTCTCTCACAATAGGACAGAGGAGAACTCTTAGCAGCAAACCATGTCGGAATAAGATTGTCTGCAATAGTTCTGCATCACCTGAAGCTCAAAGTCCTTCTGGAGCCCCTTCACACTCTTTGAGAAGCTGGATGATTGGGATGGTATTCTCAGTAATTATACCCTTTTGGAGGCACAAATGGGGGCCCTTGCTACAATTGAAAAAGGAGGTGGACATGATTGTAGACAATGTTGAAGCAGTGGCGGAGGTGGTAGAACAGGTAGCTGAGAAAGTGGAGGAAGTGGCGGATGAAATAGGTGATCGTCTTCCCGAGGGAAAGCTTAAGGTTGCAGCTGATTTAGTTGAAAGCTTAGCCAGAGAAGCAGCCAAAGATGCTCATCTTGCAGACCAGCTGATTGAGAAGGCAGAAGAAGTGGAAGATCGGGTGGAAAACTTTTTTGAGTCAGCCATGGATAAAGCAGGAGACTTGACCAAAGTTGTTGCTGATGAACCAAATATTGTACCAGTAGAGAAGAAATTTCAG
>Pruav_sc0002741.1_g100.1.mk
ATGTCAACAATCACATCGGTTGATCTTTGCCGGTCGAGTTGCCGCCTTTTCGTCAAGCATCCTGGAGTGTTTCAGCATTTCTCATCAGCGACATTGAAATGCCAACAAGGTTTCAGAACCAACCATGAATTGTTGTCTCTCACAGTAGGGCAGAGGAATGTTTTTAGCAGGCAGCCATGTAGGAATAAGATTGTGTGCAATAGTTCTCCATTACCTGGAGCTCCAGGCCCTTCACACTCCTGGAAAGGATGGATGATAGGGATAGTATTATCAGTAAGTTTACCCTTCTGGAGGCACAAATGGACGCCCTTGCTAGCAATAAAAAAGGAGGTGGACATGATTGTAGACACAGTTGAGGCAGTGGTGGAGGTGGTAGAACAGGTAGCTGAGAAAGTGGAGGAAGTGGCAGATGATATAGGTGATCATCTTCCTGATGGAAAGCTTAAGGATGCACTTGAAGCAGTTGAAAGTATAGCCAAAGAAGCAGCCAAAGATGCTCACCTTGCAGACCAGCTAATTGAGAAGGCAGAAGAAGTGGAAGATCGGGTAGAAGACTTCTTTGAGTCAGCCGTGGATCAAGCAGGGAATGAAATCACCAAAGATGTTGGCGATGAACAAAATATTGTACAAGTAGAAAAGAAAATCCAG
>Pyrusco15g006670.1
ATGGCAACCATCAATATCTTCCAGTACCCTTACATGCCTATCCTCCACAAGTCCCAACTCCTCCATACCAGTTTTGCATATCAAAGATCATCATTCACCAAAATCCCATGTGATCATCAATCGATCAGAAGAAATCATCAGAAACTAGTCACCTTGGTGACTCATGCATCAGATAAATCTCAACCAGATGCTCAACTTTCTGCTGATGATTCTCCATTATCTTCTTGGAAAAACTGGATTGTGGGATTAATGTTGACAATCATAATACCTTCTTTGAGACACAAATGGGGACCCTTGCTGGCTCTTAAAAGCAAGGTGGACACGGCAGTAGACACAGTGGAATCTGTGACGGAGGTGGTGGAAGAGTTAGCTGAGGAAGTACAGAAGGTGGCTGAGCAAGTAGAAGACAAGCTTCCTGAGGATGCCAAGCTTAGAGACGCAATGGAGTCCATTGAACATCTTGCTGAGGAAGCAGTCAAGAAAGCTGAGCTAGCCAAGGACGTCATTCATAAGGTGGAGGAAGTGGAGGAAGATGTTGAGAAGGCACTACTTACTGGGTCAGATACTACCGATCCTGCCAAGGGGGAGAAGGGCCAAAACAGTACT
>Pyrusco15g006680.1
ATGTCAATAATCACAACATCAATTGATCTAAGTCGATCGGCCGGCGGTTGCGTTTTTGTGAAGCGTCCTGGAGTAGTAGTTCAACCATTTTCATCATCATCAACATGGAAATGCCAACAAGGTATCAGAAGCAACCCTGCATTATTGTCTCTAATTAGCAGCCAACCATGTCGGAATAAGATTGTATGCAGTAGCTCTACATCACCTGGAGATCAAAGTCCTTCTGTAGAGCATTCAGACTCTTGGAGAGGCTGGATGATAGGGATGGTATTCTCAGTAATTATACCTTTTTGGAGGCACAAATGGGGGCCTTTGCTACAATTGAAGAAGGAGGTGGACATGGTTGTAAACAATGTTGAAGCAGTGGTGGAGGTGGTAGAAAAGGTGGCAGAAAAAGTGGAGGAAGTGGCAGATGAAATAGGTGATCATCTTCCAGCTGATGGAAAGTTTAGGGCTGCTTCTGAAGTAGTTGAAAGAATAGCCAGAGAAGTAGCCAAAGATGCACACCTTGCAGACCAGCTAATTGAGAAGGCGGAAGCACTAGAAGATCAGGTGGAAGACTTTTTTGAGTCAGCTGTGGATAATGTAGGAAATGCGACCAAAGATGTTAGCGATGAATCAAATGTACAAGTAGCTACGGAAAAGAAAATCCAG
>Pyrusco15g006690.1
ATGTCGACATTCACATCAACTGATCTTTGCAAGTGGCATAGTCGCCTTTTCGTAAAGCCTCCTGGATTGTTCCGGCATGTTTCATCATCGACGTTGAAATGCCAGCAAGGTTTCAGAACCAACCATGCATTGTTGCCTCTCACAATTGGCCAAAGGAGTAGTCTCAGCAATCAACCATGTAGGAAGAACAAGATTGTATGCAATAGTTTTCCATTACCTGGAGTTCCAGGTCCTTCCCACTCTTGGAAAGGATGGTTGATAGGGATTGTACTATCAGTAATATTACCCTTCTCGAGGAGCAAATGGGGGCCCTTGCTGGCATTGAAAAAGGAGGTGGACATGATTGTAGACACAGTTGAAGCAGTGGTGGAGGTGGTAGAACAGGTAGCTGAGAAAGTGGAGGAAGTGGCAGATGATATAGGTGATAGTCTTCCGGAGGGAAAGCTTAAGACTGCACTTGAATTAGTTGAAAATATAGCCAAAGAAGCAGCCAAAGATGCTCACCTTGCTGACGAGCTGATTGAGAAGGCGGAAGCACTGGAAGACCGGGTGGAAGACTTTTTTGAGTCAGCCTTGGATAAAGCAGGAGATGTTATCAAAGATGTTGGTGATGAATCAGATGTACAAGTAGCTACAGAAAAGAAAACCCAG
>Pyrusco1g004030.1
ATGGCAACCATCAATGGCTTCCGATACCCTAACATGTACAAGTCCCAACTACTCCATACCACGTTTGCATATCAAAGATCATCATTCACCAAAATCCCATGTGATCGTCATCAATTGATCAGAAGAAATCATCATCAGAGACTAATTGTGGGATTAATGTTGACAATCATAATACCTTCTTTGAGACACAAATGGGGACCCTTGCTGGCCCTTAAAGGCAAGGTGGACATGGTAATAGAAACAGTGAAATCTGTGACAGAGGTGGTGGAAGAGTTAGTTGAGGAAGTAGAGAAGGTTGCTGAGCAAGTGACAGACAAGCTTCCTGAGGATGCCGAGCTTAGAGAAGCTATGGAGTCCATTGAACATCTTGCTGACGAGGCAGTCAAGAAAGCTGAGCTAGCCAAGGATGTCATTCATAAGGTAGAGGAAATGGAGAAAGACGTTGAGAAGGCACTAACAACTGGTTCAGATACTATTGATCCTGGGAAGGGAGAGGAGGGCCAAAAGAGTCCT
>Pyrusco5g005160.1
ATGCCTAGGAATGAGTTCTGGGGTTTCAACAAATTGAGAAACATTCTTGAACTACTTCGTCGCAATAGATCTTCGATTGGCAATGCATCGCCTGGACCGTTCCCAGCTACAGCAGTTTCTAAGGTTGACCAGGGTTATCCGATACAGCAAGGCTTACGGTATTTAAGTGTCAACAGCAAACCATGGACAAAACTCGATACAAAAATGGTAAACAGTGGAAAGGAAAAGGCTCGACAATTACAACCAGCAGCAACTCCTACTAGGCTCGGCATCGGTCAAAGGGTAAAATGGATTTTGGGATCCATATTGGCACTAATCCTTCCTTTTTGGATTCAGAATTGGGGAAAACTCAAAAGGATTGAAGGAGAGGCAGAAATGGTTGTGGAAGAGGTAGAGAAAGTAGTCGAGGTTGTAGAAAGGGTGGCAACTGTGGCGGAGAAGGTGTCCGAGGACGTTGCCGACGAACTCCCTGATAATACCAAACTAAAGGAAAAGGTTTTACTGGCAGAACATGTTTTCAAAGTGGCTGCTAAAGATGCTAAACTAGCTGAAGATTTCATTCACAAGGTGGAAACGTTGAAGCATGATCTGGAAGACTTGGAGACAATAGCAGAATCCATTGTTGATAATAATAACCACAAGATTGGGAAA
>Pyrusco8g012050.1
ATGGTAGAGGAGGTGGCTGAGATGGTGGAGGAGGCAGCTGACGATATTGCTGATCATCTTCCAGAAGGGAAACTTCGAAGGGCAGCAAGGTTTGTTGAGAGTATGGCAAGAGAAGCAGCCAAGGATGCTGTGCTAGCAGAAGATGTCATTAAAAAGGCTGAGAAATTCGAAAAGGAGATGGATTCTATCATTAAGCAAGGCAATCAGAAAATCGAAGTAGAAAATGACACCGAAAATCATGCAGCAAAAGCGACTGAGATTAAAACAAAGATAGCAGAGATCAAACAAATGAATGCTGTTAAAAATGAGAAAATAAAAAGC
>Pyrusco8g012080.1
ATGGCCAAGTCGATCAGAAGCTCAATAAGTTCTTGCAGTTCTAGACATTTGCAGGCTTCAGTTTTAAGACCTAGTTATCTGAGTGCTAATGACCGGGACCGATGTCGTTTGCTCGGAAATCGGAGGTTCTTGCAGCCCCTTATCATGAAGGTCGAAAGTGGTAGCCGGAAAAAGATGGACGTGGTTGTCAATAGTGTTGAACCAGGAAGTCCTCTTCCTTCTGATCCTTCCGGTACTGATTGGAAACTATGGCTTGTGGGGATGCTTTTCACAGTGGTTATACCCTTTTGGAAGAACAAATGGTGGCCATTGCTAAAATTCAAAGAGAGATTTTCAACGGCGCTGGATACAGTGGAAGATGTGGCAGAAATGGTAGAGAAGGTGGCTGGAGAAGTGGAGAAGGTTGAGGAAGTCGAAAAGGAGGTGGATTATATCATTGAGCAAGCCAATCAGAAAATCAAAGAAGAAAATGATACCGAAAATCAGACAGCAAAAATCAAAGATGCGAGTGAGATTAAAACCAAGATAGCAGAGATCAAAGAAACGAATGTTGTTAAAAAAGAGACAACAAAAAGC
>Pyrusco8g012110.1
ATGGCCATGTCGATCAGAAGCTCAATAAGTTCTCCTTGCAGTTCTAGACATTTGCAGGCATCAGTTTTAGGACCTAGTTGTCTGAGTACTAATCATCGGGACCGATGTCGTTTTCTCGGAAATCGGAGTTTCTTGCAGCCCCTTATCATGAAGGTCGAAAGTGGTAGCCGGAAAAAGATGGCCGTGGTTGTCAATAGTGTTGAACCAGGAGCGCCTCTTCCTTCTGATCCTTCGGGTATTAATTGGAAACTATGGCTTGTGGGGATGCTTTTCTCAGTAGCTATACCCTTTTGGAAGAACAAATGGTGGCCATTGCAAAATATAAAAGCCCCAATATTATGTACAGAGAGATTTTCAACGGCGCTGGATACAGTGGAAGATGTGGCAGAAATGGTAGAGAAGGTGGCTGGGCAAGTGGAGAAGGTGGCTGACAACATTGCCGATCATCTTCCGGAAGGGAGACTTCAAGAGGCAGCAAGGATTGTTGAAAGCGTGGCAAGAGAAGCAGGCAAGGATGCTGCGCTAGCAGATGATCTCATTGAGAAGGTTGAGGAAGTCGAAAAGGAGGTGGATTCTATCATTGAGCAAGCCAATAAGAAAATCGAAGAAGAAAATGATACCGAAGATCAGACGGCAAAAATTAAAGATGCGACTGAGATTAAAACAAAGATAGCAGAGATCAAAGAAGCGAATGCTGTTAAAAAAGAGACAATAAAAAGC
>Pyrusco8g012320.1
ATGGCCATGTCGATCAGAAGCTCAATAAGTTCTCCTTGCAGTTCTAGACATTTGCAGGCATCAGTTTTAGGACCTAGTTGTCTGAGTACTAATCATCGGGACCGATGTCGTTTTCTCGGAAATCGGAGCTTCTTGCAGCCCCTTATCATGAAGGTCGAAAGTGGTAGCCAGAAAAAGATGGCCGTGGTTGTCAATAGTGTTGAACCAGGAGCGCCTCTTCCTTCTGATCCTTCGGGTATTAATTGGAAACTATGGCTTGTGGGGATGCTTTTCTCAGTAGCTATACCCTTTTGGAAGAACAAATGGTGGCCATTGCAAAATATAAAAGAGAGATTTTCAACGGCGCTGGATACAGTGGAAGATGTGGCAGAAATGGTAGAGAAGGTGGCTGGGCAAGTGGAGAAGGTGGCTGACGACATTGCCGATCATCTTCCGGAAGGGAGACTTCAAGAGGCAGCAAGGATTGTTGAAAGCGTGGCAAGAGAAGCAGGCAAGGATGCTGCGCTAGCAGATGATCTCATTGAGAAGGTTGAGGAAGTCGAAAAGGAGGTGGATTCTATCATTGAGCAAGCCAATAAGAAAATCGAAGAAGAAAATGATACCGAAGATCAGACGGCAAAAATTAAAGATGCGACTGAGATTAAAACAAAGATAGCAGAGATCAAAGAAACGAATGCTGTTAAAAAAAGACAA
>Pyrusco8g012350.1
ATGGCCATGTCGATCAGAAGCTCAATAAGTTCTTGCAGTTCTAGACATTTGCAGGCTTCAGTTTTAAGACCTAGTTATCTGAGTGCCAATGACCGGGACCGATGTCGTTTTCTCGGAAATCGGAGCTTCTTGCAGCCCCTTATCATGAAGGTCGAAAGTGGTAGCCAGAAAAAGATGGACGTGGTTGTCAATTGTGTTGAACCAGGAACTCCTCTTCCTTCTGATCCTTCCGGTACTGATTGGAAACTATGGCTCGTGGGGATGCTTTTCACAGTAGTTATACCCTTTTGGAAGAACAAATGGTGGCCATTGCTAAAATTTAAAGAGAGATTTTCAACGGCGCTGAATACAGTGGAAGATGTGGCAGAAATGGTAGAGAAGGTGGCTGGAGAAGTGGAGAAGGTTGAGGAAGTCGAAAAGGAGGTGGATTATATCATTGAGCAAGCCAATCAGAAAATCAAAGAAGAAAATGATACCGAAAATCAGACAGCAAAAATCAAAGATGCGACTGGCATTAAAACTAAGATAGCAGAGATCAAAGAAACGAATGCTGTTAAAAAAGAGACAATAAAAAGC
>Pyrusco8g012360.1
ATGGTAGAGGAGGTGGCTGAGATAGTGGAGGAGGCAGCTGACGACATTGCTGATCATCTTCCAGAAGGGAAACTTCGAAGGGCAGCAAGGTTTGTTGAGAGTGTGGCAAGAGAAGCAGCTAAGGATGCTGTGCTAGCAGAAGATGTCATTAAAAAGGCTGAGGAATTCGAAAAGGAGATGGATTCTATCATTGAGCAAGGCAATCAGAAAATCGAAGTAGAAAATGACACCGAAAATCATGCAGCAAAAGCGACTGAGATTAAAACAAAGATAGCAGAGATCAAACAAATGAATGCTGTTAAAAATGAGAAAATAAAAAGC
>Pyrbe_023658
ATGGCCATGTCGATCAGAAGCTCAATAAGTCCTCCTTGCAGTTCTAGACGTTTGCAGGCTTCAGTTTTTAGACCTAGTTGTCTGAGTACTAATCACTGGGACAGATGTCGGTATCTCGCAAATCGGAGCTTCTGGCAGACCCTCGTGAAGATCCAGAATGGTAGCCAGAAAAAGATGGACGTGGTTGTCAATTGTGTGGAACCAGGAGCTCCTCTTCCTTCTGGTCCTTCCGGTACTAATTGGAAACTATGGCTTGTGGGGATGCTTTTCTCAGTAGTTATACCCTTTTGGAAGAACAAATGGTCGCCATTGCTAAAATTCAAAGAGACATTTTCAACGGCGCTGGATACAGTGGAAGATGTGGCAGAAATGGTAGAGAAGGTGGCCGGGGGAGTGGAGAAGGTGGCCGATGACATTGCCGATCATCTTCCAGAAGGAAAACTTCAAAGGGCAGCAAGGATTGTTGAGAGTGTGGCAAGAGAAGCAGCCAAGGATGCTGCGCTAGCAGATGATCTCATTGAGCAGGTTGAGGGTATCGAAAAGGAAGTGGACTCTGTCATTGAGCAAGCCAATCAGAAAATCAAAGAAGAAGATGATACAGAAAATCAAGCAGCAAAAATCAAAGACGCGACGGAGATTAAAACTAAGATAGCAGAGATCAAAGAAGTGAATGCTGTTAAAAACGAGACAAAAAAAGGC
>Pyrbe_040995
ATGCCTAGGAATGAGTTCTGGGGTTTCAACAAATTGAGAAACATTGTTGAACTACTTCGTCGCAATAGATCTTCGATTGGCAATGCATCGCCTGGACCGTTCCCAGCTACAGCAGTTTCTAAGGTTGACCAGGGTTATTCGATACAGCAAGGCTTACGGTATTTCAGTGTCAACAGCAAACCATGGACAAAACTCGATACAAAAATGGTAAACAGTGGAAAGGAAAAGGCTCAACAATTACAACCAGCAGCAACTCCTACTAGGCTCGGCATCGGTCAAAGGGTAAAATGGATTTTGGGATCCATAGTGGCACTAATCCTTCATTTTTGGATTCAGAATTGGGGAAAACTCAAAAGGATTGAAGGAGAGGCAGAAATGGTTGTGGAAGAGGTAGAGAAAGTAGTCGAGGTTGTAGAAAGGGTGGCAACTGTGGCGGAGAAGGTGTCCGAGGACGTTGCCGACGAACTCCCTGATAATACCAAACTAAAGGAAAAGGTTTTACTGGCAGAACATGTTTTCAAAGTGGCTGCTAAAGATGCTAAACTAGCTGAAGATTTCATTCACAAGGTGGAAACGTTGAAGCATGATCTGGAAGACTTGGAGACAATAGCAGAATCCATTGTTGATAATAATAACCATAAGATTGGGAAA
>Pyrbe_052736
ATGGCCATGTCGATCAGAAGCTCAATAAGTTCTCCTTGCAGTTCTAGACATTTGCAGGCATCAGTTTTAGGACCTAGTTGTCTGAGTACTAATCATCGGGACCGATGTCGTTTTCTCGGAAATCGGAGCTTCTTGCAGCCCCTTATCATGAAGGTCGAAAGTGGTAGCCAGAAAAAGATGGCCGTGGTTGTCAATAGTGTTGAACCAGGAGCGCCTCTTCCTTCTGATCCTTCGGGTATTAATTGGAAACTATGGCTTGTGGGGATGCTTTTCTCAGTAGCTATACCCTTTTGGAAGAACAAATGGTGGCCATTGCAAAATATAAAAGAGAGATTTTCAACGGCGCTGGATACAGTGGAAGATGTGGCAGAAGTGGTAGAGAAGGTGGCTGGGCAAGTGGAGAAGGTGGCTGACGACATTGCCGATCATCTTCCGGAAGGGAGACTTCAAGAGGCAGCAAGGATTGTTGAAAGCGTGGCAAGAGAAGCAGGCAAGGATGCTGCGCTAGCAGATGATCTCATTGACAAGGTTGAGGATGTCGAAAAGGAGGTGGATTCTATCATTGAGCAAGCCAATAAGAAAATCGAAGAAGAAAATGATACCGAAGATCAGACGGCAAAAATTAAAGATGCGACTGAGATTAAAACAAAGATAGCAGAGATCAAAGAAACGAATGCTGTTAAAAAAAAGACAATAAAAAGC
>Pyrbe_052740
ATGGCCATGTCGATCAGAAGCTCAATAAGTTCTTGCAGTTCTAGACATTTGCAGGCTTCAGTTTTAAGACCTAGTTATCTGAGTGCCAATGACCGGGACCGATGTCGTTTTCTCGGAAATCGGAGCTTCTTGCAGCCCCTTATCATGAAGGTCGAAAGTGGTAGCCAGAAAAAGATGGACGTGGTTGTCAATTGTGTTGAACCAGGAACTCCTCTTCCTTCTGATCCTTCCGGTACTGATTGGAAACTATGGCTCGTGGGGATGCTTTTCACAGTAGTTATACCCTTTTGGAAGAACAAATGGTGGCCATTGCTAAAATTTAAAGAGAGATTTTCAACGGCGCTGAATACAGTGGAAGATGTGGCAGAAATGGTAGAGAAGGTGGCTGGAGAAGTGGAGAAGGTGGCTGACGACATTGCCGATCATCTTCCGGAAGGGAAACTTCAAAGGGCAGCAAGAATTGTTGAGAGTGTGGCAAGAGAAGCAGGCAAGGAAGCTGCGCTGGCAGATGATCTCATCGAGAAGGTTGAGGAAGTCGAAAAGGAGGTGGATTATATCATTGAGCAAGCCAATCAGAAAATCAAAGAAGAAAATGATACCGAAAATCAGACAGCAAAAATCAAAGATGCGACTGGCATTAAAACTAAGATAGCAGAGATCAAAGAAACGAATGCTGTTAAAAAAGAGACAATAAAAAGC
>Pyrbe_052742
ATGAAGGTCGAAAGTAGTAGCCAGAAAAAGATGACCGTGGTTGTTAGTAGTGTTGAACCAAGAACTCCTCTTCCTTCTGATCCTTCCGACACTGATTGGAAACCATGGCTTGTGTGGATGCTTTTCTCAGTAGCTATACCCTTTTGGAAAAAAATCAAAGAGCTGGATACAGTGGAAGGTGTGGTAGAAATGTTGGCTGGGGAAGTGAAGAAGGTGGCTGGGATTGTTGAAATTGCGGCAAGGGAAGCAGGCCAGGATGCTGGGCGAGGAGAACCGACCAGGATTTTACTTTCTAAGCTCATGGCGAAGAATGTCATGGTTGAGGAAGTGGAAGAGGAGGTCGATTCTACCATTGAGCAAGAGGAAGATAATGATGCTGAGACGGCTGAGATTAAAACGAAGATAGCAGAGATCAAAGGAACGAATGCTGTTAAAAAAGAGAATAAAAAGCTGATGCAGCAGATGGAAGTAGCAACTCATGTATTTGATTTGTTTCAACTTTTAGTTATG
>Pyrbe_058226
ATGCTTGCTGTCCTAGATCTAACAATAGAAACAGTGAAATCTGTGACAGAGGTGGTGGAAGAGTTAGTTGAGGAAGTAGAGAAGGTTGCTGAGCAAGTGACAGACAAGCTTCCTGAGGATGCCGAGCTTAGAGAAGCTATGGAGTCCATTGAACATCTTGCTGACGAGGTAGTCAAGAAAGCTGAGCTAGCCAAGGATGTCATTCATAAGGTAGAGGAAATGGAGAAAGACGTTGAGAAGGCACTAACAACTGGCTCAGATACTATTGATCCTGGGAAGGGAGAGGAGGGCCAAAAGAGTCCT
>Pyrpy_N_01g0363.1
ATGTTGACAATCATAATACCTTCTTTGAGACACAAATGGGGACCCTTGCTGGCCCTTAAAGGCAAGGTGGACATGGTAATAGAAACAGTGAAATCTGTGACAGAGGTGGTGGAAGAGTTAGTTGAGGAAGTAGAGAAGGTTGCTGAGCAAGTGACAGACAAGCTTCCTGAGGATGCCGAGCTTAGAGAAGCTATGGAGTCCATTGAACATCTTGCTGACGAGGCAGTCAAGAAAGCTGAGCTAGCCAAGGATGTCATTCATAAGGTAGAGGAAATGGAGAAAGACGTTGAGAAGGCACTAACAACTGGGTCAGATACTATTGATCCTGGGAAGGGAGAGGAGGGCCAAAAGAGTCCT
>Pyrpy_N_05g0396.1
ATGCCTAGGAATGAGTTCTGGGGTTTCAACAAATTGAGAAACATTCTTGAACTACTTCGTCGCAATAGATCTTCGATTGGCAATGCATCGCCTGGACCGTTCCCAGCTACAGCAGTTTCTAAGGTTGACCAGGGTTATCCGATACAGCAAGGCTTACGGTATTTAAGTGTCAACAGCAAACCATGGACAAAACTCGATACAAAAATGGTAAACAGTGGAAAGGAAAAGGCTCGACAATTACAACCAGCAGCAACTCCTACTAGGCTCGGCATCGGTCAAAGGGTAAAATGGATTTTGGGATCCATATTGGCACTAATCCTTCCTTTTTGGATTCAGAATTGGGGAAAACTCAAAAGGATTGAAGGAGAGGCAGAAATGGTTGTGGAAGAGGTAGAGAAAGTAGTCGAGGTTGTAGAAAGGGTGGCAACTGTGGCGGAGAAGGTGTCCGAGGACGTTGCCGACGAACTCCCTGATAATACCAAACTAAAGGAAAAGGTTTTACTGGCAGAACATGTTTTCAAAGTGGCTGCTAAAGATGCTAAACTAGCTGAAGATTTCATTCACAAGGTGGAAACGTTGAAGCATGATCTGGAAGACTTGGAGACAATAGCAGAATCCATTGTTGATAATAATAACCACAAGATTGGGAAA
>Pyrpy_N_08g1633.1
ATGAGCCTAGAAAGCCACGTTCTCTGGAAGTGCTTCTACAAGCAGATTCTCATTCTCCACACTTTTGTTAGCTTTATAACCTTGTTTCTCTGTCTTCAGCAGAACCCATCTCAACAAAAACTTGCTTCAGTTTTAAGACCTAGTTATCTGAGTGCCAATGACCGGGACCGATGTCGTTTTCTCGGAAATCGGAGCTTCTTGCAGCCCCTTATCATGAAGGTCGAAAGTGGTAGCCAGAAAAAGATGGACGTGGTTGTCAATTGTGTTGAACCAGGAACTCCTCTTCCTTCTGATCCTTCCGGTACTGATTGGAAACTATGGCTCGTGGGGATGCTTTTCACAGTAGTTATACCCTTTTGGAAGAACAAATGGTGGCCATTGCTAAAATTTAAAGAGAGATTTTCAACGGCGCTGAATACAGTGGAAGATGTGGCAGAAATGGTAGAGAAGGTGGCTGGAGAAGTGGAGAAGGTGGCTGACGACATTGCCGATCATCTTCCGGAAGGGAAACTTCAAAGGGCAGCAAGAATTGTTGAGAGTGTGGCAAGAGAAGCAGGCAAGGAAGCTGCGCTGGCAGATGATCTCATCGAGAAGGTTGAGGAAGTCGAAAAGGAGGTGGATTATATCATTGAGCAAGCCAATCAGAAAATCAAAGAAGAAAATGATACCGAAAATCAGACAGCAAAAATCAAAAATGCGACTGGCATTAAAACTAAGATAGCAGAGATCAAAGAAACGAATGCTGTTAAAAAAGAGACAATAAAAAGC
>Pyrpy_N_08g1637.1
ATGTTTGGTTTTGGATCAGATCAGTGCATGATTAATGTCAACATTACTACATATGCAGGGAAACTATGGCTTGTGGGGATGCTTTTCTCAGTGGCTATACCCTTTTGGAAGAACAAATGGTGGCCATTGCAAAATATAAAAGAAATTTTCAACGGCGCTGGATACAGTGAGAAGATGTTGGCAGAAGTGGTAGAGAAGGTGGCTGGGCAAGTGGAGAAGGTGGCTGACGACATTGCCGATCATCTTCCGGAAGGGAGACTTCAAGAGGCAGCAAGGATTGTTGAAAGCGTGGCAAGAGAAGCAGGCAAGGATGCTGCGCTAGCAGATGATTCTCAT
>Pyrpy_N_08g2013.1
ATGGCCATGTCGATCAGAAGCTCAATAAGTTCTCCTTGCAGTTCTAGACATTTGCAGGCATCTGTTTTAGGACCTAGTTGTCTGAGTACTAATCATCGGGACCGATGTCGTTTTCTCGGAAATCGGAGTTTCTTGCAGCCCCTTATCATGAAGGTCGAAAGTGGTAGCCAGAAAAAGATGGCCGTGGTTGTCAATAGTGTTGAACCAGGAGCGCCTCTTCCTTCTGATCCTTCGGGTATTAATTGGAAACTATGGCTTGTGGGGATGCTTTTCTCAGTGGCTATACCCTTTTGGAAGAACAAATGGTGGCCATTGCAAAATATAAAAGCCCCAATATTATGTACAGAGAAATTTTCAACGGCGCTGGATACAGTGGAAGATGTGGCAGAAGTGGTAGAGAAGGTGGCTGGGCAAGTGGAGAAGGTGGCTGACGACATTGCCGATCATCTTCCGGAAGGGAGACTTCAAGAGGCAGCAAGGATTGTTGAAAGCGTGGCAAGAGAAGCAGGCAAGGATGCTGCGCTAGCAGATGATCTCATTGAGAAGGTTGAGGAAGTCGAAAAGGAGGTGGATTCTATCATTGAGCAAGCCAATAAGAAAATCGAAGAAGAAAATGAAACCGAAGATCAGACGGCAAAAATTAAAGATGCGACTGAGATTAAAACAAAGATAGCAGAGATCAAAGAAACGAATGCTGTTAAAAAAGAGACAATAAAAAGC
>Pyrpy_N_08g2017.1
ATGGCCATGTCGATCAGAAGCTCAATAAGTTCTTGCAGTTCTAGACATTTGCAGGCTTCAGTTTTAAGACCTAGTTATCTGAGTGCCAATGACCGGGACCGATGTCGTTTTCTCGGAAATCGGAGCTTCTTGCAGCCCCTTATCATGAAGGTCGAAAGTGGTAGCCAGAAAAAGATGGACGTGGTTGTCAATTGTGTTGAACCAGGAACTCCTCTTCCTTCTGATCCTTCCGAGAGATTTTCAACGGCGCTGAATACAGTGGAAGATGTGGCAGAAATGGTAGAGAAGGTGGCTGGAGAAGTGGAGAAGGTGGCTGACGACATTGCCGATCATCTTCCGGAAGGGAAACTTCAAAGGGCAGCAAGAATTGTTGAGAGTGTGGCAAGAGAAGCAGGCAAGGAAGCTGCGCTGGCAGATGATCTCATCGAGAAGGTTGAGGAAGTCGAAAAGGAGGTGGATTATATCATTGAGCAAGCCAATCAGAAAATCAAAGAAGAAAATGATACCGAAAATCAGACAGCAAAAATCAAAAATGCGACTGGCATTAAAACTAAGATAGCAGAGATCAAAGAAACGAATGCTGTTAAAAAAGAGACAATAAAAAGC
>Pyrpy_N_08g2018.1
ATGAAAGATACGGCAGAAATGGTAGAGGAGGTGGCTGAGATGGTGGAGGAGGCAGCTGACGACATTGCTGTTCATCTTCCAGAAGGGAAACTTCGAAGGGCAGCAAGGTTTGTTGAGAGTGTGGCAAGAGAAGCAGCCAAGGATGCTGTGCTAGCAGAAGATGTCATTAAAAAGGCTGAGGAGTTCGAAAAGGAGATGGATTCTATCATTGAGCAAGGCAATCAGAAAATCGAAGTAGAAAATGACACCGAAAATCATGCAGCAAAAGCGACTGAGATTAAAACAAAGATAGCAGAGATCAAACAAATGAATGCTGTTAAAAATGAGAAAATAAAAAGC
>Pyrpy_N_15g2641.1
ATGTCGACATTCACATCAACTGATCTTTGCAAGTGGCATAGTCGCCTTTTCGTAAAGCCTCCTGGATTGTTCCGGCATGTTTCATCATCGACGTTGAAATGCCAGCAAGGTTTCAGAACCAACCATGCATTGTTGCCTCTCACAATTGGCCAAAGGAGTAGTCTCAGCAATCAACCATGTAGGAAGAACAAGATTGTATGCAATAGTTTTCCATTACCTGGAGTTCCAGGTCCTTCCCACTCTTGGAAAGGATGGTTGATAGGGATTGTACTATCAGTAATATTACCCTTCTCGAGGAGCAAATGGGGGCCCTTGCTGGCATTGAAAAAGGAGGTGGACATGATTGTAGACACAGTTGAAGCAGTGGTGGAGGTGGTAGAACAGGTAGCTGAGAAAGTGGAGGAAGTGGCAGATGATATAGGTGATAGTCTTCCGGAGGGAAAGCTTAAGACTGCACTTGAATTAGTTGAAAATATAGCCAAAGAAGCAGCCAAAGATGCTCACCTTGCTGACGAGCTGATTGAGAAGGCGGAAGCACTGGAAGACCGGGTGGAAGACTTTTTTGAGTCAGCCTTGGATAAAGCAGGAGATGTTATCAAAGATGTTGGTGATGAATCAGATGTACAAGTAGCTACAGAAAAGAAAACCCAG
>Pyrpy_N_15g2642.1
ATGTCAATAATCACAACATCAATTGATCTAAGTCGATCGGCCGGCGGTTGCGTTTTTGTGAAGCGTCCTGGAGTAGTAGTTCAACCATTTTCATCATCATCAACATGGAAATGCCAACAAGGTATCAGAAGCAACCCTGCATTATTGTCTCTAATTAGCAGCCAACCATGTCGGAATAAGATTGTATGCAGTAGCTCTACATCACCTGGAGATCAAAGTCCTTCTGTAGAGCATTCAGACTCTTGGAGAGGCTGGATGATAGGGATGGTATTCTCAGTAATTATACCTTTTTGGAGGCACAAATGGGGGCCTTTGCTACAATTGAAGAAGGAGGTGGACATGGTTGTAAACAATGTTGAAGCAGTGGTGGAGGTGGTAGAAAAGGTGGCAGAAAAAGTGGAGGAAGTGGCAGATGAAATAGGTGATCATCTTCCAGCTGATGGAAAGTTTAGGGCTGCTTCTGAAGTAGTTGAAAGAATAGCCAGAGAAGTAGCCAAAGATGCACACCTTGCAGACCAGCTAATTGAGAAGGCGGAAGCACTAGAAGATCAGGTGGAAGACTTTTTTGAGTCAGCTGTGGATAATGTAGGAAATGCGACCAAAGATGTTAGCGATGAATCAAATGTACAAGTAGCTACGGAAAAGAAAATCCAG
>Pyrpy_N_15g2643.1
ATGGCAACCCTCAGTATCTTCCAGTACCCTTACATGCCTATCCTCCACAAGTCCCAACTCCTCCATACCAGTTTTGCATATCAAAGATCATCATTCACCAAAATCCCATGTGATCATCAATCGATCAGAAGAAATCATCAGAAACTAGTCACCTTGGTGACTCATGCATCAGATAAATCTCAACCAGATGCTCAACTTTCTGCTGATGATTCTCCATTATCTTCTTGGAAAAACTGGATTGTGGGATTAATGTTGACAATCATAATACCTTCTTTGAGACACAAATGGGGACCCTTGCTGGCTCTTAAAAGCAAGGTGGACACGGCAGTAGACACAGTGGAATCTGTGACGGAGGTGGTGGAAGAGTTAGCTGAGGAAGTACAGAAGGTGGCTGAGCAAGTAGAAGACAAGCTTCCTGAGGATGCCAAGCTTAGAGACGCAATGGAGTCCATTGAACATCTTGCTGAGGAAGCAGTCAAGAAAGCTGAGCTAGCCAAGGACGTCATTCATAAGGTGGAGGAAGTGGAGGAAGAGGTTGAGAAGGCACTACTTACTGGGTCAGATACTACTGATCCTGCCAAGGGGGAGAAGGGCCAAAACAGTACT
>Pyrpy_N_15g3178.1
ATGGCCATGTCGATCAGAAGCTCAATAAGTCCTCCTTGCAGTTCTAGACGTTTGCAGGCTTCAGTTTTTAGACCTAGTTGTCTGAGTACTAATCACTGGGTCAGATGTCGGTATCTCGGAAATCGGAGCTTCTGGCAGACCCTCGTGAAGATCCAGAATGGTAGCCAGAAAAAGATGGACGTGGTTGTCAATTGTGTGGAACCAGGAGCTCCTCTTCCTTCTGGTCCTTCCGGTACTAATTGGTACGTCGATGATCTTCTACTACTTGATCTCCTTGAAATGAAACTATGGCTTGTGGGGATGCTTTTCTCAGTAGTTATACCCTTTTGGAAGAACAAATGGTCGCCATTGCTAAAATTCAAAGAGACATTTTCAACGGCGCTGGATACAGTGGAAGATGTGGCAGAAATGGTAGAGAAGGTGGCCGGGGAAGTGGAGAAGGTGGCCGATGACATTGCCGATCATCTTCCAGAAGGAAAACTTCAAAGGGCAGCAAGGATTGTTGAGAGTGTGGCAAGAGAAGCAGCCAAGGATGCTGCGCTAGCAGATGATCTCATTGAGCAGGTTGAGGGTATCGAAAAGGAAGTGGACTCTGTCATTGAGCAAGCCAATCAGAAAATCAAAGAAGAAGATGATACAGAAAATCAAGCAGCAAAAATCAAAGACGCGACGGAGATTAAAACTAAGATAGCAGAGATCAAAGAAGTGAATGCTGTTAAAAACGAGACAAAAAAAGGC
>Rosch_v2.0_Chr2g0112251
ATGTCAACAATCACGTCGTCCATCGATCTTGGGAGCTCGAGAAGTCGTGTACTTGTAATTCCTCAGAGAGTTCATCGGAATTTGTTTTCTATAACGGCAATAAAACCCCCCCAGCAGGGATTCACAGCCAATCCTTTGTTGTTGTCTCTCTCAATAGGCCAGAGGAGTAGTGCTCTTAGCAGAAGCGATGCCAAGATGAACAAGATTGTATGCAATGTTTCAGGAGCTCCAACTCCTTCTGGAGCACCTTCACACTCCTGGAGGGGCTGGATGATAGGGATGTTATTAACAGTGGTTATACCCTTTTGGAGGCACAAATGGGGGCCCTTCCAAATAATTAAAAATAAGGTGGACATGGTAATGAACACAGTTGAAGTAGTGGCGGAGGTGGTCGAAACGGTGGCCCATAAAGTGGAGGAGGTGGCGGATGGAATAGCTGATAAACTTCCTGAAGATGGAAAGCTTAAAGCGGCAGTTGAAACAGTTGAAGCCATAGCTAAAGAAACAGCCAAAGATGCTCACATGGTGGATAAGCTAATTGAGAATGTTGAGGCAGCGGAAGATAAGGTTGAAGACTTCTTTGAGTCGGCCATGCATGGAGCTGGAGATCAGGTGACCAAAGTCGACGACGGTGGTGGTGAACAAGGAAATGTAGAAGAAAAGAAAATCGAA
>Rosch_v2.0_Chr2g0112261
ATGGCAACCATCAATGGCTTCCACCTTCACATGTCCAGCCTCAGAAGCCAAGAACACAAGTCCCAAGTCCCGCATGGTACTAATTTGCTGTGTCTCCATGAGAGTACTCCTAATCCAAGATCATCATCATTCAACAAAGTTCCAAGAAAACCCAGCCATGATTACAGACTGATCACAAAGGCAACGTCTCATGCATCAGATAGTTCTCCACCAGAACCTCATCAAGTTCCGGCCAAATCCCCATTCTCTGCCTGGAAACATTGGATACTGGGATTAACGTTAAGCATATTAGTACCATCTTTTAGACACAAAGGGGGACCCTTCCTAGCCCTTAAAAGCAAGGTGGATGTCGCAATGGAAACGGTGGAGTCCGTGACAGAGGTTGTGGAAGAGTTAGCAGAGGAAGTAGAGAAGGTGTCTGAACAAGTAGCAGACAAGCTACCTGATGATGCTAAGCTTAAGAAAGCTATGGAGTCAGTTGAACATTTGGCCGAAGAAGCAGTGGAGAAAGCTAAGTTAGCTGAGGATATCATTCACAAGGTAAAGGAAGTGGAAGAAGAGGTGGAGGAGGCACTAATTGATGGCTCAGACAAGAAGCCT
>Rosch_v2.0_Chr7g0236611
ATGGCAAAAAGAGAGTATTTTTGGGGCATTTACAAATTCCGTAGCATTCTTGGAGCAACTCTTCATCGCAATAGAGCATCCTGCACTACCTACTTGTCTAATGGTCGTCAAGGACATGAGGTTTCTGCTCCGACAGCAGTATCAAATATGTTTGGGCATCGTGGTTATTCGGCGAATAATCCCTTAGGCTTGCGGTTATTTAGCAGCACCAACAACAAACCATGGACAAAACTTGAGCAACCACTGCCTGCTACAACTTCTTCTAGGCGCACCATCTCTAATTGGGTCAGATGGATTTTGGGCTCCCTTTTGTCAATTTTGATTCCTGTTTGGACGCACAAGTACTGGGAAAATCTGCAAATGATTGAAGGGGAGGCAGAGGTGGTGATGGAAGAGGTTGACAATGTAGCAAAAGTCGTCGAAAGAGTGGCAACTGTGGCTGAGAAGGTGTCAGCCGATGTGGCTGATAAACTTCCAACTAATCATACAAGACTAAAAGAAATTGCTTTGCTGATTGAACGAGTATCCGAACTGGCTGCTCAAGATGCTCAACTAACACAAGATTTTATTCACAAGGTGGATTCACTGAAGCAAGACCTGGGAGACTTAAAGACACTGGTGGAGCCAGTTGTTGATAAGATAGAAAACTATGAATTTCATGGAAACTACTCTCCAGTTTCTACAAAAGAACAAAAT
>Rosch_v2.0_Chr7g0238181
ATGGCCATGTCCGTCAGAACAATCACAACAACAACAGCTCTTACTCCCAGCAATTCTAGATCATCACTACTTCATCGCCATCTCGGATTAAACCAGAGGGATTCATGTCGTTTTCTCGGAAACCAGAGCTTGCGATCATGCAATACGAGCCTTCAGAGAGTTCAGATTGGCAGCAAGATCCTGCTAATGGTGGTCAATAGCGTTGACCCCGGCACCCCTCCTCTTCCTTCCGATCCTTCCGGTGGTTCTTGGAAAATGTGGCTTTTGGGTGTACTTTTCTCACTAATTATACCCTTTACGAAGAACAAATGGTACCCATTACTCACGTTGAAAGACCGAGTGGAGACGGCGATGGATGCCGCAGAAGAAGTGGCGGAGCTCGTGGAGAAGGTGTCCGAGAAAGTCGAGGAGGTCGCGGATGATATCGGCAATCATCTTCCCGAAGGTAAACTTCGACATGCTGCCATGCTTGTGGAGGAATTAGCTGACAAAACAGGCAAGGCTGCGGCCATGGCGGATGATATCATTGAGAAGGTTGAGGAAGTGGAGAAAGAGGTAGACTCCATCATTGACAAGGCCAATGAGAAAAAGAAAGAAGACAAAACCAAAGAAGCGAGTACCAAGCAAGATAATAGTATTGAAAATGAGACAATTGTAAAC
>Rosch_v2.0_Chr7g0238201
ATGGCCATGTCCATCAGAACAATCACAACAACAACAGCTCTTACTCTCAGCAATTCTAGATCATCACAACTTCATCACCACCTCAGATTAAACCAGAGAGATTCATGTCGTTTTCTCGGAAACCGGAGCTTGCCATCGTGCAATACGAGCCTTCAGAGAGTTCAGATTGGCAGCAAGATCCTGCTAATGGTGGTCAACAGCGTTGACCCCGGCACCCCTCCTCTTCCTTCTGAACCTTCTGGTGGTTCTTGGAAAATGTGGCTTTTAGGTGTACTTTTCTCAGTAATTATTCCCTTAACGAAGAACAAATGGTACCCATTACTCAAGTTGAAAGGCAAGCTATACTATATTCACAATGTTATTATTATTGACCGAGTGGAGACGGTGACGGATGCCGCAGAAGAAGTGGCAGAGCTCGTGGAAAAGGTGTCTGAGGAAGTAGAGGAGGTTGCGGACGATATCGGCAACCATCTTCCCGAAGGTAAACTTCGACATGCTGCCATGCGTGTGGAGGAATTAGCTGACAAAACAGGCAAGGCTGCGGCCATGGCGGATGATATTATTGAGAAGGTTGAGGAAGTGGAGAAAGAGGTAGACTCCATCACTGACAAGGCCAACGAGAAAAAGAAAGAAGACAAAATCAAAGAAGCGAGTACCGAGCAAGATAATAGTATTAAAAATGAGACGGTTGCAGAC
>Rubch_LG01.1819
ATGGCAACCATCAATGGTTTGATTGGTTTCCACCCTCACATGTCCAGCCTCAGTAGCCTACAACACAAATCCCAAGTCCTGCATATTACTTTGCAGTACTGCATGCACTTGACTCCTCGTCAAAGATCATCATTCACCAAAATCCCAAGCAAATTCAGACTGATCACAAAAAGGGCGACGTCTCACGCATCAGATAGTTCTCAACCAGAACCTCATCAAGCTCCTCCTGCTAAATCCCCATCATCTGCCTGGAAAAATTGGATGGTGGGATTAACGTTAAGCATATTACTACCTTCTTTTAGACACAAATGGGGACCCTTCCAAGCCCTTAAAAGCAAGGTGGATATGGCAATAGAAATAGTGGAATCTGTGACTGAGGTTGTGGAAGAGTTGGCCGAGGAAGTAGATAAGGTGTGTGAACAAGTAGCAGAAAAACTACCTGAGGATGCTAAGCTCAAAAAAGCTGTGGAGTCGGTGGAACATTTAGCGGAAGAAGCAGTCCAGAAAGCTAAGCTAGCTGAGGATATCATTCACAAGGTAAAGGAAGTGGAGAAAGAGTTGGAGGAGGCACTAATCACTGGCTCGAAAAAGAAGCAT
>Rubch_LG01.1820
ATGGATGGACTGAGGAGTAGTGCTCTTAGCAGAAGCAATGACAGGATGAACAAGATTGTATGCAATGTTTCAGGAGTTCCAACTCCTCCTGGAGCCCCTTCACACTCTTGTAGGGGCTGGATGATAGGGATTTTACTATCGGTGGTTATACCCTTTTGGAGGCACAAATGGGGTCCCTTGATAGCAATTAAAAATCAGGTGGACACGGTTATAGACACAGTTGAAACTGTGGCGGAGGTGGTCGAAGCGGTGGCCCACAAAGTGGAGGAGGTGGCAGATGGAATAGCTGATAAACTTCCTGAAGATGGAAAGCTTAAGGCTGCTGTTGAAGCTATTGAAGCCATAGCTAAAGAAACAGCCAAAGATGCTCACATTGTGGATGAGCTAATTGAAAATGTTGAAGCAGTGGAAGATAAGGTTGAAAACTTGTTTGACTCGGCCATGGATGGAGCTGGAGATCAGGTGACCAAAGTCGACGTTGGTGGCGGTGGCGGTGGCAGTGAAGGAAATGTAGAAGAAAAGAAAATCCAG
>Rubch_LG02.3212
ATGGCAAAGAGAGAATATTTTTGGGGTTTTTACAAGTTGCGGAGCATTCTTGGAGTGAATATTTTTCGCAACAGATCTACCTACGTTTCTGGTACTGGTCGTCAAGGACATGAGGTTCCATCGACGACAGTACCATCGAATACTTACACGATTTGGCATCGCGGTGATTCGATGAATAATTCATTAGGCTTGCGCTTGTTTAGCAGCACCAACAAGAAACCATGGACAAAACTTGAGAAACCACTGCCTGCTGCTACAACTTCTTCTAAGTACACCATCGCTAATTGGGTAAAATGGATTTTGGGCTCCCTTTTGACAGTTTTGATTTCGTTTTGGAGAGACAAATACTGGGGAAATAATCTGCAAAAGATTGAAGGGGAGGCAGAGGTGGTTATGGAAGAGGTTGAGAACGTAGCACAAATCATAGAAAGAGTGGCTACTGTGGCTGAGAAGGTGTCAGCCCAAGTAGCTGATAAACTCCCAGATCATACAAAACTAAAAGAAACCGCTCTGCTGGTTGAACGCGTATCCGAAATCGCTGCTCAAGATGCTCAGCTAACACAAAATATTATTCACAAGGTGGATGCATTGAAGCAAGATCTGGGAGACTTGGAGAAGCTAGTGCAGCCAGTTGTTGATAAGATTGAAAACCATGAATTTCAAGGAAACTACTCCCCAATTTCTACAAAGGAACAAAAT
>Rubch_LG05.3991
ATGGCCATGTCGTTCAGAACACTCACAACAACAACAGCAATTACTCCCAGCAATTCCAGACCATCACTGCTTCATCACCACCTGAGATTAAACCAGAGGGATTCATGTCATTTCCCCGGAAACCAGAGCTTGCGGTCGTTCAATACCAGCCTTCAGAGGGTTCAAATCGGCAGCAAAATCCTGATGGTGGTTAATAGCGTTGATCCCGGAACCCCTCCTCTTCCTTCTGATCCTTCCGGTGGTTCTTGGAAGATATGGCTTCTGGGTATGCTTTTCTCAGTAATTATACCCTTTACAAAGAACAAATGGTTGCCATTACTCAAGTTGAAAGATCAAGTGGAGACGGCGATGGATGCGGCAGAAGAAGTGGCGGAGCTCGTGGAGAAGGTCTCCGAGGAAGTGGAGAAAATAGCGGACGACATCGGCGATCATCTTCCCGAAGGTAAACTGCGACAGGCCGCCATGGCTGTGGAGGATTTAGCTGACAGAACAGGCAAGGCTGCGGCCCTAGCGGATGATCTCATTGAGAAGGTTGAAGAGGTGGAGAAAGAGGTAGACTCTTACATTGAAAAGGCCAATGAGAAAAGCAAAGAGGACAAAACCAATGAAGCGAATACTATTAAAAATGAGACAGTTGCAAAC
>Ruboc_01_G12242
ATGGCAACCAACAATGGTTTGATTGGTTTCCACCCTTACATGTCCAGCCTCAGTAGCCAACAACACAAGTCCCAAGTCCTACACATTACTACTTTGCAGTGCCTGCACTTGACTCCTAGTCAAAGATCATGGTTCACCACAATCCCAAGCAAATTCAGACTGATCACAAAGGCGACGTCTCACGCATCAGACAGTTCTCAACCAGAAACTCATAATCAAGTTCCTGCTAAATCCCCATCATCTACCTGGCCATGGAAAAATTGGATGGTGGGAGTAATGTTAAGCATATTACTACCTTCTTTCAGACACAAATGGGGACCATTCCGAGCCCTTAAAAACAAGGTGGATATGGCAATAGAAATAGTGGAATCTGTGACTGAGGTTGTGGAAGAGTTGGCCGAGGAAGTAGATAAGGTGTGTGAACAAGTAGCAGAAAAACTACCCGAGGATGCTAAGCTCAAAAAAGCTGTGGAGTCGGTTGAACATTTAGCGGAAGAAGCAGTCCAGAAAGCTAAGCTAGCTGAGGATATCATTCACAAGGTAAAGGAAGTGGAGAAAGAGGTGGAGGAGGCACTAAATGGCTCAAAAAAGAAACAT
>Ruboc_01_G12243
ATGGCAACCATCAATGGTTTGATTGGTTTTCACCCTCACATGTCCAGCCTCAGTAGTCTACAACACAAGTCCCAAGTCCTGCATATTACTTTGCAGTACTGCCTGCACTTGACTCCTCGTCAAAGATCATCATTCACCAAAATCCCAAGCAAATTCAGACTGATCACAAAAAGGGCGACGTCTCACGCATCGGATAGTTCTCAACCAGAACCTCATCAAGTTCCTCCTGCTAAATCCCCATCATCTGCCTGGAAAAATTGGATGGTGGGATTAACGTTAAGCATATTACTACCTTCTTTTAGACACAAATTGGGACCCTTCCAAGCCCTTAAAAGCAAGGTGGATATGGCAATAGAAACAGTGGAATCTGTGACAGAGATTGTGGAAGAGTTGGCTGAGGAAGTAGACAAGGTGTCTGAACAAGTAGCAGACAACCTACCCGAGGATGCTAAGCTCAAAAAAGCTATGGAGTCGGTTGAACATTTAGCGGAAGAAGCAGTCCAGAAAGCTAAGCTAGCTGAGGATATCATTCACAAGGTTAAGGAAGTGGAGAAAGAGGTAGAGGAGGCACTAATTACTGGCTCAAAAATGAAGCCA
>Ruboc_01_G12244
ATGTCAACAATCACATCGTCGACCGATCTTTGGCGCTCGAGCAGTCGCGTTCTTGTAATTCCTCGAGGAGTTCATCGGAATTTGTTTTCATCATCGATAAGAAAACCCCAGCAGGGTTTCACAGCCAACCCTTCATTGTTGTCTCTCTCAATAGGACAGAGGAGTAGTGCTCTTAGCAGAAGCAATGACAGAATGAACAAGATTGTATGCAATGTTTCAGGAGTTCCAACTCCTCCTGGAGCCCCTTCACACTCTTGGAGGGGCTGGATGATAGGGATGTTATTAACGGTGGTTATACCCTTTTGGAGGCACAAATGGGGTCCCTTGCTAGCAATTAAAAATCAGGTGGACACGGTTATAGACACAGTTGAAGCTGTGGCGGAGGTGGTCGAAGCGGTAGCCCACAAAGTGGAGGAGGTGGCAGATGGAATAGCTGATAAACTTCCTGAAGATGGAAAGCTTAAAGCTGCTGTTGAAGCTATTGAAGCCATGGCTAAAGAAACTGCCAAAGATGCTCACATTGTGGATGAGCTAATTGAAAATGTTGAAGCAGTGGAAGATAAGGTTGAAAACTTCTTTGACTCGGCCATGGATGGAGCTGGAGATCAGGTGACCAAAGTCGACGTTGGTGGCGGTGGCGGTGGCAGTGAAGGAAATGTGGAAGAAAAGAAAATCCAG
>Ruboc_02_G26606
ATGGCAAAGAGAGAATATTTTTGGGGTTTTTACAAATTGCGGAGCATTCTTGGAGTAAATATTTATCGCAACAGATCTACCTACGTTTCTGGTCCTGGTCATCAAGGACATGAGGTTCCAGCTACGAAAGTACCATCGAATACTTATATGATTTGGCATCGTGGTTATTCGATTAATAATCCATTAGGCTTGCGCTTATTTAGCAGCACCAACAACAAACCATGGACAAAACTTGAGCAACCACTGCCTGCTGCTACAACTTCTTCTAAGCACACCATTGCTAACTGGGTAAAATGGATTTTGGGCTCCCTTTTGACAGTTTTGGTTTCTTTTTGGAGAGACAAGTACTGGGGAAATAATCTGCAAAAGATTGAAGGGGAGGCAGAGGTGGTGATGCAAGAGGTTGAGAATGTAGCACAAATCATAGAAAGAGTGGCTACTGTGGCTGAGAAGGTGTCGGCCCAAGTAGCTGATATACTCCCAGATCATACAAAACTAAAACAAACTGCTCTGCTGGTTGAACGCGTATCCGAAATCGCTGCTCAAGATGCTCAGCTAACACAAGATATTATTCACAAGGTGGATGCATTGAAGCAAGATCTGGGAGACTTGAAGACGCTAGTGCAGCCAGTTGTTGATAAGATTGAAAACCATGAATTTCAAGGAAACTACTCCCCAGTTTCTACAAAGGAACAAAAT
>Ruboc_05_G15600
ATGGCCGTGTCGATCAGAACACTCACAACAACTACAGCAATTACTCCCAGCAATTCCAGACCATCACTGCTTCATCACCACCTGAGATTAAACCAGAGGGATTCATGTCATTTCCTCGGAAACCGGAGCTTGCGATCGTCCAATACCAGCCTTCAGAGGGTTCAAATCGGCAGCAAGATTCTAATGGTAGTCAACAGCGTTGATCCCGGAACCCCTCCTCTTCCTTCTGATCCTTCCGGTGGTTCTTGGAAAATATGGCTGTTGGGTATGCTTTTCTCAGTAATTTTACCGTTTACAAAGAACAAATGGTTGCCATTACTCAAGTTGAAAGAGCAAGTGGAGACGGCGATGGATGCGGCCGAAGAAGTGGCGGAGCTCGTGGAGAAGGTCTCCGAGGAAGTGGAGAAAGTAGCGGACGAGATCGGCGACCATCTTCCCGAAGGTAAATTTCGACGGGCCGCCATGGCTGTGGAGGATTTAGCTGACAGAACAGGCAAGGCTGCGGCCTTAGCGGATGATCTCATTGAGAAGGTTGAGGAGGTGGAGAAAGAGGTAGACTCTTACATTGAAAAGGCCAATGAGAAAATCAGAGAGGACAAAGTCAAAGACGCGAATAGTATTAAAAACGAGACACTTGCAAAC
