# Supplementary material for: Transcriptomics of long‐term, low oxygen storage coupled with ethylene signaling interference suggests neofunctionalization of hypoxia response pathways in apple ( Malus domestica )
Source: Plant Direct. 2024 Dec 20;8(12):e70025. doi: 10.1002/pld3.70025 (PMC11660084; doi:10.1002/pld3.70025)
Supplement: Supplementary file 2 — Data S2: Homologs of all 606 hypoxia response genes identified in this study across 42 representative species of land plants). [file PLD3-8-e70025-s004.gz › 01-integratedGeneFamilies_dir/318.faa]

>gnl_Ambtr_v1.0_evm_27.model.AmTr_v1.0_scaffold00071.64
MGSTAGQVIRCKAAVAWEAGEPLVIEEVEVAPPQAMEVRLKILYTSLCHTDVYFWEAKGQKPLFPRIFGHEAGGVVESVGEGVTELQPGDHVLPVFTGECKECAHCKSEESNMCDLLRINTDRGVMLSDEKSRFSINGKPIYHFVGTSTFSEYTVVHTGCVAKIDPTAPLDKVCVLSCGISTGLGATLNVAKPTEGSSVAVFGLGAVGLAAAEGARLAGASRIIGVDVNPKRFEEAKKFGCTEFVNPKDYDKPVQEVLVEMTNGGVDRSVECTGNVDAMIAAFECVHDGWGVAVLVGVPHKDAVFKTHPMNMLNERTLKGTFFGNYKPRSDLPSVVDKYMKKELELEKFITHSVPFSEINKAFDYMLEGDGLRCIIRMGE
>gnl_Ambtr_v1.0_evm_27.model.AmTr_v1.0_scaffold00071.65
MASTAGQVIRCKAAVAWEAGKPLVIEEVEVAPPQAMEVRLKILYTSLCHTDVYFWEAKGQKPLFPRIFGHEAGGVVESVGEGVTELQPGDHVLPVFTGECKECAHCKSEESNMCELLRINTDRGVMLSDGKSRFSINGKPIYHFVGTSTFSEYTVVHVGCVAKINPAAPLDKVCILSCGISTGLGATLNVAKPQKGSTVAIFGLGAVGLAAAEGARIAGASRIIGVDVNPRRFEEAKRFGCTEFVNSKCSDKPVQEVIVAMTKGGVDRSVECTGNIDAMISAFECVHDGWGVAVLVGVPNKDAEFRTHPMNFLNERTLKGTFFGNYKPRSDLPSVVDKYMKKELELEKFITHSLSFSEINKAFEYMLNGDSLRCIIHMEG
>gnl_Ambtr_v1.0_evm_27.model.AmTr_v1.0_scaffold00113.22
MGSVAHVCAKAVNGNETGGKVISCRAAVLWGPKQPLYIEEVQVDPPQKMEVRLRILYSSVCHTDLGFWLGENESQQAFPRILGHEAAGVVESVGEGVTGLSEGDHVVPIFNGECGACSYCESRKTNQCERLRCKPLKTVMDSDGKTRFSLNGKPIYHFLNTSTFSEYTVLDAGCVVKIDPTAPLDKMCLLSCGVSTGVGAVWNTANVETGATVAVFGLGAVGIAAAEGARTRKASRIIGVDINPDKFIKGKTKGITDFVNPNECDKPVHEVIREMTGGGVDYSFECAGNLDVLREAFLSTHNGGGLTVILGVHPTPRMLPVHPMELMGGRSMVASAFGGFKKTQLPDFAVKCMNGEVNLEGFITHEMPFSKINEAFKLLAEGKYPVSLSRIAELDPQGNQSSNFFDWI
>gnl_Ambtr_v1.0_evm_27.model.AmTr_v1.0_scaffold00171.44
MASTKVPQVITCKAAVAWGPGEPLVIEEVEVDPPKPYEVRINVMCTSLCRSDITQWESKVTAHLFPRIFGHEAAGVIESIGEGVVGLKEGDHVLTVFTGECTACKHCVSGKSNMCQLLGLERKGVMHSDQKTRFSIKGKPIYHYCAVSSFSEYTVVHSGCAVKIDPLAPMEKVCLLSCGVSAGLGAVWKVADISKGSTVAIFGLGTVGLSVAQGAKLRGASQIIGVDTNPEKNEKGKLFGVTNFINPNECKEPVQQVIKSITGGGVDFSFECVGDTDITNAALQSSCDGWGLTVTLGVPKTKPEISAHYGLLLSGRTLKGSLFGGLKPKSDLPSIVEMYLRKEILIDEYITHNLKLEDINEAFDLMKEGKCLRCVIHIAKQDQTIM
>gnl_Ambtr_v1.0_evm_27.model.AmTr_v1.0_scaffold00120.32
MATQGQVITCKAAVAWEPNKPLVIEDVQVAPPQAGEVRVKILFSALCHTDIYTWSGQDPEGLFPCILGHEAAGIVESVGEGVIEVQPGDHVIPCYLAECRECKFCKSGKTNLCGKIREATGAGVMFGDRKSRFSVNGKPIYHFMGTSTFSQYSVVHDVSIAKVDPKAPLEKICLLGCGVPTGLGAVWNAAKVEPGSVVAIFGLGTVGLAASEGAKAAGASRIIGIDIDSKKYERAKTFGVTEFVNPKDYEKPIQQVIIELTDGGVDYSFECIGNVSVMRAALECCHKGWGTSVIVGVAPAGKEISTRPFQLVTGRVWKGTAFGGFKTRTQVPWLVEKYMKKEIKVDEYVTHSLPFGEINNSFDLMHEGNCLRCVLDMHA
>gnl_Aquco_v3.1_Aqcoe1G123900.1
MSTITCKAAVAWGAGEALVMEEVEVDPPNSMEIRIKVVCTSLCRSDVTQWESKTAVPLFPRIFGHEASGIVESIGEGVTEFKEGDHVLTVFTGECMTCKHCSSGKSNMCQILGLERRGLMHSDQKTRFSVRGKPVYHYCAVSSFSEYTVVHTGCAVKISSTVPLEKICLLSCGVAAGLGAAWKVADINKGSSVVIFGLGTVGLSVAQGAKLRGASRIIGVDTNPQKYEKGKIFGVTDYINPNDCNEPVQQVIKRITDGGADFAFECIGDTGMITTALQSCCDGWGLTVTLGVPKVNPEIAAHYAQFLSGKTLKGSLFGGWKPKSDLPLLVDMYLRKEIQIDEFITHNLPFEDINKAFNLMREGKCLRCVIHMPK
>gnl_Aquco_v3.1_Aqcoe5G241500.1
MSSTAGQVIRCRAAVAWEAGKPLVIEKVEVAPPQAMEVRLKILFTSLCHTDVYFWEAKGQTPMFPRIFGHEAGGIVESVGEGVTDLKPGDHVLPVFTGECKECAHCKSEESNMCDLLRINTDRGVMIGDGQSRFSINGKPIYHFVGTSTFSEYTVCHIGSVAKISPLAPLDKVCILSCGITTGLGAALNVAQPKKGSTVAVFGLGAVGLGAAEGARIAGASRIIGIDMNPKRFIEAKKFGITEFVNPKDHDKPVQEVLAEMTDGGVDRSIECTGNVNAMISAFECVHDGWGVAVLVGVPNKDDVFKTHPMNLLNERTLKGTFFGNYKPKSDLPSVVEMYMNKELDLEKFITHEISLSEINKAFEYMLGGDGLRCIIRMDS
>gnl_Aquco_v3.1_Aqcoe5G241400.1
MASISNTTGQIIRCKAAVAWEAGKPLVIEEVEVAPPQAMEVRVKILFTSLCHTDVYFWEAKGQTPLFPRIFGHEAGGIVESVGSGVTDLKPGDHVLPVFTGECKDCAHCKSEESNMCDLLRINTDRGVMLNDGQSRFSINGKPIYHFVGTSTFSEYTVVHVGCLAKINPAAPLDKVCILSCGISTGLGAALNVAKPKQGSTVAVFGLGAVGLAACEGARIAGAKRIIGVDLNSNRFNEAKNFGVTDFVNPKDHNKPVQEVLAEMTDGGVDRSIECTGSVAAMISAFECVHDGWGVAVLVGVPNKDDAFKTHPMNLLNERTLKGTFFGNYKPRSDIPSVVEKYMNKELELEKFITHEVPFSEINKAFEYMLQGKSIRCIIRMEA
>gnl_Aquco_v3.1_Aqcoe5G010600.1
MAFEGQVITCKAAVAYEPNKPLVIEDVQVAPPQAGEVRIKILYTALCHTDAYTWSGKDPEGLFPCILGHEAAGIVESVGEGVTEVKPGDHVIPCYQAECKECKFCKSGKTNLCGKVRAATGVGVMMNDRKSRFSINGTPIYHFMGTSTFSQYTVVHDVSVAKISPEAPLEKVCLLGCGVPTGLGAVWNTAKVEAGSIVAIFGLGTVGLAVAEGAKAAGASRIIGIDIDSKKYDIAKNFGITEFVNPKDHEKPIQQVLVDLTDGGVDYSFECIGNVSVMRAALECCHKGWGTSVIVGVAASGQEISTRPFQLVTGRVWKGTAFGGFKSRSQVPWLVEKYMKKEIKVDEYITHNLTLGEINKAFDLMHERGCLRCVLDVHA
>gnl_Aquco_v3.1_Aqcoe3G057700.1
MGSMGDESYTDGHFVSGETRGKVINCKAAVVWGPKEPLVIEEVQVDPPKKLEVRIKIIYTSICHTDLSAWKGENESQRAYPRILGHEASGIVESVGEGVVDMQEGDHVVPIFNGECGDCVYCKSEKTNLCGKFRVNPMKSVMDIDGKTRFSTKDGRPIYHFLNTSTFSEYTVLDSACVVKINSNDSLKKMCLLSCGVSTGVGGAWNTADVKSGFYFHFLLFHFVIIFLAIYYFPDTNLNQSDGTQAAAGARARGASRIVGVDINKEKFTKGEVMGMTDFINPKDLSRPVHEEIKELTDGGVDYSFECSGNLDVLREAFLSTHDGWGLTVILGIHPSPRLMPFHPMELFDGRRITGSVFGDFKGKTQLPHFAEECMRGVINLDEFITHELPFSKINEAFQLLIEGKSLRCVLKL
>gnl_Arath_TAIR10_AT1G77120.1
MSTTGQIIRCKAAVAWEAGKPLVIEEVEVAPPQKHEVRIKILFTSLCHTDVYFWEAKGQTPLFPRIFGHEAGGIVESVGEGVTDLQPGDHVLPIFTGECGECRHCHSEESNMCDLLRINTERGGMIHDGESRFSINGKPIYHFLGTSTFSEYTVVHSGQVAKINPDAPLDKVCIVSCGLSTGLGATLNVAKPKKGQSVAIFGLGAVGLGAAEGARIAGASRIIGVDFNSKRFDQAKEFGVTECVNPKDHDKPIQQVIAEMTDGGVDRSVECTGSVQAMIQAFECVHDGWGVAVLVGVPSKDDAFKTHPMNFLNERTLKGTFFGNYKPKTDIPGVVEKYMNKELELEKFITHTVPFSEINKAFDYMLKGESIRCIITMGA
>gnl_Arath_TAIR10_AT1G64710.1
MQFQLSKPANNKQRRNMETQGKVITCKAAVAWGAGEPLVMEDVKVDPPQRLEVRIRILFTSICHTDLSAWKGENEAQRAYPRILGHEAAGIVESVGEGVEEMMAGDHVLPIFTGECGDCRVCKRDGANLCERFRVDPMKKVMVTDGKTRFFTSKDNKPIYHFLNTSTFSEYTVIDSACVLKVDPLFPLEKISLLSCGVSTGVGAAWNVADIQPASTVAIFGLGAVGLAVAEGARARGASKIIGIDINPDKFQLGREAGISEFINPKESDKAVHERVMEITEGGVEYSFECAGSIEALREAFLSTNSGVGVTVMLGVHASPQLLPIHPMELFQGRSITASVFGGFKPKTQLPFFITQCLQGLLNLDLFISHQLPFHDINEAMQLLHQGKALRCLLHL
>gnl_Arath_TAIR10_AT1G32780.1
MAETQGKVITCKAAVVWGPKVPLVIQEICVDPPQKMEVRVKILYSSICHTDLGCWNGTNEAERAFPRILGHEAVGIVESVGEGVKDVKEGDYVIPTFNGECGECKVCKREESNLCERYHVDPMKRVMVNDGGTRFSTTINKDGGSSQSQPIYHFLNTSTFTEYTVLDSACVVKIDPNSPLKQMSLLSCGVSTGVGAAWNIANVKEGKSTAVFGLGSVGLAVAEGARARGASRIIGVDANASKFEKGKLMGVTDFINPKDLTKPVHQMIREITGGGVDYSFECTGNVDVLREAFLSTHVGWGSTVLVGIYPTPRTLPLHPMELFDGRRITGSVFGGFKPKSQLPNFAQQCMKGVVKLEPFITNELPFEKINDAFQLLRDGKSLRCILQISKLLKR
>gnl_Arath_TAIR10_AT5G24760.1
MSASSSSFEQPQVITCNAAVAWRAGEPLVMEEVEVSPPQPLEIRIKVVCTSLCRSDLSAWESQSLLPRIFGHEAAGIVESIGEGVTEFEKGDHVLAVFTGECGSCRHCISGKSNMCQVLGMERKGLMHSDQKTRFSIKGKPVYHYCAVSSFSEYTVVHSGCAVKVDPLAPLHKICLLSCGVAAGLGAAWNVADVQKGSSVVIFGLGTVGLSVAQGAKLRGAAQILGVDINPAKAEQAKTFGVTDFINSNDLSEPIPQVIKRMTGGGADFSFECVGDTGIATTALQSCSDGWGMTVTLGVPKAKPEVSAHYGLFLSGKSLKGTLFGGWKPKSDLPSLIDKYMNKEIMIDEFITHNLSFDEINKAFVLMREGKCLRCVLHMPK
>gnl_Arath_TAIR10_AT5G43940.2
MATQGQVITCKGTFILDPRTLTISAVAYEPNKPLVIEDVQVAPPQAGEVRIKILYTALCHTDAYTWSGKDPEGLFPCILGHEAAGIVESVGEGVTEVQAGDHVIPCYQAECRECKFCKSGKTNLCGKVRSATGVGIMMNDRKSRFSVNGKPIYHFMGTSTFSQYTVVHDVSVAKIDPTAPLDKVCLLGCGVPTGLGAVWNTAKVEPGSNVAIFGLGTVGLAVAEGAKTAGASRIIGIDIDSKKYETAKKFGVNEFVNPKDHDKPIQEVIVDLTDGGVDYSFECIGNVSVMRAALECCHKGWGTSVIVGVAASGQEISTRPFQLVTGRVWKGTAFGGFKSRTQVPWLVEKYMNKEIKVDEYITHNLTLGEINKAFDLLHEGTCLRCVLDTSK
>gnl_Betvu_v1.2_Bv1_010740_erzt.t1
MTSTAGQVIRCKAAVAWEAGKPLVMEEVEVAPPQKMEVRVKILFTSLCHTDVYFWEAKGQTPVFPRILGHEAGGIVESVGEGVTDLQPGDHVLPVFTGECKECAHCKSEESNMCDLLRINTDRGVMLNDGKSRFSINGKPIFHFVGTSTFSEYTVVHVGCLAKINPEAPLDKVCILSCGISTGFGATVNVARPKKGQTVAIFGLGAVGLAAAEGARVSGASKIIGVDLVSSRFEAAKKFGVTDFVNPKDHNKPVQEVIAEMTNGGVDRSVECTGNIQAMISAFECVHDGWGVAVLVGVPNKDDAFKTHPVNFLNERTLKGTFFGNYKPRTDIPGVVEKYMNKELELDKFITHEVAFKDINKAFDLMLKGESIRCIIRMDA
>gnl_Betvu_v1.2_Bv1_010750_sghe.t1
MTLNQKMLDTAGQVIRCKAAVAWEAGKPLVIEEVEVAPPQKMEVRVKILFTALCHTDVYFWEAKGQTPVFPRILGHEAGGIVESVGEGVTEVQPGDHVLPVFTGECKECAHCKSEESNMCDLLRINTDRGVMLNDGKSRFSINGKPIFHFVGTSTFSEYTVVHVGCLAKINPEAPLDKVCVLSCGISTGFGATVNVAKPKKGQTVAVFGLGAVGLAAAEGARVSGASRIIGVDLVSSRFEAAKKFGVTDFVNPKDHKRPVQEVIAEMTNGGVDRSVECTGNIQAMISAFECVHDGWGVAVLVGVPNKDDAFKTHPVNFLNEKTLKGTFFGNYKPRTDLPSVVELYMKKELELEKFITHEVSFKDINKAFDYMLKGESIRCIIRMDA
>gnl_Betvu_v1.2_Bv7_166210_zdqx.t1
MADTQGKVITCKAAVAWEPNKPLTIEDVDVAPPQAGEVRIKILYTALCHTDAYTWSGKDPEGLFPCILGHEAAGIVESVGEGVTEVQPGDHVIPCYQAECRECKFCKSGKTNLCGKVRAATGVGVMMNDRKSRFSVKGKPIYHFMGTSTFSQYTVVHDVSVAKVDPQAPLEKVCLLGCGVPTGLGAVWNTAKVEPGSNVAIFGLGTVGLAVAEGAKTAGASRIIGVDIDPKKFDVAKNFGVTEFVNPKDHDKPIQQVLVDLTDGGVDYSFECIGNVSVMRAALECCHKGWGTSVIVGVAASGQEISTRPFQLVTGRVWKGTAFGGFKSRSQVPWLVEKYMKKEIKVDEYITHNMTLPEINEAFDLMHEGGCLRCVLALH
>gnl_Betvu_v1.2_Bv7_167240_pyex.t1
MSSTTAGLVIPCQAAVAWEAGKPLVIEQVEVAPPQTMEVRVKIKYTTLCRTDFYFWEAKGSSSTQLFPRIFGHEAAGIVESIGEGVNDFQVGDHVLPVFTGECGDCRHCKSEESNMCNLLRMNPYRGVMLNDGKSRFSLKGNPVYHFIGTSTFSEYTVVHSGCLVKINPLAPLDKACILSCGVSTGLGATLNVAKPKKGSTVAIFGLGAVGLAAAEGARIAGASRIIGIARNPDRFEEAKKFGVTDFVNPKDYDRPVQEVIREMTDGGVDRSIECTGNVDVMISAFECVHDGWGVAVLCGVPSKDAVFMSKPINFLNERTLKGTFFGNYKPKTDLPSVVDMYMNQELDLDKFITHRVPFSEINKAFEYMQNGEGLRCIISMED
>gnl_Betvu_v1.2_Bv8_189230_judk.t1
MSSSISSINRSSQIITCNAAVAWGPGEELVMEEVEVGPPQPLEIRVKVVCTSLCRSDITAWQSLATPSIFPRIFGHEASGIVESVGQGVTEFQKGDHVLTLFTGECLTCRHCLSSKSNLCQNLGLERKGVMHSDQKTRFSIKGKPVYHYCAVSSFSEYTVVHSGCAVKLRPDAPLDKICLFSCGVAAGLGAAWKVADISKQSTVVIFGLGTVGLSVAVGAKLRGASQIIGVDTNSEKFEKARSFGITQLVNPTDHEEPIHQVIKRMTSGGADYAFECVGDTGTVTNALLSCCDGWGVTVTLGVPKVEPEVRAHYGLFLSGRTLKGSLIGGWKPKSDIPKLVDMYIRKEIPVDQFITHNLRFADINQAFDLMNKGNCLRCVIHMPN
>gnl_Carpa_v0.4_evm.model.supercontig_168.2
MPSPSKQSNNVITCKAAVAWGAGEPLVMEDVEVSAPLPGEIRIKVVCTSLCRSDISAWESQAIFPRIFGHEASGIVESIGEGVDEFKEGDHVLTVFTGECKTCRQCMSGKSNICQVLGLERRGVMHSDQKTRFSIRGKPVYHYCAVSSFSEYTVVHSGCAVKVSSVAPLEKICLLSCGAAAGLGAAWNVADISKGSNVVIFGLGTVGLSVAQGAKLREASKIIGVDINPEKCQKAKAFGITEFINPTDCNEPIQEVIKRITNGGADYSFECIGDTGMVTTALQSCSDGCGMTVTLGVPKVKPEIAAHYGLFLTGKTLKGSLFGGWKPKSDLSSLVDMYMKKEIQIDELITHNMPFEDINKAFNLMQEGKCLRCVIHLPN
>gnl_Carpa_v0.4_evm.model.supercontig_278.2
MSSTAGQVIRCKAAVAWEAGKPLIIEEVEVAPPQAMEVRLKILFTSLCHTDVYFWEAKGQAPLFPRIFGHEAGGIVESVGEGVTDLEPGDHVLPVFTGECKQCRHCKSDESNMCDLLRINTDRGVMLNDGKSRFSINGKPIYHFVGTSTFSEYTVVHVGCVAKINPAAPLDKVCVLSCGISTGLGATLNVAKPQKGSSIAIFGLGAVGLAAAEGARIAGASRIIGVDLNSKRFEEAKKFGVTEFVNPKDYNKPVQEVLAEMTGGGVDRSVECTGNINAMISAFECVHDGWGVAVLVGVPNRDDAFRTHPMNLLNERTLKGTFFGNYKPRTDLPSVVEKYMTQELEVEKFITHEVPFSEINKAFEYMLKGESLRCIIRMDA
>gnl_Carpa_v0.4_evm.model.supercontig_42.139
MSSTVGQVIHCKAAVAWEAGKPLVIEEVEVAPPQKMEVRLKILFTSLCHTDVYFWEAEGQTPLFPRIFGHEAGGIVESVGEGVTDLKPGDHVLPVFTGECKECRHCKSEESNMCDLLRINTDRGVMLNDGKSRFSINGQPIYHFVGTSTFSEYTVVHVGCVAKINPAAPLDKVCVLSCGISTGLGATLNVAKPPKGSSVAIFGLGAVGLAAAEGARIAGASRIIGVDLNSRRFEQAKKFGVTEFVNPKDFNKPVQEVLAEMTGGGVDRSVECTGNINAMISAFECVHDGWGVAVLVGVPNKDDAFKTHPVNVLNEKTLKGTFFGNYKPRSDLPAVVEKYMTKELELEKFITHEVPFSEINKAFEYMLKGESLRCIIRMEA
>gnl_Carpa_v0.4_evm.model.supercontig_49.68
MSAAGQVICCRAAVAWEAGKPLVMEEVEVAPPQQNEVRLKILFTSLCHTDVYFWEAKGQAPLFPRIFGHEAAGIVESIGEGVTHLQPGDHVLPIFTGECGECRHCHSEESNMCDLLRINTERGVMISDGKSRFSIDGKPIHHFLGTSTFSEYTVVHAGCVAKINPAAPLDKVCIVSCGLSTGFGATVNVAKPKKGDTVAIFGLGAVGLAAAEGARVSGASRIIGVDLNPNRFEEAKKFGVTEFVNPKDYNKPVQEVIAEMTDGGVDRSIECTGSIQAMISAFECVHDGWGVAVLVGVPNRDDAFKTHPVNFLNERTLKGTFFGNYKPRTDIPGVVEKYMNKELELEKFITHNIAFSEINKAFDYMLKGESLRCIIHMEE
>gnl_Carpa_v0.4_evm.model.supercontig_8.185
MAVMVYEMFVIAAAVAWEAGKPLVIETVQVAPPQAMEVRIKVKYTSLCHTDLYFWEAKGQTPLFPRIFGHEAAGIVESVGEGVKDLEVGDHVLPVFTGECGECGHCKSEESNMCDLLRINTDRGVMLIDGKSRFSINGAPINHFLGTSTFSEYTVIHSGCLAKINPLAPLDKVCILSCGISTGLGATLNVAKPKKGSSVAVFGLGAVGLAAAEGARIAGASRIIGVDLNPSRFQEAKKFGVTEFVNPKNHNRPIQEVLVEMTNGGVDRSVECTGNTNAMISAFECVHDGWGVAVLVGVPNKDALFMTKPINLLNERTLKGTFFANYKPRTDLPSVVDMYINKKLELEKFITHRVPFSEINKAFDYMVNGEGLRCIISMED
>gnl_Carpa_v0.4_evm.model.supercontig_87.56
MTTRGQVITCKAAVAYEPNKPLVIEDVQVAPPQAGEVRVKILFTALCHTDAYTWSGKDPEGLFPCILGHEAAGIVESVGEGVTEVQPGDHVIPCYQAECRECKFCKSGKTNLCGKVRTATGAGVMMNDRKSRFSINGKPLYHFMGTSTFSQYTVVHDVSVAKIDLKAPLEKVCLLGCGVPTGLGAVWNTAKVEAGSIVAVFGLGTVGLAVAEGAKAAGASRIIGIDIDGTKFDRAKDFGVTEFVNPKDHEKPIQQVLVDLTDGGVDYSFECIGNVSVMRAALECCHKGWGTSVIVGVAASGQEISTRPFQLVTGRVWKGTAFGGFKSRSQVPWLVDKYMKKEIKVDEYITHNLTLGEINRAFDLMHEGGCLRCVLNMFE
>gnl_Elagu_v2.0_p5_sc00034.V1.gene71
MDLVSGGSVLQRRLLSPLITPLDFPKPSVYPRRALPFPKCPYPSPYSANISLTSHAKKRDTYAQPVPKQTAIGDEEEEEERVEEEFMGDFEDDIMMDDTEDFEDDFEVEDADLNVGDGAGGGGISLAGTWWDKKALLIAEEVSSPGVERAVCIPEEFGRFKDLPMYVKYSSINAETTLPQEHDGVFKLISFDLDLCQCTWGLADVRINRQQAGKGRPLSSKQREWRLQMPFESLRLKNPNPIVSHVKRLALVHDIYPTSKPHPGEQEKVHISSTGGVDKLKCVRTAVAWEAGKPLVIEEVEVAPPQAMEVRMKILYTSLCHTDVYFWEAKGQTPVFPRIFGHEAGGIVESVGEGVTELAPGDHVLPIFTGECKECPHCKSEESNMCDLLRINTDRGVMIHDGKSRFSIKGKPVYHFLGTSTFCEYTVVHVGCVAKINPLAPLDKVCVISCGVSTGYGAAVNVAKPPKGSSVAVFGLGAVGLARPLPKCFIAALLKAFALLCVAAPAPATAAEAAEGARASGASRIIGVDVNPSRFEAAKKFGCTEFVNPLEHEKPVQEVIAGMTNGGVDRSVECTGNVNAMISAFECVHDGWGVAVLVGVPHKEAEFKTHPLNFLNERTLKGTFYGNYKPRSDIPSVVEKYMNKELELEKFITHSLPFSEINKAFDYMLKGESLRCIIHMDVHDSRGFTTVQPKIRKVEEIESTAGQGPIAHGHKIDSRRPTTGNGGRPAVVTAAVAWEAGKPLVIEEVEVAPPKEMEVRLKILYTSLCHTDVYFWEAKGQTPLFPRIFGHEAGGIVESVGEGVTDLAPGDHVLPVFTGECKECAHCKHEESNMCDLLRINTERGVMISDGQSRFSINGEPIYHFLGTSTFSEYTVVHSGCVAKIDPLAPLDKVCVLSCGISTGLGATLNVAKPPKGSTVAIFGLGAVGLAVLAEMTGGGVDRSVECTGNVNAMISAFECVHDGWGVAVLVGVPHKEAQFKTHPINFLTERTLKGTFFGNYKPRTDLPLVVEKYMNKELELEKFITHSVPFSEINKAFDYMLKGDGLRCIIHMDELSTLMKQLLPTKMLRSIPAPQQATAPIANHATSLPCLPLSGAHAHAPPATIGLPICILAPSHDRAACLGFRTVQPKIRKVEEIESRAGQVIQCRAAVAWEAGKPLVMEQVKVAPPKVMDVRMKILYTSLCHTDVYFWEAKGQTPLFPRIFGHEAGGIVESVGEGVTDLAPGDHVLPVFTGECKECTHCKHEQSNMCDLLRINTERGVMISDGQSRFSINGKPIYNFLGTSTFSEYTVVHSGCVAKIDPLAPLDKVCVLSCGISTGLGATLNVAKPPKGSTVAIFGLGAVGLAAAEGARIAGASRIIGVDRNPAKFDEAKKFGITEFVNPMEYDRPVQEVLAEMTGGGVDRSVECSGNTNAMISAFECVHDGWGVAVLVGVPHKEAQFKTHPMNFLNERTLKGTFFGNYKPRTDLPSVVEKYMNKELELEKFITHRVPFSEINKAFDYMLKGEGLRCIIHMDG
>gnl_Elagu_v2.0_p5_sc00299.V1.gene60
MRNTGKEYADGFHTAGKVITCKAAVVWGPEEPFVIEEVQVEPPQKMEVRIKILFTSICHTDLGAWKGLNEMQRAYPRILGHEAAGVVESVGEGVEDLKEGDHVVPIFNGECGECTHCESPMTNLCARFRVDPFKSVMAGDGRSRFSVIDRAGKRRPVYHFLNTSTFTEFTVLDYACVVKINPIAPLQRMCLLSCGISTGVGAAWNTANVKKGSTVAVFGLGAVGLAVAEGARLRGASEIIGVDINLEKFDKGREMGITKFINPRDCGKPVNEVIREMTNGGVDYSFECAGNLDVLREAFSSTHDGWGFTVVLGIHSTPRLLPLHPMELFDGRRITGSVFGDFKGKSQLPDFVDKYMNGVSLATLIRTINSCFIAHIRVVNRWGQASLVPEQARGLNLWTELGLAWIWPEGVKPNLKLTWFCCCLDRSRPEDGRLRSDDGCLILVQGCRHWSDLQNKFQTESCGSGEDPLTLKSEKQRTKEQQLVL
>gnl_Elagu_v2.0_p5_sc00580.V1.gene7
MGSNGQEHANGFHDGFHASGTAGKVITCKAAVVWGPEEPFVMEEVQVEPPQKMEVRLKILFTSICHTDLSAWKGLNEMQRVYPRILGHEAAGVVESLGEGVEVLKDGDHVVPIFNGECRECPHCRSHMTNLCARFRVDPFKSVMAGDGQPRFSVLDPATGKRRPVYHFLNTSTFAEFTVLDSACVVKINPAAPLQKMCLFSCGISTGVGAAWNCANVKEGSTVAIFGLGAVGLAVAEGARLRGASQIIGVDINSEKFGKGREMGITKFINPNDCDKPAHEVIREMTKGGADYSFECAGNLDVFREAFMSTHDGWGLTVILGIHPSPRLLPLHPMELFDGRRIVASVFGDFKGKSQLSDFVDKYMNGVGFQSYIRTIHIPYNKSTMEYLYLFRCTYS
>gnl_Eucgr_v2.0_Eucgr.E01063.1
MVNNTAGQVVTCKAAVAWGPGQPLVMEEILVDPPQKMEVRIKVLFTSICHTDLSAWKGENHSQRAYPRILGHEASGIVESVGEGVTDLKEGDHVIPIFNGECGECEYCRCERTNMCRDYGVNPMKKAMVADGGCRFRTKETGEPIFHFLNTSTFSEFTVIESACVVKVDPDFPLKKMAMLSCSVSTGVGAAWNTADVKAGSTVAIFGLGSVGLAVAAGARARGASKIIGVDINPAKFVKAQALGISDCINPKELDTASHEEIKRLTGGGGVDYSFECTGNSAVLREAFLSTHLGWGLTVLLGVHPGPKMLPLHPMELFNGQQITGSVFGGFKGKTHIPRFAEDCMRG
>gnl_Eucgr_v2.0_Eucgr.E01064.1
MVNNTAGQVITCKAAVAWGPEQPLVMEEILVDPPQKMEVRIKVLFTSICHTDLSAWKGENESQRAYPRIFGHEASGIVESVGEGVTDLKEGDHVIPIFNGECGECEYCRCERTNMCRDYGVNPMKKAMVADGRCRFRTKETGEPIFHFLNTSTFSEFTVVESACAVKVDPCFPLEKMAMLSCGVSSGVGAAWNTADVKAGSTVAIFGLGSVGLAVAAGARARGASKIIGVDINPAKFVKAQTLGITDCINPKELETASHEEIKRLTGGGGVDYSFECTGDLAVLREAFLSAHLGWGLTVLLGIHPGPKMLPLHPMELFNGQQITGSVFGGFKGKTHIPRFAEDCMRGAVNLEEFISHELPFEKINEAFQLLQGGESLRCLMHL
>gnl_Eucgr_v2.0_Eucgr.E01062.1
MGNNTAGEVITCKAAVAWGPGQALVMEEILVDPPQKMEVRIKVLFTSICHTDLSAWKGENESQRAYPRIFGHEASGIVESVGEGVTDLKEGDHVVPIFNGECGECEYCRCERTNMCRDYGVNPMKKAMVADGGCRFRTKETGEPIFHFLNTSTFSEFTVVESACVVKVDPGFPLEKMAMLSCGVSTGVGAAWNTADVKAGSTVAIFGLGSVGLAVAAGARARGASKIIGVDINPAKFVKAQELGITDCINPKGLEGEIKRLTGGGGVDYSFECTGNSAVLREAFLSTHLGWGLTVLLGVHPGPKMLPLHPMELFNGQQITGSVFGGFKGKTHIPSFAEDCMRGAVNLEEFISHELPFEKINEAFQLLQGGESLRCLMHL
>gnl_Eucgr_v2.0_Eucgr.H04952.1
MSSTVGKVIRCKAAVAWEAGKPLVIEDVEVAPPQAMEVRVKIVVTALCHTDVYFWEAKGQTPVFPRIFGHEAAGIVESVGEGVTELKPGDHVLPVFTGECKECRHCKSEESNMCDLLRINTDRGVMLNDGKSRFSINGKPIYHFVGTSTFSQYSVIHVGCLAKINPAAPMDKVCILSCGVSTGLGATLNVAKPPKGSTVAIFGLGAVGLSAAEGARIAGASRIIGVDLNPKRFDEAKKFGVTEFVNPKDHHKPVQEVLAEMTDGGVDRSVECTGSVNAMISAFECVHDGWGVAVLVGVPNKDDAFKTHPMNFLNEKTLKGTFFGNYKPRTDLPNVVEMYMRKELELEKFITHEVCLSEINKAFDYMLKGESLRCIIRMDG
>gnl_Eucgr_v2.0_Eucgr.H04951.1
MSSTVGKVIRCKAAVAWEAGKPLVIEEVEVAPPQAMEVRVKIVVTALCHTDVYFWEAKGQTPVFPRIFGHEAAGIVESVGEGVTELKPGDHVLPVFTGECKECRHCKSEESNMCDLLRINTDRGVMLNDGKSRFSINGKPIYHFVGTSTFSQYSVIHVGCLAKINPAAPMDKVCILSCGVSTGLGATLNVAKPPKGSTVAIFGLGAVGLSAAEGARIAGASRIIGVDLNPKRFDEAKKFGVTEFVNPKDHHKPVQEVLAEMTDGGVDRSIECTGSVNAMISAFECVHDGWGVAVLVGVPNKDDAFKTHPMNFLNEKTLKGTFFGNYKPRTDLPNVVEMYMRKELKLEKFITHEVRLSEINKAFDYMLKGESLRCIIRMDG
>gnl_Eucgr_v2.0_Eucgr.H04950.1
MSTTVGKVIRCKAAVAWEAGKPLVIEEVEVAPPQAMEVRVKIVVTALCHTDVYFWEAKGQTPVFPRIFGHEAAGIVESVGEGVTELKPGDHVLPVFTGECKECRHCKSEESNMCDLLRINTDRGVMLNDGKSRFSINGKPIYHFVGTSTFSQYSVIHVGCLAKINPAAPMDKVCILSCGVSTGLGATLNVAKPPKGSTVAIFGLGAVGLSAAEGARIAGASRIIGVDLNPKRFDEAKKFGVTEFVNPKDHHKPVQEVLAEMTDGGVDRSIECTGSVNAMISAFECVHDGWGVAVLVGVPNKDDAFKTHPMNFLNEKTLKGTFFGNYKPRTDLPNVVEMYMRKELELEKFITHEVCLSEINKAFDYMLKGESLRCIIRMDR
>gnl_Eucgr_v2.0_Eucgr.F02744.1
MSGTAGQVIHCRAAVAWEAGKPLVIEQVEVAPPQAMEVRLKILYTSLCHTDVYFWEAKGQNPLFPRIYGHEAGGIVESVGEGVTDLEPGDHVLPIFTGECKECAHCKSEESNMCDLLRINTDRGVMLSDGKSRFSIKGQPIYHFLGTSTFSEYTVVHVGCVAKINPLAPLDKVCVISCGISTGLGAMVNVAKPPKGSTVAVFGLGAVGLSAAEGARIAGASRIIGVDLNPNRFQEAKKFGVTEFVNPKDHNKPVQEVIAEMTNGGVDRSVECTGNVDAMISAFECVHDGWGVAVLVGVPHKDAVFKTHPINLLNERTLKGTFFGNYKPRSDIPSVVEKYMNKVKYS
>gnl_Eucgr_v2.0_Eucgr.I00224.1
MSRSNFSPSLLDSAGLTGINTTPEPNPLPHICARTVLEVKEIREIRQFQNSGSGILLRLRWRAPLVRSFAAEMAGTAGQVIRCKAAVSWEAGKPLVMEEVEVAPPQAMEVRIKILFTSLCHTDVYFWEAKGQTPVFPRIFGHEASGIVESVGEGVTELQPGDHVLPVFTGECKECPHCKSEESNMCDLLRINTDRGVMLNDNKSRFSINGKPIYHFVGTSTFSEYTVVHVGCVAKINPAAPLDKVCVLSCGISTGLGATLNVAKPKKGQSVAIFGLGAVGLAAAEGARMAGASRIIGVDLNPNRFAEAKGQTPLFPRIFGHEASGVVESVGEGVTELEPGDHVLPVFTGECKECQHCKSEESNMCGLLRINTDRGVMLNDNESRFSINGKPIYHFVGTSTFSEYTVVHVGCVAKINPAAPMDKVCVLSCGISTGLGATLNVAKPKKGQSVAIFGLGTVGLAAAEGARMAGASRIIGVDRNPNRFVEAKKFGVNEFVNPKDHNKPVQEVIAEMTDGGVDRSLECTGNIDAMISAFECVHDGWGIAVLVGVPSKDDVFKTHPMNLLNERTLKGTFFGNYKPRTDLPSVVEKYMNKELDVEKFITHEVPFSEINKAFDYMLQGTSLRCIIRMGA
>gnl_Eucgr_v2.0_Eucgr.K02331.1
MSSSPSVITCKAAVAWGAGQPLVIEEVEVSPPQPQEIRIKVVATSLCGSDVAAWESQPIFPRIFGHEAAGIVESVGEGVTEFKEGDHVLTLFVGECKRCRHCTSNKSNMCRTLGLERSGLMHSDRKTRFSIRGNPVYHYCAVSSFSEYTVVHSGCAAKVSPKAPLEKICILSCGVAAGLGAAWNVADVSKGSNVAIFGLGTVGLSVAQGAKLRGASQVIGVDINPEKGEKAAKDFGVDMYLNPKDYDEPIHEVIKRITDGGADYSFECAGDTRATTTALQSCCDGWGLTVTLGVPKAKPEITAHYGLLLTGRTLRGSMYGGWKPKSDIPSLVDKYMNKEIRVDEFVTHNLQLEDINKAFELMREGKCLRCVLHMPR
>gnl_Eucgr_v2.0_Eucgr.K03599.1
MAATVARAIRQRTYDAVSVRRRSGRPVDWSTKGGRLPKTTGHPLRTTAHGENHDDDCRPPIRVPRSGFSFEFDRRVKRERETSFFSQLKSKLFEKSSLVHILLKPHFPLAEPKNRAMSSTAGFMIPCKAAVAWEAGKPLVIQQVEVAPPQAMEVRMKVKYTSLCHTDLYFWEAKGQTPLFPRIFGHEAAGVVESVGEGVSDVAVGDHVLPVFTGECGECRHCQSEESNMCDLLRINTERGVMLSDGKSRFSINGTPINHFLGTSTFSEYTVVHAGCLAKINPLAPLDKVCIVSCGVSTGLGATLNVAKPKQGSSVAIFGLGAVGLAAAEGARIAGASRIIGVDLNPNRFEEAKKFGVTEFVNPKDYDRPVQQVIAEMTDGGVDRSVECTGNINAMVSAFECVHDGWGVAVLVGVPNKDAVFMTKPINILNERTLKGTFFGNYKPRSDIPSVVDMYLNKKLELDKFITHRVPFSEINKAFDLMVKGEGLRCIINMED
>gnl_Eucgr_v2.0_Eucgr.K01401.1
MATTQGQVITCKAAVAWEANKPLVIEDVQVAPPQAGEVRVKILFAALCHTDAYTWSGKDPEGLFPCILGHEAAGIVESVGEGVTEVQPGDHVIPCYQAECGECKFCKSGKTNLCGKVRAATGVGVMMNDRKSRFSVNGKPIYHFMGTSTFSQYTVVHDVSVAKIDPKAPLEKVCLLGCGVPTGLGAVWNTAKVESGSIVAVFGLGTVGLAVAEGAKAAGASRIIGIDIDSKKFDRAKDFGVTEFVNPTEHDKPIQQVLVDLTDGGVDYSFECIGNVSVMRAALECCHKGWGTSVIVGVAASGQEISTRPFQLVTGRVWKGTAFGGFKSRSQVPWLVDKYLKKEIKVDEYITHNLTLGEINEAFHLLHGGDCLRCVLSMD
>gnl_Eucgr_v2.0_Eucgr.K02333.1
MSSSPSIITCKAAVAWGAGQPLVIEEVEVSPPRPQEIRIKVVATSLCGSDVNAWEFRNIFPRIFGHEAAGIVESVGEGVTEFKEGDHVLTLFMGECKRCRHCTSNKSNMCQALGLERNGVMHSDRRTRFSIRGTPIYHYLGVSSFSEYTVVHSGCAAKVSPTVPLQKICILSCGVATGLGAAWNVADVSEGSTVAIFGLGTVGLSVAQGAKLRGAAQVIGVDINPEKGEKAKFFGVDVFLNPKDYDEPIHEVIKRMTDGGADYCFECTGDTRVASTALQSCCDGWGMTVALGVPKAKPEMTVNCGLLLSGRTLRGSTFGGWRPKSDMPLLVDKYLNKEIQVDEFVTHNLQFEEINRAFEMMKKGKCLCCVIHMPK
>gnl_Manes_v6.1_Manes.02G174800.1
MSNTAGQVIRCKAAVAWEAGKPLVIEEVEVAPPQANEVRLKILFTSLCHTDVYFWEAKGQAPLFPRIFGHEASGIVESVGPGVTDLQPGDRVLPVFTGECKECRHCKSEESNMCDLLRINTDRGHMLADGKTRFSINGKPIHHFLGTSTFSEYTVVHVGCVAKINPAAPLDKVCVLSCGISTGLGATLNVAKPKKGQSVAIFGLGAVGLAAAEGARIAGASRIIGVDLNTSRFEEAKKFGVTEFVNPKDHDKPVQQVIAEMTDGGVDRSVECTGSIQAMVSAFECVHDGWGVAVLVGVPSKDDAFKTHPVNLLNERTIKGTFFGNYKPRSDLPSVVEMYMKKELEVEKFITHHVSFSEINKAFELMLKGESLRCLINMES
>gnl_Manes_v6.1_Manes.02G001500.1
MELRIKILYTSVCHTDLSFWKGENEAQRAFPRILGHEAVGVVESVGDGVTDVKEGDYVIPIFNGECGDCIYCRKGTTNLCGKFRINPFKSVMTNDGKCRFSSEDGKPIYHFLNTSTFTEYSVLDSACVVKIDPKSPLKKMSLLSCGVSTGVGAAWKVANVQAGSSVAIFGLGAVGLAVAEGAGARGASKIIGVDVNPEKFDKGRIFGITNFVNPKDSSKLVHETIREMSGGGVDYSFECTGSLEVLREAFMSTHDGWGKTVLIGIYPTPKSLPIHPMELFDGRTITGTIFGDIKGRTQLPDLARDCMQGVLNLDGFITHELPFHKINEAFGLLTDGKALRCLLLL
>gnl_Manes_v6.1_Manes.02G226000.1
MQAIFPRIFGHEGSGIVESIGGGVTEFEEGDHVLTVFTGECRTCRQCTHTRKNNMCQVLGLERRGVMHSDQRTRFSIKGKPIYHYCAVSSFSEYTVVHTGCAVKVSPAAPLEKICLLSCGVAAGLGAAWNVADVSEGSTVVIFGLGTVGLSVAQGAKLRGAAQIIGVDSNPEKHEKAKAFGITQFINPNDCKEPIQQVSFNI
>gnl_Manes_v6.1_Manes.13G038500.1
MATQGQVITCKAAVAWEPNKPLVIEDVQVAPPQAGEVRIKILFTALCHTDAYTWSGKDPEGLFPCILGHEAAGIVESVGEGVTEVQPGDHVIPCYQAECRECKFCKSGKTNLCGKVRAATGVGIMMNDRKSRFSINGKPIYHFMGTSTFSQYTVVHDVSVAKIDPKAPLEKVCLLGCGVPTGLGAVWNTAKVEAGSIVAIFGLGTVGLAVAEGAKTAGASRIIGIDIDSKKFDTAKNFGVTEFVNPKDHDKPIQQVIVDLTDGGVDYSFECIGNVSVMRSALECCHKGWGTSVIVGVAASGQEISTRPFQLVTGRVWKGTAFGGFKSRSQVPWLVDKYMKKEIKVDEYVTHNLTLGEINKAFDLMHEGGCLRCVLSVHV
>gnl_Manes_v6.1_Manes.12G043100.1
MSSYMRHKLRGSTLTLLFNKLIKNFDTYSSSFKPAYWSLQPKGVRLIHSPTESAMSSTTGLVIPCKAAVAWEAGKPLVIEQVEVAPPQALEVRIKIKYTSLCHTDLYFWEAKGQTPLFPRIFGHEAAGVVESVGEGISDLKVGDHVLPVFTGECGECKHCESEESNMCDLLRINTDRGVMLSDGKSRFSIDGVPINHFLGTSTFSEYTVVHRGCLAKINPLAPLDKVCILSCGISTGLGATLNVAKPKKGSSVAVFGLGAVGLAAAEGARIAGASRIIGVDLNPSRFEEAKKFGVTDFVNPKEHDRPVQEVIAEMTNGGVDRSVECTGHIDAMISAFECVHDGWGVAVLVGVPNKEAVFMTKPINVLNERTLKGTFFGNYKPRTDLPSVVDMYMKKKLELDKFITHRLSFSDINKAFELMVKGQGLRCIINMEE
>gnl_Manes_v6.1_Manes.12G039100.1
MATQGQVITCKAAVAWEPNKPLVIEDVQVAPPQAGEVRIKVLFTALCHTDAYTWSGKDPEGLFPCILGHEAAGVVESVGEGVTEVQPGDHVIPCYQAECRECKFCRSGKTNLCGKVRAATGVGVMMNDRKSRFSINGKPIYHFMGTSTFSQYTVVHDVSVAKIDPKASLEKVCLLGCGVPTGLGAVWNTAKVEAGSIVAIFGLGTVGLAVAEGAKAAGSSRIIGIDIDSKKFDRAKNFGVTEFVNPKDHDKPIQQVIIDLTDGGVDYSFECIGNVSVMRSALECCHKGWGTSVIVGVAASGQEISTRPFQLVTGRVWKGTAFGGFKSRSQVPWLVDKYMKKEIKVDEYITHSLTLGEINKAFDLMHEGDCLRCVLDMHV
>gnl_Manes_v6.1_Manes.18G086900.1
MASTCNQIIHCKAAVSWEAGKPLVIEEVEVAPPQAMEVRIKILFTSLCRSDVHFWEAKGQSTLFPRIFGHEAGGIVESVGEGVTELEPGDHVLPIFTGECKECAQCKSEQSNMCEILKVNKDRGVMIEDGKSRFSIKGKPIYHFLGTSTFSEYTVVHSGCVAKINPSAPLDTVFLLSCGYCTGFGAAVNVAKTPKGSTVAVFGLGGVGLAAVEGARISGASRIIGIDVNPNKFEQAKKFGVTEFVYPKDYDKPVQEVLVEMTNGGVDRSIECTGDVQAMISAFESVREVCILFFLVARIYSNLISSIPFSMFNDSKIVAGLGCGCYCGGGQ
>gnl_Manes_v6.1_Manes.18G086800.1
MAGTAGKVIRCKAAVAWEAGKPLVIEEVEVAPPQANEVRLKILFTSLCHTDVYFWEAKGQNPLFPRIYGHEAGGIVESVGEGVTDLKPGDHVLPVFTGECKDCAHCKSEESNMCSLLRINTDRGVMLNDGKSRFSIKGKPIYHFVGTSTFSEYTVVHVGCLAKINPLAPLDKVCVLSCGISTGLGATLNVAKPPKGSTVAIFGLGAVGLAAAEGARIAGASRIIGVDVNSNRFEEAKKFGVTEFVNPQHHNKPVQEVIAEMTDGGVDRSVECTGNVDAMTSAFECVHDGWGVAVLVGVPHKAAVFKTHPINVLNERTLKGTFFGNYKPRTDLPSVVEKYMNKELELEKFITHSVPFSKINEAFELMLKAESLRCIIRME
>gnl_Manes_v6.1_Manes.18G087000.1
MATTANQIIHCKAAVSWEAGKPLVIEEVEVAPPQAMEVRIKILFTALCHTDVYFWEAKGQSPLFPRIFGHEAGGIVESVGEGVTELKPGDHVLPIFTGECKDCAHCKSEQSNMCELLRINTERGVMIEDGKSRFSIKGKPIYHFLGTSTFSEYTVVHSGCVAKINPSAPLDTVFVLSCGFCTGFGATVNVAKPPKGSTVAVFGLGAVGLAAAEGARFSGASRIIGVDVNPNKFEQAKKFGVTEFVNPKDYDKPVQEVLVEMTNGGVDRSIECTGNVQAMISAFESVHDGWGVAVLVGVPSKDDVFKTHPLNFLTERTLKGTFYGNFKPRTDIPLVVEKYMNKEIELEKFITHSVPFSEINTAFDLMLKGEGIRCLIRMEE
>gnl_Manes_v6.1_Manes.18G087400.1
MEEVEVAPPQANEVRLKILFTSLCHTDVYFWEAKGQAPLFPRIFGHEASGIVESVGPGVTDLQPGDHVLPVFTGECKECRHCKSEESNMCDLLRINTDRGHMLADGKSRFSINGKPIHHFLGTSTFSEYTVVHVGSVAKINPAAPLDKVCVLSCGISTGLGATLNVAKPKKGQSVAIFGLGAVGLAAAEGARISGASRIIGVDLNTKRFEEAKKFGVNEFVNPKDHDKPVQEVIAEMTDGGVDRSVECTGSVQAMISAFECVHDGWGVAVLVGVPSKDDAFKTHPVNLLNERTLKGTFFGNYKPRSDLPSVVEMYMKKELEVEKFITHHVSFSEINKAFDYMLKGESLRCIISMEG
>gnl_Manes_v6.1_Manes.01G083600.1
MASTAGQVIRCKAAVAWEAGKPLVIEEVEVAPPQANEVRLKILFTSLCHTDVYFWEAKGQNPLFPRIYGHEAGGIVESVGEGVTDLKPGDHVLPVFTGECKECAHCKSEESNMCSLLRINTDRGVMLNDGKSRFSINGKPIYHFVGTSTFSEYTVVHVGCLAKINPLAPLDKVCVLSCGISTGLGATLNVAKPPKDSSVAVFGLGAVGLAAAEGARMAGASRIIGVDLNSGRFEEAKKFGVNEFVNPKDHKKPVHEVIAEMTDGGVDRSVECTGNVDAMISAFECVHDGWGVAVLVGVPHKDAVFKTHPVNLLNERTLKGTFFGNYKPRTDLPSVVEKYMNKELELEKFITHSVPFSEINKAFEYMLKGESLRCIIRMEE
>gnl_Medtr_Mt4.0v1_Medtr3g089970.2
MSNTTTGQVIKCTAAVAWEAGKPLVMEEVEVAPPQAGEVRLKILFTSLCHTDVYFWEAKGQTPLFPRIFGHEAGGIVESVGEGVTHLTPGDHALLVFTGECGDCPHCMSEESNMCDLLRINTDRGVMINDNQSRFSIKGQPIHHFVGTSTFSEYTVVHAGCVAKINPDAPLDKVCILSCGICTGLGATINVAKPKPGSSVAIFGLGAVGLAAAEGARISGASRIIGVDLVSSRFELAKKFGVNEFVNPKDHNKPVQQVIAEMTNGGVDRAVECTGSIQAMISAFECVHDGWGVAVLVGVPNKDDAFKTHPMNLLNERTLKGTFYGNYKPRTDLPNVVEKYMKGELELEKFITHSIPFSEINKAFDYMLKGESIRCIIRMEE
>gnl_Medtr_Mt4.0v1_Medtr3g089977.1
MSNTAGQIIKCRAAVAWEAGKPLVMEEVEVAPPQAGEVRLKILFTSLCHTDVYFWEAKGQTPLFPRIFGHEAGGIVESIGEGVTHLKPGDHALPVFTGECGDCPHCKSEESNMCDLLRINTDRGVMINDNQSRFSLKGQPIHHFVGTSTFSEYTVVHAGCVAKINPDAPLDKVCILSCGICTGLGATINVAKPKPGSSVAIFGLGAVGLAAAEGARISGASRIIGVDLVSSRFELAKKFGVNEFVNPKDHDKPVQQVIAEMTNGGVDRAVECTGSIQAMISAFECVHDGWGVAVLVGVPNKDDAFQTHPMNLLNERTLKGTFYGNYKPRTDLPNVVEKYMKGELELEKFITHTIPFSEINKAFDYMLKGESIRCIIRMGE
>gnl_Medtr_Mt4.0v1_Medtr3g089940.1
MSSTAGQVIKCKAAVAWEAGKPLVMEEVEVAPPQAGEVRLKILFTSLCHTDVYFWEAKGQTPLFPRIFGHEAGGIVESVGEGVTHLKPGDHALPVFTGECGDCPHCKSEESNMCDLLRINTDRGVMINDNQSRFSIKGQPIHHFVGTSTFSEYTVVHAGCVAKINPDAPLDKVCILSCGICTGLGATINVAKPKPGSSVAIFGLGAVGLAAAEGARISGASRIIGVDLVSSRFELAKKFGVNEFVNPKDHDKPVQQVIAEMTNGGVDRAVECTGSIQAMISAFECVHDGWGVAVLVGVPNKDDAFKTHPMNLLNERTLKGTFYGNYKPRTDLPNVVEKYMKGELELEKFITHTIPFSEINKAFDYMLKGESIRCIIRMEE
>gnl_Medtr_Mt4.0v1_Medtr7g068320.1
MATSEVANGNHLSGTKGKTITCKAAVAHGPGEPFVVEQILVQPPQKMEVRIKILYTSICHTDLSGWKGECEPQRAYPRIFGHEASGIVESVGEGVNDMKENDKVVLIFNGECGECKCCMCKKTNMCEKSGVDPMKKLMCDGTSRFSSIDGKPIFHFLNTSTFTEYTVVDSACAVKLNTEDNLSLKKLTLLSCGVSTGIGAAWNNANVHAGSSVAIFGLGAVGLAVAEGARARGASKIIGVDINPDKFNNTAETMGITEFINPKDEEKPVYEIIREMTDGGVDYSFECTGNLNVLRDSFLSVHEGWGLTVLLGIHGSPKLLPIHPMELFDGRRIEGSVFGGFKGKSQLPNLATECMKGAIKLDNFITHELPFDEINQAFNLLIAGKSLRCVLTL
>gnl_Medtr_Mt4.0v1_Medtr7g099040.1
MASSTEGQVITCKAAVAWEPNKPLTIEDVEVAPPQANEVRIQILFTALCHTDAYTWSGKDPEGLFPCILGHEAAGIVESVGEGVTDVKPGDHVIPCYQAECGECKFCKSGKTNLCGKVRAATGVGVMMNDRKPRFSIKGKPIYHFMGTSTFSQYTVVHDVSVAKIHPDAALDKVCLLGCGVPTGLGAVWNTAKVEPGSIVAIFGLGTVGLAVAEGAKSAGASRIIGIDIDSNKFDTAKNFGVTEFINPKDHEKPIQQVISDLTDGGVDYSFECIGNVSVMRSALECTHKGWGTSVVVGVAASGQEISTRPFQLVTGRVWKGTAFGGFKSRSQVPWLVEKYLKKEIKVDEYVTHNLTLAEINEAFDLMHEGKCLRCVLALH
>gnl_Medtr_Mt4.0v1_Medtr7g068330.1
MATSESESKGKIITCKAFVANAPGEPLVMQQILVQPPQKMEVRIKILYTSICHTDLSGWKGESEPQRAFPRIFGHEASGIVESVGEGVKDLNENDKVVIVFNGECGECNYCKCEKTNMCEKYGVNPMKRLMCDGTSRFSTIDGKLIYHFLNSSTFTEYTVVDSGCALKLNTEDILSLKKLTLLSCGVSTGIGAAWNNANVHAGSSVAIFGLGAIGLAVALGAQARGASKIIGVDVNPEKLTIAKAMGITDFINPRDEEKPVVEKIREMTGGGVHYSFECTGNVNVLRDSFLSCHEGWGLTILLGIHASPKLLPLHPMELFDGRKIEGSVFGGFKGKSQLPNLATECMKGAIKLDDFITHELPFDEINKAFDLLIAGKSLRCLLTL
>gnl_Medtr_Mt4.0v1_Medtr1g069430.1
MATQGQVITCKAAVAWEPNKPLIIEDVQVAPPQAGEVRIQILFTALCHTDAYTWSGKDPEGLFPCILGHEAAGIVESVGEGVTEVKPGDHVIPCYQAECGECKFCKSGKTNLCGKVRSATGVGVMMSDRQSRFSVNGKPIYHFMGTSTFSQYTVVHDVSVAKIDPIAPLDKVCLLGCGVPTGLGAVWNTAKVEAGSIVAVFGLGTVGLAVAEGAKAAGASRIIGIDIDSNKFERAKNFGVTEFINPKEHENPIQQVIVDLTDGGVDYSFECIGNVSVMRAALECCHKGWGTSVIVGVAASGQEISTRPFQLVTGRVWKGTAFGGFKSRSQVPWLVNKYLNKEIKVDEYITHNLTLADINNAFDLMHEGGCLRCVLAMHA
>gnl_Medtr_Mt4.0v1_Medtr6g068930.1
MASSSTPQVITCKAAVAWGAGEALVMEEVEVSPPQPLEIRIKVVSTSLCRSDLSAWETHAIFPRIFGHEASGIVESVGLGVTEFKEGDQVLTVFIGECMSCKLCKSGKTNICQVLGLERKGLMHSDQKTRFTVKGKPVYHYCGVSSFSEYTVVHSGCAVKVSPHVPLEKICILSCGVSAGLGAAWNVADVSKGSTVVIFGLGTVGLSVAQGAKLRGASRIIGVDNNPQKCENAKSFGITEVVDPSLYKEPIAQVIKRITDGGADFCFECAGDTDMITTALQSCCDGWGLTVTLGVPKVKPEMSAHYGLFLTGRTLKGSLFGGWKPKTDLPSLVEKYVNKEIQIDDYITHNLSFDEINKAFNLMKEGKCLRCVIHMSR
>gnl_Mimgu_v2.0_Migut.E00729.1
METGDHVVPIFNGECQNCGYCKSEKRTTNLCENFRVNPMKSTMYNDGKCRFRTKDGKPIYHFLNTSTFSEYTVVDSACLVKIDRNAPLQQMTLLSCGVSTGLGAVWNTADVEAGATVAVFGLGAVGLAVVEGARTRGASRIIGVDINPDKIIKGKAIGITDFINPKDLDKPLHEKIREMTEGGVDYSFECAGNLEVLRESFLSTHDGWGLTVLLGVHPTPRMLPLHPMELFDGRKIVASVFGDFKGKSQLPLFADQCVKGMVKLDEFITHEMPFSKINEAMQLLIDGKSLRCLLHL
>gnl_Mimgu_v2.0_Migut.N03242.1
MSSTEGQVIRCKAAVSWEAGKPLVIEEVEVAPPQKMEVRVKILFTSLCHTDVYFWEAKGQTPLFPRIFGHEAGGIVESVGEGVTDLKPGDHVLPVFTGECKECRHCKSSESNMCDLLRINTERGAMIEDGKTRFSKDGKPIHHFLGTSTFSEYTVVHVGCLAKINPSAPLDIVCVLSCGISTGLGATLNVAKPTKGSTVAIFGLGAVGLAAAEGARISGATRIIGVDLNPSRFNEAKKFGVTEFVNPKNYDKPVQEVIAEMTDGGVDRSIECTGNVNAMISAFECVHDGWGVAVLVGVPNKDDAFKTHPVNLLNERTLKGTFFGNYKPRSDIPNVVEKYMNKILGMAGAGAGSHSRR
>gnl_Mimgu_v2.0_Migut.N03241.1
MSSTAGKVIKCKAAVAWEAGKPLVIEEVEVAPPQKMEVRLKILFTSLCHTDVYFWEAKAQDSVFPRILGHEAAGIVESVGEGVTELVPGDHVLPVFTGECGDCAHCKSEESNMCTLLRINVERGVMINDGKSRFSINGKPIYHFVGTSTFSEYTVAHVGCVAKINPLAPLDKVCVLSCGISTGLGATLNVAKPKKGSSVAIFGLGAVGLAAAEGARLAGASRIIGVDLNSGRFEEAKKFGVTEFVNPKDHDEPVQNVIAKMTDGGVDRSVECTGNIGAMISAFECVHDGWGVAVLVGVPHKDAVFKTHPMNVLNERTLKGTFFGNYKPRSDLPAVVEMYMNKELEVGKFITHEVPFAEINKAFELMLKGEGLRCIIRME
>gnl_Mimgu_v2.0_Migut.N02236.1
MATQGQVITCKAAVAWEPNKPLVIEEVQVAPPQFGEVRVKILYTALCHTDAYTWSGKDPEGLFPCILGHEAAGIVESVGEGVTEVQPGDHVIPCYQAECKECKFCKSGKTNLCGKVRLATGVGVMLTDRQSRFSINGKPIYHFMGTSTFSQYTVVHDVSVAKIDPIAPLDKVCLLGCGVPTGLGAVWNTAKVESGSIVAIFGLGTVGLAVAEGAKAAGASRIIGIDIDTKKFDTAKNFGVTEFINPKDHEKPIQQVIVDLTDGGVDYSFECIGNVSVMRAALECCHKGWGTSVIVGVAASGQEISTRPFQLVTGRVWKGTAFGGFKSRSQVPWLVEKYLKKEIKVDEYITHNMTLPDINKAFDLMHDGVCLRVVLSMH
>gnl_Mimgu_v2.0_Migut.O00280.1
MSSGGVIRCKAAVAWAAGEALVIEEVELSPPQPMEIRIKVVCTSLCRSDLTAWLSQAQPQIFPRIFGHEASGIVESVGEGVTEFETGDHVLTLFTGECMSCTHCASDKSNMCQVLGLERQGLMHSDKQTRFSINGNPVYHYCAVSSFSEYTIVHSGCAVKISSIAPLDKICLLSCGVAAGLGAAWKVANISQGSTVVIFGLGTVGLSVAQGAKMRGASRVIGVDTNPEKSEGAKGFGVTEYLNPNEHDEPIQQVINRITDGGADYAFECVGDTGMVTTALQSCCSGWGLTVSLGVPKNKAEIAVHYGLLLSGRTLTGSLFGGWKPKSHLPSLVDMYLRKEIKIDEYITHNLQFEDINKAFELMIQGKCLRCVIHMPTN
>gnl_Mimgu_v2.0_Migut.C01043.1
MPPPSSATAGQVIKCKAAVAWEAGKPLVIEEIEVAPPQKMEVRLRILFTSLCHTDVYFWEAKAQDSVFPRIFGHEAAGIVESVGEGVTELVPGDHVLPVFTGECGECAHCKSEESNMCTLLRINTERGVMINDGKSRFSINGKPIYHFIGTSTFSEYTVVHVGCLAKINPLAPLDKVCVLSCGISTGLGAMLNVAKPKKGSSVAIFGLGAVGLGAAEGARLAGASRIIGIDLNPSRFEEAKKFGVTEFVNPKDYTKPIQEVIAEMTDGGVDRSVECTGNINAMISAFECVHDGWGVAVLVGVPHKDSEFKTHPVNFLNERTLKGTFFGNYKPRTDLPGVVEMYMNKELEVEKFITHEVPFAEINKAFELMLKGEGLRCIIKME
>gnl_Musac_v1_GSMUA_Achr4T29520_001
MDGAAENGLSTAGKVITCKAAVLWGPEEPFVIQEVQVEPPQRLEVRVKILFTSICHTDLGAWKGENVVTVYPRILGHEAAGVVESVGEGVEDMRAGDHVVPIFHGECGDCAFCRSDKTNVCAVYRVDPRKSVMVGDGGTRFSVLDAAGERRPVYHFLNTSTFAEYTVLDSACVVKINPAAPLERMCLLSCGITTGVLGAAWNTANVTEGSTVAVFGMGAVGLAAAEGARQRKASRIIGIDVNPVKFDFGRKMGITEFVNPRDHDKPAHEVIQEMTNGGVDYSFECAGNLDALREAFLSTHDGWGLTVMMGIHPTPRLLPVHPMELYYRRLAASIFGGFKGKSQLPDLVEKCMHGDDRINLDGFITHELPFGEINEAFQLLQQGESLRCMLRLYLFFFFF
>gnl_Musac_v1_GSMUA_Achr4T25400_001
MSSSIKSAGVITCKAAVAWGPEQPLVLEEVEVDPPKASEIRVKVACTSLCRSDLTQWQSQAQPDLFPRIFGHEASGIVESVGEGVTEFKEGDHVLTVFIGECQSCKHCTSGKSNMCQKLGLERRGVMHSDQKTRFRVNGRPIYHYCAVSSFSEYTVVHSGCAVKISPSVRMDRACLLSCGVAAGIGAAWNVADISKGSTVVIFGLGTVGLSVAQAAKSRGASRIIGVDINPEKYEKGKAFGVTEYINPDECKEPIQQVIKQITDGGADYSFECVGDTSIVSTALQSCCDGWGMTVTLGVPKTNPVVSTHYAFLLMGRTLKGSLFGGWKPKSELPLLVDKYMKGEIQLDELVTHDITFANINEAFSLMREGKCLRCVIHMPK
>gnl_Musac_v1_GSMUA_Achr2T08040_001
MSSTAGQVIKCRAAVSWEAGKPLVIEEVEVAPPKAMEVRLKILYTSLCHTDVYFWEAKGQTPVFPRIFGHEAGGIVESVGEGVTDLAPGDHVLPIFTGECRECAHCKSEDSNMCDLLRINTDRGVMISDGQSRFSINGKPIYHFLGTSTFSEYTVLHVGCVAKINPAAPLDKVCVISCGISTGYGATVNVARPPKGSTVAVFGLGAVGLAAAEGARASGASRIIGVDLNPKRFEEAKKFGVTEFVNPADHKKPVQEVLAEMTNGGVDRSVECTGNINAMISAFECVHDGWGVAVLVGVPHKDAEFKTHPVNFLNERTLKGTFFGNYKPRTDIPGVVEKYMNKELELDKFITHSVPFSEINKAFDLMLKGESLRCIIRMDG
>gnl_Musac_v1_GSMUA_Achr9T08450_001
MSSTAGQVIKCRAAVAWEAGKPLVMEEVEVAPPKAMEVRLKILYTSLCHTDVYFWEAKGQTPVFPRIFGHEAGGVVESVGEGVTDLSPGDHVLPIFMGECKECAHCKSQESNMCDLLRINTDRGVMISDGQSRFSINGKPIYHFLGTSTFSEYTVVHVGCVAKINPLAPLDKVCVISCGISTGYGAAVNVAKPPKGSTVAVFGLGAVGLAAAEGARASGASRIIGVDINPKRFEEAMKFGVTEFVNPADYDRPVQEVLAEMTNGGVDRSIECSGSTSAMISAFECVHDGWGVAVLVGVPHKDAVFKTHPVNFLVERTLKGTFYGNYKPRSDIPAVVEKYMAKELELEKFITHSVPFSEINKAFDYMLKGESLRCIIHMDG
>gnl_Musac_v1_GSMUA_Achr8T29470_001
MSSTAGQVIRCRAAVAWEAGKPLVVEEIEVAPPKAMEVRVKILYTSLCHTDVYFWEAKGQTPVFPRIFGHEAGGVVESVGEGVTGLAPGDHVLPIFTGECGECAHCKSQESNMCDLLRINTDRGVMIGDGQSRFSINGKPIYHFLGTSTFSEYTVIHVGCLAKINPSAPLDKVCVVSCGISTGYGATVNVARPPKGSTVAVFGLGAVGLAAAEGARASGASRIIGVDLNPSRFEGAKKFGVNEFVNPADHKKPVQEVLAEMTNGGVDRSIECTGNINAMISAFECVHDGWGVAVLVGVPHKDAVFKTHPVNFLNERTLKGTFFGNYKPRSDIPGVVEKYMNKELELEKFITHSVTFSEINKAFDYMLQGVGLRCIIRMDG
>gnl_Musac_v1_GSMUA_Achr1T05790_001
MATQGRVITCKAAVAWEANKPLVIEDVQVAPPQAGEVRIKILFTALCHTDAYTWSGKDPEGLFPCILGHEAAGIVESVGEGVTEVQPGDHVIPCYQAECRECKFCKSGKTNLCGKVRLATGVGVMLNDRKSRFSVNGKPIYHFMGTSTFSQYTVVHDVSVAKIHPQAPLEKVCLLGCGVPTGLGAVWNTAKVEAGSNVAIFGLGTVGLAVAEGAKTAGASRIIGVDIDSKKFDIAKKFGVNEFVNPKDHDKPIQQVIVDLTDGGVDYSFECIGNVSVMRAALECCHKGWGTSVIVGVAASGQEISTRPFQLVTGRVWKGTAFGGFKSRSQVPWLVDKYMNKEIKVDEYITHTMTLEDINKAFDLMHEGGCLRCVLALQP
>gnl_Musac_v1_GSMUA_Achr11T07670_001
MASTAGSIIPCKAAVAWEAGKPLVIEQVEVAPPKAMEVRVKIKYTSLCHTDVYFWEAKACLLPLPRILCTDSAGQAPLFPRIFGHEASGIVESVGEGVTDLEVGDHVLPVFTGECKECAHCKSQESNMCDLLRINTDRGVMIGDGNARFSKNGNPIYHFLGTSTFSEYTVVHVGCLTKIDKSAPLDKVCVLSCGISTGLGATLNVAKPKKGSTVAIFGLGAVGLAAAEGARIAGASRIIGVDLNPSRFEVAKKFGITEFVNPKDHDRPVQEVIAEMTNGGVDRSVECTGNVKAMMSAFECVHDGWGVAVLVGVPNKDDMFMTKPMNLLNERTLRGTFFGNYKPRTDLPSVVDMYMKKQLEVEKFITHRVPFSDINKAFDYMLKGESLRCLISMDE
>gnl_Musac_v1_GSMUA_Achr6T18590_001
MESTVGQVIKCRAAVAWEAGKPLVIEEVEVAPPQAMEVRLKILYTSLCHTDVYFWEAKGQKPIFPRILGHEAAGIVESVGEGVTDLAPGDHVLPVFTGECKECAHCLSEESNMCNLLRINTDRGVMLSDGQSRFTIKGKPINHFLGTSTFSEYTVVHSGCVAKINPLAPLDKVCVLSCGFSTGFGATVNVAKPTKGSTVAVFGLGAVGLAAAEGARVSGASRIIGVDVNPKRFEEAKKFGVNEFVNPKDYDRPVQEVIAEMTGGGADRSVECTGNIDAMISAFECVHDGWGVAVLVGVPHKDAVLKTHPVNFLNERTLKGTFFGNYKPRSDLPSVVERYMNKEIELEKFITHEVTFSEINKAFDYMLQGASLRCIIRMDG
>gnl_Nelnu_v1.0_NNU_025125-RA
MSSTAGQVIRCRAAVAWEAGKPLVIEEVEVAPPQANEVRLKILFTSLCHTDVYFWEAKGQNPLFPRIYGHEAGGIVESVGEGVTDLAPGDHVLPVFTGECKECSHCKSEESNMCNLLRINTDRGVMLNDGQSRFSINGKPIYHFVGTSTFSEYTVVHVGCLAKINPLAPLDKVCVLSCGISTGLGATLNVAKPPKGSTVAVFGLGAVGLAAAEGARIAGASRIIGVDVNSKRFEEARKFGCTEFVNPKDHKKPVQEVIAEITDGGVDRSIECTGNIDAMISAFECVHDGWGVAVLVGVPHKDAVFKTHPMNLLNERTLKGTFFGNYKPRSDLPSVVEKYMNKELELEKFITHQVPFSEINKAFEYMLKGEGLRCIIHMEG
>gnl_Nelnu_v1.0_NNU_025126-RA
MSTAGQVIRCRAAVAWEAGKPLVIEEVEVAPPQANEVRLKILYTSLCHSDVYFWEAKVTSFRVVYLLVTVQLIINDASSDDMIKSKWGWFSILQGQTPLFPRIYGHEAGGIVESVGEGVTDLAPGDHVLPVFTGECKECVHCKSEESNMCSLLRINTDRGVMLNDGKSRFSINGKPIYHFLGTSTFSEYTVVHVGCVAKINPLAPLEKVCVLSCGISTGLGATLNVAKPPKGSTVAVFGLGAVGLAAAEGARLSGASRIIGVDVNPKRFEEAKKFGCTEFVNPKDHNRPVQEVLAEMTDGGVDRSVECTGNVDAMISAFESVHDGWGVAVLVGVPHKDAVFKTHPMNLLNERTLKGTFFGNYKPRSDLPSLVEKYMNKELEVEKFITHQVSFSEINKAFDYMLKGEGLRCIIRMDG
>gnl_Nelnu_v1.0_NNU_015972-RA
MSSTAGQVIRCKAAIAWEAGRPLSIEEVEVAPPQANEVRVKILFTSLCHTDVYFWEAKGQNPLFPRIYGHEAAGIVESVGEGVADLAPGDKVLPVFTGECKECAHCKSAESNMCSLLRINTDRGVMLSDGQSRFTAKGQPIYHFLGTSTFSEYSVMHVGSVAKINPSAPLDKVCVLSCGISTGLGATLNVAKPPKGSSVAVFGLGAVGLAAAEGARISGASRIIGVDVNTKRFEEAKKFGCTEFVNPKDHNKPVQEVIAEMTDGGVDRSVECTGNIDAMISAFECVHDGWGVAVLVGVPTKDAVFKTHPVNLLNERTLKGTFFGNYKPRSGLPSVVEKYMNKELEVEKFITHEVAFSDINKAFDYMLKGEGLRCIIRME
>gnl_Nelnu_v1.0_NNU_012443-RA
MATQGQVITCKAAVAWEPNKPLVVEDVQVAPPQAGEVRIKILFTALCHTDAYTWSGKDPEGLFPCILGHEAAGVVESVGEGVSEVQPGDHVIPCYTAECRQCKFCKSGKTNLCSKVRDATGVGVMLGDRKSRFSKNGIPIYHFMGTSTFSQYTVVHDVSVAKIDPKAPLEKVCLLGCGVTTGLGAAWNTAKVEPGSIVAVFGLGTVGLAVAEGAKAAGASRIIGIDIDNRKYDIAKNFGVTEFVNPKDHQKPIQQVIMDLTDGGVDYSFECIGNVSVMRAALECCHKGWGTSVVVGVAASGQEISTRPFQLVTGRVWKGTAFGGFKSRTQVPWLVDKYMKKEIKVDEYITHTLTLGEINKAFDLLHEGNCLRCVLDMA
>gnl_Nelnu_v1.0_NNU_012399-RA
MSSTASQVIRCKAVVAWEAGKPLVIEEVEVAPPQKNERIYCYSCCLAKINPLAPLDKVCVLSCGISTGLGAKLNVGKPPKDSTVAVFGSGAVGLAAAEGARIAGASRIIGVDLNPKRFKEAKKFGCTEFVNPMDHEKPVQEVLAKMTDGGVDRSVECTGNINAMISAFECVHDGWGVAILVGVPHKDATFKTHPMNLLNERTLKGSFFGNYKPRSDLPSVVEKYMNKELELEKFITHQVPFSEINKAFDYMLKGESL
>gnl_Nelnu_v1.0_NNU_023983-RA
MSSTSGQVIRCKAAVAWEAGKPVVIEEVEVAPPQAKEVRVKILFTSLCHTDVYFWEAKGQTPVFPRIFGHEAGGIVESVGEGVTDLKPGDHVLPIFTGECKECAHCKSEESNMCDLLRINTERGVMLSDGKSRFSIKGKPIYHFVGTSTFSEYTVIHVGCLAKINPSAPLDKVCLLSCGISTGLGAALNVAKPKRGSTVAVFGLGAVGLAAAEGARIAGASRIIGVDLNPRRFNEAKKFGVTEFLNPKDYDKPIQEVIAGMTNGGVDRSIECTGNINAMISAFECVHDGWGVAVLVGVPSRDDQFKTHPMNILNERTLKGTFFGNYKPRSDIPSVVEKYMNKELELEKFITHEVPFAEINKAFEYMLQGDSLRCIIRMGA
>gnl_Nelnu_v1.0_NNU_023987-RA
MTTAGQVIRCRAAVAWEAGKPLVIEEVEVAPPQANEVRLKILYTSLCHTDVYFWEAKGQSPLFPRIYGHEAGGWVHSYDYRDLILIEMLINHRLEIVESVGEGVTDLAPGDHVLPVFTGECKECDHCKSEESNMCSLLRINTDRGVMLNDGQSRFSINGQPIYHFVGTSTFSEYTVVHVGCVAKINPLAPLDKVCVLSCGISTGLGATLNVAKPPKGSTVAVFGLGAVGLAAAEGARIAGASRIIGVDVNPKRFEEAKNFGCTEFVNPMDYDKPVQEVIAEITDGGVDRSIECTGNINAMISAFECVHDGWGVAVLVGVPHKDAVFKTHPMNVLNERTLKGTFFGNYKPRSDLPSVVEKYMNKELELEKFITHQLPFSEINKAFEYMLKGESLRCIIRMDG
>gnl_Nelnu_v1.0_NNU_023986-RA
MSSTAGQVIRCKAAVAWEAGKPLVIEEVEVAPPQKNEVRVKILYTSLCHTDVYFWEAKGQNPLFPRIYGHEAGGIVESVGEGVTDLAPGDHVLPVFTGECKECAHCQSEESNMCSLLRINTDRGVMLNDGQSRFSINGKPIYHFVGTSTFSEYTVIHVGCLAKINPLAPLDKVCVLSCGISTGLGATLNVAKPPKGSTVAVFGLGAVGLAAAEGARIAGASRIIGVDLNPKRFEEAKKFGCTEFVNPMDHEKPVQEVLAEMTDGGVDRSVECTGNINAMISAFECVHDGWGVAVLVGVPHKDATFKTHPMNLLNERTLKGTFFGNYKPRSDLPSVVEKYMNKELEVEKFITHQVPFSEINKAFDYMLKGEGLRCIIRMDG
>gnl_Nelnu_v1.0_NNU_011907-RA
MATQGQVITCKAAVAWEPNKPLVIEDVQVAPPQAGEVRLKILFTALCHTDAYTWSGKDPEGLFPCILGHEAAGIVESVGEGVTEVQPGDHVIPCYTAECRECKFCKSGKTNLCSKVREATGVGVMLGDRKSRFSINGTPIYHFMGTSTFSQYTVVHDVSVAKIDPKAPLEKVCLLGCGVTTGLGAVWNTAKVEPGSIVAVFGLGTVGLAVAEGAKAAGASRIIGIDIDNNKFDRAKNFGVTEFVNPKDHQKPIQQVIMDLTDGGVDYSFECIGNVSVMRSALECCHKGWGTSVIVGVAAAGQEISTRPFQLVTGRVWKGTAFGGFKSRTQVPWLVDKYMKKVPACVTAVFDAIPILEIKVDEYITHTMTLGEINEAFDLLHEGSCLRCVLEMHT
>gnl_Nelnu_v1.0_NNU_011954-RA
MLVSMSSTAGLVIPCKAAVAWEAGKPLVMEQVEVAPPQVMEVRIKIKYTSLCHTDLYFWEAKGQTPLFPRIFGHEAAGIVESVGEGVTDLKEGDHVLPVFTGECGDCSHCKSEESNMCDLLRINTDRGVMINDGKSRFSINGNPINHFVGTSTFSEYTVVHSGCLAKINPLAPLDKVCILSCGISTGLGATLNVAKPKKGSSVAIFGLGAVGLAAAEGARIAGASRIIGVDLNPKRFVEAKKFGVTEFVNPKDHNRPVHEVLQEMTNGGVDRSLECTGNINAMMSAFECVHDGWGVAVLVGVPNKDAVFMTKPINVLNERTLKGTFFGNYKPRTDLPSVVNMYMNKEFELDKFITHHVPFSEINKAFEYMIRGEGLRCIINMEE
>gnl_Nelnu_v1.0_NNU_000359-RA
MASLPLTGISTFSSTAIVIYLFSIRVAAVAWGPGEALVLEEVEVDPPKPMEIRIKVVCTSLCRSDITQWESKAHTLLFPRIFGHEASGIVESIGEGVTDFKEGDHVLTLFTGECMTCKHCTSGKSNMCQVLGLERRGVMHSDQKTRFSIKGKPIYHYCAVSSFSEYTVVHSGCAVKICPSAPLEKICLLSCGVAAGKMALFTFIAMFIESLTRYVKFAILDSIIKLLTDCLGAAWNVANISEGSNVVIFGLGTVGLSVAQGAKLRGASRIIGVDTNPEKYKKGKAFGITEFINPADCNEPVQEVLHFHQTAWNK
>gnl_Nelnu_v1.0_NNU_000555-RA
MDSLFTANGKFNPNETRGKVISCKGAVVWGPGQPFVMEKVQVDPPQKMEVRVKILFTSICHTDLSAWKGENEAQRAYPRILGHEAAGIIESVGEGVVDMKEGDHVIPIFNGECGDCAYCKSEKTNLCQRFRVNPMKVAMENDGKTRFWTLDGRPIYHFLNTSTFIEYTVLDLACVVKIDPHAHLRNMSLLSCGVAEGARLRGASRIIGIDINPSKFIKGKLLGITDFINPKDLERPVHEGWGLTVILGVHTSPKMLPFHPMELFDGRKLVGSVFGDFKGKTQLPHFAEQCMRGKVNLDEFITHELPFTKISEAFQLLMDGKSLRCLLHLSD
>gnl_Nelnu_v1.0_NNU_014106-RA
MCSSGTYDETAGKVISCKAAVVWGPGQPFIIEQIQVDPPQKMEIRVKILYTSICHTDLNYWKGENESQQVFPRILGHEAIGIVESVGEGVVDIKEGDHVVPIFNGECGHCVYCKSEKTNLCEGFRVAPFKTVMENDRKTRFSTRDGQPIYHFLNTSTFSEYTVLDWACVVKIDPEAPLKQMTLLSCGVSTGLGAAWNTANVQAGSTVAIFGLGAVGQAKGVTDFINPKDLDKSVHEKIMEMTGKGVDYSFECAGNVDVLREAFLSTHDGWGLTVILGIHATPRMLPLHPMDFFEGRKIVASVFGDFKGKTQLPQFARDSMRGVVNLDGFITHELPFDQINEAIQLLVDGKSLRCLLNL
>gnl_Orysa_v7.0_LOC_Os10g07229.1
MDATAIGNGALHSNGAGADTKGKPIKCKAAVAHGPGEALVMEEVEVAPPARMEVRLKVLFTSICHTDLSAWKGENELQRKFPRILGHEAAGVVESVGEGVEDLAPGDHVVPIFTGECGACTYCESSKSNLCKTYRVNPFKSTMVTDGGTRFTMIDRSSGARNPVYHFLNTSTFAEYTVIDSACAVKINPKAPLEKMSLLSCGVSTGVGAAWNTANVSKGSTVAIFGLGAIGLAVAEGARLRGASRIIGVDINPEKFSKGKEMGITDFINSKASGKPVHEVIMEMTDGGVDYSFECTGITDVLREAFVSTHDGWGLTVVLGIHATPRMLPLHPMELFDGRRITGCVFGDFKGKSQLPEIVEKCMQGEININFDGFITQELPFADINKAFQLLEEGKSLRCLLHV
>gnl_Orysa_v7.0_LOC_Os02g42520.2
MAAASSPAAAITCRAAVAWAPGQALVMEEVEVAPPEAMEIRVKVVSTSICRSDVTQWQSTAQTDLFPRIFGHEASGVVESVGEGVTEFEVGDHVLTVFIGECMSCKHCVSGKSNMCQKLGLERRGVMHSDQKTRFSLRGKPVYHYCAVSSFSEYTVVHSGCAVKVGPTVPMDRICLLSCGVSAGLGAAWKVADISKGSSVVIFGLGTVGLSVAQGAKLRGASIIIGVDTNPEKQEKGKAFGVTDFINPEELNEPVQQVVKRLTNGGADYSFECVGDTGVVSTALQSCSDGWGLTVTLGVPKAKPEVSAHYALLLSGRTLKGSLFGGWRPKSDLPLLVDKYANKEIQVDDLVTHDLSFDYINKALELMLENKCLRCVIHMPQ
>gnl_Orysa_v7.0_LOC_Os02g57040.1
MASSTQGQVITCKAAVAWEANRPMTIEDVQVAPPQAGEVRVKILFTALCHTDHYTWSGKDPEGLFPCILGHEAAGIVESVGEGVTEVQPGDHVIPCYQAECRECKFCKSGKTNLCGKVRAATGVGVMMNDRKSRFSINGKPIYHFMGTSTFSQYTVVHDVSVAKINPQAPLDKVCLLGCGVSTGLGAVWNTAKVEAGSIVAIFGLGTVGLAVAEGAKSAGASRIIGIDIDSKKFDVAKNFGVTEFVNPKDHDKPIQQVIVDLTDGGVDYSFECIGNVSVMRSALECCHKGWGTSVIVGVAASGQEISTRPFQLVTGRVWKGTAFGGFKSRSQVPWLVEKYLNKEIKVDEYVTHSMNLTDINKAFDLLHEGGCLRCVLATDK
>gnl_Orysa_v7.0_LOC_Os11g10520.1
MATAGKVIKCKAAVAWEAGKPLSIEEVEVAPPQAMEVRLKILYTALCHTDVYFWEAKGQTPVFPRIFGHEAGGIVESVGEGVTELSPGDHVLPVFTGECGDCRHCLSEESNLCDLLRINTDRGAMIGDGQTRFTARGGQPVYHFLGTSTFSEYTVVHVGCVAKIHPAAPLDKVCVLSCGISTGFGATVNVAKPPKGCTVAIFGLGAVGLAAMEGARISGASRIIGVDLNPAKFELAKKFGCTDFVNPKDYDKPVQQVIIEMTNGGVDRSVECTGNAAAMISAFECVHDGWGVAVLVGVAGKDAAFKTHPTNFLNERTLRGTFFGNYKPRTDLPGVVEMYMNKELELEKFITHSVPFSEINTAFDLMLSGESLRCIIRMED
>gnl_Orysa_v7.0_LOC_Os11g10480.1
MATAGKVIKCKAAVAWEAAKPLVIEEVEVAPPQAMEVRVKILFTSLCHTDVYFWEAKGQTPVFPRIFGHEAGGIVESVGEGVTDLAPGDHVLPVFTGECKECAHCKSAESNMCDLLRINTDRGVMIGDGKSRFSINGKPIYHFVGTSTFSEYTVMHVGCVAKINPAAPLDKVCVLSCGISTGLGATINVAKPPKGSTVAIFGLGAVGLAAAEGARIAGASRIIGIDLNANRFEEARKFGCTEFVNPKDHDKPVQQVLAEMTNGGVDRSVECTGNINAMIQAFECVHDGWGVAVLVGVPHKDAEFKTHPMNFLNERTLKGTFFGNYKPRTDLPNVVELYMKKELEVEKFITHSVPFSEINTAFDLMHKGEGIRCIIRMEN
>gnl_Orysa_v7.0_LOC_Os11g10510.1
MATAGKVIKCKAAVAWEAGKPLSIEEVEVAPPQAMEVRVKILYTALCHTDVYFWEAKGQTPVFPRILGHEAGGIVESVGEGVTELAPGDHVLPVFTGECKECDHCKSEESNMCDLLRINVDRGVMIGDGKSRFTIKGKPIFHFVGTSTFSEYTVIHVGCLAKINPEAPLDKVCILSCGFSTGFGATVNVAKPKKGQTVAIFGLGAVGLAAMEGARLSGASRIIGVDLNPAKFEQAKKFGCTDFVNPKDHSKPVHEVLIEMTNGGLDRAVECTGNINAMISCFECVHDGWGVAVLVGVPTKDDVFKTHPMNFLNEKTLKGTFFGNYKPRTDLPNVVELYMKKELELEKFITHSVPFSEINTAFDLMLKGESLRCVMRMDE
>gnl_Phavu_v2.1_Phvul.009G149500.1
MASSTAGKVIKCKAAVAWEAGKPLVIEEVEVAPPQANEVRLKILFTSLCHTDVYFWEAKGQTPLFPRIFGHEAGGIVESVGEGVIDLKPGDHVLPVFTGECKECDHCKSEESNMCDLLRINTDRGVMLNDGKSRFSIKGQPIYHFVGTSTFSEYTVVHVGCVAKINPTAPLDKVCVLSCGISTGLGATLNVAKPRKGSSVAIFGLGAVGLAAAEGARLAGASRIIGVDLNSKRFTEAKKFGVTEFVNPKDYDKPVQEVIAEITDGGVDRSVECTGSVGAMISAFECVHDGWGIAVLVGVPNKDDAFRTHPINILNEKTLKGTFFGNYKPRSDLPSVVEMYMNKELELEKFITHEVPFSEINKAFEYMLKGEGLRCIIRMTA
>gnl_Phavu_v2.1_Phvul.009G134700.1
MSSTAGQVIKCKAAVAWEAGKPLVMEEVEVAPPEAGEVRLKILYTSLCHTDVYFWEAKGQTPLFPRIFGHEAGGIVESVGEGVTHLKPGDHALPVFTGECGECAHCKSEESNMCDLLRINTDRGVMIHDSQTRFSIKGQPIYHFVGTSTFSEYTVVHAGCVAKVNPAAPLDKICVLSCGICTGLGATVNVAKPKPGSSVAIFGLGAVGLAAAEGARISGASRIIGVDLVSSRFEEAKKFGVNEFVNPKDHDKPVQEVIAEMTNGGVDRAVECTGSIQAMISAFECVHDGWGVAVLVGVPNKDDAFKTHPVNFLNERTLKGTFYGNYKPRTDLPSVVEKYMNGELELDKFITHTVPFSEINKAFDYMLKGESIRCIIRMGE
>gnl_Phavu_v2.1_Phvul.008G104700.1
MAYPEVSSNSKPARDTKGKTITCKAAVAYGPGEPLVVEEILVHPPHKSEVRIKILHTSICHTDLSAWRGENESQRAYPRILGHEASGVVESVGEGVSEVEEGDIVVPIFNGECGECCYCKCEKSNLCERYGVNPMKKVMEGDGRTRFSTVDGKPIFHFLNTSTFSEYTVVDSACVVKFRPSDHGLTTKNLTLLSCGVSTGVGAAWNTANVHSGSSVAVFGLGAVGLAVAEGARARGASRIIGVDINPDKFIKAQAMGVTDFINPKDEEKPVCEIIKKLTDGGVDYSFECTGNVDVLRDAFSSVHAGWGLTVILGIHASPSLLPIHPMELFNGRSIIGSIFGGFKGKSQLPHFAKQCGNGVVKLDNFITHELPIEEINKAFDLLITGKSLRCLLHF
>gnl_Phavu_v2.1_Phvul.004G136700.1
MATSTPQVITCKAAVAWGAGEPLVMEEVEVSPPQPMEIRIKVVSTSLCRSDLSAWESHAIFPRIFGHEASGIVESVGLGVTEFKEGDHVLTVFIGECMTCKQCTSGKSNICQVLGLERRGLMHSDQKTRFSVKGKPVYHYCAVSSFSEYTVIHSGCAVKVSPHAPLEKICLLSCGVAAGLGAAWNVADVSKGSTVVIFGLGTVGLSVAQASKLRGASRIIGVDNNPQKCENAKAFGVTEVVDPNSCEEPVAQVIKRITDGGADFSFECVGDTDMITTALQSCCDGWGLTVTLGVPKVKPVMSAHYGLLLMGRTLKGSLFGGWKPKSDLPSLVEKYVNKEIQIDDYITHNLPFDDINKAFNLMKEGKCLRCVIHMPR
>gnl_Phavu_v2.1_Phvul.007G154200.2
MATQGQVITCKAAVAWEPNKPLTIEDVQVAPPQNGEVRIQILYTALCHTDAYTWSGKDPEGLFPCILGHEAAGIVESVGEGVTEVQPGDHVIPCYQAECGECKFCKSGKTNLCGKVRSATGVGVMLSDCKSRFSVNGKPLYHFMGTSTFSQYTVVHDVSVAKIDPKAPLEKVCLLGCGVPTGLGAVWNTAKVENGSIVAIFGLGTVGLAVAEGAKAVGASRIIGIDIDSNKFERAKNFGVTEFLNPKEHEKPIQQVIADLTDGGVDYSFECIGNVSVMRAALECCHKGWGMSVIVGVAASGQEICTRPFQLVTGRVWKGTAFGGFKSRSQVPWLVEKYMKKEIKVDEYVTHSLPLAEINKAFDLMHEGGCLRCVLAMHE
>gnl_Phavu_v2.1_Phvul.001G064000.1
MSATVGQIIKCRAAIAWEAGKPLVIEEVEVAPPKAGEVRLKILYTSLCHTDVYFWEAKGQTPLFPRIFGHEASGIVESIGEGVTHLQPGDHALPVFTGECGECVHCKSEESNMCELLRINTDRGVMINDGQSRFSKNGKPIYHFLGTSTFSEYTVVHAGCVAKINPAAPLDKSCVLSCGICTGFGATVNVAKPKPGSSIAIFGLGAVGLAAAEGARVSGASRIIGIDLVSSRFEEAKKFGVNEFVNPKDHDKPIQQVIAEMTNGGVDRAVECTGSIQAMVSAFECVHDGWGLAVLVGVPNKDDAFKTAPINFLNERTLKGTFYGNYKPRTDLPAVVEKYMSGELEVDKFITHSVPFSEINKAFEYMLKGQSIRCIIRMQE
>gnl_Phavu_v2.1_Phvul.001G067300.1
MSATAGKVIKCRAAVAWEPEKPLSIENIEVAPPGKGEVRLKILFNSLCRTDVYWWDVKGQNPLFPRILGHEASGIVESVGEGVTHLKPGDHALPIFTGECGECKYCKSEESNLCEVLRINSDRGVMLSDGKTRFSKNGQPIYHFLGTSTFSEYTVLHAGCVAKINPAAPLDKVCVVSCGFCTGFGATVNVAKPKPNDTVAVFGLGAVGLAACEGARVSGASRIIGVDLLPSRFEQAKQFGVTEFVNPKEHNKPVQEVIAEMTDGGVDRAIECTGNIQASISALECTHDGWGVAVLVSVPKKDAEFKTHPMKFMEGRTLKGTFYGHYKPRTDIPSVVEKYLNKELELDKFITHTVPFSEINKAFDLMLRGEGIRCLICMEE
>gnl_Phavu_v2.1_Phvul.001G167100.1
MATQGQVITCKAAVAWEPNKPLTIEDVQVAPPQAGEVRVQILYTALCHTDAYTWGGKDPEGLFPCILGHEAAGIVESVGEGVTDVKPGDHVIPCYQAECGECKTCKSGKTNLCAKVRSATGVGVMLNDGKSRFSINGKPIYHFMGTSTFSQYTVVHDVSVAKIDPIAPLDKVCLLGCGVSTGLGAVWNTAKVEPGTIVAIFGLGTVGLAVAEGAKTAGASRIIGIDIDSKKFDTAKNFGVTEFINPNELDKPIQQVIIDRTDGGVDYSFECIGNVSVMRAALECCHKGWGTSVIVGVAASGQEISTRPFQLVSGRVWKGTAFGGFKSRSQVPWLVDKYLKKVKMFFRVFCSLIQYFCKAWIVSRLHCVLVCSTCFAGNQG
>gnl_Phypa_v3.3_Pp3c17_19890V3.1
MSTEGQVITCKAAIAWEAKKPLSIEDVQVAPPQAGEVRIKITHTALCHTDAYTLDGHDPEGLFPCILGHEAAGIVESVGEGVTEVKAGDHVIPCYQAECKECKFCLSGKTNLCGKVRSATGVGLMLSDRKSRFSKDGKVIYHFMGTSTFSEYTVVHAVSVAKVNPAAPLDKICLLGCGIPTGLGAVWNTAKVEKGANVAIFGLGTVGLAVAEGAKAAGAARIIGVDIDPSKFDRAKDFGVTETLNPKDHKKPTQEVIVEMTDGGVDYSFDCTGNVHVMRSALECCHKGWGTSVIIGVAASGQEISTRPFQLVTGRVWKGTAFGGFKSRSQVPELVEKYLKKEIKVDEYITHNMKLDDINEAFDLLHSGKCLRCVLQLSSL
>gnl_Phypa_v3.3_Pp3c13_17110V3.1
MAASSMITRSLRSTVPRLRFLSPLSSSQLASPSSQSRSMADEPEPASHREVDNSSTQGKPITCRAAIAYEKSKPLVIENVEVAPPQAGEVRVKILYTALCHTDFYTLSGKDPEGLFPCILGHEAAGVVESVGEGVTELKPGDHVIPCYQAECRECKFCKSGKTNLCGKVRPATGKGVMLSDGQSRFKVAGKPIYHFMGTSTFSEYTVLHDVSVAKINPDAPLDKVCLLGCGIPTGLGAVFNTAKVEPGSNVAVFGLGTVGLAVCEGAKKAGAKRIIGVDTDPSKFDLAVKFGATEYVNPKDFDKPIQDVLVEMTDGGVDYSFECIGNVQVMRAALEACHKGWGTSVIVGVAAAGQEISTRPFQLVTGRVWKGTAFGGYKSRTDVPKLVDEYMKQEIKLDEYITHKFPLGKINEAFGLLEAGKCLRAVINMEQ
>gnl_Phypa_v3.3_Pp3c13_21450V3.1
METVEEITVGKVITCKAAVAWEPKGKFIVQDVQVDPPLAMEVRIKVTHTSLCRSDLFFWTNEALGHTFPRIFGHEAAGIVESVGEGIDDLKPGDHVLPVFTGECKECKYCASPKTNLCSKFGTESLATGMKGDGKSRFSVNGKPVSRFLGSTFSEYTVVEYPYVVKINPVAPLDKVCLLGCGVTAGIGAVRRIAQLEPGATIAVFGLGTVGLSVVKEAQRRGASRIIGVDININKAAEGNFFGVTDFFNPDNLDKPVEEVIKELTGGGVDYAFECVGNPKVMATAFASCQDGWGTTIVLGVAGPATVSIPTRSLLTGRCMKGTLYGGYKPKTDVPALVEQYLHKDFDVEEFITHNLPFSRINDAFKLLQAGECLRTVLHYNETVN
>gnl_Pinta_v2.0_PITA_000024716-RA
MPLFPCIFGHEADGVVESVGEGVTNLKPGDNVLPVFTGECKECRHCKSEESNMCDLLRINTERGVMISDGKSRFSINGKPIYHFLGTLTLSEYTVVHVGCVAKINPKVPLSKVCILSCGVSTGKGQTPLFPRIFGHEADGVVESVGEGVTDLKPGDSVLPVFTGECKECRHCKLEERNMCDLLRINTERGVMISDGKSRFSINGKPIYHFLGTSTFSEYTVVHVGCVAKINLKAPLSKVYILSCGVSIGKRKRPSNF
>gnl_Pinta_v2.0_PITA_000025591-RA
MDINNCDLLRINTDIGVMINDGKTRFSKDGKLIYHFLGRLNFSEYTISHASCVAKINPDAPLDKVFVMSCGASTGMGATLNVTKPKKGSTVVVFGLRVLGLGVVEGARIARDSRIIGINLNTKLFGVREFINPLDYDKPIQEVINEKVDGGVEYIIECTGNVQAMIQAFESFHDGVSVLMGVPHLDVVF
>gnl_Pinta_v2.0_PITA_000041316-RA
MKAIESEPERYREGLGCRFMEAFNEESAMKVLNERFERLGGTAGKVITCKAAVAWGSKQPLVIEEVQVDPPNFMEVRIKITHTSLCHSDLTFWMLEASDVTRFPRIFGHEAAGIVESVGAGVTDLKEGDHVIPLFAGECGDCVYCKSKKTNLCGNFRVDAFRTVMRSDNKSRFSISGKPVYHFMTSTFSEYTVVDYACVVKINPKASLEKVCLLSCGIATGVGAAWNTADVQSGSTVAIFGLGSVGLAVAEGCRVRGASRIIGIDTNPNKFPKAMALGVTECINPKDYSKPIHEVIRERTDGGVDYSFECIGHADIMYQAFLSAHDGWGLAVLVGIDASSRKVSINPLEFFDGRRIEGSTFGGFRGRSQLPELVEKCMHKEIRVTEFITHELPFSDINTAFDLLIQGNCLRCVLHL
>gnl_Pinta_v2.0_PITA_000004182-RA
MASSIAGEVMAGKVFSTRDRLGRSTLQGNGQSLLQGKFSHVKTIWRDRSFKENARLSCRRSCRMQSVQARKKPFENQIDTSSEMPSSTAGEVITCKAAVGWGPGQPLKIEEVQVAPPQAMEVRIKVHYTALCRTDLVFWEAKGQAPLFPRIFGHEAAGVVESVGEGVTDLKPGDKVLPVFTGECRECRHCKSEESNMCDLLRINTERGVMINDGKSRFSINGKPVYHFLGTSTFSQYTVLHAGCVAKINPEAPLDKVCILSCGVSTGMGATLNVGKPKKGSTVAIFGLGSVGLAVTKPFGVTEFLNPKDYDKPIQEVIAEITDGGVDCSIECTGNIKAMIQAFEACHDGWGVSVLVGVPHSEAVFATSPVNFLNERTLKGTFFGNYKPRSDLPGLVEMYLNKTLELDKFITYEVSFAEINKAFDYMIKGDGLRTVIKVTE
>gnl_Pinta_v2.0_PITA_000004184-RA
MWACRHDTDAATRPLQKGMLETIIHFQYSAQETIWGDQLFKEIAKLYCRLSSHAQRPFGEIDPARKTPSSTVSETHKKPFEDQIDPSRNMASSTAGQVITCKAAVAWGPGQPLKIEEVEVAPPQAMEVRIKVYYTALCRTDLVFWEAKGQTPLFPRIFGHEAAGIVESVGEGVTDLKPGDSVLPVFTGECKECRHCKSEESNMCALLRINTDRGVMISDGKSRFSINGKPIYHFLGTSTFSEYTVVHVGCVAKINPKAPLSKVCILSCGVSTGVMISDGKSRFSINGKPIYHFLGTSTFSEYTVVHVGCVAKINPKAPLSKVCILSCGVSTGMGATLNVGKPKKGSTVAIFGLGSVGLGAAEGARIAGASRIIGVDLNSDRYEQAKLFGVTEFINPQDYEKPVQEVIAEKTDGGVDCSIECTGNVKAMIQAFESCHDGWGVSVLVGVPHSDAVFATHPINFLNERTLKGTFFGNYKPRSDLPGLVEMYLDKKLELDKFITHEVSFADINKSFDYMIKGESLRTVIKVSD
>gnl_Pinta_v2.0_PITA_000035978-RA
MISSIAGEVITCKVFSTRDRLGRSTLQGNQQSLLHGKFSQARIIWRDRSFKENTTLHCRQSCKMQSAQASKKPLEDQVVPSSKMASSTEGKVITCKAAVAWGPSQPLKIEEVQVAPPKAMEVRIKVHYTSLCHTDLVFWQAEGHTPIFPRIFGHEAAGVIESVGEGVTDLKVGDCVLPVFTGECKECKHCKSEESNMCDLLRIDTERGVMMSDGNSRFSINGKPIHHFLGTSTFSEYTVAHAGCVAKINPKAPLDKVCVLSCGVPTGMGATLNAGKPKKGSTVAVFGLGAVGLAACEGARIAGAARIIGIDFNNERYERAKQFGVTEFINPKEYEKPIQQVIAEKTDGGVDTSVECTGSIEAMIQAFECCHDGWGVAVLAGVPRADAVFKTNPVNFLSEKTLKGTFFGNYKPRTDLPGLVEMYLNGELELDKFVTDKVSFADINKAFDHMLKGEAAVAGGPSQPLKIEEVQVAPPKAMKVRIKVHYASLCHTDLVFWAAEGHTPVFPRIFGHEAAGVVESVGEGVTHLKVGDCVLPVFTGECKECKHCKSEESNMCDLLRIDTERGIMKKES
>gnl_Pinta_v2.0_PITA_000009073-RA
MASALSPQTITCKAAVAWGPGEAMSIEEVQVAPPQLKEVRIKVVATSICRSDITLWESRGHTPIFPRIFGHEATGIVESVGEGVTDLREGDHVLTVFQGECKNCRHCKSDKSNACETLGIERNGLMHGDQKSRFSINGKPIYHFVAVSSFSEYTVVHSECVVKLSPDVPLGKISVLGCGVATGFGAAWKIANVGKGSTVVIFGLGAVAQGAKLRGASRIIGVDINPDKFERGKAFGVTEFINPSDYKQPTQEVVKEITTGGADYCFECVGDVELMRTALESCCDGWGMAVLIGVPSGKMELSAHYGPLLGGRTLKGTLLGGWKTRSELPLLVEMYMKKEIQIDEYVSHELPFADINKAYQLMKEGKCLRCVLHMLMI
>gnl_Pinta_v2.0_PITA_000003835-RA
MASKNQIHLWNDREARIVIANIFAMPDFVTRLTQSNTVWAERKMATSTAGQVIKCKAAVVWEAGEPLKIEEVEVAPPQAMEVRIKIHYTALCHTDLYFWDAKGQKPLFPRILGHEAAGVVESVGEGVTDLKAGDSVLPVFTGECGECRHCKSEESNMCDLLRINTDRGVMINDGKSRFSINGKPIYHFLGTSTFSEYTVSHVGSVAKINPVAPLNKVCILSCGVSTGMGATLNVAKPKKGSTVAIFGLGGVGLSAAEGARIAGASRIIGIDLNSDRFEKAKLFGVTEFINPLDHEKPIQQVIAEKTDGGVDYSIECTGNVKAMIQAFESCHDGWGVAVLVGVPHSDAVFATGPVNFLNERTLKGTFFGNYKPRSDLPGLVELYLSKKLELEKFITHEVSFADINKAFDYMIKGESLRCVINSLIISEVFRSLLQIVGVNRLYTLIQRKMASSTAGQVIKCKAAVAWAAGEPLKIEEVEVAPPQAMEVRIKIHYTALCHTDLYFWEAKGQTPLFPRILGHEAAGVVESVGEGVTDLKEGDTVLPVFTGECGECRHCKSEESNMCDLLRINTDRGVMISDGKSRFSINGKPIYHFVGTSTFSEYTVTHGTILEKMVIFMAPMGYKFRKPMCLQHQCESLFVHHHTTIAKENNIYAERKMASSTAGQVIKCKDHFRAKLIFRVKMDLCRLYVCFLKSDICTFVAAAVAWAAGEPLKIEEVEVAPPQAMEVRVKIHYTALCHTDLYFWEAKGQTPLFPRILGHEAAGVVESVGEGVTDLKEGDTVLPVFTGECGECRHCKSEESNMCDLLRINTDRGVMISDGKSRFSINGKPIYHFVGTSTFSEYTVTHCVCLLHQTATKTKETRTKDFKERLKHIKRITQIYYVGDL
>gnl_Pinta_v2.0_PITA_000012973-RA
MCDLLRVNPESGVMISDGKTRFSINGKPIYHFVGTSTFSEYNVVNVGAVAKINPGAPLDKVCVLSCAVSTGLGATLNVAKPKQGSTVAVFGLGSVGLAAAEGARIAGASRIIGIDLNSDRFEKAKIFGVNEFLNPLDYDKPIQQVVAERTGGGADYCIECSGSAKAGIQAFESCHDSWGVTVLVGFPRSGAIFATSPLNFLTERTLKGAFFGNYKLRSDLPGLVQMYLDKKLEVDKFITHEVSFANINQAFDYMIKGESLRCVINVIGN
>gnl_Poptr_v3.0_Potri.004G067000.1
MSSSIKQPNVITCKAAVAWGAGEALVMQEVEVSPPHPQEIRIKVVTTSLCRSDISALDSHAIFPRIFGHEASGIVESIGEGVTEFQEGDHVLTVFTGECKTCRQCMSGKSNMCQVLGLERRGVMHSDQGTRFSINGKPVYHYCAVSSFSEYTVVHTGCAVKVSSAAPLEKICLLSCGLAAGLGAAWNVADISKGSTVVIFGLGTVGLSVAQGARIRGASQIIGVDTNPEKCDKAKDFGITEFINPNDCNEPIQQVIKRITDGGADYSFECIGDTGMITTALQSCCDGWGLTVTLGVPKVKPEVSAHYGLFLSGRTLKGSLFGGWKPKSDLPSLVDMYMNKEIQIDEFITHNLPFEEINKAFELMREGKCLRCVIHMPK
>gnl_Poptr_v3.0_Potri.011G152900.1
MAMLLQARRILTQTLPRGNSNSSQAFVKLLGSATRGLHDNVPRSKLFDPNATSGKVITCNAAVVRGPKQPFLMETIRVDPPRKMEVRIKILYTSICHTDLSAWKGENEAQRAYPRILGHEAVGLVESVGEGVTDLKAGDHVIPIFNGECGHCPYCTTKTTNLCQTYRVNPFKSVMENDGKCRFSTMNGEPIFHFLNTSTFTEYSVLDSACAVKIDPNAHLKKMSLLSCGVSTGVGAAWNAANVQAGSSVAIFGLGALGLAASEGARARGASKIIGVDINPEKFDKGKEMGMTDFVNPKDSSKPVHQRIREMTSGGVDYSIECAGNVEVLREAFLSTHDGWGKTVVVGIYPTPKMLPLHPMELFDGRSISGTTFGDFKGKSQLPELAKACMNGVVNLDGFITHELPFEKINEAFQLLGDGKALRCLLHV
>gnl_Poptr_v3.0_Potri.011G152800.1
MAMLLQARRILTQTLPRCNSNSSQAFVKLLGSASRGLHDNVPGSKLFDPNATSGKVITCNAAVVRGPKQPFLMETIRVEPPRKMEVRIKILYTSICHTDLSAWKGENEAQRAYPRILGHEAVGLVESVGEGVTDLKAGDHVIPIFNGECGHCPYCTTKTTNLCQTYRVNPFKSVMENDGKCRFSTMNGEPIFHFLNTSTFTEYSVLDSACAVKIDPNAHLKKMSLLSCGVSTGVGAAWNAANVQAGSSVAIFGLGALGLAASEGARARGASKIIGVDINPEKFDKGKEMGMTDFVNPKDSSKPVHQRIREMTSGGVDYSIECAGNVEVLREAFLSTHDGWGKTVVVGIYPTPKMLPLHPMELFDGRSISGTTFGDFKGKSQLPELAKACMNGVVNLDGFITHELPFEKINEAFQLLGDGKALRCLLHV
>gnl_Poptr_v3.0_Potri.007G108400.1
MSSTAGQVICCKAAVAWEAGKPLVIEEVEVAPPQAMEVRLKILFTSLCHTDVYFWEAKGQTPLFPRIFGHEAGGIVESVGEGVTDLKPGDHVLPVFTGECKECRHCKSEESNMCDLLRINTDRGVMLNDGKSRFSIRGQPIYHFVGTSTFSEYTVVHVGCVAKINPAAPLDKVCVLSCGISTGLGATLNVAKPKKGSSVAIFGLGAVGLAAAEGARIAGASRIIGVDLNSNRFDEAKKFGVTEFVNPKDHNKPVQEVIAEMTNGGVDRSVECTGSVNAMISAFECVHDGWGVAVLVGVPNKDDSFKTHPMNVLNERTLKGTFFGNYKPRSDLPSVVEKYMNKELELEKFITHEVPFSEINKAFEYMLSGAGLRCIIRMGA
>gnl_Poptr_v3.0_Potri.007G108600.1
MSSTAGQVIRCKAAVAWEAGKPLVMEEVEVAPPQAMEVRLKILFTSLCHTDVYFWEAKGQTPLFPRIFGHEAGGIVESVGEGVTDLKPGDHVLPVFTGECKECRHCKSEESNMCDLLRINTDRGVMLNDGKSRFSIRGQPIYHFVGTSTFSEYTVVHVGCVAKINPAAPLDKVCVLSCGISTGLGATLNVAKPKKGSSIAIFGLGAVGLAAAEGARIAGASRIIGVDLNSNRFDEAKKFGVTEFVNPKDHNKPVQEVIAEMTNGGVDRSVECTGSINAMISAFECVHDGWGVAVLVGVPNKDDSFKTHPMNVLNERTLKGTFFGNYKPRSDLPSVVEKYMNKELELEKFITHEVPFSEINKAFEYMLSGAGLRCIIRMGA
>gnl_Poptr_v3.0_Potri.007G108700.1
MASTGQVIRCKAAVAWEAGKPLVIEEVEVAPPQAMEVRLKILFTSLCHTDVYFWEAKGQTPLFPRIFGHEAGGIVESVGEGVTDLEPGDHVLPVFTGECKECRHCKSEESNMCDLLRINTDRGVMLSDGKSRFSIRGQPIYHFVGTSTFSEYTVIHVGCLAKINPAAPLDKVCLLSCGISTGLGATLNVAKPKPGSSVAIFGLGAVGLAAAEGARISGASRIIGVDLHSSRFDEAKKFGVTEFVNPNDHDKPVHEVIAEMTDGGVDRSVECTGSISAMISAFECVHDGWGVAVLVGVPSKDDSFKTNPMNFLSERTLKGTFFGNYKPRSDLPSVVEKYMNKELELEKFISHEVPFSEINKAFEYMLAKASLRCIIRMGA
>gnl_Poptr_v3.0_Potri.007G108500.1
MSSTAGQVICCKAAVAWEAGKPLVIEEVEVAPPQAMEVRLKILFTSLCHTDVYFWEAKGQTPLFPRIFGHEAGGIVESVGEGVTDLKPGDHVLPVFTGECKECRHCKSEESNMCDLLRINTDRGVMLNDGKSRFSIRGQPIYHFVGTSTFSEYTVVHVGCVAKINPAAPLDKVCVLSCGISTGLGATLNVAKPKKGSSVAIFGLGAVGLAAAEGARIAGASRIIGVDLNSNRFDEAKKFGVTEFVNPKDHNKPVQEVIAEMTNGGVDRSVECTGSVNAMISAFECVHDGWGVAVLVGVPNKDDSFKTHPMNVLNERTLKGTFFGNYKPRSDLPSVVEKYMNKELELEKFITHEVPFSEINKAFEYMLSGAGLRCIIRMGA
>gnl_Poptr_v3.0_Potri.002G254900.1
MATQGQVITCRGTFSRSLSHRPAVAWEANKPLVIEEVQVAPPQAGEVRVKILFAALCHTDAYTWSGKDPEGLFPCILGHEAAGIVESVGEGVTEVQPGDHVIPCYQAECRECKFCKSGKTNLCGKVRAATGVGVMMNDRKTRFSINGKPIYHFMGTSTFSQYTVVHDVSVAKIDPKAPLEKVCLLGCGVPTGLGAVWNTAKVEAGSIVAIFGLGTVGLAVAEGAKTAGASRIIGIDIDSKKFDRAKDFGVTEFVNPKDHDKPIQQVLIDLTDGGVDYSFECIGNVSVMRAALECCHKGWGTSVIVGVAASGQEISTRPFQLVTGRVWKGTAFGGFKSRSQVPMLVDKYMKKEIKVDEYITHNLTLPEMNQAFDLLHEGSCLRCVLDMQV
>gnl_Poptr_v3.0_Potri.002G072100.1
MSSTVGKVIRCKAAVAWEAAKPLSIEEVEVAPPQANEVRLRILFTSLCHTDVYFWEAKGQTPLFPRIFGHEAGGIVESVGPGVTDLQPGDHVLPVFTGECGDCRHCKSEESNMCDLLRINTDRGVMLTDGKSRFSINGKPIYHFVGGSTFSEYTVCHIGSVAKINPAAPLDKVCILSCGISTGLGAALNVAKPKKGHTVAVFGLGAVGLAAAEGARLSGASRIIGVDLNPSRFNEAKKFGVTELVNPKDHDKPVQQVIIEMTDGGVDRSIECTGNVQAMISAFECVHDGWGVAVLVGVPGKDDEFKTHPMNLLNERTLKGTFFGNYKPRTDLPGVVEKYMNKELEVEKFITHSIPFSEINKAFDYMLKGEGLRCIIRMEG
>gnl_Poptr_v3.0_Potri.005G060300.1
MSSTAGQVIRCKAAVAWEAGKPLVMEEVEVAPPQAMEVRLKILFTSLCHTDVYFWEAKGQTPLFPRIFGHEAGGIVESVGEGVTDLKPGDHVLPVFTGECKECRHCKSEESNMCDLLRINTDRGVMLNDGKSRFSIGGQPIYHFVGTSTFSEYTVVHVGCLAKINPAAPLDKVCILSCGVSTGLGATLNVAKPKKGSSVAIFGLGAVGLAVSFFSNTRLASNFPIQNVDADAKLVRVVSISQAAEGARIAGASRIIGVDLNSNRFNEAKKFGVTEFVNPKDYKKPVQEVIAEMTNGGVDRSVECTGSINAMISAFECVHDVIFDEFFSVIESQKENHRVNMLNILDVLLALQGWGVAVLVGVPNKDDSFKTHPMSFLNEKTLKGTFFGNYKPRSDLPSVVEMYMNKELELEKFITHEVPFSEINKAFDYMLSGASLRCIIRMEA
>gnl_Poptr_v3.0_Potri.005G060200.1
MSSTAGQVIRCKAAVAWEAGKPLVMEEVEVAPPQAMEVRLKILFTSLCHTDVYFWEAKGQTPLFPRIFGHEAGGIVESVGEGVTDLKPGDHVLPVFTGECKECRHCKSEESNMCDLLRINTDRGVMLNDGKSRFSIRGQPIYHFVGTSTFSEYTVVHVGCLAKINPAAPLDKVCILSCGVSTGLGATLNVAKPKKGSSVAIFGLGAVGLAVSFFSNTRLASNFPIQNVDADAKLVRVVSISQAAEGARIAGASRIIGVDLNSNRFNEAKKFGVTEFVNPKDYKKPVQEVIAEMTNGGVDRSVECTGSINAMISAFECVHDGWGVAVLVGVPNKDDSFKTHPMSFLNEKTLKGTFFGNYKPRSDLPSVVEMYMNKELELEKFITHEVPFSEINKAFDYMLSGASLRCIIRMEA
>gnl_Poptr_v3.0_Potri.005G060000.1
MASTVGQVMRRMASTAGQVIRCKAAVAWEAGKPLVIEEVEVAPPQAMEVRLRILFTSLCHTDVYFWEAKGQTPLFPRIFGHEAGAIVESVGEGVTDLKPGDHVLPVFTGECKECRQCKSEESNMCDLLRINTDRGVMLNDGKSRFSIRGQPIYHFVGTSTFSEYTVVHVGCAAKINPAAPLDKVCVLSCGISTGLGATLNVAKPKKGSSVAIFGLGAVGLAAAEGARISGASRIIGVDLNSNRFEEAKKFGVTEFVNPKDHDKPVHEVIAEMTNGGVDRSVECTGSISAMVSAFECVHDGWGVAVLVGVPNKDDAFKTHPMNILNERTLKGTFFGNYKPRSDLPSVVEKYMNKELELEKFITHEVPFSEINKAFEYMLSGASLRCIIRMDA
>gnl_Poptr_v3.0_Potri.014G193800.1
MATQGQPITCKAAVAWEANTPLVIEDVQVAPPQAGEVRIRILFTALCHTDAYTWSGKDPEGLFPCILGHEAAGIVESVGEGVTEVQPGDHVIPCYQAECRECKFCKSGKTNLCGKVRAANDRKTRFSIKGKPIYHFMGTSTFSQYTVSASLGAVWNTAKVEAGSIVAIFGLGTIGLAVAEGAKAAGASRIIGIDIDRKKFDRAKDFGVTEFVNPKEHDEPIQQRLIDLTDGGVDYSFECIGNVSVMRAALECCHKGWGTSVIVGVAASGQEISTRPFQLVTGRVWKGTAFGGFKSRSQVPLLVEKYMKKEIKIDEYITHKLTLGEMNEAFDLLHEGSCLRCVLDMQL
>gnl_Poptr_v3.0_Potri.T107400.1
MEVRLKILFTSLCHTDVYFWEAKGQTPLFPRIFGHEAGGIVESVGEGVTDLKPGDHVLPVFTGECKECRHCKSEESNMCNLLRINTDRGVMLNDGKSRFSIRGQPIYHFVGTSTFSEYTVVHVGCVAKINPAAPLDKVCVLSCGISTGLGSTLNVAKPKKGSSIAIFGLGAVGLAAAEGARIAGASRIIGVDLNSNRFDEAKKFGVTEFVNPKDHNKPVQEVIAEMTNGGVDRSVECTGSVNAMISAFECVHDGWGVAVLVGVPNKDDSFKTHPMNVLNERTLKGTFFGNYKPRSDLPSVVEKYMNKELELEKFITHEVPFSEINKAFEYMLSGAGLRCIIRMGA
>gnl_Poptr_v3.0_Potri.T107300.1
MSSTAGQVIRCKAAVAWEAGKPLVMEEVEVAPPQAMEVRLKILFTSLCHTDVYFWEAKGQTPLFPRIFGHEAGGIVESVGEGVTDLKPGDHVLPVFTGECKECRHCKSEESNMCDLLRINTDRGVMLNDGKSRFSIKGQPIYHFVGTSTFSEYTVVHVGCVAKINPAAPLDKVCVLSCGISTGLGATLNVAKPKKGSSVAIFGLGAVGLAAAEGARIAGASRIIGVDLNSNRFDEAKKFGVTEFVNPKDHNKPVQEVIAEMTNGGVDRSVECTGSINAMISAFECVHDGWGVAVLVGVPNKDDSFKTHPMNVLNERTLKGTFFGNYKPRSDLPSVVEKYMNKELELEKFITHEVPFSEINKAFEYMLSGAGLRCIIRMGA
>gnl_Poptr_v3.0_Potri.T107200.1
MASTGQVIRCKAAVAWEAGKPLVIEEVEVAPPQAMEVRLKILFTSLCHTDVYFWEAKGQTPLFPRIFGHEAGGIVESVGEGVTDLEPGDHVLPVFTGECKECRHCKSEESNMCDLLRINTDRGVMLSDGKSRFSIRGQPIYHFVGTSTFSEYTVIHVGCLAKINPAAPLDKVCLLSCGISTGLGATLNVAKPKPGSSVAIFGLGAVGLAAAEGARISGASRIIGVDLHSSRFDEAKKFGVTEFVNPNDHDKPVHEVIAEMTDGGVDRSVECTGSISAMISAFECVHDGWGVAVLVGVPSKDDSFKTNPMNFLSERTLKGTFFGNYKPRSDLPSVVEKYMNKELELEKFISHEVPFSEINKAFEYMLAKASLRCIIRMGA
>gnl_Poptr_v3.0_Potri.T107500.1
MSSTAGQVICCKAAVAWEAGKPLVIEEVEVAPPQAMEVRLKILFTSLCHTDVYFWEAKGQTPLFPRIFGHEAGGIVESVGEGVTDLKPGDHVLPVFTGECKECRHCKSEESNMCDLLRINTDRGVMLNDGKSRFSIRGQPIYHFVGTSTFSEYTVVHVGCVAKINPAAPLDKVCVLSCGISTGLGATLNVAKPKKGSSVAIFGLGAVGLAAAEGARIAGASRIIGVDLNSNRFDEAKKFGVTEFVNPKDHNKPVQEVIAEMTNGGVDRSVECTGSVNAMISAFECVHDGWGVAVLVGVPNKDDSFKTHPMNVLNERTLKGTFFGNYKPRSDLPSVVEKYMNKELELEKFITHEVPFSEINKAFEYMLSGAGLRCIIRMGA
>gnl_Poptr_v3.0_Potri.001G448700.1
MAMLLQARRVLTQTLPRYNSKSPQTFVKLLGSTHGLHDNVTKRKLFNPNETSGKVITCNAAIIRGPRQPFLMETIRVDPPKKMEVRIKILYTSICHTDLGAWKGENEAQQAFPRILGHEAVGLVESVGEGVTDVKAGDHVIPIFNGECGHCSYCKTKTSNHCQTYRVNPFKSVMEHDGKCRFSTKDGEPIFHFLNTSTFTEYTVLDSACVVKIDPNAPLKKMTLLSCGISTGMGAAWNTANVQPGSSVVIFGLGAVGLAASEGARARGASKIIGVDTNPEKFNKAMGMTGFVNPKDGSKPVHQRIREMTGGGVDYSTECVGDLEVLREAFLSTHDTVVVGIYPTPEMLPLHPMELFDGRSIIGTIFGDFKGKSQLPGLAKACMNGVVNLDGFITHELLFEKINEAFKLLSDGKALRCLLHF
>gnl_Prupe_v2.1_Prupe.8G018400.1
MSTAGQVIKCRAAVAWEAGKPLSIEEVEVAPPQKEEVRLKILFTSLCHTDVYFWEAKGQHPLFPRIYGHEAGGIVESVGEGVTDLQPGDHVLPVFTGECKECRHCKSEESNMCDLLRINTDRGTMLSDGKSRFSKDGKPIYHFLGTSTFSEYTVCHVGSVAKINPAAPLEKVCVLSCGICTGFGATVNVAKPKKGSSVAIFGLGAVGLAAAEGARVSGAARIIGVDLNSNRFEEAKKFGVNEFVNPKDHNKPVQEVIAEMTDGGVDRSVECTGSVQAMISAFECVHDGWGVAVLVGVPNKDDAFKTHPVNFLNERTLKGTFYGNYKPRSDLPGVVEMYMNKELEVDKFITHSVPFAEINKAFDLMLSGQSIRCIIRMED
>gnl_Prupe_v2.1_Prupe.8G207400.1
MHSRFRTLVHNDHFLKLLKNQKFRFISPELYDTSATAGRVITSKAAVAWEAGKPLVIEKVEVAPPQANEVRVKIKYTSLCHTDVHFWEAKGQTGLFPRIFGHEAAGVVESVGDGVKNLKPGDHVLPVFTGECGDCVHCKSEESNMCDLLRINTDRGVMIGDGKQRFSKNGTPINHFLGTSTFSEYTVIHEGCLAKIDPSAPLDKVCILSCGVATGLGATLKVAKPKKGSSVAVFGLGAVGLAAAEGARISGASRIIGVDLNPKRLEEAKNFGVNEFVNPRDHIKPVQQIIAEMTNGGVDRSIECTGNINSIISAFECVHDGWGVAVLVGVPSPDAIFKTNPFNFLDERTLKGTSFGNYKPRTDLPSVVDMYMNKKLEVEKFITHRVPFSQINKAFDYMLRGEGLRCIISMEE
>gnl_Prupe_v2.1_Prupe.8G212700.1
MATQGQVITCKAAVAWEPNKPLVIEDVQVAPPQAGEVRVKILYTALCHTDAYTWGGKDPEGLFPCILGHEAAGIVESVGEGVTEVQPGDHVIPCYQAECGECKFCKSGKTNLCGKVRAATGVGVMMSDRKSRFSVNGKPIYHFMGTSTFSQYTVVHDVSVAKIDPKAPLEKVCLLGCGVPTGLGAVWNTAKVESGSIVAIFGLGTVGLAVAEGAKTAGASRIIGIDIDSKKFDTAKNFGVTEFVNPKDHEKPIQQVLVDLTDGGVDYSFECIGNVSVMRAALECCHKGWGTSVIVGVAASGQEISTRPFQLVTGRVWKGTAFGGFKSRSQVPWLVEKYLKKEIKVDEYITHKLTLGEINKAFDLMHEGGCLRCVLSTDA
>gnl_Prupe_v2.1_Prupe.8G207200.1
MRFPNQNQTKSSNLCRVQSITFRVNASKWVESLIFSPLLATCLELCVHNDHFLKLLKNQNFASSAPNSTSASSGRVITSKAAVAWEAGKPLVIEKVEVAPPQANEVKGQTPFFPRIFDHEAAGVVESVGDGAIKNLKPGDHVLPVFTGECGDCVHCKSEESNMCDLLRINTDRGVMIGDGKQRFSKNGTPINHFLGTSTFSDYTVIHEGCLAKIDLSAPLDKVCILSCGVSTGFCATLKVAKPKKGSSVAVFGLGAVSLAAAEGARISGASRIIGVDLNPKRFEEAKNFGVNEFVNPRDHIKPVQQIIAEMTNGGVDRSLECTGNINSIISAFECVHDACCFSDNSRNLFGNYKPRTDLPSVVDMYMNKKLEVEKFITHRVPFSEINKACDYMLKGEGLRCIISMEE
>gnl_Prupe_v2.1_Prupe.8G018100.1
MSKSSAVGQVIRCRAAVAWEAGKPLVIEEVEVAPPQTNEVRLKILYTSLCHTDVYFWEAKGQKPLFPRIYGHEAGGIVESVGEGVTDLKAGDHVLPVFTGECKDCAHCKSEESNMCDLLRINTDRGVMLSDGKSRFSIKGKPIYHFVGTSTFSEYTVVHVGCLAKINPLAPLDKVCVLSCGISTGLGATLNVAKPKKGSTVAVFGLGAVGLAAAEGARISGASRIIGVDLNSSRFEEAKKFGVTEFVNPKDHKKPVQEVIAELTNGGVDRSVECTGNVEAMISAFECVHDGWGVAVLVGVPHKEAVFKTHPVNFLNERTLKGTFFGNYKPRTDIPSVVEKYMNNELELEKFITHKVPFSEINKAFDYMLKGEGLRCIIHMEE
>gnl_Prupe_v2.1_Prupe.8G207100.1
MSSTAGLVIPCKAAVAWEAGKPLVIEKVEVAPPQAMEVRVKIMYTSLCHTDLYFWEAKGQTPLFPRIFGHEASGIIESVGEGVENLQVGDHVLPVFTGECGDCAHCKSEESNMCDLLRINTDRGVMLSDGKPRFSIKGTPINHFLGTSTFSEYTVIHSGCLAKINRLAPLDKVCILSCGISTGLGATLNVAKPKKGSSVAVFGLGAVGLAAAEGARISGASRIIGIDRNPKRFEEAKKFGVNEFVNPKDHDKPVQEVIAEMTNGGVDRSLECTGNINAMISAFECVHDGWGVAVLVGVPNKDAVFMTKPINVLNERTLKGTFFGNYKPRTHLPSVVDMYMNKELEVEKFITHRVPFSEINKAFDYMVKGEGLRCIISMEE
>gnl_Prupe_v2.1_Prupe.8G018300.1
MSTAGQVIKCRAAVAWEAGKPLSIEEVEVAPPQKEEVRLKILFTSLCHTDVYFWEAKGQHPLFPRIYGHEAGGIVESVGEGVTDLQPGDHVLPVFTGECKECRHCKSEESNMCDLLRINTDRGTMLSDGKSRFSKDGKPIYHFLGTSTFSEYTVCHVGSVAKINPAAPLEKVCVLSCGICTGFGATVNVAKPKKGSSVAIFGLGAVGLAAAEGARVSGAARIIGVDLNSNRFEEAKKFGVNEFVNPKDHNKPVQEVIAEMTDGGVDRSVECTGSVQAMISAFECVHDGWGVAVLVGVPSKDDAFKTHPVNFLNERTLKGTFYGNYKPRSDLPGVVEMYMNKELEVDKFITHSVPFAEINKAFDLMLSGQSIRCIIRMED
>gnl_Prupe_v2.1_Prupe.8G207300.1
MAARQLGFTHQMADFSNTRQFSDGKPRFSIKGTPINHFLGTSTFSEHTVVHSGCLAKINRLAPLDKVCILCCGISTDLGATLNVAKPKKGSSVAVFGLGAVGLAAAEGARISGASRIIVIDRNPKRFEEAKKFGVNEFVNPKDHDKPVVAEMTNGGVDRSIECTGNINAMISAFECVHDDAVFMTKLINVLNERTLKGTFFGNYKPRTHLPSVVDMYMNKERDVEKFITHRVPFSEINKAFDYMVKGEGLRCIISMEE
>gnl_Prupe_v2.1_Prupe.8G018600.1
MSTAGQVIKCRAAVAWEAGKPLSIEEVEVAPPQKEEVRLKILFTSLCHTDVYFWEAKGQHPLFPRIYGHEAGGIVESVGEGVTDLQPGDHVLPVFTGECKECRHCKSEESNMCDLLRINTDRGTMLSDGKSRFSKDGKPIYHFLGTSTFSEYTVCHVGSVAKINPAAPLEKVCVLSCGICTGFGATVNVAKPKKGSSVAIFGLGAVGLAAAEGARVSGAARIIGVDLNSNRFEEAKKFGVNEFVNPKDHNKPVQEVIAEMTDGGVDRSVECTGSVQAMISAFECVHDGWGIAVLVGVPNKDDAFKTHPVNFLNERTLKGTFYGNYKPRSDLPGVVEMYMNKELEVDKFITHSVPFAEINKAFDLMLSGQSIRCIIRMED
>gnl_Prupe_v2.1_Prupe.6G022900.1
MAWVAGKPLVIEEVNVNPPQAMETRIKVVCTSLCRSDITTWESQAIFPRIFGHEATRIVESVGQGVTEFTVGDHVLTVFIGVCGKCRQCTSGKSNICEVLGLERRGVMRCDQRTRFSINGEPIYHYCAVSSFSEYTVVHSGCAVKISSVVPLEKVCLLSCGVAAGLGAAWNVADISNGSSVVIFGPGTVGLSVAQGAKLRGASQIIGVDTNPEKGENEKAFGITAFINPHDSKDPIQQIITLKGSLFGGWKPKSDLPSLVDMYTKKEIQVEEYITHNLPFEDVNKAFNLMREGKCLRCAIHIEK
>gnl_Prupe_v2.1_Prupe.5G245200.1
MQMSLPCVKQPDVITCKAAVAWGAGKPLVIEEVNVNPPQAMEIRIKVVCTSLCRSDITAWESQAIFPRIFGHEATGIVESVGQGVTEFTEGDHVLTVFIGECGKCRQCTSGKSNICEVLGLERRGVMHCDQRTRFSINGEPIYHYCAVSSFSEYTVVHSGCAVKISSVVPLEKVCLLSCGVAAGLGAAWNVADISNGSSVVIFGLGTVGLSVAQGAKLRGASQIIGVDTNPEKGENAKAFGITAFINPHDSKDPIQQVIKNLTGGGADYSFECIGDTGMVTTALQACCDGWGLTVTLGVPKVKPEVTAHYGIFLTGRTLKGSLFGGWKPKSHLPSLVDMYTKKEIQVDEYITHNLPFEDVNKAFNLMREGKCLRCVIHMAK
>gnl_Prupe_v2.1_Prupe.5G132300.1
MANHQNSANGWSKPSDQRTTGKVITCKAAVVWGPGQPFVMEQVQVDPPQKLEVRIKILFTSICHTDLSAWQGENEAQRAFPRILGHEASGIVESVGEGVKDMKEGDRVIPIFNGECGDCKCCKSEKTNICHNFGVNPFKKVMNNDGTSRFSTKDGKPIYHFLNTSTFSEYTVLESACVVKIDPEAPLKKMTMLSCGVSTGVGAAWNTANVQAASTVAIFGLGSVGLAVAEGARARGASKIIGVDINPDKFIKGQAMGVTDFINPDEPGKPLHERIREITDGGVDYSFECIGNLDVLREAFLSTHEGWGFTVVLGIHPTPKMLPLHPMELFHGRGIIGSVFGGFKGKSQLPHFAQECMHGVVDLDKFITHELPFEKINDAFQLLIEGKSLRCVLQL
>gnl_Selmo_v1.0_109935
MCLVTPTTGQTITCKAAVAWGPKAPLVIEEIQVEPPQAQEVRIKITHTSLCHSDVTFWEAPVEVFPRIFGHEAAGIVESVGEGVLDLKPGDHVIPVFTGECRNCKYCKSPRTNICANYAVDALRGTMKSDGRTRFSIQGKPIFHFMGTSTFSEYTVVDQAQVVKVDPTAPLDKICLLGCGIATGIGAVWKTAKVEAGASVAVFGLGAVGLAVIAGAKIAGASRIIAVDLNPAKFAKAKVFGATDFLNPKEHDKAIQCVIQEMTGGGVDYSFECVGNTSVMRSAYESCQPGWGKSVIVGVDGSNKMLEINPLEFFSGRIWTASVFGGFKCKSDLPDLVDKYMSKELEYDEMITHTRPFSRINEAFSLLQKGESLRCVIEVEA
>gnl_Selmo_v1.0_236309
MRKAKEPLLIEEIRVDPPHCGEVRVKILFTALCHSDVHYWEFEGIRALFPRILGHEAAGIVESVGDNVPDLAPGDHVLTLFTGECKSCQKCKSDKANVCSVLGINPFRGGMLEDGKTRFFSKDGEPIFHFIGTSTFSEYTVLHHGCVVKVNPAAPLDRICLLSCGLGSVWNVANVEPGSTVAIFGLGTLGMAVAEGARMAGASRVIGIDINRQKLELARMFGVTETLHPADHAMPLQQVVQGMTGGGTDYSFECVGNVDVIRSAIESCHDVRLNSLSSRELLSFSRLL
>gnl_Selmo_v1.0_149322
MASATAGKVITCKAAVAYEAGKALSIEEVEVAPPKANEVRIKITHTALCHTDHYTLSGQDPEGLFPCILGHEAAGIVESVGEGVTDVKPGDHVIPCYQAECKECKYCKSGKTNLCIKVRPATGKGVMLADGQPRFSVKGKPIYHFMGTSTFSEYTVVHDVSVAKINPEAPLDKVCLLGCGIPTGLGAVFNTAKVEAGSTVAVFGLGTVGLAVCEGAKKAGASRIIGVDMNPAKYELAKKFGATEFVNPKDHDKPIQQVLVDLTDGGVDYSFECIGNVKVMRAALEACHRGWGTSVIIGVAGAGQEISTRPFQLVTGRVWKGTAFGGYKSRSDVPKLVEQYLQKEIKVDEYITHNFKLDSINEAFELLEAGKCLRAVIHME
>gnl_Selmo_v1.0_89583
CKAAVAHGAGKPMVIEKIQVAPPGSTEVRLKIVHTSLCRTDITLWKNGNIFPRIFGHEAAGIVESIGKDVKGVQPGDHALTLFTGECKECDYCKSGKTNVCQKYGIDPERGVMVSDGKSRFLTEDGKTIYHFLGTSTFSQYTVVDQACICVVNKDAPLEKICLLSCGVTTGVGAATKAAKVEKGSTVAIFGLGTIGFAAAQGAKIAGASRIIGIDINPSKLEEGKAKFGLTDAINPKDHDKPVQEVIREMTNGGADYTIECVGNVNLIRDAVESAHEGWGVTVAAGLDESTKVLTVSPKNFLFGRWLTGTWFGGYKGRSELNQLVEKYMNKELNLDDFITHKLPLAKVNDAVTLMEEGKCLRCVLDANAV
>gnl_Selmo_v1.0_412432
MVFLNRIVRAGISSSSRNKIIKCRAAVAWEPGAPLQIEDIEVSPPQSNEVRIKITHTSLCQTDITFWQNKGMKHLFPRIFGHEAAGIVESVGEGVSNLCEGDHVIPIFTGECSDCKYCKSQKTNLCGSLRVNPEYAGVYGGDGTRFKQGSVEISHFMGTSTFSQYTVVNKGCLAKVPKRAPLDKVCLLSCGITTGVGAVWNVAKLQKDDTVAIFGLGTVGLAIAQAAKLSGASRIIGVDINSEKHELGKQFGITDFLNPLDHDRPIQEVIMELCQGGVDYSFECIGSAALMQAAFESTHNAWGVTIVAGVPSGPATLSTDPVKLLFGHSLKGTIFGGYKPSQIHELVEKYMRKEIMVDEFVTHTLPFEKINDAIQLLMQSQCLRCVVSMH
>gnl_Selmo_v1.0_164856
MAPGREIVCKAAVSWEPEQLSFEDIRVAPPQSGEVRVRIVHSSLCHTDITFWKGKGSFPVIFGHEGSGIVESVGENVDGVRPGDHVVSVFQPECQDCRYCKMPKTNLCVVAFAEVKSWAMLDGKTRFSAMDGTPIHHFLGCSTFSEYTVMHHSHVAKVDPSVALEKICLLSCGVPTGLGAAWNIAKVEAGSTVAVFGLGTVGLAVVEGAKTAGASRIIGVDIQPSKQRIGEDFGLTDFVNPKDYNDKPIHEVIHELSGGGVDYSFECVGNPKLMVDALNSLHAFGSLIIVGVTPEGQNLSFDPNILFFGRQILSGSLGGFKIRSQMPELVDKFMTGVIDLDRYITHNLPLSRISEGFGLLLEVECVKCVFSH
>gnl_Selmo_v1.0_267842
MASTVGRTIQCRAAVLHSAGSEIELETINVDPPKSGEIRMQVLYSSLCHTDIATADWGTLYPVILGHEGSGVVESVGEGVTEFAPGDHVICVYQGECGKCKLCKLSTTNHCEVSFGNLLTSFMPLDGTARFSSLDGSAIHHFMNTSTFTEFTVLDKTSVVKVDPVPLESACLLGCGVPTGLGSALNLANVEAGSTVAVIGLGTIGLAAVEGARIAGATRIIGIDILPRKFEAARAFGATECLNPQDHEAPLHEVLLELTNGGVDYCFECVGKPHLLVQALLSTTSYGTTVMVGAPRPDEMVTFPPAILLSGRQLKSGYFGGFRGKSDMQKLVDMCSTKEINLDGYITHRLPFSEVNEGVKLLSSGSCIKCVFSMDG
>gnl_Selmo_v1.0_232268
MASTVGRAIQCRAAVLHSAGSEFELETINVEPPKSGEIRMQVLYSSLCHTDITIADWGTLKYPVILGHEGSGVVESVGEGVTEFAPGDHVICVYQGECGKCKLCKLSTTNHCEVSFGNLFTPFMPLDGTARFSSLDGSAIHHFVNTSTFTEYTVLDKTSVVKVDPVPLEKACLLGCGVPTGLGSALNLANVEAGSTVAVIGLGTVGLAAVEGARIAGATRIIGIDILPRKFEAARAFGATECLNPQDHEAPLHEVLLELTNGGVDYCFECVGKPNLLVQALLSTTGYGTTVMVGAPRPDEMVTFPPVILLSGRQLKSGYFGGFRGKSDMRKLVDMCSTKEINLDGYITHRLPFSEVNEGVKLLSSGSCIKCVFSMDG
>gnl_Selmo_v1.0_145705
MAAEAAIAATAGEVITCNAAVAYEAGAPMIVDKICVAPPKPSEVRLKITHTSLCRTDLTFWRAIGQKKVFPRIFGHEAAGIVESVGKEVTGVKPGDHVVPLFTGECQECRYCRSGKTNLCQKFKVDTDRGVLASDGTSRFSTKDGKPIYHFLGTSTFSEYTVVDQACVAKIDKAAPLDKVCLLSCGMTTGLGASINTAKVEKGSTVAIFGLGTIGFAAAQGAKIAGASRIIGIDVLPEKLALGKKFGLTDTVNPKEHDKPIQEVIKEMTDGGVDYAIECVGNVKLIEAAVESVHEGWGKAVVAGLDDNTKFVSVHPGNFLYGRLLTGTFFGDYKGRSQMNDLVEMYMKKELNLDDFITHNLPFHKINEAFQLLIEGKCLRCVLHMEHDH
>gnl_Solly_v2.4_Solyc06g072160.2.1
MSLTDSVQNKQLGVITCKAAVAWGPGEPMVIEEVELSPPQSMEIRVKVVCTSLCRSDVTAWLSQAQASIYPRIFGHEASGIVESVGEGVTEFVEGDHVLTLFTGECRSCRHCTSGKSNICQILGLKRDGVMHGDQKTRFSIKGKPVYHYCAVSSFSEYTIVHSGCAVKVSPIAPLDKICLLSCGAAAGLGAAWKVANVSEGSKVVIFGLGTVGLSVAQGAKMRGASQIIGVDMRQEKCEKAKSFGVTDFLNPNDSDEPIPQVINRLTGGGADYAFECIGDTGMVTTALQSCCDGWGLTVTLGVPKQKPEVTAHFGLLLNGRTLTGSLFGGWKPKSEIPSLVEMYLKKEIELDDLITHNLPFEDINTAFDLMKNGTCLRCVIHMPEIEGFPMAGN
>gnl_Solly_v2.4_Solyc06g059740.2.1
MSTTVGQVIRCKAAVAWEAGKPLVMEEVDVAPPQKMEVRLKILYTSLCHTDVYFWEAKCCQVKIQSFLEFLDMKQQGMIVESVGEGVTDLAPGDHVLPVFTGECKDCAHCKSEESNMCSLLRINTDRGVMLNDGKSRFSINGNPIYHFVGTSTFSEYTVVHVGCVAKINPLAPLDKVCVLSCGISTGLGASLNVAKPTKGSSVAIFGLGAVGLAAAEGARIAGASRIIGVDLNASRFEQAKKFGVTEFVNPKDYSKPVQEVIAEMTDGGVDRSVECTGHIDAMISAFECVHDGWGVAVLVGVPHKEAVFKTHPLNFLNERTLKGTFFGNYKPRSDIPCVVEKYMNKELELEKFITHTLPFAEINKAFDLMLKGEGLRCIITMAD
>gnl_Solly_v2.4_Solyc09g064370.2.1
MATQGQVITCKAAVAWEPNKPLVIEDVQVAPPQAGEVRVKVLYTALCHTDAYTWSGKLKILRVSSHVFLVMRLRGTIVESVGEGVTEVQPGDHVIPCYQAECRECKFCKSGKTNLCGKVRAATGVGVMMNDRKSRFSINGKPIYHFMGTSTFSQYTVVHDVSVAKIDPVAPLEKVCLLGCGVPTGLGAVWNTAKVEPGSIVAVFGLGTVGLAVAEGAKAAGASRIIGIDIDSKKFDRAKNFGVTEFINPKEHEQPIQQVIVDLTDGGVDYSFECIGNVSVMRSALECCHKGWGTSVIVGVAASGQEISTRPFQLVTGRVWKGTAFGGFKSRSQVPSLVDKYLKKEIKVDEYITHNMTLADINKAFDLMHDGDCLRVVLDMFV
>gnl_Solly_v2.4_Solyc04g064710.2.1
MNTAGQVIRCKAAVAWEAGKPLVIEEVDVAPPQKHEVRLKILFTSLCHTDVYFWEAKGQTPLFPRIFGHEAGGIVESVGEGVTDLQPGDHVLPVFTGECQQCRHCKSSESNMCELLRINTDRGVMISDGQTRFSKDGKPIYHFVGTSTFSEYTVAHSGCVTKIDPQAPLDKVCVLSCGISTGLGATLNVAKPTRGSYVAIFGLGAVGLAAAEGARLAGASRIIGIDLNPSRFNDAKKFGVTEFVNPKDHDKPVQEVIAEMTNGGVDRSVECTGNVNAMISAFECVHDGWGVAVLVGVPNKDDAFKTHPMNLLNERTLKGTFFGNYKPKTDLPSVVAKYMNKELELEKFITHQVPFSEINKAFDIMLKGEGLRCMITMGR
>gnl_Solly_v2.4_Solyc08g083280.2.1
MAPKGKVISCRAAVAYGPGQPLVVEQVQVDPPQKMEVRIKILFTSICHTDLSAWKGESEAQRAYPRILGHEASGVVESVGEGVIDMKEGDQVVAIFNGECGECIYCKSSKKTNLCGKFRVNPFKSVMESDGKCRFRNKDGIPIYHFLSTSTFTEYTVVDSACLVKIDPHASLDKMTLLSCGVSTGLGAAWNTADVQTGETVAVFGLGAVGLAVVEGARTRGASKIIGVDINPEKRIKGEAIGITDFINPKEIDVPVHEKIREMSEGGVDYSFECAGNMQVLREAFLSTHDGWGMAIVLGIHPTPKLLSLHPMELFDGRRIVASVFGDFKGKSQLPFLAEQCMAGVVKLDEFITHRLPFEKINEAFQLLLDGKSLRCLLHLS
>gnl_Sorbi_v3.1_Sobic.005G103500.1
MCDLLRINTDRGVMIGDGKSRFSINGKPIYHFVGTSTFSEYTVMHVGCVAKINPEAPLDKVCVLSCGISTGLGASINVAKPPKGSTVAIFGLGAVGLAAAEGARIAGASRIIGIDLNANRFEEAKKFGCTEFVNPKDHNKPVQEVLAEMTNGGVDRSVECTGNINAMIQAFECVHDGWGVAVLVGVPHKDAEFKTHPMNFLNERTLKGTFFGNYKPRTDLPNVVELYMKKELEVEKFITHSVPFTEINKAFDLMAKGEGIRCIIRMEN
>gnl_Sorbi_v3.1_Sobic.005G103300.1
MATAGKVIKCKAAVAWEASKPLSIEEVEVAPPQAMEVRVKILYTALCHTDVYFWEAKGQTPVFPRILGHEAGGIVESVGEGVTELAPGDHVLPVFTGECKECAHCKSEESNMCDLLRINVDRGVMIGDGKSRFTINGQPIFHFVGTSTFSEYTVIHVGCLAKINPEAPLDKVCILSCGISTGLGATLNVAKPVKGSTVAIFGLGAVGLAAMEGARLAGASRIFGVDINPAKYEQAKKFGCTDFVNPKDHDKPVQEVLIELTNGGVDRSVECTGNVNAMISAFECVHDGWGVAVLVGVPHREDQFKTHPMNFLNEKTLKGTFFGNYKPRTDLPNVVEMYMKKELELEKFITHSVPFSEINTAFDLMLKGESLRCIMRMED
>gnl_Sorbi_v3.1_Sobic.004G343200.1
MASSTQGQVITCKAAVAYEPNKPLVIEDVQVAPPQAGEVRVKILFTALCHTDHYTWSGKDPEGLFPCILGHEAAGVVESVGEGVTEVQPGDHVIPCYQAECKECKFCKSGKTNLCGKVRSATGVGVMMNDMKSRFSVNGKPIYHFMGTSTFSQYTVVHDVSVAKINPQAPLDKVCLLGCGVPTGLGAVWNTAKVEAGSIVAVFGLGTVGLAVAEGAKAAGASRIIGIDIDNKKFDVAKNFGVTEFVNPKDHDKPIQQVLVDLTDGGVDYSFECIGNVSVMRAALECCHKGWGTSVIVGVAASGQEIATRPFQLVTGRVWKGTAFGGFKSRTQVPWLVDKYMNKEIKVDEYITHNMNLADINDAFHLLHEGGCLRCVLAMQI
>gnl_Sorbi_v3.1_Sobic.004G226500.1
MAAAAASSSPPAAITCRAAVAWGPGQPLVMEEVEVAPPGPMEIRVKVVSTSVCRSDVTAWQSKAQPDLFPRVFGHEASGVVESVGEGVTEFQVGDHVLTVFIGECKSCKHCVSGKSNMCQKLGLERKGVMHSDQKTRFSVKGKPAYHYCAVSSFSEYTVVHSGCAVKVGLTVPMDRVCLLSCGVSAGLGAVWNVANVSKGSSVAIFGLGTVGLSVAQGAKLRGASKIIGVDTNAEKQEKGKLFGVTDFINPDELSEPVQQVIKRITDGGVDYSFECVGDTGVVSTALQSCSDGWGVTVTLGVPKTKPEVSAHYAFLLSGRTLKGSLFGGWRPKSDLPSLVDKYADKEIQVDGLVTHDIPFSEINKALELMLENKCLRCVIHMPQ
>gnl_Sorbi_v3.1_Sobic.001G263900.1
MAANGKSSLANGASSTQGKPINCKAAVAWAPGEPLVMEEVEVAPPGRLEVRVRVLFTSVCHTDLSFLKGENELQRKFPRILGHEAAGVVESVGEGVQDLAPGDHVVPIFNGECGACAYCESDKTNLCGTYRVNPFKSTMSSDGGTRFSVVDRNSGLRQPVYHFLNTSTFAEYTVLDAACAVKINPKAPLHKMCLLSCGISTGVGAAWNTANISAGNTIAIFGLGAVGLAVAEGAKLRGAARIIGVDVNPEKFAKGKEMGVTDFVNSKACDKPVHEVIREMTDGAGVDYSFECTGINDVLREAFLSTHDGWGLTVVLGIHATPKMMPLHPMELFDGRRITGCVFGDVKGKSQLPAIVDKYVNGDLNINFDGFITHNMPFSDISKAIQLLEEGKSLRCVLHL
>gnl_Sorbi_v3.1_Sobic.001G097600.1
MATAGKVIKCKAAVAWEAGKPLSIEEVEVAPPQAMEVRVKILFTSLCHTDVYFWEAKGQTPVFPRIFGHEAGGIIESVGEGVTDVAPGDHVLPVFTGECKECAHCRSAESNMCDLLRINTDRGVMIGDGKSRFSINGKPIYHFVGTSTFSEYTVMHVGCVAKINPEAPLDKVCVLSCGISTGLGASINVAKPPKGSTVAIFGLGAVGLAAAEGARIAGASRIIGVDLNPSRFEEARKFGCTEFLNPKDHKKPVQEVLAEMTNGGVDRSVECTGNINAMIQAFECVHDGWGVAVLVGVPHKDAEFKTHPMNFLNERTLKGTFFGNFKPRTDLPNVVELYMKKELEVEKFITHSVPFTEINKAFDLMAKGEGIRCIIRMEN
>gnl_Sorbi_v3.1_Sobic.001G264000.1
MTNGNGGVAGGTRGKPIKCNAAVAWGPGVPLSVEEVEVAPPGPLEVRVKVLFTSICHTDLSAWKGENEMHRKYPRILGHEAAGVVESVGEGVDGLAPGDHVIPIFTGECEKCVYCKSDKTNLCGTYRVDPFKTTMVFDNGTRFSLVDRNSGLRQPVYHFLNTSTFTEYTVLDAACAVKINPKAPLHKMCLLSCGISTGVGAAWNSADVSAGSTVAVFGLGAVGLAVAEGARLRGAARIIGVDVNPAKFSKGKEMGVTDFVDSRTCDKPVHEVISEMADGGVDYSFECTGISDVLREAFLSTHDGWGLTVMLGIHSTPKMVPLHPMELYGRRIIGCVFGDFKGKSQLPNLVDKCVSGEVNINFDGFITHKMPFSDINKAFQLLEEGKSLRCLLNL
>gnl_Spipo_v2_Spipo4G0091600
MTSTTGQLIKCRAAVAWEAGKLLVIEEVEVAPPQAMEVRVKILFTSLCHTDVYFWEAKSPHMDLLKFRCMVLMVNRIVESESNICSLLRVDPDRGVMIGDGKARFSINGKPIYHFLGTSTFSEYTVVHVGCLAKINPLAPLETVCVLSCGISTGFGATVNVSKPKKGSSVAAAEGAKVSGASRIIGVDLNSDRFEQAKKFGVTEFVNPKDYDRPVQEVIAEMTGGGVDRSVECTGNINAMISEFECVHDGWGVAVLVGVPHRTDVLQTSPVNFLYERTLKGTFYGNYKPRSDIPGVELELEKFITHEVPFSEINKAFDLILRGEGLRCLIRMEH
>gnl_Spipo_v2_Spipo4G0091800
MSSTVGQVIKCKAAVAWEPGKPLVIEEVEVAPPQAMEVRVKILFTSLCHTDVYFWEAKGQTPVFPRILGHEAAGIVESVGEGVTDLQPGDHVLPVFTGECKECDHCKSEESNMCSLLRINPDRGVMIGDGKSRFSINGKPIYHFLGTSTFSEYTVVHVGCLAKINPLAPLETVCVLSCGISTGFGATVNVAKPKKGSSVAVFGLGTVGLAAAEGARVSGASRIIGVDLKSVRFEQAKKFGVTEFVNPKNYDRPVQEVIAEMTDGGVDRSVECTGNIDFMISAFECVHDGWGVAVLVGVPHKDDVFKTSPANFLTERTLKGTFLGNYKPRSDIPGVVEKYMNKELELEKFITHEVPFSEINTAFDLMLRGQGLRCLIRMEH
>gnl_Spipo_v2_Spipo4G0092500
MSSTIGQVIKCKAAVAWEPGKPLVIEEVEVAPPQAMEVRVKILFTSLCHTDVYFWEAKGQTPVFPRILGHEAAGIVESVGEGVTDLQPGDHVLPVFTGECKECDHCKSEESNMCSLLRINPDRGVMIGDGKARFSINGKPIYHFLGTSTFSEYTVVHVGCLAKINPLAPLETVCVLSCGISTGFGATVNVAKPKKGSSVAVFGLGAVGLAAAEGARVSGASRIIGVDLNPERFEQAKKFGVTEFVNPKDYDRPVQEVIAEMTGGGVDRSVECTGNINAMISAFECVHDGWGVAVLVGVPHKDAVFKTSPVNFLTERTLKGTFYGNYKPRSDIPGVVEKYMNKELELEKFITHEVPFSEINTAFDLMLRGEGLRCLIRMEH
>gnl_Spipo_v2_Spipo4G0092200
MSSTIGQVIKCKAAVAWEPGKPLVIEEVEVAPPQAMEVRVKILFTSLCHTDVYFWEAKGQTPVFPRILGHEAAGIVESVGEGVTDLQPGDHVLPVFTGECKECDHCKSEESNMCSLLRINPDRGVMIGDGKARFSINGKPIYHFLGTSTFSEYTVVHVGCLAKINPLAPLETVCVLSCGISTGFGATVNVAKPKKGSSVAVFGLGAVGLAAAEGARVSGASRIIGVDLNPERFEQAKKFGVTEFVNPKDYDRPVQEVIAEMTGGGVDRSVECTGNINAMISAFECVHDGWGVAVLVGVPHKDAVFKTSPVNFLTERTLKGTFYGNYKPRSDIPGVVEKYMNKELELEKFITHEVPFSEINKAFDLMLRGEGLRCLIRMLPRSNTLCFS
>gnl_Spipo_v2_Spipo4G0091700
MASTAGQIIKCKAAVAWEPGKPLVIEEVEVAPPQAMEVRVKILFTSLCHTDVYFWEAKGQTPVFPRILGHEAAGIVESVGEGVTDLQPGDHVLPVFTGECKECDHCRSEESNMCSLLRINPDRGVMIGDGKARFSINGKPIYHFLGTSTFSEYTVVHVGCLAKINPLAPLETVCVLSCGISTGFGATVNVAKPKKGSSVAVFGLGAVGLAAAEGARVSGASRIIGVDLNSDRFEQAKKFGVTEFVNPKDYDRPVQEVIAEMTGGGVDRSVECTGNINAMISAFECVHDGWGVAVLVGVPHKDDVFKTSPVNFLTERTLKGTFYGNYKPRSDIPGVVEKYLNKEMELEKFITHEVPFSEINKAFDLMLRGEGLRCLIRMEN
>gnl_Spipo_v2_Spipo4G0091900
MSSTTGQVIKCKAAVAWEPGKPLVIEEVEVAPPQAMEVRVKILFTSLCHTDVYFWEARFSINGKPIYHFLGTSTFSEYTVVHVGCLAKINPLAPLETVCVLSCGISTGFGATVNVAKPKKGSSVAVFGLGAVGLAAAEGARVSGASRIIGVDLNSERFEQAKKFGVTEFVNPKDYDRPVQEVIAEMTGGGVDRSVECTGNINAMISAFECVHDGWGVAVLVGVPHKDAVFKTSPVNFLTERTLKGTFYGNYKPRSDIPGVVEKYMNKELELEKFITHEVPFSEINKAFDLMLRGEGLRCLIRMEH
>gnl_Spipo_v2_Spipo4G0092400
MVSRVVESVGEGVTDLQPGDHVLPVFTGECKECDHCKSEESNMCSLLRIDPDRGVMIGDGKARFSINGKPIYHFLGTSTFSEYTVVHVGCLAKINPLAPLETVCVLSCGISTGFGATVNVAKPKKGASVAVFGLGAVGLAAAEGARVSGASRIIGVDLNPDRFEQAKKFGVTEFVNPKDYDRPVQEVIAEMTGGGVDRSLECTGNINAMISAFECVHDGWGVAVLVGVPPKDAVFKTSPLNFLCERTLKGTFYGNYKPRTDIPRLVENYMNKEMELEKFITHEVPFSQINKAFDLMLGGEGLRCLIRMGN
>gnl_Spipo_v2_Spipo4G0092000
MIGDGKARFSINGKPIYHFLGTSTFSEYTVVHVGCLAKINPLAPLETVCVLSCGISTGFGATVNVAKPKKGSSVAVFGLGAVGLAAAEGARVSGASRIIGVDLNSERFEQAKKFGVTEFVNPKDYDRPVQEVIAEMTGGGVDRSVECTGNINAMISAFECVHDGWGVAVLVGVPHKDDVFKTSPVNFLTERTLKGTFYGNYKPRSDIPGVVEKYMNKEMELEKFITHEVPFSEINKAFDLMLRGEGLRCLIRMEN
>gnl_Spipo_v2_Spipo9G0046300
MSSAGGQIIKCRAAVAWEAGKPLVIEEVEVAPPQAMEVRLKILFTSLCHTDVYFWEAKGQTPIFPRIFGHEAGGVVESVGEGVTDLAPGDHVLPVFTGECKECAHCKSEESNMCDLLRINTDRGVMISDGQSRFSIKGKPIYHFVGTSTFSEYTVVHSGCVAKINPLAPLDKVCVLSCGISTGLGATLNVAKPKRGSTVAVFGLGAVGLAAAEGARIAGASRIIGVDLNSGRFEEAKKFGVTEFVNPSDYAKPVQEVLAEMTNGGVDRSIECTGNINAMISAFECVHDVLPHLAHIELELFTAHSFSFFYVDILEFRDSQGWGVAVLVGVPHKDAVFQTHPVNLLNERTLKGTFFGNYKPRSDLPSVVEKYMNKELELEKFITHEVPFSEINKAFEYMLQGAGLRCIIRMES
>gnl_Spipo_v2_Spipo17G0045500
MATQGQIITCKAAVAWEANKPLVIEDVQVAPPQAGEVRIKILYTALCHTDAYTWSGKDPEGLFPCILGHEAAGIVESVGEGVTEVQPGDHVIPCYQAECGECKFCKSGKTNLCGKVRAATGVGVMMNDRKSRFSINGKPIYHFMGTSTFSQYTVVHDVSVAKIDPAAPLEKVCLLGCGVPTGLGAVWNTAKVEPGSIVAVFGLGTVGLAVAEGAKAAGASRIIGVDIDSKKFDIAKNFGVTEFVNPKDHDKPIQQVLVDLTDGGVDYSFECIGNVSVMRAALECCHKGWGTSVIVGVAASGQEISTRPFQLVTGRVWKGTAFGGFKSRSQVPWLVDKYMKKEIKVDEYITHNMTLGEINDAFHLMHEGNCLRCVLDVHP
>gnl_Spipo_v2_Spipo16G0042500
MASTAGLIIRCRAAVAWEPAKPLVIENVDVAPPQAMEARIKVSYTSLCHTDFVFWEAKGQTPLFPRIFGHEAAGVVESVGDGVTGLQPGDHVLPVFTGECGECTHCKSEESNMCQLLRVNTERGVMISDGKSRFSINGKPIYHFLGTSTFSEYTVVHSGCLAKINPAAPLDKVCILSCGISTGLGATLNVAKPKKGSSVAVFGLGAVGLAAAEGARISGASRIIGVDLNASRFNQAKKFGATEFVNPKDHDMPVQEVIAAMTGGGVDRSIECTGHVDAMISAFECVHDGWGEAVLVGVPGNDAVFKTDPVNFLNERTLKGTFFGNYKPRTDLPSVVDMYMKKELEVEKFITHRVSFGEINKAFDFMERGESLRCIISMEE
>gnl_Spipo_v2_Spipo1G0058400
MWGPGEPLVIEEIEVDPPQKMEVRVRILFTSICHTDLSAWKGENEAQRVYPRILGHEASGVVESVGEGVTDLREGDHVVPIFTGECGKCAYCKSKKTNFCETYRVNPLKSTMISDGKTRFFTASKRQPIYHFLNTSTFSEYTVLDSACVVKIHPDAPLHKMCLLSCGVSTGVGAAWNTADVEEGSTVAVFGLGAVGLAVVEGARVRGASRIIGVDTNSEKSTKAKEMGVTEFVNPREHSKLLHEVISSMTKGGVDYSFECVGNADVLREAFLSTHDGWGICVVLGIHQSPRLLPMHPMELFNGRRIVGSVFGDVKGKTQLPDMVHKCMDGVLKVDGLITHELRFEEINTALQLLMEGKSLRCVLRL
>gnl_Spipo_v2_Spipo1G0018000
MANTAGLVIPCNAAVAWEAGKPLVIQRIEVAPPQAMEVRIKVKYTSLCHTDVYFWEAKASGQTPLFPRIFGHEAAGIVESVGEGVTDLHPGDHVLPVFTGECGYCAHCKSEESNMCELLRINADRGVMIGDGKTRFSVNGEPIYHFLGTSTFSEYTVVHSGCLAKINPSAPLDKVCILSCGISTGLGATLNVAKPKKGSSVAVFGLGAVGLAAAVGAKIAGASRIIGVDLNPGRFEEGKPTQILEKSSAKKFGVTDFVNPKDYDRPVQEVIAEMTDGGVDRSVECTGNINAMVSAFECVHDKVSLNLRGARVDAQGWGVAVLVGVPNKEAVFMTKPINFLTERTLKGTFFGNYKPRSDLPSVVDMYMKKELDVEPFITHRVPFSQINKAFDYMLRGEGLRCVVAMDE
>gnl_Stras_v2.0_SGA_v2.0_scaffold104T30248
MGSLVCLGSLINNNVVNPISRDTIGKVITCKAAVAYGPGEALVVEEIEVEVPQAMEVRIRVLFTSICHTDLSAWEGQNEAHKMFPRILGHEASGLVESVGPGVTDIGIGDHVVPIFNGECGDCAQCKSPKTNMCRKFRVDPLKGTMVNDGKSRFRTKNGSKPIYHFLNTSTFTEYTVLDSACVVKIHSDAPLGKMSLLSCGLSTGLGAAWNTADIRAGATVAVFGLGAVGLAVSEAIGITDFINPKELVKPVHEIISEMTEGGVDYSFECVGNLDVLREAFLSTHDGWGLTVILGIHQTPNLLPLHPMELFSGRRIVGSVFGDFKGKSQLPHLVVKLDEFITHEMPFENINEAMQLLRDGKSLRCLLHL
>gnl_Stras_v2.0_SGA_v2.0_scaffold25T11155
MSSTQGQVIRCKAAVSWEAGKPLVIEEVDVAPPQKMEVRLKILFTSLCHTDVYFWEAKGQTPLFPRIFGHEAGGIVESVGEGVTDLKPGDHVLPVFTGECKECRPCKSSESNMCDLLRINTDRGVMIEDGKTRFSKNGQPIHHFLGTSTFSEYTVVHVGCVAKINPKAPLDIVCVLSCGISTGLGATLNVAKPTKGSTVAIFGLGAVGLAAAEGARIAGASRIIGIDLNTSRFDEAKKFGVTEFVNPKDHDKPVQEGWGVAVLVGVPNKDDAFKTHPVNLLNERTLKGTFFGNYKPRSDIPSVVEKYMNKELELEKFITHKVPFSEINKAFEYMLRGEGLRCMITMGE
>gnl_Stras_v2.0_SGA_v2.0_scaffold90T27735
MPSTGVIKCRAAVAWAAGEPLSIEEVELSPPQPMEIRIQVVSTSLCRSDLSAWLSQMHTCRIVESVGQGVTEFGEGDHVLTLFTGECMSCRQCVSGKSNICQVLGLERQGVMHSDKRTRFSIKGKPVYHYCAVSSFSEYTVVHSGCAVKISPTAPLEKICLLSCGVAAGLGAAWKVANISQGSTVVVFGLGTVGLSVVQGAKLRGASRIIGVDTNPEKSVKGTVILCSVDDTAMAFGVTDFLNPNDHDQPIHQVFTRIPDLMLSNCKSKFCVFECRLQVINHITDGGADYAFECVGDTGMVTTALQCCCSGWGLTVTLGVPKEKPEIAAHYGLFLTGRTLTGSLFGGWKPKSDLPSLVDKYLKKRAIGWNVNCISDQGNTYVPVADLIITYLQEIEIDGYITHNLEFEDITKAFELMREGKCLRCVEDVIIP
>gnl_Stras_v2.0_SGA_v2.0_scaffold48T17943
MSSTAGQVIKCKAAVAWEAGKPLVMEEVEVAPPQKMEVRLKILFTSLCHTDVYFWEAKAQDSVFPRILGHEAAGIVESVGEGVTELAPGDHVLPVFTGECGKCAHCKSEESNMCSLLRINTDRGVMIHDEKPRFSIKGKPIYHFVGTSTFSEYTVVHAGCVAKINPLAPLDKVCVLSCGISTGLGATLNVAKPKKGSSVAVFGLGAVGLAAAEGAKLAGASRIIGVDLNSARFEEAKKFGVTEFVNPKDYNKPVQEVIAEMTDGGVDRSVECTGNINAMISAFECVHDGWGVAVLVGVPHKDAVFKTHPMNLLNERTLKGTFFGNYKPRSDLPSVVEMYMKKELELEKFITHEVPFAEINKAFELMLKGEGLRCIIRMD
>gnl_Stras_v2.0_SGA_v2.0_scaffold42T16166
KKYLIRPISYGSPNINDKTECPHYNLRFIVRSSTPLLPACVRDFSFAFIDSFMATQGQVITCKAAVAWEPNKPLVIEDVQVAPPQAGEVRVKVLFTALCHTDAYTWSGKDPEGLFPCILGHEAAGIVESVGEGVTEVQPGDHVIPCYQAECRECKFCKSGKTNLCGKVRLATGVGVMLSDRKSRFSINGTPIYHFMGTSTFSQYTVVHDVSVAKIDPVAPLDKVCLLGCGVPTGLGAVWNTAKVEPGSIVAIFGLGTVGLAVAEGAKAAGASRIIGIDIDTKKFDIAKNFGVTEFINPKDHEKPIQQVIVDSTDGGVDYSFECIGNVSIMRAALECCHKGWGTSVIVGVAASGQEISTRPFQLVTGRVWKGTAFGGFKSRSQVPWLVDKYLKKEIKVDEYITHNLTLADINKAFDLMHDGASFVNSDRIGQVFCMGSDCAVWTTNFVSL
>gnl_Theca_v1.1_Thecc1EG025219t1
MSSSTKQPDVITCKAMVAWEAGKELVMEEVQVSPPQPHEIRVKVVCTSLCRTDITAWETQFNSDCVPFLSILPNFPLHKIGVPLLENHADLQAIFPRIFGHEASGIVESVGKGVTEFVEGDHVLTVFTGECKTCIHCASGKSNMCQVLGLERRGVMHSDQRTRFSVKGEPVYHYCAVSSFSEYTVVHSGCAVKVSPHAPLEKICLLSCGVAAGLGAAWNVADISKGSTVVIFGLGTVGLAVAQGAKLRGASQIIGVETNPEKYEKAKAFGVTEFLNPKDCKEPIQQVIKRLSGGGTDYSFECIGDTGTVATALQSCCDGWGLTVTLGVPKMKPEIAAHYSAFLSGKTLKGSLFGGWKPKSDLPSLVEKYMNKEIQIDEFITHNLPFEDINKAFSLMREGKCLRCVIHMPK
>gnl_Theca_v1.1_Thecc1EG003851t1
MATQGQVITCKAAVAYEPNKPLVIEDVQVAPPQAGEVRIKIFFTALCHTDAYTWSGKDPEGLFPCILGHEAAGIVESVGEGVTEVQPGDHVIPCYQAECRECKFCKSGKTNLCGKVRAATGAGVMMNDRKSRFSINGKPIYHFMGTSTFSQFTVVHDVSVAKIDPQAPLDKVSLLGCGVPTGLGAVWNTAKVEPGAIVAIFGLGTVGLAVAEGAKSAGASRIIGVDIDSKRFDVAKNFGVTEFVNPKDYDKPIQQVLVDVTDGGVDYSFECIGNVSVMRAALECCHKGWGTSVIIGVAASGQEISTRPFQLVTGRVWKGTAFGGFKSRSQVPWLVDKYMKKEIKIDEYITHNLTLGEINSAFDLMHEGGCLRCVLKMHE
>gnl_Theca_v1.1_Thecc1EG003038t1
MSSTAGLVIPCKAAVAWEAGKPLVIQQVEVAPPQAMEVRIKIKYTSLCHTDLYFWEAKGQTPLFPRIFGHEAAGIVESLGEGVKGLEVGDHVLPVFTGECGECAHCKSEESNMCDLLRINTERGVMLSDGKSRFSINGSPINHFVGTSTFSEYTVVHSGCLAKINPLAPLDKVCVLSCGISTGLGATLNVAKPQKGSLVAIFGLGAVGLAAAEGARIAGASRIIGVDFNPGRFEQAKKFGITEFVNPMDYDRPVQEVIAEMTNGGVDRSVECTGSINAMISAFECVHDGWGVAVLVGVPSKEAMFVTKPINLLNERTLKGTFFGNYKPRTDLPSVVDMYMNKKLELDKFITHRVPFSEINKAFELMVKGEGLRCIISMED
>gnl_Theca_v1.1_Thecc1EG001447t1
MSSTAGQVIRCKAAVAWEAGKPLVVEEVELAPPQAMEVRLKILFTSLCHTDVYFWEAKGQTPLFPRIFGHEAGGIVESVGEGVTDLKPGDHVLPVFTGECGDCRHCKSEESNMCDLLRINTDRGVMLNDGKTRFSINGQPIYHFVGTSTFSEYTVVHVGCVAKINPAAPLDKVCVLSCGISTGLGATLNVAKPTKGSTVAIFGLGAVGLAAAEGARIAGASRIIGVDLNSKRFEEAKNFGCTEFVNPKDHDKPVQEVLAEMTNGGVDRSVECTGSINAMISAFECVHDGWGVAVLVGVPNKDDAFKTHPMNLLNERTLKGTFFGNYKPRSDLPSVVEKYMNKELELEKFITHEVPFSEINTAFEYMLRGEGLRCIIRMDA
>gnl_Theca_v1.1_Thecc1EG001445t1
MPSTTVGQVIRCKAAVAWEAGKPLVIEEVEVAPPQAMEVRLKILFTSLCHTDVYFWEAKGQTPLFPRIFGHEAGGIVESVGEGVTDLEPGDHVLPVFTGECKECRHCKSEESNMCDLLRINTDRGVMLHDGKSRFSINGQPIYHFVGTSTFSEYTVVHVGCVAKINPAAPLDKVCVLSCGISTGLGATLNVAKPGKGSTVAIFGLGAVGLAAAEGARMAGASRIIGVDLNSKRFNEAKKFGVTEFVNPKDHGKPVQEVIAEMTGGGVDRSVECTGNINAMISAYECVHDGWGVAVLVGVPNKDDTFKTHPMNVLNEKTLKGTFFGNYKPRSDLPLVVEKYMNKELQLEKFITHEVPFSEINKAFDYMLRGDSLRCVIRMDA
>gnl_Theca_v1.1_Thecc1EG015619t1
MDVGYHKSFESSFESADTTGKVITCKAAVAWGPGQPLVMEDVQVAPPQQMEVRVKILFTSICHTDLSAWKGENEAQRAYPRILGHEASGIVESVGEGVEDMKKGDHVIPIFQGQCGNCICCRNEKTNLCQRFGVNPLKSVMVNDGKTRFSTKDGNPIFHFLNTSTFSEYTVLDSACVVKIDFEAPLETMSLLSCGVSTGVGAAWNVANLQPGSTVAIFGLGAVGLAVAEGARARGASKIIGVDINPNKFAKGKAVGITEFINPKDLGVPVHERIGAMTDGGVDYSFECAGNLEVLREAFLSTHTGWGLTVLLGIHPSPMLLPLHPMELFNGRQIIGSIFGGFKGKTQLPKFAKQCMCGTLNLDEFITHELPFEKINEAFQLLIDGKSLRCLLHL
>gnl_Theca_v1.1_Thecc1EG035433t1
MTTAGQVIRCKAAVAWESGKPLSIEDVEVAPPQKDEVRIKILFTSLCHTDVYFWDAKGQDPLFPRILGHEAGGIVESVGEGVTDLQPGDHVLPIFTGECKECRHCLSEESNMCDLLRINTDRGTMIHDGKSRFSINGKPIYHFLGTSTFSEYTVVHVGQVAKINPSAPLDKVCVLSCGISTGFGATVNVAKPKNGQSVAVFGLGAVGLAAAEGARVSGASRIIGVDLNPNRFEEAKKFGVTEFVNPKDHNKPVQEVIAEMTGGGVDRSVECTGSIQAMISAFECVHDGWGVAVLVGVPNKDDAFKTHPMNLLNERTLKGTFFGNYKPRSHIPGVVEKYMNNELELDKFITHSVPFSEINKAFEYMLRGEGLRCIIRMDA
>gnl_Theca_v1.1_Thecc1EG035427t1
MSSTASQVIRCKAAVAWESGKPLVIQEVEVAPPQASEVRLKILFTSLCHTDVYFWEAKGQNPLFPRIYGHEAGGIVESVGECVTELKPGDHVLPVFTGECMDCAHCKSEESNMCDLLRVNTDRGVMLNDEKTRFSINGKPIYHFVGTSTFSEYTVVHAGCVAKINPLASLDKVCVLSCGISTGLGATLNVAKPPKGSTVAVFGLGAVGLAAAEGARIAGASRIIGVDINSNRFEGAKKFGVTEFVNPKDYKKPVQEVIAEITDGGVDRSIECTGNVDAMISAFECVHDGWGVAVLVGVPHKDAVFKTHPINLLNERTLKGTFFGNYKPRSDLPSVVEKYMSKELELEKFITHSVPFSEINKAFEYMLKGEGLRCIIRME
>gnl_Theca_v1.1_Thecc1EG035437t1
MSTAGQVIRCKAAVAWEAGKPLSIEEVEVAPPQKQEVRIKILFTSLCHTDVYYWECKGYTPLFPRILGHEASGIVESVGEGVTDLQPGDHVLPIFTGECKKCRHCLSEETNNMCDLLRINCDRGVMLADGKTRFSINGKPIYHFVGTSTFSQYTVVHEGQVAKINPTAPLDKVCPISCGICTGFGATVNVAKPRKGQTVAIFGLGAVGLAAAEGARVCGASRIIAVDLNPRRFEEAKKFGITEFVNPKDYNKPVQEVIVEMTGGGVDRSVECTGSVQAMISAFECVHDGWGVCVLVGVPKIDDAFKTHPLNLLSERTLKGAFYGNYKPVSDIPNFVNKYMNKELGIDMDKFITHSLPFADINKAFDYMLQGIGLRCLIHLDA
>gnl_Utrgi_v4.1_Scf00059.g6118.t1
MTAGSVISCKAAVAWAPGEPLVIEDVEVSTPQPMEIRIKVVCTSLCRSDLTAWLSQGQPRIFPRIFGHEASGIVESVGEGVTEFQQGDHVLTLFTGECKKCKHCISGKSNICQVLGLERQGLMHSDKKTRFSVRGKPIFHYCAVSSFSEYTVVHSGCAVKVNSTAPLEKVCLLSCGVAAGLGAAWKVANVSEGSTVVIFGLGTVGLSVSQGAKLRGASRIIGVDINPNFVKIAKAFGVTEFLNPNDHDEPIHQVINRITDGGADYAFECVGDTGIVSTALQSCCNGWGLAITLGVPKEQPLVQAHYGLLLTGRTLTGSLLGGWMPKSDLPSLVDMYLKKEIDIDSYITHDIAFEDINKAFELMQQGKCLRCVIHLPPSK
>gnl_Utrgi_v4.1_Scf00657.g20550.t1
DFGGIRFSPSMATQGQVITCKAAVAWEPNKPLVIEEVQVAPPQAGEVRVQILFTALCHTDAYTWGGKDPEGLFPCILGHEAAGIVESVGEGVTSVQPGDHVIPCYQAECGECKFCKSGKTNLCGKVRSATGVGVMLSDRQSRFSINGKPIYHFMGTSTFSQYTVVHDVSVAKIDSAAPLDKVCLLGCGVPTGLGAVWNTAKVEPGSVVAVFGLGTVGLAVAEGAKAAGASRIIGIDIDSKKFDIAKNFGVTEFINPKDHEKPIQQVIVDLTDGGVDYSFECIGNVSVMRAALECCHKGWGTSVIVGVAASGQEISTRPFQLVTGRVWKGTAFGGFKSRSQVPWLVEKYLKKEIKVDEYITHNLTLKEINKAFDLMHEGSCLRVVLNMLE
>gnl_Utrgi_v4.1_Scf00360.g16240.t1
MEAQQTFPRIFGHEASGVVESVGEGVGDLLPGDHVVPIFNGECQNCGYCKSTRTNLCEVFLADPFRGTMLSDGRCRFRTLDGRPIFHFMNTSTFTEYTVLDSACVVKIDPAAPLEKMMLLSCGVSTGLGAVWNTADVQPGATVAVFGLGAVGLAVVEGARMRGASRIIGVDINADKRIKGEAFGITDFVNPKDLDTPAHQRITEMTGGAGVDFSFECAGNVEVLREAFFSTHERWGLTVILGIHLSPKMLPVHPMELFGGRKIVGSVFGGFKGKSQIPGVAKKCLTGEVKLEEFITHEMPFADINQAMQLLSKGECLRCLLHL
>gnl_Utrgi_v4.1_Scf00018.g2563.t1
MASTAGQVIKCKAAVAWEAGKPLVIEEVEVAPPQKLEVRLKILFTSLCHTDVYFWEAKAQDSVFPRILGHEAAGIVESVGEGVTELAPGDHVLPVFTGECGDCAHCKTEESNMCSLLRINTERGVMIHDEKSRFSINGKPVFHFLGTSTFSEYTVVHSGCVAKINPLAPLDKVCVLSCGISTGLGATLNVAKPRKGDSVAIFGLGAVGLAAAEGARLAGASRIIGVDLNPARFEEAKKFGVTEFVNPKDHDKPVQEVIVELTNGGVDRSVECTGNIRAMISAFECVHDGWGVAVLVGVPHKDAVFNTHPVNFLNERTLKGTFFGNYKPRSDLPSVVELYMTKQLEVEKFITHEVPFSEINKAFDLMLKGEGLRCIIKME
>gnl_Vitvi_Genoscope.12X_GSVIVT01010024001
MSGTAGQVICCKAAVAWEAGKPLVIEEVEVAPPQAMEVRLKILYTSLCHTDVYFWEAKGQTPLFPRIFGHEAGGIVESVGEGVTDLKPGDHVLPIFTGECKDCAHCKSEESNLCDLLRINTDRGVMIHDGKSRFTIKGKPVYHFLGTSTFSEYTVVHVGCVAKINPLAPLDKVCVLSCGISTGLGATLNVAKPTKGSTVAVFGLGAVGLAAAEGARIAGASRIIGVDLNPKRYEDAKKFGVTDFVNPKDHEKSVQEVIVEMTGGGVDRSLECTGNVNAMISAFECVHDGWGVAVIVGVPNKDDVFKTHPINLLNERTLKGTFFGNYKPRSDIPAVVEKYMNKELEVEKFITHSVPFSEINKAFEYMLNGEGLRCIIHMEP
>gnl_Vitvi_Genoscope.12X_GSVIVT01010027001
MSNTAGQVIKCKAAVSWEAGKPLVIEEVELAPPQANEVRIKILFTSLCHTDVYFWEAKGQKPAFPRIFGHEAAGVVESVGEGVTDLKPGDTVLPVFTGECKECRHCKSEESNMCDLLRINTDRTVMLSDGKSRFSAKGKPIYHFLGTSTFSEYTVAHVGSVAKINPAAPLDKVCVLSCGISTGLGAAINVAKPKKGSSVAVFGLGAVGLAAAEGARISGASRIIGVDLNASRFEQAKKFGVTEFVNPKDHDKPVQEVIAEMTDGGVDRSIECTGSVAAMISAFECVHDGWGVAVLVGVPNRDDSFKTHPINLLNERTLKGTFFGNFKPRTDLPRLVEKYVNKELDLQLEKFITHEVSFSDINKAFDYMLKGEGLRCIIRMGA
>gnl_Vitvi_Genoscope.12X_GSVIVT01019673001
MQKPQGESVSGVHTESETTGKVITCKAAVVLGPGQPFVIEEIQVDPPQKMEVRVKILYTSICHTDLSYWKGESEAYRVYPRILGHEAAGIVESVGEGVVDMRKGDHVIPIFNGECGDCVYCKCDKTNLCERFRVHPLRSVMVNDGNCRFSTKDGKPIFHFLNTSTFTEYTVLHSACVVKIDSKAPLKKMILLSCGVSSGLGAAWNTAKVQAGSSVAIFGLGSVGLAAAEGARTRGASKIIGVDINPNKFIKGKAMGLTDFINPNDSKNPVHEIIQEMTGGGVDYSFECAGNLDVLREAFLSTHEGWGMTVLLGIHPTPRMLPIHPMELFDGRRIIGSVFGDFKGKTQLPHFAQQCMRGVVNLDEFITHELPFEKINEAFQLLADGKSLRCVLHL
>gnl_Vitvi_Genoscope.12X_GSVIVT01024246001
MSSSSIKTPNVITCRAAVGYGAGEALVIEEVEVSPPQPMEIRIKVVSTSLCRSDITAWSQAPIFPRIFGHEASGIVESVGEGVTEFEEGDHVLTLFTGECMTCRHCTSGKSNMCQVLGLERKGVMHSDQKTRFSIKGKPIYHYCAVSSFSEYTVVHSGCALKVSSLAPLDKICLLSCGVSAGLGAAWKVANITEGSTVVIFGLGTVGLSVAQGAKQRGASRIIGVDINSEKMEKAKAFGITEFVNPHDCNEPVQQVIKQMTDGGADYSFECIGDTGMVTTALQSCCDGWGLTVTLGVPKVNPEISSHYGLFLSGRTLRGSLFGGWRPKSDLHSLVDMYMRKEIQIDEFITHNLPFEDINKAFDLMMEGKCLRCVIHMPK
>gnl_Vitvi_Genoscope.12X_GSVIVT01026505001
MSGTAGQVIRCKAAVAWEAGKPLVIEEVEVAPPQVMEVRLKILFTSLCHTDVYFWEAKGQTPLFPRIFGHEAGGIVESVGEGVTDLQSGDHVLPVFTGECKECRHCKSEESNMCDLLRINTDRGVMLSDNKSRFSINGKPIYHFVGTSTFSEYTVVHVGCVAKINPAAPLDKVCVLSCGISTGLGATLNVAKPWKGSSVAIFGLGAVGLAAAEGARIAGASRIIGIDLNPKRFNDAKKFGVTEFVNPKDHDKPVQEVIAEMTDGGVDRSVECTGNVNAMISAFECVHDGWGVAVLVGVPNKDDSFKTHPVNLLNERTLKGTFFGNYKPRSDLPSVVEKYMNKELELEKFITHEVPFAEINKAFEYMLSGDGLRCIIRMDA
>gnl_Vitvi_Genoscope.12X_GSVIVT01026507001
MSSTAGQVIRCKAAVAWEAGKPLVIEEVEVAPPQVMEVRLKILFTSLCHTDVYFWEAKGQTPLFPRIFGHEAGGIVESVGEGVTDLQPGDHVLPVFTGECKECRHCKSEESNMCDLLRINTDRGVMLSDNKSRFSINGKPIYHFVGTSTFSEYTVVHVGCVAKINPAAPLDKVCVLSCGISTGLGATLNVAKPWKGSSVAIFGLGAVGLAAAEGARIAGASRIIGIDLNPKRFNDAKKFGVTEFVNPKDHDKPVQEVIAEMTDGGVDRSVECTGNVNAMISAFECVHDGWGVAVLVGVPNKDDSFKTHPVNLLNERTLKGTFFGNYKPRSDLPSVVEKYMNKELELEKFITHEVPFAEINKAFEYMLSGDGLRCIIRMNA
>gnl_Vitvi_Genoscope.12X_GSVIVT01026508001
MSGTAGQVIRCKAAVAWEAGKPLVIEEVEVAPPQAMEVRLKILFTSLCHTDVYFWEAKGQTPLFPRIFGHEAGGIVESVGEGVTDLQPGDHVLPVFTGECKDCRHCKSEESNMCDLLRINTDRGVMLNDNKSRFSINGKPIYHFVGTSTFSEYTVVHVGCVAKINPAAPLDKVCVLSCGISTGLGATLNVARPWKGSSVAIFGLGAVGLAAAEGARIAGAARIIGIDLNPKRFNEAKKFGVTEFVNPKDHDKPVQEVIAEMTGGGVDRSVECTGNVNAMISAFECVHDGWGVAVLVGVPNKDDSFKTHPVNLLNERTLKGTFFGNYKPRSDLPSVVEKYMNKELEVEKFITHEVPFAEINKAFEYMLQGDGLHKSDEILLVLYSGSE
>gnl_Vitvi_Genoscope.12X_GSVIVT01026510001
MSSTAGQVIRCKAAVAWEAGKPLVIEEVEVAPPQVMEVRLKILFTSLCHTDVYFWEAKGQTPLFPRIFGHEAGGIVESVGEGVTDLQPGDHVLPVFTGECKECRHCKSEESNMCDLLRINTDRGVMLSDNKSRFSINGKPVYHFVGTSTFSEYTVVHVGCVAKINPAAPLDKVCVLSCGISTGLGATLNVAKPSKGSSIAIFGLGAVGLAAAEGARIAGAARIIGIDLNPKRFNDAKKFGVTEFLNPKDHDKPIQEVIAEMTGGGVDRSVECTGNVNAMISAFECVHDGWGVAVLVGVPNKDDSFKTHPVNLLNERTLKGTFFGNYKPRSDLPSVVEKYMNKELEVEKFITHEVPFAEINKAFEYMLSGDGLRCIIRMDA
>gnl_Vitvi_Genoscope.12X_GSVIVT01028452001
MGTSTFSQYTVVHDVSVAKIDPVAPLEKVCLLGCGVPTGLGAVWNTAKVESGSIVAVFGLGTVGLAVAEGAKSAGASRIIGVDIDSKKFDVAKNFGVTEFVNPKDHEKPIQQVLVDLTDGGVDYSFECIGNVSVMRAALECCHKGWGTSVIVGVAASGQEISTRPFQLVTGRVWKGTAFGGFKSRSQVPWLVEKYMKKEIKVDEYITHNLTLGEINEAFDLMHEGGCLRCVLAMHV
>FraveV4A2_2g14750.t1
MFDTAGKVIKCKAAVAWEAGKPLVIEEVEVAPPQKHEVRLKILFTALCHTDVYFWEAKGQNPLFPRILGHEAGGIVESVGEGVTELQPGDHVLPVFTGECKECTHCKSEESNMCDLLRINTDRGTMLSDGKTRFSKDGKPIYHFVGTSTFSEYTVSHVGSIAKINPAAPLDKVCVLSCGICTGFGATVNVAKPKKGSSVAIFGLGAVGLAAAEGARVSGASRIIGVDLNSNRFEEAKKFGVNEFVNPKDHKKPVQEVIAEMTNGGVDRSVECTGSIQAMISAFECVHDGWGVAVLVGVPNKDDAFKTHPMNFLNERTLKGTFYGNYKPRTDLPGVVEKYMNKELELDKFITHSVPFSEINKAFDYMLAGEGIRCIIRMEH
>FraveV4A2_2g14760.t1
MSSTEGKVICCRAAVAWEAGKPLVIEEVEVAPPQANEVRVKILYTSLCHTDVYFWEAKGQNPLFPRIYGHEAGGIVESVGEGVTDLKAGDHVLPVFTGECKECDHCKSEESNMCDLLRINTDRGVMLSDGESRFSIKGKPIYHFVGTSTFSEYTVTHVGCLAKINPKAPLDKVCVLSCGISTGLGATLNVAKPKKGSTVAVFGLGAVGLAAAEGARMAGASRIIGVDLTSNRFEEAKKFGITEFVNPKDHKKPVQEVIAELTNGGVDRSIECTGNIQSIISAFESVHDGWGVAVLVGLPPKDAVFTTHPMNFLNERTLKGTFFGNYKPRTDIPSVVEKYMNKELELDKFITHQLPFSQINKAFDYMLKGEGIRCIITMEE
>FraveV4A2_2g20240.t1
MATQGQVITCKAAVAWEPNKPLVIEDVQVAPPQAGEVRVRILYTALCHTDAYTWGGKDPEGLFPCILGHEAAGIVESVGEGVTTVQPGDHVIPCYQAECGECKFCKSGKTNLCGKVRAATGVGVMMSDRQSRFSINGKPIYHFMGTSTFSQYTVVHDVSVAKIDPKAPLEKVCLLGCGVPTGLGAVWNTAKVEAGSIVAIFGLGTVGLAVAEGAKTAGASRIIGVDIDSKKFDIAKNFGVTEFVNPKDHEKPIQQVLVDLTDGGVDYSFECIGNVSVMRAALECCHKGWGTSVIVGVAASGQEISTRPFQLVTGRVWKGTAFGGFKSRSQVPWLVEKYLKKEIKVDEYITHTLTLGEINKAFDLMHEGGCLRCVLSTEA
>FraveV4A2_5g10640.t1
MEKTTGKVITCRAAVVWGPGEPFVMEQVQVDPPQKKEVRIKILFTSICHTDLSAWKGENEAQQAFPRILGHEAAGIVESIGEGVTDMKEGDHVIPIFNGECGDCKSCKHEKTNICNSFGVNPMKTVMNSDGKTRFSITAKDGGERKPVYHFLNTSTFSEYTVLESACVVKIDSEAPLKKMTLLSCGVSTGVGAAWNVADVQPGSTVAIFGLGAVGLAVAEGARARGASKIIGIDINPKKFTIGQTMGITDFINPTDLGKPLHERIREITEGGVDYSFECIGNPDVLREAFLSTHEGWGFTVILGIHTTPKMLPLHPMELFLGRGLTGSVFGGFKGKSQLPRFAKECMRGVVDLDEFITHELPFEKINDAFQLLVEGQSLRCVLHL
>FraveV4A2_5g10650.t1
MVVDRDEASVVWGPGEPFVMEQVQVDPPQKLEVRVKILFTSICHTDLSFWKGENEAQRAFPRILGHEAAGIVESVGEGVTDMKEGDHVIPIFNGECGDCKSCRHGKTNICSSFGVNPMKTVMNNDGRTRFSVITEEGDKKPIYHFLNTSTFSEYTVLESACVVKIDSEAPLKQMTLLSCGASTGVGAAWNIADVQPGSTVAIFGLGAIGLARIREITEGGVDYSFECVGNSDVLREAFLSTHEGWGFTVILGIHATPKMLPLHPMELFDGRGIIGSVFGGLKGKSQLPHFAKECMRGVVNLDEFITHELPFEKINDAFQLLVQGQSLRCILH
>FraveV4A2_5g18580.t2
MLISVMCLVHTQFCLVFVIISTLHSVKAAVAWGPGKPLVIEEVDVSPPQPSEIRIRIVCTSLCRSDLTAWESQAIFPRIFGHEATGIVESVGEGVTEFTEGDHVLTVFTGECGTCRQCVSGKSNLCQVLGLERRGVMHSDQGTRFAINGKPVYHYCAVSSFSEYTVVHSGCAVKINPIVPLDKVCLLSCGVAAGLGAAWNVARISNGSSVVIFGLGTVGLSVAQGAKLRGASAIIGVDTNPEKEEKAKAFGITEFINPNDSKEPVQQVIKDLTGGGADYAFECIGDTGTVTTALQACCDGWGLTVTLGVPKVKPQVSAHYGIFLTGRTLKGSLFGGWKPKSDLPSLVDMYMKKEIQVDEYITHNLSFRDINKAFDLMREGKCLRCVMHMEK
>Maldo_HF_01509
MSWNATHNQLFCIAWPPIIIHLKKKGHSQVMQNQPSFLHKKMGKLLVMERVKVAPPKAMEMRIKVKYTSVYHTELCFYRRFGFPSQCSKMKNYPQLLFIGLAATKGGKISEAPEYWGGVGGLEAQELRKRPRHQPVQKLLIGLIADSTTNEHYNFQLDVGM
>Maldo_HF_02569
CNNILTHPSISKFQLQTISDPFTQKLSHLFVIRKLLVMERVKVAPPKAMEMRVKVKYTSVYHTELYFCRRFGFPSQCSEMKNCPQLLFIGLAATKGGRISKAPQSIGVESQYMVAFSAVNDRVRLSYAG
>Maldo_HF_08730
MENHHQKATNGFSKPTDYSTAGRVITCKGEPFVMEQVQVDPPQKLEVRIKILFTSICHTDLSAWLGENEAQRAFPRILGHEASGIVESVGEGVMDIKEGDHVVPIFNGECGECKCCKSEKTNICSNSGVNGFKKVMTNDGKSRFSTKDGKAIYHFLNTSTFSEYTVLESACVVKIDPEAPMKKMTLLSCGVSTGVGAAWNTANVQPASTVAIFGLGSVGLAVAEGARARGASKIIGVDINPDKSIKGQEMGVTNFINPTEPGKPVHERIREITDGGVDYSFECVGNLDVLREAFLSTHEGWGFTVILGIHAAPTTLPFHPMELFNGRGIIGSVFGGFKGKSQLPHFAKQCMRGVVGLDKFITHELPFEKINDAFQLLIEGKSLRCVLQL
>Maldo_HF_09630
MSLPTSTSIEQPQPRVHDVDVDVITCKAAVAWGAGQPLVIEQVNVSPPQPMEIRIKVVCTSLCRSDLSAWESQTIFPRIFGHEATGIVESVGEGVTEFTQGDHVLTVFIGECGKCRQCASGKTNICQLLGLERRGLMHCDQRTRFSINATGEPVYHYCAVSSFSEYTVVHSGCAVKISSLVPMEKVCLLSCGVAAGLGAAWNVADISDGSSVVIFGLGTVGLSVAQGANLRGASQIIGVDTNPEKGENAKAFGITEFINPNDSKEPIQQVIKHLTGGGADYSFECIGDTGMVTTALQACCDGWGLTVTLGVPKVKPEITAHYGAFLTGRTLKGSLFGGWKPKSDLPSLVEMYTKKEIQVDEYITHNLPFEDVNKAFNLMREGKCLRCMSDHQRVRVHPAGDVEAPPTALPPVPPVVPLHGHGSSSSTTEKEKERATEKTKLLQTNNHSAPLQLPVVGRTINTVIQANPPKKRSSCTFCRFMWWTMGILLLVLIIIGATAGILYLIFHPKLPNYSVDSLKISDLTLNLGMTLYAKFDVKITANNPNKKIGIYYEKGGRLSVWYTNTRLCQGMLPKFYQGHQNKTLLNVDLTGQTQYGITLMNALQQQQQTGRIPLDLKVNAPVAIKLGKLKLRKVTILGECLLVVDSLSANNLISIKANNCRFRMKL
>Maldo_HF_09681
MAQTFHNFSNQSNRSNRISAGDLLSIDSLELEFPCQYNTLPFSFDLISLHFVNLDIVDAAVAWEAGKPLSIEEVEVAPPQKHEVRLKILFTSLCHTDVYVWEAKGQQPLFPRIFGHEAGGEGVTELQLGDHVLPVFTGECKECVHCKSKESNMCDLLRINTDRGTMINDGQSRFSKDGKPIYHFLGTSTFSEYTACHVGSVAKINPAAPLDKVCVLSCGICTSSKDFSHFDSEKGSSIAIFGLGAVGLAVSHSYCSSVMALLDTFKGYIIGQRTKTFTWSLMNVARCWEPIKIDLADMEEKNEEAIAAFIEEVHLSH
>Maldo_HF_09879
MSTAGQVIKCKAAVAWEAGKPLSIEEVEVAPPQKHEVRLKILFTSLCHTDVYFWEAKGQQPLFPRIFGHEAGGVVESVGEGVTELQPGDHVLPVFTGECRECAHCKSEESNMCDLLRINTDRGTMINDGQSRFSKDGKPIYHFVGTSTFSEYTVCHVGSVAKINPAAPLDKVCVLSCGICTGFGATVNVAKPKKGSSIAIFGLGAVGLAAAEGARVSGCSRIIGVDLNPSRFEEAKKFGVNEFVNPKDHNKPVQEVIAEMTNGGVDRSVECTGSIQAMISAFECVHDGWGLAVLVGVPNKDDAFKTHPMNFLNERTLKGTFYGNYKPRTDLPGVVEKYMNKELEVEKFITHSVPFAEINKAFDLMLSGQSIRCIICMEN
>Maldo_HF_09883
MSTSGKPSSMIIHIFRTPNIIWGQNPLFPRIYGHEAGGIVESVGEGVTDLKAGDHVLPVFTGECKDCAHCKSEQSNMCDLPRINTDRGVMLSDGKSRFSIKGKPIYHFVGTSTFSEYTVVHVGCLAKINPSAPLDKVCVLSCGIATGLGATLNVAKPKKGSTVAVFGLGAVGLAGWGVAVLVGVPHKVAVFKTHQVNFLNKSTLKGTFFGNYKPRTDIPSVVEKYMNKELELENFITHKVPFSEINKAFECMLKGEARMYDTAGQVIRCRVAVAWEAGKPLVVEEVEVAPPQANEVRLKILFTSLCHTDVYFWEAKWKSHSKQPTYGLSNTFRIVESVGEGVRDLKAGDHVLPVFMGECKDCAHCKSEESNMCDLLRINTDRGVMLGDGKSRFSIKGKPIFHFVGTSTFSEYTVVHVGCVAKINPSVPLNKVCLLSCGISTGLGATLNVAKPKRGSTVAVFGLGAVGLAAAEGARLSGASRIIGVDLNSSKFEEAKKFGVTEFVNPKKHKKPVQEVIADLTKGGVDRSIECTGSVEAMISAFECVHDGWGVAVLMGVPHKEAVFKMHLVNFLTERTLKGTFYGNYKPRTNIPFVVEKYMNKELELEKSITHEVPFLEINKAFEYMLKGESLRCLNHMEE
>Maldo_HF_09884
MSNTAGQVIRCRAAVAWEAGKPLVIEEVEVAPPQANEVRIKILFTSLCHTDVYFWEAKGQNPLFPRIYGHEAGGIVESVGEGVTDLKAGDHVLPVFTGECKDCAHCKSEESNMCDLLRINTDRGVMLSDGKSRFSIKGKPIYHFVGTSTFSEYTVVHVGCLAKINPSAPLDKVCLLSCGISTGLGATLNVAKPKKGSTVAVFGLGAVGLAAAEGARLSGASRIIGVDLHSGRFEEAKKFGVTEFVNPREHKKPVQEVIAELTNGGVDRSIECTGSVEFMISAFECVHDLLLCLHFQKKSLFQISTGYYLLTSKHIIKLLFQGWGVAVLVGVPHKDAVFKTHPVNFLNERTLKGTFFGNYKTRTDIPSVVEKYMNKVVLTGRY
>Maldo_HF_10922
MECGLSSGLYVYCYIYFFGLYFSSGIQGQTPLFPRIFGHEASGIVESVGEGVEGLEVGDHVLPVFTGECGDCAHCKSEESNMCDLLRINTDRGVMLSDEKPRFSINGTPINHFVGTSTFSEYTVIHSGCLAKINPLAPLDIVCILSCGITTGLGATLNVAKPKKGSSVAIFGLGAVGLAAAEGARISGASRIIGVDRNPKRFEEAKKFGVNEFVNPKDHDKPVQEVIAEMTNGGADRSIECTGNINAMISAFECVHDGWGVAVLVGVPNKDAVFMTKPINLLNERTLKGTFFGNYKPRTDLPSVVEMYMSKKLEVEKFITHRVPFSEINKAFDYMIKGEGLRTLVHNDHFLKLLNNQKSRFLRPELYSTSAHAGRAITSKGSAQSFLVSKNMGFSVVVFAAAVAWEAGKPLVIENVEVAPPQANEVRVQIKYTSLCHTDVYFWEAKGQTPLFPRIFGHEAAGVVESVGEGVKNLKPGDHVLPVFTGECGDCPHCKSEESNMCELLRINCDRGVMISDGKARFSQNGTPINHFLGTSTFSEYTVIHEGCLAKIDPKAPLDKVCILSCGVSTGLGATLKVAKPKMGSSVAIFGLGAVGLAAAEGARISGASRIIGVDLNPNRFEQAKNFGVNEFVNPKDHNKPVQEVIAEMTDGGVDRSLECTGNINSMISAFECVHDGWGVAVLVGVPTKDAIFKTNPMKVLDERTLKGTFFGNYKPRSDLPSLVDMYMNKKLEVEKFITHRLPFSEINRAFDLMLKGEGLRCIISMEELRQRRSRSWWRCTI
>Maldo_HF_10968
MATQGQVITCKAAVAWEPNKPLVIEDVQVAPPQAGEVRVKILYTALCHTDAYTWGGKDPEGLFPCILGHEAAGIVESVGEGVTIVQPGDHVIPCYQAECEECKFCKSGKTNLCGKVRAATGVGVMMSDRKSRFSINGKPIYHFMGTSTFSQYTVVHDVSVAKIDPKAPLEKVCLLGCGIPTGLGAVWNTAKVEAGSIVAIFGLGTVGLAVAEGAKTAGASRIIGIDIDSKKFDRAKNFGVTEFVNPKDHEKPIQQVLVDLTDGGVDYSFECIGNVSVMRAALECCHKGWGTSVIVGVAASGQEISTRPFQLVTGRVWKGTAFGGFKSRSQVPWLVEKYLKKEIKVDEYITHTLTLGEINKAFDLMHEGECLRCVLSTDA
>Maldo_HF_14559
MSTSGKPKVVESVGEGVTELQPGDHVLPVFTGECKECAHCKSKESNMCDLLRINTDRGTMINDGHWSFGATVNVAKPKKGSSIAIFGLGAVGLAAAEGARVSGCSRI
>Maldo_HF_15680
MSSPVDLGQKPEPFHAQEFHSSVPEHVGSRSIDTSCLLPPFRSCSPYRKQPQTNKSIFSISLRIAVSLSLTASSSTNLNRSRTTNPSRRKTYEEILVVGQQSDCNIPTSNHLRPFYLKALSPIYFVTVVEWETRKSLVMERVKVAPPKAMEIRVV
>Maldo_HF_24440
MSLPSSTSIKQPQPHVHDVEDVDVITCKEQVNVSPPQPMEIRIKVVCTSLCRSDLSAWESQQVNVSPPQPMEIRIKVVCTSLCRIESVGEGVTECTQGDHVLTVFIGEYGKCRQCASGKTNICHLLGLERRGVMHCDQRTRFSINATGEPVYHYCAVSSFSEYTVVHSGCAVKISSLVPLEEVCLLSCGVAGGRVSSLADIAMRSHDTCIHMMYAYIYSSEGLGAASNIADISNGSSVVIFGLGTVGLSVSTGLPLYRYSRPCKNDSSSNAAYNSNNNGFVCDRFHRTDHWSTPTRSILSSFDHLLNPSAKAFGITEFIKPNDSKEPIQQVIKHMTGGGADYSFECIGDTGMVIGNYCIAGMLRWMGFDSYTWNAKVKPEITAHYGAFLTGRTLKGSLFGGWKPKTDLPSLVEMYTKKEIQVDEYLTHNLPFEDVNKAFNLMREGKCLRCRVGVHPAGDVEAPPTAIPPMPPVVLLHGHSSSSSSTTERESDRENEAASASASGE
>Maldo_HF_29932
MATQGQVITCKAAVAWEPNKPLVIEDVQVAPPQAGEVRVKILYTALCHTDAYTWGGKDPEGLFPCILGHEAAGIVESVGEGVTEVQPGDHVIPCYQAECGECKFCKSGKTNLCGKVRAATGVGVMMSDRKSRFSVNGKPIYHFMGTSTFSQYTVVHDVSVAKIDPKAPLEKVCLLGCGVPTGLGAVWNTAKVEARSTVAIFGLGTVGLAVAEGAKTAGASRIIGIDIDSKKFDTAKNFGVTEFVNPKDHEKPIQQVLVDLTDGGVDYSFECIGNVSVMRAALECCHKGWGTSVIVGVAASGQEISTRPFQLVTGRVWKGTAFGGFKSRSQVPWLVEKYLKKEIKVDEYITHTLTLGEINKAFDLMHEGGCLRCVLSTDA
>Maldo_HF_31862
MSNTAGQVIRCRAAVAWEAGKPLVIEEVEVAPPQANEVRLKILFTSLCHTDVYFWEAKGQNPLFPRIYGHEAGGIVESVGEGVTDLKAGDHVLPVFTGECKDCAHCKSEESNMCDLLRINTDRGVMLNDGKSRFSIKGKPIYHFVGTSTFSEYTVVHVGCLAKINPSAPLDKVCVLSCGISTGLGATLNVAKPKKGSTVAVFGLGAVGLAAAEGARMSGASRIIGVDLNSSRFEEAKKFGVTEFVNPKEHKKPVQEVIAELTNGGVDRSIECTGNVEAMISAFECVHDGWGVAVLVGVPHKEAVFKTHPVNFLNERTLKGTFFGNYKPRTDIPSVVEKYMNKELELEKFITHRVPFSEINKAFEYMLKGEGLRCIINMEE
>Maldo_HF_31864
MSTAGQVIKCKAAVAWEAGKPLSIEEVEVAPPQKHEVRLKILFTALCHTDVYFWEAKGQQPLFPRIFGHEAGGVVESVGEGVTELQPGDHVLPVFTGECKECTHCKSEESNMCDLLRINTDRGTMLNDGQSRFSKDGKPIYHFVGTSTFSEYTVCHVGSVAKVNPAAPLDKVCVLSCGICTGFGATVNVAKPKKGSSIAIFGLGAVGLAAAEGARISGCSRIIGVDLNPNRFEEAKKFGVNEFVNPKDHNKPVQEVIAEMTNGGVDRSVECTGSIQAMISAFECVHDGWGLAVLVGVPNKDDAFKTHPMNFLNERTLKGTFYGNYKPRTDLPGVVEKYMNKELELDKFITHSVSFADINKAFDLMLSGQSIRCVIRMEN
>Maldo_HF_31875
MFISCMHFNKRYDLHAFQQDENRHIRLTGSTPLDDVGCCMAPPQKHEVRLKILFTALCHTDVYFWEVKGQQPLFPRIFGHEAGGVVESVSEGVTELQPGDHVFPVFTGECKECTHCKSEESNMCDLLRINTDRGAMLNDGQSRFSKDGKPIYHFVGAMLNDGQSRFSKDGKPIYHFVGTSTFSEYTVCHVGSVAKAAEGARISDCSRIIGVDLNSNRFEEAKKFGVNEFVNPKDHNKPVQEGWGLAVLVGVPNKDDAFKTHPMNFLNERTLKGSFYGNYKPRTDLPGVVEKYMNKELELDKFITHSVSFADINKAFDLMLSGQSIRCVIRMGN
>Malba_000868
MTKKKDTKQPANVCSGIIGYLKVMPLRKPKFNESREVQSKAQSLYNDEYGIASSHYTENYKTEQGQQPLFPRIFGHEAGGVVESGSEGLTELQPDDHVFPVFTGECKECTHCKSEESNMCDLLRINTDRGAMLNDGQSRFSKDGKPIYHFVGAMLNDGQSRFSKDGKPIYHFVGLTRLLPLTKFPFLVAEYGQVRKTSHILTVRNLQSEINGLGATVNVAKPKKGSSIAIFGLGAVGLAAAEGARILGCSRIIGVDLNSNRFEEAKKFGVNEFVNPKDHNKPVQEVIAEMTNGGVDRSVECTGSIQAMISAFECVHDGWGLAVLVGVPNKDDAFKTHPMNFLNERTLKGTFYGNYKPRTDLPGVVEKYMNKELELDKFITHSVSFADINKAFDLMLSGQSIRCVIRMGN
>Malba_000873
MSTAGQVIKCKAAVAWEAGKPLSIEEVEVAPPQKHEVRLKILFTALCHTDVYFWEAKGQQPLFPRIFGHEAGGVVESVGEGVTELQPGDHVLPVFTGECKECTHCKSEESNMCDLLRINTDRGTMLNDGQSRFSKDGKPIYHFVGTSTFSEYTVCHVGSVAKVNPAAPLDKVCVLSCGICTGLGATVNVAKPKKGSSIAIFGLGAVGLAAAEGARISGCSRIIGVDLNPNRFEEAKKFGVNEFVNPKDHNKPVQEVIAEMTNGGVDRSVECTGSIQAMISAFECVHDGWGLAVLVGVPNKDDAFKTHPMNFLNERTLKGTFYGNYKPRTDLPGVVEKYMNKELELDKFITHSVSFADINKAFDLMLSGQSIRCVIRMEN
>Malba_000875
MSNTAGQVIRCRAAVAWEAGKPLAIEEVEVAPPQANEVRLKILFTSLCHTDVYFWEAKGQNPLFPRIYGHEAGGIVESVGEGVTDLKAGDHVLPVFTGECKDCAHCKSEESNMCDLLRINTDRGVMLNDGKSRFSIKGKPIYHFVGTSTFSEYTVVHVGCLAKINPSAPLDKVCVLSCGISTGLGATLNVAKPKKGSTVAVFGLGAVGLAAAEGARMSGASRIIGVDLNSSRFEEAKKFGVTEFVNPKEHKKPVQEVIAELTNGGVDRSIECTGNVEAMISAFECVHDGWGVAVLVGVPHKEAVFKTHPVNFLNERTLKGTFFGNYKPRTDIPSVVEKYMNKELELEKFITHEVPFSEINKAFEYMLKGEGLRCIINMEE
>Malba_001165
VAAAVAWEAGKPLSIEEVEVAPPQKHEVRLKILFTSLCHTDVYFWEAKGQQPLFPRIFGHEAGGGTVINDGQSRFSKDGKPIYHFLGTSTFSEYTVCHVGSVAKINPAAPLDKVCVLSCGICTGFGATVNVAKPKKGSSIAIFGLGAVGLAAAEGARVSGCSRI
>Malba_004540
MATQGQVITCKAAVAWEPNKPLVIEDVQVAPPQAGEVRIKILYTALCHTDAYTWGGKDPEGLFPCILGHEAAGIVESVGEGVTIVQPGDHVIPCYQAECRECKFCKSGKTNLCGKVRAATGVGVMMSDRKSRFSINGKPIYHFMGTSTFSQYTVVHDVSVAKIDPKAPLEKVCLLGCGIPTGLGAVWNTAKVEAGSIVAIFGLGTVGLAVAEGAKTAGASRIIGIDIDSKKFDRAKNFGVTEFVNPKDHEKPIQQVLVDLTDGGVDYSFECIGNVSVMRAALECCHKGWGTSVIVGVAASGQEISTRPFQLVTGRVWKGTAFGGFKSRSQVPWLVEKYLKKEIKVDEYITHTLTLGEINKAFDLMHEGGCLRCVLSTDA
>Malba_007483
MYDTAGQVIRCRAAVAWEAGKPLVVEEVEVAPPQANEVRIKILFTSLCHTDVYFWEAKGQNPLFPRIYGHEAGGIVESVGEGVTDLKAGDHVLPVFMGECKDCAHCKSEESNMCDLLRINTDRGVMLSDGKSRFSIKGKPIYHFVGTSTFSEYTVVHVGCVAKINPSAPLDKVCLLSCGISTGLGATLNVAKPKRGSTVAVFGLGAVGLAAAEGARLSGASRIIGVDLNSSKFEEAKKFGVTEFVNPKEHKKPVQEVIAELTNGGVDRSIECTGSVEAMISAFECVHDGWGVAVLVGVPHKEAVFKTHPVNFLAERTLKGTFYGNYKPRTDIPSVVEKYMNKELELEKFITHEVPFSEINKAFEYMVKGEGLRCLIHMEE
>Malba_007484
MSNTAGQVIRCRAAVAWEAGKPLVIEEVEVAPPQANEVRIKILFTSLCHTDVYFWEAKGQNPLFPRIFGHEAGGIVESVGEGVTDLKAGDHVLPVFTGECKDCAQCKSEESNMCELLRINTDRGVMLSDGKSRFSIKGKPIYHFVGTSTFSEYTVVHVGCLAKINPSAPLDKVCLLSCGISTGLGATLNVAKPKKGSTVAVFGLGAVGLAAAEGARLSGASRIIGVDLHSGRFEEAKKFGVTEFVNPREHKKPVQEVIAELTNGGVDRSIECTGSVEFMISAFECVHDGWGVAVLVGVPHKEAVFKTHPVNFLNERTLKGTFFGNYKTRTDIPSVVEKYMNKELELEKFITHEVPFSEINKAFEYMLKGEGLRCIIHMEE
>Malba_007485
MYDTAGQVIRCRAAVAWEAGKPLVVEEVEVAPPQANEVRLKILFTSLCHTDVYFWEAKGQNPLFPRIYGHEAGGIVESVGEGVTDLKADDHVLPVFMGECKDCAHCKSEKSNMCDLLRINTDRGVMLGDGKSRFSIKGKPIYHFCSDIHLQ
>Malba_007486
MSNTAGQVIRCRAAVAWEAGKPLVIEEVEVAPPQANEVRIKILFTSLCHTDVYFWEAKGQNPLFPRIYGHEAGGIVESVGEGVTDLKAGDHVLPVFTGECKDCAHCKSEESNMCDLLRINTDRGVMLSDGKSRFSIKGKPIYHFVGTSTFSEYTVVHVGCLAKINPSAPLDKVCLLSCGISTGLGATLNVAKPKKGSTVAVFGLGAVGLAAAEGARLSGASRIIGVDLHSGRFEEAKKFGVTEFLNPKEHEKPVQEVIAELTNGGVDRSIECTGSTEAMISAFECVHDGWGVAVLVGVPHKEAVFKTHPVNFLNERTLKGTFFGNYKTRTDIPSVVEKYMNKELELEKFITHKVPFSEINKAFEYMLKGEGLRCIIHMEE
>Malba_007488
MSTAGQVIKCKAAVAWEAGKPLSIEEVEVAPPQKHEVRLKILFTSLCHTDVYFWEAKGQQPLFPRIFGHEAGGIVESVGEGVTELQPGDKVLPVFTGECKECAHCKSEESNMCDLLRINTDRGTMINDGQSRFSKDGKPIYHFVGTSTFSEYTVCHVGSVAKINPAAPLDKVCVLSCGICTGFGATVNVAKPKKGSSIAIFGMGAVGLAAAEGARVSGCSRIIGVDLNPSRFEEAKKFGVNEFVNPKDHNKPVQEVIAEMTNGGVDRSVECTGSIQAMISAFECVHDGWGLAVLVGVPNKDDAFKTHPMNFLNERTLKGTFYGNYKPRTDLPGVVEKYMNKELEVEKFITHSVPFAEINKAFDLMLSGQSIRCIICMEN
>Malba_017201
VAAAVAWEAGKPLSIEEVEVAPPQKHEVRLKILFTSLCHTDVYFWEAKGQQPLFPRIFGHEAGGGTVINDGQSRFSKDGKPIYHFLGTSTFSEYTVCHVGSVAKINPAAPLDKVCVLSCGICTGFGATVNVAKPKKGSSIAIFGLGAVGLAAAEGARVSGCSRI
>Malba_018492
MHKMHKSFRTLVHNDHFLKLLNNQKSRFLRPELYSTSAHAGRAIISKAAVAWEAGKPLVIEKVEVAPPQASEVRVQIKYTSLCHTDVYFWEAKGQTPLFPRIFGHEAAGVVESVGECVKNLKPGDHVLPVFTGECGDCPHCKSEESNMCELLRINCDRGVMIGDGKARFSQNGTPINHFLGTSTFSEYTVIHEGCLAKIDPKAPLDKVCILSCGVSTGLGATLNVAKPKKGSSVAIFGLGAVGLAAAEGAGISGASRIIGVDLNPNRFEQAKNFGANEFVNPKDHNKPVQEVIAEMTDGGVDRSLECTGNINSMISAFECVHDGWGVAVLVGVPTKDAIFKTNPMKVLDERTLKGTFFGNYKPRSDLPSLVDMYMNKKLEVEKFITHRLPFSEINRAFDLMLKGESLRCIISMEE
>Malba_018500
MQSYSKLNNWRGQTPLFPRIFGHEASGIVESVGEGVEGLEVGDHVLPVFTGECGDCAHCKSEESNMCDLLRINTDRGVMLSDEKPRFSINGTPINHFVGTSTFSEYTVIHSGCLAKINPLAPLDIVCILSCGITTGLGATLNVAKPKKGSSVAIFGLGAVGLAAAEGARISGASRIIGVDRNPKRFEEAKKFGVNEFVNPKDHDKPVQEVIAEMTNGGADRSIECTGNINAMISAFECVHDGWGVAVLVGVPNKDAVFMTKPINLLNERTLKGTFFGNYKPRTDLPSVVEMYMSKKLEVEKFITHRVPFSEINKAFDYMIRGEGLRCIVSMEE
>Malba_020213
MSLPASTSIEQPQPRVHDVDVDVITCKAAVAWGAGQPLVIEQVNVSPPQPMEIRIKVVCTSLCRSDLSAWESQTIFPRIFGHEATGIVESVGEGVTEFTQGDHVLTVFIGECGKCRQCASGCAVKISSLVPMEKVCLLSCGVAAGLGAAWNVADISDGSSVVIFGLGTVGLSVAQGANLRGASQIIGVDTNPEKGENAKAFGITEFINPNDSKEPIQQVIKHLTGGGADYSFECIGDTGMVTTALQACCDGWGLTVTLGVPKVKPEITAHYGAFLTGRTLKGSLFGGWKPKSDLPSLVEMYTKKLFPSCPVCHDRSAVLIPLEIQVDEYITHNLPFEDVNKAFNLMREGKCLRCVIHMEN
>Malba_025726
MENHHQKATNGFSEPTDYSTAGRVITCKAAVVWVPGEPFVMEQVQVDPPQKLEVRIKILFTSICHTDLSAWLGENEAQRAFPRILGHEASGIVESVGEGVMDIKQGDHVVPIFNGECGECKCCKSEKTNICSNSGVNGFKKVMTNDGKSRFSTKDGKAIYHFLNTSTFSEYTVLESACVAKIDPEAPMKKMTLLSCGVSTGVGAAWNTANVQPASTVAIFGLGSVGLAVAEGARARGASKIIGVDINPDKFIKGQEMGVTNFINPTEPGKPVHERIREITDGGVDYSFECVGNLDVLREAFLSTHEGWGFTVILGIHAAPTTLPFHPMELFNGRGIIGSVFGGFKGKSQLPHFAKQCMRGVVGLDKFITHELPFEKINDAFQLLIEGKSLRCVLQL
>Malba_027050
MQSGGGLGTQQAVGDRRRAGGSAAGWRGPGQDSVHRSLPHRRLYLGRQVLGGLAGGDCCECSANGVDPEGLFPCILGHEAAGIVESVGEGVTEVQPGDHVIPCYQAECGECKFCKSGKTNLCGKVRAATGVGVMMSDRKSRFSVNGKPIYHFMGTSTFSQYTVVHDVSVAKIDPKAPLEKVCLLGCGVPTGLGAVWNTAKVEVGSTVAIFGLGTVGLAVAEGAKTAGASRIIGIDIDSKKFDTAKNFGVTEFVNPKDHEKPIQQVLVDLTDGGVDYSFECIGNVSVMRAALECCHKGWGTSVIVGVAASGQEISTRPFQLVTGRVWKGTAFGGFKSRSQVPWLVEKYLKKEIKVDEYITHTLTLGEINKAFDLMHEGGCLRCVLSTDA
>Malba_040637
MEIRIKVVCTSLCRSDLSAWESQAIFPRIFGHEATGQCASGKTKICHLLGLERRGVMHCDQRTRFSINATGEPVYHYCAVSSFSEYTVVHSGCAVKISSLVPLEEVCLLSCGVAGAKAFGITEFIKPNDSNEPIQQVIKHMTGGGADYSFECVGDTGMVIGNYCIAGMLRWMGFDSYTWNAKVKPEITAHYGAFLTGRTLKGSLFGGWKPKTDLPSLVEMYTKKEIQVDEYLTHNLPFEDVNKAFNLMREGKCLRCVIHMEN
>Malsi_04g009600
MLGSPRLCLTRTFSNVSDDLIFVMLYVLIWNETLLKLDEESRLAKDFGLAGLRCLLEVTFVLVVSVDTAIYSTDGHVEHSIVVGVGIWLLMIALNEAGLLSSPFAISGYLTLQVKNFRVLVSVFVGDPGVGTEHGVPLNYRRANYFTTAIAWDAGKLLVMERVKVAPPKAMEMRIKVKYTSVYHTELCFYRRFGFPSQCSKTKNYPQLFIGLDATKGGKISEALEYWGGVGGLEAQESTMYIELRKRPRHQPVQKLLIGLIADSTTNEHYNFQLDVERVADFRGSRDFVVAAPLCVYLDLGFFAFRCPLWNKCDPTKKFCAHLGFTSNLVEIDLIRHFQIGLPTYLWEWRIKSLKYMIGEGFTTIGWIASIVLGSSNLASLICGNRQPLGEGASSPSSRCREQWCCQVSRERRRGAQAALLAG
>Malsi_05g003260
MDLTPFKRDVDELIDEFTKAESTSLADMKRIWLSKKFSYIYEARPSTNLAFFMQSLYAHLIGYIVGTASLSHRVGGLYCLFCLYETQPCKPPFKIYISLEELKKLRKLVIDTKENQIKVVSSLVRKMLEKNTFLFGFVDTNEESFAETVNQLTQLQDARVQVAYKELFANTKIEDFLHMDLGMEVDLNTLKQMSTEYAEAKKIAITEASKVVDVGDIKHIAEGKELVGDVAEKMVGQWDSQREVFYQQTGVNQRQLQLMSDNDNDDFDKELEQLLSGADYTSTAVAWEAGKPLVIEEVEVAPPQANESVGEGVTDLKAGDHVLPVFTGECKDCAHCKSEESNMCDLLRINTDRGAAEGARMSGASRIIGVDLNSSRFEEAKKFGVTEFVNPKEHKKPVQEVIAELTNGGVDRSIECTGNVEAMISAFECVHDGWGVAVLVGVPHKEAVFKTHPVNFLNERTLKGTFFGNYKPRTDIPSVVEKYMNKELELEKFITHRVPFSEINKAFEYMLKGEGLRCIINMEE
>Malsi_05g003270
MSTAGQVIKCKAAVAWEAGKPLSIEEVEVAPPQKHEVRLKILFTALCHTDVYFWEAKGQQPLFPRIFGHEAGGVVESVGEGVTELQPGDHVLPVFTGECKECTHCKSEESNMCDLLRINTDRGLGATVNVAKPKKGSSIAIFGLGAVGLAAAEGARISGCSRIIGVDLNPNRFEEGRSIRSYIYLTNKDLALHVIAEMTNGGVDRSVECTGSIQAMISAFECVHDGWGLAVLVGVPNKDDAFKTHPMNFLNERTLKGTFYGNYKPRTDLPGVVEKYMNKELELDKFITHSVSFADINKAFDLMLSGQSIRCVIRMEN
>Malsi_05g003330
MAPPQKHEVRLKILFTALCHTDVYFWEVKGQQPLFPRIFGHEAGGVVESVSEGVTELQPGDHVFPVFTGECKECTHCQSEESNMCDLLRINTDRGAMLNDGQSRFSKDGKPIYHFVGTSTFSEYTVCHVGSVAKVNPASPLDKVCVFSCRICTGLGATVNVAKPKKGSSIAIFGLGLLVLLPPKVQGFRAVQGSSVLI
>Malsi_05g017950
MSSTAGLVIPCTAAVAWEAGKPLVMERVEVAPPQAMEVRVKIKYTSLCHTDLYFWEAKGQTPLFPRIFGHEASGIVESVGEGVEGLEVGDHVLPVFTGECGDCAHCKSEESNMCDLLRINTDRGVMLSDEKPRFSINGTPINHFVGTSTFSEYTVIHSGCLAKINPLAPLDIVCILSCGITTGLGATLNVAKPKKGSSVVIFGLGAVGLAAAEGARISGASRIIGVDRNPKRFEEAKKFGVNEFVNPKDHDKPVQEVIAEMTNGGADRSIECTGNINAMISAFECVHDGWGVAVLVGVPNKDAVFMTKPINLLNERTLKGTFFGNYKPRTDLPSVVEMYMSKKLEVEKFITHRVPFSEINKAFDYMIKGEGLRCIVSMEE
>Malsi_05g017960
MHKSFRTLVHNDHFLKLLNNQKSRFLRPELYSTSAHAGRAITSKAAVAWEAGKPLVIEKVEVAPPQANEVRVQIKYTSLCHTDVYFWEAKGQTPLFPRIFGHEAAGVVESVGEGVKNLKPGDHVLPVFTGECGDCPHCKSEESNMCELLRINCDRGVMIGDGKARFSQNGTPINHFLGTSTFSEYTVIHEGCLAKIDPKAPLDKVCILSCGVSTGLGATLKVAKPKKGSSVAIFGLGAVGLAAAEGARISGASRIIGVDLNPNRFEQAKNFGVNEFVNPKDHNKPVQEIIAEMTDGGVDRSLECTGNINSMISAFECVHDGWGVAVLVGVPTKDAIFKTNPMKVLDERTLKGTFFGNYKPRSDLPSLVDMYMNKKLEVEKFITHRLPFSEINRAFDLMLKGEGLRCIISMEE
>Malsi_05g018350
MATQGQVITCKAAVAWEPNKPLVIEDVQVAPPQAGEVRVKILYTALCHTDAYTWGGKDPEGLFPCILGHEAAGIVESVGEGVTIVQPGDHVIPCYQAECEECKFCKSGKTNLCGKVRAATGVGVMMSDRKSRFSINGKPIYHFMGTSTFSQYTVVHDVSVAKIDPKAPLEKVCLLGCGIPTGKDNSTSLARPGLGAVWNTAKVEAGSIVAIFGLGTVGLAVAEGAKTAGASRIIGIDIDSKKFDRAKNFGVTEFVNPKDHEKPIQQVLVDLTDGGVDYSFECIGNVSVMRAALECCHKGWGTSVIVGVAASGQEISTRPFQLVTGRVWKGTAFGGFKSRSQVPWLVEKYLKKEIKVDEYITHTLTLGEINKAFDLMHEGECLRCVLSTDA
>Malsi_06g011290
MENHHQKATNGFSKPTDYSTAGRVITCKAAVVWVPGEPFVMEQVQVDPPQKLEVRIKILFTSICHTDLSAWLGENEAQRAFPRILGHEASGIVESVGEGVMDIKEGDHVVPIFNGECGECKCCKSEKTNICSNSGVNGFKKVMTNDGKSRFSTKDGKAIYHFLNTSTFSEYTVLESACVVKIDPEAPMKKMTLLSCGVSTGVGAAWNTANVQPASTVAIFGLGSVGLAVAEGARARGASKIIGVDINPDKFIKGQEMGVTNFINPTEPGKPVHERIREITDGGVDYSFECVGNLDVLREAFLSTHEGWGFTVILGIHAAPTTLPFHPMELFNGRGIIGSVFGGFKGKSQLPHFAKQCMRGVVGLDKFITHELPFEKINDAFQLLIEGKSLRCVLQL
>Malsi_06g020900
MSLPTSTSIEQPQPRVHDVDVDVITCKAAVAWGAGQPLVIEQVNVSPPQPMEIRIKVVCTSLCRSDLSAWESQTIFPRIFGHEATGIVESVGEGVTEFTQGDHVLTVFIGECGKCRQCASGCAVKISSLVPMEKVCLLSCGVAAGLGAAWNVADISDGSSVVIFGLGTVGLSVAQGANLRGASQIIGVDTNPEKGENAKAFGITEFINPNDSKEPIQQVIKHLTGGGADYSFECIGDTGMVTTALQACCDGWGLTVTLGVPKVKPEITAHYGAFLTGRTLKGSLFGGWKPKSDLPSLVEMYTKKRVRVHPAGDVEAPPTALPPVPPVVPLHGHGSSSSTTEKEKERATEKTKLLQTNNHSAPLQLPVVGRTINTVIQANPPKKRSSCTFCRFMWWTMGILLLVLIIIGATAGILYLIFHPKLPNYSVDSLKISDLTLNLGMTLYAKFDVKITANNPNKKIGIYYEKGGRLSVWYTNTRLCQGMLPKFYQGHQNKTLLNVDLTGQTQYGITLMNALQQQQQTGRIPLDLKVNAPVAIKLGKLKLRKVTILGECLLVVDSLSANNLISIKANNCRFRMKL
>Malsi_08g006180
MARAAVAWEAGKPLSIEEVEVAPPQKHEVRLKVLFTSLCHTDVYFWEAKGQQPLFPRIFGHEAGGVVESVGEGVTELQPGDHVLPVFTGECKECAQCKSKESNMCDLLRINTDRGTMINDGQSRFSKDGKPIYHCLGTSTFSEYTVCHVRSVAKINPAAPLDKVCVRSCGICTGFGATVNVAKPKKGSSIAIFGLGAVSLAAAEGARVSGCSRI
>Malsi_10g001390
MSNTAGQGQNPLFPRIYGHEAGGIVESVGEGVTDLKAGDHVLPVFTGECKDCAHCKSEESNMCDLLRINTDRGAAEGARLSGASRIIGVDLHSGRFEEAKKFGVTEFVNPKEHEKPVQEVIAELTNGGVDRSIECTGSTEAMISAFECVHDGWGVAVLVGVPHKDAVFKTHPVNFLNERTLKGTFFGNYKTRTDIPSVVEKYMNKELELEKFITHKVPFSEINKAFEYMLKGEGLRCIIRMEE
>Malsi_10g001420
MSTAGQVIKCKAAVAWEAGKPLSIEEVEVAPPQKHEVRLKILFTSLCHTDVYFWEAKGQQPLFPRIFGHEAGGVVESVGEGVTELQPGDHVLPVFTGECRECAHCKSEESNMCDLLRINTDRGTMINDGQSRFSKDGKPIYHFVGTSTFSEYTVCHVGSVAKINPAAPLDKVCVLSCGICTGFGATVNVAKPKKGSSIAIFGLGAVGLAAAEGARVSGCSRIIGVDLNPSRFEEAKKFGVNEFVNPKDHNKPVIAEMTKGGVDRSVECTGSIQAMISAFECVHDGWGLAVLVGVPNKDDAFKTHPMNFLNERTLKGTFYGNYKPRTDLPGVVEKYMNKELEVEKFITHSVPFAEINKAFDLMLSGQSIRCIICMEN
>Malsi_10g017650
MATQGQIITCKAAVAWEPNKPLVIEDVQVAPPQAGEVRVKILYTALCHTDAYTWGGKDPEGLFPCILGHEAAGIVESVGEGVTEVQPGDHVIPCYQAECGECKFCKSGKTNLCGKVRAATGVGVMMSDRKSRFSVNGKPIYHFMGTSTFSQYTVVHDVSVAKIDPKAPLEKVCLLGCGVPTGLGAVWNTAKVEARSTVAIFGLGTVGLAVAEGAKTAGASRIIGIDIDSKKFDTAKNFGVTEFVNPKDHEKPIQQVLVDLTDGGVDYSFECIGNVSVMRAALECCHKGWGTSVIVGVAASGQEISTRPFQLVTGRVWKGTAFGGFKSRSQVPWLVEKYLKKEIKVDEYITHTLTLGEINKAFDLMHEGGCLRCVLSTDA
>Malsi_14g023970
MEIRIKVVCTSLCRSDLSAWESQSVGEGVTECTQGDHVLTVFIGEYGKCRQCASGKTNICHLLGLERRGVMHCDQRTRFSINATGEPVYHYCAVSSFSEYTVVHSGCAVKISSLVPLEEVCLLSCGVAGGLGAASNIADISNGSSVVIFGLGTVGLSVSTGLPLYRYSRPCKNDSSSNAAYNSNNNAKAFGITEFIKPNDSKEPIQQVIKHMTGGGADYSFECIGDTGMVIGNYCIAGMLRWMGFDSYTWNAKVKPEITAHYGAFLTGRTLKGSLFGGWKPKTDLPSLVEMYTKKEFNCLSIPWSGAKRIFYGVIDERSGKYSVVFFATGVQQPKVSFLMGFVPSCSVFPIALSYGGMDDDYNTPVKATNTGGNNDCIPLSSKFVAVSPHKLACPNDWFEHEWLTNCAHWHDQQGKPVQKSDENLSQVRNVG
>Malsi_17g017760
MAKPHGLEDFATAVAWEARKLLVMERVKVAPPKAMEMRVKVKYTSVYHTELYFCRRFRFPSQCSKMKNYPQLLFIGLVSTMYIQLRKKLRHQLVQKLLIRLIADSTTNEHYNFKLDVVREKVWTKQKNNMMTKKKMVIPKQARPKD
>Malsy_02g025280
MVLKAPIERTKVHSEPEAITIGMQESWQQVVAPPQAEEVRVKILYTSLCHTDAYTWGGKDPEGLFPCILGHEAGGIVESFGEGVTEVQPGDHVIPCYQAECRECKLCESRKTNLCGKVHAATRFRVMMSDRKSRFSINGKPIYHFMGTSVKISVEPQSLTFSQAYEKKTYTVTFVAGSSPSGEEEQERARSLLKEPRLGLASYRLIVCL
>Malsy_04g016150
MLSSATAFLNTWDPVPLTLPTYSPLSLLLTASCRFISLVAHNHRKQPQTNKSIFAISLSIVVSLSLTASSSTNLNHSRTTNPSGRKTHEEILVVGQQLDCNVILTHPRACLLSMATMEARPEAKPKPKEIEESSEPLLKYKTRKPLVMEKVAPPKAMEIRVKVKYTSVYHTKLYFCQGARIFGAPISIGVESVDLKPKRFDEVYNVHVAKENTDTSTNVEDPDKTNCR
>Malsy_04g016230
MPLYLLSRSQIVVSLSLTASSSTNLNRSCTTNPSRRKTHEEILVVGQQSDCNLHSCPLPFLRARLLTMATMEARPKAKPEPKEIEENFATVVEWETRKSLVMERVKVAPPKAMEIRVKNFWGTSEYWGGVGGLEAQESTMYMQPRKTPRHQPVQKLLIRLIADNTTNEHYKFKLNVGIKRKIMDKAKKNMVTKKKMVIPKQAKTKRLTRKNHKHRVDVQCQASDMDICIFSIGLGIWFSYPPRWIRFLVGQRPHTTLLHHVKQGHTDPMQQQQDDRGILRGRSNSPKGHTDEHTHATGPRKFFSFFGGVKDKLTEASPKQKPLG
>Malsy_05g001630
MSNTAGQVVRCRAAVAWEAGKPLVIEEVEVAPPQANEVRLKILFTSLCHTDVYFWEAKGQNPLFPRIYGHEAGGIVESVGEGVTDLKAGDHVLPVFTGECKDCAHCKSEESNMCDLLRINTDRGVMLNDGKSRFSIKGKPIYHFVGTSTFSEYTVVHVGCLAKINPSAPLDKVCVLSCGISRGLGATLNVAKPKKGSTVAVFGLGAVGLAAAEGARMSGASRIIGVDLNSSRFEEAKKFGVTEFVNPKEHKKPVQEVIAELTNGGVDRSIECTGNVEAMISAFECVHDGWGVAVLVGVPHKEAVFKTHPVNFLNERTLKGTFFGNYKPRTDIPSVVEKYMNKELELEKFITHRVPFSEINKAFEYMLKGEGLRCIINMEE
>Malsy_05g001650
MPRRREVGVWEVVRSEVGGVLKFEAAERGEEEGGSGGLTRGEEEQTPTDARSNKLRDLSDFSESSRAAQVRVRSSWFWDLAAVAWEAGKPLSIEEVEVAPPQKHEVRLKILFTALCHTDVYFWEAKGQQPLFPRIFGHEAGGVVESVGEGVTELQPGDHVLPVFTGECKECTHCKSEESNMCDLLRINTDRGTMLNDGQSRFSKDGKPIYHFVGTSTFSEYTVCHVGSVAKVNPAAPLDKSNQLLFFVGVFEGLGATVNVAKPKKGSSIAIFGLGAVGLAAAEGARISGCSRIIGVDLNPNRFEEAKKFGVNEFVNPKDHNKPVQEVIAEMTNGGVDRSVECTGSIQAMISAFECVHDGWGLAVLVGVPNKDDAFKTHPMNFLNERTLKGTFYGNYKPRTDLPGVVEKYMNKELELDKFITHSVSFADINKAFDLMLSGQSIRCVIRMEN
>Malsy_05g016980
MGGREAVGDGEGGGCSTSGHETAVAWEAGKPLVMERVEVAPPQAMEVRVKIKYTSLCHTDLYFWEAKGQTPLFPRIFGHEASGIVESVGEGVEGLEVGDHVLHVFTGECGDCAHCKSEESNMCDLLRINTDRGVMLSDEKPRFSINGTPINHFVGTSTFSEYTVIHSGCLAKINPLAPLDIVCILSCGITTGLGATLNVAKPKKGSSVAIFGLGAVGLAAAEGARISGASRIIGVDRNPKRFEEAKKFGVNEFVNPKDHDKPVQEVIAEMTNGGADRSIECTGNINAMISAFECVHDGWGVAVLVGVPNKDAVFMTKPINLLNERTLKGTFFGNYKPRTDLPSVVEMYMNKKLEVEKFITHRVPFSEINKAFDYMIKGEGLRTLSELHTMHKMHKSFRTLVHNDHFLKLLNNQKSRFLRPELYSTSAHAGRAITSKAAVAWEAGKPLVIENVEVAPPQANEVRVQIKYTSLCHTDVYFWEAKGQTPLFPRIFGHEAAGVVESVGEGVKNLKPGDHVLPVFTGECGDCPHCKSEESNMCELLRINCDRGVMISDGKARFSQNGTPINHFLGTSTFSEYTVIHEGCLAKIDPKAPLDKVCILSCGVSTGLGATLKVAKPKMGSSVAIFGLGAVGLAAAEGARISGASRIIGVDLNPNRFEQAKNFGVNEFVNPKDHNKPVQEVIAEMTDGGVDRSLECTGNINSMISAFECVHDGWGVAVLVGVPTKDAIFKTNPMKVLDERTLKGTFFGNYKPRSDLPSLVDMYMNKKLEVEKFITHRLPFSEINRAFDLMLKGEGLRCIISMEE
>Malsy_05g017410
MATQGQVITCKAAVAWEPNKPLVIEDVQVAPPQAGEVRVKILYTALCHTDAYTWGGKDPEGLFPCILGHEAAGIVESVGEGVTIVQPGDHVIPCYQAECEECKFCKSGKTNLCGKVRAATGVGVMMSDRKSRFSINGKPIYHFMGTSTFSQYTVVHDVSVAKIDPKAPLEKVCLLGCGIPTGKDNSTSLARPGLGAVWNTAKVEAGSIVAIFGLGTVGLAVAEGAKTAGASRIIGIDIDSKKFDRAKNFGVTEFVNPKDHEKPIQQVLVDLTDGGVDYSFECIGNVSVMRAALECCHKGWGTSVIVGVAASGQEISTRPFQLVTGRVWKGTAFGGFKSRSQVPWLVEKYLKKEIKVDEYITHTLTLGEINKAFDLMHEGECLRCVLSTDA
>Malsy_06g011730
MENHHQKATTGFSKPTDYSTAGRVITCKAAVVWVPGEPFVMEQVQVDPPQKLEVRIKILFTSICHTDLSAWLGENEAQRAFPRILGHEASGIVESVGEGVMDIKQGDHVVPIFNGECGECKCCKSEKTNICSNSGVNGFKKVMTNDGKSRFSTKDGKAIYHFLNTSTFSEYTVLESACVVKIDPEAPMKKMTLLSCGVSTGVGAAWNTANVQPASTVAIFGLGSVGLAVAEGARARGASKIIGVDINPDKFIKGQEMGVTNFINPTELGKPVHERIREITDGGVDYSFECVGNLDVLREAFLSTHEGWGFTVILGIHAAPTTLPFHPMELFNGRGIIGSVFGGFKGKSQLPHFAKQCMRGVVGLDKFITHELPFEKINDAFQLLIEGKSLRCVLQL
>Malsy_06g021110
MSLPTSTSIEQPQPRVHDVDVDVITCKAAVAWGAGQPLVIEQVNVSPPQPMEIRIKVVCTSLCRSDLSAWESQTIFPRIFGHEATGIVESVGEGVTEFTQGDHVLTVFIGECGKCRQCASGKTNICQLLGLERRGLMHCDQRTRFSINATGEPVYHYCAVSSFSEYTVVHSGCAVKISSLVPMEKVCLLSCGVAAGRVPSLGAAWNVADISDGSSVVIFGLGTVGLSVAQGANLRGASQIIGVDTNPEKGENAKAFGITEFINPNDSKEPIQQVIKHLTGGGADYSFECIGDTGMVTTALQACCDGWGLTVTLGVPKVKPEITAHYGAFLTGRTLKGSLFGGWKPKSDLPSLVEMYTKKEIQVDEYITHNLPFEDVNKAFNLMREGKCLRCVIHMEN
>Malsy_09g010990
SGNALEFLLWIATVSFLIRKKSLSPFPVTHFATTVAWEAGKLLVMERVKVAPPKAMEMRVKATKGGRISEVPQSIGVELVDLKPKRFDKVYNVHTTKEKTETSTSAEALDKTNCK
>Malsy_10g000960
MSNTAGQVIRCRAAVAWEAGKPLVIEEVEVAPPQANEVRIKILFTSLCHTDVYFWEAKGVTDLKAGDHVLPVFTGECKDCAHCKSEESNMCDLLRINTDRGVMLSDGKSRFSIKGKPIYHFVGTSTFSEYTVVHVGCLAKINPSAPLDKVCLLSCGISTGKLLITAAEGARLSGASRIIGVDLHSGRFEEAKKFGVTEFVNPREHKKPVQEVIAELTNGGVDRSIECTGSGWGVAVLVGVPHKDAVFKTHPVNFLNERTLKGTFFGNYKTRTDIPSVVEKYMNKELELEKFITHKVPFSEINKAFEYMLKGEGTPKLSEKEARALPAWVTHWEVAPAVAWEAGKPLVVEEVEVAPPQANEVRLKILFTSLCHTDVYFWEAKGVTDLKAGDHVLPIFMGECKDCAHCKSEESNMCDLLRINTDRGVMLGDGKSRFSIKGKPIYHFVGTSTFSEYTVVHVGCVAKINPSAPLDKAAEGARLSGASRIIGVDLNSSKFEEAKKFGVTEFVNPKEHKKPVQEVIAELTNGGVDRSIECTGSVEAMISAFECVHDGWGVAVLVGVPHKEAVFKTHPVNFLTERTLKGTFYGNYKPRTDIPSVVEKYMNKELELEKFITHEVPFSEINKAFEYMVKGEAHSVSVSTTPSQASNKGRKEDYVFYTIQFKLSHMSKMAAISPSPSSSFSKPSPPPLPSSQNTISGFTLPFSPIPHRSTPFRPLRISNSLKPKPTPKPTAAAATATTATTPSDPQTFTSRYAPDEPRKGADVLVEALERQGVTDVFAYPGGASMEIHQALTRSSVIRNVLPRHEQGGIFAAEGYARASGLPGVCIATSGPGATNLVSGLADALLDSVPLVAITGQVPRRMIGTDAFQETPIVEVTRSITKHNYLVLDVEEIPRIVSEAFFLASSGRPGPVLIDIPKDIQQQLVVPNWNQPMSLPGYMSRLPKSPSNSHLDQIVRLVSESKRPVLYVGGGCLNSSEELRRFVELTGIPVASTLMGLGAFPSSNELSLQMLGMHGTVCANYSVDKSDLLLAFGVRFDDRVTGKLEAFASRAKIVHIDIDSAEIGKNKQPHVSVCADVKLALAGMNRTLENKGSKLKLDFSAWREELNEQKVKYPLSFKTFGEAIPPQYAIQVLDELTDGSAIISTGVGQHQMWAAQFYKYKRPRQWLTSAGLGAMGFGLPAAIGAAVANPDAIVVDIDGDGSFMMNVQELATIRVENLPVKIMLLNNQHLGMVVQWEDRFYKANRAHTYLGNPSNESEIFPNMLKFAEACGIPAARVTKKENLKEAIQKMLDTPGPYLLDVIVPHQEHVLPMIPSGGAFKDVITEGDGRSSY
>Malsy_10g000970
MSNTAGQVIRCRAAVAWEAGKPLVIEEVEVAPPQANEVRIKILFTSLCHTDVYFWEAKGQNPLFPRIYGHEAGGIVESVGEGVTDLKAGDHVLPVFTGECKDCAHCKSEESNMCDLLRINTDRGVMLSDGKSRFSIKGKPIYHFVGTSTFSEYTVVHVGCLAKINPSAPLDKVCLLSCGISTGLGATLNVAKPKKGSTVAVFGLGAVGLAAAEGARLSGASRIIGVDLHSGRFEEAKKFGVTEFVNPKEHEKPVQEVIAELTNGGVDRSIECTGSTEAMISAFECVHDGWGVAVLVGVPHKDAVFKTHPVNFLNERTLKGTFFGNYKTRTDIPSVVEKYMNKELELEKFITHKVPFSEINKAFEYMLKGEAAVAWEAGKPLVIEEVEVAPPQANEVRLKILFTSFGQNPLFPRIYGHEAGGIVESVGEGVTDLKAGDHVLPVFTGECKDCAHCKSEQSNMCDLPRINTDRGVMLSDGKSRFSIKGKPIYHFVGTSTFSEYTVVHVGCLAKINPSAPLDKVCVLSCGISTGLGATLNVAKPKKGSTVAVFGLGAVGLAVSCRGARLSGASRIIGVDLHSSRFEEVWCNGICEPKRAQKPVQEVIAELTNGGVDRSIECTGNVEAMISAFECVHDGWGVAVLVGVPHKVAVFKTHQVNFLNKSTLKGTFFGNYKPRTDIPSVVEKYMNKELELENFITHKVPFSEINKAFECMLKGEVAVAWEAGKPLVVEEVEVAPPQANEVRLKILFTSLCHTDVYFWEAKWKSHSKQPTYGLSNTFRIVESVGEGVRDLKAGDHVLPVFMGECKDCAHCKSEESNMCDLLRINTDRGVMLGDGKSRFSIKGKPIFHFVGTSTFSEYTVVHVGCVAKINPSVPLNKVCLLSCGISTGLGATLNVAKPKRGSTVAVFGLGAVGLAAAEGARLSGASRIIGVDLNSSKFEEAKKFGVTEFVNPKKHKKPVQEVIADLTKGGVDRSIECTGSVEAMISAFECVHDMHLVNFLTERTLKGTFYGNYKPRTNIPFVVEKYMNKELELEKSITHEVPFLEINKAFEYMLKGESLRCLNHMEE
>Malsy_10g001000
MSTAGQVIKCKAAVAWEAGKPLSIEEVEVAPPQKHEVRLKILFTSLCHTDVYFWEAKGQQPLFPRIFGHEAGGVVESVGEGVTELQPGDHVLPVFTGECRECAHCKSEESNMCDLLRINTDRGTMINDGQSRFSKDGKPIYHFVGTSTFSEYTVCHVGSVAKINPAAPLDKVCVLSCGICTGFGATVNVAKPKKGSSIAIFGLGAVGLAAAEGARVSGCSRIIGVDLNPSRFEEAKKFGVNEFVNPKDHNKPVQEVIAEMTNGGVDRSVECTGSIQAMISAFECVHDGWGLAVLVGVPNKDDAFKTHPMNFLNERTLKGTFYGNYKPRTDLPGVVEKYMNKELEVEKFITHSVPFAEINKAFDLMLSGQSIRCIICMEN
>Malsy_10g005100
MSFIITCLSLPFYPFVSIFSHNFPSHASLHPGHDLAFDSNKCDQSRPSIPFIIIIFHTYAFFHNRHCNNILTHPSISKFQLQTISDPFTQKLSHLFVFRARLLSMATMEARPEAKPEPKEIEESSEPLLKYKLLVMEKVKVAPPKAMEMRVKVKYTSVYHTELYFCRSPLLSWTKFASLVVPYQQATKGGRISAAPQSIGVESVDLKPKRFDEGIYFLFLTFGFGFVDAQNQ
>Malsy_10g016710
MATQGQVITCKAAVAWEPNKPLVIEDVQVAPPQAGEVRVKILYTALCHTDAYTWGGKDPEGLFPCILGHEAAGRSTSSWCRIVESVGEGVTEVQPGDHVIPCYQAECGECKFCKSGKTNLCGKVRAATGVGVMMSDRKSRFSVNGKPIYHFMGTSTFSQYTVVHDVSVAKIDPKAPLEKVCLLGCGVPTGLGAVWNTAKVEARSTVAIFGLGTVGLAVAEGAKTAGASRIIGIDIDSKKFDTAKNFGVTEFVNPKDHEKPIQQVLVDLTDGGVDYSFECIGNVSVMRAALECCHKGWGTSVIVGVAASGQEISTRPFQLVTGRVWKGTAFGGFKSRSQVPWLVEKYLKKEIKVDEYITHTLTLGEINKAFDLMHEGGCLRCVLSTDA
>Malsy_11g000820
SSPAPPDSLHVPASNFSILLHYSLSAIFSLQAAMAWEAGKPLSIEEVEVAPPQKHEVRLKILFTSLCHTDVYVWEAKGQQPLFPRIFGHEAGGEGVTELQLGDHVLPVFTGECKECVHCKSKESNMCDLLRINTDRGTMINDGQSRFSKDGKPIYHFLGTSTFSEYTVCHVGSVAKINPAAPLDKVCVLSCGICTSFGATVNVAKPKKGSSIAIFGLGAVGLAAAEGARVSGCSRI
>Malsy_13g020870
SILEHVGSRSIDTSCLPPSRSCSPLHVALSPLSLTIIAKKPQTIKSIFTISLRINAFPSLTTSSSTNLNRSRTTSPYGRKTHEEILVILASNLLRPFYPKAFSSIYHQLHSCPLLFLRARLLSTATTEARPEAKPEPKEIEESYEPLLKYKLLCPLVVTWESGKPLVMERVKVAPPKAMEMRVNVKDTSVYHTKLYFCRSFLGTFTSSEYIGLHSGHLSKIKPLAQLDKVYILSCAIPTSLVCKNFWGATEYRGGVGGLEAQESTMYVQLKRRPRHQLVQKLLIRLIAYSTTNEHHKFKLHVENGFKIGISIIWARENRKRTPIVVTMENPFFAVEIDGLCATFSPVHKSSGQNEEPMTWGFV
>Malsy_14g022790
MSLPSSTSIKQPQPHVHDVEDVDVITCKEQVNVSPPQPMEIRIKVVCTSLCRSDLSAWESQAIFPRIFGHEATGQCASGKTNICHLLGLERRGVMHCDQRTRFSINATGEPVYHYCAVSSFSEYTVVHSGCAVKISSLVPLEEVCLLSCGVAGGRVSSLADIAMRSHDTCIHMMYAYIYSSEGLRFGRGMQFQFMIALRHRYVDFYVGCMRIGLGAASNIADISNGSSVVIFGLGTVGLSVIKHMTGGGADYSFECIGDTGMVIGNYCIAGMLRWMGFDSYTWNAKVKPEITAHYGAFLTGRTLKGSLFGGWKPKTDLPSLVEMYTKKEIQVDEYLTHNLPFEDVNKAFNLMREGKCLRCVIHMEN
>Malsy_15g027580
AVAWEAGKPLSIEEVEVAPPQKHEVRLKILFTFLCHTDVYFWEAKVKTSTLNAIFYFNICGQQPLFPRIFGHEAGGVVESVGEGVTELQPGDHVLPVFTGECKECAHCKSKESNMCDLLRINTDRGTMINDGQSRFSKDGKPIYHCLGTSTFSEYTVCHVGSVAKINPAAPLDKVCVRSCGICTGFGATVNVAKPKKGSFIAIFGLGAVGLAAVEGARVSGCSRI
>Malsy_17g017510
RIGHANGASVPGLKPLGVGPKVAWLAHKPLAIAPTFAKASACYTTGADVAALAATVMAKPRGLEDFAIAVAWEARKLLVMERVKVAPPKAMEMRVKVKYTSVYHTELYFCRRSPIISTTYSFPGTFTSSEYIVVHSGRLSKIKPIAQLDKFRFPSQCSKMKNYVVYWPRCKFGQTLLIPNSLLLRWKNFLGTIEYWGGVGRLEAQESTMYIQLRKKLRYQPVQKLLKRLIADSTTNEHYNFKLDVGM
>Maldo_GDDH_02G1284700
MATQGQVITCKAAVAPPQAEEVRVKILYTSLCHTDAYTWGGKDPEGFFPCILGHEAGGIVESFGEGVTEVQPGDHVIPCYQAECRECKLCESRKTNLCGKVHAATRFRVMMSDRKSRFSINGKPIYHFMGTSVKISVEPQSLTFSQAYEKKTYTVTFIAGSSPSGTSSFARLVWSNGKRTVGSLIAFTWI
>Maldo_GDDH_04G1091400
MASNHHSFEDFTTAIAWDAGKLLVMEQVKVAPPKARGGFGLIRFGFCQNRNQTEISVRFGSVLFFFGFFRFGFFSVRFFSVRFRFFVFFFFQKMKNIEILNFNVSNTIIT
>Maldo_GDDH_05G1013200
MSNTAGQVIRCRAAVAWEAGKPLVIEEVEVAPPQANEVRLKILFTSLCHTDVYFWEAKGQNPLFPRIYGHEAGGIVESVGEGVTDLKAGDHVLPVFTGECKDCAHCKSEESNMCDLLRINTDRGVMLNDGKSRFSIKGKPIYHFVGTSTFSEYTVVHVGCLAKINPSAPLDKVCVLSCGISTGLGATLNVAKPKKGSTVAVFGLGAVGLAAAEGARMSGASRIIGVDLNSSRFEEAKKFGVTEFVNPKEHKKPVQEVIAELTNGGVDRSIECTGNVEAMISAFECVHDGWGVAVLVGVPHKEAVFKTHPVNFLNERTLKGTFFGNYKPRTDIPSVVEKYMNKELELEKFITHRVPFSEINKAFEYMLKGEGLRCIINMEE
>Maldo_GDDH_05G1013400
MSTAGQVIKCKAAVAWEAGKPLSIEEVEVAPPQKHEVRLKILFTALCHTDVYFWEAKGQQPLFPRIFGHEAGGVVESVGEGVTELQPGDHVLPVFTGECKECTHCKSEESNMCDLLRINTDRGTMLNDGQSRFSKDGKPIYHFVGTSTFSEYTVCHVGSVAKVNPAAPLDKVCVLSCGICTGFGATVNVAKPKKGSSIAIFGLGAVGLAAAEGARISGCSRIIGVDLNPNRFEEAKKFGVNEFVNPKDHNKPVQEVIAEMTNGGVDRSVECTGSIQAMISAFECVHDGWGLAVLVGVPNKDDAFKTHPMNFLNERTLKGTFYGNYKPRTDLPGVVEKYMNKELELDKFITHSVSFADINKAFDLMLSGQSIRCVIRMEN
>Maldo_GDDH_05G1014600
MHFNKRYDLHAFQQDENRHIRLTGSTPLDDVGCCMAPPQKHEVRLKILFTALCHTDVYFWEVKGQQPLFPRIFGHEAGGVVESVSEGVTELQPGDHVFPVFTGECKECTHCKSEESNMCDLLRINTDRGAMLNDGQSRFSKDGKPIYHFVGAMLNDGQSRFSKDGKPIYHFVGTSTFSEYTVCHVGSVAKVNPASPLDKVCVFSCRICTGLGATVNVAKPKKGSSIAIFGLGLLAAEGARISDCSRIIGVDLNSNRFEEAKKFGVNEFVNPKDHNKPVQEECTGSIQAMISALNGWGLAVLVGVPNKDDAFKTHPMNFLNERTLKGSFYGNYKPRTDLPGVVEKYMNKELELDKFITHSVSFADINKAFDLMLSGQSIRCVIRMGN
>Maldo_GDDH_05G1179800
MSSTAGLVIPCTAAVAWEAGKPLVMERVEVAPPQAMEVRVKIKYTSLCHTDLYFWEAKGQTPLFPRIFGHEASGIVESVGEGVEGLEVGDHVLPVFTGECGDCAHCKSEESNMCDLLRINTDRGVMLSDEKPRFSINGTPINHFVGTSTFSEYTVIHSGCLAKINPLAPLDIVCILSCGITTGLGATLNVAKPKKGSSVAIFGLGAVGLAAAEGARISGASRIIGVDRNPKRFEEAKKFGVNEFVNPKDHDKPVQEVIAEMTNGGADRSIECTGNINAMISAFECVHDGWGVAVLVGVPNKDAVFMTKPINLLNERTLKGTFFGNYKPRTDLPSVVEMYMSKKLEVEKFITHRVPFSEINKAFDYMIRGEGLRCIVSMEE
>Maldo_GDDH_05G1180800
MHKMHKSFRTLVHNDHFLKLLNNQKSRFLRPELYSTSAHAGRAIISKAAVAWEAGKPLVIEKVEVAPPQASEVRVQIKYTSLCHTDVYFWEAKGQTPLFPRIFGHEAAGVVESVGEGVKNLKPGDHVLPVFTGECGDCPHCKSEESNMCELLRINCDRGVMIGDGKARFSQNGTPINHFLGTSTFSEYTVIHEGCLAKIDPKAPLDKVCILSCGVSTGLGATLNVAKPKKGSSVAIFGLGAVGLAAAEGARISGASRIIGVDLNPNRFEQAKNFGVNEFVNPKDHNKPVQEVIAEMTDGGVDRSLECTGNINSMISAFECVHDGWGVAVLVGVPTKDAIFKTNPMKVLDERTLKGTFFGNYKPRSDLPSLVDMYMNKKLEVEKFITHRLPFSEINRAFDLMLKGEGLRCIISMEE
>Maldo_GDDH_05G1186000
MATQGQVITCKAAVAWEPNKPLVIEDVQVAPPQAGEVRVKILYTALCHTDAYTWGGKDPEGLFPCILGHEAAGIVESVGEGVTIVQPGDHVIPCYQAECEECKFCKSGKTNLCGKVRAATGVGVMMSDRKSRFSINGKPIYHFMGTSTFSQYTVVHDVSVAKIDPKAPLEKVCLLGCGIPTGLGAVWNTAKVEAGSIVAIFGLGTVGLAVAEGAKTAGASRIIGIDIDSKKFDRAKNFGVTEFVNPKDHEKPIQQVLVDLTDGGVDYSFECIGNVSVMRAALECCHKGWGTSVIVGVAASGQEISTRPFQLVTGRVWKGTAFGGFKSRSQVPWLVEKYLKKEIKVDEYITHTLTLGEINKAFDLMHEGECLRCVLSTDA
>Maldo_GDDH_06G1121600
MENHHQKATNGFSKPTDYSTAGRVITCKAAVVWVPGEPFVMEQVQVDPPQKLEVRIKILFTSICHTDLSAWLGENEAQRAFPRILGHEASGIVESVGEGVMDIKEGDHVVPIFNGECGECKCCKSEKTNICSNSGVNGFKKVMTNDGKSRFSTKDGKAIYHFLNTSTFSEYTVLESACVVKIDPEAPMKKMTLLSCGVSTGVGAAWNTANVQPASTVAIFGLGSVGLAVAEGARARGASKIIGVDINPDKSIKGQEMGVTNFINPTEPGKPVHERIREITDGGVDYSFECVGNLDVLREAFLSTHEGWGFTVILGIHAAPTTLPFHPMELFNGRGIIGSVFGGFKGKSQLPHFAKQCMRGVVGLDKFITHELPFEKINDAFQLLIEGKSLRCVLQL
>Maldo_GDDH_06G1241000
MSLPTSTSIEQPQPRVHDVDVDVITCKAAVAWGAGQPLVIEQVNVSPPQPMEIRIKVVCTSLCRSDLSAWESQTIFPRIFGHEATGIVESVGEGVTEFTQGDHVLTVFIGECGKCRQCASGKTNICQLLGLERRGLMHCDQRTRFSINATGEPVYHYCAVSSFSEYTVVHSGCAVKISSLVPMEKVCLLSCGVAAGLGAAWNVADISDGSSVVIFGLGTVGLSVAQGANLRGASQIIGVDTNPEKGENAKAFGITEFINPNDSKEPIQQVIKHLTGGGADYSFECIGDTGMVTTALQACCDGWGLTVTLGVPKVKPEITAHYGAFLTGRTLKGSLFGGWKPKSDLPSLVEMYTKKEIQVDEYITHNLPFEDVNKAFNLMREGKCLRCVIHMEN
>Maldo_GDDH_08G1068100
MRTAVAWEAGKPLSIEEVEVAPPQKHEVRLKVLFTSLCHTDVYFWEAKGQQPLFPRIFCHEAGGVVESVGEGVTELQPGDHVLPVFTRECKECAQCKSKESNMCDLLRINTDRGTMINDGQSRFSKDGKPIYHCLGTSTFSEYTVCHVRSVAKINPAAPLDKVCVRSCGICTGFGATVNVAKPKKGSSIAIFGLGAVSLAAAEGARVSGCSRI
>Maldo_GDDH_09G1211500
MRTAVAWEAGKPLSIEEVEVAPPQKHEVRLKILFTSLCHTDVYFWEAKGQQPLFPRIFGHEAGGYASVTELQPGDHVLPVFTGECKECAHCKSKESNMCDLLRINTDRGTMINDGQSRFSKDGKPIYHFLGTSTFSEYTVCHVGSVAKINPAAPLDKVCVLSCGICTGSKDFSHFDSEKVGIRN
>Maldo_GDDH_10G1013800
MYDTAGQVIRCRAAVAWEAGKPLVVEEVEVAPPQANEVRLKILFTSLCHTDVYFWEAKGQNPLFPRIYGHEAGGIVESVGEGVTDLKAGDHVLPVFMGECKDCAHCKSEESNMCDLLRINTDRGVMLGDGKSRFSIVGTSTFSEYTVVHVGCVAKINPSAPLDKVCLLSCGISTGLGATLNVAKPKRGSTVAVFGLGAVGLAAAEGARLSGASRIIGVDLNSSKFEEAKKFGVTEFVNPKEHKKPVQEVIAELTNGGVDRSIECTGSVEAMISAFECVHDGWGVAVLVGVPHKEAVFKTHPVNFLTERTLKGTFYGNYKPRTDIPSVVEKYMNKELELEKFITHEVPFSEINKAFEYMVKGEGLRCLIHMEE
>Maldo_GDDH_10G1013900
MSNTAGQVIRCRAAVAWEAGKPLVIEEVEVAPPQANEVRIKILFTSLCHTDVYFWEAKGQNPLFPRIYGHEAGGIVESVGEGVTDLKAGNHVLPVFTGECKDCAHCKSEESNMCDLLRINTDRGVMLSDGKSRFSIKGKPIYHFVGTSTFSEYTVVHVGCLAKINPSAPLDKVCLLSCGISTGLGATLNVAKPKKGSTVAVFGLGAVGLAAAEGARLSGASRIIGVDLHSGRFEEAKKFGVTEFVNPREHKKPVQEVIAELTNGGVDRSIECTGSVEFMISAFECVHDGWVVAVLVGVPHKDAVFKTHPVNFLNERTLKGTFFGNYKTRTDIPSVVEKYMNKELELEKFITHKVPFSEINKAFEYMLKGEGLRCIIHMEE
>Maldo_GDDH_10G1014000
MSTSGKPRIVESVGEGVTDLKAGDHVLPVFMGECKDCAHCKSEESNMCDLLRINTDRGVMLGDGKSRFSIKGKPIFHFVGTSTFSEYTVVHVGCVAKINPSVPLDKVCLLSCGISTGLGATLNVAKPKRGSTVAVFGLGAVGLAAAEGARLSGASRIIGVDLNSSKFEEAKKFGVTEFVNPKKHKKPVQEVIADLTKGGVDRSIECTGSVEAMISAFECVHDVIL
>Maldo_GDDH_10G1014100
MSTSGKPRIVESVGEGVTDLKAGDHVLPVFTGECKDCAHCKSEQSNMCDLPRINTDRGVMLSDGKSRFSIKGKPIYHFVGTSTFSEYTVVHVGCLAKINPSAPLDKVCVLSCGISTGLGATLNVAKPKKGSTVAVFGLGTVGLAVSCRGARLSGASRIIGVDLHSSRFEEVWCNGICEPKRAQKPVQEVIAELTNGGVDRSIECTGNVEAMISAFECVHDGWGVAVLVGVPHKVAVFKTHQVNFLNKSTLKGTFFGNYKP
>Maldo_GDDH_10G1014200
MSNTAGQVIRCRAAVAWEAGKPLVIEEIEVAPPQANEVRIKILFTSLCHTDVHFWEAKGQNPLFPRIYGHEAGGIVESVGEGVTDLKAGDHVLPVFTGECKDCAHCKSEESNMCDLLRINTDRGVMLSDGKSRFSIKGKPIYHFVGTSTFSEYTVVHVGCLAKINPSAPLDKVCLLSCGISTGLGATLNVAKPKKGSTVAVFGLGAVGLAAAEGARLSGASRIIGVDLHSGRFEEAKKFGVTEFVNPKEHEKPVQEVIAELTNGGVDRSIECTGSTEAMISAFECVHDGWGVAVLVGVPHKDAVFKTHPVNFLNERTLKGTFFGNYKTRTDIPSVVEKYMNKELELEKFITHKVPFSEINKAFEYMLKGEGLRCIIRMEE
>Maldo_GDDH_10G1014500
MSTAGQVIKCKAAVAWEAGKPLSIEEVEVAPPQKHEVRLKILFTSLCHTDVYFWEAKGQQPLFPRIFGHEAGGVVESVGEGVTELQPGDHVLPVFTGECRECAHCKSEESNMCDLLRINTDRGTMINDGQSRFSKDGKPIYHFVGTSTFSEYTVCHVGSVAKINPAAPLDKVCVLSCGICTGFGATVNVAKPKKGSSIAIFGLGAVGLAAAEGARVSGCSRIIGVDLNPSRFEEAKKFGVNEFVNPKDHNKPVQEVIAEMTNGGVDRSVECTGSIQAMISAFECVHDGWGLAVLVGVPNKDDAFKTHPMNFLNERTLKGTFYGNYKPRTDLPGVVEKYMNKELEVEKFITHSVPFAEINKAFDLMLSGQSIRCIICMEN
>Maldo_GDDH_10G1169500
MSTGLPPTPSWSKEPITRKRRLCGKPLIIENVEVALHQANVVRIKIKYTSLCHTDVRFWKARVSVAILYALFFFWQLLVYYYLLHFPPLKLQDQMPMFPRIFDHEAAEVIAEMIDDGVDNSIERTGNINALMSAYECFHDVCLIASQVTLSLFNDGNMIGSNMKWFRNIIQQSRNG
>Maldo_GDDH_10G1174100
NCSHIPIPTFSLSLSLSPFRFVVSVKSMATQGQVITCKAAVAWEPNKPLVIEDVQVAPPQAGEVRVKILYTALCHTDAYTWGGKDPEGLFPCILGHEAAGIVESVGEGVTEVQPGDHVIPCYQAECGECKFCKSGKTNLCGKVRAATGVGVMMSDRKSRFSVNGKPIYHFMGTSTFSQYTVVHDVSVAKIDPKAPLEKVCLLGCGVPTGLGAVWNTAKVEARSTVAIFGLGTVGLAVAEGAKTAGASRIIGIDIDSKKFDTAKNFGVTEFVNPKDHEKPIQQVLVDLTDGGVDYSFECIGNVSVMRAALECCHKGWGTSVIVGVAASGQEISTRPFQLVTGRVWKGTAFGGFKSRSQVPWLVEKYLKKEIKVDEYITHTLTLGEINKAFDLMHEGGCLRCVLSTDA
>Maldo_GDDH_10G1317300
MASNHHSFEDFATAVAWEAGKLLVTERVKIAPPKAMEMRIKVKYTSVYHTELYFCRSFGTSLIFVLVQFCAVFGLGSPLNVAKRKIILRCCLLASLLLKVEKFLRR
>Maldo_GDDH_11G1004800
MRTAMAWEAGKPLSIEEVEVAPPQKHEVRLKILFTSLCHTDVYVWEAKGQQPLFPRIFGHEAGGEGVTELQLGDHVLPVFTGECKECVHCKSKESNMCDLLRINTDRGTMINDGQSRFSKDGKPIYHFLGTSTFSEYTVCHVGSVAKINPAAPLDKVCVLSCGICTSFGATVNVAKPKKGSSIAIFGLGAVGLAAAEAFKGYIIGQRTKTFTWSLMNVARCWEPIKIDLADMEEKNEEAIAAFIEEVHLSH
>Maldo_GDDH_14G1246800
MFCENPNPNENVKAAAVAWGAGRPLVIEQVNVSPPQPMEIRIKVVCTSLCRSDLSAWESQAIFPRIFGHEATGVGEGVTECTQGDHVLTVFIGECGKCRQCASGKTNICHLLGLERRGVMHCDQRTRFSINATGEPVYHYCAVSSFSEYTVVHSGCAVKISSLVPLEEVCLLSCGVAGGLGAASNIADISNGSSVVIFGLGTVGLSVIKHMTGGGADYSFECIGDTGMVIGNYCIAGMLRFLFIQLGLVFIWRLLEGMGFDGYTWNAKVKPEITAHYGAFLTGRTLKGSLFGGWKPKTDLPSLVEMYTKKEIQVDEYLTHNLPFEDVNKAFNLMREGKCLRCVIHMEN
>Maldo_Gala_05g001610
MSNTAGQVIRCRAAVAWEAGKPLVIEEVEVAPPQANEVRLKILFTSLCHTDVYFWEAKGQNPLFPRIYGHEAGGIVESVGEGVTDLKAGDHVLPVFTGECKDCAHCKSEESNMCDLLRINTDRGVMLNDGKSRFSIKGKPIYHFVGTSTFSEYTVVHVGCLAKINPSAPLDKVCVLSCGISTGLGATLNVAKPKKGSTVAVFGLGAVGLAAAEGARMSGASRIIGVDLNSSRFEEAKKFGVTEFVNPKEHKKPVQEVIAELTNGGVDRSIECTGNVEAMISAFECVHDGWGVAVLVGVPHKEAVFKTHPVNFLNERTLKGTFFGNYKPRTDIPSVVEKYMNKELELEKFITHRVPFSEINKAFEYMLKGEGLRCIINMEE
>Maldo_Gala_05g001630
MSTAGQVIKCKAAVAWEAGKPLSIEEVEVAPPQKHEVRLKILFTALCHTDVYFWEAKGQQPLFPRIFGHEAGGVVESVGEGVTELQPGDHVLPVFTGECKECTHCKSEESNMCDLLRINTDRGTMLNDGQSRFSKDGKPIYHFVGTSTFSEYTVCHVGSVAKVNPAAPLDKVCVLSCGICTGFGATVNVAKPKKGSSIAIFGLGAVGLAAAEGARISGCSRIIGVDLNPNRFEEAKKFGVNEFVNPKDHNKPVQEVIAEMTNGGVDRSVECTGSIQAMISAFECVHDGWGLAVLVGVPNKDDAFKTHPMNFLNERTLKGTFYGNYKPRTDLPGVVEKYMNKELELDKFITHSVSFADINKAFDLMLSGQSIRCVIRMEN
>Maldo_Gala_05g001710
MAPPQKHEVRLKILFTALCHTDVYFWEVKGQQPLFPRIFGHEAGGVVESVSEGVTELQPGDHVFPVFTGECKECTHCKSEESNMCDLLRINTDRGAMLNDGQSRFSKDGKPIYHFVGAMLNDGQSRFSKDGKPIYHFVGTSTFSEYTVCHVGSVAKVNPASPLDKVCVFSCRICTGLGATVNVAKPKKGSSIAIFGLGLLAAEGARISDCSRIIGVDLNSNRFEEAKKFGVNEFVNPKDHNKPVQEGWGLAVLVGVPNKDDAFKTHPMNFLNERTLKGSFYGNYKPRTDLPGVVEKYMNKELELDKFITHSVSFADINKAFDLMLSGQSIRCVIRMGN
>Maldo_Gala_05g016560
MSSTAGLVIPCTAAVAWEAGKPLVMERVEVAPPQAMEVRVKIKYTSLCHTDLYFWEAKGQTPLFPRIFGHEASGIVESVGEGVEGLEVGDHVLPVFTGECGDCAHCKSEESNMCDLLRINTDRGVMLSDEKPRFSINGTPINHFVGTSTFSEYTVIHSGCLAKINPLAPLDIVCILSCGITTGLGATLNVAKPKKGSSVAIFGLGAVGLAAAEGARISGASRIIGVDRNPKRFEEAKKFGVNEFVNPKDHDKPVQEVIAEMTNGGADRSIECTGNINAMISAFECVHDGWGVAVLVGVPNKDAVFMTKPINLLNERTLKGTFFGNYKPRTDLPSVVEMYMSKKLEVEKFITHRVPFSEINKAFDYMIRGEGLRCIVSMEE
>Maldo_Gala_05g016630
MHKMHKSFRTLVHNDHFLKLLNNQKSRFLRPELYSTSAHAGRAIISKAAVAWEAGKPLVIEKVEVAPPQASEVRVQIKYTSLCHTDVYFWEAKGQTPLFPRIFGHEAAGVVESVGEGVKNLKPGDHVLPVFTGECGDCPHCKSEESNMCELLRINCDRGVMIGDGKARFSQNGTPINHFLGTSTFSEYTVIHEGCLAKIDPKAPLDKVCILSCGVSTGLGATLNVAKPKKGSSVAIFGLGAVGLAAAEGARISGASRIIGVDLNPNRFEQAKNFGVNEFVNPKDHNKPVQEVIAEMTDGGVDRSLECTGNINSMISAFECVHDGWGVAVLVGVPTKDAIFKTNPMKVLDERTLKGTFFGNYKPRSDLPSLVDMYMNKKLEVEKFITHRLPFSEINRAFDLMLKGEGLRCIISMEE
>Maldo_Gala_05g017020
MATQGQVITCKAAVAWEPNKPLVIEDVQVAPPQAGEVRVKILYTALCHTDAYTWGGKDPEGLFPCILGHEAAGIVESVGEGVTIVQPGDHVIPCYQAECEECKFCKSGKTNLCGKVRAATGVGVMMSDRKSRFSINGKPIYHFMGTSTFSQYTVVHDVSVAKIDPKAPLEKVCLLGCGIPTGLGAVWNTAKVEAGSIVAIFGLGTVGLAVAEGAKTAGASRIIGIDIDSKKFDRAKNFGVTEFVNPKDHEKPIQQVLVDLTDGGVDYSFECIGNVSVMRAALECCHKGWGTSVIVGVAASGQEISTRPFQLVTGRVWKGTAFGGFKSRSQVPWLVEKYLKKEIKVDEYITHTLTLGEINKAFDLMHEGECLRCVLSTDA
>Maldo_Gala_06g011590
MENHHQKATNGFSKPTDYSTAGRVITCKGEPFVMEQVQVDPPQKLEVRIKILFTSICHTDLSAWLGENEAQRAFPRILGHEASGIVESVGEGVMDIKEGDHVVPIFNGECGECKCCKSEKTNICSNSGVNGFKKVMTNDGKSRFSTKDGKAIYHFLNTSTFSEYTVLESACVVKIDPEAPMKKMTLLSCGVSTGVGAAWNTANVQPASTVAIFGLGSVGLAVAEGARARGASKIIGVDINPDKSIKGQEMGVTNFINPTEPGKPVHERIREITDGGVDYSFECVGNLDVLREAFLSTHEGWGFTVILGIHAAPTTLPFHPMELFNGRGIIGSVFGGFKGKSQLPHFAKQCMRGVVGLDKFITHELPFEKINDAFQLLIEGKSLRCVLQL
>Maldo_Gala_06g021300
MSLPTSTSIEQPRVHDVDVDVITCKAAAVAWGAGQPLVIEQVNVSPPQPMEIRIKVVCTSLCRSDLSAWESQTIFPRIFGHEATGIVESVGEGVTEFTQGDHVLTVFIGECGKCRQCASGKTNICQLLGLERRGLMHCDQRTRFSINATGEPVYHYCAVSSFSEYTVVHSGCAVKISSLVPMEKVCLLSCGVAAGLGAAWNVADISDGSSVVIFGLGTVGLSVAQGANLRGASQIIGVDTNPEKGENAKAFGITEFINPNDSKEPIQQVIKHLTGGGADYSFECIGDTGMVTTALQACCDGWGLTVTLGVPKVKPEITAHYGAFLTGRTLKGSLFGGWKPKSDLPSLVEMYTKKEIQVDEYITHNLPFEDVNKAFNLMREGKCLRCVIHMEN
>Maldo_Gala_08g006040
MKKPKSHKQHSKVSTNLDLDCLRLLRLRRRQLLHRDSQNPILANSRNRIHVRVLRQHKLPHELTDPPLHPHVLSPFLLLPLPLAADQKHIVVLHLDLDVPGLQSRHVHHEHVGVRVLLDVCRRGGHGLGVTDVGPGGGVGLLGVVGGVDDVLKCGEEWGIQTLDSDIHSSLLGFREFSSGNLVAVTEGGGAAVAWEAGKPLSIEEVEVAPPQKHEVRLKVLFTSLCHTDVYFWEAKGQQPLFPRIFCHEAGGVVESVGEGVTELQPGDHVLPVFTRECKECAQCKSKESNMCDLLRINTDRGTMINDGQSRFSKDGKPIYHCLGTSTFSEYTVCHVRSVAKINPAAPLDKVCVRSCGICTGFGATVNVAKPKKGSSIAIFGLGAVSLALLHCDSQNPILANSRNRIHISILRQHKLPHELADPPLHPHVLSPFLLLLPLPLAADQKHIVVLHLDLDVPGLQSRHVHHEHVGGRVLLDVCRRGGHGLGVAEVGPGGGVEGFLGVVGGVDDVLKCGEERGIQTLDSDIHSSLLGGWNFCFSAFVSFRVGISSLLRRGVVVVGIYRRS
>Maldo_Gala_09g018390
TGDLLSIDSLELEFPSAVAWEAGKPLSIEEVEVAPPQKHEVRLKILFTSLCHTDVYFWEAKASVTELQPGDHVLPVFTGECKECAHCKSKESNMCDLLRINTDRGTMINDGQSRFSKDGKPIYHFLGTSTFSEYTVCHVGSVAKINPAAPLDKVCVLSCGICTGFGATVNVAKPKKGSSIAIFGLGAVGLAVSHSYCSSVMALLDSLAYLSELRHNLYIRFIKLNYLSN
>Maldo_Gala_10g001320
MSNTAGQVIRCRAAVAWEAGKPLVIEEVEVAPPQANEGQNPLFPRIYGHEAGGIVESVGEGVTDLKAGDHVLPVFTGECKDCAHCKSEESNMCDLLRINTDRGVMLSDGKSRFSIKGKPIYHFVGTSTFSEYTVVHVGCLAKINPSAPLDKAAEGARLSGASRIIGVDLHSGRFEEAKKFGVTEFVNPREHKKPVQEVIAELTNGGVDRSIECTGSVEFMISAFECVHDGWGVAVLVGVPHKDAVFKTHPVNFLNERTLKGTFFGNYKTRTDIPSVVEKYMNKVIRCRAAVAWEAGKPLVVEEVEVAPPQANEVRLKILFTSLCHTDVYFWEAKGQNPLFPRIYGHEAGGIVESVGEGVTDLKAGDHVLPVFMGECKDCAHCKSEESNMCDLLRINTDRGVMLGDGKSRFSIKGKPIYHFVGTSTFSEYTVVHVGCVAKINPSAPLDKVCLLSCGISTGLGATLNVAKPKRGSTVAVFGLGAVGLAAAEGARLSGASRIIGVDLNSSKFEEAKKFGVTEFVNPKEHKKPVQEVIAELTNGGVDRSIECTGSVEAMISAFECVHDGWGVAVLVGVPHKEAVFKTHPVNFLTERTLKGTFYGNYKPRTDIPSVVEKYMNKELELEKFITHEVPFSEINKAFESTPFRPLRISNSLKPKPTPKPTAAAATTATTPSDPQTFTSRYAPDEPRKGADVLVEALERQGVTDVFAYPGGASMEIHQALTRSSVIRNVLPRHEQGGIFAAEGYARASGLPGVCIATSGPGATNLVSGLADALLDSVPLVAITGQVPRRMIGTDAFQETPIVEVTRSITKHNYLVLDVEEIPRIVSEAFFLASSGRPGPVLIDIPKDIQQQLVVPNWNQPMSLPGYMSRLPKSPSNSHLDQIVRLVSESKRPVLYVGGGCLNSSEELRRFVELTGIPVASTLMGLGAFPSSNELSLQMLGMHGTVCANYSVDKSDLLLAFGVRFDDRVTGKLEAFASRAKIVHIDIDSAEIGKNKQPHVSVCADVKLALAGMNRTLENKGSKLKLDFSAWREELNEQKVKYPLSFKTFGEAIPPQYAIQVLDELTDGSAIISTGVGQHQMWAAQFYKYKRPRQWLTSAGLGAMGFGLPAAIGAAVANPDAIVVDIDGDGSFMMNVQELATIRVENLPVKIMLLNNQHLGMVVQWEDRFYKANRAHTYLGNPSNESEIFPNMLKFAEACGIPAARVTKKENLKEAIQKMLDTPGPYLLDVIVPHQEHVLPMIPSGGAFKDVITEGDGRSSY
>Maldo_Gala_10g001330
MSNTAGQVIRCRAAVAWEAGKPLVIEEVEVAPPQANEGQNPLFPRIYGHEAGGIVESVGEGVTDLKAGDHVLPVFTGECKDCAHCKSEESNMCDLLRINTDRGVMLSDGKSRFSIKGKPIYHFVGTSTFSEYTVVHVGCLAKINPSAPLDKVCLLSCGISTGLGATLNVAKPKKGSTVAVFGLGAVGLAAAEGARLSGASRIIGVDLHSGRFEEAKKFGVTEFVNPKEHEKPVQEVIAELTNGGVDRSIECTGSTEAMISAFECVHDGWGVAVLVGVPHKDAVFKTHPVNFLNERTLKGTFFGNYKTRTDIPSVVEKYMNKELELEKFITHKVPFSEINKAFEYMLKGEGLRCIIRMEE
>Maldo_Gala_10g001360
MSTAGQVIKCKAAVAWEAGKPLSIEEVEVAPPQKHEVRLKILFTSLCHTDVYFWEAKGQQPLFPRIFGHEAGGVVESVGEGVTELQPGDHVLPVFTGECRECAHCKSEESNMCDLLRINTDRGTMINDGQSRFSKDGKPIYHFVGTSTFSEYTVCHVGSVAKINPAAPLDKVCVLSCGICTGFGATVNVAKPKKGSSIAIFGLGAVGLAAAEGARVSGCSRIIGVDLNPSRFEEAKKFGVNEFVNPKDHNKPVQEVIAEMTNGGVDRSVECTGSIQAMISAFECVHDGWGLAVLVGVPNKDDAFKTHPMNFLNERTLKGTFYGNYKPRTDLPGVVEKYMNKELEVEKFITHSVPFAEINKAFDLMLSGQSIRCIICMEN
>Maldo_Gala_10g017060
MATQGQVITCKAAVAWEPNKPLVIEDVQVAPPQAGEVRVKILYTALCHTDAYTWGGKDPEGLFPCILGHEAAGIVESVGEGVTEVQPGDHVIPCYQAECGECKFCKSGKTNLCGKVRAATGVGVMMSDRKSRFSVNGKPIYHFMGTSTFSQYTVVHDVSVAKIDPKAPLEKVCLLGCGVPTGLGAVWNTAKVEARSTVAIFGLGTVGLAVAEGAKTAGASRIIGIDIDSKKFDTAKNFGVTEFVNPKDHEKPIQQVLVDLTDGGVDYSFECIGNVSVMRAALECCHKGWGTSVIVGVAASGQEISTRPFQLVTGRVWKGTAFGGFKSRSQVPWLVEKYLKKEIKVDEYITHTLTLGEINKAFDLMHEGGCLRCVLSTDA
>Maldo_Gala_11g000410
MAWEAGKPLSIEEVEVAPPQKHEVRLKILFTSLCHTDVYVWEAKGQQPLFPRIFGHEAGGEGVTELQLGDHVLPVFTGECKECVHCKSKESNMCDLLRINTDRGTMINDGQSRFSKDGKPIYHFLGTSTFSEYTVCHVGSVAKINPAAPLDKVCVLSCGICTSSKDFSHFDSFGATVNVAKPKKGSSIAIFGLGAVGLAVSHSYCSSVMALLDSLEYLSELRHNLYIRFIKLNYLSN
>Maldo_Gala_13g021220
MGDLLSIDSLELEFPSAVAWEAGKPLSIEEVEVAPPQKHEVRLKILFTSLCHTDVYFWEAKGQQPMFPRIFGHEAGSVGEGVTELQPGDHVLLVFTGECKECAHCNSKESNMCDLLRINTDRGTMINDGESRFSKDGKPIYHFLGTSTFSEYTVCHVGSVAKINPAAPLDKVCVISCGICTGFGATVNVAKPKKGSSIAIFGLGAVGLAVSHSYCSYVMALLDSLESQ
>Maldo_Gala_14g022520
MEIRIKVVCTSLCRSDLSAWELSFLGYLAMKQRVESVGEGVTECTQGDHVLTVFIGECGKCRQCASGKTNICHLLGLERRGVMHCDQRTRFSINATGEPVYHYCAVSSFSEYTVVHSGCAVKISSLVPLEEVCLLSCGVAGGLGAASNIADISNGSSVVIFAKAFGITEFIKPNDSKEPIQQVIKHMTGGGADYSFECIGDTGMVIGNYCIAGMLRFLFIQLGLVFIWRLLEGMGFDGYTWNAKVKPEITAHYGAFLTGRTLKGSLFGGWKPKTDLPSLVEMYTKKEIQVDEYLTHNLPFEDVNKAFNLMREGKCLRCVIHMEN
>Maldo_Gala_17g018320
MAKPRGLEDFATAIAWEARKLLVMERVKVAPPKAMEMRVKVKYTSVYHTELYFCRRFPSQCSKMKNYPQLLFIGLAKLLIRLIADSTTNEHYNFKLDVGM
>Pyrco_DAP_Chr10v0.1_23280.1
MSNTAGQVIRCRAAVAWEAGKPLVIEEVEVAPPQANEVRIKILFTSLCHTDVYFWEAKGQNPLFPRIYGHEAGGIVESVGEGVTDLKAGDHVLPVFTGECKDCAHCKSEESNMCDLLRINTDRGVMLSDGKSRFSIKGKPIYHFVGTSTFSEYTVVHVGCLAKINPLAPLDKVCLLSCGISTGLGATLNVAKPKKGSTVAVFGLGAVGLAAAEGARLSGASRIIGVDLHSGRFEEAKKFGVTEFLNPKEHKKPVQEVIAELTNGGVDRSIECTGSVEFMISAFECVHDGWGVAVLVGVPHKEAVFKTHPLNFLNERTLKGTFFGNYKPRTDIPSVVEKYMNKELQLEKFITHKVPFSEINKAFEYMLKGEGKPLVVEEVEVAPPQANEVRLKILFTSLCHTDGQNPLFPRIYGHEAGGIVESVGEGVTDLKAGDHVLPVFMGECKDCAHCKSEESNMCDLLRINTDRGVMLGDGKSRFSIKGKPIYHFVGTSTFSEYTVVHVGCVAKINPLAPLDKVCLLSCGISTGLGATLNVAKPKRGSTVAVFGLGAVGLAAAEGARLSGASRIIGVDLNSSKFEEAKKFGVTEFVNPKEHKKPVQEVIAELTNGGVDRSIECTGSVEAMISAFECVHDGWGVAVLVGVPHKEAVFKTHPVNFLTERTLKGTFYGNYKPRTDIPSVVEKYMNKELELEKFITHEVPFSEINKAFEYMLKGEGLRCLIHMEE
>Pyrco_DAP_Chr10v0.1_23284.1
MSTAGQVIRCKAAVAWEAGKPLSIEEVEVAPPQKHEVRLKILFTSLCHTDVYFWEAKGQQPLFPRIFGHEAGGVVESVGEGVTELQPGDHVLPVFTGECKECAHCKSEESNMCDLLRINTDRGTMINDGQSRFSKDGKPIYHFVGTSTFSEYTVCHVGSVAKINPAAPLDKVCVLSCGICTGFGATVNVAKPKKGSSIAIFGLGAVGLAAAEGARVSGCSRIIGVDLNASRFEEAKKFGVNEFVNPKDHNKPVQEVIAEMTNGGVDRSVECTGSIQAMISAFECVHDGWGLAVLVGVPNKDDAFKTHPMNFLNERTLKGTFYGNYKPRTDLPGVVEKYMNKGLEVEKFITHSVPFAEINKAFDLMLSGQSIRCIICMEN
>Pyrco_DAP_Chr10v0.1_23322.1
MSTAGQVIRCKAAVAWEAGKPLSIEEVEVAPPQKHEVRLKILFTSLCHTDVYFWEAKGQQPLFPRIFGHEAGGVVESVGEGVTELQPGDHVLPVFTGECKECAHCKSEESNMCDLLRINTDRGTMINDGQSRFSKDGKPIYHFVGTSTFSEYTVCHVGSVAKINPAAPLDKVCVLSCGICTGFGATVNVAKPKKGSSIAIFGLGAVGLAAAEGARVSGCSRIIGVDLNASRFEEAKKFGVNEFVNPKDHNKPVQEVIAEMTNGGVDRSVECTGSIQAMISAFECVHDGWGLAVLVGVPNKDDAFKTHPMNFLNERTLKGTFYGNYKPRTDLPGVVEKYMNKGLEVDKFITHSVPFSEINKAFDLMLSGQSIRCIIRMEN
>Pyrco_DAP_Chr10v0.1_24916.1
MMSDRKSRFSVNGKPIYHFMGTSTFSQYTVVHDVSVAKIDPKAPLEKVCLLGCGVPTGLGAVWNTAKVEAGSIVAIFGLGTVGLAVAEGAKTAGASRIIGIDIDSKKFDTAKKFGVTEFVNPKDHEKPIQQVLVDLTDGGVDYSFECIGNVSVMRAALECCHKGWGTSVIVGVAASGQEISTRPFQLVTGRVWKGTAFGGFKSRSQVPWLVEKYLKKEIKVDEYITHTLTLGEINKAFDLMHEGGCLRCVLSTDA
>Pyrco_DAP_Chr13v0.1_33336.1
MATTEARPEAKPKPKEIEESSVTLLKYKEAGKPLVMESVKVAPPKVMEMRLKTKRPIFTRGALAVFLLHRFVLASVRIDTSHTFSFLLLFESKNPDRCCSSKTHTAATTTSSITTFYKFLLTEGK
>Pyrco_DAP_Chr13v0.1_34009.1
MHTNLFLLIVVLQHNQLFCIAWPPIIIHLKSFPGTFTSSEYIVVHSGRLSKIKPLAQLDKVCILSCAIPTGLGSPLNVAKRKIILSCLLASLLLKVEKFLRCQSIGVESVDLKPKRFDEGSLSTMYIQLRKRPRHQPVQKLLIGLIADNTTNEHYNFKLDVGM
>Pyrco_DAP_Chr14v0.1_34562.1
SADSSFKPSPTLLPKSFLTDLSSDFAIVIAWEAGKPLVMERVKVAPPKAMEIRAKAHLLQVNTLVFILVVFPKLSPLLSWIAIPTGLGAPLNVAKRKIILSCCLLAFMLLKVQEFLGCD
>Pyrco_DAP_Chr14v0.1_36233.1
MSLPSSTSIRQAQPHVHDVDVITCKAAVAWGAGQPLVIEQVNVSPPQPMEIRIKVVCTSLCRSDLSAWESQAIFPRIFGHEATGIVESVGEGVTEFTQGDHVLTVFIGECGKCRQCASGLGAAWNIADISNGSRVVIFSLGTVGLSVSQGAKLRGASQIIGVDTNPEKGENAKAFGITEFINPNDSKEPIQQVIKHLTGGGADYSFECIGDTGMVTTALQACCDGWGLTVTLGVPKVKPEITAHYGAFLTGRTLKGSLFGGWKPKTDLPSLVEMYMKKVIELTKIPLKLQERHII
>Pyrco_DAP_Chr15v0.1_37256.1
MDFATAVAWEAGKLLVMERVKVAPPKAMEMRIKVKYTSVYHTELYFCRRVFQAHLLRVNTLLFILAVFPKSSPLLIWTKFASLVVPYQQATKGGKISEAPEYLGGVGGLEAQEEVSRGSGPGRMTVRLEWCGCQSKGHRLSKRSLLGLKLSCDVGRNLGPFNLTTLPNVTFYQYGKKAAEVFGIDVIGVKKTFEKLFSFGEAPCDSGDLEESGPTETTQPA
>Pyrco_DAP_Chr2v0.1_02980.1
MHTNLFLLIVVLQHNQLFCIAWPPIIIHLKLLCPLDFATAVAWEAGKLLVMERVKVAPPKAMEMRIKSFPGTFTSSEYIVVHSGRLSKIKPLAQLDKVCILSCAIPTGLGSPLNVSKMKNYPQCCLLALLLLKVENFLRRQSIGVESVDLKPKRFDEGSLVGKHRTYFCLNILSLAITKKFGFTTYIQLRKRPRHQPVQKLLIGLIADSTTNEHYNFKLDVGM
>Pyrco_DAP_Chr4v0.1_09662.1
MATMEARPEAKPYPKEIEESSEPLLKYKTGKPLVMDRVKVAPHKAMEIRVKVKYTSVYHTELYFCQGTFTSSEYIVVHSGHLSKIKPLGQLDKVCILGCAIPTSLVSYSML
>Pyrco_DAP_Chr5v0.1_10369.1
MSNTAGQVIRCRAAVAWEAGKPLVIEEVEVAPPQANEVRLKILFTSLCHTDGQNPLFPRIYGHEAGGIVESVGEGVTDLKAGDHVLPVFTGECKDCAHCKSEESNMCDLLRINTDRGVMLSDGKSRFSIKGKPIYHFVGTSTFSEYTVVHVGCLAKINPSAPLDKVCVLSCGISTGLGATINVAKPKKGSTVAVFGLGAVGLAAAEGARMSGASRIIGVDLNSSRFEEAKKFGVTEFVNPKEHKKPVQEVIAELTNGGVDRSIECTGNVEAMISAFECVHDGWGVAVLVGVPHKEAVFKTHPVNFLNERTLKGTFFGNYKPRTDIPSVVEKYMNKELELEKFITHKVPFSEINKAFEYMLKGEGLRCIINMEE
>Pyrco_DAP_Chr5v0.1_10371.1
MSTAGQVIKCKAAVAWEAGKPLSIEEVEVAPPQKHEVRLKILFTALCHTDVYFWEAKGQQPLFPRIFGHEAGGVVESVGEGVTELQPGDHVLPVFTGECKECTHCKSEESNMCDLLRINTDRGTMLNDGQSRFSKDGKPIYHFVGTSTFSEYTVCHVGSLAKVNPAAPLDKVCVLSCGICTGLGATVNVAKPKKGSSIAIFGLGAVGLAAAEGARISGCSRIIGVDLNSNRFEEAKKFGVNEFVNPKDHNKPVQEVIAEMTNGGVDRSVECTGSIQAMISAFECVHDGWGLAVLVGVPNKDDAFKTHPMNFLNERTLKGTFYGNYKPRTDLPGVVEKYMNKELELDKFITHSVSFADINKAFDLMLSGQSIRCVIRMEN
>Pyrco_DAP_Chr5v0.1_11963.1
MSSTAGLVIPCTAAVAWEAGKPLVMERVEVAPPQAMEVRIKIKYTSLCHTDLYFWEAKGQTPLFPRIFGHEASGIVESVGESVEGLEVGDHVLPVFTGECGDCAHCKSEESNMCDLLRINTDRGVMLSDGKTRFSINGTPINHFLGTSTFSEYTVIHSGCLAKINPLAPLDIVCILSCGISTGLGATLNVAKPKKGSSVAIFGLGAVGLAAAEGARISGASRIIGVDRNPKRFEEAKKFGVNEFVNPKDHDKPVQEVIAEMTNGGADRSIECTGNINAMISAFECVHDGWGVAVLVGVPNKDAVFMTKPINVLNERTLKGTFFGNYKPRTDLPSVVEMYMNKKLEVEKFITHRVPFSEINKAFDYMTKGEGLRCIVSMEE
>Pyrco_DAP_Chr5v0.1_11964.1
MHKMHKSFRTLVHNDHFLKLLNNQKSRFLRPELYSTSAHAGRAITSKAAVAWEAGKPLVIEKVEVAPPQANEVRVQIKYTSLCHTDIYFWEAKGQTPLFPRIFGHEAAGVVESVGEGVKNLKPGDHVLPVFTGECGDCPHCKSEESNMCELLRINCDRGVMIGDGKARFSQNGTPINHFLGTSTFSEYTVIHEGCLAKIDPKAPLDKVCILSCGVSTGLGATLKVAKPKKGSSVAIFGLGAVGLAAAEGARISGASRIIGVDLNPNRFEQAKNFGVNEFVNPKDHNKPVQEVITEMTDGGVDRSLECTGNINSMISAFECVHDGWGVAVLVGVPTKDAIFKTNPMKVLDERTLKGTFFGNYKPRSDLPSLVDMYMNKKLEVEKFITHRLPFSEINRAFDLMLKGEGLRCSVPRDSKSDRDSDADSDSGGAEAGGGVQFDGG
>Pyrco_DAP_Chr5v0.1_12009.1
MSSTAGLVIPCTAAVAWEAGKPLVMERVEVAPPQAMEVRIKIKYTSLCHTDLYFWEAKGQTPLFPRIFGHEASGIVESVGEGVEGLEVGDHVLPVFTGECGDSKKFGVNEFVNPKDHDKPVQEVIAEMTNGGADRSIECTGNINAMISAFECVHDGWGVAVLVGVPNKDAVFMTKPINVLNERTLKGTFFGNYKPRTDLPLVVEMYMSKKLEVEKFITHRVPFSEINKAFDYMTKGEGLRCIVSMEE
>Pyrco_DAP_Chr5v0.1_12010.1
MHKMHKSFRTLVHNDHFLKLLNNQKSRFLRPELYSTSAHAGRAITSKAAVAWEAGKPLVIEKVEVAPPQANEVRVQIKYTSLCHTDIYFWEAKGQTPLFPRIFGHEAAGVVESVGEGVKNLKPGDHVLPVFTGECGDCPHCKSEESNMCELLRINCDRGVMIAKNFGVNEFVNPKDHNKPVQEVIAEMTDGGVDRSLECTGNINSMISAFECVHDGWGVAVLVGVPTKDAIFKTNPMKVLDERTLKGTFFGNYKPRSDLPSLVNMYMNKKLEVEKFITHRLPFSEINRAFDLMLKGEVPRDSKSDRDSDADSDSGGAEAGGGVQFDGG
>Pyrco_DAP_Chr5v0.1_12080.1
MATQGQVITCKAAVAWEPNKPLVIEDVQVAPPQAGEVRVKILYTALCHTDAYTWGGKDPEGLFPCILGHEAAGIVESVGEGVTIVQPGDHVIPCYQAECGECKFCRSGKTNLCGKVRAATGVGVMMSDRKSRFSINGKPIYHFMGTSTFSQYTVVHDVSVAKIDPKAPLEKVCLLGCGVPTGLGAVWNTAKVEAGSIVAIFGLGTVGLAVAEGAKTAGASRIIGIDIDSKKFDTELWFYMLGDKAAKKFGVTEFVNPKDHEKPIQQVLVDLTDGGVDYSFECIGNVSVMRAALECCHKGWGTSVIVGVAASGQEISTRPFQLVTGRVWKGTAFGGFKSRSQVPWLVEKYLKKEIKVDEYITHTLTLGEINKAFDLMHEGGCLRCVLSTDA
>Pyrco_DAP_Chr5v0.1_13353.1
MATMETRPEAKIEPKEVEENFAIAVAWEARKLLVMERVKVAPPKAMEIRSFAGAFTSSEYIVVHSGRLSKIKPLAQLDKVCILSCAIPTGFGFPFQCSKTKNYPQLLFIGLVATKGGRIYEAPLSIGVDSVDLKPKRFDEVYNVHIAKEKTKTSISAEVPDKTYCR
>Pyrco_DAP_Chr5v0.1_13362.1
MATMETRSEAKPEPKEIEESSEPLLKYKSFPSAFTSGEYIVVHSGRLSKIKPFTQLDKVCIISCLGSPLNVAKQKIILSCCSLASLSATKGRRIYKASLSIRVDSVDLKPKRFDKVSPGIESFAIRRFVLILPSSGQEL
>Pyrco_DAP_Chr6v0.1_14776.1
MENHHQKATNGFSKPNDYSTAGKVITCKAAVVWVPGEPFVMEQVQVDPPQKLEVRIKILFTSICHTDLSAWKGDNEAQRAFPRILGHEASGIVESVGEGVMDIKEGDHVVPIFNGECGECKCCKSEKTNICSNSGVNGFKNVMTNDGKSRFSTKDGKAIYHFLNTSTFSEYTVLESACVVKIDREAPMKKMTLLSCGISTGVGAAWNTANVQPASTVAIFGLGSVGLAVAEGARVRGASKIIGVDINPDKFIKGQEMGVTNFINPTEPGKPVHERIREITDGGVDYSFECVGNLDVLREAFLSTHEGWGFTVILGIHAAPTTLPFHPMELFNGRGIIGSVFGGFKGKSQLPHFAKQCMRGVVGLDKFITHELPFEKINDAFQLLIEGKSLRCVLQL
>Pyrco_DAP_Chr6v0.1_15857.1
MSLPSSTSIEQPQPRVHDVDVITCKAAVAWGAGQPLVIEQVNVSPPQPMEIRIKVVCTSLCRSDLSAWESQTIFPRIFGHEATGIVESVGEGVTEFTQGDHVLTVFIGECGKCRQCESGKTNICQLLGLERRGLMHCDQRTRFSINATGEPVYHYCAVSSFSEYTVVHSGCAVKISSLVPLEKVCLLSCGVAAGLGAAWNVADISDGSSVVIFGLGTVGLSVAQGANLRGASQIIGVDTNPEKGENAKAFGITEFINPNDSKEPIQQVIKHLTGGGADYSFECIGDTGMVTTALQACCDGWGLTVTLGVPKVKPEITAHYGAFLTGRTLKGSLFGGWKPKSDLPSLVEMYTKKEIQVDEYISHNLPFEDVNKAFNLMLEGKCLRCVIHMEN
>Pyrco_DAP_Chr6v0.1_15863.1
MSLPSSTSIRQAQPHVHDVDVITCKAAVAWGAGQPLVIEQVNVSPPQPMEIRIKVVCTSLCRSDLSAWESQAIFPRIFGHEATGIVESVGEGVTEFTQGDHVLTVFIGECGKCRQCASGLGAAWNIADISNGSRVVIFSLGTVGLSVSQGAKLRGASQIIGVDTNPEKGENAKAFGITEFINPNDSKEPIQQVIKHLTGGGADYSFECIGDTGMVTTALQACCDGWGLTVTLGVPKVKPEITAHYGAFLTGRTLKGSLFGGWKPKTDLPSLVEMYMKKVIELTKIPLKLQERHII
>Pyrco_DAP_Chr7v0.1_16494.1
MDFATAVAWEAGKLLVMERVKIALPKAMEMRIKSFPVPFTSNEYIVVHSGRLSKIKPLAQLDKVCILSCAIPTGLGSPLNVAKRKIILSCLLASLLLKVENFLRCQSIGVESVDLKPKRFDEVYNVHTAKEKTETSTSAEAPDWTNCR
>Pyrco_BP1_005969.1
MLLHLCPLVETIWFSGVLNYKINMNEITTWTNWLLEIIKANENLKPDIGRILSFVAFSCWHIWKARRCLLFQQQQINSAQVLAVISINVSALLEASQAPTISVVHNRHGNPVQARWMKLSHPFVKINVDVSWLAAINDGFAEDVVRDSSGSFIAARRYRFNANSVAAAEDPEGLFPCILGHEAAGIVESVGEGVTIVQPGDHVIPCYQAECGECKFCKSGKTNLCGKVRAATGVGVMMSDRKSRFSINGKPIYHFMGTSTFSQYTVVHDVSVAKIDPKAPLEKVCLLGCGVPTGLGAVWNTAKVEAGSIVAIFGLGTVGLAVAEGAKTAGASRIIGIDIDSKKFDTAKNFGVTEFVNPKDHEKPIQQVLVDLTDGGVDYSFECIGNVSVMRAALECCHKGWGTSVIVGVAASGQEISTRPFQLVTGRVWKGTAFGGFKSRSQVPWLVEKYLKKEIKVDEYITHTLTLGEINKAFDLMHEGGCLRSPTLSIDDAIPARKFLQSWNQTVYPHKPASILIISAHWETAVPIVTPFPAATTPSTTSTASPNRCTSSSTLPPAPPTSPTVSSSCLRRLLLPRGRQQQAVDRPRRVVPT
>Pyrco_BP1_007582.1
MKATLLCATAVAWEPNKPLVIEDVQVAPPQAGEVRVKILYTALCHTDAYTWGGKDPEGLFPCILGHEAAGIVESVGEGVTEVQPGDHVIPCYQAECGECKFCKSGKTNLCGKVRAATGVGVMMSDRKSRFSVNGKPIYHFMGTSTFSQYTVVHDVSVAKIDPKAPLEKVCLLGCGVPTGLGAVWNTAKVEAGSIVAIFGLGTVGLAVAEGAKTAGASRIIGIDIDSKKFDTAKKFGVTEFVNPKDHEKPIQQVLVDLTDGGVDYSFECIGNVSVMRAALECCHKGWGTSVIVGVAASGQEISTRPFQLVTGRVWKGTAFGGFKSRSQVPWLVEKYLKKEIKVDEYITHTLTLGEINKAFDLMHEGGCLRCVLSTDA
>Pyrco_BP1_008768.1
MSLPSSTSIEQPQPRVHDVDVITCKAAVAWGAGQPLVIEQVNVSPPQPMEIRIKVVCTSLCRSDLSAWESQTIFPRIFGHEATGIVESVGEGVTEFTQGDHVLTVFIGECGKCRQCESGCAVKISSLVPLEKVCLLSCGVAAGLGAAWNVADISDGSSVVIFGLGTVGLSVAQGANLRGASQIIGVDTNPEKGENAKAFGITEFINPNDSKEPIQQVIKHLTGGGADYSFECIGDTGMVTTALQACCDGWGLTVTLGVPKVKPEITAHYGAFLTGRTLKGSLFGGWKPKSDLPSLVEMYTKKRVRVHPAGDVEAQPTALPPVPPVVPLHGHGSSSSSTEKATEKIKLLQTNNLSTPLQLPVVGRTINPVIQANPPKKRSSCTCCRCMWWTMGILLLVLIIIGATAGILYLIFHPKLPNYSVDSLKISDLTLNLDMTLYAKFDVKITANNPNKKIGIYYEKGGRLSVWYTNTRLCQGMLPKFYQGHQNKTLLNVDLTGQTQYGSTLMNALQQQQQTGRIPLVLKVNAPVAIKLGKLKLRKVTILGECLLVVDSLSANNLISIKANNCRFRMKL
>Pyrco_BP1_013152.1
MSSTAGLVIPCTAAVAWEAGKPLVMERVEVAPPQAMEVRIKIKYTSLCHTDLYFWEAKGQTPLFPRIFGHEASGIVESVGESVEGLEVGDHVLPVFTGECGDCAHCKSEESNMCDLLRINTDRGVMLSDGKTRFSINGTPINHFLGTSTFSEYTVIHSGCLAKINPLAPLDIVCILSCGISTGLGATLNVAKPKKGSSVAFFGLGAVGLAAAEGARISGASRIIGVDRNPKRFEEAKKFGVNEFVNPKDHDKPVQEVIAEMTNGGADRSIECTGNINAMISAFECVHDGWGVAVLVGVPNKDAVFMTKPINVLNERTLKGTFFGNYKPRTDLPSVVEMYMNKVPQTGTLQHFGSCWPCDHQQRFSAKFLTFEEPAVAWEAGKPLVIEKVEVAPPQANEVRVQIKYTSLCHTDIYFWEAKGQTPLFPRIFGHEAAGVVESVGEGVKNLKPGDHVLPVFTGECGDCPHCKSEESNMCELLRINCDRGVMIGDGKARFSQNGTPINHFLGTSTFSEYTVIHEGCLAKIDPKAPLDKVCILSCGVSTGLGATLKVAKPKKGSSVAIFGLGAVGLAAAEGARISGASRIIGVDLNPKRFEQAKNFGVNEFVNPKDHNKPVQEVIAEMTDGGVDRSLECTGNINSMISAFECVHDGWGVAVLVGVPTKDAIFKTNPMKVLDERTLKGTIFGNYKPRSDLPSLVDMYMNKKLEVEKFITHRLPFSEINRAFDLMLKGEGLRDSKSDGDSDADSDSGGAEAGGGVQFDGG
>Pyrco_BP1_015687.1
MENHHQKAINGFSKPTDYSTAGKVITCKAAVVWVPGEPFVMEQVQVDPPQKLEVRIKILFTSICHTDLSAWKGDNEAQRAFPRILGHEASGIVESVGEGVMDIKEGDHVVPIFNGECGECKCCKSEKTNICSNSGVNGFKNVMTNDGKSRFSTKDGKAIYHFLNTSTFSEYTVLESACVVKIDREAPMKKMTLLSCGVSTGVGAAWNTANVQPASTVAIFGLGSVGLAVAEGARVRGASKIIGVDINPDKFIKGQEMGVTNFINPTEPGKPVHERIREITDGGVDYSFECVGNLDVLREAFLSTHEGWGFTVILGIHAAPTTLPFHPMELFNGRGIIGSVFGGFKGKSQLPHFAKQCMRGVVGLDKFITHELPFEKINDAFQLLIEGKSLRCVLQL
>Pyrco_BP1_024868.1
MSMMSKMSMSSPAKAIFPRIFGHEATGIVESVGEGVTEFTQGDHVLTVFIGECGKCRQCASGKTNICHLLGLERRGVMHCDQRTRFSINATGEPVYHYCAVSSFSEYTVVHSGCAVKISSFVPLEKVCLLSCGVAAGLGAAWNIADISNGSSVVIFGLGTVGLSVSQGAKLRGASQIIGVDTNPEKGENAKAFGITEFINPNDSKEPIQQVIKHLTGGGADYSFECIGDTGMVTTALQACCDGWGLTVTLGVPKVKPEITAHYGAFLIGRTLKGSLFGGWKPKTDLPSLVEMYTKKVIYRPSSVLAFWYLPENATGGMSKQ
>Pyrco_BP1_025146.1
MSTAGQVIKCKAAVAWEAGKPLSIEEVEVAPPQKHEVRLKILFTALCHTDVYFWEAKGQQPLFPRIFGHEAGGVVESVGEGVTELQPGDHVLPVFTGECKECTHCKSEESNMCDLLRINTDRGTMLNDGQSRFSKDGKPIYHFVGTSTFSEYTVCHVGSLAKVNPAAPLDKVCVLSCGICTGLGATVNVAKPKKGSSIAIFGLGAVGLAAAEGARISGCSRIIGVDLNSNRFEEAKKFGVNEFVNPKDHNKPVQEVIAEMTNGGVDRSVECTGSIQAMISAFECVHDGWGLAVLVGVPNKDDAFKTHPMNFLNERTLKGTFYGNYKPRTDLPGVVEKYMNKELELDKFITHSVSFADINKAFDLMLSGQSIRCVIRMEN
>Pyrco_BP1_030455.1
MCDLLRINTDRGVMLGDGKSRFSIKGNPIYHFVGTSTFSLGATLNVAKPKRGSTVAVFGLGAVGLAAAKGSRLSGASRITGVDLNSSKFEEAGGITGDDDRSDGLLAGGLDWCAIKKREGAGGGGGALEAEVGLAAGPGAGGGGDGEDEVAALSGDEGWGVAVLVGVPHKEAVFKTPPVNFLTEGTLKGTFYGNYKPRTDIPSVVEMYMNKELELEKFFTHEVPFSEINKAFEYMLKEEAAVAWEAGKPLVIEEVEVAPPQANEVRIKILFTSLCHTDVYFWEAKGQNPLFPRIYGHEAGGIVESIGEGVTDLKAGDHVLPVFTGECKDCAHCKSEESNMCDLLRINTDRGVMLSDGKSRFSIKDKPIYHFVGTSTFSEYTVVHVGCLAKINPLAPLDKVCLLSCGISTGLGATLNVAKPKKGSTVAVFGLGAVGLAAAEGARFSGASRIIGVDLHSGRFEEAKKFGVTEFVNPKEHKKPVQEVIAELTNGGVDRSIECTGSVEFMISAFECVHDGWGVAVLVGVPHKEAVFKTHPLNFLNERTLKGTFFGNYKPRTDIPSVVEKYMNKELQLEKFITHKVPFSEINKAFEYMLKGEAAVAWEAGKPLVVEEVEVAPPQANEVRLKILFTSLCHTDVYFWEAKGQNPLFPRIYGHEAGGIVESVGEGVTDLKAGDHVLPVFMGECKDCAHCKSEESNMCDLLRINTDRGVMLGDGKSRFSIKGKPIYHFVGTSTFSEYTVVHVGCVAKINPSAPLDKVCLLSCGISTGLGATLNVAKPKRGSTVAVFGLGAVGLAAAEGARLSGASRIIGVDLNSSKFEEAKKFGVTEFVNPKEHKKPVQEVIAELTNGGVDRSIECTGSVEAMISAFECVHDGWGVAVLVGVPHKEAVFKTHPVNFLTERTLKGTFYGNYKPRTDIPSVVEKYMNKELELEKFITHEVPFSEINKAFEYMLKGEVAWEAGKPLGVEEVEVAPPQTNEVRLKILFTSLCHTDVYFWEAKG
>Pyrco_BP1_030456.1
MSTAGQVIRCKAAVAWEAGKPLSIEEVEVAPPQKHEVRLKILFTSLCHTDVYFWEAKGQQPLFPRIFGHEAGGVVESVGEGVTELQPGDHVLPVFTGECKECAHCKSEESNMCDLLRINTDRGTMINDGQSRFSKDGKPIYHFVGTSTFSEYTVCHVGSVAKINPAAPLDKVCVLSCGICTGFGATVNVAKPKKGSSIAIFGLGAVGLAAAEGARVSGCSRIIGVDLNASRFEEAKKFGVNEFVNPKDHNKPVQEVIAEMTNGGVDRSVECTGSIQAMISAFECVHDGWGLAVLVGVPNKDDAFKTHPMNFLNERTLKGTFYGNYKPRTDLPGVVEKYMNKGLEVEKFITHSVPFAEINKAFDLMLSGQSIRCIICMEN
>Pyrco_BP1_036643.1
MSNTAGQVIRCRAAVAWEAGKPLVIEEVEVAPPQANEVRLKILFTSLCHTDVYFWEAKGQNPLFPRIYGHEAGGIVESVGEGVTDLKAGDHVLPVFTGECKDCAHCKSEESNMCDLLRINTDRGVMLSDGKSRFSIKGKPIYHFVGTSTFSEYTVVHVGCLAKINPSAPLDKVCVLSCGISTGLGATINVAKPKKGSTVAVFGLGAVGLAGWGVAVLVGVPHKEAVFKTHPVNFLNERTLKGTFFGNYKPRTDIPSVVEKYMNKELELEKFITHKVPFSEINKAFEYMLKGEGLRCIINMEE
>Pyrco_BP1_037730.1
MCDTAGQVIRCRAAVAWEAGKPLVVEEVEVAPPQANEVRLKILFTSLCHTDVYFWEAKGQNPLFPRIYGHEAGGIVESVGEGVTDLKAGDHVLPVFMGECKDCAHCKSEESNMCDLLRINTDRGVMLGDGKSRFSIKGKPIYHFVGTSTFSEYTVVHVGCVAKINPSAPLDKVCLLSCGISTGLGATLNVAKPKRGSTVAVFGLGAVGLAAAEGARLSGASRIIGVDLNSSKFEEAKKFGVTEFVNPKEHKKPVQEVIAELTNGGVDRSIECTGSVEAMISAFECVHDGWGVAVLVGVPHKEAVFKTHPVNFLTERTLKGTFYGNYKPRTDIPSVVEKYMNKELELEKFITHEVPFSEINKAFEYMLKGEVAWEAGKPLGVEEVEVAPPQTNEVRLKILFTSLCHTDVYFWEAKG
>Pyrco_BP1_037731.1
MSNTAGQVIRCRAAVAWEAGKPLVIEEVEVAPPQANEVRIKILFTSLCHTDVYFWEAKGQNPLFPRIYGHEAGGIVESIGEGVTDLKAGDHVLPVFTGECKDCAHCKSEESNMCDLLRINTDRGVMLSDGKSRFSIKDKPIYHFVGTSTFSEYTVVHVGCLAKINPLAPLDKVCLLSCGISTGLGATLNVAKPKKGSTVAVFGLGAVGLAAAEGARFSGASRIIGVDLHSGRFEEAKKFGVTEFVNPKEHKKPVQEVIAELTNGGVDRSIECTGSVEFMISAFECVHDGWGVAVLVGVPHKEAVFKTHPLNFLNERTLKGTFFGNYKPRTDIPSVVEKYMNKELQLEKFITHKVPFSEINKAFEYMLKGEGLRCIIHMED
>Pyrco_BP1_044590.1
MSLPSSTSIEQPQPRVHDVDVITCKAAAVAWGAGQPLVIEQVNVSPPQPMEIRIKVVCTSLCRSDLSAWESQTIFPRIFGHEATGIVESVGEGVTEFTQGDHVLTVFIGECGKCRQCESGKTNICQLLGLERRGLMHCDQRTRFSINATGEPVYHYCAVSSFSEYTVVHSGCAVKISSLVPLEKVCLLSCGVAAGLGAAWNVADISDGSSVVIFGLGTVGLSVAQGANLRGASQIIGVDTNPEKGENAKAFGITEFINPNDSKEPIQQVIKHLTGGGADYSFECIGDTGMVTTALQACCDGWGLTVTLGVPKVKPEITAHYGAFLTGRTLKGSLFGGWKPKSDLPSLVEMYTKKEIQVDEYISHNLPFEDVNKAFNLMLEGKCLRCVIHMEN
>Pyrco_BP_DH_05g00770
MSNTAGQVIRCRAAVAWEAGKPLVIEEVEVAPPQANEVRLKILFTSLCHTDVYFWEAKGQNPLFPRIYGHEAGGIVESVGEGVTDLKAGDHVLPVFTGECKDCAHCKSEESNMCDLLRINTDRGVMLSDGKSRFSIKGKPIYHFVGTSTFSEYTVVHVGCLANN
>Pyrco_BP_DH_05g00790
MVMNNSCLYICIWTAVAWEAGKPLSIEEVEVAPPQKHEVRLKILFTALCHTDVYFWEAKGQQPLFPRIFGHEAGGVVESVGEGVTELQPGDHVLPVFTGECKECTHCKSEESNMCDLLRINTDRGTMLNDGQSRFSKDGKPIYHFVGTSTFSEYTVCHVGSLAKVNPAAPLDKVCVLSCGICTGLGATVNVAKPKKGSSIAIFGLGAVGLAAAEGARISGCSRIDRC
>Pyrco_BP_DH_05g16630
MSSTAGLVIPCTAAVAWEAGKPLVMERVEVAPPQAMEVRIKIKYTSLCHTDLYFWEAKGQTPLFPRIFGHEASGIVESVGESVEGLEVGDHVLPVFTGECGDCAHCKSEESNMCDLLRINTDRGVMLSDGKTRFSINGTPINHFLGTSTFSEYTVIHSGCLAKINPLAPLDIVCILSCGISTGLGATLNVAKPKKGSSVAIFGLGAVGLAAAEGARISGASRIIGVDRNPKRFEEAKKFGVNEFVNPKDHDKPVQEVIAEMTNGGADRSIECTGNINAMISAFECVHDGWGVAVLVGVPNKDAVFMTKPINVLNERTLKGTFFGNYKPRTDLPSVVEMYMNKKLEVEKFITHRVPFSEINKAFDYMTKGEGLRCIVSMEE
>Pyrco_BP_DH_05g16640
MYYCLLLEAIFSQHPPKNRQRIPSFFFLSRTPCELQTMHKMHKSFRTLVHNDHFLKLLNNQKSRFLRPELYSTSAHAGRAITSKAAVAWEAGKPLVIEKVEVAPPQANEVRVQIKYTSLCHTDIYFWEAKGQTPLFPRIFGHEAAGQMLIFRDSVVESVGEGVKNLKPGDHVLPVFTGECGDCPHCKSEESNMCELLRINCDRGVMIGDGKARFSQNGTPINHFLGTSTFSEYTVIHEGCLAKIDPKAPLDKVCILSCGVSTGLGATLKVAKPKKGSSVAIFGLGAVGLAAAEGARISGASRIIGVDLNPKRFEQGIVEILHIVIVKLPWFKNYWQNIRNQFLLKTLVYLV
>Pyrco_BP_DH_05g16650
MTDGGVDRSLECTGNINSMISAFECVHDVCLIFILTEGWGVAVLVGVPTKDAIFKTNPMKVLDERTLKGTIFGNYKPRSDLPSLVDMYMNKKLEVEKFITHRLPFSEINRAFDLMLKGEGLRCVISMEEVFFLFSFFFNCHVTIENGTLIPPTRKLLNCPSTLTYLTKRTDFNQSGANIEFPGVK
>Pyrco_BP_DH_05g17060
MATQGQVITCKAAVAWEPNKPLVIEDVQVAPPQAGEVRVKILYTALCHTDAYTWGGKDPEGLFPCILGHEAAGIVESVGEGVTIVQPGDHVIPCYQAECGECKFCKSGKTNLCGKVRAATGVGVMMSDRKSRFSINGKPIYHFMGTSTFSQYTVVHDVSVAKIDPKAPLEKVCLLGCGVPTGLGAVWNTAKVEAGSILAIFGLGTVGLAVAEGAKTAGASRIIGIDIDSKKFDTAKKFGVTEFVNPKDHEKPIQQVLVDLTDGGVDYSFECIGNVSVMRAALECCHKGWGTSVIVGVAASGQEISTRPFQLVTGRVWKGTAFGGFKSRSQVPWLVEKYLKKEIKVDEYITHTLTLGEINKAFDLMHEGGCLRCVLSTDA
>Pyrco_BP_DH_06g11270
MENHHQKAINGFSKPTDYSTAGKVITCKAAVVWVPGEPFVMEQVQVDPPQKLEVRIKILFTSICHTDLSAWKGDNEAQRAFPRILGHEASGIVESVGEGVMDIKEGDHVVPIFNGECGECKCCKSEKTNICSNSGVNGFKKVMTNDGKSRFSTKDGKAIYHFLNTSTFSEYTVLESACVVKIDREAPMKKMTLLSCGVSTGVGAAWNTANVQPASTVAIFGLGSVGLAVAEGARVRGASKIIGVDINPDKFIKGQEMGVTNFINPTEPGKPVHERIREITDGGVDYSFECVGNLDVLREAFLSTHEGWGFTVILGIHAAPTTLPFHPMELFNGRGIIGSVFGGFKGKSQLPHFAKQCMRGVVGLDKFITHELPFEKINDAFQLLIEGKSLRCVLQL
>Pyrco_BP_DH_06g21600
MSLPSSTSIEQPQPRVHDVDVITCKAAVAWGAGQPLVIEQVNVSPPQPMEIWIKVVCTSLCRSDLSAWESQTIFPRIFGHEATGIVESVGEGVTEFTQGDHVLTVFIGECGKCRQCESGKTNICQLLGLERRGLMHCDQRTRFSINATGEPVYHYCAVSSFSEYTVVHSGCAVKISSLVPLEKVCLLSCGVAAGLGAAWNVADISDGSSVVIFGLGTVGLSVAQGANLRGASQIIGVDTNPEKGENAKAFGITEFINPNDSKEPIQQVIKHLTGGGADYSFECIGDTGMVTTALQACCDGWGLTVTLGVPKVKPEITAHYGAFLTGRTLKGSLFGGWKPRSDLPSLVEMYTKKEIQVDEYISHNLPFEDVNKAFNLMLEGKCLRCVIHMEN
>Pyrco_BP_DH_10g00850
MCDTAGQVIRCRAAVAWEAGKPLVVEEVEVAPPQANEVRLKILFTSLCHTDVYFWEAKGQNPLFPRIYGHEAGGIVESVGEGVTDLKAGDHVLPVFMGECKDCAHCKSEESNMCDLLRINTDRGVMLGDGKSRFSIKGKPIYHFVGTSTFSEYTVVHVGCVAKINPSAPLDKVCLLSCGISTGLGATLNVAKPKRGSTVAVFGLGAVGLAAAEGARLSGASRIIGVDLNSSKFEEAKKFGVTEFVNPKEHKKPVQEVIAELTNGGVDRSIECTGSVEAMISAFECVHDGWGVAVLVGVPHKEAVFKTHPVNFLTERTLKGTFYGNYKPRTDIPSVVEKYMNKELELEKFITHEVPFSEINKAFEYMLKGEGLRCLIHMEE
>Pyrco_BP_DH_10g00860
MSNTAGQVIRCRAAVAWEAGKPLVIEEVEVAPPQANEVRIKILFTSLCHTDVYFWEAKGQNPLFPRIYGHEAGGIVESIGEGVTDLKAGDHVLPVFTGECKDCAHCKSEESNMCDLLRINTDRGVMLSDGKSRFSIKDKPIYHFVGTSTFSEYTVVHVGCLAKINPLAPLDKVCLLSCGISTGLGATLNVAKPKKGSTVAVFGLGAVGLAAAEGARFSGASRIIGVDLHSGRFEEAKKFGVTEFVNPKEHKKPVQEVIAELTNGGVDRSIECTGSVEFMISAFECVHDGWGVAVLVGVPHKEAVFKTHPLNFLNERTLKGTFFGNYKPRTDIPSVVEKYMNKELQLEKFITHKVPFSEINKAFEYMLKGEGLRCIIHMED
>Pyrco_BP_DH_10g00870
MRATRIVERRPPLKVYGKREVSPETTTGATDFSPEDSIGARSRNAKALVEGWGVAVLVGVPHKEAVFKTPPVNFLTEGTLKGTFYGNYKPRTDIPSVVEMYMNKELELEKFFTHEVPFSEINKAFEYMLKEEGLRCLIYMEE
>Pyrco_BP_DH_10g00890
MSTAGQVIRCKAAVAWEAGKPLSIEEVEVAPPQKHEVRLKILFTSLCHTDVYFWEAKGQQPLFPRIFGHEAGGVVESVGEGVTELQPGDHVLPVFTGECKECAHCKSEESNMCDLLRINTDRGTMINDGQSRFSKDGKPIYHFVGTSTFSEYTVCHVGSVAKINPAAPLDKVCVLSCGICTGFGATVNVAKPKKGSSIAIFGLGAVGLAAAEGARVSGCSRIIGVDLNASRFEEAKKFGVNEFVNPKDHNKPVQEVIAEMTNGGVDRSVECTGSIQAMISAFECVHDGWGLAVLVGVPNKDDAFKTHPMNFLNERTLKGTFYGNYKPRTDLPGVVEKYMNKGLEVEKFITHSVPFADRSTKRST
>Pyrco_BP_DH_10g15010
MHCDFCPTKLEPHPLLVFDSTDPGQCSSLEHVLSTPTTISCSHIPILTFSLFLSLSLSLCAFRFVVSVKSMATQGQVITCKAAVAWEPNKPLVIEDVQVAPPQAGEVRVKILYTALCHTDAYTWGGKDPEGLFPCILGHEAAGIVESVGEGVTEVQPGDHVIPCYQAECGECKFCKSGKTNLCGKVRAATGVGVMMSDCKSRFSVNGKPIYHFMGTSTFSQYTVVHDVSVAKIDPKAPLEKVCLLGCGVPTGLGAVWNTAKVEAGSIVAIFGLGTVGLAVAEGAKTAGASRIIGIDIDSKKFDTAKKFGVTEFVNPKDHQKPIQQVLVDLTDGGVDYSFECIGNVSVMRAALECCHKGWGTSVIVGVAASGQEIATRPFQLVTGRVWKGTAFGGFKSRSQVPWLVEKYLKKEIKVDEYITHTLTLGEIDKA
>Pyrco_BP_DH_2874g00090
MDLPTAMLLSVVIFGLGTVGLSVSQGAKLRGASQIIGVDTNPEKGENAKAFGITEFINPNDSKEPIQQVIKHLTGGGADYSFECIGDTGMVTTALQACCDGWGLTVTLGVPKVKPEITAHYGAFLIGRTLKGSIVTPIWRMET
>Pruav_sc0000103.1_g1910.1.br
MHCRAGLSGAGRLWAAWAGLGGAKRGNELDHSITNPRGIDLALTYAILPNGSCTSAVAWEAGKPLVIEEVNVNPPQAMEIRIKVVCTSLCRSDITAWESQAIFPRIFGHEATG
>Pruav_sc0000652.1_g840.1.mk
MANHQNSANGWSKPSDQRTTGKVITCKAAVVWGPGQPFVMEQVQVDPPQKLEVRIKILFTSICHTDLSAWQGENEAQRAFPRILGHEASGIIMYAFGHVIYVGVGAAWNIANVQATSTVAIFGLGAVGLAAAEGARARGASRIIGVDINPNKFIKGQAMGVTDFINPSEPGKPLHERIREITDGGVDYSFECIGNLDVLREAFLSTHEGWGFTVVLGIHPTPKMLPLHPMELFHGRGIIGSVFGGFKGKSQLPHFAQECMHGVVDLDKFITHELPFEKINDAFQLLIEGKSLRCVLQL
>Pruav_sc0001751.1_g050.1.mk
GQTPLFPRIFGHGLGATLNVAKPKKGSSVAVFGLGAVGLALHLFPFPYSPHQPRMTTWDNCCLEETNPQGRDGHQQCHNFHNMLHFILATNKGQTPLFPRIFGHGLGATLNVAKPKKGNLLVYIYL
>Pruav_sc0001963.1_g020.1.br
MNANADFHNRVVESVGDGVKNLKPGDHVLPVFTGECGDCVHYMSEESNMCDLLRINTDRGVMTGDGKQRFSKNGTPINHFLGTSTFSEYTVIHEGCLAKIDSLAPLDKVCILSCGVSTGATLNVAKPKKGSSVAVFGLGAVGLAVSLG
>Pruav_sc0001963.1_g090.1.mk
TLNVAKPKKGSSVAVFGLGAVGLAAAEGARISGASRIIGIDRNPKRFEEAKKFGVNEFVNPKDHDKPVQEVIAEMTNGGVDRSLECTGNIDAMISAFECVHDV
>Pruav_sc0002842.1_g180.1.mk
MSTAGQVIKCRAAVAWEAGKPLSIEEVEVAPPQKEEVRLKILFTSLCHTDVYFWEAKGQHPLFPRIYGHEAGGIVESVGEGVTDLQPGDHVLPVFTGECKECRHCKSEESNMCDLLRINTDRGTMLS
>Pruav_sc0002842.1_g230.1.mk
MSTAGQVIKCRAAVAWEAGKPLSIEEVEVAPPQKEEVRLKILFTSLCHTDVYFWEAKGQHPLFPRIYGHEAGGIVESVGEGVTDLQPGDHVLPVFTGECKECRHCKSEESNMCDLLRINTDRGTMLSDGKSRFSKDGKPIYHFLGTSTFSEYTVCHVGSVAKINPAAPLDKVCVLSCGICTGFGATVNVAKPKKGSSVAIFGLGAVGLAAAEGARVSGAARIIGVDLNSNRFEEAKKFGVNEFVNPKDHNKPVQEVIAEMTDGGVDRSVECTGSIQAMISAFECVHDELEVDKFITHSVPFSEINKAFDLMLSGQSIRCIIRMED
>Pruav_sc0007307.1_g010.1.br
MNANADFHNRVVESVGDGVKNLKPGDHVLPVFTGECGDCVHCMSEESNMCDLLIINTDRGVMTGDGKQRFSKNGTPINHFLGTSTFSEYTVIHEGCLAKIDSLAPLDKVCILSCGVSTGATLNVAKPKKGSSVAVFALGAVGLAIIAEMTNRGVDRSLECTGNINSIISAFECVYDVCFSDYSSYIFIFGNNLWLKLQGRVGSVLNNSFLGFGLRQGWGVAVLVGVPSTDAFFKTNPFNFLDERTLKGTFFGNYKPRTDLPSVVDILSSIPSSFGVELVPPPRAGPWPGQPGPPPGAHD
>Pyrusco0g011950.1
MATQGQVITCKAAVAWEPNKPLVIEDVQVAPPQAGEVRVKILYTALCHTDAYTWGGKDPEGLFPCILGHEAAGIVESVGEGVTIVQPGDHVIPCYQAECGECKFCKSGKTNLCGKVRAATGVGVMMSDRKSRFSINGKPIYHFMGTSTFSQYTVVHDVSVAKIDPKAPLEKVCLLGCGVPTGLGAVWNTAKVEAGSIVAIFGLGTVGLAVAEGAKTAGASRIIGVDIDSKKFDTAKKFGVTEFVNPKDHEKPIQQVLVDLTDGGVDYSFECIGNVSVMRAALECCHKGWGTSVIVGVAASGQEISTRPFQLVTGRVWKGTAFGGFKSRSQVPWLVEKYLKKEIKVDEYITHTLTLGEINKAFDLMHEGGCLRCVLSTDA
>Pyrusco0g035260.1
MATQGQVITCKAAVAWEPNKPLVIEDVQVAPPQAGEVRVKILYTALCHTDAYTWGGKDPEGLFPCILGHEAAGIVESVGEGVTIVQPGDHVIPCYQAECGECKFCKSGKTNLCGKVRAATGVGVMMSDRKSRFSINGKPIYHFMGTSTFSQPKAPLEKVCLLGCGVPTGLGAVWNTAKVEAGSIVAIFGLGTVGLAVAEGAKTAGASRIIGIDIDSKKNLESTEFVNPKDHEKPIQQVLVDLTDGGVDYSFECIGNVSVMRAALECCHKGWGTSVIVGVAASGQEISTRPFQLVTGRVWKGTAFGGFKSRSQVPWLVEKYLKKEIKVDEYITHTLTLGEINKAFDLMHEGGCLRCVLSTDA
>Pyrusco10g011830.1
MATQGQVITCKAAVAWEPNKPLVIEDVQVAPPQAGEVRVKILYTALCHTDAYTWGGKDPEGLFPCILGHEAAGIVESVGEGVTEVQPGDHVIPCYQAECGECKFCKSGKTNLCGKVRAATGVGVMMSDRKSRFSVNGKPIYHFMGTSTFSQYTVVHDVSVAKIDPKAPLEKVCLLGCGVPTGLGAVWNTAKVEAGSIVAIFGLGTVGLAVAEGAKTAGASRIIGIDIDSKKFDTAKKFGVTEFVNPKDHEKPIQQVLVDLTDGGVDYSFECIGNVSVMRAALECCHKGWGTSVIVGVAASGQEISTRPFQLVTGRVWKGTAFGGFKSRSQVPWLVEKYLKKEIKVDEYITHTLTLGEINKAFDLMHEGGCLRCVLSTDA
>Pyrusco10g027810.1
MSTAGQVIRCKAAVAWEAGKPLSIEEVEVAPPQKHEVRLKILFTSLCHTDVYFWEAKGQQPLFPRIFGHEAGGVVESVGEGVTELRPGDHVLPVFTGECKECAHCKSEESNMCDLLRINTDRGTMINDGQSRFSKDGKPIYHFVGTSTFSEYTVCHVGSVAKINPAAPLDKVCVLSCGICTGFGATVNVAKPKKGSSIAIFGLGAVGLAAAEGARVSGCSRIIGVDLNASRFEEAKKFGVNEFVNPKDHNKPVQEVIAEMTNGGVDRSVECTGSIQAMISAFECVHDGWGLAVLVGVPNKDDAFKTHPMNFLNERTLKGTFYGNYKPRTDLPGVVEMYMNKGLEVDKFITHSVPFAEINKAFDLMLSGQSIRCIIRMEN
>Pyrusco10g027850.1
MSNTAGQVIRCRAAVAWEAGKPLVIEEVEVAPPQANEVRIKILFTSLCHTDVYFWEAKGQNPLFPRIYGHEAGGIVESIGEGVTDLKAGDHVLPVFTGECKDCAHCKSEESNMCDLLRINTDRGVMLSDGKSRFSIKGKPIYHFVGTSTFSEYTVVHVGCLAKINPLAPLDKVCLLSCGISTGLGATLNVAKPKKGSTVAVFGLGAVGLAAAEGARLSGASRIIGVDLHSGRFEEAKKFGVTEFVNPKEHKKPVQEVIAELTNGGVDRSIECTGSVEFMISAFECVHDGWGVAVLVGVPHKEAVFKTHPVNFLNERTLKGTFFGNYKPRTDIPSVVEKYMNKELQLEKFITHKVPFSEINKAFEYMLKGEGLRCIIHMEE
>Pyrusco10g027860.1
MCDTAGQVIRCRAAVAWEAGKPLVVEEVEVAPPQANEVRLKILFTSLCHTDVYFWEAKGQNPLFPRIYGHEAGGVVESVGEGVTDLKAGDHVLPVFMGECKDCAHCKSEESNMCDLLRINTDRGVMLGDGKSRFSIKGKPIYHFVGTSTFSEYTVVHVGCVAKINPSAPLDKVCLLSCGISTGLGATLNVAKPKRGSTVAVFGLGAVGLAAAEGARLSGASRIIGVDLNSSKFEEAKKFGVTEFVNPKEHKKPVQEVIAELTNGGVDRSIECTGSVEAMISAFECVHDGWGVAVLVGVPHKEAVFKTHPVNFLTERTLKGTFYGNYKPRTDIPSVVEKYMNKELELEKFITHEVPFSEINKAFEYMLKGEGLRCLIHMEE
>Pyrusco5g001380.1
MSNTAGQVIRCRAAVAWEAGKPLVIEEVEVAPPQANEVRLKILFTSLCHTDVYFWEAKGQNPLFPRIYGHEAGGIVESVGEGVTDLKAGDHVLPVFTGECKDCAHCKSEESNMCDLLRINTDRGVMLSDGKSRFSIKGKPIYHFVGTSTFSEYTVVHVGCLAKINPSAPLDKVCVLSCGISTGKLSRSYLNVAKPKKGSTVAVFGLGAVGLAAAEGARMSGASRIIGVDLNSSRFEEAKKFGVTEFVNPKEHKKPVQEVIAELTKEEWTEALNVQEMLKP
>Pyrusco5g014660.1
MATQGQVITCKAAVAWEPNKPLVIEDVQVAPPQAGEVRVKILYTALCHTDAYTWGGKDPEGLFPCILGHEAAGIVESVGEGVTIVQPGDHVIPCYQAECGECKFCKSGKTNLCGKVRAATGVGVMMSDRKSRFSINGKPIYHFMGTSTFSQYTVVHDVSVAKIDPKAPLEKVCLLGCGVPTGLGAVWNTAKVEAGSIVAIFGLGTVGLAVAEGAKTAGASRIIGIDIDSKKFDTAKNFGVTEFVNPKDHEKPIQQVLVDLTDGGVDYSFECIGNVSVMRAALECCHKGWGTSVIVGVAASGQEISTRPFQLVTGRVWKGTAFGGFKSRSQVPWLVEKYLKKEIKVDEYITHTLTLGEINKAFDLMHEGGCLRCVLSTDA
>Pyrusco5g015180.1
MQMLIFRDSVVESVGEGVKNLKPGDHVLPVFTGECGDCPHCKSEESNMCELLRINCDRGVMIGDGKARFSQNGTPINHFLGTSTFSEYTVIHEGCLAKIDPKAPLDKVCILSCGVSTGLGATLKVAKPKKGSSVAIFGLGAVGLAAAEGARISGASRIIGVDLNPNRFDQAKNFGVNEFVNPKDHNKPVQEVIAEMTDGGVDRSLECTGNINSMISAFECVHDGWGVAVLVGVPTKDAIFKTNPMKVLDERTLKGTFFGNYKPRSDLPSLVDMYMNKKLEVEKFITHRLPFSEINRAFDLMLKGEGLRCVISMEE
>Pyrusco5g015190.1
MSSTAGLVIPCTAAVAWEAGKPLVMERVEVAPPQAMEVRIKIKYTSLCHTDLYFWEAKGQTPLFPRIFGHEASGIVESVGEGVEGLEVGDHVLPVFTGECGDCAHCKSEESNMCDLLRINTDRGVMLSDGKTRFSINGTPINHFLGTSTFSEYTVIHSGCLAKINPLAPLDIVCILSCGISTGLGATLNVAKPKKGSSVAFFGLGAVGLAAAEGARISGASRIIGVDRNPKRFEEAKKFGVNEFVNPKDHDKPVQEVIAEMTNGGADRSIECTGNINAMISAFECVHDGWGVAVLVGVPNKDAVFMTKPINVLNERTLKGTFFGNYKPRTDLPLVVEMYMSKKLEVEKFITHRVPFSEINKAFDYMTKGEGLRCIVSMEE
>Pyrusco6g010630.1
MENHHQKATNGFSKPTGYSTAGKVITCKAAVVWVPGEPFVMEQVQVDPPQKLEVRIKILFTSICHTDLSAWKGDNEAQRAFPRILGHEASGIVESVGEGVMDIKEGDHVVPIFNGECGECKCCKSEKTNICSNSGVNGFKKVMTNDGKSRFSTKDGKAIYHFLNTSTFSEYTVLESACVVKIDREAPMKKMTLLSCGVSTGVGAAWNTANVQPASTVAIFGLGSVGLAVAEGARVRGASKIIGVDINPDKFIKGQEMGVTNFINPTEPGKPVHERIREITDGGVDYSFECVGNLDVLREAFLSTHEGWGFTVILGIHAAPTTLPFHPMELFNGRGIIGSVFGGFKGKSQLPHFAIQCMRGVVGLDKFITHELPFEKINDAFQLLIEGKSLRCVLQL
>Pyrusco6g018620.1
MSLPSSTSIEQPQPRVHDVDVITCKAAVAWGAGQPLVIEQVNVSPPQPMEIRIKVVCTSLCRSDLSAWESQTIFPRIFGHEATGIVESVGEGVTEFTQGDHVLTVFIGECGKCRQCESGKTNICQLLGLERRGLMHCDQRTRFSINATGEPVYHYCAVSSFSEYTVVHSGCAVKISSLVPLEKVCLLSCGVAAGLGAAWNVADISDGSSVVIFGLGTVGLSVAQGANLRGASQIIGVDTNPEKGENAKAFGITEFINPNDSKEPIQQVIKHLTGGGADYSFECIGDTGMVTTALQACCDFYSFHLASFLSGVCLKGWGLTVTLGVPKVKPEITAHYGAFLTGRTLKGSLFGGWKPKSDLPSLVEMYTKKEIQVDEYISHNLPFEDVNKAFNLMLEGKCLRCVIHMEN
>Pyrusco6g018780.1
MFCENPNPNPNPNENVKAAAVAWGAGQPLVIEQVNVSPPQPMEIRIKVVCTSLCRSDLSAWESQTIFPRIFGHEATGIVESVGEGVTEFTQGDHVLTVFIGECGKCRQCESGKTNICQLLGLERRGLMHCDQRTRFSINATGEPVYHYCAVSSFSEYTVVHSGCAVKISSLVPLEKVCLLSCGVAAGLGAAWNVADISDGSSVVIFGLGTVGLSVAQGANLRGASQIIGVDTNPEKGENAKAFGITEFINPNDSKEPIQQVILTKPYGPDGSPSLNLNLLSKTLKGSLFGGWKPKSDLPSLVEMYTKKEIQVDEYISHNLPFEDVNKAFNLMLEGKCLRCVIHMEN
>Pyrbe_002453
MCDTAGQVIRCRAAVAWEAGKPLVVEEVEVAPPQANEVRLKILFTSLCHTDVYFWEAKGQNPLFPRIYGHEAGGIVESVGEGVTDLKAGDHVLPIFMGECKDCAHCKSEESNMCDLLRINTDRGVMLGDGKSRFSIKGKPIYHFVGTSTFSEYTVVHVGCVAKINPSAPLDKVCLLSCGISTGLGATLNVAKPKRGSTVAVFGLGAVGLAAAEGARLSGASRIIGVDLNSSKFEEAKKFGVTEFVNPKEHKKPVQEVIAELTNGGVDRSIECTGSVEAMISAFECVHDGWGVAVLVGVPHKEAVFKTHPVNFLTERTLKGTFYGNYKPRTDIPSVVEKYMNKELELEKFITHEVPFSEINKAFEYMLKGEGLRCLIHMEE
>Pyrbe_002454
MSNTAGQVIRCRAAVAWEAGKPLVIEEVEVAPPQANEVRIKILFTSLCHTDVYFWEAKGQNPLFPRIYGHEAGGIVESVGEGVTDLKAGDHVLPVFTGECKDCAHCKSEESNMCDLLRINTDRGVMLSDGKSRFSIKGKPIYHFVGTSTFSEYTVVHVGCLAKINPLAPLDKVCLLSCGISTGLGATLNVAKPKKGSTVAVFGLGAVGLAAAEGARLSGASRIIGVDLHSGRFEEAKKFGVTEFVNPKEHKKPVQEVIAELTNGGVDRSIECTGSVEAMISAFECVHDGWGVAVLVGVPHKEAVFKTHPVNFLNERTLKGTFFGNYKPRTDIPSVVEKYMNKELQLEKFITHKVPFSEINKAFEYMLKGEGLRCIIHMEE
>Pyrbe_002458
MSTAGQVIRCKAAVAWEAGKPLSIEEVEVAPPQKHEVRLKILFTSLCHTDVYFWEAKGQQPLFPRIFGHEAGGVVESVGEGVTELQPGDHVLPVFTGECKECAHCKSEESNMCDLLRINTDRGTMINDGQSRFSKDGKPIYHFVGTSTFSEYTVCHVGSVAKINPAAPLDKVCVLSCGICTGFGATVNVAKPKKGSSIAIFGLGAVGLAAAEGARVSGCSRIIGVDLNASRFEEAKKFGVNEFVNPKDHDKPVQEVIAEMTNGGVDRSVECTGSIQAMISAFECVHDGWGLAVLVGVPNKDDAFKTHPMNFLNERTLKGTFYGNYKPRTDLPGVVEMYMNKGLEVDKFITHSVPFAEINKAFDLMLSGQSIRCIIRMEK
>Pyrbe_004385
MGERGRRKRARRDGHWVAADPKLEQGADNKEENVEVALPQANVVRINIKYTSLCHTDVHIWKARVIAEMTNGGVDSSIERTGNINPLMSTYECVHDVCLLASQVTLSLFNDGNKIGSNMKWFRNIIRRSRNG
>Pyrbe_004439
MATQGQVITCKAAVAWEPNKPLVIEDVQVAPPQAGEVRVKILYTALCHTDAYTWGGKDPEGLFPCILGHEAAGIVESVGEGVTEVQPGDHVIPCYQAECGECKFCKSGKTNLCGKVRAATGVGVMMSDRKSRFSVNGKPIYHFMGTSTFSQYTVVHDVSVAKIDPKAPLEKVCLLGCGVPTGLGAVWNTAKVEAGSIVAIFGLGTVGLAVAEGAKTAGASRIIGIDIDSKKFDTAKKFGVTEFVNPKDHEKPIQQVLVDLTDGGVDYSFECIGNVSVMRAALECCHKGWGTSVIVGVAASGQEISTRPFQLVTGRVWKGTAFGGFKSRSQVPWLVEKYLKKEIKVDEYITHTLTLGEINKAFDLMHEGGCLRCVLSTDA
>Pyrbe_019465
MSLPSSTSIRQAQPHVHDVEDVDVITCKAAVAWGAGHPLVIEQVNVSPPQPMEIRIKVVCTSLCRSDLSAWESQAIFPRIFGHEATGIVESVGEGVTEFTQGDHVLTVFIGECGKCRQCASGKTNICHLLGLERRGVMHCDQRTRFSINATGEPVYHYCAVSSFSEYTVVHSGCAVKISSFVPLERVCLLSCGVAAGLGAAWNIADISNGSSVVIFGLGTVGLSVSQGAKLRGASQIIGVDTNPEKGENAKAFGITEFINPNDSKEPIQQVIKHLTGGGADYSFECIGDTGMVTTALQACCDGWGLTVTLGVPKVKPEITAHYGAFLTGRTLKGSLFGGWKPKTDLPSLVEMYMKKVIELTKIPLKLQERYII
>Pyrbe_040510
MSNTAGQVIRCRAAVAWEAGKPLVIEEVEVAPPQANEVRLKILFTSLCHTDVYFWEAKGQNPLFPRIYGHEAGGIVESVGEGVTDLKAGDHVLPVFTGECKDCAHCKSEESNMCDLLRINTDRGVMLSDGKSRFSIKGKPIYHFVGTSTFSEYTVVHVGCLAKINPSAPLDKVCVLSCGISTGLGATVNVAKPKKGSTVAVFGLGAVGLAAAEGARMSGASRIIGVDLNSSRFEEAKKFGVTEFVNPKEHKKPVQEVIAELTNGGVDRSIECTGNVEAMISAFECVHDGWGVAVLVGVPHKDAVFKTHPVNFLNEKTLKGTFFGNYKPRTDIPSVVEKYMNKELELEKFITHKVPFSEINKAFEYMLKGEGLRCIINMEE
>Pyrbe_040512
MSTAGRVIKCKAAVAWEAGKPLSIEEVEVAPPQKHEVRLKILFTALCHTDVYFWEAKGQQPLFPRIFGHEAGGVVESVGEGVTELQPGDHVLPVFTGECKECTHCKSEESNMCDLLRINTDRGTMLNDGQSRFSKDGKPIYHFVGTSTFSEYTVCHVGSLAKVNPAAPLDKVCVLSCGICTGLGATVNVAKPKKGSSIAIFGLGAVGLAAAEGARISGCSRIIGVDLNSNRFEEAKKFGVNEFVNPKDYNKPVQEVIAEMTNGGVDRSVECTGSIQAMISAFECVHDGWGLAVLVGVPNKDDAFKTHPMNFLNERTLKGTFYGNYKPRTDLPGVVEKYMNKELELDKFITHSVSFADINKAFDLMLSGQSIRCVIRMEN
>Pyrbe_042612
MSSTAGFVIPCTAAVAWEAGKPLVMERVEVAPPQAMEVRVKIKYTSLCHTDLYFWEAKGQTPLFPRIFGHEASGIVESVGEGVEGLEVGDHVLPVFTGECGDCAHCKSEESNMCDLLRINTDRGVMLSDEKPRFSINGTPINHFLGTSTFSEYTVIHSGCLAKINPLAPLDIVCILSCGISTGLGATLNVAKPKKGSSVAIFGLGAVGLAAAEGARISGASRIIGVDRNPKRFEEAKKFGVNEFVNPKDHDKPVQEVIAEMTNGGADRSIECTGNINAMISAFECVHDGWGVAVLVGVPNKDAVFMTKPINVLNERTLKGTFFGNYKPRTDLPLVVEMYMSKKLEVEKFITHRVRFSEINKAFDYMIKGEGLRCIVSMEE
>Pyrbe_042613
MHKMHKSFRTLVHNDHLLKLLNNQKSRFLRPELYSTSAHAGRAITSKAAVAWEAGKPLVIEKVEVAPPQANEVRVQIKYTSLCHTDIYFWEAKGQTPLFPRIFGHEAAGVVESVGEGVKNLKPGDHVLPVFTGECGDCPHCKSEESNMCELLRINCDRGVMIGDGKARFSQNGTPINHFLGTSTFSEYTVIHEGCLAKIDPKAPLDKVCILSCGVSTGLGATLKVAKPKKGSSVAIFGLGAVGLAAAEGARISGASRIIGVDLNPNRFEQAKNFGVNEFVNPKDHNKPVQEVIAEMTDGGVDRSLECAGNINSMISAFECVHDGWGVAVLVGVPTKDAIFKTHPMKVLDERTLKGTLFGNYKPRSDLPSLVNMYMNKKLEVEKFITHRLPFSEINRAFDLMLKGEGLRCVISMEE
>Pyrbe_042671
MATQGQVITCKAAVAWEPNKPLVIEDVQVAPPQAGEVRVNILYTALCHTDAYTWGGKDPEGLFPCILGHEAAGIVESVGEGVTIVQPGDHVIPCYQAECGECKFCKSGKTNLCGKVRAATGVGVMMSDRKSRFSINGKPIYHFMGTSTFSQFTVVHDVSVAKIDPKAPLEKVCLLGCGVPTGLGAVWNTAKVEAGSIVAIFGLGTVGLAVAEGAKTAGASRIIGIDIDSKKFDTAKNFGVTEFVNPKDHEKPIQQVLVDLTDGGVDYSFECIGNVSVMRAALECCHKGWGTSVIVGVAASGQEISTRPFQLVTGRVWKGTAFGGFKSRSQVPWLVEKYLKKEIKVDEYITHTLTLGEINEAFDLMHEGGCLRCVLSTDA
>Pyrbe_045998
MENHHQKATNGFSKPTDYSTARKVITCKAAVVWVPGEPFVMEQVQVDPPQKLEVRIKILFTSICHTDLSAWKGDNEAQRAFPRILGHEASGIVESVGEGVMDIKEGDHVVPIFNGECGECKCCKSEKTNICSNSGVNGFKKVMTNDGKSRFSTKDGKAIYHFLNTSTFSEYTVLESACVVKIDREAPMKKMTLLSCGVSTGVGAAWNTANVQPASTVAIFGLGSVGLAVAEGARVRGASKIIGVDINPDKFIKGQEMGVTNFINPTEPGKPVHERIREITDGGVDYSFECVGNLDVLREAFLSTHEGWGFTVILGIHAAPTTLPFHPMELFNGRGIIGSVFGGFKGKSQLPHFAIQCMRGVVGLDKFITHELPFEKINDAFQLLIEGKSLRCVLQL
>Pyrbe_047194
MSLPSSTSIEQPQPRVHDVDVITCKAAVAWGAGQPLVIEQVNVSPPQPMEIRIKVVCTSLCRSDLSAWESQTIFPRIFGHEATGIVESVGEGVTEFTQGDHVLTVFIGECGKCRQCESGCAVKISSLVPLEKVCLLSCGVAAGLGAAWNVADISDGSSVVIFGLGTVGLSVAQGANLRGASQIIGVDTNPEKGENAKAFGITEFINPNDSKEPIQQVIKHLTGGGADYSFECIGDTGMVTTALQACCDGWGLTVTLGVPKVKPEITAHYGAFLTGRTLKGSLFGGWKPKSDLPSLVEMYTKKEIQVDEYISHNLPFEDVNKAFNLMLEGKCLRCVIHMEN
>Pyrbe_047769
MASNHHSFEDFATAVAWEAGKLLVMERVKVAPPKAMEMRIKVKYTSVYHIELYFCRSFPGTFTSSEYIVVHFGRLSKIKPLAQLDKVCILSCAIPTGLGSPLNVAKRKIILSCLLASLLLKVEKFLRCQSIGVESVDLKPKRFDEDSTTNEHYNFKLDVDFQFLNNEMMRLFKVLLSIRVEKGVECADVVHRIGYTCCCCHYRKCLVVELMLGYASWRRHNTRPLRPSSNGLCNLGMIRHSRKLRFLFTKTVVRGGVWGTFAKWIFGQQDVLDVLDLVPRFVC
>Pyrbe_047786
MERVKVALPKAMEMRIKVKYTSVYHIELYFYRRKRHVDLAVIFLVKPPPPDRVVFVRRLPPSNCVIFFTRRPSTRLHHLRHEIVVHSGRLSKIKPLAQLDKVCILSCAIPTGLGSPLNVAKRKIILSCLSASLLLKVEKFLRCQSIGVESVDLKPKRFDEVYNVHTSKEKTETSTGAEAPDRTNCR
>Pyrbe_057368
MATQGQVITCKAAVAWEPNKPLVIEDVQVAPPQAGEVRVKILYTALCHTDAYTWGGKDPEGLFPCILGHEAAGIVESVGEGVTIVQPGDHVIPCYQAECGECKFCKSGKTNLCGKVRAATGVGVMMSDRKSRFSINGKPIYHFMGTSTFSQYTVVHDVSVAKIDPKAPLEKVCLLGCGVPTGLGAVWNTAKVEAGSIVAIFGLGTVGLAVAEGAKTAGASRIIGIDIDSKKFDTAKNFGVTEFVNPKDHEKPIQQVLVDLTDGGVDYSFECIGNVSVMRAALECCHKGWGTSVIVGVAASGQEISTRPFQLVTGRVWKGTAFGGFKSRSQVPWLVEKYLKKEIKVDEYITHTLTLGEINEAFDLMHEGGCLRCVLSTDA
>Pyrpy_N_00g0797.1
MSNTAGQVIRCREVEVAPPQANEVRIKILFTSLCHTDVYFWEAKGQNPLFPRIYGHEAGGIVESIGEGVTDLKAGDHVLPVFTGECKDCAHCKSEESNMCDLLRINTDRGVMLSDGKSRFSIKGKPIYHFVGTSTFSEYTVVHVGCLAKINPLAPLDKVCLLSCGISTGLGATLNVAKPKKGSTVAVFGLGAVGLAAAEGARLSGASRIIGVDLHSGRFEEAKKFGVTEFVNPKEHKKPVQEVIAELTNGGVDRSIECTGSVEFMISAFECVHDGWGVAVLVGVPHKEAVFKTHPVNFLNERTLKGTFFGNYKPRTDIPSVVEKYMNKELQLEKFITHKVPFSEINKAFEYMLKGEAAVAWEAGKPLVVEEVEVAPPQANEVRLKILFTSLCHTDVYFWEAKGQNPLFPRIYGHEAGGIVESVGEGVTDLKAGDHVLPVFMGECKDCAHCKSEESNMCDLLRINTDRGVMLGDGKSRFSIKGKPIYHFVGTSTFSEYTVVHVGCVAKINPSAPLDKVCLLSCGISTGLGATLNVAKPKRGSTVAVFGLGAVGLAAAEGARLSGASRIIGVDLNSSKFEEAKKFGVTEFVNPKEHKKPVQEVIAELTNGGVDRSIECTGSVEAMISAFECVHDGWGVAVLVGVPHKEAVFKTHPVNFLTERTLKGTFYGNYKPRTDIPSVVEKYMNKELELEKFITHEVPFSEINKAFEYMLKGE
>Pyrpy_N_00g0799.1
MSTAGQVIRCKAAVAWEAGKPLSIEEVEVAPPQKHEVRLKILFTSLCHTDVYFWEAKGQQPLFPRIFGHEAGGVVESVGEGVTELQPGDHVLPVFTGECKECAHCKSEESNMCDLLRINTDRGTMINDGQSRFSKDGKPIYHFVGTSTFSEYTVCHVGSVAKINPAAPLDKVCVLSCGICTGFGATVNVAKPKKGSSIAIFGLGAVGLAAAEGARVSGCSRIIGVDLNASRFEEAKKFGVNEFVNPKDHNKPVQEVIAEMTNGGVDRSVECTGSIQAMISAFECVHDGWGLAVLVGVPNKDDAFKTHPMNFLNERTLKGTFYGNYKPRTDLPGVVEKYMNKGLEVDKFITHSVPFAEINKAFDLMLSGQSIRCIICMES
>Pyrpy_N_00g1367.1
MFPQPKALSFERHQSHRSLQKYSNHHKKTEAHSRMSTAGQVIKCKAAVAWEAGKPLSIEEVEVAPPQKHEVRLKILFTALCHTDVYFWEAKGQQPLFPRIFGHEAGGVVESVGEGVTELQPGDHVLPVFTGECKECTHCKSEESNMCDLLRINTDRGTMLNDGQSRFSKDGKPIYHFVGTSTFSEYTVCHVGSLAKVNPAAPLDKVCVLSCGICTGLGATVNVAKPKKGSSIAIFGLGAVGLAAAEGARISGCSRIIGVDLNSNRFEEAKKFGVNEFVNPKDYNKPVQEVIAEMTNGGVDRSVECTGSIQAMISAFECVHDGWGLAVLVGVPNKDDAFKTHPMNFLNERTLKGTFYGNYKPRTDLPGVVEKYMNKELELDKFITHSVSFADINKAFDLMLSGQSIRCVIRMEN
>Pyrpy_N_00g1370.1
MSNTAGQVIRCRAAVAWEAGKPLVIEEVEVAPPQANEVRLKILFTSLCHTDVYFWEAKGQNPLFPRIYGHEAGGIVESVGEGVTDLKAGDHVLPVFTGECKDCAHCKSEESNMCDLLRINTDRGVMLSDGKSRFSIKGKPIYHFVGTSTFSEYTVVHVGCLAKINPSAPLDKVCVLSCGISTGLGATVNVAKPKKGSTVAVFGLGAVGLAAAEGARMSGASRIIGVDLNSSRFEEAKKFGVTEFVNPKEHKKPVQEVIAELTNGGVDRSIECTGNVEAMISAFECVHDGWGVAVLVGVPHKDAVFKTHPVNFLNEKTLKGTFFGNYKPRTDIPSVVEKYMNKELELEKFITHKVPFSEINKAFEYMLKGEGLRCIINMEE
>Pyrpy_N_02g0468.1
HNQLFCIAWPPIIIHLKKKGHSQIKQNQPHFLHKKMDFATAVAWEAGKLLVMERVKVAPPKAMEMSINVKYTSVYHTELYFCRSFPGTFTSSEYIVVHSGRLSKIKPLAQLDKVCILSCAIPTGLGSLLNVSKMKNYPQCCLLASLLLKVENFLRRQNIGVESVDLKPKSFDEVYNVHTAKEKTETSTSAEAPDRTNCR
>Pyrpy_N_03g0063.1
MWKGRNLRASSDCAHPQDRNILSELTEYSSSSLMILVGAAASCHLRSRVLGFSRVSSSKNGIDELRSLQGVRILPSRRRSMRESIAESVGKGVEGLQVGDVLPVFTRDWGDCVHCKFEESNVCDIYRINTDRGVMLSNQKPRFSINGTSTNHFLGTSIFGEYTVVHSG
>Pyrpy_N_04g1482.1
MEARPKAKPEPKEIEENFGIGVAWETGKPLVMDRMKVAPPKAMEIRVNVKYTSVYHTELYFGQGLGAPLNVAKQKIIFSCCLLASQAPVSIGVESVDLKPKRFDKAKENTETSTSAEAPDKTNCR
>Pyrpy_N_04g1487.1
MEARPEAEPEPKEIEESSEPLLKYKLLCPLGLLFCNIGCMGDREAVGDVEGEGTFTSGEYIVVHFGLLSKIKPLAQLDKVFILSCAIPTCLGAPLNVAKTKNYPQLLFIGLAAIEGARISGAPLSIGVETVDLKPKRFDKERERNKLKLLMSWN
>Pyrpy_N_05g1508.1
MSSTAGLVIPCTAAVAWEAGKPLVMERVEVAPPQAMEGQTPLFPRIFGHEASGIVESVGEGVEGLEVGDHVLPVFTGECGDCAHCKSEESNMCDLLRINTDRGVMLSDGKTRFSINGTPINHFLGTSTFSEYTVIHSGCLAKINPLAPLDIVCILSCGISTGLGATLNVAKPKKGSSVAIFGLGAVGLAAAEGARISGASRIIGVDRNPKRFEEARKFGVNEFVNPKDHDKPVQEVIAEMTNGGADRSIECTGNINAMISAFECVHDGWGVAVLVGVPNKDAVFMTKPINVLNERTLKGTFFGNYKPRTDLPSVVEMYMNKKLEVEKFITHRVPFSEINKAFDYMTRGEGLRCIVSMEDRTLCELHTMHKMHKSFRTLVHNDHFLKLLNNQKSRFLRPELYSTSAHAGRAITSKAAVAWEAGKPLVIEKVEVAPPQANEVRVQIKYTSLCHTDIYFWEAKGQTPLFPRIFGHEAAGVVESVGEGVKNLKPGDHVLPVFTGECGDCPHCKSEESNMCEMLRINCDRGVMIGDGKARFSQNGTPINHFLGTSTFSEYTVIHEGCLAKIDPKAPLDKVCILSCGVSTGLGATLKVAKPKKGSSVAIFGLGAVGLAAAEGARISGASRIIGVDLNPNRFEQAKNFGVNEFVNPNDHNKPVQEVIAEMTDGGVDRSLECTGNINSMISAFECVHDGWGVAVLVGVPTKDAIFKTNPMKVLDERTLKGTFFGNYKPRSDLPSLVDMYMNKKLEVEKFITHQLPFSEINRAFDLMLKGEGLRCVIGMEE
>Pyrpy_N_05g1553.1
MATQGQVITCKAAVAWEPNKPLVIEDVQVAPPQAGEVRVKILYTALCHTDAYTWGGKDPEGLFPCILGHEAAGIVESVGEGVTIVQPGDHVIPCYQAECGECKFCKSGKTNLCGKVRAATGVGVMMSDRKSRFSINGKPIYHFMGTSTFSQYTVVHDVSVAKIDPKAPLEKVCLLGCGVPTGKDNSTFLARPGLGAVWNTAKVEAGSIVAIFGLGTVGLAVAEGAKTAGASRIIGIDIDSKKFDTAKKFGVTEFVNPKDHEKPIQQVLVDLTDGGVDYSFECIGNVSVMRAALECCHKGWGTSVIVGVAASGQEISTRPFQLVTGRVWKGTAFGGFKSRSQVPWLVEKYLKKEIKVDEYITHTLTLGEINKAFDLMHEGGCLRCVLSTDA
>Pyrpy_N_06g1048.1
MENHHQKATNGFSKPTDYSTAGKVITCKAAVVWVPGEPFVMEQVQVDPPQKLEVRIKILFTSICHTDLSAWKGDNEAQSAFPRILGHEASGIVESVGEGVMDIKEGDHVVPIFNGECGECKCCKSEKTNICSYSGVNGFKKVMTNDGKSRFSTKDGKAIYHFLNTSTFSEYTVLESACVVKIDREAPMKKMTLLSCGVSTGVGAAWNTANVQPASTVAIFGLGSVGLAVAEGARVRGASKIIGVDINPDKFIKGQEMGVTNFINPTEPGKPVHERIREITDGGVDYSFECVGNLDVLREAFLSTHEGWGFTVILGIHAAPTTLPFHPMELFNGRGIIGSVFGGFKGKSQLPHFAKQCMRGVVGLDKFITHELPFEKINDAFQLLIEGKSLRCVLQL
>Pyrpy_N_06g1677.1
MSLPSSTSIEQPQPRVHDVDVITCKAAVAWGAGQPLVIEQVNVSPPQPMEIRIKVVCTSLCRSDLSAWESQTIFPRIFGHEATGIVESVGEGVTEFTQGDHVLTVFIGECGKCRQCASGKTNICQLLGLERRGLMHCDQRTRFSINATGEPVYHYCAVSSLGAAWNVADISDGSSVVIFGLGTVGLSVAQGANLRGASQIIGVDTNPEKGENAKAFGITEFINPNDSKEPIQQVIKHLTGGGADYSFECIGDTGMVTTALQACCDGWGLTVTLGVPKVKPEITAHYGAFLTGRTLKGSLFGGWKPKSDLPSLVEMYTKKEIQVDEYITHNLPFEDVNKAFNLMLEGKCLRCVIHMEN
>Pyrpy_N_07g0819.1
MHTNLFLLIVVLQHNQLFCIAWPPIIIHLKKKGHSQIMQNQPSFLHKKMDFATAVAWEAGKLLVMERVKVAPPKAMEMRIKVKYTSVYHIELYFCRRFGFPSQCSKTKNYPQLFIGLAATKGGKIYEVPEYWVESVDLKPKRFAEVYNVHTAKEKTETSTSAEAPDRTNCR
>Pyrpy_N_10g0637.1
MKKQGEKGRKGGIKGWEKGEEGGGQGGMCTGLPPTPSWSKEPTTRKVALPQANVARIKIKYTSLCHTDVHFWKARVIAKMTNGGVDGSIERTGNINPLMSAYECVHDVCLLASQVTLSLFNDGNMIGSNMKWFRNIIRRSRNG
>Pyrpy_N_10g0678.1
MATQGQVITCKAAVAWEPNKPLVIEDVQVAPPQAGEVRVKILYTALCHTDAYTWGGKDPEGLFPCILGHEAAGIVESVGEGVTEVQPGDHVIPCYQAECGECKFCKSGKTNLCGKVRAATGVGVMMSDRKSRFSVNGKPIYHFMGTSTFSQYTVVHDVSVAKIDPKAPLEKVCLLGCGVPTGLGAVWNTAKVEAGSIVAIFGLGTVGLAVAEGAKTAGASRIIGVDIDSKKFDTAKKFGVTEFVNPKDHEKPIQQVLVDLTDGGVDYSFECIGNVSVMRAALECCHKGWGTSVIVGVAASGQEISTRPFQLVTGRVWKGTAFGGFKSRSQVPWLVEKYLKKEIKVDEYITHTLTLGEINKAFDLMHEGGCLRCVLSTDA
>Pyrpy_N_13g1918.1
MATTEARPEAKLEPKEIEESSVTLLKYKLLCPLGPLFRNSVAWEAGKPLVMESVKVAPPKAMEMRVKVKYTSIYHTELYFCRSVRKWFQNWNFQYMGKGKQEENTNDGDDGESLLCGGNRQSMFNI
>Pyrpy_N_14g0440.1
MKKSWSSIDNRTATSFKPSPTLLPKSFLIDLSSDFATVIAWEAGKPLVMERVKVAPPKAMEIRAKSFLGTFTSSEYIGVHSGCLSKIKPIAQLDKVCILSCAIPTGLGAPLNVAKQKIILSCCLLASLLLKVQEFWGVTEYWGGVDGLEAQKLRRRPRHQPMQKLQIRLIADSTTNEHQKFKLDVGM
>Pyrpy_N_14g2113.1
MSCENPNPNPNENVKAAAVAWGAGQPLVIEQVNVSPPQPMEIRIKVVCTSLCRSDLSAWESQAIFPRIFGHEATGIVESVGEGVTEFTQGDHVLTVFIGECGKCRQCASGKTNICHLLGLERRGVMHCDQRTRFSINATGEPVYHYCAVSSFSEYTVVHSGCAVKISSFVPLEKVCLLSCGVAAGLGAAWNIADISNGSSVVIFGLGTVGLSVSQGAKLRGASQIIGVDTNPEKGENEFINPNDSKEPIQQVIKHLTGGGADYSFECIGDTGMGWGLTVTLGVPKVKPEITAHYGAFLTGRTLKGSLFGGWKPKTDLPSLVEMYTKKEIQVDEYITHNVPFEDVNKAFNLMREGKCLRCVIHMEN
>Pyrpy_N_16g0997.1
MRSGGGWEPNKPLVIEDVQVAPPQAEEVRVKILYTASATPTLIPRARDKNNKNILETAVKFDSNSLSPNLCHCHVGIDISVKEYYFFTDIIYMGILTSLLEMLLTTLVFFSLNEDPLQIFFRILKILQ
>Rosch_v2.0_Chr1g0331561
MSNSTAGKVIKCKAAVAWEAGKPLVIEEVEVAPPQKHEVRLKILFTALCHTDVYFWEAKGQNPLFPRIFGHEAGGIVESVGEGVTELQPGDHVLPVFTGECKECAHCKSEESNMCDLLRINTDRGTMLNDGQTRFSKDGKPIYHFVGTSTFSEYTVSHVGSVAKINPAAPLDKVCVLSCGICTGFGATVNVAKPKKGSSVAIFGLGAVGLAAAEGARVSGASRIIGVDLNSNRFEEAKKFGVNEFVNPKDHNKPVQEVIAEMTNGGVDRSVECTGSIQAMISAFECVHDGWGVAVLVGVPNKDDAFKTHPMNFLNERTLKGTFYGNYKPRTDLPCVVEKYMNKEMELDKFITHSVPFSEINKAFEYMLAGQGIRCIIRMEH
>Rosch_v2.0_Chr6g0277181
MSNTAGKVIKCKAAVAWEAGKPLVIEEVEVAPPQKHEVRLKILFNALCHTDVYFWEAKGQKPLFPRILGHEASGIVESVGEGVTELKPGDHVLPVFTGECKECTHCKSEESNLCELLRINTDRGTMLNDGKTRFSKDGKPIYHFVGTSTFSQYTVSHVGSVVKINPAAPLDKVCVLSCGVCTGFGATVNVAKPKKGSSVAIFGLGAVGLAAAEGARVSGASRIIGVDLNSNRFEAAKKFGVSEFVNPKDHNKPVQEVIAEMTNGGVDRSVECTGSIDAMISAFECVHDGWGVAVLVGVPKIDYEFKTHPMNFLNERTLKGAFYGKYKPRTDLPGVVEKYMNKEMEVDKFITHSVPLSEINKAFEYMRLGEGIRCLICMDQ
>Rosch_v2.0_Chr6g0277231
MCDLLRINTDRGTVINDGQTRFSKDGKPIYHFVGTSTFSEYTVSHVSSVVKINPVTPLDKVCVLSCGICTGFGATVNVAKPKKGSSVAIFRLGVVGLAVAEGARVSGASRIIGKFGVNEYVNPRDHNKPVQEVIAQMTNGGVDRSVECTGSIQAMISAFECVHNGWAVVVLVGVPNKDDAFKTQPVNFLNEKTLKGTFYGNYKPRTDLPGVVEKYMNKELELNKFITHSVSFSEINKAFDYMVAG
>Rosch_v2.0_Chr6g0277261
MELLSTAWNSRASAISFAPLITPNSCNTSHFQHPSLPPQRLSFPFCPYPFRFVPNKSLTLQARKRNSEPEQQPLVSPTMSNTAGKVIKCKAAVAWEAGKPLVIEEVEVAPPQKHEVRLKILFTSLCHTDVYFWEAKGQNPLFPRIFGHEAGGIVESVGEGVTELQPGDHVLPVFTGECKECAHCKSEESNLCDLLRINTDRGTMLNDGKSRFSKDGKPIYHFVGTSTFSEYTVSHVGSVAKINPAAPLDKVCVLSCGICTGFGATANVAKPKKGSSVAIFGLGAVGLAAAEGARVSRASRIIGVDLNSNRFEEAKKFGVNEFVNPKDHNKPVQEVIAEMTNGGVDRSVECTGSIQAMISAFECVHDGWGVAVLVGVPNKDDAFKTHPINFLNERTLKGTFYGNYKHRTDLPGVVEKYMNKEMELDKFITHSVSFSEINKAFEYMLAGEGIRCIIRMEH
>Rosch_v2.0_Chr6g0277281
MSNTAGKVIKCKAAVAWEAGKPLVIEEVEVAPPQKHEVRLKILFTALCHTDVYFWEAKGQNPLFPRIFGHEAGGIVESVGEGVTELQPGDHVLPVFTGECKECAHCKSEESNMCDLLRINTDRGTMLNDGQTRFSKDGKPIYHFVGTSTFSEYTVSHVGSVAKINPAAPLDKVCVLSCGICTGFGATVNVAKPKKGSSVAIFGLGAVGLAAAEGARVSRASRIIGVDLNSNRFEEAKKFGVSEFVNPKDHNKPVQEVIAEMTNGGVDRSVECTGSIQAMISAFECVHDGWGVAVLVGVPSKDDAFKTHPMNFLNERTLKGTFYGNYKPRSDLPGVVEKYMNKEMELDKFITHSVPFSEINKAFEYMLAGEGIRCIVRMEH
>Rosch_v2.0_Chr6g0277311
MSNTAGKVIKCKAAVAWEAGKPLVIEEVEVAPPQKHEVRLKILFTALCHTDVYFWEAKGQNPLFPRILGHEAGGIVESVGEGVTELKPGDHVLPVFTGECKECAHCKSEESNMCDLLRINTDRGTMLNDGKSRFSKDGKPIYHFVGTSTFSEYTVSHVGSVAKINPAAPLDKVCVLSCGICTGFGATVNVAKPKKGSSVAIFGLGAVGLAAAEGARVSGAARIIGVDLNSNRFEEAKKFGVNEFVNPKDHNKPVQEVIAEMTNGGVDRSVECTGSIQAMISAFECVHDGWGVAVLVGVPNKDDTFKTHPVNFLNERTLKGTFYGNYKPRTDLPGVVEKYMNKELEVDKFITHSVSFSEINKAFEYMKAGQGIRCVIRMEH
>Rosch_v2.0_Chr6g0277321
MSGTEGKVICCRAAVAWEAGKPLVIEEVEVAPPQANEVRVKILYTSLCHTDVYFWEAKGQNPLFPRIYGHEAGGIVESVGEGVTDLKPGDHVLPVFTGECQECAHCKSEESNMCDLLRINTDRGVMLNDGQSRFSIKGKPIYHFVGTSTFSEYTVIHVGCLAKINPKAPLDKVCVLSCGISTGLGATLNVAKPKKGSTVAVFGLGAVGLAAAEGARMAGASRIIGVDLNSSRFEEAKKFGITEFVNPKDHKKPVQEVIAELTDGGVDRSIECTGNIQAMISAFECVHDGWGVAVLVGVPHKDAVFQTHPVNFLNERTLKGTFFGNYKPRTDIPSVVEKYMNKELELDKFITHQVPFSEINKAFDYMLKGEGLRCIINMEG
>Rosch_v2.0_Chr6g0286011
MATQGQVITCKAAVAWEPNKPLVIEDVQVAPPQAGEVRVKILYTALCHTDAYTWGGKDPEGLFPCILGHEAAGIVESVGEGVTDVQAGDHVIPCYQAECGECKFCKSGKTNLCGKVRAATGVGVMMSDRQSRFSINGKPIYHFMGTSTFSQYTVVHDVSVAKIDPKAPLEKVCLLGCGVPTGLGAVWNTAKVEAGSIVAIFGLGTVGLAVAEGAKTAGASRIIGIDIDSKKFDTAKNFGVTEFVNPKDHEKPIQQVIVDLTDGGVDYSFECIGNVSVMRAALECCHKGWGTSVIVGVAASGQEISTRPFQLVTGRVWKGTAFGGFKSRSQVPWLVEKYLKKEIKVDEYITHTLTLGEINKAFDLMHEGGCLRCVLSTEA
>Rosch_v2.0_Chr7g0176931
MSLPSVQLKQPNNVITCKAAVAWGPGKPLVIEEVDVSPPQPSEIRIKIVCTSLCRSDLTAWESQAIFPRIFGHEATGIVESVGQEVTEFTEGDHVLTVFTGECGTCRQCISGKSNLCQVLGLERRGVMHSDKGTRFAISGKPIYHYCAVSSFSEYTVVHSGCAVKINPIVPLDKVCLLSCGVAAGLGAAWNVADISKGSSVVIFGLGTVGLSVAQGAKLRGASAIIGVDTNPEKEEKAKAFGITEFINPNDSKEPVQQVIKHLTGGGADYAFECIGDTGMVTTALQACCDGWGLTVTLGVPKVKPEVSAHYGIFLTGRTLKGSLFGGWKPKSDLPSLVDMFIKKEIQVDEYITHNLSFKDINKAFDLMREGKCLRCVMHMEK
>Rosch_v2.0_Chr7g0187491
MSIGNSYPLFNILMSRIVESVGEGVTDMKEGDHVIPIFNGECGYCICCRHQKTNICNNFGVNPMKRVMNSDGKTRFSIITKEGDKKPIYHFLNTSTFSEYTVLESACVVKIDSEAPLKKMTLLSCGASTGVGAAWNTADVQPGSTVAIFGLGAIGLAVAEGAKARGASTIIGVDMNPNKFIKGQAMGVTDFIDTRDPGKPLHERIREITKGGVDYSFECVGNSDVLREAFLSTHEGWGCTVILGIHATPKMLPLHPMELFHGRGIIGSVFGGFKGKSQLPRFAKECMQGVVDLDEFITHELPFEKINDAFKLLVEGQSLRCVLHL
>Rosch_v2.0_Chr7g0187501
MGKTTGKVITCRAAVVWGPGEPFVMEQVQVDPPEKKEVRIKILFTSICHTDLSAWKGENEAQRAFPRILGHEAAGIVESVGEGVTDMKEGDHVIPIFNGECGDCICCKHQKTNICNNFGVNPMKTVMNSDGKTRFSIIAKDGGDRKPIYHFLSTSTFSEYTVLESACVVRIDSEAPLKKMALLSCGVSTGVGAAWNVANVQPGSTVAIFGLGAVGLAVAEGARARGASKIIGVDINPNKFIKGQVMGITDFINPTEPGKPLHERVGEITEGGVDYSFECVGNSDVLREAFLCTHEGWGFTVILGIHATPKMLALHPMELFHGRGIIGSVFGGFKGKSQLPRFAKECMRGVVDLDEFITHELPFEKINDAFKLLVEGQSLRCVLHL
>Rubch_LG02.1898
MATQGQVITCKAAVAWEPNKPLVIEDVQVAPPQAGEVRVKILYTALCHTDAYTWGGKDPEGLFPCILGHEAAGIVESVGEGVTEVQPGDHVIPCYQAECRECKFCKSGKTNLCGKVRAATGVGVMMSDRQSRFSINGKPIYHFMGTSTFSQYTVVHDVSVAKIDPKAPLEKVCLLGCGVPTGLGAVWNTAKVEAGSIVAIFGLGTVGLAVAEGAKAAGASRIIGVDIDSKKFNIAKDFGVTEFVNPKDHEKPIQQVLVDLTDGGVDYSFECIGNVTVMRAALECCHKGWGTSVIVGVAASGEEISTRPFQLVTGRVWKGTAFGGFKSRSQVPWLVEKYLKKEIKVDEYITHTLTLGEINKAFDLMHERGCLRCVLSTEA
>Rubch_LG02.2559
MTLLQEMFFISWNSNQRPIIARSITITLPHWQLNMLPLDQIRTTQRCCLQDSSRELSEREDSQGYLLRKLQARTDIPSVVVNYTNKELEIGKFITHQVPFSEINKAFDYMLKGEGFQQGYDDNCAVVMEISPSIYSYKPSKLRKKRKMED
>Rubch_LG02.2560
MSTAGRVIKCRAAVAWEAGKPLVIEEVDVAPPQKHEVRLKILFNALCHTDIYFWEAKGQNPLFPRILGHEAAGVVESVGEGVTELKPGDHVLPVFTGECKECIHCKSEESNLCELLRINTDRGTMLNDGKTRFSKNGKPIYHFVGTSTFSEYTVAHVGCVVKINPAAPLDKVCVISCGFCTGFGATVNVAKPKKGSSVAIFGLGAVGLAAAEGARVSGASRIIGVDLFPNRFEEAKKFGVNEFVNPKDHNKPVQQVIAEMTNGGVDRSIECTGSVDAMISAFECVHDGWGVAVIVGVPKKDDEFKSHPMNFLQERTLTGAFYGKYKPRTDIPGVVEKYMKKELEVDKFITHSVPFSEINKAFEYMLSGQGIRCIIRMED
>Rubch_LG02.2561
MSSTEGKVICCRAAVAWEAGKPLVIEEVEVAPPQANEVRVKILYTSLCHTDVYFWEAKGQHPLFPRIYGHEAGGIVESIGEGVTDLQPGDHVLPVFTGECKECGHCKSEESNMCDLLRINTDRGVMLNDGKSRFSIKGKPIYHFVGTSTFSEYTVIHVGCLAKINPKAPLDKVCVLSCGISTGLGATLNVAKPKKGSTVAVFGMGAVGLAASEGARIAGASRIIGVDLNSSRFELAKKFGATEFLNPKDHKKPVQEVIAELTNGGVDRSIECTGNVEAMVSAFECVHDGWGVAVLVGVPHKDAVFKTHPVNFLNERTLKGTFFGNYKPRTDIPSVVEKYMNKELEIEKFITHQVPFSEINKAFDYMLKGEGLRCIIHMEE
>Rubch_LG02.2562
MTAGQVIKCKAAVAWEAGKPLVIEEVEVAPPQKHEVRLKILFTALCHTDVYFWEAKGQNPLFPRIFGHEAGGVVESVGEGVTELQPGDHVLPVFTGECKECLHCKSEESNMCDLLRINTDRGTMLNDGQSRFSKDGKPIYHFVGTSTFSEYTVAHVGSVVKINPAAPLDKVCVLSCGICTGFGATVNVAKPKKGSSVAIFGLGAVGLAAAEGARVSGASRIIGVDLNSNRFEEAKKFGVNEFVNPKDHNKPVQEVIAEMTNGGVDRSVECTGSIQAMISAFECVHDGWGVAVLVGVPNKDDSFKTHPMNFLNERTLKGTFYGNYKPRTDLPGVVEKYMNKELEVDKFITHSVPFSEINKAFEYMLAGQGIRCIIRMEH
>Rubch_LG05.10
MHTESVGVVTLNLNTSSSSFTVAIDQVEQMSLPSIQVKQADVITCKAAVAWGPGKPLVIEEVNVSPPQPLEIRIKIVCTSLCRSDLTAWESQAIFPRIFGHEATGIVESVGQGVTEFTEGDHVLTVFTGECGTCRQCTLGKSNLCQVLGLERRGVMHSDQGTRFTINGKPIYHYCAVSSFSEYTVLHSGCAVKINPTVPLDKVCLLSCGVAAGLGAAWNVADISIGSSVVIFGLGTVGLSVAQGAKLRGASAIIGVDTNPEKREKAKSFGITEFINPNDSKEPVQQVIKHLTGGGADYAFECIGDTGMVTTALQACCDGWGLTVTLGVPKVKPEVTAHYGIFLTGRTLKGSLFGGWKPKSDLPSLVDMYIKKEIQVDEYITHNLSFKDVNKAFDLMREGKCLRCVMHMEK
>Rubch_LG05.670
MENTTGKVITCKAAVVWGPGEPFVMEQVQVDPPQKLEVRIKILFTSICHTDLSAWKGENEAQRAFPRILGHEAAGIVESVGEDVRDIKEGDHVIPIFNGECGDCICCKHQKTNICNNFGVNPMKTVMNSDGKTRFSIITKDGGYKKPIYHFLNTSTFSQYTVLDSACVVKIDSEAPLKKMTLLSCGVSTGVGAAWNIANVQPGSTVAIFGLGAVGLAVSEGARARGASKIIGVDINPNKFIKGQAMGITDFINPSDPGKPLHERIGEITEGGVDYSFECIGNSDILREAFLSTHEGWGFTVVLGIHATPKMLPLHPMELFNGRGIIGSVFGGFKGKSQLPRFAKECMRGVVDLDEFITHELPFEKINDALQLLVEGQSLRCVLHL
>Ruboc_02_G00466
MTAGQVIKCKAAVAWEAGKPLVIEEVEVAPPQKHEVRLKILFTALCHTDVYFWEAKGQHPLFPRIFGHEAGGVVESVGEGVTELQPGDHVLPVFTGECKECLHCKSEESNMCDLLRINTDRGTMLNDGQSRFSKDGKPIYHFVGTSTFSEYTVAHVGSVVKINPAAPLDKVCVLSCGICTGYGATVNVAKPKKGSSVAIFGLGAVGLAAAEGARVSGASRIIGVDLNSNRFEEAKKFGVNEFVNPKDHNKPVQQVIAEMTNGGVDRSVECTGSIQAMISAFECVHDGWGVAVLVGVPNKDDSFKTHPMNFLNERTLKGTFYGNYKPRSDLPGVVEKYMNKELEVDKFITHSVPFSEINKAFEYMLAGQGIRCIIRMEH
>Ruboc_02_G05405
MATQGQVITCKAAVAWEPNKPLVIEDVQVAPPQAGEVRVKILYTALCHTDAYTWGGKDPEGLFPCILGHEAAGIVESVGEGVTEVQPGDHVIPCYQAECRECKFCKSGKTNLCGKVRAATGVGVMMSDRQSRFSINGKPIYHFMGTSTFSQYTVVHDVSVAKIDPKAPLEKVCLLGCGVPTGKDNRTFLVVPGLGAVWNTAKVEAGSIVAIFGLGTVGLAVAEGAKAAGASRIIGVDIDSKKFDIAKDFGVTEFVNPKDHEKPIQQVLVDLTDGGVDYSFECIGNVTVMRAALECCHKGWGTSVIVGVAASGEEISTRPFQLVTGRVWKGTAFGGFKSRSQVPWLVEKYLKKEIKVDEYITHTLTLGEINKAFDLMHERGCLRCVLSTEA
>Ruboc_02_G21280
MGLPCQGQNRRHLAHPALWRDGGSISEFFDAVSLSGVPKAAWGWGVAVLVGVPNKDDSFKTHPMNFLNERTLKGTFYGNYKPRTDLTGVVEKYMNKELEVMSQKEKKELEVDKFITHSVPFSEINKAFEYMLAGQ
>Ruboc_02_G26676
MVMVLVLPLGLYVGKSNIGQQNINLNQHPLSFGGYKYPKESALFPTRTNTQVYKFTSLSDTTKLYSEEKKEECQVLKESCCGMGSREAISDLKKQANEIRVKILYTSLCHTDVYFWEAKTTTMKFKGKRKTFSLSNSLTCYVSTMITYADSIENGQHPLFPRIYGHEAGGYGRGVAVLVGVPHKDAVFKTHPVNFLNERTLKGTFFGNYKPRTDIPSVVEKYMNKELEMEKFITHQVPFSEINKAFD
>Ruboc_02_G26677
MTAGRVIKCKAAVAWEAGKPLVIEEVEVAPPQKHEVRLKILFNALCHTDVYFWEAKGQNPLFPRILGHEAAGVVESVGEGVTELKPGDHVLPVFTGECKECIHCKSEESNLCELLRINTDRGTMLNDGKTRFSKNGKPIYHFVGTSTFSEYTVAHVGCIVKINPAAPLDKVCVISCGFCTGFGATVNVAKPKKGSSVAIFGLGAVGLAAAEGARVSGASRIIGVDLFSNRFEEAKKFGVNEFVNPKDHNKPVQQVIAEMTNGGVDRSIECTGSVDAMISAFECVHDGWGVAVIVGVPKKDDEFKTHPMNFLQERTLTGAFYGKYKPRTDIPGVVEKYMNKELEVDKFITHSVPFSEINKAFEYMLSGQGIRCIIRMEH
>Ruboc_02_G26683
MVLVLALVLPLELNVGKSNLGQPNINLIQHPLSFGGYIYPKKSAFFPTRTKTQVHKSVRYCKALLRGEEGRMSSTEGKVICCRAAVAWEAGKPLVIEEVEVAPPQANEVRVKILYTSLCHTDVYFWEAKYVATMIDYADSIENGQHPLFPRIYGHEAGGIVESVGEGVTDLQPGDHVLPVFTGECKECAHCKSEESNMCDLLRINTDRGVMLNDGKSRFSIKGKPIYHFVGTSTFSEYTVTHVGSLAKINPKAPLDKVCVLSCGISTGLGATLNVAKPKKGSTVAVFGMGAVGLAAAEGARIAGASRIIGVDLNSSRFELAKKFGVTEFLNPKDHKKPVQEVIAELTNGGVDRSIECTRNVEAMISAFECVHDGWGVAVLVGVPHKDAVFKTHPVNFLNERTLKGTFFGNYKPRTDIPSVVEKYMNKELEIEKFITHQVPFSEINKAFDYMLKGEGLRCIIHMEDIPAQQEASSKSNRWNFQTFIEMKTLKMISKRRLYTLSFQETHDIRGMRLL
>Ruboc_02_G27501
MVLVLVLPLGLYIGKSNLEQQNINLIQHPLSFGGYTYSKKLALFPTRTKTQVHKSVRYYKALFRGEEGRMSSTEGKVICCRAAVAWEAGKPLVIEEVEVAPPQANEVRVKILYTSLCHTDVYFWEAKGQDPLFPRIYGHEAGGIVESIGEGVTDLQPGDLVLPVFTGECKECAHCKSEESNMCDLLRINTDRGVMLNDGKSRFSIKGKPIYHFVGTSTFSEYTVIHVGCLAKINPKAPLDKVCILSCGISTGLGATLNVAKPKKGSTVAVFGMGTVGLAAAEGARIAGASRIIGVDMHSSRFEEAKKFGVTEFLNPKDHKKPVQEVIAELTNGGVDRSIECTGNVECMISAFECVHDGWGVAVLVGLPHKDDVFKTHPVNFLNERTLKGTFFGNYKPRTDIPSVVEKYMNKELEIEKFITHQVPFSEINKAFDYMLKGEGLRCIIHMEEKRTIINIQSQGCASNLKPIYCKSNASTCNLSKS
>Ruboc_05_G03706
MSLPSIQVKQANVITCKAAVAWGPGKPLVIEEVNVSPPQPLEIRIKIVCTSLCRSDLTAWESQAIFPRIFGHEATGIVESVGQGVTEFTEGDHVLTVFTGECGTCRQCTSGKSNLCQVLGLERRGVMHSDQGTRFAINGKPIYHYCAVSSFSEYTVVHSGCAVKINPTVPLDKVCLLSCGVAAGLGAAWNVADISIGSSVVIFGLGTVGLSVAQGAKLRGASAIIGVDTNPEKGEKAKAFGITEFINPNDSKEPVQQVIKHLTCGGADYAFECIGDTGMVTTALQACCDGWGLTVTLGVPKVKPEVTAHYGIFLTGRTLKGSLFGGWKPKSDLPSLVDMYIKKEIQVDEYITHNLSFKDVNKAFDLMREGKCLRCVMHMENMADHQRIHPAVDVEAPPTVPPLVPHGHQRSSTTIQKNQMKENGTSTSPVDQQHHPPLGLRPLQVTRTIPVIPPEPKQPEKRSSSCSYCRCMCWALSILLLVLIIIGATAGILYLVFRPKLPSYSVDSLKISNLRLNLDMSLYAKFDVKITADNPNKKIGIYYEQGGRLSVWYTNMRLCEGTLPKFYQGHQNKTVLNVALTGQNQYGNTLMNALQQQQQTGSIPLDLKVDAPVAIKLGTLKLRKVRILGKCLLVVDSLAANKFISITANKCRFRLKL
>Ruboc_05_G30584
MENTTGKVITCKAAVVWGPGEPFVMEQVQVDPPQKLEVRIKILFTSICHTDLSAWKGENEAQRAFPRILGHEAAGIVESVGEGVKDIKEGDHVIPIFNGECGDCICCKHQKTNICNNFGVNPMKTVMNSDGKTRFSIITRDGGYKKPIYHFLNTSTFSQYTVLDSACVVKIDSEAPLKKMTLLSCGVSTGVGAAWNIANVQAGSTVAIFGLGAVGLAVAEGARARGVSKIIGVDINPNKFIKGQAMGITDFINPSDPGKPLHEVSGFTILNIKPTSYQIGLSTILFNIVIFFFPTHGPTLLQRIREITEGGVDYSFECIGNSDILREAFLSTHEGWGFTVILGIHATPKMLPLHPMELFSGRGMIGSVFGGFKGKSQLPRFAQECMRGVVDLDEFITHELPFEKINDALQLLVEGQSLRCVLHL
