# Supplementary material for: Transcriptomics of long‐term, low oxygen storage coupled with ethylene signaling interference suggests neofunctionalization of hypoxia response pathways in apple ( Malus domestica )
Source: Plant Direct. 2024 Dec 20;8(12):e70025. doi: 10.1002/pld3.70025 (PMC11660084; doi:10.1002/pld3.70025)
Supplement: Supplementary file 2 — Data S2: Homologs of all 606 hypoxia response genes identified in this study across 42 representative species of land plants). [file PLD3-8-e70025-s004.gz › 01-integratedGeneFamilies_dir/8990.fna]

>gnl_Ambtr_v1.0_evm_27.model.AmTr_v1.0_scaffold00041.13
ATGCCTTCACCTCCCCCAAAAGCAGAAAAAACTGAGCAAACCCATGACCCTCCAAACCCACCACTACCCCACATCAAAAAATGGCCCCCCAATCTCAAAAAAACCTTGTTTTCAGAGCTAAAACAACAAAGTCACATAGGCCTCCCCATACTCGCCATGAACCTCATGTGGTTCACGAAACTCATAATCTCTACAGCCTTTCTTGGCCACTTAGGCCCTCTCAACCTTGCAGGTGGTGCACTCGGCCTGACCTTCGCCAATGTCACAGGCTTTTCGGTGCTTTCAGGCCTTACAGGCGCTATGGAGCCCATATGTGGCCAAGCCTTTGGTGCTCGAAACCACGCCCTCCTAAACCGGACCCTGGTCCTGACCATCTTCTTCCTCTTGTTGGCCTCCTTACCCATCTCTTACCTATGGCTAAACGCACACAAAATCCTCATTTTCTTCGGCCAGGACCACGAGCTATCGAACGTTGCTCGTGTGTACTTGGTGCACCTGTTGCCGGACTTGATTGCCACCTCGTTGCTATGCCCTCTTAGAGCTTACTTAAGCTCACAGTGCCAAACAGTGTCCATTATGATATGTTCGGCCATTGCCCTGGCTTTTCACATTCCCCTCAATGTTTTCCTGGCCCATTCGGTTCAAGGTGTGGCCTTGGTCTCGTGGTGGACCGACCTGAATGCGGCTGCACTCATGGCCGCTTATGCAGCCACAAGTGGTCCGTGGCTTGGTGGATGGTGGCGTGGGCGGTGGCAATGGGTCAAGGAATTTGCTTGCATTTTGAGGCTCGCGGCGCCTTGTTGTTTAATGACATGCCTCGAATGGTGGTGCTATGAGTTGCTTATGATGCTAACAGGTCGCCTACCTAATGCGCGCCAGTCCGTGGCCACGCTCGCTATCGTACTCAATGCTGACTATGTGCTCTACTCGGTCATGTTGTCATTGGCCACATGCGCTTCAGTTCGCGTGGCCAACGAGCTCGGGGCTGGGCACCATCAAAAGGCCTATGAGGCCATGGCCATGACTCTGGGGCTTGGTGTTTTCAGTGGGTGGCTAGGGTGCGTCATCATGGTTTCAGCTCGGGGCCTTTGGGGTTCGGTTTTTAGCCACAACAGGGAAGTGGTCAGGGGGGTTAAGAGGATGATGCCTCTTATGGCCGCTCTCGAGGTGTTTAACTTTCCTCAGGTGGTGTGCGGTGGGGTTTTGAGGGCAACGGCGACGCCGGGGGTGGGGATGTGGGTGAATTTGGCTGGTTTTTATGTGTTGGCGTTGCCTTTGGGTGCTTGGCTTGGGTTTGGGAGAAAGATGGGCTTGCGGGGCGTGTTCTTCGGGTTTTTGGTTGGGGTTGCAGTCTGTGCTTTTTTGATGGTGACCATGGTTTTGAGGATTGATTGGGTGGGTCAGGCTTGCAGGGCTCAAGAGATCGTTGGATTGAAGGGAAAAGGTGATGAACAGAGTGATAGATTGGATGTGGAAGGTTTAGCAATGGTTGTTGCCGTGCCCCAAGGGTTGCCTAAGGCCCAAGAGAGGGAATTGACCTTA
>gnl_Aquco_v3.1_Aqcoe7G064500.1
ATGACTAATACATCTTCAACGAAGGAAAACACAGAGAAACTCCCTCCTCTGCCTTCAACACCTTTACACAGCGAGCAGAAATGGCATACCAATCTCAAGAACATTATCTTTGGAGAGCTAAAGAAACAACGCGGAATTTCAGTACCATTAATGGTCATGAATTTGATATGGTTCACAAAAATAGCCATCACGACAGTGTATCTAGGCCGGCTTGGGGAGCTTCAATTGGCAGGAGGAACGCTCGGTTTCACCTTTGCCAATGTCACTGGCTTCTCTGTCTTGACTGGGCTTTGTGGTGCCATGGAGCCTATATGTGGTCAGGCTTTTGGAGCTAAGAATTATAGGCTTCTGCACAAGACCCTTCTTATGGCAACTTTGTTACTATTGGTAACAACAATTCCTATATCTTTATTATGGCTTAAGGTTGACAAGATTCTCATTTACTTTGGTCAAGATAGAGATATCTCAATTGTTGCTAAAAACTATCTTATGTATCTTCTCCCTGATTTATTTGCTACCTCATTTCTCTGTCCAATCAAAGCTTACTTAAGTTCGCAAAGCATAACAATTCCTATCATGTTCAGTTCAGCATTAGCATTAGCCTTTCACCTACCACTCAACATTTTCCTCTCAAAAGTGAAAGGTCTTCAAGGAGTTTCTATGGCAATTTGGATCACTGATGTTATCCTTGTGATTTTGCTTGTATTATACATGTTGGTGACTGAAAGAAAAAAGGGGACGAGTTGGAAGGAAGGAGGGTTATTGTGGGATCAAAAACTGCGTGATTGGGTTCGTTTACTAAAGCTTGCTGGACCATGTTGTCTTACTACATGTCTTGAATGGTGGTGCATTGAAGTCTTAGTATTGCTCACGGGGAGATTGCCAAATGCTAAACAAGCAGTATCAGTATTAGCAGTGGTACTTAATTTTGATTATTTACTCTACTCTATAATGCTTTCATTAGCCATATCTGTGTCGACGCGTGTATCAAATGAGCTCGGTGCAAATCAGGCTGTACAGGCTTACCAATCGGCTTACGTGTCCTTGGGTGTAAGTGTCCTATGTGGTTGCATTGGGGGGTCTGTTATGGTAAGTGTAAGAGGTATATGGGGGTCTTTATTTAGCCATAATAAGGAAGTTCTAAGGAGTGTTAAAAAGATGATGCTGATTATGGCTATAAGTGAGGTTGTTAACTTCCCATTAGCTGTGGGTGGGGGAATAGTTAGAGGTACAGCAAGACCATGGTTAGCTATGTATGCCAATTTATCTGGGTTTTACTTCTTGGCTCTGCCATTGGGTGTGGTTTTGGCTTTCAAAGTTGGATTGAGGTTAAGTGGGCTGTTGTTAGGATTCTTGGTTGGTATGATCGCTTGCCTTATCTTATTGTTAGTGTTTGTAATGAGAATTAATTGGGTTGAGGAAGCTGACAAAGCAAACCAACTTGCTTGTGATGATGTGAAAGAGGTTGGAAACACTACTACAGATATTGAAGCAATTGATAACAATAAAGTG
>gnl_Arath_TAIR10_AT4G22790.1
ATGTCAGAAACATCAAAGTCAGAGTCTTTAGATCCAGAAGTCTCTGAAGGGCTTTGTTCAAAGACCTTGATGCAGAGCATTGTTCATGAGCTGAAGCTGCAGATGAGAATTGGTTTGCCATTGGTGGTTATGAATTTGTTGTGGTTCGGTAAGATGACCACCACATCTGTGTTTCTTGGCCGTCAAGGTGAGCTTAACCTAGCCGGAGGTTCATTAGGGTTTTCCTTTGCAAACGTTACTGGCTTTTCTGTTTTGTATGGTATTTCTGCTGCAATGGAGCCTATTTGTGGCCAAGCTTTCGGAGCCAAGAACTTTAAGCTTCTTCATAAAACCCTTTTTATGGCAGTGCTCTTGCTACTCTTGATTTCGGTACCAATTTCTTTCTTGTGGCTCAATGTTCACAAGATCCTTACTGGTTTTGGTCAAAGAGAAGATATTTCCTTCATAGCCAAGAAATATCTTCTCTACCTTCTTCCAGAGTTGCCAATCCTCTCTTTTCTTTGTCCACTTAAGGCTTATTTAAGCTCACAAGGTGTTACTCTTCCCATCATGTTCACAACAGCTGCAGCCACTTCTCTTCATATCCCCATCAACATAGTCCTCTCTAAAGCAAGAGGAATTGAAGGAGTTGCAATGGCGGTTTGGATAACTGATTTTATTGTTGTGATTCTTCTAACTGGATATGTGATAGTCGTAGAGCGAATGAAAGAGAACAAATGGAAACAAGGTGGCTGGTTAAACCAAAGTGCTCAAGACTGGCTCACACTGATCAAGCTTAGTGGACCATGTTGTCTCACCGTGTGCCTTGAATGGTGGTGCTACGAGATCTTGGTCCTTTTAACCGGGAGGTTACCAAACCCGGTGCAAGCTGTATCAATCTTGATTATAGTTTTCAACTTCGACTACTTGCTTTACGCGGTGATGCTCTCTTTAGGCACGTGTGTGGCAACAAGAGTGTCCAATGAGCTCGGCGCAAATAATCCTAAGGGAGCTTATAGAGCAGCTTACACTACACTCATTGTGGGTATTATTTCAGGCTGCATTGGAGCATTAGTGATGATAGCATTTAGAGGTTTTTGGGGGTCTTTGTATACTCACCATGACCAACTCATCTTAAACGGTGTGAAGAAGATGATGCTGATAATGGCGGTTATCGAAGTTGTAAACTTCCCATTAATGGTTTGTGGAGAGATAGTCCGCGGAACAGCGAAACCGTCTCTTGGAATGTATGCAAATCTTAGTGGATTCTATCTATTGGCTTTGCCTTTAGGGGCAACTTTGGCGTTCAAGGCTAAACAAGGGCTTCAAGGGTTCTTGATCGGGTTATTTGTTGGTATATCTCTCTGTCTCTCGATATTGCTCATCTTTATTGCGAGGATAGATTGGGAGAAAGAAGCTGGGAAAGCACAGATTCTGACATGTAACACAGAGGACGAACAAACTTCACAAGGTTCAGGACAAGATAGCCACTCA
>gnl_Betvu_v1.2_Bv5_101800_htur.t1
ATGTCTATTACACCACCATCACCAAAACCAAAATTGAGTCCTGAAATTCACCCATCTCCACCTCCTTCTAAAACGGTCTCATGGGCAAACAATATGGTTCAAAATGTTACTTGCGAGCTAAAGAAGCAACGAGGGATGGCGGTCCCACTAGTGGCGATGAACTTGACGTGGTTTATTAAGCAGGCAATCACAACAGCCTTCTTGGGTAGACTTGGCGAGCTACAACTGGCAGGAGGAGCTCTCGGGTTCATGTTTGGCAACGTCACGGGATTCTCGATCCTAACGGGATTGTGTGGGGCCATGGAACCGATATGTGGACAAGCATATGGAGCGAAGAACTTCAAGCTTCTTCATAAGACCCTCCTAATGGCAACTCTTTTGCTACTCCTAGCCACCATCCCAATCTCTATACTTTGGTTAAATGTTGGCAAAATTCTTCCACTTTTTGGGCAACAAGAGGATATGGTAGCTATGGCTCAAAAGTATCTTCTCTATTTGCTCCCTGACTTGATAGTAACTGCCTTCCTTTGCCCTCTAAAAGCCTACTTGAGTGCTCAAGGGATCACTCTTCCCATAATGCTAAGCTCTACTCTTGCAGTTGCTTTCCATGTTCCCATCAACATATTGTTGTCACAAGCAAAGGGCGTTGAAGGGGTAGCCATAGCAGTTTGGGTAAGTGATCTTCTAGTCATGCTACTGCTCGCTTTCTACGTGTTACACATCGAGATGAGGGAGAGAGAGAAGTGGCAGCAAGGTGGGTGGTGGGATCAAGGGACCAAAGAGTGGCGTGCCTTGCTCAGCTTATGTGGCCCGTGCTGCCTGACAGGCTGCCTAGAGTGGTGGTGCTACGAGATTCTAGTCCTCCTTACCGGGCGACTTCCCAATGCTCGGGAGGCTGTTGGAGTACTCGCAATTGTGCTCAACTTTGACTACTTGCTCTTCTCAGTCATGCTCTCTTTGTCTGTTTGTGCATCAACCCGAGTCTCCAACGAGCTTGGGGCTAACCAACCTAAAGCAGCTTATAGATCCGCCTATGTTTCACTCATTACAGCAGCCTTCTCGGGATGTATGGGGGCCACGATCATGGTTGTAGCCCGGGGTTGGTGGGGCCCACTATTCAGCCGTGACAAGGGAGTGATCAAAGGAGTCAAGAAAATGATGGTCATGATGGCTATGATCGAAGTGGCAAACTTCCCGTTGACAGTTTCTGGTGGGATTGTCAGAGGAACAGCAAGGCCATGGCTTGGTACAAACGCTAGCCTTGGTGGGTTCTACTTGCTGGCTTTACCCTTAGGGAGTGTCTTGGGTTTTAAAGCAAAGCTAGGGCTTGGGGGACTGTTCTTAGGGTTCTTGGCAGGGGCTTCGACCTGCTTGCTTTTGCTATTGGTGTTCATAGCAAGAATTGATTGGGCAGAAGAAGCAAGCAAAGCTCAAGTACGTGCCTCAGCTGGGGAAGAGTTTCTGACAGAGAAGAATGAAGATAAAACCCTGGAACTAAGGCAGAATCCTGAAGTTACAGCT
>gnl_Carpa_v0.4_evm.model.supercontig_29.67
ATGCTTTTAGAGCTTAAAACCCAGAGAGTAATAGTTATACCATTGGTGGCCATGAACTTGACTTGGTTTGCCAAGATAACAATCACCACAGCATTTTTGGGCCATCTTGGAGACTTGGAGTTAGCGGGTGGCACACTCGGATTCACCTTTGCTAACGTCACCGGCTTCTCTGTGTTGAATGGGCTCTGCAGTGCCATGGAGCCTGTGTGTGGTCAAGCTTTTGGAGCTAAAAACTTTAGGCTTCTACACAAGACACTTGCCATGGCAATCTTCTTGTTGCTGCTCGTATCACTGCCGATTTCCTTCTTGTGGCTGAATGTTGACAAAATTCTCATCCACTTCGGTCAACAACGAGATATCTCAATTGTTGCCAAGACTTATCTTTTCCATCTCCTTCCTGATTTGATACTAACTTCATTGCTCTGTCCTCTCAAAGCCTACCTCACCTCACAGAGTATAACACTTCCTATAATGTTTACCTCAGCTCTGGCACTTTCTCTTCACATTCCTATCAACTTCATGCTTGCAAAAGCCAAGGGTCTTGAGGGTGTCGCTATGGCAATTTGGATAACCGATCTACTAGTTGTGATTCTTCTGGTGGTATACGTGTTGGTGATAGAAAATGGTAAGGAGGGTACATGGAACGAGGGAGGCTGGTGGGACCAAAGAGTGCATGATTGGTTCGGGTTCCTTAAGCTTTGTGGATCATGTTGCCTCACCACTTGTCTGGAATGGTGGTGCTATGAGATTTTGGTATTGCTCACAGGGCGACTACCGAATGCCAAGCAAGCAGTAGGAGTCCTAGCCATCATCCTAAACTTCGACTATTTGCTCTATTCTGTCATGCTTTCACTAGCTACATGTGTATCCGTGCGCATATCAAATGAGCTCGGAGCAAACCAACCAGGCACAGCTTACCGGTCAGCATATGTCACGCTGTTAGTGAGTGCCATTTCAGGTTGCATTGGAGCTTCGGTGATGATCGGAGCCAGAGGCGCTTGGGGATCTTTGTTTAGCCATGACAAGGGGATTATAAAGGGAGTAAAGAAGATGATGGTGCTGATGGCCCTGATTGAAGTAGTGAACTTCCCGCTGGCAGTTTGTGGAGGAATTGTGCGTGGAACAGCAAGGCCCTGGCTCGCTATGTATGCAAATCTTGGTGGCTTTTACCTTCTTTCCTTACCATTAGGTGTGGTTTTAGCCTTCAAAGCTGCACTGGAGCTTGCTGGGCTGCTGACGGGGTTCTTGATTGGGGTAGTTGCATGCTTGGCATTATTGCTATTATTCATCGCAAGGATAAACTGGAATGCTGAAGCTGGCAAGGCACAAATACTAACCTCATGGCAAATGTCTTTACAACTAGCAGCAATGCACACCCATAGACTCGCG
>gnl_Elagu_v2.0_p5_sc00179.V1.gene116
ATGGAGAATGAAAGCCCAAGAGGAGCACTTCCTCCACATCCACCCTTCTCTCCACCCCACCATATTCCGAAATGGCTTCTTGGCATCAAGCAAGCAATCATCTCAGAACTCCGAGCACAGCGAGGGATTGCCCTTCCCCTGGCTGCAATGAACCTAACATGGTTTGCAAAGACCGCCATCACCACCGCGTTCCTCGGCCGGCTCGGGGAGCTCCAACTGGCAGGAGGAACGCTCGGCTTCACCTTCGCCAACGTCACAGGCTTGTCGGTGTTAACAGGTCTGTGCTGTGCCATGGAGCCCATATGTGGTCAAGCCCATGGGGCCAGAAACTGCAAGCTTCTTCATAAGACACTCATCATGGCCACCATCTTATTACTAGTAGCCTCTCTTCCAATCTCCTTCCTATGGCTCAACGTGGACGGAATTCTTATGCGCTTTGGACAACAAAGGGATATTGCTGCTCTTGCAAAGAAGTACATAACTTATCTTCTCCCCGACTTGGTAATCACCTCCTTCCTCTGTCCTCTCAAGGCCTATCTGAGCTCACAAGGAGTGACACTTCCTATACTATTCAGCTCAGCTATGGCACTAGCGTTCCATCTTCCCCTTAACGTCTTGCTCTCAAAGGAGAAGGGACTTGAGGGTGTGTCGATGGCGATTTGGCTGACGGACCTCACAGTGGTGATCATGTTGGTGTCCTATGTGTTGGTGACTGAAAGGAGGAAGAAGAGCGACGGCACCAAGCTGTGGCGGGAAGGAGGGTGGTGGGACCAAAGGATGCAGGACTGGCTCCGGTTGCTCAGGCTCTCCGCGCCGTGCTGCTTGACGACATGTTTAGAATGGTGGTGCTACGAGATCTTGGTGCTGCTCACAGGGAGGCTTCCCGACGCCAAACAGATGGTGGCGGTGATCGCCGTCGTGCTCAACTTCGACTACCTGCTGTACGCGGTGATGCTCTCCTTGGCAACATGCGCATCCACGCGTGTGTCAAATGAGCTTGGTGCAGGTAAAGCCAGGGATGCTCGTGAGTCCGCCTACGTCTCTTTAGGCCTCGGCGTCCTGACCGGATTTCTGGGTGCATCAGCCATGGTGATTGCAAGAGGATGTTGGGGATATTTGTTTAGCCATGATGAGAAAGTTGTGGATGGGGTGAGTAAGATGATGCTGTTGATGGCTTTGATAGAGGTGGTTAACTTCCCCTTGACGGTTTGTGGTGGGATAGTCCGGGGGACGGCCAGACCTTGGCTGGGAATGTATGCTAGTCTTGGAGGGTTCTATCTGGTGGCCTTGCCTCTGGCTGTGGTATTGGCTTTCAAGGTAAGGCTTGGACTTGGTGGGTTGTTGCTGGGATTCCTGATGGGTTCTGCAGCCAGTGCCATTCTGCTGGGGGTGTTTGTGGCTTTTGTGGATTGGGATGGAGAAGCGGAGAAGGCACAAACGTTGGCTGGCGTGAACACACAGGTAGGAGAAGAAAATGATGACATGGAAATGGTAGAAGGTAACAGTGTC
>gnl_Eucgr_v2.0_Eucgr.D01972.1
ATGGCGGTCTCTGAGCTCAAGGTGCGAAGAGGGATCGCCATGCCGCTGGTCGTGATGAACTTGACCTGGTTCGCCAAGATAGTCATCACGACAGCATTCCTGGGCCAGCTTGGGGAGCTCCAGCTGGCCGGCGGCATGCTCGGGTTCACATTCGCCAACATCACCGGGTTCACAGTTCTGAACGGGCTGTGCGGCGCCAAGGAACTGATCTGCGGGCAGGCTCATGGGGCTCGGAACTTCAAGCTTCTCCACAAGACCCTTTTCATGTCGGTTCTGTTTTTGCTAGCGGCATCATCGCCAATCTCTTTCTCGTGGCTTAATGTGGACAAAGTCCTGACCCGTTTTGGCCAGCAAGAGGACATTTCACTCGTTGCCAAGAGCTACCTCTTCTATCTCCTCCCTGATCAGGTGGTCACCTCCTTCCTATGTCCCCTCAAGACCTATTTGAGATCGCAGGGCGTGACCATCCTGATAATGTTCAGCTCAACCCTCGCCCTCGCTTTCCACGTCCCAATCAACATCCTGCTGGCGAAAGCAAAGGGCCTCGAGGGCATCTCGATGGCGGTCCGGATCACTGATTTGATGCTGGTGATTCTACTCGCTCTGGATGTGGCGATCACCGAACATGGCAAGGATCAGAATCGGAAAGATGTCGGGTGGTGGGAACACGGAGTTCATGATTGGATCCAACTGCTCAAACTCTGCGGGCCATGCTGCCTCACCACCTGCCTAAAATGGTGGTGCTACGAGATCTTGGTGCTGCTAACCAGGCGGCTAGAGAACACCAGGTGGGCGGTGGGAGTGCTCGTCATCGTGCTCAATTTCGACTATCTCCTCTACTCTGCGATGTTATCTCTAGCAACGTGTGCATCTGCACGTGTATCAAACGAACTCGGCGCGAATCGGCCCCATATCTCTTACCGGTCAGCCTATGTCTCTCTTTTATGCGATGCTCATAATCTGGTCAGCCACAACCGGGGCATCATGGTGAGCGTGAAGATGATGCTCCTGATGGCCCTGGTGGAGGTGGTGAACTTCCCGCTGGCAGTTTGCGGGGAACAGCAAAGCCGTGGCTCACGTTGTACTCGAACCTCGGCGGGACTCGGGCTAGAGGGGCTGTTGCTCGGGTTCTTGTTCGGCGTGGTTTCTTGCTTGATGCTGCTATTGGTGTTTGTTGCGAGGATAGACTGGGACGAGGAAGCTAGGAAGGCCCAGGTGTTAGCCTCTAGTGCCCAAGAAGAACAATTCGACGGAACTCCGCCTGCAGAAAGAGAAAACCGCATGGCGGCA
>gnl_Eucgr_v2.0_Eucgr.D01969.1
ATGAACCTGACCTGGTTCGCCAAGATAGCCATCACGACTGCGTTCCTGGGCTGGCTCGGGGAGCTCCAGCTGGCCGGCGGCACACTTGGGTTCACCTTCGCCAACGTCACCGGGTTCTCAGTCCTGAACGGGCTGTGCGGGGCCATGGAACCGATCTGCGGGCAGGCCCATGGGGCTCGGAACTTCAAGCTCCTCCACAAGACCCTTTTCATGTCGGTCCTGTTGTTGCTAGCAGCATCGTTGCCAATCTCTTTCTTGTGGCTTAATGTGGACAAAGTCCTGATCCGTTTTGGACAGCAAGAGGACATTTCACTTGTTGCCAAGAGCTACCTCTTCTATCTCCTCCCTGATTTGGTGGTCACCTCGTTCCTCTGTCCCCTCAAGGCCTACCTGAGCTCGCAGGGTGTGACTGTCCCAATAATGTTCAGCTCGGCCCTCGCCCTCGCTTTCCACGTCCCGATCAACATCCTGCTGGTAAAACTGAAGGGCCTCCAGGGCATTTCGATGGCGGTCTGGATCACTGATCTAATGGTAGCGATTCTACTTGCTCTGTATGTGGCGATTGCCGCACGTGGCAAGGATCAGAGTTGGAAGGATGGCGGGTGGTGGGAACACAGAGTTGGCGATTGGATCCAACTGCTCAAGCTCTGCGGGCCATGCTGCCTCACCACCTGCCTCGAATGGTGGTGCTACGAGATCCTGGTGCTGCTAACCGGGCGGCTAGAGAACGCCAAGTGGGCAGTGGGAGTGCTCGCCATCGTGCTTAATTTCGACTATCTCCTCTACTCTGCAATGTTATCTCTGGCGACATGTGCATCTGCACGAGTATCAAACGAACTCGGGGCGAACCGGCCCCATAACGCTTACCGATCGGCCTATGTCTCTCTTTTAGTAAGCGTCCTCTCGGGTTGCATTGGCGCGATGCTCATGGTAGCATCTAGGGGGTTCTGGGGCAATCTGTTCAGCCACAACCGGGGCATCGTGGCGAGCGTGAAGAAAATGATGCTCCTGATGGCCCTGGTGGAAGTGGTGAATTTCCCATTGGCAGTCTGTGGGGGAATCGTGCGGGGAACGGCGAAACCATGGCTCGCGATGTACTCGAACCTGAGCGGCTTTTACCTCCTAGCCTTGCCCTTGGGCATATTCTTCGCTTTCAAGGCGGGGCTCGGGCTAGCGGGGCTGTTGCTCGGCTTCCTGGTCGGCGTGGTCTCCTGCTTGATGCTGCTATTGGTGTTCGTCGCGAGGATCGACTGGAACGAGGAAGCTAGAAAGGCCCAAACGTTAGCCTCCACTGACGCCCAAGAAGAACAAGCCGACGGTACTCGGACGCACACAGAAAGAGAAAACCGCACGGCGGCG
>gnl_Manes_v6.1_Manes.02G032300.1
ATGTCTACCGCCACAACATCAAAACTGGAAGAGAACCCTGTTGTTATAGCGTCTGTATCTCCATCATCGCCTTCACAGAATACACAAAAATGGCCTACAAACCTTATGCAAGTGCTACTTTTGGAGCTGAAAATACAACGAGGAATAACGCTTCCCTTGTTAGCCATGAATTTGACATGGTTTGCCAAGATAGCTATCACGACTGCTTTCCTGGGACGGCTTGGACAGCTTCCGCTAGCTGGTGGCACTCTTGGTTTCACTTTTGCTAATGTCACTGGCTTCTCTGTTTTGAATGGGCTTTGTGCTGCCATGGAACCTATTTGTGGTCAAGCGTATGGAGCTAAAAATTTTAGGCTACTCCATAAGACCCTTCTCATGACAATTTTCTTGTTGCTACTGACGACTCTGCCTGTGTCTTTCTTGTGGCTTAATGTTGACAAAATTCTCATCCATTTTGGCCAGCAGGAAGATATTTCTCATATTGCAAAAACCTATCTTTTCTACCTTCTTCCGGACTTGGTTATAACTTCGTTGCTTTGTCCTCTCAAAGCCTACTTGAGCTCTCAAGGTGTAACCGTTCCTATAATGTTTAGCTCAGCTGTAGGTTTAGCTTTGCACATACCCATCAACATTTTTCTTGCAAAAGCCAAGGGTCTTGAGGGGATCTCCATGGCTATATGGATAACAGATGCTATAGTCGTGATTCTACTAGCTTCATGCGTGTTGCTGAAGGAAAATGGTAAGGGAGGGAATTGGAAGGAGGGAGGATGGTTAGACCAAGGCATTTATGACTGGCTCAGGTTGCTAAAGCTTTCTGGACCATGTTGCCTTACCTCCTGCCTTGAGTGGTGGTGCTGGGAGATATTGGTCTTGCTAACAGGGCGCTTGGCGAATGCCAAGCAAGCAGTGGGAGTGTTAGCCATTGTGCTAAACTTTGACTACTTGCTGTTCTCTGTGATGCTCTCGCTGGCAACTTGTGCTTCAATTCGGGTGTCCAATGAGCTTGGGGCCAATGAAGCATGTCCTGCTTACCAAGCGGCATATGTTTCTTTAGCCGTGAGTTTTATATCAGGTTTTATTGGAGCCTTGGTGATGGTAGCAGCTAGAGGTATTTGGGGGCCTCTGTTTAGCCATGACAAGGGCATTATAAGAGGTGTAAAGAAGATGATGTTGTTAATGGCTTTGGTGGAAGTGGTAAATTTTCCTCTAGCAGTATGTGGAGGTATTGTCCGGGGGACTGCTAGGCCATGGTTGGGTATGTACGCCAATCTTGGAGGATTCTATCTTGTGGCCTTGCCAACAGCCGTGCTTTTAGCCTTTAAAGCCGGGCTGGGGCTGGGCGGGTTGCTGTTAGGTTACCTGGTTGGAATCGCTGCTTGCGTGACGTTATTGGTGTTTTTTGTTATGAGGATTAACTGGGAAGTAGAAGCAGACCAGGCACAAAAACTAGCAATTGACGTGCAAGAGAGCATTGAAGGAAGAGAAGATCGCAGAACTAGTGCAACAGTGACTGATGCTAACGCA
>gnl_Medtr_Mt4.0v1_Medtr5g011540.1
ATGTCATCAACATGCAAATTAGGAGAAAACCTCTGCTCAAACCATAAAACTAACCAACCACCTTCACCTCCTCCACCATTACAAACCCGAAAATGCGACATAAATCCGGGGAAGTCGTTGCTTTCAGAGGAGCTAAGAGTTCAAGGAAGATTAGCTTTTCCAATGGTGTTGATGAATTTAGCTTGGTTTGCCAAGACAGCTATCACAACAGCATTCTTGGGTAGACTAGGTGAGCTCAGGTTAGCCGGTGGCGCACTCGGGTTCACTTTCGCTAACGTTACCGGCTTCTCTGTCTTGAATGGTCTCTGTGGTGCCATGGAACCTATTTGTGGACAGGCTCATGGAGCTAAAAACGTAAGACTCCTTCACAAGACACTTCTCATGACAATTTTATTGTTGCTATTGGTAACAATTCCTATTACTTTCATGTGGCTTCATATTGACAAAATTTTGATTCATTTTGGCCAACAACAAGAAATTTCTACTGTTGCTGGTACTTATGTTTACTATCTCATACCTGATTTGTTTGTTATGTCACTCTTGTGTCCCTTAAAAGCTTACTTGAGCTCTCAAAGCATCACTCTTCCTACCATGTTTAGTTCTGGTGTAGCACTTGCTTTTCATGTTCCTGTTAACATACTACTCTCAAAAACCATGGGTCTAAGAGGGGTTTCCATGGCTGTTTGGATAACTGATCTTATTGTTGTTGTTCTTCTGGTCATTTATGTTGTAATTCTAGAGAATCGAAAGGTATTAGCGTGGAAAGAAGGAGGATGGTGGGATCAGAGTATTATGGATTGGATTAGGCTAATCAAGCTATCTGGATCTTGTTGTCTCAACACATGTATGGAGTGGTGGTGCTATGAAATTCTAGTCTTGCTTACTGGCCACCTCGCAAATGCCCGACAAGCATTAGGAGTTTTAGCCATTGTGTTGAACTTCGACTATTTGCTTTTCTCGGTGATGTTGTCGTTGGCAACTTGTGTTTCCACCCGTGTCTCGAACGAGCTTGGCGCAAACCAAGCCGACCGTGCATACAGGTCAGCGCGTGTGTCTCTAGGATTAGGTTTTATCACAGGGTGCACCGGCAGCTTGGTGATGGTGGCTGCAAGGGGAATTTGGGGGCAACTCTTCAGCCATGATAGGGGTACTATAAATGGAGTAAAAAAGACAATGTTGTTGATGGCTCTAGTGGAATTGTTTAATTTTCCATTGGCAGTTTGTGGAGGTATAGTTCGAGGGACAGCTCGACCTTGGTTGGGTATGTATGCAAATCTAGGCGGGTTTTATTTTCTGGCTCTGCCCCTTGGTGTTGTTTTTGCCTTCAAGCTTCGTCTTGGCCTTGTTGGACTCTTCTTTGGACTTCTTACTGGTATTGTTGTTTGCTTGTCATTATTATTAGTATTCATTGCTAGGATAAAGTGGGTGGAAGAAGCTGCCAAGGCACAAATACTAGCAAGTAACGACCAAGTTAAAGAAGTTCCCTGTGATGACGCAGAAGTACCAACTGAGGCTCGTGAAAATGACAAAGTG
>gnl_Mimgu_v2.0_Migut.A00844.1
ATGGAAAAAACATCATCGGAATCAACCAATCACAGCTCACCCCTTTACGCAGAGCTCAAAACCCAATGGCGAATCACAATCCCTCTAATCGCAATGAACTTCACGTGGTTCGCCAAACTCGCCATCACCACCGCCTTCCTCGGCCGCCTTGGCCCGCTGCCCCTCGCCGGAGGCACCCTCGGCTTCACCTTCGCCAACGTCACCGGATTCTCCGTCCTCAACGGCCTCTGCGCCGCCATGGAGCCCATCTGCGGCCAGGCATTTGGCGCCAAAAACTACAAGCTCCTCCACAAAACACTGGTTATGGCCACCTCTCTCCTCCTCTTGGCATCGATCCCCATCGCCTTTCTCTGGCTCAACGTTGAAAAGATTCTCGTAAGCTTCGGCCAACAGAGAGATATATCGATCGTGGCCAAGAATTATTTAATCTATTTCATGCCGGATTTAGTTGTGACCTCGTTTCTATGCCCCCTCAAAGCTTACTTGAGCACGCAGAACGTAACTCTCCCGATCATGTTCGCCTCCACCATGGCGGTGGCTCTACACATTCCGGCGAACTTGTTTCTCTCTAGGGCGAAAGGGCTCGAAGGAATTGCAATGGCCGTGTGGATAACCGATTTCGCGGTGGTTGTAGTGCTCGGATTGTACGTTTTAGTGGTGGAGAAAAGGAAAGGGGGTTGTTGGAAGGAAGGGGGGTGGTGGGCCCAAGATAGATCCGATTGGATAAATCTTCTCAAGCTAAGCGGGCCGTGTTGTGTCACCACTTGCCTCGAGTGGTGGTGCTACGAGATACTAGTCCTCCTGACCGGCCGCCTCCGGAACCCTAAACGGGCCGTCGGAACCCTAGCCATCGTTTTGAACTTCGACTACTTGCTCTACTCCGTCATGCTGTCGTTGGCCACGTGCGCGTCAGTGCGCGTGTCCAACGAGCTGGGCGCGGCCCGGCCCGAATTGGCGGCCGGGTCGGCCCGTTTCTCGCTCGGTTGTGGCGGGTTGATGGGCCTTGCGGGCGGGGCGGTGATGGTTGGGTCGAGAGGGGTGTGGGGGCCGTTGTATAGCCAACCCACTTTTATGGAAAAAGATTGTTGTGTAGGATTCCAATTTAATTGTTTCTATCACAAATATGAGAAAATGGAAATCCAGCAAGGAATCATGAATAAGCACGATACTAAAATCGGATATGAT
>gnl_Nelnu_v1.0_NNU_020412-RA
ATGTCCACGACTACATCAGCATTGGAAGAGGACCCAAGAGAGAAAATCCCCAGCCAGCCATCTTCACCTCTCACTCAGGATCAGGAATGGCCGACGACGGGCCTCAAACAAGTGGTGCTCTCGGAGCTAAAGATGCAACGGGGAATTGCCATTCCGTTGATGGCCATGAATTTGACGTGGTTTGCGAAGCTCGCCATCACAACTGCATTTCTTGGTCGGCTGGGGCAGCTGCAACTAGCGGGAGGGGTGCTTGGTTTCACCTTCGCCAACGTCACCGGATTTTCGGTCTTAAACGGGCTCTGTGGTGCCATGGAGCCCATCTGTGGACAGGCTTACGGAGCAAAAAACTACAAGCTCCTTCATAAGACGCTCGTCATGGCCACCTTTCTCCTACTACTGACAACTATTCCGGTGGCTCTCTTATGGATCAACGTCGATAAGATCCTCATACGCTTTGGCCAACAGCCGGACATCTCAGTCGTTGCAAAGAATTATCTTATGTATCTTCTCCCCGACTTGGTAGTCAAATCGTTTCTTTGTCCTCTCAAGGCCTATTTGAGCTCTCAAAGCATAACCATTCCAATTATGTTGAGTTCAGCTGTGGCGCTAGCCCTTCACCTGCCCACCAACATATTGCTCTCGAAGGCGAAAGGTCTGGAGGGAGTTTCCATGTCGGTCTGGGTGACCGATCTCATCGTTGTTCTTCTGCTTGCTTTATATGTCCTGGCGATGGAGAGTAGACAAAGTGAAAGGTGGAAAGGAGGGTGGTGGGATCAAGGATATAGTGAGTGGGTGCAGTTATTGAAGCTCTCGGGAACGTGCTGCCTCACGACCTGCCTTGAATGGTGGTGTTACGAGATATTGGTCCTACTGACAGGACGTCTGGCGAATGCCAAAGAGGCAGTAGTGGTGTTAGCGGTGGTGCTGAACTTCGATTATTTGCTCTACTCGGTCATGCTTTCATTAGCTACCAGTGCATCCACACGCGTATCAAATGAGCTTGGTGCAAACCGGTCCAGGCCTGCTTGCCAATCTGCTTATGTATCGTTGGCAGTGAGCGTTATTTGTGGATGCATCGGTGGTTCAGTAATGGTAGCAGCCAGAGGTGGGTGGGGATCACTGTATAGCCATGATGAGGGGGTTGTGCGGGGCGTAAAGAAAATGATGTTGCTGATGGCACTGGTGGAGGTGGTAAATTTCCCGTTGGCTGTGTGTGGAGGAATAGTTCGTGGAACAGCTAGGCCATGGTTGGGGATGTATGCCAACCTCGGTGGCTTCTACTTGCTCACTTTGCCACTGGGTATCGTATTGGCTTTCAAGGTTAGGCTTGCGCTCGGTGGATTGTTGCTGGCCTTCCTGGTAGGGATGGTCTCGTGTTTGATTTTGTTGCTACTGTTTGTTGGGCGGATTGATTGGGTTGAAGAAGCCCAAAAGGCACTACATCTTGCTTGCGGCGCAGATGAGCATGAGCTAGGCGGGGGACACCAAGATCACACCAATTTGGAGACTGTTGATAATATCATGGTG
>gnl_Orysa_v7.0_LOC_Os03g64150.1
ATGACGCCTCCACCGCCGTCGCCGCCGCACGAGAGGAAAACGTGGGCGGAGTCGGTGGCCAGCGAGTTTCGGGCGCAGCGCGGCATCGCGTTCCCTCTCATCGCCATGAACCTCACCTGGTTCGCCAAGCTGGCCGTCACCACCGCCTTCCTCGGCCGCCTCGGCGACCTCCAGCTCGCCGCCGGCACCCTCGGCTTCAGCTTCGCCAATGTCACCGGCTTCGCCGTCCTCACCGGCCTCTGCGCCGCCATGGACCCCATCTGCGGGCAGGCGCACGGCGCCAGCAACGGGAAGCTCCTCCGCAAGACGCTGGTGATGGCCACCATCCTGCTGCTGGGCGCGTCCATCCCCATCGCCTTCCTGTGGCTGCACGTGGACGCCGTCCTCCTCCGGTTCGGACAGCAGGCGGACATGAGCAGCAACGCACGCAGCTACGTGGTGTGCCTCCTCCCGGACCTCGCCGTCACCTCCTTCGTCAACCCGCTCAAGTCGTACCTGAGCGCGCAGGGGGTGACGCTCCCCACGCTGTTCGCCTCCGCCCTGGCCCTGGCGCTCCACGTCCCCCTCACCATGTGGATGGCCAGGACCAGGGGCATCCAGGGCGTCGCCACCGCCGTGTGGGTCAGCGACCTGGCCGTGGCCGTCATGCTCGCCGGCTACGTGCTCGTCTCGGAGCGACGACGGAAGGCGGGAGGGGGCGGCGGATGGGTGGAGCAGACGAGGGGTGAGTGGGTCCGGCTCCTCCGGCTGGCCGTTCCCAGCTGCCTCAACACCTGCCTGGAGTGGTGGTGCTACGAGATACTGGTGCTCCTGACGGGACGCCTCCCGGACGCCCGGCGCACGGTGGCGGTGATGGCCGTGACGCTCAACTTCGACTACCTGCTGTTCGCGGGGATGCTGTCCCTGTCGGTGAGCGCGTCGGTGCGCGTGTCGAACGAGCTGGGCGCGGGGGAGGCGTGGGCGGCGAGGCGCGCGGGCATGGTGTCGATCGTGGGCGGCGCGGTGGGCGGGGTGGGCGGCGGGGTGGCGATGGTGGCGGCGCGGCGGGCGTGGGGGAGCATATACAGCTCAGACGCCGGGGTGCGGGAGGGGGTGGGGAGGGCGATGGAGGTGATGGCGGTGCTGGAGGTGGTGAACTTCCCGCTGAACGTGTGCGGGGGGATAGTGCGAGGGACGGCGAGGCCGGCGGTGGGGATGTACGCCGTGGTGGCCGGCTTCTACGTGCTGGCGCTGCCGCTCGGGGTCGCGCTCGCCTTCAAGGCCAGACTTGGGATCCAGGGCCTCCTCCTGGGCTTCCTGGTGGGCGCCGCGGCCAGCTTGGCGGTGCTCCTCACCTTCATCGCGCGCATGGATTGGCCCGCCGAGGCCCAAAAGGCGCGGACTAGAACCACAGCAACCGTGGCCCAATTCCACCAACACGACGAGGTCGTCCAGCCT
>gnl_Phavu_v2.1_Phvul.002G151500.1
ATGTCAGCAACATGCAAACTAGGAGACAACCTAAGCTTAAACGATGAAACCAACCAACCCTTCTCACCTCCTCCTCCACTACACGCCCAAAAATATGAAGCCAATTCATTGAAGATGGTGATCTCAGAGCTAAGAGTTCAACGAGGTATAGCCCTCCCAATGGTGGCCATGAATTTGGCTTGGTTTGCCAAGACAGCCATCACAACAGCTTTTTTAGGCCGTCTCGGGGAGCTCAGTTTGGCAGGTGGAGCTCTCGGCTTCACCTTTGCTAATGTGACTGGATTCTCTCTTCTCAATGGTCTATGCGGTGCCATGGAACCCATATGTGGCCAGGCTCATGGTGCCAAAAACTTCAGGCTCCTTCACAAGACCCTTTTCATGACAATCTTATTGCTGTTGTTGGTATCACTTCCCATCACTTTCTTGTGGCTTAATGTTGACAAAATTTTGATTTGTTTTGGGCAACAGCAAGACATCTCCATTGTGGCCAGGACCTATCTTTCCTCTCTCATACCCGACTTGTTTGTTGCCTCGCTCTTCTGTCCCTTAAAAGCCTACTTGAGCTCTCAGAGCATAACTCTTCCCACCATGTTTAGTTCGGTTGTGGCACTAGCTTTCCACATACCCGTTAACATAGTGCTTTCAAAGACCATGGGCCTCAGAGGAGTCTCCATGGCGGTTTGGGTTACTGACCTTATTGTTGTGGTTCTGCTAGCCATTTATGTTTTAATTATTGAGAACAAAAAGGGAAGCATGTGGAAGGAAGGAGGGTGGTGGGATCAGAGCATTGAGGATTGGATTAGGCTGGTCAAGCTTTGTGGATCATGCTGCCTCAATACATGCCTTGAGTGGTGGTGCTATGAGATCCTAGTTTTGCTTACTGGCCACCTCACAAATGCTAAGCAAGAAGTGGGAGTTTTGGCCATTGTGCTAAACTTCGACTATTTGCTTTTCTCAGTGATGCTGTCACTAGCCACATGTGTTTCCACCCGTGTCTCAAATGAGCTTGGTGCTAACCAAGCTGGAATTGCTTACCGATCAGCGTATGTGTCTCTGGCATTGGGCTTCATCTCTGGTTGCATAGGCAGTTTGGTGATGGTGGGTGCCAGGGGAATTTGGGGGCCACTGTTTAGCCATGATAGGGGAATTATAAAGGGAGTAAAAAAGACAATGCTGCTGATGGCTCTGGTGGAAGTGTTTAATTTTCCGTTGGCAGTTTGTGGAGGCATAGTTCGAGGAACAGCACGACCTTGGTTGGGCACTTATGCGAATCTAGGTGGATTTTATTTCCTGGCCCTTCCACTTGCCATTGTTTTTGCCTTCAAACTCCGTCTTGGGCTAGTTGGACTCTTCATTGGACTTCTTACTGGTATAGTTACCTGCTTGACGTTGTTATTGGTATTTATTGCACGGATAAACTGGGCGGAAGAAGCTGCCAAGGCACAAACACTATCAAGCAAAGAGCAGGTTAAGGAACTCCTCAAATATGACGCAGAAAAACAAATAGACGTCCGTGAAAAAGAA
>gnl_Pinta_v2.0_PITA_000051499-RA
ATGACATGCTCGGCCATCGTCGTGGCTCTGTACGTTCCCATAAATATTTCTTTGCACCGCCTCAAAAGAGCGGCGTTGGCGATTTGCTGGAGTGACTTCAACGTTGTGTTGTTGCTCTCTACATTGTCTAAGACGGGGCTTCACAAGACCACGCATGAGGATGGATGGTGGAGGCTTAAGGGTTGCTTGGTTTGTGTGGCTCTACTGAGGCTCTATGTGGCTTCGTGCCTCATGGTGTGCTTAGAATGGTGGTGTTACGAAATCTTGATGCTGATAATGGGACTCCTGTCGAGGCTGCAGGAATCGGTGTCAAAACTCAACATCATTTTCAATGCGGATCAGATACTATTCGCCCTTATGCTTTCCCTCGGGTCATGCGTGTCCATGAGAGTGGGCAACGAAAACAGGGGAAACCAGCCTGTGGGGGCGTATCACGCAGTGGTTCTTTTTGTGGGATTTAGCGTGGTCGTCTCCTGCGTCGGTGCCCTGGCCATGATTTCGAGTAGGAATTCCTGGGGAGGTCTCTTCAGTCATAGCGAAGAGGTAGTACGGGGAGTCGGGAAGCTCCTCTGCGTGATGGGCGTCATGGAAATCGTCAATTTTCCACAGGTTGTTGTCTCCAGTGGTGTGATAAAGGGAACCAAGAGGCCATCCATGGCAGTGCATGCGAACCTCGGTGCTTTTTATCTCTTAGGTTTTCCTCTAGGAGTGGTTCTCGCCTTCAAATTTAAGATGAGGTTGATGGGACTGCTGGTTGCAATCACTGTGTGTGCTACCTTGACTATGACTGTTGTTCTGAGGATGGATTGGGTTCAGCAGGCACTGGTCACCCAAAATCTCACCAGTGAGTCTCTACAATTACAACCCCTTGCACCCCTTGCATTTGATGACGATGAAGAAAAATATTTTGATGGCGTTGACAGAAAATACATTAAATTATGGACACACATCGCA
>gnl_Poptr_v3.0_Potri.003G116700.1
ATGTGTGCACCATCAAAAACTGAAGAGAATCGTATTGACAAAACCTCTCAACCTCCTCCAATATCTTCGCCTACCACCCAAATATGGCCGGCAAATCTTATGCAAATGATTCTTTTGGAGATAAAAACACAGCGAGGGATGGCTCTGCCCTTGTTGGCAATGAATTTGACATGGTTTGCCAAATCAGCCATCACAACTGCATTTCTAGGCAGACTTGGAGAGCTCCAGTTAGCTGGTGGCGCTCTTGGGTTCACTTTTGCTAATTTCACTGGTTTTTCTGTCTTGAATGGGCTATGTGGTGCCATGGAACCTATCTGTGGTCAAGGTTATGGAGCTAAAAATTTCAAGCTACTACACAAGACCCTCCTCATGGCAACTTTCTTGTTGCTAATTGCAACCCTGCCTATATCTTTCTTGTGGCTTAACATGGACAAGATTCTAATCTATTTTGGCCAACAAGAAGACATTTCACGTGTTGCAAGGAACTACCTTTTTTATCTCCTCCCCGACTTAATAATCACCTGTTTGCTTTGTCCTCTCAAAGCATACTTGAGCTCCCAAAGTGTAACAGTCCCTATAATGTTTTGCTCTGCTTTGGGCCTAGCTTTTCACATCCCGATCAACATCTTACTAGCAAAAGCCAAGGGTCTTGAGGGAGTGTCTATGGCAATATGGATAACGGATCTTATAGTCGTGATTTTACTTGCTTTATACGTGCTGATAATGGAAAACAGGAAAGGAGGGAAGTGGAAGGAGGGAGGGTGGTTAGATCAAGATGTTCATGACTGGCTCAAATTGCTAAAACTTTGTGCACCATGTTGCCTTACCACCTGCCTTGAATGGTGGTGCTGGGAGATCTTGGTCTTGCTTACAGGACGACTACCAAATGCCAGGCAGGCAGTCGGAGTGGTAGCAATTGTGATGAACTTTGACTACTTGCTCTTCTCTGTGATGCTATCGCTTGCAACTTGTGCTTCCACTCGTGTGTCAAATGAGCTTGGTGCAAATCAAGCAGGTCGTGCTTACCAATCTGCATATGTGTCTCTGGGAGCAAGCACCGTTTCAGGTTGCGTTGGTGCCTTGGTGATGATAGGGGCTAGAGGTGTTTGGGGGTCTCTGTTTACCCATGATCAGGGGATCAGGAAAGGTGTAAAGAAGATGATGTTGCTTATGGCTTTGATTGAAGTGGTAAATTTTCCTTTAGCAGTTTGCGGAGGCATAGCCCGGGGAACAGCTAGGCCATGGTTGAGCACCTATGCCAATCTTGGCGGGTTCTATTTTCTAGCCGTGCCAATAGCAATACTCTTAGCCTTCAAAGCAGCCCTAGGCCTCGGTGGGTTGTTGATAGGCTTCCTGATTGGATTAGCTGCGTGCTTGATTTTGTTAGTAGGTTTCGTTGTTAGGATTGATTGGCAGGTAGAAGCCGACAAGGCACAAAAACTTGCGTCCTGTGACGTGCAAGAGGATGTTAGGATTAAAGAATGCGTGAACCACCGAACTATAGAAACAGAAGATGGTGCTGAAGTA
>gnl_Poptr_v3.0_Potri.001G115400.1
ATGTCTCCACCATCAAAATCTCAAGAGAGCCCTATTGGCAAAACCTCTCAACCTCCACCAACATCTTCACTTACCACCCGAATATGGCCGGCAAATCTTATGCAAATTATTCTTCAGGAAATAAAAACACAGCGAGGTATAACTCTGCCCTTGTTGGCAATGAATTTGACATGGTTTTCCAAAACAGCCATCACAACTGTTTTTTTAGGCAGGCTTGGAGAGCTCCAGTTGGTTAGCGGCACTCTTGGGTTCACTTTTGCTAACGTCACTGGCTTTTCTGTCTTGAATGGGCTATCCGCTGCCATGGAACCTCTCTGTGGTCAAGCTCATGGGGCTAAGAATTTCATGCTGCTACACAAGACCCTCCTCATGGTAACATTCTTGTTGCTATTAGCAACCCTGCCTATATCTTTCTTGTGGCTTAACGTGGACAAAATTCTAATCCATTGTGGCCAACAAGAAGACGTTTCGCGTGTTGCAAAGAACTACCTTTTCTATCTCTTCCCTGACTTAATAATCACCTGTTTGTTATGTCCTCTTAAAGTCTACTTGAGCTCACAAAGTGTAACAGTTCCTATAATGTTTAGCTCAGCTTTGGGCCTAGCTTTTCACATCCCGATCAACATCTTACTTGCAAAAGCCAAGGGTCTTGAAGGGGTGTCTATGGCAATATGGATAACCGATCTTATGGTCGTGATTTTACTTGCTTCATACGTGTTGATGATGGAAAACAGGAAGGGAGGGAATTGGAAGGAGGGAGGGTGGTTAGACCAGGGCGTTCATGACTGGCTCAGGTTGCTAAAACTTTGTGCACCATGTTGCCTTACCACCTGCCTTGAATGGTGGTGCTGGGAGATCTTGATCTTGCTTACCGGACGACTACCAAATGCCAAGCAAGCAGTTGGGGTGATAGCAATTGTGCTAAACTTTGACTACTTGCTTTTCTCTGTGATGCTATCACTAGCAACTTGTGCTTCCACTCGTGTGTCGAATGAGCTTGGTGCAAATCAAGCAGGTCGTGCTTACCAGTCAGCATATGTGTCTCTAGGAGCAAGCACCATTTCAGGTTGCATTGGTGCCTTGGTGATGGTAGGAGTCCGAGGTGTTTGGGGGTCTCTGTTTAGCCATGATCAGGGAATCATAAAAGGTGTAAAGAAGACGATGTTGCTAATGGCTTTGATTGAAGTAGTAAATTTTCCTTTAGCAGTTTGTGGAGGCATCGTCCGGGGAACAGCTCGGCCATGGTTGGGCATGTATGCCAATCTTGGTGGGTTCTACTTCCTAGCCTTACCAATGGCAGTACTCTTAGCCTTCAAAGCAGCACTAGGGCTCGGTGGGTTGTTGGTAGGTTTCTTGATTGGATTGGTCGCGTGCTTGATTTTGTTGGTAGTATTTGTTGTGAGGATTGATTGGGAAGTAGAAGCTGAAAAGGCACAAAAACTGGCGTCCTGTGACGTGCAAGAAGTGGACGTTAAAGAACGCGTGAATCACCGAACCACGGAAACAGTTGATGGTGCTGAAGCA
>gnl_Prupe_v2.1_Prupe.5G082100.1
ATGTCTGCAACATCAAATTTGGAAGAGGACCCAAGAGAGAGAGCCTCTCTGCCACCTTCATCCCTACCTCTCACTCAAAAATGGCCAGCCAACTTTTTCAAGGTCATGCTTTTAGAGCTGAAAATACAAAGAGGGATAGCTCTTCCTTTGGTGGCAATGAATTTGACATGGTTTGCCAAGATAGCAATCACAACAGCTTTTCTTGGCAGGCTCGGAGAGCTTCAATTGGCCGGTGGCACGCTTGGTTTCACCTTTGCTAATGTCACTGGCTTCTCTGTCTTAAATGGGCTCTGTGGTGCCATGGAACCTATATGTGGTCAAGCTTCTGGAGCTAAAAATATTAAGCTCCTTCACAAGACCCTTCTCATGACAACTTTCTTTTTACTGCTTGCAACACTTCCTATTTCTTTCTTGTGGCTCAATGTTGACAAAATCCTCATCCATTTTGGCCAACAAGAAGACATTTCAACAGTTGCAAAGAGCTACCTTTTGTATCTCCTGCCAGACTTGGTAATTACCTCATTTCTCTGTCCCCTCAAAGCCTACTTGAACTCCCAAAGCATCACACTACCTTCAATGTTCTGCTCGGCTTTGGCGCTTGCGCTTCACATACCGATCAACATCTTGCTTGCAAAATCCAAGGGTCTTGAGGGAATTGCAATGTCTGTGTGGATCACTGATCTCATGGTTGGGCTTCTACTTGCCTTGTATGTGTGCAGGATTGAAATTAATGCCAAGGAAGGGAGGTGGAAGGAAGGGGGGTGGCTTGATCAAGGTGTTGGGGATTGGATTAGGCTGCTCAAGCTTTGTGGACCTTGCTGCCTCACTACCTGCCTTGAATGGTGGTGCTATGAGATTTTGGTATTGCTAACAGGCAGGCTTGCCAATGCCAAGCAGGCAGTGGGAGTTTTAGCCATTGTATTAAACTTCGACTACTTGCTCTACTCAGTCATGCTTTCTCTGGCAACATGTGCCTCAACCCGTGTCTCGAATGAGCTTGGAGCAAACAGAGCAGGCCCTGCTTATCAGTCTGCATTTGTGTCTGTAGCAGTGAGTGTGGTCACAGGTTGCATGGGTGGCTTGGTGATGTTAGCAGCCAGGGGAAGTTGGGGGTCTTTGTTCAGCCATGATAAGGGAATTGTAGGAGGTGTGAAGAAGATGATGCTGCTCATGTCTTTAGTGGAGGTGGTAAATTTCCCATTAGCAGTTTGTGGAGGAATTGTCCGGGGAACCGCAAGGCCGTGGCTAGCCATGTATGCAAATCTTGGAGGGTTTTACCTCCTGGCCTTGCCCTTGGGAGTTGTTTTAGCATTCAAGGTTGCACTTGGGCTCAGTGGATTGTTGATAGGGTTCTTGATTGGGATGGTTGCTTGCTTGATTCTGGTTCTCATGTTTGTTGTAAGGATCAACTGGGATGAAGAAGCTTGCAAGGCACAAACACTTGCGTCAGTTGCATGTCAAGCACCAGAACTTAACAAAGATGGCAATCACAAAAGCACGGAGAGAGATGACGTTGAAGTC
>gnl_Solly_v2.4_Solyc06g060530.1.1
ATGCCTGAATCAATGACCAAAAAATGGCCACAAAATCTCATACAAAATGCCCTTTTAGAAATGAAATTGCAAGGGGACATTGTACTCCCTCTGATGGCTATGAACTTCACATGGTTTGCAAAAATAGCCATCACAACTGCGTTCCTCGGTAGGCTTGGTGAGCTTTCTTTAGCTGGAGCCACACTTGGTTTTACATTCGCGAACGTGACTGGATTCTCAGTCTTGAATGGACTAAGTGGTGCTATGGAGCCTATTTGTGGACAAGCCTTTGGAGCCAAGAATTTTAAGTTACTTCACAAGACTCTTGTCATGTTTGTTTCTTTGTTACTTGTTGTCTCAATTCCTATTTCTTGCTTGTGGCTTAATGTTGACAAGATCCTCATTAAGTTTGGCCAGCAAGAAGAGATTTCAATGGTAGCTAAAAAGTATCTTGTTTATCTTCTCCCTGATTTGGTGATCACATCTTTTTTGTGTCCATTGAAAGCTTATTTGAGTACACAAAATGTTACAATCCCAATTATGTTAACCTCTGCTTTGGGGGTTGCTCTGCATATACCAATAAACGTGCTACTTTCGATGAATAAAGGGCTAGAAGGAGTTTCAATGGCGTATTGGATAACAGATTTATTGATCATGATTCCTTTGGTTATTTTTATTGTAATATCAGAGAAGAGAAAGGGCGGAAAGTGGAACGAAGGAGGCTGGTGGGAACAGGGGATTCTTGATTGGATCAGATTAATCAAACTATGTGGACCATGTTGCCTTACAACTTGCCTCGAATGGTGGTGCTACGAGATTTTGGTTTTGCTAACAGGGCGACTCCCGAATGCTAAACAAGCAGTTGGGGTTATAGCAATTGTGTTGAACTTTGATTATTTGATTTACTCTGTTATGCTCTCACTCGCGACATGTGCATCCATTCGTGTTTCTAATGAGCTAGGTGCAGATAGTTCCCGCCTTGCTTACAGGGCAGCATATGTGTCGTTAGGCTTGAGTATCGTCTCAGGCCTGTTCGGCGGCTCAGTTATGGCAGCAGCAAGAGGAATTTGGGGTCCTCTGTTTAGCCATGACAAAGGGGTAATTAGAGGTGTGAAAAGGATCATGTTGCTAATGGCCTTAATTGAAGTTGTTAACTTCCCTTTAGCAGTTTGTGGAGGAATTGTTCGTGGGACAGCGCGTCCTTGGCTTGGGACATATGCTTATATCAGTGGATTTTACCTTCTGGCCTTGCCATTGGGGGTGATTTTGGCTTTCAAGGTTCAACTTGGCCTTGCAGGATTGTTGATAGGGTTCATGGTTGGAGTTGTTGCTTGTTTGGCCCTGTTGTTGGGGTTGATTGCTAGGATTGATTGGGTTGGAGAAGCTAATAAAGCACATATGCTTGCCTGCAACCAAGAAGAAGGTGGTAGAGATGATGATGATGATCGGAAAACTTCATCGGTGGTTAAAGAAAATGGCTCG
>gnl_Solly_v2.4_Solyc08g079730.1.1
ATGCCATCTTCACCACCAAATGTGTCACAAAAATGGCCAAAATACTCAATCCTAATCCAAAATACCCTTTCAGAGCTAAAATTGCAAAGAGGAATATTACTTCCTTTGATTGCTATGAACTTTACATGGTTTGCAAAAACAGCCATTACCACTGCATTTCTTGGTAGGCTTGGAGATGTTTATTTAGCTGGAGGTACACTTGGTTTTACATTTGCAAATGTAACCGGTTTTTCGATCTTGAATGGCCTTTGTGGTGCCATGGAACCAATTTGTGGACAAGCTTTTGGGGCTAAAAATTATAAACTTCTTCATAAAACACTTGTTATGACTACTTTGTTTTTACTATTAACAAGTCTGCCTATTTCTTTCTTATGGCTAAATGTTGATAGGATCTTAATTCACTTTGGCCAACAAGAAGATATTTCAATTATAGCCAAAAGTTATCTAATTTACCTCCTCCCTGATTTAGTTGTTACCTCTTTTTTATGCCCTTTAAAGGCTTATTTAAGTACACAAAATGTTACTATCCCAATTATGTTAAGCTCAACTTTAGCAATTGCTTGTCATGTACCAATAACCATGTTGTTATCAAGAAGTAAAGGGATTATAGGAGTGTCAATGTCAAATTGGATAACGAACTTCTTGATTATGTTATTGTTGGCTATTTATGTTGTGATCGCGGAGAATAGTAAAGGGGGGAAATGGAAAGAAGGAGGATGGTGTGAACAAGGATATCGCGATTGGATCAGATTGCTTAAGTTATGTGGACCATGTTGTCTTACTACATGTCTTGAATGGTGGTGTTATGAAATTTTGGTTTTGTTAACAGGGCATTTACCAAATGCTAAACAAGCTATTGGTGTTATAGCCATTGTGTTGAACTTTGATTATTTGCTTTTCTCTGTTATGCTTTCGTTATCAACTAGTGCATCTATTCGTGTGTCTAATGAGCTTGGTGCAGATAGTCCTGGCCTTGCGTATCGTGCAGCCTATGTATCGTTAGCTATGAGCATTGTCTCGGGGTTTGTTGGTGGCTCTGTTATGGCAGGGGCAAGGGGTGTTTGGGGGCCATTGTTTAGCCATGATAAAGGGATAATAAGTGGTGTTAAGAAGATTATGTTGATAATGGCATTGCTTGAAGTTGTTAATTTCCCTTTAGCAGTTTGTGGAGGTATCGTTCGAGGAACAGCTAGGCCATGGCTAGGGACATATGCAAATATATTTGGATTTTATCTATTGGCATTGCCATTAGGTGTGGTTTTGGCATTCAAGATTCATGTTGGTTTGGCTGGATTGTTGACAGGGTTTGTTGTTGGTGTAGCTTGTTGTTTGGCCTTGTTGTTGGTGTTTATTGCTAGGATTGATTGGGTTCAAGAAGCTAAGAAAGCACAACTACTTTCTTGTAATCTTGAAGAAATTGCTAATGATGATGAGACAAGT
>gnl_Sorbi_v3.1_Sobic.001G003700.1
ATGACGACACCACCGCCACCCAAGCATGAGCCGCATGGCCTCGCCGCTGTTGCGGCCGAGGTGCGCGCGCAGCGCGGCATCGCGCTCCCGCTCATCGGCATGAACCTCACCTGGTTCGCCAAGCAGGCCGTCACCACCGCCTTCCTGGGCCGCCTCGGCGACCTCCAGCTGGCCGCCGGCACGCTCGGCTACAGCTTCGCCAACGTCACCGGCTTCGCCGTCCTCACCGGCCTCTGCGGCGCCATGGAGCCCATCTGCGGCCAGGCGCACGGCGCGGGGAACGTCGCCCTCCTGCGCGGGACGCTGCTCAGGGCCACGCTCATGCTCCTCGCCGCCTCCGTCCCCATCGCGCTCCTCTGGACGCGCGTCGACGCCGTCCTGCTGCGCTTCGGCCAGCAGCCCGACATCGCCGACACGGCCAGGACCTACGTGCTCTGCCTCCTCCCGGACCTCGCCGTCACCTCCGTGCTCAACCCGCTCAAGGCCTACCTCAGCGCGCAGGAGGTGACGCTGCCCACGCTGTTCGCCGCCGCGCTGGCGCTGGCGCTCCACATCCCGCTCACCGTCTCGCTCTCCGCCAGGATGGGCGTCAGGGGAGTGGCCGCGGCAGTCTGGCTCAGCGACCTCGCCCTCGCGCTCATGCTCGCCGCCTACGTGCTCGCCCACGAGCTCCGGCGGGGGACGACGACCAAGCCACCAACACCAACACCAACACCTGCCTCCCCGACGTCGTCGCTCCTCCGTCTCGCCGTCCCCTGCTGCCTCAACACCTGCCTCGAGTGGTGGTCCTACGAGATCCTGGTGCTCCTCACGGGCCGCCTCCCCGACGCCCGCCGCATGGTGGCCGTCGTCGCCGTCACCCTCAACTTCGACTACCTGCTGTTCGCCGCCATGCTGTCGCTGTCCGTCAGCGCGTCGGTGCGCGTCTCCAACGAGCTGGGCGCCGGGGACGCCGCCCTGGCGCGCCGCGCCGCAAGGGTGTCCGTCGCGGGCGGCTTGGCGGCGGGCCTCGCCGGCGGCCTGCTCATGCTGGCGGCGCGCCGGCCGTGGCCCCGCATATACACCCGCAGCCCGGAGGTGCGGGACGGCGTGGGCCGGGCCATGAAGGTCATGGCCATGCTGGAGGTGGTCAACTTCCCGCTCAACGTCTGCGGCGGCATCGTGCGGGGCACGGCGCGCCCGCTGCTGGGCATGTACGCCGTCGTCGGTGGCTTCTACGTGGTGGCGCTGCCGGTCGGCGTCGCGCTCGGGTTCAAGGCCCGCCTCGGACTCGAGGGACTGCTGGCCGGCTTCCTGCTGGGCGCCGCCGTCAGCCTGGCGGTGCTCGTCACGGTCATCGTGTGCATGGACTGGGCGGCAGAGGCAGACAAGGCGCGGACCAGGGCAGGGGATGCCGGTGCCGGTCGTGTCGAGCCGTCGGCGACCAAGGCGCCGGTGGAATCGGAGGCTTGC
>gnl_Spipo_v2_Spipo1G0093700
ATGAGCCACCAGCGCAGCAATCTCCAGAAAACCATGCCGCAGGATGGCGCTCCGGTAGGGCCATGGCCGCGGCAAGTTGACAGCGAGGGGGTCATCGTCCCCGAGCTTCGGAAGCAGGGGGCGATCGCCCTCCCGTTGGTCGCCACGAACTTAGCCTGTTTCGCCAAGATCTCCGTGACGGCGATCTTCCTCGGCCGGCTGGGCGAGCTGCAGCTTGCCGGCGGCACGCTGGGATTCTCCTTCGCAAACGTCACAGGTTTGTCGGTGCTGACGGGTCTCTGCGGTGCTATGGAGCCCATATGCGGGCAAGCACACGGGGCCGGTAACTATCGGCTGCTGCGCAAGACGCTGGTCATGGGGACCATTCTTCTGCTGTCAGCGGCCGTGCCCATCTCCTTACTCTGGCTGAACATCGATAAACTCCTGGTACTCGTCGGTCAGAAGAGGGAAATCGCCGCCGTTGCTAGGGTTTACGTGGCGTATCTTCTCCCCGACCTCGCAGTGACCGCCTTCCTCGCGCCCCTCAAGACTTACTTGAGCGCCCAGGGGGTCACCCTCCCCATCCTGTTCAGCTCGGTGGCCGGTCTGGCATTGCAGGTTCCCATCAACGTGGTGCTGTTCAAGCCGTGGGGTCTCCGCGGTGTCTCCACCGCCGTCTGGTTGACGGACCTCTCTACGGCGCTCATGTTAGGGTCGTATGTGGTGGTGGCGGAGAGGAAGCGGAAGAAGACGGGGGGCTCCAAGGAGAGTGGAGGGTGGTGCGACCAGAAGCTCGGGGAGTGGCTACAACTGCTAAGGCTCTCCGGTCCCTGCTGCCTCATTACGTGCCTCGAGTGGTGGTGCTACGAGATCCTAATTTTGCTCGCCGGGAAGCTCCCCCACGCGCAGGAAATGATCTCAGTGATCGCCGTGGTGTTCAACTTCGACTACCTGATGTACGCGGTGATGGTCTCCCTCGCCACCTGCGCCTCCGTAAGGGTCTCCAACGAGCTTGGAGCGGGGAACTATACGGCCTCCCGCATGTCCGCTCGTGTGTGCCTGGGCGTGAGCCTGGTGGCCTCTTGCCTCGGCGTCGTCGCCGCGGCCGGCTCGCGAGGCTGGTGGCCGTCGCTGTTCAGCTGCGACGACGGGGTGGTGGAAGGGGCTAGGAAGATGATGCTTTTGATGGCGCTGGTTGATGCAGTGAGCTTCCCTCTGGCGGTCTGTGGGGGGATCGTGCGGGCGACGGCTCGGCCATGGCTGGGGGTGTACGCCAGCCTCTGCGGCTACTACCTCGTTGCCTTGCCGTTAGCTGCTGTGTTCGCGTTTAGGGTTAGGTTAGGGGTGGGAGGGCTGCTGCTGGGCACCCTCGTGGGTGTTTGCACGGCAGCCGCGTTGCTGTTGGTGCTCGTCTTGAGGACTGACTGGGCGGAGGAAGCTCGGAAGTCGCAGGAACTGGTTGGCGGTGCAGGTGGAGTGATTGAAGATGGAGATCTCGTGTTTGCCGAGGAGACCAAAGTTGTACAGGCA
>gnl_Stras_v2.0_SGA_v2.0_scaffold37T14846
ATGCCGGTGATGGCGGCGGTGGAGGTGGTGAATTTCCCTTTGGCGGTTTGCGGTGGGGTTTTGAGGGGGACGGCGAAGCCGTGGCTCGGGACTTATGGGAATGTGTTAGGGTTTTATGTGGTGGCGTTGCCGGTTGGGGTGGTGCTGGGGTTTAGGGTGGGGATGGGGTTGGAGGGTTTGGTGTTAGGGTTTGTGGGAGGGGTTACGGCGTGTTTGGCGGTGGTGTTGGTGTTTGTTGCGAGGATTGATTGGGAGGATGAGGTGGATAAGGCGAGAAGACGAGTGGAGATTATTAGTAGTGGGGATAGTGAGGATGGGGAAGACGAGAGAAAAGGGAAAGAGTGGGGCGAGGTTATAGCGTGA
>gnl_Theca_v1.1_Thecc1EG016100t1
ATGATGTCTGCAACATCAAGATTGGAAGAGAACCCTACTGAAAAAACATCTCAGTCACCTTCAGTTTCAAATCCCACCCAGAGATGGCCAGCGAACCTCATGCAGATAATGCTTTCAGAGCTGAAAACACAGAGAAGAATAGCAGTTCCTTTGGTGGCGATGAACTTAACATGGTTTTCAAAGATAGCGGTAACCACAGCATTTTTAGGTCGGCTAGGAGAGCTCCAGTTAGCCGGTGGCACACTCGGGTTCACCTTTGCTAATGTCACTGGTTTCTCTGTCCTTAACGGACTTTGTGGTGCCATGGAACCTGTTTGTGGTCAAGCCTTTGGAGCTAAAAACTTTAGGCTACTTCACAGGACACTTCTCATGGCCATTGCTTTGTTAGTGTTTGCTACACTGCCTATTTCTTTCCTGTGGCTTAATGTTGACAAAATTTTAGTCCATTTTGGCCAAAAAGAAGACATTTCTGCTGTTGCAAAGACATATCTTTTCTATCTTCTCCCTGATTTGGTTGTCACTTCGTTGCTATGTCCTCTCAAAGCCTATTTGAGCTCACAAAGCATAACTATTCCCATAATGTTTAGTTCAGCTTTAGCGCTTGCTTTTCACATCCCTATCAACATCTTTCTTGCAAAAGCTAAGGGTCTCGAGGGAGTTTCAATGGCTATCTGGATAAGTGATCTCATAGCTGCAATCCTTTTAGTCTTGTATGTACTGGTAGCGGAAAATAGAAAGGGAGGAAAGTGGAAGGAAGGAGGATGGTGGGATCAAGGTGTTCAGGACTGGCTGAGGCTGCTCAAGCTCAGCGGGCCATGTTGTCTCACTACCTGCCTTGAATGGTGGTGCTATGAGATTTTGGTCTTGCTTACGGGGAGGTTACCAAATGCCAAGCAGGCAGTAGGAGTGATGGCTATCGTCCTGAACTTTGACTACTTGCTCTACTCTGTAATGCTGTCGCTGGCCACATGTGCATCCACTCGCGTCTCCAATGAGCTTGGAGCAAACCAGCCTGTCTCCGCATGCCAGTCAGCATATGTATCATTGGCAGTGAGCACACTTTCAGGTTGCATTGGTGCCATGGTGATGGTAGGAGCGAGAGGTGTTTGGGGCTCACTCTTTAGCCATGATAAGGGAATCTTAAGAGGTGTAAAAAATATGATGTTGCTAATGGCACTGGTTGAAGTAGTGAATTTCCCGTTAGCTGTTTGTGGAGGAATCGTCCGTGGAACAGCTAGGCCATGGTTGGCAATGTATGCTAATCTTGGTGGGTTTTACCTCTTAGCTTTACCGATGGCTGTCGTTTTAGCCTTCAAGACTGCACTTGGACTAAATGGATTGTTGCTAGGATTTTTAGTTGGGATGGTAACATGTTTGGCGTTGTTGTTGGTGATGGTTGTGAGAATAAAGTGGCATGAAGAAGCTGGTAAGGCACAAATACTTGCCTCTAATGTGGCAGTTGTTGAAGATGGAAATCTCAAAACTGTTGACACAGTAAACCCTACTGAAGTA
>gnl_Utrgi_v4.1_Scf00265.g14158.t1
ATGCTCCCAAAGTTTAGCAGCAGCAGTGTTCCATTAATGTTGATGACCCAGAGGAAGGTTTCACGTGTGCGCTCATCCGATGTATCAAATCCTGAATTTCAATATGGTTTCAGAGCATTTGCCTCACGGCACGGGTTGGGTGGCCAAGATAGGTTTCGTTCTGGCATTGGCGTCAGCCAGCATCATGACGAAGCTCCCACTTCTTCATCAGCATTCCACCAACACCCCACGTTTGCTTTACAACACTTGCTCTTCACATTTGGGTTTGATTTCGCTTCCCCGCATAAGCACAAAATCCATTCGATGGACACCTCCAACGGTTCCCCAAAATGGCCAGAGTTTCTTCGTCTTCATGTCCTTTCCTCGGAACTCAAAACGCAGCTCCCACTCGCCGCGCCCCTCGCCGCAATGAACTTGACTTGGTTCGTGAAAAACGCCATCACCACGGCGTTCCTCGGCCGCCTCGGTGACCTATCTCTCGCCGGAGCAGCCCTCGGTTTCACCTTCGGGAACGTGACGGGGTACTCGGTCTTGAACGGGCTCTGCGGCGCCATGGAACCGATTTGCGGGCAGGCTTTTGGTGCCAAGAATTTCAAGCTTCTTCGGAGGACGCTTTTCATGATGGTTTCTTTGCTTCTCGCGGTCTCGATCCCGGTGGCGATTCTGTGGCTGAATGCTGACAGCGTGCTCCTGTGGCTCGGCCAAGAGAGGGATATCGCATTGGTGGCCAAGGAGTATTTGGTGTATCTCATCCCCGATCTGGTTATGATTTCTTTGCTGTGCCCTCTGAAAGCTTATCTGAGTGCCCAAAGCATAACTCTCCCCATCCTCTTCAGCTCCGCCGTCGCAGCGGTGCTGCATATTCCGGTCAACATGCTGCTCTCCAGGTCGAAAGGTCTGTACGGCATATCAATGGCCGTGTGGATTACGGACTCGACAATCGTGATTTCCCTGGCATTATACGTCTTCATATCGGAAAAATGGTCGGAAAAGCGTTGGTGGGTGCAAGAAACCGGCGAGTGGATTCAGCTGCTGAGGCTCGCCGGCCCCTGCTGCCTGACCACCTGCCTGGAATGGTGGTGCTACGAGATCCTCATGCTCCTCACCGGCCACCTCCCCAACGCCAAACAATCCGTCGGAGCATTAGCCATTGTGCTCAACTTCGATTACCTGATCTTCTCCTTCATGCTCTCTCTGGCCACCTGTGCATCCATTCGTGTCGCCAACGAGCTCGGCGCATTTAGACCCAGAGCCGCCTTCTTGTCCGCCTGCTTCTCACTCACTCTCAGTGTAGTTTTTGGGTTTCTCGGGGGCGCCACCATGGTCGCGGCGAGAGGGCAATGGGGGAAACTGTATACCCATGACAAGGGAATCATTGGAATAGTTAAAAGGACGATGATGGTGATGGGGTTTGTGGAGGTTATTAACTTTCCGGTGGCCGTCTGCGGCGGGATAGTTCGGGGGACGGCGAAGCCGCTGCTGGGGACGTACGCCAGCGTGTCTGGTTTTTACTTAGTGGCACTTCCGCTGGGGTGTGTATTGGGGTTGAAGATGAATCTGGGCTTGTGGGGGTTGCTGATGGGGCTTTTGGCTGGAATAGTGGTTTGCTTGGTGATACTTCTGGTGTCCGTCTGGAGGATTGACTGGGAGGCGGCGGCGCGTGAGGCACAAGATGTAGTTGCCGATGCATCGGATGGGGGGTCA
>FraveV4A2_5g00900.t1
ATGTCTGCAACAACATCACAAAACAGTCCACCAGAGAGTGTCTCTCAACCATGTTCATCCCTACCTCACACCCAAAAATGGCCTACCAACTTCCTCAACATCATGCTTGCAGAGCTCAAAATACAAAGAGGGATAGCTCTTCCTCTCGTGGCTATGAACTTGACATGGTTTGCCAAGATAGCCATCACAACAGCTTTTCTAGGAAGACTAGGAGAGCTTCAACTGGCAGGCAGCACACTCGGTTTCACTTTCGCTAATGTCACCGGCTTCTCTGTCTTGAGTGGTCTGTGTGGTGCCATGGAGCCTATATGTGGTCAAGCATATGGAGCCAAAAACATCAGGCTTCTCCACAAGACCCTTCTCATGACAACTTTCTTGTTACTTCTTGCAACTCTTCCTATTTCATTTTTGTGGCTCAGTGTTGACAAAATCCTCATTCATTTTGGCCAACAAGAAGATATCTCAACAGTTGCAAAGACCTACCTTTTCTATCTCCTACCAGACTTAGTTATCACCGCATTGCTTTGTCCCCTCAAAGCCTACTTGAACTCGCAAAGCATTACAGTTCCTTCCATGTTCTGCTCAGGTGTTGCCCTAGCCCTTCACATACCAATCAACATAGTGCTTGCAAACGCTAAAGGTATTGGGGGAGTTGCAATGTCAGTGTGGATCACTGACCTTATGGTTGTGATTCTACTTGCAATTTATGTGTGTGTGATTGAAGCTAGATCAAAGGAAGGGAGGTGGAAAGAAGGAGGGTGGTTGGACCAATGTGTTTGGGATTGGATTAGGCTGCTCAAGCTTTGTGGACCTTGCTGCCTCACTACCTGCCTAGAATGGTGGTGCTATGAGATTCTGGTCTTGTTAACTGGCAGGCTTGCCAATGCCAAGCAGGCAGTTGGAGTTTTAGCCATTGTACTAAATTTCGACTACCTGCTATACTCGGTGATGCTGTCTCTGGCAACATGCGCGTCGACTCGAGTCTCAAATGAGCTCGGAGCAAACAGGGCACGCCCAGCATACCAGTCTGCATTTGTGTCAATAGCGGTGAGTTTGATCTCGGGTTGTTTAGGTGGATTGGTGATGGTAGCAGCCAGGGGATGTTGGGGGTCATTGTTTAGTCATGATAAGGGGATTGTAAGAGGTGTGAAGAAGATGATGCTGCTGATGGCTTTGGTGGAGGTTGTGAATTTCCCACTAGCTGTTTGTGGAGGGATTGTGAGAGGAACAGCGAGGCCATGGTTGGCCATGTATGCAAATCTTGGTGGATTCTACCTTCTGGCTTTGCCCTTGGGAGTTGTTTTAGCCTTCAAGGTTAAACTGGGGCTGAGTGGACTGTTAATAGGATTCTTGATTGGGATGGTTGCTTGCTTGATTTTGTTGATGATGTTTGTTCTAAGAATCAACTGGGATGAAGAAGCGTGCAAAGCACAAAGACTTGCCTCAGTTTCATGTCAGGCACCAGTACTCAACAAAGATGAAAACCACAAAAGTGTGGGGAGTGTTGAGGTCGAAGTC
>Maldo_HF_01399
ATGGCCAGGCAACTTCTTCAAATTTTAAACGGGCTCTGTGCTGCCATGGAACCTATTTGTGGTCAAGCTTTTGGAGCTAAAAATATCAAGCTCCTCCACAAAACCCTACTCATGGTAACTTTCTTGCTGCTTCTCGCGACACTTCCTATTTCGTTCTTGTGGCACAACGTTGACAAAATCCTCATCCATTTCGGCCAGCAAGAAGACATTTCATTGGTTGCAAAGACGTACCTGTTTTATCTCCTGCCAGACTTAGTGGTTACTTCACTCTTATGGCCCATCAAGGCCTACTTGAATTCACAAGGCATCATAGTGCCTTCAATGTTCTGCTTGGGTCTAGCGCTTGCTTTTCACATACCTGTTAAGATCTTGCTTGCAAAAGCCAAGGGTCTCGAGGGAGTTGCAATGTCTGTGTGGATCACTGATCTCATGGTTATGATTCTACTTGCGTTGCAAAGGAAGGGAGGTGGAACGAAGGGGGATGGCTTGATCAACGTGTCAGTGATTGGAAAAGGCTGCTCAAGCTTTGTGGACCTTGCTGCCTCACTACCTGCCTTGAATGATGATTCTGATGTTGCTAATAGGCCGGCTTTCGAATGCCAAGCAGTCGGTAGGAGTCTTAGTCATTGTATTAAACTTCGACTATCTACTCGACTCAGTGATGCTTTCTCTGGTAACATGTGCATCAACACGAGTCTCCAACGAGCTTGGAGCAATAACAGAGCAGGCCCTGCTTATCAGTCTGCATTTGTGTCTGTTGTAGTGAGTGTGGTCTCGGGTTTCATGGGCGGTTTGGTGATGTTAGCAGCCAGAGGAAGATGGGGGCCTTTGTTCACCCACGATACGCGAATTTTAGGAGGCGTGAAGAAGATGATGCCGCTGATGGCTTTAGTGGAGGTGGCGAATTTCCTTTTAGCAATTTGTGGAGGAATTGTCCAGGGAACAGCGCGGCCGTGGTTAGCCATGTATGCAAATCTTGGTGGGTTTGAACTCCTGGCCTTGCCCTTAGGTACCGTTTGGTACGTAAACAGGATGAGACAGAACGCAACGGAACCTTATGCTTGGTATGTGCAGGATGGATCTGTGTTTGGAACCATCGCAAACTCCCCAGAGCGTGGGTCTGTGTTGGAGGGAGCATTGAGGTTGAGGAAGATGCAGTTGGGTTGGTGGTGGAGGAGGAGGCTACATGAGAGAGGGAAGGACAACACATTCCACTGTTTTTTGCGCACCAAACGTGAAATGGAACACCTCGTCCTACTGTATTCCGTCCCGTCCCATATACCAAACGGTACCTTAGGAGTTGTTTTAGCCTTCAAGGTTTCACTTGGGCTCAGTGGATTGTTGGGAGGGTTCTTAATTGGGACGGTTGCATGCTTAATTCTGTTGCTAATTTTTGTTTTGAGGATCAATTGGGAAGAAGCTTGCAAGGCACAAACACCTGCCTCGGTTGGTTGTCAATCACCAGAACTTAACAGAGATGGAAATCACAAAACTGTGGAGAGGGTTGATGATGCTGAAGTC
>Maldo_HF_29068
ATGTCTGCAACAACAATATCAAATTTGGAAGATAACCCAATTGAGAAAACCTTTCAGAAATTGCCATCCAATTTCTTCAAGGTTACGCTTTTGGAGCTGAAAATACAAAGGGCAATAGCTCTTCCTCTTGTGGCAGTGAACTTGACATGGTTTGCCAAGATAGGCATCACAACAGTTTTTCTTGGCAGGCTCGGGGAGCTCCAACTGGCTGGCGGTACGCTTGGCTTCACCTTTGCTAATGTCACCGGCTTCTCAGTTTTAAATGGGCTTTGTGCTGCCATGGAACCTATTTGTGGTCAAGCTTTTGGAGCTAGAAATATAAAGCTCCTCCACAAAGCCCTTCTCATGACAACTTTCTTGCTGCTCCTCGCAACGCTTCCTATTTCGTTCTTGTGGCTCAATGTTGACAAAATCCTCATCCATTTTGGCCAACAAGAAGACATTTCAATGGTTGCGAAGACCTACCTCTTCTATCTCCTGCCAGACTTGGTAGTTACTTCACTCTTATGTCCTTTTAAGGCCTACTTGAACTCACAAGGCATCACAGTGCCATCAATGTTCTGCTCGGGTCTAGCGTTTGCTTTTCACATACCGATTAACATCTTTCTTGCGAAAGCCAAGGGTCTCAAGGGTGTTGCAATGTCTGTGTGGATCACTGATCTCATGGTTGTGGTTCTACTTGCCTTGTATACATGTGTCATTGAAATTAAGGCAAAGGAAGGGAGGTGGAGGGAAGGGGGTTGGCTTGATCAACATGTCAGCGATTGGAAAAGGTTGCTCAAGCTTTGTGGACCTTGCTGCCTCACTACCTGCCTTGAATGGTGGTGCTATGAGATATTGATGTTGCTCACAGGCCGACTTGCGAATGCCAAGGAGGCAGTGGGAGTATTAGCAATTGTGTTAAACTTCGACTATCTGCTTTACTCGGTGATGCTTTCTTTGGCAACTTGTGCATCAACCCGCGTCTCCAACGAGCTTGGAGCAAACAGAGCAGGCCCTGCTTATCAGTCTGCATTTGTGTCTGTTGCAGTGAGTGTGGTCTCGGGTTTCATAAGTGGTTTGGTAATGTTAGGAGCCAGGGGAAGTTGGGGGTGTTTGTTCACTCATGACAAAGGAATTTTAGAAGGTGTGAAGAAGATGATGTTGCTGATGGCTTTAGTCGAGGTGGTGAATTTCCCTTTAACAGTTTGTGGAGGGATTGTCCGGGGAACGGCGCGACCGTGGTTAGCCATGTACGCAAATCTTGGTGGGTTTTACCTCCTGGCCTTGCCCTTGGGAGTTATCTTAGCCTTCAAGATTGCACTTGGGCTCAGTGGATTGATGGTAGGGTTCTTAATTGGAATGATTGCATGCTTGATTTTGTTGCTAATTTTTGTTTTGAGGATCAATTGGGAAGAAGAAGGTTGGAAGGCACAAACACTTGCTTCCGTTGGTTGTCAAGCACCAGAA
>Maldo_HF_37592
ATGTTCTGCTCGGGTCTAGCGCTTGCTTTTCACATACCAGTTAACATCTTGCTTGCGAAAGCCAAGGGTCTCAAGGGTGTTGCAATGTCTATGTGGATCACTGATCTCATGGTTGTGGTTCTACTTGCGTCGTATACATGTGTCATTGAAATTAAGGCAAAGGAAGGGAGGTGGAAGGAAGGGGGCCGGCTTGCGAATACCAAGGAGGCAGTGGGAGTATTAGCAATTGTGTTAAACTTCGACTATCTGCTTTACTCGGTGATGCTTTCTTTGGCAACTTGTGCATCAACCCGTGTCTCCAACGAGCTTGGAGCAAACAGAGCAGGCCCTGCTTATCAGTCTGCATTTGTGTCTGTTGTAGTGAGTGTGGTCTCGGGTTTCATAGGCGGTTTGGTGATGTTAGGAGCCAGGGGAAGT
>Maldo_HF_37593
ATGTCTGCAACAACAATATCAAATTTGGAAGACAACCCAACTGAGAAAACCTTTCAGAAATGGCCATCCAATTTCTTCAAGGTTACGCTTTTGGAGCTGAAAATACAAAGGGAAATAGCTCTTCCTCTTGTGGCAGTGAACTTGACATGGTTTGCCAAGATAGGCATCACAACAGCTTTTCTTGGCAGGCTCGGGGAGCTCCAACTGGCTGGCGGTACGCTTGGCTTCACTTTTGCTAATGTCACCAGCTTCTCAGTTTTAAATGGGCTCTTTGCTGCCATGGAACCTATTTGTGGTCAAGCTTTTGGAGCTAGAAATATAAAGCTCCTCCACAAAGCCCTTCTCATGACAACTTTCTTGCTGCTCCTCGCAATGCTTCCTATTTGGTTCTTGTGGCTCAATGTTGACAAAATCCTCATCCATTTTGGCCAGCAAGAAGACATTTCAATGGTTGCGAAGACCTACCTCTTCTATCTCTTGCCAGACTTGGTAGTTACTTCACTCTTATGTCCCATTAAGGCCTACTTGAACTCA
>Malba_013586
ATGCTTTTGGAGCTGAAAATACAAAGGGAAATAGCTCTTCCTCTTGTGGCAGTGAACATGACATGGTTTGCCAAGATAGGCATCATAACAGCTTTTCTTGGCAGGCTTGGGGAGCTCCAACTGGCTGGCGGTACGCTTGGCTTCACTTTTGCTAATGTCACCGGCTTCTCAGTTTTAAATGGGCTCTGTGCTGCCATGGAACCTATTTGTGGTCAAGCTTTTGGAGGTAGAAATATAAAGCTCATCCACAAAGCCCTTCTCATGACAACTTTCTTGCTGCTCTTCGCAACGCTTCCTATTTGGTTCTTGTGGCTCAATGTTGACAAAATCCTCATCCATTTTGGCCAGCAAGAAGACATTTCAACGGTTGCGAAGACCTACCTCTTCTATCTCCTGCCAGACTTGGTAGTTACTTCACTCTTATGCCGGCTTGCAAATATCAAGGAAGCAGTGGAAGTATTAGCAATTACGTTAAGCTTCGACTATCTGCTTTACTTGGTGATGCTTTCTTTGGCAACTTGTGCATCAACCCGTGTCTCCAACGAGCTTGGAGCAAACAGAGCAGGCCCTGCTTATCAGTCTGCATTTATGTCTGTTGCAGTGAGTGTGGTCTCGAGTTTCATAGGCGGTTTGGTGATGTTAGGAGCCAGGGGAAGTTGGGGGTCTTTGTTCACTCATGACAAAGGAATTTTAGGAGGTGTGACGAAGATGATCCTGCTGATGGCTTTAGTCGAGGCGGTGAATTTCCCTTTAGCAGTTTGTGGAGGGATTGTCAGGGGAACGGCGCGACCGTGGTTAGCCATGTATGCAAATATTGATGGGTTTTACCTCCTGGCCTTGCCCTTGGGAGTTGTCTTAGCCTTCATGATTGCACTTGGGCTCAGTGGATTGCTGACAATCCAATTCCATGGCGAAAAGAATCCGGCTAAGTCGGATATCATTCCGCATGAA
>Malba_041979
ATGTTTGCAACAACAATATCAAATTTGGAAGACAACCCAACTGAGAAAACCTTTCAGAAATTGCCATCCAATTTCCTCAAGGTTATGCTTTTGGAGCTGAAAATACAAAGGGGAATAGCTCTTCCTCTTGTGGCAGTGAACTTGACATGGTTTGCCAAGATAGGCATCACAACAGCTTTTCTTGGCAGGCTTGGGGAGCTCCAATTGGCTGGCGGTACGCTTGGCTTCACTTTTGCTAATGTCACCGGCTTCTCAGTTTTAAATGGGCTCTGTGCTGCCATGGAACCTATTTGTGGTCAAGCTTTTGGAGCTAGAAATATAAAGCTCCTCCACAAAGCCCTGTTCATGACAACTTTCTTGCTGCTCCTCGCAACGCTTCCTATTTCATTCGTGTGGCTCAATGTTGACAAAATCCTAATCCATTTTGGCCAGCAAGAAGATATTTCAACGGTTGCGAAGACCTACCTCTTCTATCTCCTGCCAGACTTGGTAGTTACTTCACTCTTATGTCCCATTAAGGCCTACTTGAACTCACAAGGCATCACAATGCCATCAATGTTCTGCTCGGGTCTAGCGCTTGCTTTTCACATACCGGTTAACATCTTGCTTGCGAAAGCCAAGGGTCTCAAGGGTGTTGCAATGTCTGTGTGGATCACTGATCTCATGGTTGTGGTTCTACTTGCCTTGTATACATGTGTCATTGAAATTAAGGCAAAGGAATGGAGGTGGAGGGAAGGGGGTTGGCTTGATCAACATGTCAGCGATTGGAAAAGGTTGCTCAAGCTTTGTGGACCTTGCTGCCTCACTACCTGCCTTGAATGGTGGTGCTATGAGATATTGATGTTGCTCACAGGCCGGCTTGCGAATGCTAAGGAGGCAGTGGGAGTATTAGCAATTGTGTTAAACTTCGACTATCTGCTTTACTCGGTGATGCTTTCTTTGGCAACTTGTGCATCAACCCGCGTCTCCAACGAGCTTGGAGCAAATAGAGCAGGCCCTGCTTATCAGTCTGCATTTGTGTCTGTTGTAGTGAGTGTGGTCTCGGGTTTCATAGGCGGTTTGGTGATGTTAGGAGCCAGGGGAAGTTGGGGGTGTTTGTTCACTCGTGACAAAGGAATTTTAGGAGGTGTGAAGAAGATGATGTTGCTGATGGCTTTAGTCGAGGTGGTGAATTTCCCTTTAACAGTTTGTGGAGGGATTGTCCGGGGAACGGCGCGACCGTGGTTAGCCATGTACGCAAATCTTGGTGGGTTTTACCTCCTGGCCTTGCCCTTAGGGGTTGTCTTAGCCTTCAAGATTGCACTTGGGCTCAGTGGATTGCTGGTAGGGTTCTTAATTGGAATGATTGCATGCTTGATTTTGTTGTTAATTTTTGTTTTGAGGATCAATTGGGAAGAAGAAGGTTGCAAGGCACAGACACTTGCTTCCGTTGGTTGTCAAGCACCAGAA
>Malsi_04g008290
ATGGCCAGGCAACTTCTTCAAATTTTAAACGGGCTCTGTGCTGCCATGGAACCTATTTGTGGTCAAGCTTTTGGAGCTAAAAATATCAAGCTCCTCCACAAAACCCTACTCATGGTAACTTTCTTGCTGCTTCTCGCGACGCTTCCTATTTCGTTCTTGTGGCACAACGTTGACAAAATCTTCATCCATTTCGGCCAGCAAGAAGACATTTCATTGGTTGCAAAGACGTACCTGTTTTATCTCCTGCCAGACTTAGTGGTTACTTCACTCTTATGGCCCATCAAGGCCTACTTGAATTCACAAGGCATCACAGTGCCTTCAATGTTCTGCTTGGGTCTAGCGCTTGCTTTTCACATACCTGTTACGATCTTGCTTGCAAAAGCCAAGGGTCTCGAGGGAGTTGCAATGTCTGTGTGGATCACTGATCTCATGGTTATGATTCTACTTGCGTTGTATGTGTGTGTGATTGAAAATAAGGCAAAGGAAGGGAGGTGGAACGAAGGGGGATGGCTTGATCAACGTGTCAGTGATTGGAAAGGGCTGCTCAAGCTTTGTGGACCTTGCTGCCTCACTACCTGCCTTGAA
>Malsi_04g008300
ATGTTGCTAATAGGCCGGCTTTCGAATGCCAAGCAGTCGGTAGGAGTCTTAGTCATCGTATTAAACTTCGACTATCTACTCTACTCAGTGATGCTTTCTCTGGTAACATGTGCATCAACACGCGTCTCCAACGAGCTTAGAGCAATAACAGAGCAGGCCCTGCTTATCATGAGTGTGGTCTCGGGTTTCATGGGCGGTGTGGTGATGTTAGCAGCCAGAGGAAGATGGGGGTCTTTGTTCACCCACGATACGCGAATTTTAGGAGGCGTGAAGAAGATGATGCCGCTGATGGCTTTAGTGGAGGTGGCGAATTTCCTTTTAGCAATTTGTGGAGGAATTGTCCAGATCAATTGGGAAGAAGCTTGCAAGGCACAAACACTTGCCTCGGTTGGTTGTCAATCACCAGAACTTAACAGAGATGGAAATCACAAAACTGTGGAGAGGGTTGATGATGCTGAAGTC
>Malsi_06g006940
ATGTCTGCAACAACAATATCAAATTTGGAAGACAACCCAACTGAGAAAACCTTTCAGAAATGGCCATCCAATTTCTTCAAGGTTACGGTTTTGGAGCTGAAAATACAAAGGGAAATAGCTCTTCCTCTTGTGGCAGTGAACTTGACATGGTTTGCCAAGATAGGCATCACAACAGCTTTTCTTGGTAGGCTCGGGGAGCTCCAACTGGCTGGCGGTATGCTTGGCTTCACTTTTGCTAATGTCACCGGCTTCTCAGTTTTAAATGGGCTCTGTGCTGCCATGGAACCTATTTGTGGTCAAGCTTTTGGAGCTAGAAATATAAAGCTCCTCCACAAAGCCCTTCTCATGACAACTTTCTTGCTGCTCCTCGCAATGCTTCCTATTTGGTTCTTGTGGCTCAATGTTGACAAAATCCTCATCCATTTTGGCCAGCAAGAAGACATTTCAATGGTTGCGAAGACCTACCTCTTCTATCTTTTGCCAGACTTGGTAGTTACTTCACTCTTATTTAACATCTTGCTTGCGAAAGCCAAGGTTCTCAAGGGTGTTGCAATGTCTATGTGGATCACTGATCTCATGGTTGTGGTTCTACTTGCGTCGTATACATGTGTCATTGAAATTAAGGCAAAGGAAGGGAGGTGGAAGGAAGGGGGCCGGCTTGCGAATACCAAGGAGGCAGTGGGAGTATTAGCAATTGTGTTAAACTTCGACTATCTACTTTACTCGGTGATGCTTTCTTTGGCAACTTGTGCATCAACTCGTGTCTCCAACGAGCTTGGAGCAAACAGAGCAGGCCCTGCTTATCAGTCTGCATTTGTGAATTTTAGGAGGTGTGAAGAAGATGATGCTACTGATGGCTTTAGTCGAGGTGGTGAATTTCCCTTTAGTAGTTTGTGGAGGGATTGTCCTGGGAACGGCGCGACCGTGGTTAGCCATGTATGCAAATCTTGGTGGGTTTTACCTCCTGGCCTTGCCCTTGGGAGTTGTCTTAGCCTTCAAGATTGCACTTGGGCTCAGTGGATTGCTGGATCAATTGGGAAGAAGAAGGTTGCAAGGCACAGACACTTGCATCCGTTGGTTGTCAAGCACCAGAATAACCTGAGAAAGGTCATATCTTCCCGG
>Malsy_04g007950
ATGGCCAGGCAACTTCTTCAAAGTGATGCTTTTGAAGCTGAAAATACAAAGGGAGCTCTTCCTCATGTGGCTGTGAACTTGACATGGTTTGCCAAGATAGCCATCATGATGACTTTTCTTGTTAGGCTTGGGGAGCTCCAACTGGCTGGTGGTACGCTTGGCTTCACTTTCGCTAATGTCACCGGCTTCTCAGTTTTAAACGGGCTCTGTGCTGCCATGGAACCTATTTGTGGTCAAGCTTTTGGAGCTAAAAATATCAAGCTCCTCCACAAAACCCTACTCATGGTAACTTTCTTGCTGCTTCTCGCGACACTTCCTATTTCGTTCTTGTGGCACAACGTTGACAAAATCCTCATCCATTTCGGCCAGCAAGAAGACATTTCATTGGTTGCAAAGACGTACCTGTTTTATCTCCTGCCAGACTTAGTGGTTACTTCACTCTTATGGCCCATCAAGGCCTACTTGAATTCACAAGGCATCATAGTGCCTTCAATGTTCTGCTTGGGTCTAGCGCTTGCTTTTCACATACCTGTTAAGATCTTGCTTGCAAAAGCCAAGGGTCTCGAGGGAGTTGCAATGTCTGTGTGGATCACTGATCTCATGGTTATGATTCTACTTGCGTTGTATGTGTGTGTGATTGAAAATAAGGCAAAGGAAGGGAGGTGGAACGAAGGGGGATGGCTTGATCAACGTGTCAGTGATTGGAAAAGGCTGCTCAAGCTTTCAGTCGGTAGGAGTCTTAGTCATTGTATTAAACTTCGACTATCTACTCGACTCAGTGATGCTTTCTCTGGTAACATGTGCATCAACACGAGTCTCCAACGAGCTTGGAGCAATAACAGAGCAGGCCCTGCTTATCAGTCTGCATTTGTGTCTGTTGTAGTGAGTGTGGTCTCGGGTTTCATGGGCGGTTTGGTGATGTTAGCAGCCAGAGGAAGATGGGGGCCTTTGTTCACCCACGATACGCGAATTTTAGGAGGCGTGAAGAAGATGATGCCGCTGATGGCTTTAGTGGAGGTGGCGAATTTCCTTTTAGCAATTTGTGGAGGAATTGTCCAGGGAACAGCGCGGCCGTGGTTAGCCATGTATGCAAATCTTGGTGGGTTTGAACTCCTGGCCTTGCCCTTAGGTACCGTTTGGTACGTAAACAGGATGAGACAGAACGCAACGGAACCTTATGCTTGGTATGTGCAGGATGGATCTGTGTTTGGTACGCGCATGACGGCACGGAACCAAAAGATTAAA
>Malsy_04g007960
ATGAAGAGGAACCATCGCAAACTCCCCAGAGCGTGGGTCTGTGTTGGAGGGAGCATTGAGGTTGAGGAAGATGCAGTTGGGTTGGTGGACAACACATTCCACTGTTTTTTGCGCACCAAACGTGAAATGGAACACCTCGTCCTACTGTATTCCGTCCCGTCCCATATACCAAACGGTACCTTAGGAGTTGTTTTAGCCTTCAAGGTTTCACTTGGGCTCAGTGGATTGTTGGGAGGGTTCTTAATTGGGACGGTTGCATGCTTAATTCTGTTGCTAATTTTTGTTTTGAGGATCAATTGGGAAGAAGCTTGCAAGGCACAAACACCTGCCTCGGTTGGTTGTCAATCACCAGAACTTAACAGAGATGGAAATCACAAAACTGTGGAGAGGGTTGATGATGCTGAAGTC
>Malsy_06g007160
ATGTCTGCAACAACAATATCAAATTTGGAAGACAACCCAACTGAGGCCATCCAATTTCTTCAAGGTTACGCTTTTGGAGCTGAAAATAGAAAGGGAAATAGCTCTTCCTCTTGTGGCAGTGAACTTGACATGGTTTGCCAAGATAGGCATCACAACAGCTTTCTTGGCAGGCTCGGGGAGCTCCAACTGGCTGGCAGTACGCTTGGCTTCACTTTTGCTAATGTCACCGGCTTCTCAGTTTTAAATGGGCTCTGTGCTGCCATGGAACCTATTTGTGGTCAAGCTTTTGGAGCTAGAAATATAAAGCTCCTCCACAAAGCCCTTCTCATGACAACTTTCTTGCTGCTCCTCGCAATGCTTCCTATTTGGTTCTTGTGGCTCAATGTTGACAAAATCCTCATCCATTTTGGCCAGCAAGAAGACATTTCAATGATTGCGAAGACCTACCTCTTCTATCTCTTGCCAGACTTGGTAGTTACTTCACTCTTATGCCGGCTTGCGAATACCAAGGAGGCAGTGGGAGTATTAGCAATTGTGTTAAACTTCGATTATCTGCTTTACTCGGTGATGCTTTCTTTGGCAACTTGTGCATCAACCCGTGTCTCCAACGAGCTTGGAGCAAACAGAGCAGGCCCTGCTTATCAGTCTGCATTTGTGTCTGTTGTAGTGAGTGTGGTCTCGGGTTTCATAGGCGGTTTGGTGATGTTAGGAGCCAGGGGAAGTTGGGGGTCTTTGTTCACTCATGACAAAGGAATTTTAGGAGGTGTGAAGAAGATGATGCTACTGATGGCTTTAGTCGAGGTGGTGAATTTCCCTTTAGTAGTTTGTGGAGAGATTGTCCGGGGAACGGCG
>Maldo_GDDH_04G1077400
ATGGAACCTATTTGTGGTCAAGCTTTTGGAGCTAAAAATATCAAGCTCCTCCACAAAACCCTACTCATGGTAACTTTCTTGCTGCTTCTCGCGACGCTTCCTATTTCGTTCTTGTGGCACAACGTTGACAAAATCCTCATCCATTTCGGCCAGCAAGAAGACATTTCATTGGTTGCAAAGACGTACCTGTTTTATCTCCTGCCAGACTTAGTGGTTACTTCACTCTTATGGCCCATCAAGGCCTACTTGAATTCACAAGGCATCACAGTGCCTTCAATGTTCTGCTCGGGTCTAGCGCTTGCTTTTCACATACCTGTTAAGATCTTGCTTGCAAAAGCCAAGGGTCTCGAGGGAGTTGCAATGTCTGTGTGGATCATTGATCTCATGGTTATGATTCTACTTGCGTTGTATGTGTGTGTGATTGAAAATAAGGCAAAGGAAGGGAGGTGGAACGAAGGGGGATGGCTTGATCAACGTGTCAGTGATTGGAAAAGGCTGCTCAAGCTTTGTGGACCTTGCTGCCTCACTACCTGCCTTGAA
>Maldo_GDDH_04G1077500
ATGGGCGGTGTGGTGATGTTAGCAGCCAGAGGAAGATGGGGGTCTTTGTTCACCCACGATACGCGAATTTTAGGAGGCGTGAAGAAGATGATGCCGCTGATGGCTTTAGTGGAGGTGGCGAATTTCCTTTTAGCAATTTGTGGAGGAATTGTCCAGGGAACAGCGCGGCCGTGGTTAGCCATGTATGCAAATCTTGGTGGGTTTGACCTCCTGGCCTTGCCCTTAGGTACCGTTTGGTACGTAAACAGGATGGGACGGAACGCAACAGAACCTTATGCTTGGTACGTGCAGGATGGATCTGTGTTTGGTACGCGCATGACGGCACGGAACCAAAAGATTAAA
>Maldo_GDDH_06G1067400
ATGTCTGCAACAACAATATCAAATTTGGAAGACAACCCAACTGAGAAAACCTTTCAGAAATGGCCATCCAATTTCTTCAAGGTTACGCTTTTGGAGCTGAAAATACAAAGGGAAATAGCTCTTCCTCTTGTGGCAGTGAACTTGACATGGTTTGCCAAGATAGGCATCACAACAGCTTTTCTTGGCAGGCTCGGGGAGCTCCAACTGGCTGGCGGTACGCTTGGCTTCACTTTTGCTAATGTCACCGGCTTCTCAGTTTTAAATGGGCTCTGTGCTGCCATGGAACCTATTTGTGGTCAAGCTTTTGGAGCTAGAAATATAAAGCTCCTCCACAAAGCCCTTCTCATGACAACTTTCTTGCTGCTCCTCGCAATGCTTCCTATTTGGTTCTTGTGGCTCAATGTTGACAAAATCCTCATCCATTTTGGCCAGCAAGAAGACATTTCAATGATTGCGAAGACCTACCTCTTCTATCTCTTGCCAGACTTGCTAGTTACTTCACTCTTATGTCCCATTAAGGCCTACTTGAACTCA
>Maldo_GDDH_17G1137500
ATGTCTGCAACAACAATATCAAATTTGGAAGATAACCCAATTGAGAAAACCTTTCAGAAATTGCCATCCAATTTCTTCAAGGTTACGCTTTTGGAGCTGAAAATACAAAGGGCAATAGCTCTTCCTCTTGTGGCAGTGAACTTGACATGGTTTGCCAAGATAGGCATCACAACAGTTTTTCTTGGCAGGCTCGGGGAGCTCCAACTGGCTGGCGGTACGCTTGGCTTCACCTTTGCTAATGTCACCGGCTTCTCAGTTTTAAATGGGCTTTGTGCTGCCATGGAACCTATTTGTGGTCAAGCTTTTGGAGCTAGAAATATAAAGCTCCTCCACAAAGCCCTTCTCATGACAACTTTCTTGCTGCTCCTCGCAACGCTTCCTATTTCGTTCTTGTGGCTCAATGTTGACAAAATCCTCATCCATTTTGGCCAACAAGAAGACATTTCAATGGTTGCGAAGACCTACCTCTTCTATCTCCTGCCAGACTTGGTAGTTACTTCACTCTTATGTCCTTTTAAGGCCTACTTGAACTCACAAGGCATCACAGTGCCATCAATGTTCTGCTCGGGTCTAGCGTTTGCTTTTCACATACCGATTAACATCTTTCTTGCGAAAGCCAAGGGTCTCAAGGGTGTTGCAATGTCTGTGTGGATCACTGATCTCATGGTTGTGGTTCTACTTGCCTTGTATACATGTGTCATTGAAATTAAGGCAAAGGAAGGGAGGTGGAGGGAAGGGGGTTGGCTTGATCAACATGTCAGCGATTGGAAAAGGTTGCTCAAGCTTTGTGGACCTTGCTGCCTCACTACCTGCCTTGAATGGTGGTGCTATGAGATATTGATGTTGCTCACAGGCCGACTTGCGAATGCCAAGGAGGCAGTGGGAGTATTAGCAATTGTGTTAAACTTCGACTATCTGCTTTACTCGGTGATGCTTTCTTTGGCAACTTGTGCATCAACCCGCGTCTCCAACGAGCTTGGAGCAAACAGAGCAGGCCCTGCTTATCAGTCTGCATTTGTGTCTGTTGCAGTGAGTGTGGTCTCGGGTTTCATAGGTGGTTTGGTAATGTTAGGAGCCAGGGGAAGTTGGGGGTGTTTGTTCACTCATGACAAAGGAATTTTAGAAGGTGTGAAGAAGATGATGCTGCTGATGGCTTTAGTCGAGGTGGTGAATTTCCCTTTAACAGTTTGTGGAGGGATTGTCCGGGGAACGGCGCGACCGTGGTTAGCCATGTACGCAAATCTTGGTGGGTTTTACCTCCTGGCCTTGCCCTTGGGAGTTATCTTAGCCTTCAAGATTGCACTTGGGCTCAGTGGATTGATGGTAGGGTTCTTAATTGGAATGATTGCATGCTTGATTTTGTTGCTAATTTTTGTTTTGAGGATCAATTGGGAAGAAGAAGGTTGGAAGGCACAAACACTTGCTTCCGTTGGTTGTCAAGCACCAGAA
>Maldo_Gala_04g007730
ATGGCCAGGCAACTTCTTCAAAGTGATGCTTTTGAAGCTGAAAATACAAAGGGAGCTCTTCCTCATGTGGCTGTGAACTTGACATGGCTCGGGGAGCTCCAACTGGCTGGTGGTACGCTTGGCTTCACTTTCGCTAATGTCACCGGCTTCTCAGTTTTAAACGGGCTCTGTGTTGCCATGGAACCTATTTGTGGTCAAGCTTTTGGAGCTAAAAATATCAAGCTCCTCCACAAAACCCTACTCATGGTAACTTTCTTGCTGCTTCTCGCGACGCTTCCTATTTCGTTCTTGTGGCACAACGTTGACAAAATCCTCATCCATTTTGGCCAGCAAGAAGACATTTCATTGGTTGCAAAGACGCACCTGTTTTATCTCCTGCCAGACTTAGTGGTTACTTCACTCTTATGGCCCATCAAGGCCTACTTGAATTCACAAGGCATCACAGTGCCTTCAATGTTCTGCTCGGGTCTAGCGCTTGCTTTTCACATACCTGTTAAGATCTTGCTTGCAAAAGCCAAGGGTCTCGAGGGAGTTGCAATGTCTGTGTGGATCACTGATCTCATGGTTATGATTCTACTTGCATTGTATGTGTGTGTGATTGAAAATAAGGCAAAGGAAAGGAGGTGGAACGAAGGGGGATGGCTTGATCAACGTGTCAGTGATTGGAAAAGGCTGCTCAAGCTTTGTGGACCTTGCTGCCTCACTACCTGCCTTGAA
>Maldo_Gala_04g007740
ATGTTGCTAATAGGCCGGCTTTCGAATGCCAAGCAGTCGGTAGGAGTCTTAGTCATCGTATTAAACTTCGACTATCTACTCTACTCAGTGATGCTTTCTCTGGTAACATTCTCGGGTTTCATGGGCGGTGTGGTGATGTTAGCAGCCAGAGGAAGATGGGGGTCTTTGTTCACCCACGATACGCGAATTTTAGGAGGCGTGAAGAAGATGATGCCGCTGATGGCTTTAGTGGAGGTGGCGAATTTCCTTTTAGCAATTTGTGGAGGAATTGTCCAGGGAACAGCCAGGGGCGGAGCCACCAAGGGACTAGGG
>Maldo_Gala_05g020850
ATGTCTGCAACAACAATATCAAATTTGGAAGACAACCCAACTGAGAAAACCTTTCAGAAATGGCCATCCAATTTCTTCAAGGTTACGCTTTTGGAGCTGAAAATACAAAGGGAAATAGCTCTTCCTCTTGTGGCAGTGAACTTGACATGGTTTGCCAAGATAGGCATCACAACAGCTTTTCTTGGCAGGCTCGGGGAGCTCCAACTGGCTGGCGGTACGCTTGGCTTCACTTTTGCTAATGTCACCAGCTTCTCAGTTTTAAATGGGCTCTTTGCTGCCATGGAACCTATTTGTGGTCAAGCTTTTGGAGCTAGAAATATAAAGCTCCTCCACAAAGCCCTTCTCATGACAACTTTCTTGCTGCTCCTCGCAATGCTTCCTATTTGGTTCTTGTGGCTCAATGTTGACAAAATCCTCATCCATTTTGGCCAGCAAGAAGACATTTCAATGGTTGCGAAGACCTACCTCTTCTATCTCTTGCCAGACTTGGGTCTCAAGGGTGTTGCAATGTCTATGTGGATCACTGATCTCATGGTTGTGGTTCTACTTGCGTCGTATACATGTGTCATTGAAATTAAGGCAAAGGAAGGGAGGTGGAAGGAAGGGGGCCGGCTTGCGAATACCAAGGAGGCAGTGGGAGTATTAGCAATTGTGTTAAACTTCGACTATCTGCTTTACTCGGTGATGCTTTCTTTGGCAACTTGTGCATCAACCCGTGTCTCCAACGAGCTTGGAGCAAACAGAGCAGGCCCTGCTTATCAGTCTGCATTTGTGTCTGTTGTAGTGAGTGTGGTCTCGGGTTTCATAGGCGGTTTGGTGATGTTAGGAGCCAGGGGAAGT
>Pyrco_DAP_Chr4v0.1_08736.1
ATGTTTGCCAAGATAGCCATCACAACAGCTTTTCTCGGCAGGCTCGGGGAGCTCCAACTGGCTGGTGGTACGCTTGGCTTCACTTTCGCTAATGTCACCGGCTTCTCAGTTTTAAACGGGCTCTGTGCTGCCATGGAACCTATTTGTGGTCAAGCTTTTGGAGCTAAAAATATCAAGCTCCTCCACAAAACCCTTCTCATGGTAACTTTCTTGCTGCTTCTCGTGACGCTTCCTATTTCATTCTTGTGGCACAACGTTGACAAAATCCTCATCCATTTCGGCCAGCAAGAAGACATTTCATTGGTTGCAAAGACGTACCTGTTTTATCTCCTGCCAGACTTGGTCGTTACTTCACTCTTATGTCCCATCAAGGCCTACTGGAATTCACAAGGCATCACAGTGCCTTCAATGTTCTGCTTGGGTCTAGCACTTGCTTTTTACGTTCCTGTTAACATCTTGCTTGTGAAAGCCAAGGGTCTCGAGGGAGTTGCAATGTCTGTGTGGATCATTGATCTCATGGTTATGATTCTACTTGCGGTGTATGTGTGTGTGATTGAAATTAAGACAAAGGAAGGAGGTGGAACGAAGGGGGATGGCTTGATCAACGTGTCAGTGATTGGAAAAGGCTGCTCAAGCTTTGTGGACCTTGCTGCCTCACTACCTGCCTTGAATGGTGGTGCTATGAGATTC
>Pyrco_DAP_Chr4v0.1_08737.1
ATGTGCATCAACATGCGTCTGCAACGAGCTTGGAGCAAACAGAGCAGGCCCTGCTTATCAGTCTGCATTTATGTCTGTTGTAGTGAGTGTGGCCTCGGGTTTCTTGGGCGGTTTGGTGATGTTAGCAGCCAGAGGAAGTTGGGGGTCTTTGTTCACCCACAACACGTGAATTTTAGGAGGCGTGAAGAAGATGATGCCGCTGATGGCCTTAGTGGAGCAGGCGAATTTCCCTTTAGCAATGTGTGGAGGAATTGTCCGGGGAACAGTGCGGCCGTGGTTAGTCATGTATGCAAATCTTGGTGGGTTTTATCTCCTGGCCTTGCCCTTAGGAGTTGTTTTAGCCTACAAGGTTTCACTTGGGCTCAGAGTATTGTTGGGAGGGTTCTTAATTGGGATGGTTGCATGCTTAATTCTGTTGATAATTTTTGTTTTGAGGATCAATTGGAAGAAGAAGCTTGCAAGGCACAAACACTTACCTCGGTTGGTTGTCAAACACCAGAACTTAACAGAGATGGAAATCACAAAACTGTGGAGAGGGTTGATGATGCTGAAGTC
>Pyrco_DAP_Chr4v0.1_08739.1
ATGGCCAGGCAACTTCTTCAAAGTGATGCTTTTGGAGCTGAAAATACAAAGGGGAATAGCTCTTCCTCTTGTGGCTGTGAACTTGACATGTTTGCCAAGATAGCCATCACAACAGCTTTTCTCGGCAGGCTCGGGGAGCTCCAACTGGCTGGTGGTACGCTTGGCTTCACTTTCGCTAATGTCACCGGCTTCTCAGTTTTAAACGGGCTCTGTGCTGCCATGGAACCTATTTGTGGTCAAGCTTTTGGAGCTAAAAATATCAAGCTCCTCCCCAAAACCCTTCTCATGGTAACTTTCTTGCTGCTTCTCGTGACGCTTCCTATTTTGTTCTTGTGGCACAACGTTGACAAAATCCTCATCCATTTCAGCCAGCAAGAAGACATTTCATTGGTTGCAAAGACATACCTGTTTTATCTCCTGCCAGACTTGGTAGTTACTTCACTCTTATGTCCCATCAAGGCCTACTGGAATTCACAAGGCATCACAGTGCCTTCAATGTTCTGCTTGGGTCCAGCGCTTGCTTTGAACGTACCTGTTAACATCTTGCTTGTGAAAGCCAAGGGTCTCGAGGGAGTTGCAATGTCTGTGTGGATCATTGATCCCATGGTTATGATTCTACTTGCGGTGAATGTGTGTGTGATTGAAATTAAGGCAAAGGAAGGAGGTGGAATGAAGGGGGGATGGCTTGATTCTACCTGCAACGAGCTTGGAGTAAACAGAGCAGGCCCTGCTTATCACCAGAGGAAGTTGGGGGTCTTTGTTCACCCACGACACGTGAATTTTAGGAGGCGTGAAGAAGATGATGCCGCTGATGGCCTTAGTGGAGGAGGCGAATTTCCCTTTAGCAATGTGTGGAGGAATTGTCCGGGGAACAGCGCGGCCGTGGTTAGTCATGTATGCAAATCTTGGTGGGTTTTACCTCCTGGCCTTGCCCTTAGGAGTTGTTTTAGCCTTCAAGGTTTCACTTGGGCTCAGAGTATTGTTGGGAGGGTTCTTAATAGGGATGGTTGCATGCTTAATTCTGTTGATAATTTTTGTTTTGAGGATCAATTGGAAGAAGAAACTTGCAAGGCACAAACACTTACCTCGGTTGGTTGTCAAACACCAGAACTTAACAGAGATGGAAATCACAAAACTGTGGAGAGGGTTGATGATGCTGAAGTC
>Pyrco_BP1_001236.1
ATGTCTGCAACAACAATATCACATTTGGAAGACAACCCAACTGAGAAAACCTTTCAGAAATGGCCATCCAATTTCTTCAAGGTCACGCTTTTGGAGCTGAAAATACAAAGGGGAATAGCTCTTCCTCTTTTGGCAGTGAACTTGACATGGTTTGCCAAGATAGGCATCACAACAGCTTTTCTTGGCAGGCTCGGGGAGCTCCAACTGGCTGGCGGTACGCTTGGCTTCACTTTTGCGAACGTCACCGGCTTCTCAGTTTTAAATGGGCTCTGTGCTGCCATGGAACCTATTTGTGGTCAAGCTTTTGGAGCTAGAAATATAAAGCTCCTCCACAAAACCCTTCTCATGACAACTTTCTTGCTGCTCCTCGCAACGCTTCCTATTTCGTTCTTGTGGCTCAATGTTGACAAAATCCTCATCCATTTTGGCCAGCAAGAAGATATTTCAACGGCTGCGAAGACCTACCTCTTCTATCTCCTGCCAGACTTGGTAGTTACTTCACTCTTATGTCCCATTAAGGCCTACTTGAACTCACAAGGCATCACAGTGCCATCAATGTTCTGCTCGGGTCTAGCGCTTGCTTTTCACATACCGGTAAACATCTTGCTTGCGAAAGCCAAGGGTCTCAAGGGTGTTGCAATGTCTGTGTGGATCACTGATATCATGGTTGTGGTTCTACTTGCCTTGTATACGTGTGTCATTGAAATTAAGGCAAAGGAAGGGAGGTGGAAGGAAGGGGGTTGGCTTGATCAACATGTCAGCGATTGGAAAAGGTTGCTCAAGCTTTGTGGACCTTGCTGCCTCACTACCTGCCTTGAATGGTGGTGCTATGAGATATTGATGTTGCTCACAGGCCGGCTTGCGAATGCCAAGGAGGCAGTGGGAGTATTAGCAATTGTGTTAAACTTCGACTATCTGCTTTACTCAGTGATGCTTTCTTTGGCAACTTGTGCATCAACCCGCGTCTCCAACGAGCTTGGAGCAAACAGAGCAGGCCCTGCTTATCAGTCTGCATTTGTGTCTGTTGCAGTGAGTGTGGTCTCGGGTTTCATAGGCGGTTTGGTGATGTTAGGAGCCAGGGGAAGTTGGGGGTCTTTGTTCACTCATGACAAAGGAATTTTAGGAGGTGTGAAGAAGATGATGCTGCTGATGGCTTTAGTCGAGGTGGTGAATTTCCCTTTAGCAGTTTGTGGAGGGATTGTCCGGGGAACGGCGCGACCGTGGTTAGCCATGTATGCAAATCTTGGTGGGTTTTACCTCCTGGCCTTGCCCTTGGGAGTTGTCTTAGCCTTCAAGATTGCACTTGGGCTCAGTGGATTGCTGATAGGGTTCTTAATTGGAATGGTTGCATGCTTGATTTTGTTGCTAATTTTTGTTTTGAGGATCAATTGGGAAGAAGAAGCTTGCAAGGCACAAACACTTGCTTCCGTTGGTTGTCAAGCACCAGAA
>Pyrco_BP1_023793.1
ATGGCCAGGCAACTTCTTCAAAGTGATGCTTTTGGAGCTGAAAATACAAAGGGGAATAGCTCTTCCTCTTGTGGCTGTGAACTTGACATGTTTGCCAAGATAGCCATCACAACAGCTTTTCTCGGCAAGCTCGGGGAGCTCCAACTGGCTGGTGGTACGCTTGGCTTCACTTTCGCTAATGTCACCGGCTTCTCAGTTTTAAACGGGCTCTGTGCTGCCATGGAACCTATTTGTGGTCAAGCTTTTGGAGCTAAAAATATCAAGCTCCTCCACAAAACCCTTCTCATGGTAACTTTCTTGCTGCTTCTCGTGACGCTTCCTATTTCATTCTTGTGGCACAACGTTGACAAAATCCTCATCCATTTCGGCCAGCAAGAAGACATTTCATTGGTTGCAAAGACGTACCTGTTTTATCTCCTGCCAGACTTGGTAGTTACTTCACTCTTATGTCCCATCAAGGCCTACTGGAATTCACAAGGCATCACAGTGCCTTCAATGTTCTGCTTGGGTCTAGCACTTGCTTTTTACGTACCTGTTAACATCTTGCTTGTGAAAGCCAAGGGTCTCGAGGGAGTTGCAATGTCTGTGTGGATCATTGATCTCATGGTTATGATTCTACTTGCGGTGTATGTGTGTGTGATTGAAATTAAGACAAAGGAAGGAGGTGGAACGAAGGGGGATGGCTTGATCAACGTTGATGCTTTCTCTGGCAACATGTGCATCAACATGCGTCTGCTACGAGCTTGGAGCAAACAGAGCAGACCCTGCTTATCAGTCTGCATTTATGTCTGTTGTAGTGAGTGTGGTCTCGGGTTTCTTGGGCGGTTTGGTGATGTTAGCAGCCAGAGGAAGTTGGGGGTCTTTGTTCACCCACGACACGTGAATTTTAGGAGGCGTGAAGAAGATGATGCCGCTGATGGCCTTAGTGGAGGAGGCGAATTTCCCTTTAGCAATGTGTGGAGGAATTGTCCGGGGAACAGCGCGGCCGTGGTTAGTCTTGTATGCAAATCTTGGTGGGTTTTACCTCCTGGCCTTGCCCTTAGGAGTTGTTTTATCCTTCAAGGTTTCACTTGGGCTCAGAGTATTGTTGGGAGGGTTCTTAATTGGGATGGTTGCATGCTTAATTCTGTTGATAATTTTTGTTTTGAGGATCAATTGGAAGAAGAAGCTTGCAAGGCACAAACACTTACCTCGGTTGGTTGTCAAACACCAGAACTTAACAGAGATGGAAATCACAAAACTGTGGAGAGGGTTGATGATGCTGAAGTC
>Pyrco_BP_DH_06g06480
ATGTCTGCAACAACAATATCACATTTGGAAGACAACCCAACTGAGAAAACCTTTCAGAAATGGCCATCCAATTTCTTCAAGGTCACGCTTTTGGAGCTGAAAATACAAAGGGGAATAGCTCTTCCTCTTTTGGCAGTGAACTTGACATGGTTTGCCAAGATAGGCATCACAACAGCTTTTCTTGGCAGGCTCGGGGAGCTCCAACTGGCTGGCGGTACGCTTGGCTTCACTTTTGCGAACGTCACCGGCTTCTCAGTTTTAAATGGGCTCTGTGCTGCCATGGAACCTATTTGTGGTCAAGCTTTTGGAGCTAGAAATATAAAGCTCCTCCACAAAACCCTTCTCATGACAACTTTCTTGCTGCTCCTCGCAACGCTTCCTATTTCGTTCTTGTGGCTCAATGTTGACAAAATCCTCATCCATTTTGGCCAGCAAGAAGATATTTCAACGGCTGCGAAGACCTACCTCTTCTATCTCCTGCCAGACTTGGTAGTTACTTCACTCTTATGTCCCATTAAGGCCTACTTGAACTCACAAGGCATCACAGTGCCATCAATGTTCTGCTCGGGTCTAGCGCTTGCTTTTCACATACCGGTAAACATCTTGCTTGCGAAAGCCAAGGGTCTCAAGGGTGTTGCAATGTCTGTGTGGATCACTGATCTCATGGTTGTGGTTCTACTTGCCTTGTATACGTGTGTCATTGAAATTAAGGCAAAGGAAGGGAGGTGGAAGGAAGGGGGTTGGCTTGATCAAAATATCAGCGATTGGAAAAGGTTGCTCAAGCTTTGTGGACCTTGCTGCCTCACTACCTGCCTTGAATGGTGGTGCTATGAGATATTGATGTTGCTCACAGGCCGGCTTGCGAATGCCAAGGAGGCAGTGGGAGTATTAGCAATTGTGTTAAACTTCGACTATCTGCTTTACTCGGTGATGCTTTCTTTGGCAACTTGTGCATCAACCCGCGTCTCCAACGAGCTTGGAGCAAACAGAGCAGGCCCTGCTTATCAGTCTGCATTTGTGTCTGTTGCAGTGAGTGTGGTCTCGGGTTTCATAGGCGGTTTGGTGATGTTAGGAGCCAGGGGAAGTTGGGGGCCTTTGTTCACTCATGACAAAGGAATTTTAGGAGGTGTGAAGAAGATGATGCTGCTGATGGCTTTAGTCGAGGTGGTGAATTTCCCTTTAGCAGTTTGTGGAGGGATTGTCCGGGGAACGGCGCGACCGTGGTTAGCCATGTATGCAAATCTTGGTGGGTTTTACCTCCTGGCCTTGCCCTTGGGAGTTGTCTTAGCCTTCAAGATTGCACTTGGGCTCAGTGGACTGCTGATAGGGTTCTTAATTGGAATGGTTGCATGCTTGATTTTGTTGCTAATTTTTGTTTTGAGGATCAATTGGGAAGAAGAAGCTTGCAAGGCACAAACACTTGCTTCCGTTGGTTGTCAAGCACCAGAA
>Pruav_sc0000370.1_g1040.1.mk
ATGTCTGCAACATCAAATTTGGAAGAGGACCCAAGAGAGAGAGCCTCTCTGCCACCTTCATCCCTACCTCTCACTCAAAAATGGCCAGCCAACTTTTTCAAGGTCATGCTTTTAGAGCTGAAAATACAAAGAGGAATAGCTCTTCCTTTGGTGGCAATGAATTTGACATGGTTTGCCAAGATAGCAATCACAACAGCTTTTCTTGGCAGGCTCGGAGAGCTTCAATTGGCCGGCGGCACGCTTGGTTTCACTTTTGCTAATGTCACTGGCTTCTCTGTCTTAAATGGGCTCTGTGGTGCCATGGAACCTATATGTGGTCAAGCTTCTGGAGCTAAAAATATTAAGCTCCTTCACAAGACCCTTCTCATGACAACTTTCTTTTTACTCCTTGCAACACTTCCTATTTCTTTCTTGTGGCTCAATGTTGACAAAATCCTCATCCATTTTGGCCAACAAGAAGACATTTCAACAGTTGCAAAGAGCTACCTTTTGTATCTCCTGCCAGACTTGGTAATTACCTCATTGCTCTGTCCCCTCAAAGCCTACTTGAACTCCCAAAGCATCACACTACCTTCAATGTTCTGCTCGGCTTTGGCGCTTGCGCTTCACATACCGATCAACATCTTGCTTGCAAAATCCAAGGGTCTTGAGGGAATTGCAATGTCTGTGTGGATCACTGATCTCATGGTTGTGCTTCTACTTGCTTTGTATGTGTGCAGGATTGAACTTAATGCCAAGGAAGGGAGGTGGAAGGAAGGGGGGTGGCTTGATCAAGGTGTTGGGGATTGGATTAGGCTGCTCAAGCTTTGTGGACCTTGCTGCCTCACTACCTGCCTTGAATGGTGGTGCTATGAGATTTTGGTATTGCTAACAGGCAGGCTTGCCAATGCCAAGCAGGCAGTGGGAGTTTTAGCCATTGTATTAAACTTCGACTACTTGCTCTACTCAGTCATGCTTTCTCTGGCAACATGTGCCTCAACCCGTGTCTCGAATGAGCTTGGAGCAAACAGAGCAGGCCCTGCTTATCAGTCTGCATTTGTGTCTGTAGCAGTGAGTGTGGTCTCAGGTTGCATAGGTGGCTTGGTGATGTTAGCAGCCAGGGGAAGTTGGGGGTCTTTGTTCAGCCATAATAAGGGAATTGTAGGAGGTGTGAAGAAGATGATGCTGCTGATGTCTTTAGTGGAGGTGGTAAATTTCCCATTAGCAGTTTGTGGAGGAATTGTCCGGGGAACCGCAAGGCCATGGCTAGCCATGTATGCAAATCTTGGAGGGTTTTACCTCCTGGCCTTGCCCTTGGGAGTTGTTTTAGCATTCAAGGTTGCACTTGGGCTCAGTGGATTGTTGATAGGGTTCTTGATTGGGATGGTTGCTTGCTTGATTCTGTTGCTCATGTTTGTTGCAAGGATCAATTGGGATGAAGAAGCTTGCAAGGCACAAGCACTTGCCTCAGTTGCATGTCAAGCACCAGAACTTGACAAAGATGGAAATCACAAAAGCATGGAGAGAGCTGATGTTGAAGTC
>Pyrusco4g013120.1
ATGTCTGCAACAACAATATCACATTTTGAAGAGAAACCAACTGAGAAAGCCTCTCAAAAATGGCCAGGCAACTTCTTCAAAGTGATGCTTTTGGAGCTGAAAATACAAAGGGGAATAGCTCTTCCTCTTATAGCCATCACAACAGCTTTTCTCGGCAAGCTCGGGGAGCTCCAACTGGCTGGTGGTACGCTTGGCTTCACTTTCGCTAATGTCACCGGCTTCTCAGTTTTAAACGGGCTCTGTGCTGCCATGGAACCTATTTGTGGTCAAGCTTTTGGAGCTAAAAATATCAAGCTCCTCCACAAAACCCTTCTCATGGTAACTTTCTTGCTGCTTCTCGTGACGCTTCCTATTTCATTCTTGTGGCACAACGTTGACAAAATCCTCATCCATTTCGGCCAGCAAGAAGACATTTCATTGGTTGCAAAGACGTACCTGTTTTATCTCCTGCCAGACTTGGTAGTTACTTCACTCTTATGTCCCATCAAGGCCTACTGGAATTCACAAGGCATCACAGTGCCTTCAATGTTCTGCTTGGGTCTAGCACTTGCTTTTTACGTACCTGTTAACATCTTGCTTGTGAAAGCCAAGGGTCTCGAGGGAGTTGCAATGTCTGTGTGGATCATTGATCTCATGGTTATGATTCTACTTGCGGTGTATGTGAGGTGGAACGAAGGGGGATGGCTTGATCAACGTGTCAGTGATTGGAAAAGGCTGCTCAAGCTTTGTGGACCTTGCTGCCTCACTACCTGCCTTGAATGGTGGTGCTATGAGATTCTGATGAGTTTAGCCATTGTATTAAACTTCGACTATCTACTATACTCAGTGATGCTTTCTCTGGCAACATTTGCATCAACATGCGTCTGCAACGAGCTTGGAGCAAACAGAGCAGGCCCTGCTTATCAGTCTGCATTTATGTCTGTTGTAGTGAGTGTGGTCTCGGGTTTCTTGGGCGGTTTGGTGATGTTAGCAGCCAGAGGAAGAGGCGTGAAGAAGATGATGCCGCTGATGGCCTTAGTGGAGGAGGCGAATTTCCCTTTAGCAATGTGTGGAGGAATTGTCCGGGGAACAGCGCGGCCGTGGTTAGTCTTGTATGCAAATCTTGGTGGGTTTTACCTCCTGGCCTTGCCCTTAGGAGTTGTTTTATCCTTCAAGGTTTCACTTGGGCTCAGAGTATTGTTGGGAGGGTTCTTAATTGGGATGGTTGCATGCTTAATTCTGTTGATAATTTTTGTTTTGAGGATCAATTGGAAGAAGAAGCTTGCAAGGCACAAACACTTACCTCGGTTGGTTGTCAAACACCAGAACTTAACAGAGATGGAAATCACAAAACTGTGGAGAGGGTTGATGATGCTGAAGTCTAAGAAA
>Pyrusco6g006340.1
ATGTCTGCAACAACAATATCACATTTGGAAGACAACCCAACTGAGAAAACCTTTCAGAAATGGCCATCCAATTTCTTCAAGGTCACGCTTTTGGAGCTGAAAATACAAAGGGGAATAGCTCTTCCTCTTTTGGCAGTGAACTTGGCATGGTTTGCCAAGATAGGCATCACAACAGCTTTTCTTGGCAGGCTCGGGGAGCTCCAACTGGCTGGCGGTACGCTTGGCTTCACTTTTGCGAACGTCACCGGCTTCTCAGTTTTAAATGGGCTCTGTGCTGCCATGGAACCTATTTGTGGTCAAGCTTTTGGAGCTAGAAATATAAAGCTCCTCCACAAAACCCTTCTCATGACAACTTTCTTGCTGCTCCTCGCAACGCTTCCTATTTCGTTCTTGTGGCTCAATGTTGACAAAATCCTCATCCATTTTGGCCAGCAAGAAGACATTTCAACGGCTGCGAAGACCTACCTCTTCTATCTCCTGCCAGACTTGGTAGTTACTTCACTCTTATGTCCCATTAAGGCCTACTTGAACTCACAAGGCATCACAGTGCCATCAATGTTCTGCTCGGGTCTAGCGCTTGCTTTTCACATACCGGTTAACATCTTGCTTGCGAAAGCCAAGGGTCTCAAGGGTGTTGCAATGTCTATGTGGATCACTGATCTCATGGTTGTGGTTCTACTTGCCTTGTATACGTGTGTCATTGAAATTAAGGCAAAGGAAGGGAGGTGGAAGGAAGGGGGTTGGCTTGATCAACATGTCAGCGACTGGAAAAGGTTGCTCAAGCTTTGTGGACCTTGCTGCCTCACTACCTGCCTTGAATGGTGGTGCTATGAGATATTGATGTTGCTCACAGGCCGGCTTGCGAATGCCAAGGAGGCAGTGGGAGTATTAGCAATTGTGTTAAACTTCGACTATCTGCTTTACTCGGTGATGCTTTCTTTGGCAACTTGTGCATCAACCCGCGTCTCCAACGAGCTTGGAGCAAACAGAGCAGGCCCTGCTTATCAGTCTGCATTTGTGTCTGTTGCAGTGAGTGTGGTCTCGGGTTTCATAGGCGGTTTGGTGATGTTAGGAGCCAGGGGAAGTTGGGGGTCTTTGTTCACTCATGACAAAGGAATTTTAGGAGGTGTGAAGAAGATGATGCTGCTGATGGCTTTAGTCGAGGTGGTGAATTTCCCTTTAGCAGTTTGTGGAGGGATTGTCCGGGGAACGGCGCGACCGTGGTTAGCCATGTATGCAAATCTTGGTGGGTTTTACCTCCTGGCCTTGCCCTTGGGAGTTGTCTTAGCCTTCAAGATTGCACTTGGGCTCAGTGGATTGCTGATAGGGTTCTTAATTGGAATGGTTGCATGCTTGATTTTGTTGCTAATTTTTGTTTTGAGGATCAATTGGGAAGAAGAAGCTTGCAAGGCACAAACACTTGCTTCCGTTGGTTGTCAAGCACCAGAA
>Pyrusco6g006530.1
ATGTCTGCAACAACAATATCACATTTGGAAGACAACCCAACTGAGAAAACCTTTCAGAAATGGCCATCCAATTTCTTCAAGGTCACGCTTTTGGAGCTGAAAATACAAAGGGGAATAGCTCTTCCTCTTTTGGCAGTGAACTTGGCATGGTTTGCCAAGATAGGCATCACAACAGCTTTTCTTGGCAGGCTCGGGGAGCTCCAACTGGCTGGCGGTACGCTTGGCTTCACTTTTGCGAACGTCACCGGCTTCTCAGTTTTAAATGGGCTCTGTGCTGCCATGGAACCTATTTGTGGTCAAGCTTTTGGAGCTAGAAATATAAAGCTCCTCCACAAAACCCTTCTCATGACAACTTTCTTGCTGCTCCTCGCAACGCTTCCTATTTCGTTCTTGTGGCTCAATGTTGACAAAATCCTCATCCATTTTGGCCAGCAAGAAGACATTTCAACGGCCGCGAAGACCTACGTCTTCTATCTCCTGCCAGACTTGGTAGTTACTTCACTCTTATGTCCCATTAAGGCCTACTTGAACTCACAAGGCATCACAGTGCCATCAATGTTCTGCTCGGGTCTAGCGCTTGCTTTTCACATACCGGTTAACATCTTGCTTGCGAAAGCCAAGGGTCTCAAGGGTGTTGCAATGTCTATGTGGATCACTGATCTCATGGTTGTGGTTCTACTTGCCTTGTATACGTGTGTCATTGAAATTAAGGCAAAGGAAGGGAGGTGGAAGGAAGGGGGTTGGCTTGATCAACATGTCAGCGACTGGAAAAGGTTGCTCAAGCTTTGTGGACCTTGCTGCCTCACTACCTGCCTTGAATGGTGGTGCTATGAGATATTGATGTTGCTCACAGGCCGGCTTGCGAATGCCAAGGAGGCAGTGGGAGTATTAGCAATTGTGTTAAACTTCGACTATCTGCTTTACTCGGTGATGCTTTCTTTGGCAACTTGTGCATCAACCCGCGTCTCCAACGAGCTTGGAGCAAACAGAGCAGGCCCTGCTTATCAGTCTGCATTTGTGTCTGTTGCAGTGAGTGTGGTCTCGGGTTTCATAGGTGGTTTGGTGATGTTAGGAGCCAGGGGAAGTTGGGGGTCTTTGTTCACTCATGACAAAGGAATTTTAGGAGGTGTGAAGAAGATGATGCTGCTGATGGCTTTAGTCGAGGTGGTGAATTTCCCTTTAGCAGTTTGTGGAGGGATTGTCCGGGGAACGGCGCGACCGTGGTTGGCCATGTATGCAAATCTTGGTGGGTTTTACCTGCTGGCCTTGCCCTTGGGAGTTGTCTTAGCCTTCAAGATTGCACTTGGGCTCAGTGGATTGCTGATAGGGTTCTTAATTGGAATGGTTGCATGCTTGATTTTGTTGCTAATTTTTGTTTTGAGGATCAATTGGGAAGAAGAAGCTTGCAAGGCACAAACACTTGCTTCCGTTGGTTGTCAAGCACCAGAA
>Pyrbe_038387
ATGGCCAGGCAACTTCTTCAAAGTGATGCTTTTGGAGCTGAAAATACAAAGGGGAATAGCTCTTCCTCTTGTGGCTGTGAACTTGACATGTTTGCCAAGATAGCCATCACAACAGCTTTTCTCGGCAGGCTCGGGGAGCTCCAACTAGCTGGTGGTACGCTTGGCTTCACTTTCGCTAATGTCACCGGCTTCTCAGTTTTAAACGGGCTCTGTGCTGCCATGGAATCTATTTGTGGTCAAGCTTTTGGAGCTAAAAATATCAAGTTCCTCCACAAAACCCTTCTCATGGCCTACTGGAATTCACAAGGCATCACAGTGCCTTCAATGTTCTGCTTGGGTCTAGCGCTTGCTTTTTACGTACCTTTTAACATCTTGCTTGTGAAAGCCAAGGGTCTCGAGGGAGTTGCAATGTCTGTGTGGATCGCTGATCTCATGGTTATGATTCTACTTGCGGTGTATGTGTGTGTGATTGAAATTAAGACAAAGGAAGGAGGTGGAACGAAGGGGGATGGCTTGATCAACGTGTCAGTGATTGGAAACGGCTGCTTAAGCTTTGTGGACCTTGCTGCCTCACTACCTGCCTTGAATGGTGATGCTATGAGATTC
>Pyrbe_038388
ATGCGTCCGCAACAAGCTTGGAGCAAACAGAGCAGGCCCTGCTTATCAGTCTGCATTTATGTCTGTTGTAGTGAGTGTGGTCTCGGGTTTCTTGGGCGTTTTGGTGATGTTAGCAGCCAGAGGAAGTTGGGGGTCTTTGTTCACCCACGACACGTGAATTTTAGGAGGCGTGAAGAAGATGATGCCGCTGATGGCCTTAGTGGAGGAGGCGAATTTCCCTTTAGCACTGTGTGGAGGAATTGTCCGGGGAACAGCACGGCCGTGGTTAGTCATGTATGCAAATCTTGGTGGGTTTTACCTCCTGGCCTTGCCCTTAGGAGTTGTTTTAGCCTTCAAGGTTTCACTTGGGCTCAGAGTATTGTTGGGAGGGTTCTTAATTGGGATGGTTGCATGCTTAATTCTGTTGATAATTTTTGTTTTGAGGATCAATTGGAAGAAGAAGCTTGCAAGGCACAAACACTTACCTCGGTTGGTTGTCAAACACCAGAACTTAACAGAGATGGAAATCACAAAACTGTGGAGAGGGTTGATGATGCTGAAGTC
>Pyrbe_045314
ATGTCTGCAACAACAATATCACATTTGGAAGACAACCCAACTGAGAAAACCTTTCAGAAATGGCCATCCAATTTCTTCAAGGTCACGCTTTTGGAGCTGAAAATACAAAGGGGAATAGCTCTTCCTCTTTTGGCAGTGAACTTGACATGGTTTGCCAAGATAGGCATCACAACAGTTTTTCTTGGCAGGCTCGGGGAGCTCCAACTGGCTGGCGGTACGCTTGGCTTCACTTTTGCGAACGTCACCGGCTTCTCAGTTTTAAATGGGCTCTGTGCTGCCATGGAACCTATTTGTGGTCAAGCTTTCGGAGCTAGAAATATAAAGCTCCTCCACAAAACCCTTCTCATGACAACTTTCTTGCTGCTCCTCGCAGCGCTTCCTATTTCGTTCTTGTGGCTCAATGTTGACAAAATCCTCATCCATTTTGGCCAGGAAGAAGACATTTCAACGGCTGCGAAGACCTACCTCTTCTATCTCCTGCCAGACTTGGTAGTTACTTCACTCTTATGTCCCATTAAGGCCTACTTGAACTCACAAGGCATCACAGTGCCATCAATGTTCTGCTCAGGTCTAGCGCTTGCTTTTCACATACCGGTTAACATCTTGCTTGCGAAAGCCAAGGGTCTCAAGGGTGTTGCAATGTCTGTGTGGATCACTGATTTCATGGTTGTGGTTCTACTTGCCTTGTATACGTGTGTTATTGAAATTAAGGCAAAGGAAGGGACGTGGAAGGAAGGGGGTTGGCTTGATCAACATGTCAGCGATTGGAAAAGGTTGCTCAAGCTTTGTGGACCTTGCTGCCTCACTACCTGCCTTGAATGGTGGTGCTATGAGATATTGATGTTGCTCACAGGCCGGCTTGCGAATGCCAAGGAGGCAGTGGGAGTATTAGCAATTGTGTTAAACTTCGACTATCTGCTTTACTCGGTGATGCTTTCTTTGGCAACTTGTGCATCAACCCGCGTCTCCAACGAGCTTGGAGCAAACAGAGCAGGCTCTGCTTATCAGTCTGCATTTGTGTCTTTTGCAGTGAGTGTGGTCTCGGGTTTCATAGGCGGTTTGGTGATGTTAGGAGCCAGGGGAAGTTGGGGGTCTTTGTTCACTCATGACAAAGGAATTTTAGGAGGTGTGAAGAAGATGATGCTGCTGATGGCTTTAGTCGAGGTGGTGAATTTCCCTTTAGCAGTTTGTGGAGGGATTGTCCGGGGAACGGCGCGACCGTGGTTAGCCATGTATGCAAATCTTGGTGGGTTCTACCTCCTGGCCTTGCCCTTGGGAGTTGTCTTAGCCTTCAAGATTGCACTTGGGCTCAGTGGATTGCTGATAGGGTTCTTAATTGGAATGGTTGCATGCTTGATTTTGTTGCTAATTTTTGTTTTGAGGATCAATTGGGAAGAAGAAGCTTGCAAGGCACAAACACTTGCTTCCGTTGGTTGTCAAGCACCAGAA
>Pyrpy_N_04g0685.1
ATGGCCAGGCAACTTCTTCAAAGTGATGTTTTTGGAGCTCAAAATACAAAGGGGAATAGCTCTTCCTCTTGTGGCTGTGAACTTGACATGTTTGCCAAGATAGCCATCACAACAGCTTTTCTCGGCAGGCTCGGGGAGCTCCAACTGGCTGGTGGTACGCTTGGCTTCACTTTCACTAATGTCACCGGCTTCTCAGTTTTAAACGGGCTCTGTGCTGCCATGGAACCTATTTGTGGTCAAGTTTTTGGAGCTAAAAATATCAAGCTCCCCACAAAACCTTCTCATGACTTGGTAGTTACTTCACTCTTATGTCCCATCAAGGCCTACTGGAATTCACAAGGCATCACAGTGCCTTCAATGTTCTGCTTGGCTCTAGCGCTTGCTTTTTACGTACCTGTTAACATCTTGCTTGTGAAAGCCAAGGGTCTCGAGGGATTTGCAATGTCTGTGTGGATCACTGATCTCATGGCAAAGGAAGGAGGTGGAACGAAGGGGGATGGCTTGATCAACGTGCCGGCTTTAGAAGGCCAAGCAGTCGGTAGGAGTTTAGCCATTGTATTAAACTTCGACTGTCTACTATACTCAGTGATGCTTTCTCTGGCAACATGTGCATCAACACGCGCCTGCAACGAGCTTGGAGCAAACAGAGCAGGCCCTGCTTATCAGTCTGCATTTATCCAGAGGAAGTTGGGGGTCTTTGTTCACCCACGACACGTGAATTTTAGGAGGCGTGAAGAAGATGATGCCGCTGATGGCCTTAGTGGAGGTGGCGAATTTCCCTTTAGCAAAGTGTGGAGGAATTGTCCGGGGAACAGCGCGGCCGTGGATCAATTGGAAGAAGAAGCTTGCAAGGCACAAACACTTACCTCAGTTGGTTGTCAAACACCAGAACTGAACAGAGATGGAAATCACAAAACTGTGGAGAGGGTTGATGATGCTGAACTC
>Rosch_v2.0_Chr7g0200481
ATGTCTGTAACAACATCACAAACACAAAACAGTCCAAGAGAGAGTGCCTCTCAACCATGTTCATTCGAACCTCTCAACCAAAAATGGCCGTCCAACTTCCTCAAGATCATGCTTTCAGAGCTCAAAATACAAAGAGGAATAGCTCTGCCTCTGGTGGTTATGAACTTGACATGGTTTGCCAAAATAGCCATCACAACAGCTTTTCTAGGAAGACTCGGAGAGCTTCAACTGGCTGGTGGCACACTTGGTTTCACTTTCGCTAATGTCACCGGCTTCTCCGTCTTGAGTGGTCTCTGTGGTGCCATGGAGCCCGTATGTGGTCAAGCATATGGAGCCAAAAACATTAGGCTTCTCCACAAGACCCTTCTTATGACAACTTTCTTGTTACTTCTTGCAACTCTTCCTATTTCATTTTTGTGGCTCAGTGTTGACAAAATCCTCACCCATTTTGGCCAACAAGAAGATATTTCAACAGTTGCAAAGACCTACCTTTTCTATCTCCTACCAGACTTGGTTATGACCGCACTGCTTTGTCCCCTCAAAGCCTACTTGAACTCACAAAGCATCACGGTTCCTTCCATGTTCTGCTCAGGTCTTGCTCTTGCCTTTCACATACCAATCAACATAGTGCTTGCAAACGCTAAAGGTATTGAGGGAGTTGCAATGTCTGTCTGGATCACTGACCTTATGGTTGTGATTCTACTTGCAATTTATGTGTGTGTGATTGAAGTTAAGGCAAAAGAAGGAAGGTGGAAAGAAGGCGGGTGGCTGGACCAAGGTGTTTGGGATTGGATTAGACTGCTCAAGCTTTGTGGACCTTGCTGCCTTACTACCTGCCTAGAATGGTGGTGCTATGAGATTCTGGTCCTGTTAACTGGCCGGCTTGCCAATGCCAAGCAGGCAGTCGGAGTCTTAGCCATCGTACTAAACTTCGACTACTTGCTGTACTCGGTGATGCTGTCTCTGGCAACATGTGCGTCGACTCGAGTCTCAAATGAGCTCGGAGCAAACAGGGCAGGACCTGCATACCAATCTGCATTTGTGTCTCTGGCAGTGAGTTTGGTCTCTGGTTGTTTAGGTGGATTGGTGATGGTAGCAGCCAGGGGAAGTTGGGGGTCATTGTTTAGCCACGATAAGGGGATTGTAAGAGGTGTGAAGAAGATGATGCTGCTTATGGCTGTGGTGGAGGTTGTGAATTTCCCATTAGCTGTTTGCGGAGGGATTGTTCGAGGAACAGCGAGGCCATGGTTGGCTATGTATGCAAATCTTGGTGGATTCTACCTTCTGGCTTTGCCCTTGGGAGTTGTTTTAGCCTTCAAGGTTAAACTCGGGCTGAGTGGACTATTAGTAGGATTCTTGATTGGGATGGTTGCTTGCTTGATTTTGTTGCTGATCTTTGTTTTAAGAATCAACTGGGATGAAGAAGCGTGCAAAGCACAAAGACTTGCCTCACTTTCCTGTCAAGCACCAGAACTTAACAAACACAAACACCACAAAAGCGTGGGGAGAGTCGATGCCGAAGTC
>Rosch_v2.0_Chr7g0200881
ATGCTGTCTCTGGCAACATGTGCGTCGACTCGAGTCTCAAATGAGCTCGGAGCAAACAGGGCAGGACCTGCATACCAATCTGCATTTGTGTCTCTGGCAGTGAGTATGGTCTCTGGTTGTTTAGGTGGATTGGTGATGGTAGCAGCCAGGGGAAGTTGGGGGTCGTTGTTTAGCCACGATAAGGGGATTGTAAGAGGTGTGAAGAAGATGATGCTGCTCATGGCTTTGGTGGAGGTTGTGAATTTCCCATTAGCTGCTTGCGGAGGGATTGTTCGAGGAACAGCGAGGCCATGGTTGGCTATGTATGCAAATCTTGGTGGATTCTACCTTCTGGCTTTGCCCTTGGGAGTTGTTTTAGCCTTCGAGGTTAAACTCGGGCTGAGTGGATTATTGATAGGATTCTTGATTGGGATGGTTGCTTGCTTGATTTTGTTGCTGATCTTTGTTTTAAGAATCAATTGGGATGAAGAAGCTGTTGGGAAATTAATCCCCCGTCACGCAAGTACTACTAGTAGAGATGGAAAGAAGAAA
>Rubch_LG05.1493
ATGTCTGCCTCTCAACCATCTTCATCCCAACCTGTCACTCAAAAATGGCCGTCCGACTTCCTCAAGATCATGCTTTCAGAGCTCAAAATACAAAGAGGAATAGCCCTTCCTCTGGTGGCTATGAATTTGACATGGTTTGCCAAAATAGCCATCACAACAGCTTTTCTAGGAAGACTTGGAGAGCTTTCATTGGCTGGTGGCACACTAGGTTTCACTTTCGCTAATGTCACCGGCTTCTCTGTCTTAAGTGGTCTCTGTGGTGCCATGGAGCCTATATGTGGCCAAGCCTATGGAGCCAAAAACATTAAGCTTCTTCACAAGACTCTGCTCATGGCAACTTTCTTGTTACTTCTTGCAACACTTCCTATTTCTTTTTTGTGGCTCAATGTTGACAAAATCCTCATCCATTTTGGCCAGCAAGAAGACATTTCGACAGTTGCAAAGAGGTACCTGTTCTATCTCCTACCAGACTTGGTCATTACCGCATTGCTTTGTCCCCTCAAAGCCTACTTGAATTCGCAAGGCATTACGGTTCCTTCCATGTTCTGCTCTGGTCTTGCTCTTGCCTTTCACATACCAATCAACATAGTGCTTGCAAACGCTAAAGGTATTGAGGGAGTTGCAATGTCTGTGTGGATCACTGACCTCATGGTTGTGATTCTACTTGGGATTTATGTGTGTGTGATTGAAGTTAAAGCAAAGGAAGGGAGGTGGAAAGAAGGCGGGTGGTTGGACCAAGGTGTTTGGGATTGGATTAGGCTGCTCAAGCTTTGTGGACCTTGCTGCCTCACTACCTGCCTTGAATGGTGGTGCTATGAGATTCTAGTACTGTTAACCGGCAGGCTCGCCAATGCCAAGCAGGCAGTCGGAGTTTTAGCCATCGTACTAAACTTCGACTATCTGCTATATTCGGTGATGTTGTCTCTGGCGACATGTGCATCAACTCGAGTCTCAAATGAGCTCGGAGCAAACAGGGCAGGCCCTGCCTATCAATCTGCATTTGTGTCTCTGGCAGTGAGTTTGGTCTCCGGTTGTGCAGGTGGATTGGTAATGATAGCAGCAAGGGGAAGTTGGGGGTCTTTATTTAGTCATGATAAGGGGATTATAAGAGGGGTGAAGAAGATGATGCTGCTGATGGCTTTGGTGGAGGTTGTGAATTTCCCATTAGCTGTTTGTGGAGGGATTGTTCGGGGAACGGCGAGGCCATGGTTAGCTATGTATGCAAATCTTGGTGGATTTTACCTTCTGGCTTTGCCCTTGGGAGTTGTTTTAACTTTCAAGGTTAAACTGGGGCTGAGTGGACTGTTGATAGGATTCTTAATTGGGATGGTTGCTTGCTTGATCTTGTTGGTGATGTTTGTTGTAAGAATCAACTGGCAAGAAGAAGCGTGCAAAGCACAAAGACTTGCCTCAGTTTCCTGTCAAGAACCAGAGCTTAGCAAAGACGAAATTCACAAAAGCGCGGGAAGAGTTGATGCCGAAGTC
>Ruboc_05_G14270
ATGTCTGCCTCTCAACCATCTTCATCCCAACCTCTCACTCAAAAATGGCCGTCCGACTTCCTCAAGATCATGCTTTCAGAGCTCAAAATACAAAGAGGAATAGCTCTTCCTCTGGTGGCTATGAATTTGACATGGTTTGCCAAAATAGCCATCACAACAGCTTTTCTAGGAAGACTTGGAGAGCTTTCATTGGCTGGTGGCACACTCGGTTTCACTTTCGCTAATGTCACCGGCTTCTCTGTCTTAAGTGGTCTCTGTGGTGCCATGGAGCCTATATGTGGCCAAGCCTATGGAGCCAAAAACATTAAGCTCCTCCACAAGACTCTGCTCATGACAACATTCTTGTTACTTCTTGCAACACTTCCTATTTCATTTTTGTGGCTCAATGTTGACAAAATCCTCATCCATTTTGGCCAGCAAGAAGACATTTCGACAGTTGCAAAGAGCTACCTGTTCTATCTCCTACCAGACTTGGTCATTACTGCATTGCTTTGTCCCCTCAAAGCCTACTTGAACTCGCAAGGCATTACGGTTCCATCCATGTTCTGCTCCGGTCTTGCTCTTGCCTTTCACATACCAATCAACATAGTGCTTGCAAACGCTAAAGGTATTGAGGGAGTTGCAATGTCTGTGTGGATCACTGACCTCATGGTTATGATTCTACTTGGGATTTATGTGTGTGTGATTGAAGTTAAGTCAAAGGAAGGGAGGTGGAAAGAAGGTGGGTGGTTGGACCAAGGTGTTTGGGATTGGATTAGGCTGCTCAAGCTTTGTGGACCTTGCTGCCTCACTACCTGCCTTGAATGGTGGTGCTATGAGATTCTAGTACTGTTAACTGGCCGGCTCGCCAATGCAAAGCAGGCAGTCGGAGTTTTAGCCATCGTACTAAACTTCGACTATCTGCTATACTCGGTGATGTTGTCTCTGGCGACATGTGCATCAACTCGAGTCTCAAATGAGCTCGGAGCAAACAGGGCAGGCCCTGCCTATCAATCTGCAATTGTGTCTCTGGCAGTGAGTTTGGTCTCCGGTTGTGCAGGTGGATTGGTGATGATAGCAGCAAGGGGAAGTTGGGGGTCTTTATTTAGTCATGATAAGGGGATTATAAGAGGGGTGAAGAAGATGATGCTGCTGATGGCTTTGGTGGAGGTTGTGAATTTCCCATTAGCTGTTTGTGGAGGGATTGTTCGGGGAACCGCGAGGCCATGGTTAGCTATGTATGCAAATCTTGGTGGATTTTACCTTCTGGCTTTGCCCTTGGGAGTTGTTTTGACCTTCAAGGTTAAACTGGGGCTGAGTGGACTGTTGATAGGATTCTTAATTGGGATGGTTGCTTGCTTGATCTTGTTGGTGATGTTTGTTGTAAGAATCAACTGGCAAGAAGAAGCGTGCAAAGCACAAAGACTTGCTTCAGTTTCCTGTCAAGAACCAGAGCTTAACAAAGACGAAAATCCCAAAAGCGTGGGAAGAGTTGATGCCGAAGTC
