# Supplementary material for: Transcriptomics of long‐term, low oxygen storage coupled with ethylene signaling interference suggests neofunctionalization of hypoxia response pathways in apple ( Malus domestica )
Source: Plant Direct. 2024 Dec 20;8(12):e70025. doi: 10.1002/pld3.70025 (PMC11660084; doi:10.1002/pld3.70025)
Supplement: Supplementary file 2 — Data S2: Homologs of all 606 hypoxia response genes identified in this study across 42 representative species of land plants). [file PLD3-8-e70025-s004.gz › 01-integratedGeneFamilies_dir/575.fna]

>gnl_Ambtr_v1.0_evm_27.model.AmTr_v1.0_scaffold00034.136
ATGGGTTTTGTTCAGAAGAAAGGTTTGCATGGCGGTGGCTCTTTTGTTTCCGAGAATGCCCATGAAGATGTTATTGGAATTGCCAGAAAAACAATGGGTGTTACCAAAATGGGAATGTATTCTGGTTGGAGTTGTGATGGTTATTTGGAGGAAAGCTCATTTGAACATGAGTTGAGGAGAAGTTCTTCAGCACGAGGCAGTGGAATACCGATGAAGATGCTCTTAGCTGAAGAGATGTCAAAAGATACAGAATCCAAGCGGAGGCCCCCAAGCGTCATTGCCAGATTGATGGGTCTTGATGCATTACCAACACAACAGTCCATCTCAAAACACTATAAGAAGAACTCTGAAAAGCAAGCACTGGATATGCCACTTATGAAGCCGCAAAAAAAACCTTTTTGTCATCAAGGATATCATCACCGTCAGGAGAGTGTATGCCCTGATGAATTCATGTCAAAGGAGACCCACTCTTTCAGAAACCATGCCACTGAGCAGCAAGAATTCAAGGACGTTTTTGAAGTTTGGGAAACCTCAGATGCCGGGAAAGTAAGCAAGCAGAGCATCCACACAAAGCATAGTGAGAAGAAGATGGAACTCATACGCCAGAAGTTCATGGATGCAAAGCGCCTTTCCACCAATGAAAAGCTTCGGCAGTCTAAGGAATTCCATGATGCTTTGGAAGTTTTGGATTCCAACAAAGATCTTTTCCTGAAATTTCTTCAAGAACCTGACTCATTGTTCACCAAGCATCTGCATGATTTGCAGTCTGCTCCTGAACCACATTGGCCAAGTCACATAACACTCTTGAAGTCTTCAAAGGCTGCATTTGCTAATAACGACCATGAAGGAGTGAGTGAGATATACTGGAGACATCAGAGGCAGATCATTGTGGAAGGGAAGAAGCACAAAAGCAGTCGGAGTATTTTGGAGAAACGTGAGGTGGGCTATAAAGAACAATGGTTTCCTTCTTCACACAAGTCAGTAACTCGATCACGTATGAAAGAGAAAATAGACCCGTGTCTCGTGCCTACAAGGATAGTTGTTTTGAAGCCAAGCCTTGTAATGGAGGAGAGCACTAGAGGAGAAGTCCTATCATCTCCAAGCTCCTCATTAGATCCATATAATAGTATTTGCAGAAAGCACATGTCATCCTCTCAGGGTTACAGTGATAAGGATGAGTTCTCAGAAGTATGCAGTTGGGAAGGGGTGATTAGGAATGGAGGTAGGGGTCGGGAAATCGTTAGAGATAGGCCAAAGGGTTCTAGAGAAATCGCAAAAGAAATCACTAGACAGATGAGGAAAAGCATGACTAAAGACACTTTAAATCTTTCTTCTTCAGCATCGAATAAAGCCTCGTACTATAGACCCAATGAGAAGGGGTCTGTAGTTGTTGAACCTAAGGTTCTTAATACACCGCCATCCGAGACTTTGTGGGATTGGAATAAGAAGAGGTTAAGCCCCAATCCGTCCAACTCCAGTACTGAATCTACTGTGAGCAGAGAGGCAAAGAAACGCCTTTCTGAGAGGTGGAAAATAACACGCGGTGGTTACCAAGAAGAGGAAAAGCTGAGAAAGAATTCAAGTACATTAGCTGAAATGCTTGCTGTGCCTGAAACCAAGACCTCAGATTTGGAATTGAGGCCACTTACTTTGCATTATATGATCAATCAGGATGATTCGTGCGACAAGGCAACTGGAGATGTTGTCTTCCCTGAATGTGACCATGCTTCAGTTGTCAACCATAGGTTTGATGTTCAGGAAGGTTGCGATGAAAATTTACATCGGTCAAGGTCTCTTACAGCAAGATGCAGGCGTGGAGCTAGGAAGAAGGGGTTGAATGAGGTACAACAGGAGGTGAAGAACTTGGGATCTGGGAGGTCTCTTAGAGGGAGAGGTTCTGTTTTGAAAGATAGCCTCTTCTCTAGTAAGAGAAAGTCTACCTCCGTAAAAAATTCTCGCCCTTCTTTAACTGCAGAGCAAAACTATAAATGTGAAATTTCAGAGAGTGATAATAACTCAAATATGAAAACTGTCTCAAGTCATTCAAAGGGTCTCGAGGACAAACCAGAGGCAAGTCTTGTGTTCATTGAGCCTCAAATTCCTCAACCCTTTATTAATGCCAATGTTATGAGCCCTCAACATTCTGCGCTTCTTATAAGTGGTGAATGTGCGGATCCAAAGACAGACCTGGATATCCATCAGGGATGTGTGACTGGGCCATCTCTAGATGGAACCTTTTTGGAGAAAGATGGGGTGGCTTCTTCTCATGATCAGAGTGATTGCACCAGTGAGGTCATCATTCTGGAGCAGCCTCAAGAAGGACTGCCTGCGGACCTTTTTCAGTCAGATGGACTCCATGGAACAGATGCTGATAACTCTATTGAAACCTTTAAAGAGACCTCAGATCAGCCCAGTCCAGTTTCTGTTTTAGAGCCACCATTTGAAGAGGATTTTTCAAGTCCAGAATGCTTTGAAAGAATCAGTTCAGATCTTCATGGGCTCCGTATGCAGCTCCATCTGCTAAAATTGGAATCCAAAGGCAGGTGCGTCGGGGAATCGGACTATGATGCGGAGGGCGTGGCATCAAATTTTAATGACAATGGTTCAGAAGAATGGGTTGGCCATTCTGACAATGTAGAAGAATGCGAGGAAATTGTTTACTTGAGGGACTTATTAGTCACCTGTGGTTTTTATGGCGGCCATGAGATGATGCTTGCTTCATGGCATTGCCCAGATTGCCCAGTGGACCCCTCCTTGTTCGAGAAGCTAGAGAAGAAGTATGGAAAGGAAAATAAGAGGGGAAAATTGGATCGTAAGCTTCTATTTGACAGGATGAATACTTGGTTGGTGGAGATTATGGGGCCCCGTTTAGAAGAACGCCCTTGGCTTGGGACTAGAGAGAGGAAGCTCGCAACGAAAGTGCCGGAGGGGGAGCGGTTGGTTGAGGGATTGTGGGGTTCACTTCGTTGCAAAGACACAGAGAGAGGGGAGTCTTTAGACGAAATGTTGCAGAAGGATTTTGCTCAGGAGTTGGGGTGGATGGATTTGAGGGATGAATTTGATGTCATCGGAAGAGAGGTAGAGAATATTTTGCTTGATGGGTTGATTGCAGAAGCTCTTTCTGACCTCTGCCACTCCTCGTGG
>gnl_Ambtr_v1.0_evm_27.model.AmTr_v1.0_scaffold00039.74
ATGAATGAGCATCAGTATCAGAAGCAATGCAACACTGAGAAGCGATATCCAGGATGTATGGGAAGAATGGTGAATCTTTTGGACTTGAGTTCGGGCTTGAATGTAAATAGGATGCTTACTGATAAAGCGCAATTTAATGGAAGTGCTCTTCCCAGAAGTCACCACGATGTGCCAATGAAGACACCACCACGGCACAATGCTTACACTGGAGAATATGTAGCACAGAAACCAATTGACCATGAGCTAAGGAGGAGTTTTTCTGAGAAGAAAGGAAATGGAACACCCATGAAGATGCTTATAGCTCAAGAGATGTCCAAAGAATTTGACACTAAGCAGAAGCCTCCTAGTGTTGTAGCCCGGCTAATGGGTCTCGAAACCCTACCAGCACAGCAACCTATCTCTACTTGGCAAAGAAGTTCTCCTGAAGTTTCTCCATGGAACCCAACTGTAGGGCGACAAGATCGCCATCATTTACCAGTTCACTCAAATATGTACAGTCACTCAGGGACTACAAATACTTATATGCATTCGGGGGCAATTCAAAGGAACCAGCAGCAAGAAGTTGGGCTCGAAGTGGAGCATTTGCCCCACAAACGTTGTTCACCTGAGACCTACTTTCGAGGCCAAGAAGGATACAAAGATGTTTATGAGGTTTGGCAAAAGACTGAGAAGTTAGATGCAGTGAACTTGCAGAAGGATAGGTATGAGAAGAGCTTGGATGAGAAGATGGCTCTTGTGCGCCAGAAATTCATGGATGCAAAGCGGTTGGCAACTGATGAAAAGTTGCGCCAGTCAAAGGAGTTTCAGGATGCATTAGAGGTCCTAAGTTCAAACAAAGATTTGTTTCTCAAGTTCCTTCAAGAACCAAACTCCTTGTTTTCAAAACATATACTTGATCTCCAGTCAATCCCGCCCCCTCCTCAGTCGAGGCGCATCACTGTGCTCAGGCCATCAAAAAGCATGGCAGCATCAAATGGGTTAACAAAACTGTACAATGGCAGTGACAGATATGTTGATCAAGAGGTGAAGAGAGAGAAACAGGTGAAAAAGCAGGATCCCACTGGTTATATGTTGGGAAATTCCTATCACTGTGAAATGGATGGGATGGGTAAAGAATTCAAGAGAGAGAAAGTGGTGAAGAAGCCAGACCCCACAAATTGTTTCTTAGGAAATTCGCAAGAGGTAAGTGAGAAGAATCATGACTGGGATTTCTCTAAAGTTAGACTAGGAGCACCTTCTCAGCCAACTAGGATAGTGGTGCTAAAACCTAGTCCTGGCAAGACTCAAGACATAAGGGCATTAATTTCCTCCCCAAACCAAAATGAGAGGTTTTCAGGGTTGGGGCCTGATGGCACAAAAGGCTCTAGAGAGATTGCAAGGGAGATCACTAGGCAGATGACAGAGAATCTGACAAGTGATACCTCAAGGAGAGATGAATCTTTTTCATCCCCAATCATTTCAAGTACAGTGGGGAGAGATGATGTTTTCATGTCCTCAATGGTTTCGAATGGCTATGTTGGGGATGAGAGCTCATTCAACAGATCTGAGACCGAGTTTGCAGAGGGTGGAAGTATCAGTGATTCAGAGGTTTCAACCCCAACTTCTAGGAATTCATGGGATTATATCAACAAGTTTAGCCGTAGTTCTTCATCCTCTATTAGTAGAGCCTCATGCTCCCCTGAGTCGTCGGTAAGCAGGGAGGCCAAGAAGCGACTTTCTGCAAGATGGGCAATGATGGCTAATGGAGCTCAGGACCAAAGGCAACTGCGCAGGAGCTCGAGCACATTAGGGGAGATGCTTGCCCTTCCTGAATTAAAAAAACCAGAGAGATCCTCTGAGGAGAGAAGCAATGGAGTTCTAAGTCAATCAAGCAATTTGTCACCTAAAGGTGAAATACAAGAAGGCCTGAGCTCTTTTTCAGAAGGAAGAACCATTAATGAAATTAATGACTCTGCGCAAGTTTCTCCAAGAAGCCTGGCGAGGTCTAGGTCAGTTCCTGTTTCTTCTACTTCCTATGAAGCAATGGACCTGGTTGGTGGCAAGTCCAATACAAAGGATTCGGGGAAACCGAAGGGTGGGGGGTTTTTCATGGGGAAGGTTTCAAATTTCTTCTTCTCGAGGAGTAAGAAAGGTAGGAGAGAGAAACACAATTCTGTTGGGCTGGGCCCTTGGGAGTGTGGTGGCTCTTTGATTATCGATCTGGAGAGAGAAAACACTCATCCTGCTGAAGTAGAGGGAGATGCCTCACAATCGATGCCCCTAGCAGTTGGAGAAGAATGCCCAAACACTCCAATTTCCACTGCCTGTGATGAATGCTCCTCTCAGGCAGTTTCATCGCCTCCAAAACAACAAGTGGCACGTCTAGAGAACTTGAACGAGAATGGGGATCAACCCAGTCCTATCTCAGTACTAGAGTCGCCATTCGAAGATGAGGCTTCTCCCCTGCAAGAGAAGGAAAGGGTTGCTTTAGATATTAAGCCACGCATGCCATTCAACCTTCCAAAATCAGATGGAACCACTAGGCCTCTCGAGCAACCACGCACTGCCTCTCTCTCACTGCCCACTCTTGATGCCAGCCGATGGTTGCCATCGCCTTTGACTCCACACTTCTACTTCTGGGGTGAATCAGAACAAGAAGTATTCCTCTTTGTTGAGACCATTCTCAATGCCTCCGGTTTATTGGATGAGCCTGAATGCTCCATCTTTGGAAGATGGTATTCACCAAACTCACCTTTGGATCCAGTGCTTCTCGATAAATGCTTAGACAAAAATGGTTCGGTTTCAAGCAAAGGAGGAGAGAGAGAATGCTGCTCTAAACAAAATGATCCAGTTACATGCATTGAAGGAGAGAGGAAAAGTTGCTCGGACCAAAACGGCATGGTTATTTGTAAAGTGGAGAGGAGGGATGAGATGGAGAGGAAGCTCGTATTTGATTGCATAAATGCAGTCCTTGTGGAGATTACAGGGCCATGCTTGGATGCACACCCATGGGCCAGGCCGAGGAGGCAGGGGCCCGTGGGTCAGCAACTGGTGCAGGCAACATGGAACCTGCTTCGAGAGTGGGCTCATGGGGAGGGTCTGGAGAGAGATTTGAGTGGGTGGTTCGATTTAGGTCAGGAGATGGATTGGATTGGGACAGAGATAGAGAGGTGTGTTCTTGAGGATTTGATTGAAGATGCGCTTTGTGAGCTCTCATTATCTCTATCTTCCACAACCAAG
>gnl_Aquco_v3.1_Aqcoe1G476200.1
ATGGAAAGATTTGAGCAACACAAGAGATTTCATCAAGGAAATGGCGAGATTTCATTTCATCAATCTTATGAATCATCGAAGATCAAATCTGTCTCTAGACCTAAATCTATTAAAACTGGAAGAAAATTTCTTCGAGAAGAAGAGAAACAAGAAGAACAAGGTAATTTGAATGTCAGAAAACGGGTGGAAGCTTTAGAGATTGTATCTGATTCTAGTTCTTGCAGTAACCATTCAATAGAGGAAGATTCGTTTTCGTACAAGTTGCGGCGGACTTATTCGAAGCAAGCAAGTGAAGCCCCAATGAAGAAGCTATTGGAAGAAGAATTATCAAGAGAAATGGAAACTAGACGACGTCCACCAAGTGTTATTGCCAGGTTGATGGGGCTCGATGCTTTGCCACCTCAACAGCCCATTAAAAAGCAGCATAAAAAGTTTTCAGAGAACTATCAGAAGAAAACCGCATCCATAGGTTACTTAGATAAGAGATCGTCTTATGAGGGTCGGTCCTCTAGAAGGAGTAACAGCCAGCCAGAAGAATTCAAGGATGTGTTTGAAGTCGTAGAATCATCAACTTCTAATAAGCATCCCAATTTGCTCCAGGAGGGGATGGCAAACTTACATCGTAATGAGAATGAGTTGGAGTTTGTGCGTCAGACATTCATGGATGTAAAACGCCTTTCAACTGACGAGAAGCTGCAGCAGTCAAAGGAATACCATGATGCATTGGACGTGTTATATTCTAATAAGGAGCTCTTACTGAAGTTTCTCCAAGAACCAGATTCATTGTTCACAAAACATCTACATGATCTGCATGGTCCATCTCCTCCCCAGCCAGGTCACATAAGAGTCCTTCAATCATCAAATGCACACGGTGACCTACGCACAAAAATAGGTAAAAGTTCAGAACAAAATCATGGTGCAAGCTCTATTCAGAAACATGAACAAGGTACCACTCATCGCAAAAATGTTTATATCCCGAGTAAAGTTTCAAAATATCGAGTTCATGAGAAGGATGACACCTGCCAACTTCCCACAAGGATCGTTGTACTAAAACCAAACCTTAAAAAGGTTCAGAATGCAGTAAGACCGCTCTCATCACCAGAATCTTTGGGAGGCTTTCACTCAGGTCACAAGAAGAAAAAGAAGTTTGGGAGTTCTGAGAATTTTGATATTTTTCAAGATGTAGAGCATCAAAGAAATTCAACCTTTGATGTGGAGCTTGTGAAGCATACGACTCAGGGATCTCGAGAAATTGCGAAGGAGATCACTAGACAAATGAGGCATAGCGTAAGCAGTGGTTCTAAGATGGTACCAAGCTTGAAACTCCGGGGGTATGCTGGGGATGAGAGCTCATGTTCCTTGTCTGAGAATGAATCGGCAAATGATGATGAGGAGAAGACAACAGCTTCCAGATACATTAATGACTTGAAAAACAGATATAGCCCATCATCATCCTACTCAACTGAGTCCTCTGTTTCTAGGGAAGCCAAAAAACGACTCTCAGAGCGGTGGAAGATGAGTCACAGGACTCAAGAAGTGAGAAAGGCTAGTAGGGGAAGCACCCTGGGTGAAATGCTTGCTTTGCCTGATCGAGAAACAATGTTGAAAAGTTATGATTCAGTTGGTCCAGATGGTTTTAGCGACAGCTTGGCAAGGAATGGTGGTGTAACCAGGTGTGCTACTCCTTTGGGTATTAGTAGTAGGGATGGCTGGAAGGATGAGTGTGTTAGAAGCCTGCCAAGGTCCAGATCCCTTCCTGCTTCATCTACTTGTCTCAATAGTCCCAAAACAAGCATCAGGTATAGAACTCCCGAGAAAGATAGATGTGCTTTACCAAAGGAATCTATTAACTGGCATTCAAATACTTCAAGAAAGTTGGATTCAGAACAAAGAGATGGATTTTTGTTACGAAGTAGCATCAAATCATTTCGTAAGAAGTCTTCTTATTCTTCATGTGGTGGTGGAGAGGAAAATCACCTAGTACAGGTTTCTGGTCAGAAACCTGATGAACAGATTTATGAAGGTGGAGAGAAACCTCACCTTGTACAGGATACTGATCTGAAATGTGTTGAACAGAGGTATCAATGTGGAGAAAAAAGTGACCTCGTGCAGGATGTAGACCTTAAACCCGATAAATCAAGGGTAAGTTTCGAAGGGGTAGATTTATCCGAATGGAAAGCTAGTATTATTGACATCCCTGTTGATGATCCCTCGGAGACTACCACATCAGTGAATGAGAGAGAGTTGTTTGCCGAAAATTCAAATCCAGAGAATACACCACTGGGCCCCAGTGAAGGAAGTTCAATTTTTTCACACTGTGCTATAACTGAAGTGGAATCACCTGCAAGTTCCAAAGAAGCTGGACAACCTAGTCCGATTTCTGTTCTTGAACCTCCTTTTGTAGAAGAATCTTCATCGAGTTCTGACTCCTTCGAGAAAATCAGTGCTGACCTCCACGGACTTCGAATGCAACTTCAACTTCTGAAACAAGAATCATCAGATGCATATTCCGAAGGATCTGAAATGATAGTTTCAAGTGATGAAGACATTAGAGAGGGATGCAGGGATCTTCCACGAGAAAATAGAGGATTGAATATTTGTGATAAAGTTAACAGAGACTTCTCCTACATGATTGATGTGTTGGTTGACTCTGGTTTTAATGATGCCGATCTTGATGTGCTTTCACAAGCATGGTATTCTCCAGAATCTCCTGTTTCACCTTCTGTTTTTGACAAGTTAGAGAAGAAATATGAAGAGCATATGTCATGGCCAAGGTCAGATCGGAAATTGCTCTTTGACAGAATCAACATGGGGTTGATGGAGTTGCTCGAGCTTCACATGGACCCACATCCATGGGTGAGATTGGAAAAGCCAATTGGGCTTCAGTGGAGAGGACAACATCTTGCGGAAGACCTTTGGACTTTACTGGTTAGACATTGCAATGAAGTGAAAAAGATCTCGCTGGAAATGGCATTAATGAATGAGATGAAGTGGTCGGATTTTGGAGATGATATCAACATGGTAGGCAATGGCATCGAAAGATTATTGTTTGACGAGCTTGTGACTGAGGCTGTAATCACT
>gnl_Aquco_v3.1_Aqcoe5G006000.1
ATGAATGGTATACAGAACAGAAGAGGAGCTCACAACCTTGAAAAGCCTTTTCCAGGATGTATGGGAAGAGTTGTCAGCCTTCTTGATTATGGTCCTATAATGACTGCAAACAGGCTGATCACAGATAAAGCACATTCAGATGATTTGGTGAAGACGAGGACGAGTCCTACAAGAACTCAGCTAGAGGAAAAACTGATACCATATGAACTAAGGTCTTCCAAAAAGAAATCCAATGGAACCCCTATGAAGATGCTGATTGCCCATGAAATGTCAAAAGAGAAAGAGTGTAAGCAGAAGCCACCCAATTTGGTTGCCAAATTGATGGGGCTTGATGCTCTCCCAGAGCAGCAACCTAATCCAACATCATTAAGAAGCCAAACAAAAGGTCATTTGCAAAACACTTTATCGAGGCCAAGGACACCCCCCACATATCAGCATCCTGAAGGTGGCTTCTTCGACGTGCAAAATCAGTGTGGGCACCCATTTCAAGATCAGCAAGAATACAAAGATGTTTATGAAGTATGGAAACAGTCTCCGAAGACCAGTTACATTGAACGCAAATCACCAGAAAAATTCAGATGCAGTCCAAATGAGAGAGGGATGGACCTAGTTCGCGAGAAATTCATTGAGGCAAAACGCCTAGCTACTGATGAGAACCTTCGCCAATCCAAGGAATTCCAAGAAGCATTGGAGGTTTTGAGCTCAAATAAAGAATTATTTCTCAAATTTCTGCAAGAACCGAATTCTTTATTCTCTAAGCATCTCTATGAACTAGAGTCTATTCCGTCACTTCCTCATACAAAACGCATCACCGTGCTTAGACCCTCTAAATCATTAGGGAATAATAGGTTTGTTGGGTTTGAGGAGATAAGTCAAAAGCCGATGCAGAAGCAAAGCCATGTCGTTGAAGCTGATTTTTGGGACAAAAACAAGCCCAGATCAAATTTGTTTTCCAGTGTAAAGAATGATAGCTCTACTCATCCGACCCGCATAGTTGTCTTAAAGCCTAGTCCTGGAAGGACACATGATATCAAGGCTGTGGCTTCCTCCCCTAACTTGTCACCGAGACGACATCACAATAAAGATTATTTTGAAGAATTGGAAGACAATGAAGCACAATGTTCGAGGGAAGTTGCAAAGGAGATCACTCAGCAAATGCGTGAAACTCTTAGCAGTTACCCAAGGGAGGACACATTGCTTTCATCTGTGATGTCAAATGGATATGTTGGCGACGAAAGCTCTTTTTATAAGTCAGATAATGAGTATATTGGTGAAGGAAATTTAAGTGACTCTGAGATTATGACACCAACTTCCAGAGTTTCGTGGGACTATGTCAACAAGTTTGGCAGTCCTTTTTCTTCATCCTTCAGCAGAGCCTCCTATTCCCCTGAGTCGTCAGTGTGCAGGGAGGCAAAGAAGCGACTTTCAGAAAGGTGGGCAATGATGGCATCCAATGGAACTGGTGAAGAGCAAAGACAGGTTCGCAGAAGCTCTAGTACATTGGGTGAAATGCTTGCACTTTCGGAGACGAAGAAGCTATCAAAACCATCTGTCGAGGGTATTAAAGAGCATAGTGTTTCGAGCAGCAGATCTTGTGGTGGTGAACAGGAGCTGAGGGAACCTACATCAGGCTTGTTAAGTACTGAGATAAAGGATGAAGCTGGGCAGGACTCCCCTAAGAACCTGTTAAGGTCAAGATCTCTCCCAGTATCTTCTACAACATACGGTTCCAGGTTGAATGTCGAGCTTCCTCGTCTTGAAAACAGTAGATCCAATGTTTCTAGTGAACTGGAAAAATCAAAAAGTGTGAAATTATCCTTAAAGGGAAAAGTTTCGAGTTTATTCTTTTCGAGAAATAAGAAGCAAAATAAAGATAAGTCCATCGCACCCCCTTTGGCTGATTCGCAATCAAACTCGCAGCTTGTCAGTGCTGAACAACTCAGGGACTCAGAGCAGCGTACTAATATAATAAGTGATGATGTTCCAAAATGTGTCACAAATTGCAGCCTTGAAGAAGGGCATATTCCACGTCCTGGATTATCATTAAACAAAACAATCTCATTGCCTTCAACCTGTGTGGAACAAAAACGGCTTACCATCTCTGATGAGGCAGAATTATCGATATCAAAACCTGGGAAGGCTAGAACTCAAAGCGAGAATCTTGATCAGCCAAGTCCCATTTCCGTCTTAGAATCGCCATTTGATGACGAAGATATAACTCCACAAATATCTGGATCACACTTTAATCATCCTCTACTGTCCAACTTAATAGCGAAATCTCCACCAATAGAGTCCCTTGCCCGTTCATTGTCCTGGGACGACGCATCAGAACTGGCAACACCAATTCAACCAAACTATTCCAGGATCCCCTCTGAGACAGATGCACAAGAATGGTTAGAATTCATTCAGAAATTGCTTTCATCAGCCGGTCTGGATAGCAGAGAACACTGCAATGAAGCATTTGCCAGATGGCATTTGCCAGAATGTCCACTGGACCCACGATTATTGGACAAATTCATTAACTTGAAAGAAGATAAAGTGTTGTGGCATGACATGAAGTGCAGGCAACAAAGATCAAACCAGAAGCTTATATTTGACTGTGTAAATGAAGCTCTGGTAGAAATCACAAAGCATAGATCAGAGGCAAGCTTATGGGGAAGAGTTTCAAGTGCAACCCAAGAGGTACATGAATCAGTTACCGCAGAAAATGTATGGAACCAAGTGATGGAGTGGTTTCCTGGAGACACAAGATGCGTTTTAGGCGAAAGTGAAGACCATAACAGCTTGGTGGTCGAGAGGGTGGTTAAAAAAGAGGTGGTAGGGAGAGGGTGGGGGGAGCAGTTGAGGTTGGAAATAGATGGTATTGGGAAGGAAATTGAGGTGAAGGTTTTGGAGGAGCTGGTGGAGGAAGCTTTGTTTGATTTAACAGGTCGGTTTCAT
>gnl_Arath_TAIR10_AT2G39435.1
ATGGAGTCTAAGGAAATTAGATCCTCCTCTGTCTTTGAGAGATCGATGCGTTTTAATGGACTCTTTCAAGATAAGCTGAGAGTTGTTGAGAAACAGAATCAACCACCAAAACGGTTTAACCAAAAGGAGTCTAATTCTGGTTTCACAGTGATTCCAACGAAGCAACTTTGTCGAGTTTATCTCCAGAAACCGAATTTGTTGGCTTCCAAGGGTATAATTGATGCACTAGCTAAGCCTCCTCATAGGATTTTTGGTAGGAGATATGATCAGCAAAACTTCAAGTCAAAGCTGAGACATCTTCACACAACAAGTATTGATCCTCTGAAACACAAATTTGGCAAGGAAGAGAATTCTCTGAGATATTTCACTCCTCTTGGTTTCAGTAGTGGTTCTCGTTTAGGAGATAGGAAGAAAGGGAAAGACCTTTCCTTTCAGGAGGAGAAACCAAAGGAAATGAAGAAACTTTGTGATCAGAAGAAGGAGAGAGTTGTGAGAGAAGTTAAATCCAGTTTGGTGGTTAGTACTTCTAGGGACAGAGTTGCAGCAGATGTGAAGTTCAGGGATTTATCTTCTTCTGGTTTCATTTCCAAGGATATAAATGCTGAGTCAGTAGATTGCTCCCATGGATCTCCGGAATGTCAGACGAATTCGGAAGATGCTCATCAACCTAGTCCTGTTTCTGTTCTGGAGCCAATGTTTTATGAAGATAACTTAGACGATAGTGAAGATATTTTAGACGACAGTGAAGATCTTCCTTATCCCAATTTTCTAAGTCTAGAGAATCAGCTGGAAACCCTGAAATCTGAATCTGAGAGTTATTCAGATGGGAGTGGGATGGAAGTATCAAGCGATGAGGAGTCTGCACTTGATTCTGCAATCAAAGAAAGCAAGGAAAGTGAACCAATTGGGTTCTTGGATACCCAAGAAAGCAGGGATTCTTCTTACATTGATGATATCTTGGCTGAAGTTTTACTTGGGGACAAGAATTGCGTTCCTGGCAAACGGGATTTAGTCATCACCCCCAAGATCTTCGAGAAACTGGAGAAGAAGTATTACACAGAGACATCTTGGAAAAGATCTGACAGAAAGATTTTGTTTGACAGAGTCAATTCAAGTCTTGTAGAGATTCTAGAATCCTTTTCAGCTACACCAACATGGAAGAAACCCGTTTCTAGGAGGCTAGGCACTGCGCTAAGCACATGTGGACTGAAACAAGAACTCTGGAAAGTACTTTCTAGGCAAGAGAAGCGATCCAAGAAAAAATCATTGGCCAAAGTGCCAGTCATAGACATTGATGAGTGGTTAGAACTCGAAGCTGATGATGAGTCAGTGGTTTGTGAATTAGAAAGTATGATAGTGGATGAGTTGTTGTCTGAGGTTGTCAGCTTCATG
>gnl_Arath_TAIR10_AT2G20240.1
ATGCCTGATTTGAGGCCAGGTGTTTTTAGCAAATCGAAAGAGACAAGTACTGAATCTATGAAAAAGCTCATTGCTCGAGAAATGTCGAAAGATGTTGTTGAAGATAGACAGAGTTCTAACAATGTAGTTGCTAAACTAATGGGTCTAGAGACTTCTGCACCAAGGAGCAGATCCAAAAGCTCTTCACGTTGTTCGTTGACTTGTGTTGGTAGTAAGGAAGCTGGTAAGCATCATAGAGAAGATGAAACCTGGGATCAAAAGGCGAGCAACCTTTCAAGTAAAGCAAGTATGAGTGATAAACAGATGGATCTTGTTCGTCGAAAGTTCATGGAAGCTAAACACTTGGTAACAGATGATAGGCTTCATAGGTCCAGTGAGTTACAAGAAGCACTCCAAGTTTTAAGTTCTAACAAAGATTTGTTCGTTAAGTTTCTCCAGGAATCAAATTCTTTGTTTCCACAGCATCTTTCTGACTTTCAACCAGTTCCTCCTCATCCAGATGCTAAGCGCATTACGGTATTGAGACCTTCAAAGGCTGTTGGTGTTCAGAAATGTTTGGCTGAAGATAGTAAGAAACCAGCTTCTTTGAATCAGGAAACTGGATGGATCGATGCTGTGCAGCCAACTCGGATAGTTGTTTTGAAGCCTAGTCCTGGAAAGTCTCTAGATATAAAGGCTATTGCTTCATCACCTCCTTATTTTGATGAGGCTGGAGATGCTGAGACCAGAGAAGTGGCAAAGGAAATTACACGTCAAATACGTGAAACTGTGGAGGGTCATTGCAGGAACGAGACCCTTTCTTCTTCTTCTTCTTCCGTCTTGTCCAATGGCTATATGGGTGATGATTGTTCGTTAAACAGGTCAAATTACGAATATCTAGTGGGAAATATTACCAACTCTGAGATCATGTCACCATCCTCTAGGCATTCATGGGACTGTGCAAACAAGTTTGAGAGTCCTTTTTCTTCGTCTTCGTTGAGCCGAGTCTCGTTTTCTCCAGACTCATCTGTCTACAGAGAGGCAAAGAAACGGCTTTCTGAGAGATGGGCAATGATGTCACTAAACGGAGACACACAGCAACCAAAAAACTTCCCCAAGGTTTCAACGGCCTTAGGCGAAGTACTTGCACTTTCAGAGACGAAAGTACCTACCGGATCCAGTGAAGAGACCAACAAAGTGAAACAAGAAACGAGACGATCAATCTCATGCATAGGCAGTGGTCTAGATCAAGTAGAAAGCACAAGTGATTCTCTGAATATCCTTGAAAGGTCAAGATCAGTCCCTGAGATTAGGCTCAATGGTGGAACTTCAAAAGCGCAAGCTCCCCAAGAGCTTACGGAGTCAAGAAGCTTAAAGTCATCATGGAAAGTTTCAAGCTTGTTCTTCTTCCGGAATAAAAAATCAAACAAGGACAAGACATTTGCACCGTCTCAATTGGCTATACACCGTGATGCATTCCAAGAACAACGTATTTTTACAAGCGAGGGTGATGTGGAAAATGAAAACCAGGACCAGCCGAGTCCAGTTTCGGTTTTACAGCCGGCTTTCGAAGAGGAATGTTCGGGGTCAGTAAAGCCAAAGACCACTCAAGGAGAAGAAATGTCTCTGAAATCTAATCTGATTGACAAATCACCTCCTATCGGAACAATCGCTCGGATTCTCGCATGGGAGGATGAGTCATACACAGACACTAGTAAACCCGCAATGGGAATCGAGGAAGATGAAGACTGGTATGGCTTCATCAAAACGCTCTTAACAGCGTCTGGTTTCAGCGGTAGTGACTCGCTTATGACCCGTTGGCACTCACTGGAGAGCCCATTAGACCCATCATTGAGAGACAAATTTGCCAACAAGGAACTCATCAAACGCAGAAAACAGAGATCAAACCGCAAACTCGTTTTTGACTGTGTTAATGCCATCATAACAGAGACAACATCAACACTTGCGCACACCGGCTTGACCAAGGGATTTAACATGTTGGAGCATGTTTGGACAGAGTTACAGGAATGGGCGGTTAATGACGAGGTTGCTGGGAAAATGTGGAGTTATGGTCTACAAGTCGAAATGAACAATTTGGGGATTGAAATTGAAGTGATATTGCTGCAAGAGCTTGTTGAAGAAGCAGTCTTCGATCTTATC
>gnl_Arath_TAIR10_AT4G28760.1
ATGAATGAACTCCGAGGCAGAAAGGCTCAAAAGATTGAAAGTCCAGTTCCAGGATGCTTAGGGAAGATGGTTAACCTATTTGATCTAGGAATTGCTGTTAATGGGAACAAGTTGCTTACAGATAAACCACATCTTGATGGATCCTCTCTGTCAAGAAGTCGATCTGATGTGACTCGAATGCCAGGCCCTTCTTATAAAGGCCATTCAGAAGCTGAATTGATTATGTCTGATTTGAGGAGAAGTGCTTCTAGCAAACTAAGTGGTACACCGATGAAGAAACTCATTGCTCGAGAAATGTCAAAAGAAGTTGAACATAAACAGAGCCCAACTAATGTGGTTGCTAAGTTGATGGGTTTGGAAACACTTCCCCAGACGCATCAGGAGACTGCTACACAGCGAAGCAAATCCAGAAGCAATTCACACTCTTCTCTGAATCATTCGATGACTTCTACAGATAATGAGGTTCAAAAGTATCAGGATTTCAGTAGGGAATTTAAAGATGTGTATGAAACATGGCAGTCACCTCAGAAGGTGAGTCGCTCAAGGGATTGCTCGCCTAGAAAAGGAAGATATGATGAAAGTACGACTGAGAAACAAATGGCTCTTGTTCGTCAAAAGTTCTCAGAAGCAAAACGCCTTGTAACAGATGATAGTCTTCACCAATCCAAAGAGTTCCAAGATGCACTTGAAGTGTTAAGCTCGAACAAGGATTTGTTTGTTCAATTTCTCCAGGAATCAAATTCTTTCTCTCAGCAGAATCTTTCTGACTTTCACCATGTTCCTCCTCATTCAGAGGCGAAGCGGATCACAGTATTGAGACCTTCAAAGGCTGGTGAAACTGAAAAATATGTGGTTCAAGGGAGGAGGAACAAGCAGGTTAAGAAATTGGCTTCATCAAGTCAAGAGACTGGATGGGGGAACCGTGATCTGGGTTACCCGTCACCTTATGTCAACCGGGGAACCGAAGAACACACTGTACAGCCAACCCGAATTGTCGTCTTGAAGCCTAGTCTAGGAAAGTCTCTAGATATTAAGGCTGTATCATCATCCCAATCCTCTCCAAGGGGTTTACACAGTAGGGGATATTTTGATGAGCCTGAAGATGTTGAGACTAAAGAAGTTGCAAAGGAAATTACTCGTCAAGTGCGCGAAAATCTGATGGGTCACCACAGGAACGAGACTCAGTCTTCTTCTGTCCTATCCAATGGCTATATCGGTGATGACAGTTCTTTTAATAAGTCTGATAACGAAGATTTAGTGGGAAATCTTAGCGATTCTGAGATCATGTCACCAGCATCTAGGCATTCTTGGGACTGTCCAAATAGGTTTGACAGTCTTTTCTCTCCTTCCTCTTTCAGCAGAGCTTCATTTTCTCCAGAGTCATCTGTCTGCAGAGAGGCGAAGAAGCGACTTTCTGAAAGATGGGCGTTGATGTCAGTATCGGGAAGAACTCAACCGCTTAAACATGTTTCAAGAACCTCAAGCACCTTAGGGGAAATGCTTGCACTTACAGAGACCAAAGTGACAACTGAATCCGGGGAAGGGAGCTATGAAATAGTACCAGCAACGAGGGTATCAACATCATGCATAACTAGTGATCTGAGTCAAGTGGAAATGGCAAGTGATTCTCTGAATATTCTTGCAAGGTCAAAATCAGTCTCTGACGTTAGACTCAACGGAGAAACATCTGTTCTGGGGAGTTCCAAAGTACAGGCTCCACGAGAGCTGACTAAGACGGGAAGCCTGAAATCGTCATGGAAAGTCTCAAACTTGTTCTTCTTTAAGAATAATAAAGCAAGCAAGGAGAAAAGAGATGCATCTCAATGCAGCAGTATGTCTCAATTGGCAGCGCCTTCTCCTGTGACTCTTACCGGAAAAACCAGCGAAGATTGTGTGTTTCCTATTGATTGTCTCCCTCCTGTTTCATCAGAACAGCAAAGTATAATCCTAGGCGAGGAGGAAGTGACTACACCAAAGCCCCTAGCGACTGGGAATACAAGTGAAAACCAGGACCAGCCAAGTCCAATTTCGGTTTTGTTTCCACCATTTGAAGAGGAATGTGCCAGCATTCCAGAATGTTCTGGGTCAACCAAGCATTGGTCATCTCAAGGAGACGAAATGTCTCTTAAATCTAATCTAATCGACAAATCACCACCAATCGGGTCAATTGCTCGGCTCCTCTCATGGGATGATGACTCTTGCACTGACAACATAGCTAAACCCGCAATGGGAGTCCATGAGGAGGAAGACTGGCATCTCTTCATAGAAATGATCTTGACAGCTGCAGGTTTCAGCAGTGGTTGCATAGTCTCTCATGACCCCATCATGTCACGATGGCACATGCCAAACAGTCCCTTAGACCCTTCACTCAGAGACAAATACACCAACCCGGATAACAACAACATCAAGGAGTTCATCCACGAAGGCAAACGCAGACAACAACGATCAACTCGTAAGCTCATTTTCGACCGCATCAACTCCATCGTTTCAGAAACAACGACTACACGCACAGGTAATGGTTCTCTGCATTTCGACCTGGTGGAGCATGTGTGGGCTCAGTTAAAGGACTGGGTTTCAGATGAGCCTAGCAAGCGTGACTCAGGAGAAGACATGGACGCCAACAGTTTGGCTGCAGAGAGTCTAGTGAAAGATGAGATAGTCGGGAGGACATGGACTCATAGCTTGCAAGTTGAAATAGATGACTTTGGGATTGAAATTGAAAAGAGATTGTTGCAAGAGCTAGTAGAGGAAGCCGTTATCGATCTTACACGA
>gnl_Arath_TAIR10_AT3G53540.1
ATGAACAGATTTCGACTCAGCGACCTCAGTTCTCGAGATCGATTAGCTTCAACACTGCCCACTTCTCACCAAGGAAAGAAACAGAAGAGTCAGAAACTCAAATCTCCAAGGTCTTCTTCTCCTGAATTTAACTCTTGTCATTGTGAAGCTTTGAGTGAAAACAAGCAAGATTTTCCTACTGGAGTACCGATGAAAAGTTTGTTAGCACAAGAAATGTCAAAGCAGAAAGAATCTAAAAAGAGATCGCCAAGCATTATAGCGAGATTGATGGGTCTCGATGTTTTGCCTTCTCAGAGTTCTTCTCATAAGCAACAAAAGTCTATGGAGAATCAGCAAGGCAGGAGTGGTGGAGGCACTTCTTATAAATCTCTTGGAAAGCGCTCAAAGGGTGAGCAGAAGTTTAAAGATGTTTTCGAAGTTTTGGATGCAAAGATGGCAGAGAGTAACAGAAACTTATATCATCAGGGGAGGGTGAATGCTAATCTAACACAGGCGGAGATGGCATTCATACGGCAGAAGTTCATGGAGGCTAAGCGGCTATCAACGGATGATAAACTTCGTCATTCTAAAGAGTTTAATGATGCTCTTGAGGCTCTAGACTCTAACAAAGACCTCTTACTGAAGTTTCTTCAGCACCCAGATTCATTATTTACAAAACATCTGCATGATCTTCAAAGCACACCTCACAAGCCACAGTACAGTCAAGCACCATCCTTGAAGTCGCCAAACAGTCAGAGGCATGTGGATAGTCTGAAAACTCAGAAAGTTGATAGGGACTTGTTGAGGAAGAGTCATCGGTCGCCTCATCGGAATGGTGGTGGTGGTAGTGGTTGTCCTAGCCGTTCTCATACTAGGCATGCTTCTTATGACACGATTGACTTACCAAATGAGGAGCTGAGAAAGAGGAGTGAGTTGCAGCCAACCAAGATTGTTGTTCTGAAACCTAACCTCGGGGAGCCACGTTATGCTGCTAGAACTTTTGCATCGCCAAGCTCTTCTTCCGATGAGTTCAGAGCAGATCGTAGGCTTCCATGCACCACCACTCATGGCAGGCAGAAAAGTAATGAAGATGTCCGCCTGTCAAGACAGAATTCAAGAGATTGTGGAGAAATGGCCAAAATAATGTCTAGGCAAAGGAAGGTGAGCTGTGGCAATGGTCGTGCCATGAGTTTTGAGACTTCAGGATTTAGAGGATATGCAGGGGATGAAAGCTCATCAGGGAGTGACTCCGCAAGTGAATCAGAGCTAGTGCCAGTAACTTCAGGAACAAGAACCGCCTTCAACCGTAGGAACTACCATCGATCTTTGCCTTCCAAGTCAACAACATCATCTGTGAGTAGGGAAGCTAAGAGGAGACTGTCAGAGAGATGGAAGCTGACACACAAGTTTGAGCACGAGATAGAAATTAGTAGAAGTGGGACATTAGCTGAAATGCTTGCCACTTCAGATAGGGAGGCAAGGCCAGCAAGTTTTAACGGACTCAGTTTCGAAGATGGGATTAGTAAAAGATTTGAGAACAACATTCAGTGGCCTGAACTGCCAGAACCAGTTGGAATCAGCAGTAGGGATGGTTGGAAAGGATCCTGCTCAAGAAGTTTTTCAAAATCCAGAACCATCATGAACCAGGAGAGCGCTGGTGGTTACACCATAGTGTTGCCTAAGGGGTTGATCAATCGAGATGCATTAGTGCAGGGGGATTCTTCTCATCACGGAGAGTCTTTCTTGTCAAGCAAATCTAGACCTGGCAGTAACAAATCTCATTCATCATACAATAGTTCGCCAGAGGTCAGCATCACCCCAAGTTTAAGCAAGTTTGTTTATATGAACGACGGGATTCCAAGCAAGTCAGCATCTCCTTTTAAAGCACGTAGCAGTTTCTCAGGAGATGCAAATTCAGACACTGAAGATAGTTCAGCTTCTGATGATATCAAGACAGCAATGTCTTCTGAGGCTCTAGATTTGTCAACTGTCACCTCGGTAACTGACCCTGATATCTCAAGGAGGACAACTGAGGATGTGAATCATTCTTCGGTTCCTGATCCACCACAGCCTCGTGAAAGCTCAAAGGAAGGAGATCAACCAAGTCCGGTTTCAGTTCTAGAAGCTTCGTTCGACGATGATGTATCATCAGGTTCGGAATGCTTTGAGAGTGTTAGCGCGGATCTCCGAGGACTCAGAATGCAACTTCAGCTCCTCAAACTAGAGTCAGCTACTTACAAAGAAGGTGGCATGCTCGTTTCGAGTGATGAAGACACTGATCAAGAGGAGTCATCCACAATAACTGATGAGGCTATGATTACCAAGGAGCTCAGAGAAGAAGACTGGAAGTCATCATACTTAGTTGATCTCCTAGCCAACTCCAGTTTCAGTGACTCAGACCACAACATTGTCATGGCAACAACACCTGTAGAGCCATCCTTGTTTGAGGATCTCGAGAAGAAGTACTCCAGCGTGAAAACCTCAACCCGGTTAGAAAGAAAGCTTCTTTTTGACCAGATCAGCAGAGAAGTACTACATATGTTAAAGCAGTTGTCGGATCCACACCCTTGGGTTAAATCCACAAAGGTATGCCCGAAATGGGATGCAAACAAGATACAAGAGACTCTGCGAGATTTGGTCACAAGAAAAGACGAGAAACCAAGCAAATATGATGTGGAGGAGAAGGAGTTGCAGTGGCTGAGTTTAGAAGATGACATTGAAATCATAGGTAGAGAGATTGAGGTAATGCTGACAGATGAACTCATAACAGAGCTTGTGGTAGGTGCAATCTTC
>gnl_Arath_TAIR10_AT5G43880.1
ATGAATAAGCAACGAAGAAGAAACGTTCAGGCTCATGGATGTTTGGCTCGGATGGTGAATCTGTTTGATTTTGGAACTGTTGGTAATGGAAAGAAACTGCTCACTGAGAAACCCCATTTTGATCATGGGTCTATCAAGGGGAATCAATTTGATCAGATAGAAGATAAAGTTGATGTGAGGAATGGTGGAGTCAATGGAACACCAATGAAGATGCTTTTAGAACAGGAAATGTCGAAAGAAATGGAAGTTAAGCTAAGTTCGACAAATTTGGTTGCTAAGTTGATGGGTCTTGATTCGTTTCCTCAGACACAATCTGCTCCTAGGAGTTATAGTTCAAAGCCTCGTCTAAAGAGGTCGTTAAGTCACGGGGAATATAAAAATGTCTATGAGATATGGCAGAAAGAGGGGGAACTAAGTAGTAATGGTGTGGAGGGATTAAGCAAGAAGAAGATGGACATTGTCCGTGAAAAGTTCTTGGAAGCGAAGCGTTTGGTTACAGACGATGAACTTCGACATTCTAAGGAGTTTCAAGAAGCTATGGAAGTTTTGAGTTCGAATAAGGAGTTGTTCCTCGAGTTTTTGCAGGAGTCGAATAACTTCTTCTCTCATCATCTCCACAGTTTCCAGTCCACAGATCCACCAACCTCAGAGAAGTCTAAGCGGATCACTATTTTGAAGCCTTCAAAGACCGTTGCTGATGAAAAGTTTGGAAATGAACCAGCCATTGAATCTTCGAGAGACGGAAGTAAGAGTGGCAAGGGTCTTGATTTTTTCAAATGGCCGGTTGAAGAAGAATATCCGACAAAGCAATCAACTCGAATAGTTGTTCTGAAACCTAACGGTCAAGTCACAAAGGCTTCATCATGTCCAACCTCTCCAAGAGGTTTTGAGGGGAGAGAGTCAAGAGATGTGGCTAGGAGAGTGAAGAGCCAGATACTTAAGGAAGAAACTTTACAATCTTCTGTCTTTTCCAACGGCTATATATGCGATGATAGTTCTCTTAACGACTACGCAGATTCTGAAATCATGTCACCGGTTTCTAGGCATTCATGGGATTATATAAACAAGTATGATAGCCCTTTTTCTTCTTCGCCTTTTAGCAGAGCCTCGGGTTCTCCAGAGTCATCATCTGTCTGCAGAGAGGCCAAGAAACGGCTTTCTGAAAGATGGGCATTGATGGCAGCAGCCAATGAGAATTTGCAGGAGGCCAAAGTTATTGAAAAGAAAGGCTCTAATATTTCCTTAGGTGATATGCTTGCACTTCCAGATTTAAGAGAAGATCTTATAACTGAAGAAGAAGAAACAAGCAATGGTAATGAACAGGAGGGTCCTAAAGTATCTGCATCTTGCTTTGATGGTAATTTCAGTAGAGAAGAAGGAAAGTTAAAGCCTCCTAAAGGCCTTACACGATCAAAATCTCTCCCTGAATCATCGACAAGTCTTGGTCACAAATCCCTAGATAGTTCCAACAAGAGTAAATCATCCAGAGTTCCAGAGGAGCTGACAAAGTCAAAGAGCTTGAAATGGTCTCTGAAAGGTAAAGTCTCAAACTTTCTTTTCTCAAGGAGCAAGAAAGCCAGTAAGGAGAGATCTTATGAGGAATCCCCTGAAATCTTGGATTCTCGGTGTAACAATGAATATGATGCATCAGTGTCTGCCAGAATCATGACTTCTCGGGAGGGAGGCTTATCAATTACAAAGCCGACCATTTTCGGAAACTCTAGCGAGTGGCGCGATGAGCCTAGTCCCATTTCAGTCCTGGAAACTTCTTTTGATGAGGAGGATGGAATCTTTTTTAATTCCTCTATCTTGAATAGATCATCATCTTCTCTTGAACGGGAGATGAAATCCAACTTATTAGGAAAATCACCTCCCATAGGGTCTATTGGTCGGACCTTATCATTCGATGACTCAACAGTAGCTCGGTGTTACTCATCTAAACGCTCTACTACTTCCGCAAGAGACGAGGAAGAAGACTTGCGCCTCCTTATCAACACACTCTTATCAGCAGCTGATCTCGATGCAATCTCGGACAATCTTTTGTCTAAATGGCATTCCTCAGAGAGCCCACTAGACCCATCTCTGAGAAACAGCTACGCAGACTCAACGGAACAGAAAAGACTCGGATCAAACGTGAAGAATCTAGTGTTTGACCTCGTCAACACGCTGCTCTTGGAGCTAACACCGAGCTATCTTGGACCTCGTAGTAGTCCCATGATCCTCTCTGGTAAGCCATTGGGGGTTTATGTGATAAACAGAATGCAAGAGTGTTTAACGGGTAACGGAAGAGTGGAAGATCGGTGGTGGGATGAAGACGGAGACTTGAGCAGTTTGGCGGTGAATAAAGTGGTGAGGATTGAAGTAGCTGAGATTGGTTCACAGGAGAGTTTGAGATTGGAAATGGATTCCATGGGAGAGGAATTAGAATTGAAGTTGCTGGAGGAGTTAGTGGAGGAGGCTTTGATGGATTTGTCAGAACAATCCAAATTATTCATTCCAAGTATTTGT
>gnl_Betvu_v1.2_Bv2_046050_nzyw.t1
ATGTCAACTGAGAGACATATGTCGAGTGTTCTTGCAAAGTTGATGGGTATTGATAAGCCATCAACGCCGCATGCTACTCATCGAAGAGACAGAGGACTTTCTGAGAACTATCTTCAGAATATTGCTTTAGTTGCTAAAAGGGAGAAGGTTTTAACGCATTCCAATGACAATCAAATTAACATGGATGTTAGTCAGCATGTAGTTGAATGTTTACAAGTAGCAAGTGTGATTGAACCCCAGAATTTGGTTTGTGGAACTGGGAAGCCCTTTCTTTCTGGAAGATCATTTTTGCCATCTACTTCGTCATCTGGTGACCGGATACAAAAGAAATCTGTGTCTGAGCACATTAATAGAAAGCATATACAAGAAAGAAGGGCGAATAGCTCGCGTATCAACATAAAATCTGCAATTCAAGGTACTCTGTCATCTCAGGAAATAGCTAAGCAAATTGCTGGGCAAGTAAAGAATAGTGTATGGCATAGTTGTGCAGAATTATCACGAAGTGAAGAGAGTTTTAAAACTGCAATGGAAGTAAAAGTGAGTTCACCTGTATGTTTATCTGATTTAGAACAGAAACATGATGCTTCATCATTCAATCCAGTAAAGGGATCTACTAGCAGGAGAAGCCGGAATTCCACAAAACAGCTGTCAGAAAGATGGAGGACAGGAAAATACTCTGAGGAAATAAGAACATCTTGTGGAAATAAAATGGAAGATGAAGTGCTCAATACTAGTGATGGAAACCTTACCACTTCTTTTTATACTGCTAACGCATATGAGTGGCCGGTTCTTGCTGCCAGACACTTATCGAAACCAGCACTCTTTCCTTTTGCTTGGGTTCCAAGAAGAAAAGCAAGAGATTTTAATTTTGATAAAAATTGGTGTGTGAGACCAGGAAAGAGGGATATTAAGCAGTGCCATGCCACAGAGTCAGAGGAGGACGATCTTGGGCATAAAGGTGTACAGTCTACATCTGAATCAAGTATTTGTAGCTTGGTCTCAGAAAATGCACGCAATATTCATCAAGCTGCTTCATCAATCCTTAATGATTCAGTTAAGCTTGCTGAAGAAGCTTTGGCACTGACCGGGTCCTTAACCGACATGTTGGCATCTTCAGATATCACAAGTCCCACATCCCATCATACTCACATAATTCTGAATGACACTGGGGAGAGGCATCTTAAGGAAGATGTTTCTGAAAATAGTTCTGTTGACTCCCTCTCTTTATGTTGTAACTTTGCTTTAAATTTGGAGACTGGGGAAGGTCCTGATGAACAGAATAAAAGAATGAATATGTCTAAGAATTTTAGATGGGAGAATTTGTCAGCTAAGTCAACTGCATGCGTTTTGTTGGGCGATAGAGAATCTTGGAAACACCAGGTCAAAAACAGAAGCAATGTTTCTGAACCAGGTTCTCCTGTGAGCTCATTAGAAGGGCCAGAGGCTTGTAGGCATGTTCCAAATGAAGAACATTTGTCTGTTTCAGTCTCCTTGGAGAATGATGCTCATGGATTGCAAAGAAAGCTTCAACTCATAGAAACCATGTCTCTAGAATCAGGATCTGAGGGACCTGAGATGGTGGTATCTAGTGATGACGGTGATGATGGAGCTTCAGTTGGTTGCTACCATAAAGATCCGCAAATAATGGAAATCTATCAAACTTTAATCCAAGAAAGCATGGATTTCTCTTATGTAGTTGATGTGATCGTGGAGTCGGGTCTTCAGATGAGAAACTTAGAGATGGAAAGTAAAACTTGGTTGTTGCAGGGTTATGCATTGGACCCTTTGGTATTTGACTCACTAGAGAAGAAGTACGGGAAGCATATGCCATGGGAAAAGTCAGAAAGAAGGCTCTTATTTGACCGTCTAAACTCAGGACTCCTGCAGATAGTCAAACCTTTTGTTGGCTTAAATTCATGGAGAAAACCCATAGCAAAAAGATTCAGCTCGAGGCACAAAAGCCAGGAGGTTATCGAGGAAGAGCTTTGGTCCTTGTTGGTCGACCAACAAAAGGAACTCAGTACAGGATCATTGGATAAGGTGCGTGGATGGGAAATGGAATGGTTAGACTTGGAAGAAGATACAGATTTGATAGTACAAGAAATACAGAGTTTGCTGATAGACGAAATCATAGAGGAGTTTGTGCGCATGGAGGTATGGTTTTTTGGT
>gnl_Betvu_v1.2_Bv7_162670_zqsz.t1
ATGGATAGATTTAGGCGAAGAAGAACGCATGCTAGGGTTTCATCACCAGTTAAGGTTACTACTATTGTTGATCAAAGCTCCGAAGATTGGTTTATCCCAATTCACCCAAAAGGTAACAAGATAGTTGGGAATCAGCATAGGTTTCCGAACTTGGTGTCTCGTTCGAGCACTTGCAGTAGCGTTGCGAGTTTTGAGGAAAATCAGCTTCCATTTGATTTGGGAAGAAGCAGCGCGGAGCTGCAAAGTGGGATCACGATGAAGAAGTTATTGGCAGATGAGATGACTAAGGAAACTGAATCTGGAAGACGATCACCGAGTATTATTGCTAGATTGATGGGTCTTGATGGGTTGCCTGCTCCGCTCAATACTAACAAAAAGCAGAAGAGACTTTCTGATAGTCACCAGCGGGGTTCCAGTTCATCTGGGTTTCAGAAGAATATCAAACCTCACGACAATCGATCACATAGGAAGAATGGTACAGGGCAGCAGCAATTCAAAGATGTCTATGAAGTTGTGGGTAGATCAAATGTGGAAACAAGAAACAACACTTCTCATTCATCTTCCAATCGGATATCCAGTGAAGATGAGATTCGGTTCATAAGACAGAAATTCATGGATGTCAAACGCTTTTCTACTGATGAAAAGCTTCAGCATTCTAAGGAATTTCATGATGCAATTGAGTTGCTTGATTCTAATAGAGATCTTTTGTTGAAGTTTCTTCAGGAACCTGATTCAATGTTTTCGAAACATCTTCATGATCTGCACAATGTTCCTGAATCGTATTATGGGTGTATGTTGGGAATGAACTCAAAGAATGCTTTAAAATGTAATATTGATGCCATAGGGAGTCAGACAGGTGGCGAAGCTTCTCAGAAGATTGATATTAGCCATTCTCAGAAACATTGGGGTAGCTGTAACCATGACGTGTATGATAGACATAGTGCAGATCTGCATAAATCAAATTTCTCAGTTGAAAGGGATGAGGAATCTTCTTCCATTGCCACAAAGATTGTGGTTTTGAAACCACACCTTGGTAAGGCACTCAATATTCCTAAACCTGCGTCATCCACCAGTCCTTGTGAGCCACAGTCTGATTTTGAGCTGTATAATGAATGCTCGAATCTGAAGCATCTTGGGCCTGAAGTGAGGGGAAAGAGAAGCAAACATGATGACGTTTATGGGAGAAAATCTCGGGAATCCAGAGAGCTAGCCAGGGAAATCACCCGCCGAATGAGAGATCGATTAGGTGTAGATTCCTTTAATGTTTCATCATCTGGATATAAGGGATATTCGGCTGATGAGAGTTCACATGATACATCAGAGAATGATTCGTCTGAATCAGAGGTGAGTTTTGTAAGTTCCCGGACTTTATCTAATAGGACTAGACATAAGAAAGTTTCAACATTACGTTATAGAGAGTCATCAGTCAATGTGGAGGGGAAAAAGAGACTCTCTGAGAGGTGGAAAATTACTCATAGGTCTGAAGAGCTTGGGGCTTCTAGTTCTAGTAAAGGCAGCACATTGGGTGAAATGCTTGCTATTCCAGATGTGGACATAAGGCCACAAAGCTTTGACACTACAGTTGCACGGGATGAGTGCATTCGCAGATTTGGGAGGAATGATGGAATTGAAAAGTTGACTAATCCTCTGGGTATCAGCAGTAGGGATGGTTGGAAAGATGAGTGTATTCAGAAGTTACCAAGGTCTAGATCCCTTCCAGCTTCTGTTAATCACCTTGGAAATCCTAAATCTAGCACAAAGTGTGAAGCAATAACTGCAGAAAGGTTTTTGGTCCGGAAAGAAAGCATTGGTTTTGTGAGAAATAAGGGAATTAAGAGGGAAATTAGAAGAAAAGATGGATCTATATTGGAAAGTAAAAAACCCAGTGTTGAGAAATCCCAGTCTTGTGCAGTAAGGGCGGAAATATTTGATGATGTACATGAAAGTGAAAATATGATGAAGAATAGCTCTGATGGGAAGGATTCACCTGATGTAAAAGCTGTAATCTTAGAGATGCCATCCTGCAGGGATGATACACGTGTATCCCACAATCTAGAGGTGGATAGCAAACATGGAAACGTTTTCAGATCTTTAAATTGTCCAGATGAACCGATTCTGGTACAGAAGATTCCTTCCTGTATTTTACCACAAGATGGTGCCTCTACAAGTGATGTGCCATTTTTGCCACAGGTAGGAGGTTCATCTTGTTTGCAATGTGCTGCAACTCATGCAGAATCTTCTGCAAGCAGCAAGGAGTCTGAGCAACCTAGTCCTGTTTCAGTTTTGGAACCTCCTTTTGTTGAAGATATTTCATCTGGTTCAGAGTGTTTTGAGAGAGTTAGTGCTGAACTTCATGGGTTGAGAAAGCAACTTCAACTACTTAAGCTGGAATCTGAAGTTTATGATGAAGGATCTATAGTTCTTTCTAGTGATGAATATGGCGAGGAATCAACAGAGATGCATCGTATCGAGCACTTTCCTCCAGTAGTTGGAGAGTGTTGGGAATCTTGGTACTTGGTAGATGTGCTGACTCTCTCCGGGCTTGACAAAACTGATTGTGAGTTGTTTCTTGGAACATGGCACTCCCCAGATTGTCCTATCGGCCTTTGGGTGTTCGAAGATCTAGAGAAGAGATATGGTGAACTGGAGTCATGTTTAAGATCAGAACGGAGAATACTGTTTGACCATATAAATTTTCGAGTTGTAGAGATCTCTCAGCAGTTTGTAGATATGGAGCCGTGGGTGAAGAAACCTAGAAAGAACATTAGTCCTCAATGGTTGAAAGATGTATTAAAAGCTGAGCTGCATAAATTGCTAGAGAAGCACGAAAACAAGACAGCGGAAAATGACATGGTGATACTCAACGACATGCAATGGATGAAGCTTGGAGAGCACATGAGTGCTGTAGGTAGGGATATTGAGGCATGTTTGATAGATGAATTAATAGTAGAATGTCTTTCTGTG
>gnl_Betvu_v1.2_Bv7_166510_djdd.t1
ATGAATGGGATTCATCTGAATGGTAAAACACGCGGTTCCGAGAAGCCTGTGCCAGGATGTTTGGGAAGAATGGTCAACCTCTTCGACTTAAGCATATCTGGAAACCGGCTTCTCTCTGACAAGCCTTATAATGATGGTTCTTCTTTATCAAGAAGTCGATCAGATGTCTCCAGGATGTCAAGCATTGCTGTGGATGAGATGGAAGATAAAGTGATGGTCTCTGAGTTAAGGAGGTCTTCATCGAACAGAAAACCTAATGGAACTCCTGTAAAGATGTTGATGGCTCAAGAAATGTCAAAGGACTTAGAATCCAAACAGAGGCCACCTAATGTGGTGGCGAAGTTGATGGGACTCGATGTGATTCCTCAGCAACAGCAGCCTGATTTCGCTGCTCAGAGAATTCAATCAAGAGTCTATTCTCGAAATTGTCATTCAGAGATACCAATAGGATATTGGCAGCAAGAACAAGATTTTTTCAGCAAACAAATTGACTCTGAGGTTCATCCACACCAAGATCAGAATGAGTATAAAGACATATATGAGATCTGGCAGCAATCTCAAAGAACAAACTGTAGAAGAGATAATTCGCCTCAAAAGGGAAGGTTCAATGAAAACATGAATGAAAAAAAACTGGCACTGATTCGTCAAAAGTTCATGGAAGCAAAACGCCTTGCCACAGACGAGAAGCTAAGGCAGACCAAGGAGTTCCAAGATGCTTTAGATGTGTTGAGCTCCAATGGGGACTTATTTCTTAAAGTTCTTCAAGAGCCAAATTCTTTGTTTTCTCAGCAAATTTATGTAGGGGATTCTGTTTCTCCATCTCCAGAGACGAAGCGAATTACTGTCCTTAGACCTTCGAAAGTGGTGAGTGATGAAAAATTTGCTGCACCAGCTAAGAGAAATGAAAAGCAAGTAAAGAAGCAAGTTTTGATGAACCAGGTTCATGTGTGGGATGACCAGCATCATGGATTTCCCCCTACTATATCGTCCTGGAAAGTTACTGATAGTCCTCTCCAGCCCACCCGGATAGTGGTGTTGAAACCTAGCCTTGCTAAGACTAATGAACCTAAAATAGCTGTCTCCTCAACCCCATCCTCACCACGGGCTCTTCCGAGTGAAAATTTCTTTGAGGAACCAGAAGATGAGGAGGCTCGAGAAGCTAGGGAAGTGGCAAAGGAAATCACGCAACAGATGCGTGAAAACCTGGCTGGTCATCGGAGAGATGAAACCTTGATCTCCTCTGTGTTCTCTAATGGATATACAGGAGATGAGAGTTCTTTTGAAAAATCGGAAAATGAATTTGCAACTGGAAATCTTAGTGATTCTGAAGTTATGTCTCCAACATCGAGGCATTCTTGGGACTATGTCAATAGATTTGGTAGCCCATTTTCTTCTTCGTCTTTAAGCCGAGCATCCTATTCCCCAGAGTCGTCAGTTTGTAGAGAAGCAAAGAAGAGACTTTCTGAGAGATGGGCCATGATGGCATCAAATGGAAATCATAATCACGATCAACGGCACATTCGAAGAAGTTCAAGTACACTAGGTGAAATGCTTGCACTTTCGGAGGTTAAAAAATCTGAAATATGTGAAGAAGAGGATAACAATAGACATGAAGATCCAAGGGGATCAACATCATGCCTGAACAGCAATATGGGTGCCAGAGAAACTGGAGATGATTCCCCCAGGAATCTTTTGAGATCAAAATCAGTTCCTGTTTCTTCTACAGCTTATGGTGAAAGACTAAATGTTGAAGTAGCCAATCCAGTACTTTGCAATGGGGGCGTTCCAAAGGAACTAATAAAGGCAAAAGCATCAAAGACCTCATTTACCGGGAAAGTCACTAGTTTGTTCTTCTCAAGGAATAAGAAATCTAGGAAAGAGAAGTCCGGCAAATCACTTTCTAATGATGACTCTCAATTAGCAACAGCTGAAACTCCAGGGTTCCTGGCAACTCCCGGAAGAACAAGCAATGACCATTCTGAGGTGGTTCTCTCCCCTACGTCATGGTCACTTAACGGAACTGTTATGACAGATCTGAATGATACGAGACTTGGGCAAGGCATATGTTCTCCGCAGGGTTTCTCTGTATCCCAGCTAGGCCCACCTGTCATTCAAGGGGAGAATCAGGAACAACCTAGCCCAATCTCGGTTCTGGAACCTACATTTGAGGAGGATGACAATGCCTTGCTCGGTTGCTCTCGCAGCATTCTGCCGAACCTACATGGAGAGCATGTTCCTCTGTGTCTCGGCAAGTCTAACTTGATTGATAAATCACCACCAATCGGATCAATAGCACGGACCTTATCATGGGAAGAATCCTTTGCAGAAACAGCCACTAACTATGCTCTAAATTCCCCGTTCGTGTCCCCAGGAGCAGGCGAGGATGAGGTCGAGTATGTTTACTTAGTTCAATCCTTATTAACGATGGCAGGCCTTAGCGATGAGGGACAAGTGGGTTCAAATCTGGCCAGATGGCACTCCACAGAGAGCCCATTGGATCCCCTATTGAGAGATAAATATATTGACCTGACTGCTAAGGAACCATTACACGAAGCAAAAAGGAGGCAGCTAAGATCGAGCAGGAAGCTTGTTTTCGACTGTGTTAATGCAGCACTTGTGGATATTACAGGCTTCGGGACCACCACTAGCCGTTGGGGTGGACCATATGTGGGGCTTAGCAATGGATACTTGGAAAGCGGGCCAGGGATGGGATTGGCCGATAAGGTGTTAGCCTGGATGAAGGAATTGATGCCTGGTGAGGTCAAGTACTATTCAATTGATGGTGGGGACAATCACAGCTTAGTGGAGAGGCTGGTGAGAAAGGAAGTGATAGGGAAAGGGTGGTGTGAACAAATAAGATTACAAGTTGACAATTTAGGAAAGGAAATAGAAGGGAAGCTTCTTGAGGAACTTGTAGAGGAGTCTGTTGTTGAATGGAACTGG
>gnl_Carpa_v0.4_evm.model.supercontig_1.328
ATGTCTACGAAATTGGAATCTAGGCAAAGCACGCCTAGTGTCATTGCAAGATTGATGGGCCTTGATGAATTAACCCCTCAGCAGCCTGTCAAGAAACAGAAGAGAGTGCTCTCCGAGAATTACTTGCACAGAGTTGCATCTATAGGTGTCTGGGAGAAGCGTTCATCTCATAAACAACGATCATTTAGTTCGAGTGTCGAAGATCAAGAAGATTTTGAGCATGTATATGCAGTACAAGAAACACTAAAGAGGAAGAAGCATTACAAAGTATCAGTTGAAAAAATGAAAGCAAAACCAAGCTCACCAGAGCCAAAGATGGCATTTGAGAGCCAGAAGGTTATGGATGTGGATTCAATGTCAGTGGACATGGATGTTGAGACTTTAAAGAAAGCTCACGATCTATCTGAAGCGGATTTGAGAAAGGACCATTTTCAAAGTTATCTTCAGAAGCCAAGTTCTTTGATTTCTAAGCATCTTTGCGATCTACAAGGCGTCTCTCTTAACATGCAATCAAGGTATATACCATTAAACTCGTCAGCTTCTTCTCAATGTGGAAAGAGTGACATTTGCGTCAAAACTGGGTGGAGAATTGATTCAGGAAATCTTAAAATGCATCAGAAACCAGAGCATGCTCCTATAAAAGGTTCTCAAGGAGAGGATAGTCCTGATATCATTAATAGCGTGCCAAGATACCAAGATGAGTCAAAGATTGGATCATTCTCTCGCCGTTCAAGGATTGTTGTTCTGAAGCCAACTGCTGAGCGGTCAGAGTGTGTTCCTAGAGGGTCTTCTTTACTTCATACCTATCCAGATTCTTGTTCAGGTGATTGGAAAAACAAAGAGCTCTATGCTGAAAAACAAAACCCAGATTCTTATTTGACGAAGAAATTGGCTGATGAAATCAAATTTATCAAACAAATGGATAGTTTGTCAAGTGAAACCACAAAGCATTTTCCTAGATCGACAGAGCATGGGACAAGCAACAATTTCAAAAACACACCAAGTGAAAGAAACACAATAAAAGAGTCAAAATCCTTGATTGTCTCTTTTCCTTATTTGTCTCACATGAAGAATGGATATCAAGCCTCTTTTTGCAATTCAGATGGATTATGTCTCGACAAGGAAGCCAAGAAAAATATCTCAGAAAGATGGAAGACAACTCAAGGGTGTCAAGAAGTTGGATTAGCTACTGGAAGTAAGTTAAAAACTAGAACACTAGGTGAAATGCTTGCCTTGCCTGATAATGGCATGAGGCTTGGAAGTTCCCATTTCAAGCTTGGTGGGAAGAGCAATAATTTTTATACTGAAGATAGATCTATGAACTCTGGTACTTCTTTATGCATTAGCAGTAGGGATGGCCGCAAGGATGTTTGCTTCCGAAATTTAACAGTGGGATCTCCCTCAACCTATTCTACTGGCATTATGAGTCCAAAAGCTGGTATCAATCAGAGAACAGTAAAGACTCAAGAATCTGTCATTCAGGCACAGCCCAAGTTAAGAAAGTTCAGTTTCAGGAAGTTTCAGTATGTTCCTGGGTTGCATTCAGAAAATGTTCAATCAGTTAGAGGTAATCATGTGTTCCAAAACGAGCTAAAGAACGAATCTAAAGGGAAGCATTCATCAGGACAAAATTCTGTGCTTTCTATATCATCAAGTGATAGTGTTATTTGCTGTGGTTCAGAAAATACATCAACAAGAAGTGTTACCCCAGTCAAAATGACTACGAATATGGTGGCTGTCACAGAATCTGAGGTCATGGGCAGATACTTTGGAAATCATAAGGAGCAACAGTTGGCATCTATGGATATCACTCCATTGGTGGAAGATGATGCATCTTCTTATCATTCCCCAGAAGCTTCAGATCAACAGGATTTGTTGAGCAGAATCTCTGATGAAGGTTCTGTTTCCTCAAATTTCTCTAGCACAGATTCTGAGTCCTCCTCGAAGTTGGAAGAGGCCTACCAGCCCAGTCCAGTTTCAGTACTTGTACCACCTTTTGAAGATGAGATCTCAGTAGGCTCTGAATGCTTCCAGGGTGTCAATTTGGATGGTGTAAAATGGCGACTTGAAATTCTGAAATCAGAATCCTCAGAGACATTCTCAGAAGGATCCGGTATGATTGTGTCTAGTGATGATGAAGATATTGGGGAAACATCAACATGGGACTCAGAATGCAAAGAACACAAATGTGTAATTAAATTGTCTGAAGTTGAAAGCAGGGATTTCTCATATATAATCGAGGTCCTAACTGAGGCAGGTTTCAATGATGGGAACCAGGGATTTCATAAGTGGCACTCCTTGGAATGCCCTATAAATCCTAGAGTCTTTGAGAACCTAGAGAAGAAGTATGGTGAGCAAACATCATGGAAGAGGTCAGAAAGGAGGCTTTTGTTCGACCGGATAAATTTAGGACTGCTAGAGCTTCTACGGCCATGCATGGGCATGTCTACGTGGACGAAGCCTGTATCAAGAAGGCTCAAGCGAGGTCTGAAGGTAATTGACGAGCTTGGAATGTTGCTTGCGAATTCAGAAAAACAAGCAAAAGCAAACACATCCATGAATGCACTAGAGGGAAGGGGCAACAGTTGGTTAGAACTGGGAGATGAGATTGAGATAATTGGTAGGGAAATAGAGAATTCTTTGATTGATGAGCTAACAGCTGAGGTTGTTAGCAGTGAGAGTTTT
>gnl_Carpa_v0.4_evm.model.supercontig_114.3
ATGTTGTGTGATTCGGGGCTTCGAGTGCAACTTCAGTTACTGAAGCTGGAGTCTGAGGCATATGAAGAGGGGCCAATGCTTATTTCAAGTGATGAAGATGGTGTGGAGGAACCTATTGAATTGGCTGATGAGAAGATGATACCAAAAGCTGAAGAGAACTGGGAATCTTTGTACTTAGCTGATCTCTTAACTGACTCTGGACTTAAGGATGCCGATGCTGACACTTTCATGGCGAGATGCCACTCTCCAGAATGCCCAGTGAGTCTCTCGGTATTCGAAGGACTTGAAAAGAAATATTGTAATCTGCAATCATGGTCAAGGTCAGAGAGGAGGTTACTCTTCGACTGCATAAATAAAAAGCTTCTGGAGATTTTTGAGCATTTAACAGATCCACACCCATGGGTGAGACCTGCAAGGAGGGTAGTTCCTACTAAGGATAACAAAAATGGATTGGCGGAAACCCTGCAGGAGCTGCTCATTTGCCAAGACAAGAAAGCTGGTACAGATGCGGGGGAGATGACTCTGAGCAGGGACTCACAGTGGTTAGATATGGGAGTTGATATTGATATAATTGGTAGAGAAATTGAGAGATTGTTGACGGATGAATTGGTTGCCGAGGCAATAATAGTAATG
>gnl_Carpa_v0.4_evm.model.supercontig_2422.1
TTCACATTTGAGCTGGGGTGGAGACCCTCAAGTAGAGCAGTTGGAACCCCAATGAAAAAGTTGTTAGCACAAGAGATGTCAACAGAAACTGAATCTAAACGACGATCACCTAGTGTTATAGCCAGATTGATGGGTCTTGATGGGCTGCCACCTCAGCAGCAAGTCAATAAACCACAAAGTAAGTGTTTGAAGAATCATCAGGAAAGGACAATGTTAACAGCGAAAGCTCACCAGAGCAGTACATTTCATGGTCGCCGGTCTTTCAGGAAAAGCTCGAGGGACGAGGAAGAATTTAAGGACGTCTTTGAAGTTTTAGATGCAGCTAAGGTGGAGAGCAGTAGCTACCCATGTCAGGGAACCGGGTACTCAAATCTCACTGAGGCTGACATTGCATTTATCCAACAGAAATTTGCATATGCTAAATGCTTTTCAACGGATGAAAAGCTTCAGCAGTCAAAGGTATTAGATGATGCACTTGAGGTTCAAGATTCTAACAATGAACTTTTCATGAAATTTCTTCAGCAACCTGATGCATTGTTCACAAAACATCTCCATGATCTTCAAGGTGTGATGCCCCAATCACAAAGTGGTTATAGATCAGCTTTGAAGTCATCACATTCTTCGAGGTATGAAAGTAATGGCCTAGGCCAGAAATATGAGAGAGAAAATCTAGGTTCTCAAAAGCATCAAGATGGCCATGTAGGTCATCCTTACAGCAGACATGTTGCAAATAATTTACCTCAGTCATCAAAAATTCAGTTTGAAGAACAAAATGAACCGGCTGCATTCCCTACAAGAATTGTTGTTCTGAAACCAAACTTTGGGAAGGCACAGAATCCTACTAAGCCTGTTTCATCGCCGTGTTCTTCTCATGACTTTCCGGCAGATTTCAGGCTTCCTGGGGTTAGAAATCAGGAGGCAGAATTGCGAGGCAAGAAGAAATTTCCTGAAGTTGTGGGCCTTACAAGGCAAAATTCAAAAGAACCTAGAGAAATTGCGAAGGAAGTTACAAGGAAAATGAGAAGTAGTATTCGCAATGGTTCCTTGAATCTTCCAGCCTCTGGATTCAGAGGATACGCAGGGGATGAGAGTTCATGTGACATATCTGGAAGTGAATCTGCTTATGAATCAGATGTTACAACTATATCTTCAAGAGCTCCATTTAACTGGAATAGCCAATACCAGTGTTCATCATCCCGCTCCACGGAATCATATGTGAGTAGGGAGGCAAAGAAGAGGCTCTCAGAGCGGTGGAAATTGACTCACAGGTCTCAGGAAATGGAAGTTGTCAGTAGGAGCAGCACACTTGGTGAAATGCTTGCTATTCCTGATAGGGAAATTAGGCCAGAAAAACTAGATGGTATGATGGATCGGATGGGATTCAATGGAAAAGTTTTTAATAACAGTGGACCAAGAGGGTGGGTTGATGAACCTTTAGGTATTAGTAGCAGAGATGGGTGGAAAGATGGATTTGTAAGAAATCTATCAAGGTCGCGGTCCCTCCCTGCTTCATCTTCTCTCCTTGGAAGCCCTAAAGCCAGTTCGTACCATGAAAATGTTTGTGATGATAGGTTCAAGATACCGAAAGAAGTGATGAAGCGAGAAAGAACCAAGTCAGTAAAGGGAACTCCTAATCACAAGGAATTCTTGGGGAGAAGTTCTAGATCCACTGTTAAGAGATCTGCACACTGCTCTAGTCGGCTGTATAGTGACTCCTCAACCAAAATTGATTTTAGCCAGAGAAAGTGTAAAAGCAAATATGGAGAGGGTGTTCCATCTGAACCAGATCGTAGTACTTCTGAAACACATTCCACCATCTCAATAGATCCACTCTCTGTTAATGAAAATGGGACGGATGCAGGACACAAGAAGATAACTGTGCCTTCTGAACTTTCTGATCTGGACTTATCAACTTCTTCCTTATTAGAAGGCAACTTGCCCACCGGTGACCTTGAAGTTTTAAGATCTCAGGTTTGTGTTTTGATTACTCCATATGCTACTTATTTGTTGGCACGCGGACTCCAAAATCTTGGTGATCTC
>gnl_Carpa_v0.4_evm.model.supercontig_2422.2
ATGGAGAATAATTTGGCTATTGTGATGTCCCAGAAATCATCAAGTGGAGATTCCAAGGGTGATTGTAGATCATCTACAGGAGATTCATTTCCTCACCCTGTTGGTGAACTACAACCTTCAGCAAGTGCTAAAGAGCCTGATCAGCCTAGTCCAGTGTCAGTTTTGGAAGCTCCTTTTCCTGATGACCTCTCATCTGGTTCTGAATGCTTTGAGAGTATAAGTGCTGACCTCCATGNN
>gnl_Carpa_v0.4_evm.model.supercontig_8.210
ATGTCACCAACATCTAGGCATTCGTGGGGTTATGTCAATAGGTTTGATAGTCCTTATTCTTCTTGCTCCTTCAGCCATGCATCATGTTCTCCAGAGTCATCAGTTTGCAGAGAGGCAAAGAAGCGGCTATCTGAAAGATGGGCTTTAATGACGTCAAATGGGAATTTTCAGGAGCAGAAACATGTCCGGAGAAGCTCTAGTACACTGGGAGAGATGCTTGCACTTTCAGATATAAAGAGGCCAGTGAGATTGGAGGAAGAGATTAGCAATAAGGAACAAGAGACAAAAAGGTCGACATCATGCTCAACTAGTAATATGATTAAGGAAGAAGATGTAAATGATTCTCCTAAAAATCTTCTGAGATCAAAGTCAGTCCCTGTATCTTCCACGGTGTATGGAGCTCGGCTCAATGTTGAAATTTCTGATCATGAATCTGGCAAAATACTAGTTCCTGAGGAGCTGACAAAGGCTAAGAACACAAAATCATCTTTTAAAGGGAAAGTTTCAAGTCTATTTTTCTCCAGGAATAAGAAATCAAATAAAGAAAAATCTACGGCATCTGAATCTAGAGATGAAACTCAATTGAAAGCCCCTGGTTCTCCTGTAACTTGTGCAGCAAAAACTGGTGATTATGCAACCCAGTGTGCTAACTCTGGTGGCCTTGAAGAATGCTTGTCTCCTGGTCTGCATGGATCATCAAGCAAAATGTCCTCCCCGGATTTAATTGGCACAGGATGGAAACAGAACATAGTTTCTCGAGAGGCAGGGTTGTTGACAAAGCCTGTTTTATCTGGAAATGCAAGTGAGAATCACGACCAGCCAAGCCCAATCTCAGTTCTGGAGGTGTCGTTCGAAGAAGATGACAACACAGTTCCAGAGTCTTCTGGTAATACCAAACCAGATCTCGGGGTAATGGAGTTGCCTCTGAGATCTAACTTGATTGACAAATCACCACCGATAGAATCGGTTGCCCGGACCTTGTCATGGGATGATTCACGTATGGAGATAGCTACTCCGTATTCCATGAAACCGTCATCAGCTTCCAAAGATGCTGATGAAGAACAGGATTGGCTTCTTTTTGTCAAGAAGCTACTATCGGCAGCCGGTCTTGACGGTGAAATTAACTTTGATTCATTTCTAACCAGGTGGCACTCAACAAGAAGTCCGTTAGATCCATCATTGATAGACCGGTATGCCAGCCTGAATGAGAAAGTAGCTTTGCACGGGGCAAAACGAAGACAATGGAGGTCAAACCAAAAGCTTGCGTTCGACTGTGTCAATGCAGCATTAGCGGCACTCACAGGTTATCAGGCAGACAGGAGCACAAGGTCCTTGTCATGTAGTGGGACCCAGACCAGGCTCGCAGACAATACATTACCAGCACTGGTGGAGCATGTGTGGGCCCAAATGAAAGACTGGTTTTCAGGCGAGTTGAAGTATGGTTTGGGTGACAGTGGGGACAGGAACAGCCTGGTGGTGGACAGTGTAGTGAGGAAGGAGGTGGTAGGTAAAGGGTGGGCAGAGAGCTTGGAAATAGAAACTGATAACCTGGGAAAGGAAATAGAGGGGAAGTTGCTGGAGGAGCTTCTGGAAGAGGCTGTAGTTGATTTAACAAGCAGGGTT
>gnl_Carpa_v0.4_evm.model.supercontig_8.211
ATGGATAAACCACATCATGACGGTTCCTCACTCTCAAGGAGTCAATCTGATGTGGCTCGAATGTTTAGTCCTTTTGGAGATCAGATAGAGGATAAATTGATTGTTTCTGAGTTGAGGAGAACTGCTTCAAGCAACAAACCAAATGGCACACCAATGAAGAAGCTTATTGCTCAAGAAATGTCGAAGGAAATGGACTTCAAGCATAGCCCTCCCAATTTGGTTGCGAAGTTAATGGGTCTTGACACACTCCCGCTGCAGCAACCTAATTCAGCTGCTCATAGAAGCTCCTTAAAAGGTTATTCACGATGTTCTTTAAGTCATTCGGGGATGTCAGCGGAGTACTGGGAGCAAGATAATAGCATTATGGACAAGCAAATGCAAACAGAAGCTTACAAATGTCAAGAGCATAACACATATAAAGATGTCTATGAAATCTGGCAGCACTCTGCAAAAACAAATTATGCAAGAGATAATTCTCCAAGAAAAGGAAGGTATACTGAAAACATAAATGAAAAAAGGATGGCTTTCGTTCGTCAGAAGTTCATAGAAGCAAAACGTCTGTCTACAGATGAAAAACTCCGCAAGTCTAAGGAGTTCCAAGATGCTTTGGAAGTTTTGAGTTCCAACAGAGATCTACTACTCAAGATTTTGCAGGAACCAAATTCCATGTTCTCTCAGCATATGTACGAGTTGCAGTCCATTCCTCCACCTCCTGAGACAAAGCGCATTACTGTTCTAAGACCTTCTAAGGTGGTTGATAATGAAAAATTTGCTGTCAGAGGGAAGAAGAGTGATAAACAGGCAAAGAAACCAGTCCAAGTGGTCCCGACAACCGGTTGGGATGGCAACAATCCTGGATGTTCTCCTCCTTTGCCCAATCAGAGAGTTGAAGAATTTCCTACACAACCAACACGAATAGTTGTATTGAAACCTAGTCCAGCTAAGACTCATGATATAAAGACTGTAGTTCCTACGTCTCCCTCATCTTCTGCAGTTTTACCTGTTGAAGGCTATTACGAGGAACAAGAAGATGATGAGGCAAGAGAATCAAGAGAGGTGGCAAAGGAAATTACACGACAGATGCGTGAAAATCTGATGGGTCACCGAAAGGGA
>gnl_Elagu_v2.0_p5_sc00003.V1.gene281
ATGTGCGCCGTGGACCCGGGATACATGTATAGCAGAGAAAAACGACAGACGGGTCAAACGGAAGAGAAGACAAAAGAGGAACATATTCTCTCGGCCTTACGCCTGCCAAGCCCACAGTCCAAGACCGACCTCCACAGAGCCGCAGGCCCGCAGCATGGCAGCAGCATCACGGCACAATGGCGTGCGAGAGCTAATATATCGCCGACACTCTCTCGTTGGGATACTGGAACGCGAGTTCGAGACTCTGACATTCACCATCCGACGTGTTCCTCTCCTGAACCTCGCAATGAGGAAGGCCGAAGGGGTCTACCACATCTCCGGCGTCGGAAATGGGGCCCTGGTTACCGATTTTGCCCTCGTGAAATGAGAGAAAAATCAGTGAAGCGACACGGAGATTTCTCCAAGATTTTTGTTGGGCGTTGGGATTCTTGTGGGGATCGGGGGATGAGGGAGATGGACTACCGATTTCCGCGGAGCGTTAGGTCGCGGGGAAGGGAGAAGGCCTTCTGCGCGGGCGGTGGGACGGTTAGGAGGATGATGGTGGGCTTATATTCAAAGACTAATGGCTATGATCTCGGTTCGCTGGGTCGGGGTCACGGCGAAGGATATGAGCAATTAAAGGGACAAAGAAATGCTGTTTGCCGTGCTGCAGATTCTACTTGTGGAAGTGTCTCTCGAAGAGAAGAAAATTCTTTCTCCCGTGAGTTGAGGCAAAACTCATACAGGAAAGTCAGTGGAAGACCAAATAAAGCAATAATGAATGAAGAGATGTTTAAAGAAACAGATACAAAGAGAACCTCACCTAGTGTAATTGCTAGATTGATGGGTCTTGATGAGTTGCCTCCTCCCAAGGTAGTTGATAAACATAAGAAGGAAATAGGGGGTTGCTTGTTGAAAGCATCACATACTACAGGTTCTCAAGAGAAGTATGTGCCTTATGTGGATCGTTCACTTCAGACAAACACTCCTGAGCTCCAGGGAGTAAAAGATGTTTTTGAAGTCATGGAAACATCCAAGGTTGAGAAGGACAAGGATGAGTTCTTTCATAAGGGAGTGCCAAGAATGAAACTTGAGACTGATGTAACCTTTAACAGGCAGAAGTTCATGGATACAATGTTTCTTTCAACTGGTGAAACACTTAGAAGCTCAAAGGAATTTAATGATGCATCGGAAAATTTTGATACCAGCAGGGCTTCTTTTCTGAAATATCACCAAGAACCCAATTCTCTATGTACAAAACATCTCCATGATTTGAAGTGTTTTCCTTCCTCGTCTCATGCAAACCGCATCACACTTTTAAAATCATCAAACACTACAAAGTATGAGACTCATGAAGTATGCTCTTCTAGGAAACCCACTCCTGGCCTTCTGAGTCACTCTTTTAAAGAATACAATGGTTCTCATTCATATAAGCTGCCAAGATTACAGTATGTTGGCAAAAATTATATTTGTCCTCATCCTAGTCAGATTGTTGTTTTGAAGCCAAGTCTTGAGAAGGCCTGGAACACAGGTAAAACTGTTTCATTACCAAGAGCCTCTGAGAATTTTCAGTTGGATTTCCGAAGTCACAGAGAATTTGGACGACCTGGATTTCGGGAGTCATACAGGGAAGGAAGAGTTTGGCATAATTTCTTTGATAATGTGGATGCTTTGGGTACCAAAAAGAAGAGTTCAAGAGAAATTGCTAGAGATGTTACAATAGAAATGAGACAGTCTGGCAGTAGTGATACTAAGAGGGCATCTACTTTGAGACTTAATGGGCACATCAGGGATGAAAGCTCGTGTATTATGCCAGGAATGTCTAATCTACACAATTCTGTGGCATTTCGAAGGTCTTTTGATCACTCGAATGAGTGGAATAGCAGCTATAGCAACTCATCCACTTATTCTGCTGAATATTCCGTGAGCGGGGAAGCTAGAAGACACCTTTCCAAGCAATGCAAGTTGAGCAACCAGTTTAAGGAGGTGGAACATGTCGCTAGAGATATGAGTACTTTAGGGGAAATGCTTGCTCTGTCTGATGAGGAAAGACCGATGACAATTTGGGATTTGCAGAGTATCCATAAAGTGTCGGATGAGAAGCTGGCTCGAGCTGAGGTGCCCAAGACGCGGGGTTTCCCTTCAGGTATTAGTAGTATGGACGGCTGGAACGATGGATATTTTATAAATCTACCAAGGTCCTCATCTCTTTCAGGTTCATCAAAAGTTCATGAAGCTCTAAATCCATGCAGCAAAAGGGATCGAAGTAGTGGTGGCGGTGGTGATTGTTATATTCTTAATGATGTGCTAGGTTTGGGCCCAAATGTTTCTTTAAATGGAAAATCCAACCTTGATGGAAGTCCTTTATGCAGATATGCTAAATTTGACACTAAATCTCAGTATCTTAATTCTGGGGGTGAGGAAAAGCTACCTGTATGGGATATTCATGTGAATCCAGAAGATATGAGGAAAAAGGCTCATACGAAATTTCCTGCTGAAGTGAGGCCTAAGGTTCCTGACATCTCTTATGACACCAGGGCCGATGTGGGGATCCTGACTGATAATTTCTCAGTTCCCCAGAATATGGACTCCAAAATTCCACGGGCATCTGTCCAGCAGCGAACAAGAAATATACTTCTAAGAGAGGATGGAGACTCTTCTGGCAATGATCAGAATGGTCTAGCTATTGAGGAAGCATCATTGGACTGTCCTCAAGTTGATTTTCATCCTATGCACTCCGATGATACAGAATCAGGGTCTTCTGTAAGCTCCAAAGAGGTTGTGCAACCAAGTCCGGTCTCTGTTCTTGAGCCACCATCAGAAGAGAAGTCCAGTTTGGGATGTTTCAAGAGGCTTGATGCAGACCTTAAGGATCTCCAAATGCAGCTTCAATTTCTGCAGCTGGAGTCAACTGATGCACATGCAGATGGATCTGGACTGCTCGTATCAGGTAATGAGGATGTGAGTAGAGATAGTCACTCCCTTGAGGAGACAGCAGACATCCTGCAAGAATTCAGGGATGAAGAGGAAAGGGACTACTCATACCTACTTGACATTCTTATTGATTCTGGTGTTCATGCTGTGAAGCAGGACAGGCTTGTCAATTCATGCTACTCTCCAGAATATCCAGTGGACCCAGGCATGTTTGAAAAGCTTGAACAGAAGTACAACAAACTGACGACATGGTCAAAATCCGAGAGAAAATTGTTTTTTGATCTTATAAACTCTATTCTTGCTGAGATCCTCGCCCCATGCATGGATCTGCGTCCATGGGTGCAGTCCAATGGAAAGATTGGGCCCATGTGGGGCTGTGAAGGGCTAGTCGAGAAGGCATGGCAGATGTCAGTTAAACAACAGAAAGAACTGAATATGGGTAGTCCAGAGGAGAAGGTCCTGGATTTTAAGTGGTCTGAATCAGGAGATGATGTTGACATAATAGGAAGGGAGATTGAGAGGATGTTGAAGGAGGACCTTTTGGAGGAACTTGTTTCAGAGTTCATCTTAAGCTCGGTCCCATTTCCGGTGGAGCTTTTCTGCTCTGGGACAAACTCAGAACCTCCTTTTGTTATTACTCTTCCTGCACTTTCTGCTCTCCCCTCA
>gnl_Elagu_v2.0_p5_sc00017.V1.gene777
ATGAATCCCCTAAAACCTTCCAGCCTTGTGCCCAAGGTAGAAGAAGAACAAGAACGATTTGTGCTTGTCCAAAAGTTACTATCATCCGCTGGCTTGCAAAATGAGAAGTCTTACATGATCTTCACAAGATGGCATTCACTGGAGAGCCCTTTGAATCCAATGTTACTGGATAAATATTTGGACAGGAAGGAAGAAGAGGCTAAGTGCAGGGAGAGGCGATCAAACCAGAGGCTCCTATTCGATTGTGTCAATGCAGCATTGCTGAGCGTTGGTCAAAGTGCCATATTGGCTTCATATCCATGGGCTGGAGCATGTTCTGGGGCTTGGAAGGATGGTACAGCTGGTGCTTCGGTGACCGAGGAAGTATGTGAGCTTGTGAGAAATTGGTACTCTGGTGAAGAGAAGTCTCTGCCAAGTGAGCCTCGTAGCATCAACCTTGTGGTAGATAGAGTGGTGAAAAGAGAAATAGCAGGAAGGGGATGGGCAGAATTTATGTGGCTGGAAATGTATGAGTTCAGCAAGGAGATTGGTGGTCTGGTGTTGGAGGAGTTGGTTGAGGAGGCATTGTCAGATTTTACTTGTGGCCAGCTGCGCGAAGCCGGCTGCATGGGCTTTTTCCTCATGAATATTTATGAAAGGACTTGGCAAACACCACCAAATACGCAAGGGAATGCCACAGATCTACACCCACCGGAACATCCACAGGCTGGTTGGCAGAATATAAACACCAAATATGATCTATCCGCA
>gnl_Elagu_v2.0_p5_sc00017.V1.gene778
ATGGGCACCGATTGCGTCCATAACATCGCTGCAGTAATCTTTCTTATCCCTACTTTTTCCCCATCTTTCCGAGAAGTGCAACTTTTTCCTGTGAGATTCCCACTGGGGATGATCAACATATTTGACTTGAGTACTGGCGTGGCAGGAACCAAGCTGCTCACTGACAAAGCACACAGAGATGGTTCTCCAATCAGTAAAAATCAGTCTGATGCGTTGAAGAAGCCTAGGGATCCCAGCTTAGTTCCAGTAGAGGACAAACAAATAACCCGTGAATCAAGGAAGAGTGCCTCTAACAAGAACTCAGGTGGAACACCAATGAAGATGCTTATACATCGAGAGATGTGGAAAGAAGCAGAGTTAAAGCAGAAGCCACCAAATGTTGTTGCTAGACTCATGGGGCTTGATACCTTGCCAGTGCATCAATCAGTGTTATCTGCTAAAAAAAGCTCCCAAGATGGCTATTCACACAGTTTAGCAGGAGCACTTAGGGGCTATCATCTGCAGGAAGATGACTATTTTCACAAACCAGTTCAGTGTGAAATTCCTCATGAAAAGCATGAATACAAAGATGTATATGAAATCTGGCAGAAACCATCAAAGATTAGTCATATTAAGGATCAGCATCCACAGAATGGAAGGTATGATGAGAACTCATATGAAAAGAGAATGACTCTTGTTCGCCAGAAGTTCATTGAAGCAAAACGCTTAGCAACAGATGAAAAGCTCCTTCAGTCCAAAGAGTTTCAAGATGCACTTGAGGTTCTAAGTTCGAACAGAGATTTATTCCTCAAATTTCTAGAAGAACCAAATTCTCTGTTCTCAAAGCATCTGCATGAACACCAGGCCATCTCTCCACCTTCTCAGACAAAGCACATAACTGTTCTGAAACCATCAAAAACTAATGGGGCAAAGTTTGAGGAACAACAACTCTACTCCTCTGTTGAAGAAAGCAAATGTCATGTGAATAAACATGATTGGTCCCCTCGTTTCTCTCATGCAAAAGCTTATAATTTATCTCAACCAACCAGGATAGTAGTTTTAAAGCCTAGCCCAGGAAAGCTCCATGACACAAAGACCACAATGACATCCCCAGCATCTTCAGTAGAACAGCTTGGAAGTAGAGATTCTTATGGAGCTTTGGCAACTGATGGAGTAGCAGGGTCAAGAGAAATAGCCAAGGAAATTACGCGTCAGATGCGAGAAAGCCTGAGTAGTAACCGAAGGGATGAAACCTTGTTGTCTTCGGTCTTATCGAATGGATATGTTGGAGATGAGAGCTCATTCAATAGGTCAGAAAGTGAGTGTATGGAGGAAGAGAGTGGTAACTTAAGTGATTCTGAGACCGCCACTCCGACTTCACGACACTGTTGGGATCACATCAATAAAATTGGCAGTCCTTATTCAATATCATCTGTAAGTCGAAAATCTTATTCACCTGAGTCATCAGTAATCAGGGAGGCCAGAAAACGGCTCTCAGAGAGGTGGGCATTGGTGGCATCGAATGCAAATAGTCAACAACAAAAACAAACACGGAGAAGCTCAAGTACCTTGGGTGAGATGCTTGCCATTCCTGAGATAAAGAAAGAAGAGGAGAATAGTGGGGGACTTGCTGTTTCGAGCAGCAGGTCATGTGATGATACGAGCCTTCAATTACTGTCGCCATGTTTATCTACAGGTGGGGTAAAGGAAGGATGTAGTGGGGGGTTCTCCCCTAATAATTTGTCAAGGTCAAGATCTGTTCCATCTTCTTCAGCTTATGAAGCCCCTGAGTTGAATGTGGAGGTTTCTGATGCTTCAATTAGCAAAGCCATTGTTCATGAGGACATTGCTAAGCCAAAGAGTGGCAAGTCATCTTTCAAAGGGAAAGTTTCAAGTTTGTTCTTCTCTAGAAATAAGAAACATGTTCAAGGGAAATCTATTCCATCTTCAGCGGGTTGTGATGATAGGCTCCAACCTGGTTGCATTAAGGTTGATGGTAAAATAAATGATTTATTACATTCTGTCAATGACAATCGACCTAAGCAAAGTGCAGTGGTTAGTTCGTGTAAAAGTTCTGGTGATGATGGACCAAATCGGGGCTTCTGTGCTAAGGGTGCTTATTCTCTTGAAAAAACAATGACATGCGCAAACTCCAGTGAGAACCAGGACCACCCCAGCCCTGTGTCAGTTCTACAAGCACCATTTGTTGATGATGTCAACAATAATATGTCCCAAGCTTCTCCATGCCACATCGCTGGATGTCCACGTAAGTGTAGTCATAGCTACCAC
>gnl_Elagu_v2.0_p5_sc00069.V1.gene508
ATGGATACATCAAAGGTTAAGAGACACAAGAACCAGCCTGTTCGAAAGCGGATGGTAAGCTCTAAAGGAAGTGATGCTGACATGGACTTGATAAGGCAGAAATTCATGGATGCAAAGCGTCTCTCAACTGATGAAGTGCTTCAGAACTCTAAGGAATTTAATGATGCATTGGAAGTCCTAGATTCAAATAAGGATCTTTTCCTAGAATTTCTTCAAGGACCTGATTCTTTATTTACGAAGCATCTCCATGATCTGAATCATGCACTGCCATCTTCTCATGCCAGCCACATCACAATTTTAAAATCGTCTAAAACTACTAAATATGAAAGCGGTGAAGTACGCTCTAAATCAGAGAGAAATTCTGACAGGTTCACTTGTATGCGAAAAGAAGCTAACAATGCTTTTAGGAAACCTTCGACTAGCCTTATTAGTCACTCTTCCAAAGATCTCAATGATTCACTTCCAAATAAGATGTCAAAGTCACGTTATGCAGGCAAAACTGAAGCTTCTGATCATCCCACTCGGATTGTTGTTTTGAAACCAAGCCTTGAGAAGGTCCAAAGCATGGCAGAAGCTGTTCCACTGACCCATCAGAATTTTCAGCTGGGATACGGAAGGCACAGGGAATATCCATTATCTGGAATTCACGAGTCATATATGGAACAGCAGAGGTTGTTTGATAATGTGGAAATGTTGGGGCATAAGGCGAAGGGCTCAAGAGAAATTGCTAGAGAGGTTACAAAACATATGAAGCGCAATGTAAGTTGCATTGACAAAAAAGTGTTTGCACGAGGACTGAACATGTACACTGGGACTGAAAGCTCACATATTTTGTCAGGCATATCCAAGACCAACAACTCTGAGACATTTCGCCGAACTTCCGACCACTGCGGTGTCTGGGGTAATAATTTCAGCCCCTCATCATCATATTCAGCTGAATCATCGGTGAGCAGGGAAGCTAGAAAGCGCCTGTCAGAAAGATGGAAAATGACCCACCAGTATCAGGGGGTGGGGCTTGTTGCTAGAGGTTCGAGCACATTGGGTGAAATGCTTGCTTTATCTGACAGAGAAAGCACTCTGGATCCATTAGTTGTTCAGAAACTTCCAGATGAAAAGCTGGCCAGAGATGAGATACTTGGGATGTGGGATTGTCCATTGGGTATCAGCAGTAAAGATGGCTGGAAGGATGGGAGTTCTAGAAACTTAACAAGGTCCAAGTCTCTTCCAGCTTCATCCACTGTTTATGGAAGTCCAAAATTAAGCAACAGAAAGCGAGTTGGTAGAAACAATAATTGTTATATGCTGAAGGATGTACTTAATATGGGCCCAGATGATTCTTCAGATGGCGACTTTTGCAGACGGAGGCCATTGAGCAGGAGCTCTAAGAATCGCAGTAACAAGCCTCAGTTGTCTGATTCTTATGGAGAGGAAACTATGCTGCCGGAACAAGAGATTCATGTGAATTCAGAAGAAATAAGGAATAACATTCGTGTAAGACCTGCACACCCTGATGAAGAGGAGCCTGTACGACCTGCACACCCTGATGATGCTCTTTCTGACAGAAAATATCTGACTGAGAGTTCCATGCTTCTTGGGTGTAGAGATGCAATGCAGCTTCCAACAGCTCAAGAAGAGCAGGTGCAGCAGCGGATAGCATCTAACATGCTATCGGATGATGAAGGACTTTCTGCTCATAATCAGGACGATATAGTCATAGAGGGAACATCAACTGACCATCCTGAAGTGGATTCCCTACCCCTTAAGTATGTTGCAATGGAATCAGGGCCACCTGTTAGCTCTAAGGAGTGTGAACAGCCAAGTCCAATCTCTGTTCTAGAGCCTCCATCTGAAGAAGAAACTTCTAGTTCAGGATGCTTTGAGAGAATCAGTGCAGATCTTAAAGGCAAGTGTAAAATGTCAATTTAT
>gnl_Elagu_v2.0_p5_sc00069.V1.gene509
ATGCAACTTCGACTTCTTAAGCTGGAGTCAGCAAACACCTGTGCAGAGGAACCAGAGGTTCTTACGAGCGATGAGGATACTGTTGCATGCTGTCACTCTCCACTACCAAAAGGATCAATGCTTCAAGCATTTAGGGATGATGATGACAGAGACTTCTCATACCTGCTTGACATGCTCATTGAATCTGTTGTTCATGGAGTTAATCATGGTAGACTCTCTGATGCATTCTACTCACCGGATTTTCCTGTAGGTCCAGGTGTGTTTGACAAACTTGAAAAGAAGTACAATGTGCTGGCTTTGTGGTCAACATCAGAAAGGAAGCTGTTGTTTGATCTTATAAATTCCATTCTAGTGGATCTGGTTGCCCCATGCATGGATCTGCAGCCGTGGCTGGTCTCAAAAAGGTGTAAGCCCATGTGGGACCGTGAGGGTCTTGTTGAAAGGGTGTGGCGGATCGTGGTCAGAAAACGGAAAGAGATAGCCAGCAATCAGGAGGAGCTGGTCGTGGAACCAAGGTGGTTGGGAACAGAAGAAAATGTTGATACAATTGGAAGAGAGATAGAGAAGATGTTGACCGAAGACCTTCTGGAGGAACTGGTTTCTGACTTCATCTTAGGG
>gnl_Elagu_v2.0_p5_sc00076.V1.gene428
ATGAGAACTCATGAAAATAGAATGACTCTTGTTCGTCAGAAGTTCATTGAAGCAAAGCGTTTAGCAACAGATGAAAAGCTCATTCAGTCGAAGGAGTATCAAGATGCACTCGAAGTTCTAAGTTCAAACAGAGACTTATTCCTCAAATTTCTCGAAGAACCAAATTCCCTGTTCTCAAAGCATATGCACAAACTCCAGATCATCTCTCCACCTTCGCAGAGAAAGCGCATAACCGCATTGAAGCCATCAAAAAAGAGCGAGGTAAAGTGCGACAAAAGTGTGGAAAAACATCTGTACTCGGCTGTTGAAGAAAGAAAATATGATGGCAATAAGCACCATTGGACCCCTAGTTTCTCTGATGCAATAGCCCATAATTTATCTCAACCAATCAGGATAGTAGTTTTGAAGCCTAACCCAGGAAAGCTTCATGATGTAAAGAACACAGCTAAATCCACTGCATCTTCAGCAGAACAGCTTGGAGATCGAGATTCTTGTGAAGCTTTGGGGAGC
>gnl_Elagu_v2.0_p5_sc00099.V1.gene271
ATGATCCATGGCCGCCTCGTGAGGTCCATGCCCCGACCACGCCCTACCACCCTATCATCTACACTACACTCGCCGTCTCCGCTGCATCCGGCTCTGTGCGACCACCAAACCCCCTTCCTTCCCCTCCCCCAGCCCGACGAACCCAAGTCCCTCGGCTCCAATGCCACCATCCCCCCTCTCCTCCCCTCTTCGGCCCCAGGTGCCTCCCACACCCCGCACGACCACCCCCCGCACCCTCTGTGGCCTCGCAACGCCACCGTCCCCTCCCCTTTCCTCCCCAGATCCCGGCGAATCCAAGTCCCCGATCACTTTTTTGTGTTTTATGACCACTCCTTTTTTTTCCCTATGGATTACAACTATGTACTTGATGAAACACACACCAATATCATCATGCTTCAGTCAACTGGTAGATTGCCGAGATTGGAGTTTAGTCCAAACAAGGAGGTCCAGATCAGGGCTGCTCAAGCTAAATTAGTTATTGGCATAAATAGAGATGCAGGTTTCCAGGGACAGATCTCGTCGCTGTCTTTCGTTTCTCAGCTGAGGCACTCGTTTTCTGTTGAGCGATTCCGCGGGGATCTTTGTTTCGGGTTCTCTGGTAGTGTTCCGGTTCGTAGTCGTAGACGGGAGCAATGTATCGAAGTAGCAGATCGCGAGGCAGGGAGAAGCCCCACCGGCCCGGCGGCGGGGCGATCGGCGCTTCCGATCTCAAACCGGTCTCTGCTGACCGTGAAGGTTGCCCTTGAGTTTCGGCGAAGCTCATCTAAGAAAGCCAATGGGACACCTATGAGAATGCTAATTGATGAAGAGGTGTCAAAAGAGATGGAAACTAGACGTTCCTCACCAAGTGTAATTGCAAGATTGATGGGCCTTGATACACTGCCTCCTCTGGTGGTCCACAAAAAACAGAAGAATATGGGCAGTGGTTTCCAAACACCATCATCTGTAGGGTTTCAAGATAAGTATGCATCCTCTGAGGATCATTCACATAGGAGTAACACTGATGAGCACCTAGAATTCAAAGATGTTTTTGAGGTCATGGAGACATCAAAGGTTAAGAATCAGAAGAACAAGCCAGTTCTAAAGGGGATGCTAAGCTCTAAGCAAAAGGAGGCTGACATGGACTTGATAAGGCAGAAATTCATGGAAGCAAAGCGTCTCACAACTGATGAAGTGCTTCAGAAATCTAATGAACTAGATGATGCATTGGAAGTCCTAGATTCCAATAAGGATCTTTTTCTGGAATTTCTTCAAGCACCTGATTCTTTATTTACAATGCATCTCCATGATCTGAAGTGCGCACCACCCTCTTCTCATGCAAGCCACATCACGATTTTAAAATCATTGAAAGGTACTACGTATGAAAGCAGTGAAGTATACTCTAAATCAGAGAGAAATACTGAGAAGTTCACTCATATGCAAAAAGAAGCTAACAGTTCTTTGAGGAAACCTGCGACTAGCCTTCGAAGTCACTCCTTCAAAGATCACAATGATTCACTTCCAAAAAAGTTGTCAAAGTCACATTACGCGGGCAAAGCTGAAGCTCGTGTTCATCCCACTAGGATTGTTGTTTTGAAACCAAGCCTTCACAAGATCCAGAGAATGGCAGAAGTTGCACCAACCGAAGAGAATTTTCAGCTAGGCAACAGAAGGTGCAGAGAATTTCCGTTGTCTGGAATTCAGAAGTCATATAGGAAAGGAAGATATCAGCAGAGATTGTCTGATAATGTGGAAATTTTGGGGCATAATGTGAAAGGCTCAAGAGAAATTGCTCGAGAAATTGCAAAACATATGAAGCGCACTGTAAGTTGCAGTAATAGAAAAGTGTTCACATCAGGAATGAACATGTATAACAGGAGTCAAAGTTCATGTATTTTGTCAGGCATGTCCAAGACCAACACCTCTGAGACATTTCACTGCTCTTGCAGCCACTATGATGACTGCAGTAACATTTTCAGCCCCTCATCATTGTATGCAACTGAATCATCAGTGAGCAGGGAGGCTAGAAAACACCTATCTCAAAGATGGAAAACGACCCACCAGTTTCAGGAAGCAGGACTTTTTGCTAGAGGCTCAAGCACATTAGGTGAAATGCTTGCTTTATCTGAAAGAGAGGACACTCTGGATTCATTAGTTATTCAGAAAGTTCCAGCTGAAAAGTTGGCTAGAGATGAGATACTTGGGACAAGGAGTTGTCCATTGGGTATTAGCAGTAAAGATGGCTGGAAGGATGGGAAGTCTAGAAACTTGCCAAGATCCAAGTCTCTTCCAGCTTCATCCACTGTCTATGGAAGTCCAAAAATAAGCAACAGAAAGCGAGTTGGTGGAAACAATAATTGTTATATGCTCAAGGATGTACTCAATATGGGGCCTGAAGATTCTTCAGATGGTAACTTTTGCAGGCAAAGAAGATCATTGATCAGGAGCTCTAAGAATCACAGTAACAAGCCTCAGTTGCCTGATTCTAGTGGAGATGAAAATATGCTGCCTGAACAAGACATTCATGTGAATTCAGAACAATTGAGGAATAGTATTCATGGAACACATCTTGATGAAGAGAAGCTTGTACAGCCTGCACACTCTGATGATGCAGTTTCTGACAGAAAATATCTGATTGAGAGTTCCATGCTTCCTGATTGTAGAGATGTAATGCAGCTTTCCATAAGTCAAGAAGAGCAGGTGCAGCAGCAAATGATATCCACCATGCTAGCAAATAATGAAGTACTTTCTGCTCATAATCAGGATGTTATAGTCATAGAGCTGGAGTCAGCAGACACCTATGCAGAGGAACCAGAGGTTCTTGTATTGAGCGATGAGGATACTGGTGCATGCTGTCACTCACCAGTACTAAAAGGATTGGTACTTCGAGCATTTAGGGACAATGATGACAGGGACTTCTCATATTTACTTGACATACTTATTGAATCTGGTGTTCAGGGAGTTAATGAGGATAGAATCTTTGATGCATTCTACTCACCAGATTCTCCAGTAGGCCCAGATGTGTTTGACAAGCTGGAAAAGAAGTACAGTGTACTGGTTTTGTGGTCAAGATCAGAAAGGAAGCTGTTGTTTGATCTTATAAATATCATTCTAGTGGATCTGGTTGCCCCGTGCTTGGATCTGCACCCATGGCTGGTCTCAAAGAGGTGTCAGGCCCTGTGGAACCATGAGGATCTTGCTGAAGGAGTGTGGCAGATGGTGGTCAGACAACGGAAAGAGCTGGTCGGCAATCAGGAGGAGGTGGTCCTGGAGCAGAGGTGGTTGGGTACGGAAGAAGATGTTGATATGATTGGAAGAGAGATAGAGAAGATGTTAAATGAAGACCTCCTGGAGGAACTGGTTGCTGATTTCATCTTTGGG
>gnl_Elagu_v2.0_p5_sc00140.V1.gene25
ATGCCCGAGCTAAATCGGCTCACGGACAACTCACAACTGGAGAGGGTCCGATGGGTTCAGGAAATCGGCGCGGAAGCAGTAGCACAGGGAAACATGGCACAGGCAACAGCTTTTTCTCAGGGTCAACCAGGTGCCGTCATGAGTGGGTTTCAGAAGAGGAACGTGCAGGACCTGCAGAAACCCTTCCCGGGTTGTATGGGAAGGATGATTAACATATTTGACTTGAATATGGCCATGGCTGGGACCAAGCTGCTAACTGATGAAGCTCATAGAGGTGGCTCTCCAGTTCGCAGAAATCAGCCTGATGTTAAGAAAGAAGCCATGGATCCAGCTGGACGTTTTGTTGATGGCAAACAAGTAAGCAACCTTGACAGTGCCGCT
>gnl_Elagu_v2.0_p5_sc00185.V1.gene46
ATGGCTGGGACCAAGCTGCTAACTGATAAAGCTCATGGAGATGGTATTCTTCAGACGCATCTTCTTGATGCTATTGCTTGCGATTTGAGGAAGAGTTCTTCAAGCAAGAGATCAGGTGGAACACCAGTTAAAGTTCTAATGGCACAGGAGATGTTGAAAGAAACAGAGACGAAGCGGAAGCCACCTAGTGTTGTTGCTAGGTTAATGGGTCTTGATGATGATCTGCCAGCTCAGAAACACGTATTAGTTGCAAACAAAAGGAACTCACAAGATGGCTATTCAAATACTACCTCAACAGGATCAATTTGGGGTTGCCAGCAGCTGGAAGATGACTATTTTAACAAGCCAATGCCATGTGAGAGTGCCAATGGAAAGATGGAATGTAAGGATGTATACAAAGTCTGGCAACAACCATCAAGAATGAGCTACATCAAGGATCAACATCAGCAGAAGGGAAGATGCAACAAAGACCAAAATGAGAAACAAATTGCTCTTGTTCGTCAGAAATTCATGGAAGCTAAACGTCTAGCTACAGATGAAAAGCTTCTTCAGTCCAAGGAGTTTCAAGATGCCCTTGAGGTTCTGAGTTCAAACAAAGATTTGTTCATCAAATTTCTTGAAGAACCAAATTCCCTCTTCTCAAAGAAAATTAGAAAGCTGTATACAGTTCCTCCAGCACCACAGACAAAACGCATTACTATATTAAAGCCGCTCAAAACAGTTGAGACAAAGGGTGAAAAACTGGTGAAAAGACAGCAATACCCAACAGTTGATGAAGGTAGATGGGAGACAATCAAGCCTTACTGGAGCCATAGCTTCACCAGTTCAAACACTGAAAGCTTATCTCAGCTGGCAAGAATAGTGGTCTTAAAACCTGGCCCTGGAAAGCCCTATGACATGAAGATGAAGGTGAACCCCCGTATCACTTCACCTGAACTGTTCCAACAGAATGATGTTTATGAAAGTTTTGGGGATAATGAAGCTGTAGGTTCAAGAGAAGTAGCCAAGGAGATCACTCGGCAGATGCGACAGAGTCTGAGTTGCCACCGGAGGGATGAATCTTTGTTATCTTCAGTCCACTCAAATGGATATGTTGGAGATGAGAGCTCATTCTATAAATCAGAAAATGAGTACATGGAAGATGAGTGTGGTAGCATTAGTGACTCTGAGATCGTGACTCCAACTTCACGATATTCATGGGATTACTTTAACAGATTTGGCAGTTGTTACTCAGCCTCATCTTTTAGCCGGGCATCCTGTTCATCCGAGTCTTCGGTGATTAGGGAAGCAAAGAAACGGCTTTCAGAGAGGTTGGCTTTGATGGCATCTAAGGAAACAGGTCAAGAACAAATACAAATGCCTGGGAGCTCGAGCACTTTGGGCGAGATCCTTGCCATTTCTGGGGTGAAGAAAGAAGAGGGTGGTGATGGAGGGCTTACTGTTGCAAATAGCAGGTCATATGGAGAAGATGAATTGCGGGCACAGGCAGCCTGCTTATCCATTGGTAGGACAAAAGTTGAAGATGGGCAGTGCTCCCCCCAGACTTTATCAAGGTCAAAATCTGTCCCAGTCTCATCCTCAGTTTATGAAAACATTGGTTTGAGTGTCAAAGCTTCTGACTCTGAGATTCATAAATCTACAATAGCAAAGGACGTTGGACAGCCTAAGAATGGGAAATTGTCCTTGAGGGCAAAATTTTCTAGTTTATTCTCTTCTAAGAGTAAGAAAGCAAGCAGAGCGAAACCTGTTCTTTCCCCCTTAGTGGGCTCTGATCATATATTCCAGTCTGGTGGTGCTGAGACAATCATTGATAAAAATGATGATTTATCAAAATCAGTTCATAATAGTTTATTCATGGAAAGTCCACCTATAAATTTAGATGAAAAATTTGCCTGTTCTGCTTCAGCAACATCGGCCAGCAATGGATCTAAACAAGGTCCTTTTTCTTCTAAGGATACTCTTTCTCCTGACGAACCCAGGACATATGATAGTTTGAGTGAGAACCAGGACAAGTTCAGGTCCTCCAAAAATTCAGGCACTAACCGTGATCAGCCGAGCCCCACTTCAGTTCTAGATGCTCCGTTTGAAGATGATGCCAATGATGATGTGCCCCAGACACCCGATAGTGCTAATGCTGGACAACAGCAAGCAGTGTCTAGGTCTCCAGCAATTGAATCAGTTGCCCGTTCATTATCATGGGATGACATCCACCAGGAAACATCATCACCGAATCCCTCAATACTCTGTAGGGCTTTGTCCAAGGCAGATGTTGAACGTCAAGAACAACTTATGTTTGTCCAGAAGTTATTGTCATCTGCGGGCCTAGATGGTGAAAAGTCTGACATGGTTTTTTCCAGATGGTATTCGGTGGACAGCCCCTTAAATCCAATATTGCTCAACAAGTTCTTGGATCGGAAAGTGGAAGAGGGCGAGTCCTGGGAGAGGAGATCAAATCAGAGGCTCTTGTTTGACTGTGTGAATGCAGCATTGTTAGAACTTGGTCAGGCCACCTTGCTGAATGCATACCCATGGAAGGGTCCTTACCATCATCCCCAGAAGGACACTTCACCTGATGCTCCATGTGCTGTCGAAGTATGGGGTCTCGTTAGGAATTGGTTTTCAGGTGAGAGGAAGCTGGTGGCAGGCGACGACAACAGCAGTCTTATGGTGGACAGAGTTTTGAGGAGGGAGGTAGAAGGAAGAGGATGGGATGAATCAATTAAGTCAGAAACACAGGAAATTAGTGCAGAGATTGGTGGGGAGATTTTGGAGGATGTGCATTCGCCTGGCAATGTCAAAAGGCCATCACACAAGCTGTATGTGATCTGGCCTGTCGGTGAGGGTAGTAATATGAAAGGGCCTGTCTATGACCACCAAGAGGGTACTATTGGATCTACGATTGTGGAATATGATCCGCCT
>gnl_Elagu_v2.0_p5_sc01083.V1.gene10
ATGGATCCTGGTGTCAAGGACCGGGTGTGGGAGGAGATTTTGATAAGTGTTGCCTCCCATCAGAATCGAGCTGCTCAGGAGTACACGCACACTCTTGACCGTGAGTCTATAGCCAGTCGTGTGCATAGAGAGGAGCAGTTAGACGTGCTTGCGAGCGAGGGCCCGGACACCTCTGGCCCCATGACCATCTATCTCAGGTCTTGGGACCTGAGCACTCTGGGAGGATTCATTGCAGGCCCGGACATACGTCGACGAGCTATACTGGAAGATGACTATTTTCACAAACCAGTTCAGTGTGAAATTCCTCATGAAAAGCATGAATACAAAGATGTATATGAAATCTGGCAGAAACCATCAAAGATTAGTCATATTAAGGATCAGCGTCCACAGAATGGAAGGTATGATGAGAACTCGTATGAAAAGAGAATGACTCTTGTTCGCCAGAAGTTCATTGAAGCAAAACGCTTAGCAACAGATGGATGGCTGATCTCGCTTGATATTGTGAAAAGG
>gnl_Elagu_v2.0_p5_sc01083.V1.gene9
ATGAACAACAGAAGGGGGCAAAATTTTCAGAACCCTTCACTGGGATGTATGGGAAGGATGATCAACATATTTGACTTGAGTACTGGCATGGCAGGAACCAAGCTGCTCACTGAGAAAGCATATAGAGAATGGAAGGAAGAAGAGGCCAAGTGCAGGGAGAGGCGATCAAACGAGAGGCTCCCATTCGATTGTGTCCTTGCAGCATTGGCAAACGTTGGTCAAAGTGCCATATTGGCTTCATATCCATGGGCCGGAGCATGTTCCGGGGCTTGGAAGGATGGTACAGCAGGTGCTTCGGTGACTAAGGAAGTATGTGAGCTTGTGAGAAATTGGTACTCTGGTGAAGAGAATTCTCCGCCACGTGAGCCTGGTAGCATCAACCTTGTGGTAGATAGAGTGGAGAAAAGAGAAATAGCAGGAAGGGGATGGGCAGAATTTATGTGGCTGGAAATGTATGAGTTCAGCCAGGAGGTTGGTGGTCTGGTGTTGGAGGAGTTGGTTGAGAAGGCATTGTCAGATTTTACTTGTGGG
>gnl_Elagu_v2.0_p5_sc16278.V1.gene1
ATGATATTCACAAGATGGCATTCACTGGAGAGCCCTTTGAATCCAATGTTGCTGGATAAATATTTGGACAGGAAGGAAGAAGAGGCTAAGTGCAGGGAGAGGCGATCAAACCAGAGGCTCCCATTCGATTGTGTCAATGCAGCATTGCTAAACGTTGGTCAAAGTGCCATATTGGCTTCATATCCACGGGCCGGAGCATGTTCCGGGGCTTGGAAGGATGGTACAGCAGGTGCTTCGGTGACTGAGGAAGTATGTGAGCTTGTGAGAAATTGGTACTCTGGTGAAGAGAAGTCTCCGCCAAGTGAGCCTGGTAGCATCAACCCTGTGGTAGATAGAGTGGTGAAAAGAGAAATAGCAGGAAGGGGATGGGCAGAATTTATGTGGCTGGAAATGTATGAGTTCAGCCAGGAGGTTGGTGGTCTGGTGTTGGAGTTGGTTGAGGAGGCATTGTCAGATTTTGCTTGTGGG
>gnl_Elagu_v2.0_p5_sc37868.V1.gene1
ATGATATTCACAAGATGGCATTCACTGGAGAGCCCTTTGAATCCAATGTTGCTGGATAAATATTTGGACAGGAAGGAAGAAGAGGCTAAGTGCAGGGAAAGGCGATCAAACCAGAGGCTCCCATTCGATTGTGTCAATGCAGCGTTGCTAAACGTTGGTCAAAGTGCCATATTGGCTTCATATCCATGGGCCGGAGCATGTTCCGGGGCTTGGATGGATGGTACAGCATGTGCTTCGGTGACTGAGGAAGTATGTGAGCTTGTGAGAAATTGGTACTCTGGTGAAGAGAAGTCTCCGCCAAGTGAGCCTCGTAGCATCAACCCTGTGGTAGATAGAGTGGTGAAAAGAGAAATAGCAGGAAGGGGATGGGCAGAATTTATGTGGCTGGAAATGTATGAGTTCAGCCAGGAGGTTGGTGGTCTGGTGTTGGACGAGTTGGTTGAGGAGGCATTGTCAGATTTTACTTGTGGG
>gnl_Eucgr_v2.0_Eucgr.J01167.1
ATGGAATCCAGTTCTGGTCCTCCCAGTGTTATTGCCAAATTAATGGGCCTAGAGGATCTGCCAGCACAGCCTTCTATCCAGAAACAATGCAGAGTGCTCTCTGAGGAATACTTCCAGAGAGTTGCTTCTATAGCAGTGCGAGAGAAGCGTTCAGATGAGAAGGTGTTTGCGAGGAAGAACTTTGTTAATGCAGATGTTTCAAGAAAATCATATGACATAATTGAAAATTTTCCAGACACTTTGAGATCTCATTTGAATAGGGGCAGCGAAACATGCACTCCTGGAGAAGGTGCTTTAGAAGGACGTTACAGAGAGGAAGACAGCTTTGCAAAAAAATTCACTTCACTAAGGTATAAAAAAGGTCATCATTCAGATTCAGGTGATGAGAAAGGGCCTTTATTATGTCAAAGATACAACTTTTGTTATGAGGTAGAATCTTTTGGACTGAAGCCAAGATTCTCAAAAGAAAAAGGTGATGGGTTAGTAATGGATCTCAGGAGGAGGAATGGCCATTCAGGCTTGGTAGGAGCAGATATCAGAAATTCTGACACCTCTACAACAGAGTCTCAGCTGTTAATGCCATACCTTATGAGTACATCCGGTAGGAAGAAGCGAAATCAATCTTCGATCTCTTCTCCGGTGGAACCATATATGGCTAGAAAGGACGAGAGAAGAACCTCGAAAACATGGAAGAGTACTAAAGAAAATCAAGAGGTTTGTTGGACAGGTGGAAGCACGACCATTGAGGAAATAGTTTCCACGCATAAGTGTAATGTTATGTCTAGAAATCTCAATGGTTCTGCTCCAGGCAATCACACCTGGAGGTTTGGTACAGTTGAGAATTTAACTAATTTCTCTGTAATTAGTACTAGAGACTGTTGGAAAACTGGGCAGCTTGGAGAATCACAGACTTCGAGATCCTTATTACGTTCTATTATGCTCGCAAGTCCCACAACCAGGAAGAAAAGTGGTTGCAGCTGGTCTAAAGGACTTGAATTTTCACATGATGTGGTTCAAAGCAGGCCGAGGGAGAAAGAATTCAATTGGAAAGACTCGTCAAAATTAAAATCCTCAGTATTCCATCACAACAACTCCAGATTTTTCCTTGCACTGAATCGTGGAGGTTATGTGTCAGCTCAGGAAAAGAACAACGCATTCTCATTGGAGCCCAAATTGATCCAGCAGGAACTGAAAAATGAGTTTGAAAAGTTGTTCTTTTCGGGAGACTCAAGACAGAATTTTGTGGCTCTGAAGTCACCTGTGGCTGAAGATAATGATGTCTTCTCCAATCTTTCAGAAAATTCAATTCAGCAGGACATATCAACCGAATTTACAGAAGAGGACTCCATGTCTGTTTGTTGCCCCAGCATCGAAGCAGTCTCTTTCAAGAGCTTGGAGGATGTTGATCAGGCTAGTCCAGATTCAGTTCTCGAACATGAAGAGGTTCCATTTAGCAGCAGCACTGATAATTTTGGTGGTGGGCAGCAATTTCATCTTTTCAATTTGGAGCCTTCAGAAGCATGCTCGGATGGATCTGGGTCAAGCCATGGACATAACATGGAATGGCCTTCCCACGTGTCTAAGGAAAGAGAAGATTTAACAAGTTCTTCTGCTGTTCAGGAAAGTAGAGACTTCCATTATCTTGTTGATATTTTGACCGAGGCAGGTCTTCACGGTACAAATCTTTCGAGTGGCCTCCATAAATGGCACTCTTTAGAAAGCCCAATCAACCTCTCAGTTTTTCAGGCCCTAGAGAAGAGATATGGTGAGCAGAAGTCTTGGAAAAGGTCTGAAAGGAGGCTCCTATTTGACCAAATAAACTTTTTCTTGATGAAATTTCTCCATTCATTTTGGGGTATTCGAGCATGTGGAAGTCCTATATCAACAAGGATTAGGAAAAGTCTTACTATGGACGCCATTGAGGAAGTGCTCTGTGAATTTCTGGTCAGACTGGATATAGAAATGAGAAAGGAGTCAATTGAGAAGCTGCTGGAAAGTGATTTTAGGTCTTTAGATTTAGGAGATTGTTCAGATTCTATTGTCATAGAGATAGAGAGGCTAGTAATTGATGAGCTTGTGGCGGAGGTTGTCAGTATG
>gnl_Eucgr_v2.0_Eucgr.H00827.1
ATGGATAGAGCTCGGAATAATAAAGCTCAAGGCACCAAGGAACAGTTTCCAGGATGCCTGGGAAGAATGGTGAACCTTTTTGATCTAAGCACAGGGGCAGCTTCAAAGAAGCTTCTCACGTATAAACCGCATTATGATGATCCTTCGCTCACAAGGAGTCAACCAGATGTGCCAAGAATTTTAAGTCCATCTTGTCGAAATGACATAGAGGACAAAATGATCACTTCGAACTCGAGGAGAAGTTCACCTAACAGACAATCAAACTCCATGCCCATGAAGATGTTAATTGCACAAGAAATGTCTCGAGAAGTGGAGTCTAAGCACGGTTCACCTAATGTAGTGGCGAAGTTGATGGGCTTTGATGGCCTTCCACGACAAAGTCCTGTATCAGTTGTAGATGTAAGCCCATCGACAAACCATTCATCGCCTTGTTTAATTCCAAAAGATGTACCGTGTCAAAGTTGGCTGCAAGGAGATACATTTGTGCACGAGCAGATGAAGGATGCATCTTTTAAATACCGAGAGATCGATGATTACAAAGACATTTATGAAGTAGAAAAGATATCTCAGAAGACAAATTCTGCAAGAGAAATATCACCACAGATGGAAAGGTATGGTGGAAAAGGAAGGGAGAAGAGAAAGACGGTCATTCAGCAGAAGTTCATGGAAGCAAAATGCCAAGAAACTGATGAAAAGCTTAACCAGTCAAAGGAGTTGCAAGATGCATTGGAAGTTTTTAATTCCAAGAGAGAGTTTTTGCTTGAATTTATTAAAGAACCCAATATTCTCTTTTCCAAGCATCTCCGGGAATTGGAGTCTACTTGTGCCCCTCCTGAGACAAAACGCATCACTGTTCTCAGACCATCTAAGATGGTTGACAATGAGAAATATCCCGTGATGGGAAAGAAGAATGAAAATCTGGCAAAGAGACCAGCTGAGGCATCCCAAGAGATTAGATGGGGTAAAAGTAGATCTGTTGGCACCCCTGATTATGTCGATCGAAATGGCAGTGACCATGGTTCTCAACCAACTCGAATTGTGGTTTTGAAGCCTAGTCTTGGCCAAACTCATGAAATTAAGTCTATTTCGCCACCTTCCACGATATCTAAAAAGTTGCCCGGTGAGGATTTCTTTGAAGAAGCTGAAGATGGTGATGTGCAATTATCAAGAGAAGCGGCCAAGGAGGTTACACATCATGTCCGAGAAAGTATGAAGGGACACCGTAGAGATGAAACGCTGCTATCTTCTGTTTTCTCTAATGGCTATAGTGGTGATGGCAGTTCATTTAATAAATCGGAATATGAGTTTCCACAAGAGAATTGCAGTGATTCAGAAGTCTTGTCACCTGCTTCAAGGCATTCTTGGGACTGCATCAATAGGTTTGATAGCCCCCTTTCAGCTTCTTCGTTGAGTCGTACATCTTCCGAATCAACAGTTTCTAGAGAAGCGAAAAAGCGTCTCTCGGAGAGGTGGGCGGTTATGGCATCTAATAAGAATACACGTGAAGAAAGGCATATCCACAAAACCTCTGGTACCTTGGGTGAGATGCTTGCGCTTTCGGACACAAAGGTGTCAATTAGAAAAGGGGATGACAGCAACAATATTGAGCGGGAACCAAGGATATCAGCTTCCTGCTCAAGGAATAACTCATCTGAAATTGAAGAAGTTGCCGAGTCACCGAAGAGTCTTCTGAGATCAAAATCTCTGCCTGTATCCTCAATGTTGTACAGTGATGCAATCAGCACTCGAACTTTGGATCCTGAGGCGTCCAATATGCATGTTCACAAGGAATCTAAGGAAAAAGGTCTTAGTTTGTCATTCAAGGGAAGAGTTTCAAATTTTTTCTCATCTAGAAGTAAAAGATTGAGCAACGAAAAATCTGGCACATGTGAATCTGCTGATGAGTCTCGTTTACCCGGTGTCAATAGTCGAGAATCTTCAATCTGTCCGTATGGGAAGTCCAGCAACCATGCTTCTCGATATTTTGAAGAAAATCAAATTGAAGCTTCTGTAAATTCTGCTCGACATGGACTTCTGAACAAAACTACTCATCCCATGCGTACGGTGCAAAACGAAAGCAGTGTCTCTGAAGAGGTTGGATTGTCTGTATCAAAGCCTGTTCTGGGAAGTGTTGGTGAGAACCAGGACCAGCCAAGCCCAATATCAGTTTTAGAACTGTCTTTTGAAGAAGATGCTGGAAAACAACTGCCGGTCCAGTCTCTTAAATCTAATTTGATCGACAAGTCACCTCCTATAGGATCTGTAGCTCGGTCTCTTTCCTGGGGTGAGTATCCGGAAAGAGCATTTCTTTGTCTGTCAAAACCCTCCACAACTTATGGTTCCAAGGAGGAAGAGGAAGATTGTTTCGTCTTCATTGAAAAGCTTTTATCTATATCTAGCCAAGATGGCACAGCGCCATCCTACTCCAATGTTTCAAGTTGGCATTCACTTCATAGCCCATTGGATCCATTACTGAGGGAAAAGTATGCAGATGAGGACGACAAACCTTTAAATGAGGCTAAGAGAAGGCAAAGAAGATCGAACAGGAAGCTCATATTTGACTGTGTCAATGCGGCGATTGCAGGCATTACTGGCTTCGGGCCAGAGGAATGCCTAGTAGACAGGTTCTGTTGCAGGCCCGGAGATTTGCTTATGGAGGAGAAATCATCCATCAGGGCCGACGTAGTTTGGAGCCAGATTAAGGAGTGGTTTACTGAGGTCCGGAGTGTGTCTGGAGATGACGAGGACCACACCTGTCTGGAGGTGGAGAGGGCCGTGAAGGAAGAGGTTGTTGGGAAAATTTGGCTTGGACATTTCAGATTGGTCGTCGATAATTTAGGGAGGGAAATAGAAGGGGAATTGCTGGAAGCGCTTGTGGCTGAGGCTGTTTCTGATTTGGTAGTTTGTGTCTGC
>gnl_Eucgr_v2.0_Eucgr.K03173.1
ATGGAGGCCCCCGCATTTCGCCATAAGAGGTCCAAGCTCTGCGTCGCCGATCGGAACTCCGGCCACACGCTCTCCTCGCGCGGAGGAAACAAGCAATTTCAAAGACAGAGGAACTTTGGTATAGTGGCCTCTGATTCTAGTTCTGAAAGTAGTGGCACTTCAGGCGAAGACTTGATCATGCTGGATTTACGGTTGAGATCTAGCAAAAAAGCTGCCACCACTTCTGGCACTCCTATGAAGAAATTATTAGCCAATGAGATGTTGCGAGAAACTGGATCCAAGAGACAGTCACCGAGTGTCATTGCAAGATTAATGGGTTTCGAAGGCCTGCCACTTCAGCAGCCTGGTCATAAGCAACAGAAGAGATATTTGGACAATCATCAGTCCGGGAGAAAAGTAGAGAAAGCAGAAAGGAGTAGTGCGTGTTCCAGCCGTCGATCATCTAGGAAAAGCTCAAAGGAGGAGGAAGAATTTAAAGACGTGTTTGAAGTTTCCGAAATGTCAAAGTTACCAAGTAAGAGTTACTTACCAAAAGGGGCTGTGAAGTCTGCCATGACTGAAGCTGAAATGGAATTTATTTGCCAGAAATTTGTTGATGCAAAACGTCTTTCAACCGATGATAAGCTTCGGGATTCAAAGGAGTTTGATGATGCTCAGGTAATGGACTCAAACAAAGATCTCCTCGTTAAATTTCTGCAGCAACCAGATCCACTGTTCACGAAGCATCTGCATGATCTTCAAAGTCCTGAGTTTCAATCACATTTTAGTTCTGCGACTGCTTCAAAAGGTCCAGAAAGAACCAGGAGTATAGATTCAAAACCAGGGAGGGAGAATCCGCCAAGAAGATGTGGCAGATCGCCAAAGATTTATCACGACAAGTTTATTGGTACTCCAGTCAGCGATACAGCTCATGGTACTCTCAAGTCGTCAAAGTTAGAGGGGCAAGTGCTCTCAGATATTCTTCCTACCCAGATTGTTGTTTTAAAGCCAAACCTTGGGAAGGCACATGGTCCTACCAAAAATAGTCTGTCTCCAACTTCGCTTTCGTTTTCTCCTGACGCAAGTCCAAGTTATAGGAATCATCTAGAGTGTCCTGTGGATACGGAGCTTAAGTCAAAGGATTCACGAGAAATTGCCAGAAGAATTACTCGGAAAATGCGGAACAGTTATGGTTCTGGTTCAATCTATATAGCACCTGTCCAATCAGGGGGCTATGCTGGAGATGATAGCTCATCTACCATGTCTCTGAGTGACTCTGCATATGAGTCAGATATGACAGTATTGACGAACACAACTGCATTGACGAATACAAGGTCTGTTAACTGTAAAAACCGATATAAGCACGCATCCTCTTCTACTGAGTCATCTGTGAGTAGGGAGGCGAAAAAGAGACTCTCAGAGAGGTGGAAATTGACTCACAGGTCTCAAGAGATTGGAGAAATTAGCAGAGGTGGCACACTGGCTGAAATGCTTGCTATTCCTGATGGTCAAGTGAGGAGTGCAGATTCAGGTCGAAAAATTGTCCAAGAAGGATTCAAAGTGGAGTTTGCTGGAGGCAATGCATCTGCAAGCTGTGTTGAACCTTTGGGCATCAGCAGCAGAGATGGGTGGAAGGACGTGTGCGTGAATAAGCTATCAAGATCTAGATCTCTTCCTGCTTCATCTGCAGTCTTTGGCAGTCCTAAAAGTGAAGCTCCTTCTGATTCCAGGCACCGGATGGCTAGAGAGATGGTGAGATGGGACAAGATTATGACTGCGAGGGAAAATTTTGATGTCAGAGATAGTTTTGTCAACAGAAAGTTCACACCAAGACATATTGAACGTCATCCTCCTCACTGCAGCAGTGGTGAGAGCAGTGATGCTTCATCAGAGTATCATTTGACTCAGTATAAAAGGAGAAGTGGCCTCAAGGAGATCGATCAGCCTGAACAGAGCCCTGCTATTTCTGAGGCATTTGGGGATGTGGTTCATGTTGGTGTTGCCAATGTGGGGTCAAAGATGGTAACCTCGATTTCCGAACCTTCAAATCCGGAGCATCCATCGGCTAAAGTTAACTCTACTGTCTCCTACGCAGATGATGTCCAGGGTCCATCTATCAATGCATCTAGAGAGAGTCCAGAACCTGTAATTCATTCAATACCTGAATCTGAATCTTCTGCAAGTTCGAAGGAGGCGGATCAACCCAGCCCAATATCTATTTTGGAAGCTCCTTTTAAGGACGATCTCTCATCGGGTTCTGAATGCTTTGAGAGTCTCAGCGCTGACCTTCATGGTCTTCGCATGCAACTGCAACTACTCAAACTGGAATCTCAAGCATGTACTGAGGGATCAATGCTTATCTCAAGTGATGAAGATGCTGGGGAAGGATTGATGCGTTTCTCAGAAGATAGAGGACTGTACAGAACTGGAGAGAGCTGGGAATCTTCCTACATTGTCAATGTCTTAGTGAGCTCTGGCTACGACAATTCTGATCCCGAAATGTTCATTGCAAAGTGGCACTCTCCTGAGTGCCCCGTGAATCCATTGGTGTTTGAAGAGCTAGAGAAAAGGTACTGTGATGAAAGTTCCTCAAGGTCTGCAAGGAAGCTACTCTTTGACCGTGTTAATTCGGCTCTTGTGGAAATTTACCAGCAACTCATGGATCCGCACCCATGGGTCCATCCACGGGCAGCGAAGTTGGATTTTAATTGGGATAAAGACTCTCTCCAGGATGGTCTGATCCGGTTTCTGACAGGCCAACGGAAGAAGGGCTGCAAAGGCATGCTCGATAAGTTGTTGGCGAGGGAATCACCGTGGTTGAACTTAGGAGATGATATAGATGTCATAGGTAGGGACGTTGAGAGGGTACTGATAGATGATCTTGTAGCTGAAGTACTGTCTATG
>gnl_Eucgr_v2.0_Eucgr.K03587.1
ATGTATAGTTCTCAGAACAGGAAGGTGCACAACTTTGAGAAACAGTTTCCGGGGTGCCTCGGAAGGGTGGTGAATCTTTTCGATTTAAGTGCAGGAGTGACTAGCAACAGGCTACTCACGGATAAACCGCATCCGTATGGTTCCTCAATCTCAAGGAGTTTATCAGATATGGCAACAATGTTGGCTCCTACATTTGGGGATCAAACAGAGGAAAAAGGGATAGTGTTGAACTCACGTAGAATTTCATCCAGCCGGAATTCAATGGGTACACCCATGAAGATGTTAATAGCAGAAGAAATGTCAAAGGAAGTTGGATCTAAACATTGCCCTCCTAATGTGATTGCCAAGTTGATGGGGCTTGATGCCCTTCCTGAGCAGCAGCCTCACTCTGTTAATCGCAGAAGCCAATCAGAAGGTTCTATGCAGCACAGGTTGGAAAATTTGGAAATAACGGCTGAATATTGGCAAAGAGACCGTGGTTTCTTGGACAAACAGTTGCAACACGAAGTTCTTAAATATGAAGAAACTGATTACAAAGATTTTTACGAGTTGTCACCGCAGTCTAAGAAAAACTCTGTGAGTGGAAAACAGCAACAGAAGGGAAGGTATAGAGATTGTACGAATGAGAAGAAGATGGCTATTGTTCGTCAGAACTTCAAGGAACTAAAACGTCTAGCTACAGATGAAAATCTGTGGGAGTCCAAGGAATTCCACAATGCATTGGAAGTCTTGAGTTCGAGTTCCAATAAGGATTTATTCTACAAATGCCTTTCTAACCATCTTGATGAGCTTCAGCATATTTCTATGCCTCTTGAAACAAAGCGAATTACCATTCTTAGGCCCTCGAATATGATTGATGATGATAAATTTTCAATGCCAAGGAAGAAGAATGAAAATCCAACTAAGATACGAACTCTGGTCCCTGAACAGGGCAGATGGGATAAAAACAAGTCCAGCAACTCATCCACATACGCTTGTCAGAATGTGAATGACTGTCCCAGTCAACCAACTCGTATAGTGGTACTAAAGCCCAGCGCTGTGAAGGCTCACGATCTAAAAGCTGTGGTTTCACCAACCTCTGGGATACGGAGAATAGTAAGTGATGAAAATACTATTGAAGAAGCTGAAGATGATGGTGTTCGAGAATCAGGAGAAGTGGTGAAGGAGCTTCCTGGTCAAACGCATGAAAATTTGGCTGGTCACAGGAGGGATGAAACTCTGTTATCTTCTGTTTTATCTAATGGCTATATTGGTGATGACAGTTCATTCCATAGATCGGAGAACGAATACGCAGGTGGAAATCTCAGTGATTCGGAAGTTATGTCACCAGCTTCTAGACACTCATGGGATTATATTAACAGGGTTGGCAGCCCATACTCGTCCTTCAGCCGAGCATCCTATTCTCCAGAATCATCGGTTTGCAGAGAGGCAAAAAAACGGCTGTCAGAGAGGTGGGCCATGATGACGTCTAATCAGAATTCTCAAGACCAAAGACATGTTCGTAAGGGATCCAGCACACTGGGTGAAATGCTTGCTCTTTCAGACACAAAGAAGTCAGTCAGACGTGAGGAAAATGGCAGCAAAAAAGAGCAAGAACAAGTGGGATCGAGCTCATCTTTAAGTAGTAACTTAAATAAAGAAGAATCGGTTGTTGTCTCACCGAAAAATCTTTCAAGGTCAAAGTCCGTTCCTGTATCTTCAACGCTATATGGTAACAGGCTTAGTCCAGAAATGCTTGATCCCCAAGTTGGCAAGCCCAGTGTTCCTAAGCAACCGATCAAGAAGAGTGTGGGGTCATCATTGAAGGGGAAAGTTTCAAGTCTCTTCTTCTCAAAAAACAAAAAATCAAGTAAAGGAAAATCCAATGTGTCTCAATCTAAAGATGACGGTCAATGTCCTGATGCTGAAATGCCAGGCTGCTCCACATATCAACATGAACAGATTAATGTTGATTCTTCTAAATGTGTTGAGGGTAAGATCAGGGAAGAGTGCTCGTCTCCTCCTCAACATGGATCAGTGAGCACAACTTCACTGGGTTCCGTCAACATAGCACAAGAACAAGGAGTGTATTCGCAGGAGGGATCAATGCCTATGGTGTCGAGGAATTTGAATTGTATTCAGGAGCAGCCAAGTCCAATTTCAGTTTTGGAACCATCCTTTGAAGACGATGACAACCCAACTCCAGAATATTTTGGAAAACAACCACTTGGTCATTCGCTCAAGTCTAACTTGATTGACAAGTCGCCACCAATAGAATCCATTGCCCGGACACTCTCATGGGATGATTCCTGTTTTGAAAGATCTGCTTCATATTCAATAAGATCCCCCATGGTTTGCTCTAATGTGGAGGAAGAACTGGATTGGCTTGTTTTTGTCAGAACGGTTCTGTCAGCAGCCGGCTTTGACAGTGAAGTGCAACCAGAAACCTTTTTTTCTAGGTGGCATACGCCTGAAAGCCCACTGGATCCATCTTTGCGAGAAAAATTTGCTAACACAAAGGATGTTAAGGAACCGATGCCTGAGGCGAGGCGGAGGCAAAGAAGATCAGAGCGGAAGCTTGTTTTCGACTGTGTGAATGAAGCGCTGATTGATTCCACAGGTTACGGGCCAAGTTTGGGCCCAATCAGCTGGCCAGGCTGCAAGGCCCCAGATGGGACACCAGAGCAGACATTATCCATATCGGTGGACCGTGTGTGGGCTCGAATGACGGAATGGTTTCCCGATGAGGTTAGGTGCGTTTCAAGAGGTGATGGGGGCAGCAGCAGCCTGGTGGTGGAGAGAGTGGTGAGAAATGAGGTGGTTGGGAAAGGGTGGATTGAACAGTTGAGTTTGGAAATGCATAGCCTGAGGAAGGATATAGAATGGACGTTGCTCGACGAGCTTGTGGATGAGGCTGTTGTTGAGTTGACAGGTAGACTGTCG
>gnl_Manes_v6.1_Manes.08G076600.1
ATGGACACATTTTGGCTAAGGGAGCCCGATATTGCTGCCTGCACTAATGATTGCAGCTCCAGCCGTAGATTCAGAGAAGGAAACGTGCTGGTTCAAAAACAGAGAACCTTTTCACAACTGACATCTGATTTGAATTCTGAAAATATTGATACGACAGGCAAAGATTCGTTCACGTGTGAATTGGGGCGGAGACCTTCCAAACAAGCAGCTGGAACCCCAATAAAGAAGTTATTAGCTGAAGAGATGTCAAGAGAAACTGAATCAAAGAAAAGGTCTCCCAGTGTTATTGCCCGATTGATGGGCTTTGATGGACTGCCACCTCAGCAGCAGTCTCACAAACAACATAAAAGGTCATCAGAGAACTATTTACAGAGGATGCCACCAACAGGAAAATCCCAAAGAAGTAGCACATTGAGTAGCTGTAGATCATCTCGAAAGAGTTCAAAGGAGGAGCAGGAATTCAAAGATGTATTTGAAGTTTTAGACACCTCAAAAATGGGTAGTAGTAGTTGCTCATTGCAGGGGACTGCAGATTCAAAGATTACTGAAGCTGAGATGGCATTCATTAAGCAGACATTCATGGATGTCACACATCTTTCTAGTGATGAAAAACTTTACAATTTAAAGGAATTTCATGATGCAATTAATCATTTAAACTCCAACAAAGATGTTCTGCTGAAATTTCTCGAGCAGCCAGATTCATTGTTCACAAAACATCTGAATGATCTGCAAGCTGCTCTTCCTCAGTCCCATTGTTGTCGCATATCAACTACGAGGTCATTACACGCTCGAGAGTATGAAGGCAGTGTCCTGGGCTGCAAAATAGATAAAGAAATGCAATTGAAGAATCATAAACAGCGTCATAATGATCCTCTGATCCATTCTTACCATAAACAAGCTGCTGATGATCCACTCAAGCCATTGAAAATTCAATTAGAAGGGAAAGATGGACCTTCTGTTCCTCCAACACAGATCGTTGTACTGAAACCAAACTATGGAAAAGTGAAGAATGCTACCAGGACTGTTTCATCACCTCATTCTTCTCATGATTTTCTTTCAGATTGCAAGAGGTATACTGAGCTTCCTAGTATCAAGAGTAGGGAGGCAGAGTTATGTGCAAATAAAAGGTTTCCTGATCATGTGGCACAACCGAGATACAAGTCTAGAGAATCTAGGGAAATTGCGAAGGAGATCACCAGGAAAATGAGAAATAGTCTTGGAAGTGGTTCCACAAGGATCTCAACCTCTGGATATAGAGGATATGCTGGGGATGAGAGTTCACCAAACATGTCTGACAATGAATCAGCAAATGAATCAGACGTGATGACAGTGATTTCTAGAGATTCTATTGGTTGGAGCAATCGATTCAGGTCTTCATCATCCCGCTCTGCTGAATCATCTGTGAGCAGGGAGGCCAAGAAGAGACTCTCCGAGAGGTGGAAGATGACTCATAGTCATAGGTCAGTTGATATGGGTGTGATTAGTAGGGGCTGCACGTTAGGTGAGATGCTTGCATTGCCTGATAGGGAAGAAAGACCAGCTAATGTGGATGCCATGATTGTTGGAAAAGGATTTAGTGACAATTTTGATGGCCATGATGAACCGGCAGGATGTGTTGAACCTTTGGGTATTAGCAGTAGGGACGGCTGGAAAGATGGATGCATTAGAAATCTTTCTAGATCAAGATCTCTTCCTGCCTCGTGTACTGCTTTTGGTAGTCCGACTATGCACCGTGAAACTCTTTTCAATGATAGGCATCTACCACCAAAAGAATCAATGCCGCAGGAAAGAATCAAGGCCGTAAAGGGGAACTGCAATCAGAGGGAAGGCTCATCTTCTAGAAATTCAAGATCTCGTATTAGGAAATATCATTTCTCTGAGCATACTTGTAGGAATCATAGCGACAGTTCACCAGAAATTAATTTGAGCCATAAGCAAATACAGAGTAGTAATGATGATCCATTTAAACCATATCTTGTGGTTTCTGAGACACCAGCTTCCATTGTCACAAATATTAGTTTAGTTACTGAGAACGTGGCAGATGTAGCAGTTGAGAATATGGCAGATGTAGCAATTGAGAATGTGGCAACGCCTGCTAAATCTACTGACTCAGAATTACCAGCTTATGTGGAACCATTAAATAAGCCACCTGATGAAGGGTCAGCCCCTGAGAAGCACTCTGTAGCAGAGCTGGAATCTCCAGCAAGCTCTAAGCAGGCTGATCAACCAAGCCCTGTTTCAGTTCTCGAAACTCCATTCCCAGATGATCTATCTTCAAGTTCCGAATGCTTTGAGAGTCTCAGTGCTGACCTACAAGGACTTCGGATGCAGCTTCAGCTACTCAAGCTGGAGTCAGAGGCATATGCAGAGGGATCCATGCTCATCTCAAGTGATGAAGATGTTGAGGAAGGCTCTATTGGATTTTCAGTGGAGAATGTAATAGTTGAAGAAAGCAGGGAATCTTCCTATGTAGTTGATATTCTATCGGAATCTGGTATTAACGATGCTGACCCTGAAACTTTCATGGCATCATGGCACTCTTCTGAATGCCCAGTGAATCTCCTGGTATTTGAAGAACTGGAGAAGAAGCATTGCAATCTCATTTCTTGGCCAAGGTCTGAAAGGAAGCTGCTATTTGATCGCGTAAACTCAGCTCTCGTTGTGATTAGCCAACACTTTGCTCATCCACTCCGTTGGTTAAGGCCTGGAACTACAACAATTCCCAGGTGGATTAAACATGGACTTGGGAATAGCATCCTCAAATTGCTGGCAAACCAGGAGAAGACTGCTAATAACAATGTGGCAGAGAAGGCGCTGGTATCAGATTCGACATGGCTGGATTTGAGAGATGATATTCATATAGTTGGTAGAGAAATTGAGAGACTGATGATGGAAGAGTTGGTTAAAGAGATAGTAGCAGTT
>gnl_Manes_v6.1_Manes.13G042600.1
ATGAATGGGATTCAGGGCAATAAGGCTCAAAATATGGAGAAACAATTTCCAGGATGCTTAGGCAGAATGGTGAATCTTTTAGATTTAAGCAACGGTGCAAGTGGAAACAGGCTGCTTACAGATAAACTACATGGTTGTTCACCTTCAAGGAGTCACTCAGATGTGCCAAGGATGCTGAGTTCACCCTTTGTGGATCATATTGAAGATAAAATGATTGTGTCCAAGTTAAGGAGAAGCTCCTCAACCAAGGAAGCAAGTGGAACACCCGTGAAGACGCTGATAGCACAAGAAATGTCCAAAGAAGTGGATTCTATACATAATCCACCAAATGTTGTTGCCAAGTTGATGGGGCTTGATACCTTCCCCCATAAGCAGTCTCAATCAGCTTCAGAAAGAAGCCACTCAAAAGGTTATTCAAGACATTCTTTAAGTCACTCAGGGATACTAGTGGGGTGTTGGAAGCAAGATCATGGTTTTCTAGACAAGCGAATGCATCGTGAAGGTCACCAGTGTGAGGAGAAAAATGAGTACAAAGATGTATATGAGATCTGGCAGCAATCCCAAAAGAACAGTGTCGGAGAGAGTTCACCACACAAGGGAAGGAATAATGGAAGTATAAATGAGAAAAGGATGACCCTAGTTCGCCAGAAGTTCATGGAAGCAAAACATTTGGCCCCGGATGAGAAAGGTCGCCAGTCCAAGGAATTCCAAGATGCATTAGAGATTTTAAGCTCCAATAGAGATTTATTCCTCAAGTTTCTGCAAGAACCTAATTCCATGTTCTCTCCTCCTCTGAATGATATGCAGCCTATTTCTCCATCTCCTGTGACAAATCGCATCACTGTCCTTAGACCTTCTAAGGCAATTGATAATGAAAAGTTTGCAGGATCAGGGAAGAAGTTTGATAAGCAGGCAAATAAACCAACCCAGATTAGCCAGGCTACTTGGGACAAAAATAAATCCAAATGTTCTCCTACTTTGCCCAATCAGAGATTTGAAGAATATCCTGCTCAGCCAACACGAATTGTAGTATTGAAGCCTAGCCCTGGGAAGACTCATGACATTAAGGCTATTGTTTCACCACCTACCTCATCACAAACAATATTACAGGGTGAAGAGTTTTATGATGATCCTGAAGAAGATCAGGCACAAGAATCAATAGAGGCCAAGGAGATGGCATTGCAGATGCGTCGTCAAAAGGACGAAACTCTCCTTTCTTCTTCATTTTCCAATGGCTATAATGTTGATGATAGTTCTTTTAAAAAATCAGAAAATGAGTACCCAGTGGGAAATCTCAGCGACTCAGAAAACATGTCACCGAGTTCTAGGCACTCATGGGATTATATTAATAGCTTTGGTAGCCCCTATTCTTATTCCTCTAGCCGTGCATCATGTTCTCCAGAGTCTTTTGTTTGCAGAGAAGCAAAAAAGCGACTTTCTGAAAGATGGGCTATGATGACATCAAATGGGAGTTTTCAGGAAGAAAAAGGTACTTGGAGAAGCTCGAGCACATTGGGTGAGATGCTTGCTCTTTCAGACACAAAGAAATCAGTGAGATCTGGGGAGGAGGCTGCTAAAAAGGAACATGAAGCAAGGGTCTCAATTTCTTGCTTAACTAGTAATTTGAACAAGGAAGAAGGCACAGCTGATTCTCCTAAAAGTCTCCTGAGGTCCAGATCTTTGCCTGTGTCTTCTACGGTAGATGGTGCTGAGCTCAGCATTGAGTTTTCAAATTCACAGGCTGTCAGAACAGAAGTTTCCAAGGAGCTGAGGAAGGCAAAGTGCACAAAATTATCTTTAAAGGAGAAAGTTTCTAGTTTATTTTTCTCAAGGAATAAGAAATCAAACAAAGAAATTTTTGGTGTATCTCAATCTAAAGACGAACATCAATCTCCTATTCTTGCAACACTGGGGTCGCCAATTCTTCTTCCTGGAAAGATTGGTGATGATGATGCATCTACTAATAACATTGTTCTTGAAGGTCGTTTTTATCCTGGTTTACATGGACCATCAGGTAGAACTACTTGTCCAGATTGGACTGAGATGGCAACACAACAAGGTTTTGTTTCCTGTGAGGCATCTTTATCAGTGGCAAACCCTGCAGTGCCTGGGAATACGAGTGACAATCAGGATCAGCCGAGTCCAATCTCAGTTTTAGAACCCTCATTTGAAGAGGATGACAAGACAGTTCTGGAGCCTTCTGGCATTATCAGGCCTAATCACAAGGGAGCAGAGGTGCCTCTTAAGTATAATTTGATAGACAAGTCACCACCTATAGAATCAATTGCAAGGACTCTATCGTGGGAAGATTCATGTATTAAGATGGCTAGACCATATTCATTAAAACACTCTTCAATCTATTCCTCTGCTGATGAAGAAGAACAGGACTGGCTTACCTTCATCCAAACTCTGTTATCAGCAGCTGGCCTTGATGGCAACATGCAATTAGATTCATTTTTTGCCGAATGGCATTCAAATGAAAGATCATTAGATCCAGCATCGATAAACAAATATGCCAACATAGATGACAAAGAACTTTTGCACGAGGCAAAGCGAAGGCAAAGGAGATCAAATAGGAAACTTATATTTGACTGTGTCAATGCAGCACTCATGGAAATCACTGGTTGTGGGATGGACCGGAGCACCAAGGGTATGCTGTGTACCGGGGTTCACAACAGGTTTGTACAGGAGACATCACCTATGCTGGTGGAGCACTTGTGGGCCCAAATGAAGGAATGGTTCTATAGTGGAGGGAGGTGTACTTTTGAAGACAGTGGAGACAACTCCAGCCTGATGGTGGAGCGGGTAGTGAAAAAGGAAGTAGTGGGGAAAGTGTGGTCTGATAATGAGAAAGTGGAATTAGATAATTTGGGGAAGGAACTATCAGCTAAATTGTTAACGGAGCTTGTGGAGGATGCTGTGGCTGATTTGACTAGT
>gnl_Manes_v6.1_Manes.09G085700.1
ATGGCGACATTTCGGCTTAAGAAGCCAAATATTGCGGCCTTCAATGATGATTTCAGCTCCAGCCGTAGGCTCACAGAAGGAAACGGGCAGGTTCATAAACAGAGAAGCTTTTCAAAACTGGCCTCTGATTCTAATTCCCAAAATAGTGATACTCCTGGCGAACACTTGTTCACGTGTGAATTGGAGAGGAGATCTTCAAAACAAGCATCTGGAACACCCATAAAGAAGTTATTAGCTGAAGAGATGTCAAGAGAAACTGAATCAAAGAAAAGGTCTCCGAGTGTTATTGCTCGATTGATGGGCTTTGATGGACTGCCACCTCAGCATCTGTCTCATAAACAACATAAAAGGTCATCAGAGAACTATTCACAGAGGACAGCACCGACAGAGAGGTCCCAAAGAAGTAGCACATCATGTAGCCGTAGCTCATCTAGAAAAGGCTCAAAGGAGGAGCAAGAATTCAAAGATGTATATGAAGTTTTAGACACATCAAAAAGAGAGAACAGTTACTCAATGGAGGGGACTGGAAGCTCAAAGCTAACTGAAGCTGAGATGGCATTCATTAAGCAGAAGTTCATGGATGTCACACGTCTTTCAAGTGATGAAAAACTTCATGATTTGAAGGAATTTCATGATGCAATAGATGATCTGGATTCCAACAAAGGTCTTCTCCTGAAATTTCTTGAGCAGCCAGATTCATTGTTTACAAAGCATCTGCATGATCTGCAAGCTGACCTTCCCCAGTCCCATTGTCGTCACATATCAGGTGTGAAGTCTACACATGCTCGAGAGTATGACAGTGGCCTCGGATGCAAAATAGAGAGAAAAATTCCATGGAAGAATCATAGAAAGCACCAAAATGATCCTATTAGTCACTCTTGCGGTAAACAAGCCACTGGTGATCCACTCAAGTCATCGAAACTTCAAATAGAAGGGAAAGATGGACCTTCTATTCTTCCTACACGGATTGTTGTGCTGAAACCAAACTTTGGTAAACTGCAGAATGCAACCAGAAGTGTTTCATCACCCCGATCTTCTCATGATTTTCTTTCAGATAGTAAGAGGCATACTGAAATTCCTAATATCAAGAATAGGGAGACAGAGTTATGTGGAAATAAAAAATTTCCTGATGATGAAGCATTACTGAGATATAAGTCTAGAGAATCTAGAGCAATTGCAAAGGAGATCACCAGGCAAATGAAAAATAGTCTCGGAACTGGTTCTGTAAAGTTCTCAACCTCAGGATTTAGAGGATATGCTGGGGATGAGAGTTCATCAAACAGGTCTGACAATGAAGCAGCAACAGAATCAGATGTGCCGACAGTGATTTCTAGAAATTCCATTGGTTTGAGCAATCGGTACAGGTCTTCACCCCCCTGCTCTCCTGAATCATCTGTGAGCAGGGAAGCCAAGAATAGACTCTCTGAGAGGTGGAAGATGACTCGCGGTCACAGGTATGCAGATATGGAAGTGTTTGGTCGGAGTGGCACACTAGGTGAAATGCTTGCTTTGCCTGATAAGGAAGGGAGGCCAGCTAATGTGGATGCCATGATTTTGGGACGAGGATTTATTGACAATTTTGGTGGCAATGATGAACTGGCAGGATGTGTTGAACCTTTGGGTATTAGCAGTAGGGATGGCTGGAAAGATGAATGCATTAAAAATCTTTCTAGATCAAGATCTCTTCCTGCTTCATGTACTACTATTGGTAGTCCAAGAACAGGTTTGCGCTGTGAAAGTCATTGGAAGGACAGGCATATATTACCAAAAGAATTAATGCAGCAGGAAAGCATTGAGGCAGTGAAAGGAAAGCCTAATAAAAGAGAAAGTTCATCTTCTAGGAGTTCAAGATCTCGTATTAAGAGATCTCATTTCTCCGAGTACACTTCCGCCGATCATAGTGACACTTCACCAGAAATTAATTTCAGCCGCAAGCTAGTGCAGAGCAGTGTCACATATGATGATCCAGTTAAACCATACCATTTGGTTTCCGAGATAACATCTTTGATTGTCACAGATGTTAGTTTCCTTCCTGAGAATGTCTTGGATGTTGCAACTAAGAATGTGGCCATGCCTTCTAAACCTACTGACTCAGAATTACCAGCTTATGTTTTGGTAGAAGGTTATGCTTCTTCTAGTGACACAGGGGCTTTAACTTTGCAGGAACCATTAGATGGGCCACCTGATGAAGGTTCAGCCTCTGTGCAGCACTCAGGAGCGGAACTACAATCTCCTACAAGCTCTAAGGAGGCTGAACAGCCCAGCCCTGTTTCAGTTCTTGAAACTCCTTTTCCAGACGATCTATCTTCAAGTTCTGAATGCTTTGAGAGTCTCAGTGCTGACCTACATGGACTTTGGATGCAGCTTCAGCTACTCAAGTTGGAGTCAGAAGCATATGCGGAAGGCTCCATGCTCATCTCAAGCGATGAAGACATTGAGGATGTCTCTGTTAGATTTTCAGAAGAGAAAGGAATAGTTGAAGCGAGCAGGGAATATTCCTACGTAATTGATGTACTGCTAGAATCGGGTATTAACGATGCCAACCCTGATACTTTCATGGCATCATGGCACTCTCCAGATTGCCCTGTGAATCCCCTGGTATTTGAAGAACTGGAGAAGAAGCATTGCAACCTCACTTCTTGGCCAAGGTCTGAAAGGAAACTGCTATTCGACCGCTTAAATTCATCTCTCCTCATGATTAACCAACAATTTGCGGATCCATACCCGTGGGTGAGGCCTGCAACTGCAGTCATTCCCTGGTGGATTAAACATGGACTTGGAGATGGCATCCACAAATTGCTGGAAAGCCAAGAGAAGAAGGCAAATAACAATACAGTGGAGAAGGTACTGGTAACGGACTCGCAGTGGCTGGATTTGAGAGGTGACATTGATGTAGTTGGTAGGGAAATTGAGAGACTGATGATAGAAGACCTAGTAAAAGAAATAGTAGCAGTG
>gnl_Manes_v6.1_Manes.12G040100.1
ATGAGTGATAAATATAAAAATAAAGAATTATTTTATATGTACAATTTCTCCCTCATCCGACACTCTGTCGGTGAAGAAAAACAAAGCACAGCTCTCACTAACTCTCTCTCCCCCAAACGCCCACTGAACGACTACACAGACCTGCAGATCTCCAAACGACGTCAGTCCACGGCGAATCTTCGGCCACATTCCCACCGGAATGTCAGATTCCGGCCACCAGGTGTCGAGATGAATGTGATCCAGGGCAGTCAGGCTCAAAATATAGAGAAACCAATTCCGGGATGCTTGGGTAGAATGGTAAACCTTTTTGATTTAAGCAATGGTGCAACTGGAAACAGGCTGCTTACAGATAAACCACATGGTCATGGTTCTTTACTCCCAAGGAGTCGGTCAGATGTGGCAAGGATGCCAAGTGCACCCTTTGCAGATCAGATTGAAGATAAAATGATCGTGTCCGAGTTGAGGAGAAGCTCCTCAAACAAGAAAGCGAGTGGAACACCAATGAAGACACTCATAGCCCAAGAAATGTCCAAAGAAGTGGATTCCAGACATAATCCACCAAATGTTGTTGCCAAGTTGATGGGACTAGATACTCTCCCACGGCAACAGTCTAATTCAGCTGCAGAAAGAAGCCATTCAAAAGGTTATTCAAGACGTTCTTTAAGTCACTCAGAGATACTAGTGGGTTGCTGGGAGCAAGATCATGGTTATTTGGACAAGCGAACGCAGCATGAACAACAAAATGAATACAAAGATGTATATGAGATCTGGCAGCAATCTCAAAAGACAAATGTAAGAGATAGTTCACCACACAAAGGAAGGCATAATGAAAGTACAAATGAGAAAAAGATGGTCGTTGTTCGCCAGAAGTTCATGGAAGCAAAGCGTTTGGCCACAGATGAGAAAGGCCGCCAGTCCAAAGAATTCCAAGATGCATTAGAAATTTTAAGTTCCAATAGAGATCTATTCCTCAAGTTTCTGCAAGAACCTAATTCCATGTTCTCTCCACGTCTGTATGATATGCACTCTATCCATCCGCCTCCTGAGACAAAGCGCATCACTGTCCTAAGACCTTCTAAGGCTGTTGATAATGAAAAGTTTGCAGGATCAGGAGCGAAGTATGATAAGCAGGCAAATAAACCAGTTCATGCTGGCCAAGTTACTTTGTGTGACAAAAATAACACTGGATGTTCTCCTACTTTTGCTAATGAGAGGTTTGAAGAGTATCCTGCTCAGCCAACACGAATTGTAGTATTGAAGCCTAGCCCTGGGAAGACTCATGACATTAAGGCTGGGGTTTCACCACCTATTTCATCACCAAGCATATTACAGGGTGAAGAGTTTTATGATGAACCCGAACATGATGAAGGACAAGAATCAAGAGAGGTTGCCAAGGAGATCACACTGCAGATGCGTGAAAATCTTTTGGGTCATCGGAGGGATGAAACTCTCCTTTCTTCTGTTTTTTCTAACGGCTATATTGGTGATGATAGTTCCTTTAACAAATCAGAAAATGAGTATGCTGTGGGAAATCTCAGTGATTCAGAACTCATGTCACCAACTTCCAGGCACTCATGGGATTATATCAACAGGTTTGGTAGCCCCTATTCTTGTTCCTCTTTCAGCCGTGCATCATGTTCTCCAGAGTCTTCTGTTTGCAGAGAAGCAAAGAAGCGTCTTTCTGAAAGATGGGCCATGATGACCTCAAATGGGAGTTTTCAGGAACAAAAAAATAATCGAAGAAGCTCTAGCACATTGGGTGAGATGCTTGCCCTTTCAGATACAAAGAAATCAGTGAGGTCTGAGGAAGAGGCTTCTAACATGGAACAAGATCTGAGGGGATCTACTTCATGCCTAACTGGTAATTTAAACAAGGAAGAAGGCATGGTTGATTCGCCTAAAAGCCTCCTGAGGTCCAGGTCTGTGCCTGTGTCGTCCACGGTATATGGTGCTGGGCTCAATGTTGAGGTTTCAGATTCACAGGCAGGCAGAAAAGAAGTTTCCAAAGAGCTAAGGAAGGCAAAAAGCACGTCATCATCTTTAAAGGGAAAAGTTTCTAGTTTATTTTTCTCAAGAAGTAAGAAATCCAATAAAGAAAAATCTGGTGGATCTCAATCTAAAGATGAGAATCATTCTCCTACTCCTGAAACACCAGGTTCACCAATACCTCTTCCTGGAAAGGTCGGTGATGATTCATCTCAGTGTACCAATAGCAATGGCCTTGAAGATTGTTTATCTTCTGGTTCACGAGGACCATCAAATAAAACTACTTGTCCAGATTTGATTGACATGGCAACAAAGCAAGGGTTGGTTTCCCGGGAGGCACCCTTGTCAGTGGCAAAGACTGCAGGGCCTGGGAATTTGAGTGAGAACCAAGATCAGCCAAGTCCAATCTCAGTTTTAGAACCCCCATTTGAAGAGGATGACAACACAGTTCCGGAGCTTTCTAGCAATTTCAGGCTAAATCGCCATGGAGCAGAGGTGCCTCTTAAGTCAAATTTGATCGACAAGTCACCACCTATAGAATCAATTGCGAGGACTTTGTCATGGGATGATTCTTGTGTAGAGACGGCCACACCATATTCATTAAAACCCTCATCAATCTCTTCCTGTGCCGAGGAAGAAGAACAGGAGGACTGGCCTGCCTTCATCCAATTGCTGTTATCAGCAGCTGGCCTTGATGGCAACATGCAACTAGATTCATTTTTTGTCAGATGGCATTCACTTGAAAGCCCATTAGACAAAGCATTGAGAAACAAGTATGCTAGCCTAAATGACAAAGAACTTCTGCATGAGGCGAAGAGAAGGCAAAGGAGATCAAGTAGGAAACTTGTGTTTGACTGTGTCAATGCAGCACTCATGGAAATTGCTGGTTGTGGGTCGGACAGGAACCCAATGGGCATGCCATGTACTGGGGCTAACACCAGGCTTGCACAAGGGGCATCGCCCATGCTAGTGGAGCACTTGTGGGCCCAAATGAAGGAATGGTTTTCACTCATGGAAATTGCTGGTTGTGGATCGGACAGGAACCCAATGGGCATGCCATGTACTGGGGCTAACACCAGGCTTGCACAAGGGGCATCGCCCATGCTAGTGGAGCACTTGTGGGCCCAAATGAAGGAATGGTTTTGTGGTGAAGTGAGGTGTACTTTAGAGGACAGTGGGGACAGCTCCAGGCTGGCGGTGGAGCGGGTGGTGAGAAAGGAGGTGGTGGGAAAAGGGTGGTCTGATAATATGAGAGCGGAATTAGATAATTTGGGGAAGGAAATAGAAGATAAATTGCTGACAGAGCTTGTGGAGGATGCTGTAGCAGATTTGACAAGTTGGGTT
>gnl_Manes_v6.1_Manes.07G109400.1
ATGCCAACACAGCAGCCTGTTCAAAAGAAACAAAGGGTTCTCTCTGAGAATTATCTACGCAGAGTTGCTTCTATAGGTGTAAGAGAGAAATGGTCGGAACGCCATTCTTTTAATTCAAGTATTAAAAAGCAGGGTGGAAATAACAGTGTCTTTCAAGCATTAGAAACATTGAGGAAAAACAAGCACCAAAGCATGCCAATTCAAAAGAGGGAAGTGAATTTGGTTTCATCAGAGATCAAGATGAAAGTCCCAGAAGCAAAGTGTGATTTATGGAATAAGAAACTTCCCAGTTCAAAGGAATTTGTTTCAAAGACAGATAACATTCTAAAATACCTCCAAAAGCCAGATTTGTGTTTTACCAAGGAAATCAACAAGCCAAATGATGAGAATTTGAGCTTGCATTCAGGGCCCTTTGCAGTCCCAAAGTCACTGTGCTCTTCTGAATGCGGAGACGATAGCATGTGCAGGAAATTTAGGAGGAAAAGTGAGCAAGGGTATGTCAACTCACTAAATAAGGTTCAAAGTAGTATTGGAATATATTCTTCAGGAGAAGTTTTCCATGATAATGTGAAAAAGTTTTCAAGATCAAAATTCAAGCCAAATAACATATCATATCTCCCAACTACCAAGATGGATGTTCTAAAACCAAACCTTGGAAATGCAGATAGTGCTGCAAGATCCTTTTCTATATCTTCTCAATCTCATGAAGTATCTCATCCAGGTAATGGAAACCAAAATAGGAATCGAAATCCTAGCAATGGAAATTTATTTGTTGAAGTGAAAAAGAGTAAAAACTTGGGAAATGGCATGGAACCTGTTAGGCCAAGGTCTAGATTTTTAAGGGAAAGAACCAGAACAGTGGGGCATGGTATTAGTAGCACACCCATAGAGGGACCAAGCACCGAAACTAGTGGTAGTGACTCCTTTGTAAAAGCATCTGAGTCAACAATACCTTCTTCTCCCACCCTTTCTGATAGGAAGAGACAATATCACATTTCAGATGGACCAAATGCAGCCATGGATGTGGAGGATCAAACCTTTGAAAGATGGAAGATGAGCAAAAGGTTTCAACAAGTTGAACTGTCTAGTAGGAGCACAATATCGGGTACAATGCATTCAATTCCTGACAAGCCTGGTGACTGTGGTTTGAGCAAGCAAGGTGGTCCTGATAGTAGAGATGCGAACTTTGGTACTCCTTTAGGCATAAGCAGTTGGGATGGTTGTAGTAATGAATGTGTCAGAGAATTACCAACATCCAGCTCTCTTCTTTCATGCTTTAATGCAGTTGAGAATGCCAATGCCTGGACAAGACACGAACATCTTGAAAATGGCTGGTCCATGAGAGACCTTAAGTCTATCGATTTGGAACAGAACAAACCAAAAGAGCAAGATTTTGACTGCAAAGATGATGGTTCTGAATGTAGAAGCTCAGACTCCGGCTATAAAAAGTCTCGAGATAGTCTTTGTTTGGAGTCAGAAAACAATAGCCCAGTAGGAGATAATTATGCAGTTCAAAATGAACTAGAAAATAAATTGAAGGAAAAGGATTCAGGTGGCCAAATTTCAGCAGTTGCTAAATCCTCTAGTCGAATCAATCAGACTTTACAAGATGTTTGGATGAAGCAGGATGAAGACAATAATGAAGGATGTGAGGAGGATCTACTGGGGCATCAACTGGAATCAAGAAACTGCATCTTGTCAACAAGAGAGGAAGACTCTTCTTGTCATATAGGAGATACCTCACTTCAGCAGGAACTGTCCCATCAATTCTTTGAAGAAGAATCTTTTTCTTCACTATTATCTGGTACGGACCCAGAATCACTAATGAGCTTTGAGGAAGCTTATCAACCTAGTCCAAATTCAGTACTGGAACCATTTTACAACAAGGAGATTTCATCTATCTCTGAATGTTTCAAGAGTGTGAATGCTTCTTTACACGGTCTGCATATGCAACTTGAACTCCTAAAGTCAGAGACATCCAACGAATACTCAGAAGGATCCAGCATGATGGTGTCTTGTAATGAAGATGATTGGGAAGGATCAATACATGATTCTGAAGAAAACGAATGCCTGATGATAACATTCGGATTCGAGGGGATTAGGAATTTCTCCTATCTTGCTGATGTATTAACCGAGGCAGGTTTCCATGACAGAGACTTGCGTGCAGGATTTGATACAGGGCCGTTTCAAGTCAGCTATTCTTTCTTCGAGAACCTGGAGAAAAAATATGGTGAGCAGAATTCTTGGAAGAGATCAGAAAGGAGGCTTCTATTTGATCGCATTAATTCTGAGCTGATGGAGATTTTACAGCCATCAACAGGAGTGCTGACATGGACAAAACCTTTGGTAAGAAGGTTGAATTTTAGTCTGAGGCATGACATGATTGAGGAGGAGCTGTGGACATTACTGGTTAGCCAAGAAAAGGAGGCAAGCAAGGGATCTGAAAAGTTCTCAATAAAAGATGATGAGCGGTTGGAGTTGGGAGATGACATTCAGGTGATTGGTAGAGAAATAGAGAATTATTTGTTTGATGAGTTACTTGCAGATGTTGTCATGGAGAGTTCTTGC
>gnl_Manes_v6.1_Manes.10G036800.1
ATGTCAACAAAAAGGGAATCTAAACAGGCTGCACCAAGTGTCATGGCAAGATTAATGGGGTTGGATGAAATGCGACCTCAGCAGCCTATTCAAAAGAAACCAAGAGTTCTCTCTGAGAATTATCTCTGCAAGGCTGCTTCTATTGGTATCAGAGAGAAATGTCCAGAGCGTCATTCATTTAATTTGAATTCTGAAGATCAGGATGGACATAATGCTGTATTCTTACAAACACTGAGGAAAAAGAAGCAACCTAACACGCCAGTTCAAAAGAGGGAACTGCATTTGGATTCATCTGGGGTCAAGATGAAAGTCACAGAAGCACATCATGTTTCATGGGATAAGAAACTAAGAAGTTCAAAGGATTCTAATGAACCGTTAGCAGCTATTGATTCAGAGATGATCAATATTCTAAAACACCTCCAGAGACCAGATTTGCGTATCACCAAGAAAGTCAATCAGCCAAATGATGTGCGTTCGAGCTTGCAGTCAGGATGTGTTAGAGTCTTAAAGTCACCAAGTGCTTCTTACAGCAGAAAGATTAGCATGTGCAGGAAATTTAGGAGGAAAAGTGAACGAGGGCATGTCAACTCTCTAAATATAGTTCAGAATGGTCTTGGAATAGGAGACGTTTTAATTGATGATATGAACAAGTTTTCAAGATCAAAATTCAAGGCAAATAACAGATCATTTCTCCCAACTTCCACAATTGTTGTTCCAAAACCGAACCTGGGAAAGGCAGATAGTGCTTTGAGATCCTTTTCTCATTATGTATCTTATCCGGGTAACGGAAAGCAAAAAGATATTCTAAGTTCTTGCAATGGGGATTTATATTCTCAAGTGAAAAGGGGTAAAAACTTGGCAGATGGCGTGGGAATTGTTAAGCCAAGGTCTAGATTTTTGAGGGAAAGAACCAGAAAAGTGGGGCGCAACATAGGTAGCATGCCCTTTGAGGAATCAAGTTCTGAAATTAGTGGTAGTGGCCTCTGTGCAAAAGAATCTGAGTTAACAGTGCTCTCGACTCCCATTTTATCTGATAGGAAGGGACAGTTTTTTAATTCAGATGGATCAAATGTGGTCAGGGAAGCCAAGAAGCCAATCTCTGAAAGGTGGAAGATGACCAAAAGAAACTACGATACTCTAGGCATAAGCAGTGATGTGAGTCATGAGTTTATCCGTGACTTACCGAGATCCAGGTCCCTTCTTGCATACTTTAATGAAGTTGGAAGTCCCAATACCAGGACAAGCCATGAACCTCTTGAAAATAGCAGGCGTGCAAGTGACTTTGAGTCTGTCAATTTGATACAGAACAAGTTAAGAGAGCAAGATTTTGACCAGAAAGATGATAGTTCAGAATTTAGAAGCTCAGACTCCAGCTATAAAAAGTCTCAACGTTTTCCTTGTTTGGAGGTAGAAAACATTAGCCCAGTTGGACATAATTGTGTGGTTCAGAATGAAATGGAGTGCAAACTCAAGGAGAAGGATTCGGGTGGCCAAGTTTCAGCAGTTGCTAAGTCCTCTGGGCAAAACAATCAGACTTCACAAGATATTTGGATGAAGCAGGAGGGACTCAAGAATGAAGGATGGAGAGAGGATCATCCTGGACATCAATTTGAATCAAGAAACTCTGTCTTGTCGATAAGAGAGGAAGATTCTTATTGCCATATCCAAGATAGTTCAGTTCAACAGGAATTTTCCAATGATATCTTTGAAGAAGAGTCTGTTTCCTCACCAATCTCTTGCACAGGCCCAGAATCAGTGATGAGCTTCGAGGAGGCTTATCAACCTAGTCCAAATTCAGTACTGGAACCATTTTACGGAAAGGAGATTTTTTCTAGCTCTGACTCTTTTAAAGGAGTGAATGCTTCCTTACATGGTTTGCATACGCAACTTGAACTCCTACAGTCAGAGACATCTGAGGCATACTCTGAAGGATCCAGCATGGTGGTGTCTAGTGATGAAGATAATGGGGAAGGATCTGTAAATGATTCTGAAGAAAATCAAGGCCTGATGAGATTGTTCAGGGTCGAAGAGAGTAGGGATTTCTCCTATCTCGTTGATGTGTTAGCTGAGGCAGCTTTTCACAACAGAAACTCTCACTCTCAGGAATTCCCAATCAGTTCTTCTGTCTTTGAGATCCTGGAGAAAAGGTATGGTGAGCAGATATCCTGGAAAAGATCAGAAAGGAGGCTTCTATTTGATCGCATTAATCCTGGGCTGATGGAGATTTTGCAGCTATCCATGGGTGTGCTGACATGGAAAAAATCTGTGGCAAGAAGGTTTAATTTTAGTCGAAGGCCTGACATGATTGAGGAGGAGCTGTGGATGTTACTGGTTAACCAGGAAAAGGAAGCAAGGAAGGAATCTGAGAAGTTTCTAGGAAAACATGATGGGTGGATGGAGTTGGGAGATGATATTCAGATCATTGGCAGAGAAATAGAGAATTCTTTGATTGATGAGCTAGTAGCAGATGTTAGCATGGAGAGTTTT
>gnl_Medtr_Mt4.0v1_Medtr7g022810.3
ATGAACAATTATCGAGAAATGGAGTACAAACGTGAAACATCAAGTGTAATTTTGAAATTGATGGGACTTGATAAAGTGCCTTCCCAAAATAGTCCTGTTAGAAATAGGCACAAAGTGTTATCTGAGGATTATCTGCAGAAAGTTGCTTCTATTGGTGTCAGAAAGAAGCGTTCGTCTGTTCAGCATCATTCTTTTGGAACGAGTAGTGATAAAAAGGAACGATCCAACGATGTCTTGAAAGTGGTCAAAATAATACGTAGAGATAAGAACCATAACCCGTCAAAGGAAAATTTGCTGCATCAACAGAAAACGAATAATAGGTTGCGAATTGTTGTCCATGGAGGAGATGGATTGTTTGAAACATATAGGTTTTCGAAATCTCAATTTGATGGGGAGGATGTAACTTTCAACTCAAGAATTTCTGTAACGAAAGCGAATCCTGGGAAAGAAGGAAACGGTGAAATTAAAAGGAACATTAGATGTAAGGTTGGTTTCAGTTATAGCTTTGCAAGAAAAGTTCCAATAAGAAAATCTCTTGGTGCCGCTTCTATTATTTCTGATAATTGTGGAACTTTGACTACGGAAGATTTGTTTCAGAAATATTGGGGTTTAAGAAAGAATGTGTCCGCAAATCGGTCAAACGAAAAGTCAGAGAATCAAAATATCAATCAGAAGGATTGTTCAGAAGATATGAACCTAAACTCTAGCAGTGAGAAATCCAATTCTTTTTCCTCATATTTCAGTAGTAATGAAACTGAGAATTGTACTGACCTGCACAAGATGAAGAAGAGATGTTACAGGAATGATTTGTCCGAAACGGAACCGATGCTTTCTCAATTGTCAAGCTCGGATCCTTCACCTTCCTTCATAGAAAGTCAGATCTTGCAGCAGACATGTCTGATGAATGAAGACGTGAAGAACAATGAAGATGGTGACATTTCTAAGAAAATTACCATGTCTCTTGGTTCATCGGTTGATTTCTTGGTGTTGGATGCAAAGAGTAAAGTCGTTGGATGTTCCGATAATACTTCAACCACTGAGCAATCTGAATCAAAGGTCTCTGTAATAACACTCGGAGACATTGATTCTTTAAGCCATTCTTCTTGCGCTTCAAAGCAACAGGAGACATCGGAATGTCAAGAAGATTCTGCGTACTCACTTTGCACCGAGGCTGACACGGATTCTCTTGGTAATTTCCAGGGGGCATTTGAACCAAGTCCAATTTCAGTTTTGGATTCCACATTTAGCGAGGACATTTCGGTTATCTCTGAATGTGGTGGTTCTGGTGTATATGATTCCTCTGATGTGGACGATGAAGGACTTGAGTTGAATGTTTCAAGCGATGAAGATTATGGGAACGAATCTGTAGGTGATTTTGAAGAGAAGAAGGATATAACAGGGTTATCTAGAACAGAAGAAAGTAGAGACTTCTCCTATGTTGTCGAGGTCTTAACTGAAGCAGGTATATCTAATGCAAACTTGTTCAAAGATATTTCCACATGGCACTCTGCAGAATGTCCTATTAGCCCTTCTGTCTTTGAAACCCTAGAAAAGAAATTCGGCGAGCAGCAACTTTGGAAAAGATCCGAAAGACGGCTTCTCTTCGATCGTATTAATTTAGGGCTGTTAGAAATTCTCCGTCCATATTTATATGTTCCGATGATGGAAAAGCCCGTGTCGAGAAGAATGAATAGCGAACCAAGCCAGAACATGATTGAGGATGAAATGTGGGGGTTGCTTGTTTCGCAAGAAAAGAAAGCTGGAAAGGAGTCGGCAGACAATATGCTTGGAGGAGGGGAAATTAGATGGATAGAATTAGGTGAAGATGTTGAAGATATTGTTAGAGAGATAGTTAAGTTGTTAGTAGAGGAGCTTGTAGATGATATAGTTGGGTTGGAGAATTTT
>gnl_Medtr_Mt4.0v1_Medtr7g099410.1
ATGAGCGGTGTCAAGAATAATACAAGGGTTCACGCTGATGACAAACCTTTTCCTGGATGCTTGGGAAGAATGGTTAATCTCTTTGATTTGACTCCTTCTACTGTAAATGCAAACAAGCTTCTCACCGATAAACCCCACCGCGATCATCATGCATCTCTTTCAAGAAGTCAATCCGATGTTTCGAGGACTGCAAGTCCTTCATTTGGTGATCGGATAGAAGATAAGCCGATTGTTTCTGACTCAATGAGAGCGTCTTCAAATAAAAAAGTAAATGGAACACCCATCAAGATGCTCATGGACCAAGAAATGTCCAAAGAAATTGTTTCCAAGCATAGTCCACCAAATGTGGTTGCAAAATTAATGGGCCTTGAAGCCCTTCCACGGGGAGAACATAGTTTAGCTGTGGAGAGAAGCCCTGGAGGAGATTGTTCTCAGCATATGTGTAGTCATTCTGCGACATCATTCAATCATTGGCAGCTGGAAGATAGGTTTATGGACAAGGAAATGCTTCATGAAGTTCATCCGAGCAGAGAACAGGTTGCTTACAAAGATATTTATGAAATATGGCTGCAATCACAAAGAACAAGCAATGTAAGAGACAAGACACCGGAGAGACGGAAGTGGGTTGAAGATGTTAATGAGAAGAAGATGGCTCTTATCCGCCAAAAATTCATGGAAGCAAAGCGTCTGTCTACAGATGAGAGGTTACGTCAATCGAAGGAGTTTGAGGAAACATTGGAAGTTTTAAGCTCCAATAACGATCTGTTAATAAAGTTATTGGATTCTCAAAATCTATATGAACGGCAGTCTACTCCACTGGCTGAGACAAAGCGTATTACCGTTCTTAAACCTTCAAAGATGGTTGACAATGAAAAATTCTGTAGAAAGGGAAACAATAGTGACAAGCATTTTAAGAACCCATTAAATAATGATGCTGTGTGGGAGAAAAATAGTCCTGGATACTCTCCAGCCAGCCAGAAAGTTGATGAGTTCGCTGTTCAACCTACTCGAATAGTGGTATTGAAGCCAAGTTCTGTGAGGGCGCATGATATTAAGGACGTGGTTTCTCCAACGGTATCATCACCTCAAAATCCGCAAAGTGGAAGCTTCTATCATGACCCTGAGGATGATGATCTACTGGAATCGAGAAAAGTGGCAGAAGAAATTACACAACAGATGCATGAAGACGCGAGGAGCTACCAAAGAGATGAAACCGTGTATTCTTCAGTATTTTCCACGGGCTATATTGGCGATGACAGTTCATTCTACAAATCAGATCATGAGTGTACTGCTGGGAATTTTAGTGATTTGGAAGTTATGTCACCATCTCCAAGACATTCTTGGGATTTTGTCAATCGCTGTGGAAGTCCTTATTCGTCTTCATCCTTCAGTCGTGCTTCCTGTTCTCCTGAGTCGTCAGTATGCAGAGAGGCCAAGAAACGACTTTCTGAAAGATGGGCCATGATGGCATCTAAGAAGGGTTTTCAAGAACAAAGACATATGCGGAGAAGCTCTACTTTGGGCGAGATGCTTGCTCTTTCAGATGTGAAAAAATCTCTAATATCTGAATTTGAAGGTATTAATAAAGAACAAGAACCGAATGAATCTGTTTCTTGCAGTAAAAATTTCAATGAAGAAATACGCGCAGATGGTTCTCCTAAAAACCTTCCCAGGTCAAAATCTGTCCCTCTTTCTTCCACTGTCTATGAAAATGGGCTCTACGTTGAAGCTTGTAATAATAATGCTACTAAGGCACACGACTCCAAGGAGCTGACAAAGTCAAAGAGTATGAAATCATCATTTAAAGGGAAAGTTGCGAGTTTCTTATTCTCAAGGAATAAGAAATCAATCAGGGAAAAATCTTGTCTATCTATTTCTACAGACGAGTCTCAATCAACTGTTGCAGAAACATCAGTATCTCCAATAAACTCACCTGAAATCCCTAGGAATGATATTTCTCAAAGCTTCAACGGTGGCTTCTCTGGAGAGTGTTCTCTTTCAACTCTTTGTGAATCATCGGGCAAAACTTTATCCGGTTCTGTCTTGAACAAACAAGGCGTAATATCTCTGGAGCCTGAATTGACCATGTCAAAGCCCAGGGTGCCATGGATTTCCAGTGAAAACCAGGATCAGCCAAGTCCAATCTCAGTTTTAGAACCTCCATTTGAAGATGAAAATGCAGCTCACGAGTCCTTGGACTGTATGAAGAGTGGTCAGCTTGGATCACGGGTGTCTCTGAAGTCTAATTTAATTGACAAATCACCGCCTATAGGATCAATAGCTCGAACCCTTTCATGGGATGATTCTTGTGCAGAGGTGGCAAGTCCGTACCAATTAAAGCCTTCATTGGCTTCCTTGGACACAAAGGTGGAGGACCAAGACTTGCTTGTCTTCGTTCATAAATTACTATCAGCTGCTGGACTTGATGATCAAGAGTCTGACTTGTTTTATTCTAGATGGCATTCTCTTGAAAGTCCATTGGACCCAACATTGAGGGACAAATACGCCAATCTCAATGACAAAGAGCCTCAACCTCTCCACGAAGCAAAGCGAAGACAGAGGAGATCTAATCAGAAGCTTATATTTGATTGTGTCAATGTTGCACTAATGGAAATTACTGGTTACGGATTAGAAAGTTCCTTAATGGGCAGGTTGTGGAGTGGGGGCCACAGAAGGCTCCAAGTATCAGAGGGTGCACCTTCCCTATTGGTGGATTTGATTGTATCCCATATGAAGGAGTTGACATCTAGTGGCATGAGGTCTGTTTGGGGGGATTGTGGGGACAGCAACAGCCTGGTGGTGGAGACTGTTGTCAGAAAAGAGGTCGTGGGTAAAGGGTGGGTTGAGCTTATGGGATTGGAGGTGGATATTTGGGTGAAGGAAGTAGAGGGGAAATTGCTAGAAGAACTTGTGGAGGATGCAGTGGTTGATTTGACAGGCAGGGTC
>gnl_Medtr_Mt4.0v1_Medtr5g042180.1
ATGCTTGCAAGCTTGAACTTGAAATCCGAAGAATCAAGCGGCCAGATGCAGCTGGTCGAACGTGAAGACATGGAAGATGAAGCTATCGACAAGCTGATTTTTCAAGGAATTAATGCCGGAGATGTAAAGAAGCTTCAGGACGCAGGGATCTTTATCTGCAATGGCTTGATGATGCACACGAAGAAGAATTTGACTGGAATCACAGGTTTATCTGAGGCGAAGGTTGATAAAATCTGTGAAGCTGCTGAGAAGCTTGTGGTTATAACATTTTGGCTTCGAATGCAACTTCGGTTGCTGAAGTTGGAATCTGAAGAACATTTGGAGGGACGTATGCTAGTTTCAAGTGATGAAGATGGTGTGGAAGTATCTTCTGAAATGTTAGAAGGCAATGCATTATGGAGAACTGAAGATGACTGGGAGTCATCTTACATTATTGATGTCTTGTCTGAAGCTCAAACTGATAATAATTTAGTTTGGCAATCTCTAGAATGCCCTGTGAGTGTTTCTGTGTTTGAAGATCTGGAAGAGTGGTGCAGTGATTTGACTACTTGTTCAAGGTCTGAAAGGAGATTGCTTTTCGACCGCATCAATTCAGGAATTGTTATGATTCATGAGCAATCTACTGATCCACAGCCATGGGTGAGAAATGCAGCCAAACATTTTGGACCAACAAGGATTAACGGGCTTCAGGATGCTCTTTTCCAGATGCTAGGGAACCAAGGAAAGGTAGAGGATGATGTCCTGCGTAAGGAGTCTCGGTGGTTGAAGTTGAGTGATGACATTGATGTAATAGGCATAGAAGTTGAGAGAATGATACTAGATGATTTTGTGGCAGAAATAGCCGGTATC
>gnl_Medtr_Mt4.0v1_Medtr1g067570.1
ATGGACAAAATCAAATCTCACCGCACCAACTCCAAGCTCCATCTTCCTCAAGGGAAAGAGCAGATTCATAAACAACAACAACATCCGGATTTGTCTCCTGATTCTAGTTTATCCTGTGGCAAGGTTGCAGAGAAAGATTCGTTTTCATTTAAATTTGGGTGGAAATCTTCTAAACAATCTGTTGGAACTCCAATTAAGAAGTTATTAGCTGAGGAGATGTCACCAGTGACTGAATCCAAGAGAAGATCCCCTGGTGTTATAGCCAGATTGATGGGTCTTGATGGTCTTCCGTCTCAGCAGCCTACTAATAAGCAGCACAAGGATCTACAGAAACCAACGCCTTTAGAGAAAAATCGAAGCAGAGGAGCGTCAAATGACGGCCGATCGTCTAGGAGAAGCTCAAGGGATCAGGAAGAATTTAAGGATGTATTTGAGGTCTCGGAGATCCCAAAGGTAGAGAGTGGTAGGTATTCATCTTCAGATTTGAAGGACGGTGAAGAAGAAATGTCATTCATTGAACAGAAGTTCATGGATGCCAAACGCCTAGCGACTTATCAAGATTTTCAGTCTTCGCAGGAATTCCATGATACACTTGAGGCATTGGACTCTAATAAGGATCTTCTGCTAAAATACTTGAAGCGGCCAGACTCTTTGTTTAAAAAGCATTTGAATGATCTGCAAGCTACCCCTTTCCAATCACATTCCGGTCATGTAGAATCAACCAATATGGAGAACTTTGAAAATGATTTCAATTGGAGGTCAGATAGAGAGACAACAGCGGTGAATTACAACAGGTTTCATCAGAAGCATCGCGATGGTTATCATGGCCAATTCGACAAAAGACGTGCGATGCATAATTCACCAAGATCTTCAAAGATTGTTGTCCTAAAACCTAACATGGGAAAATTTCAGAGTGGTATTAGAATTGAATCCTCACCTTGTTCTCCGCATAATTTTCTGCCAGAACATGGAAATCATGTTGAATTTTCAGATGTCAGATTTAGAGATACTGAACTGTATCAAAAAATAAATTTGCCTGACAGTGCAAGGTCTTTTAGGCACAATTCTTTGGAATCTAGAGAAATTGCAAAGGAAGTAACTAGGCAAATGAAAAACAATCTGAGCAATGGTTGCACGATGTCTTCCTCTCCTAGATTTAAAGGATACTCTAAACATGATAGTTCAAGCAGTGCTTCTGGGAATGAATCTCCAGAGGAAATAACAGCAACTTTGGGTAAGCCGTTTGACTTAAATAGACGTAGCAGACGGTCACCCCGTCCTAGTGAATCATCTGTGAGTAGAGAGGCAAAGAAGAGATTATCAGAGAGATGGAAGATGGCACACAAGTCTCAAGAGGTGCAAGGCACCAGCAGGAGCAGCACATTGGCTGATATGCTAGCGTTCCCTGGTAAGAGAATGAAGGGTACACGTTTTGACAGCCTGCCTAGTGGGGAAGGTTTCAATGATAAGTTTGCTCGCAACGGCGAACCTTCTGAGTTGGTTGAACCACTGGGTATCAGCAGCAAGGATGGTTGGAGGGATGCATGTATTAGTAGTTTGTCAAGGTCGAGATCTCTTCCTGCTTCATCTACTGTCTTTGGAAGTCCTAGAACATTCTTGCGTGCTGAAGCACTTCGTAATGATCGATATATGGTGCCAAAGGACCTTAAACGGGAGAGGAGAAGAGTGACAAAGAGTCTTGATCATAGACATGGTATGAATTCTAGAAGCACAATATCTGGTCACAAGAAGTCTTGGTCTGTGCATTCACTGAAGCAGGAAGTTAATGATTTCTCTCCCGACTTAAATGAAGTTCAAAATAACATGAACACCAATCTTGAAGAAGATTCACCCAATCTCGAGGTTCTGGCTCCTGAAACCTTTGAGCCCCTTAGAGATAAAAGTGCTGTTTGTGATGATGTTTCGGATGTAGCAGATGAAAACACTGTTGGGCCTTCTGAATCTTCTTCGGATAAGGTTCTTCCTGGATCATCGGCTCGTGTCTTAGTAAAAGGCGACAGTCGTGTTGTTGACGAAGAAAATTCAATGCAAGAGGACGTATCAGCTGGTTCTACTGGTGGAATTTCAGTCCTCTCTGAAGCACCTGTACCTGGACACGAATCTCCATGCTGTAAAGATGCTGATCAACCCAGTCCAATCTCAGTTCTTGATCCTTCTTTTACAGATGATCTGTCATCTTGCTCTGAATGTTTTGGAAGTGTCAGTGCTGACCTACAAGGGCTTCGAATGCAACTCCAGTTGCTGAAGTTGGAATCTGAAGAACATGAGGAGGGACCTATGCTAGTTTCAAGTGACGAAGATGGCGTGGAAGTATCTTCTAGAATGTTAGAAGGAAATGCATTATGGAGAACTGAAGATAGCTGGGAGTCTTCTTACATTATTGATGTTTTGTCTGAATCTGCTATTGCTGATGCTCAAACTGATAATAATTTGGAAGTTTGGCAATCTCTAGAATGCCCTGTGAGTGTTTCTGTGTTTGAAGATCTGGAAGAGAGGTACAGTGATTTGACTACTTGTTCAAGGTCTGAAAGGAGATTGCTTTTCGACCGCATCAATTCAGGAATTGTGAAGATTCATGAGCAATCTACTGACCCACAGCCATGGGTGAGAAATGCAGTCAAACCTTTTGGATCAAAAAGGATTAACGGGCTTCAAGATGGTCTTTTCCAGATGCTAGGGAACCAAGGAAAGGTAGAGGATGATGTCCTGAGTAAGTTGCTGATTGAGGAGTCTCAGTGGTTGAAGTTGAGAGATGACATTGATGTAATAGGCATAGAATTTGAGAGATTGATATTAGATGAATTAGTGGCAGAAATAGTCGGTATC
>gnl_Medtr_Mt4.0v1_Medtr1g069190.1
ATGTCCAAAGAAAAAAACTCCAAGCATAGTCCATCTAATGTAGTTGCTAAATTAATGGGGCTTGAAACCCTTTCAAAAGGAGAGCCGAATTTATCGGTGATTAGAAGCCAAACAAAAGATTATTATCAAGACATGTATGGTCATTTAGGGTGGCCATTGAAACATTGGAAAGTGGAAGATAGGTTTATGATGGATAAGGGAATGCTTCATGAATTTCATCATCCAAGCACAGAACAAGTTGATTACAAAGATGGATATGAAACATGGATGCAATCTCAGAGAGGAAGGTGGAGGGAAGATGTTGATGAGGGGAAGATGGCTCTCGTTCGTCAGAAATTCATTGAAGCAAAATATCTGTCAACAGATGAGACGCTGCGCCAATCGAAGCAATTTGAAGATGCATTGGATATTTTAAGCTCAAACAATGAACTCTTGGTCAGGTTTCTAGATTCACAAAATATTTATCAAATTCCCTCTACTCCACAGGATGATGCAAATCACATTACTCTTATCAAACCTTTGAAGATGTTTGGCAATGACAAGTCTTCTGGAAAGGGTAAGAAGAAGGATAGGTTGATTAAGAAACCAGAAAATTATGATCAAGCAGCTGTATGGGAGAACAGGAATTATGGATACTCTCCGGAATCTACTCGAATAGTGGTATTGAAGCCTAGTCCTGGGAGAACAAATGATCTTAAGGCTTTGGTTTCTCCAACAAATCCATCGCCTCAAAGTTTCTATCAGGGAAATGGAGATGCTAATGTACTTGAATCCATAGAAGTAGCAAAAGAGATTACACTCCAAATGCATGAAGGCCTAAGAAGCTACCAAAAGAATAAAATTTTACATTCTTCGGTATTTTCCAGTGGCTATTCCAGTGATGAGAACTCATTTGACAAATCATATCATGATTTGGAAGCCATGTCACCAATGCCAAGGCATTCTTGGGATTGCATCCATGTATGTGGCAGTCCTTATTCTACACAATCTTTAGGACGTACAACGTGTTCTCCCGAGTCCTCGGTGTGCATAGAGGCAAAGAAACGACTTTCTGAAAGATGGAACGTCATGGCATCTAACGGAAAAGGCCATCAAGAACAAAGGCATGTGTCGAGAAACTCTACTTTGGGTGAAATGCTTTCTCTTTCCCTTGTAAAGAAATCTGCAACATCTGTGATTGAGAGTACTAATAAACACCAAGAAGAAGAAAGAAAATCTGTTTCTTGCACTGAATCTTTCAATGAAAAAATTAGCATTAATGATTCTCCTCAAAACGATTGTGGGTTGAATCCTGACCCTGCATCTTCAACAGTCTATGAACCTAGCCTCGGCATTGATGCCGTTGACAAAGAACATGGCTCCAAGGTGGTGGCAAAGTCCAAGAGTAAGAAATCATCATTTAAAGGGAAAGTTGCAAGTTTCTTATTTTCAATGAGTAAAAAGTCAACCAAGAAAAAATCTAGTTCATCTCATTCGAATGATGAATCTGAAACTATTGTCAACGAAACATCAGTTCCATCAGTAAATTCATCTGGATTCCTCGGAGATAATGTGTCTCAAAGCTTCAATGTTGGTGGATTTGAAGAGTCTCTTGCAGCTTTATGTGAATCAGTCTCTAGTGAACCACAAGAAGACATGATTACACTAGAGCCTGGATTGAATGAGTCAAAGCCCTTGGTGCCAGAGATTCCAAATGAAAAACAAGATCGGCCTAGTCCAATCTCAGTGTTAGAATCTCCATTTGAAGAATACAATACACCTCATGAGTCCTTGGAAAGCACGAAAGATGGTCACATGGGATCACTGGTGCCGATGAAGTCCAATTTAATCGACAAATCACCACATATAGAATCAGTGGCTAGGACCCTATCATGGGATGAAGATTCTTGTGGAGAGTTAGCAAGTCCATATTATCCATTAAAAAGGGCTTGTTCCTTAGACACCAAGTTAGAGGATCATGAATGGCTTATCTTAGTCCAAAAACTACTATCAGCATCTGGACTTGATGATGATCAACAACAGTATGACTCATTTCACACAAGATGGTATTCCCTTGAAAGCCCATTGGACCCATCATTGAGGGACACATATGTCAACATAAATGAAAACAAGGACAGTACTCAGCCTCTTAATGAGGCCAAGAGAAGGAAAATGAGGTCAAATCAGAAACTTGTATTTGATTGTGTTAATGCTGCACTATTGGAAGTTGTTGGCTATGATGGATCAGAGAATTACTTCAAGATGTGCAGTGGGACCCACAGAAGGCCCTTCTTTGTTCAAGAGGGTTCATGTTTGATGGACCACATTGTGGCCCAAATGAATGAATTAATAGCAAATGGGATGAAGTTTGTTTGGGGTGGGGACAGTCACAGCTTGGTTGTAGAAAATGTTGTTAGGAAAGAGGTTGTGGAGAGTGGGTTGGTTGAGGTTATGAGAATGGAGATTGATGCTTTGGGGAGGGAAATAGAAGGAAAGATTATAGAAGAACTCGTCGAGAATCTTGTGCTCGATTTTACAGGCAGA
>gnl_Mimgu_v2.0_Migut.N02244.1
ATGAGAACTCGGAATGATGGATGCTTGTTTGTATTAAGTTTGATTCTAGCTGTTGTTATGACACAATTTTCGGTATCGAAACCTATTACACCGGGTGAGAATCAAGAACAACCAAGTCCAATATCTGTCTTAGACCCACCCTTTGAAGAGAATGATCTTACAGCACCACCTGTCTCCCCTGTCAAATCTGACAGACACGACGGAGTCGAATTGCCACTAAACCACATTAAATCAAACTTGATCGACAAGTCACCGCCCATAGGCTCCATCGCTCGAACCCTATCGTGGGAAGATTCATGCGTGGACACAGCATCGTCGTACGCAGTAGCAAACGAATCATCGTTAATCAATGCCCGAGGCACGGACGAAGAGGAGAGGGAATGGTTTTTCTTCGTCAAAACGTTATTATCTGCCGCCGGTCTACATGGCGAGCTGCAATCCAGCTCGTTCACGGCCAGGTGGCACTCGCCCGGAATCCCATTGGACCCATCGTTGAGAGACAAGTACATCGATCTAAACGACAAGGCGACGAATTATACGCACGAAGCCAAGAGGAGGCAGAAGAGATCTCTGCAGAAGCTTGTTTTCGACTGCGTAAATGCCGTGTTGGTTGAAATTGGTGGAGAGAACGGATTGATAAAATCGAATAGCAATAATAATATTGTGGATGAGGTGTGGGGACGGATGAATGCGTGGATGAATGAGTGTGGGGCCCGCGACAGCAACGACAGCCTGGCGGTGGAGAGGGTGGTGAGGAAGGAGGTGGTGGGGGGGAAGTGGTGGGTTGAGAATTTAAGAATGGAGGTGGATTATTTGGGGAAGGAAATTGAAGTGAAGCTGCTGGAGGAGCTTGTGGAGGAGGCGGTGGTTGAATTGACAGGTAGAGGG
>gnl_Mimgu_v2.0_Migut.N02243.1
ATGAATGGTTCTTCTCGGAATGGCAAGACTTCCGATTTCGAGAAAACTTATCCAGGATGCTTGGGAAGAATGGTCAATCTCTTTGAGATGAACATTGGGGTGTCCGCAAATAAACTTCTCACTGATAAACCTCATCGTGATGGCTCTCCTGTGTCAAGGAGCCGATCAGATGTAACAAGGACGAGTCCATCTCATGATCAAATACAAGAAAAAGCGATTGTGTCTGAGCTAAGAAACACTTCTTCGCAGAGAAAATTAAACGTTACACCCATGAAGATGCTCATTGCACAAGAGATGTCGAAAGAAGTGGACATGAGACGAAGTCCACCTAATTTAGTTGCAAAACTAATGGGGCTCGATTCCCTTCCACCACAGGAACCTGACAGAGCGGTGCAAAGAAGCCATTCGAAAGGTCATCCCCGATCTCAGTCGGAGATACCGATGGGTAACTGGGAGCAACATAATGGATTCGTTCACTACGTAGAGCCAAATGAATACAAAGACGTTTACGAAATATGGCAGCAATCGCAGAAAGTTACACACAAGGGAAGACAACACAACGAAACTGCTAGTGACAAAAAAATGGCTCTTGTTCGTCAGAAGTTTGTCGAAGCAAAACGCCTGTCTATGGATGCAAAGCTTCGACAGTCTAAGCAATTCCAAGACGCATTGGAAGTTCTGAATTCGAACAAAGACTTATTTCTTAGGTGTTTGCAAGAACCAACTTCAGGGTTTTCTCAGCAACTTTACAATGTGCAGTCTATTGCTCCTCCACCAGAGACAAAGCGTATCACTGTGCTTAGACCTTCAAAGGTCGCAGATAATTATAACTTTGTTGGATCTGGGAATAAAGAAGGAAAACAAATGCCGAATAATTTGGAGAAAAGCCATCAAAGTTCGCCTCCTGCAAATTGGAGTAATAATAACGAAAATACAACTCAACCAACTCGAATAGTAGTTCTAAAACCAAGCCTTGGTAAAATACTCGACGATAGGGCTATGAGTTCTTCTCCACAGTCACAATCAGCAAGGGTACACGGTGAGGACTTTTTTGGGGATGTAGAAGACAACGAGAATCACGAATCAAGAGAAGTTGCAAAAGCAATCACACAGCAAATGCGTGAAAAACTCGGCAGGCACCATAGAGACGAAACTGGGATTTCTTCGGTGTTTTCCAACGGTTATGTGGCTGATGAAAGTTCGTTTAATAAATCGGAAATCGATTATCCGGCCGGTAATTTAAGTGACTCCGAAGTCATGTCGCCTGTATCTAGGCATTCTTGGGATTATGTTAATAGGCTTGGCAGTCCGTACTCATCTTCGTCTTTTAGCAGAGCGTCTTATTCTCCAGAGTCGTCGGTTTGCAGAGAAGCAAAGAAACGTCTTTCTGAAAGATGGGCAATGATGTCATCTAATGGGACTTGTCAAGAACAGAGACATGTACGGAGAAGCTCGAGTACATTGGGTGAAATGCTTGCTCTTTCTGAGGCAAAGAAGGCAGCTATGCTCGGTGAACAAAAAGGCAGTCCTAATGAAGAAATCGATGATGCAAATTCTCTCTTAGTTACGCCGCACAGAGAGTGGTTGAAGAAGGGAATAATTCACCGAGGAATCTTC
>gnl_Mimgu_v2.0_Migut.D00499.1
ATGCTATATATCGCCATTTGCAGGGGGAGTGTTGTCGTTGTTATTCTTTCTGCACTAATTCCTTTTCCTTTTTTCACAATATTCTATGCAATTTGTTCTCTAGTGATTTGGCTTTTTAAATCCAGGGTTGCCATCTTCCATTATCCTATCCTTCTCCATTATCTGTATTATATCTCCGGAGCATCAAGTTCTTTTGGTATTATCATGAACGGTATTCATCACAACGGCAAAAACAGCAATTTAGAGAAAAAATACGCAGGATGCTTGGGGAGAATGGTGAACCTCTTCGAGTTGAATACAGAGATGCCTGCAAACAGGCTGCTCCAAGATAAACCGCATGCAGATGGTTCCTCACTCTCAAGGAGCAGATCAGATGTATCAAGGATGAGTCTATCTGGTGATTCGGCAGAAGAAAAAGTGACTGTATCGGAGTTCAAGAGCAGTTCCTCAAACAGAAAATCAAATGGAACACCGATGAAAATGCTCATAGCCCAAGAGATGTCCAAAGAAATCGAATCCAGACGGGACCCACCTAATTTAGTTGCCAAACTAATGGGACTTGATGCCCTTCCTCGACAGGAACCTGACTCCGCAATACAAAGAAGGCATTCTAGAGGTCATCCTCGAAGCCATTCAGAGATTCCTTTGAGTTACTGGGAGCAGCAAAATGGATTCTTTCACTATGTAGATCCAAAAGAATACAAAGATGTTGATGGAAATTTGCAGCAATCACAGAAACCACCACACAAGGGAATATACGAGGAGACTGTAATTGACAAAAAGATGGCTCTCGTTCGTCAGAAGTTCATTGAAGCAAAACGGCTGTCTATGGATGAAAAACTCCGTCAGTCTAAGCAATTCCATGATGCATTAGAAGTTTTGAGCTCAAATAAAGACTTGTTTCTTGAGTGTCTGCAAGAACCGGATTCATTTTTTTCCGAGCATCTTTACGGTCGGGAATCTGTTCCTCCTCCTCGAGAGACAAGGCGAATCACTGTTCTTAGACCTTCAAAGATGGCAGACGATAGTGATATTTCTCGACCGGAGAAAATAAATGGAAAACAAATAAAAAAGGGTTCCTTATTTCAGCTGAATGGGTTAGATAAAATCCATCCAGGAAACTCTCCTCCTGCAAGTTCCCCTGAACCAACGCGTATAGTTGTTCTAAAACCAACCACCCATGGCAAACCACATGCTGTTAATGCTGTTGGTTCCCTTCTGTCAGAATTACCAAAGATACTGCACAGTGAAGATTTTTTTGGGGATGTGGAAGATGAAGAGAATCGACAATCAAGAGAAATGGCTAAAGCAATCACACAACAAATTCATGAAAAACTCGGTAGGCACCGCAGAGATGAAACCTTGATTTCTTCTGTATTCTCCAATGGTTATGTAGGTGACGAAAGTTCATTTAATAAATCAGAAATTGATTATGCAGATGGTAATTTCAGTGACTCGGAAGTCATGTCCCCTGTATCTAGGCACTCGTGGGATTATGTCAATAGACTTGGTAGTCCTTACTCATCATCCTCGTTTACTCGGGCGTCGTATTCTCCAGAGTCATCAGTTTGCAGAGAAGCAAAGAAACGTCTCTCTGAAAGATGGGCCATGATGGCATCTAATGGGATTTGTCAAGAACAAAAACCGGTTCGGAGAAGCTCCAGCACATTAGGCGAAATGCTTGCTCTTTCTGAGACGAAGGATGCCTCTCCTGAGGAGGAAGGAAGTTCTAGTAAAGAACCCATGGATTTAAATTCTTTTTTAGTCAGTGAATCGAGAGAAGAAGGAAATGTGGATTATTCACCAAGAAATCTAACGAGGTCAAAGTCTGTTCCTGTATCTTCCATCCAGATTGAAAATAGGCTTAATGTCTCAGTTGCAGATAATGAAAAACCGGAATCTCCCAAGGAGGATGTAAAGGCAAGAAGTGTGAAATTATCATTCACAGGTAAAGTTTCAAGTTTGTTTTTTTCAAGGAACAAAAAAACTGGCAAAGATAAATCTCTTGTATTCGGAACCAAAGATGAATTTCACTCTGGTCCTGGAGAAATTCACTGTGATAGAAGTGAAAGTCTTGGTGATAAAGGGTCGGACCATGCTTCATCAGGTCTGCTGGAGCCATCAAGTAACTCATCTTCCTCGAATCTAATTGGCGAGCTGGGCACGATATCTCCTGAGACTGGATTTGCTGCGGCAAAACCTATTGCATCTGGAAACCCAGGTGAAAACCAGGAGCAGCCAAGTCCAATATCCGTCTTAGATTCACCCTTCGGAGAGGATGAACATACAGAAAAACTGTTTCGACATTGTATCAAGCCGGTCCAACACGTATCAGGAGTTGATCCTCCACATAATTCTATTGGATCAAATTTGATCGACAAATCACCACCCATAGGATCCATAGCTCGCACCCTATCATGGGATGATTCATGTATAAACACCGCCACATCACACCCGACAGAGGAATCGCTAACCACCACCCATGATGAAACCAATGAAAATCAAGAATGGTCCTTTTTTTTCAAGACATTATTATCTGTGTCCGGTCTCGAGTGCGAGATGCAATCCACCTCTTTCCTGGCAAAATGGCACTCACTCGAAAGCCCATTAGACCCATCACTAAGAGACAAGTACGTCGACTTACAAAACGAGAACAAACTGCACGAGGCCAAGCAAAGGCAGGGGAGATCAATTCAAAGGCTAGTGTTCGATTGCGTAAATTCAGCACTAATCGAGATTACAGGGTATGGATCAGATTCAGGACAAAAACCTATAGGGGACGAGGTTTGGGCTTTGATGAACGCATGGTTCTCGGAGGATGTGGACGACTGTGGAGACGACACCTGTCTGATGGTGGAGAGGGTGGTGAGGAAGGAGGTGGTGGGGAAGGGGTGGAATCGTCATTTTAGATTGGAGATAGATAATTTAGGCAAGGAAATCGAAGGGAAGTTGCTGGAAGAGCTTGTGCAGGAAGCCTTGGTTGAATTCGAC
>gnl_Mimgu_v2.0_Migut.L01629.1
ATGCAATTGCAGCTGCTGAAGATGGAATCTGACTCATATAACTCGATATCCACTCTTGTCCTAATTGAAGACGAAAATGCACAACTATCTTCACTGCTTCCAAAAGGCTGGAAACTCTCTTACATTCTTGACGTGCTTATCCACTCTAATCTTCGAGTATTTAGCTACGACATGTCTGTGATGACGTGGCACTCCAACAAATCCCCATTGGATCCTAACTTGTTCGACAAACTCGAGAAGAAATACGCTGATCACGAAATGAATGAGCCGATGCTGGAAAGGAAGTTGCTATTTGACGGAATAAATTCAACACTATTGAAGATTCTTCAACAGAAGCTCGATCTTTGCCCTTGGGTGAAACCGAAATTAGCAGCACTGCCTTTGATTTCGCAGAAGGAACGAGTTGTAGATGCTCTGGAGAAATTGATCAACGAAGAATCTCCGTATGGGCAGGTAGATGAGAAGATATTAGTCGACAAGGAGATGCTGTTTCAAGATTCTAAAGGAGAAATCAACTTATTAGGTAATGAAATTGGGAATTTGTTGATGGATGACATGATAATCGAGATTCTTGCG
>gnl_Mimgu_v2.0_Migut.L01627.1
ATGCAATTGCAGCTGCTGAAGATGGAATCTGACTCATATAACTCGATATCCACTCTTGTCCTAATTGAAGACGAAAATGCACAACTATCTTCACTGCTTCCAAAAGGCTGGAAACTCTCTTACATTCTTGACGTGCTTATCCACTCTAATCTTCGAGTATTTAGCTACGACATGTCTGTGATGACGTGGCACTCCAACAAATCCCCATTGGATCCTAACTTGTTCGACAAACTCGAGAAGAAATACGCTGATCACGAAATGAATGAGCCGATGCTGGAAAGGAAGTTGCTATTTGACGGAATAAATTCAACACTATTGAAGATTCTTCAACAGAAGCTCGATCTTTGCCCTTGGGTGAAACCGAAATTAGCAGCACTGCCTTTGATTTCGCAGAAGGAACGAGTTGTAGACGCTCTGGAGAAATTGATCAACGAAGAATCTCCGTATGGGCAGGTAGATGAGAAGCTATTAGTCGACAAGGAGATGCTGTTTCAAGATTCTAAACGAGAAATGAACTTATTAGGTAACGAAATTGGGAATTTGTTGATGGATGACATGATAATCGAGATTCTTGCG
>gnl_Mimgu_v2.0_Migut.L01626.1
ATGTTCGCTCTGGATTTGGGACAAAGCTCCTTTAGACGAGCCACCGGGAGGCCAAAGTTGCCGGATGAAGACATGTACAAACAATGCCGTGTTCATAGGGAACAAAATATGTTGTCTGAAAGTTTCCGACAGAAAAATGTTTCAACTGAACAACTTTACGATGGCCGATCAAACAGGAGAAGTGCAATGAAGCAGCTAGAATTCATAGATGTGCACGAGGATCTGGAATCGTCGGGTCTCCTTAACCCACGCCGTTCGTCAAGATGGAGCCGGAGATCCATGCTTACGAAATCTGACGTGGAAATCGTGCAAAAGCTCAGGGAATCGAAAGAGCACGATGATAACCTCGACTCGAAGGACTTGTTCATGGAATCTGATCGGAATCGGAATTACTCAGTTGTTGATTCTGCAAAGTTTGAAGGCAATTCGAAAGCATGGATGTTGGAGAGAGATAATATTGGTGAAATTGGTCGGTCCGATGGTTCTCTGCTAGTTGAACCTCACAATCTACGTAGAGTTCGTACTTCTCGCAAATCCTCCATAGTTGAGTTGGAAGAGAAAGATAATGGGAAAAGTACAAGAATTGTTGTACTAAGGCCAAACGCTGGTGATATGCAGAGTGAAGGTCTACCTGGTTCATTACCATATGATTCACGTGGTTACTTGTCCAACTATAGGAAAATGAAGGAGAAATTGAGTATTGGAGGTGCCGGAAGAATATCAGGGAGAAGGAAAGATTCATTTTCTAATGTGGAATTATCGAGGCCTGTCTCCGCAGAAGCTAAAAAAATAGCTAGGAAAATTACGAGGAGAATGAGAAGTGGTTGTAACGAGGTTGTGGATTCATGGTTCAGAAAATACGTAGGGGAAAAGGATTCGTGTGATGATGATCTTGGAAGTGATTCCGAAAACGAGTCCGAGATGTTTCGATTGTCATCTAGAAATTCATTCAGTGATGATAAACAATGGCGCATGTATCCATCTTCTGGTTCAGTTGAGCCGTCTTTTAAAAGGGAGGCAAAGAAGAAAATTTCTGAGAGGTGGAAAATAACTCAAAGCTATCAAGAATTGGAAATAGTTGACAAGGGTAGCACACTTGGTGAAATGCTTGGCATACCTGATGGAGAAACAAGGTTTAAAAGTTATGCTAAGACGAACAAAACTGGAAATGGATCGAATGATAAAATGCGTAGAACTTCATCTCGATCGAGGTCTCTTCCTCCTTCAGTAGGTGAAAGAACTAACAGTAGGCGCACTGAAGAAAAACATATGATAATTAACGACCCCTTAAGCTGTGACAAAAATAAAGTTGGTAAGGGAAATCTAAGCCGTAAAGATTATTTTTCATCTCAAGATTTGAAATGCAGGAATAAGAACAAGAAGTCTCTTCCCTTTCAGCACATGTATACTAACGAGATAGGCTCTTCGTCTGAAGCTAATTTCGAGATTCAAATGGAACCGAATGTTAAGGACTTACCTGATATCAACAGGAGAAGTCCTGTAATAATTTATGAACGTGAAAGTACGACAACCTTTTCTTCCAAATCTTCCGTGTTGCAGCCAAAGAAGTCTTCAGTTATTGACGATAAAGACAATGCTCCTAGTCATGATCAAAACGACTTCACTATTCAGGTTCGTCTTCACTTTCCTCAAAACGGATTTTTCATGTGTATGCTTGACTATCCAGAAAGCTATGTGATTATGCCTCTTTGTTTG
>gnl_Mimgu_v2.0_Migut.J00378.1
ATGGAGAGAGCTCGACACAGGAAATCGAAAAGCGCTTCTGGTATTGAAGGAATTCGACATCAGAAACAGAAAGCTGTTTTAAGTTTGTCTTCGCATGCTCGTTCTTATATCGATGGAAGCAATAGGGATGACATGTTTATGCATGAGTTGGGGAACAGCCCCTTAGGAGGAGTTGCTGGTAAACCAATGAAAAAGTTACTGGCAGAAGAAATGTCAAAAGAAGTTGAGTCGAAGAGACGGACACCAAGTGTCATTGCCAGATTAATGGGTCTCGAAGGGCTGCCATCCCCTCGGCATGTTCACAGACAACCGAAAAGGTTTTCAGAAAGTCTCCCACAGAGAAATGTTTCATCAAATATCCAAAGAAATAGCCAACCACACGAAGGCCGATCAAATAGAAGACGGTCAACTGAGCAGCAAGAATTTAAGGATGTTTATGAGGATTTGGAGGCTTCGCATGTTGCGAATCGTCGTTGTTCTTCGAGATGGAGTGCCAGCTCGATTCTTACAAAACCAGAGATGGCACTCATTCAGCAGAAGTTTCTTGATGCAAAACGTCTTTCGACCGATGAAAAGCTTCAGGACTCTAAAGAGCTGGATGACACCTTAGAGATGCTTGACTCCAACAAGGACTTACTGCTGAGATTTCTCTGGCAACCGAATTCCTTGTTTATGAAGCATTTGCATGATGGACAAGTTGATCATGGGAATTCCCTTGGCAGTCATATAGCAGTCCTAAAGCCATCCAATTCCGAGAAGTACGAAAACAAAGCCAAAGTATTTGGATCCGAAAAAAATACTTCAAGTAAACACCATGCCACTTCTCATGTGAAACGTCAAGATGGTCTTTTACTTGAACCACACAGTCGACGGAGAGGTCATACTTCTCGCAATTCAACTCAATTAGACGCGGAGAAGGGTGAAAACATTCTTCCTACAAGGATTGTTGTTCTGAAGCCAAACCTAGGGAAGACGCAGAAAGCTGCCACATCTAATTCATCACCGGATTTCTCAAGTGGCTATCATCCCAGCTTGAAGAAGATAAAGGAATTTCAAAGTGTTGGAGGTAATGAAACAGAGTCGCGAAGGAGGAAGGACTCCTCTCATAAAATGGGATTATCAAAGTCCATGTCTAAAGAAGCTAGAGAAATAGCAAAGGAAATTACAACGAGAATGAGAGATGGCTCTGACGAGACTATGGATGCAAAGTCTTCCGGGTTCAGAGGATACATTGGTGACGAGAGTTCGTATGACCCAAACGAAAGTGATTCAGGCAATGAGTCGGAGGTGTTTAAATCTTGTAGAAAGTCCTTCGATGGTAGTAACTTGTGCAGGTATCCATCTCCGAGTTTGTTCGAAACGTCTGTAAATAGAGAAGCAAAGAAGCGATTATCTGAGAGGTGGAAGATGTCTCACAAGTATCAAGATTTGGAAATGATTAGCAAGGGCAGCACATTAGGCGAAATGCTTGCCTTTCCTGATAGGGAAACAAGGCCTAACCGTTTGAATGTTAAGACAAGTCCTGGTAATAATGGAACTGCTACTGGGGATTTTCCTCTAGGCATAAGTAGTAGAGATGGTTGGAAAGATGAAATAAGCAGAAATCCATCTCGTTCGAGATCGCTTCCTCCGTACACAGGTGGAAGGGGGAGAACTCATAGAATCACTTACCATGATGAGGTGGCAGAAGATAAGAAGCTGAGGCGTAGTGGTTCTGAACGTAATGGTAGAAGTAAGGTTCTAAAGGGAAATCCATGTCATAACGAAGATAGTTCTTCTAAAGATTCCAAGTCCAGGAGCAAGAAACTTCGTCCTTGTCGGTACGAATTTCTTAATGAGATAGACTCTTCATCAGAAGCCAACTTTGAGATTCAAATGGAGGCCAACAGTAAAGACTTATCTGAAGAGCATTCAGTATTTCAGATGAATGCAAAGTCCGACACTTGCAGAAGTCCTCCAGTTGATGTAATGATGGTTTCTGGATCTGGGAACTCAACCCTGCCTTCGGAATACCCCGGCCACAACTCTACTCTTCATAATGAAGAGGATTCCAGCCTGCAGGCATTGCACAATGGACCGCCCAAACAAGACTCTTCTTCCTTGCATTGCCTTGGAGCTGAACCGGATTATCCTAGTCCAATCTCAGTTCTTGAGGTCCCGTTTACAGAAGAAACATCATCCTCCGAAAGTTTTGAGAGAGTCGGTGCTGAACTTCATGAACTCAGGATGCAACTCCAGCTGCTCAAGATGGAGAAGGGTGCATGTGCTGAGGCGTTCACACTTGTTCCAATTGAGGAAGAAGTCACACAGCCATCTCCAAATTTTTCCGAAGAAAAGTACGAATTAGGAGACCAAGGCTGGGAAATCTCCTACGTTCTTGATGTGCTAATCGATTCTGGTATCGAAGAATCTGACTTCAATATATTCGAAACATCGTGGTATTCACGAGATTGCCCTTTGGACCCGAAATTGTTCAACAAACTCGAGAAAAAATACAGCGACGAAAACTCGAGTTCCGAAAGGAGATTGCTGTTCGACAAAGTAAATTCAGCACTGGTGGAGATTTTCGAAGAGCACGTTGACTTATGCCCGTGGGTGATGCCGAAATTAGCAGGGCAGAATTGTAAATTGCAGAATGAAGGGATTAGAGATGCTATTGAGAAGTTGATCAATCAAGACTTCGCCAGCCTGGAGAGATTGGATAGAGAACTCGACCGGGATATGCAGTGGTCGGGTTTTAAAGGCGAGATTGATATAATTGGTAGCGAAATCGAGAAGCTGTTGATAGATGATATGATAATTGAGGTTCTGTGTAAC
>gnl_Mimgu_v2.0_Migut.M00429.1
ATGAAGAATTCCGAAAACACACGGGCACACGAAAGTGTGATCGCGAAACTAATGGGTTTCGATGAGGTGTTGCTCCCTCCTCAACAGCCTGTCCGTGAAAAACGGAGATTGTTGTCTGAAAATTACGTCCGAAAGGCTGCTTCCATAGGCTTACCACCTAGGAGTTTGCATGGAGTTCGGATATCTAAGAGCAAGAAAGATAACGTTGTTGACAAAGTCAAGAAGGTTAAAAGAAGCCCAAAATCATTATCGAGAGGTAACGATGAAGAAAGAAGATCGTGTGGCAAAAAAGGTGACGATTATGTTCGAAGAAATGTTTTGAGATATCTGCAAAAACTTGAGTATTATAGGCCTAAAGGTGACTTTGATGAGCTTCGTGTTAATTACATGATTGATAAGCCTTGCATTTTCTCGACTAGCATGAGTATATTCAAACCAAATTTGATGAGATTATTAGATAAACCGGAAGATTTGAAGTTGGATCGGCATTCCACGTATAAGCAACTAGTGAACAATGGTATTGTATCTACCAGACATAGTTGTATTGCCTGCACACGAACTATGAACAGAATCTGTCGACAAGAACAGGGTAGAAGCAAATTTTGGGAGGTGTCGTCGAAACCAGGAAACGTTAATGAATCTGAAAAGCAAAGTTCTGATTTGTTGACCAAAAAGTCTAAAAAAGTTGACGTTTGTCGGAGGCACCAATCTATTGATGAGATGCTTATTTTGGCTGATGAGAAATCGAGTGAAGGAGATAGCAAGTTGATGGAGCAAACAGTTTCGTATGCTGAATGTGTAGGTGATACTGCATATGCTAGTGCTGAATCATTTAACGGAGGTGTTTCTTCTAGAATCAGTGGCGGCCCCCACTCGAACTCAGAATATGCTCAAGAAGTTCTCAGCGAAGAGGCATCGCTAGATGAATTATCCGATGAAAACTTGACTTATTCAAACCTGAAGAAAACCAGCCAGCATAGTCCCGACTCTGTTCTTGAGCCATGTGATATACAAAATTCTTCGAATTTTGAATACTTCGACCGCATAGGGCTGCAAATGCAACTTCAAGCTTTAAACATAGAGTCCGAAGAAACTTACTCCGAAGGATCGATTATGGCTGTATCAGATGAAGACGATTTTTTCGATGAATTTCGTGATCTCTCTCACGATGGCAGAAAGATTAAGAGGTGGCTCGGAGATGATTATCAAAGTAGGAATTATTCTTACATGATTGATGTGTTAGACGAATCCGGATTTTATGGTACGAAATTGTTAACGGATTTGAAATACCCGATATGCCCCTCGGTGTTCGATGCGTTAGAGAAAACATATGGCAAACAGACATCTTGGCAAAAGTGCGAAAGACAGCTGCTATTCGACTGTATAAACTCAGCCTTGAACTTTCGTTTCTCTGCAAGAAGACGATTCCGTCCCTGTTTGAAACGCGGTGAGGTTGAAGACGAGATATGGGGGGTGCTGACTAGGCAGGAAAAAGAAACGGGAAAAGATTTTTGCGATAAGGATTTAGAGAAATGGTTGGGGTTTGAAGAAGGTGTTGATATTGTCTGTACAGAGATGGAGAATTCTTTATTCGATGATTTGGTGATGGAGTTGGTTAGTTCGTCGGAT
>gnl_Musac_v1_GSMUA_Achr4T25020_001
ATGGAGAAGAATTCTTCAAGTTGCAGTTCAGGTCAAACACAGATTAAGATGCTAATAGAAAATGAGATATCAAAAGAAACAGAGTCAAAGCGGAAATCACTTAGTGTTGTGGCCCAACTAATGGGAATTGATGATCCTGCACTAGCTCAACAACATGTCCCCATTTCTACTAAAAGGAATATGCAAGTGGATTATCCATCAACTACCTTAGCAGGAGCACTGAAGGGTTGCCATCAGCAAGAAGTCATTTTAAAGCGTCAGCAATGTGACTATGACAAGATGAAGGTCCAGGATGCATATGAAGTATCACAGAAACCTTCAAGAGCCAGTGGTATCAAGGATCTGTGGGGAAATTGTAATGAGAACCAGAACAAAAATAAAAAGGCCTTTGTTCGCAAAATATTCATGGAAGCAAAGCATGTGACAAAAGATGAAAAACTACTTCACTCCAAAGAGTTCCAAGATGCCCTGGAGATTCTCAGTTCAAACCGAGATGTATTTCTCAAAATTCTTCAAGATCCGGGTTCCCTTTTCCTGAAGAATATTAGAAATGTCCATATGAGTCCACCACTTCAAAAAAAGCACATTACTGTATTGAAGCCTTCACAAAAGGTTGAGAAAAAGGATGAGAATCTGGTGATGGAAGAGAAATATCCATTGGTCAATAAGTGTGAACGAGGAACAACCAAGCAAATCTGTGACGAACAATGTTGGAGCTCTAGTTTCACTAAAACAAATGCTGATATTTTTTCCCTGCCAAGTAGGATAGTGGTCCTAAAGCCTAGCACTAGAAAGCCCCGTGAAAAGAAATCCAAGGTAACCCCTCCAACTACTTTATGTAAATTGCTGGAACAGAGTGGCTTTTTTGGAGAGTTGGGTGATAGTGAAACCTTTGGATCAACATTTACAGCAAAGAATTGCAGTCAACAGGGACTGGAGAGTATAACTGGCAATTGGACAGATAAATCCTTGTGCTCTCCGGTCAGCGTGAATGGGTGCAGAGATGAGAGTTTATTGAATAAGCCAGAAAATGTAAACACTGAAGAAGATGGTGGCAGCTTTAGTGACTCGGAGATTTTGACTTCAACTTCACAGTATTCTTGGGAATATACTAACAGAACTGGTAGTTCTTGCTCAGCCTTAACCTTTAGTCAGGATTCAAATTCACCCAAGTCATCAGTTGTTATGGAAGCGAAGAAGCAACTTTTAGAGATATGGGCTTCCATGGCATCTAATGAGAATAATCAAGAACAGACACGATTGCCAAGGTGCTCATTCTCTTTAGGTGAAATGCTTGCCATTAAAGTGGTAAAGGAAGGTGAATATGGTGATAAGTTTACTGTACCAAACAGCAAATCATGTGGTCAAGAAGCAGAACCAGAGTTATCTACATCCTGCAAGACCAATGGTAAAATAAAGAACGTGCAAAGGGAGACCTCCCTTATAAATTTATCTAGGTCAAAATCTGTTCCCATCTCATCTTCTGTTTATGATCACATTGAATTGAATAAGGAATCTTCTGACTTTGGGAAAAACAAATCTACGGAGACAAAGGAGATAGCGGAGTCTAAGAATGAAAAGTCAACTTTCAAAGAAAAATTTTCAAATTTTTTATCTTCAAAGATTAAGAAAACAAGCAGAGAAAACCCTGTTTCTCCTCCATTGATGGGCTCTGATGACAAGGCCCAGTCTGGTAGTGCTGGTTTAGCTGCAAACAAAAATGTTGAATCAATAAATCCTCTCTATAAGAACTTTCCTATGACAAGTTCACTGGCAAAGTATGAGGAAAGGTCTGGCAATGCAGCTTATCCAACACCAGTTATTGTAGTAACAAAAAAAAGTTTAAAAAGCAACCAGGATCAACCTAGTCCTACTTCAGTTCTTCATGTGCCATTTGTAGATGAAACAAATGACAACGTGTCCCGATCATCTGAAGCTAATGCTGATCCACATGGTATGATCTTTTTTCCCACTTCTCTTCCTAGGCCTTCGACTATCAAATCAGTTGTTCGATCCTTATCATGGGAGAATGCCTACCTGGATAAGCCATCTCGAGATCTTTCTAAATGCAATGGGGCATCATCCAAGGTCGACAACCATGAACAAGAACATTTTGTATCTACCCGGAAGGTGCTCTCTTCTGGTTTAGAGAAGGCTACTATGATTTCTGCTGGATGTCAACCTCTTGATAGCCAATTAGATTCAGTGCCGCTCGCAAAATTCCTTACTTGGGAAAAAGAGGAAGCTGAGCACAGGGAGAAAAGGACAAAGCAGCATTTCCTCTTTGGCTCTGTGAACTCAGCAGTAGAAATTGGTTCAACTGGTTTGACCACCTTACAAAGTGCATACCCATGGAATAGGGGATTTGGCAGGGATCTAGGAAATGTTTTTGCCAACTCTGCTGTATCAGTAGAGGTATGGAACCTAGTGAGGGATTCATTTTCTGTCAAAACAATGTGGGCAACAGGTGAGGGCGGCATTGACAATCTAGTATTTGATAGAGCACTGATGAAAGTAAAAGGAGGACAGAGATTAGCTGAGTCAATGAGATTAGAAGTGCAGGAGATTGCCAAAGAGATTAGTAGGGATGTATTGAAGGATTTGTGTATCACTGATGAGTTTTATTTCATTCAC
>gnl_Musac_v1_GSMUA_Achr9T03130_001
ATGCCACAAACCAATATTCTATGTGATTGTAACATGAACATGAACAGTGAGATTTGCAGATGCGGTTATCTAAAGGGCCAAAGGAATGATTTTGGCGTAGAATATGGTTCTGATTGCAGCAGTAGCTTTCGAAAAGAAGAAAGTTCTTCAGGCCAAGGCTCATATAATACCAGTGTAAAACCAAGAGAGAGACCCATGGATAAAGAGATACCAAGAGAAGCAGAAATAAGGTGGTCGTCGCCTAGTGTAATTGCAAAATTAATGGGTCTTGACGAACAGCCACCTGTACAAGTAGCCCATAAACGAAAGAAGACAATAAATGGTTATTTTCAAGATATACCATCTACAGGCTTGCAAGAGAAGTACCTAACCAGGGAGGAATGTTTGCCTCGGATGAGCATGGCTGAGCACCAAGAATTTAAGGATGTCTATGAAGTCATTCAAAGACCGAAAGTTGAGAGGGACAGGACAAAAACAGATAGCAGTGCATTGCCAAGTTTAAAACAACGCAAGCTTAATGCAAGCAAACAATGGAAAAGTGATGTAAGCTTTCTTGGCCAAAATTTATTGGATGCAGTGCATCTTCCAAGTGATGAATCACTTCGAATTTCTGAAAAATTTACCAGTGAGTTGGGGAACCAAGACTGCACTGAGCATAATTTTCTAAATGTCTTCCAGGAACCCAATTTCTTGTTCAGAAAGTATTTCCATGATTCAAAGCGGCTTGCACCCTCTCATTTAACAAGCAAGAAAACAATTTTCAAATCATCAAATGGTGCTAAGACAGAAAGTGGTGAAGTATATCGTTCATTGAAGAAGAAGACGGACAGGTTTGTTCATATGCAAAATGGTGTCTTTAGCTCTTTTCGGATACCCATTGCTGGTAAGGCTAGTCGATTTCTCAAGGTTCAGAATGATTCTCTTTCACATAAGTTAGCACGGTTTGCCAGCAACAATTACCAGTGCATCCATCCTAATCATATTGTTCCTTTGAAGCATAACATTGATAAATCCCGTGTAAGTGTTCATTTAAGAACCCCTGAGAATTTGAAGTTTTCTCACATAAGACCATCCGCTCAAACTGGGTTTCGAGAGGCCAACATTGGAAGAAGGGATTGGCTGAACTTTTCCCATAACTCGGAAGCTTTTCATTGCAAGAATAAAGGTTCCAGAGAACTAGATAGAGAGATTACAGAACTGAGAGAGTCTGTAAGCAGCAGTAAGATGAGCATACCAGTTGTGGAGTATAACAGATTCTCCAGGGAAGACAGCTCTTGCAATATCTCTGACATGAAGAGTTTCTGCAGCCCTGAAGGATCATCCAACCATTTTAATAACTGGAATAGCATATGTTTTGCCTTAGCTCCTTCAACTGAATTTATAAGAAGTGAAGCTAGAAAAAACTTCTCTGGGAACTGGAAGATGGCTGGTAACTCTAAGGAGACAGTAGACTGTGGTAAATGCTCAAGTGTTTTGGCTGAAATGCTTGCTTTATCTGATGTGGTAGGACAAAATTCAGTGTCCAGTTCATCGAAGGTTCATAATGTTTCAGTTGAGAAATCAACTAGACCTGATATGCGAGCATCAGGGGGTTCTCCTTTGAGTATTAGCAATAGTGACAGTTGGGAAGATGGATTCCTAACAAATCTACCAAACCCTGCATCTGTTCCCGCTTCATCAACAACTTATGGAAGTCAAAATCTAAGTAGCATGAATCGATTTTGTGATGAACATTTTTGTACACCTAATGATGTGCTGAAATTGAGACCTAAAAAATCCGATCAGAGAGGAAGTTCTTCACTCGTAGGTTTTAAAAGCAGTAATAACCAGCTTTACTCTAATTTGAGCGGGAAGGAAAACAACCTGTCTTCACAGGAAATTCACTTGAACCAAGACAGGACAAGGAAAGGTGTGCTTGCAAAAACGGCTGGTGAAGGAAATTTTAAACCTCTTTCTATTCCCAATTATATGGATGTGGATATGATGATGATAAATAATGAGGAGCTACCTCAGTTGTCAATGGCCAGTAAAGCTGTAAAGGATCCTAAAGTGTCCAACAGTAATCTGCTGAAGGAAACATCATTCAGTCATCTTCAGGTAGATCGTGAACAGCTCACTTCTGTAAGAATTACAAAGGCTTTGCAACCATGTGCTGTTTCTGAACTCGAGCTTCCATTGAGAGTAAATGGTTCAGGATGTTCTGAAAGCCTAACTGGAGATCTTGAGCTCCATTCAAAAACTTTAACCTCCAAGCTAGGAGATCAATGTGCTGAGGCATCAGAAGTTCTTACTTCAAGTAATGACGATGACAGAGAAGTGTGTGAATTCTTTCAACAGGCTGGTCATCTAGAAGAGGAATTTATGGATGAAGAGGAGAGGGAGTACACCTACCTACTCGACATACTTATCTTTTCTGGTGTTCACAGTGCCAAGCAAGACAGTCTTCGTTATGCATGTTACTTACCAGAATATCCAGTGAACCCAAACTTATTTGAAAAGCTCGAAAAGAAGTACGGTAAGCTGGTTGCATGGTCACGGTCGGAAAGGAAGTTGATGTTTGATCTGTCAAACTCAATCGTGGCTGAGATCCTTGCTCCATGTATGGATCTGCATCCATGGGTTAATTCTACGGGAAGGATCGGACCCATGTGGGGTTCTGAGGGGCTTGTTGAGAAAACTTGGCAGATGTTGGTGAAAAAACGTATGGAGCTTGGTGCAGGTAACGCAGAAAAGAAAGTTCTGGATACAAAATGGTTTAATTTAGGAGGCAACATCGATGAGATAGGAAGGGAGATTGAGAGGACGCTGAAGGAGGAACTCTTGGAAGAACTTGTTGAAGAGTTCATCATAGGT
>gnl_Musac_v1_GSMUA_Achr8T12790_001
ATGATCAACATATTTGACTTTAGTGCCGGTGTGGCTGGGAACAAGATGCTGACAGAAAGACCTCACAGAGATGGTTTTCCAGTTAATAGAAACAAACATGATGCTAGAAAAGCCACCACACCAAGTGGAACTAAAGCAGATGACAAACAAATAGCCAATGACCTGAAGCAGAATTTATCAAGCAAGAAAGCTAGTGGAACACCAATGAAGATGCTAATAGCTCAGGAGATGTCAAAAGAAACAGAGTCTATACGGAAACCACCTAGTGTCGTTGCTCGACTTATGGGCCTTGATGATGATCTTACAGGTCAGCCATTTCCAATGTCTAGTCAAAGAAAGTTGCTAGAGGGATACCCTCAAAGAGCCACAGCAGGTGTTAATAGAGATCACCGTCAACGGCAAGATGTTTTCAACAAGGCGGTTCCATATCAGCACCATAGACATGACCATGAGAAGATGGAACACAGAGATGTACGCAAAGTGTGGCAGCAACCATCTTGGAGCAGGAATGGAAGATGTGGTGAGAATCAGACCGAGCTAAGAATGGCCCTTGTCCGTCAAAAATTCATGGAAGCAAAGCGTCTGGCCGCTCATGAAAATCTTCTTCACACCAAGGAATTTCAGGATGCCCTTGAGGTTCTGAGTTCAAATAGAGATTTATTTCTCAAATTTCTTGAGGAGCCAAATTCCCTACTCTCAAAGCAAACAAGCGATCTTCACTCTATTCCTCCACCACCTCAGACAAAGCGCATTACCGTATTGAAGCCATCAAAAAAGGTTGAAACAAAGTTTGAAAAGGTAGTGAAGAAACACGAAAATTCAGAGATTGATGAGAGTGGATTGGAAACAAACAATCACCATTGGGAGCCTAATTTCAATCATTTAAATTCCGAAAGCTTCTTTCGGCCAACCAGGATAGTGGTCCTGAAGCCTAGCACAGGAAATCCTACCAAACTACCAACTTCAACCATGTCACCTGAGTATCTAGCACGGACTGAAGTTTATGGTCACCTAGGAGTTAGTGAAGCCTTTGAATCAAGGTCCTTGGACAAGGAAAGAGCTGAGCAGATGCAAAAAAGTCTAACTGGCCATAGGAGGGATGAATCGTTGCTATCTTCCATGTACTCTAATGGGTATGGTGGAGATGCGAGTTCATTCAATCAATCAGAAACTGATTACAATGTAGAAGATGGTGGCTTTAGTGATTCTGGGATAGTGACTCCAACATCACGCCATTCCTGGGATAAATTTGGCAGTCTTGGCAGTCCTTACTCAGCCTCGTCTTTTAGCCGGGTCTCATATTCACCTGAGTCATCAGTGATTAGAGAGGCAAAGAAACGGCTTTCTGAACGATGGGCTTTAGTGACATCAAATGGGATAAGTGAAGAACAATTACAGTTGCCTAGGAGCTCAAGCACTTTAGGTGAAATGCTTGCCATTCCTGAGGTAAAGAGAGAAGAATTTGTTGATGGGTTTACTGTCTCAAGCAATAAACCATCTGATGGAGAAGATGAACTGAGGTCACCAGCATTTTGCTCATCAGTGGGTAGGACGAAAGATTCAGGAGACCTTTCCCCTGGGAATTTATCAAGGTCAAAGTCTGTCCCAGTGTCATCCACAGCTTATGAGGTCATTAGCCTGAAATTTAAAGGTTCGGAGTCTCAGATTAGTAGATCCACTGTGTCAGAGGTGTCGAAGACCAAACATGGGAAATCATCTTTCAGAGGAAAAGTGTCAAGCTTTTTTTTCTCGAGGAGCAAGAAAACTAATAGAGAAGGACCTGTTTCTTCAACCCTGGTGGACTCCCGTGAGGTAGTAAGTAGAAGTGATGAGATACAAAAATCAGCTGACATCAGTTTGTCAGTGGACAGTCAAGTAAAGGATGAGGAACAATCTGCCGATGTACCTTCTCCAATATCAGCCACAAATGTCACCGAAAAGGTCATGCCATCACTTGAGGAACCCCGAACATGTGACAAGTCTAGAGAAAAGGAGAAACTCAGTCCATGTCAAAATTTCATTAACAACCTGGACCAACCCAGCCCTACTTCGATTTTGGATGCAACATTTGAAGATGATATGAATGAAAATTTGTGCCAGCTATCTGAAGCTAATGCTGGACAACAACTACTTTCCAGGGCTTCACCTATAGAGTCAGTCGCACGTTCTTTGTCGTGGGATGATGCCCATTTGGGAACATTGTCCCCGAGGCCCTCAAATCTCTATAAAGCTTCGTCCAAGGCAGATCACACCGACCAAGACTACTTTGTATTTGTTCAGAATTTGCTATATTTTGCTGGCTTAGAGAAATCTGATATGATATTCACTGGATGGCACTCTCTTGATAGCCCATTGGATCCGATGCTACTCGACAAGTTCTTGGGATGGAAAGAAGAGGAACCAAGATGCACGGAGAAAAGTTCGACCCTGAGGCTCCTATTTGACTGTGTCAACTCAGCCCTTGAAGAAGTCAGTTGGACCACTTTAACGAGTCTCTACCTATGGAATGGGGCATCCTGTGGATCACGGATAAATGCTGGTGCAAGTTCTACATTGTCAGAGGCTGTGTGGAGTCTAATGAGGGATTGGTATTCCGGCAACGGGATATCAGTGTTTGCTGAGACCGACAACAATAGCCTGGGGGTGGATAGAGCATTGAGGAGGGAGGTGGAAGGAAACAAGTGGGTTGAATCGATCAGGATAGAAGTAGAGGAGATCACTGGAGAAATCAGTGGGGAGGTCCTGAAGGATTTGGTTGTAGAGGCTTTGGCTGACCTTCCTACTGCATGTATCTGC
>gnl_Musac_v1_GSMUA_Achr8T02110_001
ATGGGTCTTGATACCCTCCCCTCTTCTGTCAGACCGCAGAGAAGTGTTGATAGTTGTTGCAGGACAACAATGCCTAGGGAGGGGAATCATGTACATCCTGAGGACTGGTCACAATGGCGAAGCTCTGGTGAAGGTCCAGAGTTCAAAGATGTTTTTGAAGTAATGGAAGCATCCAAGAATAGAGAGCAACAAAGCCACTCTGATAGCAGGGGGATGCTTAGATGTCAAGGAAATGGAGCTGACACGGATCTTGTAAGGCAGAAAGTCATGGATATGAAGAGTCTATCAAACAATGAAGTGCTGCAAAACTCTAAAGAATTTAATGATGCATTTGATTCAAGCAAGGATCTTCTCATTGGAAAGCATCGTCCAAATGTGAACTGTGCACCATCATCACCTCATCGAAGCAAGATCACAATCTTAAAACCATCTAAAGGTACTAAGCATTGGAGCAATGAAGTTTGGTGTAACTCATCCAAAATAGAAAGAAATCATGATTGGTGCTCTCATATGCAGCAAGAAGTCACAGGCTCTTTTAAGATGTATCCATTCTGCCTTAACGAATGCTCTATTGGTGAAATCAGTGGTTCCCTTTCACAACATTCATCGGCATCACGAGATGCAGGCAGATCTGAGACTCATGTTGATCCTGCTCACATTGTTATCTTAAAACCAAGCCTTGAGAAAGCTCAAAAGATGGCAGAGGCTAGTTCTTTTGCCCATGAGGACTTCCTGTTTAGTTCCAAAAGGGGCACTGGAATTGCAGCGTCTAGAATTCAGGTGCTTCAGTATGAAGGAAGAGATGAACATTTGTCTCATCACACACAGGTATCGAACCACAAAGTAAAGGGTTCAAGAGAAATTGCTACAGAGAATACAAGAAAGACGAGGCACTCCATAAGTAGCTGCACCAAAAAGAACTTGACTTCAAAAATGAATCCATATCCTGGGACTGAAGACTCATTTATGACTCCAGGCGAGTCTAAACTCAGCCACTCAGAGGCAGTCTGTCAGAACCCTGACCCTTTTGGTGAGTGGAGTAACAGCTTCAGTCCATCATATTTGTATTCAACTGAATATTCAAGCAGAGAAGCTCACAATCGTCTGTCTGAAAGATGGAAAACAACCCACCAGTTTCAGAAAATGGGACTTATTGCTCGAGGCTCAAGCACACTGGGTGAAATGTGTCTCACTAGCAATGACGCACTCAAAAGCAAGGGATGTCATTGGGTTCATGGTGCTGATGCCCGGAGAGATGGGAGCTCCAGATTCTTGCCAAAGACTCTGCCACATCCAGTTTCGTATAACCTACAACTTAGTGACAGGGAACGTGATGGTGGGAGTTGTACCAATATGATCAAAGATGTACCAGATATGGGAGCCTCTGTTTCTTCAGTTGTGAAATTTAGTAAGCCAGAAGTGCCACTAATGAAAAGCCCTAAGCATCAATATCACAATTCTAAACTAGCTCATTCTGTTGGTGAGGAAACCATGCTAATTAAACATGATATCCATGTGAATTCAGAAGGGTTGTGGAAGAAAATTCATGTGAAAAGTTTCTTAGACAAGACGGTGTTACATCCTGCACCTACTGATGATGCCATCACTGAGAGAAATCAGCTAGCAAAAGGTGCATCAATTCCCATAGACACACCATGGCATTTGACCACTCAAATGGTGCCTAAATTATCTGCATTTCAAGTGCCATCAGAGAATGAGGGATTATTTGGCCATATTCAGAATGTAGTGATTGAGGAAAAATCAAGCGATCAACCTCAAGAGAAGCTGCTTCTGTGTGAATCAGACATGGCTAAACCACATCCTGTAGGCTCTGAGGAACTTGACCAACCAAGTCCAAGCTTTGTTCTAGAGACTCCATCTGAAGATGGCACTTATAGCTCAGGATGCTTTGAAAGATTAAGCGCAGATCTTAAAGGCAAGGGAACAACTTTGTCATCAAAGCTTCGCGTGCAACTACAGTGTCTAAAGCTGGAGTCAGTAGCTACATCTGCAGAGAGTGATGAAGATTGTGCAGGAGACAATCATGTGCTTCTGCCTTCGATGGAGGTACACCGAGAATTCAGCGATGTTGATGACAGAGACTTCACCTACCTACTTGATGTTCTTATAGAGTCAGGTGTCCGTGGCACTGATGACAACAGGTTCTCAGATGCATTCTATTCGCGCGGTCATCCTGTCAACCAAAGCGTGTTTGATAAGCTCGAGAAGAAGTACGATGGGGTTGCATCATGGCCAAGATCAGAAAGGAAACTGTTGTTTGATCTTATAAATTGCACTCTAGCAGGTCTGATCACCCCATATATGGATGTGCACTTGTGGATGACATCGTTGACGTCGAAGATATGTGTGCCAGCATGGGATCGTGAAGGTCTTGTCGAAGCTGTGTGGCAAATGGTGGTGAAGCAAAGGAAAGAGCTACATTGCAATCAGGAAAACATGTTGCTGGAATCAGGATGGTTTGGATTGGAATATGGTATCGATTTGGTTGGGATGGAGATGGAGGGGATGTTGAATGCTGACCTATTGGAGGAGCTCATTTGTGAATTTCTGCCCTCAGAAGGCTGTGGCAAGGCATCAACACAACATATTTGTAACTCTTCTTTACCTGTTCTACTAGTTCTTAGTGACGTT
>gnl_Musac_v1_GSMUA_Achr1T05850_001
ATGGGAAGAATGATTAACACATTTGACTTGAGTGCCGGCATGGATCGATCCAAACTACTTGCCGAGAGACCACAAAGAGATGTGATCAGAAATTGTTCTCATGTGGTAACCAAGCCAATATATCCTGTTGAAATGGAGATAGAAGGAAAACAAATAATAAGTGAACAAAGGATCAGTTCCCCAAACAAGAAATCAGGCGGAACAACAATCAAGATGCTTATGGCACAGGAGATCTATGATGATACAGAGTCTAGACACAACCCACCAAGTGTTGTCGCCAGACTGATGGGCCTCGATTCCACACCATTCCAGCAATCAGTCACGGTGGATGGAAAAATAAGAAACAATGACTATTTATGCAATGGTTTGACAGGAGAATTTCAACATCATCAGCAGCAGGAATGTGAGATTAGGTCTTTCTCCCATGAAAAGGACTGTAGAGATGTATATGAAGTGTGGCAACAACCATCCAAGAATATTTTGGTTAAAGAGCAATCTCCACAGAAGGTAAAATATGATGAGAATTCGTATCAAAGGAGAATGACCCTTGTTCAGAAGAAGTTTATGCAAGCAAAACAGTTGGCCACTGATGGAAAGCTTCTTGACTCTAAGGAGTTCCAGGATGCAGTTGAGGTTCTGAATTCTAACAGAGACTTATTTCTCAAATTTCTGGAAAAACCAAACTCACTATTTAAAAAGCATCTCTTCGAGCACCAGAGCTTCCCTTTACCTTCTCCGACTACTAGTGTAACTGTACTGAAACCTTCCAACACCACGGAGAGGAATGGTAACAAAAGCATGGCAAGACAACTGCTAAGAGATTCCGATGGAAGTGTTAGAAAAGTGAATAAGCATTTTTGGAGCTCTAGTTTTTCTGGGCCAAAAGGTCAGAACTTTTCCCAACAAACAAGGATAGTTGTTTTGAAGCCTAGCCCTGGAAAGCCCTATAACACAAAGACCAAGCTTTCAAACAATTCACCAACAATGTCGGGTGGGCAAAATTCTACTGGAGCTCTAGCAACTGATGAATTGGTAAGTTCAAGAGAAATATCCAAGGGGATAACTTGTCGGATGGGAGAAAGCCTGAATAACAACATAAGGGATGAACCCTTGTTCTCCTCAACACCATCGAATGGATATATCGGGGATGAGAACTCATTCAACAGGTCAGACGGTGAGGACATAGAAGATGAGGTTGGCAGTCTAAGAGACTCCAAGATTGCAAGTCCAGCCACAGTGTATTCTTGTGATTACATCAATAAAATTGGTAGTCCTTTCTCAGCCTTATCCTTCTCTCGAGCATCTCACTCATCTGAATCATCTGTTTTTACAGAAGCTAAGAAACGGCTTTCAGAGAGGTGGGCTTTGGTGGCATCAAGTGTGAATAGTCAAGAACAGACACAATTAAGAAGAACCTCAAGCACCTTAAGCGAGGTGCTTGCCATTCCTGAGATAAACGGAGAAGGAAGCCAAGAGGACCTTGCTCATTCTAGCAGCAAGCTGTCCAGTGGAGAAGATGACCTGAAAGAAGTAACATTCTCATCCACATTTGAGACAACATATGAAGATGCTAGGGAGACTTCCCATAGGAACTTAACTAGATCAATGTCTGTCCCAACTTCACCTTCAGCTTGTGAAATTGCAGAGTTCAATGGGAAAATCTCTAGTTCCTTGATCGGCAAACTCATTGTTCAGCCAGAGGTTCCCAAGTCAAATAAAAAGAAGTTTTCTTTCAAGAATAAGGTCTCAAAACTTCTCTTCTCTAAAAGCAAGAAATCAAACGGACAGAAGCCCCTTAAATCTCCCTCAGTTGGTGATGACCGAGGACAATGCAGTTGTTCCAATGGTAGTGATGCAAGTAATGATTATTTATTACCATCTGTTAATGATACTCTTTCAGCACGGATTAAGCTAGTTACCACTGATAGAATGAGCCATGGATCAACTGAAGAGACACCATTTCGTAAGGTGATACATTCCGCTCCTGCATTTCTTTCCTATTCTTTTGTTTATTCTTCTCAAGGTGTTCTTTCTCTTGGGATGCCTGGAACATTTGGGAACTTTGTTCAGAGCCAGGACCAGTCCTGCCAAATTTCATTTTCAGAAACACCATTAGTGGATCATGTTAATAATGGTTTGTCGCAGTCCTCTGGAAGTATCATTGCTGAATGTCCGCAAGCACTGTCACGGTCTCCGCCGATCGGGTCGGTTGCTCGTTCGTTGTCATGGAGTAGCTCCTACTTGGACATAACATCTGCAACAACCTTAAAGCCATCTGTGAAATTCTCCAAGGCGGACGAAGAACATGAGCAATTTGTTTTCGTTAACAAGCTGATATCATCTGTTGGCATGGACGACAACAAGAGCACTATTTTTGGCGGATGGCATTCGCTCGACAGTCCTCTTAATCCATCTCTACTGTACGAGTCTTTGCAGATAGAAGACGAGGAAGATAAGTGCAGGGAGAGGCAATCGCACTGGAGGCTTCTTTTCGACTTTGTAAATGCAGCATTGTTAGACATCAGCCAATCTATATTATTAACTGCGTGTCCATGGAAAACAGCATGTCATGGGCCTCGGAGAGACGATACGGCCGGCACTTCAGTGGCTGAGGTCTGGTCACTTGTGAGGAACACGTTGTCAGGTGACACCAAATCTGGCAATGGTGGCATCGAGGTGGATAGGTTGGTGAAGGAAGAGGTCGGGGGAAGGCAGTGGACGGAATCTAGGTGGTTGGAAGGGTATGAATTGAGTAAGGAGATTAGTGAGAAGGTGTTGGAGGAGTTGGTGGAGGAGGCAGTGTCTGGATTATCTTGTCAC
>gnl_Musac_v1_GSMUA_Achr1T20290_001
ATGGATCTGCCGGATTCTCTTCCAGGTTGTATGGGTAGGATGATTGGCTTATTTGACTTGACTGCCGGCATGACCAAAACCAAACTTCTCACCGAGAAACCACACATGGATGCTGCTCTTGGATCTGCAGTTGGTAGGAATTGTTCTGATGCGGTTAAGAAGCCAATATATCCTGCTGTAGCCGAGACGCAGGACAAACAACTGATAGTAAATGAACAAAGGAGCGGTTCCTCGAACAAGAACTCAGGCCGAACCCCGATTAAGATGCTATTATCCCAGGAGATGCAGGGCGATGCAGAGCCGAGACAGAAGCCACCGAGTGTTGTTGCAAGATTAATGGGGCTTGAATCCTTCCCGGTGCAGCGATCAGTCGCAACCAATGACTTTGTTGACCATTCCATGGCGTATGAGAGTCGATCTTTCGCTCATGAAAAGAAGGATTACAGAGATGTTTATGAGATACAGCAACAACCATCAAAGAATGTTTGGGTCAAAGATCAATCTCCGGTGAAGGCGAGGCATGATGAGAACTCGTATCAGAAGAGGATGGACCTTGTTCGGCAGAAGTTCACCGAAGCAAAACGCTTGGCCACCGACGAAAAGCTTCTTGATTCGAAGGAGTTCCAAGATGCAGTTGAGGTTCTGAATTCAAATAGAGATCTATTTCTTCAATTTCTGGATGAGCCAAACTCGCTGTTCACGAAACAACGTCTCTTTGATCTCCAGAGCATCTCTCTTCCTTCTCCTCAGAGAACACGTATAACTGTGCTGAAACCTTCGACTGCCATGGAGGAAAGAAGTGACAGAAGCATGGGGCGAGAGTTGCTTGCAGATTCTGGTGAAAGTGTAGGAAGAGCTAATAAGCACCATTGGAGCTCTGGTTTCTCCGAGCCAAACGTTCATAAACCTCAACCAACGAGGATAGTCGTCTTAAAGCCTAGCCCTGGAAAGTTTGACGACACAAACACCAGATTCACGGATGGGGGAGTTTCTAGCGGAGCTCTGGTGACTGATGAATTGGTAGGCTCTAGAGAAGTAGCCAAGGAGATCACTCGTCAGATGCGGGAAAGCCTGAGTAGCAACAGGGACGAAGCCTTGTTGTCATCGGTACTGTCAAACGGATATATCGGGGACGAGAGCTCATCCCATAGGTCGGCAAGTGAGTTCATGGAAGATGAGGTTGGCTGTCTAAGCGGCTCTGAGATTGCAACCCCGGCGACGGACTATTCTTGGGATTGCACCAATAAGATTGGTAGTCCTTTCTCAGCCTCATCTCTTACTCGAGCATCTCATTCTCCTGAATCATCAGTTATTACAGAAGCTAAGAAACGGATGTCGGAGAGGTGGGCTTCTGTCGCATCGAATGAAAATAGTCAAGATCGATTCCAATTACAGAGGACCTTAAGCACCTTAGGAGAGATGCTTTCCATTCCCGAGTTAAAGAAGGAAGGAAGCAAAGAGGAGATTTCGCTTCTTGATAGCAAGTTATTTACCGGAGACGATGATCCGAAAGTGCCCGCTGCATTCGAGTGTACATCTGGAACAACAAAGGATGAACATCCTGTGGAGAGTTCCTGCAGGAACTTAACGAGATCAAAGTCTGCCCCAAATTCTTCTTCAGCTTGTGAATTTGATGAGTCGAATACGGAGATCTCAAGTTCCTCGTTCGGCAAACCCATTGATCAGACAGAGGTTCCCAAGTCACGTGGGAGGTCATCTTTCAGGGATAAGGTCTCTGGTTTTTTCTTCTCCAGGAGCAAGAAACCATGCGGAGAGAAGCCTGCCCGATCTCTCCCAGTGTCTGATGATAGACTACGATCCATCAGTTCCGATCTAGGTGGTAAAACAAATGATGATTTGTCACGGTCCGTCGATGATGATCTCTCGCAGCCCAAGCTAGGTAGCCCTGATAAAATGCCTCAAGGATCTACAAAGGTGACACCATCTCTCGAGGTAACAACACATTTGCCTCTTCCTTACTTCGTAATAAGATTAATCCTTTCCTTTCACTCGTGGAATTGGTTTGTACATAATCTGCAGGCTGCTCATTCTCTCCAGAAACCTGCGATACATGGAACCCTCACTCAGAATCAAGATCGGTACAGCCAAATTCCAGTCTTCGAAGCACCATTAGCAGATGGTTTGTCTCAGTCACCCGGAAATAACATGGCTGAACGTCCACAGGCGCTCTCTCGATCTCCACCCATCGAGTCGGTCGTTCGTTCCTTGTCACGGAGCACCTCCTGCTCGGATGCAGCATCGGCAAAGCCCTTCAACTCCTGCATGATGTTCTCCGAGGCGGAGAGAGAACATGAGCAACTTGTCTTTGTCCACGAGCTGATGGCATCTGCTGGAATGGACAGCAGGGAGAGCGTGGTGTTCGGCGGATGGCATTCGATCGACAGCCCTTTGAATCCGTTGTTACTGTACGAGTATCTGCACGTGGACGAGGAGGAAGGGAAGTGCAGGGAGAGGCGATCGGGCCGCAGGCTCCTCTTCGACGCCGTGAACGCAGCACTGCTCGATCTCAGCCAAGCCGCACTACGCGCTGCGTATCCGTGGAACGGACCGCGCCATGATGCTCGGAAGAATGACAAAGTGGGGGGTTCCGCGGCCGACCAAGTGTGGGCGTTCGTGAGGAATGTGTTGTCGAGTGAGAAGCGTGTACCGACGGAATCCGCCAGCGCAGCGGTGGAGAGGTTGGTGAGGAAGGAGGTGGCGGGCAGGCAATGGGCCGAATCGAGCTGGTTGGAGGTGTGCGAATTCAGCAAGGAAATTGTTCTAATGTGCGTCGATTGTTTAATATCAGTAGACATTCTTCTATTCACTTCACAGACTTCACCCGTTCAAAGCAAAAACACCTTTTTGACTGTCTTATTGTACGCTCTGATTGGCGATCAGTTCCCGGAAACAAAGTTCATC
>gnl_Musac_v1_GSMUA_Achr1T11190_001
ATGTTATCTCAACCAACAAGGATAGTAGTTTTAAAGCCTAGCCCTTTAAGAGCTCATCATATTAAGACAACACTGGCTTCACCAATTTCTTCACCAGAGCTGTCGGATGCAGAAGGTACCTGTGAAGCATTGCAAACAGATGAAGCAGTAGGATCAAGAGAAATAGCCAAGGAGATTACTCGATGTATGAGAGAGAGTCTTAGTAGTGACAGAACAGATGAATCTTTGTTGTCATCATTGTTATCAAAGAGGTACTTTCAGGATGAGAGATCATTCAATAGGTCAGGAAGTGAGGACACAGTACAGGAGGCTGTCAGTTTTAGTGAGAGAAAGGTAGTTTCACCGACATCACTGCATTCTTGTGATTACCCTAATGTAGTTGGCAGTCCTTACTCAATCTCATCCTTCAGTCCGGCATCTCATTCTCCTGAATCAGCGGTCATGAGAGAAGCTAAGAAACGGCTTTCAGAGAGGTTGTTGTCCAATGAAAAATTTGACATGGAAGTACCCTCAGTGTCCTTGTCGGTAGATCAAACAAAGGATGAATATTATGATCCAAATTTTCCTAGGAATTTGTCTAGCTCAAACTCCATCGCAATTTCTTCACCAGAGGTTCCAAAATTAAAAGGTGGGAAATCATCTTTCAAGGTTAAACTATCAAGCTTGTTCTTTTCTAGAAACAGGAAACAAAACAGGCAGAAGCTGGATCCACCTCCCTTAGCAGTATCTGATGATAGAACACAACCTGGCATCACCAAGGCTGGTGATAAAGAAGTTCTATCGCAATCTGCCAATGATATTTTCTCAGCAGAAAGTAATCTAGTTAGTCCTACTAAAATATCTGCCAATGCTTACTCTTCATCATTGGTATATGATGGATCAGATTGGGTAACTCCTTATGTTAAGGATGGTCAATTCCTTGAGAAATCCAGTGCATTTGGGAACTTCAGTCAACCCTGCCCCCCATCGGGTCTAGAAGCGCCATTTATTGGTGATGTCAACAACAGACTGTTGCAAACCATTGAAAATTCCATTGTTGGACATCAACAAGCTCTTTCTAGGTCTTCACCAATCGAGTCAGTTGCTCGTTCTATATCAAAAGAATTTTCATATTTGGACACGGCATCAAATCCCCTAAGATATTCCATAGTTTTGTCGAAGGCTGATGAAGAATATGAGCAATATGTCTTTGTTGAAAAGTTGATTGCATCTGCTGGATTGGACTGCAAAAAGTCCAGTGTGAACTTCACAGGATGGCATTCACTAGAGAGCCCTTTGAATCCCATGTTGCTGGAGCTGCACATGAATGGTGAGGAGGCTAAATTCAGAAAAAGGGGATCAAACAAGAGGCTCCTATTTGATTCCATTAATGCAGCGTTGTTAAATATAAGCCAGAAAGAGACACTGGCCTCATATCCATGGTCTCAAGCATGTGACAGAAATAAAGATGATAGTCTGAGTGGTCCATTGGCTGAAGAAGTGTGGGGAACCATAAAAAGCTGGTTTTCTGGTCACAGTTATGTGACAGGTGAATTTAACTACAGCAGCAATTCAGTAGACTGGTTGGTTAAGAAAGAGATGACAGGCGGGCAATGGGTTGAATCCATGTGGTCGGAAATGTATGACTTCAGCAAGGAAGTTGGTGTGGTACTATTGGAGGAGTTAGTCGAGGAAGCATTGTCAGAATTA
>gnl_Musac_v1_GSMUA_Achr11T02370_001
ATGATCAACATATTTGACTTAAGTGCCGGAATGGCCGGAACCAAAATGCTGCCGGAAAGAGATCATAGAAATGGTTCTCCAGTTCATAGAAACAACCCTAATGTCAACGAAGCCGCCACTCCGAGTGCGACTAACACAGATAACAAACAAATAACCAGTGTCCTGTACCAGAATTCTTCAAAAAAGAAATCTGGTGGAACACCAATGAAGATGCTAATAGCTCAGGAGATGTCGAAAGAAACAAAGTCCAAGAGGAAACCACATAGTGTTGTTGCCCGACTAATGGGCCTTGATGATGATCTGACAACACAATTGTCGCCAGTGGCTAGTCAAAGAAAGTTGCTAGAGGGTTACCCTCAAACTGCCTCAGCAGGAATGGAACGCAGATATGTATCTGAAGTCTGGAAGCAGCCATCTCAGAGCAGGAGCAGAAGATGTGGAGAGACTCAGAATGACCTAAGAATGGCTCTTGTCCGTCAAAAATTCATGGAAGCAAAGCATCTAGCCACTGATGAAAACCTTATTCACTCCAAGGAATTTCAGGATGCGCTAGAGGTTCTGAATTTAAACAGAGACTTGTTTCTTAAATTTCTTGAAGAGCCGAATTCTCTGTTTTCTAAGCAAACATTTGATCTTCGCTCTGTCCCTCCACCACCTCAACCAAATCACATTACTGTATTGAAGCCATCAAAAAAAGTTGAGACGAAGTTTGAAAAAATGGTGAAGAAGCAGGAAGGTCCAGAGATTAAAGAGAGTGGAAGGGAAACAAACAATCACCACTGGAACTCTACCTTCGACCATTTAAAAGCTGAAAGCTTCTCTCAGCCGACTAGGATAGTTGTCTTGAAGCCTAGCACTGGAAATCCTACCAAAGCACCCACTACAACCATGTCACCTAAGCATCTAGTACAGGGTGATCTGGGAGATAGTGAAGCCTTCGGACCAAAATACATAGAGGAGAGAACTCAGCAGATGCATAAGATTCTATCTGGTCATAGGAGGGATGAGTCTTTGCTATCTTCTGTTTACTCAAATAGCTTTGGTGGAGATGGGAGTTCATTCAATCTGTTCGAAACTGACTACATTGAGGAAGATGGTGGTGGCTTTAGTGACTCTGATGTAGCTGCTCCAACGTCACGCCATTCTTGGGATAGATTCAACAGTCCTTGCTCAGTGTCATCTTTCAGCCGGGTGTCACATTCACCTGAGTCATCAGTGATTAGAGAGGCAAAGAAGCGGCTTTCAGAAAGGTGGGCTTTAGTGACATCAAATGGTACAAGCCAAGAGCAACTGCATTTACCTAAGAGCTCAAGCACTTTAGGTGAAATGCTTGCAATTTCTGATGTAAAAAGAGAAGAATCATTCTTCTTATCGGTGGATGGAAAAAAGAATTCAGGAGAGCTTTCCCCTGAAAATTTATCAAGATCAAAGTCTGTCCCAGTCTCTTGTTCAGCTTACAAAGACATTGGCTTGAAATATGAAGGTTCCAACACTCAGCTTTGTGAACCCACTGTGTCAGAGGTGTCAAAGACCAAACACGGTAAATCATCTTTCAGAGGAAGATTCTCTAGCTTTTTCTTTTCTAGGAGCAAGGAAACTAGAAAAAGACCTGTTTCTTCTACCATGGTGGGCTCTGGTGGTGCTGATGTGGTAGCAAGCAGAACTGATGAGATGCTAAAATCAGTTCATGGTAGTTCGTCTGCAAACAGTCAAGTAAAAGATGAGGAACAATCTGCCAGTACAGCTTCAATATCGGTGACAAATGTTTCCAAAAAACCCATGCAATCAGTTGAAAACTCCAGGACAAGTGACAAATCTAGTGAGGAGGAGAAACTCAGTCCACGTCAAAATTACACGAACAACCTGGACCAACCTAGCCCTACTTCAATTCTGGATGCACAATTTGAAGATGATGTGAATGGAAATCTATTGCAGACATCTGAAGCAAATGCTAGACAACAATTAATTTCCAGGGCTTCACCTATAGAGTCAGTTGCTCGTACTTTGTCATGGGATGACACCCGTCTGGAAATGCGACTCCCCGAGCCCTCAAGTTTTAAAGTAGCTTTGTCCAAGGCAGATGGTGCTGACCAAGATCATTTTGTATTTGTTCAGAAATTGCTATCTTATGCTGGCTTGGAGAAATCTGATATGATGTTCACTGGATGGCACTCTCCTGATAGCCCATTGGATCCAGTGTTACTTGACAAACTCTTGGGTCTGAAAGAAGATGAATCGAAGTGCATGGAGAAAACTCCAACCCTGAGGCTCCTATTTGACTGTGTGAACTCGGCCCTTTTAGAAGTCAGTTGCCGAGTGTGGGCTCCTAGAGGAGGAAGTCGAGACAACTATCAAAACCAAAGAAAATTGGGTTAC
>gnl_Musac_v1_GSMUA_Achr11T23940_001
ATGTGCATAATGTTTTTCTTACTTGCAGAGCTCAATACAAAAACTTTACCCTCAGAGTCAGGAGATCCATGTGCCGAGGCATCAGAAGTTATCACTTTGAGTAACGAGGATGATAGTGAGGATTGTCAATCCATTCAGCAGAATAGCTACTTAGAAGAGGAGTTCATGGATGAAGAGGAGAGGGACTACACCTACCTTCTTGACATACTAATTGTGTCTGGTGTTCACAGTGCCAAGCAAGGGAAGCTTTGTAATGCATGTTACTCACCGGAACATCCAGTGAAACCAACGTTATTTGAAAAGCTGGAGAGGAAGTACAGTAAACTGGTTGCATGGTCACACTCAGAGAGAAGGCTGATGTTTGATCTGACAAACTCGACACTCGCAGAGATCCTCGCTCCTTGTATGGACAGGCATCCATGGGTTAATTCCACAAGAAGGATTGCACCCATGTGGGGTTCTGAAGGGCTTGTGGAGAAGACATGGCAAATGTTGGTGGAGAAACGTATGGAACTTAGTGGGGGTAACGCAGAGGACAAGGTTCTGGACATTAAGTGGCTAGACTTAGGAGATGACATCGATGAGGTAGGAGTGGAGATCGAGAGGACACTGAAGGAGGAACTATTGGAAGAACTTGTTGTAGAGTTCATGGCAGGA
>gnl_Musac_v1_GSMUA_Achr11T23950_001
ATGGAACAAAGGAATGGACTTGAAATGGAATCTGAATCCACCTGCAGTAGTAGCTTTCAGAAAGAAGAAGATTATTCTTGCCAAAGCCCATATGACAAGACCAGTGTGAAACCATCGGAGAAACATATGGATCAAGAAACTACAAGAGAGGCAGAAATTAGATGGTCCTCACCTAGTATAATTGCAAAATTAATGGGTCTCGATGAACAGCCTCCTGTACAAGAAGTCAATAAACAAAAGAAGGTAATAAATGATTGCTTTCAGGAAATATCAGCTGTTGGCTTGCAAGACAAGTACCTGAGGAGAGAGGAGCATTCACCCTGGATGAGCACCACTGAGCACCAAGGATTCAAAGATGTTTATGATGTCACAGAAACGCGAAAAGTTGAGAGAGAAAAGAAAAAACCAGATAATAAGGCATTGCCAAGTCTAAAACAATACAAGTTTGATGTGAACAAACAATTCAAGCCAGATGTAAGCTCTGTCGACCAAAGTTTCATGGGTGTGAAGCAATTTCATAGTGACAAATCACAAAGAACTTTTATAAAATCTAATAATAGGTTGGCAGACCACGATTGCAAGAAGCATCATTTTTTTAAAGCCTTCCAGGAACCCAATTTCTTATTTAAGAAATATTTTCATGATTTGAAGTGGCTTGCACCCTCTCATTTAACAAGCAAGATTGCAATTTTCAAGTCTTCAAGTGGTGCTAAGATTGAAAGTGATAAAGTATGTTGTCCATCAGAGAGGAAGACAGATGGGTTCACTAATCTGCTGAATGATGTTATGATCACTTTTAGAAAACCAGTTACTGGTATGGTTGGACACTCTCTTAAGGAACACAATGATTCTCTTTTGCAAAAATCTGCAGGCAACAGTAACCCATGTGTCCATCCCAATCATATTGTTCTTTTGAAGCCGAGTACTAATAAAGCCCATAGCAAGGGAAGAAGTGTTCTTGAAACTCCTAAGGTTATTCAGTTTGCTGATAGAAGACTGACTACTCAAACTGTGTTTCAAGAACCTGACAATGTAGAAAGGGAATGGTCTAACTTTTCCCATAATATGGAAGATTTTGGCTGCAAGACTAAAGGTTTAAGAGAAATTTCTAGAGAGATTACAGAACAACCGAAAGACTCCAAAAGCAGCAGTAATAAGCATGTGTCGGTTTTGGGGCTTAACAGATTCTCCAGGGATGAGAGCTCTTGTATTATGCCTGGTGCGAACAATCTGTGCAATTCTGAGGCATCCTGTAGACCTTCCAACAGATGTAATTACTGGAATAGCACATATGGTTCCTCAGCAACTTCAACTGAAGTTAGAAGAGAGTCCAGTAAAAACTTGTCTAGAAAGTGGAAGGTGACTGACCACATTAAGGAGGTAGGAGATTGTGGTAAAGGCTCAAGTACTTTGGCTGAAATGTTTGCTTTATCCGATTTGGAAACTCAAAATCCAGCACCGGGTTCATCAATGGTTCATACTGTTTCAGATGAGAAATTATCCAAACTTGACATGCGAGCACCATGGGGTTCTCCTTCAAGTATTAGCAGTAGGGATAGCTGGGTAGATGGGTTCTTTATAAATCTACCAAAATCAACTGCTCTTCCAGCTTCATCAACTAATTATGGGAGTCGAAATTTGAGCAGCATGCACAGATTTGGTGTTGAACACTTTGGTACATTTCATGATATGTTGAGGCCGAGACAAAAAAAATGCATTCCAAGAGAAAGTTCTTCACTCAAAAGCATTAAAAGTGGCAATCTCAAGCTTTACTCTAATTTCGGCAGGGAGGAAAATAACCTACCTTCAAAAGAAATTCACATGAATCAAGAAAGGATGCGGAAAGGTGCACTTTGTGAAACACCTGCTGAACTGAATTTTGAACGAACTTCTGTTCCCCATTCTGCAGATGTGCATATGTCGATAACAGATCAGGAGCTAGCTCAGCCAACAATGACTCATATGATCTTAATGAATCCTAAATTTTCCAGTCCGAACTTGAAGTATTGCATCTTAACATTTTTT
>gnl_Musac_v1_GSMUA_Achr6T36720_001
ATGGAGCTGGCGGATTCTTTTCCAGGATGTATGGGAAGGATGATGAGCTTATTTGACTTGAGTGCCGGCATGGCCAAAACCAAACTGCTCACTGAGAGACCACATAGTGATGTTGTTAGGAATTGTTCTGATGTGGTAAAGAAGCCAACATATCCTGCAGTAGCCAAGACAGAGGGCAAACAAATGGTAAACGAACAAAGGAGCAGTTCCCCGAACAAGAAATCAGGTCGAACACCGATTAAGTCGCTTATTTCACAAGAGATGTGGGATGATACAGAGTCTATACAGAACCCACCAAGTGTTGTTGCGAGACTAATGGGGCTTGATTCCTTACCACAGGAAGGTGACTATCTTGATGAATCAAGTGCATGTGAGGGTCAATTTTTCACCCATGAAAATAAAGATTATAGGGATGTATATGAAGTGCAGCAACAACCATCAGAGAATGTCAGGGTTAAAGATCAATCTCCACCAAAGGTCAGATATGAAGAGAAATCATATCAAATGAGAATGGCCCTTGTTCGGCAAAAGTTTACTGAAGCAAAACGCCTGGCTACTGATGAAAAGCTTCTTGATTCAAAGGAGTTCCAAGATGCAGTTGAGGTTCTGAATTCAAACAGAGATTTATTTATTAAATTTCTGGAAGAACCAAACTCGTTCTTCACAAATCATCTCTTTGAGCTCCAGAGCGTCCCTCTACGTCCTGCGAAAACGTGTATAACTGTGCTAAAACCTTCGAGTACCATGGAGACAAAAGGTGACAAAATCATCAGAAGACAACCGTTTATAGATTCTGCTGAACATGTATACAAAGCTGATAAGCATTATTGGAGCTCTGGTTTCTCTAAGCCAAGAATTCAGAGTATATCTCAAGCAACGAGAATAGTTGTTTTAAAGCCTAGCCCTGGGAAACCTGACACCATAACGACCACACTCCCAAACAATTTGCCAATGTTGCTGGGCAGGCGAGTTTCTAATGGAACTCTGACAACTGATGAACTGGTAGGTTCAAGAGAAGTAGCCAAGGAAATCACTCGTCAGCTGCAAGAGAGCCTGAGCAGCAACAACGATGAAGCCTTGTTATCCTCAGTACTATTAAATGGATATATTGGGGATGAAAGCTCGCTCAATAGGTCAGGACGTGAGTGTATGGAAAATGACGATGGCAGTACAAGTGACTCTGAGATTGCAACTACAGCAACGGAGTATTCTTGGGCTTATGCCAACATAATCGGTAGTCCTTTCTCAGCCTCATCCTTGACTCGAGTGTCCCATTCTCCTGAATCATCAGTTATTAAAGAAGCTAAGAAACGACTTTCAGAGAGATGGGCATTAGTAGCATCAAACGAAAATGGTCAAGAGCAAATCCAATTGCAGAGGACTTCAAGCACCTTAGGTGAGATGCTTGCCATTCCCGAATTAAAGAAAGAAGAAGGAACCAAAGAGGAGCTTATTCATTCTGATGGCAAGTCATGCAATGGAGGCCCAGTGCTCTCATCATTCTTGTCTACATTTGCGACGAAGGATGAACATACTGGAGAGAATTCCCATAGGAACTTGTCAAGATCAAATTCCATCCCACTTTCTTCATCAGCTTGTGAAGTTGATGAGTTGAATGTGGGGATCTCCCGTTCCTTGATTGGCAAACCCGTTCTTCAGATGGAGGTTCCCAAGTCAAACAGCAGGAAGTCATCTTTCAAGGATAAGATTTCTAGTTTTTTCTTCTCTAGAGGCAAAAAACCAAGTGAAGAAAAGCCCTCCAGATTTCCCTTGGTATGTGACGATAGAGTACAATCTGGCAGTTCTGGCAACAATGGTACAATTAGTTATGATTTATCACAATCCATTAATAATACTCTCACGGCACAGACCTCTCTATTTAGTCTTGATAAAATTTGTGATGGAGCAACTGAGAAGACATGGCCTACTGAGGTGACACATCTCCCTCCAATTTTTCCTTCTTCTTTTGTTGAGCCTTCACTAGATTGGAACATCATGCAGAACCAGGATCGGTCCTGCCCAATTTCAGTTTCAGAAGCAAAATCAGTGGATGATGTCGATTATGGTTTGTCTCTGTCATCTAGAAGTATCATTGCAGGACGTCCACAAGCACTATTTAGATCTCCACCGATCGAATCAGTTGCTCGTTCCCTGTCAAGGGGTGACTCCTATTTGGACATAAGATCAACAAAACCCTTAAGGTCTTCTATGATCATCTCCAAGGTGGACGAAGAACATGAGCAGTTCGTCTTTGTCCACAAGCTGATATCATCTGCTCAAATGAAGAAAAATAAGAGCATGAAGTTCAGTGGATGGCATTCGCTCGATAGTCCTTTAAACCCTTCATTGCTTTATGATTCTTGGCACACGGATGACGAGGAAGGGAAGCACGGGAAGAGGCAAACAAGCCGCAGGCTCCTATTCGACGCTGTGAATGCAGCACTCTTAGACATTAGTCAGTCTGCATTATTTGCTGCGTATCCATGGACCAAACCGTGCTGTGGGCCACCAAAGGATGATACGGTGGGCACTTCAGCGGCCGATGAAGTATGGGCAATCATAAGAAACTGGTTGTCGGGCGAGAAATGTGTACCGAATGAATCCACCAGCAGCAGCAGCAGCAGTAGGATGGTAGATGGGTTGGTGATGAAAGAGGTGGGGGGAAGGCAATGGACTGAATCTAGGTGGTCGGAGCTGTGTGAATTCAGCAAGGAGATGGGTGGGAAGGTGTTAGATGAATTGATTGAAGAAGCATTGGCAGTATTATTTGATCAG
>gnl_Musac_v1_GSMUA_Achr10T26760_001
ATGGCTCAAGAAGTGACAGCAGATGTAATTTCAACACTTAATGAGGAAATGTCCTGCAATCATTTGAAGGAAACATCATCTGACCAACCTTCATCAGTTTGCCTTCCTATCTTCAAGGGTGGAACAGAAACACAGCCACAGCCTTTGGCGAGTAATAAACAAGCTGTACAACTGAATTTGATATATGCACAAGAATTTCCATCGATGGAAGATAATTCAGAAATATGCATGCAGTTCCAAATAGCCAAGTCAAATTCAGAAGTTACGTGTGAGAATTACTCAGCTTTTCTTAAATTACCTAATGTCAGTAATTTTCAGTCCCTTAAAAAGAATAAGGATTTGGGAGAGTTCAGGGATGAAGAGGAGAGGGACTTCTCATACGTTCTTGACATGCTGATTGAGTCTGGTATTGATGACGCCAAGAAAGGGAGGCTTTACGATGCAAGTGACTTGCTGGAGTATGACATGTGCACAGATGTGTTTGGAAAGCTTGAAAAGAAGTACAACAAGCTTGCCTTATGGTCAAGTTCCGAGAGAAAGCTACTTTTTGATCTTATAAACTCCATCCTGGTTGAGAGTCTTGCCCCGTGTCTGCATCCATGGGTTAATTCTACTCATATGGTTGGGCCTGTGTGGGGTTTGCAGGGACTTGCTCAGAAGGCCTGGGAAATTTTAGTCAGAAAACGTAAAGAACTTTTCACAGGAAATGCAGAGGCAAAGGTCCTGGTCCCAAAATGGTTAGATTTAGAAGATGACATTGATGGGATAGGAAAAGAGATAGGGGAGATGCTGCAGGAGGAACTTCTAGATGAACTTGTTTCGGAGTTCATCCTAGGT
>gnl_Musac_v1_GSMUA_Achr10T22890_001
ATGACTCTTTTACAGAATGCATCTTTTGTTGCAGGTTTTGTTCAATCCAGAAGACGAATGGATACCTCAAGGATCACACGTGGTTCTTCTCATAAAAGTAACTCTTTCGCTGAAGAAAATTCTTTTGCCCTCGAGTTTGGACGATGCTCGTCTAAGGAAGCCATTATGAAGCCTATACAAACATTAATGGATGAAGATATGTCAAAAGAAATGGAAAGTAGGCATGCCTCTCCAAGTGTAATTGCGAAACTGATGGGTCTCAATACGCTCCCCTCGCCGCCTCCAGTAGCCCATAAAGAACTGAAAAATGTGCATTCACACCACAAATGTATTAATGAGGATCAAGAATTCAAAGACATTTTTGAAGTGATGGAGACAGCAAAATTTAGGAAACATAAGAACCGATCAACCAGGAAGACGATGCTAAGTTCTAAAAGAAGTGAGACTGGCATGAATTTTGTAAGGCAAAAGTTCATGGATGTCAAGCGTCTTTCAACTGATGAAACACTTCAGAACTCTAAAGAGTTTGATGATGCACTGGAAATTCTTCATTCCAACAAAGACCTTTTCATGAAATTACTACAAGATCCTGACTCTTTGTTCAATAGACATCTCAAAGATGTTAACCATCTACCACCCTCTTCTCATCCAAGCCAGATTACGGTACTAAAATCCTCTATAGTTGAGAAGCACAGGAACACTGAATGGAAATCTACACAAGGCTTTACCAATCGCTCTCGTAGGGAATACAGTAGTTTTGTTCCCCACAATTCTTCAACACCACCATACATGGGCAAGACTGAAACTCATGTACATCCTACACGCATTGTTGTTTTGAAACCAAAATTTGCAGATTCCAGAGATATTGCCACAGAGATTGCAACACAGTTGAGTTATACTGTAGGTAACCATTCGAAAAGGCAGATCGCCTCAGAACTGAACACACATATAGGGAGTGGAAGTCCATTTATCCCATCAGATCTTGCTAAGCTCAACAATACTGAATCATTTTGCCAGTTTCCTAACCACTCTGATGAGTGGAGTATTGACTTCAGCTCTCCATCTTCATACTCAATTGAATCATCTGTGAGCAGAGAGGCCAGAAAACGCATGTCTGAGAGATGGAAAATGACCCACCAGTGTCTGGATGTTGGGCTTGTTGTCAGAGGCATGAGCACACTGGGTGAAATGCTTGCTTTATCTGATAGAGAGACACCAGATGCCACTGTGGTCCCATTAGGTACAAAGAAAGTTTCAGATGACAAATTCTCTGGAAACAAGTCATTTGGAACCTGGGGATTTTCTTTAGGTATTAGCAGCAAGAACAGATCTACAAAATTGCAAAGGTCCAAGTCTCTTCCTGCTAAGTCCACTACAATTGAAAGTCCTAACGTAAGCTACAGAAAACAAGGTGGTGATAGTGCTAATGATGACTGTTATATGCTCAAGGATGTACTGAACATGGGTCCTGATGATTTCTCAGTCGAAAACTTTGGTAAGAGGCAAAAGCCACTTTCCAGAAGCTCTAGGCATCGCACCAACAAGAATCGCTTGTCACGTTCTATTGGAGCGGAAAATGAGCTACCTGAGCTGGATATTTATGTACATTCAGAAGAACCGAGGAAGAGCATTCATCTGAGAGACCTCTCAGAAGAACAGCATGTACTTCTAGCACACCATGATGAGCCTCACGTTGACATAAAGCACCTAACAAACACCCCCTCGGTTCTCACTTGTGAAGACGCAACAAGTCTGACTACTCCAGGAGAGCATGTGAAGCAATTTGTTAAGCAGTTGACACCTGAGAATGAAGAACTATCTGCCCACAATCATAATGACATTATCAATGAGGTGCTTTTCTATCATGTTCATCTTACTGCTGAAATTTTGTTGTGCCTCTATCAGTTTAGAGTGCCTGCTGATACACTCCAGGAAGATTTAGCTGACCATCCCCAAGTTGATCCACTTCTATCTCAATCAGAGACATCTGAAGCAAGCCTACGAAGCTCCAAGGAGTGTGAACAGCAAAGTCCAGTCTCTGTCCTAGAGCCTCCGTCTGAAGAAGAAAGTTCATGTTCAGGCTGCTTTGAGAGAATAAAGCTCAGAATGCAACTCAATCTTCTTAAGCTGGAGTCGGCAGAAAGGTATGAAGAGGAATTGGGCATCAGCATATCAAGTGATGAGGATTCTGCAGGAGATAGTCTGTCAGTTCTACCAACAGGGGAGATATTTCAAGCCTTCAAGGATGAAGATGACAGAGATTTCTCATACTTACTCGACATGCTCATTGCTTCAGGTATTCATGGTGCTGACCAAGATAGACTCTTGGATGCTTGCTACTCGCTTGATTATCCAGTAAACCCACATGTTTTCGATGAACTTGAAAGGAAGTACGGTGTGATGGCATCATGGTCAAGATTAGAAAGAAAGCTGTTGTTTGATCTTGTTAATTGCGTTTTAGCGGGTATCGTGGCCTCAGGCATTGGTCCCCGCCCATGGGCACCATCAAATAGGTCTACGCACACATGGGAACACGAGGATCTCCTTGAAAGGCTGTGGCAAATGGTGGTTAACCAAAGGAAGGAGATGGATTGCAATCTGGAGGAGTTTCTGTATCCTAGATGGTTAGATATCGAAAATAGCATTGAAGTAATTGTTAAAGAGATGGAGAAATTGTTAGAGAATGACCTCTTGGAAGAAATTGTCATGGAGTTTATCATCATCCAG
>gnl_Musac_v1_GSMUA_Achr5T07180_001
ATGGGTCTTGATACACTTCCTCCACCTCAAATAGCCTGTAAACGACAGAAGGATGCCGATGCTTGTTCTCAGGCAGTCTCATCTACAGGAATTCAGGGAAAATTTGTACCATCGAAAGAGAACTTTTGCCTCAAAAACACCAACGAGGATCAAGAATTTAAGGATATTTTTGAAGTCATGGACACAGCAAAATTTAAAAAATGTGAGAACCAATCAACTAGGAAGGCAAAGCTAACCTTTAAAGGAAGCAAGACCGACATGGATTTCATAAGACAAAAGTTCATGGATGTGAAGCGTCTGTCAACTGATGAAGCACTTCAAAACTCTAAGGAGTTCGATGATGCACTGGAAATTCTACATTCCAACAAGGACCTTTTCCTGAAATTTCTGCAAGATCCTGACTCTTTGTTTATGAGACATCTCCAAGAGGTGAACCATGTATCATATTCTCCTCATCCAACCCAGATTACAGTATTAAAGTCTTCTAACGGTGATAATTATGGGAACACTAGAACGAAACCTGCAACAAGACCCATCAGTCGCTCTCTAAGTGAATACAGTTCTGTTCCTCGTAGGCTTTCAACACCACTATACACGGGCAAAGCTGAAGCTCACACGCATCCTACTCGCATTGTTGTTCTAAAACCAAGTCTTGAGAGGAGCCACAAGGTGGCTGGGCCTCTTTCTTCTTCACATGAGAACTTACACAAGCCAAAATTCTCTGAAAATGTAGGTCACTTGAGGCACAAGGCAAAGGGTTCCAGAGAAACTGCTAAGGGGACTGCAAGACAGATTAGGCATGCTATAGGTAGCCATTCTAAGAGCCCAATCACCTCAGAACTGAAAACGTGTTTTCCCGACCATTTTGATGCGTGGATTAACGAATTCTGCCCTTCATGTTCATGTTCGACTGAGTCATCTTTTAGCAGAGAGGCCAGAAAACACATGTCTGAGAGATTGAAGATAACCCAACAGTTTGAGGTTGTTGGGCTAGCAGCCAGAGACATGAGCACACTTGCTGAAATGATTGCCTTTTCTTGTAGAGAGACACCAGATACAATTGGAGTATCACTGGGTTCCAAGAAAGTTTTGGATGATAAGTTTGCTGGAGATGAGATACTTGGAGGCTTGGACTGTCGTTCAACTATTAGCGACAAGGATGGATTGAGAGATGGGAACTCTAAAAAATTGCGGAAGTCAAAGTCTCTTCCTGCTGCTTCTACTGCTCACAGAAGTCCAAAAGTAGGCCACAGAAAACAAGATGGCAATGGTACCTGTTATATACTCAAGGATGTAATAAAAATGGACCCTGATGAATTTTCAGATGCTAGCTTCAGTAAGAATCAGAAGTCATTCGTCAGAGGATCTGTGCTCCATGCCAACAAACCTCGCCAGCCACATCCTGTTGGAGAGGAAAATAAGCTGCCAGAGCTGGAGATTCATGTTCCTTCAGAAGAATTGCAGAAGAGCATTTATGTGAGGGATCTTCCAGAAGAAAAGCTTTTACATCCTGAACACCATGATGAGCATGCCACAGACAGAAAGCACTTAATAGACACTCCCTTAGTTCCCATTTGTGTAGATGAGCCAAGTCCTTTGACTCCAAACGAGCAATCAAAACGATCTGTCATGCGATTGACACCAGAGAATAAAGAATTATCTAGCCACAGTCATAATGACATCATGAACGAGGAAGATTCAACTCGCCATCCTCAAGTAGACCCCCTGCAATCTCAATCAGAGACATTTGAAGCAGGCCTTACTCTAAGCTCCAAGGAGTCTGAACTGCCAAGTCCAGTATCTGTCTTAGAGCCTCCATCCCAAGAACAAAGTTCATGTTCAGGATGCTTCGAGAGAATAAGTGCTGATCTTCAAGGCAAAATGCAACTCAGTCTTCTAAAGGTAGAGTCAGCAGAAAGGTATGAAGAGGAATCAGGCATCATTTTATCGAGTGATGTAATTTCTGCAGGAGATTGTCAAACATATCTACGAACAAGGGAAATACATCAAACCTTCATGGATGAAGATGATAGAGATTTCTCTTACTTGCTTGACATCCTCAGTGACTCAGGTATTCATGGTGCTAACCAAGAGAGAGTATCTGATGTCTTCAACTCGCTTGATTATCCAGTGGATCCACATGTTTTTGACAAACTTGAAACGAAGTACAGCATGGTATCATCATGGTCAGGATCAGAAAGGAAGCTATTGTTCGATCTTGTTAATTGCAGTTTAGTGGGCACCATTGCCCCACACATTGATCTGCACCCATGGGTGAGATCAAAGAAGTCTATGCACACATGGGAACCCGTGGGCCTTGTTGAAAGGCTGTGGGAAATGGTTGTTAAGCAAAGGAAGGAGCTAGGTTGCAATCTTGAGGACAAGATTCTGGATCCAAGGTGGTTAGATGTTGAAGATGATATGGACGTGATTGTGAAAGAGATAGAGAAGATGCTAAATAATGACCTGTGGGAGGAAACTGTCGCTGAGTTTATCATCGGA
>gnl_Musac_v1_GSMUA_Achr5T28490_001
ATGAAAGCTGGAGAAATTCCAATGAAAGAAGCAATAGATGAAGAGGTATCAAAAGAGAAAGACATTAGGTGTCCTGCACCAAGTTTAGTTGCAAGACTAATGGGTCTTGATACACTACCCTCTTCGGTTAGAGGATCGAAAAATATGGAAGATTGCTGCAAAGCAATACCGTCAAAAAGTACATCGGTGAATTGTATATGTATACATCCTAATGACCGTTCACAATTTAGAAGCACCGATGAGAAGCAAGAGTTCAAAGATGTTTTTGAAATAACAGAAACATCCAAGATTAAGAAGCATAAGAACCACACTAATAGCAGGAAAATGCTTGGCTGTAGAGGAAATGAAGCTGGAATGGATCTTACGAATCAGAACTCCAGGGATGCAAAACGTCTTTCTAATCATGATCTGCTTCAAAATGGTAAAACTTTCAATGATGCATTTGAAGTCTCGGACTTGAGCAAGGATCTTTTCGTGGAACTTATCCAAGATCCCAATTCTTTTTTAGCAAAGCATAATGTAGATCTGAGGCATGCACCACTGTCACCTCATCGAAGCAAGATCACAATATTGAAACCGTCTAAAGCCAGTAAAAATTGGAGCAGTGAAGGTTGGTCAGAATCATTTAAATCAGAAAGAAGGCCTGATGGGTTCCTTCATATGCATCAAGAAAGCACAGGTTCAATTAAGATGAAAACGGCAAGCCTTGGCAAACACTCTATCAAAGAAAACAATGTTTCTCTTTCATGTAATTTATCAGCATCACTACATGCAGCTAGAACCAGAACTTTTCTTCATCCTGCTCGCATTGTTATTTTAAAGCCAAACTTGGAGAAAGCCCAAAAGATTGCAAGGGGTGATTTATTTACCCATGAGAACAGTTTCATTTCCAAAAAATGCAGAGAAATTTTAGCATCTGGAATTCAGGAGCTGCACGACAAAGATATACAGAAGTTCTTCTTTCACACTGAGGGATTGAGCCACAAGGGTTCAGTAGAGATTGCTAGAGAGATCACAAGAAAAATGAGGCACACGATAAGCAGTCAAACCAAAAAGAACTTTGCCTCACAAATGAATCCCTATGCTAAGAGTGGAGACTCATTTATCATGCCAGGCATTGTGAAGCTCAACCACTCAGAGGCCTTTTATCTGTCTACTGACAATTTTGGCGAGTGGAATAACAGCTTCAGCCCTTCATCTTCATATTCAGCTGAATCTTCTGCGAGCATGGAAGCTAAAAAACGTCTGTCTGAAAGATGGAAGATCACTCACCAATTTAAGAATACAAAACTTTGTTCTCGAGGCTCAAACACACTGGGTGAATTGCTTGTGCAATCTGATAGAAAGACACCAAAGGCTACTCTGGATTCATTAGATACTAAGAAAGTTTCAGATGAAAAGTTGTCCAAAGATGAGATACTTGAAAGCAAGGGCTACCATTTGGGTATTAGCAGCAAGGACAGCTTGAAAGATGGGAGCTCTGGATTCTTGCCGAGGTTCAGTTCACTTCCAGCTTCAAGTATTGTTTATGGAAGCCCAAGACCAAGTGACAGAAAACAAGATGGTGGAAGTAGTAATGATTCGATCAAAGACGTGCGACACATGGGATCCTCTGTTGCTTCAGAAGCAAAATGTAGTAAGCCAGGAACTGCAGAAGTTAAGAGCTCTAAGCATCATAATCACAATTCTCGACTAGCTCATCCAGTTGAAGAGGAAAATATGCTACCTGAACGGGAGATTCATGTGAATTCAGAAGGATTGAGGAAGAGCATTCATGTGAAAAATTATTTAGACAACACAATGTTACATCCTGAACCTACTGATTATGCCATTACCATCAGAAAAAGTAGTGCCTCAATTCCCATAGTTGGAGATGACTCACGGCGATTGATCACTCAAGAAGAGCAAGTAACGCAGTCTTCATTTCAAGTGCCATCAGTTCGGAATGATGTAGTGATTGAGGATATATCAAGTGACCCTCCTCAAGTCGAGCGGCTTCAGTTCGAGTATGATCCATCTGAATCACTTCCTCTAAGCTTTAAGGAGCTCGAACTGCCGAGTCCAGTCTCAGTTTTGGAGACTCCGTCCGAAGAAGGAAGCACTACAGGATGCCTTGAAAGATTAAAGCTTCGCATGAAACTCGAACTTCTAAAACTGGAGTCGGTGGATACGTACATGCCGACCACCAACAAAGATTATACAGGAGACGATCATGTGCCCCAGTCTTCAGGGGCGATAAATCGCGGGGAATTCATAGATGACGATGATAGGGACTTTGCTTACCTACTCAACATACTTGTAGAATCAGGAATCCATGGTGTTGATGACAACAAGCTCTCGGATGCCTGCTACTTGCATGGCTGTCCTGTGGACCAGATGGTCTTCCATAAACTCGAGAAAAAGTACAACGGGAATGCATCATGGTCGAGATCAGAAAGAAAGCTGTTGTTTGATCTTATAAATCGCACCCTGGCAGGTTTCATCACCAAATGCATGGATGTGGACCCAGGAGTGAGATCGACGATTCATCTGCGAGCATGGAACCGTGAAGGCCTTGCGGAAGGTCTGTGGCAAATGGTGGTCAAGCTAAGGAACGATCAGGACTGCAATCGGGAAAATAAGGTCCTGGATCCGGGATGGCTTGGTTTAAGATATGATGTCGATTTGATCGGAAGAGAGATGGAGAGGCTACTAAACGATGAGCTCTTGGAGGAACTTGTAAGTGAGTTTGCAGGAGCA
>gnl_Nelnu_v1.0_NNU_005515-RA
ATGGAGAGGTTTCAGCACAAGAGATCGCTTGGTAAGGAGAAACCATATCACGGATGTTCGGCCAAGATCAGAAGCTTTTCTGATCAGAATCCTGGCACTTATCTTGTCCTAACGGAGAGGGTTCTCAATCAAGGAAATGTACAGAACGAAAAACTGGTAGACACTTTGAAGGTTGCATCTGATTCCAGTTCTTGCAGCAGTGTTCTTTTAGAAGAAGGCCTTCATGCGCTTGAGCTGAGGTGTAATTCTTTGAAACAAGCTGGTGGAACTCCAATGAAGAAGCTATTGGCCGAAGAATTGTCTAAAGAAGTGGAATCCAGGCGGCGAACTCCAAGTGTTATTGCTAGATTAATGGGCCTTGATGCACTGCCATCTCCACATCCTGTACATAAACAACAGAAAAAGTTCTCACAAACCTATCTTCAGAGAAGGGCATCTATAGGGTCAAATGAGAAGACCCCACCATATGAGGCTCCGTCACTTAGATTGGGTACTAACGACCAGCAAGAATTCAAGGATGTCTTTGAAGTCTTAGAAGCGTCAAAAGTGGCAAAGAAAACTAACCTAATATTTCAGAAGGAGAAAGCACACGTGAAGCAGAGGGATGAAAAAATGGCACTTATACGTGAGAACTTCATGGATGCAAAACGTCTCTCCACTGATGAAAAGCTTCAACACTCAATGGAATTTCAAGATGCATTAGAAGTATTAGATTCCAACAAGGATCTCTTACTGAAATTTCTCCAAGAACCAGATTCTTTGTTCACAAAGCATCTCCATGATTTGCAAAGCGTTCCACCTGCTCAACTGTCTGCTCATGTAACAATCTTAAAGCCATCAAATGCTCCAAAGCATGGAAAAAGTGATCTTTTCCGAAAACCAGAGAAAAAAACTGAACAGAGGAATGCTATTGACTCTCATCACAGGCATGATAAAGTCGATGTTAACTACTGCAACAACAGACATAGTGTTTATAATTCTTACAAGTTATCAAATTCCCGTCATGAAGGAAAGGATGAGACTTGCCTTCTTCCTACACGGATTGTTGTTCTGAAGCCGAATCTGGGAAAGGTACCAAATACAACAGGATCCCTCTCTTCGGCATGTTCTTCTGGAGGTCTGCAACCAAATTACAGGCAGCATAAAGAAGTTCGAGATTATGGGAACTGTGACTTAATTTCAGAAGTTCATGAGCGCAAAAATTCATCGAGTGATGTAGAACATACTAGGCATAGGACCAGGCGATCCATGGAAATTGCTAAAGAAATCACTCGGCAAATGAGGGACAATGTAAGCAACAGCTCCTTAAAGGTACCAAGCTCAGTTCTCAGAGGATATGCTGGAGATGAAAGCCCATATAGCATGTCAGGAAATGACTCAGAAAATGATTCTGAGGTTGTCACACCCACCTCAAGGTATTCTCATCAATGCAAAGAAAGATCTAGCCTGTCCCCATCATCTTCATATTCAACCGAGTCATCCGTGACCAGGGAGGCGAAGAAACGACTTTCAGAGCGGTGGAAGATGACTCGTAGGTTTCAAGAAGTGGGATTAGTTAGTAAGGGCAGTACTTTGGGTGAAATGCTAGCTATGTCTGACAAAGAAACCAGATCAATGACCTTGACTTCTGAGGACTGGTTTAGGAGTGATGGGTTTGCAAGGTGTAACAGTCCTTTGGGAATTAGCAGCAGAGATGGTTGGAAGGATGTGTGTAACAGAAGTCTACCAAGGTCTAGATCTGTTCCCACTTCATCTACTGCCTTTGGAAGTCCATCATTGAGCACCAGAGGTGAATCTATTGGCAATGAGGATGGGTTTTTGATGCTAAGAGATACCGTCAACCAGGAAAGTTACAGGTCAAGAAAGGTAAGTTCCATAAAAAAAGTTAATTCCTTGCCTAGAAACCTCAGATGCAGCAGTAAAAAATCTCAGCATTCTCTTGCGACAAATGGGGAGATGAGTCATGCTATACAAGAAAGTCAGAGCCTGGTTGAACCGAGGAACAACCTTGAAGTAGCAGAGCAAAATCCTATGGCTCCTGGGCCATTGGCCGCTAATATCACAGATAAAAGGCTGGTTGTTGAATGGGTGGCTGTTGCTGACTCTGAGAGTTCATCCATGCCTTCTAATACTGCTGAGGAGATGGAGCAGCTGTCTAAACCATTTAACTGTGTCATATCAGAGAAAGAAGCAGATTTTTCTTCTCATGATCCAAAGGAAACAATTCCAGAGAAGAGTCATAAAGAAAGTTTACTTCCAGCACAGTGCCCTGTTCCTGAACCTGAATCTCCTGCAAGTCTTCGTCTGCAACTTCAACTTCTCAAGTTAGAGTCATCAGATACGTATGAGGGACTTGAAGTGGCTGTCTCAAGTGATGAAGAGACTGGAGAAGGCTCCTTCGGTGTTATGGGGTTGGAAGAAATTGCAGTAAAGTTTAGAATTGAAGAGAATAAATGCTTTAGTTACCTAGTTGATATGTTGCTCGACTCAGATTTATATTTACGTGATGTGGACCGTGAATTGGCATTATCGACCTGGTACTCCTCAGAATGTCCTGTCAGTCCTTTGGTATTTGAGAAGCTAGAGAAGAAGTATGACGAGCAGACATGGTTGAGGTCAGATAGAAGGCTATTGTTTGATCGTATAAATGAAGGGTTGATGGAGATTTTCGGGCCACAGATAGACCCACATCCCTGGGTGAAATCATCAATTAAAATGGTTTGCCTTGGGTGGGGCAGAGAATCACTCGTGGAAGAGCTATGGAAGTGGCTGGTTTGCCAGGAAAGAGACGTCAGTGTTGATTCACCAGAGAAAATTCTAGGTAGAGACGTGTGCTTGGAGCTTGGGGATGATATTGAGGTGGTGGGTACAGAAATTGAGAGGTTGTTGTTCGATGAGTTGATTGGAGAGAGCGTGCAAAGAAACCCTAGGCCAGGACTGTTC
>gnl_Nelnu_v1.0_NNU_023634-RA
ATGCATATGAACGGGATGCAGCAGAGAAGAGCTCACGATCTTGATAAGCCATTTCCAGGATGCATGGGAAGGATGGTGAACTTCCTTGATTTAAGCACTGGTGTGGCTGGAAACAAACTGCTTACAGAGAAACCACATCGAGATTGTTCTTTTCTTCCTAGAAGTCAATCAGAAAAGTCAGATCCCATCAGAGACCAGATGGACAACAAACCAATAGGATACGAGTTGAGGAGGGCTTATTCAAGCAAGAAATCAAGTGGAACACCCATGAAGATGCTCATAGCCCAGGAAATGTCAAAAGAAACAGAGTCTAAACAAAAGCCACCTGGTGTAGTTGCCAAGTTGATGGGGCTTGAAGCACTGCCAGGACACCATCCAGATTCAACAGGACAGAGAATCCAGCAAAAAGGTTGTTTACTGAATTCTTTTACTGAACCCGAGGCAATATTTAGATATCAGCATCAAGAAAGTGACATCTCAGACAGGGAAATGCAATGTGAGATTCATCCAGTTCTGGAGCATAAAGAGTACAAAGATGTATATGAAGTTTGGCAGAAATCACCGAAAGGTAACCACACTAAAGATAAATCTCCACAGAAGGGAAGACAAAATGAAAATCTGAATGAGAAAAAGATGGCTTTTGTACGTCAGAAATTCACTGAAGCAAAACGCCTTGCCACAGATGAAAAACTACACCAGTCTAAGGAATTCCAAGATGCATTGGAAGTTCTGAATTCCAATACGGAGTTATTCCTTAAGTTTCTGCAAGAACCAAATCCACTATTTTCACAGCATTTGTTTGAACTACGATCTATTNCCCCACCTACTCAGACAAAGCGCATTACAGTATTGAAACCTTCTAAGAATTTGGAAAATAACAGATTTTCCGAACTAGAGAAGAAGAGTGAAAAACAGATAAAGAAACAAACACAAGTGTTTGAAGAAAATGGGTGGGACAAAGAGAAGCCTTGCTGGAGTCCTGTGTACACAAAACAGAAGGTTGATATTTCTGCTCAACCAACACGGATAGTGGTCTTAAAGCCTAGTCCCGGGAATAACCATGACATTAAAGCCATTGTTTCTTCCCCTCCCTCTTCACCAAAGTTGCCACATAATCATGATTTCTGTGATGAAACAGAAGATAACGAGGCAATAGGATCAAGAGAAGTGGCAAAGCAGATCACACAGAAGATGCGGGAAAATTTGAACACTCATCAGAGAGATGACACTTTACTATCCTCTGTGTTTTCCAATGGATATACTGGGGATGAAAGTTCATTCAATAGGTCAGAAAATGAGTACGTGGAAGAGGGAAACATCAGTGATTCAGAAGTCATGACTCCAACCCTAAGACATTCATGGGACTACAATAGGTTTGGTAGTCCTTATTCATCCTCTTCTTTTAGCCGGTTATCCTATTCTCCAGAGTCATCAGTTTGCAGGGAAGCAAAGAAGCGACTTTCAGAAAGGTGGGCCATGATGGCATCTAATGGAATTAGTCAAGAACAAATACAAGTCCAGAGAAAGTCAAGTACATTAGGTGAGATGCTTTCTCTTTCTGATGCAAAGAAGCCTGCAAAATCTGGTGAAGAAGGTCCTGATGTGGGCTTGAGCGTCATTAGTAGCAGATCCTGTGGCGATGAACAAGATCTTATGGCACCACCATCATGCTTGTCAAGTGCCAGGGATAAGGATGAAGGTGGGGAGGTATCTCCAAGGAATCTACTAAGGTCAAGATCTGTTCCTGTTTCTTCTACAGTTTTTGGGACAAGGTTGAATGTTGAAGTTCCAGAACCTGATGTTGGCAAGCCAGTTGTTCCCAAGGAGTCAAAGCCAAAAGGCGGGAAGTCAACATTCAAAGGGAAAGTTTCAAGTTTGTTTTCCTTAAGGAATAAGAAATCAAGCAAAGAAAAATCTAATGCATCACCCTTGGCTGGCTTCCAAGGTGACTCTCAGTCTACCCCTGCTGAAATGCCAGGGATTGCAAAACAGCATTCTTCAGAAAGAAGTGATGATGCTCCTCAATGTGTTACTAGTAGTAGCCTTGAAGGTGGGGTGTCATCAAGCCGTACTTCTTCACCAGCTTCCATATGTTTAGGAACAAAACATGGCACTTTCATAGACGAGGCAATATCTATAGCAAACCAGGACCAACCAAGCCCCATTTCAGTCTTGGAAGCACCATTTGATGATGATGTTAATACAACTTCACAACCCTCTGGAAACATAAAGTCAGATCAACAGGGGTTATCTGTGCACCATCACTCACTTAGATCAAACTTAATTGACAAATCTCCACCAATAGGATCCATAGCACGGACACTGTCATGGGATGATCCTTGTTTAATAGCAGCCAGACCAAATTCATTGCACTTATCTAGGTTTGCCACTGAAGCAGAAGAAGAACAGGAAAGGTTCTTGTTTGTCCAGGTGTTACTCTCAACTGCAGGCCTGGATTACGAGGAGCAATCTGATGTGATCTTTTCCAGATGGCATTCAGAAGAGAGCCCATTGGACCCATCATTGATTGAAAAATATCTCAGCCTGAAGGATGACAAGGAACAATTACATGAAGCAAAGCGCAGACAGTGGAGATCAAACCGGAGACTGCTATTTGATTGTGTCAATGCAGCCCTGATGGATATCACAGGATATTCATCAAAAGCAAATCCATGGGTGAAGGTATCTAGCACTGTTCAAAGTAAGATTTTGGTAGATTCTGTAGTGACTCTGGACAAAGTCTGGAGCTGTGTGAAGGAGTGGTATAGTAACAGTGAGGGAAGGTGTTATTCAGATGAAAGTGGGGACAGAAACAGTCTGGTGGTGGAGAGGATGGTGAGAAAGGAGGTGGCTGGAAAGGGGTGGGAGGATCTTATGAGGTTGGAAATAGATACTTTAGGTAAGCAAATAGAGGGAGAGATTCTGCAGCAGCTTGTGGAGGATGCTATTGTTGAATTGACAGGTGGATTGTGT
>gnl_Nelnu_v1.0_NNU_009492-RA
ATGGAGGGATTTCAGCAGAAAAGATCGTTTGGTAAGGGGAAACCATATCACGGATGTGCGGTGACGCTCAGAAACATCTCTGATCAGAAATCCGACATTAATCTTGTCCTGACGGAGAGAGTTCTCAACGAAGCAAATGTGCAGAACCAGAAACTGGTAGACACTTTGAAGGCGGCATCTGATTCCAGTTCTTGCAGTAGTGATCTTTCCGAACAAGGCCTTTACGGGCTTGAGTTGAGGAAGGGTTCTTTGAAACAATCTGGTGGAACCCCAATAAAGAAGCTGCTGGCTGACGAATTGTCCAAAGAAATGGAATCAAGGCGACGGCCACCAAGTGTTATTGCAAGACTGATGGGCCTTGATGCAATGCCTTCTCCACAGCCTGTCCGTAAACAACAGAAAAAATTTTCAGAAAACTATCTCCAGAAAACAGCATCTATTGGGTTGCACGAAAAAAGCCCACCATACAATGTGCAATCATTTAGAATGGATAGTAATAAGCAGCATGAATTCAAGGATGTATTTGAAGTCTTAGAAACATCCAAAATGTCAAAAAAAAGCAATCCAACTGTTCAGAAGGGGAAGGCAAACTTTAAGCAAACCGATGAAAAAATGGCACTCATACGGGAGAAGTTCATGGATGCAAAACGTCTCTCGACCAATGAAAAACTTCAACACTCAAAGGAATTTCATGATGCATTAGAAGTACTAGATTCCAATAAAGATCTCTTTCTGAAGTTCCTCCAAGAACCAGATTCTTTGTTCACAAAACATCTCCATGATCTGAAGGGTGTGCCACATACTCTTCCAGCAGGTCACATAACAGTCTTAAAATCATCAAATGCTCCAAAGAATGAAAACAATGATCTTTACAGTGAATCAGGGAAGAAAGCTGTACAGTGGGGTGCCATGGACTCTCATTTCAGGCATGGTAGAGCTCATTTTACACACTGCCACGGTAGACCTAATATTTATAATTCTTACAAGTTATCATATCCCCAATCTCAAGGAAGGGATGAAACTTGTCTTCTTCCTACACGAATTGTTGTTCTGAAGCCAAACCTCGGGAAGATACCAAATACGGAACAGTCTCTCTCATCACCAAATTCTTCTGGAGGTTTTCAACCAGACTTTAGGAAGCATAGAGAGTTTCAAAGATTGGAAAATATGGAATTATTTGCAGAAGTTCGGGAAAGGAAGAACACATCAACCAATGTAGAATTTTTGAGGCATAGGACTAGACATTCCAGAGAACTTGCTAAAGAAATCACTAGGGAAATGAGGCACAGTGTCAATAGTGGTTCTATAAAGGTACCAAGCTCAGGTTTCAGAGGGTATGCGGGAGATGAAAGCTCATATAGCATGTCAGGAAATGATTCTGAAAATGAATTTGAGGTCATGACACCAATTTCTAGGTACTTCCCTGAATGTACAAGCAGATGTAGCCCTTCACCCTCCTATTCAACTGAGTCATCTGTAACCAGGGAGGCCAAGAAACGACTTTCAGAGCGGTGGAAAATGACTCATAGGTTTCAAGAGGTGGGACTGGTTGGTAGTGGCAGTACTTTGGGTGAAATGCTTGCTGTGCCTGACAGGGAAACTGTGCCAGTGACCTTAAATTTTGAGAACAGGTTTAGGAGTGATAGACTTGCAATGTGGGCCAGTCCTTTGGGCATTAGCAGTAGAGATGGTTGGAAGGATGGGTTTGTCAGAAGTTTGCCAAGGTCCAGATCTGTTCCAGCTTCTACTACTTTTGAAAGTCCGATGTTGAGTGTAAGAAATAGACCTGCTGCCAGTGGGGATAGGTCTTTGGTACCAAAAGAGACTATAACAAATCCTGCTGGTCATGTGGATGGGTGTTCGATGCCAAAGGATACCATCAATCAAAGCACCCACAGGTCAAGAAAGGGAAGTTCCAATCAAGAAGAATATTCCTTGTTTAGAAATCTCAGCTCCAGAAGTAAAAAATCTCAGGCTTCTCCTGTGACATCTGGGGAAAGTGATGACAGTGTACAAGAAATTCATATCAGCCTGGATGAACTGGGGAACAATCATACAGTAGCTGAACAAAAACCTATTGCTCCTGGGCTATTGGTCAGTGATGTCTCAGATAAAAGGTCAGTTGTTGAGGAAGTGGTAGTTGAGCCTGTGATTGCATCCTTGCCTTCTGGTACCCCTGAAGAAATAGAGCAACCACTCAGCCCATCAGCTTCTACTGTATTGGAGAAAGAAAGTGATTTTTCTTCTCATGATACAAATGAAACAATTGCAGAGGAATCGTCCAGTAGGTCTATCAAAGGAGGTTCACTTCAGTGTCCTGTAAATGAAACAAAGTCTCCTGTAAGCCCCAAAGGGACTGATCAAACTAGTCCTGTTTCAGTTCTTGAACCACCATTTGTAGAAGAGACATCATCTGGTTCTGAATGCTTCGAGAGGATCAGTGCTGACCTCCATGGGCTTCGTCTGCAGCTTCAACTTCTCAAGTTGGAGTCATCAGATGCATACACAGAAGGACTTGGAATGGTTGTCCCAAGTGATGAAGAGACTGGAGAGGTATCCTTCAGTGTTCTTGCAGAGAAGGAAAAAACTGCCAGAGCGTTGAGAACTGAAGTGAACAGAAACTTCTCTTACCTAGTTGATGTGTTAACAGACTCGGGTTTTTATGATGTGGACCGTGAAATTATCCCGTCAATGTGGAACTCCTGGGAATGCCCAATTTTCCCTACGGTGTTTGAGAAGTTAGAAAAGAAGTATGAGGAACAGACATGGCTGAGGTCAGAAAGGAGGCTGCTATTTGATCGTATAAATGCGGCGTTGATGGAGATGTGCTGCGCGTTCATGGACCCACACCCGTGGGTGAAATCATTGATGAAAAAGGGTTCCTTTGGGTGGGAAAGACAATCACTTGCTGAAGAGTTGCGGAAGATGCTGGTTAGCCAGGAAAGAGATGTGGGTGTGGATTCACCAGACAAAGCGCTGGGGAAGATGACATGGTTGGACCTTGGAGATGACATAGATGCAGTGGGTACAGAAATAGAGAAGTTGTTGCTAGATGAGTTGGTAGGAGAACTTGTAATCCTG
>gnl_Nelnu_v1.0_NNU_011926-RA
ATGTCTTCTCGATTTCTAAGGTCTGCTCCAGTTGTGGAATGGGGTTGTTTTTGTGATATCTTGGTCTCAGGTGCTGAAATGAATATGAACGGGATGCAAAATAGAAGAGCTCGTGATCTAGATAAGCCATTTCCCGGATGCATGGGAAGAATGGTGAATTTCTTTGATTTGAGTGCAGGCATACCTGGAAACAAGCTGCTTACAGAGAAAGCACATCGAGATGGATATTTTCTTCCTAGAAGTCGATCAGAGAAGTCGGATCCCATCAGAGATCAGATGGAGGATAATCTAATAGGATACGAGTTGAGTAGGACTTCTTCAAGCAAGAAATCAAGGGGAACACCCATGAAGATGCTTATAGCCCAAGAAATGTCAAAAGAAACAGAGTCTAAGGAAAAGCCGCCTGGTGTGGTTGCCAAGTTGATGGGGCTGGATGCACTTCCAGGAAATCATCCTGACTCAACAGTAGAGAGAAGCCGAGCAAAAGGTTATTTACCAAATTCTTTTACTCAACCAGGGACAATGCTGAAATATCAGCACCAAGAGAGGCAAATTCAACATGAGACTCGTCTAGTTCAGGAGCAGAAAGAGTACAAAGATGTTTATGAAGTCTGGCAGCAATCACCAAAAGGCAAAAACACTATGGATAAATCTCCACAAAAGGGAAGATATAATGAAAATCTAAATGAGAAAAAGATGGATCTTGTCCGTCAGAAGTTCATTGAAGCCAAACGTCTTGCCACTGATGAAAACCTCCGCCAGTCTAAGGAATTCCAAGATGCATTGGAGGTTCTGAGTGCCAACAAGGAGTTATTCCTCAAGTTTTTGCAAGAACCAAATTCACTGTTTGCACAACGTCTGTGTGAGCTACAGTCTATTCCACCACCTCCTGAGACAAAACGCATAACAGTCCTAAGACCTTCTAAGACCTTGGAAAATAGCATATTTGCTGAGCAAGAGAAGAAGGATGATAGACAAATAAGGAAACAAATGCAAGTGTTTGAAGCAAATAAGTGGGACAAAGACAAGTCTAGCTGCAATCCTATGTATACCAATCAAAAGGTTGATGTTTCTGCTCAACCAACACGGATAGTGGTCTTAAAACCTAGTCCTGGGAAGACCCATGACATTAAAGCTCTTGTTTCTTCTCCTCCCTCTTCACCGAGGTTGACACAAAATAAAGACTTCTGTGTGGAACCAGAAGATGACGAGGCAAGAGGATCAAGAGAAGTAGCAAAGGAGATCACACGACAGATGCGTGAAAATTTGAGCAGTCACCGGAGGGATGAGACTTTGATGTCCTCTGTGTTTTCCAATGGATACATTGGAGATGAGAGCTCATTCAATAGGTCAGCAAACGAGTATGTAGAGGAAGGAAATCTCAGTGATTCAGAGGTCATGACACCAACATCAAGGCATACATGGGATTACATCAACAGGTTTGATAGTCCCTACTCGTCTTCTTCCTTCAGCCGAGCATCCTATTCTCCAGAGTCATCAGTTTGCAAGGAAGCAAAGAAGCGGCTTTCAGAAAGATGGGCCATGATGGCATCAAATGGAAGTGGCCAAGAGCAAAAACAATTACGGAGAAGTTCTAGTACATTGGGTGAGATGCTTGCTCTTTCTGAAACAAAGAGTTCTATAAGATCTGGTGAAGATGATCCTGATGGGGGGCTTAGTGCCATTAGCAGCAGATCCTGTGGTGATGAACAAGATCTGATGACACTAACATCATGTTTATCAGGTATCAGGAATAGGAATGAAGGTGTGGAGGTATCTCCCGAAGTTCTACCAAGGTCAAGATCAGTACCTGCTTCCTCTACAGCTTATGGTATGGAGCTAAATGTTGAATTTCCAGATCCCAATATTGGTAAATCAATTGTTCCCAAGGAAGAGTCAAAGTCAAAGGGAGGGATATCATCATTCAAGGGAAAAATTTTTAGCTTAGTTTTTTCAAGGAATAAGAAACCATGCAAAGAAAAATCTTGTGCATCTCCCTTGGCTGGCTCTCAAGGTCATTCTCAGTCTACCCTTGCAGAGACACCAGGGGTTGCAAAGCAGCTTTCGCCAGGAAGAAGTGATGATATTCCACAATGTGTTACTAATAATGGACTTGGAGGTGGCTTATCATCTAACTTAAGAGTGTTGTCAAACCATACTTCCTCATCGGCTTCCAACTGTGTAGGAACAAAACAAGGCAGTTTCACATACGAGGCAGCATCTCTAGCAAACCAGGAACAACCAAGCCCTATTTCAGTGTTGGAAGCACCATTTGAAGACGATGCAGACACAACTTCACAGCTCTCTGGAAATGTCAACTCTGACCACCAGGGGCCATCTGTGAACTTTCACCCTCTTAGATCAAACTTAATTGACAAATCCCCACCAATAGGATCAGTTGCACGGACCCTGTCTTGGGATGATTCTTGCTTAATAGCTTCCAGGCCAAATTCATTAAACTTTTCTAGGTTTCTCTCTGAGGCAGAGGAAGAACAAGATCAATTTTTATTTTTCCAGGCATTACTTTCAACTGCAGGCCTGGACCATGAGGAACAGGCAGATATGATAATATCCAGATGGCATTCACCAGAAAGTCCATTGGATCCATCATTGATTGAAAAATGTATCAGTCTCCATAATGATAAGGAAATTTTGCATGAAGCAAAGCACAGACAGAGAAGATCAAACAAGAGACTGTTATTTGACTGTGTCAATGCAGCCCTGGTCGATATGATGGGATATTCATCAGAAGTGAGCCCATGGGTGAGGATGTGTAGCACTTTCCAAAGTAGGGCTTCAGTAGATGCACCAGTGACTGTGGACAAAGTATGGAGCTGTGTGAAGAAGTTGTATAATAGCAGTGAGGGAAGATGCTATTCAGCTGAAACCGGGGACAGCACCAGCCTGGTGGTGGAGAAGGTTGTGAGAAAGGAGGTGGCAGGAAGGGGGTGGGAGGATGTCATGAGGTTGGAAGTAGATACAATAGGGAAGCAAATAGAGGGAGAGATGCTGGAGCAGCTGGTCCAAGAGGCTCTTGTTGAATTGACAGGTTGGTTG
>gnl_Orysa_v7.0_LOC_Os04g42770.1
ATGACCAGCAAAAATGTGCTAACTGATAGAACTCACAGAGATGGCTCTCGAGTTCATAAAAGCCGGCAAGATGTCAATAGAACTGTTGATCCCAAAATAGGTTGTGTAGAGGACAAATTACAGGTAGTAGCTAGTACTAGGAATTCTTCAAGCAACAAATCAACCATATCTCCAATGAACAGATTAGTAGCAATGGAGATGTCCAAAGGAGTGGAATCAAAGAGGAAGCCACCTAGTGTCGTTGCCAGACTAATGGGGCTTGATGATGATCTACCTGCTAAAGAACCAGCATTACAATCTTCTAGAAGAAATTTGCGGAGAAGTCATTCACTTGATAATTTGGCAGCAACAAACAGGCCCCAACAACAGCAAGAGCAGCATTACAGCAGGACAACACCAAACATACACATAGGCCCCAAAGAGACAGTTGAATTTAAGGATGTGTACGAAGTCTCTGAAGATCCATTAAAGAGACATCATATTCTGGGGCAAAATTTTCCTTGGGAAAGATCTTCTGGGAACAAGAGTGACACTAGGATCGAAGCTGTTCGACAGAAGTTCATGGAAGCAAAACGCCTTGCCACAAATGAGAATCTCATCCATTCAAAGCAGTTTCAAGAAGCTCTTGAGGTTCTAAGTTCAAACAGGGAGTTGTTTCTGAAGTTTCTTGAAGAACCAAGCCCTGCTTTCTTGAAGCAGCTCGATGGACTTGACACAACGCCTGCACCGCCTCCGACGAAGCGTATTACAGTGTTGAAGCCAATCAAATCTGTTGAGAACAATGGAATAAGAGAAACCAGAACACACCAAGTTATTAATGAAGAAAATGAACTTGTGATGGGAAAGACTCACCAGAGATCTTACTCAGCAGATGACAACTTCTCCAAGTCAACTAGGATAGTGGTCCTAAAGCCTAGCCCTGGGAAGCCTAATAGAACAGGAGCCAGGCTAACTGCCCGAGCAGCTCCATCTGAACAAACTCGGCGGATCGACTTCCATGGAGGTTTACAAGATGATGCATCCATCCTAGGATCTAGGGAATTACTGCATGGTTCGGTTCAGCACATGCCAGAGAGTCGTCATCGGCGGGACGAATCCCTGATATCATCCACATATTCAAATGGGTATGGTGGAGATGAAAGCTCTTTCAGTGGGTCAGAAGTTGACTACATTGATGAAGGAGGTAGCCCAAGTGACTCAGATGCAGTCAGTCCAATGTCGCGACATTCATGGGATTACATCAGAAGACACAACAGTCCTCACTCAGCCTCTACTTTTAGCAGGGCCCATTCACATTCACCTGAGTCATCTGTGATCAGGGAAGCCAAAAAACGGCTTTCAGAGAGATGGGCAATGGTATCATACAATGAGATCAATCAAGAACAAGTACCTTTGCGAAGGAGCTCAACCACCTTGGGTGAGATGCTCTCCCTTCAAGTAGCTAAGAAAGAAGAAGCTGTTGCTGGGATAATTTCTGTTTCAAGCAACCGGTCAAGTGGCACAGAAAATGAGTTGGCCATGAAAGATGCATGCAAATCTACTTTAAGAGAGTACGATGAAAATGGGAAGAGCTCTCCAAGGAATTTAGCAAAATCAAAATCTGTCCCAGTGTCTTCATCTATATTTGACAACGTAGCAGTGAATGCTCAATCTGCAAATTCTGAAGGGACTCCGAAGGTGTTTACAAAGTCAGGTAGAGCAAAATTATCTTTCACGGGGAAAATATCAAGTTTTTTCTTCCCAGGCAATAAAAGGCCAACAAAAGAGAAAACTTCCCTCTCATCTGATAGCTCAGGCGAGATATTTGGATGTATCGGGCACATGGTGCCGCAGTCTGATCACAATCTTGGTCCTGATGAACAAATGGCTTTTTGCAAGGATGAAGCTGATAATTCCACCAATCATGCTCCCTGTTCTACAAAAGATGCTGGTTCCATAGAAGTACCTGTATCTTCTGACTGTGTAAGTGGAGATGTTGATGAAGTAAAATCAAATGGTGATCTAAAATCTATCCACGATGAGACTAGTCCTACTTCAATTCTTGACACGGTTTTTGAAGATAGCAACAGTAATGAACCTGAATCTTCAAGAAGAACTTCCTGCACCGAGAGGGTTGCCTTACGATGCCCTGCTATCGATTCTGTTGCCCGCTCATTTTCATGGGAAGATACCAACTCAGGTTCTCCGTTGCTAGGTGGCCTAAAGCATTCCAATGTAGATGATGCCGATTATGATGATGATGAACTAAAATGTTACTCTCTTGTACAAGAGATAGTATCATCTGCTGGATTATGCCATCTGCAGTTAAGTATGGTCTTCACAGGGTGGTACCTGCCTGAATCCCCCCTTGATCCTGCATTGTGTGACAAGTTCTTGGATCGCAAGGAGGAGGATGCTAAATCGAGGGAGCGAAGGTCACACCAAAAGCTCATTTTCGATTGTGTAAATATGGCCTTGGTTGAGATTGGCCAGGATACGTTACTATGCAGCTATCCATGGAGTAGAGCATGCTTAAGAACATGGAGGGAGAAACTATCTGAAACCTTGGGTGAAGAAGTATGGAACATCGTGAGCGATTGGCTTTATGGAGATGGGAGCTTTGCGGCAAACAAGGACGACAATGCTGGAATAATCTTGGAAAGAATTATGCAGGAGGAGGTGGAAGGGAAGGGTTGGATTAAGCTATTGACAATGGAAACAGATGAGATCACTGAGCAGATTGCCAGTGAAGTGTTGGAGGACATTGTCACAGATTCTGTGGAGCATCTGTCAATTTGTTGTTCAGAGCATGGCATTTCAATGCCAGTAGCAAATCTG
>gnl_Orysa_v7.0_LOC_Os03g04990.1
ATGATCAACCTGATTGATTTGAGCGCCGGAGCCAGCGCCAGGGTTGCCACAAGAGATGGTTCCCCAGTGCGAGAAACTCAATCGGAACGGAAGGAGTATGCTGATCTCAAGACAGTGACTGGCAGCGTGCGAAGGAGCTCGTCAGATAGATCGTGTGGTAGTGGTACACCCATGAAAGTGCTGATAGCGCAGGAGATGGCGAAGGAGGGGGACACAAATCAGAAGACCACTAGTGTTGTAGCTAAGCTGATGGGTCTTGATGATGATGCAGCCCTTCCTAAGCCTGTTCAACCTTCCAACAACAGGAGGAGATTTCCAGATGGCCATTTGTCTGCTATGTTGGCAAGAGTTAATAACCAAATGTCGTTTGACAACCACACAGGCTTCGTCGAAAATATGGAATATAAGGATGTCTATGAAGTTGGATACCAGCCACCAAGCTGTGAACATTTGAGCAATGAATTCCCACAAAGAAGAAGACCACACGAAGATCATGACAAGAAAAGAATGGATCTTGTCCGCCAGAAGTTTGTCGAAGCAAAGCACCTAGCGTCACACGAGAATCTTCTCCAATCAAAGGAATTCCACGAAGCTCTCGAGGTTCTCAATTCAAATAAAGACTTGTTTCTCAAATTTCTCGAAGAACCTAACTCGCTCTTTGCGAAACAATCCGGTGAATTTCATTCTGCACCAACATCACCCCAGAGGAAGCGCATCACTGTATTGAAGCCTACCAGATCAGTGGAGTTGAAAGGTGAAAAGGAAATTAAAAGGCAGCAAGACCAGACAGTCAATGGAAGTAGAGTAGAGAGAAGCAATACTCATAGGAGGTCTCATTCAGGCGGCGGTCATGCCAAAGCAGAAAGGCTTCCACAACACACACGAATAGTCATTTTAAAACCTAGCACTGCTCTTACTTCAATGGAGCATTTTCAGAAAAATGGGCATGATAACCTGGATTATTCTGAAGCCCCTGTTATATCAAGGCATTTGAGTGATGAAATAAATTGGTCGGCACAGGACATGTGCCACCAACATGATGAATCTTTTCGAGGTTGCATGCAGTCAAATATGTTCATCAGAGATAGAGTGTACTATGGATATGCTGAAGAAGAGGGTAGTAGCTTCAGTGACTCGGAAATTGGAAGTCCAACATCACGCCATTCCTGGGAGTACATATACCGGTTTAGCAATCCTTACTTCGGCTCAACTTTAAGCCATGCTTCTTGTTCTCCTGACTCGCTTGTAACTAGGGAGGCTAAGAAGCATACCTCTGATAGGTGGCCAACTGTATCTTCTAATGAGATTAGCCAAGAAAAGGTGCTGGTGCGGAGGAGCTTGAGCACACTCGGTGAAATGCTTGCGATGTCTGATATGAAGAAAAAAGGGGCTGCTGAACAAGTGGTCACTAATACCAGCAACCAGTTGTGCAGCAATGAACCAAGACTTGCAGTACCATCTAAATGTTCTGTTGATGGAGACGGAGAGAGCTCCCTCAGGAAAATTTCAAGGTCAAAATCTGTTCCAGTCTCATCAGCAGCCTTTGACAGCCTGAGGTTAGATGATGGATGCTCAAATCCTGAACATGAAGAACCCACATCATCAAAAGAGGAGATCAAACCCAAGAATGGCAAGTCATCTCTCAAGGGAAAGATTTCAAGTTTCTTCCTGAAACGCAAGAAATCAGGAAAAGATAAGCTTGCCCCATCCCCCTTGGGGGCCTTGGGTACCAGAGTTCCGTTGGCCAGTAATGCATCAATAGTTAGCTCAGATGTATCACAGACTGAATGGACTAGCTTACAAGATGATGTTGCTTCAGAAAATTTAGAGAAGTTTGATATTGCACCAACAGTAGTTCCGGTCAATGAACCTGAAGCAACTTCTTCATCTAAGCCTCCCATAATTACTCTTGAGAAAGCACTCTCGTTTGAGATCCGAAATTCCCACTTTGATCAGCCCAGCCCTACATCAGTTCTTGATGCATCATTTGAGGATGCTAGTGAGAAGTCACCCAATTCATCCGAGCACGCAATTATCGCTAAACAAGAACCTCTATCAAGATCTCTTCCTATTGGATCAATCGCGCGGACTTTATCATGGGATGATTCTTCACAAGAGGCTACATTGTGTTCAGCCAAAGGAGATAGCCACGAACAAGATCAACACGAATTTGTCGAAAAGATTCTATCTTCTGTTGGGTTCGACAACGAAAAGACCAGCGATATTTTCGTGCGGTGGCATTCGCATGATTTCCCTCTAGGCACCGGCGTGCTTGACCAGTTCTTGGAACGCAAGGTGGAGGATGCCAAGTGCAGGGAGAGGCGGTCAAACCAGAGGCTCCTCATCGATTCCGTCAATGCTGCCCTACTAGACATCGGCCAAAGCAAGCTTTGGGGAGCTTACCCTTGCACTGACCCACAAGTTAACAATGCACGGAGAGTTGCCACAGGCGAGGTGCTGGTTGTTGATGAGGTATGGAGGTTAGTGAAAGGCTGGCTCTCGGACGATGATGGCGAGAAACATATGGTCAATGCGGAGGACAATGCGGGGTTAGTGGCTGATTGGGTTGTCGGCAAGGAGATTCAAGGCAGGTCATGGCCCGAAGCACTGCGGTTGGAGGTGGATGAAATCAGCACGGAGATATGTGGGGAGGTCCTGGACGAGTTGGTTGGGGAGGCATTTTCAGAACTAGTTGGGTGTCAT
>gnl_Orysa_v7.0_LOC_Os03g17840.1
ATGGAACAGATTTCACTTGGGCATCGGTACAAGGAGTGCAGGCCACGAAGAAATAACAGCCCAACCAAAATTCTTGTTGGGAAGGATCTATTGAAGGAATTGGAGCACAGGAGATCGTCACCTAGTGTGATTGCAAAACTGATGGGAATTGATGTATTGCCACCTGCTTATGTAACCCACAATCGGCACCAAGATTTCAAGGACGTCTTTGAAGTGTCAGAGGAACCACAGGAGGCTATCGTGAAAGAGAGGTCCCATCATTTCCCTAAAGGATTGCCAAGCTTGAAACGAAGTGCATTAAAGTTAAAGAAGCTTATGCCATCGATGTCTCCCTATGGCGATGGACCATTCGATAACAATGTAGTGTGCCGAGATGGCTTTGATCGCCTAAACTCGCTAGAGATAAACAATCCTTTGTTTGAGAAGCGCCCCCATGACATGAATTATTCCGCAAAGCATCAATATGAGAAAGAGACTTCAAGTACTTTCAGGAAGTACCCTGCTGGCTTAGGTAATACTTCACTTAAAGATATTAGAAATTCATCAAGAGGAAAGCTTGAAGATTTCAATAGCATTGTTGTTTTGGAGCCAGGCTTAGGGAAAGTCCAAGAGTCGGGGAAAGCCTTTTGTACGCCAGACCCCTCTCACATCAATAAGAATTTCAGGAGAGAGATGCAGCAGGCTGATTTTTCTTTGCAGAATAGAGGGAGGGTTTCACCAAATCTTTTAGACACTGAAGATGTTGATGTGTCTAGAATAAAACGAGAAAGATACTTGAGTAGGAATGCCGTAGATTCACTGTTAGAAGGAAAGGAGTCATCATTTGATCATCATAACGTACCGGATACGAGTAGTTCTGGATCATCTCAGAACTGTGTTAGTGGTGAAGTTAACTCCAGACAAAGCAACAGGCCATCATCAAATAGCTCACCCAGGAAAAACCGTCAGAAGTATGAGGAAGGCAGTGTTGGTTCGAAAACTCTTGCAGAGATGTTTGCCTTATCTGATTCAGAGAGGCTAAAGAGAGATTCCGACTCACATGCGCAGATTCGACACAATAAACTTAACCGGGGCAACAGCAATGGCAAGGAAGGATGCTTCATAGTTTTGCCAAAGCATGCACCTCGATTGCATCCTCACAGTTCATTGGACAAGAATTCCCCTCACAGTAATTTTATCCCAAATACATCAAATACTTACCACAGTGGTCAGTCTCACTTCAACTCTTTCTGCGATATATCAAGACTGCAGCAAATTGGAAGTCCCAGCCAAGATAACTTGAGGAATGCTTGTGCGAAACATCAGACCTTGCGGCAACATAGATCTGCTTCCCCTTCTCATGATAATCGAAACCATTCGCGGTGTTCAACTGACAACTTTTCAACGTTTGACTGCATAAATGAGAAAATATTGTTCACAACAGATGAGGACTTGGTGAAAAAACCTGCTGAAACTGTACATTCTTCATTTGAATCATGTGGGGAAGAAAAGGTTTCAGCATCACCTTTCAATTGCCGTGATTATGAATCAATAACTGTTTCTGATCATAGTTATGTGGCAAAGTCTCATAAAAGCTTGAAAGAGGTTGGGCAACCAAGCCCAGTGTCCATTCTTGAGCCTCCAACTGATGAAGACAGTTGTTGTTCCGGATACTTCAAGTGTAACTTACAAGACATGCCTAATGTCGAGAAACTAATTGATGACTGTGAGCTCCGATATGAACAAGTATCCTTGTCAAGTGATGATGACAGTGGTTCTTCTTACCGGTCTCTGGAAGCTTTTCAGGTTGAGGAGGAAAGGGGCTTCTCGTATCTCCTTGACATGCTTATAAACTCTGGTATGATAGTCGCTGACTCACAGCTCTTGTGCAAGTCATGGCACTCGCCTGGTTGCCCTGTTGGACCTCAGGTCTTCGACAGGCTTGAGAGGAAGTACAATAAGATATCTGCATGGCCAAGACCAGAAAGGAGGCTTCTGTTTGATCTTGCAAATACTGTTCTTTCTGAGATCCTTGCACCATGGAAATCCAGTAGACGGTGTTGTCCTGTTTGGGGCCCTGAAGGGCCTGTTGAGGTGGTTTGGCAAACAATGGTCAGGCGGCAGGAAGAGCTTGCAGTAGGACATCCTGATGACAAAGTTCTTGATCCAGAATGGCTGGAAGTTGGTGAGGACATCAATACGGTGGGAAAGCAGATAGCCAAGATGTTACATGGTGATCTCTTGGATGAAATTATATTGGAGTTCCTCTCAGGATGTGTTGCTTCA
>gnl_Orysa_v7.0_LOC_Os03g17210.1
ATGAGCGGCGGCGGCCTCGTCGCTGCTGCGTCGTCCAGCCGGGGGCTCCAGACGACGCCGGGCATGGCGGGCATTGGGCGCGGCAGATCGAGGCGCAGGGGGGAGGCCGGCGAAGGGTGGATGGAGCGGAATGCGGCGGCGGGCTCCACTTCCCCCGCCGCCGTCGATCACCGAGGTACTGTTTTGAGGAAACAAACAAGTAATCCTGGGATGCTTTCTGATTCTATGCTTGCTGCGGGAAACTGGCGAAGTAAATCTAAGAAGGCTAGTGGTACACCAATGAAAACACTTATTGATGAAGAATTCTCGAAAGATGTCAATGCTAGGCACACTTCACCAGGTGTTGTAGGAAGACTAATGGGTCTTGATTCACTGCCTTCATTTGGAGCCAATAACCAACACAGATATGCCCAAAGTCATGCAGAAAAGTCTTCACCTTGTTGCGCTCACGAGAGGCGTAGTTTTTCCGAATATATTCCACATCGGAGAAGCACAGATGAGATGCCAGAAGTCAAAGATGTTTTTGAAGTTATGGAGGCAACAAGAATGAAAATACACCGGAGCCCAAGATCTAAAAATGAAAATGTAACTTCAACATTTGGCAAGACTGGTAGTCCTGATCTAGATCAGATGAGGCAAAAACTTATGGATGCAAAGCGCCTTTCTACTGATGAATCCCTTCAGATATCAGAAGAGCTCAGTGAAACACTTGACGTATTGGCATCCAATAAAGATCTTCTTTTGCAATTTCTTCAAAAACTTGATCCTATAGTCAAAAGAGACCTACATGATCATGATTCTCCGTCCTCTACTGCAAATTGCATCACAATATTGAAACCATCTAGAAGAAATCAATTTACTGACACAGACAATATCTATTCACAAGATAAAGGTGCTGAAAGCTACTTCTACAAGCAAAAGGAAGTTGAACACTCTCAGAGTAGGCCATATACTAAGTTGCCCAATCAATCCCCAAAAGAAGACTCTGGTTCACTAAGGCAGAAACTGTCAAGGTCAAGTCACCAGGAAATCAGTGACAAGCGAGTTTGCTCCACACGGATTGTTGTCCTGAAACCAAGTCTTGATAAAGCTCAGGACATTGAAGGAGCCTTCGCCTTAAGGAATGAACTCTCTCGTTTTGATTTTAGGAGGCACAAACCATGTCATGGTGATGCTATGTGGAGCCCATGTACTGAAGAATACATAGGCCCCCTTAGAGATTCTGAAACATTCGATGATGTAGCGAAGGGATCTAAAGAAATTGCTAGAGGGGTTATGAAACAAATGAGATCCGCTAGGGGTGTTGGAACCAGGAAACACATTTTCAAACCAGAGACTAGCACATTTGTTTCAGATGAAAGGTCGCAACCTCTGTCATCTCGTTCTAATGTCAAGTCCTCTGAGGTATTTCATAGATCCTCTGAGCTACATGATGGATATGCTTCTTCTAGCTTCACGTCCTCACCATCATATTCAACAGAAACAAAAGTTAGCAGGGAAGCAAAGAAACACCTCTCTAACAGATGGAAGGCCACCCACCGATATCAGCATCAAGCAGACAAGAATAATGGATTCAGCATGCTTGGAGACATGCTTGCTCTTTCTGACCAGGAAGCTTCAAAAGTTGCTACCCAGAAAATATCAAACAGGAAATATCCAAAGGGTGAATCACAGAAAGATAGAATGACAAGCACATGTAACTCTCCTCTTGGCATCAGCAGCAATGATGGTTGGCGAGATGTGGCTACAGGTAGTTTACCAAGGTCCAAATCTCTTCCAACACCCTTCAATCGGGGAGTTCAGAAGTCAAACAACAGAAAACGAACTGGCAGACATAATGAGTTCTCTATGCTGAAAGATGTTCTCAAAGTAGGACCCTATGATTCTGAACATGCATGCAACAGCAGGAATAGAAAATCTCTGTTTCAAGATGCAACATTTCATAGCGATGGAGCTGATCGTGTCTCCTCAGATAACGAGGAAAGAGCGATAATTGAACGCGAAATACATGTAAATTCAGAGGAACCAATAAATGGTATCGCCTTGGCCAATTCATCTAAAGGGACACTTCTACATCCTTCAAATCCTGACAATGAGTTAGATACAGTGTATTACCTGGATACCAGTCCTGTGGTTCCTGGACAGAAGAAAGAACTATGTTCTCCTGATAGGCAGAACCAGCAGATACATCAACAGTCACCAATAGAATCAGACGACCATCTTCTTGTACCTAGACTCAACATTTCTATGACTCAGGCTGAGGGGATCGAACAGCATCAGTGTGATGACAATCCAGTGTGCAATTTTGAGGAAAAATCAGTATCTGCCATGAGGATTGACGACCATCAAAGTGATGGCAATCAAGTCCCATGGATGATTCCCCAAACAGGATCAGAATCTCCAGTGAGCTCCGACAAAGATGATCAACAAAGTCCAGTTTCTGTTCTTGAATCTTCCTTGGACGCTGAAGACATTTATTCTGGTGATTTTGAGAAAATTAGTGCTGATCTTCAAGGACTGAGAATGCAACTGCGACTTCTCAAGATGGAAGCTACAGACAGCGCAGATGACACTGAGCTAATATCAAGTGATGATGAGCTTACGACAGAAAGTCAGCCACTTCCAGATAAGGAAATATCCCCTACTTTTAGGGATGAAGAAGAAAGGGATTTCTCTTACGTGCTGGATATGCTGATTGTTTTGGGCATTAATACTGCTAACCGGGATCAGCTACTAGACATGTGCTACTTATCAGAGTGCCCAGCTGGCTCTGATGTGTTTGATGTACTTGAAAACAAGTACAATAGCCTCATTCTGTGGCCGTCACCGGAGAGGAAGCTCCTGTTTGATCTCACAAATGATGTCATTGCAGATATAATCACTTCTGTGATGCAGCATAGCTCAAAGGGGTTGTCGTGGAGCTGCTCGTCCAGATTGGACCAGGAGGGATTCGTTGAGGTGGTGTGGCAAAGGGTGGTCGAGCTTCGGCAAGAAATGGAGTATGCTCATGAGGGCCTATTCATGGACTTGGGGTGGGTTGGTTCTGAAGATGGCATCGATCTTGTTGCTAGTGAGGTCGGGAAAATGGTACATGAGGATCTCCTTCAAGAAACCATATCTGAGTTTCTGGGGGTGACAAAATCTGCTATGATCTGTGGCTGGAATGAACCA
>gnl_Orysa_v7.0_LOC_Os03g60520.1
ATGGGCGGGCAGGGCGCGGGCGGGGGCGGCGGGCGGAGGTGGACGCAGCGGCCCTGCCGTACGGGAGGGGGCGGGGTCGTCAGGCGGACGGTGGCGGCGCTGGCGAAGGAGCAAGGGGCCACGGCCGCGGCCGCAGTCCCGCGGCGTGCGGAAGGAACAGGACTTTCGCTTGTGGGCAAACAACGATGTATCCGTGGAGTATCAAATTTCAGAAGCAACACTGGATCCACAACCGAAAATGATTATATTTGTTCAGACTCTAGGGTATTCAATTACAGAAATTCTAGTGGCACTTCTACAAGATGTTCTGCCGGTGAACAACTGAAAAATGGAATGGGAAGTTGTCATTCACAGCCTTCTGTGTTGGCAGAATTAATGCATCTTGATACAGCAAAGGCAGAAACTTCCTTTTCGAGTTCAAGACGGAGCAAATTCTCTTACAATTGGAAATCGCTTCATGGAAGTAGTACTACCTCAAGTTATGGATCACCCTGTCATCCTATGTTCAACCTCAGCAAACACAGTACTAATCCGAAGCCACCTCCACCATTAAAGAACTCCGCACGGATGAGTAATTTCAGTTATCAATTGGTTAGAAGTGCTGAAAGTCCAAAGAATGCAAAATATTCCCTATCAGAGAAAATGTCACACTTACTAAAACCACCTAATAGTAGCAGTCATCAGAATGGAAACTTCACTGTTGGTGCTTTAAAGAGGCGTCATAATATTGCACATTTTGGAGGAGCAATCAACAAGCTTTTGAAAAATGAGGTTCATAAGAAGGCCACCCCATCAGAGGGAAGACATTGGCAGACTTTATTGGATAACTCATTAATCCGACAGAATAAATTGTACTGTTCAGAGCCACGCAATGAAGAATCAACTGAACAATCATGGAGCTCTACAGACAGTGAGTCTGAGAAGGCTGTGTGCTTTTCCTCCAGTGGCAGCATTGCTGATTTGCATGCATCGGTTTCAACTGACACCAGTGACTCAAGTGACCACTCTATGTCATCTTCGTGCCTATCAGTAAATGATCGATGGAAGATGACTTTTAAGAAGGTACACTGTGCCCTTGCTGCAAATTTAGACTCTATGTATGTCACTAACCACAAGGAGCTAGAGCAGCCAAGTCCAGTATCTGTTCTTGAAATTCCAGATGAGGATTTCTCTGTCACTAAAAGCATCAAGCTAGATCTCCATCCAGAAAGTGAACTTGTTAGATGTCCATCTGTTGAGAGTACAGCTGAGGTAGGAGAAATTGGAATCAGTGATTATGCTTTGGGGGTGGATGGACTAGATGCTAGTCTGAACGGTGAAGCAATACAGCTTGTTGAAGATATCTTTGAAGAATTTGGAGATGAAGAGGAAAGAGAATTTTCTTACGTGCTGGATATACTGATTGTTTCTGGCATTCATGGCACCGCGGAGGATCAGCTGTACAAGGTATGCCAATCTCTTGATTGTCCCGCAGGCTATGATGTGTTTGAGAAGCTTGAAAAGAAGTACATGAAAGTTGCTGAATGGTCAAGATCAGACAGGAAGCTTATCTTTGATATGGTTAACACCATATTATCAGAAATTCTTGCACCATGTTTGGACATGCACCCGTGGGTGAAATCTGCTAGAAAAATGGCACCAGTATGGGGTTCAGAGGGTCTCCTGGAGAAGATTTTGCAGATGTTGGTTCAGAGACGGGAAGAACTTGGGCTAAGTAAGACTAAGCCTGAGAAGAAAGCGTTAGATCGGAAGTGGCCAGATTTATCGGATTGCATTGACAGGGTAGGGAGGGATGTGGAGAACATGATAAAAGATGATCTTTTGGAAGAGATGCTTTTGGATCTGTTCAGT
>gnl_Orysa_v7.0_LOC_Os03g61080.2
ATGGAACAGATTTCACTTGAGCATCGGTACAAGGAGTGCAGGCCACGAAGAAATAACAGCTGTCCAACCAAAACACTTGTCGGGAAGGATCAGTTGAAGGAATTGGAGCACAGGAGACCATCACCTAGTGTGATTGCAAAACTGATGGGACTTGATGTGTTGCCACCTGCTTATGTAGCCCACAATCAGCACCAGGAATTCAAGGATGTATTCGAAGTGTCAGAGGAACCACAAGAGGCCGTCACGAAAGAGAGATCACATAATTTCCCTAAAGGGTTGCCAAGCTTGAAGCGAAGTGCATTAAAGCTAAGAAAGCTTATGCCATCAAAGTCTCCCTACGGCGATGAAACATTTGATAACAATGTAGTGAACCAAGATGGTTTTGATCGCTTGAACTCGCTAGAGATAAATAATCCTTTGTTTGAGAAGCACCCCTATGATGTGAATTGTTCCCCAAATTATCGATATGAGAAAGATAGTACTTCAAGTACTTTCAGGAAGTACCCTGTTGGTTTAGGTAACTCTTCACTTAAAGAAATTGTTGTTCTGGAGCTAGGCTTAGGGGAAGTCCAACATTCAGGTAATGCCTTTTCTACACCAGAACCCTCTGATGTCAATAAGAATTTCAGGAGAAAGATGAAGCAGGCTGAGTTTTCTACTACGAACAGGGGTTCGCAAAATCTTTTAGGCACTAAAGATATTAATGTGCCTAGAATAAAAGGAGAAAGACACTTGACTAGCAATGCTGTAGATTCACTGTTAAAGCGACAAGATTCATCACTTGATCAATATAACACAGTGGATACGGATAACACTGGATCATCTCAGAAGTGTGTTAGCAGTGAAGTTAACTCCAGAAAAAGCAACAGGTCATCATCAAATAGCTCACCCTGGAAAATCCGCCGCAAGTATGAGGAAGGTGCCATTGGTTCAAAAACTCTTGCAGAGATGTTTGCTTTATCTGATTCAGAGAGGTTGAAGAGGGATTCAGACTCACATGTGCAGATTCAAGACAATAAACTTAACCGGGGCAACAACAATGACAAGGAAGGATGCTTTATAGTGTTGCCAAAGCATGCACCTCGATTGCCTCCTCACAGTTTGTTGGACAAGAATTCTTCCTGTGAAAGGTCCCCTCACGATATTTTTTTCTCAAATACATCAATTAGTCACAACAGTGGTCAGTTTCACTTCGATTCTTTCTGGGATAAACCAACACGGCAGCAAATTTCAAGTCCCACCCAAGATGACTTGAGGAATGCTTCTTGTGCAAGATATCACACCTTGGAGCAACATAGATCTTCTTTCCCTTCTTATGATAATACCAGAAACAACTCATGGCATTTAACTGATGACTTTTCAACTTTTGCCTGCATAAATGAGAAAGTACTTTTCACAACAGATGAAGACTTGTTGAGAAAACCTACTGAAACAGTGCATTCTTCGTTTGGATCACGATTATCTGGGGAACAAAAGGTTTCAGCATCGCCTTTCCATTGCGGTGTATATGAAGCCATAACTATTTCTGATCATACTTGTGCGGCAAAGTCTCGTAGAAGCTTGAAAGAGGTTGACCGACCAAGCCCAGTGTCTATTCTTGAGCCTCCAACTGATGAAGACAGTTGTTGTTCTGGATACTTAAAAAATGACTCGCAAGTCATGCCTAGCATCGATAAACAAATATATGGCTGTGAGCTCCGATATGAGCAAGAAGTATCCTTGTCCAGCGACAATGACAATGATTCTTCTGACCAGTCTCTTGAAGCATTTGAAGTTGAGGAGGAAAAGGAATTCTCTTATCTACTTGACATACTTATAAGCTCCGGTGTGATAGTCGCGGACTCACAGCTCTTGTTCAAGTCATGGCAATCTTCTGGTTACCTTGTTGGTCCTCATGTCTTCGACAAGCTTGAGGGGAAGTACAGCAAGGTTGCTACATGGCCAAGACCACAAAGGAGGCTTCTGTTTGATCTTGCGAATTCTGTTCTTTCTGAGATCCTCGCACCATGCATCGACACGCATCCGTGGGCAAAGTTGAGTAGAAATTGCTGCCCTGTTTGGGGCCCTGAAGGACCTGTTGAGGTTGTATGGCAAACAATGGTCAGGCAGCAGGAAGAGCTTGCTGTAGCACATCCTGATGACAAGATTCTTGATCCAGAATGGCTGGAATTCGGTGAGGGCATCAACATGGTGGGATGGCATATAGCCAGGATGTTACATGGTGATCTCTTGGATGATGTCATACTGGAATTCCTCTCAGGATTTGTTGCTTCA
>gnl_Orysa_v7.0_LOC_Os02g57140.1
ATGAGAGGGGTTCAAGATAGGAAGCAGAAGAAGAAGCAGGACCTGCAGGTTCTCGGGCCCTTCCCTGGATGCTTGGGTAGGATGATAAACATGTTTGACCTCAGCAATGGCGTGGTCGCGACCAAGATGCTCACAGAGAAAGCGCATAGAGATGTTTCTCCAGCAGGTAAAGACCGTGGTAATGCTTTCAAGATGGCAATTGGTCCATTCTCATCACAGATAGAAGATAAAAAGAGAGATAGTCAGCCTAGAAAGCAGTCCCCAACTAAAAGATTGAGCTCACCAACTAAAAGATCTGGTGAGGCTCCTGTTAAATTGCTCATGGAGCAGGACATGTGGAAAGAAGGGATGTCTGGCGAGGAGCCACTGAATGTTGTTGCCAGATTGATGGGTCTAAATGATGCTGCCGGCCACCAATCTGATCTGAAATCGGGAAAAAGATCAGACAAGGAATATCGATCTGGTGGTTTTGATGAGAACAGTCGGAATCTCAGACCAAAGAAGGACAGCAAAGGCCACCCAAACCAAAAGGCAGGAACACACAGTGAACCATGCAGTGGTTTCAGTGATCAAACTTTAAGAATGAATAGCAGCAGGAATAAACACCAAGGGAAGGAGCCTTCTTGTGAGAAGAGAATGACCCTTGTGCGTGAAAAATTTGCTGAAGCAAAACGTCTGGCTACAGATGAGAAGCTTCTCCACACAAAGGAGTTCCAAGAAGCATTGCAGTTTTTAAGCTCAAATAAAGATCTGTTCTTGAAATTCCTTGATGAGCCAAATCCACTGTTATCACACAACAATTATGAGTTCCAACCTGATACCCCACCTTCGGAGACAAAGCAAATAACCATACTGAAGCCATCAGACTCAATCAAGAGAAATGGCAACACTCTTGTAGGGAGGCAGCTCTATTCAGACGGAGATGAAAGTGAAGGGAACAGGTGCAGGCGTCATCAGAGTTTAAGTGTTTCCCCAACAAATTCAACATTGTCTGAACCAACAAGAATTGTAGTACTAAAGCCAGGACTTGTAAAGTCCCAGGAACCCAAGATTCTGAGGTCCCCTTCATCATCATCAACTGCAGCTGATAGTGAAGATGATAGTATGTCGGCAGTTGATGAGACAGTGCCAAGCTCAAGAAGACTGGCCAAAGAGATCACTTGGCAGATGAGGATGCGTTTGAAAGACAAGCAGGATGAAGAAAACCTACTCTCTTATGAGTTCCATGATATTTATATTGGAGATGACTCCTTCAGCAAGTCAGAAGTTGAGAATGCAAAAGAAGTGTCTGGTGAAATAAGTGAGGATTTGGAGTTCGGTACTCCTACTTCTGGCCGTTCCTGGGATTTCCTGAGCAGGAGTGGCAGCCCTTACTCTGCATCATGCTCTAGTCAGACATCCCATCGGCGTGAACCATCAGTGGTCAGAGAAGCCAAAAAAAGGATTTTTGAGAGATTGTCAATTGTATCATCCACCGTCGGTGGTGAGGAAGAAAGGGAAGCACGCAGAAGTATGGGCACACTAGGTGAGATGCTTACCATTCCAGAAGTCAAGAAAGACCAAGAAGTGTTTGGGGGAGTCACATTGGAGAACCCATCACCTGAGATGGATTCCGAAGAACCGTTCTTGTGTTTGCCACGGTCTCGATCTGTTCCGATTTCTTTGTCTTTTGGAGGCACTGAGCTAAATGGAGTAGCGACCGGTTGTCAGGAAGCCGAGAAGGAAAAGAACAGGAAGTCATTATCATTTAGGGAAAAGGTTTCCAGTCTGTTCTCTAAAAATAGGAAAGTGGCTCGGGGGAAGCTAGATCCATCTGGAATTCCATCAACTGATGATAGACTCAAGCATGGAAATTCTGCTACTGTTAATGATTTCAGCGAAAACGCTGATCATTCTGCACTGGACAATCCGCTTAACTGTACTATACAGAATGTCGATGATATTTCTATGCCAAGGCTCATGGCTAGTTCTTGGCACATGAATGATATGGAAAACATGCCTGCCAAGGATATTTCTTCCATCCCGGTTATTGGTGCCCCAGGAATCTTTGGTGAGTCACAGGACCAACCAAGTCCTGTGTCTGTACTAGATGGACCATTTCTCTCCGATAACAGCAGGAGCTTGCTGTGCTCATCTGAAAGTTTCATCACCGCATCCCCACAAGCTTTGTCGAGATCTCCACTTATCGGATCATTTTCACGCTCACTTTCATGGGAAGATCCCCCACTGGAAGTCATGTCGCCAAATTCCTTGAGACTATCAAGGCTTTTCTCTAAGGCTGACGAAGATCAAGACTCATTGACATTTATCCAGAAGTTAGTCTGCTCTGCTGGCATAGATAGAGAAGGTTGCATGTTATCCGGTCCTTTGGAACTGTATTTGCTTGAGAAGTTCTCAGATTACCAAGAAGAGGGAACCAAATTACGGGAAAGGCGGTCGAAAGAGAAGTTTCTATTCGATGCTGTCAATGAGGCACTCACAGAGCTCACTTGGACTGCAGAACTGATGGCGTATCCATTGGGAAGGTCATCTTCTTTGGAACGCAAAGATTGTGAGAATGCTTTCAGTAACTCGGCAGCTGATGAAATTTGGCGAGTCATAAGGAACTGGTCGATTCTTGACAAGTATCCACCCGGAGAAACTATTGAAAGAAACCTCCTGGTGGAAATGATACTGAAGAGAGAGGTGTTGGAGGCGGCCAGCAGCGACACGACACGATTGGAGACATTCGAGCTCACCAGTATGGTCTGTACAATGGTCTTGGAGGACCTGATTGCAGATGCAGTTGTAGATCTGAGTGCC
>gnl_Orysa_v7.0_LOC_Os02g40410.1
ATGTCTGGAGCAAAGCCAGCTATGGGTCAAACTCAAGGAGATGGTTGTCCTGTCCAACAGATCTATTCATATTTGGAGAAAGCCACTGACTCTGACAAATTTCATGCGGACAGAAAACCTGCACCTTGTGATGGTTCTTCACGTAGAAAATCAAATGCAACTTCATTAAAAGTGTTATTAGCAAAAGAGATGACTAAAGAAGTGGAATTAAAGAGAAAGCCACCAGGTGTCGTTGCCCGATTAATGGGCCTTGAGGAGGATCTACCTGCTAATGGACCAGTTTTACACCAGGCCAAAAGTGGTTTCAGGAAAAGTCAATCATGTAACCAGTTAAAAGCACTAAACAAAGACTTAAAGCAACAAGAGCAGCATCGTCTCATAAAGTCAACGACACAAGATATCCACCCATTTTGTCAGGAAGCAGTTCAATATAATGATGTGTATGAAGTATCTGAAGCACAAACACGGATGAGCTATTTTCAGGACAAAATTTCGCAGAAAGGAGGGTCTTCTGGGAACACAAGTAACAGAGTGGATATTTTGCGAGGAAGTGTCATGGAGAAAAAATGCTTAGGCATGGCAGAGAAGCCGCTTCATTCAAAGGACTTACAAGAAGCTCTTAGGGTTGTAAGTTCAAACAAAGATTTGTTTCTGAAATTTCTTGAAGAACCTAACTCAATTTTCTCAAGACAGTTGGTAGGGTCTCACACCAATCTAGCACCACCTCAGAAAAAACGGATTACGGTACTAAAGCCACTTGGTTCTTTTGAGAGTGATGGCACAAGACAAACTGGAACTGAGCAAATTCAAGAGCAAAATGGAGCAGCAATGAGAGAGTTCCATCAGAGTTCTAATTTTAAGGAAGAAAATCCCTCCTTGCCAAGTAGAATAGTACTCCTGAGGCCTACTCCAGGGAAGCCGAGTTTAACAAATGCAAAGCTAACCCCCAGGACAACTCCATTTCTATCAATTAACCCCAGTGATTTCAGGGTAGCATTGGATGGCAATGGGGCAACCCTACGATCTACAAAAGTAGAGCCTGGTATCATTCATAACCAGCAAGATGGCTGTCATCAAGGAGATGAATCTTTTTTATCTTCCTCATACTCAAATGGATATGGAGGAGATGAAAGTTCATTAGGTGATTCAGAAATTGATCAGAACAGTGATTCTGATATTGACTATATTGAAGATGAAGGTGACAGCTTCAGTGACTCAGGGGGATGTAGTCCTGTGTCAAAGCGAACATGGCATTATACCAAAAAACATGGAAATCCCTATCTGGGATCGTCTTTTAGCAAGATCTCCCACTTTGCTGAGTCATCAGTTACTAAGGAAGCCAAGCAACGGCTTTCAGAGCGATGGGCAACTGTAACTTGTGATGAGATCAGTCAAGAGCAAGTAGAATTGCCAAGGAGCACATGCACCTTAGGAGAGATGCTCTCCCTTCAGGATGTGAAGAATGATAATTTCATCAATGAGTTACCTTCTGTTTCTACCAGTCGCTGTTATGACAGAGAAAATGAACTACCTACTCAAGCTAAATATGCAACTGCTTGTAGGAAAGATGAAAAAAATGGTGAGAGACCTATGGGGTTGCCAAGATCAACATCTGTTCCTCTGATTCCATCCACGCTTAATAACATGGTGGCAAATGTGAAAACTTCAAATCATCAGGGCCATGAAAGAACAAAACATATTGTCGCATCAAATAAAGAAAAATCATTTTTCAGGGGTAGAGTTTCAGATTTCTTCTTTCCAAGAAGTAAAAGAACAACAAGGCAGATATCTGCCAATCATACATCTGATTTGTCTTCAGGGAATACTGAAGACTGTGGCGGTGATAGTCAACAAGATGCCAACCATGATTTGGATGGTAATGAAAAATCCACCATTTGTGAGGACATACTTGATATTTGTGCTGTGCAATCAACCAGCACTTCAGAGGGAACAACTGCTTTAACTGATGTACCTGCATCATTGGATTGTCGAAGTGGAAACCTGAATAAACTAGGACTGAATGAGGTCCTAAATAGTACACGCGACCAACCCAGCCCTACGTCAGTTCTTGATGCACCCTCTGAAGATAGCAGTTGTAATGAACCTGAATCATCTGCAAGCACTACATCAAAAAATGCTAAAGCTGTCTCAAGATCTTCAGCAATTGAGGCTGTTGCTTGTTCCTTATCATGGGACGACACCACTTCAGAATCAGCATTACCTGGCACCCGAGGGCAGTCTTCTTTTCTCCCTGATGTAGATGACGATGAATCGGAATGCCATGTTCTTGTGCAAAATATAATGTCGTCTGCTGGATTAGACGATGCGCAGTCGAGTATGCTTTTCACTGGCTGGCATTTACCTGACTGTCCTCTTGATCCGATTCTGTTCAACAAAGTCTTGGAGCTTCGGGAGCAAAGTTCATACCAAAGGCTTCTTTTCGATTGTGTCAATGTTGCTCTTGTTGAGATCGGCGAGAACACCTTGCTAAGTACATTCCCATGGAGCAAAGCACACTCAAGAACATGGATGGACGCCTCCTCTCCTGCATTGGGGATAGAAGTCTGGAGCATCCTGAAAGATTGGATTTACGGGGCACGGATGTTCGTGGTGAGCAGGAGAGATAATGCTGGGATCATGATAGAGAGAGTTGTGAAGCAGGAGGTTGAAGGAACAGGCTGGGTGAAAACGATGAGGACGCAGTTGGTTGACATTACCGAGCAAATTGAGGGTGGAGTCTGGGAGGAGCTCGTGGGAGAAGCTGTGCTGGATTTTGTTCCTGCCTGTCAACGA
>gnl_Phavu_v2.1_Phvul.008G016000.1
ATGGAGTCTAAAGAAGCACCAAGTGTTATTTTAAATTTAATGGGTCTTGATAAAGTGCATGCCCTACATCCTGTTAGAGATAAACAGAAAGTGCTCTCTGAGAATTACCAGCAGAAAGTTGCTTCCATTGGTGTCAGAAGGAAGCGTTCATCTCATCAGCAGCAGTCCTTTGGAATGAATACTAATGAAAAGGACAGATCTGAGGATGTTTTAGAAGTGGTCAAAGCACTCAGGCGAAGTAAGCATCATAACCCATCAAAAGGAAATGGGAAAGAGAATCCTAGTTCTAGCAAAAATTCTCATTTGGCTGAAAGCAAGAAAGCATATCCTGAAAAGCAAGATAGAAAGAAAATATCCTATCACATGAGTTTTGGTAAGCCAAGTTCAAGATCTTTCAGTAAAATTTCCGAGGAGATTTCTATTCAATCTGGGAATGTTGCAAAAAGAGTTTTAGATACTGCTTCAAGTTCTTTTTTCAGAGGGAATATAGTATTTGCCGAGGATATGCCGAAGCCTGCTTCAAATAATTCAGTTGATGGGATCCAATTCATTTCCCCAATCTTCTGTTCAGATGGTTCTTATAAAGGCTCTCAAGTCAGGAGGAAAACTTTGGAACAGAGGGATGTGACAGAAAAGGTTCATGAACTTGGACCATGTGGTCAAGACTCTGCGCATAACCAATTGCCTATGATTTCTGAAAAAGGAAATGGAGCAAGAAATTGTAATCATCAAAGTGGATATAGTAATGACAGAATTAAGTTGAGATGTAAGGCTGGTGATAATTATAGTTTTGCTAGAAGAGTGCCAAGACCCCTTCGTTCAGTTTCAGTTCTTGCTGATAATAGTGGAACTGTGAATCACGATATCTTGTTTCAAAGATATTGGGGATTGAGAAAAAAGGCATCTGCAAATTGGTCATCATGGAACAGTAAGGGTCAAAATAATGACCAGAAAGAATGTTTGGAAGATGTGAACCTCAGTTCTGGCGGTGAGAAACTCCCTTCTTTTTCCTCATATTTCAATAGTGATCATACTGAAGAGAATAGTGTCAGTCACAAGTCAGAGAAGAGATGTTATGAGAAGGATTTATCTGATAAGATAACTATGCATCCTCAATTGACAAGTAGTTCTTCTTCAACCTTTATAGACAGACAGATCTTGCAAGAGAGATGTGTAATGAGTGATGAAGTGAAGAACACAAAGTATGAAGACAGTGATTTGTTTAAGCAAAATGTTGTGTCTCCTGATTCATCAGTTGAGCTCTTGGTATCTGATACAACAGCTGAGGTTGTTGACAAGACACATAGTCCAACCAAACATCAATCTAAATCAACAGCCTTCATTTTATCACAAGAAATTGATTGTTTGAATCGTACTTCATATGCTTCAAAGCAACAGGATAGATCAGATTATGTTCAAGAAGATTCTGATCGTTCACTCTTCTCGGAGGTTGATCCAGATCCTATTGGTAGCTCTGAGGAGTCATATGAACATAGTCCAATCTCTGTTTTGGATCCCTTGTTTGGGAAAGACATTGAATTTGACTATAATGGCGATCATGCATATGATTCCTCTGAAGTGGATGATGAAGAATGTGGTTTGAATGTTTCAAGTGATGAAGATTGTGAGAATGAACATATGCATAACTCTCAAGAAAAGAAAGATATAGCAGGATTGTTCAGAGCTGAAGAAAGTAGGGATTTCTCATATGTTGTTGAGGTTTTAACAGAGGGAGGTATATTTAATAGGAGCTTGTTTAGAGACTCTTCTACATGGCACTCTTCACAATGTCCTATTAGCCCTTCCGTCTTTGAAATCCTGGAAAAGAAATTTGGCGAGCAGCAGCTATGGAGGAGATCTGAAAGGAAATTGCTCTTTGATCGCGTAAACTTAGGGTTGCTACAGATTCTTCAGCCATATTTGTATATTCCAATGTGGGAAAAATCAACATCAAGAAGATTGAATGCTGAACCAAGCCAAAACATGATTGAAGATGAGATGTGGGGGTTGCTTGTTGCACAAGAAAATAAAGCTAGTAATGAGTTAGCAGATGATACACTCCAAGGGAAAATTAGATGGATAGAACTAGCCCAAGATGTTGAAGATATTGTTACAGAGATAGTTGATTTGTTAACAGAGGAGCTTGCAATGGAGATAGTTACCTCTGACAATTTTGAAAAGATTGTAGTTGTG
>gnl_Phavu_v2.1_Phvul.007G159500.1
ATGGAGAAATTCCGGAACTCCAAGCACCAGCCTCCTCTTCCTCAAGCTCCGGGGAACAAACAGGTTCATAGACAGCGACTACCACCGAATCTGTCACCTGATTCTTGTTCAGACGGTGGTGTGGTTGCAGACAAGGATTCGTTCTCTTTCAAATTTGGGTGGAGATCTTCAAAACAACTGCTTGGAACTCCGATTAAGAAGTTATTAGACGAAGAGATGTCACCCAAATCTGACACAAAAAGAAGATCCCCTGGAGTCATTGCCAGATTGATGGGTCTTGATGGACTGCCATTTCAGCAGCCTATTAGTAAGCAACATAAGGGGTTGTCTGAAAACCAGAAGACACCACAATTACAGAAAACACGTGGCAAAGGAGTGCCATATGATGGTGGATCATCTAGGAGAGGCTTAAGGGATCAGCAAGAATTTAAGGATGTATTTGAGGTCTCGGAAATTCCAAAGGTAGAGAGCAGTAGATATCCATCACCGGGGTGTGTAGACTTGAAGGCCAATGATGCTGAGATGTCATTCATTGAACAGAAGTTCATGGATGCCAAACGCCTTGCAACTCATCAAGATTTACAGTCTTCAAAGGACTTCCGAGACACACTTGAGGTTTTGGATTCCAACAAGGATCTCCTGCTGAAATACTTTAAGCGGCCAGATTCTTTGTTTAAAAAGCATCTAAATGATCTTCAAGCTGATCCTGTCAAATCACATTATGGTGATGTAGAAACTATGGATATTGAGAAGTATGAACATGAACATGACTTAAGTTGGAGGTCAGATAGGGAGAAAACTGGGTTGAACTACAATAGATCTCATGAAAATCATCTTGATGGTTATCCTTGTCATTTTGACAAAAGACATGTGATGCATAGTTCACCAAGATCATCAAAGCTTCAATTTCAGGGCAGACATGAACAAGATGCAGTCCCCACAAAGATTGTCCTCCTGAAACCCAATCTTGGAAAAGTTCAGAATGGTACCAGAATTGTATCATCACCATGTTCTCACAATTTTCTGTCAGGCCGTGAAAAGGACACTGAACTGTGTCAAGTGACAAATATGCCCGAAAGTGCAAGGTCTTGGAGGCAAGATTCTTTTGAATCTAGAGAAATTGCAAAGGAAATCACTAGGCAAATGAGAAATAGTCTTAACAATAGCGGCATGATGCTTTCAACTTCTAGAATTGCAGGATATGCTGGGGATGATAGTTCATGTAGTTTTTCTGGTAATGAATCTCCTGACGTGTCTGGGGAAATAACTGCAATTTTGGGAAATTCGTTTGACTTAAACAACCGTACTAGGCGATCTTCCCGTTCTGGTGAATCTTCTGTCAGTAAAGAGGCAAAGAAGAGATTATCAGAGAGGTGGAAAATGACACACAAGTCTCAAGAGCTGCAAGGCATCAGTAGGAGCAGCACGCTGGCAGAAATGCTTGCTATCCCTGACAAAGAATTGAAGGCTGCAAATTTTGCCGGCATGGCTACTGGGGAAGGTTTCCGTGATAAGTTTACTCCCAATAGTGAACCTGCTAAATGGGTTGAACCATTGGGTATCAGTAGCAGGGATGGTTGGAAGGATGGCTGCATTGGCAGTTTGTCAAGGTCAAAATCTCTTCCTTCTTCCTCCACTGCCTTTGGAAGTCCTAGAAGATTCTTGCGCACTGAAGCACTTCGTGCTGATCGATATATGGTGCCAAAGGAAGCCCATAAACGCGAGAGAAGAGCAGCAAAGAATTTTGATCATAGACATGGTAATAACAGAAACTCAAGATCTGGTCACAAGAAGTCTTGGTCTTTGCATTCGTCAAAGCTAGAAGTTGATGAGTTTTGTGCTGACTCGCATACAGTTCAGAATAAAATGAATATCATTCTTGAAGATTCGCCCAAGCTTGAAGTTCCAAGTGCAGTTGCTGATGAGGACATGGAGGTGACAAATGGAAAAGTTGAGTCTTCTGAACCTTTGAATAAGGTGCTTCCTGAATTATCTTCTCATGTTTTGATAGAAGGTGATGGTGGCGCGGTTGACAAAGACAATTCAATACAGCAGGATCTATCAGCTGCGTCGACTGGTGTAACAGTCAACCATGAAACACCTGTTCCTGGACTTGAATCTTCTTGCTGTAAAGATGCTGATCAACCCAGCCCTGTCTCCATCCTAGAGCCTGCTTTTACAGATGATCTGTCTTCTTGTTCTGAATGTTTTGAAAGTCTCAATGCTGATCTACAAGGGCTGCGAATGCAACTCCAGTTGCTGAAGTTGGAATCTGAAGATTATGTGGAGGGACCCATGACAGTAAGTGATGAAGATGGTGAGGAAGTATCTCCTGGAATGTTAGCAGCAGACAAAGGATTGTGTCTAAGAACTGAAGATAGCTGGGAATGTTCCTACATTATTGATGTCTTGTCCGAATCTGGCATTGATGGAGTTCATCTGGATACAATTTTGGAAGTTTGGCATTCCCTAGAATGCCCTGTGAGTCTTTCGGTGTTTGATGAACTTGAAGAAAGGTATAGTGATGGGACAGCTTGTTCAAGGTCTCAAAGGAGATTACTTTTTGACAATATAAATATAGGAATTCTGAAGATCAGTGAGCAATTCTCTTTCTCTAGATCAGCAATCAGAAATGCCATTGGTTCTAATTTGACCAAAAAGGGGTTCCGAGATGGGCTTCTGAGGATGCTAGTGGACGAAGGAAAAGTAAGGGATGGTGGTCAGGGGAATGTGGTGGTTGGGGAATCTGAGTGGATGGACCTGAAAGTTTACATTGATACAATAGCCAGGGAAGTTGAGAGATCGTTGTTAGATGATTTAGTGGCAGAGATAATCGGTATC
>gnl_Phavu_v2.1_Phvul.007G155800.1
ATGCAGATGCTCATAGACAAAGAAATGTCCAAACAAAAAGACTCCAAGCACTACCTACCAAATGTAGTAGCAAAACTAATGGGGCTTGAAACTCTTCCAAGGGGAGAGCCTAATTTACCTATGGAAAGAAAATACAGAAGTGATTATTCTCAACAAATGCATGGTCCTGTAGGCTTACCATTCAGGCATTGGCAGCAGGAAGATAGGTTTATGGATAGGAAAATGTTTCATGAAGTTCATCCAAGCACAGAACAGGTTGCTTACAAAGATATGTATGAAATATGGCAGCAATCTCAGAGAACAAGTCATGCAAGTGGCAAGGTACCTGATAGAGGAAGATGGAGTGAAGATGTTGATGGGAAAAGAATGGCTCTCATTCGTCAGAAATTCATAGAAGCAAAACTTCTGTCAACCGACGAGAGACTGCGTCAATCTAAACAATTTAAAGATGCCTTGGAAGTTCTAAGCTCCAACAGTGATCTCTTAATGAGGTTATTGGATTCTCAAAATGTTTATGAATTTTACTCAACCCCACGTACTGATACAAATCGCATTACTCTTATTAAACCTTTGAAGATGGTTGACAATGACAAACCAGCCAGAAAGGAGAAAAGGAATAACAGACTAATTAAGAAATCAGCAAATGTTGATCAAGCAGCTGGATGGGAGAACAAGAATTCTGGAAACTCTCCAGATAGTCAGAAAGTTGATGAATCTCCAGTTCGAACCACTCGAATTGTGTTACTAAAACCTAGCCCTGGGAGGACACCCGAGCAAAAAGACGGGGTTTCTCCAACAACAACAACACCACTAAATCTGAAAAGTGGAATTTGCCATCAGGGACCTGAATATGACGATGTAATAGAATCCTTTAAAGTGGCAAAAGAGATCAGACAGCAAATGCATAGAGGCCTGAGGAGCTATCAAAAGGATAAAACTCCACACTATTCTTCTGGCTATTCTGATGATGAGAGTTCGTTCAACAAATCATATCATGAGTATGCATCAGCAAATTTCAGTGATTCCATGTCAATGTCACCGCTGCCAAGGCTTTCATGGGATTGCAATTACATCAATGGCTGTAGCAGTCCCTATTCTACAATGTCCTTGGGTCGCATGTCTTGCTCTCCTGAGTCATCAGTGTGCAGAGAGGCAAAGAAAAGACTTTCTGAAAGATGGACTATGATGACATCAGGTAATAAGGGTCATCAAGAACAAATGAATGCGAGGAGAAACTCTACCTTGGGTGAGATGCTTTCTCTTGCCCACATGAAGAAATCTGAAGCATCTGTGGTTGAGAGTATTAAAGAGGACCAAGAACCCCGAAAATCAGTTTCTTGCAGTCATTCTTTCAATGCAGAAATAAGCACTGAGGGCTCTCCTAAAAATCTTCCCAGGTCAAATTCTGTGCCTGCAATTTCTGCTGTCACTGAAACTGGGCTCACAGTTCAAGTTGGTAATCAAAATACTGTCAAATCACAAGCCTCCAGGGCACAGACAAAGTCGAAGAGGAGATCATCATTGAAAGAAAAAGTAGCCAGTCTCTTGTTCTCAAAGAATAAGAAATCAACCAAGGAAAAGCCAAGTCCACCTCAATGTAAAGATGCATCCCAACCTTCTCCTATTGTCACTGAATCATTAGTTCTTCCAGCAAATGCACCTGAAGTCCTTAGGGATAACGTGGATAGTTTTGAAGAGTTTTCTCTTGTAGCTCTATGTGAATCATCAGAGAAAACTTCCACAGATTCAGTCTCCAACAGACAAGAAGACATGATTACACTAGAGCCTGCATTAACAGTAGCAGGCTCCATGATGCTAAAGATTAATTCAAGCGAAAGCCCAGATCAGCCTAGTCCATTCTCAGTGTTACAACCTCCATTTGAAGATGATAACAATTATGTGTCCCATGAGACCTTGGACTGTATGAAGAGCGATCAACTAGGATCACAGGTGCAACTGAAGTCCAATTTAATTGACAAAACACCTCCTATAGAATCAATAGCTAGGACCCTATCATGGGATGATTCTTCTGCAGAAGTTATGAGCCCCCATCTATTAAAACGCTTAATGATTCCTTCCTTGGACTCCAAGGTAGAGGAAAAAGAGTGGCTTCTCTTGGTCCACAAACTACTATCAGCAGCTGGACTTGATGACCAGCAGCAGTATGACTCGTTTTACACCAAATGGTATTCCCTTGAAAGCCCATTGGACCCATCATTGAGGGACACATTATACATCAATCTAAATGAGAAGGAGCCTCAGCCAATGCATGAGAGAAGAAGAAGGAAGATGAGATCAGATCACAAACTTCTCTTTGATTATATTAATGCTGAACTATTGGAACTTGTTGGTCATGGGTCAGGAAAGTGTTTGAAGGGCAGTGGGAGCCACTGCAGGGTCCTACTCCAAGAGCGTGCATCGGCATCTCCCTTGTTGGTGGACCACATTGTGGCCAAAATAAAGGAATTAATGGCAAGTGGGGTGAGGTGTGAGCAGGACAGCAACAGCCTGGTGGTAGAAAATGTTGTCAGAAAAGAAATTGTGCAGATAGGGTGGGTTGAACTTATGGAATTGGAGATAGACATTTTGGGAAAGGAGATAGAAGGAGACTTGATTCAAGAGCTTTTGGAGAATGCAGTGGTTGATTTTACAGGCAGGGCC
>gnl_Phavu_v2.1_Phvul.001G171300.2
ATGGAGGGAGCATCACACTCTTACTCTACTCGTAGTAGTTCCCCGCGCAGAGGGCGAGGCTTCCGGTGTCAGTGTATCGGAAGCAGGCAGGTTCATAGACATAAAAAACTTCAGAGTTTTCCTTCTGATTCTGGTTCTTGCAGTGATGGTGTTGCAGATGAAGATTCAGGTTCATTTCAATTGGGCTGTGTGTCTTCAAAAAAACCGTTTGGGACTCCCATGAAGAAGTTATTAGCTGATGAACTGTCCCGAGAAACCGAACCCAAAAGAAGAGCTCCCGGTGTCATAGGCAGATTAATGGGTCTTGAAGGACTTCCAATGCAATTGCCTGCTAATAAGCATCACAAGCATGTGTCAGAAAATAACATGAAAAGGACAACACCGGCAGTGAAAACTAGAAGCACTGGTAAACTATACGGCGGTCGAACATCTAGAAGAAGTTCAAAGAATCAACAAGAGTTTAAGGATGTGTTTGAGGTCTCCGAGATCTCAAATATAGAGAGCTGTAGGTATTCATCCCAGGGGTCTGTAAAGTTGAAGATCACTGATGATGAAATGTCATTTGTTGAACAGAAATTCATGAATGCCAAACTCCGTGCAACTTGTCAGGATTTACAGTCTTCCCAGGATTCCCACGATACACTCGAGATTCTAGACTCTAACAATGATCTTTTGCAAAAATACTTTAAGCGGCCAGATTCTTTGTTTAAAAGGCATCTAGATGATCTGCAAGGTTCCGCTTCCGAATCACATTTTGGTCACAGCGAAGGTACCAAATCATCGGCTATGGAGAACTATGAACAAGGTGACTTAAGCAAGAAGCCGGATAGGGAGATGAAAAGGTTGAATTACAATAGATCTCATCAGAAGCATCATGGTGGTTATTCTTGTAATGTAGTCAGAAGACAGGATATTCATAGTTCGCCAAAATCATCAAAGCTTCAGTTTAAAGGGGGAAATGAGCCTGATGCAGTCCCAACAAGGATTGTTATCCTAAAACCTAATCTTGGAAAAGTGCAGAAAGCTACCAAAATTGGTTCACCACCTTGTTCTTCACATACTTTTCTGTTAGAGCGTGGAAAGTGTCCTGAATTTTCAGATAGGAGATTTAGGGACACTGAACTGAATCAAAGGAAAAATTTGCATGATAATGCCTGGCATTCAAGGCAAAATTCTTTGGAATCAAGAGAAATTGCAAAGGAAATCACAAGCCAAATGAAAAATAATTTGAATAACGACTCCATGTTATTATCATCTTCTAGATTTAGAGGAAATACTGGGGACAATAGCTCATGTAGTTTCTCTGGGAATGAATCTCTTGGGGAATCAGAGGTGACATCTGCAACTTTGGGAAGATCATTTTACATAAGTAATACTATCAGCCCATCATCCTGTTTTAGTGAATCATTTGTCAGTAAAGAGGCAAAGAAGAGATTATCAGAGAGGTGGAAAATGTCACTCAAGTCTCAGCAGGGCCATTCTGTATCCATGAGTGGCACCCTGGCTGAAATGCTTGCGATCCCTGACAAGGAAATGAAAACAGCTAATTTTGACAGCATCCCTAGTGGGAAAGGTTTACGTGATAAACTTTCTAGCAAAGGTAAACCTGCTGGGTGGGTTGAACCATTGGGTATTAGCAGTAGGGATGGATGGAAGGATGGATGTATTGGAAGTTTACCGAGGTCTAAGTCTCTTCCTGCTTCATCTACTACTTCCTTCGGAAGTCCTAGAACAATTTTGCGCCATGAAGCTCTTCACGATGACCGATTTATGATGCCAAAGGTAGCCTGTAAACGGGAAAGGAAGAAAGTGGTGAAATGTCTTGATCAGAGACAGTGTATGAATACTAGAAATCTAAAAAACAAGAATTCTCGGTGTTCTCATCCATCAAACCTAGAAGGTAATGAGTCATCCCCAGACTTGAATACAATTCAAAATAAAGTGAGGATTAATCTTGAAGAGGATTTGCCGAAGCAAGAAATGTTGGCCGCTGAATCATTAGCTGAGATCATCAGAGAAACTATTGCAGTTACTGAAGCTGTTGTAGACGTGGGAGATGAAAATGCAGTTGGTTCATCTGAATCTTATATTAAGGAGTTGTCAGTTGGTTCTTCCAGAAAAATTTCTGCCCCCTTGCAAACACCGGTATCTGGACTTGAATCTTCATGCTGTAAAGATACGGATCAACCCAGTCCAGTCTCAGTGCTAGAACCTTCTTTTACTGATGATCTGTCATCATGTTCCGATTGTTTTGAAAGTCTCAGTGTTGATATACAAGGGCTTCGAATGCAACTTCAGTTACTGAAGCTAGAATCTGAAGAATTTGTGGAAGAATCCGTTCTAATTCAAAGTGATGAAGATGGTGGGGAAGCATATTCAGCAATTTCAGAAGACAATGAATTACTTAAGACTGGAGATAGCTGGGAGTCTTCCTACATGATTGATGTCTTGTCTGAATCTGGTATTGATAGAGCTGAACCTGATGCATTTTTGGAAGTTTGGCATTCTCCTGGATGCCCTGTTAGTCTTTCAGTGTTTGATGAGCTTGAAAAGAAGTACTCTGATTGGAATACTTGCCCAAGGTCAGAAAGGAGATTGCTTTTTGATCGTATAAATTGGGGAATTATCGAAATATACGAGCAATTCGTTAGAATACAATCATGGGTAATCCCTTCAAGATCCACAAATCTTCGTTCTAGTTCTAAATTGCTCAAAAATGGAGTCCGAGATTGTCTGTACAAGATGCTGTGGAGCCAGGGAAAAGTAAAGGATACTGCACTGGGGAAGGTGTTGGTTAGCGAATTACAGTGGTTGAACTTAATAGATGAAATTGCTGGAATAGGTAGCGAAGTTGAGAGCTTGCTACTTGATGATCTAGTGGCAGAGATAGCTGTTACA
>gnl_Phavu_v2.1_Phvul.001G168100.1
ATGAATGGGGCTCAGAATAGGAAGGTTCACAATATTGAGAAACCTTTTCCAGGATGCTTGGGAAGAATGGTGAACCTCTTTGATTTGACTGGGGGTGTCAATGGAAACAAGCTACTCACGGACAGGCCTCACCGCGATGCATCATCACTTTCAAGAAGTCAATCAGATGTTGCAAGGATCACAAGTCCTACTTTGGGTGACCAGATAGAGGATAAGCTGATTGTTTCTGACTCAATGAGAGCTTTGTCAAATAAGAAAATAAATGGAACACCCATTAAGATGCTCATAGACCAAGAAATGTCCAAAGAAGTTGTTTCAAAGCACAACCCACCACCAAATGTAGTTGCAAAATTGATGGGGCTTGAAGCCCTTCCACGGGGCGATCCTAATTTGTCTGTGGAGAGAAACCATAGAGGAGATTATTCTCAACATATGTGTGATCATTCAGGGACACCATTCAAACACTGGCAGATGGATGATAGGTTTATGGACAAGGAAATGCTTCATGAAGTTCATCTGAACACAGAACAGATTGCTTACAAGGATATTTATGAAATATGGCTGCAATCACAAAGAACAGGCAATGTAAGAGACAAGACACCGGAGAGAGAAAGGTGGACTGAAGATGCTAATGGGAAGAAAATGGCTCTCATTCGTCAGAAGTTTATGGAAGCTAAACGTCTGTCTACAGATGAGAGACTACGCCAGTCCAAGGAGTTTGACGATGCCTTGGAAGTTTTAAGTTCAAATAATGATCTGTTAATCAGGTTATTGGATTCTCAAAATCTTTATGAACTTCAGTCTACTCCAGTAGCAGAGACTAAGCGCATTACTGTTCTTAAGCCTTCGAAGATGGTTGACAACGAAAATTCTGTTGGAAAGGGGAAGAAAAATGACAAGCAGATTAGGAAACCGGCAAATGTTGGTGCTGCATGGGAGAGATACAGTCCTGGATACACTCCTCCCTCTCAGAAAGTGGATGAGTTTCCAGTACAACCTACTCGTATAGTGGTATTGAAGCCCAGCCCTGGGAAGACACATGAGATTAAGGCTGTGGTTTCTCCAACAATGTTATCACCTCGGAATTTGCCAAGTGGAAATTTCTACCAGGAACCTGAGGATGATGTACATGAATCAAGAAAAATGGATAGTGAAATTACACAGCAAATGCATGAAGATATGAGGAGCCATCAAAGAGATGAAACATTCTATTCTTCAGTATTTTCCAATGGCTATACTGGCGATGAGAGTTCATTCAACAAATCGGATCATGAGTGTAATGCAGGGAACTTTAGTGATTTGGAAGTTATGTCACCATCTCCAAGGCATTCTTGGGATTACATTAATCGCTGTGGCAGTCCTTTTTCTTCGTCATCCTTTAGCCGTGCATCCTGTTCTCCTGAGTCGTCTGTATGCAGAGAGGCCAAGAAACGACTTTCGGAAAGATGGGCTATGATGGCATCAAATAAAGGTCTTCAAGAACAAAGGCACATGCGCAGAAGCTCTACCTTAGGTGAGATGCTTGCTCTTTCGGATATAAAGAAATCTGAAATATCTGAGCTTGAGGGTATTCATAAACAACAGGAACAAAGTGAATCTGTTTCTTGTAGTCGAAATTTTAATGCTGAAACATGTATGGATGGTTCTCCTAGAAACCTTTCCAGGTCAAAATCTGTTCCGACATCTTCCACTGTCTTTGATGATGCTCTCAGTGTTGGAGTTTGTGATAATGATGCTGGCAAAACACACGTGTCTGGGGAGCTGACAAAGTCAAAGAGTATGAAATCATCATTTAAAGGGAAAGTCACCAGTTTCTTCTCAAGGAGCAAGAAACCAACCAGGGAAAAATCTTGTCTATCTCAATCTAAAAATGAGTCCCAATCCACACTCACTGTAGCATCAGATTCTCCAGTACATTTATTTGGAGTCCTTAGGGATGATGTCTCTCAAAGCTTCAAAAGTGGATCCATTGGAGAGTGTTCTCTTCCAGCACCATATGAATCATCAGGCAAAATTTTCTCAGATTCTATCTCTAATGGACAAGGTGCTATACCTCTCGAGTCTGGATTGGCACTGTCAAAGCCCGTGGTGCCTTGGATTTCAAGTGAAAACCAGGGTCAGCCGAGTCCAATATCAGTTTTAGAGCCTCCATTTGAAGATGATAATGGTGCTAACGAGTCCTTGGGCTGTGGATTACGGGGCTCTCTGAAGTCTAATTTAATTGACAAATCACCACCTATAGAATCAATAGCTCGGACCCTCTCATGGGATGATTCTTGTGCAGAGGTGGCAAATCCATACCAATTAAAGCCCTCGTTGGGTTCCTTAGATACCAAGGTAGAGGATCAAGACTGGCTTGTCTTTGTCGAGAAACTTCTATCAGCTGCTGGAATTGATGATCAAGTGCAGTCTGACTCCTTTTACTCTAGATGGCATTCCCTCGAAAGCCCATTGGATCCATCATTGAGGGACAATTATGCCAATCTGAATGACAAGGAGCCTCAGCAACTCCATGAGGCCAAGCGAAGGCAGAGGAGATCTAATCAGAAGCTTGTATTCGAGTGTGTTAATTTGTCACTGATAGAAATTACTGGTTATGGATCACAGAGTTACTTGATGGGTAGGTTATGGAGTGGCAGCCACAGCAGATTCCAAGTCCCAGAGGGTGCACCTCCCCCTTTGGTAGACCTTGTTGTGGCCCAGATGAAGGAGTTAATATCCGGTGCTGTGAGGTCTGTTTGGGGGGACTGTGGGGACAGTAACAGCCTGGGGGTAGAGAGTGTTGTCAGGAAAGAGGTTGTGGGAAAAGGGTGGGTTGAGCTTATGGCATTAGAGATGGATATTTTGGTGAAGGAAGTAGAGGGGAAGTTGCTAGAAGAACTTGTGGAGGATGCGGTAGTTGATTTGAATGGT
>gnl_Pinta_v2.0_PITA_000044402-RA
ATGACAAAATATTTGAATCCAAAGCAACCAACGCATTCAAATAAAGATTTTCCAGGCTGTATGGGAGGCTTATTGAACCTGTTTGATTTTAACCAGGCTCATAATGGGAGGAGGTTACTCACAGAAAAGAGACACGGAAATGGCCTGGAAGCCCCGAGAAATAGCTTGGATGTGTCCTTGGAAACACCTCCGAGCAGTGAGGTCAAAAATGAAGACATACCTTATGCATATGAAATGAGTAAGGTCTCCACTACAAGGAAGAAAGCGAGTGGCATGCCCATGAAGACATTGATAGCCCAGGAGATGTCGAAGGAAAAGGGATCAAAACGACGTACACCTAGTGTTATAGCACGTCTGATGGGACTGGATGCCATGCCAGTGGAATCAGTTTCAGTGCAACATATAAAAGCAGCAGAGATTCATCCCCACAAGAACAACTCTGGGAATCAGAAACAATGGCCTAAGTCACCCCATGATGCCCAATTCTTTCAAAAGCATTTAAAAGTTCCAGCCAGTAAGCCTGTAAAAGAATATTCTTTGCCTAAGCCTTATGAGCAGCCCATAGATCATACTGATCAGAGAAACTTTTATGGATCTCTTCCATTTCGGGATCATCCTCAAGAAAAGCAGCTGCAAGAGTTTAAGAAACAGTTCGCAGCTTGGCAAGCTTCAAAGATTCAGGATCATTCAAAGTCTGTCCAGCCAGATGAACTCAAAATGCAGTTAGCTGAAAAACAAATGCTTGTGTGTGAAAAGCTGAATGAGGCAAAAATAGCCCTTGTACATGAGAGTGTTATTAATTCTCAGCATCTTGCAACTGATGAGGAGCTTCAAAGTTCCAAAGAATTTCTCAATGCATTAGAAGTTTTGCAATCAAACAAAGAACTGTTCCTGAAATTTCTTCAGGAACCGAATTCATTGCTTGAAAAGCATCCTCAAGATATACGATCTACTTCAGAAATACGAGAAAAACAATTACCAAAAATGAAGTCATCAAATCCAATGAAAATTCATGGGGCATTGAAGGAAAAGGATAACAGTCGAAAGCATTCCAAAGGAGAGAAGAAAAATGAAAAACGCCTTCAGAGGCAGAAGGGGAAAAAGTTTTTGATAGAAAGTGAAGTTGAGCAAGTAAGAGTCTTGCCGCCGGAGAAGTCAATGCAAAACTGTTCTGTGTGGGGACAAAAGAACAATTGTTCTGCGTTAAGTTCAGATGGTAAAAATAACATTTGCTCCTTACCAACAAGAATAGTTGTCTTAAAGCCTGCCCCAGGAAGGGGTCAAAATTTTAGGCCCAGTCCATCACCAAGCTGCTCCCCACGATCTCAAACTGGATTCAGGGATCCAGAAGGGGCTAGGGATAGCACTCAAGATTTTCTTCAGGAAGTGAGTAACAGGCTTAAAATGGGTTTTGCGGAGAAGAGAAAAGATGAGTCAAGGATTAATGAAGAATTCGTCTTGGATCAAATTCGTGATGTTCCTAAGCATCCAAGGCAAATCTCCCGACAGATTGCAAGGCAAGTCAAGGAAAGTGTGACCAGAGATATGGCAAACAATTCACTAAACAGGTTGACACATACTTCTCCAGATGTGAGAATTAATACTTCCCTGGAATCTTCCACCTCTGGTACCAAATCTTCATGGGATTACAGAACTAGGTTAGGCTCATCTTTATCATCTCCCCCCTGCAAACCTTCTGATTCACCTGAATATGGAAACAAAGCAGTTGGGAAGACAATTTCAGAAAGGTCGAGAGCTACTCAAGGGCATGAAGAGAAGCAGCACATCAGACAAATTGAAGATACCTCAGGGAAACTCCTTGCTTTTCCTGATGAAAATAAACAAGTGTCCCGGTCAAAAAGCTACCATCAAAATAATAGAGCTAATATGGGTGATGAGGAATGTTATGAATTCTTTTGTGATATGCATGAACCAGGTAGCAAGATTAAAAGACCTAGTAGACGTGACATGCATGCAGAGTGGAATGGCTCTTTAGACAACAAAAATGTGGATAATAACAGAGATATTTCACCCAGTAGCCTGCTGAGATCCCAGTCTTTTCCAGTATCTGCCACAAGTTTTGAGAGGGGTAGTGTTGGGAAGAATAGCAATGCTTTGTGTGTTAACAGGGCCACTGAAAATGAAATTGACCATGACAGACGAGGCGACACCCTACCTCTGGAATCAACCAAATATAGGAGCAAAAGATCTAGGTTCAAAGCTAAAGTTTCAAATTTGAAAGGTAGATTTCTGTTGAGAAAGCGGAGGTCAAGCAGCAAGAAAGTGGATTCTCTTTATACCTTGCAGTCAAATAATTATCTTGAAACTCACTTGGATAAGGGATGTGATTTACTGCCCAAAGTTCCTTTTGAATCAGGAATGCTCAAGAAGAGATTAGATAATCCTGATAATCTCCCGGTTGTATCACTGCAGAAAACTTGTCCACAAACAGGAGATGTTCCAGACATGGCAACAGAACAATTGCAGAGCACAAGCAACATACACAGAGTCTCACTTGTAGGTGAGAAAGGATCTGAAGAATGTGTTCTTGAAGCATCAATTTTGGTCCCTGCAACAGTAGAGAATGAAACATTGTCTGGTATTGGTGTTGACTGCATGACAGATGAAATTTTACCTGGAGGGCTGTTGGGTGTTCCATCTTGTTGTGCAACAGATGAAGTGCCTGTAAATAAATTAAATGAATCTTGTGACTCAGAAAAAACCAAAGAAGAAGGTGGATGTCCAAATCCAGTATCAGATCTGGATTTCCCTCTCAAAGAAGAAACTCCTAGCCACAGGGGTTTCAAAGAAATAAGTTCAAATCTGCAAGAATTGCGTTTATGCCTTGACCTTCTCAAGTTTCATGGCTCTGGAAAACCAAGTCATGCATCTAAAGGTGTTTTATTGCGGGAGAGATTAGAGTTGGAGGACCTTGATACCGAAAAAACTAACATTGATGATGAAAAGCAGTGCAACTTACAATCTGAGACTAAAGGTTCACCTTTGTTAAGATTTCCAGTTTCTGTAAATAATAATGTAGATATAGAATCTGTGCTATTAAATGATATTTCATGTCCAAAAGAGAGACATGATGATCTGCTGTACCTCACAAAGGTACTCGTGGCTAGTGGTTTCATTGGGAATGCTGACATGATTTTTGCACAATGGTACTCGTCAACTCATCCATTGGACCCCTCTATATATGAGAAAATAGAAGAGTGTTACAGCGATGACATGCAATTTCAAACAAAGGAACTTGATACTGAACTAAGCCACTTAGGTTCCATCCATGAAAGTGAAGTTCATGGCAGAAAATCAGAAAAACGTCTTCTTTTCTGCTGCATAAATGAAGTGTTGTTGGAAATACTAGGTCCATTCATTAATGCCCGTCCGTGGGTGAGACAATCAAAAAAGAACCTTTGTCACATGCCTGTTGGTAAGCAGCTGCTGGAAGAAACATGGAGAAAAATTTCCTATTATCTTTACCCACAATCAGAATTTCAGTGTACATTTGAGAACCTTGTAGCAAAGGATCTCAATAGAGAATCGGCATGGCTGGAAATGCAGGATGATATTGAAACGGTGGGCATTGAAGTTGATAGTTTAATCTTCAATGAGTTGATTGAAGAGGTGGTTTGTGATATGGTCTGT
>gnl_Pinta_v2.0_PITA_000018475-RA
ATGATACACCAAAGTGGGTGTGCACAACGAGGTGGTGGCCTCTGTGGCCAGCAAGGTGCTCGTGTTGACAAGGCAGGGGAGAGGAACAATGATGAGGTGGGAGGTGAAGCGGGATGTGTGGATATGGGAGGTGAGTTTCCCTGTGAAATGAAGGAGGCAACTACTCCAAAGAAGAAAGCAGGTGGAACACCAATGAAAACATTGATAGCTCATGAAATGTCGCAGGGATCAGATTCTAAATGCCGTACTCCCAATGTCATTGCACGTCTTATGGGACTTGATACAATGCCAACAGGGTCAGTGCCAACAAACCAAATACAAGATTCTGAGAAGCATTTACAGAAACAGACATCCTTGAAACAGCGGCAGCAAGCTGACTCAGCCAGTAATGTCAGAGCTTATTCAGAAAAAGCAAAAGCCTTGGAATGTAACTCCACTCAGGGTTTTTCTTTTCCCAAATCTCAGCAATGTACAGTGGATCATGCAGATTTGAGAGAGGCCCATCCTTTTGATAACAGTCCTCGAGAAAAACATCAGAGAAGATTCAAGGAAAAGTATGAAAATTGGCAAGCCTCAAAGCTTAAAGACTATACTGAGTCCCTTAAGCTAGATAAAGTCAATATGCATGCAGTGGAGGAAAATATGCTTAATTATGAAAAGCTGAATGAGGCAAAGATAGCCCTTGTACGTCAGAAGTTTATGGATGCTAAGCGTCTTGCAACTGATGAGACACTTCAGCAATCCAAAGAATTTGTAGAGGCAGTAGAGTTTTTGCAATCCAACAAAGATGCATTTCTGAAATTTCTAGAAGAACCAAATTCATTGTTTTCAAAGAAGCTTCAGCATTCACAGTCCATGCCATCTACTCCCCAAGTGAAGCAAATAAGATTGTTGAAGTCATCTAATGCAACAAAAGCATTCCAAATGTTGATGGAGGAGGATAACAATATGGAAAGGTGTCCCAAGGGGGGTAGGAAAACTGAAAAACATCATAGGAAGTCTACTGTACCCAGGGACTTTGCAGACAAAAAGGAATCACAAGAAGTGCGGAGCCTACCTTCAAACAGACCAGTATCAGCTTGCCTGATGCATGACCAATCTAAGAAGTATGCAACAACACGTTCTAATGGTAAGAGCAATTCTTTGCCAACTAAGATAGTTGTCTTAAAGCCTGGTCCAGGAAGGACTCAATATGTTCAAGCTGATTCACCCCCCAGCTGCTCTCCGAGTCCGAGATATCAAACTTGCAGCAAAGTTCGAAGTGAATTTGAAACAACTAGCAGTCAAAGTTATCTTCAGGAAGTGCGATTACCGCTTGAAATGGAGCTGAGCAAGACTAGCAAGGATAATTCTTGGAGTGTTATTGAGGGTTTTCAGGAACGTTTTGCCAATGAACCTAAATATCCAGGACAAGTTGCGAAAGAGATTGCAAGACAGGTAAGGGAGAGTTTAACCAGAGATCTGATGAATGATTTACCCAGGCGTGCAGAAGCTTTCACATCTGTAACTAGTTTTGATGGAAATATGAGTTCATCAAATAGGTCAGTAAGTGATTATGGAGGTCTCAACCCAGAGGTTTACACACCTGATATCAAGCCTTTAGGGGGCTCTGGAAGTAGCTTCAGTTCTCCATCCCACTCTTTCAGTAGGTTTCTTGATTCACCTGACTTTGCTGTTAACAATGAAGCTAAGAAGCGTTTGTTAGAAAGGTGGAGGTCAACACATGGGAACGAAGAAGAGCAGCAATCACAACGAGCCTCTAGCACGTTAGGAGAAATGCTTGCTTTCCCAGAACGTAAGAAGGAAGAATCAGAGTCGAAAATCCCAAAAGAAAATATCAAATGTATTGATACTGTTGAAGAAAGTCCAAGACTATCCCACCATATACTTGAATCAGGAAGCAAAATAAAAAAATCACTTGGACATGACGGGGCAGCAGAGTGGGAAGGTTATTCAGGCCACAGGAATGGAAATGATATCAGCGGTTTTTCACAAAGGGACCTTCAGAGGTCCAGGTCAGTTCCAGTGTCAGCTACGACCTATGATAGAGTTATCATGGAGAAACAATGCAAAGTGTCGACATGTGACATAGATCATGACAGGTCAAGCAACAGCATTTGTGTAGAGTCAATCAAATCCAAAAGCGAAAAATCTATTTTCAAGGGGAAAGTTTCAAGTTTGAAGGGGAGCTTTTTATCGAGAGGGAAAAGGTCAAACAACAAAAGCTCAAATTCTCCAAAGTCAAACTGTTCAGAGCTTGGTCCTGATCTCAAATTGCTATCAGATAAAGACCGTTGTGTTCCACTGCAGCAAAAGCAAGTGGAATTGCAACAGAAGCAGCAGGAGCCTTGTAAGCGTTTGATTGATGATCCAGAACCTACAAGCAAACCAGCTGAATGTTCAGCAGTTGCAGTGAGTGAGACCTCAGCCATAGGTGCTGAAGCTTCCGAACAACCTACTTCTGAAGCATCTCACAAGGACCCCATTTCTGTTGAACGTGAAGAAATGTTATCTAGTGTTCAGGCCGATAGAATGAAAATGGCAATGTCACCAGAATTAGAGCAACCAGAATTTTCTTCTCCGGACACCCCAATAATAAAGCTTCCCGTATTTGAGACCCGTATTCCAGAAAACAACATTGAGAAAGGTGAACATCCAAGTCCGGTATCTGTCCTGGACTCACCTTTCCAAGAAGAAATTTGCACCCCAAAGGAATTCAAGGAAATAAGCTCAAATCTTCATGATTTGCGCTTACGGCTTAATCTGCTCAGGTTGGATTCCTTGGACAGATCTATTCATACATCTGAAGATCCTTTGCTCGGGGACAGTGTACGTTTCAAGAATTTTGAGATTGGAGAGGTCGATACTCCAAGGGAAAGTACTAGCATCTCACCGTCAGAAATGGAAATGTTACATACATCAAAATCTTTGCTTTCCAATATTGAAAGTTCCAACTTTGAGTCTCTGAAGATAGATGGTATCTTGTGTTCAGAGGAGCAGCAACCTGATCTGCTATATATGAGGAGTGTACTTGTTGCTTCTGGATTTACAGGGGATTGTAACATATTTTTTGCAAGATGGCATTCGCCAAGCTATCCTTTAGATCCTTGTTTGTTTGAGAAATCAGAACACACATACAAGGATGCCTTGCAATCTGAAACAAGCTGCAGTGACAATACATTGGCTAATGTAGGTGTAGCCAGTGAAATGAAGGCATATAGAAGCAAGACAGAACGGAAGCTTCTTTATGACTGCATAAATGAAGTATTGCTGGACATACTAGGGCCATTCTCTAATCGATGTCCTTGGACAAGACCAACAAAAATGAAATTTAGGCCTATGCCTGCTGGTAAGCAACTTATGCAAGAAATGTGGGCTAAGCTTTGTCATCACCTTTATCCACCATCAAGGACTCACTGCACATCAGAGTACCTTGAAGCAAATGACCTATATAGAGTTGTGTGGATGGATTTGCAAGATGATGTAGAAAAACTAGGAAATGACATAGCGAAAATAATGTTTAATGACTTGATTGAGGATGTACTTTGTGATCTTGTATCA
>gnl_Poptr_v3.0_Potri.010G211700.1
ATGGAAATGAAACCTAAACAAATCACAGAAAGTGTGATTGCAAAATTAATGGGTCTTGATGAACTGCCACCCCAGCAGCCTGTTCAAAAGAAACCAAGAGTGCTCTCTGAGAATTATCTACGAAGAGTTTCTTCTATAGGTGTTAGAGAGAAAAATTCAGAACCTAACTCATGTAGGTTGAGTAGTGAAGAGCAGAAAGATCATATCGAAGTCTTCCAAATATTAGAAACATTAAAGAGACACAAGCACCGTAGCATGTCAGTTGAAAAGAGAAAAATACGTTCAAGTTCCCCAGGGGCAAAGGTGATGTTTAGAAGGGAGGAATTCAAGGAATTCAAGCAATCGACAGATGTTTCAGAGGATATGAAGCTTCAAAGTTCAAAGGAATGTCATGACGCACAGGAAGTTATTGATTCAAAGACTGATAATTTTCCAAAATATTTCCAGGAACCAGAGTTCACCAAGAAAGCAAATAATCTGCAAGGCATCCCTCATTACTTGCAGCCAGGGCTCATTACATTTGTATGGCCATTGTGTCCTTCTGACCGCAGAGATATTGGCAGGAGCAGGAAATTTTGGAGGCCAAGTGAACAAGGATATGCAAGGAAAATTGAAGATGGCCTTGGGACATATTCCTGCAGAAAACTTGGCCTTGACGTTGCTAATGAGTTTCTTGGATCACAATTGGATTTGAATGATGGGTCATGCCTCCCCACTACCAGGATTGTTGTTCTGAAACCAAAGCCAGGAAAGGCACATAATGCTGGAAGATATTTTTCATCTACCGGTGCTATTGAGGTTTTTCATTCAGTTGATAGGAATCATGAAGAGATTCTCAACGTTCAAAATGAAAACTTGTATGCTGAAGTGAAAGAAAGGAAGAAGATGGACTGTGACTCAAGACCTGCAAGGTCGAGGTCTAGGTTTTCAAAGCAAATAAGCAGAAGAATGGGGCATGGTATAAACAGCATTTCTACTAAGGCACAGGCGTCTGAAATCAGGGGTAGTGACAACTTGCCTAAAGAGTCTGAGTTGATGATACCTTCTTTGCCTGTTTTTTCTGATAGGAAGAACCAATTTCACTGTTCAGATGAGCCATATCTGGCCAGGGAAGCCAAGAAACAAATCTCTGAAAGATGGAAGACGACCAAAAAGTTTCAGCAGGTTGAACTAGTTAGTAGGTGTAAAACCTTGGGTGAAATGCTTGCCATTCCTGATTGTGAAGCAAGGCCAAAACAATTTGCTTGCAATCCTGATAACTATGATCAAGTCGTTCCTGACAGTGGAGGTGTGAACTCTAATACTCCTTTGGGCACAAGAAGCCTGGAATTTGGGGATGGTGGGCATGTCAGAGACTTACCAAAATCCAGATCTCTTCTTGTGAATTTTAATACAGTTGCAGGTCCTAAAACCATGACCAGACATAAATCTCTTCGAAAGTCCAGCTGTATGATTTCTCCATCAATTCCTCATCTGGTGTCAGAAAACAATCATTCTGCAGATGCTGTTTATGCTCTTCAAAATGAACTGGAAAACAAAATTGAGGTGAGCAATTCACATGGCCGAAGTTCCTCATTTCTCGGTTCATCTGGACAAAACTATCAGACCTTGCAAGATCCTTGGGTGACAGAGGGGGGGCACAAGAATGAAGGCAGTGATGGGGATCTATCTGAAAAGAATTATGAAGTTTGCAAATCTTCAATGAGCAATATTTCTTCAACTAACGTGGTAGTTAATTCACCCGCTGATGCAGAAATTGCAGTTCCAAAGAGGTCCCTGTCATATCACGAGTTGCTTGAATTGGAACCTAACAATTGTGTCTCGCTAGTAAAAGATGAATATTCTTCTCGAGACCCACCTACTTCAACTCAACAGGATATATCCAATGGAATCTCTGAGATAGAGTCTGTTTCTTCACACTGCTCCGGCACCGACGGAGACCCGGAATCTTTGATGAGCATTGAGGAAGCTTATCAACCTAGTCCAGATTCTGTACTGGAACCATTATTCAAGAAAGAGATTTCATCTACCTCTGACTGTTTTGAGAGCGTCCATGCTTCTTTACATGGTTTACAGTCGCATCTTGAACTTATGAAGTCGGAGGCATCAGAAACATACTCAGAAGGATCTGGCATGATGGTTTCTAGCGATGAAGATTCTGGGGAAGGAGGATCAATGGATGACTCTGATGAAAATGACAAGACGAGATTTTTCAGAGCTGAAGAGAGTAGGGATTTCTCCTACCTGGTTAATGTATTGTCCGAGGCAGGTTTTGACAGTAGGAACCTGAAAATGGGCTTTGATTCGTGGCACTCTCAAGAATACCCGATTAGTCCTCTTGTCTTTGAGACCCTTGAGAAAAAGTTTGGTGAGCAGACATCTTGGAAGAGGTTTGAAAGGAGGCTCCTGTTTGATCGTATAAATTCAGGGCTGATTGAGATTCTACAGCCATCCATGGGTGTGCCGACATGGACAAAACCTGTAGCAAGAAGGTTTAGTTTTAGTATGGGCCAGGAGATGATTGAGGAGGAGTTATGGATGTTGCTGGTTGCTGAGGAAAAGGAAGCCAGCAAGGAGTCTGGAAAGGTGCTGGGGAAGGATGACAAGTGGTTAGAGTTGAGTGATGATGTTCAGATCATCGGTATAGAAATAGAAAATTGTTTGATGGACGAGCTGGTTGCAGATGTTGTTAGCATGGAGAGTTTC
>gnl_Poptr_v3.0_Potri.006G213700.1
ATGTCGAGAAAATCTGATTCCAAAAGAAGGTCACCGAGTGTTATTGCCAGATTGATGGGCCTTGATGGGTTACCACCGCAGCAATCTTCTCATAAACAACAAAAGAAGTCCTTGGAGAACTACACACAAAGGATGGTATTGACAGAGAAAGCTCAAAGAAACAATGCCTCATATGGTCGGCGGTCATCCAGAAAAAGCTCGAAGGATGAGCAAGAATTTAAAGATGTATTTGAAGTTTTAGACCCATCAAAGATGGATAGTAGTAGTTACTCGTCACGGGGAACTGCACACTCAAAGCTCACAGCGGCAGAGATGGCATTCATTCAGCAGAAATTCATGGATGCTAAACGGCTTTCAACTGATGAAAAGCTTCAGAATTCAAGGGAATTTCATGATGCTATTGAGGATCTGGACTCCAACAAGGATCTTTTGCTGAAATACCTTCAGCAGCCAGATTCCCTGTTCACAAAGCATCTGCATGATCTACAAGGTGTCCCTTCACAATCCCATTGTGGTCAGACTCGCATATCAGATATGAAGCCATCACATCCTCCACACTGTGGGAGCAGTGGCCTAGGCTCCAATATAGAGAGGCAAACTGCATTGAAGAATCGAAGAAAAAACCATGTTGATCCTGCTAGCCACTCTCATGGCAAGCATGGAGCTCAAAACCCAGTCGAGTTGTCAAAAATTCAACTGGATCAAAAAGACGAGTCCGCCATTCTCCCTACAAGGATTGTTGTTCTGAAACCAAATCTTGGGAGAACGCAGAATTCTACAAAAAATACTTCATCGCCTCAATATTCTCGTGCTTCACCTTTAGATTGTAGGCAACACACCGAACCTCCTGGTATCAAGAACAGGGAGGTGGTGTCATATGGAAAGAAAAAGTTTCCTGATGATGCAGGGCCCTCAAGGTATAAGTCTAGAGAATCTAGAGAAATCGCAAAGGAAATAACTAGGCAAATGAGAGAAAGTTTTGGCAACGGCTCCATGAGTTTTTCAACACCTGCTTTTATAGGGTATGCAAGGGATGAGAGTTCGCCAGACATGTCTGAAAATGAGTCTGCAAATGAATCAGAGGAGACAACAGTGACTTCCAGAAATTCCGTTGATTGGAGCAACCGATACAGACCTTCATCATCATGCTCTACCGAGTCATCAGTGAGCAGAGAGGCCAGGAAGAGACTTTCAGAGAGGTGGAAAATGACTCATAAGTCTGTGGACATGGGAATCGTTAGTCGTAGCAACACACTAGGTGAAATGCTTGCTATCCCCGATTTGGAAACAAGGTCGGGAAATTCAGATGCAATGATCTGCAAAAAAGTATTTAGTGATAAAGGTGATCGCAAACATGGAGCAGTTAGGAGGGATGAACCTTTGGGTATTAGCAGCAGGGAAGGCTGGAAGGATGTTGGTACCGGAAATCTATCTAGATCAAGGTCTGTGCCTGCTACATCTACTGTGATCAGCAGTCCTAGACTAGGCATGCGCCATGAAAATGTATGCCATGACAGATATATAATCCCAAAGCAATTGATCCAGCAGGAAAGAAACAGAACAATAAAAGGCAATTTCAGTAAGAGAGAATGTTCACCTTCTAGAAATTCCAGATCCCCTACTAAGAATTCTCACGTGTCTAGCTGCTCATATAGAGATCACAGTGACACTTTCCGGGAAGTTAATTTTGGTTTGGATCAAGTGCAGAGCGAGATCGCAGAAGATGATTCACTTGAACAAATTTGTACAGTTTCTGAGACACCAGATTCTATTGTCACAGATACAAGTTTAGTTGTTGAAAATGTGGTGGATGTGGCAATTGAGAACAAAGCCATGCCTTCGATGCCTATTAAACAAGAATCATCAACTTACATGTTGGTAAAAGGCGATTCCTCTACTAGTGATCTGGAAGTTTTAAGTTCACAGAAACCATCAAATGGGCCATCCGATAAAGGTTCAGTTTCCATGCAGCACCCTGTAACCAAAGTAGAATCTCCAGCATGCTCGAAGGAGACTGATCAACCCAGTCCTGTCTCGGTTCTTGAAACTCCTTTTCCAGACGACCTGTCATCTGGTTCTGAGTGCTTTGAGAGTCTCAGCGCTGACCTGAGTGGACTTCGGATGCAGATTCAACTACTTAGGTTGGAGTCAGAAGCATATGAGGAAGGACCCATGCTCATCTCAAGTGATGAAGATACCGAGGAGGGCCCTGTTGGATTTACAGAAGAGAGACAAATAGCTGCCGAGAGCAAGGAATTTTCCTACATAGTAGATGTATGTTTAGACTCCGGTATTAATGATGCCGATCCTGATACTTTTCTGAGAACATTGCACTCCCCAGAATGCCCTGTCAACCCCTTGATATTTGAAGAACTTGAGAAGAAGTACTGTAATCATGCATCCTGGCCAAGGTCTGAAAGGAGGCTGCTGTTTGACCGTCTAAATATAGCCCTTCTGATGATTTACCAGCAATATGCAAATTCACACCCGTGGGTAAGGTCTGCAACCATGATTAGTCCCAAGTGGATAAAAAATGGACTCAAGGATTGTCTTTGCAAATTGATCGGTAGCCAAGTTACGACAGCTAACGAGGACGTCGCAGCGGACAAGATACTGGAAGGGGAATCGCCGTGGTTGGATTTGAGGGAGGACGTTGATGTAATAGGTAGGGAAATTGAGAGGCTATTGACAGAAGAGTTAGTAAGAGAGCTAGTAGCAGTG
>gnl_Poptr_v3.0_Potri.016G080200.1
ATGTCAAGAGAATCTGAATCCAGAAGGTCTCCGAGTGTTATTGCCAGATTGATGGGCCTTGATGGGCTACCACTGCAGCAATCTTCTCATAAGCATCCAAAGAAATCCTTGGAGAACTACACCCAAAGAATGGTATTGGCAGAGATAGCTCAAAGAAACAGAGGCTCATATGGTCGGTGGTCATCCAGAAAAAGCTCCAAGGATGAGCAAGAATTTAAAGATGTATTTGAAGTTTTAGACACTTCAAAGATGGGTAGTAGTAGTTACTCATCATGTGGAAATGGACACTCAGAGCTCACAGCAGCTGAGATGGCATTCATTCAGCAGAAATTCACGGATGTTAAATGGCTTTCTACCGATGAAAAACTTCAGAATTCAAAGGAATTTCATGATGCTATTGAGGATCTGGACTCCAACAAGGATCTTTTGCTGAAATATCTTCAGCAGCCAGATTCTTTGTTCACAAAGCATCTACATGATTTACAAGGTATCCCTCCACAATCCCATTGCGGTCGGACTCACATACCAGCTAAGAAGTCATCATATCCTGCACACTGTGGGAGCATTGGCCTAGGCTGTAATATAGAGAGAGAAAACCCATTGAAGAATCGAAGAAAACCTCATGTTGATCCTTCTAGCTACTCTTATAGTAAGCTTGAAGCTCAAAATCCAGTCAAGTTGTCAAAAGTTCAACTGGATCAGAAAGATGAATCCGCCATTCTCCCTACAAGGATTGTTGTTCTGAAACCAAATATCGGAAAAATGCAGAATTCTAAGAAAAATACCTCATCATCTCAATCTTCTCATGCATCACCTTCAGATTGTAGGAAACACACTGAAACTCCTAGTATCAAGAAAAAGGAGGTGGTGTCATGGGGAAAGAAAAGTTTTCCTGATGATGCAGGGCCCTCAAGGTATAAGTCTAGAGAATCTAGGGAAATTGCAAGGGAAATCACCAGGAAAATGAGAAAAAATTTCATAAACAGCTCCATGAATTTTTCAACTTCTGGTTTTAGAGGCTATGTCGGGGATGAGAGTTCAACTGAAAATGAGTCTGCAAATGAATCAGAGGAGACAGCAGTGAATTCCAGAAATTCCATTGATTGGAGTAACCGAAGCATACCTTCATCATCATGCTCTAACGAATCATCGGTGAGCAGAGAGGCCAGGAAGAGACTCTCAGAGAGGTGGAAACTGACTCATAAGTCTGTGAACATGGGAATTGTTAGTCAGAGCAGCACACTAGGTGAAATGCTTGCTACCCCCAACTCGGGAACAAGGCTAGGAAATTCAGATGCCATGATCTGTAAAAAAGTATTCAGTGATGACGTTGATTGCAATCATGGAACAGTTAGGTGGGATGAACCTTTGGGTATTAGCAGCAGGGAAGGCTGGAAGGATGTTGGTACTGGGAATCTTTTGAGATCAAGGTCTGTGCTTGCTTCATCTACTATTATCAGTAGTCCTAGAATAGACAAGTGCCGTGAAAATGTTTCCCATGACAGTTATATGATCCCTAGACAAGTGATCTGGCAGGAAAGAAACAGAACAGTAAAAGGAAATTTCAATAAGAGAGAATGTTCTTCTTCTAGAAATTCCAGATCACGTTCTAAGAAATCTCACATGTCTAGCTGCTCGTATAGATATCACAGTGAGACTTCCTTGGATATTAATTTTGGCCGGGATCAAGTGCAGAGTGACATTGCAGAATATGATTCACTGGAACAAATTTGTACAGTTTCTGAGACACCAGCTTCTCTTGTCACAGATACAGGTTTAGTTTTTGAAAATATGGTGGATGTGGTAATTGAGAACAAAGCCATGCAATCTAAGCCTATGGACCAAGAATCATCGACTTATATGTTGGTAAAAGGCAATTCCTCTACTAGTGATCTAGAAGTTTCAAGCTCAAAGGAACCATCAAATGGGCCATCTAAGAAAGGTTCAATTCCCATGCAGCACTCTGTAGCCGAAGTAGAAACTCCAGCAAGCTCGAAGGAGGCTGATCAGCCCAGTCCTGTCTCAGTTCTTGAAACTCCTTTTCCAGATGACCTGTCATCTGGTTCTGAGTGCTTTGAGGGTCTCAACGCCGACCTGAATGGACTTCGGATGCAGCTTCAACTTCTTAGGTTGGAGTCGGAAGCATACGAGGAAGGACCCATGCTCATCTCTAGTGATGAAGATGTCGAGGGGGGATCTGTTGGATTTACAGAAGCAGCACAAGTAGCTGAGGAGAGCTGTGAATTTTCCTACATAGCAGATGTACTGGTGGACTCCGGTATTAATGATGGCGACCCTGATACATTCCTGAGAACATTGCACTCCCCAGAATGGCCAGTCAAACCATTGATATTTGAAGAAGTCGAGAAGAAGTACTGTAATCATGCAAGTTGGCCAAGGTCTGAAAGGAGGCTGCTGTTTGACCGTCTAAATTTTGCTCTTCTGGTGATTTACCAGCAATATGCAAATTCACACCCTTGGGTGAGGTCTGCAACTGTGATTGGTCCCAAGTGGATAAAAAACGGACTCAAGGATAGTCTGTGCAAATTGGTTGCTAGCCATGATAAGAGAGCTAACGAGGACATTGCAGCAGAAAAAATACTGGAAAGGGAATCGCAGTGGTTGGATTTGAGGGAGGACGTTGATATTATAGGTAGGGAAATTGAGAGGCTACTGACAGAAGAGTTGGTAAGAGAGCTAGTAGCAGTG
>gnl_Poptr_v3.0_Potri.002G253700.1
ATATATATATTAGATCGCTCTTGTTCGCCAGAAGTGTTAAGTTCAAATAAAGATTTATTCCTCAAGTTTCTGCTGGAACCAAATTCAATATTGTTCTCTCAACATCTGCATGACATTCAATCTATGCCTCCATCTCCTGAGACAAAGCACATCACTGTTCTTAGGCCTTACAAGGTGGTTGATAATGAAAGATTTGCAGGGTCAGGGAAGAAGAGTGATGATAAACTGACAAAGAAACAGGCGCATACCGGGCTACTGGGTGGGAGAAAAACAATCTTGGATATTCTCCTGCCTTTTCCGATGAGAAGATTGTTCCATGACATCGATCAAGGCTCTGGTATCACCACCAAGAATGTTACACGG
>gnl_Poptr_v3.0_Potri.002G253600.1
ATGAACGGGATGCAGTACAGAAAGGGTCAGAAAATAGAGAAACCGTTTCCAGGATGCTTGGGCAGGATGGTGAATCTTTTTGATTTAAGCAATGGGGTCGCTGGAAACAGGCTGCTCACAGATAAGCCACATCATGATGGTTCTTCAATCTCAAGGAGTCAATCAGATGTGGCAAGGATGTTGAGTGTACCCTTTGGAGATCAGGTTGAGGATAAAATGATTGTATCTGAGTTAAAGAGAAGCTCCTTGAATAAGAAAGCAAATGCAACACCTATGAAGACACTCATTGCCCAAGAAATGTCCAAAGAAGTGGAATCTAAGCATAATCCACCCAATTTGGTTGCCAAGTTGATGGGACTTGATTCCCTCCCTCACCAGCAGCCTGTTGCAGCTGATGCACAAAGAAGCCACTCTAGAGGTTATTCGAGGCGTTCTTTAAGTCACTCTGGGATATTTGTGGAGTCTTGGGATGAAGATCATAGTTGTTTGGACAAGCAGATGCCTAGTGAAGGTCACGTGTGCCAAGAGCAAAGTGAATACAAAGATGTCTATGAAATCTGGCAGCAATCCCAAAAGACAATGGTGAGACACAGTTCACCTCAAAAACGAAATCACAATGAAAATGTAAATACAAAAAAGATGGCTCTTGTTCGCCAGAAGTTCATGGAAGCAAAACGTCTGTCAACAGATGAAAAGGGCCGCCAGTCCAAGGAATTCCAAGATGCACTAGAAGTGTTAAGTTCCAATAAAGATTTATTCCTCAAGTTTCTGCAGGAACCAAATTCATTGTTCTCTCAACATCTGCATGACATGCAATCTATGCCTCCATCTCCTGAGACAAAGCACATCACAGTTCTTAGGCCTTCTAAGGTGGTTGATAATGAAAGGTTTGCTGGGCCAGGGAAGAAGAGTGATAAACCTACAAAGCAACAGGCACATACTGGGCAAGCTACTGGGTGGGAAAGCAATCTTGGATATTCTCCTGCCTTTCCCAATGAGAAGATTGTTGAATATCCTCCTGCTCAACCTACTCGAATAGTAGTATTGAAACCTAGCCCTGGGAAGATCCATGACATCAAGGCTCTGGTATCACCACCCTCATCACCACCAAGAATGTTACATGGTGAAGATTTTTATGATGAACCTGAAGATGTTGAGGGTCAGGAACCAAGAGAGGTGGCAAAGTTGATCACTCGGAACATGCGTGAAAACCTGATGGGCCACCGGAGGGATGAAACTCTTCTTTCTTCCGTGTATTCCAATGGCTACACTGGTGATGACAGTTCATTTAACAAATCAGTAAATGACTATGCAGTGGAAAATCTAAGTGATACGGAAATCATGTCACCAACTTCTAGACATTCATGGGATTACATCAATAGGTTTGATAGCCCCTACTCCACTTCCTCCTTCAGCCGTGCATCTTGTTCTCCAGAGTCATCTGTTTGCAGAGAAGCAAAGAAGCGACTTTCTGAAAGATGGGCAATGATGGCATCAAATGGGAGAGCTCTGGAGCAAAAAAATGCCCGGAGAAGCTCTAGCACTTTGGGGGAGATGCTTGCGCTTTCGGATACAAAGAAATTTATGAGAGCTGAGGAAGAGGATAGTATTAAGGAACTACAACCAAGAGGATCTACCTCTTGCATCACTAGTCATTTAAATAAGGAAGATGGCACGGCTGATTCTCCTAGAACTCTTCTAAGGTCCAAGTCTTTGCCTGTCTCTACCACGGTGCATGGTGCTAGGCCCAATGTTGAAGTTTCACCCCCTGATGCTGGCAAAACTGAAGTTCCGAAGGATCTGACAAGGGCAAAGAGCGTGAAATCTTCTCTGAAGGGGAAAGTTTCTAGTTTATTTTTCTCGAGGAACAAGAAACCAAGTAAAGATAAATCTGTTGCATGTCAATCTAAAGATGAATTTCAGTCTGCCATCCCTGAAACCCCTAGTTTACCAATTCCTCTGACTGAAAAAGTTAGTGATGGTGCAGCTCAATGTACTAATAACTCTGGCCATGAAAATTGTTCATCTCATGGTTTACATGCGTCAGCAGGCATACATACCTATCCAGATTTTATCAGCATGGAAACAAAACAAGACATTGTTTCTCATGAGGGAGGGCTATCTGTAACAAAGCCTGTGGTGCCTGGGAATATGAATGAGAATCAGGATCAGCCAAGTCCAATCTCAGTTTTAGAACCCCCATTTGAAGAGGATGACAACACAATTCTGGAGGCTTCTGGCTTGATACAGAAGCCAGATTGTAGAGGAATAGAGGTGCCTCTTAAGTCTAACTTGATTGGTAAATCACCACCTATAGAATCAGTAGCTCGAACCCTAACATGGGATAATTCTTGTGCGGAGACAGCTAGTTCTTATCCACTAAAACCCACTCCCTCTCCGGTCTCCTTGGGTGCTGAGGAAGATGAAAAGTACTGGTTTTCCTTTGTCCAAGCTCTACTAACAGCAGCTGGCCTTGATTGCGAAGTGCAATTAGATTCATTTTTTTCCAGATGGCATTCACCTGAAAGCCCATTGGACCCATCATTGAGAGACAAATACGCAAATCCAAATGACAAGGAGCTTTTGCACGAGGCAAAGCGAAGACAGAGACGATCGAATCAGAAACTTGTATTTGACTGTGTGAATGCAGCACTTGTTGAAATCACAGGTCATGGATCAGACAGGAGCACAAGGGCTATGACGAGCAGTGGGGTACAAAACAGGTTGGTAGAGGATGCACAACCCATGGTAGCTGAATACGTGTGGGCTCAGATGAAGGAATGGTTTTGTAGTGATGTGAGATGTGCTTCTGGGGATGGTGGTGGGGACAGCAACAGCCTGGTGGTGGAGATGGTGGTGAGGAAGGAGGTGGTAGGGAAAGGGTGGATAGATAAGATGAGAGTGGAGTTAGATACTTTACAGAACGAAATAGAAGGAAAGCTGCTGGATGAACTTGTTGAGGAGACTGTCATTGATTTCGCAGGTAGGATG
>gnl_Poptr_v3.0_Potri.014G194600.1
ATGTTGAGTGCACTCTTTGGAGCTACACGAAGAAGCCACTCTAGAGGTTATTCAAGGTGTTCTTTAAGTCACTCAGGGATACTTGTGGAGTCTTGGGATGAAGATCATAGTTTTTTGGACAAGCAGAGGCCTTGTGAAGGCCACCTATGCCAGGAGCAAAGTGAATACAAAGATGTCTATAAAATCTGGCAGCAATCCAAAAACACAATTCTGAGAGATAGTTCACCTCAGAAAGGAAATCACAATGGAAGCAAAATGATGGCTCTTGTTCGCCTGAAGTTTATGGAAGCAAAACGTCTGTCAACAGATGAAAAAGGCTGCCAGTCCAAGGAATTCCAAGATGCACTGGAAGGTTCCAATAAAGATTTATTCCTCAAGTTTCTGCAGGAACCAAATTCATTGTTCTCTCAACATCTGCATGATCTGCAATGTATGCCTCCATCTCCCGAGACAAGGCGCATCACTGTTCTGAGGCCTTCGAAGGAAAGATTTGCAGGATCAGGGAAGAAGAGTGATAAACTGACAAAGAAACAGTCCCATACTGGTCAAGCTATTGGGTGGGAAAAAAGTAATCTTGGATATTCTTCTGCCTTTTCCAATCAGAAGATTGATGAATATGCTGCTCAACCCACTCGAATAGTAGTATTGAAGCCTAGCCAAAGGAAGATCCATGACGTTAAGGCTTTGGTTTCACCACCATCATCGCCACCAAGAATGTTGCATTGTGAAGATTTTTATGATGAACCTGAAGATTTTGAGGGTCAAGAATCAAGAGAGGTGGCAAAGAAAATCACTCGGAATATGCGTGAAAACCTGATGGGCCACCAGAGAAATGGAACTCGTCTTTCTTCTGTGTATTCCAATGGCTATATTGGTGATGATAGTTCAGTTAACAAATCAGAAAATGACTGTGCAGTGGGAAATCTCAGTGATACAGAAATCTTGTCACTGACGTCTAGGCATTTATGGGATTACACCAATAGGTTTGATAACCCCTATTCCTCTTCCTCCTTCAGCTGTGCATCTTGTTCTCCAGAGTCATCTGTTTGCAGAGAAGCAAAGAAGCAACTTTCTAAAAGATGGGTCATGATGGCATTGAATGGGAGAGCTCAAGAGCAAAAAACTGCCCGGAGAATCTCCAGCACTTTGGGAGAGATGCTTGCAGTTTCAGATGCAAAGAAATTTGTGAGATCTAAGGAAGAGGTTAGTAATAAGGAACAAGAACCAAGAGGATCAACCTCTTGCATCCCTAGTCATTTAAATAAGGAAGACAGCACACCTGATTCTCCTAGAAGTCTTCTAAGGTCCAAGTCAGTGCCTGTCTCATCCATGCTTTATGATGCCAGGCTTAAAGATGAAGTTTCACACCCTGATGCTGGCAAAACTGAAGTTTTGAAGGAGCTGACAAAGGCAAAGATCATGAAATCTTCTCTAAAGGGGAAAATTTCTAGTTTATTTTTCTCGAGGAACAAGAAACCAAGTAAAGATAAATCTGTTGCATGTCAATCTAAAGATGAATCTCAGTCTGCCATCCTAGGGTCACCAGTTCCTCTTACTGAAAAAGTTCGTGATGATGCAGCTCAATGTTGTAATAACTGTGGCTGTGAAAAGCGTTTATCTCCTGTTTTACATGGATCAGCAAGCATAGCTTATCCAGATCTTATCAGCATGGGAACAAATCAAGGCATTGTTTCCCATGAGGGAGGGGTAGCGGTAACAAAGCCCTTGGTGCCTGTGACGATGAATGAGAATCAGGATCAGCCAAGACCTATCTCAGTTTTAGAACCCCCATTCGAAAAGGATGACAACACAATTCTGGAGGCTTCTGGCAGTATCAAGCCAGGTTACAGAGGAATAGAGGTGCCTCTCAAGTCTAATTTGATTGATAAATCGCCACCAATAGAATCAGTGGCTCGAAATCTATCATGGGATGATTCCCGTGCAGAGACAGCTAGTCCTTATCCATTAAAGTCCTCTCCCTCTCCGGCCCCCTCTGGTGCTGAGGAAGATGAAAAGGACTGGTTTTTCTTGGTCCAAACTCTACTAACAACAGCTGGCCTTGATTCCGACCTGCAATTAGATTCATTTTTTGCCAGGTGGCATTCGCCCGGAAGCCCATTAGACCCATCATTGAGAGACAAATATGCTAACCTAAATGACAAGGAGCTTTTGCTCGAGGCAAAGCGAAGACAGAGACGATCAAATCGGAAACTTGTATTTGACTCTGTGAATGCAGCGCTGGTTGAAATCACAGGTCATGGATCAGACAGGAGCACAAAGGCGGTGACTTGCAGTGGGGTTCAAAACTGGTTGGTAGAGGGTGCACAACCCCAGATAGTTGACTACTTGTGGGCTCAGTTGAAGTCATGGCTTTGTAGTGATGTGAGATGTACATTTGGGGACGGTGGAGACAGCAACGGCCTGGTGGTGGAGATGGTGGTAGGGAAAGGGTGGGTAGATAAGATGAGAGTGGAATTAGATAGCTTAGGGAACGAAATAGAAGGAAAGTTGCTGGATGAGCTTGTTGAGGAGGCTGTCTTTGATTTGACAGGTAGGGTG
>gnl_Prupe_v2.1_Prupe.2G227000.1
ATGGAATCTGCACCAGGTACACCGAGTGTTATAGCAAATTTAATGGGTCTTGAAGATGAATCTCCCCCTCAGCCACCTGTCCAAAAACAAAGAAGAGTGCTGTCTGATAATTACCTACAGAAAGTTGCTTCCATTGGTGTCAGAGAGAAGCGTCATTCGTTCAGGTTGAAAGTAGACTCGAAAGAATTTAAAGATGTTTTTGAAGTAGTAGAGACTTTAAAAGCAGATAAGCTTGATAACCTGGCTGTTCAAAAGGGAAAAACATACACAGGTTTCTCAGAAGCAAAGATGGAATTTACAATGCAGAACGAATTCCAAGTATCACCAGAAATGATGGATTATGAGGATGATCATTTCCCGAAATGTCTCCCAGGGGGCAATTCTTTGTTTAACAAGCATCTGGATAATCTGCAAGTTTCCCCTTCTAACTCACTATTTGGGAACACAACAGTCTCTAAGTCATCATGTACTTCTGGCACTGGAAATGTTAGGAAATCAGGGAGGAAACATGAGCAGCCAAATGTTACTCTACTTCAAAAACTTGAGAGTGGAATTGGTGCAGAATCCCTTGGAGAAACTGGTCTTTATAATTTACGTAAGTTTTCAAGATCTCAATTGGAGTTAAACAAAGAAGGATGCTCTCCCCTTACTAGAATTGTTGTTTTGAAACCGAAGCACGGAAAGGCTGAGAATTCTGCAAGATGTTTCCCTTCTTTGAGTTCCCTTGATGTTTCTCATTCCAGTGATAGCAAGTGCACGGAGTTTTCTAGTCTTGATAGTGGGAAAATACATGTTCCAGTGAAAAAAAGGAAGAACTTGGCATATGACATGGAACCAATAAGCTTAAGGTGTAAAGCTTCTAGGGAAATAAAGGGGAAGCTTGGCATAGATACTGGGTGCAACAAAACCAACATTGATACAAAGGTGTCATGGTTAGGATCCAGAGGTTGCAACTCCATTGTAGTGGAATCTGAATCGATGAGGCCTCTTTCCTTGAGAGAGCAGTCCTTTTCTTATTCAGATGAGTCATATGTAGCCAAGGAAGCCAGGAAGCAGCTTTCAGAACAAGGGAAGATGACTAAAGAGTGTGAAGAAGTAGGAATGGCTGGCAGAGGCACTACCCTTGGGAATTTGCTTTCCATGCCTGGCCACAAAACAGGGCCAAGAAAATTGGATTACAAGCTTGGTAGGCATTTTCAACCAAAAAGAAAGCTTGTTACGCGTGACATTAAAAACCTAGACCTTAGTAAGTTTAGAACACAGCAAGATAAATATGAAACTCTTTGCAATGAGTGGAATCTCAGGAGGAAAGGGTCTATTAAATTGGGGCAGCATAAGTCAAGGGAGTACAGATTCAACCAGAATGATGGTTTTAGACCTATAAAGTTGAGATCCATCTGTAAGAAATTCCAATCTTTTCCTGGCCTGGAATCAAAAGGCAATCACGCAGTAGAAAAGGCTTCAAGAAATTCTGAGAAGTGGCAATCTGGAGCCAGAGCCTGCATCTCTGTAGACAAAAACGATGATTCTTTCCGTCATGTCACTGATACTTCAGTTCAACAGGAAACATCCTACAAAGAAAGTTCTTTTCTTTTGCACTGCTCCACCACACAGCCGGATTGTATGGTGAGCTTGGAGGAGGCTTATCAGCCTAGTCCAGTTTCAGTTCTGGAACCACCATTTAGAGGAGAGAGGTCACCTACACCAGAATACCTGGGAGAGCTCAATGTTGACATCAGTGAGTACTCCGATACATACTCGGAAGGATCTGGAGTTGTCTCAAGTGATGATGATACTAATGAAGGATCTGCAAGCAATTACAGAGAAAATGAAGATTTAATGAGACTGTTCAGAGTTGAAGAAAGTAGAGACTTTTCCTACCTTGTTGATGTGTTATCAGAGATAGGTTTATATGATAGGCACTCAACCATGGACTTTGGTACCTGGCACTCTCCGGAATGGCCAGTAAGCCTTTCTGTCTTTGAGACCCTAGAGAAGAAGTTTGGTGATCAAATGGCATGGAAAAGGTCAGACAGGAGGCTATTGTTTGACCGTATAGATGCAGGGCTAATGGAGATTCTCCAGCCATGTATGGGTGTTCCCGCATGGACAAAGCCTGTATCAAGAAGGATTAGATCCAGGGCAGGTCAGGATATGATAGAGGAAGATTTGTGGGTGTTGCTTGTTAGCAAAGAGAAGGAAACAAGAAATGTCTTGGCAGAAAAGGTGCTAGGAAGCGAAATGGAGTTAGACTTAGGAGATGATATTGATAGTATTGGTACAGAAATAGAGAGATTCTTGTTTGATGAGCTTCTAACGGAGTTTGTTAGCTCGGAGAGTTCT
>gnl_Prupe_v2.1_Prupe.8G209800.1
ATGAACGGGATGCAGATCAGTAAAGCTCACAACACAGACAAGCCTTTCCCAGGATGCTTGGGAAGAATGGTGAACCTCTTTGATTTAAGTACTGGGGTTTCTGGAAACAAGCTGCTCACCGAAAAACCCCACCATGATGGCTCTTCACTCTCAAGGAGTCAATCAGATGTGGCAACAATGTTGGGTCCTCCTCCATTTGGAGATCACATAGATGATAAACTGATTGTGCCTGAGTTGAGAAGAAGTTCATCAAACAATAAAGTTTGTGGAACACCCATAAAGATGCTTTTAGACCAAGAAATGTCAAAAGAAGTGGAGTCTAAGAAGAATCCACCCAATGTGGTTGCAAAGTTGATGGGGCTTGATTCTCTCCCACGAGAGCAGCCTGATTCAGCTTCACAAAGATGTTGTTCACAATGTACTAATCATTCCAGCACGCCATTGGGATGTTGGCAGCAAGATGGGTTTTTGGACAAGGGAATGCTGCGTGAATTTCATCAGTGTTCAAAGCAGAATGATTACAAAGATGTTTATGAAGTCTGGCAGCAACCGCAGAAGGCAAATTATGGAAGAAATAAATCACCGCAGAAGGGAAGGTGTAATGAAAAAGTTAACGAGAAGAAGATGGCTCTTGTTCGTCAGAAGTTCATGGAAGCAAAACGCTTGGCCACGGATGAGAGGCTTCGCCAATCCAAGGAATTCCAAGATGCCCTTGAAGTATTAAGTTCCAATAGAGATTTGTTCCTCAAGTTTCTGCAAGAACCTAATTCCTTGTTTTCTCAGCATCTAAATGAATTACAATCTATTCCTCCTCAACCTACCGAGACAAAGCGGATCACTGTTCTCAGACCTTCAAAGATGGTTTCTAATGACAAATTATCAGGATCAGGGGACAAGAGCAATGAACCCACAAAGAAATCAGCTCAGGTCAGTCAAGCAGCTGCATGGGACAAAAGCCACCATGGATACTCTCCTATTTCTGATCAGAAAGTTGATGACTATCCTGTTCAACCAACTCGGATAGTGGTATTGAGGCCTAGCCCTGGGAAGACTCCTGATGTTAAGGCTGTGGTTTCTTCACCTATCTCATCACCAACAATATTACACAGTGAAAACTTCTATGAGGAACATGAAGATGATGAGGAGCGAGAATCAAGAGAAGTTGCAAAGGAGATCACACAGAAGATGCGTGATAATTTGATGGGTCATCGGAGGGATGAAACTTTGATTTCCTCCGTCTTTTCCAATGGTTATACCGGTGATGAGAGTTCATTTAACAAATCAGAAAATGAATATGCAAATGAAAATCTCAGTGATTCGGAAGTTATGTCACCATCTTCTAGGCATTCATGGGATTACATTAACAGGTTTGGCAGCCCTTTTTCTTCATCCTCCTTCAGCCGTGTGTCATGTTCTCCAGAGTCATCTGTTTGTAGAGAGGCGAAGAAGCGACTTTCTGAAAGATGGGCTATGATGGCATTAAATGGGAATCCTCAGGAACAAAGACATGCCCGGAGGAGCTCTAGTACATTGGGTGAGATGCTTGCTCTTTCAGAGATAAAGAAGCCAGCAAGATGTGAGGATGAGAGCAGTCAGAAGGAACAAGAACCAAGGGAATCAGTTTCATGCTTAAATGGTACTAGTAAAGAAGAAGGTGTGGATGATTCCCCCAGAAATCTTTTGAGGTCAAAATCTGTCCCTGTATCTTCTACAGTATATGGTGCCAGGGTCAATGTTCAAGTTTCAGATCCCGAGGATGGCAAGACAGATGTTCCTAAAGAGCTAACTAAGGCAAAGAGCATGAAGTCATCGTTTAAAGGGAAAGTCTCAAGTTTATTTTTCTCCAGAAATAAGAAATCAAATAAAGGGAAATCTGATATATCTCGATGTAACAATGAAAATGAATCTGCCCTTGCTGAACCGCCAAATTCTCTGGTTCCTCCTGGTATAATTAGTGATGATGCATCTCAGTGTGCTAATGATGGTGGCCTTGAAGGGTGTTTGTCTCCTGCTTTATTTGGATATTCGGGAAAAGAATCTCCAGATGTAACAAATATGGGACAAAGACAAGGCACAGTTCCACCGGAGGCAGGGTTGTGTGTGACTAGGCCTGTGGTACCTGGAAATGTTGTCGAGAATCCTGATCAGCCAAGTCCAATATCAGTTCTAGAACCACCATTCGAAGAGGATGACAATATAATTCAGGAGTCCTCTTTGTATTTGAAGCCAGACCACCTAGGAAGACATCTCAAGTCTAACTTGATTGACAAATCACCACCTATAGGATCAATTGCCCGGACACTCTCATGGGATGATTCTTGTGCAGAGACTGCGACACCATATCTATTAAAATCCCCTTCAGTTTCCGCTGAGGAAGAAGAACAAGACTGGCATGCCATTGTCCAGACTCTTTTATCAGCAGCTGGCCTAAATGGTGAGGTGCAGTGTGACTCGTTTTTCACTAGATGGCATTCACTCGAAAGTCCTTTGGACCCATCTCTCAGAGACAAGTATGCCAACCTAAATGACAAAGAGCCTCTGCATGAGGCTAAGAGAAGGCAATGGCGATCAAGCCGGAAGCTTGTATTCGATTGTGTTAATGCAGCCTTGGTGGACATCACTGGTTATGGGTCAGACAGCGGCACAAGAACCATGTCATGTAGTGGGGCCCGCGACAGGTTTTCAGAGGGTGATTCTTCCCTATTGGCAGACCGTGTGTGGGGCCAAGTGAGGGAATGGTTTGCCAGTGAGGTGAGGTGTGCTTCAGGGGAGGCGGGGGACAGCAACAGCCTGGTGGTGGAGAGGGTGGTGAGGAAGGAGGTTGTGGGGAAAGGGTGGTCTGAACATATGAGATTGGAAATTGATAATTTAGGGAAGGAAATAGAAGGGAAATTGCTGGAAGAGCTCGTGGAGGAGGCTGTGGTTGATTTGACAGTGAGGACA
>gnl_Prupe_v2.1_Prupe.6G247900.1
ATGGAGAAGTTGCGGCCAAGGAGGTCTAAGATTACGAGCATTGCTGATAGGAGCTCCGAGGAAAGATTCGCCTCCACTGAACGAGCTTTTAGAGGAGGAAACAGGCAGGTTAAGAAACAGAAAAACTTTCCAAAATTGGCCTCTGATTCTAGTTCTTGCAGTAGTGGCTCTACAGGGGACGACTCGTTCACGTTTGAGTTGGGGCGACGATCTTCAACGCAAGTTGTTGGAACTCCCATAAAGAAATTATTAGCTGAGGAGATGTTGAGAGAAACTGAACCCAGAAGGAGATCGCCAAGCGTTATTGCCAAATTGATGGGTCTTGATGGGCTGCCACCTCAGCAGCCTGCTCATAGACAACAGAAAAGCATTTCAGAGAATTGTCTTCAGAGGACAAGATTGGTAGAGAAAGAGGAGAGGAGCAGCATGTGTTATGACCGCCGTTCATCTAGGAAGAACTCAAAGGAGCAACAAGAATTCAAGGATGTGTTTGAAGTTTTCGAAGCTTCAAAGGTAGAAGGTCGTAGTTGCTCTTCACGAGGGAATGCTAACTCGAAGCTCAGTGATGCTGAGATGGCTTTTGTTCGACAGAAATTCATGGATGCTAAACGTCTTTCAACAGATGAGAGGCTACAGGATTCAAAGGAATTCCATGATGCACTTGAGGTGCTGGATTCTAACAAGGATCTTCTTCTAAAATTTCTTCAGCAACCAGACTCATTGTTCGCAAAGCATCTGCATGATCTGCAAGGTGGCCCCCCTTCCCGTTGTGGTCACATAGCCTCTATGAAGTCATCAGAAGCTCAGAGGTATGAGAACATTGACCTTGGCTGGACAGCAGTGAGAGAAACCCCTCGGAAGAATAACTGTAAATCTCCTCAGGAGCATCGCGATTCTTTTTCTAGCCACTCTGACAGTAGACATGCTGGTCATAGTTCTCTCAAGTCATCAATTAACCTATCAGAAGTGAAAAATGAATCTTCCATTCCTCCTACAAGGATAGTTGTTCTGAAACCTAACCTTGGGAAGATGCTGAATGGTACCAAAACTATTTCATCACCTTGTTCTTCTCATGCTTCTATGTTAGATGGTAGGAAACACGCAGAATTTCCGAGCATTAGAAATAGGGAGACAGAATCACGGGGAAGGAAAAACTCCCAAGATAAAGATGGCCATTTGAGGCATAAGTCTAGAGAATCTAGGGAAGTTGCTAAAGAAATCACAAGGCAAATGAGGAATAACTTTAGCACCGGTTCTGTACGTTTTTCATCATCTGGTTTGAAAGGATATGCTGGTGATGAGAGTTCTTGTAGCATGTCTGAGAATGAATCTGCAAATGAATCAGAGGTGATGTCAGTGGCTTCCAGACATTCCTTTCACTTGAATAATCACTCTAGGCCGTCATCATCATGCTCTACTGAATCAACTGTGAGTAGAGAGGCCAAGAAGAGACTCTCAGAGAGATGGAAAATGACTCACAAGTCCCAAGAAATGGGAGTTGTTAGCAGGGGCAACACCCTTGCTGAAATGCTTGCTATCCCCGACAAGGAAATGCGAGCAGAAAAATTGAATGCCATGATTGGTGAGGCAAGATTTAGAGATAAATTTTCTACTGAAGATGCACCTGCACGATGTGGTGGACCTCTGGGTATCAGCAGTAGGGATGGCTGGAAGGATGGATGTATTAATAGTTTATCAAGATCGAAATCTCTTCCATCTTCATCTAGTGCATTTGGAAGTTATAAAACAAGTATGCGCCGTGAAACTATACGTGATGACAGGTATCTGATACCAAAAGAAACAGTCCAGCACGAAAGAAACCAGCTAGTAAAGGGGAATCTTGATCTTAGAGAAGGTGCCCGCAAACACTCTAGATCCAGTAATAAAAGATCGTATTCTTCTCGCTCCTTAGGTAGGGAAGCTATTGACATTTCACCTGAAACTCATACTACTCAGAGTAAAGATAAAACCGACTTTGAAGCGAACAATCAATCCCAGCAGAATATTTCAGTCTTTGAGTCATCACCTAGTAATGCTGCAGATTCAAGTTCAGCTTCTGTAAAACTGGTGGATCCGGATGCATCATTACCTTCCGAAACTCCGGATACGTTCCTTCCAGAATCATCTTCTCGTATGTTGGTAGAAGGCGATTCTTCTTCTACTCCCAAAGAGAACCTAGTTCCTCAGGAACCATCAATCAGGCCACCTGTTGAACGGGCAGTCCCCTCTGACCACCCTGTACCTGGAATAGAATCGCCTGCAAGAACTAAGGAGGCGGATCAACCCAGTCCTGTTTCCGTTCTGGAAGTTCCTTTCACTGATGATGCATCATCTTCTCCTGAATGCTTTGAGAGTCTCAATGCTGACCTGCAAGGGCTTCGGATGCAGCTTCAGCTACTCAAGCTGGAGTCAGAACCATATGCAGAGGGACCCATGGAAATCTCAAGTGATGAAGAAGTTGGTGAAGAATCTACTGGGTTTTCAGATGCAATAGGACTTCATAGAGATCAAGGGAGCTGGGAGTCCTCGTACTTGGCCGATATTTTAACTGAATCTGGTTTAAACAGTGCTGACTCGGGTACCTTTTTGACAACATGGCACACTCCAGAATGTCCTGTGAGCCCTTTACTGTTCGAAGAGCTTGAGAAGAAATACTCTGATCAGACTTCTTGGCCAAAGCCTGAGAGGAGATTACTGTTCGACCGGATAAATTCAGGGCTTCTGGAGATGTTTGAGCAATTCACTGATCCACACCCATGGGTGAGGCCTGCAAACAAAAGAGTTGGTCCCAAGTGGATCCATAGAAGTGTACTCCATGGTGTTCTGTGCAAGTTGCTGGCAAGCCAAGAAGAGAACGCAAATGAGGACAATCTGGAGAAAGTGCTCGAAAGAGACTCGCTGTGGTTGGATTTGGGAGACGACATAGACATAATAGGTAGGGAAGTAGAGAACTCGTTGATAGATGAGCTAGTAGCAGAGGTAGTGGTTATG
>gnl_Selmo_v1.0_405421
ATGGCTCGAGAGAGAAGGTACGCGGACAGAGGTGGCCCAGCTAGTGGAATGCATCTCTTCGACTTCAATGAAACTCTCTCGGGAAAGAGGCTACCCGATGACAGGAGGATCGCTCTCGATTACCAAATGGACAAGCTCTACAAGGGAAGAGATTCGCCGAAGTCGAGAGCCAAGCGCGAGGAGGGGGAAACAACTCGGACCAACTCTAGGACGCCTGACAAGAAGATGAACTTCGTGCATGGGGGAAGCGAGTATGTACTCAAGGCTCACAGCGGCAGGGATATGGACTTTCGGCCCCCAAACGTGGTCGCTCGGCTCATGGGTTTGGATACTCTCCCAAACGAATCAGTCCCGGCGAAGCAGGCCAAGAAGAAAGGGGGAGACCAAGTGACTCCAAAGCAGGCAGTGGAGAAACAGTCGAGAAGGCAAAACGAGTTTAAGCAGGCTCCTCCAGCAGCTACAGTGGTACTGCCGGTCCAGGAATCTTACTATGTGGAAGACAAGGCAAAGCTTAATCGTCCTCGGGGTTCGGACAACAAAAAGCGAGGGGCAGCAAGAGAGTTACCAGATGTGTTTGAGATAGAGGAGATGAAGCGGCAGCTAGCTCTCAAACAGATGCTTGTGCGGGAGAAGTTGAACGAAGCGACGCGTTTGCTAACTGGGGAGAAACTCTCAGACAAAAGGTGGCTTGCAGCAAATCAGCAGCTGAATCAATCCAAGGAGTTTTTAGACGCGATCGACTTCTTCCAGACCAACAGAGATGCTTTCCTGAAGTACGTTGAGGATCAGGACTCGGTTCTTGGTAAACATATCGAAAAAACTCCCGGAGTCGCACACAGAAACGTTGCTATTGACAGGCCAGTACCGGAGGGGCTCAGGAATCCCATTGTCAGGAAAGTTATCGAGGGTAGAAGAGAAGATGCACTCAAGAATTTCTCCAGGCATTCCAACTTGGTTGGAGCTGGCGAAGACATCATAAAGAATTTGGTCCCTGACAACCAAGCCCCGACGAGGATAGTTGTTCTCAAGCCGAGTCCGAACCGAAACGCGAGTCCTACCTCGGCCAGTTTTTCTCCAGGACCATATGCAAACAGCGTCCGGGACGAAACTATTCCTTCTAGGAGGGTAACAGAGGCTTGCGATGATATGAGGAGGATTGCGGATACTTCCAGGAATGAAGGCGCTGCCAATCCCAGGGAGATTGCCAAGGAAATCGCTCGTCAAGTCCGGGAAAGCGTGGTGCGAGACTTGGCGAGGAATGCTCTACAAGAACAGGGTGCTGGCAAGAGACTAAACGTGACACTTGATAACTCGGACGGTCCAAGACTCGGCGGTGGAAGTGAATTCTTGAAGGGTGACGGGGTAACAACGCCTACTGGGAGAACTAGTAGGAGACCAAAGCCTCAAGTTGAGGCTGTGGAGGATACAGGCTTCAAGGCTTCGCTTTCTTCAGTACAGAAAAAACCAAGTCGTCCGAGGCAGCAAGCTTCTGGGAGTTCTCCGCCAATGCCACGACCTGTGTCGAAGGGCATCGTTGTCTTGGTGCCTGACCAGTCCGTTAGCAGCCGGATAAGTAAAGTCTCGGAAGCACAGAACAGGGAGATAGTGTCTTCAAGTGGCATAAGCAAACAGATGGTAAGGAAGGATAGAATTCGAAAGAATCAACAAGTATTGCCCGAGACATCTCACAAGCTTGGCGATTCTTTCCGGAAAGCTAGAAGCCAGCCTTCTGAAGCTAGGAAAAACAACGTAGATCTCACTAACAGGGATTTTACAAATACTGTACAAGACGATGCGGGTGCTAAGGTAGGGGATTATAGTTTGGATAGTGAGGCAGTTCCCGGTAGTGACTTGCTGGGATATGGGGGAAGTTTTCTTCTGAAATCTTCTGGATTCGAGTCACAGGGGGAAAACGAGGCTTCTCTTGAGTGTAGCGATTCAAGGGACACGTTAGAGTCCGAGTATACAGCAGACATCGGTGTTTCGGAAGCAGTATCCCAGCCAGAGACAGATATTTCGAGATCGCCTTCGGCGTTTGTTTCGTCAAATGACAGCGTTCCCACAGTTTCTGCCAGTCCGTGCGAAGAAGAAACTGATTATAGCAAGCAGTCGGTTACTGAAACTTCACATTTGTCTTCGGAAGTTTCAAGCTGGCGTCACAAAGAGGAGGTTTCGCAAGAAGAGGAGGAGCTCGTTAAAGCCAGCCCGACGACAGACGTCGTCGAAGCTGTGGACGTTGATGAGGCATCCATAAGCAGCGACAACAGTGGACAACCAAGTCCAATATCCGTTTTGGAGTCCTCTTTTGAGGAGAGTCCTGGTCATGTTGACTTCGATACGATCAGCTCGGAACTGGAAGAGCTGCGAATTCATCTCCGTCGCTTGAAGTGGGATGACAACGATCAAGAAGATCTTGAGATTTCGGACGTGGTTGTGGACAAGGTTGTTGTGGAAGAGAAACAACACCCCGAGCTCGAGACAAGTGTAAGCTCGAACGACACTGGCCACCTCCAATGGCTGGAGCTGGAAAAGTGCAAGGAGGAGGACGGCCAGAAGGTCTACGTGAAGAACATCCTTCTCGCGTCAGGCTTGATCAAGAACAGTGGCAGCGACAGCTTTTTGGTGGAGCAGCACTCTCAGGCGCATGCTCTGGACCCGATGCTGTTCCAGCAGCTGGAAGGATTCTACAGGGCCCAAGCCGAGGACGTCTCCACAGCAGAGACGACGAAGATCTCGAGCATGAAACGGCGGCATCTCTTCGACATGGTGGACGAGATCTTGACACACAAGTTCGTGTGTGATCCGTGGCTTTCGACTGTCCGGACTGTTCCTGGCGGAGGACTCCTGGTGGCCGAGGTGTGGTCGACGCTCTCGGATTACGTCGTGTATCCCCAGGGTGAAGATTTACAGCACACGGTGGAGAATCTGATCGAGAAGTATTTGATGAAGGGTGATCGATGGATGGAGCTCCAAAATTTCGTGGAGGCGATAGGCGTGGAGGTGGAGGCCGAGCTTCTCAACGAGCTCTACGAGGAGTGCTTGGATTTA
>gnl_Solly_v2.4_Solyc06g083660.2.1
ATGGTGAACCTTTTCGATTTAAATTCTGGGGTGACAGGAAACAAGCTTCTTACAGATAAACCACATGGCTCTCTTTCGAGGAGCCAATCAGATGTTGTCAGGATGTATCCTTCTGGGAATCAAATAGAGGAAAAAATGATTGTTTCAGATTTGAAGAGAAACAGTTCAAACAGGAAATCAAATGGAACACCAATGAAGATGCTTATAGCCCAGGAAATGTCCAAGGAAATAGATTCTAGTCAGAACCCACCTAGTCTTGTTGCCAAGTTGATGGGCCTTGATGCTTTTCCAACTCGAAAGTCTGTTTCAGCCACACAAAGTCATTTTGGAGGTCATTCTCGATCTCATACTGATTCCTCTTTCAGTTATTGCCCGCACGAAAACGGATCTTTGATGGAAGAAATGCATCAGGAATTTCATCAATGCCCAGAAGAGAATGAATATAAAGATGTCTATGAAGTTTGGCAGCAACCCACAAAGATAAACTGTGTGAGAAGCAAATCTCCCCAAAAGGCAAGACATGACGAAACCAGTATTGACAAGAAGGTAGCTTTTGTTCGTCAGAAGTTCATTGAAGCTAAATGCTTATCTATAGATGGAAATCTTCGCCAGTCTAAGGAATTCCAAGAAGCATTGGACGTTTTAAGTTCCAACACAGATTTATTTCTCAAGTTTCTGCAAGAACCCAATCCAATGTTTTCGCAGCAGTTACAAAAGTTGAAATCCGTACCTCCTCCTCCTGAGACAAAACGAATAACTGTTCTTAGACCAACAAAGATGGTGGATAATAGTAGATTTGGTGAATCAGGAAACAAAAATGAAAAAGAGATGAAGAGAGCCACCCAGGTGGGTCAGGGAAACAGGGTAGACGAAAGCCATTGTCCGGTTTCCCCTCCTGCACCAGGGTGGAATGATGAAAATCCTGCTCAGCCGACAAGGATTGTGGTGTTGAAACCAAGTCTTACCAAGACACGCAACTGCATGGCTGCAAGTTCTCCACCTTCAGCATCACCGAGAGTATCAGAAGCTGAAATGAAGTATGTAAACATAGAGGATAATGAAGCTCAGGATTCAGGAGAAGTGGCCTTATCACAGAAGATGCATGAAAACCTTGGTGGACACAGAAGGGATGAAACCTTGTTTTCTTCTATGTCTTCCAATGGCTACATTGGTGATGAAAGTTCATTTAACAAGTCTGAAAATGAGTATGTTGCAGGAAATCTCAGTGATTCAGAAGTCATATCACCAGTTTCTAGGCACTCCTGGGATTACATTAATAGATTTGTCGAGCCTTATTCCTGCTCCTCCTTGAGCCGTGCATCTTATTCCCCAGAATCTTCGGTTTCTAGAGAAGCCAAGAAGCGACTTTCGGAGAGATGGGCAATGGTGTCCTCTAATGGAAGTTTTCCGGAACAAAGACATCTTCGAAGAAGGTCCAGTACATTAGGTGAGATGCTTGCTCTTTCTGACACAAAGCATGCTGGAGGAATGGAGCAGGAGATTAGCAAAGAAGAGCCTGGAACTTCATATTCCAACTTGATGAATAATTCCAATTGTGATGAAGGCATTGATGAGTCACCAAGGAACCTCTTGAGGTCTAAATCTGTTCCTGTATCTTCGTCTGAATTCGGTACGCTGTTGAATGCAGATGTTCCAGGTCATGAGACAGGAAAACCCAACCTTCCTGAAGAGACAACAAAACCAAGAAGCACAAAATTGTCACTGAAAAATCTGTTGTTCTCAAGGAACAGAAAACCAAGCAAAGACAACGGACGCCATCTGCAATCCAACAATGAAGTGCAGTCTGGCGTTAAGTCTTCATATTGTCCTGCAAAAGTTGATCTGGGACGTGAGTTCTCGTCAGCTGATCTTCATAAATCACCAGGCAAACTAGTTTCCCAGAATTCCTTTGGGGAGCAAGGCATAATTTCTCCTGAGGTTGGCCTGTTTGTATCAAAATCTTTGCCCTTGGAAAATCAATGTGAGAGCCAGGACGAACCTAGTCCAATATCTGCTTTGGATACAACGTTTGAAGAGGATGAACATTCAGCATGTATATCCTTTGGCAGGACGAAGCCAGATCATGGTGGTGAGTTGTCTGTTGACCCTATAAGGTGCAATCTGATTGACAAATCTCCTCCAATAGGATCAATTGCTCGTACTCTGTCATGGAACGATTCCTGCATAGATACGGCCAGTTCAGTTCCTTTAAGACCATTTTTATCCACTTGGCGGACAGAGGAAGAAGAAAAAGAATGGTTCTCTTTTGTTCAAACATTATTAACGGTGGCTGGCCTTGATGAAGTGCAATCAGATGCCTTCTTATTGATGTGGCATTCGACTGAAAGCCCTTTGGATCCTTCTCTTAGAGAAAAGTATGTCGATCTGCATGAGAAGAATACACTACACGAAGCCAGGCGAAGACAAAGGAGATCAACGCGAAAACTTGTGTTTGATTGTGTAAATGCTGCACTGATGGAAATCGCAGGATATGGGCCAGACACTTGCCAAAGAGCCATACCCCATAATGGGGTCAGTAATAATCTCCCAGAAGGAGCTAAATTGATATTGGTGGACCAAGTGTGGACCCGAATGAAGGAGTGGTTTTCTAGTGAGGTGAAATGTCTCTCTGGTGATGATGATGAGGACGGAAACAGCCTGGTGGTAGATGGACTGGTGATGAAGGAGGTTGTGGGGAAGGGTTGGCTTCAACATTTGAGGTTAGAGATAGACAATGTTGGAACGGAAATTGAAAGGGAGTTGCTGGCAGAGCTTGTTCATGAATCCGTCATTGAATTGACAGGTAGAGCG
>gnl_Solly_v2.4_Solyc09g063090.2.1
ATGGTGAACCTTTTTGATTTAAATTCAGGGGTGACAGGAAACAGGCTGCTTACAGATAAACCACATCGTGATGGTTCACTCTCAAGGAGCCAATCAGATCTGGTGAGGTTGCCACCATCGTCTGAGGATCAAGTAGAAGAAAAAATGGTGCGTCCTCTATCCAGGTTGTCTCGGATT
>gnl_Solly_v2.4_Solyc09g063080.1.1
ATGTCCAAGGAAGTAGGTTCTGGTCATAATCCACCTAGTGTTGTTGCTAAGCTGATGGGGCTTGATGCTTTTCCGCAGAAATCTGTTCCAGCTATAAGAAATCATTTTGGAGGTCATTCACGGTGTCATACAGATTCCTCTTTCAGCTATTGCCAGGAAGAAAATGAATCCTTGACGGAAGAACTGCAGCAAGAATTACATCAATACCCCGAGCAGAATGAATATAAAGATGTTTATGAAGTTTGGCGGCACCCCCCAAAAATGAACTCTGTGAGAAGTGAATCCCCACAAAAGGCAAGACACGATGATCAAATTAGTTTTGAAAAGAAGTCAGCTTTTGTTCGTCAGAAGTTTATTGAAGCAAAATGTTTATCCATAGATGAACAACTTCGCCAGTCTAAGGAATTCCAAGATGCATTGGATGTCTTAAGTTCCAACACGGATCTGTTCCTCAAGTTTCTGCAAGAACCAAATCCAATGTTTACTCAGCATTTATCCAATTTGCAGTCTATACCTCCTCCTCCTGAGACGAAGCGAATAACTGTTCTAAGACCATCAAAGATGATTGATGATTGTAAATTTAGTGGATCAGTGAAGAAAAATGAGAAAGATATAAGCAGAGCCATCCATATAGTCCAGGGCAACAAGGCCAAATCTCATATGACATTTTCTCCTCCTATAGCAAATTGGAACATTCACGAAAATCATGCTCAACCTACACGGATAGTCGTATTAAAACCAAGTCTTGGTAAGACTCACAACTTTATTGATGTTGATGAAGCTCAAGAATCAAGAGAAGTGGCAAAGGCTATTACACAGCACATGCGAGTAAACATAGGTGGACATCAAAGGGATGAAACATTACTTTCTTCTGAATTTGCAAATGGCTACATTGGTGATGAAAGCTCATTTAATAAATCTGAAAAACAATATGCAGCTGGAAATGTCAGTGATTCTGAAGTCATGTCACCAGCTTCTAGGCACTCATGGGAATATATCAATAGGTTTGGCAGCCCTTATTCTTGTTCCTCCTTGAGCCGTGCTTCTTATTCCCATGAATCTTCAGTTTCCAGAGAAGCCAAGAAGCGACTCTCGGAGAGATGGGCGATGGTGGCATCTAATGGCAGTTGTCAAGAACAAAGACAAATGAGAAGAAGCAACAGCAGCACTTTAGGTGAAATGCTTGCTCTTTCTGATATTAAGACGACCAGAAGCATAGAGCAGGACAATATTAAAGAAGATCCCCAGATTTCAAATTCCAACTCTCCGAGTAATTCCAAAGATGATGAAGGTAACCACAAGTCACCAAAGAATCTTTTGAGATCTATGTCTGTTCCTGTATCCTCTACTGCATTCAGTTCACAGTTGAATGTGGGTGCCCCAGAAACTGTGACAGGAGAAAATGACCTTTCCAAGCATACAACAAAATCTAGAAGTACAAAATCATCATTGAAAGGGAAGTTCTCAAATCTTTTTTTCTCTAGAGCCAAAAAGCCAAACAAAGATAGAGCCAAGTGTCTGCAATCCAATGATGACTTGCACTCTGGTCCAAAGCCTTTACGTTCTCTATCAGAAATTGACAAATACAGTGGTCAATTCCTTGATGATCCAGGGGCTGAGTGCTCAAGAACCAATCTTCGTGAATCATCATGTGCACTAACTTGCGAAGATTTGGTTGAGAAGCAAACCACAATCTCTCCTGAGGTTGTGTTCTCTGGATCAAGATCTGTGTGCGCTAGATACCTATGTGAGAACCAGGATCAGCCAAGTCCTATATCAGTTTTGGAGACACCATTTGAAGAGGATGACCATCTAGCATGTATATCATCTGGAGGTATCAAGCCAGACCGTCATGGTGCCGAGTTATCTGTTCACTCTTTAAGGTCCAATTTGATTGACAAATCTCCTCCAATAGGATCAATTGCACGTACATTGTCATGGGATGATACTTGTGCAGATACAGCCAGTTCAGTTTGTGTAAGACCATCATCATCCACTCAGAGGACAGAGGAAGTAGAACGTGAATGGTTCTCTTTTGTTCAAACATTACTAACCGTGGCTGGCCTTGATGAAGTGCAGCCTGATGCTTTCTCAACCATGTGGCAATGGCATTCTCCTGAAAGCCCTTTGGACCCATCACTCAGAGAAAAATACATTGATCTGAATGAGAAGGAGACACTACACGAGTCTAAGCGAAGGCAAAGGAGATCAACTCAAAAGCTTGTGTTCGATTGTGTAAATGCAGCTTTACTAGAAATTGCAGAATATGGGGCAGACAACTTCCAAAAAGCCATACCTTATATGGGGGTCCATAATAATCTACCACAGGGAACAACTAGACTAGTATTATTGGAACAAGTGTGGGACTGGATGAAGGAATGGTTTTCTAGTGAAATGAAATATCTGTCTACTGATGGTGGGGACTTAAACAGCCTGGTGGTTGAGGAAATGGTAGGGAAGGAGGTGATGGGCAAAATGTGGCTTGGAAACTTGAGAATTGAATTAGACAATGTAGGAGTCGAAATTGAAGAGAAGTTGCTCGAAGAGCTTGTGAATGAATCCGTCGTTGAATTGACAGTACAAATTTACCAGCTAGATATTTTTAACCACAAGTCAAAAACAAGGGTGAGTGAGGAGGAAAAATGTTGTGACTGGCAGCTGAACAACTCTTTTGACTATTTGTTCAAC
>gnl_Solly_v2.4_Solyc09g005750.2.1
ATGGAGAAAAGTCGTCATAGGAAGTCTAGGAGTGCTTCCGGAGTTATGGAAGGAAGTAAACTAGCTCAGAAACAAGTTGCTACACCAGAAGTGACTCTCAATTCTCGTTCCTACTGTGATGAAGCTACTAGGGGAGATATGATTATGCATGATTTTGGGAAGAGCTCTTCCAAACGAGTTACCGGGACACCAATTAAGAACTTGCTTGCAGAAGAAATGGCGAGAGAAGGCGAATCAAAGAAAAGGCCGACCAGCATTGTTGCCAGATTGATGGGTCTTGAAGGGATGCCATCTCCGCAGCATATTGGCAGACAACAGAGAAGGTTTTCAGACAGCTGCCAACATAGAAATGAGCATATAGATTCAAGGAGGAGGAAACAACTATTCGATGAACAATCAAGTAAAAGAAGCTCCATGGAGCACCAAGAATTCAAGGATGTGTATGAGGATTTGGAAGCATCACATGTTGGCAACCGTCGCCATTCATCAAGATGGAATGAAACTGGAAGATTTGCGACTCCTGATATGGCTCTTATACAGCAGAAGTTTATGGATGCAAAACGTCTTTCAACTGATGAAAGGTTTCAGAACTCAAAAGAATTTAATGACACTCTTGAGGCGCTTGATTCAAATAAGGAATTATTGTTGAAGTATCTTCAGGAACCAGATTCCTTGTTTGTGAAGCACTTGCAGGATCTGCAAGTTGAGAGTGCTAGTTCTAAGTGCAGTCGCATAGCAGTTTTGAAGCCATCAAATTCTGTGAAATATGAAGGCAGTGCCAAATCCTCCAAATCTGTTAGAGGCGGTTCATGTAAAAAAAGCATCAGCTTACAGAAAGAGCGCCTTGATGGTCTCTTACTCCAGTCACAACATCGTCATAGTGGACATAATTCCCAAAAGTCCTCACCAGTTCTTTCTGAAGGGAAGGAGGAAAATATTCTACCAACAAGAATTGTTGTTCTGAAGCCAAACCTAGGGATAACACAAAGTAATATTGCTTCTGTTCCACATCACCCTGACGAGAGGAAGCATGCAAAATATCTTCGTGCTTCGCCGGGGGGAGCAGGAGAAGAGGAAGAGAAAAATTCGTCGAAGAATATGGGGATCTACAGGCCCAAGTCAAATGAAGCAAGAGATATTGCAAAGGAAATTACGAGGCGTATGCGAGACTCTTTTGGACCTTTTGATGGTAGGGATGCATATTTTAGAGGTTCTGGTGTTAAAGGATATGCCGGAGATGAAAGTTCTTGTGATATTTATGAAAGCGATTCGACCGGTGACTCAGACATTGCAACTTTGTCTTGTAGGAAGTCATCTGGCAGGGGTAATCTAAAAAAATCGTCATCCCTAGGTTCTGAATCATCAGTGGGCAGGGAGGCAAAGAAGAGGTTGTCTGAGAGGTGGAAGATGACTCAATATTATCAGGACATTGAAATGGCTGGTAAGAGTAACACACTTGGTGAAATGCTTTCGTTACCTGATGGGGTAACGAAACACGATTATTGTGATACCATGGTCCATGTTGAAGAAGCCACTAAAGAACCTGGTGGCAGGAAAGGAACTACTGAATGGGATTTCCCCTTGGGTATTAGTAGCAGGGATGGTTGGAAGGATGTATGTATTAATGATTCCTCAGGATACAGATCAACTTCTCCACCTTTTTTCAGCAAAAAACATAGAACCAGAGCACGTCGGGAATTTTCTAATAAGCAATGCTCAGTTTCCAAAGAGCCTGTAAATCAGGAACAGTCCGTAAATCATCACCGAAGTAGGTCATTGGATGGTATGGTGAATCTGAGAGATGAATTCTCATCCAAAAACTCTAGATCCAGCAAAAAGAAACTTCATTCCCGTCAACTTGTTAGTGACACCTCGTCAAAAGGCAAGCTACGCCAGAGAATCGATATGAACCTAAAAGAGGACCTATCTGAGAAGCTGTCTTTAGCTTCTCAAGTGCCTTCTGCAGATGGCATGAGTTATACTAATGCTTCAGATGATGCTGAAACTGATAGTATTACCCTATCTTCAGAATATTCTGTTGAAATGCATAGGAAACTACCTGCGGAATGTGGCAGTGCTTCTCCTATTAACCAGGAGGTCTCAATTCTACAGGAAGCACTTCCAGAACCATCACCAACATCTTCTGCAGCTGCTTCTGTTGTTTTGGAGTATCCTGCACCTGAACCTGAATCATCAATAAGCTCCAAGGGAGCTGATCATCGTAGTCCCCTCTCTGTTTTAGAGTATCCTGCACCTGAACCTGAATCATCAGTAAGCTCCAAGGAGGCTGATCATCCTAGTCCACCTTCTGTTTTGGAGGTTCCTTTTACAGAAGATGTGTCTTCCGGTTCAGAATGCTTTGAGAGAGTCAGTGCTGAACTTAATGGGCTTCGCATGCAACTGAAGCTCCTCAAGATGGAATCAGGGCCTTATGCTGATGTAATACTAAGTGATGACGAGGTTGAGTCCTTTGAAGACAATTGCAGTTTAAGGTCCCAAAGCTGGCAATCTTCTTACATATTGGATGTGCTAACCGACTCTGGGTTGAAGACATCCGACCCTGATACATTCGTAACATCTTTCCACACTTTGGAGTGTCCTTTGAGTCCCTGGGTTTTCGACAATCTTGAGAAGAAGTACACTGATGAAACAACTGGACCAAGATACGAAAGGCGGCTACTGTTTGACCGTATAAACCTGGGTCTACTGGAGATTGTTAGGAAGTATGTGGATCCTTGCCCTTGGGTGAAGCCAATAGAGGGTATTATCTGGAGATGGGAGACTTATGGGATGAAAAACATTCTGCATCAACTGCTGAGAAGCCACGAAGATCCTGCAAACGCAGACACACCTGGTAACGTTGTGGAAGAGATGCATTGGCTAGCAATCAAGGATGAAATGGATGTGGCAGTTAAGGACATTGAAGAATTGTTGATAGATGACCTCATAGAAGAAGTTGTAGGTGCAGTC
>gnl_Solly_v2.4_Solyc05g054770.2.1
ATGGAAGGGAAGCAGCACACACCAAGTGTTATAGCAAGGCTGATGAGCCTTGACGAGCTTCCACCTCGGCAGCACCTCCCTGTTAAGAGAAGGAGAGTACTCTCTCAGAACTATCTCCAGAAAATGGCTTCTATAGGTTTGCGAGAGAAGAGTTCATTTTCTGTTGGCCTCTCCCGTGGAATAAGCACTCAGAAGCATCAAATAGTTAAAGATGTATCTGCAGCCAAGTTGAAGATGCGGAAATATACTAATTCGAGTGTTACTCCAATAAAGGAGAAACATTCTTATCTTATGGACTTCGAAGGCACCTCAGAAAGTTTACTTTCAACCAAGCATTTGCGTGATCTACAGGCTTATAAACCCTATTGCCATCCAGTTCACTCAGCTGTCGCTAAATCGATATGCAAGATGTCTGCTAAGGCTACCGCTAAAGAAAAGAATTTGAGATCTCTTCACACACTTGAGATTGGTTCACCTAAGGATGACATTGGAGAATGTTCTATTCATCACTTGAAGAAAATAAACTTTCAGCTTGATCCAAATGAAAACATGCCTCATCCGTCTACAAGAGTTATTGTGGTCAAACCTAGTTCTGGAAAGTATCGTAAAACCAATCATCAGTCAGTTTCTCTTAGGCATGGTTTGCAGTCCGTTCCCGTTGATCTGAAGTACAAGAAATTCGCCGAACATGAAAATGGGGCAGTACATAATGAGAGACCAGGAAGAGCAGAAAGCATCAGTGACACTTTTCTGAAGGCCGAGGCTCTAAAGCTGCCTTCTTCAAAATTATTTAGTACACAAAGAAAAGATAATACACTAAATTTCTTTTCAAAGAGATCTTCTTTTTCGAAAGAAGTCAAGAAGCAAACCATTGAAAAATGGAAGCTGATGAATGGTCTTCAAGAAGTTGAAACAACTTGTAGAAGCCAAAATCTTGGAGAAATGCTTGCTACGGATGACTTAGAAACTAGGCCTCAATTTTTGGACTCCAAGCGTGACTCGCAAAGGTTTTGCAGTTCATCCAGTGTGAACACTCAGAACTCAGGCTCGTGCAGCAAGGATTCGCTAGTTCCAAATCATTCTGCTGGTTCTAGGATAGCCTCTGGAAGTTCTGAAGGTATGATCGGCCATAAAGCTTCTCTATATGGCTGGTGTCCAAGGCAGAAAGTAGCTGGTGCTGAGAAACATTCCAAGTCCATGAACCAAAAACAGAAAGATAATATGGAATATAGAGACTTGAACTTGAAAGAAACCGATCAGCGTAGTCCAAATTCAGTTCTGGAGCCACCTTTCCAGGAAGAGGAACCCTATACCTCTGCGTTCCACGGCTTATGTAGTGTAGCACGGCAACTTCAGTTTCTTGAGACCAACTCTGAGGAAACATATTCAGAAGGATCTGAAATGGGTGTCTCAACTGATGGAGACTCCGAGACTGGGTCTCCAGATCTCCTTCAAGATAGTGAAAACATTTTGAAAGACTTCAAAACTGCAGATGGCCGGGACTTCTCCTACCTAGTTGATGTTTTAGATGAAGCCAGTTTGCACGGCATAAACCTAGGAATGTGTTTTGAGACATGGCATTCTCTGGAATATCCCGTGAATCCCTCAGTGTTTGACTTGTTAGAGAAGAAATACGGGAAACAAACATCTTGGCTAAAATCAGAGAGGAAACTGCTGTTTGACCACATAAATTCAGGGCTAAGTGAGATTTTGCATTCATTTCTGGAGATCTACATAATGGGAAAATCTTTTAAGAGAAGGTGTTGTTCTACAATGAGGAGAACTGATATTGAAGAAGAACTGTGGAGGATGCTGGTTAGTCATGAAAATGAAATACGCAAGGACTTGTCTGGGAAGGCAATTGGAAATGAAACCAAATGGTTGCAGGTCGAGGAGGAAATTGGTAGCATATGCAGAGAAATAGAGAAATATTTGTTGGAGGAGCTAGCTGCAGAATTAGCTTCGCAT
>gnl_Sorbi_v3.1_Sobic.008G080500.3
ATGGAACAAATTTCACTTGGCAACAGATACAAGGAGTGCAGGCCACGAAGAACTAGCAGCTGTCAAACAAAAATACTTGTTGGAAAGGATGTATTGCATGAACTAGAGCAAAGGCGTTCATCACCAAGTGTGATTGCAAAACTGATGGGAATTGATGTGTTGCCACCTAATGTGGTCAATAGTCGGCATCAAGAATTTAAGGATGTTTTTGAAGTGTCAGAGGAGCCACCAGAGGCTGTCACAAAAGAGAGGTCCCATCATTTCCCAAAAGGCTTGCCAAGCTTGAAACAAAGTGCACTAAGATTAAAAAAGCTTATGCCATCAAAAACACTCTACAGAGATGATACACATGATTGTCATGTGGATAGCACAGATGGCTTGGGTCGCTTGAACTCAGTGGAAATAAATAATCCTTTATTTGAGAAGCGCCCTCGTGACATGAACTATTCTGCAAATTATCAGTACGAGAAAAATACATCAAGTGACTGCAGGACTTACCCTGTGGGTTTAGCCAATTCTTCACTCAGCAATTTCAGCCTTTTATCAAGAGGAAAAAACAAAGATTTTAACAACATTGTTCTTCTGGAACCACCATGCTTGGACAAAGGGCATGATCCAGAAAACGTTTTTTCCATTCCATACCTATCTCCTCTCAATAAGAACTGCAGGAGAGGCATGAAACATAAGCAATCTGAGTTTCCTGTAATGGAGAATGGAAGAGATTGGCAACATATATTAAGTACTGAAGATAATAATGTGCCTCGAATTAGAAAAGAAAGATTCTTGACTAGTGACCCCATTGATCGACTGCAAATTGGACAGGAAGCATCAGTTCATCAGTTTGGCAATACTGATGCGAGTTGTCCTGGATCATCACAGAGGTATTTTTGTGGTAATGATAACTTTAATCAAACTAATAGGTCATCATCAAACAGCACGCTGTTGAAAATACGCCGGCATGCGGAATCTGCTGTTGGTTCAAAAACTCTTGCACAAATGTTTGCTCTATCTGATTCTGAAAGACTCAAGCTAAATTCAAACTCACGTGCTCCAATTCGGCGTAATATGATTGACCGTGATAATGGTCATAGCAAGGATGGATGCTTTATAGTTTTACCAAAGCATGCACCTCTGCAGTCTATCCGAAGCTCAATGGACAGGAATTCTTGCTCGGAAGGCTCCTCTCAGGGTAAAAAAAATTCAAATATATCCAATATTTACAACAACGGGAAGTGTCAGTTTGATTATTTCCGGGATAAACCAAGACTGCTGAAGCAAATTGGCAGTGGCAGTGAAGCTCACTCAGCTCACTTGAGCAATGCTTGCTGTTTCCAAAACCTGACAGCAGATAACTTTTCAAGTCCTGATTGCTTAAATGAGAAAGTATTGTTCACAACAGATGAAGACTTAGTGCTACAACCACCAGAATCCGTAGCTTCTGGGTTCAACTTGCAGGTTTCTAGGAAACAACGGGTGACAATACTGCCTTTCCGTTGTCACGAGGATGAATTAATATCTGTTTCGGATCATACTGACAGTACAAAATCTTGTAAAGGCTCAAAAGAGGTTGAGCAACCGAGCCCAGTGTCCATCCTTGAGCCTCCAATTGATGACGATATTTGTTTTCCAGGATGTTTGGACTATGATGACTTGCAAGGGATGGCTAATGTAGAGAAACAAAGAGATGGCCATCAATATCACAATGAATCTGAAGTTGCCATGTCAAGTGATGATGAAGACCATTCTTTTTACCAATCTTTGGAAGCATTTCAGGTCGAGGAAAACTGGGACTTCTCATATCTTCTTGACATACTTATATGCTCTGGTATCATAGTTGCTGACTGGCAGCTCATCTGCAAGTCATGGTACTTGCCTGGTTGCCCTGTTGGCCCTCATGTCTTTGATAGACTTGAGAGGAAGTACAACAAAATCGCCACATGGGCAAAGCCTGAGAGGAGGCTTCTGTTTGACCTCGTGAATTCAATCCTTTCTGAGGTCCTTGCACCATGTGTTGATGTGCACCCATGGGTGCGGCCTAATAGACACTGTGTGGCTCTTTGGGGTCCTGAAGGTCCTGTTGAGAAGGTTTGGCAGACAATTGTTAGGCAGCGGGAAGATTGTGTCACAGGGCAACCTGATGAGATGGTTCTTGATACAAAATGGCTGGAAGTAGGCAACGACATCAATATGGTGGGGAAGCAGATAGCTATGATGTTACATGGCGACCTCTTGGAAGAAGTCATAGTGGACTTCCTG
>gnl_Sorbi_v3.1_Sobic.004G344400.1
ATGAAAGGGGCTCAGGATAAGAGGCACAGAAAGAAGCAGGACCTCCAGGTTCTCGCGCCCTTCCCGGGATGCCTGGGGAGGATGATCAACATGTTCGACCTCAGCAACGGCGTGGTTGCCACCAAGATGCTCACCGAGAAGGCACATAGAGATGTTTCTCCAGCTGGAAAAGACCGGAGTAATACTTTCAAGATGGCAATTAACCCCCCAGCTCAGACTGAAGATAAACAAAGAGATAGTCAGACAAGAAGGAATTCCCCTACTAAAAGATCAAACTCGCCTACTAAAAGATCTGGTGGGACACCTGTTAAGATGCTCATGGAGCAGGACATGTGGAAAGAAGGTGTGCCTGATGACGAGCCACTGAATGTTGTTGCAAGATTAATGGGTCTACATGACCCTCCAGTTCAGCAATCCAATTTCCCTTTAGGAAGACAATTGGATAAGGAATATCAGTTTGGTGGTTTTGAAGAGAACTACCGGAATCTCAAGCCAAAGAAGGAAAGCAGATGCCATCAAAACCAAAAGGCAGGGCCACGCCATCAGCACACTTGGAATGGTTTTGGTGACCAACCATCAAGAATCAATAGCAGCCAGAGCAAGCACCAAGGAAATGAGCCTTGTTGTGAGAAGAGGATGTCACTTGTTCGTGAGAAGTTTGCTGAAGCGAAGCGTCTAGCCACGGATGAGAAGCTTCTTCATTCGAAGGAGTTCCAAGATGCACTGCAGTTTTTAAGCTCAAATAGAGAGCTCTTCTTGGAGTTCCTTGATGAGCCAAATCCTCTGTTATCAAGCAACCGTTATGAGTTCCAACCTGTTGCACCACATTCTGAAGTGAAGCAAATAACCATACTGAAGCCATCAGAACCAACAAAGAGAAAAGGCAGCATCCTTATAGGGAGACAACTGTTTTCAGATGGAGATGAAAGTGAACGTAACAGATACAGGCGCCATCAGAGTTTAGATGTTTCCCCAGCAAATTCAAATTTGTCTGAGCCAACAAAAATTGTAGTACTAAAGCCAGGACTCTCCAATTCTCATGATTCCAGGATTGCGAGGTCTTCATTATCATCTGCAGAAGACAGTGAAGATGAAAGTATGATGACGGTTGATGAAACCGTGTGCTCAAGAAGATTGGCAAAGGAGATCACTTGGCAGATGAGGATGCGGCTAAAAGACAAGCAAGACGAAGAGAGCATGCTCTCACGTGAATACCCTGACTTTTATATCGGAGATGACTCCTTCGGTAAATCAGAAGTTGAGATTGCAAAAGAGATGTCTGGTGAAACAAGTGAGGAATTGGAGTTTGGCACTCCAACTTCTGGGCGTTCTTGGGATTTTCTGAGTAGAAGCGGAAGTCCTTACTCTGCATCATGCTCTAGTCAGGCATCCCATAGAAGGGAACCATCAGTAGTTAGGGAAGGAAAGAAGAAGATTTTAGAGAGATGGTCTATGGTATCATCCACAGTCAGTGGTGAAGAAGAAATGGAAGGTCGCAGAAGTACAGGCACACTTGGTGACATGCTCACAATACCGAAAGTCAAGGACCAGGAAGAAATTGGAGCTGAAACACTGGGGAGCCCAGCACTTGAGCTGGAACCTGAAGAGTCTTTCTCATGTTTGCCAAGATCTCGATCTCTTCCACTTTCTTTGTCCTATGGAGTCGCTGAGTCAAATGGATTAGCCTCTGGCACTCAGGAAGCTGAAAAGGAAAGAATCAGGAAGTCATCATCATTTAGGGAAAAAGTTTCTAGCCTGTTTTCTAAAAATAAGAAATCAACTAGGGAGAAAGTAGATCCATCTGCGAGCAATAGACTCAAGCATGGAGGGGCTGTGACTACTGGTGATGTGAAGGAAGGCTGGAACCATCTTGCCCTAGAGAATCTTCAGAAACAAAGTACTTGTCTAAACACAGATGAGAAGAACAATGTGCAAGGACTCGTGACTAGTTCTTGTGATACTAATGATACAGCTAATATCCCTGCCAAGGATATTTCCTCCATTTCAAGTCTTGGCACCCCAGGAATCTTTGGTGACCCTCAGGACCAACCTAGTCCTGTATCTGTACTAGATGGACCGTTTATATGTGATAACAGGAGGCTACTGTACTCATCTGAAAATTTCATAACTTCATCCCCACAAGCTTTGTCGAGGTCTCCCCTGATCGGATCATTTTCACGGTCACTGTCATGGGAGGATCCCCCGCTGGAAGTCATGTCACCAAATTCTTTGAGACTCTCAAGGCTTTTCTCAAAGGCTGATGAAGATCTAGATTCACTGACGTTTATCCAAAAGCTGGTCCACTCTTGTGGCATGGATCGAGAAAGTTGCGTATTAGCTGACCCTTTGAACCCAAATTTGCTTGATAAGATTTCAGATTATGAAGAAGATGGAATTAAGTTTGGGAAAAGGCGGTCAAAACAAAGGCTTCTTTTTGACGCTGTAAACGAAGCACTCACTGAGATTGCTTCGATGGCGGAACTGGCTGCATACCCCTGGGGTAGATCATGCTCTTGGGAGCACAGGGATTGCAAGAATGGTTCCAGTAATTCAGCGGCTGAGGAAATTTGGCGGGTCATTAGGAACTGGTCGATACTTGAGAAGTATCCTCCCGGCGAAGCTATTGAAAGAAATCTCTTGCTGGAGATGATACTCAAGAGGGAGGTGGCTGAGCCAGCCAGCGCTGACACAACTCGGTTAGAGATGTTTGATCTCAACGCCACGGTCTGCGCCATGGTCTTGGAGGACCTGGTTGAAGAGACAGCTGTAGATCTGACTAACTGC
>gnl_Sorbi_v3.1_Sobic.004G215100.1
ATGTCTGAAGTAAAGCCAGTAATTGATCACGCTCGTGGAGATGGATTATCTGTTCAAAAGATCATGTCAGAATTGAAGAACATTACCAATCCTGTTGAGGAAAAACTTGGTGCTGATGACAATTCTTCAAGCAGAAAATCTAATGCAACATCATTAAAAATGTTATTAGAGAAGGAGATGTCTAAAGAAGCGGAGTCAAAGAGAAGACCTCCAAGTGTCATTGCCAGATTAATGGGTCTTGAGGAGGACTTACCTACTAAAGAACCAATTGTTCACCATACCGTAAGTGACTTGAGTAGAGATTTAAATGCCACAAACAACACCTTACAGGGAAAAGAACGGCATCAATTCATAATGTTGAAGACACAAAATGACCAATCCTGTTATGAAAAAATTGAATACAATGATGTTTATGAAGTATCTGAAGGTCAATCAGGAACAGGCTATTTTCATGATCGAACTTCACAGAAAGGATGGTGTTTGGAGAACAAGAGTAAGCAATTCGACATTGCACAAGACAAGATCATGGAACCAGAACACTTTGGCATTGAAGAGAAGGTCCTTTGTACAAAGGAGTTACCTGAAGCTCTTGTTTTTCCATGTTCAAATAGAGATTTATTTCTTGAATTTCCTGAAGAACATAACCCCACATTCTCAAGACAGTCGAGTGGGCTTCACACAAACCGAGCACCGCCTCAGACAAAACGCATTACAGTGCTGAGACCAATTAGATCTGTTGATATTAATAGCATAAGACGGTACAGAGCAGAAATTGGTAAGCAAAATGTATTGAACATGAGAAGATTCCATCAGATTCCTAGTCCAAAGGAAGAGATACCTTCCCAGCACAGTCGAATAGTACTTTTGAGGCCTACCCCAGGGAAGCCTGGCATATCAAAGGCAAAGCTGACCTCCAGGGCAACTTCATTTCAGTTAACTAACCGTAACAGTCTCAATGGATCATTAGATGGTAACCAGGCATCCATAGGATCTGCAGGACTAGTTCATGGTATCATGCAGTGCCGGGAAGATGGATGTCACCAAAGAGATGATTCTTTATTATCTTCTGCATACTCAAATGGATATGGGGGAGATGAAAGCTCATTCAGTGATTCAGAAGTTGATTATACCAGTGGTTCTGAAATCAACTATATTGAAGATGGTGATGCCCTCAGTGACTCTGAGGGAGGTAGCCCTCTGTCAAAACATTCATGGAATTACATAAGAAGATACGAAGGTCAATGCTCAAGCTCATCCTTTAGCAAGATCTCCCACTTTTCTGAGTCATCAGTAATCACGGAAGCCAAAAAACAGCTTTCAGAGCGATGGTCAATGGTTACCTGCGATGAGAACAGCCAAGTGCAACCGTCGAGGAGAAAATGCACATTGGGTGAGATGCTCTCCATTAAGGAAGCAAAGAAAGATGAGGCCACCACTGGGATGTTTTCTGTTTCCAGTAAACAGTCATGTGGCCTGGAAAATGAACTGACTACACGTTCTACAAATGTAACTATTTCTAGAAAGAATGATAACAATGGGGAGAGATCTTCTAGGAAGTTGCCAAGATCAAAATCTGTTCCAGTGATTTCATCCACGTCTGATAACATGGTGGTGAATGTGCAAGCTTCAAATCCTGAGAGCCTCAAACTGAAGGTGGCTGTTGTGTCAAATAAAGGAAAATCAGCTTTCAAGGGAAGAGTTTCAGATTTTTTCTTGTCTAATAGTAAAAGGCCAAGAAGGAAGATGTCCACTTATCATCCATCTGATTGCTTTGCTGAGAGGCTTGAAGGTTGTGTTTTTCATAGTAGACAGGATTGCAATCATGAAATGGATGCCATTGAGAAAGCAATGCATTGTGAGGACAGATTTGATAGTTTTTCGACACGAATATCAACTAGCACATCTGATAGAACAACGTCTGGTGCATCTGTATCATTGGAATGTTCAAGTGGAAACCTGGATAAACAAGGAGTAAATAAAGGCCTAAATAGTAACCGTGATCAACCCAGCCCTACCTCAGTTCTCGATGCACCATCTGAAGATAGCAGTTGTAATGAACCTGAAGCACCTGGAATAACTACTTCCAAGAATGCTACATCAAGATCTTCAACAATTGAAACTGTCACCCGTTTCTTATCATGGGATGACACCACCTCAGAGTCACAGTCACCTTGTAACCCAAGGCTGAGTTCTCGTCTCCCTGATGTAGATGATGATGAGTCAGAATGCCATGTCCTTGTGCAAAATATAATGTCATCAGCTGGATTAGGCACTTCGCAATCATGTATGGTTTTCACCGGTTGGCATTTACCTGATCACCCTCTTGACCCGGTACTGTGCAACAAATTATCAGAGCTGCAGGAGAAAAGTTCATACAGAAGGCTTCTATTTGACTGTGTGAATGTTGCTCTAATTGAGATCGGTGAGAACACTTTACTGAGTGCATTCCCATGGAGTAAAAGACACTCCAGGACATGGAGAGGCACCTCATCTCCTGATCTGGGTGTAGAAGTCTGGAGTATCCTGAAGGACTGGATATATGGGGCCAGGATGTTTGTGGTGAGCAAGAGAGATAATGCTGGGATCATATTGGATAGAATTGTGAAGCAGGAGGTCGAAGCAAGAGGGTGGGTGAAACTGATGATGGCGCAGGTGGTTGACATCACTGAGGAGCTCGAGGGGGGAGTAATGGAGGAGCTGGTTGAAGAAGCGGTGCTGGATTTTCACAGTTTGTTTTCAATGATGAGATATCGATTG
>gnl_Sorbi_v3.1_Sobic.001G507300.1
ATGATCAACCTCTTTGAATTGAGCGTTGGAGCCAGCGCCAAGGTCTCCTCAAGAGATGGCTCTCCAGTGAGAGGAACTCAATCTGAACGGAAGGAATACGTTGGATCAAAGGCATTGACTGGCAGCACAAGGAGGAGCTCGTCCGATAGATCGGGTGGTACGCCCATGAAGATGCTGATAGCTCAGGAAATGGCGAAGGAGGGGGACGCAAATCAGAAGACCACTAATGTTGTAGCAAGGCTGATGGGGCTTGACGATAACGTGGATCTTCCTAAGCATGTAGTGCCTTCAAACAGGAGGAGTTTCCCGGATGGCCATTTATCTGCTACAATGGCAAGAGTTAACAACCAAATTTCATTTGAGAAGCACACAAGTTCCGCCGAAGATGTGGAGTACAAGGATGTCTACGAAGTTGGGTACCAACCACCAAGAGGTGATGAATATCCAAGAAGGAGGCCGAATGAAGATCATGACAAGAGAAGGATGGATCTTGTCCGCCAGAAGTTTGTTGAAGCAAAGAGGCTTGCATCACATGATAATATCCTCCAGTCGAAGGAATTCCACGATGCTCTTGAGGTTCTGAATTCAAACAAAGACTTGTTTCTCAAATTTCTTGAAGAACCTAACTCTCTCTTTACAAAGCAATCTGGAGGACACAATTCTGCACCAACGTCACCTCAGAGAAAGCGCATTACTGTGTTGAAGCCCTCAAAATCAGTGGAGTTGAAGGGTGACAAAGCAATTAAAAGGATGAAAAACCATGCAGTCGATGGAAACAGAATAGAAAGGAGCAACGTACACAAGTCTGATGCTGCTCATGTGAAAGAAGATAGGCTTCCCAAACACACCAGGATAGTGGTCTTGAAACCTACCTCAGTAATTACTTCCACGGAGCAATCTGAGCAAAATTATCATGCTGATCTGGATGATTCTGAAGCACCTGGTCTATCAAGGCATTTGAGTGATGAGATAGATTGGTCAGTGCATGGAATTTGTCGACACCACACAGAATCTTTGCAGGGTTGCATACAGTCAAATTTGTTCAGCGCAGATAGACCATACCATCGGTATGCTGAAGAAGAGAGTGACTCGGATATTGGAACCCCAACATCACATCATTCTTGGGAGTACATCTACCAGTTTAGCAATCCTTACTTTGGCTCTTTGAGCCATGCTTCTTGCTCCCCTGAGTCACATGTAACTAGGGAGGCTAAGAAACATGCTTCTGACAGATGGGCAATTGTTCCATCCAGTGAGATATCCCAGCAAAAGGTACCAGTGCGAAGAAGTTTGAGCACACTTGGTGAAATGCTTGCCATGCCTGATATGAAGAAAGAAGAGGTTGCTGATCAAGCATCTCCTGACGCTAATACCCACCAGTTGTGTGAACCAACAGGCGGTGTATCATCTAATTCTGCTGTTGATGAAGGTGAGGGAGAACGCTCCCTCAGGAAAATCTCGAGGTCAAGATCTGTTCCGGTCTCTTCAACAGCTTTTGATAGCCTGCGGTTAGATGGTGGACGTTTGGATGCTCAACATAAAGAACCTACAGTGCCAAAGGAGGTCAAACCTAAGAACGGGAAATCATCTTTGAAGGGAAAAATCACGAGTTTCTTCTCAAAACGAAAGAAAGCAGAAAAAGAGAAGGCTAACCCATCTCCCTTGGGAACCCTGAACAGTCGAGCTTCGTCAGCAAGTACTGTAGCAGTTGGTAAATCAGATGTTCCACAACATGTTTGTACTAGTTTACAAGATGATGTTGCTTCTGAAAATTTAGAAGAACAGTTTAATCATGGACCAATTGGAGTTCCGGTTGATGAACCCGAAGCACCCTCTGTGTCTAAGTCTCCAGCTTCCCATGAGAAGGCACTATCGTTTGAGATTCGAACTTCCCACTTCGATCAGCCCAGCCCTACATCAGTTCTTGATTTACAGTTTGAGGACATCAGTGAGAAATCCCCCATTTCATCAGAAAGTGCAATTACTGCTAAGCAAGAACCTCTATCTAGGTCTCTTCCAATTGGATCAATTGCAAGGACCTTATCGTGGGATGATGCTTCCCAAGAGGCTCCATTGTGTTCTACCAAAGGAGATAACCTTGAGCAAGAGCAGTATGAGTTCGTTGAGAAGACTCTAACATCTGCAGGCTTCTGTAATGAGAAGGTCCAGGACATCTTTGTCCGTTGGCATTCACTTGACTGCCCTTTGAACCCAGCCGTGCTTGACCAGCTGCTGGAACGCAAAGTGGAGGATGCCAAGTGCAGAGAGAGACGGTCAAACCAAAGGCTTCTCATTGATTCTGTAAATGCTGCCCTACTAGACATTGGCCAAAGTAAACTTTGGGGTGCATACCCTTGCACTGCACGCCATTCTAATGCACCGGGAGTTGCTACATGTGATGTGCTAGTAACCGACGAAGCATGGAGGTTAGTAAAGAGTTGGCTCTTCGATGATGAGAATGATATTGCTGGTTTGGGAGACTATCCAGGCCTTGCAGCAGATTGGGTTGTCGGTAAGGAGATTAATGGCAAAGGGTGGCCTGAAATGCTGCGCTTGGAGGTGGATGAAATCAGCAAGGAGATATGCGAGGAAGTCCTGGGCGAGTTGGTCGGGGAGGCATTTTCACAGCTTGCGGATCAT
>gnl_Sorbi_v3.1_Sobic.001G414900.1
ATGGCGAGCATTGCGCGCGGCAGATCGCGACGGAGACAGGGCGACGGGTCGTCGGACCGGAATGCGGCGCACTCCACCGTTCCTAACCCCGATCACCAAGGGGTTGTGTCCTCTACGAAACAAGCAACTTACCCTGGGATGCTCTCTGATTCTGAGTTTGCTGACGTAAACAGGCAAAGTAAATCAAGAAAAGCCAGTGCTGTACCAATGAAAGTACTGATAGACGAAGAATTTTCAAATGATGTCAATGCTAGGCACATTTCACCAGGTGCTGTAGGAAGGCTCATGGGTCTTGATTCGTTGCCCTCATCTGGAATCCATAATCAGCATAGGCATACCCAAAGTCATGCACCAAAGACTTCACCTGGTAGTTTTCATGCTCGAAATGGTTTACATGAAGACATTCCACACAGGAGTAGTGCAGATACCATTGATGTTTTTGAAGTTATGGAGGCCGCAAAAACAAAGAAGCACCGGAGTCCAAGATCTAAAATTGGAAATACAACTTCCATATCTGACAAGGTTGATAGTGCTGATATAGATTTCATAAGGCAGAAATTTATGGATGCTAAGCGTCTTTCTACTGATGAATCCCTTCAAATGTCAGAAGAATTTAACGAGACACTTGATGCACTGGTATCTAACAGGGATCTTTTGTTGGAATTTCTTCAAAAATTTGATCCTGCTGTCAGAAGGGACCTGCACAATCATGGTTCTCCATCCTCTGCTGCAAACTGCATCACGATATTGAAGCCATCTCGAAGAAATCATTTTATTGACATGCACAATATTTATCCACAAGAGAAAGGTACCGAGAGCATCTTCAACGAGCAAAAGGAAGTGAAACATTCTTTGAGGAAGCCATGTTCTAATGTGCCCTTGCAATCCCGAGAAGAAGACTCTTGTTCATTAAGGCAGAAACTGTCAAGGTCCAGTCACCAGGAAAATGCTGGAAAACGAGGCTGCCCTACTCGGATTGTTGTCTTGAAGCCAAATTTTGACAAACCTCATGATATCGAAGAAACACTTCCTCTACATCATAAACCCCCCCATTCTGATTATAGAAGCCACAAAGAATGTCCAGAGGTTGGTAGATGGACTCCGTATACTGAAGATTACATGTGTCAGGTGCCCCTTGGAGATTCTGAAACATTAAATCGTATGGGGAAGGGGTCTAGAGAAATTGCTAGGGAGATCACCAAACAAATGAGAGCTGCTAGGGGTGGGAGTAGGAAACATGCTGTCAAACCGGAGATCAGAACTCCTGCTTCAGATGAAAGATCACAGTTCCTGCCATCTGTTACTAAACTCAAGACTCCAGAGGCAATTCATAGATATTCTGAGCCATGTGATGCTTGGGCTTCTTCCAGCCTAAACTCTTCACCAACATATTCGACTGAAACATCAGTAAGCAAGGAAGCAAAGAAACACCTCTCTAACAGATGGAAGAAGACCCATCAGTGTCAGCATCAAGAAACTGATAGTGACAGCTTCAGCACGCTTGGGGATATGCTTTCTCTCTCTGATCAGAATGCATCAAAGGTTGCTACCCATAAAATGACATCCAGGAAATGTCCAAAGGCAGGAGTGCAGAGTGATAGAATGCAAAGCTCATGTGGCATCAGCAGCAATGATGGTTGGAGAGACACAGCTACTAGTAAATTGACAAGGTCCAAGTCTCTTCCATCATCCTTCATCCGCGGAGTTCAAAAGTCAAACAACAGAAAAAGAACTGGTAGTGTTACGTACAATGAGTTCTCGATGCTTAAAGATGTTCTTAAGGTTGGACCCCACTATTCTGAACATGCATGTCGTAGCAGGCAAAGACAATCTCTAAGTAGAGATTCTACAATTCATGGTGATGAATCTGATCTGATGTCCACAGATAATGAGGAAAAAATGGCAGTTGAACGTGAGATACATGTAAATTATGAGGAACCAATTAAAGGTGCTGCTGTGACAGAAACATCTGGGCAGCCACAACATCCAAATCTTGACCATGAACTAGATGCAGTAGGTATACTGGATACCAGTTCTGCACTCCCTGTCAGTAATACAAGACCTCTTTCTCCTGCTGGACAGAACCAGCAAATGCTTAAGATGACCACAACAGCACTAGATAACTGCCTTCTTGTGCCTAGTCTCAATGATCTGATGGCTAAGCATGAGCAAGTTGAGTACCATGAAGCTGATGATTACCCGGCCACTTATGATCCCCAGGTAGGATCAGATTCTCGTGAGGAGATTAATCATCACCTGGGGGATGACAATCGAACCCTCTGTATTCCACCTAATGAATCCGAATCGCCAGCAAACTCCAATAAAGATGACCAGCAAAGTCCAGTGTCTGTTCTTGAATCTTCCATGGACGCAGAAGATGTTTACTCAGGAGATTTTGAGAAAATAAGTGCTGATCTCCAAGAGCTCAGATTGCAACTTCGGCTTCTGAAGAGGGAGACTACAGACACTGGAGATGAGAACGAGCTTTTTATATTGAGTGATGATGAGACAGCACGTCAATCACTTCCTGAAATGGAGGAATCCCATTCTTTTAGGAATATGGAAGAAAGGGATTTCTCCTATGTGTTTGATATGCTTGTTGCTTTGGGCATTGATGCGCCCAATGAGGATGAGCTGCTTGACAACTGCTACTTACTGGAGTGTCCTGCAGGCCTTGATTTATTTGATGATCTTGAAAAGAAGTACACCAGCCTCATTTTATGGCCACAACATGAGAGGAAGCTCTTGTTCGATATCACAAATGCTGTTCTTGGGGACATGATTACCTCCTTAATGAACAGTTGCTCAAAGGGATTGAAGGTGAGGTGGTCACCTGGATGGAATCAGGAAGAGTTTGCTGAGCTTGTGTGGCAAAGGGTGGTGCACGTACAGCAGGAAATAGAGTTTAATCAGGAAGCCCTACTCTTGAGTGTAGAGTGGGTTGGTTCTGAAGATGGCACCAATCTGGTTGGGTGTGATATCGGGAGTATGTTGCAAGATGATCTCCTAGAGGAAATTGTAGCTGACTTTCTGGGGGCAACTAAATCCGCCAGGCTCCGTGGC
>gnl_Sorbi_v3.1_Sobic.001G035500.2
ATGGGCGGGACCAGCGCGAGAGGCCGGCGGAGGTGGGCGCGGCGGTCCTGCCGGACGGGAGGAGGAGCCGGTGGGGTTGTCAGGCGGACGGTCGCGGCGCCGGCGACCACTGCTCCGCGGGTAACCGAAGGGTTTGCTCATGTGGACAAGCAACGACGTGTTCATGGAGTATTATCTGATTTCAGATGCAACAGTGGATCAACAGATCATCTTTCTTTGGATATCAAGGATTTCAAGCATAAGAGCTCCCACAGATCGTCTGTTAGATGTCTTCCTAGTGCACAGAGAAATGAAACAGAAATCAGTCACATGCAACCTGTCGCAAGGGGAGCTCAAGTAGATAAGACCTTCAATGATAAAGGATTGTGTCATGCTAGCAGAACTGTCTCAGGAATGCCCATTCGACCTCAATATTATCTCAGCAGTCCCAACAACAATTTCAAGAATCCTCCGACTGTAAAGAGTTGTAGTGAGATGAGTGATTTCAGTTATCAACTGGTAAGATGTGCTAAACGGTCAGCTTCACCAAAGATGGGTTTAACCAGCACAAACTGCTCCCTTTCTGAGAAAATGTCTCTGCTACGTCAACCACGGCATGGTGATAATCATCAGAACCAAAACCGTATCAGTGCTTTGAATCGAAGACACAAAATCGTGAATCCTAGGGGAGCAACTGACCTGCTAAATAAAGATAAGGTTCATGAACAACTTAATTCCTCATTGGAAAGACATTCACAGGCTCTGTTAAATAATGCATTGATTCGAGAAAAGCAACTGTGCTGTTCAGATATGGTCAATCAAAAAGCACCCGAACAGCTGTGGAGCTCCACTTACAGTGAATCTGAGAAGATATTATGCTTTTCCTCCAGTGACAGCAATGATGATCTGCAAGTATCGTCTTCAAGTGACACTAGTGATAGCTCCAACTTATCATCTCTGGGTGTAATAGCTAGTGATCAATGGAATATGACCTTCAAGAAGGGATACTACCCTCATGCTGCATGCCTAGACTCTACATCTGTCATCTACGCTAAAGAGATAGGTCAGGATAGCCCAATATCTGTTCTTCAACCTCTATCTGAAGATTGCTCTGATACTGAAAACATCAGGCGAGAGCCTGCAGATCCATACGATCTCCAACTGAGACTTGAACTTGGCACATTTGCACCAACAGAGACTGCTGCAGAGGTAAGTAGCATTGGCAGAACTAGTGACTGTTTATCCTCTGAAGTGGAGCTGAGTGATGAGAAACCCATACAGCTGGTTGAAGATATTCTTGAAGGATTTGAAGATGATGAGGAAAGGGAATTCTCTTACTTGCTGGATATGCTGATTGCTTCTGGAATTCATGGAACTTCCGAGGATCAAATGTACAAGGTGTGTCAGTCTCTCGACTACCCTGCTGGTGATGATGTATTTGAGAAGCTGGAAAAGAAGTACATCAAGGTTGTACAATGGTCAAGATCAGATAGGAAGCTTTTATTCGATATGGTCAACACAATACTATCACAAATCCTTGCTCCATGCTTGAACATGCAACCTTGGGTCAATACCACTAGGAACTTGGCTCCACTTTGGGGATCAGAGGGTCTATTGGAGAAACTCTTGAAGGTGCTAGTTCAGAGACGGGAACAACTTGCACCCAGTGACACTAAGCCAGAGAAGAAAGGATTTGATATGAAGTGGCCAGATATAGCAGACTGTATCGACAGGGCAGGAAGGGACATTGAGAGAATGATAAAAGATGATCTATTGGAAGAGCTGGTCCTTGAGCTACTGTTCAGT
>gnl_Sorbi_v3.1_Sobic.006G140300.1
ATGCTTGGAGGTCGCGTTTATGATCAGAAGAAGGCAATGATCAACTTATTCGACCTCAGTGCAGGGATGTCTAGCACGAACGTGCTCACAGATCGAGCTCGTACAGATGGTTCTCCAGCATGTAGAAACAAGCAAGCTGTCAAGAGAACAGTTGATTCTGCTAAAGTCTATGCCGATGATAAAGTAGGAGCTAGTAACTGGAGCTCATCAAGAAATAAATCAAATGCATCTCCATTGAATGTGGCATTAGAAAAGGAGATGTCCAAGGAATTGGAGGCAAAGAAGTCACCAAGTGTGGTTGCCAGATTAATGGGACTTGAAGAAGATCTACCTGGCCAAGAGCCAACATTACATTTTCCTAAAAGAAATGTGAAGAAAAGACATTTAAATGGCAATTTAGTCGAAACAAACAATCTCCATCAACATCAAGAGCAGTACCATTCCAGTATGACAACATGTGACAAACACATAGGTCCCAACGAAACAGTTGAATTTAAGGATGTTTATGAAGTCAGTGAAGAACCATTGAGAACATACCATCTTCAGGACCAAACTTTTCCTAGGGAAATGTCTTCCAGGAGCAAGAGGGACATAAGGATGGAAATTGTTCGTCAGAAGTTCATGGAAGCAAAGCGTCTTGCTACAAATGAGAAACTCCTCCATTCAAAGGAATTTCAAGAAGCTGTTGAGATTCTAAGTTCTAATAGAGATTTGTTTCTTAAGTTTCTTGAGGAGCCAAACTCTACTTTCTCAAAGCAGCTAGCTGGACTTCACAGAAGCCCGTCACCACCTCAGACAAAGCGTATTACTGTGCTGAAACCAACTAAACTTGTTGAGAGTGAATACAGAAGGGAAATCAGAACACACAGAATAAATGAAGAAAATGAACACGTGATGCGGAGGACACACCGGAGATCTCATTCAGAAGAAGTTAATTTATCCCAGCCAACTAGGATAGTGGTCCTGAAGCCTAGTCCTGGCAAGCCTAGTAGAACAATGGCCAGGCTAACACCCCAAGCAGCCCCAGCTCAGTTGACTGAGCAGATAGGTTTTTATGGAGGTTTAGAAGATGACAATTACCTGCCAGATGGTCTACATCGGCGGGATGAGTCTTTATTATCTTCTGTATACTCAAATGGCTATGGTGGAGATGAAAGTTCTTTCAGCAGATCAGAAGTTGACTACATTGATGAAGAAGATGGTAACCTAAGTGACTCGGAGATTGTTAGCCCAGTGTCGCGGCATTCATGGGATCACTTCAAAAGATACAACAGTCCTTACTCAGGCTCAACTTTTAGCAGAACATCACGGTCACCTGAGTCATCTGTGATAAGGGAAGCCAAAAAACGGCTTTCAGAAAGATGGGCGTCAGTAGCATATAATGAGATCAACCAAGAAAAGGTGCAATTACCAAGAAGCTCAAGCACTTTGGGAGAAATGCTTTCCCTTCGAGGAGTCAAGAAAGAAGTTGGTGGTATGGGTTCTGTTTCAAGTGGTCGGCCATGTGATGCAGAGAATGAGATGACCCTGCAGGCTACGTGTATAACTGCTCTTAGAGAGAATGAAGGAGATGGTCAGAGCTCTCCAAAGACTTTAGCAAGATCAAAATCTGTCCCAGTGTCATCGTCCATGTTTGATAACATAGCACCAAATGCCCCATCATCCAATTGTGAAGGCTGTAAAACACCAAACTTGGCTACAAGGTCAGATAAAGCTAAGTCATCATTCAAAGGGATAGTTTCGAGTTTTTTCTTCCCTAAAAGTAAAAGGCAGTCAAAAGAGAAAATCATCCTATCTTCTAGCTCTGATGGGAAAGTTGAAGTCACTTGTTTTGGCAGCATGAAACCACAGGGTGGTCATGATATTGGTGCTATGCCATTTTGTGAGGACAAAGCTGATAGTTCTACTACTCAAACAATATGTTCTTCAAAAGATATTGTTTCTATTGAAGTACCTATTTCTTCCGCCTGTCCAAGCGAACATCTTGATGTACTGAGATCAGGTGGTCTGAATGGTAGCTGTGATAAGCCTAGTCCTACTTCAGTTCTTGATGTATCATTTGAAGATAGCAACATTAATGAATCTGAATCATCAAGAAGCATTCCTTGTAGCAATGAGAGAATTGCCTTACGATCTGATGCAATTGAATCTATCACACGCTCATTATCATGGGAGGATATGAGCTCAACTTCACCTTTACTTGATTTGACAAACTTAACCCCTCTCTCAAGCATGGACAATGATGAACTTGAATGTGTTGCCTTTGTACAAAAGATTGTATCATCTGCTGGGTTAGGTGATCTGGAGTTGGGTATGGTCTTCACAGGTTGGTACTTGCCTGATTGCCCTCTAGACCCTGCATTGTGTGACAAATTATTGGACCGGAAGGAGGAGGCTGCTAAGTCAAGGGAGCGAAGGTCGAACCAAAAGCTTCTTTTTGATTATGTGAATATGGCATTAGTTGAGATTGGCCATGACACCTTACTATCTGCCTACCCCTGGAGGCAAGCGCACTCAATGGCCTGGAAGGAGACCCTTCCTCAAGCTTTGGTGGAAGAAGTACCACAGCATATGAGGGACTGGCTCTATGGACTAGGAAAGTTTGCGGTAAATGAGAACGACGACGCTGGATCAATACTGGAAAGAATCATGCAGCAGGAGGTGGAAGGAAGAGGTTGGGTGAAGTCCATGAGATGGGAATTGGATGAAATCATGGAGCAGATTGCAGGGAAGGTGCTGGAGGAACTAGTAGAAGAAGCCACGGAGGATCTCGGAATTTGTTCTCTGTGGCCAGAAACGCCATTGACGATACCGAATCTG
>gnl_Spipo_v2_Spipo22G0036000
ATGGCGGCCTGCGGTGGGCACCGCCCGGCATCAGCTTGCAGGATGAAGAGTCAGAGTCAACTTGATACGCTTGCTTACGAGCTCAAGCGGGTTTCCTTGAAGAAACCCAGTGGAGCATCGATTAGAACCCTAATAGACGAAGAGATGTCGAGAGGCGCGCACCCCAGGAGGCATTCGCCCGGCGTGATTGCAAAATTGATGGGTCTCGATGCTCTGCCGGGGCAGCAGCAGCCCTGTTCATCGGCTCGCTTCCATGAGAGACCGTCGGGAGCTCCTGTGGAGCGGCGCTCGCGCCACCAGCAGCAAGAGGAAGAGTTTAAGGATGTCTATGAAGTTCGAGAGGCGGACGCGGCCGAGGGGACCAGGAGCAGGCCCATCCGCAAGGGGCCGTCAAAACCGAGGCGCAGAGATGAGGAGATGGGCTGCGTGAGGCACAAGCCCTCGGATGCCCAGCGGGTGTCAAGCTCCAGGCAGTTCTCTGAGACCTTGGACGCCCTTCAATCAAACAAGGATCTCTTTCTGAAGCTCCTTCAGGAACCCAGTTCCCTGTTCATCAGGCACCTGGAAGAGTACCAGTCCACTTCGGCCTCCCCCGAAGGGAGCCACATCGTCGTCCTCAAGTCGTCCAACCGCAGAGAGCATGACGATGGCGAGGGCCATTGGGAGTCTGAGAGAAGAATGGAGCGCGGCACCCGCATCAGAGAGCGCGCCGTCAGTAAATACGAAGACGACCTCGTCAGCCATTGCATAAAGGAGCACAGCCTCTCTGTTTCAAGGAAAAGGGGCAATCTTGGAGGGAAGACGGAAGCTGGGGCGCGCCCCACTCGGATCGTCGTGTTGAAGCCGAGCCTGGACGACGTTTTGGAGGCTTCAGGCCAGAGTTCAGCTTCCGGCCGCTCTGGTTATGCCAGACGCAGGGAATCGAGGATATATGGCGACGGAGAAATGGCGTCTGAAACAAGAGAGCGGAAGAAGCTCTCCGGCGATGTGGCGGCGACCAGTAGAACCAGAGGCTCGAGGGGAATCGCGAGAGAAATCACAGAGCATATGATCCAGGCTGCCCCAGATGGGTCTGTGAAATCCTTCGGCTCGGGGCACACTAAATTTGTCCCTGCATTTACAGAGCTTGAGCCGCACGGGCGGAGATCTCGCCGCCTGGATAAGAGCTGCGGCTCATCGTCATACGAGTCTGCGGTCAGCAAGGAGGCCCGGAAGCGCCTGTCGGAGAGGTGGAAGACGACCCATGAGTTGCAGGATCCCGGAGCTCCCGATCGATGCTCGAGCACCCTGGGTGAGATGCTGGCCTTGTCCGAGAGAGAGGCTCCAGGGATGCCTCTCAGATCGCTCTCCTGTCTGGAAGGCTCCTGTGACATGGTGTCGAGGGAGGAGATCCTCGCCAGATGGGGCAGCCCTCTGGGTATCACCAGTCGGAGGTCCCACAGAGATGACTTCTCCTGCAGCTCGCCGTCCAAGTTCATCGCCGAGTCGGCCTTGATGCACGGGAGGTCGAGTTCATATGATTTCACCAGTCACAGTGGCAGCACCCCGATGAACGACGACACCAGCCTTGGCTCCCTGAAATCCTCGGAGGGAAGCTTCTTCAGTCAGAGACTGAGCCCCCCTTCAGGAAATTTTCAGCCTTCTATTCACACCATAGCCGAAAAGAAGCGCCTCGTGAGGGAAAGCTACGGGGATCGCCATGATCTAGCTAACGTTCCCGAGGAGAAATCCATGGTCGTTGACCACCCTGATGCCGGCGCCAGATCCGACGCAAGTTACCCAGTTGACTTTGCGCCGGCTGCCTGCACCGAGTTCAAAGAGCTGCCTTGTGTGACCGACGATCTGGTGCCAGCACATTCATTTGACTCTGTTCCGCCGAGGACTGAAGGCCGTCTAAATGCATATGTCACGGAGGAAGCAGCATCATCTGATGAGTGCCAGACGGAGGAGGGCCTTCCGCCTCTGCCCATCGCCAAGGGGCAAGAATGCCCTTCAACCCTTGAAATGGCCGAGCATCCCAGCCCTGTGTCTGTGCTTGAGCCGCCTGATGAGAGTGAATCCAGTTTGGATCACTTCGAAAGGGTCAAAGGGGATCTCCAAGAATTCCGACCGCAGCATCAACTTCCCACGTCAGTGTCTGAAGATGCTGAAGCCGAAGGGATCCGACTGACCTTCGAGGATGAGGACAACATGGAGTTTTGCTACGTGCTCGACATTCTTATAGACTCTGGTTTATACAAGGCCGACCGGGATACGCTCTTCTGCGCGTGCTTCGCGCCGGAATCGCCCGTTGACCCAGATGTGTTCGAGAATCTGGAGAGCATCTACAGCCAGGTGGCGTGGCCGGGGATGAACAGGCGGCTGATCTTTGACCTCACAAACTCCATACTTGCAGAGATCGTCACCCTCACCTGGGACTTGAGAGCGGGAAGGGTCAGCTCCCCGGGCTGCCGCAAGCTCCTGATCGAAGAGGTCTGGGAGTCGTTGCTCAAGTCAACGGTCTACGAGGCCTGCGATTCTCCAGGGAAGGGCGTCGAGGAGTTGACCTGGCGGGGCTGCGCAGCTGACTTTGATGGGGTGAAGGGGGAGATTGAGAGGATGCTGCATGATGATCTGCTGGAAGAACTGGTCACCGAGGTCAGCTCCCTT
>gnl_Spipo_v2_Spipo16G0044700
ATGAAGATGCTCATAGCGCAGGAGATGATCAAGCAGACGGAGGCTACCCAGAAGGCGCCTGGTGTTGTGGCGAAGCTGATGGGCCTCGACGATCTGCCGTCACCGGCGACCACCGTGGGCGGCGCCGCCATTCGGAGGCGTCCATCTCCAGGTTCTTTGGATGGAGGAGGAGAGTACTGCAATGACGTCTGCGAGATCTCGCCGCCGCCACCGGAGGAGGAGGATGGAGATGGGCGTGCCCGCGAGAACCGAACGGCTCTGGTTCGCCGGATGTTCGTGGAAGCAAAGCAGCTGGCCGAGGAGCGGGAGGTTCTCCGGTCAAGAGAGTTCCTTGAGGTTCTCGACTCCAACAGAGATCTGCTGCTCAGGTTCATCGGCGACCCGGGCCCTCCTTCCTCCACCTCCTCGCCGGGCACCAAGCGGATCACCGTGTTGAGGCCCTCGAGAGCTGTCGAGACTGGGACGGTTGCGGAGACGCTCGAGGAAGAAGAAGAAGGAGAAGAAGGAGAAGGCCCTGTTCATCCGACCAGGATCGTGGTTCTGAAACCCGGCCTGAGGAAGAAGACCCAGGATCCGAAAGCTGCGATGGAACCTCCGAGCTCGTTCCCCGGTCTGAGAGGAAGGGCAGACGTTGTGGTGGCGCCGGCCGCCGTCGCCGGCGGAGGGTCGAGGGAGCTGGCGATGGAGATCACCCAAATGATGCGGGAGAGCCTCAGCGGCAACTGGCGGGACGAGACCCTGCTGTCCTCCGTCTTCTCCTGCGGATACGCAGGGGACACGAGCTCCTTCAACCAGTCGGAAGATGGATTCATGGAGGACGACGATGGTGTCGGCGATTACAGCGACTCAGAGATCGTCATCAGACCGGATTATTCTCTGGACTCTGCGAGCCTGCTCTTGAGCCCTCACCCGCCTATCTTCCCCAGCCAGCCGCCTTGCTCGCCGGAGTCGTCGGTAATCAGAGAGGCCAAGAAGCGGCTTTTAGAGAGATGGACAATGGTGGCGTCGAGAGGGGCCCGCCGGGAAGAACGAGGACGAGGAACCCACCGGAGCTCGAGCACCTTGGGCGAGGTGCTCTCCCTGCCGGAGACCAGCGGAGGTGAAGGCCGCGGAGAGGAAGAACTCCGGCCGGCGGCGGCGGCCCGCTCATCTCCTCGCAGGGATGAACGATCAGGACCAATGGAGTTGCCCAGATCAAGGAGCGGGAAGTTCACCCTCAGGGATAAGGTCTCGAGCTTGCTCTTCTCGAGGAGTAAGAGACTGAGCAGAGAGAGGCCCTGCTCGCCCAGGACGCAGCAGAATCCCCGAGGTCCGGCGGCGACTGCATCTTCTTCCCCTCCGGGGATCGCCTTCTCCGGCAGCAAGGCGGCGCCGCCACCGGAGAACGCCGGGGAGGATCAGGACCAGCCCAGCCCCGTCTCCGTCTTGGAAGCGCGTTTGGACGACGACGGCAACAGCAGCTCTTCTCCGCGGTTCTTGGAGAGCCGCCAGCTGATATCCAGGTCTCCGCCGATTGGCTCGGTCGCCCGCTCCTTGCCCTGGAACGGCGCCTGCTCCGGCGCGAGGAGCCCACCCCCGCTCGCCGGAGCTCTCCCCCGGTGGAGGAGAGACGGCGGCGGCGATGTCGAGGAACACCACTCGGTGGTGAAGGCTCTGCTAGCAGCGGCCGGCTTCGAGGAGACCACCTCCTGGAGCGAAGCCCTCGCGAGGTGGCACTCCCCGGAGAGCCCCCTGGACCCGCTGCTGCTGCGCAGCTTGCAGGAGACCGGAGGCGGCGGCGGAGAGAAGCGGCGGAGGAGCGCGTCGAGCCTCCGCCTCCTGTTCGACTCCGTCAACGCGGCCCTGCTGGAGATTGCCGGAGGGGTCACGTCGCCGGCGACGCCCGCGATGGGCGGCGGCCCCGCCGCCGTCTCCCTAAACGAGCGAGTGTGGGGGCGCGTGAAGGAGTGGCTACAGGGAGCGGAGGAGGAGGCGGCGGCGGCGGCGGCGGAGTGGGTCTCGGGGAAGCAGGCGGTGGAGGAGGTGGGGAGGGAGATTGAAGGGGAGGTGCTGGCGGAGCTGGTGGAGGAGGCTCTGGGGGACGTCGTTGACCGGTGGAGG
>gnl_Spipo_v2_Spipo23G0026700
ATGCAGTACGGGGATCGGTTTCGGAACGGCGACGACGGCGGCGGTGGCACATCTGCGTCGTGGCGAAGGGAGCGATCGCCGCGCCGTGCGGCCGGGGAGTGGAAGGATGTGGCGCCGGGCGTTAGGTTCCGCGGCGGCGTGGTCGGGAATCTTCTGCTCCCGCCTGACAGAGTAACCGGAGAAGGAAGTGTTTATCACGTGAAACAAAATACAGTTTCTAAGGTGGAAGCCGATGGCAGGATTGGAACTCTGCCTCAGCAAAGAGTGTCTGCTTGTGAAGATCGGAAAAGTCTACCAAAAAGGCCTAACGCCACACATGTACAATCACTAATGGACGATGAGATCCCAAAACCAGTCGCATCCAGGCGCCATTCACCAAGTGTGATAGCAAAGTTAATGGGCCTCGATTCGCTGCCCGCTCCACGTTCGAGCAATGCGCAAACAAGGGAGCCCACAGCTTCGTTCCCCAAGGGATCGTCCAGAGGTTCTCTAGAGAAGAGCCGAGAGTTTAAAGACGTGTTTGAGGTTATGGAAACGGAAAAGATGGAGAAACGCAGCTGGGCTGCTCACAAGGGGTCTCTGAAGTCGAGGCAAAGAGATACGGACATGGCCATCATTCGGCAGACGTTCATGGATGCGAAGCGGCTCTCCATGAATGAGGAGCTTCAACACTCCCAGGAGCTCAGTGACGCATTGGAGGTGTTGGATTCCAGTAAAGATCTTTTCTTGAAGTTCCTCGAGGAACCAAACTCGCTCTTCATGCGGCAGCTGCAAGATCTGCATCCTCTTCCCGCCACTCCCGAAGCAAGAATCACGATACTGAAGTCCTCTAATATTGCAACGTATGAAAGCAGTGAAGTGAGCCGGAAGTCAGAGACGACGGCGGATAGAAGCACTCCTGCGCAGAAACGTGTCGTGCATAATAAGGCTGAGACTGATATTCTTGTTCATCGCCTCAAAGGGCATCCGGTCTCTCATTCGAGGCAGCCATCAAAATCGAAGCTTGACCATAATGCGGAGCCGGGCTTTCTCCCCACTCGCATTGTTGTCCTGAAGCCAAGCCTTCAGAAGGTTAATCACAGCACGGCAGAGGCTCCAGGAACTGTAGAGAATCTTCAATTTGGTGACAGGCGATCCAGGGAGTCTAAGAGATCCGGAAGAAGGGAGGCACTTCCTGAGCTAAGAGAGAGGCACACCCTCTCTGGAACAAGGCGTTCTAGAGAAATTGCTAAAGAAGTTACCAGGCACATGAGGCATACTGTCACTGGTGAACAGGGGAGGCCATATGGTTCGAGACATGGCACACTCCCGAGCCATGCGTGCCCACAGAGATCGCCGGCCACTTCGTCTCTCTCGGGGCACACTGATTCTCAAAGCGATGCCTGGGGTAAGAGCTACAGTGGGCCCTATCTGACTGAAACTTACGCCACTAGGGACGCCAGGAGACATCTGTCTGAGAGGTGGATGATGGCCCACAGGCAGCGGGACCCGCTTTCCGAGCGTGGGTGCAGCACATTGGGTGAAATGCTTGCTTTGTCTGACGGGGAGATGCTGGAGGTGCCCTCTGGTTCACTGCCAAGTCGGAGCACTCTGCAGGAGAGAATCTCCGGGAAGAAAGCCCTTGAGAGGTGGTCTAGCCCCCGAGGCATCAGCAGCAAGGATGGCTGGAAGGATGGACAGTCGGGTGGCCTTCGGAGATCCAAATCCGTTCCTGCTTCGTCCGCCATCAATGGAAGCTTGAATTCCTTCATCAAACAGCGCGCCGATCGCGCTGAAAATCCGTTCGTGCTTAAAGATTTGTTGAATCTCGGCTCCAGGTGGCCCTCCGAGCCGAGATCGTCGGATCAGAGGTCCAAGGCTTCCCCGGGCACTTCCCAGGCTTCGGACACGGATGAGGAAGAAAACAAGCGTCCCGTCAGGGAGATTCATGTGGACCATGACGAGCTCCTCGATCGTCCGCCTGAGAAGGATTTGCCCGCGGAGAAGTCTTGTTCTTCAGGATCTTGCTCTTCTGTTGAGGTGCAGCAGCCGACGCAGACGTTGTGCTCCACTTCAGCTGCCGTTGATAATTACTACATCGTCGACCCTGAGCGAGAAACCGGCCTGAAGGAAGCGTCGCCCGATCATCCGCAAGCAGAGTCCCCTCCCGGCCAAACGTCATCGGTGATTCCGAAGGAAGCTGATCAACCCAGCCCCATCTCCGTGCTCGAGCCGCCTGCTGAGAATGGATCCCCCCCTGAAAGCTTTGAAAGACTCAGCGCAGATCTTCGAGAGCTCCGATTGAAGCTCCAACTTCTCAAGCTGGAGTCGGCGGACGCTTACGCCGATGGAATGGCCGGGAGCGACGAAGATGACAGCAGTGGAGAAGTCCTCGGTTCTCCGACCTTCGTGGAGGAAGAAGACAGGGACTTCGCTTATCTGCTCAAAATTCTCACAGAAGCGGGCTTCCACAGAGCCGAATGGGACGAGCTCTTCTGTGGTTTCTTCGCCCCCGAATCCCCGATCTGCCCGGAGGTATTCGAGAAGCTCGAGAAGACGTACTGCAGCGAGGATTCCTGGCCGAAGTCTGAGAGGAAGCTTCTCTTTGACATTGTCAACTTAGTTCTTGCGGATCTTCTCGCCCTGAACATGGAGCTTCGCCCGTGGGTGAAGAAGAATGGCGGGCCGGGCTGCCGGAGGAATCTCACGGAGGAAGTGTGGGAGTTCTTGGGCCGGCAGCGCGCGGAAGTGCTCTCGCCCAATTCGGGCAAGTTCCTGGACGACGCGCGGTGGTTGGATCTGACGGATGATGTTGACTCGGTCGGCAGGGAGGTGGAGCGGATGCTGAAGGATGATCTATTGCAGGACTTGGTCTCTGAGATGCTCTCTCTG
>gnl_Spipo_v2_Spipo1G0013700
ATGAACGAGACGCAGAGTTGGAAGGCGGAGAGGCCGATCCCGGGATGCATGGGGAGGATGATTAACATCTTCGGCTCGAGTGTGGGAATGGCCGGGACGAAGATGCTCACAGACAGACCTCACCGAGACGGTTTTGTCTCCGGCAATCGACCTTACACGCCGAGGAACGCGGCAGATCCTGTTTCTGCTCCGACGGATGACAGACAACCAGTGGCTTGCGACCCCAGAAGGAGTTCACCAGGCAGGAGACCCGGAGGAACGCCGATGAAGATGCTCATTGCCCACGAGATGTCCAAGGAGACGGAGAATAAGCAAAAGCCGCCCGGTGTTGTCGCCAGGTTGATGGGGCTCGATGCCCTTCCAGTGCAGCGGCCAGCTGCGAGCCCGCAAGGCGCTTACCAGCATAATGTCCACCTTCCTCAGCTCAGAGGAGAAGCCCCGGTCCGCGGGCAGCAGGAGAAGTCTGCCCAGCAGGATGTGTGCAAGGATGTCTACGAGGTGTGGCCGCAGCAGCCCCAGCCGAGCCATTGCAGAGACCAGCAGCAGCCGTTGCCGAGCGAGAAGAGGATGGACCTCGTCCGGCAGAAGTTCATGGAGGCGAAGCGGCTGGCTACAGACCAGAGACTCCTCCAGTCGAAGGAGTTCCAGGACGCCCTCGAGGTCCTGAGCTCCAACAGAGACCTGTTCCTCAAGTTCCTGGAAGAGCCCAATTCCCTGTTCTCGCATCATCTCCAGGAGCTCCAGGGCCCCCCTGCGGCAATGGCGGTGCCCCAGACGAAGCAGATCACGGTGTTGAAGCCGTCGAAATCTGTGGAGGCCGAGAGCGGCAAGGACAACCCGCGGAGGCACCGTCACCAGGCTGCAGAAGATGATCCATCCGAGAAGAAAAGGGCCGGCAGGGCGGGCTCCGGCTTCGTTCAGCCCAAGGTGGAGAGCTTGCCCCAGCCGACGCGGATTGTGGTCTTGAAGCCCAGTCCCAGGAAGCCTCAAGATCCGAACCCTGCAACGGGGTTCGGCGATGGCGGGGGAGCTCCTCCTGAAGGGGTGGTCGCCGATGAGGCCAGAGGATCGAGAGATGTGGCGAAGGAGATCACTCGGCAGATGCGGGAGAGCCTGAGCGGCAACAGGAGGGACGACACGTTGCTGTCCTCGGTCCTGTCCAATGGGTACATTGGGGACGAGAGCTCCTTCAACAGGTCGGAGAACGAGTTCATCGAGGATGACCCTGGTAACTTCAGTGATTCCGAGATCGTGTCGCCCACCTCGCGGTACTCTTGGGATCATGTCAACAGGTTCGGCAGCCCCTTCTCCCTCTCTTCTGTGAGCAGAGCGTCCTACTCTCCAGAGTCCTCGGTGATCAGAGAGGCCAAGAAGCGGCTCTCGGAGAGGTGGGCGATGGTGGCGTCGGGCGGGGGCAGCAGCAGAGATCAGCAGAGGCAAGTCCGCCGGAGCTCGAGCACCTTGGGGGAGATGCTCGCCATCCCCGAGAAGAAGGAAGAGTGCGATGGAGGGCTTGGTGTGTCGAGCAGCCGGTCGTGCGGCGGAGACCAAGATGCGAGGCTGCTGGTGCCCAGTCCGCCCATTGCTGAGAATCTGATCGAGAGCGGCGGTGCGGAGTCCCCAAGGAAGCTTCTTCGGTCGAAATCTGTTCCTGCATCTTCTTCGACGTTCGATAATGGCGGGCCGACTGCGGAAGGGTCCACCTCCCAGGTCGAGAACCCCATTGCTCCAAAAGATCCCAACAGGCCCAGGAGCGGGAAGACCTTCCTCAAGGGCAAAGTCTCGAGCTTGTTCTTCTCCAAGAGCAAGAAGTCGAACAGAGAGAAAGCCGATCCGTTTCCCGTCGCCGCCGCCGCCGCCGGCGGTGGGGTTCCGTCGGTGAATCCTAAATGCAATGCCGAGGGCCTTCCTGATGCTATGCGAGGAGAAGCCCCGATTCCCAAGGAGTTGACTTGCAGAGGTTCTTCTCCTGCTTCGTCAGGAAATGGAGCAAAACGAGCCGCTTCGAATCCAAAGGCTGCTTCGTCTCAGACGAAGGTTGCAAGAACAGCCGAGATCACCGGCGAGCAGCCCAGCCCGGTCTCAGTTTTGGATGTGTCGTTCGAGGATGAGGCGAACAGTAGCTCTTCTCAGTCCTCCGAGGGCGGCGGCGCCTCCAATCTGGACTGCCGGCAGCTGATCTCTAGATCGCCGCCGATTGAGTCGGTCGCCCGTTCGCTGTCTCGCTCGCAGCCGAAGCTCGCGAGGAGCTCGTCCTTGGCGGAAGAGTGTCAGGAGCATTACTCATTCGTGAAGTCCCTGCTCTCCTCCGCCGGCCTCGGCGGCGAGGCGCCCCCCACGGCGGCAGCGCTGGCGAGGTGGCATTCGCTGGAGAGCCCCCTGGACCCTTCCCTCCTGGACAAGTTCTTGGAGAGGAAGGACGAGGACGCCAAGTGCAGGGAGAGGAGGTCTAGCCAGCGGCTGCTCTTCGACGCTGCCAATGTCGCCCTCTTGGACATCAGCAGGGCCGCCGCCGCCGCCGCCAAGAGCGGCGGAGCCCGGTACGCGGGCGGGTCAGTGACGGAGGAGGTGTGGCGGCGGGTGAAGGGGTGGTGGAGCGTGGGCGGCGAGCAGCCGGCGGGGGGGGCACAGCGGCCTGGTGGTGGACAGGGTGTTGAGGATGGAGGTGCCCAGCTGCGTGTGGGGGGAGATGATGTCCTCGGAAGTGGAAGAGGTTGGGAGGGAGATAGGCGG
>gnl_Stras_v2.0_SGA_v2.0_scaffold1677T54010
TACGATTTGTCATCGAGCCCACTTAGTTCAAACTTCATCGATAAGTCACCACTTATCGGCTCCATAGCTCGTACCTTATTGTGGGACGACTCAAGCTTAGACATGGCCTTGACCGCCACACAAGCACCAACAAAAGACGAGGGGCGAGAATGGTATTTATTCGCCAGAACATTGTTATCTATGACGGGCCTTGAAAGCGAGGCCCATCACGACTCGTTCTTCGCCAGGTGGCACTCGCCCGAGAGCCCATTAGATCCGTCCTTGAGAGACACGTACATCGACTTGAAAAACGATACGAACGAGGCTAGGCGGAGGCAGAAGAGGTCCATGCAGAAGCTCGTCTTTGATTGCTTGAACGTGGTACTGGTCGAGCTTGTGGGCCCAGGACAGCTGGCGGACGAGGTGTGGGCCCGCATGAACTGTTGGTTTTCGGGGGACGAAAACGGGTTCGTGGTGGAGAGGGCAGTGAGGAATGAGGTGGCGGGGAAGGGTTGGGTTGAGAATTTGAGATTTGAGAGGGACATTTTGGGAAAAGAAATTGAGGTTGTTCTGTTTGAGATGCTTTTGGAGGAGGCTGTGATTGAACTTGACAGGATGCGCAGCGAAGACGGGAAGATCTCGTTACATTTTCCTTCCCCAAATCGATCACCACTGACGACCACCTTTTGTCTGCTGGTTGTTTACCGTCGTTCGGCAACAAGCTTAGAAGACGATTGTTGGGCCGGCGTCGTCGATTCCAAAGCATTCATAATGGTACAAATGACCGGCGACGGCGACGAGATTTTTACAAAGGAAACTACTACTTCTGTTAATAACTGCCAAGAGACTAAATTTTCTGTGTCGAAACCTGCCGCATCTGGAAACATTGGTGAAAATCAGGACCAGCCAAGCCCGATATCGGTCTTAGATCCTACCTTTGAATTAAATGAACGCACATCAAAAGTGTTCCCTCGTTATGTCGAGCCCGACCCTCATGGTACACTCCTTTCGCTAATATTTGCACTTATTTATTCGATTATTTTATTTTTCAGAAGCTGCAAATTACAAAACATTGACCAATTACCTATCGTACATGGGATAACGTAT
>gnl_Stras_v2.0_SGA_v2.0_scaffold1T00680
ATGAATGGTGTTCACCACAACAAAAACCATGATTTCGCTGAAATGTCTCCAGGGTACTTGGGAAGGATGACGAACGTCTTAGAGTTGAACATGGCTGTGCCAGCTAACAAGCTGCTCAATTGTAAACCGCACCAGGGAGGTGCGCATCTCACGAGGAGCAGATCGGATGTAACAAGTATGCGCCCGGCTGTTGATTCAATCGGAGAAAAGGAGAGTGTATCGGATTTCAATAGCAGCTTTTCCAACAGAACATCTAATAAAACACCAATGAAAATGCTCATTGCCCAAGAGATGTCCGCAGAATTTGATTCCAGACGCCATCCTCCTAATTTAGTTGCAAAATTAATGGGCATTGACGCCCTTCCCCAAAGAGAACCCGGCCAAACCACACACAGAAGTCACTCTAGAGTTCATCCTCAGAATACTTCTGCGGGTTCCCCTATGAATTATTCAGAGCCACATAATGGATACTTTCACTACTTAGATCCAAACCAGTACAAAGATGTTAATATAAAATGGCAGCAATCACATAAATATGAGGAGAACATAAACGACAGGAAGATGAATCTTGTCCGCCAGAAGTTCATCGAGGCCAAACGCCTGTCCGTGGATGAAAAGCTCCATCAGTCTAAGCAATTCCAGGACGCAGTGGACGTACTAAGCTCCAATCATGACTTATTCCTCAAATGTCTGCAAGAACCAAACCAGATGTCCTCTCAGTACCTTCACGGTCCTCCGGAGACGAGGCGTATTACCGTTCTCAGGCCTTCCAATGTACCAAACAGCAATAATTTCCCCACAGCCAAGTACAGAGATGAGAAACAAATTCAAAAGGGCACCTTTGTCCAGCCGAGTAATTTGGAGAAAACCCATCCTGGAAATTCCACCCAATCGACGCGAATAGTGGTTTTGAAGCCAAGCCCCGGGAAACTACACAATGCGGAGGCCGTGGGCCCCCTGCAGTCGCACCTACCCAATATAGTACTCAGTGAGGAATTTTTCGGGGATACGGAAGATGCCGAGTGCCGAGAATCTAGAAAAGTGGCAAAAGCAATCACGCGACAAATGCGCGAAAGACTCGGGGACCACCGCCAAGGGGAAACCTTGGTGTCCTCAGTGTTCTCCTTTAATGGCTATGCTGGGGACGAAAGTTCGTTCGATAAATCGGAAATTGAGTGCGAAGACGGTGATCCCAGTGATTTAGAAGCCGCGTCTTCTGCTTCTAGGCGTTCCTGGGATTATGCCGATAGGCTCGGGAGTCTGTACTCATCTCCTGTGTTTACAAGGGCGTCTTATTCTCCGGAGTCTTCGGTTTGTAGAGAAGCCAAGAAACGTCTGTCTGAAAGATGGGCAATGATGGCCTCTGACGGGAGCTGCCCAGAACAAAGGCAATTCCGGAGAAGCTCAAGCACATTGGGCGAGATGCTTGCCCTGCTCGAGACAAAGAAGGAAGGTCCTCAAAGAGACGACGAAAGTTGTTTCGAACTCTTTGTGGATGAGAGGAGAAGAGAAGTTAATGTGGATTGCTCACCTAGGAATTTAACGAGGTCGAAATCTGTTCCAGTGTCATCTACTGTGTTTGGGACAAGGCCGTATCCGGATATTCCTGAGTCGGACAAGAGGATACTTGAGTCTCCCAGGGAGGATGTGAAGGAAACTAGTGTCGTGTCGTCATTCAGAGGGAAAGTTTCCAGTTTGTTTTTCTCAAGAAATAAAAGGACTGGTAAGAATAAGTCGGCTGTATCAGGAACCAAAGATGAAGCTCGCTTGTTTAATGAAGAAATTTGCAGTGATAAAACTCAAAGTCTGAGTGAGAAAGGGTGGGATGGTGATTTGCTTGAGCCTAAGCCAACTGGCAAGCAGGGCACTATATCCCCTGAGGCTAGACTGGCCATGGCAGAACTTATTACATCTGCAAACATAGGTGAAAAACACGATCAGCCAAATCTGATTTCTGTGTTAGATCCACCTCTCGAGGAGAACGAACATACAACAAAGCCTCGCGACCAGAAAGGAGTCGACAAGCTACTTAATTGTATTGGACCAAGCTTGATCGACAAATCACCACCCATAGGATCCATTGCCCGCACCCTATCATGGGACGATTCGTGTGTGAACACGACGGTCTCATTTCACCCCAAACCCAAACGATTTACCGCCGCCCGAAAAACAGACGAAGAAAGAGATTGTTTTTCCCTTGTCAAGACTTTACTATCCACCGCCGGCCACGAAGGCAGAGTGCATTCCAGCTCATTTCTTGCCAGGTGGCACTCGCCCGAGAGCCCTTTGGACCCGTCTTTAAAAGACAACTATACCGATGATTCAAACGACACTTTGCACGAGGCCAAGCAACGGCAGTATGTATCTATTCATCAGGAACTCGTGTTTGACTGTGTAAATGAAGCTTTAATGGACATTTCAGGTTGTGAATTGGGTTCTTCACGCCAAAAATCAATAAAGGCCGATGATAGATGCATTACGGATGAGGTGTGGGCCCGGATGAAAGTGTGGTTCCAAGGCGAGGAAAATGACTGTGGGGCCCACTACAACCTGGCTGTCGAGAGGGTTGTGGGGAGGGAGGTGTCAGGGGAGGGGTGGAATCGTAATTTCAATTCGGAGATGGATGATTTGGGGAAGGAAATCGGAGGGCTGCTGCTGGAGGAGCTAGTGGAGGAGACGGTGGTCGAGTTCACAGGTAGAGTCTGA
>gnl_Stras_v2.0_SGA_v2.0_scaffold3T01594
ATGCCGATAATACCTTACGCAGATGTCAGACTTCGAAATCGGTTGACAAAATGGATAGCGGACGACGGACCCTTCGATAACGAGTTCGGCGAAGGAGAAGCAACGCCAACGATTTTAGAAATCCACCTTTGTCGTCTGCTCTCTCTCGATCGTTGCTGTGATGGTGTAAGTTTGGAGACCGTTAGCGGAGCATCAGTGGTGTTCTTTTGGCTGTTCTGTCTATTTGCGCTGTCCTCCGATCTCAGCTTTCGAAGAAAAGTGAAGTTCATCGAGGGATTGGGTGTTGTCAGTTGTCGATGTGAAGTTTCTTGGGACTGTGGGGAGTTGTCAGTTGTTCGATGTGAAGTTTCTTGGGGACATGCTGTAAAAGTGTTGTTTGTTATTCTTTTCTGTTTCCTCATCATTCCTGGTCTTCAAGCAATAAATCAACATTCACTGTTCTTTTATTCTCCCACTCCTCCTCCCCCAACTGCTGCCGCTTCTGATGCTTGCACGCATATTGTACCTGAGATAACGAAAACCTCTTCATATATCAAATCGAATAGGACACCCATGAAGATGCTCATTGACCACGAAATGTCCAAAGAAGTTGAATCTAAACATAGCCCTCCTAATCTAGTCGCAAAATTGATGGGCCTTGATGCCCTTCCTCAGCCCGAACCCAAACTTGCTACAAAGAGAATCCCGTCCAAGGCCCACTCTCGAAGTCATTCGGATATACCAATGAGCGAGTGGGAGCAACAGCAGAGATTCTCTCACTACAAAGACATTCACGAGGTATGTGAGCAACCACAGAGATTTACAACCGCAAATGACAAAAAGATGGCTCTCGTTCGTCAGAAGTTTCTAGAAGCCAAACGTCTGTCCATGGATGGAAGATTACGCCAGTCCAAGCAATTCCAGGACGCATTAGAAGTTTTGAGTTCAAACAGAGACTTATTTCTCGAGTGCCTGCAGGAACCAAGTTCTGTGTTTGCTCAGCAGCTTTACAGCTTGCACTCTATTCCTATTCCCGAGACTAAGCGCATTACTGTCCTTAGACCTTCGAAAATTGCGGACGAGTTTTACTTTGCTGGAGACAGAGATGGAAAACGAGAATTGGAGGAAAAATGTATCTTTGCTTATTCGAGAAATTCTCCTCCCAAATATCACGAGAGTCCCACTCAGCCAATCCGAATAGTGGTTCTCAAACCAAGCCTGGATAAAATACTCGATAACAGTAAAGTTATCAACTCCCCACAGTCCCAATCAGCAATAATACATAGCGAAGGCTTTTTGGGTGATGTGGAGGACAATGCAAATCGGGTGTCAAGACAGGTCGCAAAGGAAATCACAAACCAAATGCGCGAGAAGCTCGGCAGCCAGCACAGGGACGAAACCGTCATTTACTCAGCTGTCGAGAGTTCGTTCGACAAATCGGAGATTGATGAGTATCCAAGTGGTGACATCAGCGAATCCGAAGCCACATCACCCGTGTCCCGGCATTCGTGGGATTACGTGAAAGAAAGGCAAAGAAGCCCGTTTTCTTCCTCCTCTTTCAGCAGGGAATCTTATTCTCTCGAGTCATCTGTCTGTAGAGAGGCTAAAAAACGCTTATCTGAACGTTGGGCCCTTATGGCATCTAATGGGAGTTTTCAGGAACTGAGGCAAATACGTAGGGGCTCGAGCACGCTGGGCGAAATGCTTGCTCTTTCTGAGTCAAAACACGAGAAAAATGAAATAGTACCAACTTTGAAAGAAAGTGTTTTCATTTCTAATGAAAAATTAAAGGATTCAAATAGTATGTTAGAGAGCGGAAGAAGGGAAGTTCAAGATGATAGTAATAATTCACTGAGGAACCTCACAAGGTCGAAATCTGTTCCTGTTTCTTCTTCTCAGTTTGGGTCTAGGCTTGAAGTTGTGGCTAAGGAGGGAGCGAAGGCTAGAAGTGGAAATTCGTCGTTTAAGGGAAAAGTTTCGAGTTTGTTTTTCTCGAGGAGTAAAAAGGGCGGTAAAGATAAGGCTATTGGACCTGGAACTGGAGATGAGTCTGGCTCGTCTTTTCTTGGGGAAATTAGCTGTGATGGAAGTGGAATTCATCTTGAGGAAGTGGAGTTATCGAGCAAAACATCTTCCTTGTGCATGATTTCACCTGAGGAAGCCATTTTCGTGTTCTTCTTTCTAGATCTTTTAATGTCAGTATTGAGCATTTTGGCATCAAATAAGGTGCCGTCATTTGACTTCACTAAATTTTCTGTGTCGAAACCTGCCGCATCTGGAAACATTGGTGAAAATCAGGACCAGCCAAGCCCGATATCGGTCTTAGATCCTACCTTTGAATTAAATGAACGCACATCAAAAGTGTTCCCTCGTTATGTCGAGCCCGACCCTCATGGTTACGATTTGTCATCGAGCCCACTTAGTTCAAACTTCATCGATAAGTCACCACTTATCGGCTCCATAGCTCGTACCTTATTGTGGGACGACTCAAGCTTAGACACGGCCTTGACCGCCACACAAGCACCAACAAAAGACGAGGGGCGAGAATGGTATTTATTCGCCAGAACATTGTTATCTATGACGGGCCTTGAAAGCGAGGCCCATCACGACTCGTTCTTCGCCAGGTGGCACTCGCCCGAGAGCCCATTAGATCCGTCCTTGAGAGACACGTACATCGACTTGAAAAACGATACGAACGAGGCTAGGCGGAGGCAGAAGAGGTCCATGCAGAAGCTCGTCTTTGATTGCTTGAACGTGGTACTGGTCGAGCTTGTGGGCCCAGGACAGCTGGCGGACGAGGTGTGGGCCCGCATGAACTGTTGGTTTTCGGGGGACGAAAACGGGTTCGTGGTGGAGAGGGCAGTGAGGAATGAGGTGGCGGGGAAGGGTTGGGTTGAGAATTTGAGATTTGAGAGGGACATTTTGGGAAAAGAAATTGAGGTTGTTCTGTTTGAGATGCTTTTGGAGGAGGCTGTGATTGAACTTGACAGGTTCAATTGTATATTTTTATTCCCAATGTTCTCACAATTTGAGGGAGCAAACGAAACGAGGACAACGGGCTTATTTCTTCTATTTCCTGTTCATAGACCCTATTTGAAGGATGCGCAGCGAAGACGGGAAGATCTCGTTACATTTTCCTTCCCCAAATCGATCACCACTGACGACCACCTTTTGTCTGCTGGTTGTTTACCGTCGTTCGGCAACAAGCTTAGAAGACGATTGTTGGGCCGGCGTCGTCTATTCCAAAGCATTCATAATGGTACAAATGACCGGCGACGGCGACGAGTATTGAGCATTTTGGCATCAAATAAGGTGCCGTCATTTGACTTCACTAAATTTTCTGTGTCGAAACCTGCCGCATCTGGAAACATTGGTGAAAATCAGGACCAGCCAAGCCCGATATCGGTCTTAGATCCTACCTTTGAATTAAATGAACGCACATCAAAAGTGTTCCCTCGTTATGTCGAGCCCGACCCTCATGGTTACGATTTGTCATCGAGCCCACTTAGTTCAAACTTCATCGATAAGTCACCACTTATCGGCTCCATAGCTCGTACCTTATTGTGGGACGACTCAAGCTTAGACACGGCCTTGACCGCCACACAAGCACCAACAAAAGACGAGGGGCAAGAATGGTATTTATTCGCCAGAACATTGTTATCTATGACGGGCCTTGAAAGCGAGGCCCATCACGACTCGTTCTTCGCCAGGTGGCACTCGCCCGAGAGCCCATTAGATCCGTCCTTGAGAGACACGTACATCGACTTGAAAAACGATACGAACGAGGCTAGGCGGAGGCAGAAGAGGTCCATGCAGAAGCTCGTCTTTGATTGCTTGAACGTGGTACTGGTCGAGCTTGTGGGCCCAGGACAGCTGGCGGACGAGGTGTGGGCCCGCATGAACTGTTGGTTTTCGGGGGACGAAAACGGGTTCGTGGTGGAGAGGGCGGTGAGGAATGAGGTGGCGGGGAAGGGTTGGGTTGAGAATTTGAGATTTGAGAGGGACATTTTGGGAAAAGAAATTGAGGGTGTTCTGTTTGAGATGCTTTTGGAGGAGGCTGTGATTGAACTTGACAGGTAG
>gnl_Stras_v2.0_SGA_v2.0_scaffold34T13758
ATGGTTTTTCGCGAGCTTGGAATGTTCGATTACGAACTCGAATTAGAAATGGATATTGATATGGAGTTTGTGAAAATGGAAGTGATGGTTCAATTGTTGTCGATTTCTCTATTGCGTATGCAGTATGCTGGTATTGAGTGGTCGTTTGATTCGTGGGGGCATGTGGCGTTATGGACTAATCTATCGGTGCAGATGAAGGATTGGCAGCAGACCTGTCAACCAAACGACAAAGACAGTGTTATAGGGAAGCTAATGTGTTTTGATGAAGTGAGGGCCCCTCAGAAGCTCTCCCATGGAAAATACAGAGCACTATCTGAAAGCTATGTCCAAAATTCTGCTTCTGTGGGCCTTCGACGGGGCAGTTTCATTGCTACTGGGCATCAAATGAAGGGAGAATCTGGACTACACATTTCCAAGAGTAATAATGATGGCTTTTTAGACAAATGTGTTGAGTCGAGTAAGGAAAAGGATGCACAAAGCCAAAATTGTCCAAGTGCTTCAAATCATGCCCTTAGATACAAGCAAAAATATGAGCAGGACTCAATTTCAAGTCACCTTGATGAGCTCAGTGTTGATTACATGAGAAAATCATTAGGTCTCCCGCCAGATACAAATACTGCAACAACATTGAAGGCGCATTCCAAACAGCGATACACAGAACTTAGGGATTCGTTGAAACGTGAAAGTGGAAAAGACCACCGTCACGTAGCAAGTAAAGAGATGGTGGTTAAAGGTATTGTGCCTCGTGGATATAGTTGTAGTGCATGCACCAAACATATGGCAATAATCTCTCACCAAGAAAGGCCTAGAAGCAGATTCGAGGAGTTATCAAGGACTGGGCATTTGGGTGACAAGCGCTTAGTGGATGAAGTTGAGGGGTTGGTACTTTCTAGTCCTGATGAGAATGATTTAAAGGGTTACTGCCTTGGTCGTCATCGTTCAGTTGATAAATCATCCTGGGGCAGCTCATCCACGAAGAAAAATGTTGGAAGATGTGAGGTAGCAAAAGAGGCTCGAGAAGTTGGTGTTCATGTGAGGGGCCCAAATCTTGATGAAATGCTTCCTTCGGCTGATAGCAAATCAATGCCAACAAAAAGTTTATGTAGTCCATCCATTTTACAGTCTAGAAACTCAGGGTCTTGCAGTCCTTCAGCTTATAGCTTCATAGACTTTTGGGAGGATGGCTCTCGGAAGAGCTTACCGATTTTTAAATTTGAAACAATAAAAGAGGCCCTCTCATGTGCAAATCAAGATGAAAATACTGAGAGAAATAACTACCTGAACGAGAAAACAATTTCACGAAATGACGTTTTAGAACATAAAGATGGTGTTGCGGTTTGTGCTGCGACCAGTTGTGATATCGAGTTGGAAACGGTTCCTATTATCTCGTCTGCAGAAAGGGAGCATTCTTCTTATGCTCCGGAAGCTTCTGGTGAAGAGTTTTATTCCATGCAGAGACTCTTAAATGAATATTCCGAGGAAGAATCATCTTTTTCAAACTGTTCCAGAATAAGCCCTCCGGAGTTCCAGGACAACCTGAAGAAAACCTACCAGCAGAGCCCGGACTCAGTTCTCGAACAATTTGATATTCAAAATTTTTCTACTTCTGAAAATTTTGACAGCATTGGTGGCCTACTGCTGCAACTTGAAGCTTTAGACTTCGATTTGGAAGAAACTTACTCTGAAGGATCAGTGATGCTTGTATCGGGAGATGAAGATTTGGATGAACGGTTGAATGATGTCGTTCATGATGCCGAACTCGTAAAAACGTGGGTTGGGGACAGCAGAAGCAAGATCTACTCTTACATGGTAGATGTTTTAGACAAAGCCGGTTTTTGTGGAGTGAATTCATTTACGGACTTCAGGACATGGCATTCCCTGGAGTGCCCGATAAGCCCTTCTGTGTTCGATGCTGTAGAGAAAAAATACGGCAAACAGACAACCTGGGTAAAGTCCGAAAGACAACTTCTGTTTGACCGTATGAATTCAGGGCTCGTTAGCATTTTCAATCCGGGACTAAACTTTCGTGCTTGTTCAAGTAGCAGAATTTGTTCGTCTTTGAGACGTGATGAGCTGGAAGACGAGTTATGGATGGTTCTAATGGGCCAGGAGAATGAAACGGGCCCTTTGGACAAGTGGTGTGAAATCGAGGAAGGTATTGATATCATTTGTGAAGAACTGGAGACTGCTTTATTTGATGAGCTGGTGAAGGGATTTGCTGGTTTGTGGAATTTTGATGAGTGA
>gnl_Stras_v2.0_SGA_v2.0_scaffold75T24914
ATGGAGAGAGCTCGGCACCGGAAATCTAAAAGTGCTTCTGGCATTGAAGGAATTCTGCAGCATCAGAAAGCTGCTCCAAGATTGTCCGCGGACTCTCGAACTTACATAGATGGAAGCAAAAGGGATGACTTGTTTATGCTCGAGTTAGGGCAGAGCTCATGGCCAAGGCCCACCGGAACTCCAATGAAGAAGCTCCTCGCAGAAGAAATGTCCCGTGAACTTGAGCCCAGGAGACGTCCGCCAAGTGTCGTTGCCAGATTAATGGGTCTCGATGGCCTGCCTTCCCCAAGGCACATCCACGGACAGCAGAAAAGGCTCTTGGAGACTTACCAAGCAAAAACGAGAAACCTACATTATGATGCCCGGACAAACAGAAGCCCACCGGAGTTCAAGGACGTGTATGAGGATTTGGAGGCCGCCAGCCGCCGCCGGTGTTCCTCAAGGTGGAGCGCGAGCTCGATCCTCACCAAGCCCGAGCTTGCCCTCATCAGGCAGAAGCTTCGGGTCTCGGACGAGATGGACCAAATTCCGAAACACCACTCGCATCACGATTCTCCCGTAAACCGCATAGCAGTTTTAAAGCCGTACGAAAGCAAAGGCAAGCATGCAAGCAGGCCCGCAATCAATTCGAGACGTGAGGACGGGCTTCTGCTCGAACGGCACCGCCACCCGACCCACATTTGCCGGAGTCCATCGAGGGCCCAATCAGAGAAGGGGGAAGAGGAAAAGGAAAAGGATCTCCCCACAAGAATTGTTGTCCTGAAGCCGAACCTCGGGAACATTCAAAACCCGACCCACATTTCCCAAAGAAGGAAAGACTCATCCAGGCCAGTATCTAAGGAGGCTCGGGAAATAGCGAGAGAGATCACGATGCGGATGAGGGACAGGTATGACGAGACTAATGACACATGGTCTGTTTGGGGTAGAGGGTATGCAGGGGACGAGAGCTCGTATGAGGCCAATGAAAGTGATTCCGAGAGTGAGTTTGAGGGGTTCCGGTTTTCCCGTGGAAAATCTTTTGGATACCCATCTTTTGCGCAGGTCGAGTCATCTGTGAGTAGGGAGGCCAAGAAAAGGCTGTCCGAGAGGTGGAAGATGACTCACAGTTATCGGGACATGGAGGTGGTTAATATCAAGGGCAGCACATTAGGGGAGATGCTAAAGCTGCCTGACCGAGAAGCGAAGCACAGCCGTTTAAATGCGAAGACAAGTCCTTCAGGTATTAGTAGTAGGGATGGGTGGACGGACGAGATCACCAGAAATACATGTAGGTCCAAATCCCTTCCTCCAGGTGGCGGAGGAAGAAGGATCCGTAAGACGAGATCATATCGTGAGGGTTTGGCTGAGGAAAAAGTTGTGATGAGCTGTGAGACTGTAAATTGTGGTAAAAGTGAGTTTGTGAAGAGAAATGTACGTAATGAGGAGGATTATCTGTCTAGATACTCCAAATCTCGGGGGAAGAAGCCACATCCACGCCAGGACATGTATATTGGTGAGATTGACACGTCAACAGAGGCAAATATTGAGATTCAAATGGAGGCAAATATTAAGGACATATCAGAACAGCAGATGGCTTTTGAAATGTCTGCTAAGGCAGACGCGTGTTGGAGTCCCGTGGTTGATGTGGTTATGATTTCTGAACCTGTGAGCACAACTTTGTCTCCGGAACCTTCTAATTTAGGCCAGAAGCAGCCGTCTTCGGTTATGGAGGGTGATGAATCTGCCTTTCAAGAACGAGGGAATTGTGGGGCCCAGGAACTGGACAAGGTAGCAACCAAACCTACCTCTCCTTCCTCAGCGTGCACGGGAGCTGAGCTGGAATCTTCTGAATGCTCCAAAGAGGCCGATCATCCAAGCCCAACTTCAGTCCTTGAAGCCCCTTTTATGGAAGACGCATCATCTGCTGAATGCTTTGAAAGAGTCGGTGCTGAACTTCAGGAACTCCGATTGCAACTGCAGCTCCTCAAGATGGAGTCGAGCACCGATGCTGGCGTGTCCACACATTTCGCTATCGAGGAAGAAGACGCTCAACCGTCCCACATTGCCCCCGAAGAAAATTACACAAAAAATCCCCAAGGCTGGGAAGCTCATTATACACTCGACGTGCTAATCGCCTCTGGGCTTCCTCAAGAGCTCGACTTTAGCATATTCAAAACATCATGGTACTCCTCAGACTGCCCTCTGGACCCGAAATTATTCGACACACTCGAGAAGAAATACAATGATGATGACGATGATGAGAAGAAATGGGAAAGGAAGTTACTTTTCGACAGGATAAGTTTTGCACTAAAGCAGATTTTCATGGAGCACGTGGACCCGTGCCCATGGGTCATGCCGAAATCGACGGGTTCGAATCTAGTGAAGTGGCGGGCCCACGGGATTATTGTGGACTCTGTTGATGATAAAGTGGTGGAGCAGTTGGAGCTGCCGGAAGTCCAGATGATGTCGGAAAAGACTGTGGATAGGGAGATGGGGTGGGTGGGCCCCAGGGGAGAAGTCGAGATGGTTGGTAACGAAATCGAGAGGTTGTTAATGGATGATATGGTGGCTGAGGTTCTTCTGTGTATGTAG
>gnl_Stras_v2.0_SGA_v2.0_scaffold42T16160
ATGAATGGCACTTCCCAGAATGTGAAAAATAGAAACTTTGGGAAAACATATCCAGGATGTCTGGGAAGAATGGTGGACCTCTTTGAGTTGAATATTGGAGTGTCGCCAAACAGGCTCCTAACTGATAAACCACACCGGGATGGTTCCCCTATCTCGAGAAGCAGAATGTCTCCTGATCCAGTCGTAGATGAAGGGATTGAACATGGGTTAAGGAGCTACTCTCCAAACCGAAAATCAAATGGGACGCCAATAAAGATGCTCATCGACCATGAGATGTCCAAAGAAGTTGACTCCAGACGAAGCCCGCCCAATCTAGTTGCGAAATTAATGGGACTTGATGCCCTTCCTCAGCCCGAACCCGAAACAGCAACAAACAGAAGCCCATCCAAGGGGCACCCTCGAAGATTCTCTCACTATGGAGAGCCAAATGAGTACAAAGACATTTACGAGATATGGGAGCAACCACAGAGACTTACCACGGCAAATGACAAAAAGATGGCTCTCGTCCGACAGAAGTTTCTAGAAGCCAAACGCCTGTCCATGGACGGAAGATTACGTCAGTCCAAGCAATTCCAAGATGCATTGGAAGTTTTGAGTTCCAACAAAGACTTATTTCTCAAGTGCTTGCAGGAGCCCGGTCAAGTGTTTTCTCAGCAGCTTTACGGCCTGCATTCCATTCCTCCTCCCCCAGAGACAAAGCGTATAACAGTTCTCAGACCCTCAAAAATTGCCGATAATTTTAACTTAGCCGGAGATAGAGAAGGAAGAAGAGAATCGGAAAAAGGCGACTTCCCTCATCCAAGAAATCACGAAAGTCCTACTCAGCCGACCCGAATAGTTGTTCTCAAACCGAGCCTGGAGAAAATACTCGATAACAGTAAGGCTAACATCTCCCCAAGGTCCCAGTCGGCAAGAATACACGGCGAAGGATTTTTAGGAGATGTAGAAGACAACGAGAATTGGGAGTCGAGACGAGTCGCGAAAGCAATCACGAGCCAGATGCGCGAGAAACTCGGCAGCCACCACAGGGACGAAACCGTCATTTGCATGGCTGAGGAGAGCTCTTTCGGTAAATCGGAGATTGAGTATCCGGCTGGTGACCTCAGCGATTCCGAAGCCACTTCGCCCATGTCTCGGCACTCGTGGGATTGCGTGCATAACATGCCAGGCAGCCCATTCTCGTCCTCTTTCAGCAGGGCATCTTATTCGCCTGAGTCCTCTGTCTGTAGAGAGGCTAAAAAACGACTCTCTGAAAGGTGGGCTCTGATGGCATCTAATGGGAGCTGTCAAGAACAGAGGCAAATACGCCGGAGCTCGAGTACGCTGGGCGAGATGCTTGCGCTTTCAGAAGCAAAACACAAGAAGAATGATATAGCACCTGTGAAAGAAAGTGCATTTGATGAAAAATCAAAGGATTCAAGTAATCTGTTAGAGTGTGGGAAGAGGATAGTTGAAGATGTTGATGACAACTCACCAAGGAATCTCACGAGGTCGAAATCTGTTCCCGTTTCTTCTTCTCAGTTCGGGACTAGGCTTTATGAGGAAACTCCGGTTGTTTTGAACAATGGGAAACTGGAAGTTGTTCCTAAGGAGGACGCAAAGGCTAGAAGTAGAAAGTCGTCATTTAAGGGAAAAGTTTCGAGTTTGTTTTTCTCGAGGAATAAAAAGGACAGTAAGGATAAGCCTATTGAACCTGGAACTAAAGATGATTCCAGCTCCTTATTTCTTGGGGGTGTCAGCAGTGGTGGGAGTGAAAGTCTTGTTGAGAAAGTGCCCAAACATTCGCCATCAGGTCTGTTCGAGTTATCGAGCAAAGCATCTTCCTCGGGCGTGATTTCACCTGAGGCTCAATTTTCTGTGTCAAAATCAGCTGCATCTGGAAACCTCTCTGAAAATCAGGACCAGCCTAGCCCAATATCAGTCTTAGATGCACCCTTTGAATTAAATGAACGCACGTCAACAGTGTCCCCACATTATGTCGAGCCTGACCAACATGGATACGAGTTGTCACCGAGTCCACTCAGTTCAAACTTGATTGACAAGTCGCCACTTATAGGCTCCATAGCTCGAACCCTATCATGGGATGACTCAAGCTTAGACACAAAAGACGAGGGGCAAGAATGGTATTCACTTGTGAGGACACTGTTATCCATGGCGGGCCTCGAACAGAATGACTCGTTCTTCGCCAGGTGGCACTCGCCCGAGAGCCCGCTGGACCCTTCCTTGAGAGACACGTACATTGAGTCGAAAAACGACAAGAAAATGATGCACGAGGCTAGGCGGAGGCAGAAGAGGTCCATGCAGAAGCTCGTTTTCGACTGCGTGAACGCTATCCTGGTCGAGCTTGCGGGCTCCCGAGTGGGCCCGGATGAGGTATGGGCCCGAATGGACGAGTGGTTTTCAGGCGAGTGCATTTCAGTGGAGAGTGGGGAGGAAAACGGAGTTTTGGTGGAGAGGGTGGTGAGGAACGAGGTAGCGGGGAAAGGGTGGATCGAGAATTTGAAGTTGGAGAGGGGTATTTTGGGAATAGAGATTGAGGGAGGTTTGCTGGAGGAGCTGTTGGAGGAGGCTGTGGTTGAACTTGACAGGTAG
>gnl_Stras_v2.0_SGA_v2.0_scaffold126T33842
ATGGAGAGAGCCCGGCACCGAAAATCCAAAAGTGCCTCTGGCATTGAAGGAATTCAACAGATTCAGAAAGCTAAAGCCGCTCCAAGATTGTCCACCGATTCTCGAACTTACATTGATGGAACCAAAAGGGATGACTTGTTTATGCTCGAGTTGGGGCAGAGCTCGTGGAGAGGTCCCACCGGAACACCAATGAAGAAGCTCCTAGCAGAAGAAATGTCCCGAGAAGTAGTCGAGCCCAGGAGACGACCGCCAGGTGTCATTGCCCGGCTAATGGGCTTCGATGGCCTTCCATCCCCTAAACACATCCACCAAAGTAAGGAGAAAAGGCTTTCCGACATTTACCAACCGAAATCAAGAAGCCTACGTTACCACGACAACCGAACGACCCGAAGTCCGCCTGAATTCAAGGACGTGTATGAAGATTTGGAGGCTGCCAGCGCCAGTCACCACCGCTGTTCCTCGAGATGGAGACAGCCGAACGAGCTGTCCCTTATTCAGCAGAAGCTTCTAGACTCTCCTGGCAACCGTATAGCCGTTTTAAAGCCGTACGAAAGCAAAGCCAAGCCTGCAGCTGTAAGTGGGCCCCGCGTCACTTTGAGACGTGTAGATGGGCTTTTGCTCGAACAGCACTGCCACGGCCGCCGGGCCTGCATTTCGCACGAAGAGAAGACGACTCTCCCCACAAGGATTGTTGTCTTGAAGCCAGATCTCGGGAAGGTGGAAAACCTATCTAGTTCGTTGTCCCATAGAAGGAAAGACTTTTCCAGTGAAGTGGGACTATCAAGGTCGATTTCTAAGGAGGCTCGGGAGATAGCAAGAGAGATTACAATGCGGATAAGGGATGGTTATGACGAGAGTAATGACTTGCGGTCAGTGTGGGGTAAAGGGTATGTGGGGGACGAGAGCTCGTACGAGTGTGATGAAAGTGACTCGGAGAGCGAGCCTGAAGGGTTCGGTTTTTCCTGTAGAAATAGGTTGTCTGTGAACAGGGAGGCAAAAAAGAGGTTGTCTGAAAGGTGGAAGATGACTCACAAATGTCGGGAAATGGATATGATTAATAGTAATAGTAAGGGGGGCACGTTAGCCGAGGTGCTTACTCGGCCTGATAGGGAAACAAGGCACAGCCGTGTAAATGTGAAGACGAGTCATTCGGCCATTAGTAGTACTGATGGGTGGACGGATGAGATTACTAGAAATTCGTTGAGGTCCAAATCTCTTCCTCCAGGTAGCAGCAGAGGGAGGAGAAGCCGTAAAACAAACTTGGCTGAGGCGAAAGTTGTGATGCACGGTGAAAATGTAAATTGGGAGAGGAGTAAATTCGTGAAAAGGAATGTGGGTTATAAGGAGGGTTATCTGTCTAGGTACTCGAAAGTTAGAGGGAAGAAGCCGCATCCATGTGATCAGGACATGTTTAATGGTGAGATAGACTCTTCTTCAGCAGAGGCCAGTTTCGAAATTCAAATGGAGGCGAACATTAAGGATATATCCGAACAGCAGTCTGCTTTTGAGATGTCTGCAAAGGCCGAAGCCTGTAGGAGTCCTGTGGTTGATGTGATGATGATTTCTGAATCTGCAAGTACAACTTTGTCTAACAAACCTTCTAAGTTAGTTCAGAAACAGCTGTCTTCAGGTACAGGTGGCAATGAGTCTGCCGTTCAAGAATGGGGGGATTGCGTGCCTCAGGAATTGAACAAGGTACCATCAAAACAAGCCTCTTCTTCCACACCTTGCCCTGGAGCTGAGCCGGAGCCTTCAGAAAGCTCCAAGGAGGCCAATCATCCAAGCCCGAATTCAGTTCTCGAGGTCCCTTTCACAGAGGATGCATCATCTGCCGATAACTTTGAGAGAGTCAATGCTGAACTTCAAGAACTCCGACTTCAACTGCAGCTCCTCAAGATGGAATCGAGCACCGATGCTGACATGTCCACACTTCACCCAATCGAGGAAGAAGAAGACAAAACGCAAAATTCGCCCGTTTTTCCCGAAGGAAATTACGCAACAGGTCCCGAAGGCTGGGAAATTCATTACGCGCTAGACGTGCTCGTCACCTCCGAGCTCCTTCAAGATCCCGACTACTTTACCATGTTTAACAACAACACATCATGGTACTCCCAAGAAGAAGACTATCATCCTCTTGACCCGAAACTGTTCGACACTCTCGAGAAGAAATACAGTGATGAGTATGATGAAGGGGCAATAGGGGCAAAATGGGAAAGGAAGTTACTTTTCGACAGGATAAATTCGGCACTAATGCAGATTTTCGTGGAGCACGTGGACCCGTGCCCCTGGGTAATGCCAAAATCGACAGGTTCGAATTTAGTGATGAAGTGGCGGGCCCACGGGGTTAGGGAGGCTGCAGAGAAATTGATTGAAAAGTTGGAGTTGACCGAAGTCGAGGCTGTTGATCGGGAGATGGGCTGGGCCGGGCCCAGGGGAGAAGTAGAAATGGTGGGTAATGAAATCGAGAAGCTGTTGATGGATGATATGGTGGCTGAGGTCATTCTCTATTCTGAAAACCTTCACTGCAAGAAGACGTACGACTAA
>gnl_Theca_v1.1_Thecc1EG022014t1
ATGGAGACGTTTTGGCAACGGAGGCCTGAGGTTGCTGATCGGAGCTGCACTGAGTTACTTCCTTCAACTGCCCCTGCTTCCCTCCGAGGTCCGATTTTCTCTTCCTTTTCTTTTTACCTATTTTTGACTGATAATTTTTCACTTGGTTTGGTCGCTGCGGAATCCGAGGGGGAATTATTTCCAGGAAACAGGCAGCTTCAAAAACAGAGAAAGTTTTCAAAATTGGCATCTGATTCTAGTTCCTGCGGTACTGATTCTACAGACGAAGATCAGTTAACATTTGAGTTGAGTTGGAGATCTTCAAAACAATCAACCGGGACCCCAATGAAGAAGTTGTTAGCGCAAGAGATGTCCAAAGAAAATGAATCTAGAAGACGACAACCAAGTGTTATTGCAAGGTTGATGGGGCTTGATGGGCTGCCACCTCAGCAGCCTGGGCACAAGCAGCAGAAAAGAACTGAGAGTAAAGAGAAAGTTCAAAAGGGTGGCTCATTTTATAGTCGACGATCTTCTAGGAAAAGCTCAAAGGAGGAGCAGGAATTTAAAGATGTTTTTGAAGTTTTAGATGCATCTAAAGTGGAGACTGGTAGTTACTCTTCTCAGGGGACTGCAAATTCAAAGCTTTCTGATGCTGAGGTGGCCTTTGTTCAGCAGAAGTTTATGGAGGCTAAACGTCTTTCAACGGATGAAAAGCTTCAGGATTCTGAGGAATTCAATGATGCCCTTGAGGTGTTAGACTCCAACACTGATCTTCTGCTGAAATTCCTTCAGCAACCGGATTCATTATTCACAAAGCATTTGCATGATCTGCAAGGTGCGCATGATCTGCAAGGTGCTCAACCCCAATCCCGCTGTGGTCGTATATCAGCTATGAAGTCCTCACACACTCTGACCAATGAAAATGGTCACTTAGGCCGAAGAGCAGGGAGAGAAACTCAATGTAAACACTGCAGCAAATCTCCTCAGGGGCATCGAGAAGATCTTTTGAGCCACTCTTGTGGGAGATATGCTGCTCACAATCTCCTCAAGTCACCTAAGGTTCAATTAGAGGAGAAACAGGAGCCAGCTGTTGCGCCCACAAGAATTGTTGTCTTGAAACCAAATCTTGGGAAGTCACTGAACTCTATGAGAACTGCTTCATCACCTTGTTCTTCTCATCATTTTCCATCCGATTGCACAGGACAGTCAGAAATTTTGGGTATTGAAAATAGGGAGGCAGAAATATGGGGCAAGAAAAAGGTTCACCAAGATGTTGGGTTTTCAAGGCATAACTCTAGAGAGTCTAGGGAAATGGCCAAGGAGATTACTAGGCGAATGAAAAATAGCTTTAGCAACGGTTCAATGAAATTTTCAACCTCCAGGTTTAGAGGATATGCAGGAGATGAGAGTTCGTGTGATGTATCTGGATCTGAATCTGCAAATGATTCAGATGTAACAACAGTGTCTTATAGAGATAATATTGGCAGGAATAAGAAACATAGGAGGTCATCGTCCCGTTCTAGTGAATCATCAGTTAGTAGGGAGGCCAAGAAGAGACTATCTGAGAGGTGGAAACTAACACACGGGTCTCAAGAGTTGCTTATGGTTAGTAGGGGCAGCACACTGGGTGAGATGCTTGCCATCTCAGATAGGGAAGTGAGGCCAGCAAATTCTAGTGGCATAGTTGGTGAGGAAGGATGCAGTGAGTTTGGTAATGATGTTCGGCGAGCAGTATGGAAAGAACCTTTAGGCATTAGCAGTAGGGATGGTTGGAAGAATGAATGTCTTGGTAATCTTTCAAGATCACGATCTGTTCCTGCTTCTTCTACTGACTTTGGAAGTCCTAGAATAAACACACGCCATGAAAGTCTTCGCAGGGACAAGTATGTGATTCCAAAAGAGGGTTTCAAGTGGGACAGAAACAAGGCAGTAAAAGGCAATTTCAGTCCGTGGGTAGCTCCATTGCCTAGCAACCAAAGATCCTGTACTAAGAAATCTCAATTTCTTAGTACTTGCAGTAGTAACAATGAAAATAGTGACACTTCACCAGAATTTCATATCACGCCATATCAAGTAAAGCAAACTTTAGAAGGGCACGATCAACCTGAACAGAGCCCTATGGTCTCAGGGGCATCTAGTACTTCTGTGGATGCAAGTTCAGTTCTTGAAAATGCAGTGGATGTCAATGATCAGAATAAGGTTGTGCTTTCTGAACCTTCTCAAATGGAATTATCAGCTTCTGCTTCAATGAATGGTGATTGTTCTACTGGTGACCTCGATAATTTGGAATCCCAGGAATCATCAGATGGACCATCTAAGCAAGCCACATTGCATTGCCCTGTGTCAGAACTAGAATCTCGAGCAAGCTCGAAGGAGGCAGATCAACCCAGTCCAGTTTCAGTTATAGAAGCTCCTTTTACAGATGATTTATCATCTGGTTCTGAATGCTTTGAGAGTATTAGTGCTGATCTCCATGGGCTTCGGATGCAACTTCAACTATTAAAACTAGAATCTGAGGCATATGAAGAGGGAACTATGCTTATTTCAAGTGATGATGATGTTGATGAAGTATCTGTTGGGTTTGCTGAGGACAAGGGGATGCCAAGGGCTGAAGAGAATTGGGAGTCTGAATACATAGTTGATGTCTTGGTCAATTCTGGAATTAATGGAGCCGACCTGGATACATTCTTAGCAACATGGCATTCTCCAGAATGTCCGGTGAATCCATCTGTATTTGAAGAACTCGAGAAAAAATACTGTAATCTAAATTCTTGGTCACGGGCTGAAAGGAGGTTGATGTTCAATTGGATTAATTCAAAGCTACTGGAGACCTATCAGCAATTTATTGACCAACACCCATGGGTGAAATCTGCAAGAAAAATCATTCCGAAGTGGAACATAGGAGAGCTCGAAGATAGCCTGCGCAAGTCTCTGGTAAGCCAAAACAAAAAACTGCACATGGATGCCGAGGAGATGGTGCTTGCAGGGGAATCTCAATGGTTATACTTGAGGGAGGATATTGATGTAATAGGTGGGGAAATGGAACGACTGTTGGTAGATGAACTAGTAGCTGAGGTAAGTGGCAGGGGG
>gnl_Theca_v1.1_Thecc1EG003764t2
ATGAATGGGATTCAGAACAGGAAAGGGCAGAATATTGAGAAATTTCCAGGATGTTTGGGCAGGATGGTAAATCTGTTTGATTTGAACACAGGCATTCCTGGAAACCGGCTGCTTACTGATAAACCACATCCTGATGGTTCCTCACTCTCAAGGAGTCAATCTGACGTGGTAAGGATGCTTAGCCCCTCCTTTGGAGATCAGATAGAGGATAAAGTGGTTGTGTCTGAGTTAAGGAGAACTTTGTCAAACAAGAAAGCTAATGGAACACCAATGAAGATGCTCATAGCCCAGGAAATGTCAAAAGAAGTGGAGTCTAAGCATAATCCACCCAATGTGGTCGCTAAGTTGATGGGACTTGATGCACTACCAAGGCAGCAGCATAATATGGCTGCACAAAGACGCCATTCTAAAGGTTCTTCTCGGCATTCTTTGAGTCATTCTGAGATACCAGTGGAAGGCTGGGAGCGAGATCAAGGCTTTTCGAACAAGCAAATGCAATCTAAAGTAAATCTCTGTCAAGAGCTGAACAAATACAAAGATGTTTATGAAATCTGGCAACAGACCCCAAGGACAACCAATGCAAGAGATAGTTCTCCACAAAAAGGGAGGTATAATGATAATGGGAATGAGAAAAAAATGGCTCTAGTTCGTCAGAAGTTTATGGAAGCAAAACATCTGGTGACAGATGAAAAGCTTCGGCAGACCAAGGAATTTCAAGATGCCCTGGAAGTTTTGAGCTCCAATAGAGAGTTATTCCTCAAGTTTCTGGAAGAGCCAAATTCCACTTTCTCCCAGCATCTCTACAATTTGCAGTCTTTGCCTTTACCTCCTGAGACAAAGCGTATCACTGTTCTTAGACCTTCTAAGATGGTTGATAAAGAGAAATTTTCTGGAATAGGGAAGAAGTGTGACAAACAGACAAACAAACCAGCGCAGATGGGTCAAGTGACTGGTTGGGATAGAAATAACACTGCATGTTCTCCTCCTTTCCCCAGTCCGAAAGTTGATGATTATCCTTCCCAACCAACAAGAATAGTGGTATTGAAGCCCAGCCATGGGAAGACTCAGGACATTAAGACTGTGGCTTTTCCATCTCCCTCATCACCTAGGATATTACGTGGTGAAGATTTTTATGAGGAACCTGAAGATGATGAAGCACGAGAATCAAGAGAAGTGGCAAAGGAAATCACTAGGCAGATGCGTGAAAATCTGATGGGTCATAGGAGGGATGAAACATTGCTTTCTTCTGTGTTTTCCAATGGTTACATTGGTGATGATAGTTCATTTAATAGATCAGAAAATGAGTATGCTGCGGAAAACCTTAGTGATTCAGAAGTCATGTCACCAACTTCTAGACATTCATGGGATTACATCAATAGGTTTGGTAGCCCTTATTCTTCCTCTTCCTTCAGTCGTGCATCATGTTCTCCTGAGTCCTCAGTTTGCAGGGAAGCAAAGAAGAGGCTTTCAGAAAGATGGGCCATGATGGCATCAAATGGGAGTTCTCAGGAACAAAGACATGTCAGGAGAAGCTCAAGCACATTGGGTGAGATGCTTGCTCTTTCTGACACAAAGAAGTTGGTGAGATCTGAAGAAGAGGGAAGTAATAAGGAACAAGAACCTAGGGGATCAACTTCCTGCATAGTTAGTAATTTGGATAAAGAGGAAAGTACAAGTGATTCTCCCAAGAATCTTCTCAGGTCAAAATCTGTGCCTGTGTCTTCTACCGTGTATGGTGCAAGGCTTAATGTTGAAGTTTCAGATCCTGAAGCTAGCAAAGAACAAGTTTCTAAGGAACTGACAAAGGCAAAGAGCATGAAATCATCTTTAAAGGGGAAAGTTTCAAGTTTATTTTTCTCAAAGAATAAGAAAACAAATAAAGAAAATTCTAGTGGATCTCAATCTACAGATGGATCTCCATCTGCAACTCCTGGAACACCAGGGTCACAAGTAATTCATCCTCGAAAGAATAGCAATGATGCATCTCAGTGCGTTAGTGACAGTGGCATCCAAGAGTGTTTGTCTCCTGTTCTAGGTGAATCAGCAAGTAAAACTGCCTTACCAGATTTGATTGGCATGGGACAGAAACAAGGCATAATTTCTATGGAGGGAGGGTTGTCTGTAGCAAAACCTTCAGTGGCTGTCCTTATAAGTGAGAATCAGGACCAGCCAAGCCCTATTTCAGTTTTAGAACCTCGGTTTGAGGAGGATGAGAGCGCAATTCCAGAGTCCTCTGGCAGTATCAAACCAGTGCACCGAGGACTGGAGGTGCCACCTAAGTCTAACTTAATTGACAAGTCACCACCTATAGAATCGATTGCTCGCACCCTGTCCTGGGATGATTCTTGTTCAGAGACAGTCACATTATATCCATCAAAACACTCTTCTGTTTCCCCAGGTGCCAAGGAAGAACAGGATTGGGTTTTCTCTGTCCAATCACTGTTATCAGCGGCTGGTCTCAGTGGTGAGGTGCGGTTGGAGTCATTTATTGGTAGATGGCATTCGCCTGAAAGCCCATTGGAGCCATCCTTGAGAGACAAATATGGCAATTTGAATGATAAGGAGCCTGTGCATGCGGCTAAGCGACGAGAATGGAGATCAAACAGGAAGCTTGTGTTCGACTGTGTGAATGCAGCATTGCTGGAAATCACAGGTTACGGGTCATCGGGCAGGGCCCAGATGAGGGTGATGGAGGGTGCATCAGGCACGTTGGTTGACCATGTGTGGGGCCGAATGAAGGAATGGTTTTCCAGTGAGGTGAAATGTTTGGTGGGAGATGATGGGGACAGCAACAGCCTGGTGGTGGATCGGGTGGTGCAGAAAGAAGTGGTTGGTAAGGGGTGGGCTGATCGTATGAAATTGGAAGTAGATAATTTGGGAAGAGTGATAGAGGTGAAGTTGCTAGAAGAGCTTGTGGAAGAGGCGGTGGTGGATTTGAGCGGTTCCCCCACAAGACAACCTCAG
>gnl_Theca_v1.1_Thecc1EG042973t1
ATGTCAATGAACATGGAATGTAAGCCTGCTACACCAAGTGTTATTGCAAAATTAATGGGCCTTGATGAACTTCCAACTCAGCAACCTGTCAAGAAGCAGAAACGACAAAGAGTGCTTTCAGAGAATTATCTTCGTAAAGTTGCTTCTATAGGTGTTTGGGAGAAGCGGTCGTTTGATGAACGCCATTCGTATAGGTTCAGCATTGAAGAACAAAAGGAGTTCAAGGATGTATATGAAGTAATAGAGTCATTAGAGAGAGACAAGGAAAGTGATTTGTTTGCTGAAAAGGGAAGAGCTGATTTAAGATCGTCAGAGGAAAAAATTCCTATTTTAAGTGGAAGTCATGCAGATGCAGATTGTGTTCCAGTGGGTGTCAAGCTTCAACATTTGAAAGAAGTTCATTCTGGACAGTATGGGCCAGGATTTGTGGATTCTAGAATGGATTATTTTGAAAATCATTTTCAGAATCCAGATTATTTGACCACCAAGCCTTTCTATGATCAGGAAGGTGTCTCTTCTCACTTGCTTTCAGGGCATGTAAGAATCTCAGAGCCAGCATATTCTTTGGACTCTGAAAATACTGATATATACAGGGAAGTCCGGAATAGAACTGATCAAGGAAATGCTAAATTGCGTCAGCAACTTGAGAATCATCTTGTAAAAGATTTCCAAAGGAAATATGGACCTGATAGTATGTTTCCTGGATGTCGTCTGGAATCAAACAACGAAAAACATCCTTCCTTTAGAAAAGTTGTTGTTTTGAAACCAAAGCCTGGAAAGGTAGAGGATGCTTCTAATTGTCTCTCTTCTCCTAGTTCTAGTGAAGGTTCTTATTCAGGCAATAGGAAAGACAAAGGTTTCCTCAGTCATGGAAAAGGAAATTCACATACTCAAGTTAAAGAGAGGAAGAATTTGTCCAATGATGTGAAATCCACAGGGCATAGATCTATCCCTTCCTGTGGATCTGAAAAGGAAATCACCAGAAAAACAAGGCATAAGACAAGTGACATTCCTTTGCAGCCACCAAGGTCAGGATTCAGTGGTGTTCACAGTCTTGCAAAAGAGCCAGAGTTAATGATGGTTTCTTCCCCAAATTACTCTGATTTGAACAACTGGTATAAGCCCTCATGCAACTACTTAGATGGATCATATGTGGCTCAGGAAGCAAAGAAGCAAATCTCAGAAAGATGGAGGATGAATAAAGAGTTTCGGGAGAACGGACTTACTTTTGGGGGTAGGGGCAGAAGCAGAACTCTTGGTGAAATGCTTGCATTGCCTGACTATGATAAATATGCGAACTTTCGTACTCCATTAGGCATTAGCAGTAGAGATGGTTGGAAAAAAATGGGTGTTGGAGACTTAATAAAGTCCAGATCTCCGGCATATTTTACATCTGTTGGAAGTCCTAAAACCAGGACCAGTCACAAAGCTTTCCATGATGATTTGTGTATGACCATGAGGCCAATGTTTTCTCTTAATTGGTCAAGACTGAAGTCAAGTAAGCAGGGTTCCAGTGGGAAAGATGATCTGGAACGAAGAAACTCAGGATCCAACTGCAAGAAGTCTCAATCTAGTCCATACCTAAAGTCAGAAAAGAATCACTTGCTTGAAGACAAATATGTTATCCATTATATGTTCAAGAACAAACTTGAGAAGCAGGATCGTGCTGAACAACATTCTATAGTTCGTAAGTCATTAAAACACGATGTTGATTGCTCTGATTCTGAAAATGAAATTACCCCAATTGATCAATGTAATGACATCAAGGATGGAAATATGTCTCCAGAAGGTTCTGTGGTACCTGAGTCACCAATGTGTACTGTTGCGTCCCCAAGCATGGCATCTGATATGGTGGTTGCTATAGAAAATGTGTCTGTCAGCAAGTGTACTGAGAATCATAAACAGCCACAGTTTGAACCAATAGGCTGCACCATGTCAGAGAAAGATTATGATTCTTCTTTTATCCCTGACGCTTCAAGTAAACAGGAAGATATGTTAATGGAAATATCTGAAGAGTGTGGGACAGACCCTGACTCTCTTGTGAACTTGGAGAGAGCTTATCAGCCCAGTCCAGTTTCAGTTTTGGAAGCACCATTTGCAGAAGAGGTTTTATCCAACTCTGAATGCTTTCACAGTGTCAGTGCTAGCTTACATGATGTGAGGCGACAACTTGAATTTCTAAAATCAGAGTCATATGAAGGATACTCAGAAGGACCTGGAATGGTTGTGTCAAGTGATGATGATGATGATGATGCAGGAGAAGAGTCCCTGAAGAACTGTGAAGTCAATGAAGATTCAACAAAGTTGTTTGGAGTTGAAGAGAGTAGGGATTTCTCCTATATGGTTGATGTCTTGACAGAGGCAGGTTTCCATAGTAGAAACCAGAATATAGGCTTTGACGGACGGCACTCTCCAGAAATCCCTATAAGCCCTTCAATTTTTGATGCATTAGAGAAGAAGTATGATGAACAAATAGCTTGGAAGAGGTCAGCAAGGAGGCTACTGTTTGACCGCATAAATTCAGGTTTGATGGAAATTCTCCAGCCATGCTTCGGAGAACCCATATGGGCAAAACCTGTCGCAAGAAGGCTTAGCTTTAGGCAGAACTTGAAGGAGATTAAGGAAGAGCTGTATATGTTGTTGGTTAGCCAGGAAAAGGAAGCAAGAAAGGACTCATCTGAGAAAGTATTGGGAAAGGATGATGGATGGTTATTCTTAGGATATGATATTGAGGTAATTGGTAGAGAAATAGAGAATTCATTGATAGATGAGCTGGCAGCAGAGATTGTTAGCCTGGAGAGTTTT
>gnl_Utrgi_v4.1_Scf02373.g25813.t1
ATGAGTAGATTTATTGGAGTTTTGGGTAGCGAATGTATTGCTTTGGGGATTAAAAGGCATAAAGCTTTCGCTGGATTCCTTTGGGGTCGTTGCTTTGATTATGATGGAGGCATTGCCGAAGAAGAGGTGTTGGAGTTGAGTTCGACTGGAAGAACAATTGGAACACGGCCAGCGAAGTTGCAAGGAAAAAAACTGTATCGCGAAATCGAATCGACGGAAATCGTTCCCAGTGTTGTCTCCAGATTAAAGAATCTTGAAGGATTACGAATCTTTCGGAATGTACGTCGAGAAAGTAAGAGGGCATCAAAGAGCGGTGAAAGGGTAAACATTGCAATTAGCAATGAATCCAACAGAGCCAAAAATGACGGACAGTGCCCATGCAGAAGCTCTACCTACCCACGAGAATCCCGTCATGTGTCCGAAGATTTGGAGGCATCTTGTACTTCTGTAGGCAGGGTTTCTTCTAAGTGGGCGGATAGTTCATGTTCTTCTAAGTCTGGACTGCCTAATCTTCTGACAAATGCAGATGGGGTACATCTTTCTGAGGATGACAACTCTCGAATCTCGCCCACATCCTTGATTGATGGTCACTTTTTAGATGTAAAAGTTGATCCTGTTAGTACCAGACCAGTCTTGAAGCCCCGTAATTCTATAGTGAATGACAAAACATCTCCAGGGAAGTATCAAACCTGCCCTCTCCCAAGACGTAAAGATCAGTTGCTACTCGGTTGTTGCCATACCGAAAATCCTTTTAATGGATCAGAGGAATGTCAAATGCATAAGAATTATGTGGAAGGCAAGCTTGCAACTGGGTTTGTGGTACTCAAACCTAATCTTCTCAAAGAAAATAAAGGTGTGGAAGGTGAGGGGAAGGCGCCAATGGGATGGAGAGCCTCGATGTGTAATGAGGGGTTTCAGATGTCTGAATCTCTTGAAGCGAGTGGGATAGCTCGTGGGTCTACAATGCGAACAAGAGATGTGTGTGTAATGTCGTACCATGGTGAGTCTGGAGTTGACTCGAGTGTTCTTAAAATGCAGATGAGCTGTGATGTTTGTAGATGCCCTTCTACTTCGTCGACTCCCCAAGGTAAACTTGGACATGAGCGAAAAGTATTACGTTCATTCAGTGGTCGTGCGGGCGTACTCAGATTTGAATCAGAGATGCACCCATCTCCATTAAGTTGTAGCAAATGGTGTAGGGATCCATCTTCTAGCTCAACTGCTAGGGCTCCTAATATGATAAATAAAACAGTTTTGGAGAGGTGGAAGGTGACTGAGAGATTTCGTGAGCTGGAATTTGGTGGAGGAGTGATTTTCGAACATTGTAGTTCCAGGTCAAAGCTTTATATTACTCATGAAAATCAATTTGTTGGATACAATAGAAGCGTCTCAGATGCTTCAGGCATGCGCTCCTCTGATGGTAAAAAGCACAGAATTTTGTCCAGATCAAGGTCGTTTTCTATTTCAGGAGGCAGGAGGAGTCAAAGAAAAGGTGTCTTTTGCATTGCTTTGTTTAGAAATAAGCACAGAGTCCTTTCGAGGCTCCAGCTTTGTGACAGAGATAAGCATGTGAGTGAAAGCATATTTCTTAAAGAAAAGCATGCATTTCCGTATTCTTCAGGCTCCGGGATAAGCTCCTCTGCTTCTCGTAAGTGTGGGCACTTCGATGTTGCACCTGCTCAATTTGAGCTCAAAATGGAGGCCAGTATTAAGGACTTCAATGAACAGCCTTGCATGAGGCAGATGCCAGCAAGTGATATCACTGACTTAAATCTTCTGTCTGGTGTGAGGGATGTACAAAATGACTGTAACTTGACCTCTGATTCAGAAAAAGAAATAGCATTGACTTGTGAGAAAGAGTATTCGTGCATCCAGTCTCGTGAAACAGGCAGGACTTCATCTGAAAACTCCAATGGTACTGAGGATTCTGATCTAATATTGGGTTCTGTGGCGCCTTTCAATGAAGTTGCATCATCAGGAATTGTGAATGTTGATGCCACTGTTGACATGCATGAGTTGCATGAAAGAGCTGCAATGCATGTCGACATGCAGAGTCCCCGCTGTCCAAGTTCATCCTGCTCTTTCCCTTCAATCCGAAATTTGTTCCAAGTTCTCAGAGGCGTGTCACCAAATGCCAATGAATGGGAAAGCCCATTTGCTCTCAAGGCGTTGGCTCAATGTAGTGTTGACAAATCCGGTTTGGATAAGATCCTTGCATTTTGGAGGCATACCCCTGACTACCATCGCAATCCATCTCTCCTTGATAAGACTGAGGAGAAAGGCGACGAGGGCACAACGAGGTTGAGGTCGGAGCGGATGCTTATACTTGACAGGATAAATATTGCAATCATGGATCGGTTCCGGCAACAAGTTGATACATGTCCCTGGGTCAAGCCAAGACTAGCAGGAACCTGTTCATATAAAGATGAGAATGCCCTTTCCAAGTTGATCCGGACAGAATCTGTGGATGGATGGCTACCTGAGAGGCTGTGGTTCGATCCGGAAACGGTATGGGGAGATTCCAATCGAGTTACAGACATGATCGGTAACGAGATCGAGTCCCTGTTGACAGATGACTTATTGGCTCAGTTTGTATTTGAGTTCTATAGGTGC
>gnl_Utrgi_v4.1_Scf00417.g17328.t1
ATGTCAAAAGAGGTTTCACACAAGAAGCAAACACCAAGTATTGTTGCCAGGCTAATGGGCGTTGAAGGATTGCCATCTCCTGAACCTTTTCACATACAACAAAGAAAGTTTTCAAACTTCTACCAACATAAAAATGATTCACTGGCTGCTCATGTAAGCTCCCGAGCACATGATTCTCAGAGTTGGAGAAGTTCAGTGGATCAAGAAGAATGCAAGGATGTGTATGAAGACATCGAAGCATCATGTGTTGTAAACCATAGATGTTCTCCAAGTTGGAACAAGAGATTTGCTCTTGCAAAACCTGATATGTCTTCCATTCAGCAGAAGTTATTTGATGCAGAAGAGGAAGTACTTTCAAGTGGTGATTCTATTCAAGGCTTGGAAGATTTGGTTATGAAGCGTCCTCATGCTCCTCAGATTGATTCCAGGGGTTCTTATGGCAGCCCTATTGCAGTTTTGAAACCTTTGAGTTCTGAAAAGTATGAAAGAAGTGCGAAGGTATGGAGGCCAGAGAGACACATTAAACGTAGAGGAGGACATTTCTTTGAATCCGACGACTGCCAGAAGGGTCATCTTTTTCGAAGTTCGCTTGATCAAGGTACCGAGGAAAACATGTTGCCTACTAGGATTGTCCTGCTGAAACCCAAACAGAGGAAGATCAAGAATTCAGGGGCATCCTGCTCATCAGCTTCTCTCCCAGATGGCTATCAGCTTAGCTACCAAAATGCAAGGGGATATTCAAATGTCAGAGGGGCTGCATCAGGGATGCGGACTAGGGAGAGGCAAATTACAATGAAAATGTTCGACAGCTGGGATGAATCCGTGGATGCAAAGTCCACTCTTTTTGGAGGATATACAGGGGATGAGAGCTCATACGAGGAAAGTGAAGGCGACTCGGGAAGTGATTATGAGATATTTCAATCCCCTTGTAGAACACCACTCTGGGAAGGAGAAGTGTATGCATATCCATCTTCTGTGGTCGAGGGATCATCTAATACTTCATCTAAAAAGACGCTGTATGCGGGCTGGAAAGGGAATCACAAATATCATGGCTTCGAAATGGTTAGAAATGGTCGCACATTAGCAGAAAGGCTTGCTTCTAATCCAACTGCTAAGAGTGTTGTTGTTGGAGGAAACAATCGGTTTAGTAGCTGCAACAGCAGAATGAGTAGCCCGGACGATTGGAAGGACCATAAAAGCCTGAGTTCGTTCAGATCAGGATTGCTGTCTGAATCTTTCGGTGGCATCAGTAACAGGAAGTGCACTCGTCAGTCTGAGCTAGCAGGAAAGCAGCATGTTCACAATGGTGCTGTATGCTACGACAGAAAAAATGCTACGAAGGGAAAGTTACATAATAAATATGACAATTTCTCTGACTTGTGTGGTGAGCAGCCTCACTTCTGTCAATGGCGGGTAGCTGATGAGATGGGCTGTTCGACAAACACAAATCTCAAGATTCAAACAAAGGAGAAACCAGTTATTCATGGCTCTTGGCCTTCTGGGCTTCCGAGAGCCGAGCCAGATTCATCTGAGAGATCAAAGGAAGCTGATCATCCAAGTCCAGTTTCAGTCCTTGAAGTTCCTCGCCATGACGATACATCATTTTCTGAAAGTTTTGAAAGAGTCAATGCTGAACTTCATGAACTTCGAAAGAAATTGCAGCTGCTCAAAATGGAGCCCACCTCATGTGCCGAGACACCTCCCCCTCTTCCCATAGAGGAAGAAACTACCAGCTCCGTTTCTGATAACTTCCATGGACTAGAATCCGAATCCTGGAAAACATCCTACGCTAATGATGTACTCATTGAAGCTGCAGCCAAAGATTCCAACTTTAGCATCTCCAGAACAACCTGGAAGTACTCTAATGACCCTTTAGATCACTCTAATGACCCTTTAGATCCAAAGCTATTCAACTCACTCGAGACGAAATACAACAATGGAATGATGGGATCAAAGTCAGAAAGAAAGCTACTTTTTGATGTGATCAAGTCATCGCTGCTGGAAATCCTTCAGGACCATGCTGGCTCATTGCCTTGGGTGCAGCCTAAACTGGCAGACTTGTACTGGAAATCTGAGAAAGAAGCAGTTCGTGATGCGATCGAGGAACTGATGAGCCGAGATTTTTTCAACTGGGAAGCATCAGAGAGTGAGGAACTAGACAAGGAGATGGAGTGGTCAGAAATGGAAGGAGAAATCAACCTTCTAGGAATTGATATGGAGAAATTGCTGATAGATGAGATGATATCTGAGCTATGTTCTCTTTAC
>gnl_Utrgi_v4.1_Scf00102.g8571.t1
ATGCAGAGTCTCCACCATCCAAGCTCATCCTGCTCCCTCCCTTCCAACTGGGATTTCTCTCAAATTCCCATAGACATCTCACCGGATGTTGAAGCGTGGGAATGTTCATTTGCTCTCAAGGCGTTGGCTCAGTGTGGCGTCGACAAATCTGGGTTGGACAAGATCCGCGCATTTTGGAAGCATATGCCGGATTACCATCGGAACCCATCACTCCTTGATAAGTTTGAGACGAAACGCAACGAAGGGACGACAACAAGGTTACGGTCCGAGCGGATGCTCGTGCTTGACAGAATAAATATCGCAATCATGGATCGGTTCCGGCACCAAGTTGGCATCCATCCGTGGGTTAACCCAAGAATAGCAGCAGCTTGTTCTTACAAAGATGAGAACGCCCTAGTGAAGTTGATCCGGCAAGAATCCTCAAATGGATGGCTACCGGAGAGACTGCGGTTCGATCCCGAGATGGTATGGGGTGATTCGAACCGAGTTATCGACATCATCGGCAACGAGATCGAGTCCTCGTTGACGGATGACTTGTTGGGAGAGTTTCTGCTGGAC
>gnl_Utrgi_v4.1_Scf00128.g9816.t1
ATGATGAAAAAGTCAACGACTGAGGAAATGCCAGCAGAGGGTGAACCCAAGAAACGAGCTCCTAGTGTTATTGCTAGGTTAATGGGTGTTGAAGCATTGCCATCCCCGAAACATGCTCATAGACAACAAAGAAGCTCAGACATTTGCCAACAGAAGACTGCTGCTCATCCTAGTTCTCAAGTTCATGATGTTCGACGCCGGAGAAGTTCAATAGACCATCAGGATTTCAAGGATGTGTACGAGGATCTGGAAGCAGCACATGCTGTAAACCAACGATGTTTTTCAGGGTGGCATCCGAGACCAATTCTGGCAACACCGGATATGATTTCTACTCATCATAACTTTCGTGATGCTGAGCATCTACAATCTGATGAAATGGTTCAAAACTGGGATGGCGTGGATGATACGTTGGAGATGCTTGAGTTCCACGAATGTGTAATGCCGAAGTTACACAAGCAGCCTGGTTCATTTGCTGTGAAGTATGGACCGCAGATAGCTTCTAAGAGTTCTTATGGTAGCCCTATAACAGTGTTGACACCTTTGAGTTCTGAGAAGTATGATACCAATGACGGATGCAGATCAGAGAAGCATAATTTTGACGAGCTCCATTGTATTTCTTCCCTGGCACGCAAAGACGGCCTTCTCCTTGAACACCATAATCCCAACAGAGCTCGTCTACTTCGGAGTTCTCATATGTCCCTGCTGGAAGAAGATAATGAGGAAGATATGCCTCTTAAAAGAACGTTTACCCTAAAACCAAAACAGGGGAAGATCAGGTTTTCAGGGCCATCTTGTACATTGGATCATCTGCCACGTGAATATCAGTGTAAGTATCACCCTTCAAAGGAATTTCGAAATACTGGAGGTGCTCAAGAGGGATCACGGACGAGGAAATCTCCATCTCATAAAATTGGTTTTCCACGGCCAATTTCCAGAGAAGCTATGGAGATTGCTAGGAGAATTTCTATGAGAATAAGAGAAGGCTGGGATGAATACGTGGATGCCAACTCCACTGCTTTTGGGGGATACACTGGGGATGAGAGCTCGAATGAAAGTGATTCCGGAAGTGATTTGGAGCTTTTTCAATCTCCTTGTAGGAAATCATTCGCTGAAACTGACTTCTGTGGATTCCCATCTTCTTCATATGTGTCATCATCTGTTAATAGGGAAGCCAAAAAGCAGATATGCGAGCGATGGAAAATGAATCAGAAATATCAAGGCCTGGAAATGAATCGAAATGGAAGCACACTAGCTGAGATGCTTGCTTTGTCTGATCGAGAATCCACCCCAACTTATTCAGCCTCAAAGAGTTGCCTTGGTAGGGTTAACAGTCAGTTTCATACCTACAACGTGGCTATGAATAACAATATTCCTCTAGGTATCAGTAGCAGAGATGGTTGGAAAGACGATGTGAACACAAGGCCATCTAGATCAAGATCACTCTCTGCGTCTTTTGGCAGTTCTGCAATGTGTCTTTATGCAGATGAATTGGCAAAAAATCTGCATGAGCGCAGTTTTACGGCATCCCATGACAGAAAGAGAGAGAAGAAAGGAAATCTAAATAGCAAAGAAGAATATTATTTGCCTATTCGTTCAAGTTCCTCTTATGAAAAGCCTTACCACTGCCAGAAACTAAATGATAATGAGGCTTACTGTTTTGAAAAGGCCAGTTTCAAGTCTGAACCGAGTTTAGCTTCTTCAGATGTATCATGTGAACCATTGAGCTCCCAAGTTGTCGTGGATGGGGGCAATGAGGTAGCTTTGGTTCTAAATCCAGGGAGCATAATCATTTCTTCAGCGGCTTCTGATATAAACCATAAGAATTCGTCTGATGGTAGCATAAACTCCGTTGTCCAGGAGGCACCAGCTCTCAGGAGTTCTCATCCTGAGCCAGAGTCATCGGAAAGCTCCAAGGAAGCTGATCATTCAAGTCCAATTTCAGTCCTCGAAGCTCCTTGCCGTGGCGATAAATCTTCCGATCAAAGGATTGAAGAAGCCAACAGTGAACTTCATGAGCTGCGAAAGCAACCACAGCCGCGTGAAAAGGAGCATGATGCAAATGCTAACGTTACTCCTCGGACCGATCAAGAGACTCCCAGCTCAGTTTCTGAAAACTTCACTAGCCTAGCAACAGAATGCTGGCAAAATGCCTATGTTGTCGACTTGCTGATCCGATCCCTTCCCGAAGACTCCGACTTCGGAACCAACTGGGACTACCCGTTAGACCCAAAGCTTTTCGAAGATCTCGAAAAGAAGTATAACAATGGAGTGACGGGATCAAAGTCAGAAAGGAGGCTGCTTTTTGACAGATTGAACTCAGTTCTGTTGGAGATTTTGGAGGAGCACGTCGACTCCTTCTCCTGGGTGATGCCGAAACTCGGAGGATTGTTTTCGAAATGGGAGAAAGAAGCAGTTGGTGATGCCATCGGCAGATTGATGAATGAAGATTTCTCGCAGTGGGATGAATCAGAAAGAGGCCTGGACAAGAAGATGCAGTGGTCGGATGCCAGGGGAGAAATCAACCTTGTGGGCGTTGAAATGGAGAGTTTGTTGATAGATGAGATTATATGGGAGTGCTGTTTGGTTTGC
>gnl_Utrgi_v4.1_Scf00146.g10488.t1
ATGGTGCAGATGGTTTCTGAGTGCAAGAGAACTATACCAGAACATAAAGCTAATGGAACTCCCATGAAGAGGCTTATTGCACAGGAGATGACGAAAGAAGTAAATTCGGGTAACAGTTCACCTAATTTAATTGCAAGGTTGATGGGCCTTGATAGCCTTCCACATCAACAACATGGCTCAGCGAATCAAAGAAACCTGATGGGCCACCATAGATGCCATTCCGAAATATCCATTTGTAGCTGGGAACAACAGAATGCCACCCTGGACTATTTAGACCATCATCAGGGCACAGATGTTCGTGAAGTATGGAGTAAGTCTACGAAACCCAACCACAAGGACAGGCATGGAGAACCCACTAAGCATCGGCAGGCTGCTTTTATCCGTCAAAAGCTCATTGATGGAAGCAGAATGTCATCGGAGGAGAAGCTTCGACAGTCTAAGCAGTTCCAAGATGCTTTGGAAGTTTTGAATTCCAACAAGGAATTATTTGTGAAGTGTTTGGAGGAACCAAAGGCAAAGTTATCTCAATACAATCTGCAGTTGATACCTCCTCCTTTAGAGACAAGGCATGTGACTGTTCTAAGGCCTTCAAAGTATGCAGAAAAAAATTCTACCAAGGTCGGGGGTGCCCATGGTAAACAAGTTAGCAAGGATGGTTTTGTCCAGGTCAAATGCTTTGAAAAACGAGGATCTGCTCCTTCAGATTGGAAGAATTATGAAGATCCACCTCAACCGACCCGAATAGTAGTTCTAAAACCAGGCAGTGGAAAAGCATGTGGAGATTCTTGCCCTGAATCTGAATGTTCAACGATGCACGATGATGACCTTTCAAGGAGTGCTGGAGATATTGATAGCTTAAAATCTAAGGCATTTGCAAATGCAGTTGCTGAGAAAATTGATCAGGAGCTTGGTAGACATCATAGAGATGAGATATCGACAGCTTCAGCATTCTCCAATGGGTATGTGGCCGATGATAGTTCATTTAATAAATCAGATACTGAGTTTCCAGCTGGTAATCTCAGCGATGCTGAAATCACTTCACTGGCATCAAGGCATGGAAGTCCATCCTCGTCCTCTTATAATAGGTTATCTCATTCGCCACAGCCATCTGTTTATATAGAAGCGAAAAAACGTCTGTCCGAAAGATGGTCCAAGATGGAATGTAATGAAATATTTCGAGAACAAAAGTGGGTTCAGAAGAGTTCCAGTACACTAGGTGAAATGCTTGCCCTCTCTGAGACAAAGAAGACGCCATCATCTGCTGAATCAATGGATTTGAAGTCGCTCTTTATGAGTGAATCCAAACTGGATGAGCATGTGGGTTGTTCATCATTTGATCTTGCTACATCCAAATCCACTCCAGTACATTCTGCCTCATGCATAACAAAGTTGACAACTGATACTCATGGTTCAGATGGGGAAATACCGACTTCTACTGATGAGTCAAGAACATTAGGTGGTGGTATATCATCGTTCCGTGGGAAGGTGTCAAGTTTATTTTTCTCTAGGAACAGAACATCTAATAAGGATGAAGCTAGAAGTTGCGTTGGACATGAGCGAGACAATGCAGGGACTGCTACTTTTCTCGGGGCAGATCCAAGTCCAAACACAAAATCTTTTGAGATTGACATATCGAACCGAAGATCTACGGCACCTGCAAGTCCTGCTAAAAATCAGCACTCTCAAAGTCTAGTTTCTACATCAGACACGGTTCTTGAAAAGAACGAGCAGGCAACAAGGATTCCTGGTTATCTCAGGCTGGAACGACGAGGATCTGATCTGCCTCCAAGCACCATCAGCTCAACCTTAATCGAAAAATCACCTCCTATAGGGTCCATTTCCTCCACCTCATCATATAACGATTCGCGTACAGAGAAAGCATCAACATGTCCAATAAGGCGCTCCTTAAGTTCCTCAGGGAAGGAAGAACCAAAGGAGGAATGGTCTCTCTATCTGAATACCTTGTTATCTGCTGCTGGCCTTCAAGGAAAAGTTCAATCAAGCTTGGTTTTCTCCGAGTGGCACTCCCCTGAAAGTCCCCTAGATCCATCACTAAGAGAGAAATACATGAACCTAGACGAGAAGAGAACACTGCATGAAGCAAAGCGAAGGCAGAAAAGGTCAATGCAGAAGCTCGTATTCGACTGTGTCAATGAAGCACTATTGGAAACATCAGGCTATATCCATGGAAACACTGCTTCTTGCACTGATCCTATGAAAAGAGTGGTGCATCCAGAACACTCCAAGGACGCATTCATATGGTGGAACTCACTGTTCGACTACGAGACTGGGTGCAGTTGGGATGGTTTCAGGGGTGACATCTTCAGCATGGTCGAAAAGGAGGTGGTAGGCAAAGCATGGAGCGATAACCTGAGCCTGGAAATGGATCTCATAGGAATGAAAATCGGAGGCAAGGTGATGGAGGATCTGGTGGAGGAGACCTTGTTAGAGTTGGCGGGTAAA
>gnl_Utrgi_v4.1_Scf01234.g24255.t1
ATGGGGCCAGATGTATGGGCGGAGCCATTTGGGCCTGGAATCAAAATTGTTGAAAAGGCTGTAATATCCGGAATCTGCGAAAACAATGCTTCAAGAATGTGTTCATTGGAACAGAAAAAGGTTGCGTCTGAGTTGAATAGCATTTGTGCACATGCACCTAGATCAAGTGAACTGCCCATAAAGTTACTCATTGCAGAAGAGATGTCAAAGGAAATTAACACTGGAAGCGGCCAACCGAACTTGGTGGCCAAGTTGATGGGACTTGATGCCATTCCTAGAGTGGAGCCAGATTCATCTGGGCAAGGAATCAGTTCTAGAACTCATCAAAGTTGTTCCCAGAACGGACTTGTGAATCGAGCTGATCAGCAGGTATTGAAGGATGTTTATGAAACAGGGAGACAGTCCTGGAGCTCACCATGTAGGAGGGGTCGTGAAGAGGATCCAAGGATGGCTCTTGTTCGGCAGAAATTCTCTGAAGCAAAGCATTTGTGTACAGATGGAAACAGACATTCTAGGCAGTTTCAAGATGCACTGGAAGTCTTGACTTCCAACAAAGATTTGTTTCTCAAGTGTCTCCAGGAACGGACTTCATTGGCCTCAGAGAACCTTGATGGCCTGCATTCTGTTCCTCCTCCTGATAACAGGAGAATCACAGTCCTCTTACCCGCAACAGCTCTGTCTAACCATAATCATCCTGTCGCTATAGGTAAGGATGGAGCTCATATGAAAAAGGGTGCCGTTTTTGGTCAAAAATGTTCAGAGATAATCCATCCAGAACCAAGTTCGTGTTCTACATGCTTGGAGCATTGTGCAAATGCAGCCCCGCCAACCCGAATAGTGGTTCTGAAACCAGGGCCTGTGAAACCCAGTGGTGATAAGCTCCACAGTTCTCCACAATTGCAGCAAACTAGGCAGTTGTTTGAGAAAATGTTCTTTGAGAACATGGAGAGTGCACAAAATCATGAACCAAGGGAAGATGCAAAAGCAGCCAGGGAGAATATGGTTCCTCACCTTGGCCATCTGTGCAGAGAGGAAAAACTGACTCCATCTGGCCCTTGCGGTGAATACAGGGGTGATGATACTTCATTCTTTCCTGATGTTCATACCAGATATTCAGACAATATGTCTCCATTGCCTAGGCACTCTTGGGATTATGCTAATAGAATTGGTAGTCCTTTCTCTTCTCCCTCGTATAGTCAGATATCTTATTCTCCAGATTATTCAGTTTGCCAAGAAGCCAAAAAACGCCTCTCTGAAAGATGGGCTACTTTGACATATGATGGAACACACAATGAACGGATGCTTAGCCGGAGAAGTTCCAAGTCATTAGGTGAAATGCTTGCTGTTTCTGAAGCAAGAAGGTCACCTGCTCCTAATCTGGATGATGAAAAAGGTACTTGTCCAGAAGTGAAGCATTCAAAGCCTCGTTTATTTCATCAAATAAAAATGGAGGGGCATTCAGATCCATCTTCCAGAAACCTCATCAGGTCAAAACCCCTTCCTGTCTCTTCCGCTGAGTTCCATACCAGAGTGGATTTAGGCATGGAAGAAGGTAAAACAAGAACTGGAAAAGTGTCATTCAAGGGGATGCTGTCTCGTTTATTTTCTTCCGGAAGCAGAGCATCTGGTTTGGAGAAAGCCTTCATCAAATATGATAATCTCTCTTTTTCCAATGACCTTGGCAACAAAACCTTAGCACCCTCTTCCAAGCCACTCAACAAAGCTGTGCAGAGGTCATCAAACCAACTATTCCCTGCCCGAATTGGCAACTTGGCTATGCTACCTCCCATGTATGGAGGCCGTGCTGACAACCAGAAACAGCCAGGTCCAGTATGGGATCCACAGTTTGTAGATGAATGTATGGCTAGAGCTCGTCCACAGTATTTAAAGCCAAATCAACGGGGTACAAGTGCTAGGCTGTTTCCAAGTTCATGTGAACCTAACTTAATTGGAAAATCACCGGCAATCGGAACCGTTCCTCGCACCATATCGTCAGATGATATGTATGCAGACACTGCAACATCTCACCCCGCAACGCACCACATCTCAACTCAAGACAGCAACATCGGACCGGACTGGATGATGTTAGCCAAAACATTGTTATCCGTTTCTGGTCTGCAGGATGTAGCACTCCCTACCTACGGCATTGAAAGTTGGCATTCATCGGAGAGTCCTTTGGATCCATCACTTGGGGAAAAATATGTCCATCTAAATGACAAGGAGATGCCATATGAGGCCAACAGAAGGCAAAACCGATCAACTCGGAAGCTCGTGTATGATTCCGTAAATGCAGCATTGATGCAAATAACCAGAACCCAGTTCAGCTACATCGGAGACAAAGTTGCAAGTGCAAAATCTCCCCTAGGGGACAACGTTCTTGCCCTTATCAGCTCATGGTTCTCCAGTGAAGCTCGATGGGTTTCAGGTGATGGTGAAAATGATGACGACGACGATGGTGGTGCAGGGATGGAGATGGCGGTGAAGGATGAAGTTGTGGGATCCTGGTGGATGGATCAGTTGAAAATGGAGATCAACGATGTGAAGAAGGAGATTGCAGGGAGTCTGGTAGAGGCTCTCATGCAGGAGATCGCTGTTGAATTGGCTGGTGGGATTAGCAACAGGTATGCTTTTGCTTGT
>gnl_Utrgi_v4.1_Scf00059.g6142.t1
ATGTGCTTTTCTGTGTCGTCGATGAAAATTGCTTTTCTTGGAGTTGTAGCCACTGACGTGTTTGAGATGAGTGCGGGCGCGGGTGCGGCTTCGGGAAGGCTGGCATTTGATTACAGCCTTTCAACAAGTCGTTGTGATGCTTCAGGGATGTGTTCCTCTGGTAACTGTCTGGAACAAGAAGTGAGTACATCTGAATGCATCCGGAACACTCATCCGAATTTCAAATTCGGCGGAATGCCTGTGAAGATGTTGATTGCACAAGAGATGTCTAAAGAAGTGGACTCTGGAGTCCATCAGCATAATATAGTTGCCAAACTGATGGGGCTTGATGTCTGTGCGTTAGCGGAGCATGAGTCATTTGTTCATCCACAGATTGCTGCTTCACGTTGTCAAGGGCAACAAAACAGATTTTCAGGTGACATTGATCGGAATGCATTCAAAGATGGCCATGATATATGGAAGCAAACCTGGAAATCATCACCATGTAAGGGGAGACGTAGAGGGTCTGAAAGTGATGAGAGGATGATGGCTCTTGTTGGGAAGAAGTTCTCTGAAATGAAGAGGTTATCTGCAGATGGAAACATTCGTAAGTCAAAGCAATTTGAAGATGCAATAGAAGTTTCAAGTTCCAATGATAATACATTTCTCAAGCGTCTCCAAGAACCGGATACAGTTTCCTCTGAGCAGCAAAAAGATTGGTGGTCTGTCCCTCCTCCAGAGCAAAGGCGGATCACTGTTCTTTTTCCCTCAAGGATTTCCAACAACCACAAATGTCCAAATAAGGATGCCATTGTAAATGCAGTTCTTTCAGAGAATATTAGTACTGGAAGTTCTCATTCTGCAAGCTTGAGCAATTCTGAAAATCCCTTGCAACCAACCCGAATAGTGGTTTTGAAACCAAGCCATCCGAAGGCAAATGGTGGTATTTCTGCTACTTCTCCACATATTGAACTGTTGAAACAGCCTCGTGATACTCGGAATCAAGAACCAATAGAAGATGCAAAGATTGCAGGAGAACAAGCATACCATGGCACGCTCTGCAGAGATGAAATTTTGACTTCTTATGATAAGGATGGTTCCTTCCCTTCACCTTTTCAGACATCTTATATTGACCAGCTTGGTAGCTCTTCATCTTCGCGCTCACATAGTCAGACATCATATTCTCCGGAGGTTTACCAGGTAGCAAAGAAACGGCTCTCTATAAGGTGGGCTAGGGCGTCAGCTAATGGGATATACCAAGACCAAGGATCTGCTGCGAGAAGCACCAAGTCATTAGGTGAGTTGCTTGCTCTTTCTGAAGCAAAAATGGCTTCTGTTCCTTGTGAGACGGATGGCTGTTATTCAGAAATGGAGGAACCAAAGCGCCCTGTAATTCATCAAGAGAAAAATGTGGTTGAATCTCCAATAAATCTTATGAGGTCAAAATCTGTTCCTGCAATGCCTCCCAAGTTTGGAACAGAGCTGGATTTGGACATTTCAGTTATGAATAATGGAATGCAACATTTTTACAAGGACAAGGCCAGCTCAAAAAGTGTTAAATCATCCGTTGGGGGTCTGATTTCTAGTTTATTTCCCTTCAAAAACAAAAGATCAGCAATGGAGAAAGCCTGCAACTCTGGATCCAACGATGAAGCATTATCATTTCATGAGAAACCTTGCAACACATTTGAAAGCTGCAGAGTGAAGCTCCCTGATCAGGAATTGTACACTAAGCAACGGCCATCAAGTGAATCATCTTTTTCTCTTCAAAATGGTGACACCTCCATGATGTCTCACCTGGATCAACATTTCCTTGCTAAGCCTAGTTTATCTGGAGGTCATCGTGATGACAAGAATCAGCCAAGTCTAATGTCATTGACAGGATCGCCTTTTGGAGATGATTGCACCGGAAGAGATCTTCCAGAATGCCTTAAGCCTAACCATCAGAGTGCAAAGCTTTCCATTGATTGCCGAGGCTCAAACGTGCTCGGTAGATCACCAGCTATTGGAACCATTCCCCGCACCATATCATGGGATGAGCCATGTAGGCAGACAGTCACAGCTCATCCTGCTGCAGAGCGCTCGAGCACTACTCAAATCAAGAATGAAGAACTAGACTGGGTTTTGCTTGCCAAAGCTTTGCTAACTGGTTCTGGTCTCAAAGACGGGGGCGCATCTAACTCATATGCTGATAGATGGTACTCTGTCGAGGCCCCATTGGATCCGCTGCTTAGAGACAAGTATATCGATATACAAGATAAGGAGATGGTGCCTGAGGCAAAGAGAAGCCACCGGAGATCAACCAGAAATCTCGTCTTCGATTGTGTGAATGCAGCATTGTTGGAAATTGCAGGACCAAGGTCGGATTTAGGACACTGCAACTTGGAAAAAGATCTCTCAGTAGACAGTGTCTCATCCCCGTTAGGAGACAGGGTTTTGGAACTTCTGAACTCTTGGTTTTCTAGAGACGCCCGAAGAATGTCGGACGGATGTGAGAACAGCAACACGGTGGCCGTGGAAGCTGTAGTGAAAGATGAGGTTGTCAGTGGAAGGTGGGCGGATCAGTTGATAATGGAGATAGAAGACATGAACAAGGATATCACAAGGACGTTGCTGGAGGATCTGGTCCATGAGGCCGTACGTGAAATGGCTTCTAGTGTTGAGGAGGAGGCAGTCTCT
>gnl_Utrgi_v4.1_Scf00043.g4960.t1
ATGTCTTATGCAGTTGATGTGCTGGTTGGCTCGGGTATTGAAGAGACGTACTTCAGCATCTTAGGAACACACTGGAATTATCCAGATAATACGCTGGACCCAGGCCTGTTTAACGATCTCGAAATCTTCCAAGATCATGTTGAATCTTACCCCGGGATGACGTCAAAAGTAGCGGGACGGCTTGATTCCAATAGAGAAAAGGAAGCAGTCGGCGATGCAATCGCCAGATTGATCAGCCCGGAGAAGCATCAAATCCGAGAAAATGTGAGCTCCGAAGAAGGACGCGGCGCAGTTCCGGAGCACACCAAGGGAAATAAATCTGATTCAAGCCCTGAAAGATGTCTCGTTGTTCTTGGGCCCGAATACTCAAGCCTTCTGGGCCAGAACTCTACTCAAGACCCCAGCCCACGGAAGCAGTCCAGGATACCGGGTATGCCGTACAAACAGGCAAGAAAGAAGACTACTCTACGAGATGAAGGCAACGGTCGATTCCTAGCCCTGACAAGATCTAACGGGCGACATTCCACTTTGTATATAAATCTCCTC
>gnl_Utrgi_v4.1_Scf00081.g7416.t1
ATGGAACTCTTGGAGATGAATGGCCGGATATCTCCAGTGAGGGTGTTCTCTGATAAACCCGTTAAAAATGAATCTGGCTTTTCAAGAAATGTTTCAGATGCTACAAGGGTATGCTCATTAGAACAAAAGCGGATGACGTCTGAGCTGAATAACACTTGCACAACTGCCAAATCATGTGAAACGCCCGTCAAATTATTGATTGCCCAAGAGATGTCGAAGGAAGTGAAGTTCGCAGGTGGCCAACCAAACGTGGTCGCCAAGTTGATGGGACTTGATGTCATTTCTAGAGTGGAGCCTGATTCATCTATGCAAAGAATGTGTGCTAGAAGTCGAAGTTGTTCACAAAATGGAGATGTGAACTGGGCTGATAGAAATATGTTCAAGGATGCTCATGAAACAGGTAGACAGTCATGGAACGCACCCTGTAGAAAGGACTGTGAAAAGGTTGAAAAGGATGCACAGATAGCTCTTCTTGGACGGAGATTGTCTGAAGCAAAGCGTTTTTCTAAAGATGAAGACCGATGTTTTAAAGAATTTCAAGACGCATTAGAGGTGTTGAGTTCCAATAAAGATGCATTCCTCGAGTGTCTTCAGGAACGCACATCAGTATCCTCAGAGCCCCTTGACGGCTGGCATTCTGTTACTCCTTCTGATAAAAGACGAATCACAGTTCTTTTACCCTCAAAAAATCTGGCGAACCTCAATCCTCAGCTAGCTCTGAATAAGGATGGAAGTGATATGAACAAGGGCGCTATCTTTGGTCAAAAAGGTTCAGCAACAGCACATCCGGAATCATGCTCGTGTTCCACATGCATGGAGCGTTGTAAGAGCACAACTCAGCGAACCCGAATAGTGGTTCTGAAACCAGGGCCTCAGAACTTTAGTGTTGATAAGCTCAACGGCCCTCCCCGATTTGATCAATCTAGGCAGTTGTATGAGAAACTCTTCCATGGATGCGTGGAGAATGCCCAGAATCATGAACCAAGGGGGACAAAAGTAGCAAGAGAGCATGCAGTTCCAGACCTTGACTGGCTATTCAGAGACCAAGTGTTGATTGCATCTGGCCCTTGCAATAGTTACACATGCGATGATCCTAATCCCAGGTGTCCAGACAACATGTCACCATTGTCTAGGCACTCATGGGATAATGCTAACAGGATTGGTAGTCCTATATCTTCTCCCTCGTATGGTCAAATGCCCTATTGTCCAGATTATTCAGATCGCTATGAAGCAAGAAAACGCCTCTCTGAAAGATGGGCTACGAACACGGTGACATATGATGGGACATGCAATGAACGGATGCTTAGTCAGGGAAGCTCCAAGTCATTAGGTGAGATGCTTGCCCTTTCTGAAGCAAGAAATTCAGCTGCTCCTAATTCTGAAGAAGGAAATGCTCAGTTACTTCGTAGAACAAAAAGGGAGGGGGCTTCAGACAAGTTTCCCAGAAACCTCATCAGGTCAAATTCCCTCCCTGAATCCTTTCCGGGGTTTGGAACTAGGTTGGATGTACGCACGGAGGAAGGAAAGAGAACAAGTGTGAAATTGTCATTCAAGGGGATGCTGTCTAGTTTATTTTCTTCGAGGAACAGAGGATCTGGTTTGGAGAAAGCCTACACCAAATATGAGAATGTCACTTTCTCCAATGAAGTTGGCTACAAAACCGTGATTAACTCTACCAAGCTACACCAACCATTCCCTGCTCAAACTGGCAACAGAAAAATTCTGTCTCCCATGCCGTACGGAGGCCCTGTGGACAACCAGAACCGGCCATGTCCAGTATTATTGGTTCCACATGTTGTAGATGAATGTATGGCTAGAGGTGCTAAGCTGTCTCCAAATTCTTGTGAATCCAACTTGATTGGAAAATCACCAGCAATTGGAACGGTTCCTCGCACCATTTCATGCAATGATCTACCCGCGGACACCACTTCGGCTCACCCTGCAACACGCCCCTTTGCAACTCCAAAAAGTAATGTGGTGCCTGACTGGATGATGCACGCCAAAACACTGCTGTCCGTTTCTGGTCTGCAGGATGTAGCACTATCCAGCTACAATACTGAAAGCTGGCACTCACTTGAGAGTCCTTTGGACCCATCCCTCAGGGACAGGTATGTCGATCTCAGTGACAAGGAGACCCTCCATGAGGCCAACAGAAGGCGAAGCCGTTCAACCAGAAACCTCGTGTATGATTGCGTAAACACAGCATTGATGCAGATCACCGGAACTTGGTTGGATTACTCCTCCAGTCGGGATAACACAGAAAGGCAGTCCCCTTTAGTGGACAAAGTTCTGGCCCTCATCGATGCATGGTGCTGTGGTGAAGCGCTGTGGCTGTCAGATGAGGGTGTGGCGATGGACAATGTGGTGCAGGAGGAGGTTGTGGGATGGTGGTGGATGGATCAGTTGAAAACGCAGATGAACGATGTGAACATGAAGATTGCAGGGAGCTTAATGGAGAACCTCATGCATGATATGGTGGTTGACTTGGCAGGTGGAACTGAC
>gnl_Utrgi_v4.1_Scf00051.g5497.t1
ATGAGTTCTTCACACTCAGATGGCAAGACTTCCATCAGCTGGCTAGGGCCGAACCAACTTGGTAAATCACCAGCCATTGGAACCATTCCTCGCACCATATCAGGGGACGAGCCCTGCAGGTGCACGGTCACATCTCCTCTTGCCGTAGAGTGCCCCAGTACTCGAATCAAGACGGAAGAATTGGATTGGGTTTCATATGCCAAATTACTGCTAACTGTTTCTGGTCTCCTAGAACCGAGCTTGTCCAGCTCTTATCCTGAAGGATGGTATTCACCTGAGACTCCATTGAACCCGCTGCTTCGAGATAAGTATATTGAAATGCAAGATAAGAAGGAGATGATACCCCAGGGAGCGAGAAGCCGAAGCCAATCAACCAGAGCTCTTGTTTTCGACTGCGTAAATGCAGCGTTGTTGGAAACGGCAGGCCCTTGGTTGGAATTGGGTCATTGCAACTCAGACAGGGATGGGTCGCTCCCATTAGGTGACAAGGTCTTGGCACTTCTGAACTCATGGTTCTCCAGAGAAGCTCTACGGATGTCAAATGTGTGCGAGAACAGCGACAGTGTTCCTATGGAGATGGCGATGAAGGATGAGTTGATCAGTGGAAGGTGGACGGATCAGCTGAGAGTTGAGACAAGCATCATGAACAAGGATATCACAGGGACGTTGCTGGAGGATCTTGTGCATGAGGCTGTCGTTGACATGGCTTGTAGAGTTGAGCAAGACGGGGGCATTCTCCTGAATGCATCCAAGCTTTGTCATTACAACCCTTTCCTG
>gnl_Utrgi_v4.1_Scf00051.g5496.t1
ATGTCCGTTAACATGTTGATCGTTCAGGAGACGTCTAAGGAAGCAGACGCTTGGGGAAATCAGCCTAAACTTGTGACCAAACTGATGGGGCTTGACGACTTTCCCACGGCAGAGAATGATAAGTCGGGTTATTCGCAGATTGCGTCGAGTTGCCATGAACCAGAGAACAGATTTGCAGGAGGCACTGATCAGAATGCATTCGACGATGCCCATGATACATGGAAGCGATCATGGAAACCGTCACCATGTAAGGGGAAGCTTGGAGAGTCTGAAAGTGAGAAGAGGATGATGCATGTTGTTGGGCAGAAGTTCTCCGAAGCAAATAAGTTATCTTCAGATGGAAAACTTTGTCAGTTAAAGCAATTTCAAGATGCAATGGGGGTTTTGGGTTCCAGCAATGATGTATTCTTCAAGTGTATGCAAGAACCAGATTCAGTTTCTTCTGAGCAGCGTAAAAATTGGTGGTCTGTTCCTTCTCCAGAGCATCGGCGGATCACTGTTCTTTATCCCTCGAGGATTTCCGACCACCGCAACTTTCTGCAAAAGGATGCGTTTTTAGGCCGAATTCCATCAGATAAATTCAGTACTGGTAGTTCCTGTTCTGCAATCTCGAGTGATTGCGAGATCCCCTCACAACCAACCCGGATAGTTGTTTTGAAACCAAGAACTGGGAACGGAGATGGTGGGGGAGTTCCCACTGGTTCTCCAGATGTTGAACCAGGGGAACTGCCTTGTGATACACAGAATCAAGGGCCAGGGGAAAATACAGATATAACAAGAGAATGGGCACATGCATATGATAGCATGCTTAGCAGAGATGAAGCTTCGACTTCTTCATTTTGCAGCGTGGGTGAGGATATCCCAACACCCAGTCAGATATCTTATTCCCCGAAGGTTTACCAGGAAGCAAAGAAACGTCTCTCTGTTAGGTGGGCTAGGATGACATCCAATGAGACATCCCAAGAGCCAAGATCGGATCTGAGAAGCACCAAGTCGTTGGGCGAGTTGCTTTCTCTTTCTGAAGCAACAGCGGCTGCAGTTCCTGGAGAAAATGATGGCTCGTATCCAGAAATGGAGGACCCAGAGGGCCCTGTAGTTCTTCAAACGGAAAATGCAGTTGAATCTCCAAGATATCTCGTGAGGTCAAAATCTGTTCCTGCAACATCCCCGGAGTTCGGAATAACCCTGGATTCGGACATTTCAGTCGTGAAGCAGGGAATGCAACACAAGAAAGAAGCCAAGGGAAAAAGTGCGAAATCATCCTTAAGGGGTTTGATTTCTAGTTTATTTCCCTTGAAAACCAGAAAATCAGGTATGGATAAAGCCTGCAATTCCATACCTGATGATGATGCCTCATCTTTCCTGAGGAACCTTGCAAAACAAATGAATGTTGCACAC
>gnl_Utrgi_v4.1_Scf00052.g5593.t1
ATGGCATTCACAGGTTCCAGTATGGCATCTGAGTGCAAGAGAACCATCCAAAATCATAAATCTGATGGAATTCCCATGAAGATGCTTATTGCACAAGAGATTTCCAAAGAAGAGAACTCTGGGAACAGTTCACCTAATTTAATTGCGAAGTTGATGGGGCTAGATAACCTTCGAGACCCACAATCTGGCTCAGTGAACCAAATATACCTCTCAGGTCACCAAAGATGTCATTCGGAAATATCTATGAGTAACTGGGAACAACAAAATTGTATTCTTGATGGTGTAGAGACTCATGGTTATGCAGATGTTAATGAAATAAGGAGTAAGCCCCTGAAGCCCAACCAAAGGGATAGGTTTATTGAGGCTGCCAAGTATCGGCAGATGGCAGAAGCAAAGAGATTGTTGATGGATGAGAATCTTCGGCAATCTAAGCAGTTCCAAGATGCTTCGGATGTTTTGGGTTCCGACAAGGAATTATTTCTCATGTGTTTGCAAGAACCAAAGTCTGTGTTTTCTCAACTACGTTACAAGCTGCAGTCTATTCCTCCTCCTGGACAAATAAACCGTATAACTGTTCTGAAACCTTCAAAAGCTCCAGTAAGTAGTAACGTTGCTGTGGTTGGGGCTGAAAATGGTAAACAAGTTGACAAGGGTAGTTTTATTCAGTTGAACTCTCTTGAAGGAGGATATTCTCCTCCAGTTTGCATGAATTACGATAGTCCAGCTCAACCAACCAGAATAGTTGTCCTAAAGCCAAGCAATGAAAAAATGCATGCAGATGAAGCCGTTGGATTCCTTGAATCTGAAGTTTCTGGAAGACCTAGTCAACTCCTGTCTGGGAGTACCGAACACAGTGGGAGCTTGGAATCTAGGAAAGTTGCAAAAGCAATAACGGAGCAGATGCGCAAAAGACTAGTTAGATATTACAGGGATGAGACAATGGTTTCTTCTGCATTTTCCAATGGCTGTGTAGCTGAAAGCAGCTCATTTAATAAATCCGAATTTGGAGTTCCATCTGGCAATCTCAGTGATTTAGAAGTCATGTCACCTGCATCAAGACACTCTTGGGATCATGTAAATAGGATTGGGACTCCATCCTCGTCCTCCCCGTATAGTGGGATATCTTACTCTCCTGAGTCTTCTGTTTTTAAAGAAGCAAAAAAACGTCTGTCTGAAAGATGGGCCAAGATGGCATCTAATGGAAGCTTCCAAGATCAACGGTTGGTTCAGAAGACTGCCAGTACGTTGGGTGAAATGCTTTCCTTTTCTGAGGCCAAGAGGATTGTAGTGCCTGGTGAAGAGGACAATTCTGGTGAACCAAAAGATCTGAGATCTCTGTTTCTCAGTGACTCTAGAACTGATGACAACTTAGGTTGCTCACCACGTAGCCTACTCCGATCGAAGTCGGTTCCCTTACTGTCTACTCCTTGTGAGACAAAGGTGAATCTTGACGACAGTCCCGTTTCATATAAGGGCAAGCCAAGCTTTCCAGAGATCTCAAGAACATTGAGCGGTGGTATATCATCAATTCGTGGGAAAGTCTCAAGTTTGCTTTTCTCTAGGAACCAAAAGAGCAACAGCAAAGATAAAACTGCTGCTTTGGAAGTTTCAAGAGATGCAAATCGGAGATGCGTTAAACAAGGTCCTGGCAATGTGAGACCTTCTGATTGTAGGCAATCAAGTGTGACAACTTCTTCCGAGGCATTTCAAAAGTCGAACGTATCATCTCATGAGGTACTTTATGAATGCTTGTCTACTGTTATTTCTCATCCGATGTCACTTCTATCTCATATTTTGCGTTGCACCCACATTACTTCAATCTTCTTTGTTAATGGAGAAAAACCTCAGAAATCCCATGACCCTTTCCTACTGTTGCAGCCTGAAGCATCAGTCTCGAGGCATAATCCATCTGGTAGACTCTGTAAAAATCAGGACTTGGAAAGTCCAGTATCCGTGTTGGATGCCTTATCTGAAGAGTCTGAGGAGACTCCAAGTATCCCTGGTCAGCTCAAGTTGGAAACACAAGGATCTGACCTGAGTTTGAGTTCCACCGCCTCCAATCTGATTGACAAGTCGCCACCTATAGGCTCCATCTCCCGCACCATATCGTGGGACGATGCATACATTGAGACGTCATCAACATGCCCCATAATGGAGTCCATAAGCATCGTAGGAAGAGGCAATGCAGAGGAGGAATGGTCTTTCCTCCTCACGACACTATTAACCATGACTGATCTTCATGGAGAAGTGCAGTCAAGCTTACTTCTGGGCAAATGGCATTCACCTGAAAGCCCACTAGATCCATCACTACGAGACAAGTACATCGACTTAAATGATACGGGTATGCTGCACGAGGCGAAGCTGCGGCAAAAGTGGTCAATGCAGATGCTTGTGTTTGATTGGGTGAATGCAGCATTACTAGAAATTGCAGGATACGCATCCGGCTCCGGCCAAAGAGCCATCCCATCCATTTGTCCAAAGAAGAGAATCCCGGATGAAGAACTCTGCAGTGCACCAGATGATGTGTTCGATTGGATACACACACTATTCAGCAGTGACATCAAGTGCTTCTGGGATGAACTCGGCCATGGAGGCACTGCTGCTGTGGTGAGGAAGGAGGTGGTGGGCAATGGTTGGAGTGAGAAGCTGAGACTAGAGATGGATTACCTGGAAATGGAGATTGGAGGGAGGTTGATGGAGGAGATGGTCCAGGAGATGGTAATGGAACTCACAGGTAAAGAAGCAAAGCCA
>gnl_Utrgi_v4.1_Scf00441.g17743.t1
ATGAAGGAACGTTTCATTTTTCAGTCTGGGAGGCGCTCCAGTGTTGAAGAGACTGGTTTATCTCTGAGGAAGGTACTCTCTAAGGAAATGCCGAAAGAGGTTTCACCCAAGAAGCGAACTCTGAGTGTTGTTGCCAAGTTGATGGGAGTTGAAGGACTGCCGTCTCCAAAATCTTTTCACAGACAACAAGGGAAGTGTTCCAACTTCTACCAACAGAAGAATGATTTAGTGGCTGCTCATGTGAGCTCTCAAATGCATGATCAACAAGAATTCAAGGATGTGTACGAGGATATTGGAGCGTCACATGTTGGAAACCACAGGTTCTTTCAAAGCTGGAACAAGGGATCAGTGTTTCCAGTTCAGCATAAGTTATTTGATGCTGAAGAGCAGCAGCTATTCTCAAGTGATGAATCTATTCATCATTTGGAAGACTTGGTTATGAAGCGTTCAAAACCTCCACAGGTTGATTCCAAGGGTTCTTATGGCAGCCCTATTGCAGTTTTGAAACCTTTGGGTTCCAACAATTATGAAGTTAGTGCGAAAGCATGGAGACCAGAGAGGGATATTAAGCACAGAGAAGAACAATTCTATCAATCCAGCGGCTGCCATGGGGCTCGTCTGTATCGAGGTTCAATGGATGAAGGTACTGAGGAAAACGTGCAACCTACAAGGATTGTTTTGCTGAAACCAAAACAGGGTAAGATCAAGAATTCAGGGGCATTCTGCTCATCTCCTTCTCTCCCGAGTGGCTATCAGTTTACTTATCAAAATGTAAGGGAGCCTTTGGATGTTAGAGGTGCTGGAAAAGGGTCGTGGTCTCGGGAAGTTTCTAGGAAAATTGCAATGAGAACCAGAGACATCAGGGATGAATCAGTGGATGCAAAATTCACTGCTCTTGGAGGATATATAGGGGATGAGAGCTCATATGAGGAAAGTGAAAGTGATTCTGGAAGTGATTCTGAGATATATCAATCCCCTTACGGAAAACCACTCTGGGAAAATGACTTCTATGGGGGATCATCTAATACAGCAGCTAAAAAGTCACAATGTGAGAACCGGAAGACGCATCACACATATCAGCGCCTGGAAATGGTGAGAAATGGTGGCACATTAGCTGAAATGCGTACTTCTAATCCCAATGATATGAGTAGCAGTGGTGCATCAAACAGTCAGTGCGTCAGATATAACAGAAGAATGAGCCACAAGGATGGCTCGAAGGATAACTCAAGCCTGAGTTCATCCAGATCGAGATTACTGTCTAAATCCCTTGGTGGGATCAGTAACAGGAAGAGCACTCGTCATGCTGAGCTTGAAGAAAACAAGCACGTTCACAACGGTGCTGTATACTCTGACAGAAATAATGCTATGATGGGGAAGCTACAGAGTACAGATGATCACTTCTCTAATACTTCAAGTTTCTGTACCAAGAAGCTGCATTCCTGTCGGCACGAGGCAGCCAATGTGACTGGCTGCTCGGCAAACACTAGTCTCAAGATTCAAACAAGGATATCTTATGCAAGTGCTGCTAGTGACGCTGTGTGTAAAAGCCCCATGTTTGACGGTATGACAGTAAACAAGTCTGAGAGCATAATCTTGACTTCAGATTCCTGTCACATGCCATCAAACCATTTATCTGATTTTCGAGAGTGTGATCCTGTTGAAAAAGACTCAAACCTCCAGGAGAAACCAGTTCTCCAAGGCTCTCAGCAGGTGGAGCTTCCGAAAGCGAAATCAGATCCATCTGAAAGCTCAAAGGAAGCTGGTCATCCTAGTCCAGTTTCAGTCCTTGAAGTTCCAAGCCCTGAAGATGCATCTTTTTGTGGAGGTTTCGAAAGAGTTAATGCTGAACTTCGTGAACTACGAAGGCAATTGCAGTTGCTCAAAATGGAGTCTCCCACATGTTCTGAGGCACCACCTCCTCTCCTTCCCATTGAGGAGGAAACTACCAGCTCCGTTTCTGACAACTTCCTTGGACTAGAATCCGGATCCTGGCAAACATCCTATGCTGCTGATTTACTGAGCAGGGCTGCACTCCAAGATTCCGACTTTGGCATCTACAAGACAAACTGGAACGACCCAAATGACCCTATGGACCCAAAGCTATTCGAAGAACTCGAGACAAAGTATAGCAATGGACAGATGGGATCCAAGTCTGAAAGAAAGCTACTTTTCGATACAATAAAGTCATCCCTGTTGGAGATCTTCCAGCTCCACGTGGATTCATTCCCTTGGGTGAGGCCTAAACTGGTCGACTTGTACACCAAATCTGAGAAAGAGGCAGTTCGTGATGCCATGGACGCACTGATGAGCCGAGACTTCTCCGACATGGAAGCATCAGAGATTGGAGACCTGGACAAGGAAATGGAGTGGTCAGATGTGGAAGGAGAAATCAACCTTATAGGAACTGAAATGGAGAGAATGTTGATACATGACATGATATCTGACTTATGCTCTCTTTACCAG
>gnl_Utrgi_v4.1_Scf00768.g21581.t1
ATGAGGAAAGCTCCGTACGGAAAGTCGAAAAGTGCCTTCGGCATTGAAGGGATCCGACGGGGCGAGATCCACAAATCTACTCCGAAGCTGTCTGCAGATTCACATTCTTATATGGATGTTAGCAAAAGAGATGATATGTTTTGGCTTCATCAGTACACCCTCGAGATGAGGCAGAGGCCCAGTGCCCGAGCCACTGGATTACCAATGAGGAAGCTTTTAGCAGAGGAAATGTCCAAGGAAATTCAACACAAGAGGACAACGCAGAGTGTTATTGCGCGGTTAATGGGCGATGAAGGATTGCCATCTCCTAGCAATGCTCACAGAAAACAACAGGAATCACCGGACTTCTATCTACAGAGGAATGCTTCAAATTCTGCTAATTGGAGCCCCCATTTTCTTGAGAACCTAATCAATCATAGAAGCTCAACGAACCAACCGGTGTTTAAGGATGTGCATGAGGATATGGGAGGGCCGCACTGTATAAATCGTGTGTATTCTTCAAGGTGGAACACGAATTCATTTCTGGCGGATCATGATGTTGATGCTGAGCAACTTTCAGCTGACGAAATGCTTCAAGACTCAGGTGATCTGGATGGGGAGTTAGATATGCTTGACTGTGCCAAAGTGAAACCGCAGAAAATTTTCAAGCAACCAGGTTCTTTGGTTCCAAGGCATTCAATTGGTTTCCAGGATGATGGCCAGGCTTCTATTGGGAGCCCTATCACAGTTTTAAAACATTTGAGCCCTGAAACTGAAAGAAATTCAAAAGCTAGGAGATCAAGGAGGCATTTCTCTGGTATGTTACACTCCGCTACTCACCTGATGCGCAAAGATGGCCTTCTCCTTGATTCTAGTGATAATTCGCTCACTGTTTCGTTCGAGAAAGGTGTTGATAGGATTACACTACCTACAAGGATTGTGGTGCTAAAGCCGAACCTGGGGAAGATCAGGAATGCAGGGGCATCCTGCTCGTTAGCTGATGTGCCTTATGGCCATCTGCATAACTACCATGTAAGGAGAAATCAATGTACAACTGAATCAGTAAAGGAAACTTCGACGGAAAGATATTCATCTCATCAAATGGGTTTGCTAAGGCGCATGCCTAGAGAGGCTGGTGAGATTGCCTTTCAAGTTGCTTCGAGAATGAGAGAGTATAAGGATGAAACTGCTGAGGTAGTTTCCTCCGCTTTTAGTGGATATGTCGGAGATGGTAGCTCATCTGAGTCGATTGAAAGTGATTCAGGAAGCAAGTTTGAACCTTTTAGATTTCCCTACCGACATTCACTTGACCAATGTGTACTCCATGCATGCTCATCCTCTCGTTCTGGAGAACCATCAATGAGTAGGCAAAATACAAAGTGGTTATCTGGGAAACTGAAAAGTTCTCGGAAATATCAGGAGTTGGAGATGTTTAACAGTGGCAGCACAATAGCTGAAACGCTTGCCTTCTCGGAAAGGGATTCTGGACCAATGGATTTAACTCCTGAAAGCACTTCTGATGTGGCAAAGAAGAACCCTTTTGTTAGCTGTAGTGTAGCCTCTATACAGCATGCTCCTTTGGGCATCAGTAGCAAGGATGGTTGGGAAGATGGCAAAAGCTTGAATTCATCTAGATCAATATCAAAGCCTACTTCTTTAGGTGAGATAAACCATATAAAAAGTGAGATGATTGGAACTCAGCGTCTGCCGCACAGCAGTGGGGTGCACTTTGGTAAAAACGAGGCGAAAGGAAAATGCGATGACATAGAAAATAATTTGTATAAAAATTCAAGTTTTTGTAGCAAGAAGCCTCGTTCTTTTCGGCATCTAAATGCCAGTGAAGCAGACCCTTCAGCACCCAACATACCAGAAAAGCAGTTATCTGACAATCCTGAGTGCGTTCCTTCATGCTGCATAGACTCCAATCTCCAGGAACTTCCCCAGGGAACATTTGCCCAAAGTTCTCCTCCCTCACGATGCCGAAAAACCGAGCCTGATTCATCTGAGAGCTCTAAAGAGGCCGATCATCCAAGCCCAGTCTCAGTTCTTGAAATCCCGTCTCGGGAGTATATATCAACCTGTGAAAATTTTGAAAGAGTCAGCGCCGAACTACATGGTTGTAACCATTACCCTCATCTTTCTCGTATAGAACTAAGAAGACACTTGCAGCTTTTGAAGCTGGAGTCTGGTACATGTGCTGCATCCACCATTGCTCCCGTTGAAGAAGAGACCACGAGCGTAGCATCTGAAAGCAACTTGGGAGAAGAATCTGAATGCTGGCGGACGACTTACGCAGTGAACGTGCTGATCGGCTCAGGCCTTGAAGAGACGGATTTTAGCCTCTTACGAACAAACTGGCACTATCCAGAGAACCCTCTGGACGCTGGTCTGTTCGACGAACTTGAGAAGAAGTACGGGACTGGAACAAGTGGGTCGAAGTCAGAAAGGAAGCTACTTTTTGACATGTTAAATGCAGACCTCCTAGATGTCTTCCGAGACCATGTTGACTCTTACCCGTGGGTGATGCCGAAATTGGTAGGGGGGATGAATTCCAGACGGGAAAAAGAAGCAGTTGGTGATGCCATCGACAAACTGATCAGCCGGGATTTTTCCAAGTGGGAAGTGGAAGCATCACAAGGAGAATTGGACAAGGAGATGCAGTGGTCAGATGTCAAGGGAGAAATCGACGGTGTAGGCGTGGACATTGAGAAGTTGTTGATAGATGAGGTTATATCCGAGGTCTCGTCTGCG
>gnl_Utrgi_v4.1_Scf00092.g8012.t1
ATGCCCCGTTCTTGGACACGTGTTTTGGGGCCCACCGTTCTCATACTGCACCCGCTCCTCTGGTATCTTTCAAACCCTGGCTCGGGTATCCGAGAAAAGAAGCACTCGTCGTTGGCACGCTTCAGTTCCGCCATTAATGTACACCTACAAGCTCTCCCTAGCATGCTACCCGTGTCTCTTTTTCTCCCTCAACAAGTACCGAAGGTGGATGGATCATGGATTTATCACTTTTATGGAATGCGACAGAGCTTGAAGCATAAATCTCCTTCAAGGTTGTCCTCAGCTTCCTCTTATACCTTTACTGGTGGAAGCAAGTGGGGAAATGAAGTGATCATTTTTGGGGTGGAGAAGATGCCTACAATGAAAAAGTTACTTGCCGAGGAAATGTCAAGGCAAAGTGAACCCAGTAAACGAGCACCCAGTGCGATTGTGAAGTTAATGGGTGTTGAAGCACTGCCATCCCCGAAACATGTTCATAGACAACATAGAAATTCAGACATTTGCCAACAGACGGATGCTGCTCTCCTGAATTCGCAATTTCTTGATCATGGGTACCGGAGAAGTTCAATGGGCCATCAGGAATTCAAGGATGTATACGAGGACTTTGAAGCATCACATACTGTGAAGCGTAGATGTTCTTCGAGGCGGAATGCAAGATCAATTGTCACGACACTTGGTATGACGCCAATTCAGCGTAAGTTGCTTGATGCTGAACAACTTGTATGTGATGAAATGCTTCAAGACTTGGAAGCTATGGATGATACATTGGAGATGCATGAGTCCCATGAGTGTGCAATGCTAAATTTTCACAAGCAACCGGATTCCCTTGTTGTGAAGTGTGGTCCGCAATTTGTTTCTAAGAGTTATCGTGGTAGCCCTATAACAGTCTTGGCACCGTTGGATTCGGAAAAGTATGAGAACAAGGCAAAAACATGGAGATCAGAGAAGCAGAATTATGATAAGCTCTATTCTATTTCTTCCCTGACCCGTAAAGATGGCATTCTCCTGGAAGTCAATCCCCGCAGATCTCATCTATTTCGGAGTTGTCGTAGGTCTCTCCTGGAAGAAGATGATGAGGAAAATGTGCTTCTTAAAACAATGGATATGCTAAAGCCGAAACAAGGGAAGATCAGATTTGCAGGGTCATCTTGTTCATTGACTCAGCTGCCACATGAATATGGGTGCAAGCATCACCTTCAAAGGGAATATCGTAGAACCAGAGACGCTCAGAAGGTAACACAGACTAGGAAATTTCAATCTCATAAGATTCGTTTGCCACGGCCAATGTCCAGAGAAGCTATGGAAATTTCTCGAAGAATTGCTATGAGAATGAGAGAAGGCTGGGATGAATACGTGGATGCCAACTCCACTTCCTTTGATGGATACATCGGGGATGCGAGCTCAAATGAAAGTGATTCCGGAACCGAACTGGATCTATTTCAATCACGTTCTAGGAAGTCACTCTCTGAAACTGAACTATGTGGATTTCCGCTCTCTTCTCGTGGGGAATCGCCTGTTAATACAGAAGCCAGGAAGCAGCTATCCAAGAGGTGGAAGCCGATTCAGAATTATCCAAACATGGAAATGACTCACGATGGTAGTACATTAGCAGAGATGCTTTCCCTGTCTGATCGAGAGTCTACCTCCGGTTATCCAACCTCAAGGATTTGTTTTGGTAGGCTAAACAATCAGTCTCACTGCTACAAGGCAGCTGCAAAAAACAATACTCCTTTAGGAATCAGTAGCAGGGATGGCTGGAAAGACGATATGAGCACAAGGCAATGTAGATCAAGATCACTCTCTGCATCTCATGGCATCCACGAGGATTCATTGGAAGAAAACCAGCATAAGTGCAGTTGTGGGGTGTACCGTGGTAGAAATAAACTGAATAAGGGAAACCTAAACCAGAAAGAAGGATATCGTTTACCTAATGTTTCAAGTTCCTGTGATGGTAGGCCTCATTTCTTCCAGACAGTGACTAATCAAGACGCGTACTGTTTAGCAGCATCCAGTTTCAAGGTTCAGCCGGATGTAGCTTTTCCAGATGCATCTGGAGAGCCATCGAGCTTGCAAGTTGCTGCAGATGAAGTCGTGTACGAATCCCCCCTCGATGAGGTAACGTTGGCTCCCATTCTAGAAGGCATGATTATACCTTCAACATCTTTTGGTATATCCACGATGCATTCTTCTGATGGTCCCGAGTTCACTGATTGTTGCAAAAACTGGATTGCCAAGGAGGCACCGGTTATTAGAAGTGCTGGTGAGCCCGAGTCATCAGAAAGCTTCAAGGAAGCTGACCATCCAAGTCCAGTTTCAGTCCTTGAAGCTCCTTGTCGTTGCGATACATCCTCAGGGGAAAGTATTGAAAAAGCCAGTGGTGCACTTCATGAACTGCGAAACCAGCTGCAGCTGCTCAACACCGACGCCACTCTTCTGCTCGCTGATAAGGACACTACCAGTTCCGTTTCTGGGAACATCGCTGGTCACGCACCAGAGCGCTGGCAAAATTCGTATGCATTGGACTTGCTGATCCGATCCCCTCTCGAAGACTCCGACTTCAGGGCCATCTGGCACAGCCCTTCAGACGCAAAGCTGTTTGAGGATCTTGAAAAGAAGTACAGCGGTGCAATGATGGGATCCAAGCCAGAAAGGAGGCTGCTCTTTGACAGATTGAACGCATCTCTGCTGGAGATTTTGGAGGACCATGTGGACTCCTCTCCCTGGGTGATGCCGAAGCTCCGGGGATGGTTTCCGGAATGGGAGAAAGAAGCAGTTGCCGCTGCCATCGACAGGTTGATGATGAATGAAGACGCGCCGCAGTGGGATGAGCCAGAAAGAGAACTGGACAGGGAGATGCAGTGGTCGGATGTCCGGGGAGAAATCAACCTCGTGGGTGTTGAAATGGAGAGCCTGTTGATGGATGAACTCATGTCGGAGTGTTGCTGCCTAGTGCCTACCTACCAGGGGAATTTCCGGGCCGAAGTAGCGGGTTTTCGTTGGGCCGGCGAGAACAGCTGCTCTCCGGGCCTCCAAAAG
>gnl_Vitvi_Genoscope.12X_GSVIVT01025600001
ATGAAGAAGTTGTTAGCTAAAGAGATGTCAAAAGAAGCTGAACCTAAAAAAAGATCACCGAGTGTTATTGCCAGATTGATGGGTCTTGATGGACTGCCACCACAGCAGCCCATTCATAAACAACAAAAGAAGTTAATGGAAAATCATCAACAGAGGACAGAGACAGTAGAAAGAGCTGAAGGTGGTGGCACATTTTATGGCCCCCAATTGCATAGGAAGAAGAATTCAAAGGAGCAGGAGGAATTTAAGGATGTGTTTGAAGTTTTAGTAGCACCAAAAGGGGAAAGCGATTGTTACCAAGTGGAAGGGCAAGGAACTACCAATTCAAAGCTCACTGAGGCCGAGAAGGCATTCATTCGGCAGAAGTTCATGGATGCAAAGCGTCTTTCTACTGATGAAAAGCTTCAGGATTCTCAGGAATTCCATGATGCACTTGAAGTACTGGACTCAAATAAGGACCTTTTGCTGAAATTTCTTCAGGAGCCAGATTCCTTATTCACAAAGCATCTGCAGGATCTGCAAGGTGTGCCTCCTCAGCCCCATTGCCGTCGTATAACAGTTAGTAAGTCATCAAATTCTCCCAAGTATGAAAACAATGCAACAGGCTGGAAATCCAAGAGAGGAACTTCACGGAAGAATGATATTAGCTCTCCTCAAAAACATCATGATGATCATTTCAGGAGGGATGAGACATCTGTACTGCCCACAAGGATTGTTGTTTTGAAGCCGAATCTTGGGAAGGTGCTGAGCAGTTCTAAATCTATTTCATCACCCCGATCTTCTTATGATTTTCTTTCAGATTGTGGGAAGCATACTGGATCCATGAGTATCAGGAATAAGGAGGCTGAATTGCAGGGATCTAATGAGATGGGGTTCTCAAGGCACAAGTCTAGAGAATCTAGAGAAATTGCAAAAGAAGTCACTAGGAGAATGAGAAATAGTATCACCAATGGTTCCATGAATTTTTCATCTGCTGGGTTTCGAGGCTATGCTGGGGATGAGAGCTCATGTATGTCTGGAAATGATTCCTTGAGTGAACCAGAAGAGACTGTGCTCATTTCGAGAAACTCATTTGACCGGAGTAGCCGATACAGGGCTTCATCATCCCATTCCACGGAGTCTTCTGTAAGCAGGGAAGCCAGAAAGAGACTCTCTGAGAGGTGGAAGATGACTCGTAGGTTTCAAGAAGTGGGAGCAGTAAATAGGGGCAGCACGTTAGCCGAAATGCTTGCTATTTCTGATAAGGAAGTGAGGTCTGAGAATTTGGATTCCATGATTGGTCAAGGTGGATGCAGCAATAGTTTTTCTAGAAATGATGGAACCTCAGAGTGGGCTAGTCCTTTGGGTATCAGCAGTATGGATGGGTGGAAGGATGGATGTGGCAGGCATTTATCAAGATCAAGGTCTCTTCCTGCTTCATCTGATGTCTTTGGAAGTCCTAAGGCAAGCATGCACCATGAAACTCAGGTTGATGGCTGTCTATCCTCCAGAAACTTAAAATGTAGTAGTAAGAAATCTCAGTCCTCCCGGGACAAAAGTAGGGAGCATAACGACACGTTACAGGAAATTTATTTCAACCACAATGAAATGAAGTGCAACCTTGACGAGAAAGGTCCATCTGAAGAAAAGCCTATGATTTCTGAGACATCGGCTTATAATGCCACTGATACAAATTTAGTTGTTGATACAATAGTGGATGAACAAGAGAACATGGCCATGTCTTCTGAGTCCCCTGACGAGTCGCTCCGAGAATTATCAACATGTATTTTTGTGGAAAATAATTCTTCAACCCATGGCCTTGATGATTCAATTCCACAGGAACCATCAAATGGATCATCTGAGGGAAGTTCAGTTCCTTTGCTGGGCTCAGTGCCTGAACCAGAATCTCCATCAAGCTCCAAGGAGGCTGAACAGCCTAGTCCAGTTTCTGTTCTGGAAACTACCTTTCCAGAAGATTTATCATCTGGTTCTGAATGCTTTGAGAGAGTCAGTGCTGACCTCCAAGGGCTTCGAATGCAACTTCAGCTTCTCAAGTTGGAGACAGATGCTTATGCAGAAGGATCCATGGTTATCTCGAGTGATGAAGATGCTGGAGTTTCAGAAGAGATGGGAATATTTAGAGCTGAGGATAGCTGGGAATCTTCCTACATAGCTGATGTTCTAGTTGACTCCGGCTACAGTGATAGTGACCCTGAGATGTTTGTGGCAGGATGGGAGTCCTCCGAATGCCCTTTGAGTCCCATGATCTTTGAAAAACTTGAAAAGCTGTATAGTGACCATACAACTGGATTGAAGTCGGAAAGGAGGCTAGTGTTTGATCGAATAAATTCAGTACTCATGGAAGTTTTCCAGCCGTTTGTAGACCCTCACCCGTGGGTGAAGATAGGGTCGAGTGTTCATTCCAGATGGCGCAAGGACAGGCTCAACGAAGAAATATATAAGTTGCTGGCAAGGCAGGAGAAGATGGCGAATGATGCCACATTGGAGAAGGAGCTGGAGAGGGAATCAGAGTGGCTGAATTTAGGAGTGGATGTGAATGCAATTGGTATGGAAATAGAGAGGCTGGTGATGGATGAGCTAGTGGACGAAGTTGTGTCCATG
>gnl_Vitvi_Genoscope.12X_GSVIVT01028483001
ATGAGCGGGATTCACAACAGCAAAACTCGGGGTTTTGAGAAACCATTTCCGGGATGCTTGGGAAGAATGGTTAACCTCTTTGATTTGAATGCAGGCATGCCTGGAAACAGGATGCTTACTGACAGACCCCATCAGGATGGTTCTCCACTTTCAAGAAGTCGATCTGATGTGGCAAGGGTATCAAGTCCCACTGGAGATCAGGTAGAGGATAAACCGATGGTGTCTGAGTTAAGCAGAACTTCAAACAGGAAGTCAAATGGGACACCCGTGAAGATGCTCATAGCCCAAGAAATGTCAAAAGAAGTGGACTTGAAGCATAACCCGCCCGGTGTGGTTGCCAAGTTGATGGGTCTTGATGCCCTCCCAGGCCGGCAGCCTGATCTATCTCCACAAAGAAGCCATTCAAATGATGTTCATGAAATCTGGCAGCAGTCTCAGAAAACCAATTACATAAGAGATAAATCGCCACAGAAGGGACGACAAGGTGATAATGCAAATGAGAAAAAGATGGCTCTTGTTCGCCAAAAGTTCAATGAAGCAAAAAGTCTGGCCACAGATGAAAAACTTCGCCAGTCTAAAGAATTTCAAGATGCTTTGGAAGTTTTAAGTTCCAACAGAGATTTGTTCCTGAAATTTCTGCAAGAACCAAATTCCCTGTTTACTCAGCATCTATATGAATTGCAGTCTATTCCTGCACCTCCTGACACTAAGCGTATCACTGTCCTTAAGCCTTCAAAGGTGATGGACAATAACAAATTTGCTGCATCTGGAAAGAAGATTGAAAAACAGATAAGGAAACCAAAAGCTGATGAATATCCTCCTCAACCAACTCGAATAGTTGTACTGAAGCCTAGCCCTAGTAAGGCTCATGAAATCAAGGTTGTTGTTTCTCCACCTTCCTCATCTCCAAGAGAGATCACAAGGCAGATGCGTGAAAATCTGAGTGCTCACAGGAGGGATGAAACTTTGCTTTCTTCTGTGTTTTCCAATGGTTATATTGGTGATGAAAGTTCATTTACTAAATCAGAAAATGAGTTTGCTGTAGGAAACCTTAGTGATTCAGAAGTCATGTCACCAACTTTGAGGCATTCTTGGGATTATATTAATAGCCCATATTCTTCCTCCTCCTTCAGCCGAGCATCATATTCTCCAGAGTCATCGGTTTGCAGAGAAGCCAAGAAGCGTCTTTCTGAAAGATGGGCCATGATGGCATCAAATGGTAGTTGTCAGGAACAGAAACACGTTCGGAGAAGCTCTAGTACATTGGGTGAGATGCTTGCTCTTTCTGATATAAAGAGATCAGTAAGACTTGAGGAAGTGGATATTAGTAAAGAACAAGATCCACGGGGATCAACTTCATGTGTGACTAGTAATTTGCTGACGAAGGCAAAGAGCACAAAATCATCATTCAAAGGGAAAGTTTCAAGTTTATTTTTCTCTAGGAGTAAAAAATCAAGTAAAGAAAAATCTGGTGTATCTCTATGTAGAGATGAATCTCCATCTGCCACTGCTGAAACTCTTCCAGTACATATGACTGCTGGGAAAGTTTGTGATGATGTGTCTCAGTGTGCTAATGACAGTGGTACTGAAGAGGGCATATCTCATGGTCTACGCAGATCATCAAGCAAACCTTCTTCCCCAGATTTAATTGGAATGGTACCAACGCAATCCATAATTTCTAATGAGGCTGGATTGTCTGTGGCAAAGCCTGTCACACCCGGAAACCCAAGTGAGAGTCAGGGCCAGCCAAGTCCAATTTCAGTCTTAGAACCACCTTTTGAAGAGGATGACAACACAAATCTAGAGTTCGCTGGCAATATCAAGACAGACCAACAGGGTACTCAGGTTCTTGTTCATCCTCTTAAATCAAACTTGATTGACAAATCACCCCGTATAGAGTCAATTGCTCGGACTCTATCATGGGATGATTCTTGCACAGAGACTGCTACACCATACCCATTGAAACCCTCCTTGGCTTCCTCAAGAGCTGAGGAAGACGAACAGGATTGGCTTTTCTTTGTTCAAACACTATTATCAGCAGCAGGCTTTGACGACAATGTGCAAACCGACACATTTTTTTCCAGATGGCATTCACCCGAAACCCCATTGGACCCAGCATTGAGAGACAAATATGCAGAGCTGAATGACAAGGAGATCCTCCATGAGGCTAAGAGAAGACAACGGAGATCAAATCGGAAGCTAGTTTACGACTGTGTAAATGCAGCACTTGTGGACATCACAGATTATGGGCCAGACTTGGAGCGGGTGTGGGGCAGGATGAAGGAATGGTTTTCTGGTGAGGAGGTGGTAGGGAAAGGTTGGGTTGAGCACATGAGACTGCAAGTAGATAATATAGGGAAGGAACTAGAAGGGATGTTGCTTGAAGAGCTTGTGGAAGAGGCTGTGGTTGAGTTGACAGGTAGAGTG
>FraveV4A2_2g19940.t4
ATGAAGGGGGTGCATAGCAGCAAGGCGCACAGCGCCGAGAAGCCGATCCCGGGATGCCTGGGAAGAATGGTCAACTTGTTTGATATGAGTACAGGGGTTTCTAGAAACAAGCTGCTCACTGATAAACCCCACCATGATGGTTCTTCGCTCTCAAGGAGTCAATCAGATGTGGTAACAATGCTGGGTTCCCCCTTTGGGGATCAAATAGAGGATAAAGTGATTGTTTCAGAGTTGAGGAGAAGTTCATCAAACAATAAAGCAAATGGAACACCGATAAAGATGCTTTTAGACCAAGAAATGTCAAAAGAGGTGGAAACTAAGAAAAATCCACCTAATGTAGTTGCCAAGTTGATGGGTCTTGATGCTTTTCCACGACAACAGCCTGATGCAGCTGTACAAAGAAGTAATGCAAGCAATTATTCACAATGTACTAATACTCGTTCCAGTGTACCATCGGGATGTTGGCAGCATGAAGATGAATTTTTGGACAAGAGAATGCAGCATGAATATCATCAGTGTCCGGAGCAGAATGATTACAAAGATGTTTATGAAGTCTGGCAGCAACCTCCGAAGACAAGTTATGGAAGAAATAAATCACCACAGAAGGGAAGGTATAATGGAAAGATTAATGAGAAGCAGATGGATCTTGTTCGTCAGAAGTTCATGGAAGCCAAACGATTGGCTACAGATGAGAGACTTCGCCAATCCAAAGAATTCGAAGATGCACTAGAAGTATTAAGTTCCAATAAAGATTTGTTTCTCAAGTTTCTGCAAGAACCAAATTCCTTGTTTTCTCAACATCTATATGAATTACAATCTCTTCCTCCACCTACAGAGACAAAGCGGATCACTGTTCTTAGACCTACAAAGATGGTTTCAAATGACAATTTTGTGGGATCAGGGAATAAGAGTGATAAACAGACAAATAAGTCATCTCAGGTATGTCAAGCAGTGTGGGAAAGCCACCATGTATACCCTGCTACCATTGCTGATCAGAAAGTTGATGAATACTCTCCTCCACCAACTCGGATAGTGGTGTTGAGGCCTACCCCTGGGAAGACTGAAGACAGTAAGGCCGTGGTTTCTTCCCCTACCTCATCACCAAGATTACAGGGTGAAAACTTCTATGAGAAGCATGTAGATGATGAGGTGCAAGAATCAATAGAAGCTGAAGAGGAGATCACACAGACAACGCGTGATAATTCGATGGGCCACCAGAGAAATGAAACTTTGCTTTCCTCTGTCTTTTCCAATGGTTATACTGGGGATGAGAGTTCGTTTCACAAATCAGAAATTGAATATGCAGCTGGAATTCTCAGTGACTCAGAAGTCATGTCACCGTCTCCTAGGCATTCGTGGGATTACATCAATAGGTTTGGCAGCCCTTTCTCTTCTTCTTCCTTCAGCCGCATGTCATGTTCTCCAGAGTCATCTGTTTGCAGAGAAGCCAAGAAGCGACTTTCTGAAAGATGGGCCATGATGGCCTTGAATGGAAATTCTCAGGAGCAAAGACATGCCCGCAGGAGCTCAAGTACATTAGGTGAGATGCTCGCACTATCAGAGGTTAAGAAGTCAACAACATCTGAGGATGAAAGTAGTCACAAGGAACAAGAACGAAGGGAATCAGTTTCATGCTTAATTAGTGATTCCAGTAAGGAAGAGCTGGTTTATTCTGCTAGTCTTGTGAGGTCAAAGTCTCTCCCTGTATCTTCTGCAGTATTTAGCAACCAAGTTAGCATTGAAGGTTCAGATCATGGGAAGATAGATGTTCCCAAAGAGCTGAATAAGGCAAAGAGCATGAAGTCATCATTGAAAGGGAAAGTCTCAAGTTTATTTTTCTCTAGAAATAAGAAATCAAATAAAGAGAAATCTGAGGCATCTCAAGCAAACAAGGAATCTCAATCTTCCTTTTCTGAACAATTAAATTCTCTGGTTCGTCCCAGTATGATTAGTGATGATGCATCTCAGTGTTCCAATGATGGTGGATTCGAAGGGTGTTTCTCTCCTGCTCTTTGTGGTGCTTCAGGAAAAGATTCTCCGGTCGTTACAAACATTGAACAAAGACAAGGGGCAGCTCCATGGGAGGCAGGATTGTCTTTGGCAAAGCCTGTGGCACCTGGAAATGCTGGTGAGAATCAAGACCAGCCAAGTCCAATATCTGTTCTAGAACCACCATTTGTAGAGGATGACAATACTATTCAGGAATTTTCTAGATTTTTAAAGCCAGACCACCTAGGAAGAAATCTTAAGTCTAACTTGATTGACAAATCACCGCCGATAGGATCGATTGCTCGGACCCTGTCATGGGGTGAATCTTGCGCTGAGCCTGCCACACCATATGGTCCGTATCTAGTAAAATCACCTTCAGTTTCCACAAGCACTGAGGAAGAAGAACAAGACTGGCATGCCGTTGTCCAAACTCTTTTATCAGCAGCCGGCCTTGATGGTGAGTTACAGTGCGACTCATTTTTTGGTAAATGGCATTCACTTGAAAGTCCTTTGGACCCATCTCTCCGAGATAAATACGCCAACCCAAATGACAAGGAGCCTTTGCACGAGGCAAAAAGAAGGAAATGGCGATCAAGTCGGAAGCTTGTATTCGACTGTGTTAATGCAGCCCTAGTGGACATCACTGGTTACGGGTCATCAGACAGCAGTAGTGTAAGGATCGTTTCGTGCAGCGGGGCCCACGACAGGTTCTTAGAGGGCGATTCCCTCCTATTGGCAGACCGTGTATGGTCCCGGGTGAAGGAATGGTTTTTGAGTGACGTGAGGTGTGTTTCGGAGGACGGTGGGGACATTAACAGCCTGGTGGTGGAGAGGGTGGTGAAGAAGGAGGTTGTAGGTAGAGGGTGGCCTGAGCAAATGAGATGTGAAATTGACATTGTAGGGAAGGAAATAGAGGGGAAGTTGCTGCAAGAGCTTGTGGAGGAGGCTGTGGTTGATTTGACAGGGAGGACA
>FraveV4A2_6g14620.t2
ATGGAGAAGTTGCGGCCAACGCGGTCCAAGCTTCCGAGCGGTTCTGAACGGCGGAGCTCCGGTGAGAGATTCGCCTCCAAAGAACGAGCTTCATCTCGAGGAAACAGGTTAGTTCAGAAGCAGAAGAAATTGGGCTCTGATTCGAGCTCTTGCAGTAGTGGCTCTACAGGGGAAGATCCGTTGACGTTTGAGTTGGGGTGGAGATCTTCAAAGCAAGCTGGTGGAGCTCCAATAAAGAAACTATTAGCTGAGGAGATGTTGAGAGAAACTGAATCGAGAAGGAGATCACCAAGTGTTATCGCCAAATTGATGGGTCTTGATGGGATGCCGCCCCAACAGCCCATCGCTCATAAACAACAAAAAGGCATTCCAGAGAATCGTCACCAGAGGACAAGATCAGCAGAGAAAGAGCACAGAAGTGGCGTGTGTTATGACCACCGGTCATCTAGGAAGAACTCAAAGGAGCAGCAGGAATTTAAGGATGTGTTTGAAGTTTTGGAGACTTCCAAGGTGGAAAGTTGTAGTTACTCATCACGAGCAGCTGCTAACACCAAGCTCAGTGATGCAGAGATGGCCTTTGTTCGACAGAAGTTCATGGATGCTAAACGACTTTCAACTGATGAGAAGCTACAAGATTCAAAGGAATTCCACGATGCCCTTGAGGTGTTGGATTCTAACAAGGATCTTCTGTTGAAATTTCTTCAGCAACCAGACTCATTGTTCACAAAGCATCTGCATGATCTGCATAGCGGTCCCCAATCCCATTGTGGCCGAGTAGCATCAATGAAGTCATCAGAAGCTCAGAAGTATGAGAAAATTGACCTTGGCTGGACATCAGCAAGAGAAAGTCCCCTAAGGAATTACTGTAAATCTCCTCAGAGGCATCGTGATTCTTTTTCCAGCTACTCTGATAGTAGACATGCTACTCGTTATTCTCTCAAGTCACAATACAGACCAGAAGCAAAACATGAAACTGCCATTACTCCTACAAGGATAGTTGTTCTGAAGCCAAACCTTGGGAAAATTCTGAATGCTACCAAAACTATTTCATCACCTTGTTCTTCTCAAGCTTCTATGTCAGTTTGCAGGAACCGCTCAGATTTTCCTAACATTGGAAATAGGGAGGTCGATGCATGGGGAAAGAAAAATTTCCCAGATAATGAGGGGCAGTCAAGGCATAAGTCTAGAGAGTCTAGAGAAGTAGCCAAGGAAATCACAAGACAAATGAGAAAGAACATTAGCATGGGTTCTGTGCAAATTTCATCATCTGGATTTAAAGGGTATGCTGGCGATGATAGTTCTTGTAGCATGTCTGAGAATGAATCAGGAAATGAATCAGAGGTGATTTCAGTAGCTTCCAAACAATTCTCTGACAGACATAACCATTCCAGGCGCTCATCAACCTGCTCTGCTGAATCTTCTGTGAGTAGAGAGGCCAAGAAGAGACTCTCAGAGAGGTGGAAAATGACTCATAAGTCTCAGGAAATAGGAGTGGCCAGCAGGGGCAACACACTTGCTGAAATGCTTGCTATCCCAGACAAAGAAATGCAAGCCGCAAAACTGGATGCCATGAAAGGTGAGGCAGGATTCAGAGATAAATTTGCCAGGGAAGATGGACCTGTAGGGTGGGGTGGACCTCTTGGTATCAGCAGTAGGGATGGCTGGAAGGATGAATGCATCAAAAGTTTATCAAGATCAAAATCCCTCCCTGCTTCTTCTGGTGCTTTTGGGAGTTATAAGACAATGCGCCGGGAAACCATACGTGATAACAGGTATCTGATACCATCAGAGGTGTTGAAGCATAAAAGAAACCAATCAGTAGAAGTTGATTTTGATCATAGAGAAAGTGGGCGCATAAACTATAGATCCAGGAATAAAAGATCGTATAGTTCTCGCTCCTTAAGTAGGGAAAGTATGGACATTTCACCTGAAACTCCCAATACTCCTGACAGAGTAAGAACAGATCCTGTAGACAAGCAATCCCAGCAGAATATGGCTGTTGTTGAGTCATCATCTGGTAATGATATAGATGCTAGTCCAGCTTCTGTAAAGTTGGTGGATTTGGATGTATCAATTTCTTCTGAAACACTTGACGCATTCCCTCCGGAATTATCAGCTCGTATGTCGGTGGAAGGTGATTCCTGTAGCAGTCACCAAGTAATTGCAGAGGAATCATCAACTAAACCATCTGATGACAAGTCAGTACTGTTTGAGCACTCTGTACCGGGTATAGAATCTCTTGCAAGCTCTAAAGAGGCTGATCAGCCCAGTCCGGTTTCAGTTCTGGAAGTTCCTTTTAACGATGATGTTTCATCTTCTTCCGACTGCTTTGAGACTCTCAGCGCTGACCTGCAAGGGCTTCGGATGCAGCTTCAGCTACTCAAGTTGGAATCGGATTCATATGCAGAGGGATCCATGCTAATCTCAAGTGACGAGGATGCAGGAGAAGGATCCTCTTGGTTTCGGCATGCAGTATGTAGGGAAGAAGAGAGTTGGGAGTCTTCATACATGGCTGATATGTTAACAGAATCAGGTTTAAACAATGCCGACCATGAGACCTTCTTGGCTACATGGCACGCTACTGAGTGTCCAGTGAGTCCTCAACTATTCGAAGAGCTGGAGAAAAAGTACTGTGACAAGACTTCTTGTCCGAAATCTGAGAGAAAATTACTGTTCGACCGAATAAATTCAGGACTTCTGGAGATGTTTCAGCAATTCAGTGACCCTCACCCATGGGTTAGACCTATGAAGATAACAGTTGGCTCAAAGTGGATTAACAGAACTGCCCTCCAAGATGGTCTCCGTAAGTTGCTAGCTGGCGAAGAGAAGGCCAATGAGGAGAGTTTGGATAAACTGCTGGAAAGGGACTCGCTGTGGTTGCATTTCGGAGACTACATTGACATAATAGGTAGGGAAATAGAAAGGTCGGTGTTAGATGATTTAATTGCAGAAGTAGTGGTTATG
>FraveV4A2_7g21020.t1
ATGGAATCCACACCAATTTCACCAAGTGTTGTTGCAAAGTTAATGGGTCTTGTTGAATCACCACAACAACAGCCTGTCAAAAAAAGAAAAAGAGTACTATCTGAGAATTACTTTCGCCGAGTTGCTTCTATTGGAGTTAGAGAGAAATGTCATTCATTGAGGTTGGTAGTAGATCATCAAGATTATAAGGATGTCTTTGAAGTTGTAAGTCCACTAAAAGGGGATACTGACTTTAACCTGTCAGTTCATAAGGGAACAGAAAACTTGGGATTGTCAGAATTGAAGACAGAAGTGTCAAGGCAGGAGGAATTTCAAGTTTCAACAGAAAAATATGAATGTCTTGGGGAAGTTGGTCTTAATGGCTTACATAAACTTTCGAGGTCTCCATTGAAGTCAAATGGAAAAGGATGCTCCCCCAGTGGAGGAGTTGTTGTTTTGAAACCAAATCATGGAAAGGTCCACAGTTCTGCAAGATGTTTCCCTCCAATGAGTTCCCTTGAAGCTTATCAGTTAGTTGATGAGAAGTGTACAGAGTTTCCTAGTCCTAGCCATGGGAAGATACACCTTAAACGAATGGAACATACTGCAAAGGTACCAAGGCCAAGTTCCAGAGGTGGCATCTCCCTTGCAATGGCATCTGAACTCATGAGGTCTCCTTACTTGAATTTCTCTGATCGGAGGAACCAATACCAGTCTTTCTCTTCTTCAGATGAATCACATGTAGTCAGGAAATCCAAGGAGCAACTCTCAGCACAATGGAAGATGACTGCAAACTTTGAAGAGTATGGAAGGGCTAACCGTGGCATTACCATTGGGGATTTGCTTTCCATGCCTGTCCAGGAAATAGGGCCTAGAAATTTTGATTACAAGCTGGGTATGCATTTTCGGCCTAGAAAAAAACCTGTTAGGCATGATCCTAAGGACCTGGACCTCAGTAAGTTTAGAGAACATCAAGATAGATACGAAGCTCTCTGTAGTGAGTGGCCTTTCACACCTAAAAGGTCTGTCAATTGGGCAAAGAGTAGGTCAAGTGAGTACAAATTTACCCAGAAGGATGGTTCGAGACCTATAAAGTTGCGAACCAACAATAAGAAATTTCAATCTATTCATAGCCTGATATCAGAAGGTAATCTTATGGTAGAAAATACTTACGTGGTTCACAATGATCTGAAAAATGGAGCTGTGCAGGAAGACAGTAATGCTAAAGATACTTCAGTCCAAAAGGAAACGTTCATGAAAGTTGATGAAGGAAGCACCTTCCCTTTGCACTGCTTCACCGCATCAGATTGTATGGCAAGCTGGGAGGAAGTTTACCAGCCTAGTCCAGTTTCCGTTCTGGACCCACTATTCAGAAGAGAGAATACACCTTTGCCAGAATGTTTGGGGAGGATCAACGTTGACACCAGTGAGTACTCTGATACATGCTCCGAAGGTTCTGGAATGATTGTGTCAAGCGACGATGACACTAATGAACGATCTGTGAGCGAGTATAAGGAAAATAATTCAGTGGGATCATTCAGAGTTGAAGAAAGTAGAGACTTTTCCTACCTTATTGATGTGTTAATGGAGGCAGGTTTCTATACTCGGGGAGTAGAAATGGACTGTGATACCTGGTGTTTTGAAGAATGCCCGATGAGCCTTTATGTCTTTGAGAGCCTGGAGAAGAAGTTTGGTGATCAAGTGTCTTGGAATAGGTCAGACCGGAGGCTTCTGTTTGATCGTATAAATGATGGGCTAATAGAGATTCTCCTGCCATCTATGGGTGAACTCATATGGAAAAAGCCCATCTCTAGAAGGATTAGAACTCAGTGTGGTCAGGAGATGATAGAGGAAGAACTGTGGATGTTGCTTGTTATCCAAGAAAAGGAAGGAATGGAAGCAAGAAAGAACTTGGAAGAGAAGCTGCTGAGAAGTGGAATTGGGAAGTTAGACTTGGGAGATGAAATTGATTTTATTGGTAGAGAAGTAGAGAGATTGTTGATTATTGAGCTTGTAGAAGAGCTTGTTAGCAACTTAGCACAGAGAGTT
>Maldo_HF_04709
ATGGAGAGCTTTCGGCCTCGGAGGTCTAAGGTGACGAGCATTGCTGAGAGGAGCGCCGTCGGAGGACGATTCGCCTCCGCTGAGCGAGCTCACAGAAGAGGAAACAGGCAGGTTCTGAAACAGAGACACTTTCGGAAATTGGCCTCAGATTCGAGTTCTTGCAGTAGTGGCTCTACCGGCGAAGACTGGTTCCCCTCTGAATTGGGCAGGAGATCTTCACAGCAAGCTGTTGGAACTCCAATAAAGAAGTTATTGGCTGAGGAGATGGTGAGAGAAACCGAACCCAGAAGGAGATCACCAAGCTTAATTGCCAAATTGATGGGTCTTGATGGGCTGCCACCTCAGCAGCCTGCTGATAGACAATCGAAAGGCATTTCAGAGAATTATCTTCAGAAGACAAGATCGGTAGAGAAAGAGCACAGAAGCAGTATGTCTCATGAACGCCATTCATCTAGGAAGAACTCAAGGGTGCAGCAGGAGTTTAAGGATGTGTTTGAAGTTTATGAACCTGCAAGGAGTTACCCATCTCGAGGAAGTGCTAACCCAAAGCTCAGTGATGCTGAAATGGCTTTTGTTCGACAGAAATTCATGGATGCAAAACGCCTTTCAACAGATGAGAGGCTACAGGATTCAAAGGAGTTCCATGATGTGCTTGAGGTGCTGGAATCTAACAAGGATATTCTATTGAAATTCCTTCAGCAACCAGACTCATTGTTCACAAAACATATGCATGATCTGCAAGGTGGTCCTCAATCCCTTTGTGGTCGCATAGCATCTTTGAAGCCATCAGAAGCTCAAAAGTATGAAAACATTGACCTTGGCTTCACATCAGCAAGAGAGCAGAAGCATCGCTGTAAATCTCCTCAGAAGCATCGGGATTCTTTTTCTAGCCACTCTGACAGTAGACATCCTCTTAAATCATCACTAAACCGACCAGAAGTGAAAATTGAATCTGCCATTCATCCTACAAGGATAGTTGTTCTGAAACCAAACCTTGGGAAGGTGCTGAATGCTCCCAAAGCATCACCTTGTTCTCCTCATGCTTCTATGTTAGATGGTGGCAAACACGCTGAATTTCTGAGCATTAGAAACAGGGATGCAGAATCATGTGGAAGGAAAAACGTCCAAGATAATGATGTGCATCTGAGACACAAGTCCAGAGAATCTAGAGAAATTGCTAAGGAAATCACAAGGAAAATGAGAAATAACTTTAGCAGTAATTCTGTGCGTCTTTCCTCCTCTGGTTTGAAAGGATATGCTGGTGATGAGAGTTCTTGTAGCATGTCTGAGAATGAATCTGCAAACGAGTCAGAGAGGATGTCGGTGGCTTCCAGGCATTCCTTTCACATAAGTAACCACTCCAGGCCTTCATCGTCGTGCTCTACTGGATCATCTGTGAGTAGAGAGGCCAAGAAGAGGCTGTCAGAGAGGTGGAAACTGACACACAAGTCCCAAGAAATGGGACCTGTGAGCAGGGGCAGCACACTTGGTGAAATGCTTGCTGTCCCAGACAAGGAAACGCGAGCTGCTAATTTGAATGCCATGATTGGTGAGGCAGGATTCAGAGATACATTTTCTACTGAAGGGGGTGGACCTCTGGGTATCAGCAGTAGGGATGGTTGGAAGGATGGATGCATCAATAGTTTATCAAGATCAAAATCTCTTCCTTCTTCATCTAGTGTGTTTGGAAGTTTTAAAACAAGTATGCGGTGTGAAACTGTACATAATGACAAGTATCCGATGCCAAAGGATACAGTCCCGCACGAAAGACACCGTATAGTAACTGGTAATCTTGATCTTAGAGAAGGTGTTCACAAACAGTCTAGATCCAGAAACAAAACATCTTATTCGTCTCCCTCAAGTAGGGAAGCTCTTGACATTTCACCTGAAACTCATACTACTGAGAATAAAGATAGAACTGACTTGGAAGAGAACAATCAAACCCAGAAGAATGTTGCAGTCTATGAGTCACCACCTAGTAATGCTATGGATGCAAGTCCAGTTTCGGCAAATTTGGTGGATGTGGATGCATCCAAGCCTTCTGAAACTCCTGATGTGTTCCTTCCAGAATTATCATCTCATATGTCGGTAGAAGGCTATTCATCTGGTGGACACCAAGATAATGCAATTCCACAGGAACCCTCAATCAGGCCACCCCATGAACAGGCAGTCCCCTCTAACCAGTCTGTACCTGGAATCAAATCTCCTGCAAGCTCCAAAGAAGCTGAGCAGCCCAGTCCGGTTTCAGTTCTGGAAGTTCCTTTTACTGATGATGTGTCATCTAGTTCTGAATGCTTTGAGAGTGTCAGTGCTGACCTGCAAGGGCTTCGGATGCAGCTTAAGCTACTGAAGTTGGAGTCAGAACCATATGAAGAGGGAAACATGGAAGTGTCGAGTGATGATGAAGTTGGTGATGGATCTACTGGGTTTTCAGATGCAAGAGGATTTTGTAAAGATGAAAAGAGCTGGGAGTCTGTATACTTGGCCGGTACCTTAACTGAATCTGGTTTAAACAATGCTGATCCGGCTACCTTCTTGGCAATGTGGCACACCCCAGAATGTCCTGTGAATCCTTTACTATTCGAAGAACTGGAGAAGAAGTACTACGGTCAGACTTCTTGGCCAAAGCCCGAGAGGAAATTACTGTTCGATCGAATCAATTCAGGGCTCGTGGAGATGTTTGAGCAATTCACTGATCCATACCCATGGGTAAGGCCTGCGAGCAAAAGAATTGGTCCCAAGTGGATTAATCCAAGTGCAGTCGAAGATGTTCTGTGCACATTGCTAGCAAGCCAAGAAGAGAACGCGAACGAGGACAGTCTGGAGAAAGAGCTGCAACGTGACTTGCTGTGGCTGGATTTTGGAGACGAAATAGACGTAATAGGTAGGGAAGTAGAGAGGAAGTTGATAGAAGAGCTAGTAGCAGAGCATAGCATAATTTTCATTCAGAAACAACAAAAACAAAGAGAGAAAGATAAGCATATCATGGTACTGTCACTATCCTACCAAAGCTTTTCATGGCTGGCCTTACTCCTTGTGCTAGCCCTAAGCTTTGCCTCTTCCTCCTCTGATGGCAACGAAGAGAAGTACAACCAGTTGCTTGGAATATGGGTTACACCGGATCGCATCCTAGCAAAGGGCTCTGCAATCCCACCATCTGGTCCTAGCAAGGGACAATATAGTCCACCACCTGGTCCATTTCCATCGAGCTTTGGTAAATTACCAAAAGGCCCTTCAATTCAACCGTCTGGTGCAGCAGGTGAAGAACATGGAACCGGAGTGACTTCATCACCTCTTCTCAAAATATCATCAAGAGGATTGTATTTTGGTATGTTGCCAAAGGGTACTCCAATTCCGCCATCTGCTCCTGGTAGAACACATAATGCAGGTCCACCTGAGACA
>Maldo_HF_10954
ATGAACGGGATGCAGATCGGCAAAGCTCATAACGCGGACAAGCCTTCCCCTGGATGCTTGGGAAGAATGGTGAACCTCTTTGATTTGGGTAATGGGGTTCCTGGAAATAAGCTGCTTACTGATAAACCGCACCGTGATGGCTCTTCACTCTCAAGGAGTCAATCAGATGTGGCAACAATGTTGGGCCCTCCTCCCTTTGGAGATCACATAGATGATAAAGTGATTGTGTCTGAGTTAAGAAGAAGTTCATCAAACAATAAGGCAAGTGGAACACCCATAAAGATCCTTTTAGACCGAGAAATGTCAAAAGAAGTGGTATCTAAGAAGAATCCGCCCAACTTGGTTGCTAAATTGATGGGGCTTGATGCTCTCCCACTTGAGCAGTCCGATTCAGCTTCACAAAGAAGTCATACAAACTGTTATTCACAAGGTACTAATAACAGCATGCCATTGGGATGTTGGCAGCAAGAAGATGGGTTTTTGGAAAACGGAATGCCATGCGAATTTCATCAGTGTTCAGAGCAGAATGATTACAAAGATGTTTATGAAGTCTGGCAACAACCTCAGAAAGCAAATTATGGAAGAAATATGTTGCCGCAGAAGGGAAGGTATAATGAAAAAGTTAACGAGAAGAAGATGACTCTTGTTCGTCAGAAGTTCATGGAAGCGAAACGCTTGGCCACCGATGAGAGGCTTCGCCAGTCCAAGGAGTTCCAAGATGCACTTGACGTATTAAGTTCCAATAGAGAATTGTTCCTCAAGTTTCTGCAAGAACCTAATTCCTTATTTTCTCAGCATCTACATGAATTACAATCTATTCCTCCCCAGCCTACCGAGACAAAGCGGATCACTGTTCTCAGACCTTCAAAGATGGTTTCTAGTGAAAAATTATCAGGCACAGGGGACAAGAATGATGAACAGACAAAGAAATCAGCTCAGGTCGGTCAAGCAGCTGCATGGGACAAAGGCCACCATGGATACTCTCCTACTATTATTGATCAGGAAGTTGATGGATATCTGGCTCCACCAACTCGGATAGTGGTATTAAGGCCTAGCCCTGGGAAGGCTAATGACATTAAGGCTGTGGTTTCTTCACCCACCTCATCACCAAGAGTTTTACATGGTGAAAACTTCTATGAGGAACGTGAAGATGATGAGGAGCGAGAATCAAGAGAAGTTGCAAAGGAGATCACGCAGAAGATGCGTGATAATTTGATGGGTCATCGGAGGGACAAAACTTTGATTTCCTCTGTATTTTCCAATGGCCATACCGGTGATGAAAGTTCATTTTATAAATCAGAACATGAATATGCAGGAGGAAATCTCAGTGATTCTGAAGTTATGTCGCCATCTTCTAGGCATTCATGGGATTACGTCAATAGGTTTGGCAGCCCTTTTTCTTCGTCCTCCTTCAGCCGCGTGTCATGTTCGCCAGAATCATCCGTTTGCAGAGAGGCAAAGAAGCGACTTTCTGAAAGATGGGCAATGATGGCACTAAATGGGAATCCTCAGGAACAAAGACATACTCGGAGGAGCTCTAGTACACTGGGAGAGATGCTTGCCCTTTCAGAGATAAAGAAGCCAGAAAGATCTGAGGATGAGAGTATTCAGAAGGAACAAGAACCAAGGGAATCAGTTTCATGCTTGCCTATTGATTTTAGAAAAGAAGAAGGTGCTGTTGATTCTCCCAGAAGTCTTTTGAGGTCACAATCTCTCCCTGTATCTTCTACAGCATATGGTGGCGGGGTCAATGTTCAAGTTTCAGATCCCGAAGCTGTAAAGACAGATGTTCCCAAAGAGCTGACAAGGGCAAAGAGCATGAAATCATCGCTGAAAGGGAAAGTCTCAAGTTTATTTTTCTCCAGAAATAAGAAATCAAATAAAGGGAAATCCAGCGAATCTCAATCTGCCCTTGCTGAACCACCAAATTCTCTGGTTCCTCCTGGCATAATTAGTGGTGATGCATCTCAGTGTGCTAATGATGGTGGTTTTGAAGGTTGTCTGTCTCCTGCTTTATTTGGATATTTGGGAAAAGAATCTCCACGTTTAACAAGCATGGGACAAAACCAAGGCACAGTTCCACGCGAGGCAGGGATGTGTGTGGCAAAGCCTGTGGGCCCCGGTTGTGTTGGTGAGAATCCGGATCAGCCAAGTCCAATATCAGTTCTAGAACCACTGTTCGAAGAGGATGACAATACAGCCCAGGAATCCTCCGTGCATTTGAAGCAAGACCACCTAGGTAGACTTCTCAAGTCTAACTTGATTGACAAATCACCACCTATAGGATCAATTGCGCGGACGCTGTCATGGGATGAGTCTTGTGCAGAGACTGCCACACCATATCTATTAAAATCCCCTTCGGTTTCAACTGAGGAGGAAGAACAAGACTGGCATGCCACTGTCCAGACTCTTTTATCGGCAGCTGGCCTAGACGGCGAGGTGCAGTGCGACTCCTTTTTCACAATATGGCATTCGCTTGAAAGTCCTTTGGACCCGTCTCTGAGAGACAAGTACGCCAACCAAAGTGACAAAGAGCCTCTGCATGAGGCTAAACGAAGGCGATTGCGATCAAGTCGGAAGCTTGTATTCGACTGCGTGAATGCAGCCTTGGTGGACAACACGGGTTATGGGTCAGACAGCTGCACAAGGACCACGTCATGCAGCGGGGCCCATGACAGGTTCGTAGAGGGTGATTCTCCGCTGTTGGCAGACCGCTTGTGGGCCCGAATGAAGGAATGGTTTTCTGATGAGGTGAGGTGTGTTTCGGAGGATGGCGGGGACATCAACGGCCTGGTGGTGGAGAGGGTGGTGGAGAGGATGGTGAAGAAGGAGGTTGTCGGGAAGGGGTGGTCGGAACACATGAGATTGGAAATTGATAATTTGGGGAGGGACATAGAGGGGAAGTTGCTGGAGGAGCTGGTGGAGGAGTCAGTGGTGGATTTGACAGGGAGGACA
>Maldo_HF_24182
ATGGAAGCTGCAGGTACACCAAGTGTTATGGAAAAGCTGATGGGCCTTAATGGCTTGCCGCTTCAGGCGCCTGTCCAAAAACAAAGAAGAGTGATGTCTGAGAATTACTTGCGCAGAGTTGCTTCCATTGGTGCCAGAGAGTCTCGTCATTCATTCAGGTTGAGAGTACTGGAAATTATGGATTATAAGGGTGATCATGTCGCGGCATGTATCCCGAGGGGCAGTTCTTTGATCAGCGAGCATCAGCATAATCTGCAAGTTTCCCCTTCGACATGTACTTCTGGCAGTGGAAATGTTGATATATGTAGGAAATCCGAGAGGAGATATGAGCTGCCAAATGCCATTTTACTTCAGACGTTTGAGAATGGAATTGTCACAGAATCCATTTCTTTTGCACTGCTCCACCACAGAATCAGATTGAACTTGACGGTGGACTTGAGCACCTGGTGCCCTCTGGAATGGCCAGTAAGCCTTGCTGTCTTTGAGACCCTCGAGAAGAAATTTGGTGATCAGGCATCATGGAAAAGGTCGGACATGAGGTTTTTGTTTGACCGCATAAATGCAGGGTTGATGGAGATTTTCGAGCCTTGTATGGGTGTTCCCACGTGGACAAAGCCCGTGTCTAGAAGGATTAGATCCATGCCAAGTGAGGAGATGATAGAGGAAGATCTATGGATGTTGCTTGTTAGCCAAGAGAAGGAAACAAGAAAGGACTCCATTGAAAATGCGCTAGGAAGGGAGATTGAGTTAGATTTAGGAGATGATATTGATGGTATTGATAGAGAAATTGAGAGATTTTTGTTCGATAAGCTCATAGTGGAGTTTGTTACCGTGGAGAGTTTT
>Maldo_HF_27993
ATGGAGAACTTGCGGCCTCGGAGGTCTAAGGTGACCAGTATTGCTGATAGGAGCTCCGACGGAGGACGATTCACCTCCGCTGAGCGAGCTTACAGAGGAAACAGGCAGGTTCAGAAACAGAAACACATTCCGAAATTGGCCTCTGATTCGAGTTCTTGCAGTAGTGGCTCTACTGGTGAAGATTCGTTCCCCTTTGAATTGGGCTGGAGATCTTCACAGCAAGCTGTTGGAACTCCAATAAAGAAGTTATTAGCTGAGGAGATGGTGAGAGAAATTGAACCCAGAAGGAGATCACCAAGCGTAATTGCCAAATTGATGGGTCTTGATGGGCTGCCACCTCAGCAGCCTGCTCATAGACAACCGAAAGGCATTTCGGAGAATTATTTTCAGAAGTCAAGATCGGAAGAGACAGAGCACAGAAACAGTATGTCTTATGAACGCCGCTCTTCCAGGAAGAACTCAAGGGTGCAGCAAGAATTCAAGGATGTGTTTGAAGTTTATGAAACTTCAAAGGGTTACTCATCACGAGGAACTGCTAACCCAAAGCTCAGTGATGCTGAAATGGCTTTTGTTCGACAGAAGTTCATGGATGCAAAACGCCTTTCAACTGATGAGAGGCTACAGGATTCAAAGGAATTCCATGATGCGCTTGAGGTGCTGGAATCTAACAAGGATCTTCTATTGAAATTCCTTCAGCAACCAGACTCATTGTTTGCTAAACATCTGCATGATCTGCACGGTGTTCCTCAATCCCGTTGTGGTCGCATAGCATCTATGAAGTCATCAGAAGCTCAGAAGTATGAAAACATTGACCTTGGCTTCACATCAGCGAGAGAGCGGAAGCATCGCTCTGAATCTCCGCAGAAGCATCGTGATTCTTTTCCTAGCCACTCTGACAGTAGACATGCTGGTCATAATCCTCCTAAATCATCTCTAAGCCGACCGGAAGTGAAAATTGAATCTGCCATTCATCCTACAAGGATAGTTGTTCTGAAACCAAACCTTGGGAAGGTGCTGAATGCTACCAAAACATCACCTTGTTCTCCTCATGCTTCTATGTTAGATGGAAGCAAACACTCTGAATTTCTGAGCATTAGAGATAGGGAGGCAGAATCACGGGGAAGGAAAAATGTCCAAGATAATGATGGGCATCTGAGGCACAAGTCCAGAGAATCTAGAGAAGTTGCCAAGGAAATCACAAGGAAAATGAGGAATAAATTTAGCAGTAATTCTGTGCGTCTTTCCTCCTCTGGTTTGAAAGGATATGCTGGTGATGAGAGTTGTTGTAGCATGTCTGAGAATGAGTCTGCAACTGAGTCAGAGGTGATGTCGGTGTCTTCCAGGCATTCATTTCACATAAGTAACCACTCCAGGCCTTCATCGTCGTGCTCTACTGAATCATCCGTGAGTAGAGAGGCTAAGAAGAGGCTCTCGGAGAGGTGGAAGATGACTCGCAAGTCCCAAGAAGTGGGACCCGTTAGCAGGGGCAGCACACTTGGTGAAATGCTTGCTGTCCCAGACAAGGAAACGCGAGCTGCTAATTTGAATGCCATGATTGGCGAGGCAGGATTCAGAGATACGTTTTCTACTGAAGATGCACCTGCACGGTGGGGTGGACCTCTGGGTATCAGCAGTAGGGATGGTTGGAAGGATGGATGCATCAATAGTTTATCAAGATCAAAATCTCTTCCTTCTTCATCTACTGCGTTTGCAAGTTTTAAAACAAGTATGTGGTGTGAAACTGTACATGATGACAAGTATCTGATGCCAAAGGAGAGAGTCCTGCACGAAAGACACTGCACAGTAACTGGTCATCTTGATCTTAGAGAAGGTGGCCATAAACTGTCTAGATCTAGCAACAAAATTTCTTATTCGTCTCACTCCTTAAGTAGGGAAGCTATTGACATTTCACCTGAAACTCATACTACTGAGAATAAAGATAGAACTGACTTTGAAGAGAACAATCAACCCCAGCAGAATGTTGCAGTCTTTGAGTCACCGCCTCGTAATGCTATGGATAAAAGTCCAGTTTCTGCAAATTTGATGGATGGGGATGCATCCATGCCTTGTGAAAGTCCCGATGTGTTACTTCCAGAATTATCATCTCATATGTCAGTAGAAGGTGATTATTCTGGTAGTCACCAAGATAACCTAATTCCCCAGGAACCATCAATCAGGCCCCCTGATGAACAGGCAGTCCCCTCTAACCATTCTGTGCCTGGAATCGAATCTCCTGCAAGCTCCAAGGAGGCTGAGCAGCCCAGTCCGGTTTCAGTTCTGGAAGTTCCTTTTACTGATGATGTGTCATCTAGTTCTGAATGCTTTGAGAGTGTCAGTGCTGACCTTCAAGGGCTTCGGATGCAGCTTCAGCTACTCAAGTTGGAATCAAAACCCCACATGGAAGTCTCGAGTGATGAAGACGGTGATGGATCTACAGCGTGTTCAGATGCAAGAGGGCTTTGCAAAGATGAAGAGAGCTGGGAATCTGTATACTTGGCCGATATTTTAACTGAATCTGGTTTAAACAATGCTGGTCCGGCTACCTTCTTGGCAATATGTCACACTCCAGAATCTCCTATGAGTCCTTTACTATTCGAAGAACTGGAGAAGAAGTACTACGGTCAGACTTCTTGGCCAAAGCCCGAGAGAAAGTTACTGTTTGACCGAGTAAATTCAGGGCTCCTGGAGATTTTTGAGCAATTCACTGATCCACACCCATGGGCGAGGCCTGCGAACAAAAGAATTGGTCCCAAGTGGATTAATACAAGTTCACTTGAAGAGGATCTTCGCAAGTTTCTAGCAAGCCAAGAAGAGAATGCGAGTGAGGACAATCTAGAGAACGAGCTGCAACGTGACTCGCTGTGGATGGATTTTGGAGATGAAATAGACGTAATAGGTGGGGAAGTAGAGAGGAAGTTGATAGATGAGCTAGTAGCAGAGCATAACTTTCGTTCAGAAACAACAAAAACAAAGAGTGAGAGAAAGAGAAGCATTATCATGGGTCTATCACTATCCTACCAAAACATTTCATGGCTGGCCTTGCTCCTTTTGCTAGCCCTAGGCTTTGCCTCTTCCTTCTCAGATGGCACCAAAGTGAAGCATAATCAGTTGCTCGGAAGATGGGCTATACCTAGACACATCCTATCGAACGGCTTTCCAATCCCACCATCTGGTCCTAGCAAGGGTAACCCTCTGCTTGATCCATTTCCATCAACTTTTCGTGAATTATCAAAAGGCTCTCCAGTTCAACCATCTGATGCAGGAGCTACAGAGCATGGAGTTGGAGTGAGTCAAAACCGTTTTCCCAAAATATCATCGGGAGAATTCCATTTTGTTATGAAGCCAAAGGGTACAATAATCCCACCATCTGCTCCTGATGTTCTGCGCAAGTTGCTAGCAAGCCAAGAAGAGAATGCGATTGAGGACAATCTGGAGAAAGAGCTGCAACGGGACTCGCTGTGGATGGATTTTGGAGATGAAATAGACGTAATAGGTAGGGAAGTAGAGAGGAAGTTGAAAGATGAGCTAGTAGAAGAGGTAGTGGTAGTGCATAACTTTCACTCAGAAACAACAAAAACAAAGAGAAAGAAAGAGAAGCATATCATGGGAGTCTCACTGGCCTTGCTCCTTTTGCTAGCCTTAGGCTTTGCCTCTTCGTCCTCAGAGGGCACCAAAGATAAGCACAATCAGTTGCTTGGAAGATGGGCTATACCTAGACACATCCTATCGAACGGCTTACCAATCCCACCATCTGGTCCTAGCAAGGGTTACCCTCCACCTGATCCATTTCCATCAAGTTTTGGTGAAATATCAAAAGACCCTCCAGTTCAACCATCTGGTGCAGCAGCTACAGAGCATGGAGTTGGAGTGAGTCAAACCCCTTTTCCCAAAATATCATCGGGAGAATTTCATTTTGTTATGAAGCCGAAGGGTACTATAATCCCACCATCTGCTCCTTGGAAAAGACATAATGCATTTCAAGGTTCTAAAAGACGC
>Maldo_HF_29912
ATGAACGAGATGCAGATCGGCAAAGCTCACGACGCGGACAAGGCTTTCCCCGGATGCTTGGGAAGAATGGTGAACCTCTTTGATTTGGGTAATGGGGTTTCTGGAAACAAGCTGCTCACTGATAAACCGCACCGTGATGGCTCTTCACTCTCAAGGAGTCAATCAGATGTGGCAACAATGTTGGGTCCTCCCTCTTTTGGAGATCACGTAGATGATAAACCGATTGTGTCTGAGTTAAGAAGAAGTTCATCAAACAATAAAGCAAGTGGAACACCCATAAAGATCCTTTTAGACCGAGAAATGTCAAAAGAAGTGGAGTCTAAGAAGAATCCACCCAACTTGGTTGCCAAGTTGATGGGGCTTGATGCTCTCCCATTAGAGAAGACAGATTCAGCTTCACAAAGAAGTCATACAAACAGCTATTCGCAATGTACAAATAATCATTCCAGCATGCCATTGGAATGTTGGCAACAACAAGATGGGTTTTTGGACAAGGGAATGCTACGCGAATTTCATCAGTGCTCAGAACAGAATGATTACAAAGATGTTTACGAAGTCTGGCAGCAACCTCAGAAGGCAGGTTATGGAAGAAATAAATCACCTCAGAAGGGAAGGAATAATGAAAAGGTTAATGAGAAGAAGATGGCTCTAGTTCGTCAGAAGTTCATGGAAGCCAAACGCTTGGCCACGGATGAGAGGCTTCGCCAGTCCAAGGAGTTCCAAGATGCACTTGACGTATTAAGCTCCAATAGAGATTTGTTCCTCACGTTTCTGCAAGAACCTAATTCCTTGTTTTCTCAGCATCTACATGAATTACAATCTATCCCTCCTCAGTCTACTGAGACGAAGCGGATCACTGTTCTCAGACCTTCAAAGATGGTTTCTAGCGAAAAATTATCAGGCATAGGGCACAAGAGTGATGAACAGACAAAGAAATCAGCTCAGGCCGGTCAAGCAGCTGCATGGGACAAAAGCCACCATGGATACTCTCCTACTGTTGTTGATCAGGAAGTTGATGGATATCCGGCTCCACCAACTCGGATAGTGGTATTAAGGCCTAGCCCAGGGAAGGCTAATGACATTAAGGCAGTGATTTCTTCACCCACCTCATCACCAAGAATATTACATGGTGAAAACTTCTATGAGGAACATGAAGATGATGAGGAACGAGAATCAAGAGAAGTTGCAAAGGAGATCACACAGAAGATGCGTGATAATTTGATGGGTCATCGGAGGGACGAAGCTTTGATTTCCTCTGTATTTTCCAATGGCTATACTGGTGATGAAAGTTCATTTTACAAATCAGAACATGAATATGCAGCAGGAAATCTCAGTGATTCTGAAGTCATGTCACCATCTTCTAGGCATTCATGGGATTACATCAATAGGTTTGGCAGCCCTTTTTCTTCGTCCTCCTTCAGCCGCATGTCATGTTCGCCAGAGTCATCGGTTTGCAGAGAGGCAAAGAAGCGACTTTCTGAAAGATGGGCAATTATGGCATTAAATGCGAATCCTCAGGACCAAAGACATGCCCAGAGAAGCTCTAGTACATTGGGTGAGATGCTTGCTCTTTCAGAGATAAAGAAGCCCGCAAGATCTGAGGATGAGATTATTCAGAAGGAACAAGAACCAAGGGAATCAGTTTCATGCTTACCTGTTGATTCTATTGAAGAAGAAGGTGCTGTTGATTCTCCCAGAAGTCTTTTTAGGTCACAATCTCTCCCTGTATCTTCTACAGTATATGGTGCCGGGGTCAATGTTCAAGTTTCAGATCCTGGTGCTGGAAAGACAGATGTTCCCAAAGAGCTAACGAAGGCAAAGAGCATGAAATCATCGCTGAAAGGGAAAGTCTCAAGTTTATTTTTCTCCAGAAATAAGAAATCAAACAGAGGGAAATCTAGTGAATCTCAGTCCGCCCTTGCTGAACCACCAAATTCTCTGGTTCCTCCTGGTATAATTAGTGACGATGCATCTCAATGTGCTAATGATGGTGGCTTTGAAGGGTGTTTGTCTCCTGCTTTATTTGGATATTTAGGAAAAGAATCTCAGCATGTAACAAGCATGGGACAAAACCAAGGCACAGTGCCACTCGAGACAGGGTTGTGTGTGGCAAAGCCTGTGGTGCCCGGCTGTGTTGGCGAAAATCCGGATCAGGCAAGTCCAATATCAGTTCTAGAAGCACCGTTGGAAGAGGATGACAATACAACTCGGGAATCCTCTGTAATTTTGAAGCAAAACCTCCTAGGAAGTCACCCCAAGTCTAATTTGATTGACAAATCACCACCTATAGGATCAATCTCCCGGACGCTATCATGGGATGAGTCCTGTGCAGAGACTGCCTCACCATATCTATTAAAATCCCCTTCAGTTTCAACTGAGGGGGAAGAACAAGACTGGCATGCCATTGTCCAGACCCTTCTATCCACCGCTGGCCTAGATGGCAAGGTGAAGTGCGACTCATTTTTCGCTAGATGGCATTCGCTTGAAAGTCCTTTGGACCCGTCTCTGAGAGAGAAGTTGGCCAACCTAAGTGACAAAGAGCCTTTGCATGAGGCCAAAAGAAGGCGATTCCGATCAAGTCGGAAGCTTGTATTCGACTGCGTAAATGCAGCCTTGGTGGACATCACCGGTTATGGTTCAGACAGCTGCACAAGGACCACGCCATGCAGCGGGGCGCATGACAGGTTCTTAGAGGGTGATTCTCCCCTGTTGGCAGACCACGTGTGGGCCCGAATGACGGAGTGGTTTTCAGATGAGGTGAGGTGTGTTTTGGAGGATGGCGGGGACATCAATGACGTGGTGGTGGAGAGGGTGTTGAAGAAGGAGGTTGGCGGGAAAGGGTGGTCGGAAAACATGAGGTTGGAAATTGATAGTTTTGGGAAGGAAATAGAGGGGAAGTTGCTGGAGGAGCTGGTGGAGGAGGCAGTGGTGGATTTGACAGGGAGGACA
>Malba_003355
ATGGAAGCTACACCTACACCAAGTGTTATAGCAAAACTGATGGGTCTTGATGACTCGCCACCTCAGGCGCCTGTCCAAAAACAAAGAAGAGTGCTGTCTGAGAATTACCTACGCAGAGTTGCTTCCATCGGTGCCAGAGAGTCTCGCCATTCATTCAGGTTGAGAGTACCTGCAGTGACGGATTATGGGGGAAGTTTTTTGATCGGCGAGCATCTGCATAATCCGCAAGTTTCCCCTTCAACATGTACTTCTGGCAGTGGAAATGTTTCCCCTTCAACAAGTTTCCCCTGCAAGCTACAAAATGCCACTTTACTTGGAACATTTGAGAATGGAATTGTCACAGAATCCCTTGGAGAAGTTGGACTCACAAATTTAGATGATTTTTCAAGATCGCAATTGGGGTCAAACAAAGAAGGACGCATTCCCGGTAGTAGAATTGTTGTTTTGAAACCGAAGCATGGAAAGGCCGAGAATTCTGCGAGATGTTTCCCTTCTTTGAGTTCCCTTGATGTTTCTCATTCCAGTGATCGAAAGTGCGTGGAGTTTTCTAGTCCTAGTAGTGGGAAAATACATGTTGAAGTAAAAGAAAGAAAGAACTTGGCATTTGATATGGAACCAGTAAGCTTAAGGTCTACAGTTTTAAGGGAAATATTGGGGAAGCTAACCGAAAATACAAGTTGCAACAAAGCCAACATTGATACAAATGTATCACAGTTAGGATCAACTGAATCGATAAGGTTGTCCTTTTCTTATTCAGATGGGTCATATGGATCCCAGGAAGCCAAAAAGCAACTCTCAGAACGACGGAAGATGACTAATAAGCTGGAAGAAGTAGGAATGGCTTGTAAAGGCACTACCCTCGGGAATTCGCTTGCCATGTCTGCCCATGAAACAGGCTCAAGAACATTGGGTCACAAGCTTTTTAGGCATCATCAATCAAAAAGGCAGCTCGTAAGGGTTGACTTGAAAGACCTAGACCTCAGTAAGTTTAGAACACAGCAAGATAAATATGCAGCTCTTTGCAATGAATGGAGTTTCAAGCCAAAAGGGTCTATTAATTTGGGGCAGCACAAGTCAATGGAGTACAAATTCAACCAGAATGATGGTTTCGGCCCTGTAAAGTTGAGATCCAACCGCAAGAAACTCCAATCTTATCCTAGTCTAGGAGGTGTTCAAACCATGGAAAAGACTCCCGGGAATTTCAAGAAGTGGCAATCTGGACGCAGAACCTGCATCTTTGTAGACAAAAATGACGATTCTTCCAGCCATGGAACAGATGCTTCAGTTCAGCAGGAAACATCCACTGAAAGCTACAAAGAAAGTCCATTTCTTTTGCACTGCTCCACCACAGAGTCAGATTCTATGACGAGCTTGGAGGAGGCTTATCAGCCTAGTCCAGTTTCAGTTCTGGAACCACTATATAGTGGAGAGCGATCGGCTACACCAGAATTCCTGCAAAGTATGAGTGTTGACATCACCGACGACTTTGATGCATACTCGGAAGGATATGGAATGATTGTTTCAAGTGATGATGGTTGTGATATTAATGAAGGATCTGCAAGCAGTTACAGAGAAAATGAAGATTCAATGAGATTTTTCAGAGTTGAAGAAAGCAGAGACTATTCCTACCTTGTTGATGTGTTATCGGAGATAGGTTTTTATGCTAGGAACTCGATAATGGACTTAGATACCTGGTGCCCTCCAGAATGGCCGGTAAGCATTTTTGTCTTTGAGACCCTGGAGAAGAAGTTTGGCGATCAGGCTTCATGGAAAAGGTCGGACAGGAGGCTTTTGTTTGACCGTATAAATGCAGGGCTGATGGAGATTTTCATGCTTTGTCTGGGTGTTCCCGTGTGGACAAAGCCTGTGTCTAGAAGGATTAGATCCACGTCAAGTGAGGAGATGATAGAGGAAGATCTGTGGATGTTGCTTGTTAGCCAAGAGAAGGAAACAGGAAAGGACTCCACCGAAAAGGTGCTAGGAAGGGAGATTGAGTTAGATTTAGGAGATGATATTGATGGTATTGGTAGAGAAATTGAGAGATTTTTGTTCGATAAGCTCGTAGCGGAGTTTGTAAGAAAC
>Malba_009491
ATGGAAGCTACAAGTACACCTAGTGTTATGGAAAAACTGATGGGCCTTAATGGCTTGCCGCCTCAGGCGCCTGTCCAAAACCAAAAAAGAATGCTGTCTGAGAATTACCTGCGCAGAGTTGCTTCCATTGGTGCCAGAGAGTCTTGTCATTCATTCAGGTTGAGAGTACCGGAAATTATGGATTATAAGGGTGATCATGTCGCGGCATGTCTCCTGAGGGGCAGTTCTTTGATCAGCGAGCATCAACATAATCTGCAAGTTTCCCCTTCGACATGTACTTCTGGCAGTGGAAATGTTGATATATGCAGGAAATCCAGGAGGAGATATGAGCTGCCAAATGCCACTTTACTTGAGACGTTTGAGAATGGAATTGTCACAGAATCCCTTGGAGAAGTTGGACTCTTAAATTTAGATGATTTTTCAAGATCGCAATTGGGGTCGAACAAAGAAGGATGCATTCTTAGTGGTAGATTTGTTGTCTTGAAACCGCAGCATGGAAATGCTGAGAATTCTGCTAGATGTTTCCCTTCTTTTAGTTCCCTTGATGTTTCTCATTCCAGTGATCGAAAGTGCACGAAGTTTTCTAGTCCTAGTAGTGTGAAAATACATGTTGAAGTAAAAGAAGGGAAGAACTTGGCATTTGACATGGAACCAGTATCACGGTTAGGATCCAGAGGTGGCAACTCAGTTGCAATGAAAATTGAATCAGCGAGGTTGTCTTCCTCAAGATACCAGTCATTTTCTTATTCAGATGAGTCATATGAATCCTGGGAAGCCAAAAAGCAACTCTCAGAACGACGGAAGATGATTAATAAGCTGGAAGAAGCAGGAATGGCTCGTAGAGGCACTACCCTCAGGAATTCGCTTGCCCTGTCTGCCCACGAAACAGGCTCAAGAACATTGGATCACAATCTTGTTAGACATCTTCAACCGAAAAGAAAGCTCGTTAGGGATGACTTGAAAGACCTAGACCTCAGTAAGTTTAGAGCACAACAAGATAAATATGCAGCTCTTTGCGATGAGTGGAGTTTCAAGCCAAAAGGGTCTATTAATTTGGGGCAGCACAAGTCAAGGGAGTACAAATTCAACCAGAATGATGGTTTCGGACCTATAAAGTTGAGATCCAACCGTAAGAAACTTCACTCTTATCAAAGCCTAGAATTCAAAGGTGTTCACACTGTGGAAAAGACTTCCGGAAATTCCAAGAAGCAGCAATTTGGACGCAGAGCCGGCATTTTTGTAGACAAAAATGACAATTCTTCCAGTCATTGCACATATGCTTCACTTCAACAGGAAACATCCACTGAAGACAAAAAAGAAAGTCCATTTCTTTTACACTGCTCCACCACAGAATCAGATTGTATGGCGAGCTTGGAGGAGGCTGACAAGCCTAGTCCAGTTTCAGTTCTGGAACCAATATTTAGTGGAGAGTGGTCGCCAACACTAGAATTCCCACAAAGGATGAATGTTGACATCACAGACTACTTTGACACATACTCCGAAGGATCTGGAATGATCGTTTCAAGTGACGATGATGATGATACTATTCAAGGATCTGCAAGCAGTTACAGAGAAAATGAAGATTCAATGAGATTATTCAGGGTTGAAGAAAGTAAAGACTATTCCTATCTTGTTGATGTGTTATCGGAGATAGGTTTTTATGGTAGGAACTTGACGATGGACTTGAGCACCTGGTGCCCTCCGGAATGGCCAGTAAACCTTGTTGTCTTTGAGACCCTGGAGAAGAAGTTTGGTGATCAGGTATCATGGAAAAGGTTGGACAGGGGGCTTTTGTTTGACCGTATAAATGCAAGGTTGATGGAGATTTTTAAGCCTTGTATGGGTGTTCCCACGTGGACAAGACCCGCGTCTAGAAGGATTAGATCTATGCCAAGTGAGGAGATGATAGAGGAAGATCTATGGATGTTGCTTGTTAGCCAAGAGAAGGAAACAGGAAAGGACTCCACTGAAAATGCGCTAGGAAGGGAGATTGAGTTAGATTTAGGAGATGATATTGATGGTATTGGTAGAGAAATTGAGAGATTTTTGTTCGATAAGCTCATAGCGGAGTTTGTTACCGTGGAGAGTTTT
>Malba_012648
ATGGTGAGAGAAACCGAACCCAGAAGGAGATCACCAAGCTTAATTGCCAAATTGATGGGTCTTGATGGGCTGCCACCTCAGCAGCCTGCTGATAGACAATCGAAAGGCATTTCAGAGAATTATCTTCAGAAGACAAGATCGGTAGAGAAAGAGCACAGAAGCAGTATGTCTCATGACCGCCATTCATCTAGGAAGAACTCAAGGGTGCAGCAGGAGTTTAAGGATGTGTTTGAAGTTTATGAACCTGCAAGGAGTTACTCATCTCGAGGAAGTGCTAACCCAAAGCTCAGTGATGCTGAAATGGCTTTTGTTCGACAGAAATTCATGGATGCAAAACGCCTTTCAACAGATGAGAGGCTACAGGATTCAAAGGAGTTCCATGATGTGCTTGAGGTGCTGGAATCTAACAAGGATATTCTATTGAAATTCCTTCAGCAACCAGACTCATTGTTCACAAAACATATGCATGATCTGCAAGGTGGTCCTCAATCCCTTTGTGGTCGCATAGCATCTTTGAAGCCATCAGAAGCTCAAAAGTACGAAAACATTGACCTTGGCTTCACATCAGCAAGAGAGCAGAAGCATCGCTGTAAATCTCCTCAGAAGCATCGGGATTCTTTTTCTAGCCACTCTGACAGTAGACATCCTCTTAAATCATCACTAAACCGACCAGAAGTGAAAATTGAATCTGCCATTCATCCTACAAGGATAGTTGTTCTGAAACCAAACCTTGGGAAGGTGCTGAATGCTCCCAAAACATCACCTTGTTCTCCTCATGCTTCTATGTTAGATGGTAGCAAACACGCTGAATTTCTGAGCATTAGAAACAGGGAGGCAGAATCACGTGGAAGGAAAAACGTTCAAGATAATGATGGGAATGATGGGCATCTGAGACACAAGTCTAGAGAATCTAGAGAAATTGCTAAGGAAATCACAAGGAAAATGAGAAATAACTTTAGCAGTAATTCTGTGCGTCTTTCCTCCTTTGGTTTGAAAGGATATGCTGGTGATGAGAGTTCTTGTAGCATGTCTGAGAATGAATCTGCAAACGAGTCAGAGAGGATGTCGGTGGCTTCCAGGCATTCCTTTCACATAAGTAACCACTCCAGGCCTTCATCGTCGTGCTCTACTGAATCATCTGTGAGTAGAGAGGCCAAGAAGAGGCTCTCAGAGAGGTGGAAACTGACACACAAGTCCCAAGAAATGGGACCTGTTAGCAGGGGCAGCACACTTGGTGAAATGCTTGCTGTCCCAGACAAGGAAACGCGAGCTGCTAATTTGAATGCCATGATTGGTGAGGCAGGATTCAGAGATACATTTTCTACTGAAGGGGGTGGACCTCTGGGTATCAGCAGTAGGGATGGTTGGAAGGATGGATGCATCAATAGTTTATCAAGATCAAAATCTCTTCCTTCTTCATCTAGTGTGTTTGGAAGTTTTAAAACAAGTATGCGGCGTGAAACTGTACATAATGACAAGTATCCGATGCCAAAGGATACAGTCCTGCACGAAAGACACCGTATAGTAACTGGTAATCTTGATCTTAGAGAAGGTGTTCACAAACAGTCTAGATCCAGCAATAAAACATCTTATTCGTTCCCCTCAAGTAGGGAAGCTCTTGACATTTCACCTGAAACTCATACTACTGAGAGTAAAGATAGAACTGACTTGGAAGAGAACAATCAAACCCAGAAGAATGTTGCAATCTTTGAGTCACCACCAAGTAATGCTATGGATGCAAGTCCAGTTTCTGCAAATTTGGTGGATGTGGATGCATCCAAGCCTTCTGAAACTCCTGACGTGTTCCTTCCAGAATTATCATCTCATATGTCGGTAGAAGGCTATTCATCTGGTGGACACCAAGATAATGCAATTCCACAGGTTTGTGTTCAAGTTTTTTCTTTTTTCTTTTTGTGTGTGTGCGCGCGCGCGCGCGTGTGTAGTATGATAATATCACTGCTGCAA
>Malba_018468
ATGAACGGGATGCAGATCGGCAAAGCTCATAACGCGGACAAGCCTTCCCCTGGATGCTTGGGAAGAATGGTGAACCTCTTTGATTTGGGTAATGGGGTTCCTGGAAATAAGCTGCTTACTGATAAACCGCACCGTGATGTTTTGGTAGGCTCTTCACTCTCAAGGAGTCAATCAGATGTGGCAACAATGTTGGGCCCTCCCCCCTTTGGAGATCACATAGATGATAAAGTGATTGTGTCCGAGTTAAGAAGAAGTTCATCAAACAATAAGGCAAGTGGAACACCCATAAAGATCCTTTTAGACCGAGAAATGTCAAAAGAAGTGGTATCTAAGAAGAATCCGCCCAACTTGGTTGCTAAATTGATGGGGCTTGATGCTCTCCCACTTGAGCAGTCCGATTCAGCTTCACAAAGAAGTCATACAAACTGTTATTCACAAGGTACTAATAACAGCATGCCATTGGGATGTTGGCAGCAAGAAGATGGGTTTTTGGAAAACGGAATGCCACGCGAATTTCATCAGTGTTCAGGGCAGAATGATTACAAAGATGTTTATGAAGTCTGGCAACAACCTCAGAAAGCAAATTATGGAAGAAATATGTTGCCGCAGAAGGGAAGGTATAATGAAAAAGTTAACGAGAAGAAGATGACTCTTGTTCGTCAGAAGTTCATGGAAGCGAAATGCTTGGCCACCGATGAGAGGCTTCACCAGTCCAAGGAGTTCCAAGATGCACTTGACGTATTAAGTTCCAATAGAGAATTGTTCCTCAAGTTTCTGCAAGAACCTAATTCCTTATTTTCTCAGCATCTTCATGAATTACAATCTATTCCTCCCCAGCCTACCGAGACAAAGCGGATCACTGTTCTCAGACCTTCAAAGATGGTTTCTAGTGAAAAATTATCAGGCATAGGGGACAAGAATGATGAACAGACAAAGAAATCAGCTCAGGTCGGTCAAGCAGCTGCATGGGACAAAGGCCACCATGGATACTCTCCTACTATTATTGATCAGGAAGTTGATGGATATCTGGCTCCACCAACTCGGATAGTGGTATTAAGGCCTAGCCCTGGGAAGGCTAATGACATTAAGGCTGTGGTTTCTTCACCCACCTCATCACCAAGAGTTTTACATGGTGAAAACTTCTATGAGGAACGTGAAGATGATGAGGAGCGAGAATCAAGAGAAGTTGCAAAGGAGATCACGCAGAAGATGCGTGATAATTTGATGGGTCATCGGAGGGACAAAACTTTGATTTCCTCTGTATTTTCCAATGGCCATACCGGTGATGAAAGTTCATTTTATAAATCAGAACATGAATATGCAGGAGGAAATCTCAGTGATTCTGAAGTTATGTCGCCATCTTCTAGGCATTCATGGGATTACGTCAATAGGTTTGGCAGCCCTTTTTCTTCGTCCTCCTTCAGCCGCATGTCATGTTCGCCAGAATCATCCGTTTGCAGAGAGGCAAAGAAGCGACTTTCTGAAAGATGGGCAATGATGGCACTAAATGGGAATCCTCAGGAACAAAGACATACTCGGAGGAGCTCTAGTACACTGGGAGAGATGCTTGCCCTTTCAGAGATAAAGAAGCCAGAAAGATCTGAGGATGAGAGTATTCAGAAGGAACAAGAACCAAGGGAATCAGTTTCATGCTTGCCTATTGATTTTAGAAAAGAAGAAGGTGCTGTTGATTCTCCCAGAAGTCTTTTGAGGTCACAATCTCTCCCTGTATCTTCTACAGTATATGGTGGCGGGGTCAATGTTCAAGTTTCAGATCCTGAAGCTGTAAAGACAGATGTTCCCAAAGAGTTAACAAGGGCAAAGAGCATGAAATCATCGCTGAAAGGGAAAGTCTCAAGTTTATTTTTCTCCAGAAATAAGAAATCAAATAAAGGGAAATCTAGCGAATCTCAATCTGCCCTTGCTGAACCACCAAATTCTCTGGTTCCTCCTGGCATAATTAGTGGTGATGCATCTCAGTGTGCTAATGATGGTGGTTTTGAAGGTTGTCTGTCTCCTGCTTTATTTGGATATTTGGGAAAAGAATCTCCACGTTTAACAAGCATGGGACAAAACCAAGGCACAGTTCCATGCGAGGCAGGGATGTGTGTGGCAAAGCCTGTGGTGCCCGGTTGTATTGGTGAGAATCCGGATCAGCCAAGTCCAATATCAGTTCTAGAACCACTGTTCGAAGAGGATGACAATACAGCCCAGGAATCCTCCGTGCATTTGAAGCAAGACCACCTAGGTAGACTTCTCAAGTCTAACTTGATTGACAAATCACCACCTATAGGATCAATTGCGCGGACGCTGTCATGGGATGAGTCTTGTGCAGAGACTGCCACACCATATCTATTAAAATCCCCTTCGGTTTCAACTGAGGAGGAAGAACAAGACTGGCATGCCACTGTCCAGACTCTTTTATCCGCAGCTGGCCTAGACGGCGAGGTGCAGTGCGACTCCTTTTTCACAATATGGCATTCGCTTGAAAGTCCTTTGGACCCGTCTCTGAGAGACAAGTACGCCAACCAAAGTGACAAAGAGCCTCTGCATGAGGCTAAACGAAGGCGATTGCGATCAAGTCGGAAGCTTGTATTCGACTGCGTGAATGCAGCCTTGGTGGACAACACGGGTTATGGGTCAGACAGCTGCACAAGGACCACGTCATGCAGCGGGGCCCATGACAGGTTCGTAGAGGGTGATTCTCCGCTGTTGGCAGACCGCTTGTGGGCCCGAATGAAGGAATGGTTTTCTGATGAGGTGAGGTGTGTTTCGGAGGATGGCGGGGACATCAACGGCCTGGTGGTGGAGAGGGTGGTGGAGAGGATGGTGAAGAAGGAGGTTGTCGGGAAGGGGTGGTCGGAACACATGAGATTGGAAATTGATAATTTGGGGAGGGACATAGAGGGGAAGTTGCTGGAGGAGCTGGTGGAGGAGTCAGTGGTGGATTTGACAGGGAGGACA
>Malba_027071
ATGAACGAGATGCAGATCGGCAAAGCTCACGACGCGGACAAGGCTTTCCCCGGATGCTTGGGAAGAATGGTGAACCTCTTTGATTTGGGTAATGGGGTTTCTGGAAACAAGCTGCTCACTGATAAACCGCACCGTGATGGCTCTTCACTCTCAAGGAGTCAATCGGATGTGGCAACAATGTTGGGTCCTCCCTCTTTTGGAGATCACGTAGATGATAAGCCGATTGTGTCTGAGTTAAGAAGAAGTTCATCAAACAATAAAGCAAGTGGAACACCCATAAAGATCCTTTTAGACCGAGAAATGTCAAAAGAAGTGGAGTCTAAGAAGAATCCACCCAACTTGGTTGCCAAGTTGATGGGGCTTGATGCTCTCCCATTAGAGAAGTCAGATTCAGCTTCACAAAGAAGTCATACAAACAGCTATTCGCAATGTACAAATAATCATTCCAGCATGCCATTGGAATGTTGGCAACAACAAGATGGGTTTTTGGACAAGGGAATGCTACGCGAATTTCATCAGTGCACAGAACAGAATGATTACAAAGATGTTTACGAAGTCTGGCATCAACCTCAGAAGGCAGGTTATGGAAGAAATAAATCACCTCAGAAGGGAAGGAATAATGAAAAGGTTAATGAGAAGAAGATGGCTCTAGTTCGTCAGAAGTTCATGGAAGCCAAACGCTTGGCCACAGATGAGAGGCTTCGCCAGTCCAAGGAGTTCCAAGATGCACTTGACGTATTAAGCTCCAATAGAGATTTGTTCCTCACGTTTCTGCAAGAACCTAATTCCTTGTTTTCTCAGCATCTACATGAATTACAATCTATCCCTCCACAGTCTACTGAGACGAAGCGGATCACTGTTCTCAGACCTTCAAAGATGGTTTCTAGCGAAAAATTATCAGGCATAGGGCACAAGAGTGATGAACAGACAAAGAAATCAGCTCAGGCCGGTCAAGCAGCTGCATGGGACAAAAGCCACCATGGATACTCTCCTACTGTTGTTGATCAGGAAGTTGATGGATATCCGGCTCCACCAACTCGGATAGTGGTATTAAGGCCTAGCCCAGGGAAGGCTAATGACATTAAGGCAGTGATTTCTTCACCCACCTCATCACCAAGAATATTACATGGTGAAAACTTCTATGAGGAACATGAAGATGATGAGGAACGAGAATCAAGAGAAGTTGCAAAGGAGATCACACAGAAGATGCGTGATAATTTGATGGGTCATCAGAGGGACGAAGCTTTGATTTCCTCTGTATTTTCCAATGGCTATACTGGTGATGAAAGTTCATTTTACAAATCAGAACATGAATATGCAGCAGGAAATCTCAGTGATTCTGAAGTCATGTCACCATCCTCTAGGCATTCATGGGATTACCTCAATAGGTTTGGCGGCCCTTTTTCTTCGTCCTTCTTGAGCCGCATTGAAGAAGAAGGTGCTGTTGATTCTCCCAGAAGTCTCTTTAGGTCACAATCTCTCCCTGTATCTTCTACAGTATATGGTGCCGGGGTCAATGTTCAAGTTTCAGATCCTGGTGCTGGAAAGAGAGATGTTCCCAAAGAGCTAACGAAGGCAAAGAGCATGAAATCATCGCTGAAAGGGAAAGTCTCAAGTTTATTTTTCTCCAGAAATAAGAAATCAAACAGAGGGAAATCTAGTGAATCTCAGTCCGCCCTTGCTGAACCACCAATTTCTCTGGTTCCTCCTGGTATAATTAGTGACGATGCATCTCAATGTGCTAATGATGGTGGCTTTGAAGGGTGTTTGTCTCCTGCTTTATTTGGATATTTAGGAAAAGAATCTCAGCATGTAACAAGCATGGGACAAAACCAAGGCACAGTGCCACTCGAGACAGGGTTGTGTGTGGCAAAGCCTGTGGTGCCCGGCTGTGTTGGTGAAAATCCGGATCAGGCAAGTCCAATATCAGTTCTAGAAGCACCGTTGGAAGAGGATGACAATACAACTCGGGAATCCTCTGTAATTTTGAAGCAAAACCTCCTAGGAAGTCACCCCAAGTCTAATTTGATTGACAAATCACCACCTATAGGATCAATCTCCCGGACGCTATCATGGGATGAGTCGTGTGCAGAGACTGCCTCACCATATCTATTAAAATCTCCTTCAGTTTCAACTGAGGGGGAAGAACAAGACTGGCATGCCATTGTCCAGACCCTTCTATCCACCGCTGGCCTAGATGGCGAGGTGAAGTGCGACTCATTTTTCGCTAGATGGCATTCGCTTGAAAGTCCTTTGGACCCGTCTCTGAGAGAGAAGTTGGCCAACCTAAGTGACAAAGAGCCTTTGCATGAGGCCAAAAGAAGGCGATTGCGATCAAGTCGGAAGCTTGTATTCGACTGCGTAAATGCAGCCTTGGTGGACATCACCGGTTATGGTTCAGACAGCTGCACAAGGACCACGCCGTGCAGCGGGGCCCATGACAGGTTCTTAGAGGGTGATTCTGCCCTGTTGGCAGACCACGTGTGGGCCCGAATGACGGAGTGGTTTTCAGATGAGGTGAGGTGTGTTTTGGAGGACGGCAGGGACATCAACGACGTGGTGGTGGAGAGGGTGTTGAAGAAGGAGGTTGTCGGGAAAGGGTGGTCGGAAAACATGAGGTTGGAAATTGATAATTTTGGGAAGGAAATAGAGGGGAAGTTGCTGGAGGAGCTGGTGGAGGAGGCAGTGGTGGATTTGACAGGGAGGACA
>Malba_034368
ATGGAGAACTTGCGGCCTCGGAGGTCTAAGGTGACCAGTATTGCTGATAGGAGCTCCGACGGAGGACGATTCACCTCCGCTGAGCGAGCTTACAGAGGAACCAGGCAGGTTCAGAAACAGAAACACATTCCGAAATTGGCCTCTGATTCGAGTTCTTGCAGTAGTGGCTCTACCGGTGAAGATTCGTTCCCCTTTGAATTGGGCTGGAGATCTTCACAGCAAGCTGTTGGAACTCCAATAAAGAAGTTATTAGCTGAGGAGATGGTGAGAGAAATTGAACCCAGAAGGAGATCACCAAGCGTAATTGCCAAATTGATGGGTCTTGATGGGCTGCCACCTCAGCAGCCTGCTCATAGACAACCGAAAGGCATTTCGGAGAATTATTTTCAGAAGTCAAGATCGGAAGAGACAGAGCACAGAAACAGTATGTCTTATGAACGCCGCTCTTCCAGGAAGAACTCAAGGGTGCAGCAAGAATTCAAGGATGTGTATGAAGTTTATGAAACTTCAAAGGGTTACTCATCACGAGGAACTGCTAACCCAAAGCTCAGTGATGCTGAAATGGCTTTTGTTCGACAGAAGTTCATGGATGCAAAACGCCTTTCAACTGATGAGAGGCTACAGGATTCAAAGGAATTCCATGATGCGCTTGAGGTGCTGGAATCTAACAAGGATCTTCTATTGAAATTCCTTCAGCAACCAGACTCATTGTTTGCTAAACATCTTCGTGATCTGCACGGTGTTACTCAATCCCGTTGTGGTCGCATAGCATCTATGAAGTCATCAGAAGCTCAGAAGTATGAAAACATTGACCTTGGCTTCACATCAGCGAGAGAGTGGAAGCATTGCTCTGAATCTCCGCAGAAGCATCGCGATTCTTTTCCTAGCCACTCTGACAGTAGACATGCTGGTCATAATCCTCCTAAATCATCTCTAAGCCGACCGGAAGTGAAAATTGAATCTGCCATTCATCCTACAAGGATCGTTGTTCTGAAACCAAACCTTGGGAAGGTGCTGAATGCTACCAAAACATCACCTTGTTCTCCTCATGCTTCTATGTTAGATGGAAGCAAACACTCTGAATTTCTGAGCATTAGAGATAGGGAGGCAGAATCACGGGGAAGGAAAAATGTCCAAGATAATGATGGGCATCTGAGGCACAAGTCCAGAGAATCTAGAGAAGTTGCCAAGGAAATCACAAGGAAAATGAGGAATAAATTTAGCAGTAATTCTGTGCGTCTTTCCTCCTCTGGTTTGAAAGGATATGCTGGTGATGAGAGTTGTTGTAGCATGTCTGAGAATGAATCTGCAACTGAGTCAGAGGTGATGTCGGTGTCTTCCAGGCATTCATTTCACATAAGTAACCACTCCAGGCCTTCATCATCGTGCTCTACTGAATCATCCGTGAGTAGAGAGGCCAAGAAGAGGCTCTCGGAGAGGTGGAAGATGACTCGCAAGTCCCAAGAAGTGGGACCCGTTAGCAGGGGCAGCACACTTGGTGAAATGCTTGCTGTCCCAGACAAGGAAACGCGAGCTGCTAATTTGAATGCCATGATTGGCGAGGCAGGATTCAGAGATACGTTTTCTACTGAAGATGCACCTGCACGGTGGGGTGGACCTCTGGGTATCAGCAGTAGGGATGGTTGGAAGGATGGATGCATCAATAGTTTATCAAGATCAAAATCTCTTCCTTCTTCATCTACTGCGTTTGCAAGTTTTAAAACAAGTAAGTGGTGTGAAACTGTACATGATGACAAGTATCTGATGCCAAAGGAGACGGTCCTGCACGAAAGACACTGCACAGTAACTGGTCTTCTTGATCTTAGAGAAGGTGGCCATAAACTGTCTAGATCTAGCAACAAAATTTCTTATTCGTCCCACTCCTTAAGTAGGGAAGCTATTGACATTTCACCTGAAACTCATACTACTGAGAATAAAGATAGAACTGACTTTGAAGAGAACAATCAACCCCAGCAGAATGTTGCAGTCTTTGAGTCACCACCTCGTAATGCTATGGATAAAAGTTCAGTTTCTGCAAATTTGGTGGATGGGGATGCATCCATGCCTTGTGAAAGTCCCGATGTGTTACTTCCAGAATTATCATCTCATATGTCAGTAGAAGGTGATTCTTCTGGTAGTCACCAAGATAACCTAATTCCCCAGGAACCATCAATCAGGCCCCCTGATGAACAGGCAGTCCCCTCTAACCATTCCGTGCCTGGAATCGAATCTCCTGCAAGCTCCAAGGAGGCTGAGCAGCCCAGTCCGGTTTCAGTTCTGGAAGTTCCTTTTACTGATGATGTGTCATCTAGTTCTGAATGCTTTGAGAGTGTCAGTGCTGACCTTCAAGGGCTTCGGATGCAGCTTCAGCTACTCAAGTTGGAATCAAAACCCCACATGGAAGTCTCGAGTGATGAAGACGGTGATGGATCTACAGCGTGTTCAGATGCAAGAGGGCTTTGCAAAGATGAAGAGAGCTGGGAATCTGTATACTTGGCCGATATTTTAACTGAATCTGGTTTAAACAATGCTGGTCCGGCTACCTTCTTGGCAATATGTCACACTCCAGAACCTCCTATGAGTCCTTTACTATTCGAAGAACTGGAGAAGAAGTACTACGGTCAGACTTCTTGGCCAAAGCCCGAGAGAAAGTTACTGTTTGACCGAGTAAATTCAGGGCTCCTGGAGATTTTTGAGCAATTCACTGATCCACACCCATGGGCAAGGCCTGCGAACAAAAGAATTGGTCCCAAGTGGATTAATACAAGTGCACTTGAAGAGGATCTTCGCAAGTTTCTAGCAAGCCAAGAAGAGAATGCGAGTGAGGACAATCTGGAGAAAGAGCTGCAACGTGACTCGCTGTGGATGGATTTTGGAGATGAAATAGACGTAATAGGTGGGGAAGTAGAGAGGAAGTTGATAGATGAGCTAGTAGCAGAGGTAGAGGTTATG
>Malba_045561
ATGCAGCTTAAGCTACTGAAGTTGGAGTCAGAACCATATGAAGAGGGACACATGGAAGTGTCGAGTGATGATGAAGTTGGTGATGGATCTACTGGGTTGTCAGATGCAAGAGGATTTTGTAAAGATGAAAAGAGCTGGGAGTCTGTATACTTGGCCGATACCTTAACTGAATCTGGTTTAAACAATGCTGATCCGGCTACCTTCTTGGCAATGTGGCACACCCCAGAATGTCCTGTGAATCCTTTACTATTCGAAGAACTGGAGAAGAAGTACTACGGTCAGACTTCTTGGCCAAAGCCCGAGAGGAAATTACTGTTTGATCGAATCAATTCAGGGCTCGTGGAGATGTTTGAGCAATTCACTGATCCATACCCATGGGTAAGGCCTGCGAGCAAAAGAATTGGTCCCAAGTGGATTAAAACAAGTGCAGCCGAAGATGTTCTGTGCACATTGCTAGCAAGCCAAGAAGAGAATGCGAACGAGGACAATCTGGAGAAAGAGCTGCAACGTGACTTGCTGTGGCTGGATTTTGGAGACGAAATAGACGTAATAGGTAGGGAAGTAGAGAGGAAGTTGATAGAAGAGCTAGTAGCAGAGGTAGTGGTAATG
>Malsi_04g011370
ATGGAGAACTTGCGGCCTCGGAGGTCTAAGGTGACCAGTATTGCTGATAGGAGCTCCGACGGAGGACGATTCACCTCCGCTGAGCGAGCTTACAGAGGAAACAGGCAGGTTCAGAAACAGAAACACATTCCGAAATTGGCCTCTGATTCGAGTTCTTGCAGTAGTGGCTCTACCGGTGAAGACTCGTTCCCCTTTGAATTGGGCTGGAGATCTTCACAGCAAGCTGTTGGAACTCCAATAAAGAAGTTATTAGCTGAGGAGATGGTGAGAGAAATTGAACCCAGAAGGAGATCACCAAGCGTAATTGCCAAATTGATGGGTCTTGATGGGCTGCCACCTCAGCAGCCTGCTCATAGACAACCGAAAGGCATTTCGGAGAATTATTTTCAGAAGTCAAGATCGGAAGAGACAGAGCACAGAAACAGTATGTCTTATGAACGCCGCTCTTCCAGGAAGAACTCAAGGGTGCAGCAAGAATTCAAGGATGTGTTTGAAGTTTATGAAACTTCAAAGGGTTACTCATCACGAGGAACTGCTAACCCAAAGCTCAGTGATGCTGAAATGGCTTTTGTTCGACAGAAGTTCATGGATGCAAAACGCCTTTCAACTGATGAGAGGCTACAGGATTCAAAGGAATTCCATGATGCGCTTGAGGTGCTGGAATCTAACAAGGATCTTCTATTGAAATTCCTTCAGCAACCAGACTCATTGTTTGCTAAACATCTGCATGATCTGCACGGTGTTCCTCAATCCCGTTGTGGTCGCATAGCATCTATGAAGTCATCAGAAGCTCAGAAGTATGAAAACATTGACCTTGGCTTCACATCAGCGAGAGAGCGGAAGCATCGCTCTGAATCTCCGCAGAAGCATCGTGATTCTTTTCCTAGCCACTCTGACAGTAGACATGCTGGTCATAATCCTCCTAAATCATCTCTAAGCCGACCGGAAGTGAAAATTGAATCTGCCATTCATCCTACAAGGATAGTTGTTCTGAAACCAAACCTTGGGAAGGTGCTGAATGCTACCAAAACATCACCTTGTTCTCCTCATGCTTCTATGTTAGATGGAAGCAAACACTCTGAATTTCTGAGCATTAGAGATAGGGAGGCAGAATCACGGGGAAGGAAAAATGTCCAAGATAATGATGGGCATCTGAGGCACAAGTCCAGAGAATCTAGAGAAGTTGCCAAGGAAATCACAAGGAAAATGAGGAATAAATTTAGCAGTAATTCTGTGCGTCTTTCCTCCTCTGGTTTGAAAGGATATGCTGGTGATGAGAGTTGTTGTAGCATGTCTGAGAATGAGTCTGCAACTGAGTCAGAGGTGATGTCGGTGTCTTCCAGGCATTCATTTCACATAAGTAACCACTCCAGGCCTTCATCGTCGTGCTCTACTGAATCATCCGTGAGTAGAGAGGCTAAGAAGAGGCTCTCGGAGAGGTGGAAGATGACTCGCAAGTCCCAAGAAGTGGGACCCGTTAGCAGGGGCAGCACACTTGGTGAAATGCTTGCTGTCCCAGACAAGGAAACGCGAGCTGCTAATTTGAATGCCATGATTGGCGAGGCAGGATTCAGAGATACGTTTTCTACTGAAGATGCACCTGCACGGTGGGGTGGACCTCTGGGTATCAGCAGTAGGGATGGTTGGAAGGATGGATGCATCAATAGTTTATCAAGATCAAAATCTCTTCCTTCTTCATCTACTGCGTTTGCAAGTTTTAAAACAAGTATGTGGTGTGAAACTGTACATGATGACAAGTATCTGATGCCAAAGGAGAGAGTCCTGCACGAAAGACACTGCACAGTAACTGGTCATCTTGATCTTAGAGAAGGTGGCCATAAACTGTCTAGATCTAGCAACAAAATTTCTTATTCGTCTCACTCCTTAAGTAGGGAAGCTATTGACATTTCACCTGAAACTCATACTACTGAGAATAAAGATAGAACTGACTTTGAAGAGAACAATCAACCCCAGCAGAATGTTGCAGTCTTTGAGTCACCGCCTCGTAATGCTATGGATAAAAGTCCAGTTTCTGCAAATTTGATGGATGGGGATGCATCCATGCCTTGTGAAAGTCCCGATGTGTTACTTCCAGAATTATCATCTCATATGTCAGTAGAAGGTGATTATTCTGGTAGTCACCAAGATAACCTAATTCCCCAGGAACCATCAATCAGGCCCCCTGATGAACAGGCAGTCCCCTCTAACCATTCCGTGCCTGGAATCGAATCTCCTGCAAGCTCCAAGGAGGCTGAGCAGCCCAGTCCGGTTTCAGTTCTGGAAGTTCCTTTTACTGATGATGTGTCATCTAGTTCTGAATGCTTTGAGAGTGTCAGTGCTGACCTTCAAGGGCTTCGGATGCAGCTTCAGCTACTCAAGTTGGAATCAAAACCCCACATGGAAGTCTCGAGTGATGAAGACGGTGATGGATCTACAGCGTGTTCAGATGCAAGAGGGCTTTGCAAAGATGAAGAGAGCTGGGAATCTGTATACTTGGCCGATATTTTAACTGAATCTGGTTTAAACAATGCTGGTCCGGCTACCTTCTTGGCAATATGTCACACTCCAGAATCTCCTATGAGTCCTTTACTATTCGAAGAACTGGAGAAGAAGTACTACGGTCAGACTTCTTGGCCAAAGCCCGAGAGAAAGTTACTGTTTGACCGAGTAAATTCAGGGCTCCTGGAGATTTTTGAGCAATTCACTGATCCACACCCATGGGCGAGGCCTGCGAACAAAAGAATTGGTCCCAAGTGGATTAATACAAGTTCACTTGAAGAGGATCTTCGCAAGTTTCTAGCAAGCCAAGAAGAGAATGCGAGTGAGGACAATCTAGAGAACGAGCTGCAACGTGACTCGCTGTGGATGGATTTTGGAGATGAAATAGACGTAATAGGTGGGGAAGTAGAGAGGAAGTTGATAGATGAGCTAGTAGCAGAGGTAGTGGTTATG
>Malsi_05g018190
ATGAAGCAGAAAAGGGTTGAAATGAACGGGATGCAGATCGGCAAAGCTCATAACGCGGACAAGCCTTCCCCTGGATGCTTGGGAAGAATGGTGAACCTCTTTGATTTGGGTAATGGGGTTCCTGGAAATAAGCTGCTTACTGATAAACCGCACCGTGATGGCTCGTCACTCTCAAGGAGTCAATCAGATGTGGCAACAATGTTGGGCCCTCCCCCCTTTGGAGATCACATAGATGATAAAGTGATTGTGTCTGAGTTAAGAAGAAGTTCATCAAACAATAAGGCAAGTGGAACACCCATAAAGATCCTTTTAGACCGAGAAATGTCAAAAGAAGTGGTATCTAAGAAGAATCCGCCCAACTTGGTTGCTAAATTGATGGGGCTTGATGCTCTCCCACTTGAGCAGTCCGATTCAGCTTCACAAAGAAGTCATACAAACTGTTATTCACAAGGTACTAATAACAGCATGCCATTGGGATGTTGGCAGCAAGAAGATGGGTTTTTGGAAAACGGAATGCCATGCGAATTTCATCAGTGTTCAGAGCAGAATGATTACAAAGATGTTTATGAAGTCTGGCAACAACCTCAGAAAGCAAATTATGGAAGAAATATGTTGCCGCAGAAGGGAAGGTATAATGAAAAAGTTAACGAGAAGAAGATGACTCTTGTTCGTCAGAAGTTCATGGAAGCGAAACGCTTGGCCACCGATGAGAGGCTTCGCCAGTCCAAGGAGTTCCAAGATGCACTTGACGTATTAAGTTCCAATAGAGAATTGTTCCTCAAGTTTCTGCAAGAACCTAATTCCTTATTTTCTCAGCATCTACATGAATTACAATCTATTCCTCCCCAGCCTACCGAGACAAAGCGGATCACTGTTCTCAGACCTTCAAAGATGGTTTCTAGTGAAAAATTATCAGGCACAGGGGACAAGAATGATGAACAGACAAAGAAATCAGCTCAGGTCGGTCAAGCAGCTGCATGGGACAAAGGCCACCATGGATACTCTCCTACTATTATTGATCAGGAAGTTGATGGATATCTGGCTCCACCAACTCGGATAGTGGTATTAAGGCCTAGCCCTGGAAAGGCTAATGACATTAAGGCTGTGGTTTCTTCACCCACCTCATCACCAAGAGTTTTACATGGTGAAAACTTCTATGAGGAACGTGAAGATGATGAGGAGCGAGAATCAAGAGAAGTTGCAAAGGAGATCACGCAGAAGATGCGTGATAATTTGATGGGTCATCGGAGGGACAAAACTTTGATTTCCTCTGTATTTTCCAATGGCCATACCGGTGATGAAAGTTCATTTTATAAATCAGAACATGAATATGCAGGAGGAAATCTCAGTGATTCTGAAGTTATGTCGCCATCTTCTAGGCATTCATGGGATTACGTCAATAGGTTTGGCAGCCCTTTTTCTTCGTCCTCCTTCAGCCGCGTGTCATGTTCGCCAGAATCATCCGTTTGCAGAGAGGCAAAGAAGCGACTTTCTGAAAGATGGGCAATGATGGCACTAAATGGGAATCCTCAGGAACAAAGACATACTCGGAGGAGCTCTAGTACACTGGGAGAGATGCTTGCCCTTTCAGAGATAAAGAAGCCAGAAAGATCTGAGGATGAGAGTATTCAGAAGGAACAAGAACCAAGGGAATCAGTTTCATGCTTGCCTATTGATTTTAGAAAAGAAGAAGGTGCTGTTGATTCTCCCAGAAGTCTTTTGAGGTCACAATCTCTCCCTGTATCTTCTACAGTATATGGTGGCGGGGTCAATGTTCAAGTTTCAGATCCCGAAGCTGTAAAGACAGATGTTCCCAAAGAGCTAACAAGGGCAAAGAGCATGAAATCATCGCTGAAAGGGAAAGTCTCAAGTTTATTTTTCTCCAGAAATAAGAAATCAAATAAAGGGAAATCCAGCGAATCTCAATCTGTCCTTGCTGAACCACCAAATTCTCTGGTTCCTCCTGGCATAATTAGTGGTGATGCATCTCAGTGTGCTAATGATGGTGGTTTTGAAGGTTGTCTGTCTCCTGCTTTATTTGGATATTTGGGAAAAGAATCTCCACGTTTAACAAGCATGGGGCAAAACCAAGGCACAGTTCCACGCGAGGCGGGGATGTGTGTGGCAAAGCCTGTGGTGCCCGGTTGTGTTGGTGAGAATCCGGATCAGCCAAGTCCAATATCAGTTCTAGAACCACTGTTCGAAGAGGATGACAATACAGCCCAGGAATCCTCCGTGCATTTGAAGCAAGACCACCTAGGTAGACTTCTCAAGTCTAACTTGATTGACAAATCACCACCTATAGGATCAATTGCGCGGACGCTGTCATGGGATGAGTCTTGTGCAGAGACTGCCACACCATATCTATTAAAATCCCCTTCGGTGTCAACTGAGGAGGAAGAACAAGACTGGCATGCCACTGTCCAGACTCTTTTATCGGCAGCTGGCCTAGACGGCGAGGTGCAGTGCGACTCCTTTTTCACAATATGGCATTCGCTTGAAAGTCCTTTGGACCCGTCTCTGAGAGACAAGTACGCCAACCAAAGTGACAAAGAGCCTCTGCATGAGGCTAAACGAAGGCGATTGCGATCAAGTCGGAAGCTTGTATTCGACTGCGTGAATGCAGCCTTGGTGGACAACACGGGTTATGGGTCAGACAGCTGCACAAGGACCACGTCATGCAGCGGGGCCCATGACAGGTTCGTAGAGGGTGATTCTCCGCTGTTGGCAGACCGCTTGTGGGCCCGAATGAAGGAATGGTTTTCTGATGAGGTGAGGTGTGTTTCGGAGGATGGCGGGGACATCAACGGCCTGGTGGTGGAGAGGGTGGTGGAGAGGATGGTGAAGAAGGAGGTTGTCGGGAAGGGGTGGTCGGAACACATGAGATTGGAAATTGATAATTTGGGGAGGGACATAGAGGGGAAGTTGCTGGAGGAGCTGGTGGAGGAGTCAGTGGTGGATTTGACAGGGAGGACA
>Malsi_07g015870
ATGGAAGCTACACCTACACCAAGTGTTATAGCAAAACTGATGGGTCTTGATGACTCGCCACCTCAGGCGCCTGTCCAAAAACAAAGAAGAGTGCTGTCTGAGAATTACCTACGCAGAGTTGCTTCCATTGGTGCCAGAGAGTCTCGCCATTCATTCAAGTTGAGAGTACCTGAAGTGACGGATTATGGGGGAAGTTTTTTGATCGGCGAGCATCTGCATAATCCGCAAGTTTCCCCTTCAACGTGTACTTCTGGCAGTGGAAATGTTTCCCCTTTAACAAGTTTCCCCTGCAAGCTACAAAATGCCACTTTGCTTGAAACATTTGAGAATGGAATTGTCACAGAATCCCTTGGAGAAGTTGGACTCATAAATTTAGATGATTTTTCAAGATCGCAATTGGGGTCAAACAAAGAAGGACGCATTCCCGGTAGTAGAATTGTTGTTGTGAAACCAAAGCATGGAAAGGCCGAGAATTCTGCGAGATGTTTCCCTTCTTTGAGTTCCCTTGATGTTTCTCATTCCAGTGATCAAAGGTGCGTGGAGTTTTCTAGTCCTAGTAGTGGGAAAATACATGTTGAAGTAAAAGAAAGAAAGAACTTGGCATTTGACATGGAACCAGTAAGCTTAAGGTCTACAGTTTTGAGGGATATATTGGGGAAGCTAACTGAAAATACAAGTTGCAACAAAGCCAACATTGATACAAAGGTATCACAGTTAGGATCCAGGGGTGGTGACTCAGTTGCAATGAAAACTGAATCGATGAGGTTGTCCTTTTCTTATTCAGATGGGTCATATGGATCCCAGGAAGCCAAAAAGCAACTCTCAGAACGACGGAAGATGACTAATAAGCTGGAAGAAGTAGGAATGGCTTGTAAAGGCACTACCCTCGGGAATTTGCTTGCCATGTCTGCCCATGAAACAGGCTCAAGAACATTGGGTCACAAGCTTTTTAGGCATCATCAATCAAAAAGACAGCTCGTAAGGGTTGACCTGAAAGACCTAGACCTCAGTAAGTTTAGAACACAGCAAGATAAATATGCAGCTCTTTGCAATGAATGGAGTTTCAAGCCAAAAGGGTCTATTAATTTGGGGCAGCACAAGTCAATGGAGTACAAATTCAACCAGAATGATGGTTTCGGCCCTGTAAAGTTGAGATCCAACCGCAAGAAACTCCAATCTTATCCTAGCCTAGGAGGTGTTCAAACCATGGAAAAGACTCCCGGGAATTTCAAGAAGTGGCAATCTGGACGCAGAACCTGCATCTTTGTAGACAAAAATGACGATTCTTCCAGTCATGGAACAGATGCTTCAGTTCAGCAGGAAACATCCACTGAATGCTACAAAGAAAGTCCATTTCTTTTGCACTGCTCCACCACAGAGTCAGATTCTATGACGAGCTTGGAGGAGGCTTATCAGCCTAGCCCAGTTTCAGTTCTGGAACCACTATATAGTGGAGAGCGATCGGCTACACCAGAATTCCTGCAAAGTATGAGTGTTGACATCACCGACGACTCTGATGCATACTCGGAAGGATATGGAATGATTGTTTCAAGTGATGATGGTTGTGATATTAATGAAGGATCTGCAAGCAGTTACAGAGAAAATGAAGATTCAATGAGATTTTTCAGAGTTGAAGAAAGCAGAGACTATTCCTACCTTGTTGATGTGTTATCGGAGATAGGTTTTTATGTTAGGAACTCGATAATGGACTTAGATACCTGGTGCCCTCCAGAATGGCCGGTAAGCATTTTTGTCTTTGAGACCCTGGAGAAGAAGTTTGGCGATCAGGCTTCATGGAAAAGGTCGGACAGGAGGCTTTTGTTTGACCGTATAAATGCAGGGCTGATGGAGATTTTCGAGCCTTGTCTGGGTGTTCCCGTGTGGACAAAGCCTGTGTCTAGAAGGATTAGATCCACGTCAAGCGAGGAGATGATAGAGGAAGATCTGTGGATGTTGCTTGTTAGCCAAGAGAAGGAAACAGGAAAGGACTCCACCAAAAAGGTGCTAGGAAGGGAGATTGAGTTAGATTTAGGAGATGATATTGATGGTATTGGTAGAGAAATTGAGAGATTTTTGTTCGATAAGCTCGTAGCGGAGTTTGTTAGCTTGGAGAGTTTG
>Malsi_10g017420
ATGAACGAGATGCAGATCGGCAAAGCTCACGACGCGGACAAGGCTTTCCCCGGATGCTTGGGAAGAATGGTGAACCTCTTTGATTTGGGTAATGGGGTTTCTGGAAACAAGCTGCTCACTGATAAACCGCACCGTGATGTTTTGGTAGGCTCTTCACTCTCAAGGAGTCAATCGGATGTGGCAACAATGTTGGGTCCTCCCTCTTTTGGAGATCACGTAGATGATAAACCGATTGTGTCTGAGTTAAGAAGAAGTTCATCAAACAATAAAGCAAGTGGAACACCCATAAAGATCCTTTTAGACCGAGAAATGTCAAAAGAAGTGGAGTCTAAGAAGAATCCACCCAACTTGGTTGCCAAGTTGATGGGGCTTGATGCTCTCCCATTAGAGAAGTCAGATTCAGCTTCACAAAGAAGTCATACAAACAGCTATTCGCAATGTACAAATAATCATTCCAGCATGCCATTGGAATGTTGGCAACAACAAGATGGGTTTTTGGACAAGGGAATGCTACGCGAATTTCATCAGTGCTCAGAACAGAATGATTACAAAGATGTTTACGAAGTCTGGCAGCAACCTCAGAAGGCAGGTTATGGAAGAAATAAATCACCTCAGAAGGGAAGGAATAATGAAAAGGTTAATGAGAAGAAGATGGCTCTAGTTCGTCAGAAGTTCATGGAAGCCAAACGCTTGGCCACGGATGAGAGGCTTCGCCAGTCCAAGGAGTTCCAAGATGCACTTGACGTATTAAGCTCCAATAGAGATTTGTTCCTCACGTTTCTGCAAGAACCTAATTCCTTGTTTTCTCAGCATCTACATGAATTACAATCTATCCCTCCTCAGTCTACTGAGACGAAGCGGATCACTGTTCTCAGACCTTCAAAGATGGTTTCTAGCGAAAAATTATCAGGCATAGGGCACAAGAGTGATGAACAGACAAAGAAATCAGCTCAGGCTGGTCAAGCAGCTGCATGGGACAAAAGCCACCATGGATACTCTCCTACTGTTGTTGATCAGGAAGTTGATGGATATCCGGCTCCACCAACTCGGATAGTGGTATTAAGGCCTAGCCCAGGGAAGGCTAATGACATTAAGGCAGTGATTTCTTCACCCACCTCATCACCAAGAATATTACATGGTGAAAACTTCTATGAGGAACATGAAGATGATGAGGAACGAGAATCAAGAGAAGTTGCAAAGGAGATCACACAGAAGATGCGTGATAATTTGATGGGTCATCGGAGGGACGAAGCTTTGATTTCCTCTGTATTTTCCAATGGCTATACTGGTGATGAAAGTTCATTTTACAAATCAGAACATGAATATGCAGCAGGAAATCTCAGTGATTCTGAAGTCATGTCACCATCTTCTAGGCATTCATGGGATTACATCAATAGGTTTGGCAGCCCTTTTTCTTCGTCCTCCTTCAGCCGCATGTCATGTTCGCCAGAGTCATCGGTTTGCAGAGAGGCAAAGAAGCGACTTTCTGAAAGATGGGCAATTATGGCATTAAATGCGAATCCTCAGGACCAAAGACATGCCCAGAGAAGCTCTAGTACATTGGGTGAGATGCTTGCTCTTTCAGAGATAAAGAAGCCCGCAAGATCTGAGGATGAGATTATTCAGAAGGAACAAGAACCAAGGGAATCAGTTTCATGCTTACCTGTTGATTCTATTGAAGAAGAAGGTGCTGTTGATTCTCCCAGAAGTCTTTTTAGGTCACAATCTCTCCCTGTATCTTCTACAGTATATGGTGCCGGGGTCAATGTTCAAGTTTCAGATCCTGGTGCTGGAAAGACAGATGTTCCCAAAGAGCTAACGAAGGCAAAGAGCATGAAATCATCGCTGAAAGGGAAAGTCTCAAGTTTATTTTTCTCCAGAAATAAGAAATCAAACAGAGGGAAATCTAGTGAATCTCAGTCCGCCCTTGCTGAACCACCAAATTCTCTGGTTCCTCCTGGTATAATTAGTGACGATGCATCTCAATGTGCTAATGATGGTGGCTTTGAAGGGTGTTTGTCTCCTGCTTTATTTGGATATTTAGGAAAAGAATCTCAGCATGTAACAAGCATGGGACAAAACCAAGGCACAGTGCCACTCGAGACAGGGTTGTGTGTGGCAAAGCCTGTGGTGCCCGGCTGTGTTGGCGAAAATCCGGATCAGGCAAGTCCAATATCAGTTCTAGAAGCACCGCTGGAAGAGGATGACAATACAACTCGGGAATCCTCTGTAATTTTGAAGCAAAACCTCCTAGGAAGTCACCCCAAGTCTAATTTGATTGACAAATCACCACCTATAGGATCAATCTCCCGGACGCTATCATGGGATGAGTCCTGTGCAGAGACTGCCTCACCATATCTATTAAAATCCCCTTCAGTTTCAACTGAGGGGGAAGAACAAGACTGGCATGCCATTGTCCAGACCCTTCTATCCACCGCTGGCCTAGATGGCGAGGTGAAGTGCGACTCATTTTTCGCTAGATGGCATTCGCTTGAAAGTCCTTTGGACCCGTCTCTGAGAGAGAAGTTCGCCAACCTAAGTGACAAAGAGCCTTTGCATGAGGCCAAAAGAAGGCGATTGCGATCAAGTCGGAAGCTTGTATTCGACTGCGTAAATGCAGCCTTGGTGGACATCACCGGCTATGGTTCAGACAGCTGCACAAGGACCACGCCATGCAGCGGGGCCCATGGCAGGTTCTTAGAGGGTGATTCTCCCCTGTTGGCAGACCACGTGTGGGCCCGAATGACGGAGTGGTTTTCAGATGAGGTGAGGTGTGTTTTGGAGGACGGCGGGGACATCAACGACGTGGTGGTGGAGAGGGTGTTGAAGAAGGAGGTTGTCGGGAAAGGGTGGTCGGAAAACATGAGGTTGGAAATTGATAATTTTGGGAAGGAAATAGAGGGGAAGTTGCTGGAGGAGCTGGTGGAGGAGGCAGTGGTGGATTTGACAGGGAGGACA
>Malsi_12g012200
ATGGAGAGCTTTCGGCCTCGGAGGTCTAAGGTGACGAGCATTGCTGAGAGGAGCGCCGTCGGAGGACGATTCGCCTCCGCTGAGCGAGCTCACAGAAGAGGAAACAGGCAGGTTCTGAAACAGAGAGACTTTCGGAAATTGGCCTCAGATTCGAGTTCTTGCAGTAGTGGCTCTACCGGCGAAGACTGGTTCCCCTCTGAATTGGGCAGGAGATCTTCACAGCAAGCTGTTGGAACTCCAATAAAGAAGTTATTGGCTGAGGAGATGGTGAGAGAAACCGAACCTAGAAGGAGATCACCAAGCTTAATTGCCAAATTGATGGGTCTTGATGGGCTGCCACCTCAGCAGCCTGCTGATAGACAATCAAAGGGCATTTCAGAGAATTATCTTCAGAAGAAAAGATCGGTAGAGAAAGAGCACAGAAGCAGTATGTCTCATGACCGCCATTCATCTAGGAAGAACTCAAGGGTGCAGCAGGAGTTTAAGGATGTGTTTGAAGTTTATGAACCTGCAAGGATTTACTCATCTCGAGGAAGTGCTAACCCAAAGCTCAGTGATGCTGAAATGGCTTTTGTTCGACAGAAATTCATGGATGCAAAACGCCTTTCAACAGATGAGAGGCTACAGGATTCAAAGGAGTTCCATGATGTGCTTGAGGTGCTGGAATCTAACAAGGATATTCTATTGAAATTCCTTCAGCAACCAGACTCATTGTTCACAAAACATATGCATGATCTGCAAGGTGGTCCTCAATCCCTTTGTGGTCGCATAGCATCTTTGAAGCCATCAGAAGCTCAAAAGTATGAAAACATTGACCTTGGCTTCACATCAGCAAGAGAGCAGAAGCATCGCTGTAAATCTCCTCAGAAGCATCGGGATTCTTTTTCTAGCCACTCTGACAGTAGACATCCTCTTGAATCATCACTAAACCGACCAGAAGTGAAAATTGAATCTGCCATTCATCCTACAATTCATCCTACAAGGATAGTTGTTCTGAAACCAAACCTTGGGAAGGTGCTGAATGCTCCCAAAACATCACCTTGTTCTCCTCGTGCTTCTATGTTAGATGGTGGCAAACACGCTGAATTTCTGAGCATTAGAAACAGGGAGGCAGAATCATGTGGAAGGAAAAACGTCCAAGATAATGATGGGCATCTGAGACACAAGTCTAGAGAATCTAGAGAAATTGCTAAGGAAATCACAAGGAAAATGAGAAATAACTTTAGCAGTAATTCTGTGCGTCTTTCCTCCTCTGGTTTGAAAGGATATGCTGGTGATGAGAGTTCTTGTAGCATGTCTGAGAATGAATCTGCAAACGAGTCAGAGAGGATGTCGGTGGCTTCCAGGCATTCCTTTCACATAAGTAACCACTCCAGGCCTTCATCGTCGTGCTCTACTGAATCATCTGTGAGTAGAGAGGCCAAGAAGAGGCTCTCAGAGAGGTGGAAACTGACACACAAGTCCCAAGAAATGGGACCTGTGAGCAGGGGCAGCACACTTGGTGAAATGCTTGCTGTCCCAGACAAGGAAACGCGAGCTGCTAATTTGAATGCCATGATTGGTGAGGCAGGATTCAGAGATACATTTTCTACTGAAGGGGGTGGACCTCTGGGTATCAGCAGTAGGGATGGTTGGAAGGATGGATGCATCAATAGTTTATCAAGATCAAAATCTCTTCCTTCTTCATCTAGTGTGTTTGGAAGTTTTAAAACAAGTATGCGGTGTGAAACTGTACATAATGACAAGTATCCGATGCCAAAGGATACAGTCCCGCACGAAAGACACCGTATAGTAACTGGTAATCTTGATCTTAGAGAAGGTGTTCACAAACAGTCTAGATCCAGAAACAAAACATCTTATTCGTCTCCCTCAAGTAGGGAAGCTCTTGACATTTCACCTGAAACTCATACTACTGAGAATAAAGATAGAACTGACTTGGAAGAGAACAATCAAACCCAGAAGAATGTTGCAGTCTTTGAGTCACCACCTAGTAATGCTATGGATGCAAGTCCAGTTTCGGCAAATTTGGTGGATGTGGATGCATCCAAGCCTTCTGAAACTCCTGACGTGTTCCTTCCAGAATTATCATCTCATATGTCGGTAGAAGGCTATTCATCTGGTGGACACCAAGATAATGCAATTCCACAGGAACCCTCAATCAGGCCACCCCATGAACAGGCAGTCCCCTCTAACCAGTCTGTACCTGGAATCGAATCTCCTGCAAGCTCCAAGGAAGCTGAGCAGCCCAGTCCGGTTTCAGTTCTGGAAGTTCCTTTTACTGATGATGTGTCATCTAGTTCTGAATGCTTTGAGAGTGTCAGTGCTGACCTGCAAGGGCTTCGGATGCAGCTTAAGCTACTGAAGTTGGAGTCAGAACCATATGAAGAGGGACACATGGAAGTGTCGAGTGATGATGAAGTTGGTGATGGATCTACTGGGTTGTCAGATGCAAGAGGATTTTGTAAAGATGAAAAGAGCTGGGAGTCTGTATACTTGGCCGATACCTTAACTGAATCTGGTTTAAACAATGCTGATCCGGCTACCTTCTTGGCAATGTGGCACACCCCAGAATGTCCTGTGAATCCTTTACTATTCGAAGAACTGGAGAAGAAGTACTACGGTCAGACTTCTTGGCCAAAGCCCGAGAGGAAATTACTGTTCGATCGAATCAATTCAGGGCTCGTGGAGATGTTTGAGCAATTCACTGATCCATACCCATGGGTAAGGCCTGCGAGCAAAAGAATTGGTCCCAAGTGGATTAATCCAAGTGCAGCCGAAGATGTTCTGTGCACATTGCTAGCAAGCCAAGAAGAGAACGCGAACGAGGACAGTCTGGAGAAAGAGCTGCAACGTGACTTGCTGTGGCTGGATTTTGGAGACGAAATAGACGTAATAGGTAGGGAAGTAGAGAGGAAGTTGATAGAAGAGCTAGTAGCAGAGGTAGTG
>Malsy_01g012020
ATGGAAGCTGCAGGTACACCAAGTGTTATGGAAAAGCTGATGGGCCTTAATGGCTTGCCGCTTCAGGCGCCTGTCCAAAAACAAAGAAGAGTGATGTCTGAGAATTACTTGCGCAGAGTTGCTTCCATTGGTGCCAGAGAGTCTCGTCATTCATTCAGGTTGAGAGTACCGGAAATTATGGATTATGAGGGTGATCATGTCGCGGCATGTATCCCGAGGGGCAGTTCTTTGATCAGCGAGCATCAGCATAATCTGCAAGTTTCCCCTTCGACATGTACTTCTGGCAGTGGAAATGTTGATATATGTAGGAAATCCGAGAGGAGATATGAGCTGCCAAATGCCATTTTACTTCAGACAATGGAATTGTCACAGAATCCATTTCTTTTGCACTGCTCCACCACAGAATCAGATTGTATGGCAAGCTTGGATGAGGCTGACAAGCCTAGTCCAGTTTCAGTTATGGAACCAATATTTAGTGAAGATGACAATGATGATGATACTATTCAAGGATATGCAAGCAGTTACAGAGAAAATGAAGATTCAATGAGATTATTTAGGGTTGAAGAAAGTAGAGATTATTCCTACCTTGTTGATGTGTTATCGGAGATAGGTAGGAATTTGACGGTGGACTTGAGCACCTGGTGCCCTCTGGAATGGCCAGTAAGCCTTGCTGTCTTTGAGACCCTCGAGAAGAAATTTGGTGATCAGGCATCATGGAAAAGGTCGGACATGAGGTTTTTGTTTGACCGCATAAATGCAGGGTTGATGGAGATTTTCGAGCCTTGTATGGGTGTTCCCACGTGGACAAAGCCCGTGTCTAGAAGGATTAGATCCATGCCAAGTGAGGAGATGATAGAGGAAGATCTATGGATGTTGCTTGTTAGCCAAGAGAAGGAAACAAGAAAGGACTCCATTGAAAATGCGCTAGGAAGGGAGATTGAGTTAGATTTAGGAGATGATATTGATGGTATTGATAGAGAAATTGAAAGATTTTTGTTCGATAAGCTCATAGTGGAGTTTGTTACCGTGGAGAGTTTT
>Malsy_04g011290
ATGGAGAACTTGCGGCCTCGGAGGTCTAAGGTGACCAGTATTGCTGATAGGAGCTCCGACGGAGGACGATTCACCTCCGCTGATCGAGCTTACAGAGGAAACAGGCAGGTTCAGATACAGAAACACATTCCGAAATTGGCCTCTGATTCGAGTTCTTGCAGTAGTGGCTCTACCGGTGAAGACTCGTTCCCCTTTGAATTGGGCTGGAGATCTTCACAGCAAGCTGTTGGAACTCCAATAAAGAAGTTATTAGCTGAGGAGATGGTGAGAGAAATTGAACCCAGAAGGAGATCACCAAGCGTAATTGCCAAATTGATGGGTCTTGATGGGCCGCCACCTCAGCAGCCTGCTCATAGACAACCGAAAGGCATTTCGGAGAATTATTTTCAGAAGTCAAGATCGGAAGAGACAGAGCACAGAAACAGTATGTCTTATGAACGCCGCTCTTCCAGGAAGAACTCAAGGGTGCAGCAAGAATTCAAGGATGTGTTTGAAGTTTATGAAACTTCAAAGGGTTACTCATCACGAGGAACTGCTAACCCAAAGCTCAGTGATGCTGAAATGGCTTTTGTTCGACAGAAGTTCATGGATGCAAAACGCCTTTCAACTGATGAGAGGCTACAGGATTCAAAGGAATTCCATGATGCGCTTGAGGTGCTGGAATCTAACAAGGATCTTCTATTGAAATTCCTTCAGCAACCAGACTCATTGTTTGCTAAGCATCTGCATGATCTGCACGGTGTTCGTCAATCCCGTTGTGGTCGCATAGCTTCTATGAAGGCATCAAAAGCTCAGAAGTATGAAAACATTGACCTTGGCTTCACATCAGCGAGAGAGCGAAAGCATTGCTCTGAATCTCCACAGAAGCATCGCGATTCTTTTCCTAGCCACTCTGACAGTAGACATGCTGGTCATAATCCTCCTAAATCATCTCTAAGCCGACCGGAAGTGAAAATTGAATCTGCCATTCATCCTACAAGGATAGTTGTTCTGAAACCAAACCTTGGGAAGGTGCTGAATGCTACCAAAACATCACCTTGTTCTCCTCATGCTTCTTTGTTAGATGGAAGCAAACACTCTGAATTTCTGAGCATTAGAGATAGGGAGGCAGAATCACCGGGAAGGAAAAATGTCCAAGATAATGATGGGCATCTGAGGCACAAGTCCAGAGAATCTAGAGAAGTTGCCAAGGAAATCACAAGGAAAATGAGGAATAAATTTAGCAGTAATTCTGTGCGTCTTTCCTCCTCTGGTTTGAAAGGATATGCTGGTGATGAGAGTTGTTGTAGCATGTCTGAGAATGAGTCTGCAACTGAGTCAGAGGTGATGTCGGTGTCTTCCAGGCATTCATTTCACATAAGTAACCACTCCAGGCCTTCATCATCGTGCTCTACTGAATCATCTGTGAGTAGAGAGGCTAAGAAGAGGCTCTCGGAGAGGTGGAAGATGACTTGCAAGTCCCAAGAAGTGGGACCCGTTAGCAGGGGCAGCACACTTGGTGAAATGCTTGCTGTCCCAGACAAGGAAACGCGAGCTGCTAATTTGAATGCCATGATTGGTGAGGCAGGATTCAGAGATACGTTTTCTACTGAAGATGCACCTGCACGGTGGGGTGGACCTCTGGGTATCAGCAGTAGGGATGGTTGGAAGGATGGATGCATTAATAGTTTATCAAGATCAAAATCTCTTCCTTCTTCATCTACTGCGTTTGCAAGTTTTAAAACAAGTATGTGGTTTGAAACTGTACATGATGACAAGTATCTGATGCCAAAGGAGACAGTCCTGCACGAAAGACACCGCACAGTAACTGGTCATCTTGATCTTAGAGAAGGTGGCCATAAACTGTCTAGATCTAGCAACAAAATTTCTTATTCGTCTCACTCCTTAAGTAGGAAAGCTATTGACATTTCACCTGAAACTCATACTACTGAGAATAAAGATAGAACTGACTTTGAAGAGAACAATCAACCCCAGCAGAATGTTGCAGTCTTTGAGTCACCACCTCGTAATGCTATGGATAAAAGTCCAGTTTCTGCAAATTTGGTGGATGGGGATGCATCCATGCCTTGTGAAAGTCCCGATGTGTTACTTCCAGAATTATCATCTCATATGTCAGTAGAAGGTGATTCTTCTGGTAGTCACCAAGATAACCTAATTCCCCAGGAACCATCAATCAGGCCCCCTGATGAACAGGCAGTCCCCTCTAACCATTCCGTGCCTGGAATCGAATCTCCTGCAAGCTCCAAGGAGGCTGAACAGCCCAGTCCGGTTTCAGTTCTGGAAGTTCCTTTTACTGATGATGTGTCATCTAGTTCTGAATGCTTTGAGAGTGTCAGTGCTGACCTTCAAGGGCTTCGGATGCAGCTTCAGCTACTCAAGTTGGAATCAAAACCCCACATGGAAGTCTCGAGTGATGAAGACGGTGATGGATCTACAGCGTGTTCAGATGCAAGAGGGCTTTGCAAAGATGAAGAGAGCTGGGAATCTGTATACTTGGCCGATATTTTAACTGAATCTGGTTTAAACAATGCTGGTCCGGCTACCTTCTTGGCAATATGTCACACTCCAGAATCTCCTATGAGTCCTTTACTATTCGAAGAACTGGAGAAGAAGTACTACGGTCAGACTTCTTGGCCAAAGCCCGAGAGAAAGTTACTGTTTGACCGAGTAAATTCAGGGCTCCTGGAGATTTTTGAGCAATTCACTGATCCACACCCATGGGCGAGGCCTGCGAACAAAAGAATTGGTCCCAAGTGGATTAATACAAGTTCACTTGAAGAGGATCTTCGCAAGTTTCTAGCAAGCCAAGAAGAGAATGCGAGTGAGGACAATCTTGAGAAAGAGCTGCAACGTGACTCGCTGTGGATGGATTTTGGAGATGAAATAGACGTAATAGGTGGGGAAGTAGAGAGGAAGTTGATAGATGAGCTAGTAGCAGAGAGAGAGAGAAAGAGAAGCATTATCATGGGACTATCACTATCCTACCAAAACTTTTCATGGCTGGCCTTGCTCCTTTTGCTAGCCCTAGGCTTTGCCTCTTCCTTCTCAGATGTCACCAAAGTGAAGCATAATCAGTTGCTCGGAAGATGGGCTATACCTAGACACATCCTATCGAACGGCTTTCCAATCCCACCATCTGGTCCTAGCAAGGGTAACGCTCTACTTGATCCATTTCCATCAACTTTTGGTGAATTATCAAAAGGCTCTCCAGTTCAACCATCTGATGCAGGAGCTACAGAGCATGGAGTTGGAGTGAGTCAAAACCGTTTTCCCAAAATATCATCGGGAGAATTCCATTTTGTTATGAAGCCAAAGGGTACAATAATCCCACCATCTGCTCCTGCAAGCCAAGAAGAGAATGCGATTGAGGACAATCTGGAGAAAGAGCTGCAACGGGACTCGCTGTGGATGGATTTTGGAGATGAAATAGACGTAATAGCCTTAGGCTTTGCCTCTTCGTCCTCAGACGGCACCAAAGATAAGCACAATCAGTTGCTTGGAAGATGGGCTATACCTAGACACATCCTATCGAACGGCTTACCAATCCCACCATCTGGTCCTAGCAAGGGTTACCCTCCACCTGATCCATTTCCATCAAGTTTTGGTGAAATATCAAAAGACCCTCCAGTTCAACCATCTGTTGCAGCAGCTACAGAGCATGGAGTTGGAGTGAGTCAAACCCCCTTTCCCAAAATATCATCGGGAGAATTTCATTTTGTTATGAAGCCGAAGGGTACTATAATCCCACCATCTGCTCCTTGGAAAAGACATAATGCATTTCAAGGTTCTAAAAGACGC
>Malsy_05g017200
ATGAACGGGATGCAGATCGGCAAAGCTCATAACGCGGACAAGCCTTCCCCTGGATGCTTGGGAAGAATGGTGAACCTCTTTGATTTGGGTAATGGGGTTCCTGGAAATAAGCTGCTTACTGATAAACCGCACCGTGATGTTTTGGTAGGCTCTTCACTCTCAAGGAGTCAATCAGATGTGGCAACAATGTTGGGCCCTCCTCCCTTTGGAGATCACATAGATGATAAAGTGATTGTGTCTGAGTTAAGAAGAAGTTCATCAAACAATAAGGCAAGTGGAACACCCATAAAGATCCTTTTAGACCGAGAAATGTCAAAAGAAGTGGTATCTAAGAAGAATCCGCCCAACTTGGTTGCTAAATTGATGGGGCTTGATGCTCTCCCACTTGAGCAGTCCGATTCAGCTTCACAAAGAAGTCATACAAACTGTTATTCACAAGGTACTAATAACAGCATGCCATTGGGATGTTGGCAGCAAGAAGATGGGTTTTTGGAAAACGGAATGCCATGCGAATTTCATCAGTGTTCAGAGCAGAATGATTACAAAGATGTTTATGAAGTCTGGCAACAACCTCAGAAAGCAAATTATGGAAGAAATATGTTGCCGCAGAAGGGAAGGTATAATGAAAAAGTTAACGAGAAGAAGATGACTCTTGTTCGTCAGAAGTTCATGGAAGCGAAACGCTTGGCCACCGATGAGAGGCTTCGCCAGTCCAAGGAGTTCCAAGATGCACTTGACGTATTAAGTTCCAATAGAGAATTGTTCCTCAAGTTTCTGCAAGAACCTAATTCCTTATTTTCTCAGCATCTACATGAATTACAATCTATTCCTCCCCAGCCTACCGAGACAAAGCGGATCACTGTTCTCAGACCTTCAAAGATGGTTTCTAGTGAAAAATTATCAGGCACAGGGGACAAGAATGATGAACAGACAAAGAAATCAGCTCAGGTCGGTCAAGCAGCTGCATGGGACAAAGGCCACCATGGATACTCTCCTACTATTATTGATCAGGAAGTTGATGGATATCTGGCTCCACCAACTCGGATAGTGGTATTAAGGCCTAGCCCTGGGAAGGCTAATGACATTAAGGCTGTGGTTTCTTCACCCACCTCATCACCAAGAGTTTTACATGGTGAAAACTTCTATGAGGAACGTGAAGATGATGAGGAGCGAGAATCAAGAGAAGTTGCAAAGGAGATCACGCAGAAGATGCGTGATAATTTGATGGGTCATCGGAGGGACAAAACTTTGATTTCCTCTGTATTTTCCAATGGCCATACCGGTGATGAAAGTTCATTTTATAAATCAGAACATGAATATGCAGGAGGAAATCTCAGTGATTCTGAAGTTATGTCGCCATCTTCTAGGCATTCATGGGATTACGTCAATAGGTTTGGCAGCCCTTTTTCTTCGTCCTCCTTCAGCCGCGTGTCATGTTCGCCAGAATCATCCGTTTGCAGAGAGGCAAAGAAGCGACTTTCTGAAAGATGGGCAATGATGGCACTAAATGGGAATCCTCAGGAACAAAGACATACTCGGAGGAGCTCTAGTACACTGGGAGAGATGCTTGCCCTTTCAGAGATAAAGAAGCCAGAAAGATCTGAGGATGAGAGTATTCAGAAGGAACAAGAACCAAGGGAATCAGTTTCATGCTTGCCTATTGATTTTAGAAAAGAAGAAGGTGCTGTTGATTCTCCCAGAAGTCTTTTGAGGTCACAATCTCTCCCTGTATCTTCTACAGCATATGGTGGCGGGGTCAATGTTCAAGTTTCAGATCCCGAAGCTGTAAAGACAGATGTTCCCAAAGAGCTGACAAGGGCAAAGAGCATGAAATCATCGCTGAAAGGGAAAGTCTCAAGTTTATTTTTCTCCAGAAATAAGAAATCAAATAAAGGGAAATCCAGCGAATCTCAATCTGCCCTTGCTGAACCACCAAATTCTCTGGTTCCTCCTGGCATAATTAGTGGTGATGCATCTCAGTGTGCTAATGATGGTGGTTTTGAAGGTTGTCTGTCTCCTGCTTTATTTGGATATTTGGGAAAAGAATCTCCACGTTTAACAAGCATGGGACAAAACCAAGGCACAGTTCCACGCGAGGTAGCAGGGATGTGTGTGGCAAAGCCTGTGGGCCCCGGTTGTGTTGGTGAGAATCCGGATCAGCCAAGTCCAATATCAGTTCTAGAACCACTGTTCGAAGAGGATGACAATACAGCCCAGGAATCCTCCGTGCATTCGAAGCAAGACCACCTAGGTAGACTTCTCAAGTCTAACTTGATTGACAAATCACCACCTATAGGATCAATTGCGCGGACGCTGTCATGGGATGAGTCTTGTGCAGAGACTGCCACACCATATCTATTAAAATCCCCTTCGGTTTCAACTGAGGAGGAAGAACAAGACTGGCATGCCACTGTCCAGACTCTTTTATCGGCAGCTGGCCTAGACGGCGAGGTGCAGTGCGACTCCTTTTTCACAATATGGCATTCGCTTGAAAGTCCTTTGGACCCGTCTCTGAGAGACAAGTACGCCAACCAAAGTGACAAAGAGCCTCTGCATGAGGCTAAACGAAGGCGATTGCGATCAAGTCGGAAGCTTGTATTCGACTGCGTGAATGCAGCCTTGGTGGACAACACGGGTTATGGGTCAGACAGCTGCACAAGGACCACGTCATGCAGCGGGGCCCATGACAGGTTCGTAGAGGGTGATTCTCCGCTGTTGGCAGACCGCTTGTGGGCCCGAATGAAGGAATGGTTTTCTGATGAGGTGAGGTGTGTTTCGGAGGATGGCGGGGACATCAACGGCCTGGTGGTGGAGAGGGTGGTGGAGAGGATGGTGAAGAAGGAGGTTGTCGGGAAGGGGTGGTCGGAACACATGAGATTGGAAATTGATAATTTGGGGAGGGACATAGAGGGGAAGTTGCTGGAGGAGCTGGTGGAGGAGTCGGTGGTGGATTTGACAGGGAGGACA
>Malsy_10g016450
ATGAACGAGATGCAGATCGGCAAAGCTCACGACGCGGACAAGGCTTTCCCCGGATGCTTGGGAAGAATGGTGAACCTCTTTGATTTGGGTAATGGGGTTTCTGGAAACAAGCTGCTCACTGATAAACCGCACCGTGATGGCTCTTCACTCTCAAGGAGTCAATCGGATGTGGCAACAATGTTGGGTCCTCCCTCTTTTGGAGATCACGTAGATGATAAACCGATTGTGTCTGAGTTAAGAAGAAGTTCATCAAACAATAAAGCAAGTGGAACACCCATAAAGATCCTTTTAGACCGAGAAATGTCAAAAGAAGTGGAGTCTAAGAAGAATCCACCCAACTTGGTTGCCAAGTTGATGGGGCTTGATGCTCTCCCATTAGAGAAGTCAGATTCAGCTTCACAAAGAAGTCATACAAACAGCTATTCGCAATGTACAAATAATCATTCCAGCATGCCATTGGAATGTTGGCAACAACAAGATGGGTTTTTGGACAAGGGAATGCTACGCGAATTTCATCAGTGCTCAGAACAGAATGATTACAAAGATGTTTACGAAGTCTGGCAGCAACCTCAGAAGGCAGGTTATGGAAGAAATAAATCACCTCAGAAGGGAAGGAATAATGAAAAGGTTAATGAGAAGAAGATGGCTCTAGTTCGTCAGAAGTTCATGGAAGCCAAACGCTTGGCCACGGATGAGAGGCTTCGCCAGTCCAAGGAGTTCCAAGATGCACTTGACGTATTAAGCTCCAATAGAGATTTGTTCCTCACGTTTCTGCAGGAACCTAATTCCTTGTTTTCTCAGCATCTACATGAATTACAATCTATCCCTCCTCAGTCTACTGAGACGAAGCGGATCACTGTTCTCAGACCTTCAAAGATGGTTTCTAGCGAAAAATTATCAGGCATAGGGCACAAGAGTGATGAACAGACAAAGAAATCAGCTCAGGCCGGTCAAGCAGCTGCATGGGACAAAAGCCACCATGGATACTGTCCTACTGTTGTTGATCAGGAAGTTGATGGATATCCGGCTCCACCAACTCGGATAGTGGTATTAAGGCCTAGCCCAGGGAAGGCTAATGACATTAAGGCAGTGATTTCTTCACCCACCTCATCACCAAGAATATTACATGGTGAAAACTTCTATGAGGAACATGAAGATGATGAGGAACGAGAATCAAGAGAAGTTGCAAAGGAGATCACACAGAAGATGCGTGATAATTTGATGGGTCATCGGAGGGACGAAGCTTTGATTTCCTCTGTATTTTCCAATGGCTATACTGGTGATGAAAGTTCATTTTACAAATCAGAACATGAATATGCAGCAGGAAATCACAGTGATTCTGAAGTCATGTCACCATCTTCTAGGCATTCATGGGATTACATCAATAGGTTTGGCAGCCCTTTTTCTTCGTCCTCCTTCAGCCGCATGTCATGTTCGCCAGAGTCATCGGTTTGCAGAGAGGCAAAGAAGCGACTTTCTGAAAGATGGGCAATTATGGCATTAAATGCGAATCCTCAGGACCAAAGACATGCCCAGAGAAGCTCTAGTACATTGGGTGAGATGCTTGCTCTTTCAGAGATAAAGAAGCCCGCAAGATCTGAGGATGAGATTATTCAGAAGGAACAAGAACCAAGGGAATCAGTTTCATGCTTACCTGTTGATTCTATTGAAGAAGAAGGTGCTGTTGATTCTCCCAGAAGTCTTTTTAGGTCACAATCTCTCCCTGTATCTTCTACAGTATATGGTGCCGGGGTCAATGTTCAAGTTTCAGATCCTGGTGCTGGAAAGACAGATGTTCCCAAAGAGCTAACGAAGGCAAAGAGCATGAAATCATCGCTGAAAGGGAAAGTCTCAAGTTTATTTTTCTCCAGAAATAAGAAATCAAACAGAGGGAAATCTAGTGAATCTCAGTCCGCCCTTGCTGAACCACCAAATTCTCTGGTTCCTCCTGGTATAATTAGTGACGATGCATCTCAATGTGCTAATGATGGTGGCTTTGAAGGGTGTTTGTCTCCTGCTTTATTTGGATATTTAGGAAAAGAATCTCAGCATGTAACAAGCATGGGACAAAACCAAGGCACAGTGCCACTCGAGACAGGGTTGTGTGTGGCAAAGCCTGTGGTGCCCGGCTGTGTTGGCGAAAATCCGGATCAGGCAAGTCCAATATCAGTTCTAGAAGCACCGTTGGAAGAGGATGACAATACAACTCGGGAATCCTCTGTAATTTTGAAGCAAAACCTCCTAGGAAGTCACCCCAAGTCTAATTTGATTGACAAATCACCACCTATAGGATCAATCTCCCGGACGCTATCATGGGATGAGTCCTGTGCAGAGACTGCCTCACCATATCTATTAAAATCCCCTTCAGTTTCAACTGAGGGGGAAGAACAAGACTGGCATGCCATTGTCCAGACCCTTCTATCCACCGCTGGCCTAGATGGCAAGGTGAAGTGCGACTCATTTTTCGCTAGATGGCATTCGCTTGAAAGTCCTTTGGACCCGTCTCTGAGAGAGAAGTTCGCCAACCTAAGTGACAAAGAGCCTTTGCATGAGGCCAAAAGAAGGCGATTGCGATCAAGTCGGAAGCTTGTATTCGACTGCGTAAATGCAGCCTTGGTGGACATCACCGGTTATGGTTCAGACAGCTGCACAAGGACCACGCCATGCAGCGGGGCCCATGACAGGTTCTTAGAGGGTGATTCTCCCCTGTTGGCAGACCACGTGTGGGCCCGAATGACGGAGTGGTTTTCAGATGAGGTGAGGTGTGTTTTGGAGGATGGCGGGGACATCAATGACGTGGTGGTGGAGAGGGTGTTGAAGAAGGAGGTTGGCGGGAAAGGGTGGTCGGAAAACATGAGGTTGGAAATTGATAGTTTTGGGAAGGAAATAGAGGGGAAGTTGCTGGAGGAGCTGGTGGAGGAGGCAGTGGTGGATTTGACAGGGAGGACA
>Malsy_12g012460
ATGGAGAGCTTTCGGCCTCGGAGGTCTAAGGTGACGAGCATTGCTGAGAGGAGCGCCGTCGGAGGACGATTCGCCTCCGCTGAGCGAGCTCACAGAAGAGGAAACAGGCAGGTTCTGAAACAGAGACACTTTCGGAAATTGGCCTCAGATTCGAGTTCTTGCAGTAGTGGCTCTACCGGCGAAGACTGGTTCCCCTCTGAATTGGGCAGGAGATCTTCACAGCAAGCTGTTGGAACTCCAATAAAGAAGTTATTGGCTGAGGAGATGGTGAGAGAAACCGAACCCAGAAGGAGATCACCAAGCTTAATTGCCAAATTGATGGGTCTTGATGGGCTGCCACCTCAGCAGCCTGCTGATAGACAATCGAAAGGCATTTCAGAGAATTATCTTCAGAAGACAAGATCGGTAGAGAAAGAGCACAGAAGCAGTATGTCTCATGACCGCCATTCATCTAGGAAGAACTCAAGGGTGCAGCAGGAGTTTAAGGATGTGTTTGAAGTTTATGAACCTGCAAGGAGTTACCCATCTCGAGGAAGTGCTAACCCAAAGCTCAGTGATGCTGAAATGGCTTTTGTTCGACAGAAATTCATGGATGCAAAACGCCTTTCAACAGATGAGAGGCTACAGGATTCAAAGGAGTTCCATGATGTGCTTGAGGTGCTGGAATCTAACAAGGATATTCTATTGAAATTCCTTCAGCAACCAGACTCATTGTTCACAAAACATATGCATGATCTGCAAGGTGGTCCTCAATCCCTTTGTGGTCGCATAGCATCTTTGAAGCCATCAGAAGCTCAAAAGTATGAAAACATTGACCTTGGCTTCACATCAGCAAGAGAGCAGAAGCATCGCTGTAAATCTCCTCAGAAGCATCGGGATTCTTTTTCTAGCCACTCTGACAGTAGACATCCTCTTAAATCATCACTAAACCGACCAGAAGTGAAAATTGAATCTGCCATTCATCCTACAAGGATAGTTGTTCTGAAACCAAACCTTGGGAAGGTGCTGAATGCTCCCAAAACATCACCTTGTTCTCCTCATGCTTCTATGTTAGATGGTGGCAAACACGCTGAATTTCTGAGCATTAGAAACAGGGATGCAGAATCATGTGGAAGGAAAAACGTCCAAGATAATGATGTGCATCTGAGACACAAGTCTAGAGAATCTAGAGAAATTGCTAAGGAAATCACAAGGAAAATGAGAAATAACTTTAGCAGTAATTCTGTGCGTCTTTCCTCCTCTGGTTTGAAAGGATATGCTGGTGATGAGAGTTCTTGTAGCATGTCTGAGAATGAATCTGCAAACGAGTCAGAGAGGATGTCAGTGGCTTCCAGGCATTCCTTTCACATAAGTAACCACTCCAGGCCTTCATCGTCGTGCTCTACTGAATCATCTGTGAGTAGAGAGGCCAAGAAGAGGCTCTCAGAGAGGTGGAAACTGACACACAAGTCCCAAGAAATGGGACCTGTGAGCAGGGGCAGCACACTTGGTGAAATGCTTGCTGTCCCAGACAAGGAAACGCGAGCTGCTAATTTGAATGCCATGATTGGTGAGGCAGGATTCAGAGATACATTTTCTACTGAAGGGGGTGGACCTCTGGGTATCAGCAGTAGGGATGGTTGGAAGGATGGATGCATCAATAGTTTATCAAGATCAAAATCTCTTCCTTCTTCATCTAGTGTGTTTGGAAGTTTTAAAACAAGTATGCGGTGTGAAACTGTACATAATGACAAGTATCCGATGCCAAAGGATACAGTCCCGCACGAAAGACACCGTATAGTAACTGGTAATCTTGATCTTAGAGAAGGTGTTCACAAACAGTCTAGATCCAGAAACAAAACATCTTATTCGTCTCCCTCAAGTAGGGAAGCTCTTGACATTTCACCTGAAACTCATACTACTGAGAATAAAGATAGAACTGACTTGGAAGAGAACAATCAAACCCAGAAGAATGTTGCAGTCTATGAGTCACCACCTAGTAATGCTATGGATGCAAGTCCAGTTTCGGCAAATTTGGTGGATGTGGATGCATCCAAGCCTTCTGAAACTCCTGATGTGTTCCTTCCAGAATTATCATCTCATATGTCGGTAGAAGGCTATTCATCTGGTGGACACCAAGATAATGCAATTCCACAGGAACCCTCAATCAGGCCACCCCATGAACAGGCAGTCCCCTCTAACCAGTCTGTACCTGGAATCGAATCTCCTGCAAGCTCCAAAGAAGCTGAGCAGCCCAGTCCGGTTTCAGTTCTGGAAGTTCCTTTTACTGATGATGTGTCATCTAGTTCTGAATGCTTTGAGAGTGTCAGTGCTGACCTGCAAGGGCTTCGGATGCAGCTTAAGCTACTGAAGTTGGAGTCAGAACCATATGAAGAGGGAAACATGGAAGTGTCGAGTGATGATGAAGTTGGTGATGGATCTACTGGGTTTTCAGATGCAAGAGGATTTTGTAAAGATGAAAAGAGCTGGGAGTCTGTATACTTGGCCGGTACCTTAACTGAATCTGGTTTAAACAATGCTGATCCGGCTACCTTCTTGGCAATGTGGCACACCCCAGAATGTCCTGTGAATCCTTTACTATTCGAAGAACTGGAGAAGAAGTACTACGGTCAGACTTCTTGGCCAAAGCCCGAGAGGAAATTACTGTTCGATCTAATCAATTCAGGGCTCGTGGAGATGTTTGAGCAATTCACTGATCCATACCCATGGGTAAGGCCTGCGAGCAAAAGAATTGGTCCCAAGTGGATTAATCCAAGTGCAGTCGAAGATGTTCTGTGCACATTGCTAGCAAGCCAAGAAGAGAACGCGAACGAGGACAGTCTGGAGAAAGAGCTGCAACGTGACTTGCTGTGGCTGGATTTTGGAGACGAAATAGACGTAATAGGTAGGGAAGTAGAGAGGAAGTTGATAGAAGAGCTAGTAGCAGAGAAACAACAAAAACAAAGAGAGAAAGATAAGCATATCATGGTACTGTCACTATCCTACCAAAGCTTTTCATGGCTGGCCTTACTCCTTGTGCTAGCCCTAAGCTTTGCCTCTTCCTCCTCTGATGGCAACGAAGAGAAGTACAACCAGTTGCTTGGAATATGGGTTACACCGGATCGCATCCTAGCAAAGGGCTCTGCAATCCCACCATCTGGTCCTAGCAAGGGACAATATAGTCCACCACCTGGTCCATTTCCATCGAGCTTTGGCAAATTACCAAAAGGCCCTTCAATTCAACCGTCTGGTGCAGTAGGTGAAGAACATGGAACCGGAGTGACTTCATCACCTCTTCGCAAAATATCATCAAGAGGATTGTATTTTGGTATGTTGCCAAAGGGTACTCCAATTCCGCCATCTGCTCCTGGTAGAACACATAATGCAGGTCCACCTGAGACA
>Maldo_GDDH_01G1120200
ATGATATCGGAATACTTGGCAGAAATGGAAGCTACAAGTACACCAAGTGTTATGGAAAAGCTGATGGGCCTTAATGGCTTGCCGCCTCAGGTGCCTGTCCAAAAACAAAGAAGAGTGCCGTCTGAGAATTACCTACACAGAGTTGCTTCCATTGGTGCCAGAGAGTCTCGTCATTCATTCAGGTTGAGAGTACTGGAAATTATGGATTATGAGGGTGATCATGTCGCGGCATGTCTCCCGAGGGGCAGTTCTTTGATCAGCGAGCATCAGCATAATCTGCAAGTTTCCCCTTCGACATGTACTTCTGGCAGTGGAAATGTTTATATATGCAGGAAATCCGGGAGGAGATATGAGCTGCCAAATGCCACTTTACTTGAGACGTTTGAGAATGGAATTGGCACAGAATCCCTTGGAGAAGTTGGACTCTTAAATTTAGATGATTTTTCAAGATCGCAATTGGGGTTGAACAAAGAAGGATGCATTCTTAGTGGTAGATTTGTAGTCTTGAAACCAGGGCATGGAAAGGCTGAGAATTCTGCTAGATGTTTCCCTTCTTTTAGTTCCCTTGATGTTTCTCATTCCAGTGATCGAAAGTGCACGGAGTTTTCTAGTCCTGGTAGTGTGAAAATACATGTTGAAGTAAAAGAAGGGAAGAACTTGGCATTTGACATGGAACTAGTAAGCTTAAGGTCTACAGTTTTGAGGGAAATATTGGGTAAGCTAACTGAAAATACAAGTTGCAACAAAACCAACATTGGTACAAAGGTATCACGGTTAAGATCCAGAGGTGGCAACTCAGTTGCAATGAAAACTAAATCAATGAGGCTGTCTTCCTCAAGATACCAGTCCTTTTCTTATTCAGACGAGTCATATGAATCTCGGGAAGCCAAAAAGCAACTCTCAGAACGACGGAAGATGATTAATAAGCCGGAAGAAGCAGGAATGGCTCGTAGAGGCGCTACCCTCAGGAATTCGCTTGCCCTGTCTGCCCACGAAACAGGCTCAAGAACATTGGATCACAATCTTGTTAGGCATCTTCAACCGAAAAGAAAGCTCATTAGGAATGACCTGAAAGACCTAGACCTCAGTAAGTTTAGAGCACAACAAGATAAATATGCAGCTCTTTGCAATGAGTGGAGTTTCAAGCCAAAATGGTCTATTAATTTGGGGCAGCACAAGTCAAGGGAGTACAAATTCAAC
>Maldo_GDDH_04G1118500
[truncated: 170,783 more chars]
