# Supplementary material for: Transcriptomics of long‐term, low oxygen storage coupled with ethylene signaling interference suggests neofunctionalization of hypoxia response pathways in apple ( Malus domestica )
Source: Plant Direct. 2024 Dec 20;8(12):e70025. doi: 10.1002/pld3.70025 (PMC11660084; doi:10.1002/pld3.70025)
Supplement: Supplementary file 2 — Data S2: Homologs of all 606 hypoxia response genes identified in this study across 42 representative species of land plants). [file PLD3-8-e70025-s004.gz › 01-integratedGeneFamilies_dir/207.fna]

>gnl_Ambtr_v1.0_evm_27.model.AmTr_v1.0_scaffold00002.163
ATGGCGAAAACTTTGATAGAGGAATTGGGGTATCCAAGTAGCTTCCCTGAAGGTCTCAGAGTTTTGGTAGTTGATGATGATCATGCCTGCCTCAAAGTTATGGAGGAATTGCTCCAATCCTGCAAATATGAAGTTGTGACTTGCTCTGAGGCAACTGGTGCTCTCAATAAGATTCGAGATGGAAATGGCCGATTTGACGTGGTTTTGTGTAATGTGCATTTGCCTGATATGGATGGGTTAGAGCTTCTCAATCAAGTTAGAATGGAAATGGACTTGCCTTTCATCATGATATCAGTTGATAGTGAAAAAGACATTGTAATGAAAGGAATAGAGAATGGGGCCTGTGACTTCCTTATAAAGCCTGTAAGAAAGGGGCAATTGAAGACCATATGGCAGCATGTGATTAGGAACAAGATTACAAAGAAAAATAATGGATCGAAGGAAGTTGTTAAAATTATGAGTACAGAAGATTGTGGTGGACACCATGGATTATTGAATGGTCTTGAAAATGTACATTCCAGGAACGTAGAAGATAGCCTTGGACATCATGAAGCATCAAATGGTCTTCTACATGCAACATCGCTGAACAAGGGGAATGACAAAAAGGGAAACAAAAGAAAGGACAAGGGGAAGGAGGAAAATGATTCTAGATGTACTTCTGCTTCTTGTACTCCTAAGAAACCAAGAATAGTTTGGACTAGTGAGCTCCATCAAATATTTTTGGATGCCATAAACAAATTAGCCCATAACCATGAAGAAGTTATTCCCACGAAAATAGAAGAGCTAATGAATGTTCCAGGGTTATGCAAAGGAAGCATTGCTAGTCACTTGCAGAAATACCGCAAAAACTTGAGGACAGAAATAAAGGATGAAGCTCCTCAAGGTGATTCTGCCCCAATTTATGTGGGAAACCTTCCAAAAGAGAGACATGGCTCCGTTATTGCTGAAACACCAGATCTCGATGCTCAAGTATTTGCTTCTCAAATGAATCCCATGGCATCTGAAAGAAGAGTTGTCAACAGAAAAGGACATACAAATACTTCTACGAATATGGTTTCTCGTCTACCAGCAAGTCTTGGAGTCTCAATGGGAAAGGAACAACTAATGACAGGTTCATTGATTTCTCCATCGATGGCTCCTGTCCATACAATAAGCAACTTCCTCAACATGGCCTCTTTAGAACCATGTGACATTCAATCAATGCTACCATATTATAAAGCTGGTGGTTTCTTGCAGTCATGTAATACTGTGAGAAGATATCATTTGGGGAACGCAAGGGACAATGACATTGCCTTGAGGAGTTCCCATTCAGGTTTTGGTTATTTCGATAAGCATAGCCAATTTCACATGCAAAACCTGAAAATTCAAGACATTAGTCCCGATATGCGAGCATGCACTAGTGGGGCTCAGTCATGCTCAATGGGGACTGGTGAGAACTCACCTCTTAAGAACCTGGGGCAAGTTACTACTGAGATGGTTTCCACCAATGAATTGGTACAAGAGAATGACCTAAAAGTGCTGTATATGGCGCCCTTTCAGAATAATATTGTGTTTGAGGGTTCATCTGAGGCAGCTAGTGTGGATATGCTAGATGCAGCGCTCAATAATGAAGGTGGCAGTAATTCA
>gnl_Ambtr_v1.0_evm_27.model.AmTr_v1.0_scaffold00176.20
ATGGCTAATGTTCAGAAGTTGCCTCATTCTAGTATTAGCACAGCTAGTAGTTATGGTTCTTGTAGGGGTGAAGGTGTTCCAGATCAGTTCCCAGCGGGGCTTCGAGTTCTTGTGGTTGATGATGATACCACTTGTTTGAGGATATTGGAGCAGATGCTTAGGAAATGCATGTACAAAGTTACTACTTGTTGTCGAGCTACAGATGCACTAGATACTCTTCGAGGGAGTAAAGGGTGCTTTGATGTAGTTATAAGTGATGTTTATATGCCTGACATGGATGGCTTCAAGCTTCTCGAACATGTTGGGCTAGAAATGGATCTGCCTGTAATTATGATGTCTGCTGATGCACGATTTAGTGCTGTAATGAAAGGAATCAAACATGGGGCATGTGATTATTTGATAAAGCCTGTAAGAATCGAGGAGCTGAAGAATATATGGCAACATGTTGTTAGGAAAAAGTGGAATGAGACCAAAGAACACGATCAATCAGGTAGTATTGAGGATAATGAGCGACATAAACGAGGTTCTGATGATGCTGAGTATGCTTCATCAGTTAATGAAGGAACAGATGGTAACTGGAAGGTTCAAAAAAAGAGGAAGGATTCTAAAGAAGAGGAAGACGATGGTGAACAGGAGAATGAGGACCCTTCTGCAGCCAAGAAACCTCGCGTGGTATGGTCGGTGGAGCTCCATCAGCAGTTTGTCAATGCGGTGAACCAGCTCGGAATTGATAAAGCTGTTCCCAAGAGGATACTTGAGTTGATGAATGTTCAAGGTCTGACAAGGGAAAATGTTGCAAGCCATCTTCAGAAATTCCGGCTATATTTGAAAAGGCTAAGCGGGCACCAAGCTGGTGTTTCAAGCTCATTCTGTGGGTCTGTAGATCCAAACTCGAAGCTTGGTCCTCTCAGTCAACTTGACATCCGAGCACTCACTGCTTCAGGGCAGATCCCCTCTCAAACGCTAGCTGCCCTGCAAGCTGAGCTCCTAGGCCGACCCTCTAACAACGTGGCGATGCCAGTTTATGGCCAAACCTTGGTTAAATGCCAGCCCAATCTACCTAAACAGTTTCCCCAACCAAACTTACCAGTTGATGACGTCCAATCAAGCCTCAGCATATGGCAGCACCACCTTAGCTCTGGGATGCCATTGGGTGGGCTAAATCCCCAAAACAATGGCTTGCTTATGCAACAGCAACAACAGCTTACTATTGAATCAAATAGACCGTGTAATGTGCAACCGTCTTGCCATGTTGCTCCATCAAATGGTGGGTTCACCATGAGAAACAACCCAACCTCTTCAAATGCGAGCTCAGTGGAGTATAATAGCCTTCTCTCCTCTCAGGGCGATGTGGGTCAGATCTCGCAGGCGAGTGGGTCAGATCTCGCAACCACTGTACAGAGCAATGGTGGCTTCAAAAGCTTGGATTATAGAAACATGGGTCAAGTCTCACTAGAAAGTACATCAGATCTTGTCTCTACTCAAAACAATGGTTTTAAGGGCATGGAGTTGAGGAACGTGGGTTCTCTCGGTGGTTACCCTCTTTCTTCTTCTGTGTCTGCTGGTTCAACTAAGACAGAGAATGGGCAAAGCTTCTCTCAGGTTCGAACTGGTCCCAGGATGAGCATGGGACCCACAGGTCAGTTTGTGGGTCCCCCCACTATACGGAGGTTGCCCATGGTGGACGGTGGGACCCATAGGAATAGCCTGGGTTTTGTGGGTAAGGGAGTGAGCATACCTAGCAGGTTCATGCCAGACTCTGGTTCACCGACTGGCGTTGGAGAAGAGTGCACTCTTCCAAAGCAGGAGGTTGACCCTGATTTCTTTGATTCCTTGAAGGTTGGACCAGTTGGTGTGCAGCATTATGCTTCTGGTGATCTCATGAGTGTTCTCTCGAAGCAGCAGCAGGCGAGCACTGGGAACTTAGATTGTGAGTTTGGAATAGATGGTTATCAGTTGGGTAACATACATGTGAAG
>gnl_Ambtr_v1.0_evm_27.model.AmTr_v1.0_scaffold00086.120
ATGACTGCTGAAGAAAACCAGAAGGGATTGAGGGAAGATGAAAGAAAAGATCGGTTTCCAATTGGTATGCGGGTTTTGGCAGTCGATGATGATCCGACATGTCTGAGATTGATTGAAGCTCTGTTGAAGAGATGCCAATATAATGTTACAACCACTGGGCAGGCAAGAACTGCACTAAAAATGTTGAGAGAGAATCGAGACAAATTCGATCTTGTTATCAGTGATGTTCATATGCCTGACATGGATGGCTTCAAGCTTTTGGAGCTTGTTGGCCTGGAAATGGACCTCCCTGTAATAATGCTGTCTGCTATTAGTGACCCAAGTGCTGTGATGAAGGGAATAACTCATGGTGCTTGTGACTATCTGCTCAAACCTGTTCGAATTGAGGAGCTCAAGAACATTTGGCAACATGTTGTTAGAAAGAGAAAGGTGGAGCCTAAGGACCCCAATGTTACCAAGCAAGGAGGAGAAGATGCAGAAAAACTAAGGCATGGTGGGCCTATTACAAATGGGCTAGCGGATCGAAACTCCAAACTTAGTAGGAAAAGGAAAGATCAAAATGAAGAGGATGATGATGATTATGATGAAAATGCCCATGAAAGTGATGACCCATCAACCCAAAAGAAGCCAAGGGTTGTGTGGTCAATTGAGCTGCATCAACAGTTTGTTGCTGCTGTGAATCAGTTGGGGTTAGAAAAGGCTGTTCCCAAGAGAATTCTTGATCTTATGAATGTTCAAGGGCTCACGAGGGAGAACGTAGCCAGCCATCTGCAGAAGTATAGGCTTTACCTGAAAAGAATTAGCACCCAACAGGGTAACATGGCTGCTGCTTTAGGAGGAATGGGAGTCCTTGGCAGGCCAAATAATAGCTCCGGCAGTCTTGGATTGAGTGGCCTTCCTTCTTCAGGGGTGATCCAAGTGGGTCATGCCCATAATTCAACCAATTCCCTAAACAATTTCAGCAAATTTCATCAGATGAACTTCTCTAAAAACCTTCAAAGCTTACCGCCGTCATCATTGGAGCTTGAGCAATTCCAGCATAAACAGTTCCTTTCTCGACTTGGGGACTTAGCTACCCCTTTTGAGGATTCTTTGACCTTTCCAGTGTCTCAACAAGAAACCAATTTTGGTGGTTGTAGCAACAATGGGTCAGGTCCCAATAGCTTCAACAACCCTTTTCTTAACGATCCAAACAACTCTTTGATGCCACAGGTTATTCAAAACCGACACAAACTGGAAACCCAACCTGATCCTAGTGTTGGGTTAGGAGCCATAAACCAAGATTCATTTGAAGTTAATGGTGCATGGCACAGCAGTGCACCATCCATGGTATTTTCTCCCAACCCACTTCCAGTGAGTCTCCCTTTAAATACTGATGATATATCTCTGAATAATGTAAAGACTAATAATATGCTGTTGAGAGAGAATGGATTTGGTGGGCAGAGCATAAATTATGGATTGAAACAGGAGTGGGAAGTTCCCCACAAGCAGGCTTATGCTCATGACCCAACTCTTCTTTTGGGGTCTCAACTTAGCCCTTCATTGCCAAATGAAAATTTGATTATGCCCATTGGTCAGAACCAAGAGCAAGGGCAGATAAATGGAATGTCTGACCTAAAGATGAATTTGGTGTCGAAGGAGCAGTTTGGTCATTCTTTCCCATCTGTTGTGCCACATAGTGGGAGCGAACAGTCCATGGCAGGCAGTCAGATGAAGTTTCAGAATGTCTTTAGTTCTGATGGTTTCCCTCTTGTTGATGATATAATGAATGTTATGGTAAAGCAGATGAGCATTCAATGTTGCTTCGGCATGCTTATGTTGATTAAGAGCATACTTTCTAGGAGACTTGTCATCACTCTTTTG
>gnl_Ambtr_v1.0_evm_27.model.AmTr_v1.0_scaffold00019.250
ATGTTGCCGGAAAGTGGCCGGGAAAGTGGCCGGGAAAGTGATTTTCCGGCGGGGTTGAGGGTTCTTGCAGTTGATGACGATCCAACTTGCCTCAAGCTTTTGGAGGGTCTTCTTCGTAGGTGCGAATACAAAGTTACCATAACTGGGCATGCTATTACGGCTCTGAAATTATTGAGGGAGAAGAAGGGTGAATTCGACTTGGTGATAAGTGATGTTCATATGCCGGACATGGACGGTTTCAAGCTTTTGGAGCTCGTGAAAATGGAAATGAATCTACCTGTTATCATGGTATCTGTAAATGGGGACACAAATGCTGTGATGAAGGGCATAAATTGTGGGGCTCGTGACTATCTGCTGAAGCCTGTTCGGTTTGAGGTTCTGAAGAACATATGGCAGCATGTCATAAGGAAAGGGAAAATTGCTCATGGGGATTCTAACAACCATGGTGATGATGACAATAGGCGTAACTGTGGAATGGATGATTCTAAGGGTACTTCTACCATCAATGAAATTGGATCTACCAAGAAACATACAGATCAAAACGAGAGAGAAGGTGATGAAGGGGATGATCATGATAGTGAAGATCCTTCAGCTCTAAAGAGGCCAAGGGTTATTTGGACATCTGAGCTCCGGCAAAAATTTGAGGCAGCTGTTCACCATTTAGGCATTGAAAAAGCTGTTCCTAAGAAGATACTGGACCTTATGAATGTTCCATGGCTAACTCGGGAAAACGTTGCAAGCCATCTGCAGAAGTATAGGTTGTCTTTAAAAAAGAGAGGATCTATTCAGAGCCACCTATATGATATGTATTCCCCATTAAGGGGACATGGTTCATCCTATTTTTCCTTGGATTCGAATGGTGGGTTTGGTGGAAAAAGACATAATGGTGCCCTTATCTCTTTTGATGCACAAAATTCTTTGGATAGGTTTAACGGCTGCAGAGGTTTTGGAACAGATGGTTTTAATCCTTCACGGATTATTCAATTCAATTGCTCTCAAGATATGAGAAGTTTTGGAAGTTATATCAGAAGGCCTCAACGAATACCATTTCCTATAAACCAGCATGATAATGGGTTTCCGGCAATTATTGAATTAAATAAATTACAACAAATGCAAGATCTTCCTGAATTTGGGGATAGTAATATTTCTATTGGCTCCACCGTTTATGTTCAACAACCACTTGCTTCTATAAGTAATTTTAGTGGTGACACTTTTACATCTAACAGCTGTTGCATTCCAGATTTGTTAACCACTCCTTTCATGGGAAATGCACAGCAACAAGTCGAGTATGATGGCCTACAAGGGAATTCTGATAAAAACATTGCTTTCTATGATTCATGCGATTCCATGCAAAGTGGGCTTTTGTTAATTGGTAGTGCCCCAAGCCAGCAGTCTGCAGGTGCTTCTGTGATTGGTCTCGATTCATCACTTATAGAAGCAGGCTCCAGTATGCTTTTAAGTGGTTTTAGGGATAATGATGGTTTTTTGCCGGAGGAATCATTTGAAAGCCATAAAGAAAACAGTGGTGCCATAATTTCTCGGTCAATTGATAGTTTTTTACCGAGCCATGAATCTGTGCCCCCTTTAGGACAATCGAACCTTGGTGCCTGCCGTGCTAGTCTAGACAGAGAGATTACATTACTGCCAAATGAAGGAGTTTCAATGTTTTCAAAACCTGGCACCGGAGATCCAGTGATGGAAAGCAACCATATGGACTTGACAAATAAATTTGCTGGGCCGTCGAGATTGCAAAGTGTGTTATACCCTTCTGATGGTGGAAATTCTTCCAATGTTCTCCTTGGCATGATGCAGCCGGAGTATTCAGATAAGATATTTGATGATGTTTCTTACCCTCCAGGGGCTTGTGTA
>gnl_Ambtr_v1.0_evm_27.model.AmTr_v1.0_scaffold00057.85
ATGAGTGCTTTGAAAATTGAGGGAGTTCCTCCAAAGTTTCCTATTGGACTTAGAGTTTTGGTTGTGGACGATGATTCCACATGTCTCAAGATTCTTGACAAGATGCTTCAGAAATGTGCCTATGAAGTATGGACGTGCTCGCGGGCTTCAGACGCCTTGAATCTTCTTAGGGAGAGAAAAGGTGGTTTCGATATTGTCCTAAGTGATGTCTACATGCCTGATATGGATGGATTTAAGCTCCTTGAGCACATTGGGTTGGAAATGGATCTTCCGGTTATAATGATGTCTGCTGATGATAATCCGACAGTTGTGATGAATGGGGTGGTACATGGGGCTTGTGATTATCTCATTAAGCCTGTGCGCATGGAAGCTATAAAGAATATATGGCAGCATGTGATAAGAAAGAAGAGAAATGGATTGAAGGAACAGTCAGGGAGCGTAGAAGAAATTGATAAAAATAAGAAGGGGTCTGATGACGTTGATAATGCATCATCTGTGAACGATGGTAATAATTGGAAGAATACAAAGAGGAAGAAGGATTCAAAGGACGAGGAGGATGAGGGTGATGAGCGTGATGATTCCTCCACTTTGAAGAAACCTAGAGTGGTTTGGACCATCGAGTTACATCAACAGTTTGTGACTGCGGTGAAGCAGTTAGGCCTTGAAAAGGCTGTTCCCAAGAAAATATTGGAAATAATGAATGTGCCCGGACTCACTAGAGAAAACGTTGCGAGCCACCTACAGAAGTACCGCCTGTACCTTCGTAGGATTTCTGCTGGATCACAACAGGGAAACATCAACCCGTCCATCCTTGCTTCCTCAGATCCGAGTTTTGCAGCAATGGCTTCTCTCGATAGGTATGAGTTCCAAGCTATGGTAACTTCTGGTCGAATTCCTCAGCAAAATTTCATGGCCATGCAAGCTGCTCTCGGCAGATCAAACTCAAACACTACTGTTGCCATGGCCCACGTAGACCCAAGAAATCTTTTCAAAATGGAAATGCAAAATCCAAATTCTTCCAATATGCTAAGGTATGGCCAAACTCAACATCTGAGCAATAGTCAAGCAAACATGCTCCAAGGGTTCCCATCACCCTTGGACTCTAAAAATATCAGTCATTTGCACCAACCATTTCAACAATTTGGAAACATGGATCTCCAAGCCGACAATTTGTCGAAGCTGCAGTCTCATTTGCGACCGATCTCTTCACCCCAAGGAGATCCCAGCTTTAATCCTAGCTCAAGAGCTATGCATTCAGAAAACTTCCCTCTAATGAGGCCGATGAGCCAGCAACCACCACAACAACTCTCGCTTTCTCTTCAGCAATATCAAATGCAGGCCAACTCGTTACACCATCAGCAATCAAAGGGGCAGTTCTTAACTGAAATGGGGCATATGTCGAAGCTTCCGTCTTCTTCCTTCGGGAAGCAAATGGTCTCGAATGACTTGAGTGGTCACATACTGGGAAGAAATGGAGCTAGTGCCATTGCATCATCCCAAAATGACTTCTTGGGGGGTTCCAATTATGGTGTATTTGGCCAGACACCATCTCTTTCTTACCAGGCAAATCACCAGTTGGACATTCTGAATAGTCTGTCTCTGCCTATTACTGGAGGCTTCGATGGGCTTGGTTCTAGGGGTTTTGCTCCGAATTTCAATTCCTTCAATGATGGCAGCTTTGTGCAAAATGGAGGTGACCATTTCGGTTTTGGGAGTCATGGTTTAAGTGTTTGTGACCAGAAAAATGGTCAGCTTCAAGATGCTTCCTCTGTTGGAAAGGGAATATTTTTTGTGGAAGGCGAAGAAGAACACAGGAGACCTGGAATCAACAATATTCAAGTGCATAACAACGTTCTTCCTGGCAATCAACCTAAAGTCAAGGATGAGAGTTCGGATGTTGATAGTGTTCTACTTAACGAGCACTTTGGTCAAGATTATCTCTTGAGTGGGATTTTTAAACAGGAA
>gnl_Ambtr_v1.0_evm_27.model.AmTr_v1.0_scaffold00049.51
ATGGAGAGCGTGTTGCCTTCCTCTCAGTTTCCAAATGGCCTTCGTGTTCTCGTTGTGGATGATGATCTCACATGGCTCAAGATCCTTGAGAAGATGCTTAAAAAGTGCTTATATAAGGTGACAACATGCAATTTGGCAGAGGATGCCCTTAAGATGCTTCGGGAGAGAAAAGATGGATTTGATATTGTCATAAGCGATGTCAACATGCCCGACATGGATGGATTTAAGCTCCTTGAACTCGTAGGACTTGAGATGGATCTTCCTGTCCTCATGATGTCCGTAGATGATGAAAAAAGTAGAGTAATGAAAGGAGTCAAACATGGGGCATGCGATTACCTGTTAAAACCTGTAAGGATGAAAGAGCTTAGGAATATATGGCAGCATGTTTACAGGAAAAAATTGTTGGAGACAAAGGACATGGATTTTAATGAGGATTTCCAGAGGTTGAGGAAAGGATCAGATGACTCTGATGAAGGGAGTTTATTCTATGGTGGGGACCTCAAATTATCAAAGAAAAGGAAGGATGCAAAAGATGAAGATGGGGATGACAAAGATACAAATGATCCAGCATCAGTAAAGAAGCCTAGAGTAAATTGGACAGTAGATCTTCATGAACAGTTTGTGGATGCTGTTCATCAAATAGGGATAGATAAAGTGGGTCCCAAGAAAATACTTGATCTCATGCATGTTCCTGGTCTAACAAGGGAGAATGTAGCTAGCCATCTACAGAAATACAGACTCTACCTAGCCAGGCTGCAAAGGCAACCTGAAGGAACGATGCCACCCAATTCCAATTCAAGGGAACCTCCAGAAAGTCAAGGATCAAATTCAACTTTTTCAGGATCGTCTGATGAGACAATCCTTCCCCAAAATGCCCTTTCAGAGATTCATGATGAGTTTACTAGCTTGCATAAAACAGTTACCAAAAGAGCTTTGGCTCTTAGTAAATTGGATCTCCTTGATGTTCAGAAGCAGGACCCAGTATGTCATGAAGGGCTCCAATTTATTTCCTTTGGCAACACAGTTTATTGTGAGGATTATACTTCATCCACCTTCCCATGGCAGCAGCATGCTAATGAAGAATTACCCACCCTGCAAATTAAGCAACAGCATGCTAATGAAAAAATACCCGCCATGCATATCAATCAACAGTCATGTGTTGGAGACTGCACGAATTTGGAGGTTCCCTTTCAGCAACCCGACATTCAAATCCAACTCAATCACCCCCTATCGTCTGGTCATCCATATTCTTCAGATTTTATTGAAAGAACTAGAATGACTAACAAAGGCACCTTTGATCTCCTAAATCAAACCAAACAGCCAATTACTGATTGCAAACTCGACCATGTATCTCCTTTAGGATCTTCAGCTGATTCAATGATCACATTTTGTCTTGAACGAAACTACCCAAGCACTAAGACTTATGAGCTCGAAAGCTATTGGGATTTCCCACATATAAACATAAATTTGCAAGGGGGTTCAACTGTGGCTTCCTCTATGGCATCTCAGTTTGAGGAACTACACTTGCGTTCTGTTCAAAGTCATGGCCATGTCAAAGATTTTGTTCCCAATGGAATGGAAATGATTCATCTTAATGATTCGATATCTGCTGCTGAAATTCCAAGCTTCTTTTATGAGGAAACAAGCATTAGCTCTGATGACCTCTTTAACTTAATGGATGATAGCCTGCTAACTGAGGGGATGTCTAATCTGTCCCATCAACTAATCTCCTCTTCGATCAGTTCCCCTATGCTACGTGACACATGGAGTACCCCTATAAATTGGGTGGAGATG
>gnl_Aquco_v3.1_Aqcoe2G282600.1
ATGTTGAATATGGATAGTGGTGGAGGTGGGACTAGTAAGAAAGCTAGTGGTGATGGGGTTTCTGATCAATTTCCTGCTGGTCTTCGTGTTTTAGTTGTTGATGATGATCCAACTTGTCTCAAAATTCTTGAAAAGATGCTTCGAAATTGTCTATATGAAGTCATAACGTGTTCGCGGGCAGTAGTTGCATTATCTATGCTGCGAGAAAGAACATACTCGTTCGATATTGTTCTAAGTGATGTCCACATGCCTGACATGGATGGATTTAAGCTTCTTGAGCACATCGGGTTGGAAATGGACTTGCCTGTTATCATGATGTCAGTGGATGATAAGAAAGAGGTTGTTATGAAAGGCGTTACACATGGGGCATGTGATTACTTAATCAAACCAGTTCGAATTGAGGCAATCAGAAATATATGGCAACATGTGGTCCGCAAGAGACGGAACGAATTGAAAGAATTCGAGCAGTCAGGCAGTTATGAGGATAATGACCGAAACCACAAAGCATCTGAAGATGTAGATTATGCTTCCTCAGTGATTGAAGGAAGTTGGAAAGGTTCGAAGAAGAGGAAGGAAGATGAAGATGATTTGGAAGATAGAGATGATACTTCCACAATGAAGAAGCCACGTGTGGTCTGGTCAGTTGAATTACATCAACAGTTCGTCGCAGCTGTAAACCAATTAGGCATTGATAAGGCTGTTCCCAAGAAAATTCTGGAGCTCATGAATGTTCCTGGACTCACTAGAGAGAATGTCGCAAGCCACCTGCAGAAATATCGCCTGTATCTAAGAAGGCTAAGTGGAGTATCACATCCGAATGGATTGAATACACCATTCATGTGTTCCCAAGAAGCAAATTTTGGATCAATGTCTTCATTTGATGGGCTTGATCTCCAAGCTCTTGCAGCCTCAGGTCAACTTCCTCCTAATAGTTTCGCTACACTACAGGCGGGAGGACTTGCAAGGTCAACTGTGAACACTGGCATTGGAATGCCGCATTTGGATCAAAGGATCCCTTTCAGCACTGAAGCTTCAAAATTAAGATTTGGTGCGGGTCAGCAAATGACCAGTAGCAATAAACAAGTGGACTTGTATCATGGACTCCCGACAAATATAGAGCCAAAGCAGCTATCCCATTTGCATCAATCAGCCCAATCATCCGGCAGCATGGGCCTGCAAGCCAGCGAAGGAACCACGGGCTTCATGAATTTACAAACATCTCTAGGAACGCACTCGATGAACCAAAGTGGCGCTGTACTTGGGAGCCAGAGTAACTCTCCTCTGATGATGCAAATGGCTCAATCTAGATCAAGGGGGCAGTTATTGAGTGATATTTCTAGTAGTCATCCTTCGGGTACTCCTTTGTCCATAGGACAGCAAGTATTCTCAAATGACATGGCAAGCCGGGTCTTAGGCAAAAATATAACCATCTTAAATGGTAAAGCAACAACATACACTCCGAGTTTCCAAGCGTCATCAATGCTTGATTTTCAGAAGAAACATACTATGGATGTACCTGGCAATGGTTTTCCTGTAGGCATCACCACAGGGGTATCTGGTCTTCAATCGACAGGAGTGTTTCAGGATAGAGGAAGCTTGGAAGTAAAAGGACCCAGAAGCCTTCCTACTGGTTACGTGATCTTTGATGAGCATCCACAGCACAAAAGCCAGGAGTGGGGTTTGCAGAATGTGGATTTAACTTTTGAAGCATCTCAACGCCCCAAACCCCTACAGGGCAATATTACCTTCTCTCCACCAGTTTTAGCTCATCAAGGTTTGTGGTCCAGTCAAAGGGGTGGGCCGAATGGGAATGTATCTATTGTTGGCAACACACTAGTTTCTTTAAGTGAAGGGAATCAGCTAGGAACTTCAGAAAGCTTTGTGCAACGGGGTAACAGCCTCCCAATGGACAGTTCATTCAGGGTCAAGGCTGAAAGTATGGGTGATTTGAACTCTGACAACATATTTGCTGCCAAAACCTTTGATCAGGATGATCTCATGAGTGCAATTCTCAAACAGCAAGGTGGTGGACAGCTTGAAAATGATTTTAACTTTGATGGCTATCCAATAGATGATATTCCGGTG
>gnl_Aquco_v3.1_Aqcoe4G180000.1
ATGGCAAAGTTGGTAACTTGGAGATCCATACATGTTGGAATTGATATTGTACTAATAATAATTCCAAGACTGATCATTAATTTTATTTTACTTTCAGTGACTACTGCTACTGGATGTAGAGAAGCTTTGAGCTTGCTCAAGAATAGCGATGTCCACTTTGATTTAGTTCTATCTGAGCTCTACTTGCCTGGTATGGATGGTTATCAACTCCTGGAGATTGTCAGAACAGTTTACAACATTCCTTTTATCTTTATGTCTTCTGATCATACACTGGATGTTATGGAAAGAGGACTGGAAGCGGGTGCTCGTTTTTTCTTTCTAAAACCATTAACAATGAGCAATTATGAGAGTATGTGGCAATTTGTTTATACTGAGAACATTGAGTACTTCCGAGCGATGAATATAGAACGACGACAAGGTCCTTCTCCACCTCCTCAGGATAGGCCGAGCTCACTTTCCATAAGTGACTATACTACTCGTAAACAAGGAAGAAATTCATCATCTTCTTCCAACACTAGCAATAGAAAAAAACAAAGACAGGATGATGGTCAGGATAATAAGAAGCAGAAAAGGCCATACAAAAAGCGTGGAAAGGAAGATCAAAATTTCGGGAAGAATATTGCAGCAGTCCCACCCAAGAAAACAAGGGTGATTTGGACTTCTCAACTACATGAAAAATTCTTACTAGCCCTTAGGATATTAAGCAAGGCTCGGGTTGTTCCAAAGAGAATTCAAGCTCTTATGAAAATTAGAGAATTGAGTAGAGCCAACATTGCCAGCCATTTACAGGTTTGCTTAATTCAT
>gnl_Aquco_v3.1_Aqcoe7G362900.1
ATGACAGTTGAAGAAAGGAGAAACTCTGTCAATGATAATGAACGCAATGATAGGTTTCCTGCTGGTATGCGTGTTCTAGCAGTTGATGATGATAGCACTTGTTTGAAAGTGTTGGAGAGGTTGCTTCTTACATGCAAATATGATGTTACCACAACAACTCACGCTGCTACTGCATTGAAGATGTTGAGAGAGAACAGAAACAATTTTGACCTGGTTATAAGTGATGTTCACATGCCAGACATGGATGGGTTCAAGCTTCTTGAACTAGTGGGACTTGAGATGGACTTACCTGTTATAATGCTGTCGGGAAATGGTGACCCAAAAAATGTGATGAAGGGAATCACTCATGGCGCTTGTGATTACCTGCTAAAGCCTGTCCGAATTGAGGAGCTCAAGAACATTTGGCAACATGTAATCAGGAAAAAGAAGCACAACCCAAAGGGCCAAGCCAATTCTGACAACTCAGAGAAGCCTCATCCGGGAACAAGTGAGGGTGGTCAAGCGTCCTCAGCTGCTGGACATACTGATCGAAATAAACTGAACAGGAAAAGGAAAGACCAGGATGAAGATGAGGATGAGGACGACGACTTTGAGGAGAGCGGGCAAGAGAATGAGGATCCTTCAGCCCAAAAGAAGCCCAGGGTTGTTTGGTCTGTGGAGTTACACCGTAAATTCGTTGCTGCCGTTAATCAATTAGGCATTGATAAGGCTGTACCAAAGAAGATACTAGACTTGATGAATGTGGATAGACTTACTCGAGAAAATGTTGCAAGCCATCTACAGAAATACAGACTTTACCTTAAGAGAATCAGCTGTGTGGCAAGTCAACAAGCTAACATGGTGGCTGCGCTAGGGGGTAAAGATGCTTCCTACTTGCGCATGGGTTCATTGGATGGAATGGGCGATTTTCATACTCTGTCAGGATCGGGGCAGCTTTCGAATGCCTCTTTTTCTTCTTTCCCACCTGGTGGGATGCTTGGAAGATTAAATACTCCTACTGGTTTGGGCCTGCGAGGGCTTGCGTCTTCTGGGATGATACAACTTGGCCATTCCCCAAACTCCAGCAATTCGTTTAGTGATATGGGGAAGTTGCAGTCTACCATATTACCTGGAAATCAGAATGGCAATTTGCTGAAAGGGGGGCCGACATCGTTGGAAGTCAATCATTTGCAACAAAATAAATTTAATTCTCATGCTGGGGATTTCACCCCCATTGGAGATCCAACACTATTCCCGCTTTCTAGTAGTGGATTCCCAGAGGCCGGAGTGACCATCAGTAATTCAAGCAATTCCCTTGTCAATCCCTCAAACAGCCCCTTGCTATTGCAAGGAAATTTACAACAAGTACAAAATCACAGAAGTTTTGGAAATCAAACTTCCGTTAGTATGTCATCAAATAACCCAGAACCTTTTGACATTGGTGCTGGCGTCTCAACTCATTTGCCTGATCATGGTAGATGTGCTGACAACTGGCAAGGTGCTGTTCCCTTAACTGGGTTTTCTTCAAATCCCTTTCCATTGGGCGACCCCTTTGATAATGCTGATATGATTACTAGTCATATGAGAGATAATTTTTCTTCGATTGCCTCGAATGGGAGGAACAACTCACTTGACGCTTCCTCCACCAGTGTGTTGTCTTCATCTCTGCACAATTCAAGAAGAGATCCACAATGCCAAGGTGGCTCAGTTGGCATCAATGTTCAGCATGATAACCTGAAAGCCTCCAGTTTTGGAAGCATTGGTAATAGGGTAGGCTTGAATACAAACTATATGCAGCAAAATAGGGAAGATAACAGGCGTGATTATACGAACAACACAAATCTTTTATATAATTCTGTGAATTCGTCAGTACCTATACAGGGTGCTATGGGTCCCTTTGGCCAGAATTTAGGTCAAGAAAACACAGTAGCGACCAGAAAAATTGATTCACCTCTGATCAGCCAATCGAATTCCAGCAACCAATTTCTCATGCAGCAGATGGGGTACGAAAATTCACCAACAGAGTCGACAATGAGGTTTAAAGGAGACTACCAGATGGATCAAGCTAAGTCACAAAGTGGGTTCGTGAACAGTAATTCTGGTTCCTTGGAAGACATGATGAACGCAATGATCAAAAGGGAGCAACAGGATGCTATGTTAATGGATGGAGATATTGGATGCAATGTGTACCCAGTGAGAACATGTATG
>gnl_Aquco_v3.1_Aqcoe7G048500.1
ATGGCCAGTGCTGGTAATGCCAATGGCGGTAAAGGCAAAGACATCATGTCTAGGATAAAGTTTACTAGCAACAAGCATTTTCCTAACGGTTTTCGTATCTTAGTAGTGGATGGATGTCCTATGTATCGCAAGGTTGTTAAAGCATATTGTAACTTATGCGACTATAAAGCTACGATTGTTAATACCACAACAGATGCCATTTCCAAACTCCATGAGACACAAGGTGGATATGATCTAGTATTGAGTGAAGTCTACATGACCGGAGTCGATGGATTCAAACTACTTGATACTGTCAGAAGAGAGTTCAAAATTCCTGTTATTTTGATGTCTCCTGATGGAAGAGATCAAACTATTGCCAGAGGACTACAAGCAGGAGCCCGTTTCTATCTTACGAAACCATTTGGGTTCGGAGAAATTCAACAAATTTGGCACATAGTGTGGTTTGCAGGCGAAATGTTAACTCACATTCGAACCTCTCATCAGGGAAAATGGAATCTAATGAAAATCTTGGGGAAGCTTATACATGGTGCTGATGATGATTATCAAGAATCGGAAGGTGAAGGAGATGAACAAGAAATGGAAAGTGAAAGTGATGATGGAGGTTCATCAGTTGATACTGATTCGGTCCGAGGAGAT
>gnl_Aquco_v3.1_Aqcoe7G048400.1
ATGGAAGGTCATAGTGAGGAAGCCTCAAAAAGCTTATCTGGTAGTAGTACTAAGAGTGATGCCTTTGTTGGTCTTCAGGTTCTAGTTGTTGATGATGATGAAGTAACTCTTAATGTTTTGAAATCACTGCTGACATCCTACAAACATGAAGTGGTAACTGTTAGTCGACCAACTGATGCTTTGAACGTACTCCATGAGAGTCGTGGCGGATTCGATCTAGTTATAACTGACATCCATATGCCAATAATGAATGGATTCGACCTCCTTCAGATTATCAAAAAGGACTTCAAGAATATTCCTGTTATCATGATCTCTTCTGAGAATAGCAACGATCTTAGGTCGAAAGCTCTGCAGCGTGGAGCATGTCATTATCAACCAAAGCCTATTTGTGAAAGTTTTCTTCAAACCCTCTGGAAATATGTTTTCTGCAAGCAGTCTGTGAATAACCATAGGTCGATAGAAGCTGAAGGAAGTGTTCAAGAGGCTTCATCACACCAGAAACTAAGGCGGGAGAGTATTGAGATTTCCTCTTCGGCAATAAATGCCAAAAACTGGAGACAACAAGAACATAAGAGGAAAAGGAAACCAAGAGAATATGATGATGATTATGAAGATGAAGATAGAGATGATTTTCCAGCTCCAAAGAAGACAAGGATGGTTTGGACACCCAAACTTCATGAAAGATTCATGGAAGCCATCAATAAAATTGGTCTCGAAAAGGCTGTTCCAAGGAAAATCCGTGAGGTAATGAATGTTCCAGGAGTGAGTAGAACAAACATAGCAAGCCATTTGCAGAAATATCGTCTTTACCTGAAAAGCAATAAAGATCCAAACCAATCTCGTCGCAGTTTCAGAAACTCCAGGTACTATACTCATGAGAGTCGTAGCTCAGGCTATACACCAAGTTACAATTCTTCAATGTCATACAAATCTCCTCAGCAATATGCTCAATTCCCTGAGAAACAACAAAGCCAATTTGCATCATTTCAACCAGCATGGGGAAGCAACTTTCGCAGTCATAATGCTGTTAACATCCCTTCAGTTGGTCAGGCCCGGTTCTATAATCAAGGACTATCAAATGGTAGTTATATGGCTCAACCAAGATGTGGATATTCGTCTCAAATGTTCAACAATACTCCAGAAAACCTGCAGCAACCATTTTTGAGCAGCGCACCAAATTATCTTAACCAACAAAATGGTGGCAATCAACAGACTTTCGGCATGGGCACGTTCATGAACGGTGATAACTTTTCCAATAGGGAGGGTGACCCAGTAATGCATCAATTTTTTCCTGATGCACCAGTTGAGCAACAGAACTTCAGCAATGCTGACTTTCAAGGCGGAAGTAATCTTCAGCCATTTGAAACCATAGATTTCATGAATCTAGCACCTGCAGATTCGAACCTGACAAACAACAACCCTTCTTATAAAAGCAACTATGTTGGGTTTCAGCTGTCGAACAATGAAGGTGTCATTGAATTGAGAAAGACAGGAACGGACAGTGGTGAGACATCAACGGTCGTCAATCCCAATGTCAACGTTGACCAAATGGATGACTTTGGCAATGGAATGATGGCTATGGAAGGAGTTGAGACTTCTCCCATGCCTAACTTCGACACTATGAACTTCAACCATGTTACTCAAGTTGGGCCT
>gnl_Aquco_v3.1_Aqcoe1G217000.1
ATGAAGAAAGTTACTACTGCTACTGGTGGTAGAGAAGCTATAAGCTGTCTCAAGAAGAGCGATGGCCAATTTGATTTGGTCATATCTGATCTCTACATGCCTGGTATGGACGGCTTTCAACTTCTTGAGATTGTCAGAACAGTATACAATATCCCTTTTGTCTTTATGTCTTCTGATTATGAACTGGATCTTATGGAAAGAGGATTGGAAGCAGGAGCTCGTTATTTCTTTCAAAAGCCATTAACCATGATGGATTATGAGAATATGTGGCAATTTGTCTATACCGAGAATGTTGAGTACTTCCAAGGGATATATATAGAACAAGGTCTTCCTCCACCACCTCCTCCTCCTATTTTTCCCCAAGATAGGTCGAGCTCACTTTCCATAAGTGACGATATTAATAGACAAGGAAGAAATTCATCATCTTCTTCCAGCACTAGCAATGGAAAAAAGCGAAGACAAGATGATGGCTATGATTGTAAGAAGCAGAAAAGGCCTTATAAGAAGCATGGAAAGGAAGATCAAGATTTGGGAAAGACGTCTGCAGCTGTCCCTCTCAAGAAAACAAGGGTGGTTTGGACTTCTCAACTACATGAAAACTTTCTACAAGCTCTTAGTATACTAAGCATGGGTCGGGTTGTTCCAAAGAGAATTCTCGCTCTTATGAACGTTAGAGGATTGAGCAGAGGGAACGTTGCAAGTCATTTGCAGGTTTGTTTAATTCATTCAAAGGAA
>gnl_Aquco_v3.1_Aqcoe1G023300.1
ATGGTGAGTAAAAGCGGATTTCGCAACTATTTTCCTAATGGTATAAGGGTTCTTGTTGTTGATGATGATACAACATCTCTCACTAGCATTGAAGAAATGCTTCGAAGTTGCGACTATGAAGTTAAAACTGCCTCCCGAGCTATGGATGCGTTCTCTATGCTTCGCGAGAAGAAAAACAGTTTTGATCTTGTCATGAGTGAAGTCCACATGCCCGAAATTGATGGATTTAAGCTACTTGAGCAGATTGGAATGGAAATGGATCTGCCAGTAATCATGATATCAGAGGATGAGAGCGCAGATACTGTTATGACGGGCATTACACTTGGAGCATGTGATTACTTGATTAAGCCTGTTCGGAAGGAAATGGTAAAAACTTTATGGCAACATGTTGTTCGAAGAAAAAAAAGAGATAAAATAGATGTAGATGAAAGCAATGGTAACGGCAGCCAAAACCAAAATCCAGCTGCTGATGGAGAGTATGCATGTTCCATGAATGAAACTAGTTGTAAAAGCTTAAAAAAAAGGAAGGAAGAAGAAAGTGAGGTTGAGGGAAGGGATCAAACTTCTACAAAGAAGAAGCAACGAGTGGTTTGGTGTGTTGAGCTCCATGATAAATTTGTTCTTGCTGTAAACCAATTAGGAGTTGATAAAGCTGTTCCCAAAAAAATCTTAGAGCTCATGGATGTCCCTGGGATCACTAGGGAAAATGTCGCCAGTCACTTGCAGAAATATCGTTTGTATCTCAGACGGTTGACTGGAGTATCTCAACATGAAAGTAAACACAATATCCAATTTGCAGCTCCACTTGAAGGGCATCATGGAGAAATGCCATCACTTAATGAGCTTGATCTCCAAGATATATCTCCCTCAGATCAACTTGAATTGCAGAGTCTTCTTGCAAAGCAACCTGAGTATAAGCAATCGACAACAAACAATGGTATCAGCATACCACTAGTTAATTCGAGGGACCCAATGAATTTATTTCAAGGATTAACAGCTACGACTATAGACTCCAGGAAGTTAGCTTACTTGTGTCAGCCGGTGCATTCTATCTCAGCCACTGGTGTGCAATTTAGTTTATCGAGCAACTCAGATTCTATTTATGGAAGCCAACCAATGGCAGAATCCAAGATCGATTCAAATGATGAGACTATTGTAACTAATACGAGTTCTACAATGTACAATCCACTTCTTATGCCTTCAATGTATGAATTTCCCACAAGCCAGTTTACACAGCTTTATGGACATGGTGTTCCGTTGGTTGATAGTGCATTGGTACCTGATTTCACATTAACCACATCAGTGTGTAAGGACGAGAGAAGCTTAGTTTATGACAGAACAAGAGTATCTAATTCTATTCACGAGCTTCGTCAGACTAATATTCGATATGAGGACTCACTTAGTGTTAAGCGTGGAACTTTATTTAATTTGTCTTCCGGTAACAAACATTTAGGCCAGCAAGAGCAACGCAGCTTTGGGGATGACTCTAAA
>gnl_Aquco_v3.1_Aqcoe5G379700.1
ATGGAGAACGGGTTTGTTTCGTCGCGAAATGACACATTTCCAGCAGGTCTTCGTGTTCTTGTTGTTGATGATGATCCAACTTGGTTGAAAATTCTTGAAAAGATGCTAAAAAAGTGTTCTTATGAAGTGACTACGTGCTGTTTAGCTATTGATGGTCTTGACATCCTTCGCAAAAGAAAAGATAGATTTGACATTGTGATTAGTGATGTGAACATGCCTGACATGGATGGTTTTAAACTCCTTGAACACGTGGGACTTGAGATGAACCTACCTGTTATCATGATGTCTGTTGATGGAGAAATAAGCAGAGTAATGAAAGGTGTTCTACATGGAGCATGTGATTATCTTCTTAAACCAATACGCATGAAAGAACTTCAAAACATATGGCAACATGTTCTTAGAAAGAAGATACACGAAGTAAAAGACATGGAGATCCATGAAGGCAGTGAAGGTGTTCAGCATATGAAAAGTAATTTGGACGGATTTGATGATAGTTATTTGCTAGCTGGGGGTGATCTTGCTTCATCTAGAAAGAGAAAAGATTTGGAAAACCAAGAGCTTGATGACCAGGATTTTAGTGATGCTTCAGCTGCAAAAAAGACGAGGGTAGTTTGGTCTGTAGATCTTCATCAGAAATTTGTCAATGCCGTTAATCTGATTGGACTGGACAAAGTTGGTCCTAAGAAAATACTTGACTTGATGAATGTCCCTTGGTTGACAAGAGAAAATGTTGCTAGCCACCTGCAGAAATACCGCCTCTACTTGAGTAGGTTGCAGAAGCAAAGTCAACCTTCTTTTGGCACAACAAAACAACCAGATTTCTCTTCTATGGATCCTTCTTCAAGCTTTGGCCTTCAGAACTCAACAGTAATGCACCAAAACAATGCAACCAGCTGCAGCTATGGACACTCTGGTAATAAAATGCTTGTTCAAGATGTGAGCCCAGAAATCCAAGAAGTGAATTCAAAGGTCGGTTTCCCAGTCTTGCCTGTAATAGAACCTCAAAAGGCTTTGATTGTTGATGTTCCATTTATCCATAAGGTGGATAGCAGTTCTAGAATGGCGCTTCCTACTTCCTGTAAGTCGAGTACAAATGTCAATTATACGTTAGTGGAGCCAGAAACTCCCCAGCATCACCCTTGGGGAGGAGATGGTCCGATGATACAGTTCACACAACAACCAAAAGAAGATCACAAGCCAGCTAGATACATGTCTGGTCCAAAGCATCACATCCAACCAGATTTCATGCAACCTGTTTCAGCCATAAATCTTGGAACTTCTATGAACACCATGGCTAAAGCTGGCACCTCAGAAATGACGCCTCTGAGTACCGTTTATGCAAACAACCATGCCAGAATTCTGTCTCCAAGACCTCACACAGTTTCGGTCCAGGCTCAAACAAATTCTGTAGATACTGAAGTTTTTGACAGTATTTGTACCAGAATTATTTCACAAAGAACAAAAAGTGAGAAGAACTTCGATCATTGTGGCAGAAGTAGTTGGGAAACTCCACAGCAAAAGTTTTCTGTGGGAAATGAACCACTGCAGGACCATGGTTACATAGAGAACGTTGGATTCAACGGCCTAGAATTTTCAGACTACCTAGATCCAGAACTTGTGACTGACCTTCCAAGTCACATGCATGATGGACTGGGATTCAACTCAGATTATCTCTTCGACTCCATTGAATATCCTACTATAAGCCAAGGTCTGTTCATCACA
>gnl_Aquco_v3.1_Aqcoe3G131400.1
ATGATGGAGAATGGTTTTGGTTCTCCTTCTCCTTCCCCACGAACTTATAATACTAATGATTCATTTCCAGCTGGTCTTCGTGTTCTTGTTGTTGATGATGATCCTACTTGGCTTAAAATTCTTGAAAAAATGCTTAAAAAGTGTTCTTATGAAGTGACTACGTGCTGTTTAGCAAGAGAAGCTTTGAATTTACTCCGTGAAAAAAAAGATGGATTCGACATTGTTATTAGTGATGTTAATATGCCTGACATGGATGGTTTCAAGCTTCTTGAACATGTTGGACTTGAGATGGATCTTCCTGTCATAATGATGTCTGTTGATGGGGAAACAAGCAGGGTGATGAAAGGAGTTCAACATGGAGCATGCGATTACCTCCTTAAGCCTGTACGTATGAAAGAATTAAAGAATATATGGCAACATGTATTAAGAAAGAAAATACATGAAGTAAAAGATATTGAAAGTTATGAATGTGTCGAAGATGTTCCGATGATGATAAATGGATCAAACATATTCGATGATGGGCAGTCACTAAGTGTAAGTGATTTTAGTTCAGTGAAGAAAAGGAAAGATATGGAAAACAAGGACCATGATAATCAAGATTTCAATGACCTTTTGTCTGGGAAAAAGGCTAGGGTGCTGTGGTCTGTTGATCTTCATCAGAAGTTTGTAAATGCGGTGGATCAGATTGGTCTAGATAAAGTTGGTCCCAAGAAAATACTTGACTTGATGAATGTTCCATGGCTGACAAGAGAAAATGTAGCTAGCCACTTGCAGAAGTATCGCCTCTATTTGAGTCGGTTGCAGAGGCAGAATGAACCGATTACTTCTTTTGGCGTAATAAAGCAATCAGATTTCACTACCAACGACCCACCTACATGCTTTGGCCTTCAGGGTTCAGCAACAATGCACCAAAACAACGCTTCTGGCTGCAACTTTGGTTACGCTGGCAATAATATTGTAGTCCAAGATAGCTTGGACATGCCTGAAGGGGATTCAGAGAGCATTTTTTCAGGCATGACAGTACGTGAACCCATAAAAGCTTCGACTGGTGACCTCCCTGATGGTCAGAGGAGGAATGGTGGTTCTCGAAATGGCCCGAATCATTCTTGTGGATCACTGGGGATAGATGTGAACTTATTTGGCTCGACGACGCATCAGCAGAAATCATGGAGTAAGGAAATTCCAATGATAATGTTCCCACAACAAATAAAAAAGGAGCATGAATCTCAGGGACATACATTGTTATCATCTTCAGGTTCACAAATTCATGTCCAATTTGATAATCCACGGTTTCTTTCCTCTACCAGTTCTGGAACTTGTAATTCAGAAATAAATAAAGTCAGTACCTCTGAGACCAAACGCTTGTGCACCGAATACAGAAGCAGTTATGTTAATAGTATATCTCCTGTAGCACATACGATTGGTTCTGTTTCTCTTCAATCTGAGATAGGGATGGGAGATCTTCGGGATTTTGGACCCATTTCCACCAGTACTGGGTCAACTAGTACGAAAAGTAACGTCTTTGATCAGAAATGCACGAGTAATTTGGGTTTTGATCCACAATATCTTCTCTGTGGAAGTGGAGCAAGTTTGCAGCCATCACACGAGACCTTGCAAGTTTGTTCACTCCAAGATTATGAGTATGTTGAGAATGTGGAGCTTTCCAATGTAGAATTTTTGGATTACCATGATCTTGAGCTTTTTACTGAGCTTCCAAGCCAATCTTATGACAGACTTAAGTTTAGTTGTGAATATCTTAGTGATTCATTGGAGTATCCTATTATTAACGAAGGACTATTCATAACG
>gnl_Aquco_v3.1_Aqcoe3G009700.1
ATGGAATTGGAATTGGAATTGGAATTTCAATCTTCTACTACTACTAGTGGTGTACATCAACAATCTAAATCATCTTCCACCCCCACCACCAGTTATGAATTCCCAGTTGGACTCAGAGTTTTAGTCGTTGACGATGACACCACCTGTTTAAGGATTCTTGAGCATATGCTCCGCAAATGCGCTTACCACGTTACAACTTGCTGTCAGGCAACTGTTGCCTTGAATCTTCTTCGAGAAAGAAAAGGTTGCTTTGATGTTGTAATAAGTGATGTCCATATGCCGGATATGGATGGATTTAAACTCCTCGAACTCGTTGGACTGGAAATGGACCTTCCTGTTATCATGATGTCGGCGGATGGGAGAACAAGTGCAGTTATGAGAGGAATTAAGCATGGGGCTTGTGATTATTTGATTAAGCCTGTAAGATTGGAAGAGTTGAAAAATATATGGCAGCATGTCGTCAGAAAAAAGTGGACTGGAAGTAGAGATCCTGAACAATCAGGTAGCATGGAGGAGACTGATCGCCTTAAACGAGCTGGAGATGATATTGATAATGCTTCATCAGCTAATGAGGGAACTGATGGCAGTTGGAAAGTTCAGAAGAAGAGGAAGGATGCAAAAGAAGAAGATGATGAAGGAGACTTGGATAATGACGATCCTTCTACATGTAAGAAGCCACGTGTAGTGTGGTCAGTGGAGCTTCATCAACAATTTGTTACTGCAGTGAACCAACTTGGAATTGACAAGGCCGTTCCTAAGAGAATTCTTGAATTGATGAATGTTCCAGGTCTTACCAGAGAAAATGTTGCAAGTCATTTGCAGAAGTTCAGACTGTACTTGAAGAGATTAAGTGGCGTAGCTCAACAACAGAGTGGATTTTCTAATGTCTATTATGGGCATGGAGAATCAAATGCGAAGGTTGGTTCACTCAGCGGACTTGATATCCAAGCTTTGGCTGCCTCTGGTCAAATACCCCCACAAACACTAGCTGCTATACACGATGAGGTTTTTGGTCGACCAACTAGTAGTCTAGTCTTACCTGTGATGGATAAATCAGTGCTTTTACAAGCATCATTGCAAAGAGCCAATTGTATTTCTGTAGAACATGGTGTGTCGTTTGGTCAGCCTATTATTAAATGTCACTCGAACATATCGAAGCGCTTCCCCAGCTCCAGCATTTCTGTTGAGGATATTCCTTCTAGGTTGGGCACGTGGCCTAACAATTTCAGTACAGTGGGCTCTTCGAAGAATCTGGGTGAGTCGAACTCTGAAAGTAATAACATGGTGACAAAGATACTGCAACAACAGAAACGCCATCAGTCTGCTCTGCCAGATTCAAGCCACACAATAAACGTGCAACCTTCCTGTGTTGTGGTTCCTTCACAATCACGAAGCAATTTTCACGCAGGAAATATTGCTGCGCCACCTAATCAGAGTTCCGCCTTCAGTAGCAGCAGTTTGGTTGACTACAGCTATCTGTCTTCCCAATCAAATAACTTCTCAGTGGGGATTGGACAAGTCCCAGATGCGGGATTAAAAGTCACAGGTGTTTTAGATGGATACTCCGTTCCAGGTTCCATCTCATCAGTTTCATCTTACTCGGGTCTAACTGACAGTGTTTCAAGTTGGCAAGTTCAGAACTCTATCACAAAATTGCAAGGGTCAGATATGTGCAGTCTCTCAGGTACATATACTTCAAAGAGAGGCGCTCTTCCTAATCAAGAACCAGATAGGAACCTTGGGTTTGTTGGTAAAGGTAGTTCCCTTCCTAGCCGGTTTGCAATGGATGATTTCGAGTTGCCAATGAGCAACCTCAGCCATGGGAAAGCATATAGAAATAATGACAGAGGAGTGAAGCAGGAGCTCAATTTTGATTTTATTGAGAATGGTATGCCAGTGATACGACAGTTTTCTCCTAGCGATGTCATGGGTGTACTCTCTAAA
>gnl_Arath_TAIR10_AT2G25180.1
ATGACTGTTGAACAAAATTTAGAAGCTTTGGATCAGTTTCCTGTAGGAATGAGAGTTCTTGCTGTTGATGATGACCAAACTTGTCTCAAAATCCTTGAATCTCTCCTTCGTCACTGCCAATACCATGTAACAACGACGAACCAAGCACAAAAGGCTTTAGAGTTATTGAGAGAGAACAAGAACAAGTTTGATCTGGTTATTAGTGATGTTGACATGCCTGACATGGATGGTTTCAAACTCCTTGAGCTTGTTGGTCTTGAAATGGACCTACCTGTCATAATGTTGTCTGCGCATAGTGATCCAAAGTATGTGATGAAGGGAGTTACTCATGGTGCTTGTGATTATCTACTGAAGCCGGTTCGTATTGAGGAGTTGAAGAACATATGGCAACATGTCGTGAGAAGTAGATTTGATAAGAACCGTGGGAGTAATAATAATGGTGATAAGAGAGATGGATCAGGTAATGAAGGTGTTGGGAATTCTGATCAGAACAATGGGAAAGGTAATAGAAAACGTAAAGATCAGTATAATGAAGATGAGGATGAGGATAGAGATGATAATGATGATTCGTGTGCTCAAAAGAAGCAACGTGTTGTTTGGACTGTTGAGCTGCATAAGAAATTTGTTGCAGCTGTTAACCAATTGGGATATGAGAAGGCTATGCCTAAAAAGATTTTGGATCTGATGAATGTTGAGAAGCTCACTAGAGAAAATGTGGCCAGTCATCTTCAGAAATTCCGCCTTTACTTGAAGAGGATCAGTGGTGTGGCTAATCAGCAAGCTATTATGGCAAACTCTGAGTTACATTTTATGCAAATGAATGGACTTGATGGTTTCCATCACCGCCCAATCCCTGTTGGATCTGGTCAGTACCATGGTGGGGCTCCTGCAATGAGATCTTTCCCTCCAAACGGGATTCTTGGCAGACTCAATACTCCTTCGGGGATCGGTGTCCGCAGCCTTTCTTCTCCTCCTGCAGGAATGTTCTTGCAAAACCAGACCGATATCGGAAAGTTTCACCATGTCTCATCACTTCCTCTTAACCACAGTGATGGAGGAAACATACTTCAAGGGTTGCCAATGCCTTTAGAGTTCGACCAGCTTCAGACAAACAACAACAAAAGTAGAAACATGAACAGTAACAAGAGCATTGCTGGGACCTCCATGGCTTTTCCTAGCTTCTCTACGCAACAAAACTCGCTCATCAGTGCTCCTAATAACAATGTCGTGGTTCTAGAAGGTCACCCACAAGCAACTCCTCCAGGCTTCCCAGGACACCAGATCAATAAACGTTTGGAGCATTGGTCAAATGCTGTATCCTCTTCGACTCACCCTCCTCCCCCGGCACATAACAGTAATAGTATCAATCATCAGTTCGATGTCTCTCCATTACCGCATTCTAGACCCGACCCCTTGGAATGGAACAATGTGTCATCAAGCTACTCTATACCATTCTGTGACTCTGCCAATACATTGAGTTCTCCAGCCTTGGATACAACAAATCCCCGAGCTTTCTGTAGAAACACGGACTTCGATTCAAACACAAATGTGCAACCTGGAGTCTTTTATGGTCCATCCACGGATGCTATGGCTCTGTTGAGTAGTAGTAACCCGAAAGAAGGGTTCGTCGTAGGCCAACAGAAGTTACAGAGTGGTGGATTCATGGTTGCAGATGCTGGTTCCTTAGATGATATAGTCAACTCCACGATGAAGCAGGAACAGAGCCAGGGAGATTTGTCTGGAGGAGATTTGGGATATGGAGGGTTTAGTTCACTCAGAACATGCATA
>gnl_Arath_TAIR10_AT2G01760.1
ATGCCGATCAACGATCAGTTTCCTAGTGGGTTAAGAATACTCGTTGTAGACGATGATACTTCATGCTTGTTCATTCTCGAGAAAATGCTTCTCCGTCTCATGTACCAAGTTACAATTTGCTCACAAGCTGATGTTGCGTTAACCATTCTAAGAGAAAGAAAAGACAGTTTTGATTTGGTGCTAAGTGATGTTCATATGCCTGGTATGAATGGTTACAATCTTCTTCAACAAGTTGGTCTTCTTGAAATGGATCTTCCTGTCATTATGATGTCTGTTGATGGAAGAACAACTACAGTCATGACTGGAATCAACCATGGAGCTTGTGATTATCTAATCAAACCTATTCGTCCTGAAGAGCTTAAGAACATTTGGCAACATGTTGTTAGAAGGAAATGTGTGATGAAGAAAGAGCTTCGAAGTTCTCAAGCTTTAGAGGATAACAAGAACAGTGGTAGCCTCGAGACTGTTGTTGTTTCGGTTAGTGAATGCTCAGAGGAAAGTTTGATGAAATGTAGGAATAAGAAGAAGAAGAAGAAGAGAAGTGTTGATAGAGATGATAATGAAGATGATCTTCTTCTTGATCCTGGAAACTCGAAGAAGTCACGCGTTGTTTGGTCTATTGAATTGCATCAACAATTCGTTAATGCCGTAAACAAACTTGGAATTGACAAAGCTGTACCAAAGCGGATTCTCGAGTTGATGAATGTTCCTGGTTTAAGCAGAGAAAACGTGGCTAGTCATTTACAGAAGTTCCGATTGTATTTGAAGAGATTAAGCGGTGAAGCTTCGCAGAGTAATGACTCTGAGTCTACCAAAAGATATGAAAACATTCAAGCTCTGGTTTCCTCAGGACAATTACATCCACAGACATTAGCTGCATTGTTTGGTCAACCAATAGACAATCATCACTCTGCTAGTTTTGGAGTTTGGATTCCTAATGACAATCTTGGTAGATCTCAAAATGAACACTTCTCGGTTGATGTATCATCCGCTTCTAACCGTCCTGTTTCTGTGGCGGTTCATGGTCTATCTTCCTCAGCAAATTTCAGACAGAGAGGTGACGTTAACAACAACAGAATCAGACAAGGGTATGGATCAAATGTCAATGAAGAATCTTGGATCTTGGAAAGATCTTCAAGACAAAGA
>gnl_Arath_TAIR10_AT4G16110.1
ATGGTAAATCCGGGTCACGGAAGAGGACCCGATTCGGGTACTGCTGCTGGTGGGTCAAACTCCGACCCGTTTCCTGCGAATCTTCGAGTTCTTGTCGTTGATGATGATCCAACTTGTCTCATGATCTTAGAGAGGATGCTTATGACTTGTCTCTACAGAGTAACTAAATGTAACAGAGCAGAGAGCGCATTGTCTCTGCTTCGGAAGAACAAGAATGGTTTTGATATTGTCATTAGTGATGTTCATATGCCTGACATGGATGGTTTCAAGCTCCTTGAACACGTTGGTTTAGAGATGGATTTACCTGTTATCATGATGTCTGCGGATGATTCGAAGAGCGTTGTGTTGAAAGGAGTGACTCACGGTGCAGTTGATTACCTCATCAAACCGGTACGTATTGAGGCTTTGAAGAATATATGGCAACATGTGGTGCGGAAGAAGCGTAACGAGTGGAATGTTTCTGAACATTCTGGAGGAAGTATTGAAGATACTGGCGGTGACAGGGACAGGCAGCAGCAGCATAGGGAGGATGCTGATAACAACTCGTCTTCAGTTAATGAAGGGAACGGGAGGAGCTCGAGGAAGCGGAAGGAAGAGGAAGTAGATGATCAAGGGGATGATAAGGAAGACTCATCGAGTTTAAAGAAACCACGCGTGGTTTGGTCTGTTGAATTGCATCAGCAGTTTGTTGCTGCTGTGAATCAGCTAGGCGTTGACAAAGCTGTTCCTAAGAAGATCTTAGAGATGATGAATGTACCCGGGCTAACGCGAGAAAACGTAGCCAGTCACCTCCAGAAGTATCGGATATATCTGAGACGGCTTGGAGGAGTATCGCAACACCAAGGAAATATGAACCATTCGTTTATGACTGGTCAAGATCAGAGTTTTGGACCTCTTTCTTCGTTGAATGGATTTGATCTTCAATCTTTAGCTGTTACTGGTCAGCTCCCTCCTCAGAGCCTTGCACAGCTTCAAGCAGCTGGTCTTGGCCGGCCTACACTCGCTAAACCAGGGATGTCGGTTTCTCCCCTTGTAGATCAGAGAAGCATCTTCAACTTTGAAAACCCAAAAATAAGATTTGGAGACGGACATGGTCAGACGATGAACAATGGAAATTTGCTTCATGGTGTCCCAACGGGTAGTCACATGCGTCTGCGTCCTGGACAGAATGTTCAGAGCAGCGGAATGATGTTGCCAGTAGCAGACCAGCTACCTCGAGGAGGACCATCGATGCTACCATCCCTCGGGCAACAGCCGATATTGTCAAGCAGCGTTTCAAGAAGAAGCGATCTCACTGGTGCGCTGGCGGTTAGAAACAGTATCCCCGAGACCAACAGCAGAGTGTTACCAACTACTCACTCGGTCTTCAATAACTTCCCCGCGGATCTACCTCGCAGCAGCTTCCCGTTGGCAAGTGCCCCAGGGATTTCAGTTCCAGTATCAGTTTCTTACCAAGAAGAGGTCAACAGCTCGGATGCAAAAGGAGGTTCATCAGCTGCTACTGCTGGATTTGGTAACCCAAGCTACGACATATTTAACGATTTTCCGCAGCACCAACAGCACAACAAGAACATCAGCAATAAACTAAACGATTGGGATCTGCGGAATATGGGATTGGTCTTCAGTTCCAATCAGGACGCAGCAACTGCAACCGCAACCGCAGCATTTTCCACTTCGGAAGCATACTCTTCGTCTTCTACGCAGAGAAAAAGACGGGAAACGGACGCAACAGTTGTGGGTGAGCATGGGCAGAACCTGCAGTCACCGAGCCGGAATCTGTATCATCTGAACCACGTTTTTATGGACGGTGGTTCAGTCAGAGTGAAGTCAGAAAGAGTGGCGGAGACAGTGACTTGTCCTCCAGCAAATACATTGTTTCACGAGCAGTATAATCAAGAAGATCTGATGAGCGCATTTCTCAAACAGGAAGGCATCCCATCCGTAGATAACGAGTTCGAATTTGACGGATACTCCATCGATAATATCCAGGTC
>gnl_Arath_TAIR10_AT4G31920.1
ATGACTATGGAGCAAGAAATTGAAGTCTTGGACCAGTTTCCGGTTGGGATGAGAGTTCTTGCTGTTGACGATGACCAGACTTGTCTCCGTATTCTCCAGACTTTGCTTCAGCGCTGCCAATATCACGTTACAACAACGAATCAGGCACAGACCGCATTGGAGTTGTTGAGGGAGAACAAGAATAAGTTTGATCTTGTTATTAGCGATGTCGACATGCCAGACATGGATGGTTTCAAGCTGCTTGAGCTTGTTGGTCTTGAAATGGACTTACCTGTCATAATGTTATCTGCGCATAGCGATCCAAAGTATGTGATGAAAGGAGTCAAGCACGGTGCCTGTGATTATCTGCTTAAACCGGTTCGAATTGAGGAGCTTAAGAACATATGGCAACATGTTGTGAGAAAGAGCAAACTTAAGAAGAATAAGAGCAATGTGAGTAATGGTTCAGGAAACTGTGATAAAGCAAACAGAAAACGTAAAGAACAGTATGAAGAGGAGGAAGAGGAAGAAAGAGGGAATGATAATGATGATCCAACGGCGCAGAAGAAGCCTCGTGTTCTTTGGACGCATGAGCTGCACAATAAATTCCTAGCAGCTGTTGATCATTTAGGCGTTGAGAGAGCTGTTCCAAAAAAGATTCTAGATCTGATGAATGTTGACAAACTCACTAGAGAGAATGTTGCAAGCCACCTTCAGAAATTCCGCGTTGCTCTGAAGAAGGTGTCTGATGACGCCATTCAACAAGCTAACAGGGCGGCTATTGACTCACATTTTATGCAAATGAATTCTCAGAAAGGACTTGGTGGCTTCTACCACCACCACCGCGGAATACCTGTTGGATCCGGTCAGTTCCATGGTGGAACCACAATGATGAGGCATTACTCTTCAAATAGGAATCTTGGTCGTCTGAATTCCCTTGGAGCAGGAATGTTCCAACCAGTCTCATCATCGTTTCCTCGTAACCATAATGATGGAGGAAACATACTTCAGGGTTTGCCGCTAGAAGAGCTTCAGATCAACAACAACATCAACAGGGCTTTTCCAAGCTTTACTTCACAACAAAACTCTCCAATGGTAGCTCCCAGTAATCTGTTACTTCTCGAGGGTAACCCGCAGTCATCATCTTTACCCTCAAACCCGGGTTTTTCTCCTCATTTCGAGATCAGCAAGCGTCTAGAACATTGGTCAAACGCTGCATTGTCAACCAACATTCCACAGAGTGATGTTCATTCAAAACCTGACACCTTGGAATGGAATGCGTTCTGCGACTCAGCTAGTCCGCTAGTAAACCCAAACCTGGATACAAATCCGGCATCTCTCTGCAGAAACACGGGTTTTGGATCCACAAATGCTGCACAAACAGACTTCTTTTATCCATTACAGATGAATCAGCAGCCTGCAAACAACTCAGGTCCAGTGACAGAAGCTCAACTGTTTAGAAGTAGCAATCCAAACGAAGGTTTACTCATGGGACAACAGAAGCTTCAGAGTGGTTTGATGGCTTCTGATGCTGGTTCCTTAGATGATATAGTCAATTCCTTAATGACACAGGAACAGAGCCAATCTGATTTCTCGGAAGGTGATTGGGATTTGGATGGTTTAGCTCACTCGGAACATGCATACGAGAAACTCCATTTTCCCTTTTCTTTGTCAGCT
>gnl_Arath_TAIR10_AT1G67710.1
ATGGAGAAAAGCGGCTTCTCTCCCGTCGGTCTAAGGGTTCTTGTCGTAGACGATGATCCAACTTGGCTCAAGATTCTCGAGAAAATGCTCAAGAAGTGTTCTTACGAAGTAACGACCTGTGGATTAGCTAGAGAGGCTTTGAGGTTGCTGAGGGAGCGTAAAGATGGATATGATATCGTGATCAGCGATGTGAACATGCCTGACATGGATGGTTTCAAGCTTCTTGAGCATGTTGGTCTTGAATTAGACCTCCCTGTAATAATGATGTCGGTGGACGGCGAAACAAGCCGAGTGATGAAGGGAGTGCAACACGGAGCTTGTGATTACCTCTTGAAGCCGATAAGAATGAAGGAGTTAAAGATTATATGGCAACATGTTCTGAGAAAGAAGCTTCAAGAAGTGAGAGATATCGAAGGCTGTGGATACGAAGGAGGAGCGGATTGGATCACTCGATACGATGAAGCACATTTTCTTGGAGGTGGTGAAGATGTTTCTTTTGGGAAAAAGAGAAAAGACTTTGACTTTGAGAAGAAGCTTCTTCAAGATGAGAGTGATCCATCATCTTCTTCTTCCAAGAAAGCTAGAGTTGTTTGGTCTTTTGAGCTTCATCATAAGTTTGTCAACGCCGTTAACCAAATCGGATGCGATCACAAAGCTGGTCCCAAGAAGATATTGGATCTCATGAATGTTCCATGGCTCACTAGAGAAAATGTTGCAAGCCACCTTCAGAAATATAGACTTTACCTGAGCAGATTAGAGAAAGGAAAGGAGCTCAAGTGTTATTCAGGTGGCGTGAAGAATGCGGATTCATCTCCAAAAGATGTCGAAGTGAATTCAGGCTACCAAAGCCCTGGGAGGAGCAGCTATGTATTCTCTGGAGGAAATTCTCTGATCCAAAAAGCAACAGAGATTGATCCAAAGCCACTTGCTTCAGCTTCTTTGTCTGACCTCAACACCGATGTGATCATGCCTCCGAAAACAAAAAAGACGCGTATAGGATTTGATCCTCCCATTTCCTCCTCTGCGTTTGACTCTCTGCTTCCTTGGAATGATGTTCCAGAGGTCCTTGAATCGAAGCCGGTTCTGTATGAGAATAGCTTTCTCCAGCAACAACCATTGCCAAGTCAAAGTTCCTATGTTGCAAATTCTGCACCATCTCTCATGGAGGAGGAAATGAAGCCTCCTTATGAGACACCAGCAGGAGGCAGTAGTGTGAATGCAGATGAGTTTCTCATGCCACAAGACAAGATCCCTACTGTAACCCTTCAAGATTTGGATCCCTCTGCCATGAAGCTGCAGGAGTTCAACACAGAGGCGATTCTGAGAAGCTTGAACTGGGAACTTCCAGAATCACATCATTCTGTTTCTTTAGACACTGACTTAGACTTGACTTGGCTTCAAGGCGAGCGTTTTCTTGCAAACACCGGACTCCAGTTTCAAGATTACAGTAGTAGCCCATCACTCCTATCTGAGCTCCCAGCCCACCTTAATTGGTATGGAAATGAGCGGCTGCCTGACCCTGACGAGTATTCCTTCATGGTAGACCAAGGTTTATTCATATCT
>gnl_Arath_TAIR10_AT3G16857.2
ATGATGAATCCGAGTCACGGAAGAGGACTCGGATCGGCTGGTGGGTCCAGCTCCGGTAGAAATCAAGGAGGTGGTGGTGAGACCGTCGTCGAGATGTTTCCTTCTGGTCTTCGAGTTCTTGTCGTTGACGATGACCCAACTTGTCTCATGATCTTAGAGAGGATGCTTAGGACTTGTCTTTACGAAGTAACGAAATGCAACAGAGCAGAGATGGCATTGTCTCTGCTCCGGAAGAACAAACATGGATTCGATATAGTAATCAGTGATGTTCATATGCCTGACATGGACGGTTTCAAGCTTCTTGAGCATGTTGGTCTAGAGATGGACTTACCTGTTATCATGATGTCTGCGGATGATTCAAAGAGTGTGGTTCTAAAGGGAGTAACGCACGGTGCGGTTGATTACCTTATCAAGCCTGTACGTATGGAGGCACTTAAGAACATATGGCAGCATGTAGTTAGGAAGAGGAGAAGTGAATGGAGTGTACCGGAACATTCTGGGAGCATTGAGGAGACTGGCGAGAGACAGCAGCAGCAACATAGAGGAGGTGGTGGTGGTGCAGCTGTTTCTGGTGGAGAGGATGCGGTGGATGATAACTCATCCTCGGTTAACGAAGGTAACAATTGGAGGAGCAGTTCACGGAAGAGGAAAGACGAGGAAGGAGAAGAGCAAGGAGATGATAAGGACGAAGATGCGTCGAATTTGAAGAAACCGCGTGTCGTCTGGTCTGTTGAATTGCATCAGCAGTTTGTTGCTGCTGTTAATCAGCTCGGCGTTGAGAAGGCGGTTCCTAAAAAGATCTTAGAGCTGATGAATGTTCCTGGTCTAACCCGAGAAAACGTAGCAAGTCACCTCCAGAAATACCGGATATATCTAAGACGGCTTGGAGGGGTATCGCAGCACCAAGGCAATCTTAACAACTCGTTTATGACGGGTCAGGATGCGAGCTTCGGACCTCTTTCGACATTGAATGGGTTTGATCTTCAAGCACTAGCCGTCACAGGTCAGTTACCTGCACAGAGTCTTGCACAGCTTCAAGCCGCTGGTTTAGGCCGGCCTGCGATGGTCTCTAAGTCAGGTTTGCCGGTTTCCTCCATTGTGGATGAGAGAAGCATCTTCAGCTTTGACAACACGAAAACAAGATTTGGAGAAGGGCTTGGGCATCACGGGCAACAACCCCAACAGCAACCACAGATGAACTTACTTCACGGTGTCCCCACGGGTTTACAACAGCAGCTTCCTATGGGTAATCGAATGAGTATTCAACAACAGATTGCTGCTGTTCGAGCTGGAAATAGTGTTCAAAACAACGGAATGCTGATGCCTCTAGCGGGTCAGCAGTCTTTGCCTCGGGGACCACCGCCTATGCTAACCTCTTCGCAATCATCCATCAGGCAGCCGATGTTATCAAACCGCATTTCCGAGAGAAGTGGTTTCTCTGGAAGGAACAATATCCCCGAGAGCAGCAGAGTGTTACCGACAAGTTACACTAATCTCACAACACAACACTCATCAAGCTCGATGCCTTATAACAACTTCCAACCAGAACTTCCCGTGAACAGTTTCCCGCTGGCAAGTGCACCAGGGATATCAGTACCGGTTCGGAAAGCCACTTCTTACCAGGAAGAGGTTAACAGCTCCGAAGCGGGTTTCACTACGCCGAGCTACGACATGTTCACCACCAGACAGAATGATTGGGATCTGAGGAATATTGGAATAGCCTTTGACTCACATCAGGACTCAGAATCCGCTGCGTTTTCCGCTTCAGAAGCCTACTCTTCTTCGTCCATGTCAAGACACAACACGACAGTTGCAGCCACCGAGCATGGCCGAAACCACCAGCAGCCACCATCGGGAATGGTACAGCACCATCAGGTTTATGCAGACGGAAACGGTGGTTCAGTGAGGGTGAAATCAGAGAGAGTGGCTACGGATACAGCAACAATGGCGTTTCACGAGCAGTATAGTAATCAAGAAGATCTTATGAGCGCACTTCTTAAGCAGGAAGGGATTGCACCGGTTGATGGCGAATTCGACTTTGACGCATACTCCATCGATAACATTCCGGTT
>gnl_Arath_TAIR10_AT5G58080.1
ATGAGGGTTCTTGCTGTGGATGACAATCCAACCTGCCTTCGGAAACTCGAAGAGTTGCTGCTTCGTTGCAAGTATCATGTGACAAAGACAATGGAGTCGAGGAAAGCTCTGGAAATGCTGAGAGAAAACAGCAACATGTTTGATCTGGTGATAAGCGATGTAGAGATGCCAGACACGGATGGTTTTAAGTTGCTTGAAATTGGTCTTGAAATGGACCTTCCTGTCATCATGTTGTCAGCTCATAGCGACTATGACAGCGTTATGAAAGGTATTATACATGGCGCTTGCGATTATCTGGTCAAGCCTGTTGGACTCAAGGAGCTTCAGAATATATGGCATCATGTTGTGAAGAAGAACATTAAATCTTACGCAAAACTGCTCCCACCTTCTGAATCTGATTCCGTCCCAAGCGCCAGCAGGAAACGGAAAGACAAAGTCAATGACAGTGGTGATGAAGATGACAGTGACAGAGAAGAGGATGATGGTGAGGGGAGTGAACAGGATGGTGACGGGTCAGGTACGCGGAAGAAGCCACGTGTTGTTTGGTCTCAGGAGCTTCACCAGAAGTTTGTCAGTGCCGTTCAGCAATTGGGCCTCGACAAGGCTGTTCCCAAAAAAATACTTGATCTCATGAGTATAGAAGGTCTCACTAGGGAAAACGTAGCCAGTCATTTGCAGAAGTACAGACTGTACTTGAAAAAGATAGACGAAGGTCAGCAGCAAAATATGACCCCAGATGCATTTGGAACAAGAGATTCATCTTACTTTCAGATGGCTCAACTTGATGGACTTAGAGATTTTACTGCCGCAAGACAAATTCCAAGCTCAGGACTCTTATCGCGTTCCCATCTCACCAAACTCCAACCCCCTATGTATTCATCGATAAATCTCCAAGGAATGAACTCCTCCAGCTTCATCCAACAGGGGCATCACCAGAACTCAAGCAATTCAGCTAATCCGTTTGGAACATATCACAGTACTCTGTCACCAAGAATCCAGAACGTGAATCTGTTTCAGCGAACTTCATCTCCACTAGAACCCCTCCAGTTTCCTAGAAGCAAGTCATACATTGGAGATTTTAAAGGCTTAGGGGACAGAGCTATTGGCGGTAGCTTCCTAGATACTTGTATGCCATTTGGTAGCTCTAGCACCTCTTTACCAAGTGCTTCCACCAATCCTCTAATGTTGCAAGCAAACTATACACAACCCCTGCATATAGCCTCAGATGGAATTCAGCCTTGCATCGAGGGAACTCCGTCCAACTCTGCCTCCCCAAACATCAGTTTCCAAGGCTTATCTAGATTTCCTGGTCATAGCTGGCAAGGGAATTTGAACACAACCAGATTCCCACCGAGTTCCTTACCACTAAATCTTGCTTTCTTGCCGGATCAAGTGACATGTGCAGGGAACAATCTGGGAGATTGTACTTCTTTGGTTTCTGCAGAGAATCCTGGTGGAGAGATGCAGTGTGATCCTCAATTACTTGGCGGCTTCATGCAGAACGTGAATCCGTTAGGCGGACAGAAATGGGAGCAACAGAACTGCACCATGCTGAACAATCCATTCGGTAACATTGAGTATCCTCTACCCGCAGATAACATGGTTTTCAGAGACAACAATTCAACCAGAAGCAAAGGCTTGGATGAGTCACTGATGAACCCAATAGACAACAGTCAAGAGTATGTTGGAAAAGCTACTACAATGCTGGATCCAGAGATGAAGTCGGGAAAGCCAGAGAATGACAACCAGCATGATGTATTCGATGACATAATGAATGAGATGATGAAACAGGAGGAGAATAACGGAATGGTGCCAGTGGCTACTAGATTTGGCTTTGATTCATTTCCTCCACCT
>gnl_Betvu_v1.2_Bv2_031200_qerp.t1
ATGACTGTTGAACAAAGAAATGATGAATCCCATGATCAATTTCCAGTGGGTATGAGAGTTTTGGCTGTTGATGATAACCCAATTTGTCTTAGGCTTCTTGAGACTCTTTTGAGAAAGTGCCAATATCATGTTACGACAACGAGCGAAGCTATTACAGCTCTGAAGATGCTGAGAGACAATAAGAACAACTTTGATCTCGTTATTAGTGATGTACACATGCCGGACATGGATGGTTTTAAGCTGCTCGAGTTTGTGGGGCTTGAGATGGACCTGCCTGTCATAATGCTGTCTGCCAATGGTGATCCCAAGCTAGTAATGAAGGGGATTACCCATGGAGCTTGTGATTACTTGCTTAAGCCTGTGAGACTGGAGGAGCTAAAGAATATCTGGCAGCATGTAGTCAGGCGAAAGAAGTTTGATTCGAAAGATAGAAACAGCTCTAACAGCCTGGACAAAAATTCCAGTGAAGGAAATGGAACTAGAGATGCAAATTTTGATCAGGATACTAAGCAGTGTAGAAAGCGGAAGGACCAGAATGGGGATGATGATGAAGACCAAGATGAGAATGAGAATGATAACGAAAATGAGGACCCTTCCTCTCAGAAGAAACCTCGTGTTGTTTGGTCCGTGGAACTGCACCGCAAGTTCGTTGCTGCTGTTAACCAGCTTGGTCTAGACAAAGCTGTACCTAAGAAAATCCTGGAGTTGATGAACGTTGATAAGCTTACCAGAGAAAATGTGGCCAGTCATCTCCAGAAATACCGGCTGTATTTGAAAAGAATCAGCTCAGTGGCTAATCAACAAGCTAACATGGTTGCTGCATTAGGGGGTGCAGATTCACCCTATCTCCGCATGAACCCTGTAAATTTCCACGGCTTTAATGGCAGTCCGCAATTCCATAACAATTCGCTGCGATCCATTACACCTGCTGGAGTTCTGGGCAGATTGAACACTCCAGCTGGCCTCGGCCTTCATGGACTCCCCCCTTCTGGGCTTGTGCAGTTGGGGCAATGCCAAATGCAAACTTCTTCCATCAATGATTCCACCAAATTCCAGCCCACCTTGTTGCCAGGGGATCATAATCATACAGGCACTGTACTTCAAGGGATGCCGACATCACTGGAATTCGATCAACTTCACAAAAATAGCACTACCATGTTGACTGGCTCAAGTAACTCGATTCTCAGCCTTCCTAATAGCTCATTGACAATGCAAGGGCGTAGTTCTCAAGAAAGACAACATCTCCAAGGTTTTGGTGTAACCTCGGATCCTCCCCCTAATTTGATGGATAATAGTCGATGCAATAGCACTTGGCCCGCAGCTGTTCAATCACAGTCAACTTCTATGAACCCCATGGGGAATGGGGTGCATGATATTTCACCAAATATGTCAATCCCAAGTCGGTTGCAGAACCCAAGTTTGATGAGTGAAAACATGATGCAAAACATGAGTTATGTGACAAAGCAAGCTTGGGATCCAGATTATCTGGACTCTTCAGTGGGCAACACTCAAAGTGGATATGATCCAAGGAACACGAGTTCAGTTTTACATAGAGAGACAAATTTTAATTCAATAGGACAACAGAGATTTGATTCATTAGGCCCGCAACATGACCCGATGATCCGGAATTCACAAGTAGACATGGCAATACGATTAAAGCAAGGGGAGTTCATGGAACAAGGAGGGCGGCCTTCAGGCAATTACAATTCTGGTAATGCTGCCGGTTCCTTGGAAGATGTCGTAACTGCAATGTTTAAGCATGTA
>gnl_Betvu_v1.2_Bv2_031200_qerp.t2
ATGACTGTTGAACAAAGAAATGATGAATCCCATGATCAATTTCCAGTGGGTATGAGAGTTTTGGCTGTTGATGATAACCCAATTTGTCTTAGGCTTCTTGAGACTCTTTTGAGAAAGTGCCAATATCATGTTACGACAACGAGCGAAGCTATTACAGCTCTGAAGATGCTGAGAGACAATAAGAACAACTTTGATCTCGTTATTAGTGATGTACACATGCCGGACATGGATGGTTTTAAGCTGCTCGAGTTTGTGGGGCTTGAGATGGACCTGCCTGTCATAATGCTGTCTGCCAATGGTGATCCCAAGCTAGTAATGAAGGGGATTACCCATGGAGCTTGTGATTACTTGCTTAAGCCTGTGAGACTGGAGGAGCTAAAGAATATCTGGCAGCATGTAGTCAGGCGAAAGAAGTTTGATTCGAAAGATAGAAACAGCTCTAACAGCCTGGACAAAAATTCCAGTGAAGGAAATGGAACTAGAGATGCAAATTTTGATCAGGATACTAAGCAGTGTAGAAAGCGGAAGGACCAGAATGGGGATGATGATGAAGACCAAGATGAGAATGAGAATGATAACGAAAATGAGGACCCTTCCTCTCAGAAGAAACCTCGTGTTGTTTGGTCCGTGGAACTGCACCGCAAGTTCGTTGCTGCTGTTAACCAGCTTGGTCTAGACACTGTACCTAAGAAAATCCTGGAGTTGATGAACGTTGATAAGCTTACCAGAGAAAATGTGGCCAGTCATCTCCAGAAATACCGGCTGTATTTGAAAAGAATCAGCTCAGTGGCTAATCAACAAGCTAACATGGTTGCTGCATTAGGGGGTGCAGATTCACCCTATCTCCGCATGAACCCTGTAAATTTCCACGGCTTTAATGGCAGTCCGCAATTCCATAACAATTCGCTGCGATCCATTACACCTGCTGGAGTTCTGGGCAGATTGAACACTCCAGCTGGCCTCGGCCTTCATGGACTCCCCCCTTCTGGGCTTGTGCAGTTGGGGCAATGCCAAATGCAAACTTCTTCCATCAATGATTCCACCAAATTCCAGCCCACCTTGTTGCCAGGGGATCATAATCATACAGGCACTGTACTTCAAGGGATGCCGACATCACTGGAATTCGATCAACTTCACAAAAATAGCACTACCATGTTGACTGGCTCAAGTAACTCGATTCTCAGCCTTCCTAATAGCTCATTGACAATGCAAGGGCGTAGTTCTCAAGAAAGACAACATCTCCAAGGTTTTGGTGTAACCTCGGATCCTCCCCCTAATTTGATGGATAATAGTCGATGCAATAGCACTTGGCCCGCAGCTGTTCAATCACAGTCAACTTCTATGAACCCCATGGGGAATGGGGTGCATGATATTTCACCAAATATGTCAATCCCAAGTCGGTTGCAGAACCCAAGTTTGATGAGTGAAAACATGATGCAAAACATGAGTTATGTGACAAAGCAAGCTTGGGATCCAGATTATCTGGACTCTTCAGTGGGCAACACTCAAAGTGGATATGATCCAAGGAACACGAGTTCAGTTTTACATAGAGAGACAAATTTTAATTCAATAGGACAACAGAGATTTGATTCATTAGGCCCGCAACATGACCCGATGATCCGGAATTCACAAGTAGACATGGCAATACGATTAAAGCAAGGGGAGTTCATGGAACAAGGAGGGCGGCCTTCAGGCAATTACAATTCTGGTAATGCTGCCGGTTCCTTGGAAGATGTCGTAACTGCAATGTTTAAGCATGTA
>gnl_Betvu_v1.2_Bv3_048080_hfrw.t1
ATGGCGGATTCTTCCGGTGACCAGTTTCCGGTGGGTCTTCGAGTACTTGTGGTTGATGATGATCCAACTTGTCTCACCATCTTAGAGAAGATGCTTAGAACTTGTCGGTATGAAGTTACCAAGACAAATAGAGCTGAGGTTGCGTTGTCCTGGCTCCGAGAGAACAGGAACGGGTTTGATATCGTTATAAGCGATGTACATATGCCCGATATGGATGGGTTCAAACTGCTTGAACATGTTGGTTTGGAAATGGACTTGCCTGTTATCATGATGTCTGCTGATGATAGCAAAGGAGTTGTGATGAAGGGTGTTACACACGGAGCTTGTGATTATTTGATCAAACCTGTGAGAATTGAGGCACTTAAAAACATATGGCAGCATGTGGTGAGGAAGAAGAAGAATGAGTACAGAGATGTTGAGCAATCAGGGAGTTGGGATGAAGGGGATCGGCAGCTAAAACAAGACGATGCAGTCTCATCCCCCGCGAACGAAGGAAATTGGAAGAATGCAAAGAGGAAAAGTGGCGAAGATGACGAGTCAGAGGATAAGGATGATACTACTACACTTAAGAAACCTCGGGTTGTTTGGTCAGTTGAGCTTCACCAACAGTTTGTGGCTGCTGTTAACCAGCTTGGCATTGACAAAGCTGTTCCAAAGAAAATTTTGGAGCTGATGAATGTTCCTGGGCTTACAAGAGAAAATGTCGCTAGCCATCTTCAGAAATATCGCTTATATCTGAGAAGGCTGAGTGGAGTGTCACAGCACCAAGGTGGATTAAACAACTCATTTATGCCCCAGGACCCCAGTTTCAGCACAATAACACAACTTGGCGGTATTGATCTCCAAACCCTTGCAGCCACTGGTCAACTTTCAGCTCAGACTCTAGCAGCATATACGAGACTCCCTCCAACCATTAAACCTGGCATGTCCATGCCATTTGTTGACCAAAGAAACCTTTTTAGCTTTGAAAACTCCAAGTTAAGATATGGAGAGGGACAGCAATCACAAATTAGCAATGCTAATAAGCAAATGAACCTGCTACATGGGATCCCGACAACAATGGAACCAAAGCAACTTGCCGGCATGAATCAATCTGCACAAACCCTTGGGAGCATGAACATGCAAGCTACTGCTTCAAGTAGCCATCAGAATAGCTCTTTGCTGATGCACCCAATGGTCCCACAACAATCAAGGGGACATATTTCAAATGAAAGTGTCAGTAGTCAAGTTTCACGGATTCAGCCCTCTATCGGGCAGCCATTGCATTCCAATGGGACTGCTAGTGCAGTTCTATCTAGAAATAGTATGGGTTATGATCCTGTTTCTCAAGCAGGCCCAGTGGTAGATTTCTCTGTGAACCAAATTTCCGAATTACCGGGTAATGGTTTCCCTCTAGGGAGTACCCCAGGGATGACGTCTATCTCATCCAAGGGATTTAATCAAGAGGAAGTTAGCTCTGATATAAAAGTAACAAGAGGATTCGTTGGAAGTTATGATTTGTTCAGTGAACTTCAGCACAAGTCTCAAGACTGGCAGTTGCAGAATCCTAACATGAGCTATGCCGGGTCCTCCCAACATGTAACATCTATTCAAAACGGTGTGAATGTAGCACCCTCCATTATGGTGAATCAGTCATATGTTCCCGCTCAGAAGAATGAACAGAATGGGCATGCCATGTCTGGGAAGTTGATGTATTCAACTGGATTAGAAAATCAACATGTGGGTATGCAAAATATGAATCATAATCTCAACAGCGTACTTGCTCACAGTTCTTCAAGGGTGAAGGCGGAGAGTGTTTCTGATGTGGTGAATCCGGGGGCTAACCTCTTCTCCGAGCCCTATGGTCAGGAAGATTTGATGAGTGCACTACTGAAGCAGCAGCAAGAAGGCATTGGGTCTGGTGAGTTCGACTTCGATGGTTACACCTTGGATAATATTCCTGTGAATATG
>gnl_Betvu_v1.2_Bv3_048080_hfrw.t2
ATGGCGGATTCTTCCGGTGACCAGTTTCCGGTGGGTCTTCGAGTACTTGTGGTTGATGATGATCCAACTTGTCTCACCATCTTAGAGAAGATGCTTAGAACTTGTCGGTATGAAGTTACCAAGACAAATAGAGCTGAGGTTGCGTTGTCCTGGCTCCGAGAGAACAGGAACGGGTTTGATATCGTTATAAGCGATGTACATATGCCCGATATGGATGGGTTCAAACTGCTTGAACATGTTGGTTTGGAAATGGACTTGCCTGTTATCATGATGTCTGCTGATGATAGCAAAGGAGTTGTGATGAAGGGTGTTACACACGGAGCTTGTGATTATTTGATCAAACCTGTGAGAATTGAGGCACTTAAAAACATATGGCAGCATGTGGTGAGGAAGAAGAAGAATGAGTACAGAGATGTTGAGCAATCAGGGAGTTGGGATGAAGGGGATCGGCAGCTAAAACAAGACGATGCAGTCTCATCCCCCGCGAACGAAGGAAATTGGAAGAATGCAAAGAGGAAAAGTGGCGAAGATGACGAGTCAGAGGATAAGGATGATACTACTACACTTAAGAAACCTCGGGTTGTTTGGTCAGTTGAGCTTCACCAACAGTTTGTGGCTGCTGTTAACCAGCTTGGCATTGACAAAGCTGTTCCAAAGAAAATTTTGGAGCTGATGAATGTTCCTGGGCTTACAAGAGAAAATGTCGCTAGCCATCTTCAGAAATATCGCTTATATCTGAGAAGGCTGAGTGGAGTGTCACAGCACCAAGGTGGATTAAACAACTCATTTATGCCCCAGGACCCCAGTTTCAGCACAATAACACAACTTGGCGGTATTGATCTCCAAACCCTTGCAGCCACTGGTCAACTTTCAGCTCAGACTCTAGCAGCATATACGAGACTCCCTCCAACCATTAAACCTGGCATGTCCATGCCATTTGTTGACCAAAGAAACCTTTTTAGCTTTGAAAACTCCAAGTTAAGATATGGAGAGGGACAGCAATCACAAATTAGCAATGCTAATAAGCAAATGAACCTGCTACATGGGATCCCGACAACAATGGAACCAAAGCAACTTGCCGGCATGAATCAATCTGCACAAACCCTTGGGAGCATGAACATGCAAGCTACTGCTTCAAGTAGCCATCAGAATAGCTCTTTGCTGATGCACCCAATGGTCCCACAACAATCAAGGGGACATATTTCAAATGAAAGTGTCAGTAGTCAAGTTTCACGGATTCAGCCCTCTATCGGGCAGCCATTGCATTCCAATGGGACTGCTAGTGCAGTTCTATCTAGAAATAGTATGGGTTATGATCCTGTTTCTCAAGCAGGCCCAGTGGTAGATTTCTCTGTGAACCAAATTTCCGAATTACCGGGTAATGGTTTCCCTCTAGGGAGTACCCCAGGGATGACGTCTATCTCATCCAAGGGATTTAATCAAGAGGAAGTTAGCTCTGATATAAAAGTAACAAGAGGATTCGTTGGAAGTTATGATTTGTTCAGTGAACTTCAGCACAAGTCTCAAGACTGGCAGTTGCAGAATCCTAACATGAGCTATGCCGGGTCCTCCCAACATGTAACATCTATTCAAAACGGTGTGAATGTAGCACCCTCCATTATGGTGAATCAGTCATATGTTCCCGCTCAGAAGAATGAACAGAATGGGCATGCCATGTCTGGGAAGTTGATGTATTCAACTGGATTAGAAAATCAACATGTGGGTATGCAAAATATGAATCATAATCTCAACAGCGTACTTGCTCACAGTTCTTCAAGGGTGAAGGCGGAGAGTGTTTCTGATGTGGTGAATCCGGGGGCTAACCTCTTCTCCGAGCCCTATGGTCAGGAAGATTTGATGAGTGCACTACTGAAGCAGCAAGAAGGCATTGGGTCTGGTGAGTTCGACTTCGATGGTTACACCTTGGATAATATTCCTGTGAATATG
>gnl_Betvu_v1.2_Bv6_147690_mghj.t1
ATGATCATGGAAAATGGGTTTTCATCACCAAGAAGTGAGCCATTTCCTGCTGGTTTGAGGGTGTTGGTAGTTGATGATGATCCAACTTGGTTGAAAATTCTTGAAAAGATGCTCAAGAAGTGCAATTATGAAGTGACGACAAGTGGCCTAGCTCGCGAGGCTTTGAAGTTGCTTCGTGATAGAAAGGATGGTTTTGACATTGTCATCAGTGATGTCAACATGCCTGATATGAATGGCTTCAAACTTCTGGAGCATGTTGGACTTGAAATGGATCTTCCCGTAATCATGATGTCTGTGGATGGGGAAACGAGCAGAGTTATGAAAGGCGTCCAACATGGAGCTTGTGACTATCTGCTCAAACCTATACGAATGAAGGAGCTTAAGAACATATGGCAGCATGTTGTGAGGAAAAGAATGCATGAAGTGAGAGATATTGAGTGCATTGAAGATAGAAGTGGAATAGACCATTTTCATGATGGCCACTATGGTGGTGACCACACATTTCTAAAGAAAAGAAAAGATCTTGACAACAAGCATGATGACAAAGATTCAAATGATCCTTCTGCCACTAAGAAAGCTCGAGTTGTTTGGACTGTGGAACTCCACCAAAAATTTGTCGAAGCTGTAAATCAGTTAGGAATCGACAGTGACAAAATCGGTCCAAAGAAGATACTGGACCTGATGAACGTGCCAAGGCTGACAAGAGAGAATGTTGCAAGCCATTTGCAGAAATACAGGCTTTATCTGAGTAGGATAAGGAAGGAAGATAAGATGGAAAGCAGTTGTGGAGAAACGAAGAATCCAGATTATTCCCCTAAAGAATCCAGTGGAAGTTTCAGTCTTCAAAACTCCAGTTTTGGGCAACAAAATGACATTACTAGCAAGTATGTGTATCAGGAAAATCAGTTGCCTGTTCAAACTGCAGATTCCAAAACCTTTGACAATGATTTAGGTAGCAGCAAATATTTGACAGAGCATAGAATACCTTTCAGCACTGAGAATTCGGATTCTCACACATCTAGGAACTCGCAGATAGGCCTCAACCATACTTATGGGTCTATAGATACCAGCATAAAACATTCATCATTTGACTCTACTGTTGCTGGTCGGTACCCCTGGAGTGCGGAAATACCAGACCTGAAGTTTGAACTTGAATATAAGCCACATCTGCAGTTGGAGAACAATTTGGATCAGCCGGCAGCTCCCATTATGCAGCAGCACATCATTCCTGATCTCATAGAGCCTGCTCCACACGTCAGTGCTGATCTCCTAGAGCCTGCTCCACAGTGTACACACACCAGTCCTGGTCCATCAATCAGCGAAACTAACTTAGGCCTCATTGATATCAAACCGCTGATTGCTAAAGAGGGTGGCCATGATATCAAGGGACTATCTCCTATGGAAAGCACACTTGGATCATTCTCTGTCTCAAATGATGATGCTTGTGGTTGTGCTTTTGACATGAAGAATCAGAACTTTAGTCAGGGAGTGAACAATATAACCAAGGAACCCCCCCTATTAGAAAGGTCGTTTCAGACATTCCCTGTGCAGTCTGGGAGCCATCTCATGGATGCACATGGTTTAGACCCGAGCTTCAATGTCACACTGCAGATGGAGAAACAGATTTCCTGTCAGAGTAGTGTACCTGGTTCTGAACTTGACCTGAGAAACCAGGTTTTAAAGAGTGAATCAGCTTCTGAACTCCTACGTGAGGACTTGATGTTTCGCTTGCTTCAATATGGTGATTGTACTTCCAAAGATTTTGGATTGGGTTTCAGTTTGCCAGAGCATGAAAGTGTTTTGCCACTTTATATGCCAAAGTTGGATTACGAGAATTCTTTTGATTGGGGGGAATATCCTCCCGATCAAGGCCTCTTATTCTCA
>gnl_Betvu_v1.2_Bv7_165030_ywhu.t1
ATGGCGCAAGTTGGTAGCTTCGTCGAACGGGAATGGAAAATTCTCATTGTGGATTATGATAACAATAGTCTCTTGAGATTGGAGGAGATGCTACAATATTGCCGCTTTAAAGTGACAAAATGCCGGTATGCAAAGGAAGCAATACGTATTCTAGAAGAAGATCGAAACCATTACGACCTTGTCATCGTTGATGTCTACCTGACGGAAATGAATGGATTTGAGCTCCTAAAGCTTATTGGTATAGAGACAAATCTTCCTGTTATAATGACATCAATCGATGATGATAATGATCAAATAAGGAAGGGGATGCTATATGGAGCTTCTGATTATTTGATTAAGCCGATTCAAATGGAGAATGTGAGATATTTATGGAAATATGTATATGGAAAACAAAGACATGAAGAGTTAATCAAGGCAAGGGTTGCACAATCAGGGAGCAATAGTTCGGATATAATTAACATGAATTACTATTGTAAAAGAGTTTCCAAAAATGCATGGATTGCTCCAATCAGTGACCATGGAAAAAGGAAGATTGCTGATATAAACGGAGACCAACAAATGAATGATGATGCAACCACTACGAAGAAAAAGCAAAGAGTGGTTTGGACTCCTCAACTCCATGCTAAGTTCATGGAGGCCATTAAGCAACTTGGGACTGAAAAGCCAGTTCCAAAAAAGATTTTGGAGATAATGAATGTTCCTGAATTGACCAGAGAAAATGTGGCTAGCCATCTACAGAAATATCGTCAATATCATAAGAGAATGGAACAAACATTACAATACCAAAGTGAAAACCTACCACCAATTAGCTCTGATGAAGATATTCATACAAGCTCATGTTCTTTGCAACTACAAGAGGGACAAATATCTGGATTTGGAGATGTTTCTTGCACAAGGGTTGATGATGATACATATGCAAGTTACATACTAGATCATTGTTACAATGATCCTGCACTCTACAGTCAACTATTCGGCAACCAATCAATC
>gnl_Betvu_v1.2_Bv8_192470_chsm.t1
ATGAGTTTGGAAGATGAGAGATTTCCTGTGGGATTGAGGGTTTTGGTTGTGGATGATGACATAACTTGTCTTGCGTTGATGGAGAATCTCCTTCAGAGATGCCATTATCATGTGACTACGACGAACCAAGCAAAGGAAGCGCTGAGGATGTTGAAAGAAAACAAGAACAAGTTTGATATTGTGATCACCGATGTTGAGATGCCGGACATGGATGGTATTAAGCTTCTTCAGCTTGTGGGTCTTGAGATGAATCTACCCGTCATTATGCTATCAGCTTATAGTGATACGAAGCGAGTTATGCAAGGGATCAGGAATGGTGCTTGTGACTATTTGGAGAAACCTGTCAGAATGCAGGAGCTGCAAAAGATATGGCAGCATGTCTTTAGGAGAAAGAAGCCTGTGCCCCTCCAAATAACAGCTGACCAAGCAGGTGGAAGCAGTACTCCTGCTTCAACTGGTGATATAGCGCAAGCGCAAGGTGTGATTGATAAAGGAAAAGGCATTGAACAGAATTCTGGTGATGACAACGATGATGACGATGAATTGGAAGAGGGTGGCCGTGACATTAATTTTGTTGTGGAGTCAATTGAATGTCTTGTGAAAATTAAGGAC
>gnl_Betvu_v1.2_Bv8_192480_roap.t1
ATGAGTTTGGAAGATGAGAGATTTCCTGTGGGATTGAGGGTTTTGGTTGTGGATGATGACATAACTTGTCTTACTTTGATGGAGAATCTCCTTAAGAAATGCCATTATCATGTGACTATGACAACCCAAGCAAAGGAAGCGCTGAGGATGTTGAAAGAAAACAAGAACAGGTTTGATATAGTGATCACCGATGTTGAGATGCCGGACATGGATGGTATTAAGCTTCTTCAGCTTGTGGGTCTTGAGATGAATCTACCCGTCATTATGCTATCAGCTTATAGTGATACGAAGCGAGTTATGCAAGGGATCAGGAATGGTGCTTGTGACTATTTGGTGAAACCTGTAAGAATACAGGAGCTGCAAAACATATGGCAGCATGTCGTGAGGAGAAACAAGTCTGTGCCCCTCCAAAGAACGGCTGACCAAGCAGGTGGAAGCAGTACTCCTGATTCAACTGGTAATACAGCGCAAGATGTGATTAATATAGGAAAAGGCATTGAACAGAATTCTGGTGATGACAACGATGATGACGATGAATTGGAAGAGGGTGGCCGTGACAATGAGGACTCGGCAACCCAGAAAAAGCCCAGACTTTTCTGGTCTGTTGAGCTGCATCAGAAGTTTGTAGATGCTGTCAACCAATTAGGCCTTGATAAGGCCTTTCCTAAGAAGATTCTTGACCTAATGGACGTTGAAGGCCTAACAAGAGAAAAAGTTGCGAGCCATTTGCAGAAATATAGGCTTTACCTGCGGAAGGTAAATTCTGGTTCGAGCCTGCAGCCAGGAAACAGGCTTGGTGTGTTTGGGGGTGAGGATGCGCACATAGGTTCTCTTGGGGGAGGCTACGGAATTTATCGCAGTCTGGCAGGGCCAGGAAGATTTCCTGGTATTACATCTTTACCAGATCAGTCAGGAGGTATGCTTGGTCGGTTGAACACAGCTGCTGGGTTAAGTATTAGAGGCCTTTCTTCTTCTCCAATGCTTCAAACACCCCCTCAACTCCCAAACTCAAGCAACTCCTTCAACACTCTTGGCAAGTTTGACCCTTCGAGTTTTTCTGCAACAACCCAGAATGCTAATTTGTTTCAAAATATTCCTACGACAATGCAAATTAGTAAGTCGCCTCTTCTAAGTCCACCAACCAACTCCATGATGTTGAATGGTAACCCGTCATTAAACTCAAGAGACTTCAGTGACCAACCATCTTTCTTTTCACCCTCTTCAAATTATAGAGCCTTAGGGACTGGGGGTACTGCAAATTTGCTCGATCCTAATTCCAGACCCAATTGGGGGACTCCCATTCCACCAGCAGTTCAGTCACTTCCATTCTCGCAAGATGCACTTCCAGCTAATGTCTCCAGTGATGGCATTGCTCCTGTTCATGCTCAAATTCAGAACGATCCACTTGATATTTTTTGCGGAATCTCTTCTTTGGATGATTTGAAAGGAAGCCTACAAAGCCAAGACTGTATAAGTGGTCCCAGTAATAACTTCAATAACCTGGGACATCCACAAATATGGCAGGATCAAAGGCCTGATTATCTTCTCAACTCCTGTAATATTCCCCACACTTCAAGCTCCTTGATCACGGCTGTCGCTCCAACAGCTGGAGAGAATGAAAGACAAAGCAATAATAATATGATGAGCGCTTCACCTTTCAGCCAGTTGGAAGGTGTCTCTTCACAAATTCTGCAGCAGAATGAAGTTCAGAAATCTATTGACGACTCAAATCTCAAGTTTGATGAAAATTTTTTACTGAGTGATCCAAAGCTTCTCTCTGCTTCAAGCCAGAGTACTAGTTCTGAATACTTGGAGGATATTGTGGGAAGGTTTCTTAAACAGGGAAATGGCGAAACTGCAACAGGACGAGAAGACTTTGGGCTTGATCCCTTCCTCATG
>gnl_Carpa_v0.4_evm.model.supercontig_107.3
ATGGGTGTGGATCAAAGATCAATTCCTAACAAAATGCCTTCCCTTGTCAACTTCTCTGTCTTGGCTGTTGATGACGATTCTACATCTCTCTCCATTGTTTCGGGCATGCTCAGAACCTGGAAGTACCAAGTTTCAACTGTAAAAAATTCAGTGGATGCTTTATCTGCCCTTCGAGTGCAACAACATGTTGACCTGGTAGTCACCGATCTCCATATGCCCGGAATGGATGGAATTCAACTGCAAAAACAAATTGATGAAGAATTTAATCTGCCTGTTGTTATAATGTCTTCAGATGAAACTGAGAGTAATATGCTGGAGAGTTTAAACTGTGGAGCAGTATACTTTTTAGTAAAACCACTCAACGTTGATGACCTGAGAAACATATGGCAGTATGCAGTTGCATTTAAAAGATGTAAATCTATCGTTATCGAAGAAACAGGAAGTACAATTCAAATTAGAGGTGCAGCGAGCCCGGGAAGAAATTGTGATGTTCAACTTCATGAGGAGATAAATTCCATATCATCTGTTAACGAAGCTGGGAAGAAAAGTGTTCCGACTAGAAAGGATTGCAAGAGAAAGGCACTGCTAAGGAGGAGTAACGAAGAGCAGGAAGAAGATCGTCCTTCTGCTCCTAAAAAGGCCAAGGTCGTCTGGACAAATTCTCTTCACACTAGATTTCTACATGCCGTACATTGCATAAGCTTGGAAAAGGCAGTCCCAAAGAAGATTCTTGAGCTCATGAATGTACCAGGCTTAACGAGAGAAAATGTTGCCAGCCATTTGCAGAAGTATCGGATCTTCCTAAAAAGAGTTGCTGAGAAAGGAGATCTTTCATCGAAGACACTGTCTCACAGAGCTTTAAGGTCAAACTTTGCAACTGGTCATGCACTGTTGGAAGATCAATACAAATCGTCCAGCAGAACACCATTTCAGCCACTTAAAGGCAGTGTCATCTCAGCTGTTGGTGCTAGCAGACCCTTTCTTAGTCCTCAACCATTGGTTGGAAAATCTGTGCTTGCGGATCATTTTAGATTTGGACAATTTGGCAAAAAAAGCAGTAATGCCAATCCTTCAATTTTCGGGTTCGAACCGAACCAGATCATCAATGGAGCAAACTTGCCTAGTAGTGGGCTGATGAGTGGTACAATGCCAATCTATCAACAGGAAACAAGGGTAGCAGATCAGTTATTTGGTCTTGCCAACTTTGGCTCCTCCTCTAATGGATTTCATGGCTCCAACTATAACTCACGCAGCAATATTGACCATGGTAATTTCCCCATCAATAACTATGCAGGGATTCGGGTGAATAGTGATGGAGAGATACTGGGATTGGGACAAATGCAGCTCGCCAATCCAAATAATGTCAGCTCAAGCTTCATGAATAAGGGAATCATGATCGACAATATTAATGCTAGCAACAAGGCCATTAATGGTTGTTTTGGTTATTTGGGTCAAGATGGTTCTTCTTCTTTCGCTCCTGCTCAGGGTATGAACCATGTAATGCAGCAAGGATTCAATACTAATTTCATGAGCCATGCGCAGGAGAATCTGCCACTAGTAGAGCAACAGTTTACTGCTTTTAACTATAGACAGGGTCAAGAAAATGATTTTTGTTTTGATCAACATCCCTTGGATAACATGGAAAATAATTTGCAACAATTAGGAGAAGATGGTAAAACTTTTAATTTTCAGACAAACGACTACCAGTCCAATTATCAGGAACCAGGAGGTGGGCTAGGTGTCCTGAATGCTGACCTCTCAAAGGACGGATTCATTAATGTTGAAGAACTGAGCCCTCTTATGGATAAACTCATGATTCCCGATCTTCCAGACAATTCTTTTCCTATTTTAGAGAGTTCTGCTTTGAATCAAAACGCCCATGCCATTTACCAGGCTCAAAAAGATAACGCCGGTGAAGAAGTGAGGAACAATCCTAATGTAGGCCTGGATGAGTATAGTCCAATATTTGACTTCGAAATCCCCAACAAGGCAAGTCTTAAGCTG
>gnl_Carpa_v0.4_evm.model.supercontig_127.10
ATGACTGTTGAGCGAGAAATTGGGGAACAGAGGGATCAGTTTCCGGTGGGGATGAGAGTTTTGGCTGTTGACGATAACCCCACTTGTCTACTGCTCTTAGAGACTCTACTTAGACGATGCCAGTATCATGTTACCAAGACCACTCAAGCAATCAAAGCATTGAAAATGTTGAGAGAAAATAAAGACAAGTTTGACCTGGTTATCAGCGATGTCGATATGCCAGACATGGATGGTTTTAAGCTGCTTGAGCTTGTGGGGCTTGAAATGGACCTACCTGTCATAATGTTATCTGCATATGGGGATACGAAGCTTGTGATGAAAGGAATTACTCATGGAGCATGTGATTATTTGCTGAAACCTGTTCGAATTGAGGAGCTAAAGAACATATGGCAACATGTGGTTAGGAGGAAAACTGAATCGAAGGATCGGAATAACTCTAACCATCAGGACAGGTCTCGCAGTGGAAATGGTGAAGCTGCAAGTAGAATTTCTGATCAGCATGGAAAGCTTAATAAGAAACGGAAAGACCAGAACGAAGATGAAGATGAAGAGCGAGATGATGGACATGATAATGAGGACCCATCAACCCAGAAGAAACCACGTGTTGTCTGGTCCGTTGAGCTACATCGCAAATTCGTTGCTGCTGTTAACCAGTTGGGAATTGATAAAGCTGTACCTAAAAAGATTCTAGATTTGATGAATGTGGATAAGCTTACAAGAGAAAATGTTGCAAGCCATCTCCAGGCA
>gnl_Carpa_v0.4_evm.model.supercontig_2.186
ATGGCTGCTTTGCAGAGAGTAGCTGAGTCGAGCGCCAGCGCCAGTGCTCTCAGTTATGGAACGTGTAAAGGTACTGAAGTTGTTGTCCCTGATAAATTTCCTGCTGGTTTGAGAGTCCTTGTCGTAGATGATGATGCTACCTGCTTGCGTATTGTCGAGCAGATGCTTCGCCGTTGCCAGTATTATGTTACCACTAGCTCACAGGCTAAGGTTGCCTTGACCCTTCTGCGGGAGAAGAAAGGCTGTTTTGATGTGGTTCTATGTGATGTTCATATGCCTGATATGGACGGGTTTAAACTGCTTGAACATGTTGGGTTGGAAATGGACCTTCCTGTTATTATGATGTCGGATGATGGGAGAACAAGTGCTGTCATGAGGGGAATAAAACATGGGGCTTGTGATTACTTGATTAAGCCTATCCGTGAGGAAGAACTTAAAAATATATGGCAGCATGTTGTCCGGAAAAAGTGGAACGAAAACAAAGAGCTAGAAAATTCTTGCAGCCTGGAAGATAATGATCGGCATAAGCGAGGAAATGATGACTCTGAATATACTTCTTCTGTCAATGATGGAGCAGAAGGAACAGTTAAACCTCAGAAAAAGAGGACAAATGCTAAAGAAGAAGATGATGGTGAACTGGAGAATGAAGATCCGTCCACGGCAAAGAAGCCACGTGTAGTGTGGTCAGTGGAACTCCATCAGCAATTTGTTACTGCTGTTAACCAGCTTGGGATTGATAAGGCTGTACCGAAGAGGATTCTTGAATTGATGAATGTTCCTGGCTTGACCAGAGAAAATGTTGCAAGTCATTTGCAGAAATTTAGATTATATTTGAAGAGATTGAGTGGAGTGGCCCAACAAGGAGGGATTTCAAGTCCACTTTGTGGTAACATAGAATCCAATGTAAAACTTGCTTCTCTGGGAAGATATGACATTCAAGCTTTGGCTGCCTCTGGGCAAATTCCTCCACAAACATTAGCTGCACTGCATGCAGAGCTTTTAGGTCGACCAGCAGGTAACCTAGTTTCGGCAGTGGACCAACCTCCTCTCTTACAAGCATCTCTGCAGGGGCCCAAGTGCATTCCAGTTGAGCATGGTGTGGCATTCGGTCAGCCCTTAGTGAAATGTCAATCTAACATTCCCAAACATTATCAGCAGTCTATAATGCCTGCTGGGGATGTTCCTCCGGAACTTGGAGCATGGCCATCAAATAATAATCTTGTTGCTGTTGGACATGGAAGCAATCTTGGAGGGTTGAGTTCTCATAACAGTAACATGTTGATGGATGTGTTGGAGCAGCAGCAGCACCTGCAACAACAAAAACAGCAGCAGCAATCTGCATTCCCTGACGCCAATCGCTCTATCAATGTTCAACCATCTTGCCTTGTGATGCCTTCTCAGTCAGCAACCAGTTTTCAGGCAGGAAATAGTCCTGCTTCTGTAAATCCGAATTGTGTGAATAGGACTGCTATTATTGATTACACCCTTCTCTCACCTCAGTCAAGTAATTCATCATTCACTATGGGACAAATCCCAGATGCGGATCTAAGGACCTCTGGTGTTCTTAGCGGGTACTCAGCACCTGGTTCTATTTCTGCTGCAGCATCATCTATTTCAGCATATGCTGAAAATAGCGGCCATCAGCAACTTCGAAACTCAACTATCCCATTTAAAACTTCCAGACAATGCCAGCACTTGTTCCTAATATCACTTGGAAATCTTGGATTTGTTGGTAACGGAACTTGCATTCCAAGTCGGTTTGCAGTAGATGAATTTGAATCACCAATGAACAATTTAAGCCATGGAAAAGCTTTTGTGGAGAATAATGGTGTTCGGATGAAGCCAGAACCCAATATGGAATTTGTGGATAATGCAAAAGTGGGCACGGGAGTATTGCAACAATTTCCTTCAACTGATCTCATGAGCGTTTTCACAGAA
>gnl_Carpa_v0.4_evm.model.supercontig_2.187
ATGGCTGCTTTGCAGATAGTAGATGAGTCGAGCGTCAACGACAACGTTTTCAGTTTTGAATGGTGTAAGGGTACTGAAGTTGTTGTCCCCGACAACTTTCCTGCCGGTTTGAGAGTCCTTGTCGTCGATGATGATATTACGTGCTTGCGTATTACTGAGCAGATTCTTCGCCGTTGCAACTATTGTGTTACCACCTGCTCACAGGCCGTGGCTGCGTTGACCCTTCTGCGGGAGAAGAAAGGCTGTTTTGATCTGGTTATAAGTGATGTCCATATGCCTGATATGGACGGGTTTAAACTGCTTGAACATGTTGGGCTTGAAATGGACCTTCCTGTTATTATGATGTCTGCTGACGGGATAACAAGTACGGTCATGAGCGGAATTAGACACGGGGCTTGTGATTACTTGCTTAAGCCTATCCGTGAGGAAGAACTTAAACATATATGGCAGCATGTTGTCCGGAAAAAGTTGAACGAAAACAAAGAGCTTGAAAATTCTGGCAACCTGGAAGAGAACGATGGCAATAAGCGAGGAAATGATGACTCTAAATATACTTGTGCCAATGATGGAACAGTTAAAGCTCAGAAAAAAAGGACCAATACTAATGATGAAGGTGATGCTGAAGTGGAGAACAAAGATCCATCCACAGAAAAGAAGCCACGTGTAGTGTGGTCATTGGAACTCCATCAGCAATTTATTAGTGCTGTTGACCAGATTGGGATTGATAAGGCTGCACCGAAGAAGATTCTTCAAGTGATGAATGTTCCTGGCTTGAGCAGAGAAAATGTTGCAAGTCATTTGCAGAAATATAGATTGTATTTGAAGAGATTGAATGGAGTAGCTGAAGAGGGAGGGATTTCAAGTCCACTTCCTGGTAACATAGAATCCAACGTACAACTTGCTTCTCTGGGAAGATATAACATTCAAGCTTTGGCAGCCTCCGGACAACTTCCTCCACAAACAATAGCTGCACTCCATGCAGAGCTTTTAGGTCGACCAGCAGCACTTCTACTTCTTGCTCGTCCACAAGTGCTTGAACAATATAATTCCAGCATCGCGATCTCCTCATCGTATCTCACTTTCCTCCTCGCATCGCACGGGCTTCTGCTTGAAAAAGCCTCTTGTTTGCTCAGCTTCATAACTTTCACGGCGGAGATAATGGTGATGTTAGGCAAAATCCTGTCGCGAAGAGACGTCTTCGGCCGTGAGAAAACAGGTTTGGTTGGCTGG
>gnl_Carpa_v0.4_evm.model.supercontig_233.20
ATGTCAAAAAACGAGGCTGAATTTAAGGTATCAAGTCTTGAAGATAATGGCGAGGAGTCGTCTTTTGATCCGAGAGAGGTAAGAGTGTTGGCTATTGATTCAAACATCGTCTGTCTCAAGTATCTTGTTGCCCTACTCCAACGATGTCAATATCAAGTTACAGCGACTACGATTGCCAGTGAAGCACTTGCAGAATTGAGAGACAAAAGAAACAAATATGACGTAGTAATTACCGATGTTAACAGGTATAACGACGTTGGCGGGTTCGAGCTTTTAGAGATTATTAGTCTCGAGATGGACTTACCAGTAATTATGGTTTCTTCCGACGACAATAAAGACAATATAATGAAGTGTATTAAGCATGGTGCTAGAGATTATATATTGAAGCCCCTTAGACTTCAGGAAATCAAGAATATATGGCAACATGTGGTGAGGAAGAAGGCAGATCATAGTGCAGAGAAATCTGGCGATAGAAAGGAAATCAGAATTATGGACCAACATCGGAAATCAAACTCCCAAATGATCATGATCAAGAAAAGAATTGATGGTAACTTGAAATCTGGTGCTTCGTCTTCTTCGCGAGGAAAGAAACCGCGACTCTCGTGGAACTCTGAGCTCCATGACAAGTTCGTTGATGCTGTCCAGAGACTTGCCGGAAGTGTAATTAATAAC
>gnl_Carpa_v0.4_evm.model.supercontig_46.117
ATGACTGTGGAGGACAGAAGCGGTCCGTTGACGAGTCAAGACGGCGCCACGGAAGGATTTCCAGTGGGTATGCGTGTGCTCGCCGTTGACGACAATCCAACTTGTCTAAAAATTTTGGGGAATCTTCTCCGTAAATGCCAGTATGAAGTGACGACGGCCAATCAGGCAATTGAAGCACTGAAAATGTTGAGAGAAAACAGAAACAAGTATGACCTGGTTATCAGTGATGTTAATATGCCAGACATGGATGGATTTAACCTCCTAGAACTTGTGGGGCTTGAAATGGACCTACCTGTCATCATGTTATCAGAACATAGTGACACCAAGCTTGTTATGAAGGGGATTGCTCATGGTGCTTGTGATTATCTATTGAAACCCGTGAGAATCGAGGAACTCAAGAACATTTGGCAGCATGTGGTGAGGAGAAAGAAACTTGATTCAAGGGACCAGAACAAGTCCCTCAATCAAGAAAGGTCTGGTTTTGGAAGTGGAGATGGTGGGCAAGGGGCCACGTCTGCTGGAAATACTGATCAGAGTGGGAAAGTGAATAAAAAACGGAAGGATCAAAGTGAGGACGAAGAGGACGAAGGGGAAGAGAATGGACAGGAGAATGATGACCCGGCGACTCAGAAGAAGCCTCGGGTTGTTTGGTCCGTGGAGCTGCACAGGAAGTTTGTTGCAGCTGTCAACCAATTGGGTCTTGAGAAGGCAGTCCCGAAGAAAATTCTTGATCTGATGAATGTTGATGGCCTTACAAGGGAAAATGTAGCAAGCCATCTGCAGAAATATAGGCTTTACCTAAAAAGGATCAGTAATGTGACAACACAAGGTAGTATTGTTGCTTCATTGGGAGGTAAAGACTCTTACTTTCGCCTAGGCCAGGTCGAGGGTTTTGGAGATTTTCGAACCTTGACTGGACCCGGAAGACTTCCAAACGCTGCTCTGTCATCGTACCCGCAAGGTGGTATGCTTGGTAGATTAAACTCTCCATCTGGCTTAACCATCCGTGGAATTAATTCTTCGAGCATGATCCAACCGGCTCATCCCCAAATTTTAAGCAGCTCAAATACTCTTGGAAAGCTTCAGGCAACCATGTTGCCTGCAAACCAAAATGCAAATTTGTTTCAAGGGATTCCAACAGGATTAGAGATTACCCAGATGCCACAGAACAAATCTGTCCAGATAGGAGACTTCAACCGGATTAATGATCAGACGATGTTTGGAGTCCCCACGAACTTCCCAGATCCCAGAGCTGCAGGTGGTAGCTCCAGCAATATATCCAGTGCCTTGAGCAACCCTTTACTTTTCCAAGCAAACTCACAACAAACACATAGTCGAGGGGCATTTGGGAATCAGTCATCTCTAAATGTTGCTTCAACGAATACAGACTCTTTCGATATGGGTGTTCGGGGTTCATCAAATTTCCTTGATCATAATAGATGTAATGAAAACTGGCAAGCTGCAGCTCACTTATCCAAGTTTCCATCGAACTCTTTGCCACTCAATCATGATCCCAATACCAATTTGAGAGAAAACATGGCTTCAACCAGTTCTCAGTTTGGAAGCAGCCCAGTTGATTTTTCATCTTCTATACCTGTTTCGGATTCCAGAGGAGACTTGCAATGCCAAACAGGATTGACTGGCAATGTCTTTCAGAACATGAATTATTCAACAAGACAAAGGTGGGAAGAAGGTAGACTGGATTACAACCAAGGATTAAGTAATTCATATGGCAATGCAGATTCCATAATGCCTGCCAATGGTATTGCTTTGGACCAAACCAAGTCCCAAGATAGTTTTATTCAGAATAATTATGATTCCTTGGATGATATAATGAACGCGATGATTAAACGGGAGTCGAATGGACCAATGTTGATTGATGGTGAATTTGGGTTTGATGCTTATTCTCTCGGGTCTTGCATG
>gnl_Carpa_v0.4_evm.model.supercontig_86.17
ATGATTGAAAACGGTTTCTCTTCTCCTCGGAGCGATTCGTTTCCTGCTGGTCTCCGTGTTCTTGTCGTCGATGATGATCCCACTTGGCTGAAGATCCTTGAAAAGATGCTTAAGAAATGTTCTTATGAAGTGACCACTTGTTGCTTGGCAAGAGAGGCTCTGAAGTTACTTCGAGAAAGGAAAGATGGGTATGACATTGTAATCAGTGATGTTAATATGCCTGACATGGATGGATTCAAGCTTCTGGAGCATGTTGGACTCGAGATGGATCTTCCTGTAATTATGATGTCTGTTGATGGAGAGACGAGTAGAGTCATGAAGGGTGTACAGCATGGAGCCTGTGATTATCTTCTTAAGCCCATAAGAATGAAAGAACTCCGCAACATATGGCAGCATGTGTTTAGAAAGAAGATACATGAGGTTAGAGACATTGAAAGTCTTGAAGGCATAGATAGTATAGGGATGACAAGAAATGGTTCAGAGCAGTCTGATGATGCCCACTTGCTTAGTGCAGAAGATATGACTTTGATAAAGAAAAGAAAGGATGTTGAAAACAGGCACGACGATAAGGACTTAAGTGATCCTTCTTCTACGAAGAAAGCTAGAGTAGTTTGGTCAGTTGAACTTCATCAGAAATTTGTCAAAGCAGTAAATCAGATTGGATTTGATAAAGTTGGTCCTAAGAAAATCCTGGACTTGATGAATGTGCCATGGTTGACAAGAGAAAATGTTGCGAGTCACTTGCAGAAGTACCGCCTTTATTTGAGTCGGTTGCAAAAGGAAAATGAGCTGAAATCTTCTTTTGGTGGGATAAAGCACTCAGATTCACCTCCCAAAGATGCTACTGGGAGTTATGGGCTTCAGAATTCAATAAATGTGCACCCTAATGATGTTTTAGATGGTAGTCATGGACTTTCTGGAGGTAACTCGCTTTTACAAAGTGTGGATAGAAACACTGATGAAGTTGATAGAAAGGGAATTGCTTCAGTTGCTACAACAGAAAGCAAAAGATCTTTGGCAGTTGATGTTTCTAATCCTCAAAAGCCCAGATGTGCTCAAATGGGCTTTGATCATCCTCTTGCATCACTTGAACCAGAAGTTAACTTCATGACATTTGGATCTAATGTACCAGCACAGTACTCTTGGAGTGAGATTCCAGGGGTTCAATTTAAACAGGATCATAAGCCACTTGAATTTGAGGAAAGCTTGAGCCAGTTACCACTATCTGGGCTACACCATCATGTGCAAACAGATTATCTACCGCCAGCTGCATCTGTTAGTCCTGGACCTTCTATAACAGAGAGAGATGTTAAGCATTCCTCTAACAGGTGCAAAAGCAATCATGTCGACCCTATAAGCTCATCCAGTGCAAATGATTTATTTCCTGTTCAAAGCAAGAGCCAAATGGTAAGTCAGTCAGCTTTCCAACCTGTTAACACTACTTCATCCGACATTGAAAATCAGGGATTCAATCAAACTTATGTTACTAATTTGGAATCTATACAAAGAAACCTGAATTGGGGAATCAATTCGCCTTATGCATCTCTTAATGAGGACTTGCAATTTTGTTTACTGCAAGGGGATTGTTATTCAATGAACCTTGGATTACAGGGTGTAGAGTTTACAGATTACAACAATTTGGAGCTCTTTACTGAAGTTCCAATCCACTTATATGATGCAATGAGGTTTGACTGTGATCATCTCTATGCCAAGCAGAACATGCTGTTG
>gnl_Carpa_v0.4_evm.model.supercontig_9.105
ATGCTTCGAGAGAATAAAAATGGCTTCGATATAGTTATCAGCGATGTTCACATGCCCGATATGGATGGATTCAAGCTCCTGGAGCGTGTTGGGTTGGAGATGGACTTGCCTGTTATAATGATGTCTGCGGATGAATCCAAAAGTGTTGTGATGAAGGGAGTCACTCACGGAGCTTGTGATTATCTTATCAAGCCAGTTCGGATTGAAGCACTGAAGAATATATGGCAGCATGTGGTACGAAAGAGGAAGAACGAGTGGAAGGAATTGGAACAATCAGGAAGTGTGGAAGAAGGAGATCGACAGCAAAAACAAACTGAAGAGGCAGATTATTCTTCTTCAGTAAATGAAGGGAACTGGAGAAGCTCAAAAAAGAGGAAGGATGAGGAAGATGAGACAGAAGACAGGGATGACACGTCCACATTAAAGAAGCCACGTGTTGTTTGGTCTGTGGAACTCCATCAACAGTTTGTTGCAGCCGTCAATCAGCTTGGCATTGACAGTATGAATCTTCTGCCTGAATCTCCAAACTTTCTGATTCTTGTTGGCTGTATGTTCATATGTGACCTCAACAATGCACATCATGAGGCTGTTCCGAAGAAAATTTTGGAGCTGATGAATGTTGCAGGACTCACTAGAGAAAATGTTGCAAGCCACCTCCAAAAGTATCGCTTGTACCTGAGAAGGCTAAGTGGAGTGTCACAGCACCAGAGTAATTTAAATAATTCCTTTATAAACCCGCAGGAAGCAAATTTTGGTCCATTATCTTCGCTCAATGGAATTGACCTTCAAACTCTGGCTGTTACTGGTCAACTCCCAGCACAAAGCCTTGCAACGCTCCAAGCAGCCGGGCTTGGTAGGTCAAGTGCAAAATCTGGCATATCCATGCCCATTGTTGATCAAAGGAACTTATTTAGCTTCGAAAATCCAAAGCTGAGATTTGCGGAGGCACAACAGCAACATATGACTAATAGTAAGCAAATGAATTTACTTCATGGGATTCCAACCGCAATGGAGCCAAAACAGCTTGCCAGTTTGCACCATTCTGCACAATCCATCGGCAACATGAACATGCAAGTCAACACCCATGGGGGACAGAGTAGCCAAAATAATGCCTTGTTGATGCAGATGGCTCAATCACAGTCTCGGGGACAGATACTCTATGAGAACTCAGGAAGTCATGCTACTAGGTTACCGTCATCTATCACGCAGCCTATTTTAACATCAAATGGAATTGGTGCCAGTGTTTCTGCAAGAACTGGGATTCCTGATAATGGCAGAGGGGGAGCTTACAATCCAGTATCTCAAGCTTCTTCAATGTTGAATTTCCCCTTGAATCACAATGCAGAATTGCCTGGCAATAGTTTCCCTCTCGGAAATGCTCCTGGGTTGTCCAGCCTGGCATCAAAAGGGGCATTCCAGGAAGATGTAAACTCGGATATAAAAGGATCAGGAGGATTCATGCCAAGTTATGATATATTCAATGACTTGCATCAACATAAACCCCAAGATTGGGAACTACAAAATGTAGGCTTGACCTTCGATGCCTCTCAGCATTCGAACCCCCTTCAAAGCAGCCTTGACGTCACACCATCAGTTCTAGTTTCCCAAGGGTTTTCCTCCAACCAAAGGAATGGGCAGAATGGGAATGCAACTGCTGTAGGTAAGGCAATGTTCTCAACAGGAGAAGGACCTGAACATGGGAATGTACAGAATGTTGTTAATCAGAATCTCAACTCCCTCTTCACTGACAATTCAATAAGAGTGAAGTCAGAAAGGGTTTCTGAAGCAAGAATTCCATCATCGCTCTTTCCTGACCAATTTGGTCAAGAAGATCTCATGAGTGCACTTCTCAAACAGCAAGAAGGAATTGGACCAGCCGAAAATGAGTTTGATTTTGATGGTTATTCCATGGACAATATTCCTGTG
>gnl_Elagu_v2.0_p5_sc00001.V1.gene2420
ATGTCGGCTGATATGAGAACCAGTATTGTGATGCAAGGAATTAAGCATGGAGCTTGTGATTATTTAATTAAGCCTGTACGCATGGAAGAGCTAAAAAACATATGGCAGCATGTTGTTAGAAAAAAGTGGAAAGAAAACAGAGAAGCTGAACATTCAGATAGCTTTGAGGATACTGACCATAACAGGCGAGTCATTGATGATGCCGAAAAAACTTCCTCAGGAACTGATGCAACTGATAATATCTGCAAATCTCAGAAAAAGAGAAGAGATGTTAAAGAAGATGATGAAGGTGAACTCGACAATACTGATTCCTCATCGAAGAAGCCACGTGTAGTGTGGACTGTGGAGCTTCATCAACAATTTGTCAATGCGGTAAACCAGCTTGGAGTGGACAGGGCTGTCCCCAAGAGAATTCTTGACTTGATGAATGTTCCAGGTCTAACGAGAGAAAATGTTGCGAGCCATTTGCAGGGTCTTGTTGAAAAGGTATTATGTGAAGTGTCAGAATTACGGGTCGCAAAAGCATATGCTTTCAGATTGTATCTGAAGAGATTGAGTTCAGCTCAACACCACACTGGACTTCCTATTTCATTGCCTGATGCTGGCTCAAATGCAGAAGTGCCTTCACTTGGAAGCCTTGATTTCCAAACATTGACGGTCTCAGGTCAAATTCCTCCACAAACCTTGGCTGCTTGGCAAGATGAGCTATTCGGCCGACCTGCTGGCAGCTTAGGAATGCCAGAAATGGTCCAACCAGTTCTTCAACAAGCCTCAATTCAAGGAGCTAAATCTGTTCCTGTTGAACATGGCATAGTGTTTGGTCAACCTCTGATAAAATGCCAGGCCAACATGCCCAAACAGTTCCCTCAATCAAATGTAGCTGTTAGGGGCTTGTCTTCTGGTTTTCCTACTTGGTCCTCCAATAACCTTGGGGTGGTCTCTGGCAGCAATCTTGGAGGGTTAAGTAGCACTCAAAATAGTAACTTGCTGGTCCCGATGTTACAGCAGCAACAACCTCATCCTGTGCTATCAGAATCCCATCATGCAATTAATGTGCAACCATCTTGTCTAGTTCTTCCCTCTCAGGTGTCAAAGAGGTTTCAGGCAAGGGAGAAGCCTGTGCTCGTGAATCAGAACTCTGTATTAGTGCCTTCTCAGTCATCAACTAGTTTACAAGCAGAGAATAATCCTACTATGAATCAGAACTCTATATTTGCTCCTCCGAAGTCATCAAATAGTATGCAGGCAGGTAATAATCTTAGTCTTGTAAGTCGGAATTCATCATTGACCAGTTCTCAAGGTGGGAATAATCCTGGTCTCATAAATCAGGAACCCATGGGTCCTTCTCAATCATCAACCAGTTTCCAAGATGGGAATGATCCTGGTCTCATAAATCAGAACTGCATGGTTGTCCCTCCGCGGCTGTTGACTAGTTTTCAGGAAGGGAGCAGTCCTGCCCCAATCAGCTATTGCTCCAGCTATAAGAACAGTGCAATTGTGGACAACAGCCTACTCTCATCTCAGTCAAATAATGCACAACTGGGTCAGGCACAAGTCTTGGACGAAGGCTTCAAGGATATCACTGTACTAAATAGATACTTGATTCCTAAATCAATTTATTCGTCAGTGCCATCCTGTACTGATGCCAGCGCTGGTTGGAGGGCACAGACCCCTGATGGGAATATTGGTCCCATTAATCAATCACCTTATCTTGTACCTAATTTGAAAAACATTCAAGGTGCTGGTGCAGTGTCACAGACTTTGCCTGATCAGGGACAAGGGAGAAATCTTGGTTTTCCTAACTTGAGCAACATCCAGGGTGGTGGTACAGTGTCACAGACTTTACCGGATAAAGGACAAGGGAGAAGTCTTGGTTTTATTGGTCAAGGTACTCGCATTCCCTGCCGGTTTGCTGTGGATGACATTGAATCTCCCACTAATGGCACAAGTCCTGATGATGATAAAGACATATTGAATAAAGATTTCTTTGGGCTTAATGGTGATATT
>gnl_Elagu_v2.0_p5_sc00004.V1.gene383
ATGACAGTAGAAGAGAGCGGGAGAAGCAAGGGGAAGGAAGCGGAAACCATAGACAAGTTCCCTGCGGGCATGCGCGTTCTCGCCGTCGATGATGATTCCACTTGCCTCAAGTTGTTGGAGAATCTTCTCCTGCGCTGCCATTATGATGTGCTGTCTGCAAATGGTGATACCAAAGCTGTGATGAAGGGGATAACTCATGGTGCTTGTGACTATCTGTTGAAGCCCATCCGGATTGAGGAGCTTAAGAACATTTGGCAGCATGTGGTTAGGAGGAAAAAGTTATATTCAAGATATCAGAATAAAGGGGAGAGTAGTCTGAAGGCCCAACTTCCTAATTCCGAAGGTGTGCAGGGGCCTCATGATCGTAGTGATGAGCTTAACAGGAAGAGGAAGGGTCAGATGGAAGAAGATGAAGTAGATTCTGAAGAAAACACACATGAGAATGAAGATTCCTCCACCCAGAAGAAGCCAAGGGTCGTTTGGTCCATTGAGCTGCATCGCAAATTTGTTGCTGCAGTTAATCAATTGGGCATTGACACTGAATCTTCCATCTTGTGCTTGCAGAAGTACAGGCTCTACCTGAAAAGGCTCAGTACTGTGGCAAACCAGCAAACTCACATGGCCACCATTTTAGGAGGTAGAAACTCCTATATTAATATGAGTTCATTAGATGGTTTTAGAAATTTTCATACACTGAGGGGATCTAGACAGCTACCAACTCTTGCATCTTTTCAACCAAATGGATTACTTGGTACAATGAATAGTTCAACTGCATTTGGAATGCATGGTTTGGTACCTTCTCAGACTGTTCAACTTGGCTGCACCCAGAACACCAGAAGCTATCTTTTTAATGATCTCAGGAAGCTTCAGGGCATTAGTCAACCAGGAAACCATCAAGGAAATTCAATTCAGGGGATGCCAACTTCTATGGGACTAGGTCAGCTGCAACAACTCAGGGTAGTGCAGGAAGCAAACAACATATTGCCTTCTGGTTTGTCTGGCAGTGGACCGGCCAATGGTGTTTTCAGCAACTCTTTTGCTAATATGACAAACAATACTTTGTCAGTACAAGCAAATAAGGGGCAGATGCAGGCTGGGGAATCAGGCAGTTATTCTTCTGTTAGAATGCCTTCCTCTAGCTTAGACCCTTTTGAGTATTGTTTTGGGGACTCTTCTCACTTTCCTGATCTTGTTAGATGGGATGACACTTGGCAAGATGCTCTTCCATCAACTGATTATTGTGCAAGCACTTTGCCTATAAGTGTCCCTTTTAGTAATAACTGTTCTTCTACCAACAACATTGGAGCCAGTATTTCTCAAATTATATCAAATATGGATGGTGATATTTGTTGTCAACCTTCTCTCCATGTTTCAGTAGCACATATGCATGACTTGGTGATAGGAAATGATGTGCATGGCCAAGTCAGCTCAGTTGGTAGGAGCATGATGCCCATTCCAATAGGTGCTAACGAAGACACAAAGTTATCAGACTTTGGAAGCTCAGACAAATCTAAACAGAAATTTGAGGATCGGAAACAGAACTGTAGCTTTAATCCTATTCCTAATCGGACATTGAGCAATGGCATTGGCAATAAAAAGATGGACACAGATGTGATTGATCAAACAGTGCTTGATGCTCCAGGCCTTGCACAAGACTGCAGTATTGACAAGTCAAGAGCTGATGGCCAGCTGACTTGCAAGGATGAAGATGCACTGGAAAGCACAAAGTCGCATTGTGATTTTAACTCTACTGATTGCAGCTATGATGGACTTGTGAATGCCATGATTAAACCGGTGCTGATGTTGCCACAAATTGCAGTTGTTACCGCTCTCATTCTTAATGTGAATAGTCTCGCAACACAT
>gnl_Elagu_v2.0_p5_sc00004.V1.gene504
ATGTCCATCGATGGGGAAACAAGTAGGGTAATGAAAGGTGTTCAACATGGTGCCTGCGATTACCTTCTTAAGCCTGTGAGAATGAAGGAGCTAAAAAATATATGGCAACATGTTTATAGAAAGAAAATGCAGGAAGTGAAGGAGATTGAAGGTCATGATATCAATGAGGATATTCAAATAAGAAATGAATTTGAGGATTTTGAAGACAGGCATGTCTTAAATGGAACTGATATGAACTCTATGAGAAAAAGGAAAGATGTGGACAATAAAGAACATGCTGATCAAGAATTTACTGACCCTGCGACTGTTAAGAAAGCTAGAGTGGTTTGGTCTGTCGATCTTCATCAGAAATTTGTGAATGCTGTAAACCAAATAGGATTTGATAAAGTTGGTCCGAAGAAAATACTTGACTTGATGAATGTTCCTGGATTAACAAGGGAAAATGTTGCCAGCCACCTACAGAAATATCGTCTCTACTTGAGTAGATTACAGAAGCAGAATGAGGGAAGAAATTTTGGTGGAAATATGCAATCTGATTTCAGCTCCAAGGATGTCACAGCAAACTTTGACCTGCATAGCTCAACCCAAATGCAGCAAAATGGTGCATCTTCAAAATACATCTACACAAATCAAAAAATCCCAGCTCAAGTGATCGTCCCAGATGGCTGTGCAGATGACTTTAAGAATGTTGTGTCTTTGCAAGTTATGGATAGTAAACAAGCTTTATTAAGTGATGTTTCTGACTCTCAGAAGGTCAACAGTGTGTCTCAGTTAGGAGTACTGCTTTCTTTCAAAGAGATGATGCCAATTGTTGACATGAAGCCACTGGAGCCTGCCATATCAAGGCACCAATCATGGAATGGAGGTATTCCAGTAATGCAATTTATGCAGTATCCAAAACATAACCACAAACGTTGTAGTTTGTTAGAGGACTACTCATGTCTGCCGAAGCCTGACCAAGAACATCAGGTTTTTGCTGATCATGTTCATACCCCTCCATCAGTCATCTCAGTCACATGCAACACTGAGGATGATATGTGTAGTGTTTCAGAACTAAAACCAGTTCATACAAATCAGAAAAGCAGCCACATTAAACCTATATCACCAGTGCCTTTTATGACTAACCCTGTCTCTGTTCAAGTTGATAGTGGTCTAAGCAATACTCAAGACTATAGTGGTCTAAGCAATACTCAAGACTTTGGAGCAACATGCGGAAAAGATGGATCAACAAACCAAAAAGATCACTACAATGATCAAACATGTAGTGGTTGGATACCTCCACCACTACAATTGAGCCTTACAAATGAGACAGATCTGGTATCTTTGCCTGAACAGTTGCAGTTGTGTTCTCTTCAGGGCATTGGCTGCTTTGAGAATGTAGGGCTGAATAACATGGAGATTTTTCAGTACAATGATTCGACGTCAGCGATAGAAGTTCATGGTAACTGGTATGACAGCTTGGAGTTTAACTGCGATTATTTGTATGACTCAGCAGATTACCCTATTGTAGATGAATGTCTTTTTGCC
>gnl_Elagu_v2.0_p5_sc00019.V1.gene244
ATGACGGTAGAAGAGAGGAAGGGGAGCATGGGGAGAGAAGGTGCGCCCAAAGACCAGTTTCCGGTCGGCATGCGGGTTCTGGCCGTAGACGATGATCCGACCTGCCTCAAGTTGTTGGAGATTCTGCTGCGTCGCTGCCAGTATCAAGTTACGACGACTAATCAGGCGATCATGGCTCTGAAGATGCTGAGGGAGAACAAAGACAAGTTTGATCTGGTCATTAGTGATGTCCATATGCCCGACATGGATGGTTTCAAGTTGCTGGAGCTTGTCGGCCTCGAAATGGACCTCCCGGTCATCATGCTATCTGCGAATGGCGAGACCAAAACTGTGATGAAGGGGATTACACATGGTGCCTGTGACTATCTGCTGAAACCTGTTCGGATCGAAGAACTCAGGAATATATGGCAGCATGTGGTTAGGAGGAGGAAATTTGATCACAGAGATCACAATAATTATGATAATGCGGGTGATTCCGAGAAGCCCCAGTGCGCAAATTCTGAAGGCGGGCAGGGTCACATTCCTAGTGAATCATCTGATTATGGTGGGAAACTTAACAGAAAGAGGAAGGAGCAGAATGAGGATGAGGAAGATGATGGTCAGGAAAACATGCATGAGAATGGAGATTCATCCACTCAGAAAAAGCCGAGGGTTGTTTGGTCTGTTGAACTGCACCGTAAATTTGTAGCTGCCGTCAATCAGTTGGGAATTGACAAGGCTGTGCCTAAGAGGATACTTGATCTTATGAATGTTGAAAATCTCACAAGGGAAAATGTTGCAAGCCACCTACAGAAGTATAGGCTTTACCTTAAAAGACTCAGTGCTGTGGCAAGCCAACAAGCTAACATGGTTGCTGCTTTTGGGGGTAGAGACCACTCCTATTTACCTATGGGTCCCTTGGATGGATATGGAAATTTTCATACATTGGCTGCTTCTGGTCAGCTACCAGCACTTTCATCTTTCCAAGCAAATGGAGTGCTTAGTGGAACAAACCCAGCTGGATATGGACTGCGTGAGTTTGCTGCCTCTAGAATAGTTCAACCTGGACACTCCCACGGCAACACAAGCAATCCCATCAATGATCTTGGTAAGCTTCAGCGAATTAATCTACCAGGAAGCCAACATGGGAATTTGCTCCAGGGGATGCCCACAACATTGGAGGTAGACCAATTGCAGCAACACAAGACTATGCAGGATGCAAATATACATTTGTCTGGTGGTTTCTCTGGTACTGGACTGACTACTGGTAGCTCCAGCAACTCCTTTGTTAATGTAACAAACAATTCTTTCGTATCGCAAGCACATCAGCAGCATATGCAGTCAAAAGTGTTAGGCAATCACTCTTCTGTAGGAATGCCGTCTGTGACCTCGGACCCTTTCTCAGTGAGTGTTGGTGGTGCTTCCCATGTGCCTAACCTTGGTAGATGCAATGACACCTGGCAGGGTGATGTTCCATTAATTGGGCATGCATCCAACTCTTTTCATCATGATGACTTGGCTAATATGGGAGCCAATGTTCCAGTAGGCTTGCACATAGACAGCAATCCTCTGAATATTTCTTCCAGCAATGTAGTAGCAGCACCTCTGCATAATCCTGTGACCGGAGGAGATGTACAGTGCCAAGCCAGCTCTTTCGGTGGGAACATGATGCTAATGCCTTCAGCTTTAGATGGGGACTCAAAATTCTTGAACTTCGGAAATGCAGGCATTTCTAAACAGAAATTGAAGGAGCCAAATCGAGATCATATTCGTGAACCTAATCTTGTATTTAATTCTTACTTAAATTCTCCGTTGTCAGGTAATCCTATAATTGGTCCTATTGCTGAAAGTCAGAGACTGAACAATGGCCATTTTAACAAAAAATGGGACATAAGCCAAACAAATTTTGTTACTCCAGTTCCTACACAGAAATGCAAGATTGATAATTCAACCACCAATATCCAGCTGACCCACAAGGAGGAGTCTATTTTGGAAACTTCAAAGTCGCAGGGCGGATTTTATTCTAGTGGTTGCAGCTTCGACGATCTAGTCAATTCCATGATAAAGCCGGCATCTAAAGGACTTACAGAGGTCGAAGAACGCCAC
>gnl_Elagu_v2.0_p5_sc00042.V1.gene303
ATGGAGAACCACGGAAAGCGAAAGAGCCTCCCCTCTTCCTCTCGTCGACCCAAGAAATCCCGACCGTCAGGGTCTCCATCGGATCGTGGATTTCTCCGCTCCCAATCCGATTCTTGGTTACGATCCATGGTTGCTGACTCTTCCAACGGAGGCCAGTCCCAGTTTCCGTTTGGAATGCGGGTTCTGATCGTGGACGATGATGTCATATCTCTCAGGGCGGTGGAGTTTCTCCTCTTGAGATGCGGCTATCTAGGATTTGTAATGCTGAAGCTCTTGATCGCCCTTGATGATGATGATGTACAACAACAACATCCCAGCCAAGCTCTCATGGAGGATCTTATTGTTGTGGTTCTCTCTAGAACATTTATTGGAAAAGCTTGGAGGCAAGAAGTGCATGAGATGAAGGGAGGGCTTAGAAATGAGGCTTTTGCTAATTATGTGTGGTATGCAGTTACTGCAACCCTGGATGCGGTTACAGCTCTAAAGCTATTAAGAGAGAACAGAGACAATTATGATCTTGTGATTAGTGATGTTCGGATGCCTGAGATGGATGGATTTGAGCTGTTAGAAGCCATTGGACTTGAGATGGATGTACCTGTTATTATGTTGTCTGCGGATGGCGAAGTAAATACAGTGATGAAAGGTATTGCGTATGGGGCTGTTGACTATTTGGTGAAACCTGTGAGGCTTGAGGAACTTAGGCTCATCTGGAAGCACGTGGTTAAGAAATCATTACATGGTACAAAGGAGGCTAACAATCCTGGTGACAGGAATAATCATGAAGAGGAATTAGAAGATGATCATGAAGAAGAATTAGATGATAATCATGAAATAGAATTAGAAGATAATCATGATAGGGAATTAGAAGCCGATCATGAAAAAGAATTAGAAGATGATCATACTACAAAGGTTATGAGAAAAGGCAAAGAAAGAGAGAGTTCTAGTGATGGCTCATCAACACAGAAAAAGCCTAGGTTTGTATGGTCACCAGAGATGCACGCTCTATTCCTGAAAGCTGTTCATCATTTAGGCATAGATAGTAAG
>gnl_Elagu_v2.0_p5_sc00044.V1.gene314
ATGCGGACGACACGGCCTCGTGATCGACGTCTATTTACGGTCCTGCCACTGATCTCGCTGCCCGTTCGCCTCTCCCGCGGACGATGGATGATCTCGTCAGGGAACAGGGTTACGACGACTAATCAGGCTATCAAGGCTCTGAAGATGCTGAGGGAGAACAGAGACAAGTTTGATCTGGTCATCAGTGATGTCCATATGCCCGACATGGATGGTTTCAAATTGTTGGAGCTTGTGGGCCTCGAGATGGACCTCCCGGTCATCATGCTATCGGCCAATGGTGAGACCAAAGCAGTGATGAAGGGGATAACACATGGTGCCTGCGACTATCTGCTGAAACCTGTTCGGATTGAAGAACTCAGGAATATATGGCAGCATGTGGTTAGGAGGAGGAAATTTGATAACAAAGATCATAATAATTATGATAATGGGGATGATTTTGAGAAGCTCCAACAGGGTCAGACTACTGGTGGATCATCCGATCTTGGCGGGAAACTCAACAGAAAGAGGAAGGACCAGAATGAGGATGATGAAGATGACGGACAGGAAAACATGCATGACAATGAAGATCCATCCACTCAGAAAAAGCCGAGGGTTGTGTGGTCCGTTGAGCTGCATCGAAAATTTGTAGCTGCTGTCAATCAGTTGGGAATTGACAAGGCTGTGCCTAAGAGGATACTTGATCTGATGAATGTTGAAAAGCTCACACGGGAAAATGTTGCAAGCCACCTACAGAAGTACAGGCTCTACCTCAAAAGACTCAGTGCTGTGGCAAGCCAACAAGCTAACATGGTAGCTGCTTTTGGGGGGAGAGACCCCTCCTCTTTACACATCGGTTCATTGGATGGATATGGAAATTTTCATGCATTGGCTGCTTCTGGTCAGCTACCAGCACTGTCATCTTTCCAAACAAATGGAGTGCTAAGTAGAACAAATTCGGTTGGATATGGACTGCGCGGTTTTGCTCCCTCAGGAATAGTTCAACCCGGACAGACCCATTGCAACACAAACAGTCCCATCAATGATCTTAGTAAGCTTCAGTGCATTAGTCTACCGGGAAGCAAACATGGGAAGTTGCTCCAGGGGATGCCCACAACATTGGAACTAGACCAATTACAACAACACAAGAGGATGCAGGAAGCAACTATCCATCTGCCTGGTGGTTTCTCTGGTGCTGGACTGGTTACTGGCAGCTCCAGTAACTCATTTGTCAATGTAACAAGCAGCCCTTTGTTATCACAAGCATATCGGCAGCATACACAGTCAAAGGGGTTGGGCAATCACTCTTCTGTAGGAATACCGTCCATGAGCTCAGACCCTTTCCATGCGAGTGTTGGTGGTTCTTCCCATTTGCCCGATCTTGGTAGATGTAATGACACCTGGCAGGGTGCTGTTCCGTTAACCAGCTATCAATCCAACACTTTGTCTATGAATGCCCCTTTTCATCATGATGACTTAGCTAATATGGGAGCCAGTGTTCCAGTAGTCTCACACATAGACAGCACTCCTTTGAATATTTCTTCCAGCAATGTAGTAGCAGCACCTCTGCATGATCCTGTGACTGGAAGAGATGTGCAGTGCCATGCCAGCTCTCTTGGTGGGAACACGATGCTTATGCCTTCATCTTTAGAGGAAGACTCAAAGTTCTTGAACTTCGGAAGTGCAGGCACTTCTAAACAGAAATTGAAGGAGGCAAACCAAGACCATATTCATGAACCTAATCTTATATTCAATTCTTATTCAAATCCTTCTTTGTCTAATAAGCTTATAGTTGATCCTATTGCTGAGAATCAGAGACTGAACAATGGTTATCTTAGCAAAAAGTTGGACATCAATGGGGTTGGCCAAACAAATTTTAGTGCTCCAGTTCGTGAACAGAATTGCAAGATTGATAAGTCAACCACGAATATTCAGCTGACCTATAAGGAGGATTCTACTTTGGAGACTGCAAAATCGCAGGGTGGATTCAATTCTAACGGTTGCAGCTTTGATGATTTGGTCAATTCCATGATCAAACCGCCTGCAGAGAAGGTTGCATTGCATGCATTGTTATTGGAGTATTACTTCATTGTGACCTTC
>gnl_Elagu_v2.0_p5_sc00058.V1.gene360
ATGTCAGCTGATAAGAGAACCAGTATAGTGATGCAAGGAATTAGGCATGGGGCTTGTGATTATTTAATTAAGCCTGTTCGCATTGAAGAGCTGAAAAACATATGGCAGCATGTTGTTAGAAAGAAGTGGCAAGACAACAGAGAAGCTGAACATTCTGATAGCTTTGAGGATTCTGACAGACGAGCCACTAATGATGCTGAAAATAATTCCTCAGGGAATGATGCAACTGATAATGCCATCAAATCTCAGAAAAAGAGAAGAGATAGTAAAGAAGATGATGAAGGTGAACTAGATAATAGTGATTCTTCATCAAAGAAACCACGCGTAGTGTGGTCTGTGGAACTTCATCAACAATTTGTTAATGCTGTATACCAACTTGGAATAAACAAGGCTGTCCCCAAGAGAATTCTTGACTTGATGAATGTTCCAGGGCTAACTAGAGAAAATGTAGCGAGCCATTTGCAGCAATTTGCTGAACTTGTGCAGAAATTCAGATTGTATCTGAAGAGACTGAGTGTAGATCAACACCACACTGGGCTTCCTAATTCTTTGTCTGGCGTTGGCTCAAATGCAAAAGTGCCTTTTCTTGGAAGCCTTGATTTCCAACCTTTGACTGCCACAGGTCAAATTCCTCCGCAAACCTTGGCTTCTTGGCAAGAAGAGCTGTTAGGTCGACCTTTTGGCAGCTTCGCAATGCCAGCAATGGACCAACCACTTCTTCAACAAGCCTCAATGCAAGGAGCTAAGTCTGTTCCTGTTGAACATGGCATAGCATTTGGTCAACCTCTGATGAAATGCCCGGCCACCATGCCCACAGAGTTCTCTCAATCGAATGTAGCTGTTAGGGGCTTGTCTTCTGGTTTTCCTACTTGGTCCTCCAGTAAAGTGATCTCTGCAAGCAATCTTGGAGGGTTAAGTAATGATAGTAACTTGCAGGTCCCGGTGTTACAGCAGCAACAGCTGCATCCTGTGCTATCCGAATCCCATCATGCAATTAATGTGCAACCATCATGTCTAGTTCTTCCCTCTCAGGCATCAAATAATTTTCAGGAAAGGGAGAATCCTGTGCTTGCAAATCAGAATTCTGTAGTACTGCCTACTCAGTCATCGATGAGTTTTCAATCAGGTAATAATCCTACTCCTATGAATCAGAACTCTATAATTGTCCCCGCTCGGTCATCAACCAGTATGCAGGCAGATAATAATCTTGGTCTCACAAATCAGAATTCATCATTGACCAGTTTTCAAGGTGGGAATAATCTTGGTCTCATAAATCGAAACTCCATAACACTCCCTTCACAGCCACTGACTAGTTTTCAGGCAGGGAGCAGTCCTGCCCCTATCAGCCATAGCTCCAGCTTGAAGAAAAGCAGTAGAATTGTAGATTACAACCTACTTTCATCCAATTCAAGTAATGTACAACTGGGTGAGGCACAGGTCTCAGATGAAGTCTTCAAGAACTTCACTGTGCTAAATAGCTACTCGATTCCTAAATCAATTTCTTCGTCAGTGTCATCCTGTACCAATGTCAGCATGGGTTGGTGGGCGCAGACCCTTGGTGGGAACATTGGTCCTGTTAATCAATCTTGTCTCATGCCTAGCTTGAGCAACATCCAGGGTGCTGGTGCCATGTCACAGGCTTTGCCTGATCAAGGACAAGGGAAAAATCTTGATTTGGCCAACTTGAGCAACATCCGTTGTGGTGGTACACTGTCACAGATTTTACCTGATCAAGGACAAGGGAGAAGTCTTGGTTTCATCGGTAAAGGTACTCGCATTCCCAGCCGATTTGCTGTGGGTGACATTGAATCTCCCACTAATGGCTCGAGTCTAAATGATAATGGAGAAATATTGAACCGAGGTCATCTTGGATTTAATGGTGATGTT
>gnl_Elagu_v2.0_p5_sc00070.V1.gene127
ATGGATCCCAACAGAGCAGCCGCATCGACGGCAAGCTCGGGGAGACCGAGGGACGGCGTCGGGCATCCCCCCGATTTCCCGGCCGGCCTCCGGGTCCTGGTCGTCGACGACGATCCCACCTGCCTGAAAATCCTCGATAGAATGCTCCGCAAATGCCTCTACGACGTGACAACTTGCTCGCGGGCGGCGGTGGCGCTGGCGATGCTGCGGGAGAGGAAGGGAGCGTTCGATCTGGTCCTGAGTGATGTGTACATGCCGGACATGGATGGTTTCAAGCTTCTCGAGCACATCGGGTTGGAGATGGATCTTCCTGTGATCAGTAAG
>gnl_Elagu_v2.0_p5_sc00269.V1.gene39
ATGAAGGGAGTCACTCATGGCGCCTGCGATTACCTTATAAAGCCGGTGAGGATGGAGGCGCTGAAGAATATATGGCAGCATGTGGTGAGGAAGAGGAGGAACGAGTTGAAGGAGTTGGAGCACTCGGGAAGTGCAGAGGAGAATGACAGGCAGAGAAGGCTTCTCGAAGAAGGGGATAATGCATCCTCGGTGAACGAGGGGAGTTGGAAGAACGCGAAGAGGAGGAGGGGTGGGAAGGAGGAGGAGGAGGAGGAGGTTGAGGAGCGCGAAGATCCTTCGACATTGAAGAAACCGAGGGTAGTTTGGTCCGTTGACCTCCACCAACAGTTTGTCGCTGCCGTGAAACAATTGGGCATCGAGAAGGCTGTTCCCAAAAAAATCCTTGAGTTGATGAATGTTCCTGGACTTACTAGAGAAAATGTTGCGAGCCACCTGCAGCCATTTAAGGAAGGTATAGCAGAGATATCATCATATATTGACAAATCTAGTGGTACACAACAGAAATACCGATTATATTTGAGGAGAGTAAATGGACCGCAACATCAGGGAAGACTTGATACACCATATACAGGCAGTTCAGAAGCAACATTTCATTCAGTTGGTTCGTTTGATGGGTTTGATCTTCAATCTCTTGCTGCCGGTCAGCTTTCACCACAAAATCTTATGGCTCTACATTCAGTGCCTGGAAGAGTTACAAATACTAGCATAGGCATGTCTTCTGTTGATCAAATAGGTTTCTTCAATTCTAGTGTGGAAATATCTAATGCTTCCTACATGAGGCCTCCGTTAATGCAGCAAATTGACAAGAAGCAAATGAACTTCATTTCTGGACCCCCCACCAGCATGGAGTCAAGGCAGCTTGGTCAGTCGCAACAACTGGTCCAATCATACGGAAGTATGGGACTGCTAACCAGTGAAGGAGCATCAGGACTTTTTAACCTACCATCTTCCCAAAGAGCAAGCACTACATTCCCTGGAGGCTCCATTAATGCAAACCTGAGTAATTCTTTGGTTATGCAAATGACTCATCAAGGACCGCAATTTTCTTTATCTCAGCAACAGAATCAAATACATATTAGTATGCCACAACTGCCCCAAACAAGGGGACCGATACAAAATGGAATTGCTGGTGAACATGATTCGAGGCTCTCAACAACCATCGCACAAATTCTTCCAAATGACATTTCAAGTGATGTCTTGGGAAGTAGTGGGAGTAATATGAATGTGGACACTTCATTGCCTGGAGGCTACATGAATGCTTCTTCATATGGTTCAGTTTCTCATGCTTTGTATGCTGATTTTCCTAACAGCTGCATGAATGAATCAACTGGAAGTTGCTATCCTCTTGCAAGAAGTGCAGGAGCAACCAGTCTCACTTCAACTGGTATGCTTCAAGATGTTATGCCCCCGGTGGGAAATGTTGAAGCATTAGGTAGTTCCGCTGGCCTAAAAGGAGCAAAGGACTCTGTTCCAAATTATGATCTATTTAGTGAACTTCATCAAAGTAAAAGCCAAGACTGGAAGCTACAGAATATAAATGTTTCTTACCACTCAGCCCAACAACTTGGCTCCAAGCAAAGCAATATTGCCTTTGGTTGTCCATCATTGGCTCATCAAGATTCAATTGCTACCATAAAAGATGGGAGTTGTCGGAATACATGCACTGTTAGGAAGGAGATATTTTCAGTGAGAACAGAAATTGGACATGAGAAGGGAGAGTGCATTGCTCAACGCAATAGTACCATTCTACTTGAAAACTCTGTTAGAGTAAAAGCTGAAGGCATGTCAGATCATAGTTGTCAAGACTTGCTTTTTGATGACAATATTATACCAGATGAGCTAATGGATGCTGTTGGAAAGAAGCATCAAGAACGGGTTGTGCAAGTTGATCCAGAGCTTAGTTTTGATGGCTATTCCTCGGGTAACAGTGTAGCTCGCTGGCTTCCTCCAAATGATGCCACCAGCTATGGGCTTCTACACATCGTGGGAGGCTTAGAGCAACCGAATGAGAAAGAACCCCATCAGCATCTCAGTCAGGTGGGAGGCTTAGAGCGATCGAATGATCAGGTGGGACGCTTAGAGCGACCGAATGAGAAAGAAGCCCATCAGGCGTCTCAGTTAGGTGGAAGGCTTAGAGAGAGA
>gnl_Elagu_v2.0_p5_sc00269.V1.gene40
ATGGATCCCAGCAGCAGAGCGGCCGCATCCACGGCGAGCTCGGGGAGGCCGAGGGACGCCCTCAGGCCTCTGTCTGACTTCCCGGTCGGCCTCCGGGTGCTCGTCGTCGACGACGACCCCACCTGTCTGAAAATCCTAGACAAAATGCTTCGCAAATGCCTCTACGACGTGACGACTTGCTCGCGTGCGGTGGTGGCGCTGGCGATGCTGCGGGAGAAGAAGGGAGAGTTCGATCTGGTTCTGAGCGATGTGTACATGCCGGACATGGATGGTTTCAAGTTGCTTGAGCACATAGGTTTGGAGATGGATCTTCCTGTTATCAGTAAGTATCCGCGTATGTGTGGATTAGCTCCAGGTTTTTGCGAACTCAAAGGCGGGGTTTTTGATTGGATTTTATTGCTTTCATCGATGGCCAGTGATGTCGGC
>gnl_Elagu_v2.0_p5_sc00420.V1.gene53
ATGAATTTGATTACAAGCCTATTATTCTCCACCAATGAGGCCCCTGAAATTTTTGTGATGTCTGCTGATGGGAGAACTAGTGCGGTGATGAGAGGGATAAAGCATGGGGCATGTGATTATTTGATTAAGCCTGTACGCATAGAAGAGTTCAAGAACATATGGCAGCATGTTATTAGTAAAAAATGGAACGAAAATAGAGATCTTGAACATTCAGGTACCATGGAGGAATCTGATCGTTTTAGACGTGTTGTTGATGATACTGAGTATGCTTCATCAGTGAATGATGGAACAGATGGTACTTGGAAATCCCAGAAAAAGAGGGATACTAAAGAAGATGAAGATGATGGTGAACTGGACAATGAGGATCCTTCAGCATCAAAGAAGCCACGTGTGGTATGGTCAGTGGAGCTCCATCAGCAATTTGTCAGTGCTGTGAATCAACTTGGCATTGACAAGGCTGTCCCTAAGAGAATTCTAGAATTGATGAATGTTCCTGGCCTGACTAGGGAAAATGTTGCAAGCCATTTGCAGAATTTTCACCAGCAGTTTCGTAAAAATGTGCAGAAATTCAGACTATACTTGAAGAGGTTAAGTGGGGTTGCTCAGAACCAGAGTGTGCTTCCTAATTCATTCTGTGGATCTGTAGAACCAAATGCCAAATTGGGCTCATTGGGCAGATTTGATTTCCAAGCTTTGGCTGCTTCAGGTCAAATTCCACCACAAACCCTAGCTGCCTTGCATGTTGAGCTCTTAGGCCGACCCTCAGGCAGCTTAGTGTTGCCAGCAGTTGATCAACCAGTTCTTCTACATGCTTCGATGCGAGGACCTAAGTGCATTCCTGTTGAACAAGGAGTGGCATTTGGTCAACCTCTATTGAAATGCCAATCCAGTACACAGAAGCAGCTTCCTCAGTCCAACATTGCTGTTGAAGACATGTCTTCTGGTTTTTCAGCTTGGTCTGGTAATCAATTCAGTCCAACAGGTACTGCTGGCAATCTTGGAGGGGTGAACAAAAGTCAGAGTGGTAACTTGCTGGTGCAAATGTTACAACAGCAACACCCCTATCCTGTGCTATCAGAATCTAATCATGCAATTAACGTACAACCTTCTTGTCTTATAGCTCCCTCCCAGTCATCAAATGGTTTCCAGATAGGGAACAGTAATGTTCCAATAAATCGGAACTCTACAGGGGATACCTCTCTGTCATCCACAAGCTTTCAGGTCAGGAGCAATGCTCTTCCTGTTAATCAAAATTCTAACTATACTAACACCAGCACAGTCATGGATTGCAGCCTGATATCTTCTCAGTCACATAATGTACCATTGGATGTGGAACAAGTCCCAGATGCAGACTTAAAGAATGTCAGTGTGCTAAATGGGTACTCAGTTCCAGGATCAGCTTCGCCTTCAGTGTCATCCTGCTCAGTTCGTCCAGAAAGCTGCACTGGTTGGAAGGTGCAGAACTTGGTAGTAAATGTTGCTCCGGCAAGTAGATTGCCCGCTCACTTGCCTAGCTTGTGCGTTCAGGGATCTGACCCAAAAATGATCGCATTGCCTGACCAAGGACGAGGCAGGAATCTTGGATTTGTGGGTAAAGGTACATGCATCCCCAGTCGGTTTGCCGTGGATGACAATGAATCTCCAACTAATGACCCAAGTCATTGGAATATGTGCATTGGTAATGAAAGGGTCAGAGTGAAGCAAGAGACTGTTTTGGATTTTGGAGATGGTTTTGAAGGCGAGCATGCTAAGTTACCACATTTCTCTCCAAGAAAGCAGATACCTTACAAACACATATGCCTGGACATCCTTGACTACTGTTGGTATATGATCAAATACAAATACAGCATTCAATTTGAATTGAAAGTTGAAACAAAGCACAGAAAAGCTGGACAACTTGCTACTACAATTGTAGCCCTTGTGGCAAAGACAAAGGAAGATGAAGAGGAGGACTTGATGCCATCCTCTATGTTTGGGAGTGTGGGGGCTGCACAGGAAGGGAATGGGGATGGATCTAGCAACATGGAGGGAGTGAAGCAG
>gnl_Elagu_v2.0_p5_sc00495.V1.gene53
ATGGCAAATCCCCCAGCTTCTACCCGGACCGAAGCTTTTCCTGTCGGTCTTCGAGTTCTGGTAGTCGATGACGATCCCACCTGGTTGAAAATTCTTGAAAAAATGCTCCGAAAGTGCTCCTATGAAGAAGTTGGTCCAAAGAAAATACTTGACTTGATGAACATTCCTGGATTAACAAGGGAAAATGTTGCCAGCCACCTACAGAAATACCGTCTCTACTTGAGTAGATTGCAGAAGCAGAATGAGGGGAGAACTTCCAGTGGAAATCTGCAATCTGATTTCAGCTCCAAGGATGTTGCAGGAAACTTTGATGTGCTTAGCTCGACACAAATGCAACCAAGTGGTGTATCTTCAAAATTTATATGCACGGGTCAAAAAATCCAAGCTCAACGTATTATCCCAGATGACCATGCAGATGACTTTAAAAGCAGTTTGTCTTTGCAAGTTACAGGTAGTAAACAAGCTTTAGTAGGTGATATTCCTGACTCTCAGGGGGTCATCAGTGTCTCTCGGTTAGGCATACTGCTCCCTTTCAAGGATATGATTCCAGATGCGGGAAAGAAGTCACTGGAGCCTGCTATATCAAGGAACCAGTCATGGAGTGGGAGTATTCCTGTTATGCAATTTATGCAGCACCCAAGACATGACCATGAATGTTGTTGTCTGATAGAAGCCTACTCATGTCTGCCCAAGCCTGACCAAGAACAGGTTTTTGATCATTTTGATACCCCTCCATCAGTCATCTCAAACACATGCAATACTGAGAATGATATCTCTGGTCTTTTAGAATTCAAACTAGTGCACACAAATCACAGGAGCAGGGACACTAAAACTGCATCACAACTGTCCTGTATGACTGACACCACATCTGCTCAAGTTGATAGTGGATCAAGCAATACTCAGGACTATGGAGTAGCATTTGGAATAGATGGACTAACAAATATAAAAGATTACTACCACACTCAAACATCTAGCTATTTGACACCTCCATCTGGAGAATTGAGTCTTAAAAATGAGACAGATTTGGATTCTTCACCTGAGGACTTGCAGTTTTGTTCTCCTCAGGGCATTGGTAGCTTTGAGAATGTAGGGTTTAATAGCATGGAGATTTTTCAGTACGATGATTCAACATCGGTGACCGAAGTTCACAGTAACTGGTACGATGGCTTGGAATTTAACAGTGATTATTTGTATGACTCAGTGGATCCTGTGATAGATGAATGTCTTTTTGCC
>gnl_Eucgr_v2.0_Eucgr.C00380.1
ATGACGGTGGAGGACGGAGGGAATGACCGGTTTCCGGTGGGCATGCGGGTACTTGCCGTCGATGACGACCCAACTTGCCTGAAAGTGTTGGAGAATCTGCTCAGAAGCTGCCAATATCAGGTTACCACCACAAATCAGGCAATCATGGCCTTGAAAATGTTAAGGGAGAACCGGGACAAATTTGACCTGGTTATCAGTGATGTGAACATGCCTGACATGGATGGTTTCAAGCTACTGGAACTCGTGGGGCTTGAAATGGATTTGCCCGTGATCATGTTGTCAGCTTATGGCGATCCCAAGCTTGTGATGAAGGGGATCACTCATGGTGCTTGTGACTATCTGTTGAAACCGGTGAGAATGGAAGAGCTCAAGAACATATGGCAACATGTTATCAGAAGAAAGACGTCAAACTCAAAGAACCAAAGTCAGTTGCCGAATCAAGATAAGGACAACGGTGAATCTGGACAGGGTGCACAAGGAGCCCAAACAACTGCAAATCCAGATGGGAAACTCAACAAGAGAAGAAAGGATCAAAATGAAGAAGAAGAAGAAGAAGATGGTGAAGACAATGAGAATGAGAATGAGGATCCCTCGAGCCAAAAGAAGCCTCGAGTTGTTTGGTCTGTGGATCTGCACAGGAAATTTGTTTCAGCTGTTAATCAGCTTGGCCTTGAAAAGGCGGTTCCGAAAAAGATCCTAGACCTGATGAATGTTGAGGGGCTAACGAGGGAGAATGTGGCGAGCCATCTGCAGAAATACAGGCTCTACTTGAAAAGAATCAGCAATGTTCAGCAAGCTAACATGGTTGCTGCATTTGGGGCGAAAGATCCATCCTATATGCGCATGACTGCACTGAACGGTTTTGGAGACTTTCGAACCTTGGCTGGGTCAGGAAGATTTTCTGGTACTTCTTTGTATCCACAGGGCATAATGCTAGGCAGACTTAACTCGCCTGTAGGTTTAGGTTTGCAAGGGATTGCAGCTTCAGGGCCAATTCAGCCAAGTCATTTGCAGAATGTCAGCAAATCAATCAACTCTCTTGGAAAGCTGCAGCCCAATCCACCACCTGCGAACCAAAATACAAGCTTGCTTCAGCCAAATCATGGCAAGCCAGGTCCTCATATAAGAGACATCACTAAATTCGACAATCCCACAGCCCTTAAAGTTTCCCCAATCGCAGATAACCGGGTGACGGCCAGCAGTTCTAGCAACCTCAGCCAGAGCGTCCCTAGCAGCCATTTGCTCTTACAAGGAAACCCACAGCAAAGTCGCAGTGGGGATGAATTCGGAATACAGTCTTCCTTTGGAGCAGTTTCTTTGCAATCAGAAACCCTCAATGTTGGTGCTATTGGTGGATGTAACTTTATCGATAAAAGTAGATGCAATGAAAATTGGCATGGTGCAGTTCAGTTACCCCAGCTTCCTTCAGCAAATCCTACTCCACTAACAGTGCCCTTTAACTGCAGTCAGGTGGCTCCCACGAATATGACTGAGAAGTTCACTTTGCCCTCTCCTTTTATCCATAATGGCCCAAATAATATCTCTTCTAGTCCCGTTCCATCGGCTCTAGGAGACTCTAGAGGAGACATGCAATGTCAAGCTGGGCTACTGGGAAACGTAATTCAAAATGTGGACTTCACATCATCGAAATCAAAGTGGGAAGATCATAACCAAAATTACCAACACCAGTTTAATCATGGTTTTGGTACTTTTGACTCTGTAGTACCTGCCAATGGTGACATGGAACCGTTAATCCAGAACATGGGATCGGCAAGTTCATTGCGTGGTGGAAGTGTGGATGCTCCTTTTGCTGTCCAATCAAATTCTGGCAATGCACCTCTCTATCAGCAAGCAGAAGTTGGCAAATCAGCATCCATGGAGGCAAACATGAGATCCTTTGAAAACTACCTCTTGGGGCAAACAAAGTTTCCGGATGGCTTCATGCCAAATGGTTTCGAGTCCCTCGATGAGCTAATGGATGGAATGATCAAACAGGAACATAATGAGGCTGTGCTCACGAATGGAGATTTCAGCTTGGGCACCTATCCTGTTGGATCATGCATG
>gnl_Eucgr_v2.0_Eucgr.C04050.1
ATGACTGTGGAGGACAAGAAGAGTGGCGTCCTGAACGAGGATGGGAAGGACCCGTTCCCGGTCGGGATGCGAGTTCTGGCCGTTGATGACGATGCGTCTTGCCTCAAAGTGTGGAGGGTATTTACTACGACCAGTGAAGCAACCGTGGCGCTGAAAATGCTGAGGGATAAAAGGAACAGGTTTGACCTGGTGATTAGCGATGTGAACATGCCTGACATGGATGGTTTTAAGCTTCTAGAGCTTGTGGGTCTTGAAATGGATCTGCCTGTCATCATGTTGTCTGGGCATGGTGATACTGAACTTGTGATGAAGGGGATCACTCATGGTGCTTGTGACTATTTGTTGAAACCCGCCAGAATGGAGGAGCTCAAGAACATATGGCAACACGTAGTGAGGAGAAAAAATATTGAACCAAAGGAGAGAAGCAAATTTGCCAATGTAGTTAAGCCTTTGGATGGATCTGGGGCTGGTGAGCAAGGACCTGCATCAACATGTAATGTTGATCCGAATGGAAAGCCCAACAAGAAGAGGAAGGACCTGACAGATGACGAGGAAGAAGACTGTGAAGAGAATGGACACGAGATTGATGACCAGTCGAACCAAAAAAAGCCTCGAGTTGTTTGGTCTGTTGATCTGCATCGCAAGTTTGTTTCAGCTGTTGAACAATTAGGATATGACAAGGCTGTCCCTAAGAAAATTCTGGACTTGATGAATGTTGAAGGCATTACAAGGGAAAATGTGGCTAGTCACCTACAGAAATATCGGCTTTACCTGAAAAGACTCAATACCAACGGGGCAAGCCAGGCTGCATTTGGAGATTTTCATGCATTAGCTGGTTCAGGAAGGCTTTCTAGCACATCTCTATCCTCTTATGCTGCAGGCGGGATGCTAGGTAGGCTAAGCACACCAACTAGTTTAGGGTTTAGGGGGATCACATCCTCTGCAGCGTATCGGACAAACCATATTCAAAAATTTAGCAGCTCAGTCAATGCTGTTGGTGCCCGGACTGCCAATCCATTTCAAGGAATTCCGACATGTTTGGAGCTTAACCAGTTGCAGCAGGGAAATGTAAAGACCCCTGTAGGAGAGTTCAATATCGATACAACAAATGCTAGTGTTGCCACTAACCTCTCAGATACCAGGGCAGTGACTGGTGTCTCGAGCAATTCTCTATACGTTCCAAGAAGCAATCAGGCTTTCTTGCGGGGGAATCAGGCACAAACCCAAGACATTGGAGGTTTTGTATCCGGACCCAGTTTTGTTGACAAATGTAGGTCAAATGATATGTGGCATGCTTCCATGCAGTCATCCAGTTTTCCTTCTTCAAATCCTCTGCCACTGACGGGGACAATGAATCTCGATCAAAGGTCAATGGGCAGTTCTTTGGCTACTCACAATTACATGAAGGCCGAATTGACTTCTTGTCAACTGGCGCAGTGGCAGGAACTATGGATGAATATAGAAGTGACATTCAGTGTGAGGCGGGGTTGGTCAATACTGTGCAGATTG
>gnl_Eucgr_v2.0_Eucgr.H04693.1
ATGATGGAGAGCAGCAAAGGCTTCTCTTCTCCTCGGAGCAACGGGTTCCCCGCCGGATTGCGCGTCCTTGTGGTCGATGACGACCCCACTTGGTTGAAGATCCTCGAAAAGATGCTCAAGAAATGTTCTTATGAAGTTACCACATGTGGTTTAGCAAGAGACGCCCTGAAACTGCTTCGGGAAAGGAAGGGTGGATATGACATTGTTATTAGCGATGTTAACATGCCAGACATGGATGGCTTCAAACTCCTAGAACTTGTTGGCCTCGAGATGGATCTTCCTGTAATAATGATGTCTGTGGATGGGGAGACGAGCAGAGTTAAGAAGGGTGTTCAACATGGGGCTTGCGATTATCTCCTCAAGCCCATCAGAATGAAAGAGCTCCGCAACATATGGCAACATGTCTTTCGAAAGAGGATCCACGAGATAAAGGACATTGAGAGTCATGATGGTCTTGAAGATCTTCAGGTAACGAAAAGCGGGTATGATTGGGTGGATGATGGGCATTTCTTTAGTGGAGAAGATATGTTGACACCAGGAAAGAAAAGGAAAGACCTAGAAAATAAGCATGATGAGAAAGACTTGACTGATCCTTCGTCTTCCGCTAAGAAAGCTAGAGTAGTTTGGTCTGTTGATCTCCATCAGAAATTTGTGAGAGCAGTGAATCAGATTGGATATGATAAAGTTGGTCCCAAGAAAATACTGGATTTGATGAATGTTCCATGGTTGACAAGAGAAAATGTTGCCAGCCACCTGCAGAAGTACCGGCTTTACTTGAGCAGGTTGCAGAAGGAAAATGATATGAGAAGTTCTTATGGCGGGATGAAGCATTCGGATCTAAACCCACAAGATGCTGCCAGAGCATCGAGCCATCAGAACTCCATCAATTTCCAGCAAAATGATGCTACAAATGGCAACTCAAAATTTGCTGGCAACAACTTGCTCATCCAGAATTTGAACTCCAAAAACAATGAAATTGACACCAGAGGGACTATAATCACTGAGCAATCTGGTCCAGGAATCAGTCACTCACTCCCTCCGCTGGAGCAGGAAATGAAATTCACAGCATTTGATGGTATTACCCCGAGATCGTACCCTTGGAGAGAAGTTCCAGAAATACAATTTCACCAAGAAAATGCTGGGAATCAACCAGAAGATTGCTTTGGTCACGTGGCTGGGCCTGTAGGTGGCCTGCAGAATCATGTCCAAGTAGATGAACTACTACCCATCACGTCCATTAGTTCGAGAGCACAACTGCCCAACCCAATCGAAACTAAGCCTTTGAATGTTGATTATGCAATCAACAGCTTTACTCAGGCAAGTCCGGTGAAAACGAGAATCGACTCTTTTCCCCTACCCACAAAAAGCCACATGGGAAATCAACAAGCCATTCAGCCCCCTTCAATCAACACACCAATCATGGAAAGTCAGGGCTTTAACCCGAGCTGCATTACTGACTTGGAATCTTCCCGAAGGAACTTTTCTTCAACCCCCACTGAGTCACCTTTTACATCTCCCGATGAGATTCTACAGGTGGGGTGGCTTCAGGATTACTCCACATGCCTTGGACTCCAAAACATAGAGTTTCCAGATTTTGGGGACCCAACCATCATACCTGGAGTACCGGTGCACTTGTACACTGCCCTGAAGTTCGACTATGACCAACCCTCCGACCAATCGGAGTTACCTGTAATAAATCAAGGTCTGTTCATAGCA
>gnl_Eucgr_v2.0_Eucgr.H04694.1
ATGATGGAGAGCAGCAAAGGCTTCTCTTCTCCTCGGAGCAACGGGTTCCCCACCGGATTGCGCGTCCTTGCGGTCGATGACGACTCCACTTGGTTGAAGATCCTCGAAAAGATGCTCAAGAAATGTTCTTATGAAGTTACCACATGTGGTTTAGCAAGAGACGCCCTGAAACTGCTTCGGGAAAGGAAGGGTGGATATGACATTGTTATTAGCGATGTTAACATGCCAGACATGGATGGCTTCAAACTCCTAGAACTTGTTAGCCTCGAGATGGATCTTCCTGTAATAATGATGTCTGTGGATGGGGAGACGAGCAGAGTTAAGAAGGGTGTTCAACATGGGGCTTGCGATTATCTCCCCAAGCCCATGAGAATGAAAGAGCTCCGCAACATATGGCAACACGTCTTTCGAAAGAGGGTCCACGAGATAAGGGACATCGAGAGTCACGAAGGTCTTGAAGATCTTCAGGTAACGAAAAGCGGGTATGATTGGTTGGATGATGGGCATTTCTATAGGGGAGAAGATACGTCGACTCCGGGAAAGAAAAGGAAAGACCTAGAAAATAAGCACGACGAGAAAGACTTGACCGATCCTTCATCTTCCACTAAGAAAGCTAGAGTAGTTTGGTCTGTTGATCTCCATCAGAAATTTGTGAGAGCAGTGAATCAGATTGGATATGATGGTAAGTATGAAATTTTTTGTTATGACTTATCAAAAGCTCCTTTTTTTTCCCTGACAAGTAAATTGAAGCACACAAGCCAATATTTTTATTCCCGAAAGGATGTAACATGTCTTGTCTGTTCCGCAGAAGTTGGTCCCGAGAAAATACTGGATTTGATGAATGTTCCATGGTTGACAAGAGAAAACGTTGCCAGCCACCTGCAGAAGTCCCGGCTTTACTTGAGCAGGTTGCAGAAGGAAAATGATCTGAGAATTTCTTATGGTGGGATGAAGCATTCGGATCTAAACCCACAAGATGCTGCCAGAGCATCGAGCCATCAGAACTCCATCAATTTCCAGCAAAATGATGCTACAACTGGCAACTCAAAATTTGCTGGCAACAACTTGCTCATCCAGAATTTGGACTCCAGAGGCAATGAATTCCACACCAGAGGGACTATCATCACCGAGACATCTGGTCCAGGAATTAGTCTCTCACTCTCTACGCTGGAGCAGGAAATGGAATTCACAGCGTTTGATAGTATTACCCCGAGATCGTACTCCAGGAGAGAAATTCCAGGAATCCAAAACTTGCGCCGCATCATCAACCATATTAATGGATTCAGGTCCATAACCATGGGTTCCAATGTACAGGATCAAAATTTGCCCCGCATCATCGAGCTGCTCTTGGCCATAATTCGCTGGCTGACTCTTTTCTTCCAACTTTTCCTTTTCCTCGCCTTCTTTCTCTCTCTTTTTTTTTTTTTTCTTTTTTTTTTTTTGAATTTTTTTTTCCTTCTTTTTGGGTCTAGGCGTCGTGGTCCACAC
>gnl_Eucgr_v2.0_Eucgr.A00189.1
ATGTCAACGTTGACTTCGAGCTGCTCTTGGAAGGCCGGGGACGGGGTCTCCGATCAATTCCCGGCGGGTCTGCGGGTCCTCGTGGTGGATGACGATCCGACTTGTCTGAGGATCTTGGAGAAAATGCTCAAGACATGCCAGTATCAAGTGACAACATGCAGTAGGTCAGATGTTGCATTATCCACGCTTCGAGATAACAAAAATGGATTTGACATTGTGTTGAGTGATGTTCACATGCCGGACATGGATGGCTTCAAACTTCTTGAACACATCGGGCTCGAAATGGATCTACCTGTAATCATGATGTCTGCCGACGACGGAAAGCAGGTCGTAATGAAGGGCGTGACCCATGGTGCTTGTGATTATCTGATAAAACCGATAAGGATCGAGGCATTGAAGAACATATGGCAGCACGTGGTTAGGAAGAGGAAGAACGAATGGAAGGAATTGGAGCAATGTGGAAGTGTGGAAGATGGAGATCGGCCGCAGAAACACTTGGAAGATGTGGATTACTCATCTACAGCAAATGAAGGAAGCTGGAAAAGTGGAAAGAGAAGGAAGGAAGAGGAGGATGATGCAGAAGAAAGGGATGATTCATCGACGCTGAAGAAGCCACGAGTAGTTTGGTCCGTTGAGCTTCACCAACAGTTTGTGTCGGCTGTTAATCAGCTCGGAATCGACAAGGCTGTTCCGAAGAAAATACTGGAGTTGATGAATGTTCCTGGGCTGACAAGAGAAAATGTTGCTAGCCACCTTCAGAAATACCGCCTGTATCTTAGAAGACTGAGCGGTGTGCCGCAGCATCAGGCCGGAGTAAATAGCTCCTTCATTGGAACACAAGACGCGGGTTTTGGGGCAATCTCCTCACTTAACGGGTATGAGATCCAAGCACTTGCTGCTACAGGCCAGCTTGCACCCCAAAGCCTTGCTACACTCCAAGCAGCTGGGTTGGGTCGGTCTGCCGGAAAATCTGGCATATCCATTCCCATGTTGGATCAAAGAAACCTCTTCAGCTTTGACAATCCAAAATTAAGATTCGGAGAGGGACAGTCGCAACAAAATCTCGGAACCAATAGTAAACAGGCGAACCTGCTCCACGGAATCCCAACCACAATGGAGCCTAAACAACTCGTGAATCTTCAACAGTCTGCTCAATCTTTTGGAAGCATGAGCATGCCAGTCCATACACATGGAGCCCAGAGTAGCTCTCTGCTGATGCCAATGGGCCAACCGCAGGCTAGAAGACACGTCATCAGTGAAAGTGGGAGCAGTCGTCCTCCTGTGCTTCAGGCCAATATGGGGCAGTCTATTATGTCAACTGGCCTTGTTGGCCAGGCCTTAGGCAGGAGCGGTACTGCTGAAAATGGGCGAGGTCTGGGGCACAATACGATTTTGCAGACATCATCTGCTATGAATTTTCCCATGAACCAAGTATCAGATGCACCGGTTAGTAGTTTTCCCATCCAAAGTACTTTTCCTACATCCAAAGGTGGATACCCAGAGGATGTGAACTCTAGTATTATTAAAGGGCCTGGAGGGGGTATGCCGAGCTACGATATACTCCATGACTTGCAGCAAATTAGATCCAATGATTGGGAGTTTCAGAATGTGGGTGTGACGTTTGATACATCGCAACCAGGAAATTCTGTCCAAGGAAATATTGACACATCCGGATTGCTTTTAGTTCATCAGGGTTTATCTTCTGGGCAGAGCAGCAATGGACACAATAGAAACATCTCTGCTGCTGGCAAGTCCTTGCTTTCTGCTGACGGAAATCGGCAGGTGACCACTCCTAATGTTGGTCAGCCTCCAACCTCCCTTGTTGACAATCCAGTGCAAATTAAGACTGAAGGTTTCCCTGATATGAGCTATCAGGCCGTGCTCTATCCAGAACACTACAGCCAGGAGGATATCATGAGTGCATTTCTCAAACAGCAACAAGGCATTGGGCCACCTGATAGTGAGTTTGAGTTTGATGGATTTTCCGTGAATAATATTCCCGTT
>gnl_Eucgr_v2.0_Eucgr.G02094.1
ATGGATGCGTTGCAGAGGGCGGTTCAGCCGCCGGGGGCGGGCGGATACGGCCCGCACGCCTCGGGCAGGGGCGGCGGCGGCGATTTGGCGGTGCCCGATCAGTTCCCGGTGGGTCTGAGGGTTCTCGTGGTGGACGACGACCTCATTTGCTTGAAAGTGCTGGAGCAGATGCTTCGCCGCTGCGCGTATAATGTTACAACTTGCCCCCAGGCAACTGTGGCATTGAATCTGCTCCGAGAGAAGAAAGGTTGTTTTGACATTGTTTTAAGTGATGTTCACATGCCTGATATGGATGGTTATAAACTCCTTGAACATGTTGGGCTTGAGATGGACCTTCCTGTTATTATGATGTCTGGTGATGGAAGCACGAATGCTGTTATGAGAGGAATTAGACATGGAGCATGTGATTATCTTATTAAACCTATTCGCCCCGAAGAGCTTCAGAATATATGGCAACATGTCGTTAGGAAAAAATGGAATGGAAATAAGGAGATTGAACATTCAGGAAGCCTAGAAGATAATGATCGGCATAAGCGAGGAAGTGATGATGCTGATGGTTCTGCTGTTAATGAAGGGGGGGAAGGCTTGCTGAAAAACCAGAAAAAGCGCAGCATTGCTAAAGAAGAAGACGAACCTGAATTAGATAGTGATGATCCTACTACATCAAAGAAACCACGTGTAGTGTGGTCGGTGGAGCTCCATCAACAATTTGTCAGTGCTGTAAACCAACTTGGAATTGACAAGGCTGTGCCTAAACGAATCCTAGAATTGATGAATGTTCCTGGCTTAACTAGGGAGAATGTTGCAAGTCATCTGCAGAAATTTAGGTTGTATTTGAAGAGATTAAGTGGAGTAGCTCAGCAGCAAGGTGGGATATCTAGTTCATTCTGTGGAACTGTAGAATCAAATATCAAGTTGGGTCCCCTGGGAAGATATGATATCCAAGCTTTGGCAGCCTCTGGTCAGATTTCTCCGCAGGCATTAGCAGCACTGCAATCTGAGCTTTTGGGTCGACCAACAAGCAACCTAGTGTTACCGTCATTTGATCAGCCAACTCTCTTGCAAGCTTCCCTGCAGGGATCCAAGTGTCTTCCTGTTGAACATGGTGTGGCCTTTGGCCAGCCTCTGATTAAATGCCCATCTAATGTCTCCAAGCAGTATCAACAGTCCATTCTATCGAGTCAGGATGCACCTTCAGGATTTGGACCGTGGCAAGCTACTAGCCTTAGTACAGTTGGAAACAATAACATTGTTGCAGGGTCGAATATTCAGAGTAATAACACTTTGATGGATATATTTCAAAGACAACAGCAGTATCAGCAAAAGCAGCAATTACAGCAGCAGCAACAGCAACAGCAACAGCAACAACTGCCACAACAGCCTCTCCTAGAGCCTAGCCGTTTAATTAATGTGCAACCATCTTGCCTTGTTGTTCCCCACTCATCAGCTGGTTTTCAAGCAGCAGGTAGTCCTACTTCTGTGAACCAGAGTTCCACCTACAATAGAAGTGCCGTCATTGACTACAGTCTTCCATCATATCAAGGCAATACTGCTTTAAATACTGGTCTGGCCTCGGATAAAGATCTCAAAACCTCTGGCGTACTTGGTGGCTACTCTGTACAAGGTTCCATTTCACCGACTTTGTCGTCTAGTTCAGCGAATGCTGACAGTAGCAATTGCTGTCCACTTCGGAATCCATCTGCAAAATATAACATCATTGGACAAGCACCAGGTGTTGTTTCTGATTTTTCCAATATCCAGGGTTCTTATGATGCTAAGTCAGGTGAAGCCATTGATCAAGGACTGCTAAAGAATCTAGGATTTGTTAGTAAGGGATCGGGCACCCCAAGCCTTTTCACAGTTGATGAATTTGGACCACCGTTGAAACAAATATACAGTGGAAAAGTCCATCTGGAGAGTAGTGCAGGTAGAGTCAAACAAGAACCGAGCTTTGACTTTGTGGATGCAAAAGTGTCTATCCCAGTATTGGAGCAACTTTCGTCGAATGATCTTATGAGCGTTTTCACTGAA
>gnl_Manes_v6.1_Manes.13G013200.1
ATGATGGACAATGGGTTCTCTTCCCCTCGACACGACCCTTTTCCTGCTGGTCTCCGTGTTCTTGTTGTCGATGACGATCTCACCTGGTTGAAAATTCTTGAAAAGATGCTCAAGAAGTGCTCTTACGAAGTGACGACTTGTGGTTTAGCAATAGATGCTCTGCACTTGCTTCGTGAGAGGAAAGATCGATATGACATCGTAATCAGTGATGTCAACATGCCTGACATGGATGGTTTTAAACTTCTAGAACATGTTGGACTGGAGATGGATCTACCTGTCATTATGATGTCTGTTGATGGAGAAACAAGTCAGGTTATGAAAGGCGTTCAGCATGGAGCCTGTGATTATCTTCTTAAGCCAATACGAATGAAAGAACTTCGAAACATATGGCAGCATGTATTGAGAAAGAAGATCCACGAGGTAAGAGACATTGAAATTCTTGAAGGAATGGAAAGTATACAAATGACTAGAAATGGATTAGATCAGTCCAGTGATGGTCACTTGCTTTGTGGAGAAGATCTGACTTCTGTCAAGAAAAGAAAAGAGGCTGAAAACAAGCATGACGACAAAGACCCTGGTGACAGTTCTTCCACAAAGAAAGCCAGAGTAGTTTGGTCAGTAGACCTCCATCAGAAATTTGTCAAAGCTGTAAATCAGATAGGATTTGATAAAGTTGGTCCAAAGAAAATCCTTGACTTGATGAACGTGCCATGGTTGACAAGGGAAAATGTTGCAAGCCACTTGCAGAAATACCGCCTCTATTTGAGTAGATTGCAGAAGGAAAATGACACAAAAACTTCTGTTGGTGGGGGAAAGCATTCAGACTCACCTTCAAGAGATTCTGCTGGTAGTTTTGGTATTCAGAACTCTATCAACATCCAACGGAATGATATTTCAAACGGTAGCTATGGATTTTCAGGTAATAGTTTAATTGTCCGAAATGTGGAGCCTAGAAGCCAGGAAAATGAGCGAAAGGGAATTGTTTCAAAGACTGCTGTGGAACCCAAAAGAGCTTTAGCTGTTGAAGTTCCTGATCCTTGTAAGCCCAAGAGTTCAGAAATGGAATTTGGTCATTCTTTTACATCTCCAGCATCAGAGGTAAACTTTGCAGAATTTGGTTCAAACTTCCCAACTAAGTTTTCATGGTGTGCAATTCCACAAAGTCAACTGAAGCAAGAACAGAACCCACTCCATTTAGATGCTGGGTTTAGCCAGCGAACACGACCCGGAAAACAGCAGCACATTCAAGTTGATTATCCACAACCATCTCCACCCATTATTTCCGGATCTTCTGTAACTGAAAGAAACATGGATGGCTCTGTTAAAATTAAACCTATATATGATGAGTGCAGGAACAATGGTAGCCAAGTGAGTTCAGCAAGGAGCACAATGGACTCTTACCAGGTTCAAACCAAGACCTATGAGGTGAATCATCAAGCTTATGAGCCCATTTCAACCAACACATCAAGCCTGAAAAATCAGGCTGCTTTCAATCTGAGTAGCATATCAGACTTGGAATCAGCCCAAAAGAGTATAAATTGGGCAATGTCACCTTTGGCAACATTGGATGATGATTTTCAAGTCCGCTGGGTTCAAGGTGATTGTTATGCTATGAATCTTGGACTGCAGAACATCGAGTTTCCAGAGTATTTTGACGGGGGGCTCCTCGCTGATGTTCCAACACACCTCTACGAGAATCTCTATGACTCAACAGAATGTTCTGTAATAGAGCAAGGTTTGTTTATAGCA
>gnl_Manes_v6.1_Manes.16G127500.1
ATGACTGTGGAGCAAGGAATTGGAGAACCCAGAGACCAGTTTCCCATTGGCATGCGGGTTTTGGCAGTTGACGATGACCCTACTTGTCTCTTGCTGCTAGAGACTCTGCTTCGTCGATGCCAATATCACGTTACCACGACAAGCCAGGCAATTGCAGCATTGAAGATGTTGAGAGAAAACAAGAACAACTTTGACCTGGTTATCAGTGATGTGCATATGCCAGACATGGATGGTTTTAAATTGCTGGAGCTCGTGGGGCTTGAGATGGACCTACCTGTCATAATGTTGTCAGCAAATAGTGATCCAAAGCTTGTGATGAAGGGTATTACTCATGGTGCTTGTGATTATTTGCTGAAGCCTGTTCGAATGGAGGAGTTAAAGAACATATGGCAACATGTAATTAGGAGAAGAAAATTCAATAACAAGGATCAGAATAACTTTGCCAACCAAGATAAGCATCATGGAAGTGGTGAAGCCGGAGCAGACCAGAAGCTTAATAAAAAAAGGAAGGATCAGAATGAAGAGGAGGATGAGGATCGTGATGATAATGAACATGAAAATGAGGATCCGACAACCCAAAAGAAACCTCGGGTTGTTTGGTCAGTAGAGCTGCATCGCAAGTTTGTTGCAGCTGTTAATCAGTTAGGCATTGACAAGGCTGTGCCTAAAAAGATTCTCGATTTGATGAATGTTGAAAAGCTTACGAGAGAAAATGTTGCGAGCCATCTACAGAAATACAGGCTTTACCTTAAAAGGATCAGCACTGTTGCAAATCAGCAAGCTAATATGGTGGCAGCTTTAGGCAGTACAGATTCTCCATATTTACAAATGGGTTCTGTGAATGGCATTGGGTTCCCCAACTTGGCTGGAACTGGGCAGTTCCATGCTGCAGCCTTCAGATCTCTCCCACCAAGTGGTATGCTTGGTAGGTTGAATTCTCCTGCTGCTCTTGGTATGCGTAGTCTGGCTACTACTGGAGTAATTCAGTTAGGTCCTTTGCAAACCGCGAGCCATTTGACTAATAATCAGAGCCAATTCCAGTCAATTGTGCATTCTGGAAATGATGGCAATGTACTTCAAGGGATGCCAATGTCACTAGAAGTTGATCAAATACCACCTAGTAATGGTGTTACCTATATCAGAGAACTTCCTACTGAAGTTAATGATACTACCACTTTCTCTGTTTCCAATGGTTTCCCAGATGCAAATATAATGGCTGGCAGCTCAAATGGTGGTTTCCTTGGTGTTCCCAACAAACCCTTAATGTTAGAAGGGAGTGCTCAAGAGGCTCAAGATGGCCAAAAGTTTGGAAAACAATCATCTCTTGCTGTGACCGCTTTTGATTCAGGATATTCTTCAAATTTTTTGGATCAGAGTAGATGTAATGACAGCTGGTCAAGTGCTGTTCAGTCAACAGGAGTCCAATCAAATTCTTTTGGCCTTAATGACTGTTTTAAACAAGCTACTCTGCATCCTAGCAACATTAGAGATAGCATGTCAACAATGGCTTTGCAAAGTGGGAATAATCTGTCTCACGTCTCTTCTATTTCTACAGTGCTGACTCACTTGCAGGACTCTAAGGCAGATTTACAGTGCCAAGTAGCTTCAATTAGAAGTAATGCCGGACAAATAATTGCTAATGCCCCACAAGGTTGGGATGACCAGAGGCAAGATGCCCCTTACCCCTCAAATGCTGTATGTAGCTCAATAAACTCTGCAATTCCTAATCATGGTACTGGGAATCCAATGGGCCGGAGTTTGGACCCAAATAGTGCAATTTTCCATAGAACCAAGAGCTTCAATTCAGCAAGACAATCAGATCTTGTAGATCCATTTCTGTTGAAGCACAGTGAGGTTGATAATTTGGCCATGGAGTCCCTAATGAGATCAGATGAAGGATATGTGATAGGCCAACAGAAGCCACAGGGCAGTTATTTTTCTAATAATTTTGGCTCCTTGGAAGATTTAGAGAGTGTAATGGTGAAACAGGAGCAAGATAAGGTGACAATAACAGAAGGAGAACTTGGATTTGGCTCTTATTCTATTAGGAAATGCATG
>gnl_Manes_v6.1_Manes.12G017600.1
ATGGATAATGGTTTCTCTTTCCAACGCTACGATGCGTTTCGTGCAGGTCTCCGTGTTCTCGTTGTCGATGACGATCCCATGTGGTTGAAAATCCTTGAAAAGATGCTCAAGAAGTGCTCTTATGAAGTGACCACATGTGCTTTAGCGAGAGAAGCTCTGCACTTGCTTCAGGAGAAGAAAGGTGGATATGACATTGTGATCAGTGATGTCAACATGCCTGACATGGATGGTTTTGAACTTCTAGCAGATGTTGGACTAGAGATGGATCTTCCTGTCATCATGATGTCTGTCGATGGAGCAACAAGTCGGGTTATGAAAGGTGTCCAGCTTGGAGCCTGTGATTATCTTCTTAAACCAATACGTATGAAAGAAATTCAGAATATATGGCAGCATGTAGTCAGAAAGAGAATATATGAGCCAAGAGACATTGAAATTCTTGAAGGAATGGAAACCATGCAAATGACTACAAATGGATCAGATCAGTCCGATGATGGTCACTTGCCTTGTGGAGAAGATCCGACTTCAGCTAGGAAAAGAAAAGATGTTGAAAGCAAACATGATGACGAAGATCCTAGGGACACTTCTCCCACAAAGAAAGCCAGGGTAGTTTGGTCAGTAGAACTTCATCAGAAATTTATCAAAGCTGTAAATCAGATTGGATTTCATGAAGCTGGTCCAAGGAAAATCCTTGACTTGATGAATGTTCCATGGCTGACAAGAGAAAAGGTTGCAAGCCACTTGCAGAAATACCGTCTCTACTTGAGTAGACTGGACAGGGTAAAAGACTTGAGAACTTGTGTTGGTGGGATATATTATCCAGAATCGCCTGCACTCGACTCCACTGCAAGTGCTGAAACTCAGTACTCATGCAACATGTGGCACAAAGGAGTTTCAAATGCTAGTTGCGGATTTTCTGGCGATAGCTTATCTCTGTATTACTTGGACCCCAGAAGCTACGGCAAAAGCTATGTAAGTGATGAAGAGGAAACTGTTTCAGTGCCTGTGATAGCATCCAAGAGATCTTTAACTACTTATAATTCTAATACATGGAAGTCCAGGAGTTCAGAGCCTGAATTTAGTAGCCCTTCTTCAGAATCGGAAGTAAACTTTGCTGTATTTGATTCTACTTTCCTATTTGCATACTCAAGGGATGATGACAAGAATCACAGGAATGATGATGAGCAAACTTCAAGCAAAAACCAA
>gnl_Manes_v6.1_Manes.12G017800.1
ATGGACAATGTTTTCTCTTCCCCTCGTAACGCTGCGTTTCCTGCTGATCTCCGTTTGAAAATCCTTGAAAAGATGCTCAAGAAGTGTTCTTTTGAAGTGACCAGATGTGCTTTAGCAAGAGAAGCTCTGCACTTGCTTCATGAGAGGAAAGATGGATATGACATTGTCATCAGTGATGTCAACATGCCTGACGTGGATGTGATGTCTGTTGATGGAGAAAAAAGATGGCTTATGAGAGGTGTTCAACATGGAGCCTGTGATTATCTTCTTAAGCCAATACGAATGAAAGAGCTTCGGAATATATGGCAGCATGCATTCAGAAAGAAAATTCTTGAAGAAATGGAAACTATGCAAATGACTATAAATGGACTAGATCAGCTCAACAATGGCTTGTTTTGTGGAGAAGATCTGACTTCAATCAAGAAAAGAAAAGAAAAGATACTGAAAGCAAACATGATCACAGATATCCTGGTGACAATTCTTCCACAAAGAAAGCCAGATTTTGTCACAGCGGTAATTCAGATAGGATTTGATGAAGTTGGTCCAAAGAAAATCCTCGACTTGATGAGTGTCCCATGGTTGACAAGAGAAAATGTTGCACGCCACTTGGAGAAATACCTACACTATTTGAGTAGATTGGAGAGGGAAGAAGAGCTGAAAACTTGCGTTGGTGGGATAAAGCATTCAGACTCACCCGTGACAGGTTATGTTACCATTAGTACTCAGAACTTGATCAACATGCAACATCTTGATGTTAAAAAGCGCAACTGTGGATTTCCAGGCACTGGTTTACAAGTCCAAAATATGGAGCCTAGAAACCATGGCAGCGAGGCAAAGTTAAGATTTATGCAGAACGCAAAAGAACTT
>gnl_Manes_v6.1_Manes.12G017500.1
ATGCCTGACATGGATGGGTTTAAACTTCTAGAACATGTTGGATTGGAGATGGATCTTCCTGTCATTATGATGTCTGTTGATGGAGAAACAAGTCGGGTTATGAAAGGTGTTCAGCATGGAGCCTGTGATTATCTTCTTAAACCAATACGAATGAAAGAACTTCGAAATATATGGCAGCATGTATTCAGAAAGAAAATCCATGAGGTAAGAGACATTGAAATTCTTGAAGGAATGGAAACTATGCAAATGGCTAGAAATGGGTTAGATGTGTCCGATGATGGTTACTTGCTTTGCGGAGAAGATCTGACTTCAGTTAGGAAAAGAAAAGATTTTGAAAGCAAACATGATGACAAAGATCCTGCGGACAATTCTTCCACAAAGAAAGCCAGAGTAGTTTGGTCGGTAGATCTTCATCAGAAATTTGTCAAAGCTGTAAATCAGATAGGATTTGATAAAGTTGGTCCAAAGAAAATCCTTGACTTGATGAATGTTCCATGGTTGACGAGAGAAAATGTTGCAAGCCACTTGCAGAAATACCGTCTCTATTTGAGTAGATTGCAGAGGGAAGATACTGTCTCTGCTGGTGGTATAAAGCATTCAGACCCGCCTTTGAGAGATTCTGCTAGTAGTTTTGGTGCTCAGAACTCGATCAGCATGCAACAGCTTGATGTTGCAAGTCGCAGCTATGGATTTCTAGGCAATAGTTTACTTGTCCAAAATGGGGAGTCTAGAGGCCATGAAAATGAGCGAAAGGGAACTGTTTCAAAGAGTGCTGCAGAACCCAAAGGAGCTTTAAATGTTGAAGTTCCTGATCCTCGCAAGTCCAGGAGTTCACAAATGGAATTTGGTCGTTCTTTTACTTCTCTGGGATCAGAAGTAAACTTCGCAGAATTTGATTCAAACTTCCCGACACGGTTTTCGTGGTGTGAAAGTGAACTGAAGCAAGAACCTCAGGCGCTCCATTTAGATGATGGGCTTAGACAGCTAACACTGCCTGGTAAGCAGCAGCGCATTCAAGCTGATTATCCACAGCCGGCTCCACCTATTATTTCTGGATCTTCTGCAACTGAAAGAGACATAGGCTCTGTCAAAATAAAGCCTTTGTATGACGAGTGCAGGAGCAATGCTAGCCAAGTAAGTTCAATTGGGAGCACAATTGAGACTAGCGATGTTCAAAACAAGACTTATCCAGTGAATCATCAAGCCTTTGATCCCATTTCCACTAGCACATCAAGCATGAAAAACCAGCACTTCAATCTGAGTTGCATGTCGGACCTGGAATCAACCCAAAAGAGTGTAAATTCGGAACTGTCACCTTATGCAACACTGGATGATGATTTTCAAGTTTGTTGGGTTCAAGGTGATTGTTATGCTATGAATCTGGGACTCCAAAACATCGAGTTTCCGGAGTTCTGTGACCCCGGTCTCATTGCCGGTGTTCCAACTTACCTGTACGATTCAGTGAGGTTTGACTACGATAATCTCTATGACCCAACAGAATACTCTCTAATCGAGCAAGGCTTGTTTATAGCC
>gnl_Manes_v6.1_Manes.06G064200.1
ATGGTTGAAGACCAAAAGGACAGATTCAAACTTGTCATGGCAAATGCTGACATGCCTGATATGGACTATCTTCCGTTTCTACATAAACTCCTGGAGAAGAACATCCCTGTTATTTTGATGTCCTCAGAAAGAAGTGTAAGTGCAGCTATCAAGGCCATAGTTGAAGGGGCTTCTTTCTTTTTCAATAAACCCATTTCTCTGGATGATTTGAAGTATCTTTGGCAACACGTTTACAGAAAGAAAAGAAGCTGCAGCTTCATCAGTACAAGAAAAAATGCTCCTGCTGATGATACAAAAACTAAGGATAAGCAAATTGAACTGGTAATGAAGTGGCCGAATGAGAACAAGAAGAGCAGAAAGAAAGGAAAAAGACTCGAAACCATGGAAGAAGAGGAAGAAAATAAACAAATTTCCTTGAAGAAAAAGCCTCGAATTCTTTGGACGCCAGAGCTTCATCTCAAATTTACAGCAGCAATTAGTATATTAGGCGATGAAAAAGCTCGTCCAAAACCAATATTAGAAATCATGAACGTGCCTAAATTAACACAGCGCCAAGTTGCTAGTCATCTCCAGAAATACAAATCTCAGGTGCAGCGTATTTGCCAAACTGGCACCAGCAATAAACCTGCTGCAAGCAGATCAACTAATTTCTATGGCAGGAGAAGTTTTGATACCCTTGTGAAGAAGACGACTCCCCCCATTTTTTATCAAAGAAGACCATATTCTGACTGGAAAAAAATGGGAGATATGATTCAGATGCTGCCATCTGGCAGTTGTCCTCCAGATATCTCCTCATCCTACACTTCACAAAATAAGAACCAAGTTCTATGGACATCAGATGGGAAAACACAAGAGTTGGATTCCTTGGCAGGACTGTTCAGTTCAGGCAATAGTGAACAAAATTCAGTCCACTTCCCAACAAACTTCACTGATGGAAGCCAAATAAATATGGAGTTCATGCAAGTTTCAGAAACTACAAAGTTTCTCGCGGAGTTCAATGATTCGGATGAAGAGATAGATGTCATGGCATTTTTAAATCCTCCAGGAGAAATTCCTAATTTAGACAATATTCTGACAGCTTCTAGTGATTGGAACTCAGAGCAGGATGTTGCATATCCAGCTCAAAGAAGTATGTCACAGGCAGACGCAGATAAACAAAAGCTGGATGCTACAGTTGTTTCAGGTTCAGCCTCTTGTTCCATAGATCAAAGCCAGCATCTGCCGGATCCTGCTGATCTATTCAAAATTCTAGATGAAGAACCTGCTGGCATCAAAGATTTGGCAAGTGATCATGAACCAAATTCAGGTGATGTTGATAAGTACTGTGAGTGGCTAACAAATATATTGCATGGAGATGCTGATAATATCCATGATGCTGCTGAGTTCAACTATGGAAATGAACGTTTTGGCAATGAAGATATGGCT
>gnl_Manes_v6.1_Manes.06G038500.1
ATGACTGTTGAGGATAAACGAAGTGGTTTAGTCAATGATGATTGTTTTCCAGTTGGTATGCGTATTCTAGCTGTTGATGACGACCCAATTTGCCTTAAAGTTTTAGAGAATCTGCTTCGAAAATGCCAGTATCACGTTACAACTACCAATCAAGCAATAGCAGCTCTGAAAATGCTTAGAGAAAACAAAAACAAGTATGATCTCGTTATAAGTGATGTGAATATGCCTGACATGGATGGCTTTAAGCTGCTTGAGCTTGTGGGGCTTGAAATGGACCTACCTGTCATCATGTTATCCGCACATAGCGATAAGGAGCTTGTTTATAAAGGGGTTACACATGGTGCTGTTGACTACTTGTTAAAGCCTGTGAGAATTGAGGAACTCAAGAACATATGGCAACATGTGATCAGGAGGAAAAAAACACAACCCGGGGACCAAAACAGGTCCCCCAATCAAGGTAAACCTCTGGATGAAGCACAAGAAGGTGGACAAGGATTGGCATCAAGTGGCAGTGTAGATCAGAATGGAAAAGTGAATCGGAAAAGGAAGGACCAAGATGAAGATGAGGAAGAAGAGGGTGAGGAGAATTTAAATGAGAATGAGGACCCAGGAACTCAGAAGAAGCCCCGGGTTGTTTGGTCAGTGGAGCTTCACAGGAAGTTTGTTGCAGCTGTTAATCATTTGGGTCTTGACAAGGCTGTTCCAAAGAAAATTCTTGACCTTATGAATGTTGAAGGACTTACAAGGGAAAATGTGGCAAGCCACCTGCAGAAATATAGGCTTTATCTGAAAAGAATCAGTAGTGTAGCATCTCAGCAAGCCAATATGGTTGCTGCATTTGGGGCAAAAGATTCCTCTTATTTGCGCATGGGTTCTCTGGATGGATTTGGAGATTTTCGCACTTCGAATGGACCAGGGAGGCCGTCGAGCACATCTATATCATCATATACAACAGGGGGTATGTTTGGCAGATTGAACTCCCCTGCTGGTTTAACCTTGCGAGGTATAGCTTCTTCTGGTCTTCTCCAGTCGGGCCATTCTCAATCTCCGAGTAATTCTGTTATTACACTTGGAAAGTTTCAGCCAGCTGTTTTGCCTGCTAGCCCAGGTGCAAATTTGTTTCAAGGTGTTCAATCATCAGTGGAGCCCAACCAGCTCAAGGTAAAATCCAATGCCCACATTGGACAGTTTACTCGCAACGATGATACCTCAGGCTTCACACTTGCAACTAACTTCGTAGATGCCAGAGTTACTATTGGTGGCTTGAGTAACACTGTGTCCAATTCCACAAGTAACCCTCTGATGCTACAAGTAAACCCCCAACTAAGTCAGTATAGGGGAGCATTTGCAACTCAATCTTCTCTAAGTGTGCCTACACTGAATCACGAGTCTTTTGATGTTCGTCTCCATGGTTCTTCAAACTTTCTGGATCATAGTAGATGCACCGAAAACTGGCAGGGGGCAGTTCAATTATCCAAATTTCCAACAAATTCTTTACCATTGAGTGAACCATTCAGTCATGATTCATTGTCCAGGAGTAATTTGAGAGACAATCTACCATCCACCAGCTCTCAGATTGGTAACAGCCTGAATGATTTTGATTCCTCCAGTGTGCATGCCACACCTTTATATTCTCGAGTAGACATGCAAGGGCAAACAGGCTCGATTAGTAATGTTGTTCAAAACATGAATTACAATTCAAGGCAGAGATGGGAAGAATATAGCCGGGATTATAACCCCAACCTAAATAATTCATTCAGTACCATAAACTCTTTGGTTTCTGGCAATGGTGTTGTGGGTTTGTTGAGCCAAAGTATGGACCAGAGAAATAAGTTCGATGCGTCTTTGCCTGGCCAGATAAACAATGTCACACCATCCACTTTCTTGCATGCAGAGGTTGATAACTCTGCTCTGGACCCAAAAATGAGGTCCAATGAAGATTATCTTTTGGAGCAAACAAAGTCTCAGAATGGTTTTGCTCAAAACAACTATGACCCTTTGGATGATATAATGGATGCGATGATAAAACAGGAGCAGCAAAATGAAGCAATGCTAATGGATGGAGAGTTTGGATTTGATGATGCATACTCACTG
>gnl_Manes_v6.1_Manes.06G143400.1
ATGAGTAATGGGAGAGAAGCATCAACTCAATCTCTCAACAAAAACACTTGTCTTTTCAAAATCAAAATTTTGATTGTAGATGATGACTCTACATCTCTTGCTATTGTCTCTTCCATGCTTAAATCATGCAGTCTCCAAGTTGTTAGTATTAAGGATTCATTAGACGCTTTAGCAACTCTTCGAAGTGCAAATGGAGAATTTGACTTGCTCATCACTGATCTTCATATGCCTGGAATGAATGGATTGGAACTACAAAAGCATGTCAAACAAGAATTCAACATTCCTGTTATTATAATGTCAGCTGATGACAAAGAAAGTGCAATTTTGAAGAGTATAGAGAGTGGAGCTGCTTTCTATATAGTGAAACCAGTGAATCAAGATGATCTAAGAAACATTTGGCAGTATGCAATGGCTTCCAAGAAAGGCAAAGAGGTTGTTGTTTGTGAAAATGCCCAAGAGGAAACTTCATCGAATGAGAAACTTATTGTTTGTGAGGAAGCTGCTTCTTCTTCATCGGCGAACGAAGAGGGTAGCCAGAAAAAGAGAAGGGGGAGGAAAAGGGAAAGAGAGGAGGAACAGCAGGAAGAAGATGGTCCTGCTCCTGCCAAAAAGGCCAAGGTGGTTTGGACAAATACATTGCATAATCGATTCTTGCAGGCTGTAAGCCATATAGGCTTGGAAAAGGCTGTTCCAAAGAAAATTCTTGAATTCATGAACGTGCCAGGGCTAACCAGGGAAAATGTTGCTAGCCATTTACAGAAATACAGGATGTTCCTGAAGAAGGTTGCAGAGAAGGGTTTTTCGACATCACGTAATTTGTCGGAAAAGGTCCTTAGGTCGTCTTTTGCCTATGGCCACGCCACCTCGATGCTCCAAAATTCCCGACAGGAACATTCATCGATTCTTAGACAACAGCCTTTCACGAGATCATCATTTCAACCTGGTTATGGAGCGAGTGTCCATGGTATTGGTAGCTCCAGCTTTGGCCTTTCTCGCTTTCATAACGAGGAAGCTTCAAGTAGCAACTCTGTAACTCAAATCTGCTATGGACAGTCCAGTTTATTTTGCAATCAAGCTAGTACCAGGCAACCAATGTTTGGCAGCCCATATCCTCTTCATCAGGCTAATCTCTCGACGTTTAACAATATTGGAATTAATCTGTCCTCAAATACAGCTACTTCATATGGTCTCACTAGCGCTACAAATCCAATGCAAATGAACCCGCAACAAAATCAATCAAATCTTCAGAACCATGCTAGCCCTTCTAAATTTGGCTTATTTAGATTTGGCTGCTCCAGCTATTCTTCAGGTACTTGCAGTATGGGAACAATTAATGGTTCCTATCCTCGTCTAAATCAGAACAGTACTTATGCTGGAATCCGATTGACTAGCGATGGCGAGCTCATTGGAAATGGACAAAAGCGATTCAACGGGAATGAGTTATTAAGTGGCTGTAATAATAGTGGTAATGGATTGGTCAACTGGACTCGGAATAACAATGGGAACAATGCACCGCCGAGGAATGGGGAATTTGGTTTTTCGGATGGTCAAGTGACCTGCTTTTCTTCTACTGGGTTTGGGAGTGAAAGCCAATGTTCACCAACATTATCTCCGGCTAATCCAGAGAACACTTCAGTGGTAACACCACTTTCTCAGCAAAATTTCATTACTGGTCTTGGGAATGCTCTCGGAGAAAATGACATTAATGCTCTCAATAACCTGATGAATAATGCCTCTAACTTGGGTAGCATTTCTGATAATAATCAGCATGAGGTTGGGGAAGGTGGTCTCGGAGAACTCCTTTTTGGGACAAGCTGTACAAATCCTTGCCAGGAAGAACGAAACGCGGAAGAGTTCTTGAATGTTAACCTACTTAGCAGCCAGTATCATGCTGAAGTGTGCTATCCTGTGAATGAGCTCTTAAATAAGGAATTTTCTAGCGCATGTACTATTGCAGACACAACTTCTTGGACTGAACAACAATCTTCTGTCCAGGCATCCTCAACGCATGGAAGAAACAGTGAATCCCAACAATGTCGGCAATGT
>gnl_Manes_v6.1_Manes.15G007400.1
ATGAATCTCACTAACGGCAAGGGATCCATGTCAACGGCCAGCTCTAGTGCAGCTTGGAGAGCTGGGGACGTTGTCCCCGATCAGTTTCCGGCAGGGCTAAGGGTCTTAGTTGTTGATGATGATCCAACATGTCTTATGATCTTGGAGAAGATGCTCAGGACCTGTCTCTATGAAGTTACAAAATGCAATCGAGCTGAGACCGCATTGTCTTTGCTTCGGGAGAACAAAAATGGATATGATATTGTTATAAGTGATGTTCACATGCCAGACATGGATGGATTTAAACTCCTTGAACACATTGGACTAGAGATGGATCTGCCTGTTATCATGATGTCAGCGGATGATGGGAAAAGTGTTGTTATGAAGGGGGTCACTCATGGTGCTTGCGATTACCTTATTAAACCAGTTCGCATCGAGGCACTGAAGAACATATGGCAGCATGTGGTTCGGAAGAAAAGGAATGAATGGAAGGACTTGGAGCAATCAGGCAGTGTCGAAGAGGGAGATAGACAGCCGAAACAGTCAGAGGAAGCAGATTACTCATCTTCCGCCAATGAAGGGAACTGGAGAAACTCAAAAAAGAGGAAAGACGAGGAAGAAGATGCAGAGGAAAGGGATGACACATCCACATTAAAGAAGCCAAGAGTGGTTTGGTCAGTTGAGCTCCACCAACAGTTTGTTGCTGCTGTTAATCAACTAGGCATTGACAAGGCTGTTCCTAAGAAAATTCTAGAGTTGATGAATGTTCCTGGGCTCACCAGAGAAAATGTTGCTAGCCACCTCCAGAAATATCGTTTATATCTCAGAAGATTGAGTGGGGTTTCACAACACCAGAATAATTTGACCAACAGTTTTATTAATCCCCAAGAAGCAAGCTATGGGCCACTGTCCTCTCTCAATGGACTTGACCTTCAAACTCTTGCTGCTACTGGTCAGCTTCCAGCACAAAGCCTTGCCACACTCCAAGCAGCTGGGCTTGGTCGATCAGCAGTAAAATCTAGAATGCCCATGCCCATTGTTGATCAAAGGAACCTTTTCAGCTTTGAGAATCCAAAATTAAGATTCGGAGAGGGACAACAACAGATAAGCAGTAGTAAGCCAATGAACTTTCTTCATGGTATCCCAACAACCATGGAGCCTAAGCAGCTCGCAAATTTGCATCATTCAGCACAATCTCTAGGGGGCATGAATATGCAAGTCAATGCCCATGGTGGGCAGGGTGGTCAAGGTGATTCATTGCTGATGCAGATGTCTCAGTCACAGTCCAGGGGGCAGATACTAAATGAAACCACTGGCAGCCATGTTCCTACTCTCCCATCATCCATAGGGCAGCCTGTTCTACCTAATGCAGTTGTTGGTGGAGTCTTAGCAAGAAATGGTTTAGCTGAGAATGGTAGAGGGACAGGATACATTCAAGTTTCACAATCATCTTCAATGTTGAATTTCCCACTGAACAGCCCAGCAGAATTATCAGGCAATAGTTTTCCTCTGGGAAGTGCTCCAGGAATATCCAGTCTCACATCTAAAGGGACATTTCAAGAAGAGGTTAACTCAGAAATAAAAGGATCCGTTGGATTCATGCCAAGTTATGATATTTTTAGTGATTTGAATAATCACAAATCACATGATTGGGAATTACATAATGTAGGCATGACCTTTAATGCCTCTCATCAAGCCAACTCTCTGCAAAGCAATCTTGATGTCGGTTCTTCAGTTTTATCTCATCAAGGTTTTTCTTCTAGCCAAAGGACTGGACAGAACAGGAATATATCTGCTGTAGGAAAACCCATTTTTACAGCTGGGGATGCAACTGATCACGTGAATGCAAACAATGTTGGACCTCTCAACACTTTCTTCGATAATTCAGTGAGGGTTAAATCTGAAATTGTTCCTGATGCAAACTGTGATACTAACATCTTTTCTGAGCAGTTTGGCCAGGAAGATCTCATGAGTGCACTTCTAAAACAACAACAGGGAGGTGTAGCGCCAGCTGAAAATGAATTTGACTTTGATGGGTATCCCCTGGATAATATTCCTGTG
>gnl_Manes_v6.1_Manes.15G135000.1
ATGGCTGCTTTGCAGCGAGCAGCGTCTATTGTGAGCGCGACTGCCAGTAACTATGGTTATTGTAAAGTTGCTGCTGCTGATGGAGTGGTGTCTGATCAGTTTCCGGCTGGCTTACGTGTTTTGGTAGTGGATGATGATACTACATGCTTGAGGATTCTTGAGCAGATGCTTCGCCGTTGCCTTTATCACGTTACGAGTTGTTCCGAGGCCAAAGTCGCGTTGGATCTTCTTAGGGAAAAGAAAGGCTGTTTTGATGTGGTACTAAGTGATGTTCATATGCCTGATATGGATGGATTTAAACTTCTTGAGCATGTTGGCCTAGAAATGGACCTTCCTGTTATTATGATGTCTGCTGATCGAAGAACAAGTGCTGTAATGAAGGGGATTAGACATGGAGCTTGTGATTATTTGATTAAACCTATACGTGAAGAAGAGCTCAAGAATATATGGCAGCATGTTGTTAGGAAAAAGTGGCATGAAAATAAAGATCTTGAACCTTCTGGAAGCCTGGAAGATAATGATCGGAATAAACAGGTAAATGATGATGCTGAATATGCTTCTTCTGTTAATGAGGGAACAGAAGGAGTTTTGAAGGGACAGAAAAAGAGGAGCAGTTCCAAAGATGAAGATGATGGCGAACCAGAAAATGATGATCCCTCTACATCAAAGAAACCACGTGTTGTATGGTCTGTGGAGCTTCATCAACAATTTGTCAGTGCCGTAAACCAGCTTGGAATTGATAAGGCTGTACCTAAGAGAATTCTAGAATTGATGAATGTACCTGGTTTAACCAGAGAAAATGTTGCAAGTCATTTGCAGAAGTTTAGACTATATCTGAAGAGATTAAGTGGGGTTGCTCAACATGGCGGGATTCCTAATACATTCTGTGGCCCCTTGGACCCAAATATAAACCTTAATTCACTTGGAAGGTTTGACATTCAGGCTTTGGCTGCCTCAGGTCAGATTCCTCCACAAACATTAGCAGCACTGCATGCAGAGCTTCTTGGTCGACCAGCAGGTAGCCTGGTTACAACAATGGACCAACCGGCTCTTTTACAAGCATCCATGCAGGGTCCCAAGTGTATTCCTGTTGAACATGGTGTGGCATTTGGTCAGCCATTAGTAAAATGCCAATCCAATATTTCTAAACCTTTCCGACAAAATATGACACCTGTTGAAGAAGTTGCTTCAAAGTTTGGTGCCTGGCCTTCTAATAGCCTTGGCATGGTAGGGCCTAATACAAATCTTGGAGGTGTGGGTACTCAAAATGGTAACATGTTGATGGACATGTTACATCAGCAACAACCACAGCAGCAGTCACTATCAGAGGCCAGTCTTTCAATTAATGTGCAGCCGTCTTGCCTTGTGGTCCCTTCTCAATCATCAGCGAGTTTTCAGGCAGGAAATAGTCCTTCTTCAGTCAATCAGAGTTGCAACTTTAACAGGAATGCTGTCATTGATTACAGCCTTCTATTATCACAATCATCATTGAATATTGGGCATGCACCAATTGGGAATCAAAAAACTACAGGTGTTGTTAGTGGGTACTCAGTCTCTGCTTCCATATCTCCTTCTGCATCATCATGTTCTGTCAATGCTGACAGTGGCATCAATCGTCAAGTTCAAAATTCAACCATTACCTCTGGAGCTGATAGACATTTACCAGGGCTTGCTTCTAATATTAGTGATGTCCAGGGCACTTATGGTGCTAAGTCGGGTGAAGTTCTTGATCAAGGACCACTTAGGTACCTTGGATGTGTTGGTAAAGGGACTATCCTTCCAAGCCAGTTTACAGTGGATGAATTTACAGTACCAATTAGCAATCTGAGCCGAGGAAAAATTTTTGGAGATAACAATGGCAGTAAAGTAAAGCAGGAACCAAATATGGAATTCACAGATAATGCAAGAGTGGGAGTCTCAGTATTGCAGCAATTTCCTCCAAGTGATCTTATGAGTGTTTTCACAGAA
>gnl_Manes_v6.1_Manes.14G141800.1
ATGACTGTGGAGGACAAAAGGAGTGGTTCAGTCAATGAAGATAAGTTTCCTGTGGGTATGCGCATTCTAGCTGTTGATGATGACCCAATTTGCCTTAAAGTTTTAGAGAATCTGCTTCGGAAATGCCAGTATCAGGTTACAACTACTAATCAAGCAATCACAGCTCTGAAAATGCTTAGAGAGAACAGAAACAAGTATGACTTGGTTATCAGCGATGTTAATATGCCTGACATGGATGGCTTTAAGCTACTTGAGCTTGTGGGGCTTGAAATGGACCTACCTGTTATCATGTTATCAGCACATAGTGACAAGGAGCTTGTATATAAGGGTGTCACACATGGCGCTGTTGACTACTTGCTAAAGCCTGTGAGAATTGAGGAACTCAAGAACATATGGCAACATGTGATTAGAAGAAAAAAATTACAACCCAAGGACCAAAACAGGTCTCCAAATCAAGCCGACAAATCTCTTGATGGAGCAGGAGAAGGTGGACAAGGAGTATCTTCAAGCAGTAGCGCTGATCAGAATGGAAAAGTGAATCGGAAAAGAAAGGACCAAGATGAAGAAGACGAAGAAGAAGGTGAAGAGAATTTACATGACAATGAGGAACCAGGAACTCAGAAGAAGCCCCGAGTTGTTTGGTCTGTGGAGCTGCATAGGAAGTTTGTTGCAGCTGTGAATCAATTGGGTCTTGACAAAGCTGTTCCGAAGAAAATTCTTGACCTTATGAATGTGGAAGGGCTTACAAGGGAAAATGTGGCAAGCCATCTCCAGAAATATAGGCTTTATCTGAAAAGAATCAGTAGTGTAGCATCCCAGCAAGCCAACATGGTTGCTGCATTTGGGGGTAAAGATTCTTCTTATTTGCGCATGGGTTCACTGGATGGATTTGGAGATTTTCGCACCTTGAGTGGACCGGGAAGGCTTTCAAGCACATCCATATCATCATATCCTGCTGGGGGTATGCTTGGCAGATTGAACTCCCCTGCTGGTCTAACGTTGCGAGGTATAGCTTCTTCTGGTCTTCTCCAGTCAGGTCATTCCCAAACCCTGAATACTTCTGCTAATACTCTCGGAAAGCTTCATCAGCCGGCTCTTTTGCCTGCGAGTCAAGGCACTAATCTGTTTCAAGGTGTTCCATTGTCAGTGGAGCCCAATCAGCTGCAGGGAAAATCCAGTACCCTCATTGGAGATTTTAATCGCAGCGATGATGCAGCAGGCTTTACACTTGCAACTAGCTTCTCAGATGCCAGAACCACTGTTGGTAGCTTGAATAATACTGTGTCCACTCCCACAAGTAACCCACTGATGCTACAAGTAAACCCTCAACAAAGTCAAAATAGGGGAGCATTTGCAACTCAATCTTCTTTAAGTGTCCCTCCATTGTATCAGGAGTCTTTTGATGTTGGTGTTCATGGTACTTCAAATTTTCTGGATCATAGTAGATGTACTGAAAATTGGCAGGGAGCAGTTCAATTGTCCAAATTTCAGACAAATTCTTTGCCTTTGAGTGAACCATTTAGTCATGATCCATTATCCAATAGTAACTTAAGAGACAATATTTCATCCACCAGCTCCCAGATTGGTAACAGCCCGAATGACTTTTCTTCTTCCAATATGCTTGCCACACCTTTAGATTCCAGAGTAGACATGCAAGGGCAAACAGACTTGATTGGTAACGTTGTTCAGAACCTGAATTTTAATTCAAGACAGAGGTGGGAAGATCATAGTCAGGATTATAACCCCAACCTAATCAACTCATTTGGCAACGCAAACTCAATGGTATCTAGCAATGGTGTTGTGGTTTCATGGAATCAAGGTGTGGAGCAAAGAAAGAAGTTTGATATGCCATTGGCGGGCCAATTAAACAATGTAACTCCATCTATTTTCCAGCATGCCGAGGTTGAGAAATCTGCCTTAGACCCAAAAATGAGGCCCAATGAGAACTATCTTTTGGAGCAGACAAAGTCTCAGAATGGTTTTGCTCAAAACAACTATGATTCTTTGGATGACATAATGAATGCGATGATCAAACGGCAGGAGCAAAATGAGTCAATGCTAATGGATGGAGAGTTTGGATTTGATGCATACTATAGC
>gnl_Manes_v6.1_Manes.14G029400.1
ATGAGCAATGGGGGAATTGCATCCTCTCAATCTCTCAAGAAAAAAACTTCTCTTTTCAAAATCCAAATTTTGGTTGTGGATGATGACTCTACCTCTCTTGCTATTGTCTCTTCAATGCTTAAAAAATGCAGTCTCCAAGTTGTCACCGTTAAGAATTCATTGGACGCATTATCAAATCTTCGAGTTCAAAATGGAGCATTTGACTTGGTTATCACTGATCTTCATATGCCTGTAATGAATGGATTGGAACTACAGAAGCAAGTCAAGGAAGAATTCAAGATCCCTGTCATTATAATGTCAGCAGATGACAAAGAAAAAGAGATTTTAAAGAGTTTAGAGAGTGAAGCTGCATTCTATATGAAAAAACCAGTGAATCCAGAAGATCTGAAAATAGTTTGGCAGTACGCAGTGGCTTCCAAGAAAGGTAAAAAGGTTGTTATGGAGCAGGAAATTGGAAGTGGCCAAGAGGAAACTTCATCAAATGACAAACTTCATCATATCTCTTCTTCATCAGAGAATGAAGAGAGTGGCCCAAAAAAGAAAAAGGGGAGAAAAAGGGTAAGAGATCAAGGCCAGGAGGAACGAGATGCTGCTCCTGCTCAAGCTGCTGCTGCTCCTGCTCCTGCTCCACCCAAAAAGGCCAAAGTCATTTGGACAAATACACTGCATGATCTGTTTTTGCAGGCTGTAAGCCACATTGGCCTGGAAAAGGCTGTTCCCAAGAAAATTCTTGAATTCATGAACGTGCCAGGACTAACCAGAGAAAATGTTGCAAGTCATTTACAGAAATATCGGATGTTCCTGAAGAAGGTTGCGGAGAAGGGTTTCTGGACATCTCGCAGTCTGGCTGAAAGGGCGTTTAGGTCATCCTTCGCCAATGGATATACCTCCATGTACCAAAATCCCCACAAGCAATTTTCACCTTTTCTTGGACAGCAGCCATCTTTCCAACCAGGATATGGAGGCAATCTCTCTGGTTTCAGAAGCTCCAGCTCCGGCCTCTCGCGCTTTCCTAGTCAGGAAGCTCCAACTAGCAACTCTGTGCCTCAGCTCCACTATGGACAATCTAGTTTATTTGGCAATCCTACTAGTTTCCAGCAGCGACCACTAGTGTTTGCCAACCCATGTCTGGCAAATCGCTCAACATCCAACAATACTGGAATTAATCTGTCCTCGGATACAGCTACTCAACATGGCCTCACCATCGGTGCAACACCAATGCAAATGCAACAGCAACAAAATCAAGCGAATCCTCAGAGCAATATTATTGACACTCCATTCACATTATTATCTACCGGAATCGGCTGTTCCAGCATGGCAACTAGTAACTATGCTGGAATCATATTGACTAGTGACGGCGAGCTCATTGGAACAGGAAAAACGCGATTCAACGGTATTGATTTATCAAGTGGCTCTAATAATGGTGGTAAAGTTTTGATGAATATGACTCATGACAACAGTATGAATAATCCACCAACAGGAAATGGGATCTTTGGGGGTTTGTGTGCTCAAGGTTCCTGTTCTTCTTCAACTGTGCTTGGGAGTACAAACCAATATTCACCAACTTTCATTGCAACTAATCAAGAAAATACTTTAATGCTTCCACCACAGTCTCAGCAACATACCAGTACTGGTCTTAGGAATGCTGGTGGAGAAAATGACTTGATGACTAATGCTTCTACCTTGGGTACCATTTCTGATAATCATCAGCAAGAGCTTGGCGAAGTTGACCTTGATGAGCTCCTTTTCGGGTCCCCCTATACAACTCCTTACCAGGACCAAAATTCGGAAGTGTCAATGAACGTGAACTTACATAGCAGCCCATATCAGGCTGAAGTTGGTGGTCCTGTCAATGAATTCCTAAATTCGGAATTTTCTACCTTGTGTACTATTGCAGATCAAACTCCTTGGAGTGAAAAATCCTCTGCCCAGGCATCTTCAAGGCAGGGAAGAAACGGTGAATCCCGACTTTGGTGGCAATGT
>gnl_Manes_v6.1_Manes.03G201000.1
ATGGATCCTAACAGCGGGAAGGGATCGCTGCCAACGTCCAGCTCTAGTGGAGCTTGGAAAGCTGAGGACCTTGTTGACGATAAGTTTCCAGTAGGATTAAGGGTTTTGGCTGTTGACGATAATCAAACATGTCTCTTGACCTTGGAGAAGATGCTCATGTCCTGCCTTTATGAAGTTACAAAATGCAGTGATGCTGAGACAGCATTATCCTTGCTTCGGCAGAACAGAAATGGATATGATATTGTTTTAAGTGATGTACACATGCCAGACATGGATGGATTTGAACTTCTTGAACAAATTGTGCTAGAGATGGATGATCTGCCAGTTGTCATGATGTCTTACGACGAGGAAAAAAATATGGTCATGAAGGGGATCACTCAGGGTGCTTGTGATTACTTGATTAAACCAGTTGGCATAGAGACACTGAAGAACATATGGCAGCATGTGGTTCGGAAGAAAAGGAACGCGTGGAAGCATTTGGAGCAATCAGGAAGCGTTGAAGACGGAGATAGACAGCACAAACAATCCCAGGACACAGATTATTCATATTCAGCCAATGGAGGAAATTGGAGAAACTCAAAAAAGAAGAAAGGCGAGGAAGAAGAAGCAGAGGAAAGGGATAATACTTCTACTCTAAAGAAGCCAAGAGTGGTTTGGTCGGTTGAACTCCACCAGCAGTTTGTTGCAGCTGTTAATCAACTAGGCATTGACAAAGCTGTTCCTAAGAAAATTCTAGAGTTGATGAATGTTCCTGGGCTTACTAGAGAAAATGTTGCTAGCCACCTCCAGAAATATCGTTTGTACCTCAGAAGATTGAGTGGGGCTTCACAACACCAGAGCAATTTGAACAACGGTTTTATTTGTCCCCAAGAAGCAACTTATGGGCCAATGTCCTCATTCAATGGAATTGACCTTCAAACTCTTGCTGCTACTGGTCAGCTTCCAGCACAGAGCCTTGCCACGCTACAAGCAGCTGGGCTTGGTCAGTCTAGAATTCCCATGCCCATGGTTGACCAAAGGAACCATTTCAGCTTTGAAAATCCAGAATTAAGATTAGGAGAGGGGCAACAACAGCAATTAAGCAGTAGTAAGCTGAACTTACATGGAATCCCAACAACCATGGAGCCAAAGCAACTTGCAAATTTGCACCATTCAGCGCAACCTCTTGGAAGCATGAATGTGGAAGTTAATGCCCATGGTGGTCAGAATAATTCATTGCTCATGCAAATGTCTCAATCACAGTCTAGGGGGCAGACACTAAATGAAACCACTGGCAGCCATCTTCCTATTCTCCCATCATCCATGGCACAGCCTGTTCTATCCAATCCAGTTGTTAGCGAGGTGATAGCAAGAAATGGTTTAGCTGAGAACGGTAGAGGTAGTGTATATAATCTAGTTTCACAATCATCTTCAATGTTGAATTTCCCCTTGAACAGCGCAGCAGAATTATCAGGTAATAGTCTTCCCCTGGTATCCAGCCTCACATCTAATCCAGAAATGAAAGGATCTGTAGGATTCATGCCAAGTTATGATATTTTTAGTGATTTGAATCAGCACAAATCCCATGATTGGGAACTAGGCATGAACTTCAATGCATCCCAGCAAAACAACTCTCTGCAAAGCAATCTTAATGTTGGGCCATCAGTTTTACCTCATCAAGGGTTTTCTTCAAGCCAAAGGATAGGCCTGAATATATCTGCTGTAGGCAAACCCATGTTTACAGCTGAGGATGCAAGTGCACATGTAAATGCACAACATTTTGGACAAGTGAACACCTTTTTTTCAGATAATTCAGCGAGTGTTAAGCCTGAAATTGTTTCTGATGCAAGCTGTCAGACTACCCTTTTCCCTGAACAGTTTGGCCAGGAAGATCTCATGAGTACACTTCTAAAACAACAGCAGGGAGGTGTACCAGCTGAAAATGAGTTTGACATTGATGGGAGTCCCTTGGATGATATTCCTCAG
>gnl_Manes_v6.1_Manes.03G010500.1
ATGACTGTAGAGCAAGGAATTGGAGAACCCAGAGACCAGTTTCCCATTGGCATGAGGGTCTTAGCCGTTGACGATGACCCTACTTGCCTCTTGCTGCTAGAGACTCTGCTTCGTCGTTGCCAATACAATGTTACCACAACAAGTCAGGCAATTGCTGCATTGAAGATGTTAAGGGAAAATAAGAACAAGTTTGACCTGGTTATCAGTGATGTGCATATGCCAGACATGGATGGTTTTAAATTGCTGGAGCTCGTGGGGCTTGAGATGGACCTACCTGTCATAATGTTGTCAGCATATAGTGATCCAAAGCTTGTGATGAAGGGGATTACTCATGGAGCTTGCGATTATTTGCTGAAGCCTGTTCGAATGGAGGAGTTGAAGAACATATGGCAACATGTAATTAGGAGAAGAAAATTTGATAACAAGGATTGGAATAACTTTGACAACCAAGACAAGCTTCATCATGGAAGTGATGAAACCACAGCTGACCACAAGCTTAATAAAAAAAGGAAGGACCAGAATGAAGATGAGGATGAGGACCGTGATGATAATGGACATGAAAATGAGGATCCAACAACCCAAAAGAAACCTCGGGTTGTTTGGTCTGTAGAGCTGCATCGCAAGTTTGTCGCAGCTGTTAATCAGTTAGGCCTTGACAAAGCTGTGCCTAAAAAGATTCTTGATTTAATGAATGTTGAAAAGCTTACAAGAGAAAATGTCGCAAGCCATCTCCAGAAATATAGGCTTTACCTTAAAAGGATCAGCGCTGTGGCAAATCAGCAAGCTACTATGGCAGCTTTAGGCAGCCCAGACGCTTCCTATTTGCAAATGGGTCCTGTGAATGGACTTGGTTTCCCCAACTTGGCTGGAACTGGGCAGTTTCATAATGCAACTTTCAGATCTTTCCCACCTAGTGGTATGCTTGGCAGGTTAAATTCTCCTGCTGCTCTTGGTATGCGTGGTCTTCCTTCTGCTGGAGTGATTCAGATAGGTCATTTACCAACCACAGGCCAATTGACTAGCAGTCAGAGCCAATTCCAGTCAATTATTCATCCGAGAAACGGTGGGAATGTGCTTCAAGGGATGCCAATGTCATTAGAATTTGATCAAGTACATTCTAACAAGGTTGTTACCTACATTAGAGATACTGATGTTAATGATACAACTACTCCCTCTGTTTCTAGTGGCTTCCTAGATGCAAAAATAATGGCTGGCAGCTCAAACGGTCCTCTTCTCGGTGTTTCAAACAAATCCTTGATGTTAGAAGGGAATGCTCTAGAGGCACAAGATGGCCAAAAGTTTGGAAAACAATCTTCCCTTGCTGTGGCTTCTTTATCTTTAGATTCAGGGTTTTCTTCCAATTTTCTGGATAATGGCAGCTGTAACGACAGCTGGTCAAGTTCTGTTCATTCGACAGGCATCCAATCAAATTCTTTTGCCTTAAATGAATGCTTTCAGCAAGCTACTATGCATCCTAGTAACATCAGAGATTGCGTGTCAACAATGGCTTCACAAAGTGGGAATAATGCTTCTCATGTCTCTTCTATTTCTTCAATGCCAATTCACTTGCAGGACTCCAAGGCAGATGTACATTGCCAAATAGCTTCAATTACGAGTAATGCTAGACAAATGATTAACAATGCCCCACAAAGGTGGGATGACCGGAGGCAAGATGCTTCTTGCCGCTCAAATGCAGTTTGTTGTTCAATAAACTCTGGAGTTCCTATTCATGGTACTGGGAATCCAATGGGTCAGAGTTTGGACCCAAATGATGTAATTTTGGATAGAACCAAGAACTTCAATTCAACAAGACAACCAAATATTGTTGATCCATCTCCCATGAAACATGATGAGGTTGAAAATTTGACTATGGAGTCACTAATGAGGTCCAACGAAGGATATGCGGTAGGCCAACAGAACCAACAGGGCAGTCATGTTTCCAATAATTTCGGCTCCTTGGAAGATTTAGCATGTGTAATGGTGAAACAGGAAAATAAGGTGACAGCAACAGTAGGAGAATTTGCTTACGGTGCTTATTCTCTGAGGATGAGCATG
>gnl_Manes_v6.1_Manes.17G084600.1
ATGGCTGCTTTGCAGCGAGTGGCGTTGAGCGCGACTGCCAGTGATTATGGTTCTTGTAAAGGTGGTGGTGCTGCTGCTGATGCGGTGGTTTCTGATCAGTTTCCAGTGGGCTTGCGTGTTTTGGTTGTGGATGATGACGCTACTTGCTTGAGGATTGTTGAGCAGATGCTTCGCCGTTGCCTTTATCACGTTACAACTTGTTCCCAGGCCAAAGTAGCTTTGAATCTTCTGAGGGAAAGGAAAGGCTGTTTTGATGTGGTGCTAAGTGATGTTCACATGCCTGATATGGATGGATATAAACTTCTTGAGCATGTGGGCCTAGAAATGGACCTTCCAGTTATTATGATGTCTTCTGATGGAAGAACAAGTGCTGTAATGAGGGGGATTAGACATGGAGCTTGTGATTATTTGATTAAACCTATACGCGAAGAAGAACTCAAGAATATATGGCAGCATGTTGTTAGGAAAAAGTGGCATGAAAATAAAGAACTTGAACATTCTGGAACCTTGGAAGATAATGACCGGAATAAACGAGGAAACGATGATGCTGAATATGCTTCTTCTATTAATGAAGGAGCAGAAGGAGTTCTGAAAGTTCAGAAAAAGAGGAGCAATTCCAAAGATGAAGATGATGGTGAACCAGAAAATGATGATCCCTCCACATCAAAGAAGCCACGTGTCGTATGGTCTGTAGAGCTTCATCAACAATTTGTCAGTGCTGTAAACCAGCTTGGAATTGACAAGGCTGTACCTAAGAGAATTCTAGAATTGATGAATGTACCTGGTTTAACCAGGGAAAATGTTGCAAGTCATTTGCAGAAGTTTAGACTATATCTGAAGAGATTAAGTGGGGTTGCTCAACAAGGCGGGGTTTCAAATGCATTTTGTGGCCCCTTGGACTCCAATGTGAAACTTAATTCACTTGGAAGATTTGACATTCAAGCTTTGGCTGCCTCCGGTCAGATTCCTCCACAAACTTTAGCAGCTCTGCATGCTGAGCTTTTTGGTCGACCAGCAGGTAGCCTAGTTACAACCTTGGACCAACCGGCTCTTTTACAAGCACCCATGCAGGGTTCCAAGTGTATTCCTGTTGAACATGGTGTCGCATTCGGTCAACCATTAGGAAAATGTCAATCCAACATTTCTAAAGCTTTCCCACAAAATATGGTATCTGTTGAACATGTTGCTTCAGGATTTGGAGCCTGGACTTGTAATACCAATCTTGCAGGTATGACTACTCAAAATGGTAGCATGTTGATGGACATATTACATCAGCAACAGAAACATCAGCAACAGCCACAGCAGCAGTCACTATCAGAGCCCAGCCGTTCAATCAATGTGCAGCCATCTTGCCTGGTGGTCCCTTCTCAGTCATCAGCCAGTTTTCAGGCAGGAAATAGTCCTGCTTCAGTCAATCAGAATTGTAACTTTACCAGGAAAACTCTCGTTGATTACAGCCTTCTGTCATCTCAATCAAATAATTCATCATTGAATATTGGGCAGACACCAGATGGGAATCTAAAAACTACAGTTGTCGTTGGGTATGCAGCCCCTGGTTCCATATCTCCTTCTGCTTCATCAAGTTCTGTTAATGCTGACAGTGGCATCACTCATCAAGTGCAAACTTCAGCCATTACATTTGGAGCTACTAGACATTTACCAGGGCTTGCTTCTAATATATGTGATGTCCAGGGTACCTATGGTGCAAAGTCTGCTGAAGTTCTGGATCAAGGACCACTTAGGAACCTTGGATTTGTTGGTAAAGGGACTTGCCTTCCAAGCCGGTTTGCAGTGGAAGAATTCGAGGCACCAAGTAACAACTTGAACCACGGAAAAATTTATGTAGAGAACAGTGGCAGTAAAGTGAAGCAGGAGCCAAATACGGAATACTCAGATATTGCAAGAATTGGCATCCCAGTGTTGGAGCAACTTCCTCCAAATGATCTCATGAGCGTTTTCACAGAA
>gnl_Medtr_Mt4.0v1_Medtr3g102590.1
ATGGACGACTCCAGTGACCGGTTTCCAATCGGAATGCGTGTTCTCGCCGTCGACGGCGATTCCACTCATCTCTCGGATTTAGAAACTCGTCTCCGATCATGTCAATACCACGTAACGACAACTAGTCAAGCAAAAACGGCATTGACTATGTTGCGAGAAAACAAAGACAAGTTTGACCTGGTAATCGCTGATGTGCACCTGCCTGACATGGATGGACTTAAGCTGCTTGAACTTGTGGAACTTGAGACGGACCTTCCGGTCGTCGTAATGTTGTCTGAATCTAGCGATAATGAGCTAGTGATGAAGGCAGTTTTCCATGGTGCCTCTGATTTTCTGGTGAAACCTGTGAGATTACAGGAGCTAAAGACCATTTGGCAGCATGTAATTCGGAAGAAGAAGGACAATGAGGACCTATCAGCTCAGAAGAAGTCCCAGTCTGTTTGGTCTGTGGAGCTGCACCACAAATTTGTTGCTGCTGTTAATCAGTTAGGCATTGACAAGGCTGTACCTGAAAAGATTCTTGGTTTGATGAATGTTGAAAATATTACAAGGGAGGACGTGGCGAGCCATCTCCGGAAGTATAGACTTATTGACTATGTGAAGAAAGTTAGCTCTGTGGCAAACCAACATGCTAGTAGTTTGGTGGCAGCCTCAAGGAGTGCAGATCAGGATGAAGACAAAGATGAGGATAAAGAGAATGGTCATGACAATGAGGACCCA
>gnl_Medtr_Mt4.0v1_Medtr3g102600.1
ATGGATGATTTCAGTGATCGGTTTCCCATCGGAATGCGTGTTCTTGCCGTTGACGATGATCCTACTTCTCTCTTGCTTTTGGAAACTCTCCTCCGATCATGTCAATACCACGTAACCACAACTAGTGAAGCAATAACTGCATTGACTATGTTGCAAGAAAACATAGACATGTTTGACCTGGTAATCGCTGAAGTTCACATGCCTGACATGGATGGACTCAAGCTGCTGGAACTTGTAGGACTTGAAATGGATCTTCCTGTCATAATGTTGTCTGCACATGGTGAAACGGAGCTGGTGATGAAGGCAATTTCCCACGGTGCCCGTGATTTTCTGCTGAAACCTGTGAGATTGGAGGAGCTAAGGAACATTTGGCAGCATGTAATTCGGAATAAGGAGTCCCAGTTTGTTTGGTCTGTGGAGCTGCACCGCAAGTTTCTTGAAACTGTTAATCAGTTAGGAGTTGACAAGGCTGTACCCAAAAAGATTTTTGATTTGATGAATGTTGAAAATATTACAAGGGAAGACGTGGCAACCCATCTCCAGAAGTATAGACTCTTTCTGAAAAGAATGGATAGTTCTGGACATTTTCACAATAATACTATCAGATCCTTTTCACCTGCTGGGATAGTTGGTAATCTGAACACTCCAGCTGGTCTGAACGGGCAGTTTGGCCATAACTCCCGA
>gnl_Medtr_Mt4.0v1_Medtr3g086100.1
ATGGATAATGGTTGCTTCTCTTCGCCTCGACGCGATTTTCCTGCTGGTTTACGTGTTCTTGTTGTGGATGATGATCCAACATGGCTTAAGATCCTTGAAAAGATGCTTAAGAAGTGTAATTATGAAGTGACCACATGTTGCTTAGCAAGACATGCTCTAAGCTTGCTCCGTGAAAGGAAAGATGGATACGATATAGTGATCAGCGATGTTAACATGCCTGACATGGACGGTTTCAAACTTCTTGAGCATGTTGGACTTGAGATGGATCTTCCTGTCATTATGATGTCCGTGGATGGAGAAACAAGCAGGGTGATGAAAGGCGTCCAACACGGTGCATGTGATTATCTCCTTAAGCCCATAAGGATGAAAGAGTTGCGAAATATATGGCAACATGTCTTCAGAAAAAGGATACACGAGGTTAGAGAATTTGAAAATTTTGAGAGTTTTGAGAGCATGCACTTGATGAGAAATGGATCAGAGATGTCCGAGGAGGGGAACCTGTTTGCTTTAGAAGATATGACCTCAACGAAGAAAAGAAAAGATGTAGATAGCAGACACGACGACAAAGAATTTCTGGATTCATCTTCCTCAAAGAAAGCTAGAGTAGTTTGGTCTGTAGATCTTCATCAGAAGTTTGTTAAAGCAGTGAATCAGATTGGATTTGATAAAGTTGGTCCCAAGAAAATACTAGATTTGATGAATGTTCCATGGCTGAGTAGAGAGAATGTTGCTAGCCACTTACAGAAATACCGGCTTTACCTGAGTAGACTCCAGAAAGATAACGAACAAAAATCTTCCTCAAGTGGAATGAAGCATTCTGATTTACCTTCAAAAGATGTAGGAAATTTTGGTTTTCCGAACTCAGCAAACAAGCAACAAAACGATGCTTCAATCGACAAATACAACTATTCTGAAGGAAGTTTACAACATCAGAACATAGAAACTAAAAGTCATGAAGGTAATCCCAAAGGAATTGTTCCACATTCCACCGCTGCAGAAAAAGCAAGAGCTTTGACTGGTAACATCACCGATGCAACAGACACTGCACTTAATAAACCTTTTGCCCCACTCGAATCAGAACGAAAACGTGGAGCGTTTGATTGTAACATGTCAACACCGTATTCTTGGACTGAAATTCCAAAAACACAGCTCAAAAAAGAACAAAAGTCAGTTGTTCATCTAGAGGATAAATTCAACCTATTGCCCTTAAATGGTAAGCAGCATAACATTCAAGTTGATCAATCACAGTCAATTGCTTCAATTAGTTCCACTCCCTCTATAACAGAGCAAGATGTCGCTGCTTGTGTAGAAACAAAACCTACGTTTTCTGATTACAAGAAAGACTACACCAGTTCGGTGAGTTCAATAAGAAGTTCAGTTGACACCTTTCCTTTCCAACCCGGAAGCCTTATGATGAATGATCAACCTACACAACCTATTTCCACTACTAATTTCGGTTTAAAAACACAGACATCTAATCTTAGTTGCATTTCTGATCTAGAGTCTTACCAAAGAAACCTACTTTTGGGAGGTGAAGCAGCTTCTGCGCCTTTGGACGAGGACTTATATTTCTATTGGCATAATATGAACTTTGGTCAACAGAATATAGGGATGTCTGAGTATTATGATCCAGGACTTCTCATAGAAGTTCCAAACCACTTATATGATTCAGCAGATTATTCAGTAATTGATCAAGGTCTATTCATAGCA
>gnl_Medtr_Mt4.0v1_Medtr3g106220.1
ATGGTTGATTCCGGTGACCGTTTTCCTATCGGAATGCGTGTTCTCGCCGTTGACGACGATCCAACTTGTCTCTTGGTTTTGGAAACTCTTCTCCGAAGATGTCAATACCACGTAACCACAACTAGTCAAGCAATAACGGCGTTGACCATGTTGAGAGAAAACAAAGACAAGTTTGACCTGGTAATCAGTGATGTACACATGCCGGACATGGATGGATTTAAGCTGCTTGAACTTGTGGGACTTGAAATGGACCTTCCCGTCATAATGTTGTCTGCATATGGTGATACAAAGCTGGTGATGAAAGGAATTTCCCATGGTGCCTGTGATTATCTGCTGAAACCTGTGAGATTAGAGGAGCTAAAGAACATTTGGCAGCATGTAATTAGGAAGAAGAAGTCTGATCCAAAGGAGAAAAACAAAACCAGTAAACCAGACAAAACTACTTCTGACAGTGGCAGTGGACTAAGATCTGCAGGAGCAGAAAATTCAGATGAAAATGGAAAGCTGACTAAGAAAAGAAAGGATCAGGATGAAGACGAAGACGAGGATAAAGAGAATGGTAATGACAATGAGGACCCATCAGCTCAGAAGAAGCCTCGGGTTGTTTGGTCTGTGGAGCTGCACCGCAAGTTTGTTGCTGCTGTTAATCAGTTAGGCATTGACAAGGCTGTACCCAAAAAAATTCTTGATATGATGAATGTCGAAAATATTACAAGGGAGAACGTGGCAAGCCATCTCCAGAAGTATAGACTTTATCTGAAAAGAATTAGCTGTGTTGCAAACCAACAAGCTAGTATGGTGGCAGCCTTAGGGAGTGCAGATCAATCTTATTTGAGAATGGGTGGTTCTGGACATTTTCACAATAATGCTTTCAGATCCTTTTCACCTAGTGGGATAATTGGTAATCTGAACACTCCAACTAGTCTTAACGGGCATGGATTTTCTCCTTCGGGACTACTTCAGTTGGGCCAATCACGTAATTTAAACAATTCTTGCAATGATCAACTTAAATTCCAGTCAGCCATAACTCCCGTTAATCAGAATATTCTTCAGGGAATGCCAATGTCCATAGGGTTTGATCACTTGCAAAACAGCAAGGGTGTTATCTCTGTTCAAAACCTGAATACTGATGTGAAAACAACTTTTCCCATTCCAAATAAATTCCCGGATCAAAGGCCAAGTTTTGCCACCTCTAGTTCTCATCCCCCAAGTCTCGGTATCTCAAACAATGGCTTGATGTTGGATACACACCCTGAAAGAAAACACGGTGGTATAGGAATAGGATATGGAAGTTCATCTTCTTCAGTAGCCTCTCAACATTCAGAATTTTCTTTCTCTATGCTGGATCAAGGTAGGCACGGTGGTAATTGGTCAAGCGACGTGCCAATATCTGGAATCCAAACAAATTCTTTCTCTTCAAGTGAATGTTTTAGACAGACAGCTGTTCCTCCTTCAGATAACATGGCTTCTTTGCCCTTGCAAGCAGGGTATTCTGGTGGTTCGTTGCCAGATATGCACTCCCAAGGAATGATTTTTACTAATTCACCTGAGTATATAAACGGTAATTTGCCATTTCAAGGATGGGAAGACCGTAATCAGGATGCTACTTACCACTCAAATGTTACTTGTGGGTCAATGAACTCTCTTGCTCCAGTTAACGGTGCCGTTGTTCCACCAGGCCAGACAGCAACTGAATCCACCTTGGATACTAAATTTTTTAATCCCATACAAATGAAGCATGCTGGATTTGCTGAGTTAACTGAATGCAGCTCATCAAGACAATCTCCAGCTAATATCATAAGCCAGCAGAAGTTTTCTAATAATCTTGGTTCGCTGGAATACTTGGCGAGTTCAATGATGGGACAGGAGCAAGATAAGATGAAATTGTTGGGTGGAGACTTCATATGCGATAATTACTCCGACGGGGTATCTTTG
>gnl_Medtr_Mt4.0v1_Medtr0450s0040.1
ATGAGTTACGACAAATCTAACATTCAAGTTTTGGTTGTGGACCATGATGATGAGTCTTTGGCATCACTCACTAATATACTTATGACATGGCAATACAAAGTTCAAACTGCCAAAGATGCTCACCATGCTTTGGCCACTCTTCGAGACTCTCAAATCTTGTTTGATCTAATAATCAGTGAGTTTCATATATTTGGAATGAATGGATTTGAATTCCAAAAGCAAATTCAAGATGAATTTCAACTCCCTGTCATAGTGATGTCTAAAGACAATAGAGAGGACATAATCTCCATGACTTTAGAACATGGAGCAGCACACTACATGGTTAAACCATTTTGTCCAGAAGACTTTAGAGATATTTGGAAGTATGCAGTGGAAGGAAAGAAAAATAGACTATTTATTGATAGTTTATTTGCGGAAAGTGAAGAAGAAGAAACAAAAAATAAATGTAGTAAAAGAAAGAGTTTTGGTGATCACCAAGATGAAGGAGAGTTTGGAGTTGTTAAGAAACCAAGGCTCGTTTGGACTAATAATCTTCACAGTCGATTTTTGAATGCTATAAGACAGATTGGATTGGGAGATGTTGTGCCAAAGAAAATTTTGGAGATAATGAATGTTCCAAACTTAACAAGAGAAAATGTAGCCAGTCATTTACAGAAGCATCGAATGTTTCTGAAAAGTGTACAAGAGAAAGGAATGGAAGGAGGAGTTTCTCAGAGAGCTTTAAATTCAAAATTTGCATCGGATCTTCCAATTTCTGTCGTCAATGAAATCGCAGAAAGAAGAAAAAACAGACGATATTCAAACCTTTCAGTTTTTCAGGCGAAAAACTCCTTCAATGATGGTGCTTCTACTAGCAATTCATCAAACCCTTCACTTTTTCAAGCGAAAAACTCATTGAAGGATGGTGCGTCTACCAGCAATTCATCAAACCTTTCACTTTTTCAAGCAAATAACTCATTTAATGACGGTACTTCTACCGGCTATCCATCATATGGAGGAAGAAAAGGAACGATGGCTGCTTCGTTTTTGTCATCA
>gnl_Medtr_Mt4.0v1_Medtr2g034960.1
ATGAAACTCAACAACAACAACAACAAAATTTCCATGTCAACCTCAACTTCACCATCAAACTCCGGCAACCTTGTCTCCGACCAGTTTCCGGCGGGTCTCCGTGTACTTGTTGTCGATGATGACCCTACTTGCCTCATGATCCTTGAAAGAATGCTCCGTTTTTGCCTCTATGAAGTTACCAAATGTAAGAGAGCTGAGGTTGCATTATCACTTCTTAGAGAGAATAAAAATGGGTTCGACATTGTTTTAAGCGATGTGCATATGCCGGATATGGATGGATTCAAACTTTTGGAACATATTGGATTGGAGATGGATCTTCCTGTTATTATGATGTCGGCTGATGATGGAAAAAACGTGGTAATGAAAGGTGTGACACATGGTGCTTGTGATTATCTAATCAAGCCTGTGCGAATTGAGGCTTTGAAGAATATATGGCAGCATGTGGTTAGGAAGAGAAAGAATAGCTGGAAAGATCTGAGGCAATCTGGTGGATTAGATGAAAGAGATCGAGAAAAAAAGGCATCCACTGATGCTAATTACTCATCTTCAACGAATGAAGGCAAGAGCTCAAAGAAGAGGAGGGATGAAGAAGATGAAGCAGATGATAGGGATGATTGTTCGACGTCAAAGAAGCCGCGAGTTGTTTGGTCTATTGAGCTTCATCAGCAGTTTATGGCTGTTGTGAATCAATTGGGATTAGACAAGGCTGTTCCGAAAAAGATTATGGAAATGATGAATGTTCCTGGGCTCACTAGAGAAAACGTTGCCAGTCATCTTCAGAAATACCGTTTGTATCTTCGAAGGTTGAGTGGAGTTTCCCAGCAGCAAAGTAACTTGAATAACTCCTTCATGAGTGCGCAAGAGTCAATATTTGGAGGAACCTCTGTAAATGAAATTGATCTTCAAACCCTTTCAGCTTCTGGCCAGTTCTCGGCGCAAAGTCTAGCCAAGCTTCAAGCAGCAGGACTTTACAGTCCTGAGAACTCAAAACTAAGATTTGGAGATGGGCAACTGCAACATATGAGCAGCAGTAAACCGGTGAACTTTCTTCACGGAATCCCTATCAACATTGAGCCGAAGCAGTTTGCCAATTTTCACCAGTCTGCTCAATCCTTTGGCAGCGCAAATATGCGAGTCAATGCTTCTGCTGCAAAGAGAAGCCCCTGGTTGACGCAGATGGCTCAGTCTCAACCAAGAGGTCAGGTGCTAAATGAGAATACAAATTCTCATGCTACAATGTTTCCATCATCTTTAATGCAACCTACAGGACCAAATGGAATATCAGTCAATAGTTTCCCTCTTAGATGCACTTCAGGTATATCCAGTAGCAGTACAAAAGGTGCATTTCATGCGGAAGCTACTTCGGGAATTAAAGGATTAGGGGGATTTAGTTATGATGTTTATAATGAACTCCATCGGAAGTCCAATGATTGGGGATTAGCAAATACAGGCCTGACATATGATGGTTCTCAACATTCAAATACTTTACAAGGCAACATTGATGTCTCGCCGTCGATTTTAGGCCATCGTGGTTTTTCCTCTATCCAACAGACTCGACAAAATAGAGATGGTATGAGTCAAGGTGATCACCAAAATGTTGGTCAACACCTCAATACACCTTTTGTTGATAATTCATTAAGGGGTAAGAGTGAAAGAATTCCGGGTACAAACATCGAGATTAACCCCTTCTCTGATCAAAGTCAAGAGGATCTCATGAGTGTGTTTCTGAACCAGCACAAAGGCATTGGACAAGTTGATAATGAGTTTGACTTTGATGGATATTCCATAGACAACATTCCAGTTTATAACAGATCCTGT
>gnl_Medtr_Mt4.0v1_Medtr2g450070.3
ATGGCTGTGGTGGAGAATCAAAGCAGAGATGAAGATGGGGTCATTGACCGTTTTCCTGTTGGTATGCGTGTTCTTGCTGTTGATGACAACCCCACTTGTCTCAAAGTCTTGGCTAAACTGCTTTCTGAATGCAAATATCATGTTACTACAGCTACTAATGGATTTGATGGACTAAAAATGTTGAGGGAAAACAGAAAGAACTTTGACCTGGTTATCAGTGATGTGGCTATGCCCGACATGGATGGATTTAAGTTGCTTGAGTTGGTAGGACTTGAAATGGACTTACCTGTCATCATGTTGTCGGGATACAGTGATACAAGTATGGTATTCAAGGGTGTTACCCATGGTGCATGTGACTATCTGGTGAAACCTGTTCGACTTGAAGAGCTTAGAAACATATGGCAACATGTAGTCCGAAAGAAAAAAACTTATTCCAAGGATGTTAACAAGGCTTCCAATGAGGATAAGGTCCCTAATATCTCTGGGGGAAGCAATCAAAACATATTGGAGAACAGTGTTGATCAGAATAAAAGGCTCGGTAAAAGAAGGAAGGAGCAAGATGAGGAGGAGAAAGAAGAAGAAGATGAAGAGAGTGGAGATGGAGATGAGGACGAGGATGACCCGTCATCACAGAAGAAACCTCGTGTGGTTTGGTCTCCTGAGTTGCATAAGAAATTTGTTGGTGCTGTTAATCTACTTGGTGCAGACAGGGCTGTTCCGAAGAAAATACTTGAGCTGATGAATATTGAAGGGATTACCAGAGAAAATGTGGCAAGCCATTTGCAGAAATATAGACTCTATCTGAAAAAGGCAACTCCCCATGATACTAACATGGTTGCTGGACTGGGCGGTGGTAATGATTCTTACCTTCGGATGAGAGGAATAGATGGATATGCAGACTTTTGCACCTCAACCAGATCTGGAAGGATAGGAAGCACCACATTGCCGTCATATGCACCGAGCGGAGTTTTCGGTAGGCTGAATTCCCCAGCCGGCTTGAACATGAGAGGAATTAATTCTTCAATACTGATTCAGCCTGTTCAGTCTCACAACACCAACAGCTCCTGGATTCCTGCAAATCAAAGCTCAAGCTTATTACATGGTGTTCCAACCGAGCTTAACCAATCTAAGCTAAACAATAGTGCAGCTGGTATATCGCAGTTAAATCAAATAGATTCCACTGGATTTGCAGCTGCTTCAGACTTTCACGATAGTAGGGCTATTAACAGTTCTAATCAAGTCTCAAACCATCATCTCTTGTTGCAAGGAAATTCACAACAGACACACAATGCAGGGTCATTCAGAAATCAGTCTTCTGTTGGATCTGCTTCCTTGGGAAACAAAAACATTACTATTGGCGGTTCTTCTAATTTGTTGGATTATAATCGGTGTAGTGAAAACTGGCAAAGTCAAGCTCAGTTACCTAAATTTCCTGCTAGTTCTTTGCCGGTATGCAAGTCTTTCAATAATGACCAACTGCCTCTCACTAGCGTTACTGCTTATAACCAAAGCCCTCTAATCGCTAACAGTTCAGTTGACTTTTCGTCTGGAAACACAATCACTGTTGCTTTGGAGGAAGCTAGAAATGTGCCAAGATGCCAAGAAGATGGCTTAATTGGGAATTTTATACAGCCTTCAAGTTATGCTCCACGACAAAGCTGGGCAGAAAATAAACCGGATTACAGCCAAAACACGGGTCGCCCCTTCAATCCTGTGAACTCACAGGTTTGTTCCAGCAGGGCATTGACAAATTCCGCGTCTCACAATATTAACCAAAGTAAAACAGTCTGCAGCAATAGAGTTGATACATCCTTTGTTGATCAAGTATATGGCGCTTCCACGTCAGTTGCCCGGTACCCCGAAGCTGAGAAATTCTCGTCAGATGTACAAGTCAACTCGAATGATGCCTACAAGTTGGAGAAGATGAGGTCCCAAGTTGGATATGTTGAGGGTTTTGGAACCTTAGAAGACATAATGGGTGCAATAGTCAAAAGGGAGCAAATTGAGATGACATTGATGGATGGAGAAATGTGTTATGATTCATACCCTGTTGGATCATGTATT
>gnl_Medtr_Mt4.0v1_Medtr8g079940.1
ATGGTACACAACAGGTCTCTTGTCTATGACAACATGGATAATGCTTGCTTTCCTTCTCCACACCTTGATGCTTTTCCAGCTGGTCTACGAGTACTCGTTGTTGATGATGATCTAACTTGCCTCAGAATCCTTGAAAAAATGCTCAAAAAATGCTTTTACCGAGTGACCACATGTTGCTTAGCAATAGAGGCTCTTAAGAAGCTCCGCGAAAGTAAAGGTACATATGACATAGTGATCAGCGATGTAAACATGCCTGACATGGATGGTTTCAAACTTCTTGAACATGTTGGACTTGAGATGGATCTTCCTGTCATTATGATGTCTGTTGATGGAGAAACAAGCAGGGTGATGAAAGGTGTTCAACATGGAGCATGTGATTATTTGCTTAAGCCTATAAGGATGAAAGAAGTGCGAAACATATGGCAACATGTCTTAAGAAAAAGAATACGTGAGGCAAGAGAATTTGAAAGTCTTGAGGGAATTCACTTAATGAGGAATGGATCAGATCACACTGATGATGGTAACCTGTTTGCTGTAGGAAAAGAAATGAACTTAATGAAGAAAAGGAAAGATTTTGATAGTAAACATGATGACCAAGTATTCTTAGATCAAACTTTCATAAAGAAAGCTAGAGTAGTTTGGTCTGTGGATCTTCATCAGAAATTTGTTAAAGCGGTGAATCAGCTTGGATTCGATAAAGTTGGTCCCAAGAAAATTCTAGATTTGATGAATGTTCCATGGCTGACTAGAGAAAATGTTGCTAGTCATTTGCAGAAATACCGGCTCTACTTGAGTAGGTTGCAAAAGAAAAATGATCAGAAATCGTCCTCAGGTGGAATAAAGCATTCAGATTTACCTTCAAAAGATCCAGGATGTTTAAGCTTTCTCAACTCTTTCAACAAGCAACAAAAGGAAGGTGCAATCGACAGCTTTGGATATTCAGACGGGACATTAAAAATTCAAATGGATACTACGAGTCATGAAAAAAGAAGAGCTTCAACTAGTGACATTCCTAATCCAAAGATAAGAAAGAGTTCAGAGATAGGTCTTAACCAATCTCTTGAATCTGCAGAATCAGAAGCAAACCATACAGTATTTGACTCCGTCATACCAACACAGTACTCTTGGAATGAAGTTCCAAAAAGGCCACTCGGAGAAGAACTTAACACACTTGTACAATTAAAGGATAATCTCAGCCATTTGCCATTAAATGTTACACAGCAACACTTCCAAAATGACCGATCACTATCAATTAATTCCAATCCCTCCGGTTACAAAAGTGATTACATTAGACCTGTGAATTCAACGGTGTCTTCAGTTGATACCTTTCCTAGTCAGTCCAAAAGCGATATCATTTTCACTTCAAATTTGAGTTTAAAAACACCAAAATTTAATCTTGGCTGCGCTTCTGATATGGAAATCTACCAAAGAAACTTACTTTTGGGTATTGAGTCAGCTTCAACACCTTTGGACGAGGACTTAAATTTGTTCTTGTTACAAGGTGAATACTATGATATGAACTTTGACATGCAGAATATAGAGATGTCAGAGTATTATGATCCAAGGCTTATTCCTGAAGTTCCTACCAATTTGTATGCTTCAGGAGATTATTCT
>gnl_Medtr_Mt4.0v1_Medtr7g026400.1
ATGAACCCCCACAAGGCAACTCTTAGCAAAATTAACCCACAGACTATAGTTGTTACTGCCAAAGATGCTCGTCATGCTTTGATCACTCTTCAAGAAAATGAAGGCTTGTTTGATCTCGTTATTACAGAATTTCATCTGGTGGGAATGAATGGGTTAGAATTCCAAAAGCATATTAAAGATCAATTCCAGATACCTATAATAATGATGTCTGAAGACAATAGGCCAAGTTTAATCTCAAAGACGTTAGAAAATGGAGCTGCACAATACATTGTGAAACCTTTTTGTGCTGAAGACTTCAAAGATATTTGGAAATATGTTATGGAAGGAAAGAAAGAGAAACTTTTTATTGAAAGTTTATTTGTGAGAAACGAAGAAGAAGAGACATCAAGTGAACCTAAGAACAAAAAGAAGCATTGCAAGAGAAAGAGTAAAGAAAGCCAAGGAGAGAAAGATATTCAAGTTGTTAAGAAACAAAAACTTGTTTGGACACCTTATCTCCACAAAATGTTTCTGCTTGCTGTTAACCAAATTGGATTGGAAAAGGCTGTTCCAAAGAAAATTCTGGAGATCATGAATATACCAAACTTGACCAGAGAAAATGTAGCAAGTCACTTACAGAAGTATCGCATATTTCTGCGAGATGTTGCCGAGAAAGGAATGGTTGAAGGCATGTCTCAGAGAGCTCTAGAATCAAGGTTTGCATCAAGTCTTCCGAGTTCTGTGATCAGAGAAATCGAAGAAAAAAGAACAAACAAACTTCTTGCGCCAACACTTCAATATTTGCAAACACTGGCATATCAAACAAGAGGTGTAAACAATGTTTTTAACAATTTCAACCAATTTCCAACACATCATGTTGACCAATTCCCTTACATACAAAAAGGGTTGGCTCTTCAAGATTTGGAACAAGTTAGGCTTGGAAAATCAAAGTTGGAAGCCAATGCTGTTGTGGAGAATAGTGGCCATGATCAAAACAGGTTTGGAATAAGCTCTTCAAACCTTCCATTTTTTCAAGCAAAAAACTCATTCAATGATGGTGCTTCCACTAGCTTTTCATCATATAGAGGTGAACAAGGATTGATGGTTTCTTCTTCTTCAAGCTTCTTAACAAGGGATTTTAAATGTGGTGACATTAGAAACCAGAATCATGGTGTTAAAACTTCTAACTTTGGATCTTTGGCAAGCCCTAATATTATGCCTCACAAGTTTACTTCTGATGCAAGAAACAATAACCATTTTGGAATTCAGCTGAATAATAGAGCAGAAATGGTTGGAATTGGAACTATGAATAATGGATTAAGGGATTCTAGTGCAAATAACAATAGTTTTTTCTTCAACAAAAGGGGTCAAAATGAAAATAAGAATTGTAGATCTTTTGTGAATGAAAATTTTGGTTTGGTTCAAGGAGGGTTTGGTCTGGATTCTATTTCTGATATTAGGGGAGGGAGTGGAAGAGAGTTTCTAGCAGGATCAGTTAATAATGAAGGAAATGTTTCAAAGAATAGACAATTTCCTCAACATAAATTAAATGGAAATGTTGTGGAAAATGTGCAGAAGTATAATGGTTCTACTTTCACTAATGAGGTTGATTTCAACACAATTGAATTCAACAATTTTGATTACTTAATGGCTGATGACAAGAATCTCCATAACGAGTTGCAAGGAAATGAAGAATTTTCGAATGGAGAACCATCTAATAGGTTTTTGGAAGGCAAAGTGTCTGAAGCAAGCACCTCAGCTACTAATCTGGAATATGATATGGATTTTGTTAAAGCCTTGTTTGATACTATTGAAGACTATAGGGAT
>gnl_Medtr_Mt4.0v1_Medtr7g117705.1
ATGAATGATAAGTTTCCTATCGGAATGCGTGTTCTTGCTGTTGATGATGATAGAACTTGTCTGAAGGTTTTGGAGAGACTTCTCCAAAGGTGTCAATACCATGTAACCACTGCTCAAAGTGCACGAACGGCATTGAACTTGTTGTTGAGAGAAAACAAAAACAATTTTGACCTAGTAATCAGTAATGTTCATATGCCAGACATGGATGGATTTAAGCTTCTTGAGCTTGTTGGACTTGAGATGGACCTACCTGTCATAGTGTTTTCTGCAAATGATGATCCAAGGATGGTGATGAAAGGAATTGATCATGGTGCTTGTGATTATCTTCTGAAACCTGTTACATTGAAAGAGGTACAGATGATTTGGCAACATGTAATTAGGAAGAAGAAAACTAGCAAAAGAAGCAATCATGATGTGCCTAATTTTGATAGTGGAAATGTAATAGATTCAGCTGTGACAAGAAATTCTGATCAAAATGAAAAGCCAACTAGAAAAAGGAAGGATATGAATGATGATATTGAGGAGGAGAATGAAGATGATCATGACAATGATGATCCAACAGCACAGAAGAAGCCTCGAGTTGTTTGGTCCAATGACTTACACCGCAAGTTTCTTGCTGTTGTTAATGAATTAGGCATTGAAAATGCTATACCAAAAAAGATTCTTGAATTGATGAATGTTGAAAATCTTACAAGGGATAATGTGGCCAGCCATCTCCAGAAATATAGACTCTATCTGAAAGGAATTAGTTCTGGGGAAAACCAACAAGCAAATACATCCCATTCAAGATTCAGTTCTCTCACTAGAGTTGGAGGACATTTTCATACATTGAATAACCCTAGACAGTTTCATAATCATAACAGTGCTTTCAGACCCTTTCCCGCTAGTGTCAATATGCATGGATTTCCTACTCATAATTTAAACCACTCCGCAAAGATCACCTTAAGTTTCAACCGGCCAAAGCTCATGCCAATCCGAACCATGTTCAATGACATTTGGTCAAGCACTATGCAATTACCTGAAACAAATTCTTACCTTCCAGAAGGTGGTACTTTTAACAGCACTAGCAATGTGCCATTTCAAGGTTGGAATAAAAACCATAATAATTATGTGATTGGTAATTCAATAGGCTCTTCTACGACTCCTGTTGTGAATGTTGTTGAACGAGAAGAAGGGCCGTCAACGAAACCATATGAGGCATATATGATGAGCAACAAGATGGAGTGTAAAAGTAGCTGTATCTCTGATGATATTTGTTCACTCGAAGACGTCATCAAAGTCATGACCAAACAGGTGTTGAGAAGGAGGCCTCCATCGTTGATCGGTTATCCGCCTTCGACGGCCAAACAATTATATGCTAATTACTCTGGTGGGAAATCAAAG
>gnl_Medtr_Mt4.0v1_Medtr1g032570.1
ATGCCTGCGTCGTTGCAGAGCTCCGGTGAGTTTCCGGCTGGGTTAAGGGTTCTTGTTGTTGATGATGACGTCACTACGTTGAAGATAATTGAACAAATGTCTCTTCGCTGTCATTATCAAGTCACTACATGCTCTGAGGCTACTGTTGCTTTGAAAATTCTGCGGGAAAGGAAAGGCTGTTTTGATGTTGTGCTGAGTGATGTTCATATGCCAGACATGGATGGCTATAAACTCCTTGAACATGTTGGGTTGGAAATGGACCTTCCTGTTATTATGATGTCTGTTGATGATAGGACAAGTACTGTCATGAAGGGAATTAGACACGGGGCTTGTGATTTTTTTATTAAGCCTGTACGGATGGAAGAACTAAGGAATATATGGCAGCATGTTGCTAGGAAAATTTTGAATGAAAATAAGGAACATGATAATTCTGGCAGCATAGAAGATAATGATCGCAATACACAGGGGAATGATGATAATGACAACACTTCTTCTGTTGCTGGTGCAACAAAAGGAATAGTAAAAGAACAAAAAAAGAGGAGCAATTTAAAAGATGAAGATGTTGAGTTGGAGAATGATGATCCATCTGCATCTAAGAAGCCTCGTGTAGTGTGGTCAGTAGAACTGCATCAACAATTTGTCAGTGCTGTAAATCAACTAGGACTTGACAAGGCCGTGCCAAAGAGAATACTTGAAATGATGAATGTCCCTGGTCTGACAAGAGAAAATGTTGCAAGTCATTTACAGAAATTTAGGCTTTATTTGAAGAGGTTAAGTGTAGTGGCACATCAACAGAATGGGATGTTAAACACAGTTCATGGGACTATAGAATCCAAGCTGGCTGCTACTGGAAGATATGACATACAGGCTTTGGCTGGTTCTGGCCATGTTTCCCCTGAAACACTTGCAGCTCTTCAGGCGGAGCTCTTAGGTCACCCGGCAACTAACATAATGCCTACAGTGGACCGGACTGCACTAATGCATGCATCTGTACAGGGGACAAAACATTCTCTTGCTGATGATCATGCTGTAGCATGTGGTCAGCCTCTTGTAAAATATCCTTCCAACATTGTCAATAATTTCCCTCAATCCATCTTAAAAGTAGATGATTCATCATCAATATATGGAGCATGGCCGCCATCTAGTACACTCGGGTCAGTCTCAAGTGGAAGGTTAGGCGTTCAGAATAATAACACGCTGGTTGATATATTGCAGCACCAACAACAGCACCAGCATCAGCAAAAACAACAGCAGTCTCAGATACATGATCAAAATCGATCAATCAATGTTCAACCATCTTGCTTGGTGGTTCCTGCTCAATCTTCTAATACCTTCCAGGCAGTAAATAGTGTTGCTTCTGTCAACAAGGATTGCAGTTTTAGCAGAAATGCCATTATTGATTATAGTCAATCATCACAAAAATCAAGTAATTCATCGAGTTCATCTCAATATCCTGGCGGAGAAACCAGAGCTACCTCCATTTCTCCTCAAATATCCTCTTTTTCAGTAGGATCCAGAAATAACAATATTCAGCAGATTCAAAACTCAACTTTAACATTTGGTGCTGCTAGACCTTTGCCTGGCCTTCTCCCCTTGACACTTAGACAAGTTCCATATGATATTAAATCCAGCGATTCACTTGATGAAGTATGTCTTAGGAATCTAGGATTTGTTGGAAAAGGCACCTGCATACCAAGTTTTGAAAATAAAATCCAATCATCTGCAAATGATTTTAGTCAAATGAAAGTATTCATGGCTAGCAATGGTAACACAGTGAAGGAGGAATTAGAGGAGGAACCAAGTCTTATCAGATATCCAAATGCGAGCCAGCCAGTTCTTCAGAATTATCCATCTCATGATCATTCAAGTGCATTCACT
>gnl_Medtr_Mt4.0v1_Medtr1g013160.1
ATGGATGGATTTAAGCTTCTTGAGCTTGTTGGACTTGAGATGGATTTACCTGTCATAATGTTTTCTGCAAATGATGATCCAAAGATGGTGATGAAAGGAATTGAACATGGTGCTTGTGATTATCTGGTGAAACCTGTTAGACTGAAAGAGGTACAGATCATTTGGCAGCATGTAATCAGGAAGAAGAAAACTAGCAAAAGAAGCAATCACGACGCACCTAATTCTGATAGTGGAAATGGGAAAGATTCGGCTGGGACTGGAAATTCTGATCAAATTGAAAAGCCATCTAGAAAAAGGAAGGATAAGAATGAAGATGATGGTGATGAAGAAAATGAGGATGATTATGACAATGATAATTCAACTGCGCAGAAGAAGCCTCGAACTGTTTGGTCTGCTGATTTACACGGCAAGTTTGTTGCTGCTGTTAATCAATTAGGCGTTGACAATTATAGCAATCCAATGTTGAGATTAATATCA
>gnl_Medtr_Mt4.0v1_Medtr1g013170.1
ATGAATGATCAGTTTCCTATAGGAATGCGAGTTCTTGCGGTTGATGATGATAGAACATGTCTCAAGATTTTGGAGAAACTTCTCCAAAGGTGTCAATACCATGTAACCACTGCTCAAAACGCGATAACGGCGTTGAACCTGTTGAGAGAAAACAAAAGCAATTTTGACCTAGTAATCAGCAATGTTCATATGCCAGACATGGACGGATTTAAGCTTCTTGAGCTTGTTGGACTTGAGATGGACCTACCTGTCATCATGTTTTCTGCGAATGATGATCCGAAGATGGTGATGAAAGGAATTGAACACGGTGCTTGTGATTATCTGCTGAAACCTGTTAGACTGAAAGAGGTACAGATCATTTGGCAGCATGTAATCAGGAAGAAGAAAACTAGCAAAAGAAGCAATCATGACGCGCCCAATTCTGATAGTGGAAATGGGAAAGATTCGGCGGGGACAGGAAATTCTGATAAAAATGAAAGGGCATCTAGAAAAAGGAAGGATAAGAATGAAGATGACAGTGAGGAAGAAAATGAGGATGATTATGACAATGATGATCAAACTGCGCAGAAGAAGCCTCGAACTGTTTGGTCCGCTGATTTACACCGCAAGTTTGTTGTTGCGGTTAATCAATTAGGCGTTGACAAGGCTGTACCCAAAAAGATTCTTGAACTGATGAATGTTGAAAATCTGACAAGGGAAAAGGTGGCCAGCCATCTCCAGAAGTATAGACTCTATCTAAAAAGAATTAGTTGTGCGGAAGACAAACAAGATCATATGGCAGCAGCCTTAGCTAGTAGTTCAGATGCATCCTATTTAAGAAGTGGAGTTGGAGGACATTTGCATACATTGAATGGCTCTACACAGTTTCATAACCATTATAATCCTTTCAGATCATTTCCATCTGGTGGAGGTATGATTAGTAGTTTCAACACGCCTAATAACGTGAATATGCATGGATTGCCTTCTTCTGGAACTCTTCAGCCGATTCAGACACATAATTTAAACAACTCAACAGATGATCAGCTAAAGTTCCAATCGGCCCTAACTCGCGGCAATCCAAATGATGTTCAAAGAGATATCTCTATTAGTCCTATCCAAAACATGACCAATAACCTCCCAAATTTCAGTTTCACAAACAATCCCTTGATGTTAGAAGGAAATCCTCAAGAAAAACAAATAGGTGAAGGATACAAAAATTTAGCATCTCAGAATTCACAGTATTTCTCTTTACTTGAAAACAGAAGGTGCAATCGTATTTGGTCAAGCACAATGCAACTACCTGGAACAAGCTCTTATCTTCCAAGAGAATCTTTTAACCATGCTGCTATGCCTCATCTGTCATTTCAAGGTTGGGATAATAACAATAATCATGATGGAAGTCACCATTCTTCTAATGTGATCGGCAATTCAATAGGCTCTTCTATGATTCCTGGTATGAATGTTGTTGAACAAGAAGGAAACTTGGACTACAATTATGGTGATTCGGTACAA
>gnl_Medtr_Mt4.0v1_Medtr1g013180.1
ATGTCAAGCGGTAGTTTTTCGTCTATTATGTTTTCCATTCTTAGTGCGCTTGAAGTGGACACTCGTGCTAGATTCGTCGCTATTTTATTGAGTATATGGCGCGCACGTAATGGTTGTTTATGGGAGCAAAATTCTGTCAATGCACATGCATCTTGTGTCCTAACCATGGATATAATTCGCGATTGCATGTGGTGCCACCGTCTCAATGATGATGCACAATCTGATACTTCAGTTTGGTCTAAACCACAAACAGATTGGATCAAGTGTAACGTTGATTGTGCCCTTTTCGAAGCCGAAGGAAAATTTGGTGTTGGCATCTGTTTTCGAGATAGCCTTGGACATCTTATCCAAGCTAACTCTATGGTATTTCCTTCTTTTACAAATGCAGCTGAGTGTGAAGCTACCGCTATACAACAAGCCCTCCAAATTGCTCTTGAACTTGGCCTGAATCGGATGAATGATCAATTTCCTATTGGAATGCGTGTTCTTGCCGTCGATGATGATAGAACATGTCTCAAGATTTTGGAGAGACTTCTCCAAAGGTGTCAATACCATGTAACCACTGCTCAAAGTGCACTAACAGCATTGAACTTGTTGAGAGAAAACAAAAGCAATTTTGACCTAGTAATCAGCAATGTTCATATGCCAGACATGGATGGATTTAAGCTTCTTGAGCTTGTTGGACTTGAGATGGACCTACCTGTCATCATGTTTTCTGCAAATGATGATCCAAAGATGGTGATGAAAGGAATTGATCATGGTGCTTGTGATTATCTGCTGAAACCTGTTACATTGAAGGAGGTACAAATGATTTGGCAACATGTAGTCAGGAAGAAGAAAACTAACAAAAGAAGCAATCGTGATGCGCCTAATTCTGATTGTGGAAATGGAATCGATTCAGCTCGGACAGGAAATTTCGATCAAAATGAAAAGCCATCTAGAAAAAGGAAGGAGAAGAATGAAGATGAGGATGAGGATGAGGATGAGGATGATCGTGACAATGATGATTCGACGGCACAGAAGAAGCCTCGAGTTGTTTGGTCGGCTGACTTACACCGCAAGTTTCTTGCTGCTGTTAAACAATTAGGCTTTGAAAAGGCTGTGCCAAAAAAGATACTTGACTTGATGGATGATGAAACCCTTACAAGGGAGAATGTGGCCAGCCATCTCCAGAAATACAGACTCTATCTGAAAAAACAAGCTAATATGGCAGAAGTTTTGGGTAATGATTCTGATAAATCCTATTCAAGAATGGGTTATATCAGTGGAGTTGGTGCTCATGTGCAGCCATTGAATGACCCTAGACAGTTTCATAATAATAACAGTGCTTTCAGATCCTTTCCATCTAGTGGTATGAGTACTAGATTGAACACTCCTTCTAGTAGTGTCAATATGCATGGATTTCCTGCACATAATTTGAACAACTCAACAGGGGATCATCTTAGGTTTCAATCGGCCATAGCTCGTTCCAATCTGAATGATGTTCAAAGAATGCCATTTTCTTCTGTAGACTCTCAACATTCACAGTTTTCTCATCCTTTACTTGAAAAAAGAAGGTGCAATGACATTTGGTCAAGCCCTATGCAGCAATTACCAGAAACAAACTCTTACCTTCCAAAAGAAGGTTTTGTCCATGCTGCTGCTATGCCTCCTACATATAACATGAATTCACAAGGTATTATTTTTAACAGTTCTAATAATGTGCCATTTCAAGGATGGGATAATAACCATAACAACCATGATGGAAGTTATCATCCTTCTCATGTGGTTGGTAATTCAGTAGGCCCTTCTATGATTCATGTTCTGAATGCTATTGAACCAGAAGGAAACTTGGACAATAATTATTGTGATCGTATCGCGGAGTTACATGAAGTTCCATCATTGAAACCACATGAGGTATATATGATGAATAATCAGATGAAGGCTGGAAATAGCCACATGTCTAATGAGCTTGATTCGCTTGAGGACGTCATGAGAGTCATGATCAAACCGAAACAATTATATGCCAATTTCTCTGGTGGGACATCAATGCCACGGCAAGAT
>gnl_Medtr_Mt4.0v1_Medtr6g088950.1
ATGCCTTTATTTATAGCTGAGAAACTCCTTGCAATGAATAACAAGGAGAAATGTAAAAAATGTTTAATTCAAACTGCCAAAGATGCTCATCATGCTTTGGTCACTCTTTTTGTAAAAAAAAAAAATGCTTTGGTCACTCTTCGAAACTCTAAAGGCTTGTTTGATCTCATAATCGGCGAGTTTCATATATTTGTAATGAATGGATTTGAATTCCAAAAGCAAATTCAAGATGAATTTCAACTTCCTATTATAGTGATGTCGAAAGACAATACATCAGACATAATCTCCATGACTTTAGAACACGGAGCAACACACTACATTGTTAAACCATTTTGTCCTGAAGACCTTAGAGATATTTGGAAATATGCTATGGAAGCAAAGAAAAATAAACTATTTATTGATAGTTTATTTGCAGCAAGTGAAGAAGAAGAAACATCAACTGATCAACTACAAACAAAAAAGAAATGTAGTAAAAGAAAGAGTTTTGGTAATCACCAAGGTGAATGGGAGTTTGGAGTTGTTAAGATGAAGGGGAGTTGTGATGATTTTACTAAATTTCTTATTAATTTCAAACTCCCCTTCATCTTGGCTATAATCACAACTCTTTCTTTTACTACATTTCTTTTTTGTTTG
>gnl_Medtr_Mt4.0v1_Medtr6g089040.1
ATGTACAACAACAAATTTCAAACTGCCATATATGCTCATCATGCTTTGGTCACTCTTCGAAACTCTAAAGACTTGTTTCATCTCATAATCGGGGAGTTTCATATATTTGGAATGAATGGATTTGAATTCCAAAAGCAAATTCAAGATGAATTTCAACTTCCTATTATAGGGAGCAGCACCCTACATTGT
>gnl_Medtr_Mt4.0v1_Medtr6g088960.1
ATGGATGAAGGTCAATCTGCAGATGGGAATGAAGATATTCATCAAATAAAATTGTCAAAAACCTCCAAATCAAATCGACGAAATACCAAAAATGATAACCATGCTTTGGTCACTATTCAAGACTCTAAAGGCTTGTTTGATCTCATAATCAGTAAGTTTCATATATTTGAAATGAATGTATTTGAATTCCAAAAGAAAATTCAAGATGAATTTCAACTTCCTGATATAGGT
>gnl_Medtr_Mt4.0v1_Medtr0054s0010.1
ATGAATGGATTTGAATTCCAAAAGCAAATTCAAGATGAATTTGAACTTCCTGATATAGTGATGTCTAAAGACAATACACCTGACATTGTCTCCATGACTTTAGAACTTGGAGCAGCACACTATATTGTTAACGCATTTTGTACTAAAATATTTAGAGACATTTGGAAGTATGCATTGGAAGCAAAGAAAAATAAACTATTTATTGATAGTTTATCTGCAGCAATTGAAAAACAAGAGACATCAACTGATATACTACAAACAAAAAAGAAATGTAGTAAAAAAAAGAGTTGTGATTATAGCCAAGATGAAGGGGAGTTTGAAATTAAAAAAGTTAAAAAGAGCAAAGAAATTGTTTCTAATGATAATAAAAAAGAAGCTGAAATGATGAAAAATTCTAAGAGTCACGATAAAGAATTTTCTAGTTCCTCTGGCAAGGACTGGGAAAGAAATGATGAAATGATTCAAGGAGCACTGATAGATGGATCACCT
>gnl_Medtr_Mt4.0v1_Medtr0054s0020.1
ATGGAAGAGGGAGAAAACAGGAGGAACAAAATAGGGATTCCTGAGCACAGAAAAATCGACAGCGACAACAAGGATGTGGTTGGAGATCAACCTTCCGAAAAATCTATCAAGATTGATGTCGAAAGACAATACACCAAACATAATCTCATGACTTTAGAACAGGGAGCAGCACCCTACATTGTTAAACCATTTTGTCCTAAAGACCTTAGAGATATTTGGAAATATGCTATGGAAGCAAAGAAAAATAAACTATTTATTGATAGTTTATTTGCAGCAAGTGAAGAAGAAGAAACATCAATTGATCAACTA
>gnl_Medtr_Mt4.0v1_Medtr4g121020.1
ATGATGAATCTAAGCAACAACGGAAAAGGATCAATTTCTACTGTTACTTCAACTGCTACTACTATGAAATCCGGTGAAGGTTCCGATCAGTTTCCGGCGGGTTTACGAGTTCTTGTTGTGGATGATGATCCTACGTGTCTTATGATTCTTGAGAAGATGTTGCGCACATGTCTTTATGAAGTAACGAAATGCAATCGAGCTGAGACGGCACTTTCACTACTCAGAGAGAACAAGAATGGATTTGATATTGTTATCAGTGATGTGCATATGCCAGACATGGATGGATTTAAACTCTTAGAACATATTGGATTGGAAATGGACCTTCCAGTTATTATGATGTCTGCCGATGATGGTAAAAGTGTTGTTATGAAGGGTGTAACACACGGTGCTTGTGATTACTTGATTAAACCTGTTCGTATTGAGGCTTTGAAGAACATATGGCAGCATGTGGTTCGGAAGAAAAAGAACGAGTGGAAAGATACAGAGCAATCAGGTAGTGCTGATGAGGGAGATCGACATCCGAAGGCATCTGATGATGCTGATTATTCGTCTTCTGCTAATGAAGGAAATTGGAGAAACTCGAGAAAGAGAAGGGATGATGAAGAGGAAGGTGACGATAGAGATGACTCGTCAACACTAAAGAAGCCTCGGGTTGTTTGGTCTGTCGAGCTCCATCAACAGTTTGTGGATGCTGTGGATCAACTAGGAATTGACAAGGCTGTTCCCAAAAAAATTCTGGAATTGATGAATGTTCCTGGGCTCACTAGAGAAAATGTTGCCAGCCACTTGCAGAAATATCGATTGTATCTTCGAAGGCTGAGTGGAGTTTCTCAGCACCAGAATAATTCATTTCTCAGCCCACAAGAGGCATCATTTGGCACGATTTCGTCAATGAACGGACTTGACCTTCAAACTCTTGCAGCAGCTGGCCAGCTCCCAGCGCAAAGTCTAGCCACTCTTCAGGCAGCAGGACTTGGTAGGTCAACTGTGAAATCAGGCTTACCAATGCCTCTCATGGATCAAAGGAACCTTTTCAGTTTTGAAAACCCAAGGTTGAGATTTGGAGAAGGGCAACAACAACTTTTGAATGGTAGTAATAATAAACCAACAAATCTTCTTCACGGAGTTCCTACTAACATGGAGCCAAAGCAACTCGCCAATTTGCACCAGTCTGCAGCACAGTCCCTCGGCAACATGAATATGCGAGTCCCCGCTTCTGCTACACAGGGAAATCCCTTATTGATGCAGATGGCACAATCCCAACCTAGAGGACCAATGCTAAGTGAAAATACTGGTTCTCATGTTCCAAGATTACCGAACCTCTTGGGGCAGTCTACTGTGTCAAATGGAATTTCTGACGGTCTTATGGGGAGAAACAACATGGCTAGTAGCAGTAGAGCGCCTTCGTTTAATCCTGTTCCACAGAGCTCTTCGTTTTTGAATTTTCCCATGAATCAAAGCACTGAAATGTCTGTTAGTAATTTCCCTCTTGGAAGCACTCCAGGTATATCTAGTATCACAACCAAAGGCTCATTTCAAGCCGAAGTTAATTCGGGAATTAAAGGATCAGCTGGATTTCCAAGTTATGATATTTTTAACGAACTGAACCATCAGAAATCCCGGGATTGGGGGATGACAAACCAAGGTCTAATGTATGATTCCTCATCGCATGCAAATCCTTTACATGGCAACATCGATGTCTCTCCGTCGGTTTTAGTCCATCAGGGCTTTTCTTCTGCTCAACAAACCGGACATAGCAGAGATGCTTCTTTGCTTGGAAAATCTCCTTTCTCTCTTGGAGAAGGCTTGGAACAAGGTAATCTCCAAAATGGTGGCGGTCAACATTTCAATCCTCTTTATGTTGAAAATTTAACAAGGGTTAAGGCTGAAAGAGTTCCTGACGCGAGCTCCCATACTGACCTCTTCCCTGATCATTTCGGGCAGGATGATCTCATGAGTGCACTTCTGAAACAGCAGGAAGGCATTGGACAAGGCGAGAATGAGTTTGACTTTGACGGGTATTCTCTGGACAACATTCCTGTC
>gnl_Medtr_Mt4.0v1_Medtr4g131580.1
ATGGCTGTGGAGGATCGTTTGGTGGGTGAAGATGTTACAGAAGAAGGTTTTCCAGTTGGTATGCGTGTTCTGGCTGTTGATGATGATCAGACTAGTCTCAAAGTGCTGGAGAAGCATCTTCTCACATGCAAGTATAATGTTACTACAACTACGAAGTCAGTGGAAGCGCTTGAATTGTTGAGGGAAAAGAGAAGCATGTTTGATCTTATAATTAGTGATGTAAACATGCCAGAAATGGATGGTTTCAAGCTCCTTGAGCAAGTTGGACTTGAGATGGACCTGCCTTTCATTATGTTGTCAGGACATGATGATAGAGAAAGGGTGATGAAAGGTGTGATGAAAGGCGCTTGCGACTATCTAGTCAAACCGATCCGATTGGAGGAGCTTAAGAACATATGGCAACATGTAGTGAGAAAAAAGATTGAAAGCAAGGATCAAAATCAAGGTATCATTAGTGATGGGGTATCTGGTCAAGACACCTCATCTGAAAATATTCCTAAGAAGAATAAAACGCATGGACGAAAAAGAAAGGAACAAAGTGAGGAGGAAGAAGCAGATACTGATGAAGAGAATGACGAGGAACACTCAACTCGGAAGAAGCCGCGTTTTGTTTGGGATAACGAGTTGCATAAAAAATTTGTTTCTATAGTTAATCTGCTTGGCCTTGACAAGGCTTATCCTAAAAAAATACGTGACTTGATGAATGTTGAAGGGCTTACAAGGGAAAATGTAGCTAGCCATTTGCAGAAATACAGACTTAGTCTCAAACGACCGTCTAAACAGGCTAAAGTAGATGCTGCACTAGATCCTCTCCAGCAAAAGGGTTCAGTACGTGGATATGGAGATTTTTGCACCTTACCTGGATCAAGAAGAATCTTAAGTAGCACACTGCCAACATATGCATCTAGTGGCATGTTTTGTCGGCTGAACGCACCATCTAGTTTGAACTTTAGACGAATGAGTCCTTCTGCACCAGTCCCACCACTTCAGTCTCAAAACATTCTCAGTTTCAAGCAGCCGATGTTTTCTGCAAGTGAAAGCTTGAGTTTTTCCCAGGGTGTTCGAACATCGGCGGAAATTAACCAGTTTCAGCGGAACATTTATCCGCTTGGTAACAAGAATTTAAATCCAATTGATTATACAAGTGCTTTTACAGTTTCTTCTGGCTTCCAAGACATCAGAGATACTGTTAATAATGCAAATAGTTCTCTTTCTTGCATCTCAAGCAATAACCTATCAACACATAATTCAGGAGCATTTGTAAATCACTCTTCTGTTGGAGGGGCTTACGTGGAACCAAAATCTTTTAATCCTGCTACATATGGTTCATCTAACTTTGCTTCCAATCCTTCTCCATTGAGTGAGGATTTTAACAATGATCAAATTTCTGGCAATAGCTTAAATTTTGCCTCTCCCAGTTCTCACTTTAGGAAAAGTCCAGTTGATTTTTCTTCGACACTTGCTGTTCCTTCGGAGGAAGCGATGCAATGTCAAGATGGCTTACTTGGGAATGTTGTAAAGGCTTCATGTTACACGACGCAGCAGCAAAATGTCAGCTCTTCCTTCAACAATACCTTGGACTCTCTTGCTTCTTATAATGAAGACACTAGTTCCATGGTACAAAGTGTACCCCAAACAAATAGTCAATTAATGACTCAGATGCCTCAAGTTGAGAAATTTTATTCAGATGCAAGAGTGACGGAACCACGTGGTGATTGCTTTTTTGAGCAACTGCTAGCTCTAGACGGATTGATTGAGAATAGTTGTGTGTCTTTGGATGACACAATAAGTGAAGCGGTTAAACAGCAGAGTCCATCTGAT
>gnl_Medtr_Mt4.0v1_Medtr4g131570.1
ATGGCTGTGGAGAATCCTTTGGAGGTTGAAAATGTCTTCAGAGAAGATTTTCCGGTGGGTATGCGTGTTCTGGCTGTTGATGACGATCAAACTTGTCTCAAACTGTTGGAGAAGTTTCTTCTTATGTGCAAGTATAATGTTACTACAACTACGAAACCTGTGGAAGCGCTAGAATTGTTGAGGGAAAAAAGAGATATGTTTGACCTTGTAATTAGTGATGTAAGCATGCCAGAAATGGATGGATTCAAGCTCCTTGAGCAAGTTGGACTTGAAATAGACCTACCCTTCATCATGTTGTCAGGAAATGATGATAGAGAGAGGGTGATGAAAGGTGTGATGAAAGGCGCTTGCGACTATCTAGTGAAACCAATCCGATTGGAAGAGCTTAAGAACATATGGCAACATGTAGTGAGAAAGAAGATTGAAAGCAAGGATCGGAATAAAGGTATCATTACTGATGGGATATGTAGTCAAGACACCTCATCTGAAAATATTGCTAACAGGAATAAAACCCGTGGACAAAAAATAAAGGAACAAAGTGAAGATGAAGAAGAGGAAGAAGAAGAAGCAGAAGAAGATAATGATGAGGAACGCTCGACTCGGAAGAAGCCTCGTTTAGTTTGGGATGATGAACTGCATAAAAAATTTGTATCTATAGTTAGTCAACTCGGCCTTGATAAGGCTTATCCTAAGAAGATATGTGACTTGATGAATGTTGAAGGGCTTACAAGGGAAAATGTAGCTAGCCATTTGCAGAAATACAAACTTAGTCTCAAAAGACCATCTAAACAGGCTAGAGTAGATGCTGCATTAGATCCTCACCTACAAAAGAATTCAGTAGCTGGATATGGAGATTTTTGTACCTTACCTGGATCAAGAAGAATCTTAAGCAGCACATTGCCAACATATGCATCTAGTAACATGTTTTGTCGGTTGAACGCACCATCTGGCTTGAACTTGAGAGGAATGAGTTCTTCTGCACTAGTCCCTCCACTTCAGTCTCAAAACATTCCCAGTTACAAGCAGCCATTGTTTTTTGCAAGTGAAAGCTCGAGTGCTTTAAAGGGTGTTCGAACGTCAGTGGAAATTAACCAATTTCAGCAGAACATTTACCCACCTGGTAACATGAAATTAAGTCCAATTGATGATTCAAGTGCATTTACAGATTCTTCTGGCTTCCAAGACATCAGAGCTAATGTTAATAATGCAAATAGTTTTCTTTCTTGCATCTCAAGCAATCACCTACAAACACATAATTCAAGAGCATTCATAAATCACCCATCTGTTGGAGGTCCTGCTATGGAACAAAAATCTTTTAACCCTGCTACAAGTGGTTCCTATAACTTTGCTTCCAATCCTTCTCCATTGAGTGAGGATTTTAATAATGATCAAATATCTCACAATAGCTTAAAGTTTGCCTCACTCAGTTCTCAATTTAAGAAAAATCCAGATGATTTTTCTTCGATACGCGTCATTGATGTTCCTTTAGAGGAAACGATGCAATGTCAAGATGGATTACTTGGGAGTGTTGTAACGGCTTCATGTTACACGCATCAGCAAAATGTGGGTTCTTCCTTCAACAATACCTTGGATTCTTCTAATGCAGACACAAGTTCCATGGTCCATAGTGTACCCCAAACTATTAGTCCATTAATCACTCAGATGCCTGTAGTTGAAAAATTCTATTCAGACGAAAGAACTATGGAATCAAATGGTGATTGCTTTTTTGAGCAATTGCTTGATGTAGATGGATTCGTTCAGAATAGTTCTTTGCCTTGGATGACACAA
>gnl_Medtr_Mt4.0v1_Medtr4g131600.1
ATGATGGTTGTGGTTGTGGAGGATAGTTTCGGTGTTGTCAATGTTTTAGGAGAAGGTTTTCCGGCGGGTATGCGTGTTCTGGCAGTTGATGACGATCCAACTTATCTCAAAGTGCTGGAGAAGCAACTTCTCACATGCAACTATAATGTTACTACAACTACGAAACCTGTGGAAGCGCTAGAATTGTTGAGAGAAAAGAAGGATATGTTTGACCTAGTAATTAGTGATGTTAGCATGCCAGACATGGATGGCTTCAAGCTCCTTGAGCAAGTTGGACTTGAAATGGATTTACCTTTCATCATGTTGTCAGTAAATGATGATATAGAGAAGGTGATGAAGAGTGTTATACACGGTGCTTGCAACTATCTAGTGAAACCGATCCGAATGGAAGAGCTTAAGAGCATATGGCAACATGTAGTTAGAAAGAAGATTGAAAGCAAGGATCAAAATCAAGGTATCATTAGTGATGGGGTATATGGTCAAGACACCTCATCTGAAAATATTGCTAACAAGAATAAAATGCATGGACGAAAAAGAAAGGAACAAACTGAGGAGGAAGAAGCAGAACAAGATAATGATGAGAAATGTTCGACTCGAAAGAAGCCTCGTTTAGTTTGGGATCATGAGTTGCATCGAAAATTTGTTTCTGCAGTTAATCATGTCGGCCTTGACAAGGCTTCGCCTAAGAAAATACTTGACTTGATGAATGTTGAAGGACTTACAAGGGAAAATGTATCCAGCCATTTGCAGAGATACAGAATTGATATCAAATGGCTATCTAAACAGGATAGAGGAGATGATGCGTTGGATCCCTACCAGCAAAAGGGTTCAGTAGGTGGATATGGGGATTTTTGCACCTTATCTGGATCAACAAGAGTCCTAAGCAGCATACTGCCAGCATATGCATCCAATGACATGTTTTGTCGGCTGAACGCACCGTCCAGTTTGAACTTGGAAGGAATGAGTTCTTCTGCACTAGTCCCTCCACTTCAGTCTCATAACATTCCCAATTTCGAGACACCAATGTTTTCTGAAAGTGAAAGTTCGAGTTCTGTACATGGCATTCAAACGTCAATGGACATCAACCAGTTTCAGCAGAATATTTATCTGCCTGATAACATTAATTTAAGTCCAATTGATGATTCAAATGCAGTTACAGATTCCTCTAGCTTCCAAGACATCGGAGCCACTGTCAATAATGCAAATGTTTCTCTTTCTTGCATCTCAAGCAATCACATACAAACACATAAATCAGGAGCATTTATCAATCACTCTCATGTTGAAGGTGCTGCTGTGAAAACACAATCTTTTAACCCCGTCACAAGTGGTTCCTCTAACTTTGCTTCCAATTCTGTTCCATTGAGTGAGGATTTTAACAATGATCAAATGTTGCACAATAACTTTAAGTTTGCTTCTCCCAGTTCTCATTTTTCTTCGACAGACATTGTTGCTGTTCCTTTGGAGGAAACAATGCAATGTCAAGATGGCTTACTTGGGAATGTTATAAATGCTCCATGGTACACACAACATCAAAATGCGAGTTCTTCCTTCAACAATACCTTGGATTATCTTGCTTCTTCTAATGGAGACACTAGTTCCATGGTACATGGTTTAGCTCAAACTAATAGTTCATTAATCACTCAGATGCCTGAAGTTGAGAAATTTTATTCAGATGAAAGAACTATGGAATCAAACGGTGATTGCTTTTATGAGCAATTGCTTTCTCTAGATGGATTCATTCAGAATAGTTGTGTGCCTTGGATGACACAA
>gnl_Mimgu_v2.0_Migut.E00489.1
ATGGCGTGCACAACCGGCGGGAAGTCGGTGGTGCCAGAGCAGTTTCCGGTGGGGCTTAGGGTTTTAGTCGTGGACGATGACGTCATCTGCCTCCGTGTTCTCGAGCAAATGCTTCGGAAGTGCATGTACCAGGTCACGAGCTGTTCACAAGCTACCGTTGCGTTGAACTTGTTACGGGAAAGGAAAGGCTGTTTCGATGTAGTGCTGAGCGATGTTCACATGCCTGATATGGATGGTTTCAGACTTCTCGAGCTAGTCGGTTTGGAAATGGACCTTCCTGTTATAATGATGTCAGCTGATGGGCGAACTAACCTCGTCATGCGAGGAATAAGGCACGGGGCCTGTGATTACTTAATTAAGCCTATAAGGGATGAAGAATTGAAGAATATTTGGCAGCATGTACTTAGGAAAAGGAGGAATGAAATCAATCCTTCGGGTAGCATTGAAGACCGCGATCGTGAAAAACGAGCGATTGATGATGCGGAATGTGCTTCTTCTGCGAATGAAGGTGAAGATGAGGTATTCAAGACACAAAAGAAAAGGAGAGAGTGTAGAGATGAAGATGACACGGAATTGGAAGATGATCCTGCTTCAAAGAAACCTCGTGTGGTCTGGTCCGTAGAGCTCCATCAGCAATTTGTTGGTGCTGTGAATCAACTCGGAATTGACAAGGCTGTACCGAAGAGAATTCTTGAATTGATGAATGTTCCCGGATTATCAAGGGAGAATGTGGCTAGTCATTTACAGAAGTTTAGACTATATCTAAAGAGGTTGAGTGGGGTAGCTCAACAACAGGGTGGCCTTCCTACTTATTGTGGGCCAGTTGAGCAGAACCTGAGACTTGCTTCCCTTGGAAGATTTGATATTCAAGCATTGGCAGCTTCCGGCCAACTTCCGCCACAAACATTGGCAGCTTTACAGGCTGAGCTTTTCTCTCGGCCGACAGGAAACCTAATTCTGCCAGCAATGGATCAGAGAACTTTACTACATTCATCTCTTCAAGAATCTAAAAACAGTCACGTGGATAAAAATGTGTCTTATTGTCAACCTCTGAATAGATGCTCGTCCAACATCGCCAATCAAACTTCTCAGCATCTTATGTCCAATGAGGATGTTAACTACTCGGTATCAAGTTGCAACCTCGTTGAAACAAACAGTAATACGTTGATAACTTTCTTACAGCAACAACATCAGCAGAGACAATCTATAACACAAGAGTCGATCCATTCAATAAATGTGCAACCTTCTTGCTTGGTGTCTCCCCCCAATTTTCAAGCGGGAAATAATCAAAATTGCAGCTTTAGTTATTCTGCAATGGATTACAACAATCCCTTACTTCAAACGAGCAACTCATCAGGATTACAAGTCTTGGAAAGAGAATGTAAACCAGTGGGCACGCCTTCCGAGTCTGTTTCGTCAATGTCATCTTGCTCGAGAAATGTTCAACGAGTTCCAAGTTCGCCCTCCACAATCAGCTCCGTACTGCAGGTTCCTAACATGAACTGTATGCAACGATCGACCAGGAATTCTATACCTAGCCGCTTTGCCGTGGATGAACAGGAAATCGCCGCAATGAGCAGCACAAGTCAAGTGAGACTTTATGTTCAGAATAATGGCAGCAAAGTGAAGCAGGAACCAAATTTGGGTTTTGCGGAAAACGTAAGAATGGGAATCCCAGTACAGCAGCACCTTCCTCCAAACGATCTGATGAGTGTTTTCTCCGAC
>gnl_Mimgu_v2.0_Migut.E00229.1
ATGACTGTATGGTGTCCACATAGACCGTTAACTCCAAGCTACATAGCCGGCGCCAAATATTCTTTCATTCTCTCTCTAGATCTCTTCCCCCTTAAAAATCCTCTCTCTCTCTCTCTCTTCCTCTCTTCCACTCTCTTTCTCTCTCTTGTACATACAGTATGTAGCATAATATATATATATGAACCCTACACGTACATAATTGTATGTAGATGTTTGTTTAGCTTCCGACTGATCACTAATCTGATGATGGAATCAAGTGGGTTTTCTTCGCCGAGGACTGAATGTTTTCCGGCGGGTCTTAGGGTTCTTGTGGTTGACGATGATCCTACGTGGCTCAAGATTCTTGAAAAGATGCTTAAGAAGTGCAACTATGAAGTTTCAGTGACGACATGCAATTTGGCGCGAGAGGCGCTAAACATACTACGCGAGAGAAAAGACGGATTCGACATTGTAATAAGTGATGTCAACATGCCCGACATGGACGGTTTCAGGCTTCTAGAACACGTTGGTCTCGAAATGGATCTACCTGTCATAATGATGTCGGTTGATGGAGAAACGAGCAGGGTGATGAAAGGCGTTCAACACGGTGCGTGCGATTATCTCCTCAAGCCAATAAGAATGAAGGAGCTTCGAAACATATGGCAACATGTCTTTAGGAAAAGAATACACGAGGTGAGAGATATCGAAGGCTACGAAAGTATAGACGAAATTAATAATATGATGAGATGTGGGACCGAGCAATTCGAAGATGGATTCTTGTTTAGTGGCGATTTTATTACCGGGAAGAAAAGAAAAGACGTCGATAGTAAGTACGATGATCGAGTGTGCGGCGAATCTTCTTCATCCGCTAAGAAAGCTAGAGTCGTTTGGACCGTTGATCTTCATCAGAAGTTTGTTAGGGCTGTGAACCAGATCGGGTTCGAAAAAGTTGGACCGAAAAAAATACTTGACTTGATGGGAGTGCCGTGGTTAACAAGAGAGAATGTTGCTAGTCACTTGCAGAAGTATCGACTCTACTTGAGCAGGTTGCAGAAAGAAAACGAGCTAAAATCCACCTTCGGTGCCACCAAAGAACTCGATATCTTTTCGAAAGATCATTCTATTTCTGCACATCAAATCATTCAAGCCAACGAAACTTATGCCGATAAAATCTGCGACAAAAACGATCTCGCAAAAACGAGTGCCTCAATCAGGAACGATTTTTATCCGGACGTAAAATCCGAACCCAAAATTCAAGTTCACTACTCCTGGAATAGTGAAGCTCCACCCCTCGAGTTGATCAAGAAAGATGGTAATAATAAAACAGTACATTTCCATTCCGAATACACGTTCGATAAACGAGCACAAACGGGCCCCACGCCTTGGAACACAAGCGGGCCCCACAGCTTCGATGTTCTCGAAACTCCTTCAACGGCAGAAGCTGCTATTAGGTTGTGGGATGAAGAATTCAATGATTATTCGCCGCAAGGTGATTTCTATCCTCCGATCAATGCTTATATCGGATACGATAATCAAGAACTTATTGACGGTGTTCCGCCGCACTTGTATGATTCGTTGAAGTTCGATTCTTCCGTGGGTCCCGGTGAATCGGTGGAATATCATGTAATAGATCAAGGTCTGTTTGCA
>gnl_Mimgu_v2.0_Migut.N00059.1
ATGCGTATTGAATTGAATCCCATGCCTTTTGCTTCTTCATCGAATTCCGGCTGTGAAATTGTTGTTCCCGACCAGTTTCCGGCGGGTCTGAGAGTTCTCGTTGTGGATGACGACCCCACTTGTCTCAGAATTTTGGATAAGATGCTTCGCAGCTGCCTCTATGAAGTTACGAAATGCAATCGAGCGGAGATTGCGTTGGAATTACTTAGAGACGAAAAAAATAGCTTCGATATTGTTATAAGTGATGTCCACATGCCAGACATGGATGGTTTTAAGCTTCTAGAACACGTCGGACTCGAGATGGACTTGCCGGTCATCATGATGTCGGCAGACGATAGCAAGAAATTGGTGATGAAAGGTGTGAACCACGGTGCATGTGATTATCTCATAAAACCCGTTAGCATGGAGGCTTTAAAGAACATATGGCAGCACGTTGTTCATCGGAAGAAGCACGAGTGGGCCCGCAAGAATATCCAACAATCAAGAACCGCCGCTGAAGAAGATGTAGAAGAGCTGCACCAGAAACAACCATCTAATGAAGAAGTCGGTTATTATTCCTCCTCTTCGGCTAATAATGAAGGGAGTTTGAGGAGTTCGAATGAAAGAAAAGACGAAGAAGATGAATGTGAAGAAAGGGACTGTAAATCCAAACCGAAGAAGCCACGTGTTATGTGGTCTAAAAAGCTGCACGAGCAATTTATATCAGCTGTTAATCAAATCGGAAGCGACAAGGCTGTACCTAAGAAAATTCTAGAAGTAATGAATGTTCCGGGACTTACAAGAGAGAATGTTGCGAGCCACCTTCAGAAGTATCGTCTCTGTCTTAGAAAGATGAGTGGAGAGATCCAAAATGGACTGGGACACTCGTTTGTGAGTTCCACAGACTCCACTTTTGGGCCGTTGACTTTTGCTTCTTCAAGTCAACCCCGACAACAAAGTCTTGCCCCCGTATCTGCCTCCTTAAACGTTCATCAGAGAAATATTTTCACCTACGAAAATCCAACGACTAGATTCGTGCAAGGGCAGCAACGTCATTTCAATAGTGATAACGAAGTGAATTTTCTTCGTGGGATTCCGACATATAGGAACTTGACAAATATACCCTTTGGCAACATGAATAACAGAAGGGATTCAAATTCACTACTGACAGAGATGGTTCAAACACAACAAAGGAGCCAAATTTCGAATAACGGAATTGGTTGCAATAATTTATCGAATCACAGTTTTAGCGCACCGACATTATTCTCAGGAATTGCGAGTGTCACCTCTCTCCCGCACAATCTCGAACCAGAAACGAACGCTTCTCGTGGTTTTGTTCCTAGTTTTGATGTTTTTGAAGACCTGAACCAGAATAGAACAGACGAGTGGGACCTACAAATCGTTGAACCGGGATTTCAATCCGTCAACAATTCGAATATCGGGCAGCAGCAGAATATTTTATCTCCGGCCGATAATTTGTTCAGTTTCCAGAATAGCTTATTTACGGAGCATGACGAATTTATGAACACGTATCTCGATCAGAATCAACAAGACGTATTATCCGAGAGCGAGTTCGACTTTAACGAATACCAATTGGATAGTTTACCTCTG
>gnl_Mimgu_v2.0_Migut.N00061.1
ATGCATCTTGAAGTGAATCCCGTGCCTTTTGCCGGTTCGACTGCTTCTTCATGGAAGTCCGGCGGCGGCGGCGGAGTTGTTTCCGACCAGTTTCCGGCGGGTCTCAGAGTTCTTGTTGTTGATGATGATCCCACTTGTCTCAGAATCTTGGAGAAGATGCTTCGGAATTGCCTATATGAAGTTACGAAATGCAGTCGAGCGGAGGTTGCATTGAAGTTGCTTAGGGACAACAAAGATGGCTTCGATGTTGTTATAAGTGACGTGCATATGCCGGACATGGATGGTTTTAAGCTTCTAGAACATATCGGACTCGAGATGGATTTGCCTGTCATCATGATGTCGGCGGACGATAGCAAAAGGGTGGTGATGAAAGGCGTGACGCACGGTGCTTGCGACTATCTAATAAAACCGGTTCGAATGGAGGCATTGAAGAACATATGGCAGCATGTGATTCGCCGAAAGAAGCATGAGTGGGGGGACCACAACGAGAAAGACGTCGAACAATCGGGAAGCGTGGAAGATGGAGAGAGGCAGCAAAAACAACTATCCGAAAATGATGATTATTCTTCTTCGGCTAATGAAGGGAGCTGTAAAAATTCCAAGAAAAGAAAAAACGAAGACGAAGAAGGTGGAGAAAGGGATGAAGATTCGTCTTCGTCGAAGAAACAAAGGGTTGTTTGGACAACTGAGCTGCATCAGCAATTTGTGACAGCTGTTAATCAACTCGGAATCGACAAGGCTGTACCTAAGAAAATCCTGGATTTAATGAATGTTCAAGGCCTTACGAGAGAGAATGTGGCAAGCCATCTTCAGAAGTACCGTCTTTATCTTAGAAGGCTAAGCGGACAGCACCATAACGGAATCGGAAACTCGTTTATGGGTCCCACAGATGCTACGTTTGGACAGTTGACCTCAGTCAACGGCCTCGATCTTCAATCTCTTGCTTCTTCTTCAAGTCAACTCTCGCCACTTGGCAGGTCAACTAATAGAACCCCTGTTTCTGTGCCTTTAAATGATCCAAGAAACATTTTCTCCTTCGAAAGTCCAAATATTAGGTTCGTACACGGTCAACAACAACAACAACACAACGGTGTTAATCGAGGGAATTTACTTCACGGTATTCCGACGAATATGAATATGCCGATCCACCCCCACTCAAGCCAAAGCAACTCGCTACTTACACAGATGGTTCAACCACCACAACAGAGGAACCAGATTTTCAACGATGGAGTATTTGGGCAGAACGGAATTGACGGTTTTGCCCCTGCGTACACTTCTATTCCCCAGCCCTCTAGTGTAGTAGATTTTTCAAGAAGTCAACGCACGTTTTCAACACCTGTGAATAATAACTTTGGAATTGCTGGTCTTGCCTCGTCTAATAAAGGGATGCTCCCGCAACACGATATTGGATCGGAAATCAATGGCTTTGTTCCTACTTGTGATGTGTTTACCGATGTAAATCAGAATAATAATCGAACAGACGATTGGGGATTCCAAAGTGTTGGACCGACAACTTTTGAAGCTCCTCAGCATTTGAATGTACAAAGCGGAGGACTTGTCAATAATTCGAATCTCGTCCCACAGAATATTCCGTCTGATAGTTTATCGAGAATTAGGGGTGAAAGACTACCGGATGTGGGATTTCAGAATAGCCTCTTTTCCGATCAAGACGACGACTTATTGAGCACATATATCAAACAGAATCATCAAGACGGTTCGTTTGACAACGAGTTTGGCTTCGACGGATACCCATTGGATGATCTTCCCGTA
>gnl_Mimgu_v2.0_Migut.F01146.1
ATGGAAGGTGAAACAGTTTCTTCTCAATCAAGAAAATCGTTCGACACCGTTTCCATTTTGGTTGTGGACGACGATTTAACTTGTCTCGCTATCGTTGCTGCTATACTCAAGAAGTTCAAGTATGAAGTTGTGACAGTGAAACACCCAAGTGATGCTTTATGCACTCTCCGAATAAAGGGAGGCGCGTTCGATTTGGTCGTATCGGATATTCACATGCCCGATATGAACGGATTCGAATTACAACAAGTCATCACACAAGAATTCCATTTGCCTGTTGTTTTGATGTCAGCGGACAATAAAGAAGGCGTAATTTCGAAAGGGTTGGAAAACGGGGCTGCGTTTTTCATATCAAAGCCAGTCACTCCAGACGATTTAAGGAACTTATGGCAATTCGCATCGACTAAAAAGAAGACTAGTAGTCGAGTCGTTATTAACGATATAACAGGATCGGATTACGATTTATTCCAACCTCGAGAAATAATTAACTCGAACGACAAGAATCGTTCGGACGAAAAACCTGTGTTCGTTGTCTCTGCTTCGACTTCGAACAAAGACATTAGCCATAGCAAGAATCCAAAGAGAAAAACACAAACGAAAGAGGATTCGGATAACGATGAAGAAGAACAAATCGGAAACAATAACAATGCAGCTTCGACAAATAAAAAGCCGAAAATTGTTTGGACTGATTCGCTGCATAATCGTTTCTTGGAAGCTATTAGAAGCATTGGCCTCGACAGATCTGTCCCGAAGAAAATTCTCGAGGAAATGAACGTGCCGGGATTAACTAGAGAAAACGTAGCAAGTCATTTGCAGAAATACAGAATCTTCTTACGACGAGTTTCGGACGCAAGCTCGAAAATTAGCGGAGTCGATGAAAAGGGTTTATTAAGCAGGAGCGGTATAAATCGATACAGCAAATACCAATTTTATCATCATCGTCAAAACCTCGGAAATTTCGATTTTCCAAGTGGCCTTAAAATGCAGGCTCAATCAAGATTCGGACAATCCCATCTAATTTCTAGTAACCGAAGTTTGTTCCAACCGAATATCGGTCCTAACAATCGTCTATGTGGCGGAATCGCACAGCGAAATAATTACGAGGCGGGCCCGTTACTATTCCCGGGGAATCTTTCCAGTGCCTGGGAGAATCCGAACATTCTTACGCCTCGAAACAATGTTGTTTCTTCGATCCCGTCGACCAACTTTTCGGACCGAACGAACTTTGTGGGGTACAATATATCGAACATCAAACACCTTGGCGAGGGATATTCGAGAAGCTGTAATAATATCGGAGAGTACGATAATCGGGGCGGACCGGAAATTAACGGCAACGGTGAATTTCAAAACAACAACAACATTAATCTTGAGCAATTAATGGATGTTGTTAATGGTGGAGAGCAATTATCAGATGTTGTTAATGCTAATCATGATCATCAAGAAAATCTGATGCCACCTTTTCTTGGAATTAATGAAGGAATTATTAGTGAAGGGCAAAATGGGGATTTGTCTGATGTATTTAGTACTCCCATTTTTCATCAGCTGCCTGAATTTGATGATACTACAACAGCCAATCAGTTATTTGCAGATCAACTGACCATCCAAAATAAGCTGCCACAGCAGGTACTTTTGTTTATTTCATTCAACACCCCTGTGTTTTCTTTAATTGCTAAAAGATCCCTCTATTTTATTTTCACAGCAAAATACCCCTGTAACTCATTTTTATTACTAAAAATACGC
>gnl_Mimgu_v2.0_Migut.F00379.1
ATGGAAGGTGAAAAAAACACTTTAGTGAGCAACTCTTCTGAATTAGAGGTCGCGAAAAATTCGGTGAATTCGAATATTAGCATTCTCGTTGTAGACGATGATACGACTTGCCTCGCCATTGTTGCTGCTATACTCAAGAAGTTCAAATATCAAGTTGTGACAGTCAAACACCCCAGAGATGCCTTATGCACACTTCGAATCAAAGGCGGCGCTTTCGATTTGGTCGTATCCGATGTGCACATGCCTGATATGAATGGATTTGAATTACAACAAGTCATTGCCCAAGAATTCAATCTACCTGTTGTTTTGATGTCAGCTGATGAAAAAGAGTGCGTAGCCCTAAAAGGGTTGGAGAATGGTGCTGCATTTTTCATACTGAAACCAGTTTCACCAGATGACGTCAAGGATTTATGGCAATTTGCAGCCATGAAAAAGAAAAGTACTCAAGTTGTTATTCATGAGGAGGCTGAAGAGAAAACCTCGGAACAAGACAAAAACATAAATTCATGTAATAATAATACTAATAATAATAATGAAATAATAGCTCCTGCCGCAGCTAGTACTGGCGGCGCCGGTGGTGGTTCTGATCGTCCTGATACTGGTACTGGTGCCGGTGCCGGTGCTGGTGCTGGTGCATCGTCGTCTGGGAAAGAAGAATCTTCGAAGAATAAAAAGGAATCTAAGAGAAAATCACCACAAAAATCCGATGGAAACTCCGATGAGCGGAAAGGAGAAACTTCTCAATCGGGTTCGCAGAAAAAGCCGAAAGTTGTTTGGACTAATTCACTGCACAACTGTTTCTTGGAGGCTATTAGGAGCATCGGCCTTGATAGGGCTGTGCCAAAAAAGATTCTGGAGGTGATGAATGTTCCTGGATTAACCAGAGAAAATGTAGCAAGTCATTTACAGGTT
>gnl_Mimgu_v2.0_Migut.K00347.1
ATGACGGTGGAGGAAATCAGGGGCGACGGCGATAATTTTCCGGTGGGTCTGCGTGTTCTCGCCGTTGACGATGATCCAATTTGCTTGAAGTTATTGGAGACTCTGCTCAGAAAATGCCAGTACCATGTCACTACAACAAGTCAGGCAAGAATGGCTTTGAAGATGTTAAGAGAAAACAAAGACCGATTTGACCTCGTGATAAGTGATGTCCACATGCCCGACATGGACGGTTTCAAGCTTCTAGAATACGTCGGTCTCGAGATGGATCTACCTGTTATCATGTTGTCGGCAAATGGTGACCCGAAACTAGTAATGAAAGGAGTCACGCACGGTGCGTGTGATTATTTGGTCAAACCAGTCAGAATCGAAGAACTGAGGAACATATGGCAACATGTGCTGAGGAGAAAAAAATGCGACAACAAAAACCCGAAAAAATCGAGCGGTCAAGTCAAATCTCATCAGGCCAATGGAGAAGGTCTTGGATCTCCGACAGGAAATGCAGATCAAAACGGGAAATTTAACAGAAAGAGAAAAGAAGATGAAGACGAGAGTGAAGATAATGAAAATGACGAAGACCCTTCGACTCAGAAGAAGCCTCGTGTTGTTTGGTCTATTGAGCTTCACAGGAAGTTTGTTGGAGCTGTTAATCAGTTGGGAATCGAAAAGGCTGTTCCGAAGAGGATTCTTGACCTGATGAATGTTGACGGGCTTACCCGAGAAAACGTGGCCAGCCATCTCCAGAAATATAGGCTTTATCTGAAGAGAATTAGTTCAGCTGCATCACAGCAAGCACACATGGCAGCTGCATTCGGTGTTAAAGATTCGCCTTTTATGCATCACATGGGTTCACTAGACGGGCTTGGAGATTTTCGAACTTTATCCAGTGCAAGACTGCCAAACGTGGTCTTATCTCCCTACACTACTACTACAAACGCAATGCTAGGCAGACTTAACAGCCCCTCTGCTAATGTGAGCCTCCGTAATCTTTCTCCATCTGTGGGCCCACTCCAGCCTAGTCAAGCTCAAAACTTGAGCAGCTCAATTGCTTCGCTTAACAAAATGAATTTCGGAACTCAAAACACGAGTTTGTTCCAAGGAATCCCCTCGCATTTGGAGCAGAATGCTACTAATAATAATAGTAAGGGCATTTTGGGAACTTCGAATTTTAATGCTATCGACGAGTTATTAAATGGGGCCTCTTTTAATCCGGAGCCGTTCGATGCTAGTGGTGCGTTTGGTTCTTCGAATCCGTTGCTTTCTTCTACCGAGTCTTTTCACAGTCAGTTACCTCTGGTCAACGGCTCGAGAAGAAATGATGCTTCTTTGAACGGTGCTTATTTAAACACTGATTTTTCTTCGGGGGTGGGTTTAGTGGGTGGTGAAGTACATAACATGAATTATGGTAATAATATTTTTGGTTCGTTGAATTCTTCGAATATTTCTGGGAATGGTATAGTGTCCCGCTTGGGGAGGAGTTTGGGGCAGAATAACGCGATTTCGAACCAGAGGATGGATGGGTTTGTTAATGGCAGATCGAGTGTTAGTGGTGGTTCGAATCTGTTGCAGCAGAATGAAATAGAAAAGCCCGTTAATGAATTGAGACAGAGGTCCAATGAGGATAGTTTCCTTTTGGAGGAAACGAGGTTGAACGCTGGATTTGTTCCTCAAAGTTACGATTCTTTGGATGAATTGGTCAATGCTATGATCAAACGGGAACAAGATGAAACGGTGTCGAATTGTGAGTTTCAGTTTGATGATGATTACGCTTTCGGAAACGGTATA
>gnl_Mimgu_v2.0_Migut.K00349.1
ATGACTGTGGAGGAAATAAGGGGCAACGGCGATAATTTTCCGGTGGGGCTGCGTGTTCTCGCCGTTGACGATGACCCAATTAGCTTGAAGTTATTAGAGACTCTGCTCAGACAATGCCAGTACCATGTCGCTGCGATGAGTCAGGCGAAAATGGCTATGGAGATGTTAAGCGAAAACAAATACAGATTTGACCTTGTTATCACTGACGTGCATATGCCCGACATTGATGGTTTTAAGCTTTTGGAGCTTGGTCTTGAATTGGATATACCTGTTGTTATGTTGTCGGCAAATGGTGATCCCAAACTAATAGTGAAAGGGATTACACGCGGTGCTTGCGATTATTTGGTAAAACCCATCCGAATTGAAGAAGTGAGGAATATATGGAAACACCTGCTCAGGAGGAAAAACTGTGATCCAAACAACCAGACGAAATCCAGTGATCAAGTTAAATCTCCGGAAGTGCTATTTAATGGAAATAGAAAAGACGGTGAAGAAAACGAAAATGATTGCAAAGACCCTTCAATACAGAACAACGGTGAAGAAAACGAAAATAATTGCAACGACCCTTCAAGACAGAACAAGCCTCGGTTCATCTGGACGGTAGAGTTTCACAAAAAGTTCGTTGAAGCCATTAATATTTTGGGAATCGAAGTAGCTATTCCCGAACAAATTCTTGACCTGATGAACGTTGATGGGCTTACCCAAGAAATCGTGGCGATACATCTCAAGATGTATAAGCTTTATCTAAGAAGACTTAGAGAAATTCAAACGTTGCCAAACGTGGCCTTATCTCCGTACTCAGCAACTGTCCAGCCGAGCCAAGCTCAGAGCTTGAGCAAC
>gnl_Mimgu_v2.0_Migut.J01315.1
ATGACTGTGGAGAAAACTAGGGGCGGCGACGAAAATTGCGACAATTTTCCAGTGGGTCTGCGTGTTCTTGCTGTTGACGACGACCCCATTTGCTTGAAATTGCTCGATACCTTGCTTAGGAAATGCCAGTATCACGTTACTACAACCAGTCAGGCAAGAATGGCTTTGAAGATGTTACGGGAAAACAGAGACAGGTTCGACGTAGTCATAAGCGATGTCCATATGCCCGACATGGATGGTTTCAAGCTTCTCGAACTCGTCGGTCTCGAAATGGATCTACCCGTTATTATGTTGTCAGCAAATGGCGACCCGAAACTCGTGATGAAAGGGATTACTCACGGTGCTTGTGATTATCTGCTCAAACCCGTTCGAATCGAGGAGCTGAAGAATATATGGCAACACGTACTCAGAAGAAAAAAATTCGAACCCAAAAACCAGAATAATAAATCGAGCGATCAGAATGCAAACGCGGACCAAAATGGAGATCAGAATGGGAAATTCAGCAGAAAGAGGAAAGAAGATGAAGACGTGAGTGAAGATAATGGGAACGAAAGTGACGACCCTTCGTCGCAGAAAAAGCCACGTGTCGTTTGGTCTATCGAGCTTCATCGGAAGTTTGTTGGAGCTGTGAACCAATTGGGAATCGAAAAGGCTGTGCCAAAACGGATTCTTGACCTGATGAATGTCGAAGGGCTGACACGGGAAAACGTGGCGAGCCATCTCCAGAAGTATAGGCTATACCTGAGGAGAATTAGTTCAGTTGCAAATCAGCAAGCAAACATGGCATCTGCACTCGGAATTAAAGATTCACCTTTCATGCGCATGGGTCCGTTCGAAGATTATCGAACTTTATCCGCACAAGGAAGACTCACGCCAAACGCACCCTTATCACATTACACAACAAACGGAACCATGCTCGGTCGGCTAAACACCCCTGCTAATAATATAAACCTCCATAATCTTATAACCCCATCAACCCTAATCCAACCAAATCACGCCCAAATCTCGAAAATCTCACCCTCGACACAAAACCCTAGTTTATTTCAAGGAATTCCATCTCCATTAGAGCTCGATCAGTTACAGCAGAATCTCGTGAGCTTCAACGGCGTAGGAGGGTTCGGGAATATTCCATCTTACAACTCGGAATCTTTCGATGCTTGTGTTAATAATAATAACGGTTCTGCCATGCAGCAGAATTTGTTGCTTTCCACCGAGCCAACTTTTCACAATAGCTCGAGGCATAATGGTTTTTCGGGGGGTGCGTATTTACAGAACAACCCTTGTGATATTATTTCTCCGACCACCATGGCTGCTTTACCTATGGAGGATTGTAGAGAAATGCAGAATTATGGGCACGGTTCGAAAAGTACTTTTGGAATGCCGAACGGTTTGATTAACCCTTCGAACGGTGCGGTGTTGTCTCCCTTGAGACAGGATTTGGACCAGGGTGGTGGAGTTTTTAACGAGAAGATGCAAATGTTTGTGAATGGCAGATTGGCAACGGAATCGAGAGGAATGGGTGGTAATGACGGTTTTGCCCTTTTGGAGCAGCCGAAGATGCATGGGGGGTTTTTTCTCGGACCAGGTGGCTGGATGATA
>gnl_Mimgu_v2.0_Migut.G00111.1
ATGGATCTTGGAGTGAAACCTATGTCTTACACAAGTTCGAATGTTTCGTTGAAGTCCGGCGACGGCGTTTCCGACATGTTTCCGGCGGGTCTCAGGGTGCTCGTCGTAGACGATGACCCCACTTGTTTGAGGATCTTGGAAAAGATGCTCAAAAATTGTTTGTATGAAGTCACAACTTGCAATCGAGCGGAACTCGCATTGAAATTTCTCAGGGACAACAGAAACGGATACGATGTTGTAATAAGTGATGTACACATGCCCGACATGGACGGTTTTAAGCTTCTAGAACATATCGGGCTCGAAATGGATCTCCCGGTTATCATGATGTCGGCGGATGATAGCAAAAGCGTTGTAATGAAGGGAGTTACACATGGTGCGTGTGATTATCTGATAAAACCGGTTCGAATGGAGGCATTGAAGAACATATGGCAGCATGTGGTGAGAAAAAAGAAGTACGAGTTTAAAGATAAAGATTACGAACAATCGGGGAGTGTCGATGAATTGGACAGGCAGCAAAAACCGAACAATAATGAAGATTTAGATTATTCCTCTTCAGCGAACGAAGGAAATTGGAAAAATTCCAAGAGAAGGAAGGAAGAAGAAGATGAAGGAGATGAAAGAGACGATTCTTCGACTTTGAAAAAACCGAGAGTTGTTTGGTCGGTTGAGCTGCATCAGCAGTTTGTAACCGCGGTTAATCATCTCGGAATTGACAAGGCCGTTCCTAAGAAAATCCTCGAATTAATGAATGTTCCGGGCCTTACAAGAGAGAACGTCGCAAGCCATCTGCAGAAATATCGGTTATATCTTAGAAGGCTCAGTGGTGTACAGCACCAAAACGGGCTAACAAACTCTTTTATGGGACCTTCCGATATGCCCTTCGGACAAATGTCTTCACTCAACGGGGTTGACTTTCAAGCCCTAGCTGCCTCCGGTCAACTCCCGCCACAAAGCCTAGCCACAATCCAAGCCGCTGCACTTGGTAGGGGCCCCACCAAATCCTCGATACCTCTACCACTTGTTGACCAAAGAAACATTTTCAGCTTCGAAAACCCAAAGGCAAGATTCGTCGAAAGTCAAAGTCAAAGTCAAACTCAACAACATATCAAGCAAGTCAACCTACTCCACGGAATCCCGACAAACATGGACTCGAAGCAGCTGGCTTCTCTACACCAATCGGCACAGTCATTCAACAACATGAACATGCACAACCATGTCATGCAAATGTCGGGTCAAGGTCAAGGTCAACCGCAATCAAGAAGTCAAATCTTGAACGAAATCAACGTCTCGGATCTCCCCTCTTCATCTTCGTCATCTGTAATAAGCCAACCCGTTTTGTCGCAGGCGAATATTCCCACTTCTTTCTTGGGCCGGAACGGAATAATAGCTTCTCTTCCACAGCCATCCACCGTTGTTGACTTTTCGAGTCAAACCACAGATTTCGCTGGGAGTAATAATAATATTAATAACAATAATAATAACAATAATAGCTTCTCATCGAAAGGTTCCGGAGAGTTTGTTCCCAGCTATGATGTTTTTAACGATCTGTATCAGAATAACCGACCACAAGATTGGCGTGTGCAAAACGTACAAGGAGGGCTCGATGTTTCGCCTTCGGTTTTGGTTCAGCAAAGGTTTACTACTTCTAATCAGAAGAGCGTTGGTCAAAACAGGGGTTTGTCTGTAATTAATAATAATATTAATAAGACAGCTTACTCGGAAATCGGTCAGCAGATAAACTCGTCTTTATCCGACAATCAGTTAAGGATCAAGGCTGAAAGATTACCCGACATGGGCTTCCAAAACGGAATCTTTCCTCACGAACAACACTTCGGCCAAGAAGATCTGATGAGTGCATTTCTCAAACAGCAAGAAGGCGTGGGGTCCGTTGAAAACGAGTTTGGATTCGATGGTTACCATTTGGATAATCTTCCTGTG
>gnl_Musac_v1_GSMUA_Achr3T13400_001
ATGACGGCCGAGGAAAGGAGTGCCGTGAAGGACGAGTTCCCCGTGGGCATGCGCGTTCTCGCCGTCGATGACGACCCCACTTGCCTGAAGGTGCTGGAGAATCTCCTGGTCCGTTGCCAGTACAATGTCACGACGACGACTCGAGCGACCACGGCACTGAAGTTGCTAAGGGAGAACAGAGACAAATACGACCTGGTTATCAGCGATGTTCACATGCCGGACATGGACGGATTCAAGCTTTTGGAGCTCGTGGGCCTCGAAATGGACCTTCCCGTCATTATGTTGTCCGCAAATGGTGAGAGACAAGCTGTGATGAAGGGGATAACTCATGGTGCTTGTGACTATTTGCTGAAACCAGTGCGGATGCAAGAACTAAGGAACATATGGCAACATGTAATTAGGAGGAGGAAGTCTGCTGGTGTTCAAAACAATAATGTCAACAATGAGGAGGATAGCCAGAAAGATCAGGTTACAGATTCCGAAAGTAGTCAGTGGGTCAAGGATCACAATGAAAGACCCAAGAAGAGGCACAAGGATCAGAATGAAGAAAATGATAGCGAAGAAAACATGCAAGAAAATGAAACTTCATCCTCTCAGAAAAAACCTCGAGTTGTTTGGTCCATTGAGCTGCACCGAAAATTTGTTGCCGCTGTTAATCAATTGGGCATTGACAAAGCTGTACCCAAGAAAATACTTGATCTTATGAATGTTGAGAATTTGACAAGAGAAAATGTTGCAAGCCATCTACAGGCATCCGTAATCCCAAAAATTAAGTATAGGCTGTATCTGAAGAGGCTCAGTGCTGTGACGGGCCAGCATGCTAGTGTGGCTTCTGCTTTAAGATTCAGAAACTTATCCTGTGTGAATATGGAATCACTGGATGTTTTCAGGAATTATCATGCACTGGGACGATCTCGACAGCTGCCATCACTTACATCTCTCCAACCAAATGGAATGCTGGATAGAGTTAATGGTCCATCTGTACCTGCAGGGCCAAATCTGCTTCATGGGGTGCCAACATCATTTCATCTTTGTGGCAGCTCTATTGCTAATGTGGCTAGCAACTTCCCATTACTGCAAGCAAATAAGCAGCACCTGGAACATGGAGGATTAGGCGATTATTCCTCGGTTACGATGCCTTTATCGAGTGCAGACCCTTTTGATGACCTTCAAGATTTGTCTCAGCTTCCTCATATTGGTATACCTAATGTAACATGGCAAGATGCTGTTTTATCAACCGAGCATTCTGCCAATGCATTGCCTGGATGTGCCCCATTTATTCATGAAAGCTTATCTCTTTGTCAAAGTGGAGGAGATAATTCACTGCAAAGTCCACTAGCGGGCAATAAAAATCATGGTAAATATTTCAGCAATGTGGCAGTGACACCATTGACTGCTACACAACACCAAGTTAATTTGTTTGGTGGGAACATGATGATTATGCCGGCTGGTAGTGATGACAACCCAAACATCAAAAGTCTGGGCAATTATAGACAGGAATGGCATCATACATTTGATCCTAATGCCACATTGGGTTCTTCCTTGTGCCCTTCATTGCCACATCTTGGGGTAAATGAAAAAATATTGCAGCATCAGACATCAGAGAGCAGCATCCATAACAAAATGATGGGTGCCATTGAGACGGGCCAAGCTTTTGGTGTTCCATCCCTCCAATATAAGTGCATGCTCGATAAGTCAACTGTGGAGATTCAGCTGAATTATAAGGATGACTATGGGTCAGAGAACAACAAATCGTGCAGTCGTGTCACTTCTCCTGGTTGTAGCTATGGCAATATTGCAGATGTCATGACCAAGCCTGTATGCTTTCTTTCCATGTTTCTTCTCTATAACCTTTCTGCTTGCTCAATTATTCATTCTTTCAGA
>gnl_Musac_v1_GSMUA_Achr3T14630_001
ATGGAACGTCCACTGTTGTCCGCTCGAGCTGAAGCTTTCCCGGCTGGCCTTCGGGTGCTGGTTGTTGATGACGATCCCACCTGGTTAAAAATTCTTGAGAAGATGCTCAGGAAGTGCTCCTATGAAGTTACTACATGCAGTTTAGCAACTGATGCTCTGAGCATGCTTCGTGAACGAAAAGATAAATTTGACATTGTAATCAGTGATGTCAATATGCCTGACATGGATGGCTTCAAGCTTCTTGAGCATGTTGGACTTGAAATGGATTTGCCTGTAATAATGATGTCTATTGATGGGGAGACAAGTAGGGTGATGAAAGGTGTTCAACATGGCGCTTGTGACTATCTTCTTAAGCCTGTCAGAATGAAGGAGCTAAAGAATATATGGCAACATGTTTACAGGAAGAAAATGCATGAGTTGAAAGAAATACAAACTCATTACAACAATGAGGATATCAACATTCTAAGATACGGATCTGAAGATCTTGATGACAGAAATTTGACAGATGGAATAACCAACATCAGCTCTGCGAGGAAAAGGAAGGATGTAGACTATAAAGAATTTGGTGATCAAGAGTTCGGTGATTCTTCTAGGCTTAAGAAAGCAAGAGTTGTTTGGTCTGTGGATCTTCATCAGAAATTTGTGAATGCTGTTAATCAGATTGGACTTGACAAGGTTGGGCCAAAGAAGATACTTGACTTGATGAATGTCCCTGGGCTAACAAGAGAAAATGTTGCCAGCCATCTTCAGAAGTATCGACTTTATTTGAGTAGACTACAAAAGCAGAGCGAAGACAGCACTTCAGGCTTTTCCACTGAACAGATAGACAACCAAGAATGTTTACCTCTAACATGCGAGTTCAGTCCTAAAAGTGAGGCAGAATTAGACTCATTGCCTGCTGATTTGCATCTATGTTCTATCCAAAAGTTTGGCTGCTTTGAGGATGTGGGTTTTGGTGGCGCAGAGAATTTTCAAGACATCATTTCAACACCAGATACTCAAGTTCAAAATGATTGGTACATCAGTTCCGAACTCAGCAGTGACTACTTGTATGAGACAGTGGATTATCCACTAATTGATGAATGCTTATTTGCG
>gnl_Musac_v1_GSMUA_AchrUn_randomT18820_001
ATGACAGTTGAGGAGAGGAAGGGGCACTTGATGCGAGAGGAAGGTGGACAGAATGATCGGTTCCCTGTCGGAATGCGTGTCCTCGCCGTGGACGACGATCCCACTTGCCTCAGGGTGTTAGAGGCTCTGCTGCTTCGATGCCGATATCATGTTACGACGACGAATCAGGCTACTGTGGCTCTGAAGTTGCTGAGGGAGAACAGGGACAAATTTGATCTGGTTATCAGTGATGTCCATATGCCAGACATGGATGGCTTCAAGCTTTTAGAACTGGTGGGCCTTGAGATGGACCTTCCTGTCATAATGCTTTCGGTGAATGGTGAGACCAAAACGGTGATGAAAGGCATAGCACATGGTGCTTGCGACTACCTTCTGAAACCTGTTCGGATCGAGGAGCTGAAGAATATATGGCAGCATGTAGTTAGGAGGAGGAAGTTCAGTCACAAAGATTATAGTAATTTTGATAATGGGGAGGAGTCTGAGAGGCACCAAATCGTCAGCAGTGAAGGAGGGCAAGATCTGAACGTCAGTGGGTCAGCCAATCAAAATGGGAAGCTAAGCAGGAAGCGGAAGGACCAAAATGAGGAAGATGAAGATGATTGTGAGGAGAATGTCCATGAGAATGAAGACTTAACCACTCAGAAAAAGCCAAGGGTTGTTTGGTCTATTGACCTACACCGGAAGTTCGTAGCTGCTGTTAACCAGTTGGGAATTGACAAGGCTGTGCCTAAGAGGATACTTGAGCTCATGAATGTTGAGAGGCTCACAAGAGAAAATGTTGCAAGCCATCTACAGGCA
>gnl_Musac_v1_GSMUA_Achr2T05130_001
ATGACAGTGGAAGAAAGGAAGGGGAACGCAGATCAGTTCCCTGCGGGCATGCGTGTTCTAGCGGTGGATGATGATCCCCTTTGTCTCAAGTTGTTGGAGGCCCTGCTACGCCGCTGCCAGTACAATGTTACGACCACCGATAAAGCGATCACGGCATTGAATCTGCTAAGAGAGAACAAAGACAAATTTGATCTGGTTATCAGCGACGTGCACATGCCGGATATGGATGGTTTCAAGCTTCTAGAGCTTGTAGGCCTCGAGATGGACCTGCCTGTTATTATGTTGTCTGGCAATGGCGAAACCCAAACTGTGATGAAGGGAATCGCTCATGGTGCTTGTGACTATCTGCTAAAGCCTGTGAGGATCGAGGAGCTGAGGAACATCTGGCAGCATGTCATCCGGAGGAGGAAGTTTGAAAGAAGATGCCACAATGATCTTGATAGTAGGGAGGATGGCCAAAAGGCTCAAATTGTGAAATCTGAAGATGGCCAAGGGGCAGCTGATTGCTATGAAAAAGCTAATAAAAAACGGAAAGATCAGATTGAAGATGACGAAGATGATAGTGATGACAACATGCAAGAGAATGAAGATCCATCCTCCCAGAAAAAGCCGAGGGTTGTTTGGACTGTCGAGCTACACAGAAAATTTGTCATTGCTGTTAATCAACTGGGTATTGACAAGGCTGTACCAAAGAAAATACTTGATCTTATGAATGTTGAGAAGCTGACAAGGGAGAATAAGTATAGGCTGTACCTGAAAAGGCTCAGTGCTGTGGCAGGGCAACAAGCTAGCATGGCTGCAGCCATAGGAGGTAGAAACTCATCCTATCTTCATATGGCTTCTTTGAATGGTCTCAGAAATTACTATGCAACTGGAGGATCAAGCCAACTGCCAACTCTTGGATCTTTTCAACCAAACGGAGTGCTTGGTAGAATGGGTAGTCCATCTGCCCTAGGAATGCATGGGCTGTTGCCTTCTCAGACAGGGCAGCTTGGCAGTGTGCCGAGCAGCACGAGCAATCCATATAATGATTTAGGGAAGATCCAAGGGACAACATCACCGGGAAATTCTCAAATGAATTTGCTTCAAGGTGGCCTTGCTGCTGGTCCTTCCACTGGTTCTTTTCCAAATGTTTCAAACAACCCTCTGTTACTGCAACCAAACAAGCAGCATGACCGATCAGGAGGATTGGGCAATTATTCATCATTCAGGATGTCTCCCTCGAGCTCAGATTTCGATATTGATCTCCAAGATATTTCCCAGTTTCCTCGTATTAGTAGATATAATGACTCGTGGCAAGGTGCTGTTGTTTCATCAAGGGATTCTGCCAATGCAGTGCCTATACTTGCCTCTTCCACCACCAAAATGCTTGATGAATCTCCAAACATTGTGGCTGTTGCACCTCTGAGTGATCCAACAATAAGTAATAATATACAAAACCAAGTTTGTTCACTTAGTGGGAGCACAATAGCTATGCCTGCAGGTTTCAACAATGATCCAAAGTTGTCGAAATTCAATATAACAGGCAACTCTAGACAGAAATGGGATTATATCTTCAATTCAAATGAAATTTCAAGTACTTCCTCAAATCCTTCATTGCCCAATCTTCGAATTACTGATGCAACTGCTCAGTGTCAGGCATCAGAGAATGTCTTCATTAACAAAAAGTTGGATGTTGACGCAATAGGCCAAGTACATTTTGGTGCTCCACTTGTCACTCAGGCTTGCATGATTGACAAGTTAATTAGTGACAGTCCGCAGAACTTTAGAGGTGAATATGCAATGGCGACCACAAGTTTGCAGACTGGCCTAAATTCTACTGGTTGCAGCTTGGATGATGTTGTGAATGCTATGGTTAAACCAGAGCACGACGACATCGCCTTCTTGGATATGGACATGGGATGTGAAATCTACCCTTTAGGAACTTGCATG
>gnl_Musac_v1_GSMUA_Achr9T16610_001
ATGGATCCCAGCAGAGCAGCGTCCACGCCGAGCCACGGCCCGCCCGATGACGGCGGAGGCCCCGCGCCCGAGTTCCCGGCCGGCCTCCGGGTGCTCCTCGTTGACGATGACCCTACCTGCCTCAAGATCCTCGACAGGATGCTCCGCAAGTGCCTCTACGACGTGACGACTTGCTCGCGAGCAGCGCTGGCGCTCTCCATCCTCCGCGAGAAGAAGGGATGGTTCGACCTGGTTCTCAGCGATGTGTACATGCCGGACATGGACGGGTTCAAGTTGCTCGAGCACATCGGATTGGAGATGGATCTTCCTGTCATCATGATGTCCGCTGATGACCACAAGGATGTTGTCATGAAAGGTGTCACACATGGAGCTTGTGATTATATCATAAAGCCGGTTAGGATGGAATCGTTGAAGAATATATGGCAGCATGTGGTGAGGAAGAAAAGGAATGAATTGAAGGAGTTGGAGAATTCTGGGAGTGTGGAGGAGGACGACAAGCACAAGCGAAGTCTGGATGATGGGGATAATGCTTCCTCTGGGTGTGTCGGGAATTGGAAGAATGCAAAGAGAAAAAAGGAAGAGAAGGACGAGGAGGAGGAAGAGATGGTTGAAGAGCATGATGACTCTTCTAGTACGAAGAAGCCAAGGGTTGTATGGTCTGTTGATCTCCACCAACAATTTGTGACTGCTGTCAATCAATTGGGTGTTGACAAAGCTGTTCCAAAGAAAATTCTTGAGTTGATGAATGTGGCTGGACTTACTAGGGAAAATGTTGCAAGTCACTTGCAGAAATATCGCTTGTACTTGAGGAGAGTAAGTGTGCCACAGCATCACGGCAGATTTGATGCACATTTTGCAAGTGCCCAGGAAGTAACTTATAATAATTCAATTGGTTCAGTTAGTGGATATGATTTTCAAGCTCTTGCTGCTTCTACTCAGCTTCTACCACAAAATATAGCAGCTCTACATTCAGGTCCAAGAAGTGCTACAAATACTGGCATGGGGGTGTCTGCTATTGATCAACTCAGTTTTCTTAGTTCTGGTAAACAAGTTACAAACTCTTCAAACATAATATCTTCATCCGTGCAGCAAATAAACAGCAGACAAATGAGTGACGTCCATGGACCCTCCAACAATATTGAGTTAAACCAACTTGGGCAGTCACAGCAAGTGGTTCAACCATTTGGAAGTATTAACCAGCAATTTGGGGAAGGAACTACAAATCTTTTTAGTTTACCATCTTCAGAACTAACCAACTTCTCATTACCTAGAGGTACCATCAATGAACAACTGAACAATTCTTTAGCCAGGCACATGAATCAGCATGGACAACAATTTCCTATATCTCAGCAAAGGAGCAATATGGATATCACATTGCAAGGACTGCCACGATCAAGGGGACAATTACTGACTGAAACTGCCTGTCATGATTCTAGACTTGTGTCAGCCTTATTGCAACAAGTACCTCCCAATAATATTCCAAATCATGTCTCTGGACGGCTCGAAACCAGTGCAAATATGCTTACATCCTTGCCTGCCAACTATTTGAATGCTTCATGTAGTACGTCTCCCCAAGCTCTCTATCCTGATGTACATAATAGCTTCATAACTGGATTACCTGGAAGTTGCTATCGTTGTGTAAGCAGCAAAGGAGCTACACCACAGACAGGAAGTGTCAAAGCATTAAGCAACAGTAGCAACCTAAAAGGAATGGACAACCATGTTCCAAATTTTGATATTATTGGTGAACATCATCAAAACAAAAGCCAAGATTGGAAGTTGCAAAATGTAAATCTCCCATACCAGTCAGGCCAAAACCTTGGTCATGGGCAAAGCACTATTGACTGTTATTCTTCACTGATGGGTAATCAAGATTCAACTAGTACTGCCAAAAATGGGTTTAACGGTAATGCTGGAACAGTCACGAAGAATATCATATCAACAAGAAGTGACATTGATATGGAGAAAAGAGAATGCATTGTTCAGCACAAAACCAACCTAGTGGAGAACTGCAACAGAGTAAATTATGATGGAATTCCAGATCTCAGTTATCAAGATATTCTTTTTGAAGACAATATTATTACAAATGAACTCATGAATGTTGTTCGGAAACAGCAGCAAGAAGGGATTGGGCAGGTTGATAATGAGTTCAACTTTAACCCCCCAGTT
>gnl_Musac_v1_GSMUA_Achr8T30850_001
ATGGATCTTGCTGTTCTTCGAATTGGAGATATTGGGGGGAGTGCGAAGGTTTGGGAATCGACGGTGCGGAAGATGAGCGTGGGAAGCAGCTACGCGAGCTCCAGGTTGGAGAATAATAGGATGCCGGATAAGTTTCCGGTGGGGATGAAGGTTCTCTTGGTGGATGACGACTCGACCTGCTTGGCGGTGGTGGAGCGCATGCTTCTTCACTGCCAGTATGATGTTACAACTTGTTTCGAGGCTAAAAGAGCCTTGTCTCTTCTAAGGGAGAACAAGGATGCTTTTGATATGATAATCAGCGATGTTCATATGCCTGATATGGATGGGTTCAAGCTGCTCGAATTAGTTGGTCTCGAAATGGATCTACCTGTCATCATGATGTCTGGTGATACTAGATTCAATGTTGTCATGAAAGGAGTAAGTCATGGGGCCTGTGATTTCTTATCGAAGCCTGTACGCATGGAAGAGCTACAAAACATATGGCAGCATGTTGTCAGAAGAAAGTGGCTTGATAGTAAAGAAATTGAACATTCGGGTAGTGTGGAGGAAGCTGACCATAATAGACAAGTTAATGATGATTCTGAATATGATTCCACACTGAATGATGGAACTGATGGTTCGTGGAAACATCGGAAAATGAAAAGAGATGCTAAAGAAGATGATGATGGTGATTTAGATAATGTGGACCCTTCTTCGTCAAAGAAACCACGTGTGGTGTGGTCGGTTGAACTCCATCAGCAGTTTGTCAATGCTGTGAACCAACTTGGAATCGACAAGGCTGTGCCGAAGAGAATCTTAGAATTAATGAATGTTCCTGGTTTGACCAGAGAAAATGTTGCTAGCCATTTGCAGAAATTCAGACTTTACCTAAAGAGATTAAGTGGAGTGGCTCAACACCACACTGGACTTAATAATTCATTATGTGGATCTTCTTCAAATGCAAAAGTGGGTCAGTTGGGACGACTTGATTTCCAAACTTTGGCAGTCTCAGGTCAAATTCCTCCACAAACCCTGGCTGCCTTGCAAGATGAGCTCTTAGGTCATCCTTCGCATAGCTTTGCTATGCAGACAACAAACCTGCCAGTACCTCAACAGGCTTCAGTGCAAGGTACTAATTGTGTTACTTTTGAATGTGGAATAGCATTTGGCCAGCCTTCGCTGAAGGGTCAGGCAGTATCTTCTTTACCAGTTTGGTCCACAAATGACCCTGGGGCTGTGGGCTCTGCCAGCAACCTTGGAAGGTTGAATACTCGGAACAATAACATGCTGGTGACAATGTTGCAGCAGCCACAGCCACAAACAGTGATATCAGATTCCAATCGTGCAATTAAAATGCAACCATCTTGCCTGGTAACCCCCAGAAAATCATCAAGCAATTTTCAGGTTCAGGGGAATCCTATGCTTTTAAATCAGGACTTTGTAGTCCCCTCTCAGTCTTCAACTAATTATCAAGGGGGGAATACTGTTGTTCCGGTGATCCAGGATTCTGTTGTAGTTACTTCTCAATCATCCACCAGCTTGAAGGCAGGGAATAATCATTTTATTACAAATCATAGATCATCAATATTTCCCTCACAATCATTGACTGGATTTTCACTAGGGAATGATACTGGGCTCCTAAATCAAGTCTCTATATTACCCCCTTCTCAAACATCAAACAGTTTTCAGGCAGGGACCAAATCTTTTCATAGTAACCAGAACTCCATGGTAGTTCCATCTCAGCTATCAAGCACCCTGCAGACAGAGAAAAGCATTATGCCTGTCACTGTGAATTACAATCCATTGCCAACTCAATCAGATATTATGCCATCCAGCATGGGACAAGTCTTAGATGGAGGCTTTGAGAATTTAGCTGCTGTAGATGGCTATTCTGTTCCTATATCGATGGTTCCAGAAGCTTTATCAAGCACAAGTAGCAGTACCACCACTGATACACAATTGGGGAAATTTCCTGAAAAAGGACAATGTAGAAGTCTTGGTTTTGTTGGTAAAGGTACTTGCCTTCCAAGCCGTTTTGCTGTGGATGATATTGAGTCCCCAACTAATGACTTGACTAATACTAGTACTTATACCGGTGACGATGGATTTGTTCTAAATCAAGATATTTTTGGAATTAATGGGGCATTTCAAAGTGGACATTGTGCTTCCACAAGTTTCAAA
>gnl_Musac_v1_GSMUA_Achr8T32070_001
ATGGGGAACCCATTGCCCTCCTCCAGAGCAGCCGAAGCCTTCCCGGCCGGCCTTCGGGTTCTGATCGTCGATGATGATCCCACCTGGTTGAAGATCCTCGAGAAGATGCTCAGGAAGTGCTCCTACCAAGTTACCACATGCAGTTTAGCAACAGATGCTCTGCACATACTTCGTGAAAGGAAAGCTAGATTTGACATTGTAATTAGTGATGTCAATATGCCCGATATGGATGGTTTCAAGCTTCTTGAGCATGTTGGACTTGAAATGGATCTGCCTGTCATAATGATGTCCATAGATGGGGAGACAAGCAGGGTAATGAAAGGTGTTCAACATGGTGCTTGTGATTACCTTCTTAAACCCGTGAGAATGAAGGAGCTAAGGAATATATGGCAGCATGTTTACAGAAAGAAAATGCAGGAACATCTGATAGATGAAACTGAGATGAGCTCCATGAGGAAACGGAAGGATGTTGACAACAAAGAGTTTGTTGACCAAGAGCTCAATGATCCTTCCACAGTAAAGAAGGCAAGAGTGGTTTGGTCCGTGGATCTTCATCAGAAGTTTGTAAATGCTGTAGATCAGATTGGATTCGACAAAGTTGGTCCAAAGAAAATACTTGACTTGATGAGTGTTCCTGGCCTCACAAGAGAGAATGTCGCAAGCCATCTTCAGAAGTATCGCCTTTACTTGAGTAGACTACAAAAGCAGAATGGAGGGACTTGTGGTGGAAATATGCAATCTGACCACATAAATAAAACCATCAAAGGAAAATTTGGACTAAAAAGCTCAACAAACGTGCAACAAGATTGGGAGCTTACCAAATATGCATGCACAACTGAGAATTTCCAGACTCATGGGATTGTTGCCAATGCAGCTCATGTGAGTGAAATGAACAGAGTGGCACCTGCGCAAGTAATAGCAAGTAAGAAAGCTTTAGTGAATGATGCTCAGTTAGGTCTATTTCTTTCTTTCAAGGGCATGCTGCCAAGCATTAGGGAGAAGGCATGCAAGCCTTTGCATGATGAAAGGCCAGTGATGCAGCTCATGCAGTATCCAGAACAAGAAAACTACAGCGTATTGGAAGGCTACTCATGTTTGGCAAATCCTGATCGAGATCATGAGCCCTGTTTTGATCATTTTCCTTCTTCACAACCCTTAATCACATCAGCCACTTGCACAAATGGTAAGGATATGAAAGATCTCTATGAAATGAAACCTCTCCAGCCTGCTATGCCTCCAATGGCATGCACGATTGACTCGGTATCTATTCAAGTTAAACATGGACTAGTTAACTTACAAGACACTGGAGCAATTTGTAAACTAGAGGGATCACCAAGCATAGAAGATTGTTACCTTGATGAGACATGCAACCAAGGGTGTTTTCCTCTAACATATGAGGTCAGTCTTAAAAGTAAGAGCGACTCGGATTCTATGCTTGAGGATTTACATCTGTATTCTGTTCAGAAGCTCAGCTACTTGGAGAATGTGAGTTGTACTGGCACAGAAATATATCAGTACATTGATTCAGTGCCGATTACTGAAGTCCAACGTATTAACTTGTGCGAGGATTCTGAACCCAGTGGTGAGTACTTATATGACCCGGTGGATTACTCAATTGATGAATACCTTTTTTCA
>gnl_Musac_v1_GSMUA_Achr1T22230_001
ATGAGCGTGGGAAGCAGCTACGCGAGTTCCAAGTTGGAGAGTGACAGAGTGCCGGATAAGTTCCCGGTGGGGATGAAGATTCTCTTGGTGGATGACGACCCGATCTGCTTGGCTGTGGTTCAGCGTATGCTTCTGAACTGCCAGTACGATGTTACAACTTGTTCTGAGGCTACAAGAGCTTTATCTCTGCTAAGGGAGAATAAGGGTGCTTTTGATCTTATAATCAGTGATGTTCATATGCCTGACATGGATGGGTTTAGGCTACTCGAATTAGTTGGTCTCGAAATGGATCTACCTGTTATCATGATGTCTGGTGATACAAGATTCAATGTTGTGATGAAAGGAGTCAGTCATGGGGCTTGTGATTTTCTAACTAAGCCTGTACGTATGGAAGAGCTACAGAACATATGGCAGCATGTTGTAAGAAGAAAATGGCTAGATAGTAAAGAAATAGAGCGTTCAGGTAGTGTTGAAGAAGCTGATCGCGGTAGACAAGTCACAGATGATTCTGAATATGCTTCCACAGTGAATGATGGAATAGATTGTTCATGGAAATATCAAAGAAAGAAAAGAGATGCTAAAGAAGAAGATGACAATGAGTTAGATAACATAGACCCTTCTTCATCGAAAAAACCACGTGTGGTGTGGTCAGTTGAGCTCCATCAGCAGTTTGTCAATGCCGTGAACCAACTAGGAATAGACAAAGCTGTGCCCAAGAGAATCCTAGAATTGATGAATGTGCCTGGTCTGACTAGAGAAAACGTTGCTAGCCATTTGCAGAAGTTCAGGCTTTATCTGAAGAGATTGAGTGGGGTAGCTCAACACCACACTGGACTTAATAGTCCATTATATGGAGCTTCTTCAAATGCAAAAGTGGGTCAGCTGGGAAGATTTGATTTCCAAGCTTTGGCAGTCTCAGGTCAAATTTCGCCAGAAACCCTGGCTGCCTTGCAAGATGAGCTCTTAGGTCATCCTCCTTGTAACTTAGCGATGCCAACAATAGACCAGCAAGTGCTCCAACAAGCTTCAGTGCAACGAAATAATAGTGTTACTTTTGAACGAGGAATAGCATTTGGTCAGCCTTTATTAAAGGGCCAGGCAGTATCCTCTTTTCCTGTTTGGCCCGCAAACGATCTTGGTGCTCTGGGCTCTGCCAGCAACCTTGGAGGGTTGAATACTTCTCAGAACAGTAACATGCTCATGACGATGTTGCAGCAGCCACAGCCGCAGACTGTGCCGTCAGAATCCAATCATGCTATTAATGTCCAAAGATCTTGTCTGGTTGCCCCAGCAAAATCATCAAACAAATTTCAGGTTCAGGGCAATCCTATGCATATAAATCAGGACTCTACCATAATCTCCTCCCAATCTTCAGCTAATTTTCAACCAGGGAATGCTGTTGTTCCGGTGATTCAAGATTCTGCGGTAGTTACTTCTAACTCATCCACCAGTTTGAAGACGGGGAATAACCTTTTTGTTACAAATCATAGATCCACAATACTCCCCTCTCAGTCATTGACTGGCATTTCACTGGGGACCGATTCTGGGCTTCTAAATCAAGGTTCTATAATAGTCCCTTCTCAACCATTAAACAGTTCTCAGGCTGGGAGCAACTCTATTCTTAGCAGTCAGAACTCCATGCTAGTTCCATCTCACTTATCGGGCTCATTGAGGACAGATAAAAATATTATTCCTATCACCCATAACTCAAGTTTGAATAACAGTAGCTCACTTGTGAATTACAATCGCCTGCCCACCCAGTCAAATGTTATGCCATCCAGCATGAAGCAAGTATTAGATAATTTAGCTGCATTGCATAGCCCTGACATTAGCATTAGTCATCCAAATGGCACACACAGTCTTGTGCCTAGTTCTTGTAACATTGAAGCCACTGATAGACTGTTGGTAAAATTACCTGACAAGGGACTAGGGAAAAATCTCGGTTTTGTTGGTAAAGGTACCTGTCTCCCAAGTCGTTTTGCTGTGGATGACATCGAATCTCCAACAAATGACTTGACTAATAGTAGTGCTTACACTGGTGATGATGGATATCTACAAAATCAAGATATTTTTGGAATTAGTGGGACACTTCAGAGTGGACATTGTGCTACCACAAGTTTCAAATTAAGTATCGACATACAATCACAATCATCAAATCAAGCAATGCAA
>gnl_Musac_v1_GSMUA_Achr11T05340_001
ATGCCCACTGAGTTCCCCGCCGGCTTGCGAGTTCTCCTCGTCGATGATGACGCCACTTGCCTCAAGATCATCGAGATGATGCTCCGCAAGTGCCACTACGATGTGACTACATGTTCGTGCGCGGTGACGGCGCTCTCCATGCTTCGCGAGAGGAAGGGGTGGTTCGACCTGGTCCTCAGCGACGTCTACATGCCGGACATGGACGGGTTCAAGCTGCTCGAGCACATCGGATTGGAGATGGACCTCCCTGTCATCATGATGTCGGCTGACGATCACAAGGACGTGGTCATGAAGGGTGTCACCCACGGCGCCGTGGATTACCTTATAAAGCCTGTGAGAATCGAGCCATTAAAGAATATATGGCAGCACGTGGTGAGGAAGAAGCGGTTCGAATTGAAAGAGTTGGAGCATTCGGGGAGTTTCGAGGAGAACCAAAGGGAGAGTGAAAGGCACAAAAGGGCTATGGAGGAATGTGACAATGCGACCTCCGGATGTGGTGAGAATTTGAAGAACATAAAGAGAAAGAAGGAAGGAAAGGAGGAGGACGAACAGGATGTTGATGAGCAGGCAGATCCTTCCCAGACGAAGAAACCAAGAGTGGTGTGGTCTTCAGAACTGCACCAACAATTTGTGACCGCTGTCAACCAATTGGGCATTGATAAACTGTGCATCCTCAGTCACCAAACAATAGACTTCATATTTATTATCCTGGCGAAAATTTTTCCAAAGAAAATTCTTGAATTGATGAAAGTCGCTGGGCTTACTCGGGAAAATGTTGCTAGTCACCTGCAGAAATATCGCTTGTATTTGAGGAGATTAAGTGTTCCACAGCATCAGGACAGACTTGACGGACCTTTCACAAGTGCTCAAGATGCAACATTTCGGTCAGTTGGTACAGTTGATGGCTTTGATCTCCAAGCTCTCGCTGTTTCTGGTCAGCTTCTGCCACAGAATCTATCAGCTCTGAGTTCTGGTTCAAGGAGAGTGACTAATACTGGCTTAAGAATGCCTGTTTTTGATCAAATGGGTTTTCTGAATTCTGGCAATGCTTCAAGTACAAGGTCTGCATCGGTACAGCAAATGAACAGAGGTCTCGGTTACTTCTCTGGGTTTTCCAACAGTATTGAGTCAAGACAGTTAGGGCAGTCACACCAATTGGTTGAACCATATGGAAATATGTGTTCACAACCTTTTCCAAGGGGACAAATATTCAATGGCATTGGAGGGCACGACTCTAGGCTCTCTTCAAAATTTGGGTACCAAATGTCTCCGAATGATATTTCAAGTCATATATCAGGAAGGACTGCTAATATTGCACAAACACCCATGCCTGGAAATCACATTAGTGCTTCATATAGTTCAGTCCCTGAAGCTCTCTATGCTAACAATATCCATGATAGCTGCCTAACTGAATCAGCTGCAAGTCATTATCCTCTTGCTAGTAGCATTGGAGATACACCAACAACTGGAAATGTAGAAGCATTAAGCAATACCAGCAGCCTTAAGGGAGTGACTGACCTTTCAAACTGTAATATCTATAGTGAACTTCGTCAGAACAAAACTCAAGACTGGAAATTAAAGACTGTTAATATTTCATATCAGTCAGGTCAAAACCTTGCTCCCAAGCAAAATAATGCTGATTTTGGTTCTTCACTTGTAGCACATCAAGATTCCATAGCTACCGTACAAGATGAAAGTAGTAGGAATACATGCACAGTAAGAAAGGAGATACTCTCAGTAACAACAGAAATTGAGAATGAGAAAATTGAATGTGTTGCTCAACGCAATAGTACCATCCTAGTTGAGAACTCCATCAGATTAAAGTCTGAAAGCATGCCTGATATCAAGCATCAAGAAGTATTGTATGATAATATTATTTCGAATGATCTCATGGATGTTGGAAAGCAGCAGCAAGAAGGCATTGAGCAGGATGATCCTGAGTTTTTCGATGCATATTCGTTGGAAAATATTCCAATG
>gnl_Musac_v1_GSMUA_Achr11T08310_001
ATGACGATTGAAGAGAGCATGGGGAGCAGAGATCAGTTCCCCGTCGGCATGCGTGTTCTTGCGGTGGATGATGATCCCATATGTCTCAGGTTGTTGGAGGCCCTGCTGCGCCGCTGCCAGTACAATGTTACGACGACTGATAAAGCGATCACCGCATTGAAGTTGTTGAGGGAGAACAAAGACAAGTTCGATCTGGTTATCAGCGACGTCCACATGCCGGACATGGATGGTTTCAAGCTCTTAGAGCTTGTCGGCCTGGAGATGGACCTGCCAGTTATTATGTTGTCCGCAAATGGTGAAACCCAAACTGTGATGAAGGGAATCACTCATGGAGCTTGTGACTATCTGCTGAAGCCTGTGCGGATCGAGGAGCTGAGAAACATATGGCAGCATGTCATTAGGAGGAGGAAGTTTGAAAGACGATGCGACAACGATCCTGACGGTAGGGAGGATGGCCAAAAGTCTCAAGTTGCAAAGTCCGAAGATGGCCAAGGGGCAGCTGATCACAATAATGAAGACCCGTCTGCCCAGAAAAAGCCTAGGGTTGTTTGGACTGTTGAGCTGCACAGGAAATTTGTTGCTGCTGTTAATCAACTGGGTGTCGACAAGGCTGTACCGAAGAAAATACTTGATCTCATGAATGTGGAAAAACTAACAAGGGAGAATGTTGCAAGCCATCTACAGGCATCTCATAATTATGGATCAGAATATTATAGGCTCTATCTGAAAAGGCTCAGCGCAGTGGCAGGCCATCAAGCTAGCATCACTGCAGCTGTCGGAGTTAGAAATCCATCCTATCTTCATATGGCCTCTTTCAATGGTCTCAGAAATTACTGTGCAATCAATGGATCAAAACAACTGCCAATCCTTGGATCCCTTCAACAGAATGGGTTTGGTAGAATGAATAGTCCTATGCTAGGAATGCATGCACTACTACCTTCTCAGACAGTTCAGCTTGGTGTCAATTTGCTTCAGGGGGTGCCCACGGCTTTGGAGTTAGAGCAATTTCCACAACCTAAGTTAATGCAGGAAGCAAAAAGCCACTTCCCTGCAGGCTTATCTGATAGTGGACTTGCTGCTGGTCCTTGCAGTAATTCTTTTCCTAATGTTACTAACAATTCTCTATTAGTGCAAGCTAACAAGCAACACAATCAATCAGGAGGATTAGACAATTTTTCAATAGTTAGAATGCCTTCCTCGAGCTCAGAGCTTTTTGAGATTGATCTTCAAGATGTGTCTCAGTTTTCCAGTATCAGTAGATGTGATGGCTCATGGCAGGGTGCTGTTGCATCAACTGAGTATTCTGCAAATCCCTTGCCTATACTTGCTCCTTATAATCATACTGATATACCTCCTGGTAATGTTGGAAGAAACATTTCTACGGTAACTTCACATCCAGTCACCAGGACTCTTGATGAATCTCCAAACATTAAGGCTGTTGCACCTCTTTGTAATCCAACTACAAGTAATGGTGTAAACCAGGTTCGTTTGCTTAGTGCGAGCTCAGTGCCCACAGCTCTTGACAAAGATCCAAAGTTCTCAAATTTCAATATAATAGGCAACTCTCAGCAGAAATGGGATTACACATTTAATCCAAATGCCGTTTCAAGTGCTTCCTCAAGTTCTTCATTGCCCAATCTTAGGATTACTGATGCAACTGCTCAGTGTCGGACATCAGAATTTGTCTTTTCTAATAAAAATTTGGATGTTGATTCAATAGGCCAAGTGAATTTTGGTTCTCCACTCATAACACAGAATTGCATGATTGATAAGCCAACTAGTGATAGTCAGCTGAATTTTAAGGGTGAATACGGCTCCACAAGTTTTCAGAGTGGACTAAATTCTGCTGGTTGCAGCTTGGATGATCTTGTGAATGCCATGATTAAACCTAATCTA
>gnl_Musac_v1_GSMUA_Achr10T23650_001
ATGGCGGAGTGCGGAGCTGAATCTTCCTGGAAGAACGAGTTCCCGTTGGGGATGCGGGTGCTGGCCGTGGATGACGACAGGGTACTTATCATGAACAGACTTACTCTAATATTCATTAACGATGTACAATATGCAGTTACTGCAACACAACATGCATTGACAGCTTTAGAACTTCTAAGAGAGAACAAAGACAATTATGATATTGTGATAAGTGATGTTCAAATGCCCGATATGGATGGCTTTAAGCTTTTAGAGATCATTGGTCTTGAGATGGACTTGCCTGTCATCATGTTATCTGTGAAGAGTGAAACCAGTTACGTGATGAAAGGTGTACTGCATGGGGCTGTTGACTACTTGGTGAAACCTGTTAGGCTTGAGGATCTCAAGCTCATATGGAAGCATGTAATCAAGAAATCACTGCTCGTTAAGAAAGAGAGCAATGACCCTAGCAACACTCATATTCAGAAACAGAAGGCAGATAATGATCGGTACTCAATAACAACAAGAAAATCCATGGATAAAATAAAGGAGAAAGAAGATTCTGCTCATGAAAACTCAGATGGTGAACCATCAAAACAGAAAAGGCAAAGGGTTTCTTGGTCTGCAGATTTGCATACTCACTTCGTCAAGGCTGTCAATCATCTTGGCTTAGATAGGGCAGTACCAAAAAAGATACTTGACCTCATGAATGTTAAAGGACTTACTCGAGAAAACATTGCGAGTCATTTACAGAAATATAGAAAGACACTTAAGAGGAATGGAATAGGATTGCAACAACAACATTGTGGTGGTCCTCATCCACATGGTTTTGGTGTGAATTCTCCAGGTTCTGTTATCTTGTCTTTTAATCCACAATTTCATGCTAAACGAAATTTTCTTGAAGAACATGGATTGAATGAGTATCAAAAAGATAGTATGATGATCTCATCAGGCCCCTCCTGGTATACCAACAGCAGTGTGGCCCCTTCACCATTCCAGCATTTTGCATCATTTCCTCAAGCAGGTCATTTCAAAATGGAACAAGATGGGTATTCATCAAATTCTATGGGAACCGAAAGAGCATATCCTCTCTCAGGATTTAAAAACTTGACCTATCAATCTCTGAGACCAACATTAGATCAAGTTGAGTGCTCCATGAAGAATTTTCACCAAAATTCCTTGATTGTTGGTGGAATTTCTTGTCCAGATTCATCTTCCCAATTGCATCATCCACCAAATGAAAATTCTTTTGAAACATTGCTTGAGAATAACAATGCAGGACTTGATGCCTCAGCCAAGCTGAATCCAGTTATGCCTAGTAAG
>gnl_Musac_v1_GSMUA_Achr10T06040_001
ATGACGGTGGAGGAGAGGAAGGGGAGCAGAGACCAGTTCCCGGTGGGCATGCGTGTTCTTGCGGTGGATGATGATCCCATCTGTCTCAAGTTGTTGGAGGCCCTGCTCGTCCGTTGCCAGTACAGTGTTACGACCACTGATAAAGCAATCACAGCACTGAAGCTGTTAAGAGAGAACAAAGACAAATTTGATCTGGTTATCAGCGACGTTCACATGCCGGATATGGATGGCTTCAAGCTCTTAGAGCTCATAGGCCTCGAGATGGACCTGCCGGTTATTATGTTGTCTGCAAATGGTGAAACCCAAACTGTGATGAAGGGAATCACTCATGGTGCTTGTGACTACCTGCTGAAGCCTGTGCGGATCGAGGAGCTGAGGAACATATGGCAGCATGTCATCAGGAGGAGGAAGTTTGAAAGAAGATGCGACAATGATCCCGACAGTAGGGAAGATGGTCAAAAGGCTCATATTGGAAGTTCTGAAGATGGTCAGGGGGTCGCTGATCATAATGGACAAAGTAACAAGAAGAGGAAGGATCAGATTGAATTCGACGAAGACGATAGTGAAGACAACATGCAAGAGAACGAAGACCCATCTACCCAGAAGAAGCCTAGGGTTGTTTGGACTGTTGAGCTGCACAGGAAATTTGTTGCTGCTGTCAACCAACTGGGCATCGACAAGGCTGTGCCTAAGAAAATACTTGATCTTATGAATGTTGAAAAGCTGACAAGGGAGAATAAGTACAGACTCTATCTGAAAAGGCTCAGTGCAGTGGCAGGCCACCAAGCTAGCTTGGTTGCAGCTGTTGGAGGTAGAAACCCTTCCTATCTTCATATGTCTTCTTTAAGTGGTCTCAGAAATTACTCTACGCTGGGTGGATCAAGACAACTGCCGACCCTCGGATCTCTTCAACTGAATGGGCTCGGTAGAATAAATGGTCCATCGACACTTGGAATGCATGGCCTGCTGCCTTCTCAGACAGTTCAGCTTGGGATGCCCAGGAATTCAGAGTTAGAGCAATTTCAACAACCTTTGTTAATGCAGGAATCAAAAGACCATTTGCCTGCGAGCTTATATGGCAGTGGGCTTGCATCTGGTCCTTGCAGTGGTTCTTTTCCTAATGTTCCTGACAACGCTCTGTTACTGCAAGAAAATAAGCAGCGCAATCAACCTGGAGGATTAGGCAAACCTTCATCAGTTAGAATGTCTTCCTCAAGCTCAGAGCTTTATAAGATTGATCTTCCAGATGTTTCACAGTTTCCTAATATCACTGATAGATGCAATGACTCATGGCAGGGTGCTGTTGGATCAACCGACTATTCTGCCAATACACTGCATATCTCTCTTAGTCATAATGATTTTTCTCCTGGTAATATTGGAGGAAAATTTTCTTCAATGAATTCACATGCAGCCACCAAAGCTCTTGATGAATCTCCAAGAGTTGCAGCTGGTAGTGGTGGACAAAACCGAGTTCGTCCACTTAATGAGAACACAATAGCTATGCCTGCAGGTGTTAACAAGGATCCCAAGTTCTCAAACTTCAATGTAATAGGCAACTCTGGACAGAAATGGGATTATACCTTTAATTCAAATGTCATTTCAAGTACTTCATCAAATTCTTTGTTGCCCAATCTTCGGATTACTGATGCAGCTACTCAGTGTCAGACACCAGGAAGTGTCTTTTCCAACAAAAGGTTGGATGTTGATGCAATAGGCCAAGTACATTTTGGTCCTCCGCTGGTCACACAGAATTGCATCATTGATAAGTCAACTGGTGATAGTCAGCTGAACTTTAGGAGTGAATATGCACTGGAGACGGCGAGTCTGCCGAGTGGTCTAAATTCTGACGGTTGCAGTTTCGATGATCTTGTGAATGCTATGATTAAGACAGAGCATGAGGAGGTTGCTTTCACCGACATGGACTTGGGGTGTGATGCCTACTCTTTAGGCACTTGCATG
>gnl_Nelnu_v1.0_NNU_004192-RA
ATGGAAAGTGGTTTTGCTTCTCCTCGAGCTGATGCCTTTCCAGCCGGCCTTCGTGTTCTTGTTGTTGATGATGATCCAACTTGGCTCAAAATTCTCGAGAAGATGCTTAAAAAGTGTTCTTATGAAGTGACTACATGCTGTTTAGCAAGAGATGCGCTGGACATGCTTCGTGAAAGAAAAGATAGATTTGACATTGTAATTAGTGATGTTAATATGCCTGATATGGATGGTTTCAAGCTTCTTGAACATGTTGGACTTGAGATGGATCTGCCTGTCATCATGATGTCTGTTGATGGGGAAACAAGCAGGGTGATGAAAGGTGTTCAACATGGAGCATGTGATTATCTTCTTAAGCCTGTTCGGATGAAAGAACTTCGAAATATATGGCAGCATGTCTTCAGAAAGAAAATTCACGAGGTTAAAGAAATTGAGAACCATGAAATCCATGATGATGTTCAGATGATGCGAAGTGGATCAGAAGAATTTGATGATGGACACTTACCAAGTGGACTTGATTTGGTTTCACCAAGGAAAAGGAAAGACATGGAAAATAAAGAGCATGAAGACCAAGAACTTAGTGATCCTTCTGCTATGAAGAAGGCTAGGGTAGTTTGGTCTGTGGATCTCCATCAGAAGTTTGTCAATGCTGTAAACCAGATAGGTTTTGATAAAGTTGGCCCAAAGAAAATACTAGACTTGATGAAGGTTCCTTGGTTAACTAGAGAAAATGTTGCTAGCCACCTGCAGAAATATCGTCTATATTTGAGTAGGTTACAAAAACAAAATGAATCAAAAGCTCCCTTTTGTGGGACAAAGCAATCGGATTTCACTCCCAAAGATACTCCTGGGAGCTTTGGCATTGAGAATTCAATCAAGATGCACCAAAATAATGCAGCCAACAGCAGCTATGGATACTGTGGCAACAAAATTCTTCTCCAAAATGTGGGCTCAGAAATCCATGAAAATGACCTGAAGGGTATCATTTCCTTCTTGCCAATAACAGAACCCAGAAAAGCTTTGGCTGGTGATGTTTCAAATACTCAGAAGTCGAGTAACGGTTCTCGAGTGGGCTTGTCTCATTCTTTTGGGTCACTGGGGCCAGATGTCAATTATCCAACCATCCAATCACCCAATTGTTGGAATACAGATATTCCCGTAATACAGTTTGCACAAAAAGCAAAGCAAGAAAAGGAGCCATATATTTTGTTGGAGGATAACTACATGCATCTACCACCATCAGGTCCACAGAATCAGATCCAAGCTGATGGACTACAATCCTCTCCACCCATTAATTCCAGACCTGTCACAGAAAAAGGTAAAGTCATTGCCACTGAAATCAAGCCTTTGTGTACTGAATATGGAAGCAACCATGTTGGAGATATTTCCCGAAGAGGACAAGGAATTAACTTGTTTTCTGTTCAAGCTGATAAGGATGTAGCAAATGCTCAAGCTTTTGGATACATGCCCACTGCTACTGGTTCGTCACCTATGAGAAATCAAAGCTTTGACCAGATTTACATAAACAACTGGAACTCACTCCAACCAAGCATAATCCCAGAAGGTGGATCATTTTTGTCATCTTCTCATGAGGACTTGGAACCCTGTTCACTTCAAGGAGGATATGGTTATACCGAGACTGTTGGCTTCAACAATGAGGAGATTTTGGCCTATGAACATTTAGATCTCACTGCTGACCCTCCGAGCCACCTGTATGATGGATTGAGGTTCAATTGTGATTATCCATGTGATTCAATGGAATATCCTTTAATGGACCGAGGTCTGTTCATTGCA
>gnl_Nelnu_v1.0_NNU_014544-RA
ATGAACATGGATAGCGGAGGAGGATCGGTTTCTTTGGCGAATTCGATCCTGACCAAGAAGGCGGCTGATGCGATTTCCGATCAGTTCCCGGCTGGTCTTCGGGTTCTGGTTGTTGATGATGACCCGACGTGTCTCAGAATCCTGGATAAGATGCTTCGGAACTGTCTATACGAAGTTACCATCTGTGACCGAGCAGAGGTTGCATTATCTTTGCTTCGAGAGAGCAAATCTGGGTTTGATATCGTTATCAGTGATGTCCACATGCCTGACATGGACGGGTTTAAGCTCCTCGAGCACATTGGGCTGGAGATGGACCTTCCTGTTATCATGATGTCTGCTGATGATGGAAAAGACGTTGTCATGAAGGGTGTTACACATGGGGCATGCGATTACCTTATTAAACCCGTTCGGATTGAGGCACTCAAGAACATTTGGCAGCATGTGGTTCGAAAGAGAAGGAATGACTTGAAGGAATTGGAGCAATCAGGGAGTATGGAAGATAGTGACAGACATCGGAAGCCATCTGAAGATGGGGATTATGCATCCTCAGTGAATGATGGTAATTGGAGAAACTCAAAGAGAAGGAAAGATGAGGAAGAAGAAGGGGAGGAGAGGGATGACACATCCACATTGAAGAAACCACGGGTGGTCTGGTCAGTCGAGCTCCATCAGCAGTTTGTTGCAGCTGTCAACCAATTAGGCATTGACAAGGCTGTTCCTAAGAAAATTCTTGAGCTGATGAATGTCCCTGGACTCACTAGGGAAAATGTTGCCAGCCACCTTCAGAAATACCGCTTGTATCTTAGAAGGCTGAGTGGAGTATCACAGCATCAGAATGGACTGAACACACCTTTCATGGGTCCACAAGAAGCAAGCTTTGGACCAATGTCTACTCTTGATGGGCTTGACCTACAAGCTCTTGCCGTATCAGGTCAACTAGCACCTCAGAGCTTAGCCACGCTACAGGCAGGGGGACTTGGAAGGTCAACTGCAAACGCCAGCATAAGCATGCCTCTTGTTGATCAGAGAAACATTTTTACCTCTGACGCATCAAAATTGAGAGTTGGAGCTGGGCAACAATCAGTGAACAGTAGTAGCAAACAGGTGAACTTAATCCATGGACTCCCTACCAACATGGAGCCAAAACAGTTGTCCCATCTGCACCAATCTGTCCAGTCATTTGGTACCATGGGTTTGCAAGTCAGTGAGGGAGTTTCGAGTTTTCTAAACATACCAGCAACATCACTAAGAACAAGCTCATCCCATGTAGATAGTGTCCTTGGTAGCCAGAATAGTTCTTTAATGATTCAGATGGCCCAACCCCAGTCAAGGGGCCACTTATTGAATGACATCACAGGAAGCCATTCTTCTGGGCTTCAATCATCCATGGTACAGCAAATATTCTCAAATGAGATAGCAGGTCAGGTGTTGGGAAGAAATGGAGTTATTCTAAATGGTAAAGGTGCAGCTTACAATCTGGTTTCCCAAGCCTCCCCAATGGCTGATTTTCCTTTGAACCACATTGCAGAATTGCCTGGAAATGGTTTGCCTATTGGAAATACTCTCACATCTTCTTCTACTCTGACATCCACAGGGATGTTTCAAGGAGGAAATGTGGACACAAAAGGACCAAGAGGCTTTGCTCCTGTTTGTGACATATTTAGTGAGATTTGCCAGAGCAAACCCCAAGACTGGGAATTACAAAATGTGGGTCTTACATTTGAAGCATCTCAACCTATCACCTCTGTACAGGGGAATGTGGACCTTACACAAGCAGTTTTGGGCAATCAAGGCTTTGCTTCTAGTCAAAAGAACTTACTGAATAGGAACGCATCTGTTGTTGGCAAGGCAGTGGTCCCCCAGCGACAAGAAAATGAACATGGAAAGATAGAAGCCAGTGTTCAGCGCCCTATCAACCCCCTTCTTAACAATTCCTTTAGGGTAAAGCCTGAAACAATATCTGATTTTAGCTGTGACAATTTGCTCATTCCGCAACGCTACGGTCAGGATGATCTTATGAGTGCACTTTTCAAGCAGCAAGAAGGCACCGGATCCCTTGAAAGTGAGTGCAATTTTGATGGATATACCATGGATAATATTCCAGTA
>gnl_Nelnu_v1.0_NNU_013135-RA
ATGTTGAGAGAAAACAGAAACAAATTCGACCTTGTTATCAGTGATGTCCATATGCCGGACATGGATGGCTTTAAGCTTCTCGAACTTGTGGGGCTCGAAATGGACCTACCTGTCATCATGTTGTCAGCAAATAGTGATACCAATGTCGTGATGAAGGGGATTACTCATGGTGCTTGTGACTATTTGTTGAAACCGGTTCGACTTGAGGAACTCAAGAACATATGGCAACATGTAGTCAGGAGAAAGAAGTTTGACTCCAAGGGTCACAATAATTCTAACCATCAAGAAAAGCCTCATCATGGAGACAATGAAGGTGGACAAGGGCCAACTGCAACTGGAAACACAGAACGGAATGGGAAATTCAACAGGAAACGGAAGGACCAGAATGAGGATGAGGATGAGGAGTCTGAGGAAAATGGGCACGAGAATGAAGATCCATCCACGCAGAAGAAGCCTCGGGTTGTTTGGTCTGTGGAGCTGCACCGCAAATTTGTTGCGGCTGTTAACCAATTGGGTATTGACAAGGCTGTACCAAAGCGGATTCTAGACTTGATGAATGTAGAAAGGCTTACTAGAGAAAATGTGGCAAGCCACCTTCAGAAATATAGGCTTTACCTGAAAAGGATCAGTTGTGTAGCAAACCAGCAAGCAAACATGGTTGCTGCTTTAGGGGTCAAAGATCCATCCTATTTGCGCATGAGTTCACTGGATGGACTTGGAGACTTTCACTCCATGAATGGATCAACACAACTCTCAAATTCTTCGCTTGTTTCCTTCCCACCAGGTGTGATGCTTAATAGATTGAATACCCCTGCTGGATTAGGCTTGCGTGGGCTTGCTTCTTCTGGAATGATTCAACTAGGTCGCTCTCAAAGCCCCAGCAACTCCAATGATCTTGGGAAGTTCCAGCAGGTTAGCCTATCTGGAAACCAAAAAGGTAACTTACTCCATGGGATGCCAACATCTTTGGATCTTGATCAGCTGCAGCAGAGCAAGGGCATTTCCTGCATTGGGGAGTTTTCTAGTTCAGTTGGGGATCCAAAAGTTTTTCCAGTTGCCAGCAGCTTTTCAGACAATGGGGTGGCCATTGGTAGCTCAAGCAACTCTTTTCTCGGTGTTGCAAATAATCATTTGGTATTACAAGGACACCAACAACAGACACAAAATAGAGGAGGATTGACAAATCAATCCTCTGTTAGAGTGGCTCCACTGAATGCAGACCCTTTTGATGTTAGTGGTAGCGTTTCTTCCCACTTGCCAGATCAGGGAAGATTGAATGGTAACTGGCAAAGTGCTGTTCCATTAACTGGGTTTTCATCAAACTCTTTGCCACTAAGTGATCCTTTTAACAATGGAGATTTATCTTCTAGTTGTTTGAGAGATGATAATTCATCAAATGGTTCTCATCTTGGGAGCAACCCACTCAATGTTTCTACTGCCAGTGTAGTAACTGCATCATTGCAGGATTCAAGAAGAGATGTACAATGCCAAGCAGGTAGCCCATCTGGTAACAGTGTTCAACATGATAACCCAAAATTCTTGAACTTCAGAGGTTTTGGTTCGTGTATAAGCCAGAGTATGACCTATCCCTCAAAGCAAGGATGGGAAGACCATAAACAAGATTACACCCATGGCTCAAATCTTATGTTCAGATCCTTAAATTCTTCTTTGCCTAGCCATGGTGTTGTGAGTCCCTTAAACCAGAGCTTGGGACAGAATAGTGTGGTCTGCAGTACAAACACAGATGCCAATTTGGTTGGCCAATCAAATACTGGTGCTCCATTTATATTGCAGAATAATGAGATTGAGAAGTCAGTTATGGACGCAACCATGAAGTTGAACTTATTGGAGCAATCTAGGTCCCAAGGCGAGTACATCTCTAATAATTGTGGCTCCTTGGAAGATTTAGTTAGTGCAATGATTAAACGGGAAAGGGATGAGGTAACGCTAATGGATGGAGACATTGGCTGTGATGTTTATCCCCTTGGAACATGTATG
>gnl_Nelnu_v1.0_NNU_009126-RA
ATGGATAATGGAGGGGGATCGATTTCAATGGCGAATTCGACTCCAACTAGGAAGGTGGCTGATGAGGTTTCAGATCAGTTCCCAGCTGGTCTTCGGGTTCTGGTGGTTGATGATGATCCGACGTGCCTGAGAATCCTGGATAGGATGCTTCGAAACTGCCTCTATGAAGTTACCACCTGTGACCGAGCAGAGGTTGCATTGTCTTTGCTTCGTGAGAGTAAAACTGGATTTGACATTGTTATCAGCGATGTCCACATGCCTGATATGGACGGGTTTAAGCTCCTCGAGCACATTGGGCTAGAGATGGACCTTCCTGTTATCATGATGTCTGCTGATGATGGAAAAGATGTTGTAATGAAGGGTGTCACGCATGGTGCATGTGATTATCTCATTAAACCAGTTCGGATTGAGGCAATCAAGAACATATGGCAGCATGTGGTCCGGAAGAGAAGGAATGAGTTGAAGGAATTGGAGCAATCAGGGAGTGTGGAAGATGGTGACCAGCTCCGGAAGCCATCTGAAGATGGGGATTATGCATCCTCAGCAAATGAAGGGAGTTGGAGAAATTCAAAGAAGAGGAAGGATGAGGAAGAAGAAGGGGAGGAGAGGGATGATACATCCACATTGAAGAAACCACGGGTGGTCTGGTCGGTCGAGTTGCATCAACAGTTTGTTGCAGCTGTCAACCAATTAGGCATTGACAAGGCTGTTCCTAAGAAAATTCTGGAGCTGATGAATGTTCCTGGACTCACTAGGGAGAATGTTGCCAGCCACCTACAGAAATATCGGTTGTACCTTAGAAGGCTAAATGGGGTATCACAACATCAGAGTGGACTAAATACACCATTCATGGGCCCACAAGATGCAAATTTTGGGCCAATGTCTTCTCTTGATGGGCTTGATCTCCAAGCTCTTGCTGTATCAGGTCAACTTGCACCTCAGAGTCTAGCCACTCTACAGGCTGGGGGGTTTGGAAGATCAACTGCAAATACTGGCATAAGCATGCCTCTTGTTGATCAGAGGAACATTTTTAGCTCTGACACATCAAAGTTGCAATTTGGAGCAATGCCACAATCACAGAGCAGTGGTGGTAAACAAGTGAACTTACTATATGGACTCCCTACCAACATGGAGCCAAAGCAGTTAACCCCTTTGCACCAATCTGTCCAGTCATTTGGTACCATGGGTCTGCATGCTAGTGATGGAGCTTTGAGTTTTCCAGTAACATCATTGCGAACAAGCTCAACAGACCATGTGGATGGTGTCCATATTAATCAGAGTAGCTCTTTAATGATGCATATAGCACCATCTGGGACGAAGAGCCAGTTATTAAATGATATTTTAGGTAATCGTACTTCTGGGCTTCAAACGGGGCAGAAAATATTCTCAAGTGAGGTTGCTGGTCAGGTCGTGGGAAGAAATGGGATTATTCTTAATGGTAGAGGTGCTACATACAATCCAGTTTCCCAAGCCTTTCCAATGGCTGATTTTCCGATTAACCACATTGTAGAACTGTCTGGAAATGGTTTTCCTCTTGGGAGTAGCACTGCATCTTCTACTCTGACATCTACAGGGATGTTTCAAGGGGGAAGCATGGACATAAAAGGACCAAGAGGCTTTCCCCCAAGTTATGATGTCTTAAATGAGATTCTCCAAGGCAAACCCCATGACTGGAACCCACAAAATATGGGTATTATTTTTGAAACATCTCAACCTATCAACTCTATACAGGGGAAATTGGATCTTGCGCCATCAGTTTTGGGCAATCAAGCCTTTGCTTCGAGCCAGAAATTTGGATCAAATAGGACTACATCTGTTATTGGCAAGGCAATGGTCTCCCAACGAGAGGAAAATGAACATGGGAAGATAGAACATAGTGTTCAGCACCCCATCAATAATAACCCTCTTGTTAACAACGCCTTCAGGATAAAGCATGAAACCATGCATGATTTTAGCAGTGATAACTTGCTCCTTCCTCCGCATTATGTTCATGATGATCTCATGCGTACACTTTTAAAGCAGCAAGAAGGCATTGGATCTCTTGAGAATGAGTATAACTTTGATGGATATACCATGGATAATGTTCCAGTT
>gnl_Nelnu_v1.0_NNU_009360-RA
ATGGCGTCAGAGAACTGTGGCCAATTGGGCCAGTTGCCGGCGCCGGATAACGGTGACAAGGCGACTTTTCCGGAAGGAATGCGAGTTCTGGCCGTTGATGACGACAGAGTTTGTCTAAGAGTTATTGAAGCTTTTCTTCGTCAGTGTCGCTACAATGTTACAGTAACAACAGAAGCTTCCGAAGCTCTTAGGCTCTTAAGGGAGAACAAAAATGGCTTTGATATAGTGATTACAGATGTTCACATGGATGACATGGATGGGTTCAGGCTGTTGGAGATTATCAGTCTTGAGATGGATGTGCCAGTAATCATGATGTCGTCAAATGATGACAAGAATACTGTTATGAAAGGTATAAAGCATGGTGCCCGAGATTACCTATTGAAACCCATTAGGAAGGAGGAGATACAGAACATATGGCAGCATGTGTTGAGGAAGAGCTTATCTCAAGCAAATGAATCAATTGTTGTGGAAGGAGGATCTGATCAGGACTCAAAGCCTATAAAGAGACAGAGGGAACAAAGCAAGGATAAAGAAGATGCAACCAGCAATAACTCTGAAGAAGATTATTCGTCGCAGAAGAAGCAAAGGGTTATTTGGACTCCAGAGCTCCATAAAAAATTTATTGCTGCTATCCATGGGCTAGGAGTTGAAAAGGCAGTTCCAAAGAAGATACTTGAAGTTATGAATGAACCTGGTCTTTCCCGAGAAAATGTTGCCAGTCATCTTCAGAAATTCAGAAATGCTCTGAAGAAGAATAGTTCTAGAGTGAGCCAGAAAAGCAACGACAACATGGATTCAGATGGAATTGGCGGGAACTCATCAAATACTACAATTTTATCTTTCAATGGCCAAGATCAGAATAATGTCAGTTGCTTTGAGAATTCTGGTTTCAATAGCAATATAAATTCTGGGATGATTCAGTTTGGTCATGGATCTCAAAATACTGATACCTTCAGCACTTCCCTTGTAAATCCAAAGCCCCTATCCCTCCCTCTGAAACAGCAAGGCACTTTTCTTCATCAGTACCCAGACGTTCCTGTATCCAGGAATCAAATGCAGAAAATAATTCATATGAGTGGACTTCGAGGTGTCCAATCAAATTCAATGAAGATGGACATGCATCATCTGACTGCTTTTGGTAGTTTGAACTACAAACCATTTTCTCCAAAGCCAAAAATGTTGAATGATCACATGGACATTTCATCCCAGATCCCCAGTTTTGGTTCTTGCAATGAACTTAATCAAATTGGTCTTTCTTTACCTGGATGCACTTCCAATTCACATCCTAATAGTGTCTTCTTTGGAGTTTCTGGTTCCCCATGCCCAATACTGGCAGGTGCTTCTACTGAGCAGAGTGTGCTTTTTCAACACAATTCATCAATTGGACAAGCTCAAACTCTGCTTCCAGGGCAAAGTAAGGCTGGAAATTTCACTGCTTGTAATGCAGCTGAGGATATTGAATTTGTAAGAAAAATGACAGGAGCTCCAATGGAGATGCAATGTCCCAACATGGATAACTTTCTTCTAGGTGATCATGCAATGTCTATGCACCTTTGTCCAGATTGCCTTGAAACAGACAGTATTTTCCACCCCAGTAGTTGTAGCTCCAAAGACGAGGACCTTAGTGCAGCAATCAAACAG
>gnl_Nelnu_v1.0_NNU_000239-RA
ATGGCTACTGTACAGAAATTGTCTGTATCGAGTGGAAGCACGAACGGGGGCAGTTATGGGTCGTTCAAGACTGATGCTGTTGTGTCGGATCAGTTTCCGGCCGGGCTGAGAGTTCTTGTGGTTGATGATGATACGACTTGCTTGAAGATTTTGGAGCAGATGCTTCGAAAATGCTTGTACCATGTTACAACATGCTGCCAGGCTACAGTTGCTTTAAATCTTCTCCGGGAAAAAAAGGGTTGTTTTGATGTGGTAATAAGTGATGTTCATATGCCTGATATGGATGGATATAAGCTTCTTGAACATGTTGGGCTGGAAATGGATCTGCCTGTTATCATGATGTCTGCTGATGGAAGAACAAGTGCAGTGATGAGGGGGATCAAACATGGCGCTTGTGATTATTTGATTAAGCCTGTACGTGTAGAAGAGCTAAAGAATATTTGGCAGCATGTTGTTCGGAAAAGGTGGAATGAAAATAAAGAACATGAACAATCAGGTAGCATGGAAGATAATGATCGCCATAAACGGGGATCAGATGATGCTGAATATACTTCCTCTGTTAATGAAGGAACAGATGGTAATTCAAAATCTCAGAAAAAAAGGAAGGATACTAAAGAAGATGAAGATGATGGAGAAATGGAAAATGAAGATCCATCAACATCAAAAAAACCACGTGTAGTGTGGTCAGTGGAGCTCCATCAACAGTTTGTTAGTGCTGTCAACCAGCTTGGAATTGACAAGGCTGTTCCAAAGAGAATACTTGAACTAATGAATGTTCCGGGTCTAACCAGAGAAAATGTTGCCAGCCATTTGCAGAAATTTAGACTATATTTGAAGAGACTAAGTGGAGTAGCTCAACAACAGGGTGGGATTCCTAGTTCATTTTGTGGGCCTGTAGAATCCAATGCAAAAATGGGTTCACTAGGTAGGCTTGATATTCAAGCATTGGCTGCTTCTGGCCAAATTCCTCCACAAACATTAGCTGCTTTGCATGCTGAACTTTTAGGTCGACCGACAAGTAACTTGGTGTTGCCAGCAATTGACCAACCAGTTCTTCTACAAGCATCACTGCATGTATCCAAGTGCCTTCCTGTTGAGCGTGGAAATACTACTGTTTCCCTCAATCGAAATTCCAGCTTCAGTACTGGTACTGTCATTGATTACAGCCTGCATTCGGGGCAAACAAATAATGGCTCCTCGAGTATCGGACAGGTCCCAGATGGGGACTTGAAAAACATTGGTGTGCTTAATGGGTATGCTGTTCCAAGTTCCATTTCCCCAACAGTCTCATCTTGCTCAATCCAGCCTGACAATAGTAGTTGGCATGTTCAGAATTCAGCAATAAATTTTAGTGTTGCCAATCGATTGCCCGAGCTTGTTTCCAATTCTTGTGAGATTCAAGGTTCTTATGTTACAAGGCCTGCTGCATTACCAGATCAAGGGCCTGGCAGGAATCTTGGATTTGTTGGTAAAGGAACTTCCATTCCTAGCCGGTTTGCAGTAGATGATCTTGAACCACCAATGTGCAACATGAACCAAGTGAAGACATTTGGTGATAGTAATGGTGGCATAGTGAAGCAAGAGGCCGATTTAGACTATATGGAGAATGCTAAACCTGGGACTGGCAGCGCAAGGCAAGTTCACAATGGTATGGCC
>gnl_Nelnu_v1.0_NNU_019350-RA
ATGACAGTTGAGGAAAGGCTGGGGACTCTCGGGGACGATGAGCCGAGGGATCAGTTTCCGGTGGGCATGCGCGTTCTTGCCGTCGACGACGATCCCACTTGCCTGAGGTTGTTGGATACTCTGCTACGTCGATGCCAGTATAATGTTACAACGACCAGTCAGGCAATCACGGCACTAAAGCTGCTGAGAGAGAACAAGAACAAATTCGACCTGGTTATCAGTGATGTCCATATGCCGGACATGGATGGTTTTAAGCTTCTCGAGCTTGTGGGTCTCGAGATGGACCTACCCGTCATCATGTTGTCGGCAAATAGCAATACCAATGTCGTGATGAAAGGAATTACCCATGGTGCTTGTGACTATTTGTTGAAACCGGTTCGACTTGAGGAGCTCAAGAATATCTGGCAACATGTAGTCAGGAGAAAGAAGTTTGATTCTAAGGGCCAAAGTAATTACAACAATCAAGAGAAGTCTCATAATGGAGCTGGTGAAGGAGGACAAGGGCCCAATGCAACAGGAAACACCGATCGAAATGGAAAACTCAATAGGAAAAGGAAGGACCAGAATGAAGATGAGGATGAGGAAACTGAGGAGAATGGGCATGAGAATGAAGACCCATCTACCCAGAAGAAGCCCCGGGTTGTTTGGTCTGTGGAACTGCACCGCAAATTCGTTGCAGCTGTTAATCAATTGGGCATTGACAAGGCTGTACCAAAGAGGATTTTAGACCTGATGAATGTAGAAAGGCTTACTAGAGAAAATGTGGCAAGCCACCTTCAGAAGTATAGACTTTACCTGAAAAGGATCAGTTGTGTAGCAAGCCAGCAAGCTAATATGGTTGCTGCTTTAGCGGTCAAAGATCCATCCTATTTGCGGATGGGTTCACTGGATGGACTTGGAGACTTTCATGCCTTGACTGGATCAGCACAGCTTCCCAGTGCTTCCCTCATGCTCTTTCCATCAGGTGGGATGCTTAATAGATTGAACACCCCTGCTGGATTGGGCTTGCGTGGGCTTGCTTCTTCTGGAATGATTCAACTAGGTCGCTCTCAGAACATCAGCAACTCCATCAATGATCTTGGAAAGTTCCAGCAGGTTACCTTATCTGGAAACCAAAGTGCAAACTTACTCCATGGGATGCCAACATCTTTGGACCTTGATCAACTGCAGCAGAGCAAGGGCACCTCCCGCATTGGAGAGTTCGGTTCGGTCAGTGATCCAAAAATTTTTCCAGTTGGTAATGGCTTTTCAGACACTGGCGTGACCATTGGTAGCTCAAGCAGCTCTTTTCTCAGTGTCCAAACTAACCCTTTGGTGTTACAAGGACACCAGCAACAGACACAAAATAGAGGGTTGGCAAATCAATCCTCCATTCAAGTGGCTCCACTGAATGCAGACCCTTTTGATGTTGGTACTAGTGTTTCTTCTCACTTGGTTGATCCAGGTAGATGTAATGATAATTGGCAAAGTGCTGCCCCATTAACTGGATTTTCAGCAAGCCCTTTGCCATCAAGTAACCCTTTTAATCATGGTGACTTATCTGCTAGTAATTTGAGAGACAATATTTCTTCAACTAGCTCACATGTTGGGAACAACCCACTTGATATTTCTGCCACCAGTGTAGTACCTACACCATTGCAGGATTCAAGAAGAAATGTACAATGCCAATCTAGTGGCCCATCTGGTAACTGTGCCCAACATGACAACACAAAATTCTCAAATTTTGGAGGTTTCAATAATAGTATAAGCGAGAGTATGACATATGCCCCAAAGCAAAGATGGGAAGACCATAAACAGGATTACACCGACAGATCAAATCTTATGTTCAGTTCCTTAAACTCTTCATTGCCTAGCCATGGTGTTGTAAATCCCTTAAACCAAAGTTTGGGCCAAAATAGTGCAGTCTGCAGTACAGACATGGATGTCATTCTGGTTGGCCAATCAAATACTGCTGCTCCATTTCTCATGCAGAATAATGATGTTGGCAAGTCAGCTATGGATGCAACTATGAAGCTGAACTCACTGGAGCAATCTAGGTCCCAGGACGGGTTTGTTTCTAATAATTGCGGCTCTTTGGAAGATTTAATGAGTGCAATGATTAAACGGGAAAGAGACGAGGTTACACTAATGGATGGAGACATTGGCTATGATGTTTATCCACTTGGAACATGTATG
>gnl_Nelnu_v1.0_NNU_016533-RA
ATGGCTACTGTACAGAAATTGTCTGTATCGAGTGTAAGCACGAGCGGGAACAGTCATGGTTCGTGCAAGACTGATGCAGTTGTCTCGGATCAGTTCCCGGCTGGGCTGAGAGTTCTTGTTGTTGATGACGATACCACTTGTTTGAAGATTTTGGAGCAGATGCTTCGGAAATGCTTGTATCATGGTGACTCTATCGTCTGTTCTTTTGCATACGCTTTTACAACTTGCTGCCGGGCTACTGTTGCTTTAAATCTTCTTCGGGAAAAGAAAGGTTGTTTTGATGTAGTAATAAGTGATGTTCACATGCCTGATATGGATGGCTTTAAGCTTCTTGAACATGTTGGGCTAGAAATGGACCTACCTGTTATCATGATGTCTGCTGATGGGAGAACTAGTGCAGTGATGAGGGGGATCAAACATGGGGCTTGTGATTATTTGATTAAGCCTGTACGTGTAGAAGAGCTGAAGAATATTTGGCAGCATGTTGTTCGTAAAAAGTGGAATGAGAAGAAAGAACATGAACACTCAGGTAGTGTGGAAGATAATGATTGCCATAAACGGGGGGCAGATGATGCTGAGTATACTTCATCTGTTAATGAAGGAACAGATGGTAATTGGAAAGCACAGAAAAAAAGGAGGGATGCTAAAGAAGATGAAGAAGATGGAGAAATGGAAAATGATGACCCATCAACATCAAAGAAACCTCGTGTAGTGTGGTCAGTGGAGCTCCATCAGCAATTTGTCAGTGCTGTCAACCAGCTTGGCATTGATAAAGCTGTTCCAAAGAGAATACTTGAGCTAATGAATGTTCCAGGTCTAACTAGAGAAAATGTTGCAAGCCATTTGCAGAAATTCAGACTTTATTTGAAAAGACTAAGTGGAGTAGCTCAACAACAGGGTGGGATTCCTAATTCATTTTGTGGGCCTGTAGAATCAAATGCGAAAATGGGTTCACTAGGTAGACTTGACATTCAAGCTTTGGCTGCTTCTGGTCAAATTCCTCCACAAACGCTGGCTGCTCTTCATGCTGAACTTTTAGGTCGACCAACAAGTAACCTGGTTTTGCCTGCAATAGATCAGCCAGTTCTTCTACAAGCATCACTTCACGGGCCCAAGTGCCTTCCTGTTGAAAGTGGTGTGGCATTTGATCAACCTTTAATAAAATGTCCATCTAACATATCCAAACAGTTTTCTCAAGCCAATATATCCATTGAGGATATTCCTTCAGGCTTTGGATCATGGGCAACTAATAGTGTTGGAACAACTGCTGTTTCCCTCAATCAAAACTCCAGCTTCAACAGCAATACTGTCATTGATTACAGCTTACTTTCTGGGCAAGCAAATAATGTCTCCTTAGGTATTGGACAAGTCCCGGATGTGGACATAAAGAATATTAATGTGCTTAATGGGTATGCTGTCGCAGGATCTGTATCCCCAATGGTTTCATCTTGCTCAGTCCATGCTGACAGTAGTGCAGGTTGGCAAGTCCAGAATTCAGCTGTACCTTTTACTGCTTCTAGCCAATTGCCAGGACTTGTTCCAAATAGATGTGAAATTCAAGGTTCATATGGCACAAAAACAGCTGCACTTCCAGATCCAGGGCCCAGCAAAAATCTTGGTTTTGTTGGTAAAGGGACTTCCATTCCTAGCCGGTTTGCAGTGGATGATCTTGAACCGCCAATTGACAACTTGAGCCATGCAAAAACATTTGGTGATGTTAATGGAGACGTAGTGAAGCAAGAAGTCAATTTTGATTACATTGAACATGCTAAAAGTGAGGAAGAGGATCTGTTGGAGGTGGACCTGATTGTGATGGTGGCTGCGGAGTCTCAAGCTATGGCTGATGGAGGTGGACAAGAGGACGTGGGGTTACAGGGGGAAGGGAATAAGCTCTGGAACTCAGCTAGGGGAGTTTCCATTGGATGGGCAGCTGCAGGAAAG
>gnl_Nelnu_v1.0_NNU_002992-RA
ATGGAAAATGGTTTTGCTTCTCCTCGAGGTGATGCCTTTCCAGCCGGGCTTCGTGTTCTCGTCGTCGATGATGATCCAACTTGGCTCAAAATTCTCGAAAAGATGCTTAAAAAGTGTTCTTACGAAGTGACCACATGTGGTTTAGCAAGAGATGCACTAGACATGCTTCGTGAAAGAAAAGATAGATTTGACATTGTAATTAATGATGTTAATATGCCTGATATGGATGGTTTCAAGCTTCTTGAACATGTTGGACTCGAGATGGATCTACCTGTTATCATGATGTCCGTTGATGGGGAAACAAGCAGGGTGATGAAAGGGGTTCAACATGGAGCATGTGATTATCTACTTAAGCCTGTACGCATGAAAGAACTTCGAAATATATGGCAACATGTTTTTAGAAAGAAAATTCATGAGGTGAGAGAAATTGAAAACCATGATGATGTTCAATTAATAAGAGGTGGATCAGAAGAATTTGAAGATGGACAGTTACTAAGTGGAGGCGATTTGACTTCACCAAAGAAAAGGAAAGATACGGAAAATAAAGAGCATGAGGACCAAGAATTCAATGATCCTTCTGCTGTGAAGAAGGCTAGAGTAGTTTGGTCTGTGGATCTTCATCAGAAATTTGTTGATGCCGTAGATCAGATAGGATTTGATAAAGTTGGACCCAAGAAAATACTAGACTTGATGAAGGTTCCTTGGTTGACCAGAGAAAATGTTGCTAGCCACCTACAGAAATACCGTCTATACTTGAGTAGGTTGCAAAAACAAAACCAACCAAAAAGTTCTTTTTGTGGGACAAAACAGTCAGATTTCACTTCAAAAGATCCTACTGGAAGCTTTGGCATTCAGAACTCGATTATAATGCGCCAAAACAGTGCAGGCAACAGCAGTTTTGGATATTGCGGCAATAAAATTCTTGTCCAAGATGTGGGCTCAGAAATCTATGAAAGTGACTTGAAAGGTGTCATTTCTTTCTTACCAGTCACAGAACCTAAGAAAGCTTTGGCTGCTGATGCTTCTATTCTTCAGAAGTCTAGTAATGGTTCTGGAATAGGCCCAACTCATTCTTTTGGGTCACTGGGGCCAGATGTCAAGTATAACATTCAATCACCAAACTGTTGGAATGGAGAGATTCCAGTGATGCAGTTTGCACAACCAAAACAAGAACAGGACCCGTATCGGGTTCTGGAGGATAGCTATGCACCTCTGCCACCATCGGGTGGTCCACGGGATCAAATCCAAGCTAATGGCCTACAACCAGCTCTATCTATTAATCCCAGAACTTCTGTTACAGAAAACAGTAAAGCCATCACTACTGAAATTGAGCCCTTGTGTACTGAATACGGAAGCAACCATGCTGGAGATATATCTCGAAAGAGACAGAGAATTGACTCGTTTTCTGTTGGAGGTGATACAGATGTAGCAAATGCCCGAGCCTTTGGCTACATGTCCACCAGTAATGGGTCACCACCTATGAAAAATCATAGCTTTGATCAGATTTACATAAATAACTGGGATTCTCCCCAACCAAATATAATTCCAGAAGGTGGATCAATTTTGATATCTCCCCACGAAGACTTGGAAATCCATTCACTTCAAGGATATGGTTACACTGAGAACGTTGGCTTCAACAACACGGAGTTTTTGACCTTTGAACATCCAGTTCCAATTACTGAGCCCTCAAATCACTTGATTGATGGATTGAGGTTTAATTATGATTATCCTTGTGACTCAATGGAGTACCCCTTAATAGACCGAAGCCTGTTCATAGCA
>gnl_Nelnu_v1.0_NNU_018275-RA
ATGGAAAGTGAAATAGCTCAAGCAGCTCAATCAAGCAATACCAAAACCTTTCCTGCTGAGCTCCGTGTTTTGATTGTAGACGATGATGCTATATGCCTTAAGGTTGTTGAAGCAATCCTTCGGATATTGAAATACCAAGTTGTGGCTGTTAAAAATGGACTTGATGCTTTGTCAATTCTTCAGGAGAGGAAAGGAGGATTTGACCTTGTTCTCACAGATGTTTACATGCCTGGTATGGATGGAATCACTCTCCTAAAGCACATCATGGCAGAATTCAAGCTGCCTGTCATTAGTGAGTTTATGTCAGCTGATGACAAAGAGAATGTCATATTGAAATGTCTAAAAGCAGGGGCTTCTTATTACATTAAGAAGCCAATAACCATGAATGATGTTAGAAATCTTTGGCAACATGTAGTTCTGAAAAGAAAAGAGACCATTATGGAACCGGAGAGGACAAGGAGCATTGAGGGAGAATCCGATCAGAGTGTGTTTAGGGAGGATATTGAGTGTGTATCCTCAGTGAATGAAGGGAACTGGAAAAAAGGAACCAAGAGAAATACAACCAGCAGCAACGACAACAAAGTGGTTGAAGTAGGTAAAAGTGTTTCCTTCACCACAAAGAGATCAAGGGTGGTTTGGACTACAGAGCTTCACCAGCAGTTCTTGGATGCTGTCAAAAAATTAGGCTATGAGAAGGCTATGCCCAAGAAAATACTTGAGCAGATGGGTATATCAGGATTGACTAGAGAAAATATTGCCAGTCACTTACAGAAATACCGCATCTTCTTAAAGCGACTTAAGCAAGCAAGCCAAGCTCCTGAACCAAGTGTAGCAAGATCCTTGATTAGTAAATCAAGCTTTGCAGTAGGTCATCCTTCACTAGTGCTCCACTTACAAGGTAGACTTCCAGAGTTGCAGGATACTCAACAATTTACTGGAATGTCATTCAGGCCAAGACACGGAAGTTCTCCAATGTCTCAATTACATGAACATTCAATTTCAGCTAGCAATCAGGGGAACCTGAAGAAATCTAATTTTCTTGAATCATCTCTTGATCAACGAAATGGTACCAAACATTCAGGTTTTGAAGTGAGATCCCACATTGTCACAACATCTTCCTTGCTCGGTGATACTTCAAATAGTCATAGAAGTGGTGAAGATATAGTGCAGATGAACCATCAACAGCCTCAGATGCAATCGAGACCATTTGCCAGTAGCTCACTAGTTAATAGAAACATGGGGTCATCCAACAACCATAACCAGGTCCCTTATTTCAATTACACCAATTATAACCATGCTGGAATTCAGATTGCAAGTGCTGGAGAGCCAGTTGGATTTGGTAAAACTGTGCTCTTTGCTAATAGACCATCAAAGAGTATGAGTGGTAGCTACAACTCCATGAATGAGATGCAAAAAGGCAAGGGAATTGTCACAGCAACTGGGAAATATCCTCCATTTCTCGAGTTTGGCTCATTTCGTTCTGGTTTTTCTCCTCAAGGATTGGATTCTTCGTGTGGTTCCCAATGTGCAAACCATTTTCAGATGATGTTTCCTTGTGTGATTCAGAAACAACAACCTTCGATCCAATCATTCCTCAATGTGAGTAATCAACAACAACAACAATCTCTAGTGCCATCATTCCCCAATGTGATTCAAAAGCAACAACTTCCACTACCACTACAGCCATTGCCTGAACAGAAAAGACCAAACTTAACCGAGTTTGAAAGTGAACTTGATAGCCTCTTAGACCTTGTAACAAGCAGCCCTGACATTGAAAACACTTCAGCTATGCAACCATTTGATGAAATTAATGATCTCTGCGCTATCCTCAATCAAGTGGATCAGGATGATCAGGCATGTACAATGCTTATTTATTTAAAACCTGTCTTAATTTTCTTTACTGTTGGAAAGATGGCTTCCCTC
>gnl_Orysa_v7.0_LOC_Os10g32600.1
ATGGCTTCAAGTGGAGACACAAATACAGTGATGAAATATGTTGCAAATGGCGCTTTTGATTTCCTGCTAAAACCTGTGAGGATCGAAGAGCTGAGCAACATTTGGCAGCACATATTCCGAAAGCAAATGCAAGATCACAAGAACAATAACATGGTTGGAAATCTCGAAAAACCCGGTCATCCTCCATCAATATTAGCCATGGCTCGTGCTACTCCGGCTACCACGAGATCAACGGCCACCGAAGCTTCGCTAGCGCCTCTAGAAAATGAGGTGAGAGATGACATGGTCAACTACAATGGCGAGATCACGGACATACGAGACCTCGGAAAGTCCAGGCTGACCTGGACCACGCAGTTGCACCGTCAGTTCATTGCAGCAGTGAACCACCTCGGAGAAGACAAGGCAGTTCCAAAGAAGATACTAGGGATAATGAAGGTCAAACATTTGACAAGAGAGCAAGTTGCCAGTCATCTGCAGGTAATATTAAATACAGGATGCAAC
>gnl_Orysa_v7.0_LOC_Os01g67770.1
ATGGACGCCACCGCCTTCCCCTACGGGCTGCGCGTCCTCGTCGTGGACGACGACCCCACCTGGCTCAAGATCCTCGAGAAGATGCTCAGGAAGTGTTCCTACGAAGTCACCACATGTGGCCTGGCAAGAGTTGCTCTGGATATTCTCCGGGAGAGGAAAAACAAGTTCGACATTGTAATTAGCGATGTCAACATGCCTGATATGGATGGTTTCAAGCTTCTGGAACACATTGGACTTGAGATGGATCTTCCTGTTATAATGATGTCCATTGATGGTGAGACAAGTAGGGTGATGAAAGGTGTCCAGCATGGTGCTTGTGATTACCTCCTTAAACCTGTTCGAATGAAGGAGCTCCGCAATATTTGGCAGCACGTGTATAGGAAGAAAATGCATGAGGTTAAAGAGATCGAAGGTAATGATAGCTGCGACGATCTTCAAATACTAAGAAACAGTTTTGAGGGACTGGATGAGAAGAGCCTTTTTATGAGATCTGACTCTGATACCATGAGGAAGAGAAAAGATGTGGACAAAGACCATGCAGATCAGGAGTCAAGCGATGGCAACACTGTTAAAAAGGCTAGAGTTGTTTGGTCTGTTGATCTTCACCAAAAGTTCGTAAATGCTGTCAACCAAATTGGATTTGACAAAGTTGGACCAAAGAAAATACTGGACTTGATGAATGTTCCTGGCTTAACAAGAGAAAACGTTGCTAGCCATCTACAGAAATATCGCCTCTACCTGAGTAGGTTGCAAAAGCAGAATGAGGAAAGGATATTAGGCGCTGCTAGGCAAGATTTCAGTCACAAGGGAACATCAGAAAACCTTAACCTCCGAAGTTCCTTCCAAGAGCAACCAAGCAACATAGCAAATGGATATCCGCATGCTTCTCAGAATATACAAACTCAGGCCAACATGCTAGATTCTCAGCTAGAGGACACCAAGAGCACAGTGCCCTTGCCTGTGCCAGATAAAAAAAGAACTCTAGCAAGTGATGCTGCTGACTCACAGAATGTCACCAGTGCTTCAAGTTTAGGTGGGGTTCTGTCTTTCAAAAGCATGCCGGTGAATCAGGACAGGAAGCCATCAGAAACAATGATCTTGGAATGCCAGGCCTGGACCGGAGGCATTCCATCGAAGCAGTTCATGCAGTATCCAAAGCATAACCATGAACGCTGTGACCTATTAGGGGATTATTCATGCCTGCCAAAGCCAGACTTAGAACACCCAGTTGGCCCTAGTAATCTGTATGCTCCACCACCTCTTATCTCAATGAGTTGCGGTATGGAGGGGGATGCCAGAGACTTCTCAGACGTGAAGCCAGCTATTATGGACTGCATCAAGTCCTTATCACCGGCGTTGACATGTACAGTGGATTCAGTTTCTGTTCAACTTAGCGACAGTGTGGTGACCTCGATTGACGGTGACCTGAAGTCTTCCGGTGTGGACGGGTTGCCCAGCATTAAAGATTGTTGCCTTGATCAGACGAACAGCCAAGGAAGTTTGCGTCCTTCGCAAGAGCCAAGTATCATAGGCAGCACAGAGTTGGCTTCTCTGCCTGAGGACTTACCCAGTTATCCACTTCACGGTGTCTCCCTTGAGAATATAGGACTGAGTAGCATTGACTTACTAAACTACAGTGACGCAATGATACTATCCGGACTACAAAGTAACTGGTATGATGATCTAGAGTTTAGCAGCGAAATGATGGACTATCCATCGATAGATGAATGTCTCTTTGCATCATCC
>gnl_Orysa_v7.0_LOC_Os03g12350.1
ATGGCGCCGGTGGAGGATGGCGGCGGGGTGGAGTTCCCCGTGGGGATGAAGGTGCTGGTGGTGGACGACGACCCTACATGCCTCGCCGTGCTCAAGAGGATGCTCCTCGAGTGCCGCTACGACGCGACAACTTGTTCTCAGGCTACAAGAGCATTAACTATGCTGCGAGAGAACAGGCGTGGTTTTGATGTTATAATTAGCGATGTTCATATGCCTGATATGGACGGATTCAGGTTACTTGAACTTGTTGGCCTTGAGATGGATCTCCCAGTTATTATGATGTCTGCTGATTCAAGGACAGATATCGTTATGAAAGGAATAAAACATGGAGCATGTGACTACTTAATTAAACCCGTCAGAATGGAGGAGTTGAAGAACATCTGGCAACATGTTATAAGGAAAAAGTTTAATGAAAACAAGGAGCATGAGCATTCAGGTAGCCTAGATGATACAGATCGTACCAGACCAACCAATAACGATAATGAGTATGCTTCATCTGCAAATGATGGAGCTGAAGGTAGCTGGAAGTCTCAGAAAAAGAAACGGGATAAAGATGATGACGATGGTGAATTGGAAAGTGGTGACCCTTCTTCTACATCAAAGAAACCAAGAGTTGTTTGGTCAGTTGAACTCCACCAACAATTTGTAAACGCAGTTAATCATCTGGGGATAGACAAAGCTGTTCCCAAGAAAATTTTGGAGTTGATGAATGTTCCTGGTTTAACTAGGGAAAATGTCGCCAGCCATTTGCAGAAGTTCAGATTGTATCTGAAGAGGATTGCTCAGCATCATGCCGGAATAGCTAATCCATTCTGCCCGCCTGCTTCTAGTGGTAAAGTAGGCTCACTGGGAGGACTTGATTTCCAAGCTTTGGCTGCCTCAGGTCAGATCCCTCCTCAAGCCCTGGCCGCCTTGCAGGATGAGCTCCTAGGGCGACCTACAAATAGTTTGGTATTGCCTGGAAGGGACCAGTCATCTTTACGGCTTGCTGCAGTCAAAGGAAACAAGCCCCATGGGGAGAGAGAAATAGCATTTGGTCAACCTATATACAAGTGCCAGAATAATGCATATGGGGCATTCCCTCAAAGCAGTCCAGCTGTTGGAGGAATGCCTTCATTTTCAGCTTGGCCCAATAACAAACTTGGTATGGCAGACTCAACCGGCACATTGGGAGGCATGAGTAATTCTCAGAATAGCAATATAGTCTTGCATGAATTGCAACAGCAGCCAGATGCCATGCTGTCAGGAACCCTTCACTCTCTAGATGTCAAACCTTCTGGGATAGTTATGCCTTCTCAGTCATTAAATACTTTCTCAGCCAGTGAGGGTCTCTCCCCTAATCAAAATACCTTGATGATACCTGCTCAGTCATCTGGTTTTCTAGCGGCCATGCCTCCATCCATGAAGCATGAACCTGTTCTTGCAACTTCTCAACCATCGAGTAGTCTGTTAGGTGGTATTGATTTGGTTAATCAAGCTTCAACAAGTCAGCCCTTAATAAGTGCCCATGGAGGGGGGAATCTTTCTGGCCTTGTAAATCGTAATCCAAATGTAGTACCTTCTCAAGGGATCAGTACTTTTCATACTCCAAATAATCCATATTTGGTTAGTCCAAATTCTATGGGAATGGGCTCCAAACAACCACCTGGTGTTCTTAAGACAGAAAACTCTGACGCTCTGAACCATAGCTATGGTTATCTTGGTGGTAGCAACCCCCCTATGGACTCTGGCTTACTCTCTTCACAATCAAAAAATACACAGTTTGGTTTACTGGGTCAGGATGACATCACTGGTAGCTGGTCGCCTCTGCCGAATGTTGACAGTTATGGTAATACTGTTGGGCTAAGCCACCCTGGGTCCAGTTCATCTAGTTTTCAAAGTTCTAATGTGGCTCTTGGGAAATTGCCTGATCAAGGGCGAGGAAAGAATCATGGATTTGTTGGTAAAGGTACTTGCATTCCAAGCCGCTTTGCAGTGGATGAGATTGAATCTCCAACTAACAACTTGAGTCACAGCATTGGAAGCAGTGGAGATATTATGAGCCCTGATATTTTCGGATTTAGTGGACAGATG
>gnl_Orysa_v7.0_LOC_Os02g55320.1
ATGAGGGCGGCGGAGGAGAGGAAGGGTGTGGTGCCGGCGGCGAGGAGGAGGGACCAGTTCCCCGTCGGTATGCGTGTCCTCGCCGTCGACGACGACCCGGTGTGTCTCAAGGTGCTCGAGACCCTGCTGCTGCGCTGCCAGTATCATGTGACGACAACAAATCAGGCTGCTATCGCGCTGAAAATGCTGCGGGAAAACAGGGACATGTTTGATCTAGTTATCAGCGACGTCCATATGCCAGACATGGACGGCTTTAAGCTTCTTGAGCTTGTGGGGCTTGAAATGGACCTCCCTGTCATCATGTTATCTGTGAATGGAGAGACCAAAACTGTATTGAAGGGGATAACCCATGGTGCCTGCGACTATCTCCTAAAACCTGTTCGAATCGAAGAGCTCAGGAATATCTGGCAGCATGTTATCAGGAGGAAATTCAGTACTCGCGACCGTGCTAATCTCGATTTCTATGAAGAGTGCAACAAGCCACCAAATGCGGATTCAGACCATGTGCATGGCCATGTTACATGTGGATCACCTGATCAAAGTGGGAGGCCCAGCAAGAAGAGGAAGGAGTACTGTAGTGAAGAGGAGGATGAGGGTGAGGTCAATACTCAAGATATTGATGATCCCTCGGCTCCAAAGAAGCCGAGAGTTGTTTGGTCAGTTGAACTACACCGGAAATTTGTCGCTGCTGTCAACCAGCTTGGAATTGACAAGGCTGTGCCAAAAAGGATACTTGAGCTCATGAATGTTGAGAAACTCACAAGGGAAAATGTTGCAAGTCACCTACAGAAGTACAGGCTCTATCTCAAACGGCTAAGCGCTGTGGCGTCGCAACAAGTTAGCATCGTTGCTGCTTTGGGAGGTAGAGACCCCTTTCTGCACATGGGTGGATTTGAAGGACTACAGGGTTATCAAGCTTTTACCTCTTCCGCAGCTCTATCATCTTTTACTCCACATGGATTGTTAAACAGTCCTAGAAACAATCCAGCAGCTCTTGGAACTCAGGGGGTACCTGCTTCAAAATCGATTCAGACTATGAGCGGAAGCCATACATTGAGCCATTCCATTAATGATGCAAATAAGTACCACCTTAGCTTACCAGGAAACCAGAAAGGAAACTTGGGACAAGGTTTGGCAACATCGCTTGGGCAGACCCAAATGCAACAGAAGTGGATCCATGAAGAAACCGATGATCTGTCCACCATCCTTTCTGGGAATGGCCTATCTAATGGTATGTCTGGCACACTCCAAAGTGTCACAAGCAGTCCTTTGCTGCCTCAAGAACTAGCCGAGTGCACACAAGCCAAAATTGTCAGTCAGCCATCAATTCGAACTTCCTCTGTAAGTTCAGAACATATTGAAGGCGCCGTTGGAGTTTCATCTGGTCTGCTTGAATCTCGTGTATCCCAGCAGAGTACTATTCCTTTATCAGGATTTTCCGCCAACGGGTTGCTAATCCATGGTTCGTTTAACAATACCTGTGCAAACAAATTGGGTGGTACATCTTCATCGTGTGCACCTGCTCGCTCTTCAAATGACCTTATGGTAGCAAGAGACACAAAAGGTGGAGCTAGCTCTTTTGGTGGCGCGATGCTTTTACCTCCAGATACAGAGCAAAAGTACTTGAATTTTGGAGGTGGAAACGGTTTGAAACAGAAGTTCGATGATAGGACTGCAGACAGTCTGTTTGATCTCAAGTTCGTATGGAGTTCTGTACCGAGCTCTCAATTGGCAAGCAACATTGGGGCTCATCATGCTATGAGCCAAAGATGGAACAATAGCAGTAGTAACAGTAGCAATATTGGTGCCAGAATGATTGGGCAAGCAACCTCAAGTGGTTCAACAGTTATCCCACAAATGAAGACAGATTTCCTCGTTTCGGGAGATATGGCGATGCCGAAGAACGCCTCCGATTTGAGCATCCCGAAACTTCAGAGCGAACTTAGCTCTAGCAGCTGCAGCTTCGACGGCCTTCTCAATTCCATAGTCAAAGTGGAGAAGGATGATGTTACCTTCAGCGACGACCTGGGGTGCGGCGATTTCTACTCCCTTGGAGCTTGCATA
>gnl_Orysa_v7.0_LOC_Os02g08500.1
ATGACGGTGGAGGAGAGGCAGGGGAGGGTGGGAGGCCATGGTGTGAGCGGCGGCGGCGGCGGGAGAGACCAGTTCCCGGTCGGCATGCGGGTGCTCGCCGTCGACGACGACCCCACCTGCCTCAAGATCCTCGAGAACCTCCTGCTTCGATGCCAGTATCACGTGACAACAACTGGTCAGGCGGCCACGGCCCTGAAGCTGCTCAGGGAGAACAAGGACCAGTTTGACCTGGTGATCAGCGACGTCCACATGCCGGACATGGATGGCTTCAAACTCCTTGAGCTTGTCGGCCTCGAGATGGACCTCCCAGTCATTATGTTGTCTGCGAACGGGGAAACACAAACTGTCATGAAGGGTATAACCCATGGTGCATGTGACTATCTTCTGAAGCCAGTGCGTCTTGAGCAGCTAAGGACGATATGGCAACATGTGATTAGGCGTAAGAATTGTGATGCTAAGAACCGTGGTAACGATGATGACGCTGGTCAGAAGGCACAGGGAATGAACAATGAAGGTGAGAGTATTGGTGCTAACCGCAACAAGAGGCAGTCACGGAAAAGTAGAGATGAGAATGGAGATGATGGTGATGATTCTGATGAGAACAGTAATGAGAATGGAGACTCATCAACACAGAAGAAGCCAAGGGTCGTGTGGTCTGTTGAGCTGCACCGAAAGTTTGTGGCTGCTGTTAACCAGCTTGGCATCGAGAAGGCTGTTCCAAAGAAAATATTGGATCTCATGAATGTAGAGAACATCACCAGGGAGAATGTTGCTAGTCATTTGCAGAAGTATCGGCTGTACCTTAAACGGTTGAGCACTGATGCAAGCAGGCAGGCTAACCTTGCAGCTGCATTTGGAGGAAGGAACCCTGCTTACATAAACATGAATTCATTTGGAAACTACAACGCATATGGTAGATACCGTACAGTCCCAACTGCTGGCCATACCCAGGCAAACAACATTCTTACTAGGATGAACTCCCCTTCTGCGTTTGGTGTTCATGGTTTGCTGCATTCACAGCCAATTCAGTTAGGACATGCCCAAAATAATCTGAGCACTTCACTGAATGATTTAGGAGGGCTTAATAATGGTAACATGATCAGAGGTGCACAGATGTCAACAATTCTAACTGGTCCTTCTGGTAACTCCTTTCCAAACATATCGAATGGTGCACCGCTGGCAACTGCAAACAGATCACTGCAACCTCTTGAGTCGAGCAATCAGCAACACCTTAGTCGGGTGCATTCATCTTCTGCAGATCCATTTAGCACACTTGTTGGTGAGTCTCCCCAGTTTCCTGATCTTGGAAGAACCACCAATACTTGGCAAACTGCGGTTCCATCCAACATTCAGGATCGTGGTCACAATGATAACATGTCGCAAGCCACCCTGCATATGAATGGCCCCAAAATTGAACCTGTCTCAAGCTTCACATCATCCAATCAGATTCCGCTGCTGGGAAATGAGATGCAGGGCCAAGTAGCATCACTAGCTAGCAATGTTCCAATAGCATTCAATCAGGACACATCACCATTCAACTATGGAAGCAGCACAAACTCAAGAGACATGCTAAATAACAGCCATGTATTTAGTAACTCCAGCATCAACACATCGTTGCCCAACCTTAGCTTAGACAATCCGGCTGTACCAAGGCAGACACTGGATCGTGGGAATACGGGCATTGTTTCTCCCATGCAAGATGGAAGGATTCATCACCAAGCTGTTAGCAATCAGCTAAACTATAATGACGATCTTATGCGGACAACTGGGCTGCAAAGGGGTCTCAGTGGTGGTCTAGATGACATTGTTGTTGACATGTTTAGGCCGGACCGCGAAGACGACGGCGTTCCTTACATCGATGGGGACTGGGAGCTGGTC
>gnl_Orysa_v7.0_LOC_Os06g08440.1
ATGCTTCTGGGTGCTTTGAGGATGGAGGAGAGGAAGGGATTGATGGGGAGGGAGAGGGATCAATTCCCCGTCGGCATGCGGGTCCTCGCCGTCGACGATGACCCGGTGTGCCTCAAGGTTCTTGAGACCCTCCTCCGGCGCTGCCAATACCATGTAACATCAACCAACCAGGCTATTACTGCGTTGAAGCTGCTCAGGGAGAACAGGGACATGTTTGATCTTGTCATCAGTGATGTCCACATGCCCGACATGGACGGATTTAAGCTCCTTGAGCTTGTGGGGCTTGAAATGGATCTCCCAGTCATCATGTTATCAGTAAATGGAGAGACAAAGACTGTGATGAAGGGGATAACTCATGGTGCCTGTGACTATCTTCTAAAACCGGTCCGAATCGAAGAACTAAGGAACATATGGCAGCATGTTGTTAGGAGGAAGTTCGGTAATCGTGAGCGAAACAATCTTGATTTCTCCAAAGAATGCAATAAGCCGCAAAGCGCGGATACTGATCATGGACCATACCAACCTACCTGTGGTTCTTCTGATCAAAATGGGAGGTCCAGCAGGAAAAGGAAAGAACTACACGGCGAGGACGACGATGAAGGCGATGATAATGATTATCAAGAAAATGATGAGCCCTCAGCTGCAAAGAAGCCCAGAGTTGTATGGTCAGTTGAGCTGCACCGAAAATTTGTTGCCGCTGTCAACCAGCTTGGAATTGACAAAGCTGTACCAAAAAGAATTCTTGAGCTTATGAATGTGGAGAAACTCACCAGGGAAAATGTTGCAAGTCATCTACAGAAGTACAGGCTTTACCTCAAGAGACTAGGTGCTGTAGCATCACAACAAGCCAGCATTGTTGCTGCCTTTGGAGGCAGAGATCCCTCCTTCTTGCATATTGGAGCATTTGAAGGACTCCAGAGCTATCAACCTTTTGCACCTTCTGCTGCTCTTCCATCTTTCAATCCACATGGCCTGCTAACCCGAACTAGCGCCGCCGCGGCTTTCGGACTTCAGGAGCTTGCTGCCCCCTCCAGCACAATTCAGACTTCTACAGGAAATGTCACAGTTGGCCATTGCTTGGAAGAAAACCAGCAGGCAAATCTAGCACAAGGCTTGACCGCGGCGATCGGGCAACCTCAGCTTCAACAGAACTGGATTCATCAAGAAGGTAATGGTCTGTCTGATGTTTTTTCTGGGAGTTCTCTGACCAACACTTTGTCCAGCACACTCCAAAGAGTTCCAAGCAGTTCATTGCCACCACAAGAACTCTTGGAGTGCAAACAAGCCAAAGTTAGCATGCCGCCATCGATACGGATACCGCCTTCTAGTTCAGCACTTCTTGAGAGGACTCTTGGGGTTTCCACCAATTTGGGAGATTCTAGTATATCCCAGCAGGGTGCTCTTCCAATAGATGGTGGATTTTCTGCTGACAGGTTACCATTGCACAGTTCATTTGATGGCGCTGTTGCAACAAAGCTAGATACTAGTTTGGCAGCTTCACAGAGAGAGATTGGCCAGCAGGGGAAATTTTCAGTTAGCATGCTTGTCTCCCCTTCTGACAATCTTGCATTAGCCAAAAATGCCAAAACTGGAGCTAGTTCTTCTGGCAGTACTATAATTCTCCCTCTTGATACTGCAAGACATTCAGACTACTTGCAGTTCGGAGGTGCAAGCAATTCTTTGCAGAAAATGGATGGACAGAAACAAGATCATATACAGAGCTCAAACATTATATGGAGTTCAATGCCAAGCACTCAACTGCCAAGTGATACCCAAATTCATAATACTCAAAACCAAAGATTGGACAGCGGAAGTTTTAACCATAATATTGGTGCCCATTTGGCTGACCAAACAAATGCAAGTGCGTCAATACTTCCGCAAATGAAGTTTGACACAAGAATATCAGAAGAGAAAATGAAGCAGAAGAATACATATGACTTGGGTAGTTCAAAGCTGCAGGGTGGATTTAATTCTAGTGGCTGCAATTTTGATGGCCTTCTCAATTCCATAATCAAAGTGGAGAAGGATGATCTCCCATTCATGGACAATGAATTGGGCTGTGACCTTTTTCCACTTGGTGCCTGCATA
>gnl_Orysa_v7.0_LOC_Os06g43910.1
ATGGCGGCGACGCAGGCGACGGCCGCCAGAAAATTCCCAGAGGGTTTGCGCGTGCTTGCCGTCGACGATAGCCCCGTTTGCCTCATGCTCCTGGAGGCGTTGCTTCGCCGGTGCAAGTACCAACCGACGATGACGAGGGACGCGGCGACAGCGCTACGGATGCTCCGGGAGAGGCCGGGGGATTTCGACCTGGTGATTAGCGACGTGCACATGCTGGACATGGACGGCTTCAAGCTTCTCGAGCTCATCGGCCTTGAGATGGATCTCCCCGTCATCATGCAATCCGCAAATGGGGAGCTTGAAACTATGATGAAGGGCGTGACCCATGGGGCATGTGACTACTTGGTGAAACCAGTGAGCCTCAAAGACATCCAGAACATATGGCAACATGTGTGGAGGAAGAGAAAGCTTGACATAAGGAACCACAATGGCGGTTACAACGACGGCGGTGAGCTGGTTGGCGCGACGCGGACCAAGAGGAAGTACACAAGGAAGATGAGAAATGATGGAGATAATTATGGTGAGAACAAAGAGAACATGGATTCAACTCTGAAGAGACAAAGGGTTGTCTGGACACCTGAGCTGCACCGGGACTTTGTCATTGCCGTCCATGAGCTTGGAGTTGATCGTGCTGTTCCAAGGAAGATATTGCGGATGATGAAAGTGGACTACATGACCAGAGAGAATATTGCAAGTCATCTTCAGAAGTATCGGTTATACCTGAAAAGGATCAGCACTCAAACAGGCATGGATCCTGATCAATTTCCTGAAAAATGGAAGTATATGAATGAACTGGATGCTCTGAAAAATTACTGTGAAAATGGGAGATACCGTCTAACCCCAGCCATTGCCTCCTCAAGCTCGAGCAATCCATTTGCAAGGATGAATTCTGCATCTGCATTGGCAACAAATGGCTTTCTGCCCACTCACTCAGTTCAGCTCAAGAACAGCCAGAGAAACATGGCCATGGGGACAGTTGGCCATGGTGGAAGCCCGGGCAACAATCCTGTGTTTCAGCCACTGCAGAACTCATCAAATGCAAGAAAGTGCTTCCCATCTGGCCCATCTGGGAGCTCATTTGCAAACATATCAAATGGCTTGGTGTTGGATACAGACGATTCTGGTAGCTCATATGCTGGCATGTTCTGTAAGAGTATGTGGGAGACAAGCAATGGCTCTCCATCTTGCCATTCTGGCAACTCGTCTGCAAACAAGTCAAATAATGGGGTTTCGGCGCCTGCAAATCAGTTTCAAGTACAGTCAAAGTTTGGGTTTTCAGCTCTTGCAAATCAGTTTCCAGTGCAGTCAAATTGTGGGTTTTCGGCGCCTGCAAATCAGTATCAAGTGCAGTCAAATGGTGGGTTTTCGGTGCCTGCAAACCAGTTTCCAGTGCAGTCAAATGGTGAGTTTTTGGCGCCAACAAATCAGTTTCCAGTGCAGTACCCTGAAGTGAATAATCAGCCTTTGGTTCAGATGAATCAATCTTCTACAAACCACTTCAGCACAATTGGCAATGATTACCAATTTCCGGACCTTGCAAACTGTAGCAAATACTGGCAACCTACAGCACCATCGATGTTTCCTGATCTTGGTCACAATGATGGGACATCTTTCCGCCCGTCGCAGGCGAACATCGCCAATATCAACCAGCTCTCAAGCTTTGCAGCCTCCAGTGGCCAGGAACCGATGTTTGGAGATGAACTACATGGTCAAATGTCACCAATCATGAGCACCATATCACTGTCAGATTTCGATGATCAGATGGGGTCATTCAACATAGGAAACGACACAAGCCCAGCAGAGATGATGCATGACAACTTCTCACTTGGTAGTGACTCGAACATCAGTTCTTCAACACCAACTGATTCAAGCTTCGGTTCTACATTTCCTGACTTTCATCTCGACAGCCCTGAGATGCCGGCTCAGATGCTGAATGGTGGGGATGAAGATGGCATTCTTCTCCCTGTGCTCGATGACACAGTTGATCAGCAAGATCTTTTTGATCAACTAGATGAAAACAATGGTAGGGAAAAACTTGGTAGTGGCCGATGTGTTAGGAAGGGTCCCTTTGAATGTTTCTTT
>gnl_Phavu_v2.1_Phvul.003G158200.1
ATGGAGGAGGAAGACCATTTTCCTGTGGGTTTGCGTGTACTTGCCGTTGACGACGACCGAACGTATCTTACAGTGTTGGAGAATTTGCTTCGCAAATGCCAGTATAATGTTACTGCTACCACTGAAGCAGTCAAGGCGCTAGAAATGCTGAGGAAAAACAGAAACATGTTTGACCTTGTTGTCAGTGATGTGAATATGCCAGAAATGGATGGGTTTAAGCTGCTTCAGCATGTGGGACTTGAGACGGACCTACCCGTTATCATGTTGTCAGGATATGGTGACAAAGAGCGGGTGATGAAAGGTGTCATATATGGTGCATGTGACTTTTTAACGAAACCAGTTCGAATTCAGGAGTTGCAGAACATATGGCAACATGTAGTGCGGAGGAAGATTGATGGCAAGGATAAGAATAAGACAGCAAGTGAGGAAATAAACTGCAGTATGTCTGGTAAGGTTGCAAATGAGGAGGAACCATGCACTATTGCTGGGGAATGTAGTCAAGCTTTGGAACCAAAAACTAATGCTGACCAGAATATAAAAGGGGATCGTAAAAGGAAAGAACGGTGTGAGGCTGAGGAAGTGGAAGAAGATGATAAAGAGAACGATGAACCCTCCAATCACAAGAAATCTCGTTTAGTTTGGGATGCCGAGTTGCACAATAAATTTCTTGCTGCCATTAATCAGCTGGGAATTGAAAAGGCTTTCCCCAAGAAGATACTTGACTTGATGAATATTGATGGACTTTCAAGAGAAAACGTAGCAAGCCATCTCCAGAAATTCAGACTCGGTCTCAAAAAGCCAAATCCTTACCACCGTATGGGTTCAGTTGATTGCTTTCGCCCTTCATCTGAATCAGGATCCATGTTAAGCACCACATTACCGTCATATGCATATGCACCTGGTGGAAGGTTTGGGGTGTTAAACGCTCCATCCAGCTTGAACACCAGAGGAATGAACTCATCTGCAATTGTTCAAGCTGCTCAGTCTCTAAACATCAACAGCAGCAGCATAAAAACACATGGAAACATGCACTCGTCCATATTTTCTGCAAATCAAACCTCAAGCTTATTGCAGGGCATTCCAACATCAATCGAGGCTAACCAATTTAAGCCCAACAACTCTCCAGCTGGTATTAGGAGGTTTAATCTACTTGATCGCTCAACTGGATTTAAAGATTTCTCTAGTTTCTCGGAAAATAGAGCCACTGTTAGAAATGCAGCGAATGTTTCTCTTCCTGGTTTCTCAAATAACCATTTACTTTTTCAAGGAATTTCCCAACTCACACATCATTCTGAACCATTTAGAAATCATTCTTCTTTTGGATCTGCTTCTGTGAAAGCACAATCTTTTGATCCAAACTCCTGTGGTTGGCCTAAAATGGGGGATGATTATAATAATAAAAGCTGGCAGGGAGCAGCTCCGATATCTATCTTTCCTTCCAGTACTTCTGCTGTCAGTAACGTTTTCAATGATGATCAACTGCTTCAGCATAACTTCAAATTGTCCCCATCCACTTTTTGCAGTAGGAACAGCCCAGTTGGTTTTTCTTCCAGTGTTCCTTTGGAGGATGATGTCCTAGGCGAGATGCTACAGCAAGAAGGCTTACATGGGAATATCTTACTAGCTTCATCTTACACCCAGCATAACAAGGGAGGTTGCAGCAAAGACACAAGTCAAACCTTCAATTCCATAAATCCTGTCATTTCTCCTAACGGAGGCACTAGTTCCTTGGGACATTGCTATGACCAAAATAATGCAGTTGACAATAAGAGTATTGATGCATCTTTGGTTGGCCAAATGAATGGGGTTAATCCATCAATCACACAGTCTAGTGAAGGTGAGAATTTCTATTCAATGAAGTCAAATGATGAGTACGTTTTGCCGAGCCTGAAGTCCGGTGAAGGACTCCTGCATAATGGTTTGGAGTCCTTGGATGAGATAATGAATGAAATAGACGAACAGGAGCTAAATGCGATTATGTTGATGGATGGAGGAATAGAGTTTGATGCTTACAATGATGGATCATGCAAG
>gnl_Phavu_v2.1_Phvul.003G110100.1
ATGAATCTGAGCAACGGAAAGGGATCCATGTCTACGGTTACTACAACCGCGGTTATGAAATCCGGCGATGCCGTCTCCGACCAGTTTCCGGCGGGTCTCAGGGTTCTGGTGGTCGACGATGATCCCACGTGCCTCATGATTCTCGAGAAGATGCTCCGCACGTGCCTCTACGAAGTTACTAAATGCAATCGAGCAGAGACTGCGCTTTCACTTCTTAGAGAGAACAAAAATGGGTTTGACATTGTTATAAGCGATGTGCATATGCCTGACATGGATGGATTTAAACTTTTGGAGCACATTGGGTTGGAGATGGACCTTCCTGTTATCATGATGTCTGCGGATGATGGTAAAAGTGTTGTTATGAAGGGTGTGACTCACGGTGCTTGTGATTACCTGATTAAGCCTGTTCGCATTGAGGCTTTGAAGAACATATGGCAGCATGTGGTTCGGAAGAAGAAGAATGAGTGGAAAGACGCAGAGCAATCCGGCAGTGCCGAAGAAGGAGATCGCCAACCTAAGGCATCTGATGAAGCAGATTACTCTTCCTCGGCTAATGAAGGCAGTTGGAGAAACTCAAAGAAGAGAAGGGACGAGGAGGAGGAAGCAGAAGATAGAGATGACACATCCACGTTAAAGAAACCGCGAGTTGTTTGGTCTGTGGAGCTTCATCAGCAGTTTGTGGCTGCTGTGGATCAGCTGGGAATTGACAAGGCGGTTCCTAAAAAGATTCTGGAATTGATGAATGTTCCTGGGCTCACTAGAGAAAATGTTGCCAGCCACCTGCAGAAATACCGGTTGTATCTTCGAAGATTGAGCGGAGTTTCTCAACACCAGAATAATTTGAACAACTCCTTTCTCGGCTCCCAGGAGGCAACATTTGGGACAATTTCTTCAATTAACGGGATTGATCTTCAAACTCTTGCAGTTACTGGCCAGCTTCCTGCTCAAAGTCTAGCTACACTTCAAGCCGCAGGACTTGGTAGGTCAACTGCCAAAACTGGTGTACCAATGCCTCTCATGGATCAAAGAAACCTTTTTAGTTTTGAAAATCCAAGGGTAAGATTTGGAGAGGGCCAACAGCAACATTTAAGCAGTAGTAAACCAATGAATTTATTGCTTGGAATCCCTACTAACATGGAGCCAAAGCAGCTTGCCAATTTGCACCAGTCTACCCAATCCATTGCCAGCTTGAATATGCGAGTCAATGCATCTGCTACACAAGGCAACCCCTTAATGATGCAGATGCCACAATCCCAACCTAGAGGCCAGATGTTAAGTGAAAATACTGGTCCTCGTGTTCCCAGGCTTCCATCATCTTTGGGGCAGCCTACTGTATCAAATGGAATTTCTAATGGCTTTCTGGGCAGAAATGGAATTGCTGGTAATAACAGAGGACCTGCATATAATCCTGTTCCCCCAAACTCTTCGTTGTTGAGTTTTCCAATGAATCAAAGCTCTGAAGTGTCCGTCAACAATAGTTTACCTCTTGGAAGCTCTCCTGGTATATCCAGTATCACAACAAAAGGCTCATTTCAAGAGGAAGTTACATCTGGAATTAAAGCAACTGGTGGATTCCCAAGTTATGATATTTTTAATGAACTGCACCATCAGAAGTCCCATGATTGGGAGATAACAAACCCAAGCCTGACATACAGTGCCTCCCATCATGCAAATCCTTTACAAGGTAACATTGATGTCTCACCATCAGTTTTAGTGCATCAAGGCTTTTCTTCTACCCAGCAGAACGGCCAAAGCAGAGATGCTACTTTAATTGGAAAAGCTATGTTCTCCCTGGGAGAAGGCTCAGAACAAGATAACCTCCAAAATGCTGTTCAACACCTCCATCCACTTCTTGTTGACAATTCAATAAGGGTTAAGGCTGAAAGAATTCCCGATGCAAGCTCCCAGACTAACCTCTTCCCTGACCATTATGTGCAGGAGGATCTGATGAGTGCACTTCTAAAGCAGCAAGAAGGCATGGGACCAGCTGAGAGTGAGTTCGAATTTGATGCTTATTCTCTGGACAACATCCCTGTC
>gnl_Phavu_v2.1_Phvul.003G017000.1
ATGGCTCCGTCGCGTTCCGGCGGCGACGTATGCAAGGGCGGAGCGCCGGAGTTCCCGGCGGGGCTCCGAGTCTTGGTCGTCGACGATGACGCCACCACGCTCAGGATTATAGAGCAAATGTCTATTCGATGCCGTTACCGCGTTACCACATGCACTGAGGCTACTGTGGCTTTGAATCTTCTGCGGGAAAGGAAAGGTTGTTTTGATGTGGTACTGAGTGATGTTCATATGCCAGACATGGATGGCTATAAGCTCCTTGAACATGTTGGGCTGGAAATGGACCTTCCTGTAATCATGATGTCTGGTGATAGTACAACAAGTGCTGTCATGAAGGGAATTAGACATGGGGCTTGTGATTATTTGATTAAGCCTGTACGTGAGGAAGAACTGAGGAATATATGGCAGCATGTTGTTAGGAAAATCTGGAATGAAAATAAAGAACATGATAATTCTGGCAGCATGGAAGACAGTGATTGGAATAAACGGGGGAATGATGATACTGAATATACTTCTTCTGTTGCTGATGCAGCAGAAGTAGTTAAAGGCCCAAAAAAGAGGAGCAGTTTAAAAGAAGAAGATATTGAATTGGAGAGTGATGATCCAGCTACATCTAAGAAGCCTCGTGTAGTGTGGTCAGTAGAACTGCATCAACAATTTGTCAGTGCTGTGAATCAACTTGGGCTTGACAAGGCTGTGCCAAAGAGAATACTTGAATTGATGAATGTCCCTGGTTTGACTAGAGAAAATGTTGCAAGTCATTTACAGAAATTTAGACTTTATTTGAAGCGATTAAGTGGAGTGGCACAGCAACAAAATGGGATGTTAAATGCAGTTCCTGGGACTATAGAATCCAAGCTGAGTGCTACTGGAAGATTTGACATACAAGCTTTGGCTGCTGCTGGCCATGTTCCGCCTGAAACACTTGCAGCCCTTCATGCTGAGCTCTTAGGTTGCCCTGCATCTAACATAATGTCTACAATGGACCAGGCTACCTTGCTGCAAGCATCCATTGGGCTAAAACATTCCCATGCTGAACATGCTGTGGCGTATGGTCAGCCTCTTGTTAAGCGTCCCAACATTGGCACGGATTTTCTTCCATCTGTCTTAACTGCGAATGATGTGTCGTCAGGATATGGTGCATGGCCATCATCTAATAATACAATGGGTTCAGTGAGACCCAATAATAGCGTTGAAAGAGTGGGTACTCAGAATAACAACATACTGATGGATATATTAGACCACCAGCAAAGGCAGCTACCCCAGCAAAAACAACAGCACCACCACCAGCAAAAGCAACAGCAACAGCTGCGGCAGCAGCCTCTGATACCTGATCAAAGTTGTTCAATCAATGTTCAACCATCTTGCTTGGTGGTTCCATCTCAATCCTCTGACACTCTACAGGCAGTAAATAGTTCTGCTTCTGTTGATCAGAATTGCAGTTTTGGCAGGAATGCCATTATTGATTATAGTTTATATTCACAGAAATCAAATAATTCAGTTAGTGCATCTCAATTTCCCAGTAGTGACACAAAAGCTCAAGGTGTTCTGTATGGGTATACTACCCCCTCCACTTGTTCTATGAGCTCCATCAATGGCAATATTCAGCAGCTTCAAAACTCAACTTTGACATTTGGTGCTGCAAGACCTTTGCCTAGCCCTTTGCCCATGTCTGATAGACAAGATCCCTATGGTTTCAAATCGGGTGATTCATTCGATCAAGTATGCCTTAGGAATATTGGGTTTATTGGCAAAGGTATCTGCATTCCAAATAGGTTTGTGCAAAATGAAATTGAATCATCTGTAAGTGATTTTAGTAAAATGAAAGTCAATGTAGATAGCAGTGGCAACACACTGAAGGAGGAGCCAAATTTTATAAACATGCAAAAAGTGAGTCGCCCAATCGTAGAAAGATATCAATCTTGTGATCATTCAAGTGTGTTTACTGAA
>gnl_Phavu_v2.1_Phvul.009G088850.1
ATGACTGTGGAGAAGAGAATGGGTGATTCCGGCGAAGAGTTTCCCGTCGGAATGCGTGTGCTCGCCGTCGATGATAACCCCATCTGCCTAATGGTTTTGGAAAATCTCCTACGGAAATGTCAATATCATGTAACTACAACAAATCAAGCAATAACAGCGTTGACGCTTTTGAGAGAACATAAAGACAAGTTTGACCTGGTAATCAGTGATGTGCATATGCCAGACATGGATGGATTTAAGCTGCTTGAGCTAGTGGGACTTGAGATGGACCTTCCTGTCATAATGTTGTCTGCAAATGGTGATACGAAGCTGGTGATGAAAGGGATTTCTCATGGAGCCTGTGATTATCTGCTGAAACCCGTGAGAATGGAGGAGCTCAAGAACATCTGGCAGCATGTAATCAGAAGGAAGAAGTTTGACTCAAAGGAGAAGAACCAAACATGCAACTTAGACAAACCCACTTCTGATAGTGGCAATGGACATGGATCATCAGGAGCTGTAAATTCAGATCAAAATGAGAAGCTGACTAAGAAACGGAAGGATCAAGATGAAGATGAAGATGAGGAGCAGGAGAATGATCATGACAATGAGGACCCGTCATCCCAGAAGAAACCTCGGGTTGTTTGGTCTGTGGAGCTGCACCGCAAGTTTGTTGCTGCTGTTAATCAGCTAGGCATTGACAAGGCTGTACCTAAAAAAATTCTTGATTTGATGAATGTTGAAAAGCTTACAAGGGAGAATGTGGCGAGCCATCTCCAGAAGTATAGGCTTTATCTGAAAAGAATTAGTTGCGTGGCTAACCAACAGGCTAATATGGTGGCGGCCTTAGGGGGTGCAGATCCATCCTATTTGAGAATGAGTTCTGTGAGTGGGGTCGGACATTTACAAACATTGAGTGGTTCTGGACAGCTTCATAACAATGGTTTTAGATCCTTTCCAACTGGTGGCATAATTAATAGGTTGAACACTCCTGCTGGTTTGAATGTGCATGGATTTCCTTCTGGAGTTCTTCAGTTGAGTCAGTCACAAAATTTAAGCAACACCAACAACGATCATCTGAAGTTCCGGTCAGCCATGGCTCCTGTTAATCAGAATGGTGTTCAGGGAATGCCAATGCCTGTTCAAAACAATAAGAGTGTCATTTCCGTTCAAAATTTGACCGCTGTTTTTAACGCCAAAACAAATTTTCCCATCTCAAATAAACTCCCAGAACCAAGGCCAAAAATAACATCTGTCCCTCGCACTTCAGACGTAGGTATTGCAAACAATGCCTTGATGTTGGAACCATGCCCTCAAGGCACACAGGGGAGTGTAAGCATTGAAGCTTTATCTTCTTCAGTAGCCTCTCAACATTCAGAATTTTCTTTGCCTTTGCTGGATCAAGGTAGATATAATGATAGTTGGACAAGAGCTGTGCAGCCATCTGTCATCCAGACAAACTCTTACCCTCCTAGTGAATGTTTTAGACAGACAAATATACCTCCTCCGGAGAATATGGCTTCTATACCCCTGCAAGGTGGGAATCTTATTGGTCCATCCATCACTTCACTGTCCAGGCAATCCCATGATTCAATAACAGATATGAACTCTGAAGGAGTGACTTTAACTAACAGGCCTGGGAATATAAGCAATAATGTACCATTTCAAGGGTGGGATGACCGTAATCAGGATGCTACACATCATTCAAATAATATATTTGCATCAATTAACTCACTGACTCCAGTCAATGGTGCTGCTGTTCCCGCGGGCCATGCAGCAACAAACTCAGCCTCACATAGAAACTTAGACTTTAATTTTTGTGATCCCTTACAAATGAAGCATGATGGGTTTTTGGAATTAACTGAAGAGATCTTATCTAAACAACATCAGGGGAATATCCTGAACCAGCAGAAGTCTCAACATAGTCATTTCTCTAGTAATCTTGGTTCATTGGAAGACTTGGTCAGTTCAATGATGAAACAGGAGAAAGATAGGCTGAAATTATTGGATGGAAACCTCATTTGCGATAATTACTCTGGTGGATTATCTATG
>gnl_Phavu_v2.1_Phvul.009G194200.1
ATGGCTGTGGAAAATCAAAGGGATCATTTGGGGGATGAAGATGGGTGTGTTGACCGTTTTCCTGTGGGTATGCGTGTTCTTGCTGTGGATGACAACCCAACTTGTCTCAAAGTGTTGGAGAATCTGCTTCGCAAATGCCAGTATCAGGTTACTACAACTAATCAGGCAGTTGAGGCTCTGAAAATGTTGAGGGAGAACAGACATAAGTTTGACCTTGTTATCAGCGATGTGGATATGCCTGACATGGATGGATTTAAGCTTCTTGAGTTGGTGGGACTTGAAATGGACCTTCCTGTGATCATGTTGTCAGCACACAGTGATACAAAGCTGGTGATGCAGGGTGTTACACATGGGGCTTGTGACTATTTACTGAAACCTGTTCGAATTGAAGAGCTGAAGAACATATGGCAACATGTAGTCCGAAGAAAGAATTTTGATGGCAGGGATCAGAGCAAGGCATCCAATGACGAAAAGGCTCTGAATATTGCTGGGGAAGGTAGCCCAAGCCTGAGATCAGAAAACAGTGGTGACCAGAATAGAAGGCTTGGTAAAAAAAGAAAGGACCAAAGTGAGGAAGAAGAAGATGATGGGGAAGGGAATGGAGATGATGATGACCCCTCAGCACAGAAGAAACCTCGTGTTGTTTGGTCTGTCGAGCTGCATAGAAAATTTGTTGCTGCTGTTAATCAACTCGGCCTAGAAAAGGCTGTTCCCAAGAAAATTCTTGACCTGATGAATGTTGAAGGGCTTACAAGGGAAAATGTGGCAAGCCATCTACAGAAGTATAGACTCTATCTGAAAAAGGCAAACCATCAGGCTAACATGGTTGCTGCATTGGGTGGTAGTGATTCTTACCTACGAATGGGTTCAATAGATGGATTTGGAGATTTTTGCACTGCTTCTGGTTCTGGAAGAATCTCAAACACTACATTACCATCATATGCATCTTCTGGAATTTTCAGTAGGCTGAATTCCCCAGCTGGCTTGAACATGCGAGGAATTAGTTCTTCGGCACTTATCCGTCCTGTTCAGACTCAAAGCATCAACAGCTCCTTAAACACACTTGGAAACATTCAGCCATCCATTTTTTCTGCAAATCAGAACTCAAGTTTGTTGCAGGGCATTCCAACATCAATTGAGCTTAACCAATCTAAGCAAAACAACTGTTCAACTGGTTTATCGCAGCGAAGTCAAGTTGATTCAAGTGGATTTGCAGTTGCCTCTGGCTTCCCAGACAGTAGGGCTGCAGTTAATGGTCCAAACAATTCTATATCATGTGGTTCAAATAATCATATAATTTTACAAGGAAATCCACAGCAAACACATAGCCCAGGAGCATTTAGAAATCAGTCTTCTGTTAGAGCAGCTTCCTTGAGTGCAGAATCTTTTGGCATATGTGGTTCTTCCAATATGTTGGATTATAATCGGTGTAATGAAGACTGGCAGAATGCAGCACAGTTGTCCAAATTTCCGGCCAATTCCTTGCCATTGTGTGAGGCTTTCAGCAATGACCAACTGCCTCCCCCTGGCATCAATGTTTCCAACTCAGGTACTCATATTGGGAACAGTCCGGTTGGTTTTTCTCCCAGAATGGCAATGACTGTTCCTTTGGAAGATATACAGCCTTTAAGCTATACACCACAACAAAGGTGGGAAGAACATAAATTGGATTATGACCAAAACATGAGTCGTCCCTTCAATCCTGTAAATTCATATGCTTCTTCTAGTGCAGCAACAAGTTCTATGGGGCGTGGCTTAAATCAAAATAATACAATTTGTAGCAATAGAATTGATGCATCTTTGGTTGGCCCATGCACTGAAGTTGATAAATTCTCTTCTGACATTCCACTGAAGTCGAATGAAGCCTACATTTTGGAGCAACTAAAGTCCCAAGAAGGATTTATGCATAATACTTTTGGTACCTTGGATGACATAATGGGTGCAATGGTCAAAAGGGAACAAAATGAGTTGACATTGTTGGATGGAGAAATTGGATTTGATGCCTCCTACCCTGTTGGATCATGCAAC
>gnl_Phavu_v2.1_Phvul.009G253200.1
ATGAATCTCAGCAGCGCCAAGGGATCAACTTCCACTTCTCCTCTCAAAACCGGGGATGCCGTCTCCGACCAGTTTCCGGCGGGTCTCAGGGTCATGGTGGTGGATGATGATCCCACTTGCCTCAGGATACTTGAGAGGATGCTGCGTGTTTGTCTATATGAAGTGACGAAATGCAAGAGGGCTGAGGTTGCATTGTCGCTTCTGAGAGAGAACAAAAACGGGTTTGATATTGTTTTGAGCGATGTGCATATGCCCGATATGGATGGATTCAAGCTTTTGGAGCTTATTGGGTTGGAGATGGACCTTCCGGTTATTATGATGTCAGCTGATGATGGAAAAAGTGTTGTGATGAAAGGGGTGACACATGGTGCCTGTGATTACCTGATTAAACCTGTGCGAATTGAGGCTTTGAAGAACATATGGCAGCATGTGATTCGGAAGAGGAAGAATGGGTTGAAAGATGTGGAGCAATCGGGTAGTGTGGAAGAAGGAGATCGGGTTCTGAAAGGATGTGATGATGGAGATTACTCATCTTCAGTGAATGAAGGCAGAGGTTCAAAGAAGAGGAGGGATGAGGAGGAGGAAGGAGATGAGAGGGATGATTCCTCCACGTTGAAGAAGCCACGAGTTGTTTGGTCTGTTGAGCTTCATCAGCAGTTTATGGCTGCTGTGAATCAACTTGGAATTGATAAGGCAGTTCCTAAAAAGATTTTGGAGTTGATGAATGTTCCTGGGCTCACTAGAGAAAATGTTGCTAGCCACCTCCAGAAATACCGTTTGTATCTTCGAAGACTGAGTGGAGTTTCCCAGCAGCAGGGTAGCTTGAACAACTCCTTCCTCAGCTCACAAGAAGCAACATTTGGGGCAACCTCAATCAATGGAATTGATCTTCAAACTCTTGCAGTTGCTGGTCAGCTTCCAGCACAAAGTCTAGCCAAGCTTCAAGCCGCAGCACTTGGCAGGACAACTGCTAAAGCTGGTGTGCCTATGCCTCTATCTGATCAGAAGAACATTTTCAGTTTTGAGAACCCAAGATTAAGATTTGCAGAAGGGTCACTGCATCATTTAAGCAACAGTAAACCAATAAACTTGCTTCATGGAATTCCCACCAACATGGAGCCAAAACAACTTGTCAATTTGCACCAATCTACCCAAACCCTTGGTAACTTGAACATGCGAGTCAATGCTCCTGCTGCTCAGAACAACCCCTTGTTGATGCAGATGGCTCAGTCTCAACCAAGAGGTCAGATGCTAAGTGAAAATGCTGATTCTCATGTAGCCAGGTTTCCATCATCTTTGGTCCAGCCTACAGTACAAAATGGTATTTCTAATGGTGTTTTGGGAAATAGGATTACTGGCACCACCAACCTAACTACTGCTTATAATACAGTTCCACAAAACTCTTCATTGTTGAGTTTTCCCATGAGCCAAACCAATGAAATGTCTTTGGGTAGTTTTCCTCTTAGAAGCACTCCAGGTATAACTAGTATCCCAGCTAAAGGTATGTTTCATGAACAAGGTGCCTCAGGCATTAAAGGACCTGGTGGATTTGTTCCAAGTTATGACATGTTTAATGAACTCCACCATCAGAAGTCCCATGATTGGGACTTAACAAACACAGGCATAACATATGATTCTTCTCAGCATGCAAATCCTTTACAAGGCAATGTTGATGTCTCACCATCAGTTTTGGTTCATCAGGGTTTTCCCTGTATGCAACAGTCTGTACAAACTAGAGATACCACTTCAATTGGAAAACCTATGTTCTCCACAGGGGAAGGCATACATCCAGGTATTGTCCAAAATGTTGGTCAACACCTCAATAACCTTGTTGGAAATTCAGTAAGGGTTAAGGCTGAAACATTTCATGATCCAAGCTCCCAGATTAATAACCTCTTCTCTGATCAGTATGGTCAGGAGGATCTTGTCACTGCATTTCTGAAACAGCAAGAAGGTGTAGGACCATCTGATAATGAGTTAGACTTTGATGGATATTCCTTAGACAACATTCCGGTT
>gnl_Phavu_v2.1_Phvul.011G008200.1
ATGGCCACAGTTTCTTCGGATGATAAGGTTTTTGGTCAATTTACATCAAATCTAAGGGTTCTTGCCATTGACACTGACCCTTCAGTTCTTGAATTCATCAAGAAAATCTGCAATGAATGTGGCTATGAAGTTATGACATGCACAGAATCGTTACGTGCTGCTGAAATCTTCAGGGACAGAAAAGAGAGTTTCAATTTGGTGCTGATGGAGGTTCATATGCCAAACATGGATGGATATGAATTCCTTGTGAACCAGAAAATGGATGTTCATGTCATCATGATGTCTTTTGATGGTGATAAGAAATCTGTGATGAAGGCTGTTAAACTTGGAGCTTGTGATTATTGGATCAAGCCTTTGCATGAGGATCGAATCAAGAATATGTGGACACATATTGTTAGGAAGTCCTTGAGTGAGAACAAGATGCAGAAAAACATTGTTGGCAACTTGGAAGATGATGGTGATGATCAGAGAAGAGTGATCAGTGATGATTCTACATTTGTTTTTTCTTCCACTGTTGAAATTCCAAGAGAAGTTGATAATGTTGGTGAATCTGAGAACTGTGGCAGAAAAAAGGCTCGAATAGTGTGGACATCAGAACTGCATCGTAAATTTGTTGAAGTTGTGGATCAAATTGGACCTGCTAATGTTGTGCCAAACAAAATTCTTGAACTCATGAATGTTCCTGGTTTGACAAGAAACAATGTTGCTAGTCATTTGCAG
>gnl_Phavu_v2.1_Phvul.001G046300.1
ATGACTGTGGTGGAGGATAGAATGGATGAACTCAGAGATGAGTTTCCCATAGGAATGCGTGTTCTTGCTGTTGATGATGACTCAACATGTCTCATGATTCTGGAGACTATGCTTCGAAGGTGCCAATATCATGTAACTACCACTAAAAATGCAAAAACTGCATTGACTCTGTTGAGAGGAAACGAAAACAGGTTTGACCTGGTAATCAGCGATGTACAAATGCCAGACATGGATGGATTTAAGCTGCTTGAACTTGTGGGACTTGAGATGGACCTACCTGTCATAATGATGTCTGTAAATGATGACCCTAAGATGGTGATGAAGGGAATTACACATGGAGCTTGTGATTATCTTCTGAAACCTGTTAGACTTAAGGAGGTACAGAACATTTGGCAGCATGTTGTGAGAAGGAGGACGAGTGATTCGAAGGAGCGGAGCAAAAGCAGCAACCAAGACAAGGCTAATACTGATAGCAATGAAAGAGGTTCTGTAGCAACAGGAAATTCAGATCAAAATGTAAAGTCTTCCAGAAAGAGGAAGGATGAGTCTGACTATGATAACGATGAACAAGAGAATGGCCATGACAATGAGGAGTCATCATGTCATAAGAAAGCTCGAGTTGTTTGGACTGTGGACCTGCACCAAAAGTTTGTTAATGCTGTTGATCAATTAGGCTTTGACAAAGCTGTGCCTAAAAAGATTCTTGACTTGATGAATGTTGAAAAGCTTACAAGGGAGAATGTGGCCAGCCACCTTCAGAAATTTAGGCTTTATCTGAAAAGAAGGAGCTGTGCGGTGAACCGAGAAGCTAATATGGCGGCAGCCTTAGGCACTACAGATTCATCCTTTTTGACAATGGGTTCTCTGAGTGGGGTTGGACATTTGCAGTCACTAACTGGTGCTCAACATTTTCATAACAATACTTTCAGACCCTTTGGATCTGGGGGGATGGCTGGTAGATTGAACACTTCTTTTGGTGTGAATTTGCATGGATTGCCTACTTCAGAAATTCTTCATTTGGGCCATGCACATAATTTTCACAAATCTATTCATGAACCACTTAAGTTCCAACAAGCCATAATTGGTGGTAATCAGAATGTTATTCAGGGAATGCCAATGTCTACAGGTCTTGATCAATTTCAACGTAAGGGTGTGAACATTGGTGTTAGACCGATTCAAAGCATTTCCCCTTTTCTTGATGTTCAACCAAATTTTTCCTTGTCAAATAAACTCCCAGATCTGATGCCAAAATCAACAATGGGTTGCTCAGCCTCTCCAGTTTTGGACGTCTCAAACAATGCTTTGGTATTGAAAGCTGATGGTGAAAACACACAAGGGGGTGGATTGATATTTGGTCAAACTTCATTAGCCTCTCAGAATTCACAATTCTCAATGCCTTTGTTGGATCAGGGTAGGTGTAGTGATATTTGGTCAAATACTGTTCAGTCATCTGGGACAAATTCTTACCCTCCAACTGAAACTTTTCAATGGAGGAATCTGAGTGGTGCTTCATCCATTACTTCACTGTCTAACCAATCCCTTGATTCACTAAAAGATATGCATTCTCAAGGAGTTCTTTTTGCAAATAATTCAGGACAAATAAGCAATAGTGTGGTGCCATTTCAAGGGTGGGATGACAACAATGATGATAGTTCTTTCCCTTCAACTATTTTTGGTAACTCAGTAGACTCTCTGATTGATACAGATGGCCACACTTCTATTAACTCAATCTACAACAAAAACACGGACTTCAGTTTCTTTGAATTACGGGAT
>gnl_Phavu_v2.1_Phvul.001G258000.2
ATGCCTGACATGGATGGTTTTAAACTCCTTGAGCATGTTGGGCTTGAGATGGATCTTCCTGTGATTATGATGTCTGTGGATGGGGAAACAAGCAGGGTCATGAAAGGTGTTCAACATGGAGCATGTGATTATCTCCTTAAGCCTATAAGGATGAAAGAACTGCGAAATATATGGCAGCATGTCTATAGAAAAAGGATACACGAGGCTAAAGAATTTGAAAGCTTTGAGAGTTTTGAGAGCATTCACTTAATGACAAATGGATCAGAGCTATCAGATGAGGGGAACTTGTTTGCTGTAGAAGATGTGACCTCAACAAAGAAAAGAAAAGATGCAGATAACAAACACGATGACAAAGAATGTATGGATCCATCATCTACCAAGAAAGCTAGAGTAGTCTGGTCTGTAGATCTTCATCAGAAGTTTGTTAAAGCTGTGAATCAGATTGGATTTGATAAAGTTGGGCCCAAGAAAATACTAGATCTGATGAATGTTCCATGGCTGACCAGAGAGAATGTTGCTAGCCACTTGCAGAAATACCGGCTTTATTTGATTAGGATTCAGAAAGAAAACGATCGAAGATCTTCCTCCAGCGGAATGAAGCATTCAGATTTTCCTTCCAAAGATCTGGGAAGTTTTGGATTTCAAAACCCAGTAAACAAGCAACAAAATGATGTTTCAATCGACAGCTACAATTATTCGGATGGATCATTACAGCTGCAGAACGTGGAAAATAAAAGTCATGAAGGCGATAAGGGAACTGTTTCACAGTTCACCATAGCAAAAAAAGGAAGGCCTTTGAGAGAGAGTTCAAGGGTTGGCCTTCAGCAACCTTTTGATTGCTCCATGCCAACACAGTACTCTTGGACTGAAGTTCCACACACGCAACTCAAAGAAGAACACAAGTCACTTGTGCATTTAGAAGATAGCTTCAATCAGATGCCATTACAGGGTAAGCAGCATCCCATCCAAGTTGATCAATCACAATCAGTTGCTTCAATCAGTTCAGTTCCATCTATAAGGGAGGAAGGGGTTGCTGCTTGTATAGAAGCAAAACCTTTGTTTTCAGATTTCAAGAATGATCAATCCAGTTCTGTGAATTCAATAGGGAATGCAGTTGACACCTTTCCAATTCAACCGGGAAGTCTTGTTATGAATGCTCAATCTTTAGCCAGTTCAACTACAAATTCAGGATTGAAAGCACATGGATATAACAATCTCAGTTGCATTTCTGATCTGGAAATTTACCAAAGAAACCTTCTTTTGGGAGCTTCTGCACCTTTGGATGAGGACTTGCATTTCCATTGGCTACAAGGTGAATGTTATAACATGAACTTTGGTCTGCAGAATATAGGAATGCCAGAATATTATGATCCAGGACTTATTGCAGAAGCTCCGAGTCACCTATATGATTCATCCGATTACTCGGTTATGGATCAAGGTCTATTCATAGCA
>gnl_Phavu_v2.1_Phvul.002G322300.1
ATGGCCGAAAATTCTTCTCCTGCAATCGACACTCACCGCACACTTCGATTCTCATCAATGCTTAATGTTCTTGTCATTGACACAAACCTCAGTGTTCTTGAATACATCAAGCAAGCATGCACCCACTATTCCTATCAAGTTATACCATGCTCTGAATCTCTGTCTGCTGCCAATTTTTTGCGGGAAAGAAAGGAGCTCATTCATCTCATACTCATTGAGGCTCACATGCCATTGATGGATGGCTATGAATTCCTGCAATTCGTCAAACAAGAACAGATCAATGTTCCTCTCATCATGATGTCCACCGATGATAGTGATGCTTCCGTTATGAATGCCATTGAAGTTGGAGCTTGTGATTATTGGATCAAACCCTTGGAAAAGAATCGGATCGTGAGTATGTGGACACATGTTGTGAAGAACAGCATGAGTAAAGATAAGAAGCGAAAAGATATTGGTTGCCAGAAAGATTATGACAGAACAAGAGTGATGAGGTATAATTCTGAATTTGCTTCATCTCTGGTTGATTTTGATGTTGATGAATCAAAGAATGCTAATCCACCCTCAAGAAAGACGAAGCGCGTAGTATGGTCAACAGAACTGCATGATTTGTTTCTCAATGCCATGAAGAAAGCTGGAGAAGAAGCTATGAACGTTCCAGGTTTGGAAAGAGGACATGTTGCAAGTCATCTTCAGAAACACACAAAATCTTTGACAGAGAAGCAACAGAAGGAGATGTCGTTGGCTTCATGGAACACAGAACCTGAAAGAATCCACCTGCAATCTTCTACTTCACTCACAGATTTTCATCATCCTGGTTTCACAGGCAACATGGGACCAAAAGGAGAGCAACATTTTCATGCAGAAGAAGCTTTGGCACATCATCATCATCCTCTTTTAGCAACCTTTTCTAACATGGCCATTGCTGAGAATTCTCCACAGTTCATGAGAAATATCAGGCAGCAGTATCATCATAAAATTCATCCAATCAACTTTGACTACAACTCTGGCATCAACATGGATAATGGGTTAGCATCACTACAATCAATCAAAGGTGGAAACAACATGGGTGAAGTGATTCTGAATCAAGATACTACTAAAGCTTCTGTTTATCACCCACAAAGTCAAAACGCAGGTTTGTCAAGTTGTGCTGTGAGATCTTCTGATGCAATAGATATTGATGATGCAACAAGTGAGGAGCAACTAATTCTATCAACAATGGAG
>gnl_Phavu_v2.1_Phvul.002G322000.1
ATGGCCCAAATTTCTTCTCCTGCAATCGCCACTCAGCACACACTTCCAGTCTCACCAATGCTTAATGTTCTTGTCATTGACAGTGACCTCAGTGTTCTTGAATACATCACCAAAGCATGCACCCACTCTTCTTATCAAGTTATACCATGCTCTGAATCTCTGCCTGCTGCCAATTTTTTGCGGGAAAGAAAGGAGCTCATTCATCTCATACTCATTGAGGTTCACATGCCATTGATGGATGGCTATGAATTCCTGCAATTCGTCAAACAAGAACAGATCAATGTTCCTCTCGTCTTGATGTCCACGGATAATAATAATGCTTCTGTGATGAAGGCCATTGAAGTTGGAGCTTGTGATTATTGGAACAAACCCTTGGAGGAGAAAAGGATCGTGAATATGTGGGCATATGTTCTGAAGAGCAGCACGAGTGAGGATACGAAGCAAAAAGATATTGGTAGCCAGAAAGATGATGACAGAAGAAGAGTGAAGAGTGATAATTCTGAATTTGCTTCATCTGTTGTTGATTTTGATGTTGGTGAATCAAAGAATGCTAATCCACCCTCAAGAAAGAAGAAGCGCATAGTATGGTCAACAGAACTGCATGAGTTGTTTCTCATTGCCATGGACAAAGCTGGAGGGGAAGATGCCGTGCCCAAGAAAATTCTTGAAGCTATGAACGTTCCAGGTTTGGAAAGAGGACACGTTGCAAGTCATCTGCAGAAACACAGAAAATATTTGAGAAAGAAGAAAGAGATGGAGATGTCATTGGCTTCAGGGAACACAGAACCTGAAAGAATCCACTTGCAATCTTCTACTTCACTCACAGATTTTCATCATCCTGGTTTCACAGGCAACATGGGACCAAAAGGAGAGCAACATTTTCCTGCAGAAGAAGCTTTGGCACATCATCAAAATTCTCCTTTAGCAACCTTTTCCAACATGGCCATGGCTGAGAATTCTCCACTGTTCATGAGAAATATTATGCAGCAGTATCATCATCAAATTCATCCATTCAACTTTCACTCATCTTCCATCACAATTTCCGGAAATCCAGCTTTTGTTCCCCAGAATTACAACTCTGGCATCAACATGAATAATGGGTTAACATCACTCCAATCAATCCAAGGTGGAAACAGCATAGGTGAAGTGATTCAGAATCAAGATACTACTGGAGCTTCTGTTTATTACCCACAAAGTCAAAATGCAGGTTTGTCAAGTTATGCTGTGAGATATTCTGATGCAACTGAGTTCAGCAGCCAAAGTCTCTCCACAGATATTGATAATGCAACAACTGAGGAGCAGCTAATTCTATTAACAATGGATGAAAGCATCACAAGGCCTGCGTCT
>gnl_Phavu_v2.1_Phvul.002G177100.1
ATGACACTTCTCTCCAACAACATGGACAATGGTTGCTTCTCTTCGCCACGCCATGAGGCTTTTCCGGCTGGTCTGCGAGTTCTCGTTGTGGATGATGATCCAACATGGTTGAGGATCCTTGAAAAGATGCTCAAGAAGTGCTTGTATGAAGTGACTACATGTTGTTTAGCAATAGAGGCTCTGAAAAAACTTCGTGAAAGGAAAGATGCATATGACATAGTGATCAGCGATGTCAATATGCCTGACATGGATGGTTTCAAACTTCTTGAGCAAGTTGGACTTGAGATGGATCTTCCTGTCATTATGATGTCTGTTGATGGAGAAACCAGCAGGGTGATGAAAGGTGTCCAACATGGTGCATGTGATTATCTCCTCAAGCCTATAAGGATGAAAGAACTGAGAAACATATGGCAACACGTCTTTAGAAAAAGGATGCATGAAGCAAGAGATTTTGAAAGCCATGAGGGTTTTGAAGCCCTTCATTTGATGATGAATGGATCAGATCAGTCCGATGATGGTAACCTGTTTGCTGTAGAAGAAATTACCTCAATAAAGAAAAGAAAAGATGCAGATAACAAACACGACGATAAAGAATTTGGAGATCATTCTCCCTCAAAGAAAGCTAGGGTTGTTTGGTCTGTGGACCTTCATCAGAAATTTGTCAAAGCAGTGAATCAAATTGGATTTGATAAAGTTGGTCCCAAGAAAATTCTTGATTTGATGACTGTTCCCTGGTTGACTAGAGAAAACGTTGCTAGTCACTTGCAGAAATACAGGCTCTACTTGAGTAGATTGCAAAAGGAAAATGATCAGAAATCTTCCTCAAGTGGAATAAAGCATTCGGATTCACCTTCAAAAGATCCAGGAAGTTTTAGTTTGCTAAACACTGCAAACAACAAGCAACAAAATGATGTTGCCATTGACAGCTTCAGTCATTCAGATGGAAGTTTACTATTTCAGATGGATGCTCCAAGTCATGAAGGTGATCTGAAGGGAGTCGTGTCAGAGCCTACAACCGAAAAAAGTAGAACACCACCAAAAAGTTCACAGATGAGCCTCAATCAACCCTTTTCATCTTTAGAGTCATCAGAAGCAAGCCATGCAGTATTTGATTGCACCATACCAACACGGTACTCTTGGGGTGAGTTTCCAAAAGGACCACTCAAAGAAGAACAGAAGGCAATTGTTCAATTAGAGGATAGCTTCAGCCAATTGCCATTAAATGGTACAAGGCAGCACATTCAGGTTGATCAATCACAATCGATTGCTTCGATTAATTCTAATCCTTCTATAACAGAAGAAGAGGTTGCCCCCAGCTTAGACATCAAACCTTTATATGCTGGTTACAAGAATGATTATGTGAGTCCTGTGAGTTCAATAGGATCTGCAGTTGACACCTTTCCTAATCAGTCCAAAAGCCTCATTGTGAGTGATGAATCTTCAGAGCCCATTTTCACCTCAAATTTGGGCTTGAAAACTCACGGATTTGATCTAGATTGCATTTCTGATCTGGATTTTTACCAAAGGAATCTATTATTGGGTGGTGAGGCAGCTTCTGCACCTTTGGAGGACGACCTGAATTTCTTTTTGCTGCAAGCTGATTGGTACAACATGAATTTTGGGCAGCAGAATATAAATATGTCAGAATGTTATGATCCAAGGCTTGTTGCTGAAGCCCCTAGCTACTTTTATGATTCTTCAGATTATTCATCGGTAGATCAAAGTCTATTCATAGCA
>gnl_Phypa_v3.3_Pp3c24_12830V3.1
ATGGGTGGAGGGTACTTGAGTAGTACAGTAAACATGGGGGAATCACGGGACGGAGGGTCACCAGCCATGGCGACCCTACAGCAACAACAGAAACATCAGCCTCTGAACCCAAATCACCAGAACCCGAGAAATCGGTCGAATAGTAGCCCAACAAACTGCTATAGTAATACCGCTTGGGGGGCAAAACCTGCGAAATTGGACACTCCCGATGAGTTCCCTGTCGGGATGCGGGTGCTTGTTGTCGACGACAATCCCACTTGCCTCATGATTCTAGAGCAAATGCTCGTTCGTTGCGCTTACCGAGTCACCACCTGCGGGAAGGCAACAGAGGCACTGTCTATGCTCAGGGAAGATATCGGCAAGTTTGATGTTGTCATCAGTGACGTTGACATGCCGGACATGGATGGATTCAAGTTGTTGGAGCTTGTTGGATTGGAGATGGATTTGCCTGTAATAATGGTGTCTGGGAATGGAGAAACAAGTGCAGTCATGAAAGGTATCACTCACGGTGCCTGCGATTATCTTCTCAAGCCTGTGAGAATAGAGGAATTGAGAAACATCTGGCAGCATGTGGTGAGGAAAAAGCGGCGAGAAGTCAAAGCTGTGGCGACGAAGAGCGTCGAGGAAGCTGGTGGATGTGAGAGACCGAAGCGGGGTGGTGGAGCGGATGATGCGGACTATACTTCTTCTGCTACGGATACCACTGATAGTAACTGGAAGTTAACTAAGAGGAGGAAAGGAGAATTTAAAGATGAAAACGAGGAAGATAATGAGCAGGAGAATGATGACCCGTCTACTTTGAAGAGGCCACGAGTAGTGTGGTCTGTGGAACTTCATCAGCAGTTCGTCAGTGCCGTGAATCAATTAGGAATAGACAAAGCCGTTCCCAAGAGGATTTTAGAGTTGATGGGTGTACAAGGTCTCACACGTGAAAACGTTGCGAGCCACTTGCAGAAATACCGCTTATATTTGAAGAGACTTAGTGGTGTCACGAGTCAGCAGGGTAACATGAGTGCGCATTTTGGAGGATCTGACCCATTCTGTATGATGCCTCCTGACATGAGTCTAGCAAATGGGCAGCTGACTCCTCAAGCGTTAGCTAAGTTTCACATGTTAGGTAGGATGAACGCAACCAATGGAATAGGCTTCTCTGGTGGCGGCCTTGACCCTGGGATGAACCAGATGTTTTTGCAAGACTTGCCTAGACCACCGCAATTAAACAGCATGCTTAGAAACAACACTGGGCTGCTTGCCTCTGTCCCCAACGGCTTACAACATTTGGAGCAGCTATCCGAACCTCACCACGTGCATGTGGTGAATGAATTGGAGCACTATCCTTCTAACACCAAGGTCTATCCTCAGTTGAATGGGAACCTCGATGTGTCAGTCGGACCTCTAGGTGCCGCGAATGGAAACCTTGCCTCAAATCCCAACAGTGACACATTGTTGATGCACATACTACATTCAAGGGCCTCTCAGCAAGGCGTGGGTTCACCATCAACTTTGCCACAACCTAGATGTGGTCTAAACCCCACTCATCTCCTCTCAAACGACATCAACTTTGCTCCTGTAGGTTCTTTGCCCAACCTGGCTGGAAGCTTGGGCCCTGCAGTTGGGTTATCAGCAATACCGGGGTCGGCTGGTGGAAGGGATCTCTCACCTTCAGTAGGTGGCTCAGGTGCTTCACTATCAAGCCCTTTGGGCAGTTTAGTTCGTCGGCCGTTAATGGCTGAGGAACAATCCAATCCCGTAAATTCCACAAATGGCACCTATAGCATGGCGCATTCTGGCCAGTCACCGAAGCCCAGCGGTGATACGTTGCCTACCCCGTTGAACGAAGGCTTGGAACAACAGCAGCCACTGTGGGCATTATACCAAAACCCTATGAACCAATTAAGTCACGGACCTTCCCAAGGGTTTCCTCATGACTCCCTGCAATGGTCGGTATTGACAGAGAATTTAAGCTTTGGAGATATGGGCCAGTCTCTAAGTGCGGGGCTGATCTCGCAGTTTTCATCTCAAGGCCAGGACAATGGGATTGGGTTTGCGCCTCCCAGTCAGAGAGGGTCATACACTCGGCAGAGTGTTAGCTTCCCAGCAAGTTCTGCACTGGATGGCAGAATGGTCAGGTCCTCGTACGAGCCG
>gnl_Phypa_v3.3_Pp3c7_7640V3.1
ATGGAGCGGCTGGCGCACCCCGAGGGCTTCTCCCCCGCGGGGCTCAAGGTGCTGGTCGTCGATGACGACAACGTGATTCTGAAAATTCTCGAGCGCATGCTGCGTGAATGCAAGTACGCGGTAACCACATGTAATAGTGCTACGAAGGCTCTCGCAATGCTACGAGAGAATCGTAGTTACTTTGATCTGGTTATCAGTGATGTATACATGCCAGACATGGACGGCTTTAAGCTCCTTGAAGCGATTGGGCTGGAGTTGGATTTGCCTGTAATAATGATGTCAAGAGATGGGGAAATTGATTCTGTTATGAGGGGAATTAAACATGGCGCTTGTGATTATCTCTTAAAACCTGTCCGCCTCGAAGAACTTAGAAACATCTGGCAACATGTGGTTCGCAAGCTTGTTTCACCAATTTTGGTGTCGAAAGAGGAATCGGGGGAGTTGGATGAGTATCCCAAGCACCAAGATAATGCAGATTTTGATGCAACATCACGTAAGAGAAAAGAAAGGTTGGAAGATGAAACTCAGCTTGTGGAGGACGTGAATAATTTGAAGAAAGCTCGCATCGTATGGTCCCCTGAGCTTCATCAACAGTTTGTCAACGCTGTTAACTACTTGGGTGTAGACAAGGCTGTACCCAGGAAGATACTAGATATTATGAACGTTCAAGGCCTTACACGAGAAAACGTAGCAAGTCACTTGCAAAAGTATCGATCGTATTTGAAGCGCTTGATTGGGGTGACACCACAACCGCATCCTGTAGCCTCATTTCAGGCGGCCGAGAATGGCACCTTTGGGGGAACTATGCAAATACAACCAGGCGGGCGCCCCACAGCATCTTCCAGCACCAAGGGTCTAAACCTTGGTGGTGCTGCAGCAATCTCTTCTATAAGTGGGTTAAACCGGGGAGGGTCACAAATTGATGCTGCGACACTGAACACGTTGGTTCAGCTTCAAAGTCTTCAACAGAAGCAACTTGGCACAACTGCTAGTCGGGTGGGTCTGACTACAGATCTGGTGAGCCTACAAACCCCAGCTGATCCGACCGGGCCTCAGATGCTGGATTCTTTTGAGCTTGACCTTCTGATGAAGGCCCAACACGATAGTCGGCAGCGAGGTGGCGGGGGCACTGATTATACAGCCTTGTTGAGTGGTAGCAAGGACACTCTACCCAATATGAGCAGCTTGAGGGGTCATGTTGAACTTAAGCCTGCTGCCATGGGCTCTACTAACCTCCTTGCTGGTAGTGAGCCAATGACGGCAATGTCAATGAGTAATCTGCGAGGTTCTGATGATTTGGGTCCTGGTTTGGGAGGCGTAGACGTAGGAAGGAGTCATCTTGTGAACAAGTGGGGAGGAGAATTTTCAAATTCTTCTGCGTTTTCTTCGTTAACCTCGCGGAGTAATGGTGGTGCTGTTTCTGAGAGTAGCTTCAGTATCGACTACGGTGACATTCCCGATGTGCCTCCTGAGTTTTTAGTTGCATCACCCTCAGATCTGTCTCTCTTGGGGCAACTCCAAGCCTTCGATCAAGGAGAACTTGACTATGACCAGTTATCTCAACCTCGATGGTCAATGTCGTACTCTAGCAAGGCA
>gnl_Phypa_v3.3_Pp3c23_7400V3.1
ATGGGTGGAGGGCACTTAAGTAGCAGAAGTGGAGACGATATGGCGGAGGGGAACCTAGGGCCAACCATGACAAGCCTCCAGCAACAGCCTCTGCCGCTGATTCCAAATCCCCACAATAGTCGGCCGTGTTACAGCGCCACCAACAGCTCAAGTAGTAATGCTCGCGGGGCAAATCTTGCGAAATTGGACACTCCCGATGCGTTCCCCGCTGGGCTGCGGGTGCTCGTCGTCGATGATGAACCCGTTACCCTCATGGTCTTGGAGAAAATGCTTACCAACTGCTCTTACCGAGTTACTACATGCGGACGAGCGACAGATGCACTGTGTTTACTTAGGGAAGACATCGACAAGTTTGATCTCGTCATCAGTGATGTTAACATGCCGGATATGGATGGATTTAAGCTGCTGGAGCTTGTGGGGCTAGAAATGGACCTGCCTGTCATAATGATGTCTGGAAACGGAGAGACGAGCGCAGTTATGAAGGGTATCACGCATGGTGCGTGCGACTATCTTCTTAAACCAGTGAGACAAAAGGAATTAAGAAATATCTGGCAACACGTGGTTAGAAAGAGACGACAGGATGTAAAAATTGCTCGCGAAACGAAGAGTGTTGAGGAAGGTGGCGTCTGCGTTAGGGAGAAGCGAACTGGGCCAGACGATGTGGACTACACGTCGTCTGCCACTGGTGACACTGGTGACGGAAATTGGAGGAAAAAAAGAAAAGGAGAGAACCAGACGTTCAAAGACGAAACTGAAGAAGATGTTGAGCAGGAGAATGATGACCCGTCCACAATGAAAAAACCCCGAGTAGTGTGGTCTGTGGAACTTCATCAACAGTTCGTCAGTGCTGTGAATCAACTAGGAATAGACAGAGCTGTCCCGAAGAGAATACTGGAGTTGATGGGTGTGCACGGTCTCACACGTGAAAATGTTGCCAGCCACCTGCAGAAATACCGCTTATATTTAAAGAGAATCAGTGGCGTCAGTAATCAGCAGAGTAATATGAGCGCACATTTTGGAGGACCTGAGCCATTCTCTATGCTGTCTCCTGATATGAGTGTGAGTATAGCAAACGGGCAGCTGAATCCTCAGGCCTTGGCCCAATTCCACATGCTGGGCAGGATGAATTCATCCAATGGAGTAGGTTTTTCTGGTGGCCTCGACCCCATGTTAAGTCACCAAATTTTTCTGCAGGACTTGCCTAGACCTCCTCATTTGAATAACATGCTCAAAAGAAACACCGGCATGCTCTCTCCTCTGCCAAACGCAATGCCACACTTGGAACCTCAACTCGCTGAGTGTCACCATAGCAGCCACCACCTGCCTGTGATGAATGAATTGGAAGACTTCTCTACCAATTCCAAGGTTTTTCCACAGATGAATGGTAACCTTGACGTATCTATTGCGTCTCTAGGAGTCGGGAATGGAGGCCTTGGCTCCAACCCTAGCAATGACACACTATTGATGCATATGCTACAGTCACGGACAGCTCAGCAAGGTAGCGCGTTATCGCCAACTTTGCCACAACCTAGAGGTGGTCTGACTCCAACTCATCTTCTATCCAATGATGTCGGTTTTGCTTCTGTTGGTTCATTGCCAAACTTGGCCCCTGCTGTTGGATTATCAGCCATAACTGGATCAGGTGGCGCAAGGGATCTCTCACCCTCAGCAGTTGGCACAGGAGGCTCTTTATCAAGTCCTCTGGGACCTTTAGTCCGGCGGCCGCTGATGGTTGAAGAGCCATCTAATCTTGTGAACTTCAGCATGGCTCCCTCTGTTCAATCACCGAAACCTGGAGGTGGTGCAGGTGTGAATGAGAGCTTGGATCAGCAGCCGACAATGTGGGGATTGTATAACCCTTTAACCCAATTAAACCCTGGGCACTCACGGGGGCTTTCTCAGGACAATTTCCCATGGTCGGGATTGGCCGTGAATCTAGGTTTGGGAGACAGCCAGTCTTTAAGCGTGGGTATGAGTTCGGGCTTAGGCGCCCAGTTTTCACCTCAAGGTCAAGACCATGGGATTGGGTTTGCATCTCCTGGACAGGGGTCGTACAATCGCCAAAATGTGAGCTTTCCAGTAAGTTCCGCACTGGATGGCAGAATGGTTAGGTCTTCTTACGAGCCG
>gnl_Phypa_v3.3_Pp3c11_21510V3.1
ATGGTCGTGATGAAGCCGGTGAACGTGAGAGGAGTGGCGGACGATAGAATGGAACGGCTGGCGCATCCCGAGGGGTTCTCCCCGGCGGGGTTGAAGGTGCTGGTCGTAGATGACGAACCGCTGGCGCTCATGATTGTCGAGCGCATGTTGCAAATTTGCCAGTACACGGTGACCACATGTAATAGTGCCACTAAGGCCCTCGCAATGCTGCGAGAAAACCGCAATTATTTTGACCTAGTCATAAGCGATGTTTACATGCCAGACATGGACGGTTTTAAGCTCCTTGAAGCGATTGGGCTGGAGTTGGATTTACCTGTGATAATGATGTCGGGAGACGGAGAAACCGATTCTGTCATGAAGGGAATCAGGCATGGTGCTTGTGATTATCTCTTGAAACCTGTCCGCCTTAAAGAGCTCATAAACATCTGGCAACATGTGGTACGCAAGCTTGTTACACCAAGAGATATTCCAAAAGAGGAATCAGGAGAGTGGGATGAGTTTCCAAAACATCAGGATAATGCAGATTTTGATTCAACGGCACGCAAGAGAAAGGAGAGGTCGGAAGATGTAGCTCAACTTGTGGAGGATGTGAATAATTTGAAGAAAGCTCGCGTTGTCTGGTCTGCGGAACTACATCAACAGTTTGTCAACGCCGTTAACTACTTGGGTGTAGACAAGGCTGTGCCTAGGAAGATACTAGATATTATGAATGTTCAAGGACTTACACGGGAAAATGTGGCGAGTCACTTGCAAAAGTACCGATTGTACTTGAAGCGGTTGATTGGGGTGACACCACAGCCGTATCCTGTAGCCTCATTTCAGGCCGCTGAAAATGGTACCTTCGGGGGGACTATGCAAATACAACCGGGGGGGCGCCCCGCAGCCTCTACCAGCACGAAGGGTCTAAACCTCGGTGGTGGTGCATCAAATTCTTCCATAGGTGGATTAAGCCGGAGTGGGGTACAAATTGATGCTGCTACACTGAACGCGTTGGTTCAGCTTCAAAGTCTTCAACAACAAAAGCAGCTTGGTCCAACTGCTGCTCGGAGTGGCCTAACCACAGATGTCGTGAACTCGCAAATCCCAGCTGATCCGACAGGGCTCCAGAGGCTGGATTCTTTTGAACTTGACCTCCTGATGAAGACTCAACATGATGCGAGTCGGCAGCGAGGTAGTGGTGGTAGTACGGATCTCGCAGATTTGTTGAATTGTAGCAAGGATGCTCTACCTTACATGAGCAACTTGAGAGGACAGTGTGAACTTAAGCCTGCTGTCATGGGCTCTACAAATCCCCTCGTTGGTAGTGAGCCAATGACAGCCATGTCAATGAGTAACTTGCGAGGTGTTGACGACGGTGGTCCCAGTTTGGGAAGCACGGAAGCAGGAAGAAGTCATATGGTGAATAAGTTGGGTAGAGATTTTTCGAACTCATCGCCAGCGTTTTTCTCATCTACATCGCGAAGTAATGGTGGTGCCGTCTCGGACAGTAGCTTCAGTACCAACTACGGTGACATTCCTGATGGGCCTCCTAGTTTTCTGGTTGCGTCACCTCCAGATTTGTCTCTCTTGGGGCAACTACAAGCCTTTGATCAAGTAGAGTTTGATTATGGCCAATTATCCCAGCCTCGACGGTCAATGTCATACTCTAGTAAGACG
>gnl_Phypa_v3.3_Pp3c8_21000V3.1
ATGGGAGCTGAAGGTGGTATGCAGCGAGCCATTGTTTTGTCGTGGTCTATTGCAACGAGTGGAGGGAACGTAAGCTGTAGAGTGGGCATGGGTGAGTCACGGGATGGGGGGTCACAAGTCATGGTGGCTCCACAGCAGCTACAACTGCCGCTGAAACGAAGTCATCAGAACCAAAACAACCGACAGTGTAGTGGCGCCATCAACGGCGCTAGTAATAGCGTTCGGGGGGCAAACCCTGCTATGTTGGACACTCCCGATGAGTTTCCCGTTGGAATGCGTGTCCTTGTTGTCGATGACGATCCCACTTGCCTCGTGCTTCTGGAGCGAATGCTGATCCTATGCTCTTATCGAGTTACTACTTGCGGAAGGGCAACAGATGCACTGTTGTTGCTCAGGGAAGACATCGGCAAATTTGATCTTGTCATCAGTGACGTTGACATGCCGGATATGGATGGGTTCAAATTGCTGGAGCTCGTTGGGCTAGAGATGGACTTGCCTGTCATTATGATGTCTGGAAACGGAGAGACAAGTGCAGTCATGGAAGGTGTTATTCACGGTGCATGCGACTATCTTATCAAGCCGGTGGGAATAAAAGAATTGAGAAACGTTTGGCAGCATGTGGTTAGGAAAAAGCGGCAAGAAGTTAAAGCCGTATCAATGAAGAGTATCGAGGAAGCTGGTGGCTGTGAGAGACAGAAGCGGGCTGGTGGAGCAGACGATGCGGACTACACGTCTTCTGCTACGGACACCACTGATGGTAACTGGAAGTTGTCGAAAAGGAGGAAAGGGGAGTTCAAGGAAGAAAATGAGGACGATAACGAGGAGAACGACGACCCATCTACCATGAAGAAACCTCGAGTAGTGTGGTCTGTCGAACTTCATCAGCAGTTCGTCAGTGCTGTGAACCAGTTAGGAATAGACAAGGCTGTTCCTAAGCGGATTTTGGAGTTGATGGGCGTGCAAGGTCTCACTCGTGAAAACGTAGCGAGCCACTTGCAGAAATACCGCTTATATTTGAAGAGACTTAGTGGCGTCACAAACCAGCAGTGTAGCATGAGTGCGCATTTTTGCGGCACTGAGCCATCTTCTATGATATCTCCCGATATGGGTATAGCAAACGGGCAGCTTACTCCTCAAGCGTTAGCCCAGCTCCACATGTTGGGCAGGATGAATTCTTCCAATGTAATAGGTTTCTCTGGTGGCCTCGACCCCACGTTAAGTCATCAATTTTTTCTGCAGGACTTGCCTAGACCTCCGCACTTAAAGGACATGTTAAAAAACAACGCTGGGTTCTTATCTTCTTTTCCAAATGGATTACAACACCTGGATCAGCTGTCTGAGCCTCACCATCTCTCTGTGGTGAATGATTTGGAGGATTACCCTACTAACACCAAGGTCTTCCCTCAGTTGAATGGGAACCCTGGTATGTCGATTGGATCTGTAGGAATCGCCGAAACAAACTTCGGCTCAAATTCCAATGGTGACTCACTGTTGATGCATATACTACATTCAAGGGCTGCTCATCAAGGCGGAGGGTCGTCTTCAAACTTGCCACAACCTAGAGCTGGTCTGAGTCCATCTCATCCTCTCTCGAATGACATCAATTTTGCTCATGTAGGTTCTTTGCCCAACCTGGCTGGAAACTTGGTCCCTACAGCTGAGTTATCATCAATACCAGGGTCGGCAGGTGGAAGAGATCTCTCATCCTCAGTAGGTTTCACAGGAGCTTCTCTATCAAGTCCTTTGGGTTCTATAGTCCGTGGGCCTCTTGCGGCTGAGGAACCATCCAACCTTGTCAACTCCACGAGTGGCACCTTCAGCTGCATGGTACCCTCTGTCCAGTCATCGATACTTAGAGGTGTTGCGTTGCATACCTCTTTGAACGAAGGCTTGGATCAACAACTGCCAATGTGGGCATTGTACCAAAACCCTGTAAACCGCTTGAGCCATGGGAACTCACAAGGGCTCTCTCATGACACCTTGCAATGGTCAGGATTGACAGAGAACCTAGGTTTAGGAGATATGGGTCAGTCTCTGAGTGCGGGCCTAAGCTCTCAGTATTCCTCTCAAAGCCAGGATCATGGGATTGGGTTTGCAGCTCGCAGCCAAAGAATAGCATATACTCAACAGAATGTGGGCTTCCCAGTCAGTTCTGCACTGGACAGCAGAATGGTCAGGTCTTCTTACGAGCCAGAAGGTTTTCAGGGAGTTCTA
>gnl_Pinta_v2.0_PITA_000074773-RA
ATGTTGAACAGGCAGAGGCAATGCTTGAGGTGTTCTGTTGTAAGAGACGTCGCTCTCTCTGTTGCTCCCATGGCAGAAAATCAAAGAAGGCGGGAGAAATTGTTTCCAAAAGGACTCCGTGTTCTGGTGGTGGACGACGACACTGTTAGCCTCGCTGTCTTGGAGAGACTGCTCCTGCAATGCGATTACAACATGACAGCATGCACAAGCGTTTCCCAAGCAATTTCTTTGGTAATGGAGAACAGATACAGATTTGATATTGTGATGAGCGACGTCTACCTGCCCAGCGCAGATGGTTTCAAATTACTAGAGGCCGTCGGTATTGGATTTGAGGTGCCCGTGATAATGATGTCTGCGAATAGTGAAACAGATGTTGTAATGAGAAGCATAAGAGGCGGCGCCTGCAATCACCTGCTAAAGCCCATCAGAACGGAAGAGATTCAGACCATATGGAAGCACGTCGTTCGCAACCATGGACAGCAAAATCATCGTCATCAGCTCGAGAAAAGCCACGGAGTTTTGTCAGACCACGGCAGCGTGTGGGGTTTGTCAACAGCTTCCAAGAAACGAAAACTCGGCGGCGGTCAAGTGGGGCAAGACATTAAGAGCCTCATGACAGGCCGCGTCCATTGGACTGATCAACTCCATGGGATGTTTGTGAAAGCAGTCAATCAAACTGGAGTAGACAATGCAAGTCCGAAGAAAATTCTAGCGTTCATGAACATCAAAGGACTTACACGAGAGAACGTGGCAAGCCATTTGCAGAAATACCGACTGTACTTGAAGCGTTTGCGCGGGAGTATCCCGGAACCACGCCCAGTCGCTTCGTTCCAGGCTGCTAAAGATGGCAAATCTGGCGGCACCATGCAAATCCTACAGCGCAGTAAAACTAGTCCTTCATCCTCAACATTATCAATCTCATCCTCTGCTCTCAAAACATTTCCTTCGATTAGTAAGAGACCTCGACCATGCGACTTA
>gnl_Pinta_v2.0_PITA_000086868-RA
ATGTCTCCTTTGGTGGACAGAGATCCTCAGGATACAAAGGGAGAGGCGTTCCCTGTGCGGAGGCCTTGCTCAGTCTCCTGCTGCCATGGCGGAGGACCAAGAAAGGCAGCTGCAGCTACAAGTGATGCTGCAGTTACAAGTGATGAGGAGGAATTTTCTCCAAGCGGACTCCATGTTCTGGTTGTGGACGACGACACTTTTTGTCTCGCTGTCTTGGAGAGAATGCTCAGACAATGTGAATATAACGTGACAGTATGCACGCGTGTTTCCCAAGCAATTTCTTTGCTAAAAGAGAACAGAGAGGGCTTTGATATCGTGATGAGCGACGTGTACCTGCCTGGCGAAGATGGCTTCAAATTACTTGAGGTCGTGGGAATCGGATTAGGGTTGCCCGTGATAATGATGTCTGCGAATGGAGAGACAAATGTTGTAATGAGAAGCATAAGGGGCGGCGCCTGCGATTACCTGATAAAGCCCATCAGAACGGAAGAACTTCGCACCATATGGCAGCATGTCGTTCGGAGGCATCGACAGCAATGTCATCGTCATGATGACAAGCACAACCACGGAGATTTTTCGGACCACGGAAGAGTTCTGGGCGAGTTCAAGAAACGAAAGCACAGCAGCTTCCAGGATATCAAAGACTTAAACAGCCTCAAAACAGCTCGCATACATTGGACTGCTCAACTCCATCAGCGGTTTGTTAAAGCTGTCAATCAAACCGGACTCGACAATGCAGCTCCTAAGAGGATTCTAGAAATCATGAACGTTCCAGGACTTACACGAGAGAATGTTGCAAGCCATTTGCAGAAGTACAGACTCTACTTGAAGCGTTTGAGTGGAAGTATCCCGGAGCCACGCCCAGTCGCTTCGTTCCAGGCTGCCAGAGATAGCAAATTCGGCGGCACCATGCAAATCCGAAAGCGCGGTAAACCTACTCCTTCATCTTCATCGTCATCAAGCTCATCCTCTGCTCTAAAAACATCCCCTTCCCCTTTGAGTTTAGAATTATCAAGAAACCTCGACCATGCCACTCTCAAGTCACTTGAACAATTCCAAGCCTACGAGCGGAAACTGGTCGCTAACCGGGTGCAAATGCTACGGGGCGTCGCCACCGCCGCTGCCGATGAATCCGCACCTCAGAGCTTCAAAGTCGACTATGCGAAGTTGGCCGAGACAAAGCCCCTTACCAGGATTTTCGGGCTTTCTACCTATCAACCCCAATTCCAAAACCCTGCACCCACTACCGAAAGCCTAGAAGAAAGCGATGTCCACAAGGAAGAGGCCAAGAGATTAATAGATGAAACTCAGACTATTGATCAGGAAGAATTGCTTTTCAATAATTTTGTGGCAGAGAATTTTCCCCATGTGCAGATCCCCTCTGATCATGACCAGATGCCAACCCTAATTGCTTCAGCTGGGGATCTATCAGAAGAATACTTTATGCTTGGGGAAGCTTTTCTCCCACGGCCTGGGGACAAAGAAGAAATCGCACAAGTACATATTCCA
>gnl_Pinta_v2.0_PITA_000011845-RA
ATGGCAACAGGTCCTGCTTTCGAATGCTCGCAGGGTTTGCCAGAATTCGCGAAGAAAGAAAGCTACTCGACTGTGAACCCGGTCAATAGCGTTTCGGCTAGCAGTCCTGTAATGGAGGGCGTCCCGGATCAGTTCCCCGCTGGTCTTCGAGTTCTGGTGGTAGACGATGATCCGACTTGCCTCAAAATTCTGGAGAAAATGTTGCAAACCTGCCGATATGAAGTTACAACATGTTCTCGAGCAACGGTGGCATTATCCATGCTTCGAGAGAGAAAGGGTGCTTTTGATCTAGTTATCAGTGATGTGTACATGCCTGACATGGATGGATTCAAACTCCTTGAACATGTTGGACTGGAGATGGACCTTCCTGTCATCATGATGTCAGCAGATGGTGAAACAAGCGTAGTAATGAAAGGGATCAAACATGGGGCATGTGACTACCTGCTAAAACCAGTACGCATAGAGGCTCTCAAAAATATATGGCAGCATGTGATTCGGAAAAAACGTAATGAATCGAAGGAACTGGAGCATTCAGGCAGTGTAGATGACAGTGATAGGCATAAAAAAGGATCGGAAGATGTGGAATATGCATCGTCAGTAAATGAAGGAAATAATGGCATGTGGAAGCCTTCAAAGAAAAGAAAGGAAGCCAGGGAAGACGAAGATGATGGTGAGCAGGATAACGATGATTCCTCTAATCTGAAAAAACCACGAGTTGTCTGGTCTGTCGAGCTCCATCAGCAATTTGTCTGTGCTATATGGAAAATTTCAATGCTGGGTCAAAGGTTCTCCTTAGGAATAACTGAATTGAATGCAATGAATGCAGAAGCTGTTCCAAAGAGAATACTCGAACTCATGAATGTTCAAGGCCTTACGAGGGAAAATGTGGCAAGTCACTTGCAGAAATACAGGCTTTATCTAAGAAGACTGAGTGGAGTAGGACAGCAGCAAAGTGGATTCAACTCCTCCTTTGGTGGGTCTATGGAAGCAAATTTTGGTTCCATTTCCTCACTCGATAGGTCTGATTTACAGGCTCTCGCAGCATCAGGTCAGATATCGCGTCAAACTCTAGCAGCATTTCAGGGGGGGCTTCTAGGTAGAGTAAATGGAAACGATGTCGGAATGTCGGGAGTTGATCCGACATTCCTTTTACAACCAGATCTTCAAGGCTTGAATTGCAGTCTGACAGACAGAGCAAGGTTTGGACAACCATTATTAAACAGTCAGAGGAACTTACTGCAGGGATTGCCTACTGGTTTAGAATTAAAACAACTTGCTCAATCACACCAGCATATGCCCTCATTTGGAAATCTGGGTATGTCAATGGATGACTCATCTCCAGGATTTCCGATAGTGCAGCAGCAGCTTCCAACAGCTTCTATCGAACTCGGAGGCATGGGTCAGATTAGTAGCATAAACAACAATAATGCTCTGAATCCCCATAACAATTCTCTGATGGTGCAAATGATGCAACAGCAGCAGCAACATCCACTAAACCACCATCAACAGCAGATGCCAACAAGTGCAGGGCAGCAACAACATCCAGTAAATCACCATCAACAGCAGATGCCAGCAGGTTCAAGACAGCAGCAGCAATCCGGTGAACAAAATCAGAATGAACAACTTGAAGGTGTTCAGGTTCTAAACATGCCATCACCTAATCTTCTGCAGCAGCAGATGCTGTCGAATGACATTGGATCAATTGCTAATCCATTGTCTACTGTAGGCAACAGCAGTACACTCTTAGGCAATACCACTGTTGGCACGTCAGTTTCAGGTCAGGCAAATCAGATACCAACAGGTATACATGGCTTGACTTTGCCTCAATCTAATGCATCTGTTGGAAATGGGCGCACACCAACTGTAGATTACCAGAACCATTACCATTCTATTATGCAAGGGAATAATTATTCTCTTGCAAGAGCTGTTGGTACAACTACACCATTGGCATCAGTAGGGACTTGTGGTGATATGAGTATGGCAGGGGTAGGAAACCTTGGTGGAATGAGCGAAATTGTCAATTCACATACTTTGAGAAGTTCCAACACAAATTTTAGTACACTGAATGGCTTTGGGCAGAACTTAAGCCAGAGTAGCAAACAAGGCTGGCATGGCCAAAGCCTGTCCCAGAATTCAGTGTTGAGCCAAACAGGTAATCTTGTCCCTAATTCACGGTACAGTCAACCCTTTCCTGCAAGCCAGAGCATGAACATTTCCAGCACACAAAATAAAGGACAAGTGGGAGGTTTTGTAACTTGTGGCAAAGGGTTGGGTCTTCCTAGCAGATTGTCAACAGATGCTGGAGACACAAGGACAGGAACTCGACTTCAAAGAGAGCAATCAGCCGACAGTGCTTTGAGATTGAAGGAAGATGGGTTATCAAGTGTAATGCCGATTTCAAAATTTGAGGGTGGATTGCTCAATGACCATTATATACAAGAAGATCTTATGAGTGTCCTCCTCAAACAGCAACAGGAAGGGGTGGGATTAGCAGAAAGCGAATTCAGTACAGATGGATATCAGCTGGATGTAAAA
>gnl_Pinta_v2.0_PITA_000001552-RA
ATGGTGATGATGGCTGCACACGACTCTGTGACCAGCACCATGGGTAACAGCTATGGAGGAGGGAAAACAGATCATCAATTCCCTGCAGGGCTTAGAGTACTAGTGGTTGATGACGACCCTACATGCCTGAAGATCCTTGATAAAATGCTCAAGAGGTGCCTCTACCAAGTTACAACATGTTGTCGTGCTACAGCTGCATTATCAATGCTTCGAGAGAACAAAGGTGCGTTTGACCTTGTCATAAGTGATGTTTATATGCCAGATATGGATGGCTTCAAGCTCCTTGAGCAAGTTGGACTGGAGATGGACTTGCCGGTCATCATGATGTCAGCAGATGGAGGAACAAGTACAGTTATGAAAGGAATCAAGCATGGGGCTTGTGATTACTTGATAAAACCTATACGCCTAGAGGAACTTAAAAACATATGGCAGCATGTCATTAGAAAAAAAAGGAATGAGCCAAAGGATTTTGATCTTTCTGGTAGTTTTGAAGACAATGATAGGCATAGAAAAGGATCTGATGATGTTGATTATGCTTCCTCAGTAAATGAAGGAACAGATGGTAATTGGAAACTTCTAAAAAAGAGGAAGGAAGCCAAGGAGGAGGAAGATGATGGGGAAGAGGACAATGACGATCCATCTGCCTCAAAGAAACCACGGGTGGTCTGGTCTGTAGAGCTCCATCAACAATTTGTCAACGCTGTGAATCAGCTGGGAATTGATAGTAAGAAATTATTGCTTGGAGATCCTCTGATTGAAGCACGAGTCTCCTTTGAACCTGTTGGATCTGCTATT
>gnl_Pinta_v2.0_PITA_000047229-RA
ATGTTGAACAGGCAGAGGCAATGCCTGAGGTTTTTTGTTGGAGGAGATGTTGCTCCCTCTGCTGCTCCAATGTCAGAGAATCAAATAGCAGAGAATCAAAGAAGGCAGGAGAAATTATTTCCAAAAGGACTCCGTGTTCTGGTGGTGGACGACGACACTGTTTCCCTCGCTGTCTTGGAGAGAATGCTCCTACAATACGATTACAACGTGACAGCATGCACAAGCGTTTCCCAAGCAATTTCTTTGGTAATGGAGAACAGTGACAGATTTGATATTGTGATGAGCGACATCTACCTGCCTAGTGCAGATGGCTTCAAATTACTAGAGGCCGTCGGTATTGGATTTGGCCTGCCCGTGATAATGATGTCTGCAAATAGTGAAACAGATGTTGTAATGAGAAGCATAACAGGCGGCGCCTGCAATCACTTGCTAAAGCCCATCAGAATCGAAGAGGTTCAGACCATATGGCAGCACGTCGTTCGAAGCCATCGACAACAAAGTCATTGTCATAAGCCCGAGAAAAGCCACGGAGGCAGAGTGTGGTGTCAGTCGACAGTTTCCAAGATGCGAAAACACGGCGTTGGTCAAGTGGTACAAGACATGAACAGCCTCAAGACAGGCCGCGTGCACTGGACCGATCAACTCCATTGGAAGTTTGTGAAAGCAGTCAATCAAACCGGAGTAGACGTGACAGCATGCACAAGCGTTTCCCAAGCAATTTCTTTGGTAATGGACGACAGTGACAGATTTGATATTGTGATGAGCGACGTCTACCTGTCTAGTGCAGATGGCTTCAAATTACTAGAGGCAGTCGTGATGTCTGCAAATAGTGAAACAGATGTTGTAATGAGAAGCATAACAGGCGGCGCCTGCAATCACCTGCTAAAGCCCATCAGAATGGAAGAGCTTCAGACCATATGGCAGCACGTCGTTCTCAGCCATGGACAACAAAGTCATCGTCATCAGCTCGAGAAAACCCACGGACACTTGTCAGACCACGGCAGAGTGTGGGGTGAGTCGACAGCTTCCAAGAAGCGAAAACTCGGCGGTGGTCAAGTGGTGCAAGACATTGAGAGTCTCAAGACAGGCCGCGTGCATTGGAGTGATCAACTCGATCGGAAGTTTGTGAAAGCAGTCAATCAAACCGGAGTAGACACATGCACAAGCGTTTCCCAAGCAATTTCTTTCGTAATGGACAACAGTGACAGATTTGATATTGTGATGAGCGACGTCTACCTGCCTAGTGCAGATGGCTTCAAATTACTAGAGGCCGTCGGTATTGGATTTGGCCTGCCCGTGATAATGATGTCTGCAAATACTGAAACAGATGTTGTAATGAGAAGCATAACAGGCGGCGCCTGCAATCACCTGCTAAAGCCCATCAGAATGGAAGAGCTTCAGACCATATGGCAGCACGTCGTTCGCAGCCATGGACAACAAAGTCATCGTCATCAGCTCGAGAAAAGCCACGGAGATTTGTCAGACCACGGCAGAGTGTGGGATGAGTCGACAGCTTCCAAGATGCGAAAACTTGGCGGCGGTCAAGTGGTGCAAGACATTAAGAGACTCAAGACAGGCCGCGTGCATTGGAGTGATCAACTCCATCAGAAGTTTGTGAAAGCAGTCAATCAAGCCGGAGTAGACAATGCAGCTCCGAAGAAAATTCTAGAGATCATGAACATTGAAGGTCTTACACGAGACAATATTGCAAGCCATTTGCAGAAATACCGACTGTACTTGAAGCGTTTGGGTGGGAGTATCCCGGAACCACGCCCAGTCGCTTCGTTCCAGGCTGCTATAGATGGCAAATCCGGCGGCACCATGAAAATCCTACAGCGGGGTAAAACAAGTCCTTCATTCTCACGATTATCAATCTCATCCTCTGCTCTCAAAGTATTTCCT
>gnl_Pinta_v2.0_PITA_000022831-RA
ATGACGACCGTGCAAAGTTTGCAGCATTCAAGTATGAGCACTGCAAGCAGCTTCCCTTCGGAGAGTTCGGGTGGTTTCGACGAGAAGAGCGGTTTTAACCAGAAATCTCGTTTTCCCGACCGATTTCCTGCTGGATTACGAGTTCTCGTTGTTGATGACGATCCCATTTGTTTAAAGATTATTGAGAAAATGCTTCGCAGGTGCCTCTATGAAGTTACAACATGTTCCCATGCAACTGTTGCATTATCAATGCTCCGAGAGAGAAAGGGTAGCTTTGACTTGGTCATAAGTGATGTTTATATGCCTGACATGGATGGGTTCAAGCTCCTTGAACACGTAGGGCTGGAGATGGATCTTCCTGTTATCATGATGTCAGCAGATGGAGAAACCAGTGTAGTAATGAAAGGAATCAAACATGGGGCATGCGACTACCTCCTCAAGCCTATACGAATTGAAGAGCTCAAGAACATATGGCAGCATGTAATCAGAAAAAAAAGGAATTTGGGAAGAGAATTGGAGCACTCAGGTAGTGCTGAAGATAGTGACAAGAATAAGAAGGGTTCAGATGATATTGAGTATGCTTCCTCAGTCAATGAAGGGACAGAGTCTAATTCAAAAACATCAAAAAGAAGGAAGGAAACAAAGGAGGAGGATGACGATTTTGAGCAGGAGAATGATGATCCTATGTCTTTGAAGAAACCACGAGTAGTCTGGTCTGTGGAGCTTCATCAACAATTTGTTAACTCTGTAAATCAGCTTGGAATTGATAGTAAGGATGCCTGTGTTTATTCATTTTTTCTTGAGTCTCAAAACCTCAAAAGAAAAAAACAAAATAAATCTGCACAGTTAAATTTGTTTACCTTTAATGACATAAATATTATTTTCCCAACCATGTTTTAT
>gnl_Poptr_v3.0_Potri.010G053100.1
ATGATGGAGAATGGTTTCTCCTCTCCCCGGAATGATTCGTTTCCTGCTGGTCTCCGTGTTCTCGTTGTCGATGATGATCCCACCTGGTTAAAAATCCTTGAAAAGATGCTCAAGAGATGCTCTTATGAAGTGACCACCTGCGGTTTGGCAAGAGATGCTTTGAACCTACTTCGTGAGAGGAAAGGTGGATATGACATTGTAATCAGTGACGTCTACATGCCTGACATGGATGGTTTCAAACTGTTAGAGCATGTTGGACTGGAGATGGATCTTCCCGTAATTATGATGTCTGTTGATGGAGAGACGAGCAGGGTGATGAAAGGTGTCCAACACGGAGCTTGTGATTATCTTCTTAAGCCTATACGAATGAAAGAACTCCGGAATATATGGCAGCATGTATTCAGAAAGAAAATACACGAGGTAAGAGATATTGAAATTCTCGAAGGGATCGAAAGTTTTCAAATGACTAGAAATGGATCAGATCTATATGAGGATGGGCATTTTCTCTGTGGAGAAGACCTTACTTTGATAAAGAAAAGAAAAGATATCGAAAGCAAGCACGATGAAAAAGACATTGGTGATAATACTTCTGCAAAGAAAGCTAGAGTAGTTTGGTCTGTAGAACTTCATCAGAAATTTGTCAAAGCAGTAAATCAGATAGGATTTGATAAAGTTGGTCCAAAGAAAATACTTGACTTGATGAATGTGCCGCGTTTGACAAGGGAAAATGTCGCTAGCCATTTGCAGAAATACCGTCTCTATTTGAGTAGATTGCAGAAAGGAAACGATTTTAACAATCCCGTTGGTATGATAAAGCAGTCGGACTCACCTTTGAGTGATTCTGCTGGAAGTTTTGGCTCTCAGAATTCAATCAATTTGCAGCCAACTGATGTTTCAAATGGGTGCTACGGATTTTCTGTCAGTAGCTTGGTTCTTCACAATGTGGATCCCAGAAGCCACAATGGTGATAGAAAGATACTTGTTACAACGCCTGTGGCAGAACCCAAAAGAGGCGTAACAGTTGATGCTCCCAATCCTCGTAAACCCAGGATTTCACAGATGGAATTTGGTCATCCCCTTGCACCTCATTTTAATGATGGGTTTAGCCACCTACCAATGCCTGGTCAGAAGCAGCTTACACGAGCTGATTATCCACAGCCTGCTCGAGCCATCAGTTCTGCACATTCCTTGACAGAAAGAGAAATTGGTTGCCCTGTCAAAATTAAGCCTTCACGTAATGACTACGGCAGCAATGCCAGCCATGTAAGTTCAACAGCAAATGCAGTTGACTCTATCCCTCTTCAAACGAAGACCAACTCGACAAATCATCAAGTGTCAAGCACTTCTAGTATGGAAAATCAAGGCTTGAATATGAATTGCCTTACAGATGTGGAATCTTCCAGAAAAAACATAAATTTGGGAATGCCGCCTTTCGCTCCTTTGGATGAGGACTTGCAAGTACGTTTTGTTCCAGGTGATTACTATATGAATCTCGGGCTCCAAAACATAGAGGTTCCGGAATATTTTGACCCAAGTCTTCTCACAGACGTACCGATACACTTGAATGATGGGCTGAGGTTTGACTATGAGTTCTATGACCCCACAGAATATTCTCTAATAGATCAAAGCTTGTTTATA
>gnl_Poptr_v3.0_Potri.010G105600.1
ATGGCTGCTTTGCAGCGAGTGGCGTCGAGCTTGAGCACGAGCGCGAGCAGTTACGGATCATGCAAAGGTGCAGGTGCAGATTTAATGTTTTCTGATCAGTTCCCTGCTGGTTTACGGGTTCTGGTAGTGGATGATGACATCACTTGCTTGAGATTGCTAGAGAAAATGCTTTGCCGCTGCCTCTATAATGTTACCACTTGCTCCCAGGCCACAGCTGCTTTGAAACTTCTGAGAGAAAGGAAAGGCTGTTTTGATGTGGTACTAAGTGATGTTCACATGCCTGACATGGATGGATTTAAACTTCTTGAACTTGTTGGGTTGGAAATGGACCTTCCAGTTATTATGATGTCTGCTGATGGGAGAACAAGTGCTGTAATGAGAGGAATCAGACATGGAGCATGTGATTATCTGATTAAACCTATCCGTGAAGAAGAGCTCAAGAATATATGGCAACATGTTATTAGGAAAAAGTGGAATGAAAACAAAGAACAAGAACATTCTGGAAGCTTTGAGGATAATGACTGGTATAAACGAGGGAATGATGATACTGAAAATGCATCTTCTGTTAATGAAGGAGCAGAAGGGGTTTTGAAAGGCCAAAAGAAGAGGAACATTGCTAAAGAAGAAGACGATAATGAACTGGAAATTGATGATCCCTCTGCATCAAAGAAACCGCGTGTTGTATGGTCAGTGGAGCTCCATCAGCAATTTGTCAGTGCTGTAAACCAGCTTGGAATTGATAAGGCTGTGCCTAAGAGAATACTCGAGTTGATGAACGTGCCTGGTTTAACTAGAGAAAATGTTGCCAGTCATTTGCAGAAGTTTAGACTCTATTTGAAGAGATTAAGTGGTGTTGCTCAACAAGGTGGGATTTCTAATACATTCTGTGGACCATTGGACTCAAATGTAAAGGTTAATCCACTTGGAAGATTTGACATCCAAGCTTTGGCTGCCTCTAGCCAGATTCCTCCACAAACACTAGCAGCACTGCATGCTGAGCTTTTTGGTCGTCCTACAGGCAGCCTGGTTACAACTGTGGACCAACCAGCTCTTTTACAAGCGTCCATGCAGGGTCCGAAATGTATTCCTGTTGAACATGGTGTGGCATTTGGGCAACCATTAGTAAAATGTCAAACCAACATTTCCAAGCATTTTCCACGAAATGTGATATCTGTTGAGGATGTTGCTTCAGGATTTGGAGCCTGGCCCTCTAATAGCGTTGGTACAGTAGGATCCAGTAGCAATCTAGGAGGGATGAACAGTCAAAATAGCAACATGTTGATGGACATACTGCAGCAGCAGAAACAGCAGCAACAACCACTGCAGCAGTCATCATTATCAGAGCCCAGCCGTTCAATTAATGTGCAGCCATCTTGCCTTGTGGTCCCTTCCCAGTCACCAGCCACTTTTCAAGCAGGAAATAGTCCTGCTTCGGTCGATCAGAATTGCAGCTATAACAGGAGCACCATGATTGATTACAGTCTTCTGTCAGCTCAATCAAATAATTCCTCATTGAATATTGGACAAATATTGAATGGGGATCTCAAAACCACAGGTGTGAGTGGGTATTCAGGCTCAGTTTCCATATCTCCCTTGTCACCATGCTCTGTAGATCCTGACAATACATCTCAGCAAGGTCGAAGCTCAACCATGGCAATTCGAGCTGTAAGACAATTACCAGGACTTGTTCCTAATATCTCCAACTTGCAGGGTTCTTATAGTGCAAGGTCAAGTGAAGTGCTTGATCAAAGACCTCTTAGGAATCTTGGATTTGTTGCTAAATGTACTAGCATCCCAAGCCGGTTGGCTGTGGATGAATTTGAATCAACGATGAGCAGCTTAGACCATGAAAAATCCTATATGGAGATCAGTGGTAATAAAGTGAAGCAGGAACCAAACATTGAATATATGGATAATGCCAGAGTGGGCATCCCAATATTACAACAATTGCCCCCAGCACCAAGCGATCTTATGAGTGTTTTCACAGAA
>gnl_Poptr_v3.0_Potri.010G001000.1
ATGTTGAATCTCGGTTACTGTAAAGGATCAATGTCAACGGCTAGTTCTGGTGGTGTTTCAGATCAGTTCCCGGCAGGGTTACGTGTGTTGGTTGTTGATGATGATCCAACATGTCTTGTGATCTTGGAGAAGATGCTTAGGACCTGCCTTTATGAAGTCACAAAGTGTAACCGAGCAGAGATTGCGTTGTCTTTACTTCGAGAGAACAGAAACGGGTACGATATTGTTATAAGTGATGTCCACATGCCAGATATGGATGGATTTAAACTTCTCGAGCTTATTGGGCTAGAGATGGATCTGCCTGTTATCATGATGTCAGCTGATGATGGGAAAAATGTGGTCATGAAAGGTGTAACTCATGGTGCTTGTGATTACCTGATTAAACCGATTCGCATTGAGGCACTTAAGAACATATGGCAGCACGTGGTTCGGAAGAGAAAGAACGAGTGGAAGGATTTGGAGCAATCAGGGAGTGTAGAAGAGGGAGGAGATAGGCAGCAGAAACAATCTGAAGATGCAGATTACTCATCCTCAGCAAACGAAGGAAGTTGGAAAAACTCAAAGAGGAGAAAAGATGAGGAAGAAGAAGCAGATGAGAGGGATGATACATCCACATTAAAGAAACCACGTGTGGTTTGGTCAGTTGAACTTCACCAACAGTTTGTTGCAGCAGTTCATCAACTAGGAATTGACAAGGCAGTTCCCAAGAAAATTCTGGAGTTGATGAATGTTCCTGGGCTCACCAGAGAAAATGTTGCCAGCCACCTCCAGAAATATCGCTTGTATCTTAGAAGGTTAAGTGGGGTTTCACAGCACCAGAGCGGTATGGGCAACTCTTTTATCAACCCGCAAGAAGCAACATATGGTCCATTGTCCTCGCTTAATGGGCTTGACCTTCAAACTCTTGCTGCTGCTGGTCAAATCCCTGCACAAAGCCTTGCCACACTGCAAGCAGCCGGACTTGGTCGATCAACAGCAAAGCCTAGAATGCCCATGCCAATTGTTGATCAGAGGAACCTTTTCAGCTTTGAAAACCCAAAATTAAGATTTGGGGAGGGGCAACAGCAACATTTGAACAATGGTAAGCAAATAAACTTACTTCATGGAATCCCAACCACAATGGAGCCGAAGCAGCTAGCCGACTTGCACCATTCAGCTCAGTCCCTTGGGAGCATGAATATGCAACTCAATGCCCATGGAGACCAGAGTGGTCAGAGTGGTTCTTTGCTGATGCAGATGTCTCAACAGCAGTCTAGGGGCCAGATACTAAATGAAACTACCAGCAGCCAAGTTCCCAGACTCCCATCGTCCATAGGGCAGCCTATTGTAACTAATGCAATTGCCAGTGGGGTCTTGGCAAGAAATGGATTAGCTGAAAATGGCAGAGGAACAGGATTCAATCCAGTTTCACAATCATCTCCAACGTTGAATTTCCCCTTGAACACCACAGCTGAATTGACAGCCACTAGTTTTGCTCTTGGAAGTGCTCCTGGGGTGCCTAGTCTCACATCCAAGGGGACATTTCCCGAAGATATTAGCTCAGAAATGAAAGGACCTGGAGGATTCATCATGCCAAGTTATGATATTTTTAGTGAATTGCAACACCATAGATCCCATGATTGGGAGTTGCAGAATGTAGGCATGGCCTTCAATGGTTCTCAGCAATCCAACTCTCTGCAAAGCAATGTCGATGTGGCATCATCAGTTTTAGCTCATCAGGGCTTCTCTTCTAGCCAAAGTAATGGACAGGGCAGGAATATATCTGCTGTCAGCAAGCCAATATTTTCAGCAGGAGATGCAACGAGCCATGTGAATGCACAAAGTCTCGGACAACCTCTCAACACCTTTTTTGCCGAGAATTTAGTGAGAGTTAAGACTGAAAGAGTCCCTGATGCAAACCTTCAAACTACCCTCTTTAATGAACAGTTTGGTCAGGAAGATCTCATGAGTGCGCTTCTCAAACAACAGCAGCAGGCAGGCATTGGACCAGCTGAAATTGAATTCGACTTCGATGGGTATTCCCTGGATAATATTCCTGTG
>gnl_Poptr_v3.0_Potri.006G188000.1
ATGATGGCTGTAGACGACCAAAGGGGTGGTAATTCAGTTAATGAAAAAAAGTTTCCTGTTGGAATGCGTATTCTAGCTGTTGATGATGACCCAATTTGCCTCAAAGTTTTGGAGAATTTGCTTCGTAAATGCCTGTATGAGGTTACAACTACCAATCAAGCAGTCACTGCTCTGGAAATGTTGAGAGAAAACAGAAACAAGTATGACTTGGTTATCAGTGACGTTAACATGCCAGACATGGATGGCTTTAAGCTCCTTGAACTCGTGGGGCTCGAAATGGACCTACCTGTCATAATGTTATCATCTCATGGTGATAAAGAGTTTGTATACAAGGGCGTTACACATGGTGCTGTTGACTATTTGCTAAAACCTGTTCGAATGGAGGAGCTCAAAAACATATGGCAACACGTAATCAGGAGAAAGAAATGGTATCCCGAGGACCAAAACAGGTCCCCAAATCAAGACAAGGGTGATGACGGAGCTGGAGAAGGGGAACAAGGAGTGACATCAACTGGTAGTGCGGATCAAAATGGAAAACTAAATAGGAAACGTAAGGACCAAGATGATGAGGATGAAGAAGAGGGTGAAGATGGAGATGATAATGAGGTATCTGGGAATCAGAAGAAGCCTCGAGTTGTCTGGTCTGTTGATTTGCATCAGAAGTTTGTCGCCGCTGTTAATCAAATGGGTCTTGACAAGGCTGTTCCAAAGAAAATACTTGACCTGATGAATGTTGATGGCCTTACAAGGGAAAACGTGGCAAGTCATTTGCAGAAATTTAGGCTTTACCTGAAAAGACTAAGTAGTGGAGGAAACCAGCAAGGCAACATGGTTTCTGCATTCGGTGCTAAAGACTCATCTTACTTGCAAATGAGTTCAGTTGATGGATTTGGAGATTTTCGCTCTATGCATGGACCAGGAAGGCTTTCAACCACTTCTCTTTCATCATATCCATCTGGGACTTTTCTTGGTAGATTGAACTCTCCTGGGGGTTTAACCTTGCAGGGAATAGCTTCTTCTGGGCTGCACCAGCCAGGTCTCTTACCAACAAACCAGGGTACAAATTTATTTCAAGGGATTTCATCAGCACTGGAGCCCAAGCAACTACAAATGAAGTCCATTAACCATATTGGAGAGTTTAATCAGAAAGGTGATACAGCAGGTTTTACACTTGCAAGTTGCTTCCCAGATGTCAAAGTGACTATTGGTAGCTTGAGCAACACCATATCTGGTGCCACAAGCAGCCCTCCGATATTACAAGCGAACCCACAACAAAATCATAATAGAGGATCATTGGTGACTCAATCTTCTCTAAGCATGCCTTCATTGAATCAGGAGTCTTTTGATGTTGGTGTCCAGGGCTCTTCAAATTTTCTGAATCATAGTAGATGTGATGATAACTGGCAGGGTGCAGTTCAATTGTCCACTTTTCCTTCTTTGCCAATCGGTGAACCTTTCCGACATGATCAATTACCTTCCAGTACCTTGAGAGGCAATATATCTTCCACTACCTGTCACATTGTTAATAGCCCCATCGATTTTTCCTCTACGGGTTCTCTCACAGCACCTTTAGAAGATTCCAGAGTAGACATGCAAGGACAAACAGACTTTATTGGTAATATTTTTCAGAATACAACAAATTACATTTCAAAGAACAGATGGGAAGAAAATAGCCAAAACTATAATCCTGGTCTAAATGGTTCATTCGGTGCCATGAATTCCCTGGTTTCTGGCAATGGTTCCAGTGGTGCATTGAACCAGAGTATGGACCAAAGGAAACGGTTTGGCGCATCTATGATTGGTCAATCAAACAGTGGGACTCTATCCATGTTTCAGCATCCTGATGTTGAGAATTTTGCTTTGGATCCAAAAATGAGGTCTAACGAGGATGTTATCTTGGCACAAACAAAGTCCCAGAATGGTTTCGTTCAAAATAATTATGAGTCTTTGGATGATATAATGAATGAAATGATCAAACAGGATCAAAATGATGGTTCCTTAATGGATGGAGAATTCAGGTTTGGATCTTTCTCACCTGGATCATGCATG
>gnl_Poptr_v3.0_Potri.006G262100.1
ATGACTGTAGAGCAGGGAATTGGAGATAGCAATATAGACCAGTTTCCTATTGGTATGAGAGTTTTGGCTGTTGATGATGACCCAACTTGTCTTTTACTGCTGGAAACTCTGCTTCGTAGATGCCAGTATACTGTTACTACGACGAGTCAAGCAATCACGGCATTGAGTATGTTGAGAGAAAACAAGAACAAGTTTGACCTGGTTATCAGTGATGTCCATATGCCAGACATGGACGGTTTTAAATTGCTTGAGCTCGTGGGGCTTGAGATGGACCTACCTGTCATCATGTTGTCAGCGAACGGTGATCCAAAGCTTGTGATGAAGGGGATCACTCATGGAGCTTGTGATTATTTGCTCAAGCCTGTTCGAATTGAGGAGCTAAAGAACATCTGGCAACATGTAATTAGGAGAAGGAAATATGATAACAAAGACAGAAACAGTTCGGATAACCGAGACAAGCCTAATCAAGGAAGTAGTGAAGCAATACCTGACCAGAAGCTTAATAAAAAAAGGAAAGACCAGAATGAGGATGAGGATGAGGATCGTGATGAGAATGAACATGAAAATGAGGATCCAGCAACCCAAAAGAAGCCCCGGGTTGTATGGTCAGTGGAGCTGCATCGCAAGTTTGTGGCAGCTGTTAATCAATTGGGCATTGACAAGGCTGTTCCAAAGAAGATTCTCGATTTGATGAATGTTGAAAAGCTTACAAGAGAAAATGTGGCAAGCCATCTCCAGAAATATAGGCTTTACCTTAAAAGGATCAGCACTGTGGCAAACCAGCAAGCTAATATGGTGGCAGCTTTAGGTAGTTCAGATGCATCATATCTGCAAATGAATTCTATGAATGGTATGGGATTGCACAACTTGGCTGGATCTGGGCAGTTTCACAACACCCCTTTCAGATCTCTCCCTTCTAGTGGAATGCTTAGTAGGTTGAATTCTCCTGCTGTTCTGGGCATTCGTGGTCTTCCTTCTCCTGGAGTGATTCGATTAGGTCATGTACAGAGTGCACCGCACTCAGCTAATGGTTTAAGTCACTTCCAACCAGTTGGACACCCTGGAAATAATGGGAACATACTTCAGGGGATGCCAATGTCATTGGAACTTGATCAAATACAATCAAACAAGGGTGTCAACTATGTTAGGGAACTTCCTACTCATCTTGATGATACAGCCAGTTTCCCTGTATCCAGTGGTTCCACAGATATGAAAATAATTGCTGGGAGCTCAAACAGCCCTTTTGTTGGTGTTTCAGGCAAACCTTTGATGCTGGAAGGACATGGTCAAGGGCTCCAAGATGGCCAAAAATTTGGAAATCAATCTTCTCTCGCAGCAGGTTCCTTAGATCCAGGATATTCTTCCCATTTCCCGGATCATGGTAGATGTAATGACAACTGGTCCAATGCTGTTCAGTCAAATGGGGTCCAATCAAGTTCTTTTACCTTAAATGACTGTTTTAAGCAATCTACTCTGCATCCCAGTTCCATCAGAGACAGCATGTCAACAATGGCCTTGCAAAGTAGGAATAATCACTGTGATGTTTCTTCTATCTCTACTCTACCCATTCATTTACAGGACTCCAAAGCAGATCTACAATGCCAAGTGGCTACCATGAGCAGTGATGCTGGACAAATAATCAATAATGGCCAGCTAGGGTGGGATGACCATAGACAGGATGATCCTTACCACGCAAATGGCATATCTAACTCAATAAACTCTGCAATTCCTATTAATGGTAATGGGAGTCTCGTTGGCCAGAGTTTGGATCCAAATAACATGATTTTTCAGAGAACAAGAAGCTTCAGTTCAGCAGGACAGTCAAATTTTGTTGACACCTCACTGATGAAGCATAATGAGGTTGAAAGTTCAGCAATGGAAACATTAGTGAGGTCAAAGGATGGGTATTTGCTAGGTCAACAGAAGCAGCAGGACAGCTATGTTTCGAATAATTTTGGCTCCTTGGAGGATTTGGTGAGTGTAATGGTGAAACAGGAACAAGACAAGGTGAAGTTACCAGAAGGAGACTTTGGATGTGGTGGTTATTCTCTTAGGACATGCATA
>gnl_Poptr_v3.0_Potri.018G111300.1
ATGACCGTAGAGGACCAAAGGGGTTGTAATTCAGTTAATGAAAAAATGTTTCCTGTTGGTATGCGTGTTCTAGCTGTTGATGATGACCCAATTTGCCTCAAAGTTTTGGAGAATTTGCTTCGTAAATGCCAGTACGAAGTTACAACTACCAATCAAGCAGTCACTGCTCTGGAAATGTTGAGAGAAAACAGAAACAAGTATGACTTGGTTATCAGTGACGTTAACATGCCAGACATGGATGGCTTTAAGCTCCTTGAACTCGTGGGGCTCGAAATGGATCTACCGGTTATCATGTTATCATCTCATGGTGATAAAGAGTTTGTGTTTAAGGGGATTACACATGGTGCTGTTGACTATTTGCTTAAACCTGTTCGATTGGAGGAGCTCAAAAACATATGGCAACATGTAATCAGGAGAAAAAAATGGTATCCCCAGGACCAGAACGGGTCACCAGATCAAGATAAGGGTGGTGATGGAGCTGGGGAGGGGGAACAAGTGACATCAACGGGTAGTGCTGATCAAAATGGAAAAGTAAACAGGAAACGCAAGGACCAAGACGAAGAGGAGGAAGGTGAGGGTGAAGATGGAAATGATAATGAAGAATCTGGGAATCAGAAGAAGCCTCGAGTTGTTTGGTCGGTGGAGCTGCATCAAAAGTTTGTCTCTGCTGTCAATCAACTCGGTCTTGACAAGGCTGTTCCAAAGAAAATACTTGACCTGATGAATGTTGATGGGCTTACAAGGGAAAATGTGGCAAGCCATTTGCAGAAATTCAGGCTTTACCTCAAAAGACTAAGTTGTGGGGCAAATCAGCAACCCAACATGGTTGCTGCATTTGGTGCTAAAGATTCATCTTACTTGAGAATGGGTTCGCTGGATGGATTTGGAGATTTTCGCTCTGTGCATGGACCGGGACAGCTTTCAACCACTTCTCTTTCATCATACCCACCCGGGAGTTTGCTTGGTAGATTGAACTCTCCTGGTGGTTTAACCTTGCAGGGAATAGCTTCTCCTGGGCTGCTCCAACCAGGTCATTCCCGATCCTTGAACAATCCTCTCAATACTCTTGGAAAGCTCCAGCCAGGTCTCTTACAAACAAACCGAGGCAGCACAAATTTATTTCAAGGGATTTCATCAGCATTGGATCCCAAGCAATTTCAATTGAAGTCTATGAACCATACTGGAGACTTTAATCACAAAGGTGATGCAACAAGTTTTACACTTGCAGGTTGCTTCCCGGATGTCAAAGTGACTATTGGTAGCTTGGGCAATACCATATCTAGTGCCGCAAACAACCCTCAGATGCTTCATGTGAACCCACAACAAAATCAGACTAGGAGATCGTTGGCAACTCAATCTTCTCTAAGCATGCCTTCATTGAATCAGGAGTCTTTTGATGTTGGTGTCCGTGGCTCTTCAAATTTTCTGGATCATAGTAGATGTGATGATAACTGGCAGGGTGTAGTTCAAATGTCCACATTTCCTTCAAACTCTTTGCCATTGGGTGAGCCTTTCCGACATGATCCATTGCCTACAAGTACCCGGAGAGACAATATATCTTCCACCACCTCTCACATTGTTAATAATCCTCTTGATTTTTCTTCATCGGGTTCTCTCACAGCACCTTTAGAAGATTCCAGATTAGATATGCAAGGACAAGCAGACTTGGTTGGTAATATTTTTCATAATACAAATTACACATCAAAGAACAGATGGGGAGAAAATAGCCAAAACTTTAATCCTTGTCTAAATGGTTCGTTTGGTGCCATGAACTCCCTGGTTTCTGGCAATGGTTCCATGAATCCATTGAGCCAGAGTATGGACCAAAGGAAAAGGTTTGATGCATCTGTGCTTGGTCAATCAAACAGTGGGACTCTATCCATGTTTCAGCATCTTGAAGCTGGGAATTCTGCTTTGGACCCAACGGGTATGAGAATACCAAAAATGAGGTCAAATGAGGATTTTCTCTTGGAGCAAACAAAGTCTCCTAATGGTTTCGTTCAAAATAATTATGATTCTTTGGATGATATAGTGAATGCAATGATCAAACGGGATCAAAATGATGGCGTCTTGATGGATGGAGAATTCGGGTTTGAATCTTACTCACCTGGATCATGCATT
>gnl_Poptr_v3.0_Potri.018G021300.1
ATGACTGTAGAACAGGGGATTGGAGATAGCAATATAGATCAGTTTCCTATTGGTATGAGAGTTTTGGCTGTTGATGATGACCCAACTTGTCTTTTACTGTTAGAGACTCTACTCCGAAGATGCCAGTACAATGTTACTACGACGAGTCAGGCAATCACGGCATTGAGGATGTTGAGAGAAAACAAGAACAAGTTTGACCTGGTTATCAGTGATGTCCATATGCCAGACATGGATGGTTTTAAATTGCTGGAGCTCGTGGGGCTTGAGATGGACCTACCTGTCATCATGTTGTCAGCAAACGGTGATCCAAAGCTTGTGATGAAGGGGATCACTCATGGAGCTTGTTATTATTTGCTCAAGCCTGTTCGAATTGAGGAGCTAAAGACCATCTGGCAACATGTGATTAGGAGAAAGAAAAGTGATAACAAAGACAGAAACAGCTCGGATAACCGAGACAAGCCTAATCAAGGAAGTAGTGAAGCAGTACCTGACCAGAAGCTTAATAAAAAAAGAAAAGACCAGAATGGAGACGAGGATGAGGATCATGATGAGGACGAGGACGAGCATGAAAATGAGGATCCAACAACCCAAAAGAAGCCCCGGGTTGTATGGTCAGTGGAGCTGCATCGCAAGTTTGTTGCAGCCGTTAATCAATTGGGCGTTGACAAGGCTGTTCCAAAGAAGATTCTTGATTTGATGAATGTTGAAAAGCTTACTAGAGAAAATGTGGCAAGCCATCTCCAGAAATATAGGCATTACCTTAAAAGGATCAGCACCGTGGCAAACCAGCAAGCTAATATGGTGGCAGCTCTGGGCAGTTCAGATGCATCATACCTGCAAATGAATTCTATGAGTGTACTGGGATTGCACAGCTTGGCTGGATCTGTGCAGTTTCACAGCACACCCTTCAGATCTCTCCAATCTAGTGGAATGCTTGATAGGTTGAATTCTCCTGCTGTTCTGGGCATTCACGGTCTTCCTTCTCCTGGAGTGATTCAATTAGGTCATGTACAGACTGCACCCCACACGGCTAATGGTCTAAGTCACTTCCAACCAGTTGGACACCGAGGAAATAATGGGAACATACTGCAAGGGATGCCAATGCCATTAGAACTTGATCAAATACAATCCAACAAAGGTGTGAACTACATTCCGGAACTTCCTACTCATCTTGATGACACAGCCAGTTTCCCTGTTTCCAGTGGTTCCACAGATATGAAAATAATTGCTGGAAGCTCAAACAGCCCTTTTGTTGGTGTTTCAAACAAACACCTGATGTTGGAAGGACATGGTCAAGGGCTCCAAGATGGCCAAAAATCTGGAAAGCAATCTTCTCTTTCAGCAGGGTCTTTAAATCCAGGATATTCTTCCCATTTTCCAGATCATGGTAGATGTAATGACAACTGGTCCAACGCTGTTCCGTCAAATGGGGCCCAGTCAGATTCTTTTACGTTGAATGACTATTTTAAGCAATCTACTCTGCATCCTAGTGCCATCAGAGACCGCATGTCAACAATGGCCTTGCAAAGCAGGAATAATCCTTGTGATGTTTCTTCTGTCTCAACTCTTCCCATGCATTTACAGGACTCCAAAGCAGATCTACCATGCCGAGTGGGAGTGGCTACAGTGAGTAGTAATGCTGGACAGCTAATTAATAATGGCTCTCTAGGGTGGGATGACCGTAGGCAGGATGATCCTTACCACTCAAATGGCCTATCTAACTCAATAAACTCAGCATTTCCTATTAATGGTAATGGGAGTCCCAATGGGTTCAATTTAGATCCAAATAACCTGTTTTTTCAGAGAACCACAAGCTTCATTTCAACTGGACCGTCAAATTTTGTTGATACCTCATTGATGAAGCATAATGAGGTTGAATGTTCAGCCATGGAAACATTAGTGAGGTCAAAAGATGGGTATTTGCTAGGCCAAGAGAAGCCACAGGACAGTTCTGTTTCGAATAATTTTGGCTCCTTGGAAGATTTGGTGAGCGTAATGATCAATCAGCCAACCATTCTTGGT
>gnl_Poptr_v3.0_Potri.018G094700.1
ATGGCTAAGAATAATGATGAAGTGAGTGAGATATCAATGCATGACGAGGGCCGTGGCGACATGTTCAATCCCGCGGATTTGCGAGTTCTAGCCATTGATGCTAACGTTGTCTGCCTCAAGTATTTAGTAGCCATCCTCCAAAAGTGTCAATACAGAGTTACATCGACAACATTAGCAGCTGAAGCTTTGAAGATGTTGAGGGAAAACAAGAATGATTACCACGTTGTTATTACTGATGTTAAAAGGCTTGACATGGATGGTTTCAAGCTGTTGGAGATCATAGGCCTTGAAATGGACTTACCCGTGATTCTGGTCTCGGCAGAGGACAGTCAAAGCAGCATAATGAAGGGAATAAGACATGGGGCCAGAGACTATCTCTTAAAACCTGTAAGAATACAGGAAATGCAAAATATATGGCAGCATGTTGTAAGGAAGAGGCTCTCTGATTCTTCCGATAAATCTAGTAGCTTTACAAAGGAAATAATTGAACAAGAATCAGTGCCTTCAACCGAACCCATGGCAGAGGCAGAGGTCACGGGGGTCAAAGAGAAAGAAATTATCGGTAACCCAAATGGCGATGCTTGTAGTGGTAAAAAACCAAGGGTGACATGGTCCTCCGAGCTCCATGTTAAATTTGTTGATTGTGTTGAGAAACTAGAAGCACGTGGAGAGAGAGTTCAGCCCAAAAGAATTCGTGAAATGATGAACGTGGAAGGTCTTAGTCGAGAAAACATTGCCAGTCATCTTCAGAAATATCGAAACTTGTTGAAGAAGCACAAGGATAAAATGAACCAACAAGACAACGCTGGGACTGATTTGAATAGGTATGGAAGAATTTCAGCCACAAAGAACGGTCTTTGGAACACTTATGGTGATTCTACACCGAAGCCACAATCACTAGCTAGTTCTTGTACAGATTCGAAACGAATGTTTTTTCAGCCAAGTAAACAGAATGTTTTCCTAGAAAACTCGTTATCTAGCAATATCACAATGAGAAAATCTGTTCCAGTGCCAGAATTCAAAGGTTTAAACTTCTCAGCATCTAGTTCAACATGGGAATTGCCTACTGAGTACACGGGATCTCAGTCTTTCGGCCAAAATCCTGGTCTTTGTAATCTGTCACCTCTTTTATGCTCTCCTGCTGCTTCTTTCAAACCGTCCTTTCCGATGCTTGGACAAACTTTAATTGACAGGAGCCCAGCTTCTGTTCTTTCTAATCCGAGTTATTTTCCTGGGCAATATGGTGAAGGAATTTCTATGAATCTCTGTGGAAGTGGAACTTCAAACTTTAGAGAGCATGATAGTCACTGTGCATACAGGGACCAAAAATCACTGCTGGAAGACTTCATGAATAGCGAGGAAGCCAAGTTATTCATGGATGAGGAAATTAGCGACATGGTCAACCAGGCTATAGTTTTCTTCAGACTGACAAAATGGCAATTTGATATTAGCCCTTTGATAATGGTTCAGACATGTTCAACAGTCAGACAAAATCATAACACATCGTTTTCTTCTCCCTTGCAGTTTAACAGTGATGGGACTCCTAGGCTA
>gnl_Poptr_v3.0_Potri.015G136000.1
ATGGCATCCAGTCAATCTTCCAATATTATCCAAAATTCCTCCCTCTTAAAAATCAAAATCTTAGTTGTAGATGATGATTCTACATCTCTTTCAATTGTTTCAGCAATGCTGAAAACATGTAGTTACAAAGAAAATCGCAAGCTAGAACTTTTCGTTGTCACAGTTAAGAACCCATTTGATGCTTTATCAACTCTTCGACTGAAAAAGGGTTTGTTTGACTTGGTTGTCACTGACCTTCATATGCCTGAGATGAATGGTATGGAGCTGCAACAACAAGTGGATGAAGAATTCAAGCTTCCTGTGATCATAATGTCATCAGATGATAGTGAAAAGGTCATATTAAGAACTTTAGAGGGTGGTGCTGCGTTTTATATAGTGAAACCAATTAACAAGGATGATCTCAAGAATGTATGGCAATATGCAGTTGCAACTAAAACAGGTAAGTACTCCCTTTCAATAAAGGAAATAGGAGGCAGTCAAGAATCATCGTCTTCGACAGTATTTGATCAGAAAATATCTGTTGACGAAGTGAGTTCTGCAAAATCCACCAATATCAAAATATGCAATGAAAAAGATAGAATAAATAAAAACAGGAAGAGGACAAAGGAAGATCAAGAAGTAGATAGCCAGCTTGCCCCAAAAAAGCCTAAGGTGGTTTGGACAAATTCACTTCACAGTCGGTTTTTGCAAGCTATAAACCACATAGGGCTAGACAAGGCTGTTCCAAAAAGAATTCTTGAATTCATGAGTGTGCCAGGGCTGTCAAGAGAAAACGTTGCCAGCCACTTACAGAAGTATCGTATCTTCCTAAAAAAGGTTGCAGAAAGAGGTACCAGTTCATCAAAGAACTTGTCAGGACGGGCTCTTAAGTCAAACTTTGCATCTAGCCAACCCTCATTGATGCTCAAAAATTTCCAGCAAGAGTATTCACAATTTTCAAGACAACAACAAGTATTAAGAGCATCTGTTCAAGCAGGTTTTGGAGGGAATACCATTCCAACTCCTGATGGTGGTTCCAATTTTGGGAGCTTGCACTCTCCAAACCAGCAAGCTCCAAACAACAACTCCGCACTTCAATCACCATACAAGCAGTCTCGTTCATTTGGCAATCCAACAGGGTTTCAGCAGCTATCATTTGGCAATGCTAATCAAGCCAATAAAAAAAGATCAGGTTTGGAATCGAATAACAATACAGGAACAAACCCTCCGGCCTCTCGTGAAAGTGTCCCTAATGGCCTCACCCATGGTAAAAGTCCAATGCAGATATACCAACCACAAAATCAAGGAAGATCAAATCTTCAGAGTTTTGATAGCTCAGAACATAACAAATTTGGTTCCATTGGAGTTCAAGCTACCAACTACAGGTCAGGAGTCGGGAATATTGGAAACAACAACAATTCCTTGAATACCAATAATAATTATGCTGGAATTCGAGTGAATACCGATGGACAACTCATTGGAGCAGGCCAACTGCAAGTCAGTAAGAATAAACTATCAAATGGTTTTGGTAATGGTGGTAATTGTGGCTTGATGAATTGGACTCACAACGGCAACATGAATGTTGCATCATCAAGCTATTTGGCTCAAAGAGGGTCTTTTCCGGCTAGTATTGAGAGTGCAAACCAATTCCCACCAACATTATTCACTAGTACTGTTTATCAAGGGAATACTCCTATGCTGCTGCCGCCGCCGCCGCCGCCACCACAACAACAACAACAACTTGGTCTTGGGAATGGAGGGCAACATGACTTTGCATTTGGCCTAGTGAACAATAGTCCTCCTATCTTTGGTGGAAATTACAATCAGCAGCAACAATTTGGTCAAGGTGAACTAAATTTTAGCGATATGCTTTTGGAGCCTACCAACAATTTAACTGCTCATCAGCCACAAGGTGTTGATCAAGTGAGCACTCCCTTGCATGACCTCTTGCATCCAGACTTCCTTAACTCACTTCATATTGATGACAATACTCCTTGGAATGAACAACCTTCTAGCCAGGTTCAAAGTGGAGAAGAAGCTATGAATCCCTTCTTCGGAGGTAATGCCAGTTCAATGGACGGGTATTTTCCTAACTTTAATCAGGCAAGTGTAAGACATACCAATATTGCTGCTCTCATACTTTCAATAGTATTTACAATATCCAACAAT
>gnl_Poptr_v3.0_Potri.014G125400.1
ATGCTTCGAGAGGATAAGAACAGGTTTGACGTTCTTGGAAATGATCTGCAAATGCATGAAATGGATGGAATTCAGCTCCTTAAGATCATCCGATCAGAAATGGATTTGCCTGTCGTCATCATATCATCAGATGATGAACAAGAACTTGTTTTGAAGGGTGTTCTTCAGGGTGCTTGTGATTGTTTGATCAAGCCTGTTAAGATGGAAGCTCTTAAAGTCTTTTGGCAGCACGTGGTTCGCAAGAAAATTAACAACACTTTAGAACGATTAGAACAGCCAATAAGAAAGGAAGAGGATAAATTGCATTTGGAGAATTCTTGTATTGTTAGCTGTACAGTCTCTGGAAATGCAGGACATCCTATGACCTTGAAAAGGAAAATAGATGGTGAAGATGAAGGCAAGGCTTCAGATGGTTTGTCTACGGGAAAGAAA
>gnl_Poptr_v3.0_Potri.008G135500.1
ATGGCTGCTTTGCAGCGAGTAGCGCCGAGCTTGGGCACGAGCGCAAGCACTTATGGATCGTGTAAAGGTGCAGGTGCAGATGTAATAGTGTCTGATCAGTTCCCGGCTGGTTTACGGGTTCTGGTAGTGGATGATGACATCACTTGCTTAAGATTGCTTGAGAAAATGCTTCGCCGCTGCCTTTATCACGTTACTACATGCTCCCAGGCCACAGCTGCTTTGAAACTTTTGAGGGAAAGGAAAGGCTGTTTTGATGTGGTACTAAGTGATGTCCATATGCCTGATATGGATGGATTTAAACTCCTTGAGCTTGTTGGGTTGGAAATGGACCTCCCAGTTATTATGATGTCTGCTGATGGGAGAACAAGTGCTGTAATGAGAGGAATCAGTCATGGAGCTTGTGATTACTTGATTAAACCTATACGTGAAGAAGAGCTCAAGAATATATGGCAACATGTTATTAGGAAAAAGTGGAATGAGAACAAAGAACAAGAACATTCTGGAAGCTTTGAGGATAATGATCGGCATAAAAGAGGGAATGATGCTGAAAATGCATCTTCTGTTAGTGAAGGAGCAGAAGGAGTTTTGAAAGGCCAAAAGAAGAGGAGCATTGCTAAAGATGAAGATGACGCTGAACTTGAAAATGATGATCCCTCTGCATCAAAGAAACCACGTGTTGTGTGGTCAGTGGAGCTCCATCAGCAATTTGTCAGTGCTGTAAACCATCTTGGAATCGACAAGGCTGTGCCTAAGCGAATTCTTGAGTTGATGAATGTGCCTGGTTTAACTAGAGAAAATGTTGCAAGTCATTTGCAGAAGTTTAGACTATATTTGAAGAGATTAAGTGGGGTTGCTCAACAAGGTGGGATTTCTAATCCGTTCTGTGGACTATTGGACTCAAATGTAAAGCTTAATCCGCTTGGAAGATTTGACATCCAAGTTTTGGCCGCCTCTGGCCAGATTCCTCCACAAACATTAGCAGCACTGCATGCCGAGCTTTTTGGTCATCCTGCAGGCAGCATGGTTACAACAGTGGACCAACCAGCTCTTTTACAAGCATCCGTGCAGGGTCCAAAATGTATTCCTGCTGAACATGGTATGGCATTTGGTCAGCCATTAGTAAAATGTCAAACCAACATGTCTAAACATTTTCCACAAAATGTGGTCTCTGCTGAGGAAGTTGCTACAGGATTTGTAGCCTGGCCCTCTAACAGCGTTGGAACAGTAGGACCCATTAGCAATCTTGGAGGGATGAGCAGTAAAAATAGTAACATGTTAATGGACGTGGTGCAGCAGCAGAAACAGCAGCAACAATCACCACAGCTGCCATCATTACCAGAGCCTAGCCGTATAATTAATGTACAGCCATCTTGCCTTGTGGTCCCTTCCCAGTCATCAGCCACTTTTCAAGCTGGAAACAGTCCTGCTTCAGTCAATCAGAATTGCAGCTATAGCCGAAGTCCTATGATTGATTACAGTCTTCTGTCACCTCAATCAAATAATTCCTCATTGAATATTGGCCAAATATCAAATGGGGATCTCAAAACCACAGGTGTAAGTGGGTACTCGGGCTCAGGTTCCATATCTCCTTTGTCATCATGCTCTGTAAATCCTGACAATACCTCTCAGCAAGGTCAAAGCTCAACCATGACAATTCGAGCTGCAAGACAATTACCAGGACTTGGTCCTAATATCTCTAACTTCCAAGGTTCCTATGGTGCTAAGTCAAGTGAAGTGCTTGATCAAGGACCTCTTAGGAATCTTGGGTTTGTTGGTAAATGTACTAGCATTCCAAGCCGGTTGGCTGTGGATGAATTTGAATCAACAATGAGCAACTTGGAACATGAAAAATTATATATGGAGACAAACGGTAATAAAGTGAAGCAGGAGCCAAACAGTAATGCAGTGAAGCAGGAGCCAAATGTTGAATTTATGGATAACGCCAAAGTTCTCATCCCAATATTACCACAATTGCCCCCAAATACAAGTGATCTCATGAGTGTTTTCAAAGAA
>gnl_Poptr_v3.0_Potri.008G213500.1
ATGATGAATCTTGCTAACTGCAAAGGATCAATGTCAACGGCTACTTCTGGTGGCGTCTGGAAGGCCTCTGATGGTGCCTCAGATCAGTTTCCGGCAGGGTTGCGTGTGTTGGTTGTTGATGATGATCCAACATGCCTTGTGATCTTGGAGAAGATGCTTAGGACCTGCCGTTATGAAGTTACAAAGTGCAATCGAGCAGAAATCGCGTTGTCTTTACTTCGAGAGAACAAAAACGGGTATGATATTGTTATTAGTGATGTCCACATGCCAGACATGGATGGATTTAAACTTCTTGAGCAAATTGGGCTGGAGATGGATCTGCCTGTTATCATGATGTCTGCTGATGATGGGAAAAATGTGGTGATGAAAGGTGTAACTCACGGTGCTTGTGATTACCTGATTAAACCGATTCGCATTGAGGCACTGAAGAACATATGGCAGCATGTGGTTCGCAAGAGAAAGAATGAATGGAAGGATTTGGAGCAATCAGGGAGTGTCGAAGAGGGAGGAGATAGGCAGCAGAAACAACCTGAAGATGCTGATTACTCGTCCTCAGCAAATGAAGGAAGTTGGAAAAATTCAAAGAGGAGAAAAGATGAGGAAGAAGAAGCAGAGGAGAGGGATGATACATCCGCGTTAAAGAAACCACGTGTGGTTTGGTCAGTTGAACTTCATCAACAGTTTGTCGCAGCAGTTAATCAACTAGGCATTGACAAGGCTGTCCCCAAGAAAATTCTGGAGTTGATGAATGTTCCTGGACTCACTAGAGAAAATGTTGCTAGCCACCTTCAGAAATATCGCTTGTATCTTAGAAGGTTAAGTGGGGTTTCACAGCACCAGAACGGTATGGGCAGCTCTTTTATCAGCCCACAAGAGGCAACATATGGGCCATTGTCCTCCCTTAACGGGCTCGACCTTCAAACTCTTGCTACTGCTGGTCAACTCCCTGCACAAAGTCTCGCCACACTGCAAGCAGCCGGACTTGGTCGATCAACAGCAAAACCTAGAATGCCCATGCCAATTGTTGATCAGAGGAACCTCTTCAGCTTTGAAAATCCAAAATTAAGATTTGGGGAGGGGCAACAGCAACATTTGAACAATGGTAAGCAAACGAACCTGCTTCATGGAATCCCAACCACCATGGAGCCAAAGCAGCTAGCAAACTTGCACCATTCAGCACAGTCTCTTGGGAGCATGAATATGCAATTCAATGCCCATGCAGGCCAGAGTAGTTCTTTGCTGATGCAGATGTCTCAACAGCAGTCTAGGGGTCAGATACTAAATGAAACTACCCACAGCCATGTTCCCAGACTCTCATCATCCATAGGGCAGCCTATTGCATCTAATGCACTTGCCAGTGGGGTCTTGACAAGAAATGGATTAGCTGAAAATGGCAGAGGAATAGGATTCAATCCAGTTTCACAATCATCTACGTTGTTGAATTTCCCATTGAACACCACAGCTGAATTGACAGCCACTAGTTTTCCTCTTGGAAGTGCTGCTGAGGTGCCTAGTCTCACATCCAAGGGGACATTTCAGGAAGAGATCAGCTCAGAAATAAAGGGAACTGGAGGATTCATGCCAAGTTATGATATCTTTAGCGACTTGCAACAGCACAGATCCCATGATTGGGAGTTACAGAATGTAGGCATGACCTTCAATGGTTCTCAGCAATCCAATTCTGTGCAAAGCAACCTTGACGTGGCACCATCAGTTTTATCTCATCAAGGCTTTTCTTCATGCCAAAGTAATGGACAAAGCAGGAATAATATATCTGTGGTAGGCAAGCCAATGTTTTCAGCAGGAGATGCGACGGAGCACGTGAATGCGCAAAGTCTTGAACATCCTATCAACACTTTTTTTGCTGAAAATTCCATGAGAGTTAAGACTGAAAGAGTCCCTGATGCAAACCCTCAAACTGCCCTCTTTAATGGACAGTTTGGTCAGGAGGATCTCATGAGTGCACTTCTCAAACAACAGCAGCAGCAGCAGCAGGGAGGCATTGGACTAGCTGAAAATGAATTTGACTTCGATGGGTATTCCCTGGATAATATTCCTGTG
>gnl_Poptr_v3.0_Potri.008G181000.1
ATGATGGAAAATAATGGTTTCTCTTCTCCGCGAAATGATTCGTTTCCTGCTGGTCTCCGTGTTCTCGTTGTCGATGATGATCCCACCTGGTTAAAAATCCTCGAAAAGATGCTCAAGAAATGCTCTTATGAAGTGACCACATGCGGTTTGGCAAGAGATGCTTTGAACCTGCTTCGTGAGAGGAAAGGAGGATATGACATTGTAATTAGTGACGTCTACATGCCTGACATGGATGGTTTCAAACTCTTAGAGCAAGTTGGACTGGAGATGGATCTTCCAGTCATTAGTCGGTTCTTTTCTCTTACTCTGGAATTTTATTTCAATGCCAATATTTTCTATTTGCGTATACATATACCCATGTCGTGCTTGCACTATATATATATTGGAATATTGATTCAGCTTCTGACCAGTTGCGCTTGTCAACTTACAGTGATGTCTGTTGATGGAGAGACAAGCAGGGTGATGAAAGGCGTTCAACATGGAGCATGTGATTATCTTCTTAAGCCTATACGAATGAAAGAACTCCGGAATATATGGCAGCATGTATTCAGAAAGAAAATACATGAGGTAAGAGACATTGAAACTCTTGAACGGGTCGAAAGTTTTCAAATGACTAGAAATGGATCAGATCAATATGAGGATGGGCATGTGCTCTGTGGAGAAGATCTTACTTCCATAAAGAAAAGAAAACATATTGAAAGCAAGCATGATGAAAAAGACACTGGTGATAGTATTTCTACAAAGAAAGCTAGAGTAGTTTGGTCAGTAGATCTTCACCAGAAATTTGTCAAAGCCGTAAATCAGATAGGATTTGATACCACATCTTTGCCATCCTTCGACGGAGCAATGACAGGTAGTGTCTGTTTGGCAGAAGTTGGTCCCAAGAAAATACTTGACATGATGAACGTGCCATGGCTAACAAGAGAAAACGTTGCTAGCCACTTGCAGAAATACCGTCTCTATTTGAGTAGGTTGCAGAAAGAAAACGATTTTAAAAATCCTGCTGGTGGGATAAAGCAGTCAGATTCACCTTTAAGAGATTCTGCAGGAAGTTTTGGCTCTCAGAACTCCATCAACTTGCAGCACAATGATGTTTCGAATGGGAGCTACAGATTTTCTGGTAGTAGCTTAGTTGTCCACAATGGGGATCCCAGAAGCCATGACAGTGATCGAAAGAGACTTGTTTCAACGCCTGTGGAAGAACCCAAAAGAACCTTAACTGTTAATGTTCCCAATCCTTGTATACCCAGAAGTTCACAAATGGAATTTGGTCATCCCCTTGCACCTCCACAATCAGAAGTAGACTTTGGAGCATTGGATTCTACTTTCCCAACAAAGTATCCTTGGTGTGGAATTCCAGAGATTCAACTAAAAAAAGAACATAATCCACTTCATTTGAATGATGAATTCAGCCACCTTCCACTGCCTGGTCAAAAGCAGCTTACCCAAGCTGATTATCCACAACCTGCTCCAGCCATCAGTTCTGCACCATCCTTAACACCTTCTCATAACGAGTACAGGAGCAATGTTAACCATGCAAGTTCAACAGCTATTGCGGTTGACTCTAGCCCTATTCAAACAAAGACCAATGTGGCAAATCATCAAGCTATTGAGCTCATTTCCAAGAGCACACCAAGTTTGGAAAATCAAGGCTTCAATATGAATTCCATTACAGAATTTGAATCTTCCCGGAAAAACATAAATTTGGGAATGCTACCTTTCACAACTTTGGAGGAAGACTTGCAAGTATGTTGGGTTCCAGGTGATTGCTATATGAATCTCGGACTCCAGAACATAGAGGTTCTGGAATACTTCGACCCAGGTCTTATCACAGACGTACCGGTAAACTTGAATGATGGGCTGAGGTTTGACTATGAGTTCAATGACCCAACAGAATATTCTCTAATAGATCAAAGCTTGTTTATAGCA
>gnl_Poptr_v3.0_Potri.012G133800.1
ATGGCATCCACTCAGTCTTCCAATGCCCTAAGCTCCTCCCTTCCGAAAATCCATATTTTAATTGTAGATGATGATTCTACATCTCTTTCTGTTGTTTCAGCAACGCTGAAAACAGTTAGCTATAAAGACAATCGCAACCTAGAACTTATTGTGGTCACAGTCAAGAAACCATTTGATGCTTTATCAATTCTTCGACTGAAAAAGGGTTTATTTGACTTAGTTGTGTCTGACCTCCATATGCCTGAGATGAATGGCATGGAACTACAAAAACAAGTGGAAGAAGAATTCAAGCTTCCTGTGATTATAATGTCCTCAGATGAAAGTAAGAACGTCATATCAAGAAGTTTAGAGGGTGGTGCTGCGTTTTATATAGTGAAACCAGCTAACAAAGTTGATCTCAAGAATGTGTGGCATTATGCAGTTGCAATCAAAACAGGTAACTCCCTTTCAATCAAGGAAATAGAAGGCTCTCGAGAACCATCATATTCTTCTACATTGGTTGAGAGATTATCCCTTGAAGATGTGAACTCTGCAACATCTATCAATGATGAAAAACGTTATAGAAAAAATGGAAGAAAGGAAGAAAGGAAGAGCACAAAGGATGATCAAGAAGTAGATAGTCAGCCTGCCTCGAAAAAGCCTAAGGTGGTTTGGACTAATTCACTTCACAACCGGTTTTTGCTGGCCTTAAACCATATAGGGCTAGACAAGGCTGTTCCAAAAAGAATTCTTGAATGCATGAGTGTGCGAGGGCTGTCAAGAGAAAATATTGCCAGTCACTTACAGAAGTATCGAATCTTCCTTAAAAAGGTTGCAGAGAGAGGTGGTTGTTCATCGAAGAACTTGTCAGGACGAGATGATCTTAGGACAAACTTTGCACCTAGCCAACCCTTTATGATGTTCAAAAATGTCCAGCAGGAATATTCCCAACGAGTAACAAGAGCATCAATTCAACCTGGTCTTGGAGGGAACACCATTCCAGCTCTTGGTGGTTCCAGTTTTAGGAACTTGCATTCTCCAAACCAACAGGCTCCGAGCAACAACTCCATACTTCAATCACCATACGGGCAGTCTCGTTTATTTGGCAATGCTAATTCTGCTAATCAGGCAAACCAAATAAGATCAGGACTGGAATCAAACTATAGTATTGGAGAAAACATGCCTTCTTATGGAGGTGTGATCCCTAATGGCCTCACTCATGGTACAAGGCCAATGCAAATGTACCATCCGCAAAATCAAGCAAGATCATATCTTCAGAATTTTGGTAGCCCACCACTAATTAACAGGTTTGGTGCTGTTGGAATTCAGGCTACCAACTACGGGTCAGGAGTTGGGGATATAGGAATCATCAACAATTCCTTGAACACCAACAATAATTATGTTGGAATTCGTGTGACTACCGATGGACGCCTCATTGGATCAGGCCAAATGCAACTCAATACGAATGAACTATCAAATGGCTTTAGTGATGGTGGTCATCCTTGCTTGATGAATTGGGCTCGTAATGGCAACATGAACGTTGCATCTATAGGGTTTAATATAGCGTCAGAAAATTATGTGGCTCGTAGGGGATCTTTTTCTGCTGGTTTTGAGGGTGCAAACCAATTCTTCCCACCAACACCATTCACTAGTGTTTATCATGGGAATAGTACTCCAATGCTGCTGCCACCACCACCACCACAGCACCAGCTTGGTCTTGGAAATGGAGGACAAAATGACTTTGTGTTTGGCCTCATGAACAACAGCCCTCCTATCTTGGGTGGGAATTCTAATCAACAGCCTCAGATTGGCGAAGGTGAACCGAATGTTAGCGACATGCTTTTGGAACCTACCAACAATCCACCTGCTTATCAGCTTCCACAAGGTGTTGCTCAAATGAGCACTCCCTTGCATGAACTCCTGACTCCGGACTTCTTGAACTCACTTCACATTGATGACAACACTCCTCGGAATGAACAACCTTCTAGCCAGGCA
>gnl_Prupe_v2.1_Prupe.2G289800.1
ATGGATGCGGCTACAGAGAGGTCTGAGTTTAGGCAATCTTCTGCAAATACCAAACCCTCTTTCGTAGATATGATCAATATCTTGGTTGTGGACGACGATGCAACCACTCTAGCTATAGTTTCAGCAATGCTTAAAACATGGAGTTACCAAGTTGTCTCGGTTAGAAACCCTATCGATGCTTTGGCTACCCTTCGAGCGAGGAAAGGCATATTTGATCTAGTTGTTACAGATCTTCATATGCCTCAGATGAATGGGTTTGAATTGCAAAAGCATGTCCATGAAGAATTTAAGCTACCTGTTATTATGATGTCCGCAGATGACAAAGAGAGTGTGATACTAAAGAGTTTAGAGGGTGGAGTTGTGTACTATATAGTAAAGCCTGTGAGCAAAGATGACATAAAGAATGTGTGGCAGTATGCTGTTGCTGCTAAAAAGGGTAAATCGGTTACCATAGAGGAAATAGAAAGTGCTCCAGGAGAAGCACCTGGTGAGGTCGAGGATGGAAGTTCTGAGACATCTTCCGATACTGACGAAGAAAAACAGGATAAAAAGGCCGAGGCCAAGGTCAAAAGGGCACGTAAGAGGCACAGGGAAGATGATAATGAAGAGCGTATGGTTGCCCCAAAGAAGCCAAAAGTGGTGTGGACAAATTCACTTCACAATCAGTTTCTGCTGGCCATCAGACACATTGGCTTGGACAAGGCTGTGCCAAAGAGGATTCTCGAGTTCATGAATGTGCCAGGCTTAACTAGAGAAAATGTAGCTAGTCATTTGCAGAAGTATCGTATCTTCTTGAAACGAGTTGCGGAGAAAGCCAGGCTATCCAAGTGCTTGTCCGAGAGGGTGTTCAGGTCAAGCTTTGCATTTGGCCATCCAGCACTAGTCTTCAACAATGTCCAACGAGACCAATATTATTCACAACTCCTCAACCCACAGCAAATGGGAACATCAATTGCCTCTACATTTCAACCATCAGCTGGAAATGGAAGCACCCTAGCTCTCACTGCTGCTGCTTCCAATAACCTTGGCTCCATCCAATTCCCCAATTACCATCAATCTTCAAGCAGCAACAGCAGCAGATCCTTCCCTCAACTTATCGGTTCCGGCCAGTCACGTCTATTGAGCAATAATCAAGCTAACATTCTGTGCCAGCAACCAATGCTTGGTAATGGTAATGGGGATCAGCTACTTTGCCAAGCAAACCGCCGCACGGCAGCTTTTGGGGTGCAACAATTGATGAACACTTTTGGCAATGGAGGTATGTCCTTTGGCCTAATGAACAATAATATTGGTACAAACAGTTTGATGCAAGTATACCCACAACAAAGTCAGCCAAGGCAGAATGGAGTTTTCACTTTCACCAATAACCCATTCAGCTACAACTTTGCTACATCAGGAAACCAGAACAGTTCAAGTTATACTCCATTGTCTTCAAGCTTCGAGAACATGGGGTCTAATGTTAACAATGTGAACCAGCGGGTGCCAAACTCCAGTCATCAGCTGGTTAGTAACTTTGCCGTATCCCAGATTATGAGCAGCAGTGGCAGAGAGCTAGTGGGATTAATGGGTAGTCAACCAGCT
>gnl_Prupe_v2.1_Prupe.6G254900.1
ATGGCTTCCAAGTCAGTTTTAATCGTTGCTCTTCTGTTCTTTGTTCCCATTCTCTGCCTTCAAGGCACTTATGCTTACCGTATAGTACGTGATGCTCACCGTATAAGACGTGATGTCTCTGCTTCTGCCTCTGCCTCTGCCCCTGCTTCAGTTTTAATCGTTGCTCTTCTGTTCTGTGTTCCCATTCTCTGCCTTCAAAGCATTTATGCTTACCGTATAGGACGTGATGCCTCTGCTTCTGCCTCTGCCTCTGCCTCTGCCTCTGCCTCTGCCTCTGCCTCTTGCGCAATTGGTGGCTTCGGAAATGGAAATTGGGACAGCCATGGCGATGATGAAGAACGTACGGCTGCCCCAAGGAAGAAGAGATGCGAGTGGAAAAAATCACTTGGAGAAAAGTTTATGCTGGCAATCACACAGATTGGCTTGGGCAACGCTACCCCAAAGAGAATTATCGAGTTCATGAATGAGCCAGACTTAACAACAAAAAATGTGGCTAGTCATTTGCAGAAGTATCGTATATTCTTGAAGGGGAAGGAAGCTGCGGCGGGGGACGAAGACAAGCTTGAGAGGTTGAGCAGGTCAAGCTTCGCACGTGGCCACCCAGAACTACTCTTCAACAATAACGAACGAGACCAACCTCACTCACAGCTCCTGAACCAACCGCAAATGAAAACATCAATTGGCTCTACATTTCAAGTTCAACCATCAGCTGGAATTGGAAGCACCCCGCCTCTTACTGCTGTTGCTTCCAACAGCCACGGCTCCATCCACGCTCCACTTATTCGTTCGGGGCAGTCGAGCCTATTGAACAATAATCTAGCTAACTTTCCGCGCCAGCAACGAACGCTTGGTAATCGTAATGGGGATCAGCTGTTTATTCAAGAAAACCGCCCGGCAGCTTTTGAAATGCAACAACTGAGTAATAATTTTGAAAATGGAGGTATGTCTTTTGACCCAATGAATAATGTGGGACTTACCAACAATAATATTGGGAAAAATAATCTGATGCAAGTATACCCACTACAAAGCCAGCCAGGGACCAATAACCCATTCAGCTACAACCTTGCTACATCAGTAAATCAGAACGGTTCGAATTTAACTCCAATGTCTTCGAGCTTTCATAACTTGTGGTCTCATTTTAACGATGTAAATCAATGCGAAGTTGATTGGCAGTCGTTGTGTTCTGCTGGTTTTGAGACTGGTGCTAGTTCTGCATACCAGTTCCCTCCAAATTTGCCTGACAACAAAGGTGATCTTGATCCGCAACAAAATGTTCCAGTGTTGCCACCCCCAGAAGGGAATTTTAATGACCAATGTGGTCTGCTAAATATCAATGTTGGAGGAGGAAATGTTGAAAATTCCAATAGGTATCTTCATGATATCTACATGAAGCCCGATTCTCTTTTCACGGATGAGCAGGACAACTGTCAACCTCCTTCTCAGGTACATATGCACCAGAAATTTATGATTTTCTTTCATTCTTGC
>gnl_Prupe_v2.1_Prupe.7G259300.1
ATGACTGTGAAGGCCCAGAGGGGAGGTTTGATTGGTGAGGATGGGGCTATGGACCGTTTCCCGGTGGGTATGCGTGTCCTGGCTGTTGACGACAATCCAATTTGTCTCAGATTATTGGAGGGGCTCCTTCAGAATTGCCAGTATCAAGTTACTACGACCACTCAGGCAGTCGAGGCACTGCTAATGTTGAGGGAAAGCAGAAATAGGTTTGACCTGGTGATCACTGATGTAAGTATGCCAGACATGGATGGCTTTAAGCTACTTGAGCTCTTAGGGCTGGAAATGGACCTACCTGTGATTATGTTGTCAGGACATAGTGATAAAGAGCTTGTAATGAAGGGAATCTCCCATGGTGCTTGTGACTATCTGTTGAAGCCTGTTCGAAAGGAAGAGCTCACGAATATCTGGCAACATGTAATCCGAAGAAAGAAGTTCGACTCCAAGGACCAAAACAAGTCGTCCAGTCAAGACAAGGCTTGCCATGAAACCGAAGGGGGACAGGGGGTTTCACCAGCAGGCAGCTCAGATCAGAATGGAAAATTCAATAGAAAAAGAAAGGACCAAAATGAAGATGAGGAAGAAGAATATGAAGATGATGAACATGAGAATGAGGACCCATCCACCCAAAAGAAGCCTCGGGTAGTTTGGTCGAAAGAGCTGCACGGAAAGTTTGTTGCAGCTGTACATCAGTTGGGACTTGAAAGGGCTGTTCCTAAGAAAATTCTTGACCTGATGAATGTTCAAGGACTCACGAGGGAAAATGTGGCCAGCCATCTGCAGAAATATAGGCTCTGCCTCAAAAGACTCAGCAGTACTGCAACCCAACAAGCTAGCATGGTTGCTGCTTTTGGGGGGAAAGATTCCTCTTACATCCGCATGGGTGCACTAGATGGATTTGGAGATCTACGGTCCTTAGCTGGATCACGAAGACTCTCAAATGCCACTTTATCACCATACGCACCAGGTGGGATGCTTGGTAGATTAAACTCCCCGGCTGGTTTGAGCATACGAGGAATTACTTCTTCTGGTCTGGTCCAACCTGGTCACTCCCAAAACTTGAGCAACTCTATTAGTAATCTTGTAAAGCTCCAGCCAGCTCTGCCTGCAAACCAAAGTCCAAATTTGTATGAATCAATTCCAACATCATTAGAACTCAATCAATTGCAGCAGGGCAAACATACTGCTCACATTGGAGAGTCCAGTCCCAATAATGATCCAACAAGTTATTCAGTACCCTCTAGCTTTCCAGACACAAGTGTGTCTGTTAGCTCAATTCATTCTGATTCCATTACTTCAAGCAATCCTTTGATATTACACAGGAATCCACAACAAGCATTTGGTATGGGAGTATTTGGAAATCGGTCTTCTCTTAGTTTGGCTTCATTGAATCCAGAATCTTTTGACATTGGAATCTCCTCCAATTTTCTGGATGACAATCGATGTAGTGAAAGTTGGCAGGTTGCAGTTCAGTTATCTAAGTTTCCATCGAATGATTTGCCAATGAGCGAGCCTTTCGATCATGGTCAATTGCATGCGAATAACTTGGGTCTTTCTTCTACCAGGCCTCAAATTGGGAACAGTCCAAATGATTTTTCGTCTTTAAGTGTTCTTCCAGGTCCTGCTGAGGAATTAAGAGGAAATGTGTGGAACCAAGAAGGCTTGATTGGAGATGTTGTGCCAACCATGGATTGCACACCAAAGCAAAGGTGGGAAGAACATAAGCGAGATTACAAGCACAACTTGAATCTAACTTTCAGTGCCACAAATCCCACGGTTTCTGCTAATGTTATTGTGAGTCCCCTAAGCCAGAGTTTGGACCAAAGTGATGCAGTCTGCAGTAAAAAGATGAATTCATCTTTATTTGACCAGTTAAATGGGGCCACTCCAACTGTCATGCAGCTCAGTGAGGTTGAGAAATCTGCCATGGGAACAAAGATGAAGCCCAGTGAGGACTACCTGTGGGAGCAAACAAAGTCGCATGATGGTTTAGTTCAAAATAGTTATGAATCGTTGAATGATATCATGGGTGCGATAATGAAAGGGGGACAAAACGAGAATATGCTAATGGATGGAGAGTTTTGGATT
>gnl_Prupe_v2.1_Prupe.1G317900.1
ATGGAACACATGAGTCGTACAGAGACTAATGGTCTCCCTAGCTTTGCACATGACCTCCAAATCCTTCTGGTAGATCATGACATATATTCCCTCATGTGCATAGCATCAACGCTTGAACAATACTCATTCAAGGTGACCACAACCGAGATGGCATCTGTTGCTTTGTCCATGATTACGGAACAAAAGGATGACTATAAGCTTGTAATGGCTAACATTAACATGCCAGATATGGACAGTCTTTCTTTTCTGCGTGTACTGCACAAGAAGGAGATCCCTGTCATATTCATGTCCTCCGAAATGAATGTTAATGTAGCCAAGAAGGCCCTAGCTGAAGGAGCCTGTTTTTTCCTCGAGAAACCAATTTCTCTGGAGGATCTGAAAAGCGTGTGGCAACATGTGTACCGGAAGATTAGAACCCCAATGAAGTACAAACATAAACCAAATTATGGAACGAAAATGAACAGTGGAAAGGACTGTCAAGGGATGAAGATAAATGAGGCTGGTGATGTGCTTAGGCCTCCCCTTGGAGGTGTTAAAAGCAATGGGGCTGGTGGTGAGTGTAGCCTTGCCACTGGACATGCTTTGGACATTGACAAACAAAACACTAGCACGTTGACATGCAACGCCCAAGGAGCTTCTGGGATAAAGCTACCAATTGATGATAAAGAAGAGCAAGAAGAAGTGAATCGGGATAGCAATGGCATCACCGGCGATAAAAAGCCTCGTGCTGTTTGGACTCCGGAACTGCATCTCAAGTTTACAGCAGCTCTAAGTGCCTTAGGAGATCTAAAATCTCGTCCAAAAGCAATTCTAAAATTGATGAATGTGCCAAATATAACAGTGCGCCAGGTTGCAAGCCATCTGCAGGTTTCTCATCTACTTATATCTCAAGAACCAATTGAGAACTTGCATGCATTATTACCAATATCCTTAATCTTGTTAACCGTTTTAAAAAGGATTTATATTCTTTCCTTCCAGAAATATAAAAACCAAGTTCAGAGAATTCGTGGGACTGACACAACTAGCTTACCTTCTTCATTAAGTAGATTATCCAATTGCATCAACAGAAATGAATTCCCACCAGCAAAGCAAAGTTCTATGGTATGCCAATATGATCAAAGGACATCAAGTTTTGGAGTCCGAGGTAATACAGCACAATTAGATGCTCCAAATTCTTTGATCACATCTCCTATCCCTGTAGCTGGTTTCAACAATCATGACTACAGAAGGCAGAATCTATATTCGGGACATACAATCTTGTCTCACTACACAAATCATCATACCAACAACCCCAGTGAGTTTTATTTAAGAACTCAAGGACAGTTTCAAAATTTGAACCAATTAAGGGAAACAGACAGTTTTGGATACGGTGCTGGCATGAATGAAATCATGAACCAACAACCTCTTGGAATAGAAGAGAACAGGTTTAGAACAAGTGAAAGCCACTTTCCAAGTATGAACTACATAACTCCAGAGGCTGCTGCTTCTCCCTACATATCAGGAAACACATTTCAGGTCCCAAATGAGCCTTCTGTCATGAATCAAGAGCAATACTATACTTCGTCTTTGACCGGTCCCTTCGATTCCCAAAATCAGAACCAGTTTTCAACAGAAGGTGCAAGATTAACAACTGAAGTACTTGAGCTTGTGCCAGAACAGATAGCTTCAGGCAATGCAACCAATCCAAACAAATTTCCGGCAGACTTCAATGATGGCAGCCAGAAGCTGGATACTACAGCTGGAGAGGCTAGTTCACCAAACAAGAACCAACCCCTTTCAGAGTATGATGAGCTGTTGAAACTGCTTGAAGAAGACCCACAGGAGGCCAGCTGTGTTGGCAGTGTACCAAATGCAGGTGATCCTGATCGTTACTGTGAATGGCTAAGGGAAACTTTACTTGAAAATAGCACAGACCCTCTA
>gnl_Prupe_v2.1_Prupe.1G238200.1
ATGGAGAGTAGCTTCTCTTCTCCTCGAAACGATTCGTTTCCGGCTGGCCTCCGAGTTCTCGTCGTCGATGATGATCCAACTTGGCTTAAGATCTTAGAGAAGATGCTCAAGAAGTGCTCCTATGAAGTGACTACATGTGGTTTGGCAAGAGATGCTTTAAACTTGCTTCGTGAAAAGAAAGATGGATATGACATTGTAGTCAGTGATGTAAACATGCCTGACATGGATGGTTTTAAACTTCTCGAGCATGTTGGACTTGAGATGGATCTTCCTGTTATCATGATGTCTGTTGATGGAGAAACGAGTAGGGTAATGAAAGGTGTTCAGCACGGAGCATGTGATTATCTTCTTAAGCCAATAAGAATGAAAGAACTGCGTAATATATGGCAGCATGTATTCAGAAAGAAGATACATGAGATCAGAGACATTGAGAGTCACGAAAGCATTGAAGGTATTCAGCTGATAAGAAATGGATCAGATCAGTATGATGAGGGATACTTTTTTAGTGCAGAAGACCTTACTTCATCGAGAAAAAGAAAGGATGTTGATAACAAATATGATGACAAAGACTTTTCTGATTGTTCATCCGCAAAAAAAGCTAGAGTTGTTTGGTCTGTAGACCTTCATCAGAAATTTGTAAAAGCAGTACATCAGATTGGATTTGACAAAGTTGGTCCGAAGAAGATACTTGACCTGATGAACGTGCCTTGGTTGACAAGAGAAAATGTTGCTAGCCACTTGCAGAAGTACCGGCTCTACTTGAGTAGGCTGCAAAAAGAAAATGATATTAAATCTTCTTTTGGTGGGACAAAGCATTCTGATTATTCCTCAAAAGATCTTCAAGGAATTCTTAGCGTTCAGAACTCGATCAACATCCAACAAAATGATGTTGCACATGGAAGCTACAGATTTTCTGGCAATAATTTAGTTGCTCAGAATGCGGATCCAAAGAGCAATGAAGGAGATATAAAGGGGATTGTTTCAGAGCCTGTAGCAGAACCTAAGAAAGGAACGACTGGCAATATTCCTGATTCTCAGAAGACAAGGAGTTCACAAATGGACTTCAATAGTTCTTATGCAGAAACCCAAAAAGGTTTGGTTGGAAACGTTCCCGATTCCCAGAAGATCAGGAGTTCACAGATGCGCGTCAATCATTCTTTTGCATCAGTGGAATCTGAAGTAAACTTGACAGCATTTGATTCCACCATCCCAGCGACGTATTCTTGGAATAAAATTCAATTGGAAAAAGAGCACAAGCCACTTATTCAGTTAAACAATGGCTTCAGCAAGCCTCAACTGCCTGGTCCACAGCACCATTTCCAAGCTGATCAACTACAATCAATTCCTTCCATTAGCTCAAGACCTTCAATCCCAGGGGGAGATGTAACTGGCTCCAGTAAGAGTAAGCCTTCGTATTCGGAGTACACAAACCATCATGGTAGCCATGTAAGTCCAACAATAAGTCCAACAATAAGTGCAACTGACTCTTTTCCTGGTCAAACCAAGAGCTGTGTGGTAGACCATCAACTTTCTGAGACCATTTCCACTAGTACATCAAACATGAAAAATCAGGGCATCAACCTGAGTACTGATTTGGAATCTGCCCAAAGAAACCTAATCTTGGGAAGTACATCACCTTTTGCTTCTTTGGACGATGAGTTTCAGATTTGCTGGTATCAAGGTGATTGTTATGGTATGAATCTTGAACTTCAAAATGTAGAGTTCTCGGAGTATACTGATCCTACTCATGTTACTGAAGTTCCTGCTCACCTGTATGATGCACTGAGATTTGAATATCCATGTGACCCATCAGAATATTCTGTCCTAGATCAAGGTCTGTTCATTGCA
>gnl_Prupe_v2.1_Prupe.1G126400.1
ATGAATCTGAGTAACGGTATGGGATCGATGTCAACGGCTAGTTCAAGTGGCGCTTGGAAATCGGCTGATGTGGTCTCTGACCAGTTTCCTGCGGGTTTAAGAGTCCTGGTGGTTGACGATGATCCCACTTGCCTCATGATCTTGGAGAAGATGCTTAGAACATGTCTCTATGAAGTTACGAAATGCAACCGAGCGGAGATCGCACTTAAGCTGCTTCGAGAGAACAAAAATGGATTTGATATAGTTATTAGTGATGTCCACATGCCAGACATGGATGGATTCAAACTCCTGGAGCGCGTTGGACTTGAGATGGACCTGCCTGTTATCATGATGTCTGCTGATGATGGAAAAAGTGTTGTTATGAAGGGGGTCACTCATGGTGCTTGTGACTACCTAATCAAACCGGTTCGTATAGAGGCACTGAAGAACATATGGCAGCATGTAGTTCGTAAGAAAAAGAATGAGTGGAAGGAAGTGGAGCAATCTGGAAGTGTGGAAGAAGGAGATCGGCAGCCAAAACCATCTGACGATGCAGATTACTCGTCCTCAGCAAATGAAGGGACTTGGAAGAACTCGAAAAGGAGGAAGGATGAGGAAGAAGAGGCCGACGAGAGGGATGATTCATCCACATTAAAGAAGCCACGGGTTGTTTGGTCAGTTGAACTCCATCAACAGTTTGTGGGTGCTGTTAATCAACTAGGCATCGATAAGGCTGTTCCTAAGAAAATTCTGGAGTTGATGAATGTTCCTGGGCTCACTAGAGAAAATGTTGCTAGCCATCTTCAGAAATATAGGTTGTACCTTAGAAGGTTGAGTGGAGTGTCACAGCACCCGAGTAATTTGAATAACTCTTTCCTGAGTCCCCAAGAAGCATCTTTTGGAGCTATGTCGTCACTCAATGGGCTTGATCTTCAGACACTAGCCGTCACAGGTCAACTTCCTGCTCAAAGTCTTGCCACACTCCAAGCCGGACTTGGTAGGTCAACAGCAAAATCTGGCATGCCTATGCCCCTCGTTGATCAAAGGAACTTATTCAGCTTTGAAAATCCAAAGTTGAGGTTTGCAGAGGGGCAACAACATCTGAGCAGTAGCAAGCCAATGAACTTACTTCATGGAATTCCAACAAATATGGAGGCCAAGCAGCTTGCCAACTTGCACCAGTCTGCACAATCTCTTGGGGGTGTGAATATGCAAGTCAATGCCCATGGAGTCCAGAACAGCGCTCTACTTATGCAGATGTCTCAACCACAGTCAAGAGGGCAGATCCTGAATGAAACTTCTGGAACTCATGTTCCTAGGCTTTCATCATCAATGGGGCAGCCTATCCTATCAAATGGAATTCCTAGTGGAGTTTTAGGAAGAAATGGGATTGCTGATAATGGCAGAGGGGCAGGATATAATCCAGTCCAGCAGAACTCCTCAATGTTGAACTTTCCCCTGAACAACAGTTCAGAACTGCCAGGAAACAATTTTACTCTTGGAAGTACACCAGGAATGTCCAGCCTCACGTCTAAAGGAGCATTTCCAGAAGACGCGAACTGTGAAATAAAAAGATCTTCTGGATTTGCGCCAAGTTATGATATTTTTAATGAGTTGCATCATCACAAATCTAATGACTGGGACTTACAGAATGTAGGCTTGACCTTTGATGCCTCTCAACATACAAACACCATGCATGGTAGCCTTGACTCCTCAGTTTTAGTTCATCAAGGATTTTCTTCTAGCCAAAGGAGCGCACCAAGCAGGAATCCATCTACTGTTGGAAAGGCTATGTTCTCAATTGGAGAAGGCACTCATCATGTGAATGTCCAAAATAATGGTCAACACCTTAACAGTCTTATTGTTGACAATACAGTTAGGGTTAAAGCTGAAAGGGTTCCTGATGCAAGTTCTCAAACTAGCTACTTTCACGAACAATTTGGTCAGGAGGATCTAATGAGTGCACTTCTCAAACAGCAGCAAGAGGGAATTGGAGCCACCGAAAATGAGTTTGACTTTGACGGGTATTCCTTGGATAATATTCCTGTG
>gnl_Prupe_v2.1_Prupe.1G391400.1
ATGACTGTTGAGGGGGTACTTGATGAACCCAGAGACCAATTTCCCATTGGAATGCGTGTGCTTGCCGTGGATGATGATCCCATTTGCCTTAAGCTCTTAGATGCTCTACTCCGTCGGTGCAAATATCATGTTACCACTACCAGTCAGGCAATAATGGCATTGAAGTTATTGAGAGAAAACAAGAACAAGTTTGACCTGGTTATCAGTGATGTACATATGCCAGACATGGATGGATTCAAGTTGCTCGAGCTTGTAGGGCTTGAGATGGATCTCCCTGTTATAATGTTGTCTGCAAATGGGGATACCAAGCTTGTGATGAAGGGAATCACCCATGGAGCTTGTGATTACCTGCTAAAACCCGTCCGAATTGAGCAGTTAAAGAACATATGGCAACATGTGATAAGAAGAAAGAAAGTCGATTCAAAGGACCAGAATTCTTGCAATCAAGAAAAGTCACATGCTGGAAATGGTGAAGGAGGACCTGGATCAGCGGGCACGGGAAATTCAGATCAGAATGCAAAGCTCAATAAAAAACGGAAGGATCAGGACGAGGATGAGGATGATGATCGTGATGAGGATGGACATGATAATGACGATCCGTCAACCCAGAAAAAGCCTCGGGTTGTTTGGTCTCTGGAGCTGCATCGCAAGTTTGTGGCCGCTGTTAATCAGTTAGGCATTGACAAGGCTGTGCCCAAAAAGATTTTAGATTTGATGAATGTTGAAAAGCTTACAAGAGAAAATGTGGCAAGCCATCTCCAGAAATATAGGCTTTACCTGAAAAGAATCAGCCGTGTGGCAAACCAACAAGCTAATATGGTGGCAGCCTTAGGGACTTCTGATTCTTCATATTTGCAAATGACTTCTGTGAATGGAGTTGGAAATTTCCATCCATTGACGGGACCTGGTCAGTTTCATAACAATGCATTCAGATCCTTCCCACCTAGTGGGATGGTTGGTAGATTGAACACTCCTGCTGGTCTGGGTCTACATTGTCTTCCTTCTTCAGGAATGTTTCAATTGAGTCATGCACAGAATCCAAGCAACTCCATTAATGATCAGCCATTGATATTTCCTGGAAACCGTAATGGAAATATACTGCCAGCACCGTTGGAACTTGATCAACAACATGGTACTGAAGCTGCCTGCGTTGCAGACTTCTCTGCTGCTGTCAATGGTACAACAGTTTATCCTACTTCCAGTGGTCTCCCAGATGCAAAAGTGTTTAATAGCTCAAATGATGCTCTTGGGCTTGCAGACAACCCAATTTTAAGACACACTCGAGATTCTGAAGTTGGAAGAAATTATGTAAATCAGTCTTCTGTATCAAGGGCCTCCTTAAGATCAGAATTGTCACCACCTTTTTTGGATCATGGTAGGTTGAATGACAACTGGTCAAGCGCTTCTCAGCCATCTATGTTCTGCTCAAATTCATTTTCTTCACGTGACTCATTCAAACAAGCTACTCTGCTTCAAAGTAACCTGAAGGACAATATGCCTGTTATGTCTTCACAAATTGGGAGCTCTCAGATTGATGTCTCTATCTCCTGTCAATCGCAGGATTCAAGATTTGGACTACCAATCCAAGCATCTGCAATCAGCAATAATTCTGGGCAAACAATTAATAATGACCCGTTTCAGGGGTGGGATGACCATAAGCCGGATTCCCAATACCCCTCAGATGTTATGTGTACCTCAATGAACTCTTTGATGCCGGTTAATGATACTGTGGCTCCTTTTGACCAGAATTCGGACTCTAGAAGGACATCCTTCCAAAGAAACATGGGCTTCAATTCGATTGGACAATCTAATTTTCTCGATCCATTGCTCATGAAATATGATAATGTTGAACCGACTCAGGATGCATCATTGAAGATGAGACCGGGGTACCTTATGGACCAACGGAAGCTGCAGGGCGGTTACAACCCCAACAATGTTGGGTCATTGGATGAGTTAGTGAGTGCAATGATGAAACAGGAAAGGAGA
>gnl_Prupe_v2.1_Prupe.1G334200.1
ATGGCTGCTTTGCAGAGAGTGGCGCAGTCAAGCGTGAGCACTACTGCGAGTAGCTACGGTTCGTGTAAAGGTGGTGCTACTTCGTCCTTTTCTGCAGCCAACGAAATGGCGGTCTCCGATCGGTTTCCGGCGGGCTTAAGGGTTCTGGTGGTCGACGATGACACCACTTGCTTGAGGATTCTTGAGGTGTTGCTTGGCCGGTGTGCCTACCAAGTTACCGCTTGCTCCCAGGCTACTGTTGCTTTGAATCTTCTACGAGAGAGGAAAGGCTGTTTTGATGTGGTACTGAGTGATGTTCATATGCCTGATATGGATGGATTTAAACTCCTGGAACATGTTGGGCTGGAAATGGACCTTCCTGTTATCATGATGTCTGCTGATGGGAGAACAAGTGCTGTTATGCAAGGAATTAAACATGGGGCCTGCGATTATTTAATTAAGCCTATACATGAGGCAGAACTCAAGAATATTTGGCAGCATGTTGTTAGGAAAAAATGGAACGGAAATAAAGAACTTGATCATTCTGGGAGTTTGGAAGATAATGATCGGAATAAACGAGGAAACAGTGATGTTGAATACACATCTTCTGTTAATGAAGGAACAGAAGTAATATTGAAAGGTCCGAAGAAGAGGAGCAATGCTAAAGAAGATGATGATGGTGATATGGAAAGCGATGATCCGTCTACCTCGAAGAAACCTCGTGTAGTGTGGTCAGTTGAACTCCATCAGCAGTTTGTCAGTGCTGTGAACCAACTTGGGCTTGATAAGGCTGTACCAAAGAGAATTCTTGAATTGATGAATGTACCTGGTTTAAGTAGAGAAAACGTTGCAAGTCACCTACAGAAATTCAGATTATATTTGAAGAGATTAGCGCAACAACAAAGTGGGATTTCAAATGGTTTTTGTGGGCCCGTAGAATCAAATGGGAAACTGGGTTCGCTTGGTAGATTTGACATCCAAGCTTTGGCTGCCTCTGGCCAAATTCCTCCGCAAACACTAGCCGTCCTGCAAGCTGAGCTTTTAGGTCAACCTGCAGGGAACCTTGTGCCAGCAATGGATCAGCCTGCTATTCTACATGCATCTCTACAGGGACCCAAGCGTGCTCCTGTTGAACATGGTGTGCCATTTGTGCAGCCTTTAATAAAATGCCAATCGAATGTTTCCAAACATTTTCCACAATCCATCATACCTGCTGAGGATGTATCTTCAGGGTTTGGATCTTGGCGGTCTAATAGTCTTAGTACCGTGGCACCGAGTAACAATCTCGGAGGGTTGGCTACTCACAATGGTAGCATGCTGATGGACATTATGCAGCAGGAACAAAGACAACATAAGAAAACGCAACAGCAATCTGTGCTAACTGAATCTAGCCGTTTGATTAATGTGCAGCCGTCTTGCCTTGTGGTCCCCGCTCAGTCATCAACTAGTTTCCAGGCTGGAAATAGTCCTGCTTCTGTCAATCAGAGTTGCAGTTTTAACAGGTCTACTGTTATTGATTACAGTATTCTCTCGGCTCAATCTAATAATTCCTCATTGAATATTGGACATATACCAACTGGAAATCTTAAAACTCCCAGCATTCTTGATGGGTACTCAGCCCCTGGTTCTGTTCCTTCCACATCTTGCTCAGTTAATGCTGGCAATAACACCAGCCACCAGAACTCAGCTGTGCCATTTTGTGATTCTAGACAATTGCCTGGGGTTTTGCATGACATGTCAAACATCCAGGGTTTATATGTTGATAAATCAGGGGAAATGCTCGACCAGGGACCCCTTAGGAATCTTGGATTTGTTGGTAAAGAGACTGGCATTCCAAGTCAATTTGCAGTGGATGATTTTGAATCACAAGTGAGTAACTTGAACCGTGGAAAGATCTATGTGGAGAACAATGGTAACCCAGTCAAGGAGGAGCCAAGTATGAATCTTGTGGATAATGCCAAAGTAGGCATCCCAATATTACAAGAATTTTCTTGTAGTGATTTCATGAGTGTTTTCACTGAA
>gnl_Selmo_v1.0_65512
CCCACAGGTCTCAAGGTGTTAGTCGTGGACGATGATCCTTGCTGCCTCACTCTGCTAGAGCGAATGCTGCGAGAATGCAAGTATGCTGTTACAACTTGCAGCCGTGCGACAGCAGCCTTGACAATCCTCCGGGAGAGGAAAGAATCATTCGACGTAGTAATCAGCGACGTTCATATGCCTGACATGGACGGTTTCAAGCTGCTGGAGCTCATTGGCTTGGAGATGGGGATCCCCGTTATCATGATGTCCGCCAGCGGCGAGACGGACGCGGTGATGAAGGGCGTCGTGTATGGAGCCTGCGATTACCTGGTGAAGCCCGTGAGGATCGAGGAGCTACGGAACATCTGGCAGCATGTCGTCCGGCGGCGTACCAAGGACTCGGCTGTCCGAGACGAAGCTCCCGAGGAGTGGGAGGACTTCATGAGGTCAACCCCCACGGATTCCTCCGAGGAGGCCGACGTTGACCTCCGCCTCCTGCGAAAGAAGAAGCGTCCGAGCTGCGACTTTGGCGGCGGTGGCGGCGACGAGAGCGTGAGGAGCATCGCCAGCAACAAGAAGGCGAGGGTGGTGTGGTCATTCGACCTCCACCAGCAGTTCGTCAAGGCCATCAACCACATAGGAATCGAAAAGGCCGTGCCAAAGAGGATTCTCGAAGTGATGAACATCCAGGGGCTCACGAGAGAGAACGTCGCCAGTCACCTCCAGAAGTATCGTCTCTATCTCAAGCGATTGAGCGGC
>gnl_Selmo_v1.0_90720
ATGCGAATTCAAGCGAGCGAAAGGGACATGGGTGACCAATTTCCGGCCGGATTGCGAGTGTTGGTTGTGGATGACGACAGAACTTGCCTAGCAATTCTTAAGAAGATGCTGCTTCGTTGCGCCTACGATGTGACCACTTGCGGCATGGCACGCCTGGCACTTGCGATGCTTAGAGAAAACAAGGAGCGCTTCGATGTGGTACTTAGTGATGTCTGCATGCCGGACATGGACGGGTTCAAGCTTCTTGAGCTTGTTGGGCTTGAGATGGATCTTCCGGTCATAATGATGTCTGCGAATGGCGAGACGAGCCTCGTCATGAAAGGGATTATACATGGTGCGTGCGATTACCTTCTCAAACCAATCCGGATCAAAGAGCTCAAAAACATCTGGCAACATGTCTTTCGGAGGAAGAGGAACATCCTCAAGGACGCTGACGGTGCCGACCATGACAGACAGAAGCGGAAGCCTGACGAGGGAGATTCGATGCCAGCGGCAGGATCTGCTGCAGCGGCAGGCTCTAAGAAGCGGAAAGAAATAAAAGAAGATGACGAGGAGTTTGAGCTCGACATGGACGACTCGAACACGCTTAAAAAGCCAAGGGTGGTCTGGTCCGTGGAGTTGCATCAACAGTTCGTCACGGCTGTCAATCAACTAGGAATAGACAAAGCTGTGCCTAAGAGGATCTTGGAACTGATGAATGTTCAAGGCCTGACGAGGGAGAATGTTGCTAGCCATCTCCAGGTGAGCCCTCACTCTCTTCCGCGGTTTTATATTTTTCCT
>gnl_Selmo_v1.0_444702
ATGAGCGACGATACGACGGATGGAGAGGGTTTTCCTATAGGAATGCGCGTGCTAGTTGTGGACGATGATCCATTGTGCTTGCTCCTCCTCAAGAAGATGCTCCTACAGTGTAAATATCACGTGACTGCGTGTAGCAGGGCCGTGGAAGCGCTGCAGCTGCTACGCGAGAAGAAATTTCAATTTGACCTCGTCATCAGCGATGTCTACATGCCAGACATGGATGGATTCAAGCTCTTGGAGCTCATTGGCTTGGAAATGGATCTTCCAGTCATAATGATGTCTGGCAATGGAGAGACGAGCGTGGTGATGGAAGGGATCACGCACGGCGCTTGCGACTATCTCCTCAAGCCCGTGCGCATCGAAGAGCTCCGGAACATCTGGCAGCACGTAGTGCGAAAGCGTGGAGCCAAAGAGGCTGCCAAGGAGGAATCGTCCGGAGAATGGGACGATAGCAGCGAGAAGTTCCCGGAGTACACGTCCAAGAAGAGGAAAGACAAGGATGCCGATAGTTCGGGTGGTGATGACCCGATAGAAGACATGTCCGGCCTCAAGAAAGCTCGAGTTGTCTGGTCCGGGGATCTCCACAGGCTGTTCGTCAAGGCAGTGAATCAGCTGGGCGTTGAAAAAGCGGTGCCAAAGAGGATTCTGGAGATTATGAGTGTCCAAGGACTCACGAGGGAGAATGTCGCAAGTCATTTGCAGAAATATCGCCTGGGACTCAAGCGCTTGAGCGGGGTGGACATGGAACCTCATCCGATTGCTTCGTTCCAGGCTGACGAGAGTGGTAGCTTTGGTGGCTCGATGTTCGTCCGCCCGGCTGGATCATCCAAGAGCTCCATCGCTCGGACAACCTCGTGTGCCGGTGGTGTGTTCGGGAAAGGCGTGGAGCAACTTGATCCCGGGACTTTGACAGCTCTCAAGCAGCTCCAGTCATCGATTCGTGGTGGTGGTGGCGGAGGCAGTGGTGGAGCACAGGTTTTGAAAGGTCCTCGAGCTCTCAAGATGAGGCAGGTTGCGTTTGATCGGAACCAAAGCGGTGGAGGTGGAGGAGCTTTGCAACGAACAGCATCGATCGAGCTGGGAAATTTGAAGATGCAAGACGAGTGGGGAAGCGCTTGGAGTGTAGCTCCAACGGCGAATGCAGCGGCGATCAAGGAGGAGCAGCGGTCTGGAGGAGAGTCGAGCTTTAGTAGCTCGGTGGAGGAGCAAATGGATTTGCCGGATCTTGCATCGTTCAAGGCTGCAGCACCATCGAACCAGCAGCCACAGGGACTAAACAGGATCACAGAGGATTCGAGCGTAGAGCTGGACGACTTTTGCCTCCCCGAGGGGTCCAATTACTTCATTCCACCATTGCCACCGCCACCATTTCCATCCTTACAACAGCAGGAGAACTGGTCGATAGATTTC
>gnl_Selmo_v1.0_55595
AAATTCCCAGCGGGTCTCCGAGTCTTGGCCGTGGACGATGATCCAACTTGTCTCAGGATCCTCGCGCAGATGCTCCGAAAATGCTCCTACGAAGTTACCATGTGTACGAGAGCCACCGAAGCGCTGTCGTTACTCCGCGAGAACAAGGACAGATTCGACTTGATGATCAGCGATGTCTTCATGCCGGACATGGACGGCTTCAAACTCCTTGAGTACGTTGGCTTGGAGATGGACCTCCCGGTGATCATGACGTCCTCGAACGGAGAAACCGGCATTGTGATGAAGGGTGTCATCCACGGGGCCTGCGATTACCTCATCAAGCCGGTCAGGACGGAGGAGCTCCGGAACATCTGGCAGCATGTCGTCCGGAAGAAACGCAACGAAGCTCGGGACGTGGAGGCCTCTGGCAGCGTCGAAGATGGCGGCGAGAGAAATCACCACCACCATCACCAGCAGCAGCAGCATCACTCCTCCCAGCAGCAAAGGCGAGCTTCGACCATCGACGAGGGAGAGTTTAACTCCGATGGTGGCGGCGGTGGCGATCCAAACTGGAAGCTGGCCAAGCGGAGGAAAGACGATGGCGACGAGACCGCTGAGCATGACAACGATGACTCTTCCACGTTGAAGAAGCAGCGCGTCGTCTGGTCGGTGGAGCTCCACCAGCAGTTTGTCAATGCCGTGAACCAGCTCGGGATTGATAAAGCTGTGCCGAAGAAGATTCTGGAGAGTATGAGCGTCCATGGCCTCACTCGCGAGAACGTTGCCAGCCATCTCCAGAAGTACCGGCTCTACTTGAGGAGGCTGAGTGGT
>gnl_Selmo_v1.0_55684
GATCAGTTTCCTGTTGGTATGAGGGTTTTGGTGGTTGACGACGATCAAACCACGCTCACGATTCTTGAGGCGATGCTTCGCCGCTGTCGCTACAACGTGACGACGTGTGGCAAGGCGACTACGGCGCTAGCACTGCTGCGAGAGCATAAGAACGACTTTGATCTGGTTATAAGCGATGTCTACATGCCAGACATGGATGGTTTCAAGCTGCTCGAGCTCGTGGGTCTAGAGATGGATCTTCCAGTCATCATGATGTCCACCGATGGAGACTATAACAACGTGATGAAAGGGATCACTCATGGTGCTTGCGACTACTTGCTCAAGCCGGTTAGAATGGAGGAGTTGCGTAACATATGGCAACACCTAGTGCGGAAGAGAAAGAATGAGGCGAGGGAGACTGAGACCTTAACTCCGGCCGAGGCTGATAAACTCAAGGGCGGAGGAGGGGATGACGTTGAGCACTTGTCGTCGGCGTGTTCGAAGAAACGAAAAGATGTGAAGGAGGAGGACGAAGGTGTTGATCATGATAGCGAAGACCCTTCGTCTTTGAAGAAACCACGGGTTGTTTGGTCAGTGGAGCTTCACCAGCAGTTCGTGAACGCTGTCAACAAGCTCAACATTGATAAGGCCGTTCCTAAAAAGATCTTGGAGCTTATGGACGTTCCTGGCCTTACCAGGGAAAACGTTGCAAGTCATTTACAGAAGTACCGGCTGTACCTGAAAAGGATCAGCGCTCAGCAACCGCAAAACTCA
>gnl_Solly_v2.4_Solyc03g026250.1.1
ATGGAGGTAGAAAATGAGTGTTATGACAATGAATTTTTAGAAAAAATAAGCATTTTGGTGGTGGATGATGATACTAGTTCCCTTCTCATTACTTCTGAGTTACTCAAGAAGGAAAATTTCAAAGTTGTGACAGTGAAGAACGCAAATGAAGCTCTGAGTACCCTTCAAATCAATGAAAACTCATTTGATCTGGTGATCATAGAGGTGCGCGTGCCCGTAATGAACGGGCTTCAACTTCAACAACAAATAACTAATGGGTTTAATATTCCCGTTGTTCTTATATCAGACGATAAATCAGAGTGTGGAATTATACAAGGATTTGAGAGTGGTGCTGTTTTTTTAATGGTGAAGCCCATATCACAAAATGATGTACATGAGTTATGGCAATATGCAATCATGCAAAGGAAGAAGAAGAAGAATAGAGGCAAACAAGGTATTGTTCAAGAAAATACTAATGAAGAAATTGTTGCTGAAAATTTAATAACACCACCAAAGAAGACTAGGCTTGTTTGGACAGAGTACCTTCACAACAAATTCTTGGAAGCCATTACAATACTTGGTTTGAAGATCACTGCTCCAATTGATACTAGTCGAAAGCCGATATCTAAATCAAGGATTGGTAATGCAAGGAAAGCAATTCAGCTCGCTGCAACCTCAACTCAACAACTTATGACAGAAAATTCAAACTCTGTGACTGCTCATAATGATGAGCTTGTTGCTCCTTTTCAGCGCGATCCAAAGGATAAGATATTCACGGACATGTTGAGTTATCATCTGAGTCGAGAGTATCGTGACAGGATAAATAATTTTTATTCTATTATGAATTCAAATATGCAGATAACAAATGCTTCCAACAATGTTCAATCTTCTATCATGGAAAACAATAATATAGAAGAGGGGACAAATCTTAGCTTCGTTGATGGCAACAATCAATACCAACAAGCTTATTTTCCATGGGTTGATCACACATTAGATCAGGCAAGTTTAAGTTATATCTTA
>gnl_Solly_v2.4_Solyc01g065540.2.1
ATGAATATTGGTAGTGGGTCTGTTCTCAGTTCGACTGGTTCTTGGAAGTCCGGTGATGTAGTTCCCGATCAGTTTCCGGTGGGACTCCGGGTACTTGTAGTTGATGATGACCCTACTTGTTTAAAGATCTTGGAGAAGATGCTCAAGAACTGTCACTATGAAGTCACCAAGTGTAATAGGGCTGAGGTTGCACTATCACATCTCCGGGAAAATAAGAATGGTTTTGACATTGTTATAAGTGATGTACACATGCCAGACATGGATGGTTTCAAACTTCTTGAGCACATTGGTCTAGAGATGGACTTGCCTGTTATAATGATGTCTGCTGATGATAGTAAGGATGTAGTTATGAAAGGAGTTACTCATGGTGCATATGATTATTTGATCAAACCAGTGCGGATTGAGGCACTTAAGAATATTTGGCAGCATGTTGTTCGTAAGAAGAAACATGAGTGGAGGGACAATAATTTTGATCAATCAGGAAGTGTGGAAGAGGGAGATCGGCAGCAGAAACAATCGGAGGATGTTGATTACTCGTCTTCAGCTAATGAAGGAAACTGGAAAAACTCCAAGAAAAGAAAGGAAGAGGATGATGAAGGTGAAGAAAGGGATGATACATCTTCGCTGAAGAAGCCACGTGTCGTTTGGTCTGTGGAGCTTCATCAACAATTCGTACAAGCTGTGCATCAACTTGGAATTGACAAGGCTGTTCCCAAGAAAATCTTGGAACTGATGAATGTTCCTGGACTAACCAGAGAAAATGTTGCTAGCCACCTTCAGAAATATCGGTTGTATCTCAGAAGGTTGAGTGGTGTATCGCAGCACCAGAATGGACTGAACAACTCTTTCATGGGACGCCCAGATGCAACCTTCGGAACAATATCTTCCCTCAATGGGCTTGATCTTCAAGCTATTGCTGCTGCTGGTCAAATCCCTGCACAAAGTCTTGCTACCCTACAAGCAGCGGCCCTTGGTAGATCTGCTTCAAAATCTGCCATATCTATGCCCCTAGTAGATCAAAGAAACCTTTTCAGCTTCGAAAACTCCCAGGTGAGATTTCCAGAAGGGCAACAACAACTGAATAATAGCAATAAGCAAATCGACTTGCTGCATGGAATTCCAACCACCATGGAACCGAAGCAGCTTGCGAATTTGCACCACCCTTCCCAGTCCTTTATGGGAATGAATATGCAAGTGAACAACTCCATGGCACAACATAATAATTCTGTGATTATGCGAATGTCCCAATCACAACCTAGGGCTCAAATGCTAAGTGGAGCTAATAATGGCAGTCAAATTTCGAGGCTTCCATTTTCCAGGCAGCAATCTTTGTCATCAGAAGGGATACCTGGTGTGGTCCTAGCACAGAGTCGTACCGTTGACAATGCACGAGCGAGTGTTTACAATCCCGTCTCCCAAGCATCTTCGATGGTAGATTTCTCAGTTAATCAAAGCAAGGATTTGCAAAACTACAACTTTTCTCTTGGGAGTAATAGTGCAGGGATGTCCACTTTGACTAACCGAGGGATGCTTCAGGAAGAGGTGAATTCTGATATCAAAGGATCTAGAGGTTTCCCTTCTAATTATGATATTTTCAACGATCTCCATCAGCAGCCAAAACCGCAGAACTGGGGTTTACAGAATGTTGGTTCATCCTTTGACTCATCTCATCACCCAAGTATACAAGGTAGTCAGGGTGTCCCATCACAATTGTTAATGCAACAGGGGATTTCTTCAACACATAACAATGGACAAAATAGAAATGGTCCTATTGGGAAACCAATGTACACCAATGGTGAAGAAAGTGGACATACTAATCTTATGGGTGGACCACAACTTAACTCTGTCAGTAGGAATACCCTTGCTGTTAAAGCTGAAAGATTTCTCGATGCAGACTATCAGAGTACCAATTTCCCAGAGCAATTTGGACAGGATGACCTCATGAGTGCCTTCTTAAAGCAGCAAGGAAGTGTTGGACCAGTTGAAACTGAATTTGGCTTCGATGGATACACATTGGATAATCTCCCAGTT
>gnl_Solly_v2.4_Solyc04g008050.2.1
ATGGTAAGTATGAGTGGCGAAGTTGCCACGTGTAAGTCGGAAGCTACGGTTGTCACTGATCACTTTCCAGTAGGGTTAAGAGTCCTTGTAGTTGATGACGACGTTGTTTGCCTCCGAATTATTGAGCAAATGCTTCGCAGATGCAAGTATTCAGTTACTACTTGCACGCAAGCTATGGTGGCATTAAATCTATTACGTGAAAAAAGGGGGACTTTTGATATTGTACTGAGTGATGTTCATATGCCTGATATGGATGGTTTTAAACTTCTTGAGCTTGTTGGGTTGGAAATGGACCTTCCAGTAATAATGATGTCAGGTGATGGAAGAACCAACCTCGTCATGAGGGGAGTTCAACATGGGGCTTGTGATTATTTGATTAAGCCTATACGGGACGAGGAGCTAAAGAATATCTGGCAGCATGTTGTTAGAAAAAGATATAACTCCAGTAAAGAGCCTGAATGCTCTGGTAGCTTGGATGATAATGATCGGTATAGGCGAAGAAGTGATGATGCTGAATGTGCTTCTTCTGTAATCGAAGGCGCAGATGGAGTGCTAAAACCACAGAAAAAGAAACGAGAAGCCAAAGAAGACGACACTGAAATGGAAAATGATGACCCAAGTACTACCAAAAAGCCACGTGTGGTCTGGTCAGTGGAGCTCCATCAGCAATTTGTTAGTGCAGTCAACCAACTTGGCATTGATAAGGCTGTACCTAAGAGAATCCTTGAACTGATGAATGTTCCTGGTTTGACAAGAGAAAATGTGGCAAGCCATCTGCAGAAATTTAGGCTATACTTGAAGAGGTTAAGTGGAGTAGTTCAACAGCAGGGTGGCCTCCCCAGTACCTTCTGTGGGCCAATAGAGCAGAATTCAGAACTTGGTTCACTTGGAAGATTTGACATTCAAGCACTGGCAGCATCTGGCCAAATTCCTCCTGAAACTTTGACAGCTCTTCATGCTGAACTTTTAGGTAGATCGACAAGTAACTTGGTTTTACCAGCAGTAGAGCAACAGAATCTCGTACAAGTTTCCCTGCAGCAAGCAAAGTGCATACCTGTTGACCAAGTTATGGCTTATGGTCAGCCTCTGTTGAAATGCCCTGCCAGCATTTCTAATTCTAAACATCTTTCTCAAGCTATCTTGTCTGCTGAAGATGTTCATTCCGGATTTGGATCGCAGCGAGCAAAAAATATATGTATGGTCCCTAGCAGCAATCCCATTGCTCCGAACAGCAACATGTTAACGGCAATGATGCAACAGCAGCAATGGCAAAAGCAGCAGCAGATTGAACTGCAACATAGACAGTCTGGACCTCCTGAGGTCAACCGTTCAATTAATGTGCAACCTTCTTGCCTTGTATTGCCCTCTCAGTTACCAGGTCATTTCCAAGTGGGAGATAGTCCTGCTTCCATCAGCCGCGCCGGCAGTCTGAGTAAATCTTCGGTTATTGATTATGGAGTTCTGTCGCCACAATCAAATAATTCATCAGGTGTGGTTCAAGTGTTAGACAGGGAACTCAAACCAGAATGTGGCTTAAACAGGCTCCCCAGCGGAGGTTCTCTCTCTCGGTCATGCTCGATAAATGCTGACAATAGTGTTGATCTGCAGCTTCATAACTCGAGCTCAGCATTTGGTTCTTCTAAACAACTACCAGGCCTTATCCCAAGCCATTTGGGCTCACCGGTTCCATATTGTATTAACTCAAGCCTGGTTCTTGATCAAGGACGTATGAAAGGTGCCTCCATTCCCAGCCGTTTTGCAGTAGATGAGTCTGATTCGCCAATGTGCAACTTCAATACTGCAAAAATCTATCTTGAGGAAACTAAAGTTAAGCAGGAGCCTAACATGAATGTCATGGAAAATGCTAAAGTTGGTCCAGCGATTTTTCAAAAATTTCAACCGGGTGATCTTATGAGTGTCTTCAGATTGTCGTTTGCCCGTGTGAAGGTCTCAAGTTCCCCA
>gnl_Solly_v2.4_Solyc05g054390.2.1
ATGAATCTTGGTGTTGGGTCAGTGGTGAAAACCATGTCTGGTGCTAGTTGTAGTGTTTCTTGGAAATCCGGTGGTAGTGATAAAGTTTCCGACCAGTTTCCGGCAGGTTTAAGAGTACTTGTTGTAGATGATGATCCTACTTGTTTAAGGATCTTGGAGAAGATGCTTAGGAATTGTCACTATGAAGTCACAAAGTCTAATCGAGTGGAGCTTGCATTATCAATGCTCCGAGAAAACAGAAATGGTTTTGACATCGTTATAAGTGATGTACACATGCCAGACATGGATGGTTTCAAACTTCTTGAGCATGTTGGTCTGGAAATGGACCTGCCTGTTATAATGATGTCTGCGGATGACAGTAAGGATGTCGTTATGAAAGGTGTTACTCATGGTGCATGTGATTATCTGATCAAACCGGTGCGTATTGAGGCTTTGAAGAACATTTGGCAGCATGTGATTCGTAAAAAGAAGCACGAATGGAAGGACAGAGATTTTGATCAATCAACAAGCGTGGAAGATGGAGATCAACAGCAGAAACCTCCAGAAGATGTTGATTATTCCTCTTCAGCTAATGAAGGGAATTGGAAAAGCTCGAAGAGAAGAAAGGAGGAGGAAGATGAAACTGAAGAAAGGGATGATTCATCTACATTAAAGAAGCCACGTGTGGTTTGGTCGGTGGAGCTTCATCAACAGTTTGTACAAGCTGTCAACCAACTTGGAATTGACAAGGCTGTTCCCAAGAAAATTCTCGAGCTGATGAATGTTCCTGGGCTAACCAGAGAAAATGTTGCTAGCCACCTACAGAAATATCGGCTGTACCTAAGGAGGTTGAGCGGTGTATCACAGCATCAGAATGGACTGAATAACTCGTTCATGGGGCACCCAGAAGCAACATATGGGACAATGACTTCTTTCAATGGGCTAGAGCTTCAAGCTTTAGCTGCCACCGGTCAACTACCCGCACAAAGTCTTGCTACCCTCCAGGCGGCTGCATTAGGTAGGTCTGCGACAAAATCTGCCATATCGATGCCTCTAGTAGATCAAAGAAACCTTTTCAGCTTTGAAAATCCGAAGTTAAGATTTTCCGAGGGACAACAACCATTAAATAATAGCAATAAGCAAATTAACTTGCTTCATGGGATCCCAACTACCATGGAACCGAAGCAGCTGGCTGATTTGCACCAGTCCTCACAGTCCTTTGTGGCTATGAATATGCAAGGGAATGCTAGAATGCAACAAAACAACGCTCTACTAATGCATATGTCTCAACAACAACAACAATCGTCTAGGGCTCAAATGCTAAATGAAACCAATAATGGTCACGTTTCAAGGCCGCCATTGTCCATGTCACAACCTGCTGCAGTCTTATCACGAAATAGCATTGTTGACAACGTACGAGGGCCAATTTACAATCCAGTCTCCCAAACATCTTCAATAGTAGATTTCTCGCTGAATCAAACTACTGAGTTGCAAAACAACAGTTTTCCTCTTGTGAGTAGTAATTCAGGGATGTCAACTCTGACATCTAAAAGATTGCTTCAGGAAGAAGTTAACTCTGATATTAAAGGATCTAGAGGATTCCCTCCTGGTTACGATATATTTGAAGAGTTGCATCAGCAAAAAACGCAGGATTGGGGTTTACCGAATATCGGATCAAACTTCGGTGCCTCTGATCATTCAAGTATACCAGGAACTCTAGATGTCTCACCGTCCATGTTAGTTCAACAAGGTATTTCTTCAATGAAGAAGAATGGACCAAATGGAATTGCTCCTATGGGTGGACCGCAACTTAACCTATTTTCTGGCGGAAATTTGCTTCCTGTTAAAGCTGAACAACTTCCTGATACGACCTATCAAAATACATTTTTCCCGGAGCAATTTGGACAGGATGATCTCATGAGTGCCCTTCTGAAGCAGCAAGAAAGTGTCGGACAAGTTGAAACTGAATTTGGCTTTGATGGATATTCACCATTGGACAATCTTCCTGTG
>gnl_Solly_v2.4_Solyc05g014260.2.1
ATGGAGAATAGTAAAACCAGTGTTGGGTTTTCTTCTCCAAGAACTGATACTTTTCCAGCTGGTTTAAGGGTTCTTGTTGTTGATGATGATCCTACTTGGTTGAAGATTCTTGAAAAAATGCTCAAGAAGTGTTCTTATCAAGTGACGACATGTGGTCTAGCACGAGAGGCTTTGTATGTGCTCCGAGAGAGAAAGGATGGATTTGACATTGTGATCAGTGATGTTAACATGCCTGACATGGATGGATTTAAGCTTTTGGAGCATGTTGGACTTGAGATGGATCTTCCTGTCATAATGATGTCTGTGGATGGTGAAACAAGCAGGGTGATGAAGGGTGTTCAACATGGTGCATGCGATTATCTTTTAAAGCCTATACGGATGAAAGAACTTAGAAACATATGGCAGCATGTACTCAGAAAAAAGATGCAGGAAGCAAGGGATATTGGTAATCATGAATTGGACCAATATGATGAAGTGTGGATTCTTAATGGAGCTGAAATCCTTTCAGGAAAGAAAAGAAAAGATTTTGAGAATAAGCACGATGAAAGAGAAATGTCCGATTCAAGATGTGTTGATTCTTCTTCTATGAAGAAAGCTAGAGTAGTTTGGACTGTAGATCTTCATCAGAAATTTGTCAAAGCTGTAAACCAGATTGGATTTGACAAAGTTGGTCCCAAGAAGATTCTTGACTTGATGGGTATCCCATGGTTGACTAGAGAAAATGTTGCTAGGCACTTACAGAAGTATCGCCTCTACTTAACTAGGTTGCAGAAAGAAGATGAAGCTAAAGCCTCATTTATTGGGACGAAGCATCCGGATGTTTCTTCTAAAGAAATTTGTTCTAGTCTCAGCCTTCAGAATTCACTGGATGCATGCACTGATGTTACAAATGAAAAGTATGGTTGTGTTACTGGAGACAAAACTATTGTTCAAAATGGGAAATCCAACATATGTGAGAGCAAGGTAAAGGGTGTTGTTTCAGTGCCAGCGGCTGAGCCGAGGTCTGTGGTTGAAGATAACTTTGATCCTCAGACTACCGGTTCAAAGATAGGCCTCAACGATTCCTTTGGATTGGTTAATACTAATGTAAAAAGTGCTAAGGTACCCATTCCATATTGCTCAACTGGAGAAGCTCCACAACCTCAATACAAGCAACAAGACTTTAAACCACATTTTCGGTCAGCTAATGGGTTATGTCACCAGCTACTGCCTGTGGTTTCTCATCAAATCCCAGTTGATCGCACACAAGAGACTTGTTTTGTCAACCATACACCTTCTCATGAAGAAAGGGACAGACATCCGGATACAAAAAATAGACCTTCTTTCTTCAAGACCAAAAATGAAGTAGTAGGGAAGTTCTCTCCAGTAGAAAGTAATGTTAACTTGTATCAAACTGTGAGTCATCAACAAACAAATTTTCATACTCTTGAGCAAATGCCAAGTACTACATGGAGAGCGACGAGTCACAATGTAGTCAATGGTCCACAATCAAGCCCGGGAAATCTAACTTTGAGAAGTGGATCAATTGTTGCATCTGTAGGTGAGGAGATACATGGTGCTTCTATTCAAGGGGAATGTTTTCTAGCTAATAATGATCTTCCAAACATAGAACAATTTGACTACAATGATCCACAACCCATTTCTGGAGTTCCAACATACTTGTATGATACATTGAGGTTTGATTATGAGTATCCAATTGATTCATTGGAAGGTAATGTGATAGACCAAGGTCTGTTCATAATC
>gnl_Solly_v2.4_Solyc12g010330.1.1
ATGACTGTGGAGGAAATTAGAGGAAATATGGGTGGTGAAAGGGAAAACTATGATAATTTTCCAGTTGGTATGAGGGTTCTTGCTGTTGATGATGACCCAATTTGTTTGAAGTTGTTGGATGGACTGCTTAGGAAATGCCAGTATCACGTTACTACGACGAGTCAGGCAAGATCGGCGTTGAAGATGTTGAGGGAAAACAAAGATAGATTTGACTTGGTGATCAGTGATGTCCACATGCCTGATATGGATGGCTTTAAACTTCTGGAGCTTGTTGGTCTCGAGATGGATCTTCCCGTCATAATGTTGTCAGCAAACAGTGATAGCAAACTTGTAATGAAGGGAATAACTCACGGTGCTTGTGACTATTTGGTGAAGCCTGTCCGGCTTGAGGAGCTAAAGAATATATGGCAACATGTAATAAGGAGAAAGAAAGTTGAGCCTAAGAAGCAAAACAAGTCTGATGATCAAGACAAGGCTCACCAGGGAGGAGGAGAAGGCGAAAGAGGATCACAGGTTTCAGGTAATGCAGATCAAAACGGGAAGGTTAACAAGAAAAGGAAGGATGAAGAATATGAAAGCGATGAAAATGGAAATGATGATGAAGATCCCGGAACTCAGAAGAAACCTCGTGTAGTTTGGGCTATAGAGCTTCACAAGAAGTTTGTTACAGCAGTTCATCAGTTAGGCCTTGAAAAAGCTGTGCCTAAGAGGATTCTTGATCTGATGAATGTTGAAGGACTTACAAGAGAGAATGTGGCGAGCCATCTCCAGAAGTATAGGCTCTTCTTGAAAAGGATCAATGCGGCAGATGCCCAGCAAGCCAACTTGGCTGCCGCTGCATTAGGGGGTAAAGATTCTGCATACATGCGAATGGGTTCACTGGACGGGCTTGGTGGTTTTCGAACGTTGGCTGGATCAGGTAGGTTCGGTCAAGCTAGCTTATCATCATCATATGCATCAGGAGGCATGCTTGGCAGACTAAATAGTCCTTCTGGTGTAAGCCTTCGCAATCTAGCATCTACACCTATTCTCCAACCTAATCATGGTCAAAATATGAGTAATAACTCCCTCAATGCCTTGATGAAATTTAACGCAAATGTTCCACCTGCTAGCCAGAATGCTAATTTTTTCCAAGGGATTCCTGCATCTTTGGAGCTTGATCAACTGCAGCAGAGCAAGTGTGCCACACACATAGGAGAGTTGAATCCTTTGGATGAGTCAGGACTGCATACAGTGGCCAGTACATTCACGAACTCTAGATTGGTTGGTAGCGCAAACAGCTCTATGCCCAATGTATCAAATAATCCTATTTTGCTTCAAGTAAATTCCCAGCAACCACTGACGGGGATGGGATTTGGAAATCAGACTTCTCTCAACGTAGCCTCTTTTAGCTCTGAGGCCTTCAATACTGGTGTAAGTGGTTCTTCCAATTTTCTGGACCATGATAGATATTCTAACGAGAATTGGCAAACTTCTCTCCAGCCTCTGAAGTTCCAGTCAACCTCCTTTCCGTTAAATGAACCTTTCAGCAACAGCCATTTGCCTCAAGACAGAGTACGAGACAATGATACTTCAACTGGCCCTCATTTGCAGAACAATCCTGTTGATTTTTCAACCTCCACCATAGTTTCCGTACCTTTCGAAGCTTCAAGAGGAGAAACACAATGCCGTGAAAGTTTAGGGGCTGCTGTTCAGATTATGAACCAAGCAACCTGCCAACGGTGGCCAGATCAGAACCAACATTATTCCCACAATTCAAACAATATTTTTGGTAACATGAGCTCTCAAGTTTCTAGCAATGGTGGAATGGCCTCTTTAACTCATCCTGTGGACCAAAACAATGATATGTTCTGCACAAGGGTGGAGACTTCTTTGAACTGCATATCAAATGGTAGTTCTTCAATGCACACACACAATCGTGAAAGTGAAAAATTAACTCATGACTCGAGGACAAAAACAAATGAAGACTACCTCTTCCAGACAACAAAGCAACAAGTTGGTTTTCTTCCTCAGGGCTATGGCTCCCTTGATGATCTTATGGGTGAAATGAAACAGGATCAAGATGGAGCCATGTTAGACGGAGGAGAATTCGGATTTGATGCTTATTCACTTGGTTCAGGTTTA
>gnl_Solly_v2.4_Solyc12g099380.1.1
ATGTCTACTTCCGGTGCATGTATGAACTCCGGCGAGTTTCCGACGTTCCGGTTGCTAGTGGTGGATGATGATACGTTTTATTTAAATAACTTGGAACAAACACTTAAGAAGTGTCAATATGAAGTCACCACGTGTAATCGAGCAGAGGATGCATTGTCATTGCTGCGCGATAACAAAAACAACTTTCACTTGGTTATTATAGATGTCCATATCCCAGACATGGATGGTTTTGAACTTCTTAAGCATATTGTTCTGGAGATGAACCTGCCTGTTGTAATGATGTCTGCAGATGATAGTCGAAGTGTAGCTATGAAATGTGTGATTGACGGTGCACATTATTGTCTTATCAAACCGGTGAGCATGGAGTCACTACAGAACATTTGGCAACACATTGTTCGACAAAATAAGGACGAGTGGAAGTGCAAGATTTTGGATCAATCAGGAGATGTGGAACAACCGAAAGAAGTTGAGTATTCGTGTGTAACTAATGAAGTGAGGTTGAAAAGCTCAAAGAAGAAAAGGGCAGAGGGATATGAAATGGAAGAAAGGAGTGATACAACCACATTGAAGAAGGCACGTACGACTTGGTCAGCAGAACTTCATAGAAAGTTTTTAGAAGCTGTCGACTTTTATGGAATCAACAAGGTAGTTCCCAAGAAAATTCTGGAACGGATGAATGTTGCGGGGCTAAAAAGAGAACAAGTTGCTAGCCATCTCCAGAAACACAGACTGATTCAACGGAAGAATCAGAGTGAACAGAATAATGCTTGCATGGGAGATTCGGAAGCAACCATTGGGACAATGTCTAATCGTTTTCAACCTCTTGCTCCTATTAGTCAATTTCCCGCTCAAAATCTTGCCATATGGGGTAGGCCTGCAACGAATTCTCCGATGTTTGTTCCATTAGCAGACCAGAGAAACCATTTTAGCTTTGAAAATTCCATGTTGCGATATCAAGGTCAGCAACAGATGAACAATCGAAATGAGCAAACTAACTTGCTTTATGGAATCCCAACAGCTGTGGAACAAAATCCGTCCTACTTTGGTATGAATATGCCAGTAGGACGGATTTCTCAACCACAGTTACAAGCTCATAATATGCTAAGAGAATCCAACAAGTTCCTATCTCAGAATGGTCTCGTTCACAATCCACGAGATAGTATGTACAATCAGTTTCCTCGAGCATCATCTTCAGCAATAGACTGCTCTTTGAATCAAAACATATCGTTTGCAGGAAGCACCTTTCCTATGAGTGGTAATTCAGCAACATCAACAACCAAGGAAGATGTTAACTCTGATGATATTTTCAACGAGCTGTATCAGGAAAATGTTGGATCAACCCTGGATACGTCTTATCATTCTAGTATACACCACGGAATCTGGTCAATGGAGCAGAGTGGACAGAATGTAAATAGTAATACTCTCATCGCAGAAGCAGTTCTCTGTAGCGGGCAAGAAATTGGACATGTTAATCCTGTACCTCGTCCATATGTTAACGCTGAAAGATATCCCAGTTCAAGCTATCAGAGTGCCACTTTTCCTGAGCCATCTGATCAGGACCTCATGAGCGCCATGCTCGAGCAGCAACAACAAGAAAGTGATGAACCGGTTGCATACGCTCAGTTTTGTGATGACAATGAGGATGCATTAGGAAATTTTCCAACG
>gnl_Solly_v2.4_Solyc11g072330.1.1
ATGTCTTCCAAAACTGCTCAAAAAATCAGCATTTTGGTTGTGGATGATAATGCTGCTTATCTTCAGGTTGTTGCTGAGCTACTCAAGAAATGCAACTACCAAGCTGTGGCTGTCAAATATCCAATAGATGCTTTGCCTAAACTTCAGATCAAAGTCGACTCTTGTGATCTCATTGTCATTGATGTGCACAAGTCTGATATGAATGGCTGTAAACTTCAAGAAATGATAGCCGAAGCATTTGAAATACCTGTTTTGTCAATGTCAGCTGACCAAAAGGAAGGTGCAATCTTGAAAGGACTGAAGGGTCTATCAGTGGACGATCAAAGAGATAAAGGACTCTGCACAGTGTTGCAGGAGAAGAAAGGTAAAAGAGCTGTCCCTGGGAAATCTGCAATGAAACAGAGGAAAAGGGGCAAAGATAACAGTGGCGATCTTGTTCTACCAACGAAGCCTCAGATTATATGGACAGATTCACTTCACCACGCATTCCTGGAAGCCATTCACGACATTGGGTTTAGCAAAGCTGTGCCAAAGAAGATTCATGAACACATGAATGTCCCTGGATTAACTAGAGAAAATGTCTCCAGTCATTGGCAGAAATATCGTAATTACTTGCACCGAGTTATTGATTCAAGCTCTATTAACAAAGTTCCTGACAAAAACTTAGCCAGTAGAGCTAATCAATCGACCATTGCGTCTGGAATGCTTGTTAAACATAGACAAGTTCATCAAGAGAATTTTGGAGTGCAGTCTAGTGTCCCCAGCTCATTGATTCACCCTTCAACAGGTTATCTGACAGGCAATCTGCAACATCTTAAGAATAAGGGGAAAGAAGTTGATGTTGTGCTCGATCCAGTTCGTAATTTTTCTGTCTTTCACAAGGTTAGTGCTATGCAAGGATTACAAGGGATTGGTGATCTTAGTGCTTCTTCCATGAATCAAGGGAATGATCAACCTCATCAGGACATGGAGACAGAGGACAATTTGCAA
>gnl_Solly_v2.4_Solyc07g009560.1.1
ATGGAGGTAGAAAAAAAGGGTAGAATTCTGGTTGTGGATGATATCAATTGCCATCTTACTACTATTGCATCACTCAAGTATTCCCAATTTGAAGTTATGACAGTGAATAGCATAGAAGTTGCTGTGGGTGGCCTTCGAAGCAGTGGCCTCTCATTTGATCTTTTGCTCACTGATATCCACATGCTTAAAATGGATGTCTTTCAATTTCAACAAGACATAGCTAAGGAATTTGACATTCCCATTTGTTATGCTTGTCCCAAAAAAGTTCATGAACTCATGAATATGCCTGAGCTGAGTAAAAAACAGATTGCTAGCCACCTCCAGAAATATCGTTTGACCTTGGATAAAAAACCTAATCCAAAAGTGGTTTTGGATTCGAGTAAAACCACATCTGGTAATGCTAATCAATTGTCAATAACAACTGACAATATTTCAGCTTTAGCTCCACAAGTTATGACAAAAAATCTCAACAATGCTGGCCCTGATACTGAGCCTGATCTTCGAAACTTTGTGTCTGATTATGAGAAAGATAGAAACTTTTCTAATATATTAAGTCGGCATCTTAATCAGAAGCCTTATAAAATGCAAGGAAATTATGAAGGTATTAATGCTGATGGAATATCGTTACAACTTGGTAATGTTCTTCCAAATTCGAATTTGGAGCAAGGAAAATATGCAAGTATTACTGCAGAGGAAAGACCATTGCATTCCAGTACTGTTTCTCCAAATTTGTCACTTCAGCAAGAAATCTATGGAGGTGTTACTACAGAGGATGCATTGTTCGATCATCTTGATGTTCCCTCAAATTCAGAAATTGAGTCAGGAGATTATGAAAGTTTTACTGCAGAAGATTGGTCATTCCTCAATAGTTTTTTCTTAGATCATGAACTCGAGCAAGCTATTCATGAAGGTCTTACGACAAAGGAAGGATCGCTCCAACTTTGTAATGATCCCCCAATCACAACACTTGAGGATCTTGCGCCTGATGAGTATAATGTCGAATGTGCAAATGGATTCTGGGACAATGCCAAAGTGGTGCAAGTAGGGGTTGGTAGGAAGTCTATGATGTGCGCACAACCAAAGGAAATATTTGATTTTGTTTGGAATTTTTTGCTTCCAAATCCAGCTATGATGAAACGGATTGGGAGGGGGTTGTTTCGGAATATGAAGGACGGATTTGATGGTGAA
>gnl_Solly_v2.4_Solyc07g019560.1.1
ATGTTTTACAATAATATAATTGTTTGGTTTAATTTAGTTGTGATAGTGAACAGCGCAAAAGATGTGTTGGGTGTTTATCGGAGCAGTGACCTCTCCTTTGATCTTGTGATTACAGAATTCCACATGCCCGAAATGAATGGCTTTCAACTTCAACAAGTAATAGCCAAAGAATTTAGCATTCCTATTGCTTGTGAGTTCATAATTCTTTATATTCTTCTTGGAATTGAAATTATGTTGTATAAT
>gnl_Solly_v2.4_Solyc07g019550.1.1
ATGGAGGAACAAAACAATCAATTTTTTGAAATAATCAGATGTCTGCTGGTAGATGTTGATGACAGTTGTCTTCTCATTACTGCAACTTTTCTCAAGAAATCTAAATTTGAAGTTGTGACAGTGAAGAGCGCAAAAGATGCTTTAGGTGTTCTTCGGAGTAGTGGCCTCTCATTTGAACTTGTGGTTACAGAAGTCCACATGCCCGAAATAAATGGCTTTCAACTACAACAAGAAATAGCCAAAAAATTTAACATTCCTGTTGCTTTTTATTCAGTCGATGAAAAAGAAAGTACAATTATCAAAGGACTTGAGAGTGGAGTTATTTTATTTATGGGGAAGCCCATATCACAAAACGATATTATTTTTTTATGGAAATATGCTGCCATGCGAAAGAAAATTTATAAAGGAAAACAAGTTATTAATCAACAGAATCAAGACGATGCCAATGAAAGAATCCCCCATGAAGTAATTCATATTGAATCTTCATCGCCGGACAGTGAGAGGGACAAGTCTGCGAGAAAATCTGAAGAGAACAAAAGCGAACATAGTTCGTCTCCACCATCAAAAAAGACTAGAATTGTTTGGACAGATCCCCTCCATAACAAATTTGTGGATGTCGTTTCAAAACTTGGCATGAAGGAAGCTCATCCAAGGAAAATTCTTGACCGCATGGACACTCCTGAATTGACAAGAATACATGTGGCAAGTCACTTGCAGAAATATCGCATGGACTTGAAAAAGGACAGTAGAGTTCAACAACTTATGCCAGAAAATTCGAATGTTGTTGATCATGTTATAGAGACTGATCATCAAGACTTTCATTCTTGTCAAAGGGAGAAAGAATTGGCAAGAATTTTGTGTCGTCATATAAATAAAATGTCTCATAATATTGGATTGGGAGAGGCTTCAATAGAGCTATCCACTTTACAACAGAGTTATGAAATTACTGGAAATGGAGGAACTGGTACTACAACAGATGACTTTGTTATGTTGGACAATGTTTATTCAACTGAACTTACTTCAATTATTTCTGGAAGCCAGCTGAACGTTCAATCTTCTAATATGGTACGTTTTTTTAAATTTTTTAGATTGTTTTCATAT
>gnl_Solly_v2.4_Solyc07g009580.1.1
ATGGAGGTAGAAAATAGTAAAAAGGGTAGAATTCTGGTTGTGGATGATATCAATTGCAATCTTACTACTATTGCATCACTCAAGTATTCCCAATTTGAAGTTATGATAGTGAATAGCATAGAAGTTGCTTTGGGTGGCCTTAGAAGCAGTGGCCTCTCATTTGATCTTTTGCTCACTGATATCCACATGCTTAAAATGGATGTCTTTCAATTTCTACAAGAGATAGCTAAGGAATTTGACATTCCCATTTGTTTTATGTCAAATGATAAGAAAGATAGTACACTTATCAAAGGACTTGACAATAGAGCTGTTTTCTTCACACTGAAGCCCATAACACAAGATGGTATAAATTATTTATGGAATTATGCAACCTCATTGGGAAAGAAGAAGCATAAAGGAAAACAAGTTGTACAAGTGTTTGAAGAAAACACTAATGAGAAAATCCTCAATGAGGTAATTGATATTGAATCTCCATCCTTCGTTAGTAAGAAGGACAAATCTATCAGAAAATATGACGATGTTGAAAATAAAGACTATTCATCTCAACGAGCCAAGAAGAGTATAACCCTTTGGAGGGATCCACTTCACAACAAATTCGTGGAAGTTGTTGATATACTTGGTGTGAAAAATGCTCGTCCCAAAAAAGTTCATGAACTCATGAATATGCCTGAGCTGACTAAGAAACAGATTGCTAGCCACCTCCAGAAATATCGTTTGACCTTGGATAAAAAACCTAATCCAAAATTGGTTTTGGATTCGAGCAAAACCACATCTGGTAATGCTAATCAATTGTCAATAAAAACTGACAATATTTCTGCTTTAGCTCCACAAGTTATGACAAAAAATCTCAACAATGCTGGCCCTGATACTGAGCCTGATCTTCGAAACTTCATGTCTGATTATGAGAAAGATAGAAATTTTTCTAATATATTAAGTCGACATCTTAATCAGAAGCCTTGTAAATTGCAAGGAAATCATGAAGGTATTAATGCTGATGGAATATCGTTACAACTTGGTAATGTTCTTCCAAATTCGAATTTGGAGCAAGGAAAATATGCAAATATTACTGCAAAGGAAAGACCATTGCATTCCCGTACTGTTTCTCCAAATTTGGCACTTCAGCAAGAAATCTATGGAGATGTTACTGCAGAGGATGCATTGTTCGATCATCTTAATGTTCGCTCAAATTCAGAAAATGGGTCAAGAGATTATGAAAGTTTTACTGCAGAAGATTGGTCATTCCTCAATAGTCTTCTTTTGGATCATGAACTCGAGGTAGTTTCTTATATACATTTTGTATGT
>gnl_Solly_v2.4_Solyc07g005140.2.1
ATGACTGTGGAAGAAATTAGAGGGAATATGAGTGGTGGTGAAAGGGGAAATAATTATGATAATTTTCCTATTGGTATGAGAGTTCTTGCTGTTGATGATGACCCTATTTGTTTGAAGCTTTTGGATGGTTTGCTCAGGAAATGCCAGTATCAGGTAACTACAACAAGTCAGGCAAGGATGGCATTGAAGATGTTGAGGGAGAATAGAGATAGATTTGATTTGGTCATCAGTGATGTTCACATGCCTGATATGGATGGCTTTAAACTTCTTGAACTTGTTGGTCTTGAGATGGATCTTCCAGTCATAATGTTGTCTGCAAACAGCGATACCAAACTTGTAAGGAAGGGAATCGATCATGGTGCTTGTGACTATTTGGTGAAACCTGTTAGAATTGAGGAATTGAGGAACATATGGCAACATGTTATCAGAAAAAAGAAGGTTGAGCCTAAGAGCCAGAGCAAGTCTAATGATCAAGATAAATCTTATCAGGTAAGTGGAGAAAGTGGTCGAGGGCAATCACCAACAGGTAATGTATATCCAAATGGAAAATGTAACAAGAAAAGGAAGGATGAAGAAGATGAGAACGATGAAAATGGAAATGACAATGAAGATCCAACAACTCAGAAGAGAGCTCGTGTCGTTTGGTCTATAGAACTTCACAGGAAGTTTGTTGCAGCTGTTGGTCAGTTGGGCATCGAAAAAGCTGTGCCAAAGAGGATTCTTGACTTGATGAATGTTGACGGGCTTACAAGGGAAAATGTGGCAAGCCATCTGCAGAAGTATAGGCTTTACTTGAAAAGGATCAATTCAGTTCAAACCCAACAAGCAAACATGGTTGCCGCATTAGGGGGAAGGGACTATGTGCGAATGGGCTCACTGGATGGGCTTGGAGATTTTCGAACATTGGGTGGATCAGGACGGTATACTCATGCTGCCTTGTCATCGTACAGTTCAGGGGGCATGCTTGGCAGACTAAATAGTGCTGCTGGTCTAAGTGTGCGCAATCTTGCAGCATCTCAGCTACTCCAACCTAGTCATGGTCAAAATTTGAGCAATTCCGTTAATGCTTTCACGAAACTGAATCCAAGCATTCCGCCAGCCAGCCAGAATGCTAGTTTATTTCAAGGCATTCCTGCATCATTGGAGCTTGATCAATTGCAGCAGAGTAAGTCCTCAGCACATATTCCTTTGGACGAGTCGAGACTGCTAACAACTGATGTGCTCGGTTGCTCGAATAACTCCTTACCCAATAATCCGATGTTGCTTCCAGGGAATCCCCAGCAACCACTGACTGGGGGAGGATTTGGAAATCAGCACTCTCAAAACATAACTCCCTTTAGCTCAGACTCGTTCAATACTGGTGTTAATGGATCTTCCAACTTTCTGGAACATGGTAGATGTAATGACTGGCAAAATTCCGTTCAGCTATCGAAGTTCCAGTCTAATTCTTTCCCATTGACTGAATCGTTCATTAACAGCCATTTGCCACAAATTAGTGCAAGGGAAGCGGCGGCTCATTTACAGAATAGCCCTCTTGATTTTACTTCCACCACCTCAGTTTCTCCTCCTTTTGAAGATTCAAGGGGAGAAATCCAATTCCGGCAAAGTATGGCTAGTGCTGTTCAGAGTATGAATCAAACACCATCTCAAGCATGGGCCGATAATAAACAACAATATTCCCACAACTCAAATAATACTTTCGGCAACAACTTAAGTTCTCAGGTTCCCAACGATGGTAGCATGGCTTCTCTAAGCCACAGTATGAACCAAAACAATGAGAACTTTGGCAGAAGGATGGACATGTCATTGATTGGTAGATCGAGTGGAGGTTCTTCGACACTCGTGCAGCACACCGAGCATGAAAAGTTGACCCCAGATTCAAGGACAAGGTCTAATGAAGAATACCTCTTGGAGCCAACAAAGCAACAAGTTGGTTTTAGTCCACAAGGCTATGACTCCCTGGATGATCTTATGACTGCAATGAAACGGAGGGGG
>gnl_Solly_v2.4_Solyc07g017310.1.1
ATGAAAGTGAATAGCATAGAAGTTGCTTTGGGTGGCCTTCGAAGCAGTGGCCTCTCATTTGATCTTTTGCTCACTGATATCCACATGCTTAAAATGGATGTCTTTCAATTTCAACAAGACATAGCTAAGGAATTTGACATTTCCATTTGTTATGCTTGTCCCAAAAAAGTTCATGAACTCATGAATATGCCTGAGCTGAGTAAAAAACAGATTTCTAGCCACCTCCAGAAATATCGTTTGACCTTGGATAAAAAACCTAATCCAAAAGTGGTTTTTGATTCGAGTAAAACCACATCTGGTAATGCTAATCAATTGTCAATAACAACTGACAATATTTCAGTTTTAGCTCCACAAGTTATGACAAAAAATCTCAACAATGTTGGCCCTGATACTGAGCTTGATCTTCGAAACTTTATGTCTTATTATGAGAAAGATAGAAATTTTTCTAATATATTAAGTCGACATCTTAATCAGAAGCCTTATAAAATGCAAGGAAATCATGAAGGTATTAATGCTGACGGAATATCGTTACAACTTGGTAATGTTCTTCAAAATTCGAATTTGGAGCAAGGAAAATATGCAAGTATTACTGCAGAGGAAAGACCATTGCATTCCAGTACTGTTTCTCCAAATTTGTCACTTCAGCAAGAAATCTATGGAGGTGTTACTGCAGAGGATGCATTGTTCGATCATCTTGATGTTCCCTCAAATTCAGAAATTAGGTCAGGAGATTATGAAAGTTTTATTGCAGAAGATTGGTTATTCCTCAATAGTCTTTTCTTGGATCATGAACTCGAGCAAGCTAATTATGAAGGTCTTACTACAAAGGAAGGATCTCTCCAACTTTGTAATGATCCCCCAAACACAACACTTGAGGATCTTGCGCCTGATGAGTATAATATCGAATGTGCAAATGGATTCTGGGACAATGCCAAAGTGGTGCAAATAGGGGTTGGTAGGAAGTCTATGATGTGCGCACAACCAAAGGAAAAATTTGATTTTGTTTGGAATTTTTTGCTTCCAAATTCAGCTATGATGAAACGGATTGGGAGGGGTTTGTTTCAGAATATGGAGGACGGATTTGATGGTGAA
>gnl_Sorbi_v3.1_Sobic.010G192300.1
ATGGCCACGGACACCTTCCCAATTGGGCTAAGTGTGCTCGCCGTCGAAGACGACTGCGTCTGCTGCAAGGTCCTAGAAAGGAAGCTGAAGTATTACAACTACAACGCCATAATGGTGATGAACGCCCAAATGGTGTTGGACATGCTTAGGGAGAGGAAGGATGGGAACTGGTTCGACCTGGTGATCAGCAATGTCATCATCCCCAACATGGACGGCTTCAATCTCCTTAAGCTCATCGGCCTAGAGATGGATCTCCCTGTCACCACTAAAGCCCTTGGTCAAACTCATTTTCCCATTTTTATGCATGGCATTCTTCTAATCATG
>gnl_Sorbi_v3.1_Sobic.010G208200.1
ATGGACGCAGCCAGGTTCCGAGCGGGGCTGCGTATGCTCACCGTTGACGAGGACCGCGTCAACCTGGTTGTCTTAAAGAGAGTGCTAAAGGTCTGCGACTACAACAATGTGACGATAGTGGCAGACGTATCGACAGCACTAGACATGCTCAGAGAGAGGAAGGATGGGGACGACCAGTTTGACCTGGTCATCAGTGACTTCTTCATTCCTAATAATGGCATTAACAGCCTCAAGTTCCTTGAGCTCGTCGCCGTGGAGATGGATATACCAGTCATCGGTATATCCCTTGCTCAAACTCACCCCACTACCATTTTTATGCGCATGGCAATCTTT
>gnl_Sorbi_v3.1_Sobic.010G191900.1
ATGGCCGCGGACACCTTCCCAGCTGGGCTGCGCGTGCTCGCCGTCGAACACGACCGCGTCTGCAGCAAGATCCTAGAGAGGCAGCTGAAGTACTGCAACTACAACGCAACAATGGTGACGAACGCCCAGACGGCGTTGGACATGCTCAGGGAGAGGAAAGAATACGGGAACCAGTTCGACCTGGTGATCAGCAACGTCGCCATGCCCAAGCCCAACATGGACGGCTTCAAGCTCCTCGAGCTCATCGGCCTGGAGATGGATCTCCCAGTCATCATGCTATCCGCGAACAGTGAGACACAAACTATAATCAAAGGGATAAAGCATGGAGCCTGTGATTATATGGTAAAGCCAGTGCGCCTCGAACAGCTTAGGGGCATATGGACACATGTGGTGAAGAATAGGAAGTTTCCATCTGGGGATGGTGATAATGTTGAGAAGGTTGGAGCAAACCACGCCAAGAAGTATTCAAGGAAAAACAAAAAGGCTGTGGATGTTGCTGATGAGGACAATGAGAGCACATCAACCCAGAAGAAGCAAAGGGTCCAGTGGTGTGGTGAACTACACCGGAAGTTTGTAGAAGCTGTCAATCAGATTGGCATGGACAGGGCTGTTCCTAAGAAGATATTAGAAGTCATGAATGTGGAAGGCCTAACTAAACAGAATGTCGCCAGTCATCTGCAGAAGTACCGAATCTTTCTCAGAAAGCTCAGGGAGGGCACACTTAAGAATTCTAATCCATTTGCTGATGAAACTGAAGCATTGCGGAGAAACATGAGCCTCCCATCCTTCATTGGCTCTCCAAGCTCAAGCAACCATTGTGCAAAAATGAATTCCTCATCTGCAATTGGAACGCAAGCTTCGCTGCACACAGGGTCAGTTCAGGTCATGAGCTCTCAGAAAAACCTGGGCATTCCTCAATCAAACATGGAACCAGTTGGCCACTGTGTCAACCTGCCCAAAGATGGTGTGCCTATGGCAGTGCAGGATATCAGCAGATTCATCTCTTCTGGCAAGTCCTACGCACCTGTATCGAGTGGATGGCTGCCAGGTGCAAGCCAGTGCTTTCCTTCTGGTCCTTCTGGAAGCTCCTTTGCAAATAGTTCAAATGGTGTGGTGTTGAACGCAAGCAAACCTTTCTTTGTTGATATATCTGGGGGTTCATTTGCAAATATCTCAAATGACAGTCCACCATTGACCTCGAACATGTCCTTTTCTTTGTCTCGTTCCTGCAGCTCCTATGCGAGTATATTGCCTGGCAAGATTTTGGGGTCAAGCAGAGGTATTCCTTTTGAAGACATATCAGATGGTGAGATATTGGCTCCTCCTGGTCATTTACCATTGCAGTCTCCTGACTTGGTGAACCAGCCTTCGATTCAGTTTCAATCATGTTCTGCTGGCAAATTTAACCAGGTTGCCAGCGAAGCTCACCAAATTGCAGGACCTAGCAACTCCTCGAAAGCTGCTGTGCCGTCAAGGTTTTCTGATCTTGGTCATAATGTTGGAACATCTGAAGATCCTTCACAGGGTAACATTTTCAAGATCAACCAGTTGTCAAGATTTGCAGGCTCCTCTGGACAGATTTCAACTTTCAGAAATGAGTATAAGAGGAAAATTGCAGGAATCATGGGAAACACTGTACCAATGGTAGGTTTCAGAGAGCAGGTGGCAACATCTAGTTTTGGAAACAACACACACTCTACAGCGATGCCGATTGGCAATTCTGCTTTGGCTAGTTCTTCAAGCACGAGACCTGACCTTCAGATAGACAACAATTCTGCCATGCCGACCCAGGTGCTGAATGGCGATGGTGCAAGTGACAACCTCCATGTAGGTAGCACTATTCAGCAAGCTGTTAGTGACCAAGTGAATAACATCAATGAATTCGTCGTGGGAACAAGTGAGGCACAGAATGAGGAGAGCGATGACTGGGATGATCTCCTTGCTTACTTTAATCAACAGGATTTCATCAACAATGGTGGTCCTTTCATCGATGGGGACTGGGGGTCTTCCCCT
>gnl_Sorbi_v3.1_Sobic.010G064700.1
ATGCTTCTGGGCGCTGCTGCTGCTGCTGCTGCTGCGAGGATGGAGGAGAAGGGGGCGATCACGGGGAGGAGGGAGCGGGATCAGTTCCCCGTCGGCATGCGGGTCCTCGCCGTCGACGACGACCCCGTCTGCCTCAAGGTGCTCGAGACCCTGCTGCGGCGCTGCCAGTATCATGTAACGACGACCAACCAGGCCATCACTGCGCTGAAGATGCTAAGGGAGAACAGGGATACGTATGATCTGGTTATCAGTGACGTTCACATGCCCGACATGGACGGGTTCAAGCTCCTTGAGCTTGTAGGGCTTGAGATGGACCTACCTGTCATCATGTTATCAGTGAATGGGGAGACGAAATCTGTGATGAAGGGGATAACTCATGGCGCCTGTGACTACCTCCTAAAACCTGTTCGTATCGAAGAGCTTAGGAACATATGGCAGCATGTTGTCAGAAGGAAGTTCAGCAAGCGCGAGCGCAGCAATCTCGATATCTATAAAGATTTCAACAAGTTACCAAGCGCGGATCCATGCCACGGCCACAATCAGATCACTGCTGGGGCTTCTGACCAGAGTGGGAGGATCAGCAAGAAGAGGAAGGAAATGCATAGCGACGAGGAAGATGACGGCGAGGAGAATGATTTCCAAGAAGGTGATGAACCCTCGGCTGCTAAGAAGCCAAGAGTTGTTTGGTCAGTTGAACTGCACCGGAAATTTGTTGCGGCTGTCAACCAGCTTGGAATTGATAAAGCTGTACCGAAAAGAATTCTTGAGCTTATGAATGTGGAGAAACTCACCAGGGAAAATGTCGCGAGCCATCTACAGAAATACAGGCTCTATCTCAAACGGTTAAGTGCTGTGGCGTCACAACAAGCTAGTATTGTCGCCGCTTTTGGAGGTAGAGACCCCGCATTTCTTCACATGGGAGCCTTTGAAGGCCTTCAGAGTTATCAACCTTTTGCCCCCTGTGCTGCTCTATCATCCTTCAGCCCACACGGCTTGCTAGGTAGAACTAGCGCTGCAACATTCGGGGTCCCAGAACTTGCTCCTGCCATGACAGTTCAAACTGCTACCAACAATGGCATAATAAGTCACTGTGCTGGTGATGCAAACGATTTTCAACTCTCTGGTTTACAAGAAAACCAACAGGCAAATTTGGGACAAGGCTCGGCCACATCTCTTGGGCTGCCCCAACTCCAACAGAAGTGGATCCAGCAAGAAACTAATGATTTATCTGCTGTCTTTTCTGGGAGTGCACTGGCTAACACTCTGTCTGGTGCACTCCAGAGAGTTACAAGCAGTCCATTGCCACCACAAGAACTTTTGGAGAGCGCACAAAGCAAAGTTAGCGCCCAGCCACCAATAACAAGGCCATCTGTGACTGTGAGTTCAGAACTGGTTGAAAGGACTGTTGGAGTTTCGGCTAATTTGCAGGACTCTAGTATATCCCAGCAGGGTGCTCTTCCAATAAATGATGGATTTACTGCTGACAAGTTACAATTGCATGATCCATTTGATAGCATTGGTGGAACAAAATTTTCGGTAACCATGCCTGTTTGTTCTTCTGGTAGCCTTACAGCATCCAGCAATACCAAGGGTGGTGCTAGTTCTTGCAGTACAGTGCTGCTCGCTCCTGATACTGGGAGACATCCAAACTACTTGCAGTTTGGAGTTGCAGGCAACTCTAGACATGACATGAATGAAATTAAACAGGACCATCTACATCAAGGATTGAGCACTGGAGGTTTCAACCATAATTTTGGCGCCTGTATGACTGAACAGCCAAATCCAAATGTGTCATATCTTATGCCACAAGTGAAGCCTAACACCATGGCATCAGAAGATAAACTAAAGCAGAGGAATGCTTATGATTTGGGGATTCCAAAGCTCAATGGTGGTTTTAGCTCTAGTAGCTGCAATTTTGATGGTCTTCTCAATTCCATGATCAAAGCGGAGAAGGATGATCTCTCATTCACGGATAACGACTTGGGGTGCGACTTCTTTCCACTTGGTGCTTGCATA
>gnl_Sorbi_v3.1_Sobic.010G192200.1
ATGGCCGCTGACACCTTCCCAGCAGGGCTGCGTGTGCTCGCCGTCGAACACGACCGCGTCTGTCGCAAGGTCCTAGAGAGGCAGCTGCAGTATTGCAACTACAACGCGACAATGGTGACGAACGCCCAGACGGCGTTGGACATGCTCAGGGAGAGGAAGGAATACGGGAACCAGTTTGACCTGGTGATCAGCAACGTCGTCATGCCCAAGCCCAACATGGACGGCTTCAAGCTCCTCGAGCTCATCGGCCTGGAGATGGATCTCCCGGTCATCTTGCTATCTGCAAACAGTGAGACACAGACTATAATGAAAGGGATAAAGCATGGAGCCTGTGAGTATATGGTAAAGCCGGTGCGCCTCGAACAGCTTAGGGGCATATGGACACATGTGGTGAAGAATAGTAAGACTGATCATGCTATTCGTAAGTTGCCATGTGGGGATGGTGATAAAGTTAAGAATTATTCAAGGAAAAACAAAATGGTTGTTGATGTTGCTGATGACGACAAGGATAACACATCAACCCAGAAGAAGCAAAGGGTCCAGTGGTGTGGTGAGCTACACCAGAAGTTTGTACAAGCTATCAATCAGATTGGCATGGACAGGGCTGTTCCTAAGAAGATATTAGAAGTCATGAATGTGGAAGGCCTTACTAAAGAGAATGTCGCTAGTCATCTACAGAAGTACAGAATCTACCTCAGGAAGCTCAGCGAGGGCACACTAAGGAATTATAATCCATTTGCTGATGAAACTGAAGCACTATGGAGAAACAAGAATGTCCCATTCTTCATTGGCTCTCCAAGCTCAAGCAACCATTTTGCAAAGATGAATTCCTTATCTGCAATTGGAACACAAGCTTTGCTGCCCACAGAGTCAGTTCAGGTCATGAGCTCCCAGAAAAACCTAGGCATTCCTCAGCCAAACATGAAACCAGTTGGCCACAGTATCCACCTGCCCAAAAATGTTGTGCCTATGCCAGTGCAGGATATCAACAGATTCATCTCTCCTGGCTACGCACCTATATCGAGTGGTGGGCTGCCGGGTGCAATCCAGTGCTTCCCTTCTGGTCCTTCTGGCAGCTCCTTTGCAAATAGTTCAAATAGTGTGGTGCTGAACACAAGCAAACCGTTCTCTGTTGATAGTTCTGGGACTACATTTGCAAATCTCTCAAATGACAGTCCACCATTGACCTCAAACATGTCCTTCTCTTCGTCTCATTCCTGCAGCTCCTATGCGAGCATATTGCGTGGCATGATTTTGGGTTCAATCAGAGGTATTCCTTTCGAAGACATATCAGATGGTGAGATGTTGGCTCCTTCTGCTCATTTACCATTGCAGTCTCCTGACTTGGTGACCCAGCCTTCGGTTCAACTTCAATCATGTTCTGCTGGCCAATTTAACAAGGTTGCCAGCGAAGTTCACCAAATTGCAGGACCTAGCAACTCCTGGAAAGCTGCTGCGCCATCAAGGTTTTCTGATCTTGGTCATAATGTTGGAATGTCTGAAGATCCCTCGCAGGGTAACATTTTCAAGATCAACCAATTGTCAAGATTTGCAGGCTCCTCTGGACAGATTCCAACTTTCAGAAATGAGTATGAGAAGAAATTTGCAGGAATCACAGGGAACTCTGTACCAATGGTAGGTTTCAAAGAGCAGGCGGCAGCATGCGGTTTTGGAAACAACACACACTCTACAGCGACGCTGATTGACAATTCTGCTTTGGCTAGTTCTTCAAACACCATACCTGACCTTCAGATAGACAATTCTGCTATTCCGACCCAGGTGCTGAATGGCGGTGGTGCAAGTGGCAACCTGCATGTAGGTAGCACCGTCAATCAGCAAGCTGTTAGAGACCAACTCAATAACATCAATAAATTCCTCATGGGAACAAGTGAGACACAGAATGAGGAGAGCGATGACTTGGATTATATCCTTGCTTACTTTAACCAACAGGATTTTGTCAACAATGGTGATTCTTTCATCGATGGGGACAGGGAGTTTGCTTCT
>gnl_Sorbi_v3.1_Sobic.003G393300.1
ATGGCCCTGACCGACGCCACCGCGTTCCCCTACGGCCTGCGCGTCCTCGTCGTCGACGACGACCCAACTTGGCTCAAGATCCTCGAGAAGATGCTCCGCAAGTGTTCCTACGAAGTCACCACATGCGGTTTAGCAAGCGTTGCTCTCCAAATTCTCCGAGAGAGGAGAAACAAGTTTGACATTGTAATCAGTGACGTCAACATGCCTGACATGGATGGTTTCAAGCTTCTCGAACTCATTGGACTTGAGATGGATCTACCCGTCATAATGATGTCCATAGACGGAGAGACGAGTAGAGTGATGAAAGGTGTCCAGCATGGTGCTTGTGACTATCTCCTCAAGCCTGTTCGGATGAAGGAACTTCGAAACATTTGGCAACATGTGTATAGGAAGAAAATGCATGAGGTGAAAGAGATTGAAGGTAATGACAGCTGTGATGATCTCCAAATATTTAGAAATGGTGTGGAGGGATTTGACGAGAGGGGCCTATTTATGAGAGCTGACTCTGATACCATGAGGAAGAGAAAAGACATGGATAAGGACCATGCAGATCAGGACTCAAGTGATGGAGCTACTGTTAAGAAGGCTAGAGTTGTCTGGTCTGTTGACCTTCACCAGAAGTTTGTAAATGCTGTCAACCAAATTGGATTTGACAAAGTTGGGCCGAAGAAAATACTGGACCTTATGAGTGTTCCTGGCCTGACAAGAGAGAATGTGGCTAGCCATCTTCAGAAATATCGCCTCTACTTGAGTAGGTTGCAAAAGCAGAACGAGGAAAGGATAATGGGTGCTGCTAGGCAAGATTTCAGTCACAAGGGACCATCAGATAATCTTAACCTCCGAAGTTCCTTCGAAGAGCAACCAGGCAACCTTTCCAATGGATTTCAGCATAGTTCTCAGAAGATCCAAGCTCAGACCAACATTCCCGATCCTCATCTGGACGACACGAAGACTTCTGTGCCCTTGAAGGTGCCAGATAAAAATGGAACTTCAGTAAGTGATGCTGTTGATCCTCAGAATATCACCAGTGCTTCACCTTTAAGTGGGGTATTCTCTTTTGAAAGAATGCCAGTGAATCAGGACAGGAAGTTATCAGAGACCATGATTTTGGAATGTCAGTCCTGGAGTGGAAGTGTGCCACCAAAGCAGTTCATGCAGTATCCAAAGCATAACCATGAGCGCTGCGACCTGCTAGGAGACTATTCTTGCTTGCCCAAACCGGACTTAGAGCACCCAATTGCCCCTGGTCATCTGTATGCCCCAGCACCAGTAATATCGATGGTGGAGGGAGATGCCAGAAACTTCTCAGATGTAAAACCAGATCTTATTGCCTGTATGAAGTCCTTATCACCAGCACTGACTTGTACAGTTGAGTCAGTTTCTGCTCAACTTAGTGACAGTGCTGTGACCTCAACTAACAGTGACCAGAAGTTTTCCAGTGTGGAGGGGTTGTCCAGCATTAAAGATTGTGACTTTGATCAGGAAAGGAACCAAGCCACTTTGCTTACTTCAGAAGAGGCAAGTATAATATGCGGCACTGATTTGACTTGGCTACATGATGACCTGTCCGGCTATCAAGGTGTCTCCTTCAGCAATATAGGACTGAATAGCATCGATTTATTTCAATGCAATGATACAATGGGGGCACTACCTGGACTACAGAATAACTGGTATGATGATATAGAGTTGAGCAGTGAAACTATGGAGATCCAATTGCTAGACGGAGGCCTGTTTGCA
>gnl_Sorbi_v3.1_Sobic.005G050700.1
ATGGACGCGGACACCTTCCCAGCAGGGCTGCGTGTGCTCGCCGTCGACGATGACCGTGTCTGCCTCAAGATCCTAGAAAGGCAGCTAAAGTATTGCAACTACAACGCAACGGTGGTGACGGATGCTAGGACGGCGTTGGACATGCTCAGGGAGAGGAAGGATGGGAACCAGTTCGACCTGGTGATCAGTGACGTCGTCATGCCTAACATGGATGGCTTTAAGCTCCTCGAGCTCATCGGCCTAGAGATGGATCTCCCAGTCATTATGCTATCCGCAAACAATGAGACACAGACTATAATGAAAGGGATAAAGCATGGGGCCTGTGATTATATAGTAAAGCCAGTGCGCCTCGAGCAGCTTAGGGGCATATGGACACATGTGGTGAAGAATGGTAAGACTGATCCACGGAACACCATCAGTAGTGGCAATGATGATGATGTTCAGAAGTTGCCATCTGGGGATGAGTTGCCATCTGGGGATGCTGATAAAGATGAGAATATTGCAGCAAACCGTAGAAAGAAGTATTCAAAGAAAAACAAAAGAATTGTGGAGGTTGCTGATGAGGACAACGAGAACACATCAGCCCAAAAGAAGCAAAGGGTCCGATGGTGTGGTCAACTACACCGGAAGTTTGTAGAAGCTGTTAGTCAGATTGGCATCGACAGCGCTGTTCCAAAGAAGATATTAAAAATTATGAATGTGGAAGGCCTTACAAGAGAGAATGTCGCTAGTCATCTGCAGAAGTACCGAATCTACCTCAAAAAGCTCGGCGACGGCACACTTACGAATTCTAATTCGTTTGCTGATGAAACTGAAGCACTATGGAGAAACATGAATGTCCCATCCTTCATTGGCTCTCCGAGCTCAAGCAACCATTTTGCAAAGATGAATTCCTCATCTACAATTGGAGCACAAACTTTGTTGCCCACACAGTCAATTCATGCCACGAGCTCACACAAAAACTTGGGCATTCCTCGGTTAGACATGGAAACAGTTGGCCACGGTGTCAACCTGCCCAAAGATGTTATGCCTATGCCAGTGCAGGATATCAGCAGATTCGTCTCTTCTGGCAAGTCCTATGGACCTGTATCGAGTGATGGGCTGCCAGGTGTAAGCCATTGCTTCCCTTCTGGTCCTTCTGGCAACTCCTTTGGAAATGTTTCAAATGATGTGCCGTTGAAAGCAAGAAAACCTTTCTCTATTGATATTTCTGGGAGTTCATTTGCAAACAGCTCAAAAGACAGTCCACCATTGACCTCAAACATGTGCTTTTCTTTGTCTCGTTCTTGCAGCTCCTATGCGAGCATATTGCGTGGCAAGATTTTGGGATCAAGCAGAGGTATTCCTTTTGAAGACATAGCAAATGGTGAGATGCTGGCTCCTGGGCATTTACCATTGCAGTCTCCTGAGTTGGTGAACCAGCATTTGGTTCAGCCTCAATCATGTTCTGCTAGCTTAGTTAACAAGGTTGCTAGGGAAGTTCCCCAATTTGCAGGACCTAGCAACTCCTGGAAAGTTGACGTGCCATCAAGGTTTACTAATCCCGGTCATAATGTTGGAACATCTGAAGATCCTTCACAGGGTAACATTCTCAAGATCAACCAGTTGTCAAGACATGCACACTCCTCTGGACAGGTTCCAACTTTCGGAAATGAGTATCAAAAGAAAATCACAGGAGACATGGGGAAAGCTATACCAGTGGTAGGTTTCAGAGAGCAAGTGGCACCATTCAACTATGGAAATTTCAGCGATGGAAATGACACACACTCTACATTGACGCCGATTGGTAATTCTGCTTTGGCTAGTTCTTCAAGCATGAGACTTAACCAAATAGACAATTCAGCCATGCTGACCCAGGTGTTGAATGGCGGTGGTGCAAGTGACAGCCTCCATGAAGGTAGCACTATTAATCAGCAAGCAGTTAATGACCAAGTGAATAACATCAATGAATTCCTCATGGGAACAAGTGAGGAACAGAATGTGGAGACTGATGACTTGGATGATTTCCTTGCTAACTTAGTTAATCAGGATTTCATCGACAATGGTGATTCTTTCATTGACGGGGACTGGGGATTTGCCCCT
>gnl_Sorbi_v3.1_Sobic.008G071200.1
ATGGACGCAGACACGTTCCCAGCGGGACTGCGTGTGCTTGCCGTCGATGATGACCGTGTCTGCCTCAAGATCCTAGAGAGGCAACTCAAATATTGCAACTACAACGCAACGGTGGTGTCGGACGCCAGGACGGCATTGGACATGCTCAGGGAGAGAAAGGAGGGGAACCAGTTTGACCTGGTGATCAGCGACGTCATCATGCCCAACATGGACGGCTTCAAGCTCCTTGAGCTCATCGGCCTGGAGATGGATCTCCCAGTCATCATGCTATCCGCAAACAGCGAGACACAAACTATTATGAAAGGGATAAAGCATGGGGCATGTGATTATATGGTAAAACCAGTGCGCCTTGAACAACTTAGGGGCATATGGACACACGTGGTGAAGAATAGTATGAATGATCCACAGAACAACATCAACAGTGGCAGTGATGATGATGTTCAGAAGTTACGATATGGGAATGGTGATAAAGGTATGAAGGATGGAGCAAACCATAGAAACAAGTATTCAAAGAAAAACAAAAAGGTTGTGGATGTTGCTGATGAGGACAGCGAGAACACATCAGCCCAGAAGAAGCAAAGGGTCCAGTGGTGTGGTCAACTACATCAGAAGTTTGTAGAAGCTGTCAGTCAGATTGGCATCGACAGGGCTGCTCCAAAGAAGATATTAGCAATCATGAATGTGGAAGGTCTTACTAGAGAGAATGTCGCTAGTCATCTGCAGAAGTACCGAATCTATCTCAGAAAGCTCGGTGATGGCAAACTAAGGAATTCTAATCCGTTTGCTGATGAAACTGAAGCGTTGCGGGGAAACATGTATGGCCCCACCTTCATTGGCTCTCCGAGATCAAGAAACCATTCTTTGCCTCGTTCTTGCAGCTCCTATGCGAGTATATTGCGTGGAAAGATTTTGGGATCAAGCAGAGGTATTCCTTATGAAGACATAGCAAATGGTGACATACTGGCTCCTTCCGGCCATTTACCATTGCAATCTCCCGAGTTGGTGAAACAGCCTTCGGTTCAGCTTCAATCATGTTCTGCTGGCCAATTTAACGAGGTTGCTAGGGAAGTTCACCAATTTGCAGGACCTAGCAACTCTTGGAAAGCTGATGTGCCATCAAGGTTTTCTGATCTTGGTCATGATGTTGGAAAGCCTGAAGATCCTACACAGGATAACATTTTCAAGATCAACCAGTTGTCTAGACTTGCACACTCCTCTGGACAGGTACCAACTTTTGGAAATGAGTATCAGAAAAAAATCACAGGAATCATGGGGAAAGACGTACCAGTAGAGCAGGTGGCACCATTTAGCTTTGGGAACAATACACACTCTACATTGACACCGAACGGCAATTCTGCTTTGGCTATTTCTTCAAGCACTAGACCTGACCTTCAGATAGACAATTCTGCAATGCTGACCCAGGTGCTGAATGGCGGTGGTGCAAGTGACAACCACCATGATGGTAGCACCATTAATCATCAAGCTGTTAGTGACCAACTGAATAACATCAATGAATTCCTCATGGGAACAAGTGAGGCACAGAATGTGGAGAGTGATGACTTGGATGATTTCCTTGCTTCCTTGGTTAATCAAGATTTCATCAACAATGATGATTCTTTGATTGACAGGGACTGGGAATTTGCCCCTTTACTC
>gnl_Sorbi_v3.1_Sobic.004G066600.1
ATGACCGTCGAGGACGTGAAGCTGCAGGCGGCGAAGGCGAACGGCGGCGGCCATGGGGCCAAGGACCAGTTCCCCGTCGGCATGCGCGTGCTCGCCGTCGACGACGATCCCACCTGCCTCAAGCTCCTCGAGAAGCTCTTGCAACACTGCCAGTACCATGTGACAACAACTGGACAGGCAGCCACGGCCCTAAAGCTGCTGAGGGAGAAGAAGGACCAGTTTGACCTTGTGATCAGCGATGTCCACATGCCGGACATGGACGGCTTCAAGCTCCTCGAGCTTGTGGGCCTCGAGATGGACCTCCCGGTCATTATGCTGTCTGCAAATGGGGAGACACAAACAGTCATGAAGGGTATTACCCATGGAGCATGTGACTACCTGCTCAAGCCAGTGCGGATTGAGCAGTTGAGGACTATATGGCAGCATGTGGTTAGAAGGAGGAGTTGTGATGCCAAGAACAATGGTAATGATAACGATGATTCCGGTAAGAAGTTGCAGGTGGTGAGTGCTGAAGGTGACAATGGTGGTGGTAATCGCAACAAGAGAACTTCCCGCAGGGGTAGGGATGATAATGGAGATGACGGTGATGATTCTGATGAGAACAGTAATGAGAATGGAGACTCATCAACCCAGAAGAAGCCAAGGGTCGTGTGGTCTGTTGAATTACACCGAAAGTTTGTGGCTGCTGTCAACCAGCTTGGCATTGACAAGGCTGTTCCAAAGAAAATATTGGATCTCATGAATGTCGAGAACATCACAAGGGAGAATGTTGCAAGTCATCTGCAGAAGTATCGGCTGTATCTGAAAAGACTCAGTGCAGATGCAAGCAGGCAGGCTAACCTAACTGCTGCATTTGGAGGAAGAAACCCTGCTTATGTCAACATGGGACTAGATGCCTTCAGGCAATACAATGCATATGGGAGATACCGGCCAGTTCCAACCACTAACCATTCACAGCCAAACAACCTCCTTGCAAGGATGAACTCTCCTGCATTTGGTATGCATGGTTTGCTGCCTTCGCAGCCGCTTCAGATTGGACACACCCAGAACAATATGAGCACTTCCGTAGGCAATGTCGGGGGGATGAACAACGGCAACCTGATCAGGGGTGCGCATATGCCACTGCAGGATACTAGCAAATGCTTTCCTACTGGCCCTTCTGGTAATTCATTTGCGAACATATCAAACAGCATACAATTGGTTACGACAAATAACTTGCCATTACAGTCTCTTGAGCCAAGCAACCAACAACACCTTGGTCGGCTGCAGTCTTCTGCAGACCCATTCAACTCATTTGTTGGTGAGTCTCCCCAGTTTCCAGATCTTGGAAGATGCAACACTACCTGGCCAACTGCGGTCTCATCCTCCAACGTTCAGGAGCTTGGTCAGAAGGACAGAATTGTGAATGGGCCCAAGCTTGAGCCTCTCTCAAGCTTTACAGAAGCATCCAGTCAGATTCCCTTGCTGGGAAATGAAATGCAGAGCCAAGTAGCATCACTAGCCAGCAACGGTCTTCCAATGCCGTTCACTCAGGAAGCGGCGCCCTTCGCATATGGAAGCAGCACGAACTCAAGAGAGATGCTGAATAACAACCTTGCACTTAGTAATTCAGGCATCAACTCTTCATTGCCGAACCTTCGCATAGACGGTTCTGTTGTTCCGAGGCAGACACTGGACGGTGGTAATTCAGGTGGAGTCCCCCCTCTGCAAGATGGCAGGATTGATCATCAAGCTGTTAGTAGTCATCTAAGCTATAACAACGAACTCATGATGGGGACAAGTAGGCTGCAAAGGGGACTCAGTGGTGGTCTGGATGACATTGTCGTGGACATGTTTAGGCCGGACCGCGCAGACGATGGCGTCCCCTTCATTGATGGGGACTGGGAACTGGTC
>gnl_Sorbi_v3.1_Sobic.004G330900.1
ATGAGGCCAGAGGAGAGAAATGCTGCCGTGGGGAGGGTCAGGGACCAGTTCCCCGTCGGCATGCGGGTTCTCGCCGTGGACGACGACCCCGTGTGCCTCAAGGTGCTTGAGAACCTCCTGCGCCGCTGTCAGTATCGTGTTACAACGACGAATCAGGCTGTTGTCGCCTTGAGGATGCTGAGGCAAAACAGGGACTTGTTTGATCTTGTTATCAGTGATGTGCACATGCCAGACATGGATGGCTTTAAGCTTCTGGAGCTTGTGGGGCTCGAAATGGACCTCCCTGTCATTATGTTATCGGTGAATGGAGAGACAAAAACTGTAATGAAGGGGATAACTCATGGCGCCTGTGACTATCTCTTAAAACCTGTTCGGCTGGAAGAGCTTAGGAATATCTGGCAGCATGTTGTTAGGAGGAAATTCAGTAACTGTGAGCGTGCTAACATTGATGGCTATGAGGAGTGCACCAGGCCATCAAATGCAGATTTTGATCATGTACACAGCCAAATTACAGGTGGGACACCTGACCAAAGTGGGAGGTCCAGCAAGAAGAGGAAGGAATATCATAGTGAAGAGGAAGATGAAGGAGAAGAGAGTAATGGCCAAGAGAACGATGATCCTTCAGCTCCAAAGAAACCAAGGGTTGTTTGGTCAGTTGAACTACACCGAAAATTTGTTGCTGCTGTCAATCAGCTAGGAATTGACAAAGCTGTGCCAAAAAGAATACTTGAGCTCATGAATGTTGAGAGACTCACCAGGGAAAATGTTGCAAGTCACCTGCAGAAGTATAGACTCTATCTTAAACGGCTAAGTGCTGTGGCATCGCAACAGGCTAGCATTGTTGCTGCTTTCGGAGGCAATGACCCCTTTATGCGGATGGGTGCATTTGAAGGACTCCAGGGTTATCAATCTTTTGCCTCTTCAGCAGCTCTGCCATCTTTTACTCCACAGGGGTTGTTAAATAGAAATAGCCCAACATCATTTGCGCTCCAAGGGATGTCTGCTTCCAGGCCAATTCAGATTGCAAGCAATTCCACAATAAGTCATTCCATTAGCGATCCAAATAAATATCACCTTAGCTTACCAGGTACTAGTAGCCGACAAGGAAATCTGGCACAAGGTTTGACTACTTCAGTTGGGCAGGTCCAGCTGCCACAAAAGTGGATACATGAAGAAACTGATGATCTATCTACTATCCTTTCTGTGAGTGGCCAGGCTAATAATGGTGTGCCCGGCACACTCCAAAGTGTCACAAACAGTCATTTGCTGCAGCAAGGCCTCGTTGAATGTAGACAAGACAAAGTTGTTATCCAGCCTTGTTCATCTGCAAGTTCAGATCGTCTTGAAGGCACTGTTGGAGTTTCCTCCAGTTTGATGGATTCTTGTGCATCCCAGCAGAATGTTGTTCCATTGTCTGCCTTTTCTATCAGTGCATCGCCAATGAATGGCTCGCTTTGCAGTAACGGCGTAGCTGAGTTGGGTGCTACATCCTCTGTAGGTACAAATATTTGCCCCTCCAATGATCTCAGGGTAGCAAGAGACAACAATGTGGGAGCTAGCTCTTTTGGTAGTGTGATACTTTTGTCTCCAGACACTGTGCCAAACCAAAAATACTTGAATTTTGGTGGTGGAAGCAATTTGAGACAAAGCATGGATGGAGGGAACACAGACAATCTGTTAAATTCCAAGCTAATATGGAGTTGTTTGCCGACCTCTCAACCATCGAATCTTGTTGGAAGTCATCATCCCATGAGCCAAAGACTGAATAACGGAAACCTTGGTGGCACAATGGTTGGACAGACTACAGCAGCTGCTCCACAGACGAGGATCGACATGTTTACCTCCGGAGACACACCAACTCCAAAGAGCGCGTCAGATTTGAGCTTCCCTAAGGTCCACAGTGAGCTTAGCTCTAGCAGCTGCAGCTTCGATGGCCTCCTAAACTCTATAATCAAAGTGGAGAAGGACGATGCTTCCTTCAGCGATGACCTTGGATGCGACTTCTACTCCCTGGGTGCCTGCATA
>gnl_Sorbi_v3.1_Sobic.001G451000.1
ATGGCGGCGGCAGAGGCGCGGGGAGGGGAGTTCCCCGTGGGGATGAAGGTGCTGGTCGTGGACGACGACCCGACGTGCCTCCTCGTGCTCAAGAGGATGCTCCTTGACTGCAGATACGACGTGACAACATGTCCTCAGGCTACAAGAGCACTAACTATGCTGCGAGAGAATAGGCGTGGTTTTGATGTTATAATAAGTGATGTCCACATGCCTGATATGGATGGATTCAGGCTACTTGAACTTGTAGGCCTTGAGATGGACCTTCCAGTTATCATGATGTCTGCTGATTCAAGAACGGATATTGTAATGAAGGGAATTAAACATGGAGCGTGTGACTATTTAATAAAACCTGTCAGAATGGAGGAGTTGAAAAACATCTGGCAACATGTTGTTAGGAAAAAATTTAATGAAAACAAGGATCATGAGCATTCTGGTAGCCTAGATGATACCGATCGTAACAGACCAACCAATAATGATAATGAATATGCTTCCTCTGCGAATGATGGAGGTGATGGCAGCTGGAAATCTCAGAAAAAGAAAAGAGAGAAAGAAGATGATGAAACTGACCTGGAAAATGGCGATCCTTCTTCTACATCAAAGAAACCAAGAGTTGTTTGGTCAGTTGAGCTTCATCAACAATTTGTGAATGCAGTCAATCACCTCGGGATAGACAAAGCTGTTCCAAAGAAAATTTTGGAATTGATGAATGTCCCTGGCTTAACCAGGGAAAATGTTGCCAGCCATTTGCAGAAATTCAGACTATACCTGAAGAGAATTGCTCAGCATCATGCAGGAATACCTCATCCATTTGTTGCGCCTGCTTCTAGTGCTAAAGTTGCTCCTTTAGGAGGACTGGAATTCCAAGCTTTGGCTGCTTCTGGTCAGATCCCTCCTCAAGCTCTGGCTGCTTTGCAGGATGAACTCCTTGGTCGACCTACAAGCAGTTTGGCGTTGCCTGGAAGGGACCAGTCATCTTTGCGACTGGCTGCAATCAAAGGAAACAAGTCCCATGGAGAGAGAGAAATAGCATTTGGTCAACCCATATACAAGTGTCAGAATAACGCATATGGCGCATTCCCTCAAAGCAGCCCATCAGTTGGAGGATTGCCATCTTTTGCAGCTTGGCCCAATAACAAACTTGGTATGACTGATTCACCAAGCACATTGGGAAATGTGGGCAGTTCTCAAAATAATAATATGCTATTGCATGAATTGCAGCAACAGCCAGACACATTGCTGTCAGGAACCCTTCACAATATTGATGTCAAACCTTCTGGTGTAGTTATGCCATCTCAGTCGTTAAATGCATTCCCGGCTAGTGAGGGTATCTCACCTAATCAAAATCCCTTGATTCTACCATCTCAATCCTCAAGTTTTCTGGCATCAATTCCTCCATCCATGAAACATGAACCTCTTCTTGGATCACCTTCACCGTCAACTAGTCTGTTGGGTGGGCTTGATATGGTTAATCAAGCTTCAACAAGTCAGCCTCTGATTAGTAGCCATGGAGCAAATCTTCCTGGTCTCATAAACCGCAGCACAAATGCAATGCCTTCACCAGGAATTAATAATTTTCAAAGTGGGAACATACCTTATCTGGTTAATCAGAATGCTATGGGAGTTAGCTCAAGACCACCAGGTGTTCTAAAGACTGAGAGCACTGACTCGCTGAGTCGTAGTTATGGCTATATTGGTGGTAGTACCAGTGTGGACTCTGTCTTGCTGTCTTCTCAGTCCAAAAATGCACAGTATGGTTTACTGCAGAGTCAAAATGATGTTAGCGGCAGCTGGTCGCCTTCACAAGATTTTGATAGTTTTGGAAATTCTCTTGGGCAAGGCCACCCTGGTTCCACTTCATCTAACTTCCAGAGTTCTGCCCTTGGCAAGCTACCTGACCAAGGACGAGGGAGGAATCATGGGTTTGTCGGGAAAGGCACTTGCATTCCAAGCCGCTTTGCAGTGGATGAGGTTGAATCTCCAACTAACAACTTGAGCCACAGCATTGGAAACAGTGGAGACATAGTGAACCCCGACATATTCGGATTTAGTGGACAGATG
>gnl_Sorbi_v3.1_Sobic.001G227900.1
ATGGACCGGGAGCTGTGGCCTTCTGGGCTAAGGGTCCTGGTTATTGATAACAATTCTTCATATTTGTCAGTTATGGAAGAACTACTTATCAAGTGCAGCTACAAAGTTACGTCATATAAGGACGTCAGGGAAGCAATGTCCTTCATCTATGGAAACATACAGATTGTTGATCTCATAATTAGCGATGTGTGCTTTCCAACTGAAGACAGTTTACTTATTCTGCAAGAAGTTACCACAAAGTTTGACATCCCCACCGTGATAATGTCTTCCAACGGTGATGCGAGCATAGTTATGAAGTACATCACCAGTGGGGCTTCCGATTTCCTGATAAAGCCTGTGAGAATTGAAGTGCTGAAGAACATATGGCAGCATGTGTTCCGGAAGCAGCTGATCGGGGAGAACAGAAGCTGCAGCAACAGTGCTCAACACCTCGATCAGGTTTCATATCCACCAACCATAGCTCCTGCTTCTACATGTGCCACAAGAACCACAGGAATAATCACTGAAGCAGCCACGGCGACACTGGAGAGCGCGACAAGAGAGACGACTAACGGGACGGTCACAGATATACAGGATCTGAGGAAGTCAAGGCTCAGCTGGACCACACAGCTGCACCGCCAATTCATTGCTGCTGTGAATTCCCTGGGGGAAAAGGCAGTTCCAAAGAAGATACTGGAGACAATGAAGGTTAAACATTTGACAAGAGAACAAGTTGCAAGCCACTTGCAGAAATACAGGCTTCACCTAAGGAAATTGAATCAAACATTGCACAAGGATGACACACCTTCACCATCAAGCCATCCCAATGAATCAAACATTCTCCGAACCGAATTCAATAGTTCTTTGAATTCAACGTATTTTGATCAAGATGGATGCTTGGAGATCACAGAGTACTCTTTGCCCAAGGATGACATCTCAAGTGGTTCAGACTGTATGCTGGGAGAACGAAACAACTACTCACCTCAAGGCTTCCAGGATTTCAGATGGGATTCAGAGAAACAGGGATCTGAAACGACATATTTATGGAATTTCGAGGCAGAG
>gnl_Spipo_v2_Spipo4G0037700
ATGGAAAACTCCAGTTCGAGAGATGAATCTTTTCCTGCTGGCCTTCGTGTTCTTGTGGTTGATGATGACCCCACCTGGCTCAAAATTCTCGAGAAGATGCTTCGCAAATGCTCCTATGAAGTCACAACTTGCAGTTTAGCAAGAGTTGCCTTAGACTTGCTTCGTGAGAGAAAAGATTGGTTTGATATCGTGATTAGTGATGTTAACATGCCTGATATGGATGGTTTCAAGCTTCTTGAACAAGTTGGGCTCGAGATGGATCTACCTGTTATCATGATGTCAGTGGATGGGGAAACAAGCAGAGTAATGAAAGGAATCCAGCATGGAGCATGCGACTATCTTCTTAAGCCTGTGAGGATGAAAGAGCTTAGGAATATATGGCAACACGTTTTCAGAAAGAAGATACACGAGGTGAGAGAGACTGAGAATTATGACAGTTATGAAGACAACAATATCAGGAGCAGACTAGATGAGCTCGACGAGAATCTTGTGTTCAATGGGGCCTTCCATTCTTCGAAGAAACGAAAGGATAACCATTACAGGGAGCATATGGAGCAGAGCTTCGGTGACTCCGTTGCAGTCAAGAAGGCTAGGGTTGTATGGTCGGTGGATCTTCATCAGAAATTCGTCAACGCTGTTAATCAGATAGGATTTGACAAAGTCGGCCCAAAGAAAATACTCGATTTGATGGATGTTCCTGGGCTAACAAGGGAGAACGTTGCCAGCCACCTTCAGAAGTACCGGCTATACTTGAGCAGATTGCAGAAGCAGAATGAAGAGAAAACTCTTGGGGGAGCTGCACAAACTGACCTCAATGCTAAAGAACCCCCTGGGGTTCTCAGTCAGCAAAGCTCATTAGCAAGACAGCCGAAGAGTTCTCCAAGTGGCTATGGATTTTCCTCTACACGAATCTATACCCAGGACATGATCCCAAAAATAGCGGCATTCAGGGCGACAGAGACCGAGTTGGCCTCGAATGATGAAGCCAGGGTATCTCCGAAGAAGGGAAATATTACCCGATTTGGCCTGATGGCGTCAAAGAACCTCGAGCCATGGGGTGATGGAGGAAATCAACTAACCCAGTTCGTCCAATTCATGAAGGGCCAGCAATCCGTTTCTGTCAAGGACTTGTTGCAGTTCAGACAGGCTGGGCAAGATCATCGCTTTGAACATGATCACGCGCAATCTCCACACATTGTCAACTTGAGGGGCTCCATTGAAGCAGAGGGCACCTCCCCATCAGTCCAAATGAAGCCAGCTGATTCCAAAGAAGGCAAATATATGCTCTTGAAATGTGGCCTTGATTCGGGCTCTTCTCAGATAAGCCATGGATTCGTCAACGCCCATTCCTTCCAACCAGCCTCAATCACAAATCTTTCTTGTGGAAACCCCTGCTCTTCTGATGATAAGAACAGCATCGGCAGCTGGTCATCGTTGTACAGCGATGCAGAGGCCCCGCCGTCCATTGACTCCCTCACGTTCCCTCTCCATGGCTTGGGGGCTTTCGAGTGCAACCAAATCGCATCAGACTTCCAGAGCATCTTATATGATGAACTGCAGTATAACTGTGAGTACCTCTCTGACTTTTTCGAGGCTCCAATGGTGGATGACGGCCTCTTCACG
>gnl_Spipo_v2_Spipo15G0038100
ATGCAGAGACGTGCGGCGGGGACGAACTCCAACTTGGGAAGTACCTTCGGCCCTACCAAGGCGGATGAAGATGTGTTGGAGAGGTTCCCTGCAGGGCTCAGGGTTCTGGTCGTGGATGACGACACGACTTGCCTGAAGATACTAGAACAGATGCTCCAAAAGTGCGAGTACAACGTTACTGTCTGCTCTCGGGCAGTGAGTGCATTGTCTCTCCTTCGGGAGAGAAAAGGACATTTTGATATGGTTATAAGTGATGTCCACATGCCTGACATGGATGGATTTAAACTCCTTGAACACGTTGGACTGGAGATGGATCTTCCTGTAATAATGATGTCTGCTGATTCAAGAACCTCTATGGTAATGAAAGGTGTCAAGCATGGTGCATGTGACTACCTAATTAAGCCTATTCGTTTTGAGGAATTGAAAAACATATGGCAACATGTCGTTAGGAAAAGGCGGAATGAGAACAAGGACCATGAGCAATCAGATAGTGTGGAAGAATCTGACCGGCTCAAACGAGGGAGTGATGATGCTGAGTACACGTCATCAGTTAACAATGTAGCTGATATCAGCTGGAAAGCTCGTAAAAAGAGAAGAGATGCTAAAGAAGATGTAGATGATGGTGATCTTGAAAATGAGGATTCTTCTATATCAAAAAAACCACGCGTAGTTTGGTCAGTTGAACTCCATCAACAGTTTGTGAATGCTGTTAATCAGCTTGGAATTGACAAAGCTGTTCCTAAGAGAATCCTTGAGCTAATGAATGTTCCCAGCCTAACAAGAGAAAATGTTGCTAGCCACCTGCAGACAGAAATACAGACTCTATCTGAAAAGGTTAAGTGGAGTAACTCAACACCATGGTGGAGTTCCGAATTCCTTTTGTGGCACTGTAGAAACAAGCACAAGAGTGGGTCCACTTGGCGGGGTTCTTCAATCTTTGGCTGCTTCGGGTCAAATTCCACCGCAGACGCTCGTGGCTCTGCACGCGTTGCTAGGCAGGTCATTGAACAACGCAGTTTTGCCAACGCTCGAGCAGCCTGTCGCTCATGCTTCTCTCCAAGATCCGAAGCGCATGCCCGTCTATGGGGTACCCTTCAGCCACCCTCTGTTAAGCTGTCAGCCCAGCATAACGAAGCAGTTCCCATCGGCCGTAGTCATCTCTCGATCAGCCTGGGCGCCTCCTCTCAGCACGGATGGCATCAGTGCTGTCGAAATCAGTCCTCGGAAGAGCGATATGCTTGTTCAGTTGGT
>gnl_Spipo_v2_Spipo2G0020700
ATGGCTGCTATGCAAAAATTGGGGGTGGCGAACTTGAACGCGGGGAACGGCTTAGGTCTGTCCAAGACCGAGGAAGATGTGCCCGACCAGTTTCCGGCCGGGCTCAGGGTCCTGGTTGTGGACGATGACATGACATGCCTCAAGATACTGGATCAGATGCTTCGGAAGTGCGAGTATAACGTTACCGTCTGCCCTCGTGCAACAAGCGCATTGTCTATTCTTCGGGAGAGAAAGAGTAGTTTTGACTTGGTAATTAGTGATGTTCACATGCCTGATATGGATGGGTTCAAACTCCTGGAACTTGTTGGTCTAGAAATGGATCTTCCTGTTATAATGATGTCTGCTGACAGGAGAACGGAAATGGTAATGAAAGGGATCAAGCATGGTGCATGTGATTACTTGATCAAACCTGTTCGTTTTGAAGAATTAAAGAACATCTGGCAACATGTAGTTAGGAAGAAATGGAATGAAAACAAAGACCATGAGCAGTCAGGTAGTCTAGAGGATTCTGACAAACACAGACGAGGGACAGATGAGGCTGAGTACACTTCATCGGTTAATGATGCGAATGATTGTAACTGGAAATCTCAGAAGAAGAAAAGGGACGCTAAAGAAGAGGAAGATGATGGTGAACTCGAAAATGATGACCCTTCCACATCAAAAAAACCTCGTGTAGTTTGGTCAGTTGAGCTCCATCAGCAGTTTGTAAATGCAGTAAATCAACTCGGAATTGACAAGGCTGTTCCCAAGAGAATCCTCGAACTAATGAATGTTCCGGGGCTAACAAGAGAAAATGTTGCAAGCCATTTACAGAAATTCAGATTGTATCTGAAACGGCTTAGCGGAGTAGCCCAACATCAGGGTGCACTCCACAGCTCCATGTGTGGGCCCGTTGACTCGGGCACCAAAGTGGGCCCGCTCAGCAGGCTCGACATCCAGTCTCTTGCTGCCTCCGGTCAGATCCCCCCGCAGACACTTGCCGCGCTGCATGCGGAGTTGCTCGGCCGACCGTCCACCGGCATGGTCCTGCCGGGCTTGGAGCAGCCGGTCATTCTCCAGCCGTCTCTTCAAGGTCCCAAGTGCATTCCCGTTGACCACCGAGAGGTGACCTTCGGCAAGCCTCTGATGAAGTGTCCGTCCAGCATGTCAAAGCACTTCCAGCCAGCCGGCATCACCGTCGAGGACATGTCCCCCTCGGGATTCGGGAGCTGGGTTCCCAGCCACCTGTCCCCGGTGGGGAATGCCAGCATCGGCGGGCTGAATGGCCCTCAGAATGGTAACATGCTCGTTCAGATGCTGCAGCAGCAGCAGCAGCAGCAGCCACCGCCGCAACCTCTTCCGAGCCTGGCGGAGGCCAGCCATCTCCCCATGAACGTCCAGTCTTCCTGCCTGGTCTCCCCGTCGCCGCCGCCCGCCGGCTTCCAGATCGGGAACAACCCCTTCTCCATCGGTCAGAATGCTGCAGTGCTGCTCCGCTCCCAGATGTCGAAGGGGCTTCAGGCGGGAGGCGGGGCCGCGACCATCAACCAGACCCATCCCGGCTACGGCGGCCCCGCCATGGATCACATGCTTCTCCCCCAGTCGAATGCCTTGCCGGTGGGCGTCGGGCAGGTGGTGGCGGAGGGAGACCTGAAGACCGCTGTCATGCAGAGCGGGTACTTCCATGGCAGCCCGGTTCCTCCTGCAGCTATGTCCGCCGCCGGTTCGTCGCCCTGCGACGGCTGGAGAGGCTCAGCTCTGAGCATGAATCCCGCCGGCCGGCTGGCTGGGCTCGTCCCCAGCTTGGGCGACGCTCATGGCCCCGCCCGCGCGACGGCGGCGCTCGGCGGCGCCGCCGAGTCGCAGGGGAGGAATCTGGGTTTCGTCGGCAAGGACACCGGCATCATCCCCAGCCGATTCGCCGCGGACGACGTCGAACCTCCCCCACCGCCGGCGCTGAACCACAACAGGGTTGGCGGGTCTGGCGACACCGGCAGGGCCCAGGAGGAGCTCCACCTGGGCTTCATGGAGGCGCCCAAGGTGGCCAACCCGGGGCTGCCGCATTTCTCCCCCGCCGACGTCATGAGCGTGCTCTCCAAG
>gnl_Spipo_v2_Spipo28G0010800
ATGACGGTGGAAGAAAGGATGGATCCCGTTCTGAAGGACGCCGCCCCGAGGGACCAGTTTCCTGTGGGCATGAGGGTTCTCGCGGTCGACGATGATCCCACATGCCTCAGGCTTCTGGAGAGTCTGCTCCGCCGTTGCCAGTATCACGTCACCACGACCAGCCAGGCGATCACGGCGCTGAAGCTCTTGAGGGAGAACAAGGACAAATTCGATCTGGTTATCAGCGATGTTCATATGCCTGACATGGACGGATTCAAGCTCTTGGAGCTCGTGGGCCTCGAAATGGACTTGCCCGTCATCATGCTGTCGGCTAATAGCGACACCAAAGCGGTCATGAAGGGGATCGCCCATGGGGCCTGCGACTACCTTCTGAAACCTGTTCGAATCGAAGAGCTCAGAAACATATGGCAGCATGTGATCAGGAGGAAGAAACTGGACAGGAAAGACCCCTGTGATCGTGATAATGGGGATGCCCGTGAGAAGCCCCTTCATGTGGGCTCTGATGGCCGGCAGGGTCCTGGAAGCGAGGCCTCTGACAGCAACGGTACATTCAGCAGGAAGAGGAAGGACCAGAATGAAGAAGACGATGATTCGGAAGATAACGGGAACGAGACCGATGATCCTTCCGCTCAGAAAAAACCACGTGTCGTTTGGTCTGTCGACCTCCATCGCAAATTTGTCGCCGCAGTCAACGAATTGGGCATCGATAAGGCCGTGCCCAAGAGAATTCTCGAGCTCATGAATGTTGAAAGGCTCACCAGAGAAAATGTTGCGAGCCACCTTCAGGCACGGCTCTATCTGAAGAGGATCCATGCAGTGACGAGCCAGCAGTCTAATATTTTTGCTGCCTTGGGAGGCAAAGAATCCTATCTAGCGATGAGCCCGATCGACGGCATGGGGGGCTTCAATGCGGCGGCGAGGCCGAGGCAGCTGCCGACGCTCGCATCATTCCAGTCAAGCGGCACGGCTGGCAGATTGAACAGCCTGCCTGGCATCGGCCTGCACGGGCTTTCCTCTTCTGGAATGATTCAGCTTGGGCACAGCAATTCCATCCACGACCTTGGAAAGATCCCGCCGACGAATCTCCCGGGGGGGATCCATCAAGGAGGCTTATTGAACAGGATGCCCACAGCAGCGGAGCTCAACCAGTTTCAGCAGCTCAAGGCAGCTAACGAGGCTAGCAACCAGCTGCTCGGGGGCTATGCTGAATCTACATCGCTTGGCGGCTCCAGCAGCCTGTTCCTTAGCCCCACGAGTAGCAATATTATACTGCAACAACAGCAGCAGCAGCAGCACGGTGAGGCAGGTCTTCGGCCGCCTCTCAGAACAGCGGCACTGCAGCCCAACCCTTTTCCGCAGTTGCCAGATTTGGGCAGATGCGGCGATGCCTGGCACGATACCTCCGCCGCCTTATCGGTCTACTCTGCGTGTGGTTTGCCACCGGGCGTTCCTCTTGGGAATATGAATTTATCTTCTGGGCGGAGCTTCAAGGGCGGGAGTTCTCCTATGGCTGCGCCAGGTGACGGCGGCGCCCAGCTTGATGCCTCTCAGTGCGGTGTGGCAGGCCCGGCGATGCTCGACCGCTTTGCTATGGGCCTCGCCGACCCAGATGCGGGGAGCCCTCTGCTCTTGCCGGCGGCGGCCGATGAGCCGCGGGAGGTTTCCAATTTTGGGTACGCCGGCAGCAGTGCCCAGCAGAGATTGGTTGACCCGGGGCAAGGTCAACACGAGCGCACCCTCAGAGTGGATCCCTCCCTCAGCTGCTCCCTGGCGAATCATGACGGCCTCAGCGACAGATTCTACGGGAAGAGACTCGATTTTGGGATGATCGACCAGCCGGCTCTCAGCATGCCCTTCCTCGCGCAAGGCCCCGATGATGAGAAGCCGGTGAAGCCCAAGAACGACTCCCCGGTTGGCCCTTCCAGGTTGGAGCCGCCAGGGGTTGACCCCAACGCCGGCTCTTATGACGATCTGGTGAATGCTATGATAAAGATGGAGTCGGACGATATCATGCTGATGGAAGGTGATCTGGGCTGTGATTTGTACTCCCTGGAGACTTGCATG
>gnl_Stras_v2.0_SGA_v2.0_scaffold91T28046
ATGAATCTTGGAGCGAATCATATGTCTTTTAGTACATCAAGTGTTTCTTGGAAGTCCGTCGATGGAGTTTCAGACCAATTTCCTGCGGGTCTGAGGGTTCTTGTCGTGGATGATGACCCAACTTGTCTGAGGATCTTGGAGAAGATGCTTAAAAATTGTCTATATGAAGTAACCAAATGCGGTCGAGCTGAGATTGCGTTGGAGTTGCTTAGGGAAAACAAAGTTGGGTTCGACATTGTTATAAGTGATGTACACATGCCGGATATGGATGGTTTCAAACTTCTCGAGCATGTTGGATTGGAAATGGACTTGCCCGTCATCATGATGTCAGCGGATGATAGCAAAAATGTGGTAATGAAAGGAGTGACTCACGGCGCATGTGACTATCTCATAAAACCGGTCCGCATGGAAGCTCTGAAAAACATATGGCAGCACGTGATCCGTAAAAAGAAGTACGAATGGAAAGAAAAGGAACAAGAACAATCGGGAAGTGTGGAGGAAAGCGAAAGACAGCCAAAACCGGAAGACTTGGATTACTCGTCTTCGGCCAATGAGGGGAATAATTGGAAAAGCTCCAAGAAAAGGAAGGACGATGATGATGAAGGTGACGAGAGGGACGACACGTCAACTCTCAAGAAGCCAAGGGTCGTTTGGTCGGTCGAGCTACACCAGCAATTTGTAACGGCCGTCAATCAGCTTGGGATAGACAAGGCTGTCCCCAAGAAAATCCTCGAATTGATGAGCATTCCGGGCCTTACAAGAGAGAATGTGGCAAGTCACCTACAGAAGTATCGTCTTTACCTCAAAAGGCTGAGTGGACAGCATCATAACGGGCTGGGAAATCCATTCATGGGCCCCACAGACCCATCTTTCGGCCCGATAACTCCTCTCAGCAGCTTTGAATTCCCACCACAGAGCCTGGCCACAATCCAGGCAGCCTCCACTAACAGGTTCCCCTTATCAGTCGACCAAAGAAACATTTTCAGCTTCGAAAAACCGAAAATAAACCAAACTCAAACCCGACCCTCGAATTTACTTCACGGGGTCCCCACCAATATGGACTCAAGACAGCTGGCAGCCTTTACGCACGTGAATTTACCAACACACCCTCAGCCCAGGACCCAGATGCTTAACCGGCCCATTTTCAATGGAGTCAATAATGTCCATGGTCAACCACATCAGCCGTCTAATTTGGTTGACTTTTCAAGAAGCTTACGCCCAGATTTAACGGTCAATCCTAATAATAATAATAATACTGCTGCTAATAACAATAACAGCAATAGCTTTTTGCTTGTTGGCAATGCGGGAATTTCTGGCACTCCGAGTTTCAATGCGTTTGGAAATTTAAATCAGAGCCGGGCCAGGGCAGATGAGTGGGGCTTTTCGGGCTTTGACGGGCCTCAGCATGCCCGGATCAATGTTGGGCCGTCAGTCTTAGTTCAGCCAGGCCCATCAAGCGGACAGAGTAGGGTCCAATCTGTTGTTAATAGGGTAGCCTTTTCAGCATCCGAGGGCCCAAGCCGTGGCCATAATACAAATATTGGCCCACAGATTACTTCATCAGCAGCTGATAATTCGTCCCAGAATAGCTTGTTCTCAGATCAGCTTGGCCAGGAGGATCTCATGAGTGCACTTTTCAAGCAGCCAGAAGGAATGACACCAGGTGAAAGCGATTTCGGCTTTGAAGGATACAACTTGGATAATCTTCCTGTATAA
>gnl_Stras_v2.0_SGA_v2.0_scaffold87T27116
ATGGAATCAAGTGGGTTTTCTTCGCCGAGGAGGGAGTGTTTTCCGGCGGGTCTCCGAGTTCTTGTGGTGGATGATGATCCCACGTGGCTGAAGATTCTGGAGAAGATGCTCAAGAAGTGCAATTACGAAGTGACCACATGTAATTTGGCGAGAGAAGCCCTCGACTTGCTTCGAGGGAGAAAAGATGGATATGACATTGTAATCAGTGATGTTAACATGCCCGATATGGATGGATTCAAGCTTCTAGAACATGTCGGCCTCGAGATGGATCTACCTGTCATAATGATGTCGGTAGATGGTGAGACGAGCCGAGTGATGAAAGGTGTCCAGCATGGCGCGTGCGATTATCTATTGAAGCCGATAAGGATGAAGGAGCTTCGGAACATATGGCAGCACGTTCTACGAAAGAGGATACACGAGGTGAGGGACACTAGTGAATGCCACGAAAATTTCGACGAGATTCAGTTGATGAGAGGTTTAGCTGAACAGTCGGACGAAAGCTATTTATTTAGTGGGGACTTTTTTTCCGGAAGGAAAAGAAAGGACGTTGATAACAAGCAGCAGCAGCATGAGGATCGAGCGTGTGGCGATTCCACAACGTCCGTGAAGAAAGCGAGGGTCGTGTGGACTGTCGAGCTTCATCAGAAGTTTGTCAAGGCTGTGAATCAGATCGGATTCGAGAAGGTGGGCCCGAAGAAAATACTGGACTTGATGGGCGTGCCGTGGCTAACAAGAGAAAACGTTGCTAGTCACTTGCAGAAGTATCGACTCTACTTGACCCGGTTGCAGAAAGAAAACGAGTCAAAGGCCACGTTTGGGGCAACAAAAGATGAAAATTATCCTATTCCGGTTGACAACATTGTCATTCACAATGACGAGACAAAAATCAAAGAAGGAAATCCGATTCGAATACATTCTGTAGCTGATGTGGAGCCCAGAAAAGCTGTAGGTTCAAAGCGTTCGAATGTAAAATATGAATCCATGGCCCGAGCTCAATTCTCGTGGGCTACTGAAGTTCAAGTTCAAGTTCAAGCTCAACCTTTTCAATTTAAACATGAGCATAAACCACATTTCCAAACGGAGCCTAAGTTCGATCGCTTCACGAATATTCCCATGCATCACATAAAAGTCGATCCAGTGCAGCACGGTACACTCCATAATCCTGGTCCGTCAGGCGGAGATTTCGAAAAGACAACACAAGCATTCGGCAGGAACAAAACTCAATGCCCCAGGAAAGTGTCAAAAGACGAAAATGACCCTGCATTGTTCACAGTTCAACCGGAAAGTCATTCATGTGACACAAAGAACCATGGTTTAGATAAGGACCTGTTTGGTGATTTTGAAACTTCCTCTTCTTCCCCGAAAAACACGGTTTTGGGTTGGGACGAAAAATTAAACGATTATTCAACGCACGACGAAGAATTTCGTCTGCCAGATGATTTCTTTGGGAATCTAGAGTTGCTTGGATATGCCAATCACGAGATGATTGCCGATTTCTCGCAACATTTGTTCGACCCTTTGAAGTTCGACTCGAGTACTTCAGTGACCACGTGGAGTATCCTGTAA
>gnl_Stras_v2.0_SGA_v2.0_scaffold444T51719
ATGAATCTTGGAGTAACGCCCATGTCTTTCGCGAGTGTGAATGCTTTATGGAAGTCCGGCAACGGACTTTCCGATCAATTTCCGGCGGGTCTGAGAGTTCTTGTTGTGGATGACGACCCCACATGCTTAAGGATCTTGGAGAAGATGCTGAAAAATTGCTTGTATGAAGTTACAACGTGCAACCGTGCAGAGATTGCATTGAAATTTCTAAGGGACAAACGAAACGTATACGACATTGTTATAAGCGATGTACACATGCCTGACATGGATGGCTTTAAACTTCTGGAGCATGTTGGCCTTGAAATGGATCTGCCAGTTATCATGATGTCAGCCGATGACAGCAAAAATGTGGTTATGAAGGGAGTGACACATGGTGCTTGTGACTATCTTATAAAGCCGATCCGTATGGAGGCTTTAAAGAACATATGGCAGCACTTGGTGCGAAAGAGGCAGCATGAGTGGAAAGAAAAGGATCTCGACCAACATTTGGGAAGCGTGGACGAGCAAAAGCTGCCTGAGGATTTGGATTATTCCTTGTCAGTCAGTGAAGAAAATTGGAATACTTCCAAGAAAAGAAAAGACGAGGAAGATGAGGCGGTAGACAAGGACGACACATCGTCTTTGAAAAAACCAAGGGTCGTTTGGTCAGTCGAGCTGCATCAGCAATTTGTAGCTGCAGTTAATCAACTCGGAATAGACAAGGCTGTTCCTAAGAAGATTCTCGAGTTAATGAATGTTCCTGGCCTCAGTAGAGAGAACTCTAACTATAAGCTATTCCAGAAGTACCGACTATATCTGAGAAGGTTAAGTTCCCAGCACCATAATGGGCTCCCGAACCCATTCATGGGCCTGCCCGATTCTCCTTTCGGCCCAATGACTCAACTGAGTGCTGTTGACCTCCAAGCCCTTGCTGCCTCTGGCCAACTTCCTCCGGCCCACAGCCTCGCCACAATCCAACAAGCAGCTGCCCTTGGCCAGGCCCAGCCCACCACCAACAACACAATAACCTCACCTCTTGTCGACCAAAGAAATAATATTTTCAGCTTCGATAGCCCAAAATCAAGATTTGCCAATGGTCAACCTCAACAAAACAGTAATGTCAATCAAGTCAACTTACTGCATGGCATCCCAACTACCACGAACCGCTCTTTGTCGATTCCAATGGTTCAAACGCAGCCGAGGGCCCAAAATTTTAATGAGGTCAACTCTCGCGTAAGTCAACCCTGTTTGCCAATAGGGATTTCTGGTCAACCATCTCAGGCCATAAATGCGAGAACAATGGGCCCTGTTATAAAGTCACGAGATGATGTCAACTCGCAAGTCAAAGGATCGAGGGGCTTTTTCGCTAACTACAGTGCTTTTGGGGGTTTAAATCAGAACAGAGCTCGGGATTTGTTTTTGCAAAATGTCGGGCCAAATGTGCAGCAAATCGGGAGTGGGCCTGTTAATGGGGTGGGCTTTTCTGTGGCAGGTGGACTTGGGAATGTTGCAAACACTAGTCAGCTGGTTAGCTCGTTCGGTGAGAATACATTTAAGATTAAGGCTCAACGGATGCCAAATATGGGCTCGAGCTTCGAGAACGGCTTTTCACATGAGCTCTCTGGCCAGGAAGACCTCATGAGCATGCTTCTAAAAGAGGAGCAAGAAGGCGTGGGAGCCATCGATAATGAGTTCGACTTCAATATTTATAATTTGGATAATCTTCCCGTGTAA
>gnl_Stras_v2.0_SGA_v2.0_scaffold45T17054
ATGACTGTGGAGAAAATAAAGAGTGAAAGTGAAAATTGTGAGAATTTCCCAGTGGGGATGCGTGTTCTTGCTGTTGATGATGACCCAATTTGTCTGAAGCTTTTGGACACTCTACTCAGGAAATGCCAGTACCATGTTACCACAACGAGTCAAGCGAGAATAGCCTTGAAGATGTTGAGGGAAAACAAAGATAGATTTGACTTAGTTATCAGTGATGTCCATATGCCTGACATGGATGGCTTTAAGCTGCTTGAACAGGTTGGCCTCGAAATGGATCTGCCCGTCATCATGTTATCTGCGAATAGTGACCCCAAACTCGTGATGAAAGGTGTAACTCATGGTGCTTGTGATTATTTGGTTAAACCCGTACGGATTGAGGAGCTGAGAAATATATGGCAACATGTGATAAGAAGAAAGAAGTTTGTGTCGAAAAACGAGAATAAGTCGGCTGATCAATCCAAACCTAATCAAGCGAGTGGAGAAGGACAAGGTGGGGCTATCCCGGATAACGGTGATCAGAATGGAAAAACGAATGTTAGAAAAAGGAAAGACGATGAAAATGTGAGCGAAGATGGGAATGAAAATGAAGACCCTGCAACTCAAAAGAAGCCTCGTGTTGTTTGGTCCATTGAGCTCCACAGGAAGTTTGTTGCGGCCGTTAACCAGTTGGGCATTGAAAAGGCTGTTCCGAAAAGGATTCTTGACTTGATGAATGTGAATGGGCTTACCCGAGAAAACGTTGCTAGCCATCTGCAGAAATACAGGCTGTACCTCAAACGAATAAGCTCGGTCGCAGCTCAGCAGGCCAACATGGCAGCTGCATTCGGAGTAAAGGACTCTCCTTTCATCCGCATGGGCCCGTTTAGTGGCCTCCCAAACGCGGCCTTCCCACATTACTCGTCTGGAGGAATGCTCGGCCGAATAAACCCACCCACAAATATGAACCTAATACGCAACATCTCTCCATCTGCATTTATCCCGACAAATTCCCTCAATGCCCTTGGGAAAATGCCGAACCCGAACCTGTTTCCAGGGATCCAGCTGTCTTTAGAACTCGACTCGAACAAGCAAGGAGCTGTAGGCGGGCCCAGCAATGTTGTGAATGGAAATTTCCAGCAAACGTTGAGTAATGGGCTTTTTGGGCCCGAGTCGTTTGGCGTCAACAGCATTGAAACATCCTCTGTGGTTCAGCCGAACAACTCGTTAATTTCCGGGCAGCCGTTTAATTTGGCCATGAATAGCGGCGAGCCTTATGTGTCGAGCCATTCTATTGACATGTCGTCTGGACCTGGGAATGGAATGGCTTTGTCTTTGGATGATTTGGGTGGCGAACAGGGGCAAAATGGTCACGGTTCGAAAGTTGGTTACGGTGAGAAGTCTCAACAAGGAGGGTTTCGAGGTCGCAGTTATGATTCGTTGGATGATATGATGAATGCTATGATCAAAAGGGAACACGATGAAAAGGATCTGAACTGCGATTTCGGGTTAGATGGTTATTCGTTCGGGCAAGGAGGTGTATGA
>gnl_Stras_v2.0_SGA_v2.0_scaffold119T32695
ATGAATCTTGGAGCGAATCCCATGTCTTTTAGTACTTCGAGCGTTTCTTGGAAGTCCGGCGATGGAGTTTCTGATCAATTTCCTGCGGGTCTGAGGGTTCTTGTCGTGGATGATGACCCAACTTGTCTGAGAATCTTGGAGAAGATGCTTAAGAATTGTTTTTATGAAGTAACCAAATGTAGTCGAGCTGAGATTGCCTTGAAGTTGCTTAGGGACAACAAAGATGGGTTTGACATTGTTATAAGCGATGTACACATGCCTGATATGGATGGTTTCAAGCTTCTTGAGCACGTTGGACTCGAAATGGACTTGCCCGTCATCATGATGTCGGCTGATGATAGCAAAAATGTGGTGATGAAAGGAGTGACTCACGGTGCATGTGACTATCTCATTAAACCTGTTCGCATGGAAGCTCTGAAAAACATATGGCAACACGTGGTTCGCAAGAAGAAGTACGAATGGAAGGAAAAGGAACAAGAACAGTCGGGAAGTGTGGAGGATGGTGAAAGGCAGCCGAAGCAGGAAGATGTGGATTACTCTTCCTCGGCCAATGAAGGGAATAATTGGAAAAGCTCCAAGAGAAGGAAGGAGGATGAAGAAGGTGAAGATAAGGAGGACACGTCTACTCTCAAGAAGCCGAGGGTCGTTTGGTCAGTCGAGCTTCACCAGCAATTTGTAACGGCTGTCAATCAACTCGGGATAGACAAGGCCGTCCCCAAGAAAATCCTCGAATTAATGAGTGTCCCGGGCCTCTCTCGAGAGAATGTAGCCAGCCACCTACAGAAATATCGCCTTTACCTCAAAAGACTCAGCGGCCAGCACCAGAATGGGCTCGGAAACTCATACATGGGCCCAACCGACCCATCGTTCGGCCCACTAAATCCACTCAACGTAAACGGGCTCGACTTCCACACCCTTGCCTCAAGCCCACTTCCAGTACAGAGCCTGGCCTCAATCCAGGCAGCTTCTCTCAACCGTAACCCCACAAACAGATTTCCCTTATCATCCCACATCGACCAACGGAATATATTCAGCTTTGAAAACCAGAGGATAAACCACCCCAACGCACAAATCCGGCCAGTGAATTTACTCCACGGAGTCCCCACCAGCATGGACTCGAGACAGCTGGCATTTACGAACGTGAATTTACCGATAACCCCCCAACTGAGAACCCAAATGCTGACTCATCATCAACCCGCTTTCTCACAGGCGATTGCCACCACTGTCCCGGGTCTGAGTGGGCCCACTAATTTCGTTGACTTTTCAAGAAGTCAACGCCCGAATTTTCCGGTCAGTACCAATACTTCTGCTGCTGCTGCTGCTGTGAATAATATTAATAATAACAGTAATAATGGCTTTTCGCTGGTTGGCAATCCGGGAATTCCGAGCACGTCGAGTTATGAAGTGTTTGGCAACGAGTGGGGATTGTCGGGCTTTGACGGGCCTCACCATGTTGGGCCTCAAGCCCGGATTAATGTTGGGCCATCAGTTTTAGTTCAGCCAGGTTCTTCGAACGAGCAGAGTAGGGTCTCGTCTTTTGTTAACCGAGAAGGTTTTTCGGCAGCTGAGGGGCCCAGCAGTAGCAGCCATAATACGAATCTTGTTCATCCGATTAATAATCCTCCGATTAATTCATCGTCAGCTGATAATTCTTCTCGAATGAAATCTGATAGGTTGGGTGACGTGGGCTTTCAGAATGGGTTGTTTTCGGATCAGTTAGGTCAGGAGGATCTCATGAGTGCACTTCTCAGGCAGCCAGAAGGATTGATGCCGAGCGAAAGTGATTTCAGCTTTGATGGATACAGCTTGGATGATCTTCCTGTGTGA
>gnl_Stras_v2.0_SGA_v2.0_scaffold2T01083
ATGGAAAGTGAAAGTATTCCTTTAAGCAACTCATGTCCTCATGAGTTGAAAAAATCGGTCGATGCCATTAGTATTTTGCTTGTAGACGATGACACAACGTGCCTTGCCATTGTTGCTGCCATACTCAAGAAGTTCAAATATGAAGTTGTGACGGTCAAACATGCCAATGATGCTTTGTGCACCCTCCGTATAAAAGGGGCCACTTTCGACCTTGTCATGTCCGATGTACACATGCCGGATATGAATGGATTTCAATTACAACAAGCCATTGCTCAAGAATTCAATCTCCCTGTTGTTTTGATGTCGGCCGATGATAAAGAAGGTACTGCCTTAAAAGGCTTGGAAAATGGAGCTGCATTTTTCATATACAAGCCCGTATCTCCGGATGACGTAAGGGATTTATGGCAATTTGCGGCCATGAACAAGAAGAGTCAAGTGGTGATCGAGGAGGAGAATGAAGAAGATGAAACTAATTACCAGACGAGAAAAAGAATTCGTAATGATGATGTCATGATATCCGTATATGAATCAGATAGTGCGACTAGTAATAAGGACTCGAAGAGAAAATCTCCTAGAAACGAGGGCTCGGATGACAAAAAGGGAGAAACTACTTCTCAATGCGCTAATTCGCAAAAAAGGCCGAAGATTATTTGGACTAATTCGCTGCACAATCGTTTCTTGGAGGCTATTAGGAGCATTGGTCTTGATAGAGCTGTTCCAAAGAAAATTCTGGAAGTCATGAATGTCCCTGGGTTAACTAGAGAAAATGTAGCAAGTCATCTGCAGAAATACAGGATTTTCCTAAGGAGAGTTTCAGATGCAAGCTACAAAATCCAATATTCCCCTGATAATGGTTTAAATAATAGAAACTTACTCAAGTCAAACCTTGAACCATCATCAACAACAACCCCTTCAACTCTAATCCTCAATGGACTCAACAATTTCCCTTACCAAAAAACCCCACAATTATATTTTCCTTCCGAAGCTTCCTCGGGATTCGGACAATCACGTTTTCTTACCAACAGAGGACTCAACAACAACCTAAGACTAAACATCAGCAATGCTGACATCATCAATCATAATGTCGATAATCCGTATATCCACAATAGTACTCTTCTCACTCCCAATATAACAATGGAGGATCTCTCGAGTGCCCTTTCGGCTACTTTAAACCCCGACACAAACCCGAATTTCGTGCACCCTACAAACTACGTAGGGTACAGCATAGCGAATGTGGCGCACCACGGAGAATCAGGTCTCCGTAAGGAATGCCAAGGTTTGAATTCGAATTCCAATTCGAGTTATGATATAAATTTGGGCGGCCAACGGTTTAGTATCGGAGGAGGTGGCATTGTTCAAACATTGAACGAGAATAATATAGATGACGTGGATGATAATAATAATAATAATAACAATAATAATGATTCTACACAACTGTCCGAAAATATCCATATGCATTCTAGAGTGCGAATACTAGAGTCGCCTTATAGTCCATTTTTCTATATGTCTCAACCTGATTTTGGCTCGACTTTGGAAGATCGCGTGAATGTTCAGAATCTGCAGGTCAGTGGGAAAGTTATGTTCCATCTTTTGATTTACCTCCTCACCAGGCAAGAATGTAGCACCTCTTCTCAACTAAATGAACCAGTACTTGCACCACCAATTGAGCAGCACAATGACGATGATTTTCTGGAATCTCTGCTTGCCCCTTTTGGAGAAGATCAGACCTTTGAAGGAATAGAGCAATAA
>gnl_Stras_v2.0_SGA_v2.0_scaffold206T41822
CTGATAAATAAATTCTTACCTTTGCTTTCAGTAACCACAACAAGTCAAGCAAGGATGGCTTTGAAGATGTTGAGGGAAAACAAGAACAGATTTGATTTGGTGATAAGTGATGTCCACATGCCTGACATGGATGGATTTAAGCTTCTCGAGTTTGTTGGTCTCGAAATGGATCTACCCGTCATCATGTTATCCGCAAACGGAGATCCAAAGCTCGTGATGAAAGGTGTCACGCATGGAGCTTGTGACTATCTCGTGAAACCCGTTCGTATAGAAGAGCTGAGGAACATATGGCAGCACGTGATTCGCCGGAAAAAGATTGACCCAAAAAATCACAATAAATGCAATGACCAAGTCAAAGTAGGTGTCGAAGGTCAAGGCTCCCCGTTGACCGGGAACACAGATCACAATGGAAAATTCAATCGGAAGAGAAAAGACGAGGAGGACGAGAGTGAGGAGAACGGGAATGAAAGTGAGGACGCTGGTACACAAAAAAAGCCGAGGGTAGTTTGGTCAATCGAGCTTCACAGGAAATTCGTTGCTGCCGTGAATCAGTTGGGCATCGAGAAGGCTGTGCCTAAGAGGATTCTTGACTTGATGAATGTTGAAGGGCTCACACGAGAAAATGTGGCTAGCCATCTTCAGAAGTACAGGCTGTACCTAAAAAGAATAAGTTCGGTCCAGCAAGCAAACATGATATCTGCCTTGGGTGTTAATAAAGACAATAATACCCCCTTCATGCATGGAAACTATAATCTTGACGGGCTCGACAGTTTCCGCCTCTCCAATGTCCCGTCTTTCACGTCAAATGCAATGCTCGGCCGATTAAACACCCCCACCACTAACCTCAACCTCCGTACTCTTGCTAACGTGAGCCACTCTCAAAACTTGACAAAAATGCCCCTCCTACTCCCCTCCACCAATCAGAATGCGAGCAATTTGTTTCACGAGCTCCCCCACAAAGGCACGTCCTCGAATTTCAACCCAAATATTGACAGCTCGCGGATTTTCGCTAACGTGGGCACGTTTTCTGATTTGGGACCCGCCATTAATGGTAATAATGGAGGATTTGGAAATCAGGCACTTCACACAATGGGCTCGTTCGGCCCGGAATCTTTTAATCCGGGCCCGTCTAATTTACACCAAAATAATAATAATGATAATAATAATCATCTGCTGCCGAACGAGACGTTTGGTAATCCTCAAAATGATGCTTTTTTCAGTAGTGATCCGATTGAGGTGTCATCGGGAATGGTTCCAAGTAATAATAGTAATTTTGGAACTTTGAACGGGATTGTGTCTCATTTGGGACAGAATAGTGGGATTTTAAGCCAGAAGATGGATATGCTTTTGAACAGGAGATTGAGTGGAAATGAGAAGCCACAAGTGGAAGAGTTGAGGATGAGGTCTAATGAGGATTTTCTCATGGAACAACCATTTGTTCAGCAGAGTTATGATTCGTTGGATGAGTTGATGAATGCTATGATCAAAAGGGAACAAGATGAAAGCATGCTGAATTGCGAGTTTGGGCTTGACGATTACTCTTTCGGACAA
>gnl_Stras_v2.0_SGA_v2.0_scaffold229T43363
ATGACTGTGGAGAAAATAAAGGGTGACAATGAAAATTGTGAGAATTTCCCAGTGGGTATGCGTGTTCTTGCTGTTGATGATGACCCAATTTGCTTGAAGCTTTTGGATACTCTGCTTAGGAAATGCCAGTACCATGTTAGCACAACGAGTCAGGCGAGAATGGCCTTGAAGATGTTAAGGGAAAACAAAGACAGATTTGACTTGGTTATCAGTGATGTCCATATGCCGGACATGGATGGCTTTAAGCTTCTTGAACAGGTTGGCCTCGAAATGGATCTACCTGTCATCATGCTATCTGCGAATAGTGACCCCAAACTTGTAATGAAAGGAGTCACTCATGGTGCTTGTGATTATTTGGTCAAACCCGTTCGAATTGAGGAGCTGAGGAATATATGGCAACATGTGATAAGAAGACGTAAGTCTGTGACTAGGAACGAGAATAAGTCTGCCGATCAAGCCAAACCTAATCAAATAGCGAGTGGAGAAGGAGGACAATTAGGTGGGACCATCCCAGGAGAAAACGCGGATCAGAATGGAAAAACGAATATTCGAAAGAGGAAAGATGAAGAGGATGAGAGTGAAGATGGAAATGAGAATGAAGATCCTGCAACTCAAAAGAAGCCTCGTGTTGTCTGGTCAATTGAGCTTCACCGGAAGTTTGTTGCAGCTGTGAACCAGTTGGGCATTGAAAAGGCTGTTCCGAAAAGGATTCTTGACCTGATGAATGTGGAAGGGCTTACTCGAGAAAACGTGGCAAGTCATCTCCAGAAATACAGGCTGTACCTCAAACGAATCAGCACAGTCGCAACCCAGCAGGCCAACATGGCAGCCGCATTCGGAGTAAAAGACTCACCTTTTATGCGAATGGGCCCTTTTGGTGGGCTTCCAAACGCGGCCTTCCCACACTACTCACCTGGGGCCATGCTCGGGCGAATAAACCCACCTCCGAACATGAACCTCCGAAATATCTCCCCATCTGCATTTATCCAGCCAAATTCCTTTTCCGCCCTCAATAAAATGCACCCGGGCCTCGCAAACCCAAATCCGGGCCAAAACCTTTTCCCAGGAATCCAGCTGTCTTTAGAACTCGACCCAAACAAGCAAGTACCCAATAAATTCCCCGAGCAGGGAACAATTGGTGGGCCCAGTAATGTAATAAACGGGAATTTTCAGCAAACGATGAATAATGGGGGTTTTGGGATTGGACCCGACTCATTTAGTGTCGGGAGTATTGAGACATCGGGTTTGATGCAGCCGAATAACTCATTAATTTCCGGGCAGCCGTTTCAGTTGGCTATGAATAGCAATCGGGACAGTGGTTTTTCAGGTGAGGGTTATGTGCCGAGTAATTCTCTTGACATGTCTGGGCCTGGGACCACTTTGGCTCTAGACGGTTTGAGTCAGAGGTGGGGTGATCAACAGGGGCAAAATGGTCATTGCTTGAAAGTTGGTTATGTTCCCTTGAACGGCAGCCAGAACGAAAAGTCGCAAGGGGGGTTTGGTGGTCGTGGTTATGACGCGTTGGATGATATGATGAATGCTATGATCAAAAGGGAACAAGATGAAACGGCTCCAAACTGCGATTTTGGGTTTGATAGTTATTCGTTCGGGTCAGGTGGAGTATGA
>gnl_Theca_v1.1_Thecc1EG037098t1
ATGGCTGTGGAGGAGAAAATGGGTGGTTCTAATGGTGAAGATGGCGGCAAGGACTGGTTTCCACTTGGTATGCGTGTTTTAGCAGTTGATGATGACCCTATTTGCCTCAAAGTTTTGGAAAATCTGCTTCGTAAATGTCAATATCACGTTACTACCACCAATCAGGCAATTACAGCCCTCAAAATGTTGAGGGAAAACAGAAACAAATATGACTTGGTTATCAGTGATGTTAATATGCCTGATATGGATGGCTTTAAGCTTCTTGAGCTTGTGGGGCTTGAAATGGACCTACCTGTAATCATGTTGTCAGCTCACAGTGATACCAAGCTTGTAATGAAGGGGATTACCCATGGTGCTTGTGACTACTTATTGAAGCCTGTTCGCATTGAGGAGCTAAAAAACATATGGCAACATGTGGTTAGAAGAAAGAAAACTGACTCTAAGGATCAAATTAAGGCCCCAAATCAAGATAAGGCTCGGGCAGGAAATGGAGAATTCGGTCAAACATCAACAGGCAGTTCTGACCAAAAGGTCAATAAGAAGCGAAAGGACCAAAGTGAAGATGAGGAAGAAGAGGGTGAAGATAATGGACATGAGAATGATGACCCTTCAACTCAGAAGAAGCCTCGAGTTGTTTGGTCTGTAGAGCTGCATAGGAAGTTTGTTGCAGCTGTCAACCAATTGGGTCTTGACAAGGCCGTTCCAAAGAAAATTCTGGACCTGATGAATGTTGAAGGACTTACAAGGGAAAATGTAGCAAGTCATCTACAGAAATATAGGCTTTACCTGAAACGACTCAGCAGTGTTGCAACTCAGCAAGCAAACATGGCTGCTGCATTAGGCAGTAAAGATCCCTCTTACTTGCGCATGAGTTCACTAGATGGCTTTGGAGATTTTCGCACATTGACTGGACCTGGAAGGCTTTCGAGTGCTTCTCTATCCTCGTACCAACCGGCTGGAATGTTTGGTAGACTGAACTCCTCAGCTGCTTTAAGCCTACGTGGGATTTCTTCTGGTGTCATTCAACAGGGACATTCTCAAACCTTGAACAATTCTATCAATGGTCTTGGGAAGATTCAGCCAGCTGTGTTGCCTGCAAACCAAAATCAAAATGGAACTTTGTTTCAAGGGATCCCAACCTCAATAGAGCTCAACCAGCTGTCACAGAACAAGTCCACTAACCACTTTGGAGAATTTAATCGTGTTAATGATCCAAATGTTTTTGGTGTTGCCACTAACTTCTCTGATGCCAGAGTGCCAGGTGGTAGCTCAAGCAATTCTCTATCTACTGCCTCAGGCAACCCTTTGTTGTTACAAGCAAACACACAACAGACACACGCTAGTGGTTCATTTGGAAATCAATCATCTCATGGTGTGGCATCACTGAATCAGGAATCATTTGACATGGGTGTTCGTGGTTCTTCTAATTTTCTTGATCATGGTAGATGCAGTGAAAACTGGCAGGGCGCAGTTCAATTATCCAGTTTCCCATCAAGTTCATTGTCAACAAGTGAAGCTTTCAATCACGAGCAGTTGCCACCTAATAATTTGCAGGAAAATCTCTCTTGGACGAGCTCTCATGTTAGTAACAGCCCTATTGATCTTTCTTCTTCCATGGCAAATTCAGCACGTTTGGATGACTCTAGAGGAGACATGCAGTGCCAAGTTGGCCTAAATAATAATGTTATCCAGAATATGGGTTACACGGCAAAGCAACAGTGGGGAGACCGCAGACATGATTACAATGGAAATTTAAATAATTCATTTAGCAGGCTGGACTCCCTTATTTCTGCAAGTGGTGCTATGATGGACCAAAGTAATGCCGTCACCAGTAAAAGGACTGATGTCTCTTTGTTCAGTCAGTTAAGTGGTGATGCTCCTTATGTTGTTCAGCACCCTGAGGGTGAGAAATCAGCTTTTGACGCAAAATTGAGGTCCAATGAGGACTATCTCTTCGAGCAGACAAAGCCACAAAGTGGTTTCAGTCAAAATAATTTTGAATCCTTGGAGGATATAATGAGTTCCATGATCAAACAGGGACCAAATAATGAGACAGCGTTGATGGATGGGGAATTTGGGTTTGATGCATACCCCCTTGGGTCATGTATA
>gnl_Theca_v1.1_Thecc1EG036926t1
ATGACAGTAGAGCGCGCAATCAGTGAACCAAAGGATCAGTTTCCAGTTGGAATGCGAGTTTTGGCTGTTGACGATGACCCGACATGCCTTTTACTGCTCGAGACTCTGCTTCGTCGATGCCAGTACAATGTTACCACTACAAGTCAGGCTATCACAGCATTGAAGTTGTTGAGAGAAAACAAGAACAAGTTTGACTTGGTTATCAGCGATGTTCATATGCCCGACATGGATGGTTTTAAGTTACTTGAGCATGTGGGGCTTGAGATGGACCTGCCTGTCATAATGTTGTCTGCAAATGGTGATACCAAGCTTGTGATGAAAGGGATTACTCATGGTGCTTGTGATTATTTGCTGAAACCTGTTCGAATAGAGGAACTACAAAATATCTGGCAACATGTAGTCAGGAGAAAGAAATTTGACAGGAAAGACGGGGATAATTCTGGCAGCCAAGACAAGCCTCATATTGACAATGGTGGGGCTGCAGGGATGGGAAGTGTTGATCAGAATGGGAAGCTCAACAAAAAGCGGAAGGACCAAAATGAAGATGAGGATGAGGAGCATGATGAGAATGGGCATGATAATGAGGATCCATCAACCCAAAAGAAGCCTCGTGTTGTTTGGTCAGTGGAGTTGCATCGCAAATTTGTTGCGGCTGTTAATCAGTTGGGCATTGACAAGGCTGTACCTAAAAAGATCCTAGAATTGATGAATGTTGAAAAGCTTACCAGAGAAAATGTTGCCAGCCATCTCCAGAAATATAGGCTTTACCTGAAAAGAATCAGCTGTGTGGCAAACCAGCAAGCGAATATGGCGGCAGCCTTAGGCAGTGCAGATTCTACCTATTTGCGTATGGGGCCTCTGAATGGACTTGGGAATTTCCATACCTTAGCAGGATCTGATCAGCTTCACAATGCAGCCTTAAGATCTTTCCCACCTAGTGGTGTGCTTGGAAGATTGAACACACCTGCTGGGTTAGGTGTGCGTGGCCTTCCTTCTCCAGGAATGATTCAATTAGGTCATGTGCAAAACTCGGGCAATACCAGTAATGATCAGAGCAAGTTGCAATCTTTCGTGATTCCTGGCAACCATAATGCTAACACACTACAAGGGATGCCAATGTCATTGGAACTTGATCAACTACAAAATAACAAGGGTGTTAGCCACATTGGAGAGCTGCCCACTGCTGCTAATACTACAGTTTTCCCTGTTTCTGGCAGTTTAATGGATGCAAGAATATCTGGATGCTCCAATAATCCACTTCTTGGTGTTACAAGCAACTCCTTAATGTTAGAAGGAAGCTCTCAACAGACCACTTTGCATCCTAGTAATTTGAGAGACAGTGTTTCTACAATGGGCTTCCAAAATGGGAATACTTTATCTGATTTTACTTCCATAGCTACTGCTTCCAATCAATTGCAGTGTTCAAAAGCAGATTTACAATGCCAAGCTTCCCCTACCAGCTGTAATGCAGGGCAAATAATTAGAAGTGCTCCTCCAGAATGGAATGCCCCTTACCATTCAAATGTTATGTGCTGTTCAATAAACTCTTCAATCCCTGTTAATGGCGCTATGGTTCCTTTGGGCCAGTGCTTGGACCAAAATAACCCAAATTTTCACAGAAATATGGACTTGGATTCAATTGCACCATCAAACTTTGTTGATCCCAAATCCCTCAAGCGTAGTGAAGGTTTTAACTCAGCTATGGAGCCAGCAGTTATTCAAAAGGAAGGGTATTTCCAACCAAGGCCACAGGGAGGTTACAACGTTGGCTCCTTGGAAGATTTGGCAAGTGCAATGATGAAAGAGGGCCCAGACACAAGGAAACTAGCGGATGGCGATTTTGGATGCAATGGTTATTCCCACAGGACATGCATC
>gnl_Theca_v1.1_Thecc1EG004742t1
ATGGATGAACAGAATATTCAAATATCCCTTTTGAAGAACGGTTGTGCAGATAAAGTTAACAACAGTGTTGTTGGTGAATTTCCGGCTGGTTTGAAGATTCTCATAGTTGATGATTCTAGAACATGTCTCCTAGTATTAGAGATAATGCTTCGAAAGCTTTTATATGAAGTTACCACGTGTCGGCTAGCGAAGGACGCCCTTGCTTTGCTTCGAGAAGACAATGAAAGATTTGATATCGTCATATGCGATTTACATATGCCTGAAATGGATGGACTTAAGCTTCTTGATATCATAGGATTAGAAATGGACTTGCCGGTTGTTATGATGTCTGCAGATGATAAAAGAGGAGTTATTATGAAGGGTATAATCCATGGAGCTTGTGATTATTTGGTAAAACCAGTTCGCTTAGACTCGATTAGATTCATATGGCAGCATGTGGTTCGTAGGAAAAGACGTAGCTTGGGAGAGTTTCAGCAGCCAGGGAACAATGTCAATGACAGGTTATTGAAATTAGAACAAGCTAAGCATGCTGATCAAATGCCCGCGAGAGATAAAGGAAGCCTGCAAAGCTTGAAACGGACAAGGGAAGATGAAGATGAAGATGAAGATGATGGTGAATTCTCTGATGAAGTGACAACTACGAAGAAGCCGAGGATGATTTGGACCCAAGAGCTCCATGATATGTTTGTTGCTGCTGTAAATCAACTAGGACGTGACAAGGCTGTTCCTAAGAAAATTTTGGAGCGGATGCAAGCCATGAATGTTACTGGTCTTACAAGAGCAAATATTGCCAGTCATCTTCAGGTAACGTTCTATTTTCATGAAATTCCTTTAACAGGTTCTGGATTATTCCAGAAT
>gnl_Theca_v1.1_Thecc1EG015085t1
ATGGCTTCCAAGAGATCAATTTCAGCAGAGCATTCAAACCCTATAAACTCCCTCTTGAAAGTCACAATCTTGGTCGTGGATGATGATTCCACTTCTTTGGCAATCGTCTCTGCGATGTTAAAAGAGTGGCGCTATGAAGGTATAAGGAAGATCTTTTGTTTAGGATCTCTCTATTTCAATGATTTATCAAGGATGTTGGTGGACATAGTGATGATGGTTGCAACTGTTAAATCCCCGGCGGATGCTTTGTCCACTCTTCGAGCTAAACCAGGAATCGACCTAGTGGTCACTGATCTACATATGCCTGGAATGAATGGGATTGAGCTTCAAAGGCAAATCAACCGAGAATTTAGAGTCCCCGTCATTATAATGTCCTCAGATGAACAAGAAAGTGTCATGTTGCAAAGCTTAGAGGAAGGAGCTGTATTTTTTATAGCAAAACCCGTAAAGCCTGATGATCTAAAAAATGTATGGCAATATGCAATTGCAGCGAAGAAAGGTAAATCCGTTGTTATTGAGGAAATTGCAAGCACTGAAGGAGAAGCACCGTCAGCGGGAAAAGTATCAAAAGACGAAGTAAGGTCTGTGGCATCGGTGAAGGATGACAAGAATAATGCTAAAAAGGGAACCAAAAGAAAGGCGTCAAGAAAAAGCAAGGATGATCAAGAAGACGTAACTGGATCTGCCCCAAAAAAGGCCAAGGTGGTTTGGACGAATTCACTTCACAACAAGTTTTTGGAAGCCTTGAGACAAATTGGCCTGGACAAAGCTGTCCCCAAGAAGATTCTTGAGATCATGAACGTGCCAGGTTTAACCAGAGAGAATGTGGCTAGCCATTTACAGAAGTACCGGATCTTCTTAAAGCGAGTAGCAGAGAGGGGTTGTTTTGCATCAAAGGCTTTCGTTGAGAAGATCCTTAGGTCAAGCTTTGCATCTGGCCATCCATTGTTGCTGAAAACTGCCCAAGAATATGCGCGATTGGCAGAGCTGCAACAAAAGAGAGGATTAACATTCCGACCAGAGTATGGAGGGTATGTTTCATATCAGAATGCTCATAATGCTGCCACCCATGGATCCGTGCTCTTTCCATATCAGAATGCTTCAAGCAGCAACTCTGCTCAGCGACATGCATGTGGACAATCCCATTTATTATTGGGCAATCAAGCTAATAACAAGCGACTGGTTTCTGGCAACACGAATCCTCTCTATCAGGGTAATCGCCTGGGTTTTGCAAATGGATCGAATTTCTCACTAAACGGTAGCCTAACCAACGCTACAAATGGCCTGATGAATGGTGCAAACTCAAGGCACACGTACCAACAGCAAATTCAAGCAAGGCAAAATTTTCACAGTGCTGGTTTCCCATCACAGTTCAGATTTGGCTCATCCAGCCTTCATTCTTCGAATTCTACTCTGGGAACTGGAAACATAGGAAGTATTAGCACTTCCTACCCTACTCTGAATTCCAGTTGCTCCAATAATAATAGCTATGCCGGGGTTAGATTGACTACTGGTGGACAGCTCATCGAAATGGGACAAACCCGTCTTAATGGTTGCTACGGCTCAATGGATGGAACTTACAATGAGGAAATGAATGTTGCAGCCATGGGGAATCAAACTTTTGGTTATATGGGTCAAGGAGGCTCCTCATCCGCAGGATTAAATAACGGCGCAAACCAAGTTTCACCAGCCAACACTGCAGCTAACACTTCGATGTTGCCTGGTCTTGACAATAATGGAGGAGCAAAGCATTATAAGTCTGGTCATCTGATGAATAATGCTCCTACTTTTGACAATATAACTCCTCAACAACTTGGTGACGGTTCCCTCAGCGACCTTCTCCTTGAGTCGAAAAACTATCAGTTCCCTTGTCAGCAACAAGATGGTGGAGATGGCGTCCAGAGTCCTGACTTTCTCAGCAGCTCAATATTTTCAGAAATCTTCCCCTCACTGGAAGAACTTCTGAATTCTGACTTCTCTGAATCGTTGTCCTTGGAAGATACCGCTCCTCAGAATGAGGAAGCTCTTGAAAAGGCAAGT
>gnl_Theca_v1.1_Thecc1EG021300t1
ATGAATTCGAGTAGCGGAAAAGGATCCATGTCAGCTGCTAGCTCAAGTGCTGCTTGGAAAGCAGGAGATGTAGTTCCTGATCAGTTTCCTGCAGGTTTGCGTGTGCTTGTTGTTGATGATGATCCAACTTGTCTCATGATCTTGGAAAAGATGCTAAGAACTTGCCTTTATGAAGTTACCAAATGCAATCGAGCAGAGACTGCATTGTCTTTGCTACGAGAGAACAAAAATGGGTTTGATATTGTTATCAGTGATGTCCACATGCCGGACATGGATGGATTCAAACTTCTTGAGCATATTGGTTTAGAGATGGACCTCCCTGTTATCATGATGTCAGCAGATGATGGGAAACATGTAGTTATGAAGGGTGTTACACATGGTGCCTGTGATTATCTTATTAAACCAGTTCGTATCGAGGCGCTGAAGAACATATGGCAGCATGTGGTTCGGAAGAGGAAGAATGAGTGGAAGGACTTTGAGCAATCAGGAAGTGTAGAAGAAGGAGATCGGCAGCCCAAACAATCTGAAGAGGCAGATTACTCATCCTCAGCTAATGAAGGGAATTGGAAAAGCTCAAAAAAGCGGAAGGATGATGATGATGAAGCTGAGGAGAGGGATGATACATCCACATTGAAGAAGCCGAGGGTTGTCTGGTCTGTTGAGCTCCATCAACAGTTTGTTGCAGCAGTTAATCAACTAGGCATTGACAAGGCTGTTCCAAAGAAAATTTTGGAGTTGATGAATGTTCCTGGTCTTACCAGAGAAAATGTTGCGAGTCACCTTCAGAAATATCGCTTGTATCTTAGAAGGCTGAGTGGGGTATCACAGCACCAGAGTAATCTGAATAATTCTTTTATGAGCCCCCAAGAAGCAACTTTTGGGCCACTGTCTCCACTCAATGGACTTGATCTTCAAACTCTTGCTGCAACTGGTCAACTTCCTGCACAAAGTCTTGCCACATTCCAAGCAGCAGGGCTTGGTCGGTCAACTGCTAAATCTGGCATAGCTATGCCCCTTGTTGATCAAAGAAACATTTTTAGCTTTGAAAACCCGAAGTTGAGATTTGGAGAAGGGCAGCAACAACATATGAACAATAATAAACAATTAAATTTGCTTCATGGAATTCCTACAACTATGGAGCCAAAGCAGCTTGCCAGCTTGCACCACTCTGCTCAATCAATAGGAAACATAAATATGCAAGTCACTTCCCATGGCGTGCAAGGTAGCCAAAATAATTCTTTATTAATCCAGATGGCTCAACCACAGCCACGAGGGCAGATACTCAATGATTCTACTGGTAGTCATGCTCCCAGGCTTCCGTCAACCTTGGGACAGCCTATTTTATCAAATGGAATTGCTGCTAATGTCTCTACAAGAAATGGAATTCCAGAAAATATCAGAGGCCCTGGTTACAATCCAGTTTCACAGACCTCTTCACTGTTGAATTTCCCTATGAATCACACTTCAGAACTTCCTGGTAATAGTTTCCCTCTTGGAACTACACCAGGGATATCTAGTCTCACATCCAAAGGAGCCTTTCAGGAAGATATTAACTCAGACGTAAAAGGATCAGGAGGATTCATGCCAAGTTATGACATATTTAATGACTTGAATCAACATAAACCCCAAAATTGGGAGCTACAGAATGTAGGCATGACATTTGATGCCTCTCAGCATTCAAACTCCCTTCAAGGCAACCTTGATCTTGCACAATCAATTTTGGTTCAACAAGGATTTTCTTCTGGCCAAATGAACGGACAGAACAGGAGCGCTGCTGTTGTAAGCAAGGCAATGTTCTCTGCAGGAGATTGTACAGAGCAGGGGAATGCACAAAATGTTAATCATCATCTCAACAATCTTCTTGTTGACAATACAATAAGGATCAAGTCTGAGAGAGTTGCCGATGCTGGCCCTGCCAATCTATTCCCTGATCACTTTGGACAAGAGGATCTCATGAGTGCTCTTCTAAAACAGCAAGACGGTATTGCACCAGCTGAAAATGAGTTTGATTTTGATGGGTATTCCATGGATAATATTCCAGTG
>gnl_Theca_v1.1_Thecc1EG010701t1
ATGGTCGAAAGTGGCTTCTCTTCTCCTCGACACGACGCTTTTCCTGCCGGCCTCCGTGTTCTCGTCGTCGATGACGATCCTACATGGTTGAAGATTCTTGAAAAGATGCTCAAAAAGTGTTCCTATGAAGTAACTACGTGTGGTCTTGCACGAGATGCTCTGAGCTTGCTTCGTGAAAGGAAGGATGGCTATGACATTGTAATCAGTGATGTTAACATGCCTGACATGGATGGGTTTAAACTTCTAGAACATGTTGGACTGGAAATGGACTTACCTGTCATCATGATGTCTGTTGATGGGGAAACAAGCCGAGTCATGAAAGGCGTCCAACATGGCGCTTGTGATTACCTTCTAAAGCCTATAAGAATGAAAGAGCTTCGCAATATATGGCAGCATGTGTTCAGAAAAAAGATACATGAAGTGAGAGACATTGAAAGTCTGGAAGGCAATGAAGGTCTTCAGATGACAAGAAGTGGCTCAGATCTGGTTGATGATGGGCACTTGCTTAGTGGAGAAGATATGAACTCTGCTAGAAAAAGAAAAGATGCTGAAAACAAGCATGATGATAGAGACCTCAGTGATCCTTCTTCTACAAAGAAAGCTAGAGTTGTTTGGACTGTAGACCTTCACCAAAAATTTGTCAAAGCCGTAAATCAGATTGGATTTGATAAAGTTGGTCCTAAAAAGATACTTGACTTGATGAATGTACCATGGTTGACAAGAGAAAATGTTGCCAGCCACTTGCAGAAGTACCGCCTCTATTTGAGTCGGTTGCAGAAAGACAGTGATGTCAAAAATTCATTTGTTGGAATGAAGCATTCAGATCCACCTTCTAAAGATTCTACTGACTGTTTTGGTATCCATAGCTCAATGAGCGTGATACAAGATGATGTTTCAAATGGCACCTATAATTTTTCTGTTAATAACTCACTTGTTCAGAATGTGGATCTCAATCATGAAGGTGACAAAAAAGGAATTACTTCAGCGCCTGTGGCAGAGCCCAAAGGAGCTTTGTCTATAGATATTCCTGATCCCCATAAAGCCCAGAGTTCACAGATAAGCTTTGATCATTCCCTTGGATCAGTTGATTCAGGTCTTAAGTTTGCATTATTCAATTCTACCAACCAGACACGGTACTCCTGGAGTGAAATTCCTGAAATTCAGTTCAAACAAGAGTGTGAACCATTGCAATTAGAGAATGGCTTCAGCCAACTACCACTGCCTGGTTCACAGCATCAAGTCCAGACCGAATATTTACAACCTGCTGCATCCATTAGCTCTGGACCTTCCATAACTGAAAAAGAGGTTAGTAGCAGGCCTTTGTATGATGAGTATAGAAGCAATCATGTCAAACATTTAAGTCCAACAGAAGCAGTTGACTTGTTTCCTGTTCCAAGCAGAAACCAAACGCTAAATAATCAAGTTTTCAACCCCATTTCTGCTACTACATCAAGCATGAAAAATCAGGGCATAAGTCTGAATGACTTGGAATTTGCACAGAGAAACCTGAATGGGGGAGTAGGAGTACCTATTGCATCTTTAAGTGAGGACTTACAGTTCTGTTGGCTTCAAGGTGAGTGTTATGCTATGAATATTGGTCTCCAGGATTTTGAGTGTATTGAGTATAACGATCCAGCACCCATTGCTGAAATTCCATTCCTCTTGTATGATGCACCAAGGTTTGACCACGAGCATCTGTTTGACCCTACTGAATATGCTGCAATAGATCAAGGGTTGTTTGCT
>gnl_Theca_v1.1_Thecc1EG011069t1
ATGTTGGATTATGATACGAGACTTTGCCTTGAATGCAGGACTACCTGCCAGCTGCTTCATGCTGAAGCATTGGCTGCCTCTGAACAAATTCCTCCTCAAACAATACCAGCTCTCCATGCTGAGCTCTTAGGTCGACCAAAAGGTAATTTAGTTACAGCAGTGGACCAGCCAGCTCTTCTTCAAGCATCCCTTCAAGGGCCCAAGTGCATTCCAGTTAAGCATGGTGTGGTATTTGGTCAACCTCTAGTAAAATGCCAATCCAGCATTTCCAAACACTTCCCACAATCTATTGTATCCGTTCAAGATGTTTCTTCTGGATTTGGAGCATGGCCCTCTAATAACATTGGTACAGAGGCTCCCAGTAGCAGCCTTGGGGGGTTCAGCTCTCAGAACTGTAACATGCTTATTGATTTGTTGCAGCAGAAGCAGCAACGACAACTCCAGAAACCGCAGCAGCAGCAATCTACTGCTCCTGAGCGCAGTCGTTCGATCAATGTGCGGCCATCTTGCCTTGTTGTACCCTCTCAGTCATCCGCTAGTTTTCAGGCAGGAAATAGTGCTGTTTCTGTAAACCAGACTGGCAGCTTTAGTAGGACTCCTGTTATTGATTACAGTATTCTCTCATCTCAATCAAACAATTCTTCATTGAATATTGGGCAAGTCTCCGACGGGAATCTCCAAACTACAGGCGTTCTTAGTGGTCGTCAAGCTCAAGCCTCAAGCATGACACTTCAAGCATCCAGGCATTTGCCAGGATTTGTCCATAACACGTTTGATGTCCAGGGTCCCTATGGTGGTACTAAGTCTGGAGAAGTGCTTGATCAAGCTCATTTTAGCAATCTTGGATATTTTAATAAGGAGGCTTGCCTTCCAACTCGGTTCGCAGTTAATGAATTTCAATCACCAGTAAGCAGCTCCTCTAGCCGTGGAAAAGTCTTCGCCGAGAACTCTGGTACCAGAGTGAAGCAGGAGCCAAGAATGGAATTTGTAGATAATGTGAAATTGGGCATACCAATGCTACAACAATTTCCTCCAAATGATCTCACAAGTGTTTTCACAGAA
>gnl_Theca_v1.1_Thecc1EG011067t1
ATGGCTACCATGCAGAGAGTGGCGCAGTCGAGTGTGAGCACGAGCGCCGCTGCCACCAGCAGCTACGGTGGCTCGTCGTCGTGCAAAGGACCAGAGGTTGTGATCTCCGATCAGTTCCCGGTTGGATTGAGGGTTCTGGTTGTGGACGATGACATTACTTGCTTAAGAATTCTCGAGCAGATGCTTCGCCGTTGCCTCTATATCGTTACCACTTGCTCCCAAGCCAAAGTTGCCCTGAACCTTTTACGTGAGAGAAAAGGGTGTTTTGATGTTGTACTAAGTGATGTTTACATGCCCGATATGGATGGTTATAAACTCCTTGAACATGTTGGGCTTGAAATGGATCTTCCTGTAATTATGATGTCCACTGATGGGAAAACAAATGCTGTTATGAAGGGAATTAGACATGGGGCTTGTGATTATTTGATTAAGCCCATACGTGAGGAAGAACTGAAGAATATATGGCAGCATGTTGTTAGGAAGAAATGGAATGAGAATAAAGAGCTGGAACATTCAGGAAGCTTAGATGATAATGACCGACATAAACGAGGAAATGATGATGCTGAATATGCTTCTTCTGTTAATGATGGGGCAGATGTATCATTGAAACCTCAGAAAAAGAGGAGCAACACCAAAGAAGAAGATGATGGTGAAATTGAAAATGATGATCCATCCGCATCAAAGAAACCACGTGTTGTTTGGTCGGTGGAACTGCATCAACAATTTGTCAGTGCTGTAAATCAGCTAGGGATTGATAAGGCTGTTCCCAAGAGAATTCTTGAGCTCATGAATGTGCCTGGTTTAACTAGAGAAAATGTTGCAAGCCATTTGCAGAAATTCAGACTATACTTGAAGAGAATAAGTGGAGTAGCTCAACAAGGTGGAATTTCTACTTCACTTTGTGGGCCGCTAGAACCAAATGTTAAAATTGGTTCACTTGGAAGGTTTGACATCCAAGCATTGGCTGCCTCTGGACAAATTCCTCCACAAACGTTAGCTGCCCTTAATGCTGAGCTCTTAGGTCGACCAACAGGTAATTTAGTTACAGCAATGGACCAGCCAGCTCTTCTTCAAGCATCCCTTCAAGGGCCCAAGTGCATTCCAGTTGAGCATGGTGTGGCATTTGGTCAACCTCTAGTAAAATGCCAATCCAGCATTTCTAAACACTTCCCACAATCTATTGTATCCGTTGAAGATGTTTCTTCTGGATTTGGAGCATGGCCCTCTAATAACATTGGTACAGCGGCTCCCAGTAGCGGCCTTGGAGGGTTAAGTTCTCAGAACGGTAACATGCTTATTGATTTGTTGCAGCAGCAGCAGCAGCAACGACAACTCCAGAAATCGCAGCAGCAGCAGCAATCTACTGTTCCTGAGCCCAGTCGTTCGATCAATGTGCAGCCATCTTGCCTTGTTGTACCCTCTCAGTCATCTGCTAGTTTTCAGGCAGGAAATAGTACTGTTTCCGTAAACCAGAATGGCACCTTTTGTAGGACTCCTGTTATTGATTACAGTCTTCTTTCATCTCAATCAAATAATTCTTCATTGAATATTGGGCAAGTCTCTGACGGGGATCTCCAAACTACAGGCGTTCTTAGTGGGTACATCCCCCCTACTTCCCTTTCTCCATCTGTGTCATCTTGCTCTCTGAATGCTGACAATTGTACTAGTCATCAAGTGCAAACCTCAAGCATGACATTTAAAGCATCCAGGCATTTGCCAGGATTTGTCCATAGCATGTGTGATGTCCAAGGTCCCTTTGGTGTTACCAAGTCTGGAGACGTATTTGATCAAGCTCATTTTAGCAATCTTGGATATTTTAATAAAGAGGCTTGCCTTCCAACTCGGTTTGCAGCTGATGAATTTCAATTACCAATGAGCAGCTCCTCTAGCCGTGGAAAAGTCTTTGCCGAGAACACTGGTACCAGAGTGAAGCAGGAGCCAAGTATGGAATTTGTAGATAATGTGAAAGTGGGCATACCAATGCTACAACAATTTCCTCCAAATGATCTCATGAGTGTTTTCACAGAA
>gnl_Utrgi_v4.1_Scf00008.g1470.t1
ATGGCATGCTTGAATGGACGGAAATCGGAGGTTTTGCAAGTCTCGGACCAGTTTCCTGTTGGGCTCCGGGTTCTGGTTGTGGATGACGACAATACTTGTCTCCGGATTCTAGAGAAAATGCTTCGAAGATGCATGTACCAGGTTACCAGTTGCTCACAAGCTAAAGTTGCTTTGAATCTGTTAAGAGAGAGGAAAGGCTGCTTTGATCTAGTTTTGAGTGATGTTCACATGCCTGATATGGACGGATTCAAACTTTTGGAGTTGGTTGGTTTGGAAATGGACCTTCCTGTAATAATGATGTCAGTTGATGGAAGACCTGACCTTGTGTTGCGAGGCATACGACATGGAGCTTGTGATTACTTAATTAAGCCAATGAGGGATGAGGAATTGAAAAACATTTGGCAGCATGTTGTTCGGAAAAGGTGGGTTGAAAATAAAAAACATGATCCATCAGGTAACCTGGAGGATCATGATCGTCTCAAAAGAACAACGGGAGATGGTGGCTGTGATTCTTCAGCGAGTGAAGCTGCAGATGACGTGCACAAGACGAGAAAGAAAAAAGAAACT
>gnl_Utrgi_v4.1_Scf00717.g21097.t1
ATGACTGCGGAGCGATTCATGGGTGATTTTGAGGAATATCCTCGCGGTCTTCGTGTTCTTGCTGTCGATGATGATCTTATTTGTTTGAAGTTGTTGAAGGCTCTGCTTCAAAAATGTCAATACAAAGTCCCTGATATTGCGATTGCTGATCGTTTTGATTTCGCAGTGTTGTCTGCAAATAATGATCCTAAGCTTGTTCTCAAAGGAGTTACACACGGTGCTTGTGACTATTTGGTTAAGCCAGTCAGATTCGAGGAGCTGAGCAACATATGGCAACATGTAATCCGAAGAAAGAAATTTGTTTCAACGGGCCAGGCCGGATCCATTGATCAAGCTACATCCATTCAGCAAAACTGTGAAGACCATTCCTCTATCCATGAAAATCAGGATGTGAATGTCAACCGAAAGCGGAAAGATGAGGATGATGACTCTGAAGGTGATGATCCTGCATCACAGAAGAAGCCTCGAGTTGTCTGGTCTATGGTCCTTCATAGGAAATTCGTTGCCGCAGTGAACCAATTAGGATACGACAAAGCCGTTCCTAAGAGGATTCTTGACTTGATGAACGTTGAAGGTCTTACACGTGAAAATGTAGCCAGTCATCTTCAGAAGTATAGGCTTTACCTGAAACGAATCAGTTCAGACGCAAAGCAAGCTGCTGCTCTGAATTCTCAGTGCATTCCCTCGTATGCTGCCAGTCTAGGAGACATGTATTTTTCTGCAGCAGGAAGGCATGGAACTTCTGCTCGATCATCTTACACGACTGGAGAGATGCTCAGACGACCAGATGCTTCTTCTGGTCTGGGAAGCCTTCGTGGTCTCATGCCTCCATCTCTTATCCAACTGAATCACGTTAATGGCCTTGGCACACCACTTCCATGCCTACCATCCATTACGCAAAATCCAAGTGGATCTTTGAACTTAGATCAGTTTCAAATGAACAGGCATGCTTCGGATGCGGTGCATATTGATCAATCCAGAATTTATGAAGCTTCGAACATGCTCAATGGAAAAAGGGACGCTGCTGGAAGTTCAACCTGTATTTTGAATGGTCCAGGAGCCTTCAGGAACCATACATCTCACAATCTTGCTACTTTCAACTCTGTTGGTCTTGGTGCTTCAATCCTCCATGATGCTGTGTCAAAAACGCAGCCAAGTTCCCTGGCTTATGCTCCTTTTCATTCCCAGCTGCCAGCGAACACCAAAGGGGATTGCAGCTTCTCAGCTAGTCCTTTTCTGCAGAATGATACTAACCACTCACTGAACTCTGCCCAGGCAGCAAACCAGAGATGGGGAGTGCAGGACTTGGACTTTGATCATGGTTTCCATCCCGGCGATCCATCCAACTATGACATTGGAACCACCATCCGACCCACAAGCACTTTTACCAATACAATGCAGCAGAGCATGAGCAAAAACTTCCCAACCCAACCAGGAACTGCAGCAAACGAAACCTTCTCACTGTTGCAAACCAAGTCACCAGACGAGCTCATGAACCGCAGCTATGACCCTTTCGAGGAAATGGTTGCTGCCATGATCAAACGGGAAGAAGATGAGGCGGTTTCAAGCTGTGATTTCGAGCTGGATGACTATGCTTATGGCGTA
>gnl_Utrgi_v4.1_Scf00076.g7091.t1
ATGAATCTTGGACCGACTTGTACTGCTACTTCCACTGATTGCTTCAAGTCCGCTGAAGGAGTTCCGGGACAATTTCCCGCAGGTCTCAGGGTCCTTGTCGTCGATGATGACCTCACGTGTCTCAAGATCTTGGAGAAGATGCTCCTAAATTGTCACTACCAAGTCACGAAGAGTAGTCGAGCAGAAACTGGTTTGAAGCTACTCAGAGATAACAAAGATGGATACGATATTGTTCTGAGTGATGTTCACATGCCGGATATGGATGGTTTCAAGCTTCTCGAGTGCGTTGGTCTAGAAATGGACCTGCCAGTAATCATGATGTCAGCGGATGATAGCAAAGATGTTGTGATGAAGGGCATTATTCATGGTGCCTGCGATTACCTGATAAAACCCATTCGTATGGAGGCACTTAAGAACATATGGCAGCACGTGGTTCGCAGGAAGCAGCAGGTTCTGAAGGAGAGGGAATTTGAGCATTCTGGAAGTGAAGATGGCGAAAGGGTGCAAAGACCCTCTGAAGACGCTGATTGTACCTCTTCAGCGAATGAAGGTAACTGGAAAAGTGGTTCCAAGAAAAGGAAGGAAGAAGATGATGAGGCTGAAGAAAGGGATGATACATCTACTTTGAAAAAACCGCGGGTTGTTTGGTCGGTTGAGCTTCATCAACAGTTCGTCAATGCTGTTAATCAGCTTGGAATAGACAAAGCTGTACCCAAGAAAATTCTGGAACTTATGAATGTTCCAGGACTCACTAGAGAGAATGTGGCTAGCCACCTTCAGAAGTATCGCCTTTATCTTAGGCGACTGAACTTACCGCAACCGAGTGGAATCGGAAATACATTCCTTGGAAACCCTGATGCAACGTTTGGGACATTGTCTCCTCTACATGGGATATCGGTGCAAACATTAATTGACCAGAGAAACATTTTCAGCTTTGAAAGTCCCAAGATAAGGTTCATGAATGGGCAGTCTCAGAATGATAGCAGTAAGCAAACAAATCTGCTACATGGGATCCCAACGAATATGGATTCTAAGCAGCTTGCTGCTCTACATCAATCTGGGCAGTCCTTTGGTAACATAAATATGCATATCCCTTCGCAGTCTAACCAAAGCAGTATGATGATGCCACAGATGGTTCAACCCCAGTTGAGGACTCAACTTTTGAATAAAATCAATTCTGGGCATGTATTAAATCTTCAGTCATCTTTGCCTTCAGGAGTTTCGAATGCTATTTTGGGAGGGAGCGGGTTTGGGAATGTTCACTTGCCAAGTTATTCATCAGTAACCCAGCCATCGAATATTGTGGATTTCTCAAGGAGTCAACGTTTGGATTTACCAGGGTCATTTCCCCTTATGGGCAATAGCTCAAGAAATGTGGCCTTCACCTGTAGTGGGACAGCCGAAGAGGAGATGGAGTCTGAGCCTAAAGGTGGATCCGGAGGAGTTTTGGGTGCAAACTTTGTTGCTCTGAATGAGCTAAAACGGAACAGAACTGGTGAATTGGATCAAAGCAGCATTGGTCCTTCGTTTGAATCCCGCCAACAGCCTAGCCTGCAAGTACGCATGGATATTCCTACGTCAGTTGTTGTCCAACCAACACCTTCTCAGGAGACCAAGACTAGAATTAGCAACATCAACCATCAGATTACCACATCCGTTGGTCATGGGAGCAGCAGCAGCAGCAGCTCATCGAGAATTAAGGCTGAAAGGTTCCCTGCTATGGGCTTCCAAAACGACCCTTTCAACGATCAGTTGGAAGGTTATGATCTCATGAGTGCACTTCTGAAACAGTCGGAAGACATTTTGCCAGGCGAACACGAGTATAACCTGGACAGCTTTTCGTTGGATAATCATCCTGTGTACCGAAGCAAAGCCGAG
>gnl_Utrgi_v4.1_Scf00686.g20789.t1
ATGTCATTCGCCAGCTCTTGTTCTTCGCGAAACTCCGCTGATAGAGTTCCCAGACAGTTTCCCGCAGGCCTCAGAGTTCTCGTAGTAGATGATGACCTCACTTGTCTCAAGATCTTGGAGAGGATGCTCGTCAATTGCCACTATAAAGGTTTGACAAAATGTAGCCGAGCAGAGGATGCTTTGAAGTTACTGAGAGATCACAAGGACGGATATGATATCGTGCTTAGTGATGTCCACATGCCGGACATGGATGGTTTCAATCTTCTCAAGAACGTCGGTCTGGAGATGGAACTTCCTGTCATCATGATGTCAGCAGATGATAGCAAAGATGTTGTAATGAAGGGTATCACGCACGGCGCTTGCGATTATCTCATCAAACCTATCAGCATGGAGGCTCTAAAGAATATTTGGCAGCACGTGGTTCGTAGGAAGAAGCAGGGACCCAAAGAGCATTCTGGAAATGAAGATTGGGATAGAGCTCAAAGGCAATCGGAAGATGTTGATTACACCTCTTCAGCAAATGAAGCGCATTGGAAAGGTGGCGGTTCCAAGAAAAGGAGGGAGGAAGAAGACGATGAAGATGAAGACAGGGATGATTCATCTACTCTGAAGAAACCACGGGTTGTTTGGACTTCTGAGCTTCATCTACAATTTGTGAATGCTGTTAATCAACTCGGAATTGACAAAGCTGTGCCTAAGAAAATTCTGGAACTTATGAATGTCCCTGGACTTACGAGAGAGAATGTGGCTAGCCATCTTCAGAAGTATCGTATTTATCTTAGAAAGCTAAATATGTCGCAACGCAATGGAATTGCAAGTCCATTCGATTCAGCATTTGGGACTCTCCATGGTCTTGATTTTCCCCTGTTTGGTGCCGCTGGTCAACAACTCTCCCCACAGGGTGCTGCCACCGTCCAGAACCCCCTGCTTAACCGGATTTCTAACAGGTCTGGCATGGATCCGAGGGCAATTTTCAGCTCAGAAAATCCAAAGATTGGATTTTTTCCGCAGAAAGACTGCAGCAATAAGCTACTGCATGGGATCCCAACAGCCATGGATTCCAAGCAACTTGCTGCTGCTGCTCTGCATCATCATTCTGAGCAGCCATTTGGGAACATAAATATCCCTATGCTTATCCCTTCGCAATCTTCAAACCAAAGCAGTTTGCCTCAGATGATTCAACTACCGCTGAGGACTATCGCCAATGTCTTGAATCCTATGCCTTCTGGAATTCACAGTGCTGCTGCAGGGCACGGTGGATTCAGTAACGTTTACCTCAGAAATTTTGGTGCCTCTGTTTCGCAGCCGTTAGCTTTTGAAAGGAACCAGGGTTCGGATTTGCCGGATAGCAGCAGATTGTGTCCTGTGAACAACAATGAGTGGAGAAATATGGGCCTGCGTGCTGATGCGAATACCCCAGTTGAAGAGATGAAGCTGGAAATGGTGGTATCTGGAGGAGGCATGAATAGAAGAGCGGTAGGGGACTTGGAACACCAAGCTGCAGGAGCAGTTTGTCCTGAGACCAAAAACAACTCCTCCTCGACATCTTCCTCCTCCGTAGTTCCCACATGTACAGGTGATAGTCCATCAAGAAACAAAGATGCTGAAGGCGGGGGGGTGCCTGTGGTCCATGACATCCACAACTACTTTTTCAGCGACCAGTACGAAGGGGAAGACGTGATTAGCAGGCTTCTAGGACAGTCAGAAAGCAGCGTTTTGGCGGTGGAACATGATTGCAGAAGCCTCGACGGATTCGTGTTCCCGTACGGCAACCAGCAAGAACTGAAC
>gnl_Utrgi_v4.1_Scf00978.g23078.t1
ATGATGGATTCTGGTGGGTTTTCGTCGCGGAGAGCCGCCGAAGCTTTTCCGGCGGGTCTGCGGGTCCTTGTCGTCGACGACGATCCCACATGGTTGAAGATTCTTGAAAAGATGCTTAAGAAATGCAGTTATGAAGTGACAACATGCAACTTAGCAAGGGAGGCTTTGAGCTTGCTTCGTGAGAGGAAGGATGGATTTGACATTGTAATCAGCGATGTCAACATGCCAGACATGGATGGCTTCAAGCTTCTGGAACATGTTGGCCTGGAAATGGATCTTCCTGTCATAATGATGTCTGTTGATGGAGAAACGAGCCGGGTGATGAAAGGCGTGCAACATGGTGCTTGTGATTACCTTCTGAAGCCTATAAGAATGAAGGAGCTTAGAAACATATGGCAACATGTGTTCAGAAAAAGAATACATGAAGGAATTGAAGACAGTCAATTTATGAAGAGCTTGGGAGAGCAGAGTGAGGATGGATACTGTGATCTTGGGAAGAGGAAGAGAGATGATGAAAGAGTTTGTAGTGATGCCTGCTCTTCTTCTACAAATATGATGAAGAAAGCAAGAGTGGTGTGGACTGTTGATCTCCATCAAAAGTTCGTTCAAGCTGTTAATCATATTGGGCTTGAGAAAGTTGGACCCAAGAAGATACTTGATTTGATGGGCGTTCCCTGGTTAACTAGAGAGCACGTTGCCAGTCACTTGCAGAAGTACAGGTTGTTCTTGAGCAGACTGGAAAGAGAGAACGAGTTGAAAGCTGCGTTTACAGGAACAAAAGCCTCAGAAGCTTCGAAAGTATGGACAGAAGATCCCTGCCTTCAAACTTCAGGCTCTATGGCAAAACTTGTGAAGGAAAGCAACATTCTGATCCACAACATGCCAAAACCAGGAGCTTCAGTATTCAGTTTCACAGATCTGAAAGCTAAACCTTTTATGAAACTTCAGCCTTTTCAGCTGAATCAAGAATCCCATCCACATTTCTGTTCTGACAACAGAACTAATAGCCTTAAACATCATCACTCCATTCTTGGAGGAAGCAAGGAGGTTGAAAGAATATGCACAAGTGAAAGTGATTCTTCTGGTAACGTTTTGGGACAGACTGATTTGGGATCTGCACAGAGGAGCTTGATTCATGGATATGGATCAGCTTTTGAGGCGTGGAATCAAGATTTTAGTGATGTTGTTTCTACTGACTTCTACCCTTTCTGCGCTGGCATAGAATCTATGGCTCATGGAAATCAAGCTGGTGCTCCTGAACTATCACACGATCTCTGGAAGTTTGAAACAGAGTATCAGAGTGACGTAACAGAGTATCAAGTAATAGGCAAAGATTTGTACATTATA
>gnl_Utrgi_v4.1_Scf01046.g23443.t1
ATGAGTCTTGTAGCCAAGAAGCCCATGTCTTTCGCTGGCTCTTGTGTTTCTCGGAAGAAGTCCGCTGACGGAGTTCCGAGACAGTTTCCCGCTGGCCTCAGAGTTCTCGTAGTAGATGATGACCTTACGTGTCTGAAGATCTTGGAGAAGATGCTCATCAATTGCCACTATAAAGGTTTGACCAAATGTAGCCGAGCAGAGGATGCTTTGAAGTTACTAAGAGATCACAAGGATGGATACGATATTGTTCTAAGTGATGTCCACATGCCAGACATGGATGGATTCAATCTTCTCAAGCACGTTGGTCTGGAGATGGAACTTCCTGTCATCATGATGTCAGCAGACGATAGCAAAGATGTTGTGATGAAGGGAGTCACACATGGCGCCTGCGATTATCTCATAAAACCAATCAGCATGGAGGCACTGAAGAATATTTGGCAGCACGTGGTTCGTCGAAAGAAGCAGGGATCCAAGGAGCATTCTGGAAGTGAAGATGGGGATAGAGCTCAAAGACAATCAGAAGATGTTGATAACATCTCTTCAGTAAATGAAGCTCATTGGAAAGGTGGTAGTTCCAAGAAGAGGAAGGAAGAAGAGGAGGACGAATACCAAGAAAGGGATGAATCGTCTACTCTGAAGAAACCGCGGGTGGTTTGGACTTCTGAGCTCCATCTTCAATTTGTGAATGCTGTTAATCAACTGGGAATTGACAAAGCTGTGCCCAAGAAAATTCTGGAACTAATGAATGTCCCTGGACTTACAAGAGAGAATGTGGCTAGCCACCTTCAGAAGTATCGCATTTACCTGAGAAAACTAAGTTTGTCACAACGCAATGGAGTTGCAAGTGCATTCGATTCAGCATTTGGGACTCTCCATGGTTTTGATTATCCACCCTTTGCTGCCGGTGGTCAGCTCTCTCCACGGGGTGGTGCCATGGGACAGAGAACAATTTTCAGCTCGGAAAATCCAGCACTTGGTTTCTTACAACAGAGTGACTGCAGCAATAAGCTTCTGCATGGGATCCCAACAAGTATAGATTCTAAGCAACTTGCTGCTGCTTTGCACCATCAATCTGAGCAGCCATTTAGTAACATAAATATGTCCATGCTTATTCCTTCACATTCTTCAAACCAAAGTAGTTTGCCTCAGATGGTTCAACCACCGGTCAGGGCTCAACCTTACCCGCACCTCTTGAGTGATGCCAGTGTCTTGAATCCTATGCCTCCAGGAACTTCTAGTGCAGCTGCAGGCCATGGTGGATTTGGAAACCTTCACCTCCAGAATTTGGGCGCCTCTGCTTCCCAGCCATTGGCTTTTGCAAGGGAACAGGGCTCGGAATTCCCAGGTAGCAGCAGATTATGTCCTGTGAGTAACACAAGTTGGAGAAACATGGGCCTGTCTACTACCAATGCGACTACTCCAGATGAAGGGATGAAGTCGGGAATGCTGGTATCTATAGGAAGCTTTATGTCTAGCTACGATGCGTTGGATAGAAGAGGAGGAGGAGGAGGGAATTTGGAACACCAAGGAGAAGGAGCAGCAGCAGCAGGAGTTTGTCCCGAGACCAAAAACAACTCATCCCCCTCCTCCTCCTCGGTGGTTCCCACATGTACAGGTGATAGTTCTTCAAGAAACAAGGCTGCAAGTGGGCTCCCTGTGGTCCATGACATCCACAACTACTTTTTCAATGATCACTATGAAGGGGAAGACGTCATTAGCAGGCTTCTGGGACAGGAAGTAGATAACCAATCACTTATTTCATGCGTGCACAGCAGTCAGAAAGCAGCATACTGGCGGCGGAACACGATTGCAGGAGTCTCGACGGAT
>gnl_Utrgi_v4.1_Scf00371.g16440.t1
ATGGATTCATCGTGGTTTTCTTCGATTCGTTTTCCGGCCGGTCTCCGGGTTCTTGTGGTTGATGATGATCCAACTTGGTTGAAGATTCTGGAGAAAATGCTCAAAAAGTGTAACTATGAAGTGACGACATGTAATTTGGCTAGAGAGGCTCTTTTCTTGCTTCGACAGAGGAAGGATGGATTTGATATTGTTATCAGCGATGTGAACATGCCTGATATGGATGGTTTCAAGCTTCTTGAACTTGTTGGTTTAGAAATGGATCTTCCTGTGATAATGATGTCTGTGGATGGCGAAACGAGCCGGGTAATGAGAGGGGTGCAACATGGGGCTTGTGATTACCTTTTGAAGCCTATAAGAATGAAGGAGCTGAAGAACATATGGCAGCATGTTCTTAGGAAAAGGGTTAATGAGATGAGGGAAATCGATTGCTACGAAGGCGTGGAAGGGATGAATCCATTAGAAGGTCAATACTTGTTTAGTGGAGATTATGTTACTCGGAAGCGAAGGATGGATTTTGAGAGCAGCGTGTATGATGATAGAGATTTCAGTGATGCTTCTTCTTCTTCCTGTGTTACTACAAAGAAGCCCAGGGTTGTTTGGACTGTTGATCTTCATCAGAAATTTGTTCAAGCTCTGAATCAGATTGGATCTGAAAAAGCTGGACCCAAAAAGATACTTGATCTGATGGGAGTTCCATGGTTAACCAGGGAAAATGTTGCCAGCCATCTACAGAAGTACAGGCTCTTCCTGAACAGATTGGAGAAAGAAAAGGAGATGAAAGCTGCTTTTGCAGCAAATATCTCTTCCAAAGTATCAATGCGTAATGTCTGCCTTCAAAGATCACCAAACCACTTGGCATCTTCTACTCACCAAACAACTCTTGGGAAGGAAACCGGAGAGGCCAGCTTCATCCCCCCCTCTGGGCCACAAGTTTCTAAGTCCTTGGTGCAACCTCAGTGTTCTTGGGGCATGGAATCCCCAAGGGCTTTCATCTCTGATGAAAATTGCGATGATCTTCAATATGCTCCTATCGAGTCTGTGGGATCCAGCGCGCTCCCTCACCAAGGAATAAGCAAGATTCAAGCCATTGAAGAAGTAGCTAAAGTTGGATCTGCTCCTCCCTCGTCGGCATACTCTGCTGATATGGCTTCCTGTTCTCAATGGAGCGCAGAGGTGCTGGATCAAACTTCCCTGGTATACGAACAACATCTGGGGCTGTGGGACGACTTCCAAACACACCCTTCTCGAGAGGAGTTGCTGTATCCTCCCTTCTCTGGACTTCAAACTGTGGATTCATTAGGGTGCATCAGTGATCAAGAGCTCCTTGCTGATGTCCATTCACAGTTGGATTACCCCGTGTCT
>gnl_Utrgi_v4.1_ctg29396.g27749.t1
ATGTCTGTCGATGGAGAAACGAGCCGGGTGATGAAGGGAGTGCAACATGGTGCTTGTGATTACCTTCTGAAGCCCATCAGAATGAAGGAGCTTAGGAACATCTGGCAGCATGTGTTCAGAAAAAGAATACATGAAGGAGGAATTGAAGAAACTCAGTATATGAAGAGCTCAGTAGAACGAAGTGAGGATGGGAATTGTGTTGCTGGGAAGAGGAAGAAAGATGAGGAAAGAGCATGCAGTGATGCCTCTTCTTCTTCCACAAATATGATCAAGAAACCAAGAGTGGTGTGGAGTGTTGATCTTCATCAGAAGTTTGTTCAAGCTGTTAATCAGATTGGGCTTGAGAGTAAGAATTTGAAACTCCGGTGTTCTAAGCAAAAATCGTTTCCTTGTTGC
>gnl_Utrgi_v4.1_Scf00584.g19769.t1
ATGACCGCAGAGAAATTGATGGATGGTTTTGAGGAATATCCTCGGTGTCTTCGTGTTCTTGCTGTGGATGATGATCCGATTTGTTTGAAGTTGTTGAAGGCTCTCCTTGAAAAATGTCAATACCAAGTTGAAACTGCGAATCAAGCAAGAGTGGCATTGAAGATGCTGCGAGAAAACAAGGATAGATTTGACTTGGTGATCAGTGATGTCCATATGCCAGACATGGATGGCTTTAAGCTCTTGGAACTTGTTGGCTTAGAGATGGATCTTCCTGTTATCATGCTATCTGCAAATAGTGATCCCAAGCTGGTGCTTAAAGGAGTTACCCACGGTGCATGTGATTATCTGGTTAAACCAGTCCGAATCGAGGAGCTGCGCAACATATGGCAACATGTGATCCGAAGAAGGAAGCTTGATCCCAAGAGCCACCAGACCAGGCTCAGTGATCAAGCTAAAGCAGTTCAGCAAAATGGCGGTGCCCATTCCTTTGTCCATGAAAACCAGGATGTGAGCGTTAACCGCAAGCGGAAAGATGATGATGATGACTCCGAAGGTGATGATCCTGCATCCCAGAAGAAGCCTCGGGTCGTCTGGTCGATGGTCCTTCATAGGAAGTTCGTTGCAGCAGTGAACCAATTGGGATATGACAAAGCTGTTCCTAAGAGGATTCTTGACTTGATGAACGTTGAAGGTCTTACACGTGAAAATAAGTATAGACTCTACCTGAAACGAATCAACTCAGATGCAAAGCAAGCTGCAGCTCTGAATCCTCATTGCATTCCACCCTATGCTGCCAGTCTTGGAGACATGTATTTCTCTGCAGCAGGAAGGCTTGGAACTCCTGTTGTTTCACCTTACCCAACTGGAGGAATCCTCGGCCGACCAGATGCATCTTCTTCAAGTTTAGGCAGCATTCGTGGCCTTGCGCCGCCGTCCCTGATCCAACCGAGCCATGCTCGAAACGTTAATGGCCTAAGCAGAGCACTTTCCGGCCTCCCACAAATGCCACAGAATCCAAGCTTATTCCCAGGATCTTTGACCATGGATCAGTTTCAGATGAACAAGCATGCTCCGGATATTGTGAATATCGATCATTCCCCAGTTTACGAAGCTTCCAGCTTGCTCAACGGGCAAAGAGACACTACTGGAGGCTTCAGGAGCCATACATCTCACAATGTTGCTACTTTCAGTCTTGGTGCTTCCACCGCCCCAATCCTGCACGATCCTCTCTCGCCCAAACCGCAGCAGAGTTCTCTGGCTGATGTTCCTTTCCATTCCCAGCTGCCAGTGAACAGCAAAGGAGATACTGACTTCCCTTATTTCCAGAATGAAGCTAACCATTTACTGAATCCTGCTCAGGCAACAAACCTGAGTTGGGGAGTGCAGGGGCTGGACTGCAACCTTGGTGCCTCTTCTAACTACAGCATCGGAATCACAACTCCAACCACAAGCGCTTTCACAAGCGTTCAGCCAGCAGGAGGCCCTCCAACCCTAGTGCAGCACACCACCAACAGAAGCTCTGCAGCAGAAACCAGAACCATGGCAAATGAAGCCTTTGCAATGGGGCAAACCAAGATACCAGACGAGAATGCCACTCGGGGCTACGACCCTTTTGATGAAGTGGTTACCGCAATGACCAAACGGGAAGAACATGAGGCCGTGCGAAGCTGCGAGTTCGAGTTCGACGACTACTCCTTCGGATTG
>gnl_Utrgi_v4.1_ctg29395.g27748.t1
ATGTCTGTCGATGGAGAAACGAGCCGGGTGATGAAGGGGGTGCAACATGGTGCTTGTGATTACCTTCTGAAGCCCATCAGAATGAAGGAGCTTAGGAACATCTGGCAGCATGTGTTCAGAAAAAGAATACATGAAGGAGGAATTGAAGAAACTCAGTATATGAAGAGCTCAGTAGAACGAAGTGAGGATGGGAATTGTGTTACTGGGAAGAGGAAGAAAGATGAGGAAAGAGCATGCAGTGACGCCTCTTCTTCTTCCACAAATATGATCAAGAAACCAAGAGTGGTGTGGAGTGTTGATCTTCATCAGAAGTTTGTTCAAGCTGTTAATCAGATTGGGCTTGAGAGTAAGAATTTGAAACTCCGGTGTTCTAAGCAAAAATCGTTTCCTTGTTGC
>gnl_Vitvi_Genoscope.12X_GSVIVT01003721001
ATGACGGTGGAGGAAAGAAAAGGTGGTCTGGCTGGCGAAGATGGAGTTAAGGACCCGTTTCCGGTGGGTATGCGCGTGCTTGCCGTCGACGACGATCCGACTTGTCTTATGCTCTTGGATGGCCTGCTTCGTCGATGCCAGTATCAGGTTACAACAACCAACCAGGCGATCACAGCATTGAAGATGCTGAGGGAAAACAAGAACAACTTTGACCTGGTTATCAGTGATGTTAGTATGCCAGACATGGATGGTTTTAAACTCCTCGAGCTTGTGGGGCTTGAAATGGACCTACCTGTCATCATGTTGTCCTCGCATAGTGACCCCAAACTAGTAATGAGGGGGATTACTCATGGTGCTTGTGACTATTTGTTGAAACCGGTTCGAATTGAGGAGCTCAAGAACATATGGCAACATGTAATCAGGAGAAAGAAGATCGACTCCAAGGACCAAAACAAGTCTGCAGATCAGGACAACGCCCTACATGCAGATGGAGAAGAGAATGAGGATCCATCATCCCAAAAGAAACCTAGGGTTGTTTGGTCCGTGGAACTGCACAGGAAGTTTGTTGCAGCTGTTAATCAATTGGGCATTGAAAAGGCTGTTCCTAAGAGAATTCTTGACCTGATGAATGTTGAAGGACTTACAAGGGAAAATGTGGCTAGCCATTTGCAGAAATATAGGCTTTATCTGAAAAGGATCAGTTGTGTGGCAACCCAGCAAGCTAACATGGTTGCTGCATTTGGAGCTAAAGATTCCTCTTATATGCGCATGGGTTCGCTGGATGGATTTGGCCATGCCCAAAACTCAAGCAACTCTGTTAATACTCATGGGAAGCTTCAACCGGTTGTTTTACCAACAAACCAAAGTGCAAGTTTGTTTCAAGGGATTCCAACGTCATTGGAGCTAGACCAGTTGCAACAGAGAAAATGCATTAGTACCCAGAGAGGAGAGTTCAGTTCTGTTGATAACACAACAGTTTTCACAACTGCCAATGGCTTCCCTGATAGCAGAATGACTGTTCATAGCTCAAGCAACTCTTTATCCAATGCCCCAAGCAACCCTTTGATGTTACAATCTAATCCACAACAAACACTATGTAGGGGAGGGTTAGCAAATCAATCTTCCCTGAAAGCGGTTACTTTGAATCCAGAACCTTATACAATGGGCGTCAGTGGTTCATCTAATTTTCTGGATCATGGTAGATGTAATGAAAACTGGCAGAGTGCACTTCAATTGTCGAAGTTTCCATCAAATTCTTTGCCATTGAGTGAACCACTCAATTGCGATCCGTTGACTACTAATAACCTTAGAGAGCATATTTCTTCAACTGGCTCTCATATTCGACGTAGCCCAATTGATTTTTCTGCCACTAGTGTACTTGCAGGACCTCTTGAGGACTCAAGAGGAGAAATGCCATGCCAATCAGGGTTGATTGGTAATGTGGTTCAGAATATTAACTATGCACCAAAGCAAAGGTGGGAAGAACAGAAACAAGATTACACCCAGAGCTCAAATCATGTTTTTGGCACATTAAACTCTATCATTCCTGCCAACAATGTTATGGGTCCCTTAAACCACAGTTTGGACCAAAATAACGCAGCATGCAATAGAAAGATGGATATGCCTTTGATCAGTCAATCAAATGCTAGCTCTTCATCTCTTGTGCAGCACAGCGAGGTTGAGAAATCAGCTATGGACACAAAGATGGTGTCAAATGAAGACTACCTCTTGGAACAAACAAAGTCACAGGATGGCTTGATTCATAATAGTTACGAGTCCTTGGATGATCTAATGAGTGCAATGATAAAACGGGAACATGATGAGACTATGTTAATGAATGGAGAGTTCGGATTTGATGCATACTCCCTTGGACCATTGACTAAGTTAGACTTATCGATATATAGCACAAACATGAAGAAAAACAGAAAACAGAGTATTCTCAGAAGAAAAGATATTCAAGAAAAT
>gnl_Vitvi_Genoscope.12X_GSVIVT01007549001
[truncated: 424,048 more chars]
