# Supplementary material for: Transcriptomics of long‐term, low oxygen storage coupled with ethylene signaling interference suggests neofunctionalization of hypoxia response pathways in apple ( Malus domestica )
Source: Plant Direct. 2024 Dec 20;8(12):e70025. doi: 10.1002/pld3.70025 (PMC11660084; doi:10.1002/pld3.70025)
Supplement: Supplementary file 2 — Data S2: Homologs of all 606 hypoxia response genes identified in this study across 42 representative species of land plants). [file PLD3-8-e70025-s004.gz › 01-integratedGeneFamilies_dir/1667.faa]

>gnl_Ambtr_v1.0_evm_27.model.AmTr_v1.0_scaffold00009.162
MELEVTVVSAKDLHNVNWRHGDIKPYVAAWVDPNLKSSTRVGYKLTLPLRDRPEDSTLRINVVHGSGEAETKQLIGSATLPLREVIEDAGFDHRFSKTLKLKRLSGRLQGEIQVEIAIQNRYAGYARNQSQGLRTIFTTPRLNCTADMLMVPLQRRQFTVTPLLQGGIMVAMEGRPPLVGVIMVTLEGRHHQLPGTMVSIRRHHQLPGTMVIIQGHHQLRGTMAIIRRRPA
>gnl_Ambtr_v1.0_evm_27.model.AmTr_v1.0_scaffold00009.165
MELELTVVSAKDLKNVNWRYGDIKPYAVAWVDPGNKSSTRVDNEGDTSPVWNYKLTIPLRDRPEDSTLRIDVVHAGGEEKTKSFIGSATLPLREVIEDAGYDHSFSKKLKLKRPSGRPQGKIEVVIVIRDRYARKPAPEPYGYGRQPAPQSYSGYGYGAPPAPPVYAPPAERSYGSYGGAAPSGGGYYGNYGGAAPPAAGYYGNYPGAPPPEKKGSKMGMGTGLAVGAAAGLLGGLALAEGVDYVEDKIADDVAERVEDDYGDDY
>gnl_Ambtr_v1.0_evm_27.model.AmTr_v1.0_scaffold00009.159
MELELTVVSAKDLKNVNWRHGDIKPYVVAWVDPDRKFSTGVDEEGDTSPVWNNKLTIPLRDHPEDSTLQIDVVHAGSEEKTKPLIGSATLALREVIEDAGFDHGLSKTLKLKRSSGRPHGKIEVEILIRDRYARKPAAETYDYGRHPAPESYSGYGYGAPPAPSVYAPPTGVGYYGGAAPSGGAHYGNYGEAAPPAAGYYGNYQAAPPPPEKKGSKMGMGTGLAIGAVGGVLGGLALAEGVDYVEDKIADDVTERVEDDLAADEYGDDY
>gnl_Aquco_v3.1_Aqcoe2G102000.1
MSSSCSSRQQPPPPSTQSPSKLYDLDITIVSAKHLHNINWRQGNLIPVVGFWIEPGGRRFTTKPDQDGSTKPIWNERFIIPINGHITDSTLSIEITHSGNPKPIGSLLQFPLDSQSLLTDSNPNLRTFQLLRPSGRPQGKIKVKLALKVRHQPPPPPPPPQQQQQQPLPDYHYTPHQSYYDNSTPSLPPPPPARYSPYLPTYSTSYINDPYSSSGYYSGYYSQLQSLPPPQSSPRPSYDQGSNYGGHGSVPSAPGSNYGGHNNAPSAPGSSYGGHSGPSAPVDYSNSYDQRVKGSKVGLGTGLAVGAVAGALGGLALEEGVKHEEEKIADRVQDDLDGRDVYGSYYR
>gnl_Aquco_v3.1_Aqcoe5G432600.1
MAAYHSSSTLLPLEVEIKISSANDLKNVNWKHGDLKPYAVVWVDPNSKFSTKVDEKGDTCPIWDETLVLPLTSPIQDSTLSIDIVHAYAAKDTKPLIGSARISIQEIVDDVGIGEWANRTLKLKRPSGRPHGRLEVKILVREPRYRGPDPYYAPPSPSYAVPPATSRNIQEAYPYTNPSPTSYPYASAPTGYPSAATGYPYNPPGYTQQTYGAPGYAQQTSGTPGYTQQAYGAPGYTQPINAAPGYSGGVQQHKGSKFGAGTGLAVGAVAGVLGGLALAEGVDYVEDKIADDVEERVADDLGYDDGAYGDDF
>gnl_Aquco_v3.1_Aqcoe3G105400.1
MSSSFSRQQPPPPPPTQSPSKLYDLDITIVSAKHLHNINWQHWRQGNLIPVVGFWIKPGGRRFTTKPDQDGSTKPIWNERFIIPVNGHITDSTLSIEITQLTLRLEQTRWRSTDGEKKKLESID
>gnl_Arath_TAIR10_AT1G07310.1
MTSSEPLDLVVTVVSAKHLKNVNWRNGDLKPYVVLYLDQDHPLSTRSDDSSSIKPVWNERITLPLTRSVHESVLNIEVFHSNSSDLAKTLVGSVRFPLARLIDSDGSMIPELINSLELVRPSGRPQGKIRLKLAIKDRPIPPPQHPPPRPQSQPLDYYSAPQGNHYYSPSPPPPPPPQAPITAPSPQRDYREFSQSPSPSPYAFTDHYYSGYYYPPPPPRSMYDRASNYGLPSGPSAPVDAFSSIDHKQPPLAPPRFSNYGPPPSGPSAPVDAFLVTEYKPQAPPMGSRLSSYGVPNGPSAPVDYSPYDHRQLQKTMGGLSLEEERAAAERSESDFGARPNYSYGRDYRREC
>gnl_Arath_TAIR10_AT5G23950.1
MSSHGREVEVTISSAKDIKNVNWRNGPNKPYAVVWIDPKFKSSTRVDEDGNTCTTWNETFVIALPPANDDDDKVYINIVHAGREENTKPLIGSAHLSLRDVIDDVGFGVPFMKTLKLKRPSGRPQGKLDVTVTVRETPGSNYALPYGDPYAPEKGSKFGGMGTGLAVGAVAGVLGGVALAEGLEAVEGDEDDDDDDDAAAAAAADDDDDDDDDDDDDDE
>gnl_Betvu_v1.2_Bv2_024220_qian.t1
MAMSRPSPSHSHLPPPPAPPPSSSFNLEITIISGKHLKNVNWKNGNLKPYVIFWVNPDNKLTTKSDDSCNTKPVWNQRFILPINSSLSDAFLSLEIFHSITSETPKPFVGSLQVRLATLPEPENPNLTRTFELLRPSGRVQGKIRLKLSIKEQLLPQHTLDHGYYYSSAPPFPYNNSRSASPVPPAYPYSSTGYYSGYYPPPSGARVYGAPSAPVEFNQYEQRMRPGAGFGTGLGVGAIAGVLGGIALDEGLKYEEQKIAERVEDNYLSNTPKDDFSDYRGEF
>gnl_Betvu_v1.2_Bv3_053670_mwry.t1
MASRYEVEVTLSSAKDLKNINWRYGPIRPYVIVWINPDRKVTSRTDDEGDTSPQWNQTLMVPLDRPIEEATLCIDVVHHASAEEDIKPLIGSTKVELRNIVDEVGIGALATRNLKLKRPSGRPHGKLELEITVRNPQYHSSNMYPAPQQVEYRAAAAPHDAAPQSGYPYNSGYGQPTYEYGQPTRYGYEYEHEQGRPVEEKKKSGFGGMGTGLAIGAAAGLVGGIALAEGYDALEDHIVDEAAEQVEDDVGGDDDDY
>gnl_Betvu_v1.2_Bv3_053680_rson.t1
MASRYEVEITLSSAKDLKNINWRSGPLKPYAIAYINPDRKVTTRVDDEGDTCPQWDQSLMVPLDGSINNATITIEIVHRASEDEDIKPLIGTAKLSLCDIGENEGARVSRSLKLKRPSGRPHGKLEVEVTIRAPQYRDLNSYPPPQNVNYRSSSYDSAPPAGYPAYGQSPAYGQPAPYGNPGYGEPTPMYGNPSYGQSAPAHEYGYGYDQGAGQPVEEKKSKFGGMGLGTGIAIGAAAGIVGGIALSQGYEHMHDSLVDDIADQVKEDLDVDDDKDEEDEDDE
>gnl_Carpa_v0.4_evm.model.supercontig_107.88
MASRYEVEVTISSAKDLKNVNWRNGKTRPYAVVWVDPKNKCSTKVDEEGDTSPVWDDTLVIPLPGPVDDDTVLFIDVVHAGREEDTKPLIGSARLNLREVIDEVGRGERCSRTLKLKRPSGRPQGKLDVKVMIKEPRYYAPDPYHAPPYGVPPPAAGSRDYQYDQPYGVPPPNPYYQTAAPPSGYPYGGYSAPPHGQPGYGQQSYGQGSYGGQSTGYGYQQEEEKKKSKFGGMGTGLAVGAVAGVLGGLAIAEGVDALEDHIADEAAEKVEEDLAYDGDDF
>gnl_Carpa_v0.4_evm.model.supercontig_112.51
MAASSNPLDLDVTVVSAKHLKNVNWRNGDLKPYVVLYLDSDHRVATHSDDSGSTRPVWNQRLTLPVTRPIRDSVLTLEIFHSRPSETLKPLVGSAQISLAHLVDSDESPILLPALELIRPSGRPQGKIRVKLVLRERPSPPPPPPPSSSPQYHDDYNAPQSSYYYSSAPPPPPVAASPVRPYREYAPSPYAYSDQYYSSYYYAPPRPFYPRPPNYGLPGGPSAPVDLSSSDDHKPPPPRASNYGMPSGPSAPVDYSPYDQRQLQKGMGGLSLEDEKATDKAESETVTKESYTYGGDYRRNY
>gnl_Carpa_v0.4_evm.model.supercontig_19.197
MAATSRPPPSKPLDLDLTIVSAKDLKNVNWKNGDLKPYAIFWVDPDRRLATKSDDSGSTRPVWNERFTLPLSLPALDAVLTLEIFHSKPSETPKPLVATLQVVLKDLPDPEDGTRIRNFNLCRPSGRPQGKIRLKMAIKERPLPPPPPPPQPLVHTMPDYFYSPRPSPPPPPVHTLPDYPFAPPMGYYYQTAPPPPRGYPPSMYSTLPPPPPSPSLPQYVPGYYSTTAAAPPLPPPSRFDRTGGAYFGSGGPSAPVDYSPYDNQRQRGGKMGFGTGLAVGAVAGALGGIALEEGLKYEEDKIAERVETNLATGDDYSEYQADY
>gnl_Elagu_v2.0_p5_sc00017.V1.gene542
MASRYEVEVTIGSARDLKNVNWRHGDLQPYAVVWIDPASKCSTKVAVDGDVNPEWDEKVVLSLPPGQTLDDAVLFIDIVHAGAAEDVKPLVGSARLPLREVIDDAGIGGKASRALKLKRPSGRPHGKLDVRVAIKEPSRYYDPYAPPYGQRSVSRDYQYGYGQPYAAAPPPAGYPYSTPAPPPAGTGYPYRAPAPAYGAPPVYASGSYGAAGSYGAPPVAPVEEKKSKFGMGTGLAVGAAAGVLGGLALAEGIDYVEDKIADDAAEKVEDDLGYDDGGYDGDDF
>gnl_Elagu_v2.0_p5_sc00084.V1.gene211
MASPRPPQVKPLDLEITVVSAKHLKNVNWRHGDLKPYAVAYLDPDRRAATKPDDAGNTRPVWNERLSLPLPLSLIDPPLFLTLDIFHSKPSETPKPLVGTAHCSVKDLLGSDAFAVAASGVALDGCPLPIKTLELRRPSGRPQGKIRIKLAIRERPCPPPGPAYQFAPPSGYYYSTAPPPSARDYRAYSPPPPYSHPMPSQPSPYPYGNYSDPYSGYYSSTAGYYSAPPAPAPARPYYDRASVYGGPSAPVDYSSAPSSYEQKAKGGRLGMGAGLAVGAVAGALGGLALEEGLKYEEEKIAERVESDLATRDDYSDYRADY
>gnl_Elagu_v2.0_p5_sc04359.V1.gene1
MRPRWAVRLWQARMPPVLGLAPLGYAPMSCWPTPLCAPGPSPRLLGRHLWPPGPPSGLCTVGSTTPHIAGPTTPCFRTPYDVVFELDIFRGSGDHKVGGAPYNLDRRDWGELEIDKIDVVRFNAFLLQFERDFAFLSHLGRTLASSATGMASSRLPPAPPAKPLDLEVTVVSAMHLKNVNWQHGDLKAYAVAYLDPDRRVATKPDDAGNTRPVWNERLFLPLAPTLLDPALLLTLDVFHSKPSETPKPLVGTARCPLKDLLGPDAFEAASSSGVAVDGCPSPIKTLELSRPSGRPQGKIRIKVAIRERPCPPLEPAYQFASPSGYYYSTAPPLSAREYRAYPPPPSLVPPYSHPMPSQPSPYPYGNYSDPYSGYYSSNAGYYSAPPAPAPARLYYGRVSAYGGPSAPVDYSSGPSSYEQKAKGGRLGMGAGLAVGAVAGALGGLALEEGLKYEEEKVAERVESDLAARDDYSDYRADY
>gnl_Eucgr_v2.0_Eucgr.J00241.1
MASSRIPPPSAAAKLLELDLTVVSAKHLKNVNWRSGDLKPYAIFWVDPDRRLATRPDDAGSTRPVWNEQFSIPLPFPALPLPDSAALTLEVFHSKPSETPKPLVGSLLLPLRDLSDPHDRDRIRTYELLRPSGRPHGKIRIKLALHERPAPPPPPPPPQPEYLVPPPPTPPSGYYYGTPPPPAPSRSANLPPPPAPVAVARAVTMPPPPPATVREYRQYSVPAYAAAPPPPGPAQSPPAYSYSYSDAYSGYYPGYYSSAPPPPPPRPFYDRGSGYGGPSSGPSAPVDYTTAYEKQRSGKMGLGAGLAVGAVAGALGGLALEEGLNYEEEKIADRVESDLAARDDYSEYRADY
>gnl_Eucgr_v2.0_Eucgr.A02756.1
MASRYELEVTVSSAKDLKNVNWRQGPTRPYAVLWVDPSKKCSTRVDEENDTSPVWDQTLVIPLPPGPIEDATLYIDVVHAGSEEDTKPLIGSARLKLRDVLDDAGFGEALKRGLQLKRPSGRPHGKVEVKVCVREPRYRAPDPYHASPYGYAPPATREYASPAYGNPYAAPQRDPYYAAAPPAGGYAYGAYNAPPPQPQYGQPSYGQAPQYGYGGEPAYGQYGQPEEKKKSKFGGMGMGTGLAVGAVAGAIGGIALTEGFEHLEDKIADDAAEKVEDDLGYDDVGEEEDF
>gnl_Eucgr_v2.0_Eucgr.A02890.1
MPSRYVLEVTVVSAQGLKNVNRRHGPTLPYAVVWVDPNNKRSTRVDDEGHTSPIWNHSLVIPLPLVPIEDATLSIHVVHAGSEEDTEPLIGWAWISLRDVLDEAGFGNTLKRSLQLMRPSGRPQGEVVVEVCMREPRYRAPDSCCGPPNGVPHLPPQPNPHYATPPLAFAVGAVVGALGGLLAWPLAFAISEGARRAFEPELCDSRFHGMQHGF
>gnl_Eucgr_v2.0_Eucgr.B02272.1
MYSPSPLDLEITVVSAKHLKNVNWRNGDLKPYAAVCLDHDPHLRLSTRPDDSGSTRPVWNETLTIPLSAPAAAAASSSPGDATLAVQVFHSRPSETPKPLVGSARLPLSQLLDSDGDAPRVYALDLYRPSGRPQGKLRVKLAVRERPPPPPPPPPPPRYHEFAPEDRGNYFAPPPFSQFSHSVPWSGYSYGHCYYARPPPPPPPPQTSPMPPPPPPQTPSMQPFSGHAANYGAPGVPSAPVDFSSYAVDHKLKVPGGYGSPYCPSAPVDFSYPAQEHRRIPPPRWVSDHITSASVESLSSEHLIPTPRWIFNHRASAPVYPASSHSHSSDNLVPNEPAAPFDSSRYEQRPVPRGEDVADALGGLNLEEGNAHRTDYAVRNAPAYSRYQSGC
>gnl_Eucgr_v2.0_Eucgr.K00286.1
MASSRYQVEVTLIAAKDLKNVNWRHGPLRPYAVVWADPNQKCSTRADAEGESFPVWDQTLLIPLPPGTAVDDVTLHVDVVHAGTEDGTKPLIGSARLRLRDVLDDDDGYGGAKKRSLHLKRPSGRPHGKVDVKVAVKETRYRAPPTAYGVPPPQASREYAAPPAYAAPPAYAAPPAYAAPPAYGSGYGNPYASPQQPQYERRDPYYTAAPPAGYPSYGGTSYDQAPPSYGQEEKKKSKFGGMGTGLAVGAVAGVLGGIALTEGAEYMENKIADDAAEKAEDNLAYRDDGDDYQDD
>gnl_Manes_v6.1_Manes.07G125800.1
MASGRPTPPKALDLELTLVSAKHLKNVNWKNGDLKAYAVFWVDPDRRLATKSDDSGSTRPVWNERFTLPLLLPPQESHLTLEIFHSKPSDTPKPLVGTLRVPLKDLPDPDDTTRLRTFELSRPSGRPQGKIRIKLGLRERPMPPPVLDYHHLAPPQNYYYNTAHMPPPPAPRDYRYGPTMPPPPSLSPPPPPPQYSSYHDGYPPYYPGYYSSVPAPAPAQPRPFFDRMGSYGGPSAPVDYSSYDQRQKGGGKMGFGTGVAVGAVAGALGGLALEEGLKYEEEKIAERVENELAGRDDYSDYRVDY
>gnl_Manes_v6.1_Manes.01G164000.1
MASAASKHLDLDITIISAKHLKNVNWRKGDLKPYATLYLDNSDHRLATDSDDSGSTKPVWNERFTLPITRPKSDSILTLEILHCEPSETPKPLVGSVKFPLSQLLDSDNSNNSVRTLDLIRPSGRPQGKVRVKLAVKEQSFHPVMQDYHFPPMYSHHYNPAPTPPSPPSRDYRDSPPSPYPYFDHYGYYSSYYPQQQHPSRPLYNRASNYNLPTGPSAPVDPSSSSSYDHRRLPSPPASLQKSYNYCVPSGPSAPIDYSSAYERISGGNQLSRTMEGLKQVQEEESNNEKEKVAGWESHSYRDYRRGY
>gnl_Manes_v6.1_Manes.14G023900.1
MGSRYEVEVTITSAKDLKNVNWRHGPLRPYAVVWIDPNHKCSTTVDEEGDACPLWDQTLVIPLPSAPIEDQTLYIDIVHAGREEDTKPLIGSARLKLVDVLDEVGIGERVKRSLQLKRPSGRPQGKVDVKVTIRNPQYRAPDAYYAPPHGVPPPAASRDYPYGSPYSAAPPPPNPYYSAAPPSGYPYGGYNAPSPPGPYGQPSYGYGQQPVYVQEEKKSKFGGMGTGVAVGAVAGVLGGLALAEGVDALEDHIADDVAEKVEDDLGYDDDDF
>gnl_Manes_v6.1_Manes.10G017000.1
MASCRPPPAKPLDLELTIVSAKHLKNVNWKNGDLKAYAVFWVYPDRRLSTKSDDSGSTRPVWNERFTLPLPLSPQESYLTLEIFHSKPSETPKPLVGTLRLPLKELSDPDDSTRIRTFELTRPSGRPQGKIRVKLGFRERPLPPPPPPPVVSDYHHSIPPQNYYYSTAPMPPPPAPRDYRFGPTIPPPLSPSPPPPPPPYSSYHDGYHPYYSGYYSSAPPPPRPFFDRTGTYGGPSAPVDYSAYDQRQKGGKMGFGTGLAVGAVTGALGGLALEEGLKYEEKSAERVENDLAGRDDYSEYRVDY
>gnl_Medtr_Mt4.0v1_Medtr3g070165.1
MASSRPPPSKSIDLDLTIISAKHLKNVNWKTGDLKPYVVFWLDPDRRLATKSDDSGNTSPVWNERFTLPLSLPLQDSTLTLEIFHSKPSDTPKPLVATLRLPLKDLPDLHHSTIVKKFSVVRPSGRPQGKIHLKISLLGRSPPPPSPPISQMFDYNNTIPNPHPNPNPNSSNPSFVYYRGNSSSAPSPPPSPSPYNYYTNYSDNNYSGGSYFPGYYPGGAYPPPPRPFFERTGSYAAAAGPSGPSAPLEYSSSFDPRPKGGKMGLGAGLAVGAAAGALGGLSLEEGMKYEERRLADMVESDVASARDDYGDAHYRDY
>gnl_Medtr_Mt4.0v1_Medtr1g032230.1
MSSSPIATHSPPPTYDRAKDVKEFDETKSDVKGLIDFGIKTIPSFFIHPPETLSDLTPRSDFPQPEIPTIDLSAINIPVINHGVAPDLMRNVIGAMKKFHEQPAEERKKVYRREMRTGVSYMSNVDLFASKAPSNSFDNYSTPSPPPSPYNYYTNYSDNYFSGNYFPGYYPGGAYPPPPSPHHFFECIESYAAVGPSGPSAPLEYSFSFDPGPKGGKMGLGAGLAVGVAAGALGRLALEEGVRYEERGLADMVESDLTSARDDYGDMHYQDY
>gnl_Medtr_Mt4.0v1_Medtr1g022275.1
MASPYEVEVKLLSAKNLKNVNWRYGPNLPYAVVWVDPAQKRSTNVDKSGDTQPNWNEKLITTMPPSTTIKNCFVFIDVLHLESNNKPPLIIGSSQLPLDGIKIDDLSGVSRTLKLKRPSGRPQGTVDIKVIIKNLAYHAPYGVPHPYGSPYGAPPAPGASLSVTYGNPYNVAPPLPAGYGYPVAAPTYVAASRPPVGYPASAPYAYGQSIQQGTSQGESEKGSQFGLGTGLAVGAGAGLAVGVVVGGIGALALGKDEEAEKVEKDSYYEHEVYHHEVESDAYYEHVEEASHVEEASNVEEANAYYEEYATEVEEANAYYEEYAPEVEEESYVEEANAYYEEY
>gnl_Medtr_Mt4.0v1_Medtr6g045643.1
MASRYEAEVKLSSAYNLKNVNWRNGSNKPYGVVWIDPKNKFSTKVDENGDTEANWDQTLIIPLPPQPIEDLTLYIDIVHAGSEPDTKPLIGSARLKLVEVLDDVGIGERASRSLTLKRPSGRPHGKVDVKVIIREPGYRGSGEYYAPPYGVPPPQASSRDYNYNPSAPGYGNPYGAPPQNYGYSAAPPGGYPYNAGPQTAPPGGYPYNAGPQTTGYEPGYGSSYGQGSSYGYGQVEEKKKSKFGGMGTGLAVGAVAGVLGGVALVEGAEYLEDKIADDAADKVEDDLGYDDDDGGYDGDDF
>gnl_Mimgu_v2.0_Migut.F00316.1
MGTRYEVEITITSAKDLKNVNWRHGKLKPYAVVWVDPKSKCSTRVDDEGDASPFWDEKLTIPFNSPVDESTLYIDIFVLSRRGPNTNAADGTKPLIGSAKLPLRDVVDDVGLGIRSEMKLELKRPSGRPQGKVEINVIVRDLGFHAPPEPYYAPPYGVPPPGTRDYPAPPYGSGYVAQPAYVAPPYGSQPAYAAPPYASPYGAPPAYAAPPSGYLAYGAPPSYSQQSYGQGGYYGQGQQQGYVEGEKKKNKFGGMGTGLAVGAVAGALGGLALAEGFDALEDKIADDVADKVEADYGDDDGDDY
>gnl_Mimgu_v2.0_Migut.F00705.1
MATGTAPRPPPKLYDLDVTIVSAKHLKNVNWRNGDLKPYVILWVDADRRQATKPDDSGSTRPVWNERFVLPLTLSPRDSVLTLEIFHSKPSETAKPLVGTLRFELREIMVNSDESPIRLKTLELHRPSGRPHGKIRLKLGLIERPVENYHPAPPSGYYYSSAPPPPQPYRGYPPSSYSSLPQQSSFSPPPAPSPQPYYSYSDPPPSGYYSSYYQPPPPPRPFIERQSSYGGPGPSAPVDYTPYDYQKRNSSKPGIGLGTGLAVGAVAGAMGGLALEEGVKYEEEKIAARVDNDLASSDRYSEYRSDY
>gnl_Mimgu_v2.0_Migut.F01096.1
MASRYEVEVTIASAKDLKNVNWRSNGKLKPYAVVWIDQNRKCSTRADEGGDGDGGVSPSWDEKLLLPFNSPIDDSTLYIDIVHSAAAADDCTKPIVGSAKLSLRDVVDDVGMGSTADRKLDLKRPSGRPQGKLVVRLSVREPRYRAPEPYYAAPYGVPPGSYAPAPYGAPYGAAPSPYGAAPAYAAPPLGYPAYGGAPPSYGQPAHEQSGQYGQQQGLGYAAPAEEKKKSKFGGMGAGLAVGAVAGALGGLALAEGFDAMKNKVADDVADDLGYDGDDY
>gnl_Musac_v1_GSMUA_Achr11T07600_001
MAARYEVDLNIASARNLKNVNWRHGDLKPYVVAWVDPAAKSSTKIADDVTERVEDDLAEDGDYDGDDF
>gnl_Musac_v1_GSMUA_Achr10T06710_001
MAARYEVEVTVASARNLKNVNWRHGDLKPYVVAWVDPAAKCSTKVAVDGDDDDPVWDEKLTLPVPPGLPIEDATLAFDVVHAGAAEGVKPLVGSARLPLRDVLDEVGLSGKLVRALKLKRPSGRPQGKIEIKVAVKEQARYYGSPYGQATSRDYPPSSAGYGYGPPKSKFGMGTGLAVGAAAGMLGGLALAEGIDYAEDKIADDVAERVEDDLGGDDF
>gnl_Musac_v1_GSMUA_Achr10T13840_001
MDSPQRPPPPSPSPRPLDLEVTVVSAKHLKNVNWRNGDLKPYVVAYLDPDCRVATKPDDAGSIRPVWNERLALPLPLPSSETLLFLTLDVFHSKPSETPKPLVGTARSPVKDLLDPDAFTVGGGVDGSPSPIRTLELRRPSGRPQGKIRIKLAIRERPCPPPDLHPHPHHHFPPPPPSSSYYYSSNAPPFPSPSPPPPHSARDYRTFTPPYSDPYTSGYYSPAPYYSAPTAPAPVPAPAPAQTHTYYDQTSGYGGPSAPTGYSSGYSAYDHKPKGGRMGAATGLAVGAVAGALGGLALEEGLKYEEEKIAERVESDVCARDDYSDYRADY
>gnl_Nelnu_v1.0_NNU_006670-RA
MSSSYYYSSSAPSAPPRQVEVTISSARDLKNVNWRHGSLKPYVVAWVDPPKSKYSTKVDDDGDTSPVWDETLVIPLVAPIDDSTLFLDVVHANAADDTKPLIGSARIPLKEIVDDVGFGERAHRTLQLKRPSGRPQGKIEAKITVREPRYRAPDPYYAPPYGVPPPPPPATSKDYPYSAPPPYGYPYAAPPPPYSAAPPADAGYSYGAAPPAPYGQPPYGEEKKKSKYGMGTGLAVGAVAGVLGGLALAEGVDYVEDKIAEDVAEKVEDDLAYDYGGDEF
>gnl_Nelnu_v1.0_NNU_007481-RA
MATSRPPPPKLLDLDITIVSAKHLKNVNWRNGDLKPYAIFWVDPDRRLATKPDDSGSTRPVWNERFTLSINVPLQDSILNLEIFHSKPSETPKPSVGSLRLPLRDLVDSDDSNRIRTFELRRPSGRPQGKIRIKLAVRERPAPPAPDYHVTPPPSYYYSSAPPPPPPASRDYRGYSPSPYSTPIPPPALPPAPSPAPQYPYGSYSDPYSGYYSGYYSQPPPPPPPRPFFDRSSNYGGPSGPSAPVDYSSYDQKPKGSKMGFGTGLAVGAVAGALGGLALEEGIKYEEEKIADRVESDLASRDEYSEYRGDY
>gnl_Orysa_v7.0_LOC_Os08g44850.1
MGSRYEVEVTVSSARDLKNVNWRNGDLKPYAVLWVDDGAKCSTRVDLDNADNPNWDDKLTLPLPPSSRLDDALLYLDVVHANAAEGVKPLVGSARLPLRDVLDDAGVGARVSRSLRLKRPSGRPQGRLDLRLAVRESARYYDPSPYPAPYGQPAGTRDPYGAPPPAYSSGSGGQYPYGGGYGSGGYAAPPAGYPSAYGAPPQPAYGGAPPVAAYGAAGGAPVVVEETKKKSKMGMGTGLAVGAAAGVLGGLALAGGASYLEDKFEEGVAEKVEDDLDRDDDYAAGGYDDDY
>gnl_Orysa_v7.0_LOC_Os01g63470.1
MASPSPSSSPLHPQHQHQHPLPPHPQPQYQSPPPPMPPPPPAAPLKAIDLEVTVVSGKHLKNVNWRRGDLRAYVVAYLDPSRRAATRPDDVGGCKPAWNERVVLPLPPHLSPHDPSLLLSLDVFHSKPSDSPKPLVGSARSPLRDLLFSTNPNPSPDSPASALITLPLLRPSGRPQGKLRIRLALRERSPPPPEPQYPPPSSSPYYFPPPPPPAYSAPPPPQYGSEQYYRSGGYYSAPPPPPQYEYTAGPSAPVEYNRQYDPRAGSGSGNGRYGVGTGIAVGTVTGALGGLAIDEGVKYKEEKSADRVEDKVVPAGRDDDSRGYREY
>gnl_Orysa_v7.0_LOC_Os09g39770.1
MAASRYEVEVTVASARDLKNVNWRNGDLKPYAVVWIDDGAKCSTRVDLDNADNPTWDDKLTVPLPPSTRLDDAVLYLDVVHANATDGVKPLVGSARLPLRDVLADTGIGARASRSLRLKRPSGRPHGRLEVRVAVREPKRYYDPSPAYPAPYHQQSSRDPYAYGNTTTGGYGYAYGGAPPAPYSAAPPAGYPSAYGGAAPTQPAYGSAAPPQPAAVSYGAPPVDAKKKSKMGMGGGLAVGAAAGVLGGLALAGGASYLENKFEDRVAERVEEDRYGGGGGGYDDYGDDDY
>gnl_Phavu_v2.1_Phvul.004G110400.1
MGSRYEVELKLSSARGLKNVNWRHGANRPYVVVWVDSSNKLSTHVDQNGDTDANWDQTLVVPLPAKPLEDQTLHIDVVHAVSEEEDTKPLIGSARLKLSEILDDGGMGERVGRTLTLKRPSGRPHGKVEVSVTIREPRYPPPGGYQAPPYGVRDYSPAPQGYGYPSYGAPPSGYPYNAPPQGYGAPPQGYGAPPQGYGEPPQGYGAPPQGYGAQPQGYGAQPQSGYGYSNAPPQTASYGQGSAYGYAPKEEKKKSKFGGMGAGLAVGAVAGVLGGVALVEGAEYLEDKIAEDAAEKVEEDLGYDGDDF
>gnl_Phavu_v2.1_Phvul.004G110200.2
MASHYELEVNLASARGLKNVNWRHGANRPYAVVWVDAKNKCSTTVDEDGDTEATWNQTLVIPLPPEPLEDLSLHVDAVHAGSEEDTEPLIGSARLKVVEVLEDVGVGARVSRTLALKRPSGRPQGKVDVNVVIRETGGYRTRDAYYAPPLGARDYSPASHGYGYPSHQDNNNNYNSAPQTTSYA
>gnl_Phavu_v2.1_Phvul.001G240600.1
MASSRPPPSKSVDLDLTIVAAKHLKNVNWKNGDLKPYVVFWVDPERRLATKSDDSGNTSPVWNERFALPLPLPLHDSFLTLEIFHSKPSDTLKPLVATLRLPLKDLHDLNDSTRLRKLPLSRPSGRPHGKIHLKLGLLGRPQFQSLDYLNPNHNPNPNPNPNPNPNPNFVFPTPNSNPNLVFYRGYSHSASPPPSPYPSYTSYTDSYNSSYYPGYYSGAPPPPPPRPFFDRYAGPSGPSAPLDYSTSYDPKPKSSKMGLGAGLAVGAVAGALGGLALEEGLKYEEDKIAERVENDVAANVARDDYSDYRVDY
>gnl_Phypa_v3.3_Pp3c21_10830V3.1
MGPQRELEVTVLSAKDLKNVKLTGGVMNPYCVAWIYPHMKVSGAVNNGGGVNPTWNTIIKLVAEESLIQQGNANITVEIYNHGKFSNKFIGSALVSLSDVKEQSKGSSYQVRKKSGKVQGLINVAVKVGRVVSEEEAAKYAPPSVGVPYASGMGGGSQYQQQQPYYPQQQHPQYVHQQAQPRRRGGPGMGLGAGLLGGMLLGSALDGGGGCGGGCGGGCGG
>gnl_Phypa_v3.3_Pp3c15_1050V3.1
MGSQQQQQRELEVTVLSAQDLKNVKLTGGTMDPYCVAWIYPHTKVAGPVNKGGGVNPTWNALVRLVVEETLLEQGSANITVEIYHHSKLSNKLVGTASVPLSDVNAQAKGSKPLSYPVQKKSGQRQGVINVAVKVGKVLSAEEAAKYAAPAVGLPAMAAGGQHYAQQQYRQQQYYPQQQYYPQQYAQSSYYQQAPRRSSMMGGPGMGLGAGLLGGVLLGSALDGGGCGGGCGGGCGC
>gnl_Phypa_v3.3_Pp3c15_1020V3.1
MGSQQQQQRELEVTVLSAQDLKNVKLTGGTMDPYCVAWIYPHTKVAGPVNKGGGVNPTWNALVRLVVEETLLEQGSANITVEIYHHSKLSNKLVGTASVPLSDVNAQAKGSKPLSYPVQKKSGQRQGVINVAVKVGKVLSAEEAAKYAAPAVGLPAMAAGGQHYAQQQYRQQQYYPQQQYYPQQYAQSSYYQQAPRRSSMMGGPGMGLGAGLLGGVLLGSALDGGGCGGGCGGGCGC
>gnl_Phypa_v3.3_Pp3c15_1040V3.1
MGSQQQQQRELEVTVLSAQDLKNVKLTGGTMDPYCVAWIYPHTKVAGPVNKGGGVNPTWNALVRLVVEETLLEQGSANITVEIYHHSKLSNKLVGTASVPLSDVNAQAKGSKPLSYPVQKKSGQRQGVINVAVKVGKVLSAEEAAKYAAPAVGLPAMAAGGQHYAQQQYRQQQYYPQQQYYPQQYAQSSYYQQAPRRSSMMGGPGMGLGAGLLGGVLLGSALDGGGCGGGCGGGCGC
>gnl_Phypa_v3.3_Pp3c2_20180V3.1
MEQREIELTILSAQDLKNVKLSGGAMTPYAVAWIHPNYKVSTPEHGQGGVKPCWNSVLRLTCDENSFQNSRITIEIYHHGSFSNKLVGTVTVSLSDFNSQRQASGSEGSSEKRFGSYQVRRPSGKYQGVLNLSVKVGKLVKQAEHSQPAWGAPEDVQINKSDGKDNQPVTAYPAAVPYAMSSSQAGPSGPPQQYNYPPSGYPPQYAQPAAYYQQAPPYPAPYPTYVPPPRRSGLGGAGFGTGLLGGALGGMLLGSALDGGGGCGGGCGGGCGGF
>gnl_Poptr_v3.0_Potri.010G192500.1
DNATLPMPLKSKEKPPKPLVGTLRVALKDLPDPDDSTRIRSFELTRPSGRPQGKIRIKLGVRERPFSPPPPPQPVYRITSPQSYYYSGLPDYPLPPSSSPPPPPVPHICSYHDAYSPSPYYSGYYSSAPPPPCHQGPFLIGQWVVMAAGPPHRLLTVLKRHKGGKRMGFGTGLAVGAVAGALGGRALEEGLKYEEEKIAEKVENDLAVRDDYSDYRSYY
>gnl_Poptr_v3.0_Potri.009G043300.1
MASSKSHDLEITIISAKHLKNVNWRNGDLKPYATFYLDNSDRRLATHADDSLSTRPVWNERFTLPITRQIYDSVLTLEIFHSKPSETPQPLVGTVKFPLSNLMVSDESLSCEVLTLELLRPSGRPQGKVRVKLEVKERPLPPPVQDYHTAPNYSHYYNPAPAPPPPPPPPPARDYREYSPSPYGYADPYGYYPAYYPPQPPRPLYNRASNYSLPGGPSAPVDLSAQSSPSPYDHKPPPPPPGLFQKTSNYGVPSGPSAPVDYSHGKGSGSLISGAMGGLSLEEGSNYEKEKVATDKESHSYHDYRREY
>gnl_Poptr_v3.0_Potri.008G064900.1
MATSRPPPPVPLDLDLTIISAKHLKNVNWKTGDLKPYAVFWVDPSRRLSTKSDESGSTRPVWNERFTLPLTFALRDSFLTLEIFHSKPSETPKPLVGTLRVALKDLSDPDDSNRVRTLELTRPSGRPQGKIRIKLGVRERPFSPHPPPQPVYGITAPQSYYYSGAAIPPPPDYRRLSMALPASLSPPPPPAPHYGPYHDAYPPPYYPGYHSSAPPPPTQPRPFLDRTMGSYGSGPSAPVDYGSYDTQRERHKGGKSMGFGTGLAVGAVAGALGGLALEEGLKHEDEKIAEKVENDLATRDDYSDYRADYGC
>gnl_Poptr_v3.0_Potri.001G249300.1
MASPKPLHLEITIISAKHLKNVNWRNGDLKPYATFYLDNSDHRLATHADDSLSTRPVWNERFTIPMIRHDSVLTLDVFHSKPSETPKPLVGTGKFPLSQLLDSDETTSYSLRTLELSRPSGRPQGKVLVKLEVKDRPLPPPVQDYHTAPNYSHYYNPAPVQPPARDYREYSPSPYGYTDQYGYYPACYPSQPPVPSRPLYNRASNNSFPGGPSAPVDLSCQPSPSPYDHKPPQPVLLQKTSNYGVPSGPSAPVDYSYGKGSEPEISGAIGGLNLEEGSNYEKEKVAADKESHSSYRREY
>gnl_Poptr_v3.0_Potri.012G144600.1
MASRYEFEVTISSAKYLKNVNWRHGSLKPYAVVWVDSNYKCSTQVDDEGDTSPFWDQTLVIPLPSGRIEDHTLHIDIVHAGSEEGTKPLIGSAKLKLIDVLDDVEIGERATRALQLKRPSGRPQGKLDVKVTIRDPRYRAPDAYREPPYGQPVVVEEKKKSKFGGMGTGLAVGAVGGVLGGLALAEAIDALEDHVADDVAEKVEDDLAFDMMLSDL
>gnl_Prupe_v2.1_Prupe.2G246600.1
MATSRPPPPKHLDLDLTIVSAKHLKNVNWKNGDLKPYAVFWVDSDRRLATKSDDSGSTRPVWNERFTVPLTLPVHDSFLTLEIFHSKPSDTPKPLVGTLRVPLKDLPDPDDSTRIRTFQLVRPSGRPQGKIRVKLAVRERPLPPDYHMTPPPSYFYSGAPMPPPSVRDYRSYSPSPYSSLQASAPTPSASPPPPPPYHYNSYSDPYSSYYPAYYSSAPPPPPPRPFFDRQAGYSGPGGPGGPGGPSAPLDYSNYDQKPKSGKMGLGTGLAVGAVAGGIGGLALDEGLRYEEDKIAERVENELRERDDYSNYRADY
>gnl_Prupe_v2.1_Prupe.2G298800.1
MASGHEVQVKLSSARDLKNVNWRNGPVKPYAVVWVDPKNKCSTRVDEEGDTSPYWDETLTIPLPGPVDGDTTLYIDVVHAGSDPDTKPLIGSARLKLREVIDDVGFDERASRTLQLKRPSGRPQGKVDVKVTIREPRYRAPEPYYAPPYGVPPAGSRDYTAPPPAYGAPYAAPAPPPTYGVPYATPAPPPPRDYYAAPPSGYQYSAYNAPPAPYGQPAQASYGQAGYGHEEKKSKFGGMGTGLAVGAVAGVLGGVALAEGFDYVEDKIADDVAEKVEDDIGYDDGDDF
>gnl_Selmo_v1.0_407234
MNPSNAGREEERDRERGGGADRHHNSLEVTIISAQGLRDTCIFGRMSPYALAWIDPEVKYCTHVAHNAGSNPAWDHKMYIPRPGSLRGVELCVQIFSRGSGTNDPIVGSTKIPLGDVIDGGLQYMACQLQRPSGRIHGLLNISVQTCHSDREALESSTLKRSLEVSGSFKAPRSSSSSDEDRDQLDTTPEDHPEERERAQLHDHLARLRVDPGTTAVAASTSSCAPTPAAPARSRRASAILTAPDILDLGEIEDPRDRPLGERDRERERERERERDRDRERERELRERERDRDRERERERDRERERLRSGQYGVFAGGGGDQPGGGGHQGGGGSGGGDATGVDLGGGGVEGGTIGTYYLGSQATSAMDHLAGH
>gnl_Solly_v2.4_Solyc06g036110.1.1
MGSRYEVEVKITSAKDLKNINWRYGPLKPYAVVWVDPNAKCSTRVDEDGDTSPYWNDKLVIPLYSPIDESVLYIDMVHAVGAEEDTKPLIGSAKIPLSEVVEEAGVGGEVERTLQLKRPSGRPQGKVKVQVTVRDPRYRARDAYYAPPYGVPPPAQPYNYGAPILPYGQPGVGNYGQAGGVYGYEEEKKKSKFGMGTGLAVGAVAGVLGGVAIAEGIDHLENSIAEDAAEKVEEDLADDDGDYGDDDF
>gnl_Solly_v2.4_Solyc09g082950.1.1
MATGSSSRPPQKTYDLEITIVSAKHLKNVNWHHGDLKPYVIFWVDPDQRRATQADDSGNTRPVWNERFVLHLPQSQSPPHDAVLTLEVFHSKPSETPKPLVGTLRVPLKELVNVDDFNKIRTFELRRPSGRPHGKIRLKLAIRELSPPLDYQIPPPCSYYYSTAPPPPPPSYRAFPSSPYPSHPHPPPSPVVAPPPPASPSPPPPPPQQHSFPYSGFADPYSSYFPGYYSQPPPPPRPFVERQSSYNSLGSRPSAPVDYYPPYDQKRSGKMGTGLGTGLAVGAVAGTLGGLTLGEGLKYEEAKIAERVENNIATRDDYSNYSEY
>gnl_Solly_v2.4_Solyc03g025340.1.1
MGSRFEVEVKISSARDLKNVNWRYGRLKPYAVVWVDPKGKCSTKVDDNGDTSPSWNEKLVIPLYAPIEESTLYIDVVHANATEGTKPLIGSAKLPLREVVDSVGIGNLTERSLDLKRPSGRPHGKVKIEVAVRDPRYRAPDPYYAPPYGVPPPAGSRDYPAPPQPYGGSYGAPAPAPSPYGAPAPGASPYAAPPAGYPYNAAPAPGPASGYGQQPGYGGAPAPGYGQQPGYGAPPAPYGQQGSYGQQPGYPQQGSYGSQGSYGQQGSYGAQPQGSYGSQKAGYGYEEKKKSKFGGMGLGAGLAMGAVAGALGGLAISEGIDHIEDNIAEKAAEKVEDDLDDGGYDDDDY
>gnl_Sorbi_v3.1_Sobic.003G359900.1
MGPALKSSWLRACSRYLGMLGRGTIRQSSPTLALTHPATRPACKSANCHPLPRRRAMASPSPSSPLHPHQHQHQHPPPPNPHHQFQSPPPSMPPPPSAALPKAFDLEVTVVSGKHLKNVNWRRGDLRAYAVVYLDPSRRAATRPDDGGGCKPTWNERLVLPLPPHLSPHDPSILLSLDVFHSKPSDSPKPLVGSARSPLRDLLYPANPNPSHDPAASALVSLPLLRPSGRPQGKIRVRVAIRERSPPPPEPQYPPPSSSPYYFPPPPPAYSAPPQYGSDQYYRPSGYYSAPAPPPPQYEYTGGPSAPVDYNRQYEQRGRTGGGGSGSGNGRYGVGTGLAVGAVAGALGGLAIDEAVKYKEEKAAERVEEKVVPAGRDDYSEYRGDY
>gnl_Sorbi_v3.1_Sobic.009G079700.1
MAAPNPYPTLRAMPTMQVLMTPMGYGSSAGGYYGSGGGYGGSGGGYGSGGAYAGYPSTYGSTPPPPQSAYDAPPVTVYGAPPVTVTTGYGTGAVGADGKKNKMGMGLAVGAAAGVLGWLALSGGSSYLEDKFEERLSKRVEENLEREYSYGAALTERATTWATMAIWSLARGAVELGDADSKGIGATISWRIGAQRRATKGRGGHNCRSPRRSVALMGVRQSW
>gnl_Sorbi_v3.1_Sobic.007G165701.1
MGSRYEVEVTVGSASNLKNVNWRNGDLRPYAVLWVDDGPKCSTRVDPDNGEDPVWDDRVVVPVPPASAARLGDAVLHVDVVHAADADADADEVKPLVGSARLPLRDVLDDAGGVGVGGPKVSRTLRLKRPSGRPQGRVEVRVAVREAPPPPSYYDPSPYPAPAYGNPAAARDPYYAAPPAYGGQPPYAAPPVGYPAAAAAAAPPPYGGGYGAAPAAAYTYGDPAAAPAAQKSSKMGMGTGLAVGAAAGLLGGLALAEGASYVEDKFEDHVAEKVEEETFGDGDGDYDDDY
>gnl_Sorbi_v3.1_Sobic.002G138700.1
MGSRYEVEVTVGSARDLKNVNWRNGDLKPYAVVWIDSGAKTSTRVDLDNGENPAWDEKLLVPLPPTSRLDDAVLYIDVVHANAAEGVKPLVGSARLPLRDVLDDAGVGGKASRNLRLKRPSGRPHGRLDVRVAVKEPSRYYDPNPYPAPAGYANSAGARDPYGSSAAGGYYGSGGGYGGSGGGYRSGGGAYGSGVGGGYGAAQPYTAAPPAGYPSTYGSAPPPPQPAYGAPPVAATAAAYGAPPVAATAGYGTAAVGADGKKKNKMGMGTGLAVGAAAGVLGGLALAGGASYLEDKFEERVSERVEENLEREDSYGGGYGGGYDDFGGDDDY
>gnl_Spipo_v2_Spipo22G0043100
MASPPHRAPPPSSSPSPPSKPLPLEAEITVVSAKHLKNVNWRRGDLKPCAVLYLDPDRRVTTKADDSGSTRPVWNERFSLPVPHAGDVVLTLEIFHSKPSETSKPLVGTVRAPLWELVEHFPDGSGSGIGLGPVPIRTLELRRPSGRPQGKVRIKVVIREVSPPEPPAPPMVPSEYHVPPSPSFYYSSAPPPPPHMPPPSSVHDYRGYAPSPPPPYVHNQPPPLSSQYPRGSYSDPYSGYYSGGYYSAPPPPARPYYDGASVYGAPSGPSAPVDYTSGSSYDQKPRDPSKMGSGSGSAAGAVSGTFGGLTLREGLKYREEKLPERTEGDRMGRGDYSDHRDDY
>gnl_Spipo_v2_Spipo11G0058000
MASRYEVEVTVISGKNLKNVNWRDGDLHPYVVLWVDPAAKSSTKVAVDGGEGSGEDPFWDEKLTIPVPPGGSLSADGVALSVDVVHANAGKDTKPLVGSATVPLAEIVDEVGIGGKASRTLKLKRPSGRPQGRLEVKIAVREPSRYYDAPPPPAYGAYAPPAYGYQHRDYGGAPPPYGYGAPYGAPPPSGYPSYGYPYGAAPPPPAGYGQPSAYGQQPYAVSGGEKKSKFGMGTGLAVGAAAGVLGGLALAEGADYVEDKIADDVTDRVEDDLGFDDGGDF
>gnl_Stras_v2.0_SGA_v2.0_scaffold221T42714
MASGTTSRPPQKLYDLDVTVVSAKHLKNVNWRNGDLKPYVALWVDPDRRQFTKPDDSGSTRPVWNERFVLPLSLPPRDSSLTLEILHARPSDTPKALVGALRVDLRDLPAGSDDSPVRLTSFELRRPSGRPQGKIRLKLDLIERPAENYQTTPPPPPGYYYSSAPPPPMPYRGYSPSPYSSVPQPAPPPSSFSPPPPPQPYYSYSDPPSGYYSSYYSHPPPPPHRPYFERQPSLGLGPSAPMDYTPYDYHKPSSSKPGMGVGTGLAVGAVAGALGGLALEEGVKYEEEKIAERVENDLASTAARDERYGEYRM
>gnl_Stras_v2.0_SGA_v2.0_scaffold60T21091
MGSRYEVEVTVTSAKDLKNVNWRHGKLRPYAVVWVDNAAAAAAKRSTRVDEDGDTSPRWGDRLLIPFDSPIEDSTLCVDVVHADAAEDTKPLIGSARLRLRDVVDDAGLGVAAERRLELKRPSGRPQGKLEVRVAVREPPRYPAPDPYHTPPYGVPPSGTREYYPPPPYGGPYGGPPAYAAPAAGYPGAYGAPPPIYEQPAYGQGGYYGQGGYSGQQQGYGEEHKKSKFGGMGTGLAVGAVAGALGGLALAEGVDALEDKIADDVADRVEDDLGYDGDDF
>gnl_Stras_v2.0_SGA_v2.0_scaffold60T21093
MGSRYEVEVTLRPYAGVWVDTAAIAAKRYTRVDEDGDTSPRWGDRLLIAFDFPIEDSTLCVDIFHADAAEDTKPLIGSARLCLRDVVDDAAAERRLELKRPSGRPQGKLEVRVSVREPPPYPAPDPYHAPQFGVPPPGTREYYRPLPYGGPYGGPPAYAAPMRGYFGAYGIPHPIYRHPAYGQGRLSPNIILQIENRVSSSRY
>gnl_Stras_v2.0_SGA_v2.0_scaffold2T01064
MASGSAYPPRQKCYDLEVTVVSAKHLKNVNWRKGDLKPYAVLWIDPDRRQFTKADDLGSTRPVWNERFVLPFSLPPKDSSLTLEILHSRPSDTSKYLVGTLRVELRDLLVESDDSPVRIRSFELRRPSGRPQGKIRLKLGLIEHPAENYQTTPPSGYYYSSAPPPPYRSYFPSPYSSVPPPPSYCPPLTQPYYSYSDQSSGYYSSYYSHPRPPPRPFFERQSNLGPGPSAPVDYTSYDYDKPGASKPGIGVETGLAVGDVSGALGGLVLEEGVKYEEEKSQLASTTRDDRYAEYRM
>gnl_Theca_v1.1_Thecc1EG042597t1
MAASSRPPPPRLLDLDLTIVSAKHLKNVNWRNGDLKPYAVFWVNPDRRLSTRSDDSGSTRPVWNERFTLPLAVPLYDAVLTLEIFHSKPSETPKPLVGTLRVELKELPDPEDGSKIRTFSVLRPSGRPQGKIRVKLGIRERPLAPPHDYHFAPPSYYYTNTPPPPRYSPYVSLPPPPPPQAASPPPPPPPPQPSASPPPPPSYSSIPDAYSPYFSSHYYSSPPPPMPPRPFFERSYGYGTPSAPVDYSPYDWKPRGGSKIGLGTGLAVGAVAGALGGLALEEGLKYEEDKIGERVEQDVASKERDDYSDYHRPDY
>gnl_Theca_v1.1_Thecc1EG015225t1
MASPLEIEVTLSSAEALKNVNWRHGPIRPYVVVWVDPKNKCSSKVDEEGDTCPIWDETLVIPLPGPIYDDSTLFVDVVHAGSEEDTKPLIGSAKLKLRDVLDDAGFGERHKKTLHLKRPSGRPQGKVDVKVLIQEPRYYARDPYHAPPYGVPPPASRDYPAPPAYGYSYAQAPSPQNPYYNVAPPAGYPNSAYNYNAQPAYGQAPYGEGSGGYYGHEEKKKSKFGGMGTGLAVGAVAGALGGLALAEGVDALEDHFEDKVAEKVEEDLGYDDGGDDF
>gnl_Utrgi_v4.1_Scf00392.g16837.t1
MASRYEVEVTIVSAKDLKNVNWLHGSVKPYAVVWVDPAAKSTTRVDEEGDTSPYWDQKLVISFDSPIEDSTLYIDIVNAKPGEGTKALIGSAKLRLRDVVDDAGYAARFEKKLELKRPSGRPHGKLDVVVSVRDSRYRSHDPYYAPPYGVPHSGSRNYPSEYPPSGYGRPHDAVPYAAPPSGYPGSAYGPPAPSYAVHGGYYGQQQQQGGYYGQQQQPAPVYEEKKKSKFGGMGTGLAVGAVAGALGGLALAEGFDKLEDHIADEAAERVEDDFEAGDYGGDDF
>gnl_Utrgi_v4.1_Scf00004.g805.t1
MVATGKANLVFFIRAPGTINGGPGWGPGHPYSIQISVRAMASRYELEVTIISAKHLKNINWFHGGLKPYAVVWVDPANKVTTRVDEEGDTAPFWDQKLIIPFSSPIEDSTLHIDIVNARPGEGTKPLIGSAKIPLHDVVNDVGLGNRRDKELDLKRPSGRPHGKLNIGVSVRDLRYSSSGSYYPPPPQPQPYGVAQSGTRDWQSDYSRPAYGIQYDARPEYGAPPPAYGAPAASYGQGGYDSYGGQQPVYQGEKKSGFGGMGTGLAIGAVAGVVGGVALAEGFDALEDHVADEAAERVEDGDF
>gnl_Vitvi_Genoscope.12X_GSVIVT01024787001
MATSRIQPPPPPPQSKLMDLDVTIVSAKHLKNVNWRNGDLKPYAIFWVDPERRFATKPDDCGSTRPVWNEHFSIPINTPPYDSVFTLEIFHSKPSETPKPLVGVLRFPIKDLVDSDESANSIRTLELRRPSGRPNGKIRIKLALRERPPPTPDYHIAPQSSYYYSSAPPPPPPARDYRGFSSSPYTTHPPPPAPAPSSAAPYSYGGYSDPYSGYYGYYSQQPPVPPPRPFFDRPSNYGVPGGPSAPVDYSAYEHKPKGSGKMGLGTGLAVGAVAGALGGLALEEGIKYEEEKVADRVENDLSARDDYSDYHRSEY
>FraveV4A2_2g02750.t1
MASGYEVELTISSAKDLKNVNWRHGELKPYAVVWVDPNNKCSTHVDEYGDDSPTWDETLSIPLRGPVEDSTLFVDVIHVKADEDVKPLIGSAKLPLREVLDDVGLGAPSVHKLKLKRPSGRPQGKLEVKVTIRPPRYQAPDPYHAPAPYGYGVPPPQSRDYGAPQQYNYPYAPSAQPQYYQSVPQAGYGYNQQSYDQSQYGSGGSYGYGSSEKPKEKSKFGVGTGVAVGAVAGVLGGLAIAEGVDYLEDKVADDAAEKVEEDLGYDDFGDDD
>FraveV4A2_6g31310.t1
MASTHEVQVKISSAKDLKNVNWRHGPVKPYAVAWVEPSNKCSTKVDEHGDTSPEWDETLIIPIPGPVNNDTTLYIDIVHAGTEPDTKQLVGSARLPLRDVVDDVGYDERSSRTLTIKRPSGRPQGKVDVKVTVREPRYRAPEPYYGPPYGVPPAGSGGYRAPPPPHAYGDPYAAPPPPPPVYGGMYSSQASRYPYNAAAAAYGQPAQASYGQVQYGQEEKKKSEFGGMGTGLAVGAVAGALGAFALAEGVDYVEDKIADDVAEKVVEDLSYYGDDDF
>FraveV4A2_7g24050.t1
MASSRPPPPKPLDLDLTIVSAKHLKNVNWKNGDLKPYAVFWVDPDRRLATKSDDSGSTRPVWNERFTLPLSLSLHDSLLTLEIFHSKPSDTPKPLVGSLRLPLRDLPDPDDPTRIRTFELVRPSGRPHGKIRVKLAFRERPPPPDYHNTPPPPSYFYSSAPMPLQPSARDYRAYSPSPYSSSVTASAPTQSPSPPPPPPYHYSSYSDPYSSYYPGYYSSAPPPMPPRPFWHGGPSGGPSAPLEYSQYDQKAKSGKMGMGTGLAVGAVAGALGGLALEEGIRYEEDKIADRVENELEREQIRDDYSNYRGDY
>Maldo_HF_23529
MASGHEVQLKLTSARDLKNVNWRNGALKPYAVVWVDPKNKCSSHVDEEGDASPYWDETLTIPLPGPVDGDTTLNIDIVHAGSDPDTKPLIGSARLKLRDVIDDVGFDEPASRTLQLKRPSGRPQGKVDVKVTIREPRYRAPEPYNAPPYGVPPPAGSREYPAPPTAYGAPYGVPAPPPPQNPYYAAPQPSGYPYNQYSAPAPPYGQPAPYGQMGQGSYGQPGQGYGQGAYGQEEKKSKFGGMGTGLAVGAVAGAVGGLALAEGFDYVEDKIADDVAEKVEDDVYDGDDGDDF
>Maldo_HF_24008
MASSRPPPQKPLDLDLTIVSAKHLKNVNWKNGDLKPYAVFWVDPDRRLATKSDDSGSTRPVWNERFTVPLTLSLHDSFLTLEIFHSKPSETSKPLVGTLRVPLKDLPDQDDSTRIRTFQLVRPSGRPQGKIRVKLAVRERPLPPDYHISPPPSYFYGGAPMPPPPVRDFRSYSPSSYSSTLPASAPSPSASPPPPPPPYHYSSYSDPYSGYYPAYYSSAPPHPPRPFFDRPVNYGGPSGPSAPLDYSNYDQNQKPKSGKMGLGTGLAVGAVAGGLGAVALDEGLRYEEDKVAQRVENDLRERDEYSNYHADY
>Maldo_HF_25327
MASSRPPPQKPLDLDLTIVSAKHLKNVNWKNGDLKPYAVFWVDPDRRLATKSDDSGSTRPVWNERFTVPLTLSLHHSFLTLEIFHSKPSDTPKPLVGTLRVPLKDLPNQDDSTRIRTFQLVRPSGRPQGKIRVKLAVRERPLPPDYHITPPPSYFYGGAPMPPPPVRDFRSYSPSPYISTLQASAPSPSPSPPPPPYHYSSYSDQYSSYYPAYYSSAPPPPPRPFFDRPVNYGGPSGSGGSGGPGGPSAPLDYSNYDQNQKPKSGKMGLGTGLAVGAVAGGLGALALDEGLRYEEDKMAERVENDMGERDEYSNYRADY
>Maldo_HF_25864
MASGHEVQVKLTSAHDLKNVNWRNGAVRPYAVVWVDPKRKCSSRVDEEGDTSPYWDETLTIPLPGPVDGDTTLHVDIVHAGSDPDTKPLIGSARLKLREVLDDVGFDERASRTLHLKRPSGRPHGKVDVKVTIRKPRPRVADPYYAPPYGVPPPAGSRDLPTPPPAYGAPYGAPAPPAPYNPYYPAAPPSGYPYNGYNAAPPQYGQPAPYGQTGQGSYGQPGQGYGQGSYGQEEKKKSKFGGMGTGTGLAVGAVAGVLGGLALAEGFEYMEDKIADDAAEKVEDDLYDGDDY
>Malba_014981
MASGHEVQVKLTSAHDLKNVNWRNGAVRPYAVVWVDPKRKCSSRVDEEGDTSPYWDETLTIPLPGPVDGDTTLHVDIVHAGSDPDTKPLIGSARLKLREVLDDVGFDERASRTLHLKRPSGRPHGKVDVKVTIRKPRPRVADPYYAPPYGVPPPAGSRDLPAPPPAYGAPYGAPAPPAPYNPYYAAAPPSGYPYNGYNAAPPQYGQPAPYGQTGQGSYGQPGQGYGQGSYGQEEKKKSKFGGMGTGTGLAVGAVAGVLGGLALAEGFEYMEDKIADDAAEKVEDDLYDGDDY
>Malba_029831
MASSRPPPQKPLDLDLTIVSAKHLKNVNWKNGDLKPYAVFWVDPDRRLATKSDDSGSTRPVWNERFTVPLTLSLHDSFLTLEIFHSKPSETSKPLVGTLRVPLKDLPDQDDSTRIRTFQLVRPSGRPQGKIRVKLAVRERPLPPDYHISPPPSYFYGGAPMPPPPVRDFRSYSPSSYSSTLPASAPSPSASPPPPPPPYHYSSYSDPYSGYYPAYYSSAPPHPPRPFFDRPVNYGGPSGPSAPLDYSNYDQNQKPKSGKMGLGTGLAVGAVAGGLGAVALDEGLRYEEDKVAQRVENDLRERDEYSNYHADY
>Malba_031581
MASGQEVQLKLTSARDLKNVNWRNGALKPYAVVWVDPKNKCSSHVDEEGDTSPYWDETLTIPLPGPVDGDTTLNIDIVHAGSDPDTKPLIGSARLKLRDVIDDVGFDEPASRTLQLKRPSGRPQGKVDVKVTIREPRYRAPEPYNAPPYGVPPPAGSREYPAPPTAYGAPYGVPAPPPPQNPYYAAPPPSGYPYNQYSAPAPPYGQPAPYGQMGQGSYGQPGQGYGQGAYGQEEKKSKFGGMGTGLAVGAVAGAVGGLALAEGFDYVEDKIADDVAEKVEDDVYDGDDGDDF
>Malba_041298
MPQQKFNPFSPSCQLSYAPSALSPLAHVSTETPNLMASSRPPPQKPLDLDLTIVSAKHLKNVNWKNGDLKPYAVFWVDPDRRLATKSDDSGSTRPVWNERFTVPLTLSLHHSFLTLEIFHSKPSETSKPLVGTLRVPLKDLPNQDDSTRIRTFQLVRPSGRPQGKIRVKLAVRERPLPPDYHITPPPSYFYGGAPMPPPPVRDFRSYSPSPYISTLQASAPSPSLSPPPPPYHYSSYSDPYSGYYPAYYSSAPPHPPRPFFDRPVNYGGPSGSGGPGGPSAPLDYSNYDQNQKPKSGKMGLGTGLAVGAVAGGLGALALDEGLRYEEDKMAERVENDMGERDEYSNYRADY
>Malsi_01g018420
MASGHEVQLKLTSARDLKNVNWRNGALKPYAVVWVDPKNKCSSHVDEEGDTSPYWDETLTIPLPGPVDGDTTLNIDIVHAGSDPDTKPLIGSARLKLRDVIDDVGFDEPASRTLQLKRPSGRPQGKVDVKVTIREPRYRAPEPYNAPPYGVPPPAGTREYPAPPTAYGAPYGVPAPPPPQNPYYAAPPPSGYPYNQYSAPAPPYGQPAPYGQMGQGSYGQPGQGYGQGAYGQEEKKSKFGGMGTGLAVGAVAGAVGGLALAEGFDYVEDKIADDVAEKVEDDVSSGCRGPVVEKHELERFKKLRAEEELRLKLSPIKADAAEGKSMRNKIAQTTQVSASEYYLHDLPSSYNLVLKISALISDAIDRVKISDARPNIIHAFAGTNIAATITVENGDVLVLAVQKPGCFIVDYNVPEQDLRFQFMNSIRVVGKPLNLNYIHMREDNRTSEPEPEVWIDLDISHSMLDVALENEVEDGLLLRDMGQGLGLRSGFIDGAISISAAACSDPD
>Malsy_01g013780
MASSRPPPQKPLDLDLTIVSAKHLKNVNWKNGDLKPYAVFWVDPDRRLATKSDDSGSTRPVWNERFTVPLTLSLHDSFLTLEIFHSKPSETSKPLVGTLRVPLKDLPDQDDSTRIRTFQLVRPSGRPQGKIRVKLAVRERPLPPDYHISPPPSYFYGGAPMPPPPVRDFRSYSPSSYSSTLPASAPSPSASPPPPPPPYHYSSYSDPYSGYYPAYYSSAPPHPPRPFFDRPVNYGGPSGPSAPLDYSNYDQNQKPKSGKMGLGTGLAVGAVAGGLGAVALDEGLRYEEDKVAQRVENDLRELGTVPGLVDWFTSVLSYFVFQEHVETLNRVVFRMKAPFGMKKNASHESVEALRSNMRMKSCGDYCASYTDWDFADANSLSEKAREEGAVRPVTKEEDFEFSNGSFNEKLLVDVASSLEVLFLHPGVVSVTGGDAQGLFLNWAGGFSGFLQSIRPTEEFEGQNKSIKSRVRSTLLIWDTFAFDRVVDVSARVLLRLSPHASLYPSHLPYLFLRQMRYLPWKHKMLKMSTREQCQWELPASHVLTLSEHFEKVVCGIWKADVACEDYRPVGGLALEIRKTMPLQFLRKQSCWGSGSRDSESGVSSIFEKVIMLGVCLSRFGGRCLFDFGASNLVGSVFSNESKAPPSPDNIWRPSFVSPTGPLTVGDSVMKNDMTAAVVARNLLTPKDNRLLSKRSDELSVKDSLALSVQCAGSVSNMAQRLFARTRQVESLAAEVMSLKQEIRGLKHENKQLHRLAHDYATNMKRKLDHMKETDGQVLLDHQRFVGLFQRHLLPSSSGAVPRNEAPNDQPLMPPPSRVLSSTEAPNDPPPMPSLSGALPTAETSPKQPL
>Malsy_01g018290
MASGHEVQLKLTSARDLKNVNWRNGALKPYAVVWVDPKNKCSSHVDEEGDTSPYWDETLTIPLPGPVDGDTTLNIDIVHAGSDPDTKPLIGSARLKLRDVIDDVGFDEPASRTLQLKRPSGRPQGKVDVKVTIREPRYRAPEPYNAPPYGVPPPAGSREYPAPPTAYGAPYGVPAPPPPQNPYYAAPPPSGYPYNQYSAPAPPYGQPAPYGQMGQGSYGQPGQGYGQGAYGQEEKKSKFGGMGTGLAVGAVAGAVGGLALAEGFDYVEDKIADDVSEKVEDDVISQSI
>Malsy_07g018650
MASSRPPPQKPLDLDLTIVSAKHLKNVNWKNGDLKPYAVFWVDPDRRLATKSDDSGSTRPVWNERFTVPLTLSLHHSFLTLEIFHSKPSDTPKPLVGTLRVPLKDLPNQDDSTRIRTFQLVRPSGRPQGKIRVKLAVRERPLPPDYHITPPPSYFYGGAPMPPPPVRDFRSYSPSPYISTLQASAPSPSLSPPPPPYHYSSYSDQYSSYYPAYYSSAPPPPPRPFFDRPVNYGGPSGSAGPGGPSAPLDYSNYDQNQKPKSGKMGLGTGLAVGAVAGGLGALALDEGLSWSDSDFADADGLSEKAREEGAAGWVTKRRILNL
>Malsy_07g023110
MGVRLADIHISQTLRKAGALCTGPAHIFPYATHKPLRKPLDHHRPMASGHEVQVKLTSAHDLKNVNWRNGAVRPYAVVWVDPKRKCSSRVDEEGDTSPYWDETLTIPLPGPVDGDTTLHVDIVHAGSDPDTKPLIGSARLKLREVLDDVGFDERASRTLHLKRPSGRPHGKVDVKVTIRKPRPRVADPYYAPPYGVPPPAGSRDLPTPPPAYGAPYGAPAPPAPYNPYYAAAPPSGYPYNGYNAAPPQYGQPAPYGQTGQGSYGQPGQGYGQGSYGQEEKKKSKFGGMGTGTGLAVGAVAGVLGGLALAEGFEYMEDKIADDAAEKVEDDLYDGDDY
>Maldo_GDDH_01G1147700
LEQRRFNPMASSRPPPQKPLDLDLTIVSAKHLKNVNWKNGDLKPYAVFWVDPDRRLATKSDDSGSTRPVWNERFTVPLTLSLHDSFLTLEIFHSKPSETSKPLVGTLRVPLKDLPDQDDSTRIRTFQLVRPSGRPQGKIRVKLAVRERPLPPDYHISPPPSYFYGGAPMPPPPVRDFRSYSPSSYSSTLPASAPSPSASPPPPPPPYHYSSYSDPYSGYYPAYYSSAPPHPPRPFFDRPVNYGGPSGPSAPLDYSNYDQNQKPKSGKMGLGTGLAVGAVAGGLGAVALDEGLRYEEDKVAQRVENDLRERDEYSNYHADY
>Maldo_GDDH_01G1205900
MASGHEVQLKLTSARDLKNVNWRNGALKPYAVVWVDPKNKCSSHVDEEGDASPYWDETLTIPLPGPVDGDTTLNIDIVHAGSDPDTKPLIGSARLKLRDVIDDVGFDEPASRTLQLKRPSGRPQGKVDVKVTIREPRYRAPEPYNAPPYGVPPPAGSREYPAPPTAYGAPYGVPAPPPPQNPYYAAPQPSGYPYNQYSAPAPPYGQPAPYGQMGQGSYGQPGQGYGQGAYGQEEKKSKFGGMGTGLAVGAVAGAVGGLALAEGFDYVEDKIADDVAEKVEDDVYDGDDGDDF
>Maldo_GDDH_07G1214700
MPQQKFNPFSPSCPLSYAPSALSPLAHVSTETPNLMASSRPPPQKPLDLDLTIVSAKHLKNVNWKNGDLKPYAVFWVDPDRRLATKSDDSGSTRPVWNERFTVPLTLSLHHSFLTLEIFHSKPSDTPKPLVGTLRVPLKDLPNQDDSTRIRTFQLVRPSGRPQGKIRVKLAVRERPLPPPPDYHITPPPSYFYGGAPMPPPPVRDFRSYSPSPYISTLQASAPSPSPSPPPPPYHYSSYSDQYSSYYPAYYSSAPPPPPRPFFDRPVNYGGPSGSGGSGGPGGPSAPLDYSNYDQNQKPKSGKMGLGTGLAVGAVAGGLGALALDEGLRYEEDKMAERVENDMGERDEYSNYRADY
>Maldo_GDDH_07G1276700
MASGHEVQVKLTSAHDLKNVNWRNGAVRPYAVVWVDPKRKCSSRVDEEGDTSPYWDETLTIPLPGPVDGDTTLHVDIVHAGSDPDTKPLIGSARLKLREVLDDVGFDERASRTLHLKRPSGRPHGKVDVKVTIRKPRPRVADPYYAPPYGVPPPAGSRDLPTPPPAYGAPYGAPAPPAPYNPYYPAAPPSGYPYNGYNAAPPQYGQPAPYGQTGQGSYGQPGQGYGQGSYGQEEKKKSKFGGMGTGTGLAVGAVAGVLGGLALAEGFEYMEDKIADDAAEKVEDDLYDGDDY
>Pyrco_BP1_022835.1
MASSRPPPQKPLDLDLTIVSAKHLKNVNWKNGDLKPYAVFWLDPDRRLATKSDDSGSTRPVWNERFTVPLTLSLHDSFLTLEIFHSKPSDTPKPLVGTLRVPLKDLPDQDDSTRIRTFQLVRPSGRPQGKIRVKLAVRERPLPPDYHISPPPSYFYGGASMPPPPVRDFRSYSPSPYSSTLPASAPSPSASPPPYHYSSYSDPYSGYYPAYYSSAPPPPPRPFFDRPVNYGGPSGPSAPLDYSNYDQNQKPKSGKMGLGTGLAVGAVAGGLGAVALDEGLRYEEDKVAQRVENDLRERDDYSNYRADY
>Pyrco_BP1_026789.1
MASGNEVQVKLTSAHDLKNVNWRNGGVKPYAVVWVDPNRKCSSRVDEEGDTSPYWDETLTIPLPGPVDGDTTLYIDIVHAGSDRDTKPLIGSARLKLREVLDDVGFDERASRTLHLKRPSGRPHGKVDVKVTIRKPRPRVADPYYAPPYGVPPPAGSRDLPAPPPTYGAPYGAPAPPAPYNPYYAAAPPSDYPYNGYNAAPPTYGQPAPYGQTGQGSYGQGYGQGSYGQEEKKKSKFGGMGTGVAVGAVAGVLGGLALAEGFEYMEDKIADNAAEKVEDDQYDDDDY
>Pyrco_BP1_028198.1
MASGHEVQLKLTSARDLKNVNWRNGALKPYAVVWVDPNNKSSTRVDEEGDTSPYWDETLTIHLPGPVDGDTTLHIDIVHAGSDPDTKPLIGSARLKLRDVIDDVGFDEPTSRTLQLKRPSGRPQGKVDVKVTIREPRYRAPEPYNAPPYGVPPPAGSRDYTAPPTAYGAPYGVPAPPPPQNPYYAAPPPSGYPYNQYSAAPAPPYGQPAPYGAVAGAVGGVALAEGFDYVEDKIADDVAEKVEDDVYDGDDGDGDDF
>Pyrco_BP1_029321.1
MASSRPPPQRPLDLDLTIVSAKHLKNVNWKNGDLKPYAVFWADPDRRLATKSDDSGSTCPVWNERFTVPLTLSLHDSFLTLEIFHSKPSDTPKPLVGTLRVPLKDLLDQDDSTRIRTFQLVRPSGRPQGKIRVKLAVRERPLPPDYHITPPPGYFYGGTPMPPPPVRDFRSYSPSPYSSTLQASAPSPSPSPPPPPYHYSSYSDPYSSYYPAYYSSAPPPPPRPFFDRPVNYGGPSGTGGPGGPSAPLDYSNYDQNQKPKSGKMGLGTGLAVGAVAGGLGALALDEGLRYEEDKMAERVENDMRERDEYSNYCADY
>Pyrco_BP_DH_01g16650
MASSRPPPQKPLDLDLTIVSAKHLKNVNWKNGDLKPYAVFWVDPDRRLATKSDDSGSTRPVWNERFTVPLTLSLHDSFLTLEIFHSKPSDTPKPLVGTLRDDSTRIRTFQLVRPSGRPQGKIRVKLAVRERPLPPDYHISPPPSYFYGGASMPPPPVRDFRSYSPSPYSSTLPASAPSPSASPPPYHYSSYSDPYSGYYPAYYSSAPPPPPRPFFDRPVNYGGPSGPSAPLDYSNYDQNQKPKSGKMGLGTGLAVGAVAGGLGAVALDEGLRYEEDKVAQRVENDLRERDDYSNYRADY
>Pyrco_BP_DH_01g21560
MASGHEVQLKLTSARDLKNVNWRNGALKPYAVVWVDPNNKSSTRVDEEGDTSPYWDETLTIHLPGPVDGDTTLHIDIVHAGSDPDTKPLIGSARLKLRDVIDDVGFDEPTSRTLQLKRPSGRPQGKVDVKVTIREPRYRAPEPYNAPPYGVPPPAGSRDYTAPPTAYGAPYGVPAPPPPQNPYYAAPPPSGYPYNQYSAAPAPPYGQPAPYGQMGQGSYGRPGQGYGQGAYGQEEKKSKFGGMGTGLAVGAVAGAVGGVALAEGFDYVEDKIADDVAEKVEDDVYDGDDGDGDDF
>Pyrco_BP_DH_07g19710
MLHARTPFDYPITMAQQKFNPFSPSFPLSYAPSAPSPLAHVSTETPNLMASSRPPPQRPLDLDLTIVSAKHLKNVNWKNGDLKPYAVFWADPDRRLATKSDDSGSTCPVWNERFTVPLTLSLHDSFLTLEIFHSKPSDTPKPLVGTLRVPLKDLLDRDDSTRIRTFQLVRPSGRPQGKIRVKLAVRERPLPPDYHITPPPGYFYGGTPMPPPPVRDFRSYSPSPYSSTLQASAPSPSPSPPPPPYHYSSYSDPYSSYYPAYYSSAPPPPPRPFFDRPVNYGGPSGTGGPGGPSAPLDYSNYDQNQKPKSGKMGLGTGLAVGAVAGGLGALALDEGLRYEEDKMAERVENDMRERDEYSNYCADY
>Pruav_sc0001405.1_g1320.1.mk
MASGHEVQVKLSSARDLKNVNWRNGPVKPYAVVWVDPKNKCSTRVDEEGDTSPYWDETLTIPLPGPVDGDTTLYIDVVHAGSDRDTKPLIGSARLKLREVLDDVGFDERASRTLQLKRPSGRPQGKVDVKVTIREPRYRAPEPYYPSPYGVPPAGSRDYPAPPPAYGAPYGTPAQPPTYGAPYATPAPPPPRDYYAAPPSGYPYNAPPAPYGVAVGAVAGVLGGIALAEGFDYVEDKIADDVAERVEDDVGYDDGDDF
>Pruav_sc0002574.1_g100.1.mk
MRPNITFSPQHNHSVSPCPLSYAPSAPLAPPPAHVSTETPTPMATSRPPPPKHLDLDLTIVSAKHLKNVNWKNGDLKPYAVFWVDSDRRLATKADDSGSTRPVWNERFTVPLTLPLHDSFLTLEIFHSKPSDTPKPLVGTLRVPLKDLPDPDDSTRIRTFQLVRPSGRPQGKIRVKLAVRERPLPPDYHMTPPPSYFYSGSPMPPTPVRDFRSYSPSPYSSLQASAPTPSASPPPPPPYHYSSYSDPYSSYYPAYYSSAPPPPPPRPFFDRPACYAAPGAPGAPGGPGGPSAPLDYSNYDQKPKSGKMGLGTGLAVGAVAGGIGGLALDEGLRYEEDKIAERVENDLRERDDYSNYRADY
>Pyrusco1g012630.1
MASSRPPPQRPLDLDLTIVSAKHLKNVNWKNGDLKPYAVFWVDPDRRLATKSDDSGSTRPVWNERFTVPLTLSLHDSFLTLEIFHSKPSDTPKPLVGTLRVPLKDLPDQDDSTRIRTFQLVRPSGRPQGKIRVKLAVRERPLPPDYHISPPPSYFYGGASMPPPPVRDFRSYSPSPYSSALPASAPSPSASPPPYHYSSYSDPYSGYYPAYYSSAPPPPPRPFFDRPVNYGGPSGPSAPLDYSNYDQNQKPKSGKMGLGTGLAVGAVAGGLGAVALDEGLRYEEDKVAQRVENDLRERDDYSNYRADY
>Pyrusco1g015770.1
MASGHEVQLKLTSASDLKNVNWRNGALKPYAVVWVDPNNKSSTRVDEEGDTSPYWDETLTIHLPGPVDGDTTLHIDIVHAGSDPDTKPLIGSARLKLRDVIDDGGFDEPASRTLQLKRPSGRPQGKVDVKVTIREPRYRAPEPYNAPPYGVPPPAGSRDYTAPPTAYGAPYGVPAPPPPQNPYYAAPPPSGYPYNQYSAAPAPPYGQPAPYGQMGQGSYGRPGQGYGQGAYGQEEKKSKFGGMGTGLAVGAVAGAVGGVALAEGFDYVEDKIADDVAEKVEDDVYDGDDGDDF
>Pyrusco7g016060.1
MASSRPPPQKPLDLDLTIVSAKHLKNVNWKNGDLKPYAVFWADPDRRLATKSDDSGSTCPVWNERFTVPLTLSLHDSFLTLEIFHSKPSDTPKPLVGTLRVPLKDLLNQDDSTRIRTFQLVRPSGRPQGKIRVKLAVRERPLPPDYHITPPPGYFCGGAPMPPPPVRDFRSYSPSPYSSTLQASAPSPSPSPPPPPYHYSSYSDPYSSYYPAYYSSAPPPPPRPFFDRPVNYGGPSGTGGPGGPSAPLDYSNYDQNQKPKSGKMGLGTGLAVGAVAGGLGALALDEGLRYEEDKMAERVENDMRERDEYNNYCADY
>Pyrusco7g016410.1
MASSRPPPQRPLDLDLTIVSAKHLKNVNWKNGDLKPYAVFWADPDRRLVTKSDDSGSTCPVWNERFTVPLTLSLHDSFLTLEIFHSKPSDTPKPLVGTLRVPLKDLLDQDDSTRIRTFQLVRPSGRPQGKIRVKLAVRERPLPPDYHITPPPGYFYGGTPMPPPPVRDFRSYSPSPYSSTLQASAPSPSPSPPPPPYHYSSYSDPYSSYYPAYYSSAPPPPPRPFFDRPVNYGGPSGTGGPGGPSAPLDYSNYDQNQKPKSGKMGLGTGLAVGAVAGGLGALALDEGLRYEEDKMAERVENDMRERDEYSNYCADY
>Pyrusco7g020830.1
MASGNEVQVKLTSAHDLKNVNWRNGGVKPYAVVWVDPNRKCSSRVDEEGDTSPYWDETLTIPLPGPVDGDTTLYIDIVHAGSDRDTKPLIGSARLKLREVLDDVGFDERASRTLHLKRPSGRPHGKVDVKVTIRKPRPRVADPYYAPPYGVPPPAGSRDLPAPPPTYGAPYGAPAPPAPYNPYYAAAPPSDYPYNGYNAAQPTYGQPAPYGQTGQGSYGQGYGQGSYGQEEKKKSKFGGMGTGVAVGAVAGVLGGLALAEGFEYMEDKIADNAAEKVEDDQYDDDDY
>Pyrbe_001439
MASSRPPPQRPLDLDLTIVSAKHLKNVNWKNGDLKPYAVFWVDPDRRLATKSDDSGSTRPVWNERFTVPLTLSLHDSFLTLEIFHSKPSDTPKPLVGTLRVPLKDLPDQDDSTRIRTFQLVRPSGRPQGKIRVKLAVRERPLPPDYHISPPPSYFYGGASMPPPPVRDFRSYSPSPYSSALPASAPSPSASPPPYHYSSYSEPYSGYYPAYYSSAPPPPPRPFFDRPVNYGGPSGPSAPLDYSNYDQNQKPKSGKMGLGTGLAVGAVAGGLGAVALDEGLRYEEDKVAQRVENDLRERDDYSNYRADY
>Pyrbe_001983
MASGHEVQLKLTSARDLKNVNWRNGALKPYAVVWVDPNNKSSTRVDEEGDTSPYWDETLTIHLPGPVDGDTTLHIDIVHAGSDPDTKPLIGSARLKLRDVIDDVGFDEPASRTLQLKRPSGRPQGKVDVKVTIRDPRYRAPDPYNAPPYGVPPPAGSRDYTAPPTAYGAPYGVPAPPPPQNPYYAAPPPSGYPYNQYSAAPAPYGQPLPTGYEQGAYGKEEKKSKFGGMGMGTGLAVGAVAGAVGGVALAEGFDYVEDKIADDVAEKVEDDVYDGDDGDDF
>Pyrbe_049635
MAQQKFNPFSPSCPLSYAPSAPSPLAHVSTETPNLMASSRPPPQRPLDLDLTIVSAKHLKNVNWKNGDLKAYAVFWADPDRRLATKSDDSGSTCPVWNERFTVPLTLSLHDSFLTLEIFHSKPSDTPKPLVGTLRVPLKDLLDQDDSTRIRTFQLVRPSGRPQGKIRVKLAVRERPLPPDYHITPPPGYFYGGTPMPPPPVRDFRSYSPSPYSSTLQASAPSPSPSPPPPPYHYSSYSDPYSSYYPAYYSSAPPPPPRPFFDRPVNYGGPSGTGGPGGPSAPLDYSNYDQNQKPKSGKMGLGTGLAVGAVAGGLGALALDEGLRYEEDKMAERVENDMRERDEYSNYCADY
>Pyrbe_050208
MASGNEVQVKLTSAHDLKNVNWRNGGVKPYAVVWVDPNRKCSSRVDEEGDTSPYWDETLTIPLPGPVDGDTTLYIDIVHAGSDRDTKPLIGSARLKLREVLDDVGFDERASRTLHLKRPSGRPHGKVDVKVTIRKPRPRVADPYYAPPYGVPPPSGSRDLPAPPPTYGAPYGAPAPPAPYNPYYAAAPPSDYPYKGYNAAPPPYGQPAPYGQTGQGSYGQSYGQGSYGQEEKKKSKFGGMGTGVAVGAVAGVLGGLALAEGFEYMEDKIADDAAEKVEDDQYDDDDY
>Pyrpy_N_01g1362.1
MASSRPPPQKPLDLDLTIVSAKHLKNVNWKNGDLKPYAVFWVDPDRRLATKSDDSGSTRPVWNERFTVPLTLSLHDSFLTLEIFHSKPSDTPKPLVGTLRDDSTRIRTFQLVRPSGRPQGKIRVKLAVRERPLPPDYHISPPPSYFYGGASMPPPPVRDFRSYSPSPYSSTLPASAPSPSASPPPYHYSSYSDPYSGYYPAYYSSAPPPPPRPFFDRPVNYGGPSGPSAPLDYSNYDQNQKPKSGKMGLGTGLAVGAVAGGLGAVALDEGLRYEEDKVAQRVENDLRERDDYSNYRADY
>Pyrpy_N_01g1828.1
MASGHEVQLKLTSASDLKNVNWRNGALKPYAVVWVDPNNKSSTRVDEEGDTSPYWDETLTIHLPGPVDGDTTLHIDIVHAGSDPDTKPLIGSARLKLRDVIDDGGFDEPASRTLQLKRPSGRPQGKVDVKVTIREPRYRAPEPYNAPPYGVPPPAGSRDYTAPPTAYGAPYGVPAPPPPQNPYYAAPPPSGYPYNQYSAAPAPPYGQPAPYGQMGQGSYGRPGQGYGQGAYGQEEKKSKFGGMGTGLAVGAVAGAVGGVALAEGFDYVEDKIADDVAEKVEDDVYDGDDGDDF
>Pyrpy_N_07g2217.1
MASSRSPPQRPLDLDLTIVSAKHLKNVNWKNGDLKPYAVFWADPDRRLATKSDDSGSTCPVWNERFTVPLTLSLHDSFLTLEIFHSKPSDTPKPLVGTLRDDSTRIRTFQLVRPSGRPQGKIRVKLAVRERPPPPDYHITPPPGYFYGGAPMPPPLVRDFRSYSPSPYSSTLQASAPSPSPSPPPPPYHYSSYSDPYSSYYPAYYSSAPPPPPRPFFDRPVNYGGPSGTAPLDYSNYDQNQKPKSGKMGLGTGLAVGAVAGGLGALALDEGLRYEEDKMAERVENDMRERDEYSNYCADY
>Pyrpy_N_07g2694.1
MASGNEVQVKLTSAHDLKNVNWRNGGVKPYAVVWVDPNRKCSSRVDEEGDTSPYWDETLTIPLPGPVDGDTTLHIDIVHAGSDRDTKPLIGSARLKLREVLDDVGFDERASRTLHLKRPSGRPHGKVDVKVTIRKPRPRVADPYYAPPYGVPPPAGSRDLPAPPPTYGAPYGAPAPPAPYNPYYAAAPPSDYPYNGYNAAPPTYGQPAPYGQTGQGSYGQGYGQGSYGQEEKKKSKFGGMGTGVAVGAVAGVLGGLALAEGFEYMEDKIADNAAEKVEDDQYDDDDY
>Rosch_v2.0_Chr1g0369451
MASSRPPPPKPLDLDLTIVSAKHLKNVNWKNGDLKPYAVFWVDPDRRLATKSDDSGSTRPVWNERFTLPLSLSLHDSFLTLEIFHSKPSDTPKPLVGSLRLPLKDLPDPDDPTRIRSFELIRPSGRPHGKIRVKLAFRERPPPPDYHNTPPPPPSYFYSTAPMPPPPSARDYRAYSPSPYSSSVPASAPTPAASPPPPPYHYSSYSDPYSSYYPGYYSSAPPPMPPRPFFDRPVNYGGPGGPSGGPSAPLEYSHYDQKPKSGKMGLGTGLAVGAVAGALGGLALEEGIRYEEDKIADRVENDLEREQLRDDYSNYRADY
>Rosch_v2.0_Chr2g0138051
MASGHEVQVKLSSARDLKNVNWRHGPLKPYAVGWVEPRNKLSTKVDEDGDTSPEWDETLTIPIPGPVNDDTMLHIDIVHAGAEPDTKQLVGSARLRLRDVVDDVGYEERASRTLHLKRPSGRPQGKVDVKVTVREPRYRVPEPYYVPPYGVPPAGSGGYHAPPPPPAYGDPYAAPPQPPPVYGGTYAAPPSGYPYNATPVAYSQPAQPSYGQVQYGQEEKKKSKFGGMGTGLAVGAVAGALGAFALAEGVDYVEDKIADDVVDNLSYYDGDDF
>Rosch_v2.0_Chr6g0247211
MASGYEVEVTISSAKDLKNVNWRHGELKPYAVVWVDPNNKCSTHVDEYGDDSPTWDETLSIPLRGPVEDSTLFVDIIHVKADEGVKPLIGSAKLPLREVLDDVGLGAPSVHKLKLKRPSGRPHGKLEVKVTVRPPRYQAPDPYHAPAPYGYGIAPSQSRDYGAPQQYNYQYAPPAQPQYYQSSGVPQAGYGYNQPSYDQSQYGSGGSYGYGSSEKPKEKSKFGVGTGLAVGAVAGVLGGLAIAEGVDYVEDKIADDAAEKVEEDLGYDDFGDDD
>Rubch_LG02.4499
MASGYEVEVTISSAKDLKNVNWRHGDLKPYAVVWVDPNNKCSTHVDEYGDDSPTWDQTLTIPLRGPVEDSTLFIDIVHVKPGEDVKPLIGSAKLPLREVLDDVGLGAPSDHKLKLKRPSGRPHGKLEVKVTVRPPRYQAPDPYRAPAYGYGVPPPQSRDFGAPQQYNYPYAPPGQPQYYQSSGAVPQAAGYGYNQPSYDQGQYGGGGYGYGSSEKPKEKGSKYGVGTGLAVGAVAGLVGGLAIAEGADYVEDKIADDAAEKVEEDLGYDDYGDDD
>Rubch_LG06.2097
MGLDADHPSPWLGQRRHHALHRHRACRIQPDTKRLVGSARLRLRDVIDDMGFDERASRTLQLKRPSGRPQGKVDVKVTVREPRYRAPEQYYAPPYGVPPAGSGGFHAPAYGDPYAAPPPPPVYGGPYAALPSGYPYNALRQLTANQLSQGTVSYGQVQSGEEKKKKSKFGGMGTGLAVEQGRGCICVGGGC
>Rubch_LG07.894
MAASRPPPLKPLDLDLTIVSAKHLKNVNWKIGDLKPYAVFWVDPDRRLATKSDDSGSTRPVWNERFTLPITLSLHESVLTLEIFHSKPSDTPKPLVGTLRVPLKDLPDPDNSTRIRAFELIRPSGRPHGKIRIKLAFRERPLPPDYHNTPPPPSYFYSSAPMAPPPTRDYRTYSPSPYSSSLPASAPTPSASPPPPPYHYSSYSDPYSSYYPGYYSSAPPPMPPRPFFDRPMNYGGPGGPSGGSSGGPSAPLDYSHYDQKPKSNKMGLGTGLAVGAVAGALGGLALEEGLKYEEDKIAERVESEWEREQLHDDYSNY
>Ruboc_02_G08045
MASGYEVEVTISSAKDLKNVNWRHGDLKPYTVVWVDPSNKCSTHVDEYGDDSPTWDETLKIPLRGPVEDSTLFIDIVHFKPDEDVKPLIGSAKLPLREVLDDVGLGAPSDHKLKLKRPSGRPQGKLEVKVTVRPPRYQAPDPYRAPAYGYGVPPPQSRDFGAPQQYNYPYAPPGQPQYYQSSGVPQAAGYGYNQPSYDQGQYGGGGYGYGSSEKPKEKGSKYGVGTGLAVGAVAGLVGGLAIAEGADYVEDKIADDAAEKVEEDLGYDDYGTKYNLALWLRLWLLHKLKVFES
>Ruboc_06_G13665
MASGHEVQVKLSSARDLKNVNWRHGPVKPYAVVWVEPRNKCSTKADEEGDTSPEWDETLTIPLLGSVNDDTMLYIDIVHAGSEPDTKQLVGSARLRLRDVIDDVGFDERASRTLQLKRPSGRPQGKVDIKVTVREPRYRAPEPYYAPPYGVPPAGSGGFHAPAYGDPYAAPRPPPVYDGPYAAPPSGYPYTQPSYGQPSYGQVQYGQEEKKKSKFGGMGTGLAVGAVAGALGAFALAEGVEYVEDKIAEDVAEKVVDNLSYYDGDDF
>Ruboc_07_G07828
MASSRPPPLKPLDLDLTIVSAKHLKNVNWKNGDLKPYAVFWVDPDRRLATKSDDSGSTRPVWNERFTLPITLSLHESVFTLEIFHSKPSDTPKPLVGTLRVPLKDLPDPDNSARIRAFELIRPSGRPQGKIRIKLAFRERPLPPDYHNTPPPPSYFYSSAPMPPPPTRDYRAYSPSPYSSSLPASAPTPSASPPPPPYHYSSYSDPYSSYYPGYYSSAPPPMPPRPFFDRPVTYGGPGGPSGGSSGGPSAPLDYSHYDQKPKSNKMGLGTGLAVGAVAGALGGLALEEGLRYEEDKIAERVESELEREQLRDDYSNYRSSQLGRRSIDI
