# Supplementary material for: Transcriptomics of long‐term, low oxygen storage coupled with ethylene signaling interference suggests neofunctionalization of hypoxia response pathways in apple ( Malus domestica )
Source: Plant Direct. 2024 Dec 20;8(12):e70025. doi: 10.1002/pld3.70025 (PMC11660084; doi:10.1002/pld3.70025)
Supplement: Supplementary file 2 — Data S2: Homologs of all 606 hypoxia response genes identified in this study across 42 representative species of land plants). [file PLD3-8-e70025-s004.gz › 01-integratedGeneFamilies_dir/7570.faa]

>gnl_Ambtr_v1.0_evm_27.model.AmTr_v1.0_scaffold00099.158
MGCVCYLVVPCCDLPLTTCPFFSKPSPPSPLLQLPTKFSISFSTSSPFVASAASGSSSSLDDKPKLRKPPSPPHSITLRSIYESCCTWQWRGCYTINFSKIGNGNGAPLLLVHGFGASVGHWRRNMGVLAESYTVFAIDLLGFGASEKPAGFAYTMEAWAELILDFMDEVIGMPTVLIGNSVGSLACVIAASESRKGLVRALVLLNCAGGMNNKAIVDDWRIKILLPLLWLFDFLLKQRGIASALFERVKERENLRNILLSVYGNKESVDDELVEIIKGPADDDGALDAFVSIVTGPPGPNPISLMPRISVPVLVLWGDQDPFTPLDGPVGKYFSVLPSRLSNVSVCVVEGVGHCPHDDRPDLVHEKLLPWLACLQVP
>gnl_Aquco_v3.1_Aqcoe6G001300.1
MVIGGGGGAAAAISSCCGSPVIVPPLPLFKSSSSSTILAAAQLQQFIGCAHWRGRKRRAGISRFGTGLLHYQPPITYNAALTINNSLELELNEIKDNSKKWDWRGHSINYFLQHSPQQQQQRPPLLLVHGFGASIPHWRRNIGILSQSYTVYAIDLLGFGASDKPAGFTYTMELWAQLILDFLTEVVRKPTVLIGNSVGSLACVIAASESTNGLVRGLVLLNCAGGMNNKAVVDDWRIKLLLPLLWLIDFLLKQRGIASVIFERVKQRENLRNILLSVYGNKEAVDEILVEIIKAPAEDEGALEAFVSIVTGPPGPNPVKLMPKISIPILVLWGDQDPFTPLDGPVGRYFSSLPSQLPNLTLSVLEGVGHCPHDDRPDLVHAKLLPWLATLPVS
>gnl_Arath_TAIR10_AT5G38520.2
MRALTWTAMSPPVMSRTATSTVNLRRISLRRDRVCVRATASSSATVSGGGVVEAVELAEIGERSKKWKWKGEYSVNYFVKDSPEEVTPASQTVLLVHGFGASIPHWRRNINALSKNHTVYAIDLLGFGASDKPPGFSYTMESWAELILNFLEEVVQKPTILIGNSVGSLACVIAASGTKFLIYLEKKTESRGDLVKGLVLLNCAGGMNNKAVFDDWRIKLLMPLLLLIDFLLKQRGIASALFNRVKDRENLKNILTNVYGNKDNVDDTLVEIIAGPANTEGALDAFVSILTGPPGPNPIKLIPEITKPVLVLWGDQDGLTPLDGPVGKYFTSLPDQLPNFNLYVLQGVGHCPQDDRPDLVHERLLPWLAQLSST
>gnl_Betvu_v1.2_Bv6_146270_ggpd.t1
MYVATAMSVAPIRASSSWLLPLRSIPSPPPSVLPWITLHGHQQLNNGRRRSLSLHRPLLLLLPLAFVSGSTGGDVLEVEEIKERSQKWLWKGTYSINFFVQPPLINGDADHRRRRSPLLLVHGFGASIPHWRRNITTLAQDHTVYAVDLLGFGSSDKPAGFMYTMEAWAELLLDFLNEVVQEPAVLIGNSVGSLACVICASESSKRPQPLVKGLVLLNCSGGMNNKAIVDDWRIKLLLPLLWLIDFLLKQKAIASAIFERAKQRENLRNVLLSVYGSKESVDDTLVEIIKEPAETEGALEAFVSIVTGPPGPSPVKLMPEIAVPILVLWGDQDPFTPLDGPVGKYFMSLPSSNSNVTLFVLNGVGHCPHDDRPALVHDKLLPWLADLQAA
>gnl_Carpa_v0.4_evm.model.supercontig_21.224
MRALGLAPAATLSLRQHCGIGLRLNAFAVGGGGGIEVGEIRERSKRWIWKDKFSINYFSASPASQTNTQQPRLPPVLLVHGFGASIPHWRRNIGTLAQTHNVYAIDLLGFGASDKPPGFSYTMETWAQLILDFLEQIVQRPAVLIGNSVGSLACLIAASESSSSLVAGLVLLNCAGGMNNKAIVDDWRIKLLLPLLWLFDFLLKQKVIASAIFERVKQRDTLRKILSSVYGNKESVDEELVEIISEPANDEGALDAFVSIVTGPPGPNPVQLMPRLSSLPVLVLWGDQDPFTPLDGPVGKYFASLPSHFSNVSLFVLEGVGHCPHDDRPDLVHQKLLPWLAHLPLS
>gnl_Elagu_v2.0_p5_sc00456.V1.gene43
MAVSLLPSTSLSPPSPAVRPFSLTTPSLLSHSSCWSSCSSSSFGHFRSGRRLRTASRGRISAATLVDGSRSKGLKEIYDCCSTWRWKDFDINFLVNGKGPPLLLVHGFGASVAHWRRNIGVLSELYTVYAIDLLGFGASEKPAGFSYKMEIWAQIIRRPADDVGALDAFISVVTGPPGPSPISLMPKISLPVLVLWGDRDPFTPIDGPVGKYFSSLPPRFSNVKLYMLEGVGHCPHDDRPDLVHEKLLPWLACLPDIREVSDS
>gnl_Eucgr_v2.0_Eucgr.F04110.1
MAGDWPTRAGGLAQPRFGATEVGLCSVQCGHGRTNRKKNKNPTFAIMGTAVTSSPLGSLGRPSPALTLQSRKLRDLTTSFSFAPRGPARTRRSSGRPRLVAVRCGGDSATLAPAAANPSGGGGGGGGVLEASEIKGRCRKWQWQGQYSINYFVSDSDPSASPAGSKPPLLLVHGFGASIPHWRRNISTLAQNYTVYAIDLLGFGASDKPASFRYTMETWAQLILDFLEDVIKRPTVLVGNSVGSLACVIAASESRKNLVRGLVLLNCAGGMNNKAIVDDWRIKLLLPLLWFIDFLLKQRGIASAIFERVKEKDNLRNILLSVYGNKESVDDELVQIIKEPADDDGALDAFISTVTGPPGPNPVQLMPSISLPVLILWGNQDPFTPIDGPVGKYFSTLPSKLSNVSLVLLEGVGHCPHDDRPDLVHDKLLPWLDSLSAS
>gnl_Manes_v6.1_Manes.16G046800.1
MGALATAAEVHTSFNLLFPSRGRKARANKKRLSVIFQEKKVSAQSLKSKPLSSIQVKEIGDKCRKWAWKGQYSINFFVSDSESRPPLLLVHGFGASIPHWRRNIATLSQNYTVYAIDLLGFGASDKPKGFAYTMEAWAELILDFLHEVVQKPTVLIGNSVGSLACVIAASESRQSLVRGLVLLNCAGGMNNKAIVDDWRIKLLLPFLLLIDFLLKQRVIASTIFERVKQRDTLKNILLSVYGNKESVDEELVEIIKGPADDEGALDAFISIVTGPPGPNPVKLMPRISIPVLVLWGDQDPFTPLDGPVGKYFSSLPYQLSNVRLYVLEGVGHCPHDDKPDLVHGNLLPWLSEVTEIVDECNVIK
>gnl_Medtr_Mt4.0v1_Medtr1g076920.1
MEVTSAVHSVGFLKQLERFNSTNNGPLFLSTKTTTPKNTLLHCYLHPNQLSTKNNGGRNSKSVIINSTSSSAASIETSGSLSEVEKIKQKCLKWKWKGEYSINYFVSSDSAKSNNPPLLLVHGFGASIPHWRRNIKTLSENYTVYAIDLLGFGASDKPPGFSYTMETWAELILDFLDEVVQKPTVLIGNSVGSLACVIAAASGIIRPDSSETLVRGIVLLNCSGGMNNKAIVDDWRIKLLLPLLWLIDFLLNQKGIASAIFERVKQRENLRNILSSVYGNKESVDDELVEIIREPANAEGALDAFVSIVTGPPGPNPVQLVPKITLPILLLWGDEDPFTPIDGPVGKYFSSLPSQQENVQLFMLEGVGHCPHDDRPELVHEKLLPWLATL
>gnl_Mimgu_v2.0_Migut.C01319.1
MAVNIAAAHTYFLPFSQLSSSSSSALQVQLNPTCFPSSRKISRSPISTTSCANVSAASTAALSTGKEEFLPPLEVSEIDGNCKKWVWRGYTINYFVYPDGDGGGGGGGAAAPAPPLLLVHGFGASIAHWRRNIPTLAQNRTVYAIDLIGFGASDKPAGFQYTMEIWAQLILDFLDEIVQRPTVLLGNSVGSLACVIAASESSQSQVRGLVLFNCSGGMNNKAIVDDWRIKLLLPLLWFFDFLLKQRGIASYLFDRVRQRETLRNVLLSVYGNKESVDEDLVEIIRKPALDEGALDAFVSIITGPPGPNPVNLIPNITLPVLVLWGDADPFTPIDGPVGKYFTSLADRLTNVKLFLLEGVGHCPHDDKPDLVHEKLLPWLANLSLP
>gnl_Musac_v1_GSMUA_Achr11T19340_001
MALVLLRTPSSYSPPSTTTPLLPFTTACRSPSRVPSSAGHWKRVRGLRIASGSGRGLALTHADTSGDLKEIRDCCTVWKWKDFDVNYLVKGKGPPLLLVHGFGASVGHWRRNIGVLSECYTVYALDLLGFGASDKPPGFAYTMEGWAQLILDFLDEVIKKPTVLVGNSVGSLACVIAASESNGDLVRGLVLLNCAGGMNNKAVVDDWRIKLLLPLLWLFDFLLSQRVIASALFERVKQRENLKNILLSVYGNKDAVDEDLIEIIKGPADDKGALDAFVSIVTGPPGPNPVSLMPKISIPVLVLWGDRDPFTPIDGPVGKYFSSLPSNLPNIELHVLPGVGHCPHDDRPDLVHEKLLPWLSKGSVSRLLSSSCELGLISARERAVFPSSRFGVCARDCDRFGNYKQRKKLDQMDGDRRRRAPLKSRHPDLKEKLRQCCLERIKEERNQLLWKIRSNRQQSQETEDIVESTLREIVSDELQRMQPSLLENQRNIVSKNNDVIWEFDGLHLENSTETASEELMLEMQRLLYEDLREELIKRELEFFEKEDEYLAQAVLENMNLNDNQNAENNKVWCPICKRGELQENHHIICCTNCNLRFDAGIDKLNLNFLKSRLGEVHMDHLNRGCKATPSFCMQAMFNLNALFIQCEVCDTFEIVI
>gnl_Nelnu_v1.0_NNU_004890-RA
MGLGCAAAASTLFCPTPTPPVCRVTPLQLQLKQGLVIRKSCNHHRHCHSFVSSCLSTASPPASSSNVLEVREIRERSKRWQWRGHSINYFVHLPPQEGPSPPPTLLLVHGFGASIAHWRRNIGVLSQSYIVYAIDLLGFGASDKPTGFAYTMEAWAQLILDFLDEIIQKPTVLVGNSVGSLACVIAASGSMHGLVRGLVLLNCAGGMNNKAIVDDWRIKLLLPLLWLIDFLLKQQGIASAIFERVKQRENLRSILLSVYGNKDYVDDVLVEIIKGPADDEGALDAFVSIVTGPPGPNPVQLMPRISIPVLVLWGDQDSFTPLDGPVGKYFSSLPFELPNLSLYVLEGVGHCPHDDRPDLVHEKLLPWLANLPAS
>gnl_Orysa_v7.0_LOC_Os05g34630.1
MAAALAAAAAAAAAHHHRLSSSSPAARTRVVHHHRRRRSSSLSFSAPASSHGCPRGARALRRAAAGDGGGNGSGGVSTGTVDPAAASSPSSSLEELYRSCATWTWRGMRMNYLVRGEGPPLLLVHGFGASVGHWRRNIGVLSESYTVYAIDLLGFGASDKPPGFSYTMETWAELILDFLDEVVRRPTVLVGNSVGSLACVIAAADSSRDLVRGLVLLNCSGGMNNKAIVDDWRIKLLLPLLWLIDFLLKQRRIASALFERVKDRSNLKDILLSVYGNKDAVDDELVEIIRGPADGEGALDAFVSTVTGPPGPSPIALMPAVAARSPVLVLWGDRDPFTPIDGPVGRYFSALPSELPNVTLHMLEGVGHCPHDDRPDLVHAKLLPWLDTLPSTTALTPVSSPAA
>gnl_Phavu_v2.1_Phvul.007G113800.1
MEVTSAVHSVGFLHLQTHLQRLNCGELFFSTKPRKVKVPLPCHHHLHPIYSSNAKVGSSDRTSVIINSTSVTSTATSAAEGSLSEVEKIKQRCLTWQWKGEYSINYFVSSDSPQQLQANHPPLLLVHGFGASIPHWRRNIKILAQNYTVYAIDLLGFGASDKPPGFEYTMEAWAQLILDFLNEVIQKPTVLIGNSVGSLACLIAASDSSQTLVRGIVLLNCAGGMNNKAIVDDWRIKLLLPLLWLIDFLLKQKGIASAIFERVKQRENLRNVLSSVYGNKESVDEELVEIIREPANAPGALDAFVSIVTGPPGPNPVALMPNISLPVLLLWGDEDPFTPIDGPVGKYFSSLPSQQENVKLFLLEGVGHCPHDDRPDLVHEKLLPWLASLPNSE
>gnl_Phypa_v3.3_Pp3c9_30V3.1
MAMASCVQLHLVPAGSCCSETTGCRGRPAPALRMICRGGRQRSVTSIEVQRKPEALGKNIKSWMCVRAQAQPEGKNVNETEESSESVMKREGVAALTVGLVDPEVSTAAIESVVTAAANSSAVTEEGTTATNEESCITEELRSIYATMREWKWRGYSIAYTVHGSGPPVLLVHGFGASIGHWRRNIGVLAESNTVYAIDLLGLGASDKPFKFLYTMETWAEQLVDFVKEVVGKQTVLVGNSIGSLACLIASAEAAPLNLVRGTVLLNCAGGMNNKAVTDDWRLKLALPLLWLIDFLLQQPSIAGRLFDRVKSKDNLKTVLQSVYSNKEAVDDELVEVILKPAETEGALDAFVSIITGPPGPKPQTLIPVIENPILVLWGDEDPFTPIDGPVGKYFRALPETNPQVQLFLLENVGHCPHDDRPDLVHEKLVPWLAQLPALT
>gnl_Phypa_v3.3_Pp3c8_3230V3.1
MEVAQRALFAGDGVAERLISRSNAQQGCPGKHSSIVSVSGRRVQIATRQSARNSRLCCSRSGQLKVLSLNKYLRVPHKHSNSFLSGSSSSQTGFITADSKRRNRISVVSAGLTTDSGTADESKEAELASALQKIVSDPQDIGFSTGSRTVTITVCGVLNDNDLRRLKSQVEDLDGVGNARIGTLKEGGVRGGSVAMEIDVEKRVPLPALIQSVQALDEALLILPFKSASWIWRGNKINYSVSGFGKPLILVHGFGGNAGHFARLIPFLAENHRVYAIDLLGFGASDKPSNTEYGPELWADLVCDFAKEFASEGSVLFGNSIGSLAVLASAAKAGSDLFTGIVLLNCAGAMNRKGLAQDGLALRLVAPIFIVVEYLLQQPKIANFLFNKFRSKENVKQILQQQAYCDKQAVTDQLVDILHHPSTDEGALDVFVKVFTGEPGPRPEVLMPQIDIPLLLLWGEKDPWTPANGPIAKYFRKIAVERDHVFVTTLPDVGHCPHDDRPELAAGEILPFLEKYNL
>gnl_Pinta_v2.0_PITA_000008606-RA
MLLTSPSSSSLPPPLVPQYDHGLPGFSMRQFNSLPLSVTRAYSTRLKSFDSVYKDVSISYRRKSSSTKCSASSSLSGGNDDETGRRCIGKELEAIYARCTSWEWKGYKINYVVEGDGRGPALLLVHGFGASIGHWRRNIPVLAERYTVYAIDLLGFGASDKPTNFTYTMEGWAELLLDFSRDVIQAPTILIGNSVGSLACLIAGSAPQNLVRGIVLLNCAGGMNNKAIVDDWRIKLITPLLWLLDFLLNQRKIASALFERLKTRENLMNVLGAVYSNKASVDDELIEVIRKPADYPGALDVLVSVVTGPPGPNPMSLIPNISIPILVLWGDEDPFTPLDGPVGKYFSSLPSVLPNVQFFVLQEVGHCPQDDRPDLVHEKLLTWLDSLPATLSVPCVK
>gnl_Poptr_v3.0_Potri.019G063900.1
MAILALTTIVFHLTLLPFKIDYRISVFSFCREIRQEGTKGDMGFSALAVAAELPLHYSSVNKNGDRFLCQQRKHGHIRYCKKPVSCNIKSNITAAATSGNNTATTGSTSSSSCGGKVLEIKEIRERCKKWLWKGQFSINYFVSCNSDSQSNPGPPLLLVHGFGASIPHWRRNIDTLAKNYTVYAIDLLGFGASDKPEGFSYTMEAWAQLILDFLDEVIQKPTVLIGNSVGSLACVIAASDSSQTLVRGLVLLNCSGGMNNKAIVDDWRIKLLLPLLWLIDFLLKQRAIASSIFERVKQRDTLRNILLSVYGNKESVDEDLVEIIRGPACDEGALDAFVSIVTGPPGPNPVTLMPGISIPILVLWGDQDPFTPIDGPVGKYFSSLPSQLSNVRLCMLEGVGHCPHDDKPDLVHDNLLPWLAHLAAS
>gnl_Prupe_v2.1_Prupe.1G353100.1
MDLTGRAAHPLSLGLPPVHLQFLEEQSRPSKHKGVGIRSLLRYGGGKRLNNRTILPFFKNSVIPTTCCAAKATTSTGAAAGDMLEVDLREIKDKCKKWNWKGRYAINYFVSHSSSDPHSSNPNRPPILLVHGFGASIPHWRRNIRTLAQIYTVYAIDLIGFGASEKPVGFSYTMEKWAELILDFLDEIVQEPTVLIGNSVGSLACVIAAASASGAEAESNNKARVRGLVLLNCAGGMNNKAITDDWRIKLFLPLLWLIDFLLKQRGIASAIFERVKQRDNIRNILLSVYGNKESVDEELVEIIMEPTCDPGALDAFVSIVTGPPGPSPVQLMPTIISSSLPLLVLWGDEDPFTPLDGPIGKYFTSLPSQLPYVTLFVLQGVGHCPHDDRPDLVHQKLLPWLDHFSTVTHT
>gnl_Selmo_v1.0_165504
MEEIYSQCKVWEWKGLYKINYVALVSSGGPAILLVHGFGASIGHFRRNIPVLAKNYSVYAIDLLGLGASEKPANFSYTMETWGELLLDFIKDVMESAPTVLVGNSIGSLACLTATANATEGLIRGAVLLNCAGGMNNKAVVDDWRLKLASPLLSLIDWLLKQPGISSRLFNRVKSRENLKTLLSSVYVNKEAVDQELIEIIRRPAEDPGALEAFVSIITGPPGPTPMALIDKIHCPILVLWGDTDPFTPVDGPVGKYFTSLPSSRPNVKLRVLQNVGHCPHDDEPELVHEQLLPWLASLSS
>gnl_Selmo_v1.0_438125
MEEIYSQCKVWEWKGLYKINYAALVSSGGPAILLVHGFGASIGHFRRNIPVLAKNYSVYAIDLLGLGASEKPANFSYTMETWGELLLDFIKDVMESAPTVLVGNSIGSLACLTATANATEGLIRGAVLLNCAGGMNNKAVVDDWRLKLASPLLSLIDWLLKQPGISSRLFNRVKSRENLKTLLSSVYVNKEAVDQELIEIIRRPAEDPGALEAFVSIITGPPGPTPMALIDKIHCPILVLWGDTDPFTPVDGPVGKYFTSLPSSRPNVKLRVLQNVGHCPHDDGPELVHEQLLPWLASLSS
>gnl_Selmo_v1.0_438482
MEAMDISMALAPECLRNVGGAGAIAAAAREFSARSSCRAIGIQTRQRRLRLIANATIDRSAGDIAREAPAPGKIKIDPQILQPVDGFPALPRTFSITIHGVTLEEELERLKQDIKGVAGVIDVCWIGELVQGGPRGGYVTVQLELQSDATLRSVTSAIQALDSSKLLVLPYKNNSWKWRDYKINFGVAGCGNPIILVHGFGGNAGHFGNLLSYLAENNKVYAIDLLGFGDSEKPKQADYSPDLWAELVCDFAQEFTENGAVLVGNSIGSLSALTAAVKGGKNTVRGLVLLNCAGAMNRKGLTQDGFLLQLLSPVFVGVEYILAQPRFANLLFNRFRSKDNIRKILTQQAYCNKESVTDQLVDILYHPSTDEGAVDVFVKVFTGNNPGSRPEKLMSEVEIPVLVLWGDRDAWTPANGPVAKFFVDLEKKRNDVKFYALEGVGHCPHDDRPEIAAEYIRSFLASLNW
>gnl_Solly_v2.4_Solyc02g070490.2.1
MKATTIWGLKKRRGTCDLKHFLPQEASLFSVLLCKKHKYSHCAASLSMKAMVVAVRASPLVFLPSSPFAASRNLKKQCSNTIISFNIRLQSSHSKSSCITISSIKCSASSTSAIVSKEEEPLPLEVNEIKTLCKTWVWRGYNINYLSYPGHNNDTCRPSLLLVHGFGASVAHWRRNIATLAQNYRVYAIDLLGFGASDKPEGFAYNMETWAELILDFVNQVIQRPTVLVGNSVGSLACVIAAADPSQTSIQGLVLLNCAGGMNNKAIVDDWRIKLLSPLLWLVDFLLSQKPIASSIFTRVKQRENLKNILLSVYGNKESVDEDLVDIIRTPADSEGALDAFVSIVTGPPGPNPVQLIPKMTLPILVLWGDQDPFTPIDGPVGRYFSSLPSQKPNVSLFLLEGVGHCPHDDRPDLVHEKLLPWLSNLPVADNVVT
>gnl_Sorbi_v3.1_Sobic.009G140600.1
MAAVAAHHHRLSFSSTAAPTTPCRRHRFSSLPFSGRPSSHGRLRSRAATRVLTRAGSTGTSSAATTTSLEELRRGCSTWTWRGMRVNYLDRGQGPPVLLVHGFGASVAHWRRNIGVLSESYTVYAIDLLGFGASDKPAGFSYTMETWAELILDFLEEVVRRPTVLVGNSVGSLACVIAASESNREAVRGLVLLNCAGGMNNKAIVDDWRIKLLLPLLLLIDFLLKQRPIASALFNRVKNRDNLKDILLSVYGNKDAVDDELVDIISGPADTEGALDAFVSTVTGPPGPSPIPLMPRLADLPVLVLWGDRDPFTPIDGPVGKFFSKLPSELPNVTLYMLEGVGHCPHDDRPDLVHARLLPWLEALPPPAAGTVTTTV
>gnl_Spipo_v2_Spipo17G0050100
MAAVGDGRLASGPLAESSGSQPELAEIYEACTTWQWRGFNVNFLVKGKVAGDRLPLLLVHGFGASIPHWRRNIGVLAEKYTVYAIDLLGFGASDKPEGFEYTMETWAELILDFLDEVVRRPTVLIGNSVGSLACVIAASESSGGLVEGLVLLNCAGGMNNKAIVDDWRIKLLLPFLWLFDVLLRQRWIASALFDRVKQRENLKNILESVYGNKESVDDDLIKIIQGPANDEGALDAFVSIVTGPPGPNPVSLIPKISLPVLVLWGDQDPFTPLDGPVGKYFSSLPAQLPNISLYVLEGVGHCPHDDRPDAVHEKLLPWLSSLSKS
>gnl_Stras_v2.0_SGA_v2.0_scaffold118T32559
MAVNLSAPHAFLSPASSTALQLQHNPICRLSSCFRFWPAKFSKNQICAVNCANAAAASTPAVSAGKEGLLPPLEVREIDGKCRKWVWRGYAINYFVYPQIDGDVAGVSPPLLLVHGFGASIAHWRRNIPTLAQGHTVYAIDLIGFGGSDKPVGFQYTMEIWAQLILDFLDEIVQRPTVLLGNSVGSLACVIAAAESNKCKSLVCGLVLLNCAGGMNNKAIVDDWRIKLLLPLLWFFDFLLKQRGIASYLFERVRQRDNLRNVLLSVYGNKESVDEDLVEIIRKPALDEGALDAFVSIVTGPPGPNPVQLIPNITLPVLVLWGDQDPFTPIDGPVGKYFSSLPGQLPNVDLFLLEGVGHCPHDDRPDLVHEKLLPWLANIPGA
>gnl_Theca_v1.1_Thecc1EG007625t1
MAATSLHDVVRLRPLHSLQQTKEKGPRVRGRLAFPQLYRYKRPLLGLGYGNRSFITCYRDQSTESGGSVLGVSDIKEKCNKWQWKGQYSINYFVSSSSSKAESKSSLLLVHGFGASIPHWRRNIGTLSQDYSVYAVDLLGFGASDKPQGFPYTMEAWAQLILDFLNEVVQKPTVLIGNSVGSLACVIAASESSQNLVRGLVLLNCAGGMNNKAVVDDWRIKLLLPLLWLFDFLLKQRGIATVVFERAKQRDNLRNILLSVYGNKESVDDELVEIINGPTNDEGALDAFVSIITGPPGPNPAQLMPRINLPVLVLWGDQDPFTPLDGPVGKYFSSLPSQSSNVSLFVLEGVGHCPHDDKPDLVHEKLLPWLAQLAAL
>gnl_Utrgi_v4.1_Scf00044.g4972.t1
MFTMSVTAHYASPSTCFRLSSHALPSQRIPIGNLQKTSIGVVYGVRGKNSISSRRVFASASASIETGELILPLEVGEIKGKSKKWAWRGFDIQYFAYPDGSGDETSFPLLLVHGFGASIAHWRRNIPVLGKSYKVYAIDLLGFGGSDKPVDFQFTMESWAQLILDFINEIIKQPTVLVGNSVGSLACVIAAASESSNALVRGLVLLNCAGGMNNKAIVDDWRIRENLRNVLLSVYGNSEAVDDDLVEIIREPAVEDGALDVFVSILTGPPGPNPVELIPNIQLPVLVVWGDNDPFTPVDGPVGKFFSSLPAGMQNVEFCLLEGVGHCPHDDRPELVHEKLLPWLGKLTVS
>gnl_Vitvi_Genoscope.12X_GSVIVT01037084001
MRARMRAVAVTAPHALFSLPSTPSASASSSSTAINFDSVSRFRRLGLFRFRARVRHRKPILNAASSAGAVEVGFREIQEKCSKWQWKGHTISYLVVHPPQACSSDPPVLLVHGFGASIAHWRRNIMILAESQTVYAIDLLGFGASDKPSGFAYTMEIWAQLILDFLDEIVRKPTVLIGNSVGSLACVIAASESTNALVRGLVLLNCAGGMNNKAVVDDWRIKLLLPLLWLFDFLLKQRGIASSIFERVKQRDNLRNILLSIYGNKESVDEDLLQIIKEPADDEGALDAFVSIVTGPPGPNPVQLMPRLSLPILVLWGNQDPFTPLDGPVGKYFASLPSQQPNISLFILEGVGHCPHDDRPDLVHEKLIPWLASLPTS
>FraveV4A2_2g37190.t1
MGVTVILCPHSLPKFLHLQPSTPNQKAVKTSCLLSYGGRRAGEGGVLLRQNNQPNTTTIKSSCITTLRSMKLNSSSSSSSSRTAAKATSAGAAAAADDVVLELELGEIKDKYMKWNWKGQYAINYVVSHPENANPNPNTPPLLLVHGFGASIPHWRRNIKTLAKNYTVYAIDLIGFGASDKPIGFSYTMEKWAELILDFLDEVVQKPTVLIGNSVGSLACVISASESKQGLVRGLVLLNCSGGMNNKAIVDDWRIKLIFPLLLLIDFLLQQRPIASFIFERVRQRESLRNILSSVYANKESVDDELVEIIMEPTNDPGALDAFVSIVTGPPGPNPVQLIPGISLPILVLWGDEDPFTPLDGPVGKYFSSLPSQQSNVSLSVLQGVGHCPHDDRPKLVHDRLLPWLANLST
>Maldo_HF_20917
MFYSCHPLRRFSLQNINNKGNQQQSESKREREELMGLTVRAPRPVSSGPPLYLQLRRFPSKHIGIRSLLFRYGGQNILPRSLNMKFSSCVSAAKATSSSITAAATGAAAGGEDTTTSSEVEELREIKDKCRQWKWKGRYAINYFVSLSDPPPSSSNPKPKPPLLLVHGFGASILHWRRNIRTLSQNYTVYAIDLLGFGASEKPTGFSYTMEKWAQLILDFLDEIVQKPTVLIGNSVGSLACVIAASESNNKALVGGLVLLNCAGGMNNKAIVDDWRIKLLLPLLWFFDFLLKQRRIASAIFERVKQRDTIRNALLAVYGNKESVDKELVEIIMEPTCDPGALDAFVSIVTGPPGPNPMQLISRMSDIPLLVLWGDQDPFTPLDGPLGKYFASLPSQHPPNVNANANVSFFVLPGVGHCPHDDRPELVHERLLPWLDHLSI
>Malba_006796
MFYSCHPLRRFCLQNINNKGYQQQSESKREREELMGLTVRAPRPVSFGPPLYLQLRRFPSKHIGIRSLLFRYGGQNILPRSLNMKFSSCVSAAKATSSSITAAATGAAAGGEDTTTSSEVEEMREIKDKCRQWKWKGRYAINYFVSLSDPPLSSSNPKPKPPLLLVHGFGASILHWRRNIRTLSQNYTVYAIDLLGFGASEKPTGFSYTMEKWAQLILDFLDEIVQKPTVLIGNSVGSLACVIAASESNNKALVGGLVLLNCAGGMNNKAIVDDWRIKLLLPLLWFFDFLLKQRRIASAIFERVKQRDTIRNALLAVYGNKESVDKELVEIIMEPTCDPGALDAFVSIVTGPPGPNPMQLISRISDIPLLVLWGDQDPFTPLDGPLGKYFASLPSQLPPNANANANVSFFVLPGVGHCPHDDRPELVHERLLPWLDHLSI
>Malsi_08g000050
MGLTVRAPRPVSSGPPLYLQLRRFPSKHIGIRSLLFRYGGQNILPRSLNMKFSSCVSAAKATSSSITAAATGAAAGGEDTTTSSEVEELREIKDKCRQWKWKGRYAINYFVSLSDPPPSSSNPKPKPPLLLVHGFGASILHWRRNIRTLSQNYTVYAIDLLGFGASEKPTGFSYTMEKWAQLILDFLDEMVQKPTVLIGNSVGSLACVIAASESNNKALVGGLVLLNCAGGMNNKAIVDDWRIKLLLPLLWFFDFLLKQRRIASAIFERVKQRYLLINSS
>Malsy_08g000670
MFYSCHPLRRFSLQNINNKGNQQQSESKREREELMGLTVRAPRPVSSGPPLYLQLRRFPSKHIGIRSLLFRYGGQNILPRSLNMKFSSCVSAAKATSSSITAAATGAAAGGEDTTTSSEVEELREIKDKCRQWKWKGRYAINYFVSLSDPPPSSSNPKPKPPLLLVHGFGASILHWRRNIRTLSQNYTVYAIDLLGFGASEKPTGFSYTMEKWAQLILDFLDEIVQKPTVLIGNSVGSLACVIAASESNNKALVGGLVLLNCAGGMNNKAIVDDWRIKLLLPLLWFFDFLLKQRRIASAIFERALDAFVSIVTGPPGPNPMQLISRMSDIPLLVLWGDQDPFTPLDGPLGKYFASLPSQHPPNVNANANVSFFVLPGVGHCPHDDRPELVHERLLPWLDHLSI
>Maldo_GDDH_08G1001000
SFFMFYSCHPLRRFSLQNINNKGNQQQSESKREREELMGLTVRAPRPVSSGPPLYLQLRRFPSKHIGIRSLLFRYGGQNILPRSLNMKFSSCVSAAKATSSSITAAATGAAAGGEDTTTSSEVEELREIKDKCRQWKWKGRYAINYFVSLSDPPPSSSNPKPKPPLLLVHGFGASILHWRRNIRTLSQNYTVYAIDLLGFGTSEKPTGFSYTMEKWAQLILDFLDEIVQKPTVLIGNSVGSLACVIAASESNNKALVGGLVLLNCAGGMNNKAIVDDWRIKLLLPLLWFFDFLLKQRRIASAIFERVKQRDTIRNALLAVYGNKESVDKELVEIIMEPTCDPGALDAFVSIVTGPPGPNPMQLISRMSDIPLLVLWGDQDPFTPLDGPLGKYFASLPSQHPPNVNANANVSFFVLPGVGHCPHDDRPELVHERLLPWLDHLSI
>Maldo_Gala_08g000050
MGLTVRAPRPVSSGPPLYLQLRRFPSKHIGIRSLLFRYGGQNILPRSLNMKFSSCVSAAKATSSSITAAATGAAAGGEDTTTSSEVEELREIKDKCRQWKWKGRYAINYFVSLSDPPPSSSNPKPKPPLLLVHGFGASILHWRRNIRTLSQNYTVYAIDLLGFGTSEKPTGFSYTMEKWAQLILDFLDEIVQKPTVLIGNSVGSLACVIAASESNNKALVGGLVLLNCAGGMNNKAIVDDWRIKLLLPLLWFFDFLLKQRRIASAIFERVKQRDTIRNALLAVYGNKESVDKELVEIIMEPTCDPGALDAFVSIVTGPPGPNPMQLISRMSDIPLLVLWGDQDPFTPLDGPLGKYFASLPSQHPPNVNANANVSFFVLPGVGHCPHDDRPELVHERLLPWLDHLSI
>Pyrco_DAP_Chr8v0.1_18797.1
MMGFTVRAPRPVSFGPPLYLQLRRFPSKHIGIRSLLFRYGGQNILPRSLNMKFSSCVSAAKATSSSITAAATGAAAGGEDTTTSLEVEELREIKDKCRQWKWKGRYAINYFVSLSDPPPSSSNPKPKPSLLLVHGFGASIPHWRRNIRTLSQNYSVYAIDLLGFGASEKPTGFSYTMEKWAKLILDFLDEIVQKPTVLIGNSVGSLACVIAASESNNKALVGGLVLLNCAGGMNNKAIVDDWRIKLLLPLLWFFDFLLKQRRIASAIFERVKQRIGRGALDAFVSIVTGPPGPNPMQLISRISDIPLLVLWGDQDPFTPLDGPLGKYFASLPSQLPPNANANVSFFVLPGVGHCPHDDRPELVHERLLP
>Pyrco_BP1_010781.1
MMGFTVRAPRPVSFGPPLYLQLRRFPSKHIGIRSLLFRYGGQNILPRSLNMKFSSCVSAAKATSSSITAAATGAAAGGEDTTTSLEVEELREIKDKCRQWKWKGRYAINYFVSLSDPPPSSSNPKPKPSLLLVHGFGASIPHWRRNIRTLSQNYSVYAIDLLGFGASEKPTGFSYTMEKWAKLILDFLDEIVQKPTVLIGNSVGSLACVIAASESNNKALVGGLVLLNCAGGMNNKAIVDDWRIKLLLPLLWFFDFLLKQRRIASAIFERVKQRDTIRKALLAVYGNKESVDKELVEIIMEPTCDPGALDAFVSIVTGPPGPNPMQLISRISDIPLLVLWGDQDPFTPLDGPLGKYFASLPSQLPPNANANVSFFVLPGVGHCPHDDRPELVHERLLPWLDHLSI
>Pyrco_BP_DH_08g00040
MFYNCHPLWRLNINNKGNEQESESKREREEMMGFTVRAPRPVSFGPPLYLQLRRFPSKHIGIRSLLFRYGGQNILPRSLNMKFSSCVSAAKATSSSITAAATGAAAGGEDTTTSLEVEELREIKDKCRQWKWKGRYAINYFVSLSDPPPSSSNPKPKPSLLLVHGFGASIPHWRRNIRTLSQNYSVYAIDLLGFGASEKPTGFSYTMEKWAKLILDFLDEIVQKPTVLIGNSVGSLACVIAASESNNKALVGGLVLLNCAGGMNNKAIVDDWRIKLLLPLLWFFDFLLKQRRIASAIFERVKQRDTIRKALLAVYGNKESVDKELVEIIMEPTCDPGALDAFVSIVTGPPGPNPMQLISRISDIPLLVLWGDQDPFTPLDGPLGKYFASLPSQLPPNANANVSFFVLPGVGHCPHDDRPELVHERLLPWLDHLSI
>Pruav_sc0001030.1_g020.1.mk
ERKKERKKERERGRETKTMELTGRAAHPLSLGRPPVHLQFLEEQSRPSKHKGIGIRSLLRYGGGKRLNNRTILPFFKNSVIPATCCAAKATTSTGAAAGDMLEVDLREIKDKCKKWNWKGRYVINYFVSHSSSDPHSSNPNRPPILLVHGFGASILHWRRNIRTLAQIYTVYAIDLIGFGGSEKPVGFSYTMEKWAELILDFLDEIVQEPTVLIGNSVGSLACVIAAASASASASASGAEAESNNKALVRGLVLLNCAGGMNNKAITDDWRIKLFLPLLWLIDFLLKQRGIASAIFERVKQRDNIRNILLSVYGNKESVDEELVEIIMEPTCDPGALDAFVSIVSGPPGPSPVQLMPTVISSSLPLLVLWGDEDPFTPLDGPIGKYFASLPSQLPYVTLFVLQGVGHCPHDDRPDLVHKKLLPWLDHISTVTHT
>Pyrusco8g006810.1
MMGFTVRAPRPVSFGPPLYLQLRRFPSKHIGIRSLLFRYGGQNILPRSLNMKFSSCVSAAKATSSSITAAATGAAAGGEDTTTSLEVEELREIKDKCRQWKWKGRYAINYFVSLSDPPPSSSNPKPKPSLLLVHGFGASIPHWRRNIRTLSQNYSVYAIDLLGFGASEKPTGFSYTMEKWAKLILDFLDEIVQKPTVLIGNSVGSLACVIAASESNNKALVGGLVLLNCAGGMNNKAIVDDWRIKLLLPLLWFFDFLLKQRRIASAIFERVKQRDTIRKALLAVYGNKESVDKELVEIIMEPTCDPGALDAFVSIVTGPPGPNPMQLISRISDIPLLVLWGDQDPFTPLDGPLGKYFASLPSQLPPNANANVSFFVLPGVGHCPHDDRPELVHERLLPWLDHLSI
>Pyrbe_050579
MFYSCHPLWRLNINNKGNQQESESKREREELMGLTVRAPRPVSFGPPLYLQLRRFPSKHIGIRSLLFRYGGQNILPRSLNMKFSSCVSAAKATSSSITAAATGAAAGGEDTTTSLEVEELREIKDKCRQWKWKGRYAINYFVSLSDPPPSSSNPKPKPSLLLVHGFGASIPHWRRNIRTLSQNYTVYAIDLLGFGASEKPTGFSYTMEKWAKLILDFLDEIVQKPTVLIGNSVGSLACVIAASESNNKALVGGLVLLNCAGGMNNKAIVDDWRIKLLLPLLWFFDFLLKQRRIASAIFERVKQRDTIRKALLAVYGNKESVDKELVEIIMEPTCDPGALDAFVSIVTGPPGPNPMQLISRISDIPLLVLWGDQDPFTPLDGPLGKYFASLPSQLPPMRMRM
>Pyrpy_N_08g0009.1
MGLTVRAPRPVSFGPPLYLQLRRFPSKHIGIRSLLFRYGGQNILPRSLNMKFSSCVSAAKATSSSITAAATGAAAGGEDTTTSLEVEELREIKDKCRQWKWKGRYAINYFVSLSDPPPSSSNPKPKPSLLLVHGFGASIPHWRRNIRTLSQNYTVYAIDLLGFGASEKPIGFSYTMEKWAKLILDFLDEIVQKPTVLIGNSVGSLACVIAASESNNKALVGGLVLLNCAGGMNNKAIVDDWRIKLLLPLLWFFDFLLKQRRIASAIFERVKQRDTVRKALLAVYGNKESVDKELVEIIMEPTCDPGALDAFVSIVTGPPGPNPMQLISRISDIPLLVLWGDQDPFTPLDGPLGKYFASLPSQLPPNANANVSFFVLPGVGHCPHDDRPELVHERLLPWLDHLSI
>Rosch_v2.0_Chr6g0304501
MPSKSENSDRNHRMGVTVISPHSLPQYLHLQQSIPNQKAVKTSCLLSYGRRGGVLLGQNNHPDPTTVNSITTVPAMKLNSSSSSIAAEATSTGAAAAADDVVLELELGEIKDKYVKWKWKGQYAINYIVSHPEDANPNPNAPPILLVHGFGASVPHWRRNIKTLAKHYTVYAIDLIGFGASDKPIGFSYTMEKWAELILDFLDEVVQKPTVLIGNSVGSLACVISASESKKGLVRGLVLLNCSGGMNNKAIVDDWRIKLLFPLLMLIDFLLKQRPIASFIFERVRQRESLRNILSSVYANKESVDEELVEIIMEPTSDPGALDAFVSIVTGPPGPNPVQLMPGLSLPILVLWGDEDPFTPLDGPVGKYFTSLPSQKSNVSLSILQGVGHCPHDDRPKLVHDKLLPWLDNLSIENSVV
>Rubch_LG02.406
MVVTVNSLVLGLPPVLQQSTLDQQGRRLRITSCLLRCGGQRGGGGVLRIRRRRNNKSHILIPAMKFNSSSSSTTTAAKATSTTTGAAAADDAVLELELGEIKDKYIKWNWKGQYAINYVVAHPDEDANINAPPVLLVHGFGASVPHWRRNIKTLAKNYTVYAIDLIGFGASDKPLGFSYTMEKWAELILDFLNEVVQKPTVLIGNSVGSLACVIAASESNKGLVRGLVLLNCSGGMNNKAIVDDWRIKLLFPLLLLIDFLLKQRPIASFIFERVKKRESLRNILSSVYSNKESVDDELIEIIMEPTNDPGHWMLLFQSSPAHRDRTRSS
>Ruboc_02_G10460
MGVSVMSPHSLVIGLPPVLQQSILNQQGRRLRITSCLLRCGGQAGRGGVLRIRRRRNNKSNILIPAMKFNSSSSSTTTSTTGAAADDVVLELELGEIKDKYIKWNWKGQYAINYVVSHPDHHEDANINAPPILLVHGFGASVPHWRR
