# Supplementary material for: Transcriptomics of long‐term, low oxygen storage coupled with ethylene signaling interference suggests neofunctionalization of hypoxia response pathways in apple ( Malus domestica )
Source: Plant Direct. 2024 Dec 20;8(12):e70025. doi: 10.1002/pld3.70025 (PMC11660084; doi:10.1002/pld3.70025)
Supplement: Supplementary file 2 — Data S2: Homologs of all 606 hypoxia response genes identified in this study across 42 representative species of land plants). [file PLD3-8-e70025-s004.gz › 01-integratedGeneFamilies_dir/668.faa]

>gnl_Ambtr_v1.0_evm_27.model.AmTr_v1.0_scaffold00003.191
MEESFVPFRGIKNDLSGRLKCYKQDWTGGFSAGFRILAPTTYIFFASAIPVISFGEQLERSTDGTLTAVQTLASTAVCGIIHSIIGGQPLLILGVAEPTVIMYTFMFNFAKDRADLGPKLFLAWAGWVCVWTAFLLFMLAILGGCSIINRFTRVAGELFGLLIAMLFMQQAITGVVEEFRIPRRENPRLTEFVPSWRFANGMFGLVLTFGLLLTALRSRKARSWRYGTGWLRSFIADYGVPLMVLVWTAVSYIPSGDVPKGIPRRLVSPNPWSPGAYSNWTVIKQMLDVPVLYILGAFIPATMIAVLYYFDHSVASQLAQQKEFNLRKPPSFHYDLLLLGFLTIICGLVGIPPSNGVIPQSPMHTKSLATLKHQLLRNRLVATARNCISKNSSLGQLYGNMQEAYQQMQTPLIYQEQSTRGLRELKESTIQLASSMGNIDAPVDESIFDVEKEIDDLLPVEVKEQRLSNLLQAFMVGGCVAAMPFIKMIPTSVLWGYFAFMAIESLPGNQFWERILLLFTAPSRRYKVLEEYHATFVETVPFKAIAFFTIFQLTYLLVCFGMTWIPIAGVLFPLMIMLLVPVRQYLLPKFFKGPHLQDLDAAEYEEAPALPFNVLALQEGESSGLGGMRGTPDDGEILDDIITRSRGEIRRTCSSKITSSTATPVTDHRGPFSPRFSEKEFSPRVSELRHESSPRVGGRRAFSPKTEAKPSNLGQSARNSPS
>gnl_Ambtr_v1.0_evm_27.model.AmTr_v1.0_scaffold00096.43
MEETFVPFRGIKNDLSGRLLCYKQDWTSGFQAGIRILAPTTYIFFASAIPVISFGEQLERNTNGIITAVQTLASTALCGIIHTIFGGQPLLILGVAEPTVLMYTFMFNFAKDRQDLGPKLFLAWTGWVCVWTAFLLFLLAILGACSIINRFTRVAGELFGLLIAMLFMQQAIRGVVDEFRIPKRENPKLTEFQDSWRFGNGMFALVLSFGLLLTALRSRKARSWRYGTGWLRGFIADYGVPLMVLIWTAVSYIPVHDVPTGIPRRLFSPNPWSPGAYSNWTVIKEMVNVPLLYIIGAFIPATMIAVLYYFDHSVASQLAQQKEFNLRKPPSFHYDLLLLGFLVILCGLLGIPPSNGVIPQSPMHTKSLATLKHQLLRNKLVATARKSISKNESLGQLYGTMQEAYHQMQTPLVYQPQSAPGLRELKESTIQLASSSGNIDSPVDESVFDVEKDIDDLLPVEVKEQRLSNLLQSIMVVGCVAAMPLLKKIPTSVLWGYFAFMAIESLPGNQFWERILLLFTAPSRRYKVLEDTHASFVETVPFKTIATFTIFQTAYLLVCFGITWIPIAGVLFPLLIMLLVPVRQYVLPKFFKGAHLQDLDAAEYEEAPPLPFTIADESHQVFGSGIRGGHADDAEILDDIITRSRGEIRHTHSPKLTSSTSLENVRSPFSPKFSDKAYSPRVSELRQEYSPRSGTKHPEMKQTPSPRPSTLGQSSRSSPHS
>gnl_Ambtr_v1.0_evm_27.model.AmTr_v1.0_scaffold00052.22
MDHWQAPFAGVVKDVNGRALCYKQDWKVGLCSGFRILAPTLYIFFASALPVVAFGEQLSRDTDGSLSAVQTLASTAICGVIHSILGGQPLLILGVAEPTVIMYTYIYNFAKGSDDLGRSLFLPWAGWVCVWTALLLFLLAAFNASSTISRFTRVAGELFGMLIAVLFLQQAIKGVVGEFEVPKGADKSSSAHLFQWLYMNGLLGIIFSFGLFFTALKSRRARSWRYGAGWMRSFIADYGVPLMVVLWTALSYSVPKKVPDDIPRRLDSPLPWSTTGAMSNWTIMKDMGLVPPLYIFAAFIPAMMIAGLYFFDHSVASQMAQQKEFNLKNPSAYHYDILLLGIMVLLCGLLGLPPSNGVLPQSPMHTKSLAVLKRQLVRNKMVKSAKESIKLQASNSEIYGNMQAVFIKMDDKQSAVSDVKELKELKEAVMGSKEGGGDHVFDPEKHIDAYLPVQVNEQRLSNLLQSVLVACCLGGMPVIRMIPTSVLWGYFAYMAIDSLPGNQFWERFLLLFITPRRRYKVLEGIHASFVELVPFKYIAGFTLMQVVYLLTCFGITWIPVAGILFPIPFFLLILIRQRLLPKLFHPHHLHELDAAEYEEIAGAAHPHRDPSFKEREMGMESDEDVFDAEEILDELTTSRGEIKLRQTSFSENDTRHFQARHFFFSLAVLSFCS
>gnl_Aquco_v3.1_Aqcoe2G258900.1
MEETFVPFEGIKNDLKARLKCYKQDWTGGFSAGLRILAPTTYIFFASAIPVISFGEQLERDTDGVLTAVQTLASTALCGIIHSIIGGQPLLILGVAEPTVLMYTFMFKFAKDKPELGAKLFLAWSGWVCVWTAILLFFLAILGACSIINRFTRVAGELFGMLIAMLFMQQAIKGLVDEFRAPQRENLKQTEFLPPWRFANGMFALVLSFGLLLTGLKSRKARSWRYGSGMIRGLIADYGVPLMVLIWTGVSYIPSHSVPHGIPRRLFSPNPWSPGAYDNWTVIKDMLEVPILYIIGAFIPATMIAVLYYFDHSVASQLAQQKEFNLRKPPSFHYDLLLLGFLTLLCGLLGIPPSNGVIPQSPMHTKSLATLKHQLLRSRLVATARRSMGKNASLGQLYGNMQESYQQMQTPLIYQDASARGLKDLKDSTIQLASSMGNIDAPVDETVFDIEKEIDDLLPVEVKEQRLSNLLQSTMVGCCVAAMPLLKMIPTSVLWGYFAFMAIESLPGNQFWERILLLFTAPSRRYKVLEEYHATFVETVPFKTIATFTIFQTAYLLTCFGITWVPLAGVLFPLLIMLLVPVRQYLLPKFFKGAHLQDLDAAEYEEAPALPFNLACQGGETGPFAESGEIMDEIVTRSRGEIRRVCSPKVTSSTSTPLKDSKSFQSPRHMDKAFSPRVSELRGEQSPQLGGRGPLSPRTGEARPSQLGKGTPDSTSK
>gnl_Aquco_v3.1_Aqcoe7G210900.1
MMDNIRSPFRGIIKDVEGRKACYKQDWVGGFRSGIRILAPTMYIFFASALPVIAFGEQLSRETDGTLSTVETLASTAICGIIHSILGGQPLLILGVAEPTVIMYGYLFSFIKNREDIGRELFLAWAGWVCIWTALMLFLLAIFNACTIITRFTRIAGELFGMLICVLFIQEAIKGLVSEFDVPHGEDIKAEKNQFQWLYTNGLLAIIFSLGLLYTALKSRRARSWRYGTGGLRSFIADYGVPLMVLVWTALSFSLPSKIPVGVPRRLVTPLFWEPASLYHWTVIKDLGRVPPVYIFAAIIPAVMIAGLYFFDHSVASQMAQQKEFNLKNPPAYHWDIFVLGVMVLLCGLIGLPPSNGVLPQSPMHTKSLAVLKRQLIRKKMVRSAKECMKHQASHSEIYGKMQAVFIEMDKAPTTISVAKDLKNLKDAVMKGASEGVEAKSNFDPEKHIDAHLPVRVNEQRVSNLLQSLLVGLTLCAIPVIRLIPTSVLWGYFAYMAIDSLPGNQFWERMLLLFVTPRRRYKILEGVHASFVESVPFKFMAIFTLFQFAYLLMCFGITWIPVAGILFPLPFFLLISIREHLLPKLFQPQHLYELDAAEYEEIAGAPHRNLSLSFKERETSTGSEGSSELEVCDAEILDELTTNRGELKLRNSNFTEERHFQVYPEDRSDQHE
>gnl_Aquco_v3.1_Aqcoe3G124400.1
MEETFVPFRGIKNDLQGRLLCYKQDWTGGFNAGFRILAPTTYIFFASAIPVISFGEQLERNTIGKITAVQTLASTAICGIIHSIIGGQPLLILGVAEPTVLMYTFMFNFAKDRQDLGQERFLAWTGWVCVWTAFLLFLLAILGACSIINRFTRVAGELFGLLIAMLFMQQAIKGVVDEFRVPEREDPNQTAFLSSWRFGNGMFALVLSFGLLLTALRSRKARSWRYGTGSLRGFIADYGVPFMILVWTAVSYIPVNDVPRGIPRRLFSPNPWSPGAYSNWTVIKEMLDVPILYIIGAFIPATMIAVLYYFDHSVASQLAQQKEFNLKKPPSFHYDLFLLGFLVILCGLIGIPPSNGVIPQSPMHTKSLATLKHQLLRNKLVATVRRNISKNSSLGQLYGSMQEAYSQMQTPLVYQTPSGLGLKDLKESTIQLASSSGNIDAPVDESVFDVEKDIDDLLPVEVKEQRLSNLLQSMMVGGCVAAMPLLKKIPTSVLWGYFAFMAIESLPGNQFWERILLLFTAPSRRFKVLEDYHATFVETVPFKAITAFTLFQTFYLLLCFGITWIPLAGVLFPLLIMLLVPVRQYLLPKFFKGAHLQDLDAAEYEEAPAIPYSLQDQDSQVRNGNDGEEILDDIITRSRGEIRHTYSPKVTSSTPASQDEMKPAYSPRVSQRPYIPSLSELRVDRSPRSGRTPGTEETPSPRLSKLGQKSRGSTPG
>gnl_Arath_TAIR10_AT2G47160.2
MEETFVPFEGIKNDLKGRLMCYKQDWTGGFKAGFRILAPTTYIFFASAIPVISFGEQLERSTGNSAKSFYLALFQLRNLKLDSEIFADGVLTAVQTLASTAICGMIHSIIGGQPLLILGVAEPTVIMYTFMFNFAKARPELGRDLFLAWSGWVCVWTALMLFVLAICGACSIINRFTRVAGELFGLLIAMLFMQQAIKGLVDEFRIPERENQKLKEFLPSWRFANGMFALVLSFGLLLTGLRSRKARSWRYGTGWLRSLIADYGVPLMVLVWTGVSYIPAGDVPKGIPRRLFSPNPWSPGAYGNWTVVKEMLDVPIVYIIGAFIPASMIAVLYYFDHSVASQLAQQKEFNLRKPSSYHYDLLLLGFLTLMCGLLGVPPSNGVIPQSPMHTKSLATLKYQLLRNRLVATARRSIKTNASLGQLYDNMQEAYHHMQTPLVYQQPQGLKELKESTIQATTFTGNLNAPVDETLFDIEKEIDDLLPVEVKEQRVSNLLQSTMVGGCVAAMPILKMIPTSVLWGYFAFMAIESLPGNQFWERILLLFTAPSRRFKVLEDYHATFVETVPFKTIAMFTLFQTTYLLICFGLTWIPIAGVMFPLMIMFLIPVRQYLLPRFFKGAHLQDLDAAEYEEAPALPFNLAAETEIGSTTSYPGDLEILDEVMTRSRGEFRHTSSPKVTSSSSTPVNNRSLSQVFSPRVSGIRLGQMSPRVVGNSPKPASCGRSPLNQSSSN
>gnl_Arath_TAIR10_AT4G32510.1
MEGVKFPFGGIINDFNGRRKCYKQDWLAAFNSGVRILAPTLYIFIASALPVIAFGEQLSRETDRSLGIAESLASTALCGIIHSVFGGQPLLIVGVAEPTIIMYTYLHSFSKSRPELGQKLYLAWAGWVCVWTAVLLMLLAMLNACNIISRFTRIAGELFGMLITVLFIQEAVKGLIGEFLVPKSDDPSLEVYQFQWRYTNGLLAVIFSFGLLYTALKSRRARSWKYGFRWMRGFIGDYGTLLMLVLWSAFSYTVPRNLPEGVPRRLELPLPWASESLYHWTVVKDMAKVPPLYILAAFIPAIMIAGLYFFDHCVSAQMAQQKEFNLKNPTAYHYDIFILGIMTLICGLLGLPPSNGVIPQSPMHTKSLAVLKKQQMRKKMVQKAKECMREKASNSEIYGRMQDVFIEMETSPKATSVVKELENLKEAVMKADDGGGETKGKKFDPEVHIEDHLPVRVNEQRVSNLLQSVLVGLLILAVPVLRMIPTSVLWGYFTYMAVDSLPGNQFWERLQLLFITPGRRFKVLEGLHASFVEIVPYKSIVMFTLFQLLYFLICYGVTWIPVGGILFPLPFFILIALRQYILQRLFDPSHLQVLDSSEYEEMVGAPQRNSSFGFNGELREAHNIPLSVVENSEDEFYDAEILDEITTSRGELKHRTLSVKEDRSQMVKIYNHS
>gnl_Arath_TAIR10_AT1G74810.1
MEEERVEGSKRPFQGIIRDVKGRALCYKQDWIAGLRSGFGILAPTTYVFFASALPVIAFGEQLSHDTERSLSTVETLASTALCGVIHSLLGGQPLLILGVAEPTVLMYKYLYDFAKGRPELGKQLYLAWVAWVCVWTALLLFLMAIFNMAYIINRFTRIAGELFGMLIAVLFLQQTIKGMVSEFRIPKGEDSKLEKYQFEWLYTNGLLGLIFTVGLVYTALKSRKARSWPYGTGCCRSFVADYGVPLMVVVWTALSFSTPSKLPSGVPRRLVSPLPWDSVSLTHWTVIKDMGKVSPGYIFAAFIPALMIAGLYFFDHSVVSQLAQQKEFNLKNPSAYHYDILLLGFMVLICGMLGLPPSNGVLPQSPMHTKSLAVFKRQLMRRKMVMTAKESIRQKATSSQVYEDMEQVFIEMDKSPLAETHTTLINELQDLKEAVMKKSDDDGDTGEESGFDPEKHVDAYLPVRVNEQRVSNLLQSLLVIGAVFALPVIKLIPTSLLWGYFAYMAIDSLPDNQFFERTVLLFVPPTRRFKVLEGAHASFVEKVPHKSIAAFTLFQILYFGLCYGVTWIPVAGIMFPVLFFLLVAIRQYLLPKLFKPAYLRELDAAEYEEIPGTPRNPLELSFRSNNSARGVQECDAEILDELTTSRGELKVRTLGHNEDKGHQIYPKEIVEVGDGDMSSSRE
>gnl_Arath_TAIR10_AT1G15460.1
MEEERVDSSKRLFRGIVADLRGRALCYKEDWVAGLRSGFGILAPTTYIFFASALPVIAFGEQLSRDTEGALSTVETLASTALCGVIHSILGGQPLLILGVAEPTVLMYVYLYNFAIGRPELGKQLYLAWAAWVCVWTALLLFVMAILNTADIINRFTRVAGELFGMLISVLFIQQAIKGMVSEFGMPKDEDSKLEKYKFEWLYTNGLLGLIFTFGLLYTALKSRKARSWRYGTGWYRSFIADYGVPLMVVVWTALSFSTPSKLPSGVPRRLFSPLPWDSPSLSHWTVIKDMGKVSPGYIFAAFIPALMIAGLYFFDHSVASQLAQQKEFNLKKPSAYHYDILLLGFMTLICGLLGLPPSNGVLPQSPMHTKSLAVLKRQLIRRKMVKTAKESIRKRETSSQVYENMQEVFIEMDKSPLAQTDPSVIIELQDLKEAVMKSNDEEREGDEESGFDPEKHLDAYLPVRVNEQRVSNLLQSLLVAGAVLAMPAIKLIPTSILWGYFAYMAIDSLPGNQFFERLTLLFVPTSRRFKVLEGAHASFVEKVPYKSMAAFTLLQIFYFGLCYGVTWIPVAGIMFPVPFFLLIAIRQYILPKLFNPAHLRELDAAEYEEIPGTPRNPLELSFRSNDSKRGVQEGDAEILDELTTSRGELKVRTLNLNEDKGNQIYPKEKVKAGDGDMSTTRE
>gnl_Arath_TAIR10_AT3G06450.1
MDEAESFVPFQGIKKDVKGRLNCYKQDWISGLRAGFRILAPTTYIFFASAIPVITFGEQLERDTDGKITAVQTLVSTALCGVIHSIIGGQPLLILGVAEPTVIMYTFMFNFAKSRTDLGSNLFLAWTGWVCLWTGLLLFLLAVLGACTFINRFTRLAGELFGILIAMLFMQEAIRGIVDEFGVPGRTNPRSAEFQPAWVFANGMFGLVLSSGLLYTGLKSRKARSWRFGAEWLRGFIADYGVPVMVVVWTCISYIPWKSVPQGIPRRLVSPNPWSPGAYQNWTVIKEMVDVPVLYILLAVVPASMIAVLYYFDHSVASQLAQQEDFNLRKPPAYHYDLFLLGFLTILCGLIGIPPSNGVIPQSPMHTKSLATLNHQLLRNKLVAAARKCIRNNATIGEVYGSMEEAYQQMQSPLIHQEPSRIQGLKQSHIQKASNADALVDETVFDIETEVENILPVEVKEQRVSNFLQAMMVAGCVAAMPLIKRIPSSVLWGYFAYMAIESLPGNQFWERIVLLFTAPSRRFKVLEDNHAVFIETVPFKTMAMFTLFQTAYLLVCFGITWVPVAGVLFPLMIMFLVPVRQYVLPNFFKGAHLQDLDAAEYEEAPAILSFNLKPEGEVSRATSFADSGEVMDGMFTRSRGEIRKVSSLKLGGGGSGSTVGSPAGGGVELMRRVVSFQNPRVSEKVYIRSLSDFRGGGEISPRSSAGRAPFSPRSATGGGGGEQRLSNLGKSV
>gnl_Arath_TAIR10_AT3G62270.1
MEETFVPFEGIKNDLKGRLMCYKQDWTGGIKAGFRILAPTTYIFFASAIPVISFGEQLERSTDGVLTAVQTLASTAICGIIHSIIGGQPLLILGVAEPTVIMYTFMFNFAKGRPELGRNLFLAWSGWVCVWTSLILFVLAICGACSFINRFTRVAGELFGLLIAMLFMQQAIKGLVDEFRAPAREDLKLVEFLPSWRFANGMFALVLSFGLLITALRSRKARSWRYGTGWLRSLVADYGVPLMVLVWTGVSYIPTGDVPKGIPRRLFSPNPWSPGAYENWTVVKEMLQVPIVYIIGAFIPATMIAVLYYFDHSVASQLAQQKEFNLRKPSSYHYDLLLLGFLTLMCGLLGIPPSNGVIPQSPMHTKSLATLKYQLLRNRLVATARKSIKQNASLGQLYGNMQDVYNQMQTPLVYQQPQGLKELRESTIQATTFTGNLDAPVDETLFDIEKEIDDLLPIEVKEQRVSNLLQAVMVGGCVAAMPLLKMIPTSVLWGYFAFMAIESLPGNQFWERILLLFTAPSRRFKVLEDNHATFVETVPFKTIAMFTIFQTTYLLTCFGLTWIPIAGVMFPLLIMFLIPVRQYILPRFFKSAHLQDLDAAEYEEAPALPFHLAVPEAEMGSTASYPCDSEILDEFITRSRGEFRHTCSPKVTSSTSTPVYNRNLSQVFSPRVIDLRGEMSPRLSGKGQNSPKPSPLNPSSSSK
>gnl_Arath_TAIR10_AT5G25430.1
MKSEGESGPFQGILRDIEGRRKCYKQDWIRGIKTGIRILAPTCYIFFASSLPVVAFGEQLSKHTGGALSAVETLASTSICGIIHAIFGGQPLLIVGVAEPTIIMYTYLYSFCISRPDIGRELYLAWVAWVCVWTSVLLILLSIFNAGTIITRFTRIAGELFGMLIAVLFLQEAIKGLISEFHAPEIKNQETGKSHFLLIYANGLLAVIFSLGLLITALKSRRAKSWKYGFGWLRSFIGDYGVPLMVLLWTALSYTVPSEVLPSVPRRLFCPLPWEPASLYHWTVVKDMGKVPIMYILAAFIPGVMIAGLYFFDHSVASQMAQQKEFNLKNPSAYHYDIFLLGIITLICGLLGLPPSNGVLPQAPMHTKSLAVLNRQLIRKKMVKKAKECMKMKASKSEIYGRMQSVFIEMETSPPQDNSVATDLKELKEVVMRPDEGGDTKGKFDPDVHIEANLPVRVNEQRVSNLLQSVLVGLTLLAVTVIKMIPSSVLWGYFAYMAIDSLPGNQFWERLLLLFIPPSRLFKVLEGVHASFVELVPYRVIVTFTLFQLVYFLLCYGMTWIPMAGIFFPALFFLLISIREHLLPKLFDMQHLQVLDASDYEEIVAAPIQHSSFAYRKLGSSHHLSEGEDEFYDAEILDEMTTSRGEIRIRTISFKEVHPEPEEKHVTFEPH
>gnl_Betvu_v1.2_Bv2_043250_shdo.t1
MVLLAPTTCIFFASALPVIAFGEQLSRDTDGSLSTVETLVSTAICGIIQSLLGGQPLLILGVAEPTIIMYTYMYNISKKNDKVGKELFLAWAAWVCLWTALFLFILAIFNACNLISRFTRLAGELFGMLISVLFMQEAIKGVFDEFRPPHGKHDQRGDDFQIIYMNGLLGLLFSFGVLFTSLKTITARSWLYGTGWFRSFIADYGVPLMIVFWTALSYAIPSRLSSEIPRRLDVPSPWDSGSQSHWTVFKDMSKVPVLYILAASIPAVMIAGLYFFDHSVAAQMAQQEEFNLKKSSSFHYDLFLLGFMTLICGLLGLPPCNGVLPQAPMHTKSLAVLRRQLIRKKMIAKAKECIDQDASNMEMYEKLQDAFLEMEPARDEAAVTSELRGLKEAVMSHSGYVKKFDPAKHIDAHLPIRVCEQRWSNLMQSLLVGLAAGAIPIIKQIPTSVLWGYFAFMSLDSLPGNQFWERLPLLFVTPYRRYKVFEGNHASFVESVPFKYIMTFTLFQLIYFLFCFGVTWIPIVGILFPLPFIFLIPIREYLLPKLFPLEYLQELDAAEYEEVIGAPRIPMNSGDRRSVSITDCLAEYQETVSPKPDMLARDSEHSDINDDGDRVMFDGEVFDAMTTRRGELKHRSMSSRRHFQA
>gnl_Betvu_v1.2_Bv5_117200_jrak.t1
MEETFVPFRGIRNDLKARLLCYKEDWTGGLRAGIRILAPTTYVFFASSIPVISFGVQLERTTDGSLTAVHTLASTAVCGIIHSIIGGQPLLILGVAEPTVLMYTFMYNFAKERKELGHRLYLAWTAWVCVWTSLLLFLLAVLGACSIINRFTRIAGELFGLLIAMLFMQQAIRGAVEEFRIPERENPNQTAFHPSWRFGNGMFALVLSFGLLITALRSRKARSWRYGTGWLRGLIADYGVPIMVLVWTAISYIPAHDVPKGIPRRLFSPNPWSPGAYSNWTVIKDMLNVPALYIVGAFIPATMIAVLYYFDHSVASQLAQQKEFNLKKPSSYHYDLLLLGFLVIFCGLIGIPPSNGVIPQSPMHTRSLATLKHRLMRNKLVVAAKNSIEKNSNLGQLYKSMQEAYNEMQTPLVYQIPPSSLGLKELKESTIQKFSSNGDIDAPVDETVFDVDKDIDDLLPIEVKEQRLSNFLQAIMVGGCVAAMPVLKKIPTAVLWGYFAFMAIESLPGNQFWDRILLLFTAPGRRYKVLEEQHATFIETVPFKTIALFTIFQTVYLLLCFGITWIPVAGVLFPLLIMLLVPVRQYLLPRFFKGAHLQDLDAAEYEEAPAITYKMSFQGQDPQASVTKIENREFLDEIMTRSRGEIRNIQSPKITSTTPVSQENLRHAFSPGMSQRLHSPRITELRKGKSPGMSPEGVEIMEVPSPQPSLLGRNGHASSSS
>gnl_Betvu_v1.2_Bv5_122400_joma.t1
MPILKKIPTSVLWGYFAFMAIESLPGNQFWERILLLFTAPTRRYKVLEDYHATFVETVPFKTIAIFTIFQTLYLLVCFGITWIPIAGVLFPLMIMLLVPVRQYILPKFFKGAHLQDLDAAEFEESPALPFDLATEMELASGATLAADGELLDEMVTRSRGEVRRICSPKITSSTTTPSKEIRGIQSPRLATHSPRMNELRAEFSPRSGRNGPYSPRLAESRSSKLGKSPGPSKDSPSK
>gnl_Betvu_v1.2_Bv5_122410_owkd.t1
MEETFIPFQGIKNDLKGRLKCYKQDWTGGIQAGYRILAPTTYIFFASAIPVISFGEQLDRETDGVLTAVQTLASTALCGIIHSIIGGQPLLILGVAEPTVIMYTFMFKFAKDRPELGRNLFLAWAGWVCVWTSLLLFFMAILGACSIVNRFTRLAGELFGLLIAMLFMHQAIKGLVDEFHIPKRENPKLTEFLPSWRFANGMFALVLSFGLLLTALRSRKARSWRYGSGWLRSLIADYGVPLMVVIWTGLSYIPSASVPHGIPRRLFSPNPWSPGAYENWTVIKDMLNVPVLHIIGAFVPATMIAVLYYFDHSVASQLAQQKEFNLRKPPSFHYDLLLLGHYFVVL
>gnl_Betvu_v1.2_Bv9_219970_xecf.t1
MDNIKAPFRGIRSDIRGRLACYKRDWINGLKHGIGILNPATSIFFASALPAIAFGELLNKKTGGNLSSVQTLFSAAICGLIHTVIGGQPLLIQGIAEPTVLMYTFLYDFAKKRDDLEPLFLAWTAWVCLWTALLLLLMAIFNACDIIDRFTRIAEELIEMLIAVLFIQEAIKGIISEFQVPKGKDEPDNSAYEFEWLYSNGLLALLFAFGLIYTAFKSRKARSWSYGTGFIRNFIANFGVPMLILVWAGLSYAVPSKVPSGVPRRLFSPHPWHSWDSWTTITKMGEVKVRHIFGAFIPGSMMAILFFFEHNVASKMAQQKEFNLKNPSAYHYDIFLLGFMTLICGFLGLPPSYALLPHSPMHTKSLAVLKRHSLRRKMVESAKESIHKHATNSEIYGNMQAVFLEMDRTKSTNRVVKELENLKQAVMKGENEGKATFDPEKHIENYLPVRVNEQRLSNLLQSLLLGFSVFAMPALKRLPSSLLWGYFAYMAIDSLPGNQFWERIRLILISKSRFHKVLEKNHPSYVETVPYKYILTFTLFQFTYLLLCYGLTWIPLVGIIFPLPFVLLIIIRHLVLPRLFEPHHLHELDGHEYEEVVGASRRSIHAMSSPSFRENGKAIENVGNQEQIEEDQFSDSEILDELTTHRGELKIRTTSFRSERWASSGRPEMHSRAISMRDDRRFRVFPEDIL
>gnl_Betvu_v1.2_Bv9_220140_nntc.t1
MKRPFHGIINDFNGRWTCYKQDWHGGIRSGIGILAPTTYIFFASALPVIAFGEQLNRETDGSLSAVETLASTAICGIIHSILGGQPLLIVGVAEPTVIMYSYLYNFAKGRPDLGEQLYLAWAGWVCVWTGLILILLSIFNAATIISRFTRVAGELFGMLITVLFFQEAIKGVVSEFHTPKDEDMHQEKFQFQWRYANGLLGVVFTFGVFIMSLKSPRARSWRYGTGRMRGFIADYGVPLMVVLWTILSFSVPSGIPKGVPRRLYSPLPWESESVYHWTVVKDMFKVPVAYIFAAIIPALMVAGLYFFDHSVASQLAQQKEFNLKKPSAYHYDILVLGFTTLLCGIIGLPPSNGVLPQSPMHTKSLAVLKRQLMGKKMVQSAKDSIRQNATSNEIYGQMQDVFIQMDQNPDPHEVVRELEDLKQAVMKGDSKEGKDNNTFKLEHINNYLPVRVNEQRVSNLLQSVLVGAAMFAMPVIKLVPTSVLWGYFAYMAIDSLPGSQFWERILLLFITPSRRYKVLEEPHASFVESVPFKSIAAFTLFQIVYLLICFGITWIPIAGILFPLPFFFLISVRQHILPKFFHAFHLQELDAAEYEEIAGAPRRCHSLSYRESEDSEVGEGDDYEILDEMTTSRGEFKIRAINFDNPQIHPQEIVRPE
>gnl_Betvu_v1.2_Bv9_220150_xkwi.t1
MRRPFHGVVSDLNGRLACYKQDWVGGIKSGIGILAPTTFIFFASALPVIAFGEQLSRDTDGSLSTVETLASTAICGIIQSIIGGQPLLIVGVAEPTVIMYSYLYKFAQGRPDLGKQLYLAWAGWVCVWTALMLILLSMFNAATIISRFTRIAGELFGMLITALFVQEAIKGAVSEFGVPKADDPRDEKFQFQWRYVNGLLGIIFTFGLLSTALKSRRARSSLYGTGRIRSFIADYGVPLMVVVWTALSFTVPKGVPEGVPRRLYSPLPWQSQSLHHWTVLKDMAKVPVMYIFAAIIPAVMVAGLYFFDHSVASQLAQQKEFNLRKPSAYHYDILVLGLMTLLCGLIGLPPSNGVLPQSPMHSKSLATLKRQMMGKKMVESAKQNMKNNASSTEIYGQMQDIFIKMDQSPDPHVVAIELEELKRAVMKGDNKEGKDKKAFRLDHVDAFLPVRVNEQRLSNLLQSVLVAGAIFAMPVIKLIPTSVLWGYFAYMGIDSLPGSQFWERILLLFVAPARRYKVLEDVHASYVESVPAKYIAAFTLFQFVYLLICFGITWVPIAGILFPLPFFFLISIRQHILPKLFHPIHLQELDAAEYEEIVGTPRRALSLSFKRETPEDEPVGDDGEILDELTTSRGEFKIRTVSFKNPQVHP
>gnl_Betvu_v1.2_Bv9_220160_sgim.t1
MRQPFHGIVSDLNGRLACYKQDWVGGIKSGIGILAPSTYMFFASALPVIAFGEQLSRDTDGSLSTVETLASTAICGIIQSIVGGQPLLILGVAEPTVIMYSYLYNFAKRRPDLGKQLFLAWTGWVCVWTGLMLILLSIFNAATIINRFTRVAGELFGMLIAVLFIQEAVKGAVSEFGIPKAEDPQQEKFQFQWRYVNGLCGIIFTFVVLTTSLKSRKARSWRYGTSHFRSFIADYGVPLMVVLGTAISFSVPKGVPEGVPRRLYSPLPWQSQSLYHWTVVQDMGKVPVIYIFAAIIPALMITGLYFFDHGVAAQLAQQKEFNLRKPSAYHYDVLLLGFTTVICGLLGIPPANGVLPQSPMHTKSLATLKKQLIRRKLVESVKESIKKNASSREIYGQMQDVFIKIDQSPDPHEVVRELEDLKQAVMKGNSKEGKDEKAFRLDHIDAFLPVRVNEQRVSNLLQSVLVAGAMFAMPVIKLIPTSVLWGYFAYMAIDSLPGSQFWERILLLFITPARRYKVLEDAHVSYVESVPFKYIAAFTIFQLVYLMICFGITWIPIFGILFPLPFFLLIVIRQYMLPKMFHPFHLQELDAAEYEEIAGAPRRSLSLSFRREAPEDAQVGDDGEILDEITTNRGEFKIRTLSLDTPQIHPREIVDHE
>gnl_Betvu_v1.2_Bv9_220170_tcdp.t1
MRPPLHGVVNDVKGRLACYKQDWVAGIKSGFGILAPSTYIFFASALPVIAFGEQLSRDTDGSLSTVETLASTAICGIIQSIVGGQPLLILGVAEPTVIMYSYLYNFAKGRPDLGKQLFLAWAGWVCVWTALMLILLSIFNVAAIINRFTRVAGELFGMLITVLFIQEAIKGAVSEFGIPKAEDPQEEKFQFQWRYVNGLLGIIFTFGVVTTSLMSRKARSWRYGTSHLRSFVADYGVPLMVVLGTAISYSVPKGIPHGVPRRLYSPLPWQSQSLYHWSVVQDMGKVPVVYIFAAIIPALMVAGLYFFDHCVASQLAQQKEFNLKKPSAYHYDILVLGVMTLICGLLGIPPANGVLPQSPMHTKSLATLKKQLIRRKMVESAKQSIKRNASSTEIYGQMQDVFIEMDQSPNPHEVVKELEELKQAVMKGDSKEGKDNNNAFRLDHIDVYLPVRVNEQRVSNLLQAILVGGALFAMPTIKLIPTSVLWGYFAYMAIDSLPGNQFWERILLLFITPTRRYKVLEDAHASFVESVPFKYIAAFTIFQVVYLGICFGITWIPIFGILFPLPFFLLIVIRQYMLPKMFHPFHLQELDAAEYEEMAGAPRRAVSLSLASEAPENELVGDDGEILDEWTTNRGELKLRTSSFDRPQVHPREIVHQN
>gnl_Carpa_v0.4_evm.model.supercontig_10.202
MEEPCATSRTGLVAFVLDLGFGHQLHSSSLRLPFPVIAFGEQLSRDTDGSLSTVETLASTALCGIIHSILGGQPLLILGVAEPTVIMYTYLYNFAKGREDLGKELYLAWAGWVCIWTALLLFLLAIFNACTIINRFTRIAGELFGMLIAVLFIQEAIKGMVSEFQIPKAEDSKSEKYQFQWLYTNGLLGVIFTFGLLYTALKSRKARSWQYGTGWFRSFIADYGVPLMVLLWTALSFSMPKEIPKGVPRRLFSPLPWESTSVGHWSVIKDMWKVPPIYIFAAFIPALMIAGLYFFDHSVASQMAQQKEFNLKNPSAYHYDILLLGFMTLLCGLIGLPPSNGVLPQSPMHTKSLAVFKRQLIRKKMVESAKEGIRQEASNSEIYGKMQAAFIEIDSSSFGETTSIVVRELQELKDAVMKGENEGENANHTFDPEKHIDPYLPVRVNEQRVSNLLQSLLVAASVCAVPAVKLIPTSVLWGYFAYMAIDSLPGNQFWERMLLLFISPSRRYKVLEEDHASFVESVPHKYIVAFTLFQFIYLLVCFGVTWIPIAGILFPLPFFLLITIRQYLLPKIFTPHHLRELDAAEYEEITGTPRLSADRETPRLGTEECEVDGGEILDGLTTSRGEFKIRTVSFSDEKRGQVYPEDIID
>gnl_Carpa_v0.4_evm.model.supercontig_146.51
MEESFVPFRGIKNDLQGRLMCYKQDWTSGLRAGFRILAPTTYIFFASAIPVISFGEQLERDTDGVLTAVQTLASTALCGIIHSIIGGQPLLILGVAEPTVIMYTFMFNFAKNRPDLGSKLFLAWAGWVNVWTALLLFLFAILGACSIINRFTRLAGELFGLLIAMLFMQQAIKGLVDEFRIPERENPRLIEFQPSWRFANGMFALVLSFGLLLTALRSRKARSWRYGSGWLRGLVADYGVPLMVLVWTGTSYLPAGSIPKGIPRRLFSPNPWSPGAYENWTVMKDMLDVPVFYIIGAFVPATMIAVLYYFDHSVASQLAQQKEFNLRKPPSFHYDLLLLGFLTIFCGLIGIPPSNGVIPQSPMHTKSLATLKHQLLRNRLVATARKCMGMNASLGQVYGSMQEAYQQMQTPLIYQEPSAQGLKDLKESTIQMASSMGNINAPIDETVFDVEKEIDDLLPVEVKEQRLSNLLQAVMVGGCVAAMPLIKKIPTSVLWGYFAFMAIESLPGNQFWERILLLFTAPSRRYKVLEEYHATFVETVPFKTIAVFTVFQAAYLLVCFGITWIPIAGVLFPLMIMLLVPVRQYILPKFFKGAHLQDLDAAEYEEAPALSFNRGTEVQISRSTSFADDGEALDGMITRSRGEIRRMCSLKLTSSTATPAKEFKSLQSPDKVFSPRVSELRGNQNPWSSGRGPFSPKNGEARMSNLGKSG
>gnl_Carpa_v0.4_evm.model.supercontig_334.2
MEHIKSPFKGISKDFRGRKACYKEDWKAAFCYGPRMLAPTTYIFFASALPVIAFGEQFSRETDGSLSAVETLASTAICGIIHSLFGGQPLLIVGVAEPTVIMYNYLFAFAKGRKDIGKKMFLAWAGWVCVWTCLLLSLLAIFNACAIIKRFTRIAGELFGMLIAVLFFQQAIKGMISEFKVPEHEDPESGQYQFQWLYANGLLGIIFTFGLLFTALKSRTARSWRYGTGWFRSFTADYGVPLMVVAWSALAFSIPGKVPSEIPRRLFSPLPWDSVSLEHWTVIKDMPNVPPLYIFIAFLPAIMFTGLYFFDHSVASQMAQQKEFNLKKPSAYHYDIFVLGITTLICGLLGLPPCNGVLPQSPMHTKSLAVLKRQLIRKKMVKSAKECMEQKASNSEIYGRMQEVFVEMDATPAPAAAQELKDLKNAFDPEKHIDAYLPVRVNEQRLTNMLQSLLVGASIFAMPMIKKIPTSVLWGYFAYMAVDSLPGNQFWERTLPLIIFPSRRYKVLAGAHASFVESVPFRHIASFTIFQLVYFLICYGVTWIPIVGILFPLPLLLLIVLRQHLLPKLFHPHYLHELDAAEYEEIAGARNWGHSVRFKEMEQNHIGDEDSEVETCDSEILDELTTSRGELKHRSRSFSEEWLAQARITSIKLFFV
>gnl_Carpa_v0.4_evm.model.supercontig_67.90
MEETFVPLRGIKNDLRERLMCYKQDWTGALGAGFRIFAPTTYIFFASAIPVISFGEQLERNTDGVLTAVQTLASTALCGIIHSIIGGQPLLILGVAEPTVIMYTFMFNFAKERPELGRNLFLAWTGWVCVWTAILLFFMAIFGACSIINRFTRVAGELFGLLIAMLFMQQAIKGLVDEFRVPKREDRNSTEFIPSWRFANGMFALVLSFGLLLTALRSRKARSWRYGTGWLRSFIADYGVPLMVLVWTGVSYIPSRSVPEGIPRRLFSPNPWSPGAYANWTVIEDMVNVPVVYIIGAFIPATMIAVLYYFDHSVASQLAQQKEFNLRKPSSYHYDLLLLGFLTLLCGLIGVPPSNGVIPQSPMHTKSLATLKYQLLRNRLVATARSSMRKNASLGQLYGNMQEAYRQMQTPLTYQEPSARGLNELKESTIQAATSTGNLDAPIDETLFDIEKEIDDLLPVEVKEQRLSNLLQAAMVGGCVAAMPFLKMIPTSVLWGYFAFMAIESLPGNQFWERILLLFTAPSRRYKVLEDYHATFVETVPFKSIAVFTIFQTIYLLICFGLTWIPIAGVMFPLMIMLLVPVRQYILPKFFKGAHLQDLDAAEYEEAPALPFNLATEMELGAGAASAGDGEILDEVITRSRGEFRHSFSPKITSSTSTPASELKPFQSSPGSALYSPRVRELRRGRSSGGGNPQSPNNDESKPSSLGKSPLNSALN
>gnl_Carpa_v0.4_evm.model.supercontig_76.41
MEETFVPFRGIKNDIKGRLLCYKQDWTGGLRAGIRILAPTTYIFFASAIPVISFGEQLERNTDGSLTAVQTLASTALCGIIHSVVGGQPLLILGVAEPTVLMYTFMFNFAKDRKDLGQKLFLAWTGWVCVWTALLLFLLAILGACSIINRFTRLAGELFGLLIAMLFMQQAIRGVVEEFGIPRRENPNQTALQPSWRFGNGMFALVLSFGLLLTALRSRKARSWRYGTGWLRGFVADYGVPLMVLVWTAVSYIPVNDVPRGIPRRLFSPNPWSPGAYSNWTVFKEMLNVPPLYIVGAFIPATMIAVLYYFDHSVASQLAQQKEFNLKKPASYHYDLLLLGFLVILCGLIGIPPSNGVIPQSPMHTKSLATLKHQLMRNKLVSAARKSMRKNANLSQLYRSMQEAYNEMQTPLVYQIPPALGLKELKESTIRLASSTGCIDAPVDETVFDVDKDIDDLLPVEVKEQRLSNLLQALMVGGCVAAMPLLKKIPTSVLWGYFAFMAIESLPGNQFWERILLLFTAPSRRYKVLENYHAAFIEAVPFKTVSFFTLFQTTYLLLCFGITWIPIAGVLFPLLIMLLVPVRQYLLPKFFKGAHLQDLDATEYEEAPAIAYNLTFEDEEPQAGTTNTDCGEILDDIITRSRGEIRHIQSPKVTSSASSSLEDIKPVYSPRLSQRAYSLHISELRGQHSPGLSGNGLELKQTPSPGPSNLGQ
>gnl_Carpa_v0.4_evm.model.supercontig_91.37
MENMKTPFMGIIKDVKGRSACYKQDWVIALCSGIRILAPTMYIFFASALPVVAFGEQLNRETDGSLSAVETLASTALCGVIHSIFGGQPLLILGVAEPTIIMYTYLYNFSKGRPELGTGLYIAWAGWVCVWTAIFLFLLAIFNACTIITRFTRIAGELFGMLITVLFMQEAIKGVISEFTVPKAENPNLEEYQFHWLYTNGLLAIIFAFGLVFTAMKSRRARSWRYGSRWFRGFVADYGVPLMVLLWTALSYAVPSKVPEGVPRRLFCPLPWESASLYHWKVIKDMSMVPIYYILAASIPAVMIAGLYFFDHSVASKMAQQKEFNLKNPPAYHYDILLLGVMTLICGLLGLPPSNGVLPQSPMHTKSLAVLKRQPTSVAKELEDLKEAVMKADDGGNEKGKFDPEKHIDAYLPVRVNEQRMSNLLQSILVGLLVLAIPVIKMIPTSVLWGYFAYMAIDSLPGNQFWERILLLFITSSRRHKVLEGVHASFVELVPYKSIAAFTLFQFVYFLLCYGVTWIPIAGVMFPLLFFLLVSIRQYILPKLFDPNHLQELDASEYEEIAGAPKRNLSLSLKFYYLKYDY
>gnl_Elagu_v2.0_p5_sc00007.V1.gene832
MEGQYNPLHPTQEPVSTFNPAPRKSQPATPSFAKHEVRVCVWTAFLLFLLAILGACSLINRFTRLAGLIDEFRIGKRDNPNALEFIPSWRFANGMFALVLSFGLLLTALRSRKARSWRYGTGWLRGFIADYGVPLMVLVWTGVSYIPSGDVPRGIPRRLFSPNPWSPGAYENWTVIKACKALVIK
>gnl_Elagu_v2.0_p5_sc00025.V1.gene640
MLPLDNIQPHKKPRGYRSSLPKYLPKANSLCTMGGVENPTWSASHIDMERIVSLKKEVWQGGILQLLAAMVWFFQQSTYATDGVITAVQTLASTALCGIIHSIIGGQPLLILGVAEPTVLMYTFMFNFAKDRADLGRKLFLAWTGCVASQLAQQKEFNLRKPPSFHYDLLLLGFLGLKELKDSTIQLASSMGNIDAPVDESVFDIEKEIDDLLPVEVKEQRLSNLLQSMTVAGCVAAMPFLKKIPTSVLWGYFAFMAIESLPGNQFWERILLLFTAPSRRYKVLEEYHATFVETVPFKTIAAFTLFQTAYLLLCFGITWIPIAGVLFPLMIMLLVPVRQYVLPKLFKGAHLTDLDAAEYEELPAIKFDLETQEIESGIRHSFAEDREILDELVTRSRGEIKHICSPKVTSSSGTPATEIKSFQSPRLSSEKAYSPRVSELRQEHSPRLSGRGPSSPRTGEIRPSKLGEGARVGQKLKDKQP
>gnl_Elagu_v2.0_p5_sc00220.V1.gene175
MVNEFNIPEGEDGALPLYQFQWLYTNGLLGIIFAIGLLYTALKSRRARGWRYGTGWFRSFIADYGVPLMVVVWTALSFAVPSKLPSGVPRRLFSPLPWESNSLHHWTVAKDMLSVPPVYIFAAIIPSLMVAGLYFFDHSVASQMAQQKEFNLKNPSAYHYDILVLGFMVLICGLLGIPPSNGVLPQSPMHTKSLAVLKRQTISVEELKDLKDAVMRDETGEGELKGRFDPDKHIDAHLPVRVNEQRLSNLLQSILVGACLGAMPIIKKIPTSVLWGYFAYMAIDSLPGNQFWERILLLFITPGRRYKQHILPKFFHPLHLWELDAAEYEEIAGVPHHLLGSLSIRVWNYSKNVRSLGALEQQGYKVYSCASYITP
>gnl_Eucgr_v2.0_Eucgr.J03035.1
MENIKSPFKGIREDLRGRTLCYKQDWVNGLRSGISILAPTAYIFFASALPVIAFGEQLSRETEGSLSTVETLASTAICGIIHSIFGGQPLLILGVAEPTVIMYTYLYNFAKGREGLGSELYLAWAGWVCVWTALLLFLLAIFNAGNIINRFTRVAGELFGMLITILFIQEAIKGAVSEFRIPKAEDQNLLKYQFQWLYTNGLLGIIFTFGLLYTALKSRKARSWLYGTGWLRNFTADYGVPLMVLLWTALSFSIPKKLPSGVPRRLFSPLPWESASLHHWTVIKDMGRVSPAYVFAAFIPAVMIAGLYFFDHSVASQLAQQKEFNLKNSSAYHYDIFLLGFLTLLCGLIGLPPSNGVLPQSPMHTKSLAVLKRQHIRRKMIESAKESIRRKASNSEIYGKMQDAFFKTESSPVTSSVVKELEDLKEAVIQSSKGDEEKASFDPEKQIDAYLPVRVNEQRLSNLLQSVLVAASVCAMPIIKLIPTSVLWGYFAYMAIDSLPGNQFWERMLFLFITPSRRYRVLEGVHTSYVESVPSKYIAAFTIFQFVYLLLCFGVTKIPIAGVLFPLPFFLLISIRQHVLPKFINPHHLRELDAAEYEEVTRTPRLSHSLSLQEREIPHFVSVEDEDERTDAEIFDELTTNRGELKVRTVSFTEDRHGHVHPEDTISLE
>gnl_Eucgr_v2.0_Eucgr.C04162.1
MESIRTPFRGIIQDLKGRKACYKQDWANGVCCGARILAPTTYVFFASALPVIAFGEQLSRETDGSLSTVETLASTAICGIIHSILGGQPLLILGVAEPTVIMYTYLYSFAKGQPDLGKELYLAWAGWVCTWTALLLFLLAIFNTCEIITKFTRIAGELFGMLIAVLFVQEAVKGVISEFHVPHAEDSSAERYHFQWRYVNGLLGIIFTFGLVSTALKSRRARSWPYGTGWFRSFIADYGVPLMVLIWSALAFSVPKSVPSGVPRRLYSPLPWEPASLHHWSVIKDMGRVPPAYIFAAFIPAVMVAGLYFFDHSVASQMAQQKEFNIKNPSAYHYDVLVLGLMTLLCGLIGLPPSNGVLPQSPMHTKSLAVLKRQLIRKKMVESAKECMKQKASKSEIYGKMQQVFVEMDSTPTLSVAKELKQLKDAVMGSEDEDNVDGQFAKHIDAHLPVRVNEQRVSNLLQSLLLGAAILAMPVIKQIPTSVLWGYFAYMAIDSLPGNQFWERILLLFVTPRRRYKILEGAHASFVESVPFKWMAAFTLFQVVYLLVCFGVTWIPVAGILFPLPFFLLISIREHILPKFFHPHYLHELDAAGYEEIPGNPHGRHGVSLTQGVDREYSVEENEEMDISDSEVLDEITTSRGELKLRSVSFDEKFVQVFPEDEEQPRDS
>gnl_Eucgr_v2.0_Eucgr.C02816.1
MENLKTPFKGIVKDVRGRAACYKQDWACGFCSGMRILAPTAYIFFASALPVIAFGEQLSRDTNGSLSTVETLASTAICGIIHSIFGGQPLLILGVAEPTVIMYTYLYNFAKGRSDLGAELYLAWAGWVCVWTAVLLFLLAIFNACTIITKFTRIAGELFGMLITVLFIQEAIKGLISEFNIPEADNPALEKYQFQWLYTNGLLASIFATGLLYTALKSRKARSWRYTTGWFRGFIADYGVPLMVLTWTALSFAVPKRVPNGVPRRLFCPLPWDTASLYHWTVIKDMWKVPPTYIFAAFIPAMMIAGLYFFDHSVASQLAQQKEFNLKKPSAYHFDIFLLGLLTLLCGLLGLPPSNGVLPQSPMHTKSLAVLNKQIIRKRMVQSAKECMKQQATNSEIYGKMQEVFIEMDRTPTFTSTVKELQELKDAVLKADDGGDGNTKFDPEKYVDAHLPVRVNEQRMSNLLQSCLVGISVCAIPVIKLIPTSVLWGYFAYMAIDSLPGNQFWERILILFITPGRRYKVLEGVHASFVESVPFKSIAMFTLFQFVYLLICFGVTWVPIAGILFPLPFFLLISIRQHILPKLFKHDHLQELDAAEYEEIAATPYRSRSLSFKDIRPSDSGDEESEEDFNDAEILDEMTTSRGELKLRTVSFKEEMLIRVRSEDASRK
>gnl_Eucgr_v2.0_Eucgr.H00896.1
MEETFVPLEGIKNDLRGRLMCYRQDWSGGFRAGIRILAPTTYIFFASAIPVISFGEQLERSTEGVLTAVQTLASTAICGIIHSIIGGQPLLILGVAEPTVIMYTFMFNFAKERSDLGRNLFLAWAAWVCVWTAALLFLMAILGACSIINRFTRVAGELFGLLIAMLFMQQAIKGLVEEFRIPKQENPKLDEFLPSWRFANGMFALVLSFGLLLTALKSRKARSWRYGTGWLRSFIADYGVPLMVLVWTAVSYIPAKSVPDGIPRRLVSPNPWSPGASENWTVVKDMLNVPFFYIIGAFIPATMIAVLYYFDHSVASQLAQQKEFNLRKPASYHYDLLLLGFLTLMCGLIGVPPANGVIPQSPMHTKSLATLKHQLLRNRLVTTARRSIQNNASLGQLYGNMQEAYRQMQTPLVYQGASSRGLNELKETTIQAASSMGNLNAPVDETVFDVDKEIDDLLPVEVKEQRVSNLLQSMMVGGCVAAMPILKMIPTSVLWGYFAFMAIESLPGNQFWERILLLFTAPSRRYKVLEEYHATFVETVPFKAIVTFTLFQTIYLLICFGLTWVPIAGVMFPLMIMLLVPVRQYALPKFFKGVHLQDLDAAEFEEAPALPFNLATETEIGAGASYGGGGEILDEVITRSRGEVRHLSSPKITSSTTTPAHDSKSTLQSPRPSFSPRVSELRGERSPYGGRGPYSPRTGEKQPSHLGKSPSNPASG
>gnl_Eucgr_v2.0_Eucgr.H04094.1
MEETFVPFRGIKNDLQGRLLCYKQDWTGGLRAGFRILAPTTYIFFASAIPVISFGEQLERNTDGVLTAVQTLASTALCGIIHSVVGGQPLLILGVAEPTVIMYTFLFNFAKDRPELGPKLFLAWTGWVCVWTAILLFLLAVLGACSIINRFTRLAGELFGLLIAMLFMQQAIKGLVEEFRLPERENPSLAEFQPPWRFANGMFALVLSFGLLLTALRSRKARSWKYGSGSLRGFIADYGVPLMVLVWTAISYAPAGSIPKGIPRRLFSPNPWSPGAYENWGVIKDMVKVPVLYIIGAFIPATMIAVLYYFDHSVASQLAQQKEFNLRKPSSFHYDLLLLGFLTILCGLLGIPPSNGVIPQSPMHTKSLATLKHQLLRNRLVSTARKCMGKNASMGQVYGSMQEAYQQMQTPLFYQAPSTLGLKDLKDSTIQMASSMGRMDAPVDETVFDVEKEIDDLLPVEVKEQRISNLLQATMVGGCVAAMPLLKKIPTSVLWGYFAFMAIENLPGNQFWERILLLFTAPSRRYKVLEEYHATFVETVPFKTIVVFTLFQTSYLLVCFGITWVPLAGVLFPLMIMALVPVRQYILPKFFKVAHLQDLDAAEYVEAPAVSFHLSPERRLSRATSFADDGEVLDSMITRSRGEIRRTGSSKATSSCATPSRELKGIQSPRIYSPRISELRGDQSPQLSGRSPSSPRTRPSNLGKTG
>gnl_Eucgr_v2.0_Eucgr.B00302.1
MEETFVPFRGIKNDLRARLLCYKQDWTGGIKAGIRILAPTTYIFFASAIPVISFGEQLERNTDGTLTAVQTLSSTALCGVIHSLVGGQPLLILGVAEPTVLMYTFMFDFVKDRKDLGQQLFLAWTGWVCVWTALLLFLLAVLGACSIINRFTRIAGELFGLLIAMLFMQQAIRGVIEEFGIPERENPNQAALLPSWRFGNGMFALVLSFGLLLTALRSRKARSWRYGTGWLRGFIADYGVPLMVLVWTAVSYIPVRDVPRGIPRRLFSPNPWSPGAYSNWTVVKEMLNVPPLYIVGAFIPATMIAVLYYFDHSVASQLAQQKEFNLKKPSSYHYDLLLLGFLTILCGLIGIPPSNGVIPQSPMHTKSLATLKHQLLRNKLTSTARNSMRRNSNLVQLYRNMQEAYNEMQTPLAYQMPPMLGLKELKDSTIQLASSTGYIDAPIDETIFDVDKDIDDLLPVEVKEQRLSNLLQALMVGGCVAAMPLLKKIPSSVLWGYFAFMAIESLPGNQFWERILLLFTAPSRRYKVLEKYHATFIETVPFKTIAFFTLFQTTYLLLCFGITWIPIAGVLFPLLIMLLVPVRQYFLPKFFKGAHLQDLDAAEYEEAPAIPFNMPLEDQEIPTRSTDINSGEILDEMITRSRGEVRRTHSPKITSSTPSSTDDIKPALSPRMSQRAFSPNFTGKAVVEKQTHSPGPSSLGKNTYGSSSN
>gnl_Manes_v6.1_Manes.16G118700.1
MESLRSPFKGIIKDLRGRTACYKEDWISAFRSGISILAPTTYIFFASALPVIAFGEQLSRSTDGSLSTVEALVSTAICGIIHSIIGGQPLLIVGVAEPTIIMYTYLYKFSKGRAELGHKLYLAWAGWVCVWTALMLFLLAIFNAANIIAKFTRIAGELFGMLITVLFLQEAIKGLVTEFYVPKHENSQLEKYQFHWLYVNGLLAIIFSFGLLVTALKTRKARSWRYGTGWLRSFIADYGVPLMVLLWTLMSYSVPNKVPAGVPRRLDCPLLWDSVSVYHWTVIKDMGKVPMVYIFAAIVPAIMIAGLYFFDHSVASQMAQQKEFNLKNPSAYHYDILLLGFMTLICGLLGLPPSNGVLPQSPMHTKNLAVLKKQLIRKKMVKSAKECIERKASNSEIYGRMQAVFIEMDTAPPTASVDKELEDLKVAVMQSDDGGVEKEKFDPDKHIDAYLPVRVNEQRMSNLLQSLLVGISTCALPIIKKIPTSVLWGYFAYMAIDSLPGNQFWGRILLLFVPPNRRYKVLEGVHASFVELVPFKNIAIFTLFQFAYFFICFGVTWIPIGGVLFPLPFFLLVGIRHLIFPKLFHPSYLQELDAAEYEEVAGTPKGSRNLMFRERDPANMRNEPTEEDDFFDVLDEMTTHRGELRHRTVNVKEDKLYQVHPQADNGRRQ
>gnl_Manes_v6.1_Manes.06G105600.1
MEETFVPFRGIKNDLKGRLLCYKQDWTGGFRAGIRILAPTTYIFFASAIPVISFGEQLDRNTGGTLTAVQTLASTALCGIIHSIVGGQPLLILGVAEPTVLMYTFMFNFVKDRKDLGPKLFLAWAGWVCVWTALLLFLLAILGACSIINRFTRIAGELFGLLIAMLFMQQAIRGVVEEFGIPERENPNQTAFQPSWRFGNGMFALVLSFGLLWNALMSRKARTWRYGTGCLRGFIADYGVPLMVLVWTAISYIPAKHVPRGIPRRLFSPNPWSPGAYSNWTVIKEMTDVPALYIVGAFIPATMIAVLYYFDHSVASQLAQQKEFNLKKPSSYHYDLLLLGALVILCGLIGIPPSNGVIPQSPMHTKSLATLKHQLLRNKLVSTVRKSISKNANLGQLYQNMQEAYNEMQTPLAYQLPPTLGLKELKESTIQLASSAGYIDAPVDETVFDVDKDLDDLLPVEVKEQRISNLLQALMVGGCVAAMPLLKKIPTSVLWGYFAFMAIESLPGNQFWERILLLFTAPSRRYKVLEDCHATFLETVPFKTIAIFTLFQTVYLLVCFGLTWIPIAGVLFPMLIMLLVPVRQYLLPKFFKGAHLQDLDAAEYEEAPAVSYNITFEDSQAKASNIDGGEILDEIITRSRGEIRHTQSPKVTSSTSGPLHDIKPAYSPRVSLRTYSPRVSELRAEWSPQSPAKVEIKRTPSSGLSSLGQSTSGSSSS
>gnl_Manes_v6.1_Manes.11G048700.1
MEHIRTPFGGIMNDVRGRAACYRQEWIGGIRSGLGILAPTTYIFFASALPVIAFGEQLSRDTDGSLSTVETLASTALCGIIHSILGGQPLLILGVAEPTVIMYTYLYNFAKGREELGQKLFLAWAGWVCVWTALLLFLLATYNACTIINRFTRIAGELFGMLIAVLFIQEAIKGMVSEFEIPKAEDPKLEKYQFQWLYTNGLLGIIFTFGLLYTALKSRKARSWFYGTGWFRSFIADYGVPLMVVVWTALSFSVPGKVPSGVPRRLFSPLPWESASLHHWTVIKDMGNVPPAYIFAAFIPALMVAGLYFFDHSVASQLAQQKEFNLKNPSSYHYDILLLGFMTLLCGLLGLPPSNGVLPQSPMHTKSLAVLKRQLIRRKMVESAKESIKQKASNSEIYGKMQAVFLEIDSSPAITVAKELEDLKEAVMKAENKGENPKDSFDPEKHIDAYLPVRVNEQRVSNLLQSLLVAASVFAVPAIKQIPTSVLWGYFAYMAIDSLPGNQFWERLLLLFIMPGRRYKVLEGVHASFVESVPFKYIAMFTILQLVYLLVCFGVTWIPIAGILFPLPFFILITIRQHILPKLFNLHHLRELDAAEYEEFAGDRRLSLSLSFKEKEAAGVRNEEGKVEVCDAEMLDELTTSRGEFKVRTVSFHEDNRGQVYPEEIVH
>gnl_Manes_v6.1_Manes.11G048800.1
MEHLRTPFRGVINDVRGRAACYKQDWIGGVRSGLGILAPTTYIFFASALPVIAFGEQLRRDTDGSLSTVETLASTALCGIIHSILGGQPLLILGVAEPTVIMYTYLYNFAKGREDLGQKLFLAWAGWVCVWTALLLFLLAIYNGCTIINRFTRIAGELFGMLIAVLFIQQAIKGMVGEFKIPKAEDPKLEKYQFQWLYANGLLGIIFTFGLLYTALKSRKARSWWYGTGWFRSFIADYGVPLMVVVWTALSFGVPRKVPSGVPRRLFSPLPWESASLQHWTVIEDMRNVPPAYIFAALIPALMIAGLYFFDHSVASRLAQQKEFNLKNPSSYHYDILLLGFMTLLCGLLGLPPSNGVLPQSPMHTKSLAVLKRQFIRRKMVKSAKESIKQKASNSEIYGKMQAVFLEIDSSPAITVAKELDELKEAVMKAENSKGENLKDSFDPEKHIDAYLPVRVNEQRVSNLLQSLLVAASVCAMPAIKQIPTSVLWGYFAYMAMDSLPGNQFWERLILLFITPGRRYKVLEGVHASFVESVPFKYIAIFTIFQLVYLVVCFGVTWIPIAGILFPIPFFILITIRQHILPKLFNPHHLLELDAAEYEEISGAPRLSFSLSFREKEGAGVGNEEGSKVEVCDAEMLDELTTSRGELKVRTVSFHEDNNRGQVYPEGIVELE
>gnl_Manes_v6.1_Manes.01G232000.1
MEETFVPLRGIKNDLKGRLLCYKQDWTGGFRAGFRILAPTTYIFFASAIPVISFGEQLERNTDGVLTAVQTLASTAVCGIIHSIIGGQPLLILGVAEPTVIMYTFMFNFAKERPDLGRDLFLAWTGWVCVWTALLLFLLAILGACSIINRFTRVAGELFGLLIAMLFMQQAIKGLVDEFRIPQREDPKLIEFIPSWRFANGMFALVLSFGLLLTALRSRKARSWRYGTGWLRSFTADYGVPFMVLVWTAVSYIPSGSVPQGIPRRLFSPNPWSPGAYENWTVIKEMLNVPIFYIIGAFVPATMIAVLYYFDHSVASQLAQQKEYNLRKPSSYHYDLLLLGFLTLMCGLIGIPPSNGVIPQSPMHTKSLATLKYQLLRNRLVATARTSIKKNASLGQLYGNMQEAYQQMQTPLIYQQPSQGLKEFKETTIQAASSTGHIDAPVDETVFDIEKEIDDLLPVEVKEQRVSNLLQATMVGGCVAAMPFLKKIPTSVLWGYFAFMAIESLPGNQFWERILLLFTAPSRRYKVLEEYHATFVETVPFKTIATFTIFQTIYLLICFGLTWVPIAGVMFPLMIMLLVPVRQYVLPKFFKGAHLQDLDAAEYEEAPALPYNIATESELGAGATRAGDGEILDEVITRSRGEFRHVSSPKITSTTGTPANDPKSHQSPRLSYTYSPRLSELKGEKSPKASGRGPISPRPAELGLSKLGKSPSNSAQK
>gnl_Manes_v6.1_Manes.14G065000.1
MEETFVPFRGIKNDLKGRLLCYKQDWTGGFHAGIRILAPTTYIFFASAIPVISFGEQLERNTDGTLTAVQTLASTALCGIIHSIAGGQPLLILGVAEPTVLMYTFMFDFVKDKKDLGQRLFLAWAGWVCVWTALLLFLLAILGACSIINRFTRVAGELFGLLIAMLFMQQAIRGVVEEFGMPQRENPNQTALQPSWRFGNGMFALVLSFGLLWTALRSRKARSWRYGTGWLRGFIADYGVPLMVLAWTAISYIPVKHVPRGIPRRLFSPNPWSPGAYSNWTVVKEMTDVPVLYIVGAFIPATMIAVLYYFDHSVASQLAQQKEFNLKKPSSYHYDLLLLGALVILCGLIGIPPANGVIPQSPMHTKSLATLKHQLLRNKLVSTVRKSISKNANLGQLYRNMQEAYNEMQTPLVYQMPPALGLKELKESTVQLASSAGYIDAPVDETVFDVDKDVDDLLPVEVKEQRLSNLLQALMVGGCVAAMPLLKKIPTSVLWGYFAFMAIESLPGNQFWERILLLFTAPSRRYKVLEECHATFIDTVPFKTIAIFTLFQTVYLLVCFGITWIPIAGVLFPLLIMLLVPVRQYLLPKFFKGAHLQDLDAAEYEEVPAVSYNMTFEDLDPQARASNIEGGEILDEIITRSRGEIRRTQSPKVTSSTPGSLNDIKPAYSPSLSQRAYSPRVSELRGKWSPQSTGKGVEIKRTPSPSPSGLGQSMHGSSSS
>gnl_Manes_v6.1_Manes.03G017800.1
MESLMSPFKGITSDVKGRAACYKEDWVSALRSGIRILAPTTYIFFASALPVIAFGEQLNRDTDGSLSTVETLVSTAICGIIHSIFGGQPLLIVGVAEPTVIMYTYLYKFSNAKAELGQKLYLAWAGWVCVWTALMLFLLAIFNAGNIITKFTRIAGELFGMLITVLFFQEAIKGLVSEFNIPKHENPQSEKYQFHWLYANGLLAIIFSFGLLVTALKSRQARSWRYGTGWLRSFIADYGVPLMVLFWTLMTYSVPSKVPVGVPRRLQCPLLWDSMSVYHWTVIKDMGKVPVVYIFVAIIPAIMIAGLYFFDHCVASQMAQQKEFNLKNPSAYHYDVLLLGFMTLICGLLGLPPSNGVLPQSPMHTKSLAVLKKQLIRKKMVKSAKECIERNASNSEIYGRMQAVFIEMDTAPPNASVDKELKDLKEAVMKSDDGGDTKENFDPEKHLDAYLPVRVNEQRMSNLLQSLLVGLSTCALPIIKQIPTSVLWGYFAYMAIDSLPGNQFWERILLIFVPPNRRYKVLEGVHASFVEMVPFKQIFIFTLFQFVYFLICFGVTWIPIGGVLFPLPFFLLISIRHSIFPKVFHPLYLQELDAAEYEEIAGSPKRSRSLMHRERELHDLRNEPNDGDDFYDAEILDEMTTHRGELKLRTSSFKEDKLYQVHPRDDDGRRQ
>gnl_Manes_v6.1_Manes.03G210100.1
MEESFVPFRGIKNDLKGRLMCYKQDWTGGFKAGFRILAPTTYIFFASAIPVISFGEQLERDTDGVLTAVQTLASTALCGIIHSIIGGQPLLILGVAEPTVIMYTFMFNFAKSRPDLGSKLFLAWTGWVCVWTAILLFLLAILGACSIINRFTRLAGELFGLLIAMLFMQEAIKGLVDEFCIPDRENPKSIQFEFSWRFANGMFALVLSFGLLLTALKSRKARSWRYGSGSLRGCIADYGVPLMVLVWTAVSYIPSGSIPKGIPRRLLSPNPWSTGAYENWTVMKDMLNVPVLYVIGAFVPATMIAVLYYFDHSVASQLAQQKEFNLRKPPSFHYDLLLLGFMVILCGLIGIPPSNGVIPQSPMHTKSLATLKHQLLRNRLVATARKCMSENSSLGQVYESMQEAYQQMQTPLIYQEPSALGLKELKDLTIQIASVGNIDAPVDETVFDVEKEIDDLLPVEVKEQRVSNLLQAIMVGGCVAAMPFIKKIPTSVLWGYFAFMAIESLPGNQFWERILLLFTAPSRRYKVLEEYHATFVETVPFKTIAIFTVFQTAYLLVCFGITWIPIAGVLFPLMIMLLVPVRQYILPKCFKGAHLQDLDAAEYEEAPALSFNLATEIEMSRSASFADDGEILDGMITRSRGEIKSIRSPRVASSTSTPSKEFKTIHSPRFSDKVYSPRVSELKGELSPRQGGRGPFSPRTGEARPSNLGKTG
>gnl_Medtr_Mt4.0v1_Medtr3g077670.1
MEETFVPFRGIKNDFKARIVCYRQDWTSGFCAGARILAPTTYIFFASAIPVISFGEQLERNTDGTLTAVQTLASTALCGIIHSIIGGQPLLILGVAEPTVLMYTFMYNFAKDREDLGHKLFLPWTGWVCVWTALLLFLLAILGACSIINRFTRLTGELFGLLIAMLFMQQAIKGLVEEFGVPKTQTEGTNQIALQSSWLFGNGMFALVLSFGLLFTGLGSRKARSWRYGTGWLRGFIADYGVPLMILVWTAVSYIPVNEVPRGVPRRLFSPNPWSPGAYSNWTVVKEMLNVPLLYIIGAFIPATMIAVLYYFDHSVASQLAQQKEFNIRKPSSYHYDLLLLGFLTLLCGLIGIPPSNGVIPQSPMHTKSLATLKHQLLRHKLVSTARTSMEKNMNLSQLYESMKEAYDVMQTPLVPQIPPTLGLKELKESTVALASSHGYIDAPVDEVVFDVNKDVDDLLPVEVKEQRLSNLLQALMVAVCVAAMPVLKKIPTSVLWGYFAFMAIESLPGNQFWERILYLFTAPSRRYKLLEEHHATFVETVPLKAIALFTLFQTAYLLLCFGITWIPIAGVLFPLLIMLLVPVRQYFLPHFFKGAHLQELDAAAYEEAPAIAFNISFDDLSNHGTTMNINGGEILDEIITRSRGEIRHTHSPKASSSTATPISGIRSANSLQGTIPSPRVAALRGENSLGSNGKELKSKQTP
>gnl_Medtr_Mt4.0v1_Medtr3g107730.3
MGAPFEGIIQDVKGRVKCYKQDWVCAICSGVSILAPTFYIFSASALPVIAFGEQLSRDTDGSLSTVETLASTAICGIIHSIIGGQPLLILGVAEPTVIMYTYLYTFCKNTPQLGTKLFLAWAGWVCVWTALMLILLAIFNACNIITRFTRIAGELFGMLITVLFFQEAIKGLVGEFSTPKVENPSSEELQFQWRYTNGLLAVIFSFGLIVTAVKSRKARTWRYGSRRLRGFIADYGVPVMVVLWTAVSYIMPDDIPNGVPRRLFCPLPWEPASLYHWTVVKDMWKVPVVYIFGAIIPALMIAGLYFFDHSVASQMAQQKEFNLQKPSAYHYDVFLLGIMTLICGLLGLPPSNGVLPQSPMHTKSLAVLRRQLIRKRVVKSAKECMEQQSTSSELYGKMQAVFIEMDTAPTVKELETLKEAVMKSDTKGCAMEPFDPEKYIDTYLPVRVNEQRMTNLLQSLLIGLSIIGISVIKRIPTSVLWGYFAYMAIDSLPGNQFWERILLLFVTPSRRFKILQDTHASFVETVPFKTIAGFTALQLAYFLFCFGVTWIPIGGILFPLPFFLLIILRERLLPKIFKPNHLQELDASEYEEIIGAPCAVRSMSLRDREPRDSDNDGSSEDYYDAEILDEMTTNRGELKLRTVSFNDRNRSNSFNDRNHSNSFNDRNHSNSFNEDRHN
>gnl_Medtr_Mt4.0v1_Medtr2g032690.1
MKDTFIPFRGIKNDVKKRLMCYKHDWIVGLTAGFRILAPTTYIFFASAIPVISFGEQLQRDTDGILTAVQTLASTALCGIIHSIIGGQPLLILGVAEPTVIMYIFMFNFAKNRPDLGSKLFRAWTGWVCMWTSLLLFLLAILGACSIVNRFTRVAGELFGLLIAMLFMQEAIKGLIHEFHIPERANPESTEFQSSWRFGNGMFALVLSFGLLLTALRSRKARSWRYGSGCLRGFIADYGVALMVLLWTVVSYIPAGNTPKGIPRRLFSPNPWSHGEYENWTVIKDMQNVPVLYIIGAFIPATMIAVLYYFDHSIASQLSQQKEFNLRKPPSFHYDLLLLGFMVLLCGLLGIPPSNGVIPQSPMHTKSLATLKHQLLRNRLIATARNCMRKQQPLGQVYGSMQNAYRQMQTALTHQEPYAPGLKELKESTIQLASSTGSLNNAVDESIFDIEKEIDDLLPVEVEEQRVSNLLQSLMVGGCVAAMSVLKMIPTSVLWGYFAFMAIENLPGNQFWERILFIFTATSKRYKVLEECHASYMETIPFKIVAVFTLFQTVYLLVCFGITWVPIAGVLFPLMIMLLVPVRQYILPKFFKEAHLQQLDAAEYEEVLTLQLNLSAEGELSRTTSFVDDGEILNGIITRSQGEVRQTCIPKSSKIQGYQIKYTTFRIPRLPDQVQNPHVNQLRGNPNIVTLEVEVLGEDPLGREDKVH
>gnl_Medtr_Mt4.0v1_Medtr7g110000.1
MEETFVPFEGIKNDLRGRLMCYKQDWTGGIKAGVRILAPTTYIFFASAIPVISFGEQLERNTEGVLTAVQTLASTSICGIIHSIIGGQPLLILGVAEPTVIMYTFMFNFAKERPELGRNLFLGWAGWVCVWTALILFLLAILGACSIINRFTRIAGELFGMLIAMLFMQQAIKGLVDEFRIPKREDTKAIEFLPSWRFANGMFALVLSFGLLLTALKSRKARSWRYGSGWLRSLIADYGVPLMVLVWTGVSYMPTASVPNGIPRRLFSPNPWSPGAYDNWTVVKDMVQVPVVFIIGAFIPATMIAVLYYFDHSVASQLSQQKEFNLRKPSSYHYDLLLLGFLTLLCGLIGIPPANGVIPQSPMHTKSLATLKHQLLRNRLVITARNSISKNASLGQLYGNMQEVYHQMQTPLIYQDPSARAQGLKELKETTIQAATSMGNVDAPVDETIFDVEKEIDDLLPVEVKEQRVSNLLQSVLVGGCVAAMPILKKIPTSVLWGYFAFMAIESLPGNQFWERILLLFTAPSRRYKVLEDYHATFVETVPFKTIALFTIFQTIYLFICFGLTWVPIAGVMFPLMIMLLVPLRQYFLPKFFKGAHLQDLDAAEYEEQTALPFNLASQSEFGAGASHIGEGEIFDEVITRSRGEFRHTTNSPKISSSTPTPRNDPKSRLSPHLSFNSRVGEFATEQSPRSGVRGTNSPMTKEMRLSGRGISPLNPDSKHQDKK
>gnl_Medtr_Mt4.0v1_Medtr0459s0020.1
MLNCYWFYMKSFKTPFKGIVDDFTGRAVHYKDDWISGLTSGTGILAPTMYIFFASALPVIAFGAQLSRETYGSLSTVETLASTAICGIIHSIFGGQPLLILGVAEPTILMYTYLYNYAKNKEGLGRELFLAWVGWVCVWTALLLFLLAIFNAAIIINRFTRIAGELFGMLITVLFIQEAIKGMVSEFEVPKEGDPTLDKYQFHWLYANGLLGIIFTFCLLYTSLKSRKARSWLYGTGWLRSFIADYGVPFLVVVWTALSFTVVASKVPSGVPRRLVAPLAWESASLHHWTVIKDMGKVSLEHIFAAFVPALMIAGLYFFDHSVASQLAQQKEFNLKKSSAYHYDILLLGFMTLLCGLIGLPPSNGVLPQSPMHTKSLAVLKKQLIRRKMVKSAKESIGKKASNSEIYGMMQAVFIEMDNDPNNHSVVKELEDLKDFVLNGEDKGDNNKSTFDLEKHIDTYLPVRVKEQRVSNLLQSLFVGVAVFAMPAIKMIPTSVLWGYFAYMAIDSLPGNQFWERILLLFVRPSRWYKLLEGDHASFVESVPFKHIVLFTLFQCVYFLVCFGVTWIPIAGMLFPLPFFLLITLRQYILPKLFSPNHLMELDAAEYEEIPGAPRLSFNISYKEVESPKVGSKEIGNAEILDELTTNRGELKVRTIYEL
>gnl_Medtr_Mt4.0v1_Medtr0366s0020.1
MLNCYWFYMKSFKTPFKGIVDDFRGRAVHYKDDWISGLTSGTGILAPTMYIFFASALPVIAFGAQLSRETDGSLSTVETLASTAICGIIHSIFGGQPLLILGVAEPTILMYTYLYNYAKNKEGLGRELFLAWVGWVCVWTALLLFLLAIFNAAIIINRFTRIAGELFGMLITVLFIQEAIKGMVSEFEVPKEGDPTLDKYQFHWLYANGLLGIIFTFCLLYTSLKSRRARSWLYGTGWLRSFIADYGVPFLVVDMGKVSLEHIFAAFVPALMIAGLYFFDHSVASQLAQQKEFNLKKSSAYHYDILLLGFMTLLCGLIGLPPSNGVLPQSPMHTKNLAVLKKQLIRRKMVKSAKESIGKKASNSEIYGMMQAVFIEMDNDPNEQRVSNLLQSLFVGVAVFAMPAIKMIPTSVLWGYFAYMAIDSLPGNQFWERILLLFVRPSRWYKLLEGDHASFVESVPFKHIVLFTLFQCVYFLVCFGVTWIPIAGMLFPLPFFLLITLRQYILPKLFSPNHLMELDAAEYEEIPGAPRLSFNISYKEVESPKVGSKEIGNAEILDELTTNRGELKVRTIYEL
>gnl_Medtr_Mt4.0v1_Medtr1g011840.1
MGPFRGITEDFKGRLEFYKQDWICAICTGVRILAPTFYIFFASALPVIAFGEQLNRETGGILSTVETLTSTAICGIIHSIFGGQPLLIVGIAEPTVIMYTILYSFCTKRPELGAKLFLAWAGWVCVWTSLLLMLLAIFNACSIITRFTRVAEELFAMLITVLFMQQAIEGILSEFKIPKAENPLLEEYKFHWCYTNGLLAIIFSFGLLFTAMVSRSARKWRYLTGCIRGVIADYGVPIMVVCWTALSYTIPSKVPSGVPRRLLCPLPWEPESLYHWTVVKDMGKIPLPYIFGAFIPAVMIAGLYFFDHSVASKMAQQKEFNLQKPSAYHYDVFLLGIMTLICGILGLPPVNGVLPQSPMHTKSLATLRRQLIRRKLVKSAKECIKQQGSNSELYGKMRAVFIEMDAAPTVKELETLKEAVMKTNEKNGTNEKFDPIKHIDAYFPVRVNEQRMSNLLQSLLIALSLLAVPIIKRIPTSVLWGYFAYMAIDSLPGNQFWERILLLFISPRRHYKILEGSHASFVESVPYKTIATFTVLQFLYFAICYGLTWIPIGGILFPLPFFLLIAIRERLLPKLFDANYLQELDASEYEEIIGAPHNIPLMEKDVRTSTDNDTSEEDYYDAELLDEMTTNRGELKCRTVNQNDSRS
>gnl_Mimgu_v2.0_Migut.E01483.1
MDHLKTPFKGVSNDVKGRLACYKKDWLDTCGSGARILAPTAYIFFASALPVIAFGEQLSRETDGSLGPVETLVSTAICGVIHAVLGGQPLMILGVAEPTIIMYTYLYNFAKSSIGKELYLAWSAWVCVWTALFLFLLAAFNACTIITRFTRVAGELFGMLICVLFIQEAIKGVVSEFHIPKGENGSKEQFQFQWLYTNGLLSIIFSFGVLITALKSREARSWRYGTGTFRSFIADYGVPLMIVVWTALSYSVPSNIPSGLPRRLISALPWESESLYHWTVVKDMGKVSVGYIFAAIIPAVMIAGLYFFDHSVASQMAQQKEFNLKNPSAYHYDILLLGFMTLLCGLLGLPPSNGVLPQSPMHTRSLAVLKKQLIRRKMVKRAKEGMKQQASHSEIYGRMHEVFIEMESAPSQTVEKELANLKEAVLKHDDEGEANGQFDPERCIDMHLPVRVNEQRVSNFLQSILVGLAVCTMPVIKMIPTCVLWGYFAYMAIDSLPGNQFWERILLIFVPPRRRFKVIEEFHASFVETVPFKYIFMFTAFQFAYLLMCFGITWIPIAGILFPLPFFLLISIREHVLPKMFPPQHLQELDAAEYEEIEGRPVRARGQSQRDDESTADVDEDEDSAEILDEMTTRRGEIKRRSMSFNDKQFQVFPDEPAAHS
>gnl_Mimgu_v2.0_Migut.D00039.1
MEETFVPFRGIKNDIQGRLLCYKQDWTGGFKAGFRILAPTTYIFFASAIPVISFGEQLERNTDGVLTAVQTLVSTAICGIIHSIIGGQPLLILGVAEPTVIMYTFMFTFAKQRPDLGRELFLAWTGWVCVWTAALLFLLAILGACSIINRFTRVAGELFGMLIAMLFMQQAIKGLVDEFRIPKREDTTLTEFMPSWRFANGMFALVLSFGLLLTALRSRKARSWRYGSGWVRSLVADYGVPLMVLVWTAISYIPTKSVPEGIPRRLFSPNPWSPGAYGNWTVIKDMLNVPILYILGAFIPATMIAVLYYFDHSVASQLAQQKEFNLRKPPSFHYDLLLLGFLTLMCGLLGIPPSNGVIPQSPMHTKSLATLKHQLLRNRLVATARESIQTNSSLGQLYGNMQEAYQQMQTPLVYQEPSSARGLKELKESTVQLASSMGSFDAPVDETVFDVDKEIDDLLPVEVKEQRVSNLLQAVMVGGCVAAMPALRMIPTSVLWGYFAFMAIESLPGNQFWERILLLFTAPSRRYKVLEDYHATFVETVPFKTIAMFTVFQTTYLLLCFGITWVPIAGLLFPLLIMLLVPVRQYVLPKFFKGVHLQDLDAADYEEAPAVPFNIPEGELGGGRLSFAADGGEILDGIITRSRGEIKHMCSPKVTSSSSATPAKDGKVLQSPRVGELRGERTPRSGGRGPHSPMTGEVGPSHLGISPRKSASDQ
>gnl_Mimgu_v2.0_Migut.O00089.1
MEETFVPFRGIKNDLKGRLLCYKQDWSGGLRAGIRILAPTTYIFFASAIPVISFGEQLERNTDGTLTAVQTLASTALCGVIHSIIGGQPLLILGVAEPTVLMYTFMFDFAKDRKDLGPQLFLAWTGWVCVWTALLLFLLAVLGACSIINRFTRVAGELFGLLIAMLFMQQAIRGLVEEFGIPQRENVKEAEFLPSWRFGNGMFALVLSFGLLLTALSSRKARSWRYGAGWLRGFIADYGVPFMVLVWTAVSYIPVNDVPHGIPRRLFSPNPWSAGAYSNWTVIKDMLKVPPLYIIGAFIPATMIAVLYYFDHSVASQLAQQQEFNLKKPSSYHYDLLLLGFLVILCGLIGIPPSNGVIPQSPMHTKSLATLKHQLLRNKLVSTARDSIQKNENLSQLYRSMQDAYTEMQTPLVHQTSSAPGLKELKDSTIQRASSSGYIDAPVDAAVFDVDKDIDELLPVEVKEQRLSNLLQALMVGTCVAAMPLLKKIPTSVLWGYFAFMAIESLPGNQFWERILLLFTAPSRRYMVLEDYHATFVETVPFKTIAFFTLFQTFYLLLCFGLTWIPIAGVLFPLLIMLLVPVRQYLLPKFFKGAHLQDLDAAEYEEAPAITYNLTFEEQGNNNQPQPTNLDSGEVFDEIITRSRGEIRHGRSPKVTSSSTQSPREEMKSVYSPRISRAGHSPRLNEIRMEVGPRLSPSPRPSVLGQTSRRGSSSSS
>gnl_Mimgu_v2.0_Migut.A00307.1
MTMDQGVTTPFSGMLNDVKGRLACYKKDWIDTCGSGARILAPTAYIFFASALPVIAFGEQLSRETDGSLSTSETLASTAICGVIHSIFGGQPLLILGVAEPTIIMYAYLYNFAKHSVGKELYLAWAGWVCVWTALMLFILAIFNACTIITRFTRVAGELFGMLITVLFIQEAIKGVVSEFNIPTGENASDEKYQFQWLYTNGLLAVIFSFGLLITALKSRKARSWRYGSGWFRSFIADYGVPMMVVVWTALSYSIPSQIPTGVPRRLFCPLPWESESLYHWTVINDMGKIPAGYIFAAIIPAMMIAGLYFFDHSVASQLAQQKEFNLKNPSAYHYDIFLLGVMTLLCGLLGLPPSNGVLPQSPMHTRSLAVLKRQIMRKKMVKSAKEGIKEQASNSEIYGRMHAVFIEMEGAPSHVADKELANLKEAVLSHEDGEANDNFDPEKCIDLHLPVRVNEQRVSNLLQSILVGLSICIMPVIKMIPSSVLWGYFAYMAIDSLPGNQFWERILLLFVPPGRRFKVIQGFHASFVESVPFKYIFMFTIFQLAYLLMCFGITWIPIAGILFPLPFFLLISIREHILPKIFPAHCLQELDAAEYEEIIGRSFRTRSLSLTDRELPDTNGDEASPDVSSAEILDEMTTRRGELKHRSVSFNDRQLQAIPEGPAGV
>gnl_Musac_v1_GSMUA_Achr3T24480_001
MEETFEPFHGIKNDLRGRLMCYKQDWSSGFNAGIRILAPTTYIFFASAIPVISFGEQLERNTDGVLTAVQTLASTALCGIIHSIIGGQPLLILGVAEPTVLMYTFMFNFVKDRADLGRNMFLAWTGWVCVWTAFLLFLLAILGACSIINRFTRLAGELFGLLIAMLFMQQAIKGLVDEFRIPKREDPRDVALMSSWRFANGMFALVLSFGLLLTALRSRKARSWRYGTGWLRGFIADYGVPLMVLVWTGVSYMPAGGVPRGIPRRLLSPNPWSPGAYQNWTVIKDMLNVPFLYILGAFIPATMIAVLYYFDHSVASQLAQQQEFNLRKPPSFHYDLLLLGFLTLLCGLIGIPPSNGVIPQSPMHTKSLATLKHQLLRNRLVATARQSMSQNSSLSQLYGSMQDAYRQMQTPLIYQGQSARGLKELKDSTVQLASSMGSMDAPVDDSVFDIDKEIDDLLPVEVKEQRLSNLLQAMMVAGCVAAMPLLKKIPTSVLWGYFAFMAIESLPGNQFWERILLLFTAPSRRYKVLEDYHATFVESVPFKAITAFTIFQTAYLLVCFGITWIPIAGVLFPLMIMLLVPVRQYILPKLFKGAHLTDLDAAEYEESPAITFNLPTEVDMGRGYSFSETREVLDEIVTRSRGEIKHMNSPKVTSSGGTPATDVRGLSSPRLSEKAYSPRVGELRPERSPRVGGRRAFSPRMGEIKPSKLGEGGLNSPMK
>gnl_Musac_v1_GSMUA_Achr3T12750_001
MEETFVPFRGIKNDLQGRLKCYKQDWTGGFRAGIRILAPTTYIFFASAIPVISFGEQLERSTDGVLTAVQTLASTALCGIVHSIIGGQPLLILGVAEPTVLMYTFMFNFAKDRADLGRNLFLAWSGWVCVWTSFLLFLLAILGACSIINRFTRLAGELFGLLIAMLFMQQAIKGLVDEFRIPERENPKALEFIPSWRFANGMFALVLSFGLLFTALRSRKARSWRYGTGWLRGLIADYGVPLMVLVWTGVSYMPTSSVPKGIPRRLFSPNPWSPGAYENWTVIKEMLNVPFLYILGAFIPATMIAVLYYFDHSVASQLSQQKEFNLRKPASFHYDLLLLGFLTLLCGLIGIPPSNGVIPQSPMHTKSLATLKHQLLRSRLVATARQSMSQNSSLSQLYGNMQDAYRQMQTPLIYQESSARGLMELKDSTVQLASSMGNFDAPVDETVFDIEKEIDDLLPVEVKEQRLSNLLQAMMVGGCVGALPFLRKIPTSVLWGYFAFMAIESLPGNQFWERILLLFTAPSRRFKVLEEQHATFVETVPFKTITFFTLFQTIYLLVCFGITWIPIAGVLFPLMIMLLVPVRQYFLPKLFKGAHLTDLDAAEYEESPPLAYNLAAEIDIAKGCSFAESGEVLDDIVTRSRGEIKHMNSPKLTSSSGTPTNDIRGKTSPWLSDKAYSPRLNELRQDHSPRLGGRGPISPRTGEVGPSKLREGARDSPSK
>gnl_Musac_v1_GSMUA_Achr2T19680_001
MAQLKTPLGGIINDVKGRASCYKQDWICGCHSGMSILAPTMYIFFASALPVIAFGEQLSKDTDGALSTVETLASTAICGIIHSVIGGQPMLIVGVAEPTVIMYTYLYSFAKGREDLGGRLYLAWAGWVCVWTAVMLFLLSIFNASAIISRFTRIADELFGMLITVLFFQEAIKGVVSEFRVPKGEDRTLPIFQFEWLYTNGLLGIIFAAGLLLTAIKSRRARSWKYGTGWLRGLTADYGVPLMVLLWTAMSYAVPNKVPSGVPRRLFSPLPWEAKSLYHWTVAKDMLSVPPVYIFAAIIPALMVAGLYFFDHSVASQMAQQKEFNLKKPSAYHYDILVLVCGLLGIPPSNGVLPQSPMHTKSLAVLKRRIIRKKMVETAKESIRQQATNSEMYGKMQEVFVKMDEGSTSISIDKELKNLKDAVMGNGAGGDDSKGAFDPEKHIDAHLPVRVNEQRMTNLLQSLLVGACLAAMPVIKMIPTSVLWGYFAYMAIDSLPGNQFWERTLLLLITPSRRYKVLEGMHASFVESVPFRQIAAFTIFQFLYLLLCFGVTWIPIAGILFPLPFFVLLSIRQHVLPKFFHPHHLWELDAAEYDEIAGTPRRARSFSFKEGEASTSDSDDGRVEVCDAEILDELTTHRGELKHRNKSFNDDRFHQVHPDKNTQIG
>gnl_Musac_v1_GSMUA_Achr5T06140_001
MVSPGMDQTATPLRGIINDVKGRAACYRQDWISGCHSGFSILAPTMYIFFASALPVIAFGEQLSKETDGALSTVETLASTAICGILHSILGGQPMLIVGVAEPTVIMYTYLYNFAKGREDLGARLYLAWAGWQVMATLLGSVFRISGEASFDSRFTRIAGELFGMLITVLFMQEAIKGIVSEFNIPKGEDQTQPIYQFEWLYTNGLLGIVFAFGLLFTALKSRRARAWRYGTGWLRGFIADYGVPLMVLLWTAMSYAVPSKVPSGVPRRLFSPLPWETKSLYHWTVAKDMLSVPPLYIFAAIIPALMVAGLYFFDHSVASQMAQQKEIDLTYILALQSQVLACGLLGIPPSNGVLPQSPMHTKSLAVLKRRIMRKKMVESAKESIRQQASNSEIYGKMQEVFVKMDNGPTVISIDTELKNLKDAVMNNGAGGEDSKVAFDPEKHIDAYLPVRVNEQRVTNLLQSLFVGACLGAMPIIKMIPTSVLWGYFAYMAIDSLPGNQFWERTLFLLVTPSRRYKVLEGMHASFMESVPFRKIAAFTILQFVYLLVCFGVTWIPIAGILFPLPFFLLISIRQHILPKFFHPHHLWELDAAEYDEIAGTPRRARSLSFGEGEASQSNSDDNEADMCDAEILDDLTTSRGELKHRTKSFNDDRFHQIYPEVSQQRT
>gnl_Nelnu_v1.0_NNU_004368-RA
MEETFVPFRGVKNDLEGRLLCYKQDWMSGFRSGYRILAPTTYIFFASAIPVISFGEQLERNTNGALTAVQTLASTALCGIVHSIIGGQPLLILGAAEPTVLMYTFMFNFAKDRPDLGQKFFLAWTGWVCVWTALLLFLLAILGACSIINRFTRLAGELFGLLIAMLFMQQAIRGVVEEFGIPKRENPKQIALLPSWRFGNGMFALVLSFGLLLTALRSRKARSWRYGTGWLRGFIADYGVPLMVLVWTAVSYIPVKDVPNGIPRRLFSPNPWSPGAYSNWTVIKDMANVPLLYILGAFIPATMIAVLYYFDHSVASQLAQQKEFNLKKPSSYHYDLLLLGFLVILCGLIGIPPSNGVIPQSPMHTKSLATLKHQLLRNKLVSTARKSICENSSLSQLYGNMQEAYNQMQTPLVYQTPPGLFFMQGLRELKESTIQLAVSTGHIDAPVDESVFDVEKEIDDLLPIEVKEQRLSNLLQAMMVGGCIAAMPLLKKIPTSVLWGYFAFMAIESLPGNQFWERILLLFTAPSRRYKVLEEYHATFVETVPFKTITTFTLFQTVYLLMCFGITWIPIAGVLFPLLIMLLVPVRQYILSKFFKVVHLQNLDAAEYEEVPAITCNISLDDQDAHTRNDHTNGGEVLDGIVTRSRGEVRHIYSPKVTSSTPSSQDGIRPVYSPRVPHRACSLHESELRAERSPRFSFKCPDAKKTPSP
>gnl_Nelnu_v1.0_NNU_016153-RA
MEETFVPFRGIKSDLHGRLMCYKQDWSSGVKAGFRILAPTTYIFFSSAIPVISFGEQLGRNTDGILTAVQTLASTALCGIIHSIIGGQPLLILGVAEPTVLMYTFMFNFAKDIPDLGPELFLAWTGWVCVWTAILLFLLAILGACSIINRFTRLAGEMFGLLIAMLFMQQAIKGLVDEFCIPQRENPKLTELIPSWRFANGMFALVLSFGLLFTALRSRKARSWRYGSGWLRGFIADYGVPLMVLVWTAISYIPASSIPRGIPRRLFSPNPWSPGAYENWTVIKACLDMLNVPLLYIIGAFIPATMIAVLYYFDHSVASQLAQQKEFNLRKPPSFHYDLLLLGFMVILCGLLGIPPSNGVIPQSPMHTKSLATLKHQLLRNRLVATARKSMSKNSSLGQLYGSMQEAYHQMQTPLIYQEASARGLKDLKESTIQMASSMGNIDAPVNETVFDVEKEIDDLLPVEVKEQRLSNLLQALMVGGCVAAMPVLKKIPTSVLWGYFAFMAIESLPGNQFWERILLLFTAPSRRFKVLEEYHATFVETVPFRIIATFTVFQSVYLFICFGITWIPIAGVLFPLMIMLLVPVRQYLLPKFFKGAHLQDLDAAEYEESPALPFNLATEGDMVIRALAEGELLDDMITRSRGEIRRTCSSKVTSSTATPANNPKTLQSPRFSEKTYSPRLNELRGDPSPWLGGRGHQSPRTSEGRPSNLGQSPCI
>gnl_Nelnu_v1.0_NNU_006095-RA
MRDSHFDRSTLDRLRRTEKYRDFASPFLAIDTESLGIRGSAMDNIKFPFRGIIKDDIGSNCLYFLRFGSSNGSLTTVETLASTAICGIIHSIFGGQPLLILGVAEPTVIMYTYLYNFTKGREDLGKELYLAWAGWVCIWTALMLFLLAIFNACTVITRFTRIAGELFGMLIAVLFIQEAIKGVVSEFKIPKAEDPKEEKYQFQWLYANGLLGLIFSFGLLYTALKSRRARSWRYGTGWLRSFIADYGVPLMVLVWTALSFSVPSKVPSGVPRRLFSPLPWDSDSLYHWTVIKDMWRVPVVYIFAAFIPAVMVAGLYFFDHSVASQMAQQKDFNLKNPSAYHYDIFLLGVMVLLCGLIGLPPSNGVLPQSPMHTKSLAVLKRQLLRKKMVESAKECIKQQASNSEIYGKMQAVFIEMDAAPKTVVTKELKGLKEAVMSGENEGGDMKRKFDPEKHIDEYLPVRVNEQRVSNLLQSALVGASIFAMSIIRTIPTSVLWGYFAYMAIDSLPGNQFWERILLLFVTPGRRFKVLEGDHASFVELVPFKYIATFTLFQFVYLLICFGVTWIPIAGILFPLPFFLLISIRQHVLPKLFQPRHLWELDAAEYEEIAGAPCRSRSLSFKEMKTDPTCEESGVEMCDAEILDELTTSRGELKLRTVSFSEERSFQVHPEDQATQNRREMS
>gnl_Nelnu_v1.0_NNU_002796-RA
MEETFVPFRGIKNDLEGRLLCYKQDWTSGFRSGYRILAPTTYIFFASAIPVISFGEQLERNTNGVLTAVQTLASTSLCGIIHSIIGGQPLLILGVAEPTVLMYTFMFNFAKDRPDLGQKLFLAWTGWVCVWTAFLLFLLAILGACSIINRFTRLAGELFGMLIAMLFMQQAIRGVVEEFGIPKRENRNQTALSPSWRFGNGMFAMVLSFGLLLTSLRSRKARSWRYGTGSLRGFIADYGVPLMVLVWTAISYIPVNSVPKGIPRRLFSPNPWSPGAYSNWTVIKDMLNVPVLYIIGAFIPATMIAVLYYFDHSVASQLAQQKEFNLKKPPSYHYDLLLLGFLVIVCGLIGIPPSNGVIPQSPMHTKSLATLKHQLLRNKLVSTAHKSICKNSSLSQLYGNMKEAYNQMQTPLVYQTPPGLGLKELKESTIQLASSTGNFDAPVDESIFDVEKEIDDLLPIEVKEQRLSNLLQAMMVGGCFAAMPLLKKIPTSVLWGYFAFMAIESLPGNQFWERILLLFTAPSRRYMVLEKYHATFIETVPFKAIAIFTLFQTVYLLLCFGITWIPIAGVLFPLLIMLLVPVRQYVLPKFFKGAHLQDLDAAEYGEAPAVAYNISFDTQDDYARSDHTDGGEILDDMITRSRGEIRHIYSPKVTSSTPTSQDGIEPVHSPRVPQRTYSPHESELRVKRSPRFNGTGPEAKQTPSPGPSMLGQHHHGSTSS
>gnl_Nelnu_v1.0_NNU_019657-RA
MEETFVPFRGIKNDLQGRLMCYKQDWTSGIKAGFRILAPTTYIFFASAIPVISFGEQLDRNTDGILTAVQTLASTALCGIIHSIIGGHPLLILGVAEPTVLMYTFMFNFAKDRPDLGPKLFLAWTGWVCVWTAILLFLLAILGACSIINRFTRLAGELFGLLIAMLFMQQAIKGVVDEFRIPQRENPNLTQFLPSWRFANGMFALVLSFGLLLTALRSRKARSWRYGSGWLRGFVADYGVPLMVLVWTAVSYIPSGSVPRGIPRRLFSPNPWSPGAYENWTEMLDVPILYIVGAFIPATMIAVLYYFDHSVASQLAQQKEFNLRKPPSFHYDLLLLGFLVILCGLLGIPPSNGVIPQSPMHTKSLATLKHQLLRNRLVATARKSMSKNSSLGQLYGSMQEAYQQMQTPLIYQEASVRGLKELKESTIQLASSLGNIDAPVDETVFDVEKEIDDLLPVEVKEQRVSNLLQALMVGGCVAAMPFLKMIPTSVLWGYFAFMSIESLPGNQFWERILLLFTAPSRRYKVLEEYHATFVESVPFKAIATFTIFQTTYLLVCFGITWIPIAGVLFSLMIMLLVPVRQYLLPKFFKGLHLQDLDAAEYEEYPAIEGVMRDFAERELLDEMITRGRGEFRRTCSSKITSSNATPLNNLKTLQSPRFAEKAYSPRITELRGDHQSPQLGGHSPRT
>gnl_Nelnu_v1.0_NNU_003636-RA
MGTSTGSRAMNEFKTPLKGIIKDVKGRAPCYKQDWTNGFSSGIRILAPTTYIFFASALPVIAFGEQMSRETDGSLSTVETLASTAICGIIHAVFGGQPLLILGVAEPTVIMYTYLYSFSKGRSDLGKELYLAWAGWVCIWTALLLFLLAVFNACAIITRFTRVAGELFGMLITVLFFQEAIKGLVSEFQIPKDEDPTEEKYHFQWRYTNGLLGIVFSFGVLFTALKSRRARAWLYGTGPFRSFIADYGVPLMVLIWTALSFSVPSRVPSGVPRRLFAPLPWEPASLYHWTVPPVYIFAAIIPAVMIAGLYFFDHSVAAQMAQQKEFNLKNPSAYHYDLLLLGFMVLLCGLIGLPPSNGVLPQSPMHTKSLAVLKRQMIRKKMVENVKECMKHQASTSEIYGRMQEVFIQMDRPPETASVKKELKGLKEAVMRSQSTGGDDKDKFDPEKHIEAYLPVRVNEQRVSNLLQSVLVGVSVFAMPIIRAIPTSVLWGYFAYMAIDSLPGNQFWERILLLFVTPRRRFKVLERDHASFVESVPFKIIAKFTIFQFVYLLICFGLTWIPIAGILFPLPFFLLISIREHILPKMFQSDHLWELDAAEYEEVDGTPSRGRGTLSIKEMEGSLCVDSEREVCDAEILDELTTSRGELKLRTKSFKETRLTLKVADDESESSDSDSDQ
>gnl_Orysa_v7.0_LOC_Os01g08020.1
MDLLRTPFKGVVADIEGRVAWYKHDWVAGFRSGFRILAPTMYIFFASALPVIAFGAQLSRETNGILTTVETLASTALCGIIHSILGGQPLLIVGVAEPTIIMYTYLYNFAKNQQALGERLYLAWAGWVCIWTALMLFLLAMFNASNVISRFTRVAGELFGMLITVLFLQQAIKGIIEEFKVPRDADHSSPIYQFQWLYVNGLLGVIFSIGLLYTALRSRRARSWVYGQGWLRGFIADYGVPLMVIVWTAFSYTLPKDVPSGVPRRLFSPLPWESSSLQHWTVAKDLFSVPPAYIFAAILPALMVAGLYFFDHSVASQLAQQKEFNLKKPSAYHYDILVLGFMVLLCGLIGIPPSNGVLPQSPMHTRSLAVLKGQLLRKKMVQTANEGLMNRASSLEIYGKIQGVFIEMDCEKNTDSVDKELKSLKDAMLQEGDKEGTLAEEFDPIKHIEAHLPVRVNEQRLSNLLQSLLVGACVGAMPVIKMIPTSVLWGYFAYMAIDSLPGNQFWERIRLIFIPSSRRYKVLEGPHASFMESVPSKTITVFTIFQLVYLLICFGITWIPIAGILFPLPFFLMILIRQHVLPKFFEPNDLRELDAAEYEELEGVHHDHTLEDGASDSESCGSRDDAEILDELTTNRGELKHRTFNHREERHPQAHTKAVQPRCGDTENWSEC
>gnl_Orysa_v7.0_LOC_Os12g37840.1
MEESFVPLRGIKNDLHGRLQCYKQDWTGGFRAGIRILAPTTYIFFASAIPVISFGEQLERNTDGVLTAVQTLASTALCGIIHSFLGGQPLLILGVAEPTVLMYTFMFNFAKDRPDLGRRLFLAWTGWVCVWTAILLFLLAILGACSIINRFTRIAGELFGLLIAMLFMQQAIKGLVDEFRIPERENRKALEFVSSWRFANGMFAIVLSFGLLLTALRSRKARSWRYGTGWLRGFIADYGVPLMVLVWTGVSYIPYGSVPKGIPRRLFSPNPWSPGAYDNWTVIRDMPNVPLLYIIGAFIPATMIAVLYYFDHSVASQLAQQKEFNLRKPPSFHYDLLLLGFLTLLCGLIGIPPANGVIPQSPMHTKSLATLKHQLLRNRLVATARQSMSQNASLSQLYGSMQEAYQQMQTPLIYQQPSVKGLNELKDSTVQMASSMGNIDAPVDETVFDIEKEIDDLLPIEVKEQRLSNLLQATMVGGCVAAMPLLKKIPTSVLWGYFAFMAIESLPGNQFWERILLLFTAPSRRYKVLEEYHTTFVETVPFKTIAMFTLFQTMYLLVCFGITWIPIAGVLFPLMIMLLVPVRQYILPKLFKGAHLTDLDAAEYEESPAIPFIAAQDIDVALARTQSAEILDDIVTRSRGEIKRLNSPKITSSGGTPVAELKGIRSPCISERAYSPCITELRHDRSPLGGRGSPRTGETRSSKLGEGSTPK
>gnl_Orysa_v7.0_LOC_Os05g08430.1
MTGTVKAPFEGVVNDFKGRLSCYKQDWIDGFRTGFRILAPTLYIFFASALPVVAFGEQLSNDTDGALTTVETLASTAICGIIHSILGGQPLLIVGVAEPTIIMYTYIYNFAKNHPNLGERLFLPWAGWVCIWTAFMLFLMAMFNAAVVINRFTRFAGELFGMLITILFMQEAVKGMLGEFSVPEGKDHSLPIYQFQWAYVNGLLGIIFSMGLLYTAIRSRSARSSLYGTGWQRSFIADYGVPLMVVVWTALSYSLPSKIPSGVPRRLFTPLPWEPKSLQHWTVAKDLFSVPPPYIFLAIVPAVMVAGLYFFDHSVASQLAQQKEFNLKNPSAYHYDILVLSFMVLICGLIGIPPSNGVLPQSPMHTRSLAVLKGQLLRKKMVQTAKEGMMNNASSSEVYGKMQEVFIKMDDKSNAKSVRKELKELKDAVIPEGNGAGRVSEVFDPEKHIEAYLPVRVNEQRVSNLLQSLLIAGCVGVMPIIQKIPTSVLWGYFAYMSIDSVPGNQFWERTQLLFISPQRRYKLLEGAHASFMESVPIKKISAFTIFQLVYLLIVWGMTWIPVAGILFPLLFFFLIVIRQYILPKFFDPRHLWELDAAEYEELEGVRRDPSTDEDASVSRCSDASPEYASEILDEFTTNRGELKHRTKSFRDERLIQLNSVKMTRELSRIPTFTPPRS
>gnl_Phavu_v2.1_Phvul.003G201100.1
MEETFVPLRGIKNDLKGRLVCYKQDWTSGFQAGIRILAPTTYIFFASAIPVISFGEQLERNTDGTLTAVQTLASTALCGIIHSILGGQPLLILGVAEPTVLMYTFLYDFAKDRKDLGHKLFLPWTGWVCVWTAALLFLLAILGACSIINRFTRLAGELFGLLIAMLFMQQAIRGLVEEFGVPQSQREGTNQTALQSSWLFGNGMFALVLSFGLLFTALRSRKARSWRYGAGWLRGFIADYGVPLMILVWTAVSYIPTNKVPRGIPRRLFSPNPWSPGAYTNWTVIKEMLNVPLIYIIGAFIPATMIAVLYYFDHSVASQLAQQKEFNLRKPSSYHYDLLLLGFLTILCGLIGIPPSNGVIPQSPMHTKSLATLKHQLLRNKIVSAARKSMQKNMNLNQLYRSMQEAYDQMQTPLAHQIPPALGLKEMKESTIQLAQSHGYIDTPVDEIVFDVDKDIDDLLPVEVKEQRLSNLLQALMVTLCVAAMPLLKKIPTSVLWGYFAFMAIESLPGNQFWERILYLFTAPSRRYKVLEKHHAALIETVPFKTVAMFTSFQIAYLLLCFGLTWIPIAGVLFPLLIMLLIPVRQYFLPKFFKGAHLQELDAAAYEEAPVVSFNLSFEGSGSQTATFNTSSGEILDETITRSRGEILSQKSRNSTPTSCGHTIPAYANIS
>gnl_Phavu_v2.1_Phvul.009G178000.1
MEETFVPFRGIKNDLKARITCYRQDWSSGFQAGVRILAPTTYIFFASAIPVISFGEQLERNTDGTLTAVQTLASTALCGIIHSVIGGQPLLILGVAEPTVLMYTFMYDFAKDRQDLGHKLFLPWTGWVCVWTALLLFLLAILGACSIINRFTRVAGELFGLLIAMLFMQQAIKGLVEEFGVPKNQAEGTNQIALQSSWLFGNGMFALVLSFGLLFTGLQSRKARSWRYGTGWLRGFIADYGVPLMVLIWTAVSYIPVNKVPRGVPRRLFSPNPWSPGAYSNWTVVKEMLNVPILYIIGAFIPATMIAVLYYFDHSVASQLAQQKEFNLRKPSSYHYDLLLLGFLTILCGLLGIPPSNGVIPQSPMHTKSLATLKHQLLRNKLVSTARKSMRRNVNLSQLYQNMKEAYDEMQTPLVPQMPPTLGLKELKESTIELASSQGYIDAPVDEVVFDVNKDVDDLLPVEVKEQRLSNLLQALMVAACVAAMPLLKKIPTSVLWGYFAFMAIESLPGNQFWERILYLFTAPSRRYKMLEEYHATFVETVPFKTVAMFTVFQTVYLLLCFGLTWIPIAGVLFPLLIMLLVPVRQYCLPKFFKGVHLQELDAAAYEEAPAIAFNMSFEGPGSQAPAVNMSGGEILDEVITRSRGEIRRTQSPKTTSSTPTSTGDIRPANSPRIGKSIPSPRVSELRGESSLRPTGKEIKLIQTPSPHSPALGKVTKGSPSS
>gnl_Phavu_v2.1_Phvul.009G095800.1
MVAPFKGISEDVKERAEFYKQDWICTICSGASILAPTLYIFFASALPVIVFGQQLHRDTDEILSVVETMASTAICGVIHSVFGGQPLLILGVAEPTVIMYGYMYSICKKTPGLGRELSLPALSWVCIWTGLLLILLAIFNACSIITRFTRIAGELFGMLITVLFLQEAIKGLIGEFNPVKEKDPSSEEFQFQWLYTNGLLATVFCFGLLFTALKSRRARAWRYGTAWLRGFIADYGVPLMVVLWTALSYFVPKQVIDGVPRRLISPLPWEPEALQHWTVVKDMGKVPLAYIFAAIIPAVMMAGLYFFDHSVASQMAQQKKFNLQKPSAYHYDVFLLGVMTLVCGILGLPPSNGVLPQSPMHTKSLSVLRRKLIRKRVVKSAKECIREHKTNSEVYGKMQDVIVEMDTDPTVKELETLKQAVMKSDNNDDAAEENFDEKHIDDYLPVRVNEQRVTNLLQSVLVGVSILAMSVIKRIPTSVLWGYFAYMAIDSLPGNQFWERILLLFITPSRRYKILEGSHASFVEVVPFKTIAAFTGLQLAYFLICYGVTWIPIFGILFPVPFFLLIVIRERLLPKMFKRNHLQELDASGYEEIAGTPHSYLMDKKPDTDSEGSSEDFYDAEILDEMTTNRGELKVITISNLHERNQSSSEDRHV
>gnl_Phavu_v2.1_Phvul.005G174400.1
MESLKAPFKGVKNDLRGRALHYKDDWTTGLYSGAGILAPTTYIFFASALPVIAFGEQLSRDTDGSLSTVETLASTAICGIVHSILGGQPLLIVGVAEPTIIMYTYLYNFAKDKDSLGRELFLAWAGWVCVWTALLLFLLAIFNAGNIINKFTRIAGELFGMLITVLFLQEAIKGIVSEFKVPKEGDPISEKYHFHWLYANGLLGIIFTFGLLYTSLKSRKARSWLYGTGWFRSFVADYGVPLMVVVWTALSFIVPSKVPSGVPRRLTSPLVWDSTSLHHWTVINDMGKVSPSYIFAAFIPALMIAGLYFFDHSVASQLAQQKEFNLKKPSAYHYDILLLGLTTLLCGLIGLPPSNGVLPQSPMHTKSLAVLKKQLIRRKMVKSAKESINQKASNSEIYGKMQAVFIEMDNCPDNHSVVKELEDLKEVVLNGEDKGVDNKSNFDPEKHIDAYLPVRVKEQRVSNLLQSILIGASIFGMPVIKQIPTSVLWGYFAYMAIDSLPGNQFWERLLLLFVRPSRWYKLLEGDHASFVESVPHKYIVAFTIFQFVYFLVCFGVTWIPIAGILFPLPFFFLITLRQHILPKLFKPHHLRELDAAEYEEIVAAPGLTFNRSFREMESPGVGSVEIVNAEILDELTTNRGELKVRTVSFTEERNHQIHPDENGSQAQIVSDGR
>gnl_Phavu_v2.1_Phvul.001G215700.1
MEETFVPFEGIKNDLRGRLMCYKQDWTGGIKAGLRILAPTTYIFFASAIPVISFGEQLERDTDGVLTAVQTLASTSICGIIHSILGGQPLLILGVAEPTVIMYTFMFNFAKERPELGRNLFLAWTGWVCVWTAVLLFLLAILGACSIINRFTRIAGELFGMLIAMLFMQQAIKGLVDEFRIPERQNPKSIEFIPSWRFSNGMFALVLSFGLLLTALRSRKARSWRYGTGWLRSLIADYGVPLMVLVWTGVSYLPAGSVPHGIPRRLFSPNPWSPGAYENWTVIKDMVHVPVVYIIGAFIPATMIAVLYYFDHSVASQLSQQSEFNLRKPSSYHYDLLLLGFLTLMCGLLGIPPANGVIPQSPMHTKSLATLKHQLLRNKLVVTARKSMGKNASLGQLYGNMVEAYHQMQTPLIYQDPSARAQGLKELKESTIQAATSMGNMDAPIDETLFDVEKEIDDLLPVEVKEQRLSNFLQAIMVGGCVAAMPVLKKIPTSVLWGYFAFMAIESLPGNQFWERILLLFTAPSRRYKVLEDYHATFVETVPFKTIATFTIFQTIYLLVCFGLTWVPIAGVMFPMMIMLLVPVRQYFLPKFFKGAHLQDLDAAAYEEQTALPFNLATQSEFGGGASHVGEGEILDEVITRSRGEFRHTSSPKITSSTTTPRTDPKSHLSPRVSFSSRVGELKTEQSPRSGARGSLSPNAGEVRLSNLGRSPLNPDSKQQDHN
>gnl_Phavu_v2.1_Phvul.001G053300.1
MEPFGGIIQDFRGRVACYKHDWTSAFRSGIKILAPTFYIFFASALPVIAFGEQLNRDTGGSLSTVETLTSTAICGIIHSIFGGQPLLILGVAEPTVIMYTILYQFCTKSPDLGVELFLPWAGWVCVWTSLLLIMLAVFNACTIISRFTRLAEELFGMLITVLFFQEAILGIRNEFKTPKSENPSTEEHQFHWRYINGLLSVIFSLGILLTALMSRRARTWKLGTGWQRALVADYGIPLMVVFWTGMSYTVPSKVPSTIPRRLVCPLPWESESLYHWTVIMDMGKVPVLYIFAAFIPAVMVAGLYFFDHSVASKMAQQKEYNLQKPSSFHYDMFLLGIMTLICGLLGLPPSNGVLPQSPMHTKSLAVLRTQLIRKKVVKSAKDCIKQQGNTTELYGKMQAVLIEMDSEPSTKTMTNLKEAVMKSSENNGENPKFDPEKHIDAYIPVRVNEQRVSNLLQSLLIGLSIFSISVIKTIPTSVLWGYFAYMAIDSLPGNQFYERILLLFVSQSRRKKILEGPHASFVESVPFKTIAIFTILQCAYFLVCYGVQLIPIGGILFPLPFFLLIFIREHVLPLIFNHADLHELDAAEYEEILGVPNTHKNPEDDDDDDYNAELLDEMTTHRGELKLRTVTLKKRTPVEDPMQQINIYE
>gnl_Phavu_v2.1_Phvul.006G121500.1
MEDTFVPFRGIKNDFQGRLMCYKQDWIGGLRAGFRILAPTTYIFFASAIPVISFGEQLERDTDGVLTAVQTLASTALCGIIQSIIGGQPLLILGVAEPTVIMYTFMFNFAKRRPELGSKLFLAWTAWVCMWTAALLFLFAILGACSIINRFTRLVGELFGLLIAMLFIQEAIKGLIHEFHIPERANPTSPEFQPSWRFGNGMFSLVLSFGLLYTALRSRKARSWRYGSGCLRGFIADYGVPLMVLVWTAISYIPAGSIPKGVPRRLFSPNPWSSGAFENWTVIKDMLNVPVLYIIGAFIPATMIAVLYYFDHSVASQLAQQKEFNLRKPPSFHYDLLLLGFMVIICGLIGIPPSNGVIPQSPMHTKSLATLKHQLLRNRLVAAARSSMRKQECLGQVYRSMQDAYWQMQTPLVHEESSSQGLKELKESTIQLASNMRSIDAPVDESIFDVKKEIDDLLPVEVKEQRVSNLLQSLMVAGCLAAMPFLKMIPTSVLWGYFAFMAIENLPGNQFWERCLLLLTAPSRRYKVLEECHETYVETVPFKTIAVFTVFQTVYLFVCFGITWVPIAGVLFPLMIMLLVPVRQYILPKFFKRAHLQDLDAAEYEEVPALPFNLATSAVTHCSRHCRSQQNLSGVAIVVEIFPELLSPESRRCRHCQNFHQNLVGARCCCCHQLDIK
>gnl_Phypa_v3.3_Pp3c1_8580V3.1
MGKIVPFNGVREDLRGRLACYKDDWTGGFNSTYRILAATAYIFFASALPVIAFGEQLGRDTEGVITAVQTLSSTTICGIIQAIVGGQPLLIVGVSEPTSLVYTFMYDFAKNRPEIGARFFLGWAAWVCVWSAFMLAALAILGACNFINRFTRVAGELFGLLIAVLFVQQAVKGAVNEFRISKFVNATEEQFQSSWRFGNGMFGLILTFGLLWTAIKSRNARSWNFGPGFFRRFIANYGVPILVIVWSAVSYARVGSVPAGIPRRLTSPNPWKSPIATTHWDVVADMNDIPGVYIAAAIVPALMIVILYYFDHCVSAQLAQQPEFNLRKPFSYHYDLLLLGFTVLLCGLLGLPPSHGVLPQSPMHTRALASLKKELVRSKLIKRAKISLAHNPSGEKLQDDLHDGYRQTETPLSSPCAPRATKELHINITSSDPGSPMNKVNFDPEKDVDPLLPVEVKEQRLSNLLQSLLVAACIGAMPALKKIPSSVLWGYFAYMAIESLPGNQFWGRICLLFSSSAKRYKALETTHPMFMHTVPFKVTATFTIFQLVYMICCYGITWIPIGGVLFPVLIMLLIPVRQFVLPRFFKREYLQQLDSAEYEEVAPLPQSLALKEAEAQGLSVGSDTSDDASLDHFATAARGEIKHPLPLPLHNHFGHSTNTHEDQL
>gnl_Phypa_v3.3_Pp3c16_18150V3.1
MGKPFVPLHGVATDIKARLACYKQDWIGGFNSGYRILAPTAYIFFASALPVIAFGEQLERDTNGVITAVQTLSSTAICGILQSVIGGQPLLIVGVSEPTSLMYTFMYHFVKGRTELGSELFLAWVAWVCVWSAAFLFILAAIGACSFINRFTRISGELFGMLIAVLFIQQAVKGVVYEFWVPEREDPTLEQFQHAWRFGNGMFGIVLTFGLLWTAMKSRRARSCRFASGSIRGFIADYGVPLLVVLWTLVSYAFRASVPEGIPRRLFSPNPWSPAATRHWTILLDMFKIPYIFILAAVLPAFVIAVLYYFDHSVSAQLAQQEEFNLRKPTAYHYDLLLVGGMVLVCGLLGLPPSHGVIPQSPMHTKALVTLKKELVRNKLVKRLKSNLKQKASVANPQTDLQDEYQGTESPLPYPCTPRALKELQFNSVPRSPEIPKEDAVFDFEKHIDLLLPVEVKEQRLSNLLQSLMVGGCIAAMPALKRIPTSVLWGYFAFMAIEGLPGNQFWERVCLLVTAPSRRHKVLRNNHLMFVRTVPFKVIACFTLFQLAYMLSCFAWTWIPVGGVMFPILIMLLIPARQHILPRFFNRKHLQELDAADYEETALPFDLAVKEAEAEGLGKVNVEAQDEEAMPKVVTSNQEEVRHSYTFRGQTDSHLGAPTPHFPHQAHVPASSAP
>gnl_Pinta_v2.0_PITA_000080912-RA
MEETFVPFQGIKNDLKGRLLCYKQDWTGGFNAGFRILAPTTYIFFASAIPVISFGEQLDRNTNGIFTAVQTLSSTAICGIIHSLIGGQPLLILGVAEPTVLMYTFMYNFAKDREDLGPNLFLAWTGWVCIWTSFLLILLAILGACSIINRFTRIAGELFGMLIAILFIQQAIRGAVDEFRASNKNNATLEQFTSPWRFGNGMFALVLSFGLLFSGLKSRTARSWRYGTGWLRGLIADYGVPLMVLVWTGVSFIPAGHVPDGIPRRLYSPNPWSPGAYDNWTVIKDMRDVPLIYIVGAFIPATMIAVLYYFDHSVASQLAQQKEFNLRKPPSFHYDLLLLGFLVIICGLLGIPPSNGVIPQSPMHTKSLATLKHQLVRDRLVKTAKKNIKQNSSLGQLYGNMQETYQQMQTPLVYQPPPTQALKELEQSTLQLAASIGNLDAPVDESIFDPEKDIDNLLPVEVKEQRFSNLLQSMMVGSCVAAMPFIKMIPTSVLWGYFAFMAIESLPGNQFWERILLLLTAPSRRYKVLEQSHASFVETVPFKIIVLFTVFQTCYLLVCFGITWIPIAGVLFPLLIMLLVPARQYVLPKFFKGAHLQELDAAEYEEATGLPYDIALKESEAHGLGKGPGVGKADDAEIFDGVITRSRGEVKHVYSPRISSSSDAAEARNPFSPRISFSSQHHPQSREGKHASSPWTGETKQQAFSPRITELRQSSPRKCSPATGERHPQKIFSPRMSNIGEGPSTPTTNN
>gnl_Pinta_v2.0_PITA_000044860-RA
MENPSAAPFRGILRDVRGRLPCYKQDWVQGLNTGIRILAPTTYIFFASALPVIAFGEQLDRATGWLRSFCADYGVPLMIVVWTAISYSAYDSVPAGIPRRLSSPNPWAPSASSNWAVIKDMHKVPPLYILGAFIPAIMITGLYFFDHSVAAQMAQQKEFNLRNPSAYHYDLLLLGIMVCVLVCL
>gnl_Pinta_v2.0_PITA_000044961-RA
MGNIRGFQPCRGISNDVRGRLVCYKQDWIDGFNAGMRILAPATYIFFASALPVIAFGEQLERETEGRLNAVHTLASTAICGFIHSIFGGQSLLILGVAEPTALMYKYLYEFAKKRTEIGHELFLAWAGWVCVWTGIMLVLMGIANACDLINRFTRVAGELFGMLIAMLFMQEAIKGAVEEFRIPDGEDPSQVQFQFQWRFANGLFGLILAFGLLLTSLKSRSARSWRYGTAWMRSFIADYGVPVMVIAWTGVSYSAAGHIPSAIPKRLRSPFAWSHEARETWTVFQDMGKVPVSYIFAALIPAIMMTCLYWFDHSVASQLAQQKDFNLRNPSAYHYDILVLGFMVGISGLIGLPPSNGVLPQSPMHTKSLATLRRQITRKKLMKTARESIEKKATLSEVYERMQETFQKLDTPLSSVHLPALAPQHRALKNLTELKDLPRKDVGLNMEDLQDLNGTEGIDGSYFIPEKHVDALLPVRVKEQRLSNLMQSVMVGLCVAAMPIIKKIPTSVLWGYFAYMALDSLPGNQLWERSLLLFIMPNRRFKVLENAHASFVETVPFKVISAFTIFQILYLLACYGVTWIPIGGILFPVLFLVLIPIRQYILPKYFNTKYLWELDAAEYEEAPGIYREKTDAELSRTHSTVESLPEEMSDAEILDEITTRSRVEVKHRSGHIGNGDMI
>gnl_Pinta_v2.0_PITA_000022268-RA
MEETFVPFRGIKNDLKGRLLCYKQDWTGGFNAGFRILAPTTYIFFASAIPVISFGEQLDRSTNGILTAVQTLSSTAICGIIHSIFGGQPLLILGVAEPTVLMYTFMYNFAKDREDLGPKLFLAWTGVCVWTAFLLVLLAILGACSIINRFTRVAGELFGMLIAMLFVQQAIRGVVDEFRVPKMDNPKLEQFTNSWRFGNGMFALVLSFGLLFSGLQSRKARSWRYGTGWLRGLITDYGVPLMVLVWTGVSYIPRDHVPDGIPRRLFSPNPWSPGAYDNWTVIKEMLDVPLLYIIGAFIPATMIAVLYYFDHSVASQLAQQKEFNLRKPSSFHYDLLLLGFLVIMCGLIGIPPSNGVIPQSPMHTKSLATLKQQLVRDRLVKTAKKSIKQNSSLGQLYGSMQETYQQMQTPLVYQPPPALALKELEHSTLQLAASTGNLDAPVDESIFDPEKDIDNLLPVEVKEQRLSNLLQAVMVSGCVAAMPFLKMIPTSVLWGYFAFMAIESLPGNQFWERVLLILTAPSRRYKVLQQSHASFVETVPFKAIASFTVFQTCYLLVCFGVTWIPIAGVLFPLLIMLLVPARQYVLPKFFKGAHLQELDAAEYEEAAALPYSIAVREAEVHGLGRGSVAGKVDDDEILDEVITRSRGEVKRAYSPRISSSSEAGEVRHPFSPRISGSSQHTESGEAKLASSRWTAETRQAFSPRIAELRHMHSPKNNSPRTGERHLQKTFSPRMSNFGEGARTSTSSDCSAGQ
>gnl_Poptr_v3.0_Potri.003G059700.1
MEHIKTPFRGILNDVRGRAACYKQDWVAGILSGFGILAPTTYIFFASALPVIAFGEQLRRDTDGSLSTVETLASTALCGIIHSILGGQPLLILGVAEPTVIMYTYLYNFAKEREELGQKLFLAWAGWVCVWTALLLFLLAIFNACAIINRFTRVAGELFGMLIAVLFMQEAIKGMVSEFEIPKAEDPKLDKYQFQWLYTNGLLGIIFTFGLLYTALKSRRARAWWYGTGWFRSFIADYGVPLMVVVWTALSFSIPSKVPSGVPRKLFSPLPWESASLHHWTVIKDMGNVPPAYIFAAFVPAVMIAGLYFFDHSVASQMAQQKEFNLKNPSAYHYDILLLSFMTLLCGLIGLPPSNGVLPQSPMHTKSLAVLKRQLIRRKMVESAKESIKQKASNSEIYGKMQDVFIEMDSSPITTVVRELEDLKEAVMKGENPKDTFDPEKHIDAYLPVRVNEQRVSNFLQSLLVAASVSAVPAIKLIPTSVLWGYFAYMAIDSLPGNQFWERMLLLFVTPGRRYKVLEGVHASFVESVPFKYIAIFTIFQFVYFLFCYGVTWIPIAGILFPLLFFVLISIRQHILPKLFCPNHLRELDAAEYEEITGTPRLSLSLSFKAYYSPDLSRYLLILWEVEMCDAEIFDELTTSRGELKVRTVSFSEEKNTLRFIPRVLSNQNETINHLGQD
>gnl_Poptr_v3.0_Potri.006G249800.1
MENMRRPFKGITNDVRERIGCYKDDWISGLCSGFRILAPTFYIFFASALPVIAFGEQLSRDTDGSLSTVETLASTAICGIIHSVFGGQPLLILGVAEPTVIMYTYLYTFSKGREELGKKLYLAWAGWVCVWTALLLVLIAIFNAATIISKFTRIAGELFGMLIAVLFIQEAVRGVISEFNIPKDENPKLEKHQFQWLYANGLLSVIFSFGVLFTSLKSRRARTWRYGTGWLRGFIADYGVPLMVLLWTALSYAGPGKVPSGVPRRVHVPLLWDSESLEHWTVINDMLKVPLTYIFAALIPAVMIAGLYFFDHSVASQMAQQKEFNLKNPSAYHYDVFLLGLMTLICGLLGLPPSNGVLPQSPMHTKSLAVLRRQLIRKKMVKRAKECIGRKASNLEIYGSMQAVFLEMDASSPDVSVHKELEDFKQAVMKAAEGWDDKNKFDPEKHIDAYLPVRVNEQRISNLLQSTLVGASMCALPLIKRIPTSVLWGYFAYMAIDSLPGNQFWERMLLLFVTPSRRYKVLEGLHASFVELVPFKQIAIFTIFQLVYFLICFGVTWIPIAGILFPLPFFILIGIRQRILPKLFDPDHLQELDADEYEEMTGAKPRSLSLREREPPDVGSDGGADDFYDAEILDEMTTNRGELKLRTSSLKEERLHQARNTHLLCP
>gnl_Poptr_v3.0_Potri.006G154700.1
MKNLFNSPFKGIVEDFKSRKACYNQDWSNALCSGPRILAPTTYMFFASALPVIAFGEQLSKETDGSLSTVHTLASTAICGIIHSLFGGQPLLILGVAEPTVIMYSYLYSFAKGNNAIGKELYLAWVGWVCVWTALLLFLLAIFNACTIINRFTRVAGELFGMLIAVLFIQQAVKGILGEFRIPEHEDPNLEKYNFQWLYTNGLLGVIFTFGLLYTGLKSRGARSWQYGTGWFRTLIADYGVPLMVLAWAALSFGVPGKLPSGVPRRLESPLPWNTASLKHWTVIKDMAKVPPAYLFAAFIPAVMVAGLYFFDHSVASQMAQQKNFNLRKPSAYHYDILVLGVLTLFCGLIGLPPSNGVLPQSPMHTKSLAVLSKQLIRKKMVKGAKECMKQNASNSEIYGKMQAVFIEINRTPLPSAANELKDLKDTAMKDDDGGIAYGNFDPEKHIDAHLPVQVNEQRFSNLLQSLLVGVSLLAMPIIKKIPTSVLWGYFAYMAIDSLPGNQFWERILLLFVTPSRCHKILEAPHASFVENVPFRHISMFTLFQLAYLLICFGVTWIPVAGILFPLPFFLLISIRQHVLPKLFHPFYLHELDAAEYEEIEGAPRRGGAVSFKERNGSVDGIDLSLCDSEILDELSTRRGELKLISKSFGDDKIFQVHPGEDSEGGL
>gnl_Poptr_v3.0_Potri.018G031700.1
MESMKSPFRGIIKDVRGRTACYKDDWVSGLCSGLRILAPTFYIFFASALPVIAFGEQLSRDTDGSLSTVETLASTAICGIIHSILGGQPLLILGVAEPTVIMYTYLYNFSKGREELGQKLFLAWAGWVCVWTALLLVLLAIFNAATIIFKFTRIAGELFGMLISVLFIQEAVRGVVSEFNIPKDESSKLEKYQFQWRYANGLLSVIFSLGVLFTALKSRRARSWRYGTGWIRGFIADYGVPLMVVLWTALSYVRPSEVPSGVPRRVHVPLLSDAESVHHWTVIKDMGKVPLTYIFAALIPAVMIAGLYFFDHSVASQMAQQKEFNLKNPSAYHYDVLLLGFMTLICGLLGLPPSNGVLPQSPMHTKSLAVLKRQLIRKKMVKSAKECIGQKASNSEIYGRMHAVFLEMDAPSPDVSVHKELENLKQAVMKSDDEEDAKKKFDPEKHIDAYLPVRVNEQRMSNLIQSILVGVSMCALPLIKRIPTSVLWGYFAYMAIDSLPGNQFWERMLLLFITPSRRYKVLEGVHASFVEVVPFKQIAIFTIFQFVYFFICFGVTWIPIAGILFPLPFFLLIGIRQRILPKLFQPNHLQELDADEYEEIAGAPARSRSLSLMEREPPDVDSEKSEDDFYDAEILDEMTTNRGELKLRTLSFKEDRLHQVYPHEQG
>gnl_Poptr_v3.0_Potri.015G077600.1
MEETFVPLRGIKNDLRGRLLCYKQDWKGGLRAGIRILAPTTYIFFASAIPVISFGEQLERDTDGTLTAVQTLVSTALCGIIHSIVGGQPLLILGVAEPTVLMYTFMFDFAKDRKDLGPNLFLAWTGWVCVWTALLLFLLAVLGACSIINRFTRVAGELFGLLIAMLFMQQAIKGVVEEFRIPQRENLKQTALQPSWRFGNGMFALVLSFGLLLTALRSRKARAWRYGTGWLRGFIADYGVPLMVLVWTAISYIPVNNVPRGIPRRLFSPNPWSAGAYSNWTVIKEMVNVPPLYIVGAFIPATMIAVLYYFDHSVASQLAQQKEFNLKKPSSYHYDLLLLGFLVILCGLIGIPPSNGVIPQSPMHTKSLATLKHQLLRNKLVSTARKSMGKNSNLGQLYQSMQEAYNEIQTPLVYQLPSALGLKELKESTIQLSSSTGYIDAPVDETVFDVDKDIDDLLPVEVKEQRLSNLLQALMVGGCVAAMPVLKKIPSSVLWGYFAFMAIESLPGNQFWERILLLFTAPSRRYKVLEDYHATFIETVPFKTIATFTLFQTSYLLLCFGLTWIPIAGVLFPLLIMLLVPVRQYVLPKFFKGAHLQDLDAAEYEEAPAVSYNMTFEDQDPQARTTNIDDGEILDEIITRSRGEIRRTQSPKVTSSTPGSVENMKSSYSPRLSQRAYSPRVSEPRVDRNPRFTGKGAELKQTPSPGFSNLGQSNPGSSSC
>gnl_Poptr_v3.0_Potri.002G191000.1
MEETFVPFRGIKNDLRGRLMCYKQDWTGGFRAGFRILAPTTYIFFASAIPVISFGEQLERNTDGVLTAVQTLASTAVCGIIHSIIGGQPLLILGVAEPTVIMYTFMFNFAKERADLGRNLFLAWTGWVCVWTSLLLFLLAVLGACSIINRFTRVAGELFGLLIAMLFMQQAIKGLVDEFRIPKREDPKSMEFIPSWRFANGMFALVLSFGLLLTALRSRKARSWRYGSGWLRSLVADYGVPLMVVVWTAVSYIPTGNVPKGIPRRLFSPNPWSPGAYENWTVVKASSEMLDVPISYIIGAFIPATMIAVLYYFDHSVASQLAQQKEFNLRKPSSYHYDLLLLGFLTLMCGLIGIPPSNGVIPQSPMHTKSLATLKYQVIYPEISQKIKLLRNRLVATARTSLRKNASLGQLYGNMQEAYHQIQTPLMYQQPSQGLKEFKESTIQAATCTGHIDAPVDETVFDIEKEIDDLLPVEVKEQRVSNLLQATMVGGCVAAMPFLKMIPTSVLWGYFAFMAIESLPGNQFWERILLLFTAPSRRYKVLEDFHATFVETVPFKSIAMFTIFQTAYLLICFGLTWIPIAGLMFPLMIMLLVPVRQYCLPKFFKGAHLQDLDAAEYEEAPALPFNLATEAELGGGAAYGGDGEILDEVITRSRGEFRHTSSPKISSSTTTPANNPKSLQSPRLSYTYSPRISELRGQKSPKSSGRGLNSPRTGDQKLSKLGKSPSSSEQN
>gnl_Poptr_v3.0_Potri.014G116000.1
MEETFVPLRGIKNDLRGRLRCYKQDWTGGFKSGFRILAPTTYIFFASAIPVISFGEQLERNTDGVLTAVQTLASTSICGIIHSIVGGQPLLILGVAEPTVIMYTFMFNFAKERADLGRDLFLAWTGWVCVWTALLLFLLAVLGASSIINRFTRIAGELFGLLIAMLFMQQAIKGLVEEFRIPQREDPKSTEFIPSWRFANGMFALVLSFGLLLTGLRSRKARSWRYGSGWLRSLIADYGVPLMVLVWTAVSYIPTGNVPKGIPRRLFSPNPWTPGAYENWTVIKEMLNVPIFYIIGAFVPATMIAVLYYFDHSVASQLSQQKEFNLRKPSSYHYDLLLLGFLTLMCGLLGIPPSNGVIPQSPMHTKSLATLKYQLLRNRLVQTARRSLRKNASLGQLYGNMQEAYQQMQTPLVYQQPAQGLKEFKESTIQASTCTGHIDAPVDETVFDIEKEIDDLLPVEVKEQRLSNILQATMVGGCVAAMPFLKKIPTSVLWGYFAFMAIESLPGNQFWERILLLFTAPSRRYKVLEDYHATFVETVPFKTIAMFTIFQTTYLLICFGLTWVPIAGVMFPLMIMLLVPVRQYCLPKFFKGAHLQDLDAAAYEEAPALPFNLATEAEMGAGAAYGGDGEILDEVITRSRGEFRHTSSPKITSSTATPANNPKSHQSPRLSYTYSPRVSELRGEKSPKPGARGSNSPITGDQKFSKLGKSPSSSEQN
>gnl_Poptr_v3.0_Potri.008G100300.1
MEESFVPFRGIKNDLQGRLKCYKQDWTGGFKAGFRILAPTTYIFFASAIPVISFGEQLDRDTDGVLTAVQTLASTALCGIIHSIIGGQPLLILGVAEPTVIMYTFMFKFAKNIPDLGSKLFLAWSGWVCVWTAILLFLLSILGACSIISRFTRVAGELFGLLIAMLFMQEAVKGLVNEFGIPRRENPKSVEFQPSWRFANGMFALVLSFGLLLAGLRSRKARSWRYGSGWLRGFIADYGVPLMVLVWTAVSYIPSGSVPKGIPRRLFSPNPWSPGAFENWTDMLKVPVLYIIGAFIPATMIAVLYYFDHSVASQLAQQREFNLRKPPSFHYDLLLLGFMVILCGLIGIPPSNGVIPQSPMHTKSLATLKHQILRNRLVATARKCMGKDASLGQVYDSMQEAYQHMQTPLIYQEPSARGLKELKESTIQMAASMGNIDAPVDETVFDIEKEIDDLLPVEVKEQRLSNLLQAIMVGGCVAAMPFIKKIPTSVLWGYFAFMAIESLPGNQFWERILLLFTAPSRRYKLLEEYHTSFVESVPFKTIAIFTIFQTAYLLVCFGITWIPIAGVLFPLMIMLLVPVRQYILPKFFKAAHLQDLDAAEYEEIPALSFSLATEAEMSRAASFADDGEILDGIITRSRGEIKRMCSPRVPSSDATASKEFRSIQSPRFSDKVYSPRVSEVRGDYSPRLGGTGRGPFSPRIGESRLSNLGKSG
>gnl_Poptr_v3.0_Potri.001G174500.1
MENMKTPFRGILNDVKGRIACYKQDWVAGILSGFGILAPTTYIFFASALPVIAFGEQLSRDTDGSLSTVETLVSTALCGIIHSILGGQPLLILGVAEPTVIMYTYLYNFAKGREHLGQKLFLAWAGWVCVWTAVLLFLLAIFNACAIINRFTRLAGELFGMLISVLFIQEAIKGMVSEFEIPKSEDPKLDKYQFQWLYTNGLLGIIFTFGLLYTALKSRRARAWWYGTGWFRSFIADYGVPLMVVAWTALSFSIPSKVPSGVPRRLFSPLPRDSASLHHWTVIKDMGNVPPAYIFAAFIPAVMIAGLYFFDHSVASQMAQQKEFNLKNPSAYHYDILLLGFMTLLCGLIGLPPSNGVLPQSPMHTKSLAVLKRQLIRRKMVASAKESIKQKVSNSEIYGNMQAVFIEMDSIPINAVIKELEDLKEAVMKGEDPKDTFDPEKHIDAYLPVRVNEQRVSNFLQSLLVAASVCAMPAIKLIPTSVLWGYFAYMAIDSLPGNQFWERMLLLFIAPGRRYKVLEGIHASFVESIPFKYIAIFTIFQFVYFLVCFGVTWIPIAGILFPLPFFILISIRQHVLPKLFRPNHLRELDAAEYEEITGAPRLSLSFSFKAYYSPDLSCYLLILCKVEMCDAEILDELTTSRGELKVRTVSFREENATQVCSNGAVQPE
>gnl_Poptr_v3.0_Potri.012G081800.1
MEETFVPLRGIKNDLRGRLSCYKQDWNGGFRAGIRILAPTTYIFFASAIPVISFGEQLERDTGGTLTAVQTLASTALCGIIHSIVGGQPLLILGVAEPTVLMYTFMFDFAKDRKDLGPNLFLAWTGWVCVWTALLLFLLAVLGACSIINRFTRVTGELFGLLIAMLFMQQAIKGLVEEFRIPQRENINQTALQPSWRFGNGMFALVLSFGLLLTALRSRKARSWRYGTGWLRGFIADYGVPLMVLVWTAISYIPVNDVPRGIPRRLFSPNPWSVGAHSNWTVIKEMVNVPPLYIVGSFIPATMIAVLYYFDHSVASQLAQQKEFNLKKPSSYHYDLLLLGFLVILCGLIGIPPSNGVIPQSPMHTKSLATLKHQLLRNKLVSTARKSMGKNSNLCQLYRSMQEAYNEMQTPLAYQQPPSLGLKELKESTIQLASSTGYIDAPVDETTFDVHKDIDDLLPVEVKEQRLSNLLQSLMVGGCVAAMPILKKIPTSVLWGYFAFMAIESLPGNQFWERILLLFTAPSRRYKVLEEYHATFIETVPFKTIATFTLFQTAYLLLCFGLTWIPIAGVLFPLLIMLLVPVRQYVLPKFFKGAHRQDLDAAEYEEAPAVSYNMTFEDQDPQARNTNIDGVEILDEMITRSRGEIRHTQSPKITSSTPGSVEDIKSSYNPCLSQRAYSPRVGELRVDQSPRFSGKGVELKQNPSPVPSNLGQSSHASSSC
>gnl_Prupe_v2.1_Prupe.5G172600.1
MEETFVPFRGIKNDLKGRLLCYKQDWTGGLRAGIRILAPTTYIFFASAIPVISFGEQLERNTNGALTAVQTLASTSLCGVIHSIFGGQPLLILGVAEPTVLMYTFMFNFAKDRKDLGQELFLAWTGWVCVWTALLLFLLAVLGACSIINRFTRIAGELFGLLIAMLFMQQAIRGLVEEFSVPKRENPNKIALQPAWRFGNGMFALVLSFGLLLTALRSRKARSWRYGAGWLRGFIADYGVPFMVVVWTAVSYIPVNDVPRGIPRRLFSPNPWSPGAYSNWTVVKEMMNVPPLYIVGAFIPATMIAVLYYFDHSVASQLAQQKEFNLNKPASYHYDLLLLGFLVILCGLLGIPPSNGVIPQSPMHTKSLATLKHQLLRNKLALTARNSIRKNSSLSQLYQSMQEAYNQMQTPLVYQRPPALGLKELKESTVQLASSAGYIDAPVDETVFDVDKDIDDLLPIEVKEQRLSNLLQALMVGGCVAAMPVLKKIPTSVLWGYFAFMAIESLPGNQFWERILFLFTAPSRRYKVLEKYHGTFLETVPFKTIATFTLFQTAYLLMCFGLTWIPIAGVLFPLLIMLLVPVRQYLLPKFFKRAHLQDLDAAEYEEAPTIAFNMSFEDQDLQSRITNIDGGEILDEIITRSRGEIRHTQSPKASSLTPTSLEGIKPAHSPRTSQRVYSPHLSELRGERSPRQGLERTQTPSPGSSILGQTTPGSSS
>gnl_Prupe_v2.1_Prupe.3G077900.1
MESFKAPFRGIAKDVKGRALCYKQDWTSGFRSGIGILAPTAYIFFASALPVIAFGEQLSRDTDGSLSTVETLASTAICGIIHSILGGQPLLILGVAEPTVIMYTYLYDFAKGRKDLGRELYLAWVGWVCLWTALFLVLLAIFNACDIINKFTRIAGELFGMLISVLFIQEAIKGIVSEFKIPKGEYSKKETHQFPWLYTNGLLGVIFTFGLLYTALKSRKARSWWYATGRFRSFIADYGVPLMVLLWTALSFSVPRNVPSDIPRRLYSPLAWESASLHHWTVMKDMGKVPPAYVFAAIIPAVMVAGLYFFDHSVASQLAQQQEFNLKKPSAYHYDMLLLGLMTLLCGLIGLPPSNGVLPQSPMHTKSLAVLKRQLIRKKMVKSAKESIKQKASNSEIYGKMQAVFIEMDNSTTPTSQVKELEDLKEAVMKSENKGDNAKDAFDPEKHIDDYLPVRVKEQRVSNLLQSLLVAASVFSMPAIKKIPKSVLWGYFAYMAIDSLPGNQFWERLLLLFITPSRRYKVLEGGHASFVESVPFKYIAIFTLFQLVYLLVCFGVTWIPVAGILFPLPFFLLIIIRQHLLPKFFQPHHLQEMDSAEWEEVAGAPKRSLSLPRELETSNEDDGMEMCDAEILDELTTSRGELKIKASFSEERRGQIYPEIIGQKE
>gnl_Prupe_v2.1_Prupe.3G005600.1
MEETFVPLQGIKNDLRGRLMCYKQDWTGGFRAGFRILAPTTYIFFASAIPVISFGEQLERNTDGVLTAVQTLVSTAVCGIIHSIIGGQPLLILGVAEPTVIMYTFMFNFAKERADLGPKLFLAWSGWVCVWTAALLFLLAILGACSIINRFTRVAGELFGLLIAMLFMQQAIKGLVDEFRLPQREDTSLPQFVPSWRFANGMFALVLSFGLLLTALKSRKARSWRYGSGWLRGFVADYGVPLMVLVWTGVSYIPTSTVPHGIPRRLFSPNPWSPGAYDNWTVIKDMLNVPVLYIIGAFIPATMIAVLYYFDHSVASQLSQQKEFNLRKPSSYHYDLLLLGFLTLMCGLLGIPPSNGVIPQSPMHTKSLATLKHQLLRNRLVATARKSMRKNASLGQLYGNMQEAYRQMQTPLIYQEASARGLNELKESTIQAASSMGNYIDAPVDETVFDVEKEIDDLLPVEVKEQRLSNLLQAILVGGCVAAMPILKKIPTSVLWGYFAFMAIESLPGNQFWERILLLFTAPSRRYKVLEEYHATFVETVPFKSIGLFTVFQTLYLLVCFGLTWVPIAGVMFPLMIMLLVPVRQYVLPKFFKGAHLQDLDAAEYEEAPALPFNLATEAELGAGASYAGDAEILDEVMTRSRGEFRHVSSPRITSSTSTPGNAPKILGSPHSSFSPRVNELRGERSPRSGGRGPNSPRTPGSSSILGKSPSDNTTS
>gnl_Prupe_v2.1_Prupe.1G472500.1
MDSIRSPFKGIIHDVKGRAACYKEDWIGGLCSGVRILAPTFYIFFASALPVIAFGEQLSRDTDGTLSTVETLASTALCGIIQSFFGGQPLLVLGVAEPTVIMYNYLYTFSKGRPELGTKLFLAWTGWVCVWTSLLLILLAIFNACNIISRFTRIAGELFGMLISVLFIQEAIKGVISEFSIPKAENPKLEEFQFQWLYTNGLLAVIFCFGVISTSLKSRKARSWWYGTGWLRSLIADYGVPLMVLVWTALSYVVPGKVPHGVPRRLVCPFPWDSASLYHWTVVKDMPNVPVLYIFAAFIPAVMIAGLYFFDHSVASQLAQQKDFNLQKPPAYHYDMLLLGIMTLICGLLGLPPSNGVLPQSPMHTKSLAVLRRQVIRKKMVKSAKECIKLKATNSEMFGRMEAVFIEMDGGSPPNPKELQNLKEAVMKSDDGEELKGKFDPEKHIDAHLPVRVNEQRVSNLLQSLLVGGSVFAIFVIKKIPTSVLWGYFAYMAIDSLPGNQFWERILLLFISPSRRYKVLEGSHASFVELVPFKYIVAFTLFQLVYFLICFGVTWIPIAGILFPLPFFVLISIREHVLPKFFHPAHLQELDSCEWEEVPGAPQEKVPPEPGNDEGADYDDEILDEMTTSRGELKLRTSFSSEDRLSHVHPEDGRI
>gnl_Prupe_v2.1_Prupe.1G109900.1
MEETFVPFRGIRNDLQGRFMCYKQDWTGGLKAGFRILAPTTYIFFASAIPVISFGEQLERDTDGVLTAVQTLASTALCGIIHSILGGQPLLILGVAEPTVIMYTFMFNFAKNRPDLGSKLFLAWTGWVCVWTAILLFLLAILGACSIINRFTRLAGELFGLLIAMLFMQEAIKGLVHEFRIPERENPKSVQFQPSWRFANGMFALVLSFGLLLTSLKSRKARSWRYGSGSLRGFVADYGVPLMVLIWSAVSYIPAGNVPKGIPRRLFSPNPWSPGAYENWTVIKDMLSVPVIYIIGAFIPATMIAVLYYFDHSVASQLAQQKEFNLRKPPSFHYDLLLLGFMVIICGLIGIPPSNGVIPQSPMHTKSLATLKHQLLRNRLVATARRCMKNNASLGQVYGSMQQAYQQMQTPLTYQEPSARGLKELKDSTFQMASSMGNINAPVDETVFDVEKEIDDLLPVEVKEQRLSNLLQATFVGGCVAAMPFLKMIPTSVLWGYFAFMAVESLPGNQCWERILLLFTAPSRRYKVLEEYHATFVETVPFKTIAAFTIFQTAYLFVCFGITWIPIAGVLFPLMIMFLVPVRQYVLPKFFKGAHLQDLDAAEYEEAPALPFNLATEREMSRQASFADDVEILDGIVTRSRGEIRHICSPRMASSATTPSKEFKSIQSPLFSDKIYSPRLSELRGEPSPQNGGNGQFSPRTGEARSSNLAKSG
>gnl_Selmo_v1.0_78956
MEETFVPFRGILNDVKGRIKCYRQDWIGGWNAGYRIFAPTTYIFFASAIPVISFGEQLDRDTNGILTAVQTLASTSLCGLLHSIIGGQPLLILGVAEPTVIMYTFMYDFAKNRDDLGPKLFLAWTGWVCVWVAILLFLLAILGACSIINRFTRIAGELFGMLIAGLFMQQAIKASTFERVILLKNKSVLQGIVGEFRIPKRDDPSLQEFSTPWRFSNGMFGLVLSFGLLLTGLKSRKARSWRYGAGWMRGLIADYGLPLMVLVWTGISYAAANDTPAGIPRRLYSPNPWSHRAMANWTVIKEMRDVPILYIIGAFIPATMIAVLYYFDHSVASQLAQQKEFNLRKPSSYHYDLLLLGGMVIICGLLGIPPSNGVIPQSPMHTKSLATLKHQINRDKLVKTAKSSINNNETLGQLYGNLQSAYKEMESPLRFQPASSRVLKELKEETSQYTSADSVLSGLPVDTSVFDPEKDVDDLLPVEVKEQRVSNLLQSLLVGGCVGAMPLIKKIPTSVLWGYFAVMAIESLPGNQFWERILLLFTAPSRRFKVLEDVHAAFVETVPFKTIIIFTLFQFVYLLACFGITWIPIAGVLFPLLIMLLVPIRQYVLPKFFKAHHLQELDAAEYEEAPAMPYNSAMRVSLTSARSSPKRVGTSDAEVLDAVTTRSRVEFKHQYSPLRMIPDSSSPGS
>gnl_Selmo_v1.0_440430
MAASHPFRGISRDFHGRLDVYGRDWRDGLKAGSDFLRILAPTTYIFFASALPVIAFGEQLQSDTDGALTTAHALASTALCGILQSLVGGQPLLVLGVAEPTVIMYGFMYSFAKKNKGLGLPLFLPWTTWVCIWTSLILFVLAIFNACSLINRFTRMAGEVFGSLIALLFMQQAIKGAIGEFRKPDEDGLDFSWRFGNGTLGLVLSFGFLWTAMQSRRARFWRYGTGFLRGFIADYGVPLMVVLWTAISLVPSRSGGVPSGVPRRISSPDAWSHKASGNWLVLQDLLKVPTEFIFGAIVPACMIALLYCFDHSVASQMAQQEDFNLQKPTAYHYDLFLVAAMVLVCGLLGIPPSNGVLPQSPMHTASLASLKHQILREKLVKVVDGWNGSSQELSQRLQEIVEEETRTRQPNLESHDFTCEVERIEKHIDAMIPTALDEQRVSNLIQSSLVGICVVAMPAIRKIPTSVLWGYFAFMSIESLPGNQFWERFKLLFTAPNKRYMAVEEGHLSFLKVVPFKAIIGFTVFQLVYLVACFGITWIPIAGVLFPVLFILLIPIRQFILPKFNSSLGELDVATYEA
>gnl_Selmo_v1.0_104444
MAAFHPFRGISRDFHGRLDVYGRDWRDGLKAGSDFLRILAPTTYIFFASALPVIAFGEQLQSDTDGALTTAHSLASTALCGILQSLAGGQPLLVLGVAEPTVIMYGFMYSFAKKNRGLGLPLFLPWMTWVCIWTSLILFVLAIFNACSLINRFTRMAGEVFGSLIALLFMQQAIKGAIGEFRKPDEDGLHLDFSWRFGNGTLGLVLSFGFLWTAMKSRRARFWRYGTGFLRGFIADYGVPLMVVLWTAISLVPSRSGGDLLKVPTEFIFGAIVPACMIALLYCFDHSVASQMAQQEDFNLQKPTAYHYDLFLLAAMVLVCGLLGIPPSNGVLPQSPMHTASLASLKHQKHIDAMIPTALDEQRVSNLIQSSLVGICVVAMPAIRKIPTSVLWGYFAFMSIESLPGNQFWERFKLLFTAPNKRYMAVEEGHLPFLKVVPFKAIIGFTVFQLVYLAACFGITWIPIAGVLFPVLFILLIPIRQFILPKFNSSLKELDVATYEA
>gnl_Solly_v2.4_Solyc06g071500.2.1
MEETFVPLRGIKNDLKGRLLCYKQDWTGGLRAGIRILAPTTYIFFASAIPVISFGEQLERSTDGSITAVQTLASTALCGVIHSILGGQPLLILGVAEPTVLMYTFMFNFAKDRKDLGPNLFLAWTGWVCVWTAFLLFLLAVLGACSIINRFTRLAGELFGMLIAMLFMQEAIKGLVEEFGIPQRENPRQAALSPSWRFGNGMFALVLSFGLLLTALRSRKARSWRYGTGWFRGFIADYGVPLMVLVWTAVSYIPARDVPQGIPRRLFSPNPWSPGAYSNWTVIKEMMHVPPLYIVGAFIPATMIAVLYYFDHSVASQLSQQKEFNLKKPSSYHYDLLLLGFLVIICGLLGIPPSNGVIPQSPMHTKSLATLKHQLLRNKLASTAKKNIDKNANLGQLYRSMQEAYNEMQTPLVYQTPSGLGLKELKETTVQRASSTGYIDAPVDETVFDVDKDIDELLPVEVKEQRLSNLLQALMVGACVAAMPILKRIPSSVLWGYFAFMAIESLPGNQFWERILLLFTAPSRRYKVLEDNHATFVETVPFKTIAWFTLFQTFYLLLCFGITWIPIAGVLFPLLIMLLVPVRQYLLPKFFKGAHLQDLDAAEYEEAPAIAYNMSYGDQDPQGRPACIDSGEVLDDMITRSRGEIRRSCSPRVTSSTPTSLDEIKSTHSPQLSQRAYSPRINVLRGERSPRFNGKGLEIKQTPSPQPSKLGQNDRGPSSI
>gnl_Solly_v2.4_Solyc03g120020.2.1
MDKVPYIYMPCVVMQMTMILELELNMKSRLGVPFKGISEDIRGRVSCYKQDWIAGIRSGIGILAPTTYIFFASALPVIAFGEQLSRETDGSLSTVETLASTAICGIIHSILGGQPLMILGVAEPTIIMYSYLYKFAKGREDLGQTLYLAWAGWVCVWTALMLFLLAIFNACSVISKFTRIAGETFGMLIAVLFIQEAIKGLVSEFSIPKAEDPSSEKYQFHWLYMNGLLGIIFTFGLLYTALKSRKARSWWYGTGWMRSFIADYGVPLMVLMWSSLSFIVPSNVPSGVPRTLYSPLPWESASLYHWTVMKDMVKVPPVYIFAAIIPAVMIAGLYFFDHSVASQMAQQKEFNLKNPSAYHYDILLLGFMTLLCGLLGLPPSNGVLPQSPMHTKSLAILKKQLIRKKMVESAKESIRQKASNSEIYGNMQAVFIEIDSSPISAVAKELEHLKEAIMKCESDNANDEKSSGIFDPEKYIDAYLPVRVNEQRVSNLLQSLLVAASAGAMPVIKKIPTSVLWGYFAYMAIDSLPGNQLWERMLLLFISPGRRFKVLEGVHASFVESVPFRCIAIFTIFQFVYLLVVFGVTWIPIAGILFPLPFFLLISIRQHLLPKFLHPRHLQELDAAEYEEIAGAPQRALSFSFRETEITLPRTEGEIEICDAEILDELTTSRGEFKVRTISFSEDKRPQVIYPTADTESE
>gnl_Solly_v2.4_Solyc01g079150.2.1
MEETFVPFRGIKNDLHGRLLCYKQDWTSGIKAGFRILAPTTYIFFASAIPVISFGEQLERNTDGILTAVQTLASTAICGITHSIIGGQPLLILGVAEPTVIMYTFMFDFAKQRPDLGPGLFLPWTGWVCVWTAILLFLLAILGACSIINRFTRLAGELFGMLIAMLFMQQAIKGLVDEFRVPKRDNPHLTEFMPSWRFANGMFALVLSFGLLLTALKSRKARSWRYGTGWLRSLIADYGVPLMVVVWTAVSYIPSESVPERIPRRLLSPNPWSPGAYENWTVIKDMLNVPVIYILGAFVPATMIAVLYYFDHSVASQLAQQKEFNLRKPSSFHYDLLLLGFLTLMCGLVGIPPSNGVIPQSPMHTKSLATLKHQLLRNRLVDTARKSMQKNSSLGQLYGNMQEAYQQMQTPLIYQESSARGLKELKESTIQLASSMGHINAPVDETIFDVEKEIDDLLPVEVKEQRVSNLLQATMVGGCVAAMPVLRMIPTSVLWGYFAYMAIESLPGNQFWERILLLFTAPSRRYKVLEDYHATFVETVPFKSIVAFTIFQTLYLLACFGITWVPIAGLLFPLLIMLLVPVRQYILPRFFKGAHLQDLDAADYEESPAVPFNLPMEGEFGSRPSHAENGEILDEMITRSRGEVKRINSPKITSSTATPIRDTKLLQSPRISEKAYSPQINKLRGQQSPLSGGRGTFSPRTGEPKPSNLGTSPRTSTPND
>gnl_Solly_v2.4_Solyc01g057770.2.1
MEDNFVPFRGIKNDLKGRLMCFKQDWTSGLTAGFRILAPTTYIFFASAIPVISFGEQLERSTDGLITAVQTLASTALCGIMHSIIGGQPLLILGVAEPTVLMYTFMYNFAKDRPELGPKLFLAWTAWVCIWTAILLFLLAVLGACSIINRFTRIAGELFGLLIAMLFMQQAIKGLVYEFRVPERENPNLPEFQPSWRFANGMFALVLSFGLLLTALRSRKARSWRYGSGWLRGFTADYGVPLMVLIWTAVSYIPGKNVPTGIPRRLFSPNPWSPGAYENWTVIKDMLDVPVLHIIGAFIPATMVAVLYYFDHSVASQLAQQKEFNLRKPSSYHYDLLLLGFMVLICGLLGIPPANGVIPQSPMHTKSLATLKHQLLRNRLVAKARKCMTENGNLAEVYESMQEAYQQMQSPLIHQEPSSRGLKELKESTIELASRIGNRDEPVDETIFDVEKDIDDLLPVEVKEQRLSNLLQSAMVGGCVAAMPLLKMIPTSVLWGYFGFMAIESLPGNQFWERILLLFTAPSRRYKVIEECHAVFIETVPYKTIAFFTIFQSIYLLICFGITWVPIAGVLFPLMIMLLVPVRQYLLPRFFKGAHLQELDAAEYEEAPPLSSCSMARENEGSFGGDDGEIMDGMMTRSRGEIRRMCSSKVTSCNATPTRDSVSIQSPRLSNKVYSPRVSEIKGESPSLGRGGSFGSRTGEARRSNLSKTHSFN
>gnl_Solly_v2.4_Solyc08g066960.2.1
MHYVIIAPVAQWIERLFPKQKVVGSTPTWRALHEPRAYHEHITDYRVFQKKRKNYKKKNRVPLHSSTINGCRENRKRRTDIERERRTKEFLLALFLLLYHLLLLDSSHLHLQAASFAAGLKKIKKNKLYHSSLINQIITISHSFLISPLALSCIIIDLMEQPKTPFKGVIDDVKGRITCYKRDWLDSCGTGVRILAPTAYIFFASALPVIAFGEQLSRETDGAMSTVETLASTAICGIIHSIFGGQPLLILGVAEPTIIMYTYLYNFVKGRPEMGPKLFVAWAGWVCVWTALMLFLLAIFNACNIIPRFTRLAGELFGMLITVLFLQEAIKGVVSEFSIPKGENPEREEFHFEWLYTNGLLAVIFSFGVLLASLKSRGARSWRYGTGWMRSFIADYGVPLMVVLWTAMSFGVPGKIPSEVPRRLFCPLPWEAKSLYHWTVIKDMVRVPVLYIFAAIIPALMIAGLYFFDHSVAAQMAQQSEFNLKNPSAYHYDLFLLGVMTLICGLLGIPPSNGVLPQSPMHTKSLAVLKRQLIRKKMVKSAKEGIKQNATKSEIYGKMHAVFVEMDATSKRTADRDLENLKAAVMKHEDGENGTEGKFDLEKHIDAHLPVRVNEQRVSNFLQSLLVGCSVFAIPVIRRIPTSVLWGYFAYMAIDSLPGNQFWERLLLLFIPSGRRFKVFEGLHASYIASVPFKYIVKFTMLQLVYFLICFGVTWIPIAGILFPVLFFLLIAIREHVLPKFFPSEYLKELDAAEYEEIAGVPKEREIADEENDDDFSDSEILDEMTTHRGELKHRSVSLTERQHQVYPHDTSGM
>gnl_Sorbi_v3.1_Sobic.003G047900.1
MDLLRHPFKGVVTDIKGRATWYKHDWVAGVHSGFRILAPTMYIFFASALPVIAFGAQLSTATNGILTTVETLASTAICGIIHSILGGQPLLIVGVAEPTIIMYTYLYNFAKNQQALGEKLYLAWAGWVCIWTAIMLFLLAMFNASNVISRFTRVAGELFGMLITVLFLQEAIKGMISEFSVPEDADSSSPIYQFQWLYVNGLLGVIFSIGLLYTALRTRRARSWLYGIRRLRSFIADYGVPLMVIVWTALSYTLPGKLPSGVPRRLFSPLPWESSSQGHWTIARDLFSVPPAYILAAILPALMVAGLYFFDHSVASQLAQQKEYNLKKPSAYHYDILVLGIMVLLCGLLGIPPSNGVLPQSPMHTKSLAVLKRQLLSKKMVDTAKDSIGRSATTLEIYGKMEEIFIEMDSEQNTGSVDKELKNFKDAVLQEGNEEGKLAREFDPRKHIEAHLPVRVNEQRLSNLLQSILVGGCVGAMPVIRMIPTSVLWGYFAYMAIDSLPGNQFWERIQLLFVAESRLYKVLEGPHASFVESVVPKTITIFTIFQLVYLLICFGITWIPIAGILFPVPFFLMILIRQYLLPKFFDPIVLRELDAAEYEELDGIALEHNLEDEVSEVASCPSRPDAEILDELTTNRGEVKHRTSSLREERPIQVATNAVQPSL
>gnl_Sorbi_v3.1_Sobic.009G064200.3
MSGPNKAPFSGVAEDLKGRAACYKQDWNHGFRSGLRILAPTLYIFFASAVPVIAFGEQLSKDTDGTLTTVETLASTAICGIIQSIIGGQPLLIVGVAEPTIIMYTYIYNFAKNQPNLGEKMFLPWAAWVCIWTAVMLFLMAMFNVAAILNRFTRFSGELFGMLITVLFMQEAIKGMLGEFSAPEGNDQSQPIFQFQWLYINGLLGLIFSMGVLYTSLSSGSARSSLYGTGWQRSLIADYGVPLIVILWTALSYSLPSKIPSGVPRRLFTPLPWEPKSLQHWTVAKDLFSVPPAHIFLAIVPAAMVAGLYFFDHSVASQMAQQKEFNLKNPSAYHYDILVLSLTTLICGLLGIPPSNGVLPQSPMHTRSLAVLKRQLLRKKMVQTAKEGMMNNATSSEVYGKMQDVFIKMDHGGDTVSAHKELKDLKDAIIPEGNGAGTVPEVFDPEKHVDAYLPVRVNEQRVSNLLQSLLIAGCIGITPLIQRIPTSVLWGYFAYMSIDSLPGNQFWERIKLLFITPQRRYKVLEGAHASFMESVPFNTICAFTAFQLIYLLIVFGMTWIPVAGILFPLLFFFLIVIRQHLIPKYFDPSHLRELDAAEYEELEGFTPDPSVCEDESVRSRDAQPGYASEILEEFTTHRGELKRRNSSFRDGRLLQLNSVRMTRELSRAPSRIELSRAPSRVPRVMEQ
>gnl_Sorbi_v3.1_Sobic.008G132300.1
MEESFVPLRGIKDDLHGRLACYKQDWTGGFRAGIRILAPTTYIFFASAIPVISFGEQLERNTDGVLTAVQTLASTAVCGIIHSIVGGQPLLILGVAEPTVLMYTFMFNFAKDRPDLGRNLFLAWTGWVCVWTAILLFLLAILGACSIINRFTRIAGELFGLLIAMLFMQQAIKGLVDEFRIPERENRKALEFVPSWRFANGMFAIVLSFGLLLTALRSRKARSWRYGTGWLRGFIADYGVPLMVLVWTGVSYIPYGNVPKGIPRRLFSPNPWSPGAYDNWTVIKDMTQVPLLYILGAFIPATMIAVLYYFDHSVASQLAQQKEFNLRKPPSFHYDLLLLGFLTLMCGLIGIPPSNGVIPQSPMHTKSLATLKHQLLRNRLVATARKSMSQNASLSQLYGSMQDAYQQMQTPLVYQQQSVRRGLNELKDSTVQLASSMGNIDAPVDETVFDIEKEIDDLLPIEVKEQRLSNLLQASMVGGCVAAMPLLKKIPTSVLWGYFAFMAIESLPGNQFWERILLLFTAPSRRYKVLEEYHTTFVETVPFKTIAMFTLFQTMYLLVCFGITWIPIAGVLFPLMIMLLVPVRQYILPKLFKGAHLTDLDAAEYEESPAIPFSLAAQDIDVALGRTQSAEILDDMVTRSRGEIKRLNSPKITSSGGTPVAELKGIRSPSISEKAYSPRLTELRHERSPLGGRNSPRTPSKLGEGSTPK
>gnl_Spipo_v2_Spipo19G0015100
MEETFIPFRGIKNDLKGRLSCYKQDWTGGIKAGYRILAPTTYIFFASAIPVISFGEQLERNTEGTLTAVQTLASTALCGIIHSIIGGQPLLILGVAEPTGNSWQGLVDEFRIPERANPAQTQFLPSWRFGNGMFAVVLSFGLLLTGLRSRKARSWCYGTGWLRGFIADYGVPLMVVVWTGFSYIPFLEVPKGIPRRLFSPNPWSRGAYSNWTVITEMADVPPLYIVGAFIPATMIAVLYYFDHSVASQLAQQKEFNLKKPPSYHYDLLLLGFLTLLCGLIGIPPANGVIPQSPMHTKSLATLKHQLLRNKLASTARKSIAQNSSLTQLYGDMQEAYNQMQTPLVHQPTTLGLKELKQSTIQMASTSGDMDAPVFEPVFDVDKDIDDLLHVEVKEQRLSNLLQSLMVGGCLAAMPFLKKIPTSVLWGYFAFMAIESLPGNQFWERILLLFTAPSRRYKVLEKCHVTFLETVPFRTIATFTLFQLTYLLLCFGLTWIPIAGVLFPLLIMLLVPVRQYALPKFFKGAHLTDLDAAEYEESPALQYGLEDQASDGTGIASGRADDAEILSEMFTRSRGEIIHVQSPKITSSSSGTFDDIRLERSPRVGELRVARSLRLGRTTSTGSHGTPSPRPSPLARGARS
>gnl_Spipo_v2_Spipo27G0018500
MDHLKSPCRGIVKDIKGRAPCYKQDWTAGILSGFRLLAPTTYIFFASALPVIAFGEQLSRETDGKLSTVETLASTAICGIIHAIFGGQPMLILGVAEPTIIMYSYMYNYAKGREDLGGRLFLAWTAWVWIWTALMLFLLAVFNACALITRFTRIAGELFGMLISVLFIQEAIRGLASEFEVPEGVDRSLTIYQFHWLYANGLLAIIFSAGLLYTSLKTRRARSWRYGTGWLRSFIADYGVPLMVLIWTALSYAVPGKIPSGVPRRLNSPLPWESASLSHWTVARDLMKVPPAYIAGALIPATMIAGLYFFDHSVASQMAQQKEFNLKNPPAYHYDILVLAFMVLICGLLGLPPSNGVLPQSPMHTKSLAVLKKQLIRRKMVRSAKESMKQRASESEIYEKMQEVFVDLDDEQSTSVEEELKDLKDAVVGGESNRGELRTPFDPEKHIDAHLPVRVNEQRVSNLLQSMLVGVCVAAVPAIKAIPTSVLWGYFAYMAIDSLPGNQFWERLLLLFITPRRRYKVLEEVHASFVERVPFRCMAGFTGFQLAYLLLCFGVTWIPIAGILFPLPFFLLIPIRQHLLPRFFPSRHLRELDAAEYEEIAGTPRRSRASFPRDQADGSPFACDAEILDELTTSRGEIKLRTISFKEDRLPQASKPLSLSLSRPPLCLLV
>gnl_Spipo_v2_Spipo27G0011500
MEETFVPFRGIKKDFEARLKCYKQDWAGGFKAGIRILAPTTYIFFASAIPVISFGEQLERNTDGILTAVQTLASTALCGIIHSLVGGQPLLILGVAEPTVLMYTFMFNFAKDRAELGPKLFLAWSGWVCVWTSFLLFLLAILGACSIINRFTRIAGELFGLLIAMLFMQQAIKGLVDEFHIPERENPGLPQFVPSWRFANGMFAIVLSFGLLLTALKSRKARSWRYGTGWLRGLIADYGVPLMVLIWTGVSYIPAGNIPNGIPRRLFSPNPWSPGAYENWTVIKEMLQVPVLFILGAFIPATMIAVLYYFDHSVASQLAQQKEFNLRKPPSFHYDLLLLGFLTLLCGLIGIPPANGVIPQSPMHTKSLATLKHQLLRNRLVATAKQSMKDNSSLGQLYGNMQEAYRQMQTPLIYQQQSMRGLKELKDSTIQLASRLEDVDAPVDEAVFDIEKEIDDLLPVEVKEQRLSNLLQSIMVGCCVAAMPFLRKIPTSVLWGYFAFMAIESLPGNQFWERILLLFTAPSRRYKVLDEYHATFVETVPFRTIAIFTLFQAAYLLVCFGITWIPIAGVLFPLMIMLLVPVRQYIMPKLFKGAHLTDLDAAEYEESPALAYNMATDVDPAMKAGSLAESGETLDEIITRSRGEVKHTSSPKVKTSTGTSASDSRGMRCPPRHTVHSPWVRELKQEQSPSASGRGALGLKAPEGTPSNLGSPPAIDPDLK
>gnl_Stras_v2.0_SGA_v2.0_scaffold90T27905
MEETFVPLRGIKNDLKGRLLCYKQDWSGGLRAGIRFLSFIMLFNYGSLTAVQTLASTALCGVIHSVIGGQPLLILGVAEPTVLMYTFMFNFAKERKDLGQKLFLAWTGWVCVWTALLLFLLAILGACSIINRFTRLAGELFGLLIAMLFMQQAIRGVVEEFGIPKRGNTKDAAFSPSWRFGNGMFALVLSFGLLLTALRSRKARSWRYGAGWLRGFVADYGVPLMVLVWTAISYIPVNDVPRGIPRRLFSPNPWSAGAYSNWTVIKDMVNVPPLYIVGAFIPATMIAVLYYFDHSVASQLAQQQEFNLKKPASYHYDLLLLGFLVIICGLIGIPPSNGVIPQSPMHTKSLATLKHQLLRNKLVSTARASIRKNASLSQLYRSMQNAYSEMQTPLVYQAPSSLRLKELKDSTIQRAASCGYMDAPVDEAIFDVEKDVDDLLPVEVKEQRLSNLLQAIMVGSCVAAMPLLKKIPTSVLWGYFAFMAIESLPGNQVLEEYHATFVETVPFKTIAFFTLFQTFYLLLCFGITWIPIAGVLFPLLIMLLVPVRQYLLPKFFKGAHLQDLDAAEYEEAPAITLNFFIQDQVNQPQVTNIDSGELLDEIITRSRGEIRHARSPKVTSSNQSPLDEMKPVFSPRISRVARSPRLDEIRKELSPRSSSKGPEIKQTPSPRLSILGETSRGSSS
>gnl_Stras_v2.0_SGA_v2.0_scaffold80T25707
MEETFVPFRGIKNDINGRLLCYKQDWTGGFKAGFRILAPTTYIFFASAIPVISFGEQLERNTDGVLTAVQTLASTAVCGIIHSIIGGQPLLILGVAEPTVIMYTFMFDFAKQRPELGRDMFLAWTGWVCVWTAALLFLLAILGACSIINRFTRVAGELFGMLIAMLFMQQAIKGLVEEFRIPKRENPSLTEFMPSWRFANGMFALVLSFGLLLTALRSRKARSWRYGSGWVRSLIADYGVPLMVLVWTAISYIPAQTVPEGIPRRLFSPNPWSPGAYANWTTLMCGLLGIPPSNGVIPQSPMHTKSLATLKHQLLRNRLVQTARQSIRTNSSLGQLYGNMQEAYRQMQTPLIYQEPSQRGLKELKESTIQLASSMGSFDAPVDETVFDVDKEIDDLLPVEVKEQRVSNLLQSIMVGGCVAAMPALRMIPTSVLWGYFAFMAIESLPGNQFWERILLLFTAPSRRYKVLEDYHATFVETVPFKTIALFTIFQTTYLLLCFGITWVPIAGVLFPLLIMLLVPVRQYALPKFFKGAHLQDLDAAEYEEAPAVPFDIPTEGEIGGGRLSFAEGGEILDGIITRSRGEIKHTCSPKVTSSSATPSKDFKLQSPRAYSPRVSELRGERTPRAGGRGAHSPKTTEVGPSNLGISPRN
>gnl_Stras_v2.0_SGA_v2.0_scaffold169T38621
MDNIKTPFKGMANDVNGRLKCYKKDWINTCGCGARILAPTAYIFFASTLPVIAFGEQLSRETDGRLSPAETLVSTAICGIIHSIFGGQPLLILGVAEPTIIMYTYLYNFAKRSVGTELYLAWAAWVCVWTALLLFLLAIFNACTIITRFTRVAGELFGMLISVLFIQEAIKGVVSEFEIPKGENASEEQYKISWLYTNGLLSVIFSFGVLITSLKSRSARSWRYGTGFFRSFIADYGVPLMIVVWTALSYSVPNNVPSGVPRRLFGSLPWENESLYHWTVIKDMGKISVGYIFAALVPAVMIAGLYFFDHSVAAQMAQQKEFNLKNPSAYHWDIFLLGVMTLLCGLLGLPPSNGVLPQSPMHTRSLAVLKRQLIRGKMVKRAKEGMKQQVSHSEIYGRMHAVFVEMENAPSHMVDKELANLKEAVLKHDEADGEINDRFDPEKCIDLHLPVRVNEQRVSNFLQSVLVGLAVCAMPVIKMIPTSVLWGYFAYMAIDSLPGNQFWERLLLMFVPPRRRFKVIEDTHASYVESVPFKYIFIFTMFQLSYFVMCFLITWIPIAGILFPMPFFLLISIRKNFLPKFFPPQYLQELDAAEYEEIVGHPMRTRSHTRRDGGTSDDDSVEESPDLSSSEILDEMTTRRGEVKRRSMSFNDKQFQALPAESNGM
>gnl_Stras_v2.0_SGA_v2.0_scaffold4T02192
MDHIKSPFKGIANDVKGRLKCYKKDWLDTCGSGARILAPTAYIFFASTLPVIAFGEQLSRETDGRLSPAETLVSTAICGIIHSIFGGQPLLILGVAEPTIIMYTYLYNFAKRSVGTELYLAWAAWVCVWTALLLFLLAIFNACTIITRFTRVAGELFGMLISVLFIQEAIKGVVSEFEIPKGENASEEQYNFSWLYTNGLLSVIFSFGVLITSQKSRGARSWRYGTGFFRSFIADYGVPLMIVIWTVLSYGVPGKVPSGVPRRLFGSLPWEAKSLYHWTVIKTLLCGLLGIPPSNGVLPQSPMHTRSLAVLKRQLIRRKMVKRAKEGMKQQASHSEIYGRMHAVFVEMENAPSHTVEKELANLKEAVLKHDSLVNGEANDRFDPEKCIDLHLPVRVNEQRVSNFLQSVLVGLAVCAMPIIKMIPTSVLWGYFAYMAIDSLPGNQFWERLLLMFVPQRRRFKVIEEFHASYVESVPFKYIRRFTIFQLVYFSICFGITWIPIAGILFPLPFFLLITIREHVLPKFFPPHHLQELDAAEYEEIVGHPIRARSPTHRDGELTGDGDDGEEDSPDFSSAEILDEMTTRRGELKHRSMSFNERQFQVRLSQKKQYSQQNLTRCDGMFIVKTSQLPKPVCREVAYVAYSGVHRLQRKKGGIERPFDVED
>gnl_Theca_v1.1_Thecc1EG037993t1
MDNLRSPFTGVLHDFKGRKSCYKQDWAAGRCTGLRILAPTTYVFFASALPVIAFGAQLNRETDGSLSTVETLASTAICGIIHSIFGGQPLLILGVAEPTVIMYSYLYSFANGRDDLGKELFLAWAGWVCVWTAFLLVLLAIFNACTIINKFTRIAGELFGMLIAVLFIQQAIKGIVSEFEVPDAGNQNSEKDSFQWLYVNGLLGVIFTFGLLITALKSRGARSWRYGTGWCRSLIADYGVPLMVVAWSAMSFIVPGKVPSGVPRRLVSPLPWESASLEHWTVMKDMANVPPVHVFTAFLPAIMIAGLYFFDHTVASQLAQQKEFNLKKPSAYHYDIFILGIMTLICGLIGLPPSNGVLPQSPMHTKSLAVLKRQIIRKKMVKGAKECLKQKASKSIIYGRMQEIFEEMDSTSAPSAAQDLKDLKAAVFKAEDGGNTDCKFDPEKHIEAHLPVRVNEQRVTNLLQSILVGVSLLAMPIIKKIPTSVLWGYFAYMAIDSLPGNQFWERMLLLVIAPSRRYKVLEGAHASFVESVPFKNIAVFTLLQLVYLLMCFGVTWIPIAGILFPLPFFLLISIRQHILPKFFQPLHLHELDAAEYEEIPAGTYNHNHGILFKEQNHSGDEDSEVETDDQELFDELTTSRGELKLRSRSFREDKHGQVHQGEVDPENGM
>gnl_Theca_v1.1_Thecc1EG038366t1
MENIRSPFKGIIKDVKGRSACYKQDWVSALCSGFGILAPTTYIFFASALPVIAFGEQLSRDTDGTLSTVETLASTAICGVIHSIFGGQPLLIVGVAEPTVIMYTYLYSFSKGRPELGQELFLAWTAWVCVWTALLLILLAIFNACTIITRFTRIAGELFGMLITVLFLQEAVKGVISEFSIPKGENPKLEKYQFPWLYTNGLLAVIFSFGVLVSALKTRKARSWCYGTGWLRGFIADYGVPLMVLCWTALSYTIPGKVDSGVPRRLFCPLLWEPASLHHWTVIKDMGKVPIVYILAAFIPALMIAGLYFFDHSVASQMAQQKEFNLKKPSAYHYDILLLGVMTLICGLLGLPPSNGVLPQSPMHTKSLAVLKKQLIRKKMVKSAKEGMLQQASNSEIYGRMQAVFIEMDASPALISVDKELKNLKEAVMKGDDGQDAKGKFDPVKHIDAYLPVRVNEQRMSNLLQSFLVGLSMCALPVIKKIPTSVLWGYFAYMAIDSLPGNQFWERILLLFITPSRRYKVLEGVHASFVESVPFKSILLFTLFQFVYFLVCFGVTWIPIAGILFPLPFFLLISIRQHILPKFFHPEHLRELDAAEYEEIAGTPRRNLSISLKEREPPDSSSEGTDDDFYDAEILDEMTTNRGELKLRTVSFKEERLHQVHPEGSA
>gnl_Theca_v1.1_Thecc1EG004891t1
MEETFVPLRGIKNDLKGRLMCYKQDWTGGFKAGFRILAPTTYIFFASAIPVISFGEQLERNTDGVLTAVQTLASTALCGIIHSIIGGQPLLILGVAEPTVIMYTFMFNFAKERPDLGRDLFLAWTGWVCVWTAGLLFLLSILGACSIINRFTRVAGELFGLLIAMLFMQQAIKGLVEEFRIPQHEDPKLTEFIPSWRFANGMFALVLSFGLLLTALRSRKARSWRYGTGWLRSFIADYGVPFMVLVWTAVSYIPAESVPKGIPRRLFSPNPWSPGAYENWTVIKEMLNVPVVYIIGAFIPATMIAVLYYFDHSVASQLAQQKEFNLRKPSCYHYDLLLLGFLTLLCGLIGIPPANGVIPQSPMHTKSLATLKHQLLRNRLVATARKSIRKNASLGQLYGNMQEAYQQMQTPLVYQETSARGLNELKESTVQAATCTDNIDAPIDETLFDIEKDIDDLLPVEVKEQRLSNLLQATMVGGCVGAMPILKMIPTSVLWGYFAFMAIESLPGNQFWERILLLFTAPSRRYKVLEQQHATFVETVPFKTIAIFTIFQTTYLLVCFGLTWIPIAGVMFPLMIMLLVPVRQYFLPKFFKGAHLYDLDAAEYEEAPALPYNLATETELGHGASYAGDGEILDEVITRSRGEFRHTCSPKITSSTATPANDPSSLQSPRLSGSPRVSELKGERSPRSSGKGPHSPRAGEPKPSNLGKSPLNPASS
>gnl_Theca_v1.1_Thecc1EG028405t1
MEHFKTPFKGIASDVRGRAACYKQDWIGGLRSGLGILAPTTYIFFASALPVIAFGEQLSRDTDGSLSTVETLASTAFCGIIHSIFGGQPLLVLGVAEPTVIMYTYLYNFAKGRKDLGQELYLAWAGWVCVWTALLLFLLAMFNACTIINRFTRIAGELFGMLIAVLFIQEAIKGVVSEFEIPKAQDPKLEKYQFQWLYTNGLVGIIFTFGLLYTALKSRRARSWWYGTGWFRSLIADYGVPLMVVLWTVLSFSVPSKVPSGVPRRLFSPLPWESASLEHWTVIKDMGKIPPLYIFSAFLPAVMIAGLYFFDHSVASQMAQQKEFNLKNPSAYHYDILLLGFMTLLCGLIGLPPSNGVLPQSPMHTKSLALLKRQLIRRKMVKSAKESIKQKASNSEIYGKMQAVFIEMDSSPETTIVKELEDLKKVVMKGEKKGENEKETFDPERHIDAYLPVRVNEQRVSNLLQSLLVAASVCAIPAIKLIPTSVLWGYFAYMAIDSLPGNQFWERMLLLFITPGRRYKVLEGVHASFVESVPYRYIVMFTLFQLVYLLLCFGVTWIPIAGILFPLPFFLLISIRQYILPKVIQPNYLRELDAAEYEEITGAPRLSLSRSFKERETPRLGNEEDGVEMFDAELLDELTTSRGELKVRTVSFSEDRKGQVYPEAVEKE
>gnl_Theca_v1.1_Thecc1EG012083t1
MEETFVPLRGIKNDLKGRLLCYKQDWTGGFRAGIRILAPTTYIFFASAIPVISFGEQLERNTDGSLTAVQTLASTALCGIIHSVVGGQPLLILGVAEPTVLMYTFMYNFVKDRKDLGHKLFLAWAGWVCVWTALLLFLLAILGACSIINRFTRVAGELFGLLIAMLFMQQAIRGVVEEFGIPARENPDQTALRPSWRFGNGMFALVLSFGLLLTALRSRKARSWRYGTGWVRGFIADYGVPLMVLVWTAASYIPVNHIPRGIPRRLFSPNPWSPGAYSNWTVIKEMLNVPPLYIVGAFIPATMIAVLYYFDHSVASQLAQQKEFNLKKPPSYHYDLLLLGFLVILCGLIGIPPSNGVIPQSPMHTKSLATLKHQLLRNKLVSTARKSISKNSNLSQVYRSMQEAYNEMQTPLVYQLPSTLGLKELKESTIQLASSTGYIDAPVDEAIFDVDKEIDELLPVEVKEQRLSNLLQSLMVAGCIAAMPLLKKIPTSVLWGYFAFMAIESLPGNQFWERILLLFTAPSRRYKVLEEYHATFVETVPFKTIATFTFFQTVYLLVCFGITWIPIAGVLFPLLIMLLVPVRQYVLPKFFKGAHLQDLDAAEYEEAPAIAYNRTFEDQELQARTNNIDGAEILDEIITRSRGEIRRSQSPKISSATPTSLGDIKPAYSPRISQRARSPRISQLRGEISPSLTEKGLEFKQTPSPGPSTLGQSSNASLSS
>gnl_Theca_v1.1_Thecc1EG021453t2
MEESFVPFRGIKNDLRGRLKCYKQDWTGGFGAGFRILAPTTYIFFASAIPVISFGEQLERDTDGVLTAVQTLASTALCGIIHSIIGGQPLLILGVAEPTVIMYTFMFNFAKNRLDLGSELFLAWTGWVCVWTAILLFLLAILGACSIINRFTRLAGELFGLLIAMLFMQQAIKGLVDEFRIPERENPKLVEFQPSWRFANGMFALVLSFGLLLTALRSRKARSWRFGSGSLRGFIADYGVPLMVLVWTAISYVPAGTIPKGIPRRLFSPNPWSPGAYENWTVIKDMLKVPVLYIIGAFIPATMIAVLYYFDHSVAAQLAQQKEFNLRKPPSFHYDLLLLGFLTILCGLIGIPPANGVIPQSPMHTKSLATLKHQLLRNRLVATARKCMRKNGSLGQVYESMQEAYQQMQTPLIYQEPSARGLKELKESTIQMASNMGNINAPVDETVFDVEKEIDDLLPVEVKEQRLSNLLQATMVGGCVAAMPFIKKIPTSVLWGYFAFMAIESLPGNQFWERILLLFTAPSRRYKVLEEYHATFVETVPFKTIAVFTIFQTAYLFVCFGITWIPIAGVLFPLMIMLLVPVRQYILPKFFKGPHLQDLDAAEYEESPAVPFNLVTQEGELVRTASFADDEEILDGMITRSRGEIRRMCSPKVTSSTATPSKEFKSLQSPRFSEKVYSPRVSELREEQSPGKVGRGSFSPRTHEGKPSNLGKSG
>gnl_Utrgi_v4.1_Scf00015.g2233.t1
MEETFVPFRGIKNDIKGRLLCYKQDWTGGLSSGISIFIFKLTPQRTRHVPSAGFLPQQHTYSSHQPFLLFHLGSNWKETLVNGTLTAVQTLASTALCGVIHSVIGGQPLLILGVAEPTVLMYTFMFDFAKDRKDLGQELFLAWTGWVCVWTALLLFLLAILGACSIINRFTRLAGELFGLLIAMLFMQQAIKGIVEEFRVPKRENGQDTAFLPSWRFGNGMFALVLSFGLLLTALKSRKARSWRYGAGWLRGFIADYGVPLMVLVWTAVSYIPTNDVPRGIPRRLLSPNPWSAGAYANWTIILDMGKVPALYIIGAFIPATMIAVLYYFDHSVASQLAQQKEFNLKKPSSYHYDLLVLGFLVIICGLLGIPPSNGVIPQSPMHTKSLATLKHQLLRNKLVSTARDSIRKNANLTQLYRRMQDAYTGMQTPLVFQTPAASGLKELKDSTIQQAYRDGYMDAPVDETIFDVDKEIDDLLPVEVKEQRLSNLLQALMVAACVAAMPILQKIPTSVLWGYFAYMAIESLPGNQFWERILLLFTAPSRRYMVLEAYHATFVETVPFKAIALFTLFQTFYLFLCFGITWIPIAGVLFPLLIMLLVPVRQYILPKFFKGAHLQDLDAAAYEEAPAISYNLPFEEQEQEQVQQPPHSMTPDSGEVLDEIMTRSRGEIRVGRSPKLTSSSQSPRAEMKSLYSPRLAVSPRLGEIKVERSRSPSPRFREMKQTPSPRPSLLGQSSRGSP
>gnl_Utrgi_v4.1_Scf00950.g22901.t1
MDQMKTPFSGIIRDVKGRLACYKTDWLSTCNSGARILAPTAYIFFASALPVIAFGEQISRETDGLLSPAETLISTALCGIIHSVLGGQPLLILGVAEPTIIMYSYLYDFAKSNIGKDLYLAWAACRFTRVAGELFGMLIAVLFFQEAIKGVISEFDIPKGESPAGEEYRFPWLYVNGLLSVIFSMGVLLTSLYSRKARSWRYGTGWFRSFIADYGVPLMVVVWTALSYSVPGEIPTGVPRRLTSPLPWVSTSLQHWTDMGRVPVGFIFAAFIPAVMIAGLYFFDHSVASQMAQQEDFNLKNPSAYHYDIFILGVMTLLCGVLGVPPSNGVLPQSPMHTRSLAVFTKQMLRRKMVKSAKEGMKENASQSEIYGRMHEVFVEMEIRPEVRSEVSSILSLQLQFTAACSSLLQESADRDLANLKEAVLKHDDDDDQSSDFDLKKCIDQNLPVRVNEQRLTNFLQSLLVGVAVCAMPVIRMIPTSVLWGYFAYMAIDSLPGNQFWERLLLLFVPPSRRFKVIKDFHASFVQSVPFKYIFMFTMFQLGYLVVCYGITKIPVAGILFPLPFFLLITIREHWLPKVFPSHYLQQLDAAEYEEVVGHRPKEGEETESEIEEGYLNDVTSAEILDEMTTRRGELKLRCLSAAKRSLTIGKGA
>gnl_Utrgi_v4.1_Scf00887.g22495.t1
MEETFVPFRGIRNDVRGRLLCYKQDWVGGFKAGFRILAPTTYIFFASAIPVISFGEQLERNTDGVLTAVQTLASTAICGIIHSIIGGQPLLILGVAEPTVIMYTFMFSFAKQRPDVGRELFLAWTACFAKQRPDVGRELFLAWTAWVCVWTAALLLLLSILGACSIINRFTRVAGELFGMLIAMLFMQQAIKGLVEEFRIPERVNPNRLEFVPSWRFANGMFGLVLSFGLLYTSLRSRKARSWRYGSGWLRSLIADYGVPLMVLVWSAVSYIPSHTVPEGIPRRLRSPDPWAPGAYENWLFLWWIYQDMTKIPVLYILGAFIPATMIAVLYYFDHSVASQLAQQKEFNLRKPPSFHYDLLLLAFLTLMCGLLGIPPSNGVIPQSPMHTKSLATLKHQLLRNRLVRAARESFRNNMNLRELYGNMQEAYQLMQTPLIYQESSQRGLRELKESTLELASSMGSLDAPVDKSVFDVEKEIDDLLPVEVKEQRLSNLLQAMMVGACVAAVPALRTIPTSVLWGYFAYMAIESLPGNQFWERILLLFTAPSRRYKVLEEYHATFIETVPFKTIALFTLFQTVYLLLCFGITWIPIAGVLFPLLIMLLVPVRQYILPKFFKGVHLQELDAAEYEEAPAVAYSNAMVRQTVEETAISLSTDLILNPIQDMGVAVMERFAHDAEVLDGMITRSRGEVKHLSSPRVTSSSNTPSKDVLRFPEMAYGSPRLGERRGDGPSTSGAGVTGGGSSI
>gnl_Vitvi_Genoscope.12X_GSVIVT01007733001
MEETFVPFRGIKNDLKGRILCYKQDWTGGLRAGIGILAPTTYIFFASAIPVISFGEQLERYTNGTLTAVQTLASTALCGIIHSIVGGQPLLILGVAEPTVLMYTFMFNFAKDRKDLGQELFLAWTGWVCVWTALLLFLLAILGACSIINRFTRIAGELFGLLIAMLFMQQAIRGVVEEFGIPQREDRNQTAFLPSWRFGNGMFALVLSFGLLLTALRSRKARSWRYGTGWLRGLIADYGVPFMVVVWTAVSYIPVNDVPKGIPRRLFSPNPWSPGAYSNWTVIKEMLDVPPLYIVGAFIPATMIAVLYYFDHSVASQLAQQKEFNLKKPASYHYDLLLLGFLVILCGLIGIPPSNGVIPQSPMHTKSLATLKHQLLRNKLVSTVRKSMRKNANLGQLYSSMQEAYNEMQTPLVYQTPPALGLKELKESTIQLASSTGFIDAPVDETVFDVDKDVDDLLPVEVKEQRLSNLLQAMMVGACVAAMPVLKKIPTSVLWGYFAFMAIESLPGNQFWERILLLFTAPSRRYKVLEECHATFVETVPFKAIATFTLFQTVYLLVCFGITWIPIAGVLFPMMIMLLVPVRQYLLPKFFKGVHLQELDAAEYEEAPAMTFNMSCEDQDPQARTTHIDSGEILDEMITRSRGEIRNTQSPKVTSSSPASLGDMKPAYSPRLSQRAYSPRLSELRAEQSPRFTGKGVELKETPSPRPSILGKSPHGSSSS
>gnl_Vitvi_Genoscope.12X_GSVIVT01015478001
MDNIKAPFKGIIKDFKGRKACYKQDWTSALRSGTSILAPTTYIFFASALPVIAFGEQLSRETDGHLSTVETLTSTAICGIIHSIFGGQPLLILGVAEPTVIMYTYLYNFAKGRADLGRELFLAWTGWVCFWTALFLFLLAIFNACTIITKFTRIAGELFGMLIAVLFIQEAVKGVVSEFRIPKDEDPNSEKYQFQWLYSNGLLAIIFSFGLLFTALKSRRARSWSYGTGWSRGFIADYGVPLMVLVWTALSFSVPSKVPSGVPRRLFSPLPWESASLQHWIVIKDMGKIPPAYILAAIIPAVMIAGLYFFDHSVASQMSQQKEFNLKNPSAYHYDILLLGVMTLLCGFLGLPPSNGVLPQSPMHTKSLAVLKRRLIRRKMVQSAKECIKQQASNTEIYRKMQAVFIEMDMAPSLLVTEELKDLKEAIMKGEDGKNADDKFDPEKHIDDYLPVRVNEQRVSNLLQSILVGASVFSMPIIRRIPTSVLWGYFAYMAIDSLPGNQFWERMLLLFITPARRYKVLEGVHASFVESVPFKYIFMFTLFQFVYLLVCFGVTWIPIAGILFPLPFFLLIIIRQHVLPKLFHPHDLQELDAAEYEEIAGVWSHSRTFKFKDLEPTHSGHKEGEVEICDAEILDELTTSRGELKLRSLSCPADWISQVHPKKDEEHNDRDTNEA
>gnl_Vitvi_Genoscope.12X_GSVIVT01017223001
MEQIKTPFRGIAEDIRGRALCYRQDWTDGIRSRIRILAPTTYIFFASALPVIAFGEQLSRDTDGSLSTVETLASTAICGIIHSILGGQPLLILGVAEPTVIMYTYLYNFAKGRAELGQELFLAWAGWVCVWTALMLFLLAIFNACDIINRFTRIAGELFGMLIAVLFIQEAIKGVVNEFRVPKGEDPKAEKYQFQWLYVNGLLSIIFVFGLLYTALKSRKARSWLYGTGLFRSFIADYGVPLMVVVWTALSFSVPSKVPSGVPRRLNSPLPWDSESVYHWTVIKDMGNVPPAYIFAAIIPALMIAGLYFFDHSVASQMAQQKEFNLKKPSAYHHDILLLGFMTLLCGLLGLPPSNGVLPQSPMHTKSLATLKRQLIRKKMVKSAKESIKQKAANPEIYSNMQAVFIKMDNTQPTKSVVKELEDLKEAVMKGENKQANKEENATGTFDPEQHIDPYLPVRVNEQRVSNLLQSLLVAAAVFAMPLIKKIPTSVLAGYFAYMAIDSLPGNQFWERFLLVFITPQRLYKVKEGVHASFVDMVPFKSITMFTLFQLAYFMLCFGVTWIPIAGILFPLPFFILIGIRQYILPKFFDSHHLRELDAAEYEEVAVALTGHPLGLSSKEVESTHSGKAEDGMDLSDGEILDELTTSRGEVKRRTLSFGEEKHAQERY
>gnl_Vitvi_Genoscope.12X_GSVIVT01017647001
MEETFVPFRGIKNDLQGRLLCYKQDWTGGLRAGFRILAPTTYIFFASAIPVISFGEQLEKNTDGVLTAVQTLASTALCGIIHSIIGGQPLLILGVAEPTVLMYTFMFNFAKDRPDLGPKLFLAWTGWVCVWTSGLLFLLAILGASSIINRFTRIAGELFGLLIAMLFMQEAIKGLIDEFRIPGRESPTLTEFQPSWRFANGMFALVLSFGLFLTALRSRKARSWRYGSGCLRGFIADYGVPLMVLVWTAVSYIPAGSIPKGIPRRLFSPNPWSPGSYENWTIIKDMLNVPVLYIIGAFIPATMIAVLYYFDHSVASQLAQQKEFNLRKPPSFHYDLLLLGFMVILCGLIGIPPANGVIPQSPMHTKSLATLKHQLLRNRLVETARKCIRENSSLGQMYESMQEAYQHMQTPLVYQEPSALGLKELKDSTIQLASSMGNMEAPIDETLFDIENEIDDLLPVEVKEQRLSNLLQAIMVGGCVAAMPFLKKIPTSVLWGYFAFMAVESLPGNQFWERILLLFTAPSRRYKVLEDYHATFVETVPFKTIAMFTIFQTAYLLVCFGITWVPIAGVLFPLMIMLLVPVRQYILPKFFKGAHLQDLDAAEYEEVPALSFNLTSERELSRRSSFADHGEVLDGIITRGRGEIRRTCSLKMTSSTAMPSKDFKSTKSFSDRVCSPRITELRGIRSPRFGGRGPFSPRTGEARQSNLGKSGQNSDIN
>gnl_Vitvi_Genoscope.12X_GSVIVT01028186001
MEETFVPFRGIKNDLRGRLMCYKQDWAGGFRAGFRILAPTTYIFFASAIPVISFGEQLERNTEGVLTAVQTLASTAICGIIHSIIGGQPLLILGVAEPTVIMYTFMFNFAKERPDLGRKLFLAWTGWVCVWTAFLLFLLAILGACSIINRFTRVAGELFGLLIAMLFMQQAIKGIVDEFRIPKQENAKLTEFIPSWRFANGMFALVLSFGLLLTALRSRKARSWRYGTGWLRSLIADYGVPLMVLIWTAVSYIPAGSVPKGIPRRLVSPNPWSPGAYENWTVIKDMLDVPVLYIVGAFIPATMIAVLYYFDHSVASQLAQQKEFNLRKPPSFHYDLLLLGFLTIMCGLIGIPPSNGVIPQSPMHTKSLATLKHQLLRNRLVATARISMRKNSSLSQLYGNMQEAYQQMQTPLIYQEPSARGLKELKESTIQLASSMGAIDAPVDETVFDVEKEIDDLLPVEVKEQRLSNLLQAAAVGGCVAAMPILKMIPTSVLWGYFAFMAIESLPGNQFWERILLLFTAPSRRYKVLEEYHATFVETVPFKSIATFTIFQTAYLLICFGITWVPIAGLLFPLMIMLLVPVRQYFLPKFFKGAHLQDLDAAEYEEAPALPFNLAMEGEMGAGASLAEGGEILDEIITRSRGEIRHMCSPKITSSTATPTKDPRNFQSPRLSEKAYSPRVSELRGEHSPQSSGRGKYSPKTGEVKPSNLGKSPHSSN
>gnl_Vitvi_Genoscope.12X_GSVIVT01035800001
MGNIRVPFKGIINDYKGRAPCYKQDWTGAHGSGVRILAPTFYIFFASALPVIAFGEQLSRETDGHLSSVQTLASTAICGIIHSIFGGQPLLILGVAEPTVIMYTYLYNFAKGKSDLGKDLYLAWAGWVCVWTALMLFLLAIFNACTIISRFTRVAGELFGMLIAVLFVQEAIKGVVSEFNIPKDEDPKSVKYEFQWLYTNGLLGIIFSFGVLFTSLKSRRARSWRYSTGWVREFIADYGVPLMVLLWTALSYSIPKKVPSGVPRRLFCRAPWDSDSNYQWAVVQDMGKVPLGYIFAALIPAVMIAGLYFFDHSVASQMAQQKEFNLKNPSAYHYDLFLLGVMTLLCGLLGFPPSNGVLPQSPMHTKSLAVLKKLLIRKKMVKSAKECIKEQASNSEMYGRMQAVFIEMDTAPNDVSVDKELKDLKEAVMNSEDGGDTKGKFDPEKHIDPYLPVRVNEQRVTNLLQSLLVGISVCAIPVIKAIPTSVLWGYFAYMAVDSLPGNQFWERILLLFITPGRRYKVLEGVHASFVETVPFKYIATFTLFQLVYLMICFGITWIPIAGILFPVPFFLLISIRQYILPKLFQTQHLRELDAAEYEEIAGAPQRSRSISIREREEAVPGSQGTDEDFFDAEILDEMTTNRGELKLRTVSFNEDRFFQVHPEDTSRTQ
>FraveV4A2_1g26620.t2
MEETFVPMRGIKNDLRGRLMCYKQDWTGGFRAGYRILAPTTYIFFASAIPVISFGEQLERSTDGALTAVQTLVSTAVCGIIHSIIGGQPLLILGVAEPTVIMYTFMFNFVKEQNDLGAKLFLAWAGWVCVWTAGLLFLLAILGACSIINRFTRIAGELFGLLIAMLFMQQAIKGLVEEFRIPQREDTSLAQFMPSWRFANGMFALVLSFGLLLTALKSRKARSWRYGSGSLRGFIADYGVPLMVLVWTGVSYIPTSSVPKGIPRRLFSPNPWSPGAYENWTVIKQMLDVPILYIIGAFIPATMIAVLYYFDHSVASQLAQQKEFNLRKPSSYHYDLLLLGFLTLMCGLLGIPPSNGVIPQSPMHTKSLATLKHQLLRNKLVATARKSMRKNASLGQLYGNMQEAYHQMQTPLVYQSASSLGLNELKESTIQAASSMGNYIDAPVDDTVFDVEKEIDDLLPVEVKEQRLSNILQAVLVGACVAAMPILKKIPTSVLWGYFAFMAIESLPGNQFWERILLLFTAPSRRYKVLEEYHATFVETVPFKTIVMFTIFQTVYLLICFGLTWVPIAGVMFPLMIMLLVPVRQYFLPKFFKGAHLQDLDAAEYEEAPALPFNLAAETELGAGASCAGDAEILDDAFTRSRGEFKHVSSPKITSTTSTPANAPRSLESPRVSFSPRISELRGVPSPRSGGRGPHSPKTGEVKPSILGKSLSKSNSTS
>FraveV4A2_2g29710.t1
MDSIRSPFKGIVNDFKGRKACYKQDWIGGMCSGFRILAPTFYIFFASALPVIAFGEQLSRDTEGSLSTVETLASTAICGVIQSLFGGQPLLVLGVAEPTVIMYNYMYTFSKKRPELGGELFLAWTGWVCVWTSLLLILLAIFNACNIISRFTRIAGELFGMLISVLFIQEAIKGVVSEFSMPKEEDPDKEEFQFQWLYTNGLLAVIFCFGLLLTALKSRKARSWLYGTGWLRSFIADYGVPLMVLVWTAMSYGVPRKVPHAVPRRLLCPYPWDKDSLYHWTVIMDMGEVPVTYIFAAIIPAIMIAGLYFFDHSVASQLAQQKEFNLQKPSAYHYDLFLLGIMTLICGLLGLPPSNGVLPQSPMHTKSLATLRKQVIRKKMVKSAKDCMKENGSNSEIYGRMEAVFIEMEGGSPPNPKELANLKEAVMNAADGGDLKGKFDPEKHIDAHLPVRVNEQRVSNLLQSLLVGVSILGIAAIKMIPTSVLWGYFAYMAIDSLPGSQFFERVLLLFISPSRRYKVLEGSHASFVELVPYKYIVGFTLFQVVYFLMCFGVTWIPIAGILFPLPFFLLISIRQHLLPKFFPPSHLQELDSCEWEECPGAPQEKPPEAGGDEGADAFFDAELLDEMTTSRGELKLRTSFSSTEDRFSQVHPDDAHRI
>FraveV4A2_4g20851.t1
MSVVKISLSMIDHLSFSQLFQPCAYLYVCRVCMWKAVLLFLLAILGACSIINRFTRLAGELFGLLIAMLFMQEAIKGLVEEFRIPERENPNSIQFQPSWRFANGMFALVLSFGLLLTSLKSRKARSWRYGSGSLRGFIADYGVQLMVLIWSAISNIPTGSGSVPKELPRRLFSPNPWSSGAYENWTVIKDMLDVPVLYIIGAFIPATMIVVLYYFDYSVASQLAQQKEFNLRKATFFPL
>FraveV4A2_4g21020.t4
MEETFVPFRGIRNDLRERLSCYKQDWTGGFRAGYRILAPTTYIFFASAIPVISFGEQLERETEGVLTAVQTLSSTALCGVIHSILGGQPLLILGVAEPTVIMYTFMFNFAKNRPELGSKLFLAWTAWVCMWTAVLLFLLAILGACSIINRFTRLAGELFGLLIAMLFMQEAIKGLVEEFRIPERENPNSIQFQPSWRFANGMFALVLSFGLLLTSLKSRKARSWRYGSGSLRGFIADYGVPLMVLIWSAISYIPTGSGSVPKELPRRLFSPNPWSPGAYENWTVIKDMLDVPVLYIIGAFIPATMIAVLYYFDHSVASQLAQQKEFNLRKPPSFHYDLLLLGFMVIICGLIGIPPANGVIPQSPMHTRSLATLKHQLLRNRLVAAARKCMKNNASLGQVYGGMQEAYQQMQTPLIYQEPSARGLKELKVSTIQMASSMGNMDAPLDETVFDVEKDIDDLLPVEVKEQRLSNLLQAILVGGCVGAMPFLKMIPTSVLWGYFAFMAVESLPGNQFWERILLLFTAPSRRYKVLEEYHATFVETVPFNTIAAFTVFQTVYLLVCFGITWIPIAGVLFPLMIMLLVPVRQYILPKFFKGAFLQDLDASEYEEAPALPFNLVPEREMSRAASFADDGEILDGVMTRSRGEIRHVCSPRVTSSTATPSKEFTCIQSPLFSDKINSPHPSELRVGESPRTSGKGEFSQRTGQTKLSNLGKHG
>FraveV4A2_5g05400.t7
MEETFVPFRGIKNDLKGRILCYKQDWTGGLRAGIRILAPTTYIFFASTIPVISFGEQLERNTNGTLTAVQTLASTAICGVIHSVVGGQPLLILGVAEPTVLMYTFLFNFAKDRKDLGQELFLAWTGWVCVWTSILLFLLAILGACSIINRFTRIAGELFGLLIAMLFMQQAIRGVIEEFGVPEREKPNQTALLPSWRFGNGMFALVLSFGLLFTALRSRKARSWRYGTGWLRGFIADYGVPLMVLVWTGVSYIPVNDVPRGIPRRLFSPNPWSPGAYSNWTVIKEMMTVPPLYIVGAFIPATMIAVLYYFDHSVASQLAQQKEFNLKKPASYHYDLLLLGFLVILCGLIGIPPANGVIPQSPMHTKSLATLKHQLLRNKLVATARNSIRKNSTLSRLYQNMQEAYNEMQTPLVYQRPSALVNILTHGFCFIQKFACFVFYVIICAWQGLKELKESTVQLASSTGYIDAPVDETVFDVDKDIDDLLPIEVKEQRLSNLLQALLAGGCVAAMPLLKKIPTSVLWGYFAFMAIESLPGNQFWERILFLFTAPSRRYKVLEKYHGTFLETVPFKTIATFTLFQAAYLLLCFGITWIPIAGVLFPLLIMLLVPVRQYLLPKFFKRAHLQDLDAAEYEEAPAIAYNMSFEDQDVQARVNNIDGGEILDEIITRSRGEIRRSQSPKVSSLTPTSSVEGMKSAYSPRLTQRVYSPRLNELRGERSPRLNVQGLETEHTPSHRLKELSPRMPGQGLETLQTPSPGPSVLRQSTPGSSSYQA
>FraveV4A2_6g30530.t1
MKSFKAPFRGIANDIRGRAACYKQDWIVGIRSGIGILAPTTYIFFASALPVIAFGAQLSRDTDGTLSTVETLVSTAFCGIIHSIVGGQPLLVLGVAEPTVIMYTFLYDFAKGKEGLGPELFLAWVGWVCLWTSLLLILLAIFNACDIINKFTRIAGELFGMLINVLFIQQAAKGVVSEFKLQKGEDPNSGSYQRESMYTNGLLGVIFTVGVLYTSLKTRKARSWWYGTGWFRSFIADYGVPLMVVLWTVISFSVPHNIVPSQVPRRLYSPLAWDSESLHHWSVIKDMGKISPGYIFAAFIPAMMVAGLYFFDHSVASQMAQQKEFNLKKPSAYHYDILLLGILTLLCGLIGLPPCNGVLPQAPMHTKSLAVLKKQLIRKKMVKSAKESIKQKASNSELYGNMQAVFIEMDNWTADTSVVKELTDLKEAVMKSEHEGENAKDAFDPEKHIDAFLPVRVNEQRVSNLLQSLLVAASVFAMPAIKKIPTSVLWGYFAYMAIDSLPGNQFWERLLFLFITPSRRYRVLEGGHASFMESVPFKYIAIFTLFQLVYFLFCFGVTWIPVAGILFPLPFFFLIIIRQHFLPKFFHPYHLQELDSAEWEEVTGPPRRSLSIASRELETTCEEGGVDLCDAEILDELTTSRGELKVRASFSEDKRGQVHPQNFGQTE
>Maldo_HF_00126
MESFKSPFRGIANDVRGRAACYKHDWVGGFQAGIGILAPTTYIFFASALPVIAFGEQLSTDTDGILSTVETLASTAICGIIHSIFGGQPLLILGVAEPTVIMYNYMYDFAKGRKELGPELFLAWVAWVWVWTALFLILLALFNACDIINRFTRIAGELFGMLISVLFIQEAIKGIVSEFKIPKGEDPKLETYQFQWLYTNGLLGVIFTFGLLYTALKSRKARSWWYATGWFRSFIADYGVPLMVLVWTALSFSVPHNVPPRVPRRLYIPVAWDSASLHHWTVIKDMGKVSPGYVFAAIIPAVMVAGLYFFDHSVASQMAQQHEFNLKKPPAYHYDILLLGFMTLLCGLLGLPPSNGVLPQSPMHTKSLAVLKKQSIRRKMVKSAKESIKQKANNSEIYGKMQAVFIEMDNLTTPTSEVKELNDLKEAVMKSENKGEDTTDAFDPEKHIDAYLPVRVNEQRLSNLLQSLLVAASVFAMPAIKKIPTSVLWGYFAYMAIDSLPGNQFWERMLLLFISPSRQYKVLEGGHASFVESVPFKFIAIFTLFQIVYLLVCFGITWIPMAGILFPLPFFLLIWIRQHLLPKFFQSHHLQELDSAEWEEVVGAPVRSLSLSSGKSETSNEGGVEMCDAEILDNLTTSRGELKIRASFSEDKRTSFSEDRRGQVHPQNLGQTE
>Maldo_HF_09124
MTSRGDFCATNRIGLVVYARESDGSLTAVQTLASTSLCGIIHSIVGGQPLLILGVAEPTVLMYTFMFNFAKDQKDLGQELFLAWTGWVCMWTALLLFLLAVLGACSIINRFTRVAGELFGLLIAMLFMQQAIRGLVEEFGIPERENLNQTALQPSWRFGNGMFALVLSFGLLLTALRSRKARSWCYGTGWLRGLITDYGVPFMVLVWTAVSYIPVNDVPRGIPRRLFSPNPWSPGAYSNWTVIKEMMNVPPLYIVGAFIPATMIAVLYYFDHSVASQLAQQKEFNLKKPASYHYDLLLLGFLVMLCGLIGIPPSNGVIPQSPMHTKSLATLKHQGLKELKESTVQLASSAGYIDAPVDETLFDVEKDIDDLLPIEVKEQRLSNLLQSLMAGCCVAAMPVLKKIPTSVLWGYFAFMAIESLPGNQFWERILFLFTAPSRRYKVLEKNHGTFLEIVPFKTIVAFTLFQTAYLLLCFGLTWIPIAGVLFPLLIMLLVPVRQYFLPKFFKRAHLQDLDAAEYEEAPSITLNLSLEDLDLQSRTTNIDGGEMLDEIITRSRGEIRHTHSPKASSLTPTPPEGSPRMSQVVFSPRLNGLRGERSPPTERTGT
>Maldo_HF_12727
MANIRSPFKGIIQDVKGRAACYKEDWIEGVCSGVRILAPTFYIFFASALPVIAFGEQLSRDTDGTLSTVETLASTALCGIIQSLFGGQPLLVLGVAEPTVIMYNYLYTFSKGRPELGTKLFLAWTGWVCVWTALLLILLAIFNACTIVTRFTRIAGELFGMLISVLFIQEAIKGVISEFSIPKGEDPKLEEFQFQWLYANGLLSVIFCFGLTFTALKSRKARSWWYGSGWLRSFIADYGVPLMVLVWTALSYALPGKVPHGVPRRLVCPFPWDSKSLYHWTVVKDMPNVPVMYIFAAFIPAVMIAGLYFFDHSVASQLAQQKEFNLQKPSAYHYDMFLLGVTTLVCGLLGLPPSNGVLPQSPMHTKSLAVLRRQVIRKKMVKSAKECMKLNATNSEMFGRMEAVFIEMDRGSPPNTKELENLREAVMKSDDGGDLKGKFDPEKHIDAHLPVRVNEQRVSNLLQSLLVGGSVFAIFVIKKIPTSVLWGYFAYMAIDSLPGNQFWERLLLLFISPKRRYKVLEASHASFVELVPFKYIVAFTLFQLVYFLICFGVTWIPIAGILFPLPFFLLISIREHLLPKFFHPAHLQELDSCEWEEVSGAPHEKVPPEPGNDDGTDDFYDAEILDEMTTSRGELKLRTSFSSEERCTPKMLPEFDETVYYDQSIDRLTPELVLISSAEDC
>Maldo_HF_26381
MRFSQLSARFPTNLSPAGVSTVDAPLHRPHGLFSAPAVEISDQSVTGGLAYADCCHSKLTFSIFALFVSFRKRYAYAVALHNPLEMVDMTNYSNRKSSSEQEYEKAIVTKEEILDYELHSDPTFSGHFGNNVASSSGSNLRSDLIGMGFSPSLVDKVIEEKGEGDTEVLLETLLSYPDSRKSDSGSSDSLDSLFDDKDASSAPEIPNIAEPKEEPDLPDGLNEEKRASLLMMNFSLDEIEFAIDKLGEDAPINDLVDFIFAAQTAVKLENDIDDTTHGGEEKNEDVNDEKLYGTMEMSLRLLEMGFTENQVSWAIEKFGSGAPISELADSIFKYQISGNYYEETKYSAPSRSATGSRFYATGSYDSVKVENEEFYPHTVSQSRGGILANNLGKRPKQEFIGDDSNVIPNAVPQFRSSRQAAFEEKRRGKRPKQEYVDNSNSFLDTTWMEEKVDPETGKVGIPKLFNNNPGKSVNQMVAKPPYFFYGNIVSLAYDSWAKISQFLYGLQPEYVNTQFFSALSRREGYVHNLPTEDRFRILPEPPMTIEDAMPHTKKWWPSWDTRKQVMCISSETSGVSHLCDRLGRMLSNSHGLPSSEQQRDILHHCRSSNLVWVGQHKLGPVEPEYLERILGYPTSHTQVAESSLVERLLSLKYCFQTDTLGYHLSALKSMYPEGLTVFSVFSGIGGVEVALHRLGIRLKGVVSVETSATKRKILRRWWEATRQTGQLEQIEDVQKLTSNKLENLMRKFGGFDFIICQQPCSDSISKLPPQSDFIPGFDFSLFYEFVRVLQPIIVQESETMEETFVPFRGIKNDLRGRMMCYKQDWTGGFKAGFRILAPTTYIFFASAIPVISFGEQLERDTGGVLTAVQTLASTALCGIIHSILGGQPLLILGVAEPTVIMYTFMFNFAKNRPELGSKLFLAWSGWVCVWTAALLFLLAILGACSIINRFTRLAGELFGLLIAMLFMQEAIKGLVHEFHIPERENPNSVQFQPSWRFANGMFALVLSFGLLLTSLRSRKARSWRYGSGNLLQETDPISCFPLTGWLRGFVADYGVPLMVLIWSAVSYIPAGNVPKGIPRRLFSPNPWSPGAYENWTDMLNVPVLYIIGAFIPATMIAVLYYFDHSVASQLAQQKEFNLRKPPSFHYDLLLLGFMVIICGLLGIPPSNGVIPQSPMHTKSLATLKHQLLRNRLVATARRCMRNNASLEQVYGSMQESYQQMQTPLVYQEPSARGLNDLKDSTVQMASSMGHIDAPVDETVFDVEKEIDDLLPVEVKEQRLSNLLQATFVGGCVAAMPFLKMIPTSVLWGYFAFMAVENLPGNQCWERILLLFTAPTRRYKVLEEYHATFVETVPFKTIAAFTIFQTAYLLVCFGITWIPIAGVLFPLMIMLLVPVRQYILPKFFKGAHLQDLDAAEYEEAPALLFNHATEREMSRTASFPDDGEILDGMVTRSRGEIRHVCSPKVTSSPTTSSKELKSTLSFSDKVISPRLSELRGDQSPRSGGKGPFSPRSGEPKSSNLGKSG
>Maldo_HF_32025
MWWRDGGYLYFSQRIKWNQSGIRDRSMEETFVPLQGIKNDLRGRLKCYKEDWTGGFKAGFRILAPTTYIFFASAIPVISFGEQLERSTGGVLTAVQTLVSTAVCGIIHSIVGGQPLLILGVAEPTVIMYTFMFNFAKERTDLGPKLFLAWSAWFTRVAGELFGLLIAMLFMQQAIKGIVDEFRLPEGKDTSLLQFIPSWRFANGMFALVLSFGLLLTALKSRKARSWRYGTGWLRSFVADYGVPLMVLVWTGVSYIPTSSVPHGIPRRLLSPNPWSPGAYDNWTDMLNVPVLYIIGAFIPATMISVLYYFDHSVASQLSQQKEFNLRKPSSYHYDLLLLGFLTLMCGLLGIPPSNGVIPQSPMHTKSLATLKHQLLRNRLVATARTSMRNNSSLGQLYGNMQDAYRQMQTPLVYQEASSRGLNELKESTIQGASSMGNYIDAPVDETVFDIEKEIDDLLPVEVKEQRLSNLLQAVLVGGCVAAMPILKRIPTSVLWGYFAFMAIESLPGNQFWERICLLFTAPSRRFKVLEDNHATFVETVPFKSIAMFTVFQTLYLLVCFLLTWVPIAGVMFPMMIMLLVPVRQYILPKFFKGAHLQDLDAAEYEEAPALTYNLATETELGAGASCAGDAEILDEVMTRSRGEFRHVSSPKITSSTSTPANASEILASPHPTFSPRVSGLRGERSPHSGGRGSHSPRTPGSSSMLGKSPSNS
>Maldo_HF_32702
MERFKSPFRGIANDVRGRAACYKHDWVGGFRAGIGILAPTTYIFFASALPVITFGEQLSTETDGILCTVETLASTAICGIIHSIFGGQPLLILGVAEPTVIMYNYMYDFAKGKKELGPELFLAWAAWVWVWTALFLVLLAIFNACDIINRFTRIAGELFGMLISVLFIQEAIKGMVSEFKIPKGEDPKLETYQFQWLYTNGLLGVIFSFGLLYTALKSRKARSWWYATGWFRSFIADYGVPLMVLVWTALSFSVPHNIPPRVPRRLYSPVAWDSSSLHHWTVIKDMGKVSPGYIFAAIIPAVMVAGLYFFDHSVASQMAQQQEFNLKKPSAYHYDILLLGFMTLLCGLLGLPPSNGVLPQSPMHTKSLAVLKKQLIRRKMVKSAKESIKQKASNSEIYRKMQAVFIEMDNLTTPTSEVKELNELKEAVMKSENKEDDAKSAFDPEKHIDACLPVRVNEQRLSNLLQSLLVAASVFAMPVIKKIPTSVLWGYFAYMAIDSLPGNQFWERMLLLFISPSRQYKVLEGGHASFVESVPFKFIAIFTLFQFVYFLVCFGITWIPIAGILFPLPFFLLIWIRQHILPKFFQSYHLQELDSAEWEEVVGAPVRSLSLNSGKSEPSNEEGEMEMCDAEILDELTTSRGELKIRASFSEDRRTSFNEDRHGQVHPQKLGQTG
>Maldo_HF_37065
MEETFVPLRGIKNDLRGRLKCYKEDWTGGFKAGFRILAPTTYIFFASAIPVISFGEQLDRSTDGVLTAVQTLVSTAVCGIIHSIVGGQPLLILGVAEPTVIMYTFMFNFAKERKDLGPKLFLAWSAWVCVWTAGLLFLLAILGACSIINRFTRVAGELFGLLIAMLFMQQAIKGLVDEFRLPEREDTSLLQFIPSWRFANGMFALVLSFGLLLTALKSRKARSWRYGTGWLRSFVADYGVPLMVLVWTGVSYIPTSSVPHGIPRRLFSPNPWSPGAYENWTDMLNVPVLYIIGAFIPATMIAVLYYFDHSVASQLSQQKEFNLRKPSSYHYDLLLLGFLTLMCGLLGIPPSNGVIPQSPMHTKSLATLKHQLLRNRLVATARTSMRNNASLGQLYGNMQDAYQQMQTPLVYQEASSRGLNELKESTIQAASSMGNYIDAPVDQTVFDIEKEIDDLLPVEVKEQRLSNLLQAVLVGGCVAAMPILKRIPTSVLWGYFAFMAIESLPGNQFWERILLLFTAPSRRFKVLEDNHATFVETVPFKSIAMFTVFQTMYLLACFGLTWVPIAGVMFPMMIMLLVPVRQYILPKFFKGAHLQDLDAAEYEEAPALTYNLATETELGAGASCAGDAEILDEVMTRSRGEFRHVSSPKITSSTSTPANAPEILGSPHKTFSPRVSELRGERSPLSGGRGSHSPGTPGSSSILGKSPSNC
>Maldo_HF_41308
MEETFVPFRGIKNDLKGRLLCYKQDWTGGLRAGIRILAPTTYIFFASAIPVISFGEQLERNTNGSLTAVQTLASTSLCGIIHSIVGGQPLLILGVAEPTVLMYTFMFNFAKDRKDLGQKLFLAWTGWVCMWTALLLFLLAVLGACSIINRFTRVAGELFGLLIAMLFMQQAIKEQKNYITNISVLLCSRTIRFIMNPTYETILQGLVEEFGIPQRENPNQTALQPSWRFGNGMFALVLSFGLLLTALRSRKARSWRYGTGCLRGLIADYGVPFMVLVWTAASYIPVNDVPRGIPRRLFSPNPWSPGAYSNWTVIKEMMNVPPLYIVGAFIPATMIAVLYYFDHSVASQLAQQKEFNLKKPASYHYDLLLLGFLVMLCGLIGIPPSNGVIPQSPMHTKSLATLKHQLLRNKLASTARSSIRKNSSLSELYQRMKDAYNGMQTPLVYQLPSALGLKELKESTLQLASSAGYIDAPVDETVFDVDKDIDDLLPIEVKEQRLSNLLQSLMAGCCVGAMPVLKKIPTSVLWGYFAFMAIESLPGNQFWERILFLFTAPSRRYKVLEKNHGTFLETVPFKTIVTFTLFQTAYLLMCFGLTWIPIAGVLFPLLIMLLVPVRQYFLPKFFKGAHLQDLDAAEYEEAPSITFNLPLEDLDLQSRTTNIDGGEMLDEIITRSRGEIHHTHSSKTSSLNPTPLEGSPRMSQIVHCPRLLRGERSPRLSAQGLETTQASSPGPSTLGQISRGSSS
>Maldo_HF_42993
MNKRGGILIMTRVSHAFFSGTNGPPPTQSLFYRDSRSSHFVSQRTFLPRERVQSTRPCIGRLDSAPLLPLNFRSEGDWRPSVCGLLSIVNSSFLSLLYLFHFGKVLHYPLEMVQCHPCIYVLSISTVNMTNYSNRKSSSEQEYEKAIVAKEEILDSELPSDPAFSGHFGNNVASSSGSNSRSDLIGMGFSPSLVDRVIEEKGEGDTELLLETLLSYPDSRKSDSGSSDSLDSLFDDKDVSSHPEIPSIAEPKEEPDLPDGLNEEKRASLLMMNFSPNEVEFAIEKLGEDAPINDLVDFIFAAQTAVKLENDVDDTTHGGEEKNEDANDEKLYGTMEKTLRLLEMGFSENQVSWVIERFGSGAPISELADSIIKYQISGNYYEETKVGLLMFGTIYLAQYSAPSRSATGSRCYATGSYDSVKVENEEFYPHTVSQSRGGILTNNLGKRPKQEFSGDDSNFVPNAVPQFRSSRQIAEEKRRGKRPKQEYVHNSNSFLDPTWMEEKVDPETGKVGIPKLFNNNPGKSVNLMVAKPPYFFYGNIVSLAYDSWAKISQFLYGLEPEYVNTQFFSALSRREGYVHNLPTENRFRIVPESPMTIEDAMPHTKKWWPSWDTRKQVMCISSETSGISNLCDRLGRLLSNSHGLPSPEQQRDIIHHCRSSNLVWVGKHKLGPVEPEYLERILGYPSSHTQVAESSLVERLLSLKYCFQTDTLGYHLSALKSMYPEGLTVFSVFSGIGGVEVALHRLGIKLKGVVSVETSATKRKILRRWWETTRQTGHLEQIEDVQKLTSNKLENLMRKFGGFDFIICQQPCSDSISKLPPQSDFVPDLGCRFFQAHLSHLESETMEETFVPFRGIKNDLQGRMMCYKQDWTGGFKAGFRILAPTTYIFFASAIPVISFGEQLERDTGYALEFEIYVLASFLVFTGGVLTAVQTLASTALCGIIHSILGGQPLLILGVAEPTVIMYTFMFNFAKNRPELGSKLFLAWSGWVCVWTAALLFMLAILGACSIINRFTRLAGELFGLLIAMLFMQEAIKGLVHEFRIPERENPNSVQFQPSWRFANGMFALVLSFGLLLTSLRSRKARSWRYGSGKMATRFHSRLWRSIDGIDLVCYFLYTCWKCPKRNSKAPLQSKSLVTRGIRELDCHQGTATSYILFSAFFMVFRLTHQGINGLLKLQDMLNVPVLFIFGAFIPATMIAVLYYFDHSVASQLAQQKEFNLRKPPSFHYDLLLLGFMVIICGLLGIPPSNGVIPQSPMHTKSLATLKHQLLRNRLVATARRCIRNNASLEQVYGSMQESYQQMQTPLAYQEPSARGLNDLKDSTVQMASSMGDIDAPVDETVFDVEKEIDDLLPVEVKEQRLSNLLQATFVGGCVAAMPFLKMIPTSVLWGYFAFMAVENLPGNQCWERILLLFTAPTRRYKVLEEYHATFVETVPFKTIAALTIFQTAYLLVCFGITWVPTAGVLFPLMIMLLVPVRQYILPKFFKAAHLQDLDAAEYEEAPALPCNQATEREMSRTASFADEGEILDGMITRSRGEIRHVCSPKVANSPTASSKEFKSSLSFSDKLRGDQSPRGVGKGPFSPRSGEPKSSNLRKSG
>Malba_002890
MEETFVPLQGIKNDLRGRLKCYKEDWTGGFKAGFRILAPTTYIFFASAIPVISFGEQLDRSTDGVLTAVQTLVSTAVCGIIHSIVGGQPLLILGVAEPTVIMYTFMFNFAKERKDLGPKLFLAWSAWVCVWTAGLLFLLAILGACSIINRFTRVAGELFGLLIAMLFMQQAIKGLVDEFRIPEREDTSLLQFIPSWTFANGMFALVLSFGLLLTALKSRKARSWRYGTGWLRSFVADYGVPLMVLVWTGVSYIPTSSVPHGIPRRLFSPNPWSPGAYENWTDMLNVPVLYIIGAFIPATMIAVLYYFDHSVASQLSQQKEFNLRKPSSYHYDLLLLGFLTLMCGLLGIPPSNGVIPQSPMHTKSLATLKHQLLRNRLVATARTSMRNNASLGQLYGNMQDAYQQMQTPLVYQEASSRGLNELKESTIQAASSMGNYIDAPVDQTVFDIEKEIDDLLPVEVKEQRLSNLLQAVLVGGCVAAMPILKRIPTSVLWGYFAFMAIESLPGNQFWERILFLFTAPSRRFKVLEDNHATFVETVPFKSIAMFTVFQTLYLLACFGLTWVPIAGVMFPMMIMLLVPVRQYILPKFFKGAHLQDLDAAAYEEAPALTYNLATETELGAGASCAGDAEILDEVMTRSRGEFRHVSSPKITSSTSTPANAPEILGSPHKTFSPRVSELRGERSPLSGGRGSHSPGTPGSSSILGKSPSNR
>Malba_010160
MESFKSPFRGIANDVRGRAACYKHDWVGGFQAGIGILAPTTYIFFASALPVIAFGEQLSTDTDGILSTVETLASTAICGIIHSIFGGQPLLILGVAEPTVIMYNYMYDFAKGRKELGPELFLAWVAWVWVWTALFLILLALFNACDIINRFTRIAGELFGMLISVLFIQEAIKGIVSEFKIPKGEDPKLETYQFQWLYTNGLLGVIFTFGLLYTALKSRKARSWWYATGWFRSFIADYGVPLMVLVWTALSFSVPHNVPPRVPRRLYSPVAWDSVSLHHWTVIKDMGKVSPGYVFAAIIPAVMVAGLYFFDHSVASQMAQQHEFNLKKPPAYHYDILLLGFMTLLCGLLGLPPSNGVLPQSPMHTKSLAVLKKQSIRRKMVKSAKESIKQKANNSEIYGKMQAVFIEMDNLTTPISEVKELNDLKEAVMKSENKGVDTTDAFDPEKHIDAYLPVRVNEQRLSNLLQSLLVAASVFAMPAIKKIPTSVLWGYFAYMAIDSLPGNQFWERMLLLFISPSRQYKVLEGGHASFVESVPFKFIAIFTLFQIVYLLHLLPKFFQSHHLQELDLAEWEEVVGAPVRSLSLSSGKSETSNEGGVEMCDAEILDKLTTSRGELKIRASFSEDKRTSFSEDRCGQVHPQNLGQTE
>Malba_011599
MVTLQIKRLFGGSLPIERSKLEGCFLAEGDWRPSVCGLLSIVNMTNYSNRKSSSEQEYEKAIVAKEEILDSELPSDPAFSGHFGNNVASSSGSNSRSDLIGMGFSPSLVDRVIEEKGEGDTELLLETLLSYPDSRKSDSGSSDSLDSLFDDKDVSSHPEIPNIAEPKEEPDLPDGLNEEKRASLLMMNFSPNEVEFAIDKLGEDAPINDLVDFIFAAQTAVKLENDVDDTTHGGDEKNEDANDEKLYGTMEKTLRLLEMGFSENQVSWVIERFGSGAPISELADSIIKYQISGNYYEETKVGLLMFGTIYLAQYSAPSRSATGSRCYATGSYDSVKVENEEFYPHTVLSWFLDCTLRFGIFGTQESETMEETFVPFRGIKNDLQGRMMCYKQDWTGGFKAGFRILAPTTYIFFASAIPVISFGEQLERDTGGVLTAVQTLASTALCGIIHSILGGQPLLILGVAEPTVIMYTFMFNFAKNRPELGSKLFLAWSGWVCVWTAALLFMLAILGACSIINRFTRLAGELFGLLIAMLFMQEAIKDMLNVPVLFIFGAFIPATMIAVLYYFDHSVASQLAQQKEFNLRKPPSFHYDLLLLGFMVIICGLLGIPPSNGVIPQSPMHTKSLATLKHQLLRNRLVATARRCIRNNASLEQVYGSMQESYQQMQTPLAYQEPSARGLNDLKDSTVQMASSMGDIDAPVDETVFDVEKEIDDLLPVEVKEQRLSNLLQATFVGGCVAAMPFLKMIPTSVLWGYFAFMAVENLPGNQCWERILLLFTAPTRRYKVLEEYHATFVETVPFKTIAALTIFQTAYLLVCFGITWVPTAGVLFPLMIMLLVPVRQYILPKFFKAAHLQDLDAAEYEEAPALPCNHATEREMSRTASFADEGEILDGMITRSRGEIRHVCSPKVASSPTASSKEFKSSLSFSDKVISPRLSQLRGDQSPRGAGKGPFSPRSGEPKSSNLRKSG
>Malba_013029
MEETFVPLQGIKNDLRGRLKCYKEDWTGGFKAGFRILAPTTYIFFASAIPVISFGEQLERSTGGVLTAVQTLVSTAVCGIIHSIVGGQPLLILGVAEPTVIMYTFMFNFAKERTDLGPKLFLAWSAWVCVWTAGLLFLFAILGACSIINRFTRVAGELFGLLIAMLFMQQAIKGLVDEFRLPEGKDTSLLQFIPSWRFANGMFALVLSFGLLLTALKSRKARSWRYGTGWLRSFVADYGVPLMVLVWTGVSYIPTSSVPHGIPRRLLSPNPWSPGAYDNWTDMLNVPVLYIIGAFIPATMISVLYYFDHSVASQLSQQKEFNLRKPSSYHYDLLLLGFLTLMCGLLGIPPSNGVIPQSPMHTKSLATLKHQLLRNRLVATARTSMRNNSSLGQLYGNMQDAYRQMQTPLVYQEASSRGLNELKESTIQGASSMGNYIDAPVDETVFDIEKEIDDLLPVEVKEQRLSNLLQAVLVGGCVAAMPILKRIPTSVLWGYFAFMAIESLPGNQFWERICLLFTAPSRRFKVLEDNHATFVETVPFKSIAMFTVFQTLYLLVCFLLTWVPIAGVMFPMMIMLLVPVRQYVLPKFFKGAHLQDLDAAEYEEAPALTYNLATETELGAGASCAGDAEILDEVMTRSRGEFRHVSSPKITSSTSTPANASEILASPHPTFSPRVSGLRGEQSPHSGGRGSHSPRTPGSSSMLGKSLSNS
>Malba_017564
MEETFVPFRGIKNDLRGRMMCYKQDWTGGFKAGFRILAPTTYIFFASAIPVISFGEQLERDTGGVLTAVQTLASTALCGIIHSILGGQPLLILGVAEPTVIMYTFMFNFAKNRPELGSKLFLAWSGWYHIFFVLTNGLIL
>Malba_017617
MEETFVPFRGIKNDLKGRLLCYKQDWTGGLRAGIRILAPTTYIFFASAIPVISFGEQLERNTNGSLTAVQTLVSTSLCGIIHSIVGGQPLLILGVAEPTVLMYTFMFNFAKDRKDLGQELFLAWTGWVCMWTALLLFLLAVLGACSIINRFTRIAGELFGLLIAMLFMQQAIRGLVEEFGIPERENLNQTALQPSWRFGNGMFALVLSFGLLLTALRSRKARSWRYGTGWLRGLITDYGVPFMVLVWTAVSYIPVNDVPRGIPRRLFSPNPWSPGAYSNWTVIKEMMNVPPLYIVGAFIPATMIAVLYYFDHSVASQLAQQQEFNLKKPASYHYDLLLLGFLVMLCGLIGIPPSNGVIPQSPMHTKSLATLKHQLLRNKLASTARNGIRKNSSLSDLYQSMKDTYNGMQTPLAYQLPSALGLKELKESTVQLASSAGYIDAPVDETLFDVEKDIDDLLPIEVKEQRLSNLLQSLMAGCCVAAMPVLKKIPTSVLWGYFAFMAIESLPGNQFWERILFLFTAPSRRYKVLEKNHGTFLEIVPFKTIVAFTLFQTAYLLLCFGLTWIPIAGVLFPLLIMLLVPVRQYFLPKFFKRAHLQDLDAAEYEEAPSITLNLSLEDLDLQSRTTNIDGGEMLDEIITRSRGEIRHTHSPKTSSLTPTPPEGSPRMSQVVFSPSLNGLRGERSPPTERTGT
>Malba_018697
MEETFVPFRGIKNDLKGRLLCYKQDWTGGLRTGIRILAPTTYIFFASAIPVISFGEQLERNTNGSLTAVQTLASTSLCGIIHSIVGGQPLLILGVAEPTVLMYTFMFNFAKDRKDLGQKLFLAWTGWVCMWTALLLFLLAVLGACSIINRFTRVAGELFGLLIAMLFMQQAIKGLVEEFGIPQRENPNQTALQPSWRFGNGMFALVLSFGLLLTALRSRKARSWRYGTGCLRGLIADYGVPFMVLVWTAASYIPVNDVPRGIPRRLFSPNPWSPGAYSNWTVIKEMMNVPPLYIVGAFIPATMIAVLYYFDHSVASQLAQQKEFNLKKPASYHYDLLLLGFLVMLCGLIGIPPSNGVIPQSPMHTKSLATLKHQLLRNKLASTARSSIRKNSSLSELYQSMKDAYNGMQTPLVYQLPSALGLKELKESTLQLASSAGYIDAPVDETVFDVDKDIDDLLPIEVKEQRLSNLLQSLMAGCCVGAMPVLKKIPTSVLWGYFAFMAIESLPGNQFWERILFLFTAPSRRYKVLEKNHGTFLETVPFKTIVTFTLFQTAYLLMCFGLTWIPIAGVLFPLLIMLLVPVRQYFLPKFFKGAHLQDLDAAEYEEAPSITFNLPLEDLDLQSRTTNIDGGEILDEIITRSRGEIRHTHSSKTSSLNPTPLEGSPRMSQIVHCPRLNELRGERSPRLSAQGLETTQASSPGPSTLGQISRGSSS
>Malba_030660
MERFKSPFRGIANDVRGRAACYKHDWVGGFRAGIGILAPTTYIFFASALPVITFGEQLSTETDGILCTVETLASTAICGIIHSIFGGQPLLILGVAEPTVIMYNYMYDFAKGKKELGPELFLAWVAWVWVWTALFLVLLAIFNACDIINRFTRIAGELFGMLISVLFIQEAIKGMVSEFKIPKGEDPKMETYQFQWLYTNGLLGVIFSFGLLYTALKSRKARSWWYATGWFRSFIADYGVPLMVLVWTALSFSVPHNIPPRVPRRLYSPVAWDSSSLHHWTVIKDMGKVSPGYIFAAIIPAVMVAGLYFFDHSVASQMAQQQEFNLKKPSAYHYDILLLGFMTLLCGLLGLPPSNGVLPQSPMHTKSLAVLKKQVIRRKMVKSAKESIKQKASNSEIYRKMQAVFIEMDNLTTPTSEVKELNELKEAVMKSENKGDDAKSAFDPEKHIDAYLPVRVNEQRLSNLLQSLLVAASVFAMPVIKKIPTSVLWGYFAYMAIDSLPGNQFWERMLLLFISPSRQYKVLEGGHASFVESVPFKFIAIFTLFQFVYFLVCFGITWIPIAGILFPLPFFLLIWIRQNILPKFFQSYHLQELDSAEWEEVVGAPVLSLSLNSGKSEPSNEEGEMEMCDAEILDELTTSRGELKIRASFSEDRRTSFNEDRHGQVHPQKLGQTG
>Malba_043012
MANIRSPFKGIIQDVKGRAACYKEDWIEGLCSGVRILAPTFYIFFASALPVIAFGEQLSRDTDGTLSTVETLASTALCGIIQSLFGGQPLLVLGVAEPTVIMYNYLYTFSKGRPELGTKLFLAWTGWVCVWTALLLILLAIFNACTIVTRFTRIAGELFGMLISVLFIQEAIKGVISEFSIPKGEDPKLEEFQFQWLYANGLLAVIFCFGLTFTALKSRKARSWWYGSGWLRSFIADYGVPLMVLVWTALSYALPGKVPHGVPRRLVCPFPWDSKSLYHWTVVKDMPNVPVMYIFAAFIPAVMIAGLYFFDHSVASQLAQQKEFNLQKPSAYHYDMFLLGVTTLFCGLLGLPPSNGVLPQSPMHTKSLAVLRRQVIRKKMVKSAKECMKLNATNSEMFGRMEAVFIEMDRGSPPNSKELENLREAVMKSDDGGDLKGKFDPEKHIDAHLPVRVNEQRVSNLLQSLLVGGSVFAIFVIKKIPTSVLWGYFAYMAIDSLPGNQFWERLLLLFISPRRRYKVLEASHASFVELVPFKYIVAFTLFQLVYFLICFGVTWIPIAGILFPLPFFLLISIREHLLPKFFHPAHLQELDSCEWEEVSGAPHEKVPPEPGNDDGTDDFYDAEILDEMTTSRGELKLRTSFSSEERFSHTLPEFDETVYYDQSMDRLTPELVLIMI
>Malba_043879
MANIRSPFKGIIQDVKGRAACYKEDWIEGLCSGVRILAPTFYIFFASALPVIAFGEQLSRDTDGTLSTVETLASTALCGIIQSLFGGQPLLVLGVAEPTVIMYNYLYTFSKGRPELGTKLFLAWTGWVCVWTALLLILLAIFNACTIVTRFTRIAGELFGMLISVLFIQEAIKGVISEFSIPKGEDPKLEEFQFQWLYANGLLAVIFCFGLTFTALKSRKARSWWYGSGWLRSFIADYGVPLMVLVWTALSYALPGKVPHGVPRRLVCPFPWDSKSLYHWTVVKDMPNVPVMYIFAAFIPAVMIAGLYFFDHSVASQLAQQKEFNLQKPSAYHYDMFLLGVTTLVCGLLGLPPSNGVLPQSPMHTKSLAVLRRQVIRKKMVKSAKECMKLNATNSEMFGRMEAVFIEMDRGSPPNSKELENLREAVMKSDDGGDLKGKFDPEKHIDAHLPVRVNEQRVSNLLQSLLVGGSVFAIFVIKKIPTSVLWGYFAYMAIDSLPGNQFWERLLLLFISPRRRYKVLEASHASFVELVPFKYIVAFTLFQLVYFLICFGVTWIPIAGILFPLPFFLLISIREHLLPKFFHPAHLQELDSCEWEEVSGAPHEKVPPEPGNDDGTDDFYDAEILDEMTTSRGELKLRTSFSSEERFSHTLPEFDETVYYDQSMDRLTPELVLIMI
>Malsi_06g015460
MMVKKSFSVCPIGLIMEETFVPFRGIKNDLKGRLLCYKQDWTGGLRAGIRILAPTTYIFFASAIPVISFGEQLERNTNGSLTAVQTLASTSLCGIIHSIVGGQPLLILGVAEPTVLMYTFMFNFAKDQKDLGQELFLAWTGWVCMWTALLLFLLAVLGACSIINRFTRVAGELFGLLIAMLFMQQAIRGLVEEFGIPERENLNQTALQPSWRFGNGMFALVLSFGLLLTALRSRKARSWCYGTGWLRGLITDYGVPFMVLVWTAVSYIPVNDVPRGIPRRLFSPNPWSPGAYSNWTVIKEMMNVPPLYIVGAFIPATMIAVLYYFDHSVASQLAQQKEFNLKKPASYHYDLLLLGFLVMLCGLIGIPPSNGVIPQSPMHTKSLATLKHQLLRNKLASTARNSIRKNSSLSDLYQSMKNTYNGMQTPLAYQLPSALGLKELKESTVQLASSAGYIDAPVDETLFDVEKDIDDLLPIEVKEQRLSNLLQSLMAGCCVAAMPVLKKIPTSVLWGYFAFMAIESLPGNQFWERILFLFTAPSRRYKVLEKNHGTFLEIVPFKTIVAFTLFQTAYLLLCFGLTWIPIAGVLFPLLIMLLVPVRQYFLPKFFKRAHLQDLDAAEYEEAPSITLNLSLEDLDLQSRTTNIDGGEMLDEIITRSRGEIRHTHSPKASSLTPTPPEGSPRMSQVVFSPRLNGLRGERSPPTERTGT
>Malsi_08g013360
WLPSYIADYGVHLTVFVWTALSYDLPGKVPHGVPRRLVCPFPWDPQSLYPLDSGQGIVGFSAHLLLPFAFSWNRRLDTRDMPNVPVIYIFAAFMPAVMIAVVSQLAQKEEFNLQKPSAYHYDMFLLGITVCFPTSYLLLLFLFLYIDVWVAWTSSFKWGSSAVPVHTKSLAVLRRLVIRKKMSLFVGGSIFAIIVIKRFLPQFFGDTLPTWRLIYNLPGNQLWERLLLLSISPNQRTIAYHNLVSSSNSSFGKFSCFIRGVSTVQVHSCIYALPTRVLADIFRSDMDTYSWNIVPSAILPSYKQKGTFAAQVLPSCPSSRTRFL
>Malsi_09g019310
MESFKSPFRGIANDVRGRAACYKHDWVGGFQAGIGILAPTTYIFFASALPVIAFGEQLSTDTDGILSTVETLASTAICGIIHSIFGGQPLLILGVAEPTVIMYNYMYDFAKGRKELGPELFLAWVAWVWVWTALFLILLALFNACDIINRFTRIAGELFGMLISVLFIQEAIKGIVSEFKIPKGEDPKLETYQFQWLYTNGLLGVIFTFGLLYTALKSRKARSWWYATGWFRSFIADYGVPLMVLVWTALSFSVPHNVPPRVPRRLYIPVAWDSASLHHWTVIKDMGKVSPGYVFAAIIPAVMVAGLYFFDHSVASQMAQQHEFNLKKPPAYHYDILLLGFMTLLCGLLGLPPSNGVLPQSPMHTKSLAVLKKQSIRRKMVKSAKESIKQKANNSEIYGKMQAVFIEMDNLTTPTSEVKELNDLKEAVMKSENKGEDTTDAFDPEKHIDAYLPVRVNEQRLSNLLQSLLVAASVFAMPAIKKIPTSVLWGYFAYMAIDSLPGNQFWERMLLLFISPSRQYKVLEGGHASFVESVPFKFIAIFTLFQIVYLLVCFGITWIPMAGILFPLPFFLLIWIRQHLLPKFFQSHHLQELDSAEWEEVVGAPVRSLSLSSGKSETSNEGGVEMCDAEILDNLTTSRGELKIRASFSEDKRTSFSEDRRGQVHPQNLGQTE
>Malsi_09g025500
MEETFVPLRGIKNDLRGRLKCYKEDWTGGFKAGFRILAPTTYIFFASAIPVISFGEQLDRSTDGVLTAVQTLVSTAVCGIIHSIVGGQPLLILGVAEPTVIMYTFMFNFAKERKDLGPKLFLAWSAWVCVWTAGLLFLLAILGACSIINRFTRVAGELFGLLIAMLFMQQAIKGLVDEFRLPEREDTSLLQFIPSWRFANGMFALVLSFGLLLTALKSRKARSWRYGTGWLRSFVADYGVPLMVLVWTGVSYIPTSSVPHGIPRRLFSPNPWSPGAYENWTDMLNVPVLYIIGAFIPATMIAVLYYFDHSVASQLSQQKEFNLRKPSSYHYDLLLLGFLTLMCGLLGIPPSNGVIPQSPMHTKSLATLKHQLLRNRLVATARTSMRNNASLGQLYGNMQDAYQQMQTPLVYQEASSRGLNELKESTIQAASSMGNYIDAPVDQTVFDIEKEIDDLLPVEVKEQRLSNLLQAVLVGGCVAAMPILKRIPTSVLWGYFAFMAIESLPGNQFWERILLLFTAPSRRFKVLEDNHATFVETVPFKSIAMFTVFQTMYLLACFGLTWVPIAGVMFPMMIMLLVPVRQYILPKFFKGAHLQDLDAAEYEEAPALTYNLATETELGAGASCAGDAEILDEVMTRSRGEFRHVSSPKITSSTSTPANAPEILGSPHKTFSPRVSELRGERSPLSGGRGSHSPGTPGSSSILGKSPSNC
>Malsi_13g012800
MEETFVPFRGIKNDLQGRMMCYKQDWTGGFKAGFRILAPTTYIFFASAIPVISFGEQLERDTGGVLTAVQTLASTALCGIIHSILGGQPLLILGVAEPTVIMYTFMFNFAKNRPELGSKLFLAWSGWVCVWTAALLFMLAILGACSIINRFTRLAGELFGLLIAMLFMQEAIKGLVHEFRIPERENPNSVQFQPSWRFANGMFALVLSFGLLLTSLRSRKARMATRFHSRLWRSIDGIDLVCYFLYTCWKCPKRNSKAPLQSKSLVTRGIRELDCHQGTATSYILFSAFFMVFRLTHQGINGLLKLQDMLNVPVLFIFGAFIPATMIAVLYYFDHSVASQLAQQKEFNLRKPPSFHYDLLLLGFMVIICGLLGIPPSNGVIPQSPMHTKSLATLKHQLLRNRLVATARRCIRNNASLEQVYGSMQESYQQMQTPLAYQEPSARGLNDLKDSTVQMASSMGDIDAPVDETVFDVEKEIDDLLPVEVKEQRLSNLLQATFVGGCVAAMPFLKMIPTSVLWGYFAFMAVENLPGNQCWERILLLFTAPTRRYKVLEEYHATFVETVPFKTIAALTIFQTAYLLVCFGITWVPTAGVLFPLMIMLLVPVRQYILPKFFKAAHLQDLDAAEYEEAPALPCNQATEREMSRTASFADEGEILDGMITRSRGEIRHVCSPKVANSPTASSKEFKSSLSFSDKVISPRLSQLRGDQSPRGVGKGPFSPRSGEPKSSNLRKSG
>Malsi_14g018330
MLAAKPKFGMGQNRAKWSGTAILGSSAGFKFVVLMSQVFKVYTESDTAKAYAGRRTYAAVNEVWTQENTAALMWIGFSGHVMWACRHPTSNGVIPQSPMHTKSLATLKHQLLRNKLASTARKHESAYNGMQTPLVYQLPSALVNRGDPSW
>Malsi_14g018340
MEETFVPFRGIKNDLKGRLLCYKQDWTGGLRAGIRILAPTTYIFFASAIPVISFGEQLERNTNGSLTAVQTLASTSLCGIIHSIVGGQPLLILGVAEPTVLMYTFMFNFAKDRKDLGQKLFLAWTGWVCMWTALLLFLLAVLGACSIINRFTRVAGELFGLLIAMLFMQQAIKVQKNYISNISVLLCSRTIRFIMNPTYETILQGLVEEFGIPQRENPNQTALQPSWRFGNGMFALVLSFGLLLTALRSRKARSWRYGTGCLRGLIADYGVPFMVLVWTAASYIPVNDVPRGIPRRLFSPNPWSPGAYSNWTVIKEMMNVPPLYIVGAFIPATMIAVLYYFDHSVASQLAQQKEFNLKKPASYHYDLLLLGFLVMLCGLIGIPPSNGVIPQSPMHTKSLATLKHQLLRNKLASTARSSIRKNSSLSELYQSMKDAYNGMQTPLVYQLPSALGLKELKESTLQLASSAGYIDAPVDETVFDVDKDIDDLLPIEVKEQRLSNLLQSLMAGCCVGAMPVLKKIPTSVLWGYFAFMAIESLPGNQFWERILFLFTAPSRRYKVLEKNHGTFLETVPFKTIVTFTLFQMAYLLMCFGLTWIPIAGVLFPLLIMLLVPVRQYFLPKFFKGAHLQDLDAAEYEEAPSITFNLPLEDLDLQSRTTNIDGGEMLDEIITRSRGEIRHTHSSKTSSLNPTPLEGSPRMSQIVHCPRLNELRGERSPRLSAQGLETTQASSPGPSTLGQISRGSSS
>Malsi_15g011360
MANIRSPFKGIIQDVKGRAACYKEDWIEGVCSGVRILAPTFYIFFASALPVIAFGEQLSRDTDGTLSTVETLASTALCGIIQSLFGGQPLLVLGVAEPTVIMYNYLYTFSKGRPELGTKLFLAWTGWVCVWTALLLILLAIFNACTIVTRFTRIAGELFGMLISVLFIQEAIKGVISEFSIPKGEDPKLEEFQFQWLYANGLLSVIFCFGLTFTALKSRKARSWWYGSGWLRSFIADYGVPLMVLVWTALSYALPGKVPHGVPRRLVCPFPWDSKSLYHWTVVKDMPNVPVMYIFAAFIPAVMIAGLYFFDHSVASQLAQQKEFNLQKPSAYHYDMFLLGVTTLVCGLLGLPPSNGVLPQSPMHTKSLAVLRRQVIRKKMVKSAKECMKLNATNSEMFGRMEAVFIEMDRGSPPNTKELENLREAVMKSDDGGDLKGKFDPEKHIDAHLPVRVNEQRVSNLLQSLLVGGSVFAIFVIKKIPTSVLWGYFAYMAIDSLPGNQFWERLLLLFISPKRRYKVLEASHASFVELVPFKYIVAFTLFQLVYFLICFGVTWIPIAGILFPLPFFLLISIREHLLPKFFHPAHLQELDSCEWEEVSGAPHEKVPPEPGNDDGTDDFYDAEILDEMTTSRGELKLRTSFSSEERCTPKMLPEFDETVYYDQSIDRLTPELVLISSAEDC
>Malsi_15g025230
MKHKSREVEEQRSLRKHKLIFSLATIILTLLRHNEKDSHKYFVSSSQTTSFNCLRSMTDGGSSCNLEHCLMLIFFKLLISPMSLGNILMLKQIDMSRKFTFPRLFIVVGSFDSSVILASTFLNFSTFQSLQTLMCGLLGIPLSNGVVPESPMHTKSLATLKHQGLNELKESTIQVASSMGNYMDAPVDETVFDIEKEIDDLLPVEGGSLLSQFRLISSLITLMRMFVRIGKKGSHKVFVSSSHITSFNCSRSITEAGSSFSFEHWLTLIFSMLHIAPMPSGNSFTLKQSDMSRNFKSLRFLIEPGNSNNSAHDLSLNTSRLTSFPMSAGKADSL
>Malsi_15g036690
MLNVPVLYIIGAFSWQTLMCGLLGIPPSNGVIPQSPMHTKSLANLKHQGLNELKESTIQAASSMGNYMDAPVDETVFDIEKEIDDLLPGEVKEQRLSNLLQAVLVGMREQNEEECTIKGSILK
>Malsi_16g013300
MEETFVPFRGIKNDLRGRMMCYKQDWTGGFKAGFRILAPTTYIFFASAIPVISFGEQLERDTGGVLTAVQTLASTALCGIIHSILGGQPLLILGVAEPTVIMYTFMFNFAKNRPELGSKLFLAWSGWVCVWTAALLFLLAILGACSIINRFTRLAGELFGLLIAMLFMQEAIKGLVHEFHIPERENPNSVQFQPSWRFANGMFALVLSFGLLLTSLRSRKARSWRYGSGKMAARFRSRLWRAIDGIDLDMLNVPVLYIIGAFIPATMIAVLYYFDHSVASQLAQQKEFNLRKPPSFHYDLLLLGFMVIICGLLGIPPSNGVIPQSPMHTKSLATLKHQLLRNRLVATARRCMRNNASLEQVYGSMQESYQQMQTPLVYQEPSARGLNDLKDSTVQMASSMGHIDAPVDETVFDVEKEIDDLLPVEVKEQRLSNLLQATFVGGCVAAMPFLKMIPTSVLWGYFAFMAVENLPGNQCWERILLLFTAPTRRYKVLEEYHATFVETVPFKTIAAFTIFQTAYLLVCFGITWIPIAGVLFPLMIMLLVPVRQYILPKFFKGAHLQDLDAAEYEEAPALLFNHATEREMSRTASFPDDGEILDGMVTRSRGEIRHVCSPKVTSSPTTSSKELKSTLSFSDKVISPRLSELRGDQSPRSGGKGPFSPRSGEPKSSNLGKSG
>Malsi_17g018130
MERFKSPFRGIANDVRGRAAYYKHDWVGGFRAGIGILAPTTYIFFASALPVITFGEQLSTETDGILCTVETLASTAICGIIHSIFGGQPLLILGVAEPTVIMYNYMYDFAKGKKELGPELFLAWVAWVWVWTALFLVLLAIFNACDIINRFTRIAGELFGMLISVLFIQEAIKGMVSEFKIPKGEDPKLETYQFQWLYTNGLLGVIFSFGLLYTALKSRKARSWWYATGWFRSFIADYGVPLMVLVWTALSFSVPHNIPPRVPRRLYSPVAWDSSSLHHWTVIKDMGKVSPGYIFAAIIPAVMVAGLYFFDHSVASQMAQQQEFNLKKPSAYHYDILLLGFMTLLCGLLGLPPSNGVLPQSPMHTKSLAVLKKQLIRRKMVKSAKESIKQKASNSEIYRKMQAVFIEMDNLATPTSEVKELNELKEAVMKSENKEDDAKSAFDPEKHIDACLPVRVNEQRLSNLLQSLLVAASVFAMPVIKKIPTSVLWGYFAYMAIDSLPGNQFWERMLLLFISPSRQYKVLEGGHASFVESVPFKFIAIFTLFQFVYFLVCFGITWIPIAGILFPLPFFLLIWIRQHILPKFFQSYHLQELDSAEWEEVVGAPVRSLSLNSGKSEPSNEEGEMEMCDAEILDELTTSRGELKIRASFSEDRRTSFNEDRHGQVHPQKLGQTG
>Malsi_17g024370
MEETFVPLQGIKNDLRGRLKCYKEDWTGGFKAGFRILAPTTYIFFASAIPVISFGEQLERSTVCGIIHSIVGGQPLLILGVAEPTVIMYTFMFNFAKERTDLGPKLFLAWSAWVCVWTAGLLFLFAILGACSIINRFTRVAGELFGLLIAMLFMQQAIKGLVDEFRLPEGKDTSLLQFIPSWRFANGMFALVLSFGLLLTALKSRKARSWRYGTGWLRSFVADYGVPLMVLVWTGVSYIPTSSVPHGIPRRLLSPNPWSPGAYDNWTDMLNVPVLYIIGAFIPATMISVLYYFDHSVASQLSQQKEFNLRKPSSYHYDLLLLGFLTLMCGLLGIPPSNGVIPQSPMHTKSLATLKHQLLRNRLVATARTSMRNNSSLGQLYGNMQDAYRQMQTPLVYQEASSRGLNELKESTIQGASSMGNYIDAPIDETVFDIEKEIDDLLPVEVKEQRLSNLLQAVLVGGCVAAMPILKRIPTSVLWGYFAFMAIESLPGNQFWERICLLFTAPSRRFKVLEDNHATFVETVPFKSIAMFTVFQTLYLLVCFLLTWVPIAGVMFPMMIMLLVPVRQYVLPKFFKGAHLQDLDAAEYEEAPALTYNLATETELGAGASCAGDAEILDEVMTRSRGEFRHVSSPKITSSTSTPANAPEILASPHPTFSPRVSGLREERSPHTGGRGSHSPRTHGSSSMLGKSPSNS
>Malsy_06g015780
MEETFVPFRGIKNDLKGRLLCYKQDWTGGLRAGIRILAPTTYIFFASAIPVISFGEQLERNTNGSLTAVQTLASTSLCGIIHSIVGGQPLLILGVAEPTVLMYTFMFNFAKDQKDLGQELFLAWTGWVCMWTALLLFLLAVLGACSIINRFTRVAGELFGLLIAMLFMQQAIRGLVEEFGIPERENLNQTALQPSWRFGNGMFALVLSFGLLLTALRSRKARSWCYGTGWLRGLITDYGVPFMVLVWTAVSYIPVNDVPRGIPRRLFSPNPWSPGAYSNWTVIKEMMNVPPLYIVGAFIPATMIAVLYYFDHSVASQLAQQKEFNLKKPASYHYDLLLLGFLVMLCGLIGIPPSNGVIPQSPMHTKSLATLKHQLLRNKLASTARNSIRKNSSLSDLYQSMKNTYNGMQTPLAYQLPSALGLKELKESTVQLASSAGYIDAPVDETLFDVEKDIDDLLPIEVKEQRLSNLLQSLMAGCCVAAMPVLKKIPTSVLWGYFAFMAIESLPGNQFWERILFLFTAPSRRYKVLEKNHGTFLEIVPFKTIVAFTLFQTAYLLLCFGLTWIPIAGVLFPLLIMLLVPVRQYFLPKFFKRAHLQDLDAAEYEEAPSITLNLSLEDLDLQSRTTNIDGGEMLDEIITRSRGEIRHTHSPKASSLTPTPPEGSPRMSQVVFSPRLNGLRGERSPPTERTMT
>Malsy_08g013050
MLGFDNGYPLGSSPYSSTEMSFVSSRCSKSTPKQDQNFASKVPSHSPHRLNEPHDKQTSLRELVYGDDVPFESIGQAISNMITEDELKNAQSNCWLPSYIADYGVHLTVFVWTALSYDLPGKVPHGVPRRLVCPFPWDPQSLTHWTVVKVLLDLAHVWICQMYPSSTSSLHSCRLPCAHQESCCSKASGDPKENVTLCGRLNIRNHRNKKIPTSVLWGYFAYMAIDNLPGNQFWERLLLLSISPNRHTSQLVSEIAYHNLVSSSNSVIFLDRVLESFHASFMELVPFKYIVAFTLFQLVYLLIYFGVTWIPIAGILFPLPFFLLISRREHLLPRFFHPAHLQELDSCEWEEVPGDPYEKVPPGPGNDDGTDDFYDAEILDETTISRGELKLRTSFSSEDGLSHVRKKSNSFHPSLFNQFYIILHVSNRFNDILQCKIVQVHPEFDDTVDYDQYRLTET
>Malsy_09g018270
MESFKSPFRGIANDVRGRAACYKHDWVGGFQAGIGILAPTTYIFFASALPVIAFGEQLSTDTGVAEPTVIMYNYMYDFAKGRKELGPELFLAWVAWVWVWTALFLILLALFNACDIINRFTRIAGELFGMLISVLFIQEAIKGIVSEFKIPKGEDPKLETYQFQWLYTNGLLGVIFTFGLLYTALKSRKARSWWYATGWFRSFIADYGVPLMVLVWTALSFSVPHNVPPRVPRRLYIPVAWDSASLHHWTVIKDMGKVSPGYVFAAIIPAVMVAGLYFFDHSVASQMAQQHEFNLKKPPAYHYDILLLGFMTLLCGLLGLPPSNGVLPQSPMHTKSLAVLKKQSIRRKMVKSAKESIKQKANNSEIYGKMQAVFIEMDNLTTPTSEVKELNDLKEAVMKSENKGEDTTDAFDPEKHIDAYLPVRVNEQRLSNLLQSLLVAASVFAMPAIKKIPTSVLWGYFAYMAIDSLPGNQFWERMLLLFISPSRQYKVLEGGHASFVESVPFKFIAIFTLFQIVYLLVCFGITWIPMAGILFPLPFFLLIWIRQHLLPKFFQSHHLQELDSAEWEEVVGAPVRSLSLSSGKSETSNEGGVEMCDAEILDNLTTSRGELKIRASFSEDKRTSFSEDRRGQVHPQNLGQTE
>Malsy_09g024240
MEETFVPLRGIKNDLRGRLKCYKEDWTGGFKAGFRILAPTTYIFFASAIPVISFGEQLDRSTGMFCDSSTAPTPICGIIHSIVGGQPLLILGVAEPTVIMYTFMFNFAKERKDLGPKLFLAWSAWVCVWTAGLLFLLAILGACSIINRFTRVAGELFGLLIAMLFMQQAIKGLVDEFRLPEREDTSLLQFIPSWRFANGMFALVLSFGLLLTALKSRKARSWRYGTGWLRSFVADYGVPLMVLVWTGVSYIPTSSVPHGIPRRLFSPNPWSPGAYENWTDMLNVPVLYIIGAFIPATMIAVLYYFDHSVASQLSQQKEFNLRKPSSYHYDLLLLGFLTLMCGLLGIPPSNGVIPQSPMHTKSLATLKHQLLRNRLVATARTSMRNNASLGQLYGNMQDAYQQMQTPLVYQEASSRGLNELKESTIQAASSMGNYIDAPVDQTVFDIEKEIDDLLPVEVKEQRLSNLLQAVLVGGCVAAMPILKRIPTSVLWGYFAFMAIESLPGNQFWERILLLFTAPSRRFKVLEDNHATFVETVPFKSIAMFTVFQTLYLLACFGLTWVPIAGVMFPMMIMLLVPVRQYILPKFFKGAHLQDLDAAEYEEAPALTYNLATETELGAGASCAGDAEILDEVMTRSRGEFRHVSSPKITSSTSTPANAPEILGSPHKTFSPRVSELRGERSPLSGGRGSHSPGTPGSSSILGKSPSIQSQHDRLHARLMPKMPNEVELMSFGKILENNVTVGRYLWLILKSIQMNFNLMMECQENAVESLLSLSNLANRARPRVHPHHQRSSALVKHRGADWSGLYQHGDCFFAHQRLAIIDPACGDQPLYSEDKSIVFTVNREIYNHAKLRSRLPNQIYKLSRLRTRRLGAPDSRGSGAPDPLQL
>Malsy_13g011680
DGSRQLTIHYQKTYILFHILHNNTLYGILYTQQRETFTGLSLSQSHTLRKSQTRKAATFSLFSHHQHFLCLIEVLSWFPDCTLRFGIFGIQESETMEETFVPFRGIKNDLQGRMMCYKQDWTGGFKAGFRILAPTTYIFFASAIPVISFGEQLERDTGGVLTAVQTLASTALCGIIHSILGGQPLLILGVAEPTVIMYTFMFNFAKNRPELGSKLFLAWSGWVCVWTAALLFMLAILGACSIINRFTRLAGELFGLLIAMLFMQEAIKGLVHEFRIPERENPNSVQFQPSWRFANGMFALVLSFGLLLTSLRSRKARSWRYGSGKMATRFHSRLWRSIDGIDLVCYFLYTCWKCPKRNSKAPLQSKSLVTRGIRELDCHQGTVTSYILFSAFFMVFRLTHQGINGLLKLQDMLNVPVLFIFGAFIPATMIAVLYYFDHSVASQLAQQKEFNLRKPPSFHYDLLLLGFMVIICGLLGIPPSNGVIPQSPMHTKSLATLKHQLLRNRLVATARRCIRNNASLEQVYGSMQESYQQMQTPLAYQEPSARGLNDLKDSTVQMASSMGDIDAPVDETVFDVEKEIDDLLPVEVKEQRLSNLLQATFVGGCVAAMPFLKMIPTSVLWGYFAFMAVENLPGNQCWERILLLFTAPTRRYKVLEEYHATFVETVPFKTIAALTIFQTAYLLVCFGITWVPTAGVLFPLMIMLLVPVRQYILPKFFKAAHLQDLDAAEYEEAPALPCNQATEREMSRTASFADEGEILDGMITRSRGEIRHVCSPKVANSPTASSKEFKSSLSFSDKVISPRLSQLRGDQSPRGVGKGPFSPRSGEPKSSNLRKSG
>Malsy_14g017330
MEETFVPFRGIKNDLKGRLLCYKQDWTGGLRAGIRILAPTTYIFFASAIPVISFGEQLERNTNGSLTAVQTLASTSLCGIIHSIVGGQPLLILGVAEPTVLMYTFMFNFAKDRKDLGQKLFLAWTGWVCMWTALLLFLLAVLGACSIINRFTRVAGELFGLLIAMLFMQQAIKGLVEEFGIPQRENPNQTALQPSWRFGNGMFALVLSFGLLLTALRSRKARSWRYGTGCLRGLIADYGVPFMVLVWTAASYIPVNDVPRGIPRRLFSPNPWSPGAYSNWTVIKEMMNVPPLYIVGAFIPATMIAVLYYFDHSVASQLAQQKEFNLKKPASYHYDLLLLGFLVMLCGLIGIPPSNGVIPQSPMHTKSLATLKHQLLRNKLASTARSSIRKNSSLSELYQRMKDAYNGMQTPLVYQLPSALGLKELKESTLQLASSAGYIDAPVDETVFDVDKDIDDLLPIEVKEQRLSNLLQSLMAGCCVGAMPVLKKIPTSVLWGYFAFMAIESLPGNQFWERILFLFTAPSRRYKVLEKNHGTFLETVPFKTIVTFTLFQTAYLLMCFGLTWIPIAGVLFPLLIMLLVPVRQYFLPKFFKGAHLQDLDAAEYEEAPSITFNLPLEDLDLQSRTTNIDGGEMLDEIITRSRGEIHHTHSSKTSSLNPTPLEGSPRMSQIVHCPRLLRGERSPRLSAQGLETTQASSPGPSTLGQISRGRYFNRKNQTRPLQRSTFLIPLHLRRSETEKSKRYLQLQMTSRKPKFGMGQNRASESDTAKAYAGAGHVMWACRHPTSNGVIPQSPMHTKSLATLKHQLLRNKLASTARSSIRKNQHESAYNGMQTPLVYQLPSALVNQGDPSW
>Malsy_15g010090
MSKEEQHATRKIGLKDFVPVSVFSMHCRILAPTFYIFFASALPVIAFGEQLSRDTDGTLSTVETLASTALCGIIQSLFGGQPLLVLGVAEPTVIMYNYLYTFSKGRPELGTKLFLAWTGWVCVWTALLLILLAIFNACTIVTRFTRIAGELFGMLISVLFIQEAIKGVISEFSIPKGEDPKLEEFQFQWLYANGLLAVIFCFGLTFTALKSRKARSWWYGSGWLRSFIADYGVPLMVLVWTALSYALPGKVPHGVPRRLVCPFPWDSKSLYHWTVVKDMPNVPVMYIFAAFIPAVMIAGLYFFDHSVASQLAQQKEFNLQKPSAYHYDMFLLGVTTLVCGLLGLPPSNGVLPQSPMHTKSLAVLRRQVIRKKMVKSAKECMKLNATNSEMFGRMEAVFIEMDRGSPPNSKELENLREAVMKSDDGGDLKGKFDPEKHIDAHLPVRVNEQRVSNLLQSLLVGGSVFAIFVIKKIPTSVLWGYFAYMAIDSLPGNQFWERLLLLFISPKRRYKVLEASHASFVELVPFKYIVAFTLFQLVYFLICFGVTWIPIAGILFPLPFFLLISIREHLLPKFFHPAHLQELDSCEWEEVSGAPHEKVPPEPGNDDGTDDFYDAEILDEMTTSRGELKLRTSFSSEERCTPKMLPEFDETVYYDQSIDRLTPELVLISSAEDC
>Malsy_16g011310
MEETFVPFRGIKNDLRGRMMCYKQDWTGGFKAGFRILAPTTYIFFASAIPVISFGEQLERDTAGVLTAVQTLASTALCGIIHSILGGQPLLILGVAEPTVIMYTFMFNFAKNRPELGSKLFLAWSGWVCVWTAALLFLLAILGACSIINRFTRLAGELFGLLIAMLFMQEAIKGLVHEFHIPERENPNSVQFQPSWRFANGMFALVLSFGLLLTSLRSRKARSWRYGSGKMAARFHSRLWRAIDGIDLDMLNVPVLYIIGAFIPATMIAVLYYFDHSVASQLAQQKEFNLRKPPSFHYDLLLLGFMVIICGLLGIPPSNGVIPQSPMHTKSLATLKHQLLRNRLVATARRCMRNNASLEQVYGSMQESYQQMQTPLVYQEPSARGLNDLKDSTVQMASSMGHIDAPVDETVFDVEKEIDDLLPVEVKEQRLSNLLQATFVGGCVAAMPFLKMIPTSVLWGYFAFMAVENLPGNQCWERILLLFTAPTRRYKVLEEYHATFVETVPFKTIAAFTIFQTAYLLVCFGITWIPIAGVLFPLMIMLLVPVRQYILPKFFKGAHLQDLDAAEYEEAPALLFNHATEREMSRTASFPDDGEILDGMVTRSRGEIRHVCSPKVTSSPTTSSKELKSTLSFSDKVISPRLSELRGDQSPRSGGKGPFSPRSGEPKSSNLGKSG
>Malsy_17g017930
MERFKSPFRGIANDVRGRAAYYKHDWVGGFRAGIGILAPTTYIFFASALPVITFGEQLSTETDGILCTVETLASTAICGIIHSIFGGQPLLILGVAEPTVIMYNYMYDFAKGKKELGPELFLAWAAWVWVWTALFLVLLAIFNACDIINRFTRIAGELFGMLISVLFIQEAIKGMVSEFKIPKGEDPKLETYQFQWLYTNGLLGVIFSFGLLYTALKSRKARSWWYATGWFRSFIADYGVPLMVLVWTALSFSVPHNIPPRVPRRLYSPVAWDSSSLHHWTVIKDMGKVSPGYIFAAIIPAVMVAGLYFFDHSVASQMAQQQEFNLKKPSAYHYDILLLGFMTLLCGLLGLPPSNGVLPQSPMHTKSLAVLKKQLIRRKMVKSAKESIKQKASNSEIYRKMQAVFIEMDNLTTPTSEVKELNELKEAVMKSENKEDDAKSAFDPEKHIDACLPVRVNEQRLSNLLQSLLVAASVFAMPVIKKIPTSVLWGYFAYMAIDSLPGNQFWERMLLLFISPSRQYKVLEGGHASFVESVPFKFIAIFTLFQFVYFLVCFGITWIPIAGILFPLPFFLLIWIRQHILPKFFQSYHLQELDSAEWEEVVGAPVRSLSLNSGKSEPSNEEGEMEMCDAEILDELTTSRGELKIRASFSEDRRTSFNEDRHGQVHPQKLGQTG
>Malsy_17g024520
MEETFVPLQGIKNDLRGRLKCYKEDWTGGFKAGFRILAPTTYIFFASAIPVISFGEQLERSTVCGIIHSIVGGQPLLILGVAEPTVIMYTFMFNFAKERTDLGPKLFLAWSAWFTRVAGELFGLLIAMLFMQQAIKGLVDEFRLPEGKDTSLLQFIPSWRFANGMFALVLSFGLLLTALKSRKARSWRYGTGWLRSFVADYGVPLMVLVWTGVSYIPTSSVPHGIPRRLLSPNPWSPGDMLNVPVLYIIGAFIPATMISVLYYFDHSVASQLSQQKEFNLRKPSSYHYDLLLLGFLTLMCGLLGIPPSNGVIPQSPMHTKSLATLKHQLLRNRLVATARTSMRNNSSLGQLYGNMQDAYRQMQTPLVYQEASSRGLNELKESTIQGASSMGNYIDAPVDETVFDIEKEIDDLLPVEVKEQRLSNLLQAVLVGGCVAAMPILKRIPTSVLWGYFAFMAIESLPGNQFWERICLLFTPPSRRFKVLEDNHATFVETVPFKSIAMFTVFQTLYLLVCFLLTWVPIAGVMFPMMIMLLVPVRQYVLPKFFKGAHLQDLDAAEYEEAPALTYNLATETELGAGASCAGDAEILDEVMTRSRGEFRHVSSPKITSSTSTPANASEILASPHPTFSPRVSGLRGERSPHSGGRGSHSPRTPGSSSMLGKSPSNS
>Maldo_GDDH_06G1173100
MEETFVPFRGIKNDLKGRLLCYKQDWTGGLRAGIRILAPTTYIFFASAIPVISFGEQLERNTNGSLTAVQTLASTSLCGIIHSIVGGQPLLILGVAEPTVLMYTFMFNFAKDQKDLGQELFLAWTGWVCMWTALLLFLLAVLGACSIINRFTRVAGELFGLLIAMLFMQQAIRGLVEEFGIPERENLNQTALQPSWRFGNGMFALVLSFGLLLTALRSRKARSWCYGTGWLRGLITDYGVPFMVLVWTAVSYIPVNDVPRGIPRRLFSPNPWSPGAYSNWTVIKEMMNVPPLYIVGAFIPATMIAVLYYFDHSVASQLAQQKEFNLKKPASYHYDLLLLGFLVMLCGLIGIPPSNGVIPQSPMHTKSLATLKHQLLRNKLASTARNSIRKNSSLSDLYQSMKNTYNGMQTPLAYQLPSALGLKELKESTVQLASSAGYIDAPVDETLFDVEKDIDDLLPIEVKEQRLSNLLQSLMAGCCVAAMPVLKKIPTSVLWGYFAFMAIESLPGNQFWERILFLFTAPSRRYKVLEKNHGTFLEIVPFKTIVAFTLFQTAYLLLCFGLTWIPIAGVLFPLLIMLLVPVRQYFLPKFFKRAHLQDLDAAEYEEAPSITLNLSLEDLDLQSRTTNIDGGEMLDEIITRSRGEIRHTHSPKASSLTPTPPEGSPRMSQVVFSPRLNGLRGERSPPTERTGT
>Maldo_GDDH_08G1142700
MITEDELKNAQSNCWLPSYIADYGVHLTVFVWTALSYDLPGKVPHGVPRRLVCPFPWDPQSLYPLDSGQGIVGFSAHLDMPNVPVIYIFAAFMPAVMIACLYYFFFFFFISVVSQLAQKEEFNLQKPSAYHYDMFLLGITTLMCGLLGLPPSNGVLPQSLCTPRVLLVLESSHASFVELVPFKYIVAFTLFQLVYLLIYFGVTWIPIAGILFPLPFFLLISRREHLLPRFFHPAHLQELDSCEWEEVVA
>Maldo_GDDH_09G1219100
MESFKSPFRGIANDVRGRAACYKHDWVGGFQAGIGILAPTTYIFFASALPVIAFGEQLSTDTDGILSTVETLASTAICGIIHSIFGGQPLLILGVAEPTVIMYNYMYDFAKGRKELGPELFLAWVAWVWVWTALFLILLALFNACDIINRFTRIAGELFGMLISVLFIQEAIKGIVSEFKIPKGEDPKLETYQFQWLYTNGLLGVIFTFGLLYTALKSRKARSWWYATGWFRSFIADYGVPLMVLVWTALSFSVPHNVPPRVPRRLYIPVAWDSASLHHWTVIKDMGKVSPGYVFAAIIPAVMVAGLYFFDHSVASQMAQQHEFNLKKPPAYHYDILLLGFMTLLCGLLGLPPSNGVLPQSPMHTKSLAVLKKQSIRRKMVKSAKESIKQKANNSEIYGKMQAVFIEMDNLTTPTSEVKELNDLKEAVMKSENKGEDTTDAFDPEKHIDAYLPVRVTEQRLSNLLQSLLVAASVFAMPAIKKIPTSVLWGYFAYMAIDSLPGNQFWERMLLLFISPSRQYKVLEGGHASFVESVPFKFIAIFTLFQIVYLLVCFGITWIPMAGILFPLPFFLLIWIRQHLLPKFFQSHHLQELDSAEWEEVVGAPVRSLSLSSGKSETSNEGGVEMCDAEILDKLTTSRGELKIRASFSEDKRTSFSEDRRGQVHPQNLGQTE
>Maldo_GDDH_09G1287700
MEETFVPLRGIKNDLRGRLKCYKEDWTGGFKAGFRILAPTTYIFFASAIPVISFGEQLDRSTDGVLTAVQTLVSTAVCGIIHSIVGGQPLLILGVAEPTVIMYTFMFNFAKERKDLGPKLFLAWSAWVCVWTAGLLFLLAILGACSIINRFTRVAGELFGLLIAMLFMQQAIKGLVDEFRLPEREDTSLLQFIPSWRFANGMFALVLSFGLLLTALKSRKARSWRYGTGWLRSFVADYGVPLMVLVWTGVSYIPTSSVPHGIPRRLFSPNPWSPGAYENWTVIKDMLNVPVLYIIGAFIPATMIAVLYYFDHSVASQLSQQKEFNLRKPSSYHYDLLLLGFLTLMCGLLGIPPSNGVIPQSPMHTKSLATLKHQLLRNRLVATARTSMRNNASLGQLYGNMQDAYQQMQTPLVYQEASSRGLNELKESTIQAASSMGNYIDAPVDQTVFDIEKEIDDLLPVEVKEQRLSNLLQAVLVGGCVAAMPILKRIPTSVLWGYFAFMAIESLPGNQFWERILLLFTAPSRRFKVLEDNHATFVETVPFKSIAMFTVFQTMYLLACFGLTWVPIAGVMFPMMIMLLVPVRQYILPKFFKGAHLQDLDAAEYEEAPALTYNLATETELGAGASCAGDAEILDEVMTRSRGEFRHVSSPKITSSTSTPANAPEILGSPHKTFSPRVSELRGERSPLSGGRGSHSPGTPGSSSILGKSPSNC
>Maldo_GDDH_13G1146200
MEETFVPFRGIKNDLQGRMMCYKQDWTGGFKAGFRILAPTTYIFFASAIPVISFGEQLERDTGGVLTAVQTLASTALCGIIHSILGGQPLLILGVAEPTVIMYTFMFNFAKNRPELGSKLFLAWSGWVCVWTAALLFMLAILGACSIINRFTRLAGELFGLLIAMLFMQEAIKGLVHEFRIPERENPNSVQFQPSWRFANGMFALVLSFGLLLTSLRSRKARSWRYGSGKCYFVWSYIHTCIISIYYFATRD
>Maldo_GDDH_13G1146400
AFIPATMIAVLYYFDHSVASQLAQQKEFNLRKPPSFHYDLLLLGFMVIICGLLGIPPSNGVIPQSPMHTKSLATLKHQLLRNRLVATARRCIRNNASLEQVYGSMQESYQQMQTPLAYQEPSARGLNDLKDSTVQMASSMGDIDAPVDETVFDVEKEIDDLLPVEVKEQRLSNLLQATFVGGCVAAMPFLKMIPTSVLWGYFAFMAVENLPGNQCWERILLLFTAPTRRYKVLEEYHATFVETVPFKTIAALTIFQTAYLLVCFGITWVPTAGVLFPLMIMLLVPVRQYILPKFFKAAHLQDLDAAEYEEAPALPCNQATEREMSRTASFADEGEILDGMITRSRGEIRHVCSPKVANSPTASSKEFKSSLSFSDKVISPRLSQLRGDQSPRGVGKGPFSPRSGEPKSSNLRKSG
>Maldo_GDDH_14G1179400
MEETFVPFRGIKNDLKGRLLCYKQDWTGGLRAGIRILAPTTYIFFASAIPVISFGEQLERNTNGSLTAVQTLASTSLCGIIHSIVGGQPLLILGVAEPTVLMYTFMFNFAKDRKDLGQKLFLAWTGWVCMWTALLLFLLAVLGACSIINRFTRVAGELFGLLIAMLFMQQAIKGLVEEFGIPQRENPNQTALQPSWRFGNGMFALVLSFGLLLTALRSRKARSWRYGTGWLRGLIADYGVPFMVLVWTAASYIPVNDVPRGIPRRLFSPNPWSPGAYSNWTVIKEMMNVPPLYIVGAFIPATMIAVLYYFDHSVASQLAQQKEFNLKKPASYHYDLLLLGFLVMLCGLIGIPPSNGVIPQSPMHTKSLATLKHQLLRNKLASTARSSIRKNSSLSELYQSMKDAYNGMQTPLVYQLPSALGLKELKESTLQLASSAGYIDAPVDETVFDVDKDIDDLLPIEVKEQRLSNLLQSLMAGCCVGAMPVLKKIPTSVLWGYFAFMAIESLPGNQFWERILFLFTAPSRRYKVLEKNHGTFLETVPFKTIVTFTLFQTAYLLMCFGLTWIPIAGVLFPLLIMLLVPVRQYFLPKFFKGAHLQDLDAAEYEEAPSITFNLPLEDLDLQSRTTNIDGGEMLDEIITRSRGEIRHTHSSKTSSLNPTPLEGSPRMSQIVHCPRLNELRGERSPRLSAQGLETTQASSPGPSTLGQISRGSSS
>Maldo_GDDH_15G1119200
MSKEEQHATRKIGLKDFVPVILAPTFYIFFASALPVIAFGEQLSRDTDGTLSTVETLASTALCGIIQSLFGGQPLLVLGVAEPTVIMYNYLYTFSKGRPELGTKLFLAWTGWVCVWTALLLILLAIFNACTIVTRFTRIAGELFGMLISVLFIQEAIKGVISEFSIPKGEDPKLEEFQFQWLYANGLLAVIFCFGLTFTALKSRKARSWWYGSGWLRSFIADYGVPLMVLVWTALSYALPGKVPHGVPRRLVCPFPWDSKSLYHWTVVKDMPNVPVMYIFAAFIPAVMIAGLYFFDHSVASQLAQQKEFNLQKPSAYHYDMFLLGVTTLVCGLLGLPPSNGVLPQSPMHTKSLAVLRRQVIRKKMVKSAKECMKLNATNSEMFGRMEAVFIEMDRGSPPNSKELENLREAVMKSDDGGDLKGKFDPEKHIDAHLPVRVNEQRVSNLLQSLLVGGSVFAIFVIKKIPTSVLWGYFAYMAIDSLPGNQFWERLLLLFISPKRRYKVLEASHASFVELVPFKYIVAFTLFQLVYFLICFGVTWIPIAGILFPLPFFLLISIREHLLPKFFHPAHLQELDSCEWEEVSGAPHEKVPPEPGNDDGTDDFYDAEILDEMTTSRGELKLRTSFSSEERFSHVHPEDVARI
>Maldo_GDDH_16G1140300
MEETFVPFRGIKNDLRGRMMCYKQDWTGGFKAGFRILAPTTYIFFASAIPVISFGEQLERDTGGVLTAVQTLASTALCGIIHSILGGQPLLILGVAEPTVIMYTFMFNFAKNRPELGSKLFLAWSGWVCVWTAALLFLLAILGACSIINRFTRLAGELFGLLIAMLFMQEAIKGLVHEFHIPERENPNSVQFQPSWRFANGMFALVLSFGLLLTSLRSRKARSWRYGSGKCYFVWRWLRGFVADYGVPLMVLIWSAVSYIPAGNVPKGIPRRLFSPNPWSPGAYENWTDMLNVPVLYIIGAFIPATMIAVLYYFDHSVASQLAQQKEFNLRKPPSFHYDLLLLGFMVIICGLLGIPPSNGVIPQSPMHTKSLATLKHQLLRNRLVATARRCMRNNASLEQVYGSMQESYQQMQTPLVYQEPSARGLNDLKDSTVQMASSMGHIDAPVDETVFDVEKEIDDLLPVEVKEQRLSNLLQATFVGGCVAAMPFLKMIPTSVLWGYFAFMAVENLPGNQCWERILLLFTAPTRRYKVLEEYHATFVETVPFKTIAAFTIFQTAYLLVCFGITWIPIAGVLFPLMIMLLVPVRQYILPKFFKGAHLQDLDAAEYEEAPALLFNHATEREMSRTASFPDDGEILDGMVTRSRGEIRHVCSPKVTSSPTTSSKELKSTLSFSDKVISPRLSELRGDQSPRSGGKGPFSPRSGEPKSSNLGKSG
>Maldo_GDDH_17G1202200
MSEEEQHTINTIGLEVFAQELGKILAPTTYIFFASALPVITFGEQLSTETDGILCTVETLASTAICGIIHSIFGGQPLLILGVAEPTVIMYNYMYDFAKGKKELGPELFLAWVAWVWVWTALFLVLLAIFNACDIINRFTRIAGELFGMLISVLFIQEAIKGMVSEFKIPKGEDPKLETYQFQWLYTNGLLGVIFSFGLLCTALKSRKARSWWYATGWFRSFIADYGVPLMVLVWTALSFSVPHNIPPRVPRRLYSPVAWDSSSLHHWTVIKDMGKVSPGYIFAAIIPAVMVAGLYFFDHSVASQMAQQQEFNLKKPSAYHYDILLLGFMTLLCGLLGLPPSNGVLPQSPMHTKSLAVLKKQLIRRKMVKSAKESIKQKASNSEIYRKMQAVFIEMDNLTTPTSEVKELNELKEAVMKSENKEDDAKSAFDPEKHIDACLPVRVNEQRLSNLLQSLLVAASVFAMPVIKKIPTSVLWGYFAYMAIDSLPGNQFWERMLLLFISPSRQYKVLEGGHASFVESVPFKFIAIFTLFQFVYFLVCFGITWIPIAGILFPLPFFLLIWIRQHILPKFFQSYHLQELDSAEWEEVVGAPVRSLSLNSGKSEPSNEEGEMEMCDAEILDELTTSRGELKIRASFSEDRRTSFNEDRHGQVHPQKLGQTG
>Maldo_GDDH_17G1279900
MEETFVPLQGIKNDLRGRLKCYKEDWTGGFKAGFRILAPTTYIFFASAIPVISFGEQLERSTGGVLTAVQTLVSTAVCGIIHSIVGGQPLLILGVAEPTVIMYTFMFNFAKERTDLGPKLFLAWSAWVCVWTAGLLFLFAILGACSIINRFTRVAGELFGLLIAMLFMQQAIKGIVDEFRLPEGKDTSLLQFIPSWRFANGMFALVLSFGLLLTALKSRKARSWRYGTGWLRSFVADYGVPLMVLVWTGVSYIPTSSVPHGIPRRLLSPNPWSPGAYDNWTVIKDMLNVPVLYIIGAFIPATMISVLYYFDHSVASQLSQQKEFNLRKPSSYHYDLLLLGFLTLMCGLLGIPPSNGVIPQSPMHTKSLATLKHQLLRNRLVATARTSMRNNSSLGQLYGNMQDAYRQMQTPLVYQEASSRGLNELKESTIQGASSMGNYIDAPVDETVFDIEKEIDDLLPVEVKEQRLSNLLQAVLVGGCVAAMPILKRIPTSVLWGYFAFMAIESLPGNQFWERICLLFTAPSRRFKVLEDNHATFVETVPFKSIAMFTVFQTLYLLVCFLLTWVPIAGVMFPMMIMLLVPVRQYILPKFFKGAHLQDLDAAEYEEAPALTYNLATETELGAGASCAGDAEILDEVMTRSRGEFRHVSSPKITSSTSTPANASEILASPHPTFSPRVSGLRGERSPHSGGRGSHSPRTPGSSSMLGKSPSNS
>Maldo_Gala_06g015900
MEETFVPFRGIKNDLKGRLLCYKQDWTGGLRAGIRILAPTTYIFFASAIPVISFGEQLERNTNGSLTAVQTLASTSLCGIIHSIVGGQPLLILGVAEPTVLMYTFMFNFAKDQKDLGQELFLAWTGWVCMWTALLLFLLAVLGACSIINRFTRVAGELFGLLIAMLFMQQAIRGLVEEFGIPERENLNQTALQPSWRFGNGMFALVLSFGLLLTALRSRKARSWCYGTGWLRGLITDYGVPFMVLVWTAVSYIPVNDVPRGIPRRLFSPNPWSPGAYSNWTVIKEMMNVPPLYIVGAFIPATMIAVLYYFDHSVASQLAQQKEFNLKKPASYHYDLLLLGFLVMLCGLIGIPPSNGVIPQSPMHTKSLATLKHQLLRNKLASTARNSIRKNSSLSDLYQSMKNTYNGMQTPLAYQLPSALGLKELKESTVQLASSAGYIDAPVDETLFDVEKDIDDLLPIEVKEQRLSNLLQSLMAGCCVAAMPVLKKIPTSVLWGYFAFMAIESLPGNQFWERILFLFTAPSRRYKVLEKNHGTFLEIVPFKTIVAFTLFQTAYLLLCFGLTWIPIAGVLFPLLIMLLVPVRQYFLPKFFKRAHLQDLDAAEYEEAPSITLNLSLEDLDLQSRTTNIDGGEMLDEIITRSRGEIRHTHSPKASSLTPTPPEGSPRMSQVVFSPRLNGLRGERSPPTERTGT
>Maldo_Gala_08g013120
MAVERKSCCPSLLHAIFYTLGAMLGFDNGYPLGSSPYSSTEMSFVPSRCSKSTPKQDQNFASKIMGFILRSSCGEHCLMIYPVKFHMEFLGGLFVRFPGTLNHSTHWTVVKDMPNVPVIYIFAAFMPAVMIAYIDVWVAWTSSFKWGSSAVPVHTKSLAVLRRLVIRKKMSLFVGGSIFAIIVIKRFLPQFFGDTLPTWRLIYNLPGNQLWERLLLLSISPNQRTIAYHNLVSSSNSSFGKFSCFIRGVSTVQVHSCIYALPTRVLADIFRSDMDTYSWNIVPSAILPSYKQKGTFAAQFHYFVMSLMLCQSPRSPSVAIWLVSLSSLFQEELSYLYVFFAYCRVKCCSPIVLGQCYITVILDNVFKQLQVVLLNSRTSKISHIARIYLRSIV
>Maldo_Gala_09g019030
MESFKSPFRGIANDVRGRAACYKHDWVGGFQAGIGILAPTTYIFFASALPVIAFGEQLSTDTDGILSTVETLASTAICGIIHSIFGGQPLLILGVAEPTVIMYNYMYDFAKGRKELGPELFLAWVAWVWVWTALFLILLALFNACDIINRFTRIAGELFGMLISVLFIQEAIKGIVSEFKIPKGEDPKLETYQFQWLYTNGLLGVIFTFGLLSTALKSRKARSWWYATGWFRSFIADYGVPLMVLVWTALSFSVPHNVPPRVPRRLYSPVAWDSASLHHWTVIKDMGKVSPGYVFAAIIPAVMVAGLYFFDHSVASQMAQQHEFNLKKPPAYHYDILLLGFMTLLCGLLGLPPSNGVLPQSPMHTKSLAVLKKQSIRRKMVKSAKESIKQKANNSEIYGKMQAVFIEMDNLTTPTSEVKELNDLKEAVMKSENKGEDTTDAFDPEKHIDAYLPVRVTEQRLSNLLQSLLVAASVFAMPAIKKIPTSVLWGYFAYMAIDSLPGNQFWERMLLLFISPSRQYKVLEGGHASFVESVPFKFIAIFTLFQIVYLLVCFGITWIPMAGILFPLPFFLLIWIRQHLLPKFFQSHHLQELDSAEWEEVVGAPVRSLSLSSGVCNIHLFEFSLPLAFTTESQ
>Maldo_Gala_09g024670
MEETFVPLRGIKNDLRGRLKCYKEDWTGGFKAGFRILAPTTYIFFASAIPVISFGEQLDRSTDGVLTAVQTLVSTAVCGIIHSIVGGQPLLILGVAEPTVIMYTFMFNFAKERKDLGPKLFLAWSAWFTRVAGELFGLLIAMLFMQQAIKGLVDEFRLPEREDTSLLQFIPSWRFANGMFALVLSFGLLLTALKSRKARSWRYGTGWLRSFVADYGVPLMVLVWTGVSYIPTSSVPHGIPRRLFSPNPWSPGAYENWTDMLNVPVLYIIGAFIPATMIAVLYYFDHSVASQLSQQKEFNLRKPSSYHYDLLLLGFLTLMCGLLGIPPSNGVIPQSPMHTKSLATLKHQLLRNRLVATARTSMRNNASLGQLYGNMQDAYQQMQTPLVYQEASSRGLNELKESTIQAASSMGNYIDAPVDQTVFDIEKEIDDLLPVEVKEQRLSNLLQAVLVGGCVAAMPILKRIPTSVLWGYFAFMAIESLPGNQFWERILLLFTAPSRRFKVLEDNHATFVETVPFKSIAMFTVFQTMYLLACFGLTWVPIAGVMFPMMIMLLVPVRQYILPKFFKGAHLQDLDAAEYEEAPALTYNLATETELGAGASCAGDAEILDEVMTRSRGEFRHVSSPKITSSTSTPANAPEILGSPHKTFSPRVSELRGERSPLSGGRGSHSPGTPGSSSILGKSPSNC
>Maldo_Gala_13g012810
MEETFVPFRGIKNDLQGRMMCYKQDWTGGFKAGFRILAPTTYIFFASAIPVISFGEQLERDTGGVLTAVQTLASTALCGIIHSILGGQPLLILGVAEPTVIMYTFMFNFAKNRPELGSKLFLAWSGWVCVWTAALLFMLAILGACSIINRFTRLAGELFGLLIAMLFMQEAIKGLVHEFRIPERENPNSVQFQPSWRFANGMFALTDAISFFPLKGWLRGFIADYGVPLMVLIWSAISYIPAGNVPKGIPRRLFSPNPWSPGAYENWTDMLNVPVLFIFGAFIPATMIAVLYYFDHSVASQLAQQKEFNLRKPPSFHYDLLLLGFMVIICGLLGIPPSNGVIPQSPMHTKSLATLKHQLLRNRLVATARRCIRNNASLEQVYGSMQESYQQMQTPLAYQEPSARGLNDLKDSTVQMASSMGDIDAPVDETVFDVEKEIDDLLPVEVKEQRLSNLLQATFVGGCVAAMPFLKMIPTSVLWGYFAFMAVENLPGNQCWERILLLFTAPTRRYKVLEEYHATFVETVPFKTIAALTIFQTAYLLVCFGITWVPTAGVLFPLMIMLLVPVRQYILPKFFKAAHLQDLDAAEYEEAPALPCNQATEREMSRTASFADEGEILDGMITRSRGEIRHVCSPKVANSPTASSKEFKSSLSFSDKVISPRLSQLRGDQSPRGVGKGPFSPRSGEPKSSNLRKSG
>Maldo_Gala_14g016940
MEETFVPFRGIKNDLKGRLLCYKQDWTGGLRAGIRILAPTTYIFFASAIPVISFGEQLERNTNGSLTAVQTLASTSLCGIIHSIVGGQPLLILGVAEPTVLMYTFMFNFAKDRKDLGQKLFLAWTGWYVSI
>Maldo_Gala_15g011140
MANIRSPFKGIIQDVKGRAACYKEDWIEGVCSGVRILAPTFYIFFASALPVIAFGEQLSRDTDGTLSTVETLASTALCGIIQSLFGGQPLLVLGVAEPTVIMYNYLYTFSKGRPELGTKLFLAWTGWVCVWTALLLILLAIFNACTIVTRFTRIAGELFGMLISVLFIQEAIKGVISEFSIPKGEDPKLEEFQFQWLYANGLLSVIFCFGLTFTALKSRKARSWWYGSGWLRSFIADYGVPLMVLVWTALSYALPGKVPHGVPRRLVCPFPWDSKSLYHWTVVKDMPNVPVMYIFAAFIPAVMIAGLYFFDHSVASQLAQQKEFNLQKPSAYHYDMFLLGVTTLVCGLLGLPPSNGVLPQSPMHTKSLAVLRRQVIRKKMVKSAKECMKLNATNSEMFGRMEAVFIEMDRGSPPNTKELENLREAVMKSDDGGDLKGKFDPEKHIDAHLPVRVNEQRVSNLLQSLLVGGSVFAIFVIKKIPTSVLWGYFAYMAIDSLPGNQFWERLLLLFISPKRRYKVLEASHASFVELVPFKYIVAFTLFQLVYFLICFGVTWIPIAGILFPLPFFLLISIREHLLPKFFHPAHLQELDSCEWEEVSGAPHEKVPPEPGNDDGTDDFYDAEILDEMTTSRGELKLRTSFSSEERFSHVHPEDVARI
>Maldo_Gala_16g012990
MEETFVPFRGIKNDLRGRMMCYKQDWTGGFKAGFRILAPTTYIFFASAIPVISFGEQLERDTGGVLTAVQTLASTALCGIIHSILGGQPLLILGVAEPTVIMYTFMFNFAKNRPELGSKLFLAWSGWVCVWTAALLFLLAILGACSIINRFTRLAGELFGLLIAMLFMQEAIKGLVHEFHIPERENPNSVQFQPSWRFANGMFALVLSFGLLLTSLRSRKARSWRYGSGKCYFVWRWLRGFVADYGVPLMVLIWSAVSYIPAGNVPKGIPRRLFSPNPWSPGAYENWTDMLNVPVLYIIGAFIPATMIAVLYYFDHSVASQLAQQKEFNLRKPPSFHYDLLLLGFMVIICGLLGIPPSNGVIPQSPMHTKSLATLKHQLLRNRLVATARRCMRNNASLEQVYGSMQESYQQMQTPLVYQEPSARGLNDLKDSTVQMASSMGHIDAPVDETVFDVEKEIDDLLPVEVKEQRLSNLLQATFVGGCVAAMPFLKMIPTSVLWGYFAFMAVENLPGNQCWERILLLFTAPTRRYKVLEEYHATFVETVPFKTIAAFTIFQTAYLLVCFGITWIPIAGVLFPLMIMLLVPVRQYILPKFFKGAHLQDLDAAEYEEAPALLFNHATEREMSRTASFPDDGEILDGMVTRSRGEIRHVCSPKVTSSPTTSSKELKSTLSFSDKVISPRLSELRGDQSPRSGGKGPFSPRSGEPKSSNLGKSG
>Maldo_Gala_17g018690
MERFKSPFRGIANDVRGRAACYKHDWVGGFRAGIGILAPTTYIFFASALPVITFGEQLSTETGVAEPTVIMYNYMYDFAKGKKELGPELFLAWAAWVWVWTALFLVLLAIFNACDIINRFTRIAGELFGMLISVLFIQEAIKGMVSEFKIPKGEDPKLETYQFQWLYTNGLLGVIFSFGLLYTALKSRKARSWWYATGWFRSFIADYGVPLMVLVWTALSFSVPHNIPPRVPRRLYSPVAWDSSSLHHWTVIKDMGKVSPGYIFAAIIPAVMVAGLYFFDHSVASQMAQQQEFNLKKPSAYHYDILLLGFMTLLCGLLGLPPSNGVLPQSPMHTKSLAVLKKQLIRRKMVKSAKESIKQKASNSEIYRKMQAVFIEMDNLTTPTSEVKELNELKEAVMKSENKEDDAKSAFDPEKHIDACLPVRVNEQRLSNLLQSLLVAASVFAMPVIKKIPTSVLWGYFAYMAIDSLPGNQFWERMLLLFISPSRQYKVLEGGHASFVESVPFKFIAIFTLFQFVYFLVCFGITWIPIAGILFPLPFFLLIWIRQHILPKFFQSYHLQELDSAEWEEVVGAPKSEPSNEEGEMEMCDAEILDELTTSRGELKIRASFSEDRRTSFNEDRHGQVHPQKLGQTG
>Maldo_Gala_17g025300
MEETFVPLQGIKNDLRGRLKCYKEDWTGGFKAGFRILAPTTYIFFASAIPVISFGEQLERSTVCGIIHSIVGGQPLLILGVAEPTVIMYTFMFNFAKERTDLGPKLFLAWSAWVCVWTAGLLFLFAILGACSIINRFTRVAGELFGLLIAMLFMQQAIKGLVDEFRLPEGKDTSLLQFIPSWRFANGMFALVLSFGLLLTALKSRKARSWRYGTGWLRSFVADYGVPLMVLVWTGVSYIPTSSVPHGIPRRLLSPNPWSPGAYDNWTDMLNVPVLYIIGAFIPATMISVLYYFDHSVASQLSQQKEFNLRKPSSYHYDLLLLGFLTLMCGLLGIPPSNGVIPQSPMHTKSLATLKHQEQRLSNLLQAVLVGGCVAAMPILKRIPTSVLWGYFAFMAIESLPGNQFWERICLLFTAPSRRFKVLEDNHATFVETVPFKSIAMFTVFQTLYLLVCFLLTWVPIAGVMFPMMIMLLVPVRQYILPKFFKGAHLQDLDAAEYEEAPALTYNLATETELGAGASCAGDAEILDEVMTRSRGEFRHVSSPKITSSTSTLANASEILASPHPTFSPRVSGLRGERSPHSGGRGSHSPRTPGSSSMLGKSPSNS
>Pyrco_DAP_Chr13v0.1_32961.1
MEETFVPFRGIKNDLQGRMMCYKQDWTGGFKAGFRILAPTTYIFFASAIPVISFGEQLERDTGGVLTAVQTLASTALCGIIHSILGGQPLLILGVAEPTVIMYTFMFNFAKNRPELGSKLFLAWSGWVCVWTAALLFMLAILGACSIINRFTRLAGELFGLLIAMLFMQEAIKGLVHEFRIPERENPNSVQFQPSWRFANGMFALVLSFGLLLTSLRSRKARMATRFHSRLWRSIDGIDLVCYFLYTCWKCPKRNSKAPLQSKSMVTRGIRELDCHQGTATSYILFSTFLMVFRLTHQVLYYFDHSVASQLAQQKEFNLRKPPSFHYDLLLLGFMVIICGLLGIPPSNGVIPQSPMHTKSLATLKHQLLRNRLVATARRCIRNNASLEQVYGSMQESYQQMQTPLAYQEPSARGLNDLKDSTVQMASSMGDIDAPVDETVFDVEKEIDDLLPVEVKEQRLSNLLQAAFVGGCVAAMPFLKMIPTSVLWGYFAFMAVENLPGNQCWERILLLFTAPTRRYKVLEEYHATFVETVPFKTIAALTIFQTTYLLVCFGITWVPTAGVLFPLMIMLLVPVRQYILPKFFKAAHLQDLDAAEYEEAPALPFNHATEREMSRTASFADEGEILDGMITRSRGEIRHVCSPKVASSPTASSKEFKSTLSFSDKVISPRLSQLRGDQSPRGGGKGPFSPRSGEPKSSNLRKIG
>Pyrco_DAP_Chr13v0.1_33983.1
MESFKSPFRGIANDVRGRAACYKHDWVGGFQAGIGILAPTTYIFFASALPVIAFGEQLSTDTGLLIYFITYACDVTPIWNFEHGRNLGLYCYLWYNTLDFWWTTSLDFRSCRTHCYYVQLHVRLCQRKERIGAGAVFGLGCMVFAAIIPAVMVAGLYFFDHSVASQMAQQHEFNLKKPSAYHYDILLLGFMTLLCGLLGLPPSNGVLPQSPMHTKNLAVLKKQLIRRKMVKSAKESIKQKASNSEIYGKMQAVFIEMDNLTTPTSEVKELNDLKEAVMKSENKGEDTTDAFDPEKHIDAYLPVRVNEQRLSNLLQSLLVAASVFAMPAIKKIPTSVLWGYFAYMAIDSLPGNQFWERMLLLFISPSRQYKVLEGDHASFVESVPFKFIAIFTLFQIVYLLVCFGITWIPIAGILFPLPFFLLIWIRQHLLPKFFQSHHLQELDSAEWEEVVGAPVRSLNLNSGKSETSNEEGGVEMCDAEILDELTTSRGELKIRASFSEDKRTSFSEDRCGQVHPQNLGQTE
>Pyrco_DAP_Chr14v0.1_35532.1
MEETFVPFRGIRNDLKGRLLCYKQDWTGGLRAGIRILAPTTYIFFASAIPVISFGEQLERNTNGSLTAVQTLASTSLCGIIHSIVGGQPLLILGVAEPTVLMYTFMFNFAKDRKDLGQKLFLAWTGWVCMWTALLLFLLAVLGACSIINRFTRVAGELFGLLIAMLFMQQAIKGLVEEFGIPQRENPHQTALQPSWRFGNGMFALVLSFGLLLTALRSRKARSWRYGTGCLRGLIADYGVPFMVLVWTAVSYIPVNDVPRGIPRRLFSPNPWSPGAYSNWTVIKEMMNVPPLYIVGAFIPATMIAVLYYFDHSVASQLAQQKEFNLKKPASYHYDLLLLGFLVMLCGLIGIPPSNGVIPQSPMHTKSLATLKHQLLRNKLASTARSSIRKNSSLSELYQSMKDAYNGMQTPLVYQLPSALGLKQLKESTLQLASSAGYIDAPVDEAVFDVDKDIDDLLPIEVKEQRLSNLLQSLMAGCCVGAMPVLKKIPTSVLWGYFAFMAIESLPGNQFWERILFLFTAPSRRYKVLEKNHGTFLETVPFKTIVTFTLFQTAYLLMCFGLTWIPIAGVLFPLLIMLLVPVRQYFLPKFFKRAHLQDLDAAEYEEAPSITFNLPLEHEKKPELDIEFRPEGDLDLQSRTTNIDGGEMLDEIITRSRGEIRHTHSSKTSSLNPTPLEGSPRMSQIVHSTRLNELRGERSPRLSGQGLETTQASSPGPSTLGQISRGSSS
>Pyrco_DAP_Chr14v0.1_35628.1
MEETFVPFRGIKNDLKGRLLCYKQDWTGGLRAGIRILAPTTYIFFASAIPVISFGEQLERNTNGSLTAVQTLASTSLCGIIHSIVGGQPLLILGVAEPTVLMYTFMFNFAKDRKDLGQKLFLAWTGWVCMWTALLLFLLAVLGACSIINRFTRVAGELFGLLIAMLFMQQAIKEQKDYISNISILLCFRTIRFILNPTYETILQGLVEEFGIPQRENPHQTALQPSWRFGNGMFALVLSFGLLLTALRSRKARSWRYGTGCLRGLIADYGVPFMVLVWTAVSYIPVNDVPRGIPRRLFSPNPWSPGAYSNWTVIKEMMNVPPLYIVGAFIPATMIAVLYYFDHSVASQLAQQKEFNLKKPASYHYDLLLLGFLVMLCGLIGIPPSNGVIPQSPMHTKSLATLKHQLLRNKLASTARSSIRKNSSLSELYQSMKDAYNGMQTPLVYQLPPALGLKQLKESTLQLASSAGYIDAPVDEAVFDVDKDIDDLLPIEVKEQRLSNLLQSLMAGCCVGAMPVLKKIPTSVLWGYFAFMAIESLPGNQFWERILFLFTAPSRRYKVLEKNHGTFLETVPFKTIVTFTLFQTAYLLMCFGLTWIPIAGVLFPLLIMLLVPVRQYFLPKFFKRAHLQDLDAAEYEEAPSITFNLPLEHEKKPELDIEFRPEGDLDLQSRTTNIDGGEMLDEIITRSRGEIRHTHSSKTSSLNPTPLEGSPRMSQIVHSTRLNELRGERSPRLSGQGLETTQASSPGPSTLGQISRGSSS
>Pyrco_DAP_Chr15v0.1_37303.1
MENIRSPFKGIIQDVKGRAACYKEDWIGGLCSGVRILAPTFYIFFASALPVIAFGEQLSRDTDGTLSTVETLASTALCGIIQSLFGGQPLLVLGVAEPTVIMYNYLYTFSKGRPELGTKLFLAWTGWVCVWTALLLILLAIFNACTIVTRFTRIAGELFGMLISVLFIQEAIKGVISEFSIPKGEDPKLEEFQFQWLYANGLLAVIFCFGLTFTALKSRKARLWWYGSGWLRSFIADYGVPLMVLVWTALSYALPGKVPHGVPRRLVCPLPWDSKSLYHWTVVKDMPNVPVMYIFAAFIPAVMIAGLYFFDHSVASQLAQQKEFNLQKPSAYHYDMFLLGITTLVCGLLGLPPSNGVLPQSPMHTKSLAVLRRQVIRKKMVKSAKECMKLNATNSEMFGRMEAVFIEMDGGSPPHSKELENLREAVMKSDDGGDLKGKFDPEKHIDAHLPVRVNEQRVSNLLQSLLVGGSVFAIFVIKKIPTSVLWGYFAYMAIDSLPGNQFWERLLLLFISPKRRYKVLEASHASFVELVPFKYIVAFTLFQLVYFLICFGVTWIPIAGILFPLPFFLLISIREHLLPKFFHPAHLQELDSCEWEEVSGAPHEKVPPEPGNDDGTDDFYDAEILDEMTTSRGELKLRTSFSSEERFSHVHPEDVARI
>Pyrco_DAP_Chr16v0.1_41523.1
MEETFVPFRGIKNDLRGRMMCYKQDWTGGFKAGFRILAPTTYIFFASAIPVISFGEQLERDTGGVLTAVQTLASTALCGIIHSILGGQPLLILGVAEPTVIMYTFMFNFAKNRPELGSKLFLAWSGWVCVWTAALLFLLAILGACSIINRFTRLAGELFGLLIAMLFMQEAIKGLVHEFHIPERENPNSVQFQPSWRFANGMFALVLSFGLLLTSLRSRKARMAARFHSRLWRAIDGIDLDMLNVPVYYIIGAFIPATMIAVLYYFDHSVASQLAQQKEFNLRKPPSFHYDLLLLGFMVIICGLLGIPPSNGVIPQSPMHTKSLATLKHQLLRNRLVATARRCMRNNASLEQVYGSMQESYQQMQTPLVYQEPSARGLNDLKDSTVQMASSMGHIDAPVDETVFDVEKEIDDLLPVEVKEQRLSNLLQATFVGGCVAAMPFLKMIPTSVLWGYFAFMAVENLPGNQCWERILLLFTAPTRRYKVLEEYHATFVETVPFKTIAAFTIFQTAYLLVCFGITWIPIAGVLFPLMIMLLVPVRQYILPKFFKGAHLQDLDAAEYEEAPALPCNHATEREMSRTASFPDDGEILDGMVTRSRGEIKHVCSPKVTSSPTTSSKELKSTLSFSDKVISPRLSELRGDQSPRSGGKGPFSPRSGEPKSSNLGKSG
>Pyrco_DAP_Chr17v0.1_45163.1
MERFKSPFRGIANDVRGRAACYKHDWVGGFRAGIGILAPTTYIFFASALPVITFGEQLSTETDGILCTVETLASTAICGIIHSIFGGQPLLILGVAEPTVIMYNYMYDFAKGKKELGPELFLAWVAWVWVWTALFLVLLAIFNACDIINRFTRIAGELFGMLISVLFIQEAIKGMVSEFKIPKGEDPKLETYQFQWLYTNGLLGVIFSFGLLYTALKSRKARSWWYATGWFRSFIADYGVPLMVLVWTALSFSVPHNIPPRVPRRLYSPVAWDSSSLHHWTVIKDMGKVSPGYIFAAIIPAVMVAGLYFFDHSVASQMAQQQEFNLKKPSAYHYDILLLGFMTLLCGLLGLPPSNGVLPQSPMHTKSLAVLKKQLIRRKMVKSAKESIKQKASNSEIYGKMQAVFIEMDNLTTPTSEVKELNELKEAVMKSENKEDDAKNAFDPEKHIDAYLPVRVNEQRLSNLLQSLLVAASVFAMPVIKKIPTSVLWGYFAYMAIDSLPGNQFWERMLLLFISPSRQYKVLEGGHASFVESVPFKFIAIFTLFQFVYFLVCFGITWIPIAGILFPLPFFLLIWIRQHILPKFFQSYHLQELDSAEWEEVVGAPVRSLSINSGKSETSNEEGEMEMCDAEILDELTTSRGELKIRASFSEDRRTSFNEERHGQVHPQKLGQTG
>Pyrco_DAP_Chr17v0.1_45827.1
MVYWFILGIISQDMLNVPVLYIIGAFIPATMIAVLYYFDHSVASQLSQQKEFNLRKPSSYHYDLLLLGFLTLMCGLLGIPPSNGVIPQSPMHTKSLATLKHQLLRNRLVATARTSMRNNSSLGQLYGNMQDAYRQMQTPLVYQEASSRGLNELKESTIQAASSMGNYIDAPVDETIFDIEKEIDDLLPVEVKEQRLSNLLQAVLVGGCVAAMPILKRIPTSVLWGYFAFMAIESLPGNQFWERICFLFTAPSRRFKVLEDNHATFVETVPFKSIAMFTVFQTLYLLVCFGLTWVPIAGVMFPMMIMLLVPVRQYILPKFFKGAHLQDLDAAKYEEAPALTYNLATETELGASCAGDAEILDEVMTRSRGEFRHVSSPKITSSTSTPANAPEILSSPHPTFSPRVSGLRGERSPHSGGRGSHSPRTPGSSSTLGKSPSNS
>Pyrco_DAP_Chr17v0.1_45828.1
MEETFVPLQGIKNDLRGRLKILAPTTYIFFASAIPVISFGEQLERSTVCGIIHSIVGGQPLLILGVAEPTVIMYTFMFNFAKERADLGPKLFLAWSAWVCVWTAGLLFLFAILGACSIINRFTRVAGELFGLLIAMLFMQQAIKGLVDEFRLPEREDTSLLQFIPSWRFANGMFALVLSFGLLLTALKSRKARSWRYGTGWLRSFVADYGVPLMVLVWTGVSYIPTSSVPHGIPRRLFSPNPWSPGAYDNWTVIKACLPN
>Pyrco_DAP_Chr6v0.1_15243.1
MTSRGDFCATNRIGLVVYARESDGSLTAVQTLASTSLCGIIHSIVGGQPLLILGVAEPTVLMYTFMFNFAKDQKDLGQELFLAWTGWVCMWTALLLFLLAVLGACSIINRFTRVAGELFGLLIAMLFMQQAIRGLVEEFGIPERENLNQTALQPSWRFGNGMFALVLSFGLLLTALRSRKARSWRYGTGWLRGLITDYGVPFMVLVWTAVSYIPVNDVPRGIPRRLFSPNPWSPGAYSNWTVIKEMMNVPPLYIVGAFIPATMIAVLYYFDHSVASQLAQQKEFNLKKPASYHYDLLLLGFLVMLCGLIGIPPSNGVIPQSPMHTKSLATLKHQLLRNKLASTARNSIRKNSSLSDLYQSMKDTYNGMQTPLAYQLPSALGLKELKESTVQLASSAGYIDAPVDETLFDVEKDIDDLLPIEVKEQRLSNLLQSLMAGCCVAAMPVLKKIPTSVLWGYFAFMAIESLPGNQFWERILFLFTAPSRRYKVLEKNHETFLETVPFKTIVAFTIFQTAYLLLCFGLTWIPIAGVLFPLLIMLLVPVRQYFLPKFFKRAHLQDLDAAEYEEAPSITLNLSLEDLDLQSRTTNIDGGEMLDEIITRSREEKEAPLPSGQDLKQHRLLDEAFMVLQAKIATLPKTVQDAKSTKNNAFIWSVFRNELSFYVRKQESQPSTERVNSKKRGSKEEEEARTMRPEIVLFGDSITEQSFQSGGWGAALADSYSRKADVKVRGYGGYNTRWALFLLQHLFPLDSDKPPAAATIFFGANDAAILGRTSERQHVPLEEYKENLRKTVLHLKECSPTILIVLITPPPVDEDGRNEYAQSLYGKDARELPERTNEVTGVYAKKCIELAEEMGLRSINLWSTLQETEGWQKKFLSDGLHLTPEGNAVVHQEVVKVFTEAWFSAAEMPYDFPHHSEIDGKNPEKAFQQRCI
>Pyrco_DAP_Chr8v0.1_20155.1
MLQTLMCGLLGLPPSNGVLPQSLMHTKSLAVLRRLSLFVGGSIFAIIVIKKFLPQFFGDILPTWRLIISQVISSGRGSCYSPSALTDVQVSQFQKVHYTAIYEVLESFHASFVELVPFKYIVAFTLFQLVYFLIYFRVTWIPIAGILFPLPFFLLISIREHLLPGFFHPAHLQELDSCEWEEEKVPPGPGNDDGTDDFYDAEILDEMTRSRGELKLRTSFSSED
>Pyrco_DAP_Chr9v0.1_22528.1
MESFKSPFRGIANDVRGRAACYKHDWVGGFQAGIGILAPTTYIFFASALPVIAFGEQLSTDTDGILSTVETLASTAICGIIHSIFGGQPLLILGVAEPTVIMYNYMYDFAKGRKELGPELFLAWVAWVWVWTALFIILLAIFNACDIINRFTRIAGELFGMLISVLFIQEAIKGLVTEFKIPKGEDPKLETHQFQWLYTNGLLGVIFTFGLLYTALKSRKARSWWYATGWFRSFIADYGVPLMVLVWTALSFSVPHNVPPRVPRRLYSPAAWDSASLHHWTVTKDMGKVSPGYVFAAIIPAVMVAGLYFFDHSVASQMAQQHEFNLKKPSAYHYDILLLGFMTLLCGLLGLPPSNGVLPQSPMHTKNLAVLKKQSIRRKMVKSAKESIKQKASNSEIYGKMQAVFIEMDNLTTPTSEVKELNDLKEAVMKSENKGEDATDAFDPEKHIDAYLPVRVNEQRLSNLLQSLLVAASVFAMPAIKKIPTSVLWGYFAYMAIDSLPGNQFWERMLLLFITPSRQYKVLEGGHASFVESVPFKFIAIFTLLQIVYLLVCFGITWIPIAGILFPLPFFLLIWIRQHLLPKFFQSHHLQELDSAEWEEVVGAPVRSLNLNSGKSETSNEEGGVEMCDAEILDELTTSRGELKIRASFSEDKRTSFSEDRCGQVHPQNLGQTE
>Pyrco_DAP_Chr9v0.1_22529.1
MESFKSPFRGIANDVRGRAACYKHDWVGGFQAGIGILAPTTYIFFASALPVIAFGEQLSTDTDGILSTVETLASTAICGIIHSIFGGQPLLILGVAEPTVIMYNYMYDFAKGRKELGTELFLAWVAWVWVWTALFLILLAIFNACDIINRFTRIAGELFGMLISVLFIQEAIKGLVTEFKIPKGEDPKLETHQFQWLYTNGLLGVIFTFGLLYTALKSRKARSWWYATGWFRSFIADYGVPLMVLVWTALSFSVPHNVPPRVPRRLYSPAAWDSASLHHWTVTKDMGKVSPAYVFAAIIPAVMVAGLYFFDHSVASQMAQQHEFNLKKPSAYHYDILLLGFMTLLCGLLGLPPSNGVLPQSPMHTKNLAVLKKQSIRRKMVKSAKESIKQKASNSEIYGKMQAVFIEMDNLTTPTSEVKELNDLKEAVMKSENKGEDTTDAFDPEKHIDAYLPVRVNEQRLSNLLQSLLVAASVFAMPAIKKIPTSVLWGYFAYMAIDSLPGNQFWERMLLLFISPSRQYKVLEGDHASFVESVPFKFIAIFTLFQIVYLLVCFGITWIPIAGILFPLPFFLLIWIRQHLLPKFFQSHHLQELDSAEWEEVVGAPVRSLNLDSGKSETSNEEGGVEMCDAEILDELTTSRGELKIRASFSEDKRTSFSEDRRGQVHPQNLGQTE
>Pyrco_DAP_Chr9v0.1_22537.1
MESFKSPFRGIANDVRGRAACYKHDWVGGFQAGIGILAPTTYIFFASALPVIAFGEQLSTDTGLLIYFITYACDVTPIWNFEHGRNLGLYCYLWYNTLDFWWTTSLDFRSCRTHCYYVQLHVRLCQRKERIGAGAVFGLGCMVFAAIIPAVMVAGLYFFDHSVASQMAQQHEFNLKKPSAYHYDILLLGFMTLLCGLLGLPPSNGVLPQSPMHTKNLAVLKKQSLRRKMVKSAKESIKQKASNSEIYGKMQAVFIEMDNLTTPTSEVKELNDLKEAVMTSENKGEDTTDAFDPEKHIDAYLPVRVNEQRLSNLLQSLLVAASVFAMPAIKKIPTSVLWGYFAYMAIDSLPGNQFWERMLLLFITPSRQYKVLEGGHASFVESVPFKFIAIFTLLQIVYLLVCFGITWIPIAGILFPLPFFLLIWIRQHLLPKFFQSHHLQELDSAEWEEVVGAPVRSLNLDSGKSETSNEEGGVEMCDAEILDELTTSRGELKIRASFSEDKRTSFSEDRCGQVHPQNLGQTE
>Pyrco_DAP_Chr9v0.1_23096.1
MEETFVPLQGIKNDLRGRLKCYKEDWTGGLKAGYRILAPTTYIFFASAIPVISFGEQLDRSTDGVLTAVQTLVSTAVCGIIHSIVGGQPLLILGVAEPTVIMYTFMFNFAKERTGLGPKLFLAWSAWVCVWTAGLLFLLAILGACSIINRFTRVAGELFGLLIAMLFMQQAIKGLVDEFRLPEREDASLLQFIPSWRFANGMFALVLSFGLLLTALKSRKARSWRYGTGWLRSFVADYGVPLMVLVWTGVSYIPTSSVPHGIPRRLFSPNPWSPGAYDNWTVIKACLPNSILGIISQDMLNVPVLYIIGAFIPATMIAVLYYFDHSVASQLSQQKEFNLRKPSSYHYDLLLLGFLTLMCGLLGIPPSNGVIPQSPMHTKSLATLKHQLLRNRLVATARRSMRKNASLGQLYGNMQDAYQQMQTPLVYQEASSRGLNELKESTIQAASSMGNYIDAPVDETIFDIEKEIDDLLPVEVKEQRLSNLLQAVLVGGCVAAMPILKRIPTSVLWGYFAFMAIESLPGNQFWERILFLFTTPSRRFKVLEDNHATFIETVPFKSIAMFTVFQTLYLLVCFGLTWVPIAGVMFPMMIMLLVPVRQYVLPKFFKGAHLQDLDAAEYEEAPALTYNLATEIELGAGASCAGDAEILDEVMTRSRGEFRHVSSPKITSSTSTPANAPEILGSPHPTFSPRVSELRGERSPLSGGRGSHSPRTPGSSSTLGKSPSNR
>Pyrco_BP1_005765.1
MEETFVPLQGIKNDLRGRLKCYKEDWTGGLKAGYRILAPTTYIFFASAIPVISFGEQLDRSTDGVLTAVQTLVSTAVCGIIHSIVGGQPLLILGVAEPTVIMYTFMFNFAKERTGLGPKLFLAWSAWVCVWTAGLLFLLAILGACSIINRFTRVAGELFGLLIAMLFMQQAIKGLVDEFRLPEREDASLLQFIPSWRFANGMFALVLSFGLLLTALKSRKARSWRYGTGWLRSFVADYGVPLMVLVWTGVSYIPTSSVPHGIPRRLFSPNPWSPGAYDNWTDMLNVPVLYIIGAFIPATMIAVLYYFDHSVASQLSQQKEFNLRKPSSYHYDLLLLGFLTLMCGLLGIPPSNGVIPQSPMHTKSLATLKHQLLRNRLVATARRSMRKNASLGQLYGNMQDAYQQMQTPLVYQEASSRGLNELKESTIQAASSMGNYIDAPVDETIFDIEKEIDDLLPVEVKEQRLSNLLQAVLVGGCVAAMPILKRIPTSVLWGYFAFMAIESLPGNQFWERILFLFTTPSRRFKVLEDNHATFIETVPFKSIAMFTVFQTLYLLVCFGLTWVPIAGVMFPMMIMLLVPVRQYVLPKFFKGAHLQDLDAAEYEEAPALTYNLATEIELGAGASCAGDAEILDEVMTRSRGEFRHVSSPKITSSTSTPANAPEILGSPHPTFSPRVSELRGERSPLSGGRGSHSPRTPGSSSTLGKSPSNR
>Pyrco_BP1_008440.1
MEETFVPLQGIKNDLRGRLKCYKEDWTGGFKAGFRILAPTTYIFFASAIPVISFGEQLERSTDGVLTAVQTLVSTAVCGIIHSIVGGQPLLILGVAEPTVIMYTFMFNFAKERADLGPKLFLAWSAWFTRVAGELFGLLIAMLFMQQAIKGLVDEFRLPEREDTSLLQFMPSWRFANGMFALVLSFGLLLTALKSRKARSWRYGTGWLRSFVADYGVPLMVLVWTGVSYIPTSSVPHGIPRRLFSPNPWSPGAYDNWTDMLNVPVLYIIGAFIPATMIAVLYYFDHSVASQLSQQKEFNLRKPSSYHYDLLLLGFLTLMCGLLGIPPSNGVIPQSPMHTKSLATLKHQLLRNRLVATARTSMRNNSSLGQLYGNMQDAYRQMQTPLVYQEASSRGLNELKESTIQAASSMGNYIDAPVDETIFDIEKEIDDLLPVEVKEQRLSNLLQAVLVGGCVAAMPILKRIPTSVLWGYFAFMAIESLPGNQFWERICFLFTAPSRRFKVLEDNHATFVETVPFKSIAMFTVFQTLYLLVCFGLTWVPIAGVMFPMMIMLLVPVRQYILPKFFKGAHLQDLDAAKYEEAPALTYNLATETELGASCAGDAEILDEVMTRSRGEFRHVSSPKITSSTSTPANAPEILSSPHPTFSPRVSGLRGERSPHSGGRGSHSPRTPGSSSTLGKSPSNS
>Pyrco_BP1_015551.1
MEETFVPFRGIKNDLRGRMMCYKQDWTGGFKAGFRILAPTTYIFFASAIPVISFGEQLERDTGGVLTAVQTLASTALCGIIHSILGGQPLLILGVAEPTVIMYTFMFNFAKNRPELGSKLFLAWSGWVCVWTAALLFLLAILGACSIINRFTRLAGELFGLLIAMLFMQEAIKGLVHEFHIPERENPNSVQFQPSWRFANGMFALVLSFGLLLTSLRSRKARMAARFHSRLWRAIDGIDLETDPISCFPLTGWLRGFIADYGVPLMVLIWSAVSYIPAGNVPKGIPRRLFSPNPWSPGAYENWTDMLNVPVYYIIGAFIPATMIAVLYYFDHSVASQLAQQKEFNLRKPPSFHYDLLLLGFMVIICGLLGIPPSNGVIPQSPMHTKSLATLKHQLLRNRLVATARRCMRNNASLEQVYGTMQESYQQMQTPLVYQEPSARGLNDLKDSTVQMASSMGHIDAPVDETVFDVEKEIDDLLPVEVKEQRLSNLLQATFVGGCVAAMPFLKMIPTSVLWGYFAFMAVENLPGNQCWERILLLFTAPTRRYKVLEEYHATFVETVPFKTIAAFTIFQTTYLLVCFGITWIPIAGVLFPLMIMLLVPVRQYILPKFFKGAHLQDLDAAEYEEAPALPCNHATEREMSRTASFPDDGEILDGMVTRSRGEIRHVCSPKVTSSPTTSSKELKSTLSFSDKVISPRLSELRGDQSPRSGGKGPFSPRSGEPKSSNLGKSG
>Pyrco_BP1_024599.1
MESFKSPFRGIANDVRGRAACYKHDWVGGFQAGIGILAPTTYIFFASALPVIAFGEQLSTDTDGILSTVETLASTAICGIIHSIFGGQPLLILGVAEPTVIMYNYMYDFAKGRKELGPELFLAWVAWVWVWTALFLILLAIFNACDIINRFTRIAGELFGMLISVLFIQEAIKGLVTEFKIPKGEDPKLETHQFQWLYTNGLLGVIFTFGLLYTALKSRKARSWWYATGWFRSFIADYGVPLMVLVWTALSFSVPHNVPPRVPRRLYSPAAWDSASLHHWTVAKDMGKVSPGYVFAAIIPAVMVAGLYFFDHSVASQMAQQHEFNLKKPSAYHYDILLLGFMTLLCGLLGLPPSNGVLPQSPMHTKNLAVLKKQSIRRKMVKSAKESIKQKASNSEIYGKMQAVFIEMDNLTTPTSEVKELNDLKEAAMKSEKKGEDTTDAFDPEKHIDAYLPVRVNEQRLSNLLQSLLVAASVFAMPAIKKIPTSVLWGYFAYMAIDSLPGNQFWERMLLLFISPSRQYKVLEGDHASFVESVPFKFIAIFTLLQIVYLLVCFGITWIPIAGILFPLPFFLLIWIRQHLLPKFFQSHHLQELDSAEWEEVVGAPVRSLNLNSGKSETSNEEGGVEMCDAEILDELTTSRGELKIRASFSEDKRTSFSEDRRGLVHPQNLGQTE
>Pyrco_BP1_025943.1
MEETFVPFRGIRNDLKGRLLCYKQDWTGGLRAGIRILAPTTYIFFASAIPVISFGEQLERNTNGSLTAVQTLASTSLCGIIHSIVGGQPLLILGVAEPTVLMYTFMFNFAKDRKDLGQKLFLAWTGWVCMWTALLLFLLAVLGACSIINRFTRVAGELFGLLIAMLFMQQAIKGLVEEFGIPQRENPHQTALQPSWRFGNGMFALVLSFGLLLTALRSRKARSWRYGTGCLRGLIADYGVPFMVLVWTAVSYIPVNDVPRGIPRRLFSPNPWSPGAYSNWTVIKEMMNVPPLYIVGAFIPATMIAVLYYFDHSVASQLAQQKEFNLKKPASYHYDLLLLGFLVMLCGLIGIPPSNGVIPQSPMHTKSLATLKHQLLRNKLASTARSSIRKNSSLSELYQSMKDAYNGMQTPLVYQLPSALGLKQLKESTLQLASSAGYIDAPVDEAVFDVDKDIDDLLPIEVKEQRLSNLLQSLMAGCCVGAMPVLKKIPTSVLWGYFAFMAIESLPGNQFWERILFLFTAPSRRYKVLEKNHGTFLETVPFKTIVTFTLFQTAYLLMCFGLTWIPIAGVLFPLLIMLLVPVRQYFLPKFFKRAHLQDLDAAEYEEAPSITFNLPLEDLDLQSRTTNIDGGEMLDEIITRSRGEIRHTHSSKTSSLNPTPLEGSPRMSQIVHSTRLNELRGERSPRLSGQGLETTQASSPGPSTLGQISRGSSS
>Pyrco_BP1_028833.1
MTNYSNRKSSSEQEYEKAIVPKEEILDSELPSDPAFSDHFGNNVASSSGSNSRSDLIGMGFSPSLVDKVIEEKGEGDTELLLETLLSYPDSRKSDSGSSDSLDSLFDDKDVSSHPEIPDIAEPKEEPDLPDGLNEEKRASLLMMNFSPNEVEFAIDKLGEDAPIDDLVDFIFAAQTAVKLENDVDDTTHGGEEKNEDANDEKLYGTMEKTLRLLEMGFSENQVSWVIERFGSGAPISELADSIIKYQISGNYYEETKVGLLIFGTIYPVQYSAPSRSATGSRFYATGSYDSVKVENEEFYPHAVSQSRGGILTNNLGKRPKQEFSGDDSNVVPNAVPQFRSSRQIAEEKRRGKRPKQEYVHNSNSLLDPTWMEEKVDPETGKVGIPKLFNNKPGKSVNLMVAKPPYFFYGNIVSLAYDSWAKISQFLYGLEPEYVNTQFFSSLSRREGYVHNLPTENRFRIVPEPPMTIEDAMPHTKKWWPSWDTRKQVMCISSETSGISNLCDRLGRLLSNSHGLPSPEQQRDIIHHCRSSNLVWVGKHKLGPIEPEYLERILGYPSSHTQVPECSLAERLLSLKYCFQTDTLGYHLSALKSMYPEGLTVFSVFSGIGGVEVALHRLGIKLKGVVSVETSATKRKILRRWWETTRQTGHLEQIEDVQKLTSNKLENLMRKFGGFDFIICQQPCSDSISKLPPESDFVPDLGSPFFQAHLSHLESETMEETFVPFRGIKNDLQGRMMCYKQDWTGGFKAGFRILAPTTYIFFASAIPVISFGEQLERDTGGVLTAVQTLASTALCGIIHSILGGQPLLILGVAEPTVIMYTFMFNFAKNRPELGSKLFLAWSGWVCVWTAALLFMLAILGACSIINRFTRLAGELFGLLIAMLFMQEAIKGLVHEFRIPERENPNSVQFQPSWRFANGMFALVLSFGLLLTSLRSRKARMATRFHSRLWRSIDGIDLVCYFLYTCWKCPKRNSKAPLQSKSMVTRGIRELDCHQGTATSYILFSTFLMVFRLTHQGINGVLKLQDMLNVPVLFIFGAFIPATMIAVLYYFDHSVASQLAQQKEFNLRKPPSFHYDLLLLGFMVIICGLLGIPPSNGVIPQSPMHTKSLATLKHQLLRNRLVATARRCIRNNASLEQVYGSMQESYQQMQTPLAYQEPSARGLNDLKDSTVQMASSMGDIDAPVDETVFDVEKEIDDLLPVEVKEQRLSNLLQAAFVGGCVAAMPFLKMIPTSVLWGYFAFMAVENLPGNQCWERILLLFTAPTRRYKVLEEYHATFVETVPFKTIAALTIFQTAYLLVCFGITWVPTAGVLFPLMIMLLVPVRQYILPKFFKAAHLQDLDAAEYEEAPALPFNHATEREMSRTASFADEGEILDGMITRSRGEIRHVCSPKVASSPTASSKEFKSTLSFSDKVISPRLSQLRGDQSPRGGGKGPFSPRSGEPKSSNLRKIG
>Pyrco_BP1_030378.1
MENIRSPFKGIIQDVKGRAACYKEDWIGGLCSGVRILAPTFYIFFASALPVIAFGEQLSRDTDGTLSTVETLASTALCGIIQSLFGGQPLLVLGVAEPTVIMYNYLYTFSKGRPELGTKLFLAWTGWVCVWTALLLILLAIFNACTIVTRFTRIAGELFGMLISVLFIQEAIKGVISEFSIPKGEDPKLEEFQFQWLYANGLLAVIFCFGLTFTALKSRKARLWWYGSGWLRSFIADYGVPLMVLVWTALSYALPGKVPHGVPRRLVCPLPWDSKSLYHWTVVKDMPNVPVMYIFAAFIPAVMIAGLYFFDHSVASQLAQQKEFNLQKPSAYHYDMFLLGITTLVCGLLGLPPSNGVLPQSPMHTKSLAVLRRQVIRKKMVKSAKECMKLNATNSEMFGRMEAVFIEMDGGSPPHSKELENLREAVMKSDDGGDLKGKFDPEKHIDAHLPVRVNEQRVSNLLQSLLVGGSVFAIFVIKKIPTSVLWGYFAYMAIDSLPGNQFWERLLLLFISPKRRYKVLEASHASFVELVPFKYIVAFTLFQLVYFLICFGVTWIPIAGILFPLPFFLLISIREHLLPKFFHPAHLQELDSCEWEEVSGAPHEKVPPEPGNDDGTDDFYDAEILDEMTTSRGELKLRTSFSSEERCTPKMLPEFDDTIYYDQSIDRLTPELVLVMI
>Pyrco_BP1_036027.1
MERFKSPFRGIANDVRGRAACYKHDWVGGFRAGIGILAPTTYIFFASALPVITFGEQLSTETDGILCTVETLASTAICGIIHSIFGGQPLLILGVAEPTVIMYNYMYDFAKGKKELGPELFLAWVAWVWVWTALFLVLLAIFNACDIINRFTRIAGELFGMLISVLFIQEAIKGMVSEFKIPKGEDPKLETYQFQWLYTNGLLGVIFSFGLLYTALKSRKARSWWYATGWFRSFIADYGVPLMVLVWTALSFSVPHNIPPRVPRRLYSPVAWDSSSLHHWTVIKDMGKVSPGYIFAAIIPAVMVAGLYFFDHSVASQMAQQQEFNLKKPSAYHYDILLLGFMTLLCGLLGLPPSNGVLPQSPMHTKSLAVLKKQLIRRKMVKSAKESIKQKASNSEIYGKMQAVFIEMDNLTTPTSEVKELNELKEAVMKSENKEDDAKNAFDPEKHIDAYLPVRVNEQRLSNLLQSLLVAASVFAMPVIKKIPTSVLWGYFAYMAIDSLPGNQFWERMLLLFISPSRQYKVLEGGHASFVDRNFVPLAILPSHMDKTTYSPQILPIISLARAGLS
>Pyrco_BP1_037435.1
MEETFVPFRGIKNDLQGRMMCYKQDWTGGFKAGFRILAPTTYIFFASAIPVISFGEQLERDTGGVLTAVQTLASTALCGIIHSILGGQPLLILGVAEPTVIMYTFMFNFAKNRPELGSKLFLAWSGWVCVWTAALLFMLAILGACSIINRFTRLAGELFGLLIAMLFMQEAIKGLVHEFRIPERENPNSVQFQPSWRFANGMFALVLSFGLLLTSLRSRKARMATRFHSRLWRSIDGIDLVCYFLYTCWKCPKRNSKAPLQSKSMVTRGIRELDCHQGTATSYILFSTFLMVFRLTHQGINGVLKLQDMLNVPVLFIFGAFIPATMIAVLYYFDHSVASQLAQQKEFNLRKPPSFHYDLLLLGFMVIICGLLGIPPSNGVIPQSPMHTKSLATLKHQLLRNRLVATARRCIRNNASLEQVYGSMQESYQQMQTPLAYQEPSARGLNDLKDSTVQMASSMGDIDAPVDETVFDVEKEIDDLLPVEVKEQRLSNLLQAAFVGGCVAAMPFLKMIPTSVLWGYFAFMAVENLPGNQCWERILLLFTAPTRRYKVLEEYHATFVETVPFKTIAALTIFQTAYLLVCFGITWVPTAGVLFPLMIMLLVPVRQYILPKFFKAAHLQDLDAAEYEEAPALPFNHATEREMSRTASFADEGEILDGMITRSRGEIRHVCSPKVASSPTASSKEFKSTLSFSDKVISPRLSQLRGDQSPRGGGKGPFSPRSGEPKSSNLRKIG
>Pyrco_BP1_039162.1
MEETFVPFRGIKNDLKGRLLCYKQDWTGGLRAGIRILAPTTYIFFASAIPVISFGEQLERNTNGSLTAVQTLASTSLCGIIHSIVGGQPLLILGVAEPTVLMYTFMFNFAKDRKDLGQELFLAWTGWVCMWTALLLFLLAVLGACSIINRFTRVAGELFGLLIAMLFMQQAIRGLVEEFGIPERENLNQTALQPSWRFGNGMFALVLSFGLLLTALRSRKARSWRYGTGWLRGLITDYGVPFMVLVWTAVSYIPVNDVPRGIPRRLFSPNPWSPGAYSNWTVIKEMMNVPPLYIVGAFIPATMIAVLYYFDHSVASQLAQQKEFNLKKPASYHYDLLLLGFLVMLCGLIGIPPSNGVIPQSPMHTKSLATLKHQLLRNKLASTARNSIRKNSSLSDLYQSMKDTYNGMQTPLAYQLPSALGLKELKESTVQLASSAGYIDAPVDETLFDVEKDIDDLLPIEVKEQRLSNLLQSLMAGCCVAAMPVLKKIPTSVLWGYFAFMAIESLPGNQFWERILFLFTAPSRRYKVLEKNHETFLETVPFKTIVAFTMFQTAYLLLCFGLTWIPIAGVLFPLLIMLLVPVRQYFLPKFFKRAHLQDLDAAEYEEAPSITLNLSLEDLDLQSRTTNIDGGEMLDEIITRSRGEIRHTHSPKTSSLTPTPPEGSPRMSQLVFSPRLNGLRGERSPPTERTGLETTQASGRSFHGSSS
>Pyrco_BP_DH_06g15420
MEETFVPFRGIKNDLKGRLLCYKQDWTGGLRAGIRILAPTTYIFFASAIPVISFGEQLERNTNGSLTAVQTLASTSLCGIIHSIVGGQPLLILGVAEPTVLMYTFMFNFAKDRKDLGQELFLAWTGWVCMWTALLLFLLAVLGACSIINRFTRVAGELFGLLIAMLFMQQAIRGLVEEFGIPERENLNQTALQPSWRFGNGMFALVLSFGLLLTALRSRKARSWRYGTGWLRGLITDYGVPFMVLVWTAVSYIPVNDVPRGIPRRLFSPNPWSPGAYSNWTVIKEMMNVPPLYIVGAFIPATMIDVLYYFDHSVASQLAQQKEFNLKKPASYHYDLLLLGFLVMLCGLIGIPPSNGVIPQSPMHTKSLATLKHQLLRNKLASTARNSIRKNSSLSDLYQSMKDTYNGMQTPLAYQLPSALGLKELKESTVQLASSAGYIDAPVDETLFDVEKDIDELLPIEVKEQRLSNLLQSLMAGCCVAAMPVLKKIPTSVLWGYFAFMAIESLPGNQFWERILFLFTAPSRRYKVLEKNHETFLETVPFKTIVAFTMFQTAYLLLCFGLTWIPIAGVLFPLLIMLLVPVRQYFLPKFFKRAHLQDLDAAEYEEAPSITLNLSLEVSYLNPFIQFIHEKIDRSSIKNH
>Pyrco_BP_DH_08g12150
MLQTLMFTLCGRLNIRNHRNKKIPTSVLWGYFAYMAIDNLPGNQFWKRLLLLSISPNRRTSKVLESFHASFVELVPFKYIVAFTLFQLVYFLIYFRVTWIPIAGILFPLPFFLLISIREHLLPGFFHPAHLQELDSCEWEEEKVPPGPGNDDGTDDFYDAEILDEMTRSRGELKLRTSFSSED
>Pyrco_BP_DH_09g19520
MVKKKNVINKGQVVYLLLGFLLKELFESKLKSKGCQPSSSYGNLLHSAYCKLLAIFQWREAISILLKEISNTDQTPETEAWKRHLCLCRESRIDLRGRLKCYKEDWTGGLKAGYRILAPTTYIFFASAIPVISFGEQLDRSTDGVLTAVQTLVSTAVCGIIHSIVGGQPLLILGVAEPTVIMYTFMFNFAKERTGLGPKLFLAWSAWVCVWTAGLLFLLAILGACSIINRFTRVAGELFGLLIAMLFMQQAIKGLVDEFRLPEREDASLLQFIPSWRFANGMFALVLSFGLLLTALKSRKARSWRYGTGWLRSFVADYGVPLMVLVWTGVSYIPTSSVPHGIPRRLFSPNPWSPGAYDNWTVIKDMLNVPVLYIIGAFIPATMIAVLYYFDHSVASQLSQQKEFNLRKPSSYHYDLLLLGFLTLMCGLLGIPPSNGVIPQSPMHTKSLATLKHQLLRNRLVATARRSMRKNASLGQLYGNMQDAYQQMQTPLVYQEASSRGLNELKESTIQAASSMGNYIDAPVDETIFDIEKEIDRSIAG
>Pyrco_BP_DH_13g12590
MIVQGRMMCYKQDWTGGFKAGFRILAPTTYIFFASAIPVISFGEQLERDTGGVLTAVQTLASTALCGIIHSILGGQPLLILGVAEPTVIMYTFMFNFAKNRPELGSKLFLAWSGWVCVWTAALLFMLAILGACSIINRFTRLAGELFGLLIAMLFMQEAIKGLVHEFRIPERENPNSVQFQPSWRFANGMFALVLSFGLLLTSLRSRKARSWRYGSGWLRGFIADYGVPLMVLI
>Pyrco_BP_DH_13g12600
MIAVLYYFDHSVASQLAQQKEFNLRKPPSFHYDLLLLGFMVIICGLLGIPPSNGVIPQSPMHTKSLATLKHQLLRNRLVATARRCIRNNASLEQVYGSMQESYQQMQTPLAYQEPSARGLNDLKDSTVQMASSMGDIDAPVDETVFDVEKEIDDLLPVEVKEQRLSNLLQAAFVGGCVAAMPFLKMIPTSVLWGYFAFMAVENLPGNQCWERILLLFTAPTRRYKVLEEYHATFVETVPFKTIAALTIFQTAYLLVCFGITWVPTAGVLFPLMIMLLVPVRQYILPKFFKAAHLQDLDAAEYEEAPALPFNHATEREMSRTASFADEGEILDGMITRSRGEIRHVCSPKVASSPTASSKEFKSTLSFSDKVISPRLSQLRGDQSPRGGGKGPFSPRSGEPKSSNLRKIG
>Pyrco_BP_DH_14g14930
MQTSLVYQLPSGLKELKEYTVQLASSAGYIDAPVDETVFDVDKDIDNLLPIEVKEQRLSNLLQSLMACCCVGAMPVLKKIPTLVLWRILFLFIAPSRRYKVLEKNHGVFLKTLPFKTIVTFTLFQMAYLLMCFVLVRQYFLPKFFKRAHLQDLDAAECEEALSITFNLPLEVSYLNPFIQFNVKKL
>Pyrco_BP_DH_14g14940
MEETFVPFRGIRNDLKGRLLCYKQDWTGGLRAGIRILAPTTYIFFASAIPVISFGEQLERNTNGSLTAVQTLASTSLCGIIHSIVGGQPLLILGVAEPTVLMYTFMFNFAKDRKDLGQKLFLAWTGWVCMWTALLLFLLAVLGACSIINRFTRVAGELFGLLIAMLFMQQAIKGLVEEFGIPQRENPHQTALQPSWRFGNGMFALVLSFGLLLTALRSRKARSWRYGTGCLRGLIADYGVPFMVLVWTAVSYIPVNDVPRGIPRRLFSPNPWSPGAYSNWTVIKEMMNVPPLYIVGAFIPATMIAVLYYIDHSVASQLAQQKEFNLKKPASYHYDLLLLGFLVMLCGLIGIPPSNGVIPQSPMHTKSLATLKHQLLRNKLASTARSSIRKNSSLSELYQSMKDAYNGMQTPLVYQLPSALGLKQLKESTLQLASSAGYIDAPVDEAVFDVDKDIDDLLPIEVKEQRLSNLLQSLMAGCCVGAMPVLKKIPTSVLWGYFAFMAIESLPGNQFWERILFLFTAPSRRYKVLEKNHGTFLETVPFKTIVTFTLFQTAYLLMCFGLTWIPIAGVLFPLLIMLLVPVRQYFLPKFFKRAHLQDLDAAEYEEAPSITFNLPLEDLDLQSRTTNIDGGEMLDEIITRSRGEIRHTHSSKTSSLNPTPLEGSPRMSQIVHSTRLNELRGERSPRLSGQGLETTQASSPGPSTLGQISRGSSS
>Pyrco_BP_DH_15g10750
MENIRSPFKGIIQDVKGRAACYKEDWIGGLCSGVRILAPTFYIFFASALPVIAFGEQLSRDTDGTLSTVETLASTALCGIIQSLFGGQPLLVLGVAEPTVIMYNYLYTFSKGRPELGTKLFLAWTGWVCVWTALLLILLAIFNACTIVTRFTRIAGELFGMLISVLFIQEAIKGVISEFSIPKGEDPKLEEFQFQWLYANGLLAVIFCFGLTFTALKSRKARLWWYGSGWLRSFIADYGVPLMVLVWTALSYALPGKVPHGVPRRLVCPLPWDSKSLYHWTVVKDMPNVPVMYIFAAFIPAVMIAGLYFFDHSVASQLAQQKEFNLQKPSAYHYDMFLLGITTLVCGLLGLPPSNGVLPQSPMHTKSLAVLRRQVIRKKMVKSAKECMKLNATNSEMFGRMEAVFIEMDGGSPPHSKELENLREAVMKSDDGGDLKGKFDPEKHIDAHLPVRVNEQRVSNLLQSLLVGGSVFAIFVIKKIPTSVLWGYFAYMAIDSLPGNQFWERLLLLFISPKRRYKVLEASHASFVELVPFKYIVAFTLFQLVYFLICFGVTWIPIAGILFPLPFFLLISIREHLLPKFFHPAHLQELDSCEWEEVSGAPHEKVPPEPGNDDGTDDFYDAEILDEMTTSRGELKLRTSFSSEERFSHVHPEDVARI
>Pyrco_BP_DH_16g12440
MEETFVPFRGIKNDLRGRMMCYKQDWTGGFKAGFRILAPTTYIFFASAIPVISFGEQLERDTGGVLTAVQTLASTALCGIIHSILGGQPLLILGVAEPTVIMYTFMFNFAKNRPELGSKLFLAWSGWVCVWTAALLFLLAILGACSIINRFTRLAGELFGLLIAMLFMQEAIKGLVHEFHIPERENPNSVQFQPSWRFANGMFALVLSFGLLLTSLRSRKARSWRYGSGWLRGFIADYGVPLMVLIWSAVSYIPAGNVPKGIPRRLFSPNPWSPGAYENWTVIEDMRNVPVYYIIGAFIPATMIAVLYYFDHSVASQLAQQKEFNLRKPPSFHYDLLLLGFMVIICGLLGIPPSNGVIPQSPMHTKSLATLKHQLLRNRLVATARRCMRNNASLEQVYGTMQESYQQMQTPLVYQEPSARGLNDLKDSTVQMASSMGHIDAPVDETVFDVEKEIDDLLPVEVKEQRLSNLLQATFVGGCVAAMPFLQMIPTSVLWGYFAFMAVENLPGNQCWERILLLFTAPTRRYKVLEEYHATFVETVPFKTIAAFTIFQTTYLLVCFGITWIPIAGVLFPLIDHASGSC
>Pyrco_BP_DH_17g20650
MEIWRIRIVLFGGSFEGVGLQFCTLSLSLSFSHITINSPGDETITRLKQGLQSPPQISDQFVLHPSLNTLAAEALRWCLFYSSGRVFEYSRKWRDLNLHSGVLQTMSGEEQHAINTIGLEVFAQESDGILCTVETLASTAICGIIHSIFGGQPLLILGVAEPTVIMYNYMYDFAKGKKELGPELFLAWVAWVWVWTALFLVLLAIFNACDIINRFTRIAGELFGMLISVLFIQEAIKGMVSEFKIPKGEDPKLETYQFQWLYTNGLLGVIFSFGLLYTALKSRKARSWWYATGWFRSFIADYGVPLMVLVWTALSFSVPHNIPPRVPRRLYSPVAWDSSSLHHWTVIKDMGKVSPGYIFAAIIPAVMVAGLYFFDHSVASQMAQQQEFNLKKPSAYHYDILLLGFMTLLCGLLGLPPSNGVLPQSPMHTKSLAVLKKQLIRRKMVKSAKESIKQKASNSEIYGKMQAVFIEMDNLTTPTSEVKELNELKEAVMKSENKEDNAKNAFDPEKHIDAYLPVRVNEQRLSNLLQSLLVAASVFAMPVIKKIPTSVLWGYFAYMAIDSLPGNQFWERMLLLFISPSRQYKVLEGGHASFVESVPFKFIAIFTLFQFVYFLVCFGITWIPIAGILFPLPFFLLIWIRQHILPKFFQSYHLQELDSAEWEEVVGAPVRSLSINSGKSETSNEEGEMEMCDAEILDELTTSRGELKIRASFSEDRRTSFNEERHGQVHPQKLGQTG
>Pyrco_BP_DH_17g27790
MYTFMFNFAKERADLGPKLFLAWSAWVCVWTAGLLFLFAILGACSIINRFTRVAGELFGLLIAMLFMQQAIKGLVDEFRLPEREDTSLLQFIPSWRFANGMFALVLSFGLLLTALKSRKARSWRYGTGWLRSFVADYGVPLMVLVWTGVSYIPTSSVPHGIPRRLFSPNPWSPGAYDNWTVIKDMLNVPVLYIIGAFIPATMIAVLYYFDRSV
>Pruav_sc0000111.1_g070.1.mk
NKQSKSRNGKKGNGGARQSRIRIVLSGGSFEDDVDFASLSSSITINSPKGIAKDVKGRALCYKQDWTAGFRSGIGILAPTAYIFFASALPVIAFGEQLSRDTDGSLSTVETLASTAICGIIHSILGGQPLLILGVAEPTVIMYTYLYDFAKGRKDLGRELYLAWVGWVCVWTALFLVLLAIFNACDIINKFTRIAGELFGMLISVLFIQEAIKGIVSEFKIPKGEDSKKETHQFQWLYTNGLLGVIFTFGLLYTALKSRKARSWWYTTGWLRSFIADYGVPLMVLLWTALSFSVPRNVPSDIPRRLYSPLAWESASLHHWTVMKDMGKVPTAYVFAAIIPAVMVAGLYFFDHSVASQLAQQQEFNLKKPSAYHYDMLLLGLMTLLCGLIGLPPSNGVLPQSPMHTKSLAVLKRQLIRKKMVKSAKESIKQKASNSEIYGKMQAVFIEMDDSTTPTSQVKELEDLKEAVMKSENKGDNARDAFDPEKHIDDYLPVRVKEQRVSNLLQSLLVAASVFAMPAIKKIPKSVLWGYFAYMAIDSLPGNQFWERLLLLFITPSRRYKVLEGGHASFVESVPFKYIAIFTLFQLLYFLVCFGVTWIPVAGILFPLPFFLLIIIRQHLLPKFFQPHHLQEMDSAEWEEVAGAPKRSLSIPRELETSNEEDGMEMCDAEILDELTTSRGELKIKASFSEERRGQIYPEKIGQKE
>Pruav_sc0000491.1_g620.1.mk
MEETFVPLQGIKNDLRGRLMCYKQDWTGGFKAGFRILAPTTYIFFASAIPVISFGEQLERNTDGVLTAVQTLVSTAVCGIIHSVIGGQPLLILGVAEPTVIMYTFMFNFAKEQADLGPKLFLAWSGWVCVWTAALLFLLAILGACSIINRFTRVAGELFGLLIAMLFMQQAIKGLVDEFRLPQREDTSLPQFVPSWRFANGMFALVLSFGLLLTALKSRKARSWRYGSGWLRGFVADYGVPLMVLVWTGVSYIPTSTVPHGIPRRLFSPNPWSPGAYDNWTVIKDMLNVPVLYIIGAFIPATMIAVLYYFDHSVASQLSQQKEFNLRKPSSYHYDLLLLGFLTLMCGLLGIPPSNGVIPQSPMHTKSLATLKHQLLRNRLVATARKSMRKNASLGQLYGNMQEAYRQMQTPLIYQEASARGLNELKESTIQAASSMGNYIDAPVDETVFDVEKEIDDLLPVEVKEQRLSNLLQAILVVG
>Pruav_sc0001309.1_g1060.1.mk
MEETFVPFRGIKNDLKGRLLCYKQDWTGGLRAGIRILAPTTYIFFASAIPVISFGEQLERNTNGALTAVQTLASTSLCGVIHSIFGGQPLLILGVAEPTVLMYTFMFNFAKDRKDLGQELFLAWTGWVCVWTALLLFLLAVLGACSIINRFTRIAGELFGLLIAMLFMQQAIRGLVEEFSVPRRENPNKIALQPAWRFGNGMFALVLSFGLLLTALRSRKARSWRYGAGWLRGFIADYGVPLMVLVWTAVSYIPVNDVPRGIPRRLFSPNPWSPGAYSNWTVVKEMMNVPPLYIVGAFIPATMIAVLYYFDHSVASQLAQQKEFNLNKPASYHYDLLLLGFLVILCGLLGIPPSNGVIPQSPMHTKSLATLKHQLLRNKLALTARNSIRKNSSLSQLYQSMQEAYNQMQTPLVYQRPPALGLKELKESTVQLASSAGYIDAPVDETVFDVDKDIDDLLPIEVKEQRLSNLLQSLMAGGCVAAMPVLKKIPTSVLWGYFAFMAIESLPGNQFWERILFLFTAPSRRYKVLEEYHGTFLETVPFKTIATFTLFQTAYLLMCFGLTWIPIAGVLFPLLIMLLVPVRQYLLPKFFKRAHLQDLDAAEYEEAPTIAFNMSFEDQDLQSRITNIDGGEILDEIITRSRGEIRHTQSPKSLSLTPTSLEGIKPAYSPRTSQRVYSPHLSELRGERSPQQGLERTQTPSPGSSILGQTTPGSSS
>Pruav_sc0001623.1_g180.1.mk
MDSIRSPFKGIIHDVKGRAACYKEDWIGGLCSGVRILAPTFYIFFASALPVIAFGEQLSRDTDGTLSTVETLASTALCGIIQSLFGGQPLLVLGVAEPTVIMYNYLYTFSKGRPELGTKLFLAWAGWVCVWTSLLLILLAIFNACNIISRFTRIAGELFGMLISVLFIQEAIKGVISEFSIPKAENPKLEEFQFQWLYTNGLLAVIFCFGVISTSLKSRKARSCWYGTGWLRSFIADYGVPLMVLVWTALSYVVPGNVPHGVPRRLVCPFPWDSASLYHWTVVKDMPNVPVLYIFAAFIPAVMIAGLYFFDHSVASQLAQQKEFNLQKPPAYHYDMLLLGIMTLICGLLGLPPSNGVLPQSPMHTKSLAVLRRQVIRKKMVKSAKECIKLKATNSEMFGRMEAVFIEMDGGSPPNPKELQNLKEAVMKSDDGGELKGKFDPEKHIDAHLPVRVNEQRVSNLCTRKMVKYDETVDANQIID
>Pruav_sc0001660.1_g010.1.mk
MESFKAPFRGIAKDVKGRALCYKQDWTAGFRSGIGILAPTAYIFFASALPVIAFGEQLSRDTDGSLSTVETLASTAICGIIHSILGGQPLLILGVAEPTVIMYTYLYDFAKGREDLGRELYLAWVGWVCVWTAFFLVLLAIFNACDIINKFTRIAGELFGMLISVLFIQEAIKGIVSEFKIPKGEDSKKETHQFQWLYTNGLLGVIFTFGLLYTALKSRKARSWWYTTGWLRSFIADYGVPLMVLLWTALSFSVPRNVPSDIPRRLYSPLAWESASLHHWTVMKDMGKVPTAYVFAAIIPAVMVAGLYFFDHSVASQLAQQQEFNLKKPSAYHYDMLLLGLMTLLCGLIGLPPSNGVLPQSTMHTKSLAVLKRQLIRKKMVKSAKESIKQKASNSEIYGKMQSVFIEMDNSTTPTSQVKELEDLKEAVMKSENKGDNAKDEFDPEKLIDDYLPVRVKEQRVSNLLQSLLVAASVFAMPAINKIPKSVLWGYFTYMAIDSLPGNQFWERLLLLFITPSRRYK
>Pyrusco0g013710.1
MEQNLQFKWGEKAGDRNNRGSQFYLSFTMEGVEYFLYDSVYLYHAGSLETYIGKLVSIFETETHEKKVRVLWFFRPAEICNFLGDYEPHWNELFLGSGEGKGLSNINPLQAIAGKCNVVCTSKDDRNRQPSKEELRTANYFFCRTFDVGKCEILENFPDEIRGLTVERYFNKRNNEKLLRIPKFQTNLKDPAGQSMVSSKLGSAKLMPSPVKIDKSSRRINPVVRESEVPTVRSGAWAYASNETLRLQPEFDGFATQSARISHNQEKEKRKTIFLDQPPRPPMAASDTHPSKKMRAPVGVDSTKGENSGKKADVPWEERLQIAQDAGQLVLLDNLEPSYSSSEVEGLVWQAFGEKVEAKMLQYSIHPTPNYGKAFVIFKSSVAAESAINKLKEGCLVADKRPVIGIRRTLKVPDKAARFVGHLSIPKLRFHSQREEMRKAVSTSHCSQPNTIEYDMAMEWCLLQQKSDLWWDALYKNKNIEISAEMESFKSPFRGIANDVRGRAACYKHDWVGGFQAGIGILAPTTYIFFASALPVIAFGEQLSTDTDGILSTVETLASTAICGIIHSIFGGQPLLILGVAEPTVIMYNYMYDFAKGRKELGPELFLAWVAWVWVWTALFLVLLAIFNACDIINRFTRIAGELFGMLISVLFIQQAIKGVVIEFKIPKGEDPKLETYQFQWLYTNGLLGVIFTFGLLYTALKSRKARSWWYATGWFRSFIADYGVPLMVLVWTALSFSVPHNVPPRVPRRLYSPVAWDSASLHHWTVIKDMGKVSPAYVFAAIIPAVMVAGLYFFDHSVASQMAQQHEFNLKKPSAYHYDILLLGFMTLLCGLLGLPPSNGVLPQSPMHTKSLAVLKKQSIRRKMVKSAKESIKQKASNSEIYGKMQAVFIEMDNLTTPTSEVKELNDLKEAVMKSENKGEDTTDAFDPEKHIDAYLPVRVNEQRLSNLLQSLLVAASVFAMPAIKKIPTSVLWGYFAYMAIDSLPGNQFWERILLLFISPSRQYKVLEGGHASFMESVPFKFIAIFTLFQIVYLLVCFGITWIPIAGILFPLPFFLLIWIRQHLLPKFFQSHHLQELDSAEWEEVVGAPVRSLNLNSGKSETSNEEGGVEMCDAEILDELTTSRGELKIRASFSEDKRTSFSEDRRGQVHPQNLGQTE
>Pyrusco13g002010.2
MEETFVPFRGIKNDLQGRMMCYKQDWTSGFKAGFRILAPTTYIFFASAIPVISFGEQLERDTGGVLTAVQTLASTALCGIIHSILGGQPLLILGVAEPTVIMYTFMFNFAKNRPELGSKLFLAWSGWVCVWTAALLFMLAILGACSIINRFTRLAGELFGLLIAMLFMQEAIKGLVHEFRIPERENPNSVQFQPSWRFANGMFALVLSFGLLLTSLRSRKARSWRYGSGWLRGFIADYGVPLMVLIWSAISYIPAGNVPKGIPRRLFSPNPWSPGSYENWTVIKDMLNVPVLFIFGAFIPATMIAVLYYFDHSVASQLAQQKEFNLRKPPSFHYDLLLLGFMVIICGLLGIPPSNGVIPQSPMHTKSLATLKHQLLRNRLVATARRCIRNNASLEQVYGSMQESYQQMQTPLAYQEPSARGLNDLKDSTVQMASSMGDIDAPVDETVFDVEKEIDDLLPVEVKEQRLSNLLQAAFVGGCVAAMPFLKMIPTSVLWGYFAFMAVENLPGNQCWERILLLFTAPTRRYKVLEEYHATFVETVPFKTIAALTIFQTAYLLVCFGITWVPTAGVLFPLMIMLLVPVRQYILPKFFKAAHLQDLDAAEYEEAPALPFNHATEREMSRTASFADEGEILDGMITRSRGEIRHVCSPKVASSPTASSKELKSTLSFSDKVISPRLSQLRGDQSPRGGGKGPFSPRSGEPKSSNLRKIG
>Pyrusco14g017400.1
MEETFVPFRGIRNDLKGRLLCYKQDWTGGLRAGIRILAPTTYIFFASAIPVISFGEQLERNTNGSLTAVQTLASTSLCGIIHSIVGGQPLLILGVAEPTVLMYTFMFNFAKDRKDLGQKLFLAWTGWVCMWTALLLFLLAVLGACSIINRFTRVAGELFGLLIAMLFMQQAIKGLVEEFGIPQRENPHQTALQPSWRFGNGMFALVLSFGLLLTALRSRKARSWRYGTGCLRGLIADYGVPFMVLVWTAVSYIPVNDVPRGIPRRLFSPNPWSPGAYSNWTVIKEMMNVPPLYIVGAFIPATMIAVLYYFDHSVASQLAQQKEFNLKKPASYHYDLLLLGFLVMLCGLIGIPPSNGVIPQSPMHTKSLATLKHQLLRNKLASTARSSIRKNSSLSELYQSMKDAYNGMQTPLVYQLPSALGLKQLKESTLQLASSAGYIDAPVDEAVFDVDKDIDDLLPIEVKEQRLSNLLQSLMAGCCVGAMPVLKKIPTSVLWGYFAFMAIESLPGNQFWERILFLFTAPSRRYKVLEKNHGTFLETVPFKTIVTFTLFQTAYLLMCFGLTWIPIAGVLFPLLIMLLVPVRQYFLPKFFKRAHLQDLDAAEYEEAPSITFNLPLEDLDLQSRTTNIDGGEMLDEIITRSRGEIRHTHSSKTSSLNPTPLEGSPRMSQIVHSTRLNELRGERSPRLSGQGLETTQASSPGPSTLGQISRGSSS
>Pyrusco15g022320.1
MENIRSPFKGIIQDVKGRAACYKEDWIGGLCSGVRILAPTFYIFFASALPVIAFGEQLSRDTDGTLSTVETLASTALCGIIQSLFGGQPLLVLGVAEPTVIMYNYLYTFSKGRPELGTKLFLAWTGWVCVWTALLLILLAIFNACTIVTRFTRIAGELFGMLISVLFIQEAIKGVISEFSIPKGEDPKLEEFQFQWLYANGLLAVIFCFGLTFTALKSRKARLWWYGSGWLRSFIADYGVPLMVLVWTALSYALPGKVPHGVPRRLVCPLPWDSKSLYHWTVVKDMPNVPVMYIFAAFIPAVMIAGLYFFDHSVASQLAQQKEFNLQKPSAYHYDMFLLGITTLVCGLLGLPPSNGVLPQSPMHTKSLAVLRRQVIRKKMVKSAKECMKLNATNSEMFGRMEAVFIEMDGGSPPHSKELENLREAVMKSDDGGDLKGKFDPEKHIDAHLPVRVNEQRVSNLLQSLLVGGSVFAIFVIKKIPTSVLWGYFAYMAIDSLPGNQFWERLLLLFISPKRRYKVLEASHASFVELVPFKYIVAFTLFQLVYFLICFGVTWIPIAGILFPLPFFLLISIREHLLPKFFHPAHLRELDSCEWEEVSGAPHEKVPPEPGNDDGTDDFYDAEILDEMTTSRGELKLRTSFSSEERFSHVHPEDVARI
>Pyrusco16g011890.2
MEETFVPFRGIKNDLRGRMMCYKQDWTGGFKAGFRILAPTTYIFFASAIPVISFGEQLERDTGGVLTAVQTLASTALCGIIHSILGGQPLLILGVAEPTVIMYTFMFNFAKNRPELGSKLFLAWSGWVCVWTAALLFLLAILGACSIINRFTRLAGELFGLLIAMLFMQEAIKGLVHEFHIPERENPNSVQFQPSWRFANGMFALVLSFGLLLTSLRSRKARSWRYGSGWLRGFIADYGVPLMVLIWSAVSYIPAGNVPKGIPRRLFSPNPWSPGAYENWTVIEDMLNVPVYYIIGAFIPATMIAVLYYFDHSVASQLAQQKEFNLRKPPSFHYDLLLLGFMVIICGLLGIPPSNGVIPQSPMHTKSLATLKHQLLRNRLVATARRCMRNNASLEQVYGSMQESYQQMQTPLVYQEPSARGLNDLKDSTVQMASSMGHLDAPVDETVFDVEKEIDDLLPVEVKEQRLSNLLQATFVGGCVAAMPFLKMIPTSVLWGYFAFMAVENLPGNQCWERILLLFTAPTRRYKVLEEYHATFVETVPFKTIAAFTIFQTAYLLVCFGITWIPIAGVLFPLMIMLLVPVRQYILPKFFKGAHLQDLDAAEYEEAPALPCNHATEREMSRTASFPDDGEILDGMVTRSRGEIRHVCSPKVTISPTTSSKELKSTLSFSDKVISPRLSELRGDQSPRSGGKGPFSPRSGEPKSSNLGKSG
>Pyrusco17g013220.1
MERFKSPFRGIANDVRGRAACYKHDWVGGFRAGIGILAPTTYIFFASALPVITFGEQLSTETDGILCTVETLASTAICGIIHSIFGGQPLLILGVAEPTVIMYSYMYDFAKGKKELGPELFLAWVAWVWVWTALFLVLLAIFNACDIINRFTRIAGELFGMLISVLFIQEAIKGMVSEFKIPEGEDPKLETYQFQWLYTNGLLGVIFSFGLLYTALKSRKARSWWYATGWFRSFIADYGVPLMVLVWTALSFSVPHNIPPRVPRRLYSPVAWDSSSLHHWTVIKDMGKVSPGYIFAAVIPAVMVAGLYFFDHSVASQMAQQQEFNLKKPSAYHYDILLLGFMTLLCGLLGLPPSNGVLPQSPMHTKSLAVLKKQLIRRKMVKSAKESIKQKASNSEIYGKMQAVFIEMDNLTTPTSEVKELNELKEAVMKSENKEDDAKNAFDPEKHIDAYLPVRVNEQRLSNLLQSLLVAASVFAMPVIKKIPTSVLWGYFAYMAIDSLPGNQFWERMLLLFISPSRQYKVLEGGHASFVESVPFKFIAIFTLFQFVYFLVCFGITWIPIAGILFPLPFFLLIWIRQHILPKFFQSYHLQELDSAEWEEVVGAPVHSLSINSGKSETSNEEGAMEMCDAEILDELTTSRGELKIRASFSEDRRTSFNEERHGQVHPQKLGQTA
>Pyrusco17g016790.1
MEETFVPLQGIKNDLRGRLKCYKEDWTGGFKAGFRILAPTTYIFFASAIPVISFGEQLERSTDGVLTAVQTLVSTAVCGIIHSIVGGQPLLILGVAEPTVIMYTFMFNFAKERADLGPKLFLAWSAWVCVWTAGLLFLFAILGACSIINRFTRVAGELFGLLIAMLFMQQAIKGLVDEFRLPEREDTSLLQFIPSWRFANGMFALVLSFGLLLTALKSRKARSWRYGTGWLRSFVADYGVPLMVLVWTGVSYIPTSSVPHGIPRRLFSPNPWSPGAYDNWTVIKDMLNVPVLYIIGAFIPATMIAVLYYFDHSVASQLSQQKEFNLRKPSSYHYDLLLLGFLTLMCGLLGIPPSNGVIPQSPMHTKSLATLKHQLLRNRLVATARTSMRNNSSLGQLYGNMQDAYRQMQTPLVYQEASSRGLNELKESTIQAASSMGNYIDAPVDETVFDIEKEIDDLLPVEVKEQRLSNLLQAVLVGGCVAAMPILKRIPTSVLWGYFAFMAIESLPGNQFWERICLLFTAPSRRFKVLEDNHATFVETVPFKSIAMFTVFQTLYLLVCFGLTWVPIAGVMFPMMIMLLVPVRQYILPKFFKGAHLQDLDAAEYEEAPALTYNLETELGAGASCAGDAEILDEVMTRSRGEFRHVSSPKITSSTSTPANAPEILASPHPTFSPRVSGLRGERSPHSGGRGSHSPRTPGSSSTLGKSPSNS
>Pyrusco6g014080.1
MEETFVPFRGIKNDLKGRLLCYKQDWTGGLRAGIRILAPTTYIFFASAIPVISFGEQLERNTNGSLTAVQTLASTSLCGIIHSIVGGQPLLILGVAEPTVLMYTFMFNFAKDRKDLGQELFLAWTGWVCMWTALLLFLLAVLGACSIINRFTRVAGELFGLLIAMLFMQQAIRGLVEEFGIPERENLNQTALQPSWRFGNGMFALVLSFGLLLTALRSRKARSWRYGTGWLRGLITDYGVPFMVLVWTAVSYIPVNDVPRGIPRRLFSPNPWSPGAYSNWTVIKEMMNVPPLYIVGAFIPATMIAVLYYFDHSVASQLAQQKEFNLKKPASYHYDLLLLGFLVMLCGLIGIPPSNGVIPQSPMHTKSLATLKHQLLRNKLASTARNSIRKNSSLSDLYQSMKDTYNGMQTPLAYQLPSALGLKELKESTVQLASSAGYIDAPVDETLFDVEKDIDDLLPIEVKEQRLSNLLQSLMAGCCVAAMPVLKKIPTSVLWGYFAFMAIESLPGNQFWERILFLFTAPSRRYKVLEKNHETFLETVPFKTIVAFTMFQTAYLLLCFGLTWIPIAGVLFPLLIMLLVPVRQYFLPKFFKRAHLQDLDAAEYEEAPSITLNLSLEDLDLQSRTTNIDGGETLDEIITRSRGEIRHTHSPKTSSLTPTPPEGSPRMSQLVFSPRLNGLRGERSPPTERTGLETTQASGRSFHGSSS
>Pyrbe_014324
MEETFVPFRGIKNDLQGRMMCYKQDWTSGFKAGFRILAPTTYIFFASAIPVISFGEQLERDTGGVLTAVQTLASTALCGIIHSILGGQPLLILGVAEPTVIMYTFMFNFAKNRPELGSKLFLAWSGWVCVWTAALLFMLAILGACSIINRFTRLAGELFGLLIAMLFMQEAIKGLVHEFRIPERENPNSVQFQPSWRFANGMFALVLSFGLLLTSLRSRKARSWRYGSGWLRGFIADYGVPLMVLIWSAISYIPAGNVPKGIPRRLFSPNPWSPGSYENWTVIKDMLNVPVLFIFGAFIPATMIAVLYYFDHSVASQLAQQKEFNLRKPPSFHYDLLLLGFMVIICGLLGIPPSNGVIPQSPMHTKSLATLKHQLLRNRLVATARRCIRNNASLEQVYGSMQESYQQMQTPLAYQEPSARGLNDLKDSTVQMASSMGDIDAPVDETVFDVEKEIDDLLPVEVKEQRLSNLLQAAFVGGCVAAMPFLKMIPTSVLWGYFAFMAVENLPGNQCWERILLLFTAPTRRYKVLEEYHATFVETVPFKTIAALTIFQTAYLLVCFGITWVPTAGVLFPLMIMLLVPVRQYILPKFFKAAHLQDLDAAEYEEAPALPFNHATEREMSRTASFADEGEILDGMITRSRGEIRHVCSPKVASSPTASSKELKSTLSFSDKVISPRLSQLRGDQSPRGGGKGPFSPRSGEPKSSNLRKIG
>Pyrbe_018728
MTSRKLMSQVFKVYTESDTARADAGSRSCYVGLILVSHAATMILTERTSLAFAVKLASTVRSSIRKNKGLKELKEYTVQLASSAGYIDAPVDETVFDVGAMPVLKKIPTSVLWGCFTFMAIESLPGNQFWERILFLFTAPSRRYKVLEKNHGAFLKTLPFKTIVTFTLFQMAYLLMCFGLTWIPIAAVLFPLLIMLLVPVRQYFLPKFFKRAHLQDLDAAEYEEALSITFNLPLEDLDLQSRTTNIGAQMWIGQNRASVYAPSFKVYTESDTAKADGGSRSPFVFENLIDLVVDMRHIKLALRTRNTTTKFTSSAEEYLQPSQAINNFFACSSDISGELQRLASLTSLEN
>Pyrbe_018729
MRTHSLIGVIMEETFVPFRGIKNDLKGRLLCYKQDWTGGLRAGIRILAPTTYIFFASAIPVISFGEQLERNTNGSLTAVQTLASTSLCGIIHSIVGGQPLLILGVAEPTVLMYTFMFNFAKDRKDLGQKLFLAWTGWVCMWTALLLFLLAVLGACSIINRFTRVAGELFGLLIAMLFMQQAIKGLVEEFGLPQRENPNQTALQPSWRFGNGMFALVLSFGLLLTALRSRKARSWRYGTGCLRGLIADYGVPFMVLVWTAASYIPVNDVPRGIPRRLFSPNPWSPGAYSNWTVIKEMMNVPPLYIVGAFIPATMIAVLYYFDHSVASQLAQQKEFNLKKPASYHYDLLLLGFLVMLCGLIGIPPSNGVIPQSPMHTKSLATLKHQLLRNKLASTARSSIRKNSSLSELYQSMKDAYNGMQTPLVYQLPSALGLKELKESTLQLASSAGYIDAPVDETVFDVDKDIDDLLPIEVKEQRLSNLLQSLMAGCCVGAMPVLKKIPTSVLWGYFAFMAIESLPGNQFWERILFLFTAPSRRYKVLEKNHGTFLETVPFKTIVTFTLFQTAYLLMCFGLTWIPIAGVLFPLLIMLLVPVRQYFLPKFFKRAHLQDLDAAEYEEAPSITFNLPLEDLDLQSRTTNIDGGEMLDEIITRSRGEIRHTHSSKTSSLNPTPLEGSPRMSQIVHSTRLNELRRERSPRLNGQRLETTQASSPGPSTLGQISRGSSS
>Pyrbe_025789
MEETFVPFRGIKNDLRGRMMCYKQDWTGGFKAGFRILAPTTYIFFASAIPVISFGEQLERDTGGVLTAVQTLASTALCGIIHSILGGQPLLILGVAEPTVIMYTFMFNFAKNRPELGSKLFLAWSGWVCVWTAALLFLLAILGACSIINRFTRLAGELFGLLIAMLFMQEAIKGLVHEFHIPERENPNSVQFQPSWRFANGMFALVLSFGLLLTSLRSRKARSWRYGSGWLRGFIADYGVPLMVLIWSAVSYIPAGNVPKGIPRRLFSPNPWSPGAYENWTVIEDMLNVPVLYIIGAFIPATMIAVLYYFDHSVASQLAQQKEFNLRKPPSFHYDLLLLGFMVIICGLLGIPPSNGVIPQSPMHTKSLATLKHQLLRNRLVATARRCMRNNASLEQVYGSMQESYQQMQTPLVYQEPSARGLNDLKDSTVQMASSMGHIDAPVDETVFDVEKEIDDLLPVEVKEQRLSNLLQATFVGGCVAAMPFLKMIPTSVLWGYFAFMAVENLPGNQCWERILLLFTAPTRRYKVLEEYHATFVETVPFKTIAAFTIFQTAYLLVCFGITWIPIAGVLFPLMIMLLVPVRQYILPKFFKGAHLQDLDAAEYEEAPALPCNHATEREMSRTASFPDDGEILDGMVTRSRGEIRHVCSPKVTSSPTTSSKELKSTLSFSDKVLSPRLSELRGDQSPRSGGKGPFSPRSGEPKSSNLGKSG
>Pyrbe_030099
MERFKSPFRGIAKDVRGRAACYKHDWVGGFRAGIGILAPTTYIFFASALPVITFGEQLSTETDGILCTVETLASTAICGIIHSIFGGQPLLILGVAEPTVIMYSYMYDFAKGKKELGPELFLAWVAWVWVWTALFLVLLAIFNACDIINRFTRIAGELFGMLISVLFIQEAIKGMVSEFKIPKGEDPKLEYVSISVALHKWTAGGWFRSFIADYGVPLMVLVWTALSFSVPHNIPPRVPRRLYSPVAWDSSSLHHWTVIKDMGKVSPGYIFAAIIPAVMVAGLYFFDHSVASQMAQQQEFNLKKPSAYHYDILLLGFMTLLCGLLGLPPSNGVLPQSPMHTKSLAVLKKQLIRRKMVKSAKESIKQKASNSEIYGKMQAVFIEMDNLTTPTSEVKELNELKEAVMKSKNKEDDAKNAFDPEKHIDAYLPVRVNEQRLSNLLQSLLVAASVFAMPVIKKIPTSVLWGYFAYMAIDSLPGNQFWERMLLLFISPSRQYKVLEGGHASFVESVPFKFIAIFTLFQFVYFLVCFGITWIPIAGILFPLPFFLLIWIRQHILPKFFQSYHLQELDSAEWEEVVGAPVRSLSINSGKSETSNEEGEMEMCDAEILDELTTSRGELKIRASFSEDRRTSFNEERHGQIHPQKLGQTG
>Pyrbe_030991
MEETFVPLQGIKNDLRGRLKCYKEDWTGGFKAGFRILAPTTYIFFASAIPVISFGEQLERSTDGVLTAVQTLVSTAVCGIIHSIVGGQPLLILGVAEPTVIMYTFMFNFAKERADLGPKLFLAWSAWVCVWTAGLLFLFAILGACSIINRFTRVAGELFGLLIAMLFMQQAIKGLVDEFRLPKREDTSLLQFIPSWRFANGMFALVLSFGLLLTALKSRKARSWRYGTGWLRSFVADYGVPLMVLVWTGVSYIPTSSVPHGIPRRLFSPNPWSPGAYDNWTVIKDMLNVPVLYIVGAFIPATMIAVLYYFDHSVASQLSQQKEFNLRKPSSYHYDLLLLGFLTLMCGLLGIPPSNGVIPQSPMHTKSLATLKHQLLRNRLVATARTSMRNNSSLGQLYGNMQDAYRQMQTPLVYQEASSRGLNELKESTIQAASSMGNYIDAPVDETVFDIEKEIDDLLPVEVKEQRLSNLLQAVLVGGCVAAMPILKRIPTSVLWGYFAFMAIESLPGNQFWERICLLFTAPSRRFKVLEDNHATFVETVPFKSIAMFTVFQTLYLLVCFGLTWVPIAGVMFPMMIMLLVPVRQYILPKFFKGAHLQDLDAAEYEEAPALTYNLATETELGAGASCAGDAEILDEVMTRSRGEFKHVSSPKITSSTSTPANAPEILASPHPTFSPRVSGLRGERSPHSGGRGSHNPRTLALLLLLGRVLVTANNTIS
>Pyrbe_046477
MEETFVPFRGIKNDLKGRLLCYKQDWTGGLRAGIRILAPTTYIFFASAIPVISFGEQLERNTNGSLTAVQTLASTSLCGIIHSIVGGQPLLILGVAEPTVLMYTFMFNFAKDRKDLGQELFLAWTGWVCMWTALLLFLLAVLGACSIINRFTRVAGELFGLLIAMLFMQQAIRGLVEEFGIPERENLNQTALQPSWRFGNGMFALVLSFGLLLTALRSRKARSWRYGTGWLRGLITDYGVPFMVLVWTAVSYIPVNDVPRGIPRRLFSPNPWSPGAYSNWTVIKQLMIAVLYYFDHSVASQLAQQKEFNLKKPASYHYDLLLLGFLVMLCGLIGIPPSNGVIPQSPMHTKSLATLKHQLLRNKLASTARNSIRKNSSLSDLYQSMKDTYNGMQTPLAYQLPSALGLKELKESTVQLASSAGYIDAPVDETLFDVEKDIDDLLPIEVKEQRLSNLLQSLMAGCCVAAMPVLKKIPTSVLWGYFAFMAIESLPGNQFWERILFLFTAPSRRYNPGAAVFSPQVFQKSSPSRPGCCRI
>Pyrbe_052074
MLQTLMCGLLGLPPSNGVLPQSLMHTKSLAVLRRLSLFVGGSIFAIIVIKKLLPQFFGDILPTWRLIISQVISSGRGSFTFFWLEKVPPGPGNDDGTDDFYDAEILDEMTRSRGDLKLKTSFSSED
>Pyrbe_056482
MEETFVPFQGIKNDLRGRLKCYKEDWTGGFKAGFRILAPTTYIFFASAIPVISFGEQLERSTDGVLTAVQTLVSTAVCGIIHSIVGGQPLLILGVAEPTVIMYTFMFNFAKERTGLGRKLFLAWCAWVCVWTAGLLFLLAILGACSIINRFTRVAGELFGLLIAMLFMQQAIKGLVDEFRLPERANASLLQFIPSWRFANGMFALVLSFGLLLTALNSRKARSWRYGTGWLRSFVADYGVPLMVLVWTGVSYIPTSSVPHGIPRRLFSPNPWSPGAYDNWTVIKDMLNVPVLYIIGAFIPATMIAVLYYFDHSVASQLSQQKEFNLRKPSSYHYDLLLLGFLTLMCGLLGIPPSNGVIPQSPMHTKSLATLKHQLLRNRLVATARRSMRKNASLGQLYGNMQDAYQQMQTPLVYQEASSRGLNELKESTIQAASSMGNYIDAPVDGTVFDIEKEIDDLLPVEVKEQRLSNLLQAVLVVGCVAAMPIIKKIPTSVLWGYFAFMAIENLPGNQFWERILFLFTAPSRRFKVLEDNHATFVETVPFKSIAKFTVFQTLYLLVCFGLTWIPIAGVMFPMMIMLLVPVRQYVLPKFFKGAHLQDLDAAEYEEAPALTHNLAMETELGAGASCAGDAEILDEVMTRSQGEFRHVSSPKITSSTSTPANAPEILGSPHPTFSPRVSELRGERSPLSGERGSHSPRTPGSSSTLGKSPSNS
>Pyrbe_058827
MESFKSPFRGIANDVRGRAACYKHDWVGGFQAGIGILAPTTYIFFASALPVIAFGEQLSTDTDGILSTVETLASTAICGIIHSIFGGQPLLILGVAEPTVIMYNYMYDFAKGRKELGPELFLAWVAWVWVWTALFLVLLAIFNACDIINRFTRIAGELFGMLISVLFIQQAIKAKIQSWRTYQFQWLYTNGLLGVIFTFGLLYTALKSRKARSWWYATGWFRSFIADYGVPLMVLVWTALSFSVPHNVPPRVPRRLYSPVAWDSASLHHWTVIKDMGKVSPAYVFAAIIPAVMVAGLYFFDHSVASQMAQQHEFNLKKPSAYHYDILLLGFMTLLCGLLGLPPSNGVLPQSPMHTKSLAVLKKQSIRRKMVKSAKESIKQKASNSEIYGKMQAVFIEMDNLTTPTSEVKELNDLKEAVMKNENKGEDTTDAFDPEKHIDAYLPVRVNEQRLSNLLQSLLVAASVFAMPAIKKIPTSVLWGYFAYMAIDSLPGNQFWERILLLFISPSRQYKVLEGGHASFVESVPFKFIAIFTLFQIVYLLVCFGITWIPIAGILFPLPFFLLIWIRQHLLPKFFQSYHLQELDSAEWEEVVGAPVRSLNLNSGKSETSNEEGGVEMCDAEILDELTTSRGELKIRASFSEDKRTSFSEDRRGQVHPQNLGQTE
>Pyrpy_N_06g1429.1
MAIESLPGNQFWERILFLFTAPSRRYKVLEKNHETFLETVPFKTVVAFTMFQTAYLLLCFGLTWIPIAGVLFPLLIMLLVPGAANMRKPLPSLSTCPLEDLDLQSRTTNIDGGEMLDEIITRSRGEIATLTVQKHQV
>Pyrpy_N_06g1430.1
MFNFAKDRKDLGQELFLAWTGWVCMWTALLLFLLAVLGACSIINRFTRVAGELFGLLIAMLFMQQAIRGLVEEFGIPERENLNQTALQPSWRFGNGIRKARSWRYGTGWLRGLITDYGVPFMVLVWTAVSYIPVNDVPRGIPRRLFSPNPWSPGAYSNWTVIKEMMNVPPLYIVGAFIPATMIAVLYYFDHSVASQLAQQKEFNLKKPASYHYDLLLLGFLVMLCGLIGIPPSNGVIPQSPMHTKSLATLKHQLASTARNSIRKNSSLSDLYQSMKDTYNGMQTPLAYQLPSALGTKRAEGIPVQLASSAGYIDAPVDETLFDVEKDIDDLLPIEVKEQRLSNLLQSLMAGCCVAAMPV
>Pyrpy_N_08g1449.1
WLPSYLADYGVPHTVLVWTALSYDLTGKVPHGVPRRLVCPFPWDPQSLYHWTVVKDMPNVPVMYIFAAFMPTVMIAGLYIFLFFISVASQLAQKEFNLQKPSAYHYDMLLLGITTLMCELLGLPPSNGVLPQSLMHTKSLAVLRRLSLFVGGSIFAIIVIKKFLPQFFGDTLPTWRLIISQVISSGRGSCYSPSALTDVQGFGKFSCFIRGVSTVQVHSCIYALPTRVLPDIFQSDMDTYSWNIVPSAILPSISIREHLLPRFFHPAHLQELDSCEWEEVPCDPYEKVPPGPGNDDGTDDFYDAEILDEMTRSRGELKLRTSFSSED
>Pyrpy_N_09g1757.1
TWDCTASSRSHITINSPSDETITRLKQRLQNPSQISDQFILHPSLNAPAAEALRSARVFEYSRVMKSWGFEDSWVGFMNVTIRKGLSRSCSNKNIGISAEMESFKSPFRGIANDVRGRAACYKHDWVGGFQAGIGILAPTTYIFFASALPVIAFGEQLSTDTDGILSTVETLASTAICGIIHSIFGGQPLLILGVAEPTVIMYNYMYDFAKGRKELGPELFLAWAAWVWVWTALFLVLLAIFNACDIINRFTRIAGELFGMLISVLFIQQAIKGVVIEFKIPKGEDPKLETYQFQWLYTNGLLGVIFTFGLLYTALKSRKARSWWYATGWFRSFIADYGVPLMVLVWTALSFSVPHNVPPRVPRRLYSPLAWDSASLHHWTVIKDMGKVSPAYVFAAIIPAVMVAGLYFFDHSVASQMAQQHEFNLKKPSAYHYDILLLGFMTLLCGLLGLPPSNGVLPQSPMHTKSLAVLKKQSIRRKMVKSAKESMKQKASNSEIYGKMQAVFIEMDNLTTPTSEVKELNDLKEAVMKSENKGEDTTDAFDPEKHIDAYLPVRVNEQRLSNLLQSLLVAASVFAMPAIKKIPTSVLWGYFAYMAIDSLPGNQFWERMLLLFISPSRQYKVLEGGHASFVESVPFKFIAIFTLFQIVYLLVCFGITWIPIAGILFPLPFFLLIWIRQHLLPKFFQSYHLQELDSAEWEEVVGAPVRSLNLNSGKSETSNEEGGVEMCDAEILDELTTSRGELKIRASFSEDKRTSFSEDRRGQVHPQNLGQTE
>Pyrpy_N_09g2349.1
MEETFVPLQGIKNDLRGRLKCYKEDWTGGFKAGFRILAPTTYIFFASAIPVISFGEQLDRSTDGVLTAVQTLVSTAVCGIIHSIVGGQPLLILGVAEPTVIMYTFMFNFAKERTGLGPKLFLAWSAWVCVWTAGLLFLLAILGACSIINRFTRVAGELFGLLIAMLFMQQAIKGLVDEFRLPERADASLLQFIPSWRFANGMFALVLSFGLLLTALKSRKARSWRYGTGWLRSFVADYGVPLMVLVWTGVSYIPTSSVPHGIPRRLFSPNPWSPGAYDNWTDMLNVPVLYIIGAFIPATMIAVLYYFDHSVASQLSQQKEFNLRKPSSYHYDLLLLGFLTLMCGLLGIPPSNGVIPQSPMHTKSLATLKHQLLRNRLVATARRSMRKNVSLGQLYGNMQDAYQQMQTPLVYQEASSRGLNELKESTIQAASSMGNYIDAPVNETLFDIEKEIDDLLPVEVKEQRLSNLLQAILVGGCVAAMPILKRIPTSVLWGYFAFMAIENLPGNQFWERILFLFTAPSRRFKVLEDNHATFIETVPFKSIAMFTVFQTLYLLVCFGLTWVPIAGVMFPMMIMLLVPVRQYVLPKFFKGAHLQDLDAAEYEEAPALTYNLATETELGAGASCAGDAEILDEVMTRSRGEFRHVSSPKITSSTSTPANAPEILGSPHPTFSPRVSELRGERSPLSAGRGSHSPRTPGSSSTLGKSPSNS
>Pyrpy_N_13g1481.1
MEETFVPFRGIKNDLQGRMMCYKQDWTSGFKAGFRILAPTTYIFFASAIPVISFGEQLERDTGGVLTAVQTLASTALCGIIHSILGGQPLLILGVAEPTVIMYTFMFNFAKNRPELGSKLFLAWSGWVCVWTAALLFMLAILGACSIINRFTRLAGELFGLLIAMLFMQEAIKGLVHEFRIPERENPNSVQFQPSWRFANGMFALVLSFGLLLTSLRSRKARMATRFHSRLWRSIDGIDLVCYFLYTCWKCPKRNSKAPLQSKSMVTRDMLNVPVLFIFGAFIPATMIAVLYYFDHSVASQLAQQKEFNLRKPPSFHYDLLLLGFMVIICGLLGIPPSNGVIPQSPMHTKSLATLKHQLLRNRLVATARRCIRNNASLEQVYGSMQESYQQMQTPLAYQEPSAWGLNELKDSTVQMASSMGDIDAPVDETVFDVEKEIDDLLPVEVKEQRLSNLLQAAFVGGCVAAMPFLKMIPTSVLWGYFAFMAVENLPGNQCWERILLLFTAPTRRYKVLEEYHATFVETVPFKTIAALTIFQTAYLLVCFGITWVPTAGVLFPLMIMLLVPVRQYILPKFFKAAHLQDLDAAEYEEAPALPFNHATEREMSRTASFADEGEILDGMITRSRGEIRHVCSPKVASSPTASSKELKSTLSFSDKVISPRLSQLRGDQSPRGGGKGPFSPRSGEPKSSNLRKIG
>Pyrpy_N_14g1530.1
MTKREPKFGIGQNRASGQEPQFLVLLLVSSPCGGAVNQVWTRENTAALMGLKELKEYTVQLASSAGYIDAPVDETVFDVDKDIDDLLPIEVKEQRLSSLLESLMAGCCVGAMPVLKKIPTSVLWGCFTFMAIESLPGNQFWERILFLFTAPSRRHKVLEKNHGAFLKTLPFKTIVTFTFFQMAYLLMCFGLTWIPIAAVLFPLLIMLLVLVRQYFLPKFFKRAHLQDLDAAEYEEALSITFNLPLEMTGLKSMEKRKGILGSSTANANVIRRALADVCNVKSNSSRIVGGFQWVQALGCEFVIEEILP
>Pyrpy_N_14g1531.1
MEETFVPFRGIKNDLKGRLLCYKQDWTGGLRAGIRILAPTTYIFFASAIPVISFGEQLERNTNGSLTAVQTLASTSLCGIIHSIVGGQPLLILGVAEPTVLMYTFMFNFAKDRKDLGQKLFLAWTGWVCMWTALLLFLLAVLGACSIINRFTRVAGELFGLLIAMLFMQQAIKEQKDYISNISVLLCSRTIRFILNPTYETILQGLVEEFGIPQRENLNQTALQPSWRFGNGMFALVLSFGLLLTALRSRKARSWRYGTGCLRGLIADYGVPFMVLVWTAASYIPVNDVPRGIPRRLFSPNPWSPGAYSNWTVIKEMMNVPPLYIVGAFIPATMIAVLYYFDHSVASQLAQQKEFNLKKPASYHYDLLLLGFLVMLCGLVGIPPSNGVIPQSPMHTKSLATLKHQLLRNKLASTARSSIRKNSSLSELYQSMKDAYNGMQTPLVYQLPSALGLKELKESTLQLASSAGYIDAPVDETVFDVDKDIDDLLPIEVKEQRLSNLLQSLMAGCCVGAMPVLKKIPTSVLWGYFAFMAIESLPGNQFWERILFLFTAPSRRYKVLEKNHGSFLGTVPFKTIVTFTLFQTAYLLVCFGITWIPIAGVLFPLLIMLLVPVRQYFLPKFFKRAHLQDLDAAEYEEAPSITFNLPLEDLDLQSRTTNIDGGEMLDEIITRSRGEIRHTHSSKTSSLNPTPLEGSPRMSQIVHSPRLNELRRERSPRLNGQRLETTQASSPGPSTLGQISRGSSS
>Pyrpy_N_15g0993.1
MENIRSPFKGIIQDVKGRAACYKEDWIGGLCSGVRILAPTFYIFFASALPVIAFGEQLSRDTDGTLSTVETLASTALCGIIQSLFGGQPLLVLGVAEPTVIMYNYLYTFSKGRPELGTKLFLAWTGWVCVWTALLLILLAIFNACTIVTRFTRIAGELFGMLISVLFIQEAIKGVISEFSIPKGEDPKLEEFQFQWLYANGLLAVIFCFGLTFTALKSRKARLWWYGSGWLRSFIADYGVPLMVLVWTALSYALPGKVPHGVPRRLVCPLPWDSKSLYHWTVVKDMPNVPVMYIFAAFIPAVMIAGLYFFDHSVASQLAQQKEFNLQKPSAYHYDMFLLGITTLVCGLLGLPPSNGVLPQSPMHTKSLAVLRRQVIRKKMVKSAKECMKLNATNSEMFGRMEAVFIEMDGGSPPHSKELENLREAVMKSDDGGDLKGKFDPEKHIDAHLPVRVNEQRVSNLLQSLLVGGSVFAIFVIKKIPTSVLWGYFAYMAIDSLPGNQFWERLLLLFISPKRRYKVLEASHASFVELVPFKYIVAFTLFQLVYFLICFGVTWIPIAGILFPLPFFLLISIREHLLPKFFHPAHLRELDSCEWEEVSGAPHEKVPPEPGNDDGTDDFYDAEILDEMTTSRGELKLRTSFSSEERCTPKMLPEFDDTIYYDQSIDRLTPELVLVMI
>Pyrpy_N_16g0944.1
MEETFVPFRGIKNDLRGRMMCYKQDWTGGFKAGFRILAPTTYIFFASAIPVISFGEQLERDTGGVLTAVQTLASTALCGIIHSILGGQPLLILGVAEPTVIMYTFMFNFAKNRPELGSKLFLAWSGWVCVWTAALLFLLAILGACSIINRFTRLAGELFGLLIAMLFMQEAIKGLVHEFHIPERENPNSVQFQPSWRFANGMFALVLSFGLLLTSLRSRKARSWRYGSGNLLQETDPISCFPLTGWLRGFIADYGVPLMVLIWSAVSYIPAGNVPKGIPRRLFSPNPWSPGAYENWTDMLNVPVLYIIGAFIPATMIAVLYYFDHSVASQLAQQKEFNLRKPPSFHYDLLLLGFMVIICGLLGIPPSNGVIPQSPMHTKSLATLKHQLLRNRLVATARRCMRNNASLEQVYGSMQESYQQMQTPLVYQEPSARGLNDLKDSTVQMASSMGHMDAPVDETVFDVEKEIDDLLPVEVKEQRLSNLLQATFVGGCVAAMPFLKMIPTSVLWGYFAFMAVENLPGNQCWERILLLFTAPTRRYKVLEEYHATFVETVPFKTIAAFTIFQTAYLLVCFGITWIPIAGVLFPLMIMLLVPVRQYILPKFFKGAHLQDLDAAEYEEAPALPCNHATEREMNRTASFPDDGEILDGMVTRSRGEIRHVCSPKVTSSPTTSSKELKSTLSFSDKVLSPRLSELRGDQSPRSGGKGPFSPRSGESKSSNLGKSG
>Pyrpy_N_17g1966.1
MEIWRIRIVLFGGSFEGVGLQLHPLSLSLSLSHITINSPSDETITRLKQRLQSPPQISDQFVLHPSLNTLAAEALRGIANDVRGRAACYKHDWVGGFRAGIGILAPTTYIFFASALPVITFGEQLSTETDGILCTVETLASTAICGIIHSIFGGQPLLILGVAEPTVIMYSYMYDFAKGKKELGPELFLAWVAWVWVWTALFLVLLAIFNACDIINRFTRIAGELFGMLISVLFIQEAIKGMVSEFKIPKGEDPKLETYQFQWLYTNGLLGVIFSFGLLYTALKSRKARSWWYATGWFRSFIADYGVPLMVLVWTALSFSVPHNIPPRVPRRLYSPVAWDSSSLHHWTVIKDMGKVSPGYIFAAIIPAVMVAGLYFFDHSVASQMAQQQEFNLKKPSAYHYDILLLGFMTLLCGLLGLPPSNGVLPQSPMHTKSLAVLKKQLIRRKMVKSAKESIKQKASNSEIYGKMQAVFIEMDNLTTPTSEVKELNELKEAVMKSKNKEDDAKNAFDPEKHIDAYLPVRVNEQRLSNLLQSLLVAASVFAMPVIKKIPTSVLWGYFAYMAIDSLPGNQFWERMLLLFISPSRQYKVLEGGHASFVESVPFKFIAIFTLFQFVYFLVCFGITWIPIAGILFPLPFFLLIWIRQHILPKFFQSYHLQELDSAEWEEVVGAPVHSLSINSGKSETSNEEGEMEMCDAEILDELTTSRGELKIRASFSEDRRTSFNEERHGQVHPQKLGQTG
>Pyrpy_N_17g2593.1
MEETFVPLQGIKNDLRGRLKCYKEDWTGGFKAGFRILAPTTYIFFASAIPVISFGEQLERSTDGVLTAVQTLVSTAVCGIIHSIVGGQPLLILGVAEPTVIMYTFMFNFAKERADLGPKLFLAWSAWVCVWTAGLLFLFAILGACSIINRFTRVAGELFGLLIAMLFMQQAIKGLVDEFRLPEREDTSLLQFIPSWRFANGMFALVLSFGLLLTALKSRKARSWRYGTGWLRSFVADYGVPLMVLVWTGVSYIPTSSVPHGIPRRLFSPNPWSPGAYDNWTDMLNVPVLYIIGAFIPATMIAVLYYFDHSVASQLSQQKEFNLRKPSSYHYDLLLLGFLTLMCGLLGIPPSNGVIPQSPMHTKSLATLKHQLLRNRLVATARTSMRNNSSLGQLYGNMQDAYRQMQTPLVYQEASSRGLNELKESTIQAASSMGNYIDAPVDETIFDIEKEIDDLLPVEVKEQRLSNLLQAILVGGCVAAMPILKRIPTSVLWGYFAFMAIESLPGNQFWERICLLFTAPSRRFKVLEDNHATFVETVPFKSIAMFTVFQTLYLLVCFGLTWVPIAGVMFPMMIMLLVPVRQYILPKFFKGAHLQDLDAAEYEEAPALTYNLATETELGAGASCAGDAEILDEVMTRSRGEFKHVSSPKITSSTSTPANAPEILASPHPTFSPRVSGLRGERSPHSGGRGSHSPRTPGSSSTLGKSPSNS
>Rosch_v2.0_Chr2g0136951
MESFKAPFRGIASDIRGRAACYKKDWIGGIRSGIGILAPTTYIFFASALPVIAFGEQLSRDTDGSLSTVETLASTAICGIIHSILGGQPLLILGVAEPTIIMYTYLYDFAKGKEGLGRELFLAWVGWVCVWTSLLLILLAIFNVCDIINKFTRIAGELFGMLINVLFIQQAIKGIVSEFKLQKGEDPNGGAYQRESMYTNGLLGVIFTVGVLYTSLKTRKARSWWYATGWFRSFIADYGVPLMVVLWTVISFSVPHNIVPSQVPRRLYSPLAWDSESLHHWSVIKDMGKVSPGYIFAAFIPALMVAGLYFFDHSVASQMAQQKEFNLKKPSAYHYDILLLGFLTLLCGLIGLPPCNGVLPQAPMHTKSLAVLKRQLIRKEMVKSAKESIKQKASNSEIYGNMQAVFIEMDNSTADTSVVTELEDLKEAVMKSEHEGENAKDAFDPEKHIDAFLPVRVNEQRVSNLLQSLLVAASVFAMPAIKKIPTSVLWGYFAYMAIDSLPGNQFWERLLFLFIVPSRRYKVLEGVHASFMESVPFKYIAIFTLFQLVYFLFCFGVTWIPIAGILFPLPFFLLIMIRQHFLPKFFQPYHLQELDSAEWEEVTGPPRRSLSVSTRELETTIEEGEVEMCDAEILDELTTSRGELKIRASFSEDKRGQIHPSNFGQTE
>Rosch_v2.0_Chr3g0486761
MEETFVPLRGIKNDLRGRLMCYKQDWTGGFRAGYRILAPTTYIFFASAIPVISFGEQLERSTDGVLTAVQTLVSTAVCGIIHSIVGGQPLLILGVAEPTVIMYTFMFNFAKEQKDLGPKLFLAWTGWVCVWTAVLLFLLAILGACSIINRFTRVAGELFGLLIAMLFMQQSIKGLVEEFRIPQREDKSLAEFLPSWRFANGMFALVLSFGLLLTALKSRKARSWRYGSGSLRGFIADYGVPLMVLVWTAVSYIPTSSVPKGIPRRLFSPNPWSPGAYENWTVIKEMLDVPVLYIIGAFIPATMIAVLYYFDHSVASQLAQQKEFNLRKPSSYHYDLLLLGFLTLMCGLLGIPPSNGVIPQSPMHTKSLATLKHQLLRNKLVATARKSMRKNASLGQLYGNMQEAYHQMQTPLIYQGASSQGLNELKESTIQAASSMGNYIDAPVDDTVFDVEKEIDDLLPVEVKEQRLSNILQAILVGACVAAMPILKKIPTSVLWGYFAFMAIESLPGNQFWERILLLFTAPSRRFKVLEEYHATFVETVPFKTIVMFTIFQTVYLLICFGLTWVPIAGVMFPLMIMLLVPVRQYLLPKFFKGAHLQDLDAAEYEEAPALPFNLAAETELGAGASYAGDAEILDEAFTRSRGEFKHVSSPKITSTASTPANAPKSLESPRVSFSPRISELRGVPSPRSGGRGPHSPKTGEAKPSILGKSPSGSNTTS
>Rosch_v2.0_Chr4g0426551
MEETFVPFRGIRNDLRGRLSCYKQDWTGGFRAGFRVLAPTTYIFFASAIPVISFGEQLERETDGVLTAVQTLSSTALCGIIHSILGGQPLLILGVAEPTVIMYTFMFKFAKNRPELGSKLFLAWTAWVCMWTAILLFLLAILGACSIINRFTRLAGELFGLLIAMLFMQEAIKGLVEEFRIPERENPNSIQFQPSWRFANGMFALVLSFGLLLTSLKSRKARSWRYGSGSLRGFIADYGVPLMVLIWSAISYIPAGSGSVPKEIPRRLFSPNPWSPGAYENWTVVKDMLNVPVLYIIGAFIPATMIAVLYYFDHSVASQLAQQKEFNLRKPPSFHYDLLLLGFMVIICGLIGIPPANGVIPQSPMHTRSLATLKHQLLRNRLVTAARKCMRNNASLGQVYGSMQEAYQHMQTPLIYQEPSPRGLKELKDSTIQMASSMGNINAPVDETVFDVEKEIDDLLPVEVKEQRLSNLLQAIIVGACVGAMPFLKKIPTSVLWGYFAFMAVESLPGNQFWERILLLFTAPSRRYKVLEEYHATFVETVPFKMIAAFTVFQTVYLLVCFGITWIPIAGVLFPLMIMLLVPVRQYILPKFFKGAHLQDLDASEYEEAPAVSFNLATEREMSRAASFADDGEILDGVMTRSRGEIRHVCSPKVTSSTTTPSKEFTCIQSPLFSDKIYSPHLSELRVGQSPRNSGKGEFSQRTGQTKPSSLGKGKP
>Rosch_v2.0_Chr6g0298721
MDSIKSPFKGIVNDFKGRTACYRQDWIGGLCSGVRILAPTFYIFFASALPVIAFGEQLSRDTDGRLSTVETLASTAICGTIQSLFGGQPLLVLGVAEPTVIMYNYMYTFSKKRPELGTKLFLAWTGWVCVWTSLLLILLAIFNACNIISRFTRIAGELFGMLISVLFIQEAIKGVISEFSIPQAESPDKEEFLFEWLYANGLLAVIFCFGLLLTALKSRKARSWWYGTGWLRSFTADYGVPLMVLTWTAMSYALPSEVPHAVPRRLVCPFPWDKESLYHWTVIMDMGKVPIVYIFAAFIPAIMIAGLYFFDHSVASQLAQQKEFNLQKPSAYHYDLLLLGIMTLICGLLGLPPSNGVLPQSPMHTKSLATLRRQVIRKKMVKSAKDCMKENASNSEIYGRMEAVFIEMEGGSPPNPKELANLKEAVMKADNGGDLKGKFDPDKHIDAHLPVRVNEQRVSNLLQSLLVGVSILGIAAIKMIPTSVLWGYFAYMAIDSLPGSQFFERILLLFISPSRRYKVLEGSHASFVELVPYKYIVGFTLFQVVYFLMCFGVTWIPIAGILFPLPFFLLISIRQHVLPRFFHPAHLQELDSCEWEECPGAPQEKPHEAGGDEEGTESFFDAEILDEMTTSRGELKLRTSFSSTEDRFSQVHPDDAPRI
>Rosch_v2.0_Chr7g0193431
MEETFVPFRGIKNDLKGRILCYKQDWAGGLRAGIRILAPTTYVFFASTIPVISFGEQLERNTNGTLTAVQTLASTAICGVIHSIVGGQPLLILGVAEPTVLMYTFMFNFAKDRKDLGQELFLAWTGWVCVWTSILLFLLAILGACSIINRFTRIAGELFGLLIAMLFMQQAIRGVVEEFGVPEREKPNQTALLPSWRFGNGMFALVLSFGLLFTALRSRKARSWRYGTGWLRGFIADYGVPLMVLVWTAVSYIPVNDVPKGIPRRLFSPNPWSPGAYSNWTVIKEMMTVPPLYIVGAFIPATMIAVLYYFDHSVASQLAQQKEFNLKKPASYHYDLLLLGFLVILCGLIGIPPANGVIPQSPMHTKSLATLKHQLLRNKLVVTARNSIRKNSTLSQLYHNMQEAYNEMQTPLVYQRPSALGLKELKESTVQLASSTGYIDAPVDETVFDVDKDIDDLLPIEVKEQRLSNVLQALLAGGCVAAMPLLKKIPTSVLWGYFAFMAIESLPGNQFWERILFLFTAPSRRYKVLEKHHGTFLETVPFKTIATFTLFQTAYLLLCFGITWIPIAGVLFPLLIMLLVPVRQYLLPKFFKRAHLQDLDAAEYEEAPAIAFNMSFEDQDVQARINNIDGGEILDEIITRSRGEIRRTQSPKVSSLTPTSSLEGIKPAYSPRLTQRVYSPRLNELRGERSPRLNVQGHETENTPSPRLNELRGEQSPRMHGQGIETVQTPSPGPSVLGQSTPGSSSYKT
>Rubch_LG01.994
MLKPSIHFNINKLAWALVHPPRNPPFLISGFLLVCESLHSFALKLVEIQLQIIETSMEETFVPLRGIKNDLRGRLMCYKQDWTSGFRAGYRILAPTTYIFFASAIPVISFGEQLERSTDGVLTAVQTLVSTAVCGIIHSIIGGQPLLILGVAEPTVIMYTFMFNFAKEQKDLGPKLFLAWTGWVCVWTAGLLFLLAILGACSIINRFTRVAGELFGLLIAMLFMQQAIKGLVEEFRIPQREDKSLTEFVPSWRSWRYGSGSLRGFIADYGVPLMVLVWTAVSYIPTSSVPKGIPRRLFSPNPWSPGAYENWTVIKQMLDVPVLYIIGAFIPATMIAVLYYFDHSVASQLSQQKEFNLRKPSSYHYDLLLLGFLTLMCGLIGIPPSNGVIPQSPMHTKSLATLKHQLLRNKLVATARKSMKKNASLGQLYGNMQEAYHQMQTPLIYQGASSQGLNELKESTIQAASSMGNYIDAPVDETVFDVEKEIDDLLPVEVKEQRLSNLLQAALVGGCVAAMPLLKKIPTSVLWGYFAFMAIESLPGNQFWERILLLFTAPSRRYKVLEEYHATFVETVPFKTIAMFTIFQTVYLLICFGLTWVPIAGVMFPLMIMLLVPVRQYFLPKFFKGAHLQDLDAAEYEEAPALPFNLAAETELGAGASYAGDSEILDEGFYQKQSPRISELRGVPSPRSGGRGPHSPKTGEVKPSILGKSPSSNTSS
>Rubch_LG02.1051
MNCIKSPCKGIINDVRGRAACYKQDWIGGLCSGFRILAPTFYVFFASALPVIAFGEQLSRDTDGCLSTVETLTSTALCGVIQSLFGGQPLLVLGVAEPTVIMYNYMYSFSKGRPELGTKLFLAWTGWVCVWTSLLLILLSIFNACNIISRFTRIAGELFGMLISVLFIQEAVKGVISEFSIPKAESPDKEEFRFEWLYTNGLLAVIFSFGLLFTALKSRKARSWWYGSGCLRSFTADFGVPLMVLAWTGMSFAVPSKVPHAVPRRLICPFPWDKESLHHWTVIMDMGKVPSLYIFAAFIPAIMIAGLYFFDHSVASQLAQQKEFNLQKPSAYHYDLLLLGIMTCICGLLGLPPSNGVLPQSPMHTKSLATLRRQVIRKKMVKSAKDCIKENASHSEMYGRMEAVFIEMEGGSPPNPKELANLKEAVMKADDGGELKGKFDPEKHIDAHLPVRVNEQRVSNILQSLLVGASIFGIALIKMIPTSVLWGYFAYMAIDSLPGSQFFERVLLLFISPSRRYKVLEGSHASFMESVPYKYIVGFTLFQVVYFLMCFGVTWIPIAGILFPLPFFLLISIREHVLPKFFHPAHLQELDSCEWEECAGAPQEKPPEAGEEATDDFYDAEILDEMTTSRGELKLRTSFSSEDRFSQVHPDDAPRI
>Rubch_LG04.1460
MEETFVPFRGIKNDLRGRLSCYKQDWTGGISAGVRILAPTTYIFFASAIPVISFGEQLERETDGVLTAVQTLASTALCGIIHSVLGGQPLLILGVAEPTVIMYTFMFNFAKNRPELGSKLFLAWTGWVCMWTAILLFLLAILGACSIINRFTRLAGELFGLLIAMLFMQEAIKGLIGEFRIPERENPNSIQFQPSWRFANGMFALVLSFGLLLTSLRSRKARSWRYGSGSIRGLIADYGVPLMVLIWSAISYIPAGSGSVPKEIPRRLFSPNPWSPGAYENWTVIKDMLNVPVLYILGAFIPATMIAVLYYFDHSVASQLAQQKEFNLRKPPSFHYDLLLLGFMVIICGLIGIPPANGVIPQSPMHTRSLATLKHQLLRNRLVAAARKCLRNNASLGQVYGSMQEAYQQMQTPLIYQERSAQGLKELKDSTIQMASSMGNINAPVDETVFDVEKEIDDLLPVEVKEQRLSNLLQAIIVGGCVGAMPFLKKIPTSVLWGYFAFMAVESLPGNQFWERILLLFTAPSRRYKVLVEYHATFVETVPFKTIAAFTIFQTVYLLVCFGITWIPIAGVLFPLMIMLLVPVRQYILPKFFKGAHLHDLDASEYEEAPALPFDLVTERELSRTASFADGGEILDGVITRSRGEIKHVCSPKVTSSTATPSKEFRSIQSPLFSDKIYSPRLSELKIGRSPRNGGPMIGEAKPSNLGKSG
>Rubch_LG05.1050
MEETFVPFRGIKNDLKGRILCYKQDWTGGLRAGIRILAPTTYIFFASTIPVISFGEQLERNTNGTLTAVQTLASTAICGVIHSIVGGQPLLILGVAEPTVLMYTFMFNFAKDRKDLGQERFLAWTGWVCVWTSLLLFLLAILGACSIINRFTRVAGELFGLLIAMLFMQQAIRGVVEEFGVPERENPNQTALLPSWRFGNGMFALVLSFGLLFTALRSRKARSWRYGTGWLRGFIADYGVPLMILVWTAVSYIPVNDVPKGIPRRLFSPNPWSPGAYSNWTVIKEMMTVPPLYIVGAFIPATMIAVLYYFDHSVASQLAQQKEFNLKKPASYHYDLLLLGFLVILCGLIGIPPANGVIPQSPMHTKSLATLKHQLLRNKLVVTARNSIRKNSTLSQLYRNMEEAYNEMQTPLVYQRPSALGLKELKESTVRLASSTGYIDAPVDEALFDVNKDIDDLLPIEVKEQRLSNLLQALLAGGCVAAMPVLKKIPTSVLWGYFAFMAIESLPGNQFWERILFLFTAPSRRYKVLEKYHETFLDTVPFKTIATFTLFQAAYLLLCFGLTWIPIAGVLFPLLIMLLVPVRQYLLPKFFKRAHLQDLDAAEYEEAPAIAFNMSFEDQDVQARINNIDSGEILDEVITRSRGEIRRTQSPKASSLTPTSSLEAIKPAYSPRLTQRVYSPRLNELRGERSPRLTGQGLETVQTPSPQLNELRGEQSPPLNGQGLETRKTPSPGTTVLGQSTPGSSSYKT
>Rubch_LG06.2187
MESFTAPFRGIANDIRGRAACYKQDWIGGVHSGIGILAPTTYIFFASALPVIAFGEQLSRDTDGTLSTVETLASTAICGIIHSILGGQPLLILGVAEPTVIMYTYLYDFAKGREGLGREMFLPWVGWVCVWTSLFLIFLAIFNACDIINKFTRIAGELFGMLINVLFIQQTIKGMVSEFKLQKGEDPNGGTYQRELMYTNGLLGVIFTFGVLYTSLKTRKARSWWYATVSFRSFIADYGVPLMVVLWTVISFSVPHNVPSQVPRRLYSPLAWDTESLHHWSVIKDMGKVSPRYIFAAFIPALMVAGLYFFDHSVASQMAQQKEFNLKNPSAYHYDVLLLGFLTLLCGLIGLPPCNGVLPQAPMHTKSLAVLKKQLIRKKMVKSAKESIKQKASNSEIYGNMQAVFIEMDNWTADTSVVKDLEDLKEAVMKTDNKGENAKDAFDPEKHIDDFLPVRVNEQRVSNLLQSLLVAASVFAMPAIKKIPTSVLWGYFAYMAIDSLPGNQFWERLLFLFIEPSRRYKVLERGHASFMESVPFKYIATFTLFQLVYFLFCFGVTWIPIAGILFPLPFFLLIMIRQHFLPKFFQPHHLQELDSAEWEEVTGPSRRSLSVSSRESETTSEEGGVEQCDAEVLDELTTSRGELKVRASFSEDKRDYPSRSLVSSHILKPQTNGVLELKQRAMASQIIREWLGINSFAPATQTKLLELLGKLNQENVNSLTILVMGKGGVGKSSTVNSLIGERAVSISPFQSEGTRAVMVSRSRAGFTLNVIDTPGLIEGGYVNDMALNNIKSFLLNKTIDVLLYVDRLDAYRVDNLDREVVKAITDTFGKGIWNRALVVLTHAQLSPPDGLPYDEFVSKRSEALLKAVRLGAGLRRQEAQGSAIPVVLVENSGRCNKNEKDEKVLPNGTAWIPHVVQTITEVILGGSKSIFVDQKLIEGPNPNARRKFLIPIILVLQYFFVVKPIERQIKSDIARESRPSWEMRDTGSRKY
>Ruboc_01_G15735
MEETFVPLRGIKNDLKGRLMCYKQDWTSGFRAGYRILAPTTYIFFASAIPVISFGEQLERSTDGVLTAVQTLVSTAVCGIIHSIIGGQPLLILGVAEPTVIMYTFMFNFAKEQKDLGPKLFLAWTGWVCVWTAGLLFLLAILGACSIINRFTRVAGELFGLLIAMLFMQQAIKGLVEEFRIPQREDKSLAEFIPSWRFANGMFALVLSFGLLLTALKSRKARSWRYGSGSLRGFIADYGVPLMVLVWTAVSYIPTSSVPKGIPRRLFSPNPWSPGAYENWTQMLDVPVLYIIGAFIPATMIAVLYYFDHSVASQLSQQKEFNLRKPSSYHYDLLLLGFLTLMCGLLGIPPSNGVIPQSPMHTKSLATLKHQLLRNKLVATARKSMKKNASLGQLYGNMQEAYHQMQTPLIYQGASSQGLNELKESTIQAASSMGNYIDAPVDETVFDVEKEIDDLLPVEVKEQRLSNLLQAALVGGCVAAMPILKKIPTSVLWGYFAFMAIESLPGNQFWERILLLFTAPSRRYKVLEEYHATFVETVPFKTIAMFTIFQTVYLLICFGLTWVPIAGVMFPLMIMLLVPVRQYFLPKFFKGAHLQDLDAAEYEEAPALPFNLATETELGAGASYAGDAEILDEAFTRSRGEFKHVSSPKITSTTSTPGNAHKSLESPRVSCSPRISELRGVPSPRSGGRGPHSPKTGEVKPSILGKSPSSNTTS
>Ruboc_02_G01650
MDCIKSPCKGIINDVRGRAACYKQDWIGGLCSGFRILAPTFYVFFASALPVITFGEQLSRDTDGILSTVETLTSTALCGVIQSLFGGQPLLVLGVAEPTLQQRKARVGDQALSSLDGVCVWTSLLLILLSIFNACNIISRFTRIAGELFGMLISVLFMQEAVKGVISEFSIPKAESPDKEEFRFEWLYTNGLLAVIFSFGLLFTALKSRRARSWWYGSGWLRSFTADYGVPLMVLAWTGMSYAVPSKVPHAVPRRLICPFPWDKASLYHWTVIMDMGKVPILYIFAAFIPAIMIAGLYFFDHSVASQMAQQKEFNLQKPSAYHYDLLLLGIMTCICGLLGLPPSNGVLPQSPMHTKSLATLRRQVIRKKMVKSAKDCIKENASHSEMYGRMEAVFIEMEGGSPPNPKELVNLKEAVMKADDGGELKGKFDPEKHIDAHLPVRVNEQRVSNILQSLLVGASIFGIALIKMIPTSVLWGYFAYMAIDSLPGSQFFERVLLLFISPSRRYKVLEGSHASFMESVPYKYIVGFTLFQVVYFLMCFGVTWIPIAGILFPLPFFLLISIREHVLPKFFHPAHLQELDSCEWEECAGAPQEKSPEAGEEVTDDFYDAEILDEMTTSRGELKLRTSFSSEDRFSQVHPDDAPRI
>Ruboc_04_G19337
MEETFVPFRGIKNDLRGRLSCYKQDWTGGISAGVRILAPTTYIFFASAIPVISFGEQLERETDGVLTAVQTLASTALCGIIHSILGGQPLLILGVAEPTVIMYTFMFNFAKNRPELGSKLFLAWTGWVCMWTAILLFLLAILGACSIINRFTRLAGELFGLLIAMLFMQEAIKVRHPSLSIHAFSGQGKFASFRRLFFGVWGLVGEFRIPERENPNSIQFQPSWRFANGMFALVLSFGLLLTSLRSRKARSWRYGSGSIRGLIADYGVPLMVLIWSAISYIPAGSGSVPKEIPRRLFSPNPWSPGAYENWTDMLNVPVLYIIGAFIPATMIAVLYYFDHSVASQLAQQKEFNLRKPPSFHYDLLLLGFMVIICGLIGIPPANGVIPQSPMHTRSLATLKHQLLRNRLVAAARKCMRNNASLGQVYGSMQEAYQQMQTPLIYQEPSAQGLKELKDSTIQMASSMGNINAPVDETVFDVEKEIDDLLPVEVKEQRLSNLLQAIIVGGCVGAMPFLKKIPTSVLWGYFAFMAVESLPGNQFWERILLLFTAPSRRYKVLVEYHATFVETVPFKTIAAFTIFQTVYLLVCFGITWIPIAGVLFPLMIMLLVPVRQYILPKFFKGAHLQDLDASEYEEAPALPFNLVTERELSRTASFADGGEILDGVITRSRGEIKHVCSPKVTSSTATPSKEFRSIQSPLFSDKIYSPRLSELKIGRSPRNGGPMTGEAKPSILGKSG
>Ruboc_05_G12171
MEETFVPFRGIKNDLKGRILCYKQDWTGGLRAGIRILAPTTYIFFASTIPVISFGEQLERNTNGTLTAVQTLASTAICGVIHSIVGGQPLLILGVAEPTVLMYTFMFNFAKDRKDLGQELFLAWTGWVCVWTSLLLFLLAILGACSIINRFTRVAGELFGLLIAMLFMQQAIRGVVEEFGVPERENPNQTALLPSWRFGNGMFALVLSFGLLFTALRSRKARSWRYGTGWLRGFIADYGVPFMILVWTAVSYIPVNDVPRGIPRRLFSPNPWSPGAYSNWTVIKVEMMTVPPLYIVGAFIPATMIAVLYYFDHSVASQLAQQKEFNLKKPASYHYDLLLLGFLVILCGLIGIPPANGVIPQSPMHTKSLATLKHQLLRNKLVVTARNSIRKNSTLSQLYRNMEEAYNEMQTPLVYQRPSALGLKELKESTVQLASSTGYIDAPVDEAVFDVNKDIDDLLPIEVKEQRLSNLLQALLAGGCVAAMPVLKKIPTSVLWGYFAFMAIESLPGNQFWERILFLFTAPSRRYKVLEKYHETFLDTVPFKTIATFTLFQAAYLLLCFGLTWIPIAGVLFPLLIMLLVPVRQYLLPKFFKRAHLQDLDAAEYEEAPAIAFNMSFEDQDVQARINNIDSGEILDEVITRSRGEIRRTQSPKASSLTPTSSLEAIKPAYSPRLTQRVYSPRLNELRGERSPRLTGQGLETVQTPSPCLNELRGEQSNGQGLETRKTPSPGPSVLGQSSPGSSSYKT
>Ruboc_06_G16620
KQSKTKSKWDFRNPHSTLWRRSGEQTLKQRRVKKETQACFHDTYTASRTLLLKFLINIPAKTPAEMESFKAPFRGIANDIRGRAACYKQDWIGGIRSGIGILAPTTYIFFASALPVIAFGEQLSRDTDGTLSTVETLASTAICGIIHSILGGQPLLILGVAEPTVIMYTYLYDFAKGREDLGHELFLAWVGWVCVWTSLFLILLAIFNACDIINKFTRIAGELFGMLINVLFIQQAIKGIVSEFKLQKGEDPNGGTYQRESMYTNGLLGVIFTFGVLCTSLKTRKARSWWYATGWFRSFIADYGVPLMVVLWTVISFSVPHNVPSQVPRRLYSPLAWDSESLYHWSVIKDMGKVSPGYIFAAFIPALMVAGLYFFDHSVASQMAQQKEFNLKNPSAYHYDVLLLGFLTLLCGLIGLPPCNGVLPQAPMHTKSLAVLKRQLIRKKMVKSAKESIKQKASNSEIYGNMQAVFIEMDNWTADTSVVKELEDLKEAVMKSENKGENAKDAFDPEKHIDDFLPVRVNEQRVSNLLQSLLVAASVFAMPAIKKIPTSVLWGYFAYMAIDSLPGNQFWERLLFLFIAPSRRYKVLERGHASFMESVPFKYIATFTLFQLVYFLFCFGVTWIPIAGILFPLPFFLLIMIRQHFLPKFFQPHHLQELDSAEWEEVTGPSRRSLSISSRESETTSEEGGVEQCDAEILDELTTSRGELKVRASFSEDKRGQVHPQNFGQTE
