# Supplementary material for: Transcriptomics of long‐term, low oxygen storage coupled with ethylene signaling interference suggests neofunctionalization of hypoxia response pathways in apple ( Malus domestica )
Source: Plant Direct. 2024 Dec 20;8(12):e70025. doi: 10.1002/pld3.70025 (PMC11660084; doi:10.1002/pld3.70025)
Supplement: Supplementary file 2 — Data S2: Homologs of all 606 hypoxia response genes identified in this study across 42 representative species of land plants). [file PLD3-8-e70025-s004.gz › 01-integratedGeneFamilies_dir/9898.fna]

>gnl_Ambtr_v1.0_evm_27.model.AmTr_v1.0_scaffold03576.1
ATGCGGAATGGCAGAATCACTAGTGACCCAAAAGAAGAAGAGAAGCAAGATGGGAATTTTCCAGAAAAGAAATTGCATTTATTGAAAGCCCTGCAGCACTCGCAAACACGAGCAAGGGAAGCAGAAAAACAAGCCTCTCAGGCCCAGCTCGATAAAGAAAATGTGGTGGCCCTCTTCTTCAAGGAGTCTTCTCGATCCTTTGCATATCGACAGTGGTTAAAGCTGCTCGAAGCCGAGATCTTGATGCTTCAGTCCAACCTCTATAAACCAAACCCCATCTCTCCTTCTGCACGAATAGAAGGAGAGAAGAGAGAAACAGCAAAGACCAAGAATAATAGAGAGAATGGTCTTGTGGATACCTTGTGGGGTTTTGCAGGGTTTACATTTTGTTTGGAAAGTGTGGGGTTCCTCATGGGGTGGAAGTTGGCAAATGTATGCTCAATCCAAGGTTTTGATTTCACAAGTATTTGGAGAAATTTGTGTTCTGATTGT
>gnl_Aquco_v3.1_Aqcoe6G076100.1
ATGGACCCATCATCCACCTTGGCTGGGTGGATTTCAGATTCTTATAGTTATGGAGAAAGAAATTCATCAAAAGGATCATCTAAAGCTGTTTGTTGTGATGAATGGTGTTTTTCATTCAATTCTAAAGATTGTTGTAAACAAAACTGTTTGAATCATAAGTGTTATATGACTGAACAAGAAGTGATGATAATGGGAGCAGTAGAGGTTTCTAATAAGTCTCATTCTCAATTATACTCTTGTCCAAACCTTATGCAGAATTGTGATCTTCCACCACCAGTTAAGATTTTCACAGGTGTAGATAAAAATGTTCTCAATTCTATCAGACCAAAGCATATAATCAGTAATATTAGTCGTGAAGGAGAAAATAGAGAGCTGCCTGCAGGCAAAAATACTGACGAAAGCGATAAGTTGGAACTCATGAAAGCCTTGCAGCTTTCGCAGTCACGGGCAAGAACAGCTGAGAAGAAGGCCTCATTCTTGACAGCAGAAAGAGACCGGCTTTCATCCTTGCTTCTTAGTGACTCATTGCGGCTTTTTGCACACCGCCAGTGGGTTAAACTTCTCCAGTTTGAAGTATCACAGTTGCAGTCACAGAAGCAAAAGAAGGCACAAGATTTATGTAGCAGTTGCAGCAATAGACATGAAATAAATAAAGGATCGTCAGAGGCAGATAATGGTGAAAATGTAGGTAGTTTAGGATGGTGCATGACTTTGGCTTTATGTTTGGGCATTGCTAGTGTTGGTGTTGCTGTTGGCTACAGATACTTGTTT
>gnl_Betvu_v1.2_Bv6_138760_iszy.t1
ATGGCTAATTGCGCGACGCCAAAGAATCAACAGTTGTTCAATATAAAAGGGTTTGACGAGAATGATTTGATGATGAGAGTTATGCTGTCACAAAAACCAGGACATAATGATCTTATCCAAAACTGTGATCTGCCTCCTCCTACAAAGGTCATTTCTGGGTTGTCTGACAATGTAACAGTTATCAGTCCCATGAATAGAAAAAAAATACACAACTTTGTAGGTGATCATCATCATGTTAAGGATGATGGGAATACAAAACTGGGGCTTCTGAAGGCACTAAGGTTGTCTCAGACACGAGCACGCGAAGCAGAAGCCAAATATCAGGCGATCATCAAGGAAAGAGACGCGCTTGGCTATGCTTTCGTGCAAGATTCGATGCAGATTTTCGCATACAGGCAGTTTGTGAGGTTGCTTGAATTCCAAGTCTCACAGTTTGAGCAGCAGAAACAGCAGCAACAGGAGTTGTATGATTGTGGGAAGAGAAAACATGGAGAAGAGGGTGATGATGGAAGTGGAAGTAATGGGTTAACATTGTTGATAACTATGGCTTTCTGTTTGGGGATAGCTGGGGTTGGATTTGCCATTGGTTGCAAATACTTCTAT
>gnl_Carpa_v0.4_evm.model.supercontig_55.66
ATGGCGGGATGGGCATCCAAGAAACCAAGGTTGATGTCGAACGAGATTAAAGATGCTAACTCTCTGCTTTCTCAGAAATCCAGCTTCGAGTTCATGCATAACTGCGATCTTCCTCCGCCGTCGAAGATCTTCTCGTGGTCGGAGAAGACGGTGGTTATGTCGTCCATGAACAGGATTTGCAGCATCGAGGGACGCGAAGATGAAGGGTACGAGGTTGATGTATGCAAGGAGGGGAGGAATGAGAAGTTGGAGGTTTTGAAGGCATTGAGATTGTCGCAGACGCGTGCGAGGGAGGCGGAGAGGAAGGTGGAGAGATTGGGGAAGGAGAGGGATTGTATGTCCAAGGCTTTGTTGGAGGAGTCTTTGAGGTCGTTGGCATATCGGCAATGGGTTAAGTCGTTGGAGATTCAGGTGCGCGTGTTGCAGAAAAAGTGGGAGAGATGGGAGGAGAAGCATTCTTGTTATGGGTGCTGTGAGAAATCAATGGAGGGAGAAGATGGTGGAGGAGGAGGGGTAGGTTGGTTTGTGGCTTTAGCACTTTGTTTGGGAATAGCATTTGGTTGTAGATACATTTTT
>gnl_Elagu_v2.0_p5_sc00001.V1.gene3505
ATGAATGGATGTAATAACTCCACCAACTTCTCCTGGCCGGAGGTCTCAAGCAAAAATAAGCTCACAGCCCGGCAGTTGGAGCAACGTGAGAGAGAGACTTCAGCTGGTGGCCGCCTCCAGAACTGTGACCTTCCACCTCCCCTCAAGGTCTTCTCAGTCAAGGGGTATGATGACAAGAGGGGGATTGGAGACATCAGCCCTGCTATTCCAGTACAAGAACAAGCTGCCCCGACTCCAGCACCGATCAAGGACGATCACATGGAACATGAACTGGGATCGAAGCATGGAAGCGGTGAGAACTCGAGCCTGTTAAGGGCCCTGCAGCTCTCACAGACACGAGCAAGGGAAGCCGAGAAGGCGGCCTTACTGGCGAACAAACAAAACAAAGAGTTGGCCGTGCTGATCTTGGAGGAGTCGTTGAGACTGTATGCGCACCGGCAGTGGGTGAGGCTGCTCGAGATTGAGGTCTCAATGCTAGAGAAGAGGAGGTCGATGACCGTGGAAGAGGAAGCGAAGGATGAGGATGATGCAGAGCCTACCGACTCATGGTTTTTGGCTTTGGCCCTGTGCTTGGGCATTGTCAGTATGGGGTTTGTATTTAGCCGCTGCATGTTT
>gnl_Elagu_v2.0_p5_sc00068.V1.gene335
ATGGATGAGAGGCCGAGCTGTCGTCCACCAACCAAAAAAGGGTGGTTCGACGGGCAGTTTGAACACTATGACAAGGAGATGTTAGTGGGCTTCGAGCTCTCCAATCGATCTTCTGGTGTCGCCGACCTCCTTCAGAATTGTGACCTTCCCCCTCCACTCAAGCTCTTCTCACCAATCGAAGATGATGATAAAAAGAATAAGATCGATACCATCGGTTCTACACCTTTGGTTGTGCCACAGAAGTCTCTCCTAAAAGCAGCTCCCAGCAAGGCTAACAGGTGGGATGGTGAATTGGGATCGGATAATGGTGGAGAGAATCCAAGCCTGCTGAGAGCTCTGCAGCTCTCGCAAACACGAGCAAGGGAAGCCGAGAAGGCGGCGTTTCAGGCGAATGCTAGAAACGAGCAGATGGCCTCGCTGCTCCTGCAGGAGTCATTGAGACTCTCGGCTCATAGGCAGTGGGTGAAGCTGCTCGAGATGGAGGTCTCCATGCTTCAAGAGAAGATATTGTGGTCACAGAAAGAGGAGGAGCATGCGGAAGATACTGCAGTGCCCGCAGCAGCTGCATGGTGCTTGACGTTGGCAATCTGTCTGGGAATTGCTGGAGTTGGCCTTGCATTCGGCCGCTACATATTT
>gnl_Manes_v6.1_Manes.13G097300.1
ATGGCAGGATCGAATTTCCAGATTTTGAAGTCTAGAGGCGCCGTTGATGAGAATGATATGTTGATGGGTGCTTTGCTTTCTCAAAAATCTGGTATTGATTTACTGCAGAATTGTGATCTGCCTCCACCTGTGAAGGTGTTTTCAGGGTGGGATACGACGGTCATCTCACCGGTGAATAGGGTTTTTGGGCTGATGAGCAGAGAAGAAGATAACACTGGTTTTGATATCAATGGAGGTGAGAATGAGAAGTTGGAGCTTCTCAAGGCGTTGAGATTGTCACAGACAAGGGCAAGAGAAGCAGAGAAGAAAGCTGCAAATTTGGTTAAGGAGAGGGATTTTATTTCGAATGCTTTGTTGAGAGAATCCATGCAGCTGTTTGCCTATCGTCAGTGGCTGAGGTTGCTTGAGGCTCAAGTCTTCAAGTTGCAATCAGAATGGCAACCACAAGAAAAGTTTGACGAGGGAAAGGATTGTGTGGGTGGTGGTGGTGGCAGCGGGGGTGGGATGGCTTGGGTGGTGGTGGGTATGGCGGTTTGTTTAGGCATTGCTGGTGTGGGACTTGCTTTTGGCTGTAGATATTTGATT
>gnl_Medtr_Mt4.0v1_Medtr3g086760.1
ATGGGTGGCCAACAAAAGAAGATTAGTCAAAGAGCAAGGGATCATGTTATGGGTTTCAAAGTTTCTCACAAGCCTGCAGGGTTTGACCTTATGCAGAACTGTGATCTTCCTCCTCCTTCCAAGGTTTTTCTAGGTCCAGATAAGACCGTCATATTTTCCATGAATAGGGTCTGTAACATTTCAGGCAAAGAAGAAGAGCAAGATAGCAAACAGTATGGTACTTACCAGCTCGAAAATGGTGATGATGAAAAGGATAAAATGAAGCTTCTTAAAGCGCTGGAAGCATCTCAAACACGGGCCAGAGAGGCAGAAAAGATGGCTGCAATTCTAAGAAAAGAAAGGGATGGTCTCTCTATTGCTCTGTTGGAAGAGGCCATGCAGTTGTTTGCTTGTCGCCAACAGATGAGATTGCTTGAGCTTCAAGTTTTGAAACTGCAACAACCCCTTTGGCTGCAGCAACAACCAGCAATGTCGATGTTTGGTTGCTATGCCAGATCTTCAGAGAGAACTGTAGGATTTCCCAATGAAGATGGCCACGATGAAAAAACCACTAGTGTTACATGGGTTCTGGCTTTGATTTTTTCATTGGGAATTGGGGTTGCCAGTGCCCTTGCTTGGGGATAC
>gnl_Mimgu_v2.0_Migut.H02322.1
ATGTCTGCGTGGATGTCGTCAGCAAATCGAGAGTCGAACCCCGTAGGCTTCGAGAGATTCGATAAAGACACAACGGGCTATGTTCTTTTTCCCAAATCGGCCCTCGGTCTAATGCAAAACTGCGATTTACCGCCTCCGGTGAAGCTCTTCTCGGGTCCAAACGAGACTCTTCTTTCAAAAGAGAAGGGCGAATTGGAGATTCTAAAGGCGTTGACACTATCACAAACACGAGCGAGAGAAGCGGAGAGGAAACTCAGAACCCTAATCAAGGAAAAAGACGAGCTCTCCAGAATGCTAGTGGACGACTCGTTGAGATTATTCGCTTACAGGCAGTGGGTTCGTTTGCTTGAGTTGGAATTGAATTTGCAAAGGCGGCAGCAGCAGAAGAAAGAGGATGATGTAATGAATTATGCAGACGAATCGAAGGAAGAGGAAAATTACGAAAAAGACGGTATTATTAGCACCAAGAATCAATGGTGTACAGCTATAGGGCTCTGTTTGGCATTTGCTGGTTTCGGTTTTGCATTAGGTTACTACAGTTATCTTTTC
>gnl_Nelnu_v1.0_NNU_017472-RA
ATGGAAGAGAAGGTTGGTGGGTTTCATCAAGCGTGTTTGTCTTTGCAGTCTGGCCATGGAGGGTATGGGGACAGTCAAAATTGCTACATGACGGAGGAAAAGGAGATGGTGATGGGCCTCGTTCATTCTCACAAGTCCTGCCTCGACCTCGTGCAGAACTGCGATCTCCCTCCACCCATCAAAGTCTTTGCTGCAATCGATAGAACTTTCGCTTCTCCCAAGATCAGCCGAGAATACAGAGAGGATTCTCCTACACTCCCATGTGCGGGCCAAGATGAGAAGCTGGGCTTGTTGAAAGCCTTGCATCTGTCCCAGACTCGGGCAAGGGAAGCAGAGGAGAAGGCAGCACTTATGGCCAAGGAGAGAGATTGTTTGTCTAACTCACTTCTTGAGGAATCATTACAGTTATTTGCCCACCGGCAGTGGGTGAAGCTGCTTGAGATTGAGGTCTCACGATTGCGGTCACAGAAGCAACAGCAGCAGAAACAATCATGTAGTGGCTGCTGCCAATCGGACACAGAGCAGGGAGCAACGAAAGAGGAGAAGGAAGAAGGTGACGTGGGTAGCTTAACATGGTACATGGCTTTTGCACTATGTTTGGGCATTGCTGGAGTAGGATTTGCTTTAGGCTATGGATACCTGTTT
>gnl_Orysa_v7.0_LOC_Os08g37690.1
ATGCCGCGGCGGACGGCGAGCAGCGCGGCCGCGGCGCCCGGCCGCGGCGGGATGGAGTGGGAGCTGGAGCGGGAGATGGTGCTGATGGCGGCGGCCGGCGGCGAACACCAGAAGAAGCAGAGGCAGCAGCAGCCGGCGCGGCGGGCGTTCGCCACCGACCTGCTCCAGAACTGCGACCTGCCTCCTCCCGCGAAGCTCTTCGGCCCGCTCCCCACTCTGCAAAGGTTGGAGAACGCGGCGGCGTGGACGAGCACGAGCCCGGATCGGAAGGGCGGGGACGGCGAAGGCGGTGGTGGTGACGGCGGCGACCGCCTGATGCGTGCGCTGCGGCTGTCGCAGTCGCGGGCGCGGGAGGCGGAGGAGAAGCTGGCGGCCGCCGGGGCGAGCAACGGCGAGCTCTCGGCGCTGCTGGTGCGGGACTCGGTGGTGCTGTCGGCGCACCGCCGGTGGGTCATGATGCTGGAGGCCGAGAACTCCGGGCTCAGAGGAGCAGCAGGAGCCGCCGGCTCGGCCAAGGAAGGCGTCGGCGAGGACGAGGACGAGGACGACGACGGCGGCGCCCGGCGCGGGGCCGCTGCGTGGTGGCTCGCGCTCGCCGTCTGCGTCGGCATTGCCGGCATCGGCCTCGCCATGGGCAAGCTCCTC
>gnl_Orysa_v7.0_LOC_Os06g45780.1
ATGGAGGCCACATCCCGCGCCAGCAACACCAACAACCACCCGGCAGCGACGGCGAATGAGGGGATGCTCTCCTCCTCATCGGCGTCGACGACGCGGCTGTCCACGGGGAGACAGCCGTTGCTCGCCCCCGGCCGCCGCCAGCTTCTCCTCCGCCTCCCGCGCCGAGACGGCGACAGCCGCAGCGCACGCATCAGGCGGTCGCGGCCATCACCATCCCGAGTGAGATGGAAACGCTGCGACCGCCTGATGCGTGCGCTGCGGCTGTCGCCGTTCCGGGCGCGGGAGGCGGAGGAGAAGCTGGCGGCAGCAGGGGCGAGCAATGGCTGTCTCCCCGTGGACGGCCGCGTCGTCGCCGCCAACGAGAAGGTTCGCCGTCGCCGCCGGGTGGTTGTTGGTGTTGCTGACGCGAGATGTGGCCTCCATGGAACAGCCGCAGCCAGCCGCCGTCGCGGCGCCGCTCTCCTCCTCTCCCGCCTCACCCGG
>gnl_Phavu_v2.1_Phvul.001G254200.1
ATGGGGGGGCAACAGAAAAAGGACAGTCAAACTCAGAGAAGAAAAAACGAAATTATGGGTTTCTCAGTTTCTCTCAAGCCTTCGGGGTTTGACCTCATGCAGAACTGTGATCTTCCTCCACCTTCCAAGTTTTTCATGGGTCCAGATAAAAGTGTGATATTGTCCATGAATAGGGTGTATGACATTGCAGGCAAAGGAGAAGAGGAAGATAGCAAACACTCTGGTGCTAACAGGACGGGAAATGGCGATGATGAAAGGAATAAAATGGAACTTCTGAAGGCGCTGCAAGCATCTCAGACACGGGCCAGAGAGGCAGAAAAGAAAGCTGCACTTCTGCAAAAAGAAAGGGAGTGTCTTAAAATTGTTCTGTTGGGGGAGGCCATGCACTTGTTTGCATATCGCCAACAGGTGAGATTGCTTGAGCTTCAAATTTTGCACCTGCAACAATCCCTTTGGCTGCATCAACAACCAGAGGGAGATGAATATGAAGAAGAAACTACTAGTGTTGCATGGGTTCTGGCTTTGGTTTTTTCGCTGGGAATTGGAGTCACCGCTGCCCTTTCTTGGAGATACTATCTG
>gnl_Poptr_v3.0_Potri.007G097400.1
ATGGCAGGATGGCCAGCATCAAACAACCAGAAGATGAATTCTAGAGCTTTGAAAGAGAATGATTTGTTGTTGGGCCCCTTGCTTTCTCCAAGTTCTGGTTTTGACTTGATGCAGAATTGTGACCTACCTCCTCCGTTGAAGGTCTTTTCTGGGTCAGATAAGACTGTCATATCATCAATGAATAGGGCTTTTAGCATGATTGGAAGGGAACATGATCATGATGATTTCGATGTGTCTAGAGGTTGTGGTGGTGAGAATTATGAGAAGTTGGAGGTTTTGAAGGCATTAAGGTTGTCACAAACAAGAGCAAGGGATGCAGAGAGGAAGGCTGCAAGTTTGATCAAGGAGAGGGATTGTGTTGCCAATGCTTTGTTCCACGATTCCTTTCAGTTATTTGCTTATCGCCAATGGGTGCGGTTGCTTGAGTTTCAAGTTTTGAAGGCACAAGAACAATGGCAACAGCAAGAAAAGAAATTGTGTTGTGGTTGTGGTAGATCAAAGGAGGTGAAAGACCAGTTGGAAGAAGAAGAGGGTTCAGACGATGGGAGCAGGGAGTATTGGATAAATGTGGCTTTGAAATTTTTTCTGGGCTTTGTTGGCTTCGGACTCGCATTTGGTTGCTGTTATTTGTTA
>gnl_Poptr_v3.0_Potri.005G071400.1
ATGGCTGGATGGCCGGCAACAAACAACCAGAAGATGGATTCTAGAGCTGTGAAAGAGAATGATATGTGGTTGGGTCCCTTGCTTTCTCCAAATTCTGGTACTGACTTATTGCAGAATTGTGATCTGCCTCCACCATTGAAGGTTTTTTCTTGGTCAGATAGGACTGTCATATCATCGATGAATAGAGGTTTTAGCATGACGAGAAGGGAACATGATCATGATGATTTTGATGTGTATAGTGGTTCTGGTGGTGAGAATTACGAGAAGTTGGAGCTTCTGAAGGCATTAAGGTTGTCACAGACAAGAGCAAGGGAAGCTGAGAGGAAGGCTGCAAGTTTGGTTAAGGAGAGGGATTGTGTTGCCAAAGCTTTGTTGCATGAGTCCTTTCAGTTATTTGTTTATCGTCAATGGGTGAGGCTGCTTGAGTTTCAAGTTTTGAAGGCACAAACACAACGTCAACAGCAAGAAAAGAAATTGTGTTGTGGTTGTGGTAGATCAAAGGAGGCGAAAGACCATTCAGAAGAAGAAGAGGCTCTTTGTGATGGGAGCAGGGAGTCTTGGATTTGTGTGGCTTTGACATTTTGTATGGGCATTGTTGGTTTAGGACTTGCCTTTGGTTGCTGTTATTTCTTA
>gnl_Prupe_v2.1_Prupe.6G193900.1
ATGGCTGGGTGGACATCAAATAACCCAAAGTTGAATCCCAAAGCAGTGGATGGGAATGAAATGTTGAAGGGTCTAAATTTAACTCCTGTTTCTCACAAGTCTTCTGGTTTGGACCTCATACAGAACTGCGATCTTCCTCCTCCGATGAAAGTCTTTACGGGTTCCGATAACAAGACTGTTTTGTCATCCATGAACAGGGCTTGCAGCATGAGTATGACCCAAGAAGATGATAACAGGGATGAATTTGACATGTGTGGAAACAGAGGTGACGGCGGCGAGAATGAGAAGTTGGAGCTTTTGAAGGCGTTGAGGCTGTCGCAGACAAGAGCAAGAGAGGCAGAGAAGAAGGCTGAGAAATTGGGAAAGGAGAAAGACTGCCTTTCTGATGCTCTGCTTGCGGAGGCCAGGGAGTTGTTTGCGTATAGGCAATGGGTGAGGTTGCTTGAGCTTAAAGTTTCCAAGTTGGAGTCACAATGGGCAGAGCAAGAGGAAGAGGGATCTTTTTTGGGTGGCAGATCAAAGGGTTTGGAGGAGCAGTCGGTGAAGGAAGGAGATGAGGGTGAGAATGGGGATGGCATTTCTTGGATTGTAGCTTTGGCTCTTTGTTTTGGCATTGCCGGGGTAGGCTTTGCATTTGGCTGCAGATATTTATGT
>gnl_Solly_v2.4_Solyc11g010320.1.1
ATGGCTGGATGGTTGATGAATAATCAAAAGTTAAGTCCTATGGGGTTGATGATCAACAAAGATGAGATGAATTATGTGTTTGGTCAAAAACAAAAATCAAGTCTTGATTTTCTTATGCAGAATTGTGACTTGCCACCACCTCTCAAGGTGTTTTCTGGTCCTGATATGAATGATGATAATGTTAAGGAGGTGAATATCGAGGTTAGACGAGAACTAGGGAGTGATAGGTTGGAGGTTCTAAAGGCGTTGAGACGATCACAGACACGAGCAAGAGAGGCAGAGAGGAAGTACCTGGCATTGCAGAAGGAGAAGGAAGCTCTTTCGAATTTAATGTTGGATGAATCAGCGCGAGCTCTTGCTTATAGGAACTGGATCAAAGTTCTTGAGCTACAACTTCTGCAGTTGAAAACACAAAAACAGCAGAAACAGCAGCAGAAACAATATGAACAATGGAACAGAACAAAAGAAGATGAAAATGGTACAAATGGTGTAACATGGCTCATAGCAGTTGCTTTCTGTTTAGGCATAGCTGCAATTGGTTACAGATACCTCCTT
>gnl_Sorbi_v3.1_Sobic.007G227500.1
ATGGAGGTGGATCCGGCGGCGGACGAGAGGAGGAAGAACAAGGGCGGGCTGGAGTGGGAGCTGGAGCGCCACTACGACGACTTAGAGCGGGAGATGATGCTGATGGCCGCCGACGACCGGCCGCACAAGCAGCAGCGGTGGCGGCACCGGCCCGATCTGCTCCAGAACTGCGACCTGCCCCCACCGGCCAAGCTCTTCGGCCCCGTCCCCACTCTGCAGAGGCTGGAGACCGCCGCTGCCAAGGACGACGGCCTGCTGCGGGCGCTGCGCTTGTCGCAGTCGCGCGCGCGGGAGGCGGAGGACAAGCTGGCGGCCGCGGGCGCCACCAACGTCGACCTCGCGGCGCTGCTCGTGCGGGACTCCGTCGCGCTGTCCGCGCACCGCCGCTGGGTCATGATGCTGGAGGCCGAGAACTCCCTGCTCCGAGGACGAGGAGAAGGTGCGGACCCGGAACCGCAACCAGACCCAGACCACGGCGCCGGCGGGGTGGCCGTGTGGTGGGTCGCGCTCGCCGTCTGCGTCGGCGTCGGCCTCGCGCTCGGCAGGTTCCTCTGC
>gnl_Spipo_v2_Spipo2G0045900
ATGATGCTGCCGCAGGGGGCCCTGGACCTCCTGGAGAACTGCGACCTCCCCCCGCCGCTGAAGCTCTTCCCGGAGCCCCGCCACCGGAACACGGAGGGCGGCGGCGCCACCGACGAGCACCGCCACCTGCTGAGAGCCCTCCGCCTGTCGCAGACCCGCGCGCGAGAAGCCGAGGCGGCGGTGGCGGCGCTGGCCGAGAGCAACGCCCGCCTGGCCTCCCTCCTCGCGCGGGAATCGATGAGGCTCTACGCCCACCGCCAGTGGCTGAGGCTCCTCGAGGCGGAGAAGACCACCTGGTTGCGCCGCCAGAAGACCAGCGCCGCCGCCGCCGCCGCTCCCGTCCCGGAACCCCCCACCGCCGGCGTGCTCCTCGCCCTCTGTCTGGGCATCGCCGGCCTGGGCCTCGTGATGGGCTACCGATTCCTCTTC
>gnl_Theca_v1.1_Thecc1EG001035t1
ATGGAGCCATCAGCAATAGCCAGACAGGTGCAGAACCATCAGAAGTTGAATTCCAGGGTTGCTAAAGAGAATGATATGATGTTAGGGACTCTTATTTCTCAAAAGTCTGGTATTGATTTAATGCAAAACTGTGATCTCCCTCCACCTCTCAAGGTCTTTACAGGGTTGGATAAGGCGGTTGCTTTGTCGATGAATAGAGTTTGCAGCACGGGACGAGAGACTGATAAAGACGATCATGAGCTTCTGGTATTTAGAAATGAAGGTGAGGATGACAAGTTGGAGCTTTTGAAGGCGTTGAGATTGTCTCAAACGCGTGCGAGGGAAGCAGAAAAGAAGGCAGCAGGCTTGGCTAAGGAGAGGGAGCGTATATCGAATGCCTTTGTGAAGGATTCGTTGCAGTTGTTCGCTTATCGGCAGTGGGTGAGATTGCTTGAGATTCAAGTCTCAAAGCTGCAATCCCAGTTGCTAAAGCAAGAGAGGCATTGTTGTGACAAACCAGAAGGGAAAAGTTTGCTGCCAGAGGGAAATGAGGGCGGAAATGGGGATGAGATGTCATGGTTTGTTGCTTTCGCGGTTTGCCTTGGTATTGCCAGTGTGGGTTTTGCATTTGGTTATAGATATTTGCTC
>FraveV4A2_1g20210.t1
ATGGCTGGGTGGATTTCAAGTAATGCAAAGATGAATCAAAAAGCTGTGGATGGGAATGAAATGTTTCTGGGTCTATCCAAGTCTGCTGGTTTGGACCTCATACAGAATTGTGATCTTCCTCCACCCATGAAAGTCTTCACTGGTTTTGCAGACAAGACTGTTGTGTCATCCATGAACAGAATTTGCAGCATGATGACTGGAGAGGATCACGAAAACAGCCATGAGTTAATCGACATGGGTAGAGGAGATGGTGGTGATCAGAATTATGGGAAGCTGGAGCTTTTGAAGGCCTTGAGGCTTTCGCAAACAAGAGCGAGGGAGGCAGAGAAGAAGGCTGAGAAGTTGGCAAAGGAAAAGGAATGCCTTTCCAATGCTCTGCTCGCCGAGGCGAAAGAGCTGTTTGCTTACAGGCAATGGGTGAGGTTGCTTGAGCTAAAAGTTTCCAAGCTGCATTCACAATATGCAGAACAAGAACATCAGGACTGCTATGGCTGCGAGACTTGGATTGTGGCGCTCGCACTTTGTTTGGGGATTGCTGGTGTTGGCTTTGCGTTTGGCAGCCGATACATGTAT
>Maldo_HF_34138
ATGGCTGGGTGGATATCTAATAACACAAAGTCGAATCCTAAAGCTGTTGACGGGAACGAAATGTTTCTGGGTCTAACTGCTGTTTCTCACAAGACTGCTGGCTTACACCTCATACAGAACTGCGATCTTCCTCCACCCTCGAAACTCTTTACGGGGTCGGGTCAAACTGTTGTGTCATCCATGAAAGGGGTTTGCCGCGTGAACTTGGATCGCGATAATGATGATCACACGGATGATCAGTGTGACACGGATGGTAACCAAATTGACGGCGAGAATGAGAAACTGGAGCTGCTGAAGGCGTTGAGGCTGTCGCAGACGAGGGCGAGAGAGGCGGAGAACAAGTCTGAGAGGTTGGAGAAGGAAAAAGACCGTCTCTCTAATGCCTTGCTTGTGGAGGCTAAAGAGTTGTTTGCTTACAAGCAATGGGTGAGGTTGCTTGAGCTTCAAGTTTCAAGGTTGCAGTCACATTGGGCGGAGGAAGACAATAATAAGGCAAGTTGTGGTTGTGGCAGATCGAAAGGAGACGATGATGGGGATGGCATCACTTGGGTTGTAGCTTTGGCGCTTTGTTTCGGCATTGCCGGCGTAGGATTCGCATTCGGATGCAGATTCTTGTAC
>Maldo_HF_40913
ATGGCTGGGCGGATATCTAATAACACAAAGTTGAATTCTAAAGCAGTTGATGGGAATGAAATGTTTCTGGGTCTAACTGCTGTTTCTCACAGGACTGCTGGCTTAGACCGCATACAGAACTGCGATCTTCCTCCGCCGGCAAAACTATTTACGGGTTCGGATCAAACTGTTGTGTCATCCATGAAAAGGATTTGCAGCGTGAACTCGGATCGAGACGCTGATCACAGGGACGATCAGTTTGACATGGATGGAAACCGAATTGACGGAGAGAATGAGAAGCTGGATCTTCTGAAGGCGCTGAGGCTGTCGCAAACGAGAGCGAGGGAGGCGGAGAAGAAGGCTGAGAGGTTGGGGAAGGAGAAAGACTCTCTCGCTAATGCGTTGCTTGCGGAGGCTAAAGAGTTGTTTGCTTACAGGCAATGGGTGATGTTGCTTGAGCTTCAAGTTTCAAAGTTGCAGTCGCATTGGGCGGAGCAAGAGAGTGATCAGCCGAGTTGTGGTTGTGGCAGATCAAAAGGAGGTGACGGTGGGGATGGCATCACTTGGGTTGTAGCTTTGGCACTTTGTTTTGGCATCGCCGGCGTAGGCTTGGCATTCGGTTGCAGATACTTGTAC
>Malba_000104
ATGGCTGGGCGGATATCTAATAACACAAAGTTGAATTCTAAAGCAGTTGATGGGAATGAAATGTTTCTGGGTCTAACTGCTGTTTCTCACAAGACTGCTGGCTTAGACCGCATACAGAACTGCGATCTTCCTCCGCCGGCAAAACTATTTACGGGTTCGGATCAAACTGTTGTGTCATCCATGAAAAGGATTTGCAGCGTGAACTCGGATCGCGACGCTGATCACAGGGACGATCAGTTTGACATGGATGGAAACCGAATTGACGGAGAGAATGAGAAGCTGGAGCTTCTGAAGGCGCTGAGGCTGTCACAAACGAGAGCGAGGGAGGCGGAGAAGAAGGCTGAGAGGTTGGGGAAGGAGAAAGACTGTCTCGCTACTGCGTTGCTTGCGGAGGCTAAAGAGTTGTTTGCTTACAGGCAATGGGTGATGTTGCTTGAGCTTCAAGTTTCAAAGTTGCAGTCGCATTGGGCGGAGCAAGGGAGTGATCAGGCGAGTTGTGGTTGTGGCAGATCAAAAGGAGGTGACGGTGGGGATGGCATCACTTGGGTTGTAGCTTTGGCACTTTGTTTTGGCATCGCCGGCGTAGGCTTGGCATTCGGTTGCAGATACTTGTAC
>Malba_006960
ATGGCTGGGTGGATATCTAATAACTCAAAGTCGAATCCTAAAGCTGTTGACGGGAACGAAATGTTTCTGGGTCTAACTGCTGTTTCTCACAAGACTGCTGGCTTACACCTCATACAGAACTGCGATCTTCCTCCACCCTCGAAACTCTTTACGGGTTCGGGTCAAACTGTTGTGTCATCCATGAAAGGGGTTTGCCGCGTGAACTCGGATCGCGATAATGATGATCACACGGATGATCAGTGTGACACGGATGGTAACCAAATTGACGGCGAGAATGAGAAACTGGAGCTGCTGAAGGCGTTGAGGCTGTCGCAGACGAGGGCGAGAGAGGCGGAGAACAAGTCTGAGAGGTTGGAGAAGGAAAAAGACCGTCTCTCTAATGCCTTGCTTGTGGAGGCTAAAGAGTTGTTTGCCTACAAGCAATGGGTGAGGTTGCTTGAGCTTCAAGTTTCAAGGTTGCAGTCACATTGGGCGGAGGAAGAGAATAATAAGGCAAGTTGTGGTTGTGGCAGATCAAAAGGAGACGATGATGGGGATGGCATCACTTGGGTTGTAGCTTTGGCGCTTTGTTTCGGCATTGCCGGCGTAGGATTCGCATTCGGATGCAGATTCTTGTAC
>Malsi_15g028700
ATGGCTGGGCGGATATCTAATAACACAAAGTTGAATTCTAAAGCAGTTGATGGGAATGAAATGTTTCTGGGTCTAACTGCTGTTTCTCACAGGACTGCTGGCTTAGACCGCATACAGAACTGCGATCTTCCTCCGCCGGCAAAACTATTTACGGGTTCGGATCAAACTGTTGTGTCATCCATGAAAAGGATTTGCAGCGTGAACTCGGATCGAGACGCTGATCACAGGGACGATCAGTTTGACATGGATGGAAACCGAATTGACGGAGAGAATGAGAAGCTGGATCTTCTGAAGGCGCTGAGGCTGTCGCAAACGAGAGCGAGGGAGGCGGAGAAGAAGGCTGAGAGGTTGGGGAAGGAGAAAGACTCTCTCGCTAATGCGTTGCTTGCGGAGGCTAAAGAGTTGTTTGCTTACAGGCAATGGGTGATGTTGCTTGAGCTTCAAGTTTCAAAGTTGCAGTCGCATTGGGCGGAGCAAGAGAGTGATCAGCCGAGTTGTGGTTGTGGCAGATCAAAAGGAGGTGACGGTGGGGATGGCATCACTTGGGTTGTAGCTTTGGCACTTTGTTTTGGCATCGCCGGCGTAGGCTTGGCATTCGGTTGCAGATACTTGTAC
>Malsy_01g004580
ATGACAACTTTGACAATGGCATGGTGGCTTGAGTTCAAGGTTGCAATCGTTGTGGTTGTTCCTCCTCTTTCTGATGCCTCTGTGCTTAACTATGATAAATTAGCAGACCCGCTCTACTCTAACGACACCGACATTCCCAATCCGTCAGGTTCGAATCCTAAAGCTGTTGACGGGAACGAAATGTTTCTGGGTCTAACTGCTGTTTCTCACAAGACTGCTGGCTTACACCTCATACAGAACTGCGATCTTCCTCCACCCTCGAAACTCTTTACGGGTTCGGGTCAAACTGTTGTGTCATCCATGAAAGGGGTTTGCCGCGTGAACTCGGATCGCGATAATGATGATCACACGGATGATCAGTGTGACACGGATGGTAACCAAATTGACGGCGAGAATGAGAAACTGGAGCTGCTGAAGGCGTTGAGGCTGTCGCAGACGAGGGCGAGAGAGGCGGAGAACAAGTCTGAGAGGTTGGAGAAGGAAAAAGACCGTCTCTCTAATGCCTTGCTTGTGGAGGCTAAAGAGTTGTTTGCTTACAAGCAATGGGTGAGGTTGCTTGAGCTTCAAGTTTCAAGGTTGCAGTCACATTGGGCGGAGGAAGACAATAATAAGGCAAGTTGTGGTTGTGGCAGATCGAAAGGAGACGATGATGGGGATGGCATCACTTGGGTTGTAGCTTTGGCGCTTTGTTTCGGCATTGCCGGCGTAGGATTCGCATTCGGATGCAGATTCTTGTAC
>Maldo_GDDH_01G1036700
ATGGCTGGGTGGATATCTAATAACACAAAGTCGAATCCTAAAGCTGTTGACGGGAACGAAATGTTTCTGGGTCTAACTGCTGTTTCTCACAAGACTGCTGGCTTACACCTCATACAGAACTGCGATCTTCCTCCACCCTCGAAACTCTTTACGGGTTCGGGTCAAACTGTTGTGTCATCCATGAAAGGGGTTTGCCGCGTGAACTCGGATCGCGATAATGATGATCACACGGATGATCAGTGTGACACGGATGGTAACCAAATTGACGGCGAGAATGAGAAACTGGAGCTGCTGAAGGCGTTGAGGCTGTCGCAGACGAGGGCGAGAGAGGCGGAGAACAAGTCTGAGAGGTTGGAGAAGGAAAAAGACCGTCTCTCTAATGCCTTGCTTGTGGAGGCTAAAGAGTTGTTTGCTTACAAGCAATGGGTGAGGTTGCTTGAGCTTCAAGTTTCAAGGTTGCAGTCACATTGGGCGGAGGAAGACAATAATAAGGCAAGTTGTGGTTGTGGCAGATCGAAAGGAGACGATGATGGGGATGGCATCACTTGGGTTGTAGCTTTGGCGCTTTGTTTCGGCATTGCCGGCGTAGGATTCGCATTCGGATGCAGATTCTTGTAC
>Maldo_GDDH_15G1317900
ATGGCTGGGCGGATATCTAATAACACAAGGTTGAATTCTAAAGCAGTTGATGGGAATGAAATGTTTCTGGGTCTAACTGCTGTTTCTCACAAGACTGCTGGCTTAGACCGCATACAGAACTGCGATCTTCCTCCGCCGGCAAAACTATTTACGGGTTCGGTTCAAACTATTGTGTCATCCATGAAAAGGATTTGCAGCGTGAACTCGGATCGCGACGCTGATCACAGGGACGATCAGTTTGACATGGATGGAAACGGAATTGACGGAGAGAATGAGAAGCTGGAGCTTCTGAAGGCGCTGAGGCTGTCGCAAACGAGAGCGAGGGAGGCGGAGAAGAAGGCTGAGAGGTTGGGGAAGGAGAAAGACTGTCTCGCTAATGCGTTGCTTGCGGAGGCTAAAGAGTTGTTTGCTTACAGGCAATGGGTGATGTTGCTTGAGCTTCAAGTTTCAAAGTTGCAGTCGCATTGGGCGGAGCAAGGGAGTGATCAGCCGAGTTGTGGTTGTGGCAGATCAAAAGGAGGTGACGGTGGGGATGGCATCACTTGGGTTGTAGCTTTGGCACTTTGTTTTGGCATCGCCGGCGTAGGCTTGGCATTCGGTTGCAGATACTTGTAC
>Maldo_Gala_01g004220
ATGACAAAGGAACCGTGGATGATAATGTCCTGGGATCTTGCTGTGGAAAATTTTCAATTTCTGATCAATCACACATCAATGGCTGGGTGGATATCTAATAACACAAAGTCGAATCCTAAAGCTGTTGACGGGAACGAAATGTTTCTGGGTCTAACTGCTGTTTCTCACAAGACTGCTGGCTTACACCTCATACAGAACTGCGATCTTCCTCCACCCTCGAAACTCTTTACGGGTTCGGGTCAAACTGTTGTGTCATCCATGAAAGGGGTTTGCCGCGTGAACTCGGATCGCGATAATGATGATCACACGGATGATCAGTGTGACACGGATGGTAACCAAATTGACGGCGAGAATGAGAAACTGGAGCTGCTGAAGGCGTTGAGGCTGTCGCAGACGAGGGCGAGAGAGGCGGAGAACAAGTCTGAGAGGTTGGAGAAGGAAAAAGACCGTCTCTCTAATGCCTTGCTTGTGGAGGCTAAAGAGTTGTTTGCTTACAAGCAATGGGTGAGGTTGCTTGAGCTTCAAGTTTCAAGGTTGCAGTCACATTGGGCGGAGGAAGACAATAATAAGGCAAGTTGTGGTTGTGGCAGATCGAAAGGAGACGATGATGGGGATGGCATCACTTGGGTTGTAGCTTTGGCGCTTTGTTTCGGCATTGCCGGCGTAGGATTCGCATTCGGATGCAGATTCTTGTAC
>Pyrco_DAP_Chr1v0.1_00344.1
ATGGCTGGGTGGATATCTAATAACACAAAGTTGAATCCTAAAGCTGTTGACGGGAACGAAATGTTTCTGGGTCTAACTGCTGTTTCTCACAAGACTGCTGGCTTACACCTCATACAGAACTGCGATCTTCCTCCACCCTCGAAACTCTTTACGGGTTCGGGTCAAACTGTTGTGTCATGCATGAAAAGGGTTTGCAGCATGAACTCGGATCGCCATAATGATGATCACACGGATGATCAGTGTGATACGGATGGTAACCAAATTGACGGCGAGAATGAGAAACTGGAGCTGCTGAAGGCGTTGAGGCTGTCGCAGACGAGGGCAAGAGAGGCGGAGAACAAGTCTGAGAGGTTGGAGAAGGAAAAAGACCATCTCTCTAATGCCTTGCTTGCGGAGGCTAAAGAGTTGTTTGCTTACAAGCAATGGGTGAGGTTGCTTGAGCTTCAAGTTTCAAGGTTGCAGTCACATTGGGCGGAGGAAGAGAATATTCAGGCGAGTTGTGGTTGTGGCAGATCAAAAGGAGACCATGATGGGGATGGCATCACTTGGGTTGTAGCTTTGGCGCTTTGTTTCGGCATCGCCGGCGTAGGATTCGCATTCGGATGCAGATTCTTGTAC
>Pyrco_DAP_Chr1v0.1_00346.1
ATGGCTGGGTGGATATCTAATAACACAAAGTTGAATCCTAAAGCTGTTGACGGGAACGAAATGTTTCTGGGTCTAACTGCTGTTTCTCACAAGACTGCTGGCTTACACCTCATACAGAACTGCGATCTTCCTCCACCCTCGAAACTCTTTACGGGTTCGGGTCAAACTGTTGTGTCATGCATGAAAAGGGTTTGCAGCATGAACTCGGATCGCCATAATGATGATCACACGGATGATCAGTGTGATACGGATGGTAACCAAATTGACGGCGAGAATGAGAAACTGGAGCTGCTGAAGGCGTTGAGGCTGTCGCAGACGAGGGCAAGAGAGGCGGAGAACAAGTCTGAGAGGTTGGAGAAGGAAAAAGACCATCTCTCTAATGCCTTGCTTGCGGAGGCTAAAGAGTTGTTTGCTTACAAGCAATGGGTGAGGTTGCTTGAGCTTCAAGTTTCAAGGTTGCAGTCACATTGGGCGGAGGAAGAGAATATTCAGGCGAGTTGTGGTTGTGGCAGATCAAAAGGAGACCATGATGGGGATGGCATCACTTGGGTTGTAGCTTTGGCGCTTTGTTTCGGCATCGCCGGCGTAGGATTCGCATTCGGATGCAGATTCTTGTAC
>Pyrco_DAP_Chr1v0.1_00349.1
ATGGCTGGGTGGATATCTAATAACACAAAGTTGAATCCTAAAGCTGTTGACGGGAACGAAATGTTTCTGGGTCTAACTGCTGTTTCTCACAAGACTGCTGGCTTACACCTCATACAGAACTGCGATCTTCCTCCACCCTCGAAACTCTTTACGGGTTCGGGTCAAACTGTTGTGTCATCCATGAAAAGGGTTTGCAGCGTGAACTCGGATCGCCATAATGATGATCACACGGATGATCAGTGTGACACGGATGGTAACCAAATTGACGGCGAGAATGAGAAACTGGAGCTGCTGAAGGCGTTGAGGCTGTCGCAGACGAGGGCAAGAGAGGCGGAGAACAAGTCTGAGAGGTTGGAGAAGGAAAAAGACCATCTCTCTAATGCCTTGCTTGCGAAGGCTAAAGAGTTGTTTGCTTACAAGCAATGGGTGAGGTTGCTTGAGCTTCAAGTTTCAAGGTTGCAGTCACATTGGGCGGAGGAAGAGAATATTCAGGCGAGTTGTGGTTGTGGCAGATCAAAAGGAGACGATGATGGGGATGGCATCACTTGGGTTGTAGCTTTGGCGCTTTGTTTCGGCATCACCGGCGTAGGATTCGCATTCGGATGCAGATTCTTGTAC
>Pyrco_BP1_020289.1
ATGGCTGGGTGGATATCTAATAACACAAAGTTGAATCCTAAAGCTGTTGACGGGAACGAAATGTTTCTGGGTCTAACTGCTGTTTCTCACAAGACTGCTGGCTTACACCTCATACAGAACTGCGATCTTCCTCCACCCTCGAAACTCTTTACGGGTTCGAGTCAAACTGTTGTGTCATGCATGAAAAGGGTTTGCAGCGTGAACTCGGATCGCCATAATGATGATCACACGGATGATCAGTGTGACACGGATGGTAACCAAATTGACGGCGAGAATGAGAAACTGGAGCTGCTGAAGGCGTTGAGGCTGTCGCAGACGAGGGCAAGAGAGGCGGAGAACAAGTCTGAGAGGTTGGAGAAGGAAAAAGACCATCTCTCTAATGCCTTGCTTGCGGAGGCTAAAGAGTTGTTTGCTTACAAGCAATGGGTGAGGTTGCTTGAGCTTCAAGTTTCAAGGTTGCAGTCACATTGGGCGGAGGAAGAGAATATTCAGGCGAGTTGTGGTTGTGGCAGATCAAAAGGAGACGATGATGGGGATGGCATCACTTGGGTTGTAGCTTTGGCGCTTTGTTTCGGCATCACCGGCGTAGGATTCGCATTCGGATGCAGATTCTTGTAC
>Pyrco_BP1_021459.1
ATGGCTGGGCGGATATCTAATAACACAAAGTTGAATCCTAAAGCAGCTGATGGGAATGAAATGTTTCTGGGTCTAACTGCTGTTTCTCACAGGACTGCTGGCTTACACCTCATACAGAACTGCGATCTTCCTCCGCCGGCAAAACTATTTACGGGTTCGGATCAAACTGTTGTGTCATCCATGAAAAGGATTTGCAGCGTGAACTCAGATCGCGATGATGATCACAGGGACGACCAGTTTGACATGGATGGAAACCGAATTGACGGAGAGAATGAGAAGCTGGAGCTTCTGAAGGCGCTGAGGCTGTCGCAAACGAGAGCAAGGGAGGCGGAGAAGAAGGCTGAGAAGTTGGGGAACGAAAAAGACTGTCTCGCTAATGCGTTGCTTGCGGAGGCTAAAGAGTTGTTTGCTTACAGGCAATGGGTGATGTTGCTTGAGCTTCAAGTTTCAAAGTTGCAGTCGCATTGGGCGGAGCAAGGAAGTGATCAGGCGAGTTGTGGTTGTGGCAGATCAAAAGGAGGTGACGGTGGGGATGGCATCACTTGGGTTGTAGCTTTGGCACTTTGTTTTGGCATCGCCGGCGTGGGCTTCGCATTCGGTTGCAGATACTTGTAC
>Pyrco_BP_DH_15g28050
ATGCCCATTATTTTTTTCTTTTTACATTTCGATCCTCAACAAATTAAGCAGTTTCCAATTCCTTTTATTGTTTCTCAAGTTCTGATCAGTCCGACATCGATGGCTGGGCGGATATCTAATAACACAAAGTTGAATCCTAAAGCAGCTGATGGGAATGAAATGTTTCTGGGTCTAACTGCTGTTTCTCACAAGACTGTTGGCTTACACCTCATACAGAACTGCGATCTTCCTCCGCCGGCAAAACTATTTACGGGTTTGGATCAAACTGTTGTGTCATCCATGAAAAGGATTTGCAGCGTGAACTCAGATCGCGATGATGATCACAGGAACGACCAGTTTGACATGGATGGAAACCGAATTGACGGAGAGAATGAGAAGCTGGAGCTTCTGAAGGCGCTGAGGCTGTCGCAAACGAGAGCAAGGGAGGCGGAGAAGAAGGCTGAGAAGTTGGGGAACGAAAAAGACTGTCTCGCTAATGCGTTGCTTGCGGAGGCTAAAGAGTTGTTTGCTTACAGGCAATGGGTGATGTTGCTTGAGCTTCAAGTTTCAAAGTTGCAGTCGCATTGGGCGGAGCAAGGGAGTGATCAGGCGAGTTGTAGTTGTGGCAGATCAAAAGGAGGTGACGGTGGGGATGGCATCACTTGGGTTGTAGCTTTGGCACTTTGTTTTGGCATCGCCGGCGTGGGCTTCGCATTCGGTTGCAGATACTTGTAC
>Pruav_sc0002741.1_g070.1.mk
ATGGCTGGGTGGACATTTAATAACCCAAAGTCGAATCCCAAAGCAGTGGATGGGAATGAAATGTTGAAGGGTCTTGTTTCTCAGAAGTCTTCTGGTTTGGACCTCATACAGAACTGCGATCTTCCTCCTCCGATGAAAATCTTTACGGGTTCCGATAACAAGACTGTTTTGTCATCCATGAACAGGGCTTGCAGCATGAGTATGACCCAAGAAGATGATAACAGGGATGAATTTGACATGTGTGGAAACAGAGGTGACGGCGACGAGAATGAGAAGTTGGAGCTTTTGAAGGCGCTGAGGCTGTCGCAGACAAGAGCAAGAGAGGCAGAAAAGAAGGCTGAGAAGTTGGGAAAGGAGAAAGACTGCCTTTCTGATGCTCTGCTTGCGGAGGCCAGGGAGTTGTTTGCATATAGGCAATGGGTGAGGTTGCTTGAGCTTAAAGTTTCCAAGTTGGAGTCACAATGGGCAGAGCAAGAGGAAGAGGGATCTTTTGGGGGTGGCAGATCAAAGGGTTTGGAGGAGCAGTCGGTGAAGGAAGGAGATGAGGGTGAGAATGGGGATGGCATTTCTTGGATTGTAGCTTTGGCTCTTTGTTTTGGCATTGCCGGGGTAGGCTTTGCATTTGGCTGCAGATATTTATGT
>Pyrusco15g006660.1
ATGGCTGGGCGGATATCTAATAACACAAAGTTGAATCCTAAAGCAGCTGATGGGAATGAAATGTTTCTGGGTCTAACTGCTGTTTCCCACAAGACTGCTGGCTTACACCTCATACAGAACTGCGATCTTCCTCCGCCGGCAAAACTATTTACGGGTTCGGATCAAACTGTTGTGTCATCCATGAAAAGGATTTGCAGTGTGAACTCAGATCGCGATGATGATCACAGGGACGACCAGTTTGACATGGATGGAAACCGAATTGACGGAGAGAATGAGAAGCTGGAGCTTCTGAAGGCGCTGAGGCTGTCGCAAACGAGAGCGAGGGAGGCGGAGAAGAAGGCTGAGAGGTTGGGGAAGGAAAAAGACTGTCTCGCTAATGCGTTGCTTGCGGAGGCTAAAGAGTTGTTTGCTTACAGGCAATGGGTGATGTTGCTTGAGCTTCAAGTTTCAAAGTTGCAGTCGCATTGGGCGGAGCAAGGGAGTGATCAGGCGAGTTGTAGTTGTGGCAGATCAAAAGGAGGTGACGGTGGGGATGGCATCACTTGGGTTGTAGCTTTGGCACTTTGTTTTGGCATCGCCGGCGTGGGCTTCGCATTCGGTTGCAGATACTTGTAC
>Pyrusco1g004010.1
ATGGCTGGGTGGATATCTAATAACACAAAGTTGAATCCTAAAGCTGTTGACGGGAACGAAATGTTTCTGGGTCTAACTGCTGTTTCTCACAAGACTGCTGGGTTGCACCTCATACAGAACTGCGATCTTCCTCCACCCTCGAAACTCTTTACGGGTTCGGATCAAACTGTTGTGTCATCCATGAAAAGGGTTTGCAGCGTGAACTCGGATCGCCATAATGATGATCACACGGATGATCAGTGTGACACGGATGGTAACCAAATTGACGGCGAGAATGAGAAACTGGAGCTGCTGAAGGCGTTGAGGCTGTCGCAGACGAGGGCAAGAGAGGCGGAGAACAAGTCTGAGAGGTTGGAGAAGGAAAAAGACCATCTCTCTAATGCCTTGCTTGCGGAGGCTAAAGAGTTGTTTGCTTACAAGCAATGGGTGAGGTTGCTTGAGCTTCAAGTTTCAAGGTTGCAGTCACATTGGGCGGAGGAAGAGAATATTCAGGCAAGTTGTGGTTGTGGCAGATCAAAAGGAGACGATGATGGGGATGGCATCACTTGGGTTGTAGCTTTGGCGCTTTGTTTCGGCATCGCCGGTGTAGGATTCGCATTCGGATGCAGATTCTTGTAC
>Pyrbe_058227
ATGGCTGGGTGGATATCTAATAACACAAAGTTGAATCCTAAAGCTGTTGACGGGAACGAAATGTTTCTGGGTCTAACTGCTGTTTCTCACAAGACTGCTGGCTTACAACTCATACAGAACTGCGATCTTCCTCCACCCTCGAAACTCTTTACGGGTTCGGGTCAAACTGTTGTGTCATCCATGAAAAGGGTTTGCAGCGTGAACTCGGATCGCCATAATGATGATCACACGGATGATCAGTGTGACACGGATGGTAACCAAATTGACGGCGAGAATGAGAAACTGGAGCTGCTGAAGGCGTTGAGGCTGTCGCAGACGAGGGCAAGAGAGGCGGAGAACAAGTCTGAGAGGTTGGAGAAGGAAAAAGGCCATCTCTCTAATGCCTTGCTTGCGGAGGCTAAAGAGTTGTTTGCTTACAAGCAATGGGTGAGGTTGCTTGAGCTTCAAGTTTCAAGGTTGCAGTCACATTGGGCGGAGGAAGAGAATATTCAGGCAAGTTGTGGTTGTGGCAGATCAAAAGGAGACGATGATGGGGATGGCATCACTTGGGTTGTAGCTTTGGCACTTTGTTTTGGCATCGCCGGCGTGGGCTTCGCATTCGGTTGCAGATACTTGTAC
>Pyrpy_N_01g0362.1
ATGGCTGGGTGGATATCTAATAACACAAAGTTGAATCCTAAAGCTGTTGACGGGAACGAAATGTTTCTGGGTCTAACTGCTGTTTCTCACAAGACTGCTGGGTTACACCTCATACAGAACTGCGATCTTCCTCCACCCTCGAAACTCTTTACGGGTTCGGGTCAAACTGTTGTGTCATCCATGAAAAGGGTTTGCAGCGTGAACTCGGATCGCCATAATGATGATCACACGGATGATCAGTGTGACACGGATGGTAACCAAATTGACGGCGAGAATGAGAAACTGGAGCTGCTGAAGGCGTTGAGGCTGTCGCAGACGAGGGCAAGAGAGGCGGAGAACAAGTCTGAGAGGTTGGAGAAGGAAAAAGACCATCTCTCTAATGCCTTGCTTGCGGAGGCTAAAGAGTTGTTTGCTTACAAGCAATGGGTGAGGTTGCTTGAGCTTCAAGTTTCAAGGTTGCAGTCACATTGGGCGGAGGAAGAGAATATTCAGGCAAGTTGTGGTTGTGGCAGATCAAAAGGAGACGATGATGGGGATGGCATGACTTGGGTTGTAGCTTTGGCGCTTTGTTTCGGCATCGCCGGCGTAGGATTCGCATTCGGATGCAGATTCTTGTAC
>Pyrpy_N_15g2646.1
ATGCCCATTATTTTTTTCTTTTTACATTTCGATCCTCAACAAATTAAGCAGTTTCCAATTCCTTTTATTGTTTCTCAAGTTCTGATCAGTCCGACATCGATGGCTGGGCGGATATCTAATAACACAAAGTTGAATCCTAAAGCAGCTGATGGGAATGAAATGTTTCTGGGTCTAACTGCTGTTTCTCACAAGACTGCTGGCTTACACCTCATACAGAACTGCGATCTTCCTCCGCCGGCAAAACTATTTACGGGTTCGGATCAAACTGTTGTGTCATCCATGAAAAGGATTTGCAGCGTGAACTCAGATCACGATGATGATCACAGGGACGACCAGTTTGACATGGATGGAAACCGAATTGACGGAGAGAATGAGAAGCTGGAGCTTCTGAAGGCGCTGAGGCTGTCGCAAACGAGAGCGAGGGAGGCGGAGAAGAAGGCTGAGAGGTTGGGGAAGGAAAAAGACTGCCTCGCTAATGCGTTGCTTGCGGAGGCTAAAGAGTTGTTTGCTTACAGGCAATGGGTGATGTTGCTTGAGCTTCAAGTTTCAAAGTTGCAGTCGCATTGGGCGGAGCAAGGGAGTGATCAGGCGAGTTGTGGTTGTGGCAGATCAAAAGGAGGTGACGGTGGGGATGGCATCACTTGGGTTGTAGCTTTGGCACTTTGTTTCGGCATCGCCGGCGTGGGCTTCGCATTCGGTTGCAGATACTTGTAC
>Rosch_v2.0_Chr2g0112271
ATGAATCCCGCATCAATGGCTGGGTGGATTTCAAATAACGCAAAGATGAATCTTAAAGCTGTGGATGGGAATGAAATGTTTCAGGGTCTATCCAAGTCTGCTGGTTTGGACCTTATACAGAATTGTGATCTTCCTCCACCCATGAAAGTCTTCACAGGTTCTGCAGACAAGACTGTTGTGTCATCCATGAACAGAATTTGCAGCATGATGGCCCGAGAAGATCACGAAAACAGCCACGAGTTAATCGACATGTATAGAGGAGACGGCGATCAGAATTATGGGAAGCTGGAGCTCTTGAAAGCCTTGAGGCTTTCGCAAACAAGAGCGAGGGAGGCAGAGAAGAAGGCTGAGAAGTTGGCAAAGGAAAAGGAATGTCTTTCCAATGCTCTGCTCGCTGAGGCGAAAGAGCTTTTTGCTTACCGGCAATGGGTGAGGTTGCTTGAGCTAAAAGTTTCGAAGCTGCATTCACAATTTGCAGAACAAGAACATCAGGAATGCTGTGGCTGTGAGACTTGGATTGTAGCTTTGGCACTTTGTTTGGGGATTGCTGGTGTTGGGTTTGCATTTGGCAGCAGATATTTCATTTCAGAGTCATCA
>Rubch_LG01.1818
ATGAATCCCACATCAATGGTTGGGTGGATTTCAAATAACGCAAAGTTGAATCTCAAAGCTGTGGACGGGAATGAAATGTTCATGGGTCTGACCAAGACTTCTGGTTTAGACCTTATACAGAATTGTGATCTTCCTCCACCGATGAAAGTCTTCACTGGTTCTGCAGACAAGACTGTTGTATCATCCATGAACAGGATTTGCAGCATGATGGCCAGAGAAGATCACGAAAACAGCGATGAGTTATTCGACATGTGTAGAGGAGATGGTGATCAGAATTCTGGGAAGTTGGAGCTCTTGAAGGCCTTGAGGCTTTCGCAAACACGAGCAAGGGAGGCAGAGAACAAGGCTGAGAAGTTGGCAAAGGAAAAGGAATGTCTTTCAAATGCTCTGCTTTCTGAAGCTCAGGAGTTATTTGCTTACAGACAATGGGTGAGGTTGCTTGAGCTAAAAGTTTCGAAGCTGCATTCACAACTTGCAGACCAAGAGCATCAGCAATGCTGTGGTTGTGAGACTTGGATTGTGGCTTTGGCACTTTGTTTGGGCATTGCTGGTGTTGGCTTTGCATTTGGTAGCAGATACTTGTAT
