# Supplementary material for: Transcriptomics of long‐term, low oxygen storage coupled with ethylene signaling interference suggests neofunctionalization of hypoxia response pathways in apple ( Malus domestica )
Source: Plant Direct. 2024 Dec 20;8(12):e70025. doi: 10.1002/pld3.70025 (PMC11660084; doi:10.1002/pld3.70025)
Supplement: Supplementary file 2 — Data S2: Homologs of all 606 hypoxia response genes identified in this study across 42 representative species of land plants). [file PLD3-8-e70025-s004.gz › 01-integratedGeneFamilies_dir/132.faa]

>gnl_Ambtr_v1.0_evm_27.model.AmTr_v1.0_scaffold00022.126
MAANLDLTSSLFSHHHHHHHHHHLHSPHQTSNPNSNPNPNFPPHSANHNHSSSSTTPQKDQNAPSHNTQDPKSQADSLNRAEASTSTALAVRRPRGRPPGSKNKQKPPIIITRDNAQSLRAHILEVQAGSDIGRAVAAFANRLRIGVCILSGSGSISNVTFRQPAAPSAVVSLNGRFEILSLTGTFFPEPAPARASSSLTVFLAGNQGQVVGGAVVGSLIAAGAVVLVTATFAHVSYERLPHSEEEEVTGEESSGVISGGGNNGMGDVTGMGSLYNLPPNLVNSQIIPETFVWPGGAIRPPPPY
>gnl_Ambtr_v1.0_evm_27.model.AmTr_v1.0_scaffold00012.302
MGDPSNEPPGGPSAPTGLGLLGGSSLKPQNHHTEEAQEESEPHDDTQEGGGEDAGAEGGATSSGGGGGTRRPRGRPPGSKNKPKPPIIITRESPNALRSHVLEVAGGADVAESVAAFARRRQRGVCVLSGSGVVANVTLRQPAAPGAVVTLHGRFEILSLSGAFLPAPSPPAATGLTVYLAGGQGQVVGGSVVGALVASGPVMVIAATFSNATYERLPLDDDAESSAQGQLTPAAHGGEQGSSVVPGSMGLQSEMPVYNLPPNLMPNGQLPHDVYWTPPPRPPY
>gnl_Ambtr_v1.0_evm_27.model.AmTr_v1.0_scaffold00041.9
MDPITASGHGLSLPPPFHTRDFHSHHHHQHLHHNSEEEQSRSSDLNRGIKRDRDPNTPTSNNEENQNSSQNMEVQQTGGEGEVTRRPRGRPAGSKNKPRPPIIITRDSANALRSHVMEVASGCDIVESVANYARRRQRGVCILSGSGTVTNVTLRQPAAPGAIVTLHGRFEILSLSGSFLPPPGPPAATGLTIYLAGGQGQVVGGTVVGALLASGPVIIMAASFGNAAFERLPLDEDEAVLQFPGGGGMGGSQSSPEAQSQPQQQQMLGDPNGALFHGLLPNFTNSSQLPPEAYGWAGGRPPY
>gnl_Ambtr_v1.0_evm_27.model.AmTr_v1.0_scaffold00041.10
MDPISASAHGHSLPPPFHTRDFHSHHHHQHQHLHHNSEEDQSGSSDLNRGKKRDQDPNTPTNNHEENQNDSNKELQQSGGEGEISRRPRGRPAGSKNKPKPPIIITRESANALRAHVMEVASGCDVGESVANFARRRQRGVCILSGSGTVTNVTLRQPAAPGAIVTLHGRFEILSLSGSFLPPPAPPAATGLTIYLAGGQGQVVGGSVVGALVASGPVIIMAASFGNAAYERLPLDEDEGALQVAGGGGGGGMGSPGGGSQSQSQSGPQQLLSDPNAPLFHSLPPNLLNSVQLPPDAYSWATGRPPY
>gnl_Ambtr_v1.0_evm_27.model.AmTr_v1.0_scaffold00011.15
MAGADLGAPSSNGSKNVDSQAHRTNMTKPSPLDPRALLLPVKKGNTFRRPRGRPAGSKNKPKPPIIITRDSANALKAHAMEVGPGFDIGECIANFARRRGRGVCIMSGNGCVMNVTMRQTSCSSGAIVTLHGRFDILSLLGSFLPPPTPPGVTGLTVFLAGPQGQVVGGSVVGALVASGPVIVMVASFIGATFDRLPLDEDRGEHQQQHHHDMYNVPPNLLLTSGAQPQEHYSWISAGRPGY
>gnl_Ambtr_v1.0_evm_27.model.AmTr_v1.0_scaffold00135.3
MAEYDSKLQPRDCHTSEEEDSRSSGGATTKKARSSSNITTATPTTDITTTGRKPRGRPPGSKNRPKPPIILTRDSENAMRPHILEIPSGHDIADAVATFARRRQLGLCVMSGSGTISNVTLRQPTTPGATVTFHGRFDILSLSATYLPSSEAGSPGFTISLAGAHGQVVGGAVVGSLIAAGTVVIVAASFQSPSFHRLPADDDDSGENRAAATPPVSTAGGSGESCGVSSIYSVSATPLGCHLPSDVLWTPGARPPY
>gnl_Ambtr_v1.0_evm_27.model.AmTr_v1.0_scaffold00009.120
MPGVDPPPPPPLHLQQHHSPPSPSSGNPSNNNANLSRLKRERIDPASNNNNSLSNASLTTSSPPEQDDDNTGQEGVEPPGRRPRGRPPGSKNKPKPPIIITRDSPNALRSHVMEVASGSDVAESVAAFARRRQRGVCVLSGSGVVANVTLRQPAAPGAIVTLHGRFEILSLSGAFLPGPAPPGATGLTVYLAGGQGQVVGGCVVGALVASGPVMVVAATFANATYERLPLEEEAEAAAVGGVAEEGSWRIQVPCRYTICHRI
>gnl_Ambtr_v1.0_evm_27.model.AmTr_v1.0_scaffold00149.78
MAGLDLGTTSRFVHQPSQLHRPDLHQLHTSESQFSGQNRDREDENPMGGAPGGLELVTSSDSSGRRPRGRPPGSKNKPKPPVIITRESANTLRAHILEVGAGCDVGECVATYARRRQRGVCILSGTGAVTNVSLRQPAAAGAIVTLHGRFEILSLSGSFLPPPAPPGATSLTVFLAGGQGQVVGGSVVGALVAAGPVIVIAASFANVAYERLPIEDEEPPLQIQPPVSQASATHFSDPNSGLPFYNLPPNMVNCQLPVDSHGWAGNPNRQPF
>gnl_Aquco_v3.1_Aqcoe2G368900.1
MANPWWTGQVGLPGGLETGAGSPAFRKRDRDLSMNESVSGGRGGEDDDERDNGDEPKEGAVEIGNRRPRGRPPGSKNKPKPPIFVTRDSPNALRSHVMEVSSGTDVAESVAQFARRRQRGVCVLSGSGVVANVTLRQPSAPSAVVALQGRFEILSLTGSFLPGPAPPGSTGLTVYLAGGQGQVVGGSVVGTLIAAGPVIVIAATFANATYERLPIEEEEDAGSGGQGQLQGGAGSSPPPIGSSTGQQQPGMPDLSSLPVYNMPPNLLQNGGQMNQQEAYAWAHARPPY
>gnl_Aquco_v3.1_Aqcoe6G324000.1
MLHGLFIQAIGCVLELSLVLLLLFTDQRRRREQRLKLASKWWERIDVAMAGLEPSPNSRYVHHQLLRPELDLQRSSAPQLQITQTSESRDSPERDQRLDIDAATTSSGGGNNASRRPRGRPPGSKNKPKPPIIVTRDSPNALRSHVLEVSSGADIMECVSNYARQRGRGVCVLSGGGTVVNVTLRQPATPSGGVVTLHGRFEILSLSGTVLPPPAPPGAGGLTIFLSGGQGQVVGGSVVGQLMASGPVVLMAASFANAVFERLPLEEDESPGQLQPTASQSSGVTGGGGGVGAQLGEGANGSGGGGGGGGGPSGSGVSFYNLGMNMGNLQLPGDAYGWGGNATRPPF
>gnl_Aquco_v3.1_Aqcoe6G154500.1
MFAKFHHHQQQQYQQHHHHQLTLDHHHHQHQQHHHHQQQQHHQISEEEEESRSSSEALAGGGGGGSRSISISNKKLKTEPKSSELQQRSFNGEEGQGGGGSIEVAGKRPRGRPPGSKNKPKPPLIITRDTTTECAMRPLFLELPNGIDVIEAIARFTHKRNIGLTVLTASGSVTNVSLRQSSVNNSNTTSTPPPPPSNGSSSTVIFNGRFEILSISATFLPPSLPIRSSETVVSSTPLILPSSFMISLVGPQGQIIGGSVAGSLVTAGTVFIIAASFDNPSYHRLPIELDDVSPLQQQISSIPSSEDNHHHQDSSSNHQMVDNCGGMSMYHVSPSDLIWTPTPRLPQPQQQPF
>gnl_Aquco_v3.1_Aqcoe7G064300.1
MDQVTASNHGHSLPPPFHTRDLHLHHHHQQHQQHQHHHQHHQQQNSEDDEGSSGLNNKGKKRDRDDNNNNDGQEMMGMSGGEGEITRRPRGRPAGSKNKPKPPIIITRDSANALRAHVMEIANGCDVVESVSAFARRRQRGICILSGSGTVTNVTLRQPAAPGAIVTLHGRFEILSLSGSFLPPPAPPSATGLTIYLAGGQGQVVGGSVVGQLLASGPVVIMAASFGNAAYERLPLEDEEPPLPLQSGGPLDSPGMVGQQQQQQQQQQQQQQQLMADPNAPLFQGLPPNLLNSCQLPSEAYWATGRPPY
>gnl_Aquco_v3.1_Aqcoe1G101900.1
MANRWWTGNVGMGGVDPVSSTPSLHLRNQEDDHGSLGRLGPRREQELMDPTTTTTNSSGSNTNLNPNSTNQNLDDDDSRDNDRDGDDRTGHELVEGGSGRRPRGRPAGSKNKPKPPIIITRESPNALRSHVLEISSGNDISESIATFARRRQQGVSILSGNGVVTNVTLRQPASPGAVVTLHGRFEILSLSGAFLPAPSPPSATGLTVYLAGGQGQVVGGSVVGPLVASGPVMVIAATFTNATYERLPVEDEPTGEGGELPPPSAVNSGTIVSASQPHGLVDPSSMPMYNLPPNLLPNGQMPHDVYWVPPPRPPPSY
>gnl_Aquco_v3.1_Aqcoe1G201600.1
MASEDLAPVSVVSKSTSDQTLHADSVNEDKINNQGPCFGTKGVVPNPRATSAGMGAEGESIKRPRGRPAGSKNKPKPPLIITRDSANAFRAHAMEVSSGCDVSESIANFARRKQRGICILSGTGYVMNVSLRQPSSSGAIVTLHGRFEILSLLGSVLPPPAPPGMTGLTIYLAGAQGQVVGGGVVGALIAAGPVVIMAASFMNATFDRLPLDDEEVHNQHFQNNHHHFQHADMSNLYGMPPNLLTNGSLPPEVYSWTSGRQLTKS
>gnl_Aquco_v3.1_Aqcoe5G161100.1
MKGSDHLFEEVKLKPTNTNNNNTMFSKLHSHHSPLLNHHPQTHSFQHQLSQQLTQQECHNNNNNTSEDDQSPSSGGATIPGTGGSEVGGIVVTSGGGGGGGGGGYSGGDGASIEVSRRPRGRPPGSKNKPKPPIIITRDTECAMRPHILEISSGLDIIDSIARFSRQRNVGLCVLTASGSVLNVSLRQPTPGATVTFHGRFDILSISATCLPPSSLYPSSSSNGGVGGVGNGGCTATISLAGPQGQIFGGSVVGALIASSNVFIVATTFTSPTYHRLPVEDEEVPNTSEAQVGTPMSGGGGGGGGGVESHSGATDPSAMTIYNCSHLPNDVIWTPTARPPPPSQHF
>gnl_Aquco_v3.1_Aqcoe3G230700.1
MAGLDLGTASRYVHQLHHRSEFRQHQQQQQQESDEEHNNNNNHNRGQFSGEHDEHEDNNNHLELVGGGNSGSGDIIGRRPRGRPPGSKNKPKPPVIITRESANTLRAHILEVGNGCDVFDCVATYARRRQRGICILSGSGTVTNVSLRQPAAAGAIVTLHGRFEILSLSGSFLPPPAPPGATSLTIFLAGGQGQVVGGSVVGALIASGPVIVIAASFTNVAYERLPLDEEEPLQMQQPVPTSSGGGGGGGGGGSGINNPFPDPSSALPFFNLPLNMPNVQLPIDGGWTNNSGGRPPY
>gnl_Arath_TAIR10_AT2G35270.1
MAGLDLGTTSRYVHNVDGGGGGQFTTDNHHEDDGGAGGNHHHHHHNHNHHQGLDLIASNDNSGLGGGGGGGSGDLVMRRPRGRPAGSKNKPKPPVIVTRESANTLRAHILEVGSGCDVFECISTYARRRQRGICVLSGTGTVTNVSIRQPTAAGAVVTLRGTFEILSLSGSFLPPPAPPGATSLTIFLAGAQGQVVGGNVVGELMAAGPVMVMAASFTNVAYERLPLDEHEEHLQSGGGGGGGNMYSEATGGGGGLPFFNLPMSMPQIGVESWQGNHAGAGRAPF
>gnl_Arath_TAIR10_AT2G45430.1
MDQVSRSLPPPFLSRDLHLHPHHQFQHQQQQQQQNHGHDIDQHRIGGLKRDRDADIDPNEHSSAGKDQSTPGSGGESGGGGGGDNHITRRPRGRPAGSKNKPKPPIIITRDSANALKSHVMEVANGCDVMESVTVFARRRQRGICVLSGNGAVTNVTIRQPASVPGGGSSVVNLHGRFEILSLSGSFLPPPAPPAASGLTIYLAGGQGQVVGGSVVGPLMASGPVVIMAASFGNAAYERLPLEEDDQEEQTAGAVANNIDGNATMGGGTQTQTQTQQQQQQQLMQDPTSFIQGLPPNLMNSVQLPAEAYWGTPRPSF
>gnl_Arath_TAIR10_AT2G42940.1
MAGGTALTPTSVGSKSVPMRNHEATERGNTNNNLRALPKAVQPVSSIEGEMAKRPRGRPAGSKNKPKPPIIVTHDSPNSLRANAVEISSGCDICETLSDFARRKQRGLCILSANGCVTNVTLRQPASSGAIVTLHGRYEILSLLGSILPPPAPLGITGLTIYLAGPQGQVVGGGVVGGLIASGPVVLMAASFMNAVFDRLPMDDDEAASMQNQQYYQNGRSRPLDDIHGLPQNLLTNGNSASDIYSWGPAQRVMSKP
>gnl_Arath_TAIR10_AT4G14465.1
MANPWWTNQSGLAGMVDHSVSSGHHQNHHHQSLLTKGDLGIAMNQSQDNDQDEEDDPREGAVEVVNRRPRGRPPGSKNKPKAPIFVTRDSPNALRSHVLEISDGSDVADTIAHFSRRRQRGVCVLSGTGSVANVTLRQAAAPGGVVSLQGRFEILSLTGAFLPGPSPPGSTGLTVYLAGVQGQVVGGSVVGPLLAIGSVMVIAATFSNATYERLPMEEEEDGGGSRQIHGGGDSPPRIGSNLPDLSGMAGPGYNMPPHLIPNGAGQLGHEPYTWVHARPPY
>gnl_Arath_TAIR10_AT4G22810.1
MDPVQSHGSQSSLPPPFHARDFQLHLQQQQQEFFLHHHQQQRNQTDGDQQGGSGGNRQIKMDREETSDNIDNIANNSGSEGKDIDIHGGSGEGGGGSGGDHQMTRRPRGRPAGSKNKPKPPIIITRDSANALRTHVMEIGDGCDLVESVATFARRRQRGVCVMSGTGNVTNVTIRQPGSHPSPGSVVSLHGRFEILSLSGSFLPPPAPPTATGLSVYLAGGQGQVVGGSVVGPLLCAGPVVVMAASFSNAAYERLPLEEDEMQTPVHGGGGGGSLESPPMMGQQLQHQQQAMSGHQGLPPNLLGSVQLQQQHDQSYWSTGRPPY
>gnl_Arath_TAIR10_AT4G12050.1
MDPVQSHGSQSSLPPPFHARDFQLHLQQQQQHQQQHQQQQQQQFFLHHHQQPQRNLDQDHEQQGGSILNRSIKMDREETSDNMDNIANTNSGSEGKEMSLHGGEGGSGGGGSGEQMTRRPRGRPAGSKNKPKAPIIITRDSANALRTHVMEIGDGCDIVDCMATFARRRQRGVCVMSGTGSVTNVTIRQPGSPPGSVVSLHGRFEILSLSGSFLPPPAPPAATGLSVYLAGGQGQVVGGSVVGPLLCSGPVVVMAASFSNAAYERLPLEEDEMQTPVQGGGGGGGGGGGMGSPPMMGQQQAMAAMAAAQGLPPNLLGSVQLPPPQQNDQQYWSTGRPPY
>gnl_Arath_TAIR10_AT4G35390.1
MSSYMHPLLGQELHLQRPEDSRTPPDQNNMELNRSEADEAKAETTPTGGATSSATASGSSSGRRPRGRPAGSKNKPKPPTIITRDSPNVLRSHVLEVTSGSDISEAVSTYATRRGCGVCIISGTGAVTNVTIRQPAAPAGGGVITLHGRFDILSLTGTALPPPAPPGAGGLTVYLAGGQGQVVGGNVAGSLIASGPVVLMAASFANAVYDRLPIEEEETPPPRTTGVQQQQPEASQSSEVTGSGAQACESNLQGGNGGGGVAFYNLGMNMNNFQFSGGDIYGMSGGSGGGGGGATRPAF
>gnl_Arath_TAIR10_AT4G17800.1
MAGLDLGTAFRYVNHQLHRPDLHLHHNSSSDDVTPGAGMGHFTVDDEDNNNNHQGLDLASGGGSGSSGGGGGHGGGGDVVGRRPRGRPPGSKNKPKPPVIITRESANTLRAHILEVTNGCDVFDCVATYARRRQRGICVLSGSGTVTNVSIRQPSAAGAVVTLQGTFEILSLSGSFLPPPAPPGATSLTIFLAGGQGQVVGGSVVGELTAAGPVIVIAASFTNVAYERLPLEEDEQQQQLGGGSNGGGNLFPEVAAGGGGGLPFFNLPMNMQPNVQLPVEGWPGNSGGRGPF
>gnl_Arath_TAIR10_AT1G20900.1
MEGGYEQGGGASRYFHNLFRPEIHHQQLQPQGGINLIDQHHHQHQQHQQQQQPSDDSRESDHSNKDHHQQGRPDSDPNTSSSAPGKRPRGRPPGSKNKAKPPIIVTRDSPNALRSHVLEVSPGADIVESVSTYARRRGRGVSVLGGNGTVSNVTLRQPVTPGNGGGVSGGGGVVTLHGRFEILSLTGTVLPPPAPPGAGGLSIFLAGGQGQVVGGSVVAPLIASAPVILMAASFSNAVFERLPIEEEEEEGGGGGGGGGGGPPQMQQAPSASPPSGVTGQGQLGGNVGGYGFSGDPHLLGWGAGTPSRPPF
>gnl_Arath_TAIR10_AT1G76500.1
MDGGYDQSGGASRYFHNLFRPELHHQLQPQPQLHPLPQPQPQPQPQQQNSDDESDSNKDPGSDPVTSGSTGKRPRGRPPGSKNKPKPPVIVTRDSPNVLRSHVLEVSSGADIVESVTTYARRRGRGVSILSGNGTVANVSLRQPATTAAHGANGGTGGVVALHGRFEILSLTGTVLPPPAPPGSGGLSIFLSGVQGQVIGGNVVAPLVASGPVILMAASFSNATFERLPLEDEGGEGGEGGEVGEGGGGEGGPPPATSSSPPSGAGQGQLRGNMSGYDQFAGDPHLLGWGAAAAAAPPRPAF
>gnl_Arath_TAIR10_AT1G14490.1
METVGRPRGRPRGSKNKPKAPIFVTIDPPMSPYILEVPSGNDVVEALNRFCRGKAIGFCVLSGSGSVADVTLRQPSPAAPGSTITFHGKFDLLSVSATFLPPLPPTSLSPPVSNFFTVSLAGPQGKVIGGFVAGPLVAAGTVYFVATSFKNPSYHRLPATEEEQRNSAEGEEEGQSPPVSGGGGESMYVGGSDVIWDPNAKAPSPY
>gnl_Arath_TAIR10_AT3G04570.1
MANPWWTGQVNLSGLETTPPGSSQLKKPDLHISMNMAMDSGHNNHHHHQEVDNNNNDDDRDNLSGDDHEPREGAVEAPTRRPRGRPAGSKNKPKPPIFVTRDSPNALKSHVMEIASGTDVIETLATFARRRQRGICILSGNGTVANVTLRQPSTAAVAAAPGGAAVLALQGRFEILSLTGSFLPGPAPPGSTGLTIYLAGGQGQVVGGSVVGPLMAAGPVMLIAATFSNATYERLPLEEEEAAERGGGGGSGGVVPGQLGGGGSPLSSGAGGGDGNQGLPVYNMPGNLVSNGGSGGGGQMSGQEAYGWAQARSGF
>gnl_Arath_TAIR10_AT3G60870.1
MDEVSRSHTPQFLSSDHQHYHHQNAGRQKRGREEEGVEPNNIGEDLATFPSGEENIKKRRPRGRPAGSKNKPKAPIIVTRDSANAFRCHVMEITNACDVMESLAVFARRRQRGVCVLTGNGAVTNVTVRQPGGGVVSLHGRFEILSLSGSFLPPPAPPAASGLKVYLAGGQGQVIGGSVVGPLTASSPVVVMAASFGNASYERLPLEEEEETEREIDGNAARAIGTQTQKQLMQDATSFIGSPSNLINSVSLPGEAYWGTQRPSF
>gnl_Arath_TAIR10_AT3G55560.1
MANPWWVGNVAIGGVESPVTSSAPSLHHRNSNNNNPPTMTRSDPRLDHDFTTNNSGSPNTQTQSQEEQNSRDEQPAVEPGSGSGSTGRRPRGRPPGSKNKPKSPVVVTKESPNSLQSHVLEIATGADVAESLNAFARRRGRGVSVLSGSGLVTNVTLRQPAASGGVVSLRGQFEILSMCGAFLPTSGSPAAAAGLTIYLAGAQGQVVGGGVAGPLIASGPVIVIAATFCNATYERLPIEEEQQQEQPLQLEDGKKQKEENDDNESGNNGNEGSMQPPMYNMPPNFIPNGHQMAQHDVYWGGPPPRAPPSY
>gnl_Arath_TAIR10_AT5G49700.1
MKGEYREQKSNEMFSKLPHHQQQQQQQQQQHSLTSHFHLSSTVTPTVDDSSIEVVRRPRGRPPGSKNKPKPPVFVTRDTDPPMSPYILEVPSGNDVVEAINRFCRRKSIGVCVLSGSGSVANVTLRQPSPAALGSTITFHGKFDLLSVSATFLPPPPRTSLSPPVSNFFTVSLAGPQGQIIGGFVAGPLISAGTVYVIAASFNNPSYHRLPAEEEQKHSAGTGEREGQSPPVSGGGEESGQMAGSGGESCGVSMYSCHMGGSDVIWAPTARAPPPY
>gnl_Betvu_v1.2_Bv1_007750_zcgo.t1
MKGEYDVEEENEKNNNQNNVHNNNNMFAKFSHHPKFHPPPPPLPSHQHNPRFPPPHLQSHHPFSQPSEEADSATTTTTTTTTPFSQPPSKKPKTTNQIQTTTTATSNEDGGTIEVSRRPRGRPPGSKNKPKPPVVITREPEPAMSPYILELPSGSDVVDSITRFTRRRSVGLCVLTASGAVANVTLKQPSTTTPGGTVTFHGRFDILSLSAVVVVNTVPFHGGGGAGFTISLAGPQGQIVGGKVVGALVCSGTVYVVAASFNNPTYCRLPLDDEQDDHNNNNSQHSDEHDGRDHSRPGSITLYTDHGMNTTTTTTSANEVLWATPSSARPPY
>gnl_Betvu_v1.2_Bv1_019370_yhfy.t1
MDQVTAHGRPLPPPFHSNNLHLNPHHQFHHFQQQHQQQQQQQQQQQQQHLQLQQQQHHNSSEAEQSGSSSDLKSSLKRERDESGAADSKDEGGERGSGDGGDREIQRRPRGRPAGSKNKPKPPIIITRDSANALRSHVMEVANGCDIMESITNFARRRQRGVCILNGTGTVANVTLRQPGAPGAVVTLHGRFEILSLSGSFLPPPAPPAASGLTIYLAGGQGQVVGGGVVGPLLASGPVVVMAASFGNAAYERLPLDEDQEGPGAPMPGVTSGGGALGSPPPGGVPGQVIDPGTNGSGGGSGSGSGGLLQGLPPNLLNSLPPEAFWGTPNRTPY
>gnl_Betvu_v1.2_Bv1_021620_tgsg.t1
MSGYDGGGGGRGLVGSGSHTSYLHQLLQNNPSESQTTSSSADMDKSDPATAAATSSGGPIRRPRGRPSGSKNKPKPPIVVTRDTPNALRSHMLEVSSGADIMESLSSYARQRGRGVSIISGNGTVMDVTLRQPADSSSVATLQGRFEILSITGTVLPPPAPPGAGGLSIFLSGGQGQVVGGGVVGPLLASGPVLLMAASFSNAVFERLPLDHHQDYMQQVPPHHSAGVAVGGGEGRGTLGGGGGGGYPFLAAEGGGDHHDLMGWGAAAPRPPF
>gnl_Betvu_v1.2_Bv2_025350_ofxy.t1
MANRWWAGNVAMRGVEQLSCDQNKVEQQDNDTNNNNNNNSNNNNGMPNPESDDSRENNPESEDNQNLSCGGGGGVGGGGLEMVEFGSGGNSGGSSGRRPRGRPPGSKNKPKPPIVITKESPNALRSHVLEVTSGADIADSLATFAQRRHRGVSVLSGSGIVTNVTLRQPAAPGGVVTLHGRFEILSLSGAFLPSPSPPGATGLTVYLAGGQGQVVGGSVVGPLIASGPVLVIAATFSNATYERLPVDQEQDQDQDQSNAIPEGNAGDAGGGGGTGTPEAVQQTGPTGGGGGSASQQSHGSGLTGGGGAGAASDPSTSSMPMPIYNLPPNLLPNGQLPHDMFWAPPPRPPPY
>gnl_Betvu_v1.2_Bv2_033440_hjkw.t1
MMPLTAPLSDGHGEPIRRPRGRPAGSKNKPKPPIIITRESPNTLTAHAMEVSSGCDVNESLVTFARKKQKGVCILSGTGYVTNVTLRHPASSGPNAIVTLHGRFEILSLLGSILPPPVAPPGITGLTVYLAGPQGQVVGGGVVGALIASGPVVIMAATFMNASFDRLPVCEEDNEVAAQNQCYQNNRRHHYQHIDVSDICGVPQNYMANGRALPPEVYSWASGRTTLAKT
>gnl_Betvu_v1.2_Bv4_095650_gksz.t1
MANPWWTGQVGLQGLESTSSGMKVKPDLGISMGADHYHHQQVEDDEEERENSDEPKEGAVEAPSRRPRGRPPGSKNKPKPPIFVTRDSPNALRSHVMEVAGGADVADSIANFARRRQRGVCVISAAGAVTGVTIRQPSAGPGGATVVALHGRFEILSLTGAFLPGPAPPGSTGLTVYLAGGQGQVVGGSVVGPLIAAGPVMVIAATFSNATYERLPLEDQEDEQPGQVGGASGSPPGHQQQQQQQQQQQQHSMGGDPSSALGMYNLPPNLLPNGGGSSGGGGGGQISHEAYGWNHGGRPPF
>gnl_Betvu_v1.2_Bv5_101770_jymf.t1
MNMDPITASAHGHPLPPPFHLHHHQFHQLQSQNNNSESDHSPRLGVGKRERDDDTTSTTDNTNNENPDSKDGGADHHNMSMITRRPRGRPAGSKNKPKPPIIITRDSANALRTHVMEVSDGCDIMDSVATFARLRQRGVCILSGTGTVANVTIRQPGSTSTGNGGPPAVVTLHGRFEILSLAGSFLPPPAPPAATGLSIYLAGGQGQVVGGSVVGQLLASGPVVIMAASFSNAAYERLPLEEDQEGGGATMGGGMQGGGSLSGMEHQGMQQPPQQLLGNDPNGGGSAMFQGMPPNLLNSVQMPSEGYWGTGRPSF
>gnl_Betvu_v1.2_Bv5_106090_cxot.t1
MAGLDLGTANRYVHQLHHQQHHRPDLQLQQRPDQSEDDDNNNNNNNIDHDEHGLDLVNVSGGSGPGDVVGRRPRGRPPGSKNKPKPPVIITRESANTLRAHILEVASGCDIFDCVASYARRRQRGICVLSGTGTVTNVSLRQPGGGGTGGSAVVTLHGRFEILSLSGSFLPPPAPPGATSLTIFLAGGQGQVVGGNVVGELVAAGPVIVIAASFTNVAYERLPLEEEEAAAVTPGGGLQMQTGPPGGNGAQFPDPSSGLPFLNLPLNMQNCQLPVDGWAGNNSAGRPPFG
>gnl_Betvu_v1.2_Bv9_215940_tyyx.t1
MLELQVNTTQPEPEPTTTTSSGGGNTSNSGGRRPRGRPAGSKNKPKPPIIITRDSPNALRSHVLEVSAGSDVVESVTNFARRRGRGVCVFSGTGAVTNVNLRQPAAPAGSVMTMHGRFEILSITGTALPPPAPPGAGGLTIFLSGGQGQVVGGSVVGPLMASGPVVLMAASFANAVFDRLPLEDGEERESGSTPIGQQVQPPQQQQHENQHQQQQQQQPTASQSSGVTGSVGHIEGGNYSNYGSGGGGGNDVFGWRPQHFVE
>gnl_Carpa_v0.4_evm.model.supercontig_157.67
MADFGTSISLYKLQQTSDDSSSEHSPPTLPTLSTGCASGSGSSFSRPGDLTLTVPDHPLPPQIQPATTDAARKPRGRPPGSKNKPKLPVIITRDGDVALSPIVLEISVGSDIIETITSFARRHQIAGFSVLSASGSVSNITIRHPVSHAPTISLRGPFSILSLTGSVLGSVVTSSESGSTAMMPMASSSQPSESSFGLTIAGAQGQVFGGIVVGNLTAASKVTVVAATFQSCPYQKLQLETATSGRGDYIEANHYYHQDANPSSGVHHGGGGLAGVGGESSSHTGSAYGAAASPSTLNCQLPALDVMSWCPTSRSPY
>gnl_Carpa_v0.4_evm.model.supercontig_18.123
MDPVTAHGRSLPPPFHARDLHLVHPHHQFQNHHQPAQNSDQDDQQSGNSGLSRGQKRDRDETAGTTTIGIEGKELATTLVGAGEGEITRRPRGRPAGSKNKPKPPIIITRDSANALRSHVMEIANGCDIMESVTTFARRRQRGVCILSGSGTVTNVTLRQPAAPGAVVTLHGRFEILSLSGSFLPPPAPPAASGLSIYLAGGQGQVVGGSVVGPLLASGPVVIMAASFGNAAYERLPLEEEESAAAPVPGGSSGGLGSPEGVGQQQQQQQQLMQDPNAAFIHGLPPNLLNSVQLPAEAYWGTARPPF
>gnl_Carpa_v0.4_evm.model.supercontig_19.284
MANRWWAGNVGMRNVDQISPPPSLHLRNPEEEHTKFIRNHSANPTTHTPNTVNQSQSHEDEDSRDDNNNTGLELEEATGHDSIEPGSSSGGPGSSGGRRPRGRPPGSKNKPRPPVVITKESPNSLRSHVLEIASGSDIVDCVATFSRRRHRGVSVLSGSGVVTNVTLRQPAAPGGVINLQGRFEILSLSGAFLPTPSPPGATGLTVYLAGGQGQVVGGGVMGALVASGPVIIIAATFSNATYERLPVEDDHGGVQPQQQAGNGSNENQENSSGGGNAQTTQGLGGEATVPPLYNLPQNLQLPNGQLPHDVFWVPPPRPPPSY
>gnl_Carpa_v0.4_evm.model.supercontig_21.4
MFSKLHHPSQHQHQHQHQHHFSHHFQLSRDTSESDDTSRSTGGPTTSNPAQKPVEGLTAIGGSGSGDGASIEVVRRPRGRPPGSKNKPKPPVFITRDFEPPMSPYILEIPGGNDVVEAISRFCRRKSMGICVLTGSGAVANVTLRQPSTTPGATITFHGRFDILSISATFLPPQTAPCPPVPNMFAISLAGPQGQIVGGSVAGALIAAGTVYIIAASFNNPSYHRLPADDEARNTASGSGGEGQSPPVSSAGGGESGHVAAGGAGGESCGMSMYSCHLAPSDVIWAPTARPPPPPPPY
>gnl_Carpa_v0.4_evm.model.supercontig_26.5
MAGLESGPGSRYVQNLFRPELHHLHRPSINPPPPQPPLSSDSKDSHENTYQKPDSDDPTAPSASASNRRPRGRPPGSKNKPKPPIIVTRDTPNALRSHVLEVTTGADIVDSVSNYARRRGRGVSVLSGTGTVANVTLRQPAAPAGSVVTLHGRFDILSLTGTVLPPPAPPGAGGLSIFLAGGQGQVVGGSVVGPLLASGPVVLMAASFSNAVFERLPLDEEEAQALQVQPTASQSSGVTGSAQQLAEGGGGSSSAGAGGGGGGSFFTMGGANVGGYPFSGDLFGWGGNGVRPPF
>gnl_Carpa_v0.4_evm.model.supercontig_29.66
MDPVTSHAHSLPPPFHTRDFQLQLQQQQQHHQFLLHHQQQAHNSEDEQSGSSGGLNKAPKRDLEELTNGNGKELVAAAANSEGEITRRARGRPPGSKNKPKPPIIITRDSANALRTHVMEIGDGCDIVESVATFARRRQRGVCIMSGTGTVTNVTLRQPASPGAVVSLHGRFEILSLSGSFLPPPAPPAASGLTIYLAGGQGQVVGGSVVGTLTCSGPVVVMAASFSNAAYERLPLEEEEMQNPAMQGGPIGSPGSGSGQQQQVLSEQNAGLFHGLQPNLMNSMQLPAEAYWATGRPPF
>gnl_Carpa_v0.4_evm.model.supercontig_300.4
MAGLDLGTASRYVHQLHRPDLHQPDLEDHQEAGGGPTGGQFSDDGASHQGANSGSGDLVARRPRGRPPGSKNKPKPPVIITRESANTLRAHILEVGNGCDVFDCVANYARRRQRGICVLSGSGTVTNVSIRQPAAAGAIVTLHGRFEILSLSGSFLPPPAPPGATSLTIFLAGGQGQVVGGNVVGELMAAGPVIVIAASFTNVAYERLPLEEDDQLQMQSGGGGGGGSGSGGSGGGNSMFAEAAGSGQGGGLPFFNLPLNMPPNVQLPF
>gnl_Carpa_v0.4_evm.model.supercontig_426.2
MSDLETRHYVHQLLGSDPVQLHPQNSNDDAPSTTTSVSATPTFGRRPRGRPQGSKNKTKPPVIITQDTPNALRCHILEISNGSDVVESVSNYATRRGQGVCVLSGTGAVTNVVLRQLAGSGPVTLPGRFEIVSLSGTALPPPAPAGAGGLSVYLAGGQGQVVGGMVAGPLMASGPVVLMATSFQNAAYDRLPLEVEKSATAVQPTASQSSGLTGNGEKIGGDGGGGGARGVSHNLESYPFPGGAGDILGWGFTSV
>gnl_Carpa_v0.4_evm.model.supercontig_44.95
MPGMDPAANSPLLHKSDLEISNNNKRGGDEDEDRDTGDEPREGAVEVGTRRPRGRPPGSKNKPKPPIFVTRDSPNALRSHVMEVASGTDVAESIAIFARRRQRGVCVLSGSGSVANVTLRQPAAPGAVVALHGRFEILSLTGAFLPGPAPPGSTGLTVYLAGGQGQVVGGSVVGSLVAAGPVMVIAATFANATYERLPLEEEEEADQGQIQGGSGNSPPAMGGGGSGLADPSSLPMYNIPPHLVPNGGGQLGQEAYGWNHTRQPY
>gnl_Carpa_v0.4_evm.model.supercontig_50.90
MAGGTPGVVSKTSLNRSQEFEKGSNHRTTNIDAMLMAPKLSKVVQPTEGETARRPRGRPAGSKNKPKPPIIVTRDSPNTLRAHAMEVGSGCDVCESLASFARRKQRGICILSGNGCVTNVTLRQPASSGAIVTLHGRFEILSLLGSVLPPPAPPGITGLTIYLAGAQGQVVGGGVVGAPIASGPVVIMAASFMNATFDRLPLDDDEVAATLQNQHYQNGRHHHLDIPELYGMPQNLITNGNMPPEIYSWAPPRTMSKT
>gnl_Carpa_v0.4_evm.TU.contig_41226.1
MANRWWGGQMGLPGLDTSATTSSPMKKPDLGISMTTNNHETRGVSGGAHHEEEDERDHSDDPKEGAIDVATRRPRGRPPGSKNKPKPPIFVTRDSPNALRSHVLEINSGSDVAEALAHFARRRQRGICVLSGSGAVTNVTLRQPSATPSAVMALHGRFEILSLTGAFLPGQVLPGSSSGLTIYLAGGQGQVVGGSVVGQLVASGMVMVIAATFSNATYERLPLEEEEESGAGAAQGQVGGSGSPPGMGGSSDGGRGGHHQGGIGESGGLPVYNNLAPNLVGNGGQINQEAYGWAHGRTPF
>gnl_Elagu_v2.0_p5_sc00001.V1.gene2135
MAGANQVVPTTTGPSTNTSACKTQDRANHRHMDCLDPKSALVPSLPTTQAPVSKSKEPVRRPRGRPAGSKNRPKPPIVIARDIPTALRAHAMEVAAGCDISECIAGFARQRRRGVCVLGGSGCVTNVALRQPPTSAPPGAFLTFHGRFEILSLLGCFFPPPVPPAAAAGLTVYLAGSQGQVVGGGVAGALIAAGPVVVMAASFVTATFDRLPLSEEEDKAASDQYQRHRREHVEMANLYGVPPGVVASASVAPEVYAWGPGRQLTKS
>gnl_Elagu_v2.0_p5_sc00001.V1.gene3399
MKCYSEEVDSRSCGEFKKQKKTAEELGSRRGGGKEGDGSSNEVVKRRRGRPSGSKNKPQPPVVITREFTDSSPAMRPHVLEIPAGHDVAASLAAFSRRRALGLCVLAASGPVANVTLRQSPFPVEGSPSAAAAVVTFGGRFDILSISATFFPPSLPAAAGGLGGGFSVSLGGPHGRVVGGMVAGPLVAAGTVVVVAAGFAEPTFDRLPVEEETAGSASASLSAAGGSGGGDEVAARPHHDEDDHDEEAQYHYQHDHFHRHHHHGSSDGTPIYAGHFPPDVLWTPTARSPHLPPPPPPPYRFT
>gnl_Elagu_v2.0_p5_sc00002.V1.gene342
MAGLDLGTASRFIHQLHQRPDLHLQQRHNPDSDDDHNNNGNGNGQFAGTAERDGSSSGNQGLELVASPGPGDLVARRPRGRPPGSKNKPRPPVIITRESANALRAHILEVGGGCDVFDCVATYARRRQRGICVLSGSGTVTNVSLRQPSATGSVVTLHGRFEILSLSGSFLPPPAPPGATSLTIFLAGGQGQVVGGNVVGALFAAGPVIVIAASFTNVAYERLPLEEEEPPLQMQPPAPQGSGGDGGGGGGSGGGFPDPSSGLPFFNLPLNMANCQFPVDGHGWAGGATGRPPY
>gnl_Elagu_v2.0_p5_sc00017.V1.gene571
MKLANHWWSGHLGLPGAEPVSISPGANNQESPPKEGEPSGCATGPNDDEERENSGEPKEGAIVASSRRPRGRPPGSKYKPKAPIFVTRDSPNSLHSHVMEVAGGADVADSIAQFARRRQRGVCVLSGAGVVANVGLRQPAAPGAVVALHGRFEILSLTGTFLPGPSPPGSTGLTVYLAGGQGQVVGGSVVGPLIAAGSVMVVASTFANASYERLPLEEEEGPGQLPGGSALGMAGGSGHGGLPDPSALPIFNLGHDAFAWAHARPPPY
>gnl_Elagu_v2.0_p5_sc00020.V1.gene548
MAGSGSSGSSRYLHHLLHPTQLQQPQPPPHDQPETSNPSLEKKPKASPDMGAGGEQPTISAASDGGGPTRRPRGRPLGSKNKPKPPIIVTRDSPNALRSHVLEVAGGADVVESVTEYARRPGTGVSVLSGRGAVENVSLQQPGSGPPGSVVATLSGRFEILSLTRTVLPPPAPPRAGGLTVHLAGGQGQVVGGSVVGPLVAAGPVMLMAATFANAVYERLPLERVEEAAAAAAVQGQQTSVSQSSGVTGGGEGGGSGGGSGVPIYNLGASMANYQLPGDTFVWGGGGVRPSF
>gnl_Elagu_v2.0_p5_sc00022.V1.gene410
MAEYVRPTDAMINPSEPRENPPSDDDDDESRRRARSAAPTTPAAGGGGGEPSSGSAGRKPRGRPPGSKNKPKPPVVITRESEAAMQPMVLEIAAGFDVLECVAAFARRRRMGISILSGSGVVVNVPLRHPTTNPPVMTLHGRYDILSLSGTILPQPSAAAPASFSISLAGTQGHVIGGTVAGPLKAAGTVVLVASSFVNPEFYRLPLAVVPAEDEEAAAAAKEEEVKPSGVEAGVPAYGVPSGPRPLTGPLPHHEMVFWAQPSARAPHPPPPHY
>gnl_Elagu_v2.0_p5_sc00023.V1.gene741
MAGLDLRTASRFVHQLHHRPDLHLQQRHNSDSDDDHRNNDGDGNGQFAGAADRDGSSSAQQGLDLVAACAGTGDVVGRRPRGGPPGSKYKAKPPVIITRESANSLRAHILEVGGGCDVFDCVATYARRRQRGICVLSGSGTVTNVSLRQPSATGTVVTLHGRFEILSLSGSFLPAPAPPGATSLTIFLAGGQGQVVGGNVVGALFAAGPVIVIAASFRTSRKSGSRSRRRSRHCRCSHLRPWGRAATVGAAAAAPAVAGTRSLTPPPGCPSSICRSR
>gnl_Elagu_v2.0_p5_sc00024.V1.gene672
MDPVAASSHGHHLPPPFHTRDFHHLHHQQHLPHLQPPSLQQQQQKAEEEHSGFNRGKKRELEDNSNDNINNNTGAKGGDVKDLVPAPQTGSSGEGEITRRPRGRPAGSKNKPKPPIIITRDSANALRSHVMEIASGCDIADSVATFARHRQRGVCILGGSGTVTNVTLRQPATPGSVVALHGRFEILSLSGSFLPPPAPPAATGLTIYLAGGQGQVVGGSVVGALIASGPVVIMAASFGNAVYERLPLDEEEPLPVPGPLGSPGLVGQSPPQQQQQQQQLLPDPNAPLFHGLPPNLVLNNVQLPADPYGWAAGGGRPLIRLIYGID
>gnl_Elagu_v2.0_p5_sc00031.V1.gene386
MEFYSEEVDSRSCGGRKKQKTTAEEGGTRGGGKGGDGSSIEVVKRPRGRPPGSKNKPKPPVVITREFIDPSPAMRPHVLEIPAGHDVAAALAAFSRRRSLGICVLSAVGTVANVTLRQPPVSADGSAAAAAAVTFRGRFEILSISATFFPPSLSVAAGGGFSVSLAGPQGRVVGGMVAGPVVAAGTVVVVAAAFGEPSFHRLPVEDQAGSASGSLSGGGGGGDEAAAQAHQDEDDYNDHDEEAQHHYHHQYYDHDHNHGSSDGVPIYGTGRFPPHMWNPTSRSPHSPPPPY
>gnl_Elagu_v2.0_p5_sc00032.V1.gene272
MAEYVRPTNSMIALSQSRDVPPSDDDDDSSRRSAGDRSRSATAGGGGREPSSGSSGKKPRGRPPGSKNKPKPPVVITRESETAMRPLVLEIAAGCDVLESVAAFARSRRMGISVLSGSGVVANVPLRHPTTNPPVMTLHGRYDILSLSGTVLPPPSAASTASAAPTQVNFSISLAGTQGHVIRGTVAGQLKAAGPVVLVAASFANPEFHRLPLAAPAEDEEAAAAKEDDVKSIGVEAAVPLYGVAGGPRPLTGPLAHRDMQRDGEIGERSSDDRKGLILDHGWGLDERRAGSYAAIFRRTPAKEVRTDRNYVR
>gnl_Elagu_v2.0_p5_sc00049.V1.gene550
MKDMYEDKKGIISSFQQQNQSQQLQQQKRECVSDEIDSKSSGESKRQKMEDNREKALVVAGGGGGGDGASIEVVKRPRGRPPGSKNKPKPPVVITREAEPSAAMRPHVLEIPGGHDVVDSLARFAQRRNLGICVLAGTGAVANVVLRQPSVPAPPSHGAVPPAGATIGFPWPDPVHLRHIPPAGDGGAVPRIRGREPVHLARGAAGADHRGGRWRARWWPRGTVVVVAAAFSNPTFHRLPVEDDVSISVSVSGGGGGGGGGGGGEVEEHERHVHQEHRHQRRPHAPPAASHAVVPTAESCGMSLYSSHLASDVIWAPSARPPPPPPY
>gnl_Elagu_v2.0_p5_sc00068.V1.gene420
MRDMFEDKKGIIASFHQKSQNPLQHQKKRECVSDEGDSKSSGESKRKKMEDNRDKALVVAGCGGGDGASIEVVKRPRGRPPGSKNKPKPPVIITGEAEPSVAMRPHVLEIPGGHDVVDSLARFARLRNLGICVLSGTGAVANVALRQPSLPAPPPHGAVPPAGATIGFHGPFEILSISATFLPPAMAALSPASAAASLSISLAGPQGQIVGGTVVGPLVAVGTVVVVAAAFSNPTFHRLPVEDDVSISVSVSGGGGGGGREVEEHERHVHQERHEQRRPHVPPQVAGHAVVPTAESCGMSIYSCHLPSEVIWAPTAHIPSERQLPHSTETESNNPRMPQIEEYLKVLPHKNSLCKKTPLKRLLSAIKEPSCSFSQRRAASLSAGSLFLEFLDCAPHKTTATLSLFMINIGINPRPPIACRSMEQCRGPRKICENTHAVHRPIHARSVHGGPCKRLRMPRPGSGIACWAASCRAQLCAAISTPAAGGPSPLQILCRLQSHVS
>gnl_Elagu_v2.0_p5_sc00069.V1.gene118
MGGVDPVVTSSAAGPPPFHLRNPNNSHLSPHRRDQQQQQDPPPNPATPNSSASNNDGDDSRAGTNADDHSSAAGLELADGGSGGGGSSGRRPRGRPPGSKNKPKPPIIITRESPNSLRSHVLEIASGTDIMDAVAVFARRRQRGVSILSGSGVVTNVTLRQPAAPPGAVVTLHGRFEILSLSGAFLPPPSPPGASGLTVYLAGGQGQVVGGSVVGELVASGPVMVIAATFTNATFERLPLGDEEPEVAAAPPGSEGMPLQPSPGANGVSSSQQSHGGMGTDPSSMPPLYNLPPNLLPNGQLPHDVFGAWASAAPRPPPSY
>gnl_Elagu_v2.0_p5_sc00080.V1.gene75
MAGMESRGGGGGGGGGGPSRYLHHLLHPPPAPSTHVPPEQSKPSPEKNVKSSPDKGGGEPSTSAAAEAGGEALGPVRRPRGRPLGSKNKPRPPIIVTRDNPNALRSHVLEVSGGADVVECVSDYARPPGRGVCVLSGGGTVANVALRQPGASPPGSVVASLRGRFEILSLTGTVLPPPAPPGTGGLTVILAGGLGQVVGGSVVGPLLAAGPVVLMAASFANAVYERLPIEGDEEAAVPPVAQGQQPAASQSSGVTGGGGGGGEGGGSGGGGGGSGVSFYNLGANIGSYQFPGDAYGWGGGGGGGVRPPF
>gnl_Elagu_v2.0_p5_sc00084.V1.gene457
MGGVDPVVTSTTSASPLHLRNPTNSHLSPHRPDQDPNPTITNSSGSNNHLNNDDDANADDHSPAGGLDVVEAGSSGGSAPGRRPRGRPPGSKNKPKPPIIITRESPNALRSHVLEIASGTDIMDAIAVFARRRQRGISILSGSGVVTNVTLRQPAAPPGAVVTLHGRFEILSLSGAFLPAPSPPGATGLTVYLAGGQGQVVGGSVVGELVASGQVMVIAATFTNAIYERLPLGDEEAEATAPPGGGEGMAALQQSPPGGNGSASQQTSHVGSAAVDPSLMPPLYNLPPNLLPNGQMTHEVFGAWAPRPPPSY
>gnl_Elagu_v2.0_p5_sc00085.V1.gene164
MDASRGVLSGTVDRFKMVAEDISSLSQVFEKKSSRRMATLVASFLADEVVTKWELNKEHEEVCVIGIWKAVVLASSYQYSPLNSMACNLVGNGFSRDAKSANVFENQLPRDWGPTQARDLSGKRRIEKSQSIEKLANRWWTGHLGLPGVGPASPGSSGPKKLNQVMPPKETDLGIRADEEEERDNSDEPKEGAVDVATRRPRGRPPGSKNKPKPPIFVTRDSPNSLRSHVMEVAGGADIADCIAQFARRRQRGVCVLSGTGAVANVTLRQPAAPAAVVALHGRFEILSLTGTFLPGPAPPGSSGLTVYLAGGQGQVVGGSVVGSLVAAGPVMVVAATFANATYERLPLEEEEEEEEGPGGSAGHLPCRSPAAMGTGFPDPSSLSIYYLPPNLLPNGAQLVHDAFAWAHAPPPY
>gnl_Elagu_v2.0_p5_sc00096.V1.gene7
MAGMDSGSGGGGGGSSRYLHHLLHPPQPQQPPPPPPHDQPATSNPSPEENPKASPDEGASRDQPTTSAGPTRRPRGRPPGSKNKPKPPIIITRDSPNALRSHVLEVASGADVVESVTEYARRRGRGVCVLSGGGSVANVSLRQPGAPAPGSVVATLTGRFEILSLTGTVQPPPAPPGARGDDGIPRRWAPGRS
>gnl_Elagu_v2.0_p5_sc00099.V1.gene56
MDAIANFARRRQRGVSILSGSGIVTNVTLRQPAAPPGAVVTLHGRFEILSLSGAFLPAPSPQGASGLAVYLAGRQGQVVGGSVVGELVASGPVMVIAATFANAIYERLPLGEEEPEEAAALPGSEGMPLQQNPGANGGSSSHQSHGGMEADPSSLPPFYNLPPNLLPNGQLPHDVFGAWASSAPRPPPSY
>gnl_Elagu_v2.0_p5_sc00134.V1.gene153
MKRTAENGPEVVRRGCSEGEGNDMDASRGILSGTMDRFKMAVPMEGIGDQKSQEGLLSDGLKELANRWWSGHLGLPGDEPASSSPGPRSQETPPPNEADPRGSAAVPNDDEERDNSSEPKEGAIVSGTRRPRGRPPGSKNKPKPPIFVTRDSPNALRSHVMEVAGGADVADAIAHFSRRRQRGVCVLSGAGTVANVALRQPAAPGAVVALHGRFEILSLTGTFLPGPSPPGSTGLTVYLAGGQGQVVGGSVVGSLIAAGPVMVVASTFANATYERLPLEGGDHEEEGGPGEGGPGPLPGESVPGMAGGGGPGGLPDPSALPMFNLPPNLALGGAQLGHDAFAWAHARPPY
>gnl_Elagu_v2.0_p5_sc00169.V1.gene56
MDPLAASAHGHHLPPPFHTRDFHHLHQQNHLTHLRPPKAEEEHGGTNHGKKRDLEDINNSKVNDGNQGDSDGNGRDGKELVPAPQSGSGGEGEISTRRPRGRPAGSKNKPKPPIIITRDSANALRSHVMEIAGGCDIAESVATFARRRQRGVCILSGSGTVTNVTLRQPASPGAVVTLHGCFEILSLSGSFLPPPAPPAATGLTVYLAGGQGQVVGGSVVGALIASGPVVIMAASFSNAAYERLPLGEEEPLPLSGALESPGVVGQSPPQQQQQQPQQLPDPNQPLFHGLPPNLVLNNVQLPAEAYGWATGGGRPPY
>gnl_Elagu_v2.0_p5_sc00179.V1.gene107
MDPITASSAHGHHLPPPFHTRDFHHFHQLQQPKSEDDQTGLNRGQKRDREDISNTNNNGSNSSCGDGKELVPVPFGADGEAARRPRGRPAGSKNKPKAPIIINRDSANAFRTHVMEIAGGCDIVESMATFACRRQRGLCILSGTGSVTNVTLRQPASQGAVVTLHGRFEILSLSGSFLPPPAPPAATGLTVYLAGGQGQVVGGSVVGPLMASGPVVIMAASFANAAYDRLPLEEEESLPAQGPLESHGLVGQQQQQFLQDPSLFHGLAPNLLGNVQLPSEPNNWTTGAGIH
>gnl_Elagu_v2.0_p5_sc00505.V1.gene39
MGGVDPVITSPTSASPLHLRNFTNSHLSPHRPDQDINPTTTNSSGSNNHPNDDEANADDQSPDNGFDVAEAGSAGGGASGRRPRGRPPGSKNKPKPPIIITRESPNALRSHVLEIASGTDIMDAIAVFARRRQRGVSILSGSGVVTDVTLRQPAAPPGAVVTLHGRFEILSLSGAFLPAPSPPGATGLTVYLAGGQGQVVGGRVMGELVASGPVMVIAATFTNAIYERLPLGDEEAEAAAAEVAAPGGAEGMATLQQSPPGGHGSASQQSSFGGLAAVDPSSMPALYNLPPNLLPNGQMPHEVFGAWASAAPRPPPGMKPMRHEQPNAMLATLSNHTIKKG
>gnl_Elagu_v2.0_p5_sc00637.V1.gene9
MDPTTGSSAHGHHLPSPFHTRDFHHNFHHRLQQPKSEDDHGGLNRGQKRDYDDNSNINNNGSSSSNGDGKDSLEVNLAGTDGDAARRPRGRPAGSKYKAKLPIIINQESANVLRTHVMDVAGGCDIVESVANFARRRQQGVCILSGTGTVTNVTLQQPASLGGIVTLHGRFEILSLSGSFLPPPAPPAATGLTVYLAGGQGQVVGGSVVGPLTASGHVVIMAASFSNAAYEKLPLEEEESLPPQGPVQTHGLVGQEQQQLLQEPNHFHGLAPNLLNSVHLPSEPYSWTMGAGRPPY
>gnl_Eucgr_v2.0_Eucgr.E00284.1
MAGLDLGTARFLPHHLQLQRHGDSGDDASNPNHNQYSGEPQDDGSHHHGLDLGPAGNHGPGDLVARRPRGRPPGSKNKPKPPVIITRESANTLRAHILEVGSGCDVFECVAMYARRRQRGVCILSGSGTVTNVSLRQPAAAGAVVTLHGRFEILSLSGSFLPPPAPPGATSLTVFLAGGQGQVVGGSVVGELTAAGPVIVIAASFTNVAYERLPLDEEDQQLHMQPPASQPPSGPGAAAGNSYPDPSSGLPFFNLPLNNMGSVQLPVENWPGNNSAPRPPF
>gnl_Eucgr_v2.0_Eucgr.J01233.1
MANRWWAGNVAMRGADPPPFQLSNADEDRRGGLSRGIPPIREQDFMDNANNAIATPTNSSGTSKTNPNLSEADSQDDDSHDNAGAGDDPGGSIHETPEPRSGSSSGSRSGRRPRGRPPGSKNKPRPPIVVTKESPNSLRSHILEISSGSDIAESIANFAQRRHRGVSVLSGSGIVTNVTLRQPTAPGGVIALQGRFEILSLNGAFLPAPSPPGATGLTVYLSGGQGQVVGGTAVGPLVASGPVMVVAATFSNATYEQLPVEDEAEEANVAVGDGGETMQLQPTSAGMSHPGNSGSHNSGSQSSQGLANQHHASSSMPMFTLPPNLMPNGQVHDMFWATPRPPPSY
>gnl_Eucgr_v2.0_Eucgr.H04257.1
MSNPWWTGQVGLPGVETATSSSPAKKPDLGISMNDNSGGGGVGEEDERENSDEPKEGAVEAASRRPRGRPPGSKNKPKPPIFVTRDSPNALRSHVMEIANGADIAESVAQFARRRQRGVCVLSGSGTVTNVTLRQPTAPGAVMALHGRFEILSLTGAFLPGPAPPGSTGLTIYLAGGQGQVVGGSVVGSLVASGPVMVIAATFSNATYERLPLEEDEEAGSGQGQLGSGSPPGIGGGGGQQQGGMADPSSMPVYNLPPNLLPNGGQLNHEAY
>gnl_Eucgr_v2.0_Eucgr.H03144.1
MKSHVMEVASGADVAECLAQFARRRQRGVCVLSGSGTVANVTLRQPAAPGAVVALHGRFEILSLTGTFLPGPSPPGSTGLTVYLAGGQGQVVGGSVVGSLVAAGPVMVIGATFANATYERLPLDEEEDGNTANGGGQGQLSGSGGSPPTAVSNGNNQSQQGLAADPSTLLLYNLPPSFHVNGTHTNQDAHAWTHVRPPF
>gnl_Eucgr_v2.0_Eucgr.D02188.1
MAGLDLGTASRFNIHQLQRPDLHLHSQQSESDDHEAISNNHNHQFSGSDHHDEGAHQTLELGAVNTGHGTGDIVARRPRGRPPGSKNKPKPPVIITRESANSLRAHILEVGNGCDVFDCIATYARRRQRGICVLSGTGTVTNVSLRQPAAAGSVVTLHGRFEILSLSGSFLPPPAPPGATSLTIFLAGGQGQVVGGSVVGELIASGPVIVIAASFTNVAYERLPLEEEEQIQMQAAAAAASGGHSPFPDPSSGLPFFNLPLGNMTNNNSNAVQLPVD
>gnl_Eucgr_v2.0_Eucgr.D01127.1
MASGLDLGSSNPFLHHLQRPDLHLQNPPDSDDNDPNTPPTHFSGDGNNLDLVSPSSGSGDLVTRRPRGRPPGSKNKPKPPVIVTRESANTLRAHILEIGSGHDVFESVAVYARRRQRGICVLSGAGTVTDVSLRQPAAAGSVVAALHGRFEILSLSGSFLPPPAPPGATSLTVFLAGPQGQVVGGNVVGALIASGPVIVIASSFTNVAYERLPLEEEEANPMQQGGGSGGVSSQYPDPSSGLPFLNLPHNMTHQLAVDGWSENAAARQGYN
>gnl_Eucgr_v2.0_Eucgr.D01968.1
MDPASAHGHSLPPPFHTRDFQLQQQQHQFLHHPPSSEDERSGGSGSLKRERDESNGDNNPKGGEFGKDQLLGDQGGEGEITRRPRGRPAGSKNKPKPPIIITRDSANALRTHVMEIADGCDIVESVATFARRRQRGVCIMSGSGTVTNVTLRQPASPGAIVTLHGRFEILSLAGSFLPPPAPPAASGLTIYLAGGQGQVVGGSVVGTLIASGPVVIMAASFSNAAYERLPLEEDDAGIQVQGGSMGSPGSGVGGQTPQQQQQPPPQLLGDPNNAGLFHGLPPNLLNSIQMPSEAYWSGARPPY
>gnl_Eucgr_v2.0_Eucgr.D02447.1
MDPVTAHGRPLPLPFLSRDLHSFTPHHQFQSHQQQQNSEDDNLSNNSSFGHGQKRERDDYSSTSAATTSPTADGKESGGRGGKEVTRRPRGRPAGSKNKPKPPIIITRDSPNALRSHVVEVASGADIVESMSTFARRRQRGVCILSGSGTVTNVALRQPASPGAVVTLHGRFEILSLSGSILPPPAPPALSGLTVYLAGGQGQVVGGNVAGPLMASGPVVIMAASFGNAAYERLPLEEEEAGAAAPVPSGGQLGSPGMGQQQQQQQIMPVDANGALLHGFAPNLLNSCNLPGETYWGAARPPPY
>gnl_Eucgr_v2.0_Eucgr.F03609.1
MAGFEPNPNSRYFHQLLRPELHLQRPSSIPPQHSDPKDSPQKDAKSADNEGGTNSGSGGSTRRPRGRPPGSKNKAKPPIIVTRDSPNALRSHVLEVSSGSDIVESVTNYARQRGRGICVLSGGGTVANVTLRQPAAPTGSVVTLHGRFEILSLTGTVLPPPAPPGAGGLSIFLSGGQGQVVGGSVVGRLVASGPVVLMAASFANAVFERLPIEEDDGAVQVQQTASQSSGVTGGGQAGDGNGAGGGGGIGGVASGSVPVFNVGNFPFSGDQLFGWGGNAARPPF
>gnl_Eucgr_v2.0_Eucgr.B03734.1
MAGRGNTASLSLSHPHSSSSEDDTSGHRLTPLALPPPAPPRAAAATPEKTTVASEFGSPTPSKKKPRGRPPGSKNKPKPPVVITAAPDSSGSSSSSSAMRPVILEISAGSDVVDALTSFALRRRMGLAILNAFGSVSDVTLRHPLPHAPPLSLRGPFNLLSLSGSVLAGGCINGKNDNNESKNDRPAKQLCRQEGSSHFGITLAGSQGQLFGGVVGGKVVAATSVVVAAATLVSPSFHRFPSEGDEEGGDHQETKPCIGGGGGGGGSEPPSCLSSAALAGGLYCGGGGLGGQAMSPEVMPWGGAANSASRPPY
>gnl_Eucgr_v2.0_Eucgr.I01545.1
MSGSRDPEAPTTSSGTPSSSGRRPRGRPAGSKNKPKPPIIITRDTPNALQSHVLEVSAGSDIVDAITTYARRRGRGISILSGTGAVTNVTLRQPASPSGSVVTMHGRFDILSLTGTVLPPPAPPGAGGLAIYLSGGQGQVVGGSVGGPLMASGPVVLMAASFANAMFDRLPLEESGEDAPPAQVQPSASQSSGVTARGGDQMGEGLSGAIVGGGSGNSGGSVPFYNLGGGNYPFSGGDVFGWGGGGAGAGRPPF
>gnl_Eucgr_v2.0_Eucgr.K01211.1
MAGGADLAVLPLCNKAVVDRSQEPSKNHHKNLVSSAAEGATIRRPRGRPAGSKNKPKPPIIVTRDSANALRAHAMEVSSGCDVTESLTSFARRKQRGLCILSGTGCVTNVTIRQSASSGAIVTLHGRFEILSLLGSILPPPAPPGIMGLTIYLAGAQGQVVGGGVVGGLIASGPVMIMAASFMNVTFDRLPLDDDEVSVAIQNQHYQNGRHQHADISDLYGMPQNLLNNAGSLHTEMYAWGSARAVPKT
>gnl_Manes_v6.1_Manes.08G137400.1
MANRWWAGQVGLPGMDTSTSSSSPMKKPDLGISMSNSNRETTESSRREEEKEEEREHSDEPKEGAIDVGTRRPRGRPPGSKNKPKPPIFVTRDSPNTLKSHLMEIANGSDIADSLACFARKRQRGVCVLSGSGMVTNVTLKQPSAPGAIMALHGRFEILSLTGAFLPGPAPPGATGLTIYLAGGQGQVVGGSVVGSLVASGPVMVIAATFSNATYERLPLEEEEEGGGTGSGGQGQIGGGEGGSGGMGDPAASTPVYNNLSPNLMPNGGQMNLEGYGWAHGRQPF
>gnl_Manes_v6.1_Manes.02G087900.1
MAGGADLTVPSVGSKSIMDPNQESDKGNYHQSSIEAILTAPKLPKAESFVSQAPAGQTIKRPRGRPAGSKNKPKPPIIVTRDSANALRAHAMEVTSGCDVSESLVNFARRKQRGICVLSGSGCVANVTLRQPTSSGAIVTLHGRFEILSLLGSILPPPAPPGIAGLTIYLAGAQGQVVGGGVVGALIASGPVVIMATSFMNATFDRLPLDEDESATIVQNQHYQNGRHHHHHHLDISDLYGVPQNLLTNGTLPPEIYSWAPGRTMTKS
>gnl_Manes_v6.1_Manes.02G145600.1
MKGEYVEAHHPPKHENVTPMNMFSKLHPHPHHQLPFSQHFQLSRESEDDETRSTGAAAVTTPSPNTNPATTTTPSQKQKPTEPNSSAGTDGASIEVVRRPRGRPPGSKNRPKPPVVITRDPEPAMSPYILEVPGGSDVVESISRFCRRKNIGICVLTGSGAVTNVTLRQPSTTPGSTITFHGSFDILSLSATFMPQPVSHPVPNTFTISLAGPQGQIVGGFVAGSLVAAGTVYVIAATFNNPSYHRLPGEDEGRNSGSGGEGQSPSVSGAGGGGGDSGHTQGGGESCGMVMYSCHLPSDVIWAPTARPPPPY
>gnl_Manes_v6.1_Manes.02G139600.1
MADNVCDKTNTPSRELSHTSDGSYPDQSLLKLPANSSSSSPKPRSLDKPSPDDRIQSAKEVQRKPRGRPPGSKNKPKRPSITTDESESYLKPAILEISAGSDIIEAIIGFALKNDTCITLVSATGSVSNVTFRQQTPDVPPLSLHGTFNLIGLWGSFLGSFDPKNCSSDSSSLLSPSSFGISLAGPERQVFGGIVAGKVVAASIVVVVAATFRNPTFDRLPTDHDEAVETETGVYIPATDFLTDPGMPMAFYGEDIAVPMDCQMSPDILLWDFPPRPYF
>gnl_Manes_v6.1_Manes.02G032200.1
MDPVTAHGHSLPPPFHTRDFQLHQNQFPHHQQHNSEDEQSGSSSGAGLNKSQKRERDEISNNNGEGRELIPAGSGGEINRRPRGRPAGSKNKPKPPIIITRDSANALRTHLMEVADGCDIVESVATFARRRQRGISIMSGTGTVTNVTLRQPASPGAVVTLHGRFEILSLAGSFLPPPAPPAATGLTIYLAGGQGQVVGGSVVGTLTAAGPVVIMAASFSNAAYERLPLEEEDPQLPMQGGAIGSPGAVGQQQQQQQVLGEANAQLFHGLQPNLLNSIQLPTEPYWATGRPPY
>gnl_Manes_v6.1_Manes.05G044200.1
MDPVAAHGRPLPPPFHIRDLHLHPFHQFQQHQRQNSDEEQQSGNGSLNRGQKREHDDITNPTATATNTAEGKELVPATAGGDDEITRRPRGRPSGSKNKPKPPIIITRDSANALRSHVMEIANGCDIMETLSTFARRRLRGVSVLSGAGTVTNVTLRQPGSPGAVVTLHGRFEILSLSGSFLPPPAPPVASGLTIYLAGGQGQVIGGSVVGPLLASGPVVIMAASFGNAAYERLPLEEDEEQAPVPGSGPLGSPGIVGQPQQLPQQQQQQQLMQDPNPSLFQGLPPNLLSSVQLPAEGYWGTSRPPF
>gnl_Manes_v6.1_Manes.05G129000.1
MAGYEPTATGAGSRYIHQLLRPELHLQRPSISDQPSPDSKDNTSPQAKDHRAVDTDAAATSSGSNRRPRGRPPGSKNKPKPPIIVTRDSPNALRSHVLEVSTGSDIMESVSNYARKRGRGVCVLSGNGTVANVTLKQPASPAGSVVTLHGRFEILSLSGTVLPPPAPPGAGGLSIFLSGGQGQVVGGSVVGPLVASGPVVLMAASFANAVFERLPLDEEEGNVQVQSTASQSSGVTGGGGGQLGDGVGGGSGSGSGNGGAFFNMGGNVGNYPFSGDLFGWGGGSGARPPF
>gnl_Manes_v6.1_Manes.09G149500.1
MANRWWAGQVGLPGMDHTSSSSSSPMKKPDLGISMSNNNREAIESGRREEEQEEEREHSDEPKEGAIDIATRRPRGRPPGSKNKPKPPIFVTRDSPNALKSHVLEIANGSDVAESLACFARKRQRGVCVLSGSGMVTNVTLKQPSAPGAVMALHGRFEILSLTGAFLPGPAPPGATGLTIYLAGGQGQVVGGSVMGPLMASGPVMVIAATFSNATYERLPLEEEEEEGGGERGGQGQIGGGEDGGSGGMGDPAAASTAVYNNLPPNLVPNGGQLNLEGYGWAHGRPPF
>gnl_Manes_v6.1_Manes.18G001500.1
MAAGYEPTSTGAGSRYVHQLLRPDLHLQRLPFPAQSSPDSKGNTSPQAKDHKSDDTDVAATSSGSNRRSRGRPPGSKNKPKTPIIVTRDSPNALRSHVLEVSTGSDILESVFSYAMKRGRGVCILSGNGTVANVKLKQPASPAASVATLHGRFEILSLSGTVLPPPAPPGAGGLSIFLSGGQGQVVGGNVVGPLLASGPVVLMAASFENAVFERLPLEKEEGNVQVQSTASQSSGVTGGGGAGQLGDGGGGSDSGGNAFFKYGRE
>gnl_Manes_v6.1_Manes.18G059800.1
MCIIIKQKPAEPNSGDGATIEVIRRPRGRPPGSKNKPKPPVIITRDPEPAMSPYILEVPGGSDVVEAISRFCRRKNVGICVLTGSGTVANVTLRQPSTTPGSIITFHGRFDILSISATFLPQAVSYPVPNTFTISLAGPQGQIVGGLVAGSLVAAGAVYVIAATFDNPSYHRLPVEDEGRNSGSGGGGEGHSPSVSGAGGGGESGHTQGGGESCGMVMYSCHLPSDVIWAPTARPPPPPPPF
>gnl_Manes_v6.1_Manes.15G037900.1
MRAAVNHLQEIKLQKQTNIIPHPISTSFISWKILGNKITIQSSTFARTQIKPRLSTSPIVFSRFVTLANPWWTGHIGLAGLDPSSNSSSLNKGELSINETSNRSGDDEDKDTGDEPKEGAVEIGTRRPRGRPPGSKNKPKPPIFVTRDSPNALRSHVMEVVGGADIAESVAQFARRRQRGVCVLSGSGSVANVTLRQPAAPGAVVALHGRFEILSLTGAFLPGPAPPGSTGLTVYLAGGQGQVVGGSVVGSLVAAGPVMVIAATFANATYERLPLEDDEEAGSGGQGQIQGGSSNSPPPIGGSGGQAGLPDPSAMPVYNLPPNLIPNGGQLGHDAYAWAHARPPY
>gnl_Manes_v6.1_Manes.15G168200.1
MAGLDLGTPSRFVHQLHQRPDLHLQHHLEPDDHDSNRHGGGGGVGAHFSTDHHHQQHEDGSNQGLDLVAGAGNSGPEDIGGRRPRGRPPGSKNKPKPPIIITRESANTLRAHILEVGNGCDVFECIANYARRRQRGICVLSGAGTVTNVTIRQPAAAGAVVTLHGRFEILSLSGSFLPPPAPPGATSLTIFLAGGQGQVVGGSVVGELTAAGPVIVIAASFTNVAYERLPLEEDEQLQMQNGDGSGEGGSGGGVGNNPFPDGAPTSGGLPFFNLPLNMQPNLQLPVDGWTGNSRAPF
>gnl_Manes_v6.1_Manes.07G118700.1
MANRWWTGNFAMRDVDAISPAPSLHLRNLEEDGAGTASTATSTRTRNQDKEEQEDSKDYNHQESEDLNAAIGPIEPGNGSSSRRPRGRPPGSKNRPKPPVVITKESSSCLCSHVLEIGSGSDITESIATFAQRRHRGVSILSGSGIVTNVTLGQPAVPSGVINLHGRFEILSLSGSFLPAPSPPGATRLTVYLAGEQGQVVGGTVAGALVAAGPVMVIAATFSNATFERLPLEEQEHEGSQLQQQVNSGTNNNSNTTADGSGESSQPAAGEHDSMAVYNLPPNLMLNGQIPHDVFWSPPPS
>gnl_Manes_v6.1_Manes.01G130200.1
MAGAADLTVPSVGAKVVMDPSQESDKGNYRRSSIEAILMAPKLPKSLPPVSSAPEGETIRRPRGRPAGSKNKPKPPIIVTRDSANALRAHAMEISSGCDVSESLANFARRKQRGICVLSGSGCVTNVTLRQPASTGAIVTLHGRFEILSLLGSILPPPAPPGITGLTIYLAGAQGQVVGGGVVGALIASGPVVIMAASFMNATFDRLPLDEDEITTAVQNQHYQNGHHHLHRHLDISDLYGVPQNLLTNGSTPTEIYSRAPGRTITKS
>gnl_Manes_v6.1_Manes.01G071600.1
MDPVTAHGHSLPPPFHTRDFQLHQHQFPHHQQHNSEDEQSGSSSGAGLNKSQKRERDETSNNNSEGKELIPTGSGGEINRRPRGRPAGSKNKPKPPIIITRDSANALRTHLMEVADGCDIVESVATFARRRQRGISIMSGTGTVTNVTLRQPASPGAVVTLHGRFEILSLAGSFLPPPAPPAATGLTIYLAGGQGQVVGGSVVGTLTASGPVVIMAASFSNAAYERLPLEEEDPQLPMQGGGIGSPGAVGQQQQQQQQALGEANAQLFHGLQPNLLNSIQLPAEAYWATGRPPY
>gnl_Manes_v6.1_Manes.01G265000.1
MDPVAAHGRPLPPPFLTRDLHLHHHHQFQQHQQQNSEDEQNGNGSLNRGQKREHDETTADTAEGKELVPAGGDGEISRRPRGRPAGSKNKPKPPIIITRDSANALRSHVMEIANGCDIMESVSTFARRRQRGVCILSGNGTVTNVTLRQPASPGAVVTLHGRFEILSLSGSFLPPPAPPAASGLTIYLAGGQGQVVGGSVVGPLLASGPVVVMAASFGNAAYERLPLEEDEGQAPVPGSGPLGSPGSAGQPQQQQQQQQQQLMQDPNPSLFQGLPPNLLNSVQLPAEAYWGTARPPF
>gnl_Manes_v6.1_Manes.01G178900.1
MADYGTTISLSRELSHTSDASSSDHSPRSVAAVLSTPPSSSSSKRRTLNKPSPDNHHCIRSMVEVQRKPRGRPPGSKNKPKPPIIITKDTESAMKPAILEISAGSDIIDSIISFARRNRTGISIISATGSVSNVTLRQPIPHAPSLSLHGPFNLLDLSGSFLGSLALKQCSSAGSSSLHPSCCFGISLAGAQGQVFGGIVSGKVLAASQVVIVAATFLNPTFHRLPSDNDEAEETKPNVGGPANESCISSGMAVHGVSNPSLMNCQISPDIMHWGPPPRPHY
>gnl_Manes_v6.1_Manes.03G167300.1
MLEIASNSLSLTISTSPFVSSQFSTLANPWWTGQVGLPGLDSSSNSLSLNKANRELSINETSNRSGDDEDRDTGDEPKEGAVEIGTRRPRGRPPGSKNKAKPPIFVTRDSPNALRSHVLEVVGGADVAESVAQFARRRQRGVCVLSGSGSVANVTLRQPAAPGAIVALHGKFEILSLTGAFLPGPAPPGATGLTVYLAGGQGQVVGGSVVGSLIAAGPVMVIAATFANATYERLPLEDEEEAAGSGGQEQIQGGSSNSPPPIGSSGGQAGLPDPSAMPMYNIPPNLMPNGGQLGHDAYSWAHGRPPY
>gnl_Manes_v6.1_Manes.17G012200.1
MAGLDLGTTSRYVHQLHHRPDLHLQHQPEPEDHDSNRHGGGGVAAHFQSDHQHHDDASHQGLDLVAAAANTGPGDLVARRPRGRPPGSKNKPKPPVIITRESANTLRAHILEVGNGCDVFECVANYARRRQRGICILSGAGTVTNVSIRQPAAAGAVVTLHGRFEILSLSGSFLPPPAPPGATSLTIFLAGGQGQVVGGSVVGELTAAGPVIVIAASFTNVAYERLPLEEDEQLQMQSGGGSSGGGVGNNPFPDGAATSGGLPFFNLPLNMPPNVQLPVDGWAGNSGNRAPF
>gnl_Manes_v6.1_Manes.10G027000.1
MANRWWAGNVAMRGVDPISPAPSLHLRNPEEDTSCLNRLGRREQDFIDTNTTNSSNSPKTASTPTQNQNQNQEEQEDSKENNQESEDPNTALETVEPGSGSSGRRPRGRPPGSKNKPKPPIVITKESPNSLRSHVLEINSGSDIADSIATFAQRRHRGVSILSGSGVVTNVTLRQPAAPGGVITLHGRFEILSLSGSFLPAPSPPGATGLTVYLAGGQGQVVGGSVVGPLMASGPVMVIAATFSNATFERLPSEEQEQEQEGSQLQEQVNSGTNNNNNNTAAGGVGGNGNNNSGSQSSQPISEHGSMPVYNLPPNLLPNGQMPHEMFWGPPRHPPPNY
>gnl_Medtr_Mt4.0v1_Medtr3g100470.1
MKGEYVEQHSSNPNKGNETPPPSLLFSKPFHPFQLSHHECQPIGEDDNNNTSGGVATTQKPNTSGDGATIEVSRRPRGRPPGSKNKPKPPIIITRDPETVMSPFILDISGGNDVVEAISEFSRRKNIGLCVLTGSGTVANVTLRQPSTTPGTTVTFHGRFDILSITATFVPQQHGVSPAIPSNFSISLAGPQGQIVGGIVAGNLIAAGTVFVIASSFNNPSYHRLPLEEDEGGNSVSGGGEGNSQNVSGAVDSGQGQGGGGESCGMSMYNCHLPSSDVIWAPSARPPPPY
>gnl_Medtr_Mt4.0v1_Medtr3g068035.1
MANRWWTGNVAMGHRESMPSSPSSLQHLKREQELMENNNNNANSTPTNSSNSNNNNNEEEDNNNEEQNPSEPGSSSGGRRPRGRPPGSKNKPKPPIVITKESPNALRSHVLEISSGSDVAESIATFANRRHRGVSVLSGSGIVANVTLRQPAAPGGVITLHGRFEILSLSGAFLPPPSPAGATGLTVYLAGGQGQVVGGSVAGPLVASGPVMVIAATFANATYERLPLEDEQGGGDQEEMQVQVQQSGVDSATVAAAVTSTSSQGLELGEHHQQLQQVSMPMYNLPPNLLHNGTQMPHDVFWGPPPPRPPPSF
>gnl_Medtr_Mt4.0v1_Medtr8g036060.1
MDQVAQGRPLPPPFLTRDLHLHPHHQFHTNHQTNEEEQQSGNGSLSRGQKRERNNEDGNNTPTGGEGKDDGGSGSAGGGSGGEMGRRPRGRPAGSKNKPKPPIIITRDSANALRSHVMEVANGCDIMESVTVFARRRQRGVCILSGSGTVTNVTLRQPASPGAVVTLHGRFEILSLSGSFLPPPAPPAASGLAIYLAGGQGQVVGGSVVGPLLASGPVVIMAASFGNAAYERLPLEDEETPVNVPGNGGLGSPGTMGSQQQQQQNQQQQQLVADPNASSLFHGVPQNLLNSCQLPAEGYWGGSARPPF
>gnl_Medtr_Mt4.0v1_Medtr7g080980.1
MAGIDLGSASQHFVHRLQRPDLEVHDESQDQDGNNNNNHEGLDLVSPNHGLGDVVGRRPRGRPPGSKNKPKPPVIITRESANTLRAHILEVSSGCDVFDSVATYARKRQRGICVLSGSGTVTNVTLRQPAAAGSVVTLHGRFEILSLSGSFLPPPAPPGATSLSVFLGGGQGQVVGGNVVGPLVASGPVIVIASSFTNVAYERLPLDEDESLQMQQGQSSAGGGGGGGDGVNNSFPDPSSGLPFFNLPLNMPQLPVDGWAGNSGGRQSY
>gnl_Medtr_Mt4.0v1_Medtr5g011520.1
MDQITSHGHSLPPPFHTARDLHLHHQHQQQQQQQQHHQFHTLQQQQQTTDQDEQSGSSSGGGLNLTNREENSNNKFSTDFSPKLESGGGGSGGDTDSMTRRPRGRPAGSKNKPKPPIIITRDSANALKTHVMEVADGCDVVESVNNFARRRQRGVCIMSGTGTVTNVTLRQPASPGAVVTLHGRFEILSLAGSFLPPPAPPAASGLTIYLAGGQGQVVGGSVVGALIASGPVVIMSASFSNAAYERLPLEDDDGSSIQQLQGGGGGGSPSGGGGGVQQQQQQLLGDSTAPLFQAMHPPNSNPNLNPNLLGQMPSDNFWPTGRSPY
>gnl_Medtr_Mt4.0v1_Medtr5g091630.1
MEHKQEQDNGNQNNNMSGNGIDVTLMSPKIPKSVSPVSSAAEGETLKRPRGRPAGSKNKPKPPIIVTRDSANALKAHAMEVSSGCDVNESLLNFARRKQRGLCILNGTGCVTNVTLRQPASSGAIVTLHGRFEILSLLGSILPPPAPPGITGLTIYLAGAQGQVVGGAVVGALIASGPVVIMAASFMHATFDRLPLEDDELAAAMQNQHYQNGRAAQHHLDISDLYAMPQNLLMNGAMPPEIYSWAPGRNLSKT
>gnl_Medtr_Mt4.0v1_Medtr5g089600.1
MAAEKELAPFSQSSNTENEFSQNNYVRFSTSLLNTTTNIGTENLVMPKSPPGGAPSSGMLIDLPQNSREDLITTSSKRSRGRSKGSKNKPKPPVVITVEPESFMKQIFIEISAGCDVVESIIKMAWRHQADISVMRGSGLVSNITIRNSTSHSPALTIEGPIKMMSLSGTYINPNSDTVPSEFITNPNHSSFSIFLSGNGNEGQVYGGIVIGKIMASGNVMITATLQKKPKFYRVT
>gnl_Medtr_Mt4.0v1_Medtr5g089700.1
MAEKEFAPFSQSSNSKNLEFLENKSERFYAPSGSSSAIVGEIIGHSTSLPNTTTTNNNNEQLVMPTSPPRAPSSKRSRGRPKGSKNKPKTPAVVMVEPQTLMKQIFIEIPAGYDVLESIIKMAWRHEADITVLRGFGIVSDITIHSSLSHTPPLTIEGPVQMTSLSGTYVNPNVDNVPSEVIANPACSSFSIFLSGSHGQVYGGIVVGKVMTSSVVMISATLMKKTKFYMVA
>gnl_Medtr_Mt4.0v1_Medtr5g089090.1
MVSHITTTNNNNNDTLMPTPIPSHLPQKKPRGRPPGSKNKPKPPVNIEENMDNNMKMIYIEIPSGKDIVGEIINCAHRYQASITVSRGYGLVTNVTLLNPKTHFPTPPMIGPFEMTSLLGTYVNINCRRNTLNHPPCSCFSILLSGHGAVVYGGTVGGTIIAASNVWIQATLCKNLDHYQSISNNNNNHDNNVVNLSTFDDVATFPNH
>gnl_Medtr_Mt4.0v1_Medtr5g066020.2
MFSNFQQQQHHNLFQPSRECQTSEEDETRSSGGPSPNKPSCNDGATIEIGRRPRGRPPGSKNKPKAQSQIIINHSSDPAMSPHILEIPEGSDVVEAISRFSNRRKTGLCVLTGSGTVANVTLRQPSGPPGTTVTFHGRFNILSISATFFSPLESSPPMNKEFSISLAAPQGQIVGGFVVGPLLAAGTVFVIAASFNNPSYHRLPLEEDVRNNSVSGGYEEKSPPQLSGGESCMYSSQLPSDVIWAPTARTNF
>gnl_Medtr_Mt4.0v1_Medtr1g044155.1
MVVVVMRGGGGDSVGVVMVRQWWCGLFHCCFCCVVMRGGGSDSVEVVVAALCEVLANPWWTGHQVGLPGVVDHPHHPSGNPPGFMNKRPHTELFINETKRREEEEEDDEERDDDEPKEGAVEIGNRRPRGRPPGSKNKPKPPIFVTRDSPNSLKSHVMEVSSGADVAESVAQFARRRQRGVCVLSGSGSVANVTLRQPAAPGAVVALHGRFDILSLTGAFLPGPAPPGATGLTVYLAGGQGQVVGGSVVGPLIAAGPVMVIAATFANATYERLPLEEDEEDGGGGGVHGGHQVAGGGGNSSPPGIGSSGGGGGGGHMQSSHLPDPSSMPLYNLPPNLLPNGGHVGHEAFPWPHGIRPPY
>gnl_Medtr_Mt4.0v1_Medtr1g079810.1
MANRWWTGPVGLGGMDNSVTSSPLGKPDLGFSMNQSAVTGVNNMNNNNNEEEEDEKENSDEHKGGAIETNTSTRRPRGRPSGSKNKPKPPIFITRDSPNALRSHVMEVATGTDISDSIVQFARKRQRGICILSASGTVVNVSLRQPTGPGAVVALPGRFDILSLTGSVLPGPSPPGATGLTIYLSGGQGQVVGGGVVGPLVAAGPVMLMAATFSNATYERLPVEDGDDQEGHQGGGGDDESPTRAAGMGQLAIGSVGEGSSIPPGYNNVGGNLGVSNGGQQQLLNNHEAYNNSPWGHASHGRPPY
>gnl_Medtr_Mt4.0v1_Medtr1g053685.1
MAYKRVIPISPSPESNNAFFENQSVRIPTLFSSSSVIVGSIVCPITTTDNNNGKLMGRTLEQPSSSRFIDLSPEQMKDVKASSSKKPKGRPIGSKNKSKELVVLNEKKQNLMEPILIKIPYGKDVVETLIDLARHQQVGITVRSGSGPVSGVTLLHPTTGAPTPPMIGTFDMISFSGTYINGDCHQIPPKLIAVPTGSSFSICFSGVGNEIFGGIVGGKVEAAGNVFITAALFKNPEFHRVSIINGTYQIDEGNPRDVGGIIPSVHHVVPESNNDYDIHMNDIDN
>gnl_Medtr_Mt4.0v1_Medtr1g073860.1
MTSRDVFMNYMISFGASLLCFLSDVLNTTTAVLANPWWTIQGGLSGVDPGTHSPSDLNKHHNTNLTINENHDDEEEDDDNRDEPREGAVEVGNRRPRGRPPGSKNRPKPPIFVTRDSPNALKSHVMEVAGGADIAESVAQFARRRQRGVCVLSGSGSVANVTLRQPSAPGAVVALHGRFEILSLTGTFLPGPAPPGSTGLTVYLAGGQGQVVGGCVVGTLVAVGPVMLIAATFTNATYERLPLDDDDNDNNEGPNSAGGVQGGGASTGGSPPPGIGHQLQGGLPDPSSMPLYNLPPNLLPNNGGQMGHEALAWAAAHGRPPY
>gnl_Medtr_Mt4.0v1_Medtr1g032910.1
MVDNRYVPSILSRNSNNAFLENQPIRFASLLGSSPVTVSNTTTITTTTNNTNAMLMMPPPPSPPPPSPPPPPTLTLAQPLCDRSVDLPQDLTEDHTASSSKKTRGRPKGAKNKPKPVSIVTNENTDDILMEPFLIEVPIGKDVMETLINLARSQQAGITVLSGFGLVSDVTLLESMPCTPAFRVEGLFHMTSLSGTYINADGVHVPPRFMRTNPTYSSFSIIFSGTHGQLYGGIVGGSIKAAGVVSITASLFKKPSFHRMGVVNGSVREITEDDPIYDKGFIMNFDQGSYERITRTS
>gnl_Medtr_Mt4.0v1_Medtr4g057487.1
MRGDKRLDMVSQPTSSKKPKGRPIGSKNKAKAPIIVKENTDNLMELIVIEIPKGNDVVETLINLSLYRQAGITVLSASGLVSNVTFLHPILRTPNFPTKGTYKMTSLFGTYMNATYGRVPPQLIAEPACSSFSIYVKANYGNYVFGGIVGGKVKAAGAVFITATLLKNPEFHRVAVINGIYQEIEDENTRCVGGVTPIAEDFAPNFGVMGVDSAHLNQQMLPLPTDVNGMHWDISPST
>gnl_Medtr_Mt4.0v1_Medtr4g057525.1
MNLPVHNKIAATLPGISSVMGGDKRMESVHQATSSKKPRGRPIGSKNRAKAPIIVNENIDNLMELISIKIPKGNDVVETLINLSLYRQAGITVLSAYGLVSNVTILNPIFGVPNFPIEGTYQMTSLHGTYLKATHGRVPPQLIAEPTFSSFSIYMKANYGNYVFGGIVAGKVKAAGAVFITAALLKNPEFHRVAVFNGGVTRTIDDFAPNVGVMGPDSAHRNQQMLPLPTDVNGMHWDISPST
>gnl_Medtr_Mt4.0v1_Medtr4g098450.1
MAGLDLGSASFMQNIHRQNLHLQQQHHHQNQHDSEEQESNRASVGGGAPFSSNEEDDRSQGLELGSAAGPGDVVGRRPRGRPPGSKNKAKPPVIITRESANTLRAHILEVAGGSDVFECVSTYARRRQRGICVLSGSGTVTNVSIRQPAAAGGVVTLHGRFEILSLSGSFLPPPAPPGATSLTIYLAGGQGQVVGGSVVGELIAAGPVIVIAASFTNVAYEKLPLEEEQLQMQAEAGGGSQGSGGGGGGNNNNNPFPDPSSGLPFFNLPLNMQNVHQLPVDGWAGNNNNSASRQPF
>gnl_Medtr_Mt4.0v1_Medtr4g069110.1
MMGAMRANMVSHTTTTTNDTPMVLIPSPARASTKKRRGRPLGSNNRPKPPINIKEDTNTHMEIVCIEIPTGRNIMGALVKYARRRQVNMTVLRGNGFVSHVTLLHPESRSPVIPMEGPFEMTSLFGMYSGHVPSQSINDPPCSSFSIFESRILIKLEETRTITSKCFWVRINL
>gnl_Mimgu_v2.0_Migut.E01007.1
MGGGGQKRNRDEVGRSDFDGGNDGSPAGGGGGGGSGEGGGGDMSGNRRPRGRPAGSKNKPKPPIIITRDSANALRTHVMEVSDGCDIMDSVASFARRRQRGVCVMSGTGNVTNVTLRQPAAPGAVMTLHGRFEILSLAGSFLPPPAPPAATGLTIYLAGGQGQVLGGSVVGQLLASGPVIIMAASFSNAAYERLPLEEDENAAINNNNNQVPGSSSLGSPPGGLGGSGQPPQNHQQQVLADPSLFQGMPPNLFNSIQMPNEAFWATGRPPF
>gnl_Mimgu_v2.0_Migut.O00619.1
MAGLDLGSSSHFVSQLHHHHRPSDLHLQIPRDSDDQSHRHHFSGDNADEDSHQALESLQVNSTNTSSGGTGDLAGGRRPRGRPAGSKNKPKPPVIITRESANTLRAHILEVGSGCDVFEAVATYARRRQRGVCILSGTGTVNNVSLRQPAAAGSVATLHGRFEILSLSGSFLPPPAPPGATSLTIYLAGGQGQVVGGNVVGALIASGPVIIVAASFTNVAYERLPLDEEEAPQMPPSGGGGGSGGGNGGNQFPDPSLGLPFLNLPLNMPNNGQLQMDDGAWAGNSGGGGRQQY
>gnl_Mimgu_v2.0_Migut.N02869.1
MKREYGGEDKRLHHSNTAAAAMFSHHHQSHNSFHLHSQPSPPHLHHTAAGPECPPTSEEADSHSHSPSYNHSSAAKRKAYDDDAFPPPSDGGATIEVVRRPRGRPPGSKNKAKPPVIITRDSSEPSMSPYVLELPPGVDVIESTASFCRKRNMGLSVLNGNGVVANVTIKQPSTTPGATVTFHGRFDILSISATILPAGALPVGNGSFTISLAGPQGQVVGGHVVGPLISAGTIYLIAASFNRPSFDRLQLAVDHADSAAIEGGQNHHRDSPKAVSGGDSGGTPIYSYQPSDVIWAPTARQPPPSQPPY
>gnl_Mimgu_v2.0_Migut.N01641.1
MDQLTHGRPLPPPFHARDLQLHHHQFQQQQLHHHHHHQNPDEELQSGSNRSQLKRDRDENYGLTFPAAAGENSDSKDLVAGSSGDHGEVTRRPRGRPAGSKNKPKPPIIITRDSANALRSHVMEVANGCDVQDSISTFATRRQRGVCILSGTGTVTNVTLRQPAAPGSVLTLHGRFEILSLSGSFLPPPAPPAASGLTIYLAGAQGQVVGGAVVGPLLASGPVVIMAASFGNAAYERLPLEDEEAAAVSGGGQLGSPGISGGGGQQLMPDPNTNPFQGAAQNMLNSVQLPADAYWGAARPPF
>gnl_Mimgu_v2.0_Migut.N02991.1
MAGYEQHGSGSSSRYVHQLLTPDLHLQRPPPQQHNPATTDQELDSKDSPAATTSSGGTPSTGRRPRGRPPGSKNKSKPPIIVTRDSPNALRSHVLEVSSGNDVVESVSVYARQRGRGVCVLSGGGTVANVTLRQPGAPAGSVVTLHGRFEILSLSGTVLPPPAPPGSGGLSIFLSGGQGQVVGGSVVGPLMASGAVVLMAASFANAVFERLPLEEEEGTSAAAQPQPAASQSSDVTAGGGGGGHVSETAGNGGGGGSLFNSGSGNTTPPSGNYPFSADLFCLGGGNSARPPF
>gnl_Mimgu_v2.0_Migut.F00755.1
MNPMSSSPSGGGGGPSLHLRNNSEDENAALNHNLSNSSGSNPNQNPDDGDNYEEAHQNPTGDIEISGPSGGGSGRRPRGRPAGSKNKSKPPIVITKDSPNSLRSHVLEISSGSDISDSIATFAQRRHVGVSVLSGSGVVSNVTLRQPAAPGGVLNLHGRFEILSLSGGFLPPPSPTGASGLTVYLAGGQGQIVGGTVVGALVASGPVMVIAATFTNAAYERLPLEEDPAPGEGVQSKPPLTLSSGANTTETADASGSLSRGGLADNHHSPAALYNNNNIAPNLLPPINGGGLMAAHDVFWAPPPRLPPPPY
>gnl_Mimgu_v2.0_Migut.A00854.1
MDNHSLPPPFHTRDFNLQHQFHHHHQTQNSEDEQSETTGLNMGQHHQKRHRGGGGDIDSAGKDGGADEGEMSGGGGSRRPRGRPSGSKNRPKPPIIISRDSANALRTHVMEISDGCDVMDSVASFARSRQRGVCIMSGSGNVTNVTLRQPASPGAVVTLQGRFEILSLSGSFLPPPAPPAATGLTIYLAGGQGQVVGGGVVGPLVASGPVIVMAASFSNAAYERLPLEEDDQNGVQGQGNSLGSPPQGGGGRAAPPPSLQQQQQILADPSLFQGMPPNLLNSIQMPNDEFWATGRPPF
>gnl_Mimgu_v2.0_Migut.J00812.1
MAGGADALDSRGIVTVAAGETLRRPRGRPAGSKNKPKPPIIITRDSANALKAHAMEVTSGCDVGESLTTFARRKQRGICVLSATGCVTNVTLRQPSSAGSVVTLHGRFEILSLLGSILPPPAPPGVAGLAVYLAGAQGQVVGGSVVGPLVASGPVVIMAATFMNATFDRLPLDEDDGGDEMLAAAVSGGGGGQQYQNNRRRHHVDHVPDHVYGIPQNLLANGTLGTDGYTWASGRAPSKP
>gnl_Mimgu_v2.0_Migut.C00351.1
MAGYEHQQGSGGGGNSSRYVHQLLTPPPDFHLQQRPPPPPSSRLEIHHELSANSKDDDAAATTSSGGTPSANRRPRGRPPGSKNKPKPPIIVTRDSPNALRSHVLEISSGSDVVESVSVYARRRGRGVCVLSGSGTVANVTLRQPAAPAGSVVTLHGRFEILSLSGTVLPPPAPPGAGGLSIFLSGGQGQVVGGSVVGPLMASGAVVLMAASFANAVFERLPLEEEEGGGGGAAATQPQPSASQSSGVTAGGGRGGHAAEGGGGGGGGDGSGGGDGAFLNSDTTPPPGNYPFSAELFGWGSGSSARPPPPF
>gnl_Mimgu_v2.0_Migut.B01454.1
MAGLDLGSASHFVSQFQRSSADHHHHQRQQSEDDHQPNRHQFSAGNPAADDDDDGSHPGLDLSNSGDMVARRPRGRPAGSKNKPKPPVIITRESANTLRAHILEVGSGCDVFEAVATYARKRQRGICILSGTGTVTNVSLRQPAAAGSVVTLHGRFEILSLSGSFLPPPAPPGATSLTIYLAGGQGQVVGGNVVGALIAAGPVIIIAASFTNVAYERLPLDEEEGLQMQTPPPSGGVGGGGSGGAGGDQFPDPSSMGLPFFNLPLNIPNGQIPMDGGGGGAWAGNSGGRQQY
>gnl_Mimgu_v2.0_Migut.O00588.1
MGGGQKRNRDEVGRSDFDGGNDGSPAGGGGGGSGEGGGGGDMSGNRRPRGRPAGSKNKPKPPIIITRDSANALRTHVMEVSDGCDIMDSVASFARRRQRGVCVMSGTGNVTNVTLRQPAAPGAVMTLHGRFEILSLAGSFLPPPAPPAATGLTIYLAGGQGQVLGGSVVGQLLASGPVIIMAASFSNAAYERLPLEEDENAAINNNNNQVPGSSSLGSPPGGLGGSGQPPQNHQQQVLADPSLFQGMPPNLFNSIQMPNEAFWATGRPPF
>gnl_Musac_v1_GSMUA_Achr3T27580_001
MAGLDLGTASRFVHPLHLHLPHTKPDSDDSPVATDEAANHGLELSAPAGPGDVIGRRPRGRPPGSKNKPKPPVIITRESANALRAHILEVGSGCDVFECLSTYARRRQRGILSLSGSFLPPPAPPGATSLAVFLAGGQGQVVGGSVVGALIAAGSVTVIAASFTNVAYERLPLDEEEEEAAAATQQLQMHPPASQSPSGGGGGTSGALGPSFTDPSSGLPFFNLPLNMPQLPVDGHGGWHGSAAAAARPPY
>gnl_Musac_v1_GSMUA_Achr3T06770_001
MRPHLLEIPAGKDVADAIARFARRRDLGLCVLAGTGSVANVTLRQSNIGGVPTAAAATIGFHGRFEILSISATFLSPAVAALSPGISGQMSISLAGPQGQVMGGLVVGPLLAAETVVIVAAAFLNPTFHRLPAEDDASLSISVFGGDVGAAGEVEEQEQHLHHQNQQHQQQEHQQQRNHGSVAASSSEPCGVSISSRHLSSSVILAPISRPPRPSSPPPLPPYQYYS
>gnl_Musac_v1_GSMUA_AchrUn_randomT10920_001
MFFDSFSENNMKNKNDDDRRDVISRFHHHYLQQQQHQQQQNKKECLSDEVDSARSSGEIQKPKTDVEQNVEKALVVINSGGDGGAGDGATVEVAKRRRGRPPGSKNKPKPPVVITQEADPLASMRPHVLEIPARHDVVESLARFSRRRNLGICILAGTGAVANVSLRQPHFAGAPPPPNASAAATSIGFQGRFEILSISASFFPPAMAAFSTGISGEMSITLAGPQGQIVGGTVTGPLMATGTVVIVAAAFSNPTFHRLPVEDLSMSVSVSGGVGEPEEQHHQHQQQEHRPRRNQGPAATTMSAPETCGMSIYSGHLSSEVIWMPTARPPLPPPF
>gnl_Musac_v1_GSMUA_Achr7T19000_001
MRPHVLEIPAGHDVVDSLAGFSRRRNLGICVLSGTGAVANVTLRQPHLGGAPLSAGAPATIVFRGRFEILSISATFLPPAMEALCPAAAGGLSISLAGPQGQIVGGTVAGPLVAAGMVVVVAAAFSNPTFHRLPVEDDVSVSVSVSGGGGPSPTAAVSSGMSLYSSHLPSDVIWAPTARPPPPPPY
>gnl_Musac_v1_GSMUA_Achr7T10630_001
MGRVDPGVTSATSVPPVHLRNLNRADDLPSHHFNRRDREAGAAATTTTAGSAGAPTSTACRRPRGRPPGSKNKPKPPVIITRENPNALRSHVLEISSGADVMDAMATFARRRQRGVFILSGSGVVTDVTLRQPGAPPGVITLPGRFDILSLSGAFLPAPSPPGATGLTVYLSGGQGQVVGGNVIGELIASGPVMVIAATFSNATYERLPLDDEEPAAAGAMPGTEGIQLQQSPGVSEGGGRPFSRQPHAGLDPSSMPLYNLPPDLPPNGQTPHEVFGAWASAAAPRPPSSY
>gnl_Musac_v1_GSMUA_Achr2T03140_001
MDRITASTHGHLPPLFHSPDFHSLHHYQHLQQQQHPMPPKIEEEHNGSTGIHGSRKRDHDDSNDDGNNNSNGGESKELVPTTSAGGGDGEIMRRPRGRPAGSKNKPKPPIIITRESANVLRSHVMEIAGGCDIVESIATFACRRHRGVCILSGSGTVVNVTLRQPASPSAVVTLHGRFEILSLSGSFLPPPAPPAATGLTIYLAGGQGQIVGGSVVGALIASSPVIIMAASFGNAAYERLPLDEEEPLQAQQGGLGSPGLVGQSPPPQQQLLDPNNPLLHGLPPNLLNNVQLPAEAYGWATGGGGRTPY
>gnl_Musac_v1_GSMUA_Achr2T04780_001
MAGLDLGTASRFVHPLHLHLPHLNPDPDESPPAQAAGDASSEEPRSQGLELAAPAGPGDVVVRRPRGRPPGSKNRPKPPVIITRESANTLRAHILEVGSGCDVFDCIATYACRRQRGILSLSGSFLPPPAPPGATSLTIFLVGGQGQVIGGSVVGELIAAGPVIVIGATFTKVAYERLPLEEEEEPPQQQPQLEIHPPMSQSPTVGGATTAGIGASFRDPSSGLQFFNLPLSMPPWPVDGHGGWPGSAVPSRPPY
>gnl_Musac_v1_GSMUA_Achr2T04080_001
MELKEPDAAGTGGGGNDEDNDNDREPREGAIVVSTRRPRGRPPGSKNKPKPPVFVTRDSPNALRSHVMEVAGGSDIAESIAQFARRRQRGVCVLSCAGTVSNVALRQPSAPGAVVALHGRFEILSLTGTFLPGPSPPGTTGLTVYLAGGQGQVVGGSVVGSLIAAGPVMVIASTFANATYERLPLEEGDEIPGGGRLPDPSALPIYNLPPHMAHDEVGGQLGHEAFGWAHARAPF
>gnl_Musac_v1_GSMUA_Achr9T28280_001
MGGANLGVTSATSAPSLHLRNTNSADDHCNLHFSRREQELTTTNSSGSNNHLNDDDGHADVQSAGGLEVVEAGAGGGASGNITGRRPRGRPPGSKNKPKPPIIITTESPSALRSHVLEIAGGTDIMDAVATFARRRQCGVCILSGRGVVTNVTLRQPGAPPGVIVLHGRFEILSLSGAFLPEPSPPGATGLTIYLAGGQGQVVGGNVMGELVSLGTVMVIAATFSNATYERLPLEEEEPAAAGAPPGTEAIKLQQSQRGDGGVSTPLYNLPLNLSPNGEMSIEAFGAWASAATPQPPPSY
>gnl_Musac_v1_GSMUA_Achr9T23390_001
MAGLDLGTASRFLHPLHLHLPHTRPDSEESPAAGGDGASGEVQASHGLELSAPAGPGDVVGRRPRGRPPGSKNKPKPPVIITRESANALRAHMLEVAGGCDVFECLSTYARRRQRGVCVLSGSGTVANVSLRQPAGAPVATLQGRFEILSLSGSFLPPPAPPGATSLAVFLAGGPGQVVGGSVVGALIAAGPVIVIAASFTNVAYERLPGGVGTSFTDPSSGLPFFSLPLNMPQLPMDGHSGWAGSASAARPPY
>gnl_Musac_v1_GSMUA_Achr9T12320_001
MAGTESGGRSAGTGGFSRYLRPPPPSAHLQPEKSKPSPEKRTKLSPNHGGDQQAATSAAAGSSVGPVRRPRGRPPGSKNKPKPPIVVTRDSPNALRSHVIEVANGADVVECVAEYARRRVRGVSVLSGGGAVANVALRQPGASPPGSVVATLRGRFEILSLTGTVLPPPAPPGAGSLTVFLAGGNQGQVVGGSVVGPLVAAGPVVLTAACFSNAVYERLPLEECEEAAAAAEQGPQPVVSQSSGATAAGGERGGSDGVPFYNLGGSYPFAGDAFGGFRPPF
>gnl_Musac_v1_GSMUA_Achr8T14790_001
MAGLDLGTASRYAHHLSHRPGLHLRHHHDPDSDREGSATDQQGLEPVAAGSGPGDVVARRPRGRPQGSKNKPKPPVIITQESANTLRAHILEVGAGCDIVECIATYARRRLRGICVLSGSGTVSNVTVRQPSTAGSVVTLHGHFEILSLSGSFLPPPAPPGATSLTIFLAGGQGQVVGGNVVGTLFAAGPVIVIAASFTNVAYERLPLEEEEPPQMQMQPPDPQGSGGDGGSGTSGAGGNTFSDPSGLPFYSLPLNMANSQLPVDAHGWPAGAPGRSLF
>gnl_Musac_v1_GSMUA_Achr8T23410_001
MRPHVLEIPAGHDVAQSLAHFARRRNLGICVLAGTGSVANVALRQPHFGGAPPPPQAATIGFRGRFEILSISATFLPPAMAAVSPRIGGEISISLAGPQGQVVGGTVAGPLIAAGTVVVVSAAFSNPTFHRLPVEDNVSISVSISGGGQGGEAEEHEPHVHHQHQQQRCHDGTAAESCGMSIYGDHLMSDVIWPPSAHPPPPPPF
>gnl_Musac_v1_GSMUA_Achr1T08290_001
MDPISASTHGHHLPPPFHGQEFHPLHFQHLQQQQQLKVEEEHSGLRRGTKRDHDDSNNDENNNSSGGDGKELAPATFSAGGEGEIMRRPRGRPAGSKNKPKPPIIITRDSANALRSHVMEIASGCDIVESVASFACRRQRGVCILSGNGTVTNVNLRQPASSSAVVNLRGRFEILSLSGSFLPPPAPPAASGLTIYLAGGQGQIVGGSVVGALIASGPVIIMAASFGNAAYERLPLDEEEPLQAQQGALGSPGLVGQSTPPQQPQQQQLLDPNNPLLHGIPPNLLNNLQLPAEAYSWATGAGGRASF
>gnl_Musac_v1_GSMUA_Achr1T19850_001
MDPMTASTHGYHLPPFRSRDFHRLHHPPQLQPFQPQQQQPKMDEEQSSLRHGNKRDNDDSSSSNNNSNSADGKQLAPLATPGNGGAEGREIIRKPRGRPPGSKNKPKPPIIITRESANALLSHVMEIADGYDICESVATFACRRQRGVCVLSGSGTVTNVTLHQPASPGAVVTLHGRFEILSLSGSFLPPPAPPAATGLAIYLAGGQGQVVGGSVVGPLIASGPVIIIAASFGTAAYERLPLAAEEGLQMQGTLGSPDLIGQSPPPQLLPPDPNNLLFHSLPPNLLNNVQVPADAHGWDGSRDPPPY
>gnl_Musac_v1_GSMUA_Achr11T21990_001
MEVAGGADVAECIAQFARRRQCGVSVLSGVGTVANVTLRQPAAPGAVVTMHGRFEILSLTGTFLPGPALPGSTGLTVYLAGEQCQVLGGSVVGSLLATGPVMVVATTFGNATYERLPLEGEEEVEEEEAGSGGGLLDPSLLSMYNLPPNLIPDGGQLAHDAIARAHARRPPY
>gnl_Musac_v1_GSMUA_Achr11T24310_001
MGGIDPVVATTPSTPSLHNNNNNNNHVKDDDAGTGDDHSGGGGGGLDMVEAGSGGSGGGSGNSGRRPRGRPPGSKNKPKPPVIITRESPNALRSHVLEIVSGTDIMDAIAVFARRRQRGVSILSGSGVVTNVTLRQPAAPPGSVITLHGRFEILSVSGAFLPAPSPPGATGLTVYLAGGQGQVVGGVVAGELVASGPVLIIAATFANATYERLPLGDDEPEAAAAPPGSEEMQLLQSPGGDGAGGGSSSHQLHAGLATDPPLFNPPPSLLPNGQMPHEVFGAWTSTSSRHPPSY
>gnl_Musac_v1_GSMUA_Achr6T04980_001
MEGVDHRVTPASSNPPFHLCNPNSSDDHHNHRLRRRDREPKNAATAANSSSSNPQPCEDDDGNVKVHHGATASDTTGQRHRGRPPGSKNKPKPPIIITRESPSALRSHVLEIASGADIMDAVATFARRRQRGVCIMSGTGVVTNVTLRQPGAQRGVINLHGRFEILSLSGAFFPAPSPPGATGLTLYVAGGQGQVVGGDVVGELVASGTVMVIAATFSNATYELLPLVEEEEPSTAAGQWQQSPRGNGGAPMPQNNLPPSVLPHGEIRHEVFGAWASAAPPRPPPSY
>gnl_Musac_v1_GSMUA_Achr6T01060_001
MGGIDPGPNTTATTTNSSGSNNHPNDDGGTAEDQSAGGLEAGSVEGASSTAGRRPRGRPPGSKNKPRPPIIITRESPSALRSHVLEVASGTDIMDAVAAFARRRQRGVCILNGSGVVTDVTLRQPGAPGVVTLHGRLEILALSGAFLPAPSPPGATGLTVYLAGGHGQVVGGNVVGELVASGPVMMVAATFSNATYEQLPLVVEEPATAVAPPSTEGLPQNPCDSGVGVRSSSQQPHGGWDPAAMPLYNLPPNLLPNGPMPHEVLGAWASAAAPRPPPSY
>gnl_Musac_v1_GSMUA_Achr10T30210_001
MKDKLFQHHYLQQHQQQQHQKSLSDEVDSSKSSGENKKVKFDEQRERTGGDGSTIEVVKRPRGRPPGSKNKPKVPVVITREEEPSAVMRPHVLEIPAGHDVADSLARFSQRRNLGICVLSGIGAVANVTLRQPHLGLVPQPAGAPATIVFRGRFEILSITGTFLTPAMAEVSPAAASSLSISLAGPQAQIVGGTVAGPLVAAGTVVVVAAAFSNPTFHRLPAEDDVSASVSITGGGVLATTASAAMAVGSSGMSVYSGGHVPSDVIWAPTARPPPPPPY
>gnl_Musac_v1_GSMUA_Achr10T07690_001
MDPIKASTHGHHLPPPFHNRDFHHPLHPFQHLQQQQQPPPAVEEEHSGTSGLHRGMKRDYDGDNNDGNDGGDGKELVSALSGEGDMVRKPRGRPAGSRNKPKPPIIINQDSANALSSHVMEIAGGCDIVDGVATFARRRQRGVCVLSGSGTVANVTLRQPASPGAVVNLHGRFEILSLSGSFLPPPAPPAATGLTIYLAGGQGQIVGGSVVGPLIASGPVIIMAASFGNAAYERLPLDDEEPLQAQQGGLGSPGLVGQSPPLQQQQLHDPSNPLLHGLPPNLLNNVQLPGEPHGWATGGGGRTPY
>gnl_Musac_v1_GSMUA_Achr5T03390_001
MAGLDLSTATRYVHHHHLHLAHHLNPSSEDDNNNSSSAKIEHGQFSGAAESDDSPFTPDQGAAQGGAAGRRPRGRPPGSKNKPKPPVIITQESANTLRAHILEVGAGCDVFDCIATYARRRQRGILSLSGSFLPPPAPPGATSLTIFLAGGQGQVVGGNVAGTLLAAGPVLVITASFTNVAYERLPLEEEESPPLQMQPPAPQGSGGDGGSGGAGGSPFPDPSSILPLFNLPLNMTNSQLPADGHGWAGEATATRRLPF
>gnl_Musac_v1_GSMUA_Achr5T28720_001
MTDRLVTKGELANRWWAGSVAMGGVDPVNNNHANDDDAIGDDHSGGGGGGGSGGLDVLEAGSGGSGSSGRRPRGRPRGSKNKPKPPVIITRESPNALRSHVLEIASGTDIMDAVTVFARRRQRGLSILSGTGVVTNVTLRQPAAPPGTVVSLHGRFEILSLSGAFLPAPSPPGATGLTVYLAGGQGQVVGGSVVGELVASGPVMIIAATFTNATYERLPLGEEELDTPPLLNLPPNLLPNGQMPHEVFGAWASTGSRAPPSY
>gnl_Musac_v1_GSMUA_Achr5T19550_001
MSNPWWAGNLGLPRVEPASSGRKKLEDEMQPKGTEPFGSRADDEDDRDNNDDPKEGAVEVGSRRPRGRPPGSKNKPKPPIFITRDSPNALRSHVMEVAAGADVADCIAQFARRRQCGVSVLSGAGAVANVTLRQPAAPGSVVALHGRFEILSLTGTFLPGPAPPGTSGLAVYLAGGQGQVVGGTVVGSLIATGPVMVVAATFATATYERLPLEEEDEAAGANAGLPSSLTGGLPDPSLLNMYSLPPNLMPNGGQLGHDALAWAHARPPPY
>gnl_Nelnu_v1.0_NNU_015688-RA
MAGLDLGTASRYVHRLQPELHLQRQPESDDDNNRGQFSGEHDDSGHQGLELVAANAGPGDIVGRRPRGRPPGSKNKPKPPVIITRESANTLRAHILEVGSGCDVFDCVATYARRRQRGICILSGSGTVTNVSLRQPAAAGAIVTLHGRFEILSLSGSFLPPPAPPGATSLTIYLAGGQGQVVGGSVVGALIASGPVIVIAASFTNVAYERLPLDEEEPLQMQPPVSQSPGGGAGVSGGGVNNPFPDPSSGLPFFNLPLNMGNCQLPVDGWAGNPGGRPPY
>gnl_Nelnu_v1.0_NNU_018882-RA
MNENGGSSGGGEEEEERENGDEPKEGAVEVGTRRPRGRPPGSKNKPKPPIFVTRDSPNALRSHVMEIAGGADVADCVAQFARRRQRGVCVLSGSGAVANITLRQPAAPGAVVALHGRFEILSLTGAFLPGPAPPGSTGLTVYLAGGQGQVVGGSVVGTLIAAGPVMVIAATFATATFERLPLDEEEEAGSGGQGQLPGGAGSSPPAIGSSSGQQQPGLPDPSSLPVFNLPPNLLPNAGQLNHDAFAWAHARPPF
>gnl_Nelnu_v1.0_NNU_011090-RA
MDPATTTNSSGSNSTANPNASNQNAEDDDSRNNDRDAEDQNAGHEGVETGSARRPRGRPPGSKNKPKPPIIITRESPNALRSHVLEISSGSDVVESIATFARRRQRGVCVLSGSGVVTNVTLRQPAASGAVITLHGRFEILSLSGAFLPAPSPPGASGLTVYLAGGQGQVVGGSVVGALMASGPVMVIAATFANATYERLPIKDEPAGEGMQLQQTSGVNSGTSGISASQSHVLPDPSSLPIYNLPPNLLTNGQMPHDVFWAPPRPPPSY
>gnl_Nelnu_v1.0_NNU_001421-RA
MDHSVTASAHGHGLPPPFHTRDLHLHHHHHQQQQNSEDEHSGSSGLNKGKKRDRDDINSNHGDGNEMIVAAGEGEMTRRPRGRPAGSKNKPKPPIIITRDSANALRTHVMEIANGCDVGESVATFARRRQRGVCILSGSGTVTNVTLRQPATPGAIVTLHGRFEILSLSGSFLPPPAPPAATGLTIYLAGGQGQVVGGSVVGALVASGPVVIMAASFGNAAYERLPLEDEEPPLPMQSGGPLGSPGMVDQQQQQQQQQQLLPDPNMPLFHGLPPNLLTPCQLPAEAYWATGRPPF
>gnl_Nelnu_v1.0_NNU_015973-RA
MFGGIFVGGHRFTIFLCLLSLLQEVTGSLVVGSTIVLVTASFINPTFHCLPGEDEESEDVKAGKMMGGSDSCTSRMSMSVYSVAVLSPLNCQIPPKVLPWPPISRPPY
>gnl_Nelnu_v1.0_NNU_016035-RA
MTGLEPGPGSRYVHQLLRPELHLQRSSQTQHQTNQIFDSKNSPEKDQKTDSNSATTSSGAAAAIATRRPRGRPLGSKNKPKPPIIVTRDSPSALRSHVLEVSAGADVVECVSNYARRRGRGVCVLSGGGTVVNVTLRQPAAPAGSVVTLHGRFEILSLSGTVLPPPAPPGAGGLMIFLAGGQGQVVGGSVVGPLVASGPVMLMAASFANAMFERLPLEVEGEESPVQVQPSASQSSGVTGGGPGAQLGESSGGSGGGAAATGGVSFYNLGVNTLNYQFPGDVFGWNGNASRPPF
>gnl_Nelnu_v1.0_NNU_015320-RA
MADYGGAISLSQTRECHTSEEEDDEHSARNGTPFMGGGGVTKVKINHNNNKTGGDVGSMVEVVRKPRGRPPGSKNKPKPPIVITRDSECAMRPVVLEVSAGSDVVEMVSQFARRRHVGLSILSGSGTVANVTLRHPASHTSTLTLTGPFHIVSLSGTFLGSSSSSSTSSSTSKSCPPFTISLAGGHGQVFGGTVAGSLVAGSTVVLVAASFVNPTFHRLPGDDEETEDVKPVNLVSGSSDSCTTNIPMAVYSIAAPTPLNCQIPPEVLPWPPTSRPPY
>gnl_Nelnu_v1.0_NNU_010850-RA
MNENGGSSGGGGDEEEERENGDEPKEGAVEVGTRRPRGRPPGSKNKPKPPIFVTRDSPNALRSHVMEVAGGADVAESVAQFARRRQRGVCVLSGSGAVANVTLRQPAAPGAVVALHGRFEILSLTGAFLPGPAPPGSTGLTVYLAGGQGQVVGGSVVGTLVAAGPVMVIAATFANATYERLPLEEEEDEAGSGGQGQLAGGAGSSPPAIGSSAQQQSGLPDPSSLPIYNLPPNLIPNGGQLNHDAFAWAHARPPF
>gnl_Nelnu_v1.0_NNU_020523-RA
MKGEYEEGKNSSSGNNMFAKLHHPHHQQQKLQQLHHVVTRECQTSEEDESRSSGGVGVGGGSGGGPAGSTADGSINVKKIKKVDGTTAAGDGATIEVVRRPRGRPPGSKNKPKPPVIITRDTECAMRPQVLEVPGGLDVVDAISRFSRRRNLGVCVLSGSGTVANVTLRQPSTNPGATVTFHGRFDILSISATFLPPSSTSLPSSVNGFTISLAGPQGQILGGSVVGSLLAAGTVFIVAATFSNPSYHRLPLEDEVPNSLSGNAGQSPSPPGGGEGSHPPPAESCGMSIYSCHLPSDVIWAPTARQPPPPPPF
>gnl_Nelnu_v1.0_NNU_001742-RA
MFAKLHHPQHQQQKLQQLHHVVSREGQTSEEEESRSSGGGGGGPGCGSADGSIAKKMKKADGNGAGDGATIEVVRRPRGRPPGSKNKPKPPVIITRDAECAMRPQVLEVPGGLDVVDAISRFVRRRNIGVCVLTGSGTVANVILRQPSTNPGATVTFHGRFDILSISATFLPPSATSLPSSVNGFAISLAGPQGQILGGSVVGPLLAAGTVFVVAATFSNPSYHRLPIEDEIPNSVTGNAGHSPPAPGGGEGSHPPSAESCGMSIYSCHLPSDVIWAPTARQPAPPPF
>gnl_Nelnu_v1.0_NNU_007611-RA
MGQCDPEGFEDDSPLMMGSATTSCKSLSALQLGCKCFFQEVALANRWWAGNVALGGVDPVSSTPSLHLRNTDDEHGGLGRLGPRREQELMDPTTTTNSSGSNSNVNPNASNHNADEDDSKDNDRDAEDQNVGHEVIEAGTGRRPRGRPAGSKNKPKPPIIITRESPNALRSHVLEISSGSDVAESIATFARRRQRGVCVLSGSGIVTNVTLRQPAAPGAVVSLHGRFEILSLSGAFLPAPSPPGATGLTVYLSGGQGQVVGGSVVGALVASGPVMVIAATFTNATYERLPIEDEPAGEGIQLQQSSGVNSGSTGISASQPHTLPDSSSMPIYNLPPNLLPNGQMPHDVFWAPRPPPSY
>gnl_Nelnu_v1.0_NNU_023774-RA
MAGADLAAAVSVGSKGITDLTPEADKGNNCRPCLDGRGLLVGLGPKVTKPMPAVAVAAAEGKSIKRPRGRPAGSKNKPKPPIIITRDSANSLRAHAMEVSSGCDVGESIANFARRKQRGIYILSATGCVMNVTLRQPASSGSILTLHGRFEILSLLGSILPPPAPPGVTGLTIYLAGGQGQVVGGSVVGALIASGPVVIMAASFMNATFDRLPLDEDEVATVHNQHHPQNHLHHHHMDLSNLYGMPPNLLTNGGLSPEIYSWAPGRQITKT
>gnl_Nelnu_v1.0_NNU_020013-RA
MAEYGGAISLSQARDCHTSDDEDDEHGARSGGPFMVGGGVGGSSGGVTKTKINHGSSNKTEGDAGSTVEVVRKPRGRPPGSKNKPKPPIVITRDSDCAMRPVVLEVSAGSDVVEMVSQFARRRHVGLSVLSGSGTVANVTLRYPTAHASTLTLNGPFHILSLSGTFLGFSSSSSSSSAKSSPFTISLAGGHGQVFGGTVAGSLVAGSTIVLVAASFVNPTFHRLPGEDEESEDVKAGNMVGGSDSCTSSMSMSVYSVAAPSPLNCQIPPEVLPWPPTSRPPY
>gnl_Nelnu_v1.0_NNU_013398-RA
MEGLEPGPGSGYVHHLLRPDMHTQRTSQSQQQTSQISVLKHSPEKDQKADPSAATTSSGAAAIPTRRPRGRPPGSKNKPKPPIIVTRDSPSALRSHVLEVSTGADVVECLSDYARRRGRGVCILSGGGAVANVTLRQPAAPPGSVVTMHGRFEILSLSGTVLPPPAEPGAGGLTIFLAGGQGQVVGGSVVGSLIASGPVMLMATSFANAMFERLPLGEEESPVQVKPTASQSSGVTTGGGPAPAGGGGGSFYNLGVNMVNYQFPGDGFGWSSGRQKEMKPIQELTDKIQ
>gnl_Nelnu_v1.0_NNU_019134-RA
MAGLDLGTASRYIHRLHQPELHLQRQPESEDDNNRGQFSGERDDSNHQGLELVAANAGPGDIVARRPRGRPPGSKNRPKPPVIITRESANTLRAHILEVGNGCDVFDCVATYARRRQRGICILSGSGTVTNVSLRQPAAAGAIVTLHGRFEILSLSGSFLPPPAPPGATSLTIFLAGGQGQVVGGSVVGALIAAGPVIVIAASFTNVAYERLPLDEEEPLQIQPPVSQSSGGGGASAGAGGAGGVNNPFPDPSSGLPFFNLPLNMGNCQLPVDGWAGNPGGRPPY
>gnl_Nelnu_v1.0_NNU_020414-RA
MDPVTASTHGHALPPPFNARDLHLHHHHQQNSEDEQGMKRERDDSSNIHHSDSKEMVVTTGEGEFTRRPRGRPAGSKNKPKPPIIITRESANSLRAHVMEIANGCDVGESVATFARRRQRGVCILSGSGTVTNVTLRQPAAPGAIVTLHGRFEILSLSGSFLPPPAPPAATGLTIYLSGGQGQVVGGSVVGALVASGPVVIMAASFSNAAYERLPLEDEDPSLPIQSGGPLGSPGMVGQQQNQPQQQQQQLLPDPNNPLFHGLPPNLLAPAEAFWATARPPF
>gnl_Orysa_v7.0_LOC_Os08g37345.1
MERRSQLGGGEGDGKLVVGGGAMGEKKQQLECFSDEVDSRDGGGGAAEETTAGGGGEGVAAVVVVGKRRRGRPPGSKNKPKPPVVVTREAAAAEPAAAAAMRSHVLEIPGGGDVAGALAGYARRRGLGICVLAGTGAVANVSLRHPLPSGAAAEIGGGAAAAVVVFHGRYEILSISATFLPPAMAAAAPRAALGGLSISLAGPHGQIFGGAVAGPLVAATTVVVVAAAFASPTFHRLPAEYDDAPAPVSGSGADADEHRGRRRTEPPEHHHLTPLHPRGIALATATTTTTTQPVYASACQHEEVWPPAAAAAAASAPRPRPPYQ
>gnl_Orysa_v7.0_LOC_Os08g44910.1
MASKEPSGDHDHEMNGTSAGGGEPKDGAVVTGRNRRPRGRPPGSKNKPKPPIFVTRDSPNALRSHVMEVAGGADVAESIAHFARRRQRGVCVLSGAGTVTDVALRQPAAPSAVVALRGRFEILSLTGTFLPGPAPPGSTGLTVYLAGGQGQVVGGSVVGTLTAAGPVMVIASTFANATYERLPLDQEEEEAAAGGMMAPPPLMAGAADPLLFGGGMHDAGLAAWHHARPPPPPPY
>gnl_Orysa_v7.0_LOC_Os08g06320.1
MAGLDLGTSYLHHHQSLHLRHDDGGAGSDDGGHDDLSPGSGGGGGPSSTAGGAGIGGGEVVARRPRGRPPGSKNKPKPPVIITRESANALRAHILEVAAGCDVFEALTAYARRRQRGVCVLSAAGTVANVTLRQPQSAQPGPASPAVATLHGRFEILSLAGSFLPPPAPPGATSLAAFLAGGQGQVVGGSVAGALIAAGPVVVVAASFSNVAYERLPLEDGDEVVPPAPAGSDQGGGGSGGMPPLGVDPSGGAATGGLPFFNMPFGMPPMPVDGHAGWPGAGVGRPPFS
>gnl_Orysa_v7.0_LOC_Os04g50030.1
MAGLDLGTAATRYVHQLHHLHPDLQLQHSYAKQHEPSDDDPNGSGGGGNSNGGPYGDHDGGSSSSGPATDGAVGGPGDVVARRPRGRPPGSKNKPKPPVIITRESANTLRAHILEVGSGCDVFECVSTYARRRQRGVCVLSGSGVVTNVTLRQPSAPAGAVVSLHGRFEILSLSGSFLPPPAPPGATSLTIFLAGGQGQVVGGNVVGALYAAGPVIVIAASFANVAYERLPLEEEEAPPPQAGLQMQQPGGGADAGGMGGAFPPDPSAAGLPFFNLPLNNMPGGGGSQLPPGADGHGWAGARPPF
>gnl_Orysa_v7.0_LOC_Os07g13100.1
MQGGVLGVEKATVTAVAAGGGGMGVKEEIVKLFVGYQTWYSCTTAAHFARRQRRGICVLSRADAVTDVALRQPAAPGAVVALRGRFEILSLTGTFLPGPGPPGSTRLTVYLAGGQGQVVGTLTAAGPVMVIASTFANATYERLPLDQEEEEAAAGGGGHMMAPPPLMAGAADPVLFGGGMHDAGLATPAWHHARPPPPPPY
>gnl_Orysa_v7.0_LOC_Os01g72450.1
MADEGSSRAELIEASPAPALDLPSPPRKPRGRPLGSKNKPKPPVVVTRESEAAMRPVVLELGAGCEVAAAVAAFARRRRVGVSVLCGRGTVAAVTLRLPTSPPAAVKLHGRFEVLSLSGTVLPSAAGEGAAPPPPFSVSLAGAGGQVIGGTLAGEMTTADGLVVVAATFGSAEVHRLPADEDDEATGSRGGEERRHPQQQPPQTVAATSAVDVGLLGYGGGVGVAGGASGGQVGRHQQQQQQAEMVLWAQSPGSVGPAHPATSRY
>gnl_Orysa_v7.0_LOC_Os03g16350.1
MGSIDGHSLQQHQGYSHGGGAGGSNEEEEASPPPGGGSATGSAGRRPRGRPPGSKNKPKPPVVVTRESPNAMRSHVLEIASGADIVEAIAGFSRRRQRGVSVLSGSGAVTNVTLRQPAGTGAAAVALRGRFEILSMSGAFLPAPAPPGATGLAVYLAGGQGQVVGGSVMGELIASGPVMVIAATFGNATYERLPLDQEGEEGAVLSGSEGAAAQMEQQSSGGAVVPPPMYAAVQQTPPHDMFGQWGHAAVARPPPTSF
>gnl_Orysa_v7.0_LOC_Os02g25020.1
MDPVTASIHGHHLPPPFNTRDFHHHLQQQQHQLHLKTEDDQGGGTPGVFGSRGTKRDHDDDENSGNGHGSGGDGGDLALVPPSGGGPDGAGSESATRRPRGRPAGSKNKPKPPIIITRDSANTLRTHVMEVAGGCDISESITTFARRRQRGVCVLSGAGTVTNVTLRQPASQGAVVALHGRFEILSLSGSFLPPPAPPEATGLTVYLAGGQGQVVGGSVVGALTAAGPVVIMAASFANAVYERLPLEDDELLAAQGQADSAGLLAAGQQAAQLAGGAVDPSLFQGLPPNLLGNVQLPPEAAYGWNPGAGGGRPAPF
>gnl_Orysa_v7.0_LOC_Os02g57520.1
MGLPEQPSGSSGPKAELPVAKEPEASPTGGAAADHADENNESGGGEPREGAVVAAPNRRPRGRPPGSKNKPKPPIFVTRDSPNALRSHVMEVAGGADVADAIAQFSRRRQRGVCVLSGAGTVANVALRQPSAPGAVVALHGRFEILSLTGTFLPGPAPPGSTGLTVYLAGGQGQVVGGSVVGSLIAAGPVMVIASTFANATYERLPLEEEEEGSGPPMPGGAEPLMAGGHGIADPSALPMFNLPPSNGLGGGGDGFPWAAHPRPPY
>gnl_Orysa_v7.0_LOC_Os02g48320.3
MAGMDPGGGGAGAGSSRYFHHLLRPQQPSPLSPLSPTSHVKMEHSKMSPDKSPVGEGDHAGGSGSGGVGGDHQPSSSAMVPVEGGSGSAGGSGSGGPTRRPRGRPPGSKNKPKPPIIVTRDSPNALHSHVLEVAGGADVVDCVAEYARRRGRGVCVLSGGGAVVNVALRQPGASPPGSMVATLRGRFEILSLTGTVLPPPAPPGASGLTVFLSGGQGQVIGGSVVGPLVAAGPVVLMAASFANAVYERLPLEGEEEEVAAPAAGGEAQDQVAQSAGPPGQQPAASQSSGVTGGDGTGGAGGMSLYNLAGNVGGYQLPGDNFGGWSGAGAGGVRPPF
>gnl_Orysa_v7.0_LOC_Os09g28930.1
MSFCERDMNKESMYQERDDMAGIRFATPPLPQQQQQQQLVECFSDEVDSRGSGGEMKDAVGSGSGQLVVVGGGDGASIEVAKKRRGRPPGSKNKPKPPVVITREAEPAAAMRPHVIEIPGGRDVAEALARFSSRRNLGICVLAGTGAVANVSLRHPSPGVPGSAPAAIVFHGRYEILSLSATFLPPAMSSVAPQAAVAAAGLSISLAGPHGQIVGGAVAGPLYAATTVVVVAAAFTNPTFHRLPADDDASVSVSVSLSGSGDADEHRGHQHKPEPQEPRQLRRPPPHLSAAAAVSAAQPVEPCGAPMYACHPQPQEVMWPPPARTPHPPPPPPY
>gnl_Orysa_v7.0_LOC_Os06g04540.1
MDPVTAAAAHGGGHHHHHHFGAPPVAAFHHHPFHHGGGAHYPAAFQQFQEEQQQLVAAAAAAGGMAKQELVDESNNTINSGGSNGSGGEEQRQQSGEEQHQQGAAAPVVIRRPRGRPAGSKNKPKPPVIITRDSASALRAHVLEVASGCDLVDSVATFARRRQVGVCVLSATGAVTNVSVRQPGAGPGAVVNLTGRFDILSLSGSFLPPPAPPSATGLTVYVSGGQGQVVGGTVAGPLIAVGPVVIMAASFGNAAYERLPLEDDEPPQHMAGGGQSSPPPPPLPLPPHQQPILQDHLPHNLMNGIHLPGDAAYGWTSGGGGGGRAAPY
>gnl_Orysa_v7.0_LOC_Os06g22100.2
MAGMDPTGGGGGGGVAAHYLHMLRAQQHQPLSPAGDVKAERSMLSPDESPGADADLGSDHPTSSAMVAAEDSGGGSGSGGPMRRPRGRPLGSKNKPKPPIIVTRDSPNAFHSHVLEVAAGTDIVECVCEFARRRGRGVSVLSGGGAVANVALRQPGASPPGSLVATMRGQFEILSLTGTVLPPPAPPSASGLTVFLSGGQGQVVGGSVAGQLIAAGPVFLMAASFANAVYERLPLDGEDPEAEAAAATPPGDAAQPTGPPPPQQQPTASQSSEVTAGDGGGGGGLGMYLGGHVGSYQQQQQQLPGPGDNFGSWSGSIRPPPF
>gnl_Phavu_v2.1_Phvul.010G085300.1
MDPVAAQGRPLPPPFLTRDLHLHPHHQFQPHHNHQNTEDEAANGRGQKRGRDENTGSGGGATTPPHAGGDGQEPGSGDGGGGSEMGRRPRGRPAGSKNKPKPPIIITRDSANALRSHVMEIANGCDIMESVTAFARRRQRGVCVLSGSGTVTNVTLRQPASPGAVVTLHGRFEILSLSGSFLPPPAPPAASGLAIYLAGGQGQVVGGSVVGPLLASGPVVIMAASFGNAAYERLPLEDEETPVPVPGTGGLGSPGIAGTQQQSQSQPQQPQQLVGDPNTSSLFHGVPQNLLNSVQLPAEGYWGGTARPSF
>gnl_Phavu_v2.1_Phvul.003G216200.1
MDPITAHGHSLPPPFHTRDLHLHHQPQQHQFQTLNQGTDDEHSGSSSAQKREREENNGNNDEGAGEAEITRRPRGRPAGSKNKPKPPIIITRDSANAMRTHMMEVADGCDIVESVSEFARKRQRGVCIMSGTGTVTNVTLRQPASSGAVVTLHGRFEILSLSGSFLPPPAPPAASGLTIYLAGGQGQVVGGSVVGTLVASGPVVIMSASFSNAAYERLPLEDEDPSLQMQGGSIGSPGASGVGQSQLLGGGDAAAPLFHGLPPNLLNSVQMPSEPFWASNRPPF
>gnl_Phavu_v2.1_Phvul.003G230600.1
MAGLDLGSASRFVQNLHRPDLHLQQLHRDSEDQETPPPNRGSLPFEDDDQSQGLELVSAGPGDVVGRRPRGRPPGSKNRPKPPVIITRESANTLRAHILEVGSGSDVFDCVTTYARRRQRGICILSGSGTVTNVSLRQPAAAGAVVTLHGRFEILSLSGSFLPPPAPPGATSLTIYLAGGQGQVVGGNVVGELTAAGPVIVIAASFTNVAYERLPLDEEEQLQIQPPATTSSHGVGNNNSNNNNNNSFPEPSSGLPFFNLPLNMQNVQLPGEGWAGNAASRPPPF
>gnl_Phavu_v2.1_Phvul.009G144300.1
MKGEYVDHQQHPKTETPPTMFSKLQPQHHPFPHHPFQLSAEEDNRALVTTPTIAQKPNSSGGDGATIEVVRRPRGRPPGSKNKPKPPVIITRDPEPAMSPYILEVSGGSDIVEAIAQFSRRKNMGICVLTGSGTVASVTLRQPSTTPGATVTFQGRFDILSVSATFLPQQSGASPAVPNGFAISLSGPQGQIVGGMVAGGLMAAGTVFVIAASFNNPAYHRLPPEDEGASAGDGHSPPVSGGGESGHGQAESCGMSMYSCHLPSDVIWAPTARAPPPPPPY
>gnl_Phavu_v2.1_Phvul.008G192600.1
MANRWWTGNVAVRPNEPNSPLQPRDLENGDNANNATPTNSGNSNTNVNAGEDDDNPANNNDGDEQNLSSGRRPRGRPPGSKNKPKPPVVITKESPNALRSHILEISGGSDVAECIATFATRRHRGVSVLSGNGVVTNVTLRQPAAPGGVITLQGRFEILSLSGAFLPAPSPPEATGITVYLAGGQGQVVGGSVVGPLIASGPVMVVAATFANATYERLPLEEEQGEEDMQEVNEGGGGGTPPPSQGDQQPQVPMPVYNLVPNSGDVFWGPPPQPRPPPPPSNY
>gnl_Phavu_v2.1_Phvul.008G231500.1
MDRKQEQEKENSNMSSIDVTIITPKVPKAVSPVSSAAEGDTLRRPRGRPAGSKNKPKPPIIVTRDSANALKAHAMEVSSGCDVNESLLNFARRKQRGLYILNGTGCVTNVTLRQPGSSGAIVTLHGRFEILSLLGSILPPPAPPGITGLTIYLAGAQGQVVGGAVVGALIASGPLVIMAASFMHATFDRLPLEDDELAAAMQNQHYQNGRTHHLDISDLYAMPQNLLMNGTMPPEIYSWAPGRNLSKT
>gnl_Phavu_v2.1_Phvul.008G050100.1
MAGIDLGSASHFVHHRLQRPDLEDDDNQQDQDNNVNNHEGLDLVATNQGPGDIVARRPRGRPPGSKNKPKPPVIITRESANTLRAHILEVSSGCDVFDSVATYARKRQRGICVLSGSGTVTNVTLRQPAAAGAVVTLHGRFEILSLSGSFLPPPAPPGATSLTVFLGGGQGQVVGGNVVGPLVASGPVIVIASSFTNVAYERLPLDEEDSMQMQQGQSSAGGGGSGGGGGGVSNNSFPDPSSGLPFFNLPLNMPQLPVDGWGGNSGGRQSY
>gnl_Phavu_v2.1_Phvul.008G181100.1
MFSKLHPQHQPFQFSRECQTSEDDDSRGSGGPNLVAQKPVSTGDGATIEVVRRPRGRPPGSKNKPKPPLIITREPDPAMSPFILEIPGGNDVVDALTQFSRRKNTGLCVLTGSGTVGNVTLRQPSVATVGTVTFHGRFDILSMSATFLLHAPPPPAPPSTFTVSLAGPQGQIVGGHVAGRLLAAGTVFIIAASFNNPSFHRLSSEDDAQNNCASGGGGRDAQSPLASGGVAESGQLPAEPCMYSCHLPSDVIWAPTARPPF
>gnl_Phavu_v2.1_Phvul.007G129400.1
LAITTSEGNLGAQNQNPNQLHSLWKKKVTLANPWWTGQGGLSGIDPGTHSPGLSKRHTDLVINESSGGHDIEEDEDNRDEPKEGAVEVGTRRPRGRPPGSKNKPKPPIFVTRDSPNALRSHVMEITGGADVAESVAQFARRRQRGVCVLSGSGSVANVTLRQPAAPGAVVALHGRFEILSLTGTFLPGPAPPGSTGLTVYLAGGQGQVLGGSVVGPLVATGPVMVIAATFANATYERLPLDEDDEGPSSAAAVQGGGSPPPLGIGSGGGVQLQGGMPDPSSLPLYNLPPNVGGGQVGHEALAWAHGRTPF
>gnl_Phavu_v2.1_Phvul.007G271800.1
MELSINERSFGREREDEEEEDRDNGDEPKEGAVEVGTRRPRGRPPGSKNKPKPPIFVTRDSPNSLRSHVMEVAGGADVAESVAQFARRRQRGVCVLSGSGSVANVTLRQPAAPGAVVALHGRFEILSLTGAFLPGPAPPGATGLTVYLAGGQGQVVGGSVVGPLVAAGPVMIIAATFANATYERLPLEEEDEDGGGGSVQGGSTLGGSPPGIGGGGGGDGGGSHLPGGIPDPSSLPLYNLPPNLLSNGGGQVGHEAFAWAHGHGRPPY
>gnl_Phavu_v2.1_Phvul.001G234600.1
MANRWWAGNVGMIREQELMENNNNANTTPTNSSNSNTNANTNTTEEEVSRDNGDDQNQNLGSHEGSEPGSGGRRPRGRPPGSKNKPKPPIVITKESPNALRSHVLEIASGSDVAESIAAFANRRHRGVSVLSGSGIVTNVTLRQPAAPTGVITLHGRFEILSLSGAFLPSPSPPGATGLSVYLAGGQGQVVGGTVAGSLVASGPVMVIAATFANATYERLPLEEEQGEEEMQVQQQQQQQPQQQSQGLGEQVSMAMYNLPPNLLHNGQNMPHDVYWGAAPPRPPPSF
>gnl_Phavu_v2.1_Phvul.001G081632.1
MANRWWTGSVGLENSGDSMRKPDLGFSMNDSAVTGNHAGEEEEEEKENSDEPKEGAIDVANTRRPRGRPPGSKNKPKPPIFVTRDSPNALRSHVMEIASGADITDCVLQFARRRQRGVSILSGSGAVVNVTLRQPTAPGAVMALHGRFDILSLTGSFLPGPSPPGATGLTIYLAGGQGQIVGGGVVGPLVAAGPVLIMAATFSNATYERLPLEEDDQEQGGGGGSPPGMGGGPGEASSSISVYNNNVPPSLGGPNGQQVNHEAYSSAWGHAPHSRPPY
>gnl_Phavu_v2.1_Phvul.002G151600.1
MDPLTTHGHSLPPPFHAGRDLHLHHQHQFHSLQQNTEDEQSGSSGGLNMAHKREREENRTTNSNNSDGKEGGGGGSGETEMSRRPRGRPAGSKNKPKPPIIITRDSANALKTHVMEVADGCDIVDSVSTFARRRQRGVCIMSGTGTVTNVTLRQPASSGAVVTLHGRFEILSLAGSFLPPPAPPAATGLTIYLAGGQGQVVGGSVVGALVASGPVVIMSASFSNAAYERLPLEDEDPSMPLQGGSIGSPGGGGGVGQPQTPQQLLGDSTAPLFHGLNPNLLNSVQMPSETFWATGRSPY
>gnl_Phavu_v2.1_Phvul.002G006900.1
MSMAGLDLGTASRFVQSLQRPDFNHHHHHQQESEEDAKQSDPFSTEDGAQQGSPGDVGGRRPRGRPQGSKNKPKPPVIITRESANTLRAHILEVGSGCDVFDSVASYARRRQRGICILSGSGTVTNVSLRQPAASGAVVTLHGRFEILSLTGSFLPPPAPPGATSLSVYLAGGQGQVVGGSVVGELTAAGPVIVMAASFTNVAYERLPLEEEEEEQVQISGGAGVGNNSNNNIINNNPFPDPSSGLPFFSLPMNVQFPVDGWTGNSASRSPF
>gnl_Phypa_v3.3_Pp3c10_8330V3.1
MAGVEEVGARPSGAPSDDEQSGSSGRGRKLGKLPTGNQLAILEPGRKPRGRPPGSKNKPKPPVIITRENGNAMRPHILEVAGGCDVGDSVASFSRRRQRGICVMGASGTVSNVTLRQPTTPGATVTFHGRFEIISLSGAFLPHPSSAPTTGLTVSLAGAAGQVLGGSVVGTLMAAGPVLVIAASFIGLTYERLPLDNDDDGLTMGPGSSTQQNPLAIQAPELNYPAGLQSLYSIVTPQNPNLNNQAQQLSTQDVLGHWAGGGGSSHPHHSHGGHGGHGHHQRPSQYS
>gnl_Phypa_v3.3_Pp3c2_33890V3.1
MTQIDAPWGIVRARYEKPWEDKHKQAAPENFGHVCMAGVEGGTEAGSRPSPQGGNSSDEDQSGSSVPGRPRKRSKGKSRPPPGPGEPSRKPRGRPPGSKNKPKPPVIITRENGNAMRPHVLEVASGHDVWESVTDFARRRQRGVCVMGGSGTVTNVTLRQPTTPGATVTIHGRFEIISLSGSYLPPPAPSPPTGLTISFAGASGQVLGGCVAGALTAASPVLVIATSFTGATYDRLPLADDEPPIMQVTTASGAQAMQAPDLSSYNPSTALQNLYNIVPQTNPNLASQQAAQDVLNQWASGSGHTQRPQQY
>gnl_Phypa_v3.3_Pp3c2_3980V3.1
MAGVEEVGARPSGAPASEDEQSGSSGRGRKRGKQSGGNNQLAVLEPGRKPRGRPPGSKNKPKPPIIIMRENGQAMRPHILEVAGGCDVSDSVASFSRRRQRGVCVMGASGTVSNVTLRQPTTAGATITFHGRFEIISLSGAFLPHPSSQPTTGLTVSLAGAAGQVLGGSVVGTLMAAGPVVVIAASFMGPTFVRLPLDADDEGPSGGLTIVGGSSNQPPPLAIQAPELNYPPGLQSLYNIVTPQNPNLNNPQQQQQLSTQDVLSHWASSGGGGSGGHQHGHGHQRGHYS
>gnl_Phypa_v3.3_Pp3c14_8650V3.1
MAGLEDVGARPSGAPSDDEQSGSSGRGRKRGKQPAENQLAILEPGRKPRGRPPGSKNKPKPPVIITRENGNAMRPHILEVAGGCDVSDSVASFSRRRQRGVCVMGASGTVSNVTLRQPTTPGATVTFHGRFEIISLSGAFLPHPSSAPTTGLTVSLAGAAGQVLGGSVVGTLMAAGPVLVIAASFIGPTFERLPLDNDDEGLTMGGGSSSQQPPLAIQAPELNYPAGLQSLYSIVTPQNPNLSNQPQQLSTQDVLSQWAGGGGGGHPHHPHAGHAGHVHHQRPPQYS
>gnl_Phypa_v3.3_Pp3c1_5460V3.1
MAGVEGGAEMGSRPSPPGGNSSDEEQSGSSVPGRPRKRSKGKSKPPPGPGEPSRKPRGRPPGSKNKPKPPVIITRENGNAMRPHILEVASGHDVWESVADFARRRQRGICVMGGSGTVTNVTLRQSTTPGATVTIHGRFEIISLSGSYLPPPSPTPPAGLTTGLTISFAGASGQVLGGCVVGALMAASPVLVVATSFTGATYDRLPLAEDEPPMLQVTVASAAPTMQSPDLSSYNPSTALQNLYNIVPQSNPNLNSQQAAQLATPQDVINPWATGSGHTQRPQPY
>gnl_Phypa_v3.3_Pp3c1_35220V3.1
MAGLEDVGQRPSSNPASDDEQSGSSGGGRKRGKQPALSNQLAVLESARKPRGRPPGSKNKPKPPIIITRENGQAMRPHILEIAGGCDVGDSVASFSRRRQRGVHVLGASGIVSNVTLRQPTTPGATVTFHGRFEIISLSGAFLPHLTSQPTTGLTVTLAGAAGQVLGGSVVGTLMAAGPVLVIAASFLGPTYERLPLDPDDEGPSGGLIIGGGSSNQPPPLAIQAPGLNYPGGLQSLYNIVTAQNPNLSNQHQQLSTQDVLSQWAPSGGGGGSGQQHGHSHHQRGQYS
>gnl_Pinta_v2.0_PITA_000016279-RA
MYRRPWPFGDPVERGPRSDQWTLQTSEEEENNDRRKRRSRENTKSQEAPLGIEGGAGDEVGHKRQRGRPAGSKNKPKPSMIMMSNDNPHALRVHVLEISNGCDVGESVATFAQREQRGICVLSGSGAVSNVTLRQPRAPGAIVSLEGRFEILSLSGSFLLPPAPPVASGLTVYLASAQGQVVGGSVVGALVAYGPVTIIAVSFVNATYERLPSDEEEPSPHVQLEAESPPLTAPPQQRSESLPMPISLI
>gnl_Pinta_v2.0_PITA_000068769-RA
MEDIISEWELINGFKKGWLAGNVALPGVDPGTSPGLGLGHDPGRGHGRGLQYRDLHSSEDESSEDSGSKKRGRDDNNNDNNNAAGKSQEDQDGGGELGRRSRGRPPGSKNKPKPPIIIHQDSPDGLAAHVLEIANGCDIGESLATFARRRQRGVCVLSGSGTVSNVTLRQPAAPGAIVTLHGRFEILSLSGSFLPTPTPPGVTGLTIYLAGGQGQVLGGSVVGALVASGSVVVMAATFRNAPFERLPLDEDDGPLPIQLQPPGGLSQSSGLAASQQQQQLPDPSTMPLYNVPPNLLPNGQLPHDVYAWAQHQRPSF
>gnl_Pinta_v2.0_PITA_000044437-RA
MAGAVNPGAASSHWELQENGGSSGRGKRGSGVLDETEGGGAGDQEIEIGYRRSRGRPAGSRNKPKPPVIINKESPRALRTHVLEISNGCDVAESVATFASRRQQGICVLSGSGTVTNVTLRQPAAPGAIVSLHGHFEIISLSGAFLPPPVPPDATGLTIYLAGGQGQVMGGSVVRALVASGSVVVTAASFMNAGYDRLPLDEDEEPAPLQLQGDSLPLTVPTQLQSDVSIMYNLPSNLLRGGDGYTSWASARPSFFPTEEIMSGATRLILARASDAP
>gnl_Pinta_v2.0_PITA_000030523-RA
MEPGAGSGPGFGHVSAPVHTLQTRGFHNSEEESSGNSELKKRKRDGNNNDNSDAAGKTHEGDEMDGEMSRRPRGRPPGSKNKPKPPTIVHQESPNALRAHVLEIANGCDVAESLANFARRRQRGICILSGSGTVNNVTLRQPGAANAVATLHGRFEILSLCGSFLPTTELSGATVLTIYVAVGQGQVVGGSVVGALVASGPIVVIAATFRNCPYERLPLDEDEEPLPMPLHPPGGPLSQPSTLTAAQQQQLPDPPSMPIFNIPPNLLPNGQLPPDLYPWPQHTHAILANRWWEGNGGLGGMEPGAGSGRGFGHVPGPVHTLQNRGFHNSEEEGSDNSELKKRMRDGNNNDNSDAAGKSHEGDERDGEMIRRARGRPPGSRNKVKPPTIVHQESPNALRAHVLEIANGCDVAESLAIFARRRQRGICILSGSGTVNNVTLRQPGTANTVATLHGRFEILSLCGSFLPTTEPSGATVLTIYLAAGEGQVVGGSVVGALVASGPIVVIAATFRNCPYERLPLDEDEEPLPMPLHPPGGPLSQPSSVTAAQQQQLPDPPSMPIFNIPPNLLPNGQLHPDLYPWPQHTRPQYYQK
>gnl_Pinta_v2.0_PITA_000019534-RA
MAGIEPGAYSGQGPGHVSCPLPGSGHVDGLETRDFLISEEEISGSSQLKKRKREINNGHNSDAEGKSDQRDVLEAETRRRSRGRPPGSKNKPKLPTIVHQESGNALRADVLEIADGCDVAESLAMFARRRHWGLSILSGSGTVNNVTLRQPATANAIVTLHGRFEILSLSGAFLPTAELSGATGLTIYVAGEQGRVVGGSVVGALLASGPIVVMAATYRVTPYDRLPLEDDEEQTPMQLHPPGGLSQSFTLAALQQQQHVPVPSRMSVFNTPPNLLGNGQVRPNLGYKFGYDRLCSVSARRRKTMDCFRK
>gnl_Pinta_v2.0_PITA_000046794-RA
MPAVDPGGGREGGSGPWLGHDSGHRNGHAHWLQTTELHLSEDENSKNSGSKKRKWDNDNSDAGGHELEQPISRRPRGRPPGSKNKVKHPMIVQKESASCLKAHILEIANGCDVAESLATFARRRQRAVCILSGSGTVHNVTLRQPGTAGTIVNLEGRFEMLSLSGSFLPTVEPSGSTGLTIYLVGGQGQVVGGSVVGALMASGPIVVIAAIFCDAPFEQLPLDNDEELMSLQLHPPQGLSQSPTLAPAGAQQMPDPSTMALFSIPPNLLSNGQLPHDLYAWAQDTLPVGEETPEESSSCLKQKFDSLENKSTPLVYGSAALVALWVSAIVVDASDSVPLLPKVMEFIGFGYTVWFVYRYLPFKGSRDELAAAIDDLKQRMKVNYMKESIRTSVEAILLVQEHNHPHILLKDATMA
>gnl_Pinta_v2.0_PITA_000046395-RA
MGREREGEKMMGVECVCVYSGAMVEPGTLSEHWTLHTSDEEESSGKSSRAKRRCRENLKNQGAPFGHEIGPKRRRGRPAGSKNKPKPSIVTMTKENPNALRAHVLEISDGCDVAESVATFARRRQQGICVLSGSGIVSNVTLRQPAALGTVVSLRGRFQILSLSGGFLQAPAPPAASGLTIHLASGQGQVVGGNVVGALVASGPVIIIAASYIDATYDHVPLDEEQAPPTQSQSPPLSAQLHRDTPVMYNVPTMFVTNCVRLQDDRVYTSRVSARAPPC
>gnl_Pinta_v2.0_PITA_000017196-RA
MRLASVRACGGFGGVNLLSEMESKFFSAAIGSLDPFQQHCNFPTVKEEITDGEQNINNSTQQLVRRGRPSGSRNKQKESSVLYEDSVDAIMPHVVQLQPGTDIVQCLRVFYRRLQVGGFYVMSALGRVVDVAICMAGQVRFLRGRCQILSLCGTFLPHCNSLSISVLDSEGSVIAGLVDGVLRAAGPVTIVVGSCVDPSFHRVHPISGNGEEGNGNIACPSSRSFPSFREATHGRTPPL
>gnl_Poptr_v3.0_Potri.010G200100.1
MADSCSMGRQTVVYTGWASEFGLGLILSFVEKRETRTHAKKKKSCSTNKLSLAYCLLDFFFVQKFRLFWFYQESNMANRWWAGNVAMRGVDPVSSSPSLHLGNLEEDSTPPGLNRLGPRREQDFTDTNTSSPKTTTTATPPSTQNQEEHEDSRDNTNNQESGDHTALETIEPGSGSTSRRPRGRPAGSKNKPKPPIVITKESPNSLHSHVLEISSGSDIVESIATFSHRRHRGVSILSGSGIVNNVTLRQPAAPGGVITLHGRFEILSLSGSFLPAPSPPGATGLTVYLAGGQGQVVGGTVMGELIAAGPVMVIAATFSNATYERLPLEEQEQEQEGMQLQQQVNSPGTNNGNAAAGGGASSGGGNNSVTQSSQGLGEHVSIPGYNLPPNLLPNGQVPHDMFWCPPPRPPPSY
>gnl_Poptr_v3.0_Potri.010G074200.1
MNFQSLTTILANPWWTGQVGLPGLDSSSNSPSLGKINRELSINETSNRSGGRDEDDDDRDTGDEAKEGAVEVGNRRPRGRPPGSKNKPKPPIFVTRDSPNALRSHVMEIAGGADVAESVAQFARRRQRGVCVLSGSGSVANVTLRQPAAPGAVVALHGRFEILSLTGAFLPGPAPPGSTGLTVYLAGGQGQVVGGSVVGSLIAAGPVMVIAATFANATYERLPLEDDEEAGSGGQGHIQSGANNSPPAIGSSGQQAGLPDPSSMPVYLPPNLMQSGAQQLGHDAYAWAHAARPPY
>gnl_Poptr_v3.0_Potri.009G070300.1
MADHFGGAISLSRELSHTSDDSSSDHSPRSVPTLSATPVTADSPSRLGRPHNNTSPDDHIHHNNIQSVQIQRKPRGRPPGSKNRPKPPIIITKDCESSMKPAILEISAGSDVIETIVNFARRNHAGISVISATGSVANVTLRHPVSHTPSLSLHGPFNLLALFGSVVGSLATNKASCASSPPGSAVHSCSSFGISLAGAQGQVFGGIVAGKVIAATQVVVVAATFLNPTFHRLPGENDEADQETKPSVGGGGGGGGPASESCVSTGMSMAVYGVANPTPVNCQMSPPEIMHWPGPPSRPSY
>gnl_Poptr_v3.0_Potri.004G208600.1
MSGLEASPGAGAGSRYAAHQLLGPELQLQRDAKTPQPGNFKDDINDPESATTSSSGAGNSSSGRRPRGRPAGSKNKPKPPIIIARDTPNALRSHLLEISPGSDIVESISNYARRRAHGVCILSGSGAVTNVTLRQPGGGGSSAVMTLHGRFEILSLTGTSLPSPAPPEAGGLSISLAGGQGQVVGGRVVGPLMASSLVVLMAASFANAMYDRLPVEEDRESVPAVEVQQQQRPAASQSSGVAGSGGGQVGGGGNDGSSGGGGVPFYNLGVNGMGSYPFAGHGEGDHMFSSAAGLHFK
>gnl_Poptr_v3.0_Potri.013G044500.1
MANRWWTGQVGLPGMDTSTSSSSPMKKPDLGISMSNNNREATESGAGKEDEQEDERENSDEPREGAIDIASRRPRGRPPGSKNKPKPPIFVTRDSPNALKSHVMEIASGSDIAENLACFARKRQRGVCVLSGSGMVTNVTLKQPSASGAVMALHGRFEILSLTGAFLPGPAPPGATGLTIYLAGGQGQVVGGSVVGSLVASGPVMVIAATFSNATYERLPLEDEEEGSGGAQGQLGGGNGSGEGNGGGMGDPATSMPVYQLPNMVPNGQLNHEGYGWAHGRPPY
>gnl_Poptr_v3.0_Potri.003G091300.1
MAGLDLGTTSRYVHQLHHRPDLQLQHQPDPEDEDPNRAGDGLGSVGRFSTDHNPDDGLHQGLDLVATAANSGPGDIMARRPRGRPPGSKNKEKPPIIITRESANTLRAHILEVGSGCDVFECVGNYARRRQRGICILSGAGTVTNVSIRQPAAAGSIVTLHGRFEILSLSGSFLPPPAPPGATSLTIFLAGGQGQVVGGSVVGELTAAGPVIVIAASFTNVAYERLPLDEDDQLLMQSGGGGGGGAGGGIGVGNNGPFNEAGAASGGLPFFNLPLNMPSNVQLPVNGWAGNSGGRAPF
>gnl_Poptr_v3.0_Potri.003G116900.1
MDPVTAHGHSLPPPFHTRDFQLHHHQQQQQHQFHHQQQQNSEDEQSGSSSGLNKSLKRERDENNNSMGNSEGKELITSGSGEGEITRRPRGRPSGSKNKPKPPIIITRDSANALRTHLMEVADGCDIVESVATFARRRQRGVCIMSGTGTVTNVTLRQPASPGAIVTLHGRFEILSLAGSFLPPPAPPAATGLTIYLAGGQGQVVGGSVVGTLTASGPVVIMAASFSNAAYERLPLEEEDPQMPMQGGEMGSPGAVGQQQQQPQQQQVMAEQNAQLFHGLPPNLLNSIQLPAEAYWATGRPPY
>gnl_Poptr_v3.0_Potri.002G149300.1
MDPVAAHGRPLPPPFHTRDFHLHQFQHQQQQNSEDEQSGNGNLNRGQKREHAEIATNNNNTAEGKELVPSSAGGEGEITRRPRGRPAGSKNKPKPPIIITRDSPNALRSHVMEIATGCDIMESVSTFARRRQRGVCILSATGTVTNVTLKQPASPGAVVTLHGRFEILSLSGSFLPPPAPPAASGLTIYLAGGQGQVVGGSVVGPLLASGPVVIMAASFGNAAYERLPLEEDESQTPVPGTGPLGSPGVSSIGQQNQQQHQLMQDPNTSLFQGLPQNLLNSVQLPSEAYWGTGGRPPY
>gnl_Poptr_v3.0_Potri.002G059400.1
MAGAADLTFPSLGSERIMDRSQGLEKVNNHRPSIEAILMTPKLPKAVPPVSSAPEGETMIRRPRGRPAGSKNKPKPPIIVTRDSANALRAHAMEVSSGCDVCESLANFARRKQRGISVLSGSGCVTNVTLRQPTSSGAIVTLHGRFEILSLLGSVLPPPAPQGITGLTIYLAGAQGQVVGGGVVGALIASGPVVIMAASFMKATFDRLPLDDDEITAAVQNQHYQNGRHHHLDISDLYGMPQNLLTNGAVTPEIYSWTPGRTMSKS
>gnl_Poptr_v3.0_Potri.002G003800.1
MAGYESTSTGNNSRYLHHNHNLLRPELHLIQRPSTIPSSDSKENNTPSPDHAKPIATSDHHPDRTTSGTSSGGGGTNPSSRPRGRPAGSKNKPKPPIIVTRDSPNALRSHVLEVSSGADIVESVSNYARKRGIGVCVLSGSGSVANVTLRQPASPAGSVLTLHGRFEILSLSGTVLPPPAPPGAGGLSIFLSGGQGQVVGGNVVGLLMAAGPVVLMAASFANAVFERLPLDDQEEAGAVQVQPTASQNSGVTGSGGQMGDGGGGSSTGGGGFFPMGGAHHGTYPFSADLFGSWGGNASRPPF
>gnl_Poptr_v3.0_Potri.002G105000.1
MKGEYVEHHQSKHENTPNMFSKLHPRHHQHLPFSQQYQFSRESEEEDTRSTGAAATPNLTPTTQKQKLNEPNSSGGTDGATIEVVRRPRGRPPGSKNKPKPPVIITRESEPSMSPYILEVPGGNDVVEALSRFCRRKNMGICVLTGSGTVANVTLRQPSATPGATITFHGRFDILSISATFLPQTASYPVPNSFTISLAGPQGQIVGGIVAGSLVAAGTVFVVAASFNNPSYHRLPLEEEGRTSGSDGGGEGQSPAVSGAGGGESGHAASGGGGGESCGIAMYSCHMPNDVIWAPAARPPPPPPY
>gnl_Poptr_v3.0_Potri.005G257200.1
MAGFEGNNSRYVHGQNHNNLLRPELHLIQRPSSIPSSDSRDNNNTPSPPDHANQTAHHHPDSSATTSSGGGTNPNRRPRGRPAGSKNKPKPPIIVTRDSPNALRSHVIEISNGADIVESVSTYARKRGRGVCVLSGSGTVANVTLRQPASPAGSVLTLHGRFEILSLSGTVLPPPAPPGAGGLSIFLSGGQGQVVGGNVVGPLMAAGPVVLMAASFANAVFERLPLDDQEEAGAVQVQPTASQSSGVTGSGGQMGDGGGGSGTGGAGSGFFNMAGGAHHGNYPFSGDLFGPWGGSAARPPF
>gnl_Poptr_v3.0_Potri.005G156700.1
MNMKGEYVERHQAKHENTPNMFSELNPHHQHLPFSQHFQLSRESEEEDTRSTGAATTPNPIPTSQKLNELNSSGGTDGATIEVVRRPRGRPPGSKNKPKPPVIITREPEPAMSPYILEVPGGNDVVEALSRFCRRKNMGICVLTGTGTVANVTLRQPSTTPGSTITFHGRFDILSISATFLPQTTSYPLPNSFTISLAGPQGQIVGGIVAGGLVAAGTVFVVAASFNNPSYHRLQVEEEGRNSGSGGGGGEGRSPVSGAGGGESGHAASGGGGGGESCGMAMYSCHLPANDVIWAPSARQPPPSPY
>gnl_Poptr_v3.0_Potri.005G202700.1
MERNQESEKGHDRRPNMEAILVASKLPKAVPPISSARGGETLRRPRGRPAGSKNKPKPPIIVTRDSANALRAHAMEVSSGCDVCESLANFARRKQRGISVLSGSGCVTNVTLRQPASSGAIVTLHGRFEILSLLGSVLPPPAPQGITGLTIYLAGAQGQVVGGVVVGALIASGPVVIMAASFMNASFDRLPLDEDGITAAVQNQHYQNGRRHHLDIPDLYGMPQKLLTNGAVTPEIYSWAPARTMSKS
>gnl_Poptr_v3.0_Potri.014G070800.1
MDPVSAHGRPLPPPFHTRDFHLHQFQHHQQQNSEDEQSGNGDLNRGQKREHDEINNNNNTVEGLELVPSSSGGEGEISRRPRGRPAGSKNKPKPPIIITRDSANALRSHVMEIATGSDIMESVSTFARRRQRGVCILSGTGTVTNVTLKQPASPGAVVTLHGRFEILSLSGSFLPPPAPPAASGLTVYLAGGQGQVIGGSVAGPLLASGPVVVMAASFGNAAYERLPLEEDIESQTPMLGSGPLGSPGINNIGQQQQNQQQQQLMQDPKTSLFQGLPQNLLNSVQLPAEAYWGTGGRPPY
>gnl_Poptr_v3.0_Potri.008G164500.1
MKTDQDTILANPWWTGQVALPGLDPSSNSPLNKINRELSINETSNRSGGRGEEDDDDDDDERDTGDEPKEGAVEVGNRRPRGRPPGSKNKPKPPIFVTRDSPNALRSHVMEIAGGADVAESVAQFARRRQRGVCVLSGSGSVANVTLRQPAAPGAVVALHGRFEILSLTGAFLPGPAPPGSTGLTVYLAGGQGQVVGGSVVGSLVAAGPVMVIAATFANATYERLPLEDDDEAGSGGQGQIQSGANNSPPAIGSSGQQAGLPDPSAMPIYNLPPNLIPNGAHQLGHDAYAWAHARPPY
>gnl_Poptr_v3.0_Potri.008G058700.1
MANRWWAGNVAMSGGDPVSSIPSLHLRNLEEESTPPGSNRLGPRREQNFIDTNTNSPKTTTTTTATAPSAQNQSQNREEQEDSRDNTNNQESGDHIAHETIEPGSGSTSRRPRGRPAGSKNKPKPPVVITKESPNSLRSHVLEISSGSDIVDSIANFSHRRHHGVSILSGSGIVDNVTLRQPAAPGGVITLHGRFEILSLSGSFLPAPSPPGATRLTVYLAGAQGQVVGGTVMGELVAAGPVMVIAATFSNATYERLPLEEQEQEGMQLQQQVDSSGTNNGNAAAGGGNNSGTQSSQGLGEHGSIPVFNLPPNLLPNGQMPHDVFWGPPPRPPPSY
>gnl_Poptr_v3.0_Potri.001G115200.1
MDPVTAHGHSLPPPFHTRDFQLHHQQQQQHQFHHQQQQNSEDEQSGSSSGLNKSLKRERDESNNSMGNREGQELITSGDGDGEITRRPRGRPAGSKNKPKPPIIITRDSANALRTHLMEVADGCDIVESVATFARRRQRGVCIMSGTGTVTNVTLRQPASPGAIVTLHGRFEILSLAGSFLPPPAPPAATGLTIYLAGGQGQVVGGSVVGTLTASGPVVIMAASFSNAAYERLPLEEEDPQMPMQGGGMGSPGGVGQQQQQPQQHQVMAEQNAQLFHGLPPNLLNSIQLPAEAYWATGRPPY
>gnl_Poptr_v3.0_Potri.001G275700.1
MADHFEGAISLSRELSHTSDDSSSEHSPRSVPTFSTTPVSTDSPSRFGGPCNNTSPDDQHHQHKDIRIQSVQVQRKPRGRPPGSKNRPKPPIIITKDCESSMKPVILEISAGSDIIETIINFARRNHAGISVMSANGSVSNVTLSHPVSHAPSLSLHGPFNLLALFGSFVGSFASNKVPCASSSSSPGSVYSCSSFGISLAGAQGQVFGGIVAGKVIAANQVVVVAATFVNPTFHRLPCENDKDDQETKPSNVGGGGSASESCFSTGMSMTVYGLANPTPVNCQMSPPDIVHWPGPSSRPSY
>gnl_Poptr_v3.0_Potri.001G142800.1
MAGLDLGTTSRYVHQLHHRPDLHLQHQPDPEDHDSNRAGGGLGGGSGGHFSTDHHHDDGSHQGLDLVAAAANSGQGDLVGRRPRGRPAGSKNKPKPPVIITRESANTLRAHILEVGNGCDVFECVANYARRRQRGICILSGAGTVTNVSIRQPAAAGAIVTLHGRFEILSLSGSFLPPPAPPGATSLTIFLAGGQGQVVGGSVVGELTAAGPVIVIAASFTNVAYERLPLDEDDQLQMQSGGGGGGGAGGGGVGNSPFNESGTPSGGLPFFNLPLNMTANVQLPVDGWGGNSGGRVPF
>gnl_Prupe_v2.1_Prupe.2G147000.1
MDPVAAHGRPLPPPFLSRDLHLHPHHQFQHHLHHNNHNSEDEQNSSGGGGLISRGIKRDRDENTSAATTSLEGKELGSTSAGEGEITRRPRGRPAGSKNKAKPPIIITRDSANALRSHVMEVANGCDIMDSVSTFARRRQRGVCILSGSGTVTNVTIRQPASPGSVVTLHGRFEILSLSGSFLPPPAPPAASGLTIYLAGVQGQVVGGGVVGPLLASGPVVIMAASFGNAAYERLPLEEEEPAAAGQVQGSGPLGSPGVGGQEHQQQSIQQQQQQLLQDPNAPSLFHGMPQSLLNSCQLPAEGYWGTARPPY
>gnl_Prupe_v2.1_Prupe.2G239000.1
MANRWWAGNVAMGGGHVDSISSTPPSLHLRNTEEQLDDHNTTNTPTNSSTSNPATTPNKQNDEHHEDGRDNNDLEADNQDPNTGSGSHDSLEPGSSNRRPRGRPPGSKNKPKPPIIITKESPNALRSHVLEISSGSDIVDSIATFAQRRHRGVSVLSGSGIVANVTLRHPAAPSGVITLHGRFEILSLSGAFLPSPSPPGATGLTVYLAGGQGQVVGGTVMGALVASGPVMVVAATFTNATYERLPLEDEQAGEGGMQVQQQQQQQQQSGVNSAGTGGNSGSQGLVEHTSSMAIYNLPPNLLPNGQMPPDVFWGPPPPRPPPPSY
>gnl_Prupe_v2.1_Prupe.2G108200.1
MAGLDLGSASRFVHQQLQIPDLHLQRPPDSDDDHNTPNRNNLFSSDHHQNDVDDDNPHHQGLDLVTPNPGSGDSGGRRSRGRPPGSRNKPKPPVIITRESANTLRAHILEVSSGCDVFDSVGTYARKRQRGICVLSGSGMVTNVSLRQPAAAGAVVTLHGRFEILSLTGSFLPPPAPPGATSLTIFLAGGSGQVMGGNVVGALIASGPVIVIASSFTNVAYERLPLEEEDQLQMQQPVPQSSGGGGSGGGGGGGGVTNPFPDPSSGLPFFNLPLNNMPHQLQVDSWGGNSAGRPPY
>gnl_Prupe_v2.1_Prupe.8G182400.1
MSGLDPDPDPDAPTNASPGAPPSARRPRGRPPGSKNKPKPPLIITQDAPNGLTSHVLEVSSGSDIVDSLVTYASRRGRGVCVLSGSGAVTNVTLRQPATTVLLSPSDNGTVVTLQGRFEILSITGTCLPPPAPPGAGGLSIYLTGGQGQVAGGIVVGPLRASGPVVLMVVSFAHAVYDRLPLEEEEEKEPSAPRIQAPAAASQSSGVTGGGGSGGDSYNLGVTSISMGNSGFPGDVYGWSSGSSLPK
>gnl_Prupe_v2.1_Prupe.6G348200.1
MANRWWAGQVGLPGGVNETSAAATNSPMKNIIKPDLGISMNNNTTGTSSLGGSGGDDDDDRDNNSDDPKEGAIEVATRRPRGRPPGSKNKPKPPIFVTRDSPNALRSHVMEISNGADIADSVARFARTRQRGVCVLSGSGTVTNVTIRQASPAGSVMALHGRFEILSLTGAFLPGPAPPGSTGMTIYLAGVQGQVVGGSVVGPLVASGPVMVIAATFSNATYERLPLEEEEEVGGNNSGQAAGGGGSPPGIGGSGGGMGDPSIGVGVYNLQPNMLPNGGGQALSHDQGAAYSSWAHGQGGGRAPF
>gnl_Prupe_v2.1_Prupe.4G266900.1
MAADYGGGVRAISLSQGGRNSDDDDGSSQHSPRSASGGVVVVGGGSSSSKSKFVSPSGEIIMSKKPRGRPPGSKNKPKPPIVITKNSEAAMKPVVLEISAGSDVIEAIIQYARRRHVGISVLSGSGAVSNVTLVHPAGPHHHPSAPSLLSLLHGPFNLLSLSGSFMDAVPATATCPSSASSKVATSAGGCSSPGSGSFGICLAGAQGQVFGGIVGGKVVAASAVVVVGATFVNPTVLRLPLPGDDHDDHENGVEGGAPAAEYEAQETKPGVNVESHCSVYGGGGGVASSTPMNCQITSVPDQVMPWGPPSRPPY
>gnl_Prupe_v2.1_Prupe.5G082200.1
MDTHSLPPPFHTRDFHLQHHPQFHHQQQQNSEDEQTGSSGLNNKGQKRERDIDNDSGGNGGDLGKELNVTISGGDGSEMTRRPRGRPAGSKNKPKPPIIITRDSANALRTHVMEVADGCDIVESVATFARRRQRGVCIMSGTGTVTNVTIRQPASPGSIVTLHGRFEILSLAGSFLPPPAPPAATGLTIYLAGGGGQVVGGSVVGTLIASGPVVIMAASFSNAAYERLPLEEDEGQLPMQGGGGGSLGSPSGVGHQQQQQHQQQQQQQQLLAEAANTNAPLFHGLPPNLLNSMQLPAEAAYWATGRPPY
>gnl_Prupe_v2.1_Prupe.5G004600.1
MAGYNESLSTTSAPTASRYVHQLFHPDLHLQVHQQQQLHHHHQQQQSDDSHHQDDQDHNNNKIIESSDTAATSSGGGGDGDGGSGSGGPTRRPRGRPAGSKNKPKPPIIVTRDTPNALRSHVLEISAGADIMESVSIYARRRGRGVCVLSGSGTVANVTLRQPAGSVVTLHGRFEILSLSGTVLPPPAPPGAGGLSIFLAGVQGQVVGGCVVGPLLASGPVVLMAASFGNAVFERLPLDDPEEGTPTGGNGGGGGLQVQQPTASQSSGVTGGLGEGTGGNSGGGAGLFNLGGNMAANYPFSGPDLFGWGGGSTPRPPF
>gnl_Prupe_v2.1_Prupe.5G037400.1
MAGLDLGSAPRYVHQLHRQDLHLQQQQQTDSEDDAVVNRSTGQFSAEDHHQGLDLGGINPGSGDIVARRPRGRPPGSKNKPKPPVIITRESANTLRAHILEVGNGCDVFDCVATYARRRQRGICILSGSGTVTNVSLRQPAAAGSVVTLHGRFEILSLSGSFLPPPAPPGATSLTIFLAGVQGQVVGGSVVGELTAAGPVIVIASSFTNVAYERLPLDEEEQLQVQVPQGSGGSGGGGVGVGNNPFPDPSSGLPFFNLPLNMQNVQLPIDGWAGNNSGGRPPF
>gnl_Prupe_v2.1_Prupe.3G173700.1
MAGGADLPVPSVVSKTAIDRSQDADKSNSHHRPGIDAILMAPKLPKAVPPISAAAEGESIRRPRGRPAGSKNKPKPPIIVTRDSANALRAHAMEVSSGCDVSESLTNFARRKQRGICILSGSGCVTNVTLRQPASSGAIVTLHGRFEILSLLGSILPPPAPPGITGLTIYLAGAQGQVVGGSVVGALIASGPVVIMAASFMNATFDRLPLDEDEVAAALQNQQYQNGRHHHLDISDLYGLPPNLLTNGNVPPEVYSWASGRTMSKT
>gnl_Prupe_v2.1_Prupe.1G530300.1
MKGGYVDTKGGNSKHPSPTNHRECQTSEEERHPAATSSGTATVTTNPSAQNPKSSAAADPSNPSADGATIEVIRRPRGRPPGSKNKPKPPVIITRDSEPPMSPYILEVPGGSDIVEAVSRFCCRKNIGLCILTGSGTVANVTLRQPSTTPGATVTFHGRFDILSISATFLPQTTPSCPVSVPSGFTISLAGPQGQIVGGLVAGALVAAGTVYVIAASFNNPSYHRLPGEDEAVRNSGSGDAHSPPLSGGVESGGHAPPSSQSCGMSMYSCHLPTDVLWAPTARQPPPPPPY
>gnl_Prupe_v2.1_Prupe.1G034400.1
MDSAATNSAALNKQRELEISINENNSGRSSGGDEDRDQDEPKEGAVEIGSRRPRGRPPGSKNKPKPPIFVTRDSPNSLRSHVMEVAGGADVAESVAQFARRRQRGVCVLSGSGSVANVTLRQPAAPGAVVALQGRFEILSLSGAFLPGPAPPGSTGLTVYLAAGNGQVVGGSVVGSLVAAGPVMVVAATFANATYERLPLEEDEEGGGSGGGGHNNGGSGNSPTAGGSSGAQLGSGGHQHQQQLPDPSSGGLPNIYSHHLPPNLIPNGGHGQLGHEAYAWARPPY
>gnl_Selmo_v1.0_404546
MRPHVLEIAGGCDVGETLAAFARRRARGLCVLGGSGTVANVTLRQLAAPGSTVTFHGRFEILSISGAFLPPPAPVAVAGLTVALAGAQQGQVLGGSVVGVLMAASPVLVIAASFVGATYDRLPLDESLETGGENPGVQGNHHLVNVSPGGPGGGSGGASQQEMALLNLAQNSLGQLPPEVLAWAAAGNRPPF
>gnl_Selmo_v1.0_67842
RKPRGRPPGSKNKPKPPIIITRDTGSGMRPHVLEIAPNTDIVDAIATFARKRQRALCVLSARGTVSNLTLLRHSPASSTASAPPSSPPSSSAASTGATPSSSRAAAAATSTVSFQGRFELISLSGAFLQQQMPSAGILGAYSGLAVSVAGGPQGQVLGGNVAGPLVSASPVMVIAASFVGPAFDRLPLDDQD
>gnl_Selmo_v1.0_71342
GGMGAGEIVRKPRGRPPGSKNKPKPPIIITRDSGNAMRPHVLEIAGGCDVGETLAAFARRRQRGLCVLGGSGTVANVTLRQLAAPGSTVTFHGRFEILSLSGAFLPPPAPVAVAGLTVALAGSQPGQVLGGSVVGVLMAASPVLVIAASFVGATYDRLPLEDEDPNQVASNNVSAASGVTSDPCSMALFNLAQNPLANCQLPPDVLAWAAAGNRPPF
>gnl_Selmo_v1.0_57074
VVRKPRGRPPGSKNKPKPPIIITRETGTGMRPHVLEIASGCDVHECIATFARRRQRSLCVLGASGTVSNVTLRQPTVPPGGNSASVLTLHGRFDILSMSGTFMQPTAPQPLMPMPLPPTSSGLTISMAGAQGQVIGGLVVGALMSVSPILVIAASFLGPCAERLPLDEHEQDQ
>gnl_Solly_v2.4_Solyc06g060500.1.1
MDDEGEMSRRPRGRPAGSKNKPKPPIIINRDSANALRTHIIEIADGCDVMESVSNFSRRRQRGVCIMSGTGNVTNVNLKQPASSGEIVTLHGRFEILSLSGSFLPPPAPPAASGLTIYLAGGQGQVVGGSVVGALMASGPVVIMAASFSNAAYERLPLEEDDQNHPLPMPGGPLGSPGGQQQQLLGGDPSMFHGTPPPNLLNSSMQLPHEGYWSTGRPPF
>gnl_Solly_v2.4_Solyc09g089620.1.1
MANWWGGQVGMSGLEPGSCPPMLLTKQLSVNESGSSGENQEDNDRDNGDHEPKEGAVEVGNRRPRGRPPGSKNKPKPPIFVTRDSPNALRSHIMEVAGGTDVADCIAQFARRRQRGVCVLSGNGSVANVTLRQPSSPGAVVLQGRFEILSLTGAFLPGPAPPGSTGLTVYLAGGQGQVVGGSVVGPLIAAGPVMIIAATFSNATYERLPLEEEEEVGGDNPSQSQVLTGNSPPTLGSNDGRPQQHQQHELHDPSSLPIYNFTPNILPNGGQLNHDAYAWTNPRPPY
>gnl_Solly_v2.4_Solyc01g080960.2.1
MAGLDLGSASHHRFLPRHLHDPQDDEINRNNTQFSDDDNNNNDNNNNNSPGVARRPRGRPAGSKNKPKPPVIITRESANALRAHILEVSSGHDVFESVATYARKRQRGICILSGSGTVNNVTIRQPQAAGSVVTLHGRFEILSLSGSFLPPPAPPGATSLTIYLAGGQGQVVGGNVVGALIASGPVIVIASSFTNVAYERLPLDEENESIQMQQQGQSGNFADPSNIGLPFLNLPLNMPNGGGQLQLESGGGEGWNGNTTNRPQY
>gnl_Solly_v2.4_Solyc01g091470.2.1
MDQLTAHGRPLPPPFHTRDVQLQNNNPHLHAQFHHIQQQQKSEDEQQSGHRNQKRDRDDNFSLNPDPSGSMDSKGNNTIGDGGRRPRGRPAGSKNKPKPPIIITRDSANALRSHVMEIATGCDIQESISNFATRRQRGVCILSASGTVTNVTIRQPASPGAVVTLHGRFEILSLSGSYLPPPAPPAASGLTIYLAGGQGQVVGGSVVGPLNASGPVVIMAASFGNAAYERLPLEDEESPVGQQGSGGNLGTSTNQGAAAAQQIMGTDPNANNLLQGLPQNLLNSCQLPPAEAYWGPGARPPY
>gnl_Solly_v2.4_Solyc04g076220.2.1
MKREYVLEEKNKNKDSNTNTMFGKIHHHHQNQSPQSFQHHHHLHQQQQQQHHHNFQHPPFQLTRECQTSEEADSTANRNDTLNPQPVNAVAPPSQQQQPAGNDGATIEVVRRPRGRPPGSKNKPKPPVIITRDAEPSMSPYILEIPTGVDIINSVTKFCRKRNMGLCVLNGSGTVTNVTLRQPSTTPVSTVTFHGRFDILSISATVVQPNANIPSNNGIANGFTISLAGPQGQVVGGGVVGPLVTAGTVYLIAATFNGPSFHRLPAEEELARNNSGGGNEDGSSPQQHAEVSGGGDGGHPPSTTAPESCGMSMYSCHLPSDVIWAPTARQPQPPPY
>gnl_Solly_v2.4_Solyc04g082810.2.1
MDFNHYSLGLMRGESDSDAGASSGGGAPNRRPRGRPPGSKNKPKPPIIVTRDTPNALRSHVLEVSTDVDIMESISNYARRRGRGVCILSGSGTVTNVNLRQPAASVVTLHGRFEILSLSGTVLPPPAPPASSGISIFLSGGQGQVVGGSVVGPLIASGPVVLMAASFANAVFERLPLEEDDEAPANVPTTQVQPAASQSSGVTGGGEAAGTAHPAEGNMAFGNNYSFSAELLGWGGNAANERPPF
>gnl_Solly_v2.4_Solyc12g087950.1.1
MKEKYIEERKNHSSNIDMFAKLHQTQNFQLHHQLTVPTAALPSSSANDGATIEVIRRSRGRPPGSKNKSKSKLKPSFIIATRDGHVEKPTMSPYILEIPIGIDIIDSIYRFCGNQNLGLCILNGSGTVTNVTLKQPSINPSDSTITFHGSFTILSISATIIPSDFSPIPNGFSISLAGPQGQVVGGPVIGPLFSAGPVYLIATTFNNPFYHKFPAEDDGEGGQSPDSGAGDSGQPPESNQREYCYSSNQLPSDVIWAPTPRQLLPY
>gnl_Solly_v2.4_Solyc08g077010.1.1
MAGLDLSSASRYVHQLHHPEFNLQIQSEHDENTKNNPFSDDHHDNNPFDLVGGNSSGPGDLVGRRPRGRPPGSKNKPKPPVIITRESANTLRAHILEIGNGCDVFECISSYARRRQRGICILSGSGIVTNVSIRQPASSGNNNNNNNSSSSVVTLNGRFEILSLSGSFLPPPAPPGATSLTIFLGGGQGQVVGGSVVGELIAAGPVIVIASSFTNVAYERLPLEEDGNTQGSDGGDGVLNNNNPFPDPSNPGLPFFNLPLNMPNCLNPGSASVDGWVGNPGLRPPFGV
>gnl_Solly_v2.4_Solyc08g079720.2.1
MDQMNHSLPPPFHTRDFNLHQFHQNSEDEQSGTSGLNMSGQKRDRDDNNNNNNNNENSNGGESKDGLGNSGDGEMSRRPRGRPSGSKNKPKPPIIITRDSANALRTHVMEIADGCDIMESISNFARRRQRGVCIMSGTGVVTNVNLRQPASPGAIVTLHGRFEILSLAGSFLPPPAPPAASGLTIYLAGGQGQVVGGSVVGALMASGPVVIMSASFSNAAYERLPLEEDDQNHPLPIVPGGGSLGSPPGNIGQQQQQQIMADPSLFHGMPPNLLNSIQLPSEPYWATGRPPF
>gnl_Solly_v2.4_Solyc08g007560.1.1
MDPSNNSLPPPFHTRNFNLQHHNNNHQHHHQQQQQQLQFQHSSEDEQSGTSGLNMSGQKRDREDNNNNNNNNNDNNNNNYNDSNVDESTDELGVNGSHREGEFNRRPRGRPAGSKNKPKAPIIITRDSANALRTHVMEIADGCDIMESVSNFSRRRQRGVCIMSGTGNVTNVNLRQPASPGAIATLHGRFEILSLAGSFLPPPAPPAASGLTIYLAGGQGQVVGGCVVGSLMASGPVVIMAASFSNAAYERLPLEEDDSNQLPVQGGSLGSPGATVAPGGPQHQQLLGDPSLFHGMPPNLLNNVQLPSEAYWATGRPPF
>gnl_Solly_v2.4_Solyc11g006090.1.1
MSNPWWTGQVGLQGVETSSSAGSPSLKKADLGVSMNDNSGGSGSHDEDRDHSDDPKEGAVEVATRRPRGRPAGSKNKPKPPIFVTRDSPNALRSHVMEVANGADVAESIAQFARKRQRGVCVLSATGTVTNVTLRQPSAPGAVMALHGRFEILSLTGAFLPGPAPPGSTGLTIYLAGGQGQVVGGSVVGSLVASGPVMVIASTFSNATYERLPLEEEEEGGGPAAQGQLGGGGGSPPGMGGSGEELPIKKSLEXX
>gnl_Solly_v2.4_Solyc07g056300.1.1
MACITKETINQNQEIDNNNLGVDTSGLMLAAKLPKVRDGDSVRRPRGRPAGSKNKPKPPIIITRDSANALRAHAMEVNSGCDVNESLVNFARRKQRGICVLSATGCVTNVTLRQPATSGSIVTLHGRFEILSILGSVLPPPAPPGVTGLTIYLAGAQGQVIGGGVVGALIASGPVIIMAATFMNATFDRLPLDDDDLVASTAAQNQHYQKTQQRHQVDVPDIYGLPQSVITNGALHPEVYSWAPGRTLSKS
>gnl_Sorbi_v3.1_Sobic.010G134900.5
MAGMDPGGGGGTASHYLELLRAQQLQHQQPSAPLSPSSHVKMERSAPSPENVDPGGDQPALEGSGGSGGPMRKPRGRPPGSKNKPKPPIIITRDSPNALHSHVLEVAAGADIVECVSEYARRRCRGVCVLSGGGAVSNLALRQPGAEPPGSLVATLRGQFEILSLTGTVLPPPAPPGASSLSVYVAGGQGQVMGGSVVGQLIAAGPVVLMAASFANAVYERLPLEAEEEEAATAAAAAAAATETQGAAEPAEGQPQQQEASQSSGVTGGDGGGGGIGHGMSLYDLGGNAAGYQLPGENFGTWSGEKLLNPAFRLKATL
>gnl_Sorbi_v3.1_Sobic.010G027300.1
MDPAVAAAAAHGGGHHFAQPVAPFHHPFGGLGGHHHHLFPGQQHPAFQHFQEQQRQLELLGAGGGVPGGVNKQELGVGGDDSNNTINSAGSNGSGDGAVAGADQQAGGGDGDQQQQQHALVMRRPRGRPAGSKNKPKPPVIITRDSASALRAHVLEVAAGCDVVDSIAGFARRRQVGVCVLSASGSVANVCIRHSGAAPGAVVTMAGCFDILSLSGSFLPPPAPPAATGLTVYLSGGQGQVVGGTVAGPLLASGPVVIVAACFGNAAYERLPLDDDEPPQQQLLQQALPPPQGMAGASSSSPPPPLSLPGQHPLADQLPHSLMNGLPLPADAYAWANPGGSGAGRVAPY
>gnl_Sorbi_v3.1_Sobic.003G429101.1
MAGEEASGGAGLMEPAPAPARALMPVTARKPRGRPLGSKNKPKPPVVVTRESDAAMRPVVLELAAGCDVVSAVAAFARRRRVGVSVLCGRGAVAAVTLRLAAAEDTASAVTLHGRFEVLALSGTVLPSYSPSLAPAFSVSLAGLGGQVIGGTLAGEMTAADGVVVVAAVFRTAEVHRLPAAGAEDGDGDGGREEGRQLQVAASGADAAGLGGYGGGGHVGQHAEQLPEMGLWGQQPTPTRGPVHPLQNRF
>gnl_Sorbi_v3.1_Sobic.004G349125.1
MGNGGEKRGVLLAERPSVKLANRWWSVPGHLGLPEQPSGSSGPKTESPAVKDPEPSPAGGAPGDHADETNESGGGEPREGAVVAAPNRRPRGRPPGSKNKPKPPIFVTRDSPNALRSHVMEVAGGADVADAIAQFSRRRQRGVCVLSGAGTVANVALRQPSAPTAVVALHGRFEILSLTGTFLPGPAPPGSTGLTVYLAGGQGQVVGGSVVGTLIAAGPVMVIASTFANATYERLPLEEEEEGPAPPMAPGGADPLMGPGHGIADPSALPMFNLPPGNGQLGGGDGFPTWAHPRPPY
>gnl_Sorbi_v3.1_Sobic.004G262200.2
MPGMDPGGGGSSRYFHQLLRPQQQQQPSPLSPNSHVKMEHHHKMSPDKSPVGGEAEAGGSGGGGDQPSSSALVPVEGGSGGGGGSGSGTPTRRPRGRPPGSKNKPKPPIIVTRDSPNALHSHVLEVAAGADVVDCVAEYARRRGRGVCVLSGGGAVVNVALRQPGASPPGSMVATLRGRFEILSLTGTVLPPPAPPGASGLTVFLSGGQGQVIGGSVVGPLVAAGPVVLMAASFANAVYERLPLEGEEEETAAAAAGAEPQDQVAQSAGPPGQQPTASQSSGVTGGGDAGGGGMSLYNLAGNVGAYQLPGDNFGGWSGGGGGGVRPPF
>gnl_Sorbi_v3.1_Sobic.004G110700.1
MDPVTASIHGHHLPPPFNTRDFHHHLQQQQQQQHHQLQLKTEDDHGSGGPGVFGSRGNIKGDHHEHNDENSGNSNGSGGGGGGGDELALIPTSGGGGPDGGGDGTPRRPRGRPAGSKNKPKPPIIITRDSANTLRTHVMEVAGGCDISESITAFARRRQRGVCVLSGAGTVTNVTLRQPASQGAVVALHGRFEILSLSGSFLPPPAPPEATGLTVYLAGGQGQVVGGSVVGALTAAGPVVIMAASFANAVYERLPLEEDDMLAAQAQADSAGILAGAQQAAQLAAAGAVDPSLFQGLPPNLLGNVQLPPEAAYGWNPGAAGGRPAPF
>gnl_Sorbi_v3.1_Sobic.007G050200.3
MAGLDLGTSSYLHQQHQHHHQVPLHLHHDDGVGAGGGGSDDGQDSLSPGSGGGGGGTPSSAGGAGIGGGEIVARRPRGRPPGSKNKPKPPVIITRESANALRAHILEVAAGCDVFEALTAYARRRQRGVCVLSAAGTVANVTLRQPQSSQTGPTSPAVATLHGRFEILSLAGSFLPPPAPPGATSLAAFLAGGQGQVVGGSVAGALIAAGPVVVVAASFSNVAYERLPLEDGDEVAPPPPAGGDQQQPGVPFDPAAAAAAGGLPFFNLPMGMPPMPMDGHAGWPAGAPGGGVGRPPFS
>gnl_Sorbi_v3.1_Sobic.007G165400.1
MALSSKDGGATEQPTSGGSGDDRENGTGEPKEGAVVTGNRRPRGRPPGSKNKPKPPIFVTRDSPNALRSHVMEVAGGADVAESIAHFARRRQRGVCVLSGAGTVTDVALRQPAAPGAVVALRGRFEILSLTGTFLPGPAPPGSTGLTVYLAGGQGQVVGGSVVGTLTAAGPVMVMASTFANATYERLPLDDAEEEPAGQAPPPQLPPGPGGGPPLIMGGMADPSAAMPMFGGSVGGVPPSLMPGGGAASGAGLQLGHEGLAWAHARPPPY
>gnl_Sorbi_v3.1_Sobic.007G159800.5
MDREGLYGGRGDGSRLLVVQDLHERPMECFSDEVNSRNGCGDDEEEEEGNGGTGSGSGSRPLPAPNGAGGGGGDGPVSVETGKRRRGRPPGSKNKPKPPPVVTRDVEPAAAMRPHVLEIPSGGDVARALAGFARRRGLGICVLAGTGAVADVSLRHPAASSSADGGGGGAAAAAAAVVVFRGRYEILSISATFLAPSMSAAVPARSAVSRDLSISLAGPHGQIVGGAVVGPLVAATTVVVLAAAFTDLNFHRLPLEDDASAASVSGSGEAGEHRHRGHHGQHQQREHHDASGLHPQTMVAPATTQPVPLYARQSQELWPPAAASAQRPRPPYQ
>gnl_Sorbi_v3.1_Sobic.001G423800.1
MGSLDGHSLQQGHHHGYAHSHVGAGPDSSGNNNNDEDDASPPPAGAAAGGGGGPRRPRGRPPGSKNKPKPPVVVTRESPNAMRSHVLEIASGADIVDAIAGFSRRRQRGVSVLSGTGAVTNVTLRQPAGAGAAAIALRGRFEILSMSGAFLPAPAPPGATGLAVYLAGGQGQVVGGSVMGELIASGPVMVIAATFGNATYERLPLEQDAEEGAVLSGSSEGGATAQQLEQQQSSGGPVVPPSSMYAVPQTPPHDMFGQWGHAAVTRPPPTSF
>gnl_Sorbi_v3.1_Sobic.006G197100.1
MAGLDLGTAATRYVHQLHHLHPDLQLQHSYAKQPEPSEDDPHGSGGGGGNSNNGGPYGEHDGGSSSSGPGAGDAPGGSGGNGEMVARRPRGRPPGSKNKPKPPVIITRESANTLRAHILEVGSGCDVFESVSTYARRRQRGVCVLSGSGVVTNVTLRQPSAPTGAVVTLHGRFEILSLSGSFLPPPAPPGATSLTIFLAGGQGQVVGGNVVGALYAAGPVIVIAASFANVAYERLPLEEEEAQAAPPGLQMQPPGGGVDGAGGGMGGGPFPPDPSAAGLPFFNLPLNNMAGGGSQLPPGADGHGWAGARPPF
>gnl_Sorbi_v3.1_Sobic.002G230301.1
MSLGKRDMSQERLYQDRKDVPPVHFTTPPPPSHHHQQQLECFSDEVDSRGSAEQKEPASGGAGALVVSGGGGDEASMELSKKRRGRPPGSKNKPKPPVVITREAEPAAAMRPHVIEIPCGCDVADALARFAARRNLGICVLAGTGAVANVSLRHPMSGGVAVGGGGGGAPTTAIVFHGQYEILSISATFLPPAMSAVAPQAAAAAACLSISLAGPHGQVVGGAVVGPLYAASAVVLVAAAFTNPTFHRLPLPPDDDAAVSVSVSLSAGSGGDHAADEHHRGVAHQHQHPGEQPPPQEHHRPLAVRRQAPPHLASASAAQPVEPCGGPPAVPIYTACHPQPQDVIWPPPPPPPPY
>gnl_Spipo_v2_Spipo12G0040200
MADMEPGGGSGGGGGGGGGGGGGGSSRYLHHLLRPPQAPPPQGSPTQSPEKNLKPQDEEAEGDDNPTTSATPTRRPRGRPPGSKNKPKPPIIVTRDSPNSLRSHVLEVNSGADVVECVTEYARRRGRGVCVLSGNGTVANVSIRQPGAAPPGSLVATLRGRFEILSLTGTVLPPPAPPGASGITVFLAGGQGQVVGGSVVGPLMAAGPVILMAASFANAVYERLPLEGEEEAVGGQVQQQPAASQSSGVTGGEGGGGGGGSGGGGVSFYNLGMNAPAYPFPGDPFGWGGGGAARPPF
>gnl_Spipo_v2_Spipo6G0073800
MQLMGFGTGRRLERREELVMGPELANRWWAGNVALGGGGSGGGSGIGVDPASSSPAGVTALHLRNPNDDDLHHLRNPNPASTNSSGSNHNPNDDDGDAVDHPAGSAGQDSADAGGGGGRGGSGATPGRRPRGRPPGSKNKPKPPVIITRESPNALRSHVLEISSGTDIVDAISTFVRRRQRGVCVLSGNGVVANVTLRQPAAPAGAVVPLHGRFEILSLSGAFLPSPSPPGATGLTVYLAGGQGQVVGGSVVGALMAAGPVMVIAATFGNVTYERLPIEEDGPADSAGGGGGCSEGMQLGQGGAGVSPGAGGGGGGSPHHGGASLGESGGMPIYNLPPNLMANAQLPHDVFGAWVSHQPHRPPPSY
>gnl_Spipo_v2_Spipo0G0169300
MDPVGNAAATNSHRLSSPFHPREFHHHHHHHHPIQQPTSQDEPNGGAAGEGSGDCGGGAQEGLEFVAPAPSDSPGADGDRRSSRGRPTGAKNKPKLPIIINRDSVNALRTHVMEIADGCDIWESVGDFARRRQRGICVLSGNGTVTNVTLRQPATAGAVVALRGHFEILSLSGSFLPPPAPPATTALTIYLAGGQGQLVGGSVMGALIASGPVILLAASFSNAAYERLPLDEEETPPPAPPPQQLPPELSSQLHCLPNLPSSVHLPPEAYSWPAAGRPY
>gnl_Spipo_v2_Spipo3G0062400
MAEYDGSATISLSRTPRATDSEDEDGPRRTISLASGGAAGGNGDSPATGSTLSAPRKPRGRPPGSKNKPKPPVVITRESESAMRPVVLELAAGADVLECVSGFARQRRVGVSIISGSGAVTNVTLRHPASHPTSLTLHGRFDILSLAGTFLPTKLSSPSSSPAPVVKSPFTVSLAGAQGQVIGGAVTGNLIAAGPVVLLVATFGNPEFHRLPAPCVEEEEGDTATGAAAAEESRPLVAVSSEPPVSSGGMAYGGGGGGGGGSISCQMPVEVLPWTGHAERATGSHFRHPHHHY
>gnl_Spipo_v2_Spipo23G0013100
MEKGRKPRHRTSKFRRATVEGGDLANRWWGGKVSLGGGGIDPVSPSPPTPPALHLRNPKDDEFHHLRRLGDNHRDLDTATITTNSSGSNHNHHDDDESRGDVEDQATGGDGCGASREKGEGGASAGTSGRRPRGRPPGSKNKPKPPVIVTRESPSALRSHVLEISSGTDIVEAISNFARLRQRGVCVLSASGVVVNVSLRQLAAPPGAVVTLHGRFDILSLSGSFLPPPSPPGATGLTVYLAGGQGQVVGGSVAGPLVASGPVLVITATFTNATYERLPIEEDATSASAGTGASEDQLPQGGARLSGGTDGGLSPHDVGRRFGGDPAGMSLYGLTANPMNNGHLHHDLFGAWAQQQPPHRPSPSY
>gnl_Spipo_v2_Spipo5G0061500
MAGLDLGTASRYMQQLHRPDLHLQHHNPDSDDDNSNAANSSGGNRSGGGGGGSNFAGAERDDSGQGLELVAAGTGPGDIVTRRPRGRPPGSKNKPKPPVIITQESPNTLRAHILEVGNGCDVFDCVATYARRRQRGICILSGSGTVTNVSLRQPAAVGAIVTLPGRFEILSLSGSFLPPPAPPGATSLNIFLAGGQGQVVGGNVVGPLIAAGPVIVIAASFTNVAYERLPLEEEEPVPMQPPVSQSSAGGSGSGGGVGNPFPDPSSGLPFFNFPLNMANCQLPVDGHGWAGNAGGRPPF
>gnl_Spipo_v2_Spipo1G0093600
MDPLAASTQGHHLPPPFHTREFHNHLHLHHHTQLHQQPISEHEPRGRKRECDDNNAANGNNSSDNSNNSGGESKEIVPTSGSASAIMDSQMNRRPRGRPAGSKNKPKPPIIITRDSANALRTHVLEIASGCDICESISTFARRRQRGICILSGNGTVTNVNLRQPAAMGTVVSLQGRFEILSLSGSFLPPPAPPAASGLTVYLAGGQGQIVGGSAVGALVAFGPVVIMAASFGNAAYERLPLDDEETVPLPLGPPLSHQLQPPEQQLLTDSNVQLLQSLPPNLLNSVQLSPEAYGWASGGGRTSY
>gnl_Spipo_v2_Spipo1G0021300
MAQKDADAGGGAAAAQDSDERDTCGEPKEGAVEMVVRRPRGRPPGSKNKPKPPVFVIRDSPSSLRSHVMEVAGGADVGECIAQFARRRQRGVCVLSGAGVVANVAIRQPAAGVVALHGSFEILSLTGTFLPGAAPPGSSGLTVYLAGGQGQVVGGSVVGPLVAAGPVVVIAASFANATYERLPLNEEEDHAGGESAAAHGGFAGGMPENPSSLPIVNFPENLQPTHGHLRHGAYPWPHSRPPF
>gnl_Spipo_v2_Spipo11G0057300
MDPREVEAGGGASEENEEEKDQGDEPREGAVEVPIRRPRGRPPGSKNKPKPPIFITRDSPNSLRSHVMEVAGGADVAECIAQFARRRQRGVCILSGTGAVVNVTLRQPTAPGAVVALHGRFEILSLTGSFLPGPAPPGSMGLTVYLAGGQGQVVGGSVAGSLVASGPVMVVAATFANATFERLPIEEEEDDSIAGGGGRPVLSVKFPFEILWSTDPNYFGCLNKP
>gnl_Stras_v2.0_SGA_v2.0_scaffold220T42619
MAGYKHQQHPLHFPPDLHLHNHPPPPVPLHNPAADLESPKGSPPDKDRDAAAASSGGSLSAGRRPRGRPPGSKNKPKPPVVVTRDGPNALRSHVLEVAAGSDVVESLVAYARRRGRGVSVLSGGGAVADVTLRQPAGGSATLRGRFEILSLTGTVLPPPAPPGAGGLSVFLCGGQGQVVGGNVMGPLVASGAVVIVAASFANAVFERLPLEEDDGSAAAVSQSSDASAGGRAIEGGGGGGGGGGSLFNSSSGGGTAAPPPPQQGNYPFPADLFGLGAGNSDRPSF
>gnl_Stras_v2.0_SGA_v2.0_scaffold227T43172
MAEHDNHHQNSDPSPYDHNLHLHHQPPPISPQNPNADLEDQDGSPAGAAATSSGGRKRGRPPGSKNRAKPPVVVTRDGPNALRSHVLEVADGSDVFGSLSAYARRRGRGVCVLGGGGAVSDPTLRQPEGGAAAIPGRFEILSLTGTVLPPPAPPGSGGLAVFLCGGQGRVVGGSVAGPLVASGPVVLVAASFANAVFERLPLEEEEEEDGGAVEAASQSSDVSAGGLGNNCGGGGSHFNSSAGGGTAEVAPPPPPQESYPFSGDLFG
>gnl_Stras_v2.0_SGA_v2.0_scaffold28T11895
MKREYAAAAEQQDQHLPPSTTADVLDHKFHLHPQPHLRRPYAASAECLPTSEDTESLSPTRLNPPLVSGDGATIEVVRRPRGRPPGSKNKPKPPVVLAQDAPTGPSMSPYVLELPAGVDVIDATARFCRRRGVGLCVLSGNGVVANVTLKQPSATPGATVTFHGHFDLLSISATILPAGSPPAAAAANTPFSISLAGPQGQVVGGLVAGPLVSAGTVYLVAATFNSPLFERLGVADHDGGAAGDGGRDSPQNVSTPMYSYEAADVIWAPTARQPQPQPPY
>gnl_Stras_v2.0_SGA_v2.0_scaffold84T26475
MKREYAATADRHLPPSSAANILPHHHKFHLQPPPHRRCPPTSEEADSHSHSLTPDRSGRAVDDPRGLPLPPPSSGDGSTIEVVRRPRGRPPGSKNKPKAPAAAARDAPPGPSMSPYVLELPPGVDVVDATERFCRRRGVGLCVLRGNGLVADVTLRQPSATPGATVTFHGHFDVLSISATVLPSGGGGGASLPPAAFAITLAGPQGQVVGGLVAGPLVSAGTVYLIAATFSSPSFERLGAADHDGGADGDGGVESSQAVTGVENGGAPMYSYQPADVMWAPTARQSAALLIDPLAPNAPIS
>gnl_Stras_v2.0_SGA_v2.0_scaffold31T12752
MAGKQDSLDKSPQLNNGPNTPKPVERPEPTGRRPRGRPAGSKNKPKPPIVITRDSVNALRAHAVEVGPGCDIAECLTGFARRRQRGVCVLSATGCVANVGLRQPGPSGSVVTLHGRFEILSLLGSVLPPPAPPGVAGLAVYLSGPHGQVVGGSVAGALVASGPVVIVAATFMNAAFDRLPLDDVAADEEMAGGQHADVADVCGAAQNLIASGGFNCEGYTWGSGRALPKS
>gnl_Stras_v2.0_SGA_v2.0_scaffold43T16468
MDQLSTHGGGRPLPPPFHAHDLQLHHQFHHNHQLPPPQNPTDDDHNSGGSGDREADSGGGGSGDPSSARRPRGRPAGSKNKPKPPIIITRDSANALRSHVMEVADGCDVRESISAFAGRRQRGVCILSASGTVANVTLRGPSGHGPALALQGRFEILSLSGSFLPPPAPPAASGLSVYLAGAQGQVVGGAVVGPLLASGPVVIMAASFGNAAYERLPLEEEEVQPPPGGSGGVPMGDPFQGGPQGMMPGEGYWGGGPGRGPGF
>gnl_Stras_v2.0_SGA_v2.0_scaffold95T28896
MDHLAHGRPLPPPFLGGGGGRDLHLHHHFQPPKPDNKDEDQFNSNNDGGGLPTLNSGDQAADTAGRRPRGRPAGSKNKPKPPIIITRDSANALRSHVMEVAAGFDILDSISAFAARRQRGVCVLSATGAVAGAAIRQPSAAGGAVLSLHGRFEILSLSGSFLPPPAPPAASSLTAYLAGGQGQVVGGAVAGPLVASGPVVVMAASFGNAAYERLPLDEEDGPPPEAAARMGEMPGMIGDDCGQLPAEAYWGTNRPPF
>gnl_Stras_v2.0_SGA_v2.0_scaffold5T03074
MAGLELGSASHFMSQLQRPDLHLQRPDDSEDESNRNPHLSADNSHPDAAEARRPRGRPPGSKNKPKPPVIITRESANTLRAHILEVGGGTDVFEAVAAYARRRQRGICVLSGTGTVANVSLRQPASAGGVVAALQGRFEILSLSGSFLPPPAPPGATTLAVYLAGGQGQVVGGNVVGPLIASGPVIIIAASFTNVAYERLPLEEEETAPNGIQMQAPASEAITGGSHFPDPSLGIPFLNMPNGGQRQMEGGWGNSAGGGRPPY
>gnl_Stras_v2.0_SGA_v2.0_scaffold101T29827
MGLPAGIEPAAPLTNTKVNEKDEDDDKDEDKDGAAVEVVNRRPRGRPPGSKNKPKPPIFVTRDSPNALRSHVMEVASGADVADSIARFARRRQRGVCVLSGGGSVADATIRQPSAPGAAVALHGRFEILSLTGAFLPGPAPPGATGLTVYLSGGQGQVVGGSVVGPLVAAGPVMVVAATFGNATYERLPIEEEEEEEEGGGSGAPAGGHEEGDPQLHNNPSSLAIYNLAPNLVANGGQLNHDAYGWAHADRQPY
>gnl_Stras_v2.0_SGA_v2.0_scaffold161T37868
MAGYDQQQSSGSSRYAHHFFSHPPNPSSEMEEPSAEGSPPEKDSEPTATTSSGGTPSGSRRPRGRPPGSKNKPKPPVVVTRDSPNALRSHVLEVAHGRDVADAVAAYARRRGRGVCVLSGGGTVADVTLRQPAGSAVTLHGRFEILSLTGTVLPPPAPPGAGGLSIFLSGGQGQVVGGGVVGPLMASGPVFLMAASFANAVFERLPLEEEEEAAAATQPPQPSASQSSGVTAGGGRGGHSGGDGGGGSFFSQGPGSTTSPPQTGIYPFPAELFGWGSGSSARPPF
>gnl_Stras_v2.0_SGA_v2.0_scaffold4T02204
MAGLDLSSANFISHQLHLQRHQPEAAADDEDSGRKPQQHQFSGDNADNASSGELVARRPRGRPPGSKNKPKPPVIITRESANTLRAHILEVAGGCDVFEAVATYARRRQRGICVLSGTGTVNNVTLRQPSPAGGVAALHGRFEILSLSGSFLPPPAPPGATSLTIYLAGGQGQVVGGSVVGALIAAGPVIIIASSFTNVAYERLPLEEEEMAAAAPHPPAASGGGMNGGQYPDPSSIGLPFLNLPMNNGMPNGQLPLDGAWAGNAGGGRPAY
>gnl_Stras_v2.0_SGA_v2.0_scaffold153T37025
MDHLTHGRPPPPPFGGGRDLQLHHRFAPDDGHSANDNVKLDRDLTTPTSEAKGSSSAEAATRRPRGRPAGSKNKPKPPIIVTRDSANALRSHVMEVATGCDVRGSISDFAARRQRGVCVFSAAGAVADVALRQPDGSAVVSLRGRFEILSLSGSFLPPPAPPAASSLTVYLAGGQGQVLGGTVVGPLVASGPVVVMAASFGNAAYERLPLEEEEEGRLSGGGQIGQLPGTAGQQTVGEYQGMGQLPAEAYWGTNRPPF
>gnl_Theca_v1.1_Thecc1EG026251t1
MANRWWAGQVGLQGIETSATSSSPMKKPDLGISMTNNGETGSGGTGEEEEEKEHSDEHREGAIEVSTRRPRGRPPGSKNRPKPPIFVTRDSPNALRSHVMEIANGSDVAETLAHFARRRQRGVCVLSGSGTVTNVTLRQPSAPGAVMALHGRFEILSLTGAFLPGPAPPGSTGLTIYLAGGQGQVVGGIVVGSLVASGPVMIIAATFSNATYERLPLEEEEEGVSGAQGQLGGGGGSGGSPPGIGSGSGGHQQGGIGGADGSGLPVYNNLPPNLVPNGGQLSHEAYAWAHGGRPPYQ
>gnl_Theca_v1.1_Thecc1EG040931t1
MGLGQHTFHRVDSPFFHLLRPQSSSYQNQCTPHSLGTVDPLYFVGLEFDEGPTHGALTSLTIYINKNPNKALLSPFITIILSFSLPPSPPPPMADYSGAISLSQAHTSEDDSSEHSPRSVPTLSTAASGGGGGSSKSKTPSNKIITLDHHHHHHHHHQTPSSSENTARKPRGRPPGSKNKPKPPIVITRDCDSAMKPVILEISAGSDIIDSIINFARRNHVGVSIISATGSVSNVTLRHPVSHAPALSLHGPFGLLSLCGSFIGSSTVSSSNKAPQSSSSSTSPSPSSLSSPLSCSFGVTLAGAQGQVFGGIVGGKVMAATQVIVVAATFINPALHRLPCEGDNEDRHQETKPGVHSNVGGGGGATAAAVGATESCSSAGMSMSVYGVASPSPLSCQISPDVMPWGPSSRPY
>gnl_Theca_v1.1_Thecc1EG005492t1
MLTERERERENVGCWGPMGRKEMDPVTAHGRPLPPPFLTRDLHLNPHHQFQHHHQQENSEEEQNRGQKRDREETATTTTATATTDTSEGKELAIIPGTEGEITRRPRGRPSGSKNKPKPPIIITRDSANALRSHVMEIANGCDIMESISTFARRRQRGVCILSGSGTVTNVTLRQPGAPGAVVTLHGRFEILSLSGSFLPPPAPPAASGLTIYLAGGQGQVVGGSVVGPLVASGPVVIMAASFGNAAYERLPLEEEEQPVAPIPGSGPLGSPSSMVGQQQQQQQPPQQQQLLQDPNGSFVQGLPPNLLNSVQLPAEAYWGTGRPPY
>gnl_Theca_v1.1_Thecc1EG001878t1
MGEGTDLRVTMDQNQEQDKGNLHRPGIDAILMAPKITKAVTPVSAAEGENIRRPRGRPAGSKNKPKPPIIITRDSANALRAHALEVSSGCDVNESLANFARRKQRGICVLSGSGCVTNVTLRQPASSGAIVTLHGRYEILSLLGSILPPPAPPGITGLTIYLAGAQGQVVGGGVVGALIASGPVLVMAASFMNATFDRLPLDDDEVAAAMPNQYHQNARHHHLDISDLYGMPQNLITNGTMPPEIYSWAPGRNMSKA
>gnl_Theca_v1.1_Thecc1EG042731t1
MANRWWAGNVAMRGVDSIASTPSLHLRNPSEEDHRIALNRLGPRREHQDFRDNNASPPNANTSSPNAATPNQNQDDNEDSRDNMEPDDQTTAFETIEPGSSSASRRPRGRPPGSKNKPKPPIVITKESPNSLRSHVLEITSGSDIAECIANFAQRRHRGVSVLSGSGIVTNVTLRQPAAPGGVITLHGRFEILSLSGAFLPAPSPPGATGLTVYLAGGQGQVVGGSVIGALIASGPVMVIAATFTNAVYERLPIEDENGGEEGGGGGGEGIGVQQQVNHSNNNGGGGGGNSGSSQSQGLGHEQEGGSIPLYNLPPNLLPNGQMPPDVFWGPPPRPPPSY
>gnl_Theca_v1.1_Thecc1EG015730t1
MAGLDLGTASRYVHQLHRPDLHLQHQPEPEDHEASHNRVGGGGGGSQYGSADHQQDDGSHHALDLVNAGNSGPGDLVARRPRGRPPGSKNKPKPPVIITRESANTLRAHILEVGNGCDVFDCVANYARRRQRGICILSGSGTVTNVSIRQPAAAGAIVTLHGRFEILSLSGSFLPPPAPPGATSLTIFLAGGQGQVVGGSVVGELMAAGPVIVIAASFTNVAYERLPLDEDEQLQMQSGGGGSGGGGGNNMFADGGAGAGGLPFFNLPLNMPPNVQLPVEGWPGNSGGRPPF
>gnl_Theca_v1.1_Thecc1EG016102t1
MDPVTSHGLSLPPPFNIRDFNLHHQQQQQQEHQFHHQNSEDEQSGSSSGLRKRDRDDSNNINNSSSANNNEGNELSFPGSGEGEITRRPRGRPAGSKNKPKPPIIITRDSANALRTHVMEIGDGCDIVESVATFARRRQRGVCIMSGTGTVTNVTLRQPASAGAIVTLHGRFEILSLAGSFLPPPAPPAATGLTIYLAGGQGQVVGGSVVGTLICSGPVVIMAASFSNAAYERLPLEEEEQLPMQGGAIGSPGAIGGQQQQQQQQQVLAESNAPLFHGLPPNLLNSIQLPTEAFWATGRPPF
>gnl_Theca_v1.1_Thecc1EG020823t1
MDPAGNSPALSKRDLEISMNDTSNCRSNGRGDEDEDRDTGDEPKEGAVEVGTRRPRGRPPGSKNKPKPPIFVTRDSPNALRSHVMEVASGTDVAESIAQFARRRQRGVCVLSGSGSVANVTLRQPAAPGAVVALHGRFEILSLTGAFLPGPAPPGSTGLTVYLAGGQGQVVGGSVVGSLIAAGPVMVIAATFANATYERLPIEDDEEAGSGGHGGQIQGGAGNSPPAIGSSGPQTGLPDPSSLPIYNLPPNLLANGGQLGHEAYAWAHGRPPY
>gnl_Theca_v1.1_Thecc1EG034810t1
MFLLGYSADKIKYPLEGALAEASRKACREAFKLRIKGQAATEPQQNRKLANKWWERLDVVAMAGYEAAGPGSRYGQQPFRPELHLQMPSLTPPSDDSRDSQDNDPNNPDLSDAAAATSSGGPTRRPRGRPAGSKNKPKPPIIVTRDSPNALRSHVLEISSGADIVDSLSNYARRRGRGICVLSGSGTVANVSLRQPASPPASVLTLHGRFEILSLCGKVLPPPAPPGVGGLSIFLSGGQGQVVGGRVVGPLVASGPVVLMAASFANAVFERLPPDEEEEGTVQVQPTGSQSSGVTGSGQLPDGGGTSSAAASATAGSLFIMGGSGPNYPFSGDLFGWGSGTTARPPF
>gnl_Theca_v1.1_Thecc1EG034495t1
MKGEYVETKNENPNNMFSKLHHSHQQHQHQNHPFSHHFQLSRDSQTPDSEDTSRTTTPTTKDPTTNHNSTLPSGGGGGTSGGDGATIEVIRRPRGRPPGSKNKPKPPVIITREPEPAMSPYILEIPGGNDIVEAISRFSRRKNIGICVLTGSGTVSNVTLRQLSTTPGATITFHGRFDILSLSATFLPQSTSCHMPNTFSISLAGPQGQIVGGFVAGSLVAAGTVFIVAATFNNPSYHRLPGEEEARNTVSSGGGGEGQSPPLSGGGGDSGHGGGVDSCGVSMYSCHLGGSDVIWAPTARPPPPPPPY
>gnl_Theca_v1.1_Thecc1EG007603t1
MSGLESGSGSRYVHQLLGPELQLQRSSQPHLNVSQLTDSKQSPETEEGTDADAATTSSGGTTPGRRPRGRPAGSKNKPKPPIIITRDSPNALRSHVLEITSGSDIVDSVSNYARRRGRGVCVLSGTGAVTNVTLRQPAAPAGSVVTLHGRFEILSLTGTSLPPPAPPGAGGLTIYLAGGQGQVVGGSVAGPLMASGPVVLMAASFANAVYDRLPVEEEEPPVQVQPAASQSSEVTGSGGGQLGDGGSGGNNGGASGTGGGGVPFYNLGANMGSYPFPGDVFGWSGSATRPSF
>gnl_Utrgi_v4.1_Scf00041.g4774.t1
MSSNRWWTGGLGLPGTGVDLSGSSTSMMKTDLGISMTSADPSISMGDTTRREENREQSEDPKEGAVEVPTRRSRGRPPGSKNKPKPPIFVTRDSPNALCSHVLEVATGTDIAESIAHFARRRQKGVCVLSANGTVTNVTIRQPSAPGGVLALHGHYEILSLTGSFLPGPAPPGSTGLTVYLSGGQGQVVGGSVMGSLVAVGPVIVIASTFANATYERLPIEEDEEQIDTAAGDGSRSHVEEGGYNNLQTLGGGLPSESLGWSHGRHHHHPY
>gnl_Utrgi_v4.1_Scf00412.g17227.t1
MFPNFNSPPPPTEPADTRSPKSAKVDSATTDGATIEVVRRPRGRPPGSKNKPKQPPVIITSDPTEEPSMSPYVLELPSGIDVVESIGRFCRKRGLGLAVLNGHGIVSNVTLRQPAAAHGATVTFHGRFDILSISATILPTGSPSEANENAKGNGQFTIFLAGPQGQVVGGLVVGPLTAAGTVYLIAATFNGPKFDRLPPEDSPAAPESPLAAVSGGSKFPNYQASDAIWPPTRF
>gnl_Utrgi_v4.1_Scf00603.g19987.t1
MDQLAHGRIIPPLFLSRDLDLHQFPANYHHRLPQDEQTSRSSKRDREDDTENNYHHHHNSNYGGLFSAITSAAISSTTPEIPSGNNGSDLGEMSRRSRGRPPGSKNKPKPPIIITRDTANALRSHVMEVSDGCDIQDSIFTFATRRQRGVCVLSGKGSVGNVTIRQPTAPGSVLTLPGRFEIISLCGSFLPPPAPPAATSLTVYLASSQGQVLGGTVVGPLLAVGPVMIMAASFGNAAYERLPLEEEEGQHHHHHNGAVQGIGSPGGIVGQQSPQRLTAESPDGHHIDSGDSKAGQLKCETANPICVKQIQIHKTPKEWWLKWELKMGVSCREETEVSDGF
>gnl_Utrgi_v4.1_Scf00824.g22037.t1
MAENLESNVQKASIRRPRGRPAGSKNKPKPPVIITRDSSNALKAQAIEITSGADIGDSLVTFACKKQRGVCVLSAAGCVTNVTLRQPTSSGSIVTLHGRFEILSLLGSVLPPPAPAGVAGLTVYLAGSQGQVVGGSVVGALVASGPVVIMAATFMNAAFDRVPPLDEDIPASAQPYRNTHGHVEVSEVYGIPVPHNLLTNGTLTSEATCRRWGDSKTKS
>gnl_Utrgi_v4.1_Scf00254.g13887.t1
MANRWWTGDVGFPGSATGVDLSSSSSTMKPDLGISINQTIGYSIKNPDLSISMYDGGVGEEEEEREHSDEPKEGAVDMPARRARGRPPGSKNKPKPPIFVTRDSPNALCSHVLEVASGADIADSIAHYARRRQKGVCVLSANGTVTNVTIRQPTAPGAVMALQGTYEILSLTGSFLPGPAPPGATGLTVYLSAGQGQVVGGSVVGSLIAVGPVLVIASTFANATYERLPIEEEDAGGIETPGQHSGKSDPSSGHLEAYNMQNLLNSSAGGQINSESSLGWSHGRHPF
>gnl_Utrgi_v4.1_Scf00406.g17119.t1
MDQLAAAQGRSVPPPFLSRDFQLHQRIFQIHPVDEQNRNPYRSAKRDRDYEDYGGGAGEGELQEQASSLGASDATRRPRGRPAGSKNKPKPPIVISSDSGNALRPHVMEVADGYDIQESISDFATRRQRGVCVLTGNGTVANITIRQPSSPGSLMTLNGKFEILSLSGSFLPPPAPASASSLSVYLSGGQGQVMGGVVVGPLVASGPVLIIAASFGHVSYERLPLEDDQNAALMMGQQGGQQLMVDPIFVMGAELPTSSSPAGPEPYWGLGNRPPF
>gnl_Utrgi_v4.1_Scf00390.g16816.t1
MSNRWWTTGVDFSSSSSSSSSVKPDLGISMSRALGIGNLPFSSAIVTNPDLTISMNGEPIQEVETEDEGGGNSEEPREGAVEFPTRRARGRPPGSKNKPKPPIFITRDSPNAFCSHVLEVATGTDIAESIAQFARRRQKGVCVLSANGTVANVSIRQPSSPGAVLALPGRYEILSLSGSFLPVPAPGGSSGLTVYLAAGQGQVVGGSVVGSLVAVGTVMVIASTFANATYDRLPIEEEGGVGVEVETVTGAGNPPHFEAYSMQNLMNNGGPATNESIPWYQHTRHHF
>gnl_Utrgi_v4.1_Scf00606.g20014.t1
MDLNRERGEDQGARRPRGRPTGSKNKPKPPIMIMRDSGNTLRSHVMEVGSGHDVRHSLTTFAERRQRGVCVLTGNGTVTNVTLREPSTGHPGAVLRLTGRFEILSLSGTILPPPAPASASTLTIYLAAAQGQIVGGIVDGPLFALGPVMIMAASFANAAYERLPLEEPDDAAGNMEIAEDYWRLIDRHPF
>gnl_Utrgi_v4.1_Scf00132.g9976.t1
MDQLAHGRPLPPPFLASYLQLNNNNNNSRFPGNRSNSEDERRTAENNQNREDNYPRGGGFSSITSVAAEPTPSLEVKEFAAGRGDHCEATRRPRGRPAGSKNKPKPPIIITRDTANALRSHVMEIANGCDIQESISTFATRRQRGVCILSGTGTVANVSIRQPGAPGSVVTLPGRAEILSLSGSFLPPPAPPAATTLTIYLAGGQGQVMGGTVVGPLQAAGPVVIMAASFGNAAYERLPLEDEDNHTPAVGSTAEQMGSLGQQLISDPGANFLHGLPPNAMNSCPIPADAFWGSGGRNPF
>gnl_Utrgi_v4.1_Scf00040.g4625.t1
MEERGENRPLPPPFHGGNLQLFHPQQQQFHRDSDEEATGNGSRDHDSPVSAPGTTAEILASAVDASRRPRGRPAGSKNKPKPPIIITRDSGNTLRSHVMEVTSGCDIRDSLSTFAVRRQRGLCILTGNGAVTNVTLRQSTAPGAVMTLNGRFEILSLSGTFLPPPAPPAASGLTIYLAASQGQVVGGMVAGPLIAFGPVMIVAASFANAAYERLPLDEMEVPGDAAAEVGGLQLMNDPFQGLPANVMDSRQLHTEAYWGSSLNRPPF
>gnl_Utrgi_v4.1_Scf00028.g3612.t1
MDVGSSREAEGGSAAGKRPRGRPPGSRNRPKPPVIVTRESANTLRAHILEVARGCDVFDAVSSYARRRQKGICVLSGNGIVNNVTLKQSEAMGSAVALQGQFEILSVSGSFLPHPAPASATSLTVYLAGGQGEVLGGNVVGPLIACDPVILIVASFTNVAYERLPAEEEEALHLQPPRGSPGIPFLDLPSEHTWTGAARQQF
>gnl_Utrgi_v4.1_Scf00045.g5093.t1
MENPNVGSEVVDSAKTVARRPRGRPPGSKNKPKTPVVIARESSNSLRPDVLEIAPGYDVLQALLDYTRRHMRGFCILSCSGVVINPTIRQPLNPTEVISLPGRLDILSLSGSLLPPSVSPVPANLTVYFVGMHGEVIGGNVVGPLMASSPVTIFTVSFTTITYERLPPTKDQAEVPELAAETTAQSSRGGEPAASQFIDQSLGLPLFNVPSNIQNDQIPADGSWIVSSCGLPEY
>gnl_Utrgi_v4.1_Scf00112.g9060.t1
MELSINDRVGRGDDDDDKEGRSDGGAVEVGHRRPRGRPPGSRNKPKPPIFVARDSPNALRSQVMEVAAGLDVAESIAQFARRRQRGVCVLSGTGFVINATLRQPAASSAAVVLQGRLEILSLTGAFLPGPVPPGATGLTVYLSGGQGQVLGGSVVGPLIASGPVLVIAATFSNATYERLPLADDDDGSAGAGSSSQVPGQLPGSPQAMLHHNLMDPSSFPVYNFTPNGPQNPDFFGSWMHPRPPF
>gnl_Utrgi_v4.1_Scf00277.g14445.t1
MPRGDDDDDKEGRSDGGAVEVGNRRPRGRPPGSKNKPKPPIFVTHDSPNALRSQVMEIAGGVDVAESIAQFARRRQRGVCVLSGSGFVANATIRQPAALSAAVVLQGRLEILSLSGAFLPGPVPPGATGLTVYLSGGQGQVVGGSVVGPLIASGPVLVIAATFSNATYERLPILDDDDGAPAPGSSSQGAGHVSGSPPGILHHNLMDPSSFPIYTLTQNAPQNPDSFGSWAHPRPPF
>gnl_Utrgi_v4.1_Scf00299.g14983.t1
MAGFEQHGGSSNSSRYSHDHIPPELQLQARVSSSLNPGSPAVRKPEKESESAGTGRRPRGRPPGSKNKPKPPIVVTRDSPNSLRSHVIEVAAGNDVVESVSIYARQRGRGVCILSGSGTVTNVSLRQTATPSESVVTLQGRLEILSLSGTLLPPPAPPSYGGLSIFLAGSQGQVIGGSVMGPLMASGPVVLIAASFANAVFQRLPLTEEEETNAETPGASQSSSVTAGGGATANAGFPFSGDLFGWGSGPSTRPAF
>gnl_Utrgi_v4.1_Scf00703.g20974.t1
MAGFDQHPGFLSPEFHLHHHLQNQKPPISNADVDVTRPQPLERDCDTPASSGSRRRPRGRPPGSKNKPKPPVFLTRDSPNALQSHVLEVADGKDVVDSVSVYARRRGRGVSILSGAGSVSNVTLRQTGALQGSVVTLQGRFEILSLWGTVLPPPAPPGAAGLSIFLSGGQGHVVGGSVAGPLMASGPVVLTAASFANAVFQRLPLEEEDERTNPQSQVSPSHSPGIGGLLTGASAEFPFSGDMFRRGGGGGGGGGSSI
>gnl_Utrgi_v4.1_Scf00155.g10839.t1
MAGLQHGGSSLNPGSPTVSKPEESESAGSGRRPRGRPPGSKNKPKPPVIVAHDSPNALRSHVLEVSSGNDVVESLSIYARRRGRGICVLSGRGTVTNVTLRQTASPSESVFTLQGRLEILSLSGTVLPPPAPPTYGGLSIFLAGSQGQVVGGCVVGPLITSGPVVLIAASFANAVFQRLPLTEEEEANAVRGPQPAASQSSGVTVGGSRSGRAIDGDLFGWGSGPSTRPAL
>gnl_Utrgi_v4.1_Scf00295.g14879.t1
MANRWWTKDVGFSAGEAGGDLSSSSLTMKPDLAISMRQPFGCSVKSPNLSMSMNDGGGRDEEEERGHSDEPKEGAMDMPTRRARGRPPGSKNKPKPPIFVTRDSPNALCSYVLEVADGKDIADSIAHYAMRRQKGVCVLCANGTVANVAIRQPSAPGAVMSLQGTYEILSLTGSFLPGPAPPGATGLTVYLSAGQGQVVGGSVVGSLTAVGPVLVIASTFTNATYERLPIEDEDSGGTETAVQHSGKSDPSAGNQEAHNIQNFLANGGTAQMNSEASLGWSHGRHHPYL
>gnl_Utrgi_v4.1_Scf00045.g5048.t1
MDQLAHGRRIPPLFLSRDLDLHQFPTHNQPFPEDEQSSRSSKRDREDDNSSGHHNNNYGGGRGGVFSTITSATISSPTSEIPNCNINNSDPGEVPRRPRGRPPGSKNKPKPPIIITRDTANALRSHVMEVANGCDIQESISIFATRRQRGVCVLSGTGSVGNVTIRQPTSLGSVLTLPGRFEIISLCGSFLPPPAPPAATALTIYLSSSQGQVLGGTVVGPLLAVGPVMIMAASFGNAAYERLPLEEEESHHHPHQNGAVHGMGSPPGIVGQQLMSADDPQSVNFLHGMPQNVMNSCHIPAEAYWGVAGRPPY
>gnl_Utrgi_v4.1_Scf01140.g23901.t1
MDDLEAVNGRSLPPPFLSRDFQLHQHMFQIRREEDQNKNPNRSSKRDRGNEEYGAVTGEYGLKERSPPPATSDIGRRPRGRPAGSKNKPKPPIIITRDSGNALRSHVMEVADGYDVQESISHFATRRQRGVCVLTGTGTVSNVTVRQPTAPGSVVTLSGRFEILSLSGSILPPPAPASASSLSVYLSGGQGQVMGGIVVGPLVAAGPVLIIAASFGNVAYERLPLEDAQNAAVTAMTQMGPQPLMIDPSFLMGGGAPPTSSAQDPYWGAANRPPF
>gnl_Vitvi_Genoscope.12X_GSVIVT01013202001
MIRPLGVQSITFFFSLFFYIFLPQFPRNKLNRKTNRALVFLILFRVFYIFPSFLFSFDVGMAGLDLGTASRYIHQLHRSDLHLQRPQDSDEDNNTNRGGAQYSGDHQDDVAHHGLELVSANAGPGDIVARRPRGRPPGSKNRPKPPVIITRESANTLRAHILEVGNGCDVFDCVATYARRRQRGICILSLSGSFLPPPAPPGATSLTIFLAGGQGQVVGGSVVGELTAAGPVIVIAASFTNVAYERLPLDEEEPLQMQQQSSCCSSSNLLFFIRNGLRIFSLIYSTLLYIQNLIGFHK
>gnl_Vitvi_Genoscope.12X_GSVIVT01016497001
MTHRWWAGNVAMRDPMSSAPSLHLRNTEDDQGGLNRLGPRREQEFMDNNNNNTTTTTNTTATNSNSEQNAGGHEIAEPSSAGRRPRGRPPGSKNKPKPPIVITKESPNALRSHVLEISSGSDIAESIANFAQRRHRGVSVLSASGIVNNVTLRQPAAPGGVITLQGRFEILSLSGAFLPAPSPPGATGLTVYLAGGQGQVVGGSVVGALMASGPVIVIAATFSNATFERLPLEDEPANEGIQMPQTSGVNSGTGGTSAPQSHGLVDPSSMPIYNLPPNLLPNGQMPHDVFWAPPPRPPPY
>gnl_Vitvi_Genoscope.12X_GSVIVT01019932001
MECWRRQKREMERERWGPIHRPYARKISRRPRGRPAGSKNKPKPPIIITRDSANALRTHVMEIADGCDIVESVATFARRRQRGVCIMSGTGTVTNVTLRQPASPGAIVTLHGRFEILSLSGSFLPPPAPPAATGLTIYLAGGQGQVVGGSVVGQLLASGPVVIMAASFSNAAYERLPLEEEDPALPMPGGSLGSPGGQPQQPQQLLADPNAPLFHGLPPNLLNSIQLPAEAYWATGRPPY
>gnl_Vitvi_Genoscope.12X_GSVIVT01027625001
MDPVTAHGRPLPPPFHTRDLQLHHHHQYQHHPQANSEDEQSGSSSLNRAQKRDRDESNATNNTSPIDGKEFGTSSGDGEITRRPRGRPAGSKNKPKPPIIITRDSANALRSHVMEIATGCDIMDSLNTFARRRQRGICILSGSGTVTNVTLRQPASPGAVVTLHGRFEILSLSGSFLPPPAPPAASGLTIYLAGGQGQVVGGSVVGPLLASGPVVIMAASFGNAAYERLPLEDEEPQVPIPGSGPLGSPGMVGQQPQQQQQQQQLLPDPNASLFQGLPPNLLNSCQLPAEAYWGTARPPY
>gnl_Vitvi_Genoscope.12X_GSVIVT01036210001
MANRWWAGQVGLQGVDTSSASPAMKKPDLGISMNENGGSGSGGGGEEEEEKENSDEPREGAIEVATRRPRGRPPGSKNKPKPPIFVTRDSPNALRSHVMEVANGSDITESIAQFARRRQRGVCVLSASGTVMNVTLRQPSAPGGAVMALHGRFEILSLTGAFLPGPAPPGSTGLTIYLAGGQAQVVGGSVVGSLIAAGPVMVIAATFSNATYERLPLEDEEEAGSAAQEQLAGGGGGGMADPSSMPVYNLPPNLLPNGGQLNHDAYGWAHGRQPY
>FraveV4A2_3g27860.t1
MVDYGGAQGLNFSVPTSEDVDCDHSPKCIAGACGGISSSPTRMVKLQPVFGSGHELSGAELGGSGSPAGEMMMMVTNSSRKPRGRPLGSRNRPRPPIVITKECESSLKSVVIEISAGSDVVESLVQYARSRRVGISVLSGCGSVSSVTLRRPLLQSPHATAPAMSLHGPFNLLSLSGSFMESLTTCSFGVCLAGSQGQVFGGIVGGEVIAASLVVVVAATFNKPRFHKLPADPGVAAVDESDDDDTPLVTKNSLLLGGNHAHDITCCGFGGGSGSGSSSATTAAAMSTCVYGGGLSSPQPINCLQVSQSHNDQLVLPWGGAPSRPPLPH
>FraveV4A2_4g03050.t1
MDPAANSPAALNKRELEISMNENSGGRSGRDDDEDRDQGDEPKEGAVEIGSRRPRGRPPGSKNKPKPPIFVTRDSPNSLRSHVMEVAGGADVAESVAQFARRRQRGVCVLSGSGSVANVTLRQPAAPGAVVALHGRFEILSLSGAFLPGPAPPGSTGLTVYLAGGQGQVVGGSVVGSLVAAGPVMVVAATFANATYERLPLEEDDEAASVGGGHGASGSSPTGVGSSGGPQVLPPGHGGQLPDPSSLPLYGLPPNLIPNGGPLGHDAYPWPHSRAPY
>FraveV4A2_5g00910.t1
MDAHSLPPPFHTRDFQLHHQQQQQQHHHQFHHQQQNSEDEQTGSSGLNKGTKRERDIDNNNNDSGNGGEGSKELNITVSGDGSEMTRRPRGRPAGSKNKPKPPIIITRDSANALRTHVMEIADGCDIVESVATFARRRQRGVCIMSGTGTVTNVTLRQPATPGSVVTLHGRFEILSLAGSFLPPPAPPAATGLTIYLAGGQGQVVGGSVVGTLLASGPVVIMAASFSNAAYERLPLEEDEGSMPMPGGSMGSPTAVGQQQHQQQQQQQQLLAEAANTNAPLFHGLPPNLLNSMQLPAEAAYWATGRPPF
>FraveV4A2_5g21980.t1
MAGLDLGYVHQLNRQDHLHQQLQRTQQQHQQQSHHDTEEDVNQGQYSGEDQGLDLSGGINAGPGDIVGRRPRGRPPGSKNKPKPPVIITRESANTLRAHILEVGNGCDVFDCVATYARRRQRGICILSGSGTVTNVSLRQPAAAGAVVTLHGRFEILSLSGSFLPPPAPPGATSLTIFLAGGQGQVVGGSVVGELTAAGPVIVIASSFTNVAYERLPLEEEEQLQIQPQAGSQGSGGSGGGGGGVGNNNPFPDPSSGLPFFNLPLNMQNVQLPIDGWAGNNNNSPGSRPPF
>FraveV4A2_5g26230.t1
MAGYNGRSEYMQLFRPELHLQRPPPPSISVPPQQQQQQQPQPSSDSQQQEDSPEGDQEHKIESDTAATSSGGGGGSGGGGSGRRPRGRPAGSKNKPKPPIIVTRDSPNALRSHVLEVSAGADVMESVSHYARRRGRGVCVLNGTGTVVNVTLRQPAAPTGSVVTLHGRFEILSLSGTVLPPPAPPGAGGLSIFLAGGQGQVVGGSVVGPLLASGPVVLMAASFANAVFERLPLEEEEAGGDGGLQVQQPTASQSSGVTGGGGGGQQQQLGEGSSSAVFNLGGNMGAGSYPTYSGTDLYGWGSGGGVTHPRPPF
>FraveV4A2_5g35490.t1
MLPLRTLLYLPHSGAISHYLVSKLTHLSLSLSLSLSLSLSLLHPHLHLYIKEILHSPSLSSFLIKALSFSSKKPINNTLSSFLFFYFFIISSHQSELSASIFKNIEIITMKGEYGDTKSETTQNMFSKLHHHTHNNNNNNNPQHHHHHPQQQFHHQFSNPFQITPVSRECQQPQTSEEDTSSGTATKPLISDPNNPISGDGATIEVVRRPRGRPPGSKNKPKPPVIITRDSEPAMSPYILEVPGGSDIVDAVSRFSCRKNIGLVILTGSGTVANVTLRQPSSTPGATVTFHGRFDILSISATFLPQTTATGPIPNGFTISLAGPQGQIVGGLVAGALIAAGTVYIIAASFNNPSYHRLPVEDVEAPRNSVSGGEAQSPPLSTGGESGGHAPAQSCGMAMYSCHLPTDVIWAPTARQPPPPPPY
>FraveV4A2_6g02320.t1
MSNPWWAGQVGLTGGLKHEGSAGSSSPMTLMKPDLGISMNNSSTSHLLGGGGGSGSAGDEDDDRDNVSGDDPKEGAIEVSGSNRRPRGRPPGSKNKPKPPIFVTRDSPNALRSHVMEIANGADIAESVAQFARARQRGVCVMSGSGTVTNVTLRQPSAPGAVMALHGRFEILSLTGAFLPGPAPPGATGMTIYLAGGQGQVVGGSVVGPLVASGPVMVIAATFSNATYERLPLDQEEDDQPPAPNSGQPGGGGSSPPGIGGSLGDPNSSMPPGVYNLPPSLVPNGGGQLSHEAYSNWAHGGGRPPF
>FraveV4A2_6g38311.t1
MAGGADLTGPNVVSKISIDRTQDADKGNNHHRPSIDALLMAPKIPKPVQPVSSASEGETIRRPRGRPAGSKNKPKPPIIVTRDSANALRAHAMEVSSGCDVSESLTNFARRKQRGICILSGSGCVTNVTLRQPASSGAIVTLHGRFEILSLLGSILPPPAPPGITGLTIYLAGAQGQVVGGGVVGALIASGPVVIMAASFMNATFDRLPLDEDEVAAALQNQQYQNGRHHHLDMSDFYGLPPNLLTNGNVPPEVYSWASGRNMSKT
>FraveV4A2_7g08070.t1
MAGLDLGSASRLFHQQLQLPDLHLQRQPESEDHDSNRNNNNNLFNSDHHHQNDVGDNDSNLHQGLDLVTPNSGGSGGDGTTRRSRGRPPGSRNKPKPPVIITRESANTLRAHILEVSSGCDVFDCVGTYARKRQRGICVLSGSGMVTNVTLRQPAGAGAVVTLHGRFEILSLTGSFLPPPAPPGATSLTIFLAGGQGQVVGGNVVGPLIASGPVIVIASSFTNVAYERLPLEEEEEQLQIQPSLPQSSGGGGSGGVGNTNPFPDPSSGLPFFNLPLNNMPQLQDGWAGNPTGRPSY
>FraveV4A2_7g12040.t1
MDPVAAHGRPLPPPFLTRDLHLNHPHHQFQHHPHLLHHQNSEDEQNSSGGLNRHRGMKRDRDDNTSGGNTPNSMDGNKDLLGGSNSGEGGEITRRPRGRPAGSKNKAKPPIIITRDSANALRSHVMEVANGCDIMDSVSTFARRRQRGVCILSGSGTVTNVTLRQPASPGAVVTLHGRFEILSLSGSFLPPPAPPAASGLTIYLAGGQGQVVGGSVVGPLLASGPVVIMAASFGNAAYERLPLEEEDATAVTPMPGSGPLGSPGIGGGEQQQQSQVQQVQQQQQMLQDANNSSPPPSLFHGMQQNLLNSVQLPSEAYWGTARPPY
>FraveV4A2_7g22970.t1
MANRWWAGNVAMGVDSLTSTPPSLHLRNSEAEDHNNINNNTPANSSNSDPNTTPPKQEDDQDSRDNNDRELDNQEPSSGGHDSLEPGSSNRRPRGRPPGSKNKPKPPIIITKESPNALRSHVLEISSGSDIVDSIATFAQRRHRGVSVLSGSGIVSNVTLRQPAAPSGVITLHGRFEILSLNGAFLPAPSPPGASGLTVYLGGGQGQVVGGTVVGPLVASGPVMIIAATFTNATYERLPLEEESNEGMQLQQQQQQQQQQQSGVNSAGTGGNSGSQSLSDQQQQQQQVPIYALPPTLLPNGQMPPDVYWGPPPPRPPPSY
>Maldo_HF_01883
MDPVVTNSPTLSKQRELEISINETNSGRSSGRDDDDDRDHDEPKEGAVEIGSRRPRGRPPGSKNKPKPPIFVTRDSPNSLRSHVMEVAGGADVAESVAQFARRRQRGVCVLSGSGSVANVTLRQPAAPGAVVALHGRFEILSLSGAFLPGPAPPGSTGLTVYLAGGQGQVVGGSVVGSLVAAGPVMVVAATFANATYERLPLEEDEEGGGSGGGGGGGGGHNNGGSPTGGGSSGAQLGGGGHHQQQQLPDPSSGLPNIYSHHLPPNLIPIGGHGHLGHEAYGNWAHSRPPF
>Maldo_HF_03978
MADSGAGGAAAISLQQASDDDSMHSPRSVPTLSGGASGGGGGGCSSSGHKNMVSPLGDIIISNSKKPRGRPPGSKNKPKPPIVITKDSGSAMKAVVLEISAGSDVVETIVQYARRRQVGISVLSGSGAVLNVKLRHPAGPHEPSLSLQGPFNLLSLSGSYIDSFPAVIACSSSPSAAGGGGGSAVVPMSGTYSLLACSSFTICLAGAQGHVFGGIVGGKVVAASTVMVVAATFLDPTLQRLPLPVEGGAEYEGEEDTKPCINEKSCHTYGGGGGGRSSGVASPTCQMNTSPPDHYHQVMAWGPPSRTPY
>Maldo_HF_10025
MAGYNINESASVSAASSAPTSTASPYVHPLFRPQLHLQLQQLHHHPIIPQQQQHHHQQEEQDDDDDQDDDQDHNITKIESSDTAATSSGGGGGGGGTGGSTRRPRGRPAGSKNKPKPPIIVTRDSPNALRSHVLEVSDGADIMDSVSIYARRRGRGVCVLSGSGTVTNVTLRQPAAPPGSVVTLHGRFELLSLSGTVLPPPAPPGAGGLSIFLSGGQGQVVGGNVVGPLMASGPVVLMAASFANAVFERLPLDDPEEGTTTPTGGGGGGSLQIHQPTGSQSSGVSGGLGDGTAGSSGGGGGGGGGAGLFNLGGNMAANYPFPGSDFFGWGGGSGSGSTPRPPF
>Maldo_HF_10650
MSSGGDPDPDAPTNTIPGASSSAASRPRGRPRGAKSKPKPPIIITQDTPNALTSHIFEVSSGSDIVDSVKTYATRRGRGVCVLSGSGAVNNVNLRQPATAVLPLGSSSPVVAMHGRFEILSLTGTCLPPPAPPEASGLALFLAGGQGQIVGGSVVGPLRASGPVILIVVSFANAACDRLPLEEE
>Maldo_HF_13719
MADYGAGGGAAISLSQASADDSEHSPRSLPTLTGSASGGGGCSSSRHKNMVSPSGEIIISNSKKPRGRPPGSKNKPKAPIVITKDSEAAMKAVALEISGGSDVVETIEQYARRHHVGISVLSGSGTVLSVTLRHPAGPHAPSLSLQGPFNLLSLSGSYIDSFPTIITCSSSPAAGSAGGGSANVPTSGTCSLLACASFGICLAGAQGHVFGGIVGGKVVAAGTVIVVAATFQNPTLQRLPLPVESGDCGGGEYDRR
>Maldo_HF_14059
MDPVATNSSTLNKQHGLEISINENSGRSSGRDEDDDRDHTEPKEGAVEIGSRRPRGRPPGSKNKPKPPIFVIRDSPNSLRSHVMEVASGTDVAESVAQFARRRQRGMCILSGSGSVANVTLRQPAAPGAVVALHGRFEILSLSGAFLPGPAPPGFTGLTVYLAGGQGQVVGGSVMGSLVAAGPVMVVAATFANATYERLPLEEDEEGGGGHNNGGSPTGGGSSGTQLGSGGHHHQQQQLPDPSSGLPNIYSYHLPPNLIPNGGHGQLGHEAYANWAYS
>Maldo_HF_14433
MAGLDLGSASRFVHQQLQLPDLHLQRPPDSEDDHTTPNRNNLFSSDHHQNDVDDDNPHHQGLDLVTPNSGSGDSGSRRSRGRPPGSRNKPKPPVIITRESANTLRAHILEVTSGCDVFDSVGTYARKRQRGICVLSGSGMVTNVSLRQPTAAGAVVTLHGRFEILSLTGSFLPPPAPPGATSLTIFLAGGQGQVVGGNVVGALIASGPVIVIASSFTNVAYERLPLEEEEQLQMQQPLPQSSGGGGGGEGSGGGGASNPFPDPSSGLPFFNLPLNNMTHQLQVDSWGGNSAGRPPY
>Maldo_HF_16077
MANRWWAGHVGLPGGGVLNETSAVAAAGSSLMKNIIKPDLGISMNNTGTSSLGGSGGDEDDNNSDDPKEGAIEVATRRPRGRPPGSKNKPKPPIFVTRDSPNALRSHVMEISNGADIANSVAQFARRRQRGVCVMSGSGTVTNVTLRQPSAPGAVMALHGRFEILSLTGAFLPGPAPPGSTGMTIYLAGGQGQVVGGSVVGPLVASGPVMVIAATFTNATYERLPLEEEEEQAGGGTSSGTAAGGAGSPPGIGGGGMGDPAALAGVYNFPPNLLSNGGQTQLSHDQQAAYSSWAHGQGGGRPPF
>Maldo_HF_16336
MAGLDLGSASRYVHQLHRQDLQLQQQHQQQTDSEDDAVANRSTGRFSSGDDHQGSLNLGGINGGSGEIVARRPRGRPPGSKNKPKPPVIITRESANTLRAHILEVGNGCDVFDCVATYARRRQRGICILSGSGTVTNVTLRQPAAVGAVVTLHGRFEILSLSGSFLPPPAPPGATSLTIFLAGGQGQVVGGSVVGELTTAGPVIVIASSFTNVAYERLPLDEEEQLQVQDPQGSGGTGGGGGGVGGVSVGNNPFPDPSSGLPFFNLPLNMQNVQLPFDGWAGDGNNSGDRPPF
>Maldo_HF_24078
MANRWWAGNVSMGGGGVHVDSISSTPPSLHLRNTEEQLDDQNNTTTPTNSSTSPHKQNKKHHEDDRDNNDQEGDDQGPNTGSGSHDSLEPGSSNRRPRGRPPGSKNKPKPPIVITKESPNALRSHVLEISSGSDIVDSIATFAQRRHRGVSVLSGSGIVANVTLRQPAAPTGVITLHGRFEILSMSGAFLPSPSPPGATGLTVYLAGGQGQVVGGTVMGALVASGPVMVIAATFTNATYERLPLEEEQGGEEGMQLEQQQQQQSGVNSAGTGANSNSQGLGEHTSAMAVYNLPSNLLANGGQIPHDIFWGPPPPRPPPPSY
>Maldo_HF_25232
MANRWWAGNVSMGGGGHVDSISSTPPSLHLRNTEEQLDDQDNTTTPTNSSTSPHKQNNKHHEDGRDNNDLEGDDQGPNTGSGSHDSLEPGSSNRRPRGRPPGSKNKPKPPVVITKESPNALRSHVLEISSGSDIVDSIATFSQRRHRGVSVLSGSGIVANVTLRQPAAPTGVITLHGRFEILSLSGAFLPAPSPPGATGLTVYLAGGQGQVVGGTVMGALVASGPVMVIAATFTNATYERLPLEEEQGGEGGMQIQQQSGVNSAGTGANSGSRGVGEDPSAMAAYNLPPNLLANGGQIPHDVFWGPPPPRPPPSY
>Maldo_HF_26900
MAGLDLGSASRFVHQQLQLPDLHLQRPPDSEDDHTTPNRNNLFSSDHHQNDVDNDNPHHQGFDLVTPNPGSGDSGGRRSRGRPPGSRNKPKPPVIITRESANTLRAHILEVSSGCDVFDSVGTYARKRQRGICVLSGSGMVTNVSLRQPSAAGAVLTLHGRFEILSLTGSFLPPPAPPGATSLTIFLAGGQGQVVGGNVVGALIASGPVIVIASSFTNVAYERLPLEEEEQLQMQQTVPQSSGGGGGGDGSGGGGVSNPFPDPSSGLPFFNLPLNNMPHQLQVDSWGGNSAVRPPY
>Maldo_HF_34996
MRGEYVDSKSDSQNIFSKLHHPNQQNPHHHNLHHHPHQFSSPFQVIPHRESQTSEEEDTSRTSSGTATVTTTNPSPHNPHPNSSSDPNNINNPSADGATIEVIRRPRGRPPGSKNKPKPPVIITRDSEPPMSPYILEVHSGNDVVEAVSRFCSRKNIGLCVLTGSGTVANVTLRQPSTTPGATVTFHGRFDILSISATFLSQSLPSCPVSNPSGFTISLAGPQGQIVGGLVAGALIAAGTVYLVAASFSNPSYHRLPVEDEVVRNSVVGEGHSPQVSGGAADSGGHAPQPSQTCGMTMYSGHLPTDVIWAPTARQPPPPPPY
>Maldo_HF_36221
MSGVDADPDAPTNTSPGAPSSAARRPRGRPPGAKNKPKPPLIIAQDTPNALTSHVLEVSSGSDVVESVMTYATRRGRGVCVLSGSGAVTNVNLRQPAVAVLPLGSSSTVLTMHGRFEILSLTGTCLPPPAPSGTSGLALYLAGGQGQVVGGSVVGPLRASGPVTLIVVSFANAVYDRLPLEEEEKEAPLPPLQATASQSSGVTGSGSGGDGYNLGMMRTFPGDVCGWNSGTS
>Maldo_HF_37230
MAGLDLGSVPRYVHQLHRQDLHLQQQQQQQTDSEDDAIVKRSTGQFSGDDHHQGGLDLGGINGGSGDIVARRPRGRPPGSKNKPKPPVIITRESANTLRAHILEVGNGCDVFDCVATYARRRQRGICILSGSGTVTNVTLRQPASAGAVVTLHGRFEILSLSGSFLPPPAPPGATSLTIFLAGGQGQVVGGSVVGELTAAGPVIVIASSFTNVAYERLPLDEEEQLQVQVPQGSGGSGGGGGGGSVGNNPFPDPSSGLPFFNLPLNMQNVQLPIDGWAGNGNNSGGRPLF
>Maldo_HF_37598
MDTHSLPPPFHTRDFHLHHQQQHPQFLHQQQNSEDEQTGSSGLNKGQKRERDIDNNDSGGNGGELGKELNVTMSGAGGSEMTRRPRGRPAGSKNKPKPPIIITRDSANALRSHVMEIADGCDIVESVATFARRRQRGVCIMSGTGTVTNVTLRQPASPGSVVTLHGRFEILSLAGSFLPPPAPPAATGLTIYLAGGQGQVVGGSVVGTLIASGPVVIMAASFSNAAYERLPLEEDEGQLPMQGGGGSVGSPTGVGHQNQQQQQPQHQQLLAEAANSNAPLFHGLHPNLLNSMELPAEAAYWATSRPPF
>Maldo_HF_38397
MANRWWAGQVGLPGGGVVNETSAVAAAGSSPMKNLMKPDLGISMNTTGTSSLGGSGGDEDDNNSDDPKEGAIEVATRRPRGRPPGSKNKPKPPIFVTRDSPNALRSHVMEISSGADIADSVAQFARRRQRGVCVMSGSGTVINVTLRQPSAPGAVMALHGRFEILFLTGAFLPGPALPGSTGLTIYLAGGQGQVVGGSVVGPLVASGPVMVIAATFSNATYERLPLEEEEEQTGGGTSSGTAAGGAGSPPGIGGGGMGDPAALAGIYNLPSNMLPNGGQAQLSLDQQAAYSSWAHGQGGGRPPF
>Maldo_HF_43866
MSVLLISRLARRRQRGVYVLSGSGTVTNVTLRQPSAPGAVMALHAGGGQGQVVGGSVVGPLVGLGPVMVIAATITNATYERLPLEEEEEQAGGGTSLGTAAGGAESPPRIGGGGMGDPVALAGYYGLVVLPQRKWDGDGYEEGCDPKEEAKLMENWGNCYSGGTVAEVNKLAHQDTSEGK
>Malba_000475
MSTEGDPDPDAPTNTIPGASSSAASRPRGRPRGAKSKPKPPIIITQDTPNALTSHIFEVSSGSDIVDSVKTYATRRGRGVCVLSGSGAVTNVNLRQPATAVLPLGSSSPVMAMHGRFEILSLTGTCLPPPAPPEASGLALFLAGGQGQIVGGSVVGPLRASGPVILIVVSFANAACDRLPLEEEE
>Malba_001765
MDTHSLPPPFHTRDFHLHHQQQHPQFHHQQQNSEDEQTGSSGLNKGQKRERDIDNNDSGGNGGELGKELNVTMSGGDGSEMTRRPRGRPAGSKNKPKPPIIITRDSANALRTHVMEIADGCDIVESVATFARRRQRGVCIMSGTGTVTNVTLRQPASPGSIVTLHGRFEILSLAGSFLPPPAPPAATGLTIYLAGGQGQVVGGSVVGTLIASGPVVIMAASFSNAAYERLPLEEDEGQLPMQGGGGGSLGSPSGVGHQNQQQQQQQQQQLMAEAANSNPPLFHGLPPNLLNSMQLPAEAAYWATGRPPF
>Malba_003982
MAGLDLGSASRFVHQQLQLPDLHLQRPPDSEDDHTTPNRNNLFSSDHHQNDVDNDNPHHQGFDLVTPNPGSGDSGGRRSRGRPPGSRNKPKPPVIITRESANTLRAHILEVSSGCDVFDSVGTYARKRQRGICVLSGSGMVTNVSLRQPSAAGAVLTLHGRFEILSLTGSFLPPPAPPGATSLTIFLAGGQGQVVGGNVVGALIASGPVIVIASSFTNVAYERLPLEEEEQLQMQQPVPQSSGGGGGGDGIGGGGVSNPFPDPSSGLPFFNLPLNNMPHQLQVDSWGGNSAGRPPY
>Malba_004970
MSGVDADPDAPTNTSPGVDADPDAPTNTSPGAPSSAARRPRGRPPGAKNKPKPPLIIAQDTPNALTSHVLEVSSGSDVVESVMTYATRRGRGVCVLSGSGAVTNVNLRQPAVAVLPLGSSSTVLTMHGRFEILSLTGTCLPPPAPSGTSGLALYLAGGQGQVVGGSVVGPLRASGPVTLIVVSFANAVYDRLPLEEEEKEAPLPPLQATASQSSGVTGSGSGGDGYNLGMMRTFPGDVCGWNSGTS
>Malba_005448
MAGLDLGSASRFVHQQLQLPDLHLQRPPDSEDDHTTPNRNNLFSSDHHQNDVDDDNPHHQGLDLVTPNSGSGDSGGRRSRGRPPGSRNKPKPPVIITRESANTLRAHILEVTSGCDVFDSVGTYARKRQRGICVLSGSGMVTNVSLRQPTAAGAVVTLHGRFEILSLTGSFLPPPAPPGATSLTIFLAGGQGQVVGGNVVGALIASGPVIVIASSFTNVAYERLPLEEEEQLQMQQPLPQSSGGGGGGEGSGGGGASNPFPDPSSGLPFFNLPLNNMTHQLQVDSWGGNSAGRPPY
>Malba_006333
MAGLDLGSVPRYVHQLHRQDLHLQQQQQQQTDSEDDAIVKRSTGQFSGDDHHQGGLDLGGINGGSGDIVARRPRGRPPGSKNKPKPPVIITRESANTLRAHILEVGNGCDVFDCVATYARRRQRGICILSGSGTVTNVTLRQPAAAGAVVTLHGRFEILSLSGSFLPPPAPPGATSLTIFLAGGQGQVVGGSVVGELTAAGPVIVIASSFTNVAYERLPLDEEEQLQVQVPQGSGGSGGGGGGGSVGNNPFPDPSSGLPFFNLPLNMQNVQLPIDGWAGNGNNSGGRPLF
>Malba_007264
MANRWWAGNVSMGGGGVHVDSISSTPPSLHLRNTEEQLDDQNNTTTPTNSSTSPHKQNKKHHEDDRDNNDQEGDDQGPNTGSGSHDSLEPGSSNRRPRGRPPGSKNKPKPPIVITKESPNALRSHVLEISSGSDIVDSIATFAQRRHRGVSVLSGSGIVANVTLRQPAAPTGVITLHGRFEILSMSGAFLPSPSPPGATGLTVYLAGGQGQVVGGTVMGALVASGPVMVIAATFTNATYERLPLEEEQGGEEGMQLEQQQQQQSGVNSAGTGANSNSQGLGEHTSAMAVYNLPSNLLANGGQIPHDIFWGPPPPRPPPPSY
>Malba_007519
MRGEYVDSKSDSQSIFSKLHHPNQQNPHHHNLHHHPHQFSSPFQVIPHRESQTSEEEDTSRTSSGTATVTTTNPSPHNPHPNSSSDPNNINNPSADGATIEVIRRPRGRPPGSKNKPKPPVIITRDSEPPMSPYILEVHSGNDVVEAVSRFCSRKNIGLCVLTGSGTVANVTLRQPSTTPGATVTFHGRFDILSISATFLSQSLPSCPVSNPSGFTISLAGPQGQIVGGLVAGALIAAGTVYLVAASFTNPSYHRLPVEDEVVRNLGVGEGHSPQVSGGAADSGGHAPQPSQTCGMTMYSGHLPTDVIWAPTARQPPPPPPY
>Malba_012235
MANRWWAGHVGLPGGGVVNETSAVAAAGSSLMKNIIKPDLGISMNNTGTSSLGGSGGDEDDNNSDDPKEGAIEVATRRPRGRPPGSKNKPKPPIFVTRDSPNALRSHVMEISNGADIANSVAQFARRRQRGVCVMSGSGTVTNVTLRQPSAPGAVMALHGRFEILSLTGAFLPGPAPPGSTGMTIYLAGGQGQVVGGSVVGPLVASGPVMVIAATFTNATYERLPLEEEEEQAGGGTSSGTAAGGAGSPPGIGGGGMGDPAALAGVYNFPPNLLSNGGQTQLSHDQQAAYSSWAHGQGGGRPPF
>Malba_012362
MNNTGTSSLGGSGGEEDDNNSDDPKEGAIEVAMRRPRCRPPGSKNKPKPPIFVTRDSPNALRSHVMEISNGVDIANSVAQFARRRQRGVCVMSGSGTVTNVTLRQPSAPGAVMALHGRRGQIVGGSVVGPLVALGPVMVIAATFTNATYERLPLEEEEEQAGGGGAGSPPGIGGGGMGDPAALAGVYNFPPNLLPNGGQTQLSHDQQAAFSSWAHGQGGGRPPF
>Malba_012533
MADYGAGGGAAISLSQASADDSEHSPRSLPTLTGSASGGGGCSSSRHKNMVSPSGEIIISNSKKPRGRPPGSKNKPKAPIVITKDSEAAMKAVVLEISGGSDVVETIEQYARRHHVGISVLSGSGTVLSVTLRHPAGPHAPSLSLQGPFNLLSLSGSYIDSFPTIITCSSSPAAGSAGGGGGLANVPTSGTCSLLACASFGICLAGAQGHVFGGIVGGKVVAAGTVIVVAATFQNPTLQRLPLPLESGDCGGGEYDRR
>Malba_013320
MDPVVTNSPTLSKQRELEISINENNSGRSSGRDDDDDRDHDEPKEGAVEIGSRRPRGRPPGSKNKPKPPIFVTRDSPNSLRSHVMEVAGGADVAESVAQFARRRQRGVCVLSGSGSVANVTLRQPAAPGAVVALHGRFEILSLSGAFLPGPAPPGSTGLTVYLAGGQGQVVGGSVVGSLVAAGPVMVVAATFANATYERLPLEEDEEGGGSGGGGGGGGGGHNNGGSPTGGGSSGAQLGGGGHHQQQQLPDPSSGLPNIYSHHLPPNLIPNGGHGHLGHEAYANWAHSRPPF
>Malba_013589
MDTHSLPPPFHTRDFHLHHQQQHPQFLHQQQNSEDEQTGSSGLNKGQKRERDIDNNDSGGNGGELGKELNVTMSGGDGSEMTRRPRGRPAGSKNKPKPPIIITRDSANALRSHVMEIADGCDIVESVATFARRRQRGVCIMSGTGTVTNVTLRQPASPGSVVTLHGRFEILSLAGSFLPPPAPPTATGLTIYLAGGQGQVVGGSVVGTLIASGPVVIMAASFSNAAYERLPLEEDEGQLPMQGGGGSVGSPTGVGHQNQQQQPQHQQLLAEAANSNAPLFHGLHPNLLNSMELPAEAAYWATSRPPF
>Malba_013653
MANPWWSGNLGLPGMDPVATNSSTLNKQRGLEISINENSGRSSGRDEDDDRDHTEPKEGAVEIGSRRPRGRPPGSKNKPKPPIFVTRDSPNSLRSHVMEVASGTDVAESVAQFARRRQRGMCILSGSGSVANVTLRQPAAPGAVVALHGRFEILSLSGAFLPGPAPPGFTGLTVYLAGGQGQVVGGSVMGSLVAAGPVMVVAATFANATYERLPLEEDEEGGGGGGGHNNGGSPTGGGSSGTQLGSGGHHHHQQQLPDPSSVLPNIYSYHLPPNLIPNGGHGQLGHEAYANWAHS
>Malba_018945
MAGLDLGSASRYVHQLHRQDLLLQQQHQQQTDSEDDAVASRSTGRFSSGDDHQGGLNLGGINGGSGEIVARRPRGRPPGSKNKPKPPVIITRESANTLRAHILEVGNGCDVFDCVATYARRRQRGICILSGSGTVTNVTLRQPAAVGAVVTLHGRFEILSLSGSFLPPPAPPGATSLTIFLAGGQGQVVGGSVVGELTTAGPVIVIASSFTNVAYERLPLDEEEQLQVQDPQGSGGTDGGGGGVGGVSVGNNPFPDPSSGLPFFNLPLNMQNVQLPFDGWAGDGNNSGDRPPF
>Malba_021462
MANRWWAGQVGLPGGGVVNETSAVAAAGSSPMKNLMKPDLGISMNTTGTSSLGGSGGDEDDNNSDDPKEGAIEVATRRPRGRPPGSKNKPKPPIFVTRDSPNALRSHVMEISSGADTIYLAGGQGQVVGGSVVGPLVASGPVMVIAATFSNATYERLPLEEEEEQTGGGTSSGTAAGGAGSPPGIGGGGMGDPAALAGIYNLPSNMIPNGGQAQLSLDQQAAYSSWAHGQGGGRPPF
>Malba_021701
MADSGAGGAAAISLQQASDDDSMHSPRSVPTLSGGASGGGGGGCSSSGHKNMVSPLGDIIISNSKKPRGRPPGSKNKPKPPIVITKDSGSAMKAVVLEISAGSDVVETIVQYARRRQVGISVLSGSGAVLNVKLRHPAGPHEPSLSLQGPFNLLSLSGSYIDSFPAVIACSSSPSAAGGGGGSAVVPMSGTYSLLACSSFTICLAGAQGHVFGGIVGGKVVAASTVMVVAATFLDPTLQRLPLPVEGGGEYEGEEDTKPCINEKSCHTYGGSGGGRSSGVASPTCQMNTSPPDHYHQVMAWGPPSRTPY
>Malba_028499
MDPVAAHGRPIPPPFLSRDLHLHPHHQFQQHLHPHHLNHQNSEDEQNGSGINRGIKRDRGGGDENSAGGTTSLEGKDQLGSTSAGEAEITRRPRGRPAGSKNKAKPPIIITRDSANALRSHVMEVANGCDIMESVSTFARRRQRGVCILSGSGTVTNVTLRQPASPGAVVTLHGRFEILSLSGSFLPPPAPPAASCLTIYLAGGQGQVVGGGVVGPLLASGPVVIMAASFGNAAYERLPLEEEEEPAVAGQVQGSGGSLGSPGIGGQEHQQQSLQQQQQQQQLLQDPNAPSLFHGMPQSLLNQLPADAYWGTARPPY
>Malba_033598
MAGGADLAAPSVVSKTVIDRRQDADKSNSHHRPGTDAMPMAPKLPKEVAPVPAGETLRRPRGRPAGSKNKPKPPIIVTRDSANALRAHAMEVSSGCDVSESLTNFARRKQRGICILSGSGCVTNVTLRQPASSGAIVTLHGRFEILSLLGSILPPPAPPGITGLTIYLAGAQGQVMGGVVVGALIASGPVVIMAASFMNATFDRLPQDEEEVAAALQNQHHQNGRHHHVDISDLYGLPQNLITNGNVPPEVYSWGSGRTMSKT
>Malba_034571
MKGEYVDSKSESQTIFSKLHHQNLHHPHPQHPHLHHAHQFSNPFQVIPHRECQTSEEEDTSRTSSGTATVTNTNPSPHNPHPTSSADPINNNNPSADGATIEVIRRPRGRPPGSKNKPKPPVIITRDSEPPMSPYILEVPSGNDVVEAVSRFCSRKSIGLCVLTGSGTVANVTLRQPSTTPGATVIFHGRFDILSISATFLPHSSPSCPVSIPSGFTISLAGPQGQIVGGLVGGALIAAGTVYLVAASFNNPSYHRLPVEDEVVRNSGSGEVHSPQLSGGAESGGHAPQPSQSCGMSIYSSQLPTDIIWAPTARQPPPPPY
>Malba_037973
MANRWWAGNVSMGGGGHVDSISSTPPSLHLRNTEEQLDDQDNTTTTTNSSTSPHKQNNKHHEDGRDNNDLEGDDQGPNTGSGSHDSLEPGSSNRRPRGRPPGSKNKPKPPVVITKESPNALRSHVLEISSGSDIVDSIATFSQRRHRGVSVLSGSGIVANVTLRQPAAPTGVITLHGRFEILSLSGAFLPAPSPPGATGLTVYLAGGQGQVVGGTVMGALVASGPVMVIAATFTNATYERLPLEEEQGGEGGMQIQQQSGVNSAGTGANSGSRGVGEDPSAMAAYNLPPNLLANGGQIPHDVFWGPPPPRPPPSY
>Malba_040822
MAGYNINESAAVSAASSAPTSTASPYVHPLFRPQLHLQLQQLHHHPIIPQQQQHHHQQEEQDEDDDQDDDQDHNITKIESSDTAATSSGGGGGGGGTGGSTRRPRGRPAGSKNKPKPPIIVTRDSPNALRSHVLEVSDGADIMDSVSIYARRRGRGVCVLSGSGTVTNVTLRQPAAPPGSVVTLHGRFELLSLSGTVLPPPAPPGAGGLSIFLSGGQGQVVGGNVVGPLMASGPVVLMAASFANAVFERLPLDDPEEGTTTPTGGGGGGSLQIHQPTGSQSSGVSGGLGDGTAGSSGGGGGGGAGLFNLGGNMAANYPFPGSDFFGWGGGSGSGSTPRPPF
>Malba_040823
MAGYNINESAAVSAASSAPTSTASPYVHPLFRPQLHLQLQQLHHHPIIPQQQQHHHQQEEQDEDDDQDDDQDHNITKIESSDTAATSSGGGGGGGGTGGSTRRPRGRPAGSKNKPKPPIIVTRDSPNALRSHVLEVSDGADIMDSVSIYARRRGRGVCVLSGSGTVTNVTLRQPAAPPGSVVTLHGRFELLSLSGTVLPPPAPPGAGGLSIFLSGGQGQVVGGNVVGPLMASGPVVLMAASFANAVFERLPLDDPEEGTTTPTGGGGGGSLQIHQPTGSQSSGVSGGLGDGTAGSSGGGGGGGAGLFNLGGNMAANYPFPGSDFFGWGGGSGSGSTPRPPF
>Malba_042546
MAGGSDLAVPSVVSKTVIDRSQDADKINSHHKPGNDAMLTAPKLPKAVTLVSEGETLRRPRGRPAGSKNKPKPPIIVTRDSANALRAHAMEVSSGCDVSETLTHFARRKQRGICILSGSGCVTNVTLRQPASSGAIVTLHGRFEILSLLGSILPPPAPPGITGLTIYLAGPQGQVVGGGVVGALIASGPVVIMAASFMNATFDRLPLDEDEVAVALQNQQYQNGRRHHLDISDLYGLPQNLITNW
>Malsi_01g012660
MLLQTQKAYQRSTQGMHFKKAMANRWWAGNVSMGGGGGVHVDSISSTPPSLHLRNTEEQLDDQNNTTTPTNSSTSPHKQNKKHHEDDRDNNDQEGDDQGPNTGSGSHDSLEPGSSNRRPRGRPPGSKNKPKPPIVITKESPNALRSHVLEISSGSDIVDSIATFAQRRHRGVSVLSGSGIVANVTLRQPAAPTGVITLHGRFEILSMSGAFLPSPSPPGATGLTVYLAGGQGQVVGGTVMGALVASGPVMVIAATFTNATYERLPLEEEQGGEEGMQLEQQQQQQSGVNSAGTGANSNSQGLGEHTSAMAVYNLPSNLLANGGQIPHDIFWGPPPPRPPPPSY
>Malsi_04g008280
MDTHSLPPPFHTRDFHLHHQQQHPQFHHQQQNSEDEQTGSSGLNKGQKRERDIDNNDSGGNGGELGKELNVTMSGGDGSEMTRRPRGRPAGSKNKPKPPIIITRDSANALRTHVMEIADGCDIVESVATFARRRQRGVCIMSGTGTVTNVTLRQPASPGSIVTLHGRFEILSLAGSFLPPPAPPAATGLTIYLAGGQGQVVGGSVVGTLIASGPVVIMAASFSNAAYERLPLEEDEGQLPMQGGGGGSLGSPSGVGHQNQQQQQQQQQQQQLMAEAANSNPPLFHGLPPNLLNSMQLPAEAAYWATGRPPF
>Malsi_05g015400
MSSEGNPDPDAPTNTIPGGSSSAASRPRGRPRGAKSKPKPPIIITQDTPNALTSHIFEVSSGSDIVDSVKTYATRRGRGVCVLSGSGAVTNVNLRQPATAVLPLGSSSPVVAMHGRFEILSLTGTCLPPPAPPEASGLALFLAGGQGQIVGGSVVGPLTASGPVAAGGGGVGGSTAAIASGGFAIFRSDKPKSKN
>Malsi_06g000370
MAGYNINESASVSAASSAPTSTASPYVHPLFRPQLHLQLQQLHHHPIIPQQQQHHHQQEEQDDDDDQDDDQDHNITKIESSDTAATSSGGGGGGGGTGGSTRRPRGRPAGSKNKPKPPIIVTRDSPNALRSHVLEVSDGADIMDSVSIYARRRGRGVCVLSGSGTVTNVTLRQPAAPPGSVVTLHGRFELLSLSGTVLPPPAPPGAGGLSIFLSGGQGQVVGGNVVGPLMASGPVVLMAASFANAVFERLPLDDPEEGTTTPTGGGGGGSLQIHQPTGSQSSGVSGGLGDGTAGSSGGGGGGGGGAGLFNLGGNMAANYPFPGSDFFGWGGGSGSGSTPRPPF
>Malsi_06g003210
MAGLDLGSVPRYVHQLHRQDLHLQQQQQQQTDSEDDAIVKRSTGQFSGDDHHQGGLDLGGINGGSGDIVARRPRGRPPGSKNKPKPPVIITRESANTLRAHILEVGNGCDVFDCVATYARRRQRGICILSGSGTVTNVTLRQPASAGAVVTLHGRFEILSLSGSFLPPPAPPGATSLTIFLAGGQGQVVGGSVVGELTAAGPVIVIASSFTNVAYERLPLDEEEQLQVQVPQGSGGSGGGGGGGSVGNNPFPDPSSGLPFFNLPLNMQNVQLPIDGWAGNGNNSGGRPLF
>Malsi_07g007460
MAGLDLGSASRFVHQQLQLPDLHLQRPPDSEDDHTTPNRNNLFSSDHHQNDVDDDNPHHQGLDLVTPNSGSGDSGGRRSRGRPPGSRNKPKPPVIITRESANTLRAHILEVTSGCDVFDSVGTYARKRQRGICVLSGSGMVTNVSLRQPTAAGAVVTLHGRFEILSLTGSFLPPPAPPGATSLTIFLAGGQGQVVGGNVVGALIASGPVIVIASSFTNVAYERLPLEEEEQLQMQQPLPQSSGGGGGGEGSGGGGASNPFPDPSSGLPFFNLPLNNMTHQLQVDSWGGNSAGRPPY
>Malsi_11g015090
MADYGAGGGAAISLSQASADDSEHSPRSLPTLTGSASGGGGCSSSRHKNMVSPSGEIIISNSKKPRGRPPGSKNKPKAPIVITKDSEAAMKAVALEISGGSDVVETIEQYARRHHVGISVLSGSGTVLSVTLRHPAGPHAPSLSLQGPFNLLSLSGSYIDSFPTIITCSSSPAAGSAGGGSANVPTPGTCSLLACASFGICLAGAQGHVFGGIVGGKVVAAGTVIVVAATFQNPTLQRLPLPVESGDCGGVVVASPTPLSFRMNTSPAGHHHQIMAWGPPSRSPY
>Malsy_01g013190
MEQKKAMANRWWAGNVSMGGGGVHVDSISSTPPSLHLRNTEEQLDDQNNTTTPTNSSTSPHKQNKKHHEDDRDNNDQEGDDQGPNTGSGSHDSLEPGSSNRRPRGRPPGSKNKPKPPIVITKESPNALRSHVLEISSGSDIVDSIATFAQRRHRGVSVLSGSGIVANVTLRQPAAPTGVITLHGRFEILSMSGAFLPSPSPPGATGLTVYLAGGQGQVVGGTVMGALVASGPVMVIAATFTNATYERLPLEEEQGGEEGMQLEQQQQQQSGVNSAGTGANSNSQGLGEHTSAMAVYNLPSNLLANGGQIPHDIFWGPPPPRPPPSY
>Malsy_04g007940
MPISAPVLLVAPQICSATPSSFLLNPGSLNKHKDMDTHSLPPPFHTRDFHLHHQQQHPQFHHQQQNSEDEQTGSSGLNKGQKRERDIDNNDSGGNGGELGKELNVTMSGGDGSEMTRRPRGRPAGSKNKPKPPIIITRDSANALRTHVMEIADGCDIVESVATFARRRQRGVCIMSGTGTVTNVTLRQPASPGSIVTLHGRFEILSLAGSFLPPPAPPAATGLTIYLAGGQGQVVGGSVVGTLTASGPVVIMAASFSNAAYERLPLEEDEGQLPMQGGGGGSLGSPSGVGHQNQQQQQQQQQQQLMAEAANSNPPLFHGLPPNLLNSMQLPAEAAYWATGRPPF
>Malsy_05g014160
MEPEASELPKGLMLGRGSTAPYHDIVCFGPQPRPHGFVSGNSYENLPVGHPLWWDCSCANLLNFGVPMEPEANELSKGLVLGRGGDPDPDDAPTNTIPGASSSAASRPRGRPRGAKSKPKPPIIITQDTPNALTSHIFEVSSGSDIVDSVKTYATRRGRGVCVLSGSGAVTNVNLRQPATAVLPLGSSSPVMAMHGRFEILSLTGTCLPPPAPPEASGLALFLAGGQGQIVGGSVVGPLRASGPVILIVVSFANAACDRLPLEEEE
>Malsy_06g000320
MAGYNINESASVSAASSAPTSTASPYVHPLFRPQLHLQLQQLHHHPIIPQQQQHHHQQEEQDDDDDQDDDQDHNITKIESSDTAATSSGGGGGGGGTGGSTRRPRGRPAGSKNKPKPPIIVTRDSPNALRSHVLEVSDGADIMDSVSIYARRRGRGVCVLSGSGTVTNVTLRQPAAPPGSVVTLHGRFELLSLSGTVLPPPAPPGAGGLSIFLSGGQGQVVGGNVVGPLMASGPVVLMAASFANAVFERLPLDDPEEGTTTPTGGGGGGSLQIHQPTGSQSSGVSGGLGDGTAGSSGGGGGGGAGLFNLGGNMAANYPFPGNDFFGWGGGSGSGRFINVVSNMISILLRQY
>Malsy_06g003300
MAGLDLGSVPRYVHQLHRQDLHLQQQQQQQTDSEDDAIVKRSTGQFSGDDHHQGGLDLGGINGGSGDIVARRPRGRPPGSKNKPKPPVIITRESANTLRAHILEVGNGCDVFDCVATYARRRQRGICILSGSGTVTNVTLRQPAAAGAVVTLHGRFEILSLSGSFLPPPAPPGATSLTIFLAGGQGQVVGGSVVGELTAAGPVIVIASSFTNVAYERLPLDEEEQLQVQVPQGSGGSGGGGGGGSVGNNPFPDPSSGLPFFNLPLNMQNVQLPIDGWAGNGNNSGGRPLF
>Malsy_06g007200
MPNSAPILWVAPEICSATPSSFPLNRGSLNKQHPQFLHQQQNSEDEQTGSSGLNKGQKRERDMDNNDSGGNGGELGKELNVTMSGGDGSEMTRRPRGRPAGSKNKPKPPIIITRDSANALRSHVMEIADGCDIVESVATFARRRQRGVCIMSGTGTVTNVTLRQPASPGSVVTLHGRFEILSLAGSFLPPPAPPAATGLTIYLAGGQGQVVGGSVVGTLIASGPVVIMAASFSNAAYERLPLEEDEGQLPMQGGGGSVGSPTGVGHQNQQQQQPQHQQLLAEAANSNAPLFHGLHPNLLNSMELPAEAAYWATSRPPF
>Malsy_07g007250
MAGLDLGSASRFVHQQLQLPDLHLQRPPDSEDDHTTPNRNNLFSSDHHQNDVDDDNPHHQGLDLVTPNSGSGDSGGRRSRGRPPGSRNKPKPPVIITRESANTLRAHILEVTSGCDVFDSVGTYARKRQRGICVLSGSGMVTNVSLRQPTAAGAVVTLHGRFEILSLTGSFLPPPAPPGATSLTIFLAGGQGQVVGGNVVGALIASGPVIVIASSFTNVAYERLPLEEEEQLQMQQPLPQSSGGGGGGEGSGGGGASNPFPDPSSGLPFFNLPLNNMTHQLQVDSWGGNSAGRPPY
>Malsy_07g017880
MANRWWAGNVSMGGGGHVDSISSTPPSLHLRNTEEQLDDQDNTTTTPTNSSTSPHKQNNKHHEDGRDNNDLEGDDQGPNTGSGSHDSLEPGSSNRRPRGRPPGSKNKPKPPVVITKESPNALRSHVLEISSGSDIVDSIATFSQRRHRGVSVLSGSGIVANVTLRQPAAPTGVITLHGRFEILSLSGAFLPAPSPPGATGLTVYLAGGQGQVVGGTVMGALVASGPVIVIAATFTNATYERLPLEEEQGGEGGMQIQQQSGVNSAGTGANSGSRGVGEDPSAMAAYNLPPNLLANGGQIPHDVFWGPPPPRPPSY
>Malsy_08g017720
MRGEYVDSKSDSQNIFSKLHHPNQQNPHHHNLHHHPHQFSSPFQVIPHRESQTSEEEDTSRTSSGTATVTTTNPSPHNPHPNSSSDPNNINNPSADGATIEVIRRPRGRPPGSKNKPKPPVIITRDSEPPMSPYILEVHSGNDVVEAVSRFCSRKNIGLCVLTGSGTVANVTLRQPSTTPGATVTFHGRFDILSISATFLSQSLPSCPVSNPSGFTISLAGPQGQIVGGLVAGALIAAGTVYLVTASFTNPSYHRLPVEDEVVRNSGVGEGHSPQVSGGAADSGGHAPQPSQTCGMTMYSGHLPTDKQKHHWLKDNA
>Malsy_10g014080
MSGVDADPDAPTNTSPGAPSSAARRPRGRPPGAKNKPKPPLIIAQDTPNALTSHVLEVSSGSDVVESVMTYATRRGRGVCVLSGSGAVTNVNLRQPAVAVLPLGSSSTVLTMHGRFEILSLTGTCLPPPAPSGTSGLALYLAGGQGQEEEKEAPLPPLQATASQSSGVTGSGSGGDGYNLGMMRTFPGDVCGWNSGTS
>Malsy_11g015870
MADYGAGGGAAISLSQASADDSEHSPRSLPTLTGSASGGGGCSSSRHKNMVSPSGEIIISNSKKPRGRPPGSKNKPKAPIVITKDSEAAMKAVVLEISGGSDVVETIEQYARRHHVGISVLSGSGTVLSVTLRHPAGPHAPSLSLQGPFNLLSLSGSYIDSFPTIITCSSSPAAGSAGGGGGGSANVPTSGTCSLLACASFGICLAGAQGHVFGGIVGGKVVAAGTVIVVAATFQNPTLQRLPLPVESGDCGGVLTAAAAAGVVVVASPTPLSFRMNTSPAGHHHQIMAWGPPS
>Malsy_13g017220
MEKEVVVARATPSINPSIHPSIRRSFHSQSSPAFLVTNSPTLSKQRELEISINETNSGRSSGRDDDDDRDHDEPKEGAVEIGSRRPRGRPPGSKNKPKPPIFVTRDSPNSLRSHVMEVAGGADVAESVAQFARRRQRGVCVLSGSGSVANVTLRQPAAPGAVVALHGRFEILSLSGAFLPGPAPPGSTGLTVYLAGGQGQVVGGSVVGSLVAAGPVMVVAATFANATYERLPLEEDEEGGGSGGGGGGGGGGHNNGGSPTGGGSSGAQLGGGGHHQQQQLPDPSSGLPNIYSHHLPPNLIPNGGHGHLGHEAYANWAHSRPPF
>Malsy_15g033750
MKGEYVDSKSESQTIFSKLHHQNLHHPHPQHPHLHHAHQFSNPFQVIPHRECQTSEEEDTSRTSSGTATVTNTNPSPHNPHPTSSADPINNNNPSADGATIEVIRRPRGRPPGSKNKPKPPVIITRDSEPPMSPYILEVPSGNDVVEAVSRFCSRKSIGLCVLTGSGTVANVTLRQPSTTPGATVIFHGRFDILSISATFLPHSSPSCPVSIPSGFTISLAGPQGQIVGGLVGGALIAAGTVYLVAASFNNPSYHRLPVEDEVVRNSGSGEVHSPQLSGGAESGGHAPQPSQSCGMSIEYSE
>Malsy_16g022860
MAGLDLGSASRYVHQLHRQDLQLQQQHQQQTDSEDDAVANRSTGRFSSGDDHQGGLNLGGINGGSGEIVARRPRGRPPGSKNKPKPPVIITRESANTLRAHILEVGNGCDVFDCVATYARRRQRGICILSGSGTVTNVTLRQPAAVGAVVSLHGRFEILSLSGSFLPPPAPPGATSLTIFLAGGQGQVVGGSVVGELTTAGPVIVIASSFTNVAYERLPLDEEEQLQVQDPQGSGGTGGGGGGVGGVSVGNNPFPDPSSGLPFFNLPLNMQNVQLPFDGWAGDGNNSGDRPPF
>Maldo_GDDH_01G1138500
MANRWWAGNVSMGGGGGVHVDSISSTPPSLHLRNTEEQLDDQNNTTTPTNSSTSPHKQNKKHHEDDRDNNDQEGDDQGPNTGSGSHDSLEPGSSNRRPRGRPPGSKNKPKPPIVITKESPNALRSHVLEISSGSDIVDSIATFAQRRHRGVSVLSGSGIVANVTLRQPAAPTGVITLHGRFEILSMSGAFLPSPSPPGATGLTVYLAGGQGQVVGGTVMGALVASGPVMVIAATFTNATYERLPLEEEQGGEEGMQLEQQQQQQSGVNSAGTGANSNSQGLGEHTSAMAVYNLPSNLLANGGQIPHDIFWGPPPPRPPPPSY
>Maldo_GDDH_02G1201800
MDPVAAHGRPIPPPFLSRDLHLHPHHQFQQHLHPHHLNHQNSEDEQNGSGINRGIKRDRGGGDENSAGGTTSLEGKDQLGSTSAGEAEITRRPRGRPAGSKNKAKPPIIITRDSANALRSHVMEVANGCDIMESVSTFARRRQRGVCILSGSGTVTNVTLRQPASPGAVVTLHGRFEILSLSGSFLPPPAPPAASCLTIYLAGGQGQVVGGGVVGPLLASGPVVIMAASFGNAAYERLPLEEEEEPAVAGQVQGSGGSLGSPGIGGQEHQQQSLQQQQQQQQLLQDPNAPSLFHGMPQSLLNQLPADAYWGTARPPY
>Maldo_GDDH_02G1236500
MAGLDLGSASRFVHQQLQLPDLHLQRPPDSEDDHTTPNRNNLFSSDHHQNDVDNDNPHHQGFDLVTPNPGSGDSGGRRSRGRPPGSRNKPKPPVIITRESANTLRAHILEVSSGCDVFDSVGTYARKRQRGICVLSGSGMVTNVSLRQPSAAGAVLTLHGRFEILSLTGSFLPPPAPPGATSLTIFLAGGQGQVVGGNVVGALIASGPVIVIASSFTNVAYERLPLEEEEQLQMQQTVPQSSGGGGGGDGSGGGGVSNPFPDPSSGLPFFNLPLNNMPHQLQVDSWGGNSAVRPPY
>Maldo_GDDH_03G1166300
MADTGAGGAAAISLQQASDDDSMHSPRSVPTLSGGASGGGGGGCSSSGHKNMVSPLGDIIISNSKKPRGRPPGSKNKPKPPIVITKDSGSAMKAVVLEISAGSDVVETIVQYARRRQVGISVLSGSGAVLNVKLRHPAGPHEPSLSLQGPFNLLSLSGSYIDSFPAVIACSSSPSAAGGGGGSAVVPMSGTYSLLACSSFTICLAGAQGHVFGGIVGGKVVAASTVMVVAATFLDPTLQRLPLPVEGGGEYEGEEDTKPCINEQSCHTYGGGGGGRSSGVASPTCQMNTSPPDHYHQVMAWGPPSRTPY
>Maldo_GDDH_04G1077100
MDTHSLPPPFHTRDFHLHHQQQHPQFHHQQQNSEDEQTGSSGLNKGQKRERDIDNNDSGGNGGELGKELNVTMSGGDGSEMTRRPRGRPAGSKNKPKPPIIITRDSANALRTHVMEIADGCDIVESVATFARRRQRGVCIMSGTGTVTNVTLRQPASPGSIVTLHGRFEILSLAGSFLPPPAPPAATGLTIYLAGGQGQVVGGSVVGTLIASGPVVIMAASFSNAAYERLPLEEDEGQLPMQGGGGGSLGSPSGVGHQNQQQQQQQQQQQLMAEAANSNPPLFHGLPPNLLNSMQLPAEAAYWATGRPPF
>Maldo_GDDH_04G1228100
MANRWWAGHVGLPGGGVLNETSAVAAAGSSLMKNIIKPDLGISMNNTGTSSLGGSGGDEDDNNSDDPKEGAIEVATRRPRGRPPGSKNKPKPPIFVTRDSPNALRSHVMEISNGADIANSVAQFARRRQRGVCVMSGSGTVTNVTLRQPSAPGAVMALHGRFEILSLTGAFLPGPAPPGSTGMTIYLAGGQGQGP
>Maldo_GDDH_05G1144000
MSSEGNPDPDAPTNTIPGGSSSAASRPRGRPRGAKSKPKPPIIITQDTPNALTSHIFEVSSGSDIVDSVKTYATRRGRGVCVLSGSGAVTNVNLRQPATAVLPLGSSSPVVAMHGRFEILSLTGTCLPPPAPPEASGLALFLAGGQGQIVGGSVVGPLRASGPVILIVVSFANAACDRLPLEEEE
>Maldo_GDDH_06G1003000
MAGYNINESASVSAASSAPTSTASPYVHPLFRPQLHLQLQQLHHHPIIPQQQQHHHQQEEQDDDDDQDDDQDHNITKIESSDTAATSSGGGGGGGGTGGSTRRPRGRPAGSKNKPKPPIIVTRDSPNALRSHVLEVSDGADIMDSVSIYARRRGRGVCVLSGSGTVTNVTLRQPAAPPGSVVTLHGRFELLSLSGTVLPPPAPPGAGGLSIFLSGGQGQVVGGNVVGPLMASGPVVLMAASFANAVFERLPLDDPEEGTTTPTGGGGGGSLQIHQPTGSQSSGVSGGLGDGTAGSSGGGGGGGGGAGLFNLGGNMAANYPFPGSDFFGWGGGSGSGSTPRPPF
>Maldo_GDDH_06G1033400
MAGLDLGSVPRYVHQLHRQDLHLQQQQQQQTDSEDDAIVKRSTGQFSGDDHHQGGLDLGGINGGSGDIVARRPRGRPPGSKNKPKPPVIITRESANTLRAHILEVGNGCDVFDCVATYARRRQRGICILSGSGTVTNVTLRQPAAAGAVVTLHGRFEILSLSGSFLPPPAPPGATSLTIFLAGGQGQVVGGSVVGELTAAGPVIVIASSFTNVAYERLPLDEEEQLQVQVPQGSGGSGGGGGGGSVGNNPFPDPSSGLPFFNLPLNMQNVQLPIDGWAGNGNNSGGRPLF
>Maldo_GDDH_06G1067800
MDTHSLPPPFHTRDFHLQQHPQFLHQQQNSEDEQTGSSGLNKGQKRERDMDNNDSGGNGGELGKELNVTMSGGDGSEMTRRPRGRPAGSKNKPKPPIIITRDSANALRSHVMEIADGCDIVESVATFARRRQRGVCIMSGTGTVTNVTLRQPASPGSVVTLHGRFEILSLAGSFLPPPAPPAATGLTIYLAGGQGQVVGGSVVGTLIASGPVVIMAASFSNAAYERLPLEEDEGQLPMQGGGGSVGSPTGVGHQNQQQQQPQHQQLLAEAANSNAPLFHGLHPNLLNSMELPAEAAYWATSRPPF
>Maldo_GDDH_07G1083600
MAGLDLGSASRFVHQQLQLPDLHLQRPPDSEDDHTTPNRNNLFSSDHHQNDVDDDNPHHQGLDLVTPNSGSGDSGGRRSRGRPPGSRNKPKPPVIITRESANTLRAHILEVTSGCDVFDSVGTYARKRQRGICVLSGSGMVTNVSLRQPTAAGAVVTLHGRFEILSLTGSFLPPPAPPGATSLTIFLAGGQGQVVGGNVVGALIASGPVIVIASSFTNVAYERLPLEEEEQLQMQQPLPQSSGGGGGGEGSGGGGASNPFPDPSSGLPFFNLPLNNMTHQLQVDSWGGNSAGRPPY
>Maldo_GDDH_07G1202700
MANRWWAGNVSMGGGGHVDSISSTPPSLHLRNTEEQLDDQDNTTPTNSSTSPHKQNNKHHEDGRDNNDLEGDDQGPNTGSGSHDSLEPGSSNRRPRGRPPGSKNKPKPPVVITKESPNALRSHVLEISSGSDIVDSIATFSQRRHRGVSVLSGSGIVANVTLRQPAAPTGVITLHGRFEILSLSGAFLPAPSPPGATGLTVYLAGGQGQVVGGTVMGALVASGPVMVIAATFTNATYERLPLEEEQGGEGGMQIQQQSGVNSAGTGANSGSRGVGEDPSAMAAYNLPPNLLANGGQIPHDVFWGPPPPRPPPSY
>Maldo_GDDH_08G1196300
MRGEYVDSKSDSQNIFSKLHHPNQQNPHHHNLHHHPHQFSSPFQVIPHRESQTSEEEDTSRTSSGTATVTTTNPSPHNPHPNSSSDPNNINNPSADGATIEVIRRPRGRPPGSKNKPKPPVIITRDSEPPMSPYILEVHSGNDVVEAVSRFCSRKNIGLCVLTGSGTVANVTLRQPSTTPGATVTFHGRFDILSISATFLSQSLPSCPVSNPSGFTISLAGPQGQIVGGLVAGALIAAGTVYLVAASFSNPSYHRLPVEDEVVRNSVVGEGHSPQVSGGAADSGGHAPQPSQTCGMTMYSGHLPTDVIWAPTARQPPPPPPY
>Maldo_GDDH_09G1151100
MAGGADLAAPSVVSKTVIDRRQDADKSNSHHRPGIDAMPMAPKLPKEVTPVPAGETLRRPRGRPAGSKNKPKPPIIVTRDSANALRAHAMEVSSGCDVSESLTNFARRKQRGICILSGSGCVTNVTLRQPASSGAIVTLHGRFEILSLLGSILPPPAPPGITGLTIYLAGAQGQVMGGGVVGALIASGPVVIMAASFMNATFDRLPQDEEEVAAALQNQHHQNGRHHHVDISDLYGLPQNLITNGNVPPEVYSWGSGRTMSKT
>Maldo_GDDH_10G1143600
MSGVDADPDAPTNTSPGAPSSAARRPRGRPPGAKNKPKPPLIIAQDTPNALTSHVLEVSSGSDVVESVMTYATRRGRGVCVLSGSGAVTNVNLRQPAVAVLPLGSSSTVLTMHGRFEILSLTGTCLPPPAPSGTSGLALYLAGGQGQVVGGSVVGPLRASGPVTLIVVSFANAVYDRLPLEEEEKEAPLPPLQATASQSSGVTGSGSGGDGYNLGMMRTFPGDVCGWNSGTS
>Maldo_GDDH_11G1193900
MADYGAGGGAAISLSQASADDSEHSPRSLPTLTGSASGGGGCSSSRHKNMVSPSGEIIISNSKKPRGRPPGSKNKPKAPIVITKDSEAAMKAVALEISGGSDVVETIEQYARRHHVGISVLSGSGTVLSVTLRHPAGPHAPSLSLQGPFNLLSLSGSYIDSFPTIITCSSSPAAGSAGGGSANVPTSGTCSLLACASFGICLAGAQGHVFGGIVGGKVVAAGTVIVVAATFQNPTLQRLPLPVESGDCGGGEYDRR
>Maldo_GDDH_12G1245400
MANRWWAGQVGLPGGGVVNETSAVAAAGSSPMKNLMKPDLGISMNTTGTSSLGGSGGDEDDNNSDDPKEGAIEVATRRPRGRPPGSKNKPKPPIFVTRDSPNALRSHVMEISSGADIADSVAQFARRRQRGVCVMSGSGTVINVTLRQPSAPGAVMALHGRFEILFLTGAFLPGPALPGSTGLTIYLAGGQGQVVGGSVVGPLVASGPVMVIAATFSNATYERLPLEEEEEQTGGGTSSGTAAGGAGSPPGIGGGGMGDPAALAGIYNLPSNMLPNGGQAQLSLDQQAAYSSWAHGQGGGRPPF
>Maldo_GDDH_13G1209900
MDPVVTNSPTLSKQRELEISINETNSGRSSGRDDDDDRDHDEPKEGAVEIGSRRPRGRPPGSKNKPKPPIFVTRDSPNSLRSHVMEVAGGADVAESVAQFARRRQRGVCVLSGSGSVANVTLRQPAAPGAVVALHGRFEILSLSGAFLPGPAPPGSTGLTVYLAGGQGQVVGGSVVGSLVAAGPVMVVAATFANATYERLPLEEDEEGGGSGGGGGGGGGGGGHNNGGSPTGGGSSGAQLGGGGHHQQQQLPDPSSGLPNIYSHHLPPNLIPNGGHGHLGHEAYANWAHSRPPF
>Maldo_GDDH_15G1384100
MKGEYVDSKSESQTIFSKLHHQNLHHPHPQHPHLHHAHQFSNPFQVIPHRECQTSEEEDTSRTSSGTATVTNTNPSPHNPHPTSSADPINNNNPSADGATIEVIRRPRGRPPGSKNKPKPPVIITRDSEPPMSPYILEVPSGNDVVEAVSRFCSRKSIGLCVLTGSGTVANVTLRQPSTTPGATVIFHGRFDILSISATFLPHSSPSCPVSIPSGFTISLAGPQGQIVGGLVGGALIAAGTVYLVAASFNNPSYHRLPVEDEVVRNSGSGEVHSPQLSGGAESGGHAPQPSQSCGMSMYSSQLPTDIIWAPTARQPPPPPY
>Maldo_GDDH_16G1212800
MDPVATNSSTLNKQRGLEISINENSGRSSGRDEDDDRDHTEPKEGAVEIGSRRPRGRPPGSKNKPKPPIFVTRDSPNSLRSHVMEVASGTDVAESVAQFARRRQRGMCILSGSGSVANVTLRQPAAPGAVVVLHGRFEILSLSGAFLPGPAPPGFTGLTVYLAGGQGQVVGGSVMGSLVAAGPVMVMAATFANATYERLPLEEDEEGGGGGGGHNNGGSPTGGGSSGTQLGSGGHHHQQQQLPDPSSGLPNIYSYHLPPNLIPNGGHGQLGHEAYANWAHS
>Maldo_GDDH_16G1275300
MAGLDLGSASRYVHQLHRQDLQLQQQHQQQTDSEDDAVANRSTGRFSSGDDHQGSLNLGGINGGSGEIVARRPRGRPPGSKNKPKPPVIITRESANTLRAHILEVGNGCDVFDCVATYARRRQRGICILSGSGTVTNVTLRQPAAVGAVVTLHGRFEILSLSGSFLPPPAPPGATSLTIFLAGGQGQVVGGSVVGELTTAGPVIVIASSFTNVAYERLPLDEEEQLQVQDPQGSGGTGGGGGGVGGVSVGNNPFPDPSSGLPFFNLPLNMQNVQLPFDGWAGDGNNSGDRPPF
>Maldo_GDDH_17G1138700
MAGGSDLAVPSVVSKTVIDRSQDADKSNSHHKPGNDAMLTAPKLPKAVTLVSAGETLRRPRGRPAGSKNKPKPPIIVTRDSANALRAHAMEVSSGCDVSETLTHFARRKQRGICILSGSGCVTNVTLRQPASSGAIVTLHGRFEILSLLGSILPPPAPPGITGLTIYLAGPQGQVVGGGVVGALIASGPVVIMAASFMNATFDRLPLDEDEVAVALQNQQYQNGRHHHLDISDLYGLPQNLITNW
>Maldo_Gala_04g007720
MDTHSLPPPFHTRDFHLHHQQQHPQFHHQQQNSEDEQTGSSGLNKGQKRERDIDNNDSGGNGGELGKELNVTMSGGDGSEMTRRPRGRPAGSKNKPKPPIIITRDSANALRTHVMEIADGCDIVESVATFARRRQRGVCIMSGTGTVTNVTLRQPASPGSIVTLHGRFEILSLAGSFLPPPAPPAATGLTIYLAGGQGQVVGGSVVGTLTASGPVVIMAASFSNAAYERLPLEEDEGQLPMQGGGGGSLGSPSGVGHQNQQQQQQQQQQQLMAEAANSNPPLFHGLPPNLLNSMQLPAEAAYWATGRPPF
>Maldo_Gala_06g000360
MAGYNINESASVSAASSAPTSTASPYVHPLFRPQLHLQLQQLHHHPIIPQQQQHHHQQEEQDDDDDQDDDQDHNITKIESSDTAATSSGGGGGGGGTGGSTRRPRGRPAGSKNKPKPPIIVTRDSPNALRSHVLEVSDGADIMDSVSIYARRRGRGVCVLSGSGTVTNVTLRQPAAPPGSVVTLHGRFELLSLSGTVLPPPAPPGAGGLSIFLSGGQGQVVGGNVVGPLMASGPVVLMAASFANAVFERLPLDDPEEGTTTPTGGGGGGSLQIHQPTGSQSSGVSGGLGDGTAGSSGGGGGGGGGAGLFNLGGNMAANYPFPGSDFFGWGGGSGSGSTPRPPF
>Maldo_Gala_06g003330
MAGLDLGSVPRYVHQLHRQDLHLQQQQQQQTDSEDDAIVKRSTGQFSGDDHHQGGLDLGGINGGSGDIVARRPRGRPPGSKNKPKPPVIITRESANTLRAHILEVGNGCDVFDCVATYARRRQRGICILSGSGTVTNVTLRQPASAGAVVTLHGRFEILSLSGSFLPPPAPPGATSLTIFLAGGQGQVVGGSVVGELTAAGPVIVIASSFTNVAYERLPLDEEEQLQVQVPQGSGGSGGGGGGGSVGNNPFPDPSSGLPFFNLPLNMQNVQLPIDGWAGNGNNSGGRPLF
>Maldo_Gala_07g007540
MAGLDLGSASRFVHQQLQLPDLHLQRPPDSEDDHTTPNRNNLFSSDHHQNDVDDDNPHHQGLDLVTPNSGSGDSGGRRSRGRPPGSRNKPKPPVIITRESANTLRAHILEVTSGCDVFDSVGTYARKRQRGICVLSGSGMVTNVSLRQPTAAGAVVTLHGRFEILSLTGSFLPPPAPPGATSLTIFLAGGQGQVVGGNVVGALIASGPVIVIASSFTNVAYERLPLEEEEQLQMQQPLPQSSGGGGGGEGSGGGGASNPFPDPSSGLPFFNLPLNNMTHQLQNDIITGK
>Maldo_Gala_08g017460
MRGEYVDSKSDSQNIFSKLHHPNQQNPHHHNLHHHPHQFSSPFQVIPHRESQTSEEEDTSRTSSGTATVTTTNPSPHNPHPNSSSDPNNINNPSADGATIEVIRRPRGRPPGSKNKPKPPVIITRDSEPPMSPYILEVHSGNDVVEAVSRFCSRKNIGLCVLTGSGTVANVTLRQPSTTPGATVTFHGRFDILSISATFLSQSLPSCPVSNPSGFTISLAGPQGQIVGGLVAGALIAAGTVYLVTASFTNPSYHRLPVEDEVVRNSGVGEGHSPQVSGGAADSGGHAPQPSQTCGMTMYSGHLPTDSAMVVNECGSYVTVK
>Maldo_Gala_09g013210
MAGGADLVAPSVVSKTVIDRRQDADKSNSHHRPGIDAMPMAPKLPKEVAPVPAGETLRRPRGRPAGSKNKPKPPIIVTRDSANALRAHAMEVSSGCDVSESLTNFARRKQRGICILSGSGCVTNVTLRQPASSGAIVTLHGRFEILSLLGSILPPPAPPGITGLTIYLAGAQGQVMGGGVVGALIASGPVVIMAASFMNATFDRLPQDEEEVAAALQNQHHQNGRHHHVDISDLYGLPQNLITNGNVPPEVYSWGSGRTMSKT
>Maldo_Gala_10g014110
MSGVDADPDAPTNTSPGAPSSAARRPRGRPPGAKNKPKPPLIIAQDTPNALTSHVLEVSSGSDVVESVMTYATRRGRGVCVLSGSGAVTNVNLRQPAVAVLPLGSSSTVLTMHGRFEILSLTGTCLPPPAPSGTSGLALYLAGGQGQVAAGGGGEGGSTTAIASNRFAIFGSDGQR
>Maldo_Gala_11g016760
MADYGAGGGAAISLSQASADDSEHSPRSLPTLTGSASGGGGCSSSRHKNMVSPSGEIIISNSKKPRGRPPGSKNKPKAPIVITKDSEAAMKAVALEISGGSDVVETIEQYARRHHVGISVLSGSGTVLSVTLRHPAGPHAPSLSLQGPFNLLSLSGSYIDSFPTIITCSSSPAAGSAGGGSANVPTSGTCSLLACASFGICLAGAQGHVFGGIVGGKVVAAGTVIVVAATFQNPTLQRLPLPVESGDCGGVVASPTPLSFRMNTSPAGHHHQIMAWGPPSRSPY
>Pyrco_DAP_Chr10v0.1_24605.1
MSGVDPDPDAPTNTSPGAPSSPARRPRGRPPGAKNKPKPPLIIAQDTPNALTSHVLEVSSGSDVVESVMTYATRRGRGVCVLSGSGAVANVNLRQPAAAVLPLGSSSTVLTMHGRFEILSLTGTCLPPPAPSETSGLALYLAGGQGQVVGGSVVGPLRASGPVTLIVASFANAVYDRLPLEEEEKEAPPPPLQATASQSSGVTGSGSGGDGYNLGMLRTFPGDVCGWNSGSS
>Pyrco_DAP_Chr17v0.1_44657.1
MAGGSDLVVPSVVSKTVIDRSQDADKSNSHHKPGNDAMLTAPKLPKAVTLVSEGETLRRPRGRPAGSKNKPKPPIIVTRDSANALRAHAMEVSSGCDVSESLTHFARRKQRGICILSGSGCVTNVTLRQPASSGAIVTLHGRFEILSLLGSILPPPAPPGITGLTIYLAGAQGQVVGGGVVGALIASGPVVIMAASFMNATFDRLPLDEDGVAVALQNQQYQNGRHHHLDVSDLYGLPQNLITNW
>Pyrco_DAP_Chr4v0.1_08734.1
MDTHSLPPPFHTRDFHLHHQQQHPQFHHQQQNSEDEQTGSSGLNKGQKRERDIDNNDSGGNGGELGKELNVTMSGGDGSEMTRRPRGRPAGSKNKPKPPIIITRDSANALRTHVMEIADGCDIVESVATFARRRQRGVCIMSGTGTVTNVTLRQPASPGSIVTLHGRFEILSLAGSFLPPPAPPAATGLTIYLAGGQGQVVGGSVVGTLIASGPVVIMAASFSNAAYERLPLEEDEGQLPMQSGGGGSLGSPSGVGHQNQQQQQQQQQQQLMAEAANSNPPLFHGLPPNLLNSMQLPAEAAYWATGRPPF
>Pyrco_DAP_Chr6v0.1_13609.1
MAGYNINESTSVSAASSAPTSTASPYVHPLFRPQLHLQLQQLHHHPIIPLQQQQQHHHHQQEEQDDDDDQDDDQDHNITKIESSDTAATSSGGGGGGGGTGGSTRRPRGRPAGSKNKPKPPIIVTRDSPNALRSHVLEVSDGADIMDSVSIYARRRGRGVCVLSGSGTVTNVTLRQPAAPPGSVVTLHGRFELLSLSGTVLPPPAPPGAGGLSIFLSGGQGQVVGGNVVGPLMASGPVVLMAASFANAVFERLPLDDPEEGTTTPTGGGGGGSLQIHQPTGSQSSGVSGGLGDGTAGSSGGGGGGGGGAGLFNLGGNMAANYPFPGSDFFGWGGGSGSGSTPRPPF
>Pyrco_DAP_Chr6v0.1_14249.1
MNTHSLPPPFHSRDFHLHHQQQNPQFLHQQQNSEDEQTGSSGLNKGQKRERDIDDNDSGGNGGELGKELNVTMSGGDGSEMTRRPRGRPAGSKNKPKPPIIITRDSANALRSHVMEIADGCDILESVATFARRRQRGVCIMSGTGTVTNVTLRQPASPGSIVTLHGRFEILSLAGSFLPPPAPPATTGLTIYLAGGQGQVVGGSVVGTLIASGPVVIMAASFSNAAYERLPLEEDEGQLPMQGGGGSVGSPTGAGHQNQQQQLLAEAANSNAPLFHGLPSNLLNSMQLPAEAAYWATGRPAF
>Pyrco_DAP_Chr7v0.1_16666.1
MAGLDLGSASRFVHQQLQLPDLHLQRPPDSEDDHTTPNRNNLFSSDHHQNDVDDDNPHQGLDLVTPNSGSGDSGGRRSRGRPPGSRNKPKPPVIITRESANTLRAHILEVTSGCDVFDSVGTYARKRQRGICVLSGSGMVTNVSLRQPTAAGAVVTLHGRFEILSLTGSFLPPPAPPGATSLTIFLAAGQGQVVGGNVVGALIASGPVIVIASSFTNVAYERLPLEEEEQLQMQQPLPQSSGGGGGGEGSGGGGASNPFPDPSSGLPFFNLPLNNMTHQLQVDSWGGNSAGRPPY
>Pyrco_DAP_Chr7v0.1_16680.1
MAGLDLGSASRFVHQQLQLPDLHLQRPPDSEDDHTTPNRNNLFSSDHHQNDVDDDNPHHQGLDLVTPNSGSGDSGGRRSRGRPPGSRNKPKPPVIITRESANTLRAHILEVTSGCDVFDSVGTYARKRQRGICVLSGSGMVTNVSLRQPTAAGAVVTLHGRFEILSLTGSFLPPPAPPGATSLTIFLAAGQGQVVGGNVVGALIASGPVIVIASSFTNVAYERLPLEEEEQLQMQQPLPQSSGGGGGGEGSGGGGASNPFPDPSSGLPFFNLPLNNMTHQLQVDSWGGNSAGRPPY
>Pyrco_DAP_Chr9v0.1_21848.1
MAGGADLAAPSVVLKTVIDRRQDADKSKSHHRPGIDAMLMAPKLPKEVAPVPEGETLRRPRGRPAGSKNKPKPPIIVTRDSANALRAHAMEVSSGCDVSESLTNFARRKQRGICILSGSGCVTNVTLRQPASSGAIVTLHGRFEILSLLGSILPPPAPPGITGLTIYLAGAQGQVMGGGVVGALIASGPVVIMAASFMNVTFDRLPLDEEEVAAALQNQQHQNGRHHHLDISDLYGLPQNLITNGNVPPEVYSWASGRTMSRT
>Pyrco_BP1_000649.1
MANRWWTGHVGLPGGGVVNETSAVAAAGSSPMKNIIKPDLGISMNNTGTSSLGGSGGDEDDNNSDDPKEGAIEVATRRPRGRPPGSKNKPKPPIFVTRDSPNALRSHVMEISNGADIASSVAQFARRRQRGVCVMSGSGTVTNVTLRQPSAPGAVMALHGRFEILSLTGAFLPGPAPPGSTGMTIYLAGGQGQVVGGSVVGPLVASGPVMVIAATFTNATYERLPLEEEEEQAGGGTSSGTAAGGVGSPPGIGGGGMGDPAALAGVYNFPPNLLPNGGGQTQLSHDQQAAYSSWAHGQGGGRPPF
>Pyrco_BP1_002284.1
MANRWWAGNVSMGGGGHVDSISSTPPSLHLRNTEEQLDDQDNTTTTPTNSSTSPHKQNNKHHEDGRDNNDLEGDDQGPNTGSGSHDSLEPGSSNRRPRGRPPGSKNKPKPPVVITKESPNALRSHVLEISSGSDIVDSIATFSQRRHRGVSVLSGSGIVANVTLRQPAAPTGVITLHGRFEILSLSGAFLPAPSPPGATGLTVYLAGGQGQVVGGTVMGALVASGPVIVIAATFTNATYERLPLEEEQGGEGGMQIPQEQQQSGVNSGSRGVGENASAMAVYNLPPNLLANGGQIPHDVFWGPPPPRPPSY
>Pyrco_BP1_005617.1
MSGVDPDPDAPTNTSPGAPSSPARRPRGRPPGAKNKPKPPLIIAQDTPNALTSHVLEVSSGSDVVESVMTYATRRGRGVCVLSGSGAVANVNLRQPAAAVLPLGSSSTVLTMHGRFEILSLTGTCLPPPAPSGTSGLALYLAGGQGQVVGGSVVGPLRASGPVTLIVASFANAVYDRLPLEEEEKEAPPPPLQATASQSSGVTGSGSGGDGYNLGMLRTFPGDVCGWNSGSS
>Pyrco_BP1_006134.1
MNTHSLPPPFHSRDFHLHHQQQHPQFLHQQQNSEDEQTGSSGLNKGQKRERDIDDNDSGGNGGELGKELNVTMSGGDGSEMTRRPRGRPAGSKNKPKPPIIITRDSANALRSHVMEIADGCDIVESVATFARRRQRGVCIMSGTGTVTNVTLRQPASPGSIVTLHGRFEILSLAGSFLPPPAPPATTGLTIYLAGGQGQVVGGSVVGTLIASGPVVIMAASFSNAAYERLPLEEDEGQLPMQGGGGSVGSPTGAGHQNQQQQLLAEAANSNAPLFHGLPSNLLNSMQLPAEAAYWATGRPAF
>Pyrco_BP1_007643.1
MAGLDLGSASRFVHQQLQLPDLHLQRPPDSEDDHTTPNRNNLFSSDHHQNDVDNDNPHQGFDLVTPNPGSGDSGGRRSRGRPPGSRNKLKPPVIITRESANTLRAHILEVSSGCDVFDSVGTYARKRQRGICVLSGSGMVTNVSLRQPSAAGAVLTLHGRFEILSLTGSFLPPPAPPGATSLTIFLAGGQGQVVGGNVVGSLIASGPVIVIASSFTNVAYERLPLEEEEQLQMQQPVPQSSGGGGGGGGDGSGGVGVSNPFPDPSSGLPFFNLPLNNMPHQLQVDNWGGNSAGRPPY
>Pyrco_BP1_007779.1
MADSGAGGAAAISLPQASDDDSMHSPRSVPTLSGGASGGGGGRCSSSGHKNMVSPSGDIIISNSKKPRGRPPGSKNKPKPPIVITKDSGSAMKAVVLEISAGSDVVETIVQYARRRHVGISVLSGSGAVLNVKLRHPAGPHEPSLSLQGPFNLLSLSGSYIDSFPAVITCSSSPSAAGGDGGSAVVPTSGTCSLLACSSFTVCLAGAQGHVFGGIVGGKVVAASTVMVVAATFLDPTLQRLPLTVEGGGEYEGEEDTKPCINEKSCHTYGGGGGRSSGVASPTCQMNTSPPDHHHQVMAWGPPSRTPY
>Pyrco_BP1_010463.1
MAGLDLGSASRYVHQLHRQDLQLQRQHQQQTDSEDDAVANRSTGQFSSGDDHQGGLNLGGINGGSGEIVVRRPRGRPPGSKNKPKPPVIITRESANTLRAHILEVGNGCDVFDCVATYARRRQRGICILSGSGTVTNVTLRQPAAVGAVVTLHGRFEILSLSGSFLPPPAPPGATSLTIFLAGGQGQVVGGSVVGELTAAGPVIVIASSFTNVAYERLPLDEEEQLQVQDPQGSGGSGGGGGGVGGGSVENNPFPDPSSGLPFFNLPLNMQNVQLPIDGWAEDGNNSGGRPPF
>Pyrco_BP1_010795.1
MAGLDLGSASRFVHQQLQLPDLHLQRPPDSEDDHTTPNRNNLFSSDHHQNDVDDDNPHHQGLDLVTPNSGSGDSGGRRSRGRPPGSRNKPKPPVIITRESANTLRAHILEVTSGCDVFDSVGTYARKRQRGICVLSGSGMVTNVSLRQPTAAGAVVTLHGRFEILSLTGSFLPPPAPPGATSLTIFLAAGQGQVVGGNVVGALIASGPVIVIASSFTNVAYERLPLEEEEQLQMQQPLPQSSGGGGGGEGSGGGGASNPFPDPSSGLPFFNLPLNNMTHQLQVDSWGGNSAGRPPY
>Pyrco_BP1_012381.1
MDPVVTNSPTLSKQRELEISINENNSGRSSGRDDDDDREHDEPKEGAVEIGSRRPRGRPPGSKNKPKPPIFVTRDSPNSLRSHVMEVAGGADVAESVAQFARRRQRGVCVLSGSGSVANVTLRQPAAPGAVVALHGRFEILSLSGAFLPGPAPPGSTGLTVYLAGGQGQVVGGSVVGSLVAAGPVMVVAATFANATYERLPLEEDEEGGGSGGGGGRHNNGGSPTGGGSSGAQLGSGGHQQQQQLPDPSSGLPNIYSHHLPPNLIPNGGHGHLGHEAYANWAHSRPPF
>Pyrco_BP1_014966.1
MKGEYVDSKSESQNIFSKLHHQNLHHPHPQHPHLHHHPHQFSNPFQVIPHRECQTSEEEDTSRTSSGTATVTNTNPSPHNPHPTSSADPINNNNPSADGATIEVIRRPRGRPPGSKNKPKPPVIITRDSEPPMSPYILEVPSGNDVVEAVSRFCSRKNIGLCVLTGSGTVANVTLRQPSTTPGATVIFHGRFEILSISATFLPRSSPSCPISIPSGFTISLAGPQGQIVGGLVAGALTAAGTVYLVAASFNNPSYHRLPVEDEVVRNSGSGEVHSPQLSGGAESGGHAPQPSQSCGMSMYSSHMPTDIIWAPTARQPPPPPY
>Pyrco_BP1_016806.1
MANRWWAGQVGLPGGGAVNETSAVAGAGSSPMKNLMKPDLGISMNTTGTSSLGGSGGDEDDNNSDDPKEGAIEVATRRPRGRPPGSKNKPKPPIFVTRDSPNALRSHVMEISSGADIADSVAQFARRRQRGVCVMSGSGTVINVTLRQPSAPGAVMALPGRFEILSLTGAFLPGPALPGSTGLTIYLAGGQGQVVGGSVVGPLVASGPVMVIAATFSNATYERLPLEEEEEQTGGGTSSGTAAGGAGSPPGIGGGGMGDPAALAGVYNLPSNMLPNLSLDQQAAYSSWAHGQGGGRPPF
>Pyrco_BP1_017607.1
MSSGGDPDPDAPTNTIPGASSSAASRPRGRPRGAKSKPKPPIIITQDTPNTLTSHIFEVSSGSDIVDSVKTYTTRRGRGVCVLSGSGAVTNVNLRQPATAVLPVGSSSPVVAMHGRFEILSLTGTCLPPPAPPEASGLALFLAGGQGQIVGGSVVGPLRASGPVILIVVSFANAACDRLPLEEEE
>Pyrco_BP1_018252.1
MAGLDLGSVPRYVHQLHRQDLHLQQQQQQQQTDSEDDAVVKRSTGQFLGDDHHQGGLDLGGINGGSGDIVARRPRGRPPGSKNKPKPPVIITRESANTLRAHILEVGNGCDVFDCVATYARRRQRGICILSGSGTVTNVTLRQPAAAGAVVTLHGRFEILSLSGSFLPPPAPPGATSLTIFLAGGQGQVVGGSVVGELTAAGPVIVIASSFTNVAYERLPLDEEEQLQVQVPQGSGGSGGGGGGGGSVGNNPFPDPSSGLPFFNLPLNMQNVQLPIDGWAGNGNNSGGRPPF
>Pyrco_BP1_018464.1
MAGYNINESTSVSAASSAPTSTASPYVHPLFRPQLHLQLQQLHHHPIIPLQQQQQHHHHQQEEQDDDDDQDDDQDHNITKIESSDTAATSSGGGGGGGGTGGSTRRPRGRPAGSKNKPKPPIIVTRDSPNALRSHVLEVSDGADIMDSVSIYARRRGRGVCVLSGSGTVTNVTLRQPAAPPGSVVTLHGRFELLSLSGTVLPPPAPPGAGGLSIFLSGGQGQVVGGNVVGPLMASGPVVLMAASFANAVFERLPLGDPEEGTTTPTGGGGGGSLQIHQPTGSQSSGVSGGLGDGTAGSSGGGGGGGGGGGAGLFNLGGNMAANYPFPGSDFFGWGGGSGSGSTPRPPF
>Pyrco_BP1_018594.1
MDPVAAHGRPIPPPFLSRDLHLHPHHQFQQHLHPHHLNHQNSEDEQNSRGIKRDRGGGDENSAGGTTSLEGKDQLGSTSAGEAEITRRPRGRPAGSKNKAKPPIIITRDSANALRSHVMEVANGCDIMESVSTFARRRQRGVCILSGSGTVTNVTLRQPASPGAVVTLHGRFEILSLSGSFLPPPAPPATSCLTIYLAGGQGQVVGGGVVGPLLASGPVVIMAASFGNAAYERLPLEEEEEPAVAGQVQGSGGSLGSPGIGGQEHQQQSLQQQQQQQQQQQLLQDPNAPSLFHGMPQSLLNQLPADAYWGTARPPY
>Pyrco_BP1_021315.1
MANRWWAGNVSMGGGGGHVDSISSTPPSLHLRNTEEQLDDQNNTTTPTNSSTSPHKQNKKHREDDRDNNDQEGDDQGPNTGSGSHDSLEPGSSNRRPRGRPPGSKNKPKPPIVITKESPNALRSHVLEISSGSDIVDSIATFAQRRHRGVSVLSGTGIVANVTLRQPAAPTGVITLHGRFEILSMSGAFLPSPSPPGATGLTVYLAGGQGQVVGGTVMGALVASGPVMVIAATFTNATYERLPLEEEQGGEGGMQLEQQQQQQQQQQSGVNSAGTGANSSSQGLGEHTSAMAVYNLPSNLLANGGQIPQEIFWGPPPPRPPPPSY
>Pyrco_BP1_022932.1
MRGEYVDSKSDSQNIFSKLHHPNQQNPHHQHLHHHAHQFSSPFQVIPLRESQTSEEEDTSRTSSGTATITTTNPSPHNPHPNSSSDPNNINNPSADGATIEVIRRPRGRPPGSKNKPKPPVIITRDSEPPMSPYILEVHSGNDVVEAVSRFCSSKNIGLCVLTGSGTVANVTLRQPSTTPGATVTFHGRFDILSISATFLSQSLPSCPVSNPSGFTISLAGPQGQIVGGLVAGALIAAGTVYLVAASFTNPSYHRLPVEDEVVRNSGEGEGHSPQVSGGAAESGGHAPQPSQTCGMTMYSGHLPTDVIWVPTARQPPPPRPY
>Pyrco_BP1_026984.1
MDPIAARGRPLPPPFLSRDLHLHPHHQFPQLHPHHLNHQNSEDEQNSSGINRGIKRDRGGGDENSAAATTSLEGKNQLGYTSAGEAEITRRPRGRPAGSRNKAKPPIIITRDSANVLRSHVMEVANGCDIMDSVSTFARRKQRGVCILSGSGTVTNVTLRQPASPGAVVTLHGRFEILSLSGSFLPPPAPPATSGLTIYLAGGQGQVVGGPVVGPLLASGPVVIMAGSFGNAAYERLPLEEEEELAAAGQVQGSGRSLGSPGVGGQEHQQQQQQLLQDPNAPSLFHGMPQSLLNQLPADAYWGTARPPY
>Pyrco_BP1_028086.1
MDPVATNSPTLNKQRGLEISINENSGRDEDDGRDHTEPKEGAVEIGSRRPRGRPPGSKNKPKPPIFITQDSPNSLRSHVMEVASGTDVAESVAQFARRRQRGMCILSGSGSVTNVTLRQPAAPGAVVALHGRFEILSLSGAFLPGPALPGSTGLTVYLAGGQGQVVGGSVMGSLVAAGPVMVVAATFANATYERLPLEEDEEGEGGGGGHNNGGSPTGGGSSGTQLGSGGHHQQQQQLPDPSSGLPNIFSHHLPPNLIPNGGHGQLGHEAYANWAHSRLPF
>Pyrco_BP1_029824.1
MADYGDGGGAATSLSQASADDSEHSPRSVPTLIGSASGGGGGGCSSSRHKNMVSPSGEIIISNSKKSRGRPPGSKNKPKAPIVITKDSEAAMKAVVLEISGGSDVVETIEQYARRHHVGISVLSGSGTVLSVTLRHPAGPHAPSLSLQGPFNLLSLSGSYVDAFPTIITCSSSPAAGSAGGGDGGGGSANVPTSGTCSLLACASFGICLAGAQGHVFGGIVGGKVVAASTVMVVAATFQNPTLQRLPLPVESGDCGGGEYDRR
>Pyrco_BP1_029933.1
MDTHSLPPPFHTRDFHLHHQQQHPQFHHQQQNSEDEQTGSSGLNKGQKRERDIDNNDSGGNGGELGKELNVTMSGGDGSEMTRRPRGRPAGSKNKPKPPIIITRDSANALRTHVMEIADGCDIVESVATFARRRQRGVCIMSGTGTVTNVTLRQPASPGSIVTLHGRFEILSLAGSFLPPPAPPAATGLTIYLAGGQGQVVGGSVVGTLIASGPVVIMAASFSNAAYERLPLEEDEGQLPMQSGGGGSLGSPSGVGHQNQQQQQQQQQQQLMAEAANSNPPLFHGLPPNLLNSMQLPAEAAYWATGRPPF
>Pyrco_BP1_043774.1
MAGGSDLVVPSVVSKTVIDRSQDADKSNSHHKPGNDAMLTAPKLPKAVTLVSEGETLRRPRGRPAGSKNKPKPPIIVTRDSANALRAHAMEVSSGCDVSESLTHFARRKQRGICILSGSGCVTNVTLRQPASSGAIVTLHGRFEILSLLGSILPPPAPPGITGLTIYLAGAQGQVVGGGVVGALVASGPVVIMAASFMNATFDRLPLDEDEVAVALQNQQYQNGRHHHLDVSDLYGLPQNLITNW
>Pyrco_BP_DH_01g15920
MANRWWAGNVSMGGGGGHVDSISSTPPSLHLRNTEEQLDDQNNTTTPTNSSTSPHKQNKKHREDDRDNNDQEGDDQGPNTGSGSHDSLEPGSSNRRPRGRPPGSKNKPKPPIVITKESPNALRSHVLEISSGSDIVDSIATFAQRRHRGVSVLSGTGIVANVTLRQPAAPTGVITLHGRFEILSMSGAFLPSPSPPGATGLTVYLAGGQGQVVGGTVMGALVASGPVMVIAATFTNATYERLPLEEEQGGEGGMQLEQQQQQQQQSGVNSAGTGANSSSQGLGEHSSAMAVYNLPSNLLANGGQIPQDIFWGPPPPRPPPPSY
>Pyrco_BP_DH_02g19880
MAGLDLGSASRFVHQQLQLPDLHLQRPPDSEDDHTTPNRNNLFSSDHHQNDVDNDNPHQGFDLVTPNPGSGDSGGRRSRGRPPGSRNKLKPPVIITRESANTLRAHILEVSSGCDVFDSVGTYARKRQRGICVLSGSGMVTNVSLRQPSAAGAVLTLHGRFEILSLTGSFLPPPAPPGATSLTIFLAGGQGQVVGGNVVGSLIASGPVIVIASSFTNVAYERLPLEEEEQLQMQQPVPQSSGGGGGGDGSGGVGVSNPFPDPSSGLPFFNLPLNNMPHQLQVDNWGGNSAGRPPY
>Pyrco_BP_DH_03g12200
MADSGAGGAAAISLPQASDDDSMHSPRSVPTLSGGASGGGGGRCSSSGHKNMVSPSGDIIISNSKKPRGRPPGSKNKPKPPIVITKDSGSAMKAVVLEISAGSDVVETIVQYARRRHVGISVLSGSGAVLNVKLRHPAGPHEQSLSLQGPFNLLSLSGSYIDSFPAVITCSSSPSAAGGDGGSAVVPTSGTCSLLACSSFTVCLAGAQGHVFGGIVGGKVVAASTVMVVAATFLDPTLQRLPLTVEGGGEYEGEEDTKPCINEKSCHTYGGGGGGRSSGVASPTCQMNTSPPDHHHHQVMAWDPPSRTPY
>Pyrco_BP_DH_04g06790
MDTHSLPPPFHTRDFHLHHQQQHPQFHHQQQNSEDEQTGSSGLNKGQKRERDIDNNDSGGNGGELGKELNVTMSGGDGSEMTRRPRGRPAGSKNKPKPPIIITRDSANALRTHVMEIADGCDIVESVATFARRRQRGVCIMSGTGTVTNVTLRQPASPGSIVTLHGRFEILSLAGSFLPPPAPPAATGLTIYLAGGQGQVVGGSVVGTLIASGPVVIMAASFSNAAYERLPLEEDEGQLPMQSGGGGSLGSPSGVGHQNQQQQQQQQQQQLMAEAANSNPPLFHGLPPNLLNSMQLPAEAAYWATGRPPF
>Pyrco_BP_DH_04g20250
MANRWWTGHVGLPGGGVVNETSAVAAAGSSPMKNIIKPDLGISMNNTGTSSLGGSGGDEDDNNSDDPKEGAIEVATRRPRGRPPGSKNKPKPPIFVTRDSPNALRSHVMEISNGADIASSVAQFARRRQRGVCVMSGSGTVTNVTLRQPSAPGAVMALHGRFEILSLTGAFLPGPAPPGSTGMTIYLAGGQGQVVGGSVVGPLVASGPVMVIAATFTNATYERLPLEEEEEQAGGGTSSGTAAGGVGSPPGIGGGGMGDPAALAGVYNFPPNLLPNGGGQTQLSHDQQAAYSSWAHGQGGGRPPF
>Pyrco_BP_DH_05g13830
MSSGGDPDPDAPTNTIPGASSSAASRPRGRPRGAKSKPKPPIIITQDTPNTLTSHIFEVSSGSDIVDSVKTYTTRRGRGICVLSGSGAVTNVNLRQPATAVLSVGSSSPVVSMHGRFEILSLTGTCLPPPAPPEASGLALFLAGGQGQIVGGSVVGPLRASGPVILIVVSFANAACDRLPLEEEE
>Pyrco_BP_DH_06g00310
MAGYNINESTSVSTASSAPTSTASPYVHPLFRPQLHLQLQQLHHHPIIPLQQQQQHHHHQQEEQDDDDDQDDDQDHNITKIESSDTAATSSGGGGGGGGTGGSTRRPRGRPAGSKNKPKPPIIVTRDSPNALRSHVLEVSDGADIMDSVSIYARRRGRGVCVLSGSGTVTNVTLRQPAAPPGSVVTLHGRFELLSLSGTVLPPPAPPGAGGLSIFLSGGQGQVVGGNVVGPLMASGPVVLMAASFANAVFERLPLGDPEEGTTTPTGGGGGGSLQIHQPTGSQSSGVSGGLGDGTAGSSGGGGGGGGGGGAGLFNLGGNMAANYPFPGSDFFGWGGGSGSGSTPRPPF
>Pyrco_BP_DH_06g02760
MAGLDLGSVPRYVHQLHRQDLHLQQQQQQTDSEDDAVVKRSTGQFSGDDHHQGGLDLGGINGGSGDIVARRPRGRPPGSKNKPKPPVIITRESANTLRAHILEVGNGCDVFDCVATYARRRQRGICILSGSGTVTNVTLRQPAAAGAVVTLHGRFEILSLSGSFLPPPAPPGATSLTIFLAGGQGQVVGGSVVGELTAAGPVIVIASSFTNVAYERLPLDEEEQLQVQVPQGSGGSGGGGGGGGSVGNNPFPDPSSGLPFFNLPLNMQNVQLPIDGWAGNGNNSGGRPPF
>Pyrco_BP_DH_06g06490
MNTHSLPPPFHSRDFHLHHQQQHPQFLHQQQNSEDEQTGSSGLNKGQKRERDIDDNDSGGNGGELGKELNVTMSGGDGSEMTRRPRGRPAGSKNKPKPPIIITRDSANALRSHVMEIADGCDIVESVATFARRRQRGVCIMSGTGTVTNVTLRQPASPGSIVTLHGRFEILSLAGSFLPPPAPPATTGLTRTGLPAARHSNHRTSPWINRRVHLLCHHHLRMLYQDVSSPTM
>Pyrco_BP_DH_07g11310
MDPIAARGRPLPPPFLSRDLHLHPHHQFPQLHPHHLNHQNSEDEQNSSGINRGIKRDRGGGDENSAAATTSLEGKNQLGYTSAGEAEITRRPRGRPAGSKNKAKPPIIITRDSANVLRSHVMEVANGCDIMDSVSTFARRKQRGVCILSGSGTVTNVTLRQPASPGAVVTLHGRFEILSLSGSFLPPPAPPVTSGLTIYLAGGQGQVVGGPVVGPLLASGPVVIMAGSFGNAAYERLPLEEEEELAAAGQVQGSGMSLGSPGVGGQEHQQQQQQLLQDPNAPSLFHGMPQSLLNQLPADAYWGTARPPY
>Pyrco_BP_DH_07g18970
MANRWWAGNVSMGGGGHVDSISSTPPSLHLRNTEEQLDDQDNTTTTPTNSSTSPHKQNNKHHEDGRDNNDLEGDDQGPNTGSGSHDSLEPGSSNRRPRGRPPGSKNKPKPPVVITKESPNALRSHVLEISSGSDIVDSIATFSQRRHRGVSVLSGSGIVANVTLRQPAAPTGVITLHGRFEILSLSGAFLPAPSPPGATGLTVYLAGGQGQVVGGTVMGALVASGPVIVIAATFTNATYERLPLEEEQGGEGGMQIPQEQQQSGVNSGSRGVGENASAMAVYNLPPNLLANGGQIPHDVFWGPPPPRPPSY
>Pyrco_BP_DH_08g16870
MRGEYVDSKSDSQNIFSKLHHPNQQNPHHQHLHHHAHQFSSPFQVIPLRESQTSEEEDTSRTSSGTATITTTNPSPHNPHPNSSSDPNNINNPSADGATIEVIRRPRGRPPGSKNKPKPPVIITRDSEPPMSPYILEVHSGNDVVEAVSRFCSSKNIGLCVLTGSGTVANVTLRQPSTTPGATVTFHGRFDILSISATFLSQSLPSCPVSNPSGFTISLAGPQGQIVGGLVAGALIAAGTVYLVAASFTNPSYHRLPVEDEVVRNSGEGEGHSPQVSGGAAESGGHAPQPSQTCGMTMYSGHLPTDVIWVPTARQPPPPRPY
>Pyrco_BP_DH_09g07090
MAGGADLAAPSVVLKTVIDRRQDADKSKSHHRPGIDAMLMAPKLPKEVAPVPEGETLRRPRGRPAGSKNKPKPPIIVTRDSANALRAHAMEVSSGCDLSESLTNFARRKQRGICILSGSGCVTNVTLRQPASSGAIVTLHGRFEILSLLGSILPPPAPPGITGLTIYLAGAQGQVIGGGVVGALIASGPVVIMAASFMNVTFDRLPLDEEEVAAALQNQQHQNGRHHHLDISDLYGLPQNLIDH
>Pyrco_BP_DH_10g12360
MSGVDPDPDAPTNTSPGAPSSPARRTRGRPPGAKNKPKPPLIIAQDTPNALTSHVLEVSSGSDVVESVMTYATRRGRGVCVLSGSGAVANVNLRQPAAAVLPLGSSSTVLTMHGRFEILSLTGTCLPPPAPSGTSGLALYLAGGQGQVVGGSVVGPLRASGPVTLIVASFANAVYDRLPLEEEEKEAPPPPLQATASQSSGVTGSGSGGDGYNLGMLRTFPGDVCGWNSGSS
>Pyrco_BP_DH_12g22490
MANRWWAGQVGLPGGAVNETSAAAGAGSSPMKNLMKPDLGISMNTTGTSSLGGSGGDEDDNNSDDPKEGAIEVATRRPRGRPPGSKNKPKPPIFVTRDSPNALRSHVMEISSGADIADSVAQFARRRQRGVCVMSGSGTVINVTLRQPSAPGAVMALHGRFEILSLTGAFLPGPALPGSTGLTIYLAGGQGQVVGGSVVGPLVASGPVMVIAATFSNATYERLPLEEEEEQTGGGTSSGTAAGGAGSPPGIGGGGMGDPAALAGVYNLPSNMLPNLSLDQQAAYSSWAHGQGGGRPPF
>Pyrco_BP_DH_13g18250
MDPVVTNSPTLSKQRELEISINENNSGRSSGRDDDDDRDHDEPKEGAVEIGSRRPRGRPPGSKNKPKPPIFVTRDSPNSLRSHVMEVAGGADVAESVAQFARRRQRGVCVLSGSGSVANVTLRQPAAPGAVVALHGRFEILSLSGAFLPGPAPPGSTGLTVYLAGGQGQVVGGSVVGSLVAAGPVMVMAATFANATYERLPLEEDEEGGGSGGGGGGHNNGGSPTGGGSSGAQLGSGGHQQQQQLPDPSSGLPNIYSHHLPPNLIPNGGHGHLGHEAYANWAHSRPPF
>Pyrco_BP_DH_17g13180
MKGKVSWEVGSESDIAVLILLSGSFFLVCCIKLLLEMLVRAQTGSLMAGGSDLVVPSVVSKTVIDRSQDADKSNSHHKPGNDAMLTAPKLPKAVTLVSEGETLRRPRGRPAGSKNKPKPPIIVTRDSANALRAHAMEVSSGCDVSESLTHFARRKQRGICILSGSGCVTNVTLRQPASSGAIVTLHGRFEILSLLGSILPPPAPPGITGLTIYLAGAQGQVVGGGVVGALIASGPVVIMAASFMNATFDRLPLDEDGVAVALQNQQYQNGRHHHLDVSDLYGLPQNLITNWSKTFELQEIDVCISNIKLYRKSFEFPYFLFFSFHHLYKIQLIYFTSVLCLQFVHKFSLARTLISRMVI
>Pruav_sc0000027.1_g230.1.mk
MDSAATNSAALNKQRELEISINENNSGRSSGGDEDRDQDEPKEGAVEIGSRRPRGRPPGSKNKPKPPIFVTRDSPNSLRSHVMEVAGGADVAESVAQFARRRQRGVCVLSGSGSVANVTLRQPAAPGAVVALQGRFEILSLSGAFLPGPAPPGSTGLTVYLAAGNGQVVGGSVVGSLVAAGPVMVVAATFANATYERLPLEEDEEGGGSGGGGHNNGGSGNSPTGGGSSGAQLGSGGHQHQQQLPDPSSGGLPNIYSHHLPPNLIPNGGHGQLGHEAYAWARPPY
>Pruav_sc0000072.1_g200.1.mk
MDPVAAHGRPLPPSFLSRDLHLHPHHQFQHHLQHNNHNSEDEQNSSGGGGLISRGIKRDRDENTSAATTSLDGKELGSTSAGEGEITRRPRGRPAGSKNKAKPPIIITRDSANALRSHVMEVANGCDIMDSVSTFARRRQRGVCILSGSGTVTNVTIRQPASPGSVVTLHGRFEILSLSGSFLPPPAPPAASGLTIYLAGVQGQVVGGGVVGPLLASGPVVIMAASFGNAAYERLPLEEEDPATAGQVPGSGPLGSPGVGGQEHQQQSIQQHQQQQQQLLQDPNAPSLFHGMPQSLLNSCQLPAEGYWGTARPPY
>Pruav_sc0000257.1_g1160.1.mk
MKGEYVDTKGETQSMFSKLHHPHHLQHQTQQHHQTQTQQHQHHHFPNPFQAITTHRECQTSEEEDTSRTSSGTATVTTNPSAQNPKSSAAADPSNPSADGATIEVIRRPRGRPPGSKNKPKPPVIITRDSEPPMSPYILEVPGGSDVVEAVSRFCCRKNIGLCILTGSGTVANVTLRQPSTTPGATVTFHGRFDILSISATFLPQTTPSCPVSVPSGFTISLAGPQGQIVGGLVAGALVAAGTVYVIAASFNNPSYHRLPGEDEAVRNSGSGDPHSPPLSGGVESGGHAPQPSQSCGMSMYSCHLPTDVLWAPTARQPPPPPPY
>Pruav_sc0000378.1_g070.1.mk
MAADYGGGVRAISLSQGGRNSDDDDGSSDHSPRSASGGVVVVRGGSSSSKSKFASPSGEIIMSKKPRGRPPGSKNKPKPPIVITKGSEAAVKPVGLEISAGSDVIEAIIQYARRRHVGISVLSGSGAVSNVTLIHPAGPHHHPNAPSLLSLLHGPFNLLSLSGSFMDAVPATPTCSPSASSKVASAGGCSLLGSGSFGICLAGAQGQVFGGIVGGKVVAASTVVVVGATFVNPKVLRLPLPGDDHDDHDHGVEGGAPAAEYEAQETKPCVNVENHCSVYGGGGVASSTPMNCQITSVPDQVMPWGPPSRPPY
>Pruav_sc0000396.1_g710.1.mk
MANRWWAGQVGLSGGVNETSAAATNSPMKNIIKPDLGISMNNNTGTSSLGGSGGDDDDDRDNNSDDPKEGAIEVATRRQRGRPPGSKNKPKPPIFVTRDSPNALRSHVMEISNGADIADSVARFARTRQRGVCVLSGSGTVTNVTIRQTSPAGSVMALHGRFEILSLTGAFLPGPAPPGSTGMTIYLAGVQGQVVGGSVVGPLVASGPVMVIAATFSNATYERLPLEEEEEVGGNNSGQAAGGGGSSPGIGGSGGGMGDPSMGVGVYNLPPNLLPNGGGQALSHDQGAAYSSWAHGQGGGRPPF
>Pruav_sc0000428.1_g380.1.mk
MAGGADLPVPSVVSKTAIDRSQDADKSNSHHRPGIDAILMAPKLPKAVPPISAAAEGESIRRPRGRPAGSKNKPKPPIIVTRDSANALRAHAMEVSSGCDVSESLTNFARRKQRGICILSGSGCVTNVTLRQPASCGAIVTLHGRFEILSLLGSILPPPAPPGITGLTIYLAGAQGQVVGGSVVGALIASGPVVIMAASFMNATFDRLPLDEDEVAAALQNQQYQNGRHHHLDSSDLYGLPPNLLTNGNVPPEVYSWASGRTMSKT
>Pruav_sc0000503.1_g610.1.mk
MAGLDLGSASRFVHQQLQIPDLHLQRPPDSEDDHNTPNRNNLFSSDHHQNDVDDDNPNHQGLDLVTPNPGSGDSGGRRSRGRPPGSRNKPKPPVIITRESANTLRAHILEVSSGSSRLHGRFEILSLTGSFLPPPAPPGATSLTIFLAGGSGQVMGGNVVGALIASGPVIVIASSFTNVAYERLPLEEEEQLQMQQPVPQSSGGGGSGGGGGGITNPFPDPSSGLPFFNLPLNNMPHQLQVDSWGGNSAGRPPY
>Pruav_sc0000554.1_g450.1.mk
MANRWWAGNAAMGGGHVDSISSTPPSLHLRSTEEQLDDHNTTNTPTNSSTSNPTTTPHKQNHEHHEDGRDNNDLEADNQDPNTGSGSQDSLEPGSSNRRPRGRPPGSKNKPKPPIIITKESPNALRSHVLEISSGSDIVDSIATFAQRRHRGVSVLSGSGIVANVTLRHPAAPSGVITLHGRFEILSLSGAFLPSPSPPGATGLTVYLAGGQGQVVGGTVMGALVASGPVMVIAATFTNATYERLPLEDEQAGEGGMQVQQQQQQQQQSGVNSAGTGGNSGSQGLGEHTSSMAMYNLPPNLLPNGQMPPDVFWGPPPPRPPPPSY
>Pruav_sc0000600.1_g990.1.br
MAGYNESLSTTSAPTASRYVHQLFRPDLHLQVHQQQQQLHHHHPQQQSSDSHHQDDQDHNNNKIIESSDTAATSSGGGGDGGGGSGSGGPTRRPRGRPAGSKNKPKPPIIVTRDTPNALRSHVLEISAGADIMESVSIYARRRGRGVCVLSGSGTVANVTLRQPAGSVVTLHGRFEILSLSGTVLPPPAPPGAGGLSIFLAGVQGQVVGGCVVGPLLASGPVVLMAASFGNAVFERLPLDDPEEGTPGGNGGGGGLQVQQPTASQSSGVTGGLGEGTVGNSGGGAGLFNLGGNIAANYPFSGPDLFGWGGGSTPRPPF
>Pruav_sc0001428.1_g360.1.mk
MAGLDLGSAPRYVHQLHRQDLHLQQQQTDSEDDAVVNRSTGQFSAEDHHQGLDLGGINPGQGDIVARRPRGRPPGSKNKPKPPVIITRESANTLRAHILEVGNGCDVFDCVATYARRRQRGICILSGSGTVTNVSLRQPAAAGSVVTLHGRFEILSLSGSFLPPPAPPGATSLTIFLAGVQGQVVGGSVVGELTAAGPVIVIASSFTNVAYERLPLDEEEQLQVQLPQGSGGSGGGGGGGGVGNNPFPDPSSGLPFFNLPLNMQNVQLPIDGWAGNNSGGRPPF
>Pruav_sc0002862.1_g560.1.mk
MDTHSLPPPFHTRDFHLQHHPQFHQQQQNSEDEQTGSSGLNNKGQKRERDMDNDSGGNGGDLGKELNVTISGGDGSEMTRRPRGRPAGSKNKPKPPIIITRDSANALRTHVMEIADGCDIVESVATFARRRQRGVCIMSGTGTVTNVTIRQPASPGSIVTLHGRFEILSLAGSFLPPPAPPAATGLTIYLAGGGGQVVGGSVVGTLIASGPVVIMAASFSNAAYERLPLEEDEGQLPMQGGGGGSLGSPSGVGHQQQQHQQQQQQQQLLAEAANTNAPLFHGLPPNLLNSMQLPAEAAYWATGRPPY
>Pyrusco0g009230.1
MDPVATNSPTLNKQRGLEISINENSGRDEDDGRDHTEPKEGAVEIGSRRPRGRPPGSKNKPKPPIFITQDSPNSLRSHVMEVASGTDVAESVAQFARRRQRGMCILSGSGSVTNVTLRQPAAPGAVVALHGRFEILSLSGAFLPGPALPGSTGLTVYLAGGQGQVVGGSVMGSLVAAGPVMVVAATFANATYERLPLEEDEEGEGGGGGHNNGGSPTGGGSSGTQLGSGGHHQQQQQLPDPSSGLPNIFSHHLPPNLIPNGGHGQLGHEAYANWAHSRLPF
>Pyrusco0g022130.1
MDPIAARGRPLPPPFLSRDLHLHPHHQFPQLHPHHLNHQNSEDEQNSSGINRGIKRDRGGGDENSAAATTSLEGKNQLGYTSAGEAEITRRPRGRPAGSKNKAKPPIIITRDSANVLRSHVMEVANGCDIMDSVSTFARRKQRGVCILSGSGTVTNVTLRQPASPGAVVTLHGRFEILSLSGSFLPPPAPPVTSGLTIYLAGGQGQVVGGPVVGPLLASGPVVIMAGSFGNAAYERLPLEEEEELAAAGQVQGSGMSLGSPGVGGQEHQQQQQQLLQDPNAPSLFHGMPQSLLNQLPADAYWGTARPPY
>Pyrusco10g016780.1
MSGVDPDPDAPTNTSPGAPSSPARRTRGRPPGAKNKPKPPLIIAQDTPNALTSHVLEVSSGSDVVESVMTYATRRGRGVCVLSGSGAVANVNLRQPAAAVLPLGSSSTVLTMHGRFEILSLTGTGLALYLAGGQGQVVGGSVVGPLRASGPVTLIVASFANAVYDRLPLEEEEKEAPPPPLQATASQSSGVTGSGSGGDGYNLGC
>Pyrusco11g012440.1
MADYGAGGGAATSLSQASADDSEHSPRSVPTLIGSASGGGGGCSSSRHKNMVSPSGEIIISNSKKSRGRPPGSKNKPKAPIVITKDSEAAMKAVVLEISGGSDVVETIEQYARRHHVGISVLSGSGTVLSVTLRHPAGPHAPSLSLQGPFNLLSLSGSYVDAFPTIITCSSSPAAGSGGGGGSANIPTSGTCSLLACASFGICLAGAQGHVFGGIVGGNVVAASTVMVVAATFQNPTLQRLPLPVESGDCGGGEYDRR
>Pyrusco12g001240.1
MANRWWAGQVGLPGGGAVNETSAVAGAGSSPMKNLMKPDLGISMNTTGTSSLGGSGGDEDDNNSDDPKEGAIEVATRRPRGRPPGSKNKPKPPIFVTRDSPNALRSHVMEISSGADIADSVAQFARRRQRGVCVMSGSGTVINVTLRQPSAPGAVMALHGRFEILSLTGAFLPGPALPGSTGLTIYLAGGQGQVVGGSVVGPLVASGPVMVIAATFSNATYERLPLEEEEEQTGGGTSSGTAAGGAGSPPGIGGGGMGDPAALAGVYNLPSNMLPNLSLDQQAAYSSWAHGQGGGRPPF
>Pyrusco13g007470.1
MDPVVTNSPTLSKQRELEISINENNSGRSSGRDDDDDRDHDEPKEGAVEIGSRRPRGRPPGSKNKPKPPIFVTRDSPNSLRSHVMEVAGGADVAESVAQFARRRQRGVCVLSGSGSVANVTLRQPAAPGAVVALHGRFEILSLSGAFLPGPAPPGSTGLTVYLAGGQGQVVGGSVVGSLVAAGPVMVVAATFANATYERLPLEEDEEGGGSGGGGGGHNNGGSPTGGGSSGAQLGSGGHQQQQQLPDPSSGLPNIYSHHLPPNLIPNGGHGHLGHEAYANWAHSRPPF
>Pyrusco15g001730.1
MKGEYVDSKSESQNIFSKLHHQNLHHPHPQHPHLHHHPHQFSNPFQVIPHRECQTSEEEDTSRTSSGTATVTNTNPSPHNPHPTSSADPINNNNPSADGATIEVIRRPRGRPPGSKNKPKPPVIITRDSEPPMSPYILEVPSGNDVVEAVSRFCSRKNMGLCVLTGSGTVANVTLRQPSTTPGATVIFHGRFEILSISATFLPRSSPSCPISIPSGFTISLAGPQGQIVGGLVAGALTAAGTVYLVAASFNNPSYHRLPVEDEVVRNSGSGEVHSPQLSGGAESGGHAPQPSQSCGMSMYSSPMPTDIIWAPTARQPPPPPY
>Pyrusco16g021790.1
MAGLDLGSASRYVHQLHRQDLQLQQQHQQQTDSEDDAAANRSTGQFSSGDDHQGGLNLGGINGGSGEIVVRRPRGRPPGSKNKPKPPVIITRESANSLRAHILEVGNGCDVFDCVATYARRRQRGICILSGSGTVTNVTLRQPAAVGAVVTLHGRFEILSLSGSFLPPPAPPGATSLTIFLAGGQGQVVGGSVVGELTAAGPVIVIASSFTNVAYERLPLDEEEQLQVQDPQGSGGSDGGGGGVGGGSVGNNPFPDPSSGLPFFNLPLNMQNVQLQIDGWAEDGNNSGGRPPF
>Pyrusco17g008330.1
MAGGSDLVVPSVVSKTVIDRSQDADKSNSHQKPGNDAMLTAPKLPKAVTLVSEGETLRRPRGRPAGSKNKPKPPIIVTRDSANALRAHAMEVSSGCDVSESLTHFARRKQRGICILSGSGCVTNVTLRQPASSGAIVTLHGRFEILSLLGSILPPPAPPGITGLTIYLAGAQGQVVGGGVVGALIASGPVVIMAASFMNATFDRLPLDEDEVAVALQNQQYQNGRHHHLDVSDLYGLPQNLITNW
>Pyrusco1g011940.1
MANRWWAGNVSMGGGGHVDSISSTPPSLHLRNTEEQLDDQNNTTTPTNSSTSPHKQNKKHREDDRDNNDHEGDDQGPNTGSGSHDSLEPGSSNRRPRGRPPGSKNKPKPPIVITKESPNALRSHVLEISSGSDIVDSIATFAQRRHRGVSVLSGTGIVANVTLRQPAAPTGLITLHGRFEILSMSGAFLPSPSPPGATGLTVYLAGGQGQVVGGTVMGALVASGPVMVIAATFTNATYERLPLEEEQGGEGGMQLEQQQQQQQQSGVNSAGTGANSSSQGLGEHTSAMAVYNLPSNLLANGGQIPQDIFWGPPPPRPPPPSY
>Pyrusco2g003020.1
MDPVAAHGRPIPPPFLSRDLHLHPHHQFQQHLHPHHLNHQNSEDEQNSSGINSGIKRNRGGGDENSAGGTTSLEGKDQLGSTSAGEAEITRRPRGRPAGSKNKAKPPIIITRDSANALRSHVMEVANGCDIMESVSTFARRRQRGVCILSGSGTVTNVTLRQPASPGAVVTLHGRFEILSLSGSFLPPPAPPAASCLTIYLAGGQGQVVGGGVVGPLLASGPVVIMAASFGNAAYERLPLEEEEEPAVAGQVQGSGGSLGSPGIGGQEHQQQSLQQQQQQQQQQQLLQDPNAPSLFHGMPQSLLNQLPADAYWGTARPPY
>Pyrusco2g005470.1
MAGLDLGSASRFVHQQLQLPDLHLQRPPDSEDDHTTPNRNNLFSSDHHQNDVDNDNHHHQGFDLVTPNPGSGDSGGRRSRGRPPGSRNKPKPPVIITRESANTLRAHILEVSSGCDVFDSVGTYARKRQRGICVLSGSGMVTNVSLRQPSAAGAVLTLHGRFEILSLTGSFLPPPAPPGATSLTIFLAGGQGQVVGGNVVGALIASGPVIVIASSFTNVAYERLPLEEEEQLQMQQPVPQSSGGGGGGDGSGGVGVSNPFPDPSSGLPFFNLPLNNMPHQLQVDSWGGNSAGRPPY
>Pyrusco3g006370.1
MADSGAGGAAAISLPQASDDDSMHSPRSVPTLSGGASGGGGGRCSSSGHKNMVSPSGDIIISNSKKPRGRPPGSKNKPKPPIVITKDSGSAMKAVVLEISAGSDVVETIVQYARRRHVGISVLSGSGAVLNVKLRHPAGPHEPSLSLQGPFNLLSLSGSYIDSFRAVITCSSSPSAAGGSAVVPTSGTCSLLACSSFTVCLAGAQGHVFGGIVGGKVVAASTVMVVAATFLDPTLQRLPLTVEGGGEYEGEEDTKPCINEKSCHTYGGGGGGGGRSSGVASPTCQMNTSPPDHHHQVMAWGPPSRTPY
>Pyrusco4g001480.1
MANRWWTGHIGLPGGGVVNETSAVAAAGSSPMKNIIKPDLGISMNNTGTSSLGGSGGDEDDNNSDDPKEGAIEVATRRPRGRPPGSKNKPKPPIFVTRDSPNALRSHVMEISNGADIANSVAQFARRRQRGVCVMSGSGTVTNVTLRQPSAPGAVMALHGRFEILSLTGAFLPGPAPPGSTGMTIYLAGGQGQVVGGSVVGPLVASGPVMVIAATFTNATYERLPLEEEEEQAGGGTSSGTAAGGAGSPPGIGGGGMGDPAALAGVYNFPPNLLPNGGGQTQLSHDQQAAYSSWAHGQGGGRPPF
>Pyrusco4g013150.1
MDTHSLPPPFHTRDFHLHHQQQHPQFHHQQQNSEDEQTGSSGLNKGQKRERDIDNNDSGGNGGELGKELNVTMSGGDGSEMTRRPRGRPAGSKNKPKPPIIITRDSANALRTHVMEIADGCDIVESVATFARRRQRGVCIMSGTGTVTNVTLRQPASPGSIVTLHGRFEILSLAGSFLPPPAPPAATGLTIYLAGGQGQVVGGSVVGTLIASGPVVIMAASFSNAAYERLPLEEDEGQLPMQSGGGGSLGSPSGVGHQNQQQQQQQQQQQLMAEAANSNPPLFHGLPPNLLNSMQLPAEAAYWATGRPPF
>Pyrusco6g000330.1
MAGYNINESTSVSAASSAPTSTASPYVHPLFRPQLHLQLQQLHHHPIIPLQQQQHHHHQQEEQDDDDDQDDDQDHNITKIESSDTAATSSGGGGGGGGTGGSTRRPRGRPAGSKNKPKPPIIVTRDSPNALRSHVLEVSDGADIMDSVSIYARRRGRGVCVLSGSGTVTNVTLRQPAAPPGSVVTLHGRFELLSLSGTVLPPPGQVVGGNVVGPLMASGPVVLMAASFANAVFERLPLDDPEEGTTAPTGGGGGGSLQIHQPTGSQSSGVSGGLGDGTAGSSGGGGGGGGGAGLFNLGGNMAANYPFPGSDFFGWGGGSGSGSTPRPPF
>Pyrusco6g002820.1
MAGLDLGSVPRYVHQLHRQDLHLQQQQQQQQQQTDSEDDAVVKRSTGQFSGDDHHQGGLDLGGINGGSGDIVARRPRGRPPGSKNKPKPPVIITRESANTLRAHILEVGNGCDVFNCVATYARRRQRGICILSGSGTVTNVTLRQPAAAGAVVTLHGRFEILSLSGSFLPPPAPPGATSLTIFLAGGQGQVVGGSVVGELTAAGPVIVIASSFTNVAYERLPLDEEEQLQLQVPQGSGGSGGGGGGGSVGNNPFPDPSSGLPFFNLPLNMQNVQLPIDGWAGNGNNSGGRPPF
>Pyrusco6g006360.1
MNTHSLPPPFHSRDFHLHHQQQHPQFLHQQQNSEDEQTGSSGLNKGQKRERDIDNDSGGNGGELGKELNVTMSGGDGSEMTRRPRGRPAGSKNKPKPPIIITRDSANALRSHVMEIADGCDIVESVATFARRRQRGVCIMSGTGTVTNVTLRQPASPGSIVTLHGRFEILSLAGSFLPPPAPPAATGLTIYLAGGQGQVVGGSVVGTLIASGPVVIMAASFSNAAYERLPLEEDEGQLPMQGGGGSVGSPTGAGHQNQQQQLLAEAANSNAPLFHGLPSNLLNSMQLPAEAAYWATGRPAF
>Pyrusco6g006540.1
MNTHSLPPPFHSRDFHLHHQQQHPQFLHQQQNSEDEQTGSSGLNKGQKRERDIDNNDSGGNGGELGKELNVTMSGGDGSEMTRRPRGRPAGSKNKPKPPIIITRDSANALRSHVMEIADGCDIVESVATFARRRQRGVCIMSGTGTVTNVTLRQPASPGSIVTLHGRFEILSLAGSFLPPPAPPAATGLTIYLAGGQGQVVGGSVVGTLIASGPVVIMAASFSNAAYERLPLEEDEGQLPMQGGGGSVGSPTGAGHQNQQQQQLLAEAANSNAPLFHGLPSNLLNSMQLPAEAAYWATGRPAF
>Pyrusco7g005150.1
MAGLDLGSASRFVHQQLQLPDLHLQRPPDSDDDHTTPNRNNLFSSDHHQNDVDDDNPHHQGLDLVTPNSGSGDSGGRRSRGRPPGSRNKPKPPVIITRESANTLRAHILEVTSGCDVFDSVGTYARKRQRGICVLSGSGMVTNVSLRQPTAAGAVVTLHGRFEILSLTGSFLPPPAPPGATSLTIFLAAGQGQVVGGNVVGALIASGPVIVIASSFTNVAYERLPLEEEEQLQMQQPLPQSSGGGGGGEGSGGGGASNPFPDPSSGLPFFNLPLNNMTHQLQVDSWGGNSAGRPPY
>Pyrusco7g008920.1
MDPIAARGRPLPPPFLSRDLHLHPHHQFPQLHPHHLNHQNSEDEQNSSGINRGIKRDCGGGDENSAGATTSLEGKDQLGYTSAGEAEITRRPRGRPAGSKNKGKPPIIITRDSANVLRSHVMEVANGCDIMDSVSTFARRKQRGVCILSGSGTVTNVTLRQPASPGAVVTLHGRFEILSLSGSFLPPPAPPATSGLTIYLAGGQGQVVGGPVVGPLLASGPVVIMAGSFGNAAYERLPLEEEEELAVAGQVQGSGRSLGSPGVGGQEHQHQQQQLLQDPNAPSLFHGMPQSLLNQLPADAYWGTARPPY
>Pyrusco7g015370.1
MANRWWAGNVSMGGGGHVDSISSTPPSLHLRNTEEQLDEQDNTTTTPTNSSTSPHKQNNKHHEDGRDNNDLEGDDQGPNTGSGSHDSLEPGSSNRRPRGRPPGSKNKPKPPVVITKESPNALRSHVLEISSGSDIVDSIATFSQRRHRGVSVLSGSGIVANVTLRQPAAPTGVITLHGRFEILSLSGAFLPAPSPPGATGLTVYLAGGQGQVVGGTVMGALVASGPVIVIAATFTNATYERLPLEEEQGGEGGMQIPQEQQQSGVNSGSRGVGENASAMAVYNLPPNLLANGGQIPHDVFWGPPPTRPPSY
>Pyrusco8g011460.1
MRGEYVDSKSDSQNIFSKLHHPNQQNPHHQHLHHHAHQFSSPFQVIPLRESQTSEEEDTSRTSSGTATITTTNPSPHNPHPNSSSDPNNINNPSADGATIEVIRRPRGRPPGSKNKPKPPVIITRDSEPPMSPYILEVHSGNDVVEAVSRFCSSKNIGLCVLTGSGTVANVTLRQPSTTPGATVTFHGRFDILSISATFLSQSLPSCPVSNPSGFTISLAGPQGQIVGGLVAGALIAAGTVYLVAASFTNPSYHRLPVEDEVVRNSGEGEGHSPQVSGGAAESGGHAPQPSQTCGMTMYSGHLPTDVIWVPTARQPPPPRPY
>Pyrbe_001353
MANRWWAGNVSMGGGGHVDSISSTPPSLHLRNTEEQLDDQNNTTTPTNSSTSPHKQNKKHREDDRDNNDQEGDDQGPNTGSGSHDSLEPGSSNRRPRGRPPGSKNKPKPPIVITKESPNALRSHVLEISSGSDIVDSIATFAQRRHRGVSVLSGTGIVANVTLRQPAAPTGLITLHGRFEILSMSGAFLPSPSPPGATGLTVYLAGGQGQVVGGTVMGALVASGPVMVIAATFTNATYERLPLEEEQGGEGGLQLEQQQQQQQQSGVNSAGTGANSSSQGLGEHTSAMAVYNLPSNLLANGGQIPQDIFWGPPPPRPPPPSY
>Pyrbe_004082
MSGVDPDPDAPTNTSPGAPSSPPRRPRGRPPGAKNKPKPPLIIAQDTPNALTSHVLEVSSGSDVVESVMTYATRRGRGVCVLSGSGAVANVNLRQPAAAVLPLGSSSTVLTMHGRFEILSLTGTCLPPPAPSGTSGLALYLAGGQGQVVGGSVVGPLRASGPVTLIVASFANAVYDRLPLEEEEKEAPLPPLQATASQSSGVTGSGSGGDGYNLGMLRTFPGDVCGWNSGSS
>Pyrbe_004093
MSGVDPDPDAPTNTSPGAPSSPPRRPRGRPPGAKNKPKPPLIIAQDTPNALTSHVLEVSSGSDVVESVMTYATRRGRGVCVLSGSGAVANVNLRQPAAAVLPLGSSSTVLTMHGRFEILSLTGTCLPPPAPSGTSGLALYLAGGQGQVVGGSVVGPLRASGPVTLIVASFANAVYDRLPLEEEEKEAPLPPLQATASQSSGVTGSGSGGDGYNLGMLRTFPGDVCGWNSGSS
>Pyrbe_012768
MANRWWAGQVGLPGGGAVNETSAVAGAGNSPMKNLMKPDLGISMNTTGTSSLGGSGGDEDDNNSDDPKEGAIEVATRRPRGRPPGSKNKPKPPIFVTRDSPNALRSHVMEISSGADIADSVAQFARRRQRGVCVMSGSGTVINVTLRQPSAPGAVMALHGRFEILSLTGAFLPGPALPGSTGLTIYLAGGQGQVVGGSVVGPLVASGPVMVIAATFSNATYERLPLEEEEEQTGGGTSSGTAAGGAGSPPGIGGGGMGDPAALAGVYNLPSNMLPNLSLDQQAAYSSWAHGQGGGRPPF
>Pyrbe_015082
MDPVVTNSPTLSKQRELEISINENNSGRSSGRDDDDDRDHDEPKEGAVEIGSRRPRGRPPGSKNKPKPPIFVTRDSPNSLRSHVMEVAGGADVAESVAQFARRRQRGVCVLSGSGSVANVTLRQPAAPGAVVALHGRFEILSLSGAFLPGPAPPGSTGLTVYLAGGQGQVVGGSVVGSLVAAGPVMVVAATFANATYERLPLEEDEEGGGSGGGGGGHNNGGSPTGGGSSGAQLGSGGHQQQQQLPDPSSGLPNIYSHHLPPNLIPNGGHGHLGHEAYANWAHSRPPF
>Pyrbe_023774
MKGEYVDSKSESQNIFSKLHHQNLHHPQPQHPHLHHHPHQFSNPFQVIPHRECQTSEEEDTSRTSSGTATVTNTNPSPHNPHPTSSADPINNNNPSADGATIEVIRRPRGRPPGSKNKPKPPVIITRDSEPPMSPYILEVPSGNDVVEAVSHFCSRKNIGLCVLTGSGTVANVSLRQPSTTPGATVIFHGRFDILSISATFLPRSSPSCPISIPSGFTISLAGPQGQIVGGLVAGALTAAGTVYLVAASFNNPSYHRLPVEDEVVRNSGSGEVHSPQLSGGAESGGHAPQPSQSCGMSMYSSHMPTDIIWAPTARQPPPPPY
>Pyrbe_026464
MDPVATNSPTLNKQRGLEISINENSGRDEDDDRDHTEPKEGAVEIGSRRPRGRPPGSKNKPKPPIFITQDSPNSLRSHVMEVASGTDVAESVAQFARRRQRGMCILSGSGSVANVTLRQPAAPGAVVALHGRFEILSLSGAFLPGPALPGSTGLTVYLAGGQGQVVGGSVMGSLVAAGPVMVVAATFANATYERLPLEEDEEGEGGGGGHNNGGSPTGGGSSGTQLGSGGHHHQQQQQQLPDPSSGLPNIFSHHLPPNLIPNGGHGQLGHEAYANWAHSRLPF
>Pyrbe_027408
MAGLDLGSASRYVHQLHRQDLQLQQQHQQQTDSEDDALANRSTGQFSSGDDHQGGLNLGGVNGGSGEIVVRRPRGRPPGSKNKPKPPVIITRESANTLRAHILEVGNGCDVFDCVATYARRRQRGICILSGSGTVTNVTLRQPAAVGAVVTLHGRFEILSLSGSFLPPPAPPGATSLTIFLAGGQGQVVGGSVVGELTAAGPVIVIASSFTNVAYERLPLDEEEQLQVQDPQGSGGSGGGGGGVGGGGGGVGNNPFPDPSSGLPFFNLPLNMQNVQLPIDGWAEDGNNSGGRPPF
>Pyrbe_029263
MAGGSDLVVPSVVSKTVIDRSQDTDKSNSHHSHHKPGNDAMLTAPKLPKAVTLVSEGETLRRPRGRPAGSKNKPKPPIIVTRDSANALRAHAMEVSSGCDVSESLTHFARRKQRGICILSGSGCVTNVTLRQPASSGAIVTLHGRFEILSLLGSILPPPAPPGITGLTIYLAGAQGQVVGGGVVGALIASGPVVIMAASFMNATFDRLPPDEDEVAVALQSQQYQNGRHHHLDISDLYGLPQNLITNW
>Pyrbe_032876
MDPIAAHGRPLPPPFLSRDLHLHPHHQFPQHLHPHHLNHQNSEGEQNSSGINRGIKRDRGGGDENSAGATTSVEGKDQLGYTSAGEAEITRRPRGRPAGSKNKAKPPIIITRDSANVLRSHVMEVANGCDIMDSVSTFARRKQRGVCILSGSGTVTNVTLRQPASPGAVVTLHGRFEILSLSGSFLPPPAPPAASCLTIYLAGGQGQVVGGGVVGPLLASGPVVIMAASFGNAAYERLPLEEEEEPAVAGQVQGSGGPLGSPGIGGQEHQQQSLQQQATTTTATTARS
>Pyrbe_033290
MAGLDLGSASRFVHQQLQLPDLHLQRPPDSEDDHTTPNRNNLFSSDHHQNDVDNDNHHHQGFDLVTPNPGSGDSGGRRSRGRPPGSRNKPKPPVIITRESANTLRAHILEVSSGCDVFDSVGTYARKRQRGICVLSGSGMVTNVSLRQPSAAGAVLTLHGRFEILSLTGSFLPPPAPPGATSLTIFLAGGQGQVVGGNVVGALIASGPVIVIASSFTNVAYERLPLEEEEQLQMQQPVPQSSGGGGGGDGSGGVGVSNPFPDPSSGLPFFNLPLNNMPHQLQVDSWGGNSAGRPPY
>Pyrbe_036001
MADSGAGGAAAISLPQASDDDSMHSPRSVPTLSGGASGGGGGRCSSSGHKNMVSSSGDIIISNSKKPRGRPPGSKNKPKPPIVITKDSGSAMKAVVLEISAGSDVVETIVQYARRRHVGISVLSGSGAVLNVKLRHPAGPHEPSLSLQGPFNLLSLSGSYIDSFPAVITCSSSPSAAGGDGGSAVVPTSGTCSLLACSSFTVCLAGAQGHVFGGIVGGKVVAASTVMVVAATFLDPTLQRLPLTVEGGGEYEGEEDTKPCINEKSCHTYGGGGGRSSGVASPTCQMNTSPPDHHHQVMAWGPPSRTPY
>Pyrbe_038382
MDTHSLPPPFHTRDFHLHHQQQHPQFHHQQQNSEDEQTGSSGLNKGQKRERDIDNNDSGGNGGELGKELNVTMSGGDGSEMTRRPRGRPAGSKNKPKPPIIITRDSANALRTHVMEIADGCDIVESVATFARRRQRGVCIMSGTGTVTNVTLRQPASPGSIVTLHGRFEILSLAGSFLPPPAPPAATGLTIYLAGGQGQVVGGSVVGTLIASGPVVIMAASFSNAAYERLPLEEDEGQLPMQSGGGGSLGSPSGVGHQNQQQQHQQQQLMAEAANSNPPLFHGLPPNLLNSMQLPAEAAYWATGRPPF
>Pyrbe_040181
MANRWWTGHIGLPGGGVVNETSAVAAAGSSPMKNIIKPDLGISMNNTGTSSLGGSGGDEDDNNSDDPKEGAIEVATRRPRGRPPGSKNKPKPPIFVTRDSPNALRSHVMEISNGADIANSVAQFARRRQRGVCVMSGSGTVTNVTLRQPSAPGAVMALHGRFEILSLTGAFLPGPAPPGSTGMTIYLAGGQGQVVGGSVVGPLVASGPVMVIAATFTNATYERLPLEEEEEQAGGGTSSGTAAGGAGSPPGIGGGGMGDPAALAGVYNFPPNLLPNGGGQTQLSHDQQAAYSSWAHGQGGGRPPF
>Pyrbe_042302
MSSGGDPDPDAPTKTIPDIVDSVKTYTTRRGRGVCVLSGSGAVTNVNLRQPATAVLPVGSSSPVVAMHGRFEILSLTGTCLPPPAPPEASGLALFLAGGQGQIVGGSVVGPLRASGPVILIVVSFANAACDRLPLEEEE
>Pyrbe_044407
MAGYNINESTSVSAASSAPTSTASPYVHPLFRPQLHLQLQQLHHHPIIPLQQQHHHHQQEEQDDDDDQDDDQDHNITKIESSDNAATSSGGGGGGGGTGGSTRRPRGRPAGSKNKPKPPIIVTRDSPNALRSHVLEVSDGADIMDSVSIYARRRGRGVCVLSGSGTVTNVTLRQPAAPPGSVVTLHGRFELLSLSGTVLPPPAPPGAGGLSIFLSGGQGQVVGGNVVGPLMASGPVVLMAASFANAVFERLPLDDPEEGTTTPTGGGGGGSLQIHQPTGSQSSGVSGGLGDGTAGSSGGGGGGGGGAGLFNLGGNMAANYPFPGSDFFGWGGGSGSGSTPRPPF
>Pyrbe_044748
MAGLDLGSVPRYVHQLHRQDLHLQQQQQQQQQQTDSEDDAVVKRSTGQFSGDDHHQGGLDLGGINGGSGDIVARRPRGRPPGSKNKPKPPVIITRESANTLRAHILEVGNGCDVFDCVATYARRRQRGICILSGSGTVTNVTLRQPAAAGAVVTLHGRFEILSLSGSFLPPPAPPGATSLTIFLAGGQGQVVGGSVVGELTAAGPVIVIASSFTNVAYERLPLDEEEQLQLQVPQGSGGSGGGGGGGSVGNNPFPDPSSGLPFFNLPLNMQNVQLPIDGWAGNGNNSGDRPPF
>Pyrbe_045320
MVHLTRDFHLHHQQQHPQFLHQQQNSEDEQTGSSGLNKGQKRERDIDNNDSGGNGGELGKELNVTMSGGDGSEMTRRPRGRPAGSKNKPKPPIIITRDSANALRSHVMEIADGCDIVESVATFARRRQRGVCIMSGTGTVTNVTLRQPASPGSIVTLHGRFEILSLAGSFLPPPAPPAATGLTIYLAGGQGQVVGGSVVGTLIASGPVVIMAASFSNAAYERLPLEEDEGQLPMQGGGGSVGSPTGAGHQNQQQQLLAEAANSNAPLFHGLPSNLLNSMQLPAEAAYWATGRPAF
>Pyrbe_047953
MGGSAENMISSDLGSASRFVHQQLQLPDLHLQRPPDSEDDHTTPNRNNLFSSDHHQNDVDEDNPHHQGLDLVTPNSGSGDSGGRRSRGRPPGSRNKPKPPVIITRESANTLRAHILEVTSGCDVFDSVGTYARKRQRGICVLSGSGMVTNVSLRQPTAAGAVVTLHGRFEILSLTGSFLPPPAPPGATSLTIFLAAGQGQVVGGNVVGALIASGPVIVIASSFTNVAYERLPLEEEEQLQMQQPLPQSSGGGGGGEGSGGGGASNPFPDPSSGLPFFNLPLNNMTHQLQVDSWGGNSAGRPPY
>Pyrbe_049544
MANRWWAGNVSMGGGGHVDSISSTPPSLHLRNTEEQLDDQDNTTTTPTNSSTSPHKQNNKQHEDGRDNNDLEGDDQGPNTGSGSHDSLEPGSSNRRPRGRPPGSKNKPKPPVVITKESPNALRSHVLEISSGSDIVDSIATFSQRRHRGVSVLSGSGIVANVTLRQPAAPTGVITLHGRFEILSLSGAFLPAPSPPGATGLTVYLAGGQGQVVGGTVMGALVASGPVIVIAATFTNATYERLPLEEEQGGEGGMQIPQEQQQSGVNSGSRGVGENASAMAVYNLPPNLLANGGQIPHDVFWGPPPPRPPSY
>Pyrbe_052822
MRGEYVDSKSDSQNIFSKLHHPNQQNPHHQHLHHHAHQFSSPFQVIPLRESQTSEEEDTSRTSSGTATITTTNPSPHNPHPNSSSDPNNINNPSADGATIEVIRRPRGRPPGSKNKPKPPVIITRDSEPPMSPYILEVHSGNDVVEAVSRFCSSKNIGLCVLTGSGTVANVTLRQPSTTPGATVTFHGRFDILSISATFLSQSLPSCPVSNPSGFTISLAGPQGQIVGGLVAGALIAAGTVYLVAASFTNPSYHRLPVEDEVVRNSGEGEGHSPQVSGGAAESGGHAPQPSQTCGMTMYSGHLPTDVIWVPTARQPPPPPPY
>Pyrbe_054743
MAGGADLAAPSVVLKTVIDRRQDADKSKSHHRPGVDAMLMAPKLPKEVAPVPEGETLRRPRGRPAGSKNKPKPPIIVTRDSANALRAHAMEVSSGCDVSESLTNFARRKQRGICILSGSGCVTNVTLRQPASSGAIVTLHGRFEILSLLGSILPPPAPPGITGLTIYLAGAQGQVMGGGVVGALIASGPVVIMAASFMNVTFDRLPLDEEKVAAALQNQQHQNSRHHHLDISDLYGLPQNLITNGNVPPEVYSWASGRTMSKT
>Pyrpy_N_01g1288.1
MANRWWAGNVSMGGGNTEEQLDDQNNTTTPTNSSTSPHKQNKKHREDDRDNIDQEGDDQGPNTGSGSHDSLEPGSSNRRPRGRPPGSKNKPKPPIVITKESPNALRSHVLEISSGSDIVDSIATFAQRRHRGVSVLSGTGIVANVTLRQPAAPTGVITLHGRFEILSMSGAFLPSPSPPGATGLTVYLAGGQGQVVGGTVMGALVASGPVMVIAATFTNATYERLPLEEEQGGEGGMQQQQSGVNSAGTGANSSSQGLGEHTSAMAVYNLPSNLLANGGQIPQDIFWGPPPPRPPPPSY
>Pyrpy_N_02g1782.1
MVVQSHLLFFQEIFTYILTTNSNNTSTPTTSTTKIPRTNKTAAESTAESNAIAAAETRTPRGKDQLGSTSAGEAEITRRPRGRPAGSKNKAKPPIIITRDSANALRSHVMEVANGCDIMESVSTFARRRQRGVCILSGSGTVTNVTLRQPASPGAVVTLHGRFEILSLSGSFLPPPAPPAASCLTIYLAGGQGQVVGGGVVGPLLASGPVVIMAASFGNAAYERLPLEEEEEPAVAVQVQQQQQQQQQQLLQDPNAPSLFHGMPQSLLNQLPADAYWGTARPPY
>Pyrpy_N_02g2044.1
MAGLDLGSASRFVHQQLQLPDLHLQRPPDSEDDHTTPNRNNLFSSDHHQNDVDNDNHHHQGFDLVTPNPGSGDSGSRRSRGRPPGSRNKPKPPVIITRESANTLRAHILEVSSGCDVFDSVGTYARKRQRGICVLSGSGMVTNVSLRQPSAAGAVLTLHGRFEILSLTGSFLPPPAPPGATSLTIFLAGGQGQVVGGNVVGALIASGPVIVIASSFTNVAYERLPLEEEEQSSGGGGGGDGSGGVGVSNPFPDPSSGLPFFNLPLNNMPHQLQVDSWGGNSAGRPPY
>Pyrpy_N_03g1554.1
MHSPRSVPTLSGGASGGGGGRCSSSGHKNMVSPSGDIIISNSKKPRGRPPGSKNKPKPPIVVTKDSGSAMKAVVLEISAGSDVVETIVQYARRRHVGISVLSGSGAVLNVKLRHPAGPHEPSLSLQGPFNLLSLSGSYIDSFPAACSSFTVCLAGAQGHVFGGIVGGKVVAASTVMVVAATFLDPTLQRLPLTVEGGGEYEGGGGGGGGRSSGVASPTCQMNTSPPDHHHQVMAWGPPSRTPY
>Pyrpy_N_04g0684.1
MDTHSLPPPFHTRDFHLHHQQQHPQFHHQQQNSEDEQTGSSGLNKGQKRERDIDNNDSGGNGGELGKELNVTMSGGDGSEMTRRPRGRPAGSKNKPKPPIIITRDSANALRTHVMEIADGCDIVESVATFARRRQRGVCIMSGTGTVTNVTLRQPASPGSIVTLHGRFEILSLAGSFLPPPAPPAATGLTIYLAGGQGQVVGGSVVGTLIASGPVVIMAASFSNAAYERLPLEEDEGQLPMQSGGGGSLGSPSGVGHQNQQQQQQQQQQQLMAEAANSNPPLFHGLPPNLLNSMQLPAEAAYWATGRPPF
>Pyrpy_N_05g1263.1
MSSGGDPDPDAPTNTIPGASSSAASRPRGRPRGAKSKPKPPIIITQDTPNTLTSHIFEVSSGSDIVDSVKTYTTRRGRGVCVLSGSGAVTNVNLRQPATSSPAVVMHGRFEILSLTGTCLPPPAPPEASGLALFLAGGQGQIVGGSVVGPLRASGPVILIVVSFANAACDRLPLEEEE
>Pyrpy_N_06g0034.1
MAGYNINESTSVSAASSAPTSTASPYVHPLFRPQLHLQLQQLHHHPIIPLQQQQQQQQHHHHQQEEQDDDDDQDDDQDHNITKIESSDTAATSSGGGGGGGGTGGSTRRPRGRPAGSKNKPKPPIIVTRDSPNALRSHVLEVSDGADIMDSVSIYARRRGRGVCVLSGSGTVTNVTLRQPAAPPGSVVTLHGRFELLSLSGTVLPPPAPPGAGGLSIFLSGGQGQVVGGNVVGPLMASGPVVLMAASFANAVFERLPLDDPEEGTTAPTGGGGGGSLQIHQPTGSQSSGVSGGLGDGTAGSSGGGGGGGGGAGLFNLGGNMAANYPFPGSDFFGWGGGSGSGSTPRPPF
>Pyrpy_N_06g0305.1
MAGLDLGSVPRYVHQLHRQDLHLQQQQQQQQQQTDSEDDAVVKRSTGQFSGDDHHQGGLDLGGINGGSGDIVARRPRGRPPGSKNKPKPPVIITRESANTLRAHILEVGNGCDVFDCVATYARRRQRGICILSGSGTVTNVTLRQPAAAGAVVTLHGRFEILSLSGSFLPPPAPPGATSLTIFLAGGQGQVVGGSVVGELTAAGPVIVIASSFTNVAYERLPLDEEEQLQVQVPQGSGGSGGGGGGGSVGNNPFPDPSSGLPFFNLPLNMQNVQLPIDGWAGNGNNSGGRPPF
>Pyrpy_N_07g0983.1
MAGLDLGSASRFVHQQLQLPDLHLQRPPDSEDDHTTPNRNNLFSSDHHQNDVDEDNPHHQGLDLVTPNSGSGDSGGRRSRGRPPGSRNKPKPPVIITRESANTLRAHILEVTSGCDVFDSVGTYARKRQRGICVLSGSGMVTNVSLRQPTAAGAVVTLHGRFEILSLTGSFLPPPAPPGATSLTIFLAAGQGQVVGGNVVGALIASGPVIVIASSFTNVAYERLPLEEEEQLQSSGGGGGGEGSGGGGASNPFPDPSSGLPFFNLPLNNMTHQLQVDSWGGNSAGRPPY
>Pyrpy_N_07g1326.1
MDPIAARGRPVPPPFLSRDLHLHPHHQFPQLHPHHLNHQNSEDEQNSSGINRGIKRDRGGGDENSAGATTSLEGKDQLGYTSAGEAEITRRPRGRPAGSKNKAKPPIIITRDSANVLRSHVMEVANGCDIMDSVSTFARRKQRGVCILSGSGTVTNVTLRQPASPGAVVTLHGRFEILSLSGSFLPPPAPPATSGLTIYLAGGQGQVVGGPVVGPLLASGPVVIMAGSFGNAAYERLPLEEEEELAAAGQVQGSGRSLGSPGVGGQEHQQQQQQLLQDPNAPSLFHGMPQSLLNQLPADAYWGTARPPY
>Pyrpy_N_07g1460.1
MDPIAARGRPVPPPFLSRDLHLHPHHQFPQLHPHHLNHQNSEDEQNSSGINRGIKRDRGGGDENSAGATTSLEGKDQLGYTSAGEAEITRRPRGRPAGSKNKAKPPIIITRDSANVLRSHVMEVANGCDIMDSVSTFARRKQRGVCILSGSGTVTNVTLRQPASPGAVVTLHGRFEILSLSGSFLPPPAPPATSGLTIYLAGGQGQVVGGPVVGPLLASGPVVIMAGSFGNAAYERLPLEEEEELAAAGQVQGSGRSLGSPGVGGQEHQQQQQQLLQDPNAPSLFHGMPQSLLNQLPADAYWGTARPPY
>Pyrpy_N_07g2145.1
MANRWWAGNVSMGGGGHVDSISSTPPSLHLRNTEEQLDDQDNTTTTPTNSSTSPHKQNNKHHEDGRDNNDLEGSNRRPRGRPPGSKNKPKPPVVITKESPNALRSHVLEISSGSDIVDSIATFSQRRHRGVSVLSGSGIVANVTLRQPAAPTGVITLHGRFEILSLSGAFLPAPSPPGATGLTVYLAGGQGQVVGGTVMGALVASGPVIVIAATFTNATYERLPLEEEQGGEGGMQIPQEQQQSGVNSGSRGVGENASAMAVYNLPPNLLANGGQIPHDVFWGPPPPRPPSY
>Pyrpy_N_08g2082.1
MRGEYVDSKSDSQNIFSKLHHPNQQNPHHQHLHHHAHQFSSPFRVIPLRESQTSEEEDTSRTSSGTATITTTNPSPHNPHPNSSSDPNNINNPSADGATIEVIRRPRGRPPGSKNKPKPPVIITRDSEPPMSPYILEVHSGNDVVEAVSRFCSSKNIGLCVLTGSGTVANVTLRQPSTTPGATVTFHGRFDILSISATFLSQSLPSCPVSNPSGFTISLAGPQGQIVGGLVAGALIAAGTVYLVAASFTNPSYHRLPVEDEVVRNSGEGEGHSPQVSGGAAESGGHAPQPSQTCGMTMYSGHLPTDVIWVPTARQPPPPPPY
>Pyrpy_N_09g1211.1
MAGGADLAAPSVVLKTVIDRRQDADKSKSHHRPGIDAMLMAPKLPKEVAPVPEGETLRRPRGRPAGSKNKPKPPIIVTRDSANALRAHAMEVSSGCDVSESLTNFARRKQRGICILSGSGCVTNVTLRQPASSGAIVTLHGRFEILSLLGSILPPPAPPGITGLTIYLAGAQGQVMGGGVVGALIASGPVVIMAASFMNVTFDRLPLDEEEVAAALQNQQHQNGRHHHLDISDLYGLPQNLITNGNVPPEVYSWASGRTMSKT
>Pyrpy_N_10g0465.1
MSGVDPDPDAPTNTSPGAPSSPPRRPRGRPPGAKNKPKPPLIIAQDTPNALTSHVLEVSSGSDVVESVMTYATRRGRGVCVLSGSGAVANVNLRQPAAAVLPLGSSSTVLTMHGRFEILSLTGTCLPPPAPSGTSGLALYLAGGQGQVVGGSVVGPLRASGPVTLIVASFANAVYDRLPLEEEEKEAPLPPLQATASQSSGVTGSGSGGDGYNLGMLRTFPGDVCGWNSGSS
>Pyrpy_N_11g1534.1
MADYGAGGGAATSLSQASADDSEHSPRSVPTLIGSASGGGGGCSSSRHKNMVSPSGEIIISNSKKSRGRPPGSKNKPKAPIVITKDSEAAMKAVVLEISGGSDVVETIEQYARRHHVGISVLSGSGTVLSVTLRHPAGPHAPSLSLQGPFNLLSLSGSYVDAFPTIITCSSSPAAGSGGGGGSANIPTSGTCSLLACASFGICLAGAQGHVFGGIVGGNVVAASTVMVVAATFQNPTLQRLPLPVESGDCGGGEYDRR
>Pyrpy_N_12g1699.1
MNTTGTSSLGGSGGDEDDNNSDDPKEGAIEVATRRPRGRPPGSKNKPKPPIFVTRDSPNALRSHVMEISSGADIADSVAQFARRRQRGVCVMSGSGTVINVTLRQPSAPGAVMALHGRFEILSLTGAFLPGPALPGSTGLTIYLAGGQGQVVGGSVVGPLVASGPVMVIAATFSNATYERLPLEEEEEQTGGGTSSGTAAGGAGSPPGIGGGGMGDPAALAGVYNLPSNMLPNLSLDQQAAYSSWAHGQGGGRPPF
>Pyrpy_N_12g2067.1
MNNTGTSSLGGSGGDEDDNNSDDPKEGAIEVATRRPRGRPPGSKNKPKPPIFVTRDSPNALRSHVMEISNGADIANSVAQFARRRQRGVCVMSGSGTVTNVTLRQPSAPGAVMALHGRFEILSLTGAFLPGPAPPGSTGMTIYLAGGQGQVVGGSVVGPLVASGPVMVIAATFTNATYERLPLEEEEEQAGGGTSSGTAAGGAGSPPGIGGGGMGDPAALAGVYNFPPNLLPNGGGQTQLSHDQQAAYSSWAHGQGGGRPPF
>Pyrpy_N_13g2036.1
MDPVVTNSPTLSKQRELEISINENNSGRSSGRDDDDDRDHDEPKEGAVEIGSRRPRGRPPGSKNKPKPPIFVTRDSPNSLRSHVMEVAGGADVAESVAQFARRRQRGVCVLSGSGSVANVTLRQPAAPGAVVALHGRFEILSLSGAFLPGPAPPGSTGLTVYLAGGQGQVVGGSVVGSLVAAGPVMVVAATFANATYERLPLEEDEEGGGSGGGGGGHNNGGSPTGGGSSGAQLGTGLPNIYSHHLPPNLIPNGGHGHLGHEAYANWAHSRPPF
>Pyrpy_N_15g3232.1
MKGEYVDSKSESQNIFSKLHHQNLHHPQPQHPHLHHHPHQFSNPFQVIPHRECQTSEEEDTSRTSSGTATVTNTNPSPHNPHPTSSADPINNNNPSADGATIEVIRRPRGRPPGSKNKPKPPVIITRDSEPPMSPYILEVPSGNDVVEAVSHFCSRKNIGLCVLTGSGTVANVTLRQPSTTPGATVIFHGRFDILSISATFLPRSSPSCPISIPSGFTISLAGPQGQIVGGLVAGALTAAGTVYLVAASFNNPSYHRLPVEDEVVRNSGSGEVHSPQLSGGAESGGHAPQPSQSCGMPMYSSHMPTDIIWAPTARQPPPPPY
>Pyrpy_N_16g1475.1
MDPVATNSPTLNKQRGLEISINENSGRDEDDDRDHTEPKEGAVEIGSRRPRGRPPGSKNKPKPPIFITQDSPNSLRSHVMEVASGTDVAESVAQFARRRQRGMCILSGSGSVANVTLRQPAAPGAVVALHGRFEILSLSGAFLPGPALPGSTGLTVYLAGGQGQVVGGSVMGSLVAAGPVIVVAATFANATYERLPLEEDEEGEGGGGGHNNGGSPTGGGSSGTQLGSGGHHHQQQHHHLPPNLIPNGGHGQLGHEAYANWAHSRLPF
>Pyrpy_N_16g2032.1
MAGLDLGSASRYVHQLHRQDLQLQQQHQQQTDSEDDAVANRSTGQFSSGDDHHGGLNLGGVNGGSGEIVVRRPRGRPPGSKNKPKPPVIITRESANTLRAHILEVGNGCDVFDCVATYARRRQRGICILSGSGTVTNVTLRQPAAVGAVVTLHGRFEILSLSGSFLPPPAPPGATSLTIFLAGGQGQVVGGSVVGELTAAGAVIVIASSFTNVAYERLPLDEEEQLQVQDPQGSGGSGGGGGGVGGGGVGNNPFPDPSSGLPFFNLPLNMQNVQLPIDGWAEDGNNSGGRPPF
>Pyrpy_N_17g1278.1
MAGGSDLVVPSVVSKTVIDRSQDADKSNSHHKPGNDAMLTAPKLPKAVTLVSEGETLRRPRGRPAGSKNKPKPPIIVTRDSANALRAHAMEVSSGCDVSESLTHFARRKQRGICILSGSGCVTNVTLRQPASSGAIVTLHGRFEILSLLGSILPPPAPPGITGLTIYLAGAQGQVVGGGVVGALIASGPVVIMAASFMNATFDRLPLDEDEVAVALQNQQYQNGRHHHLDVSDLYGLPQNLITNCSINLYRKSFEFPYYFLLIYFTSVLCLQFVHKFSLARALISRM
>Rosch_v2.0_Chr1g0341251
MAGLDLGSASRLFHQQLQLPDLHLQRPPESEDHDNLFNSDHHHQNDVGDDDSNLRQGLDLVTPNSGGSGGDGSARRSRGRPPGSRNKPKPPVIITRESANTLRAHILEVSSGCDVFDCVGTYARKRQRGICVLSGSGMVTNVTLRQPAGAGAVVTLHGRFEILSLTGSFLPPPAPPGATSLTIFLAGGQGQVVGGNVVGPLIASGPVIVIASSFTNVAYERLPLEEEEEQLQIQPPVPQSSGGGGSGGVGNNNPFPDPSSGLPFFNLPLNNMPQLQDGWAGNPTGRPSY
>Rosch_v2.0_Chr1g0350751
MDPVAAHGRPLPPPFLTRDLHLNHPHHQFQHHPHLLHHQNSEDEQNSSGLNHHRGIKRDRDENTSGATTTNSLEGKDQLGGSTSGEGGEITRRPRGRPAGSKNKAKPPIIITRDSANALRSHVMEVANGCDIMDSISTFARRRQRGVCILSGSGTVTNVTLRQPASPGAVVTLHGRFEILSLSGSFLPPPAPPAASGLTIYLAGGQGQVVGGSVVGPLLASGPVVIMAASFGNAAYERLPLEEEEATAVTPMPGSGPLGSPGIGGGEHQQQSQVQLVQQQQQQMLQDANNSSPSSSLFHGMQQNLLNSVQLPAEAYWGTARPPY
>Rosch_v2.0_Chr1g0368171
MANRWWAGNVAMGAHDSITASTPPSLHLRNSEAEEHNNNNNTPTNSSTSNPNNTPPQKQDDDQDSRDNDREVDNQDPSSGGPDSLEPGSSNRRPRGRPPGSKNKPKPPIIITKESPNALRSHVLEISSGSDIVESIATFAQRRHRGVSVLSGSGIVSNVTLRQPAAPSGVITLHGRFEILSLNGAFLPAPSPPGASGLTVYLGGGQGQVVGGTVVGALLASGPVMIIAATFTNATYERLPLEDESNEGMQLQQQQQQQQSGVNSAGTGGNSGSQGLSDQQQQVPIYALPPTLLPNGQMPPDVYWGPPPPRPPPAY
>Rosch_v2.0_Chr2g0151621
MVLYYYIYHILNAAHGDSLIIAYCVYEKMAGGADLTGPNVVSKTSVDRSQDADKGNNHHRAGIDALLMAPKIPKPVQPVSSASEGETIRRPRGRPAGSKNKPKPPIIVTRDSANALRAHAMEVSSGCDVSESLTNFARRKQRGICILSGSGCVTNVTLRQPASSGAIVTLHGRFEILSLLGSILPPPAPPGITGLTIYLAGAQGQVVGGGVVGALIASGPVVIMAASFMNATFDRLPLDEDEVAAALQNQQYQNGRHHHLDMSDLYGLPPNLLTNGNVPPEVYSWASGRTMSKT
>Rosch_v2.0_Chr3g0450081
MAWWAGQVGLPGGLKHEGSAGSSTPMKLMKPDLGISMNNSSTSHLLGGGGGGGSGSAGDDDDERDNVSGDDPKEGAVEVSGSNRRPRGRPPGSKNKPKPPIFVTRDSPNALRSHVMEIANGADIAESVAQFARARQRGVCVMSGSGTVTNVTLRQPSAPGAVMALHGRFEILSLTGAFLPGPAPPGATGMTIYLAGGQGQVVGGSVVGPLIASGPVMVIAATFSNATYERLPLDQEEDDQPPAPNSGQTAGGGGSPPGIGGSLGDANSSMPPGVYNLQPSLVPNGGGQLNHEAYSNWAHGGGRPPF
>Rosch_v2.0_Chr4g0391331
MDPAANSPAALNKRELEISMNENSGGRSSGGGRDDDEDRDQGEEPKEGAVEIGSRRPRGRPPGSKNKPKPPIFVTRDSPNSLRSHVMEVAGGADVAESVAQFARRRQRGVCVLSGSGSVANVTLRQPAAPGAVVALHGRFEILSLSGAFLPGPAPPGSTGLTVYLAGGQGQVVGGSVVGSLVAAGPVMVVAATFANATYERLPLEEDDEAGSGGGGGGHGASGSSPTGVGSSGGPQLQPPGHGGQLPDPSSLPLYGLPPNLIPNGGPLGHDAYAWTHSRPPY
>Rosch_v2.0_Chr5g0050611
MADYGGQGLNFSALNSDDDDSDHSPKSMAGVCGGKSSSSSSSRVVKLEPVFRSPHHELSGVELRGRGSPSRAGEMMMVASSSRKPRGRPPGSKNRPRPPIVINKESESGMQSVVIEISAGSDVVESLVQYARRRRLGITVLSGCGSVSSVTLRRPLLQSHHAPAPAMSLHGPFNLLSLSGSFMESLATCSFGISLAGSQGQVFGGIVGGQVIAASLVVVVAATFLNPRFHKLPAGPGLASGDESDDDDTQDTKPSLLLGGCATASVVVNHAHETTSCGFGGGSGSGSSSATTAAAMSTCVYGGGVSPQPMNCLQVSHSHHDQLVQPWGGPPSRPPLPPHY
>Rosch_v2.0_Chr7g0200471
MDTHSLPPPFHTRDFQLHHQQQQQHQHQHHQFHHQQQNSEDEQTGSSGLNKGTKRERDIDNNNDSGNGGEGSKELNITVSGDGSEMTRRPRGRPAGSKNKPKPPIIITRDSANALRTHVMEIADGCDIVESVATFARRRQRGVCIMSGTGTVTNVTLRQPASPGSVVTLHGRFEILSLAGSFLPPPAPPAATGLTIYLAGGQGQVVGGSVVGTLLASGPVVIMAASFSNAAYERLPLEEDEGAMPMPGGSMGSPTAVGQQQHQQQQQQQQLLAEAANTNAPLFHGLPPNLLNSMQLPAEAAYWATGRPPF
>Rosch_v2.0_Chr7g0209481
MAGLDLGYVHQLNRQDHLHQLQRPQHQQQTHDDTEDDVNQGQYSGEDQGLDLSGGINTGPGDIVGRRPRGRPPGSKNKPKPPVIITRESANTLRAHILEVGNGCDVFDCVATYARRRQRGICILSGSGTVTNVSLRQPAAAGAVVTLHGRFEILSLSGSFLPPPAPPGATSLTIFLAGGQGQVVGGSVVGELTAAGPVIVIASSFTNVAYERLPLEEDEQLQIQPQAGSQGSGGSGGGGGVGNNPFPDPSSGLPFFNLPLNMQNVQLPIDGWAGNNNNSPGSRPPF
>Rosch_v2.0_Chr7g0216901
MAGYNGRSEYMQLFRPELHLQRPPSPSISVPPQQQQPQPSSDSQQQEDSPEGDQEHKIESDTAATSSGGGGGGSGGGSGRRPRGRPAGSKNKPKPPIIVTRDSPNALRSHVLEVSAGTDVVESVSHYARRRGGESGGARGERGHSPREVRNTFALGDGASASGPPGSGGLSIFLAGGQGQVVGGSVVGPLLASGPVVLMAASFANAVFERLPLEEEEAAGGGGLQVQQPTASQSSGVTGGGGGGGGQHQQLGEGSSGGLFNLGGNMGAGSYPAFSGTDLYGWGSGGATHPRPPF
>Rosch_v2.0_Chr7g0236871
MKGEYGGGDTKSETQNMFSKLHHHNNPQSHPHPHPHHPQQQQQQQFHHHFSNPFQITPVRECQPQTSEEEDTSRTSSGTATKPLVSDPNNPTGGDGATIEVVRRPRGRPPGSKNKPKPPVIITRDTEPAMSPYILEVPGGSDVVDAVSRFCCRKNIGLVILTGSGTVANVTLRQPSTTPGATVTFHGRFDILSISATFLPQSTAAGPIPNGFTISLAGPQGQIVGGLVAGALIAAGTVYIIAASFNSPSYHRLPVEDEAAPRNSVSGGEAQSPPLSTGGESGGHAPAQSCGMAMYSCHLPTDVIWAPTARQPPPPPPY
>Rubch_LG03.3376
MADYGGAISLSQGGQGLNFSAQTSSSDNDDDSGHTPKSMATFSGGACGGRPSSSKVVKLEPVITTSHRSSMELLGGRGSPSSTEEMAMLPNSKKPRGRPPGSKNKPRPPIVINKESESGMKSVVIEISAGSDVVESLVQYARTRHVGISVLSGCGSVSNVTLRRPLSHHNHHHAPAPFLSLHGPITRPGVWRDSRNKVIAASLVVVVAAIFLKPRFHKLPAGGGGDDEQETKPCTLGGGYANPSTSNVVGNHHETSTTTSCGFGGGGGTAAATCVYGTPPPISHTHHHDQMAVMLMPWGGPPSSRPPLPPPR
>Rubch_LG03.3411
MADYGGAISLSQGGQGLNFSAQTSSSDNDDDSGHTPKSMATFSGGACGGRPSSSKVVKLEPVITTSHRSSMELLGGRGSPSSTEEMAMLPNSKKPRGRPPGSKNKPRPPIVINKESESGMKSVVIEISAGSDVVESLVQYARTRHVGISVLSGCGSVSNVTLRRPLSHHNHHHAPAPFLSLHGPFNLLSLSGSFMESLSSCSFGICLAGSQGQVFGGIVGDKVIAASLVVVVAAIFLKPRFHKLPAGGGGDDEQETKPCTLGGGYANPSTSNVVGNHHETSTTTSCGFGGGGGTAAATCVYGTPPPISHTHHHDQMAVMLMPWGGPPSSRPPLPPPR
>Rubch_LG04.4033
MDPAANSPASALSKRELEISMNENSGGRSSGGGRDDDEDRDQGDEPKEGAVEIGSRRPRGRPPGSKNKPKPPIFVTRDSPNSLRSHVMEVAGGADVAESVAQFARRRQRGVCVLSGSGSVANVTLRQPAAPGAVVALHGRFEILSLSGAFLPGPAPPGSTGLTVYLAGGQGQVVGGSVVGSLVAAGPVMVVAATFANATYERLPLEEDDETGSGGGGGGHGASGSSPTGVGSSGGPQLQLPGHAGQLPDPSSLPLYGLPPNLIPNGGQLGHDAYAWAHSRTPY
>Rubch_LG05.1492
MTRRPRGRPAGSKNKPKPPIIITRDSANALRTHVMEIADGCDIVESVATFARRRQRGVCIMSGTGTVTNVTLRQPASPGSVVTLHGRFEILSLAGSFLPPPAPPAATGLTIYLAGGQGQVVGGSVVGTLLASGPVVIMAASFSNAAYERLPLEEDEGSMPMPGGSMGSPTAVGQQQHQQQQQQQLLAEAANTNAPLFHGLPLLNSMQLPSDAAYWATGRPPF
>Rubch_LG05.1954
MAGLDLGSAPRYVHQLNRQDHLHQLQRPQQQQQQQQQQSHHDSEDDVNQGQYSGEDHGLDLSGGINAGPGDIVGRRPRGRPPGSKNKPKPPVIITRESANTLRAHILEVGNGCDVFDCVATYARRRQRGICILSGSGTVTNVSLRQPAAAGAVVTLHGRFEILSLSGSFLPPPAPPGATSLTIFLAGGQGQVVGGSVVGELTAAGPVIVIASSFTNVAYERLPLEEDEQLQIQLPAGSQGSGGSGGVGNNPFPDPSSGLPFFNLPLNMQNVQLPIDGWAGNNSPGSRPQF
>Rubch_LG05.3903
MKGEYGGGDTKSETQNMFSKLHHQNPNNPHPHPHHQQQQQQQYHHHHHFSNPFQITPVRECQPQTSEEEDTSRTSSGTATKPLISDPNNPTGGDGATIEVVRRPRGRPPGSKNKPKPPVIITRDSEPAMSPYILEVPGGSDVVDAVSRFCCRKNIGLVILTGSGTVANVTLRQPSTTPGATVTFHGRFDILSISATFLPQTTPSGPIPNGFTISLAGPQGQIVGGLVAGALVAAGTVYIIAASFNNPSYHRLPVEDEPARNSVSGEAQSPPLSTGGESGGHAPAQSCGMAMYSHLPTDVLWAPTARQPPPPPPY
>Rubch_LG06.1390
MAGGADLTVPNVVSKTSVDRSQDADTGNNHHRPGIDALLMAPKLPKPVQPVSSASEGETIRRPRGRPAGSKNKPKPPIIVARDSANALRAHAMEVSSGCDVSESLTNFARRKQRGICILSGSGCVTNVTLRQPASSGAIVTLHGRFEILSLLGSILPPPAPPGITGLTIYLAGAQGQVVGGGVVGALIASGPVVIMAASFMNATFDRLPLDEDEVAAALQNQQYQNGRHHHHLDMSDLYGLPPNLLTNGNVPPEVYSWASGRTMSKT
>Rubch_LG06.5325
MANRWWAGQVGLPGGLKHEASGGSSSPMKLMNPDLGISMNNSSTSHLLGGGGGSGSAGDDDDERDNVSGDDPKEGAVEVSGSNRRPRGRPPGSKNKPKPPIFVTRDSPNALRSHVMEIANGADIAESVAQFARARQRGVCVLSGSGTVTNVTLRQPSAPGAVMALHGRFEILSLTAAFLPGPAPPGSTGMTIYLSGGQGQVVGGSVVGPLVASGPVMVIAATFSNATYERLPLDQEEEDQPAPNSGQASSPPGIGGGNLGDPNSSMPPGVYNLPPSLIPNGGGQLSHEAYSNWAHGGGRPPF
>Rubch_LG07.1001
MANRWWAGNVAMGAHVDSTTSTPPSLHLRNAEAEDANANATPTNSSTSNPNTTPPQKNEDDQDSRDYDREGDNQDPSSVGHDSLEPGSSNRRPRGRPPGSKNKPKPPIIITKESPNALRSHVLEISSGSDIVDSIASFAQRRHRGVSVLSGSGIVSNVTLRQPAAPSGVITLHGRFEILSLNGAFLPAPSPPGASGLTVYLGGGQGQVVGGTVVGALMASGPVMIIAATFTNATFERLPLEDEANGEGMQLQQQPSGVNSAGTGGNSGSQGLSDPQQQQQPVPIYALPPTLLPNGQMPPDVYWGPPPPRPPPPY
>Rubch_LG07.3000
MAGLDLGSASRLFHQQLQLTDLHLQRPPESEDHDANRNNNNLFNSDHHHQNNDGEDDNNLHQGLDLVTPNSGGSGGDGSGRRSRGRPPGSRNKPKPPVIITRESANTLRAHILEVSSGCDVFDCVGTYARKRQRGICVLSGSGMVTNVILRQPAGAGAVVTLHGRFEILSLTGSFLPPPAPPGATSLTIFLAGGQGQVVGGNVVGPLIASGPVIVIASSFTNVAYERLPLEEEEEQQLQIQPPMPQSSGGGGSGVSNSNSFPDPSVGLPFFNLPLNNMPQLQDGWAGNPTGRPSY
>Rubch_LG07.3567
MDPVAAHGRPLPHPFLPRDLHLSQPHHQFQHHPHLLHHQKSEDEQNSNHHRGIKRDRGGDENTSGATTTNSLEGKDQLGGSTSGEGGEITRRPRGRPAGSKNKAKPPIIITRDSANALRSHVMEVANGCDIMDSVSTFACRRQRGVCILSGSGTVTNVTLRQPASPGAVVTLHGRFEILSLSGSFLPPPAPPAASGLTIYLAGGQGQVVGGSVVGPLLASGPVVIMAASFGNAAYERLPLEEEEAAAVTPIPGSGPLGSPGIGGGEQQQQQSHVQVQVQQQQQQQMLQDANNTSSSSSLFNGMQQNLLNSVQLPPEAYWGTARPPYN
>Ruboc_03_G24966
MADYGGAISLSQGGQGLNFSAQTSSSDNDDDSGHTPKSMATFSGGACGGRSSSSSKVVKLEPVITTSHRSSMELLGGRGSPSSTEEIMMISNSKKPRGRPPGSKNKPRPPIVINKESESGMKSVVIEISAGSDVVESLVQYARTRHVGISVLSGCGSVSNVTLRRPLSHHHHHAPAPFLSLHGPFNLLSLSGSFMESLSSCSFGICLAGSQGQVFGGIVGDKVIAASLVVVVAAIFLKPRFHKLPAEGGCDDEQETKPCTLGGGYANASTTNTVGNHQETSTTTSCGFGGGGGGGGGTAAAACVYGTPPPISHTHHHDQMAVMLMPWGGPPSSRPPLPPPHGFKLDLGKDHFTISKAKQKQS
>Ruboc_04_G12457
MDPAANSPASALSKRELEISMNENSGGRSSGGGRDDDEDRDQGDEPKEGAVDIGSRRPRGRPPGSKNKPKPPIFVTRDSPNSLRSHVMEVAGGADVAESVAQFARRRQRGVCVLSGSGSVANVTLRQPAAPGAVVALHGRFEILSLSGAFLPGPAPPGSTGLTVYLAGGQGQVVGGSVVGSLVAAGPVMVVAATFANATYERLPLEEDDEAGSGGGGGGHGASGSSPTGVGSSGGPQLQLPGHGGQLPDPSSLPLYGLPPNLIPNGGQLGHDAYAWAHSRTPY
>Ruboc_05_G07367
MAGLDLGSAPRYVHQLNRQDQLHQLQRPQQQQQQQQSHHDSEDDVNQGQYSGEDHGLDLSGGINAGPDDIVGRRPRGRPPGSKNKPKPPVIITRESANTLRAHILEVGNGCDVFDCVATYARRRQRGICILSGSGTVTNVSLRQPAAAGAVVTLHGRFEILSLSGSFLPPPAPPGATSLTIFLAGGQGQVVGGSVVGELTAAGPVIVIASSFTNVAYERLPLEEDEQLQIQPPAGSQGSGGSGGVGNNPFPDPSSGLPFFNLPLNMQNVQLPIDGSTRNPKTVEQSDPSIH
>Ruboc_05_G14137
MKGEYGGGDTKSETQNMFSKLHHQNPTNPHPHPHQQQQQYHHHHHFSSPFQITPVRECQPQTSEEEDTSRTSSGTATKPLISDPNNPTGGDGATIEVVRRPRGRPPGSKNKPKPPVIITRDSEPAMSPYILEVPGGSDVVDAVSRFCCRKNIGLVILTGSGTVANVTLRQPSTTPGATVTFHGRFDILSISATFLPQATPSGPIPNGFTISLAGPQGQIVGGLVAGALVAAGTVYIIAASFNNPSYHRLPVEDEPARNSVSGEAHSPPLSTGGESGGHAPAQSCGMAMYSHLPADIKKKYELAMKSLYKTLVAKRMRPKGIKIKEKNEECLYVIKNKHEFSP
>Ruboc_05_G14267
MTRRPRGRPAGSKNKPKPPIIITRDSANALRTHVMEIADGCDIVESVATFARRRQRGVCIMSGTGTVTNVTLRQPASPGSVVTLHGRFEILSLAGSFLPPPAPPAATGLTIYLAGGQGQVVGGSVVGTLLASGPVRERFDQKYIGIGRHEYIWVLVYTCIALKKLLFEANNINNNTLPLNAHN
>Ruboc_05_G20374
MAGYNGRSEYMQLFRPELHLQRPPPPSISVPQQQQQPPSSDSPHQEADSPDQEQDRKIESDTAATSSGGGGGGSARRPRGRPAGSKNKPKPPIIVTRDSPNALRSHVLEVSAGADVVESVSNYARRRGRGVCVLSGSGTVANVTLRQPAAPPGSVVTLHGRFEILSLSGTVLPPPAPPGAGGLSIFLAGGQGQVVGGTVVGPLVASGPVVLMAASFANAVYERLPLDEEEAAGGGGLQVQQPTASQSSEVTGGGGAGQQQQQLGEGSSSGLFNLGGNIGAGSYPTFSGTDLYGWGTGELLL
>Ruboc_06_G09958
MAGGADLTVPNVVSKTSVDRSQDADKGNNHHRPGIDALLMAPKLPKPVQPVSSASEGETIRRPRGRPAGSKNKPKPPIIVTRDSANALRAHAMEVSSGCDVSESLTNFARRKQRGICILSGSGCVTNVTLRQPASSGAIVTLHGRFEILSLLGSILPPPAPPGITGLTIYLAGAQGQVVGGGVVGALIASGPVVIMAASFMNATFDRLPLDEDEVAAALQNQQYQNGRHHHHHLDMSDLYGLPPNLLTNGNVPPEVYSWASGRTMSKT
>Ruboc_06_G11296
MANRWWAGQVGLPGGLKHEASGGSSSPMKLMNPDLGISMNNSSTSHLLGGGGGSGSAGDDDDERDNVSGDDPKEGAVEVSGSNRRPRGRPPGSKNKPKPPIFVTRDSPNALRSHVMEIANGADIAESVAQFARARQRGVCVLSGSGTVTNVTLRQPSAPGAVMALHGRFEILSLTAAFLPGPAPPGSTGMTIYLSGGQGQVVGGSVVGPLVASGPVMVIAATFSNATYERLPLDQEEEDQPAPNSGQAGGSSPPGIGGGNLGDPNSSMPPGVYNLPPSLIPNGGGQLSHEAYSNWAHGGDSRDFFNKLKRRLFDLLACFKEPVQCCCPSLATDV
>Ruboc_07_G07757
MANRWWAGNVAMGAHVDSITSTPPSLHLRNAEAEDANATPTNSSTSNPNTTPPQKNEDDQDSRDYDLEGDNQDPSSGGHDSLEPGSSNRRPRGRPPGSKNKPKPPIIITKESPNALRSHVLEISSGSDIVDSIASFAQRRHRGVSVLSGSGIVSNVTLRQPAAPSGVITLHGRFEILSLNGAFLPAPSPPGASGLTVYLGGGQGQVVGGTVVGALMASGPVMIIAATFTNATFERLPLEDEANGEGMQLQQQQPSGVNSAGTGGNSGSQALSDPQQQQVPIYALPPTLLPNGQMPPDVYWGPPPPRPPPPY
>Ruboc_07_G20808
MDPVAAHGRPLPHPFLPRDLHLSQPHHQFQHHPHLLHHQKSEDEQNSNHHRGMKRDRGGDENTSGAATTNSLEGKDQLGGSTSGEGGEITRRPRGRPAGSKNKAKPPIIITRDSANALRSHVMEVANGCDIMDSVSTFACRRQRGVCILSGSGTVTNVTLRQPASPGAVVTLHGRFEILSLSGSFLPPPAPPAASGLTIYLAGGQGQVVGGSVVGPLLASGPVVIMAASFGNAAYERLPLEEEEAAAGYNITEGKMGIGYWVTRAVPSVKAPFRGNKQQKQRPQPSKR
>Ruboc_07_G24004
MAGLDLGSASRLFHQQLQLTDLHLQRPPESEDHDANQNNNNLFNSDHHHQNNVGDDDNNLHQGLDLVTPNSGGSGGDGSGRRSRGRPPGSRNKPKPPVIITRESANTLRAHILEVSSGCDVFDCVGTYARKRQRGICVLSGSGMVTNVILRQPAGAGAVVTLHGRFEILSLTGSFLPPPAPPGATSLTVFLAGGQGQVVGGNVVGPLIASGPVIVIASSFTNVAYERLPLEEEEEQQLQIQPPVPQSSGGGGSGGVSNSNPFPDPSAGLPFFNLPLNNMPQLQDGWAGNPTGRSIVPSTARILLTFVAMHVNLHYCCS
