# Supplementary material for: Transcriptomics of long‐term, low oxygen storage coupled with ethylene signaling interference suggests neofunctionalization of hypoxia response pathways in apple ( Malus domestica )
Source: Plant Direct. 2024 Dec 20;8(12):e70025. doi: 10.1002/pld3.70025 (PMC11660084; doi:10.1002/pld3.70025)
Supplement: Supplementary file 2 — Data S2: Homologs of all 606 hypoxia response genes identified in this study across 42 representative species of land plants). [file PLD3-8-e70025-s004.gz › 01-integratedGeneFamilies_dir/11084.faa]

>gnl_Carpa_v0.4_evm.model.supercontig_2.44
MGACASAPRELKDEINAAPEPAKEEMFDAVEGQEDVKADQQPEEKKEDDDNKTQSLGSLLDESDKVKTEEKQEEEVKEEEKPKSSNGDGEEEKKEKEKEKEKEKEEEVAVEEKKTTVSEESK
>gnl_Medtr_Mt4.0v1_Medtr2g008010.1
MGNCAGNPRTDESDAPVPVPEPVTEEVKVEQQAKETKAEETVKASDDKSLGTLLSENKEKAEVKGEANEEAATVEVKAEAKGEEKAPEIKEEAKPEATEEKPKPEEEKPKAEAELKA
>gnl_Medtr_Mt4.0v1_Medtr4g094338.1
MGNCGSNPKTNEGPEPVSVPEPAPVPITEEVKVGATEETPVEDNKSLNTLLNENVEEAKKPEEGKADAEEVKAEPKEEEPKTEEVKGQEEKPKTEETKIEA
>gnl_Mimgu_v2.0_Migut.N01018.1
MGACASAPKGMKEDEATAVAPPPEQPKEVTPATEVAAVADAAKEEGGDDKKEEKKVVEESDQSLGTLLVEGESAKESKSEESKAEVLPAASEPAAAKVEEKSAAANEVEPPKPAVAAA
>gnl_Phavu_v2.1_Phvul.002G204800.1
MGNCGSNPKTDEGPMDMPEPMTREIKVEQKENELNIDTNKEETLNDNKEETLNDSDNKSLRNLLDEKVDEAPKIEEVKAEAKAEEPKTEVVKVEEEKPKAEEEAKIEA
>gnl_Poptr_v3.0_Potri.003G022400.1
MGGCASAPKDLKGDAGSAPVPEPSKEETVEVELEGVEKVAEENVEKNEEDKKSLGSLLDEVDEIKKGSAKEGEAGEVSSEKKQEQ
>gnl_Poptr_v3.0_Potri.001G207600.1
MGGCASVPKDLKDEVGSAPAPEPPMEETAENNEAVKVELEAVEKVEEENAEKSDDYKKSLGSLLNENEVQMETTSESKEEEVPCKQNEEQAATEAPAAESEKEQIKNAEEKATGEKKEDI
>gnl_Prupe_v2.1_Prupe.1G560900.1
MGNCASEPKTKGDDVAGVPAPEPKTEELVQGNEVNRELLQEENKADDGDAQQNNDAGHNKQPSLGALLKEEEEKTAHVAAKLEEVEEKAKTTEKKEEVVVELEKASEATPVAVTQEEKKSDIEEKKPEVKETKPEVEETKPEVKEIKPEEKVTKPEEKDTKPGEKVTKPEEKVIKPEEKVTKPEEKETKPEEKETKEEKKEQI
>gnl_Solly_v2.4_Solyc10g046990.1.1
MGACASVPKGMRAEAMAAPPPEQRKEEETTTSAPEVVEVTQDNDKHQSLGSLLNEIEDEKSSDTKETKGEELPISNAAAEAS
>gnl_Theca_v1.1_Thecc1EG006440t1
MGACASVPKAMRDEASAPLPEPTKEESVQAEHTPEEVMVEKEDNEADESKQQSLSSLLDEPEKTEADKEPTEAQQPQVEVPAEPKPEESKQEETKVEAQKEEPEAEPKKEEQKEEAKEEEPKVEPKKEEPKTEAPAAPAETEEKKEKKTEAKESQ
>FraveV4A2_5g30481.t1
MGNCASEPKTNDYASPAPVFKNEELTAQPDYDRDVLVNTKETNGDKQPSLGALLKEEEEKMVLVPLKPKEKEVVVVPKETKVAIQPKEKKEKEEPKTTTEKKEEIVVEQVKAHEADIKSVPTTAITQEDKTFDEEKKLVEETNEIKTSAKEIDDIKKPAEEINDIKKPVEEIVEIKKPTNEIVDIKKPVEEIKDIEKPAEAIHHIIKKPIEEIKETDKKLEDINEIKKTEQISDIKNPEEINEENKPKENGVEIKKLEMNEQTSEKPDN
>Maldo_HF_17194
MGNCASEPKTKGDDAAAVPAPEPRKESVQAEEVNAEQLQEDNKAEQNTDGGHNKQPSLGALLKEVVSRVKPNGHMCSTSPRCAIHEEEKIAEVAAKLEEEKIAEVAEKLEEEKIAEVAAKIEEAEEKPKTTEKNEETAVELEKSPEAAAPAAVTQEDKKSDIEEKKAEEVKETKPEEKLVKPKEIKETKAEETTTTQTEETKETKPESIRGMLTIRLNDTKNSKWALQSKAVHRGYKLFDQFDGTCVSPLKFVSNTETGVTKEISSAFQSSDSLKRDHRRTRTKLHTLGSTSAQLSNLGPDKEASSVGTIVTAPAESLVSGDKNGGGHGAENPMLSTGQVDDTVLISGNGVSIGDTVESLTAFEHEISDWLKIQHQLGAAASRGDGCCSAR
>Maldo_HF_34721
MGNCASEPKTKGDDAAAVPVPEPRKEESVQAKDVNAEQLQEENKDEQNNDGGHNKQPSLGALLKEEEEKTAQVAAKLEEEKTAEVAAKLEEEKTAEVATKLKEEKTAEVAAKLEEAEEKTKAIEKKEEIAVELEKAPEAAAAAAVVTQEDKKSDIEEIKKPQEVKETKAEEIKETKAEETKETNPEKIKETNPEVKDQI
>Malba_014473
MGNCASEPKTKGDDAAAVPVPEPKKEESVQAKDVNAEQLQEENKDEQNNDGGHNRQPSLGALLKEEEEKTAEVAAKLEEEKTAEVAAKLEEAEEKTKAIEKKEEIAVEPEKAPEAAAAAAVVTQEDKKSDIEEIKKPQEVKETKAEEIKETKAEETKETNPEKIKETKPEKNQLPLTKAIQSLMGHHHCCSREAPSSYLVLVFLAVIAVLLLLSSLISLRLGINLSPEELYTKNPESTSVVRSFAPRSLCDVLIVREVDDSTDIR
>Malba_016839
MGNCASEPKTKGDDAAAVPAPEPRKESVQAEEVNAEQLQEENKAEQNTDDGHNKQPSLGALLKEEEEKRAEVAAKLEEEKIAEVAEKLEEEKIAEVAAKIEEAEEKPKTTEKNEEIAVELEKSPQAAAPAAVTQEDKKSDIEEKRDKIAVELEKSPEAAAPAAVTQEDKKSDIEEKKAEELSNLGPDKEASSVGTIVTAPAESLVSGDKNGGGHGAENPMLSTGQVDDAVLISGNGVSIGDTVESLTAFEHVISDWLKIQHQLGAAASRGDGCCSAR
>Malsi_08g020190
MGNCASEPKTKGDDAAAVPVPEPRKEESVQAKDVNAEQLQEENKDEQNNDGGHNKQPSLGALLKEEEEKTAQVAAKLEEEKTAEVAAKLEEEKTAEVATKLKEEKTAEVAAKLEEAEEKTKAIEKKEEIAVELEKAPEAAAAAAVVTQEDKKSDIEEIKKPQEVKETKAEEIKETKAEETKETNPEKIKETNPEVKDQI
>Malsi_15g037210
MGNCASEPKTKGDDAAAVPAPEPRKGSVQAEEVNAEQLQEENKAEQNTDDGHNKQPSLGALLKEEEEKRAEVAAKLEEEKIAEVAERPEEEKIAEVAAKIEEAEEKPKTTEKNEETAVELEKSPEAAAPAAVTQEDKKCDIEEKREEIAVELEKSPEVAAPAAVTQEDKKSDIEEKKAEEVKETKPEETTTTKTEETKETKPEVKDQI
>Malsy_08g020160
MGNCASEPKTKGDDAAAVPVPEPRKEESVQAKDVNAEQLQEENKDEQNNDGGHNKQPSLGALLKEEEEKTAQVAAKLEEEKTAEVAAKLEEEKTAEVATKLKEEKTAEVAAKLEEAEEKTKAIEKKEEMAVELEKAPEAAAAAVVTQEDKKSDIEEIKKPQEVKETKAEEIKETKAEETKETNPEKIKETNPEVKDQI
>Malsy_15g036510
MGNCASEPKTKGDDAAAVPAPEPRKESVQAEEVNAEQLQEDNKAEQNTDGGHNKQPSLGALLKEEEEKIAEVAAKLEEEKIAEVAEKLEEEKIAEVAAKIEEAEEKPKTTEKNEETAVELEKSPEAAAPAAVTQEDKKSDIEEKKAEEVKETKPEEKLVKPKEIKETKAEETTTTKTEETKEKKPEVKDQI
>Maldo_GDDH_08G1223500
MGNCASEPKTKGDDAAAVPVPEPRKEESVQAKDVNAEQLQEENKDEQNNDGGHNKQPSLGALLKEEEEKTAEVAAKLEEEKTAEVAAKLEEEKTAEVATKLKEEKTAEVAAKLEEAEEKTKAIEKKEEMAVELEKAPEAAAAAAVVTQEDKKSAIEEIKKPQEVKETKAEEIKETKAEETKETNPEKIKETNPEVKDQI
>Maldo_GDDH_15G1417000
ETKEINMGNCASEPKTKGDDAAAVPAPEPRKGSVQAEEVNAEQLQEENKAEQNTDDGHNKQPSLGALLKEEEEKRAEVAAKLEEEKIAEVAERPEEEKIAEVAAKIEEAEEKPKTTEKNEETAVELEKSPEAAAPAAVTQEDKKCDIEEKREEIAVELEKSPEVAAPAAVTQEDKKSDIEEKKAEEVKETKPEETTTTKTEETKETKPEVKDQI
>Maldo_Gala_08g019780
MGNCASEPKTKGDDAAAVPVPEPRKEESVQAKDVNAEQLQEENKDEQNNDGDHNKQPSLGALLKEEEEKTAQVAAKLEEEKTAEVAAKLEEEKTAEVATKLKEEKTAEVAAKLEEAEEKTKAIEKKEEIAVELEKAPEAAAAAAVVTQEDKKSDIEEIKKPQEVKETKAEEIKETKAEETKETNPEKIKETNPEVKDQI
>Maldo_Gala_15g037110
MGNCASEPKTKGDDAAAVPAPEPRKESVQAEEVNAEQLQEDNKAEQNTDGGHNKQPSLGALLKEEEEKIAEVAAKLEEEKIAEVAEKLEEEKIAEVAAKIEEAEEKPKTTEKNEETAVELEKSPEAAAPAAVTQEDKKSDIEEKKAEEVKETKPEEKLVKPKEIKETKAEETTTTKTEETKEKKPEVKDQI
>Pyrco_DAP_Chr15v0.1_39966.1
MGNCASEPKTKGDDAAAVPAPEPRKESVQAEEVNAEQLQEENKAEQNTDGGHNKQPSLGALLKEEEEKRAEVAAKVEEEKIAEVAEKLEEEKIAEVAAKLEEAEEKPKTTEKNEEIAVELEKSPQAAAPAAVTQEDKKFDIEEKREEIAVELEKSPEVAAPAAVTQEDKKSDIEEKKPEEVKETKPEEKLVKPKEIKETKAEETTMTKTEETKETKPEVKDQI
>Pyrco_DAP_Chr8v0.1_20895.1
MGNCASEPKTKGDDAAAVPVPEPRKEESVQAKDVNSVQLQEESKDEQNNDGGHNKQPSLGALLKEEEEKTAEVAAMLEEEKIAEVATKLEEEKTAEVVAKLEEAEEKTKTTEKKEEIAVELEKAPEAAAAAVVTQKDKKSDIEEIKKPQEVKETKAEEIKETKAEETKETNPEEIKETNPEVKDQI
>Pyrco_BP1_011822.1
MGNCASEPKTKGDDAAAVPAPEPRKESVQAEEVNAEQLQEENKAEQNTDGGHNKQPSLGALLKEEEEKRAEVAAKVEEEKIAEVAEKLEEEKIAEVAAKLEEAEEKPKTTEKNEEIAVELEKSPQAAAPAAVTQEDKKFDIEEKREEIAVELEKSPEVAAPAAVTQEDKKSDIEEKKPEEVKETKPEEKLVKPKEIKETKAEETTMTKTEETKETKPEVKDQI
>Pyrco_BP1_018123.1
MGNCASEPKTKGDDAAAVPVPEPRKEESVQAKDVNSVQLQEESKDEQNNDGGHNKQPSLGALLKEEEEKTAEVAAMLEEEKIAEVATKLEEEKTAEVVAKLEEAEEKTKTTEKKEEIAVELEKAPEAAAAAVVTQKDKKSDIEEIKKPQEVKETKAEEIKETKAEETKETNPEEIKETNPEVKDQI
>Pyrco_BP_DH_15g36980
MGNCASEPKTKGDDAAAVPAPEPRKESVQAEEVNAEQLQEENKAEQNTDGGHNKQPSLGALLKEEEEKRAEVAAKVEEEKIAEVAEKLEEEKIAEVAAKLEEAEEKPKTTEKNEEIAVELEKSPQAAAPAAVTQEDKKFDIEEKREEIAVELEKSPEVAAPAAVTQEDKKSDIEEKKPEEVKETKPEEKLVKPKEIKETKAEETTMTKTEETKETKPEVKDQI
>Pruav_sc0001106.1_g740.1.mk
MGNCASEPKTKGDDAAGVPAPEPRTDESVQGNEVHPELQQEENKADDGDAQQNKQPSLGALLKEEEEKTAQVAAKLEEAEEKAKTTEKKEEVVVELEKASEAAPVAVTQEDKKSDIEEKKPEVKETKPEVEETKPEVKEIKPEEKETKPEEKVTKPEEKETKPEEKETKEEKKEQI
>Pyrusco8g008250.1
MGNCASEPKTKGDDAAAVPVPEPRKEESVQAKDVNSVQLQEESKDEQNNDGGHNKQPSLGALLKEEEEKRAEVAAKVEEEKIAEVAEKLEEEKTAEVVAKLEEAEEKTKTTEKKEEIAVELEKAPEAAAAAVVTQKDKKSDIEEIKKPQEVKETKAEEIKETKAEETKETNPEEIKETNPEVKDQI
>Pyrusco8g008330.1
MGNCASEPKTKGDDAAAVPVPEPRKESVQAKDVNSVQLQEESKDEQNNDGGHNKQPSLGALLKEEEEKTAEVAAMLEEEKIAEVATKLEEEKTAEVVAKLEEAEEKTKTTEKKEEIAVELEKAPEAAAAAVVTQKDKKSDIEEIKKPQEVKETKAEEIKETKAEETKETNPEEIKETNPEAKDQI
>Pyrbe_024142
MGNCASEPKTKGDDAAAVPAPEPRKESVQAEEVNAEQLQEENKAEQNTDGGHNKQPSLGALLKEEEEKRAEVAAKVEEEKIAEVAEKLEEEKIAEVAAKLEEAEEKPKTTKKNEEIAVELEKSPQAAAPAAVTQEDKKFDIEEKREEIAVELEKSPEVAAPAAVTQEDKKSDIEEKKPEEVKETKPEEKLVKPKEIKETKAEETTMTKTEETKETKPEVKDQI
>Pyrbe_053076
MGNCASEPKTKGDDAAAVPVPEPRKEESVQAKDVNSVQLQEESKDEQNNDGGHNKQPSLGALLKEEEEKTAEVAAMLEEEKIAEVATKLEEEKTAEVVAKLEEAEEKTKTTEKKEEIAVELEKAPEAAAAAVVTQKDKKSDIEEIKKPQEVKETKAEEIKETKAEETKETNPEEIKETNPEAKDQI
>Pyrbe_056850
MGNCASEPKTKGDDAAAVPAPEPSKESVQAEEVNAEQLQEENKAEQNTDGGHNKQPSLGALLTEEEEKRAEVAAKVEEEKIAEVAEKLEEEKIAEVAAKLEEAEEKPKTTEKNEEIAVELEKSPQAAAPAAVTQEDKKFDIEEKREEIAVELEKSPEGAAPAAVTQEDKKSDIEEKKPEEVKETKPEEKLVKPKEIKETKAEETTMTKTEETKETKPEVKDQI
>Pyrpy_N_08g2302.1
MGNCASEPKTKGDDAAAVPVPEPRKEESVQAKDVNSVQLQEESKDEQNNDGGHNKQPSLGALLKEEEEKTAEVAAMLEEEKIAEVATKLEEEKTAEVVAKLEEAEEKTKTTEKKEEIAVELEKAPEAAAAAVVTQKDKKSDIEEIKKPQEVKETKAEEIKETKAEETKETNPEEIKETNPEAKDQI
>Pyrpy_N_15g3471.1
MGNCASEPKTKGDDAAAVPAPEPRKESVQAEEVNAEQLQEENKAEQNTDGGHNKQPSLGALLKEEEEKRAEVAAKVEEEKIAEVAAKLEEAEEKPKTTEKNEEIAVELEKSPQAAAPAAVTQEDKKFDIEEKREEIAVELEKSPEVAAPAAVTQEDKKSDIEEKKPEEVKETKPEEKLVKPKEIKETKAEETTMTKTEETKETKPEVKDQI
>Rosch_v2.0_Chr7g0225161
MGNCASEPKTDDFASPAPVLKKEEERDELVYTGLGNEDKQPSLGALLMEEEEKAAPVLSKPKETELVVEPKETKVVAEQKEEKEEEKPKTTTEKKEEIDAEQVKAPEAEIVSVLADTVTQEDKKFDEEKKLVEDINEIKKPAKESVDIKKPAEVIDDIKKPAEEIDDIKKPAEKIHDIKKPAEEINEIKKLEQ
>Rubch_LG05.3198
MGNCASEPKTNDSAVPTPEPIKEESVAQPDYDHDEKVNYEEADGDKQPSLEALLKEEEEKASLVLSKPKETEIVVEPKEEKASPVLSKPKETEVVVKPKEEEEEKPKTTIEKKEEICDEQDKAPEAAIVLVPTTAVTQEDKKLDEEKKQAEEINEIKKPKEITEIKKLEEIKKPEEIKIPKESDIEIKKPDEINQMKKLEESDIEIKKPEEIKKLDEIN
>Rubch_LG05.3284
MGNCASEPKTNDSAVPTPEPIKEESVAQPDYDHDEKVNYEEADGDKQPSLEALLKEEEEKASLVLSKPKETEIVVEPKEEKASPVLSKPKETEVVVKPKEEEEEKPKTTIEKKEEICDEQDKAPEAAIVLVPTTAVTQEDKKLDEEKKQAEEINEIKKPKEITEIKKLEEIKKPEEIKIPKESDIEIKKPDEINQMKKLEESDIEIKKPEEIKKLDEIN
