# Supplementary material for: Transcriptomics of long‐term, low oxygen storage coupled with ethylene signaling interference suggests neofunctionalization of hypoxia response pathways in apple ( Malus domestica )
Source: Plant Direct. 2024 Dec 20;8(12):e70025. doi: 10.1002/pld3.70025 (PMC11660084; doi:10.1002/pld3.70025)
Supplement: Supplementary file 2 — Data S2: Homologs of all 606 hypoxia response genes identified in this study across 42 representative species of land plants). [file PLD3-8-e70025-s004.gz › 01-integratedGeneFamilies_dir/818.fna]

>gnl_Ambtr_v1.0_evm_27.model.AmTr_v1.0_scaffold00001.85
ATGGAAGAAGAATATCGTGAAGATAAGGCGGAGCATCACACTAGGAACTATGTTATCCCCTCCTCCTCCACAACGAGCGTACACGTCACTGCGCTGGATGGACTTGTGAATGTCAACTCCCTGTTCACCATTGCTGTCTTTGTCGGCCTCTCCATCACTGCACCTGGGCAGCGTAGCCTGCAGGGCTCTGGCAAGTGCGATGCTGGCCCCGAAGTTGCACGCCGTGTCGTTGTTTTTGAGGTCGTTGCCTTCGCGGCATTCCTTTTCTCTAGTCTCGTGGCCCAAGGGCTAAAGCTGGCAATCAACTTGATCAATAGTAATGAAGCAGATGAGATTTTTAGGGCTAGAATCAATGGTCGGTTGCTGAGGATAGGGATGCTTGGCTCGGCGGCTGGGTCGGTGCTTGGATGTGTTTTCTTGGTGCTATCGATTGTGAATGTGGTGCAGATCAGACTCGGGACGCTTACATGTGGTAGCCACCCTGCAGCTCAGGCAGTGTGGACACTCGTGGTGCTCGTATCAACTGCCCTAGTGGTGTACATTTCTACAGTCCTCTATGCCTTTACGCAC
>gnl_Aquco_v3.1_Aqcoe2G056800.1
ATGAATATGGAACTGGAAAGGGAGAATGAACCGAATAGGAAATTAACAAGCGTATACTTAGCTGCATTAGATGGAGCTGTTAATGTGAATTCTCTATTCATGTTAGCAGTTTTTCTCGGGTTAGCATGGAACCCGCCATTTGATCCGAATTACAGTATGATAGATGATAAAAGATGTTTCCCTGGTCCTAAAGTAGCTCAAGATGTCATTTCCTTCCAAGTATTTTCTTTTGCTTCTTTTCTATTTTCAAGTCTTATCGCATTATCTCTCAAACAAGTTCTTAAGATCTCAAGGAGGAGTCATAGAGGAGATGAAAGCATTAACATGAGGATAATGAAAGCAAGAATTAATAAAACATTTTTACGTGTCGGTATATTAGCTATATCGGCGGGTTCTGTATTTGGATGTGGATTTTTAGTACTGGCTATGATCAATGTGATTCAATTGAAGCTTGGGAAATTAAATTGTCCTAATAGTAATTATACTATTTCTGCAATTGTTCCTCTGGTTATCTTTGTTCCTGGCGCTCTTCTTATTTATGTTTGTCTTATTTTGTATGCTACTAGAATTTATTTG
>gnl_Aquco_v3.1_Aqcoe6G106600.1
ATGTCAACACCAACAAGATCACCATCACCAACTTCATCTTCATCAACAACAAGTGTTCATGTTACAGCACTAGATGGTTTGGTTAATGTTAATTCTCTTTTCACAATAGCAGTTTTTGTTGGATTATCATTAACAACACCAGGTCAAAAAAGTTTAGAAATGAAATCTGCTTGTGATGCAGATATTAATCATGCTAGAAGACTATTAGTATTTGAAGTTGTTTCTTTCAGTTTCTTTTTGTTTTCTAGTTTAGTTGCACAAGGATTAAAGCTAGCTATTAATTTGCTTAATAGCAAAGATGTTGATGAAGCATTTAGAGCTCATATTAATCTTACTGTTCTTAAGTTTGGTATGTTGGGTTCTGCTTTTGGATCTGTAATGGGATGTGTGTTCTTGGTTTTGTCGATGGTGAATGTCATTGAAATCAGGCTTGGAATACTTTCTTGTGGTAGTAGATCTACTGTTCGTGCTGTTGCGACTTTGATCACTTTGGTTTCTTCTGGATTAGTGATTTACATTACCACTGTCTTCTATGCTTTTACTCGTGGC
>gnl_Aquco_v3.1_Aqcoe1G093900.1
ATGAATATGGAACAAACTCATAAATTCGGTACAAGCATCTACTTAACTGCGTTAGATGGCGCTGTTAACGTGAATTCTTTATTCATGTTAGCTGTTTTCATTGGTTTAGCATGGAATCCATTTGACCCAAATTATAGTCTAATCAATGATGATAGATGTTTTCCTGGTACTAAAGTAGCTGAAGATCTAATATCCTTTCATGTATTCTCTTTTGCTTCTTTTCTCTTCTCAAGTCTTGTTGCTTTATCTCTTAAACAAGGTCTTAAGATCTCGAGGAATAGTGACAGTAGCCATAGAGGAGATAGTATGAGAATCATGAAGGCAAGGATCAATAAAACTTTTTTACGTATCGGTATTTTAGCTATATCGGCCGGTTCAGTTTTTGGATGTGGGTTTTTAGTATTGGCTATGATTAATGTTGTCAGATTGAAACTTGGAACATTGAGTTGTCCAAGTAGTAATTATAGTATTGCTGCTATTGTTCCTCTTGTTATCTTTGTTCCTGGTGCACTTCTTATCTATGTTTGTCTTGTTTTGTATGCTTTTACTCGC
>gnl_Aquco_v3.1_Aqcoe1G094000.1
ATGAATATGGAAATGGTAAGGGAGAACGAACCGATTCGGAAATTAACAAGTATATATTTAACAGCATTAGATGGAGCTCTTAATGTGAATTCTCTATTCATGTTAGCAGTTTTTCTTGGGTTAGCATGGAATCCATTTGACCCAAATTACAGTCTAATTGATGATGAAAGATGTTTCCCTGGTCCTAAAGTAGCTGAAGATCTAATTTCATTTCATGTATTCTCTTTCGCATCTTTTTTGTTTTCAAGTCTTATCGCATTATCTCTTAAACAAGCTCTTAAGATCTCAAGAAGCAATAATAGAGGTGATGTTATGAGGGTAATGAAAGCAAGAATTGATAAAACGTTTTTACGTGTCGGTATTTTAGCTATATCGGCCGGTTCGGTATTTGGATGTGGGTTTTTAGTATTGGCTATGATTAATGTTGTTCAATTGAAGTTAGGGAAATTGAATTGTCCGAATAGTAATTATAGTATTTCTGCTATTGTTCCTCTTGTTATCTTTGTTCCTGGTGCTCTTGTTATCTATGTTTGTCTTGTATTATATGCTTTTACTCGT
>gnl_Arath_TAIR10_AT2G01580.1
ATGGCAGATTCCGACATAGAGACGAGCAGCAACCAAAATAGCAATAGCAACACCAGCCATTCAACTACTTCAACCACGAGTGTTCATGTTACGGCTCTCGATGGGATTGTAAGTGCTAATTCTCTCTTCACGGTTGCAGTCTTTGTCGGAATCTCCTTCGACCAGCCAAGTGACCTCACCCTCACGGACAGAACAGAGTGCAGTGCAGGACGAGACGTGGAACGTGACCTGGTTGTGTTTGAAGTCATCTCATTTGCCTTCTTTCTCTTCTCCTCCCTTGTGGCTCAAGGGATGAAGCTAGCCATCAACCTTTTGAACAGCAAAGAAACGGACGAAGTGTTTAAAGCGAATATCAACAGAGATGTGCTTCGTTTCGGTGTGGTTGGTGCAGCTGGTGGATCTATCTTGGGTTGTGTATTTCTTCTGTTGTCAATTGTTGATGTTATACAACTCCGTCTGGGGCTTCTCTCTTGCGGCAATGCTTTGGCGATTCATACCGTGCTGGTGCTTGTGGTATTGGTCTCTTCTGCTCTCAGTGTTTATATCTTCACAGTGTTCTACTCTTTCAGGAAA
>gnl_Arath_TAIR10_AT3G46890.1
ATGGCAATCTCCAATGGCGCCGTGGAATTTCTCCGGCGACGACTCCTCCCAACTACACTAATCCACGTCACGGCTATAGACGGCATCGTGAACGTTAATTCACTCTTCTCGCTTGCTCTTTTCCTCGGCCTAACCACAAGTGGAAACATCACTTTCCCGGTTTCCTCATCAGCCTCCGAGAACCACCATCTCCGCCGATGTATCTCTGCAAAAGGTCCCGCATTAGCGGAGAGGCTAGTATCAAGCCATGTTTACTCCTTCAGTTTATTCCTCTTCTCCAGTCTCATCGCTATGTCTCTCAAGCAAGCAATTAGGACAACAACAACAACAACAAACGGGAACTGTTTAGAGGAGGAGGCGCGTGTGTTGAACGCGGGAGAGGGGCGTGTGAACTTGGCAGCTTTAAGGGTTGGGATTGTTGCTTCGTGTGTTGCGTCGGTTTTGGGATGTGGGTTCTTGACAATGGCGTTAGTGGATCTTGTTCAGATTAAACTTGGACCTTTGGAATGTAAGAGAAGCTTTCATGCACTTGCAGCTATTGTTCCTCTTGTTGTACTTGTTCCTTCTGCACTTATTATCTATGTGTTCCTTGTGCTCTACGCATTTATCTAT
>gnl_Arath_TAIR10_AT3G07510.1
ATGACCGGCGCTGAGAACGGCGTGAGAATGACGTCACCAGAGGCGTCTTCAACATCCTCCCTCGCCACCACAAGTGTCCACGTAAGCGCTCTCGACGGACTCGTGAACGTGAACTCTCTCTTCACCATCGCCGTCTTCGTTGGTCTTTCCTTAGCGACTCCAGGACAACACAGCCTCGAACAACGATCCAGCTGCGACGCAAGTGCTGACGTCGCCAAGAAGCTACTGGTCTTCGAAGTCGTCTCCTTCAGCTTCTTCCTCTTCTCCTCTCTTGTAGCTCAGGGTCTTAAGCTTGCCTTAAACCTTCTTAATAGCAAAGACGTCAACGAGATTTTCAGAGCTCACATCAATATCAAGGTTTTGAGATGGGGAATGATGGCTTCTGCTGTCGGATCTGTAATGGGCTGTCTCTTCTTGATGCTCTCTATGGTTAATGTGATTCAGATCCGTCTTGGTTTGCTCTCTTGCGGCAGCAAATCGGCGGCTCAAGCTGTTGCAACGCTCGTCACTCTGGTTTCCTCTGCTCTGCTGATTTACATCTCTACCGCCATTTACGCTTTCTGGCAT
>gnl_Arath_TAIR10_AT5G05950.1
ATGACGACGAGTATTCACATCACAGCTCTCGACGGAATCGTCAACGTGAACTCACTCTTCACACTCGCCGTATTCATCGGATTAGCTTGGAACCCTACCGATCCAGACAACAGCCTCGTAACCGACCCTAATTGCGTCCCCACAGCTCGTATGGCTGAGAATCTCGTCGCCTTCCATGTGTACTCTTTCGCATCATTCCTATTCTCAAGTCTCATCGCTCTAGGTCTCAAACAAGCAATGAGGCTCAACATAGCTTCTTCGTTTCACATCTCTACTCGAATCGATCCTGTGGTTTACTATGTGAACAAGACGGCTCTTAGATTTGGGATGGTTACATCCGGTTTGGGATCGGTTTGTGGATGTGGGTTTCTCATGTTGGCTTTGATTAATGTTGTTCAGATCAAGCTTGGGACTTTGGGCTGTGGTGCTAGTGGTCATACTTATGCAGCTGTTGTGCCGCTTGTGATTCTGGTTCCTTCTGCACTTTTCATCTATGTTTCTCTTATGTTATATGCTTTTACTCGT
>gnl_Betvu_v1.2_Bv2_025680_cagi.t1
ATGTCTCACCTCCACGAGAAACCCTTAGGAACCACCATCCACATCAGCGCACTCGACGGCATAATCCACGTAAACTCCATCTTCACCTTAGCAGTTTTCTTAGGCCTTTCATGGAACCCAAATGATCCATCAAACACACTCATCACTGACCCATCTTGTTCTTCACTCAACACCTCCATTGCTGAAAACATAGTAGCTTTCCACGTCTACTCTTTCTCCTCTTTCCTCTTCTCTAGCCTCGTTGCTTTGGGCCTTAAACAGGCCTTCCGTATTCCGGCCCATTACGACTCTTATCGGGCTTTGATCCATACATCGGGCCTTCGTTTTGGCATGCTTGTCTCTGCTATTGGATCTGTTTCTGGGTGTGCTTTTCTGATGTTGGCTTTGGTTAATGTAGTTCAGATTAAGTTGGGTAGTTTGTCTTGTGGGAGTTCTCATGCTATTGCTGCTATTGTTCCTCTTGTTATTTTGGTTCCTTCTGCTCTTTTGATTTATATTGTTTTTGTTCTTTATGCTTTTACTCGT
>gnl_Betvu_v1.2_Bv5_118880_dpmw.t1
ATGGAAAGATCCGAGTTCTACCCAGATCCCCCAACTGAACGAAGCTACACCACCACAAGCGTCCATGTCACCGCCTTAGACGGCCTCGTAAACGTAAACTCACTCTTCACAATCGCCGTATTCGTCGGTCTTTCTCTCACCACACCCGGGCAACGCAGCCTCGAGAATCGCACCTCTTGCGACGCAGGCATCGACGTTGCGAAAAAACTCCTCGTCTTCGAAGTTGTCTCCTTTAGTTTCTTCCTATTCTCTTCTTTGGTTGCGCAAGGATTAAAGCTTGCTATCAACATTTTAAACAGTAAAGATGTTGATGAAGTTTTTAGAGCTCATATTAATAGTAAAGTTTTGAGGGTAGGAATGTTGGGTTCTGCTGTTGGAAGTGTTATGGGGTGTTTGTTTTTAATGTTGTCGATGATTAATGTGATTGAGATTAGGTTGGGTTTGTTGAGTTGTGGGAGTAAATCTTCTGGTCATGCTGTTGCTGCTTTGGTTGTTCTTGTTACTTCTGCTCTTTTGGTTTATATTTCTACTGCTCTTTATGCTTTCTTGCAT
>gnl_Betvu_v1.2_Bv7_173060_eepd.t1
ATGGCCTTAGATGGCATAGTGAACGTAAATTCGTTGTTCACCTTAGCCCTCTTCTTAGGCATTGTTAATTCGGATCCTAGTAATCCAAGTTACACTCTTGTTAACACAAAAAACGCGTCATCTTCATGCTTAGCACCCTCTTATATCGCGGAGGACCTAATTGTCTACCATGTATACTCCTTTTGCGCGTTTTTGTTATCTAGTCTTATAGCATCAGCCCTTAAACTAGCCATCAAGACGAGTGGTGGCGATGTGGGTGATCGAGCAATGAGTCCGGCTAATACCATGGTTGTTCATGTCAATAGTCTAGCACTAAGGGGTGGGATATTGGTTTGTGCTTGTGGTTCAGTGTTTGGTTGTGTATTTTTGATGTTGGCTTTAGTCAATTTGGTACAAATTAAGTTGGGTGTATTGGCTTGTCACGAATTTTATACATTAGCTGCTTGTGTACCTCTTCTTGTCTTAGTCCCTTTGGCTCTTGTTCTTTATATTGGTATTGTGTTGCATGCTTCTACATCT
>gnl_Carpa_v0.4_evm.model.supercontig_8.50
ATGGATACCGAATCTGAACCAAAACCTTCTTATTACGTCGAAGACGGCGTCAGAAGGGTTTCTTCCATGTCATCATCATCCTCCTCAACCACCAGCGTCCACGTTACGGCCCTTGACGGTCTTGTCAACGTCAACTCTCTCTTCACCATCGCCGTCTTCGTAGGTCTGTCCCTCGCCACTCCCGGCCAGAAAAGCCTCGAGGACCGGACCGCCTGCGACGCCGGAGACGACGTTGCTAAGAAAGTCCTTGTCTTCGAGGTTGTCTCCTTCAGCTTCTTCCTCTTCTCCTCCCTCGTTGCTCAGGGCCTCAAGCTCGCCATCAACCTGCTCAACAGCAAGGACGTTGACGAAGCCTTCCGGGCCCATATAAACCTCAAGGTGCTCCGGTTAGGTATGATGGGCTCCGCCGTCGGGTCCGTCATGGGTTGTCTTTTCTTGATGTTGTCGATGGTTGATGTGATTCAGATCCGGTTGGGTTTGCTCTCCTGTGGCAGTAAGTCTGCGGTCCATGCGGTCGCGGCTTTGGTTATCTTGGTTTCCTCTGCTCTCCTGGTTTACATTTCCACTGCTATCTATGCTTTCTTGCAT
>gnl_Carpa_v0.4_evm.model.supercontig_8.52
ATGATCGTATTCGATTCATCGCCATCGCACATCCAAATTAGCAGCTACCTCAAAAAATCATCAGCCATGGGAGAATCCGCAGGAAAAGCTAAGAATACTCTGCAAAGGGCAATAGAAACCTACAAGCTCGCCTTGGAGGACCTGGTGAAAGTAAATTCCCTTTTCACCATTGCAGTGTTCGTGGGGCTGTCTCTGGCAGATCGTGGGCAGCGGGGCCTGGAGAACCGCGCGGAGTGCTCGGCAGACATAGCCATGAGGAAGAGGTTGGTGGTGACGGAGGTGGTGTCATTCGGGTTCTACCTCTTGTCGAGTCTGACAGCTAAGGCCCTGAAGATCCATGTCAGTACTTACAGGGACAAGTTTCAAGCCAAAAAAATAAGTTACCAGGTTATACGAGGGAGCTTGCTGGTGCTGGCGCTATGGAGCTCGGTTCTTGGTTGTATCTTCTTGACGATTTCCATGGTTGATGTGATTCAGATCAAGGTGGGAAAAGTGTCTTGTGGAAGTGGCTACAGTGTACACTCTGTGCAGTCGCTGGTAGCCATTGTCTCTATCGCTTTGGTTATTTTCTTCTTCTTCACTATGCATTCTATCTACTACATTTCCACTGTCAGTTTTGAT
>gnl_Carpa_v0.4_evm.model.supercontig_81.52
ATGGCTGACCTGGCGATCCGGAGGAAGCTGATAGCCGCAACAACCATCCACGTCATGGCACTGGACGGAATCGTCAACGTCAACTCCCTTTTCACGCTCGCCCTCTTCCTCGGCCTCACCTGGTTCCCCACCACCGACCCATCGGCTACCTTCGTCGACATCAGCGGCTCGTGCGCCGCTGGATCGGCGTTGATCGAGAACCTCGTATCAAGCCACGTGTACTCGTTCAGCTCCTTTCTGTTCTCCAGCCTCGTGGCGTCGGCTCTGAAGCAAGCTATTAAGATACGGAGCGACCAGCGAGCGGGGGTGGCGTGTGGAGAGAGCGTCAGCCGTGTGCGCGTGAACTTGATGGCTTTACGGGTCGGGAGTTTGGTGTCGGGCTTTGGGTCGGTTTTCGGTTGCGGTTTCTTGACCCTGGCTTTGGCGGATCTGGTGCAAATCAAGTTGGGTACTCTGGGTTGTGGCAGTCGGTATACCTTTGCGGCTCTCGGGCCTCTTGTCGTTTTGGTCCCTTCGGCTCTTGTTATTTATCTTTCACTTGTTCTTTATGCATTTACTCGT
>gnl_Elagu_v2.0_p5_sc00071.V1.gene145
ATGGTCAACATCTTTTCCGATGCTTACAAGCTTAACTTGAATGTTGAGTTTGTCACTGAGTCCAGGACTCCAGATTCTAATGCCAACAACGGATGGAAGAGTTTAGGTGTAACCAATAACCATCGAAAGCTTACAGAACCTTTATCGCCATCACCTTCCCCAAACAGCATCGCCGATTCGGCTTTAGCTTTTCTGGATTCTTTATCGACGGAACGGCCTTTGCCCCCCTGCCTACCCCGCACTCCTACTTTACCTTTCCCTTCATCTTCCCTAAACCCTATCAAGCCTCTCACACTCCCCTCCTCCTCCTCCTCAAATTCCACTGAATCACAAAGAATACTCCACGGAGTAGGATTTACATTCGCTTTTGTTTCCAGGATCCCCGTTCCCTTTGATGGATCCGTAAGCAGTGCGCCCTCCCCAAGTACAGGAAAAACCCCTCTCTTTTTCCCTTCTCTCTCCCAGATCGGAGGACAAGAATACGGGGCCAAGGAAAAACTACACGAGAGATCGGCGATGGGTGAGACGTGGAGCACGACGAGCGTCCACGTGACGGCGCTGGACGGGCTGGTGAACGTGAATTCACTTTTCACGATCGCCGTCTTCGTGGGGCTCTCCCTCACCTCCCCGGGCCAGCGGAGCCTCGAAGGGAAGTCCACCTGCGACGCCGGCCCGGACGTCATCCGCAACCTCCTGGTATTCGAGGTGGTCTCCTTCAGCTTCTTCCTCTTCTCCAGCCTCGTCGCACAGGGCCTCAAGCTCGCCATCAATCTGATCAACAGCAACGACGTCGACGAAGCCTTCCGGGCCCACATCAACGCGCGGGTGCTCCGCCTCGGGATGCTTGCCTCCGCCGTCGGCTCGATGATGGGATGCCTTTTCCTGCTGCTCTCCATGGTCAACGTCATCCAGATCCGCCTCGGGATGCTGTCCTGCGGCAGCTCCGCCACCGTCCGGGCGGTGGCGGCGCTCGTCACCCTCGTCTCCACCGCCCTCGTCGTCTACATCTCCACCGTCCTCTACGCATTCACCCAT
>gnl_Elagu_v2.0_p5_sc00083.V1.gene177
ATGGGCAGCGGCTTTGGAATGGCGGCAGGGAAAGGGATGGGGGAAGTTTATAGAGAGCTCCGCTGGGTATCCGAGGACCATGACAGCGAGCCCAAGGAGTACGATGGGCGGTCTTGGGCGGCGACGGAAGAGACGCGGAGCACGACGAGCATCCACGTGACGGCGCTGGACGGGCTGGTGAACGTGAACTCTCTCTTCACCATCGCCGTCTTCGTGGGGCTCTCCCTGACCTCCCCGGGACAGCGGAGCCTCGAGGGCAGGGCCGCTTGCGACGCCGGCACGGACGTCGTCCGCAACCTCCTGGTGTTCGAGGTGGTCTCCTTCAGCTTCTTCCTCTTCTCCAGCCTGGTGGCCCAGGGCCTCAAGCTCGCCATCAATCTCCTCAACAGCAACGACGTGGACGAGGCCTTCCGGGCGCACATCAACGCCCGGGTGCTCCGCCTCGGCATGCTCGCCTCCGCGGTGGGTTCGGTGATGGGCTGCCTATTCCTGCTGCTCTCCATGGTCGACGTCATCCAGATCCGCCTCGGCTTGCTGTCCTGCGGCAGCATCTCCGCCGGCCGGGCGGTGGCGGCGCTCGTCACCCTCGTCTCCACCGCCCTCGTCGTCTACATCTCCACCGTCCTCTATGCCTTCACCCAC
>gnl_Elagu_v2.0_p5_sc00112.V1.gene75
ATGGACGACGGAGAAGTACTAGAATACGATAACCAGCGGCCGTGGAGCCCCGGATCCTACGGCGGCAGCGGCGGCGGTGGGACCAGCATCCACATTACAGCGCTGGATGGCATCATCAACGTCAACTCCCTCTTCACCCTCGCCGTCTTCGTCGGCCTGGCCTGGAATCCCTCCGACCCCGCTGACGGCGGCCTGCCCTCCGGCGACTGCGCCGCCGGCAACCGGGCGGAGGAGCGCCTTGTCTCCTTCCACGTCCTCGCCTTCGCCTCCTTCCTCTTCTCCAGCCTCGTCGCCCTCTGCCTCAAGCAGGCCGTCCGCCTCGTCCACCCGCCGACCAGGGGCTCCCGCGCGGCGCGCATCAACCGGGCGGCGCTTCGCGGTGGCATCCTGGCCTCCGCCGTCGGTTCGGTGTTCGGGTGCGGATTCCTGATGCTGGCCCTCGTTAATATGGTCGAGATCAAGCTGGGGAGGCTCGGTTGCGGTGGCGCCGCCTCCGTGGGGGCCGTGATCCCTCTCGTTACCCTCATCCCCGCTGCCATGATCATCTACACCGCCATCGTTTTCTACGCCTTCACTCGC
>gnl_Elagu_v2.0_p5_sc00245.V1.gene128
ATGGACGGCGAAATATACGAATACGACGACCAGCGGCCGCGGAGCCCCGGATCCGGTGGCGGCGGAGGGACGAGCATCCACATCACGGCACTGGACGGCATCATCAACGTGAATTCCCTCTTTACACTGGCCGTCTTCGTGGGCCTCGCCTGGAACCCATCCGACCCCTCCGGCGGCACCCTGGCCTCCAGCGACTGCGCCGCCGGGAACCGGGTGGCGGAGAACGTGGTCTCCTTCCACGTCTTCGCCTTCGCTTCCTTCCTCTTCTCCAGCCTCGTCGCTCTCTGCCTCAAGCAGGCCATCCGCCTCGTCCACCCGCCCGGCAGCTCCCGGGCTGCGCGCGTCAACAGGGCGCTGCTTCGCGCCGGCATCCTCGCCTCCGCCGTCGGCTCCGTCTTCGGGTGCGGCTTCCTCATGCTCGCCCTCGTCAACGTCGTCCAGGTCAAGCTCGGGCGGCTCGGGTGCGGCGGCTCCGCTTCCGCTGGGGCCATCGCGCCCCTCGTCACCCTCGTCCCCGCCGCCATGCTCATCTACACCGTTATCGTATTTTACGCCTTCATTCGC
>gnl_Eucgr_v2.0_Eucgr.J01058.1
ATGGCTACCAGCAACTCGCCCAGAAATGGAAGTGAAGAGGAGCAAGTGGACGAGAGGAAGTACTTCGAGAAGGTGCTCGAGGACATCGTGAGCCTCAACTCCCTGCTCACCGTTGCCGTCTTCATCGGCCTCTCCGATGCCCAGCCGGGCCAAGTTCAGAGCCTCCAGGATGACGACACTTGCCACCCAGACGCCAAGATACGCAAGCGGCTTGTGGCCTTTGAGATCGCTTCCTTCAGCTGCTTCGTCTTCTCCGGCTTCCTCGCCAAGACCGTCAAGATCTTCCTCTACATCTACAAGAAGCAGGACGGCACCAAGAAGAACCCGCAACGCCGGTGGAGAAGCCTCGTCGGGTTCTATTTATCGATCTATGGGACCATGGCCGGGTGCCTGCTGCTGCTCCTCGCCATGGTCGATGTCGTCCAGATGAAGCTCGGCCGGCTCTCGTGCGACAGCACATATTCGGTCAGTACTGTCACCGTCATGGTCAGCACCATCGGCCTCAGCTTACTGATCTACTTCACTACAGTGACCTACGGGCTATTGTTCACCACCAAGACGGCGAAGATGTGGCTGCCTGACGTGGAGAGCGGCGAGAAGGTGGACTTGCAACGAGGACAGGCT
>gnl_Eucgr_v2.0_Eucgr.J01061.1
ATGGCGACTCCCGCAAACGGAAATGACGCGAAAGTAGAAGAAGTGGCAAAGGCGGAGGAGAGGAAGTACTTCCAGAAAGTGCTGGACGACATCGTGGGGCTCAACTCGTGGTTCACGGTGGCCATGTTCGTGGGCCTCTCGCTAGCGAACCCCGGCCAGGTCCACAGCCTCGAGGAGGACCGCCCCGAGTGCGACCCCGACGCAAGGCTCCGCAAGCGGCTCATCTTCTACGAGATCGCGTCCTTCAGCTTCTTCATCTTCTCGGGCTTCCTGGGGAAGACCGTGAAGATCGTCCTCTACATCTACGAGAAGAAGAGGTACGCGGACCCGCCCAGGCAGACGTTCAGCCTCGTGGCGTTTTACCTGGCGATATACGGGACCATGACCGGGTGCCTGTTCTTGCTCCTGGCGATGGTCGACGTAGTTCAGATCAAGCTTGGGAAGATCTCGTGCGGTAGCGATTACGCGGTCCGCACGGTGGCTGTGCTTGTGGGAGCAGTCGGAGTGGCTCTAACGATATATTTCTTCACGGTGTCGTATGGCATGCTGTTCACAGAGAGACCGATACGCAAAGCTAGTCCTCCTCCAGACCCT
>gnl_Eucgr_v2.0_Eucgr.J01060.1
ATGGCTTCCAGCAATTCGACCGGAGATGGAAAGGTAGAGGAGCGAGTGGACGAGAGGAAGTATTTCGAGAAGGTGCTGGACGACATCGTGAGCCTCAACTCCCTGTTCACCGTCGCGGTCTTCGTCGGCCTCTCCCTCGCCCAGCCGGGCCAAGTTCAGAGCCTCCAGGATGACGACACTTGCCACCCAGACGCCAAGATACGCAAGCGGCTTGTGGCCTATGAGATCGCCTCCTTCAGCTGCTTTGTCTTCTCCGGCTTCCTCGCCAAGACCGTCAAGATCTTCCTCTACATCTACAAGAAGCAGGACAGCACCAAGACGAACCCGCAACGCGAGTGGAAGAGCCTCGTCGGGTTCTATTTGTCGATCTATGGGACCATGACCGGGTGCCTGCTGCTGCTCCTTGCCATGGTCGATGTCGTCCAGATCAAGCTCGGCCGGCTCTCGTGCGACAGCACATATTCGGTCAGTACTGTCACCGTCTTGGTCAGCACCATCGGCCTCAGCTTACTGATCTACTTCACTACAGTGACCTACGGCCTATTGTTCACCACCAAGAACGCGTCGCTCCAAAACAAGGCGGCGGAGACCCGCAAGGGGGACGCG
>gnl_Eucgr_v2.0_Eucgr.J01997.1
ATGGCCCTGGACAGCATCGTCAACGTCAACTCCCTCTTCACCGTCGCCCTCTTCCTCGGCCTCTCCGCCTCCCCTGCCGGCGGCCAGCTCCCCGGGATCCGCGCCTCCTGCAGGCCCGGCGCTGCCTTGGCGGAGGGCCTCGTCACCTTCCACGTGTACTCCTTCAGCTGCTTCCTCTTCTCAAGCCTCGTCGCCCTGGCTCTCAAGCAGGCCATCAAGATCAGCAGGGTCATCGCCGAAGAAGAACAGCAAGAAAGTGGGGACGAGGCGCATGGCCAGGCGGCGATGGGGCACGTGAACACGGTGGCCTTTAGGGCGGGGATGGCGGCTTCGGCGCTCGGGTCGGCAGCCGGCTCGGGGTTCTTGACGAAGGCGCTGGTGAACCTGGTGCAGATGAAGTTGGGGACCTTGGGCTGTGGTGAGAGTGGGTACAGTGTGGCTGCGATCGTGCCGCTGGTGGTCTTGGTCCCTCTGGGCCTGGTCGTTTACTTGAGTCTTGCGATTTATGCGTTTACCCGG
>gnl_Eucgr_v2.0_Eucgr.J01057.1
ATGCGCAAGCGGCTCGTGGCCTTTGAGATTGCCTCCTTCAGCTGCTTCGTCTTCTCCGGCTTCCTTGCCAAGACCGTCAAGATCTACCTCTACATCTACAAGAAGCACGACGACTTACCTGACAGCGCCGCGAAGAACCCACAACGCCAGTGGAAGAGCCTCGTTGGGTTTTATTTGTCAATCTACGGGACCATAGCCGGGTGCCTGCTGCTGCTCCTGGCCATGGTCAACGTGGTCCAGATCAAGCTCGGCCGGCTCTCGTGCAACGGCGATTTCACAGTCAGCACTGTTTCTGTCATGGTCGGCACCATTGGCCTCAGCCTGCTGATCTACTTCACTGCAGTGACCTACGGCCTGTTGTTCACCGGCAAGAACGCGCTGTACCAAGGCAAGGCGGCAGAGACCAGCAAGGGCGTTCCCGTCGAGGTTAGG
>gnl_Eucgr_v2.0_Eucgr.A00235.1
ATGGCGACTGCTCATGAGCACGATAGAATGAAGAAGACAATAAAGCACCACCTAAAGGTGCTGGATGATCTGGTGAGCGTGAACTCCCTCTTCACCTTCGCGGTGTTCGTCGGGATATCCTTCGCGAGCTCCAACCCGCATTCCCTCGAGTCGCGGAAAGGGTGCCAAGCCGACCTCCAGACGTCAATGACGCTCCTGGTCAACGAGGTGGTGTCCTTCGTGTGCTTCCTCCTCTCGAGCCTCCTCGCCACGGCCCTCAAGATGCACCTCTCCATGTACATCGTGCTCCACCGCAAAAAGGACGATGGCTTCGATTGCTTGGAGCCAATTAGGAACATCATGATCCTGGTGTCGACATTGGGGTCGATCCTCGGGTGCGTCTACTTGACGCTGTCGATGGTCGACGTGGTCCGTGTGCTCCTTGGGAAAATCGCTTGCGGGGGGAGCGACACGGTTCAGGCCGCAGGGAGCTTGGTTGCCATTGACTCCCTGGCCCTCATCATCTATGTGCCCTGCATGATGCTTGCCGTCTATCAATCGTACGTCCAGCTCCATGGTGCTGAC
>gnl_Eucgr_v2.0_Eucgr.A00226.1
ATGTCCCCTGCAGTAAAGTTAGTTTCTCTCTCTCTCTCTCTCTCTCTCTCTCGCCTCGCAAAGCTAGAGGAGGCAGTGGAGGTCCATCAGAAAGCCCTGGACGATCTGGTGAACGTGAACTCCCTCTTCACCGCCGCGGTCTTCGTGGGCCTGGCGTTCGCGAGCTCTGGACAACAGAACATAGAGGGCAACAAGCAGTGCGAAGCAGGAGTTCATGTGGCGAGGAGGATGGTCAAGAACGAAGTGATTTCGTTTGCCTGCTATCTCTTTTCCACCCTCGTAGCCAAAGCCCTCAAGACCCACCTCTTCACCTACCTCACCGACCCGGACAAAGCTGTGGAACTCAAAAACATACGGAGCAAGACGCTGAGAGGTTCCTTGTTCGCTCTTTCGACATCGACCTCCATCATTGGCAGCGTGTTGCTCTTGAGCTCCATGGTCGACATGATTCAGCTCCGGCTTGGAAAGGTCTCTTGCAGAGGTACCGCGACATTGCACGCTTTCAGCACCCTGGTTGTGGTCAACACCATCGCCTTGGTCATCTACGTGCCCTTTGTCATACACGCCGTCTATAGATCCATGAATTTCTTCGACGAACTAGAA
>gnl_Eucgr_v2.0_Eucgr.A00228.1
ATGGGAGATCAAGGGAGAGAAGTGTCATTTCATGTGGCGACGAGGCTTGTCAGGAACGAAGTGATTTCGTTCGCCTTTTATCTCTTTTCCAGCCTCGTGGCCAAATCCCTCAAGACCCACCTCTTCACCTACCTTATTCCGCCCGCTGACAATATCCATGGCTGGTGGAGCATGGTGCTGAGAGGGTCCTTGTTCGCTCTCTCCACGTCCACCTCCATCATTGGCTACGTGTTGCTCTTGTACTCCATGATCGACATGATTCAGCTGCGGTTCGGCAAGGTCACTTGCGAAGGTGTCGAGACATTAAATGCTGTTGGTGTCCTGATCGGGGTCAACATCTTCGCATTGCTCATCTACGTACTCTTTGTCGGACATGCCATTGTAAAATCCACAACGATCTTTGAGAACCTATGTCCCCGTTGCCCCACATGCCATCATCTAATCCGCGACAATCCAGTCTTTAGTCCCACATGCCAACATACTTCCCAGAACCCT
>gnl_Eucgr_v2.0_Eucgr.A00225.1
ATGACAGATCAAGGTGGTAGCGAAACGCCGTCTCGACCGTCCAAGGATGACAAGGGAATCACAGCGTCATCTGAATCGTCCAAGGATGGGACTCCCGTCGACTATGAGAAGCTGCAGGCGGCAGTGGATATCTATCAGAGAGCACTGGACGATCTGGTGAGCGTGAACTCGCTCTTCACCGTTGCGGTCTTCGTGGGCCTGGCGTTCGCGAGCGCTGAGCAACAGAACTTAGCGGGCAACAGGAAGTGTGAAGCTGGAGTTCGCGTGGGGAGGAGGCTTGTCAAGAATGAAGTCATTTCGTTCGCCTTTTATCTCTTTTCCAGCCTCGTGGCCAAATCCCTCAAGACCCACCTCTTCACCTACCTCATCACCGACCCCAGTTGCGACCAAATCACGCACTGGTCGAGCAAGGTGCTGAGAGGGTCCTTGTTCTTTCTCTCCACGGCCACCTCCATCATTGGCGGCGTGTTGCTCTTGTACTCCATGATCGACATGATTCAGCTGCGGCTCGGCAAGGTCACTTGCAAAGGTATCGAGACTTTAAATGCTGTCGGTGTTCTGATCGCGGTCAACATCTTCGCATTGCTCATCTACATACCCTTTGTCGCACATGCCATCGTCAAATCCACAACGATCTTTGATAACCTATGTACCCATTGTCCCGTATGCCATAATCTAATCCCCGAGGGTCCAGTCTCTTGTCCCCCA
>gnl_Eucgr_v2.0_Eucgr.A00224.1
ATGGTGCTAGACGATCTGGTGAGCGTGAACTCCCTCTTCACCTTCGCGATGTTCGTCGGGATATCCATTGCGGGTGCCAACCCCCAGAGTCTCCAGCCGCGGAAAGAGTGCCAAGCCAGCCACCAGACGAAAATGGTGCTCCTGTTCGATGAGGTGGTTTCCTTCGTGTGCTTCCTGCTCTCGAGCCTCGTCGCCACAGCCCTCAAGATGAACCTCTCCACATACCTCATGTCCGATCCCAAATCCCTGAAGCACTCCGCGCTGGACGTGTTTGACGGGGTGAGGAACTTGATGATCATGCTGTCGATGACAGGTTCGATCCTCGGATGCATCTATTTGACCATGTCGATGGCCAACGTGGTTCGCGTGCTCCTCGGGAACATCACTTGTGGAGAGAGCGACACACTTCAGGCCACAGGGACCTTGATTGCCGTCAACGTCCTGGCACTCCTCATCTATGCGCCCTCCATGATGCGTGCCTATCATCGCGTGTGGATGCGATGGTAT
>gnl_Eucgr_v2.0_Eucgr.A00231.1
ATGGAGGCGACAGTGGAGGTCCATCAGAATGCACTGGACGATCTGGTGAACGTGAACACGCTCTTCACCGCCGCGGTCTTCGTGGGACTGGCGTTCGCAAACGCTGGACAACAGAACATAGAGGGCAACAAGCAGTGTGAAGCTGGAGTTCGGGTGGCGAGGAGGCTGGTCAAGAACGAAGTGATTTCGTTCGCCTGCTATCTCTTTTCCAGCCTCGTTGCCAAATCCCTCAAGACCTACCTTTTCACCTACCTCCTCTCCCATCACACTTTACAAAAAATCAATTGCAAGTCGAGCAAGGGGCTGAGAGGGACCTTGTTCGCTCTCTCCACGTCGACCTCCGTCATTGGCGGCGTGTTGCTCTTGTACTCTATGGTCGACATGATTCAGCTCCGGCTCGGCAAGATTGCTTGCAAAGGTACCGAGACATTAAATGCTGTCGGTGCCCTGATGGCGGTCAACATCCTCGCGTTGGTCATCTACATACCCTTTGTCTCCCATGCCATCTATAAATTTACGAAGATCTTCGACAAACTACAAGAAAAGCAGAAGCTTTCAAACGAAAAC
>gnl_Eucgr_v2.0_Eucgr.A00223.1
ATGGCAGATCGAGGGAGCAAATCTCAACCATCCAAGGACGAGGAAAAGATCTATATCAACCGAACAAAGCTGTTTGAGGCAGTGAAGGTCCATCAAAAAGCACTGGACGATCTGGTGAGAGTGAACTCGCTCTTCACCGTTGCCGTCTTTGTGGGCCTGGCGTTCGCGAGCCCTGAACAACATAACATAGAGCGCAAAAAGGAGTGTGAAGCTGGAGTTCATGTGGCGAAGAGGCTTGTCGAGTACGAAGTGATTTCGTTTGCCTTTTATCTCTTTTCCAGCCTCGTGGCCAAATCCCTCAAGACCCACCTCTTCAGCTACCTCCTCTCCCCGGTCACTTACGACGAAATCAATGGCGCATCGAGCAAGGTGCTGAGAGGGTCCTTGTTCGTTCTCTCCGCATCGACCTCTATCATTGGCACTGTGTTCCTCTTGTGCTCCATGATCGACACCATTCAGCTCCAGCTCGGGAAGGTAACTTGCAAAGGTATCCAGACATTAAATTCTGTGGCTGTCCTGATCGGGGTCAACATCTTCGCGTTGCTCATCTACATACCATATGTTGCACATACCATCGTCAAATCCACAACGATCTTTGATATCCTACTTCCAGACAATTGTCCCAAATGCCATCGTCTTCTCCGCAAAACTACTTGCTGTCAAAAA
>gnl_Eucgr_v2.0_Eucgr.A00234.1
ATGGGAGAAGAAATCATGGCTGACGGCAAGCCTCAACCTGCTGAGACTGCCAAGGACGAGCGCTACAAGAAAAAGCTGGAGGCGGCAGTGGATGTCCATCAGAAAGCGCTGGACGATCTGGTGAGCGTGAACTCACTCTTCACCGCCGCGGTCTTCGTGGGCCTGGCGGTCGCGAGCGCCGGACAACAGAACGTAGAGGGCAACAAGCTCTGCGAAGCCGGAGTTCACGTGGCGAGGAGGCTGGTCAAGAACGAGGTGATATCGTTCGCCTGCTATCTTCTGTCCAGCCTCGTGGCCAAAGCCCTCAAGACCCACCTCTTCACCTACCTAAAAGGCCCCCAAGAGAACCTCGACAGATGGCCGAAAAAGGCTCTGAGAGGGACCCTGTTCACTCTCTCCGCGCTGACCTCCATCATCGGTGGCGTGTTCCTCCTGTACTCCATGGTCGACATGATCCAGCTCCGGCTCGGCAAGATCGCTTGCAAAAGTACCGAGACAATGCACGCCGTCGGTGCCCTGATTGCAGTTAACGGCCTCGCGCTGGTCATCTACGTACCCTTTGTCCTACACGCCATCTTTAACTCCACCAAGATCTTCAACGACCTAGCTAAA
>gnl_Eucgr_v2.0_Eucgr.A00236.1
ATGTCCGCCGGGGGTGACAACAGTGTTAAAGTGAACGCTAGCTATGAAAAGCTGGAGGAGGCAGTTTGGGTGCATCAGAAAGCGCTAGACGATCTGGTGAGTGTGAACTCGCTCTTCACCGCCGCAGTCTTCGTTGGCCTGGCGTTCGCGAGCGCCGGACAGCAGAACATAGAGGGCAACAAGCAGTGCGAACCAGGAGTTCACGTGGCGAGGAGGCTGGTCAAGAACGAGGTGATATCGTTCGCCTGCTATCTCTTGTCCAGCCTCGTGGCCAAAGCCCTCAAGACCCACCTCTTCACCTACCTCAAAAACCCGCACAAAGACCTGGCCAAGATCCCCAATACCTTCAAAAGCCGGTCGAAAAAGGCTCTGAGAGGGACCCTCTTCACTCTCTCCGCATTGACCTCCATCATCGGCGGCGTGTTCCTCCTGTACTCCATGGTCGACATGATCCAGCTCCGGCTCGGCAAGGTTGCCTGCAAAGGTACCGAGACAATTCATGCCGTCGGCACACTGATTGCTGTCAACAGCCTCGCGCTGGTCATCTACGTACCCTTTGTCCTGCACGCCATCTATAACTCCACCAAGATCTTCGACGACCTGGAG
>gnl_Eucgr_v2.0_Eucgr.D01769.1
ATGACTGAATGTGAGTACAGTCTTGTCAAGAACAGCGGACGCAAAGATGAAGAGCTAGTGGACGAGAAGAAGTACTTCCAGAAGGTGCTTGACGACATCGTGAGCCTCAATTCCCTCTTCACTGTTGCCGTCTTCATCGGCCTCTCTTTCGCCCAGCCGGGCCAAGTTCAGAGCCTCGCAGATGACCCCCGTTGCCACCCGGGCGCCAATCTGCGCAAGCGGCTGGTAGCCTTTGAGATCGCCTCCTTCAGCAGCTTCATCTTTGCTGGCTTCCTCGCCAAGTCTGTCAAGGTCTTCCTCTACATCTCCAAGAAGCGGGATGCCCTAGAAAGAGAAAACAATAACAACTCCCTGGAAGGGAAGGACAACCCGCACCGCAGATTGATGAGCGTCATCGGGTTCTATTTGTCAATCTATGGGACCATGGTCGGGTGCTCGCTGCTGCTCCTGGCCATGGTTGACGTCGTCCAGATCAAGCTAGGCCTCCTCTCTTGCCGCAGCAAGTTCACGGTCGCCACTGTCTGCGCCATGGTTGGCGTCATCGGCCTTGGCCTGCTGACCTTCTTCTTTACAGTGACCCACGGGCTGTTGATCGCCGCCAAAAAAGTGAAACCGCAATTGAATAGTGGCCCCGCCCCGAAGGAGGCTGAGAAGGCG
>gnl_Eucgr_v2.0_Eucgr.K02084.1
ATGGATGAATCCGAGACATTCCCGAAGGACTACTACACTCAGAACCCCGCGAGAACCCTCACCCCCTCCTCCAGCGACACCACGAGCGTCCAGGTGACCGCCCTCGATGGCATCGTGAACGTGAACTCCCTCTTCACCGTCGCCGTCTTCGTGGGGCTCTCCCTCACCACCCCAGACCAGCACAGCCTCGAGAACCCCGGCGCCTGCGACGCCGGCCTCGACGTCGTCAAGAAGCTGCTGGTCTTCGAGGTCGTCTCCTTTAGCTTCTTCCTCTTCTCCTCCCTCGTCGCCCAGGGCCTCAAGCTGGCCATCAACCTCCTCAACAGCAAGGACGTGAACGAGGCCCTCAGGGCCCACATCAACATCAAGGTCCTGCGGTTCGGGATGGTCGGCTCGGCCTTCGGGTCTGTCATGGGCTGCCTGTTCCTGATGCTGTCGATGATCAGCGTGATCGAGATTAGGCTCGGGATGCTGTCCTGCGGGAGCAAGTCAGCGGTCCACGCGGTGTTGGCACTGATCGTGCTTGTGTCGTCCGCTCTGGTGGCTTATATTTCCACTGCCGTGTATGCTTTTCTGCAT
>gnl_Eucgr_v2.0_Eucgr.L00547.1
CTGGACGATCTGGTGAGAGTGAACTCGCTCTTCACCGTTGCGGTCTTTGTGGGCCTGGCGTTCGCGAGCCCTGAACAACATAACATAGAGCGCAAAAAGGAGTGTGAAGCTGGAGTTCATGTGGCGAGGAGGCTTGTCGAGTACGAAGTGATTTCGTTCGCCTTTTATCTCTTTTCCAGCCTCGTGGCCAAATCCCTCAAGACCCACCTCTTCAGCTACCTCCTCTCCCCGGTCACTTACGACGAAATCAATGGCGCATTGAGCAAGGTGCTGAGAGGGTCCTTGTTCGTTCTCTCCGCATTGACCTCCATCATTGGCAGTGTGTTCCTCTTGTGCTCCATGATCGACACCATTCAGCTCCAGCTCGGGAAGGTCTCTTGCAAAGGTATCCAGACATTAAATTCTGTGGCTGTCCTGATCGGGGTCAACATCTTCGCGTTGCTCATCTACATACCATATACTGCACATGCCATCATCAAATCCACAACGGTCTTTGATATCCTACTTCCAGCCAATTGTCCCAAATGCAATCGTCTTCTCCGCAAAACTACTTGCTGTCAAAAA
>gnl_Eucgr_v2.0_Eucgr.L00548.1
ATGGCGTCTACTGATCAAGGAGATGCTGCTGCTCGAGCGAAGTCCTCTGTTCAAAATAAAGATGAAAAAACACAAAAGAAGAACGAGAAACAGAAGCGTCAGCAGATAGAGCATCTCCAAATGGTGCTAGACGATCTGGTGAGCGTGAACTCCCTCTTCACCTTCGCGATGTTCGTCGGGATATCCATTGCGGGCGCCAACCCCCAGACTCTCCAGCCGCGGAAAGAGTGCCAAGCCAGCCACCAGACGAAAATGGTGCTCCTGTTCGATGAGGTGGTTTCCTTCGTGTGCTTCCTGCTCTCGAGCCTCGTCGCCACAGCTCTCAAGATGAACCTCTCCACATACCTCATGTCCGATCCCAACAACCGGAAGCGCTCCGCGCGGGACGTGAACGACGGGGTAAGGAACTTGATGATCATGCTGTCGATGACAGGTTCGATCCTCGGGTGCGTCTACTTGACCATGTCGATGGCCAACGTGGTCCGCGTGCTCCTCGGGAACGTCACTTGTGGAGAGAGCGACACACTTCTGGCCACAGGGACCTTGATTGCCGTCAACGTCCTGGCACTCCTCATCTATGTGCCCTCCATGATGCGTGCCGTCCATCTATCTCACGCCAAGCTTGAGCTCAAT
>gnl_Eucgr_v2.0_Eucgr.L00549.1
GCTGAGCAACAGAACTTAGCGGGCGACGGCAAGTGTGAAGCTGGAGTTCACGTGGGGAGGAGGCTGGTCAAGAACGAAGTGATTTCGTTCGCCTTCTATCTGTTTTCCAGCCTCGTGGCCAAATCCCTCAAGACCCAACTCTTCATCTACCTCATCACCAGCCCCAGTTACGACAAAATCACGCACTGGTCGAGCAAGGCGATGAGGGGGTCCTTTTTCTTTCTCTCCACGGCCACCTCCATCATTGGTGGCGTGTTGCTCTTGTACTCCATGGTCGACATGATTCAGCTGCGGCTCGGCAAGGTCACTTGCAAAGGTATCGAGACTTTAAATGCTGTCGGTGTCCTGATCGGGGTCAACCTCTTCGCATTGCTCATCTACATACCCTTTGTCGCACATGCCATCGTCAAATCCACAACGATCTTTGATAGCCTATGTCCCCAATGTACCACATGCCATCGTCCAAATTGCGAGGGT
>gnl_Eucgr_v2.0_Eucgr.L00550.1
ATGGCGTCTACTGATCAAGGAGATGCTGCTGCTCAAGCGAAGTCCTCTGTTCAAAATAAAGATGAAAAAACACAAAAGAAGAACGAGAAACAGAAGCGTCAGCAGATAGAGCATCTCCAAATGGTGCTAGACGATCTGGTGAGCGTGAACTCCCTCTTCACCTTCGCCATGTTCGTCGGGATATCCATTGCGGGCGCCAACCCCCAGAATCTCCAGCCGCGGAAAGAGTGCCAAGCCAGCCACCAGACGAAAATGGTGCTCCTGTTCGATGAGGTGGTTTCCTTCGTATGCTTCCTGCTCTCGAGCCTCGTCGCCACAGCTCTCAAGATGAACCTCTCCACATACCTCATGTCCGATCCCAACAACCGGAAGCGCTCTGCGCGGGACGTGAACGACGGGGTAAGAAACTTGATGATCATGCTGTCGATGACAGGTTCGGTCCTCGGGTGCGTCTACTTGACCATGTCGATGGCCAACGTGGTCCGCGTGCTCCTCGGGAACGTCACTTGTGGAGAGAGCGACACACTTCTGGCCACAGGGACCTTGATTGCCGTCAACGTCCTGGCACTCCTCATCTATGTGCCCTCCATGATGCGTGCCGTCCATCTATCTCACGCCAAGCTTGAGCTCAAT
>gnl_Eucgr_v2.0_Eucgr.G02999.1
ATGGCCTCAGGCACGAGCATCCACGTGACGGCGCTCGACTGCCTGGTGCACGTGAACTCCCTCTTCACGCTCGCCCTCTTCCTCGGGCTCGCCTGGAACCCGTGGGACCCGAACAACACCCTCAACCAGGACCCCCGGTGCGCCGCCGGCCCCGCCGTCAAGCGCGACCTCATCACCTTCGAGGTCTTCTCCTTCGGCTCCTTCCTCTTCTCCAGCGTGGTCGCTCTCGCCCTCAAGCAGGATGTGCTGCGGCTCGGGATGTTGGTGTCTGGGGTCGGGTCGGTCAGTGGATCCGTGTGCCTGATGCTGGCCCTGATCAATGTAGTGCAGATCAAGCTCGGGACACTGGCTTGTGGGAGCGCGCACAGCTTCGCAGCGGTTGTGCCGCTCTTGATTTTCGTCCCCGTGGGGCTTTTCGTACATATATGCATCATCATGTATGCTTTTACTCAT
>gnl_Eucgr_v2.0_Eucgr.G03003.1
ATGGCCGGCGGCACGAGCATCCAGGTGACGGCGCTCGACGGCGTGGTGAACGTGAACTCCCTCTTCACGTTCGCCGTCTTCGTCGGGCTCGCCTGGAACCCGTGGGACCCGAACAACACCCTCAACCGGGACCCGCGGTGCGCCCCCAGCTCCGCCGTCAAGCGCGACCTCGTCACCTACCACGTCTACTCCTTCAGCTCCTTCCTCTTCTCCAGCTTGGTCGCTTTCGGCCTCAAGCAGGCTATCCGGATCACGGGGTCTCCGAGCTACCACCCTGCGGAATCGATCGCTCGGATCAATCGAAAGTTGTTGCGGGTCGGGATGTTGGCGTCCGGAGTCGGGTCGGTCGCCGGATGCTTGTGCCTGATGCTGGCCCTGGTCAATTTAGTTCAGATCAAGCTCGGGACTCTAGCTTGCGGGAGCACGCACAGCTTTGCGGCCGTCGTGCCGCTCCTGATTTTCGTCCCCCTGGGGCTTTTCGTATATGTATCGATTGTCTTGTATGCTTTTACTCGG
>gnl_Eucgr_v2.0_Eucgr.G03001.1
ATGTCCTCGGACACAAGCATCCACGTGACGGCGCTCGACTGCCTAGTGCACGTGAACTCCCTCTTCACGCTCGCTCTCTTCCTCGGGCTCGCCTGGAACCCGTGGGACCCGAACAACACCCTCAACCGGGACCCCCGCTGCACCGCCGGCCCCGCCATTAAGCGCAACCTCATCACCTTCGAGGTCTTCTCCTTCGGCTCCTTCCTCTTCTCCAGCGTGGTCGCTCTCGCCCTCAAGCAGGCTATCCAGAATACGCAGTCTCCGAGCTACCACCCTCGGGAACTGATCGCTCGGATCAATCAGGATGTGCTGCGGCTCGGGATGGTGGTGTCCGGGGTCGGGTCAGTCGGCGGATCCGTCTTCCTGATGCTGGCCCTGATCAATGTGGTGCAGATCAAGCTTGGGACTCTGACTTGTGGGAGCACGCACACCTTCGCAGCAGTCGTGCCGCTCATGATTTTCGTCCCCTCAGGGCTTTTCGTATATCTATCCATCGTCTTGTATGCTTTTACTCAT
>gnl_Eucgr_v2.0_Eucgr.L01675.1
ATGGACCGGAAGAAGAAAATAGAGAAATTCCAAACGGTGCTGGACGATCTGGTGAACGTGAACTCCCTCTTCACCTTCGCGATGTTCATCGGGATATCCTTCGTGAGTGCCAACCCCCACAGCCTCGTGTCTCAGAAAGAGTGCCAAACTAGCCAGGCAACGAGAATGTTGCTTATGCTCGACGAGGTGGTTTCCTTCGTGTGCTTCCTGCTCTCGAGCATCGTCGCCACGGCCCTCAAGATGCACCTCTCCACGCAGCTCTCCGAGATCGACGACCACCACGAACCCAAACCGGGGGGGCTGCCGATGAAAGGATTGAGGAGCTTCATGATCACGGTGTCGGTGGCCAGTTCGGTCCTCGGCTGCGTCTACCTGACTCTGTCGATGTTCAACGTGATCCGCGTGCTCCTCGGGAATATCACTTGCGGAGACAGCGACACAGTTCAGGCCGCTGGGGCCTTGATTGCCATCAACGTCCTGGCACTGCTCGTCTATGCGCCCTCCATGGGGTACGCTGTCTTTCAATCCCACTCCATGCTCGAT
>gnl_Eucgr_v2.0_Eucgr.L01676.1
ATGTCCCAGCAACCGTCCAACTCAGACCTCGACCCTAAAAAGCTGGAGGCGGCAGTGGAGGTCCATCAGAAAGCACTGGACGATCTGGTGAACGTGAACTCGCTCTTCACCGCCGCGGTCTTCGTGGGCCTGGCGTTCGCGAACGCTGGACAACAGAACATAGAGGGCAACAAGCAGTGTGAAGCTGGAGTTCGGGTGGCAAGGAGGCTGGTCAAGAACGAAGTGATATCGTTCGCGTGCTATCTCTTTTCCAGCCTCGTGGCCAAATCCCTCAAGACCCACCTCTTCACCTACCTAATCTCCCCACACACTTACCAACAAATCAATGACACGCCGAGCAAGGTGCTGAGAGGATCCATGTTCGCTCTCTCCACGTCGACCTCTGTCATGGGCGGCGTGTTGCTCTTGTACTCCATGGTCGACATGATTCAGCTCCGGCTCGGCACGATCGCTTGCAAAGGTACCGAGACATTAAATGCTGTCGGTGCCCTGTTGGCGGTCAACATATTCGCGTTGGTTATCTATATACCATTTGTCTCCCATGCCATCTATAAATCCACGAAGATCTTCAATAAAGTAAAAACCAGAAGCTGGTGCGACAGCATCGCCTGC
>gnl_Manes_v6.1_Manes.S094000.1
ATGGCCGGGGAGAATAAGCGAAGCCCTAGTAAGAGTAAAGACATCATTTTAAAGGCCATAGAAGACTTGGTCAGTGTGAATACACTCTTCATAGCAGCTGTGTTCATTGGATTAGCTTTTGCGGACCCCCAACAACGTAGCCTGGAAATAAACAGACCTGAATGCAACGCAGACATGAAGGTAATTAAACGACTCGTCGTATACGAAGTTGTGTCATTTTCTTGCTTTCTTCTTTCAACTATGGCAGCCAAATCAATCAAGGTTTATCTGCATATTTTTTACCCCGACGACCCCGACAACGACAAAAAGTCAGTTAGCACCGAGCCTGATAAACCTCGTTTAGATGGCAAGAAAGTTCGCCTGTTTGATGTAAAAAGGGGTTTAATATTCGCAATATCAATCACGGCATCGGTTGCTGGGATCTTATTTTTCGCACTTTCAATCTTTTTTGTTATTGAGATAAAGTTGGGGAAGCTGTCCTGCGGGATCCATGAGACTCGAGTTGCTAGTCTAACCCTGTTAATCCTCGTCGTTATTTCACTCTTAATTTATTTACCGTTTATGTTGATCGCTCTGGTTCATTGTATGATTGAGCCG
>gnl_Manes_v6.1_Manes.13G055900.1
ATGGATCAATCTCCAAAAGATCCCTACTACAGAGAAAACACCACCGGAAGGGTTACCTCAGCTTCCTCCTCCTCCTCCGTTTCCACCACCAGCGTCCACGTGACTGCCCTTGACGGTCTCGTCAACGTCAACTCTCTTTTCACAATTGCTGTCTTCGTTGGACTCTCTCTTACCACCCCAGGCCAACGCAGTCTCGAGAATCGCTCCGCCTGTGATGCTGGCATCGACGTGGTGAAAAAACTCCTCGTTTTTGAGGTTGTGTCCTTCAGTTTCTTCCTCTTTTCCTCCCTAATCGCTCAAGGCTTGAAACTCGCCATCAATTTGTTAAACAGTAAAGATGTGGATGAGGCGTTCAGAGCTCACATAAATCTGAACGTATTGAGATTTGGGATGATGGGTTCGGCGATGGGATCGGTGATGGGTTGCATCTTCTTGGTGCTTTCAATGGTGAATGTGATTGAGATTCGGCTGGGGATGTTGTCGTGTGGAAGTAACAGTGCGGTTCACGCGGTTACAACATTGGTCCTTCTGGTTTCTTCTGCTCTCTTAATTTATATTTCCACTGCTGTTTATGCTTTTCTGCAC
>gnl_Manes_v6.1_Manes.12G059900.1
ATGGACAGGGAAACGCCTGATCAACGCCCACTGGTCGGAAACGACGGCAACTGGAAGAAGGAAATATTAGAAAAACTTGAAAAATCAAAACAGGTTCAATTAAGCGCACTGGATGATCTCGTTTCTGTGAACTCCCTTTTCACAATAGCCATCTTCTTGGGCTTAGCCTTTGCATCTCCCACTCAACAAAGCCTTGATAATCGACCGGAATGTTCACCGGACGTCAAGATGGAAAAGAGGCTTGTTCTTTATGAAGTACTATCGTTTGCTTGCTTCCTCCTTTCAAGCCTGGTGGCGAAATCTCTCAAGCTTTTCATCAATGTCCAAGACACCAAAGAAACTATACGTATTGATCGAGCTCATGAATATAAAGTGATAAAGCCAAGTAGAGGTTTCATGATACTTTTGTCGGTGTTGGCGTCGACGATTGGGGTGGTGTTTTTGACGATTTCAATGGTTGATGTTGTTCAGATAAAGATCGGGAAGATGTCGTGTGGGATTTATGAGACTCGTGCTGCTGTGATATCGCTATGTGCTGTTGTGGCTCTGGCTCTCGTCATCTATTTACCTTCGACTATGATAACTATTTTACGTTGTATGTATAATTTT
>gnl_Manes_v6.1_Manes.12G060200.1
ATGGACAGGGAAACGCCTGATGAACGCCCACTGGTCGGAAACGACGGCGACTGGAAGAAGGAAAAATTAGAAAAACTTGAAAAATCAAAACAGGTTCAGTTAAGCGCACTGGATGATCTCGTTTCTGTGAACTCCCTTTTCACAATAGCCATCTTCTTGGGCTTAGCCTTCGCATCTCCATCTCAACAAAGCCTTGATAATCGACCGGAATGTTCACCGGACGTCAAGATGGAAAAGAGGCTTGTTCTTTATGAAGTAGTATCGTTTGCTTGCTTTCTCCTTTCAAGCCTGGTGGCCAAATCTCTCAAGCTTTTCATCAATGTCCAAGACACCAAAGAAGCTATGCATGTTGATCGAGCTCATGAATATAAAGTGATAAAGCCAAGTAGAGGTTTCATGATACTTTTGTCGGTGTTGGCGTCGACGATTGGGGTGGTTTTTTTGACGATTTCAATGGTTGATGTTGTTCAGATAAAGATCGGGAAGATGTCGTGTGGGATTTATGAGACTCGTGCTGCTGTGATATCGCTATGTGCTGTTGTGGCTCTGGCTCTCGTCATTTATTTACCTTCTACTGTGATAACTATTTTACGTTTATGTATAATTTTTAGTACGAGAACGGACGTCGACATAGTTTCATGTGTGCGATCGGGTCCGAATAATTATATGTTTTATGGACGAAATTCTAGC
>gnl_Manes_v6.1_Manes.S107900.1
ATGGATGGGTTAGAGGCAAAAGCTATAGATACACCAAAGGAAAAAAAGGTGCTGGACACGATAGAAATCCATCAAAAAGCACTAGACGATCTCGTCAACGTGAACTCGCTCTTCACAATAGCTGTGTTTGTGGGCTTATCCTTGGCTCATCCCGGCGAGCACAGCTTGGAGAACCGTGCCGAGTGCGACGCAGACTCGGTTCTAGCCAAAAGACTTGTAGTGAATGAGGTGCTATCATTTGCTTTCTTCTTGCTATCAAGCCTGGTAGCCAAGACTCTCAAGGTTCATCTCAACATATACAGGGAAAAAGATTTCAGGAAAACAAAGTTCAAGATTATCAGAGGAGGGATGCTGTTGATGTCAGCCTGGGGATCGATTCTTGGTTGCATTTTTTTGACAGCGTCGATGGTGGATGTGATACAAATTCGAGTGGGAAAGATTTCTTGTGGGAGTGAATATGCGTTCAGGGCAGCAGGATCGCTGGTCGCCATTGTTACGCTTGCGTTGAGCATCTACGTGCCTTTTATGATGCATGCTATTTTTATCTCCATGAAACATATTGAA
>gnl_Manes_v6.1_Manes.07G122700.1
ATGACCACCAGCATCCACATCACCGCCCTTGACGGTATCGTCAATGTGAACTCCCTCTTCACTCTCGCCGTCTTCGTCGGCCTCGCCTGGAACCCAACCGACCCCAACAGCTCCCTTATCACCGATCCCACCTCACCTTGCGCCGCCGGCTCCACCATCGTCGAGAACATTGTCTCCTATCATGTCTTCTCCTTCAGTTCCTTCCTCTTCTCCAGCTTGATCGCTCTTGCACTCAAGCAAGCTCTTCGGATCTCCAAAACCACCGATTTTCACTCTCATTCCCATCACTTACCCGAGTTCTTCGTGCGAGTGAACAAGAACTCATTGCGGGTCGGGATGCTGGCTTCGGGTGTCGGTTCGGTTATCGGATGCGTGTTCTTAATGCTGGCATTGATTAATGTGGTTCAGTTCAAGCTCGGGACTTTGGCTTGTGGAAGTGGGTATAGCTTCGCTGCGGTTGTGCCACTTGTGATTTTTGTCCCTCTTGCTCTCTTGATTTATGTCTGTATCGTTTTGTATGCTTTTACTCGA
>gnl_Manes_v6.1_Manes.S088100.1
ATGGCTCGAAATGGAGGTGAAGAGGAAGACAGTGATATAAAAAAACACAAAGATATCATTTTGAAAGCACTGGAAGATCTTGTTACTGTGAACTCACTCTTCACAATGGCTGTGTTCGTAGGCATATCAATGGCATCTCCTAACAACAATACTTTTGAAACCCGACCCGAATGCCAATCAGATACAAAAAAGGAGAAAAGTGTGATCGTTTTCGAAATTATATCATTTGGTTGCTTTATCTTTTCAAGCATGCTGGCCAAATCACTGGGGATTTATCTCAACATGTTTTACTCCGGTAAGGTGAACGGTTCGTTGCTGAAGCCAATCAGGGGCTTGGTATTCTTGGTATCGTTACTGGCAACGATTGCTGGGGTCGCTTTATTGACATGGTCAGTGATTTATGTTGTGGAGATTAAGGTAGGGAAGCTTTCTTGTGAGACCGAGGAGGCTCTGTTTGCAGTAGTGTCGCTAGCTGTGCTTGTGGGTGTTGCTCTCTTCTCTTACTTATTCTCAATGGCATTTGCTATCTTGCACTGTATGGTATTC
>gnl_Manes_v6.1_Manes.S088000.1
ATGGATCAATCCCCTAAAGATCCATACTACAGTGAAACTACCACCAGAAGGGTTGCCTCCGCTTCTTCTTCGTCCTCTGCTTCCACCACCAGCGTCCATGTGACTGCCCTCGACGGCCTCGTCAACGTCAACTCACTTTTCACAATCGCTGTCTTCGTGGGTCTCTCTCTTACCACCCCAGGCCAACGCAGCCTCGAGAATCGTTCCGCCTGCGACGCTGGCATCGATGTGGCTAAAAAACTCCTTGTCTTTGAGGTTGTTTCTTTCAGCTTCTTCCTCTTTTCCTCCCTAGTCGCTCAAGGCTTGAAACTTGCGATCAACTTGTTGAATAGCAAAGACGTGGATGAGGCTTTCAGAGCCCGCATCAATCTGAAGGTATTGAGATTTGGGATGATGGGTTCTGCTGTAGGGTCGGTGATGGGTTGCATCTTCTTGGTACTTTCAATGGTGGATGTGATTCAGATTCGGTTGGGGATGTTGTCATGTGGGAGCAAGAGTGCGGTTCACTCTGTTACAGCGTTGGTCCTTCTGGTTTCTTCTGCTCTCTTGATTTATATTTCTACTGCTTGTTATGCTTTTCTGCAC
>gnl_Manes_v6.1_Manes.10G021100.1
ATGACCACCAGCATCCACATCTCCGCCCTCGACGGCATCGTCAATGTGAATTCTCTCTTCACTTTCGCTGTCTTCGTCGGTCTCGCTTGGAATCCAACCGACCCCAGTAGCTCCCTTGTCAACGATCCCACCTCCCCTTGCGTCGCCGGCCCCGCCATCGTTGAGAACATTGTCTCCTTCCACGTCTTCTCCTTCAGCTCGTTCCTCTTCTCCAGCTTGATCGCTCTAGCACTCAAACAAGCTCTTCGTATCTCCAAAACCTCCGGTTTTCCCTCTAATTCCCATCACTTGCCCGAGTTATACGTGCGCGTGAACAAGGGTTCTTTTCGCGTTGGGATGCTGGCTTCGGGTGTTGGGTCGGTTGTCGGGTGCGTGTTCTTGATGCTGGCTTTGATTAATGTGGTTCAGTTCAAGCTTGGGACTTTGGCTTGTGGAAGTGGGTTTAGCTTGGCTGCTGTTGTACCTCTTGTGATTTTTGTCTCTAGTGCTCTCTTGATTTATTCTTGCATCGTTTTGTATGCCTTTTTTTGT
>gnl_Medtr_Mt4.0v1_Medtr3g069580.1
ATGGCCCTCTCATCATCAATCACCAGCGTCCACATAACAGCCCTCGACGCAATCACAAACGTAAACTCCCTCTTCACCCTCGGCGTATTCATCGGCCTCTCCTTCAACCCAAACGACCCCTCCAACACTCTCAACACCAACCCCTCCTGCATCCCCACCACCGCCATCGCCGAAAATCTCGTCGCATTTCATGTCTACTCATTCAGCTCATTTCTCTTCTCTAGTCTCATCGCTCTTGCACTGAAACAAACTATTCGTCTTTCGAGAACTTCCTCTCATGTCGCTCATGTTAATGGATCTGTTTTGAGAGTTGGGATGCTTGTTTCTGGGATTGGATCTGTTTTGGGATGTGCGTTTCTTATGCTTGCTTTAGTGAATGTTGTGCAGATTAAACTTGGGACTGTTGCTTGTGGGAGTCAACATGCTTTGGCTGCTATTGTTCCGCTTTTTGTTTTTGTTCCCATTTCGCTTTGTGTTTATGTTACTGTTGTTGTTTATGCTTTTACTCGT
>gnl_Medtr_Mt4.0v1_Medtr7g051210.1
ATGGATGAATCAGAGCAATCTCCAAAGAATTACTACCCAAACCAACGAAACGACATAACAAGAATATCATCAATGTCATCCTCATCAACAACAAGTGTCCACGTCACCGCATTAGACGGACTAGTCAACGTAAACTCCCTATTCACAATCGCCGTATTCGTCGGCCTATCTCTAACAACTCCAGGCCAACGCAGCTTAGAGAATCGCTCCTCTTGCGACGCCGGCATCGACGTCGCAAAGAAGCTTCTAGTCTTTGAAGTTGTTTCCTTCAGCTTCTTTCTCTCATCTTCCCTAGTCGCTCAAGGTCTTAAACTTGCTCTCAATCTTCTCAACAGTAAGGATGTGGATGAAGCTTTTCGTGCACATATTAATTTGAAGGTTCTGAGATGGGGGATGTTGGGATCTGCTTTGGGATCTGTTATGGGGTGTTTGTTTTTGATGCTTTCGATGGTGAATGTTATTGAGATTAGGTTGGGGATGTTGTCTTGTGGAAGTAAATCTGCTGCTCATGCTGTTGCTGTTATGGCTGTTCTTGTTACTTCTGCTCTTGTTGTTTATATTTCTACTGCTATTTATGCTTTTACTCAC
>gnl_Medtr_Mt4.0v1_Medtr7g005460.1
ATGGGGTGTTTGTTTTTTATGCTTTCGATGGTGAATGTTATTGAGATAAGATTGTGGATGTTGTCTTGTGGGAGTAAATCTGCAGCTCATGTTGTTGCTGTTATGGCTATTCTTGTTTCTTCTGTTGTTGTGATGAAGGTTGCTGAAAATGGTGATAAAGTTTTGAACTTTAACGACGGTGAACGAGTTGTTGATGAAAGGGGTGCTGAAATTGATGATAAAGTTTTGAACTTTGTTAAGGGTGAAGAAAGGGGATGGTGGTGG
>gnl_Medtr_Mt4.0v1_Medtr4g064923.1
ATGTCTACCATATCACGCCGGAACCTAACAACAACCAGTATTCACATTATGGCCTTAGACGGAATCGTCAACGTTAACTCACTCTTCACATTAGCACTATTCCTCGGGATCACATCCACCAACACGAACAACGCTTTAGTTGGAGACAATCCTGCTTGCATAGCCGGACCCTCAATCGCCGAAAGCCTCATGAAGTACCATGTCTACTCCTTCAGCTCCTTCCTTTTCTCAAGCCTCATCGCTTTGGCTATAAAAAATGTCATCAATATTAGCAAAGGTGTTGATGGAGCTGCTGCTAGAAATTACTTGGTGCAGGGTTATGCCGAACTTGCTGCGGAAGTTAATACTGTTGGTTTGAGATTGGGAACTTTAGTTTCGGCTTTTGGATCGGTTTTTGGATGTGGGTTTTTGGTTATGGCTTTGGTTGATTTGGTTCAGATTAAGTTGGGAACTTTGGCTTGTGGGAGTCATTATACTTTGGCTGCTGTTGCTCCTTTGCTTTTTCTTGTTCCTACTGCGTTACTTATCTATGTTATTCTTGTCCTCTATGCTTTTACTCGT
>gnl_Mimgu_v2.0_Migut.N00679.1
ATGTCGAATGGTTCGCTCACGCACCGCTCAAACAGAGCTGACGATGAGTCGCCGCAAGTTAATACAGCCACCACCACCACCACCACCGGAAAACCATCGAAAACGAGCATCCACGTGACGGCACTGGACGGAATAGTGAATGTGAACTCCCTCTTCACGGTGGCGATCTTCATCGGCTTCTCCCTGACGGAGCCTTCCGCCAGCGGCACCGGCCACCGCCCGTCATGCAACGCCGCCTACGGTCTGGTGAGGAGGCTGATAGTGTACGAGGTCGTCTCCTTCAGCAGCTTCCTCTTCTCTTCGCTCATCGCTCAGAGCCTCAAGCTGGTCATCAACCTGCTCAACAACTTGGATCCGGGCGACGCGCACAAGGCAGATATCGACCCGCGGGTCTTGAAAACCGGGCTGCTCGGATCCGCTTTGGGTTCTTTCGTCGGGTGTGTTTTCTTGATGCTGTCTTTTTCTAATTTTGTTCAGGTGAAGCTCGGCGTGTTTTCTTGTGGAGGCGAGTCTTTGTGGTCGGTTGTGATATTGGGTGTTTTCGTGGGTTTTGCTCTATTGGTTTACTTGTTTGCTTCACTTTATGCATTGTGTTTTATT
>gnl_Mimgu_v2.0_Migut.N00677.1
ATGCCGGAATCTGATAATACTTATCCCAAGGATCAGTACTCGCCGCAGCCACAAAGGAACTCCTCCTCCGGCGGCGGCGGCGGCGGCGGCGGATCTTCCTCCACCACCAGCGTCCACGTCACCGCCCTAGACGGCCTGGTGAACGTAAACTCCCTATTCACAATCGCCGTCTTCGTCGGACTCTCCCTCACCACACCGGGGCAGCACAGCCTCGAAAACCCCTCCGCCTGCGACGCCGGCGTCGACGTGGCCAAAAAGCTCCTCGTATTCGAGGTCGTCTCCTTCAGCTTCTTCCTCTTCTCCTCCCTGGTTGCGCAGGGCCTCAAATTGGCCATCAATTTGCTCAACAGCAAAGATGTGGACGAGATATTTAGGGCTCACATCAATCTGAAGGTGCTCAGGTTCGGAATGCTAGCCTCCGCCGTAGGCTCGGTGATGGGCTGCCTCTTCCTTATGCTGTCGATGGTGAGCGTGATCGAGATCAGGCTCGGGATGCTGTCGTGCGGGAGCAGATCGACCGTGCACGCGGTGACGGCTTTGATTGTCCTGGTGACCTCTGCTCTTCTCGTTTATATTTCGACCGCTGTTTATGCTTTTCTCCAT
>gnl_Mimgu_v2.0_Migut.D00867.1
ATGAGCCAAAATAATGTTGCCCGAAGTAGATTAAGCAGTACCGCCGTACACATAATGGCCTTAGACGGAACCCTAAACGTGAACTCGCTGTTCATGTTTGCCGCCTTTCTCGGCATCGCCTTGAATCCGGCGGATCCAAACAGCAGCCTCGTCAGCTCCGCCGCATGCGCAGCCAGCTCCGCCGTGGCCAAGCATTTTGTCGAGTTTCACGTCTACTCGTTCACTTCCTTCTTGTTCTCCAGTCTCATTGCTTCGTGTCTTAAACTCGCAATCACCACCGATGCCAAAACGGGACGAGTCCATCGCAATAACAATAGTGGTGGTGGTGAAACGCAAAGTAGTACTGGTGGGAATGTTAATTTGCGGTTGCTGCAAGGCGGGATTTTGGCTTCGGCCGGTGGTTCGATCTCCGGGTGTGCGTTTTTAACGGCGGCGCTGGTGGACTTGGTGGAGATAAAGCTGGGCACTTTGGGTTGTTGGGGGTGGTACACGGCGGCGGCTATTATTCCGATGCTGATTTTAGTGCCGTCTGCCCTTGTTATATACATGGGCCTCCTGTTTTATGCCTTTAATAGG
>gnl_Mimgu_v2.0_Migut.D00746.1
ATGAAGAAACAGCGCGTCGCCTTAGCTCCTCTCGATTCTCCTACCATTGACGGGATGGAAACGCAGTCGTCAAGCACCTCCTCCGCCAGCACAACCTCCACCCCCACCACCGCCGCCGCAACGCCGGCGGCGGACCCGGCGGTGACCATGCTGGGATCCGTGAAGACGAGCGTGCACGTGACAGCACTCGACGGAATAGTGAACGTGAACTCCCTCTTCACCATGGCAACCTTCATCGGGTTCTCCCTCACCGTACCGCAAGCCGCCACCGCCGCCGCCACCCAGCAGTGCCACACCAGCCCGGAAACGGTGCGGCGGCTGATCATCTTCGAGGTGATGTCGTTCAGCTTCTTCCTCTTCTCCTCCCTCGTCGCCCAGAGCCTGAAGCTCGCCATCAACCTGCTGAACAATATGGATCCGGGCGACCCGCATAAAGCCGACGTCAACCCGAATATGATCAAATTTGGGCTGTTCGGATCCGCCATAGGATCCGTGATGGGTTGCGTGTTCTTGATGCTTTCGATAGTGGATTTCATACAGGTCAAACTCGGGTCGTACACTTGTGGCGGGAAACCGGTTTATGCGCTGGTGGTTTTGGTTTGCTTTGTGGGGACCGGTCTTGTGGTTTATGTGACAACCGCCATTTATGCTTCTTTCTTTGTTGAAGTTACTGGTAAAGATGCTAAAAAAAAGCTGGCTCAAAAT
>gnl_Mimgu_v2.0_Migut.D00747.1
ATGAACAAAAAGAGTCTCTCCCGTCGACATTTGTCCGTCTCTCCCATCGATTCTCCTACCATGGATGGTTTGGAAATGCAACCAAACATGTTCCCGGCGAAGGCACAGAACCCGACCACCCCCACCCCCGCCGCGGCGGCGGTGGGCCCCACCAGCACCACCGTGGGGAGGGTGAAGACGAGCGTGCACGTGACAGCACTCGACGGGATAGTGAACGTGAACTCCCTCTTCACCATGGCAATCTTCATCGGTTTCTCCATGACGGTCCCGCAAGCCGCCACCGCCGCCGCCACGGCGGCGTGCACCACTAGCCCGGAGACAGTCCGGCGGCTGATCGTGTTCGAGGTGGTCTCGTTCAGCTTCTTCCTGTTCTCGTCCCTCATAGCACAGAGCCTGAAGCTGGCCATCAACCTGATCAACAACATGGATCCGGGCGACCCGCACAAGGCGGATATCGACCCGGATGCCCTCAAATACGGGCTGTTCGCGTCGGCGGTCGGGTCGGTGGCGGGCTGCCTCTTCTTGACCCTGTCGATAGTGGACTTCATACAGGTGAAACTCGGGTCGTATTCGTGTGGCGGGAAACCGGTTTACGGGTTGGTGGTGCTGGTTGTGTTTGTCGGAACTGCGCTTTTGGTATACGTGACAACCGCTGTGTATGCTTCCTTCTTCGTTGAAGTTACCAGTAAGGGTAAAACCCAGCAGAATCAGACC
>gnl_Mimgu_v2.0_Migut.F00733.1
ATGTCGGCCACCAGCATCCACATCACGGCGCTGGACGGAATCGTCAACGTCAACTCACTCTTCACACTCGCCGTCTTCATCGGGCTCGCCTGGAACCCGACCGACCCGAACAACAGCCTCGTCGACCCGATCCAACATCCCGGATGCACGCCGGGCCCGAAAGTCGCCGAGAATCTCATCACCTTCCACGTCTACTCCTTCAGCTGCTTCCTCTTCTCCAGCCTCGTAGCGCTTGGCCTGAAACAGGTCGTCAGGCTGGTCCGCGGTGGGGCCCACCACCATCACAACCACGAAGATCGGGTTCTGTGGCCGGCGTTCGACCTGGCCCACATAAACCGAACCGCACTACGGGTCGGGTACGTGGTGTCGGCTGCGGGTTCGGTTTGCGGGTCGGTGTTCTTAATGCTGGCCTTGGTTAATGTGGTGCAGATCAAGCTGGGGATGCTGGGGTGCGCCGGCGGGAGTAGACACGGCTACGGCGCGGTGGTGCCGCTGTTCATTCTGGTTCCTTCCGGCCTTCTAATTTATGTCTGTACTGTTTTCTATGCTTTTACTCGT
>gnl_Musac_v1_GSMUA_AchrUn_randomT26210_001
ATGGCCGACAACATACGGCATCTCCAACGAACTCTCTCCCTTGCTTGCCTTCGAAGCTCCGTTCTCTCGCTCGCCATGGAGGAGGAGGAGGAGGAGGACGAGATCCACGAGCACGCGACCCGGAGCCCGCCGAGCACCGGCCTTGATGCAGGCGGCGGGGAGACGAGCATCGACATCACGGCGCTGGACGGCATCGTGAACGTGAACGCCATCTTAACCCTCGCCATCTTCGTCGGCCTCGCCTGGAACCCCTCCTCCTCCGGCGCCGGCGACGAAGGACTCTCACCGCCCATCTGCGTCGCCGGGGCGCAGGTGGAGAAGGACCTCGTCTCCTTCCATGTCTTCGCCTTCGCCTCCTTCCTCTTCTCCAGCCTCGTGGCCCTCTGCCTCAAGCAAGCCGTCCACCTCGCCGGCCCGCACGGCCGGTCGGCGCGAGTCAACAGGGCGCTCCTGCGCGCCGGGATCGTCGCCTCCGCCGTCGGCTCCGTGTTCGGGTGCGGGTTCCTGATGCTGGCCCTCGTCAACGTGGTCCAGATCAAGCTGGGGACGCTGGGGTGCAGCGGCCCCGCCCTGGGCGCCGTAGTGCCGCTCGTCACCCTCATCCCCGCCGCCATGCTCATCTACTCCGCCATCGTCTTCTACGCCTTCACTCGC
>gnl_Musac_v1_GSMUA_Achr8T19150_001
ATGCTCGCCTCCGCCGTCGGATCCGTCATGGGCTGCCTCTTCCTCCTCCTCTCCATGGTCGACGTCATCCAGATCCGCCTCGGCCTACTCTCCTGCGGCAGCCAGTCCACCGTCCGCGCCGTCGCCACCCTCGTCACCCTCGTCTGCACCGCCCTCGCCGTCTACATCGCCACCATCTTCTACGCCTTCACCCAC
>gnl_Nelnu_v1.0_NNU_011138-RA
ATGGACGGCCAGCGTCTCCGGAGGTTCGGAACGAGCATCCACATAATGGCCCTCGACGGTATCGTTAACGTTAACTCTCTTTTCACCTTAGCAGTCTTCATCGGCCTGGCTTGGAACCCCACCGACCCCAACAATAGTCTCATCGACGATCCCAATTGCTTTCCTAGCCCAAAAGTTGCTGAAGACCTCATTGCCTTCCATGTCTACTCCTTCAGCTCCTTCCTATTCTCCAGCCTCATCGCTCTGGGGCTCAAACAGGCCATCAGGATTGCAAAGAACTCCGATGTGCACGATGGCATGATGGCGCGCGTTAACAAGTCGGCGTTACGAGTCGGAATCATGGTTTCGGCAGTTGGGTCGCTCTGCGGGTGTGGGTGCCTGATGATGGCGTTGGTGAACGTTGTTCAGATCAAGCTTGGGACTTTCTCTTGTGGGAGATTCTACAGCTATGGGGCCATTGTTCCTCTTCTCATCTTTGTCCCCGCTGCACTTCTCATTTATGTCTTCACCGTCTTGTACGCTTTTACTCGC
>gnl_Orysa_v7.0_LOC_Os10g09930.1
ATGGATGAATCTGACGAGCAGAGCAACGGCGGCGGCGGCGGCGGGCACCGCGGGTACGAGTGGAAGCTGCCGGCGGCGCTGTCGGCGAACACGACGAGCGTGCACGTGACGGCGCTGGACGGGGTGGTGAACGTGAACTCGCTGTTCACGGTGGCCGTGTTCGTGGGCCTCTCCCTGGCGGACCCGGGGGAGCTCCGGAGCCTCGCCGGCGACGCGTCGTGCGACGCCGGGCAGGGGGTGGCGCGGTCCCTCCTGGTGCTGGAGGTGGTGGCCTTCTCCTCCTTCCTCTTCTCCAGCCTCGTGGCGCAGGGGCTCAAGCTGGCGCTCAACCTCATCAACTCCAAGGACCCGCACGACACGCTGCACGCCCACATCGACGCGCGCCTCCTCCGCCTCGGGATGCTCGCCTCCGCCGTCGGCTCCGTCGTCGGCTGCGTCTTCCTCATGGTGTCCATGGTCATGGTCGTGCAGATCCGCCTCGGCACGCTCGGCTGCGCCACCAACCGCGCCGCCGCCAAGGCCGCCGCAGGGCTCGTCGGCCTCGTCACCACCGCGCTCGCCGTCTACGTCGGCACCGTCTTCTACACCTTCACCCAC
>gnl_Orysa_v7.0_LOC_Os04g01960.1
ATGCCGACGGTGCGGCGGCGCCACCCGGACGTGCACGTGAAGGCGCTGGAGGGCATCGTGTCGGCCAACACCTTCTTCACGGTGGCCGTCTTCATCGGCATCACCGGCACCATCACGCCGTCGTCCTCGATCCCCCCCAACTGCGTCGCCGGCGACGACATCGCCCGCAACTTCTTCCTCTTCGAGATCCTCTCCTTCGGCTTCTACCTGCTCTCCAGCCTGGTGGCGCAGGGCATGAAGCTGGCCGTCACCCTCCTCGCCACCGACGACTTCTACGGCGACGGCGAGCAGAAGCCCCCGCCGTCCGACGACTGCGAGGAGATGCCCGCGTGGCGCGCCGCCGCGCCGCGGGAGCGCCGCCGCGCCGTGCTCCGGTTCGCGCGGCCGATGATGCTGCTCGCGGCGGGCTGCTCCATCATGGGCACCTTCTTCCTGCTGCTGTCCATGGTGGACGCCATCCAGCTCAAGTTCGGCCTCGTCTCCTGCAACATCCCCCTCGCCGTCGGCACCACCTTCGCGCTCGCCGTGCTCGTCGTCGCCGGCCTCGTCTTCTACGGCGCCACCGTCGCCTACGCGCTCACGCACTACCTGCCC
>gnl_Orysa_v7.0_LOC_Os07g13600.1
ATGGACACCGGCAGCGGCGGCGGTGGCGGTGGCGGCGGCGGCGGCGGGGGCACGAGCATCCACATCACGGCGCTGGACGGCATCGTGAACGTGAACTCGCTCTTCACCCTGGCGGCCTTCATCGGCCTGGCGTGGCGCCCCTCCGCCGACGGGCCCGAGCTCGCCGGCGGCGCCGACCGCCTGGGCTCCGCCTGCGCCGCGGGGGACCGCGTCGAGTCCGACCTCGTCCTGTTCCACGTCCTCGCCTTCGCCTGCTTCCTCTTCTCCAGCATCGTCGCGCTCTGCCTCAAGCAGATCGTGCGCACCCACCCGCACTACCGCCTCCGGAGCGGCGGCGGCGGCGGATCCGCCGTCAGCCGCACGGCCATGATCAACCGGGTGGCGCTCCGCGTCGGGATCCTGGCGTCGGCGGTGGGCTCCGTGTGCGGGTGCGGGTTCCTGATGATGGCGCTCGTCAACGTCGTGCAGGTCAAGCTCGGCCGCCTCGGCTGCGGCGCCGGCGGCGCCGCCGCGTGGGGCGCCGTCGTGCCGCTCGTCTCGCTCGTGCCCACCGCCATGCTCATCTACATCGGCATCGTCTTCTACGCCTTCACCCGC
>gnl_Phavu_v2.1_Phvul.011G060900.1
ATGTTATCTTTCTTAGGTTTCGTTTCATCACCGGGAATGTCCAGCGTGTCTCGCCGGAAAATGACGACCACCAGAATTCACATCATGGCCTTAGACGGCATCGTCAACGTCAATTCTCTCTTCACCTTAGCCCTCTTCCTCGGCATCACCACCACCAGCACCACCAACACCCTCATCGACGCCGACGACACAGACTGCGCCGCCGGAACCTCCATTTCCGAAGGCCTCATCGCGTTCCACGTGTACTCCTTCAGCTCCTTCCTCTTTTCAAGCCTCATCGCCTTGGCTCTCAAAAACGTGATCAACTTCAGCAAGGACGTCGACGATGGTGACGTGTTGGCCGCCGCCAACAACAACAACAGCTGGGTCCACAGCGTTGCGAAAATTAACACGGTGGTTTTGAGGTTGGGGACTCTGGTTTCGGCTTTTGGGTCGGTTTTTGGATGCGGGTTTTTGGTGGTGGCTCTTGTGGATTTGGTGCAGATCAAATTGGGAACCATTGCTTGTGGGAGTCCTCATACTTTCGCTGCGGTGACTCCCTTGCTCGTTCTTGTTCCCTCTGCGCTTCTTATCTATGTTTTTCTCGTCCTCTTTGCCTTCACTCGT
>gnl_Phavu_v2.1_Phvul.008G137900.1
ATGGACGAATCAGAGCAGTACCCAAAGGAGATTTACCCGAACGATGGAATGACCAGAAGGGTGTCTTCCTCTTCCTCCTCCTCCACGACCAGCGTCCACGTCACGGCCTTGGACGGCTTGGTCAACGTCAACTCCCTTTTCACGATCGCCGTGTTTGTAGGGCTCTCCCTCACCACGCCGGGACAGCGTAGCCTCGAGAGCCGTTCGGCGTGCGACGCCGGCACCGACATGGCCAAGAAGCTCCTCGTCTTCGAAGTGGTGTCGTTTAGCTTCTTTCTTTGCTCCTCCCTGGTGGCGCAGGGGCTCAAGCTGGCGCTCAACTTGCTCAACAGCAAGGACACAGACGAGGCCTTTCGGGCCCACATCAACCTGAAGGCCCTGAGGCTGGGCATGCTGGGCTCCGCCATTGGGTCCGTCATGGGTTGCCTCTTCCTGGTGTTGTCCATGGTCAACGTCATCCAGATCCGCCTCGGTGTGCTTTCCTGCGGAAGCAAGGCCGCCGTGCACGCCGTCACCGCCATGGTTGTCTTGGTCTCTTCCGCTCTCGTGCTTTATATCTCTACTGCTATCTATGCCTTCACCCAC
>gnl_Phavu_v2.1_Phvul.001G238400.1
ATGTCTTCTTCCTTCACGAGTCTTCACATCACCGCGTTAGACGCGATAGTGAACGTCAACTCGCTTTTCACTCTCGCTGTCTTCATAGGCCTAACATGGAACCCTAACGATCCGCAGAACAGTCTCAACTCCGATCCGGCGTGCGCTCCCACCTCCGCCATCGCCGAGAACCTCGTCGCCTTCCACGTCTACTCCTTCAGCTCCTTCCTCTTCTCCAGTCTCGTCGCCCTCGCGCTCAAGCAGGCCATCCGCCTCTCCCGCACCACCTCCTTCCACTACCCCGCCGTCGTCGAACACCTCGTCGTGCACGTCAACCGCACCGCCCTCCGCATCGGAATGCTCGTCTCCGCCGTTGGATCCGTCTTCGGCTGCTCCTTCCTCATGCTCGCGCTCGTCAATGTCGCTCAGATCAAGCTTGGAACGCTTGCCTGCGGAAGCTCGCACACCTACGCCGCCGTCGTCCCGCTTCTCATCCTCGTCCCCATTGCGCTCCTCATCTACGCCTCGCTCGTTCTCTACGCTTTCACTCGC
>gnl_Phypa_v3.3_Pp3c17_340V3.1
ATGATTGAATCCATAGCTTTACAACATTACAGGCTTGATATTAGCTCACAAAGCAATAAAAATGATGAGGTTAAGAATGAGGTTGAAAATAATGATGACAATCATCTTCATCCTGATAAAACCATTATTCATGTAACTACTTTAGATGAATTGGTACAAGTGAACACATGGTTTGCAATTGCCATATTTCTCGGCTATGCATTCAGTCCTCCTCTTCCTGCAATGCAAGTCTCTACTTCCCTTGCTCCTCCGAGGCCGGATTGCTATGTTACCATTGACGTTTACCGGAATGTTGTATTTTGGGAGATTATTTCTTTTGGGTTCTTTCTTTTCTCTACCATGGTTGCACATGGTTTCAAACTATTACTTGTACTTGGCAATGCACAACAAAGCATTGAAAATACAAAGACTGCTCTGGTGAATTTGAAGTTCTTGCAATTTGGGATTTGGACATGTTTAATAGGTACAATTATTGGTTCAATTTTCATGATAATTTCATTAATTTATTTTGTTCAAGTGAGATTAGGTAGCATTACATGTGGCAATCCATGGGCACTCACATGTGTGATAATACCCAGTGTTCTAGGTTTCTCAGGAGTACTTGTTTTCTCCTACACATTGGTTTTAGAGTCATTGCTTAATAAA
>gnl_Phypa_v3.3_Pp3c9_24060V3.1
ATGGGGAAATCAGTGGATAAAATGCCGCCCCCCGCTAACTTCTCTACGTCAAATTCAGCTATGTCCTCTCAGCGGAACGATCTCGCAAGCCGACAACCTCCAGTGGTGTCGGAAGCTCTTCCTCTTAGCATCCACTACACTGAAAAGGTCTGTACAATCTGGCAGTTCGAACTCCTTGGTAACGGGTTGTGCCAGAAGCGAGGGCCGGGAAGGAATCAGTTTCTCTCCAGTAGAGCTCCTGCAGCTGTAGAGCTTCTCAATGCAGAAGGCGCCTCCAAATTCAATGTAGACGGGGGTTTGACGGACAACGCGATTCTCCGAGAAGGGGAACCGATGCCGAAAGAAATTATTGCAGTGGTGAGGCCCAGAAATATATTTCTAAAAAAACAGGAAGGAAAATATGGCCGAACAGATCAACAGAGCATTCTCCCAGACGAGATGGAGATGAACCTCGAGGTGAAGGTATTCGATTTCGCTCCACCGGAGACAGATGTGTTGAAGACTGGGAAAGACACAGGGGTAGTGTATAGCGGGAAGACCAAGGCTACTGTGAAGCAAGATGTGCAGGGACTGTACTGCTTTCAAACTCAGGGCAATCAGCTGGAGCATTTGTTCACGCAGATGGGCACCTACATGTTCCACTTCTCCCTGGTGAGCTCAAAATACAAAGAGGTACCTCCAGCAGTAGTGCGTATTAACGTGGCGCCCTCGAACACTGACATGTGCGATGCACGCTGCTTAGAACAGCCCAAAAGGAAGCGCAGAAGACCACGTGAAGACACGTCTGAAGCCACAATACAGGATGGTTCTTTAGACGTGGCACCCATTGATGATGGGCTCGAGGATGATTTTGAAGAGCCTCCTCATATAGTGAACACAAAAATCCATGTCACGACCCTCGATGTGATTGTTTCAGTGAACGGGTTTTTTGCGATTGCGGTATTTTTGGGATTAGCACTCAGCCCCCCGTTGCCTCAGTTTCAGGCAGCTACAACACTTGCGCCAGCCAGATTGGAGTGCTGGCCACAAATTAACGCTTACCGCTCCGTGTTCTTGTGGGAAATTACCTCGTTTGGCTTCTTTCTCTTCTCCACTCTTGTGGCTCATGGTTTCAAGCTCTACATTGTTCTTGAGAATGGAAAAGACAGAGAGAACTCGAACTATGCTTCAGTGAGCCAGAGATTTCTCCAGTATGGAATCTTGTCGTGCAGCCTGGGATCAATTCTAGGCGCCATAGCTCTGATAGTGTCGATGGTGATTCTGATCGAAGTTAGATTAGGTGCCCTTTTTTGCGGAAATCCATGGGCTGTTTTTACCACAGTGCCCTTCGTTCTCTTGGCAGTCACAGGATGCGCCATTTTCATTGTTTCTGTATTTTATCAAGCGACGAAGGATTCTGATACGTCA
>gnl_Phypa_v3.3_Pp3c12_130V3.1
ATGAATGGCCGAACTGATCAGCAGAGCATTGTCCAGGATGCGATGGAAATGAATCTAGAGGTGATGGTGTACGACTTCGCTCCACCGGAGTCGGATGTGCTGAAGGCGGGAAAGGAGTTGAAGGTAGTGTACAGTGGCAAGACCAAAGCTACCACGAAGAAAGATGTGCAGGGGTTGTACTGCTTCAACACATCGGGCAATCAGCTGGAGCGACTTTTTACGCAGATGGGAACTTACATGTTCCACTTTTCCCTGGTGGATTCCAAGTACGGGGAGGTATCTCCAGCAGTGGTGCGTGTTAACGTGGCTCCATCGAACACCATCATGTGCACTCCTCAATGCCTAGAACATTCCAAAGCTTCGCAACACAGGAAACGGAGAAGACGAAAACAAAGTGCCTTAGTAGATATTGCCTCCGCTACTGCTGAGGAGGTGGTGGTGATGCCCGAAGATGAGATGCCAGAGCCTAAGATGGACATTACTCACGTGCATGTCACAACTCTGGATGAAGTTGTCTCCGTGAATGGATTCTTTGCGATTGCGGTGTTCCTTGGATTGGCTTTCAGCCCCCCGCTTCCGCAGAACCAAGCGGCTACCACTCTTGCGCCACCCAGATTAGAGTGTTATGTGGAAGTTAATGTGTACCGCGCGGTCGTTTTATGGGAAGTTGTCTCGTTCAGCTGCTTCCTCTTCTCCACTCTTGTAGCGCACGGATTCAAGCTTTACATTGTTCTCGAGAATGGAAGAGATAAAGAAAATTCGAAATTTGCTGAAGTGAATCGCAGCTTTCTACGCATTGGAATTTTTTCGTCAGGAATAGGATCGTGTCTTGGAGCAATCTTTTTGATTGTGTCGATGGTGGTACTGATCGAGATAAGGCTTGGTGATCTCTTCTGCGGAAACCCGTGGGCGGTCAAGACCACCGTCCCCTTCGTGATCCTGGGAGTTTCGGGCTGCTCTATTTTCGTTGTTGCTGTGTTTTATGAATCATTTACATCGTTGGCG
>gnl_Poptr_v3.0_Potri.010G196100.1
ATGACAACCAGCATCCATATCACCGCCTTAGACGGGATCGTAAATGTGAACTCCCTCTTCACACTAGCCGTCTTCATTGGCCTAGCTTGGAACCCAACTGATCCCACCAACACTCTTATTGGCCCCAATGACCCCATCTCCTGCTCTCCAAGCCCCAAAATCGCTGAAGATTTGATCGCCTTCCACGTGTACTCATTCAGCTCCTTTCTCTTCTCTAGCCTGATCGCTCTCGCTCTTAAACAAGCTATCAGGGTCGCTAAAACTTCAAATCACACTCATGGAAATTATTTGGAGGCGGCCGAGCTTATGTTAGCGCACGTGAATAAGAATTTGATTCGGGTTGGGATGTTGGTTTCTGGTATTGGGTCGGTTTGTGGATGCGTGTTCTTGATGCTGGCGCTTGTTAATGTTGTTCAGTTAAAGCTTGGGAGTTTGGGTTGTGGAAACGGACATATTTATGCTGCTGTTGTTCCGCTTGTTATTTTGGTTCCTGTTGCTCTTTTGGTTTATGTTTCAATTGTTTTGTACGCTTTTACTCGC
>gnl_Poptr_v3.0_Potri.009G038500.1
ATGTCACGTAACAATCATACAATTACAACCACCAGAATCCACATAATGGCCTTAGATGGTATCGTCAATGTAAATTCCTTATTCACCTTAGCACTCTTTCTTGGTCTTGCATGGTACCCCACGGCACCTGACCCCACAACCACCCTTATCACTGATACTTCCTGCATCGCCTCTTCTTCCATCGTCGAGGATCTCATTGCTTTTCACGTCTATTCTTTCAGCTCCTTTCTCTTCTCCAGTCTCATTGCTTTGGCTGTCAAGCAAACCATCAAGATTTTTGATACTAACAAAGATGATGATTCTGATGGGGTGGTGCGTAGTGCGCCCCTGGCTCGTGTTAACTTGGTGGCTTTACGGGCTGGGACTTTGGTTTCTGGGTTTGGGTCGGTTTTTGGATGCGGGTTCTTGATGATGGCTTTGGTGGACTTGGTGCAAATAAAGTTGGGGGTTCTGGGCTGTGGGAGTTTGCATACATTTGCTGCGGTTACTCCTCTGGTTATTTTGGTCCCTTCGGCTTCGGTAATATATGTTTTTCTTATGCTTTATGCGTTTGCGCGC
>gnl_Poptr_v3.0_Potri.002G239500.1
ATGATATTAATCTATCTTTCTATAACCCGTTTTTTGTCTTGTTTTGCTAGATGTAGCCCATGTCCAAAAGACTCGTATCACAGCGAAAACACCAGTCCAGGAGTAGCCTCTTCAACAACCAGCGTGCATGTGACGGCCCTTGATGGCATAGTGAACGTCAACTCTCTTTTTACAGTCGCTGTCTTTGTTGGTCTCTCCCTTACAACCCCAAATCAACGCAGCCTCGAAAACCGCATCTCCTGCGATGCAGGCATTGACATGGCCAAGAATCTACTAGTCTTCGAGGTTGTGTCCTTCAGTTTCTTCCTCTTCTCTTCTCTGGTTGCACAAGGCCTGAAACTGGCTATCAATTTGTTGAACAGTAAAGACGTGGATGACGCTTTTAGAGCACGCATTAATTTGAAGGTTTTGAGGTTCGGGATGATGGGATCGGCTATAGGGTCGGTCATGGGTTGTGTGTTTTTGATGCTGTCAATGGTTAATGTGATTCAGATTCGGCTGGGGCTGTTGTCTTGTGGGAGTAAGAGTACTGTCCATGCTGTGACTGCTCTGGTTCTTTTAGTCTCTTCTGCTCTCTTGGTCTATATTTCTACTGCTTTTTATGCTTTTCTCCAC
>gnl_Poptr_v3.0_Potri.014G176400.1
ATGAGCGGGGAGCAGGAGAAGGAGTGCCAAGCAAAACGGCTGAATATAGATGAAAAGGTTCTGGAGAAACTAGACCAGCTAATTGGTGTGGCCAAAAAAGCTGAAGTTAACGATAAAGAAATCTTCAAGAAGGCGCTGGATGACCTCGTTAATGTCAACTCACTCTTCACGATAGCTGTGTTCGTGGGGTTATCCGTGGCTTCTCGCAACCAGTATAGCCTTGAAAATCGACGAGAATGTGACGCGGGTCCAGAGGTGGCAAAGAGACTTGTTGTCTTTGAAGTTATATCTTTTGCTTGCTTCCTCTTATCTAGCCTGATAGCCAAATCACTCAAGGTTTTTCTCAACCTTTTTCGCCCTCATAAATTCGAAGGACACAGGTTTTTTGGATGGGCCAGGGGCGTTGCCTTCTTATCCTCAGTGATGGCGTCAACTACTGGGATTGTGCTCTTGACACTTTCAATGGCCGATGTTGTACAGATAAAGGTGGGGAAGCTGTCCTGTGGGAGCTATTATTCTGTCACTGCAGTGGCTACGCTCTCTGTGATTGTGTTTATTGGGGTGCTTATTTATTTGCCATCAATGTTGTTCACTATATATTATATCATGTTCCGGTTCCCAAATCAGGTTAGCTCAAATGATAAGGGATCTCAGAGTTGGGTG
>gnl_Poptr_v3.0_Potri.014G176300.1
ATGGATGAGTCTGGAGAAAAAGGAGAAACACCAAATAAAAGGCTTGACACCACAGAAATCTACCAAAAAGCATTGGACGACCTTGTCAATGTGAACTCTCTCTTCACAATAGCTGTGTTTGTGGGCTTATCCCTAGCACACCCTGGCGAGCGCAGCCTCGAAGACCGCACCGAGTGTGACGCGGACCCAGACGTAGCCAAACGTCTTGTCGTGTTCGAAGTCATATCATTTGCATTCTTCCTCTTGTCCAGCCTTGTAGCCAAGACCCTAAAGGTCCATCTCAACGTATACCGCCAAAAAAACCCCAGGACAATTAAACTCAAGATTATTAGAGGCAGCATGTTGTTACTGTCAGCATGGGGATCGATCTTTGGGTGTGTATTCTTGACGATGTCAATGGTAGATGTGATACAAATAAAGGTAGGGAAACTGTCATGTGGGAGTGTTTACGCTTTTCGTGCTGCAGGATCGCTTATTGCTATAGTTCTACTGGCATTAGGCATTTACGTGCCCTTTATGATGCATGCTATATATTTCTCCATGACACATAGGGAG
>gnl_Poptr_v3.0_Potri.014G176000.1
ATGGCTGAATCTGATCCATACCCAAAAGACTCGTATTACAGCGAAAACATGACTACAAGAGGATCCTCTAGATCCTCCATTTCAACGACCAGCGTGCACGTGACAGCCCTTGATGGCCTGGTGAATGTGAACTCTCTTTTTACAATCGCCGTCTTTGTTGGGCTCTCTCTTACAACCCCAAATCAGCGCAGCCTCGAAAACCGCACATCTTGCGACGCAAGCATCGACGTGGAAAGGAATCTACTAGTCTTCGAGGTTGTGTCCTTCAGCTTCTTCCTCTTCTCTTCTCTAATAGCACAGGGCCTGAAACTGGCTATCAATTTGTTGAACAGTAAAGACGTGGATGAGGCTTTCAGGGCACACATTAACTTGAAGGCTTTGAGGTTCGGGATGATGGGATCGGCTATTGGTTCGGTTTTGGGTTGTGTATTTTTGATGCTGTCAATGATTAATGTGATTGAGATTAGGTTGGGGATGTTGTCTTGTGGGAGTAAGAGCACTGTTCATGCCGTTACTGCTTTGGTTCTTTTAGTTTCTTCTGCTCTCTTGGTTTATATTTCCACTGCTGTTTATGCTTTTCTCCAC
>gnl_Poptr_v3.0_Potri.001G187800.1
ATGACTACAAGAGGATCCTCTACACCCTCCTCTTCAACTACCAGCGTGCACTTGACAGCCCTTGATGACCTAGTGAATGTGAACTCTCTTTTTACAATCGCCGTCTTTGTTGCAGCACAGCCTCGAAAACCGCACACCAGCGACGCAGGCATCGACGTGGCCAAGAATCTACTAGTCTTCGAGGCTGGGTCCTTCAGCTTCTTCCTCACCTCTTACCTCATAGCACAGGGACTGAAACTGGCTATCTATTTGTTGAACACTACAGACGTAGATGAGGCTCTCAGGGCAAACATTAATTTGAAGGTTTTGAGGTTCGGGATGATGGGATCGGCTATTGGCTCGGTTATGGGTTGTGTGCTTTTGATGCTGTCAATGATTAATGTGATGGGGATTTTGTCTTGTGGG
>gnl_Prupe_v2.1_Prupe.2G242900.1
ATGCCATCCCGCGGCGGCACCAGCGTCCACATAGTGGCCCTAGACGGTATCGTGAACGTGAACTCCCTCTTCACCTTGGCCGTCTTCATCGGCCTGACCTGGGACCCCAACGACCCGAACAACACCCTGATCGAGGCAAACGACCCCACCACCTGCCGCGCCGGGCCCCGCGTCGCGGAGGACCTCGTGGCCTTCCACGTGTACTCCTTCAGCTCCTTCCTCTTCTCCAGCCTCGTCGCCGTCGCCCTCAAGCAGGCCATCCGGATCACCCGAACCCCGTCCTACCACCCGGCCGAGCTTCTCGCCCGGGTCAACAGCTCCGCCCTCCGGGTCGGGATGCTCGTCTCGGGTGCGGGTTCGGTTTGCGGGTGCGTGTTCCTGATGCTGGCTCTCATCAACGTGGTGCAGATCAAGCTCGGGACTTTGGGTTGCGGGAGCTCCCATACTTTGGCCGCCGTGATCCCGCTTGTCATCTTCGTCCCCGTTGCGCTCCTCATCTATGTTTGTATCGTTTTGTACGCTTTTACGCGC
>gnl_Prupe_v2.1_Prupe.8G188200.1
ATGGAAGAATCTGATGGCTACCCAAAAGAGTGTTACACCCAAGACGGCCGGAGAGTGATGTCATCTTCATCCACCACAAGCGTCCACGTCACGGCTCTAGACGGCCTGGTCAACGTCAACTCACTATTCACCATCGCAGTCTTCGTGGGTCTGTCTCTGACAACACCAGGACAGAGAAGCCTCGAGGGCAAGACAGCCTGCGACGCCGGAACCGGCGTAGCCAAGAAGCTCCTGGTCTTTGAGGTTGTCTCCTTCAGCTTCTTCCTCTTCTCTTCTCTGGTGGCGCAGGGCCTCAAGCTGGCAATCAACTTGCTCAACAGCAAGGATGTCGACGAGGCCTTCCGGGCCCACATCAATCTCAAAGTCTTGAGATTTGGGATGATGGGTTCGGCCTTCGGGTCGGTGATGGGCTGTGTGTTTTTGGTGCTGTCAATGGTGGATGTGATTCAGATCAGGTTGGGGATGTTATCTTGTGGAAGCAAATCTGCTGTGCATTCTGTTGCGGCTCTTGTCGTTTTGGTTTCCACGGCTCTTTTGGTCTATATTTCGACTGCTGTTTATGCTTTTCTTCAT
>gnl_Prupe_v2.1_Prupe.6G067200.1
ATGTCCGACGTCTCACGCCGTCTAACAACCACGACGCGCATACACATAATGGCCTTAGACGGCATCGTTAACGTCAACTCACTCTTCTCCTTCGCGATCTTCGTCGGCCTCAATTGGTACCCCACCACCGACCCCGCCGCCATGCTCATCGGCTCCGACAAGGCTTGCGCCGCCCGGGCCGACTCGGCCGAGGGTCTCATTGCTTTCCACGTGTACTCCTTCAGCTCCTTCCTCTTCTCCAGCCTAGTCGCCCTCGCTCTCAAGCAAGCCATCAAGATCAGCCGAGCCGCCGGCCACGACGGCGGCTACGGGTACCACGTCCGTGGCACCAACATGGGTAATTTGAACAGGGTCGCTTTGCGGGTCGGGACGTTGGTTTCGGCTTTCGGGTCGGTTTTTGGATGTGGGTTTTTGATGATGGCTCTGGTGGACTTGGTTCAGATCAAATTGGGGAGGTTGGGTTGTGGGAGTTTCTACACTTTGGCTGCAATTGGTCCTCTGGTGACTTTGGTTCCTCTGGCCCTCGTCATCTATGTGTTTCTTGTGCTACACGCTTTTACTCGA
>gnl_Selmo_v1.0_407242
ATGGACAAAATCCCCTACCGAGTAGCCAGAACTCCATCGGAGCTGGAGAGCATTCGCCGGCATTTCAGCGCAAGCACAAGCCAGGTTCACGTCACGGCCCTGGACGAAGTCGTAAGTGTCAATTCCTTCTTCACTGTCGCGGTCTTCGTCGGCATCACGCTCACCACCTCCAACCTCCACGTTGGCTCTCCCAACGACGCCAAGCACGAATGCATCCCCGGCCCCTCCACTTTCAAGCGTCTCATTGTCTACGAAGTCGTCGCTTTCAGCTTCTTCCAGTTCTCGAGCCTCGTGGCGCACGGCCTCAAGCTCCTCATGGTTTTCAAGAACAGCAAAGAGGCTTCGGTGGACTCGGCAACGATGAACCACAAGCTGCTACGCCTGGGGATACTCGCGTCAGCAGTCGGATCTGGCGCTGGAACCGTCTTCCTCATGCTCTCCCTCATCAACTACGTCCAGTTGAGATTTGGAAGCCTCGTCTGCGGCGATTCCTGGGTGCTTCAGGCTGCCGTCCCGCTCATCGTCCTCGTCTCTACTGGCGTTGTCATCTTCATCTCGGCTGTCTTTTATGCTTTCCTTCAC
>gnl_Selmo_v1.0_407244
ATGGACGATAGGCTGCTCCCATCTAGCTCCTCCCGCAGAATGGTTTCCTTCAAAGGAGCCACCCAGGTTCATGTCACCACGCTGGACGAAGTCGTATCTGTGAATTCCTTCTTCACCATAGCTGTGTTCTTGGGCCTCTCATTCTCCAGCACCAAAGCAGCCGATCTGGAAACAGACTGCCCCGTTGGACCCGATGCAGTGAAGTACCTTCTTCTTTACGAAGTTCTCGCGTTTGCTTCCTTCCTATTCTCTAGCCTTGTAGCTCACGGACTCAAGCTCTACATCATATTCGCCAACAGCAACCTTATCGAAGAATCCCAGGCCGCGGAGATTAACAACCGCCTCTTGAGGATCGGAATGCTCGCGTCGGCCATAGGCTCTGTCGCTGGGACGATCTTCCTCATGCTGTCTATGATAAGTCTCATCGAGCTGAGAGTTCTCCGTCTTCCACGCCATTCATCAAACTTGGCGGCTGGACCTCCATACTTTTCCATAGTTTGCTCGACCAACTCTTCCGCCACTGATTTAACAGGCGAAGCAGCAGGCTTGACGGGACTTCGGCTCTTCTTCTACAATGTCTATATCGGACGGCAGCACAACGAAACTCCGATACTGTCT
>gnl_Selmo_v1.0_167919
ATGGTTTCCTTCAAAGGAGCCACCCAGGTTCATGTCACCACGCTGGACGAAGTCGTAGCTGTGAATTCCTTCTTCACCATAGCTGTGTTCTTGGGCCTCTCATTCTCCAGCACCAAAGCAGCCGCTTTGGAAACAGACTGCCCCGTCGGACCCGATGCAGTGAAGTACCTTTTTCTTTACGAAGTTCTCGCGTTTGCTTCCTTCCTATTCTCTAGCCTTGTAGCTCACGGACTCAAGCTCTACATCATATTCGCCAACAGCACACACATCGAAGAATCCCAGGCCGCGGAGATTAACAACCGCCTCTTGAGGCTCGGAATGCTGGCATCGGCCATAGGCTCTGTCGCTGGGACGATCTTCCTCATGCTGTCTATGATTAGTCTCATCGAGCTGAGGTTGGGACCTTTTAGTTGTGATAGCAGTTGGACGGAACGCGCTGGAATTCCCCTCATAGTTTTGTCGGCCTCTGGTCTCCTCATCTTCATCTCATCTGTTCTCTTTGCTTTCATCGAACTC
>gnl_Solly_v2.4_Solyc06g082960.2.1
ATGGCACCTTCAGAAAACTCAGACAACAGAGGCAAGCACAGTGTGGCCGTGACAGCTCTAGACGGAGTCATAAATGTGAACTCACTTTTTACCATTGCCATTTTTGTGGGGCTATCTCTAGCATCTCCAGGGCAAAAGAGCCTCAACAGTAGCAAACGTTGTCAGCCAGGGATTCTAACTGTAAAACAACTAGTAATCTTCGAGGTGCTTTCGTTCAGTTTCTTTCTCTTCTCATCACTAATAGCACTGGCCATAAAACTCTCCCTCCATCTTCTGTATAGCGAAGATCTGTCTCATGGTTTCAGTGACATTGTCAGTGCAACACTCCTTAGAGCAGGAATGTTGATGACAGCTATCTCCTCTGTTATGGGCTGCTTGTTTCTCATGGTTTCTATGTTGAATGTGGTTGAGATCAAGACTGGGATGCTATACTGTGGAGCTAAATCTACTATTATATCAGTTACTTTCCTCATAATCCTCGTTTCGTCGGGTCTTTTGGTGTATATTTCTGCTGCATGGTATGCATTTATCCACGCAAACGTCCACCCCCATGAAAACAGGACTGCT
>gnl_Solly_v2.4_Solyc09g047930.1.1
ATGTCCTCATCTGTTTCAACAACGAGTGTTCATGTTACTGCCTTGGATGGTCTAGTTAATGTGAATTCACTTTTCACCATTGCAGTCTTTGTGGGTCTCTCTTTAACAACACCTGGACAGAAAAGTCTGGAGGATCGCACAGCTTGTGATGCTGGGATTGATATAGTTAAGAAGTTGTTGGTTTTTGAGGTCGTTTCATTCAGCTTCTTTCTCTTTTCCTCACTTGTTGCACAGGGTCTCAAATTGGCAATTAATTTGTTGAATAGCAAAGATGTTGATGAGGCTTTTAGGGCTCACATCAATTTGAAGGTGCTCAGGCTTGGAATGATGGCATCTGCTATTGGATCCGTAATGGGCTGTTTATTCTTGATGCTTTCAATTGTCAATGTCATTCAGATTCGACTCGGGGTCTTATCTTGTGGAAGTAAATCTGCTATTCATGCTGTCTCCACCTTGCTCGTTTTGGTCACGTCTGCCCTTGTTGTTTATATTTCTACCGCTATATATGCATTTCTGCAC
>gnl_Solly_v2.4_Solyc05g052990.2.1
ATGTTTATATTATTATTAAGAAAGTTAATAACCCTAGATCTAAGTTTCCTTTTCATTTTCTTTCTTCTTCTTCCTTCTAGATCTGTTTATCTCCTCTTTTCTTTCCTCCATCTCTGCACACATTTCTCCACCATTTCAGTAGCTAACGTCATAATGTGCGAGGGTGCTATCCCAAAACTCGGTACCACCATCCACATCTCCGCGCTCGATGGGATCATCAACGTTAACTCCCTTTTCACGCTAGCCGTGTTCATCGGGCTAGCTTGGAACCCACATGATCAAGGTAATAGTCTCTCTCAGGACTCGAGTTGTATCGCGGAGCCCAAGGTTGTGGAGGACCTTGTAGCCTTTCATGTGTACTCATTTAGTTGTTTCCTCTTTTCTAGCCTCATTGCCTTGTGTCTTAAGCAAGCTATTCGTCTGGCTAAGTCAGCACACTTCCCAACCGTCTTCACGGTTGACTTAGCCCTAATCAACAAAACCGCCCTACGGGTCGGGTACTTGGTCTCGGCTGCGGGATCGGTTCTCGGGTCGGTTTTTTTGATGCTAGGTTTGATCAATGTGGTTCAAATCAAACTTGGAATTTTGGGGTGTGGGAGTATGCATACTTATGGAGCTATTATTCCTCTTGTGATTTTTGTGCCATTAGGGCTACTTATTTATGTTTGTACTGTTTTTTATGCTTTCACTCGT
>gnl_Sorbi_v3.1_Sobic.007G052800.1
ATGGATGAATCTGAGGAGTACAGCAACGGTAATGGCGGCGGCGGCGGTCACCAGCACCACCAGCACCAGCACCACCACGGGTACGAGTGGAAGTTCCCGGCGGCGCTGAGCGCGAACACGACGAGCGTGCACGTGACGGCGCTAGACGGCGTGGTGAACGTGAACTCGCTCTTCACGGTGGCCGTCTTCGTGGGTCTCTCCCTCGCGACGCCAGGGCAGCTCCGGAGCCTGGCCAACGACCCGCGGTGCGACGCGGGCGCCGGCGTGGCGCGGTCGCTGCTGGTGCTGGAGGTGGTGGCCTTCTCGTCGTTCCTCTTCTCCAGCCTCGTGGCGCAGGGCCTCAAGCTGGCGCTCAACCTCATCAACTCCAAGGACCCGCACGACGCGCTGCGCGCCCACATCGACGCCCGCGTGCTCCGCCTCGGGATGCTGGCGTCCGCCGTGGGATCCGTCGTCGGCTGCGTGTTCTTGATGACCTCCATGGTGATGGTCGTGCAGATCCGGCTTGGTACCCTGGGGTGCCCCACGGACCGCGCCGCCGCTAAGGCTGCGGCCGGGCTCGTCGGGCTCGTCACCACCGCGCTCGCCGTCTATATCGGCACCGTCTTCTACACCTTCACTCAC
>gnl_Sorbi_v3.1_Sobic.006G008100.3
ATGCATCTTCTCCTCCTCGACCTGACGAATTGGATCATCTGCGCCGCCGCTGCGCCTTTCAGTCTCAGTCAGCCCACTCACTCACTCACGGCCACCGGAGAAGAACCAGCCGACGGGCCGGCCGGCCACCGGAAGAAGCAGAAGCAGCTAGCATTAATGCCGACGCTACGGCGGCGCAACCCTGAATTGGCCGTGAAGGCGCTGGAGGGGATCGTCTCAGCCAACACCTTCTTCACGGTGGCCGTCTTCATCGGCATCACGGGCACCATCACGCCGTCCTCCACCATCCCTCCGTCCTGCGTCGCAGGCGACGACATCGCGCGCAACTTCTTCCTGTTCGAGATCCTCTCCTTCGGCTTCTACCTCCTGTCCAGCCTGGTGGCGCAAGGGATGAAGCTGACCATCACGCTGCTAGCCTCCGACGACTTCTACGGCGACAGCGACAAGCCTCCGCCCGACGACTGCGAGGAGATGCCGGCGTGGCGCGCCGCGGCGCCACGGGAGAGGCGCCGCGCCGTGCTCAGGTTCGCGCAGCCCATGATGCTGCTCGCCGCTGGGTGCTCCATCATGGGCACCTTCTTCTTGCTCCTGTCCATGGTCGACGCCATCCAGCTCAAGTTCGGCATCCTCTCCTGTGGCATCCCGCTCGCCGTCGGCGCCACCTTCGCGCTCTCCGCGCTCGTCGTCGGTGGCCTGCTCTTCTATGGATCTACCGTCGCATACGCCCTCACGCATTACCTGCCC
>gnl_Sorbi_v3.1_Sobic.002G084900.1
ATGGACGGCGGCGACGTCGCGACGGGGGGTGGCGGCGGCGGCGGGAGCGGCGGGGGCGGGGGAACCAGCATCCACATCACGGCGCTGGACGGCATCGTGAACGTGAACTCGCTCTTCACGCTGGCCGCCTTCCTGGGCCTGGCGTGGCGGCCCTCCTCCGACGGTCCGGGGCTGGCCGACGGCGCCGACCCGCGCACGGGGAACCCCTGCGCGGCTGGGGACCGCGCCGAGTCCGACCTGGTGTCCTTCCACGTGCTCGCCTTCGCCTGCTTCCTCTTCTCCAGCCTCGTCGCGCTCTGCCTCAAGCAGCTCGTCCGCACCTACCCGCCCCACCGCCGCGCCGGCGCCGGTGGCGGTGCCGCGTCTTCCTCCTCCGCCGTGGTAGGCCGGACCGCGCGGATCAACCGCGCCGCGCTCCGCGTCGGGATCCTCGCGTCCGCCGTGGGCTCCGTCGCCGGGTGCGGGTTCCTGATGATGGCGCTCGTCAACGTGGTGCAGGTGAAGCTCGGCCGCCTCGGGTGCGGCGCCGGCGGGGCCGCCGCCTGGGCCGCCGTCGTGCCGCTCGTCACACTCGTCCCTTCCGCCATGCTCATCTACATCGGCATCGTCTTCTACGCCTTCACACGC
>gnl_Spipo_v2_Spipo6G0075200
ATGGAGGAGGAGGACGGCGGCAGCGGCAACGGGGGGACGAGCATTCACGTGACGGCGCTGGACGGGATCGTGAACGTGAACTCGCTGTTCACGCTGGGCGTCTTCGTGGGGCTCGCGTGGAACCCCGCCGATCCCGGCGGCAGCCTGGCGAGGGCAGAATGCGCCGCCGGTAACGGGACGGCGGAGGACATGGTGTCCTTCCACGTCTTCTCCTTCAGCGCCTTCCTCTTCTCCAGCCTAGTCGCCCTGTGCCTGAAGCAGGCCATCCGCCTCGTGCGGCGGAGGAACGGCCTCCACCTCCGGCGATCCGCCTGGTGGGGGGAGCACGTATGGGGAGCTGAGCGCGTGAACAAGGCGCTGCTCCGGACCGGGATCATGCTCTCCGCCGCCGGATCGATGTTCGGCTGCGGGTTCCTGATGCTGGCGCTGGTGAACGTCGTCCAGATCAAGCTCGGGAAGCTCGGCTGCGCCGCGGCCAGCGCGGGGGCCATCGTCCCACTGGTGATCCTCGTCCCCACCGCCATGCTCATCTACGTCTCCGTCGTCTTCTACGCCTTCACCCGC
>gnl_Spipo_v2_Spipo1G0113400
ATGGAAGTCTCTGAAGGGAGCCCCAAAGGGTATGACCGGACGGGGAGAGATGGCGGCGGAGGCTCCGCGAGAACCACAAGCATCCACGTTACAGCGCTTGACGGGCTGGTGAACGTGAACTCCTTGTTCACCATTGCCGTCTTCGTGGGTCTGTCGATCGCCGCGCCGGGCCAGCGCAGCCTGGAGGGCAAGTCGGCGTGCGACGCAGGGCCCCAAGTGGCCGAGAATCTCCTGGTTTTCGAAGTGGTGTCCTTCAGTTCCTTCCTCTTCTCTAGTCTGGTGGCGCAGGGGCTCAAGCTAGCCATCAATCTGCTCAACAGTAAGGATGTAGACGAGGCCTTCCGCGCCCACATCAACATCAAGGTGCTGCGCTTCGGCATGCTGCTGTCGGCGGGCGGCTCGGTGCTCGGCTGCATCTTCCTGATGCTCTCCATGGTGAACGTCATCCAGATTCGGCTGGGCATGCTCTCCTGCGGCAGCAAGGCGGCAGTACGGGCAGTTACTACACTTGTCAGCCTCGTGTCATCGGCGCTTGTTCTCTACATCTCCACAGTTCTCTACTCCTTCAAGCAG
>gnl_Stras_v2.0_SGA_v2.0_scaffold221T42706
ATGTCGGGCACCAGCATCCACATCACGGCCCTGGACGGCATCGTGAACGTCAACTCCCTCTTCACGCTGGCCGTCTTCATCGGGCTCGCCTGGAACCCGACCGACCCGAACAACAGCCTGGTCGACCGGCCCGACTGCTCCCCGGGCCCGAATGTCGCCGAGGACCTCGTCGCCTTCCACGTCTACTCCTTCAGCTGCTTCCTATTCTCCAGCCTCGTCGCGCTCGGCCTCAAACAGGCCATCCGGGTCGCCCGCGTGGCCCACCACGACCACCGGGCCCTTTGGGCCTTCGACCTGGCCCGGGTCAACAGGACGGCACTCCGGGTCGGGTACGTGGTTTCGGCGGCGGGTTCGGTGTGCGGGTCGGTTTTCCTGATGCTGGCGCTGGTGGACGTGGTGCAGATCAAGCTCGGGTTGCTGGGGTGTGGGGCCCGCGGCGGCCATGGGTATGGGGCGGTGGTGCCGCTCCTCCTACTCGTGCCGTCTGGGCTATTGATCTATGTTCCTTGA
>gnl_Stras_v2.0_SGA_v2.0_scaffold9T04784
ATGCTCAACCAACACAGTCTCGAGAACCCCTCCGTCAACGCTGGCGTCAACGTGGCCCGGAAGCTCCTCGTCTTCGAGGTCGTCTCCTTCAGCTTCTTCCTTTTCTCCGCCCTCATGGCACAGGACCTCAATCTCGCCATCAACTTGCTCAATAGCAAGGACGTGGACGAGGTCTTCTGGGCCAACATCAACCTCCGTGTGTTGAGGCACGGGATGCTGTCCTCCCCCGTGGGTTCTGTCTTGCGCTGCTTGTTCCTCATGTTATCCATGGTGAATGGGATCGAGTTCAGGCTCGGGATGTTGTCATGTGGCAGTCGGTCCACGGCTCACGCAGTCACGGCCCTATTCTTCTGGTGA
>gnl_Stras_v2.0_SGA_v2.0_scaffold9T04976
ATGATCAAATATATCTTCTTCCCCCACCATGGATCAAGCAGAACAAGCATACACATAACGGCCTTAGATGGGACGCTTAACGTGAACTCATTGTTCACTTTGGCCGTCTTCCTAGGCATCTTCATCAACCCGGCGGACCCCACAAGCAGCCTTGTGGGGACAACTGCCTGCGCCGCAAGCTCGACTGTGGCCAAGCAATTTGTGGAGTTTCACGTCTACTCATTCAGCTCCTTCCTCTTTTCCAGCCTCATTGCATCTTGCCTTAAGCTGGCCATAAGGACCGATGATGGGATTCATAGACCCAGTGCGGGGCACGTTAATCTGCGGGTTTTGCGAGCTGGGATTTTGGCAACGGCTTGTGGGTCAGTGGTGGGGTGTGCATTTCTAGGACTGGCTCTGGTGAACCTGATGCAGATCAAGCTGGGCAGTTTGGGTTGTTGGGGATGGCACACGTTGGGGGCTATTGGCCCACTCGTGATTTTAGTACCCGTTGCACTTCTTATTTATATATGTCTCTTGTGTTATGCTTTCACAAGATAG
>gnl_Stras_v2.0_SGA_v2.0_scaffold77T25308
ATGGATGAATCTGATGTTTACCCGAAGGACCCATTCACCCCTCCACCCCGGCGCACCTCCTCCGGCGGCGGCCCTTCCACGACCGGTGTCCACGTCACCGCCCTCGACGGCCTCGTGAACGTGAACTCCCTCTTCACCATCGCCGTTTTCGTCGGCCTCTCCCTCACCACTCCCGGGCAGCACAGCCTCGAGAACCCCTCCGCCTGCGACGCCGGCCTCGACGTGGCCAGGAAGCTCCTCGTCTTCGAGGTCGTCTCCTTCAGCTTCTTCCTCTTCTCCTCCCTCGTGGCGCAGGGCCTCAAGCTCGCCATCAACTTGCTCAACAGCAAGGACGTGGACGAGGTCTTCCGGGCTCACATCAACCTACGCGTGCTGAGGTTCGGGATGTTAGCCTCCGCAGTGGGGTCCGTCATGGGCTGCCTGTTCCTCATGTTGTCCATGGTGAATGTGATCGAGATCAGACTCGGGATGCTGTCTTGCGGCAGCCGATCCACGGCTCATGCGGTCACGGCATTAATTGTTCTGGTGACCTCTGCTCTCTTGGTTTATATTTCGACTGCTGTGTATGCTTTTCTGCATTGA
>gnl_Theca_v1.1_Thecc1EG041739t1
ATGTTTCCCCTTACATTTCTCTTTTCTCCTCCACGTTCCTCCGCCCCATTACCGCCGACGACATCCACCGTCAGCCGCCGCATGATCAGCAGCACCACCATCCACATAATGGCACTAGACGGGATAGTTAACGTCAACTCACTCTTCACCTTCGCTTTATTCCTTGGCCTTGCATGGTACCCCACCCCCACCCTCATAGACCCCAGCTCCCCTGCCTGTGCCGCTGACTCCAACGTCGCCGAGAACCTCATTGCATGCCACGTGTACTCATTCAGCTCCTTCCTCTTCTCTAGCCTCATTGCATCAGCCATCAAACAAGCCATAAAAATAAGCAAAGATAGCAAAGACGTAACAGGGCATGGAGTTGGCGCCAGTCTTGTGGATGTGAACTTGGTGGCTTTGAGGGTTGGGATGTTGGCTTCGGGTTTTGGTTCGGTTTTTGGATGTGGGTTTCTGATGATGGCTCTGGTGGTTATGGTTCAGATTAAGTTGGGGACTCTGAGTTGTGGGAGTCTTTACACTTTCGCTGCTATTGGTCCTTTGGTAGTTTTGGTCCCTTTGGCTCTGCTTATCTACATTTCTCTTGTTATTTATGCCTTTACTCGC
>gnl_Theca_v1.1_Thecc1EG002644t1
ATGGAGGGATCTGAGGAGTACCCGAAGGAATATTACACCAACAATGGCAACCCCAGAAGACTGACCCCCACATCCTCTTCTTCTTCATCAACAACAAGCGTTCACGTCACAGCCTTGGATGGCCTTGTCAACGTTAACTCCCTCTTCACCATCGCCGTCTTCGTGGGCCTTTCTTTAACTACCCCGGGCCAACATAGCCTCGAGAATCGAGCCCCCTGCGATGCCGACATCGACGTAGCGAAAAAGCTCCTAGTCTTCGAGGTTGTCTCCTTCAGTTTCTTTCTTTTCTCGTCCCTGGTAGCTCAGGGTTTAAAACTCGCCATCAACTTGTTGAATAGTAAAGATGTTGATGAAGCTTTCAGGGCCCACATTAACCTTAAAGTTTTGAGGTTTGGGATGATGGGTTCCGCTGTGGGGTCCGTTATGGGATGCTTGTTCTTGATGCTTTCGATGGTGAATGTGATCGAGATCCGGTTAGGGATGTTGTCTTGTGGGAGTAAGTCTGCGGTTCATGCGGTGACGGCTTTAGTCATTCTGGTTTCATCCGCTCTCTTGGTTTACATTTCCACTGCTGTTTATGCTTTCTTGCAT
>gnl_Theca_v1.1_Thecc1EG002645t1
ATGCCGAGTCCAGGCGATCCAGAAACAGGCGCAGACAAGTCCAAAGAACCAATAAACAATGTGAAAGAAATTCACCAGAAAGCGTTAGACGACCTTGTAAATGTAAACTCGCTCTTCACACTAGCCGTCTTCGTGGGCTTATCCCTCGCACGTCAAGGAGAGCGTAGCCTGGAGAACCGCACCGAGTGTGACGCTGGTCCGGAACATGCGAAGCGGCTCGTGGTAAACGAAGTGGCGTCGTTTGCTTGCTTCCTCTTATCCAGCCTGGTAGCCAAGGCCCTGAAAATCCATGTCACTATCTGGGAAAAAAAAGACTTCAAGCGTCGCCGTAACCAGATTGTTAGCAGAAGCCTGTTGTCGCTATCGGTGTGGGCTTCGGTTTTCGGGTGCATATTTCTAACCATTTCGATGGTTGATGTGATCCAAATTAAGGTGGGGAAGCTCGCCTGTGGGAGTGTTTATGCATGGAGGGCTACGGGAGCTCTGATTGCCATTGTGCTTCTTGCTCTATCTATTTACGTGCCCTTTATGATGAATGCAATATTTACTTCCGTCAAGTTTGTT
>gnl_Theca_v1.1_Thecc1EG042647t1
ATGACAACCAGCATCCACGTCACCGCCTTGGACAGCGTCGTGAACGTGAACTCCCTCTTCACTTTAGCGGTCTTCATCGGCCTAACCTGGAACCCTTACGATTCCAGCAACACCCTCGTCAACCCAGGCAGCCCATGTTTCCCGAACTTGAGAATCGCTGAAGACTTGATAAAGTTCCACGTCTACTCCTTCAGCTCCTTCCTCTTCTCCAGCCTCGTCGCTTTAGCTCTCAAGCAAGCTATCAAGATCTCCAAGTCCCATGCTTTGAACATCCACATTAACTTCCGAGGAGCTGAGTTTTTGGAACACGTTGATGTTAATAAGTCGTTGCTTCGTGTCGGGATGTTGGTTTCGGGTGCTGGGTCGGTGGCTGGATGTGTGTTTTTGATGTTGGCTTTGGTTAATGTTGTTCAGATTAAGGTTGGGACTTTGGCTTGTGGGAGTGGACATGCGCTTGCGGCGGTTGTTCCTCTTGTGATCTTGGTCCCGCTTGCTCTTTTGATCTATGTTTGTGTTGGGCTTTATGCTTTTACTCTGTATTTACTTTGGCTTTTTAAGTTGTTCAGAAGTGTCCCTGAATTGCAT
>gnl_Utrgi_v4.1_Scf00499.g18671.t1
ATGATGGAAGATCTGGATGGCATTCCGAAGGATCCCTATGTGCCGCGGTCGCAGAGGATTTCCTCCGGCACTACTAGCGTCCACGTCACCGCTCTCGACGGGATCGTGAACGTTAACTCGCTATTCACAGTCGCCGTCTTCGTAGGCCTCTCAATCGCGACTCCGGGGCAACACAGCCTCGAAAACCCCTCCGCCTGCGACGCGGGCGTCGATATCGCCAAGAAGCTTATCGTCTTTGAGGTCGTCTCCTTCAGCTTCTTCCTGTTCTCTTCCTTGGTGGCGCAAGGTCTCAAACTGGCGATCAATTTGATCAATAGCAAGGATGTGGATGAAGTCTTTAGAGCCCACATTAATCTCAAGGTTCTCAGATTCGGAATGTTGGCTTCCGCTGTTGGATCCGTGATGGGCTGCTTGTTTCTGATGCTGTCGATGGTGAATGTTATAGAAATCAGGCTGGGAATGCTTTCTTGTGGAAGCAAGTCTGCCGCACGCGCCGTCACCGCGCTTGTGTCTCTGGTTTCGTCGGCCCTCGTCGTTTACATTTCGACCTCTGTTTACGCGTTCTTGCAC
>gnl_Utrgi_v4.1_Scf00520.g18973.t1
ATGGACGGAAAAACCGTGCCGGTACTGGAATCTCTAGTCACGAGCCAACCGGAGAACGACAGAACTCCGGACTCCTCCGGGTCCATGTGCAGCAGCACAAAGACAACTATGCACGTGACAGCCCTCGACGGTATAGTGAACGTGAATGCACTCTTCACTACGGCCGTCTTCATCGGCCTCTCCATGACCTCCCCAAGTGGAGATGGCGCAGGCAACAAGGCGTCGTGCAGCGCATCTGAAGAAGTTGTCCGGAGGCTTATCATCTATGAAGTCCTTTCCTTTGCCTGCTTCCTGTTCTCATCTTTCATAGCCATGAGCCTGAAGCTGGCGATCAACTTGGCTAGCAGTTCGCAGGGTTCCAACCCCCAACACGGCTCGGTTGGGTCGTGGCTTGTGACATATGGGCTCTTCGGGTCCGCTGTCGGCTCCATCTTGGGATGCTTGTTCCTGCTCCTTTCGATAGTGGAGTTCGTTGAGGTGAAGCTCGGCTTGCTTTCTTGCAGCTGGGAATCAGTGGCTACTGTTGTTGCAGCGTGTGTCTCGGTGGGATTCTCCCTTCTGGTATACGTCTACACGGCTGTCTACGCTTCGTTCTTCATG
>gnl_Utrgi_v4.1_Scf00009.g1560.t1
ATGTCGGCGACGAGCATTCACATCACGGCGCTGGACGGCATCGTGAACGTCAATTCCCTCTTCACTCTAGCCGTCTTCATCGGGCTCACCTGGAATCCGAACGACCCGAGCAACAGCCTCCTCGACCCGAGCCGATCTCCGCAGTGCGTGCCCGGGTCAAGCGTCTCCGAGAATCTTGTCAGCTTCCACGTCTTATCTTTCACCTGCTTCCTCTTCTCCAGCCTGGTGGCCCTAGGGCTGAAGCAGGCGATAAGGCTCGCGAACGGCGGGGGTAACCATCGCGTCTGGGTGGTGGATCTGGCGAGAGTGAACAAGCCCTTTCTTCTGGTGGGGTATGCGGTGTCGAGTGCGGGTTCGGTGTTGGGCTCGGTGTTTCTGATGCTGGCGCTGGTGAATGTGGTGGAGATTAAGCTTGGGGTACTGGGTTGCGGCGGCGATGGGTACGGGTACTTGGCGGTGGTGCCGTTGCTGGTGTTGGTACCCTCCGGGCTGCTTGTTTATGTTTCCATTGTCTTCTACGCCTTCACTCGC
>gnl_Vitvi_Genoscope.12X_GSVIVT01001895001
ATGGAAGGCGAACTATGTGAGCCATATTCAAAAGAATATGATGGCAGAAGAATTGCTTCTTCTTCATCTTGTCCACCCTCCACCACTAGCGTTCACGTCACCGCCCTCGACGGCCTTGTCAATGTAAACTCCCTTTTCACCATTGCAGTCTTCGTCGGTCTATCCTTGACGACGCCCAACCAGCACAGCCTCGAGAACCGCGCTGGCTGCGACGCCGGGATCGACGTGGCCAGGCGGCTGCTGGTGTTTGAGCAAGGATGTGGACGACGCCTT
>gnl_Vitvi_Genoscope.12X_GSVIVT01005237001
ATGGAAGGCGAACTATGTGAGCCATATTCAAAAGAATATGATGGCAGAAGAATTGCTTCTTCTTCATCTTGTCCACCCTCCACCACTAGCGTTCACGTCACCGCCCTCGACGGCCTTGTCAATGTAAACTCACTTTTCACCATTGCAGTCTTCGTCGGTCTATCCTTGACCACGCCCAACCAGCACAGCCTCGAGAACCGCGCTGGCTGCGACGCCGGGATCGACGTGGCCAGGCGGCTGCTGGTGTTTGAGGTTGTCTCCTTCAGCTTCTTCCTCTTCTCCTCCTTGATTGCTCAGGGCTTGAAGCTCGCCATCAATCTCCTCAACAGCAAGGATGTGGACGACGCCTTTAGGGCTCATATCAATCTCAAAGTCCTGAGCAGATCTGCGGTTCACGCGGTGGCGGCTCTCCTCGTACTGGTTTCTAGTGCTCTGGTTGTTTACATTTCCACCGCTGTCTATGCCTTTATGCAC
>gnl_Vitvi_Genoscope.12X_GSVIVT01009799001
ATGACTTCATTAATTTTTATATGTTGTAGTAATTTTTTAACTCTCTTTATAATCCAAAACCTGCTGCTACACACATTGTGCTCAACCAATAGAAGAAGAAGAAGAAGAAGAAGCATCATAATATCTGTCATGGAGCATAAGGCAACAAGAACTGAAATGCTAGCCGTTTACAAGAAAGTATTAGACAACATTATTAATGTGAACGCGCTCTTCACATCAGCGGTCTTCATCGGATTACCATTTTCCTTTAGAACTGAAACTCTCAAGACCAGAGTAGAATGTAAGCCAGATGCAGGGATCGCAAAGAGGCTGGTGGTATTTGAAATTTTATCATTCAGTTTCTTCCTTCTGTCCACCCTGCTAGCCAAGACACTGAAGCTTCACTTCTATGTCATTAAGAATAAGCACAACACCAATTTTGTACTAAAGACCAGCTGCTTGATGTTGATAATTGCTGCAGTAGGTACTATTGCAGGTTGTGTCTTACTAACGTTGTCAATGATCCATATGGTTCAGATTAGGTTAGGAAAGTTAACATGCACTGGGAGCTCATGGATTGTGACTGGATCTCTGGTGGCAATTTTCGGTCTTGCTTTGATCTTATGGCTACCCACGCTTTTAATTTCTCAGCGCATTGCGTGGCAACTGAGC
>gnl_Vitvi_Genoscope.12X_GSVIVT01029594001
ATGTCAGTCACGGAGGATAAGGCATTATCAAGTACTACAATGCTAAGCATTTACAAGGAAGGATTAGACGACATTATCAACATAAACACGCTCTTCACATCAGCAGTCTTCATCGGATTATCCTTTTCCAATACAACTGAAACCCTCGAGTCCAGAGAGGAATGTAAGCCGGATACGGGGATTGCAAAGAGGCTGGTGATATTTGAAGTTTTATCATTCAGTTTCTTCCTTCTGTCCACCCTGCTAGCCAAGACACTGAAGCTTCACCTCTATATCATTAAGAATAAGAACAACTCCAATTTTCTACTAATGACCAGGCGCCTGATGTTGGTAACAGCTGCAGTAGGTACTATTGCCGGCTGTGTCTTCCTAACGTTGTCATTGATAGATGTCGTTCAGATAAGGTTAGGGAAGTTAACATGCACTGGGAGCGCATGGATTGCGTCTGGATTTCTGGTTGCAATTTTCGCTCTTGCTTTGATCTTCTGGCTACCCTCGCTTTTATATTCTCAGTGCATCGCGTGGAAACTGGGC
>gnl_Vitvi_Genoscope.12X_GSVIVT01029597001
ATGAAGGAGAAGAAGAAGCAAGCACCAGTCAACCAGCTATGGATGACAAATCCAAGAAGAAGCAGGAAGCACCAGACAACCAGTTATGGATATCAACGTGTTGAGTTTATGCCCACAAATTCGACCAAGGAGGAGAAGAACCAAGCACCAGAGAACCAGAAAATGCCTGGTGATCAACAGTCATCAGAGATATCAAATATTACAAAAAGTTTCAAGGATGGATTAGACGATGTTATTCATGTGAACGCACTCTTCACCTCAGCAGTCTTCACTGGATTATCATTTTCCAGCTCAACTCCAACCCTTGAGACCAGAGAGGAGTGTAAGCCGGGCGTGGGGATTGAAAAATGGCTGGTGATATTCGAAATTATACCATTTGGCTTTTTCCTTGTATCCAGCCTGCTAGGCAAGGCACTGAAGATTCAGCTCCATATCATTAAGAACTCCAACTTCATACAAAATATATGCCGTGCGATGATGGTATTATGCGCTGCTTGTAGTATTCTTGGCTCTGTCTTCCTATTCCTTGCAATGATCAATGTCCTCCAGATGAGGTTAGGGAAGTTAACCTGCAAGGGGAATGTGTGGATTGGAGCTGGTTCACTGATTATTCTTTACTTTCTTGCTCTGGTGTTCTGGGTACCCTCGCTTGTATATGTTCAAATCATTTCCTGGGATATAGAATTC
>gnl_Vitvi_Genoscope.12X_GSVIVT01033212001
ATGGCCACCTTCCATTCTTCCAACCTGCCACCCCACTTTTGGCTTTCTGGTCCTACCTCATACCCGTTCCTCTCATGCCTATCTCCATATGGTAAGTGCAGAAGGAAACACAGATTTGTCACCGCCCTCGACGGCCTTGTCAATGTAAACTCACTTTCCACCATTGCAGTCTTCGTCGGTCTATCCTTAACCACGCCCAACCAGTTCAGCCACGAGAACCGCGCCGTTTGCGACGCCGAGATAGATGTGGCTAAGTGGCTGCTGGTGTTTGAGGTTGGTGTGGACGAGGCCTTTAGGGCTCATATCAATCTCAAAGCCCTGAGGTTTGGGATG
>gnl_Vitvi_Genoscope.12X_GSVIVT01034930001
ATGGAGGCCCAACAGGTTATTCAAGTAAAATCAAGAGAGGAGATAAGAGATGACATTCACTTCGCTGCCCTTGATACCGTTGTGAGTCTCAACTCCCTATACGCTGCCTCCTCATTTCTGGGACTCTCCCTCACCACCATAGGACTACATAGCATTGATGGTCGTCTTGGCTGTGATGCCAATATCAGCACGATCAGGACCTTGATGTTGTTTGAGGTCATTTCCTTCGCATTTTTTCTCACATCATCATTGGTGGCTCATGGCTTGAAGATAATGATCAAACTTGTCAATGCTGCTGAATCAAATGAAGAGTTTAGAAGCCACTTCAATAGAAAGTCTATTCAAAAGGTGATGCTTTGTGCCATCTTTAGCTCAATCTTAGGATGTATTTTTCTAATTCTCTCAATAGTGAACATCCTTGAGATTCGACTAGGAATTTTGAGTTGTAGGAGTCCATCCACGGTCCAAGGAGCGGTTGCTCTTGTTGTTATTGTTACATGTGGTGTTGTTTTCCATGTTGGTATTACTGTCTTGGCGTGTATGACTTTTGATAAACCCAATGAAAACAAAATAAATTCTCATGTTCTAATTAAACACATTAATAATGTTTCATACATATTAATA
>FraveV4A2_2g17600.t1
ATGGATGAATCTGACGAGTACCCAAAAGAGTATTACCCCGGCCAGCAAAGAGTGACCTCCATGTCGTCGTCCTCATCCACCACAAGCGTCCACGTCACCGCCCTGGACGGCCTGGTCAACGTCAACTCCCTCTTCACCATCGCAGTCTTCGTGGGCCTGTCCCTGACCGTTCCGGGACAAAAGAGCCTCGAGAACAGGACAGCCTGCGACGCCGGCAATGACGTGGCCAAGAAGCTTCTTGTCTTCGAGGTTGTCTCCTTCAGCTTCTTTCTTTTCTCGTCCCTGATCGCCCAGGGCCTCAAGCTCGCCATCAACTTGCTCAACAGCAAAGACGTCGACGAGGCCTTCCGGGCCCACATCAACCTCAAGGTCCTCAGGTTCGGGATGTTAGGGTCGGCGTTCGGATCCGTCATGGGTTGTCTGTTTCTAATGTTGTCGATGGTGAATGTGATTCAGATCCGGTTGGGGATGTTGTCTTGTGGGAGCAAATCTGCGGTTCATTCTGTTGCGGCTCTTGTCGTTTTGGTCAGCTCGGCGCTCTTGGTCTATCTCACTACTGCTATCTATGCTTTTCTTCAC
>FraveV4A2_3g37210.t1
ATGGCCCTAGACGGCATAGTCAATGTGAACTCACTTTTCTCAATTGCCCTCTTCATAGGCCTCACTTGGTACCCTACCACCGACCTCAACTCCATGCTACTAGGCTCCAACAAAGCTTGTGCTGCCGGTACCGATGCGGCGGAGGGACTCATCTCCTTCCACGTCTACTCCTTCAGCTCCTTCCTCTTCTCCAGCCTCATTGCCTTGGCTCTCAAGCAAGCCATCAAGATCAGCCAAATAAGTTGTTGTAGCAGTATTGGAAATGGTGGCTCGGATTCTGAGTTGCTTGTTGCCAACATGGGACATGTTAACCAGGTGGGTTTGCGGGTCGGTACGCTGGTCTCGGCATTCGGGTCGGTTTTAGGATGTGGTTTCTTGATGATGGCCTTGGTGGACTTGGTTCAGATCAAATTGGGGAGGTTGAGTTGTGGGGATTTGTATACTTTTGCTGCAATTGGTCCTTTGGTGACTTTGGTCCCTTTGGCTCTTGTGATCTATGTTTTTCTTGTACTTCATGCCTTTACTCGT
>FraveV4A2_7g23601.t1
ATGACGGCCCTGGACGGCATCGTCACCGTGAACTCCCTCTTCACCCTGGCCGTCTTCATCGGCCTCACATGGGACCCCAGAGACCCTTCCAACACCCTCATCGAGCCACCAGACTCCGCCACGTGCACCCCCGGCCCGTCCGTCGCGCAGGACCTCGTCGCCTTCCACGTGTACTCCTTCTCCTCCTTCCTCTTCTCCAGCCTCGTCGCCCTGGGCCTGAAACAGGGGATCCGCCTCACCCGGATCCCCTCCTACCACCCCGCCGAGATTCTCGCCCGCGTCAACAGCACCCTTCTCCGCGCCGGCATGCTCGTCTCCGGCCTCGGCTCCGTCTCCGGCTGCGTCTTCCTCATGCTCGCCTTGGTCAACGTCGTCCAGATCAAGCTCGGCACTCTCGCGTGTGGCAGCGACCACACCCTCGCCGCCGTCATCCCTCTCGTCATCTTGGTCCCGGTGGCGCTTGTCATCTACGTCGTCACTGTTCTCTACGCTTTCACGCGAGGAGCAATATTGAAG
>Maldo_HF_10733
ATGTTGTCATCGTCGACAACAAGCGTTCACGTCATGGCCCTGGACGGCCTGGTCAACGTGAACTCACTCTTCACCATTGCCGTCTTCGTGGGGCTTTCTCTGGCGACTCCGGGACAGAGGAGCCTCGAGAACCGGACATCCTGCGACGCTGGGATCGACGTGGCGAAGGAGCTGCTGGTGTTCGAGGTTGTCTCCTTCAGCTTCTTCCTGTTCTCATCGCTGGTGGCGCAGGGACTGAAGCTGGCGATCAACCTGCTCAACAGCAAGGATGTCAAGGAGGCGTTGCATACCAACATCAATATGAAGGTGTTGAGATTCGGGATGTTGGGGTCGGCTTTCGGGTCAGTCATGGGTTGCGTGTTTCTGGTGCTGTCGATGGTGAATGTGATTCAGATCAGGCTGGGGATGCTTTCGTGTGGCAGCAAATCCGCCGTCCATGCTGTGGCGCCGCTTGTTGTTTTGGTCACGACGGCTCTTTTGGTTTATATTTCTACTGCTGTTTATGCTTTTCTTCAC
>Maldo_HF_10734
ATGTGGACTGGGATCGGAGATGATTACAAGACTGGATATGACGACTACCCAAAAGAGTGCAACACCCAAGACGGCCGGGAAGTGATGTCATCATCGTCGACAACAAGCGTCCACGTCACGGCCCTGGACGGCCTGGTCAACGTGAACTCACTCTTCACCATCGCCGTCTTCGTGGGGCTTTCTCTGGCGACTCCAGGGCAGAGGAGCCTTGAGAACCGGACATCCTGCGACGCCGGGATCGATGTGGCGAAGAAGCTGCTGGTGTTCGAGGTTGTCTCCTTCAGCTTCTTCCTGTTCTCATCGCTGGTGGCGCAGGGACTGAAGTTGGCGATCAACCTGCTCAACAGCAAGAACGTAGAGGACGCGTTCCGGGGCCACATCAATACGAAGGTGTTGAGATTAGGGATGTTGGGGGAGATGGGGTGTCGACGTGTCGTGGCGGCACAAGAGAGATCAGACGACTACCCAAGGGAGAGCAACACCCGAGACTGCCGGGAAGTGATGTCATCATCGTCGACAACAAGCGTCCACGTCACGGCCCTGGACGGCCTGGTCAACGTGAACTCACTCTTCACCATCGCCGTCTTCGTGGGGCTTTCTCTGGCGACTCCAGGGCAGAAGAGCCTCGCAAACCGGATATCCTGCGACGCCGGGAACGACGTGGCGAAGAAGCTGCTGGTGTTCGAGGTTGTCTCCTTCAGCTTCTTCCTGTTCTCATCGCTGGTGGCGCAGGGACTGAAGTTGGCGATCAACCTGCTCAACAGCAAGAATGTAGAGGACGCGTTCCGGGGCCACATCAATCTGAAGGTGTTGAGATTCGGGATGTTGGGGTCGGCTTTTGGGTCGGTCTTGGGTTGCGTGTTTCTGGTGCTGTCGATGGTGAATGTGATCCAGATCAAGCTGGGGCTGCTGTCGTGTGGCAGCAAATCCGCCATCCATGCTGTGGCGGTGCTTGTTGTTTTGGTCACGTCGGCTCTTTTGGTTTATATTTCTACTGCTGTTTATGCTTTTCTTCAC
>Maldo_HF_34390
ATGTCCGCTGCGTTACGGTGCCTTCCAATATCCACCACTCGAATCCACATAATGGCCTTAGACGGAATCGTCAACGTCAACTCACTCTTCTCTTTCGCGCTCTTCGTCGGCCTCACGTTTTACCCCACCACCGATCCCGCCGCCATGCTCATTGGCTCCGACACGGCCTGCGCCGCTGGGGTCTCCTCCGCAGAGGGCCTCATCGCCTTCCACGTGTACTCCTTCAGCTCCTTCCTCTTCTCCAGCCTCGTTGCCTTGGCCCTCAAGCAAGCCATCAAGATCAGCAGAGACATTGTGGTTCAAAATGGCGGTGACTCCGGTTCGCACGTGGGTCATGTGAACCGGGTAGCTTTGCGGGTCGGGACGCTGGTTTCGGCTTTCGGGTCTGTTTTGGGATGTGGGTTTTTGATGATGGCGCTGGTGGACTTGGTTCAGATCAAATTGGGGAGATTGGGTTGTGGGAGTCTCTACACTTTGGCTGCAATTGGTCCTCTGGTCACTTTGGTTCCTCTAGCTCTTGTTATCTATTTGTTTTTCTTGCATACTTCTTCCATGGAAAAGGATTCAGTTACTCTGCTCAATTTTCTCCGTCTTTGCCGCGTCGTTTCGTGTTTTGTGTCTGCTCATTCATCTTATTCATTTACTGATACAATTACCATATATAGTCCATGCTACCAAATCAATAACCTACTTGCATTCCCTTCAGCACTGAACCAGCTTGCTTTTTCCTCAATGCCGCCTTCGAGGCTTCGCCTCATAGATCTCAAGCTACCCGACACTCAATTTGTACTTTCACCTTTCGAAACCAACTGCTGCTCGCTATCTGGACCAAGCTCTGATTTGGAAGATGTTTCAATCTCAAAACCCTACGATGAAACTTGGTGTTTCTTGCATGGGATTGCATACGAAACCCCATTCATTCCGACATCATACAAGAACTTCTACGGAGCCATGAAAAACCACAAGGGTATGCATGGACTGAAAAAGTTATTAAGGTTGTTGAAGAGGATTTTCCCTAGTTACGCTCACCATGTCGCTACCAGTGACCATGTTGGAGATGTACTCAAGAGGATTTACATGATCCCCGATGATCGCTTTCACATTATTCTTAACGGGGTTGATGAGGAGGTTTTCAAGCGGGACATTGCCTTGAGAAAGGATTTTAGTAGAAAGTTTGGGGTGCTGGAATCTAAGACTAGTTCTGAGAATGGCTGGGAGGTTGGTGAGGGA
>Maldo_HF_36280
ATGTCGTCATCGTCAACGACGAGCGTGCACGTCACGGCGCTGGACGGCCTGGTCAACGTCAACTCACTCTTCACCATAGCCGTCTTCGTGGGGCTCTCCCTGACAACTCCGGGACAGAGGAGCCTCGAGAACCGGACATCCTGCGACGCCGGGATCGACGTGGCGAAGAAGCTGCTGGTGTTCGAGGTTGTCTCCTTCAGCTTCTTCCTGTTCTCGTCGCTGGTGGCGCAGGGACTGAAGCTGGCGATCAACCTGCTCAACAGCAAAGACGTCGACGAGGCGTTCCGGGCCCACATCAATCTGAAGGCGTTGAGATTCGGGATGTTGGGGTCCGCTTTCGGATCGGTCATGGGTTGTGTGTTTTTGGTGCTGTCGATGGTGAATGTGATTCAGATCAGGCTGGGGATGCTGTCGTGTGGCAGCAAATCCGCCGTCCATTCCGTGGCGGCGCTTGTTGTATTGGTCACGACGGCGCTTCTGGTCTATATTTCCACTGCTGTTTATGCTTTTCTTCAC
>Malba_001961
ATGTCGTCATCGTCGACAACAAGCGTTCACGTCATGGCCCTGGACGGCCTGGTCAACGTGAACTCACTCTTCACCATTGCCGTCTTCGTGGGGCTTTCTCTGGCGACTCCGGGACAGAAGAGCCTCGAGAACCGGACATCCTGCGACGCTGGGATCGACGTGGCGAAGAAGCTGCTGGTGTTCGAGGTTGTCTCGTTCAGCTTCTTCCTGTTCTCATCGCTGGTGGCGCAGGGACTGAAGCTGGCGATCAACCTGCTCAACAGCAAGAAAGGAGAGGACCCGTTACAGGCCCACATCAACAAGAAGGTGTTGAGATTCGGGATGTTGGGGTCGGCTTTCGGGTCGGTCATGGGTTGCGTGTTTCTGATGCTGTCGATGGTGAATGTGATCCAGATCAGGCTGGGGATGCTGTCGTGTGGCAGCAAATCCTCCGTCCAAGCTGCGGCGGCGCTTGTTGTTTTGGTCACGACGGCTCTTTTGGTTTATATTTCTACTGCTGTTTATGCTTTTCTTCAC
>Malba_001963
ATGTTGTCATCGTCGACAACAAGCGTTCACGTCATGGCCCTGGACGGCCTGGTCAACGTGAACTCACTCTTCACCATCGCCGTCTTCGTGGGGCTTTCTCTGGCGACTCCGGGACAGAGGAGCCTCGAGAACCGGACATCCTGCGACGCCGGGATCGACGTGGCGAAAAAGCTGCTGGTGTTCGAGGTTGTCTCCTTCAGCTTCTTCCTGTTCTCATCGCTGGTGGCGCAGGGACTGAAGCTGGCGATCAACCTGCTCAACAGCAAGGATGTCAAGGAGGCGTTGCATACCAACATCAATATGAAGGTGTTGAGATTCGGGATGTTGGGGTCGGCTTTCGGATCGGTCATGGGTTGCGTGTTTCTAGTGCTGTCGATGGTGAATGTGATTCAGATCAGGCTGGGGATGCTGTCGTGTGGCAGCAAATCCGCCGTCCATGCTGTGGCGCCGCTTGTTGTTTTGGTCACGACGGCTCTTTTGGTTTATATTTCTACTGCTGTTTATGCTTTTCTTCAC
>Malba_001964
ATGTCATCATCGTCGACAACAAGCGTCCACGTCACGGCCCTGGACGGCCTGGTCAACGTGAACTCACTCTTCAGCATCGCCGTCTTCGTGGGGCTTTCTCTGGCGACTCCAGGGCAGAGGAGCCTTGAGAACCGGACATCCTGCGACGCCGGGATCGACGTGGCGAAGAAGCTGCTGGTGTTCGAGGTTGTCTCCTTCAGCTTCTTCCTGTTCTCATCGCTGGTGGCGCAGGGACTGAAGTTGGCGATCAACCTGCTCAACAGCAAGAATGTAGAGGACGCGTTCCGGGGCCACATCAATCTGAAGGTGTTGAGATTAGGGATGTTGGGACGACTACCCAAGGGAGAGCAACACCCGAGACTGCCGGGAAGTGATGTCATCATCGTCGACAACAAGCGTCCACGTCACGGCCCTGGACGGCCTGGTCAACGTGAACTCACTCTTCACCATCGCCGTCTTCGTGGGGCTTTCTCTGGCGACTCCAGGGCAGAAGAGCCTCGCAAACCGGATATCCTGCGACGCCGGGAACGACGTGGCGAAGAAGCTGCTGGTGTTCGAGGTTGTCTCCTTCAGCTTCTTCCTGTTCTCATCGCTGGTGGCGCAGGGACTGAAGTTGGCGATCAACCTGCTCAACAGCAAGAATGTAGAGGACGCGTTCCGGGGCCACATCAATCTGAAGGTGTTGAGATTCGGGATGTTGGGGTCGGCTTTTGGGTCGGTCTTGGGTTGCGTGTTTCTGGTGCTGTCGATGGTGAATGTGATCCAGATCAAGCTGGGGCTGCTGTCGTGTGGCAGCAAATCCGCCATCCATGCTGTGGCGGTGCTTGTTGTTTTGGTCACGTCGGCTCTTTTGGTTTATATTTCTACTGCTGTTTATGCTTTTCTTCACTAGCTGCTGAATCCACTTTTATATTTATC
>Malba_013456
ATGTCCGCTGCGTCACGGTGCCTTCCAATATCCACCACTCGAATCCACATAATGGCCTTAGACGGAATCGTCAACGTCAACTCACTCTTCTCTTTCGCGCTCTTCGTCGGCCTCACGTTTTACCCCACCACCGATCCCGCCGCCATGCTCATTGGCTCCGACACGGCCTGCGCCGCTGGGGTCTCCTCCGCAGAGGGCCTCATCGCCTTCCATGTGTACTCCTTCAGCTCCTTCCTCTTCTCCAGCCTCGTTGCCTTGGCCCTCAAGCAAGCCATCAAGATCAGCAGAGACATTGTGGTTCAAAATGGTGGTGACTCCGGTTCGCACGTGGGTCATGTGAACCGGGTAGCTTTGCGGGTCGGGACGCTGGTTTCGGCTTTCGGGTCTGTTTTGGGATGTGGGTTTTTGATGATGGCGCTGGTGGACTTGGTTCAGATCAAATTGGGGAGATTGGGTTGTGGGAGTCTCTACACTTTGGCTGCAATTGGTCCTCTGGTGACTTTGGTTCCTCTAGCTCTTGTTATCTATATTTTTCTTGTGCTACATGCTTTTACTAGA
>Malba_038024
ATGCCCGGCGGCACCGCCATCCACCTGACAGCCCTCGACGGCATCGTCAACGTCAACTCCCTCTTCACCTTAGCCGTCTTCATCGGCCTCACCTGGAACCCTTCCGACCCGGAAAACACCCTCATCGAGGCCGACGACCCCATCGCCTGCCGCCCCGGTCCCTCCGTCGCCGAGGATCTCGTCTCCTTCCACGTCTACTCCTTCAGCTCCTTCCTCTTCTCCAGCCTCGTCGCCCTCGGCCTCAAGCAGGCCATCCGGATCACCCGCAGCCCGTCCTACCACCGGCCCGCCGAGATTCTCGTCCGGGTCAACAGCACCCTCCTCCGGATCGGGATGCTCGTCTCGGGTGTCGGTTCGGCGGCCGGTTGCGTGTTCCTGATGCTGGCTCTCATCAACGTGGTGCAGATCAAGCTCGGGACTTTGGCCTGCGGCAGCTTCAACACTCTCGCCGCCGTCGTCCCGCTGGTCATCTTTGTCTCCGTCGCGCTGCTCATCTATGTTTGCACCGTTTTGTACGCTTTTACGCGC
>Malsi_01g012940
GCGGTAATTTTTTTTATTAAACTCATCACGATCGTGACACGTGTAGTTCCTCAACGGCCGTCTTTTTCTTTTCCTTTCCTTTTCCTCGTTTTTCCACGAAAGATAAAACGAAAGAACAAATCCATCAACCCAAGTCTGCAACTTTACCAGCTAGTCAGCTCGGCCACCACTGCTCCGATTCCTTACGAAATTACCAAAATGCCCGGCGGAACCACCATCCACCTGACAGCCCTCGACGGCATCGTCAACGTCAACTCCCTCTTCACCTTAGCCGTCTTCATCGGCCTCACCTGGAACCCTTCCGACCCGGAAAACACCCTCATCGAGGCCGACGACCCCATCGCCTGCCGCCCTGGTCCCTCCGTCGCCGAGGATCTCGTCTCCTTCCACGTCTACTCCTTCAGCTCCTTCCTCTTCTCCAGCCTCGTCGCCCTCGGCCTCAAGCAGGCCATCCGGATCACCCGCAGCCCGTCCTACCACCGGCCCGCCGAGATTCTCGTCCGGGTCAACAGCACCCTCCTCCGGATCGGGATGCTCGTCTCGGGTGTCGGTTCGGCGGCCGGTTGCGTGTTCCTGATGCTGGCTCTCATCAACGTGGTGCAGATCAAGCTCGGGACTTTGGCCTGCGGCAGCTTCAACACTCTCGCCGCCGTCGTCCCGCTGGTCATCTTTGTCTCCGTCGCGCTGCTCATCTATGTTTGCACCGTTTTGGGCAAATGGGGCTGGCAAATGAAGCTGGTTACCTGTGCATCAGCAGCACAGGACCAAAATGCTGCAGTTTCCGCTAATTGCTGCAGCCAAGTAAACAGGATAGGCCACAACCTGTTCATATTTTCATCTTATACATGCCCTGACGTTGAAGCCGCTGACGGTGCCTGGTACAAGGACTGTGAAGGAGTGCAGGACATGGAAGGAGGTGCGATATTGAGGAAGTTCTGGTGCTTGGTGGTGGCTTTGTTTGTAATTTCAGGCAAGAATTGGGGATTAATTGAAGGGGTTGATGGGGCTGCCGGCGGTGACTGTGGGGAGATGGACCCGGACGTTCTGGTGTACAAGCTAGCATCGTGTGCGGCGTCGTCACAGGACAAGAACGTGGCGGTTCCTAACAAGTGCTGTGCTGTGGTGAGCAAGGTACGCACAAACTGCCTTTGCTCCATCTTACTTTCTAAAGAAGCCAAGAGCCTTGGAATTAGGCCTGATGTTGCAGCCACTATTCCCAAACGTTGCAATGTTGCCAGACGTACTAGGGGCTACAAGTGCGGAGCTTTTATAGTGCCAGCT
>Malsi_05g016140
ATGTCGTCATCGTCGACAACAAGCGTTCACGTAATGGCCCTGGACGGCCTGGTCAACGTGAACTCACTCTTCACCATTGCCGTCTTCGTGGGGCTTTCTCTGGCGACTCCGGGACAGAGGAGCCTCGAGAACCGGACTTCCTGCGACGCTGGGATCGACGTGGCGAAGAAGCTGCTGGTGTTCGAGGTTGTCTCGTTCAGCTTCTTCCTGTTCTCATCGCTGGTGGCGCAGGGACTGAAGCTGGCGATCAACCTGCTCAACAGCAAGAAAGAAGAGGACCCGTTACTGGCCCACATCAATAAGAAGGTGTTGAGATTCGGGATGTTGGGGTCGGCTTTCGGGTCGGTCATGGGTTGCGTGTTTCTGATGCTGTCGATGGTGAATGTGATCCAGATCAGGCTGGGGATGCTGTCGTGTGGCAGCAAATCCTCCGTCCATGCTGTGGCGGCGCTTGTTGTTTTGGTCACGACGGCTCTTTTGGTTTATATTTCTACTGCTGTTTATGCTTTTCTTCAC
>Malsi_05g016160
ATGTTGTCATCGTCGACAACAAGCGTTCACGTCATGGCCCTGGACGGCCTGGTCAACGTGAACTCACTCTTCACCATCGCCGTCTTCGTGGGGCTTTCTCTGGCGACTCCGGGACAGAGGAGCCTCGAGAACCGGACATCCTGCGACGCCGGGATCGACGTGGCGAAGGAGCTGCTGGTGTTCGAGGTTGTCTCCTTCAGCTTCTTCCTGTTCTCATCGCTGGTGGCGCAGGGACTGAAGCTGGCGATCAACCTGCTCAACAGCAAGGATGTCAAGGAGGCGTTGCATACCAACATCAATATGAAGGTGTTGAGATTCGGGATGTTGGGGTCGGCTTTCGGGTCGGTCATGGGTTGCGTGTTTCTGGTGCTGTCGATGGTGAATGTGATTCAGATCAGGCTGGGGATGCTTTCGTGTGGCAGCAAATCCGCCGTCCATGCTGTGGCGCCGCTTGTTGTTTTGGTCACGACGGCTCTTTTGGTTTATATTTCTACTGCTGTTTATGCTTTTCTTCAC
>Malsi_05g016180
ATGAACCACGGTGGTAGAGGTCACGGTGATGGTCTCGGCGTCTCAACACCACGAAGTTTGCAGAGGAATAGAGCTGAGGGAATTGACAGGGAGATGGGGTGTCGACGTGTCGTGGCGGCACAAGAGAGATCAGACGACCACCCAAGGGAGTGCAACACCCGAGACTGCCGGGAAGTGATGTCATTATCGTCGACAACAAGCGTCCACGTCACGGCCCTGGACGGCCTGGTCAACGTGAACTCACTCTTCACCATCGCCGTCTTCGTGGGGCTTTCTCTGGCGACTCCAGGGCAGAGGAGCCTCGCAAACCGGATATCCTGCGACGCCGGGAACGACGTGGCGAAGAAGCTGCTGGTGTTCGAGGTTGTCTCCTTCAGCTTCTTCCTGTTCTCGTCGCTGGTGGCGCAGGGACTGAAGTTGGCGATCAACCTGCTCAACAGCAAGAATGTAGAGGACGCGTTCCGGGGTCACATCAATCTGAAGGTGTTGAGATTCGGGATGTTGGGCTCGGCTTTTGGGTCGGTCTTGGGTTGCGTGTTTCTGGTGCTGTCGATGGTGAATGTGATCCAGATCAGGCTGGGGCTGCTGTCGTGTGGCAGCAAATCCGCCATCCATGCTGTGGCGGTGCTTGTTGTTTTGGTCACGACGGCTCTTTTGGTTTATATTTCTACTGCTGTTTATGCTTTTCTTCAC
>Malsi_10g015290
ATGGATGAATCTGACGACTACCCAAAGGAGTGCTACACCCAAGACGGCCGGAGAGTGATGTCGTCATCGTCAACGACGAGCGTGCACGTCACGGCGCTGGACGGCCTGGTCAACGTCAACTCACTCTTCACCATCGCCGTCTTCGTGGGGCTCTCCCTGACAACTCCGGGACAGAGGAGCCTCGAGAACCGGACATCCTGCGACGCCGGGATCGACGTGGCGAAGAAGCTGCTGGTGTTCGAGGTTGTCTCCTTCAGCTTCTTCCTGTTCTCGTCGCTGGTGGCGCAGGGACTGAAGCTGGCGATCAACCTGCTCAACAGCAAAGACGTCGACGAGGCGTTCCGGGCCCACATCAATCTGAAGGCGTTGAGATTCGGGATGTTGGGGTCCGCTTTCGGATCGGTCATGGGTTGTGTGTTTTTGGTGCTGTCGATGGTGAATGTGATTCAGATCAGGCTGGGGATGCTGTCGTGTGGCAGCAAATCCGCCGTCCATTCCGTGGCGGCGCTAGTTGTATTGGTCACGACGGCGCTTCTGGTCTATATTTCCACTGCTGTTTATGCTTTTCTTCAC
>Malsy_05g015130
GCCAACCTCGCTCAAGAGAAAATCCAAAATCCAATAACAAAAAGCAAAAGCTTCTTCCTTTGTTCCCCCTTGCCCTTCCCTCTCCTTTCCTTCCATCTTCTCAGGAAACAAACAGAAACCACTACAAGCAACAACATTAGCAAGAAAATAAAGAAATACATAAACCCAACAAGCACCATTACAATCTCGAAATCCGACTACCCAAAAGAGCGCAACACCCAAGACGGCCGGAGAGTGATGTCGTCATCGTCGACAACAAGCGTTCACGTCATGGCCCTGGACGGCCTGGTCAACGTGAACTCACTCTTCACCATTGCCGTCTTCGTGGGGCTTTCTCTGGCGACTCCGGGACAGAGGAGCCTCGAGAACCGGACATCCTGCGACGCTGGGATCGACGTGGCGAAGAAGCTGCTGGTGTTCGAGGTTGTCTCGTTCAGCTTCTTCCTGTTCTCATCGCTTGTGGCGCAGGGACTGAAGCTGGCGATCAACCTGCTCAACAGCAAGAAAGGAGAGGACCCGTTACAGGCCCACATCAATAAGAAGGTGTTGAGATTCGGGATGTTGGGGTCGGCTTTCGGGTCGGTCATGGGTTGCGTGTTTCTGATGATGTCGATGGTGAATGTGATCCAGATCAGGCTGGGGATGCTGTCGTGTGGCAGCAAATCCTCCGTCCATGCTGTGGCGGCGCTTGTTGTTTTGGTCACGACGGCTCTTTTGGTTTATATTTCTACTGCTGTTCTCACTGTCGGGACCTCGGGACATGGCATTATGTTTGGCTTGCTTATTCGTTGTATGCCGAATAGCATAACGGATGACATA
>Malsy_05g015150
ATGACAAGAAGGAGATCCGACTACGCAAAAGAGCGCAACACCCAAGACGGCCGGAGAGCGATGTTGTCATCGTCGACAACAAGCGTTCACGTCATGGCCCTGGACGGCCTGGTCAACGTGAACTCACTCTTCACCATCGCCGTCTTCGTGGGGCTTTCTCTGGCGACTCCGGGACAGAGGAGCCTCGAGAACCGGACATCCTGCGACGCCGGGATCGACGTGGCGAAGGAGCTGCTGGTGTTCGAGGTTGTCTCCTTCAGCTTCTTCCTGTTCTCATCGCTGGTGGCGCAGGGACTGAAGCTGGCGATCAACCTGCTCAACAGCAAGGATGTCAAGGAGGCGTTGCATACCAACATCAATATGAAGGTGTTGAGATTCGGGATGTTGGGGTCGGCTTTCGGGTCGGTCATGGGTTGCGTGTTTCTGGTGCTGTCGATGGTGAATGTGATTCAGATCAGGCTGGGGATGCTTTCGTGTGGCAGCAAATCCGCCGTCCATGCTGTGGCGCCGCTTGTTGTTTTGGTCACGACGGCTCTTTTGGTTTATATTTCTACTGCTGTTTATGCTTTTCTTCAC
>Malsy_05g015160
ATGAACCACGGTGGTGGAGGTCACGGTGATGGTCTCGGCGTCTCAACACCACGAGCACAGAGAAGATCAGACGACTACCCAAGGGAGTGCAACACCCGAGACTGCCGGGAAGTGATGTCATCATCGTCGACAACAAGCGTCCACGTCACGGCCCTGGACGGCCTGGTCAACGTGAACTCACTCTTCACCATCGCCGTCTTCGTGGGGCTTTCTCTGGCGACTCCAGGGCAGAGGAGCCTCGCAAACCGGATATCCTGCGACGCCGGGAACGACGTGGCGAAGAAGCTGCTGGTGTTCGAGGTTGTCTCCTTCAGCTTCTTCCTGTTCTCATCGCTGGTGGCGCAGGGACTGAAGTTGGCGATCAACCTGCTCAACAGCAAGAATGTAGAGGACGCGTTCCGGGGTCACATCAATCTGAAGGTGTTGAGATTCGGGATGTTGGGGTCGGCTTTTGGATCGGTCTTGGGTTGCGTGTTTCTGGTGCTGTCGATGGTGAATGTGATCCAGATCAGGCTGGGGCTGCTGTCGTGTGGCAGCAAATCCGCCATCCATGCTGTGGCGGTGCTTGTTGTTTTGGTCACGACGGCTCTTTTGGTTTATATTTCTACTGCTGTTTATGCTTTTCTTCAC
>Malsy_10g014580
ATGGATGAATCTGACGACTACCCAAAAGAGTGCTACACCCAAGACGGCCGGAGAGTGATGTCGTCATCGTCAACGACGAGCGTGCACGTCACGGCGCTGGACGGCCTGGTCAACGTCAACTCACTCTTCACCATCGCCGTCTTCGTGGGGCTCTCCCTGACAACTCCGGGACAGAGGAGCCTCGAGAACCGGACATCCTGCGACGCCGGGATCGACGTGGCGAAGAAGCTGCTGGTGTTCGAGGTTGTCTCCTTCAGCTTCTTCCTGTTCTCGTCGCTGGTGGCGCAGGGACTGAAGCTGGCGATCAACCTGCTCAACAGCAAAGACGTCGACGAGGCGTTCCGGGCCCACATCAATCTGAAGGCGTTGAGATTCGGGATGTTGGGGTCCGCTTTCGGATCGGTCATGGGTTGTGTGTTTTTGGTGCTGTCGATGGTGAATGTGATTCAGATCAGGCTGGGGATGCTGTCGTGTGGCAGCAAATCCGCCGTCCATTCCGTGGCGGCGCTTGTTGTATTGGTCACGACGGCGCTTCTGGTCTATATTTCCACTGCTGTTTATGCTTTTCTTCAC
>Maldo_GDDH_01G1141800
ATGCCCGGCGGAACCACCATCCACCTGACAGCCCTCGACGGCATCGTCAACGTCAACTCCCTCTTCACCTTAGCCGTCTTCATCGGCCTCACCTGGAACCCTTCCGACCCGGAAAACACCCTCATCGAGGCCGACGACCCCATCGCCTGCCGCCCTGGTCCCTCCGTCGCCGAGGATCTCGTCTCCTTCCACGTCTACTCCTTCAGCTCCTTCCTCTTCTCCAGCCTCGTCGCCCTCGGCCTCAAGCAGGCCATCCGGATCACCCGCAGCCCGTCCTACCACCGGCCCGCCGAGATTCTCGTCCGGGTCAACAGCACCCTCCTCCGGATCGGGATGCTCGTCTCGGGTGTCGGTTCGGCGGCCGGTTGCGTGTTCCTGATGCTGGCTCTCATCAACGTGGTGCAGATCAAGCTCGGGACTTTGGCCTGCGGCAGCTTCAACACTCTCGCCGCCGTCGTCCCGCTGGTCATCTTTGTCTCCGTCGCGCTGCTCATCTATGTTTGCACCGTTTTTGCTGCACTTGGTGCAAATGCGAAAATAGACATGGAAGGAGGTGCGATATTGAGGAAGTTCTGGTGCTTGGTGGTGGCTTTGTTTGTAATTTCAGGCAAGAATTGGGGATTAATTGAAGGGGTTGATGGGGCTGCCGGCGGTGACTGTGGGGAGATGGACCCGGACGTTCTGGTGTACAAGCTAGCATCGTGTGCGGCGTCGTCACAGGACAAGAACGTGGCGGTTCCTAACAAGTGCTGTGCTGTGGTGAGCAAGGTACGCACAAACTGCCTTTGCTCCATCTTACTTTCTAAAGAAGCCAAGAGCCTTGGAATTAGGCCTGATGTTGCAGCCACTATTCCCAAACGTTGCAATGTTGCCAGACGTACTAGGGGCTACAAGTGCGGAGCTTTTATAGTGCCAGCT
>Maldo_GDDH_05G1155400
CTTTCCTTCCATCTTCTCAGGAAACAAACAGAAACCACTACAAGCAACAACATTAGCAAGAAAATAAAGAAATACATAAACCCAACAAGCACCATTACAATCTCGAAATCCGACTACCCAAAAGAGCGCAACACCCAAGACGGCCGGAGAGTGATGTCGTCATCGTCGACAACAAGCGTTCACGTCATGGCCCTGGACGGCCTGGTCAACGTGAACTCACTCTTCACCATTGCCGTCTTCGTGGGGCTTTCTCTGGCGACTCCGGGACAGAGGAGCCTCGAGAACCGGACATCCTGCGACGCTGGGATCGACGTGGCGAAGAAGCTGCTGGTGTTCGAGGTTGTCTCGTTCAGCTTCTTCCTGTTCTCATCGCTTGTGGCGCAGGGACTGAAGCTGGCGATCAACCTGCTCAACAGCAAGAAAGGAGAGGACCCGTTACAGGCCCACATCAATAAGAAGGTGTTGAGATTCGGGATGTTGGGGTCGGCTTTCGGGTCGGTCATGGGTTGCGTGTTTCTGATGCTGTCGATGGTGAATGTGATCCAGATCAGGCTGGGGATGCTGTCGTGTGGCAGCAAATCCTCCGTCCATGCTGTGGCGGCGCTTGTTGTTTTGGTCACGACGGCTCTTTTGGTTTATATTTCTACTGCTGTTTATGCTTTTCTTCAC
>Maldo_GDDH_05G1155900
TCGCTCAAGAGAAAATCCAAAATCCAAACTCCAATAACAAAAAGCAAAAGCTTCTTCCCTTGTTCCGCCTTGCCCTTCCCTCTCCTTTCCTTCCATCTTCTCAAGAAACAAACAGAAACCACTACAAGCAACAACATTAGCAAGAAAATAAAGAAATACATAAACCCAATAAGCACCATTACAATCTCGAAATCCGACTACGCAAAAGAGCGCAACACCCAAGACGGCCGGAGAGCGATGTTGTCATCGTCGACAACAAGCGTTCACGTCATGGCCCTGGACGGCCTGGTCAACGTGAACTCACTCTTCACCATCGCCGTCTTCGTGGGGCTTTCTCTGGCGACTCCGGGACAGAGGAGCCTCGAGAACCGGACATCCTGCGACGCCGGGATCGACGTGGCGAAGGAGCTGCTGGTGTTCGAGGTTGTCTCCTTCAGCTTCTTCCTGTTCTCATCGCTGGTGGCGCAGGGACTGAAGCTGGCGATCAACCTGCTCAACAGCAAGGATGTCAAGGAGGCGTTGCATACCAACATCAATATGAAGGTGTTGAGATTCGGGATGTTGGGGTCGGCTTTCGGGTCGGTCATGGGTTGCGTGTTTCTGGTGCTGTCGATGGTGAATGTGATTCAGATCAGGCTGGGGATGCTTTCGTGTGGCAGCAAATCCGCCGTCCATGCTGTGGCGCCGCTTGTTGTTTTGGTCACGACGGCTCTTTTGGTTTATATTTCTACTGCTGTTTATGCTTTTCTTCAC
>Maldo_GDDH_05G1156100
ATGGATGAATCAGACGACTACCCAAGGGAGTGCAACACCCGAGACTGCCGGGAAGTGATGTCATCATCGTCGACAACAAGCGTCCACGTCACGGCCCTGGACGGCCTGGTCAACGTGAACTCACTCTTCACCATCGCCGTCTTCGTGGGGCTTTCTCTGGCGACTCCAGGGCAGAGGAGCCTCGCAAACCGGAGATCCTGCGACGCCGGGAACGACGTGGCGAAGAAGCTGCTGGTGTTCGAGGTTGTCTCCTTCAGCTTCTTCCTGTTCTCATCGCTGGTGGCGCAGGGACTGAAGTTGGCGATCAACCTGCTCAACAGCAAGAATGTAGAGGACGCGTTCCGGGGTCACATCAATCTGAAGGTGTTGAGATTCGGGATGTTGGGGTCGGCTTTTGGGTCGGTCTTGGGTTGCGTGTTTCTGGTGCTGTCGATGGTGAATGTGATCCAGATCAGGCTGGGGCTGCTGTCGTGTGGCAGCAAATCCGCCATCCATGCTGTGGCGGTGCTTGTTGTTTTGGTCACGACGGCTCTTTTGGTTTATATTTCTACTGCTGTTTATGCTTTTCTTCAC
>Maldo_GDDH_10G1149800
ATGGATGAATCTGACGACTACCCAAAAGAGTGCTACACCCAAGACGGCCGGAGAGTGATGTCGTCATCGTCAACGACGAGCGTGCACGTCACGGCGCTGGACGGCCTGGTCAACGTCAACTCACTCTTCACCATCGCCGTCTTCGTGGGGCTCTCCCTGACAACTCCGGGACAGAGGAGCCTCGAGAACCGGACATCCTGCGACGCCGGGATCGACGTGGCGAAGAAGCTGCTGGTGTTCGAGGTTGTCTCCTTCAGCTTCTTCCTGTTCTCGTCGCTGGTGGCGCAGGGACTGAAGCTGGCGATCAACCTGCTCAACAGCAAAGACGTCGACGAGGCGTTCCGGGCCCACATCAATCTGAAGGCGTTGAGATTCGGGATGTTGGGGTCCGCTTTCGGATCGGTCATGGGTTGTGTGTTTTTGGTGCTGTCGATGGTGAATGTGATTCAGATCAGGCTGGGGATGCTGTCGTGTGGCAGCAAATCCGCCGTCCATTCCGTGGCGGCGCTTGTTGTATTGGTCACGACGGCGCTTCTGGTCTATATTTCCACTGCTGTTTATGCTTTTCTTCAC
>Maldo_GDDH_11G1091000
ATGTTTTTTTCCGTTTTCTTTTCCACCACCTACACCGCCACCAAAACCAAGAAACCGGAAATGTCCGCTGCGTCACGGTGCCTTCCAATATCCACCACTCGAATCCACATAATGGCCTTAGACGGAATCGTCAACGTCAACTCACTCTTCTCTTTCGCGCTCTTCGTCGGCCTCACGTTTTACCCCACCACCGATCCCGCCGCCATGCTCATTGGCTCCGACACGGCCTGCGCCGCTGGGGTCTCCTCCGCAGAGGGCCTCATCGCCTTCCACGTGTACTCCTTCAGCTCCTTCCTCTTCTCCAGCCTCGTTGCCTTGGCCCTCAAGCAAGCCATCAAGATCAGCAGAGACATTGTGGTTCAAAATGGCGGTGACTCCGGTTCACACGTGGGTCATGTGAACCGGGTAGCTTTGCGGGTCGGGACGCTGGTTTCGGCTTTCGGGTCTGTTTTGGGATGTGGGTTTTTGATGATGGCGCTGGTGGACTTGGTTCAGATCAAATTGGGGAGATTGGGTTGTGGGAGTCTCTACACTTTGGCTGCAATTGGTCCTCTGGTGACTTTGGTTCCTCTAGCTCTTGTTATCTATGTTTTTCTTGTGCTACATGCTTTTACTAGA
>Maldo_Gala_01g012610
ATGAAACGAAAGAACAAATCCATCAACCCAAGTCTGCAACTTTACCAGCTAGTCAGCTCGGCCACCACTGCTCCGATTCCTTACGAAATTACCAAAATGCCCGGCGGAACCACCATCCACCTGACAGCCCTCGACGGCATCGTCAACGTCAACTCCCTCTTCACCTTAGCCGTCTTCATCGGCCTCACCTGGAACCCTTCCGACCCGGAAAACACCCTCATCGAGGCCGACGACCCCATCGCCTGCCGCCCTGGTCCCTCCGTCGCCGAGGATCTCGTCTCCTTCCACGTCTACTCCTTCAGCTCCTTCCTCTTCTCCAGCCTCGTCGCCCTCGGCCTCAAGCAGGCCATCCGGATCACCCGCAGCCCGTCCTACCACCGGCCCGCCGAGATTCTCGTCCGGGTCAACAGCACCCTCCTCCGGATCGGGATGCTCGTCTCGGGTGTCGGTTCGGCGGCCGGTTGCGTGTTCCTGATGCTGGCTCTCATCAACGTGGTGCAGATCAAGCTCGGGACTTTGGCCTGCGGCAGCTTCAACACTCTCGCCGCCGTCGTCCCCCTGGTCATCTTTGTCTCCGTCGCGCTGCTCATCTATGTTTGCACCGTTTTTGCAGTGCTGCACTTGGTGCAAATGCGGTTTCAGTTTTTCACATCGTTCCACTACTGCATTGCTTTGCTCTTTAAAAGTGGTAGCTTGGATCTCTGGACTGGTCTAAATGGTCTAGAGGAACAGATTGAGGACAAAAGTTGTGGAACGGTGGGAAGCACTTTAGTTAGAGGTGATGACTTTCAGTGGCCTAAAGTCGCCAGGGGCAAATGGGGCTGGCAAATGAAGCTGGTTACCTGTGCATCAGCAGCACAGGACCAAAATGCTGCAGTTTCCGCTAATTGCTGCAGCCAAGTAAACAGGATAGGCCACAACCTGTTCATATTTTCATCTTATACATGCCCTGACGTTGAAGCCGCTGACGGTGCCTGGTACAAGGACTGTGAAGGAGTGCAGGGTTTAGGGTTTCAGGTTCAACTTCCA
>Maldo_Gala_05g014760
ATGTCGTCATCGTCGACAACAAGCGTTCACGTCATGGCCCTGGACGGCCTGGTCAACGTGAACTCACTCTTCACCATTGCCGTCTTCGTGGGGCTTTCTCTGGCGACTCCGGGACAGAGGAGCCTCGAGAACCGGACATCCTGCGACGCTGGGATCGACGTGGCGAAGAAGCTGCTGGTGTTCGAGGTTGTCTCGTTCAGCTTCTTCCTGTTCTCATCGCTTGTGGCGCAGGGACTGAAGCTGGCGATCAACCTGCTCAACAGCAAGAAAGGAGAGGACCCGTTACAGGCCCACATCAATAAGAAGGTGTTGAGATTCGGGATGTTGGGGTCGGCTTTCGGGTCGGTCATGGGTTGCGTGTTTCTGATGCTGTCGATGGTGAATGTGATCCAGATCAGGCTGGGGATGCTGTCGTGTGGCAGCAAATCCTCCGTCCATGCTGTGGCGGCGCTTGTTGTTTTGGTCACGACGGCTCTTTTGGTTTATATTTCTACTGCTGTTTATGCTTTTCTTCAC
>Maldo_Gala_05g014780
ATGTTGTCATCGTCGACAACAAGCGTTCACGTCATGGCCCTGGACGGCCTGGTCAACGTGAACTCACTCTTCACCATCGCCGTCTTCGTGGGGCTTTCTCTGGCGACTCCGGGACAGAGGAGCCTCGAGAACCGGACATCCTGCGACGCCGGGATCGACGTGGCGAAGGAGCTGCTGGTGTTCGAGGTTGTCTCCTTCAGCTTCTTCCTGTTCTCATCGCTGGTGGCGCAGGGACTGAAGCTGGCGATCAACCTGCTCAACAGCAAGGATGTCAAGGAGGCGTTGCATACCAACATCAATATGAAGGTGTTGAGATTCGGGATGTTGGGGTCGGCTTTCGGGTCGGTCATGGGTTGCGTGTTTCTGGTGCTGTCGATGGTGAATGTGATTCAGATCAGGCTGGGGATGCTTTCGTGTGGCAGCAAATCCGCCGTCCATGCTGTGGCGCCGCTTGTTGTTTTGGTCACGACGGCTCTTTTGGTTTATATTTCTACTGCTGTTTATGCTTTTCTTCAC
>Maldo_Gala_05g014790
ATGTCATCATCGTCGACAACAAGCGTCCACGTCACGGCCCTGGACGGCCTGGTCAACGTGAACTCACTCTTCACCATCGCCGTCTTCGTGGGGCTTTCTCTGGCGACTCCGGGGCCACATCAATCTGAAGGTGTTGAGATTCGGGATGTTGGGGCTTTCGGGTCGGTCATGGGTTGCATGTTTCTGATGCTGTCGATGGTGAATGTGATCCAGATCAGGCTGGGGATGCTGTCGTATGGCAGCAAATCCGCTGTCCATGCTGTGGCGGCGCTTGTTGTTTTGGTCACGACGGCTCTTTTGAATAATGGAATGTCAGTGGCGGTTTTCTCTGTAAATTGCACGGATTCTGTTGCTGAGAAGTTCTTTGTT
>Maldo_Gala_05g014800
ATGAACCACGGTGGTGGAGGTCACGGTGATGGTCTCGGCGTCTCAACACCACGAGCACAGAGAAGATCAGACGACTACCCAAGGGAGAGCAACACCCGAGACTGCCGGGAAGTGATGTCATCATCGTCGACAACAAGCGTCCACGTCACGGCCCTGGACGGCCTGGTCAACGTGAACTCACTCTTCACCATCGCCGTCTTCGTGGGGCTTTCTCTGGCGACTCCAGGGCAGAGGAGCCTCGCAAACCGGATATCCTGCGACGCCGGGAACGACGTGGCGAAGAAGCTGCTGGTGTTCGAGGTTGTCTCCTTCAGCTTCTTCCTGTTCTCATCGCTGGTGGCGCAGGGACTGAAGTTGGCGATCAACCTGCTCAACAGCAAGAATGTAGAGGACGCGTTCCGGGGTCACATCAATCTGAAGGTGTTGAGATTCGGGATGTTGGGGTCGGCTTTTGGATCGGTCTTGGGTTGCGTGTTTCTGGTGCTGTCGATGGTGAATGTGATCCAGATCAGGCTGGGGCTGCTGTCGTGTGGCAGCAAATCCGCCATCCATGCTGTGGCGGTGCTTGTTGTTTTGGTCACGACGGCTCTTTTGGTTTATATTTCTACTGCTGTTTATGCTTTTCTTCAC
>Maldo_Gala_07g017990
ATGGCACACATCCTTATTTTACTAATAACACGTGTCTACACTTATCACTCGTCTCCTTCCACGTCTGCTCCTTCAGCTCCTTCCTCTTCTCCAGCCTCATCGCCACGGCCTCAGGCAGGCATCCGGATCACCGACAACCCGTCCTATCACCCGCCCGCCGAGATTCTAGCCCGGGTCAGCAATAGCTCTGTCCCCCGGATCGGGATGCTAGTCTCGAGTCTCGGTTCGGTTGCCAGGTGCGTGTTCGTGATGCTGGCTCTCATCAACGTGCTGCAGATCAACTCGGGACTTTGGCTTGCGGCAGCTCCCACACTCTCGCCGCCGTCGTCCCGCTCGTCATCTTCGTCCCTTCATGCTGTGTCCATCATGACTTCA
>Maldo_Gala_07g018000
ATGGTAAATTTGTCCAAGAAGAGCTCCGGACTTAACCCGCACGCTCTCAACGACAACATTGACATCAACGGAATTAAAATGGATGAACATGTCAATCATGACAAAGGTCACATCCGACGATATGCTCTCAAAGTCATGGCCGCCGCTTCGGGTTTTAACTTGCAATCCATTATGTTTTGCACAGAGAATGGCGGCACCACCATCCACCTGACTACCCCAAATGGCATTGTCAACGTCAACTCCCTCTTCTCCTTAGCCGTCTTCATCGCCCTCACCTGGAACCCCTCCGACCCCAGTAACAGGCTCATCGAGGACGACGCCACCGCCTGCCTCCCTGGCCCCCCTGTGGCCAAGGACCTCGTTATTAACACTATGAATCTGATGAAGAAA
>Maldo_Gala_10g014640
ATGGATGAATCTGACGACTACCCAAAGGAGTGCTACACCCAAGACGGCCGGAGAGTGATGTCGTCATCGTCAACGACGAGCGTGCACGTCACGGCGCTGGACGGCCTGGTCAACGTCAACTCACTCTTCACCATCGCCGTCTTCGTGGGGCTCTCCCTGACAACTCCGGGACAGAGGAGCCTCGAGAACCGGACATCCTGCGACGCCGGGATCGACGTGGCGAAGAAGCTGCTGGTGTTCGAGGTTGTCTCCTTCAGCTTCTTCCTGTTCTCGTCGCTGGTGGCGCAGGGACTGAAGCTGGCGATCAACCTGCTCAACAGCAAAGACGTCGACGAGGCGTTCCGGGCCCACATCAATCTGAAGGCGTTGAGATTCGGGATGTTGGGGTCCGCTTTCGGATCGGTCATGGGTTGTGTGTTTTTGGTGCTGTCGATGGTGAATGTGATTCAGATCAGGCTGGGGATGCTGTCGTGTGGCAGCAAATCCGCCGTCCATTCCGTGGCGGCGCTTGTTGTATTGGTCACGACGGCGCTTCTGGTCTATATTTCCACTGCTGTTTATGCTTTTCTTCAC
>Maldo_Gala_11g007930
ATGTCCGCTGCGTTACGGTGCCTTCCAATATCCACCACTCGAATCCACATAATGGCCTTAGACGGAATCGTCAACGTCAACTCACTCTTCTCTTTCGCGCTCTTCGTCGGCCTCACGTTTTACCCCACCACCGATCCCGCCGCCATGCTCATTGGCTCCGACACGGCCTGCGCCGCTGGGGTCTCCTCCGCAGAGGGCCTCATCGCCTTCCACGTGTACTCCTTCAGCTCCTTCCTCTTCTCCAGCCTCGTTGCCTTGGCCCTCAAGCAAGCCATCAAGATCAGCAGAGACATTGTGGTTCAAAATGGCGGTGACTCCGGTTCGCACGTGGGTCATGTGAACCGGGTAGCTTTGCGGGTCGGGACGCTGGTTTCGGCTTTCGGGTCTGTTTTGGGATGTGGGTTTTTGATGATGGCGCTGGTGGACTTGGTTCAAATCAAATTGGGGAGATTGGGTTGTGGGAGTCTCTACACTTTGGCTGCAATTGGTCCTCTGGTCACTTTGGTTCCTCTAGCTCTTGTTATCTATTTGTTTTTCTTGCATACTTCTTCCATGGAAAAGGATTCAGTTACTCTGCTCAATTTTCTCCGTCTTTGCCGCGTCGTTTCGTGTTTTGTGTCTGCTCATTCATCTTATTCATTTACTGATACAATTACCATATATAGTCCATGCTACCAAATCAATAACCTACTTGCATTCCCTTCAGCACTGAACCAGCTTGCTTTTTCCTCAATGCCGCCTTCGAGGCTTCGCCTCATAGATCTCAAGCTACCCGACACTCAATTTGTACTTTCTCCTTTCGAAACCAACTGCTGCTCGCTATCTGGACCAAGCTCTGATTTGGAAGATGTTTCAATCTCAAAACCCTACGATGAAACTTGGTGTTTCTTGCATGGGATTGCATACGAAACCCCATTCATTCCGACATCATACAAGAACTTCTACGGAGCCATGAAAAACCACAAGGGTATGCATGGACTGAAAAAGTTATTAAGGTTGTTGAAGAGGATTTTCCCTAGTTACGCTCACCATGTCGCTACCAGTGACCATGTTGGAGATGTACTCAAGAGGATTTACATGATCCCCGATGATCGCTTTCACATTATTCTTAACGGGGTTGATGAGGAGGTTTTCAAGCGGGACATTGCCTTGAGAAAGGATTTTAGTAGAAAGTTTGGGGTGCTGGAATCTAAGACTAGTTCTGAGAATGGCTGGGAGGTTGGTGAGGGA
>Pyrco_DAP_Chr10v0.1_24671.1
ATGTCGTCATCGTCAACGACGAGCGTGCACGTCACGGCGCTGGACGGCCTCGTCAACGTCAACTCACTCTTCACCATCGCCGTCTTCGTGGGGCTCTCCCTGACAACTCGGGGACAGAAGAGCCTCGAGGACCGGACATCCTGCGACGCCGGGATCGACGTGGCGAAGAAGCTGCTGGTGTTCGAGGTTGTCTCCTTCAGCTTCTTCCTGTTCTCGTCGCTGGTGGCGCAGGGACTGAAGCTGGCGATCAACCTGCTCAACAGCAAGGACGTCGACGAGGCGTTCCGGGCCCACATCAATCTGAAGGCGTTGAGATTCGGGATGTTGGCGTCCGCTTTCGGATCGGTCATGGGTTGTGTGTTTTTGGTGCTGTCGATGGTGAATGTGATTCAGATCAGGCTGGGGATGCTGTCGTGTGGCAGCAAACCCGCCGTCCATTCCGTGGCGGCGCTTGTTGTATTGGTCACGACGGCGCTTCTGGTCTATATTTCCACTGCTGTTTATGCTTTTCTTCAC
>Pyrco_DAP_Chr12v0.1_31339.1
ATGGATGAATCTGACGACTACCCAAAAAAGTGCAACACCCATGACGGCCGGGAAGTGACGTCATCATCGTCGACAACAAGCGTCCACGTCACGGCCCTGGACGGCCTGGTCGACGTGAACTCACTCTTCACCATCGCCGTCTTCGTGGGGCTTTCTCTGGCGACTCCAGGGCAGAGGAGCCTCGAAAACCGGACATCCTGCAACGCCGGGATCGACGTGGCGAAGAAGCTGCTGGTGTTCGAGGTTGTCTCCTTCAGCTTCTTCCTGTTCTCATCGCTGGTGGCGCAGGGACTGAAGTTGGCGATCAACCTGCTCAACAGCAAGAATGTAGAGGACGCGTTCCGGGGCCACATCAATCTGAAGGTGTTGAGATTCGGAATGTTGGGGTCGGCTTTCGGGTCGGTCATGGGTTGCGTGTTTCTGATGCTGTCGATGGTGAATGTGATCCAGACCAGGCTGGGGATGCTGTCTTGTGGCAGCAAGTCCGCCGTCCATGCTGTGGCGGCGATTGTTGTTTTGGTCACGACGGCTCTTTTGGTTTATACTACTGCTGTTTATGCTTTTCTTCAC
>Pyrco_DAP_Chr12v0.1_31342.1
ATGTCGTCATCGTCGACAACAAGCGTTCACGTCATGGCCCTGGACGGCCTGGTCAATGTGAACTCACTCTTCACCATGGCCGTCTTTGTGGGGCTTTCTTTCGCGACTCCGGGACAGCGGAGCCTCGAGAACCGGACATCCTGCGACGCCGGGATCAACGTGGCGAAGGAGCTGCTGGTGTTCGAGGTTGTCTCCTTCAGCTTCTTCCTGTTCTCATCGCTGGTGGCGCAGGGACTGAAGCTGGCGATCAACCTGCTCAACAGCAAGGATGTCAAGGAGGCGTTGCATGCCAACATCAATCTGAAGGTGTTGAGATTCGGGATGTTGGGGTCGGCTTTCGGGTCGGTCATGGGTTGCGTGTTTCTGGTGCTGTCGATGGTGAATATGATTCAGATCAGGCTCGGGATGCTTTCGTGTGGCAGCAAATCCGCCGTCCATGCTGTAGCGGCGCTTGTTGTTTTGGTCATGACGGCTCTTTTGGTTTATATTTCTACTGTGGTTTATGCTTTTCTTCAC
>Pyrco_DAP_Chr5v0.1_11771.1
ATGGGGTGTCGACGTGTCGTGGCAGCACAAGAGAGATCTGACGAGTACCCAAGGGAGTGCAACACCCATGACGGCCGGGAAGTGATGTCATCATCGTCAACAACAAGCGTCCACGTCACGGCCCTGGACGGCCTTGTCAACGTGAACTCACTCTTCACCATCGCCGTCTTCGTGGGGCTTTCTCTGACGACTCCAGGGCAGAGGAGCCTCGCAAGCCGGACATCGTGCGACGCCGGGATCGACGTGGCGAAGAAGCTGCTGGTGTTCGAGGTTGTCTCCTTCAGCTTCTTCCTGTTCTCATCGCTGGTGGCGCAGGGACTGAAGTTGGCGATCATCCTGCTCAACAGCAAGGATGTCGAGGACGCGTTCCGGGGCCACATCAATCTGAAGGTGTTGAGATTCGGAATGTTGGGGTCGGCTTTCGGGTCGGTCATGGGTTGCGTGTTTCTGGTGCTGTCGATGGTGAATGTGATCCAGATCAGGCTGGGGATGCTGTCGTGTGGCAGCAAATCCGCCGCCCATGCTGTGGCGGTGCTTGTTGTTTTGATCACGACGGCTCTTTTGGTTTATATTTCTACTGCTGTTTATGCTTTTCTTCAC
>Pyrco_BP1_002017.1
ATGGGGTGTCGACGTGTCGTGGCAGCACAAGAGAGATCTGACGAGTACCCAAGGGAGTGCAACACCCATGACGGCCGGGAAGTGATGTCATCGTCAACAACAAGCGTCCACGTCACGGCCCTGGACGGCCTTGTCAACGTGAACTCACTCTTCACCATCGCCGTCTTCGTGGGGCTTTCTCTGACGACTCCAGGGCAGAGGAGCCTCGCAAGCCGGACATCGTGCGACGCCGGGATCGACGTGGCGAAGAAGCTGCTGGTGTTCGAGGTTGTCTCCTTCAGCTTCTTCCTGTTCTCATCGCTGGTGGCGCAGGGACTGAAGTTGGCGATCATCCTGCTCAACAGCAAGGATGTCGAGGACGCGTTCCGGGGCCACATCAATCTGAAGGTGTTGAGATTCGGAATGTTGGGGTCGGCTTTCGGGTCGGTCATGGGTTGCGTGTTTCTGGTGCTGTCGATGGTGAATGTGATCCAGATCAGGCTGGGGCTGCTGTCGTGTGGCAGCAAATCCGCCGCCCATGCTGTGGCGGTGCTTGTTGTTTTGATCACGACGGCTCTTTTGGTTTATATTTCTACTGCTGTTTATGCTTTTCTTCAC
>Pyrco_BP1_002018.1
ATGTCATCATCGTCGACAACAAGCGTCCACGTCACGGCCCTGGACGGCCTGGTCGACGTGAACTCACTCTTCACCATCGCCGTCTTCGTGGGGCTTTCTCTGGCGACTCCAGGGCAGAGGAGCCTCGAAAACCGGACATCCTGCGACGCCGGGATCGACGTGGCGAAGAAGCTGCTGGTGTTCGAGGTTGTCTCCTTCAGCTTCTTCCTGTTCTCATCGCTGGTGGCGCAGGGACTGAAGTTGGCGATCAACCTGCTCAACAGCAAGAATGTAGAGGACGCGTTCCGGGGCCACATCAATCTGAAGGTGTTGAGATTCGGAATGTTGGGGTCGGCTTTCGGGTCGGTCATGGGTTGCGTGTTTCTGATGCTGTCGATGGTGAATGTGATCCAGGCCAGGCTGGGGATGCTGTCGTGTGGCAGCAAATCCGCCGTCCATGCTGTGGCGGCGCTTGTTGTTTTGGTCACGACGGCTCTTTTGGTTTATACTACTGCTGTTTATGCTTTTCTTCAC
>Pyrco_BP1_002019.1
ATGTCGTCATCGTCGACAACAAGCGTTCACGTCATGGCCCTGGACGGCCTGGTCAATGTGAACTCACTCTTCACCATGGCCGTCTTTGTGGGGCTTTCTTTCGCGACTCCGGGACAGCGGAGCCTCGAGAACCGGACATCCTGCGACGCCGGGATCAACGTGGCGAAGGAGCTGCTGGTGTTCGAGGTTGTCTCCTTCAGCTTCTTCCTGTTCTCATCGCTGGTGGCGCAGGGACTGAAGCTGGCGATCAACCTGCTCAACAGCAAGGATGTCAAGGAGGCGTTGCATGCCAACATCAATCTGAAGGTGTTGAGATTCGGGATGTTGGGGTCGGCTTTCGGGTCGGTCATGGGTTGCGTGTTTCTGGTGCTGTCGATGGTGAATATGATTCAGATCAGGCTCGGGATGCTTTCGTGTGGCAGCAAATCCGCCGTCCATGCTGTAGCGGCGCTTGTTGTTTTGGTCATGACGGCTCTTTTGGTTTATATTTCTACTGTGGTTTATGCTTTTCTTCAC
>Pyrco_BP1_004134.1
ATGTCGTCATCGTCAACGACGAGCGTGCACGTCACGGCGCTGGACGGCCTCGTCAACGTCAACTCACTCTTCACCATCGCCGTCTTCGTGGGGCTCTCCCTGACAACTCGGGGACAGAAGAGCCTCGAGAACCGGACATCCTGCGACGCCGGGATCGACGTGGCGAAGAAGCTGCTGGTGTTCGAGGTTGTCTCCTTCAGCTTCTTCCTGTTCTCGTCGCTGGTGGCGCAGGGACTGAAGCTGGCGATCAACCTGCTCAACAGCAAGGACGTCGACGAGGCGTTCCGGGCCCACATCAATCTGAAGGCGTTGAGATTCGGGATGTTGGCGTCCGCTTTCGGATCGGTCATGGGTTGTGTGTTTTTGGTGCTGTCGATGGTGAATGTGATTCAAATCAGGCTGGGGATGCTGTCGTGTGGCAGCAAACCCGCCGTCCATTCCGTGGCGGCGCTTGTTGTATTGGTCACGACGGCGCTTCTGGTCTATATTTCCACTGCTGTTTATGCTTTTCTTCAC
>Pyrco_BP1_006983.1
ATGGAATCAAAGATTGGAAGGATAGACACCCCCGGCGGCACCACCATACACCTGACGGCCCCAGATGGCATTGTCAACGTCAACTCCCTCTTCTCCTTAGCCGTCTTCATCGCCCTCACCTGGAACCCCTCCGACCCCGGTAACAGGCTCATCGAGGACGACACCACCGCCTGCCTCGCTGGCCCCTCCGTGGCCGAGGACCTCGTCTCCTTCCAGGCTTCCACGTTTACTCCTTCAGTTCCTTCCTCTTCTCCAGCCTCATCGCCACGGCCTCAGGCAGGCATCCGGATCACCCACAACCCGTCCTACCACCCTCCCGCCAAGATTCTAGCCCGGCGCACCAACAGCTCCCTCCCCCGGATCGGGATGCTCGTCTCGAGTCTCCGTTCGGTTGCCAGGTGCGTGTTCGTGATGCTGGCTCTCATCAACATGGTGCAGATCAACCCGGGACTTTGGCTTGCGGCAGCTCCCACACTCTCGCCGCCGTGGTCCCGC
>Pyrco_BP1_034237.1
ATGTCCGCTGCGTCACGGTGCCTTCCAATATCCACCACTCGAATCCACATAATGGCCTTGGACGGAATCGTCAACGTCAACTCACTCTTCTCTTTCGCGCTCTTCGTCGGCCTCACATTTTACCCCACCACCGATCCTGCCGCCATGCTCATTGGCTCCGACGTGGCCTGCGCCGCTGGGGTCTCCTCCGCAGAGGGCCTCATCGCCTTCCACGTGTACTCCTTCAGCTCCTTCCTCTTCTCCAGCCTCATTGCCTTGGCCCTCAAGCAAGCCATCAAGATCAGCAGAGACATTGTGGTTCAAAATGGCGGTGACTCCGGTTCGCACGTGGGTCATGTGAACCGGGTAGCTTTGCGGGTCGGGACGCTGGTTTCGGCTTTCGGGTCTGTTTTGGGATGTGGGTTTTTGATGATGGCGCTGGTGGACTTGGTTCAGATCAAATTGGGGAGATTGGGTTGTGGGAGTCTTTACACTTTGGCTGCAATTGGTCCTCTGGTGACTTTGGTTCCTCTAGCTCTTTTTATCTATGTTTTTCTTGTGCTACATGCTTTTACGAGA
>Pyrco_BP_DH_01g16210
ATGCCCGGCGGCACCGCCATCCACCTGACGGCCCTCGACGGCATCGTCAACGTCAACTCCCTCTTCACCTTGGCCGTCTTCGTCGGCCTCACCTGGAACCCCTCCGACCCGGAAAACACCCTCATCGAGAACGACGACCCAGCGGCCTGCCGCCCCGGTTCCTCCGTCGCCGAGGATCTCGTCTCCTTCCACGTCTACTCCTTCAGCTCCTTCCTCTTCTCCAGCCTCGTCGCCCTCGGCCTCAAGCAGGCCATCCGGATCACCCGCAGCCCGTCCTACCACCGGCCCGCCGAGATTCTCGTCCGGGTCAACAGCACCCTCCTCCGGATCGGGATGCTCGTCTCGGGTGTCGGTTCGGCGGCCGGTTGCGTGTTCCTGATGCTGGCTCTCGTCAACGTGGTGCAGATCAAGCTCGGGACTTTGGCCTGCGGCAGCTTCAACACTCTCGCCGCCGTCGTCCCGCTCGTCATCCTCGTCCCCGTCGCGCTGCTCATCTATGTTTGCACCAAAATAGACATGGAAGGAGGTGCGATATTGAGGAAGTTCTGGTGCTTGGTGGTGGCTTTGTTTGTAATTTCAGGCAAGAATTGGGGATTAATTGAAGGGGTTGATGGGGCTGCCGGCGGTGAATGTGGGGAGATGGACCCGGACGTTCTGGTGTACAAGCTAGCATCGTGTGCGGCGTCTGCACAGGACAAGAACGTGGCGGTTCCTAACAAGTGCTGTGCTGTGGTTAGCAAGGTACGCGCAAACTGCCTTTGCTCCATCTTACTTTCGAAAGAAGCCAAGAGCCTTGGAATCAGGCCTGATGTTGCAGCCACCATTCCTAAACGTTGCAAAGTTGCCAGACGTACTAGGGGCTACAAGTGCGGAGCTTTTGTCGTGCCAGCA
>Pyrco_BP_DH_10g12920
ATGGATGAATCTGACGGCTACCCAAAAGAGTGCTTCACCCAAGACGGCCGGAGAGTGATGTCGTCATCGTCAACGACGAGCGTGCACGTCACGGCGCTGGACGGCCTCGTCAACGTCAACTCACTCTTCACCATCGCCGTCTTCGTGGGGCTCTCCCTGACAACTCGGGGACAGAAGAGCCTCGAGAACCGGACATCCTGCGACGCCGGGATCGATGTGGCGAAGAAGCTGCTGGTGTTCGAGGTTGTCTCCTTCAGCTTCTTCCTGTTCTCGTCGCTGGTGGCGCAGGGACTGAAGCTGGCGATCAACCTGCTCAACAGCAAGGACGTCGACGAGGCGTTCCGGGCCCACATCAATCTGAAGGCGTTGAGATTCGGGATGTTGGCGTCCGCTTTCGGATCGGTCATGGGTTGTGTGTTTTTGGTGCTGTCGATGGTGAATGTGATTCAAATCAGGCTGGGGATGCTGTCGTGTGGCAGCAAACCCGCCGTCCATTCCGTGGCGGCGCTTGTTGTATTGGTCACGACGGCGCTTCTGGTCTATATTTCCACTGCTGTTTATGCTTTTCTTCAC
>Pyrco_BP_DH_11g07570
ATGTTTTTTTCCGTTTTCTTTTCCACCACCTACACCGCCACCAAAACCAAGACACCGGAAATGTCCGCTGCGTCACGGTGCCTTCCAATATCCACCACTCGAATCCACATAATGGCCTTGGACGGAATCGTCAACGTCAACTCACTCTTCTCTTTCGCGCTCTTCGTCGGCCTCACATTTTACCCCACCACCGATCCTGCCGCCATGCTCATTGGCTCCGACGTGGCCTGCGCCGCTGGGGTCTCCTCCGCAGAGGGCCTCATCGCCTTCCACGTGTACTCCTTCAGCTCCTTCCTCTTCTCCAGCCTCATTGCCTTGGCCCTCAAGCAAGCCATCAAGATCAGCAGAGACATTGTGGTTCAAAATGGCGGTGACTCCGGTTCGCACGTGGGTCATGTGAACCGGGTAGCTTTGCGGGTCGGGACGCTGGTTTCGGCTTTCGGGTCTGTTTTGGGATGTGGGTTTTTGATGATGGCGCTGGTGGACTTGGTTCAGATCAAATTGGGGAGATTGGGTTGTGGGAGTCTTTACACTTTGGCTGCAATTGGTCCTCTGGTGACTTTGGTTCCTCTAGCTCTTTTTATCTATGTTTTTCTTGTGCTACATGCTTTTACGAGA
>Pruav_sc0000554.1_g110.1.mk
ATGCCCTCCCGCAGCGGTACCAGCGTCCACATAGTGGCCCTAGACGGCATCGTGAACGTGAACTCCCTCTTCACCTTGGCCGTCTTCATCGGCCTGACCTGGGACCCTAACGACCCGAACAACACCCTGATTGAGGTAAACGACCCCACCACCTGCCGCGCCGGGCCCCGCATCGCGGAGGACCTCGTGGCCTTCCACGTGTACTCCTTCAGCTCCTTCCTCTTCTCCAGCCTCGTCGCCGTCGCCCTCAAGCAGGCCATCCGGATCACCCGAACCCCGTCCTACCACCCGGCCGAGCACCTCGCCCGGGTCAACAGCTCCGCCCTCCGGGTCGGGATGCTCGTCTCAGGTGCGGGTTCGGTTTGCGGTTGCGTGTTCCTGATGCTGGCTCTCATGAACGTGGTGCAGATCAAGCTCGGGACTTTGGGTTGCGGGAGCTTCCACACTTTGGCCGCCGTGATCCCGCTTGTCATCTTCGTCCCCGTTGCGCTCCTCATCTATGTTTGTATCGTTTTGTACGCTTTTACGCGC
>Pruav_sc0000648.1_g350.1.mk
ATGGATGAATCTGATGACTACCCAAAAGAGTGTTACACCCAAGAAGGCCGGAGAGTGATGTCATCTTCATCCACCACAAGCGTCCACGTCACGGCTCTGGACGGCCTGGTCAACGTCAACTCACTCTTCACCATCGCAGTCTTCGTGGGTCTGTCTCTGACAACACCAGGACAGAGAAGCCTCGAGGGCAAGACAGCCTGCGACGCCGGAATCGACGTGGCCAAGAAGCTCCTGGTCTTCGAGGTTGTCTCCTTCAGCTTCTTCCTCTTCTCTTCTCTGGTGGCGCAGGGCCTCAAGCTGGCAATCAACTTGCTCAACAGCAAGGATGTCGACGAGGCCTTCCGGGCCCACATCAATCTCAAAGTCTTGAGATTTGGGATGATGGGTTCGGCTTTCGGGTCGGTGATGGGCTGTGTGTTTTTGATGCTGTCAATGGTGGATGTGATTCAGATCAGGTTAGGGATGTTGTCTTGTGGAAGCAAATCTGCTGTGCATTCTGTTGTGGCTCTTGTCGTTTTGGTTTCCACAGCTCTTTTGGTCTATATTTCCACTGCTGTCTATGCTTTTCTTCAT
>Pyrusco0g066240.1
ATGGATGAATCTGACGACTACCCAAGGGAGTGCAACACCCATGACGGCCGGGAAGTGATGTCATCATCGTCAACAACAAGCGTCCACGTCACGGCCCTGGACGGCCTGGTCAACGTGAACTCACTCTTCACCATCGCCGTCTTCGTGGGGCTTTCTCTGACGACTCCAGGGCAGAGGAGCCTCGCAAACCGGACATCCTGTGACGCCGGGATCGACGTGGCGAAGAACCTGCTGGTGTTCGAGGTTCTCTCCTTCAGCTTCTTCCTGTTCTCATCGCTGGTGGCGCAGGGACTGAAGTTGGCGATCATCCTGCTCAACAGCAAGGATGTCGAGGACGCGTTCCGGGGCCACATCAATCTGAAGGTGTTGAGATTCGGGATGTTGGGGTCGGCTTTCGGGTCGGTCATGGGTTGCGTGTTTCTGGTGCTGTCGATGGTGAATGTGATCCAGATCAGGCTGGGGCTGCTGTCGTGTGGCAGCAAATCCGCCGCCCATGCTGTGGCGGTGCTTGTTGTTTTGATCACGACGGCTCTTTTGGTTTATATTTCTACTGCTGTTTATGCTTTTCTTCAC
>Pyrusco0g066260.1
ATGTCGTCATCGTCGACAACAAGCGTTCACGTCATGGCCCTGGACGGCCTGGTCAATGTGAACTCACTCTTCACCATGGCCGTCTTTGTGGGGCTTTCTTTCGCGACTCCGGGACAGCGGAGCCTCGAGAACCGGACATCCTGCGACGCCGGGATCAACGTGGCGAAGGAGCTGCTGGTGTTCGAGGTTGTCTCCTTCAGCTTCTTCCTGTTCTCATCGCTGGTGGCGCAGGGACTGAAGCTGGCGATCAACCTGCTCAACAGCAAGGATGTCAAGGAGGCGTTGCATGCCAACATCAATCTGAAGGTGTTGAGATTCGGGATGTTGGGGTCGGCTTTCGGGTCGGTCATGGGTTGCGTGTTTCTGGTGCTGTCGATGGTGAATATGATTCAGATCAGGCTCGGGATGCTTTCGTGTGGCAGCAAATCCGCCGTCCATGCTGTAGCGGCGCTTGTTGTTTTGGTCATGACGGCTCTTTTGGTTTATATTTCTACTGTGGTTTATGCTTTTCTTCAC
>Pyrusco10g016240.1
ATGGATGAATCTGACGGCTACCCAAAAGAGTGCTACACCCAAGACGGCCGGAGAGTGATGTCGTCATCGTCAACGACGAGCGTGCACGTCACGGCGCTGGACGGCCTCGTCAACGTCAACTCACTCTTCACCATCGCCGTCTTCGTGGGGCTCTCCCTGACAACTCGGGGACAGAAGAGCCTCGAGAACCGGACATCCTGCGACGCCGGGATCGACGTGGCGAAGAAGCTGCTGGTGTTCGAGGTTGTCTCCTTCAGCTTCTTCCTGTTCTCGTCGCTGGTGGCGCAGGGACTGAAGCTGGCGATCAACCTGCTCAACAGCAAGGACGTCGACGAGGCGTTCCGGGCCCACATCAATCTGAAGGCGTTGAGATTCGGGATGTTGGCGTCCGCTTTCGGATCGGTCATGGGTTGTGTGTTTTTGGTGCTGTCGATGGTGAATGTGATTCAGATCAGGCTGGGGATGCTGTCGTGTGGCAGCAAACCCGCCGTCCATTCCGTGGCGGCGCTTGTTGTATTGGTCACGACGGCGCTTCTGGTCTATATTTCCACTGCTGTTTATGCTTTTCTTCAC
>Pyrusco1g012230.1
ATGCCCGGCGGCACCGCCATCCACCTGACGGCCCTCGACGGCATCGTCAACGTCAACTCCCTCTTCACCTTGGCCGTCTTCGTCGGCCTCACCTGGAACCCCTCCGACCCGGAAAACACCCTCATCGAGGCCGACGACCCAACGGCCTGCCGCCCCGGTCCCTCCGTCGCCGAGGATCTCGTCTCCTTCCACGTCTACTCCTTCAGCTCCTTCCTCTTCTCCAGCCTCGTCGCCCTCGGCCTCAAGCAGGCCATCCGGATCACCCGCAGTCCGTCCTACCACCGGCCCGCCGAGATTCTCGTCCGGGTCAACAGCACCCTCCTCCGGATCGGGATGCTCGTCTCGGGTGTCGGTTCGGCGGCCGGTTGCGTGTTCCTGATGCTGGCTCTCATCAACGTGGTGCAGATCAAGCTCGGGACTTTGGCCTGCGGCAGCTTCAACACTCTCGCCGCCGTCGTCCCGCTCGCCATCCTCGTCCCCGTCGCGCTGCTCATCTATGTTTGCACCGTTTTGTACGCTTTTACGCGC
>Pyrusco7g015710.1
ATGGAATCAAAGATTGGAAGGATAGACACCCCCGGCGGCACCACCATACACCTGACGGCCCCAGATGGCATTGTCAACGTCAACTCCCTCTTCTCCTTAGCCGTCTTCATCGCTCTCACCTGGAACCCCTCCGACCCCGGTAACAGGCTCATCGAGGACGACACCACCGCCTGCCTCGCTGGCCCCTCCGTGGCCGAGGACCTCGTCTCCTTCCAAGCTTCCACGTTTACTCCTTCAGCTCCTTCCTCTTCTCCAGCCTCATCGCCACGGCCTCAGGCAGGCATCCGGATCACCCACAACCCATCCTACCACCCTTCCGCCAAGATTCTAGCCCGGGTCACCAACAGCTCGCTCCCCCGGATCGGGATGCTCGTCTCGAGTCTCCGTTCGGTTGCCAGGTGCGTGTTCGTGATGCTGGCTCTCATCAACATGGTGCAGATCAACTCGGGACTTTGGCTTGCCGCAGCTCCCACACTCTCGCCGCCGTCGTCCCGCTCGTCATCTTCGTCCCTGTCGCGCTGCGCATCTACTGTTGCACCGTTTTCTTGTAATACCTTCGCGCGTGTTCTATTTCGTTCTACGCAGGGTGGGGAGGCTGTCATCAGAGGAGTATTAGTTGCT
>Pyrbe_004163
ATGGATGAATCTGACGTCTACCCAAAAGAGTGCTACACCCAAGACGGCCGGAGAGTGATGTCGTCATCGTCAACGACGAGCGTGCACGTCACGGCGCTGGACGGCCTCGTCAACGTCAACTCACTCTTCACCATCGCCGTCTTCGTGGGGCTCTCCCTGACAACTCCGGGACAGAGGAGCCTCGAGAACCGGACATCCTGCGACGCCGGGATCGACGTGGCGAAGAAGCTGCTGGTGTTCGAGGTTGTCTCCTTCAGCTTCTTCCTGTTCTCGTCGCTGGTGGCGCAGGGACTGAAGCTGGCGATCAACCTGCTCAACAGCAAGGACGTCGACGAGGCGTTCCGGGCCCACATCAATCTGAAGGCGTTGAGATTCGGGATGTTGGGGTCCGCTTTCGGATCGGTCATGGGTTGTGTGTTTTTGGTGCTGTCGATGGTGAATGTGATTCAGATCAGGCTGGGGACGCTGTCGTGTGGCAGCAAATCCGCCGTCCATTCCGTGGCGGTGCTTGTTGTATTGGTCACGACGGCGCTTCTGGTCTATATTTCCACTGCTGTTTATGCTTTTCTTCAC
>Pyrbe_034885
ATGTCCGCCACACCACGGTGCTGTCCAATATCCACCACTCGCATCCACATAATGGCCTTAGATGGAATCGTCAATGTCAATTCACTCTTCTCATTCGCCCTCTTCGTCGGCCTAGCGTTTTACCCCACCACTGACCCCGCCGACATGCTCATCGGCTCCAACACGGCCTGCGCCGCTGGAGCCTCCTCCGCCGAGGGCCTCATTGCCTTCCACGTGTACTCCTTCAGCTCCTTCCTTTTCTCCAGTCTCGTTGCCTTGGCCCTCAAGCAAGCCATCAAGATCAGCAGAGACATTGGGGAGGACAATGGCGACGGCAGCTCAGTCTCCCACATAGGTCATGTGAACCGGGTGGCTTTGCGGGTCGGGACGCTGGTTTCAGCGTTCGGATCGGTTTCGGGTTGTGGGTTTTTGGTGGTGGCGCTGGTGGACTTGGTTCAGATCAAATTGGGGAGGTTGGGTTGTGGGAGTCTGTACACTTTGGCTGCAATTGGTCCTCTGGTGACTTTGGTTCCTCTAGCTCTTGTTATATATGTTTTTCTTGTGCTACAAGCTTTTACTAGA
>Pyrbe_042373
ATGTTGTCGTTTCGCCAAAGATCCGACTACCCAAAAGAGCGCAACACCCAAGACGGCCGGAGAGTGATGTCGTCATCGTCGACAACAAGCGTTCACGTCATGGCACTGGACGGCCTGGTCAATGTGAACTCACTCTTCACCATGGCCGTCTTTGTGGGGCTTTCTTTCGCGACTCCGGGACAGAGGAGCCTCGAGAACCGGACATCCTGCGACGCCGGGATCAACGTGGCGAAGGAGCTGCTGGTGTTCGAGGTTGTCTCCTTCAGCTTCTTCCTGTTCTCATCGCTGGTGGCGCAGGGACTGAAGCTGGCGATCAACCTGCTCAACAGCAAGGATGTCAAGGAGGCGTTGCATGCCAAGATCAATCTGAAGGTGTTGAGATTCGGGATGTTGGGGTCGGCTTTCGGGTCAGTCATGGGTTGCGTGTTTCTGGTGCTGTCGATGGTGAATATGATTCAGATCAGGCTCGGGATGCTTTCGTGTGGCAGCAAATCCGCCGTCCATGCTGTAGCGGCGCTTGTTGTTTTGGTCACGACGGCTCTTTTGGCTTATATTTCTACTGTGGTTTATGCTTTTCTTCAC
>Pyrbe_042375
ATGCTTTCAAGTGCAAAGGTGAATTCAGGACACCCAGGTGTCGACCAGTACAGCTCGATTCAGGGTCCAAGTGGACTTTCTGGGTCGGGATCTGACGACTACCCAAACAAGTGCAACACCTATGACGGCCGGGAAGTGATGTCATCATCGTCGACAACAAGCGTCCACGTCACGGCCCTGGACGGCCTGGTCGACGTGAACTCACTCTTCACCATCGCCGTCTTCATGGGGCTTTCTCTGGCGACTCCAGGGCAGAGGAGCCTCGAAAACCGGACATCCTGCGACGCCGGGATCGACGTGGCGAAGAAGCTGCTGGTGTTCGAGGTTGTCTCCTTCAGCTTCTTCCTGTTCTCATCGCTGGTGGCGCAGGGACTGAAGTTGGCGATCAACCTGCTCAACAGCAAGAATGTAGAGGACGCGTTCCGGGGCCACATCAATCTGAAGGTGTTGAGATTCGGAATGTTGGGGTCGGCTTTCGGGTCGGTCATGGGTTGCGTGTTTCTGATGCTGTCGATGGTGAATGTGATCCAGACCAGGCTGGGGATGCTGTCGTGTGGCAGCAAATCCGCCGTCCATGCTGTGGCGGCGCTTGTTGTTTTGGTCACGACGGCTCTTTTGGTTTATACTACTGCTGTTTATGCTTTTCTTCAC
>Pyrbe_042376
ATGGATGAATCTGACGACTACCCAAGGGAGTGCAACACCCATGACGGCCGGGAAGTGATGTCATCATCGTCAACAACAAGCGTCCACGTCACGGCCCTGGACGGCCTGGTTAACGTGAACTCACTCTTCACCATCGCCGTCTTCGTGGGGCTTTCTCTGACGACTCCAGGGCAGAGGAGCCTCGCAAGCCGGACATCCTGCGACGCCGGGATCGACGTGGCGAAGAACCTGCTGGTGTTCGAGGTTCTCTCCTTCAGCTTCTTCCTGTTCTCATCGCTGGTGGCGCAGGGACTGAAGTTGGCGATCATCCTGCTCAACAGCAAGGATGTCGAGGACGCGTTCCGGGGCCACATCAATCTGAAGGTGTTGAGATTCGGGATGTTGGGGTCGGCTTTCGGGTCGGTCATGGGTTGCGTGTTTCTGGTGCTGTCGATGGTGAATGTGATCCAGATCAGGCTGGGGATGCTGTCGTGTGGCAGCAAATCCGCCGCCCATGCTGTGGCGGTGCTTGTTGTTTTGATCACGACGGCTCTTTTGGTTTATATTTCTACTGCTGTTTATGCTTTTCTTCAC
>Pyrbe_049586
ATGGAATCAAAGATTGGAAGGATAGACACCCCCGGCGGCATCACCATCCACCTGACGGCCCCAGATGGCATTGTCAACGTCAACTCCCTCTTCTCCTTAGCCGTCTTCATAGCCCTCACCTGGAAACCCTCCGACCCCAGTAACAGGCTCATCGAGGACGACACCACCGCCTGCCTCCCTGGCCCCTCCGTGGACGAGGACCTCGTCTCCTTCCACGTTTACTCCTTCAGCTCCTTCCTCTTCTCCAGCCTCATCGCCACGGCCTCAGGCAGGCATCCGGATCACCCACAACCCGTCCTACCACCCTCCCGCCGAGATTCTAGCCCGGGTCACCAACGGCTCCCTCCCCCGGATCGGATGCTTGTCTCGAGTCTCCGTTCGGTTGCCAGGTGCGTGTTCGTGATGCTGGCTCTCATCAACATGGTGCAGATCAACTCGGGACTTTGGCTTGCGGCAGCTCCCACACTCTCGCCGCCGCCGTCCCGCTCGTCATCTTCGTCCCTGTCGCGCTGCGCATCTACGTTTGCACCGTTTTTGGTGGCACAAGTGGGAAATCAAGTTGAT
>Pyrpy_N_01g1318.1
CTAGTAAGCTCAGCCACCACTGCTCCGATTCCTTACGAAAATACCAAAATGCCCGGCGGCACCGCCATCCACCTGACGGCCCTCGACGGCATCGTCAACGTCAACTCCCTCTTCACCTTGGCCGTCTTCGTCGGCCTCACCTGGAACCCCGCCGACCCGGAAAACACCCTCATCGAGGCCGACGACCCAACGGCCTGCCGCCCCGGTTCCTCCGTCGCCGAGGATCTCGTCTCCTTCCACGTCTACTCCTTCAGCTCCTTCCTCTTCTCCAGCCTCGTCGCCCTCGGCCTCAAGCAGGCCATCCGGATCACCCGCAGCCCGTCCTACCACCGGCCCGCCGAGATTCTCGTCCGGGTCAACGGCACCCTCCTCCGGATTGGGATGCTCGTCTCGGGTGTCGGTTCGGCGGCCGGTTGCGTGTTCCTGATGCTGGCTCTCATCAACGTGGTGCAGATCAAGCTCGGGACTTTGGCCTGCGGCAGCTTCAACACTCTCGCCGCCGTCGTCCCGCTCGTCATCTTCGTCCCCGTCGCGCTGCTCATCTATGTTTGCACCTGCTGCACTTGGTGCAAATGCGGGGCATATGGGGCTGGTAAATGTCGTAAATCCAGCCCTGTTAATGAGGCTTGGAAGCTGCCAAGTACAAAGGATAGGCCACAACCTAAAACAGAAATGGAAGGAGGTGCGATATTGAGGAAGTTCTGGTGCTTGGTGGTGGCTTTGTTTGTAATTTCAGGCAAGAATTGGGGATTAATTGAAGGGGTTGATGGGGCTGCCGGCGGTGAGTGTGGGGAGATGGACCCGGACGTTCTGGTGTACAAGCTAGCATCGTGTGCGGCGTCGGCGCAGGACAAGAACGTGGCGGTTCCTAACAAGTGCTGTGCTGTGGTGAGCAAGGTACGCGCAAACTGCCTTTGCTCCATCTTACTTTCGAAAGAAGCCAAGAGCCTTGGAATCAGGCCCGATGTTGCAGCCACCATTCCTAAACGTTGCAATGTTGCCAGACGTACTAGGGGCTACAAGTGCGGAGGTACATACATCTCCATCTTTTTAGCGAAACGTCCTCTTGTCAGACTTTTATCGTGCCAGCATGAAGGCATACAGAAGATCATTAGTGATGCTGCCAGCTATGGGTCTCAAGTAAACTTGACTTGTAGAACTCTTGGTGATACTATAATTCAGCTTAATTACAATTTTGCTGGCTATAAACTTGAAGAAACT
>Pyrpy_N_05g1336.1
GCCAAGCTCGCTCAAAAGAAAATCCAAAATCCAATAACAAAAAGCAAAAGCTTCCTTTGTTCTCCCTTGCCCTTCCCTCTCCTTTCCTTCCATCTTCTCAGGAAACAAACAGAAACCACTACAAGCAACAACATTAGCAAGAAAATAAAGATATACATAAACCCAATAAGCACCATTACAATCTCCAAATCCGACTACCCAAAAGAGCGCAACACCCAAGACGGCCGGAGAGTGATGTCGTCATCGTCGACAACAAGCGTTCACATCATGGCCCTGGACGGCCTGGTCAACGTGAACTCACTCTTCACCATCGCCGTCTTCGTGGGGCTTTCTCTGGCGACTCCGGGACAGAGGAGCCTCGAGAACCGGACATCCTGCGACGCCGGGATCAACGTGGCGAAGCAGCTGCTGGTGTTCGAGGTTGTCTCCTTCAGCTTCTTCCTGTTCTCATCGCTGGTGGCGCAGGGACTGAAGCTGGCGATCAACCTGCTCAACAGCAAGGATGTCAAGGAGGCGTTGCATGCCAACATCAATCTGAAGGTGTTGAGATTCGGGATGTTGGGGTCGGCTTTCGGGTCGGTCATGGGTTGCGTGTTTCTGGTGCTGTCGATGGTGAATGTGATTCAGATCAGGCTCGGGATGCTTTCGTGTGGCAGCAAATCCGCCGTCCATGCTGTGGCGGCGCTTGTTGTTTTGGTCACGACGGCTCTTTTGTGGTCTGTGGACACGAGGAACGAAAAGGAAGAGAGAAAGCTTCAG
>Pyrpy_N_05g1337.1
ATGTCATCATCGTCAACAACAAGCGTCCACGTCACGGCCCTGGACGGCCTGGTCAACGTGAACTCACTCTTCACCATCGCCGTCTTCGTGGGGCTTTCTCTGACGACTCCAGGGCAGAGGAGCCTCGCAAACCGGACATCCTGCGACGCCGGGATCGACGTGGCGAAGAAGCTGCTGGTGTTCGAGGTTGTCTCCTTCAGCTTCTTCCTGTTCTCATCGCTGGTGGCGCAGGGACTGAAGTTGGCGATCATCCTGCTCAACAGCAAGGATGTCGAGGACGCGTTCCGGGGCCACATCAATCTGAAGGTGTTGAGATTCGGGATGTTGGGGTCGGCTTTCGGGTCGGTCATGGGTTGCGTGTTTCTGGTGCTGTCGATGGTGAATGTGATCCAGATCAGGCTGGGGATGCTGTCGTGTGGCAGCAAATCCGCCGCCCATGCTGTGGCGGTGCTTGTTGTTTTGATCACGACGGCTCTTTTGGTTTATATTTCTACTGCTGTTTATGCTTTTCTTCAC
>Pyrpy_N_07g2177.1
ATGGAATCAAAGATTGGAAGGATAGACACCCCCGGCGGCACCACCATACACCTGACGGCCCCAGATGGCATTGTCAACGTCAACTCCCTCTTCTCCTTAGCCGTCTTCATCGCTCTCACCTGGAACCCCTCCGACCCCGGTAACAGGCTCATCGAGGACGACACCACCGCCTGCCTCGCTGGCCCCTCCGTGGCCGAGGACCTCGTCTCCTTCCAGGCTTCCACGTTTACTCCTTCAGCTCCTTCCTCTTCTCCAGCCTCATCGCCACGGCCTCAGGCAGGCATCTGGATCACCCACAACCCATCCTACCACCCTCCCGCCAAGATTCTAGCCCGGGTCACCAACAGCTCCCTCCCCCGGATCGGGATGCTCGTCTCGAGTCTCCGTTCGGTTGCCAGGTGCGTGTTCGTGATGCTGGCTCTCATCAACATGGTGCAGATCAACTCGGGACTTTGGCTTGCCGCAGCTCCCACACTCTCGCCGCCGTCGTCCCGCTCGTCATCTTCGTCCCTGTCGAGCTGCGCATCTACTGTTGCACCGGTGGGGAGGCTGTCATCGGAGGAGTAT
>Pyrpy_N_10g0523.1
ATGTCGTCATCGTCTACGACGAGCGTGCACGTCACGGCGCTGGACGGCCTGGTCAACGTCAACTCACTCTTCACCATCGCCGTCTTCGTGGGGCTCTCCCTGACAACTCCGGGACAGAGGAGCCTCGAGAACCGGACATCCTGCGACGCCGGGATCGACGTGGCGAAGAAGCTGCTGGTGTTCGAGGTTGTCTCCTTCAGCTTCTTCCTGTTCTCGTCACTGGTGGCGCAGGGACTGAAGCTGGCGATCAACCTGCTCAACAGCAAGGACGTCGACGAGGCGTTCCGGGCCCACATCAATCTGAAGGCGTTGAGATTCGGGATGTTGGGGTCCGCTTTCGGATCGGTCATGGGTTGTGTGTTTTTGGTGCTGTCGATGGTGAATGTGATTCAGATCAGGCTGGGGACGCTGTCGTGTGGCAGCAAATCCGCCGTCCATTCCGTGGCGGTGCTTGTTGTATTGGTCACGACGGCGCTTCTGGTCTATATTTCCACTGCTGTTTATGCTTTTCTTCAC
>Pyrpy_N_11g0713.1
ATGTCCGCTGCGTCACGGTGCCTTCCAATATCCACCACTCGAATCCACATAATGGCCTTGGACGGAATCGTCAACGTCAACTCACTCTTCTCTTTCGCGCTCTTCGTCGGCCTCACGTTTTACCCCACCACCGATCCTGCCGCCATGCTCATTGGCTCCGACGTGGCCTGCGCCGCTGGGGTCTCCTCCGTGGAGGGCCTCATCGCCTTCCACGTGTACTCCTTCAGCTCCTTCCTCTTCTCCAGCCTCGTTGCCTTGGCCCTCAAGCAAGCCATCAAGATCAGCAGAGACATTGTGGTTCAAAATGGCGGTGACTCCGGTTCGCACGTGGGTCATGTGAACCGGGTAGCTTTGCGGGTCGGGACGCTGGTTTCGGCTTTCGGGTCTGTTTTGGGATGTGGCTTTTTGATGATGGCGCTGGTGGACTTGGTTCAGATCAAATTGGGGAGATTGGGTTGTGGGAGTCTTTACACTTTGGCTGCAATTGGTCCTCTGGTGACTTTGGTTCCTCTAGCTCTTTTTATCTATATTTTTCTTGTGCTACATGCTTTTACGAGA
>Rosch_v2.0_Chr1g0368851
ATGCCCTCGGTCGGAACCGCCATCCACATGACGGCCCTTGACGGCATCGTGACGGTGAACTCCCTCTTCACCCTCGCCGTCTTCATCGGCCTTTCATCGGACCCCAGAGACCCCTCGAACACCCTCATCGAGCAAGAAGACTCCGCCTACTGCACCCCCGGCCCCTCCGTCGTCGAGGACCTCGTGGCCTTCCACGTGTACTCCTTCTCCTCCTTCCTCTTCTCCAGCCTCGTCGCCCTCGCCCTCAAGCAGGGGATCCGCCTCACCCGGACCCCCTCCTACCACCCCGCCGAGATTCTCGCCCGCGTCAACAGCACCCTCCTCCGCGCCGGGATGCTCGTCTCCGCTGTCGGCTCCGTCTCCGGCTGCGTCTTCCTCATGCTCGCCTTGGTCAACGTCGTCCAGATCAAGCTCGGCACTCCCGCCTGCGGGAGCTACCACACTCTCGCCGCCGTCGTTCCTCTCGTCATCTTCGTCCCCGTGGGCCTCGTCATCTACGTCGTCACTGTTCTCTATGCTTTCACTCGA
>Rosch_v2.0_Chr5g0066951
ATGTTCTATTTCCTAAAACCAAACAAAAATGCTCTCTCTTTTTTCATGTCCATCTCCACCAAAAACACCACCAAACCAAAGTCGGAAATGTCTGAAGTGTCACGCCGGACAATAGCCACAACTCGCATTCACATAATGGCCCTAGACGGTATAGTCAATGTGAACTCACTTTTCTCATTTGCTCTCTTCATAGGCCTCACTTGGTACCCTGCCATCGACACCAACTCCATGCTCCTCGGCTCCAACACGGCCTGCGCTGCCGGTACCGATACAGCGGAGGGACTCATCTCATTCCACGTGTACTCTTTCAGCTGCTTTCTCTTCTCCAGCCTCATTGCCTTGGCTCTCAAGCAAGCCATCAAGATAAGCCAAAGTGGTTCTAGTAGTGGAAATGGTGGCTCGGATTCCGAGTTGCTTGGTGCCTACATGGGCCATGTTAACCAGGTGGGTTTGCGGGTCGGTACGCTGGTCTCGGCATTCGGGTCGGTTTTCGGATGCGGGTTCTTAATGATGGCCTTGGTGGACTTGGTTCAGATCAAATTGGGGAGGTTGAGTTGTGGGGATTTGTATACTTTCGCTGCCATTGGTCCTTTGGTGACTTTGGTTCCTTCGGCTCTTGTGATCTATGTTTTTCTTGTGCTTCATGCCTTTACTCGT
>Rosch_v2.0_Chr6g0282541
ATGAATGAATCTGACGAGTACCCAAAAGAGCATTACGGAGGCCAAACATCCATGTCGTCCTCATCAACCACAAGCGTCCACGTCACCGCCCTGGACGGTCTGGTCAACGTCAACTCCCTCTTCACCATCGCGGTCTTCGTGGGCCTGTCCCTGACCGTACCGGGACAAAAGAGCCTCGAGAACCGGACAGCCTGCGACGCCGGCAATGACGTGGCGAAGAAGCTTCTGGTGTTCGAGGTTGTCTCCTTCAGCTTCTTCCTCTTCTCGTCCCTGGTCGCCCAGGGCCTCAAGCTCGCCATCAACTTGCTTAACAGCAAGGAAGTCGACGAGGCCTTCCGGGCCCACATCAACATCAAGGTGCTGAGGTTCGGGATGTTGGGGTCGGCCTTCGGATCCGTCATGGGTTGCGTCTTTCTCATGTTGTCGATGGTCAATGTGATCCAGATCCGGTTGGGGATGTTGTCCTGTGGGAGCAAATCTGCTGTCCACTCTGTTGCGGCTCTTATCGTTTTGGTCTCTTCGGCGCTCTTGGTCTATCTCTCTACTGCTATCTATGCTTTTCTTCAC
>Rubch_LG02.2168
ATGGATGAATCTGAAGAGTACCCAAAAGAGCATTACGACGGCCAAAGAGTGACATCCATGTCTTCCTCATCAACCACTAGCGTCCACGTCACCGCCCTGGACGGACTGGTCAACGTGAATTCCCTCTTCACCATCGCAGTCTTCGTGGGTCTCTCTCTGACAGTACCGGGACAAAGGAGCCTCGAGAACCGGACAGCCTGCGACGCCGGCAATGACGTGGCGAAGAAGCTTCTGGTGTTCGAGGTTGTCTCCTTCAGCTTCTTCCTCTTCTCGTCTCTGATCGCACAGGGACTCAAGCTGGCCCTCAACTTGCTCAACAGCAAGGATGTCGACGAGGCCTTTCGGGCCCACATCAATCTCAAGGTGTTGAGGTCCGGGATGTTGGCGTCGGCCTTCGGATCCGTCATGGGTTGCGTGTTTCTGATGTTGTCGATGGTGAATGTAATCCAGATCCGGTTGGGGATGTTGTCGTGTGGGAGTAAATCTGCTGTCCACTCTGTTGCGGCTCTTGTCGTTTTGGTCTCTACAGCTCTTCTGGTCTATCTTACTACTGCTATCTATGCTTTTCTTCAC
>Rubch_LG03.4595
ATGTCCGACGTGTCACGCCGGACAATACCCACAATCCGCATACACATAATGGCCTTAGACGGCATAGTCAATGTGAACTCACTCTTCTCAATTGCCCTCTTTATAGGCCTCACTTGGTACCCAACCACTGACGTCAACTCCATGCTCCTCGTCTCCGACACGGCTTGTTCGGCAGGCGCCGATGCAGCCGAGGGACTCATCGCCTTCCACGTGTACTCCTTCAGCTCCTTCCTCTTCTCCAGCCTCATAGCCTTGGCTCTCAAGCAAGCCATCAAGATCAGCGCAAGTGGTGGCTCCGACTCCGAGTTATTTGGTGCCAACATGGGCCATGTTAACCGGGTGGGTTTGCGGGTCGGTACGCTGGTCTCGGCATTCGGGTCGGTTTTCGGATGCGGGTTCTTGATGATGGCCTTGGTGGACTTGGTTCAGATCAAATTGGGGAGGTTGAGTTGTGGGGATTTGCATACTTTCGCTGCAATTGGTCCTCTGGTGACTTTGGTTCCTTCGGCTCTTGTGATCTATGTTTTGCTTGTGCTTCATGCCTTTACTCGT
>Rubch_LG07.951
ATGCCCTCCGCCGGAACGGCCATCCACGTGACGGCCCTGGACGGCATCGTCAACGTCAACTCCCTCTTCACCTTGGCCGTCTTCATCGGCCTGACGTGGAACCCCACCGACCCCTCCAACACCCTCATCGAGAAACCTGAATGCACTCCGGACCCCTCCGTCGCCGAGGACCTCGTGGCGTTCCACGTGTACTCCTTCAGCTCCTTCCTCTTCTCCAGCCTCGTCGCATTGGGCCTCAAGCAGGGGATCCGCCTCACCCGGATCCCCTCCTACCACCCCGCCGAGATTCTCGCCCGGGTCAACAGCTCGCTCCTCCGCGCCGGGATGCTCGTCTCGGGTTTGGGCTCCGTTTGCGGCTGCGTCTTTCTAATGCTGGCGCTGGTCAATGTGGTCCAGATCAAGCTCGGCACTTTGGCCTGTGGGAGCTACCACACTTTGGCGGCGGTGATTCCTCTCGTCATCTTCGTCCCCATCGCGCTTCTAGTCTATGTTGTTACTGTTCTCTACGCTTTCATTCGC
>Ruboc_02_G10939
ATGGACGAGTATGACACACAGTGTCTCTCATTTTTCGTTTCTGGATCTGAAGAGTACCCAAAAGAGCATTACGACGGCCAAAAAGTAACATCCATGTCAACAACCACTAGCGTCGACGTCACCGCCCTGGACGGCCTGGTCAGCGTGAATTCCCTCTTTACCATCGCAGTCTTCATGGGTCTCTCTCTGACAGTAACGGAAGAACAGTGCCTCGAGAACTGCGCCTGCGTCGCCGGCACTGAAGTGGTGAAGATGCTTCTGGTGTTCGAGTTTGTCTCCTTCAGCCTCTTCCTCTTCTCGTCTCTGACCGCACAGGGACTCAAGCTGACCCTCAACTTGCTCAACAGCAAGGATCGCGACCCCTTCAAGGCCGACATCAACATCATAGTGTTGAGGGTGGGGATGTTGGCGTCGGCGTTCGGATCCGTCATGGGTTGCCTGTTTCTGATGATGTCGATGAAGTGTGTGATCGATATCCGGTTGGGGACCTGCAGTACATCTGCTGTCTGTGCTGTTGTGGTTCTTTGCGTTTTCGTCCCTATAGCTCTTGTGGGCTATATTGGTATTGCTATCTATGCTATTTTTTGGGCCAGCCCTGACCCTCGGAATTCAAATGCCATGGAGCCGTTGCTCAGAGCTTCAAAT
>Ruboc_02_G10942
ATGGATGAGTATGACACACAGCGTCTCTCATTTTTCGTTTCTGGATCTGAAGAGTACCCAAAAGAGCATTACGACGGCCACAGAGTAACATCCATGTCTTCCTCATCAACCACTAGCGTCCACGTCACCGCCCTGGACGGCCTGGTCAACGTGAATTCCCTCTTCACCATCGCAGTCTTCGTGGGTCTCTCTCTGACAGTACCGAATCAACAGAGCCTCGAGAACCGCGCCTGCGACGCCGGCAATGACGTGGCGAAGAAGCTTCTGGTGTTCGAGGTTGTCTCCTTCAGCTTCTTCCTCTTCTCGTCTCTGATCGCACAGGGACTCAAGCTGGCCCTCAACTTGCTCAACAGCAAGGATGTCGACGAGGCCTTCCGGGCCCACATCAATCTCAAGGTGTTGAGGTCCGGGATGTTGGCGTCGGCCTTCGGATCCGTCATGGGTTGTGTGTTTCTGATGTTGTCGATGGTGGATGTAATCCAGATCCGGTTGGGGATGTTGTCGTGTGGGAGTAAATCTGCTGTTCATTCTGTCGCGGCTCTTGTCGTTTTGGTCTCTACAGCTCTTCTGTGTGTAGAATACATTTCCTCGCGTTTTCTGGGGCAAAAATATTTCAACATGGAAGAAGGCATTAATTACGCTCAAGGCACAAAGCCTATAAGCAAAGAAATAAGTTGTTTGCACATTTCTTTCGCTCACGCTGTAGCTCAGCAGTCAACTCTCGAATTTTCATATCTTTTTCATCCTGGAACATACGCGAAAGGGGAAAAAGGAAAGAAAACAAAAAATGCA
>Ruboc_03_G19201
ATGTCCGACGTGTCACGCCGGACAATACCCACAATCCGCATACACATAATGGCCTTAGACGGCATAGTCAATGTGAACTCACTCTTCTCAGTTGCCCTCTTTATAGGCCTCACTTGGTACCCAACCACCAACCTCAACTCCATGCTCCTCAGCTCCGACACGGCTTGTGCGGCAGGCGCCGATGCAGCCGAGGGACTCATCGCCTTCCACGTGTACTCCTTCAGCTCTTTCCTCTTCTCCAGCCTCATAGCCTTAGCTCTCAAGCAAGCCATCAAGATCAGCACAAGTGGTGATAGTGGAAATGGTGGCTCCGACTCCGAGTTATTTGGTGCCAACATGGGCCATGTTAACCGGGTGGGTTTGCGGGTCGGTACGCTGGCCTCGGCATTCGGATCGGTTTTCGGATGCGGGTTCTTGATGATGGCCTTGGTGGACTTGGTTCAGATCAAATTGGGGAGGTTGAGTTGTGGGGATTTGTATACTTTCGCTGCAATTGGTCCTCTGGTGACTTTGGTTCCTTCGGCTCTTGTGATCTATGTTTTTCTTGTGCTTCATGCCTTTACTCGT
