# Supplementary material for: Transcriptomics of long‐term, low oxygen storage coupled with ethylene signaling interference suggests neofunctionalization of hypoxia response pathways in apple ( Malus domestica )
Source: Plant Direct. 2024 Dec 20;8(12):e70025. doi: 10.1002/pld3.70025 (PMC11660084; doi:10.1002/pld3.70025)
Supplement: Supplementary file 2 — Data S2: Homologs of all 606 hypoxia response genes identified in this study across 42 representative species of land plants). [file PLD3-8-e70025-s004.gz › 01-integratedGeneFamilies_dir/2781.faa]

>gnl_Ambtr_v1.0_evm_27.model.AmTr_v1.0_scaffold00032.41
MAADVSSLFQILNNKDEQVKTNDGKVLITRDLLGSKELDLDLEVPSGWEKRLDMKSGKIYLQKQKAYKELQDLNFPPCSNSTKSSATTECNSPLLRGEDSLLDLKLDLHSTSSTSTSPNSIDYQSVCTLEKVKSALERAGKESGKRPMGLNGTDGPSPSSQAMFAAGCPGCLLYVLISGANPKCPRCGTHVPCPNTKKPKLDLNTSLM
>gnl_Aquco_v3.1_Aqcoe1G171700.1
MATEVSSLVRILNGYLDEQRVTSTSSAAAKQEGSSSSRRKDSSNSSSNELITRDLFGVGSCSSSSASTTTTTITSNSRNKNLGSFTKDVVDLDLEVPSGWEKRLDLKSGKVYLQRSESPISISSSTSTTSTTTSSDQQQQQRNQTIQDLNCLPSSDDSLLDLKLVQSYDYGSVCTLDKVKSALERAEKAKKRSLSSIDQSKSSSMKDDNEEDNRRSSTTTTTTSSSSSGLLFAGGCPSCLMYVMISKTNPKCPRCNSIVPTPPSPPIKKPKLDLNLNLLSSPSW
>gnl_Arath_TAIR10_AT1G16500.1
MAADVSSLVRILSRFKDDRTVVKDSTGPRSTVALMTRDLLGIGGCVGGGGGGDEQSLELDLDVQVPNGWEKRLDLKSGKVYLQQQCNSTSSSSSSHHHHHHHEDQTNQTVPRFQDLNVPPISDKFPAKPLLSLFDDDDDTSLELKLVPSSISRPLPPPLSSFSPNQSLSYLSSVCTLDKVKLALERAEKDTKKRQSPEDDGVYDGTASATVAASQVAAGCPGCLSYVFVAKNNPKCPRCHSFVPLPAMKKPKIDLNISM
>gnl_Arath_TAIR10_AT1G79160.1
MILDMAADVSSLVRLLSGYKDDRAVVKDSAGAKSSAALMTRDLLGNGRGGGGDRSLELDLDLQVPTGYEKRLDLKSGKVYLQRCNSTSSSSITNADQTNQTVPTFQDLNFPPPTLNNSPLLNLFDDTTPELKLLPSSRSSRPNTSNLQSVCTLDKVKSALERAERDPAMFKKRQSPDDTVYDHYRTEAVASPVVAGCPGCLSYVLVMMNNPKCPRCDTIVPLPTNPMKKKPKIDLNISI
>gnl_Betvu_v1.2_Bv8_196340_onrf.t1
MAADVSRQIKSEAKSGLITRDFLGGCSGIDSKELDLDLHVPIGWEKRLDLKSGKVYIQRCNPANSAASEQKNLSNQNSPKLHDLNTFPQLSTSSSNVKPTLGLFEQPPSLDLKLVSNNPPSSTYTSVCTLDKVKSALDRAERASPTSSSTSSSKRRWMIMPSNVGSQSPSNSSSLSVGEDERESSTRWTNSLISNQNGGLLVAAACPGCLLYVLISKNDPKCPKCNSEVHLPVMSKKPKIDLNISI
>gnl_Carpa_v0.4_evm.model.supercontig_136.61
MQSMRSADRRRCDSPNSPLSPSSSPLISTDDTRKKNSEKKISDSSELQDLNSYYSQSPRPCLDLKLQSSTYCQSVCTIDKVRFALQRAAEKEQPLTRKRPSSPPVQSSSSSTAMFAAGCPGCLLYVVTFKENPKCPRCNSIVPFPGDAKKPRLDLNSLL
>gnl_Carpa_v0.4_evm.TU.contig_41747.1
MAAEVSSLVRVVNGYKEDRTVGNESSGGKSTALITRDLLGGTDGTDESLKDESQELDLDLQVPTGWEKRLDLK
>gnl_Carpa_v0.4_evm.TU.contig_44098.1
SGKVYLQRCNSSNLPSTEYRHQNQPNQTVPRLQDLNFPPSPPAKPLLNLFDDGTLELKLVSSSSSSSSTNYQSVCTLDKVKSALERAEKEPNKRRSPHGKSSMSPSYSSSSSSIREAQEDQEKDEKLLALPVAVGCPGCLSYVLITKNNPKCPRCNSIVPLPATKKPRIDLNMSI
>gnl_Elagu_v2.0_p5_sc00010.V1.gene454
MAADVGFLARMLSGYKEEGEGKSDLVTRDLLGGGAVLRSPAEVDLDLQVPAGWERRLDLLSGKTYLQKRESNPSPHNLQDLNLPPPPSSATAGVLPENSTALDLKLVAPVPSAAAYQSVCTLEKVKSALERESRIRIPHHRPRSDASPSPSSSTTSSSIKRRAAADQDEEGVTDGSDSSGGMIAAACPGCLLYVLIAKVDPRCPRCDSHVPIPTLKKKLRIDLNSSQTDLY
>gnl_Elagu_v2.0_p5_sc00159.V1.gene242
MEDLTLKDIPTQNEEGNNKEDEDEEENLKNNSNKGHGFPAPKLEPSSMTKSRRGGPSSSRASSSTHIKWVIGQCGESKSLGQASHRPQNRQHLAKVLGLCLQWRPRWGLWRGFLAGTRKRIGRRRGERERGLVTLNLLGGGPIGVGSGDLDLDFRVSPPGFENRRDLLKPSPAPARRKLQDLNLPPAPGDGGDAPPLEDSASPDLDILTPPASSYPSICTVESVKSALERAEGESRDKARREGRMDGSPSSSSSSAATNSSMKRSVGEEREGGDEGLDGSDSSGGSLMAAGCPNCLLYVLVAKRDPRCPRCGSHVPAPAFYKRPRIVKA
>gnl_Elagu_v2.0_p5_sc00165.V1.gene150
MATDVSSLASILSAYKEEEGEGKGERERNLVPNRDFIGGCGGGAVGVDINFRVPPAGSEKRLDSPTGRIHLQKSGPSPANGELQDLNLPPACDVAGAGGVAPPPEDSAAMNLNLVAEYHSVCTLEKVRHALERAERESRGKPHQRKMDGSPSSSSSSAASTSSLKRPEEELDGSDSSGGSLMAARCPRCLFYVLVANRDPRCPGCRSHVPVSAIYRKKPRIQL
>gnl_Elagu_v2.0_p5_sc00380.V1.gene45
MAADVSSLARMLSRYKEEGEGKRDLVTTDLLGGRAVLGSPGDVDLERQVPAGWERRLDLLPGKAYLPKRESNPSSRHVQDLNLPPPVARAATAATGVGLPEDSTALDLKLAAVPAPSTAAAASASSSSSFDYLSVCTLEKVKFALERAERESRIRLPRRARFDGCPSPSSSWSSSSTFRRAAADQDEDGATDVSNASGGLIAAGCPGCLLYVLIAKVDPRCPRCDSHVPLPALKKKPKIDLNSAHTDWN
>gnl_Eucgr_v2.0_Eucgr.F04447.1
MAADVSSTVGYMSGFSTEESKRARGGGGGGNEKPTALVTRDLLGGLHEIESRDLDLDLQVPAGWEKRLDLKSGKIYIQRCNSLRSSPPSSSDHKQQADQTLTRLQDLNFPPSPSKPLLNLFDESCLDLKLMSSPSLPSSCSYQSVCTLDKVKSALEKAEREPFKKGLPAHWRSPSSSSLSPSNSSSSSSIREKNREANDEKVSPTTVAAGCPTCLLYVLISTSNPKCPRCDMMVPLPSSKRPRIDLNMSI
>gnl_Eucgr_v2.0_Eucgr.F01471.1
MAAEVSMSRVVEFLKKKDDDKPQPVPLLMLHHHLHGPPGMESAPPMTRDLLGLEFQSSHELVDLDLHVPSGWEKRLDLKSGKVYIQRCSPQALPSTSNHKHQPINSAPPQFQDLNFPPSPSKLAFNGSDDAFLDLKLLTSSSPSTSCNYQSVCTLDKVKSALERADRGLARKRSPFWKSSSSPLNSLTSSSIKEAPREEDSSREMSAVAAGCPSCLLYVLISRDNPKCPRCNSVVPMPSSKKPRIDLNISI
>gnl_Manes_v6.1_Manes.16G061900.1
MAADVSSLVKTRNSEILITRDLLGGLSKVGNSAPLDLDLRLPKSCSEIPLHLQTAGMVYPQRCSSPNTPLSLLFEKRNSNKFPESTIQDNTKESPPLKFLEESCLELKLHPSSHCQSVCTLDKVKSALQRAEKETNSKKRSSQTELELRDQNDSVEKEEKEEKEIKGDKGMFAAGCPGCLMYVMILKANPKCPRCNSTVPSPFLLKKPRIDLNA
>gnl_Manes_v6.1_Manes.06G175000.1
MAADVSYLLRALTGYKDDRTVANNPVAGKSTAMVTRDLLGGGASSRDDSQELDLDLQVPSGWEKRLDLKSGKVYLQRCSSSPSPSPSRSPSSSSDQRQKTNQTLAKLQDLNIPSSPSKITLNLFDESNLELKLVSSSSSSSSLSTTKYQSVCTLDKVKSALERAEKEPIRKRSSLWKSPLSPSYSSSSSSVREIPEEENEEKSESATATASVAAGCPGCLSYVLIMKSNPICPRCNSVVPVPTMKKPRIDLNISI
>gnl_Manes_v6.1_Manes.14G011100.1
MAADVSSLLRILSGYKDDRTVANEIVAGKSTALITRDLLGGGVEASAKDEPQELDLDLRVPTGWEKRLDLKSGKVYLQRCNSSNSVSPSPSPSSSSDLRQQTNQTVAKLQDLNFPPSPSKMKLNLFDESDLELKLVSSLSIAKTTSSSPTTKYQSVCTLDKVKYALERAEKGPMKKRSTLWKSPLSPSYSSSSSSIREEENEENPVSEPVAAGCPGCLSYVLILKNNPKCPRCNSVVPVPTVKKPRLDLNISI
>gnl_Medtr_Mt4.0v1_Medtr2g066700.1
MATEVSSLVRVLGGGGYKDEQHRTVGNDSHGEKSTALITRDLLGGSSSIESQELDLDLQVPNGWEKRLDLQSGKVYIQRCNTLTQSPISEQKNQGKSTPPKLQDLNFPSTQSNVPLNLFDESNLDLKLVSSALPTSNYQSVCTLDKVKSALERAEKEPIRKRSTFLKSSISATSPSYSSSSSSMREPNHQDEESDQEKMISSPMAAGCPGCLSYVLIMKNNPKCPRCNSIVPIPTMKKPRIDLNISI
>gnl_Mimgu_v2.0_Migut.M01536.1
MAADVSCLVRLMNGGDAKESSSPGKSTAPMTRDLLAGYCTLDSKELDLDLQVPSGWEKRLDLKSGKVYLQRCNSSSNSAEKNNNKAATAAKFQDLNFPPEPKQTLNLFDEASSRDLKLVSLLPTSNSPSYQSVCTLDKVKSALERAEKETVVRKRSISISSNKSSPLRSNNSTSSSVRDTDFERGSHEEEKSSSVGPFAAGCPSCLLYVLISKSNPKCPRCSCVVPFPVAAKKPRIDLNISI
>gnl_Mimgu_v2.0_Migut.H01676.1
MMTADVSSMVRMMNGGGDTNESGKSTAPITRDLLGGCCTLDSKELDLDVQVPSGWEKRLDLKSGKVYLQRCNSSNSSSTTSENNNKKFEEDLNLPPITNQKTTTTLNLFEDSSLELKLLTSSPSTSSNYQSSVCTLDKVRWALERAEKETARKRSLSIMSDKSSSSPPGSTSSSSVKDSCRDRDGDEKSSTATVAAGCPRCLLYVLVSRGDPRCPRCNGDVPLPVGPAKKPRIDLNISI
>gnl_Musac_v1_GSMUA_AchrUn_randomT08280_001
MAAEVSSSARTLAGCKEEGEGERELVTRDLLGGEVGLELQVPTAGESRLDLSSGKTYLQQRERSPATRNLHDLNLSPPSPSMASLGLKLEAATSAVHVEYQSVCTLEKVKSALERESRLVATTEPLFPRPDGFSPSPPFTSSSTKRQAEDTGGRVMAVAACPVCLLYVLISTVDPRCPRCTAHVPVNGPRKKPCIDLNFSLQPGNHDTH
>gnl_Musac_v1_GSMUA_Achr7T03500_001
MAAEVSSLATTLGAYEDDAEGESELVTRDLLGGGGGGAGDVDLQLHVPAGWPTRIDLPSGKASLEQRDPDPAPRHLHDLNLSPPSPSVASLALELASPSAEYQSVCTLEKVKSALERESRLVATTGPASPPPSSTTSSSSSSSAVSTKRRAPTSPDEDGAAGSTMAVATCPVCLLYVLVSKAEPRCPRCAAHVPVNDLLKKKPRIDLNSSLPSH
>gnl_Musac_v1_GSMUA_Achr9T30650_001
MALDVSLLAQMLKGYEEGEQKRELVTRDLLGGGGAVLRSAEVDLELRVPAGWERRLDLLSGRTYLQKRHHDPVPIHRHDPNLTLPPRSSATLFLKQWAAATPLGHRSVCTLEKVKSALERAGREERPPAARLPDSSPSPPSRSVATSSSSMAADRGVDGRGPESPPAAMAVAGCPVCLLYVFVSVVDPRCPRCAAHVPVQTEPKKRPKFDLNSPTQILDGVDDLN
>gnl_Musac_v1_GSMUA_Achr1T25720_001
MATEVSSLARMLTGYGEEGEGQREQELVTRDLLGGAAEVDLDLQVPAGWERHLDLSTGKTYIQKRESEPAPRLLHDLNLPPPSPSVGQKLEYQSVCTLEKVKSALERESRLLPRPDASPSPPPSSSSASSSASASFLSRRWTVEQAQDGVASTGPATMMAMAVAVCPACLLYVLVSEVDPRCPRCTAHVPVNVPHKKPWIDLNFSLHADNCDLY
>gnl_Musac_v1_GSMUA_Achr11T18420_001
MAAEVSSLSRMLRGYEEEGEGKRELVTRDLLGGGGAVLGSAEVGLELRVPMGWERRFDLLHGKTYLEKRDPDPVPSCLHNLNLALPPPSTAALVPQPDAAAAAPAPSAYQSVCTLEKVKSALERATRRSDGSPSPRSSSTTTTSSSFSVIKRRAPEEDGPGPGSLMGERGRAAAAMTVAGCPVCLLYVLVSSVDPRCPRCAVHVPVIGELKKRPKLDLNSPTRDGDDDEDWKKSHLSLQII
>gnl_Nelnu_v1.0_NNU_025962-RA
MAADVSSLVRILSGYKEEQMKSSEGSGGKPKVLITRDLLGGCSSKLGSTELDLDLQVPNGWEKRLDLKSGKIYLQRCNSPNSSSSSEYKHQQQNRTVPGLQDLNFPPSSTSSTANHFPPSSTSNLLEDTSLDLKLNPAYDYQSVCTLDKVKSALERAEKESVKKRSRSTDGSSSSPVRCSLSSPSIRDEDETDDEKRLFAAGCPGCLLYVLISKRNPKCPRCDSVVPSPVLKKPRIDLNAAA
>gnl_Orysa_v7.0_LOC_Os04g52700.1
MAADVSSVARLLRWEAGRRGGAAGEVVTMDLLGGCGGDSRGGVVGGGGGEDDVVDLEVKVPAGWERRLDLMSGKTFLTPRLQGVHVGHQDLNLPPPPSSAAAAASTSAAVCTLDMVRSALERATAGRSAAAAAARGSPATSSSSSASTSSSSSSIGKRHRSPPSGGAVATPASPSMRAAACPSCLTYVLIAEADPRCPRCAGNVPPLAGKPREASAGAGDGSGKKPKIDLNAAADDTE
>gnl_Orysa_v7.0_LOC_Os03g45870.1
MVAGALGYMARAADGGRAAELVTRDFLGGCVAADDARDAAAAAAATARHDSVSGKLSLQKQTCPATPTDLNLFPVPGAAASAAKPCPSSTAAAASGAGGTTTTTTTYHSVCTIEKVKTALERFERGKHQHHQHQQHSAGASPSSSSVTTSSVKRRGGGGVGDGAVEQGDGCDSPSAAGGGGMVAAACPRCFLYVLISRSDPRCPRCESHVPPPPSPAPKKKPRIDLNVGFLGT
>gnl_Phavu_v2.1_Phvul.005G051100.1
MAAEVSSLIRVMGGGGYKEDQHRTVGNESHGEKSTALITRDLLGGSSIESQELDLDLQVPSGWEKRLDLQSGKVYLQKCNTTTIGSPPVSDHKLNSKPAGPKLQDLNFPSSSSSSNVLLNLFDESSLDLKLVSSSLPSSNYQSVCTLDKVKSALERAEKEPIIKKRTSFLKPTLSASSPSYSSSSSSIRENTQEEDSEEKLASSPMAAGCPGCLSYVMIMKNNPKCPRCNSLVPIPSMKKPRIDLNISI
>gnl_Phavu_v2.1_Phvul.011G172700.1
MITYDFFGGSSSSSLQPQELDLDFHVPSGWKRHLDLKSGKVYIERCNSSVPEHKSQMNQVDPKLQDLNSPPPSTKVSFNPFNGTSLDLKLASHSLPSSNYQSVCTIDKVKSALERVEKKETKKRASPLNSSYFYSPSVSYSSSSSSVRDTQEEEHEHEEKLSSPLAAGCPGCLSYVIIMKHNPKCPMCNHVIPFPLKKKLKIDLNTP
>gnl_Poptr_v3.0_Potri.011G153600.1
MAADVSSIVNSTRNSEILITKDLLGGFSKVANKDLDLDLQVTKTWDAPHDFKSSGKVYSQRCNSVSSPLPSPNSMKHHKLRTAQESEVQDSKFPPLKFLEESCLELKLVPSSHCQSVCTLDKVKSALQRAEKETMTKKRSPPPPNPQTSDIKEDRNGTASSSTGVFAAACPGCLLYVITLKTNPKCPSCNSIVPSPSATKKPRIDLNASL
>gnl_Poptr_v3.0_Potri.007G067300.1
MAAEVSSLVRLFSGYKDDRNAGSEPGGAKSTALITRDLLGGATLETESLELDLDLQVPSGWEKRLDLKSGKVYLQRCNPSNSPSSSSDYRHQTNQTVAKLQDLNFPPSPSKTTLNLFDEGNLELKLVASPSSSSYRSVCTLDSVKSALERAERELGRKRSASLWKSSMSPPYSSSSSCIREIQEGGNDEKLGAPSPAAAGCPGCLSYVLIMKNNPKCPRCNSAVPMPMVKKPRIDLNISI
>gnl_Poptr_v3.0_Potri.005G096800.1
MAAEVSSLVRLLSGYTDDRNVVSEPGGAKSTTLITRDLLGGGGGGGDSVESESQELDLDLQVPSGWEKRLDLKSGKVYLQRCNSSSSPSSSSDYRNQTNQTVAKLQDLNFPPSPSKITLNLFDEGNLELNFVSSPMSSNYQSVCTLDRVKSALERAEKEPGRKQSSSLWKSSSSPPYSSSSSSVRDIQEEENEEKLLEASPVAAGCPGCLSYVLITKINPRCPRCNSVVLMPTVKKPMIDLNISI
>gnl_Poptr_v3.0_Potri.001G446500.1
RCNSASSPLPSLNNTKHHKQRTTQESEVQDSKSPPLRFLEESCLELKLVPSSHCESVCTHDKVKSALQRAERETMTKKRSPPPPPPPPTPPASDIKEDEISTTFSSTGIFAAACLGCLLICNFTVPSPLVTKKPRMDLNASL
>gnl_Poptr_v3.0_Potri.001G444800.1
MFLQSTEKVYSQRCNSVSSSLPSLNITKHHHKQRTTQESEVQDSKSPPLRERPPPTPPASDIKEDEISTTFSSTGVFAAACPGCLLYVITLKTNPKCPSCNFTVPSPLVTKKPRIDLNASL
>gnl_Poptr_v3.0_Potri.001G444900.1
MTKKRSPPPPPTPPASDIKEDELSTTFSSTGVFAAACPGCLLYVITLKTNPKCPTCNFSTVPSPLVTKKHRIDLNASL
>gnl_Poptr_v3.0_Potri.001G446800.1
RVKDRRLGMAADVSSMVNSSSNSEILITKDLLGGFSKVSNKDLDLELQVTKTWDVPLNLKSAGKVYSQRCNSVSSPLPSLNNTKHHKQRTTQESEVQDSNSPPLKFLEESCLELKLVPSSHFESVCTLDKVKSALQRAEKETMTKKRSPPPTPPASDIKEDEISTPFSSTGIFAAACPGCLLYVITLKKNPKCPSCNFTVPSPLVTKKPRINLNASL
>gnl_Poptr_v3.0_Potri.001G445500.1
MQSAGKVYSQRCNSVSSPLPSLNNTKHHKQRTTQESEVQDSNSPPLRFLEESCLELKLVPSSHFESVCTLDKVKSALQRAEKETMTKKRSPPPPTPPSIDIKEDEISTTFSSTGVFAAACPGCLLYVITLKKNPKCPSCNFTVPSPLVTKKPRIDLNASL
>gnl_Prupe_v2.1_Prupe.4G136500.1
MAADVSSLFRVLNGYSDDQHLSLGSDSSGEKSTALITRDLLGGGSSSKLANESQELDLDLQVPNGWEKRLDLKSGKVYLQRCSAPNSLSISDQRDQTNPTVPKMQDLNFPPSSSSKIPLSLFDDTSTSLELKLVPSSPPSCNYQSLCTLDKVKSALERAEKEPIKRRSSSMWKSSLSSSPSYSSSSSSIKETQEEESEEKLFASPFAAGCPGCLSYVLIMRNNPKCPRCNSVVPLPMMKKPRLDLNRST
>gnl_Solly_v2.4_Solyc07g066570.2.1
MAAEVSFVVRIMKGSSDSSSSPALITKDLLGGCRSLDSKELDLDLQVPCGWEKRLDLKSGKVYLQRSLQQKTIGKLQDLNFPPTSKLFDEPNLDLKLLPSSPSYQSVCTLEKVKSALEKETTRKRSISSSNSSSSGKEDTEEHTSNSFAAGCPSCLLYVLIAKDHPKCPRCHTIVPLPLPIKKPRIDLNI
>gnl_Sorbi_v3.1_Sobic.001G146100.1
MAAEALGFMARGANGGRAAELVTRDFLGGCAGSDDARDAASARNDAVPGWVSQQKHACPATPRDLNLFPVAAAAASTKPCAVTTAPAPAPAPSAAASASAGGATTTYHSVCTIEKVKTALERFERGKQQQSPHPHQQQHSGAGASPSSSSVTTSSVKRRGGGGDSSGGGVEQGDGCDSPSGGAGGGGMVAAACPRCFLYVLISRSDPRCPRCESHVPAPPAPAPAVSKKPRIDLNVGYLGT
>gnl_Sorbi_v3.1_Sobic.006G216900.2
MPINSALLWGSIFIDLPVPGLRGPHVCQGGGPAAAVRQSARANQRQRGVAIAADDRRSIEKGIPGGGSPPGMMAADVSSVARLLRGEAGKKGGPEIVTMDLLGGCGGGGAAEDEVVDLEVTVPAGWERRLDLLSGKTFLTPRHPSVQGGHQDLNLPPPAAVAAPAAPTTNSAAVCTLDMVRSALERAAAGRTTASPATSTSSASTSSSSSSAGKRNRSPQPASPAMRAAACPSCLTYVLIAEEDPRCPRCSARVPPLRGKKSAAAAEGSGKKPRIDLNAAAEEME
>gnl_Spipo_v2_Spipo8G0022400
MEGGGDLNAAESTITSQRSFEETSLVMVDDRRESDVSSLVRLLARYDKENGGGVVTAAGSKKERHLDLEDRDRLPEFLRRPNSSLQDLNLPPPPPPTTAMTTTTTPNVVDRISSALDLKLHTLAPPPAEYQSVCTLEKRRPTEDCDGDSTSSPPGLEGGGAANMMAAGCPSCLLYVLISLSKPRCPRCNSAVPLPLPAARKKQRIDLNALSSAATATTSAPLRTVKFF
>gnl_Stras_v2.0_SGA_v2.0_scaffold49T18186
MIWMYNDGKVYLQRCNSSPSSSSTSEPKPDLNFPPKSSKPTTLSLFDDASLDLGLVGPLHATSSPSNYQSVCTLDKVKLALERAEKEIVVRKRSISVSKSKSKSKSKSSSATRSTSSSSVDLDREQKSTASFAAGCPSCLLYVLVSRSNPKCPRCNNEVPLPGSVKKPRIDLNMSI
>gnl_Stras_v2.0_SGA_v2.0_scaffold239T44036
MAADVSSLMRVMNGGDSNESATATKSTSPITRDLLGGCCTLDSKELDLDLQVPCGWEKRLDLKSGKVYLQRCNSSNSSSSTSDPKPRPPAVPSKFQDLNFPPTSSKPTTLALFDDASLDLKLVAPPLSATSASNYQSVCTLDKVKSALERAEKETFVRKRSISMSKSKSKSTSPTRSTSSSSVDLERDDEERSTASIAAGCPGCLLYVLISRGNPKCPRCNNEVPLPGSVKKPKIDLNMSI
>gnl_Theca_v1.1_Thecc1EG029293t1
MAADVSSSLVRVLNGHIEEQPQIHAGNSDILITKDLLGSLSKAATKEIDLEFKPGKAQTQRCSSPKSPLSAPASSSSSDGKSKNQLPNSFQDSQFQDLNFPPVNFFEDTSLDLKLQSSTPSRYQSVCTLDKVKYALERAEKETMKKRSSSPPPSSLPATSSSTPGMFAAACPGCLLYVIASNTNPRCPRCNSIVPSALAVKKPRIDLNASF
>gnl_Theca_v1.1_Thecc1EG032952t1
MAADVSSLHRVLSGYKDDLTVGNESSGAKSTALITKDLLGVGGGGGSALNMKNNDQSQELDLDLQVPSGWEKRLDLKSGKVYLQRCNSSNSSSSSDGTKHQINQTVPKLQDLNFPPSPSKSLLNLFDESSLELKLVSSSPSSSSPSNYQSVCTLDKVKFALERAEKEPPVVKKRSSSLWKSSLSPSYSSSSSSLRDSQEGEGEDKLLASPVAAGCPGCLSYVLIMKNSPKCPRCNTLVPMPAAKKLRIDLNISI
>gnl_Utrgi_v4.1_Scf00567.g19546.t1
MASSQRTPVFKADQPESPCNVFPRVRTPYSCSTHVEQDSLIKFHAATSYKLRITHYSTPSAIAFASARVSTSALTPAVRRPLPRILCSMAADVSSIAVLMNGIDANESAGSAVPITRDLLGSCCLIESKDLDLDLQLRVPRGWEKRLDLKSGKLYLQRNSKSLPTSPAAEKFHDVNSPPTSFKPRMNLFDDSGLELNLVSSSSPSSLNHHSVCTLDKVKSALERAEKETASRKRASSPSPSTASPESFAAGCPNCLMYVLISTSNPICPRCSTRLPLPFGAKKPRIDLNISI
>gnl_Utrgi_v4.1_Scf00055.g5836.t1
MPADANVTSSTMNGAAAAAREPGKSTIAMNRDFLGGGCCTRESEVVDLDLRVPYGWEKRLDMKSGKVYLQRSRNTTNFCYSTAGDPPGTPSGKLQDLNFPPKPSRTHQTLNLFDDGSLDLTLITSSSWNYQSVCTLDKVKSALEREEKEAARKRSESKSSSSSARDAYGVEDGKYTTAAAACPGCFLYVLISKSNPRCPRCDCQVPFPVPLKRPRVDLNSL
>gnl_Utrgi_v4.1_Scf00206.g12533.t1
MAAVMNGGDSVEAGKPTALTTRDLLGGCCALDSKELDLDSKVPAGWEKRLDLKSGRVYIQRREVCNSSTSGSDTTGDHRSSPARYFQDLNFPSEAKSTVLDDGALDLKLFSATPLVAVRGASSSVCTLDKVKSALEIAERGTAWRKRSLSMSVSKSSSTSSSSVKDTGSDIDQEEKSGSASATPTFAAGCPSCLLYVLVSRSNPKCPRCNCDIRMPHQSAGKKPRIDLNMSI
>gnl_Utrgi_v4.1_Scf00222.g13037.t1
MAAVMNGGDSVESGKPAALITRDLLGGCCPLDSKELDLDLKVPAGWEKRLDLKSGKVYIQRREVSISSSSASDNTAELGASPGDTVQDLNFPPAAKSTGLDDGALDLKLFSSTPFFAVRGASSSVCTLDKVKSALEMAERETSGRKRSLSMSVSKSSSTSSSSVKDSCGDTDQEQKSASAAFAAGCPSCLLYVLVSRSNPKCPRCNSDIRVPQKNPGKRPRIDLNMSI
>gnl_Utrgi_v4.1_Scf00164.g11213.t1
MAAEVSSQVRMTGAAAAARESGDSAVPITRDFLGGGCCAHDSEDLDLDLEVPCGWEKRLDLKLRGYLNAADLAVLMMQSGKVYLQRWHESSNSYFSTTGEPPGAASEKLQALSSPQRKACKQQTLNLFHDGSLDLTLTASNYQSVCTLDKVKSALERAEKETLRKRAVTKPSSPGGQEEKSNSPMAVAAGCPGCLLYVLISKSNPRCPRCNTQVPFPVAPKRPRLDLNASFF
>gnl_Utrgi_v4.1_Scf00023.g3099.t1
MAADVSSIVRLMNAVDANESAKSTTAPITRDLLGGGCTLDSQELDLDLQVPCGWEKRLDLKSGKVYLQRCCNPTAKFQDLNFPPTSSKPTLNLFNESSLDLKLQSSVSPPPSSNYQSVCTLDKVKSALERAERKNLGKRAASSRSPSPLGSNSSSSLGSGDAEEDEEEKLTSPASLAAGCPSCLMYVLVSKSKPRCPRCHNQVPIPAAAVKKPRIDLNISI
>gnl_Vitvi_Genoscope.12X_GSVIVT01036804001
MAADVTSVVRILGGYKDDPAVGSESGNSTVLITRDLLGGGGGGLSSKLDSQELDLDLKVPDGWEKRLDLKSGKVYLQRCNSPMSSSSSSQNKHHPTNETVPTLQDLNFPPNPKPTLNLFEDTNLDLKLVPSSFNYPSVCTLDKVKSALERAERSTIKKRSSSMSKSSSLYFTAGCPGCLLYVLISKNNPKCPRCNSVVPTPATTKKPRIDLNISI
>gnl_Vitvi_Genoscope.12X_GSVIVT01038001001
MAAEVGTLLRILNARKEEKLRNEATVLITRDLLGSCSKAASADLDLDLQVPTGWEKRLDLKSGKVYVQRCKSPSPKSWSEEPALRDLNVPPLNLLEDSCLELKLLPSSHYQSVCTLDKVKSALERAEKEASKKRSSPPMSLSSSLTTREEGDDEEEKQSWSLSSTSTSPASSSGMFAAGCPVCLLYVMTYRKNPKCPRCDSIVPSPSAFKKPRIDLNASF
>FraveV4A2_3g15360.t1
MAAEVSSLFRVLSGYNDDQQHLSMGSESSGDKSTALITRDLLGGGSSSSSKLSNESQELDLDLQVPNGWEKRLDLKSGKVYLQRSSAVSISDHQSHRNPTVPMMQDLNLNFPPSPSSKTPLKLFDDTSTSLELKLVSSSSSPPPQQPSPCNFQSLCTLDKVKSALERAEREPIKKRATSLWKSSLSSSPSYASSSSSIKETQEEDSEFSSPFAAGCPGCLSYVLIMRNNPKCPRCNSVIPMPMSKKSRIDLNRTN
>Maldo_HF_11346
MAAEVSSLFRVLSGYSDDQHLSVGSGSSGEKSTALITRDLLGGSGSSPSTLPNDSQELDLDLQVPNGWEKRLDLKSGKVYLQRCSAQNSHSISYQNNQTNPTVPKMQDLNFPPSPSSKIPLNLFDDTSSNLDLKLVSSSPPPSCSNQSLCTLDKVKSALERAEKEPIKRRSSSMLKSSSPTYSSSSSSIKETEEADSEDKQYASPFAAGCPGCLSYVLIMRNNPKCPRCNSVVPLPTVKKPRIDLNRSN
>Maldo_HF_22859
MAADVSSLFRVLSGYSDDQLLSVGSDSSGEKSTALITRDLLGGSGSSSSKLPNDSQELDLDLQVPNGWEKRLDLKVALNSDFMTFNSVSFTNLTDISGKVYLQRCSAQNSHSNSDQKSQTNRTVPKMQDLNFPPSASSKIPLNLFDETSTNLDLKLVSSSPPPSCNYQSLCTLDKVKSALERAEKEPIKRRSSSMLKSSMSSSPTYSSSSSPIKETQEEDSEDKQFASPFAAGCPGCLSYVLIMRNNPKCPRCNSVVPLPTVKKPRIDLNRSN
>Malba_005619
MAAEVSSLFRVLSGYSDDQHLSVGSGSSGEKSTALITRDLLGGGGSSSSTLPNDSQELDLDLQVPNGWEKRLDLKSGKVYLQRCSAQNSHSISYQNNQSNPTVPKMQDLNFPPSPSSKIPLNLFDDTSSNLDLKLVSSSPPPSCSNQSLCTLDKVKSALERAEKEPIKRRSSSMLKSSSPTYSSSSSSIKETEEADSEDKQYASPFAAGCPGCLSYVLIMRNNPKCPRCNSVVPLPTVKKPRIDLNRSN
>Malba_025912
MAADVSSLFRVLSGYSDDQHLSVGSDSSGEKSTALITRDLLGGSGSSSSKLPNDSQELDLDLQVPNGWEKRLDLKSGKVYLQRCSAQNSHSNSDQKSQTNRTVPKMQDLNFPPSASSKIPLNLFDETSTNLDLKLVSSSPPPSCNYQSLCTLDKVKSALERAEKEPIKRRSSSMLKSSMSSSPTYSSSSSPIKETQEEDSEDKQFASPFAAGCPGCLSYVLIMRNNPKCPRCNSVVPLPTVKKPRIDLNRSN
>Malsi_05g021840
MAAEVSSLFRVLSGYSDDQHLSVGSGSSGEKSTALITRDLLGGSGSSPSTLPNDSQELDLDLQVPNGWEKRLDLKSGKVYLQRCSAQNSHSISYQNNQTNPTVPKMQDLNFPPSPSSKIPLNLFDDTSTNLDLKLVSSSPPPSCSNQSLCTLDKVKSALERAEKEPIKRRSSSMLKSSSPTYSSSSSSIKETEEADSEDKQYASPFAAGCPGCLSYVLIMRNNPKCPRCNSVVPLPTVKKPRIDLNRSN
>Malsi_10g020440
MAADVSSLFRVLSGYSDDQHLSVGSDSSGEKSTALITRDLLGGSGSSSSKLPNDSQELDLDLQVPNGWEKRLDLKSGKVYLQRCSAQNSHSNSDQKSQTNRTVPKMQDLNFPPSASSKIPLNLFDETSTNLDLKLVSSSPPPSCNYQSLCTLDKVKSALERAEKEPIKRRSSSMLKSSMSSSPTYSSSSSPIKETQEEDSEDKQFASPFAAGCPGCLSYVLIMRNNPKCPRCNSVVPLPTVKKPRIDLNRSN
>Malsy_05g020540
MAAEVSSLFRVLSGYSDDQHLSVGSGSSGEKSTALITRDLLGGSGSSPSTLPNDSQELDLDLQVPNGWEKRLDLKSGKVYLQRCSAQNSHSISYQNNQTNPTVPKMQDLNFPPSPSSKIPLNLFDDTSTNLDLKLVSSSPPPSCSNQSLCTLDKVKSALERAEKEPIKRRSSSMLKSSSPTYSSSSSSIKETEEADSEDKQYASPFAAGCPGCLSYVLIMRNNPKCPRCNSVVPLPTVKKPRIDLNRSN
>Malsy_10g019420
MAADVSSLFRVLSGYSDDQHLSVGSDSSGEKSTALITRDLLGGSGSSSSKLPNDSQELDLDLQVPNGWEKRLDLKSGKVYLQRCSAQNSHSNSDQKSQTNRTVPKMQDLNFPPSASSKIPLNLFDETSTNLDLKLVSSSPPPSCNYQSLCTLDKVKSALERAEKEPIKRRSSSMLKSSMSSSPTYSSSSSPIKETQEEDSEDKQFASPFAAGCPGCLSYVLIMRNNPKCPRCNSVVPLPTVKKPRIDLNRSN
>Maldo_GDDH_05G1223700
FLLSLSLKKKKRLCESPVMAAEVSSLFRVLSGYSDDQHLSVGSGSSGEKSTALITRDLLGGSGSSPSTLPNDSQELDLDLQVPNGWEKRLDLKSGKVYLQRCSAQNSHSISYQNNQTNPTVPKMQDLNFPPSPSSKIPLNLFDDTSSNLDLKLVSSSPPPSCSNQSLCTLDKVKSALERAEKEPIKRRSSSMLKSSSPTYSSSSSSIKETEEADSEDKQYASPFAAGCPGCLSYVLIMRNNPKCPRCNSVVPLPTVKKPRIDLNRSN
>Maldo_GDDH_10G1205200
FSLSLPHKTKLCKAPVMAADVSSLFRVLSGYSDDQHLSVGSDSSGEKSTALITRDLLGGSGSSSSKLPNDSQELDLDLQVPNGWEKRLDLKSGKVYLQRCSAQNSHSNSDQKSQTNRTVPKMQDLNFPPSASSKIPLNLFDETSTNLDLKLVSSSPPPSCNYQSLCTLDKVKSALERAEKEPIKRRSSSMLKSSMSSSPTYSSSSSPIKETQEEDSEDKQFASPFAAGCPGCLSYVLIMRNNPKCPRCNSVVPLPTVKKPRIDLNRSN
>Maldo_Gala_05g019820
MAAEVSSLFRVLSGYSDDQHLSVGSGSSGEKSTALITRDLLGGSGSSPSTLPNDSQELDLDLQVPNGWEKRLDLKSGKVYLQRCSAQNSHSISYQNNQTNPTVPKMQDLNFPPSPSSKIPLNLFDDTSSNLDLKLVSSSPPPSCSNQSLCTLDKVKSALERAEKEPIKRRSSSMLKSSSPTYSSSSSSIKETEEADSEDKQYASPFAAGCPGCLSYVLIMRNNPKCPRCNSVVPLPTVKKPRIDLNRSN
>Maldo_Gala_05g020520
MAAEVSSLFRVLSGYSDDQHLSVGSGSSGEKSTALITRDLLGGSGSSPSTLPNDSQELDLDLQVPNGWEKRLDLKSGKVYLQRCSAQNSHSISYQNNQTNPTVPKMQDLNFPPSPSSKIPLNLFDDTSTNLDLKLVSSSPPPSCSNQSLCTLDKVKSALERAEKEPIKRRSSSMLKSSSPTYSSSSSSIKETEEADSEDKQYASPFAAGCPGCLSYVLIMRNNPKCPRCNSVVPLPTVKKPRIDLNRSN
>Maldo_Gala_10g019710
MAADVSSLFRVLSGYSDDQHLSVGSDSSGEKSTALITRDLLGGSGSSSSKLPNDSQELDLDLQVPNGWEKRLDLKSGKVYLQRCSAQNSHSNSDQKSQTNRTVPKMQDLNFPPSASSKIPLNLFDETSTNLDLKLVSSSPPPSCNYQSLCTLDKVKSALERAEKEPIKRRSSSMLKSSMSSSPTYSSSSSPIKETQEEDSEDKQFASPFAAGCPGCLSYVLIMRNNPKCPRCNSVVPLPTVKKPRIDLNRSN
>Pyrco_DAP_Chr10v0.1_25192.1
MAADVSSLFRVLSGYSDDQHLSVGSDSSGEESTALITRDLLGGSGSSSSKLPNDSQELDLDLQVPNGWEKRLDLKVALNSDFMTFNSVSLMNLTDIVWKVYLQRCSAQNSHSNSDQKSQTNRTVPKMQDLNFPPSASSKIPLNLFDETSTNLDLKLVSSSPPPSCNYQSLCTLDKVKSALERAEKEPIKRRSSSMLKSSMSSSPTYSSSSSPIKETQEEDSDSEDKQFASPFAAGCPGCLSYVLTMRNNPKCPRCNSVVPLPTVKKPRIDLNRSN
>Pyrco_DAP_Chr5v0.1_12400.1
MAAEVSSLFRVLSGYSDDQHLSVGSGSSGEKSTALITRDLLGGSGSSPSTLPNDSQELDLDLQVPNGWEKRLDLKIALNSGFMTFNSVSFTSLTDISGKVYLQRCSAQNSYSISYQNDQTNPTVPKMQDLNFPPSPSSKIPLNLFDDTSTNLDLKLVSSSSPPPSCSNQGLCTLDKVKSALERAEKEPIKRRSSSMLKSSSPTYSSSSSSIKETQEEDSEDKQFASPFAAGCPGCLSYVLIMRHNPKCPRCNSVVPLPTVKKPRIDLNRSN
>Pyrco_DAP_Chr5v0.1_12407.1
MAAEVSSLFRVLSGYSDDQHLSVGSGSSGEKSTALITRDLLGGSGSSPSTLPNDSQELDLDLQVPNGWEKRLDLKSGKVYLQRCSAQNSHSISYQNDQTNPTVPKMQDLNFPPSPSSKIPLNLFDDTSTNLDLKLVSSSPPPPCSNQGLCTLDKVKSALERAEKEPIKRRSSSMLKSSSPTYSSSSSSIKETQEEDSEDKQFASPFAAGCPGCLSYVLIMRNNPKCPRCNSVVPLPTVKKPRIDLNRSN
>Pyrco_BP1_027314.1
MAADVSSLFRVLSGYSDDQHLSVGSDSSGEESTALITRDLLGGSGSSSSKLPNDSHELDLDLQVPNGWEKRLDLKVALNSDFMTFNSVSLMNLTDIVWKVYLQRCSAQNSHSNSDQKSQTNRTVPKMQDLNFPPSASSKIPLNLFDETSTNLDLKLVSSSPPPSCNYQSLCTLDKVKSALERAEKEPIKRRSSSMLKSSMSSSPTYSSSSSPIKETQEEDSDSEDKQFASPFAAGCPGCLSYASEKLT
>Pyrco_BP1_029063.1
MAAEVSSLFRVLSGYSDDQHLSVGSGSSGEKSTALITRDLLGGSGSSPSTLPNDSQELDLDLQVPNGWEKRLDLKIALNSGFMTFNSVSFTSLTDIVWKVYLQRCSAQNSHSISYQNDQTNPTVPKMQDLNFPPSPSSKIPLNLFDDTSTNLDLKLVSSSPPPSCSNQGLCTLDKVKSALERAEKEPIKRRSSSMLKSSSPTYSSSSSSIKETQEEDSEDKQFASPFAAGCPGCLSYVLIMRNNPKCPRCNSVVPLPTVKKPRIDLNRSN
>Pyrco_BP_DH_05g20660
MAAEVSSLFRVLSGYSDDQHLSAGSGSSGEKSTALITRDLLGGSGSSPSTLPNDSQELDLDLQVPNGWEKRLDLKSGKVYLQRCSAQNSHSISYQNDQTNPTVPKMQDLNFPPSPSSKIPLNLFDDTSTNLDLKLVSSSPPPSCSNQGLCTLDKVKSALERAEKEPIKRRSSSMLKSSSPTYSSSSSSIKETQEEDSEDKQFASPFAAGCPGCLSYVLIMRNNPKCPRCNSVVPLPTVKKPRIDLNRSN
>Pyrco_BP_DH_10g17570
MPTITLVISNIFFKYYITGYIYLLPYTVGLYKIPKTPSFLSLSPPQKTKLCKAPVMAADVSSLFRVLSGYSDDQHLSVGSDSSGEESTALITRDLLGGSGSSSSKLPNDSQELDLDLQVPNGWEKRLDLKSGKVYLQRCSAQNSHSNSDQKSQTNRTVPKMQDLNFPPSASSKIPLNLFDETSTNLDLKLVSSSPPPSCNYQSLCTLDKVKSALERAEKEPIKRRSSSMLKSSMSSSPTYSSSSSPIKETQEEDSDSEDKQFASPFAAGCPGCLSYVLTMRNNPKCPRCNSVVPLPTVKKPRIDLNRSN
>Pruav_sc0001583.1_g230.1.mk
MAADVSSLFRVLSGYSDDQHLSLGSDSSGEKSTALITRDLLGGGSSSKLANESQELDLDLQVPNGWEKRLDLKSGKVYLQRCSAPNSLSISDQXXXXXXXNLRSEEPNQSNSSKDARFKFPSIILLKSPIKSL
>Pyrusco10g010690.1
MAADVSSLFRVLSGYSDDQHLSVGSDSSGEESTALITRDLLGGSGSSSSKLPNDSQELDLDLQVPNGWEKRLDLKSGKVYLQRCSAQNSHSNSDQKSQTNRTVPKMQDLNFPPSASSKIPLNLFDETSTNLDLKLVSSSPPPSCNYQSLCTLDKVKSALERAEKEPIKRRSSSMLKSSMSSSPTYSSSSSPIKETQEEDSDSEDKQFASPFAAGCPGCLSYVLTMRNNPKCPRCNSVVPLPTVKKPRIDLNRSN
>Pyrbe_004753
MAADVSSLFRVLSGYSDDQHLSVGSDSSGEESTALITRDLLGGSGSSSSKLPNDSQELDLDLQVPSGWEKRLDLKSGKVYLQRCSAQNSHSNSDQKSQTNRTVPKMQDLNFPPSASSKIPLNLFDETSTNLDLKLVSSSPPPSCNYQSLCTLDKVKSALERAEKEPIKRRSSSMLKSSMSSSPTYSSSSSPIKETQEEDSDSEDKQFASPFAAGCPGCLSYVLTMRNNPKCPRCNSVVPLPTVKKPRIDLNRSN
>Pyrbe_043114
MAAEVSSLFRVLSGCSDDQHLSVGSGSSGEKSTALITRDLLGGSGSSPSTLPNDSQELDLDLQVPNGWEKRLDLKSGKVYLQRCSAQNSHSISYQNNQTNPTVPKMQDLNFPPSPSSKIPLNLFDDTSTNLDLKLVSSSPPPSCSNHGLCTLDKVKSALERAEKEPIKRRSSSMLKSSSPTYSSSSSSIKETQEEDSEDKQFASPFAAGCPGCLSYVLIMRNNPKCPRCNSVVPVPTVKKPRIDLNRSN
>Pyrpy_N_05g1918.1
MAAEVSSLFRVLSGCSDDQHLSVGSGSSGEKSTALITRDLLGGSGSSPSTLPNDSQELDLDLQVPNGWEKRLDLKVGQFPHLGHSGKVYLQRCSAQNSHSISYQNNQTNPTVPKMQDLNFPPSPSSKIPLNLFDDTSTNLDLKLVSSSPPPSCSNQGLCTLDKVKSALERAEKEPIKRRSSSMLKSSSPTYSSSSSSIKETQEEDSEDKQFASPFAAGCPGCLSYVLIMRNNPKCPRCNSVVPLPTVKKPRIDLNRSN
>Pyrpy_N_10g0950.1
MAADVSSLFRVLSGYSDDQHLSVGSDSSGEESTALITRDLLGGSGSSSSKLPNDSQELDLDLQVPNGWEKRLDLKSGKVYLQRCSAQNSHSNSDQKSQTNRTVPKMQDLNFPPSASSKIPLNLFDETSTNLDLKLVSSSPPPSCNYQSLCTLDKVKSALERAEKEPIKRRSSSMLKSSMSSSPTYSSSSSPIKETQEEDSDSEDKQFASPFAAGCPGCLSYVLTMRNNPKCPRCNSVVPLPTVKKPRIDLNRSN
>Rosch_v2.0_Chr5g0025801
MAAEVSSLFRVLSGYNDDQQHLSMGSESSGEKSTALITRDLLGGGSSSCSKLSNESQELDLDLQVPNGYEKRLDLKSGKVYLQRSSVVSVPDHQSHTNPTVPKMQDLNFPPSPSSKTPLNLFDDTSASLELKLVSSSSSPPPPQPSSCNFQSLCTLDKVKSALERAEREPIKKRATSLWKSSLSSSPSYSSSSSSIKETQEEDSEFSSPFAAGCPGCLSYVLIMRNNPKCPRCNSLIPLPMTKKARIDLNRTN
>Rubch_LG03.1469
MYGWFPFTAYWEWCCEAMGFRDGVMVTNLFEGDPGPFLSRSADLVWIPARPTLAAVSGVDAGVSRWVLVLPPSRWLMWVDSLRAAASLWPRLWPSITHLTSSFDVASQHLPRCLSLVAFEGFCFWFGCGKLVFFSRLGCLFRPDLGATCFQQVATQTWALETFDEVLPPSSVIAPPSLKPPDPASTYGPPPIPTITGTTRQPLPPWNWSPPLIPAPLSCIRPNESSGEKSTALITRDLLGGSSSSSQLSNESQELDLDLQVPNGWEKRLDLKSGKVYLQRSSALSISDHQNQTNPTVSKMQDLNFPPSPSLKTPLNLFDDTSASLDLKLVSSSSSPPPPPQPSSCNFQSLCTLDKVKSALERAEREPIKKRATSLWKSSLSSSPSYSSSSSSIKETQEEDSEFSSPFAAGCPGCLSYVLIMRNNPKCPRCSSVIPLPMMKKARIDLNIMN
>Ruboc_03_G05430
MAAEVSSLFRVLRGYNDDQQHLSVGSESSGEKSTALITRDLLGGSSSSSKLSNESQELDLDLQVPNGWEKRLDLKSGKVYLQRSSALSISDHQNQTNPTVSKMQDLNFPPSPSSKTPLNLFDDSSASLELKLVSSSSSPPPPPQPSSCNFQSLCTLDKVKSALERAEREPIKKRATSLWKSSLSSSPSYSSSSSSIKETQEEDSEFSSPFAAGCPGCLSYFDDSIADDEESSDRSQHNELRGRRFLDEFRSSISRNRLSFFRSCGAGSAAWNIQILMSFHSNV
