# Supplementary material for: Transcriptomics of long‐term, low oxygen storage coupled with ethylene signaling interference suggests neofunctionalization of hypoxia response pathways in apple ( Malus domestica )
Source: Plant Direct. 2024 Dec 20;8(12):e70025. doi: 10.1002/pld3.70025 (PMC11660084; doi:10.1002/pld3.70025)
Supplement: Supplementary file 2 — Data S2: Homologs of all 606 hypoxia response genes identified in this study across 42 representative species of land plants). [file PLD3-8-e70025-s004.gz › 01-integratedGeneFamilies_dir/165.fna]

>gnl_Ambtr_v1.0_evm_27.model.AmTr_v1.0_scaffold00154.48
ATGATAAGAGATTCAAGATTGAAAGCTTCAGTGACAAAGCAAGAAGATGGAATTGATGATGGCAATAAGAATAAGGGATCGTCTAGCTCAAAGCCATGGTCAGGGCCTAGGGATCCTCGAATAGTGCGTGTCTCGCGTACTTTTGGTGGAAAAGATAGACATAGTAAAGTTAGTACAATTAAAGGATTGAGAGATAGGCGTGTGAGGCTTTCGGTTCCAACTGCTATCCAATTATATGATCTACAAGAGAGGCTTGGTTTCAATCAACCTAGCAAAGTTGTGGACTGGTTACTTGCAGCTGCTCGACATGAAATTGATGAACTCCCCCCACTCCAATTCGAACAAGCAAACTTTCACAATGATCCTTCACCTCAACTTATTTTTCAAGAAATCACCAAACCTCTAGCCTCTTCTAATTCTGCTTCAGATAGTTTGGTTGGTTTCAAGGACACCGGAGCTTGTTCCTTAAGCTTGTTCTCTAGCAACAAAAATGTAACGAGCAGTGATGCTACAATTGGAGGCGACCAAACAAACTTACAGAGAACTTCAACTTGGAATTTAGACTCGTTGAGAGAAAAGTCGAGTGTCATGCCAAGAGATAAGGACCTTGGAAAGAGCAGTTCAAGCAAAACATATGACCATGAATATCAAGAGAACATTCATACCCATGGATCACATGTGTTGGCTTACAATCCAGTCCCTACACCCAATCAATCTTCCTTCTCAAGCGTACTAAACAATATGATGCCAGGTACTTCATACTACCATTGGGAACATACAAATCCTGCTCTCTCTAATGCAGGAAGCCATGGATATCCATCCCAAGCAATAGAAACTCATAATTCTAATACTGTGTCCTTACCTCCATCCTTATCTCTAGTTTCTATGCTACAGCCTAATATTCGTCAAATTTCGGCAACACCATCGCAATTGGCCACCTACTTCGGTGCCCCATTAGATCTTGCTTCTAAACAACTCAGCCACCCTCAATTATTGAGTATGAATTCTCAACATATGAATCCGAACTCCCTAGGTCCACCTGTATATGCCATTAGTCCAACCATGAGACCATTTCAAGTGAACTTTGCCAATTACCATAATCCTCATCAACGAGATTATGACAATCAATCAAATACATTAGCTAAGGAGACTGCTTCTTCCAGTAATGACCAACTTGCAGATTCTTCTTCGATTGGTTTGCGTGGATCAAATGAGCAACATTTGATG
>gnl_Ambtr_v1.0_evm_27.model.AmTr_v1.0_scaffold00029.440
CCGGAAAACTCATCAGAAAACCAGAGGCGAAGGCTGAGCTTTCAGTCGAGAGGAGGCAGAGGTGAGATAGTGGAAGTCGAAGGCGGTCATATAGTGAGAGCCATAGGTTGGAAAGATCGGCACAGCAAGGTCTGTACAGTGAAAGGGCCGAGAGATAGGTGTGTCCGCCTCACTGCTCATACAGCTATTCAGTTCTATGATGTTCAAGATTGGCGTGGTTATGATAGGCCGAGCAAAGCAGTGGATTGGCTCATTAACAAGGCAAAACCAGCCATTGATGAGCTAAAAAAGAGGACCCATGGCCAAAGCTCGAGCCATGGAAATGCCCCATGTCCTTTTGGGGAGGTTGATTTGGGTGGTGCACCTCATAAGAGGTCTGCT
>gnl_Ambtr_v1.0_evm_27.model.AmTr_v1.0_scaffold00092.72
ATGGAGCCTGACGACGCACTCATCGCCCAAGTTTCAAAGCGACCCAAGACCTCAAATGGCCTCTTCTCCAAACCAGTAGCTTCGAAATCAAAGACCAAAAAACCAGGCCATGACCATGGAGCCACACAGGAAGAAGAAGACGCCGAAGAAGAAGAAGAAGAGGAAGAAACCAAGGCGAGCAAGCAAGCTTTCAGCCATGGCGGCTGGCCCCATCACCTCCACACATCAAGGATCATTAGGGTTTCTAGGCAATCGGGGGGTAAAGACCGCCATAGCAAGGTGATGACTGCAAAAGGTTTAAGGGACCGCAGGGTTAGGCTCTCAGTCTCCACAGCTATTCAATTCTATGACCTGCAAGATAGGCTCAACTATGATCAACCGAGCAAAGCAGTTGAATGGTTGCTTAAAGCTGCATCAGACGCCATATCAGAGCTTCCATCTCTGCAAGGCTCGTTCCCCGATAAACCCAGCAAGCCTGAATCATCCGAGCCTGTGTCCGACCCTAGGTCCGAGCCTGAGGCCGAGCCTCAAGGCCTGAACCCACTGACTGGTTCAGGCTGTTGCAGCAGCACCTCCGAGACCAGCAGGGGCTCGGTTTTATCCCTTTCTCGCTCAGACCTGAGGGTGAAAGCTAGACAGAGAGCGAAGGAGAGAACCGCGAAAGAGAAAAGTAGAGCTTCGGTGCAAAACCTAAGCCTAAATGCAGAGGCCCATGATAACAGTGGAACCAGCAAAAGCAATAACAATAGCAGCAACAACAACAACGGCTCATTTACTGATCTTTTGCTTGATGGGAACCCAAGCTCCATCTCTGCAACCCACCAGCAAAACCCTAGCTTTATGCAGAAGCTCCACCATGAATACCTGAACTCATACATGAGCGGCCCCACCATGCTCAACTCAAGCCTGATCCACCCCCACAGACCTCAAAACCCCAATTCTTCATCTTGCCTGATCACAACAACCCAAACCCAGTCGACCCATCTCACCAATCCCTCTCTCTCTCCTCCAAACTCCATGACCATGGCTCAATTCCACCAAAACCCCACCAACTCAAGCGGTTTCTTGGGGGTGGATAACCAGGAGTTGCAGAGTTTCTCATTTGTGCAAGACCATATGGCACCTGTGACCTCGAACGATTACAACTTCTCGATGCCCAGTTTATCATCATCTGGGTATCATAGGGGGACCCTTCAGTCCAATTCTTCTCCATTTACCCACCTCCACTTTCAAAGGTTCTCTCCTTCTGAGAACTCGAACACGAATGTGCCTTTCTTTATCGGGACTTCGGCAGCTGCTGCTGCCGTGGCAGCTGTGGCAGCGAGCGTAGATAATCAGTATCAGGCGGGCTTGGATGCTCGGCTTCAGCTTTGTTATGGTGATGGATACAGGCATTCATCTGATCTCAAAGGGAAGGGAAAGAGA
>gnl_Ambtr_v1.0_evm_27.model.AmTr_v1.0_scaffold00007.18
ATGTTGAGCTCTCTTGCACTTTGCTGCGTCTCCGCCCTTGCTGTAGAAGCTCATCTCTGGTTAACCCATGAAGTAATTAACAACCCAAATCTGGAAGGGGAAAGAGACCCAAATCTCAACCAGAGGAAACCACCTCTGAATCTCCCCCCTTTCTTTCAACCCCCCCTCTCTCAAACTCATCACCATTACCAAACCCCATGGCTCTCTCCTTTCCCTAACAATGCTCAAACTTCTGGCCAAACATCACTGGGGAACCAGCCAGAAAACTCATCCGAAAACCAGAGGCAAAGGCTGAGCTTTCAGTCGAGAGGAGGCGGAGGTGAGATAATAGAGGTCGAAGGCGGTCATATACTGAGAGCCACAGGTCGGAAAGATCGGCACAGCAAGGTCTGTACAGCAAAAGGGCCAAGAGATAGGCGTGTCCGCCTCGCTGCTCATACAGCTATTCAGTTCTATGATGTTCAAGATCGGCTTGGTTACGATAGGCCGAGTAAAGCAGTGGATTGGCTCATTAACAAGGCAAAACCAGCCATTGATGAGCTCAAAAAGAGGACCCATGGCCAAAGCTCGAGCCATGGAAATGCCCCATGTCCTTTTGGGGAGGTTGATTTGGGTGGTGCACCTCATAAGAGGTCTGCTTCATTGTTGAATGATCAGACTCAGCTGCCATTTTCGAGCTCTGGTGCTGAAGTGCCGCAGTTGGATTTTTTGCCACCAAACCAGAGGCCATTTTTGGAACAGGGAATTCAGCAAGGTTGGGCTCAAATGGAGGTGGGTTCGAGTTTTATGAGTGGTTTTCATGGAGTTTCGAGTTCGTTTCCAGAGGGAGGAACCCTTCAGTCCAGTAGTGCAGAGAGCTACCTCGGGTTGATATCGCCTGTTGGATTTGTGCCGGGGGTGTATCCAGGGTTTCGAATTCCTGCGAGGTTTAGAGGTGATGAGGAACAGGATGATGCCAAGCTATCAGATCCTCCATCTACATTTGCGCACCAT
>gnl_Ambtr_v1.0_evm_27.model.AmTr_v1.0_scaffold00119.112
ATGTTGAGCTTTCTTGCACTTTGGTGCATCTCCGCCGTTGCCATAGAAGCTCATCTCTGGGGAAAGAGACCCAAATCTCAACCAGAGGAAACCACCTCTGAATCTCCCCCCTTTCTTTCAACCCCTCTCTCTCAAACTCAACATCATTACCAAACCCCATGGCTCTCTCCTTTCCCTAACAATGCTCAAACTTATGGGGCAATATCACTGGGGAACCAGCCGCAAAACTCATCGGAAAATCAGAGGCAAAGGCTGAGCTTTCAGTCAATAGGAGGCAGAGGTGAGATAGTGAAAGTCGAAGGCGGTCATATAGTGAGAGCCATAGGTCGGAAAGATCAGCACAGCAAGGTCAGTACAGCAAAAGGGCCGAGAGATAGGTGTGTCCGCCTCGCTGCTCATACGGCTATTCAGTTCTATGATGTTCAAGATCGGCTTGGTTATGATAGGCCGAGTAAAGCAATGGATTGGCTCATTAACAAGGCAAAACCAGCCATTGATGAGCTCAAAAAGAGGACCCATAAGAGGTCTGCTTCATTGTTGAATGCAAATTCAAAGCACTGTAATAGTAAACCAGCGCAAGACTCAGAGACACCATTAAAGCAACTTCAAAGCTCCATCAAACCAAAATCAAACCATTTTTTCACTGAGATT
>gnl_Ambtr_v1.0_evm_27.model.AmTr_v1.0_scaffold00021.111
ATGGGAGAGAGAAGAGGAGGGAACACAGTAGGAGAGATCGTGGAGGTTGAAGGGGGCCACATTGTTCGATCGACTGGTCGAAAAGATCGACACAGTAAGGTTTGCACGGCAAAGGGACCACGAGATCGAAGGGTTAGGCTCTCTGCTCACACTGCAATCCAATTCTATGATGTTCAAGATAGGCTTGGCTATGATAGGCCCAGTAAAGCAGTGGATTGGCTCATCAAGAAGGCCAAACCAGCCATTGATGAGCTTGCTGAGCTCCCTGCTTGGCAGCCCACCGCAGCCAACCTCCAAAACCCACACAACAAAGAAGTTGCAGAGCCATCTGTAACCAAAACCAGAGCCAGGTCGAGCTCGAGTCCAAAAACCATCACCCAAAACCTCTCTCATTCCCATTCTACTAGTATTGCTGCCCAATCAAACCCACCTTCCAGTTTCTTGCTCCCTCCTATGGAGACCGAAACCATGAAACCCTTTTCTTCCTCTGCTTCTTCTTCATCAGTTGGGTTCTTGAACCAGGTCCAAAACTACCCACCTGATCTTCTCTCTAGAAGCAACAGCCAGGAACTTCGTCTCTCTCTACAATCCCTTCATGACCCCCATCACCAGCAAATGCACCCAATCCTTATTCAACCACCGGCTCAGAACCCGGCTTTACAAGCTGGAATTTTCCGATTCTCCAATGAAAATCCACTTCCAATTCATGGAGAACAGGGCTTGTTCTGGTCAGAACAGCACCACCCGGAGTTTGGGGCTGCTCGGTTTCAGAGAGTGGTGGCTTGGAATTCAGACCCATCATCATCTTCTTCTTCATCTATTGGGTTTGTGAATTCAAGAGATGTGTTTAACAGTAACCAGTCACCAATTATACCGAGCTTTGGTCACCATAGCTCCTTCACCAAACAGAGGGGACCCCTTCAGTCCAGTCACTATCTCCCTATTCGCGCCAGAGAGTTGCCTCCTGTGAACAACCAGATGGCTTCAGATATGCCTATGGTGTCATCGGGTTTTTCTTCTGGTGGGTTCTCTGGTTTCAGGATCCCAGCGCGAATTCAGGGTGAAGAAGAGGAGCATGACGGTGTTACTGAAACGTCGGCTGCTGCCTCGACTTCTCGCCACCCT
>gnl_Ambtr_v1.0_evm_27.model.AmTr_v1.0_scaffold00133.18
CTGGAAAACCAGAGGCGAAGGCTGAGCTTTCAGTCGAGAGGAGGCGAACGTGAGATAGTGGAAGTCGAAGGCGGTCATATAGTGAGAGCCATAGGTCGGAAAGATGGGCACAGCAAGGTCTGTACAGTGTGTTGGCCGAGAGATAGGTGTGTCCGCCTCGCTGCTCATACAGCTATTCAGTTCTATGATGTTCAAGATCGACTTGGTTATGATAGGCCGAGTAAAGCAATGGATTGGTTCATTAACAAGGCAAAACCAGCCATTGATGAGCTCAAAAAGAGGACCCATGGCCAAAGCTCGAGCCATGGAAATGCCCCGTCCTTTTGGGGAGAT
>gnl_Ambtr_v1.0_evm_27.model.AmTr_v1.0_scaffold00224.2
ATGGAAAACATTTTCGTACATCTCAATTTGATGAACAATTTCTCGGTATCTCCTGAGTTGTGGAAGATGTTTGGCGGCATTAAACTTCAAAAAAGCAGGCCTGAAAGCCAACATTGTTCGATCAGCTCGGTATGGTTTGCACAGAGGTTTAGGCTGTCTGCTCACACTGCAATCAAATTTTATGATCTTCAAGTTAGCCTGGGCTACAATAGGTTCAGTAAAGGAGTGGATTGGCTCATCACGAGGGCCAAATCTGCCATTGATGAGCTGGCTGAGCTCCCTACTTGGCAACCCACTACAGTTAAACCTCCAAAACCCACAACAGGGACATCTCTAACCAAAACCAGAGCCAGTTTGAGCTCAAGCTTGAAACCCATTACCCAAAACCTCTCTCATTCTCATTCCAGTATTGCTGCCCAATCAAACCCACCTTCCAGTTTCTTGCTTCCACCAATGGAGACCGAGTCA
>gnl_Ambtr_v1.0_evm_27.model.AmTr_v1.0_scaffold00357.2
ATGGTTTGCACTGCTAAGGGACTGAGAGATCAGAGGTTTAGGCTCTCTGCTCACACTGCAATCGAATTTTATGATCTTCAAGTTAGCCTGGGCTACAATAGGTCCAGTAAAGGAGTGGATTGGCTCATCACGAGGGCCAACTCTGCCATTGATGAGCTGGCTAAGCCCCCTACTTGGCAACCCACTACAGTCAAACCTCCAAAACCCACAACAGGGGAG
>gnl_Aquco_v3.1_Aqcoe4G007100.1
ATGGAAATGGAAGAGATTCAACAACAATCACATAATTCTTGTAAAATGTCTAGAGTTGGTGGTAATAACATTAGAAATGATTCTACTCCAATAACTACTAGTAATCTTATAAGAGGGGTAAGAAGAGATAATAATAATAATAATAATCAATATCAACAACAAGATGATCAAGATGATTTGGAAGATGGAGTAGAAGATCGTGAAAAGGCGATTGCTGTAACGGAAAGTAATCGACTTCGAGCTTGGCATTCTTCAAGAATTTTTAGGGTTTCAAGAGCTTCTGGTGGGAAAGATAGACATAGCAAAGTTTTAACAGCAAAGGGGCTTAGAGATCGAAGAGTTCGGCTTTCGGTTTCTACGGCTATTCAGTTTTATGATTTGCAAGATCGTTTGGGGTATGATCAACCAAGTAAAGCCGTAGAATGGTTGATTAAAGCTGCTGCTGATGCTATTGCTGAGCTTCCTTCATTGGACAGTAAGTTTCCTGAGACACCAACACAACCAAGTGATGAAGAAAAGAGATCTGAAGCTCGATTCGAAGAAAATGATCCAACATTTCCGCAACATAATGCTTGTAGTAGTACTTCTGAGACGAGTAAAGGGTCGGTTTTATCGTTATCAAGATCTGAAATTCGAGTAAAAGCTCGAGAAAGAGCAAGGGAAAGAGCTGCAAAAGATAAGGATAAAGATCAACAAATTGATGATACTCATGTTGGTCATCAACAAAATTCCCAAAATTCATCTTTCACTGAACTTCTCACTGCCAGTAACCAAAGATCAACTCAAAATCACAACCCCTCTCCGGCATTTTTCCTTAAACAAGCTAGGCATTCACCTCCTACATCAATGGACTACTTCTCTCCAGTGTTATTTGGATCGGCATCTTCGTCTAGAAACCAATTTTCTTCTGGATTTTCAACTCAATCTCACTTTGGAGTTGGTCAGCCTACTCATACAATGACAATGCCACCATCATTTAATGTCACAAATGAGCATCATCATCATCACCACCACCATCATCCTGAGCTTCAACAGTTTTCATTCTTGCCCGATCATCTCATACCGGACACACCCGAAGCTGTGACAGATACCGATTACAACCTCAATTTCAGCATCTCTTCTGGTCTTGCTGGTTATAATAGGGGGACCCTTCAGTCCAATTCACCATCGTCTCAATTACAACCACACCTACAAAGGTTTTCTTCCCCTGCAGATGGATCAACCATGCCGTTTTACATTGGTGGTAATGCCAATGCCGCGTCTTCTAATGCTACACCACCAGAAAATCATTTCCCAGCTGCTGGATTTGATGGAAGATTACATCTGTATTATGGTGATGGGAGTAGTAGGCATTCAGACTCAAAGAAAGAGAAACAC
>gnl_Aquco_v3.1_Aqcoe1G240000.1
ATGGAAGACACTCAGCATCCCCAACAACAAACTACTTCAAGATTGGGATTGTTAAAGAGCAGTGTAGGTGGAGGAGAGATTGTGGAAGTTCAAGGAGGCCACATTGTTCGATCTACCGGAAGAAAAGATCGACACAGCAAAGTCTGCACCGCAAAGGGTCCAAGAGATCGAAGAGTTCGACTTTCAGCTCATACAGCTATCCAGTTTTACGATGTTCAAGACCGCCTTGGCTACGATCGACCAAGCAAAGCTGTCGATTGGCTTATCAAGAAGGCAAAGGCTGCTATCGATGAGCTTGCAGAGCTCCCTCCATGGCGTCCTACTGCCACTAATACTTCCAATGCTGGGCAATCCTCGGAACAAGGCCAAGAAGAGGAGAATCAGAATCAGGTCGATGCTTTTGGTAGTTCTAGTAAGAGACCAATGGAAGTTGAACAAGATGCTTCTGGTTATGGCTTCCAGCAGCAACATTTGAACAATAATCCTAGTAGCAGTTCTGGTTTCCTTCCACCTTCTTTAGATTCCGATGCCATTGCTGACACCATTAAGTCTTTCTTTCCCATTGCTGCTGCTACATCATCATCTTCAATCCATTTTCAAAATTACCCTCCTGACTTACTCTCAAGAACAAGTAGTCACACTCAAGATCTTCGCCTTTCACTTCAATCATTTCATGACCCAATGCTCCTTCATCATCAATCCCACCACCATTCCAATCCTACTCCATCTGCTCAACAAACCCTTTTCTCTAGCTCATCTCCACTGCCCTTTGATGCATCGGCTAGTTGGTCTGACCAGCAGCACCCAGAGATGGGGCGGTTTCAGAGAATGATTGCTTGGAATGCTGGTACAGATACTGGCAGTGGAGATGCAGGAGGAGGTGGTGGAGGTGGAGGAGGATTTGTCTTCAATTCGCCGCAGCCACCACAATCATTTCTCAGCCAAAATCCATTTTTACAACAGAGGGGACCCCTTCAGTCCAGTAACTCACCTCAATTCCGTGCTTGGACAGACCCGTCCATTACCGGTGCGAATCATAATCAAATGCAATCTGTTAATCAATCATCAATATCTGGCATTGGATTTGCCTCTGGTGGTTTTTCAGGGTTTCGTATTCCAGCACGAATTCAAGGTGAAGAGGAGCATGATGCAGCTTCTAATAAGCCGCCGTCTGCTTCTCGCCAT
>gnl_Aquco_v3.1_Aqcoe3G395500.1
ATGTTCACTTCAAATGAATTTGCTGTTGAGAATAATCTGTTTTTCCAGTTTTCTCCAACTTTTCATGAGGACCGTCTTTACCAGTTCTTGTCTCAACAACAACAATCACTGGAAAAACTGAAACTTTCAAGAAGTGTTGAAGAAACCATGATTAACAAGGCAGTTTCAAACACCATCAACAATATTAATGCTGGGTCTTTCAAGAAGGTTAATGGCATGAGTGGAAGAATCCTAAAGAAGAGATCTGGCAAGAAAGATCGTCATAGCAAGATAGTTACTGCTCAAGGCACTAGGGACAGGAGAATGAGACTCTCCCTTGAAATCGCTCGCAAGTTCTTTGATCTGCAAGACATCCTTGGTTTTGATAAGGCAAGTAAAACTGTTGAATGGTTGCTGGGGAAGTCAGAAGAAGCAATTAATGAGCTCCGTAAAGGGTGCACTGGTGAAACCAAAAGCACAGTATCTTCTACTTCTGAATGTGATGTAGTGTCAGAAATTGATGAGAGGCAGAAAGGCTTAACTAAAGTTGATGAGAAGCAATCTATAGATGGCATTGTTTTGAGAGAGAAAACGACAACTAAAATGTTGAGCAGAACTACATGTCATATCCTTGCAAAAGACTCAAGGGTGAAGGCAAGAGCAAGAGCAAGAGAGAGGACACTTGAGAAGATGAGCAGATTGGACAAATCAAAAAAGTTCCCTGCTGAGCAAGTAAGCCCCCATAATTTGAACCAATTGAAGTGTTTGAGTTCTTTTGAAAGGGTTGATACATCAAATCGGTTTCACAGTAATGCCATGAAATCATCGTCCGAGGTATTGGCTGAGCTTGAAGTACCTGCTTCTCATTCCCCAAAGCATCAAGGTCCTAACAGGTCTTTCTTGATGATTAACAGTACTGTTTGTGGCCCATCTTATGGATTCAACAATCAAAACAACTTTGCAACATCGCAAGGCGTAAGTTTCAGCAACAACAATCTACCTAATTTCCCAGAAAACTGGGGTGTACTCGATCTCTCTAAACTGCACTCAAGCTACCATGGCAATCCATCAATAGGTAATCTTCAAGACCCTATAAGTAGCTCAATTTTCTTAACCACATCGGATGTTCGTTTCCCTTCTCAATTTGTGGCATCAATCAATTCTGGAAAACCTTGGGATTCC
>gnl_Aquco_v3.1_Aqcoe3G370100.1
ATGATCAACAATTCGAAGGAGAAGGGGGTCTCAGCGAAGCAAGAAGGTAAAGCCAGTGACAGCAAGCTTACTAAAGGACCATCTAGTTCAAGGTCACAGTGGTCAGGATTAAAAGATCCACGGGTTGTACGTGTGTCGCGTTCTTTTGGAGGAAAAGATAGACACAGCAAAGTTTGCACAATAAGAGGATTGAGAGACCGACGTGTCAGGCTTTCTGTACCTACTGCTATTCAATTGTATGATCTTCAAGATAGGCTTGGGCTGAATCAACCTAGCAAAGTTGTCGATTGGCTGCTTAATGTTGCTAAACAGGAAATTGATGAACTTCCTCCACTGCCAATCTCACCAGGAAATTTTAGTCAGTTTACTCAAGCTATGATAGGCTCTCATGATCAAGTGAGTGGATTCCAATCTTCCCTTGCTTCTCTTGTCGATGTAAATTTAGATTTAGAGAAGGAAGACCGGTCTCACTCTTTACTATCTAGTAGAGGGGGTTTTAAGATCAATGACATTAACCCTGGAGAAGATCAGACCACGAGATCTGCATTCTGGAATTTAAATGCTCCTTTGAGGTCTGAAGAAGTTACAAGAGAGAACATTCCTGTGAAAAGCAATTGGATGAAAAGAAATGATCAAGATAGTCAAGGAGGTTTCGAAGTTCACAATGCAGAAGGTTCATCGCAGAATCCTCTTCCTAGAGCTACCAACAACACTTCGTTCTCGGGGTTGTTTAACAATGTCATGCCACCATATAATTCCTACTACCATTGGGACCCTTCAAACTTATCCTTATCACACCTAGGGAGCCATGGCCTTTCAATTCAAACTGATCAAGATCCTCACAACTTTAATGTTGTACCTCAATTGTCTCTACCACCTTCTTCTCAGCTATTATTATGTCCATCTGGGACTTCACCATCTTTCTTCTCTCCTTATGTTACGACTCAAGCAGATGGCAATCCAAGACAAACTAGCAACCATCTTCAAATGCTGAGCTCTAGTTCACCAAATTTCATTGGCAATTCCCTCACACCTAATGTTTACTCACTAAGCCAACCAGTTGCTAGACCTCTTCAATTAGGTCTAACTCCAAATTTTCAATCCCCTCAAGAGCACAATGCAAGTCAATCAAACAAGGGAAATAGTACTGGCCGCTCTTGCTTTCCAACTGATTCTAAGTCAACATTTGGA
>gnl_Aquco_v3.1_Aqcoe3G048600.1
ATGGTGGTGTCGGTGTCACCATCCATTAACGTCACATATCAAATGACTCGCATGTTCAATCGCCCTATATTTCCACCCTCTCCATCCTTCTTTGACTCAACAGATGAAGACATTCATTTCTTCCATCAACAACACCACCACCATCATCATCATCCCCACTTGCTTTTACCTCATTTTTTGGAAAACCAACAGTTACCACTCTTGACTAGAGACACCTCAACCGAAAGAATAGAAACTCATCCCCAAATCAATAGAGAAACCAACATGAATAAATATAATTATGATCGCGGTGGCAGTGGCAGTGGCAGTGGCGGTGGTAATGGTGGTGGTGGTGAGAGTGAGTCTATCATTGTTGGGAACAAGAAAAATTCTAACTTATGTGAGAAAAACCCTCGAAGAAGATCAATAAAGAAAGATCGTCATACTAAAATTGTCACCGCCCAAGGTCCTAGAGATCGTAGAATGAGGCTCTCACTCGATATTGCCCGCAGGTTCTTTATGGTTCAAGACATGCTTGGTTTTGATAAAGCTAGTAAAACAGTCGAATGGCTACTAACAAAGTCAAAGGAAGCAATCAAGGAGCTGTCTAGAAGTGTATCGCATCAGTCAAAGCTTAGCTGCACCGGAAGTGTGAAGAGTGTATCATCTGCTTCTGAGTGTGAAGTGGTATCTGGGATTGATTACATGACCACTGATGAATATCTTCAGCAAGTGAACATGTCCAGTGAGAAATCCTCAGGAGGCGTAGTAAAAGAACGAAGAACTAAACAAACACGTAAAGCTACATTCAATCCCCTTGCAAAAGAATCAAGGGCAAAGGCAAGAGCAAGGGCAAGGGAGAGGACTATAGAGAAGATTTGGAGTAGATCTCAGCATTGTCCAGAGGTAAGACATCATAAACTGCATAAAATTAGATCATCATCAACTTCTTTTGAAATCGGTGAAGAATCAGGTTCCCAAAGCCATGATGACTTGAAGTCTTCAATGGATGTAGCAACTGAGACAGAACCAAGCTCTCATTCAATAGACTGTCAAGGTTCCATCCAAGATATTGTCGATGAATCTTTTGCAGTCACCAATAAGGCAAGCTCACCTTCGATTTTCGATTACCACCACGATATGGAAATTTCACAAGTTTTAGCTCCCAACAACAATAGCTTCCCCAATTTTTCAGGCAATACTTGGGATATTGATTCGTCCGGAACAGGTTCTAGCTATTCGTTTATTATGAACATGAATTTGTCACCAGGTAACCTCCATGATCACATAATAACTATATCCAATTCTGCAGGCCTTGGGAGTCCTACAACAATCCAAGTCTATTCCACTGTTAATAATAACATCCCCAATCCTCCGTTTCTATCAAGTGTATCTTATTTCGAATCGAATTCTCTCATGTTTCTAAGTGCGCATTACACTTTTTCCTTTTCAGTCATGAAATAT
>gnl_Arath_TAIR10_AT2G31070.1
ATGGGACTTAAAGGATATAGCGTCGGAGAAGGAGGAGGAGAGATAGTTGAGGTTCAAGGCGGTCACATAATCCGAGCCACTGGACGCAAAGACCGTCATAGCAAAGTGTTCACATCAAAGGGTCCACGTGACCGGCGCGTGAGACTCTCAGCTCACACGGCGATTCAATTCTACGATGTGCAAGACCGGTTAGGTTATGACCGGCCTAGCAAAGCCGTTGATTGGCTCATCAAGAAAGCCAAAACCGCTATTGATAAGCTTGAACTCGGGGAGACTACTACTACTACTACTCGTCAAGAACCGGTGAATACTAAACCGGAATCTCCCACTTTGGTTTTCCAAAGAGAGAACAATGACCAAACGCAGTTCGTGGCGGCCAATCTTGATCCTGAAGACGCAATGAAAACGTTTTTCCCGGCGACGACAACAACAAACGGTGGTGGTGGTACAAACATCAATTTCCAAAACTACCCTCATCAGGATGACAACAACATGGTCTCAAGAACAACAACACCACCACCAAACCTTAGCCAAGATCTTGGTCTCTCTCTTCACCCATTTCAAGGGAACAACAACACAGTCGTAGTTCCCGAGACCAACAATTTCACCACGACTCATTTCGACACGTTCGGGAGAATCTCTGGATGGAATCATCACGACTTAACTATGACGTCATCATCCTCATCAGAACATCAACAACAAGAACAAGAAGAAAGGAGTAATGGTGGTTTCATGGTGAATCATCATCCTCACCATCATCATCATCAACCGTCGATGATGACATTGCTTAATAGTCAGCAACAACAAGTGTTTCTTGGTGGCCAACAACAACAACAACAAAGGGGTACCCTTCAGTCCAGTTTATTCCCTCATTCGTTTCGTTCTTGGGATCATCATCAAACGACGTCGGATCATCATCATCATCAGAATCAAGCTTCTTCGATGTTTGCTTCATCATCACAGTATGGTTCTCATGGGATGATGATGATGCAAGGCCTTAGTTTCCCCAACACTACAAGACTACTCCACGGAGAAGAAGCTACTCAACCAAACTCTTCTTCTTCTCCTCCAAACTCACACCTC
>gnl_Arath_TAIR10_AT4G18390.1
ATGATTGGAGATCTAATGAAGAATAACAACAATGGCGACGTTGTGGATAACGAAGTGAACAACCGGTTAAGCCGGTGGCATCACAATTCTTCCCGGATAATTAGGGTTTCACGAGCTTCCGGTGGTAAAGATCGACACAGCAAAGTCTTGACTTCTAAAGGACCACGTGACCGTCGTGTCCGGTTATCAGTCTCCACCGCTCTTCAATTCTATGATCTTCAAGATCGGTTAGGTTATGATCAACCTAGCAAAGCTGTTGAATGGTTAATCAAAGCTGCTGAAGATTCAATCTCTGAGCTTCCTTCACTCAACAACACTCATTTTCCGACCGATGACGAGAATCACCAGAATCAGACATTAACAACAGTTGCTGCTAATTCCTTGTCTAAATCTGCTTGTAGTAGCAATTCAGACACGAGCAAGAACTCTTCTGGTTTGTCTTTATCAAGATCGGAGCTTAGAGATAAAGCTAGAGAGAGGGCTAGAGAGAGAACAGCTAAAGAGACCAAGGAAAGAGATCATAACCACACTTCGTTTACGGATTTGTTAAATTCCGGTTCAGATCCGGTTAACTCAAACCGGCAATGGATGGCTTCAGCTCCTTCTTCATCTCCAATGGAGTATTTCAGTTCGGGTTTAATTCTCGGGTCGGGTCAACAAACCCATTTCCCTATTTCAACAAATTCTCATCCTTTCTCATCAATCTCCGATCATCATCATCATCATCCTCATCATCAGCATCAAGAGTTTTCATTCGTTCCCGACCATTTGATATCACCGGCAGAATCCAACGGCGGAGCATTCAATCTTGATTTTAATATGTCAACACCCTCCGGCGCCGGAGCTGCCGTCTCCGCCGCATCAGGTGGTGGCTTCAGTGGTTTCAACAGGGGGACCCTTCAGTCCAATTCAACAAATCAGCATCAGTCATTCCTCGCTAATCTACAGAGGTTTCCAACATCAGAAAGTGGAGGAGGTCCACAGTTCTTATTCGGTGCACTGCCTGCAGAGAATCACCACCACAATCACCAGTTTCAGCTTTACTATGAAAATGGATGCAGAAACTCATCAGAACATAAGGGTAAAGGCAAGAAC
>gnl_Arath_TAIR10_AT1G67260.1
ATGTCGTCTTCCACCAATGACTACAACGATGGTAATAACAATGGAGTGTACCCTCTCTCTCTTTACCTTTCTTCACTCTCTGGCCATCAAGACATCATTCATAATCCCTACAACCATCAGTTAAAAGCATCTCCGGGCCATATGGTATCAGCAGTTCCTGAATCTCTGATCGATTACATGGCGTTTAAGTCAAATAATGTTGTGAATCAACAAGGCTTTGAGTTTCCTGAGGTGTCAAAGGAAATCAAGAAGGTGGTGAAGAAGGACCGACATAGCAAGATTCAAACGGCACAAGGGATTAGAGACAGGAGGGTTAGGCTTTCTATTGGGATTGCTCGCCAATTCTTTGATCTTCAGGATATGTTGGGGTTTGATAAAGCTAGTAAAACGTTAGACTGGCTGCTCAAGAAGTCAAGAAAAGCCATCAAAGAGGTCGTACAAGCAAAAAACCTCAACAATGATGATGAAGATTTTGGAAACATTGGAGGCGATGTAGAACAAGAAGAGGAGAAGGAGGAGGATGACAATGGCGATAAGAGCTTCGTGTATGGTTTGAGCCCCGGGTACGGTGAAGAAGAAGTGGTATGTGAGGCCACGAAGGCAGGGATAAGAAAGAAGAAGAGTGAGTTGAGAAACATCTCATCAAAGGGGCTAGGAGCCAAAGCTAGAGGAAAAGCAAAGGAGCGAACAAAAGAGATGATGGCCTATGATAATCCAGAGACTGCCTCTGATATTACACAATCTGAAATCATGGACCCATTCAAGAGGTCTATAGTCTTCAATGAAGGAGAAGATATGACACACCTTTTCTACAAGGAACCAATCGAGGAGTTTGATAATCAAGAATCTATCTTAACCAATATGACTCTACCAACGAAGATGGGTCAAAGTTACAATCAAAATAATGGGATACTTATGTTGGTAGATCAGAGTTCTAGCAGCAACTATAATACATTTCTGCCTCAAAATTTGGATTATAGTTATGATCAAAACCCTTTTCATGACCAAACCTTATATGTAGTCACCGACAAAAATTTCCCCAAAGGTAAAGTTTGGATTCAAGACTCTTTTGTAAAC
>gnl_Arath_TAIR10_AT1G68800.1
ATGTTTCCTTCTCTAGATACCAATGGCTATGACCTCTTTGATCCCTTCATTCCCCATCAAACAACCATGTTTCCTTCTTTCATTACTCACATTCAAAGCCCTAATTCTCACCATCACTACTCTTCGCCTTCTTTTCCTTTCTCTTCCGATTTTCTTGAGAGTTTTGATGAATCCTTCTTGATAAACCAATTCTTGTTACAGCAGCAAGATGTAGCAGCAAATGTTGTTGAATCTCCTTGGAAATTTTGCAAGAAGCTTGAGCTTAAGAAGAAGAATGAGAAGTGTGTTGATGGAAGCACCTCACAAGAGGTTCAATGGAGAAGGACGGTCAAAAAAAGGGACAGGCATAGTAAGATCTGCACGGCTCAAGGTCCTAGAGACCGGAGGATGAGGCTGTCTCTTCAGATTGCTCGCAAGTTTTTCGATCTTCAAGACATGTTGGGTTTCGACAAGGCGAGCAAGACGATTGAATGGCTTTTCTCCAAATCAAAGACTTCCATCAAACAACTTAAAGAAAGAGTGGCTGCATCGGAAGGAGGAGGAAAGGATGAACATCTCCAGGTTGATGAAAAGGAAAAGGATGAGACACTGAAGTTGAGAGTCTCAAAGAGAAGAACAAAGACTATGGAGAGCTCTTTTAAGACTAAAGAGTCGAGAGAGAGAGCTAGAAAGCGAGCAAGAGAGAGAACAATGGCAAAGATGAAGATGAGATTATTTGAGACCTCGGAAACAATTTCAGATCCTCATCAAGAAACTAGAGAGATCAAGATAACCAATGGTGTACAATTACTAGAAAAGGAAAATAAAGAACAAGAATGGAGTAATACTAATGATGTTCACATGGTAGAGTATCAAATGGATTCTGTGAGCATCATAGAGAAGTTTCTTGGACTAACCAGTGACTCTAGCTCCTCTTCCATTTTTGGTGACTCCGAGGAATGTTACACAAGTCTTAGTTCAGTAAGAGGAATGTCGACACCAAGGGAACACAACACAACTTCAATAGCAACGGTGGATGAGGAGAAAAGCCCCATATCATCTTTCTCTCTATATGATTATCTCTGCTAC
>gnl_Arath_TAIR10_AT1G30210.1
ATGGAGGTTGACGAAGACATTGAGTTACAAAAACATCAAGAACAACAAAGCAGAAAGCTACAAAGATTCTCAGAGGACAACACTGGACTAATGAGGAATTGGAACAATCCATCGTCTCGTATCATTAGGGTTTCACGAGCTTCTGGTGGCAAAGATAGACATAGCAAAGTGTTAACATCAAAAGGTTTAAGAGATCGAAGAATACGTCTCTCAGTTGCTACAGCAATCCAGTTCTATGATCTTCAAGATCGTCTTGGATTTGATCAGCCAAGTAAAGCTGTTGAATGGTTAATCAATGCAGCTTCTGATTCAATCACTGATCTTCCTTTGCTTAACACAAATTTTGATCATCTTGATCAGAATCAGAATCAGACCAAATCTGCTTGTAGTAGTGGAACATCTGAGAGTTCGCTGTTGTCGTTATCAAGAACAGAGATTCGTGGGAAAGCAAGAGAGAGAGCTAGAGAAAGAACAGCTAAAGACAGAGATAAAGATTTGCAGAATGCTCATAGCTCATTCACTCAGCTTCTCACTGGTGGTTTTGACCAACAACCGAGTAACCGGAATTGGACCGGTGGTTCTGATTGCTTTAACCCGGTTCAGCTGCAAATACCAAACTCTTCCTCTCAAGAGCCAATGAATCACCCATTCTCCTTTGTACCTGATTACAACTTTGGAATCTCTTCTTCTTCTTCTGCCATTAATGGTGGTTACAGTAGTAGGGGGACCCTTCAGTCCAATTCACAATCTCTCTTTCTGAATAACAACAACAACATTACTCAAAGGTCATCGATTTCTTCGTCTTCTTCTTCCTCTTCTCCAATGGATAGTCAAAGCATTTCCTTTTTCATGGCTACACCTCCACCTCTTGACCACCATAACCACCAGCTTCCGGAGACTTTTGATGGTCGGCTATATCTTTATTACGGCGAAGGAAACCGGAGCTCTGATGACAAGGCAAAGGAAAGGAGA
>gnl_Arath_TAIR10_AT1G53230.1
ATGGCACCAGATAACGACCATTTCTTAGATTCTCCGTCGCCGCCTCTTCTAGAGATGAGACACCACCAATCAGCGACGGAGAACGGTGGTGGTTGCGGCGAGATTGTGGAGGTACAAGGAGGTCACATTGTTCGGTCAACAGGAAGAAAAGACAGACATAGTAAAGTATGTACAGCGAAAGGACCACGTGACCGGCGCGTGAGACTCTCAGCTCCGACGGCGATTCAATTCTACGATGTTCAAGATAGACTTGGTTTTGATCGACCAAGTAAAGCTGTTGATTGGCTTATTACTAAAGCTAAATCCGCCATTGATGATCTTGCTCAGCTTCCTCCTTGGAACCCCGCCGATACTCTTCGTCAACACGCCGCCGCTGCTGCTAACGCTAAACCCAGAAAAACCAAAACTTTAATTTCTCCGCCACCGCCACAACCGGAAGAAACAGAGCATCATCGAATCGGAGAAGAAGAAGATAACGAATCGAGTTTTCTTCCGGCGTCAATGGATTCTGATTCGATAGCTGACACTATAAAGTCGTTTTTTCCGGTAGCTTCAACGCAACAGAGCTATCATCATCAGCCACCGTCACGAGGCAATACACAGAACCAAGATCTTCTTCGTCTCTCGCTTCAATCTTTCCAAAATGGTCCACCTTTTCCTAATCAAACAGAACCTGCTCTGTTCTCCGGCCAGAGCAATAATCAGTTAGCGTTTGACTCATCGACGGCAAGCTGGGAACAGAGTCATCAGTCACCGGAATTTGGAAAGATACAGAGACTAGTGTCATGGAACAACGTCGGAGCAGCTGAATCCGCCGGAAGTACCGGAGGATTTGTGTTTGCTTCTCCGTCGTCGTTGCATCCAGTTTATAGCCAAAGTCAGCTTTTATCACAGAGGGGTCCCCTTCAGTCCATTAACACACCTATGATTCGTGCTTGGTTTGATCCTCACCATCATCATCATCATCATCAGCAGTCCATGACCACTGACGATCTCCACCATCATCATCCCTACCATATCCCTCCCGGGATTCACCAATCTGCTATTCCAGGCATTGCATTTGCTTCAAGTGGTGAATTCTCCGGTTTTCGTATACCAGCACGGTTTCAAGGCGAACAAGAGGAGCACGGCGGCGACAACAAGCCGTCCTCTGCTTCATCCGATTCTCGCCAT
>gnl_Arath_TAIR10_AT3G02150.2
ATGAATATCGTCTCTTGGAAAGATGCAAACGACGAAGTTGCAGGCGGCGCTACGACAAGACGTGAAAGAGAAGTAAAAGAGGATCAAGAAGAAACCGAAGTCAGAGCCACCAGTGGCAAAACCGTAATTAAAAAGCAGCCTACATCGATCTCTTCTTCTTCTTCTTCGTGGATGAAATCCAAGGATCCGAGGATTGTTAGGGTTTCACGCGCCTTTGGAGGCAAAGACCGTCACAGCAAAGTGTGTACGTTACGTGGACTACGTGACAGACGCGTGAGATTATCAGTCCCAACGGCTATTCAGCTCTACGATCTTCAAGAACGGCTCGGTGTTGACCAGCCTAGCAAAGCCGTTGACTGGTTGCTTGATGCAGCTAAAGAGGAGATCGACGAGCTACCTCCGTTACCTATCTCGCCGGAAAATTTCAGCATCTTCAACCATCATCAGTCCTTCTTGAATCTTGGTCAACGGCCCGGTCAAGATCCGACCCAACTCGGGTTTAAAATCAATGGATGTGTACAAAAGTCTACTACTACTAGCCGCGAAGAAAACGATAGAGAGAAAGGAGAAAACGATGTCGTTTACACAAACAATCATCATGTTGGGTCTTATGGAACTTATCACAACCTGGAACATCATCATCATCATCACCAACATTTGAGTTTACAGGCAGATTATCATAGTCATCAACTACATAGTCTTGTCCCATTTCCATCACAAATTTTGGTATGTCCAATGACGACATCACCAACAACTACAACTATACAATCTTTGTTTCCATCATCATCGTCAGCTGGTTCAGGGACTATGGAGACATTAGATCCGAGGCAAATGGTAAGCCATTTTCAAATGCCATTAATGGGTAATTCTTCATCTTCGTCTTCCCAAAACATTTCGACATTATATTCGTTGTTACATGGTAGTAGTAGCAACAATGGTGGTAGAGACATTGATAATCGGATGTCGTCGGTCCAATTCAACCGAACTAATAGCACTACAACGGCTAACATGTCGAGGCATCTAGGCTCGGAGCGTTGTACAAGTAGAGGAAGTGATCACCATATG
>gnl_Arath_TAIR10_AT3G18550.1
ATGAACAACAACATTTTCAGTACTACTACCACCATCAATGACGACTACATGTTATTCCCTTATAATGACCATTATTCCTCACAACCATTGCTCCCTTTTAGCCCTTCTTCTTCCATTAACGACATCTTGATTCACTCCACCTCTAACACATCAAACAATCATCTTGACCATCATCATCAATTCCAACAACCTTCTCCTTTTTCTCACTTCGAATTTGCCCCGGACTGCGCCCTCCTCACCTCTTTCCACCCAGAAAACAATGGCCATGATGATAACCAAACCATCCCAAACGACAATCATCATCCATCACTTCACTTTCCCTTGAACAACACCATTGTAGAACAACCCACTGAGCCCTCGGAAACTATAAACCTTATAGAAGATTCCCAGAGAATCTCAACTTCTCAAGACCCAAAAATGAAAAAAGCCAAGAAACCCAGCAGAACGGACAGGCACAGCAAGATCAAAACGGCCAAAGGGACACGAGATCGTAGGATGAGACTCTCGCTAGATGTCGCCAAAGAGTTGTTTGGCTTACAAGACATGCTTGGATTTGACAAAGCCAGCAAAACCGTTGAATGGTTGCTTACACAAGCAAAACCTGAGATCATAAAGATCGCGACAACCCTTTCTCACCATGGCTGCTTCAGCAGCGGCGATGAGTCTCATATCCGACCGGTGTTAGGATCCATGGACACATCTTCTGATCTATGTGAACTTGCATCCATGTGGACGGTCGACGATAGAGGCAGCAATACTAACACGACCGAAACAAGAGGAAACAAGGTCGATGGGAGATCGATGAGAGGGAAGAGAAAGAGGCCAGAACCGCGAACGCCCATTTTAAAGAAGTTGTCCAAGGAGGAGAGAGCGAAAGCTAGAGAAAGAGCAAAGGGTAGAACAATGGAGAAAATGATGATGAAGATGAAAGGAAGATCACAATTAGTGAAAGTTGTGGAAGAAGACGCTCATGATCATGGTGAGATAATAAAGAATAATAATAGAAGCCAAGTGAATCGGAGTTCTTTTGAGATGACACACTGCGAAGACAAGATCGAAGAACTTTGCAAGAACGATCGTTTTGCAGTTTGCAACGAATTTATCATGAATAAGAAAGATCACATTTCAAATGAATCTTATGACTTAGTCAACTACAAACCGAACTCATCATTCCCAGTGATTAACCACCATCGCAGCCAAGGAGCAGCTAATTCCATTGAGCAGCATCAGTTTACGGATCTTCATTACTCCTTCGGCGCGAAACCAAGAGACCTCATGCACAACTATCAAAACATGTAT
>gnl_Arath_TAIR10_AT3G15030.1
ATGTCTGACGACCAATTCCATCACCCGCCGCCTCCTTCTTCAATGAGGCACCGTTCTACGTCGGATGCGGCGGACGGCGGCTGCGGCGAGATTGTTGAGGTGCAAGGTGGTCACATTGTTCGGTCTACCGGAAGAAAAGACCGCCACAGCAAAGTCTGCACGGCTAAAGGGCCACGTGACCGGCGCGTGAGACTCTCTGCTCACACGGCGATTCAGTTTTACGATGTTCAAGACAGGCTTGGTTTCGACCGACCTAGCAAAGCCGTTGATTGGCTTATCAAAAAGGCTAAGACTTCCATTGACGAGCTCGCTGAGCTTCCTCCCTGGAATCCCGCCGATGCAATTCGCCTAGCCGCTGCTAACGCTAAACCCAGAAGAACCACCGCCAAAACCCAAATCTCTCCGTCTCCGCCACCGCCGCAACAGCAACAACAACAACAACAGCTTCAGTTCGGTGTTGGCTTCAACGGAGGAGGAGCAGAGCATCCGAGTAACAACGAGTCGAGTTTTCTCCCGCCGTCAATGGATTCAGATTCGATAGCTGACACTATAAAGTCGTTTTTTCCGGTGATTGGCTCTTCAACGGAGGCTCCTTCGAATCATAACCTTATGCACAACTATCATCATCAGCATCCGCCGGATTTGCTTTCTCGAACTAATAGCCAAAACCAAGATCTCCGTCTCTCGCTGCAATCGTTCCCGGATGGTCCACCGTCGCTTCTGCACCACCAACATCACCACCACACCTCTGCTTCCGCCTCCGAGCCTACTCTGTTCTACGGACAGAGCAATCCGTTAGGGTTTGACACATCGAGTTGGGAGCAGCAGTCGTCGGAATTCGGAAGGATTCAGAGACTAGTGGCTTGGAACAGCGGCGGTGGCGGCGGAGCAACCGATACAGGAAACGGAGGAGGGTTTCTGTTCGCTCCTCCTACTCCTTCAACGACGTCGTTTCAGCCAGTTCTTGGCCAAAGCCAACAGCTTTATTCTCAGAGGGGTCCCCTTCAGTCCAGTTACAGTCCCATGATCCGTGCTTGGTTTGATCCTCACCATCATCACCAATCCATCTCCACCGACGATCTCAACCACCACCATCACCTTCCTCCACCGGTTCACCAATCAGCAATCCCCGGAATCGGATTCGCCTCAGGTGAATTCTCTTCGGGTTTTCGCATACCAGCACGGTTTCAGGGCCAAGAAGAGGAGCAGCACGACGGTCTCACTCACAAGCCGTCCTCTGCTTCCTCTATTTCTCGCCAT
>gnl_Arath_TAIR10_AT5G08070.1
ATGGGAATAAAAAAAGAAGATCAGAAAAGTTCCTTGTCCTTGTTGACGCAACGATGGAATAATCCGAGGATCGTGCGAGTCTCCCGAGCATTTGGAGGCAAAGATAGACACAGCAAAGTGTGCACAGTTCGTGGTCTCCGAGACAGGAGGATAAGGTTGTCGGTGATGACAGCGATCCAAGTCTACGACCTTCAAGAACGATTAGGGCTGAGTCAGCCTAGCAAAGTCATTGATTGGCTCTTAGAAGTTGCCAAAAACGACGTCGATTTGCTTCCTCCTTTGCAATTCCCACCTGGTTTTCACCAACTTAACCCTAATCTCACCGGCCTTGGAGAATCTTTTCCCGGGGTCTTCGATCTTGGAAGAACACAGAGAGAAGCTTTGGATCTTGAGAAAAGGAAATGGGTTAATCTTGATCATGTGTTTGATCACATCGATCATCACAACCATTTCTCGAATTCAATCCAGAGCAACAAGCTTTATTTCCCTACAATTACTTCGTCTAGCAGCTCTTATCACTACAACCTTGGACATCTCCAACAGTCACTACTAGACCAATCTGGTAACGTCACTGTCGCATTTTCTAATAACTATAATAATAATAATCTCAATCCTCCGGCGGCGGAAACTATGAGTTCTCTATTCCCAACAAGGTACCCTTCGTTTCTCGGTGGTGGTCAACTTCAACTCTTTAGTAGCACAAGCTCACAACCAGACCATATCGAG
>gnl_Arath_TAIR10_AT5G60970.1
ATGAGATCAGGAGAATGTGATGAAGAGGAGATTCAAGCAAAGCAAGAAAGAGATCAAAATCAAAATCATCAAGTAAACTTAAACCACATGTTGCAACAACAACAGCCGAGTTCGGTATCATCTTCAAGGCAATGGACTTCAGCTTTTAGGAATCCAAGAATCGTTCGAGTCTCAAGAACATTCGGTGGCAAAGACAGACACAGCAAAGTATGTACAGTCCGTGGTCTTCGAGACCGGAGGATAAGGTTGTCCGTACCTACAGCTATTCAACTCTACGACCTTCAAGATCGATTAGGGCTGAGTCAGCCAAGCAAAGTCATTGATTGGTTACTCGAAGCAGCAAAAGATGACGTAGACAAGCTACCTCCTCTACAATTCCCACATGGATTTAACCAGATGTATCCAAATCTCATCTTCGGAAACTCCGGGTTTGGAGAATCTCCATCTTCAACTACATCAACAACGTTTCCAGGAACCAATCTCGGGTTCTTGGAAAATTGGGATCTTGGTGGTTCTTCAAGAACAAGAGCAAGATTAACCGATACAACTACGACCCAAAGAGAAAGTTTTGATCTTGATAAAGGAAAATGGATCAAAAACGACGAGAATAGTAATCAAGATCATCAAGGGTTTAACACCAATCATCAACAACAATTTCCTCTGACCAATCCGTACAACAACACTTCAGCTTATTACAACCTTGGACATCTTCAACAATCGTTAGACCAATCTGGTAATAACGTTACTGTCGCAATATCTAATGTTGCTGCTAATAATAACAATAATCTCAATTTGCATCCTCCTTCCTCGTCTGCCGGAGATGGATCTCAGCTTTTTTTCGGTCCTACTCCTCCGGCAATGAGCTCTCTATTCCCGACATACCCTTCGTTTCTTGGAGCTTCTCATCATCATCATGTCGTCGATGGAGCCGGTCATCTTCAGCTCTTTAGCTCGAATTCAAATACCGCATCGCAGCAACACATGATGCCGGGTAATACGAGTTTGATTAGACCATTTCATCATTTGATGAGCTCGAATCATGATACGGATCATCATAGTAGCGATAATGAATCAGATTCT
>gnl_Betvu_v1.2_Bv5_123760_mqgh.t1
ATGACGAGTTTGAGAGACAAAGACGAGGGTGCTCATGTATACAATACAAAGCAAGAAGTAGGAGAGTCCACCAAATCAAGTTTAGCAGCTTCTTCAAGTAGTAATTCAAGGCAATGGTCATCAGGATTCAAGAATCCAAGAATAGTTAGAGTTTCGCGTACCTTTGGAGGCAAAGATCGACACAGCAAAGTTTGCACCATCAAAGGATTGAGAGATAGAAGGATTAGGCTGTCTGTACCAACTGCAATTCAGCTATATGACCTCCAAGATAGGCTGGGCTTAAGCCAACCAAGCAAAGTCATCGATTGGTTACTCGATACCACTAAACATGACATTGATAAGCTCCCACCCTTGCCTGTTATACCGGGAACTTTTGCTCCTTCTCAAGGATATGGAGTTCCATTCTCTTCTACTACACCATTTTTTGATGCAAATTTGTTATCTTCTAGGAAAGAAGTTGGTATCAACATTAATAGTGCTACTCAAGATGTGGATGTAGATGAAGAGGATGAATCTATAGTTGCAAAATTGAAGTATTGGGATTCAAATGCAATGATGAGATCCAAACAAAAAGGAGTAGATCATCATGATCATCAAGGTACATCTCAAGTTTTGGCTCAAAATTTGTTCCCAATTGCAAGTGCTAATAATAATAATAACAATAGTACTAGTATTCTACCTCCACAACAACCTTCCTTTTTGAGCAATAATCCTATGTTAAATTATTATCATTTGGAACCTTCAAATTTATCCTTGACACAATTAGGAAGCCTTGGACTTTCTTCTTCTCATCATAATGATCACCATAATCAAGGTTCTTCTCAAACAAGCTCGACTCCACAACAATTACCTCCATCTTCGTTATCTCTATCTTCGATGTCTCAATTGTTTCTATATCCTTCCATGACAACCACATCATTCTTCCCTCAACATCATCATTCCTCGTTCATGAATAATAGTCATCAACATCAATTAGAGAATGACATGCGACAATTTAGTCGTTTCCCTTTCTCAAATAATCCTTTCTCTTCGTCTAATTTCCACAACTCTAGTGGATTGGATATGAAACCTAGCTTCAACACAAGTATGAATAATCATGACCCTCATATGCAACAAGGTGATGATGAAGATAGTCAAGGAAAGAATAGCCATAATCCTTGGAAACAATCCTCAGGGAAT
>gnl_Betvu_v1.2_Bv5_126100_ryfn.t1
ATGTTGAGATCCTCTAGTTTCACCAACAATAATACTAGTCCCATATTATATGTGGACAATATATTGAGCTACCTCTTAGATGACTTGAACCCGAATTCCAAGCAAGAAGACCCTACTACTTACTCAACATCTTACTATCATTTGCCTTCTCCTTTGATTTACAATGAAATCGATGATTTTGTTAGCAACCATGATCTTGAGTTCATCCAACAAGCCTTGAATGCTAATAATAGTAATAACTCGTTTAATTTCACGGATGATTCTTCCATCTTGGATGTTGATAATAAGGTGGTGGATGGTTCAAACAAGGGTGATGAAATCAATGGAATAGTAGAAGATGGTGAAATGAATCACACCATTATAAGCTCAACAAAGAAAAGTAGTACTAGGAACAACAATGGAGGGCTGAAGAAGAAGAGAGCTTCGAATAAAGATAGGCATAGCAAGATCAGAACGGCTCATGGATTAAGAGATCGGAGAATGAGACTATCTCTTCAAGTTGCTCGCCCGTTTTTCAAGTTACAAGACATGTTAGGCTATGATAAGGCTAGTAGAACTGTGGAGTGGTTGTTGTTACAATCTAAATCCGCCATTGAAGAGATCCTTCATAGCAAGAGTACAAGCCCTAGTGGTGTGACCAAGTGTACAATATCTTCAACTTCTGATGACTGTGAAGTAGAATCAACAATAATTGAAGAAATGAAGGAAGATCGTAAGGAGAAGAGAGCTTCAACATGTGTTACTAAAAAAGATGAAGTTAAGCAGAAGAGAAAGAGAACTACAAAAGAGGAAAGAAAGGTGGCAAGAGAGAGGGCAAAGAAAAGAACATTAGAAAGGATGCAAAGTAGAGGCCGTGTTACAGGCGAAGGAAGCAATAATTTTGTTCTTGATGACTTTGATCTCACAGAAAACTGGAACCCCTTAACAACTTTTAGTTACCAACAAAGTTTTGAAGATTGCCAAACTGTTCCTAACTACACGATTTCGACACAACAGAACATGGTTCACGGCCCACAG
>gnl_Betvu_v1.2_Bv6_141360_mzxu.t1
ATGTTTGATCCAGATTACAATAATGCAAATAATAGTTTTGATCAAGGGAGCAGCCACCCTTTTGATGATCATCTCTTGAACAACTTCCCATCACACTTGCTTGATGATGAGCAGCTTTTCATAGACACCATTTTAACCTACCAGCCTCCACCACCACCACCAACACCACTGTTATTAATCAACAAACACCTCATTGAGGAAAACTCCAGTGAAAAAACGGTGGCGAAGGAGATAAAAAAGAAGGCAAACAACGGCGTGGGATCGAAAAGGAGGACAAAGAAAGACAGACATAGCAAGATAAACACGGCTCACGGGCCGAGGGATCGAAGGATGAGGTTATCCCTTCATATAGCAAGGAAGTTCTTTGATCTACAAGACATGTTAGGGTTCGACAAGGCGAGCAAGACGATCGAGTGGTTGTTTAACAAATCTAGGGCAGCCATTAAAGATGTTGCTGAGAAGAGTTGCACTACTAACATTGTTGACCCTTCATCTTCTTTAGAAGAATTGATCAATGATCGTAATAATAACAAGGAGAAGTTGTCTGAAAGCATGAGTAGGAAAAAAGAAAGTAAAGGAGGAATAATGTTGAATGTGAATGAAAAAAGGAAGGAAGCTAGAGCTAGGGCAAGAGAAAGAACAAAGGAGAAATTATTGATTCAAAAACAAGGAAAAGAAAAGACATTATTTGTAATGAAGAATAAAGATCCTTTGGAAATTAGTGAGGAAAACCCTAATTCTCTTATTAATAGTAGAATTAGGGTTGATAATCAACAACAATGGAGGCCATTAGAGGACCAAATGGCTTCTGTGGGTATTATTGAGAAGTTCTTAGCTGCCTCTTCGTCGATGCCGACTAATTTCAGTCAAGATAATGGGGCATTTTCCATGGAAATGGAGCAATTTGGGTCATATCACGTACAACCGAATGTACGTTATTGG
>gnl_Betvu_v1.2_Bv8_182060_eqca.t1
ATGAGTGCAGCACAAAAGTTGGTTGAAGTGCAAGCAAAACATACGATGATGAGAGGATCAGCAAAAAAAGCTCGACACAATAAAGTTTACACTGCCAAAGGTCCGAGAGACAGAAGGGTTCGGTTGTCTGCAGATATTGCTATCCAATTCTATGATGTCCAAGATCGACTTGGCTATGAACGTGCTACTGAGGCAGTTGATTGGCTCATGAGTAAGGCACGAGGTTCAATCGATAAACTCTTTGAGACCTCTTCCCAACAGTTAGAACACCTTACTAACTTAGGTGCTCAAAACAGCAACACTTTCCACGGTGATTATCTTGTAGAAAGTAGTATGTCAGGTAGAGAAGACTATGGAGTGGCCAGTTTCCACCACAATTGTACTACGGATGGTTCGATGTTCTTCCCATGCTATCATATGGAAAATGGGTCACAAGATCAATGTAATGCTGATCATTCAAGTTTCTCAGCAAGCCCCTGCTTACGGTGCTTAGAACGTAGCAGGATCTCTTATTTTCAGCAGATAGATGATGGTAAGGGTCAGATTCCAAGGATGTTTATGTTCAACTCCAAATTGAGTTTGAAGAACGAAGAGCACCCATTTCTGTCAAATTCCGTACCATTGTTTCTGCAGCCTTCAGAAATCAAGCATTATAACGATCTATCTTCGGTTCATATACCAAGTGATCTTGATCTCAGTCTTTGCCTTCCTGCCAACTGCTTATCAAGCTTCCATGATTCTGAACAGTATACCACTATC
>gnl_Betvu_v1.2_Bv8_188010_ypde.t1
ATGGAGGTGGACGAGATTGAAAGCCCTGAATCCAGTTGCAAGTACTCTAGGGTAAACTCAGCCAATGGTAGAATAGATTGTTCGAAGATAGGAGCAGGAGGAGGAGGTAGTGGAGGTGGTGGGCACGACAACGGCGAAGAAAATGAGTTGGATGAGATTAATCAAAGGAGAGGGGTTGTGTCCACCATCGAGGCCGCCGCTGCAGCTGGAAATGGTAACAGTGGAGGGATAGGAGGAGATATGATAGTTGGGGGTAGTAATCGATTTGGGAGACAATGGCAACATTCTTCTAGGATAATTAGGGTTTCCAGGGCTTCTGGAGGGAAGGACCGTCATAGCAAGGTATGGACGGCTAAAGGTCCAAGGGATAGGCGTGTTCGTCTTTCGGTAACTACAGCTATACAGTTTTATGATCTTCAAGATAGGTTGGGGTATGACCAACCTAGTAAAGCGGTGGAGTGGTTGATTAAAGCTGCTCAGGAAGCTATTAACGAGCTTCCGGCTTTAAATACAGCGAGTTTTCCACCGGAAACTCCCAGGCAGCTCAGTGATGAGCGGAGAGGTGGTGGAAATGGTGTGGATTCAGCTGATTTGGAGTTAGATGCTGATCCTAATTTTGGTCAGAACCAGAACCAGAACCAGAACCAGCAACAACAGATGGTTGCCAAATTAGGGTGCAGTACTAGTAACAATTCGGAGACGAGTAAAGGATCCGGCTTGTCGCTGTCTCGGTCAGAGATCAGGGTTAAGGCGAGGGAGAGGGCGAGGGAGAGGATGGCGAAGGAGAAAGATAGAGATGGTGAGCCGTCCAGGGTTAATGTTGGTTCGCATCAGCATCATAATAATCATCATGATGAACAACAACATCATCAGCATCAGCATCAGCATCAGCATCAGCATCAGCATCATCAGCAACATGTGAGCTCTATGCCTCAAACAACTTCTTTCACTCAGTTATTAACTGCAGGAATGAACAATCTGAATGAGAGCAACAATGCAGCTGCTGCAAGCTCGACACCTTCGCCACATCACCATGGGAGTTCGGAAGTGAGTTTGTTTCACAAACACTCAAGAGGAGGAGAGAGTAACAACAACAACAATAATAATAATAATCAATGGTTGTCAACAGGCTCTAGTACATCTCCCATGGCGGATTACTTTGGGACGGGACTTATGGGCCTATCCTCTTCTCGGGCAGGCCAAATCCAGCTCGGGCACAACACATCATCACTCCCCCCGGTGATGACGATTACTTCCTTCGGGGGGTCGGAAAATCATCATCAATCTCATGATCAGCTTCACCACCACCACCAACATTTCCCCTTTTTGCCCGACCAACACCTTATACAAGTCGCAAACACGGCTTCTCGGGCGAGTGGTTGTGGTGGTGCTGGTGCTGGAAGTACAAGTGATTATAACTTGAACTTCACCGTTTCCTCATCTCCTACTAGTACTACTTCCGGCCTCGCCGCTGGTTTCTATAATAGGGGGACCCTTCAGTCCAATTCACCGTCTTTGTTGCCTTACCTTCAAAGGTTTTCCGCCACAGACGGATCCAGCTTGCCCTTCTTCCTCGGCAGTGCAGCAGTTCCTTCAGCTTCACCTGCCGTCGAAAATCACCACAACCACCACCACCACCACCAACAGTTTCAGCCACCTGGGTTGCAGCTTTGCTATGGTGACGGAGGCTGGCCATCAGACCAGAAGGGGAAAGGAAAAAAC
>gnl_Betvu_v1.2_Bv9_209170_oise.t1
ATGGGGTTAAAGAGTACAGCAGCAGGAGGTGAGATAGTACAAGTTCAAGGAGGGCATATCATCCGGGCCACGGGGCGTAAGGATAGGCACAGCAAGGTGTTCACCGCCAAGGGTCCGAGGGACCGTAGAGTCCGTCTCTCGGCTCACACGGCCATCCAATTCTATGATGTCCAAGATAGGCTAGGGTATGACCGTCCAAGCAAGGCGGTTGATTGGCTGATCAAGAAGGCGAAAGCATCTATTGATAAGTTGGCTGAATTACCACCTTGGGATCCAACTGCTAGTGCTTCCAATGCTGTTGATGTGAATGCAGGGCCTACTACTGAATTTGGTGTGGGTGATCACTCTGGATCATCATCATTTTATGTTCCACAATGTGTGGATTCACAGTCTTTAGGTGATAGTATGAAGTCCTTTTTCCCTACTAATAATGCTTCTGAAGAAAATTCCATCAGTTTTCAGAACTACCCACATGACTTGATTTCAAGAGGTGCTTCTCAAAATCAAGATCTTTGTTTGTCTCTTCATACTCTTCAAGATCCCGGTGGTAGTAGTAGTGGTCATCATCACACGACTTCAAGTCATCATCACTCGGCCCTCTTTCAAGGGTCCGGGTCATCTTTGGGGTTCGATGGTGGGACCGGTGGGTGGACCGAGTCACAACAGCCACACGACTTAGGTCGTTTCACTCGAATGTTGAGTTGGCCTAGTGGTGGTGGAGCTGGCAGTGGTGGTAGTAGTGGTGGTAGTGGTACAGGAGAAGGGAGGGGTGGAATTTTATTCAACTCCTCCCTTTTCCAACCACAAGGGTTGTTATTGGGCCATCAACAAGGCCCAATAACAACATCAACTTTTTCTCAGAGGGGTCCCCTTCAGTCCAATTTCTCTCCACTCGCACGCGTAGTGGAGGATCACCACCACCATCACAATCACCATCAAGAGATTTCAGGTATCGGACATGGATCCGATGGGTTCATGGGTTTTTGTATCCCATCACAAATTCATGGTGAATTGCATGGTGGAGCTAATTCTATGTCTACTAATAGGGCATCTTCTTCATCCATGTCTCCTGATTCAAGCCAACAT
>gnl_Carpa_v0.4_evm.model.supercontig_13.48
ATGTTTCCCTCAATCTCCATTAACAATGACATTAACAATACTGACCTATTCTCTTATGAAATTGACCAGTCAATTCTCTTAAAGCCTTTTCTCAGTGAAATCAGCATCCCCAATTCCAAGCAATTAGATGACCCTCTTCTTTCTTTCTTCCAGCTCCCTTCCCCTTTTATTCACTACTTTGATTTTGAACTCCAAGACCCAGAACCCAATTTTCTTCAACCAAGTCATTCTAACCATGATGAGATTTTACTTAACCAGCAGCAACAACATGGGCAATCCGGCTTAATAATGATGGCTGATCATACTGCATCAGAAACTGTCTCAAACATGGCTGATTCCAGCAAAAATACTCATCACTCCTTCAACAATGGAAGCTTCTCAGCTTCCAAGGATTGCAGAACCGAGAGCACGAAGCAGGTGATCAGTACTCCAGACAGGAAGAGATCGTGCAAGCGAGACCGGCACAGCAAGATCAACACAGCTAAAGGGCCTAGAGATCGAAGAATGAGACTTTCCCTTGAAGTTGCTAAAGAGTTCTTTGGCCTCCAAGACATGTTGGGCTACGAAAAAGCAAGTAAAACAGTTGAATGGCTGCTAATTCAGGCAAGAACCGAGATCAAGAAACTAGTGAAAAGCTTTCCTGGAAGGACTAATTACAGCTGCAGTACTGGTGCATCTTCCACTTCTGAGTGTGAAGTAATCTCCGGGATCCTAAACTCAGGCACCCACAAAAGAAACAAGGCGAAAGAGACTGATATTAGTCTCTTGGCGAAAGAGAAGAAGATTAAACAATTGCGGAAACGTGCCTTTTGCCCTCTTGCGAAGGATCTGAGGGCGAAGGCGAGGGAAAGAGCAAGGGCAAGGACAAGGGAGAAGTTTTGGAATCGAAAATTGGACGAAGAATCGAAGCTTCGTGGTGAAGATCAGGCCAAAGAGAATTATATGAATAACCAGTTAGCAGCAGCAGGTTCTTTGAGTGACCATTTTGAGGTTGCAGGTGATCAAGAATCTGGTACTCAAAGACATAGCAATGTGAATCTTTCTCCGAAGATGATAGTGCCTGAAGTTGAAGAAGAAATTATTAACCCTCAAAAGGGTCATTTAGGGATTCAAGAAGCTGCCATGGTTGATGAATCTTTGGTGATCATGGACAAATACTGGAGTCCATCTTCCATCGATCTCAATTATCTGCACCACAATGGAATTTCCCAAGAGGTAAGCTCAAAT
>gnl_Carpa_v0.4_evm.model.supercontig_131.71
ATGGAATTGGAAACATTGAATGGAAGAGGCTTTTGGGAGAGGCAGCAGGAGGAGAAGTATTATCAGGAATATATCAAGGTCCTGACTCTGGATCCTCAAAGGAATCACTACCCTCATCATCATCATCTTCAACAACATCATCAACAGCAAAGACAGCAAGAAGAAGAGGAAGAAGAAGAGGAGGAAGAAGAAGAGGAGGAGGAGGAGGAAGAAGAAAAAGAATCCCAGAGAAAACATCTCCTTTACATTCTGAACACAACCCAGGCTCCTCAAAACCAACTTTTATATGGAGGAGAAGAGTTAGATATTCCTCCTCAACCTCCCAAGAAACGCTCTTATCGCCCCTCTATTTCTCCTTCTTCAACCTCTTTCGCCCAACAAGCAACCCAATATGCGAGAAAAATGGAAAACAGCCACCATCAAGCAGCAACATCGTCGAGACTGGGGTTAAGAAACGCCGGCGGCGAGATTGTGGAGGTCCAAGGAGGCCACATTGTACGCTCCACCGGAAGAAAGGACCGCCACAGCAAGGTCTGCACGGCAAAGGGTCCACGCGACCGCCGAGTTCGTCTCTCCGCTCACACCGCCATTCAGTTTTACGACGTTCAAGATCGTCTCGGCTATGACAGACCTAGTAAGGCTGTTGATTGGCTCATCAAGAAAGCTAAAGCCGCCATTGACAAGCTCGCGGAGCTTCCTCCCTGGAACCCAGAAACCTTAAACATTACCACCAACACCACCACCGCAACCAAGGCGCCCAACACCAGTAAGAACCATCAAGAGCAACCAAGGATCGATGACAGGGAGTATCAGTTCCAACTCCACCATGGTGGCACTACTGCTATGATGGATAACGTTGCTGCTTCTGCAGCTTCTGGTGGGAGTTCTGGCGGGAGTAGCGGGAGGAGGACGACGCCATTGATGGGTAACGAAGTTCAGAACCTCCAACATCAACAACAAACGCAAATGAGCGAGAACCCAGATACCGGTTCCAGTTTTCTGCCACCATCTCTGGATTCTGATGCCATTGCGGATACAATCAAATCCTTTTTCCCAATGGGCGCATCAACAGAGCCACCATCTTCGTCCATACAGTTTCAGAGTTACCCACCAGATTTGTTGTCGAGAACAAGTAGCCAGAGCCAAGATCTGCGGCTTTCATTGCAATCGTTTCAAGAGCCGATGCTTCTGCAACACCAAGCTCAAACTCAGGCTCATCACACGGATTCTCTGGGTTTCGCCTTCCAGCACGGATTCAGGGCGAAGAAGAGGAGCACGACGGCATCCCCAACAAGCCGTCCTCTGCCTCCTCTGATTCTCGCCATTGATGGAACTATCAACATACGATCGAAATCTTTTCCCTTTCACCAGTCAACTTATTTGCTAGAGTTACTATTTGAGAAGCGAACTAGTGTTTTCTCAGTAGATTTGATAATTTCCTCAACTGGAGCAGATCCTGTAGGGGGGGCGGAATCTATAAGTTCTTGGTCTACAATCAAATATGTAAAGGTAAATTTAGCAGGGGGAACCATGAAAGGGGAATTGGACGAGCACAATTACAAGCAAAAACTCACCTATTGGAAGAAGAATACA
>gnl_Carpa_v0.4_evm.model.supercontig_14.188
ATGATTGCAACTTCTAAAGAAACCGATTCTTCCACAAACCAAGAAGGAAATACAAATGATGGAAAAGTAACTAAGGCATCCTCTAGTTCATCACCATGGTTGAGGTTGAAGGATCCGAGAATTGTTCGTGTCTCTCGGGCTTTTGGGGGTAAAGATAGACACAGCAAAGTTTGTACTATCCGTGGACTAAGGGACAGGCGTGTGAGGCTTTCGGTACCGACTGCTATTCAATTGTATGATCTTCAAGATAGGCTAGGACTTAATCAGCCGAGCAAAGTTGTTGATTGGTTGCTTAATGCAGCTAAGCATGAAATTGATGAGCTTCCTCCGCTTCCAGTTCCCCCAGAAAGCTTTGGCCTAAATCATCAAGCAATGCTCCTTTCTCATCATGAACTTGGCACTTCCCAATCGAATAAAGAAGGATCCAAAATGAGCAACAATGTCAATTGGGAAGATCCTGGAGGGTTAATTCCCAGGTCAAGTTTTTGGAACTCTGATTCTTTTTGGCGGTCTAAGTCCAAAGAAGCTTTGAAGGAGGACACAACAAGTGAAAAGGAAAATTGGACGAAAAGAAATGAAGAGGAAAAAGAAGAAAGCAGTGAAGGTCATCACGATCATGGAGAAGTTTCAACAAACAATTTCTTAAATAGAGGCAACCAAAATTCGTTACCAGGTTTACTCAACAATAATGCCGTGCCATATGGTTCATACTACCATTTCGAACCTTCAAATTTTCCTGTATCTCATTTAGGAAGCCATGGATTTACATCCCAACAAACAGAAGATCATCATCATCATCATCTACACAACTCTCATGTTGCACCATTTCTTCCATCCACACTTTCCCTATCATCTGGGTCTCAAATTTTGGTATGTCCACCTGGAACAACAACACAGACTTTGTTCCCTTCTCATGGTGCAGCTTCTGTTGAGATTGATCCAAGGCAATTGAACCAATTTCAGATGGTGAACAGTGCAGCTTCACAAAACTTATTAACAAATTCAATGTCCCCACTGCCATACTCTTTGAACCAATCAATGAGACCTTTCCACTTCAATATGACACATAGGTTTCTTCATTCAGACACCAGCAGAGGAAGTACTCAGGCTGAGAAGGAGCAAGAATATCCTCCCAAA
>gnl_Carpa_v0.4_evm.model.supercontig_1401.1
ATGTTTCCTTCTTCAGGCAACAACAGTACTTACAGTCCTTTTCCCTTCACCATCTCTGCGTCTTTTGCAGCCAATCAAAACCCTAACTCCACTCACGAGGAAAACTATCCCTCTCCATTCTTCCACTTCCCTTCCTCATTTCTTGACGATGATAATGAATTCCTCATGAATCAGTTGCTGCCACAACAACGGATCTTGAGCTCTGCACCTTGCAATCTTGTTTCAGATTATAACAGTACCCATGAGGTCAACAACAACAACAGTACTACCGTTGCCTCGACAGGGAGGAAGAGTACAAAGAACGTAACCAGCAGCGGCAAGAAGAGATCAAGTAAGGGTGGTAATGGGAATGGAGCTGCAAAACAGATGGTTCCTCGAAAGCGAAATGGGAAGAAGGACAGGCATAGCAAGATCTACACAGCTCAGGGCCCGAGAGACCGCCGAATGAGGTTGTCCCTTCAAATTGCTCGCAAGTTCTTTGATCTTCAGGACATGTTAGGCTTTGACAAGGCCAGCAAAACCATAGAGTGGCTCTTCTCCAAATCCAAGTCAGCAATCAAGGAGCTGACTGAGATCAGTATGCCCAGAGGAAAGAACACTACTGCTTACAGTGGGGGTGGAAAGAGTGCTTCCTCTACCTCCGAGAGTGAAGTGGTATCGGGAGGAATAATATTCAAGGACAGTACTTATAAGGAAATTAATGGACAAGACGAGGGAGATATTGCAGTGAATGAATCTTTTATGGGTGTAATTAATCCAAAAGGCGCAAAGAACAAAAAGTCCTGTCATAAAGCACCCGGATCCAATAATCTTGCCAGAGAATCCAGGGACAAGGCGAGAGCAAGGGCAAGGGAGAGAACAATGGAGAAGATGAAAATGAAAGGTGCCCTTGACCCAAACTACATTAAACAGTGTTCTGATCATGAAGCTGGAAACCCTAATGAATTTGAACACTTAGCTTCCAGCAAAGAACTGAAATCTTCTGGGAAGGCAGTCATTGAAGAAGAAGATCAAGAAGTGCAAGAACCCAGTCTTCACTTGCTGCAGCATCAAATGGATTCTGTTGGCATCATTGAGAAATTCCTTGGCATCATGAATTCAGACAGCAGTACTGTAGATTCTAGAGAGGCTAATTATCCAGATTATACAGGAAATTGGATGATTAACCGTGATGTTTCAACTTTGTGCGAAAGCATAAAGAGATCAAGTTCAACAGGTAACGTCGTCCAAGTGCAAAACCCTAGTTCCATTTTTATGATAAACCCAGATGCTCAGGAGGAAAACACCACTTCATTTTTCATGACCAACTCGGCTATGAAGGGAAGAAACCAGCATTCGTCTATTTTCTCAAATGCCCATGATCAGAGAAACCCTAGTTCAATCTTCATCTCCACCTCAAGTATAGGTTTGATGGGAAGCCATTTATCCTGCAGTTCCGACGCTGNN
>gnl_Carpa_v0.4_evm.model.supercontig_17.1
ATGGAGGTGGAGGAGATTCAGACACACGCCTGTAAGTTCCCAAGGGTTGGCAATGGAAGAAAAGAATCAAACAAACTAGGTCAAAGAGAGAGTGAACAACAATACCCAGATGATGAAGACGATAGAGGGCTCATCAAAAGGGTTAGTAACAGTAACAGTAGCAACATTGGAGGTTGGCATCATTCAAGAATCATTAGGGTTTCTAGAGCCTCCGGCGGCAAAGATCGACATAGCAAGGTGTGGACTTCTAAAGGGTTAAGAGATCGTAGAGTGAGATTATCAGTGACTACGGCAATCCAATTCTATGATCTGCAAGACCGGTTGGGTTATGACCAGCCGAGTAAAGCAGTTGAATGGCTAATCAAAGCAGCGTCTGATGCAATTGCAGAGCTTCCTTCCATTAACAGCGCTTTCCCAGACACACCCAAGGACGAGAAAAGGGTAGATGGAGATCCTAATTATCAGCAAAACCAGACCCAGAACCAGAACCAGAATCAAAACCAAACCCAGAACTTGTCTATGTCTAAATCTGCTTGTAGTAGCAACTCTGAGACAAGCAAGAACTCGGGTTTGTCTCTTTCAAGGTCTGAGATTCGGGTGAACCGAAACAAGGCCAGAGATCGAGCTAGGGAGAGAGTTGCTAAGGAGAAGGAGTCTAATAATCATCAAAATGCAAATCCCATCTCTCAAAATTCGTCCTTTACTGAGCTACTCACCGCTGGAATCCATACACAAAACCCCACTGCAGAGGCTAATTTGTTTCATAAGGGGAGACAGTGGTCTACAACTGGAACTCCCATGGATTATTTTACTTCAGGGTTAGTTGGACCTTCGTCCAGAACCCATCAGTCATCTGGGTTTACTGGACAAATCCAGTTGGGAAGCCCTCAGATCCCACCATTTAATTCCAATTCTTCATCTCTTTGCCTCACTCCAGAGGTTTCTTTCTCCTATAGAAGGACCAAATGTACCCTTCTTTATGGCACACCACCTGCTGATCAGAATCATCATCACCACCATCAGTTTTCTCCTGGGTTTGATGGCCGCTTGCAGCTCTGCTATGGGGATGGAAGCAGACAACATTCAGACCACAAGGGAAAAGGAAAGAAC
>gnl_Carpa_v0.4_evm.model.supercontig_179.29
ATGTTCTCTTCAAGTACTCACACCAACCCTTTTAGTTCTCTCCTCATTCCATCCTCATCTTACCACCTTCTTCCCCCTCTTTCTGGCCATGAAACCTGTGACGCTACTTTCCTTCACCATCTCTATGATCCACTTCTCATGGCTCCAGTTTGGCCAAGCAATCTTCCTCAAAACAGTGCAACAATTTTGACTGAAAAGAACATTATTAGCAATCTAAATGGAGATCAATGTTCTGGGTTTTCAAGCCTTGTGCCAGCCACGAAGGCAGTGAAGAAAGATAGGCACAGCAAGATTTTCACGGCTCAAGGTCTGAGAGATCGGAGAGTGAGACTGTCCATTGACATAGCCCGCAAGTTCTTTGCTCTCCAGGACATGTTAGGATTTGACAAAGCAAGCAAAACCCTGGACTGGTTGCTCAAAAAGTCAAGAAAATCCATAAAAGAATTGGCTCAGATGAAGAGCAACTCTAACAGTGGAGTTGTCAAGAGCTTATCTTCTTCCTCAATATCTGAAAGTGAGAATCTAGAGGGGCCGATTTCAAGAAGCTGCAAAGAACAAAAAGTGAAAAAGCTGCAGAAAGCTGCAAAAGAATCAAGAGCAAAGGCAAGAGAGAGAGCAAGGGAGAGGACTAAAGAGAAAATGTGCACCAGCAAGCTAACTAAGTCGTTGGCCCAATGTGAATCAATTGAAAAATCAGGCCAAAACATGACATCCTCCGTTAAGGTTATAGCTCATGGAGTGCTTAAAGAAGATGATACGGATCAGGACTCAATCTTGATCAGTAGGAAGTTTAAGCTGCCACATTCAAGTTTTGCTTACCAGCAAAATCTCACAGTGTCAGGAGATCTAAATTGCAACAACATCAATTATCTTCCGAATGTGCCTCACAACTGGGACATTTATCACACTGCAATGCCTCACTCGACTTTTTCTGCTAGTACAATTATGAATCGATCTTCAGGTTCTGTCCAAGACTGCAAATCCAATTTTCAGATTTTCCACTCTATCTTTGCT
>gnl_Carpa_v0.4_evm.model.supercontig_209.13
ATGGGAATGAAGAGCAATGGAGGAGATAATATTTTAAACTTTAATGGAGGTAATATTCTTCGTTCCACTGCTAAAAAAGATCGCCATAGCAAGATCCTCACTTCCAAAGGTCCTAAAGATCGTAGGGTAAGATTATCAGCTCACACCGCCATTCAATTCTACGATGTTCAAGACCGACTTGGCTATGACCGACCCAGTAAAGCTGTTGATTGGCTTATCAACAAGGCTAAATCCGCCATTGATAAACTCAACCAGTTACCCCCTCAAGAAAACCATTCTGAATCGCCTGGATACAATCCTGCCTCAACCATCAATTTTCAAAGCTACCCACAAGATATAATCATCTCAACAAACCCTAACCGGACCCAAGATCTTGGTCTATCTCTTCAATCCTTTCAAAACTCTCCCCTAAATACAAGCCATATCTCTTCAACTGATCAGACCCAGTTTTTAAATTCAGCTCCGGTGGGGTTCGTTTCAAATTTCCAGAGATCAATGGTGGGATGGAGCAGTACCTCGCCATTGCCAGCTTCGCAGCGAGAAATATTCGGCCAAGGTCTAACCAGTTTCCCGCAATCTGGTGATGATATGCCAATTGGGTCCGCCATTGTTGGGACTAGATATGTCTCAGACGGGTTGCCAGCCTTTCATTTTCCATTTTTAATTCATGGGGAGGAGGAAAGTGGTGGTGTTTCAGATACACCATCTTCTTCCCCTCCTGATTCAAACCAT
>gnl_Carpa_v0.4_evm.model.supercontig_94.62
ATGATCTCAAGTTCGAGAGAAAGAGGTCTCGAAGCAAAGCAAGAGAATGACATGAGCAAGATTGACAAGTCGAAGATAGCATCGAGTTCAAGGCAATGGTCAGCGTTTCGAAATCCAAGAATCGTGCGAGTTTCACGTACTTTTGGCGGAAAAGACAGGCACAGCAAAGTGTGCACAGTAAGGGGATTGAGGGACAGAAGGATAAGGCTTTCAGTTCCCACCGCAATTCAGTTATACGATCTTCAAGACAGACTTGGACTTAATCAGCCTAGCAAGGTAATAGATTGGTTACTAGATGCCACTAAAAATGATATTGACAAGCTCCCACCTCTTCAATTCCCACCAGGATTTGGCCAATTCCATCACCAAATGTTTCTTCCTCATCATGAATTATCGCCTTCGATTAATTCCATTTCTCAGTCTTTGCCTTTTGCTTCCTTTTTCGATGCAAATCATTCTAATCCTTCTAATTTCTTGAAGGATGGAATGTCAGGGTTACATAGTTCCTTAGGGATTAAGACCAATAGTGTTGGTGATGGGGATCATGATGATCATCATCAGTCAATAAATATGGCAAAAGTTAAGCCATATTGGGACATGGATTATGCTAATAATTCATTCAGAACTGCAGCAAAATGTAAGGAAGTTGATAATCATCAAAATAATACTCCATCAGCTGCAGGCAAAGGCAAATGGATTAAGTCAAGTGTAGTACAAAATCGAGATCAAGATAATCAAGATCATGGACCAATCAGTGGCGGGTATTTGCCATCGTCATCAGCTCAAAAATTCTTTCCTCTAGCTAATCATTGCTACCTAAACAATCCCATGCCTTTCAATTCCTACTACCATTACAATTGGGATCCTTCTTCAAGCTTGTCTCTATCACAATTTGGAGGCCATGGTTACCAGCCCCAGCTAGATCAAAGTAATAATAATTCTCTCAATGATGCAGCTGTTACTTTGGCCACACCACCATCTTCTTCATTGTCCCTCTCTTCTACGCCATCTCACTCTCAACTATTGTTTTGTCCGCCTCCGCAACTCCCACCATCATTTCCATCATACCCAACTCCGTATCTTACTACTCCGGCCGCGCCGGAGAGTAGTGATCAGGCCAGGCAGATCAACCATTTGCAGATGTTAACAAGTAATAATTCTCTGAAATTGAGCTCATCAGCTATGAAGGTTCCATTCCAGTTGAATGTAAATTATAGTGCTGGTGATATGCAAAATCACAATAAAGGTAGCCCAAGCAGACAAGGA
>gnl_Elagu_v2.0_p5_sc00001.V1.gene1011
ATGAGAGGAGGCGGCTTCTGCAGCTGTTTTCTGCTCCTGGTGGCCGTAAATGTTGCTGCGACTGTTTGGCCTGTGTTCGTTGTCAGACCCAGCCGAGGTGGTGGCGCTGGTGATGGAATTTTGGGAGTTGGATGGCCAAGCCTTTTGCAAGCGGAGGCAAGAGGAACACCACCACATACTACTTCCAAAACAGCAGCTGGAGAGGAAAGAGAAGCGGCAAGAGGGAGCAGAGGGAACGGGATCCAACTAGGGGCAACGACAAAGCTGGACGGAAGACAGAAGAGGGCGGCCAAGGATCTGGATCCTCGGAGGACTCCGTACCATCCAATTCCCAACCCAAGAGAAAGCGAAAGAGAAGAAGAGGAAAGAGACCAGCCCCAAGAAGAAGAACAGCAACTCCAAGGCTTCCAGCTTCACCCCTTCCAGCACCACCCGCACCCTGCACCACCCGGAGGTCGCTTCTATTTCCCTTGCCCTTCCTCCTCCTCCTCGTCGCCTGCCACGGCTTCCTCCTCCGACTATGCCCGTCTCTCCGACCGGATGGCCGAGGCCCACGGCCACGGCCACGGCCTCCTTGCCCTCCACCACGGCCATCAGCAGCAGCACCAGCGGCCGAGATTCGGCGGAGGGCTGAGCGGCGCTGGTGAGATCGTGGAGGTCCACCCGGGCCACATTGTGCGCTCCACCGGGCGCAAGGACCGCCACAGCAAAGTGTGCACTGCCAAGGGACCCCGAGACCGCCGCGTCCGCCTCTCCGCCCACACCGCCATCCAGTTCTACGACGTCCAGGACCGCCTCGGCTACGACCGCCCCAGCAAGGCCGTCGACTGGCTCATCAAGAACGCCAAGGCCGCCATCGACGAGCTGGCCGAGCTTCCCGCCTGGCACCCGTGCTCCACCTCCGCCGCCTCCGCCTCCAACCCTCCTCCCGCCTCTGATCCTCAGGAAACCCAGGCTCTCGTCGCTGCCAACCAGCCCGTCGGAGATTCTAGCAAGAAACCAATTCCAGTTGCCGAACCTGTTGCTTCTGCCGCCTTCAGCTTCGGCGGTGGCACTGGAGGTGGCAGCGGCAGTGCTAGTTTTCTCCCGCCGTCGCTCGATTCCGATGCTATCGCCGACACCATCAAATCCTTTTTCCCCATGGGCGCCGCCGCCGCCACTGCAACCGCCACCGCGCCCCCTTCGAGCCCTCCGATCGGCTTTCAGAATTACCCGCCGGACCTCTTGTCGCGCAGTAGCAGCCAGGACCTCCGCCTCTCCCTCCAATCCTTCCAAGACCCAACCTTTCACAACCCCAGAAGCAGCCACCACCACCAGCGCCACCATCCCCAAAGCCAACATCTCCACCAGAACCCCGCTCCTTCCGTCCAGCAGGCCCTTTTCTCCGGCTCCGCCCATTTGGCCTTCGACACGGCCTCCGCCGGCTGGTCCGAGCAGAGCCACAGGATGTTTCCGTGGAATGTCGCGGAGACAGGAGGCGGCGGCGGCGGGTACGTGTTCCATGTGCCGCCGCCGCAGGCTGTGCCGCCGCACCCGGTGCTCGGCCAAAGCCACATTTTTACTCAGAGGGGACCCCTTCAGTCCAGTAACTCGCCCGCCATTCGTGCTTGGGCGGATCCCATTGTTTCGGCAACCGACCAGCAGCTGCACCCTGCGCTCCATCCCTCGCTTTCGTCTATTGGATTCGCATCCGGTGCTGGCTTCTCGGGGTTCCGCATTCCGGCACGGATACAGGGCGAAGAGGAGCATGACGGCATCTCCAACAAGCCGCCCTCTGCTTCCTCTGCTTCTCACCAT
>gnl_Elagu_v2.0_p5_sc00001.V1.gene3085
ATGGCCAGCATCCCGCAACCACCCCCATCCACTCTACCATCCAACGTTAATTCCATTGCGACCACCACGCCGCCAATGAGGAGCAGCACAGCGGTGAGGAAGGACAGGCACAACAAGATCCTGACCGCGATGGGGCCGAGGGACCGAAGGATGAGACTCTCTCTCGAGGTGGCCCGCAAGTTCTTCGACCTCCAGGACATGCTTGGCTTTGACAGGGCCAGCAAGACGGTTCAATGGCTCCTAACCACGTCCAAAGCAGCTATTGAAAAGCTAACTGTCGCCTCCCGACCTGGAGACCGCGCCTTCACTAATGAAAGCCACAGGAATATTGAGTCGTCTACATCGGAGTGCGAGGACGTCTCCACTGTCTCCGACCACAAGGGCAAGTCCCTGCACGTGGTCGCCACTTCTGGTACTGAAGCAAAGAGGCCCAGCGCGAAAAGGGCTAAGCAGCCAAGGAAAGCAGCATTCCATCCCAATATTGCACGAGAGAATAGGACCAGGGCCAGGGCAAGGGCAAGGGAGAGGACAAGAGAGAAGAAATGGATGAGCAGTGCAATGTCGAAGGATGGAGGTAACCAGTGGGCATCCTCGTCACTCCCCCTTGTCACTATTGAGGAGGAATCCGATGGTCACGACCTGAAGTCATCGTTGGACTTGGTGGCTGAAGTGGAAGAGAGATGTTCTTCCATGCCAAATCAGCATGACAAGCATTCCAAGGAGAGAGCTCCTGAGGTCCCATTGGAGGGTGGATCGCTTCCAATTTCTATTTTGGACTATGGCCACAACTTCATGAGCATCAACGACACCATCAGCATCTTCCAAGAGCAATGGGACATGGAGGGAACTCCGAGGCCATGGGAGGCCTTTAACAACAGTTCCATCGCC
>gnl_Elagu_v2.0_p5_sc00004.V1.gene1153
ATGATATCCTACCCTAACACCCAAGATCTTGCAGAAAGTTATTTCGTTGGAGATGAGGATCAGGGTAACCCTCCTTCCATTCCCAAGGACTGCTACCCCTCCTTCTCTTCCTTCCCCTTATCTCCGCCAACCTTTGACCATGACCTCCTCATCACTGCCCACCTCACAACAACCAATACCTTGGAAGCAGCAACGTTTTCTTCCCCGGATCCAGCAGATGACATGGATATGACCACAAATGCACCACCCACGACGAGAAGCTCCGGCGGCCGTAAACGGCCCTTCAGGACCGACAGGCATAGCAAAATATTAACTGCACAAGGACTAAGGGACAGGAGGATGAGGCTCTCCCAAGAGGTCGCTAGTAAATTCTTTAGCCTCCAAGATTTGCTGGGCTTTGACAAGGCTAGCCAAACTGTCGACTGGCTCCTCACCCAGTCCAAATCTGCCATCCAACAGCTCATCGATGCTTCACAGCTTGAAAACCAGAGTATCAATCTTAGCAGCCTTGTAAGTGAGTCATCCACATCGGAGTGTTTCTCTGCAATCTCTAACGACAAGCAAAAATCTACAGCAGCTTCTCCGAAGACTAATGATATCGGTCTCCCGCCTTTGAGCATAGCCACATCAGATCCTATAATGACAAAAGAGATGAGAGATAAGGCAAGAGCTAGGGCAAGGGAAAGAACAAGAGAGAAGACGAGGATTCGGAGTGGTAGGCCTGAGGGTAGCTGTAAAGAAGATCAACCATCCTCCAAAAATGATGCGGTGAGGGAAGGAGAAGTATGCACCCATGGAGTAGTGTATCAGCCTAGCCTAATGACAATGGTGCCCTCTAGCTTGATGTACGACAAGAACAACACCATCAGCCTTTTAGACGAGCAAATGAACATAAATTTTTCCAAGTCATGT
>gnl_Elagu_v2.0_p5_sc00011.V1.gene163
ATGAAGAGCCCACCATATGCAGGGAATCCTCAACTTCAATTGACTAATTGCTTACAAAGTGATGAAAGTATCACAATGATCAGAGATTCAAGAGAAGAAGAGCTTTTAACTAAGCAAGGAGGAGGCACCAATGATGACAGGTTCGCTGTGAGTTCGAGACTGTGGTCGGCACTGAAAAATCCAAGAATTGTAAGAGTCTCACGCACATTTGGAGGAAAAGATAGGCATAGCAAAGTCAGGACTATAAAAGGATTAAGGGATAGGCGTGTGAGGCTGTCGGTACCAGCTGCCATTCAATTGTATGATCTCCAGGATAAGCTAGGGCTTAACCAGCCTAGCAAAGTTGTGGATTGGCTGCTTAATGCTGCTCAACATGAGATCGATAAGCTTCCTCCACTCCAATTGCCACCAGAATTTTTCATCCAATTCTCTCAGTCCATGGCAACCTCTCATAAATTGGCTCCAAATAAAGCTCCCTCTTTTCTCCCCTTTAGAGATGGTGCTGAGCTTGTTTATGATGATAGAGCTCGCCAATTAGCCTCTTCTTCAACTATGGCAAATGGAGACATGCTTGACAATAATACTGGTGCAAATGAAATGATGGTGCAGAAATCCACATTTTGGAGTTCAAATGTTCTTATGAAGAATAAAGAGAAGGCAACCATGAAAGAACCCAACATTGACAAAGGCAGCATGATCAAAGGAAATGATGTAGGAAGTGATGGAATGCAGAATAATGCTATGTACACCTCCTACCATCACTGGAATCCTCCTAATGAACATATATCCCATTTGGGAAGCCATTTACCTCAAGAAGAAGAGCTCCATAATTATCAGCCAGGATCGATGTTTGCGGCATATATGAATGCCTCAACTGACTTTGCAAAGCAGTACCACCACCTTGATATGGCAAACTCAGCTTCAAAGTTCCTCCCATCAACTTCTCTCAGAAATTCATTGCAATTTACAGGTGATCCAAGCTTGAAACTTCTCCAACCAAACTTCGGCTTTAAACATCACCATCCTCAAGACCATCAAGAAGGC
>gnl_Elagu_v2.0_p5_sc00026.V1.gene270
ATGGAGGAGAACCACGCATGCAAACGATCCCGGGTTGGAAACGGCACCGCCATCAGCAGCAGCCAGGCGGCCAAGATAGGCCGCAAGATGCAGCACCATGACGATGACGACGACGATGGAGAAGTGAGGGGTGGTGGGGCCACCGCCGCCGAGAGCCGCGTCATGTCTTGGCACCACCCTTCCTCCAGGATCTTTAGAGTGTCTCGGACCTCCGGCGGTAAGGACCGCCACAGCAAGGTGTACACCGCCAAGGGCCTCCGGGACCGGAGGGTCCGCCTCTCGGTCTCCACCGCTATCCAGTTCTACGACCTCCAGGACCGCCTCGGCTACGACCAGCCCAGCAAGGCCATCGAGTGGCTGATCAAAGCCGCTGCTGCCGCAATCGATGAGCTCCCGGTTCTCGACGGCACCTTCCCGGAGGTTCCAAAACCTCATCACCCCGAAGAAAAGCCACCGCAGGACGAGCCTGATGCGGAGGCGGAGCCCGGCTACAACCAGCAGCAGCATCTTTCGCTCTCCAAGTCCGGCTGCAGCAGCAACTCCGAAACGAGCAAGGGGTCGGTCCTCTCCCTCTCCCGCTCCGAGATCCGTGCCAAGGCGCGTGACCGCGCCCGGGAAAGGGTGAAGGACAAGGAGAAAGACCGAGACGACGGCCATGTCGCCATCTCTCATCACCAGAATGTGAACCCTTGCCTCAACTCTCAGACCTCCTTCACTGAGCTTCTCACTGGCGGCAGCAGCACCAATGGCGCTGACGTCGCCACCGCACAGGCGAATTCCAGCGTTAATCGTCTCCAGAAGCAAATGCAGCACCTGCCGGCTGTCACCACGACTGCCGACTACTTCAGCCAAGCAGGTCTCTTTCCCCAGGCACAGAAGTCCCACCAGCTGCCATCAGGGTTCTCATCCCAAGCCCACTTTGGGAACAGCTCTCCCATGGGAATGGCGCCGCTCAACATTGCCGCCACAGCAGCGGGAGCAGGAGACCATCCGGAGATGCAGCAGTTCTATTTCCTGCAGGACCATCTCATGCCCGCCTCAGCCATGCCACCGGGGCCGGGAGACTATAACCTCAACTTCCCCATCTCTCCAGGTCTTGCAGGTTTCAACAGGGGGACCCTTCAGTCCAATTCACCTTCTCAGTTGCCTCACCACCACCTCCAGAGGCTCTCTTCTCCGGTAGACGGATCGAACCTGCCCTTCTTCTTTAGTTCTGCTGCTTCAGCTGCGGCTGCCACCTCCACGGAGAACCAGTTCTCTGCTGGATTTGATGGCCGCCTGCAACTCTGCTATGGGGATGGCTACCGGCATTCGGACCTGAAGGGGAAAGGGAAGAAC
>gnl_Elagu_v2.0_p5_sc00031.V1.gene611
ATGGAAAGGTCAGTTTCTGGGCAACTGGAGCTAAACCCCTGTCCTCCTGAGACGGACCCTCAGCCCTCATTCTTCCCGTTCTCAACCCCCAACTGGAACTCCGACAGCCTTCAGGATCTCCTGTCCGCCCACCTTATCTTTCCCTTCGCCGCTTCCACGGCCAACAGCCCACAGCCTGCCCCTCCCGATCCATCTCTCAACATTAATTCCATGGGCACCATCGCACCACCAACGAAGAGCAGGAGAGTGGTGAGGAAAGACAGGCACAGCAAGATATTCACTGCGACGGGGCCGAGGGACCGAAGGATGAGACTCTCCCTGGAGGTGGCCCGCAAGTTCTTTGACCTCCAGGACATGCTTGGCTTTGACAAGGCCAGCAAGACGGTCCAATGGCTCCTGACCATGTCCAAATCAGCCATTAAGGACCTCGCCGCCGCCTCCCGACCCCGAGCCCGTCCCTTCAGCCATGAAAGCCCCAAGAATGACTCATCCACGTCCGAGTGCGAGGATGTCTCCACTGTCTCCGACCACAAGGGCAAGCCTTCAGATGTGGCAGCTACTTCTGGTGAAGCAAAGAGGCCGAGGGCGAAAAGAGCTGCCGTTAGGGCCTCAAGGAAAGAAGCATTCAGTCCGACAATAGCTAGAGAAACTAGGGCCAAGGCAAGGGCTAGGGCTAGGGAGAGGACAAGAGAGAAAAAACGGATGAGCAGCGAAATGCTGAAGGAGGGTGGTAGAGTGAACCAGTGGGCATCCTCCTCACTCCCCTTTGACACTGTTGAGGAGGAATCCGGTTGTCACGACCTGAAGTCATCGCTAGACTTGGTGGCTGAAGTGGAAGAGAGATGCTCTTCCACGCCACATCAGTGCGACAACCATGTGGATAAGCAAGCCCAAGATGTCCCATTGGCGGCTGGATCAGTCCCAATTTCTATCTTGGACTATGGCCACAGCATCGTGGGCATCAACGACACGGTTGGCATCTTCCAAGAGCAATGGGATGTGGAAAGAGTCCTACTGCAGGCTGATGTACAGTTTCACTCCAGGCCATGGGAGGCTTTCAACAACAGTCCCATCGCC
>gnl_Elagu_v2.0_p5_sc00050.V1.gene76
ATGCGTCATGTTACAAATATTGTGTGCCGGCTTGCTTTCTTTCTTGGCTGGCGCTCTTGGTCGTTGGTCTTGCACCGCCTAACGTGCCCCCATCATACAGAAGTCCGGTGCTCGGGATGCACACACGAAACAGCCGCCCATGCCTGCCCCTTTGTCGTAGAGACTTTGTGGCCTGTCATTGTTGTTAGCCCCAGCCGAGGTGGTGGTGATGGTGATGGAATTCTGGGAGTTGGATGGCCAAGCCTTTTGGAAGCAGAGACAAGAAAAGCACCAACGCCAGCACCACCGGATACTACTTCCAGAGCAGCAGAAGGCACAAGAGAAGCGGCGCGAGGGAGCCGAGAGAGAGGAATCCCACTAGCGGCGAACACAAAGCTGGACGGAAGGCAGAAGAGAGCGGCCAAGGATCTGGATCCCCGGAGAACTCCGTACCGCCCAATTCCCAACCCAAGAGGAAGCGAAAGAGAAGAAGAGGAAGGAGAGCAACCCCAAGAAGAAGAACAGCAACCTCAACGCTTCCGGCTTCGTCCCCTCCACCATCACCAGAATCCACCACCTGGGGACCGCTCCTATTTCCCGTCCCCTTCCTCCTCCTCCTCCTCCTCGCCTACCACGGCTTCCTTCTCCGACCATGCCCGTCCGTCCGACCGGATGGCCGAGGCGGAAGGCCATGGCTACGGCCACCAGCGGCAGCACCAGCGGCCGAGGTTCGTTGGAGGGCTGAGGGGCGCCGGGGAGATCGTGGAGGTCCAGGGAGGCCACATTGTGCGGTCCACCGGGCGCAAGGACCGGCACAGCAAGGTGTGCACCGCCAAGGGCCCCCGAGATCGCCGCGTCCGCCTCTCCGCCCACACCGCCATCCAGTTCTACGACGTCCAGGACCGCCTCGGCTACGACCGCCCCAGCAAGGCCGTCGACTGGCTCATCAGGAACGCTCAAGCCGCCATCGACGAGCTCGCCGGGCTCCCCGCCTCCGCCTCATCTTCCAACCCTCCTTCCGCCTTGAATCCTCAGGAAACCGCCGCGGCCAATCAGCCAGTTGGAGATTCTAGCAAGAAACCAATTCCAGGTGCTGAACCGGTTGCTTCTGCCGCCTTTGGCTTTGGTCGTCGTCGTGGTGGTGGTGGTGGCAGTGGTAGTTTTCTCCCGCCGTCTCTCGATTCCGATGCTATAGCCGATACCATCAAGTCCTTCTTCCCAATGGCCGCCCCCGCCGCCACCGCGCCATCTTCAAGTCCTGCAATCGGCTTTCAGAATTACCCGTCGGACCTCGCGTCGCACGCTAGCAGGCAGGACCTCCAACTGTCCCTCCAATCCTTCCAAGACCCGATCTTTCACACCCCCGACCCCAGCCACCACCCCCATAGCCAACACCACCACCAGGACCCCACTCCTTCCACTCAGCACGCCCTTTTCTCCGTCTCCGCCCATTTGGCCTATGACACGGCCTCCGCCGGCTGGTCCGAGCAGAGCCAGAGGATGGTACCGTGGAATGTAGCGGAGACGAGCTGTGGCGGTGGCGGCGGCGGTGGGGGTTACGAGTTCAACGTGCCGCCGCCAGCACCACCGCAGGCTGTGCCGCTGCACCCGGTGCTCGGCCAAAGCCAGTTTTTTACTCAGAGGGGACCCCTTCAGTCCAGTAACTCGCCCGCCATTCGTGCTTGGGCGGACCCCATTGCTTCGACGACCGATCACCAGATGCACCCTGCGCTCCGTCCGTCGGTGTCGTCAATTGGGTTCGCGTCTGGTGCCGGCTTCCCGGGGTTTCGCTTTCCAGCACGGATTCAGGGCGAAGAGGAGCGCGACGGCACCTCCGACAAGCCGCCCTCTGCTTCCTCTGCTTCTCACCAT
>gnl_Elagu_v2.0_p5_sc00065.V1.gene174
ATGGAAGAGAGCCCCCCCCACCACCACCACCACCACAGTCACGACGAGCAGAAGCTCCTCCACCATCACAACCACCACCACCACCAGCAGCGGCCGCCACCCCATAATTCTAGGCTGGGGACTTTGAGGGAAGGCGGTGGTCAGGTCGTGGAGGTCGCGGGGGGCCACATTGTGCGGTCCACCGGGCGCAAGGACCGGCACAGCAAGGTGTGCACTGCCAAGGGCCTGCGGGACCGCCGTGTCCGCCTCTCGGCCCACACCGCCATCCAGTTCTATGACGTCCAGGACCGCCTTGGCTATGACCGCCCTAGCAAAGCCGTGGACTGGCTCATCAAGCATGCCAAGGGTGCCATCGACGAGCTCGCCGAGCTCCCCCGCTGGTACCCTCCCGCCGCCACCTACGCCTCCTCATCCAATCCTTCTCCACCTCCAAATCAACACGATCACCTCCATGACCAGCCTGTGCCCACCGAACCATCCGCTGAACAAGCCGCTTATAGCACTGGTAATTTCCTCCCTCCTCCACTGGATTCCGATTCCATTGCCGACACCATCAAGACCTTCTTTCCTTTGGCCACAACCACTGCATCATCCTCTTACCAGAACCACCACCCACCGGACCTCCTATCTCGTAGTAGCAGCCAAGTCCAAGACCTCCGCCTCTCCCTGCAGTCCTTCCAAGATCCCATGTTTCACCAGAATCAAATACCTACTGCATCCTCCCAGCAGAACTTCCTCCCTGGCTATTTAGCCTTCGATGCCACCTCCGCCAGCTGGCCTGAGCAAAACCAGAGAATTGTTGCATGGAATGTGGCGGAGACCAGTAGCGGCGAAGGTGGTGGAGGTTATGGGTTCAATATGCCACCGCCCCAGACGGTGCCGCTGCACCCGGCGCTCGGTCAAAGCCAGCTTCTTTCTCAGAGGGGAACCCTTCAGTCCAGTATCTTGCCGTCGGTTCGTGCCTGGATGGATCCGATTGCTGCCGCCGCCGGTCATCAGATTCACCCAGCAGGAGTCCATTCATCATCACCGTCAGTCACAACCACAGGATTCGTATTCAGTGGTGATGGTGGTTTCTCTGGGTTCCATATTCCAGCGCGGATACAGGGTGAAGAGGAGCATGGTTGCATCCCCGGAAAGCCACCATCTGACTCCTCTGCTTCTAATCAG
>gnl_Elagu_v2.0_p5_sc00095.V1.gene4
ATGAAAGCTATGTCAAACAGGCGCTCGTTTCAGAGCCAAGAGGAGTCGACATGTCTTCCTCTATATAAGAGCGAATCAAAGGTTTGTGGTCCTCAACAGCTGGTGGATGTCTTAAAAGGAGGTTATACTGGTCCTGGGCTATACAATAGCTTCCTAGTGTTTTTAACTATTTGGATCCGGAGTAGTGATGATGAAAGTCTTAAGATGATAAAGGATTCACAACAAAGACAGCTATCAGCTAAACAAGGTAGTGCTACTAATGACAAAGCTCGAACAAGTATGGGACTGTGGTCGGGATTAAAGGATCCAAGAATCGTCCGAGTCTCTCGTGCATTTGGGGGAAAAGATCGCCATAGTAAAGTAAGCACTATCAGAGGATTACGGGACAGACGAGTAAGGCTTTCAGTCCCAACAGCAATTCAGTTGTACGACCTTCAAGATAGGTTGGGTCTTAACCAACCTAGCAAAGTCGTCGATTGGTTGCTTAATGCTGCTCGGCATGAAATCGATAAGCTTCCTCCGCTCCAAATGCCACCGGGAAATTTCATTCAGTTCCCTCAAGCATTGCAGATGTCTCATGAAGCAACTCCACGCCTGCAGGCTCCCTCTTGTCCTTCAGGTGAAGATAATCTTGAGTACCCAACTGAAAATGGAGGTCGGCCTTTAGCTTTATTCTCTAGCAAGGCAAATCAAGATGTTTTGGGTGATGAAGTTGTCGTTGAAGACCTTGCAACACTATCTAAATCTAATCTTTTTAATTCAGATGTTCTTCAAAAGACCAAACAAAGAGAAGCAATGAGGGAGTCAGGTATTGAGAAAGGCAGCGCCACTGAAGGGGATGAAATGGAACATGATGCCAGCATTCATTGTGCACAAGTTTCAGCTAATGACCTTCTCTCTAGAACTCATCATTCTTCACTGGACTTGCTAAGTAATGCCATGCAATACGGTTGCTACTATCAGTGGGAGTCTCCAAATGCTTATAATGTATCTCATTTAGGAATTCATTCATCTCTAGTGGAAGGCCAACCTACATCGAATCCATCATCTTTGTCCGCGGGGCCCGCATCTCAACTTGTATTTTGCCCTCCTGGAGCAATGCCATCTGCATTTGACTTTGATCCAAAACAGTTCAGTCACTTTCAAGTTGTCAGCTCGGCTTCAGAAAATACTCCATTGAATCCAACAAGGACTTCTCTTCACTCAGGTAACTCAGCTGTGAGAGCTTTCCAGTCAAACTTAGCCTCTAAGCATCACCACGCTGGAAACCAAAATAAGAGC
>gnl_Elagu_v2.0_p5_sc00114.V1.gene178
ATGGAGGTGGAGGAGAACCACGCCTGCAAGCGATCCCCGGTCGGTAACGGCACCGTCAGCAGCAGCCAGGCGGCCAGGATAGGCTGCAAGGGCCAGCACCAGGACGACGATGAGGAGGACGGAGTACGGACGGGCGGTGGCGGCGTGACCGGTGAGAGCCTCGTCATGCCTTGGCACCACCCATCCTCCAGGATCTTCAGGGTCTCTCGGGCCTCCGGCGGCAAGGACCGCCACAGCAAGGTGTACACCGCCAAGGGTCTTCGGGACCGGAGGGTCCGCCTCTCGGTCTCCACCGCCATCCAGTTTTATGACCTCCAGGATCGCCTTGGTTTTGACCAGCCCAGCAAGGCCATCGAGTGGCTGATCAAAGCCGCTGCCGCCGCCATTAACGAGCTCCCCGCTCTCGGCGACACCTTCCCGGAGGCTCCCAAGCCTCGTCGTCCCGAAGAGAAGCTTCCGGAGGAGCCCGATGCTGAGGCGGAGCACAGCTTCAACCAGCAGCAGCAGCATCTTTCTCTCTCCAAGTCCGGCTGCAGCAGCAACTCCGAGACTAGCAAGGGCTCGGTCCTCTCCCTCTCCCGGTCTGAGATCCGCGTCAAGGCGCGAGAGCGTGCCCGGGAAAGGGCCAAGGACAAGGAGGACCGAGACGATGGCCATGTCGCCGTCTCCCATCACCAGAATGTCAACCCGAGCCTCAACTCTCAGACCTCCTTCACCGAGCTTCTCACTGGCGGCGGCAGCAGCAATGGCACTTCAGTTGCGACTGCACAGGCGAATTCCGATGTTAATTGCATCCAGAAGCAAATGCGTCACCTGACGACTGTCACAACCACCGCCGATTACTTTGGCCAAGCGGGTCTTTTGCCCCAAGCACAGAAGGCTCACCAGCTGCCATCGGGGTTCTTGTCCCAAGCCCACTTTGGGAACAGCTCTCCAATAGGAATGGTGCCGTTCAACATCGTAGCCGCAGCAGCGGCAGCAGGAGACCAGTCGGAGATGCAGCAGTTCGCTTTCTTGCAGGACCATCTCATGCCCGCCTCGGCCGTGGCAGCTGCAGCCGGAGACTATAACCTCAACTTCCCCATCCCTTCTGGTGTTGCAGGTTTCAACAGGGGGACCCTTCAGTCCAATTCACAATCTCAGTTGCCTCACCACCACCTCCAGAGGCTCTCTTCTGCAGTAGACGGGTCGAATCTGTCCTTCTTCGGCTCTGCTGCTTCAGCTGCAGCCGCCACTTCCACGGAGAACCAGTTCTCAGCGGGTTTTGATGCCCGCCTTCAACTCTGCTATGGACACGGCTACCGGCATTCTGACCTGAAGGGGGGGAAGAGC
>gnl_Elagu_v2.0_p5_sc00151.V1.gene190
ATGATGATAAGTGATTCACAAGAAAAAGAGCTTCCAACTAAACAAGGAAGTGCTAGTGATGACAAAGCTCGAACCAATACAAGACTATGGTCAGGACTGAAGGATCCAAGAATAGTACGAGTTTCCCGGGCATTTGGGGGAAAAGATCGCCATAGCAAAGTAAGCACCGTAAGAGGATTAAGGGATAGAAGAGTAAGGCTTTCAGTCCCAACAGCAATTCAATTGTATGACCTTCAAGATAGGTTGGGCCTCAACCAACCTAGCAAAGTCATCGATTGGCTGCTCACTGCTGCTCAGCATGAAATCGATAAGCTTCCTCCACTCCAAATGCCACCAGGTAATTTCATTCAATATCCTCAATCATGGCAGATCTCTTATGAAGCAGCTCCGCAGCAGCCCCCCTCTTCATGTGTAGAAAATCTCAAGTACACAACTGAAAATGGAGCTCGGCCTTTAAATTTATTCTCCAGTAGGGCAAATCCAGAGGTTTTTGCTAATGAAGTTGGCATCGAAAACCTTGCAACAATGTCTAAATCTAATTATTGGCATTCGGATGTTCCAACAAAAACCAAACAAAGGGAAGCACCGATCGAATCCGGCATCGAGAAAGGCAAGAACATCAAAGGTAAGGAAACTGAAGATGATATTGGCATTCATTGTGCACAAGTTCCAGCTTATGATTCTCTCTCAAGACCTCATCATTCTTCACTGGGCTTGCTAAGCGGTGCTATGCCATACACTGCCTACTATCAGTGGGAGCCTGCAAATGCTTATGCATCCAATTTAGGAATTCATCCAACTCCGGCGGCAGGCCCCCCTACCTCGAATCCGTCATCGTTATCTCTGACACCTCCTTCTCAACTTGTGTTTTGTCCGCCTGGAGCGATGCCATCAGGGTTTGAGTTTGATCCAAAACAGTTCGGTCATCTCCAAGTGGTCACCTCAGCTTCACAGAATACTCCATTGAATTCGACAAGGACTTCATTTAGG
>gnl_Elagu_v2.0_p5_sc00254.V1.gene127
ATGGAAGAGAGCAGCCACCACCACAGGAACCACCAGCAGCAGCTCCTCCTCCTCCACCACCACCAACAGCAGCAGCAGCAGCGGCGGCCGCTGCCCCATAATTCTAGGATGGGGGGTTTGCGAGGGGCCGCCGGTGAGGTCGTGGAGGTCTCGGGGGGCCACATTGTGAGGTCGACCGGGCGCAAGGACCGGCACAGCAAGGTGTGCACCGCCAAGGGCCTGCGGGACCGCCGTGTCCGCCTCTCGGCCCACACCGCTATCCAGTTCTACGATGTCCAGGACCGCCTTGGCTATGACCGCCCCAGCAAGGCCGTCGATTGGCTCCTCAAGCACGCCAAGGCTTCCATTGATGAGCTCGCTGAGCTCCCCCGCTGGCGTCCGCCCACCACCACCACCTCCTCCTCCGATCCTTCTCGACCTTCCAATCAACATGACCTCCATGAAGAGCCTGTGCCTACCGAGCCAGCTGCTGACCAAGCCGCCTACAGCAGTGCTACTTTCCTCCCTCCTTCCTTGAATTCCGACTCCATTGCGGACACCATCAAGACCTTCTTTCCCATGGCCACCACAACTGCTTCATCCACTTACCAGAATTACCCGCCGGACCTCGTATCCCGCAGCAGTAACCAAGCCCAAGACCTCCGTCTCTCCCTTCAATCCTTCCAAGATCCCATGTTTCACCAGAATCAAACACCTGCTGCTTCCTCCCAGCAGAACTTTCTCTCTGGCAATCTAGTCTTCGGCTCCACCTCCGCCGGCTGGCCCGAGCAAAACCAGAAAGTTGTTGCATGGAATGTAGCGGAGACTGGCGACGGCGGCAGCGGCGGCGGAGGTGATGGAGGTTATGGGTCCAACATGCCACCACCGCAGGCGGTACCACTGCACCCGGCGCTCAGCCTAAGCCAGCTTTTTTCTCAGAGGGGAACCCTTCAGTCCAGTAACTCGACATCGGTTCGCTCTTGGATGGATCCGATTGCTGCAGCGGCCGGTCATCAGATCCACCCGGCAGGAATCCATTCATCGTGGCCATCAGTTACAGCCACGGGATTCATATTCAGCGATGGTGGTGGCTTCTCAGGGTTCCATATCCCAGCGTGGATACAGGGTGAAGAGGAGCACGGCGGCATCTCCAGTAAGCCACCGTCTGATTCCTCTGCTTCCAATCAG
>gnl_Eucgr_v2.0_Eucgr.J01466.1
GAATTAATCAACCAAACCATCCTCTTCCACCACCAAATGCCGTTCACAGATCACCACTTTTTCTTCCCCAACAACCACATTTATCCCGTAATTACTGAAGCTCCAATCGACATTAGGAGTCCCAAAAATGGTGCGAAAGTGAGCTCATCAAACCCAGCCAACAAACCCATGAAGAAGGACAGGCACAGAAAGATATGCACCGCGCAGGGCCTCCGGGACCGGAGGGTGAGGCTCTCGATCGAGATCTCGCGCAGGTTCTTCGACCTCCAGGACATGCTAGGGTTCGACAAGGCGAGCAAAACCCTAGAGTGGCTCCTTACGAAGTCGAGGAAGGCCATCAAGGATCTGGCCAAGGGCAAGCGCAAGGACTTGGTCCTCAGGCCGGTGGAGGATGAGAAGGGCTGGTCGTGTTCTAGTTCCGAGTGCGATCAGGCTGTGTCAGCAGGGGTTGTGATCGCTGGAAATGGCATAGTTCCGGTGGATGACAAGAGGTCAGTACCAGTGGGAGACAATGACTACCAAGGGATGTTCAAGATGGTGTCATCAAATCGAGATGGTGGGCTTCATGTTTTGGCTAAAGAGTCTAGGGCAAAGGCAAGGGCTAGGGCAAGGGCTAGGACCAGAGCAAAAATGAGCAATGACAACCCAAAGCTTGATCACCATGACCAGTTCAAGAAACTGTGCCCTGATTCGCAGGCTTCTAGTGAAGAGAAAAAATCAAATCATTATGTTCAAGCACAAGCTGATCACCAGGCATTCAGTGAACATCAGGAGGAGGTCGATATTGAGCAATCTGTTCTGATCAATAGGAAGCTGAAGCAAAGTTCGGTCATCATTAACAATTACCAGAAAAACCTAGACAATGACAACAATAGCCAATTTTACTACCACGATGTAGCTCATCAAAACTGGGACATCAACCCC
>gnl_Eucgr_v2.0_Eucgr.F01204.1
ATGGGAGACAACCACCATCCCCAACAGGCGGCCGCTACTTCTTCACGATTGGGAATGAGGAGAGGCGGCGGCGGTGCAGGAGAGATCGTGGAGGTCCAAGGAGGCCACATTGTTCGGTCCACCGGGAGGAAGGACCGGCACAGCAAGGTGTGCACCGCCAAGGGGCCGAGGGACCGCCGCGTGCGGCTGTCGGCCCACACCGCCATCCAGTTCTATGACGTCCAGGACCGGCTCGGTTACGACCGCCCGAGCAAGGCCGTGGACTGGCTCATCAAGAAGGCCAAAACCGCCATTGACGAGCTCGCCGAGCTCCCTGCTTGGAAGCCTACCGCCACCGCCGCCGCGACCCGTCATCCGCAGGCAACGGATGAGCGGGAGAGCCCGGTGGATATCCACCAGGCGGCTGTGGACGCGGCGGCGGACGATATCCGAAATTTGCAGCAGCAGCAGCAGCAGCAGCAGCAACAAATCAACAGCCACCACCAGAGCAACCCCAACACCACCAGCTTCCTACCTCCATCTCTGGACTCGGACTCCATCGCCGACACAATCAAGTCGTTCTTCCCGATGGGCGTCAACCCTGCCGACGCCCCACCGCCACCACCGTCGTCCGTGCAGTTCCAGAGCTACCACCACCACCACCAACACCCACCGGATTTGTTGTCAAGAACCAGTAGCCAGAGCCAAGATCTTCGCCTCTCCCTGCAATCGTTCCAAGACCCTGTCTTGCTGCGACCCCAGTCGCACGACCATCATGTCGTCTTCTCCGGAACTCCGCAGCTAGGGTTTGATTCGTCGCCCGCCGCTTCTCTGTGGCCTTCCGAGCACACCCACCACAACACCAACCCAGCTTCAGACATCGGAAGGTACCACAGGATTGCGCCGTGGAGCGTAGGCGGAAGCAACGGTGGCGGAGGCGGCGGCGGGTTCATGTTCTCCCCGCCGCCGCCTGAGGCGGCCACAGCGGCGGCGCAGCCGCTGTTTGGCCAAGGCCAGCTTTTCACACAGAGGGGACCCCTTCAGTCCAGTAACTTGCCCGTGATTCGTGCTTGGATCGACCCGACACTATCATCGTCCGATCATCATCACCAAATGCAGCATTCCATCCATCCAATTTCACCCGCCGGATTTGCGTCCGGCGTGTTCCCCGGGTATCACATTCCGGCACGGATCCAAGGGCAAGACGGAGAGCACGACGGCATTCTCGACAAGCCGTCCTCTGCTTCCTCCGATTCCCACCAT
>gnl_Eucgr_v2.0_Eucgr.B00699.1
ATGTTTCCCTCAAACAGCAATGGCATTGACCCCATCTCTATTTGGGATGGCCTAACAATTCTACACAAGCCCCTTTCAAGTGATGCCATCCCAAACTCCAAACAAGAAGACCACCTAGTTTCTCTCTTCAACATTCCCTCTCCTTTCCTTCACTACTATGAAGATGACAGCAGCTCCTTTCTCGAGCATGGCCTTGACCTCTTACTTCCGCAGCCACAACAACCAGCAAGTAGCGATGATGCTGCAGTGGTAGCTCATACACTCGCGAACATGGTGGATCTGAACAACAACGTCAATGCAAATGAAGCATCGGCAAGAGGAGGAGGAGGAGGAGGCAATTTCAAGAAAAACCATTCCACTCCCGACCCGGTTCCTAGAAAGAGAACCTCAAAGAAGGATCGACACAGTAAGATTTATACTGCTCGCGGTCCAAGAGATCGAAGAATGAGATTGTCCCTTGAGGTCGCCCGCGAGTTTTTCGATCTTCAGGACATGCTGGGATTCGATAAAGCGAGTAAAACTGTTGAGTGGCTGCTGTTACACTCCAAGTCTGCCATCAAGGAGCTTTCAAGAAGCGCTGCAAAGACAAACAGTTGCACTGCCGGTAGCACATCTACATCAGAGTGCGATGTGGCGTCTGGAATTGATGAGGCAGCTGGTAATGGGGATCACTCAGCCAGTGTCACTCAAGAAAAGCCACCGATCAAGGAAAAAAAAACCAGGCAATCCCGCAGGAATTCGTTTTACCTGCTTGCAAGAGAATCAAGGAAGAAGGCGAGGGCAAGGGCGAGGGAGAGGACAGTAGAGAAGCTGTGGATGCGAAGGCTTGATGCACCAAAACCATGTAGTGAAGCAATGAAGACTGACTTGAACGAGAGTAGTCTATATGAAACCTGTGAAGAATCTGGAATCCAAGGTAGCAACAACGTGAAAGCTGCCTCCAACTTTCTAGCTCAATCTGAAGAGCCACAGGAGGAGAAGAATTTAGGAACAACAGGACAGACTGTTGATGATTCTTTGGCAATTTCGGACAGGTGGAGCCCAACTTTCAGTTTCAACAATTTTACCAGTACTGCAATCTCCCAAGAGCATGAGTTCAGAGAGCTCCATCTCTTTGTCAAACCGTGGGAGGCCTACAACAATTCGTAT
>gnl_Eucgr_v2.0_Eucgr.B00608.1
ATGAACCCAATTCCAAGAGGAGGAGGAGGAGGAGGAGGAGGAGGAGGAGGAGGTTTTCAATCAGCGAAGCAAGAGGAAGAAAAGAATGAGACCAGCAGGAGTCTGTCCCGCTTGGCACCACCATCAACTTCCAGGCACTGGTCAGGTTTCCGAAACCCGAGGATTGTGCGTGTCTCGCGCTCCTTTGGAGGTAAAGATAGGCACAGCAAGGTCTGCACCATTAGGGGTCTGAGGGATAGGAGGATTAGGCTCTCCGTGCCCACAGCAATTCAACTGTATGATCTTCAAGACAAGCTAGGGCTCAGCCAACCCAGCAAAGTCATCGATTGGTTGCTAGATGCCTCTAAACAAGACATCGACAGGTTGCCGCCACTCCAGTTGCCTCCGAATTTCGGCCAATTCCACCAGCAAATCCTATTCCCACATGAATCATCAAGTGCCAACTCTCAACCTTCCTTGATCTCTCCGTTTCTCCCCACAAGCTCAACAACATTCTTGAAGCATGGGATCAAGATCACTGAGAACAGTGTTGATCACAGGGTTAATGATAGCGAATCTTCGGCAATGGCAAGGTCAAAGTTTTGGAACATTGATACTTATAACACACTGAGAACAAAGGACAAGGAAGTTGAAACAGATGATCACAATGGTCAGCCTCTTTCTGAGAAGGGCAAGTGGATTGAGAATGATGCAGTGCATGGCCATTTGGGATCATCAGTCAACTCTCACCATGGACAAGTATCTGCTCAGAACTTCTTCCCAATCGTTAGTTATTCCTTGAGTGGCAGCACCTTGCCGTACTCCTATAATAATCAATGGGAGCCTTCGAATTTGTCATTGTCTCAACTTGGGACTCACGGCTTTCAATTGCTACCGGATCAAAATCCCCTAAATTCCGTGTCAGTTGCTTCCTCTTCGGCTCTTCCATCCGCCACTCCCCAGTTATACTTCTGCCCATCTGCGGCAATGACGCCAATTTTTCCTTCCTACCCTTCGTATCTTACCCCTACTGTTGAGACAGATGCGAGACAACTGAACCATCTCCATCTATTGAGCTCGAGTTCGCAGCAACACATCTTGCCTACTTCCCTCCTGCCATCGCTTCAATTGATCAGCTCGCCGATGGGATTGCCATTCCAAACGAGCACTAGTGCCAAATTTCTTCATCGGCAAGATGATGATGAGAGCGAAGAAGATGTGGATGGAAACGGTTCT
>gnl_Eucgr_v2.0_Eucgr.I02038.1
ATGATGATGAATATAGAACCAAAGGAAGCGGATTCACCACCAACACGGGAAAAAATCGCTAGCACCAACCACAAGATCCTCAAGGCTTCATCATCATCTGGTTCGGCTGCGCACTGGTTAAGGTCGAGAGATCCAAGGATCGTCCGTGTCTCGCGAGCCTTCGGAGGCAAGGACCGGCACAGCAAAGTGTGCACCATCAAAGGGTTGAGAGACAGGAGGGTCAGGCTCTCAGTCCCCACTGCAATTCAGCTGTATGATCTTCAAGATAGGTTAGGGCTCAGCCAACCAAGCAAGGTTGTGGACTGGTTGCTTGATGTTGCTAAGCACGAGATTGATGAACTCCCACCTCTCCCACTGATCCAACCAGGTCACAATTTAGGTCATCAAATCCATCAATCAATCCTGTCAAAATCACATGAAATTGTTGGAGATGACTCATCAAGCAAAGATGGGTTGGTCAAGTCATCAAGATCAAGGACTTGGTCATGTTCTGATCATCATCAGGAAGATGATCAAGAACCCAATGACTGTGGCGCCTCAAAAGTCCAAGCACAGAACTATTTCTTGTCAAGAACTAGCTCAAGCTTCCATTTGGAGCCTCCAAACATGTCACTATTGCCTAATTCAGCCGCAATCCATGGGTTCACCTCCCAAATTGGAGACCCTCACCATCAAAATGTCAACAATTTCATTCCATTTTCTCTACACTCAGGGAGCTCTCAGATATTCCTGTGCCCTCCTGGAGTGACCACTGCACCAACACCATCTTATTTTCCTTCGCTTTTTGCGACTTCAACAGATTCCAATAGTGATCCTCGACCTGCCAATCACCAATTTCAATTTGTGAGCTCAGTTAACTCACACAACATTCTACCAAGTTCTCTTGCACCACCTCTTCTGATCTCTGCTAGTTATCCGAGTTTCATGAGAGCCTCCCATCTTGACGGGAGTTGTACTGAGGAGGGTCTTCACTCACACAACAGTTTTGGAAGTGACCAGCCAAATAAAGACCCA
>gnl_Eucgr_v2.0_Eucgr.K02535.1
ATGATCACCAGCTCAAGAGAAAAGAAAAGTGCTTTTCAAGCCAAGGAAGTAGGAGAGAAAGGCTGTAGTCAGATCTCAAAGGTGGCGCCGTCAAGTTCAAGTCGTTGGTCATTGGAACTTCGGAATAATCCAAGGGTTGTTCGCATCCCACGCACTTTTGGAGGTAAAGACAGGCACAGCAAAGTCCGCACCGTAAGGGGTTTGAGGGATCGGCGAATTAGGCTTTCTGCACCGGCTGCGGTTCAGTTGTATTACCTTCAAGATATTCTAGGTCTGACGCAACCGAGTAAGGTGATAGATTGGTTGATTGAGGCTGCGAGGCATGACATCGAAAAGCTTCCACCTCTCCAAATTCCTCAAGGATTCAGCGAAGTGATCAACCAACAATTGTTGTTTCCTCCGGAATCAATTAACTTCTTTGATGCAAGTCTTCCATTCACAAAGCATGGACTAATTAGTCCGAGTCTCACATTACTAGCTGGCAGCGCGAAAATGGAGGTCAATGAGGATTGTGTTTGGAGCGCAGATGATAGAACAAGGCTGAAGTCAAAGTACTATTGGGATGGGATCTCAAAGTTGAGTGAAAGAAGCAACGAGTTTGAAAGAGGGTGCTTTTCCGATAAGAGCAAGCAGATCGATCTGAATGTTCGAGAAAACCAAGAAGATATCAGTTCCTCTGGAACTGGGCTGGTCTCAGATCAAAATCTCCTTCCAATTGGCCTGCTGAACAATACCATTGGATACCGGCACTATATTCCTGGTCTCAATTCGGAGGATCAATTTATTCTCAGTCCATCTAACATGACAGGCCCTTCTTCGATTCCTTCATGTTCACCGTGTTGGACTGGTGCTGGTCCTATTGATAATGAACACAGAAAAGTGAACCATTTCCCTTTGTTCAACTCAGGCTCACAATTGCCTAGCTTCACCCCGGCTTCGCTTAAACTTTATTATGATGCCCTTGAGACCAAATATTCTCTTCTTTCTCGAGATGAAAGCCAGGCAAATGACAACAATGGTAACTGT
>gnl_Eucgr_v2.0_Eucgr.K02654.1
ATGTTTCACTCAAACCACAGTACCATTGACCTCATATCCTCCAGTGAACGGCCGATCCTTCAGTATCCCATCTTCCATGACATTAGCTTCGATTCCAGACAAGAAGACCTTCCTTTCTCTCTCTACAGCTTGCCTTCTCCCTCCATTTTCAACGATGATGAAAACGAGGACGGTGCTTCTCTGCAGATTCACCACGATCTCTTGTTACAAGGGCAGCAACCGTTGAACCCTCATCACCAAATGACGGATCTCATGACCTTCTCTGCTGGCGATTCGATCGGACACAACACCGGAGTGAAACCCGAAGCGACTGCTGAGCAGGTTGTTCCGACGGAGAGGTCGTCGAAGAAAGATCGGCACAGCAAGATCAACACCGCTCAAGGCATGAGAGACCGGAGGATGAGGTTGTCCGTTGAAGTCGCGCGTGAATTCTTCAATCTTCAAGACATGCTCGGCCTCGACAAAGCTAGCAAAACCATCAAGTGGTTGCTAGTGAAGTCGACACCTGCCATTAAAGAAGTAGCTAGAGGCCTTCAGAAGACGAAGAACCGCGAAAGCATTCCTATTATGAGCGTTCCTTCCAGATCGGAGCGTGAAATGATGCCTGAAATAGGCAGAATCGCTAAGGATAATCAACAAGAGACTATTGCAAAAAAGAGAAAGGTCAAACAATCAAGAAAGACTGTGTTTCGCCCTACGGGGAGAGAGTCAAGGGCAAAGGCGAGGGAAAGAGCAAAGCAAAGAACAAGGGAGAAGATGATGCTTCAAGGACTCAATAGAGGGGATCGACCTTGCAAGGAATGGACAGAGAGCGATATGAACGACCGACTACCATCCAATTGCTCCATCGGAACTAGCGAAGACTCTGGAAATCGAGGAAGCGGCATCGAAGTTCCTAACATGGATGTGCAAGTTCAATTTGAAGGAGAAAGTTCTTATGATCAGAAGAGGTATTATTCTGAAAGAAATGAGAGAGTGGCTGATAATGCATCTGAAGTTCACAACTTCAACCATCCTCAAAGCACCCGAGTAGAGCATCCGTTCACTGAATTTGAATTGCTTTTCAAGCCATGGGAAGCCTACACCGGCCAATATACGCGC
>gnl_Eucgr_v2.0_Eucgr.K01089.1
ATGGGAATGAAGAGCACAGAAGGAGAGATTGTCCAGGTCCAGGGAGGCCACATAGTTCGGTCGACCGGCCGAAAGGACCGCCACAGCAAGGTTTACACCGCGAAAGGCCCCCGGGACCGCCGTGTCCGGTTGTCAGCTCACACCGCCATTCAATTTTATGATGTCCAAGACCGGCTTGGCTATGACCGGCCCAGCAAGGCCGTCGACTGGCTCATCAAGAAGGCAAAGGCGGCCATCGACAAGCTCGCCGAGCTGCCGCCTTGGCAGCCGAACTCAAGCTCTGTTCCTTCCACCTCCACTGCCCCAGACAGCGCAGCACACAATGGGAATTCGGCCGAGATGGCGGTTGCGGAGGAATCGGAGTCTCCCAAGTACAATTTTCAGCTCCATAGGCAAATCAGTGCCAATTCAAGAAACGCAACAAGCCAATTCTTGCCACCGCAGCTGGAGAACGATCAGTCCATGTTGGAGACGATGAAGTCGTTCTTCCCGACGAGCTCGGCCGCATCATCCATCAATTTCAGCAGCTACCCATCCGAGATTATGTCGAGGAGCACCCAGCAGAACCAAGACCTTGGCCTTTCCCTACACTCTCTTCAGTCTCAATCTGCTCTAATTCACCAAAGCGATCCACAAGAGAATGAAATGAGCCAAACCCTTTTCTCGACTTCGGCACCAATGGTGTACGAACCTGGGTTTCAGAGAATGATGGGTTGGGGCACCGACCCATCTGGCACGGACAACCGGAGTGGCGGCAGGTTTCTGTTCAACTCGCCAACGCCGTTGACGCTGCCTTTGCCGCTGCTGAGTCAAGGCTCAGCGGCGTTTCCACAAAGGGGAACCCTTCAGTCCAGTTTCGCACCGACTTTTCGCTCTCTCGACGAGTTTTCTGTGGACTCGGCTGACCATCACAAGTCGCAGGTCATCCATCACCCGTCTTCGCTCTTTGGCAACAGGTTCGTCTCCGATGGACTGCCTGGCTTTTGCATTTCTCCACAAATTCAGAACAACGGGGCACCGCACGATGTTGTTTCCGCGAGGCCATCATCTTCTGCTTCTCTGAGTAATGGCCGT
>gnl_Eucgr_v2.0_Eucgr.G02354.1
ACGACGCCTCCGAAATCTCGCGTCGATGCAAATGGGGTCAGGGTTGCTGATCCCGCGAAGAACAAGAAAGCGTTGCCTCGGAAGAGGAACACCGGCAAGAAGGACCGGCACAGCAAGATCCGGACGGTGCAAGGGCTGCGAGACCGGAGGATAAGGTTGTCGGTGCAGGTGTCGAGGAAGTTCTTTGGTCTGCAGGACATGTTGGGGTTCGATAAGGCGAGCAAGACCATCGAGTGGCTCCTCTCCAAGTCCAGGAACTCCATCAAGGAGGTAGTGGGTCGAAACATCACCAAGCAGAAAGATTGCGGCGGTGATGTAAAGGCGGCTCAAGCTGAAGCTGAAGCAGAACACGAACAAGAACAAGATGTTAGCAATAGGAAAGAGAAAATAAAATCTTGCGATGCTAGGGAAAGGGAAAACGCGAGGGAGAGAGCAAGAGAGAAAAACCCAAATGCTTCGGTGTTCTCCGGTGCTGATGGTTTATGTGCCCACCAGCAACCGATCAACAACGACGACTCGGCACAAGAATATGGGCAATTCGCGTCAGAGATGGACGATTCATTGAGCATGATCGACAAGCTC
>gnl_Manes_v6.1_Manes.02G066400.1
ATGTTCCCTTCCACCAATAGTATCAGTCCTTTCCCGCACCTCTCCTCTTCTTATGACCTTTCTCCTTACATTATTCACCATGAAGCAAATGACCTTTTACTTCACCACCATCACCGTCCACTCACAACTCCTTCCTTGCCAGCCACTGACACTCTGCTACACACTTCAGCTTCCATGATCTCTAATAAGCACGATATTAATGTCGGCTTCGCTGGAAATCAACTTGATCCTCTTGTTTTACTTACTGGAAAAAAGCCCGTGAAAAAAGATCGGCACAGCAAAATTTACACAGCTCAAGGTCTAAGAGATCGGAGAGTGAGATTGTCTATAGAAATTGCCCGCAAGTTCTTTGATCTCCAGGACATGCTAGGGTACGACAAAGCAAGTAAAACCCTAGAGTGGCTGCTCTCAAAATCAAAAAAGGCCATCAAAGAAGTAGCACAGAATGGAGGTGCCAAAAGTTTGTCTTCAACTTCCACGTGTGAAGTAGCATCAGAAAATGGTGAGCTAGATGGTATAGTTTCAAAGAGCGAGTCATTGGCAGGCCGTGTTTGTAATGAGAAAAAGACGAAAAGATTGCAAAAAGCTGCATCCTCCAATCTCGTTGCAAAAGAATCCAGGGCAAAAGCAAGAGCAAGAGCAAGGGAGAGAACTAGAGTTAAAATGTGCACTAGAAGATTCCATGAGTTCCACAATCCTGACTCTACCTCCTTCAACCGCAATTTATCAAGGTCGACCTTGAGCCAACAACATCAGGCTTGTGAGAAATCTCACAACAGCTTAAAAGTGGTTGCTCTTGCTCATCATGATCAAGTAGAGCAGCCTAACTCCCACGCCAATCTAGTCCCTAAAGGAAACATTATTGAGGAGTCAATAGTGATCAAAAGGAAGTTGAAGCCATCCACAGTGATGGGTTATCAACAAAACCTTGTAATGTTAAAAGATGTAACTTGCAACAACAGCAACTTCCCAAATTTGCCTCAGAATTGGGAGATTAACAGTGCAATTGCACGCTCTAGCTTCTGCGCTATTACCAACGTAAACAAATCTACAGGTGAGGACTGCATCTCTATGGCTAGATCTGGGAGGCTGAAAACAGTAGTCAATGTCTACGCTAATATGGCATACAAGCATGAACGATGTAAGCTG
>gnl_Manes_v6.1_Manes.02G055900.1
ATGATGATTACGACTTCAAAAGAAGTGGATTCTCCGAGAAAAAAAGAGGGAGATGCAAGTGATGGCAAGATTACCAAAGCTTCATCCAGCTCAACACCATGGTTAAGATTGAAAGATCCAAGAATTGTTCGTGTGTCGCGTGCTTTTGGAGGAAAAGATAGGCACAGCAAGGTTTGCACCATAAGGGGGTTAAGAGACAGGAGAGTAAGGCTTTCAGTTCCCACAGCTATTCAATTGTACGATCTCCAAGATAGACTTGGACTTAATCAGCCTAGCAAGGTTGTTGACTGGTTGCTTAATGCAGCTAAGCATGAAATTGATGAACTTCCTCCACTTCCGATGCCACCAGTGAACTTTGGCCTGAACCAACAAGCAATTCCAACTTCTTCTCATGAAGTTGGTGCTTCCCAATCTAACAAAGAAGGGTTCAAGACGAACAACATCATTAATTGGAAAGATCCCGACGAACTAACTAGACCTAATTTTTGGAGCAGTGATGTGCTTTTGAAAGCCAAGTCAAAAGAAGTGGCAAGGGATTCTATTCACGAGAAAGAAAACTGGATAAAAAGAAATGATCAAGAAGATGGAAAGGAAAGCAATGAAGGGCCTAGTAGCGCTCATCAAATTCTATCAAGCAGTTTCTTCCCCAAAACTAGTCATTCTTTTTTACCGGGTTTGACAAATAATGCAACGCCATATGGTTCCTTGTTTCAATCAGAACCTCCAAATTTCCCCTTATCTCATTTGGGAAGTCGTGGATTTGCAGCTCAGACAGATGATCTACACACCCTGAATGCTGTGCCATTACCGTCTACGTTGTCTCTATCATCTGGGTCTCAGATTTTGGTCTGTCCACCTGGAACATCACAGCCTTGCTTCCCTTCACGTGTTGCAGCAGCTTCGGCCGAGATTGATCCAAGGCAAATGAACCACTTTCAGATGTTGAACTCCAGCACTCAAAACCTCTTTCCTAATTCTCTAACTCCAAGCCCATACCTCGTGAACCAATCCGCTAGACCTTTCCATCTCAGTGTAACTCCTAGGCTTTTTCATTCCCACACTAGTGGAAGCCATCAGCCAGAA
>gnl_Manes_v6.1_Manes.05G119300.1
ATGTTTCTGTCAAGCAACAATGGCAATGACCCCATCTACTATAGTGAACAACAAGAAGGTTACTATAGGCCCTTTTTCAATGACAACATCACTCCCATTTCCAAACATGAAGAATCTCCTTTTTCTTTCTTTCACTCATCATCTCCTTTCCTTCCTTATGATCAACTAGAATTGCAAGACCATGATGTTTTTCTCCATCAAAGCCATGACCTTTTACTTCAGCACCACCAGCCCTTGATTAGGACTCTTGCTTCCACCACTGGTGCAGCACCAGCTGAGGCCATTCTTGGGATGGTGGATTCTAACAAAAATGATGCTATTAAGAAATCCCACAACGTTTCTTCGGATCAGATCCCAAGAAAGAGATCTTCCAAGAGAGATCGCCATAGCAAGATTCACACAGCTCAAGGACCTAGAGACCGCAGAATGAGATTGTCTCTTAAAGTTGCACGAGAGTTCTTTGATCTGCAGGACAAGCTTTGCTTTGATAAAGCTAGCAAAACCGTTGAGTGGCTACTCATACAGGCAAGGCCAGCAATCAAGAAACTATCTAGTGATCTCCCCAAGTTGAATTGCAGCTTCAGTGATGGTACTAAGAGTGCATCTTCTACTTCAGAGTGTGAAGTGGCGTCTGGAATTGATGATGAGGCAGCTGCCATGAAGGCCACCTCCAAGATTTCTAATGCTAAAGGCTCATCGCTATCATGTGTTAACAATAAGGGGAAAAAGGCTAAACAATCGCGTAAAACTGCATTCGACCCACTAGAAAGAGAGTCGAGGAGGGAGAAAGCAAGAGCAAGAGCAAGGGAAAGAACAAGAGAAAAGCTATGGAGTCGAAGAATCGACGAATCAAAGCTATGTGAAGAAGAAAAAAGCCATGAATTGAACCGATTAACCTGCTGGAGTCCCTTTGAAACAGGTGAAGAATCAGGCACCCTAACTCACACCATGTACCCTAATTCCTTGGAGATGCTGGCTCATGAGGTGCAACCACCAAGCTCACATGTACAAGACCCATTAGTAGCCACAGAAGCCATGATTGATGATTCATTTGTGATCATGGGGAAGTGGAGCCCATATTCTTCCATCATCAATCTGTACAATACTGTGATGCCC
>gnl_Manes_v6.1_Manes.13G138300.1
ATGAAAGGAGCTGGAGGAGAGATTGTTCAAGTCCAAGGAGGCCACATTGTTAGGTCTACTGGGCGTAAAGATCGACACAGCAAAGTTTACACTTCTAAAGGTCCAAGGGACCGCAGGGTCAGGCTTTCTGCCCATACGGCAATACAATTCTATGATGTTCAAGATCGGTTAGGCTATGACCGACCCAGCAAAGCTGTTGATTGGCTCATCAAGAAGGCCAAGTCTGCCATTGACAAGCTTGCTGAGCTTCCACCATGGCACCCAACAGCAAATGATGCTAATGGAATGATGGAGACAGACCACAATGCTGGGTCTAGTGAAATGGCAATTGCAGAGCAATCAGAATCATCTGGTTATAGTTTCCAGCTTCATAGACAATTGGCAGATAATCCAAGTAATGATTCCTCCTTTATTACACCTCCTATAGATCCTGATACCATGAAATCTTTGTTTCCGACAAGCTCCACAACTTCAACAATGAACTTTCAGGGATACCCACCTGAAATTATCTCAAGAACCACTAACCATAGTGAAGATCTTGGCCTATCTCTTCACCCTTTCCAAGACCAAGATCTAATTCATGGGCAATCACAAGCAGATACAAGCCATACACCTTCAAATGATCAGAATCTTTTTGGTGGTTCAGCACCAGTGGGATATGAAGCTAATTTCCAGAGAATGATGGCTTGGAGCAATAACACAGGTACTGAGAATAGAACTGATGGGGGTTTTGGATTCAATCCACCACAAATGCCACCACAACAAACATTGCTAGAGCAAGAATCAGCATTCTCTCAGAGGGGACCCCTTCAGTCCAGTTTTGCACAAACTATTCGTGCTTGGAATGATCTTACTATGGCGTCTGCAAACCACCATAGAGCACAGGAAATTCATCAGTCTTTTATTTTTGGCAGCAGGTTTGCATCAGAGGGATTGCCAGGTTTTAGCATTCCAGTGCGAATTCATGGCGAAGAAGAGCAAACTGTTGTTTCAGATAGGCCATCCTCTTCTTCTCCCAATTCTCAGCAT
>gnl_Manes_v6.1_Manes.06G083400.1
ATGATTACAGGTTCAAGAGAAAAGATTTTTCAAGCAAAGCAAGAGGGAGATGCTGCTGGCGACAGCAGCTTCTCCAAGGCAGCAACATCTACTTCTTCAAGAAAATGGTCAGCATTTAGGAATCCAAGAATTGTGCGAATGCCGCGTTCATTTGGAGGAAAAGATAGGCATAGCAAGGTTTCCACTGTGAGGGGTTTGCGAGACAGACGAATTAGGCTTTCTGTACACACAGCTCTTCAGTTATATGATCTTCAAGACAGGCTTGGGTTGAGCCAGCCTAGCAAGGTAATTGATTGGCTGCTTGATGCCACTAAAAATGATATTGATAAGCTTCCACCTCTTCAGATGCTTCAAGGATTTGGCCAATTCCATGATCAGCAGATGCTGCTTTCTCATCAATCAAATTTCGCTAATTTCTTTGATCCCAATTCGGACGGAGGGTATCACCAAGACACAGTGGCAGCTGAAGCTTCACTGAGATCAGGTGAAGTTGAAATTAGTGTTGCTGAGAAAGGAAAATGGATCAAAACAAATGAACAAGAAAATCAAGAATATGGGTTTTGCAATTACACCACTGCTGGACAAGTTTCAGCTCAAAAGTTATTTCCTTTAACCAGTAGTAATACTCATTCTTCTTTACCTGGTTTGCCAAACAATTCCTACTTCCATTGGGATACTTCAAATTTATCTTCATCTCACCAATTTCAAACCCATGGATTCGTACACCACACAGAAACTTCCCTCAAAGACACTGTTTCATCACCACCATCACTGCCTTTCTCATCTGCTTCTCAATTCTTTTTCTGTCCGCCTGTGACAATGGCTTCACTCTTTCAGCAATATCCACCTTATGCTACCACTCCATTAGAGAGTGAGTCAAAGGAAATCAACCATTTCCAGTTGCTGAACTCAGGTTCACAACATATCCTGCCAAATTCTCGTGCAACAAACTTGCCAATGAGGAATTTGTCACTGAATGTAAATCCTGGGTTTGCTCATTTACATCAAAGTAACAATGTA
>gnl_Manes_v6.1_Manes.06G072800.1
ATGTATTCTTCAAGCAGCAATTGCTATCCTTTTCAGTACACTCAAAACCAGATTGACATAACAAGCCTGATACCAGAAGATCAGCTCTTTTCACCTTTTCTGCACTTACCTTCATCTTATCTTGATCATGGTGATTTTCTTCCAAGTGACTTCTTAACTCATCATTATCATCAACTACAACAACAGCAACAGCAACAAATTCTGGGGTCCAACGCTAATTTGGAAGCAGAGACAATTCAGGAGATGAACCCTTCTGCTAATTTGAAGAGGGCAACACGAAGCAATAACAAGAAAAAGAGAAGCAACATGAATGGTACAAAGCAGCCGGTTCCTAGAAAGAGAAGTGGGAAAAAGGACCGGCATAGCAAGATCCATACAGCTCAAGGGCCAAGAGACCGGAGAATGAGGTTGTCTCTTCAAATTGCTCGAAAGTTCTTTGATCTCCAAGACATGCTGGGCTTTGATAAAGCAAGCAAAACCATCGACTGGTTGTTTTCAAAATCAAAGGCCGAAATCAAGGAACTCACAGACAGTCTCTCTAGACCTAGAGTGAAGAGAACTACTAGTAGTGGTGATGGCCAGAGTGTTCCTTCTACTTCAGAGAGTGAAGTTATGTCATCAGGTATCAGGCTGACGCCTGATCATGGAGACAAGGGTGAGATCATTGTTGAGGATAACTCATTTGTGAGCATTACAAGACAGAAAATGAGCAAAAAATCAAATAAACCATCCCTGATTAATCCTCTTGTTAAAGAGTCCAGGGAAAAGGCAAGAGCAAGAGCGAGGGAGAGAACCAAGGAGAAACAGAAGATCAAAGGCTTTGACAAGTGCAACCACTATTCTCAAGCAAACCCTAACAATTTGGAGCAGTTGGGGCCTGCTAGATCTCTCGAAAATGGTGAAAACTTGGGTTTTGGAGACCATGAAATGAAGCCTCTTCTAATGGTAGCTGGTGAAGAAGATCATCAAGAACCTAGAACTTATTTGATGCAACATCAAACGAATTCTGTAAGCATCGTTGACAAAACCTTTGGGCTTACAGGCCCTTCAAAATCTTCTTCGATTTTCGATCTTCCTCACAACTTTGTGGTTCCAAGTGCCAGTGGGGCTGATTTCGAGGACGAATTTTCAGGGCTTACCGGAAATTGGGACATTAGCAATGCAAGAGTCCAGAATAGATTCTGCGCAGTGCCAAGCATGAAGCTATCAAGAGGTAATATCCAGTACAAAACCCTAGGGAAATTTTCA
>gnl_Manes_v6.1_Manes.15G123800.1
ATGGAGGTGGAGGAGATTCAGACACAACCCTGTAAGTTCTCTAGAGTTGGTAATGGCAGAAATGACAATAGCAGAATAGGCCAAAAAGGGAGCGGTGAACACCAATACCCAGATGACGAAGAAGATGGAGAGCGAAAAAGGCCTAATCTTGGCAGTGGAAGCATTAGTGGTGCCAGCGGTGCGGGTGGCGATGCCGGCAGCGCCAATCGGCTTCGTGGGTGGCACCACTCGTCACGCATAATTAGGGTTTCTAGGGCTTCCGGTGGGAAAGATCGACACAGCAAGGTATGGACCTCAAAGGGTCTAAGGGATCGAAGGGTGCGGTTATCTGTGACCACTGCAATACAATTCTACGATCTCCAAGATCGGTTAGGATATGATCAACCAAGCAAAGCTGTAGAATGGTTGATTAAAGCAGCTGCAGATGCAATAAACGAACTCCCTTCGCTCAATGGTTCTTTCCCTGACACTCCAAAGCAATTAAGCGATGAGAAAAGAACCAGTGATGGTCCTGAACGAGGTCCTGATTCAGCTGATGTGGAGCTCGAAGACCCCAATTTTAACCCGAACCAGAACCAGCGTCTTTCATTGTCTAAATCTACTTGCAGTAGCGCTTCAGACACAAGCAAGGGGTCAGGGCTCTCACTTTCCAGGTCCGATATTCGCGTTAACCGTGCTGAGGCTCGCGGGAGAGCAAGGGAAAGAGCTGCCAAGGAGAAAGAGAAAGATAAGGAATCACTCATTGCCCATCACCAGAACATGAACCCCATTTCTCAAAGCTCCACATTTACTGAGCTTTTAACAGCTGGGATTAGTAGCGTAAGAAATAACAACAGCAACAACGATGGTGCTACTACTACTAGTCCTTCTGGTTCTGAGGCTAACTTGTTTCACAACAAGGCAGTCCCGGCGAGGCAATGGCCCTTGACTCCTATGGACTACTTTGGTACGGAGCTTTTAGGGCCGTCCTCGTCGAGGACAACCCACCATCCTTCTGGGTTTTCAGGGCAAATCCAGTTGGGGAATTCAATCCCGCAAGCAATGTCAATGTCGATCCCTCCATTTCATTTCACGGGAGAGCATCACCAGGAGCAATTGCAGCATTTTCCTTTCCTTTCCGATCATTTGATCCCAGTGGCCACAACACAGTCGGGTCCCGGTGGGGACTATAATCTGAACTTCACCATCTCTTCTGGCCTAGCTGGTTTCAATAGGGGGACCCTTCAGTCCAATTCATCATCACCGTCTCTTTTGCCTCACCTACAGAGGTATTCGTCTTCTCCCTTAGACGGCTCAACAAATGTACCTTTTTTCATTGGTGCAGTTGGACCACCGCCACCACAATTGGAGCATCATCACCAACATCAGTTCCCACCACCTGGGTCGCAGCTCTGCTACGGAGATGGAAGCAGGCATTCTGACCAGAAAGGCAAAGGGAAGAAC
>gnl_Manes_v6.1_Manes.15G091000.1
ATGGGAGAGAGCCACCGCCAAGCAGCTAAATCGTCAAGACTGGGAACAAGGAACACAGGAGGCGAGATAGTGGAAGTTCAAGGAGGCCACATTGTTCGCTCCACCGGAAGAAAAGACCGCCACAGCAAGGTCTGCACAGCAAAAGGCCCCAGAGATCGCCGTGTCCGGCTTTCAGCCCACACTGCAATCCAGTTCTATGACGTTCAGGACCGCCTTGGCTATGACCGGCCCAGCAAGGCCGTAGATTGGCTAATCAAGAAGGCCAAGGCTGCCATAGACGAGCTCGCCGAGCTACCCGCATGGCATCCGACTACTGGAACAGCCACCGCCACCACTGAAACGAGCACCCAACAGGATCAGTTAAGTGATGAGAGAGATTATCACCCGGTCATGGAAAATCTTGCTGTTCTTGGTGGTTCTGGTAGTGGCACTACTAGAACAGTTGCAGCAGCAACTACGACAGTAGCAACAATGGCAACTGATGCTCAAAATATGGAGCAGCAGCAACATCTAGGAGAAAATCCCAACCATAGCTCCAGTTTTCTGCCGCCATCACTAGACTCGGATGCCATTGCAGATACAATCAAGTCTTTTTTCCCAATGGGTGCATCGGTGGAGACATCTTCCGCATCAATAGAGTTTCAGAGCTATCCACCAGATTTGCTGTCAAGAACCAGTAGCCAGAACCAAGATCTGCGGCTGTCGCTACAGTTTCAAGAGCCAATTCTTTTGCAGCAGCCACCTCATGGTCATGCTCAAAATGAACAGCAAGTCTTGTTTTCTGGAACTGCCCATCATCTCGGCTTTGATGGGTCTTCTGCTGGGTGGTCCGAGCACCACCAGCACCGTCCAGCAGAAATCAGCAGATTCCAGAGAATGGTGGCCTGGAATGCTGGTAGTGCAGCCGATACTGGTAGTGGTGGTGGATTTATCTTCAACCCAACACTGTCACAACCGGTGTTGCCGCCGCCACTGTTGCAGCCGTTTTTTGGCCAAAACCAGTTTTCTTCTCAGAGGGGACCCCTTCAGTCCAGTAACACGCCTTCAGTTCGTGCTTGGATAGATCCAGGAATCACTTCCGATCATCATCACCACAATGAAATCCCTCAAATCCATCAGCAACAATCTTCGATATTTGGCGGGGGATTTGCCGCCGCTATTGGTGGATTTTCTGGGTTCCGCATTCCAGCACGAATTCAGGGCGAAGAAGAGGAGCAAGACGGCATCCATAACAAGCTATCTTCTGCTTCCTCTGATTCTCGCCAT
>gnl_Manes_v6.1_Manes.01G020700.1
ATGTTTCCTTCAAGCAACAATGGCAATGACCCCATCTGCTACAGTGACCAACAGCAAGTTTACAATAGGCCTTTTTTCAATGACATCACTTCAAATTCTAAACATGAAGAGCTTCCATTTTCTTGCTTCCACTTTCCATCTCCTTTTCTTCCTTATGATCAACTGGACTTTCAAGATCATGATGTTGATCTTCTCCATCAAAACCATGATCTTTTTCTTCACCATCCACCCTTAATCAGAGCTCTTGCTTCCACCAGTTGTACTGTAGCATCATCAGCTGAGACATTTCTTGACATGGTGCGTTCCAACCAAAATGATGCTAATAAGAAATCTTGTAGTGCTTCTTCTGATCAGATCCCAAGAAAGAGATCTTGCAAGAGAGATCGCCATAGCAAGATTTACACAGCTCAAGGACCTAGAGACCGTAGAATGAGATTGTCTCTTAAAGTTGCTAGAGAATTCTTTGATCTGCAGGACAAGCTTTGTTTTGATAAAGCTAGCAAAACTGTTGAGTGGCTGCTCATGCAAGCAAAACCAGCAATCAAGAAACTATCAAGTGGTCTCCCACAGTTCAACTACAGCTGCAGTGTTCATGCGAAGAGTGCATCTTCTACTTCAGAATGTGAAGTTGTATCTCGAAACGATGATGAGGCAGCCGCCATTAAAGCCACCAGCAAGGTCTCTAATGCTAAAAACTCATCATCTTCATGCGTTACCAACAAGGGGAAAAAAGCAAAACCATCACGTAAAATTGCATTCGACCCAGTAGCAAGAGAATCAAGGGACAAAGCAAGAGCAAGAGCAAGAGAAAGAACAAGAGAAAAGCTTCAGAATAGAAGAATTGACGAATCAAAGCTAAGTGAAGAAGCCAAAGATCTTGAATTTAACCAATTAAATTGCTGGAGTCCATTTGAAATAGGTGAAGAATCTGGCAAACAAAGTCACCCCATGAATCCTAATTCCTTGGAGATTCCGACACAAGAGCAAGACAGATTATTAGTAACCTCGGAGAACATGATTGATGATTCAATGGTGATCATGGAAAAGTGGAGCGCATGTTGTTCTTCCATTAACAACCACCTGTACAACGCTGCCATGCCCCAAGAGCATCAAATCACAGACTTGCAATCTTTCTTCAAGTCATTGGAGGCGCCATATATA
>gnl_Manes_v6.1_Manes.01G094200.1
ATGATGATTACTAGTTCATCTAAAGAAGTGGATTCTCCAACAAAAAAGGAGGGAGACACAAGTGATGGCAAGATTAGCAACGGTTCATCAAGCTCAACGTCATGGTTAAGATTGAAAGATCCAAGAATTGTTCGTGTGTCGCGTGCTTTTGGAGGAAAAGATAGGCATAGCAAAGTTTGCACCATAAGGGGATTAAGAGACAGAAGAGTAAGGCTTTCAGTTCCCACAGCCATCCAATTGTACGATCTTCAAGATAGGCTTGGACTTAATCAGCCTAGCAAAGTTGTTGATTGGTTGCTTAATGCAGCAAAGCATGAAATTGATGAACTTCCTCCACTTCCAATGCCACCAGTGAACTTTGGCCTCAATCATCCACCAATTTTAACTTCTTCTCATGAATTCGGTGCTTCACAGTCTAACAAAGAAGGGTTCAAGACGAATGGCACCATCAATTGGGAAGATCCTGGCGGATTAGCCAGACCAAATTTTTGGAGCAGTGATTCAATGTTGAAGAACAAGTCAAAAGAAGTTGCAAGGGATTCTACCCATGAGAAAGAAAATTGGTCAAAAGGAAATGATCAAGAAGATAATAAACTTCATTCTTCCTTACCTGGTTTGATAAATAATAATGGGATCCCATATGGTTCCCTCTTTCAGCTAGAACATACAAATTTTCCTTTATCTCATTTGGGAAGCCATGGATTTGCAGCCCAAACAGCTGATCTACACAACGTAAATGCTGTGTCATCACCCTCTACTTTGTCTCTATCACCTGGATCTCAAATTTTTGTGTGTCCATCTGGAACAGCACAGCCTTATTTCCCTTCACATATTACAGCAGCTTCGACGGAGGTTGATCCAAGACAAATAAACCACCTTCAGATATTGACCTCAAGCACCCAAAACTTCTTCCCAAATACTCTCGCTCCAACTCCTTATACTATGACTCAATCAGCTAGACCTTTGCATTTCAGTGCAACTCCTAGGCTTTTTCATTCCCACAGTAGTGGAAGTCATCAACCAGATAAAGACCAGGATTTTCATTGTAAA
>gnl_Manes_v6.1_Manes.14G058400.1
ATGAAAGGAGCTGGAGGAGAAATTGTCCAAGTTCAAGGAGGTCACATTGTTAGGTCCACTGGGCGTAAAGATCGACACAGCAAGGTCTCCACTGCCAAAGGTCCTAGGGACCGCAGGGTCCGCTTATCTGCACATACTGCAATACAATTCTATGATGTTCAAGACCGGCTAGGCTATGACCGACCAAGTAAAGCTGTTGATTGGCTCATTGAGAAGGCCAAGTCTGCAATTGACAAGCTTGCTGAGCTTCCACCATGGCACCCAACTGCTAATAATATTAATGGAACCATGGAGTCTGACCAGAATGCTGGGTCTAGTGAAATGGCAATTACAGAGCAATCAGAATCATCTGGGTATAGTTTTCAGCTCCACAGAAACTTGGCTGATAACCCAAGTAATGACTCATCCTTCATTACACCTTCTATAGATCCTGATACTATGAAATCTTTGTTCCCCACAAGCTCCACAACATCATCAATGAACTTTCAGGGCTATCCACTTGATATAATCACAAGAACCACAAATCAAACTGAAGATCTTGGTCTATCCCTTCATTCTTTCCAAGATCAAGGTCTAATTCATGGGCAATCACAGGCAGACACAAGCCATACAAATTCAAATGATCAGAACCTTTTTGCAGGCTCAGCTTCAATGGGGTATGAAGCTAATTTCCAAAGAATGGTGGCTTGGAGCAATAGCACAAATAGAACAGGTGGGATTTTTACATTCAGTTCACCACTAATGCCACAGCCACAATCAATGCTAGGTCAAGACTCAGCATTTTCTCAGAGGGAACCCCTTCAGTCCAGTTTTACGCAATCATTTCGCGCTTGGAATGATCTTACTATGGCATCCACAGATCATCATAGAACACAGGAAATTCATCAATCTTTTATTTTTGGCAGCAGGTTTGCAACAGAGGGATTGCCAGGTTTTAGCATTCCAGCAAGAATCCGTGGGGACGAAGAGCAAAGCCTTGTTTCAGATCGGCCATCCTCCTCCACTCCT
>gnl_Manes_v6.1_Manes.14G097000.1
ATGCAAGAGGCCGACCATTCTTCATCTTCTTTGCACTTTCCTTTACCCTTTCTTGATCAACGTGATTTGCTTCTAAGTGACGTCTTTACTCAGCATCACCCTCAACAACAACAGATACTGGTGTCTAGTGCTAATTTGGCAGCAGAGTCGACTCGGGAGATGAACCCTGCTGTTTCAAAGAAGGCAACAAGAAGCAATAACAAGAAACAGAGGAGCAATATGAATGGTACAAAACAGCCGATTTCTCGAAAGAGAACTGGGAAAAAGGACCGCCATAGCAAGATCCATACCGCTCAAGGGCCGAGAGATCGGAGAATGAGGTTATCCGTTCAAATTGCTAGAAAGTTCTTTAATCTCCAAGACATGTTAGGCTTTGACAAAGCAAGCAAAACCATCGACTGGCTGTTCACAAAATCAAAGGCCGCAATCAAGGAACTCATAGACAGTCTCCCTAGTGCGAAGAGAAATGGTAGTAGTGGTGGTGACCAGACTGTTTCTTCTACTTCAGAGAGTGAAATTATGCTACCAGGGATAACGATGACGCCCGATAATGGAGACAAGAGAGAGATGGTAGTAGAAGGTGAACCATTTGTAAGTAATCCTAGACAAAGGCTCAAAAAAACAAATAAACCAGTCCTTAATTCTCTTGCTCGGGAGTCTAGGGACAAGGCGAGAGCAAGAGCAAGGGAGAGAACAAAAGAGAAACAGAAGATCAAAGGCCTTGTCAAGTCCAAACATTTTTCTCAAGCAAACCCTAACAAATTGGAGCAGTTAGGTTCTGCTAGCTCCCTCGAAAATGGTGAAAGCTTGGGTTTTGGAAGCCAAGAAATGGAGTCTTCTTCAAAGATGGTTCGTGAAGAAGAAGAAGAAGAACCTGCAACTTACTTGCTTCAACATCAAATGAATTCTGTAAGAATCGTTGACAAATTTCTGGGGCTTACAAGCGCACCACAATCTTGCTCAAGTTTTTATCTTTCTGGCAACTTTGTGGTTCCAAGTGTTGGTGGGGCTGATTTCGAGGATGAGTTTTCAGGGTTTCCTGGAAATTGGGACATCAGCAATGGAAGAGAACTCCAGAACATACATTGTGCAATGCCAAACATGAAGCTATCAACGGGTAATGTCCATGTTCAAAACCCTCGTGCAATTTTCATGACCACCTCAGATGCACGAAAACAGAATTCTAGTTCAAATTTCAGTGCCATCTCAAATGTTCAAGAACAGAACCTTAGTTCAGCTTTCATGCCCTTTTTAAACTCCCATGAAGAAAACCCTTGTTCAGTTTTCATCTCAGATTCCAATGAACAAAACCCTAGTCCAAGTCCTATGACCGCCATGGACAATGCAGGTTTGCGTTCTCACTTAACAAAAGATCAATTCTCCTGCAATTCTAATGCTGCCAATAAGTTCGGCAGCTTATAT
>gnl_Manes_v6.1_Manes.14G086500.1
ATGAGTAGAAGTTCAAGAGAAAAAGATTTTCAAGCAAAGCAAGAGGTATGTGCAGCCGACGACAACAAATTCACCAAGGCAGTGCCATCTACTTCTTCAAGACAATGGTCTGCATTTAGGAACCCAAGAATTGTGCGAGTATCGCGTTCGTTTGGAGGAAAAGATAGGCATAGCAAGGTCTGCACTGTAAAGGGTTTAAGGGACAGGCGAATCAGGCTCTCTGTGCCCACAGCCGTTCAGTTATATGATCTTCAAGACAGGCTTGGCCTGAGTCAGCCTAGCAAGGTAATAGATTGGTTGATTGATGCCACTAAAGATGATATTGATAAGCTTCCACCTCTCGTGATGCCCCAAGGATTTGGCCAATTTGTTCATCCTCAGCATATGCTACTTTCTCATGAACCAAATTCATCTCTTGTACCTAATTTCTTTGATGCCAATTCAGCATCCTATAAGGATGGAGGATTTTACTCCTTAGGGATAAATATCAATAGCAGTCTTGATGAGAATCACCGAGAAACAGTGGCAAAATCTAAGTATTGGGAGGCAGCTGAAGCTTCAGCGAGATCAGGTAGAAGTAATGAAGTTGAAAGAATTGTTGAGAAAGGAAAATGGATTAAAACAAATGAACAAGAAAATCAAGGTGGGTTTAGCAATTACAATCCTCCTGAACAAGCCTCAGCACAAATGTTCTTTCCTCTAACCAGTAGTAGCCATTCTTCTTTACCTGGCTTACCAAACAATCCCTTGCCTTTCAACCCTTACTACCATTGGGATGCTTCAAATTTATCCTTATCTCATCAATTTCCAACCCCTGGATTTCAAACCCAAACAGAAACTTCCCTCAGTAACAATGTTCCATTGCCATCATCATCACAATCACCTTTCTCTTCTGCTTCTCAATTCTTTTTATGTCCGCAGGTGACAATGCCATCACTCTTCCCACAGTATCCTCCTTATGCAACCACCCACATAGAGAATGAATCCAGGGAAATCAACCATTTCCAGTTGTTGAGCTCAGGTTCACAACATATCCTGCCAAGTTCTCGTGCAACAAGCTTGCCAATGAAGAATCTCTCCTTGACTGTAAATCCTGGGTTTGCTCAGTCTCATCAAAGTAAAAATGTAAGGCAGCCTGATGAAGAAGACAATCCAGATTCA
>gnl_Manes_v6.1_Manes.17G072800.1
ATGGAGGTGGAAGAGATTCAGACACAACCAAGTAAGTTCTCTAGAGTCGGTAATGGAAGAAGTGAAACTAGCAAAATAGGCCAAAAGGGAAGTGGTGACCATCAATACCCAGATGACGAAGAAGAAGAGGAGCTCAAAAGGCCTAATCTTGGCTGTGGAAGTATTGGTGGTGCCGGAGACGATGCCGGAAGCGCCAATAGGCTTCGCGGGTGGCACCATTCGTCACGCATAATTAGGGTTTCTAGAGCTTCCGGGGGGAAAGATCGACACAGCAAGGTATGGACCTCAAAGGGGCTAAGGGACCGGAGGGTCCGGTTATCGGTGAACACCGCAATACAATTCTACGATCTCCAAGATCGGTTAGGCTATGACCAGCCGAGCAAAGCAGTGGAATGGCTGATTAATGCAGCTGCAAATGCAATAAACAAGCTTCCTTCGCTAAATGGTTCTTTCCCTGACACACCAAAGCAATTAAACGATGAGAAAAGAACAAGTGATGCTACTGAACAAGGACTTGATTCAGCTGATGTGGAGCTGGACGACCCCAATTTTAACCAGAACCAGAACCAGCATCTTTCATTGTCAAAATCTGCTTGCAGTAGCACTTCAGACACAAGCAAAGGGTCAGGGCTATCCCTGTCGAGGCCTGACATTCGACGAAACCGTGACAAGGCTCGAGAGAGAGCAAGGGAGAGAGCAGCCAAGGAGAAGGAGAAAGAGAATGATTCACGCATTGCGCATCACCAGAATATGAATCCCATTTCTCAAAACTCTACATTTACGGAGCTTTTAACTGCTGGAATTAGTAGTGTAAGCAATAATGATAACAACAACAATAGCAACAATAATGGTGCTACTGCTAGTCCTTGTTCTGAGGCTAACTTGTTTCACAACAAGACTGCACCGTCCAGGCAGTGGCCTTTGACCCCAATGGATTACTTTGGCACAGGGCTTTTAGGGACTTCATCGTCGAGGACAACCCACCATCCATCGGGGTTTTCAGGGCAATTCCAGTTGGGGAATTCAATTCCTCCAACAATGACAATGTCGATCCCTCCATTCAATTTCTCGGGGGAGAATCACCAGGAGCAGTTGCAGCATTTTCCTTTCGTTTCCGATCATTTGATCCCAGTGGCCTCGACACAGCCGGGTCCCGGTGCGGACTATAATCTCAGCTTCACCATTTCTTCAGGCCTTGCTGGTTTCAATAGGGGGACCCTTCAGTCCAATTCTTCATCACCTTCTCTTTTTTCTCACCTCCAGAGGTTTTCGTCTTCTCCCATAGACGGCTCAACAAATGTACCTTTCTTCATTGGTGCTGCTGGACCACCGCCACCACCAATGGAGAATCATCACCACCATCATCAGTTCCCACCACCTGGGTTGCAGCTCTGCTACGGAGATGGAAGCAGACATTCTGAACAGAAAGGCAAAGGGAAGAAC
>gnl_Medtr_Mt4.0v1_Medtr3g026050.1
ATGATGGCAAGTTCAAGAGAAGGAAATTATCAAGCAAAGCAAGAAGGAGGTGATACTAGTATGGAAAATATTGAAAAAATTTCAAAGGCACCTTCAAGTACATCAAGACAATGGTCAACATCAAGTTTAAGAAATCCAAGAATTGTGAGAGTATCAAGAACATTTGGAGGCAAAGATAGGCATAGCAAAGTTTGTACAATAAGAGGGTTAAGAGATAGAAGGATAAGGCTTTCAGTTCCAACAGCAATTCAATTATATGATCTTCAAGATAAACTTGGTTTAGGACAACCAAGTAAAGTAATTGATTGGTTACTTGAAGCAACAAAATTAGACATTGATAAACTCCCTCCACTTCAATTTCCTCAAAGCTTTTCACAATTTCATCCTCTTCATTCACAAACCCTACTTCCTTTTCATGATCAATCAAGTAATATTGCTTCTCATGAACTTTCTCTTGGTCCTTTATATGATCCTAATTCCACATTTGTTGGAATTCAAAATCTTATGGCAAGGTCAAAATTTTGGGACATAGATTCAAGGACTAAAGGTAAAGAAGTTGAAAGAGAGTACTTTAGTGAAAAGGATAAGTGGATCAAAACAAATGAGGAAGAAAATCAAGTTGGAGAAGCTAGTTACAATAATTTTCATCAAGTTTCAACTCAAAAGCTTTTCCCTATGGAGACTCATTCTAATTTTCTTAACAATGCTATGTCATATAACAACTACCATTCAGAAGCTTCTAGTTTGTCTTTATCTCAATTTGGAAGTAGTAATGGATTGTTCCAATCTCATCATCAACAAGTAGATCCAAATCAAAGTAATGGAAATGGTTTACACTTCCCATTTCCTTTTGCAAATTCACAATTATTGTTTGGTCCTTCTTCTTCTTCTACTACACCATCATCATCACATTTGAGTAGTACTCCTTTTATGAACAATCCAGTTGAAAATGATCCAAGAATACAATTCAACCATTTTCAGTTCATAAACTCAAGCTCTTCACAAACTATGCCTCATCCTCTCATTCCATCTTTTCATCACTCATTCAATTCACCTCCGGTTAGACCTTTTCCGATACCATTTAGCTCCAAGCTTCTTGATTCTAATAACAATAACAATAGTAACCAACTGGATGATAATAGTGCTCCTCGTTCT
>gnl_Medtr_Mt4.0v1_Medtr2g090960.1
ATGGGAATGAAGAGCACAGGAGGAGAAATAGTTCAAGTTCAAGGAGGCCACATTGTAAGGGCGACAGGTAGAAAAGACAGACATAGTAAGGTATACACTGCGAAAGGTCCTCGTGATCGACGTGTTCGATTATCAGCACACACAGCAATTCAATTCTATGATGTTCAAGACCGTCTCGGCTACGACAGACCGAGTAAAGCTGTTGATTGGCTTATCAAAAAGGCTAAGTCTGCCATTGACAAACTTGATCAGCTTCCACCATGGAATCCAATTCCAAATGCAACAGAAGAGTTACAAGAGGAAGAGAATAATAATAATAATGCAGTAGAAACAAATGAAATGGTTATTGCAGCAGAACAATCAGAATCTTCTGGTTACAATTTGCAGCAGAACAATCATCATAACCATAACCATTCAGGTTTCATTCAATCAACTATTGATAATGATGCTATAGCATTTTTTCCAACAACTTCTGTTGGTGAATCTATGAATTTTCAAAGCTACTCTTCTGATATAATCTCAAGAACAAACAACTCAACACAGGATCTTGGTCTTTCTCTTCATTCATTCCAAGACAATTCAGCTTCAAATGATCAAACACTTTTCTCTGGATCAAATCCTGTTGGATTTGATGCTAATTATAACAGGATTGTGAATTGGAACACAGCTGATATGAATAGAACCGGGTTTATGGTTAATTCGCCTGCGTTTCTTGGCCAAGGTTCGACTTTTTCCGCCCATAGGGGGACCCTTCAGTCCAGTTTTTCGCCATCACTTCGTCCTTGGAATGATATTCCAATTGCGGATGCCTCGGTGGATCATCATAATCACAAGTCTCAACAACAAATTCACCAAGCTTCTATCTTCGGTAGCAGGTTTCTGTCTGATGCTTTGACAGGTTTCTGTATTCCTGCTAGAATTCAAGGTGAGGATGAGAGCCATGGAGTTGGTTCCGAAAGGCCATCCTCTTCTTCTAATTCTCATCAC
>gnl_Medtr_Mt4.0v1_Medtr2g078200.1
ATGAACGGTGGAGAAATAGTGGAAGTTGACGGAGGTCACATTATAAGGTCAAGAGGTCGAAAAGATCGTCATAGTAAAGTTTGCACGGCGAAAGGGCCGAGAGACAGACGCGTTCGTCTCTCGGCCCATACCGCTATTGAATTTTACGATGTTCAAGATCGACTGGGCTTTGATAGGCCCAGTAAAGCACTTGATTGGCTCATTAATAAAGCTAAGCCTGCCATCGATCAACTTGCTCATCTTCCTCCATGGAAACCCACTCTTTTCAAACAGCAACAGCAAAAGCAACAAAACGACGACGTTTCAGAGGAACAGAGTCAAAACGAAAACGAGTTTCGTTTTGTTCAGAATTTTAGCAATAATGGTAACAGCAACAGTTTCATTCCGTTTCAAAATGAAATACCTGAAACGGCGTCGTTTAGGAATGATTTGAAGCTTTCGCTTCAACAGAATCAGAATCAACACGTGCAACAGCACGTGCTTTTCACCGGGAATTTTGATGGAATGGTGACGTGGAATTCCGGTGGTGGTGCTACTACTATTGATACTGGTAGTGGTGGCGGTGGTGGTGATGGTTTTGTGTTTCATGGTTCTTCGCCGTCGCCGGTTGTTTTTCCGGCGGTGATGTATGGTCAGAATCAGTATCTTTCACAGAGGGGACCCCTTCAGTCCAGTTACAATCCTTCAGTTCGTGCTTGGTTAGATGCGCCGGCGACATTTGTTGCGGCTGATTATCGACTTCAAGCGGGTGGTTCGGGTGCCGGATTTGCTTCTGGTGGCTTTTCTGGTTTTCGTGTGCCGGCACGAATTGGAGGTGATGATGAGGAGATGCATGGCGGTTTATCTGACAGGCTGTCGTCTGCGTCCTCAGATTCTCGCCGT
>gnl_Medtr_Mt4.0v1_Medtr8g463380.1
ATGGGAGAAACAATACACGACCAGCACACAGGAACAGCAACAGCAACAGCTACAACAACAAAAACAGCAGCAACAACCTCGTCGAAGAGAATCAGCAGCAGCGGAGGAGGAGGAGAAATCGTGGAGGTACAAGGAGGTCACATTGTCCGTTCAACAGGACGGAAAGACCGTCACAGTAAAGTTTGCACCGCGAAAGGTCCCCGTGACCGCCGTGTACGACTCTCAGCCCACACTGCGATTCAATTCTACGACGTGCAAGATCGTCTCGGCTACGACCGGCCAAGTAAAGCAGTCGATTGGCTCATTAAAAAAGCTAAATCTGCTATCGACGAACTCGCTCACCTCCCCGCTTGGAACCCCACAGCTACATGTTCTTCAACACCACAACAGCAGCAGCAGCAGCAAACAAATGAAATGTTTCACCGGCAATCTCCGGTGGACAACAATCCAGTAACCGCTTCTACCAGTCACCGCTCAGCGGCATTAGAGCGAAGAATGCCACCACACGAACAACAATTTCCTTCCCAACAACAACAGTTGGAGATAGACTACAACAGTAGTAGCAGTGGGAAACATGGTTTTCTTCAAGGCTCGTTAGACACTGACATTGCGGATACTATTAAGTCTTTTTTCCCAGTTGAAACGCCCACCACATCTTTTCACAATTATCAACAACCGCCGGATTTACTCTCTCGAACGGCGGCAACCACCCAGCAGCAAGATCTCCGTCTCTCATTGCAATCTTTTCAAGATCCTATTATGCTTCAGAGCCACCATGACAACCACCACCACCACCACAATAACAATAACCAAGTGCTTTTCGCCGGAAACTCCTCCCTTGGTTACGACGGTGGTGGAAGTGGAAGCACCTTGTGGTCTGAGCAGCAACAACAGCAGCAGCATCAAGAGGAACATGATAACGGCAGATTGAATAGAATGATGGCTTGGAATGCTAATAATATTAATGCTAATGCTGCAGATGGTGGTAACAGTGGCCATGGTGCTGGATTTGTGTTCAGTACACCGGCACCGGCGTTTGGCGGTTATGGTCAGTTTTTTACTCAGAGGGGACCCCTTCAGTCCAGTTACAATCCTTCAGTTCGTGCTTGGATAGATCCTTCAATGGCGACGGCGAATATCGTTGATCACCATCATCACTATCTTTCGCCGATGATCCATCAGGCTTCTGTCTCTGGTGGTGGATTCTCAGGCTTTCGTATACCAGCACGAATTCAGGGTGAAGAGGAACACGACGGCGTATCCGATAAACCGTCCTCTGCTTCCTCCGACTCTCGCCAT
>gnl_Medtr_Mt4.0v1_Medtr7g015010.1
ATGAATAAGAATTCAAAAGAAGATTTTCCATTGAAACAAGAGGTTCATCAAAATTCAAACGATCATGAAAAAGAAAAGGCGAATTCACCGTCATCAAGCTCCTTAGCTTCATCACAATGGCCAAGATTGAAAGATCCAAGAATTGTAAGAGTATCAAGAGCTTTTGGTGGAAAGGATAGACATAGCAAAGTATGCACAATAAGAGGATTGAGAGATAGAAGAGTAAGGCTTTCAGTACCAACAGCTATTCAACTTTATGATCTTCAAGATAGGTTAGGGCTTAATCAACCTAGCAAAGTTGTTGATTGGTTGCTCAATGCAGCTAAACAAGATATTGATCAACTTCCACCATTACCTAATTTTTCACCTGTAGGAACAAATTTCAACTTTGGTTTTCCATCTTCTAATGAACTCAACAATCAACAATTGTTCAATTTCAATAGGAACAATATTCATTGGGAAGGTTCAACTTCAAGTCAAAATTCTACTTGGAAATCAAACCCTAAAGAAGTATCAAGGGAATTGGTTAATGATAAACCAAATTACTTGATGAATAGTACTCAAGAAGAGGAAAATATTAACAAGCAAGGAAGCAATATTGAAGTTCCTACTGCAACTGTTTTTCCAAATAATAACAATATGTTACAAAGACCAAATCACCCTTCATTTCTTGGTTTATTAAACAATATGCCACTTGGTACGAATTACCAATGGGGAGGTACTTCCAATGATGCTGAAAATTCTTCTCAATTGGGAAACAATGGCTTTATTACATCTTTGCCACCAATGTTGTCTTTATCAACTGGAAATTCTTCTCAAATGATGTTAGGAACAACACAATCATATTTTTCTTCAAATGTTAATGCAATGGAGATGGATCATCATCATCAAAGAGAAATCCACAACCATCATTATCATCAAATGTTGAGTTCATCAAATTCTTCTCAGAATCCAATGACTAATTCTCTCAACAATCCATCCTTCAGTTTGGCCAAATTTCTACAAAACAGCAGAGAAAATTCATCCAATAAAGAACAAGAGTTCACTACAAAG
>gnl_Medtr_Mt4.0v1_Medtr7g018500.1
ATGTTTCCTTCAACTTATTGCTCTTTAGGTCCTTACCCTTGTTATAATCCTAATTCATCTTCTTCTTCACACTCATACCCTCCTTTTACTTTTCTTACCCCTGATCAAAATGCTTCTTCTAATACCAACAACAACAATAACAACAACAACACCAACAACATCAACAACTTTCTTCATGATCCTACTATTTCTGTTCCCTACACACAAACAACTCATAATCATGTTCCAATTAATCCTGATACACTAACAAATTGGGCTGTTGCTGACTATGCAGCTATGTTGAAACAAGATCTAAGTGGTTCTTCTCATTATAATCTCTCAAATTTGCTCACAAAGAAACCGGTGAAGAAACCGGCTAAGAAAGACAGGCATAGCAAGATTCACACATCTCAAGGGTTGAGAGACAGAAGGGTGAGACTTTCCATCGAGATCGCGAGGAAGTTCTTCGATCTTCAAGACATGTTAGGGTTTGACAAAGCAAGCAACACACTTGAATGGCTCTTCAATAAATCAAAAGAAGCAATTGAAGAGTTAACTAGAAGCAAGAACAACATAGCTTCTGGCGATGACGACGATGGTGATCATAGCTTCTCTTCTTCGTCTTCTGATGAAGGAGACGAAGAAGATTATACTAAAGATAGAAAGATGAAAAGGGCACAGAAAGAATCTTCGAAGACGAAGGATTCTAGGGAGAAAGCAAGAGCAAGAGCTAGGGAAAGAGCAAGTGAGATGAAGATGCAAGAAGATTTGAAAGAAAAATATCCTGAAATTGATCAAAATCAACAAATCCTTCATCAATTGATGCCTAATGAAGATGAAACTTCAAAATCACTTCAAAGAGATGATATCTTTAACTTCATTGAGGAATCTATTGTGATTAAGAGAAAGTTGAAGAAATCTTCTTCTCATCATTATCAACAAAACACTAATTTGATCCCTAAGGAAGCTAGTTTTGATCATGACTCTCCAATGTTATCACCAAATTGGGATGCTAATAATAATAACAATGATGCTGCCACTGGAAGATCCAACTTTTCTGCAATATCAAGAATGAATCTATCATCAGGGCTTCAAATCTTTGGAAAATCATGGGAGGATTGCAATACCAGTCCAAATCGATAT
>gnl_Medtr_Mt4.0v1_Medtr1g103380.1
ATGGGTGTCAGAGAAGAAAGAGCTTTTTTCGGGATTGAAATGAAGTTATGTGGGCGCGCATTCAAAAAGAACACCGAGTTTGAAGTTTGTATTACCAATTTGTACTATAATTTCAGCCTTTTCAGAAAAATGAAAATGCAATTTTTTCTGACTGAGTTGGTATATTTGCGGTTGAGTTTTATACAGAGGAGACAGTATAGGAGCAGAGAAGCTACCACTGTGTTGAATTGTGATCTTTTCCACACAATACCTAGGGTTTTCAACCATTGGTTCCAAATGTTCTCTTTCCCTAATAATTTCCCTTCTTCATCATCTTCTTCTTCTTACCCTAATAGTACCCTTTCTTTTCTCATTGACAATCCTGAAAATAATGATTTTCCAAATAACAATACTACTCTTCTTGATGATTCACTACTTTCTATTCCTTTCACATCAACACATCATGATGTTGTTCCATTCCCTGATACTAATTTTGCAGATTGTAACAACACTGCAATGTTTGAACAAGATAATGGCTACAACTTTGGTGTTACTAGTAGTTTTCCAATTCCAAATTTTGTTGTGACAGAGCAGAAACAACCAGCAACAGTTATAGGAGGAAAGAAAGATAGGCACAGTAAGATTCACACATCACAGGGTTTGAGAGACAGAAGGGTAAGATTGTCAAGTGAAATAGCAAGAAAGTTCTTTGATCTTCAAGATATGTTAGAGTTTGACAAACCAAGTAACACACTTGAGTGGCTTTTCACTAAATCTGACACTGCAATCAAAGAACTAGCTAGAACTAAAAACGCTGCTTGTTACAACAACAACAACAACGACAACAGCCCATTTTTTGATTCAAATAGCAACAAATCATTTTCCGGCGGTGGTGGCGGTGATGGTAGTTGTTCTTCTAAAGGGAGAAAATTGAAATGGACACAGAAAGAAGAAACAAAAAAAGAGTCAAGAGAAAGAGCAAGAGCAAGAGCTAGAGAAAGGACTTGTTACAAGATGTGTAGCAGTGGAAGAATGCAACAAGAAGAAATTAGGTACCCTGGGCCTGGTGCAGATTCAACAAATACTCAACAAATGCTGCAACAATTGATTTCATCTTCAACATCACCTGTTGATAGTACTGAAACTGAGGCTTATGCAAGATGGCGTCAGCTTCTTCAACTTCAGACCTATAGTAACCCTTCTTTTCATAATCATCATAACCTATTGGATAGTGAAATACCTAGAGATCATGGTGGATTTAATGTGATTGAGGAATCCATTATGATTAAAAGGAACATGATGTCTGCTACTTCTTCTCAATATCATCACCAAAACCTAATTCCTACTATCCCTAAGGAATTACCAAGTTTCAACCACAATATTAATGATTACTCCTTATTCCCTTGTTCAACTCCAAATTGGGAGACTAGCTCCAACTTTTGTGGAATAGCCACTATGAATCTATCTACATGCTTCTTGAATCCGTGG
>gnl_Medtr_Mt4.0v1_Medtr6g015350.1
ATGATTAACATTCCAAAAGAAGCCGAATTTCCATTAAAACAAGAAGTTCTTCCATCGAATGATTCAACTACATCATCGTCAACAACATCGCAATGGTTAAAACTAAAGGATCCGAGAATTGTGAGGGTGTCTAGAGCCTTCGGAACAAAAGATAGACATAGCAAAGTATACACAATAAAAGGACTAAGAGATAGAAGGGTAAGGCTTTCAATCCAAACAGCAATTCACCTCTATGATCTTCAAGATAGGTTAGGGCTAAACCAACCTAGCAAGGTTGTTGATTGGTTGCTAAATATAGCTAAGGATGAAATTGATGAGCTTCCACCACTTCAAATACCTCAAGGAAACTTCACCTTAGGTTATCCATCTTTTGCTAGTACTATTTTTAATGATGATGTTAGGCAAAACAACACTTCAATTTGGAAATCAAATTCTAAACAAGGTTTGGGAGATATTGTTACTAACAAAGAAAATTGGATGAATAGAAGTGAAGAGGATAAAGAAAAGAAAAAGGAGAATGATAATCGTGATTGTGCACAACATGTTTCGCCAGATAGTCTACTACCACATTTAGTACCTGACAATGTCTCAAATATAATTATCTCCCGTGGAGCAAATCAACCTTCTTTTTTGGGATCGTTGAACACTATGCCACTTGGTTATCAATTGGAGCCGTCGTCTAGTCATGTTCCTCAATTATCAAATTTTGGATTTGTTAACCAAATTAAAGATATAGATGGAAATAATGGAATGCATGTTGTACCCTTTCCATCATCATTGTGTTTGTCAACACAACAATATTTTCCTTCACATGTTGGAGCAGTGGAGATGGATCCAACACAAATCAATTACCACTATGATCAAATGTTGAGTTCAAGTTCTCAAAACGATTCTTTCAATCCAACTCAACAACTCATGAGGGTGACTCCTAAATTTTTTCATTCTCTCAACAACAGCGAAAGTTATTCTTCCCATAAAGACCAAGATTTTCCTTCCAAG
>gnl_Medtr_Mt4.0v1_Medtr6g017055.1
ATGTTCCCTTACAGTTCAAACCCTTACCCTTCATTTCTTCCTTCATCATCTTCTTCTTCTTCTTCTACTTCTTCACTCTTTCCTTTTCCTTTCCTAAATCCTGAAAATGCTTCTTCAAACAACAACAATAACACACTTTTTCATGATCCATTTTCAATTCCTTACATACCAATTCATCATCATCCTCATCCTAATCTTCATAACATTACAAATATTCCAGAAACCCTAACCAATTTGGCTGCTTCTCAAGAAAATAACAATAATAGTAACAACAATAATAATAACATTGCTATTCCAATGCCTAAACAAGATCCTTCATCTCTTGGTGGTGGTTCTCACTATGGTATTTCCTGTTTCCTCGCAAAGAAACCGGTGAAGAAAGACCGACACAGCAAGATTTACACTTCTCAAGGTTTGAGAGATCGAAGAGTGAGGCTTTCGATTGAGATCGCTCGAAAGTTCTTCGATCTTCAAGACATGTTAGGGTTTGACAAAGCTAGCAACACACTTGATTGGCTTTTCACAAAATCTAAGAAAGCAATTAAGGATCTAACTAAGAGTAAGCAAAGAAACAACAATAGTGAAGTTGGTGGTGATGCTAAAAGCTTCACATCTTCCTCAGATTGCGAAGATTCCGAGATTGCTACCAATAATTCTTCAAACCTAAAACAACATAAGGAAGGTGCAGGAAGTAAACATGAAGAGAAGAAGTTGAAAAGAGTACAGATCAAAGAACCAGCTTGTGTTAGAGCAAGTAAGATGAAGGAGTCAAGGGAAAAAGCAAGAGCAAGAGCAAGGGAAAGAACTAGTAACAAGATCTCAAACATAAGGGGGGTGCAAGAAGTAGAATTGAAGAAAAAATATGAAAATAATCTTCAAGCTTTTCAACAAGATCATCATAGTGAAGGACCAAGAAATGATTTTAATGTTATTGAAGAATCAATTGTGATTAAGAGAAAGTTGAAACCTTCTATGATGGTTTCTCATCATCATCATCATCCTCATTACCATCAAAGCCATGTGATCCCTAAGGAATCATCAACAAGTTTCAACAACAATGGAGATTTCAATTTCTTGCCAAATTCATCTCCAAATTGGGATGCTAATAATAATGGTACATCTTCCACTAATCGCTCCACCTTTTGTGCTATAGCCAGCATGAATCTTTCTACAGGGCTCCAAATCTTTGGAAAATCATGGGAGGAATGCACCAATCCACGTCTACAT
>gnl_Medtr_Mt4.0v1_Medtr4g111935.1
ATGTATTCTTCAAATAGTTCCCTCAATGGAAATAACCTAGCATTTTCCTCTAAATCACCTTTTTGTTCATTTGAAAGCAACTCAACTTCATCAAAAGATATTGAAAACAGTCATTCCCCCTTTCCTCTTCCCAGTCCTTTCTCTTTCTTTCAATTCCCTAATTATCCTGATGATGATATTGATCCCTTTCAAGACAGCCATCAAATCTTCCTCCAACAACATGATGTTGATTTCCAACTTCATCATCCACCTGTTGTCATGAATAACAACAGTACTGATCATCATCAGCGGCCTTCCAATTCAACAATCAAAGCTAACAACAATCTTCTTCCTGCAGCTGCTGGTAAAGGCAAAACTGTAGTGGATCAGCAGATCCAAAGAAAAAGATCTAGCAAGAGAGACCGACACAGCAAGATCAAAACCGCGAAAGGACTAAGAGATCGGAGAATGAGATTGTCACTTGAAGTTGCAAAGAGGTTTTTTGGTCTTCAAGATATGTTAGGCTTTGAAAAAGCAAGCAAAACAGTGGACTGGTTGCTCAACCAATCCAAACTTGAGATCAAACTCCTTGCAAGAGAGAAAAATGTTAATTTTCCTACTAAGAGTGCATCTTCAACTTCTGAATGTACTGAAGGAGTTTCAAGCTTGGATAATGAAGTTGGAAATCAAGAAGAACCACAACAACAAAAACTTGTTATGAAGAGAAGAAATAGTACTAACAAGGTTTGTAGAAAGAGTGCATTCAATTCTATAGGTAGAGAAAAAGCAAGAGAAAGGGCAAGAGAAAGGACAAAAGAAAAAAGGAAGGCTAGAACATCACTAGTTGATGAATCAAATTCAAAGCAATACAATGAAGAAGGAATAAAAACTAACCTCATTTGGAACCCCTTTGAAAGTGTGGAAGAATCTGCAGGTACACATCAGAGTACTCAAGGTGTGACTCATCCTTCCTTTGATCATGTGAAGCTGATTGATGAGGCTGAAGTAGAAACAAGCTCTCAAAAAGCAAAGGAACAACATTCAGATGAAGATAATTCTTTGTTCATTATGAGCAAATGGAGTCCACCTATGATGTTCAATTCTCTCAATAACCTTCAACAACATCAATTTGAACAATTTCACCAATCCATGGAAAAACCTTGGGAAGCATACAACAACCGCATT
>gnl_Medtr_Mt4.0v1_Medtr4g079580.1
ATGAGGAGTACTGGAGGAGAGATAGTTCAAGTAGAAGGAGGACACATAGTTCGAGCCACCGGTAAAAAAGATCGTCACAGCAAGGTTTACACATCAAAAGGTCCTCGCGATCGCAGGGTTCGACTCTCAGCACACACAGCCATCGAATTCTACGATGTTCAAGATCGCCTCGGCTACGACAGACCAAGCAAAGCAGTGGATTGGCTCATCAAGAAAGCAAAGTCTTCCATTGACAAGCTCGCGGAGCTTCCTCCATGGCATCCAATCAGCGAAAATCAAACTCTGAAACCTCTAGAAGAAGTTCAGAATGTAGTTGCAAACTCAAGTGGAATGGTTGTTGGAGAAACATCAGAATCTAATGGTTACAGTTTTCATCTTTTAAGACAATTAAGTGAGAATCAAGGTAACCATAATTCAGCTTTCATTTCACCACATAATGTTGAAACTGATCCTATACCTTTTTTTCCAACTACATCTTCTACTTCTTCATCCATCAATTTTCAAAACTACCCTTCTGAAAACCTTGGCCTCTCTCTTCATTCCTTCCAAGATCACAATGGTTTCATTCCATGGCAATCACAACAAGTATGTGAAAACCATGAAACTTCAAATGAAAACCAAAACCAAAACCAAACCTTTTTTGAGAACCAATATCATAGAATTGAGAATTGGAACAATGAAACAACCAATGATTATATAAAGAAAGTTGGATTCATGGTAAACTCACAGTCATTTCTAGGCCAAGGTTCCGGTTCAGAATACTCTCCAAACGAGACCCTTCAGTCAAATTTTTCGCATTCTGTTAGAACATGGAATGAGATTCCTATGGATTCTTCTTCAGAGGTTCATCATCACAGGTCTCAACAAGTTCATCAAGCTTCAATCTTTGGAAGCAGGTTTGTTTCTGATGGATTAGCAGGTTTCTGCATTCCTGATACAGTTCAAGGTGGAGAAGAGGGTCATAGAGTTTCTTCTAATAGACCTTCTTCTTCTCCTAATCACAAC
>gnl_Medtr_Mt4.0v1_Medtr4g109660.1
ATGATAGAAAGTTCAAGAAAAGATTATAACAAAGAAGCAACAAAACAAGAAGGTGAACATGGAAGAATGGAATCAGAGAAATTCTCCAACAAAGCAATAGCTACATCAAGACAATGGACATCATTAAGAAATCCAAGAATAGTGAGAGTGTCACGTTCTTTAGGAGGAAAAGACAGACACAGCAAAGTTTGCACAATTAGAGGATTAAGAGACCGTAGGATTAGGTTGTCTGTACCAACAGCAATTCAGCTATATGATCTTCAAGATAGACTTGGTTTAAGTCAACCTAGTAAAGTTGTTGAATGGTTAATTGAAGCAACTCAATCTGATATTGATAAATTACCACCACTTGATATTCCTCAAAGTTTCACTCAACAACAAACCCTATTTCAGCAACCAGCAGGTAGTACTTGTTTTTCTCTTGGAGGTGGTTTTTATGGTATGAATCAAACCAAAGGTAAAGAAGCTGAAAGTTCAGAAAAGGGTAATTATTATAATACTAATAATTCATCAAATGGTTTTCCTTTTCCATATAACTTGGATCCTTCAAGCACTCTATCTTTATCACAATTTGGAAGCCATCATGGTAATTTATTTCCTTCTTATCAAATAAGTACTAGTGGCAGTGGTATGCAATTTTCATCATCATCTTCAAATTTGACAGTACCTAATTCATCTGGTAATTCACAGTTACTTTTTTGTCCTTCTGTTATGCCATTGCCATCACTTTTTACTAGTACTCTTAATGCTCCATCAATGGAAAGTAGTGATATTCAAAGACAATCCAACCATGTTCAGATCTTGAACTCCTCAAGTAATGGTTCTTTCATTCCAACTATTCATCTTCCAATAAATTCGCCTTTTAGACGCCATCCAACACTGTTTAGTTCCAAGCTTCTTGATTCAGATCATAATATA
>gnl_Mimgu_v2.0_Migut.E00294.1
ATGTTTACCGACGAATCTTTTCCCTCTGATCATCGAAACCCTAACCCTAGCTCCATACAAGAATATTACAACAACCCTCCATTTCTCTTCACTAATAACAACTCCTGCTCCCCTCCACCTTTTCTCGACGATCACGACTCCCCGTTGAACCAGATTTTCTTGTTCCACAAGAAACCCCAACCACCACCATCACTACTGAAATGCAATAGTACTATCGACGAGTCGTCGTCGTCGAAATTGGATGAAAAGGAAAAGGAAGTCAATCGGATAATCTCTAGAGGGAACACGATCTCGCCGTTGAAGAGACGGAACCTCGGCGCGATTCCGCGGAGGAGAGCGGGGAAGAAGGACAGGCATAGCAAGATCTGCACGGCTCAAGGGATTCGAGATCGACGGATGAGGTTATCTCTTCACGTTGCTCGTAAATTCTTCGATCTTCAAGATACTCTTGGCTACGATAAAGCGAGCCAGACGATCGAGTGGCTGTTTAATCAATCGAAAGGGGCAATAAAGGAATTGGCCAAGAATGATGATCAAGAAAAGAGCCATGATCATGTGGAAGAATATTCCGATTTTAATATTTCTGAATGCGATGAAGAACCGGGATCGGGAATAATCGAAGAGAATAATAATAATAATTTGATGACGCCATTTTGCGTTGTTAAAGACGAGATCGTTAGAAAACCTAGCAAGAGGGAGTTGAGGGAAAAGGCGAGAGCTAGGGCGAGGTGTAGAACACTCGAGAAGATGATGAATAGATGGTCTAGATCAAACCCTAGTGACGAGGATCGTCTTTCGAAATTAGGGTTTTTTAATAGCCCTTTTGAAGGTGTTTTTGTTGATGGCGGTGATCAAGAATCGAAGTACGAAACTAATAACCAATTTGTTTGTGATTCGATTGATCATGATCAAAAGCAGTACTTAGCCGACGTGGGAACGATCGAGAAATTGCTGATGGGGAATTCGCAGAGTAGTAGTTTCGATATGGGAGTTCTTGGAAACTGGGATGTGTCGAACAACGTTGATCGAACAAATTCGATTATCGAATATGGAGTCTCAACAATTCATGAAGAGGAGCCATTGGCAGGTAAACCC
>gnl_Mimgu_v2.0_Migut.D01635.1
ATGACAATGAATCCGAAAGAAAAAGATTTCCTCGCAAAGAAAGAATTATGCGGCGACGGAAACAACAAAAAAATCATCGCTACTAGTACTATACCATCTTCATCGAGACAATGGTCCTCGACTCACAGAAACCCAAGAATCGTACGTGTCTCCCGTGCTTTCGGAGGCAAAGACAGACACAGCAAAGTGTGCACCGTTCGAGGATTGAGAGATCGACGGATCAGATTATCCGTACCTACAGCTATCCAGCTCTACGACCTCCAAGACCGGCTCGGCTTGAGCCAGCCGAGCAAAGTCGTCGATTGGCTAATCGAAGCCACCATGAATGATATCGACAAGCTCCCTCCTCTCCCTATGTTGCCCACAAACTTCCCTCAATTCCACCATCAACCAATTACTATCGACAACCAATCGTCGGCTAACAACACTACCAACCAATCCTCTCTATCCCATTTCCTCGCCTCGAATTATCCGTTCGCAAGGCTCGACAAAGAGCGCGATCAAGAAAATCAAGAAAACGATATCCAAGAGGGTTTTGGGGGAATATTTGCACAGAATCTTTTTCCGTTGACCAATATCAACAGTCAATCTTCTTTCGCGAATTTGCCGTTCAATAACGCGTATAATTTCCATTGGGATCCGGCGAGTTTATCTTTGTCGCAATTCGGAGGAGGGTATTCTTTTACGACGAATCAAACGGCTGTTGATGAAGAAAACAATAATAACAATCTTTCGAGTAATAATTCTCAGCTGTACTTCTGCCCTTCGGCATCGAACATAGTACCTTCCGTTATACCGAATAATTCCCGAACGCATCGTACA
>gnl_Mimgu_v2.0_Migut.D01706.1
ATGTATATATATTTAGATAATTTTTTCCAGTTCAGTACAATCAATTTCAACAACAAGATGAACTACAATAATCCTACTAATTACAGTAGTACCACCGATCCTTTTCCAGAAAATGACATCAATTCCACTCCCCCTTTTATATTCCCCTTCCCCAATTCCCCTCACAACATGGAATACGAATACAATTACGACGACCTCCAATTCCTCGATCTCTTCTCTCTCCACCAATCCCAATCCCAATCCCAATCCAGTACTATCATACTTACCAATATGCCCGAAAATTCAAACAATCAAGGGCAAGAGATTCACCAACAAATTCCAAATAGTACCGTTGCTACGACAACGACAACGGTTAAGAAGAAGAAGAAAGACAGGCACAGCAAGATCGAGACGGCGCGTGGGCCACGCGACAGGCGGATGAGGCTATCTCTGGAGGTCGCTAGAAAGTTCTTCGACCTCCAGGACTTGCTCGGGTACGACAAAGCGAGCCGAACCGTCGAGTGGCTGCTCCGGAGCTCGAATTCCGCCATTAGAGATCTCTCCGTCGATAGTAATCGCAGAAGCTGCTCTACCCTAGTTACGGTAACGGGTGGTGCCGCCGCTACTAACAGTAATACTACTGCCTCGTCCACAATGGGCGAAGAGGAAGTTGTTTCGAATTCGTCAAAGAAACCGAAACCGAAAGCGAAAAAGAAAATTAGGTCAACTGTACCGAGAGAGTCGAGGAGAAAGGCGAGAGAGAGGGCTAGAGAGAGAACAAGTCAAAAAAGACGGCTGAGTACTGAAACTACTGTACCATTAACTATTGCTCAAGATTTGAGCTCGGTTCTTGGTAATTCACATCAGAATCAGCAGATTGGGGAGTTTGAGTTGTGCGCATGGGATGCATACAACAGTTCTAAT
>gnl_Mimgu_v2.0_Migut.K00858.1
ATGTTCAACAAGAACACATACATGATTCCTCATGGCTCTTCTCCATCCACATCTGTTCTTGATGTCAACGTCAACGAAATCTTGCTCCACCACCACGATATATTCTCCGGCCATTACTTGGCGGCAGCCGTCTGTCCGCCAGCCGACTCCGCCGCAGCAGCCTTGTTCAATCAAGATATCGGTGAACATTCGGGAACAATCCAGAACAGCACTTGCCCGAGAACTCCGAAGAGAGACCGCCACAGCAAAATCGACACCGCTCAAGGGCCGAGAGACCGGAGGGTGAGGCTCTCGATAGGGGTGGCCCGCAAATTCTTCGATCTCCAAGAAATGCTCGGTTTCGACAAACCTAGCAAAACCCTCGATTGGCTCCTCACCAAATCCAAATCCTCCATCAAAGACCTCGTCCACACCAAGCAGCAAAGTAATAACCCTTCGACCGGAGGGGTTGTCTCCTCGCCCTCCGACGAATGCGATGCGGAAAATGACGAATACGGCCTCGAAACAGAAAAGGATTCCAAGGGCAAATCGGTCATAACTAGTAGCAACAACAACAAATTGCATTGTAAAGGAGCTGGTTCGAAGGATCCGGCGAAGGAATCTAGGGTGAAGGCGCGAGCAAGGGCGAGGGAGCGGACGAGAGAGAAAATGTGCATTAAGCAGCTCAACGAAACACGAAATGCGACGAGCTACTGCGATTTGATGAACAACAACCCTTTGAATAACAATAATAATAATAATAGTAGTACTAATATCCCAATTCAGTACATGAACAACCAGCTCGAGTTCTGCAGAATATCAGGATCGAACAACGGGAAATTATGCGGGGCCCGCGAGCAGATGATGGTGCATTATCCGACGAGTACTAATTATCAAGAATCTGCCGGCGCCGGAGACCTAATTCAAGAATCCATTGTGATCAAAAGGAAGGTGAAGAACAACAATAATAATAATAATCATCATCATCCGCCATCGATCTTGGGGTTTCAGCCGAATCTTATCCTTTCGAGTTCCAACTACGGCGTCCCGTTTTCCGGTTATAATTACAATAACGCCACCGATCAAAATTGGGATGTTGGTGGATTTAACTCATCAGAGAACTTATCTGCCATTTTGGATCACCACAAGTTCAATAATAGG
>gnl_Mimgu_v2.0_Migut.K01270.1
ATGATTCCGATGGACTTAGATTTCACAGCAAAGCAAGAAACCGACAAACCCTCGTCTAGCTCAACAACAACGACGTCGTGGTCGAGATTGAAAGACCCTCGAATCGTTCGAGTTTCTCGAGCGTTCGGGGGCAAAGACCGGCACAGCAAAGTGTGCACGGTCAAGGGCTTACGCGACCGGCGCGTGAGGCTATCGGTTCCCACGGCCATACAGCTGTACGATCTTCAAGAGAGGTTAGGTCTGAACCAGCCGAGCAAAGTGGTCGATTGGCTTCTCGAAGCCGCGAAAGCCGATATCGACCTTCTCCCGCCTCTCCAACAAATCCCTATAATGCAGAATATTCAAAACTACGATCCGGTAATGAAATTCAACGATGTCGTCGTTTCGTCTTCGGGCGAGAGAAACGAGACGGGTAGTAATTGGTCGAGGAACGACGATGAAGAGGAGGAAATTACTAGACAGTACAACAATTTCCTCTCGAGGTCGTCGTCGTCATCGGTCGTGCAAAATAATCCGGCTTCCTTTTCGAGTTTGATGAATAATCATATTAATAATAATAATAATAATAATTCATTTTTGAGGTGGGAATATCCGTCGAATTTAACGCTATCTCAACCGCCCGTAAGCCTCGGATTGGCTTCTTCTTCGTCTCAATACAACGGTGATCAAGATTTGCAGAATTTCGGCCACTTTTTTCAGTTTCAGCCTTATTATTTCCCACCTCCGCAAAATAATAACTCCGCGAGTGAGCACGACCGACAAAACGAGCCCCGTTCG
>gnl_Mimgu_v2.0_Migut.O00853.1
ATGTTTCATTCGGACAACAACAACAACATCGATAACCCTATCGATCCCTCCTCGTTCGAAACCCCGTCTTCTTTTCGTCAAATTCAAAACCCTATCTCCAAACAAGAGGCCGATAAGTACTACTCGTTCGATCTCTCCCATTTTCCGTTGCCGCTTTTCGACCACCACCACGAATTACTATTGCCCTCGAACCCGCGGATTAATCACGGCGGAGTTGGGCCGAAGAAGAGGACCGGTAAGAAAGATCGGCACAGCAAGATTCGCACCGCGCAGGGTATTCGAGACAGGAGGATGAGGTTGTCTTTACAAGCTGCTCGTAAATTCTTCGATCTTCAAGATTTGTTGGGCTACGATAAAGCGAGCAAGACCATCGAGTGGCTCTTTAGTAAATCCAAGAAAGCCATTAAGGAGCTCATGGTCAACAAAGACACTAATAATAATAATAATAATAATAATAATCATAGCTTATCCATCACTGAACAAGTGGGATTACCTCGAATAATCGAGGAGAATTTCGAGCCCAAGAAATTAGGGTTTGTGCCGAATATCGAGAAAAAATCGGAAAAAAATGCGAGTAGACCTAACACGAAGGAGTCGAGGGAGAAGGCGAGGGCAAGGGCGAGGTGCAGAACAAGAGAGAAAATGATGAAATTAGGGTCTTGTTCGAACAGCCCGTTCGATCAAGAATCGGTCTGCTATAACAGCCAATTGGCCGAAAGGGTTAGTTCCGGATACGGGAGTGATGAATATTACCCCTCTAATTTACTTGCAAGCCAACAGCAACTACTGGCGGACGACGTCGGCACGATCGAGAAGATGCTGGAAAATTCGAACTCTTCGACGACACTATCTTGCGCCCCTGTCGTCTCCGATGCCGTTTCTTGTTTCGTGGATTCCGACAGCGGTTTCATGGGGTTTTTCGGAAGTTGGGATCTTTTGATGAACAGTGACATCATGAGATTAAATTTCAATAATCAATTAGATGCAGTCACAAACGAGGTTCATCGATTGGGAGATAACCCTAACTCGGTTGATGACTCGGCTGCAACCCTGGACTTTCCATTGTTTCATCAAGAAAAACAGAACCCTAACTCAGTTGATGACTCAGCTGCAACCACCCTGGATTTTCCATTGTTTCATCAAGAGAAGCATTCA
>gnl_Mimgu_v2.0_Migut.M00750.1
ATGGCAGAGAGCAGCCATCCGCCGTCGCGAGTGCGCCTGAGGAACGGCGGCGGCGGCGGCGGTGGGGGGGAGATAGTGGAGGTGCAAGGCGGGCATATTGTGAGGTCTACCGGGAGGAAGGACCGGCATAGTAAAGTCTGCACCGCCAAGGGTCCGAGGGACCGGCGCGTGAGGTTGGCCGCCCACACCGCCATCCAGTTCTACGACGTTCAGGACCGGCTCGGCTACGACCGCCCGAGCAAGGCCGTTGACTGGCTCATTAAGAAGGCTAAATCCTCCATTGACGAGCTCGCCCAGCTGCCACCCTGGCACCCCACCAACTGTTCCGCGCCGCCACCCAATAACTCGAGTTTCGAACAACATGAAGCGGCGGCGGCGGCGGCGGAGCTAGACCACAACCACCACCAGCTTGGTTTGCAGCATGATGATTTGATGATTAATAGTGTTTCCGGCGCTTCGAGTAAAAGATCAATGGCGGCAATGCTCGGAGGAGGAGAAGACAGAGGACAGAGTTCGAGCTTTCTTCCGCCATCGCTGGACTCGGACGCCATTGCAGACACCATCAAGTCCTTCTTTCCGATGGGCGCCTCCGCCGTGGCTAGTTCCTGTTCCGCCGCTATGCAGCAGCAGCAGTTCCACAGCTTCCCAACTCCCGATTTTCTCCAGTCAAGAAACACTAGCCATAGCCAAGACTTGAAGCTTTCTCTACACTCTTTTCAAGACCCAATTTTGCTCCATCACCACCACAATCAGCAGAACCCTACTCACCACAACACAGAACAAACAAATCAAGAACAACATATTCAAGGTCATGTTCTGTTAAGCGGCATTCCACTAGGTTTCGACGGTACTTCAGGCTGGGGGGCTGAGCACCACCACCAGCAGGCGGCTGAGCTCAGCCGCTTCCACAGGCAGCAGTCTTGGAACTCCGGCGGCGGCGGCGGAGGAGGAGACAGTGGAAATTACTTGTTCAATTCGCCTTCTCAGCCAATGCTGCAGCAGCTCTTAGGCCAAAACCAAAACCAAAACCAAAACCAGTTTGTTTCACAGAGGGGACCCCTTCAGTCCAGTAACACACCTTCGATTCGTGCTTGGATGGACCCATCCGCCACCGCCATATCAACAACTTCCACCACCACCAGCTCCGATCAACACTACCACCACCATCTGCCCATCTATCCATTGGGATTTGGTTCCGGCATCGGTTCTTTCTCGGGGTTCAACATTCCAGCACGAATCCAAGGTGACCAAGAGGTGCACGATGGCTATCCAGACAAGCCTTCCTCTGCTTCCTCCGATTCTCGCCAT
>gnl_Mimgu_v2.0_Migut.M00891.1
ATGGAGGTAGATGAGATCCCACGTAAGTACCCTAAAATCAGCAATGGTAATCGGAGACCGGACTCAACGAAAATAGGCCACGCTCTCAAAATGGACGAGCAGTACCCCGACGAAGAAGAAGAAGGAGAGAACAATAGGGATGCCGGCGGCGGCGGCGGCGTCGTACGCGTCGGAGGAGTTGATCTCGGTGGTGGTGTGGGTAGGTTTTACGGCTGGCCTTCGTCGCGAATTGTTAGGGTTTCGCGAGCATCCGGTGGGAAAGACAGGCACAGCAAAGTTCTGACATCGAAGGGGCTGAGGGACCGGCGGGTGAGGCTCTCCGTCAACACCGCTATTCAATTCTACGATTTACAGGACCGTCTGGGTTACGATCAGCCGAGCAAGGCGGTGGAGTGGCTGTTGAAGGCGGCGGCCACCTCTATTTCGGAGCTTCCTCCGATGACCTCTCCTTTCCCCGACACCCCCAAGCAGCTGAGCGGCGAGAAGCGGTCGAGCACGGCCGGAAGTGATCAACTCGGGCTCGACTCGGCCGAAGTGGATATGGACGGCGGTGCTGTTGGTGGTGGAGATCCCAATTACTCCCACCATCATCAGCTGACGAAATCCTCCGCCTGTAGCAGCAATTCCGAAAACAGTAAGGGTTCCGGCCTTTCTCTCTCTAGATCTGAAAGCAGGATTAAAGCCCGAGAGCGAGCAAAGGAAAGAGTAGCGGAAAAGGAGAAGGAAAAAGACAACGAATCTCCCCATGTTTCTTCTCTGAATAACCCTATTTCTCAGACCACTTCTTTTACTGAGCTCTTGAGCGGAGGGATTAATAGCAGCACTAATGGCGGCGGCGGCGGCGGCGGCGGCAGCTCAGTTCATCAAAACCCCAACATGAACGAGTCCAATTTCTTCCTAAAATCTCCGAGGCAGCAATGGTCATCTACTCCGATGGATTATTTCAATACCGGGCTTTTAGGTCCGCCGGGAACTCGTTCGGGGCAAATGCATTTGGCAGCAAATCCGTTCACATCGGTGGCTTCTCAAATGTTCAGTGTTGCCGGAGACCACCAACCGGAGCTCCACCACTTCTCTTTCGTACCAGATCACTTAGCCCCAGATGTAAATGCTGCTGCCGGAGGGAACAACAGTAGCAGTGGCGGCGGCGGCGGCGATTACAACTTGAACTTCACCATCTCTTCTTCTGCAAACTCATCCGGCCTTGCTGGTTTCAACCGGGGGACCCTTCAGTCCAATTCTTCCTCGCCGTCAATGCTGCCTCACCTCCAGAGGTTTTCCGACGGTTCTCCTCCAAGCTTCTTCGTATCCACCGCCGCACCTGTGGAGAACCACCACCAGTTCCTCTCTGGGTACGACGCCGCCGGCCGCTTGCAGCTCTGCTACGGCGATGCTCATGCAAACAACGGCAGGCATTCCGGCCAGAAAGGGAAAGGCAAGAAC
>gnl_Mimgu_v2.0_Migut.M01068.1
ATGGAAACCACCACACGCAATAAACACAATACTAATGCTTTTCAAGAATCTCCTCATCATCAACAAGATTTTAGCATCAGCTCCCTATCTGGTGGTGCTGGTGTACATACTCCAGATAGAATTATGCAAGTGGGTTTCACTTCAGCTTCCTCTTCCAGGAAGAGAAAAAAACCCGCCGCCGACGTAATCCAAGTCCGCAGCGGCGGCGGCGGAGGCAGAAAAGACAAGCACAGCAAAGTGTGCACGGCGAGTGGGACGACGAGGGACAGGCGGTTAAGGCTGTCGCCGAAGACCGCGATACAGTTCTACGATGTGCAGGATAGGCTGGGCTACGACAGGCCAAGTAAGGCCGTTGATTGGCTTATGAATGAGGCTAAATCCGCCATTGATGCACTGCTGCTTCACCCTCCTCCTCCTCCTCCGCCAGTACCGCTGCCGCCGCCTCATGATATATACGACAACCCCGTTTATAGTTTCGATTGCTTTCCGCCTTTGTCTTCTTCTTCTTGTTGTTCTGAGTTTCAGGTTCTCCCCATTGTTGATGAAACTCGAGAAGAAGATTCGGTACTTGAACACATATATCATCATCACCAGGCATTTTACACGTGGAATCATAATAATTCAAGATCTCAAATTTCAGACAGAGAGACGATGTTTAGTACTCAAAGGGAACCCCTTCAGTCCATTCATAATTACCCTATAATTACTCCTAATTATTCTCCGCCATTTCCAGTCCGTACCCCCTTCGTCAATTCCGCCACCACTTCAATTCATCCTCACCGTCTTCAGTTCCGCCTCCAACAACTCAGAATTTCATCCTTGAATCAGGTGAGAAAA
>gnl_Mimgu_v2.0_Migut.H01455.1
ATGTTTCCTCCCAATTATAACAATCTCCAAGAACTGGACGAATTGCATGGTCAAGAAACTTTGTGCAATAATTATTACAACCAGCATTTCGGACAGAAATCAGTAGCGAGTTCGACAATGGAGGAGGGTTTCGATTTCGCATCACTAACGAAACCAAAGAAGAGAAAAGCGGAAGATCGGTTAATTGGAAAAGTCCACCGAGGCGGCCGGCTAGTTCGGGCCGCCGTGGTCGGAAAAGACAAGCACAGCAAAGTGTCCACCGCGAGGGGGCCGCGAGACCGGCGGCTGAGACTTTCTCCGATAACAGCGATTCAGTTCTACGATGTGCAGGACCGGCTCGGCTACGACCGGCCCAGTAAAGCCATTGATTGGTTGATCAAGGAAGCTAAATCCGCCATTGATGCCCTAGACGATCATGAGCTAATACATCAGCCGCCGCCATCTGCAAATGGCGAAGCTCAATTGATCTTGAATGATGATAATAAACCCGGTTCAGGTTTTAGTAAAATTTTGCAGGTCGAACCGGGTCAGGGTTATGACCCGTTTCATTACCCTGGTTTCGGGCAGGGATTTTGCTCTGGCTTATTAACAACCGACACGTGTCCGGAGATAACGGAAAATAACAGCTCGGAAATCGAAAGGCTGCAGAAAGTTATAAAAGCTTGGAATTATTGTGACGCTGGAAATATTACATTAATGGAAACAAATTTCCAGGCGCAGCCAATCTTTTGCCATAGGGAACCCCTTCAGTCCAGTGTCGTTAATTATTCTCCGATCATCCCGCATTTTCCGGTGTTCGGGTTTTCCGATGAACTATCAAGTATCACAGCTGCTGCAACATTACTAAAAGATGATGAAAATAATAATTACAATATAATTAATTCCATTTTTCAG
>gnl_Mimgu_v2.0_Migut.H00528.1
ATGTTCAGCAAGAACAGTTACCTCCATCCTCAGGCAACTTCATCGTCTTCCTCTTCATACCCACGTGGCAGTTATGACCTAAACAGCGTTGAATTCCTGCTGCACCACCACCCCGAGCTGTTTTCCGGCCACTACTTGACCACCGCCGGCGCCAACTCCCCACTCATTCATTCCGCCGCCCTGATGCTAAACCAAGACACCGCCTCCATGTTCCCGAACGGAGACCCTTCTTCCGCCGCCGCCGCAAGCACGCTGCAAAGAAAGCAGACAGTGAAGAAGGACCGGCACAGCAAGATATTCACAGCTCAAGGGCCGAGGGATCGGAGAGTGAGGCTCTCAATCGGCATTGCTAGAAAGTTCTTCGACCTCCAAGAAATGCTAGGGTTCGACAAACCGAGCAAAACCCTCGATTGGCTCCTCACGAAGTCCAAGGCCGCCATTAAAGACCTCGTGCAGATGAAACACAACGCCGCCGCCAGCTGCTCGAAGAGCACTTCTTCTCCCAGCTCGGATTGCGAATTGGTGATCTCTTCCGAATCGAATGCGGCCGCAGACCCTTTCGAAATCGGGGCTGCCGATACGAAGAGGAAATGCGTTAAGGAATCGAGGGCGAAGGCCAGAGCTAGGGCTAGAGAAAGAACTCGAGAGAAAATGACCTTCAAGAACAATAATTTGTGTTGTTCTGATTTCAACCCTTTGGTGCCAATTCATTATAGAAACAATAATAACAATAATAATAATCAAGTTGGATATTTCCAGTCAACTCATGGTGGTGCAGGTGGTCAAGACCTAGTTCAAGAATCTAGTGTGGTCAAAAGGAAGATGAAGAACCCTTCATTTTTCGGGGCGTTTCAGCAGAATGTTTTCGTTTCTAGAGATTCGAGCTCGAATTACGGCGGCCCGTCTGCTAATAATAACAACGCCCCTGAAAATTGGGATTTTTTCGCCTCACAGTCGAACCTTTGTGCTATTTTGGACCAGCACAAGTTCATCAATAGTTCAAACATG
>gnl_Mimgu_v2.0_Migut.H01353.1
ATGGACGAACTGAATCCGGATGAAGAAGAAGGAGCGAACAAACGCCGGGCCCCAAACGACGCCGTCGATCTGTACGGCGGCGTTGGTAGGTTCCACGGCTGGCCGTCGTCGCGAATCGTTAGGGTTTCGAGAGCTTCCGGCGGAAAGGATCGGCACAGCAAAGTTCTCACATCGAAGGGGCTGAGAGACCGGCGGGTACGCCTCTCGGTGAACACCGCCATCCAATTTTACGATTTACAGGATCGATTAGGGTTGGACCAGCCGAGCAAGGCGGTGGAGTGGCTGCTGAAGGCGGCGGCCGCCTCTATCACCGATCTGCCGCCGATGAGTAATCCATTTCCTGAAAGCCCTAAGCAGCAGCTGAGCGATGAGAAGATAAAATTATCCAGCGCCGCCGGCAGTGATCTGCTCGCATTCGACTCCGGCGAAGTGGATATGGATGGTGGTGAAATCAGCTACCTCCGGCAGCAGATGCCGACGAAATCCTCCGCCTGTAGTAACAATTCTGAAACTAGCAAGGGTTCTGGACTTTCTCTCTCTAGATCTGAAAACTGGATAAAAGCAGATAATAAGAAGGAAAAAGAGGGAGAATCATCTCACGTTGCCTCTTTCACCGAACTTTTGAGTGGAGGAATCAACAGTTTCAACAACGCCCACAACGGCGGCTCGTTTCGTCAAAACCCTAATAGAAGAGGCGGCGGTGGTGGTGGTGATGCAATTCAGTCATCGGATTACTTCAAAACCGGACTTTTAGGGCAACTGCAGTTTGCAAATTCGCCCAAATCAGTAGCGGCGGGGAGCAACCACCACCACCACCACCACAACCACAACGCGGAGTTCCAGAACTTCGCCTTCCCTGCCGCCGGAGGGAACGGTGGCAGTAGCGAATACAATCTGAACTTCACAATCTCTTCAGCTAATAATTCGCCAGGCTTCACCGCCTTCAATAGGGGGACCCTTCAGTCCAATTCTCCGCCGCCGTCTCTGTTGTCTCATGACATCCAGAGGTTTAATAATCCTCCAGCAGACGACGGATCTACTCCAAACTTCTTCATCAGCGGCGGCGGCGCCGCCGCGCCGGTGCAGAACCACAACCATTTCCTCTCCGGATTCGACGCCGGCTTGCATCTCTACTACGGCGACGCTCATTCTAACAAGGGGAAACTAGAAAAGAAG
>gnl_Mimgu_v2.0_Migut.H00617.1
ATGAGCAGCACGAGCAATAATACCGATAATAACCCGGCCGCCAAAAACTTGTTCAAGGCGGCCACTACTTCAACAACAACAACAGCAGCATCTTCTTGGAGCAATACTAGATTAAAAGATCCACGAATCGTGCGCGTTTCTCGAGCATTCGGGGGCAAAGACAGGCACAGCAAAGTATGCACTGTGAGGGGGTTACGCGACAGGCGGGTGAGGCTATCGGTTCCCACAGCCATACAGCTGTACGACCTACAAGATCGGTTAGGGCTGAACCAGCCGAGCAAGGTCGTCGATTGGCTGCTCGATATCGCAAAGAATGAAATCGACGAACTGCCGCCTCTCCAAATACCTCAAGGGATGATGATCAACTGGAATTCGAGCAACGTTGTTCCGGAACATTCTAGAAGATCGGAGGATATTAATCTTTTCGGTGGGAATAATAATAAATTAAAGGAAGTGGATACTAGTAATAATCGAGACGAAGCGGAAACTAATTGGACGAGATCGAGCGACGAAGGTGCATTGTATAATAATGTTTCTGCATACAATTCGTATGTGAGATGGGATAATTATCCTTCGAATATGTTGACGCTTTCGCACGACCAACAACACAACAACCACAACCCTACGAAAGGGCATGCATTAATTACGTCGGCTCATAATCAATTAAACGACGATTGGCATAATTTCAGCCTGCAATTGCCGTCTTATTTCGCGACGACCGGTGCGGAGTTTGATGCGGAAAAAGCGAATTACGACCAGCGCTCGCAATTGGAGTCTTCTTCGGTGCTTTGTACCGCGAATCTCCTCCCTTCGCAAAACAACGATGGAAGC
>gnl_Mimgu_v2.0_Migut.H01974.1
ATGGGCGGCGGCGACGGCAGCAGCAGCCACCACCACCAGCCAACGCCGTCGAGATTAGGTCTGAGAAGCGCCGCCGGCGCCGCCGTGGGCGAGATTGTGGAGGTGCAGGGCGGCCACATTGTGAGGTCCATCGGCAGAAAAGACCGCCACAGCAAAGTCTGCACCGCCAAAGGACCACGTGACCGGCGCGTGCGCCTCGCTGCCCACACCGCCATCCAATTCTACGACGTCCAGGACCGCCTCGGCTACGACCGCCCCAGCAAAGCCGTCGATTGGCTCATCAAGAAAGCCAAATCCGCCATTGATGAACTCGCCCAGCTCCCCGCCTGGCATCCCACCGCCACCTGTCCCCCGCCGCCGCCGCTGAACCCATCTTTCCGGCCAGATGACGCCGCCGCCCAGCACAAGAACGAACACGAAGAGGAGGAAGAAGAAGAAGAAAACCACCGCCAATCCGATTCCGGCAAAAGGGCAATGGTAATGCTGCAGGAGGAAGAAGAAGAAGAACAAGAACAAGACCGCCGCCGCCAACAAGCCCTCCACCACCACAACAATTCCAACCCACCACAAATCTCAAGCTTCCTTCCGCCGTCAATGGACTCTGACGTCATCGCCGACACCATCAAGTCGTTCTTCCCGATGGGTGCCTCCGGCGAATCGAACTCCTCCGGTATGCAGTTTCATCAGCCCGACAACAACCAAGATTTACGCCTCTCCCTCCAATCCTTCCAAGATCCAATCATGCTCCACCACCACCACCACCGCCACCACCAAACCCTCACCCACCACCACCACAACAACGAACAATCGCCGCCACGCGGCGGCCAAGTCCTCCTCAGCGGCATTCCGCTCGCCTTCGACGGAACCCCACCCTGGCCCGACCACCACCAGTTCCAGAGGCTCCCACCCTGGAACCCCGCGGCCGACGCCGCCACCGCAGGTGGCGGCGTCGGCGGCGGCAACATGTTCAATTCGCCGCCGCCAGTGCCGCAGCAGCCGCTGCTGCAGCAGCTATTAGGGCACAACCAGTTCTTCCAACAACAACAACAAAGGGGACCCCTTCAGTCCAGTAACACACCTTCGATTCGTGCTTGGATCGACCCGTCTACAATGTCGGATCACAATTCCGGTTTTATCCCAATCTATCCGTCTTCCCTCTCCGGGATCGGATTCTCCGGTGGATTCCCCGGCGGATTCCCCGGTGGCGGGTTCCACATCCCGGCACGAATTCAAGGTGACGAAGAGGAGCACGATGGCTACTCCGACAAGCCTTCCTCTGCTTCCTCCGATTCTCGCCAC
>gnl_Musac_v1_GSMUA_Achr3T31370_001
ATGGAGGAAAGCAACCGCCGCCACTACAACCGGCGGCGATGGCGGCCAGAGCTCGCCGGGGAGATTGTGGAGGTCCCTGGGGGCCACATTGTGCGGTCCACCGGTCGGAAGGACCGGCACAGCAAGGTGTACACCGCCAAGGGCCTGAGGGACCGCCGCGTCCGCCTCTCGGCGCACACCGCCATCCAGTTCTACGACGTCCAGGACCGCCTCGGCTACGACCGCCCCAGCAAGGCCGTTGACTGGCTCATCCAGAACGCCAAGGCCGCCATAGAGCAGCTCGCGGAGCTCCCCCGCCACCACGCCCCGGCCTACGAATGCATTGAAGTCAATGAGCAACCCATGCAAGCGGCCTCCGACGGCCACAATTCGATCGAGCAGTCCTTATCCGACGCCAAAACGACGATGGTTTGGTGGAATGCGGGCAACACGAGCGCCGGCAGCGGCGGAGAGTTCATGCACAGTGCGGCGCTGCCACCGCAATCGGCCGTGCTGCATCTCGTCAACAGCCAATTCCAGATATGCACTCAGAGGGAACCCCTTCAGTCCAGTAATTTCCCTTCGTTTCGCGCTTGGAGGAATCCTACGGCGCTGCATCCGTCATTGGTGTCAACCGTGGCAGACGCGTTCGTGTCGGAAAGCTACGGTGGTTTCTCAGGATTCCACATTCCAACACGAATTCAGGGGGAAGAGCAGCACAACGGAATTGCCACCATACACTCTGCTTCTCCCCAAGAATACAAACTGCGAGAGAGAGACGACGCAAATGCAACACTAGACTTT
>gnl_Musac_v1_GSMUA_Achr3T03540_001
ATGGGGGAGCACCATAGCCACCATGGAAGCCTCGGCTTGCACCAGCTCGCACTCCACCATCACCAACAGCAGCAGCAACGAGAACAGCGGGCACAGACCCACTCGAGGTTGGGAAGGCTGAGGGCCGCCGGCGGGGAGATCGTGGAGGTTCAAGGGGGCCACATTGTGCGGTCCACAGGCCGGAAGGACCGCCACAGCAAGGTGTGCACCGCCAAGGGACCCCGCGACCGTCGCGTCCGTCTCTCCGCTCACACCGCCATTCAATTCTACGATGTCCAAGACCGCCTTGGCTACGACCGCCCTAGCAAGGCCGTCGATTGGCTCATCAAGAATGCCAAGGCCGCCATTGACCAGCTTGCCGAGCTCCCAGCTGCCTGGATCCCCACTGCTGCTGTCACTGCGGACGCCGCCGCCACCTCTACATCCTTTTCCATGCCAGACTTTCCTACTGCCTTCAGCTTCGGCGGTCCCAAAGGCACCGGTGGAAGCATTAGTTTCCTCCCGCCCTCATTGGACTCCGATCACATTGCCGATACCATCAAGTCCTTCTTCCCGATGGCTGCTGCTGGTGGCACCACCATTTCGCCATCCTCTATCCCTTCAATTGGCTTCCACAACTACCCGTCGGACCTTCTCTCGCGAACCAGTGGCCGAACTCAAGACCTCCGCCTCTCTCTCCAATCCTTCCAAGATCCCATCTTTCACAACGCCCAATCCAACCAGCAGCACCATAGTCCAACTCCTGCGCACCTGTCTGAATGGAATGTGGCGGAGACGAGCGGCGGTGCTGGCTTGTACGGATTTGCTTTCAACGTTCCACCACTGCAGGCGGTGCCGCTGCACTCGGTGCTCGGCCCGAGCCAATTTCTCACTCAGAGGGGACCCCTTCAGTCCAGTAACTCGCCTTCGGTCCGTGGTTGGGCGGACCCTGTCGATCCCACATCCGAGCTTCACATGCAACCCGTGCTCCATCCCTCGGCTGCCTCCATCGGGTTCACATCGGAAGCCGACTTCTCGGGGTTCCATGTTCCGGCACGGATTCAGGGCGAAGAGGAGCACGGCGATATATGTTCATCGAATGATCATAAATTTAAAGACTTTAATATGAATATAAACTGTAGCAATAAATCGGCCATAGCAAAGATACGTAGTCCTATGTATTTTTTAGAATCTGAGGGGGACACCATAAGCGATCTAAAACAAACG
>gnl_Musac_v1_GSMUA_Achr4T32850_001
ATGATAAATAGATCGAGAGAAAAGGAGAAGGCGACCAGACAAGAAGGTGCCACGAGCGATGGCAAATTCCCGGTGAGCTCCAGACCATGGCTGGGACTAAGGAACCCACGAATCGTTCGCGTTTCTCGCGCGTTCGGAGGGAAAGACCGGCACAGCAAAGTCAGCACCATCAGAGGATTGAGGGATAGGCGCGTGAGGCTCTCCGTCCCAACTGCCATTCAACTCTATGATCTGCAAGATAAGCTGGGAGTCGATCAACCAAGCAAGGCCGTCGACTGGTTGCTTGCTGCTGCTCAACACGAGATCGACAAGCTGCCTCCGCTTCCGTTTCCACCGGCAAGTTTCACACAACTCGGCCAATCGTTTCCGATCTCGACCGCTTTCTCCTATCATCATCCAATCACATCCCAAGGCCTTGCGCTTACTCTTCACGACAAAGATGTCAAGTGTGCAGATGAAACCGGAGATTGCCCCTTGGCATTGTTTTCGTCGGCGGCTGAAAACGACGGAGTTCTTGGGAATAAAGCAGCTGAGCTCGCCAAGTTTCCAGGTTTCAGTTTGAGTTCAAGCGTAAGAACAGATGTTACGACGAGACAGGTTATCGGAGAAGGCAAAAACGACGACAACGTCCGAAGTTATTGTGCACAGGTTTCCGAAGCCTGTGATAATTCGTTGACAGGCTCGGGAAGTAATTTGATCCCACATGCTTCCCACTACTATCACTCGAATCCGGCAAATTCGAATGCATATGAGCACCAGTTTGGAGGCAACTCATCTTCGCCGCCATCGGTTCCTGGATCCCAACTGGTCTTTTATGCCTCAGGAGGCACACCGCCGATGTTTCCAACGTATATGACCCCTCCGAACGGCTCGAGTTCGAGGCAGTCGATCCACATTCCATCTGCAGCTTCACAAGATCTCCGATCAAGTTGTGAAACATTTCTTCGGTCCGGCAGCCATGTATCGGTGAGACCTTCTCAGCAAAGATCATCATCCGGTGTTCACCGTCCTTTCGATCGTCATGAGAAC
>gnl_Musac_v1_GSMUA_Achr4T31520_001
ATGGAATTGGAGGAGAGCAACCACGCTTCCAAGCGTTTCCGGGTGGTGGGCAACGGCAGTCAGACGGCCAAGATAGGGCGTAAGGAGCACCGGGAGGATGACGAGGAGGGCAGAGAGAGAAAGGGCAGAGGAGGAGATGACGCCAACGGCACCGCTCCCTGGGAGCATCACCTGTCGTCAAGGATCTTCCGCGTCTCACGTGCCTCCGGCGGCAAGGACCGGCACAGCAAGGTGCACACTGCGAGGGGCGTCCGCGACCGGAGAGTCCGCCTCTCCGTCTCCACGGCCATCCAGTTCTATGACCTCCAGGACCGCCTTGGCTATGACCAGCCAAGCAAGGCTATCGAGTGGCTCATCAAAGCTGCAGCTGCGGCCATTAGCGAGCTCCCTCCTCTCGACGGCTTCCCCAAGCCGCCATATCCTAACATGGTTGAGACGATGAAGGCCAATCCAGATACTGAGTCGAGCTACAATCAGCAGCAGCAGCATATGTCGACCAAGTCCGGCTGCAGTAGCACCTCGGAAACCAGCAAGGGCTCAGTTTTGTCGCTCTCACGCCTGAACCCTCAGACCTCTTTCACGGAGCTTCTCACTGGAAGCGGCGGCGGCGGCGGTGACGTCAGCAACAATGCCAACGCAACCACTGTTGCTGCAGGCGCGGAGAACACCCCGCAAGAGAGTCATCAGCATCCGCCGACTTTTTCCTCACAATCCCACTTTGGAAACAGCTCTCCGATGGGCATGCTGCCATTCAACATTGCAACCACCGGCGACCATCCGGAGATGCAGCAATTATTCTTGCAGGATAATCTCTTCCCCATCTCGGCAGTGGCAGCGACAGGGGACTACAATCTCAGCTTCTCAATTTCTTCGGGTCTTGCAGGTTTCAGTAGGGGGACCCTTCAGTCCAATTCATCAGCTCAGCTGCCTCAGCAGCACCACCACAATCACAACCACCTACCGAGGCTCTCTTCTACGGTTGACGGATCGAACCTGCAGTTCTTCGGTGCTGCCGCTGGTTCGGCTAGAGCCGGCGCCGGCGCAGAGAATCAGTATCCGGCGGTGTGCGATGGCCGCCTGCAGCTCTGCTACGGAGGGGATGGCTATCGGCATTCAGACCTGAAGGGGAAAGGGAAGAGC
>gnl_Musac_v1_GSMUA_Achr4T22960_001
ATGGACTTGGAGAACACCCACGCCTCCAAGCGGTCTCGAACGGTGGGCAACGGTGGCCAGGCGTCCAAGATAGGGCGCAAGGAGCACCAGGACGAGGACGAGGAGGACAGAGAGAGGAAGGGTGGAGGAGCTGACGCTGGCCGCGTCGCCCCTTGGCTGCATCACCCGTCATCCAGGATCTTTCGTGTTTCGCGCGCCTCCGGCGGGAAGGACCGGCACAGCAAGGTCTACACGGCGAAGGGTCTCCGCGACCGGCGGGTCCGCCTCTCAGTGTCCACCGCCATCCAGTTCTATGACCTCCAGGACCGCCTCGGCTACGACCAGCCGAGCAAGGCCATCGAGTGGCTGATCAAGGCCGCGGCGGCCGCCATCAATGAGCTCCCTCCCCTTGATGGTTTCCCCAAGCTGCCTCAGCCCAGTGGGGATGAAGTGATGAAGGCCGATCCTGATGTTGAACGAAGCTACAGCCAGCAGCAGCAGCAACAGCAGCATCCCTCGACCAAATCCGGCTGCAGTAGCACCTCGGACACCAGCAAAGGCTCAGGCTTGTCCCTCAGCAATGGAGCCAACAACGTCGCTGCTGTTGCAGAAGGCGAGGAGAATTCCGGCCACAATTGCATTCAGAAGCAAATCCCTACAGCGATCTACTTCGGCCAAGCTGGTCTCTTCGCCCAGTCTCAGAAGAGTCAACAGCTGCCGTCAGGGTTTTCTTCCCAATCCCACTTCGGAAACAGCTGCCCGATGGGAATGTTGCCTTTCAACGTTGCGGCCACCGGCGACCATCAGGAGATGCAGCAGTTTTCGTTGTTGCAGGACAACTTCTTCCCTGTCTCGGCAGTGGCGGCGATGGCGAACTACAATCTCAACTTCTCCATATCGTCGGGTCTTGCGGGTTTCAACAGGGGGACCCTTCAGTCCAATTCACCAGCTCAGATGCCTCAGGAGCACCACCACAGTCACAACCACCTACAGAGGCTCTCTTCCACGGTTGACGGATCGAACCTGCAGTTCTTTGGTGCTGCTGCAGGTTCGGCTGCAGCTGCCACCAATGCAGAGAATCAGTTTCCGGCGGGGTTTGGCGACCACCTGCAGCTCTGCTACGGGGATGGCTATCGGCAATCTGACCTGAAGGGGAAGGGAAAGAAC
>gnl_Musac_v1_GSMUA_Achr7T13980_001
ATGGGGAAGGGTCATAGCCATCACGGCCTCGGTTACAACCAGCTCAGTCTCCACCACCATCAACAAAGGCCGCAGAACCGTTCGTTGAACGACTGGGTGCGGGGCGGCTCGGTCGGGGAGATCGTAGAGGTGCATGCCGGCCACATCGTGCGGTCCACCGGCCGCAAGGACCGCCACAGCAAGGTGTGCACCGCCAAGGGCCTTCGGGACCGCCGCGTCCGCCTCTCCGCCCACACTGCAATCCAGTTCTACGACGTCCAAGACCGCCTTGGCTACGACCGTCCCAGCAAGGCCGTCGACTGGCTCATTAAGAACGCCAAGGCCGCCATCGACAAGCTCGCCGAGCTCCCTCCCTGGACCCCCTCTGCTTCCAAGCTCACCGCCCCCCACACTGCATCTTCCTCCTGCCGTCCTCCGCCGTCCGATCAATTCCCCTCCACCGAGCAGAACATGACGGAGTTTAGCGAGGAGCCATTTGCAGTTGGGGCTCCGCTTTTGGACTCCGAAACTCTTGCCGATGTCATCAAGTTCTTCTGCCCCATGGTGGCTTCTGCTACTACGGCTCCATTTGCTACCCCTTCCATCAGATTAGACAGCTACTTGTCAGACCTTCCATCACGAACCAGTAGCCAAGCTCAAGACCTCCGCCTCTCCCTCCAATCCTTCCAAGACCCAGTCTTTCACACTCTGGAATCCGGCCACCAGCACCACCACCACGCCCAATGCCTCCGGAGCCCAAATGCTGCCACGTCCGATGCTCATTTCTTGAGCTCCGCCAATTTGGCATTCAACGCAGCCTCCGTCTCAACCGAAGCGTTCGGTTCGGCGGTGCCACTGCACTCGGTGCTCGGCCAAAGCCAGCTTTTCTTTCAGAGGGGGCCCCTTCAGTCCGGTAACTCGCCCGTGGTTCATGCCCGGGAGGACACTGTCGACGCCGGAGCTGATCACCGGGTGCAAACAAAGGTTCATCCATGCACGTCACCCATAGGATTCACGTCCGTTGCCAGTTTCTCAGGGTTCCACATCCCTGCACGAATCCAAGGGGAAGAGAAACACGACAGCATCACCGACAAGCCTCCCTCTGCTTCCTCTGCTCCTCGCCAT
>gnl_Musac_v1_GSMUA_Achr7T01160_001
ATGGAATTTGAGGAGAACAACCACGCTTGCAAGCGGTCACGGGTGGTGGGTAACGGCAGCCAGGCGGCCAAGATAGGTCGCAAGGAGCACCAGGATGAGGACGAAGATGATGGAGAAAGGAAGGGTGGAGGGGCCGACGTCGGCCGCGTCGCCCCCTGGCAGCACCACCCGTCGTCCAGGATCTTTCGTGTTTCGCGTGCCTCCGGTGGGAAGGATCGGCACAGCAAGGTCTATACGGCGAAGGGCCTCCGCGACCGGAGAGTCCGCCTCTCGGTCTCCACCGCCATCCAGTTCTATGACCTCCAGGATCGCCTCGGCTACGACCAGCCGAGCAAGGCCATCGAGTGGCTGATCAAGGCCGCCACGGCTGCCATCAATGAGCTCCCTCCACTCGATGGCTTCCCCAAGCTGCTTCAACCTAGCGGAGATGATCAGATGAAGGCCGATCCTGTTGTTGAGCCGGCCTACAACCAGCAGCAGCATCCACCGACCAAATCCGGCTGCAGCAGCAACTCGGACACCAGCAAAGGCTCAGTCTCGTCTCTCTCGCGCTCGGAGAGCCGCAGCAACATCTCTGCTGTTGCCGCAGGAGGGGAGAATCCGGGGCACAATTGCATTCAGAAGCAAATCTCCACAGCGGATTACTTCGGCCAAGCTGGTCTCTTTACCCAGTCTCAAAAGAGTCACCAGCTGCCCTCAGGGTTTTCTTCCCAACCCCACTTCGGAAATAGCTCTCCTATGGGAATTTTGCCTTTCAACATTGCTGCCGCCGGCGACCATCAAGAGATGCAGCAGTTCCCTTTCTTGCACGAACATTTCTTCCCCGTCTCGGCTGTGGCAGCGACAGGGGACCACAATCTCAACTTCTCCATCTCGTCGGGTCTTGCGGGTTTCAATAGGGGGACCCTTCAGTCCAATTCACCAGCTCAGTTGCCTCAGCAGCAACACCACAGTCACAACCACCTACAGAGGCTCTCTTCTACGGTTGACGGATCGAACCTGCAGTTCTTCTTCGGTGCTGCGGCCGGTTCAGCTGCGGCCGCCACCAACACGGAGAATCAATTTCAGTCTGGGTTCGACGGCCGCCTGCAGCTTTGCTATGGGGATGGCTATCGGCAATCAGATCTGAAAGGGAAAGGAAAGAGC
>gnl_Musac_v1_GSMUA_Achr7T25320_001
ATGGAGGAGGGCAACCGCGACTGCTACAAGCAGCATTGTCAGCGACGGTGCACCGGAGAGCTGATAGAGGTCCCCGGGGGCCATATTGTTCGGTCCACAGGGCGGAAGGACCGGCACAGCAAGGTGTACACCGCCAAAGGCGTGAGGGACCGGCGCGTCCGCCTCGCCGCCCACACCGCCATCCAGTTCTACGACGTCCAGGATCGCCTCGGCTACGACCGCCCCAGTAAGGCCGTCGACTGGCTCATGCAGAATGCCAAGACCGCCATAGACCAGCTCGCGGACCTTTCCCGCCGCCACCAACCCGTCGACCGATGCGTCGTCCATGAGCTTCCCCTGCAAGACACCTCCGTCGGTCACGATTCAATCGAGCTGCCCATGTCCGACGCAGGAGCAGTTGCGTCCGTGGGCTATGGTTTCGGCGGCAGCAGTGGTAGCTTAATCCCTCCTTCGCTAGATGGTGATGCCATCGACGATCTCGTCAAGCCTTTCCCGACCGTCACAGCCACTGCATCGTCGCCTTCAAGCCACGGGATGACGTACCACGATTACACACCCGACCTACTCTTGCACGCCTGCGGCCGACCTCAAGACCTTCGTCTCTCTCTCCAGTCCTTCCACGACCCAACCTTTCGAGATCACCACCACCAGAGTCCTGAATCAACCCAGCACTTCTTTTGCTCTGGCACAACCAACTTGGCTCACGCCACCACTTGGGCGACTTTAGTCAATGCAACTCCGGTTGGATCGGTGTACAGCGACTTCCCTGACAGTAGAATATTAACAGTACAAAGGGAGGAGTTGGACTCCCGCACACACACAAAGGCAACCATCGACCACCCTCAACCCAAGAACACCATGTCCTACGCCCCACCGGCCGGCGGCAATGGCAACGGCATCGGCCCACCGGACTACCCATCGGAAGATGGCCACAGCATCAGAACCAGCATCCTCTCGACAGTTCTCGTCTTGCTAGCATTGGTCATGGCGGTCATCGTCTTCGTCCGCCTTTACGTTCGCTACGTCTTCACCAACCGGTTTCCCGGTGACGACCGCCGCCGCCGCCGTCTCGCCGCCATCGATTTCCTCCGCTTCCATATGGCCGCCGACGCGGTTCCGCAGGCCGTGGGGCTCGACCCCTCCGCGATCGCCGCCCTCCCAGCCTTCGCGTACCAGATGGCCACCGGCGGCGAGGATGAGGGAAGCGTTGCCGAGTGCGCCGTCTGCTTGAGCACGGTGGAGGAAGGGGAGATGGTGAGGCTGCTACCCACCTGCAAGCACCTGTTCCACGCGGGCTGCATCGACATGTGGCTGGCTTCCCACGTCACGTGCCCGGTGTGCCGTGCCATGGTGGAGCCACCGGAGGCTGCGGCGATCGACGTCGGCGAGACGTCGGCGCCGCAGCCGTCGAGAGCCGAGGGAACGTCGGCAGAAGAGACGTCGGGGTCGAAGGAGGGCAGCTCGGTGTCGTCGCGGTTGAGCGCGTCGCTGAGGAGGATGCTGAGCAGGGAGACGTCAACGAGCAGGCGATCACAGGGAGTTGCAGCGGAAGATTTGGAGAGACAG
>gnl_Musac_v1_GSMUA_Achr2T22480_001
ATGCTTCCGATCCGTGACCCCGAGTACATCTTTGACCAGTCTTTGAACGAGCAACTTGAGTTCAACCCTCCTCATCTTCTTCTTCCCAACAGCTCCTGCTTCCCCTCCTCCACTCCGACAATCTTTTGTCCCGACGCCTTTCGTGATCTCTTCTTAGCCTCCTCCAATATCGGCATCGCGAATGCGGCTCCAACATCTACTCGGCCAAGCCTTCCTCTCGGTGATTCAGCCACATCGGTGGAGAGGCAGGAAGGCGACGACAGTTGTAGCCGTAAAAGGGCTCTGAGCAAATGCAGGCACAGCAAGATAGTTACCGCAAATGGGCCGAGGGATCGAAGGATGAGGCTCTCCATCGATGTGGCACGGAGCTTTTTCCGACTACAGGACACGCTCGGCTTCGACAAGGCCAGCAAGACAGTGCAATGGCTGCTCACCGTGTCCAAAGCTGCCATCGAAGAGCTCGGCACCCTTTCCTCAGCCGAACATAGCGGTTGCAGCAACCGAAGCCCGAAAAGTGAATCATCCGCTTTGGTATGCCAGGATTCGTCCGCTATTTCGAGAGGTGTTAAGCCGACGAGGAAGGTGGAGTACCACTCGGCGCTTGCGAGGGAGTCGAGGGCCAAGGCAAGGGCGAGAGCAAAAGAGAGGACGAGGGAGAAGCAAAGGATGACTTCCTTGGATATCATCAAGGAAGAAACAAGCTTGAACAATATGAACTCATTGATGGAGTTTGCTAATATAGAGGAAGACGAATCTTGCGCACCGAACTGGTGCTTGAACGTAGCCAGCGACACAGCAGCAGCCTATGAAGTCCCAATGATAGGTGGACCAGTGCTGATTCCGGTCTTTGAGAATAGCCAGTATACCACGGCAATCAATCACGCAGGTGGCATCTTCGAAGAACAGTGGGACGTGGACGCACTTTCCTTGTACTCGACATCGCTGGTGGCCTCGGACAGCTATCCGAATCTG
>gnl_Musac_v1_GSMUA_Achr2T21050_001
ATGTGGCTCCAACATCTACTCGGCCAAGCCTTCCTCTTGGTGATTCAGCCACATCGGTGGAGAGGCAGGAAGGCGACGACAGTTGGTAGCCGTAAAAGGGCTCTGAGGAAATGCAGGCACAGCAAGATAGTTACCGCAAATGGGCCGAGGGATCGAAGGATGAGGCTCTCCATCGATGTGGCACGGAGCTTTTTCCGACTACAGGACACGTTCGACTTCGACAAGGCCAGCAAGACAGTGCAATGGCTGCTCACCGTGTCCAAAGCTGCCATCGAAGAGCTCGGCACCCTTTCCTCAGCCGAACATAGCGGTTGCAGCAACCGAAGCCCGAAAAGTGAATCATCCGCTTTGGTATGCCAGGATTCGTCCGCTATTTCTAGCTCCAAGAACAAGTCCTCCACCGTGACCGCTGCAGCCAGGGAAGTAAAGAAGAGCAAAGCCAGAAAAGGAGGTGTTAAGCCGTCGAGGAAGGTGGAGTACCACTCAGCGCTTGCGAGGGAGTCGAGGGCCAAGGCAAGGGCGAGAGCAAGAGAGAGGACGAGGGAGAAGCAAAGGATGACTTCCTTGGATATCATCAAGGAAGAAACAAGCTTGAACAATATGAACTCATTGATGGAGTTTGCTAATATAGAGGAAGACGAATCTTGCGCACCGAACTGGTGCTTGAACGTAGCCAGCGACACAGCCGCAGCCTATCAAGTCCCAGTGATTCCGGTCTTTGAGAATAGCGGGAACGAAATCATGGATTCGGATCTTTTCGTTCCATGGATCCGATTTCGTGGA
>gnl_Musac_v1_GSMUA_Achr2T12990_001
ATGGAATTGGAGGAGAACAACCACGCTTGCAAGCGTTCTTGGGCGGCGGGCAACGGCGGTCAGGCGGCCAAGATAGGGCGCACGGAGCACCAGGACGAGGACGAGGAGGACGGCGAGAGGAAAGGTGGAGGAGGAGCTGATACTAGCCGCTGGGGCCCCTGGCAGCATCACCCGTCGTCCAGGATCTTCCGGGTTTCGCGTGCTTCCGGCGGAAAGGACCGGCACAGCAAGGTCTACACGGCGAAGGGCCTCCGCGACCGGAGGATCCGCCTCTCCGTCTCCACCGCCATCCAGTTCTACGACCTTCAAGACCGCCTCGGCTATGACCAGCCGAGCAAGGCCATCGAGTGGCTAATCAAAGCTGCCGCGGCTGCCATCAATGAGCTCCCTCCCCTCGATTGCTTCCCCAAGCCTCCTGATCCTTGTGGGGACGAGACGATGAATGCCGATCGAGATGTCGAGCCGAGCTACGACCAGCAGCAGCAACAGCAACACCCGTCGAACAAATCCGGCTGCAGTAGCTCCTCGGATACCAGCAAAGGCTCCGTCTTAGACGATAGCGGCTACATTGTCGCCTCTCATCATCGGAACCTGAACCCTCAGACCTCCTCTTTCACGGAGCTTCTCACCGGCGGCATCTCTAACGCGGACTACTTCGGCCAAGATTGTCTCTTTGCCCAGTCCCAAAGGAGTCACCCGCTGCCGTCAGGGTTTTCCTCCCAATCTCACTTCGGAAACAGCTCTCCGATGGGAATGCTGTCGTTCAACATTGCTGCCGCCGGCGACCATCCAGAGATGCAGCAGTTCTCTTCCCTGCAGGACCATCTCTTCCCCTTCGCGGCGACCGGCAACTACAACCACAACTTCTCCATTTCGTCGGGTCTTGCAGGTTTCAACAGGGGGACCCTTCAGTCCAATTCACCAGCTCATTTGCCTCAGCTGCACCACGACAGTCACAACCACCTACAGAGGCTCTCTTCTACCGTCGACGGATCAAACCTGCAATTCTTCTTCGGTTCGGCTGCAGCCGCCGCCAACGCAGAGAACCAACTTCCGGCAGCGTTCGACGGCCGCCTGCAGCTCTACTACGGGGATGGCTATCGGCATTCAGACCTGAAGGGCAAAGGGAAGAGC
>gnl_Musac_v1_GSMUA_Achr8T19990_001
ATGGGGGAGGGACACAACCATCACAGCCTCGGCTACAACCAGCTTTCTCTCCACCACCACCACCATCAGCAGCAGCAGTTGCAGCGGCCGCAGCCGCGTCCAAGGCATGGTGGCGGGATGAGGGGCGGCGTAATCGGGGAGATCGTGGAGGTTCAGGGAGGCCACATTGTGCGGTCCACCGGCCGCAAGGACCGCCACAGCAAGGTATGCACCGCCAAGGGCCCCCGCGACCGTCGCGTCCGCCTCGCCGCCCACACCGCCATCCAGTTCTACGACGTCCAGGACCGCCTCGGCTACGACCGCCCCAGCAAGGCCGTCGACTGGCTCATCAAGAACGCCAAGGCCGCCATCGACCAGCTCGCGGAGCTCCCTCCCTGGAGCCCCTCCGCTACCATCGTCGCCGCCCACGCTGCGTCTTCCTCCCCCGGCTGGGCCGAACAGGGCCAGCGGATTGCGGTGCCGCTGCACTCTGTGCTCGGCCAAAGCCAGTTTTTCTGTCAGAGGGGACCCCTTCAGTCCAGTAACTCGCCCGCGATCCGTGCTTGGGCCGACCCTGTCGACGCCACAACCGATCACCGGATGCAACCTGCGCTCCATCCATCAATATCGACGATTGGATTCACATCCGGCGCCGGTTTCTCAGGGTTGCGCATCCCGGCACGTTTCCAGGGTGAAGAGGAGCACGACGGCATCACCAGCAAGCCGCCCTCTGCTTCTCGCAAT
>gnl_Musac_v1_GSMUA_Achr6T14430_001
ATGGGGGAGGGCCAAAACCACCACGGAGGCCTCGGCTTCCGCCAACTTGCTGTCCATGACCGCCACCAGCAGCGGCTGGCGCAGCCCCGCTCGGGATTTGGAAAGCTGAGGGGCGCCGGCGGGGAGATTTTGGAGGAACATGGGGGTAGCATTGTGCGGTCCACCGGCCAGAAAGACTGCCACAGCAAGGTGTGCACCGCCAAGGGCCCCCGCGACCGCCGTGTCCGCCTCTCCGCGCACACTGCTATCCAGTTCTACGACGTGCAGGACCGCCTTGGCTACGACCGCCCAAGCAAGGCCGTCGATTGGCTCATGAAGAACGCTAAGGCCGTCATTGACCAGCTCGCCGAGGTCCCAGCCTGGACCCCCACCTCCACCTTGACCGCTGCCATTACCTCCACATCCCGTGTACCTCCACCATCCAATCAATCCCCGGTTGCTGAACCAGATCAGCGAATGGCTCCATGGAATGTAGCGGAGACGAGCGACGGTGTTGGCCATGGAGGATTTCCTTTCAGCGTTCCACCACCACAGGCGGTGCCGACGCACTCGGTGCTCTGCCCGAGCCAGTTATTCTCTCAGAGGGGGCCCCTTCAGTCCAGTAACTCGCCTTCAGTCCATAGCTGGGCAGAACCCATGGCGGCCAACGCCGAGATCCAGATGCATCCGGGGCTACATCACTCTGTTTCTTCCTCTACATTCCAGCACGGGTTCAGGGCG
>gnl_Musac_v1_GSMUA_Achr6T27420_001
ATGATCCGTAGTTCAAGAGAAGAAGGGGAATTCACCGGGCAAGATGTCGGCACCAGCGAGAGCAAGGCTCAACCAAGTTTGAGATCATGGACGGCACACAACAATCCAAGAATTGTTCGAGTCTCGCGAACCTTTGGAGGGAAAGATAGGCACAGCAAGGTCACGACCATAAGGGGATTGAGGGATCGGCGCGTGAGGCTTTCGGTGCCTACAGCAATTCAATTGTATGACCTTCAAGATAAGCTCGGCTTCAATCAACCTAGCAAAGTTGTGGATTGGCTTCTCAGTGCTGCTCAGCATGAGATCGATAAGCTTCCCCCACTCGAAATGCTACCGGGAAATCTCTTTCGGTTTCCTCAGCCCGTGGCGAACTCTCACGTGACAGGTTCGGCTCAAGCTTACTCCGGCAACGCCGTTGGTGATGATGATGAGTACACTCACAGAGACAAAGCTCAACGATTAGCATCATCGTCTAGTTTGGCAACTGAAGATATCTTTAACAGCAACGTTGCGGAAGGCACAAGCATGATGCCGAAAGCTGTCAACTTGGACGTTCTTCCGAGGAGCAAAGAGAAAGAAGCTTTGAAGGATCATGGTGTTGTGTTGGGGAACAGTGCAATCACCTACAATCCCTACTACCATTTGGAGACACCAAATGCTTACTCGTATGATCACAGTGAAGTGCCACATGGTCACCATCCAGTGGCAATACTTGCATCATACATGGCCGCTGCATCCAAAGTGGAAACCCAGCAGTATAGCCACCTTCAAATGGCAAGCTCAGAATCATCTGCAAATGCTCTCAGAACTTCTCTCCATGCAGCAATCCCAAACTTGATGGTTCTCCACAAAAGGAACACCGCATCAGAACACCACCATCAAGATCACCATCAGACA
>gnl_Musac_v1_GSMUA_Achr10T25520_001
ATGTTACCTTTCCCTCACTGCTCAAACTCCTTAGAGAAGCCTTTCGGTAAGCAACTTGAGCTCAACCCTATTCCTCCTCCAAGCAACCCCTACTTCCCGATCTTTGCTTCCGACGGCCTTCCCCTTCCTCTCGGTGCTGTGACTGGCGCAGTTCCTTTACCCTCTCCCCCATCTCTTCCTCCTGTCGATAATTCTTTGGCTACTGCTTCACCATTGATGAGGAAGAAACGCAGTGGAAGCTTTACCCGTAAAAGATCGTGGAGAAATGATAGGAACAGCAAGATACTCACCGCAAAGGGACCAAGAGATCGTCGAATACGGCTCTCCAATGAGGTGGCCCGCAAGTTCTTTGATCTCCAGGACATGCTCGGCTTCGACCAGGGCAGCAAGACAGTGCAATGGCTCTTCAACATGTCCAAACACGCCATCCAAGAACTCACCGCCATCTCCGATCCCCAACTTGGTGGCCTTGGCATCCAAAGCCCAGCGTCCTTCACTCTAGGGTTGGAGAAATCGACCATGGAATCCGACTCCCAAGGCAAGTCGACGACCAAATTGGTCACTGCCACGTCAGTCAAGAATTCCAAGAACGAGAAGCAATTGATCAAGCCCTCAGGGAATGCCGGGTCTAATCTGATGCGCGCCCGGGAGTCGAGGGCCAAAGCAAGGGCAAGAGCAAGGGAGAGGACAACAGAGAAGAGAAGAATGTGGTTATTGTCCTCAACAATTGCATCTCATGCCACCAGGAACGAAGGTTCACATTTGCTCAACTTGAGTTCATCCTTGTTAGGATCCATAGCTGAAATGGAAGCGAGACAACGTTCTTCCTCTCACACACAGCGCATTAGGTTATCCGATCAAAGAAACTACGAGTTCCCAGCACAAGATGGACCCTGCCTGATCCCAATTTTTGGCTATTCCGAGAAGATTGCAGACCGCAACGACATGGATAACATCCTTCAAGAACAATCAGACATGGAAAGAATGCCC
>gnl_Musac_v1_GSMUA_Achr10T01020_001
ATGGGGGAGAGCTACAGCCACCAAAGCCTCTTCCTGCAGCAGCAGTTGCAGCGGCCGGTTGCGCGCTCGAGGCTCGGCGGCGGCGGCGTGAGGGGCGGCGCGGTCGGGGAGATCGTGGAGGTCCAGGGAGGCCACATTGTGCGGTCCACCGGCCGCAAGGACCGCCACAGCAAGGTGTGCACCGCCAAGGGCCCCCGCGACCGCCGCGTCCGCCTCTCCGCCCACACCGCCATCCAGTTCTACGACGTGCAGGACCGCCTCGGCTACGACCGCCCCAGCAAGGCCGTCGACTGGCTCATCAAGAACGCCAAGACCGCCATCGACGAGCTCGCGGAGCTTCCTCCCTGGACCCCCTCCGCAACCAGCTCAGCTCCTCCCACGCACGACGCACACTTCCCGGGCTCCGTCCACGGCGGCGGCTGTGGCGGAGGCCACGCATTCAGCTTCCCACCACCGCAGGCGGTGCCGCTGCACTCTGTGCTCGGCCATAGCCAGCTTTTCTCTCAGAGGGGACCCCTTCAGTCCAGTAACCCGCCCGCGATCCGAGCTTGGGCCGACCCTGCAGCTGCAGCTGCCGCAGCCGATCACCGGATGCAACCTGCGCTCCATCCGTCAATCTCATCCATCGGTTTGGCATCTGGCACCGGCTTCTCAGGGTTCCAAGTCCCGGCACGGATCCAGGGCGAAGAGGAGCACGACGGCATCATCACCGGCAAGCCGCCGTCTGCTTCCTCTGCGTCTCGCAGT
>gnl_Musac_v1_GSMUA_Achr10T14340_001
ATGGGGGAGAGCCAAAGCCACCGTGGAGGCCTCGGTTTCCACCAGCTCGCTCAGCAGCAGCAGCAGCAGGAGCAGGAGCAGGAGCAGCCACAGCAGCAGGCGCAGGTCCACTCGAGGTTTAGAAGGCTGAGGGGCGTCGGCGGGGAGATTGTGGAGGTACAAGGTGGCCACATTTTGAGGTCCACCGGCCGGAAGGACCGCCACAGCAAGGTGTGCACGGCCAAGGGCCCCCGAGACCGCCGCGTCCGCCTCTCAGCCCACACCGCCATTCAGTTCTACGACGTCCAGGACCGCCTTGGCTACGATCGTCCAAGCAAAGCCGTCGATTGGCTCATCAAGAACGCCAAGGTCGCCATCGACCAGCTCGCGGTGCTCCCAGCCTGGACTCCCACTGCCACCGTCACCGCCACCAGCAAATCTACTTTCCATCATCCTCCACCAGCCAACCGATCCCCGGCTGCAGAGCAGCCTTCTGGGCACGTCGGCGGTGCTGGGAGTAATAGTTTCCTCCCGCTTTCATTGGACTCCGATGCTATTGCCAATACCATCAAGTCCTTCCTCCCGATGGCTGCTGGTGCCACCTCTACTTCGCCGTCCTCTAGCTCTCCAATTGGCTTCCAGAACTACCGGCCGGACTTTCTATGTCTAACCAGTAGCCAAAATCAAGACCTCCGCCTCTCCCTTCAATCCTTCCAAGATCCAATCTTTCACCACTCCAAGTCCAGCCACCACCACCATTACCAACACCAACACCAGAAACCGCCGAACGATTCCATGGAACGTGGCGGAGACGAA
>gnl_Musac_v1_GSMUA_Achr5T02530_001
ATGGAATTGGAGGAGAACGACCACGCTTCCAAGAGGTCCCGGATGATGTGCAACGGCAGTCAGGCGGCCAAGATAGGGCGCAAGCAGCTCGCGAGGGACGACGACGAGGACGGAGAGAAGAGGAAGGGCGAAGGAGGGGCTGATGCCAACCGCATCGGGTCCTGGCAGCATTACCCGTCGTCAAGGATCTTTCGGGTCTCGCGAGCCTCCGGCGGCAAGGACCGGCACAGCAAGGTCTACACCGCGAAGGGCCTCCGCGATCGGAGGGTCCGTCTCTCCGTCTCCACCGCCATTCAGTTCTATGACCTCCAGGACCGCCTTGGCTGCGACCAGCCGAGCAAGGCCATCGAGTGGCTTATCAAAGCCGCTGCGGCCGCCATCAACGAGCTTCCTCCGCTCGATGGCTTCCTAAAGCCACCGCACCCTAGCGGGGAAGAGATCATGGAGATCAATCCAGATGTTGAGTGTAGCTACAATCAGCAACAACAACAGCAGCATCAGTCGAGCAAGTCGGGCTGCAGCAGCACCTCGGAGATCAGCAAAGGCTCGAACCCGAACCCGTACCCGAACCCTCAGACCCCCTCCTTAACTACTACCTTCACGGAGCTTCTTACTGGTGGCGGCAGCCAAATCTCCACAGCGGATTACTTCGTCCAAGCTGGTCTCTTTGCTCAGCCGCAAAAGAGTCACCAGCTGCCGTCGAGTTTTCCCTCCCAATCCCACTTTGGGAACAGATCCCCGATGGGAATGTTGCCATTCAACATAGCTGCCACTGGCCACCATCCCGAAATGCAGCAGTTATTCTTACAGGACCATGTCTTCCCCGTCTCGGCAGTGGCAGCGTCAGGGGATTACAATCTCAACTTCTCAATTTCTTCGGGAATTGCAGGTTTCAGTAGGGGGACCCTTCAGTCCAATTCACCAGCTCAGATGCCTCAGCAGCACCATCACAGTCACAACAATCTACCGAGGCTCTCTTCTACCGTTGACGGATCGAACCTGCAGTTCTTCTTCGGTTCTGCCGCTGGTTCGGCTGCAGCCGCCACCAGCGCAGAGAATCAATTTCCGGCAGGGATGGACGGCGGCCTGCAGCTCTGCTATGGGGATGGCTATCGGCATTCAGACCTCAAGGGGAAAGGGAAGAGA
>gnl_Musac_v1_GSMUA_Achr5T06660_001
ATGGCCAAAGCAAGCAGCAGGAGGCCAAACATCAGCAGCGCCACCAGGAAATGCTACCAGTTCAGCAGCAGGAGAGGCAGGAGGAAGCTGAGAGAAACGAGATCTAGTAGCAGGCGTCAGCTCGTAAGATCCAAAGCTGGAACAGGGGCGCAAGAAGAAGGAGCAGGATCTGGATCCGCGGAGGAGTCTCGAGAAGAGCAATCCCTGCGAGGCTTCCAGCTTCACCAAATCCACCACAACAGGAGCTCTTACTTCTCGTCTTCTTCTTCTTCAGCTGCCACGGCTTCCTCCTCCGAGTATGCCTGCCTTCCCGAAAGGATTGGGGAGGGTCACAGCCACAACAGCGCCGGCTACGACCAGCTCGCTCTCCTCCACCACCACCACCAGCAGCAGTTGCAGCGGCCGCAGCCCCGCTCGAGGCACGGCGGGGCGAGGGGCGGCGCGGTTGGGGAGATCGTGGAGGTCCAGGGCGGCCACATTGTGCGGTCCACCGGCCGCAAGGACCGTCACAGCAAGGTGTGCACCGCGAAGGGCCCCCGCGACCGCCGCGTCCGCCTCTCCGCCCACACCGCCATCCAGTTCTACGACGTCCAGGACCGCCTTGGCTACGACCGCCCCAGCAAGGCTGTCGACTGGCTCATGAAGAACGCCAAGGCCGCCATCGACGAGCTCGCCGAGCTTCCGCCTTGGAGCCCCTCCGCCACAACCATCGGGGAGTCCAGCAGCAAACCGGTTGCCGTAGCCGATCCAGCTCTTTCTACTGCTTTTAGTTTCGGCGTCGGCGGGGGCGACGGCGGCAACGAAGGTAATACCTTTCTTCCTCCTTCCTTGGACACCGACTCCATTGCCGACACTATCAAGTCCTTTTTCCCAATGGCTGCTGCTGCAACTCCGCCGTCTTCTAGCCCTTCCATCGGTTTCCTGTCCTACTCGCCGGAACTTCCGTCACGTACCAGTGGCCAAGCTCAAGACCTCCGCCTCTCCCTCCAATCCTTCCAAGACCCGATCTTTCACGACCCAGAATCCGGCCACCATCACCACCACCACCACAGCCACCACCGGATTGCTCCGTGGAATATGGTGGACTCGAGTGGCGGCGGTGGGGGATACGTGTTCAGTTTCCCACCGCCTCAGGCGGCGCCGCTGCACTCTTTGCTCGGACAAAGCCTGTTCTTTTCTCAGAGGGGACCCCTTCAGTCCAGTAACTCGCCCGCGGTTCGTGCTTGGGCCGACCCTGTGGACGCCGCAGCCGACCACCGGATGCAACCTGCGCTTTATTCATCCATGCCATCCATCGGATTCGCATCCGGTGCCAGTTTCCCAGGGTTCCGCATCCCGGCACGGATCCAGGGCGAAGAGGAGCACGACGGCCACAACGACAAGCCGCCCTCTGCTGCCTCTGCTTCTCGCCAC
>gnl_Nelnu_v1.0_NNU_019579-RA
ATGGAGGTGGACGACATTCAACCGTGTAAGCTTTCCAGGATTGGCAACGGTCGAAACGATACAACCAAGATAGGGCAGAAAGCAGGAGAGCAGTACCAAGATGAGGACGACGACGATGGAGAAGGTAGAGGAGGTGGGTGTGGTAGTGGTGGAGGTGGAAATGATAGTGGTCGCCTTCGCCAGTGGCCTGCGTCGAGGATTTTCAGGGTTTCTCGAGCATCTGGCGGGAAGGATCGTCACAGCAAGGTCTTAACGGCGAAAGGGCTCAGAGACCGTAGGGTTCGTCTTTCGGTCTCCACTGCTATCCAGTTCTACGACCTTCAGGACCGCCTGGGTTATGATCAGCCAAGTAAAGCTGTAGAGTGGCTGATTAAAGCTGCTGCAGACGCCATTGCCGAGCTTCCTTCTCTTAACAGTACCTTTCCCGATACACCCAAACAACCAAGCGACGAAAAGAGGCCCAACGCGTCCGAACCCAGATTTAACCCTGCCGAGGTGGAATTAGAAACCGACCCTTCTTATCAGCAACAACAGCAGCAGCAGCATATTTCTTTGACGAAATCTGCCTGCAGCAGCACCTCCGAGACCAGCAAGGGCTCCGTTTTATCTCTTTCCCGGTCTGAATCCCGAGTTAAAGCCAGAGAGAGGGCTAGGGAGAGAGCTGCGAAGGAGAAGGAGAGGGAGAAAGAGAAAGAGGATACTCATGCTGCTCATCAGCAGGATGTGAACCATAATTCCCAGAGCACTTCTTTCACGGAACTCCTCGCTGCTGCTGCTGCTGCTAATGACAATGGCACCAGCCCCACTACATCAGCTCAGCAAAACCTTGGTTTATCCAACTTCGTCCTGAAGCCACGACACGTGCCTTCTAGTCCCATGGATTACTTTGGCGCAGGGCTTTTTGGGCCGGCATCGTCCAGAGCACATAATTCATCTGGGTTTTCCGGTCAAACCCACTTTGGGAACCCTCAGCAGCATTCAATGGCAATGCAATCGCCTTTCAGTGTGACAGGCGATCATCCTCCGGAGCTGCAGCAGTTTTCGTTTTTGTCCGATCATCTAATCCCGGCCGCTGCTGCGGCTGGGAATGATTATAATCTTAATTTCACAATCTCTTCCGGCCTTGCTGGTTTGAATAGGGGGACCCTTCAGTCCAATTCACCATCTCCGTTGGCTCACCTTCAGAGGTTTTCTTCTCCTGTTGACGGATCAAATGTGCCATTCTTCATTGGAACTGCAGCTCCAGGGGCTGCGTCTGTGGAGAATCATCAATTCCCAGCTGGGTTTGATGCTCGCTTGCAACTCTACTATGGCGATGGGTGCAGGCATTCAGACCTGAAGGGTAAAGGGAAGAAC
>gnl_Nelnu_v1.0_NNU_020671-RA
ATGGATGGGCGGCGAATAATGGAAAGCGACGGCCTTTTGGGAGAGGCAGCGGTATCAAGTTTCAGAGTGGTGGCAGCTGCAGAAGAAGCAGAACAACAAGCAACACGAACAACAAGAGAGCTGGGAGAGGATGCAAAGCAAGTGCAAAACCCAGTAATAAAAAGTGCAAGAAATCAAAAGCTGGAAGACGAGAACAAAAAGAGTCTGAGTCTGGATCCTCAGAGGAATCAGCAGCTTCACATTCGGAGACATCTCCACCAAGCTCTAAAAACAAGGCTGGAAGAAGACGACGACGACGACGTCGAAGAGGAAGAGGAGGAAGACCAAGATCAGTCAGAAGAAGAGCACCAACGACCACAACCCCCGCCGCCACTACCGCCACAACAGCAAGGGTTTCATGGCTATCATCATCATCAACAGCTCTTCGGAATATTGGATGGGGAGGCAATAGATACCCAAATCGACCACCAATCACAACCTCCCAAGAAGCGATCTTTCTTCCCTTCCTCTTCTCCTCCTTCTTCTGCTAGGGGCATCGAATATGCCGGATTCGGAGAGAGAATGGGAGAGAATCACCACAATCAACAATCATCCAGATTGGGTCTGAGGAGTGCCGGAGGAGGGGAGATCGTAGAAGTCCAAGGAGGCCACATTGTCCGTTCCACTGGAAGGAAAGACCGCCACAGCAAGGTCTGTACTGCCAAGGGTCCTCGGGACCGCAGGGTTCGATTGTCTGCTCATACTGCAATCCAGTTTTACGATGTTCAGGACCGCCTGGGCTACGACCGACCCAGCAAAGCTGTCGATTGGCTCATCAAGAAGGCCAAAGCTGCCATCGACGAACTCGCCGAACTCCCGCCCTGGCACCCCACCGCTACTAATACCAATACTACTACCACCAAACCGGTTGAACAGACCAACGAAGACGATGAAAACAGACTTCGTCTCCGTCATCAGGCCGACAATCTCGGTCTTGGTTCGAGTAAAAGGCCAATGGCGAACGAGCAGGCACCTTCTGGATTTGCCTTTCAGCAGCAGCTTAGCAGCAATCCCAGTCAGAGCTCAAGCTTCCTTCCACCGTCTATGGACTCGGATGCCATTGCCGATACCATCAAGTCCTTCTTCCCCATGGCTGCTGCGGCCGCGGCTGCTCCATCGTCGTCTTCCATCCATTTCCAGAACTACCCACCCGACCTGCTGTCCCGAACCAGTAATCAGACCCAAGACCTTCGTCTCTCGCTTCAGTCCTTCCAAGATCCGATGCTTCTCCACCATCAACAGACACATCAACATCCTGCTCCTTCTCCTTCACCTGAGCAAGCCCTTTTCTCTGTATCGGCTCCCCTGGCGTTTGATGCCACCTCCACCAATTGGTCGGAGCAGCAGCCACCGCCAGAGATGGGCCGGTTTCAGAGAATGATAGCATGGAATGCCGATAATGAAACGAGCAGTGGAGGAGGAAGTGGTGTTGGAGGATTTGTCTTCCACTCGCCAGCGCCGCTGCAATCGTTGTTCGGCCAAAATCCATTATTTTCTCAGAGGGGACCCCTTCAGTCCAGTAACTCACCTTCAGTTCGTGCTTGGACAGATCCACAGGTTGCCGCCGCGGATCACCATAATACAGCTGCAATCCATTCATCATCCATCTCTGGTATCGGATTTGCCTCGGGAGGATTCTCTGGGTTCCGCATTCCAGCACGAATTCAAGGACTTAATATCTTCTATAGAGGAGTGAAGAAGATGCAGAATGAATACGAAACAAGGAAGGAG
>gnl_Nelnu_v1.0_NNU_008307-RA
ATGTATAGAGGGAGGCCAAAGAAGCTGCTGATTGTTGTGGTTGCTCATGATGAAGAGAGGAATAAAATGATCACAAGTTCAAGAGAGAAAGATTTTCAAGCAAAGCAGGAAGACAACACCAACTATGGCAAGGTCACCATGGCCTCATCCTCTTCAAGATCATGGTCATCAGCACTGAAGGATCCACGGATTGTTCGAGTCTCGCGTTCTTTTGGAGGAAAAGACAGGCATAGCAAAGTGTGTACCATAAGAGGATTGAGAGACAGGCGTGTTAGGCTTTCAGTGCCTACTGCTATTCAATTGTATGACCTTCAGGACAGGCTTGGGCTTAATCAACCCAGCAAGGTAGTCGACTGGTTGCTTAATGCTGCTAAAGATGAAATTGATGAACTTCCTCCACTCCAAATTCCACCAAACTTTTGTCAATATCCTCAGTCTTTGGTGGTTCCTCATGAAGTAAGTGCATCTCAATCCTCTCTTGCTTCCCTTGTTGATGCAAACTCGGAGTATCTAAAGGATGGTGGAGCTCACTCATTATTGCTTGCTAAGGGAGGGTTTAAGATCACTAACAATGTTGATGGGGAAGATCAAACGCTGTCACCCAGGTCAACATATTGGAACCCAAGTCAGAGTGCACAATTGTCATCTCATAACTCTTTTCCTAGAGTCAATAATAATCATGTCTCCTTACCAGGGTTCCTAAACAATGCAATGCCATGCAATTCCTATTATCATTTGGAGCCTTCAAATTTATCTCTGTCTCATATAGGGAGCCAAGGGCACTCATCAGAAGATCCCCTTAGCTACAATTTTATATCATTGTCATCATCCTCATTGTCACTACCAACTGGGTCTCAACTATTGGTGTGCCCATCTGGATCAACACCATCTTTTCTTCCTCCATTAATCACTGCTTCAATGGAGTGCGGTCCTAGCAGACAAGTCAACCACTTTCAGATGTTGAGCCCTAGTTCACAAAACCAACTACCAAATTCTCTTGCACAATCCGCTTACTCATCAACAGGTCCACCCGTTAGACCCTTCCAATTGAGCATAAACCCTAAGTTTCTTCATTCTCAGAACAATAATGGGAGCCAGCAACCAAATAATAAGGACAACAGTGGCCCT
>gnl_Nelnu_v1.0_NNU_026089-RA
ATGGAGGTGGACGACATTCAACCGTGTAAACTTTCCAGGATTGGTAACGGTCGAAACGACACGAGCAAGATAGGTCAAAAAGCAGGAGAGCAGTACCAAGATGAGGACGATGATGACGGAGAAGGTAGAGGAGGAGGTGGGTGCAGTGGTGGAGGTGGAAACGATAGTAGTCGCCTTCGCCAGTGGCCTGCATCTAGGATTTTCAGGGTTTCTCGAGCATCCGGCGGGAAAGATCGACACAGCAAGGTTTTAACGGCGAAAGGGCTGAGAGACCGTAGGGTGCGTCTATCGGTCTCCACGGCTATCCAGTTCTATGACCTTCAGGATCGTCTGGGTTATGATCAACCCAGTAAAGCTGTGGAGTGGCTGATTAAAGCTGCCGCCGATGCCATTGCCGAACTTCCTTCACTTAACAGTACATTTCCCGACACTCCTAAACAGCCAAGCGATGAAAAGAGGCCCAGCGCTTCCGAACCCAGATTCGACCCCGCCGAGATTGAATTAGAAACTGGCCCTTCTTATCAGCAACAACAACAGCAGCAGCATATTTCCTTGTCGAAATCTGCCTGTAGCAGTACTTCGGAAACCAGCAAGGGTTCTGTTTTATCTCTTTCACGGTGTGAAAGCCGGGTGAAGGCGAGAGAGCGGGCGAGGGAGAGAACTGCAAAGGAGAGGGAGAAGGAGAAGGAGAAAGAGGAGAACCATGCTGCCCATCAACAAGAGGTGAATCATAATTCGCAGAGCTCTTCTTTCACCGAACTCCTCACTGCTGCTGCTGCGGGTGCCGCCGCTAGTGACAATGGTAACAGCACCACATCTGCTCAACAAAACCCTTCTCTATCTAACTTCATCCTCAAGCCACGACAGATGCCTTCGACCCCTATGGATTACTTTGGCGCAGGACTTTTTGGGCCTGCTTCGTCCAGAACCCACCACTCTGGGTTTTCCGGCCAAACCCACTTTGGGAACCCTCAGCAGCACTCGATGACGGTGCAATCGCCTTTCAGTGTCACGGGCGATCATCAACCGGAGCTGCCGCATTTTTCTTTCTTGCCCGATCATCTATTCCCTGTCGCCACTGCGGCTGGGAATGATTATAATCTTAATTTCACAATCTCTTCCGGTCTTGCTGGTTTCAATAGGGGGACCCTTCAGTCCAATTCACCATCTCCGTTGCCTCACCTTCAGAGGTTTTCATCTCCTGTAGACGGATCAAACGTGCCATTCTTCATCGGGACTGCAACTTCAGCAGCTGCACCCGTAGAGAATCATCAATTCCCAGCTGGGTTTGATGGCCGCCTGCAACTCTACTATGGCGACGGCTGCAGGCAATCAGACCTGAAGGGGAAAGGGAAGAAC
>gnl_Nelnu_v1.0_NNU_000986-RA
ATGATCACAAATTCAAGAGAAAAGGATCTTCAGTCAAAGAAGGAAGGAAACGCCAACGAGGGGAAGGTCAGTAAGGGCTCATCTAGTTCAAGACAATGGTCAGCACTGAAGGATCCAAGGATTGTACGTGTCTCACGTTCTTTTGGTGGAAAGGATAGGCATAGCAAGGTTTGCACCATTAGAGGATTGAGAGACAGAAGGGTTAGGCTTTCAGTGCCTACTGCTATTCAATTGTATGACCTTCAAGACAGACTTGGGCTCAACCAACCTAGCAAAGTAGTGGATTGGCTGCTTGATGCTGCTAAACATGAAATCGATGAGCTTCCTCCACTCCAAATGCCACCAAACTTCTGTCAATACCCTCACTCAATGGTAGTCTCCCAGGANGTGAATACTTCCCACCCATCTCTTGCTTCTTTTGTAGATGCAAATGTGGAGTATGTCAAGGATGACACACCTCGCTCTTCACTCAGCAAGGCTGAGTTCAAGATCGGTAGCAGTGTTGAAGAGGAAGATCAAATGGTGCTATCCAAGTCATCCTCACCATACTGGAATAATTCAATAAGCATCATTCCTCCCAATAAGGAGGCTAAATGTAAGGAAGTTGCAAGAGAAACAGCCACAGAGAAGATCAATTGGATGAGGAAAAATGATGAACAAGAAACCACCCAAGAAGCTACTGAAGGTGATCAGTGTGCACAAGGGTCAGGCCACACCTCTTATCCCAGAGCCAACCATGCTTCATCTCTACCAGCTGGGTTGCTAAATAATTCAATGCCTCCATACAATTCCTATTACCACTGGGAGCCTTCAGCTGGTTTATCCTTGTCTCATCATACGGGCAGCCATGGATATTCATCCCAAGCAGAAGATCCCCACAACTACAATGTCATATCCTTGTCATCATCCTCATTGTCACTACCAACTGGGTCTCATCAGCTACTGGTATATCCATCAGGAACAACACCATCGTTTCTTCCTCCATTTGTTACCACCTCATTGGAATGTGACCCGAGACAAATGAACCATTTTCAAATGCTGAGCTCAAGCTCGCAGAATCAGCCAACAAATTCTCTCATTACACCATCTCTGTACTCAATAAACGCCTCCACTAGACCCTTCCAATTGAGTATAAACCCTAAACTTCTTCATTCTCAAAACAATAATGGGAATCAACCAAATAAGGGCGGCAGTGGTCCT
>gnl_Nelnu_v1.0_NNU_001168-RA
ATGTTCCCTGCTTCCTTCAACAGTGTTACTGGTAACTCCGTTTCGTTCACCGACTATGCCATGTTGGGGGAGTGGAGAAACTTGACCGGTGACTTCAACTCCAAACAGGAGACTACTCCCTCATCTTTCTTCAACTTTCCTCCTTTCTTTATTGACTGCTGCAACAACATCCAAGACGATGACAACGATGGTGGCATGTTTTTTCAACGCCACTACGAGCTGCCTTTTTGTCAATTGCTACCACAGCAGATATTGAGCACGAAGCTCAGTCCCAACACCATCGTAGCTGATCCAGTGATTGCCGCCGCAGCCACCCACAAGTACGACAACCATAATGTCAACAACAAACCGATCGACGATGTCAATGCCTCGAACACAAACAACTGCGCTGGTCGCATCTCCCCTGAGCGGCAGATACTGCGGAAGAGATCCAGCAGAAAGAAAGATCGTCACAGTAAGATTTTTACTTCTCAGGGCCCGAGAGACCGGAGAGTGAGATTGTCCCTACAAATTGCTCGTAAGTTCTTCGATCTTCAGGACATGCTCGGCTTCGACAAAGCAAGTAAAACTGTGGAGTGGCTTCTGAGAAAGTCAAAGGCTGCTATCAGGGAGCTTGCCCAAGGCCTGCCAGAGATGAAACCCAGCTACAGCGGTTTTTCCAAGTGTGTTTCTTCGACGTCTCAATGTGAAGCCGTGTCAGGAGTTGATGAGGCCGCCAACGCCGGAGACTGGCAGGGGACCATGCCCGCCGCGAAGAAATCATCAGTGAAAGACAAAAATAGATTTCATCCTGTGGCAAGAGAGTCCAGGGCAAGGGCAAGAGAAAGGGCGAGGGAAAGGACAAGAAAGAAGATATGGAGCAGAAGCCTTGAAGAATCAAAAAGATGTCCTGCTGAAGCGATCCCCGGAGAATATGGATATGATGAATGGATGGGTTCCCACAGCCATGAAAGGAGGTCTTCCGTGAACATGGTAGCTGCTGAGGTTGAAGGAGCAACCTCTTACTCAGTAGAGCATCAGGCGACTACAAATGACATTGTTGTGGAACCTTTCATGGCTGCCACCAACAAGTCGAGCCCGTGTTCGATCTTCAACCAGCACGAAAATGCAGTATCACAAGGATTGTTCTGCGACAACAGCAACAATAACGACTTCCCTAATTTTTCTGAAAATTGGGAGCTCGACTATCTCGATCGAATACATTCTACCTACTGTGCTATGAGCAACTTGCAATTATCATCAGAAGACGTACAAGAACGAATACCTATCTCCTTTTGCTATCTACCT
>gnl_Orysa_v7.0_LOC_Os08g33530.1
ATGTCCGCGCCGTCGTCGTCGTCGTCGCCGTCGACGCTGGACGAGTACGACGCGCGCTTCTTCTTCCCCGGCGCCGACGCGTACACCGCCGGCCACCGGCAGGATGAGGAGACGCTGGAGGCCGTGCTGCGGCAGCCGGTGACGACGACGGCCGCGGCGGCGGCGGCGGTGGAGGGAGGTGGCGGCGGTGGAGGAGGAGGCGCCGGGGGATCCCCCGCGGCGGCGGCGGCGGCGACGCGGAGGCGGCCGTTCCGGACGGACCGGCACAGCAAGATCCGCACGGCGCAGGGCGTGCGGGACCGGCGGATGCGGCTGTCCGTCGGCGTCGCGCGCGACTTCTTCGCGCTGCAGGACAAGCTCGGCTTCGACAAGGCCAGCAGGACGGTGGAGTGGCTGCTCACCCAGTCCAAGCACGCCATCAACCGCCTCACCCTTCCCGACTCCGCCGACGCGGCGGCGGCGCCCGCGTTCGCCGCCGCTCCACCGCCGGCGGATCAGCATTCCTCGGCCATGGCCGCCGCCGCAGCATCGGCTGCGAAGGAGAAAGGGGAGGCGAGCTCGTCGAGCACCACCAATGCGTCGTCGGCGCGGGCGAGAAACAGAGACCACGACGGATCATCGCCGGTGGCGCCCATGGACGAGCGCGGGCGCCGCGGTGTCGAGCTCGACTGGACGGCGGCGGCGGCGGCGAGCACCGAGCAGCCGATGGACGGATTGGAGTACTACTTCCAATACTACAATCATCTGGAGGAGATAATGAGCTGCGACCCAACGACGACAACGGATGAG
>gnl_Orysa_v7.0_LOC_Os07g05720.1
ATGGAGCTCGCCGGCAGCAACAACAAGCGGGGGAGGGTGAGGGGGCCCAACGACGACGACGACGACGCCGGGGAGCCGGACGCCAAGCGCCATCACCACCAGCTGCTGTTGCCGTGGCCGCAGCAGCAGCAGCAGCAGCATCCGGCGTCGCGGATCTACCGGGTGTCGCGGGCCTCCGGCGGGAAGGACCGCCACAGCAAGGTGTACACGGCCAAGGGCATCCGCGACCGCCGCGTCCGCCTCTCCGTCTCCACCGCCATCCAGTTCTACGACCTCCAGGATCGTCTCGGGTATGACCAGCCGAGCAAGGCCATCGAGTGGCTCATTAAGGCCGCCGCCGCCGCCATCGACAAGCTCCCTTCGCTTGATACCGCTTCCTTCCCCACCAACCCCGCCTCCTCCGCCGCTGTTGCTGCTGCTGCTGCTCCTCCTCTTCCCCATGCCGAACGCGAGCAGCAGCAGCAGCTCACCAAGTCCGGATGCAGTAGCACGTCGGAGACCAGCAAGGGCTCCGTCCTCTCCCTCTCCCGCTCCGAGAGCCGCGTCAAGGCCAGGGAGCGCGCCAGGGAGCGGAGCAGCGCGGCCGCCGCCGCGGCATCCAAGGACGCCGGGGACGACGCCGCCACCCCCACCGCGCCCACCGCCGCGCCCGCCTCCTCGCAGGCGGCTTCCTTCACCGAGCTACTCACCGGGATGGCCGCAGCCAACGCCTCACCCGCTGACCACAAGCAGCAGCAGGCGTGGCAGCCGATGACCGTCGCCGCGGCCACCGCCGACTACATCGGCTTCGCCGCCGCCGCCGCGCCGCATACGCAGCCGCGGAAATCCGCCGCGGGCCATCACTCCGCGATGCCGCACACCTTCGCATCACCCGCTCCCCACCTCGCCAACATCACCCCCATCGCCATGGCGCCCGCGCAGCACTTCACCCTCACACCCGCCGCCGCCGAGCACCACGCGGAGATGACGCACTACTCGTTCGACCACTTCATGCCCGTCCACGCGGCAGCAGCGGCGGCGGCGGCGGCCTCCACCCCGGCCGGCGGCGACTACAACCTCAACTTCTCCATGTCCTCGGGTCTTGTGGGTGTCCACAGTAGGGGGACCCTTCAGTCCAATTCGCAGTCTCACCTCTCCAGCCATCACCACCACCATCACCAGCAACAGCAGCAGCAGCAGCAGCTGCAGAGGCTGTCTGCTCCGCTGGATGCGCCCAACATTCCGTTCCTCTTCAGCCCGGCCGCCGCGCCCACCGCCGCGGACACCCAGTTCGCCGCCGCATTGCAGCTCTGGGACGGGTTCCGGCACGCCGACATCAAGGAGAAGGGCAAGCAC
>gnl_Orysa_v7.0_LOC_Os01g55750.1
ATGATACTAGGAAGCAACCAAGCGGCCGCCGCCGCGGCTGCGGCAGCTGCGGCGGAGGAGGAGGCGGCGGAGCTAGCGAGGAAGCACACGGCGGCGGTGGCGACGTCGCGGCAATGGTCGGCGCAGACGGAGTCGCGGATCGTGCGCGTGTCGCGGGTGTTCGGCGGCAAGGACCGGCACAGCAAGGTGAAGACGGTGAAGGGGCTGCGCGACCGGCGGGTGCGGCTGTCGGTGCCGACGGCGATCCAGCTGTACGACCTGCAGGACCGGCTGGGGCTCAACCAGCCCAGCAAGGTGGTGGACTGGCTGCTCAACGCGGCGCGCCACGAGATCGACAAGCTGCCGCCGCTGCAGTTCCCGCCGCAGGACCACCTCTGCATGGGACACCACCACCACCTGCCGTCGGCCATGCCGCTGATGCACCACCACGGCCACCACCACCACGCCGACGACGATAAGTACCACGTCGCGGCGGCGGCGGCCGCGCTGGCCGCGGAGAAGGAGGCGGCGGCGGCCGGCGGCGGAGGAGGAGGAGGGGGAGACGACGTCGACGGCGGGGGCGGCGGCGGAGCGGCGCACATAGTGGGGAGGTTCCCCGCCGGTGGCTACCACCGGTTCATGGGGCTGAACAACCCGCTGGGGATGGTCAACAGCGCCGCCGGCGCCGCCATGCCGTTCCACTACGCCGGTGAGTCATGGAATAATGGCAGCGTGCAAGACAGCGGCGCCGGCTCGCCGCAGGTGGCCGCCGCCGCGGCTCACCACACCTCGCCGTTCCCTTCACTGCTTTCCTTGGCTCCAGGGCCGCATCATCAGCTGGTGTTCTACTCCTCCGAGGCCGAGCAGTTCACAGTAGACAACCTTGGCTCGCAGGGCTTGTCCCTGAGCTCGGCGAGAGCTTTCCATGATCAGACAGGAAGC
>gnl_Orysa_v7.0_LOC_Os01g11550.1
ATGGGCGACGCCGGCGGCCACTCCCACCACCACCAACACGGCTTCCAGCCTCAGCTCCTCTCCTTCGGTGGCGTCGGCCACCACCACCACCTGCATCAGTTCACGGCGCAGCCACAGCCCCCCGCCGCGTCCCACACTCGGGGTCGTGGAGGTGGAGGTGAGATTGTCCCCGCGACGACAACTCCACGGTCGAGGGGCGGAGGCGGCGGCGGCGGCGGGGAGATCGTGGCGGTGCAGGGCGGGCACATTGTGCGGTCGACAGGGCGGAAGGACCGGCACAGCAAGGTCTGCACGGCGCGCGGGCCGCGCGACCGCCGCGTGCGGCTGTCGGCGCACACCGCCATCCAGTTCTACGACGTGCAGGACCGGCTGGGCTACGACCGCCCGAGCAAGGCGGTGGACTGGCTCATCAAGAACGCCAAGGACGCCATCGACAAGCTCGACGTGCTGCCGGCGTGGCAGCCCACTGCCGGCGGCGCAGGCGCGGGCAATGCCGCCGCGCCGCCGTCCTCCTCGACCCACCCCGACTCCGCCGAGAACTCCGACGACCAGGCGCAGGCCATCACCGTCGCGCACACCGCCTTCGACTTCGCCGGCGGGGGCAGCGGCGGGACCAGCTTCCTCCCGCCGTCGCTCGACTCGGACGCCATAGCCGACACGATCAAGTCCTTCTTCCCCATGGGTGGCACCGCAGGCGGGGAGGCATCGTCGTCCACCACGGCGGCGCAGTCGTCGGCCATGGGTTTCCAGAGCTACACGCCTGACCTCCTGTCCCGCACCGGCAGCCAGAGCCAGGAGCTCCGGCTGTCGCTGCAGTCCTTACCAGACCCCATGTTCCACCACCAGCAACATCGCCATGGCGGCGGCGGCGGCGGCGGCAATGGCACCACGCAGCAGGCGCTCTTCTCCGGCGCCGCCAATTACTCGTTCGGCGGCGGAGCCATGTGGGCCACCGAGCAGCAGGCGCAGAACCAGCGCATGCTGCCGTGGAACGTGCCCGACCCCGGCGGCGGCGGCGGCGCCGCCTACCTGTTCAACGTGTCGCAGCAAGCGGCGCATATGCAGGCGGCGGCTGCGGCGCTGGGTGGCCACCAGAGCCAGTTCTTCTTCCAGAGGGGACCCCTTCAGTCCAGTAACCAGCCCTCCGAGCGAGGATGGCCGGAGACCGTCGAAGCCGACAACCAGATGAGCCACCACCAAGGAGGGCTGAGCCCCTCCGTGTCGGCGGCCATCGGTTTTGCCGCTCCCGGCATCGGCTTCTCCGGCTTCCGCCTCCCCGCGAGGATACAGGGCGACGAGGAGCACAACGGCGGCGGCGGCGGCAATGGCGACAAGCCGCCGCCGCCGTCGTCTGTCTCCTCGGCTTCTCACCAC
>gnl_Orysa_v7.0_LOC_Os03g49880.1
ATGCTTCCTTTCTTCGATTCCCCAAGCCCCATGGACATACCGCTTTACCAACAGCTTCAGCTCACCCCTCCCTCTCCAAAGCCCGACCACCACCACCACCACCATTCCACCTTCTTCTACTACCACCACCACCCACCTCCCTCCCCTTCCTTCCCCTCCTTCCCCTCCCCCGCCGCCGCCACGATCGCCTCGCCGTCGCCGGCCATGCACCCCTTCATGGACTTGGAGTTGGAGCCGCATGGGCAGCAGCTGGCGGCGGCGGAGGAGGACGGGGCAGGCGGGCAAGGCGTCGACGCCGGGGTGCCCTTCGGCGTCGACGGAGCGGCGGCGGCCGCGGCGGCGAGGAAGGACCGGCACAGCAAGATAAGCACCGCCGGCGGGATGAGGGACCGGCGGATGCGGCTGTCCCTCGACGTCGCCCGCAAGTTCTTCGCGCTCCAGGACATGCTCGGCTTCGACAAGGCCAGCAAGACGGTGCAATGGCTCCTCAACATGTCCAAGGCCGCCATCCGGGAGATCATGAGCGACGACGCCTCCTCCGTCTGCGAGGAGGACGGCTCCAGCAGCCTCTCCGTCGACGGCAAGCAGCAGCAGCACAGCAACCCGGCGGATCGGGGCGGCGGCGCCGGGGACCACAAGGGCGCCGCTCACGGCCACAGCGACGGGAAGAAGCCGGCCAAGCCGAGAAGGGCAGCGGCCAACCCGAAGCCACCGCGGCGGCTGGCCAATGCGCACCCCGTCCCCGACAAGGAGTCGCGCGCCAAGGCGAGGGAGCGGGCGCGGGAGCGGACCAAGGAGAAGAACCGGATGCGGTGGGTCACCCTCGCCTCGGCAATCAGCGTCGAGGCGGCCACCGCGGCGGCGGCCGCGGGGGAGGACAAGTCGCCGACGAGCCCCAGCAACAACCTGAACCACTCATCGTCCACCAATCTTGTGAGCACCGAATTGGAGGACGGCTCCTCGTCAACGCGCCACAACGGCGTCGGCGTCAGCGGCGGCCGGATGCAAGAAATCTCGGCGGCTAGCGAGGCGAGCGACGTGATCATGGCGTTCGCCAACGGCGGCGCGTACGGCGACAGCGGCAGCTACTACCTGCAGCAGCAGCATCAGCAGGATCAGTGGGAGCTCGGCGGCGTCGTCTACGCCAATTCGCGGCACTACTGC
>gnl_Orysa_v7.0_LOC_Os03g57190.1
ATGGAGGCGGCGGTGGGGGACGGGGAAGGCGGTGGCGGCGGCGGCGGGCGGGGGAAGCGTGGGCGGGGAGGAGGAGGAGGGGAGATGGTGGAGGCGGTGTGGGGGCAGACGGGGAGTACGGCGTCGCGGATCTACAGGGTGAGGGCGACGGGGGGGAAGGACAGGCACAGCAAGGTGTACACGGCGAAGGGAATCCGCGACCGCCGCGTCCGCCTCTCCGTCGCCACCGCCATCCAGTTCTACGACCTCCAGGACCGCCTCGGCTTCGACCAGCCGAGCAAGGCCATCGAGTGGCTCATCAACGCCGCCTCCCCCGCCATCGACACCCTCCCGTCCCTCGACCCCGCCGCCTTCGCCGCCATTCCCCACGCCGCCGCCGACGCCGCGCCCACGCGGCGGCGTTCGCAGCAGCAGCAGCAGCAGCTCAGCAACAAGTCCGGATGCAGTAGCACGTCGGAGACCAGCAAGGGGTCGGACAAGGAGGTCACCGTGGCGAGCGCCCCGGCGCAGGCCGCGTCGTTCACTGAGCTGCTCATTGCTGGGGTGGCGGCGTCGTCGGCGGGGGGTGGCGCCATTGGCAACGGCGCCGACTGCGTGGGCATCGCGCACCCCGGGAAAGGAGGCGCGGAGGGGGCGTCCACGTACGGCTTCTCCGCCGCCTCGAGCTTCGGCGACGCGCCACCGATCGGCATGGTGCCGGCGCCGCCGTTCAACTTCTCCGCCCCCGGCGCCGACATGGCGGCGCACTACTCGCTCGCCCAGGACCAGCTGGCGGCGCCTCCGCCTCCTGCCGGAGGCGACTACAACCTCAACTTCTCCATGTCCTCGGGTTTCTTGGGTGCCAATAGGGGGACCCTTCAGTCCAATTCGCCGTCGAACATGTCCGGCCACCACCACCACCACCATCAGCAGCAGCTCCAGAGGCTGGACGGCTCCACCATTTCCTTCCTGCTTGGCCACGCCGCCGCGGCGGCGCACCCGGCGGCGTCCGAGGGCCAGATCACCAGCACCGCCGCGTTGCAGCTGTGGGATGGATTCCGCCACTCCGGCATGAAGGAGAAGAGCAAGAAC
>gnl_Orysa_v7.0_LOC_Os02g51310.1
ATGCGGCAGCGGCGACACGGGAGAAGAGGAGGGAAGGCGGCGGCAGGAGCACGAGGTGCTAAAGCAGCCTCCATTAAAATCGAGCAGACGAAGCCGAGGCGGATTTCGCAAGAGCTAGCGCAAGCGTCGGCCATGGAGGAGGTCGTCGTCGGCAAGGAGCGCAAGCGCCCGCGCTGCGCGCTCGTCGGCGTCGGCGGCCACGACAGCGACGTGGCGGATGAGCCCGGTGGCGTGCGGGCGAGAAGGACAAGCACAGCAAGACTGTCGGTGCCAACGTCCATCGCGTTCTACGACATCCAGGACCGCCTCGGCGTCAACCGACCAAGCAAGTCCATCGAGTGGCTCATCTGCGCCGCTCTCGTCGCTCGACTCCTCCTTCGTCCTCCCCAACGCCGCCCAGCTCCTCACCCGCGGAGGCCGTCGAGCGGGCAGCCTTCGGAGGAACAGGCGCGCACGAGGAAGGCTACGGTGGCGGTGTCACCTGGGAAGTCGGGGGAGAAGAGGCGGAAGACGAGGTCGGGGTGTGCAGCGCGGAAGGCGGAGCGCATCGCGAAGTTGAGAGTGTGGAGGGAGGGGTGGATGCCGAGGCGCGAGGCGAGCACCTCGGCGACGTCGGGCGGCCAGAGCTGGATCAGGAAGCCGTCGACGCCAGGGAGCGGCGACTCGTGCTCGTGCTCCGATGCGAAGCCGGGGAAGCGGCGGTGGGCGGAGAAGGCCGGGGAGGTGGTGGCGCGGGAAGCCGATGGCGCGGAGCGGGGTGGTGGCGGACGACGACGA
>gnl_Orysa_v7.0_LOC_Os09g24480.1
ATGCAGCAGCAGCTGGATCAGCAGCAGCAGCAGCAGCAGCATCAGTACGACCACTTCTTCTCCGGCCACGGCCAGTTCAACTCCGAGACGCTGGAGGCCGTGCTCTGCAGGCCGCCGCGCGGCGCCGCCGCGGATCCTGCTGTTCCGGCGGCGGCGGCGGCGGCGGCTGTTCTGACGGCGGCAAGAAACGGTGGCGGCGGCCATGGCAGGGCGAGGAAGCGGCCGTTCAGGACGGACCGGCACAGCAAGATCCGGACGGCGCAGGGGGTGCGCGACCGCCGGATGCGGCTGTCGCTCGACGTCGCGCGCGACTTCTTCGCGCTGCAGGACCGCCTCGGCTTCGACAAGGCCAGCAAGACGGTGGACTGGCTGCTCACCCAGTCCAAGCCGGCCATCGACCGCCTCGCCGCCGACCCCTCCTCCTCCTCCCACCGCGCCGCCGGCGACACCCGCATGTCGTCGGCCGAGCGCGGCGGCGATCACCACATGGTCGCGGTCGGCGCCGCCGGATCAGGGAAAGGAGACGCGGACAAGGCGAGGGGCCCCAGAGGTGGTAGATCGGCGCCCATGGAGCTCGGCTGCGAGCTCGGCCGCCTCGTGCCGGCGCCGGTGCTCGGCGAGTACTACTACGAGCTCGCCGAGATGATGAGCAACAACACCGGAGGAGAAGGAGACGACGACGGCGACTACGACGACGACGGCGATTTCTTGGACGACTCTGGGTTTCTCTGCCACTATCGATCGAAGAAGAAATTTAGCATAAAGGACATTTCT
>gnl_Orysa_v7.0_LOC_Os12g02090.1
ATGGCAGCAGCATGGCGGACGAGCCGGGTGGCGTGCGTGGTGGCGGGCGAGAAGGACAAGCACAGCAAGGTGGTGACGTCGCGGGGGCTCCGCGACCGCTGCGTCAGGCTATCGGTGCCGATGGCCATCGCGTTCTACGACATCCAGGACCGCCTCGGCGTCGACCAACCAAGCAAGGCCATCGAGTGGCACATCCGCGCCGCCGCCGCCGCCATCGACGCGTTCCTGTCGCTCGACTGCTCTCTCGTCCTCCCCAACGCCGCCCAGCTCCTCACCCGCTGGAGGCGGAGGCCGTCGAGCGGGCAGCCTTCGGAGGAGCAAGCACGCACGAGGAAGGCTACGGTGGCGGCGTCGCCTAGGAAGTCGGGGAAGAAGAGGCGGAAGACGAGGTCGGGGTGCGCGGCGCGGAGCGCATCGCGAAGT
>gnl_Orysa_v7.0_LOC_Os12g42190.1
ATGGAGGAGGTCGTCGTCGGCGGCAAGGAGCGCAAGCGCCCGCGCGGCGCGCTCGTCGGCGTCGGCGGCGGGGGCGCGTCGGCGGCGACGGCGGCGGCGTGGCGGACGAGCCGGGTGGCGCGGGCGGCGGCGGGGGGGAAGGACAGGCACAGCAAGGTGGTGACGTCGCGGGGGCTCCGCGACCGCCGGGTGAGGCTGTCGGTGCCGACGGCCATCGCGTTCTACGACATCCAGGACCGCCTCGGCGTCGACCAGCCGAGCAAGGCCATCGAGTGGCTCATCCGCGCCGCCGCGGCCGCCATCGACGCGCTCCCGTCGCTCGACTGCTCCTTCGCCCTCCCCGCCGCCGCCTCCTCGCCGCCGCCGCCGGCCGCCGACGACGCCGAGGTCAGCACATCCGAGACCAGCAAGAGCTCCGTGCTCTCCCTCGCCAACGCCCCCTGCGACAACGGCGGCGGCGCGTTCGCCGAGCTCCTCCACTGCTCGAACACCAACGGCAGCAAGCCATTGCAGCAACAGCAGCAGGCGACGCTTGCGTACTACGCGGCGGCGCAGAGCGCGCACATGGCGGCGCCCATGTCGTTCGAGGTGATGGCGATGCCGCCCCACCTCGCGTTCTCGCAGGAGCAGCAGCAGCACGCCACGGTGGCCGCCTTCGATCGGGGCACACTTCAGTCCAATGCGTCGCTGTGGCCGCCGCCGCCGCAGCCGCCGCCGTCGCAGCACCCGTTCCTGCTGCAGAGGTTCGCCGCCGCTCCGGCTGAGGTCGCCGGCCTCCCGTTCTTCCTTGCAGGCGGCGTCGGCGGCGCTGCTGCTGCTGCTCCGGCGGCGACGACCAATGGTGGGGAGCGGAGGCTGCAGCTCTGGGACTTCAAGGAGGAGAGGAAGACA
>gnl_Orysa_v7.0_LOC_Os05g43760.1
ATGACAAGCAATAACAGCACGAATGAGGAGCTCGGCGGCGGCGGCAGGAAGGCGGCCGACAAGCCGAGCGGCGGCGGCGGCGCCGCCGCCGCCGTGGCGAGCTCGCGGCACTGGTCGGCGTCGACGGAGTCGCGGATCGTGCGCGTGTCGAGGGTGTTCGGCGGCAAGGACCGTCACAGCAAGGTGAGGACGGTGAAGGGGCTCCGCGACCGGCGGGTGCGGCTGTCGGTGCCGACGGCGATCCAGCTCTACGACCTGCAGGACCGGCTGGGGCTCAGCCAGCCGAGCAAGGTGGTCGACTGGCTGATCAACGCCGCCCAGGCCGAGATCGACAAGCTTCCGCCGCTCCAGTTCCCGCCGCACGACCACGACCTCGTCGCCGCCGCCGCCTCGTCCATGGCGCCGCCGCCGTTCGCGAACGGAGGCGACGGCCACCACGGCGCCTCCGCGTCGTCGATGCTGGAGGACGGCGACAAGGCCGCCGGCGGCGGCGGCATGAAGGCGTTCATGAGCCTGAGCAACTCCCTCGGCCTGCTCAACGCCGCCACCATGCCGGCGACGTTGGCCGCTCACCACCACCACCATCATCACGCCGCGGCGTACTACGCCGCCGCCGAATCTTGGGGCAACGGCGGCAATGGTGGCCACCACCATGATGTCAGCCATGGCGTCTCGCCTTCGGCTCACAACTCGCCGTTCCCGTCGCTGCTGTCCTTGGCACCGGGCTCTCATCATCAGTTCGTCTTCTACTCGCCGGAAGGCGGCGGATTCGCCGTGAAAGAGGCTGCAGCCGAGCAGTTTCCTGTAGATAGCCTCGACCACTCGCAAGGGCAGCTCACACTGAGCTCAGCAAGAAGCTTCCTTCACTCTGGAAGCCAGGGA
>gnl_Phavu_v2.1_Phvul.003G183700.1
ATGAGTGGCATGATGAATGAAAGTTCAAGTAAAGTTCAGTTAGCCAATCAACAAGAGGGTGAGAACATTAAAACTGAGAAATTCTCAAAGGCACCCTCCACCTCAAGATCATGGTCAACATTCAGAAACCCAAGAATTGTACGAGTGTCGCGTTCTTTGGGAGGAAAAGATAGGCACAGCAAGGTTTGCACCATTAGGGGACTGAGGGACCGAAGGATTAGACTGTCTGTACCCACAGCAATTCAGCTATATGATCTTCAAGACAAGCTTGGACTCAACCAACCTAGCAAGGTGGTAGATTGGTTGCTTGAAGTCACCAAATCTGATATTGATAAACTCCCACCACTTCAATTTCCTCACTGTTTTACCCAGTTTCACCAACAAACTCCACTGTCAGGTACCTCTCAGTTCTCTCTTGGAAGTTTGTATGATGGTGTTAATTCCGCCTTTATAAAGGATGGGGGAAATAAAAACCTCATGGTAAAGTCAACAAGGTATTGGGATATAGATTCACAAAACCGTACGGAGTTAGCTGAAAGTGTCTCAACCTCCCAGAAGGGCAAGTTCTGGACCAAACCAAATGAACTAGAAAATCATCAAAATGGAAATGGTGGTAGTACTCGTAATAGAGAAGAATCTTCAGCTCATTGTAAGCTCTTCCCCCTTGGGACTAATAGCTCTTATTTACCTGGTTTGTCAAACAATGCCATGACACATAACTCCTACCACCATTCTGAGCCTTCAAGTCTATCTTTATCCCACCTTGGAAGCCATGGATTATTTCCTTCCCATTCAAGCAGTGGCAGTGGTGTGCAATTTTCATCTTCTAATTTCTATGGAGCATCTGGTCCCCAATTACTTTTTTGTCCACCTTCTGCTACACCATCTGCTTTTTACTCGGTGGAAACTGATCCAAGACAATCCAACAATGTTCAGATCTTTAGCTCAAGTTCCCAAGTCATTATGCCTCATCCTCTCATCCAATCTATTCATTCCACCAGTTCACCTCTTAGACGCCTTCCAACATCATTAAGCTCCAAGCTTTTTGATTCAGATAATAATGATCGTAGCCAACAAGGTAAGGGTGGTACTTGTTCT
>gnl_Phavu_v2.1_Phvul.003G177300.1
ATGTATTCCTCAAATACCTCCCTCAACGGCAATGACCTACTCTCGTACCCTAACCAACCATTTTGCTTTAGGCCTTTTTCCTTTGAAAGCAACCCAACAAATTCCTCAAAAGACCAATCCAATTCCAATTACGCCCTTCCTCCTCTTCCTCCTCCTTTCTCCTTTCTCCAGTCCTTTGACGAAAATATCTTTCTCGAACACCACCATGACCTGCTTTTACTTCACCAGTCTCTAGCTGACCCCGGAATCTCCAGAAACCTCGACGTTGCTGCCGAAATCGCGCCAATTCCTTGCTTTGGACAAGGTGGCAATTCCTTCCTCGACGTCCCTATGGAGCACACTGCCAGGAAGAGATCCAGCAAGAGAGATCGTCACAGCAAAATCAACACCGCACGAGGCCTCAGAGACCGAAGAATGAGGTTGTCCCTCGAAGTTGCAAAGAGGTTCTTCGGGTTGCAAGACATGCTAGGCTTTGACAAGGCCAGCAAAACCGTCGAGTGGCTACTAGACCAAGCAAAAGTTGAAATCAAACAACTTGCAAGGGAAAAAAACAGTGCTGGTGGTGCCAAGGGTGCATCATCAACTTCTGAATGCGAAGGGGTGTCTAGCTTGGACGAGGTTGCAGTGAGTGGAGTTAACGAGGAGCAGGAAAGGGAGACACCCAACATGAAGAGAAGAACAAGTAAGGTTTGTAGAAAGACTGCATTCAATACTACGGATAAGGAATCGAGGGAAAGGGCAAGAGAAAGGGCGAGAGAAAGAACAAGAGAGAAGATGAGGAGTCGGAGACTACTTGCTGCAGATGCTTCAAACCTTAACCCTTTGAGTTCTTGGAACCCCTTTGAAACGGTTCAAGATTCTCCGGGTACTCAGAGCCAAAGCGTGAACCACCCCTCCTTGGATGTGCACCTTCCTGAGCCTGAAGAACCAACTTCTCACGCAAAGGAACATTTGGGCACCGTGGAGGACATAGCGCCGCATGAAGTTAATTCTTTCGTGATCATGAACAAGTGGAGCCCAACCATGGTATTCAATTCTCTCAACAACTCAGCAATCCTTCACGAACATCAGTTTGCGGAATTTCAGTCTTTCGGAAAACCTTGGGAAGCCTACAACGATCACATC
>gnl_Phavu_v2.1_Phvul.009G202200.1
ATGATGATGATGGCGAGTTCAAGAGAAGGTCAACAAGCGAAGCAAGAAGGTGGCCCCATTAATATTGACAAGTTTTCCAAGGCATCTTCCAGTACAAAACAATGGACAGCGTTCAGAAATCCAAGAATTGTGAGAGTGTCACGTTCTTTTGGAGGAAAAGATAGGCACAGCAAGGTTTGCACCATAAGAGGGTTGAGGGACAGAAGGATTAGGCTCTCAGTGCCCACAGCAATTCAGCTATATGATCTTCAAGACAAGCTTGGGCTAAACCAACCAAGCAAAGTCATAGATTGGTTGCTTGAAGCAACTAAACTTGACATTGACAAGCTCCCTCCACTTCAATTTCCTCAGGGCTTTGGTCAATTTCATCATCCACAAACCCTACTCCCCTTTCATGATTCAACTGCCTCTCAGCTTTCTCTCGGACCCTTCGGTGATGCTAGCTCCACATTTGTAAGGGATGGGGGCGTTCAAAACGTCATGGCAAAGTCAAGGTATTGGGAAAGTGTAGATTCAATATCAAGATTAAAAGGCAAGGAAGCTGAAAAGGGCAAGTGGGTCAAAACAAATGAGCAAGAAAATCATGAAGACGATGTTGTTGGAAGCTACAGCAACTTGCATGCATCTACTCAGAGGCTTTTCCCTATGGGTAGTGGTACCACCACTACTCACTCCCTTTTACCTGGTTTGTTAAACAATACCATGCCATATAACCCCTACAATGCCGACCCTTCTAGTTTGTCGTTATCCCAATTTGGAGGCCATGGCTTGTTTCCTTCCCAGCAGGTAGATCCCGGTCCAAGCACTGGAAATGGTGTTCAATTCCCATCTTCTTTGCCATTACCTTCATCGGCTTCTCAATTTTTCTTTGGCTCATCTTCTGCTACACCATCAATGTTCACTACCTATGCTCCATTTCTTACACCCTCAGTAGACAATGATCCTAGACAGTTTAACCACATTCAGTTCCTCAACTCAGGTTCTCAAATCTTGCCTCATCCTCTCATTCCATCTCTTCACTCCTTCAATTCATATGTCAGACCCTTCCCAGCAACACCCTTTAGTTCAAAGCTTTTGGAGTCAGATAGCATCCGCAGTCAACATGATAAGGGTAGCACTTCT
>gnl_Phavu_v2.1_Phvul.009G200600.1
ATGCAATCTCAAACTTCAGATACGTTTCACTCTCACTATGGGAATGAACCAATTTCCTATTATGACCCATCATTTTACTACACCAGGCCCTTTTCCATTGACTCTGAAAGCAACCCAACATCAAAACAAGAAAACAACCCTGACCTTCCTCCTTTGTCCTTTTTCCACTTTCCTTCTCCTCCCTTTGAAGATGCTCAAATTTTCCTCGAACAACACCACGATTTCCTCCTTCATAAACCTCTACCTCAAGACCCCGAGCCTCAACCAGTTAGTATTGCCCTGGAGACTTCTGCTAAAAAGAGTAATCAGATCCCCAGAAAAAGACTCGGCAAGAGAGATAGACACAGCAAGATTAACACCGCAAGAGGACTGAGGGATAGGAGAATGAGACTTTCCCTTGATGTTGCAAAGAGTTTTTTCGGCTTGCAAGATATGCTAGGCTTTGAGAAAGCTAGCAAGACCGTGGAGTGGCTAATGAACCAAGCAAAAGTTGAAATCAATCGTCTAGCGAAGGAGAAAAGGAAGCAGAAGAAGAATGTTCACCACAGTTGCAGCAGTGCTGGTTCGGAATGTGAAGAAGGGGTGTCTAGTGTTGATGAGGTTGTAGTGAGTAGAGATGAAGAACAAGCAGGAGAAGAGAGAGAGGAGAAAGTGACGAAGAGAAGGGTTAAGCTTTCTAGGAAGATCAGTGCATTCCATCCTCTTGCAAAGGAGTGCAGGGAAAGGGCAAGAGAGAGGGCAAGAGAGAGGACAAGAGAAAAGATCAGAAGTCGTGGCCTAGCTCAAGAATCAAAGCCATGTAGAGAAGAAACAGATCAACATCTGATCCAATTGGGTTCCTGGAATCCCTCGGAAACTGGACAAGAATTTGGTACCAAGAGCCATATTGTGCATCCTTCCTTCAACGTGATCACTGAGGGTAAACAACAATCCTACTACCCAAAGGAGCATGACGATGATTCTTTAGTTATTTTGAGCAAATGGAGCCCCTCCTTGATCTTCAATGAACACCAATTTGCAGAGTTTCAGTCCTTGGGAAAACCTTGGGAGGCC
>gnl_Phavu_v2.1_Phvul.005G097200.2
ATGGGAATGAAGAGCACTGGGGGAGAGATTGTTCAAGTCCAAGGAGGGCACATTGTTCGGTCCACAGGTAGAAAAGATAGGCACAGTAAGGTTTACACTGCAAAGGGTCCTCGTGATCGCAGAGTTAGGCTCTCAGCGCACACAGCAATTCAGTTCTACGATGTTCAGGACCGTCTAGGGTATGACAGACCGAGCAAGGCCGTTGACTGGCTAATCAAGAAGGCCAAGAATGCCATTGACAAGCTCGCTGAGCTTCCTCCATGGCACCCTACTGCCAACGCTGCAGATGCAGAGAACAACCATAACCATGCAGGGTCTGGTGACATGGCCATTGCAGAACAATCAGAGTCTTCTGGTTACAATTTTCAGCTGCAAAGGCAATTAGGTGAGGACCATGATAACCACCATTCAGCTTTCATTCCTTCACCTATTGACACTGATGCAATAGCCTTTTTTCCCACAACCACTGCCCCCTCCTCCATCAATTTCCAAACCTACCCTCCTGACATAATCTCAAGAACCAACACATCCACTGAGGATCTTGGCCTTTCTCTTCACTCCTTCCAAGACCCGGGCCTGATTCATGGCCAGTCCCAAGCAGGTGCAAACCAAACACAAACACCTTCCAATCACCAAACCCTCTTTTCTGGCTCAACTCAAATGGGGTTTGAAGCCAATTACCCCAGGATTGTGACTTGGAACAATGATGCAGGCACCGATATGAACAGAACCGGGTTCATGGTCAACTCACCAGCTCTTCTAGGCCAAGGTGGTTCTGCTGCATATTCCCAGAGGGGGACCCTTCAGTCCAGTTTCTCACCATCACTTCGTCCTTGGAGTGACATTCCCATGGCTTCTTCCGCAGAACATCACAAGACACAACCAATTCAACAGGCTTCCATCTTTGGCAGCAGGTTTCTGTCTGATGCATTGCCAGGGTTCTGCATTCCTGCTAGAATTCAAGGCCAGGACGGGAGTCATGGTGTTAGTCCCGACAAGCCATCATCTTCTTCTCCTAATTCTCATCACCAAGCACAAACG
>gnl_Phavu_v2.1_Phvul.005G067950.1
ATGGTGAGGGGAGGAGGAGGAGGAGGAGGGGAGATAGTGGAAGTTGAAGGGGGACACATTGTGAGGTCCACGGGGCGGAAGGACCGTCACAGCAAAGTGTGCACCGCCAAAGGACCGCGTGACCGGCGGGTGAGGCTGTCGGCCCACACCGCAATTCAATTCTACGACGTGCAGGATCGGTTGGGCTACGACCGGCCCAGTAAGGCTGTGGACTGGCTCATCAACAAGGCCAAGGCCGCCATCGATCAACTCGCGCATCTCCCTCCCTGGAAACCAACCCTCCCAACAACAAACTACCTAAACGACGACGAATCAGACAAAACAAACCCTAATAACCCAAACTCAACCGCAAACGCCAACACAAACCCTGATGCTGAAATTCTCAACCAGTTCAACGAGAACCTTGAGAACGATGGTGGTGGTGGAGGAGGAGCAGGAGGAGGAGGAGGAGGAGGAGGCTCGAGTTATCTTCCGTTGGATAACGACACGATAAGATCGTTCTTCCCCATTACGACGTCGTCGTTGATTCAGTTCCAGAGCTACCCACCGGATTTGCTTTCGAGGACGAGCAGCCAGGATTTGCGTCTCTCGCTTCAGTCCTTGCAGGACCCGATTATGCTCCACCATAACCAAAACGAGCCCGTGCTTTTCGCTGGAGCCGGGTTTGATAACATGGTAGCGTGGAACAACAGTGGTAATGCTAATAATGATACTCATGGTGGTGGAGGTGGAGGAGGGTTTGTGCTTAACGCTCCCTCGCCTTTGCCGGGGCCGGCGACGGTGGCGTCGCCGGCGGTGGTTTTTGGCTATGGTAATGGTAATGGTCAAGGCCAGTATTTTTCTCAGAGGGGACCCCTTCAGTCCAGTAACACCCCGTCCGTTCGTGCGTGGATTGACGCGCCGTCGTTCGTGGCCGCCGCCGATCATTATCATCGGCATCACTATCTGTCGCCTGCGGCGGCCGCTGCGGCGTTGGTGTATCAATCATCTCCTTCTTCGGCATTTGCGCCCGGGGGCTTCTCGGGATTCCGCGTGCCGGCACGAATTCAGGGTGAGGAGGAGCACGACGGCGTGTCCGATAAGCCGTCCTCTGCTTCCTCCGATTCTCGCCGC
>gnl_Phavu_v2.1_Phvul.011G156900.1
ATGGGAGAATCACAGAACCACCTTCTCCTTCACCAAACAGCAACACCGTCGAGATCGACGATGAGAGGCGGCGGCGTCGGCGAGATCGTGGAGGTGCAAGGCGGCCACATTGTCCGCTCCACCGGGCGGAAGGACCGCCACAGCAAGGTCTGCACTGCAAAAGGCCCCAGAGACCGCCGTGTGCGCCTGGCGGCGCACACCGCCATCCAATTCTACGACGTCCAGGACCGCCTCGGCTATGACCGCCCCAGCAAGGCGGTGGACTGGCTCATAAAAAAAGCTAAGGCGGCCATCGACGAGCTCGCAGAGCTCCCACCGTGGAACCCGACGGCCACGTCAATGCAACCGCCTCAGCAACAGGAAATCGTCCTCCGCGACAACAAGTCTCTCTCTATAGAAGACCCAATAGCCTTTGGCAGCCGTGGCGAGAGCAACGTTGTCTCCGGCGCTACCAGAGTTCAAGAACAATTTTCTCACCAACAGTTGGAGAGTGAAAATGCTAACATGAGCAACAGCAAGTACAACAGTGGTCCGGGTTTTCTGCCACCGTCTTTGGACACTGATAACATTGCTGAGACAATCAAGACTTTCTTTCCCGTCGAAGCTACCACGACGTCATTTCAGAGTTACCCTCCGCCGGCACCGGATTTGAGGCAGCAAGATCTTCGTTTGTCGTTGCAGTCCTTTCAGGACCCTATCATGCTTCAGCAAGAGCCTCAGAGCCACCACGAGCCTGTGCTGTTCGCCGGAGCGACGCTCGGCTTCGACGGCGGTTCCGGCTGGTCGGAGCACCAGCACCACCACTCGGAGGAGCATAGGTTTCTCTTTGGTGGCAACAGTGGCCATGGCGGTGGGTTTGTGTTCAACACGCCGGCGCCGGCGTTTGGCCAATTTTTTTCTCAGAGGGGACCCCTTCAGTCCAGTAACACCCCTTCAGTTCGTGCTTGGATAGACCCTTCGGTCGATCACCACCACCACAACCATCACTACCTCTCGTCGCTGATCCACCAGGGCTCCGTCGCTGGCGGCTTCTCCGCCGGTGGTGGATTCTCTGGCTTCCGCATTCCAGCACGAATTCAGGGTGAAGAGGAACACGACGGCGTATCCGACAAGCCGTCCTCTGCTTCCTCTGATTCTCGCCAT
>gnl_Phavu_v2.1_Phvul.011G136115.1
ATGAGGAGCAGTGTAGGAGATATTGTTCAAGTGGAAGGAGGACACATTGTTAGGTCCACAGGTAGAAAAGATCGACACAGCAAGGTCTATACTTCCAAAGGGCCTCGTGATCGCCGGGTTAGACTCTCAGCACACACAGCCATTGAGTTCTATGACGTTCAAGACAGACTTGGCTATGACAGACCAAGCAAGGCTGTGGACTGGCTCATCAAGAAGGCAAAGTCTTCCATTGACAAGCTTGCGGAGCTTCCTCCATGGCATCCACCTACTCATGAGGAAAAGCAGAATGATGCTGCAGGATCAAGTGGAATCGTGGCAGTTGAACAACAACAAGAACATCATCAACAACAGTCAGAGTCTTGTGGTTACAACTTTCAGCTCCAGAGGCAACTGGGGGCCTTTATTTCAACCCATGTTGACACTGACCCCATCAATTTTCAAACCAACAACTCCTCTGAAGATCTTGGCCTATCTCTCCACTGCTTCCAAGATCAGCCCGGCCTCATTCATTGGCCATCACAACAAGGTGCAAATCAAGCACCTCCTTCAAATGAACACCAAACCCTTTTTGCGGGCTCAATCCCAGTTGGTTTTGAGAACCATTATCAAAGAACCGTGACTTGGAACAATGAAGCAACGACCGGGGATCATGTGAGCAGAATGGGGTTCTTTCTCAACTCACAGACATTTATTAGCCAAGGTTCTGCTTCAGCTTATGCACAAAGTGAGACCCTTCAGTCCAGTTTTTCATTTCCAATGACTTCCTCTGAGCATCAGAGGCCCCAGCCAGTTCACCAACCTTCCTTCTTTGGCAGCAGGTTTGTGTCTGATGGATTAGCTGGGTTCTGCATTCCTGATAGAATTCAAGGTGTGGAAGAGAACAATGGAGTTGCTTCCAATAGGCCATCTTCTTCTCCTAGTTCTATCCAC
>gnl_Phavu_v2.1_Phvul.008G031820.1
ATGGTACCCTGGAACAGAATTTTGACAAGCATAAAGTGGAAGGACAAAACTCTGCACCTAGCTACGAACAATGAGATACATAAAATCATGATTAAGAGCCCAAAAGAAGCGGATTTTCCTTTAAAACAGGAGGGTAGTCATTCTCAAACAATTAGTGATCCTGAAAAGGCAAAGGCTTCATCAAGCTCAGCAGCACAATGGCCAAGATTGAAGGATCCAAGGATTGTTCGAGTATCTAGAGCCTTTGGAGGAAAAGACAGGCATAGCAAGGTTTGCACAATAAGAGGGTTAAGAGACAGAAGAGTGAGATTATCAGTACCAACTGCAATCCAACTCTATGATCTTCAAGATAGGTTAGGGCTCAGTCAACCTAGCAAGGTTGTTGACTGGTTGCTCAATGCAGCTAAGCATGAAATTGACGAACTTCCACCACTGCCAATTGTTCCTTCAGTGAATAACTTCACCCTTGGTTATCCATCTGCTGTTACTTCTAATGAAGCTACAACCCCTCACTCTCAGCCTAGTCAACAACTTCTTAATATAAATAGTAGCATT
>gnl_Phavu_v2.1_Phvul.008G020400.1
ATGTTCCCTTCCTCTAACTACACCTCAGGCTCTTACCCTCGTTTCCCTTCTTCTTCGTCTTCTTCTACTTCGCCGTACCCTTCTTTCACTTTCCTTCACCCTGAAAATTCTTCTAGCAGCACCTTTCTCCATGATCCACTTTCTGTTACCTTCATACCAACTAACTACCATGCTCCAATCCCTGAAACGCTAGCCAATTGGGCAGTTGCGGATTATGCTGCTGCGGCAATGCTGAATCAGGATCTCGGCGGCGCTCTTTACGGCATCACCAAAAAGCCGGCGAAGAAAACGACGAAGAAAGACAGGCACAGCAAGATTCACACATCTCAGGGCTTGAGGGACCGGAGGGTGAGGCTGTCGATTGAGATCGCACGCAAGTTCTTCGATCTTCAAGACATGTTAGGGTTTGATAAAGCCAGCAACACCCTTGACTGGCTCTTCACGAAGTCCAAGAAGGCAATTAAGGAGCTAACTCGCAGCAAGCACAGTGTCGATAGCTTCGAATTCTCCTCGTCTTCGGATGGAGAAGTGGTTTCTGTGATCCACCAAGACAAAGAACAGCATCAAGGGGTGGACTTGGAAGAGGGGAAGTTGAAGGAACCTGTTTATTGTGTTAAAGCAAAGATGAAGGAATCAAGGGAAAAAGCAAGGGCAAGAGCAAGGGAAAGGACTAGTTGCAAAGGGAAGGTGCAAGAGTTCAACAAAAACTGCCCTGCAACTGAAAACCATCAAATCCTTAACCAATCAAGGAGTGATAGAAATCTTATAGAAGATGTGAATGGAGGAATGACAAGAGATGATGACTTTAATGTTATTGAAGAATCCATTGTCATCAAGAGAAAGTTGAAACACTCTCTGATGTCTTCTATTCATCACCAGAACGCTGTGATCCCTAAGGAAGCAAGTGTGAACAACAGTGACTACCACTCCTTCCCCAATTTGTCGCCAAATTGGGAAGCTAATAGTGCTGCCAATGGACGCTCCACCTTTTGTGCAATAGCCAGCATGAATCTATCTGCAGGGCTTCAAATTTTTGGAAAATCTTGGGAGGAGTGCACCAATCCTCATCCTACC
>gnl_Phavu_v2.1_Phvul.004G037700.1
ATGATCAATAGTAGAAAAGAAGCAGACTTTCCACTAAAACAGGAAGGTCTTTCTTCAAGTGATCATGAAAAGGCAAAGGCTTCATCATCCTCCCAATGGCTGAAACTGAAGGATCCAAGGATTGTTCGTGTGTCTCGAGCCTTTGGAGGAAAAGACAGGCACAGCAAGGTGTGCACAGTGAGAGGACTAAGAGATAGGAGGGTGAGGCTTTCAGTCCCAACAGCAATTCATCTCTATGACCTCCAAGATAGGCTTGGACTCAGTCAACCTAGCAAGGTTGTTGATTGGTTGCTCAATGCAGCCAAGCATGAAATTGATGAACTGCCACCACTTCCAATTCCTCCAGGTAACTTCACCCTTGGTTATCATCCATCTCTTGTTGCTTGCAATGAAGTTAACACCTCTCCTGAAGGTTCAGGCCAAAACAGCAACACTTTATGGAAACCAAAGTCAGGAGAAATTGTCAGTGATAAACCAAATTGGATAAACAGAAGTGAAGATGAGAACAATGCTACCAAAACTAATAATAATAATAGTAATGATTGTGATAATAAACACTGTCATGGTGCACATGTTTTTCAAAATAATCTCTTACCAAGACCAAACCATCCTTCTTTTCTGGGCTTGATGAACACCATGCCATCACTTGGTTACCAATGGGAGCCTAATTCAGGTGATGTTCCTCAATTGGGAAACCATGGATTTTTCAATCAAACGGATATACACAGCATTAATGTAGTTCCAATCTCATCAACTTTGGTATCAACTGGGAGTACTAGTCCTCAAATTTTGGTGTGTCCTTCTGGAGCAACACAGCCATATTTCTCTTCCCATGTTGCAGCAATGGAGATGAATGCAAGACAAATCAACCACTATCAGATGCTGACTTCAGGTTCTCAAAATCTCTTGGCAAATTCTCTCACTCCATCACAGCAACTCATGAGTAGCCAATCTGGGAAAGTGCCATTCAGCTTGGTTAGGCCTAAACTTTTTCATTCTCCTAACAGCACTGAAAGCCATCCCTCTAAAGACCAGGATTTTCCTTCCAAG
>gnl_Phavu_v2.1_Phvul.004G072100.1
ATGTTCCCTTACAGTTCCAACCCCTACCCTTCTTTCCCTTCATCATCTTCTTCATTCCATCCTTTTCCATTCCTCAACCTTGAGAATGCTTCTGCAAGCAACACCCTTCTTCATGATCCACTTTCTGTGCCTTACTTACCAACTCATCACAACCCTCCAAACATCCAAGAAGCACTGAGCAATTTGCCAGTCACAGATCACAACTGTGGTGGTGGAGGTTCTGCAATGACCAAACCTGACCCAAATGGTGGTGGTGGTGCTCCTCACTATGGCCTTTCTTGCTTCCTCACAAAGAAGCCAGCTAAGAAAGACAGACACAGCAAGATTTACACCTCTCAGGGTTTGAGGGACCGGAGGGTGAGGTTATCCATTGAGATTGCTCGCAAGTTCTTTGATCTTCAAGACATGCTAGGGTTTGACAAAGCCAGCAACACCCTTGAGTGGCTCTTCAACAAGTCCAAGAGAGCAATTAAGGAGCTGGCAAGGAGCAAGAACAGCACCAACAGTGAAGAAGGAGCCAAGAGCTTCTCTTCTTCATCTGAGTGTGATGATGACTGTGAAGTGATTTCCGAGATCAGGCAGAAACAACAACTCATCACTGGTGATGCTGCTACTCCACACAACCTACAACATGGGTTAGATTCAAGCGATAATAAGTCACCGACATCGCTGGCTGGAAGGGAGAAGATGAAGTTGAAAAGGACACAGAAGGAACCTGCAAAGATGAAGGAGTCAAGGGAGAAAGCAAGAGCAAGAGCAAGGGAAAGGACTAGTAACAAGATTATGTGCAATGTTAATTCCAACACAGGGAGGGTGCAACAAGACATGAAGAAAAAGTACCCTGCAATTGAAAATAACCACTCTCAATTCATGCATCAATCAAGGTCACCCACTCACCCTCATCACCTTGTGGGAAGTGAAGCACCTAGAGATGACTTTAACGTTATTGAGGAATCCATAGTGATCAAGAGAAAGTTGAAGCCATCATTGATGTCCTATTCTCATCACCATCACCAAAATCTTATGATCCCTAAGGAACCACCATGTTTCAACAACAACAGTGAGTACCACCCCTTCTCCAATTTATCTCCAAATTGGGATGCTAATGGATCCACTGGCCGTTCCAACTTCTGTGCCATAGCTAGCATGAATCCATCCACAGGGCTTCAAATCTTTGGAAAGTCTTGGGAGGAGTGCACCAATCCACGTTTACAC
>gnl_Phavu_v2.1_Phvul.007G060100.1
ATGTTCTCTTCCACATATGACTCCAACCTTTTTCCAAACTTTCCTTCATCTTCTTACCCTATCCTTCCTTTTCTCATTGATCCTGAAAATGATTTTGCAACCAACACCCTTTTTGAGGACCCTCTTCTCGTTCCTTTCACACCCATCACACATGATCCTCCATTCCCTGAAGAAACTGTTGCCAATTTTGCAGTTGCTGACTGCACTGCCATGCTTGAACAGGATGCAAACACTAACTATGGTTCCAACTATGGTAGCATGTCCAATTTTCTGACCCAGAAACCAGCCATAGCAAAGAAAGACAGGCACAGTAAGATTCACACATCTCAGGGTTTGAGGGACCGCAGGGTGAGATTATCAAGCGAAATAGCCCGCAAGTTCTTTGATCTTCAGGACATGTTAGAGTTTGACAAACCAAGTAACACCCTTGAGTGGCTTTTCACAAAGTCTGAGAATGCGATCAAAGAACTAGCCCAAAGTAAGCATAGCGGCAGTATTAGTGGGGGTGACAAGTGTTCCCTCGACGCTTCTGTGGATTCAAATAACAACAAATCATTGGCGGGTAGTGGGGTTGATGGTTCCAAAGGGAGGAAGTCAAAATGGGCACAGAAGGATGATGCTTGTGTTCAGACCAAAAAGGAGTCAAGGGAGAGGGCAAGAGCAAGAGCTAGAGAAAGGACTTGTTACAAAATGTGCAGCAATAGAAGGGTGCAGCAAGACTTTGATGAAAGGTGCTCTGCAACTGCAAACACTCAAATGCTGCACCAATTGAGGTCATCCATTCTGCCAGAACCTGAACCCTGCGGGAGATGGGTTCAGCCTTATAACCCTTTTCTCATTCATAACGAAGCACCAAGAGATGGATTTGACGTCATTGAGGAATCTATTATGATTAAAAGGAACATGAAGCCGTCATCTATGATGGCTTCTCATCACCAAAATCAAAACCAAAGTCAAAACCTTGTGATCCCTAGGGATGCCAGTTTCTACAACAATGTGTGCCCCTTGCTACCCTATTCCACTCCAGAGTGGGATACTAATGGGGCCGTTAGTGGACGCTCCAACTTCTGTGCAATAGGCACCATGAACCTATCTACATGTTTCATGAACCCG
>gnl_Phavu_v2.1_Phvul.006G166600.1
ATGGAAGAGGATGAGATTCAAGCACAGGCAGTGTGTAAGTTTCCTAGAGTTGGAAATGGAAGGAGCGAGCAATACCAAGAGGAGGAAGAAGAAGGAGACATAAGAAGAAGAGGTATTGGTGGTGGTGGTGGAGGAGGAGGAGGAGGAGGAGGAAGTGATGCTAGTACAAACCATTTCCAAAGCAGTTGGCACCACTCTTCGAGAATCATAAGGGTTTCTCGTGCATCTGGTGGCAAAGACAGGCACAGCAAGGTGATGACTTCAAAGGGGTTAAGAGATAGAAGGGTTAGGCTCTCGGTGACCACAGCCATTCAGTTCTACGACCTTCAAGATCGGTTGGGTTATGACCAACCTAGTAAGGCTGTGGAGTGGTTAATCAATGCTGCTTCAGATGCTATCTCAGAGCTCCCTTCTCTCAACAACCCCTTCCCTGATACCCCTAAGCAGCCAAGTGATGAGAAAAGGCCAACTAGTGGTCAACGTGGTGGTCAACCACAGGCCTTTGACGAGGTAGATGGAGACACCAATTTCCTCCAGCAAAGCCAAAACCAAAGCCAGAACCTCTCTCTCTCCAAGTCCGCTTGTAGCAGCACTTCCGAGACAAGCAAGGGTTCAGGCTTGTCCCTCTCAAGGTCTGAGATCCGTGTGAACCGTGTGAAGGCAAGGGAGAGGGCAAGGGTAAGAGCAGCAAAAGAGAAGGGAAAAGATAGGGACAAGGAGAAAGAGAAAGAGAAAGAGAACGAGTCTGGCGTTGCACACCACCACCACCACCACCACAATGTGAACAACCCCAACCATATGTCTCACACTGCTTCCTTCACTGAGCTTCTCACTGGTGGGATTGGGAGCACAGTAACAGTTAACCCCACCACCACAGCAAGTCCTAACGGATCATCTGTTCATCAGATCCATGAGGGTCATGATGAGGCCAATCTATTCCACAAGGGAAGACAACAACAACATTGGTCTTCAACAGTGACACCAATGGACTACTTCAGCCCAGGAGGCCTCTTGGTGGGACCTTCTTCATCATCTGCAAGAAATCAACACCAACATCAACATCAACATCAATCTTCTTCAGGACAGTTCCAATTGGGACATGCCCTTCCCATCTCACCATTCAGTGGAGAAAACCACTCGGATCAGCTGCAGCATTTTTCCTTCATGCCAGACCACCTTAACATGCCAGCTGTGGTCACTTCTTCTTCTTCTGCTTCTCAGCCCAGCGGGGGTGACAATTACAACCTCAACTTCAGCATCTCTTCGGGCCTTGCTGCTTTCAATAGGGGGACCCTTCAGTCCAATTCTCCGTCCTTTTTGCCTCACCTCCAGAGGTTTCAACCTTTAGACGGATCATCCAATCTACCTTTCTTCATTGGAGCTCCTGCTCCTTCTTCTGCTCCTCCAACCATTGACACCAACAACAATAACAACCACCACCACCTTCAGTTCTCTCCCGTCTTCGATGGCCGCTTGCAACTTTGCTATGGCGATGGAACCAGGCATTCTGACCACAAGGGCAAGGGAAAGAAC
>gnl_Phypa_v3.3_Pp3c7_5230V3.1
ATGCGACAGGAAGATCCTGCAGTCCCGGCCGAGCATCAACCCCAGACTACAAGCTCCACCGTCTCCACCTTCTCAGCCTGCCCCCCCGAGGTCCCCGCTGCCCCCTTGTTAGAATCCCCAGGCACATCTTATGGGACTTACGACAGTCATGGGCAGTCAGCAATGGTATCCCCCTTCGGCCACACTAGTCACGGAATGGAAACAGCCATGGAGCTTCACCATCAGCACCACCACCTCGGAGGCCATGGCGGCTACGGTCCGAATTTGGCACGAGAACAACAAGCTGGATTGTATTGGGGAGGAAGCATCAGCGACGTTCATTCAGGAGGGAGCTCCGGCGCTGCCCGCGTGGAGTCTCGAGCCAAAGCTCGAGAAAGAGCTCGGGAGCGAGCTAAGGAGAAACACATTTCCGAGAGGGATCCAGCTTCAGGAAGAATCCCTTCAACTTACGTTCCCCATCACGGACCATCATCCGCATCTGCAGGGGCGCAGCAGCATCCCCATCTCGCGGTGCAGGGTCAATCACTTTATTCGAATCTCCCATCGCAGGTGACCAGCGCGCTCCAGCATCCATTTCAAGCATCTCCTGCCTTCCAAGCTGGTATCAATCCACCCTTACGGCCACCTCCTCCCCCTGCTGCCCCTCCTTACAACGCACCCAGCTATAATTTACCTGAGGCTTTTTTTGCATATGGTGGGCATTACAATCCTACCTCTTACAACCAAGCCGAGCCACCCTTGCAGCAGCAGCAGCAAGGCCCATCGGTCTCCCATTATTTTGTGGAAAATCCTCTACCACCCAGCCGTTTCAGCATCGCCTCGCAGGGAAGCATTAGCACTAACTCTATGATGTTCTCTGGGCTAACTCATGTCCCTGCATCCTCTCTCCGAGCCAGCCCTTTCGGCAGCTTAATTAGCGAGCAGCAACCTCTCAATTATTCCAGCAGCAGCTTTCCATCCCCAACAGGGTATCAATTTCCACCCTCTTATGTGTCAAGTTCTCACCGGCCACCGCCGCCGTCCTCTTCCTCATTACTAGGTCCACCCCCCTTGGGCAGCAGCCTTCGTCTATCTCAAGGCACGATGGAGTACACCCACTCGAGAATTCGACTTGGACAAGGGCAAGCTCAGGGACATGGTCAGTTCGAGCACAGGAGCTACAACCAGGCACCTCATAGCTTAGACCCCAGCTTCTACACACCTCAGATACCTGCCAGATTACAGGGGCTTGAGGAGCTTGAAGAGGAGTTCAAGCCT
>gnl_Phypa_v3.3_Pp3c11_26670V3.1
ATGATGACAGTATCGTTTACAGTGAGCACCGGAGATAGGAGAGGACTAGCGTCTTCAACGGTTAGAAATCGCCTTCTGAGAATAGTGTGTAAAGAGGTGCCTGGGCATGGTTGTTATGCCAGTAAATTGCAAAATGAAGGACTGGTTGGAAGAGGCGGGAAAGAGGAAGAACAACGTCGTCAACGCTTATCGGAGGCGGAGCCAGCTAGGCAGGGTCAGCCACAGCAGCAGCAGCAGATAGCTGGCTACGAAATATCAATCTCTGGCACCGAGCATTCGGAAAAAGTGGAAGGGCTGTCCAAACGAGGGGGCGGTGAGGGATCATCTGAGGAGAGAAGAGTGCGTGCGCGACCAAGTGACCAACCCAGCAAGAGTGGTCCTCCAGGGGCCGAGTGTACCCGCCCGGCCCGAGCGGCACGATCCTCTGGAGGGAAGGATCGTCATAGCAAAGTCAACACAGCGAAAGGGCCCAGAGACCGAAGAGTTCGGCTGTCAGTTCCCACCGCTGTTCAATTTTACGATGTGCAAGACCGGCTTGGCTTCGACCAGCCCAGCAAAGCAGTGGAATGGTTGATCAAGCATGCCAAAGCCGCCATTGATGAGCTCGAGCAGCTTCCGTCCGTGCGGCAGGGGGAGCCTGCAGCCTCGTTTGAGCAACAACCTCAGACCACTAGCTCCACCGTCTCCACCTTCTCAGCTGGCCTTCCCGGGGTCCTCGCTGCCCCCTTACCCGAATCCTCAAGCACATCATATGGGACCTACGACAGTCATGGGCAGCCAGCAATGATGTCTACTTTCGGCCACACTGGTCACGGAATGGAAGCAGTCATGGGTCCCCAACATCAACACCATCACCTCGCAAGCTATGGTCTGAATTTTCCACTGGAACAGCAAGCTGGATTGTTCCGGGCAGGAAGCTCTGGCGACAGTCAAGCTGGGGGCTCCGGCACCGCCCGTGTGGAGTCTCGAGCCAAAGCCCGCGAGCGTGCTCGGGAACGAGCCAAGGAGAAACACATCACGGAGAGGGATCCAGGAACTGGAAGAATATCCTCAAGCATGGTTACGCATCATGTGCCCGCATCCGCATCCGCAGGAATGCAGCAGCAACATCCCCACCTCGTCCAATCCCCGTACGCGAACCTCCCCTCACAGGTGAGCAGCGCGCTTCTACATCCATTTCAAGCGTCCCCTGCCTTCAATGCTTCCACTGGTATCCACCCTCCCTCACGGCCTCCCCCTCCTGCTGCTACTCCTTACCATGCATCCAGCTACGGTTTCTCTGAGTCTTCCTTCGTATACAGCGGGCATTACAATCCTCCCCCCACACCCTACAACCAAGCTGAGCCATCCTTGCATCAGCAGCAGCAGCAACTGCCCTCTGTCTCCCATTATTTTGTCGAGAATCCTCCACCGCCCAGCCATTACAGCAGCAGCAACCCCCAGGGAATGAACACCCCTAAACCCATGACGTTGCCTGGGTTCTCTCCCGGCCCTGCCTCCTCCTCCCTTCGAGCCAGCCTATTCGGAAGCGTAATTAGCGAGCAGCATCAATCTCTCCACTATTCCAGTGGCAGCTACCTATCGCCGTCTGGATATTATTTCCCACCCTCGTATGCGTCGATCGCCCAACGCCCGCCGCCGTCCTCATCCCCGTTGTTAGGCCCATCTCTCCCGGGCAGCAGTCTTCGTCCCTCGCAAGGAACCATGAGGTATACCCTCCCGGGGATGCGGTCCGACCAAGAGCAGGCTCGAGGCCACGAGCAGCAGCAGCAGCAGGAGGAGGAGCTTGGGACCCACGATCAGACACCCCATAGCCTGGATCCCAACTTCTACACCTCACAGATACCTGCAAGATTGCAGGGCTTGGAAGAGCTTGAGGAGGAGTTCAAGCGT
>gnl_Pinta_v2.0_PITA_000086975-RA
ATGGAAATCGGAGAATCAGATGGCAAAGTCCTTGGGAAGGACCAAATGCAAAGTCAGGCTCTGGATCCAGGCAGCTATCTGAATCCATGGAAGAGGGCTGTGGAGAAAAAGCATCAGATATTTAACATAGATTCGTCGTCCTCGTCATCTGATCAAAATGGAGACGAAGAATCCTTGAGGAGAAGAAGTCCAGAAGGAGGAAGAGCAGAAGAAGACGAAGAAGAAGGAGGAAAACACTATGGAAGTGCCCAAGATCGAATCCACTCAATGTCGTTTGATGATTTCAGGTCTCTAGTAGTACACACGACCACGACGACGAATCCTGTAGATTCGGCAAATATAACAAGGTCCCGGGAAAATGCTTCAACGGATGTGGATTTGGCACGGAGAATGCGTGACAACAAGAGGGATTCTTCTGATCAGAGACCGCCTCGTGGGAGGCCACCGGGAACCAGTATTCCCAAGCAACAGCAACCCATGGGCGAAATAGTGGAAGTGGAAGGCGGTCACATTGTTCGCTCCACCGGAAGAAAAGATCGCCACAGCAAAGTTTACACTGCGAAAGGTCCCCGAGACCGACGAGTTCGGCTCTCGGCGCTAACCGCCATTCAATTTTACGATGTCCAAGACAGGGTCGGCTTCGACCGTCCAAGCAAAGCCGTGGATTGGCTGATCAAGAAAGCAAAGACCTCCATTGACGAGCTCAACCAGCTTCCACGCCGATCGACCCCAAATATTCTAAATCAACAACCCAAAGTTGAAGACGAGGGTAATAAAGATCAGGCGGAGCAGGAAATAGAGTTGGAAAACGAGGCTAGTGTCAAAGGCGCAGGAGCGAAGGCAGCAGATTCTCGAGCAATAGCAAGAGAACGCGCGAGGGAACGGGCTAAAGAACGAACTCAAGAACGATCGGATGGAGTTGCAAAGGCTCAAACTTATCTTCGTCCTCGAAGCCAGCTGTTTTCTTTAAATCCGGCATCTACAAGCCCTACTGTGCCTAATTACCACCTGAAAGATGGGCCGGTGTCGGAAAACTTGGGAACGGGCTCCAACGCGGCTAATCCACAAATGGGTATGCGCAGCAATAACAATATAAGTAGTACTTCATCGGATTCGATCTCGAGAACTTTCCATCTTGAGGCCTTACAGCAGCAGCCGTTTTATCAATACTTATTTTCGCATACAAACAATCAAGCTGCCTTACATAATTACTCTACAGTCGCACAGTTCGATGGAGCAGCAGCGACGGCGCCCTATGCAGCAGCGCCCGCTAACAGCGAAGCAGCCCAGAATTCAAACCAACAGACGAATCAAAGTCTGTTTTCAAGTTCAAGTGCCTCGGCATTTCAAATCCCTTCAGGCTTTTGCAGAGAGATTGTTATGCCGGAGCAGCTTCATCATGAGTTTTTTAGCAGCCAGCCTCAGCCTCACAGAATATTAAGTGCCCCCCCGGTGTGGAACTCCAACAGCATATACACAGATTTTGGGAACAATAACACTAATAATATTGCAGTATCGGCGCCTAATATGATGAGAGGAGGTGGGCACTATAACTCATTAATACTCAGGGGTACCCTTCAGTCCAGTTCAAGTCCTGTTCGTGTCCGATCTAACCCTCCGTTGCTGCACGATAATGCCTCCGCCGGCCAATCTCCTCAGACCGGTGATGGCTTCTCGGGCTTTCGGATTCCGGCACGAATTCAGGGCATCGATCACGAGAACGACGATGTGAAGCCCTCACAGGTCTTTCCGCTCCTCCTGTTTCGTTTCATCCAGCTTGAATCAGTTGATATTGGCACTGAGAAAGACAGGAGCAGAGCAGAGAAATCTTTGTCTGATCCCATGGCAAAGACATCCTGGGGAGAGGAAGCAGAA
>gnl_Pinta_v2.0_PITA_000066841-RA
ATGTTGAACAACAGTTTGGAAGATTTGCAGGCCGGGTTCATGAGGGTTAAGAATAAAGAACCCCAAGTGGATATAGAGAGCAAAGATCTGGCGGCATTTTCTGAGTCTATTAATAAGAGTCGCCTGCAACAAGGCTATGCGATCGGTTGTCGAAAGCATGATAATAACAAACTGCAACACGATGTCAAGGGTTCGAAGCGCAGGGCCGCGGGGGAGATGGAGAGAAAATCAGCGATTGTTGAGATACAGGCCAGGAAGAAGATCGAGCAGGACTCGAGAATAGTGCGCCTACCTCGGATGACTGGAGGTAAAGATCGTCACAGTAAAGTCCGCACGGCGAAAGGACTTCGTGACAGAAGGGTTAGGCTGTCTGGTCCTACAGCAATTCAATTATATGACCTCCAAGAGAGACTATGCCTTGAGCAACCCAGTATGGCTGTGGACTGGTTAATTAAAGCTGCCAAATCAGCTATAGATGAGCTCAGCGTACTAGACGAAGAAATGGCTTCTCCTTCAGCTAACTTGGCTCAGCTGGCTTCCTCGAACTGTTCGAATGTCGAGCATTGTGTTGTATCGCCCAGAGAGAGTGCAACTGCGGCTGCTGCATCTGGCCTCACGGCGTTTAGAGTTTACCTTACCTCTCCAAAAGCCCAGGAGATGGATTCTCATGAGGCTTTTAGTGGAAAGGCCGTATCTGTTATGAATCTGAAAGAATCAGACTTGGCAAGAAGTAGCAGCAGCATTTCAGATGGGAGCATAAAGGGATCAGCTGAACTTACCTCCAATTGTTCAATGTCAAAGCCAGCGGCTTCGAGGCGAGAGGCAAGATTAAAAGCGAGGGAACGAGCGAGGAGGAAATCTGCCTCAGCCCCAAATCCTGTCGGATCTCCACCGGCCTTCCAGCAATTGAAGTCAGTGAAGCCTTCTTCAACCAGTCCGTTTAAGAGCTGTTTTCCTTATCCTGTGCCTTCAGTGGAGTCCCACTGCAGCAACGATGATAAACTATGTGGGACTCCCACTAGGGTCCTGTCCGGGATAGACAGTGTTCAGCAACTGTGGGGTTATAATAATATGCCATCTTACACAGAAATATGCGTCCAAGATTCTCATCTGCTCCAAAACATGCCTTCTTATTCCACAGCAGCAATCCAAAAATCTATACAGCCAGTGCCCAGCACCTCAGCTAGTGTTCACGCTGTTATTGAAAGTTCTTGTATTCAAGCCTCAGCTGAAATGGCTAACTCCACTATTCCGTTCGTCCATCCAAAGCAAATTCTACACTTGGGAGGAAACGGAACCCAAGTTCAGACTAATGTATGCTACTCCAGTACTCCGAATATGATTATGAAAAGGGTGGAGCAACAACAGCAGCAACAATCAAACACCCACATTAGGCATTTTGGTTCCACCTTTGCTCCAACTCTTTCTAACGATATATATATCTCAACGTCAAGCCTAGATGGCAGGGGACCCCTTCAGTCCAATATTTCTTCTATAACAAATATAGCTTCCCTCTCTCACGCTCAGAACAATGCCTACGGCGAAGAGTCTGCAAAGGCAGCGCATGACTTCGTTGCTCTTCGAGATTATGATGATCGCTTATTTCAGGAATTTTACTGCGCGCAGGACAACTCCAGCAAACCTGAAGTTACAAAGTTTAGTGTACTGGTTGACATTCGCTATTGGAACACCGGGTGCAAAGTGCCTCAGTTCATTGCTCATTTTGGCTGTTTGAGAGAAAACAGGGAAGCAACTGCACTGGCCATGAGATCTGACAGTAGCATGGACAATGGTAATTTGCAGCAGCAT
>gnl_Pinta_v2.0_PITA_000039862-RA
ATGGTGACCGGCTGCAGGCGTGGCTCGCAAAATCATCGAGCGTACAGTTCTGAGTTGGAAACCCCAAATTTAATCCGACCAGATCCTTCCAAGGCTGTGCAGAGAGGAGATCTGTCTTGCATGACGAAGACTGCAAGCTCTTCAAAGCTCACAACTGCACCGGCGCTTAGATTTGCTGCGAGGGACAGAAGTCTGGCTTGGATGCCGAAAAGAGCTATTCAAAATCCGAACGACCAAAGAACTTGCTCCAAATATGGTAGTGAGTTGGAAACCACAATTCCTACAGAGGCTATAAGTCTCGAGTTCAACCCCAGCAGCGTCAATGATGCTTATTCTTATAATATGTTGAGCAATAGTTTCAAGGATTTGGAGACCGGGTTGCTGAGGGTCACGAATAGAGAGAGCGAAGCTGAAATACACAGCAAAGATCTGGCGGCATTTTCTGAGTCCATTAATGAGAGTCCCCTGCAAGAAGACTGTGCCGATGGTTGTCGAAAGGACGATACTTGCAAAATCCAAGAAAATGGCAAGGGATCCAAGCGCAAAGCCGGGGAGATGGAGAGAAAAGCGGCCTCCTGTGAGATACTGTCTCGAAAGAAAGTCAAGCAAGATTCAAGAATAGTACGCGTTTCTCAGTTGACTGGAGGTAAAGATCGTCATAGTAAAGTTCTCACAGCAAAAGGACTGCGTGACAGAAGGGTGAGGCTGTCTGTTCCTACAGCAATTCAATTATATGACTTGCAAGACAGACTAGGCGTTGAGCAGCCCAGTATGGCTGTGGACTGGTTAATTAAGGCTGCCAAATCAGCTGTAGATGAGATCAACGTACTAGACACAGAAACAGCCTCTGCTTCTGCAGGTAACATGGCTCAGCTAACTTCCTCAGACTGTTCGACCGTCGAGCATTGTGCTGGATCACCAAGAGAGACTGCTGCATCCCCCCTTTCAGCATTTAGAGTCGGTCAAGGGTCGATTTCTCATAAGGTTACTGACGGAAAAGTTATATCCATTACTACTCCGAAAGAATCGGACTTGGGAAGAAGCAGCAGCAGCAGTTCAGACGGGAGCATGAAGGGATCAGCTGAGCGTAAATCTATTTCTTCAATGTCAAAACCTGTTTCGAGGAAGGAAGCAAGATTCAAAGCAAGGGAACGAGCTAGGAAGAAATCGTCGTCAGCCAAAAACTCTGGTGGATCTCCACCGGTCATCCACCAATTGAAATCGATGCAGCCTTCTTTAACTAGTCCGTTCAATAACTTTTCGAGTTACACTACGCATCCATTGGAGTCTCAGTGCAGCAAAGACGATAACCCATGTGGGGTTCATGCTCAGGTCTTCTCCGAAGCAGGCTGTGTTCAGCAACTGTTGGATTATAACAATACGCCGTCTTACACAGACATGTTATGCACACATGATTCTCATCCGCTTCAAAACATGGCTTCTTCTTTCACAGCAGCATTACAAAAGCCTTTTCAGCCAACCCCGAGCACCTTAGCTGGTATGCAGGCTCCTCTCGGAGGTTCTCTTCTACAAAGCTATGAAATGGCTGACTCAGCTTTTCCGTTCTTCCATTCAAAGCAAAGTCGACACTTGGAAGGCAGCACAGCGGAAGGTCAGGGTAATCATTTTTTTTCCAATATTCCCAATATTATTGTGAAAAGCGTTGAGCAGCAGCAGCAAGAAGCGCAGATAAATGTTGAGCATTTTTCATCCCCGATAGTTCCCACGTTTTCTAACGATATAAATATCTCGACCTCAAGCCTCTCCCGTAAGGAACCTCTTCTGTGCAATTCCTCTCCCGCTACAAATATGCCCTCTTTCTCCCACACTCACAAGAATGCCTATGGCCAAGCCTCTGCAAAAGGAGCGCATGATTTCGTCAATCTTCAAGATTATGATGCTTGTATATTCCAGGAATCACACACCGTGCAGCACAACGTAAATCATGAACACAATCAGCCATGGTTAAGCAGTATCAGAGCTGGAGGATTTGTGGAACCAGAAGTAGAGATCCTGGGGCTCAAAGAAATTGGAGAGAGT
>gnl_Pinta_v2.0_PITA_000034542-RA
ATGGATGCAAACATCACGGCTGGAATGAGAGCACATATTGGTTTTGGGGTTACAAGGACCGAAAGACACTTGAATCCATCTCTGGTTTCACGACCTTCGGGAAGCAAGGACCGGCACACTATGGTACTTACCAAAAAGGGGCCAAGAGACCGAAGAATGAGATTATCTGTGGGAACCGCTATCAAGTTGTATTGCGTCCAGGATATGCTAGGCTTTGAACAACCAAGTCAAGCTGTCGAATGGCTCATTGAAAAATCCCAGGCAGCGATTCTGGAGTTACCCCAAGTCGATTCCACCTCTAGTTCTCATGTACCGCAAGATGTAGATTCCAGCAGAACCAATGCCTCTCTATCACCTCTTCAAACAGGAGAGTTCAGCACCTTGTCGGAGGAGAATACTTTCACCACCAACGGGGATTGTGCAGTAAATCTCTATCAACAAATTTTAGGGGCTAAAACCTGGAATGACCAAAAGTCTTCTACAGCAACGACCACTGCAAGCAGCAACAACGGCTCCATTATTAAGGAAGGAACCAGAGAACATAAATCACTGGCACTGAGCTCAATAGCTTGGAAGCGTAGAACGAGAGAAACAGCTAATCTTGTTCCTCGGAAACTGTTTAGAGCAAAGGCAAGAGAAAGGGCTCGAGAGAGAACGAAACAGAAGGAGAAACACTATAACCTAGAAAGTGGAATATGTGGTATACTGCAGTCGTCATCAGTGCGCCCCCAACCCTCTAGCTATTGTTTACAAAACAATACGACCTCGGTTTCCTGCCTCAACATGATGAATGAAACCACCGACGGGCATACTAATCTTGTTCCTCGGAAACTGTTTAGAGCAAAGGCAAGAGAAAGGGCTCGAGAGAGAACGAAACAGAAGGAGAAACACTATAACCTAGAAAGTGGAATATGTGGTATACTGCAGTCGTCATCAGTGCGCCCCCAACCCTCTAGCTATTGTTTACAAAACAATACGACCTCGGTTTCCTGCCTCAACATGATGAATGAAACCACCGACGGGCATAGTAACAGCGATGCTTTTCTACATGATTTAGTGTTTCCAAAAGATTCAATGCTGGACACTCAGTCAGGACCATGGAGAAATCCTCCATTTGCTGAAATCCAATGCTCATCTCTGGCCAGCACTCACTACTATAATCCTCAACAGGAAGGCGGCAGTATATTTGTGGAGATCATGAAGCCCATCACTTTTCAAGGAGGACGC
>gnl_Pinta_v2.0_PITA_000033386-RA
ATGCTAAGTAAAAGTTTCCAAGATTTGGAGGCCGGATACCTTAGCGCCAAGAATAGGGAGCCGGAAGTGCAGATATACAGCAAAGCTCTGTCAGCATTTTCAGATTGCATTAATGAGAGTCACCTGCAAGAAGGCTACGGCAGTGGTCTTGGAAAGGATGATAATAACAAAACACAAAAGGATGGCAAAGTCTCGAAGCGCAAGGCCGGGGAGATGGAGACAAAAGCAGTGGCCGTTGAAGCACAGTCAAGAAATGTGCTTCAGCGATCTAGAATAGTACGAATTTCTCGGCTGGCTGGGTGTAAAGATCGTCACAGCAAAGTCCTCACATACAAAGGAATTCGTGACAGAAGGATCAGGCTGTCTGTCCCCACTGCAATTCAGTTATATGACCTGCAAGACAGGCTAGGGTTTGAGCAGCCTAGCAAGGCTGTGGACTGGTTAATTGACATTTCCAAATCAGCTATAGATGAGCTCCCCGTACTAGACGCAGAAATGGCAGCTTCTGCTTCTGCTGGTAACGTGATTAACTTAATTCCCTCCAATACTTCTCGTGTCGAGCACTGCGTTGCGTCGCCAAGAGAGAGTGCAACTGCGGCTGCTGCATCCGCCTTTAGATTTGGCCCGGGCTCCCTGGAACGCGAATGGACGAGTTCTCGTAAGGCTATGGAGGATTCGGACATGGGACGGAGCAACAGCAGCACATCAGATGGGAGCATAAAAGAATCAGCGGAACATTATACATCAAAATCTTTAATGTCGAAGCCGTGTTCTAGAATAGACGCAAGATTTAAAGAAACGGAACGAGCCAAGAAAAAATCGGTCTTCGCCAAATTCTCTGGTAAATCTCCATCGGCCATACGTCAATTAAAGTCGAGGCTTCATCCCGCCTTTTTTCCTTCGGTTCCAGTGGAGTCACAGTGCATAAAAGATGATAAAGAAGGTGAGATCCATGCTCAGGCCATATCTGGGACAGGGAGTGCTCGGCCACTCTGGGATTCTAATGTGCCATCTTACACAGGCATCTTGTTTACCAGCCAGGATTCTCATCCGCCTCAAAACATGGGCACTTTAGGTTCTCCAGCAATCCAAAATTGTTTCCCGCCAGAAACCATTCAGGCCCTTAATCTTCAAATCCATGAAGACACCGTTCTTGCATTCTCCGATCCAAAGAAAAGTGGACACTGGGAAGACAACTCAGCGCAAAGTCAGGATAATCTATTCGATTCCAATATCAACATGAATATTATGAATATCCTTGATCAACAGCAGCAGCAAGAACCAGACACGCACATATATGAGAAATTCGCATCAACGATTTTTCCCACGGAGGAGTACAGTAACGGCGATTCTTAC
>gnl_Pinta_v2.0_PITA_000083008-RA
ATGGTGAGCAATACTTCCCATGATTTGGAGGCTTGGTTCACAAGCATTAAGAATAGAGAGCCCGAAATGCAAATACAGAGCAGAGATCTCGCAGACTTTTCAGAGTCCATCAGGATGAGTCGCTTGCAAGAAGACTACGCGAACGGTCGTCGAAATTGCAAGAATAATGAACTACAAGACAGTGGCAAGGGTTTGAAGCGCAAGGTCTGGGCAATGGGGAGAAATGTTGTTTCTGCTGAGTCACGGTCAATGAGGAAGGTCGAGCAGGGAGGGAAAATGGTAAGCTTCTCGGCTGGCTGGAGGAACAGATCGTCACAGGTTAGGCTCTCTGTTTCTACGGCAATTCAATTGTATGACCTGCAAGAAAGGCTAGGCCTTGAGCACCCCAATATGGAGGTAGACTGGTTAATTAATGCTGCAAAATTAGCTATAGATGAGCTCCCCGTCAGGGAAGCAGAAGAGGCTTCTGCTTATGTAGGTCACGTGCCTCAAGACCTGGATTTACAGTCCTACACTGACATGTTATACACCCATTATTCTCATCTGCTACAAGACCTGGATTCTTCTTCGCCAGCCCCACTCCAAAAGTCCTTTCTGCGAGTGCCGAGTACCCCAGAGATTATTGAGGCTTCCATTGGAAGCTTTTGTCTTGAGAGCTACGAAATTCCCAATATGATTGTGAGAAACGTTGAGCAACAGCGACAGAAACAAGCA
>gnl_Poptr_v3.0_Potri.010G130200.1
ATGATAGCAAGCACTTTAGCTGACCCAGAAAACCCTAGCTCAATAGAAGACTATTCTCCAACGTCGTTCTTGCAGCACTTCCCTGATCTCTTTCTCGATGATGGTGATTTGCTGGTAGGTGAGCTCTTATCACAACAACAGCAGCAGCAGCAGCAGCCGGGAGTTTTTGGGTCTAATACTCATGTTTTGGCAGTTGAGACTCAGGAGATTAACCCAGTAGCTTCAAACGATGAAAGTACAAGAAAGTTCAATAATAGCAAGATGAAAGGTAATGTTAATACTTCAAAGCAGCCAATTCGTCAACGGCGAACAGGGAAGAAGGACAGGCATAGTAAGATCCATACTGCTCAAGGGCCGAGAGACCGAAGGATGAGGTTATCACTTCAAATTGCCAGAAAGTTCTTTGATCTCCAAGACATGCTCGGCTTCGATAAAGCAAGCAAAACTATCGAGTGGCTCTTTACAAAATCGAAGGCCGCGATCAAGGAGCTCACAGATACTGTTCCAAAAGTGAGAAAATGCAGTAGTACTAGTGCTGGCAAGAGTGTTTCTTCCACTTCTGAGAGTGAAGTTGTATCAGGTATCAAGCTGACACCTGACACTAATGGAGACAGGAGAGTGATGGAGGCAAAGAGTGACTCATTAGTGAGCAAACCTAAAGAGAAAAGGAGCAAAAAAGTGCATAAACCAGTTTTTAATCCTGTTGATAGAGAATCTAGGGAGAAAGCAAGGGCAAGGGCAAGGGATCGAACAAGAGAGAAAATGAAGAACAAAGGCATAAACAAGTCAAGTCAGTCTTCTCAAGCAAACCCTGACAATTTGGAAAAGTTTGGGTACTCTAGTACCCTCGAATATGGTGAAAATTTGGCTTCTGGACGCCAAGAAATTAATTCTTCTGTGAAGGTAGTTGATGAAGAAGAAGAATCCAACAATCATCATCACTTGCTGCCACATCAAATGGATCATGTCAGCATCATTGACAAATTTTTTGGGATCACAAATTCACCAAGATCATCTTCGATTTTCGATTTTTCTGAGAGTATTGAGGTTCCAAGTGGGGCTACTTTGAAGGATGAGTTTTCAGGGTTTCCTCTGAAGTGGGACGTGACAAATGGTAGAGTCCAGTATAAATATAATGCACTGCCAAACATGAAGCTACCATCAGGTAATGTTCAAGCACAAAACCCTAATGTAAATTTCATGACCACCCCGCATGCCCTAGAACCAAACTTAAGTACAATGATCATGACAACATTAAACGCCCATGTTGAAGAAAGCCCTAATTCAGCTTTCATGAACATGCCAAATCCCAATGAGCAAAATCCCATTTCAATTCTCAAGACCACCACCACAATTGACAATGGAAACCAATTCTCCTCCAGTCACATTTTTGCCAGAGACTATGATCGCTTATAT
>gnl_Poptr_v3.0_Potri.017G094800.1
ATGATTACTAGTTCGAAAGAGGTGGATTGTCCACCGAAAAAAGAGGATGATACAAATGATGGTAAGATTTCTAAGGCTTCATCCAGCTCAGCGCCATGGTTAAGATTGAAGGATCCAAGAATTGTGCGGGTGTCTCGAGCTTTCGGAGGAAAAGACAGGCACAGCAAAGTTTGCACCATTAGAGGGTTGAGAGATAGGAGAGTTAGGCTTTCAGTAGCCACTGCTATTCAATTGTATGATCTTCAAGATAGGCTTGGACTTAATCAACCTAGTAAGGTGGTTGATTGGTTGCTTAATGCAGCTAAGCATGATATTGATGAACTCCCTCCACTCCCAGCGATACCAGGGAACTTTTCCCTTAATCATCAAGCAATGCTAGGTTCTTCTCGTGAACTCGGCGCCTCACAGTCTGGCAACAGCATCAATTGGGAGGATCCAAGTGCATTTCCTAGACCGAATTTATGGAATGCTGATGCATTTTGGAGGGCTAAGTCGAAAGAGGTGGTAATGGATCCAGTGAATGAAAAAGAAAACTGGACAAAAAGAATTGAAGAGGATAAGCAGGATAGCAATATTGAAGGGAATAGTACTGCACAAGTTTCATCTAGCAGTTTCTTACACAGAGCTAGTCATTCTTCCTTGCCAAGTTTGATAAATAATGCCATGCCATATGGTTCTTTCTTTCATTTAGAACCTCCAAATTTTCCATTATCTCAAATGGGAAACCATGGATTTTCAACACAAACAGGAGATATACACAACCTAAATGCTGTGCCGTTGTCATCCGCCTTGTCTTTGTCATCTGGCTCTCAATTTTTTGTGTGTCCACCTGGTACAACACAGTCTTATTTTCCTTCACATGTCACAGCTTCCATGGAGAATGATCCGAGACAAATCAACCACTTTCAAGTGTTGACCCCAAGCACTCAAAATCTCTTTCCAAATTCCCTTACCCCGAGTCCATACCATACAGTTTTTCCTATGGTACTCTCACAGCTA
>gnl_Poptr_v3.0_Potri.017G112000.1
ATGTTCTCTTCCACCAGCAGTACTATCCATCTTTTTCAGAGCCTTTCCTCTTCTCCTTTCAACCCTCCTCCTTACATTACTGACCATGAAACTACTGACATTTTCCATCAACACCACCACCACATTGATCCGCTCACAATTCCTTCAGTATCAACCAACCCATTACCAGTCACTGAGACCGTGATGAACATGGCAGCTTCAAACAACAGCATGATGTCTGAGCGAGATGTTACTGCTCTCGATGGAGAACTATATAATCGTTCTCATTTTCTTGCTGGGAAAAAATCTGTGAAGAAAGATAGGCACAGCAAAATCTACACAGCTCAAGGCTTGAGAGATAGGAGAGTGAGATTATCCATTGAAATCGCGCGTAAGTTCTTTGATCTCCAAGAGATGCTAGGGTTTGATAAAGCAAGTAAAACCCTAGACTGGCTTCTCACCAAATCAAAATATGCCATTGAGGAACTAGCCAAGAATGGAGGTGAGAAATGCTTGTCTTCTACTTCTACTAATTGTGAAGTTGTATCCGAAAGTGGGGACCTAGAGGACAGAGTACCTTCAGAGAGTCAAAAGCAAAAGATGAAGAAGATGCAAAACATGGCAGTCGATCTTCTTGTCAAAGAGTCAAGGGCAAAAGCTAGAGAAAGAGCTAGGGAAAGGACTAGAGTGAAAATGTGTACTAGAAGGCTCCATGAGACAAAAAAATGTCCTGACTTTAGTTGCTTGAAGCAGCCAAGTCCCTTGAACCAACATCAATCATGGGAGAAATCATCCTCTTACAATGGCACATCCTCCATGAAGGTTGTTGCTCGTGGTCAAGTTGAAGATCCAAGCTCTCACCACTCACTTGCCAATCATTCTCCTAAAGGAAACATCATCGAAGAATCGATAGTGATGAGGAGGAAGTTGAGGCCATCTGCAACAATGGGTTATCAGCAAAACCTTCTAATGTTAAAAGAAGCAAGTTGCAACAACAACAGCAACAGCAGCTACTTACCCAATTTAGCCCAAAATTGGGACATTAGCAGTGCAATTGCGCACTCCAGCTTCCGTCCTTTTACCACCATGAATCCGTCTACAGAAATACAACTGAATGGAAAACTTTGGGGGACTGGGAACAAT
>gnl_Poptr_v3.0_Potri.004G065800.1
ATGGAGGCGGAGGAGATTCAGAGACAACCTTGTAAGTTCTCTAGAGTTGGCAATGGAAGAAATGACTCCAGCAGAATAGCTCAAAACGGGTATGGTGACCACCAATATCCTGATGAAGAAGAAGATGGTGGGGTCAAGAGGTCTAATCCTAACAACGGTGGTGGTGCTGGTGGGACCATCAATCGTCTTCGTGAGTGGCACCATTCGTCACGCATAATTAGGGTTTCTAGAGCATCTGGTGGAAAAGATCGGCATAGCAAGGTATGGACCTCACAGGGGTTAAGGGACCGGAGAGTACGTTTATCGGTGACCACAGCCATTCAATTCTATGATCTCCAAGATCGGTTGGGTTATGATCAACCAAGTAAAGCTGTAGAATGGCTGATTAAAGCAGCTCAGGATGCAATCAATGAGCTCCCTCCACTCAACCATTCGTTTCCTGACACTCCAAAGCAGTTAAGCGATGAGAAAAGAACAAGTGATGGTACCGAGCAAGGATTTGATTCAGCTGATGTTGAGCTTAATGACCCAAATTTTAGCCAGAGCCAGAACCAGAACCAGCATCTCTCTCTATCTAAATCTGCTTGCAGTAGCACTTCTGAGACGAGCAAAGGTTCAGGGTTATCACTCGCTCGATCTGGTATTCGTGATAGTCGTGTTAAGGCTCGTGAGAGAGCCAGAGAGAGAACAGCCAAGGAGAAAGAGAATGATTCTCGTATTGCACATCACCACAACATAAACCCCATCTCTCAAAACTCCACGTTTACTGAGCTTTTAACTGGGGGGATTGGTAGTGTTAGCAACAACAACAACAGCAACAGCAGCAGCAGCAACAACAACAATGCTGCTAGTCCTTCTGAGGCAAATTTGTTCCAAAAAGCAGCTGCTGCAAGGCAGTGGCTTTCGACCCCCATGGATTACATCAGCACAGGGCTTTTAGGGCCCTCCTCGTCACGGACAACTCATCATTCATCGGGGTTTCCAGGGCAAATCCAGTTAGGGAACTCAATCCCACAACCAATGACAATGTCGGTCCCGCCATTCAATGTATCAGGAGAGAATCACCAAGAGCAGTTGCAACATTTTCCCTTCATTTCAGATCATTTGATGCCAGTGGCGGCCACAACACAAACAGTTGGGGATTATAATCTGAATTTTACAATATCTTCAAGCCTTGCTGCTGGTTTCAACAGGGGGACCCTTCAGTCCAATTCATCGTCACCTTCTCTTTTCTCTCACCTCCAGAGGTTTTCTACTTCTTCTCCCATAGACGGATCCACCACAAACGTACCTTTCCTTATTGGTGCACCACAACAAGCTATGGAGAATCACCACCACCAACATCAGTTCCCACATGGGTTGCAGCTCTGTTATGGCGATGGAACCAGGCATTCTGACCAGAAAGGCAAAGGGAAGAAC
>gnl_Poptr_v3.0_Potri.004G116100.1
ATGATTACTAGTTCAAAGCAAGTGGATTCTCCAACAAAAAAGGAAGAGGATTCAAATGATGGAAAGATTTCTAAGGCTTCATCTAGCTCAGCACCATGGTTAAGGTTGAAGGATCCAAGAATTGTGCGAGTGTCGCGTGCTTTCGGAGGAAAAGACAGGCATAGCAAAGTTTGCACCATTAGAGGGTTGAGAGATAGGAGAGTTAGGCTTTCAGTTCCCACTGCTATTCAGTTGTATGATCTTCAAGATAGACTTGGCCTTAATCAACCAAGCAAGGTAGTTGATTGGTTGCTTAATGCAGCCAAGCATGAAATTGATGAACTCCCTCCACTCCCAATGCCACCAGGGAACTTTTCCCTGAATCATCAAGCAATGCTGGGTTCTTCTAATGAAGTTGGCGCCTCACGGTCTAGCAAAGAAGTGTTTAAGATGAACAACGGCGTCGATTGGGAGGATACAAGTGGATTTACTAGACCGAGTTTCTGGAATGCTGATGCAATTTTGAGGGCTAAGTCGAAAGAGGTTATGACAGATCCAGTGAATGAGAAAGAAAATTGGGCAAAAAGAGATGAAGAAGATAAGGAGGATGGCAGTATTGAAGGGAATACTGCGCAAGCTTTATCTAGCAGTTTCTTACAAAGAGCTAGTCATTCTTCCTTACCAGGTTTGATAAATAATGCCATGCCTTATGGTTCTTTCTTTCATTTAGAACCTCAAAGTTTTCCATTATCTCATATGGGAAACCATGGATTTGCAACACAAACAGGAGATATACACAACCTAAATGTCGTGCCATTGTCATCTGCCTTGTCTTTATCATCTGGCTCTCAAATTTTAGTGTGTCCACCTGGGACAACACAGTCTTATTTCCCTTCACATGCCACAGCTTCCATGGAGATTGATCCGAGACAAATCAACCACTTTCAATGGTTGACCCCAAGCACTCAAAATCTCTTACCAAATTCCCTTACCCCAAGTCCGTACCCTATAAGCCAATCCATGAGACCTTCCCAGTATTTCAGTGTGACTCCTAGGGTTCTCCACTCTCAGAATAGCGAAAGTCCACCGGACAAGGACCCACAATTTCCTTGTAAA
>gnl_Poptr_v3.0_Potri.013G119400.1
ATGAAGAACAACGGAGAAATTATTCAGGTCCAAGGTGGCCACATTGTTAGGTCCACAGGGCGTAAAGATCGGCACAGCAAGGTTTACACAGCCAAAGGTCCTAGGGACCGCAGGGTTCGATTATCTGCACACACTGCAATACAATTCTATGATGTTCAAGACCGGCTAGGCTATGATCGACCCAGCAAAGCTGTTGATTGGCTTATCAAGAAAGCAAAGAATTCAATTGACAGGCTTGCTGAGCTGCCACCGTGGCAACCACCAGCTAATAATATTAATGCGAACTTGGAGGAAAACCAGAACGCTGGATCTAGTGAAATGGCAATTGCAGAGGAACCAGAATCATCTGGCTATAGTTTTCAGCTCCACGGGCAATTGACTGATCACAATCCAAGCAATGGTTCATCTTTCCTTGCACCAACTATAGACCCTGATACCATTCCTGATACCATGAGATCTTTCTTCCCAACAAGCTCCACAAACTCATCAATGAACTTCCAAAGCTATCCTACTGTAATTTCAAGAACCGCAAACCACACTGAAGATCTTGGCCTATCCCTCCATTCTTTCCAAGACCAAGTTCTACTTCATGAGCAGTCACAGGCAGACACAACCCATGCACCTTCTACTGATCAGACTCTTTTTGAAGGGTCAGCTCCAGTAGGGTTTGATACTAATTTTCAGAGAATGATGGCTTGGAGCAACGACACAAATGCAGACAATAGAGTTGCTGGGGGATTTGCATTTAACCCCCCACCATTGACACCACACCAAGCAATGTTAGCCCAAGGCTCAGCATTCTCTCAGAGGGGAACCCTTCAGTCCAGTTTTCCGATTTCCATTCGCGCATGGAATGATCTTCATATGGCATCCACAGACCATCATAGAACACAGGAACTACATCAGTCTTTGATTTTTGGCAGCAGGTTTGCGTCTGAGGGATTGGCCGGTTTTAGCATTCCAGCACAAATTCATGGTGAGAATGAGCATAATGTTGTCTCAGACAGGCCACCCTCTTCTCCAAATTCTCAGAAT
>gnl_Poptr_v3.0_Potri.011G096600.1
ATGGGAGAGAGCCACCACCAAGCAGCAACATCGTCTAGATTGGGGATAAGCAACACAGTGGGAGAGATTGTGGAGGTCCAAGGAGGCCTCATTGTTCGGCCTACAGGAAGAAAAGACCGCCACAGCAAGGTCTGTACAGCCAAAGGCCCCAGAGACCGCCGCGTCCGGCTCTCAGCCCACACTGCTATCCAGTTCTACGATGTGCAGGACCGCCTCGGCTACGATCGTCCCAGCAAAGCTGTCGATTGGCTCATCAAGAAAGCCAAGACCTCCATAGACGAGCTCGCAGAACTACCCGCATGGGATCCAACCACAGCGGGCTTCACCCCCAAAACTAGTAAAACTGCTACTAGAAGCACCAAACAACAAAACATATGCGATGAGAAGGAGTATGGGCTTTCCGTAGAAAATGTTGCTACTTCAAAAATTGCTGAAGTTCAAAATACGCAACAGCAAATGGCAGAAAACCCCAACAGTAGTTTGGGTTTTCTGCCACCATCTTTAGAATCAGATGTCATCGCTGACACAATCAAAACTTTCTTTCCAATATTGGGTGCATCTACGGAGACATCGTCTCCTACTATACAGTTTCAGAACTATCCACCAGATTTGATGTCAAGAACCAGCAGCCAGAGCCAAGATCTGAGGCTTTCGCTCCTATCATTTCAAGGACCAATTCTTTTGCAACACCAAGCACACCATCATGGTCATCAAGCTCAAAGTGAACATCAAGTGTTCTCTGGAACCACTGCCCATCATGTTGGCTTTGATTGCTCTTCTGGTGGGTGGTCTGAGCAGCACCACCCACAAGAAATTACCCGGTTCCAAAGAAATTTGGTGGCTTGGAATGCAGCAGATGCTGGTAGTGGCGGTGGAGGAAGTGCAGGACTCATCTTCAATGCACCACTACCACCACCACAGACGATGCCGCCATCGCCACTTGTACAGCCGTTTTTCGGCCAAAACCAGTTTTTTTCACAGAGGGGAACCCTTCAGTCCAGTAACACGCCTTCGTTTCGTGCTTGGATAGACCCGGCAATCACTCCTGATCATCATCTTCAGCTGCAGCAGCAGCAGCAGCAAACTGCAATATCAGGCATTGGATTCACTGCCTCAGATGGTGGGTTTTCTGGGTTTCGAGTTCCAACACGAATTCAAGGCGAAGAAGAGGAGCGCGACGGCATTCACAACAAGCCGTCCTCTGCTTCCTCTGATTCTCGCAGT
>gnl_Poptr_v3.0_Potri.011G083100.1
ATGGAGGCGGAAGAGATTCGGAGACAGCCTTGTAAGTTCTCTAGAGTTGGTAATGGCATAAATGACGCCAGCAGAATAGCTCAAAAAGGCAATGGTACTGACCACCAATATCCTGACGATGAAGAAGATGGTGAGCTCAAGAGGACTAATTCTAACAACGGTGCTGGTTGTGGTGGTGGCGGTATTGATGCTGCTGGTGGGACCTTCAATGGTCTTCGTGCGTGGCACCATTCGTCGCGCATAATTAGGGTTTCAAGAGCATCTGGTGGAAAAGATCGGCACAGCAAGGTATGGACTTCAAAAGGGTTAAGAGACCGGAGAGTCCGTTTATCAGTGAGCACTGCCATTCAATTCTACGACCTCCAAGATCGGTTGGGTTATGATCAGCCAAGTAAAGCTGTAGAATGGCTGATCAAAGCAGCTCAAGATGCAATTAACGAGCTCCCTTCGCTCAATCATTCTTTTCCTGACACGCCAAAGCAATTAAGCGATGAGAAAAAAACGAGTGATAGCACTGAACAAGGATTTGATTCAGCTGATGTTGAGCTTGAAGACCCAAATTTTAGGCAGAACCAGAATCTCTCGCTATCTAAATCTGCTTGCAGTAGCACTTCAGAGACAAGCAAAGGTTCAGGGCTATCACTTTCGCGTTCTGTTAGTCGTGATAAGGCTCGTGAGAGAGCCAGGGAGAGAACAGCCAAGGAGAAGGAGAAAGAGAATGATTCACGCATTGCGCATCACCACAACATAAACCCCATTTCTCAAAACTCCACATTTACTGAGCTTTTAACTGGTGGGATTGGTAGTGTTAGAAATAACAACAGCAGCAACAACAACAATAACAGTACTGCTAGTCCTACTGGTTCTGATGCAAATAATTTGTTCCAAAAAGCAGCCGCGGCAAGGCAGTGGCCTTCGTCCCCAATGGACTGCTTCGGCTCAGGACTTTTAGGGCCATCCTCGTCGCGGTCAACTCATCATTCATCGGGGTTTCCAGGGCAAATCCAGTTAGGGAACTCAATCCCACAAGCAATGACAATGTCGATCCCACCATTTTGTGTATCGGGGGAGAATCACCAGGAGCATTTGCAACATTTTCCTTTCGTTTCAGATCATTTGATCCCAGTGGCCGCCACAACACAACCGCCGGCATCCAGCGGGGATTATAACCTAAATTTCACAATATCTTCAGGCCTTGCCGCAGGTTACCATAGGGGGACCCTTCAGTCCAATTCATCATCACCGTCTCTTTTGCCTCACCTCCAGAGGTTTTCTACGTCTTCTACCATAGACGGATCTACCACAAATGTACCTTTCTTTATCGGTGCTGCAGCACCGCAAGCTATGGAGAACCACCACCAGTTCCCACCTGGGTTGCAGCTCTGCTATGGCGATGGAACCAGGCATTCTGACCAGAAAGGCAAAGGGAAGAAC
>gnl_Poptr_v3.0_Potri.015G058800.1
ATGATTTCAAATTCAAGAGATATGGATTTGCAAGGAAAACAAGCAGGTGGCGGCGGCAGTGAGGGCGACAAGATTTCCAAGGCAACACCATCCACTTCATCAAGACAATGGTCAGCATTTAGAAATCCAAGGATTGTTCGCGTCTCCCGGTCTTTTGGAGGAAAAGATAGGCATAGCAAGGTTTGCACAGTGAGGGGACTGAGGGACCGGCGAATTAGGCTTTCTGTACCCACAGCCATTCAGTTATATGATCTTCAAGATAGGCTTGGCCTTAGTCAGCCTAGCAAGGTAATAGATTGGTTGCTTGATGCTACTAAAAATGATATCGATAAGTTGCCTCCACTTCAGATGCCTCCAGGGTTTGGTCAATTCCACCAGCCAATGCTATTTTCTCATCAATCAAATATTGCATCTCCCTTCTTTGATCCCAATTCTACGTTTATCAAGGACGTAGGATTTCATTCATTAGGGATAAAGATCGGTACTAGTACTGCTGGTCTTGATGGGCAGGTGCAAAACAGTAGTACTACTATGCCAAAATCAAGCTATAACAGGGATATAGAAGCTTCAATAAGAGCAAAAAGCAAGCAAGTTGACACTATTAATGAGAAAGGAAAGTGGATCAAAACAAATGAAGATGGAGAAATTGGAAGTTACAGTACTACTGGACAGGTCCCCGCTCAAAATTTCTTTCCTTTAGCCAATCATTCTTCCTTACCAAGCTTGCTATACAATCCTACTGTGCCCTTCAACTCCAATCATTGGGATGCTTCAAATTTATCTCTATCTACACAATTTGGAGGCCATGGATTTCTCTCCCAAACAGAAAATTCCTTGGACACCCCATCATCACTGCCTCTCTCTTCTGGCTCTCAATTATTTTTCTGCCCACCTCCACCAATGCCACCACTCTTTCCATCCTATCCTCCTTGTGTTACCACTCCCTCAGAGAATGAGTCCAGAGATATGAACCATTTCCAATTATTGAGCTCAAGTTCGTCACAGCATATCTTACCGATTTCTCTGACAATGAGCTCAACAACAAAACCTTTTTCCTTGAATCTAAATCCTGGGCTTCTTCGTTCGCAAAATAATAACGAAAGCAATCCTGATGAAGATACTACAGAATCA
>gnl_Poptr_v3.0_Potri.015G050500.1
ATGTTTCCATTAAGCAACAATGGCAATGACCCCATGTCCTATAATGACCAACAAGCTTATAACATGCCCTTTTTCAGTGATATCATTTCCAATTCCAAACAATATGTGCCTCCTCCTTTATCTTTCTGCCACTTGCCCTCTCCTTTTTTTGCTTATGATCAGCTAGAATTAGAAGACCATTCTATTTTTCTCCAGCAAAACTATGACCTTTTACTTCACCAGCAACCCTTGAGAACTGCAGCTACCAGTACTACTCCCTCTCAGAGTACTGTTGTTAATAACATGGTGGATTACAACAAAAATGACGTTATTGAGATAACGGAAATCTGCAACAAGCAATCCAACAGCAGCACTGATCAGATCCCAAGAAAGAGATCTTCTAAGAAAGATCGACACAGCAAGATTAACACGGCTCAAGGACCAAGAGATCGGAGGATGAGATTGTCGCTAAAGGTTGCCAGAGAGTTCTTTGATCTGCAAGACAAGCTACGCTTTGATAAAGCAAGCAAGACTGTAGAATGGTTACTCACACAGGCAAGAACTGAAATCAAAAAACTATCTAGTGGCTTCCCCGTTATGAATTATAGCTGCAGTGTTGGCACCAAGAGTGCATCTTCTACTTCTGAGTGTGAAGTGCTGTCCGAAATCCATATTGACTCTACCCTTAAAGTGAGCAGTGTTTCTAAGGGTAAATCCTCACTATGTGTCAAGAAAGAGAGGAGGACTAGTAGAGCTTCATCATCACGTAAAGCTCTATTAAACCCTTTTGCAAAGGAATCAAGGGAGAAGGCAAGGGAGAGGGCAAGGGAGAGAACGAAAGAAAAGTTGCGGAGTCGAAGTCGAAGCCTCGATGAATCGAAGCTTTGTGAATTAGAAGCAGTGAACGATGAATTCAATCAATTCGCAGGTTGTTGGAGTCCATTCGAAACAGGTGATCAAGAATCAGGTACTCACAATATCAATCCTTCCTTAGAAGTCCAACTGGCTGAAGCTGAAGTGCCGTTCTATCAAGAGCAAGAGCAAGAGCAATTAGATACTCGTGAGGGGATGATTGATGAAACCTTGGTGAATATGGGCAAGTGGAGTCCCTCTCTTCCCAATCATCCACACAAAAATGGAATTCCTCAAGAGAATCAATTCACAGACTTTCAATATCCTTTGTACAAAACATGGGATCATGAGGCCTACAACATTGACGGTATGTGC
>gnl_Poptr_v3.0_Potri.T152500.1
ATGCTATTTTCTCATCAATCAAATATTGCATCTCCCTTCTTTGATCCCAATTCTACGTTTATCAAGGACGTAGGATTTCATTCATTAGGGATAAAGATCGGTACCAGTACTGCTGGTCTTGATGGGCAGGTGCAAAACAGTAGTAATACTATGCCAAAATCAAGCTATAGCAGGGATATAGAAGCTTCAATAAGAGCAAAAAGCAAGCAAGTTGACACTATTAATGAGAAAGGAAAGTGGATCAAAACAAATGAAGATGGAGAAATTGGAAGTTACAGTACTACTGGACAGGTCCCCGCTCAAAATTTCTTTCCTTTAGCCAATCATTCTTCCTTACCAAGCTTGCTATACAATCCTACTGTGCCCTTCAACTCCAATCATTGGGATGCTTCAAATTTATCTCTATCTACACAATTTGGAGGCCATGGATTTCTCTCCCAAACAGAAAATTCCTTGGACACCCCATCATCACTGCCTCTCTCTTCTGGCTCTCAATTATTTTTCTGCCCACCTCCACCAATGCCACCACTCTTTCCATCCTATCCTCCTTGTGTTACCACTCCCTCAGAGAATGAGTCCAGAGATATGAACCATTTCCAATTATTGAGCTCAAGTTCGTCACAGCATATCTTACCGATTTCCCTGACAATGAGCTCAACAACAAAACCTTTTTCCTTGAATCTAAATCCTGGGCTTCTTCGTTCGCAAAATAATAACGAAAGCAATCCTGATGAAGATACTACAGAATCA
>gnl_Poptr_v3.0_Potri.019G091300.1
ATGGGAATGAAGAGCACTGCAGGAGAAATTATTCAGGTCCAAGGTGGCCACATTGTTCGATCCACAGGGCGTAAAGATCGACACAGCAAGGTTTACACAGCCAAAGGTCCTAGGGACCGCAGGGTCAGGTTATCGGCTCATACTGCAATACAATTTTATGATGTTCAAGACCGGCTAGGCTATGATCGACCCAGCAAAGCTGTTGATTGGCTTATCAAGAAGGCAAAGTCTTCAATTGACAAGCTTGCTGAGCTACCGCCATGGCAACCAACTGCTAACAATGCTAATGCAAACTTGGAGGCAAACCAGAATGCTGGATCTAGTGAAATGACAATTGCAGAGGAACCAGAATCATCTGGCTATACTTTTCAGCTCCATAGGCAATTGACTGATCATAATCCAAGCAATGATTCATCTTTCCTTGCACCAACTATAGACCCTGATGCCATGAAATCTTTCTTCCCAACAAGCTCCACAAACTCATCAATGAACTTCCAAAGCTATCCTACTGTAATTTCAAGAACCACAAACCACACTGAAGATCTTGGCCTATCCCTTCACTCTTTCCAAGATCAAGGTCTACTTCATGGGCAGTCACAGGCAGACACAACCCATACTCCTTCAACTGATGATCAGACTCTTTTTGAAGGATCAGCTACAGTAGGGTTTGATGTTAATTTTCACAGAATGTTGGCTTGGAGCAATGATACAAATGCGGAGAATAGAGTTGCCGGGGGATTTACATTTAACCCCCCACCTTTGACACCACACCAAGCAATGCTAGCCCAAGCCTCAGCATTTTCCCAGAGGGGGCCCCTTCAGTCCAGTTTTCCGCATTCCATTCGTTCATGGAATGATCTTCATATGGCATCCACAGACCATCATAGAACACAGGAATTTCATCAATCTTCGATTTTTGGCAGCAGGTTTGTATCTGATGGATTGTCAGGTTTTAGCATTCCAGCCCGAATTCATGGCGGGGATGAGCAAAATGTTGTATCAGATAGACCATCCTCTTCTTCTCCAAATTCTCAGAAT
>gnl_Poptr_v3.0_Potri.008G115800.1
ATGTTTTCTTCAAGTAGCAGTTTCAATCCTTTTGATCAATACGCTAACCATACCATGATTGCAGGCACAGAAAACCCTAGCTCGATAGAATCTTGTTCTCAAACATTCTTGCAGCACTTCCCCGATCCCTTTCTTGATGTTGATGATTTGCTGGTAGGTGAACTCTTATCACAACAGCAGCAGGAGCATCAGGAGGAGGAGGAAGTTTTGGGATCTAATACTGCGTTAGCAGTTGAGGCTCATGATCCGCAGACTATCCCTACAGCATCAAACGAGGAAACAAAAATCAACAATAAAAAGAAGAGAAGTAATGTTGATACTTCAAAGCAGCCAATTCGTCAAAGGCGAACCGGGAAGGACAGGCACAGCAAGATCCATACTGCTCAAGGGCCTAGAGATCGAAGGATGAGGTTATCCCTTCAAATTTCCAGAAAGTTCTTTGATCTCCAAGACATGCTCGGCTTCGATAAAGCAAGCAAAACTATCGAGTGGCTCTTTACAAAATCGAAGGCCGGGATCAAGGAGCTCACAGATAGTGTTCCAGGAGGGAGAAGAAGATGTAGCATTTGTGCTGACGGCAAGAGTGTTTGTTCCACTCCAGAGAGTGAGGTTGTTTCAGGCATCAAGCTGACACCTGAGACTAACGGGGACAAGAGAGGGACGAAGGCAAAGAATGACTCATTAGTGAGCAATCCTAAAGAGAAAAGGAGCAAGAAAGTGCACAAACCAGTCTTTAATCTTGTTGACAGAGATTCTAGGGAGAAGGCGAGAGCAAGGGCGAGGGAGAGGACAAGAGAGAGAATGAAGAACCAAGGCATAGACACGTCAAGTGATCGGTCTTCTCAGGCAAACCCTAACAAATTGGAAAAGTTTGAGTCTTCTGGCCCCCTTGAATATGGTGAAAATTTGGCTCCTGTAAACCAAGAAATGAGTTCTCCATTGAAGGTTGGTGATGTAAAAGAATCCAGCAATCATGACTTGCTACCACATCAAATGGATTATGTCAGCATCACTGGGAATTTCTTTTGGATCACAAATTCACCAAGATCGTCTTCGATTTTCGATTTCTCCGAGAGCGTTGCGCTTCCAGGTGGGACAAACTGCAAGGATGAGTTTCCAGGGTTTCCTTTCAATTCTAACATGACAAATGATAGAATCCAGTATAAATATAATGCACTGACGAACATGAAGCTACCACCATTAAACGCCCATGAAGAAAGCCCTAATTCAATTTTCGTGAACATGCCAAATCCCAATGATCAAAACTCCATTTCAATTCTCATGACCACCACCACAAATGGCAATGCAAACCAGTCCTCAAATTCCTTTTTTGCCGAAGACAACTTTGACTGCTTATAT
>gnl_Poptr_v3.0_Potri.001G375800.1
ATGGGAGAGAGCCACCACCAAGCAGCAACATCGTCAAGATTGGGGATAAGAAACACAGTGGGAGAGATTGTGGAGGTCCAAGGAGGCCACATTGTTCGGTCCACAGGAAGAAAAGACCGCCACAGCAAGGTCTGTACTGCCAAAGGCCCCAGAGACCGCCGCGTCCGGCTCTCAGCGCACACTGCCATCCAGTTCTACGATGTGCAGGACCGCCTAGGCTACGACCGTCCCAGCAAAGCCGTCGATTGGCTCATCAAGAAAGCCAAGGCTTCCATAGACGAGCTTGCAGAGCTACCCGCATGGGATCCAACCACAGCGGGATTCACCCGCGCAACCAGTAAAACTACAACAAGAAGCACCCAGCAACAAAACATAAGCGACGAGAGGGAGTATCAGCTTTCCATGGAAAATGTTGCCGCTTCAAAAGCAGCAGCAGCAGCAGCAATTGAAGTTCAAAATATGCAACAGCAAATGGCAGAAAATCCCGACTGTAGTTCGGGTTTTCTGCCACCATCTTTAGACTCAGATGCTATTGCTGACACAATCAAAACTTTCTTTCCAATGGGTGCTTCTACGGAGACATCGTCTCCAACTATACAGTTTCAGAACTATCCACCAGATTTGCTGTCAAGAACCAGCAGCCAGAGCCAAGATCTGAGGCTCTCGCTCCAATCATTTCAAGAACCAATTCTTTTGCAACATCAAGCACACCATCATGGCCATCAAGCTCAAAATGAACATCAAGTGTTCTCTGGAACCACTGCTCATTATCTCGGTCTAGATGGCTCTTCTAGTGGGTGGTCTGAGCAGCACCACACACCAGAAATCAACCGATTCCAAAGAAATTTGGTGGCTTGGAATGCAGCTGGCGGCGGCGGCGGCGGAGGTGGAGGATTCTTCTTCAACACACCACTACCACCGCTACAGACGATGTCTCCATCGCCACTTATACAGCCGTTTTTCGGCCAAAACCAGTTTTTTTCACAGAGGGGACCCCTTCAGTCCAGTAACATGCCTTCAGTTCGTGCTTGGATAGACCCAGCAATCACTCCTGATCATCATGAACAACAACAAATTCCACAAATTTATCATCAGCAAACTGCAATATCAGGCATTGGATTCACTGCCTCAGGTGGTGAGTTCTATGGGTTTCGAGTTCCAGCACGAATTCAAGGCGAAGATGAGGAGCACGACGGCATTCACAACAAGCCGTCCTCTGCTTCCTCTGATTCTCGCCAT
>gnl_Poptr_v3.0_Potri.012G059900.1
ATGTTTCCATTAAGCTACAATGCCAACGACGCCATCTCCTGTAGTGATCAACAAGCTTATAACATGCCCTTGTTCAGTGATATCATTTCCTATCCCAAACAAGATGTCCCTCCTCCTTTATCTCTCTGCTTGCCCTCTCCTTTTATCCCTTGTGATCAGCAAGAATTTGAAGACCATCTTATTTTTCTCCAACAAAACTATGACCTTTTTTTTCAGGAGCAACCCTTGAGAGCTACAGCTACTAGTACTAATCTATCCCAGAGTACTGTTGTTAATAACATGGCGGATTCCAATAAAAGTGCCGTTATTGAGCTAGCCGGAATCTGCAACAAGAAATCCAACAACAGCACTGATCAGATCCTAAGAAAGAGATCTTCAAAGAGAGATCGGCATAGCAAGATTAACACGGCTCAAGGACCAAGAGATCGGAGAATGAGATTGTCACTAAAGGTTGCCAGAGAGTTCTTTGATCTGCAAGACAAGCTACGCTTTGATAAAGCTAGCAAGACTGTTGAATGGTTACTCATACAGGCAAAGAATGAAATCAAGAAACTATCCAGTGGCTCCCCCCATATGAATTATAGCGGCAGTGATGGCACCAAGAGTGCATCTTCTACTTCTGAGCGTGAAATGCTGACCGAAATCAATATTGAAACTACCACGAAAGGGAGGAATGTTTCCAAGGGTAGATCCTCACCATGTGTCAAGAAAGAGAGGACTAGGAGAGCATCATCGCGTAAAACTCCATTCAACCCTTTTGCAAAGGAATCAAGGGAGAAGGCAAGAGCAAGAGCGAGGGAGAGAACGAAAGAAAAGTACTTGTGCAGTCGAAGAATCGACAAATTGAAGTTTTCTGAAGAATCATCAAACAATGAATTGAATCAATTCGCAGGTTGTTGGGATACTCCATTAGAAACTGGTGATCAAGAATCTGGCACTCACAATTTTAATCCTTCCTTAGAAGTTCAGCTAGCTGAAGTTGATGTGGCAATCTATCACGAGCGAGAGAAATTACGTACTCCAGAGGGCATGATTGATGAAAACTTGGTGATTATGGGCAAGTACTGGAGTCCCTCTTTTCTCAATAATCTGCACAACACTGGAACTCCTGATCAGGAGCATCAATTCTCAGACTTTCAATACAAGACATGGGATCAGGCATGCACCATTGGCAGTATGTGC
>gnl_Poptr_v3.0_Potri.012G109000.1
ATGGACTACATCAGCACAGGGCTTTTAGGGCCTTCCTCGTCATGGACAACTCATCATTCATCGGGGTTTCCAGGGCAAATCCAGTTAGGGAACTCAATCCCACAACCAATGACAATGTCGGTCCCGCCATTCAATGTATCAGGAGAGAATCACCAAGAGGAATTGCAACATTTTCCTTTCATTTGCGATCATTTGATCCCAGTGGCGGCCACAACACAAACAGTTGGGGATTATAATCTGAATTTTACAATATCTTCAAGCCTTGCTGCTGGTTTCAATAGGGGGACCCTTCAGTCCAATCCCCACGTTACTCTTGGGTCTGGTTGCCCAGCCGACCCAGTAACCTCGGGTCTGGCTGGG
>gnl_Poptr_v3.0_Potri.T146100.1
ATGATTACTAGTTCAAAGCAAGTGGATTCTCCAACAAAAAAGGAAGAGGATTCAAATGATGGCAAGATTTCTAAGGCTTCATCTAGCTCAGCACCATGGTTAAGGTTGAAGGATCCAAGAATTGTGCGAGTGTCGCGTGCTTTCGGAGGAAAAGACAGGCATAGCAAAGTTTGCACCATTAGAGGGTTGAGAGATAGGAGAGTTAGGCTTTCAGTTCCCACTGCTATTCAGTTGTATGATCTTCAAGATAGACTTGGCCTTAATCAACCAAGCAAGGTAGTTGATTGGTTGCTTAATGCAGCCAAGCATGAAATTGATGAACTCCCTCCACTCCCAATGCCACCAGGGAACTTTTCCCTGAATCATCAAGCAATGCTGGGTTCTTCTAATGAAGTTGGCGCCTCACGGTCTAGCAAAGAAGTGTTTAAGATGAACAACGGCGTCGATTGGGAGGATACAAGTGGATTTACTAGACCGAGTTTCTGGAATGCTGATGCAATTTTGAGGGCTAAGTCGAAAGAGGTTATGACAGATCCAGTGAATGAGAAAGAAAATTGGGCAAAAAGAGATGAAGAAGATAAGGAGGATGGCAGTATTGAAGGGAATACTGCGCAAGCTTTATCTAGCAGTTTCTTACAAAGAGCTAGTCATTCTTCCTTACCAGGTTTGATAAATAATGCCATGCCTTATGGTTCTTTCTTTCATTTAGAACCTCAAAGTTTTCCATTATCTCATATGGGAAACCATGGATTTGCAACACAAACAGGAGATATACACAACCTAAATGTCGTGCCATTGTCATCTGCCTTGTCTTTATCATCTGGCTCTCAAATTTTAGTGTGTCCACCTGGGACAACACAGTCTTATTTCCCTTCACATGCCACAGCTTCCATGGAGATTGATCCGAGACAAATCAACCACTTTCAATGGTTGACCCCAAGCACTCAAAATCTCTTACCAAATTCCCTTACCCCAAGTCCGTACCCTATAAGCCAATCCATGAGACCTTCCCAGTATTTCAGTGTGACTCCTAGGGTTCTCCACTCTCAGAATAGCGAAAGTCCACCGGACAAGGACCCACAATTTCCTTGTAAA
>gnl_Prupe_v2.1_Prupe.4G083500.1
ATGGAGGTGGAGGAGATTCAAGCCCAAGCCTGTAAGTTCCCAAGAATTGGAAATGGCAGCAGCAGAGCCACTAACCCAGCTGCCGACGACGAAGATCAAGACCCATCGTGCCTAGACCTCAAGAGGGCTGCCACTGCGGACGCCGGCAACCGCCTCCGCGGGTGGCACCACTCCCGCATCATCCGCGTCTCGAGGGCCTCCGGCGGCAAAGATCGGCACAGCAAGGTGTGGACTTCAAAGGGGCTCAGAGACCGGAGGGTACGGTTGTCTGTAACCACAGCCATTCAGTTCTATGATCTTCAAGATCGGCTGGGTTACGACCAACCCAGCAAAGCAGTGGAGTGGCTGATCAAAGCTGCCGCTGACGCCATAGCTGAGCTTCCATCTCTCAACAATTCCTTCCCTGACACTCCCAAGCAGCTCAGCGATGAGAAGAGGGCGAGTTGCGAGCATGGGTTTGATTCAGCTGAGGTTGAGCTCGAGGGGCACGGCCATGGCGACCACAATTATCATCACCATCAGAACCAGAACCAGAACCAGACTCAGAACCAAAGCCAGCACCTTTCTCTGTCCAAATCTGCTTGTTCTAGTAATTCCGAGACCAGCAAGGGATCCGGGCTATCTCTCTCCCGGTCCGAGATTCGGGTGAACCGGGTCAAGGCCCGGGAGCGTGCCCGGGAGAGAGCAGCCAAGGATAAGGAGAAGGAGAGCAACGAGTCAGCTTCACACATTGCTCACCACCACCAGCAAAACAGCAGCAACTTGAACAACTCCATTTCTCAAAGCGCTTCTTTCACCGAGCTTCTCACTGGTGGCATCGGTACCAACAGCAGCAACAACAACAACAGTCCAACCGCAGCTGCTCATCAGCAGCAGAACCACGGCGGCGGCGGCGAGCCCATTTTGTTCCACAAGGCAACAGCGGCAGGAGGAGGGGGACCGATGGATTACTTCAGTTCCGGACTTCTCGGGCTGTCCTCGTCGACCCGAACCCACCACTCGTCCGGGTTCTCGGGTCAAATCCAGTTGGGGATGAACTCCATTCCGCAGACAATGTCGGTTGTGTCCCCGTTCAGCGTGTCCGGGGATCATCATCACAACCACAACCCGGAGCTTCAGCATTTCTCGTTTGTTCCCGACCACCTCATCCCCGTTACGACGTCGTCGCAGCCGGGCAATGGCGGCGACTACAACCTCAACTTTTCGATCTCTTCTTCCGGCGGCCTTGCTGGTTTCAATAGGGGGACCCTTCAGTCCAATTCTTCCTCATCACAGTCTCTTTTGCCTCACCACCTTCAGAGGTTTTCTCCCATAGACGGATCATCCAATGTACCCTTCTTCATCGGAGCCGCGGCGGCTCCAACCATGGAGAACCACCATCACCACCACCACCACCATCAGCAGCACCAACAGCAGTTCCCAGCTGGGTTTGATCGCCGCTTGCAACATCCCTACGGCGACGGAAGCCGGCATTCAGACCACAAGGGAAAGGCAAAGAAC
>gnl_Prupe_v2.1_Prupe.4G171100.1
ATGGGCGACACCCACCACCACCACCACCCCGAAGCAACGACGTCGTCCAGACTGGGGATAAGGCCGTCTTCGGGGCTCAGCGCCGACATCGTGGAGGTGGTTCGAGGCAGCCACATTGTCCGGTCCACGGGTCGAAAAGACCGGCACAGCAAGGTCTGCACTGCAAAAGGCCCAAGAGACCGCCGCGTCCGGCTCGCTGCTCACACCGCCATTCAATTCTACGACGTCCAGGACCGCCTCGGCTACGACCGGCCCAGCAAGGCCGTCGATTGGCTCATCAAGAAGGCCAAAGCCGCCATAGACGAGCTCGACGAGCTTCCCTCATGGAACCCACATTCAGTTTCGACCACAACAGCGTCTACGGCGGTTACAGCCATGGAGACCCAGAACCCAACAACCACTGGCTTCCACTGCTTTGCGGCGGTGGACGCAATTGGTTCTGCTAATCGAAGAGCAACAATGGTGGGGAGTGGAGTTTCAGAGCAAATTGTTCAAAATCAAAACCCACTTACCAACTCGACTTTACTCCCACCATCGCTGGACTCTGACGCCATTGCAGACACTATCAAGTCCTTCTTCCCAATGGGTGCTTCTGCAGGTACAGCCGAGGCTCCATCGTCGACGATACAGTTTCAGAACTACCCACCAGATTTACTGTCCAGAACAAGTAGCCATAGCCAAGATCTACGCCTTTCTCTGCATTCTTTCCAAGACCCAATTCTTCTGCAGCATCAACAAGCTCAAGCTCAGCACCACCAGGCTCAAACCCATCAAAATGAGCAAACCCTCTTCTCAGGAACACAGCAACAAAACCCACTTGGGTTTGATGGGTGGACAGAGCATCACCAGCAGCAGCAGCAAGCAGAGATGAACAGATTTCAGAGAATGGTAGCTTGGAATAGTGCTGGTGGTGGAGATACTGGTAATGGTGGTGGATCGTCATCATCAGCTGGGTTTGTATTCAACTCGCTGCTCCCAACGCAACAGAGTACTAGTTCTCTGCAGCCATCGCTGTTTGGCCAAAGCCACTTCTTTTCTTCTCAGAGGGGACCCCTTCAGTCCAGTAACTCGCCTTCAGTTCGTGCTTGGATGATGGACCAACAAAACCAACAATCGATTTCTCATGACCATCATCATCATCATCAAATCTCGCCAACCATTCATCATCATCATCAGTCTTCGTCTTCCATTTCCAACATGGGATTCGCCTCAGGAGGCGGATTCTCCGGCTTCCACATCCCGGCACGAATTCACGGCGAGGAGGAACACGACGGCATCTCCGACAAGCCGTCCTCTGCTTCCTCCAATTCTCGCCAT
>gnl_Prupe_v2.1_Prupe.4G057100.1
ATGAGTCACCTGCAAGACATTCTGCGTCTGCAAATGTTACAACAGAGAGGATCAAAGAATGAAGATCAAGATCAACCAGAAGATGTTCAAGAAGAAGAACAACAATCACAGAAGAGACTAATTGGTCAATATCAGCATGTTCAAGAACCACCAAACTATGGACCATTAAATGGCAAGATGTTGAATACCCACACAGCAAAATCCTCCAGGAAAAGTTGTTACTCAATGTCTTCTTCTTCTTCACATTTGGCATCTGAACAAGCGGAAATCAACAATGCGAGATATGGGAAGAATGTAAAAGTTCATGGAGGCCACATTGTCCGATCCACTGCAAGAAAAGAAAGGCACAGCAAGGTGTACACTTCCAAAGGTCCTAGAGACCGGAGGTTCCGGCTTTCAGCTCCGACTGCTATACAGTTCTATGATGTCCAAGACCGCCTTGGCTACGACCGGCCAAGTAAGGCCATTGATTGGCTCATTGAGAAGGCCAAGGCAGCAATTGAGGCTCTCTCTGAGTCTGAACTACCTGGAAAAGAGTATGACTGTACTAATATCAACTCTGCTCAACAGACAGAGCAAGACATTGGAGAAGAGAGTATGCGTCAGTTTCAGCATCACCAGAGAAGCTATGGTGGTGAACCAGAAAAACTGAACAATGTGAACAGTTTTAAAGAACCAGTTCTTGATCACCACCAGTTAAGTTCAATGAACTATGCTGAAGAAGCCCTCAATTCTGCCTCAAGTTTAACAGATTCCAAAATGGAGGTGGCTTGGTTTCAAAGTTTGATGTCTTGGAATTATAATGCAGGTGATGGAGGAGAAGGCTGTCCTTTCAGTTCATCCCATGTATATCTGCAA
>gnl_Prupe_v2.1_Prupe.5G206400.1
ATGATATCAAATTCAAGGGAAAAGGGCTTCCAAGCAAAGCAAGAGGGCCACAACAACACCAATAATGATGGAAACAGTAGTAATTTCAACAAGGCATCATCATCAAGTACTACTACTTCAAGACAATGGTCTGGATTTAGAAATCCAAGGATTGTACGTGTCTCGCGCACCTTCGGAGGAAAAGATAGGCACAGCAAGGTTTCCACGGTGAGGGGATTGAGGGACAGGAGAATTAGGCTCTCAGTACCAACAGCCATTCAATTATATGACCTTCAAGACAGGCTTGGACTTAGCCAACCTAGTAAGGTAATAGACTGGCTGCTTGATGTTACTGAAGATGATATTGATAAGCTCCCACCTCTCCAAGTTCCTCATGGATTTGCTCATCAATTTCATCAGCAAATGCTAAATCCTCATCATTCTCATGATCAAGGTCACCAGTCTAACAATTCTCTTGCTGCTGCTCCTTTCTTTGATGTAAATTCTTCATTTATGGAGGCAGATCATCAAGCTCATCAAAGAAGTTCTACTACTACTAATGTGGGTGATCGGAAAGGCAAGTCAATCAAAACACATGATGAACAAGATGATGATGATCAAAATCATCATCAAGATGGAAATATTGGGGGTGGACAACTCTTGGCTCAGAAGCTATTTCCCCAAGGCAATCATCCTTCCTCAATACCTGGCCTGCTAAACAATGCCATGGCATACAATTACTATCATAATTATTCAGAGCCTTCAAGTTTATCTCTATCTCAATTTGGTGGCCATGGATTTCCACCAGTGCCCCAAATAGATCATCATAGCCATATGATGAGCAATGCCTTATCATTTTCAACTTCAATGCCATCTGGATCTCAATTGTTCTTCTGTCCATCAACAGCAACACCCTCCCTTTTCGGTCCATATCCTCCGTATATTACCAACCCGGTAGTGGAGAGAGGTACTACTACTAGTGAGCCAAGATCACAAGCCAACCATTTCCAATTTTTGAGCTCATCAAATTCACCAAATCTCCTACCAAATGCTCTCATGTCTTCTCTTCAGTCTTTGAAATCCTATCCAACATCGGTCAATCCCAAGCAGCTCCATTCGAATTCACAGGATAACAATGGAAGCCAACCAAACAAGGACCATAAT
>gnl_Prupe_v2.1_Prupe.5G217200.1
ATGTTTCCCTCAAACTCAAACAATAATCTCAACAATACTGGCAACGAATTACCCGTGTCTTATTCTCATGTCGACCAATCCTTTTTCCACAGCCGGCCTTTTCTCCATGAAATCACTACATTAAACCCCAATTCCCTTCATCCCAATCCCAATTCCAAACAAGAAGAAGAAGAGGAACAACAACAACAACAAGAAGGCCCTCATCACCATCCTTTGTCTTTCTTCTACATCCCCTCTCCTTTCGAAGACGACGACGTTTCACTCTTCCAACAACACCATCACTATGACCATCACCATGACCATGTCCATGACATGCCGCTACATGACTCACAAGCACCACCCCTTACTACTATGAGGGAAGCTGTTGCTGCTAACAACACCTTAGCCGATGACCATCGTCAGACCACCACCACTTCCACTACTCTCAATATTAAAATGGTGGATTGGGATTCCAACAAAAATCATGGCGAGATGATGAATATGGATCAGCCACAGATCCCGAGAAGAAGGTCTTGCAAGAGAGACCGCCACAGCAAGATTAATACTGCCCGAGGCCTCAGGGACCGCAGAATGAGATTGTCTCTTGAAGTTGCCCGCAAGTTCTTCTGGTTGCAAGACGCGCTGCACTTTGACAAGGCCAGCAAAACAGTTGAGTGGTTGCTCATTCAGGCCACACCTGAAATCAAGAAACTAGTAGGAGACTGCAAACACATGATGAGCTCTACCAAAAGCACATCTCCTGCCACTTCTGAGTCATGCGAAGTGATATCTGGCATAGACGAGGCTGCAACAAACACCAACATTCACATTAATATTGATGGGGGAAATGATGGTGATGATAAACTAATACGAAGCTGCGAGATCCAGCCTTCAGCCAAAGAGAGAAAGGTTGCCCGCCGGCAATTGTCAAGGAAGACCGCATTTCACCCTCTTTCAAAAGCTTCGAGAGAAAAGGCAAGGGCAAGGGCAAGGGAAAAAGCAAGAGAAAAGCAGCGGACGCACCAAAGAGTAGTTGATGTTGATGATCAATCTAAGAAGCAAAGAGGTGATCAGGAAAACCTGAGCCGATTGAGTTCTTGGAGCCCCTTTGAAACTGGGGAAGAATCAGCTGGGACTCAAAGCCACAACAACAACAACAACATAAACATCAATTCATTGGAGGGGCTGGTTCATCACGAGATTGAAGAACCAATGAGCAGCTGCCAAGTAGGGGATCATCCAGACTTGGTTGTTGATCATGGAACTACACATGATCCTTTGGTGATTATGGGAAAGTGGAGCCCCCCTTCAATATTCAGTTCTCTGCATCAAAACATTGGAATTTCCCAAGAGCACCATCAGTTTGCAGACTTCCAATTCCTTGGAAAACCATGGGAGGTCTACAACAATACTCATAATCTATTC
>gnl_Prupe_v2.1_Prupe.3G099100.1
ATGGACGAGGAGGAGATTCAAGCCCAAGCATGTAAGTTCCCAAGAATTGGAAACGGCAGCAGCAGTGCCACTAACCCAGCTGCCGACGACGAAGATCAAGACCCATCGTGTCTAGCCCTCAAGAGGGCTGACAACCGCTTCCGCGAGTGGCACTACTCCTGCATCATCCACGTCTCGAGGGCCTCCGGCTACAAAGATCGGCACAACAAGGTGTGGACTTCAAAGGGGCTCAGAGACCGATCCCCCAGCCCCATCCCCATGCGAGATTCACCCCTAGATCGCCGCCTAACGCCATCATACATACAACCACCCCATCCCCACCCGAAACGGATGCTAGTTTGGGTC
>gnl_Prupe_v2.1_Prupe.3G240200.1
ATGTTTTCATCTTGCAGCAGCAATATTAATAGTACTTCTGTAAGTCCTTTTCAACCTTACTTTCCCTTGTCTTCTTCAAATTACCACCCTCCTCCTCCTCCTCCACCTTCTTTTCCTTGTGTGAACCAAGAGGCTTGTAGTGGAGACATTTTCCTTCACCACAATATTCAAGGGTACCCCATCTCTGGTCAATTTCCACTTCATAACAATGCCTTAATGGCACCTCCTCTTCCTCAAAGCTTGACCCATTTGGGAGTTTCATCAAACACTGTACCTCCTAGCATAAACGCTGATGATCATCATCCCTACCATAATTACTATGGTGCCATTAACAATGATAATATTTTTCCTCATTTCCTTCATTCTTCTAGAGAAGATATAGTAGCGCCGCCGATGAAGAAAGATCGGCACAGCAAGATCTTCACTGCTCAGGGCTTGAGGGACCGGAGGGTTAGACTGTCCATCAATGTTGCCCGTCAATTCTTTGACCTCCAAGACCTGCTAGGGTTTGACAAGGCAAGTAAAACCCTAGAATGGCTTCTCACCAAGTCAAGAAGGGCCATCAAACAGCTTGGGACTCGGAACAAACACTTGACCTGCAGTACTAGTACTGGGCGTTCCAAGAGTTTGACTTCGAGTTCAGGGTGTGATGACGATGACGCCGATTCAGACACAAACGAGGTGGAAAACGTAGCAAGCAGAGAAAAAGAGGTGATGTTGATGATGAAGAAAAAGATGAAAGAATCTGAATCTGAATCTGCTAATGTTTATGGCACGAAAGACTCGAGGGCAAAGGCAAGAGCAAGGGCAAGGGAAAGGACAAGAGAGAAATTAATGTGCACTACTGGGAGCAGGCCTCAGATGTTGAACCAATTGAAGTTATTCAATGAGCTTGATCACCATCAATCTAACAATAATTGTAAAACAATGTCATCATCTTCAGCAAAGGCCAATATTGGAGATCATCCTGAGAATCAAGAACTGGGCTCCCTCCTAGCTAATCAATTAGCTCATCATCATGAGGACGATCCATCTGTTCATGTCATCAAAAGAAACAAGTTGAAGCAGTATTCATCAGTTTATTCCAATTATAATCAGCAAAAGTATCTCAATGTGGTGTCAGCAGAAAATACAGATCAGAGTTCCAACAGCCACATCCAATTTCCCAATGCATTTCAAAATTGGGACACCAATGGCGCCTTCCCATGCCCTAACATTCATTGTGCCATTACCAGCATCAATCTTTCTACCGGAAAT
>gnl_Prupe_v2.1_Prupe.3G252600.1
ATGATTAAGAGTCACAATGGAGCAGATTTACAAGAAGCAGCAGGCAATTCAAGCCGTGATGATCAAGCCAATAAATTCTCAACAAAAGCTAATGATTTGTCGCGTCCATCGACACCATGGCTAAGGTTGAAGGATCCAAGGATTGTGCGTGTGTCAAGAGCTTTTGGAGGAAAGGACAGGCACAGCAAGGTTTGCACCGTAAAAGGGCTTCGAGATCGGCGGGTGAGGCTTTCTGTACCCACTGCTATACAGTTGTATGACCTTCAAGAAAGGCTTGGTCTTAACCAGCCTAGCAAAGTTGTCGATTGGTTGCTTGACGCCGCGAAGCACGAAATTGATGAACTTCCTCCGCTGCCGCTGCCACCATCTGGGAATTTCGGCCTAAATCACCCATCATTAGTCCTCACTTCATCTCATGGTGTCCAAACCCATGCTCATGCCCAATTATCTCATGATAATGGAGAAGGTCCTAGTGGTGGAATTGCACAGGCCAGATCACATTTTTGGAGCACAAATTCGGATGCTATTTGGAGAGGGAAATCAAAAGAAATTGCAAGAGACACAACAAATGAGGAGGAAGAAGAAAATCAGAAAGATATAAGCACTGGATCAGACCAAAAGGAAGAAGGAACTGTTGATGGTAATTCATCATCAAACAACTTCTTAACCAGAATTAGCACCAACCATCCATTCTTTCCAGGTCTTGTCAATAATGCCATGCCTTATGCTTACCATAATTGGGATCATAATCAGCCTTCAAATTTCCCACTATCTCAATTAGGAAGCCATGGATTCCCATCCCAAACTGCAGATCTCCACAACTTCATTAACGTCGTCTCGTTGCCCTCCACATTGTCTTTATCTACAACACAATCTTATTTCCCTTCACATAATGCTGCGGCTGCAGCAGAGATCGATCCGAGACAATTCAACCACATGCATATGTTAAGCTCAAGCAGTACTTCTCAGAACCTCTTGCCAAATTCTCTTTCACCAACTCTATACCCTAATAGCCAGACCCTGAGAGCACCCCATTTGAGCATGATGACTAAGCTTGTGCGTTCTTCAAACAACACTACTGGAAGTGATCATCATCAGCCAAATACAGACCAGGAGTCTCCTTCTAGA
>gnl_Prupe_v2.1_Prupe.3G124900.1
ATGGGAATGAAGAGCGCTGGAGGAGGAGGCGGAGGAGGAGGAGAGATTATACAAGTTCAAGGAGGCCACATTGTTCGATCCACCGGCCGCAAAGACCGCCACAGCAAGGTCTACACCGCCAAAGGCCCCCGAGACCGCCGCGTCCGGTTGTCTGCCCACACCGCCATCCAATTCTACGATGTTCAAGACCGCCTCGGCTATGACCGCCCTAGCAAAGCGGTTGACTGGCTCATCAAGAAAGCAAAATCCTCCATTGACAAGCTTGCTGAGCTTCCTCCTTGGCACCCTATCACTGGTGTTGCAGCAAACAATGCTGAGCCCGATCAATCCAATCCAAATGAAATGGTGATTGCAGGAGGAGCAGAGCAAACAGAGTCCTCTGGCTACAATTTCCACCAGCTGCAGAGGCAAATGGGTGAGAATAACAACAACCACCAAGCAAATAATGTTTCAAGCTTCAACATTCCTCCATCTCTAGACTCAGACACCATAGCTGACACCATGAAATCATTCTTCCCCACAAGCTCAGCAGCCACTTCATCCATCAATTTCCAAAGCTACCCACCTGATCATGATCTGATTTCAAGAACCACCAACCTAAACCCTTGCCAAGACCTTGGCCTCTCTCTCCACTCTTTCCAAGACCAAGGCCTAAACATCCATCACACTCACAGCCAGCAATCCCAAGGAGACACCAACCACAACAACGATCAGATTCAGACCCTTTTCGCCGCCGGGGCGGGAGGATCAACGGTGGGATTTGACACTAGTTATCAGAGAATGGTGGCATGGAGCAATCAGAACAGAGGAGGTGATGGTGGATTTGTATTCAACTCACACTCACAAGCATTGCCACAGCAAGCATATGCTCATGCTCAGGGGGGTACCCTTCAGTCCAGTTTTTCGCCATCAGTTTCAGCTCGGGCCTGGAACGATTCTTCTATCTTTGGCACACAGCAGAGAACACAGCAGCAGCAGCAGCAGCAGCCAATGATTCACCATTCTTCAATCTTTGGCACCCGCTTCGCCTCTGATGGCGGCTTGCCTGTGTTCTGCATCCCGACGCGTATTGACGCTGAGGAGGCGGATAATGGCGGTGTTCCAGATCGACCATCATCCACTTCCTCTCCCAATTCCACCCACCAT
>gnl_Prupe_v2.1_Prupe.1G304700.1
ATGACCATGTTTCCTTCTAGCAGCAGCGCTAGTAATTACCAGCGGCCTTTTCCATGTGATACCAACCAGCAGCCGCAGCTGCTCGAAAAGTCCTCTACAAATATCATTGATCAGCATGATCATGAAAACCCTAACTCAATATCACATGATGACCATCATATTCGTCAGTACTATTCACACTACTCTGAAGATCATCAGCATCAGGCACCTAATAATTTTCTTGAACACGACGGACTGCTTTTGAGCTACTTGCTATCTCAGCAGCAGCTCTTGGTTGGAAGCTCCAGTCCCAATATGAACAGTGCTACTTCTCATCATGTTCAAGCTCATGATACTACTGAAATCAGCGTTGTGGCTTCCAATTCAAACAAAAAAGTAATGGATCGTGTTGACGAGGATCGGACTGCCCCAGCTGCAACTTCGAAAGGGTGCTCTTCAAAGAAGAAGAGCAATACATCAAATGGAGAAAGCAAGAACGCGAAGGCTCCTCGAAAGAGATCAAGCGGGAATAAGGACAGGCACAGCAAGATCTACACAGCTCAAGGCCCAAGAGACCGCAGAATGAGGCTGTCTCTTCAAATTGCCCGCAAGTTCTTTGATCTTCAAGACATGCTGGGGTTTGATAAAGCCAGCAAAACCATCGAGTGGCTTTTCACAAAGTCCAAGACTTCCATCAAGGAACTCAAGCAGCACCTCAACATCTCACCCCTGGCAGCTTACAGCTGTAGCACCAATGCCAACGCTACTTCTACCAGCACAATCACTGCAAAGATGAATTCGTCCACTTCTGAGAATAGCGAAGTTGCATCCAAGATTCAGGAGACTGCAAATGGCGACGTACATTCGATTGGGACATTGGAAAGAGAGAAAAAGAACAGGAAGTTATGTGTGGTTGCGAGGGAATCGAGGGTCGAGGCAAGAGCAAGGGCAAGGGAGAGAACAAGGGAGAAGATGATGAGGACCAGATCAGGTTTGGATCAATATCAGAATTTAAGAAAACAAAGCCCTGATCATGATCAAGTACCACAAAACCCTAATAATGATCAATTCTCAGGCGGTCACTACTTATGGTCTTCTAATTGTCCTAATGATCAATTGTTTGAACCTGGAATGATGATGAATTCCATGGTGATGAGCATCAATCATCATGATGAGAAGGTTGTGGGCAGCACAACAATTCCCAGTGGAGCAAATTCCGAGGATTATGATTTTCCAAGTTTTCCTGGGAATTGGGGCCAAATCAACAATTCCAAGAACACTACAGGTTTGAGTAGC
>gnl_Selmo_v1.0_89227
ATGAACATATCTGCTCGGACTTTGAGGCCCTCGGGAGGTAAGGATCGGCACAGCAAGGTCTTCACGGCCAAAGGGCCGAGGGACCGGAGAGTTCGGCTGTCCGTTTCCACAGCCATCCAGTTTTACGACGTCCAGGACAGGCTCGGCTACGACCAACCAAGCAAGGCCGTGGAATGGTTGATGAAAAAGGCCAAGAATGCCATCGACGAGCTGTCGCAGATACCACTCCCCGGAATCGACAGGCTCACGCTTCCTAGC
>gnl_Selmo_v1.0_29162
ACAGCTAGAGGCCCGAGGGACAGGCGAGTGAGGCTGTCCGTTTCTACGGCAATCCAGTTCTACGACATCCAGGATAGGCTCGGCTATGATCAGCCCAGCAAGGCTATAGAGTGGCTCCTCAAGAAAGCAAAGCCGGCTATCGACGAGCTCAACCAGCTCCCACCGGCTCCGCTCTCAATTGGACGTGCAAGCTCGATAACCCCATCC
>gnl_Selmo_v1.0_28794
ACTTCCAAGGGGCTTCGGGATAGAAGAGTGAGGCTCTCGGTGGCGACAGCGATTCAGTTCTACGACGTGCAAGATAGGCTGGGATACGATCAACCAAGCAAGGCAGTGGAATGGCTTTTGAAGAAGGCCAAGGCAGCGATAGACGACCTT
>gnl_Solly_v2.4_Solyc00g217560.1.1
ATGATTAGTAGAGAAGTAGATCCAAGTGATAATAATGTTATTATGATTCCAAAAAAATCATCATTATCATCATCGTCATCATGGACAAGATTTAAAGATCCAAGGATTGTTCGTGTGTCACGAGCATTTGGGGGAAAAGATCGTCATAGCAAAGTTCTTACAGTGAAAGGGCTGAGGGATCGGAGAGTTAGGCTCTCCGTTCCCACAGCCCTTCAAGTGTATGATCTTCAAGACAAATTAGGGCTAGATCAACCAAGCAAAGTTGTGGATTGGTTGCTTAATGAAGCTAAGCATGACATCGACGAATTACCTCCACTTCAAATAAGGGATCAGACCGGGTTGCCTCTGACCGGTCTGAGGAAGGAAGAGGAGGAGACGATGGTGGTGTCTGATGAGGATAGAGTGAAACTAGATGTGCGAAATCTTGACCTAAAGGGCAATAGCAATAGCAATAACAATAAAAATAGCTTCAGCTTTGGCCTTTATAAGGATAATCACTCCTCTCAATCAGGTATTTTTATATAT
>gnl_Solly_v2.4_Solyc06g069460.1.1
ATGAACTCAAGAAAGCAAGAAACTGGTTCAGGGGTTGATACCAACAACAGTAAAACAACGTCAACGACTACTGCTACTACTATTCCATCAAGTTCTTCTTCAAGGCAGTCATCTTCATGGGGAGGAGGGTTTAAAAATCCAAGAATAGTACGCGTATCGCGTAGTTTTGGAGGGAAAGATAGACACAGTAAAGTGTGTACAGTAAAAGGATTAAGAGACAGGAGAATAAGGCTTTCAGTACCAACAGCAATTCAATTGTATGATCTTCAAGATAGGCTTGGGTTAAGCCAACCAAGCAAAGTTGTAGATTGGCTAATAGATGCAACTAAAGATGAAATTGATAAGCTTCCACCTTTACAAATACCACCACCATCACTCTCTCATTTCTTCAGTACGAAAGATCATCATAATTTAGATTTCGTTGATACTGGATTATTTGGAAAGGACAGGTGGATTGCTACTACAAATGATCAAGAGAGTAGTAATCATTTGATCTTTCAATCTTCTAATTTAGGCATGTTAAACACCTTCAGTAATAGTTGGGAACCTAATTCAAATTTATCATTAGGTCCATTTGGAAATTACCAAGATCAATATCAACAACAACAAAATATGCCTTTAATTCCTTCAAGTTCTCATCATCAACAACAACAACTATATTTTTGTCCAACTAGTAGTAGTACTACAACATTGTCATCTCTTGTTCCTCCATATAATTCCCATTTCCATCCAAATTCGATCGCGCCAACCCTTCAGTTAACCACTTCTCCTGTGAAATCTTCCTTCAGTTTACAAGATCATCATCAACACAACCATAAAGAAGGCAGTGGTTCT
>gnl_Solly_v2.4_Solyc06g069240.1.1
ATGTATCCTCCAAGCAACAATAACTGCAGCCCAATTTTGTCTTCTTTGATATGCCAAAATATTCCATCTTCTCCTTGTATGCAATATGAACACGAACTATACTTTCAAAGCTTTAATCATGATAACCAATATTATTTTCAACAACAGCAACTAGTTCCCTCGATAGATGATTTGAGTCCTCACATCTTAGCTGACAGCTGCACCGAGATTATTACTAAGCCTTCGAATTGCAACCACGAACTACAAGGAATGGAAGAAGGCCGAGGCGAAAAGAAAGGAGATGATGATGTTATGAGTAGCAGAATTAGTGGACGGATCTCAAAAAATAATAAGAGATCTTCCAATAAAGATCGACACAGCAAGATCAACACCGCTCGTGGTCCAAGAGATCGAAGGATGAGACTTTCACTTGATGCTGCTCGCAAGTTTTTCCGTTTGCAGGACTTATTGGGATTCGATAAGGCCAGCAAAACTGTTGAATGGTTGCTTACTCAATCGGATTCTGCAATTGAAGAGCTTGTTGCCGCTAAAGGCAATGATGCACAGGTTGCTCAGCAAACTAGCTGCAATACCCCCACTACTACTACTGGAATTGGTGCAATTTGTGCATCTAATTCTATTTCTGAGTCGTGTGAAGTTATATCAGGAACTGATGAAACTTCCTCTAATGACAAAAACAAGGAAACCGCTCAAGATGAGGAGAAGAAGAAAAGGAAGAAGGTGGTTAACACAGCTCGTAGAGCTGTGTTAGAACCTCTTACGAAGGAATCGAGGAATCAAGCAAGAGCCAGGGCTAGAGAGAGAACAAAATCAAAGAAAATGAGCCAAACTGGAAAATCCAAATCCCTAGCTAATGATTTGAACCCTTCAGGATCTCGGAGGCCGGCTAATAAAACTTGTGAAGAACCTGGAACACATGAAGAACTCAACTTCCATCAAGAGAAGAACACTGTCGATGACTGTAATTTTATGGTAAATGGAAATTGGAATCCATTTACAATCTTTAGCTATCATGAGCAATACGCTGGAATTTCCAACGAGACTTGCAATTTTGTGGAAAGCTATGGGAAGGCTAGGGCAAGGAATTTCGAAGCGGACAAAGTTCCTTCTTCATTTTGTGCTGGAAATTCAAAGCGGATAAAGTTCCTTCTTCATTTTGTGCTTACTCGGCCACAGCAGAAGAACGTTTCCGGCCTGTATCTGTTGGTAAATGTAACA
>gnl_Solly_v2.4_Solyc03g115010.1.1
ATGAATTCATCGAGTGGAAATAATTTTGAGACGAAACAAGAATCAAATAATGATAGTAGATTGGCCTCAAAGACGACTAGTGCACCACCATCGAGTACTTCAAGGCAATGGGGAGCTAATAAAAACCCAAGAATAGTACGCGTATCGCGTACTTTTGGAGGGAAAGATAGGCATAGTAAGGTGTGCACCATAAGGGGGCTTAGAGATCGAAGAATTAGACTATCAGTTCCAACTGCAATTCAATTGTATGATCTACAAGACAGGCTTGGCCTGAGCCAACCTAGTAAAGTTGTAGATTGGCTCTTAGAAGCGACTAAACTTGATATCGATACTCTTCCTCCACTTCCTGTACCACCTGAGTACTTCACTCGGTTTCAACAACCATCTCATGAAGAGTTCTCTGATGTCCGTGCTCAATGGTTGAACGCGAACACATCTTATTTGGAACATGGGAGGAACAAGTCAATCGCTTCAAATGAGGAATCAAATCAAGAGGATAATATGTTTACCTTAGGAAATCAACGATCATCTAATTTACCAGGCATGCCTTTCAATTCTTATAACTATCAATGGGATCATCAGCCTAATTCGAATTTGTCTTTAGGTCATTTTGGACATAATCATTCATTTTCATCCCAAATAGATGATGATCAATCTCATCAAAATACTAGTTTCCCTCTATCTTTGGGATCATCATCTTCGCCTTTTCCCTCGAGTTCTCAATTGTATTTCAATCCAATAACAACAACATTTCAACCTATAGTTCCATCTCCTAACTATATAACAAATCATCATCCCATTGAGAGTCATGATCCAAGGGCTAATATGAACCATTTCAATTTCTTAAGCTCAACTACTTCACACAATAATCAACTTGTGATGCCAACTCTTAATTTGATTAGTTCCCAAATGAAACCCTTTAGTCTCAATAATGATCCTAGATGGATGAGTTCCAGAGATGATGAAGATGACGATGATGACGATGATGATGATGATAATCAACCACATGAAGGTCGCGCAATT
>gnl_Solly_v2.4_Solyc03g045030.1.1
ATGTTCTCTGCCAGTAATAGTAGTACTCATGATAACCCTCTTCCTCACTACATTTCCTCATCCTTTCACACCTCTTCTCCCTTTCTTGGTTTCACTGGCAACCAAATTCTCCTTCATCAATATTACCAAAATCAATTTTCTAGTCATTATTACTTGGCAAAGAACAATGAAGATTATTGTGATAATTCCTTAAGGTCGTTCCCCATGAAGAAGAAATCCAAGAAAAGGGAGAGGTCATGTGGTAAGATTTTGACGGCTCAAGGTCCAAGAGATAGAAGGATAAGACTCTCCATTAACATGGCTAGAAAGTTCTTTGATCTTCAAGAACTTCTAGGTTTTGACAAACCAAGCAAAACCATTGATTGGCTATTTACACACTCCGAATTAGCCCTTGAGGAGCTCACTAATTGGTCAACTCATCAGACTCATCGCCCGAAAATTTCAGGTTCTCTAAGCAAGAGCAATCAACAACAAGGGTTTAGAAAGAAATCCCAAAAGAGCAAAAGAAGTAACACTAAAAGAGTTAAGGAAAAAGGCAAGAGCACGAGC
>gnl_Solly_v2.4_Solyc03g119770.2.1
ATGTACCCTTCGAGCAATTACAGCCCCAATATTTCCAGCTCTTCATCTTTCTTTCACATTAATATTCCATCTCCTTCTATGCAATATGAACCCGAATTCATCCAATATTTCCATGATTTTCAATTCATCCAACCTAGTTACGATCAGAATACCAATATTCCTGCAGAAGAAGCTGCTGATTCGGACAAACTAGATAAAATAGAAGAAGATCAATCAATCATAAAAAGCTGCAATAATAACAAGAAGGATGAGAAGAGTAGTAGCAGTACTAGTACTATTCGTAGAAAAAACAACAAGAGAACTACGAGTGGTAGTGCTGGTGTAGGACCTTCGAAGAAAGATAGACACAGCAAAATCAACACGGCACATGGCCCAAGAGACCGAAGAATGAGACTATCACTTGAAATTGCTCGCAAATTCTTCAATTTGCAAGACTTGCTTGGGTTCGATAAAGCCAGCAAAACTGTAGAATGGCTACTCACAAAGTCAAAATCAGCGGTGAACGATCTGGTTCAGAAAATTAACAAAGACAAATGCAGCGGTAGTGAAAATCCTAATATTGCTACTGTATCATCTCCTTCCGCCGAATCATGTGAAGTTATCGACGAATCAGCTGCAACTAATACAGCAGAAACTCAGAAGCAACAGAAGAAAAAAGTTAAGTCGATTCGTAGGGCAATAATTCATCCAGTTGTTGCAAAGGAATCAAGGAAAGAAGCAAGAGCAAGGGCAAGGGAAAGAACAATAATAAAGAAAAGCCTAAATGATAACACGAATAATAATAATAATGGTGATCAATCTATGGCTGATGAGGATTTAACAAGATCATTAAGATCTTGGAATACTACATTTGAAGATCATCAATCAGGTATTCAAGGCTATAATAATAATAATAATATGAATGTTGTTGATAACTTTAATTTGGTGGATACTAGCAATTGGAGCCCATTTATGTTCAACTATCACCAAATCAATACTGAAATTTCTCAAGAGCATCAATTTGCGAACTTCCAGTATTCTGGGAAGTTATGGGAAGCT
>gnl_Solly_v2.4_Solyc04g006980.1.1
ATGTTTCCTTCAAGCAATAACCATGATACTTTTTCTTATACCTCAAAAACATATCTTGAGAGATCTTTTACATATGATCATCAAAACCCTAGTTCAAGTTCAAGACAAGAAGATAATCCATTTTTCTTGAACTTCCCTTCTCCATTTCTTGATCATAATGAGTCTCCCTTGAGCCAAATATTACCTCAAGATCATCATGTGAAAGAGGGAAATTTAACTCATCTTTCAAGTGAAACATCAAAGGAGGAAATGTCTATTGAGGCTAAACCATCATCAAAGAAGAGAAGTCTTAGCACAACGCCACGAAAGAGGACGGGGAAGAAGGATAGACATAGCAAGATTTGCACTGCTCAAGGTGTAAGGGATCGAAGAGTAAGATTATCCCTTCACATAGCGCGTAAGTTCTTTGATCTCCAAGACATGTTAGGCTTTGATAAAGCAAGTAAAACCATAGAATGGCTTTTCTCCAAATCCAATAATGCCATAAAAGATCTCTCAGAAAACACCCCACAAAAAGAATATAGTGATGGTAACAAGATTGTTATAAATAGTAACAATAGTTCAAGTTATGAAGGGAAGAGTGATTCCTTTATGTCTGAGTGTGAGGAGAACTCAATCAATGAATTAGGTAAAGATAAGGAAAAAATTATGCAAAATAATCCTCATAAAAGGGAATCAAGGGAAAAAGCAAGAGCAAGGGCTAGGGAAAGAACCAAAGAAAAAATGATGATCAAAGGTCTTGAAAAAGGTAACCCTAGTAACATGTTTGATCAATTAGGATCATCAAGAAGCAATAGTGGTTTTCTTGATCAAGATTCAAATAATAATTCTTACAACACAAGTGTTAATCAAGAAAAAGGTTCACCACATGAAGCCAATTCTCAATCTCTAGAACATCATTTTCCAATTCAAAATTATTTAGGTGGTGCAAGTAATTCATCAACAATAGATGTTGGAAATTGCTTCATGAGTTTTCATGGAAATTGGGAAATCAACTATGCTCCAATGAAATCAACCAACTATAGTACTACATTTGCAGGTAACCCTAGCTCAATTTACTTGGCTCAACAATATCAGACATTGGATCAAGAAAAAAATCTATCCAGCAAACATCATAGATTGGAA
>gnl_Solly_v2.4_Solyc05g009900.1.1
ATGTTTCCTAAAAGCAACATCATCCATGACCCTTTTTCCTTCACCTCACAAGAATTGCTTAAACAATCTTATAGTACACATGATCAAAACCCTAATTCACCTTCAAAAGTAGTAGAAGATGAAGATCATCCATTTTTCTTGAATAACTTCTTCCCATCTCCATTTCTTGATGACCATGAACTCCCACTAAACCAAATATTTTCTCAAAAGCATCATCAAAAGCAAGAGGCTAGTGATAACCATGACATTAATCAAGCTGATCCAGACAACACAATCAAAGATAATCACAGTGTTGACAATTCAAGATCTACACAACTCAACACGAAAATCATGGGAGATCAGAGTTCAAATCCGGCCATATCATCAAAGAAGAGAAAACTAAGTGCAAAACCGCGAAGGAGGACAGGAAAAAAGGATAGACATAGCAAGATTTGCACAGCTCAGGGTGTGAGAGATAGAAGGATGAGATTATCCCTTCAAATAGCGCGTAAGTTCTTCGATCTCCAAGACATGTTAGGGTTTGATAAAGCAAGTAATACCATAGAATGGTTGTTTTCCAAGTCCAAGAATGCCATCAAAGAGCTCTCTAGAAACATCTCACAAGAGAGTAATAGTAGTGATCAAAACAATGATGATCATAGAAAATTGAGAAAAATTGGTTCAAGTGACAAGCCAATAAGAGCAAAGACAAGGGAGAAAACCAAAGAGAAAATGATGATCAAATTAGGTCACAACAAAAAGGGAAATCAAGAATTAGATGAAACAAACCCTATGAGTACTATTGATCCTAAATTAGGGTCAAATCCAAAATCTCTTGAACATCAATTTGCTAATGTTGGGATCATGGAAAGGTACTTAGGTGGTGCAAGTTATTCCTCAATAACTTCAATATTTGATTATGACAACAATGGTGTAATCAAAGGAAACATAGACATTTCAGACAATTGCTTCAATATGGGGATTCTTGAAAATTGTTCAATGACAAATGAGGTTCAAATCCCATTTTCAGGTAATAACCCTAGCTCAATTTATTTGGATTATTCAAGGTTTCATCAATTT
>gnl_Solly_v2.4_Solyc05g032780.1.1
ATGAATCATCAGTGTCAAGTATCAGATGAAGAAGATGGATCAGAAGAAGAAGAGGAGGAGGAAGAGGAAGTTTTTCAAGAAAATGACATTGGAAACCTTCAAAGTCACTACCAAAACCAGCAGATGCCACAGTCAGTCTGCGAAAACCCAGAAAAATGGGCTAATTTCACAGTAAGCGGACAAGAATTGAACAAAGGGACAAGAAGATTGAAGCCAAAGAGAGCTAAAACAGATGTTATAGAAGGCCATGGAGGCCGAATTATTCGAGCCACAGGAAGGAAATACAGACACAGTAACGTTTCAACTGCAAAAGGTCCGAAGGATCGACGAGTTAGGCTTTCACCAAACACTGCAATTCAGTTCTATGATGTGCAAGATAGGCTTGGGTATGACCGTCCATGTAAGGCTATTGATTCACTGATTAAAGAAGCTAAAGTTACAATTGATGCTCTTGGTGAGTTCCCTAATAATTTTCACTCTACTAAACTAAATCCCAAAAAAATGCAGTATTCATTTGATCAAGAACAGAGTCCAGAATTTAGCCAAGAAAATAGAGGTGTTCCCAATTCTGAATGTGGAGTTCAAGACAAACAGCAAGAGGTGAATTATGACATCCCAAACATGTTTTCACTCTAC
>gnl_Solly_v2.4_Solyc05g012840.1.1
ATGAAGCCAAAGAGAGCTAAAACAGATGTTATAGAAGGCCATGGAGGCCGAATTATTCGAGCCACGGGAAGGAAAGACAGACACAGTAAGGTTTCAACTGCAAAAGGTCCGAAGGATCGACGAGTTAGGCTTTCACCAAACACTGCAATTCAGTTCTATGATGTGCAAGATAGGCTTGGGTATGACCGTCCAAGTAAGGCTATTGATTGGCTGATTAAAGAAGCTAAAGCTGCAATTGATGCTCTTGGTGAGTTCCCTAATAATTTTCACTCTACTAAACTAAATCCCAAAAAAATGCAGTATTCATTTGATCAAGAACAGAGTCCAGAATTTAGCCAAGAAAACAGAGGTGTTCCCAATTCTGAATGTGGAGTTCAAGACAAACAGCAAGAGGTGAATTATGACATCCCAAACTTGTTTTCATCATCTGATGGTTTAAAGATTCCATTTTTAAGTGATCTCCAGAGCTACCCACATGGGCATTTTCTCAATTTCCAGTCTTTACAAGATGACACAATCCTATCCTCTGGTAATCATCATCAAGGCAGCTTCTTCACCACCACTTCAGTTAATCATTTCCCATCAGTTTTAAGTCAAAATCAGGTGTTTTCTCATAGGGAACCCCTTCAGTCCAGTTTCTTCCCTCTAATGAGTGATCCATTAAGCAAA
>gnl_Solly_v2.4_Solyc12g014140.1.1
ATGTATGAAGATTTAGATACCATCAAACAACAACAAGAACAAGCTCGATCGAAGAAACGTTCGTTTTTTCCTCCTCCTCCTCCTCGTCCTTCTTGCTCGAAGCAAAAAGGTGTAACATCGTCAAAATTTGGTTGTGGAGAGATTGTTGAGGTACAAGGTGGTCATATCATAAGGTCCATTGGTCGAAAAGATAGACACAGCAAGGTGTGTACAGCTAAAGGTCCAAGGGATAGGCGTGTGCGCCTTGCTGCTCATACAGCGATTCAATTTTATGATGTACAAGATCGACTTGGCTATGATAGGCCAAGTAAAGCTGTGGATTGGCTTATAAAAAAAGCGAAAGCTTCGATTGATGAGCTAGCTGAATTGCCTCCATGGAAACCAACTACCACTGGTGTTGATCATGCTCTACAGGATGATATTGATGTTGGAACTGCTAGTACGATAATGTTAGGGCAGAACAATAGCGCTAGCTCAAGTGGTGAAAATGTGAATGCGAATACAAAAGCAGATGGCAGTTTTATGCCTCATTCTTTAGATTCTGATGCGATTTCTGATACCATCAAATCATTTTTCCCAATGGGAGGTAGTGGTTCAAATGAAGGTAATTCTTTCCAGAGTTTTCAACAACATAATTTGATGTCAAGAAGCCAAGATTTGAAGCTTTCTTTACAATCTTTTCAAGATCCACAAGCTCAGTTTGAAGCATCAAATTTCTTTACTGGATTTGATGCTTCAGTGTGGCCTCAGCACCAGCAGCAGCCGGTTGAACTTGGTCGACTGGCGGCTGCTCGTGGAGACATTGGTGGCGGGGCAATTGCTGGAGCAGGTAGTTATCTGTTTAACTCTCAGCCTGCCCCGCCGCTATTACAACAATTGTTCACTCAAAATCAGTTTTTGTCTCAGAGGGGACCCCTTCAGTCCAGTTACTCACCTTCGATTCGTGCATGGATAGATCCATCAGCGATTGCTATCGCCACAGCTGATCCAATTCACCAAAACCAAAACCATCATCAAGCTGTGTTTCCTATGTATTCAACATCACTTTCTGGCATCGGATTCGCCTCAGAATTAGGCGGATTCTCTGGCTTTCGCATTCCTACACGAATCCAAGGTGAAATAGAGGAGGAGCATGATGGTGTTTCCGACAAACCATCCTCTGCTTCCTCTGATTCTCGTCAT
>gnl_Solly_v2.4_Solyc08g048390.1.1
ATGGAGGAGATTCGAACTGATGAGTGCAAGTTTCCAAGAATGAGCAACAAGGAAGATGAGCAGTACCAACAATATGATGTAGATGATGTAGGAGAAGTCAAAAAGAGTAGCGGACTTGGTGGGATTGTAAAGTTTTATGGTCGGCCTTCATCAAGAATAGTTAGAGTTTCTCGTGCATCTGGAGGGAAAGATAGGCATAGCAAAGTATTGACTTCAAAGGGGTTAAGAGATAGACGTGTTCGCCTTTCTGTCAATACTGCTATACAGTTCTATGATTTGCAAGACCGTCTCGGCTGTGATCAGCCCAGCAAGGCTGTCGAATGGCTGCTAAAAGCGGCCGCTCCTTCTATTGCTGAGCTTCCACCTCTTGAGGCATTTCCAGACACACTGCAGCTGAGTGATGAGAAAAAGTCAAGTGAGCAGGGTTTTGATTCAGCTGATGTGGAAATGGATGATGATCTTCATTATAATCAGCAGCAACAACCTTGTTGTAGCAATTCAGAGACTAGCAAGGGTTCTGGATTGTCACTTTCCAGATCTGATAGTCGGCTCAAGGCAAGGGAGCGAGCAAAGGAAAGGGCCACAGAGAAAGAAAAGGAAAAAGAAAACAAGTCTTGTATTGTTGGTCAACACCACCAAAACATGCACCCTGGCTCGTCTTTCACTGAGCTATTGACGGGTGGTATGAGCGATAACAACACGAGTCCTAATGGTGGGTCCATCCACCAAAATACAGCAAGGCAATGGTCTACAAATCCGTTGGAGTATTTTACATCAGGATTACTAGGCCCATCAGCTACTCGTGGAATAGACAACCAAATATATTTGGGAAATCCTCTACAGCCATTAAGACCAATGTTTAGTATTACGGGTGAGCATAGAGCGGAGCTGCAGAATTTCCCATTTGGTGGTGACAACCTAGTTCCGGGTGTTACCTCTAGTAATACTAGTACTAATTATAACGAGTACAATTTGAACTTCAGCATTTCTTCTTCATCATCATCTGGTTTCAATAGGGGGACCCTTCAGTCCAATTCTTCCTCCACTTTGCCTCATTACCAGAGGTTTTCTCCGACAGATGGATCATATCTTGGTTCAACAACTGAATATGATGCTCGTTTACATCTCTTCTATGGGGCATGTGTTAATTTGTTTTTTTTA
>gnl_Solly_v2.4_Solyc08g048370.2.1
ATGAGTAACAAGGAGGATGAGCAGTATGATGTTGGAGAAGTCAAAAAGAGTGGTGACCTAGGTGGTGGGATTGGGAAATTATATGGTTGGCCTACATCAAGAATTGTTAGAGTTTCTCGTGCATCTGGAGGAAAAGATAGGCATAGCAAAGTATTGACTTCAAAGGGGTTAAGAGACAGACGTGTTCGTCTTTCTGTCAATACTGCTATACAGTTCTATGATTTGCAAGACCGTCTTGGCTGTGATCAGCCCAGCAAGGTTGTAGAGTGGTTGTTAAAAGCAGCCGCTCCTTCAATCGCTGAGCTTCCACCTCTTGAGGATCTTCAAGATACACTGCAGCTCAGCAATGAGAAAAGATCAAGTGAGCATGGTTTTGATTCAGCTGATGTTGAAATGGATGATGATCTTAATTATAATAATCAGCAACAACCAAGTTGTAGCAATTCTGAGACTAGCAAAGGTTCTGGATTGTCACTTTCCAGATCTGATAGTCGAGTCAAGGCACGGGAGCGAGCAAGGGAAAGGGCTACAGAGAAAGTTGCTAATCATCACCGAAATATGCACCCTAGCTCATCATTTACGGAGCTATTGACTGGTGGTATGAGCGATAACAACAATAACAAGACTAGTGTTAATGATGACCAAAACACACCGAGACAATGGTCTACAAATCCCTTGGAGTATTTTACTGACGGACAAATTTATTTGGGAAATACATTAAGACCAGTGTCTCCACCAATGTTTAGCATTACAGGGGGACCCTTCAGTCCAATTCTTCCTCTACTTTGCCTCGTTATCAGAGGTACGGATCATATCTTGGTTCCACAACTGGATATGACAACCAGCATTCAGATCAGAAAGGAAAAGAAAAGAAGTAACTTCAAGTTCCATCTGGTAATTCTAAATGGAAGCAGCCTCAAAGTCCCAAAGGAAGCACCCATATATGCTTTTCTCTGCTACAGGCTTATCATATTATAC
>gnl_Solly_v2.4_Solyc11g045640.1.1
ATGTCCAATCTGAATCCTCCAATGAATCATCAGTGTCAAGTATCAGATGAAGAAGATGGATCAGAAGAGGAAGAAGAGGAGGAAGAGGAAGTTTTTCAAGAAAATGACATTGGAAACCTTCAAAGTCACTACCAAAACCAGCAGATGCCACAGTCAGTCTACAAAAAGCAAGAAAAATGGGCTAATTTCACAGTAAGCGAACAAGAATTGAACAAAGGGACAAGAAGAATGAAGCCAAAGAGAGCTAAAACAGATGTTATAGAAGGCCATGGAGGCCGAATTATTCGAGCCACGGGAAGGAAAGACAGACACAGTAAGGTTTCAACTGCAAAAGATCCGAAGGATCTACGAGTTAGGCTTTCACCAAACACTGCAATTCAGTTCTATGATGTGCAAGATAGACTTGGGTATGACCGTCCAAGTAAGGCTATTGATTGGCTGATTATAGAAGCTAAAGCTGCAATTGATGCTCTTGGTGAGTTCCCTAATAATTTTCACTCTACTAAACTAAATCCCAAAAAAATGCAGTATTCATTTGATCAAGAACAGAGTCCAGAATTTAGCCAAGAAAATAGAGGTGTTCCCAAATCTGAATATGGAGTTCAAGAAAAACAGCAAGAGGTGAATTATGACATCCCAAACTTGTTTTCACTCAAC
>gnl_Solly_v2.4_Solyc10g018710.1.1
ATGCCACAGTCACTCTGCAAAAAGCCAGAAAAATGGGCTAATTTCACAGTAAGCAAACAAGAATTGAACAAAGGGACAAGAAGAATGAAGCAAAAGAGAGCTAAAACAGATGTTATAGAAGGCCATGGAGGCCGAACTATTCGAGCCACGGGAAGGAAATACAGACACAGTAAGGTTTCAACTGCAAAAGGTCCGAAGGATCGACGAGTTAGGCTTTCACCAAACGCTGCAATTCAGTTCTATGATGTGCAAGATAGGCTTGGGTATGACCGTCCAAGTAAGGCTATTGATTGGCTGATTAAAGAAGCTAAAGCTGCAATTGATGCTCTTTGTGAGTTCCCTAATAATTTTCACTCTTCTAAACTAAATCCCAAAAAAATGCAGTATTCATTTGATCAAGAACAGTGTCCAGAATTTAGCCAAGAAAACAGAGGTGTTCCCAATTCTGAATGTGGAGTTCAAGACAAACAGCAAGAGGTGAATTATCACATCCCAATCTTGTTTTCACTCTAC
>gnl_Solly_v2.4_Solyc10g008780.1.1
ATGAAACATCATCTTGAAGTATCAAATGAAAATGAAGATAAATCATCATCATCATCACAACAAGATGATGATGATGATGAAAATAAAGATGAATTTTTTCAAGAAATCCTCCAAAGTGATTACCAACATATGCAACAATGGCCTAATTATTTCACACCCCCTAGTTCAACTTTAGTCCCAAAAAAACAAAACAACACACAATGTCCAAGTCACAAAGAGGAAACCAAGAAAGTATCACTAAAAAGGAAGCCAAAGAGGGCTAAACAAGATGTTATGGAAGTCCATGGAAGCCGCATTGTCCGAGCCACGGGGAGGAAAGACAGGCACAGCAAGGTTTCAACAGCCACAGGTCCGAAGGACAGGCGTGTTAGGCTCTCTCCTAACACGGCAATTCAGTTCTATGACGTGCAAGATCGTCTTGGCTATGACCGTCCTAGTAAGGCTATCGATTGGTTGATTAAAGAAGCTCAAAGAGCTATCAATGCACTTGAAAAAGCTCCATTTCAAGTGTTTTCCAATAAGATTAACTCGACAAATAAAGCACTGAATGTCCGAAATGTGGAAAATGAAGTAGGCCAATTTGCTCTTGAACAGAGTTGGTCTGCTGATAAGAAAACGGAGTTAGAAGAGTTGGCTCGCCGTTCTTCGAAACTTAATGCCACAGTGCAGTATTCAACTGATCAATTTCCAGAGGGATGCTATAAAGAACAGAGTTCAAAAGTTTGTCAAGCAAATGCCACCCAAATTGTAAATTCTTCAGCAAATGGTTCCAAGATTCAATCTTTTTGTCAAATTCAGACTCACCCACAAGCCCATTTACACTCACAAACCAAAAGACAATCACCAAATGATGCCAAGATTCAATCTTTTTGTGAATACCAGACTCACCCACAAAGCCATTTTCACTCACAAACCAAAAAACAGTCACCAAATGTTGCCAAGACTCTATCTTTTTGTGAAATGCAGACTCCCTCACAAGGCCATTTTCACTCACAAACCAAAAACCAACCAACTAATGATGCCAAGATTCAATCTTTTTGTCAATTGCAGACTCACCCACAAAGCCATTTTCAGTCAGAAACAAAAAACCAATCACCAAATGTTGCCAAGATTCAATCTTTTGGTGAATTGCAGACTACCCCACAAAGCCATTTTCACTCACAAACCCAAAAACAATCAACTAATGATGCCAAGATTCAATCTTTTTGTGAATTGCAGACTCACCCACAAGGCCATTTTCACTCAGAAACCAAAAACCAATCACCAAATGTTGCCAAGGTTCAATCTTTTTGTGAATTGCAGACTCACCCACAAAGCCATTTTCAGTCAGAAACCAAAAAACAATCACCAAATGTTGCCAAGATTCAATCTTTTTGTGAATTGCAGACTCCCCCACTAAGCCATTTTCAGTCAGAAACCAAAAACCAATCAACTCAATTAGGCAATTTTTTCAGTTTTCAATCATGTCATCAAAATGAACCCATCAGTTTTTCTGGTGATCATCATCATGGTTTTAGCTTTTCACCACAAAATTTCCCTACAGTTTTAGGCCAAAACCAAATGTTCAATTATCAGAGGGAACCCCTTCAGTCCACTTCTAATTTTCCTCAAACTATATCTTATTCCAATAATATTGGATTTGCAAATGATGGCTTATTGGGACTTAGTTCTGCTCCAATAACACAACAACAACAACAACAAGATGAACAGGGTTCAATTTCAACTACTCTTCTACATTATCAAGAT
>gnl_Solly_v2.4_Solyc02g077250.2.1
ATGAGTGAGGAATGTACCAAATGTACTAGTGTTATTTTTATTTATTTTTTTCCTCTAGGGCCCAGATGCATGAAGATGAATCATCAGTTTCAAGTATCAGATGAAGAAGATGGATCAGAAGAAGAAGAGGAGGAGGAAGAGGAAGTTTTTCAAGAAAATGACATTGGAAACCTTCAAAGTCACTACCAAAACCAGCAGATGCCACAGTCACTCTGCAAAAAGCCAGAAAAATGGGCTAATTTCACAGTAAGTGAACAAGAATTGAACAAAGGGACAAGAAGAATGAAGCCAAAGAGAGCTAAAACAGATGTTATAGAAGGCCATGGAGGCCGAATTATTCGAGCCACGGGAAGGAAAGACAGACACAGTAAGGTTTCAACTGCAAAAGGTCCGAAGGATCGACGAGTTAGGCTTTCACCAAACACTGCAATTCAGTTCTATGATGTGCAAGATAGGCTTGGGTATGACCGTCCAAGTAAGGCTATTGATTGGCTGATTAAAGAAGCTAAAGCTGCAATTGATGCTCTTGGTGAGTTCCCTAATAATTTTCACTCTACTAAACTAAATCCCCAAAAAATGCAATATTCATTTGATCAAGAACAGAGTCCAGAATTTAGCCAAGAAAACAGAGGTGTTCCCAATTCTGAATGTGGAGTTCAAGACAACCAGCAAGAGGTGAATTATGACATCCCAAACTTGTTTTCATCATCTGATGGTTTCAAGATTCCATTTTTAAGTGATCTCCAGAGCCACCCACATGGGCATTTTCTCAATTTCCAGTCTTTACAAGATGACACAGTCCTATCCTCTGGTAATCATCATCAAGGCAGGTTCTTCACCACCACTTCAGTTAATCATTTCCCATCAGTTTTAAGTCAAAACCAGGTGTTTTCTCACAGGGAACCCCTTCAGTCCAGTTTCTTCCCTCTAATGAGTGATCCATTAAGCACACAACTTGAGACCCTTTCATATGGATTTTCCAATGATGGTTTCTCAGGAATAATTTCTAGTGCTTCAAGAATTCAAGGGGAAGAGGAGCAGGCTACATTTTTTACTGCTTCT
>gnl_Solly_v2.4_Solyc02g089830.1.1
ATGTTCCCTTTTGGAAACAGTAGTAATGGTGGGAACCCTATTCTTCACTCCTCTTTTCTTAACAACCAAATACTTCTTCATCAACATGACCTTCCTACTCATCATCATTACTTAGCAGCCGCAAATGGTCACTCAATCGACTCGTATGCAACTAACAATGTCGCCATCAACAACAAGAGTAAAAAACAAGTGAAAAAGGATCGGCACACTAAGATTTTGACATCACAAGGGCATAGGGATCGGAGGGTGAGGTTGTCGATAGGGGTTGCTCGTAAGTTCTTTGATTTGCAAGACATGCTTGGTTACGATAAACCAAGTAAAACCCTTGATTGGCTATTCACCAAGTCTAAATTAGCCATTGAAGATCTCATCAACGATGTGTCAAAGAAGAGTACTCCTTTATCTATTCATAATAATAATAATAATAACAATTCGGAATGTGATGAGGATATGATTGTTCCTCTTGCAAAAAAAGCAAAGCAAGAGAGAGACTCAAGGGCAAAGGCTAGAGCAAGAGCTAGAGAAAGAACTATTAAGAAAATTTGGACCCAAATTGCTCCGAATAGAGAAGCTACAGCTTCACATTACAATAATTCGACACGAAATTGGAATCATGACGATGTTAATCCAACAATCATGAGTTCCATGGATGCATCTACCATTTGTTGTACCTCATTACCGATAGTTCAGAAAGCATGGGATTCATACCACGGAAGCCAAATC
>gnl_Solly_v2.4_Solyc02g089020.1.1
ATGATTACAAGAGAAGAGAAGGGGAACGTTGTGAATGATGATGGAAATAAGAGTAAGGCATGTACAACGTCTACTTCAACAACGTCATGGACAAGGTTAAAGGATCCAAGAATAGTTCGCGTTTCGAGAGCATTTGGAGGAAAAGACAGGCACAGTAAAGTTTGTACAGTAAGAGGGCTAAGAGATCGTCGTGTAAGGCTTTCAGTTCCTACTGCTATTCAATTATATGATCTTCAAGACAGATTAGGGCTTAATCAACCAAGTAAAGTTGTTGACTGGTTGCTTGATGCAGCTAAAAATGAAATCGATGAATTGCCTCCCTTGCAAATTCCTCCTGGAAGTTTGAACCCTAATCTTTATCCTATGTTAGGTAATGCTCCTCAAATTACTACTAATAAAGAAGGTCGCATTAATTGGGATAATAACATTCCATTGGAACCACCTAATAATAATGCTTTGGGCTACAATCCCAATTTTTTTAAATGGGATCCTTCAAATTTATCCTTAGCTCATTCAGAAAATTCATTATCTCATCAACATGATCATCATCAAAACTTCAATTTGATGTCTAGTATGCCATTAACTTCACATCATCAACCTGTTGTTTATCCACCAGGATTGCCTCAATTTTTCCATCAACATAATAATAATATTAATGTTGGAGCATCGTCGTCATCAGAATTTGATCCCAAAGAAATCAACTTCCAAATGTTGAGTAACAATTCCGGTTCAGAAAATCCCTTGTCAACTAGTACTAATTCCTTTAGACATTCTATTGACTCCACAAACCAATCTATAAGACCTTTCCATTTTCTGCCTTCTCAAAATTGTGATGACACGGAGCCTTCCAAT
>gnl_Solly_v2.4_Solyc02g065800.1.1
ATGATTAGTAGAGAAGTAGATCCAAGTGATAATAATGTTATTATGATTCCAAAAAAATCATCATTATCATCATCGTCATCATGGACAAGATTTAAAGATCCAAGGATTGTTCGTGTGTCACGAGCATTTGGGGGAAAAGATCGTCATAGCAAAGTTCTTACAGTGAAAGGGCTGAGGGATCGGAGAGTTAGGCTCTCCGTTCCCACAGCCCTTCAAGTGTATGATCTTCAAGACAAATTAGGGCTAGATCAACCAAGCAAAGTTGTGGATTGGTTGCTTAATGAAGCTAAGCATGACATCGACGAATTACCTCCACTTCAAATAAGGGATCAGACCGGGTTGCCTCTGACCGGTCTGAGGAAGGAAGAGGAGGAGACGATGGTGGTGTCTGATGAGGATAGAGTGAAACTAGATGTGCGAAATACT
>gnl_Solly_v2.4_Solyc07g062680.1.1
ATGGCAGAAACGTCAAGATTGGGTATAAGGAATACTGTAGGAGAGATTGTAGAAGTACAAGGAGGTCACATTGTGAGGTCTACGGGGCGGAAAGACCGCCACAGCAAGGTTTGCACAGCCAAAGGCCCCAGAGATCGCCGTGTGCGTCTCTCTGCTCATACTGCTATTCAGTTTTACGATGTGCAAGACCGCCTTGGTTATGATAGACCTAGTAAAGCTGTGGATTGGCTTATCAAAAAGGCAAAACCCGCCATTGATGAGCTAGCTGAGTTACCTGCCTGGAAACCTACAATTGGTACTGCATCTGCTGCTGCTGCTACTAACACCAATCTTGAACAGGAACAGGCTCAAAAACAGCAAGAAGATAACAACTTTGCATTTCAACAAGGAAATGTTAGTTTGTTTGATAATGTTGCTGGCCCTTCAAGTAAAAGAGCAATCGAAAGTAATACTGCTAGCTTTCTGCCTCCATCTTTAGAATCTGATGCTATTGCTGATACTATCAAATCTTTTTTCCCAATGGGTTCTTCAACCTCAGCTAACTCTTCAGCTATGCAGTTCCATAGCTTCCAAGAACCCCATATGTTATCAAGAGCCAATAGCCAGAACCAAGATTTGAGTCTCTCTTTACAGTTTCAAGATCCTATTTTGCTTCACCATCAAAACCAGCAAGCTCAACACCATAACCAAACTAACCATAGGGAACAAGAGCAAGTGCAGGGTCAAGCACCAGCCCACTTTGGAGGAAACACCCCACTTGGTTTTGACACCTCTGGCTGGTCTATGCATCAGAGACTTCGTTCTTGGAGTGACAGTAGAGAAATTGGCCCTGGTGGTAGTGGTGGAGCAGTAACAGGACCTGGTGGGTACTTGTTCAATTCGCCACCAGCACCGGCGCTGCTGCAGCAGCTATTCGGTCAAAATCAGTTTTTTTCTCAGAGGGGACCCCTTCAGTCCAGTAACACATCTTCGGTTCGCGCATGGATGGATCCGTCAGCGATAGCAATTGCCTCAGGTGATCCAAGTAATCACCATCAAGCTGCATTATCAATGTATCCATCAACAATTCCTGGCTATGGATTTGCCTCTGAAGTAGGCGGATTCTCTGGGTTTCGTATTCCTGCTCGAATCCAAGGTGAAGAAGAGGAGCACGATGGCATTTCCGATAAGCCATCCTCTGCTTCCTCTGATTCTCGCCAT
>gnl_Solly_v2.4_Solyc07g053410.2.1
ATGAAGAGCGCAACTGGAGGAGGAGAGATAGTACAAGTTGAAGGAGGTCATATTCTCCGGTCTACCGGTAGAAAAGACCGGCATAGTAAAGTTTATACGGCGAAAGGACCGAGAGACCGGAGGGTCCGGTTAGCTGCTCATACAGCGATTCAATTTTACGATGTTCAAGACCGATTGGGTTATGACCGGCCTAGTAAGGCGGTGGATTGGCTCATCAAAAAGGCGAAAAATGCTATTGATAAGTTAGATGAGTTACCTCCTTGGAATCCGAATCAGATTCCAGGGAATACCACTGAAGCTGATGCTCTGGTGTTGAAGCAACAACCGGAGTATCAGCTTCAGAGGGAATTAGAAGAAAATAACCAAAGTCGGGTTAATAATTCTTCTAATTCCTACCTGATGCAAGGCGGTAGCGGTGGTGGTGGAGGAGGAGGAGAAGTACAACAACAATCACTAGGTGATACTATGAAAGCATTTTTCCCTATGAATTTGGGAACTTCGCTTATGAATTTTCAAAACTACCCACATGAAATAATGCCAAGATCTTCGTTACAAAACGAAGATCTTGTCATCATCATGAGGATGACCATTCTACCCTTTTCTCAAATCAAAATTTTGAAGCAAATTATCCAAGAATGGCTAGTTGGAATTTATTACCACAAACATTTTTCAATCAAAATGCTAATAATGCATTTACTCAAAGGGAACCCCTTCAGTCCAATTTTTCACATT
>gnl_Sorbi_v3.1_Sobic.003G305000.1
ATGATAAGGGGCGGCAACAACCAGGAGGCGGCGGACGTCGAGGAGCTGCTAGCCCACCACCAGCAGAACAAGCAGCACGCCGCCGTGGCGACGTCGTCGCGGCAATGGTCGGCGCAGACGGAGTCGCGCATCGTGCGCGTCTCCCGCGTCTTCGGCGGCAAGGACCGCCACAGCAAGGTGAAGACCGTCAAGGGGCTGCGCGACCGCCGGGTGCGCCTCTCCGTGCCCACGGCGATCCAGCTCTACGACCTGCAGGACCGCCTCGGCCTCAACCAGCCTAGCAAGGTCGTCGACTGGCTGCTCAACGCCGCGCGCCACGAGATCGACAAGCTGCCGCCGCTGCAGTTCCCGCCTCATCAGGACCTCATGGTCGGCCACCTCACGCCCCACATGCCGCTCGTGCACGAGGAGACGAAGTTCGGACACATCGCCGCGGCCGCGGCGCTGGCGAGCGACGGCGGCGGCGCCAAGGTCAGCCAGCAGGGCGACGTCGACGTCGATGTCGACGGGACCGGCGGAGCCCACCACTTGGTGGGGAGGTTCCCCGGCGGCGGCTACTACCACCGGTTCATGGAGCTGAACAGCGCGTTGGGCATGGTCAGTAGCGCAATGGCGCCGTATAGCAACTACACCGGAGAGGCATGGAATAACAGCAGCGGCGGCATGCATGACGGCGGCGCAGGCGGCTCGCCGCAGGTCGTGGCAGCGGCTCACCACTCGCCGTTCCCGTCGTTGCTCTCCTTGGCTCCACGTCCGCATCAGCTGGCGTTCTACTCCTCGGAAGGTGATCAGCAGTTTCAGGTGGAGAACCTTGGCTCGCAAAGCCTGTCCTTGAGCTCGGCGAGGGCTTACCATGATCAGGCTAGC
>gnl_Sorbi_v3.1_Sobic.003G018700.3
ATGCCACGACATCCCACCCCCAGCCCCTACAAATTTGGCTTCCCAAACACCCCTCGCTGTCCACGCTGTGTGTCCAGCAACCTCCAGCAGCTCTCGCTCGTCCCTCGTCAGCTAGCGAGAGGGTGGCAGCAGCGGCAGTCACAAGTCACACACGCACCTTATGGGCTCCGGCGAGGTGGATGGACGCGCATTGTCGGACGCAGAGCAGCAGTAGCGGCGCCCAAGCAGAAGCAGGCGGGGGATCTGGATCCGAGGCACGACCACCGGGCTCCTCGCGGCGGCGACGGAGGAGGAGGAGGAGGAGGAGGAGGAGCGCAGCAAGAAGCAGATGAGCAGCAGCGGCACCACCACCACCGCCTGCTGCAGCTCCACCAGCAAGTGCAGCAGGACCAAGACCCGCCGCCGGTCCCACTCTTCCAGCTCCAGCACCTGCAGGCCGCGGCGGCCGTGAGGCAGCGAGGTGGCTTGCCCGCCGAGTATGCCCTTCTCACGCCCATGGGCGATGCCGGCCAGTCCCACTCCCACCACCACGCCTTCCAGCCGCAGCTCCTGTCCTTCGGGGGAGTCGGCCAGCACCACGTGCACCAGTTCACGGCGCAGGCGCAGGCGGCGCCGCCCGCAGCGTCCCACTCGCGTTCGCGGGGAGGAGGGGCGGGCGGCGAGGTCGCCGTGGCCCCCATGTCCGCGTCGCACTCGCGCGTGAGGGGCGGCGCCGGTGGCGGTGGGGAGATCGTGGCCGTGCAGGGAGGGCACATTGTGCGCTCCACGGGGCGCAAGGACCGCCACAGCAAGGTGTGCACGGCACGCGGGCCGCGGGACCGACGCGTGCGCCTGTCGGCGCACACCGCCATCCAGTTCTACGACGTGCAAGACCGTCTGGGCTACGACCGCCCCAGCAAGGCCGTGGATTGGCTCATCAAGAACGCCAAGGACGCCATCGACAAGCTTGAGACGCTGCCCGCGTGGCAGCCCACGGCCACCGGAGCCAATGCCGTCGCGCCGCCGTCCTCCTCCACGCACCCAGACTCCGCCGAGAACTCCGACGACGAGGCGCAGGCCATCACCGTCGCCCACACGGCCTTCGACTTCCCAGGCGCTGCAGGAGCCGGCGGGGGCGGAAGCGGTGCGGGCTTCCTCCCGTCGTCGCTCGACTCAGACTCCATCGCGGACACGATCAAGTCTTTCTTTCCCATGGCTGGCACGGGAGGTGGCGAGGCGTCTTCGTCCACGGCAGCGACGCAGTCGTCGGCCATGGGCTTCCAAAGCTACACGCCTGACCTCCTGTCACGCACCGGCAACCACAGCCAGGAGCTCCGGTTGTCGTTGCAGTCTCTCCCAGACCCCATGTTCCACCACCAGCACCAGGACCGGTCGCAACAAGGCCACGGCGGCAATGGCTCCGCGCAGCAGGCGCTCTTCCCCGGCGCTGCCAGCTACTCGTTCGTCGGCGGTGGCGGCGGCACCATGTGGGGCGAGCAGGCGCAGAGCCAGCGCATGCTGCCATGGAACGTGCCCGACCCAGGCGGCGGGAGCACTGGTAGCTACCTGTTCAACGTGTCTCAGCAGGCGGTGTCTCAGCAGGCGGCGCACATGCAGGCGGCGCTTGGCGGCCAGAGCCAGTTCTTCTTCCAGAGGGGACCCCTTCAGTCCAGTAACCAGCCCTCCGAGCGAGGATGGCCGGAGATCGTCGAAGCCGACAACCCGATGCAACAGCAGCATGGTGGCGGGCTCAGCCCCACCGTGTCGGCCATCGGGTTCACGCCCGGCATCGGCTTCTCCGGGATGCGCATCCCCACTAGGATACAGGGCGACGAGGAGCACAACGGCGGCAGCGGCAATGGCGACAAGCCGCCGCCGTCTGTGTCCTCGGCATCTCACCAC
>gnl_Sorbi_v3.1_Sobic.009G195000.2
ATGATAAGCGGCAATCTCACCAATGAAGAGCTGGGGGCCGGGTGCACCAAGGCCGAGGGGCCGACCGCGGGCTCCGGCGCCGGCGCCGTCGTCGCAAAGAGTCCCGTGCTGTCGAGCTCCCGGCACTGGCCGCCGTCGACGGAGTCGAGGATCGTGCGCGTGTCGCGGGTCTTCGGCGGCAAGGACCGGCACAGCAAGGTGAGGACGGTCAAGGGGCTGCGCGACCGGCGCGTGCGGCTGTCCGTGCCGACGGCGATCCAGCTCTACGACCTCCAGGACCGGCTGGGCCTCAGCCAGCCGAGCAAGGTGGTGGACTGGCTGCTGGACGCCGCGCAGCACGAGATCGACAAGCTGCCTCCGCTCCAGTTCCCGCCGCAAGCGCAGGACCTCGTCGCCCATCTGCCGCCGTCCATGGTGGCGCCCTTCTCCAACGTTGCAGCTGCGGCCGACCGGGCCGCCGCCGCGAACGCGTCCGCGGCGGCGATGGCCGACGGCGACAAACGCCACTGCCACGGCGGCGGCATCAAAGGGCTCATGGGCCTCAACAATTCCATCGGCCTTGTCAACGCCACCATGCCGCTGGCTCACGGCTTGTACTACACGCCCGCGGGTGAGTCTTGGACGACCAATGGCAATAATGCCGCCGTCCATGATCATCAGGTGAGCCACCACGGCACTTCGCCTCAGACGACGGTGGCTCACCACTCGCCGTTCTCATCTCTGCTGTCTCTTGCTGCTCCGGGGCCTCAGCTCGTCTTCTACTCGCCGGAAGGCGGCGGCTTCGCCATGAAAGAAGCCGCCGATCATCAGTTCCCTGTAGATAGCCTCGAACATTCTCAAGGCCAGCTCTCACTGAGCTCAGCAAGAAGCTTCCTTCACCCCGGCAACCAGGGA
>gnl_Sorbi_v3.1_Sobic.008G172200.1
ATGGAGGAGGTAGCAGTAGCAGCAGGCATGGAGCGCGCCGCCGGCTGCAAGCGCCCGCGCGGCGCGCTCGACGGCGGCGGGTCGGCGTCGGCGGCCGCGTGGCGGACGTGCCGGGTGGCGCGCGCCGCGGCCGGCGGCAAGGACCGGCACAGCAAGGTGGTGACGGCGCGGGGGCTGCGGGACCGCCGCGTCCGCCTCTCCGTGCCCACGGCCATCCAGTTCTACGACATCCAGGACCGCCTCGGCGTCGACCAGCCCAGCAAGGCCATCGAGTGGCTCATCCGCGCCGCAGCCGCCGCCATCGACGGCCTCCCGTCGCTCGACTGCTCCTTCGCACTTCCCACCGCCGCCGGGGCTGCGTCTCCGCCTGGCGCTGCCGACGACGCCGAGGTCAGCACCTCCGACACCAGCAAGAGCTCCGTGCTCTCGCTCGCCAACGCCTCAGCTGACAACGCCGCCGCTCAGCAAGCCAGTCACGCCTACAACGGCAACGCCGCTGGCGGCGGCGGCGCGTTCGCGGAGCTGATCCTGCACTGCTCCCCCAACGACAGCAAGCCCGTGCAGCAGCAGCCGACGCTCGCCTACTACGCCGCGCAGCCTCCGAGCGCGCACGCCGCGTCGGCCTTGTCGTCGTTCGAGACGATGCCTCACTTCTCCTTCCTCCAGGAGCAGCCTCACCCCGCAGTCGCCTTCGACCGGGGCACACTTCAGTCCAATGCCGCCGTTGCTGCGCCGCTGTGGCCGACGTCTCAGCAAGCGTGCTTGCTGCAGAGGTTCGCCGCTTCTCCGGCTGATGCCACCGGACTGCCGTTCTTTCTTGGAGGCAGTGCTGCTGCTTCTCCGATGGTGCCAGACAATTCGGAGCCGAGGCTGCAGCTCTGGGACTTCAAGCAGGAACGGAAGACC
>gnl_Sorbi_v3.1_Sobic.007G135700.1
ATGCCGTCGACCGCGATGTCTTGGGACGGGTACGGCGGGCAGATCTTCCCCGCCGACATGTCGTCGTTCCACCACCAGGACACCCTGGAGGCCGTGTTCCGGCAGCCTGAGACGACGGCGCCCCTGCAGGCGCCGGCAGCAGCGGGGGAGATGGAGCTGCTGCTGAGGAACGGGTCGCCCGTACCGGTGGTGGATGCCGGCGTCCATGCCGCGGCCGCACCGCGGAAGCGGCCGTTCAGGACGGATCGGCACAGCAAGATCCGCACGGCGCAGGGCGTGCGCGACCGCCGGATGCGGCTGTCGGTCGGGGTCGCGCGAGAGTTCTTCGCGCTGCAGGACCGGCTTGGGTTCGACAAGGCCAGCAAGACGGTGAACTGGCTCCTCACCCAGTCCAAGCCGGCCATCGACCGCCTCGTCGACGCCGCCGAGCCGGCGGTGGCTCTAGTCTCAGGAGGACCACCGACGGTGGTGAAGGGGAGAGGGGAGGGGAACTCCTCAAGCACTTGCTGTTTGACGGTGGACTCGAGGGAGGAGGCGACGGAGAAGGCAAGAAGCAGAGGCGGCGGCGGCGGCGGTACCGGTGGTCCTGATGGGCCACCGGCGCTCATGGAAGAACACGGCCGCGGTGAGCTGGGCTGGATCATGACGGAGGCCACAGCGGCAGCGGCGGCAGCAACGGCGCAGCCGCAGCAGATGGACGGGCTGGAGTACTACTACCAGTATTGCCTGCAGCTCGAGGAGATGATGAGATGCAACGGAGGAATGCCAAGG
>gnl_Sorbi_v3.1_Sobic.001G066100.2
ATGGAGGCATCAGCCGTGGGCGACGGAGCAGCGGGCGAGGGCGCGGCGCCCGCGGGCCGCTCCCAGCAGGGTGCCAAGCGCGGCCGCGGCGGCGCCGTGAGGGGCAGCGAGGCGGATGCGGCGTGGGGCCAGCCGCCGATGCTCCCGCCGCCGCAGGCGCCGGGGGCGGGCTCCCGGATCTACCGCGTGCGGGCCAGCGGCGGCAAGGACCGGCACAGCAAGGTGTACACGGCCAAGGGCATCCGCGACCGCCGCGTGCGCCTGTCGGTGCCCACCGCCATCCAGTTCTACGACCTGCAGGACCGCCTCGGCTTCGACCAGCCCAGCAAGGCCATCGAATGGCTCATTAACGCCGCCTCCTCCGCCATCGAGAAGCTCCCAGAGCTCGACCCGGCCGCCTTCGCTGCTCTCCCTGCGCCCGGCGACGCGGATGCCGGCGGCAAGGACAAGCAGCAGCAGGGGAGCAAGTCCGCGGGCAGCAGCACGTCGGAGACGAGCAAGGGCTCCGAGCTCTCGCTCTCGCGCTCCGACGGCCGCGGGGCCGGCGCCGCCGCGCGGGACCGGGAGGTCACCGTGGCCAGCACTTCGGCGCAGGCGGCGTCCTTCACCGAGCTGCTCACCGGGGTGGCGTCGGCCGGCTCCATTACCGCCGCCGAGCACAAGCAGTCCTGGCACCAGCAGCCCAACGTCTCCGCGGCCGCCGCCGCTGACTGCGTCGGCATTGCAAACCACGGGAAAGGTGCGCACGGGCTGTCGACGCACACCTTTTCTGCCCCCGCCGCCGCCAAGTATGGCAATGCGCCTCCGTTCGGCCTGGTGCCGGCGCAGCCCTTCAACTTCACCAGCCCCATCGAGATGCCTCACTTCTCGCTCGGTCAGGACACCTTGGCGGCGTCCTCGCCTGCCGCCGGGGACTACAGCCTCAATTTTTCCATGTCCTCGGGTTTCTTGGGTGCCAATAGGGGGACCCTTCAGTCCAATTCGCAGTCCAACTTCTCAGGCCATAATCACCAGCACCTCCAGAGGCTGGATGGCCCGATCTTGTTTGGTCACGCTCATGCTGCGGCGGCGGCGCATCCCGCATCCGAGAACCAGCTTACGGCATCCGCGGCGTTACAGCTGTGGGACGGGCTCCGGCACTCCGGCATGAAGGAGAAGAGCAAGAAC
>gnl_Sorbi_v3.1_Sobic.001G121600.1
ATGTTTCCTTTCTGTGATTCCTCAAGCCCCATGGACTTACCGCTTTACCAACAACTGCAGCTCAGCCCGCCTTCCCCAAAGCCGGACCAATCAAGCAGCTTCTACTGCTGCTACCCATGCTCCCCTCCCTTCGCCGCCGCCGCCGCCGACGCCAGCTTTCACCTGAGCTACCAGATCGGTAGTGCCGCCGCCGCCATCCCTCCACAAGCCGTGATCAACTCGCCGGAGGACCTGCCGGTGCAGCCGCTGATGGAGCAGGCGCCGGCGCCGCCTACAGAGCTTGTCGCCTGCGCCAGTGGTGGTGCACAAGGCGCCGGCGTCAGCGTCAGCCTGGACAGGGCGGCGGCCGCGGCCGCCGCGAGGAAAGACCGGCACAGCAAGATATGCACCGCCGGCGGGATGAGGGACCGCCGGATGCGGCTGTCCCTTGACGTCGCCCGCAAGTTCTTCGCGCTCCAGGACATGCTTGGCTTCGACAAGGCCAGCAAGACGGTACAATGGCTCCTCAACACGTCCAAGGCCGCCATCCAGGAGATCATGGCCGACGACGTCGACGCGTCGTCGGAGTGCGTGGAGGATGGCTCCAGCAGCCTCTCCGTCGACGGCAAGCACAACCCGGCGGAGCAGCTGGGAGATCAGAAGCCCAAGGGTAATGGCCGCAGCGAGGGGAAGAAGCCGGCCAAGTCAAGGAAGGCGGCGACCACCCCAAAGCCGCCAAGAAAATCGGGGAATAATGCGCACCCGGTCCCCGACAAGGAGACGAGGGCGAAGGCGAGGGAGAGGGCGAGGGAGCGAACCAAGGAGAAGCACCGGATGCGTTGGGTAAAGCTTGCATCAGCAATTGACGTGGAGGCGGCGGCTGCCTCGGTGGCTAGCGACAGGCCGAGCTCGAACCATTTGAACCACCACCACCACTCATCGTCGTCCATGAACATGCCGCGTGCTGCGGAGGCTGAATTGGAGGAGAGGGAGAGGTGCTCATCAACTCTCAACAATAGAGGAAGGATGCAAGAAATCACAGGGGCGAGCGAGGTGGTCCTAGGCTTTGGCAACGGAGGAGGATACGGCGGCGGCAACTACTACTGCCAAGAACAATGGGAACTCGGTGGAGTCGTCTTTCAGCAGAACTCACGCTTCTAC
>gnl_Sorbi_v3.1_Sobic.002G198400.1
ATGTTGCCTTACCCTAACCCTCACCATTTCGGCGTCTCCCAAGAACCCCCACACCCAAACCCTACCAGCTTCCCCATGCTTCCGCCGGGCGCGCATCTGGATCAGCAGCACTACGTGGACCATCACTTCTTCCCCGGCCACGGCCACTTCAACTCCGAGACACTGGAGGCGGTGCTGAGGCCGACGCGCGCTGCTCCAGAGTGCGAGGCCGCAGTGGCGGCGGCGGCGCAGCAGGGTGGAAGACGAAACGGTGTGCCCGCCGGCGGCGGCCAGGGCCAGGGCCACGCCCGGGCGCGGAAGCGGCCGTTCCGGACGGACAGGCACAGCAAGATCCGGACGGCGCAGGGCGTGCGCGACCGCCGGATGCGGTTGTCCCTCGACGTCGCGCGCGACTTCTTCGCGCTGCAGGACCGGCTCGGCTTCGATAAGGCCAGCAAGACGGTGGACTGGCTGCTCACCCAGTCCAAGCCGGCCATCGAACGCCTCGCCGCCACCGATCTCTCCCAGCGAAGCGTCGGCGGCGGCAGCGACGACGCAGCTTTGTCACCCCCGACGTCAGGGGCGGCGGCTGATGGACCAGGTAAGAGGGGAGGAGTTGCCGAGAAGTTGAGCTCTAGAAGTGGTGGATCGGCGTCCATGGAGATGGAGCACACCTGCGACCTGGACCGCCTCGTGTCCGCGGCACCGGTGCTTCGGGAGTACTACTACGGCCTCAGCGAGATGATGAGCAACGACAATGGAGGGGACGGCGACGACGATGGTGAGTACGAGGAAGACGGTGATTTCCTGGACGGTATGCAATAT
>gnl_Sorbi_v3.1_Sobic.002G141450.1
ATGGAGGTAGAGGAGGAGGCCGTGGGCTGTGCCAGCGCCACCGGCGGCGGCGCGGGGGGCAAGCGGGCGGTAGCGGTCACCGTGTCGCCCGCCGCTGGTGCGCCGTGGGCGCAGCAGCACCCGGCATCGCGGATCTACCGCGTCTCGCGGGCGTCGGGCGGCAAGGACCGCCACAGCAAGGTGTACACGGCGAAGGGCATCAGGGACCGCCGCGTCTGCCTCTCCGTCGCCACCGCCATC
>gnl_Sorbi_v3.1_Sobic.002G035500.1
ATGGAGGTGGAGGCCGTGGGCTGTGCAGGCGCCGCCGTCGCCGGCGGCGGCGGCGCGGGGGGCAAGCGGGGCCGGGCGAAAGCTGGCGCGGGAGCGGAGCCGGAGCCCAAGCGACGCGCGGTAGCGGTCGCCGTGCCGCCCGCCGCCGGTGCGCCGTGGGCGCAGCAGCACCCGGCGTCGCGGATCTACCGCGTCTCGCGGGCGTCGGGGGGCAAGGACCGCCACAGCAAGGTGTACACGGCCAAGGGCATCAGGGACCGACGCGTCCGCCTCTCCGTCGCCACCGCCATCCAGTTCTACGACCTGCAGGACCGCCTCGGGTACGACCAGCCTAGCAAGGCCATCGAGTGGCTCATCAGGGCTGCCGCTGACGCTATCGACAAGCTCCCTTCGCTCGACGCCGCCGCGGGGTTCCCCGCGCACCCGGCCTCCGCCGCCAAGGACCACCACGCTCACCACGGCCCGCCGCCTGCTGGTGACGACGGCGACGAACACCACCACCACCAGCAGCTCACGAGGTCCGGATGTAGCAGCACGTCCGAGACAAGCAAGGGCTCGGTCCTCTCGCTCTCCCGCTCCGAGAGCCGGGTCAAGGCAAGGGAGCGCGCTAGGGAGCGGAGCGCCGTTGCCAGGGACAAGGACAAGGACAAGGACCCCGCCGCGGCCGCCAACGACGGTACCGCCAGGCGCGTCGTGGCTACCACTACCTCGGCGCAGGCGGCGTCCTTCACCGAGCTGCTCACGGGGATGGCCGCGGCCAGCGCCGCCGCCCCCGCGGACCACAAGCACCACCAGCAGTCGTCGGTGTCCTGGGGGCAGACGACGACTGTCTCCGCTGCCACCGCCGACTACATCGGGTTCGCGCAGCCCCGGAAGGGCGCGGGGCACGCGATGGCGCACGCCTTCGCCGCCCCCGCTCCCCACCTCGGCAACATTGCGTCCATCGCCATGGCCCCGGCGGCGCAGCACTTCGGCTTGGCCAGTGGTGCCGTCACCGTCGCCTCTGGCGGCGGCGAGCCGAACGCTGAGATGACGCACTTCTCGTTCTTGCAGGACCATTTCATGCCCGTCCACGCGGCGCCGGCGCCGGCGCCGACTCCCGCCATAGAATACAACCTCAACTTCTCCATGTCCTCGGGTCTTGTGGGTGTCAACAGTAGGGGGACCCTTCAGTCCAATTCGCAGCCGCACATCTCCGGCCACCACCACCACCAACAACAGCTCCAGAGGCTGTCTACTCCACTGGACGCTCCCAACATACCCTTCCTGTTCAGCCCGCCCGCCGCTGCCGCTGCAGCGCCCACCACGGCCGAGGGCCAGTTCGCCGCGTTCCAGCTCTGGAACGGGTTCCAGCACGCAGACATGAAGGAGAAGGGCAAGAAC
>gnl_Spipo_v2_Spipo15G0029700
ATGAAGGCACTCGGAACCGGCAGGAGAAGACCTCAGCGGAAGGACCGCCATAGCAAGATCTTCACAGCTCGGGGGCCGAGGGACCGTCGGATGAGGCTCTCCCTCGACGTGGCGCGGAAGTTCTTCGATCTGCAGGACATGCTCGGCTTTGACAAGGCCAGCAAGACGGTGGACTGGCTCCTCACCAACGCCACCAGCTCCATCAAGGAACTCGTCAGCTGCTCCTCCCCGCCGCCCCACGCTGCCGGCAAGAGCGAGTCATCCACCTCGGAGTGCGAGGTCATCTCCACCAGCACACCTCTCTTGCCTGTCGCCGCTGTGGAGAACCTCACCCTCCAACCGGCTAAAGGCATGTCCCTCCGGCGATCCAGGAAAGGCGCGACCCATCCGATGCTCTCGAGGGAGTCGAGGCTTTTGGCGAGGGCCAGAGCGAGGGAGAGAACCAGAGAGAAGATGGGACGGAAAGGAACCGAAGTCGGGCAGAGGAAACTTGCGGCCGAGGAAGAGATTGGTGGTGGTCACAGGGGGAAGTCCTCCTTGGAGTTGATGGCGGAAGAAGGGGATGGTCAGCCGAGCTCTCGCTCAACAGAGCAGCACCATAAGGACTCTGGTGAATCCCTCCCTTTGGTAATTCCTAGTGCATCTGGCCCCGTGTCGGTGTTCGACTACAACCATACTATCATCAGCGAAGCCATTGGCCTTGTTCAAGAGCACTGGAGCATGCAGTCTTCAGTCCGCGTTCTTGGGAAGTGCAGTAAGAGGTACACTGTCTGCGTTGAGGCTTTAGGAATCCCTGTT
>gnl_Spipo_v2_Spipo0G0118200
ATGGGGGAGAGCCACCAGCACCACAACCATCAGCACCACGCCCACCAGCTCCTGCACAGCCCCCGGCCGCCGGCGCAGTCCCGGTTGGGCGGGATGAAGGGCGCCGGCGAGATCGTGGAGGTGCAGGGAGGACACATTGTGCGGTCCACGGGGAGGAAGGACCGGCACAGCAAGGTCTTCACGGCCAAGGGCCCCAGGGACCGCCGGGTTCGCCTCTCCGCTCATACCGCCATCCAGTTCTACGACGTCCAGGACCGCCTCGGCTACGATCGACCCAGCAAGGCCGTCGACTGGCTCATCAAGAACGCCAAGGCTGCCATTGACGAGCTTGCGGAGCTCCCCGCCTGGCATCCCGCCGGCGCCGCATCCTCCAACCCACGGCCGCCGGGCGAACGGGGGCCGATGGAGGAGGAGACCACCGACGCCTTGGGGGGGTCCAGCAATAGGCCGTCGCAGACATCGGAACCTCTGGGGTCCTCCCCATTTGGGTTCACCTCCGGCAGCATTCTCCCCCCTTCTCTGGACTCGGACGCCATCGCGGATACCATAAAGTCCTTCTTCCCCATTTCCGCTGCCACCGGCGGTTCTTCGAGCCCCCCAATTGGCTTCCAGAGCTATCCAGCGGACTTCATGTCGCGCACCAGCAGCCAGGGGCAAGATCTCCGGCTCTCCCTTCACTCGTTTCAGGAGCCGATTCTCCTGCACGGGCATCCGCCGCTCTCCACACCGCACCGCCCAGCCGGGTCGGCCGCCGAGCAGGTTCTTTTCGCCAACTACGACACTGGCTCGGCGAACTGGTCCGAGCAGAACCAGCGGATGTTCCCATGGAATGCCGCTCCGGAGGGCGGCATTGGCGGCACCACCGGCGGCGGAAACAATGGCGGGTACATCTTCACGATGCCGCCGCCGCACGCACCGCCGCTACATCCGCTGCTCGGCCAGAGCTCGTATTTTTCACAGAGGGGTCCCCTTCAGTCCAGTAGCCCGTCACATGTTCGCGCTTGGACGGACACATTCGCCGCCGCAGAGCACCAGTCATATGCTGCGGCGATGTATCTGCCGGGGCCGTCTGCAGGCTTCGCGGCCGGCGGCTTTTCAGGGTTCCGCATCCCTGCGCGGATTCAGGGTGAAGATGAGCACGACGGCATCCCCAGTAAGCCGTCCTCTGCGTCCACTGCTTCTCGCCAG
>gnl_Spipo_v2_Spipo20G0016600
ATGGCGCACAGCGAATGGCAGTGGACGGCTGTCTACAATAGAAAAGAGGGGGAGGGGAATGGAGACGTCAACTTCCAAACAGCTACCACCATATCACACCCCTTCAACAGGTCCCTACTCGGAGACCATGAAATGAACCAGTACCATCATCCTCCGTCTCTCGAACGAGGCTTTTTAAGTGACCGTCTCGTTTCCAACCGTGATGACGCCCATACACCGGCGCTGGCGCCGAAAGACTCGTCTCCTCCGAGAGAACCTTCAACTACTCCGGGGAGTGACGGCGCACGGGGCCGGAGGAGATCTCAAAGGAAGGATCGCCACAGCAAGATATTCACGGCTCAGGGGCCAAGAGACAGGCGTATGAGGCTCTCCCTCGACGTTGCCAGGAGGTTCTTCGATCTCCAGGACATGCTAGGGTTCGACAAGGCTAGCAACACAGTCGACTGGCTCATGGCCAAATCAGGAACCGCCATAGGGGGGCTCATCCCTCCACAGAGTGACTCTAAGGGTGAGTCCTCCACTTCCGAGTGCGAGGTTAACTCGCTTGTACTAAACGAGAAGACCACCCCGCCCAGGGCAAGCGGCGTTACGACTCACACGGCGAGGAAGGCTCCCTCACACCCTTCCCTCGCGAGGGAGTCGAGAGTTATGGCTAGGGCGAGAGCCAGAGAGAGGACCAGGGAAAAGAAGATGATGGAAGTGGTAGCTGAAATGGGGCGTCCAAGCTCCTTGACATCCGGCGGATCTGGGCATATCTCAATCTTCGACTACACTCAGAATGGTAGCCAAAACGCGGAAGCCAGTGAGTTTGCAGCTGAACAGTGGGAGGATGCCATCCCTCACGACGATATAACTGTGTACGCCTTCATAGGGGTA
>gnl_Spipo_v2_Spipo2G0085100
ATGATAAGAAACCCTAGAGAGGGGGCTCCGTCGACCAAGCAAGAAGAAGAAGCTCCACCGGGCGATGGGAACTCGGGAAGGGGGGGTTCCAGGCCATGGCCTACGGCGCTCAGGGATACACGCGTGGTGAGAGGCTCTCGCGCCAACGGCGGCAAAGACCGGCACAGCAAGGTGACCACTGCTAGGGGCCTCCGTGACCGGCGAGTTCGCCTGTCGGTGCAGACGGCCATTCAGCTCTACGATCTTCAGGACAGGCTCGGTCTGAACCAACCCAGCAAGGCCGTTGACTGGCTTCTCGACGCCGCTCAGCACGAGATCGACAAGCTCCCTCCTCTGCAAATCCCCCCGGGAAGCTCCCTCTACCACAATCCTCCGCCTCCTCCCCAGCTCGTCATGCCCGAGAAGGACGATCTCCAAAACGCCTATTCAGGCTACTTCCTCATGGAGCCGCCGCCGCCAAACCCAGCGGGTGGAAACGTGGCGGCTCAGGAAGAGGCCCAGTCATACTATCGGCATCCAGCCCTCCAACCGACGGCGGCGCCACCGCCGTCCCTGCCGTTGTCGCTGTCTCACGGGTCTCAGCTCCTGCTATCGATGTTCTCGCCGTACCCTGCTGCTGCCGCCTCTTCGGAGTACGATCCGAGGCACGTGAACGGCAGCTTCGAGATGGGCTCCTCCTCGGGTTCACAGGGCTCCAGGCACCACCGTTTT
>gnl_Spipo_v2_Spipo8G0028200
ATGACAGAGGCGTTGCTGGCTGGACACAAGGAGCAGCGCCAAGGCGTGCCGGAGGCGGGAGCCGGAGCTCTGGGGCTCCGGCCATGGTACGAGTACCCTTCTACTGCGTCCAGGATATGCCGGGTCTCGCGAGCTTCTGGGGGTAAGGACCGTCACAGCAAGGTCTTGACTGCAAAGGGTCTCCGCGACCGTCGCGTTCGGCTGTCCGTGTCCACGGCAATCCAGTTCTATGACCTCCAAGACCGCCTCGGCTACGACCAGCCGAGCAAGGCTGTTGAGTGGCTGATCAAGGCCGCTGCCGTCGCCATCGCGGACCTTCCCTCCCTGGACGGCACCTTCCCCGACCAGCCGCTGCTCGAGGGGCAGACGGGCGACGAGGGGAAAGCAACCCAGATGGCCGACGACGATGAAGGTGTCGAGGTTGCCCAGTTTGAGTACGCCAACCAGCATCAGGGGCAAGAACAGCACCGGCAGCAGCAGGAGCACCTCTCCCTCACAAAATCCGCCTGCAGCAGCACCTCCGAGACGAGCAGGGGTTCTGTCTTGTCGCTCTCCCGTTCAGAGATCCGCATCAAGGCCAGAGAACGCGCTAGGGAGCGGGCTGCCACCGCCAAGAAGGAGAAAGACAAGGACGGGGATGACGGTGATACTCAGATTGCCGCCGTGGCCCGTCACCATAGCCTGAACCTAAATCCTACCTCTCATAGCTCCTTCATAGAGCTTCTTACGGGTGGTGGTGGTGGGCACCAGCACCGGAATCACAGCCATGGTCCCGTCACTGTTGCCCAAGCGAATCCCGCCCAAGATTTCAACCTCAAGCAGCTGCGCCAGATGCCTACCTCTTCTTCTGTTGTGACGGCCGACTACTTCAGTCAGGGAGGTCTCTACGGGGCAGGGGAGAAATCCCACCAGCCTCATGGATTTCCCGCTCAGGCCAACTTCAACTTGGCCGCGGTTGCGGCATCGGCAACCGGGGATCATCCGGAAATGCTGCAGCACCAGCAACAGCAGCAGTTCTCTTTCTTGCCAGACCACCTTATCCCCTTAGCCGTCACGGCAGCAGGGGGAGATTGCATCAATTTCTCTATATCTTCCGGTGTCTCCGGGTTCAATAGGGGGACCCTTCAGTCCAATTTTCCGCCTCCCCAGTCTCTCCACCACCTTCAGAGGCTATCTTCTCCGATGGGTGGGTCTAACCTACCCTTCTTCCTTGGTACAACCGTCCAGCCCTCAGCAGCCGCCTGGGAGGCCCAGCTCCCGAACGGGTTTGATAGTCGTCTGCAGCTCTACTATGAAGGATACCCGCACTTAGATCTGAAGGGCAAAGAAAAGAGC
>gnl_Spipo_v2_Spipo9G0016600
ATGACAAGAGACCCTTATGAGGATGGCCGGAAAGCCGAGAAGCTCACGGGTGCAACCCCCAGCTTGAGGGGATGGGCAGCAGAGCTGGGGGATCCGAGGATAGTAAGAGTCTCCCGGAGTCTGGGAGGAAAGGACAGGCACAGCAAGGTGACCACGGTGAGAGGTCTCCGCGACCGTCGCGTACGCTTGTCTGTACCCACCGCCGTTCAGCTGTATGACCTCCAGGAACGGCTAGGGCTGAGTCAGCCCAGCAAGGTCGTCGATTGGCTTCTCGACGCCGCCCGCCACGAGATCGACAAGCTCCCGCCTTTGCCTTTCCCCCCCGGAGGATTCTTCCCCATCTGCCCACCGCCTCCCACTACGGCGCCGTGGCATCCCGCGGAAAGCTCAGACCTCCGCGATCCCCGTCTTGGTTTCTGCCAGGTGGTCGAAGGGGAGGAGCTCCATGGCTTCCGGCCTCCGCCGCCGATGTCGTCGTCGTACGTCGGCGCCGCCGCCCAGATAAACAACTTCCTGATGGGGGTATCAGAGGAGCATCTCCAGAGCTCGGCTCTCCATGGCGAG
>gnl_Spipo_v2_Spipo14G0023800
ATGGAAGAGAGCCACCGCCACCATCTGCACCAGTACCAGCAGCAGCAGCAGCAGCAACAGCTGCTGCAGCCCCGCCACGGCCGGCCGGCGGCGCAGTCCAGGTTGGCGGCGCTGAAGGACGCCGTGGGGGAGATCGTGGAGGTGGAGGGGGGCCACATTGTGCGGTCCACCGGCCGCAAGGACCGCCACAGCAAGGTCTTCACGGCCAAGGGTCCGAGGGACCGCCGGGTCCGCCTCTCCGCCCACACCGCCATCCAGTTCTACGACGTCCAGGACCGCCTCGGCTACGACCGCCCCAGTAAGGCCGTCGACTGGCTCATCAAGAACGCCAAGGCAGCCATTGACGAGCTCGAAGAGCTCCCCCCCTGGAACCCCACAGACCAGAGCCCTCCTCCTCTCCGGCAGGAAGAAGCTACCAACGAGCCGCCGGGAGGACCCACCAGGAAGCGGCTGCCGGAGTCGGATCCCGTCGCGTCGTCCCCGGCCTTCGTCTTCGGCGCCGGCAACTTTTTGCCGCCGTCTTTGGACTCTGATTCCATTGCCGACACCATCAAGTACTTCTTCCCGGTGTCGGCCGCCGGCGGCGGCGCTTCCAGTCCCGGCGGTGGTTTCCAGAGCTACCCGTCGGTAGATCTCCTGCAGCGCGGCGGGTCGCAGGCCCAGGATCTCCGTCTCTCGCTTCAGTCCTTCCAGGAACCGATTCTTCTGCACCACCCCCAACCGCCGCCCGCCACCGCCGAGCAGTCCCTCTTCACCAGCTCCTCCTCCACCGCTCTGGCCTTCGATGGGAGCTCCCCCGGCTGGCCCGATCTGAACCAGCGGGCGTTCTCGTGGAATGCACCCGGGGAGAATGGTGGTGGCGGCGGCGGTGGAGGGTTTATCTTCTCGGTTCCGCCGCCACAGGCCGTGCCGCTGCACCCAGTGCTCGGCCAAGGCCAGTTTCTCACACAGAGGGGTCCCCTTCAGTCCATTGCATCGCCCCATGTCCGCGCTTGGACGGACGCCGCGGCGGCGCTCCAGCCGGCTCCGTCCTTCGCGGCGGCGGCCGGCGGATTCTCAGGGTTCCGTGTACCAGCGCGGATTCAGGGCGAGGAGGAGCACGACGGCATCCCCAGAAAACCGTCCTCTACTTCCTCCGCTTCTCGCCAT
>gnl_Spipo_v2_Spipo32G0011000
ATGGAGATGGACGACATCCACTCGTCGAAGCGCTCCCGAATGGGCAACGGCAACGCCGGCGGCAGAGATCACTCCAGCGCCGCGGCGGCGGCGGCGGCGGCGGTGGCGGGCGCCTCCAAAGTAGCGCAGGAGCAGCGCAAGGACGAGGATGAAGAAGACGGAGACGGTAAATCCGGCCTCGGCCCTGCCGCCGCCGCCGCGGTCCGGGGGCTCCGGCCGTGGGACCAGCATTCTGCCGCCTCCAGGATATACCGCGTCGCCCGCTCCTCCGGGGGGAAGGACCGCCACAGCAAGGTAATGACCGCCAAGGGCCTGCGCGACCGCCGCGTCCGGCTCTCCGTCTCCACCGCCATCCAGTTCTATGATCTCCAGGACCGTCTCGGCTACGACCAGCCCAGCAAAGCCATCGAGTGGCTCATCAAGGCCGCCGCGGCGGCCATCTCCGAGCTGCCTTCCCTCGACGGCGTGTTCTCCGATCAGCCGCTGTCTGGGCAGCGGCAGCCGGACCCAGAAGACGAAGAGAAGCCCGCACGGGCGATCGAGGAAGACGATGACGCGGACGTCTCACAGATCCAGTACGTCAGTCACCAACTCCGGCGACCCCAACCAGAGGACCAGCAGCAGCAGCAGCAGCATTTCTCACTGACCAAATCCACCTGCAGCAGCACATCGGAAACCAGCAAAGGCTCCGTGCTCTCCCTCTCGCGGTCTGAGATCCGCGTCAAGGCCCGAGAGAGGGCGAGGGGGCGGACCGCCACGGCCAAGGACAAGGACAAGGACACCGAGGACGATGCTCACATGACCTCGGCAGGGCATCACCCTGGCCTGAATCCCAGTCCCACCCCCCAGAGCTCCTTCACGGAACTGCTCACCGGCGGCGGCGGCCACCAGAACCAGGGACATTACCATGGCCCCGTCACAGTGGCTCACGCGAACCCCGCCTCGAATTTCTTCCACAAGCAGCTCCGCCACCAGCCGTCCGCCGCAACAACCACCGACTACTTTGGGCAGGTAGGCCTTCTCGGGGCGGGCTCCAGACCACTCCAGCCGATGGTGTTTTCTACCCAGACCAGCTTTGGAAACAGCCCTCACATGGGCATGATGCCTCTCAACGTCGCAGCAGCGGCAGCCGCCGCGTCGGCCGCCGGCGACCACCCGGAAATCCAGCAGCACTTCATGCAGGAGCACCTCGTCCCCTACGCTGTTACGGCAGCTGGGGGGGACTTCATCAACTTCTCCATCTCCTCCGGAATATCTGGTCTCAACAGGGGGACCCTTCAGTCCAATTCGCCATCTCCGGTACTTCATCAGCACCTGCAGAGGTTCTCTTCTCCGGCAGATGGATCAAACCTGCCCATATTCTTGGGCGCCGCCGCCCAGTCCTCGTCGGCCTCCGGCGAGGCACAGCTGCCGGCCGGCTTCGACAGCCGCCTGCAGCTGTGTTACGACGGGTACAGAAACTCCGACCTGAAGGGCAAGGGGAAGAGC
>gnl_Stras_v2.0_SGA_v2.0_scaffold1T00005
ATGGGATTGCTTCTGGCGGCGGAGGGATTTGGCCTCGACCTCGTGTTTCTCCTCGTCGCGGAGGTCCAGGAGGCGCTTCGATCTCAGAGATTTTTTTTTTCTCCCATCGATTTAGGGCACGGGTATGTGGAGGAAGGGACTATGACTTATTTCCAAGGCTTACTTATTGAAACCAAACACGATAATATGATGGATATGGGAATCAGAGGGGAGGGGAAGGGAGAACAAGACGACGAGCGGCCGCCGGTTTTCAGCGTGGACCCGGTCGGGGGCCGTTCTGTGAATTGGCAAGAATTGGTGGCCTCCGGTGCAATTTCACCATCCCGAACATTGTCGTCCCAAATGCCGAAGGCGAAGAGGAGAAAAAAGCCGGACCCGGCCGGCGCAAGCGTCGTCCGGTCGGCTGGCCGGAAGGACCGGCACAGCAAGGTCTGCACCGCCAGGGGGACGCGCGACCGGCGCGTGAGGCTGTCACCCGGGACCGCCATCCAGTTCTACGACGTCCAGGACCGGCTCGGCTACGACCGGCCGAGCAAGGCCATCGACTGGCTCATGAGGGAGGCCAAAGCCGCCATCGACGCCCTGGACGCCGACCCGCCGCCGCCGCCCGCCGGTTTTATGGGGAATTACAGCCGCACCGCCGTGAACCGAGAGATTCGGAAAATTGAGCCGGAGAACAACGCGGAATTGTCCGGTTTTGGCTGCATTACCAGTGAATATCACCCGGGATTTTCGCCGCCGGCCCTATTAGCCGCTTCCGATGCGATATTCGATGCCAATTTGGAATTGGGTAAAATGCAGAGGATATTGGCCTGGAATTACGTCGCTGGGCCGGACCATTTAGATGGGCCTGGGCCTTCTGTATTGGGCCGCGGCCAGATCTCAAGGGAACCCCTTCAGTCCAGTTGTTCGAGAGTTGCGGATTGTGATAATCTGATGAGCGCTTTCGATTTTTCCGATGATTTGCTGCCGGATTTTGCTCCACCGGAGGAAAACGAAGTGGAAGACATGAATAGAATCCCCGTTTCCGGCGAGCAATCTTCTTTTCTGCATTTTGAAGGATAA
>gnl_Stras_v2.0_SGA_v2.0_scaffold1T00197
ATGCAAAATAAAAAGGAGGATGTAAAGGAGAATGAAAGGCGTTGTGTCTGTCCTGTCCCGATAAGCCCGCTGATTTTGGCTTTGGAGTTTGTGAAGTTGGGTGATAAGGAAGCAGCTCCACTAGAATTTCGGAACACGGCCATCCAGTTCTACGATCTGCAGGACCGTCTGGGGTACGACCAGCCGAGCAAGGCGGTGGAATGGCTGCTCAGGGCGGCGGCGGCCTCCATCGACGAGCTGCCGCCGATGAGCAGCCCCTTCCCGGACACACCCAAGCAGCTGAGCGACGAGAAGCGGTCGAGCACGGCCGCCGGCAGCGACCATCTGGGGTTCGACTCGGCCGAGATCGACATGGACGGCGGCGGCGGAGGAGGCGGAGGGGGAGATCCTGGGTTTCCCCAGCCGCCGGTGACGAAATCCTCCGCCTGCAGCAGCCCGTCGGAGACTAGTAAGGGGTCGGCCGGCCTCTCTCTGTCCAGATCTGAGAGCCGGATCAAGGCCCGTGAGCGTGCCAAAGGGAGAGTGGCCGAGAAGGAGAAAGAGAAGGAGAATGACTCACCTCTTGTGGCCGGCGCCACACTGAACCATATTTCTCAGGCCACCTCTTTCACCGAGCTTCTGAGCGGAGGAATTAGCAGTGCTGCTAACAACAACCACACGAACAGCTCCGACCAAGGATCCAATGGCACCGGGTCGGATTTCTTCCTGAAATCCCCCAGAAATTGGTCCTCAACCCCGATGGACTACTTCACCTCCGGCCTCTTGGGGACGCCGGCGCCGGCGCCGGCGACCGCTCGCGCGGGGCAGATGCAGCAGGGTAGCGCGAACCCGTTCGCACCGGCGGCGTCGCCGATTTTCAGCGTGGTGTCCGACCACCACCCGGAGCTTCAGCCTTTCTCCTTCATCCCGGAATTTGTCTCCGGCGGCGGCAGCCACCACCACAACCTGAACTTCACGATCTTGCCGTCTTCAGGGAACTCGACCGGCGCTCTTGCTGGCTTCAACAGGGGGACCCTTCAGTCCAATTCATCTTCTCCTCCGACGTCTTTGTTACCTCAGCTCCACAGGTTTTCCGATGGATCTCCACAGGGCTTCTACTTGGACAACCATCCGGCTACGATGCCCGCTTGCAGCACTCCGGCCAGAAAGGAAAAGGCAAAAACTGAGCTCGAAAAATCAATTTCATTAATCAGTCCTGGTGACTAA
>gnl_Stras_v2.0_SGA_v2.0_scaffold148T36417
ATGATTCATAAAGAAGAAGCAAAGTCGAGCACAAATAAGCAAGAAGGGCGCGTCTGGCGGGCCATTGGCGGTAAAGATCGTCACAGCAAAGTGTGCACCGTGCGCGGCTTGCGCGACAGGCGGGTGAGGCTATCGGTACCAACCGCCATCCAGCTGTACGACCTCCAGGATCGGCTGGGGCTGAGCCAGGCGAGCAAGGCTGTAGATTGGCTCCTAAACGCAGCAAAACACGAAATCGACGAGCTGCCGCCTCTACAATTCCCACAAGGCGGTTTTGTTACAAAGCACGAGCACGAGCACAGTGTTTGGGTCGAGACTAATGCAACAAAGCAGGAGACGAGGTTCGGTCTTCTCAAAAATCGAGATGATCAATTATTAAATAGTTTTCTCGTGCGCGAAAGTTTTCCGAATTATAGTCCGCCTGCCGGTCGGTTGTCGTGGGAAATGACAGCTAATCATCGGGTAAATGATGTTCGTGATTTCGGGTTTGTTAAGCCGAATGAAACGGGAAATTTGTGTGATCATCACCCACCTGGAACTGGAATGATCACCACTCAACCTTATTTTCCTCAAATGGAGATGTCGATTAATCCGGTTATGGCTTTTCAATTGGGCATGAGTACTACTGCCAATCTTCTTCCTGTGGACAATAGTGAAGTCAGCCAAGAAAATAAGCACATTCTTCGTAGCTAG
>gnl_Stras_v2.0_SGA_v2.0_scaffold25T10952
ATGTCGGAACCGAACAAGAAACACCAATTCGTCGACAACAACAAATTCCCCTCCTCCTCCTCCTCCACCTCCACCTACTCGTCTCCTTCTTCTTCGACTCTGCAGTCGAGCCTCCGAAACCCTCGGATCGTGCGGGCCCCGCGCGACTCCGGCGGCAAGGACCGCCACAGCAAGGTCTCCACCCTCCGCGGCCTCCGCGACCGCCGCATCCGCCTCTCCGTCCCCACCGCCATTCAGCTCTACGACCTCCAAGATCGTCTCGGCCTCCCGCAACCCAGCAAAGTCGTCGATTGGCTACTCGACGCCGCCAAGGAAGACGTCGACAGACTCCCCCCACTCCCCGCCATCCCCGGCCTCCTCCCCCCTCCGGCGCCGGCGCCGCCTCCGGCAGCCTCTTTCGCCGGAGGGTTTCAAAATTTCTTCCCGGCGGGCGGTGGGCAGTGCTTCGCGCTGCCCTACGATGGGCCGGGCAGCGGCGGAGGGAGTTATTATGGCAGCGGGTGGGACCCGGCGGCCGGACTTTCGTTGGCCGGATTTGGGGAGGAGAAAATGCCGGGTTTTGGAGCGGGTTCAGGTTCGGGTCGACAGTTGTATTTGTGCCCGACGCCGGGGAATGGGATGCCGGCGACGGGGACGGTTTTCGCGCCGTTTGCGCCGGAAAACGAGCAGTCGAGGCAGATCAACTTCATGCAGAATTGA
>gnl_Stras_v2.0_SGA_v2.0_scaffold223T42817
ATGCTGTCCGGCATGGAGATTGATGAGATTCAATGCAAGTTCCCGAGAATCGCCAATGGCAGCCGGAAGATGGACGGCCAGTTCCCGGACGAGGAGGAGGACGGCGAGAATAAGAAAGCCGTCGCCGCCGCCGCCTCCGCCGTCGGCGGCGGCCTGCTCGGGGGCGGGGTGGGGCGTTTCTACGGGTGGCCGTCGTCGCGAATTGTGAGGGTGTCGCGGGCCTCCGGCGGGAAGGACCGTCACAGCAAGGTGCTGACTTCGAAGGGCCTCCGGGACCGGCGGGTCCGGCTGTCAGTGAACACGGCGATTCAATTCTACGACCTGCAGGACCGGCTGGGTTACGACCAGCCGAGCAAGGCGGTCGAGTGGCTGCTCAAGGCGGCGGCCTCCTCCATCGACGAGCTCCCTCCGATGAGAAGCCCCTTCCCGGACACTCCCTGCAGGCAGACGAGCGACGAGAAGCGGTCCGACGGCGGCGGCGGCGACCACCAGCTCGGACTCGACTCCGGCGGCGGAGGAATAGATCCGAGCTTCCCCCAGTCGCAGGCGACGAAATCCTCCGCCTGCAGCAGCACGTCGGAGACCAGCAAAGGCTCCGGCGGCCTCTCCTTGTCCAGATCTGAGAGCCGTATCAAGGCCCGACAACGGGCCAAAGGACGAGTCGCCGAGAAGGAGAAGGAAAAGGAGAACGACTCGTCTCTTTCCGGCGGAACACTGAACCACCACATTTCCCAAACCACTTCCTTCACGGAGCTGTTGAGCGGAGGAATTGGCACTGTCAGTAACCACACGAACACCTCCGGCGAAGGGGGCGCCGTCGCCGGCAACCCGTCGAATTTTTTCCTGAAATCGCCGAGAAACTGGTCCTCGACCCCGATGGACTACTTCGCCTCCGGCCTCTTGGGCCCGCCGGGGCAGATGAACCCGTTCGCTCCGGTGGCCTCGCCGATGTTCAGCGTGGCGGCGGCGGCCGACCACCACCACCCGGAGCTCCAGCATTTCACCTTCGTCCCGGATTTGACGGCTGCCGGCGGAGGAAACAACCTGAACTTCAGGATCTCGCCGTCGTCCGGGAACTCGTCCGGCGAACTTGCTGGCTACAATAGGGGGACCCTTCAGTCCAATTCCTCTCCTCCGCCGTCACTGTTGCCTCAGCTCCAGAGATTTTCCGAGGGAACTTCACAGGGCTTTTACCTGGAAAACCACCATCAACACCACCACCAGTTCCAGTCGGGCTACGATGCCCGTTTGCAGCTATGCTATGGTGAGGCCAATGTCAATGAAAATAATTCCGGCAGCCACTCCGGCCAGAAGGGGAAAGGCAAGAACTGA
>gnl_Stras_v2.0_SGA_v2.0_scaffold130T34330
CTGGACCAAGAAAATCAAGAGAGGAGGCAAGATAAGATCCTGAGTCTGGATTCCCACAGAAATCTTCACCATCTCTATCGAAATCAAAACCTTGGAAATGCTGAAGAAGAAGAAGAGGAAGAAGAAGGCGATCGTGAGCCGAACCACATCTCCCTGAAAACCCCCCACGAGCCTCCGACGGCGTCGTTTCAGGAGCTCTTCCACCAAACCCACCTCCTTTACGGCCGCCAACCGCCGCCGCCGCCGGAAACGCTGCTTCCCCCACCTCCGCCTCCGCCTCCGCCGCCAAAGAAGCGGCCGTACTTCCCTATGTTCGAGGGAGACGGCCACCCCACCCCGCCTCCGCCTCCATCGGGGACCGCCGCCGCCGAAATCGTGGCGGTGCAAGGCGGCCACATCGTGCGGTCCACCGGCCGGAAGGACCGCCACAGCAAGGTCTGCACGGCGAAGGGCCTCCGGGACCGCCGAGTCCGCCTGGCGGCGCACACCGCCATACAATTCTACGACGTGCAGGACCGCCTGGGCTACGACCGCCCCAGCAAAGCCGTCGACTGGCTCATCAACAAGGCCAAGGCCGCCATCGACGGGCTCGCCGAGCTTCCCGCCTGGCACCCCGCCGCCGCCGCCACTTCCTCCGTGCCGGAAAATGCCCGGAAAAAGATCCAACAGCAGAACCAGCCGCACGACACGGCGGTTTCCGGGAACGAGCACGTGTCGGGGTTTCTGCCGCCGTCATTAGACTCCGACGTGCAGTTTCAGAGTTTCCCGACACACGATTTGTTCTCGAGAAACAGCAGCAGCAACAATAACAGCCAGGATTTGAGGCTCTCTTTGCAGTCGTTTCAAGACCCGAACTATATCCACCACCATCCACAACCCGAACAGCACGCGCAGTCTCAGGGACAGCCGCACGTCCTTCTGACCGGAATCCCGCTCGGATTTGACGGCTGGCGACCCCTGCCGGAAAACCTCCCTTCTTGGAATTCCGGCGATGTTGCAGGCGGCGACTATAACCAGTTTCTTAACAATTCACAGAGGGGACCCCTTCAGTCCAGTAACACACCTTCGGTTCGTGCTTGGATGGACCCACCGGCGGCCATGGCCGACCACCACCACCACCAGGGAACTTTGCCGGTTTATCCCCCGTCGTCGTTTTCCGGCGGCATTGGCTTCTCGGGATATGCTGGGTTCTCTGGATTTCACATCCCGGCACGAATTCAGGGTAGCAAGGAAGAGCACGATGGATACTCAGACAAGCCATCCTCTGCTTCCTCCGATTCCCGCCATTGA
>gnl_Stras_v2.0_SGA_v2.0_scaffold14T06816
ATGTTCCCCCAACCAAGCTTCTATAACCCCTTCGACCAGCCCTCGTTCACCGATCGCCAAATCCCGAGCCACCCGATCTCGCCCTTTCTCGATGGCCACGATCTTCCCCTCAACCAAATACTTCTCCACGGAAAAACCCTCGACGAAAAAATAATCCCTCCTCCCCAAAAGGCGGAAGAAACGGCTTCCGGCCACCATCCGCCGGTGAGGAGGCCGAGAAACTGTCTTGGGGCGGTGCCGAGGCGGAGGGCCGGTAAAAAGGACCGTCACAGCAAGATCCGCACGGCCCAAGGCATCCGTGACCGTCGGATGAGGCTATCTCTCCAAGTGGCGCGCAAGTTTTTCGATCTCCAAGACATGTTGGGCTTCGACAAGGCCAGCAAGACAATCGAGTGGCTCTTCACCAAGTCGAAAAGAGCGATAAACGAGCTTTCCAGTGAAAACCCGAATAATAATAATATTAATAATAATAATAATAATATTATTATGTCGGGTAGTGATATGAAGAGCGAGTCGTTGGCCTCCGAGTGCGAGGTCGTGTCGGGATCGGTTGAGGAGAATCACGTGCCGTTATTTAAACCGGATTCGAGAACCGATTCGAGGGAGAAGATGATGGTCAAAATGCTTGGGGAGGATTTTGTCGAAAAGTCAAACCCTAGCAAAAACGACGAAGATGTTGAGAAACTAAGGTTTTCGAATGGCCTGATGATGTTTGAGGGTGGTGATCGGGAGTGGAATATCGATAACCCTAAATGTTACTCGATCGAGGATGTGGGGACGATCGAGAAGTTTCTTGGGAGTTCGTCAAGCTCGCGTGCATCTTATATCCCTAATTATTTCGACGGTGTAAACAAATCTTTTTCGGGGTATTTGGATCCGAATAGTAATTTCATGGGATTTTTTGGGAATTGGGATATGTTGAGTAACGAAAGTACGAATTCGACTGTGTATGGTATCCAGAACGATGCTGCGGTGGGAGGAAACCCTAGCTCGATTTACTCGGCAACGACCCCGTGA
>gnl_Stras_v2.0_SGA_v2.0_scaffold73T24209
ATGCTCAAAGGCAATGGAGAAAAAGGGAATTCTGTGATTGTGAATGGCAGCTATCTTTTGGTGGTGGCAGAGTCTACAGTTTCAGAAGAAGCCATAGCTGAACAGGAAGAAGAAGAAGTGGAGGAATTTTCCCGGCGAATCCAGTTGCTTTACGGGAACCCAGGCGCCGACCCCCACCAGCCGCCGCCGCCGGCGCTGCCCAGGAAGCGGCCGTGCTTCACCCCCGCTTTATCTCTGGAGCCCGCCACCGGGCATGCGATGCCCCGGCCGAGGAGCGCCGGCGGTGAGGTCGTGGAGGTGCAGGGCGGCGGCCACATCATCCGGTCGACGGGGCGGAAGGACCGGCACAGCAAGGTCTGCACGGCCAAGGGCCCGCGGGACCGCCGGGTCCGCCTGGCTGCCCACACCGCCATACAGTTCTACGACGTCCAGGACCGGCTGGGCTACGACCGGCCGAGCAAGGCCGTGGACTGGCTCATCAAGAAGGCCAAGGCCGCCATCGACGAGCTGGCCCAGCTCCCGGCCTGGCAGCCCACCGCCGGTTCGAGCCCGAGCCCGAATTTCGAGCAAAACGAGGACCAGCAGCAGCGTGTCGGCTTAAATTCCGATTTAGTGGTTACAATTAACGAAAACGAGAGCTTTCTTCCGCCGTCTCTGGATTCCGACGCCATAGCCGACACCATAAAGTCCTTTTTCCCGGTGGGGGCTCAGGCGGAGACTAGGTCCTCTGCCGCCATGGAGTTTCAAAGCTTCCAATCTCCCGATTTTCTCTCGAGAAACAGCCACAACCGCACTAATACCCAGGATTTAAGGCTTTCGCTGCAGTCGTTTCAAGATCCAATCTTGCTCCACCACCATAGCCACCACAGCGCCGCCGCTCCCCTAGGGTTTGACGGGTGGACAGAGAGCCGCCAGCACCAGGCGGCCGAGCTCGGCCGTCTCCAGAGGCTCCCGGCCTGGAATCTCCCCGGCGAGAGCACCGGCGGCTCCACAGCTGGGGGATACCACCTGCTCAATTTTCCGGCGGCGGCGCCGGCGCTGCAGCAGCTATTTGACCAGAACCAAATTTTTGCACAGAGGGGACCCCTTCAGTCCAGTAACTCACCTGCAGTTCGTGCTTGGATGGACCCACCATCCGCTGGACAACTCGACCAGAGCCCGCACCACTTTTACCAGCAATATCCGTCGGCTCTGCCTATCTATCAGTCTCCGGCTACTGTCGCCGGATTTTCCGGGTTTCGAGTGCCAGCACGAATTCAGGGTGACCATGAGGAGCACCATGGCTATGCCGAAAAGCCATCGTCTGCTTCCTCTGATTCTCGCCATTAA
>gnl_Stras_v2.0_SGA_v2.0_scaffold52T19128
ATGATCCAAAAACCGAGCTCCGACGACCCTCAAAATGCGGCCTCCGCCAGCAAGGCGGCCTCCCCTTCCGCCAGCTGGGCCCGGTTCAAGGACCCGCGAGTCGTGCGCGTGTCGAGGGCCCTCGGCGGGAAGGACCGTCACAGCAAGGTGTGCACCGTGCGCGGCCTTCGCGACAGGCGGGTGAGGCTATCGGTCCCCACCGCCATCCAGCTGTACGACCTTCAAGAACGGCTCGGGCTCAACCAGCCGAGCAAGGTGGTCGACTGGCTGCTCGACGCCGCTAAGCACGAGATCGACGAGCTTCCCCCTCTCCAAATCCCGCCAGGGATGATGACGATGAATAATTATAACCCTACCGATTTCCAACAAATTCCCAACTTTCATCACGACTCCAAACGCGGCCTTAAGGCCGAAGGAAAATCGAACGGCGACGATGAAGACAAAATCACGAGGCTCGACGAAGAAAACGATAATAATGATAATAATAATACGTACAATTCGATGTTTCGACTCGATGCTTCGGGTTTGACGCCGAGAGCCGGTCAGTTGACCGGTCAACACGATGATAATTGGCATAACTTGGGATTGTTGCCGTTTCACGTGCCCTCACATCATCATCAATTTTTCGCGTACCATCAACCGGCCGGGATTATGAGCACGCAACCGTATTTTCCTTCGGGAGTTATAAGTGTTGCGAACGGCGATTTTAATGATCCGAAAGAAGTGAACTATCATCATGGTTCGAATTTGCCGACCGTTGACTCGAGCTCGACTAGTCAACCTTCCGTGAGGTCGCTTCACTTCAACATGACTGCGAATCTACTCTCTTCGCACGACGAAAATGATGGGAGCCGATGA
>gnl_Stras_v2.0_SGA_v2.0_scaffold204T41648
ATGTTCAACAAAAACAACCCCACATTCCTCCACTTCCCTCATCCCTCCTCCTCCTCCGCCGGCCCGGACTTCTTCTCCGGCCACCACAACCACCCGGAATTCTTCTCCGGCCACCACCACCACCCGGAGTTCTTCTCCGGCCACCACTACCACCACCACCACCACCCGGACCCCACCATCCCGACCACTGGCCCTCCTCCGCCTCCACCAACCCGAAAACCGACCCCAAAAAAAGATCGTCACAGCAAAATATACACATCCCAGGGCCCACGTGACCGTCGGGTCCGACTCTCCATCGGCATCGCCCGGAAATTCTTCGACCTCCAAGAAACGCTCGGTTTCGACAAGCCCAGCAAAACCCTCGATTGGCTCCTCAACAAGTCAAAGTCCGCCATCAAAGACCTCGTCGTCCGGTCAAACGACGAAAAGACCGTCATTACCCCCTCTTCGGCACCCTCCGAACGCGAGGCTTCGTCGTGCGACGATGGAGGGTGGCCGGCCAAGGGCAAATCGGGAAATAACAAAAATAAGGAGGCTCTGGATTTAGCCAAGGAGTCGAGGGCCAGGGCCAGGGCCAGGGCTCGGGAGAGGACTCGCGAGAAAATGTGCATCAAACAAATATGCGGTGGGGACGTCAACACGCTTAACATGAACATGAATTTTCAACAGAATTTCGGTTTTCCCGCCGAGAATTGGGATGTTTGCGGACAACTCGGCTCGACTCAGCCCAGTACTCTACTGTGTGCCGTTTTGGACCAGCACAAGTTCATGAACAGCTCTTCGAACATGTGA
>gnl_Stras_v2.0_SGA_v2.0_scaffold4T02378
ATGCAACCAAGTATCGAGAAAAACCGATATTCAGAGGATTTTGATTTTAAGAGAGGTAGTCGAGTCGATCGAGCCGATTTCGAAATACTCAACGGTTTTCGTGCTCTCGAACGCGACCAAATATCGAACCAAATCGGTTCAACAACAACAACAGATCATCAACACGACTCCCGAAAAAACCCAGCCGCCAAAAACAAAGGCGCCAGCTGGTCCAGATTCAACGACCCGCGGGTCGTTCGGGCCTCGAGGGCCCTCGGCGGAAAAGACCGTCACAGCAAGGTGTGCACAGTGCGCGGGTTACGCGACAGGCGGGTGAGGCTATCGGTCCCCACTGCCATCCAGCTGTACGACCTTCAAGAACGTCTCGGGCTTAACCAACCGAGCAAAGTTGTCGACTGGCTTCTCAATGCCGCGAGGCACGAGATAGACGAGCTTCCCCCTCTACAAATCCCACCCGGGATGATGTCGATGATGATGTCAGCAAATGGAGAAGAAATAAACCGAGACGAGTTGACTTCGGGAGGGTTGACTTTATCACGAGCCGGTCAACTGCGTGAGGAGGACAGCTGGCGTAATTTCGGGTTGCTTCCGTTGCAAGTTCCGTCGACAATGTCGGCCGGGCCTTTTACACAATCGTATTTTCCTTCGGAAGTCAACTATTATCGAGTTGACTCTTCGTCGGCTGGTCAAACGTCTTTGAAGTCGATTCACTTCGACATGACGGCAAATTTACTCCCTTCGCACGACGAAAATCGTTAA
>gnl_Stras_v2.0_SGA_v2.0_scaffold16T07885
ATGTTCCCTTCGGACAACAACAAGAGTAGTACTGATCTCGAAAACCCGCTGGAAACAAACCCAATATTTTTCTCCAATTTCCCCTCCCCTTTTCTGGACGAGGAACTCCCCCTCAACCAAATCCTCCACTCCAACAAACCCGACCCGAATCCAGGACCCGACCCGGCCAAAAAGCTGAAATCGAAGGCCAATGACAGAAGGAAACGGAGCGGGAAAAAAGACCGTCACAGCAAGATTTGCACGGCCCAAGGGATTAGAGACCGGCGGATGAGGCTTTCCCTCCAGGTGGCGCGTAAGTTTTTCGATCTCCAAGATATTCTAGGCTACGACAAGGCCAGCTGCACCATCGAGTGGCTTTTCAGTAAATCCAACACGGCAATACGAGAACTCATCACCCAAAAACAAAATAATAATTTAAATTTCTCCGAGTCGTACTCGGAGTGCGAGGTGGTATCAGGTGTTCATGAGGTGAGCTCCAAGGAAGAAGTATTAAATAACACAAAAAGGAAAGTGGTTCAAGTTCAGGCTCGTAGCACACGAGAGGCTAGGGAAAAGGCTAGGGCTCGGGCAAGATGGAGGACAAAGGAGAAGATGATGATTAGGCGGAGGCTCCAGATCATGAATAACTCCTCCCAATTATTCTCCACCCCTAATTGTTATCATCAAACTGAAAATGTGGAGGAGAAATTAGGGTTTTCGGCCGAATACCACGATGCTGGGACGATTGAAAAATTGTTGGGAAATTCGGGATTCTCGATTTCCAACTATGCTTGCCCGGACGAAAATGTTTATGAGAGTTATTGCAGAGATGGGTTTTTGGGTAATTGGCAAGTGTTGGGGAATAATAATAATAATAATAATGTTGACAGAATATTTGACTGCAGCGTCACAAATGAAGGCTCGTCGATGGCAAGCAATGTAAGTCCGGGCTCGGCCCAGAATTTTCTCTTCTTTCATCAATAA
>gnl_Stras_v2.0_SGA_v2.0_scaffold62T21544
TCTCACCTGAATCAACTGCTGAGCAGTTTGGGCTTGAGAAGAAGTTCCGATAATCTCAACCGTCATCTCACTAGGAACTCCCTTAGTCTCTTGAATGGTAATNATCCCGATCCCATCCACTCTCTCGATTTGCTATCGGCTCACTACTTAACTCATCAAAACCCCCCTCCAATTCTCGAGCCTACAGTTCCGTACAGTGAGGATGCCTGCCAGGGGCCTTCCGGCCCAAAATCCACCAAAAAGGATCGGCACAGCAAGATAAACACGGCCCAAGGCCCAAGAGACCGACGGGTCCGCCTCTCTATCGGCGTGGCCCGCAAATTCTTTGACCTCCAGGAAGTTTTGGGCTTCGACAAGCCCAGCAAAACCCTCGACTGGCTCCTCACAAAGTCCCGCTCCGCCATCAAACACCTCGTCGCATCCAAAAGCAGCGTGATTTCCTCTGACGACGACGAATCTGACCAAATAAACAATAACCTCACTCAAGAGAAGAAAAGGTCGGAGAAGAAGGGAAAATCGAGCAAAAAGAATAATAATAATAATAGTTCGCAACAGCTGGCAGCAAAGGAGTCGAGAGCAAAGGCACGCGCGCGGGCCCGAGAGAGGACGTGGGAGAAAATGTGCGTCAAGCAGCGAATATTGGGCACGACGAGCAGCACTACCGGAAATTACAATAATAACCACGATTTGCTACATAATTACATCAACGGCCAGCTGGAGGCCTGTAGGGCTTACGAGCTTCATAATCATGATGACCTAATTAGGGAATCCGAAGCCGCCGCCAACAAGAGGAAGGTCAACGCCGCCCAGACTTCTTTGACTTTCGGGTTTGATAATAATAGTGCTCCGTGTCCGTACAGTAGTAGCGTCGGCGAGGGGGGCTGCTGGGACAATATGGCTAATTTCGAGTCCAGCTTGAGTGCTATTTTGGATCAACACAAGTTCAATGTATTCGAACAACTAGTGAGATGGGTTTTGGACGAGATTAAATGTTTGAGGAATATTAATGTTTACGGCCATTGCCCCGTGGTCCTAGGGTAA
>gnl_Theca_v1.1_Thecc1EG003652t1
ATGGGAATGAAGAGCGTTGGAGGAGAAATAGTTCAGGTCCAAGGAGGCCACATTATTCGATCCACAGGGCGCAAAGACCGCCATAGCAAGGTCTATACGGTAAAAGGTCCTAGGGATCGCAGGGTCCGGTTATCAGCCCACACCGCGATTCAATTCTATGATGTTCAAGACAGGCTGGGCTACGACAGACCCAGCAAAGCAGTAGACTGGCTCATCAAGAAAGCCAAGTCAGCTATCGACAAGCTTGCTGAGCTACCACCATGGCACCCAAATACTAACACTTGTACTGCTGTGGAAACTGATGAGCCTAATGCTGGCTCTGGTGAAATGGCTATAGCAGAGCAATCAGAATCGTCTGGCTACAATTATCAGCTTAGGCAGTTCGACGAGAACCCAAACAATGATTCTTCTTTCGGTGCACAACAACTTGGGAACGACGCCATTGCTGATACCCTGAAATCTTTCTTTCCCACAAGCACCACCGCTTCTTCAATCAATTTTCCACGCTACCCACCTGATTTAATCTCAAAAACTAGGACCCCCACCGAAGATCTCGGCCTATCTCTTCACTCATTTCAAGACCCAGGTCTAATTCACAGCCATTCTCAGGGAGGCACAAGCCATACGCCTTCAACCGGTCAGACCCTTTTTGCGGGCCCAGCTCAAGTAGGGTTTGAGACCAATTTTCAGCGAATGGTAGCTTGGAGTACGAACACCAGTGGAGAAAATACAAGGGCCAACTTTGTCTTCAACTCGCTGCCATTGGCACAGCAACAAGCATTGGTAGGCCAAGGCTTAACATTTTCTCAAAGGGGACCCCTTCAGTCCAGTTTTTTAGAATCCATTCGCACTTGCGATGATTTGCCGGTTGCTTCCCCGGACCATCATAAAACACAGGAAATTCACGAAGCATCCATATTTGGGAGCCGATTTGCATCTGATGGATTGCCAAGGTTTAGCATTCCGGCACTAATTCATGGGGAGGAGGAGCATAGTTCTGTTTCAAATAGACCATCCTCTTCTCCCAATTCTTACCGC
>gnl_Theca_v1.1_Thecc1EG029442t2
ATGGAGGTGGAAGAGATTCAGACACAAGCCTGTAAGTTCTCAAGAGTTGGAAATGGAAGAAATGACTCAAGCAAGATAGGTCAGAAAGTTAGTGACAACTACCCTGATGATGAAGAAGACGGAGAGCTGAACAAAAGGGCCGGTGCCAATGGAGGAGGAGGAGGTGGTGGTGGTGGAGCTGACACTGCTGGTACTAATCGGCTTCGAGGTTGGCATCATTCTTCAAGAATTATTAGGGTTTCTCGAGCCTCGGGTGGCAAAGATCGTCACAGCAAGGTTTGGACTTCAAAAGGGTTAAGAGACAGGAGGGTAAGGTTATCTGTCACCACAGCTATACAATTTTATGATCTACAAGATCGATTGGGCTATGATCAGCCTAGTAAAGCTGTAGAGTGGCTAATTAAAGCTGCTTCTGATGCAATTGCGGAGCTTCCTTCACTTAACAGTTCATTTCCTGATACACCAAAGCAATTGAGTGATGAGAAAAGGGCAAGTGGGGGAAATGAACAAGGGTTTGACTCAGCTGAAGTAGAGCTGGATGGTGATCCAAACAATTACCAACAAAATCAAAGTCAACACCTTTCTTTGTCCAAATCAGCTTGCAGTAGCACGTCCGAGACTAGCAGAAACTCGGGTTTATCCCTTTCAAGGTCTGAGATCCGTGTAAAGGCCCGGGAACGAGCCAGGGAAAGAGCAGCTAAAGAAAAGGAGAAAGAGCAGGAGTCCCGCATTGCACATCACCAAAATGTGAACCCTATTTCTCAAAACTCTTCCTTCACTGAGTTACTAACCGGTGGTATTGGCAGTGTTGGCAACAATAATGCTAGTCCTACAGCTTCAGCACATCAAAACCCCAATGGGGAGCCTGATTTTTTCCACAAGGCTAATACTGCCAGGCAGTGGCCTGGAACTCCAATGGATTACTTTACCTCGGGGCTCCTTGCACCATCTTCTTCTTCAAGAAGTCATCATTCTTCAGGATTTCCAGGACAAATCCAACTAGGAAACTCTTTGCCACAATCAATATCAATATCACCATTCAATGTGTCGGGTGAAAATCATCAAGAGTTGCAGCATTTTTCGTTTGTTCCAAATCCTGACCATCTGATCCCGGTGGCAACAACACAGCCGGGCCCAGGGGGTGACTACAACCTTAACTTCACAATCTCTTCCGGCCTTGCTGGTTTCAATAGGGGGACCCTTCAGTCCAATTCTCCGTCTTTTTCGCCTCACCTCCTCCAGAGGTTTTCTTCTATAGACGGATCATCACCCTTCTACATTGGTACACCACCAGTGGAGAATCATCACCACCATCAGTTCCCAGCTGGATTAGATGGCCGCTTGCAGCTCTGCTATGGGGATGGAAGCAGGAGCTCAGACCAGAAGGGAAAAGGAAAGAAC
>gnl_Theca_v1.1_Thecc1EG031706t1
ATGGAATTAGAAACATTGAATGGCAGGGCCTTTTGGGGGAGGCAACAGTATCAGCTGGAACAGGAAAAGCACAAGGACCTGAGTCTGGATCCTCAAAGGAATCATCATCATCATCAGCAACGACAACAACAACAGCAACAGCATCATACTCCTCATCACCATCAGCATCAAAATCCAATTCTTAATTCAAGTCATATAGGAGTAGCAGAAGGAGGAGGAGAAGAAGAAGAGCCACCCAAAAACCAACAAGAAAACTTCTTTTCCCACCATCACCAATATCTGCAAGAAACCCAATCCCAACAACAGCAAGGCCAACGTTTGTATGCAAGTCTGGACAGACAAGTAATTCAACAGCAGGAACAAGAGTCCCCACAACCACCCAAGAAACGCACTTATTTCGCATCCTCTTCTTCTTCAGCTTTTGGTTCAAAATCAACCGAACATGCAAGAACAATGGGAGATAGCCACCACCAAGCTGCAACATCGTCAAGATTGGGGATAAGGCACACTGGAGGCGAGATCGTTGAGGTGCAAGGAGGTCACATTGTTCGGTCAACTGGAAGAAAAGACCGTCACAGTAAAGTTTGCACCGCTAAAGGTCCACGAGACCGTCGTGTCCGTCTCTCAGCTCACACCGCCATCCAGTTCTACGACGTCCAGGACCGCCTCGGCTACGACCGCCCTAGCAAAGCTGTCGATTGGCTTATCAAAAAGGCCAAACCTGCCATTGACGAGCTCGCTGAACTACCTCCTTGGAACCCAGAAATTTTGACTTCAACGACTTCAGTAACAAAACCAAATAACCAAGACGACCAAAACACGACGACAACGGCAAACAATGATAAACCCTATCAGTTTCATATCCACCACAGTGGAAACCCGGTGGAAAACCTTGCTGCTGGGTCTGGTACTCGCAGAAGAACGGCTGCAATAATGGGAAACGAAGTTCAAAGTCTTCAGCAACAAGAAATGGGAGATAACCCGAACAATACTTCGGGTTTTATTCCACCTTCTTTAGTTTCTGATGAGATTGCGGATACAATTAAGTCTTTTTTCCCATTGGGAGCTTCAAGTGAGACGCCGTCTTCTTCTATACAGTTTCAGAATTATCCACCAGATTTGTTGTCCAGGACCAGCAGCCATAGTCAAGATCTGCGGCTTTCGCTTCAGTCATTCACGGAGCCAATTCTTTTGCACCACCACCATCACCAAGCTGCTACAGCACAGGCACACCATAGTGAACCTGTTTTATTCTCTGGAACCAGCCCATTAGGTGGTTTTGATGGGTCGTCTGCGGGATGGGAGCACCACCACCAACATCCGGCAGAGATTGGAAGGTTTCAGAGATTGGTTGCTTGGAATAGTAGTGGTGGTGCTGTTGATACTGGTAATGGCAGTGGCAGTGGTGCTGGTGGCGGAGTAGGAGGATTTATCTTTGGCACTCCACCACCACAGGCGCTGCCACCGTCTTTTGGCCAAAACAGCCAGTTGTTTTCTCAGAGGGGACCCCTTCAGTCCAGTAACACGCCCACGGTTCGTGCTTGGATAGACCAGCCAATTTCTGCAACCGACGAACACCAACACCACCACCACCATCATCATCATCACCAGCAAATCCCACAAAATATCCATCATCAAGCTGCGTTATCTGGCATTGGATTCACCACATCAGGTGTATTCTCTGGATTTCGCATTCCAGCACGAATTCAGGGCGAAGAAGAGGAGCACGACAGCATTGCCAATAAGCTGTCCTCTGCTTCCTCTGATTCTCACCAT
>gnl_Theca_v1.1_Thecc1EG012252t1
ATGTTTCCTTCCAACATCAATCGCTACAATGACCCAATCGCTTATATCGACCATTCAATTCTCCATAGACATTTTCCCAATGACATTATTTCATTCTCCAAACCGGAAGACCTCCCTCTTTCCTTATTTCATTTCCCCTCTCCCTGTTATAATCACTGTGAGTTAGAACTAGAAGAAGACTATGGTGTTTTCCTCCCGCAACACCATGATCTGTTACTTCACCAGCAAACCTTGACGACTGATAATTCAGTTTCGGATACAATCATCATCATGCCGGATCATTCCAGCAAGAACGAGGGGTCAACGATAAACTGCACCAGAAAGAGCCATAATGCCACCGATCAGCAGATGGAGAAAAAAAGAAGTTCCAAGAGAGATCGGCACAGCAAGATTAATACGGCTAAGGGACCGAGGGATCGGAGAATGAGACTGTCTCTTGAAGTTGCTCGAGAGTTTTTTGGTCTGCAAGACATGCTAGGCTATGATAAAGCTAGTAGAACTGTCGAGTGGTTACTCATACAGTCAAGGTCAGAAATCAAGAAACTAGCCAGAAGCAAGCTATCCCAGATGAATAACAGCTGCAGCGTTGCAGCTGCAAAGAGTCCCTCTTCAACTTCTGAGGGTGAGGTCGTGTCTGGAATTGATAAGGCAGCTGTCGAAGGCAGCATCTCTAAGGGGAAACCTTCAACGAAAGAGAAAAAGGTTAGACAGCCACGTAAAATCACTTTCCGCCCTCTTGCAAGGGATTTAAGGGAAAAGGCCAGGGCAAGGGCGAAGGCTAGAACAAAAGAAAAGACCATGCGGGCTCAAAGGTTCGATGAATCAAAGCTATGTGACGACACCCGAAACGATGATCTGAATAAATTCAGTTATTGGAGCTCCGTTGAGACTGGTGAAGAATCTGGTTCTCAACATCACATTAGGAACCCTTCCTTCCAGGCCGCGGTAGCTGAGGTTAAAGAGCTTAGCTCCCGCGACCGTGAACACATAAGGATTCATGGAGACATGGGTGATGAATCCTTAGCAATTATGAATAATTCCACTTTCAATTGTCTACAAAACGCTGGAATTCACCAAGAGCATCAGCTCACAAGCTTCCTATCCTTTGGCAAATCATGGGACTGCTACAATAATCAGAGTCTG
>gnl_Theca_v1.1_Thecc1EG014288t1
ATGATCTCAAGTCCAAGGGAAAAAGATTTTCAAGCAAAGCAAGAGGGAGAAACCAATGACGGCAAGTTCTCCAAGGGGTCATCAAGTTCAAGGCAGTGGTCAGGATTTAGAAATCCAAGGATTGTCAGAGTTTCGCGTTCTTTTGGAGGAAAAGATAGGCATAGCAAAGTTTGCACTATAAGGGGATTAAGGGACCGGCGGATTAGGCTTTCTGTACCTACTGCAATTCAGTTATATGATTTGCAAGAAAGGCTTGGGCTTAGTCAGCCTAGCAAGGTAATTGATTGGTTGCTTGATGCTACTAAAACTGATATTGATAAGCTTCCACCACTTCAGATGCCACCAGGATTTGGTCAGTTCCATCAGCAAATGCTAGTACCCCATGAATCAAATTCCTCTCAATCCTCTCTTGCTCCTTTCTTTGAGGCAAATTCTATGTTCATGAAGGACGGGGAAGACCCAAGCATAGCGGCAAAAAGATACTGGGATATGGACGCCGCATTGAGAGCAAAAAGCAAGGAAGTTGAAAGGGAAAGTACGACTGCTGCGGAGAAGGGAAAGTGGATCAAAGTAACTGAACAACATGAAAATCAAGATGGAATTGGTGATTATAGTGGACAGGCTTCATCACAAAAGCATTTTCCAGTAGCCAATCATTCCTCATTACCTGGCTTGTCAAACACTGCCATGCCCTTCAATTCCTACTACCATTGGGAGCCTTCAAGCCTATCTTTATCCCAATTTGGAAATCATGGATTTCTGTCCCAAACTGAAAATTTCCTCCATGGTAACACTACTGTGCCATTGCCATCTTCACTGGCTCTTCCATCTGCGCATGCACCCCAGCTATTTTTCTGTCCACCATCAACAATGCCTTCACTGTTTCCCTCATATCCTCCATATGTTACTACTACTCCAGGGGATAGTAGTGATTCCAGGCAAATCAATCATTTCCAATTACTGAGCTCAAGTTCCCAACATATTCTACCAAATTCTGTCACAATGAGTCCTTCCATGAAGCCTTTCTCATTGAACGTAAATGCTGGCCTCAGAACTCATACACAAAATGATGATGAAAGTCACGCAGATGAGGATAATATCGATTCT
>gnl_Theca_v1.1_Thecc1EG018809t2
ATGATTGCGAGTTCAAAAGAAGCAGATTCTCCCGCTAGACAAGAAGGCAACACAAATGATACCAAGTTCAATAAAGGTCCATCTAGTTCTTCGCCATGGTTAAGACTGAAGGATCCACGAATTGTACGTGTTTCGCGTGCCTTTGGGGGTAAAGACAGGCATAGTAAAGTTTGCACCATAAGAGGATTGAGAGACAGAAGGGTGAGGCTTTCAGTACCTACTGCTATTCAATTGTATGATCTTCAAGATAGGCTTGGACTCAATCAGCCTAGCAAGGTTGTTGATTGGTTGCTTAATGCAGCTAAACATGAAATTGATGAACTCCCTCCACTCCCAGTACCACCAGGGAACTTTTCCCTTAACCATCAAATGGTTCTAAGTACTTCTCAAGAAGCTGGTGCTTCCCAATCCAACAAAGAAGGGATTAAAACCAGTAGTAGTGTTAATTGGGAAGATCCAGGAGGGTTATCAAGATCAAGCTTTTGGAGTTCTGATGCTTTTTGGAGGGCTAAATCCAAAGAAGTTGAAAGGGAAACAACCAATGAGAAAGACAATTGGAACAAAAGAAATGAAGAAGAGAAACAAGGAGGCAGTGAAGGTCATCATGGGGCACAAGTTTCATCTGATAGTCTCTTACAAAGAGCCAATCATTCTTCCTTGCCAGCATTGCTAAATAATGCAATGCCATATGGTTCTTACTATCATTTTGAACCTTCAAATTTTCCTTTAGCACATTTGGGAAGCCATGGATTTGGATCCCACGCAGAAGACCTCCATAACTTCAATGTTGTGCCATTGCCATCCACATTATCTCTATCATCTGGCTCTCAAATATTGGTATGTCCACCAGGAGCAACACAGCCTTTATTCCCTCCACATGCTACAGCTTCTCTAGAGATTGATCCTAGACAGCAAGTTAATCATTTTCAAATGCTTAGCTCAGGTGCACAGAACCTCTTGCCTAATTCTCTTAACCCTCCGCCATACTCAATAGGCCAATCGACCAGACCCTTCCATTTGAGTATGACTCCTAGGCTTCCCCATTCTCACAACAGCAGTGGAAGTCAGCCAGATAAGCAACAGGAGTTTCCTTCCAAA
>gnl_Theca_v1.1_Thecc1EG019518t1
ATGCAATTGCACTCTGCCAAGACAAAATATGCAATAATGTTTTCTTCAACCAACAATATTGTCAACACTTTTGCTCACCTTCCTTCCTCTTCTTACCATCCTCCTCCTCCTCCTCCTCTTCTTATAAGTCATGACTCTAATGACACTTTCCCTCATCATCACCATGATCTGCTGTCAGCTAGTTCATTGTTGCCAGCCAATCCTCACTTCACTGAGTCTTTAATTAACATGACACTGTTCAATAATGCTGCCACAATGAGTAAACAGGATGGTGGTGGTGCACTACATGGGGAGTGTTTTGGTACTTCAAGTTTTGGTATTCCTGTCAGGAAGCCTGTAAAGAAAGATCGACATAGCAAGATTTGCACTGCTCAAGGGGTAAGAGACAGGCGGGTGAGACTGTCCATTGAAATCGCCCGCGAGTTCTTCGATCTTCAAGACATGCTAGGGTTTGACAAAGCAAGCAAAACCCTAGAGTGGTTGCTAACGAAGTCAAAAAATGCCATTGGAGAGCTGGTAAAGATGAAGCATGGTAATGGCAGTAGCGGGGGTCAAAGGAGCTTCTCCTCCAGCCCTGAGTGTGAAATTGTAGCTGAGAATGGAGACCTTGATGGGGGAGAGTTGGAAGGGACAACTTCAAAAAGCAAGTCACTAGAGGGTGTTGTCTCTAAAGAGAAAAAGATGAAAAAGTTACAGAAAGCAACAGTCCATCTTCTTGCAAAAGAGTCAAGAGCCAAGGCAAGGGCGAGAGCAAGAGAAAGGACTAGAGAAAAGATGTGCACTAGGAGTAGTACTACTACACATGAGTGGAAAAGATGTCCCGATACAAGCCCTCAATTCTTGAACCCACCGAGGTCTTTGACCCAACTTGAAGCATCCAAGGAATCAGAACATTCTTATGGCCACAATATGGCATCTTCCTTTAAGGTTTTTGCTCATCAAGTTGAACAACCTAGTCCCTGTCAGCTTACAAGTGCGGCATCAAGAGAAAATGCTATCGAGGAATCTATAGTGATCAAAAGGAAGTTGAAGCCATCAACAATTTTGGGTTCCCAGCAAAACCTTGCAGCTTCGAAGGATGTAAGTTGCAGCACCAGTGGCAATAACTACTTTCCCAATTTGCCTCAGAATTGGGACATTAATGGTGCAATGGCACACTCTACTTTTTGTGCTATAACTAATGTGAATCTGTCCACAGGTACTATCCAAGAATACGAGCCTTTCCTTACATTTCTTCTTCTCACTTCTTTTACTAATTTCAGACTTAATTTTCAGGTGTTCAAATATTTGGCAAACCCTGAGAGGCCAGCTAGCAATCAA
>gnl_Theca_v1.1_Thecc1EG011874t1
ATGTTTCCTTCAAACAATAATTACAACCCTTTTCCCTTAACCACCCATACTATGCCTGGAAGCTCTTTTACAGGCGATAGAAACTCTGCAGGCTCATCACAGGAGGATCCTAATCCTCCCTTCTGGCACTTACCCGCACCCTTCATTGATGACGATGATGATGGGTTGCTTATGAGTCATCTGTTATCACAAGCACAACAACAAATCGTGGGCTCCAGTAGCAACGTGGCGCCACCGGATTCTGAGATTAACGCAGCTTCTCCAATGAAGGAAACCAAAAAAGTCACCACCAAAAGGAAGAGAAGTGCCGGTAACGGAGCAAAGCAGGGGATTCCTCGAAAGAGAACTGGAAAGAAAGACAGACACAGCAAGATCTATACAGCTCATGGTCCAAGAGATCGGCGTATGAGGTTGTCACTTCAAATTGCACGCAAGTTTTTTGATCTTCAGGACATGTTAGGCTTCGACAAAGCAAGCAAAACTATTGAATGGCTCTTCTCTAAATCCAAGGCTGCTATCAAGGAACTCACTGACAACTTCCCCGGGGTGAAGCACAGCTGCAGTGGAGGTGGAAAGAGCGTGTCATCTACCTCTGAAAGCGAAGTAGTATCAGCAGCTAAAGAGTATGAGGACAATATGGGAGACCTGCAAGGTGTTATAGCGAGAGGTGAATCTATGAGGAGTACAGCTAGAGCGACAAAGGAAAGAAAATCACGTAAAGCTTCATTCAATCCTGTTGCAAGAGAATCTAGGGACAAGGCGAGAGCAAGAGCAAGGGAGAGAACTAGAGAGAAAATGAAGATGAGAGGGCTGGAAAAATCCCAAAAGTGTTCAGATGAATCGAACCCTAATGAATTGGAGCGCTTGCAGTCCTCGAGTCCTCTTGAAGCTGGTGAAAATTTGGGTCCCTCTACTCAAACGAACTCTACTCTCAAGGTAGTGGCTGAGGAAGTAGAACAACGGCACCAAAGCACTGTACACTTGCTAGAACATGAAATTGATTCTGTAAGCGTCATTGAGAAATTTCTCGGCCTCACTAGAGCACCAAGATCGTCATCCATGTTTAATTACTCGCACAACTTCGCAGACTCAAGCGAAGAAAATTCAGAGGAAAATTGTCCAATATTTTCTGGAAATTGGGGCATGAACAGTGACAGGATCCGATACGGTTACTATGCACTGACAAACATCAAGGATTCCACAGGTAATGCCCAAGAACAAAACCCTAGTATAATTTTCATGACGGACCCAAATGCAAACACCCAAGAGGAAAACCCTAGTTCAAATCTCGTGGTCAACTCGTATGCTAAAACAGTGAGCCATAATCCAGACTTGATGACCCCCTCAAATGCCCATGAAGGAAGCCCTACTTCAATCCTCGTGCCCTCCTCAGACATCGGTTTGCATTCACATTACCAAGAAAATCCTATTGTTGCCAGCAAATACCACAATTTTTAT
>gnl_Utrgi_v4.1_Scf00158.g10937.t1
ATGTTCTCCAAGACTGCGTTTACTGTAAATGATGAAGAAATCATCCTTCATCCCCAGACAAGAATGCTTCCTGCTCATCACTTTGTGAGCCCAACTCCTCCTGATTATGAAATGAATGGAGATCTCTCCGGTGTGACTAATGCCGCCGCATCGGAGACGAAGAGGACGGCGAAAAAGAATCGACACAGCAAGATAAACACAGCTCAAGGGCCACGGGACAGGAGGGTTAGGTTATCAATTGGGATTGCTCGGAAGTTCTTTGATCTGCAAGAAATGCTGGAGTTTGACAAGCCAAGTGATACCCTTGATTGGTTGCTTACCAATTCCAAAACCGCCATCAAGGAGCTGGTGCAGAACAAGGAGAAGTTGGGCCAGGGCATCACTAGCTCACCTTTGGAATGCAGCAAACAGGTGAAGGAAAGCGTCGAACGACACCCGAATTCGTCTAGTCTTGCCAAAGAATCGAGGGCCAAAGCGAGAGATAGGGCTAGAGAAAGAACAAAGGAGAAGATGTGCATCAAGAGTCTCGCAGAGGAGCACAAGAGGGGTGCCAATATGCAGTTTTCTGAGCTTTTAGCAGGCTCTAGCAACAGCAACCCATCCTTTTTGAACGAAGATTCATTGATTCGTCGACCCGGTTTTGGTGACCTAATTCATGAACCAGGAACGAAGCCAAAGAACCCTTGCTTTCCCATCATCCAGCAAAATCTCGCTGTTACTAGAGACTTCAACTCAAACTACACAACCTCATCTACAGCAGACTGGGACAACTTCGCGTCCGAACCAAACGTTTATGTCATCTTCGATCAGCACAAGTTCATCAACAGG
>gnl_Utrgi_v4.1_Scf00014.g2082.t1
ATGAAGAGCCAAGAGAACAGCAAAACTGAAAACCCCAAAGCATCATCCTGGTCTTCCACAAAGATGAAGGATCCTCGAATTGTGGGAGTTTCTAGAGCTTTTGGGAAGAAAGATAGGCACAGCAAGGTATGCACGGTTAAGGGGTTGAGGGATCGGAGAGTTCGACTATCGGTCCCGACTGCGATTCAGATATATGATCTTCAAGATCGGCTAGGGCTAAGCCAGCCCAGCAAAGTAGTGGATTGGTTGCTGAACGCCGCTAAAAAGGATATTGATGAGTTGCCTCCTTTGCAGATCCCTGCAGGAAGTTTCTTGAGTCAAAGCGTGATTGCAATGCTGAATGCTCAATCTGATAAGCCAGGCTTGAAAATCAATGGATCAAATGTAGGCTTTGGAGGAGCAGGCCAGAGCCATAGGTTGGATGAGAGCTGTTGGCCTTATGTTTCTTCTGAGAGTAGTTTTGGTTATAGACAAAGTTTCTCTTCATATCACAACAGCAGCAACCAAATGAACGCTTCTTTTCTGAGATGGGATTCTTCAGATTTTTCTCTTTCTCATCCTCCCAGAAGCAGCAAAGTACTGCTCACATCAGCTACTGAACAAGAGTGGCACGATCCTAGTGTACTGCAGTTGCAGCAGCCATCACTGATATACCACAATGGGATCGTCACACAGACGCAGCCGTACCTTCCCCTTCCCAGATTCGACTCCGGATCTGAACCCATAAGAGAAATCCACTTCAACATGGCACGAATCAATGAGGATCCGTTGCACAACAAAGGGCAGTGTTTCGTACATAATGAATTCAAG
>gnl_Utrgi_v4.1_Scf00011.g1779.t1
ATGAGAACACAGACAGCACTGCCGCTTGATCCTTCCAGCTATCAGCTCCATCTTCTTCGTTGCATTGCGCGATCAGCAACAGGAGAGTCTGTTACCCATTTGTTACGGAAGTCTGCTCTTCCAGAGGAGAAGAAAAGAGATTCGCCTGGCCCAGAAATGATGGCGGATGGAGGTGATAAAGCCGAGGAGGTTGCAGAGAGAACCGCGCCCACAGCCGCTGCTTCTTGCTCGCGGAAGTGGTCGAGCAGCAGCTACAAGAACCCGCGGATCGTCCGCGTGTCTCGCAGCTTCGGAGGCAAAGATCGGCACAGTAAGGTGTGCACGGTTCGCGGGTTGAGAGACAGGCGGATCCGTCTCTCCGTTCCGACGGCGGTTCAGCTGTACAGTCTTCAGGACCGTCTGGGGCTGAGCCAGCCAAGCAAAGTCGTCGACTGGCTGCTCGACGCCACCAAGCATGAGATCGAGAAGCTCCCTCCGTTACCGGCGATCAACATGAGCATGAATATGCTCCTTCCGATCACCCCCACGCCTCCGTTGCCCTTCCACTTTCAGCCTTACGCCCCGACCCATTTCCTCGGGAAGGATCTGGGTCTCGTCGGCGCCATGGGGCTTGGAATGGGCATGGCGACGGATCAAGGGGTGATGAAGGAGAAGCAGGAGGAGGCGCCTCCGACTGAAGAGGTGGGGCTCGTGGGCCAAAATCTTACACTCAATAACTCTGCTGCCTCCTTCCAAAACCCTTATTTCCATTGGGATCTGCATAACCCCTCCCATTTCGGACTTGGAGCAGCAGGCTTCAATTTTCCCTTCCACACCCACACTCACGCTGAAGAAGAAGAAGAAGAGGAGGAGGAGGAGGAAGACTATGATGATAAACAAAAACGGGAGGAAGAAGAAGATAGCAGCAACCAGATCCAGAACTCCTTCCATTGTACACCTCATTACTTCTGCTCTACTCCCTTTCTTCATGATCCTTCACTCCTACCACCCACAACCCTGAAACTCATAAACCAGCCTGCTAGCAGTGCTGCTCCTCCACACTCAGACTGCAGCACAGCAACCCCACAGCTGAAAACTGTTGAACCCCAA
>gnl_Utrgi_v4.1_Scf00151.g10699.t1
ATGCTGAAAAAGAAAAGGGAAGAAGGAGGGGTCTGGTTTTTGATTGACCTGAGGGAAGCAATTTATGAGCTGAAGATGTTTGGAAGCAAGGAAAGTCACATCTTTTCTTCCTTTCACTCACAACCCTCTACATCCATTGCTGCTCTCAGTGATGCTGAAGCCTCTCAGATCCACCGGAACCACCGCCACCTGCTCTCCGGCACCTACACAACGAGTGGGGTTGAAGTTCCGGAGCAAGAACCTCCGAATACAAATGATGGGAAGCCAGGTGCAAAGAAGGATAGGCACAGCAAGATATACACGTCTCAAGGGCCACGAGATAGGAGAGTGAGGCTCTCCATTGGCATTGCTAGGAAGTTCTTTGATCTGCAAGAACTTCTAGGTTTCGACAAGCCGAGCAAGACCCTAGATTGGCTGCTCACCAAATCGAAGAATGCGATCAATGATCTGGTGCAGAAGAGGCAGAATGCTGATACTTCAGACAAAGGGAAGTCTCCAGAGGGTTCTAGAAAAAGACATGGAAGGGCTGCTAAGGATTCACAGGCGGTTGATCTTGTTAAGGAGTCACGGGTGAAGGCAAGGGCAAGGGCTAGGGAGAGGACAAGGGAGAAGATGCAGATGAGGAGCAGCCGAGACTTCAGCACCTTGAGCTCTTCAATCCCAATGCAGTACATGAATCACCCCAATGGATTCAATGATTATCAACAACTGAACCAAGATATGATCCAAGAATCTGTTGTGATCAAGATGAAAGCAAAGCCACATCCCTCGATTTTTGGTTTTCATCAGAACCTTATCATCTCTAGAGATTTCACTTCAAACTGCGCCATCCCAGCTCCCTACACCTCCACTGAGAATTGGGATATCAGCAACCCTCAATCGAACGCATACTCTGCTTTGGATCAGTACAAGTTCAATGACAGG
>gnl_Utrgi_v4.1_Scf00044.g5042.t1
ATGGGGAAGGGACGAACGTCTTTCCTCCATCTTTTCTCTCCTCTGTCTCTCCACCACAAGTCGCTTTCGTCTAATAGACTTTGCAGGTGCGATAACTGCGACATTGGAGGAGGCAGCCTGAAGACTCAGCAAGTGGTAGAACCACAGTTGAGAGTTTCTTCGTCAGAAACCAGCCGCTGTAAAAAGCTTCTAACCCGCGGTTCTGTTGTTCTGACATTGTTGAACGACGTGTTTCTGTTAGTGATACGCAACAATGGCGCGGGAGTATTGAAGGTTGGAGTTTTTGAAGCAGGGGTGATGCATCAAACGACGCTGGATCAGTACCATAATGAGGAGGGAGGAGGGAACGAAAGAGGCGCAGATAAAGGCGGCGGAGAGGATTTCACGGCGGCGATGGGTAGATTTTACGGCTGTCCGTCGTCGAGGATCGTGAGGGTTTCTCGAGCGTGTGGGAGTAAAGATAGACACAGCAAAGTTTTGACATCCAAGGGGCTGAGAGATCGCCGGGTACGGCTGTCAGTAAACACTGCGATTCAATTCTACGACTTGCAGGATCGTTTAGGGTACGACCAGCCTAGCAAAGCCGTTGAGTGGTTGCTGAAGGCGGCGGAGAGTTCAATCAACGAGCTGCCGCCGATGAGCATTATTTTCCCTGATACTCGGAAGCAGGTGAGTGACGAGAAGGGGTCACATGGCGGCGGAGGCGATCAGCTTGGATATGAGTCACCGGAAGCTGAATCAGCAAAAGCTCGGGAAGGAGCTGCAGAGAGGAAGGAAGACAGTTTCTTGAAAACTCCTTTGAACCCTATTTCTCAAACCACTTCCTTCACCGAGCTTCTGAACGCGGGGATCCCAACACGCAACGGCGGCAGTGGTGCAACAAATGACTCTTGTTTTATCATGAAATCTCCGAAGCAGTGGCCATCCCCTACACCAATGGAATACTACTCTTCTGGGCTTTTATCTCAGGCCACTGCTCACGCCGGCCAAATACCGCTGACAGCGAATCATTTTCCGGGGTTCGCTGTGCCGGCAGCGGCGGAGCACCACCAATCAGAACTGCGGCAGTTCTCCTTTTCCCCAGATAACTTGGGGGACCCTTCAGTCCAATTCTTCTTCTTCACTGTCACTTTTACTCCACATGCAGAGGTTTCCCGATGGATATCCGCCGAGCTTCTTTATCCGCACCAACGACCAGAACCACCAGTTGTTAACTGGATA
>gnl_Utrgi_v4.1_Scf00333.g15680.t1
ATGAAAGATCCTCGAATTGTTGGTGCCTCCAGAGCTTTTGGGAGGAAAGATAGGCACAGCAAGGTATGTACGGTTAAGGGTTTGAGGGATCGGAGGGTTAGATTGTCAGTTCCGACTGCGATTCAGATATACGATCTTCAAGACCGGCTAGGGCTTAGCCAGCCTAGCAAAGTGGTGGATTGGTTAATGAACGCTGCAAAGAAAGATATTGATGAGTTGCCGCCGTTGCAGATTCCCCCAGGAAGTTTCATGAGTCAGAGCTTGATTGCCATGCTAAGTGCTCAATCTGATAAACAAGGGTTGAAAGTCAGTGAATCAAATGATGGCTGTTGGCCTTGTGTTTCTGAGAGTCGTTTTGGTCTTAGACAAAACGTCCCTTCATCTCACAACAGCAACAGCAATCAAATGAATGCTTCTCACAATTCTTTCCTGAAGTGGGATTCTTCAGATTTGTGTCTTTCACATCCTCCTAGAAGCAGCATTGGAGAGCAAATATCAGCTTCCATTGAAGGAGATTGGAATCATCCAAGTGAACTCCTGCAGCAGCCGCCACTGATGTACCACAACGGGATGGTCACAGTGACGCAACCTTATCTTCCTCTTCAGAGATTCGACTCCGAATCCGAAGCAGCAAGAGCAATCCACTTATTGGACATGACACAAATCAATGAGAATGCTGTGCAGAACAAAGGACAGTGTTTCGTACATGGAGGCTGCAATGAATTCAAG
>gnl_Utrgi_v4.1_Scf00533.g19114.t1
ATGCCATGGAGAGCCAAAAGGATGGTGTTATTTATGCAGATGGACTTCCTTCACCGGATGGAGCTTGAAGATTCCGGCGGCGGTTTCAAGGGGGAGCAGGTGGACTGCTGTGACAGGGTTCTGAGGTGCCCCGGAAGGAAGGATCGGCATAGCAAGGTGTCCACGGCTAGGGGAGCCAGAGACCGCCGTGTCCGGCTGTCCCCGAAAACGGCTATTCAGTTCTACGACGTGCAGGACCGGCTGGGATACGACCGTCCCAGTAAGGCTATCGATTGGTTGATGCAGGAGGCGAAAGCTGCCATTGAAGCCTTGGATGCCCCGCCAACTCTGCCGCTGCCGCCGCCGCCGGTGCCTTCGGCGAATGATGAGGACAGCTACTACTACTACTGCGACGACAAGTGCCTGATCGACGAGGCGCCGACGCGCTCGCCATCTATGCTCTGCCATGAAAACGGCTACTTTGCGGCGCCGTTGACAGAGCGTGACTCCGAGGTATTCGACTCGGAGATAGAGAGAATGCAGAGAATTTTCGGCTGCAGCAATGATGATGCCACGGGAGCCGGAGTCGGAGGAGCGGCGTTTTTTTCTCATCCTGCGGTGGCGCCACTCCATTTTCCCGAGACCCCACTCTTCTGTCAAGGCGAGATCTTTTCTCACAGGGAACCCCTTCAGTCCAGTAACAGCTACTCAAGAATGTCTACCTTTTCTTCACTAAGCTCTCAATTCCCAGGAATCAATGATGAGCTCGCAGCCATCATTTCCACTGTAGCAGATGCAGATTAC
>gnl_Utrgi_v4.1_Scf00173.g11503.t1
ATGTATCCTCCATCAGTTGAAGCTGGTCTTTTGGAGCCATGGTTGAGACCTCCTCCCACCCGGCAAAACCCTAATTCCGGGGAGGAGCAACTTCAGCTCTTGTTTCATTTTGCGGCACCGCAGGAGCAGGAGCTGTCGATGGGTCATCGGATTCTGTATCAGAATCAGGCGATCCCGGGAAATCCCTATCTTGGGGTTGATCAAAGTGACAAATCTCATGTGGAGGTGAAGGCAAAAGGCAAGCTTTTGGACCCCAAGGTGGAGAAGAAGGTGGATCCGCCTGTGAGGAGACGGAATATGGGTGTTCTTGCTCCGAGACGGCGAGCCGGAAAAAAGGACCGGCATAGCAAGATATGTACGGCACAAGGGATTCGAGATCGGAGGATGAGGTTGTCCCTCCAAGCAGCTCGCAAGTTCTTTGATCTCCAAGATATGCTTGGATACGATAAAGCGAGCAAGACGATAGAGTGGCTGTTCACCAAGTCCAAGAAGGCCATCAGGGAGCTTACCGAGAATCACCCTCCGGTGAACTCTAATGTTTCCGATAGCGATGCGAAGAGCGAGTCATTCGTGTCGGAGTGCGATGAAGTCATTTCCGGGATCGAAGAAGGCTCCAACAAAGATGCATTTAAAGATGTGGAGAAAGAGGAGAAACACTCGGAAAAGCTGCACTCCAAACCTAACCTTCGAGAATCTAGGGATAAGGCACGCGCACGAGCAAGATGCCGAACCAAAGAGAAGCAGATGACCAGATTCACACCCCAGATACCTGAATCCGCACCAACTGAAAACGATCATCACCTTCAGAAATTAGGGTTTTCAGCCAACCCTCCTTTTGAAGCTCCACCCCCACCAGATCAAGATCCAGCTTATACAGATCAAGCAAGGATTTTATCCTACGGAGTCGATTACGAACAACAGCCTCCTGACTCCGGAACCCTCGAAAAACTCCTCGGAATCCCGAGTTCATCATCTTGCCCTCATCATTTCACCTCGGATTCATTCATAGACCCCAACACTAGCTTCCTGGGGTTTCTTACAAGCTGGGATTACCTCAGCCATGAAAGAGGAGGGTCTAGTAACTGCACCGTAACTGACCAAATT
>gnl_Utrgi_v4.1_Scf00331.g15644.t1
ATGGGGGAAAGTAGCAACCACCGGGCAGCGCCGCCGCCTTCGCGGTTAGGTCCGAGAAGCGAAATTGTTGAAGTACAGGGCGGCCACGTTGTGAGGTCAACCGGAAGAAAGGACCGCCACAGCAAAGTATGTACTGCGAAAGGCCCCAGAGACCGCCGGGTGCGTCTCGCGGCTCACACGGCGATTCAATTCTACGATGTTCAAGACCGGCTTGGATACGACCGCCCTAGTAAAGCTGTAGATTGGCTTATCAAGAAGGCGAAAACTGCAATTGATGAGCTCGCGCAGCTGCCTCCTTGGCACCCCCTGCCGCAAAATGTGAACTTTGAGCAAGATGAAGTGCAGAAGAAGTGTGAAGAGGAGCAGCAGCAGCAAGTAAAATTAGGCGTCCATCATGGGGAACCGGTGATTTCTGCGGCGTCGAGTAAAAGGCCGATGATAATGCTTGGAGGTGATAATGAGTTGCACAATAATCCCAGTTCACAGAATTCAGGCTTTCTGCCTTCATCTTTTGATTCTGACGCCATTGCTGATACTATGAAGTCTTTTATTCCAATGGGTGCTTCGGCGCAAGCTAGTTCATCACCTATGCAGTTTCATAGATTCCCCACCTCAGATTTGCTGTCAGGGAACAGCGGTAACAGCCAGGATTTGAGGCTTTCTCTGCAGTCATTTCAAGATCCAATTTTGCTTCACCATCAGGCTCCAGAACAACCTCACCAACAAGGCCAATCCCTTTTGGGTTTCGATGGGACGCCAAACTGGTTAGAGCACCATCCACAGGCAGCCGCAGCGGCGGAGCTCAGCAGATTCCAGCGATTAATAGCTTGGAATCCTGGCGGTGGAGACTCAAACAATGGAAATGGGGGAGCAGCTGCAGGTTTTCTGTTCAGTTCACAGCAGCCAACTTTGCAGCAGCTTTTCGGCCATGCCCATTTTTCTTCACAGAGGGGACCCCTTCAGTCCAGTAACACACCTTCAATTCGTGCTTGGATGGACCCGTCAGGCGTAGCAGCAGCCATTGCTTCATCTGATCCTAGCCCACAACAACAGCAACACCACCAACTTCTCCCTACCGTTGTTCCCATTTATCCATCTTCAATGCAAGGCATTGGATTTGCATCTGGAGCTGGTGGCTTCGCTGGATTTCCAATTCCTACACGAATTCAAGGTGATCCCGAGGAGCATGACGGCTATTCCGATAAGCCGTCATCCGTCTCCTCTGATTCTCGCCAC
>gnl_Utrgi_v4.1_Scf00331.g15643.t1
ATGCCACCAAGTCCTCCTCTTTCTCTTGGACTATTAATTGCGCACACACACACACACAGCAGCAGCAATTGCCACCTCCCTCTCCCAGATCATCTTCCTGAAGGTTCACATGCAGCGCCTCCTGTGCAGCTCAAAGCCCCCATTTCAATGGCGTACATGGAAGTTAAGCTGGATCCGGAGAGCAATCTGCACCAAGGCCAAAACCAGTTTCTCACCGGAGAAGACGGCCGTGAACCGGCGTCCCCGCCGAAGAAAAAGGCATCTTACTTTTCTCCTGCTGTGACCACCCCAGAATATGCGAAATTGCGACAAAACATGGGGGAAAGTAGCAACCACCATACAGCGCCGCCACCGTCGCGGTTAGGCCCGAGGAGCGAGATTGTGGAAGTACAAGGCGGCCACATTGTGAGGTCAACCGGAAGAAAAGACCGCCATAGCAAAGTATGTACTGCGAAAGGCCCAAGAGACCGCCGCGTGCGCCTTGCGGCTCACACGGCGATTCAGTTTTACGATGTTCAAGACCGACTTGGCTACGACCGCCCGAGTAAAGCTGTAGATTGGCTAATTAAGAAGGCAAAAAATGCAATTGATGAGCTCGCTCAGCTCCCTCCCTGGCACCCCACTTCGCAAAATGTGAACTTTGAGCAAGATGAGGCGCAGAAGAAGTGTGAAGAGGAGCAGCAGCAGCAACCACAGCAGCAACAGAAGCTGAGTGTGCATCATGGGGAACTGATGATTTCTAGTGCATCGAGTAAAAGGCCAATGATGATGCTTGGAGGTGAAGATGAAATGCACAATAATCCCAGTTCACAGAATTCAAGTTTTTTGCCTTCATCTTTAGATTCTGACGCAATTGCTGATACTATAAAGTCTTTCTTTCCGATGGGTGCATCAGCAGAAGCTAGCTCTTCATCTATGCAGTTTCAGAGCTTCCAAGCTTCAGACTTATTGTCAGGAAACAGCGGTAATAGCCAGGATTTGAGGCTTTCTCTGCAGTCATTTCAGGATCCAATGTTGCTTCACCGTCAGCCTTCAGAGCAAGCGCACCAACAAGGCCAATCCCTTATGGGTTTCGATGCGGCATCAAACTGGGCAGAGCATCATCAGCAGGCTGTGGCTGCGGCAGCCGCAGCGGCGGAGCTTAGTAGATTCCAGCGATTAACAGCTTGGAATCCCGGCGGTGGAGACTCAAACAACGGGAATGGAGGAGCAGCTGCAGGTTTCTTGTTCAACTCACAGCAGCCGACTCTGCAGCAGCTTTTAGGCCATACCCATTTTTCTTCACAAAGGGGACCCCTTCAGTCCAGTAACACACCTTCAGTTCGTGCTTGGATGGACCAATCAGGCGTAGCAGCAGCCATTGCTTCATCTGATCCTAGCCAACATCAACAGCAACATCACCACCTTCTCCCTACAGTTGTTCCTATTTATCCATCTTCAATGCAAGGCATTGGATTTGCATCTGGAGCTGGTGGCTTCTCCGGTTTCCCGATCCCTGCACGAATTCACGGTGACGTAGAGGAGCACGATGGCTATTCAGATAAGCCTTCCTCAGTCTCCTCCGATTCTCGCCAC
>gnl_Utrgi_v4.1_Scf00194.g12139.t1
ATGGATGTAGATGAGATTCGATGCAAGTTTCGGAGAGGTAACAATGGCGATGGGAGGTTAGAATCAGGGAGTGAGAAAATGGAGGAGCAGTTTCAGGACGACGAGGAAGAAGGGGAAAGTGAAAGAGGCAGCGGTGCTAAAATCGGGGGAGGAGGAGGAGTTGATATTACAGCGGCGGTGGGGAGATTTTACGGTTGGCCATCGTCGCGAATCGTTAGGGTTTCACGAGCTTCCGGTGGTAAAGATAGACACAGCAAAGTTTTGACATCCAAAGGGCTGAGAGACCGCCGTGTGCGGCTGTCGGTAAACACCGCAATTCAGTTTTATGATTTGCAAGATCGGTTAGGGTACGACCAGCCGAGCAAGGCGGTGGAGTGGCTGTTGAAGGCGGCTGCGAGTTCCATCTCCGAGCTTCCACCGATTACGAGTCCGTTCCCGGAAACACCGAATCAGCTCAGCGATGAGAAGAGATCGAGTACCGGTGGTAGCGATCAGCTCGTGTTTGACTCTGCGGATGCAGAAATGGACGGCGGCTGTGGCGGCGGAGATCCGAGCTTCGGTCAACAGTTCGCAACGAAGTCTTCGGCGTGTAGCAGCGCCTCTGAAGCCAGTAAGGGTTCTGGGCTTTCGTTATCCAGATCTGAGAGCAGGATTAAAGCTCGAGAAAGAGCAAAAGAGAGAGTTGCAGAGAAGGAGAAGGAAAAGGAGAACGCTTCCATGAACAACAACAACCCTATTTCTCAAACAACTTCTTTCACGGAGCTTCTCAATGGAGGAGGGGGAGCAATGCACAACAATGGCTCCAGTCCGAGTAATAGCTCCGTTCTCGAGAACCCCAGCTCCGGCGCCACTGGCGGCGGTACGGGAACTGATTCAAGTTTCTTCCTGAAATCCTCGAGGCAGTGGGATTACTTGTGTTCCGGGATGCTAACTCCGACGCCGTCAGGTCGCGGCGGAGAAATGCAAAGCCATTTTAATTCTCCGATGTTCGGTTTAGCGGCGGGGGACCACCAATCGGAGCTGCAACAATTTTCGTTTGTACCTGACCACTTAGTACAAGTGGTGAATGGTTCAAATATCAATGCAAATCACCACAATGGAAGCAGCAACGAATATAATAATCTGAGTTTCTCAATCTCATCTTCTGCTAATTCTTCAGGCCTTGCTGGATTCAACAGGGGGACCCTTCAGTCCAATTCTTCTTCGCCCTCATTGATGCCTCATATGCAGAGGTTTTCCGACGGTTCTCCGGCGAGTTTCTTCTCCGGGGTGGATAACCATCACCAGTTTCTAGCCAGATACGACGCGGGTAATAACTACGGCAGCCGGCAATCTGCACACAGAGGAAAAGGAAAGAAC
>gnl_Utrgi_v4.1_Scf01027.g23347.t1
ATGGACGCGGATACGGAACCCGAGATGCGCCGGAAGCGTAATCGCCACACCAAAATCCAAACGCCCAAGGGGATGAAGGATAGGAGAGTGAGGCTCTCTGCCTACACCGCCATTCAACTCTACGAATTGCAGGACCGTTTGGGCTACGACCAACCCACTAAAGCCGTCGACTGGCTAATCAGCAAGGCTAGAAGCGAGATAGCAAGGCTCAACCACTCGCCGCCGGCAGCGGAATTTGACTGCGGGTCGCGGGAATTGGGGCAGGGAGCTGCAACCGGCTCTTCCTTCATGAATTTGACTATGAATCCCTTGATTCCGCCCCCCGCGGAGTCTCTCCAGTCCCAGAATCTGGCCCTTTCTCTCTACGCCGCTCGTGTTCAGGGAAATGGGTTTCTTGTAAACCACCCCATGGACACCACTTGCTATCCGCCGCCGGAGCATTCTTCTGCTCACAGGGAGATGATGATGGTGATGATGGATGGGACCGCATTAGAGGCGCATCCGTGGGTGCCAGCTCCGGCCGATCATGTGGGTTTACAGCCGTGGCGCTGCGGAGGGTTCCGATACCCGTCACAAATCTACGGCGGCGACAAAGAGGAGGACAATCGCAAC
>gnl_Utrgi_v4.1_Scf02531.g25904.t1
ATGACTTCATGTGGAGAAGGGAAACCTAGCGCCATGCCTTCGTGGGCGATGCTAAAGGATCCCCGTATCGTCCGCGTGTCCCGTGCGTTCGGAGGGAAGGACCGACACAGCAAAGTGTGCACCGTGAGAGGACTCAGAGACAGGCGTGTCCGTCTCTCCGTCCAAACCGCCATCCAAGTGTACGATTTGCAAGATCGGTTGGGACTCAGCCAACCCAGCAAAGTAGTGGACTGGTTGCTCAACGCCGCTAAGCACGAAATTGATGAGCTCCCTCCGCTTCAGATGCCCCAGGGAAGCAGCACCTACTTTCGAAGCCTCGACCATCATCACGAGGCTATCGGCTCGGGTCCCAATTTGAACCCGGATTTAGAGAAGTTGAAGGAGATGGCTCCGGGTTTCAACCCATTTGAGAGGTGGGATCCTTCAAGCTTGACACTTTCGCATCCTCCTAGAAGTTTTGACTTCCCGTCTGAGCATCACCAGGATTTGCATGAGATTGGAGTCATGCAATGGACTTCTGCTCATGTGTATCAGCATGGAGGGCCTTGGCTTCCGTCTCCTCCCTTCGATTCGAAGCCGCTCAACTTGCAAGTTGGGTCACAAATCTCGAATGTGTCGCTTGCTTCGTCGGTTGACTCTGGTGCGAGAACTGTCAGGCCTTTCAATTTCAACATGACTGCAGATCTCCTTCACTTCCACAACAAAATAGAGGACGAGCGCCACACCAACGGCTACTGCTCGTCT
>gnl_Utrgi_v4.1_Scf00590.g19843.t1
ATGGAGGAAAGCAGCAACCACCGCGCAGTGCTGCCGCTGTCGCGGTTAGGTCCGAGAAGCGAGATTGTTGAGGTACAAGGCGGCCATATCGTGAGGTCTACCGGAAGAAAAGACCGTCACAGCAAAGTTTGTACTGCGAAAGGTCCCAGAGACCGCCGCGTGCGTCTTGCGGCGCACACGGCGATTCAGTTTTACGATGTTCAGGACCGGCTTGGCTACGACCGCCCGAGTAAAGCTGTAGACTGGCTAATCAAGAAGGCGAAAACTGCAATTGATGAGCTCGCGCAGCTACCTCCTTGGCACCCCGCCTCGCAAACTATGAACTTTGAGCGAGACGAATTGCAGAAAAAGTGTGAAGAGGACCAGCAGCAGCAAAAAGAGGAGTTAACCGTGCATCATGGGAAACCGGTGATTCCAGGAGCGTCGGGTAAGAAACCGATGATAATGGTTGGAACTGAAGATGAGGTGCATAATAATCCCAGTTCACAGAATTCAGGTTTTTTGCCTTCATCTTTAGATTCTGATGCTATTGCTGACACTATAAAGTCATTCTTCCCAATGGGTGCTTCAACAGAAGCTAGCTCTTCATCCATGCAGTATCGGAGCTTCCAAGCTTCAGATTTGCTGTCAGGAAGCAGCAGCAATAGCCAGGATTTGAGGCTTTCTCTGCAGTCATTTCAAGATCCAATTTTGCTTCACCATCAGCCTTCGGAGCATTCCCACCAACAAGGACACTCTCTATTGGGTTTTGATGGAACACCCAATTGGGCAGAGCACCATCAACAAGCTGTAGCTGCTGCAGCGGCAGCGGAGCTCAGCCGATTCCAGCGGTTAACAGCTTGGAATTCCGGCGGAGGAACCTCAAACATTGGAAATGGAGGAGCAGCTCCAGGTTTCCTGTTCAATTCACAGCAGCCGGCTCTGCAGCAGCTTTCAGGGCATACCCATTTTTCTTCACAGAGGGGACCCCTTCAGTCCAGTAATTCACCTTCAATTCGTGCTTGGATGGACGCATCAGGCGTAGCAGCATCTGTTTCTTCATCTGACCATAGCCAACATCAACAGCTACACCACCAGCTTCTCCCTTCATATATTCCAATGTATCCGTCTTCAATGCAAGGCAACGGATTTGCATCTGGAGCTGCCGTCGTCCGCCTCATCAGATTCTTGCCACTAAGTGATACCCATCTCACCCTCCCTTCTTCAGTCAAAGAAGGACTCCTGCTTTTGGAAATAGGGAGCTCCATGAGTGCAGCAAGAATCATCCAAATTCCAACTTCAGTTGAGGATACT
>gnl_Utrgi_v4.1_Scf00590.g19842.t1
ATGGGGGATAGCAGCAACTTCACTGCGCCGCCGCCATCGCGGTTAGCTCCGAGAGGCGAGATTGTTGAAGTACAAGGCGGCCACATTGTACGGGCGACCGGAAGAAAAGACCGTCATAGCAAAGTTTGCACTGCGAAAGGCCCCAGAGACCGCCGCGTGCGTCTCGCGGCGCACACGGCGATTCAGTTTTACGATGTTCAGGACCGGCTTGGATACGACCGCCCGAGTAAAGCTGTAGACTGGCTAATCAAAAAGGCGAAAACTGCAATTGATGAGCTCGCGCAGCTGCCTCCTTGGCACCCCACTGGGCAAAATGTGAACTTTGAGCGAGATGAGGAGCACAACAAGTGTGAAGAGGAGGAGCAGCAGCAGCAGCAGCAGCATGGGGAGCTGGTGGCTTCTGAGGCGTCAAGTAAACGGCAGGTTATGATGGCTGGAGGTGAAGATGGCATGCACAAAAATCCCAATTCGCAGAATTCCAGTTTTTTGCATTCATCTCTACATTCTGATGCCATTGCGGATACAATGAAGTCCTTGTTTCCAATGGGTGCTTCAGCAGAAGCTAGCTCTTCGTCTATGCAGTTTCAGGGCTTCCAAGCTTCAGACTTGCTATCAGGAAATAGCACTAATAGCCAGGATCTGAGGCTCTCGCTGCAGTCATTTCAAGATCCAATTTTGCTTCACCATCAGCCTCCAGAGCAAGCGCACCAACGAGCATACTCTCTCTTGGGCTTCGATGGAACAGCCAATTGGGCAGAGCACCATCAACACGCAGCAGCTGCTGCTACGGCAGCGGCGGAGCTCAGCCGATTCCAGCGGTTAACAGCTTGGAATCCCGGCGGTGAAGACTCAAACAATGGAAATGGAGGCGCAGCTCAGGGTTTCCTGTTCAATTCACAGCAGCCGACTCTGCAGCAGCTTTCAGGGCATACCCATTTTTCTTCACAGAGGGGACCCCTTCAGTCCAGTAACACACCCTCAGTTCGTGCTTGGATGGACCCATCAGGCGTAGCAACAGCCATTGCTTCATCTCATCATAACCAACATCAGCAGCAACACCAGCACCTCCTCCTCCCTACTGTAGTTCCTATTTATCCATCTTCAACGCAAGGCATTGGATATGCATCTGGATCCGGCGGTTTCTCTGGATTCCCAATTCCTGCACGAATTCATGGTGATGTAGAGGAGCACGATGGCTATTCCGATAAGCCGTCCTCCGTCTCCTCCGATTCTCGCCAC
>gnl_Utrgi_v4.1_Scf00158.g10952.t1
ATGATAAGTTCTTCCAAGCATGACTGGCACCTACCAACCCATCTTCCAAACCTGGGCAGAAAAAGCTGTTCGACTCCAAGGGCTATGGAACCTGCATCTGGAAACAGATTAGGGAATCAAATAAAAACTGCAGGCGAGGCACGGCGGTCTTCGCAGAAAAGTCGCGAAGTCAACGGTCGTCGTGGCTGGTCAAGCCTTGCAGAGCAAGGGGAGGTGGTGCACGTTTCAGTCATCTTGTTTGATTCTTGGCATGTTTACAGCTGGTTCAGGTTGAAGATTCGCCATTTGAGACGAGGGGAAGGGATGAAGACTCTGGAGAGCAGCAAGAAGGGCTCGAAACCCTACTCGGGCGCATCGGCTCCAATAACATCTTGGTCATGCTCCCGGATCAGGGATCCTCGGATCGTCGGCGTTTCGAGGGCGTTCGGTCGGAAGGACCGGCACAGTAAGGTGTGCACCGTGAAGGGTTTGAGGGACCGGAGGGTCCGGCTTTCGATCCCGACGGCGATGCAGCTGTATGATCTCCAACACAGGTTGGGGCTCAGCCAGCCCAGCAAGGTCGTGGACTGGCTCATGAATGCTGCCAAGAAGGATATCGATGAGCTGCCTCCATTGCAAATCCCTCCGGGGAGCTTCGTGAGCCCCAGCTTCCAGACGCTGATAGCGCCGATTTCCGATAAACCCGGCGGCGGGTTCAAGGTGAGTGGATCATCGTGGCCGCCGTATGCTGCAAACAAGAGTGTGTACGGGGGGTGCCTGAATCCCTCTACCAGCTCCTGCCTTAGATGGGGCTCACCAAGTTTGTCTCTTTCTCATCCGCCGAGTTCCAAGGAGGAAGATTGGCAGATACTTCACTGGCAGCAGTCTTTGATTTATCACCAAGGAATCACTCCACCAACCAGCTTACGATTCGGGCAGGAAACTGAATCAGAAAGGGCGGCAATGGAGTTCAACATAACTGAAAATTTCCTCCCAGAAGAGAATCTGCAGAGCAAAGACCATCCTTTTCTCACAAGA
>gnl_Utrgi_v4.1_Scf00064.g6473.t1
ATGATGATGAACCAGGCGAAGAACGAGGAGGATTCGGTCTCCGAGCAGGGCAAGCTCCCTTGCTCGTCGTCTTCCCGGCAGTGGTCCAGCTACAAAAACCCCCGAATCGTGAGGGTTTCCCGGACCTTCGGCGGCAAGGACCGTCACAGCAAAGTGTGCACCGTCCGCGGCCTGAGGGACAGACGCATCCGCCTCTCCGTTCCGACGGCCATCCAGCTCTACAGCCTCCAGGACCGCCTCGGCCTCGGCCAACCCAGCAAAGTTGTCGACTGGCTGCTCGACGCCACGAAGCACGAAATCGACAAGCTCCCACCTCTCCCCCTCCTCCCAGAGACCTTCACGGCGTACCATTCCGCCGCCGCCGCCGCATCGGAGCTATCGACCCACTTCTTAACTTCCTACGGGGTGAAGGAGAAGGAGAACGAAGAGGGGTTCGGAATGTTGCAGCAGCAGAGTAATAACAGTACAAGTACCAGTCTGATTCCGATAACTAATTTCCAAAACCCTTATCTCCATTGGGATCTGCAAAACGGGGCGCACTTCGGGTTTAATGAGACCCAGAATCCGAATCAGACAAGCCTTTATTTCTGCTCTTCTGAAGTTACATCTGCAACTGCTACACCCACACCGTCTTTTCTACTGAGCAGCTCTCAACTTTCAGACAGTGGACTGGGGGGACAAAATCATCAGTCAGTGTCCCCGACAACGCTCCACTTTCTCAGACAGTTGAATGACGCACAGGCCGCCCGTCCAGACCACCACCGGAACCCA
>gnl_Utrgi_v4.1_Scf00001.g288.t1
ATGATGGAGGAGCAGTACCAGGAAGAAGAGGAGGAGGGAGAGAACGAAAGAGGCGTAGACAACGGCGGGGGTGTGGATTTCACGGCGATGGGTAGATTTTACGGCTGGCCGTCGTCGAGGATTGTAAGGGTTTCTCGAGCGTGTGGGGGAAAAGATAGGCACAGCAAAGTCTTGACATCGAAGGGGCTGAGGGACCGCCGTGTGCGGCTGTCGGTAAACACAGCAATTCAATTCTACGATTTGCAGGATCGTTTAGGGTACGACCAGCCGAGCAAGGCTGTTGAGTGGTTGCTGAAGGCGGCGGCGAGTTCCATCAACGAGCTGCCGCCGATGAGCATTCTTTTCCCTGATTCTCGGAAGCAGCTGAGTGAGGAGAAGCGGTCGAATAGCGGCGGCGGCGATCAACATGGGTTTGAATCGCCGGAGGTTGAGATGGACGACGGCGACGATCCCAGTTTTTCACAGCATGTGGCTATGAAGTCCTCCTCATGTAGCGCCATTTCTGAAACTTGTAAAGGTTCTGGGCTTTCTCTATCTAGATCTAGGAAAACTCGGGACAGAGTTGCGGAGAAGGAGAAGGGAAATGGATCTTTGAATCCTATATCTCAAACCACTTCCTTTACCGAGCTTCTGAACGCAGGAATAACGACACACAACGGCGGAGAGTCGTATTTTTTCATGAAATCTTCTCCTACTCCGATGGACTACTTCTCTTCTGGGCTTCTATCTCCTGCCACCGCCCGCGCCAGCCAAGTACCGTCAACGGGAAATCATTTTCCGGGATTCGGTGTGTCGCCGGTCGCTGAGCACCACCAATCAGAACTGCAGCACTTCTCCTTTGCGCCGGATAACTTGGTCCACGCCATGAACAGTGGAAGCCATGACTACTCTATGAACGGGAGCTTTTCAGTCTCTTCATCTTCTGGCTTCGCTGGCTTCAACAGGGGGACCCTTCAGTCCAATTCTTCTTCGCCGTCAATGTTGCCTCCAATCCAGAGGTTTCCCGACGGATCTCCGCCGAGCTTCTTCATCGGCGCCGACGACCACAATCACCAGTTTTTAGCTGGATACGAAGGCCGCCAGGAACTCTGCTACAGCAATAAGGGCAACCAGAAACTAAGAGGAAAGAAC
>gnl_Utrgi_v4.1_Scf00025.g3306.t1
ATGTTTCATCCATCATCCATGCGAGCTTCAAGCTCCTTCTCATGGGGAGAAAACCCTAGTTCTCAACAGGGGGGACCCCATCTTCTCGATGGCAGCGACATGCCGATGAATCATCATCCGGTGCCGGAGCAGAATCAGTGGATCTTTGGGAATCTGTTTGATCAGAGGGATGGAAACCCTAAGAAAGTTGATCCTAGTAGTGCTGGTGGTGCTGTAAGAAGAAGAAGCCTCGGAGCGGTACCAAGAAGGAGACCTGGGAAAAAGGATAGACATAGCAAGATTTGCACGGCGCAAGGGATTCGTGATCGTCGAATGCGGTTATCTCTACAAGTAGCTCGTAAGTTCTTCGATCTCCAGGACATGCTGGGTTACGATAAGGCGAGCAACACGATCGAGTGGCTGTTTACGAAGTCCGGGAAGGCCATCAAGGAGCTCACATTCAACATCAGCAGCAGCAACCAGCAATCCCTCAACATTAGCAACTCGTTTGCATCGGATTGTGAAGTGGTTTCCGTGATGGAAGAAGCTCAAACACTCCCGCCCAGAAGCGATTTGAAAGAGGGCAACAAAGAAAAGGCGAGAAGAGCCAAAGAAAAGAAGAGGGTGATCAAGGATTTAGGGTTTTCAAACATTAATCAAGATCCAGTTTTTCTCAACAATGCAAGAAATTTACCGTATGGGGTAGACTGCACTTCGCTCGAACAACAACCAGCCGACTGCGGAACGATCGAAAAGCTCCTCGGAATTCCGGATTCATCCATGGATCATCCCTTCAGCTGGGTTACTTACATGGATCCAAACATCAGCTTCATGGGACTTCTCGGTTGGGACATTTTCACTACCCATGAAAGAGGAGGATCCACAAGCAGTGCTCCCGCTTCACCCCCCACTAATTCGACTCTCGTTTACCCATTCCGGGAGACTAAACCCAGAGGCGCCGGGCGGTTACATCCA
>gnl_Utrgi_v4.1_Scf00054.g5730.t1
ATGGGTGGAGATGGGATTCGATGTAAGTTTCAGAGAGGTAACAATGGAGATGGGAGGTTAGAATCAGGGAATGAGAAAATGGAAGATCAGTTTCAGGACGACGAGGCGGAAGGGGAAAGTGAAAGAGGCAGCGGTGCTAAAATCGGGGGCGGCGGCGGCGGCGGCGGCGGCGGCGGCGGAGTTGAATTTACTGCGGCAATGGGGAGATTTTACGCCTGGCCGTCGTCACGAATCGTTAGGGTTTCACGGGCTTCCGGTGGGAAAGATAGACACAGCAAAGTTTTGACTTCGAAGGGGCTGAGGGACCGCCGTGTGCGGCTATCGGTAAACACTGCAATCCAGTTTTACGATTTGCAAGATCGGTTAGGCTACGACCAGCCGAGCAAGGCGGTGGAGTGGTTATTGAAAGCGGCGGCGAGTTCCATCGCTGAGCTGCCGCCAATTCCGAATGCGTTCCCAGAGACCCCGAATCAGCTCAGCGACGAGAAGAAGTCTAGTACAGGAGGTAGCGATCAGCTCGGGTTAGACTCGGCGGAAGTGGAAATGGACGGCTGCGGCAGCGGCGTAGATCCGAGCTTCCGTCAACAGTTGGTCACGAAGTCGTCAGCATGTAGCAGCGCTTCTGAAACTAGTAAAGGTTCCGGGCTTTCGTTATCCAGATCCGAGATCAGGATTAAAGCTCGAGAAAGAGCAAAAGAAAGGGTTGCAGAGAAGGAGAAGGAAAAGGAGAATGCGTCTATGAACAAAAATAATCCTATTTCTCGAACAACTTCATTCACAGAGCTTCTCAACGGAGTAGGTGGAGGAATAAACAAAAGTGGTTCGAGCCCAAACAACAGCTCCGTTCATGAGAATTCCAGCTCCGGCGCCGCCGCAGATGGTACTGCGACTGATTCAAGCTTCTTCCTGAAATCTTCAAAGCAATGGGATTACTTGTGTTCTGGTTTGCTAACTCCGCCGCCTTCTGGTCGCGGCGGAGAAATCCACAGCCGTTTTTATTCGCCGATGTTCGGATTAGCGGCGGGGGACCACCAACCGGAGCTGCAACAATATTCGTTTGTACCTGACCACTTAGTACAAGTGGTCAATGGTTCAAATATAAATACAAATCAACACAATGGAAGCAGCCACGAGTATAGTAATCTGACCTTCTCAATCTCATCTTCTGCTGCTTCTTCAGGCCTCGCCGGATTCAACAGGGGGACCCTTCAGTCCAATTCTTCCTCGCCCTCATTGTTGCCTCACATACAGAGCTTTTCCGACGGTTCTCCGGTGAGCTTCTTCGCAGGGGTGGATAACCAACATCACCAGTTTCTAGCCGGATACGATGCCGGTAGTGACAATGGAAGCCGGCACTCTGCACACAGGGGAAGGGGGAACAAC
>gnl_Utrgi_v4.1_ctg40037.g28081.t1
ATGATCCCTGGGAGTTCGTCTATTGCTGTTGATTCGGGTGAGAAGGGACAAGTTGAGATCAAAGCAAAGGGTAAACTTATGGATCCCAGGGTGGGGAAGAAGATGGATCCACCTCTACGGAGGCGAAATATCGGCGTTGCTCCGAGGAGAAGAGCGGGAAAGAAAGATCGGCATAGCAAGATTTGTACGGCACAAGGGATTCGAGATCGGAGGATGCGACTGTCCCTCCAAGCTGCTCGCAAGTTCTTCGATCTCCAGGACATGCTTGGGTACGATAAAGCAAGCAAAACCATTGAGTGGCTCTTTTCCAAATCCAAGAAGGCCATAAAAGAGCTCTCAAAGGGCCAACCTCGAGTGGATTCGAACGTCTCCAACAGCCAAGCCAAGAGCGAGTCTTTCGTCTCCGACTGCGACGAAGTCGTTTCCGGGGTGGAAGAAAGCTCGAACAAAGATGTGAAATGTGTAATGAAAGAAGAGACGAACTTGGAAAAGATGCCCAACGTTCGAGAGTCGAGGGACAAGGCGAGGGCACGAGCAAGATGCCGAACAAAAGAGAAGATGATGATAAGACTCTCAAGCCAACTACCTGAATCC
>gnl_Utrgi_v4.1_Scf00187.g11887.t1
ATGGGAGAAAACAACCATCAGCAGATAACACCACGATCTCGGTTTGGTCTGAGAACAAGCTGTGGCGAGATTGTGGAGGTGCAAGGTGGCCACATCGTGAGGGCAACCGGAACAAAGGACCGCCACAGCAAGGTCTGCACTGCCAAAGGCCCTAGAGATCGGCGCGTCCGCTTGGCTGCACACACAGCCATTCAATTTTATGATGTTCAAGATCGCCTTGGCTATGACCGACCCAGCAAAGCCGTCGACTGGCTCATCAAGAAGGCCAAAGCCGCCATTGATGAGCTTGCACAGCTTCCCCCCTGGCATCCCACTTCGTGCTCTCCCCGAAATGTTCGTTTCAATGAAGAAGATGCTCGGATGAAGTTTAATGAAGAAGAACCTCAAATGAAGCTTGAGACTGAGCATCACTCGGAGCACCAACAGCTCCTTGGTGTGCATGACTCAGATTTCATGATCAATATTTCTGCCCCTGCGAGTAAAACGCCCACGGTAATGCTTGAAGAGGAACATGGGCAACAAGATTTGCACAACCAGAGAGCCAATGGCAGCATCATTAATCCCACCCCCCAGAGCACGAGCTTTTTGCCTCCAGTATACATCGATGGCATTGCAGATACAATCAAGCCTTTTTTTCCAGCGGGTGCTTCTGCAGCTGAAGCTAGTTCGTCTTCTACGAAATTTCAGAACTTCCGATTTCCAGATTTACTTTCAAGAAATAGAGGTAACTTCCAGGATTTGAGGCTTTCACTCCAATCATTTCAAGATCCCCTGCTGTTCTACCATCATCCTCAGCAGCATTTGAACACCACTCACCACCCAGAACAAGCTTGCCAGCAAGGACATGTCCAAACTCAGATTATACTGAGTGGAACTCCGCTGGGATTCGATGTTACCGCAACACGGGATGCGTATCATCAACAGGCTGCAGAAGTAACTCGTCTCCAGAGGCCATTGACCTGGAATTCCAGTGGTGGTGACACCGGTAGTGGGGCCGGCGCTGCAGCTTTCTTATTCAGTTTGCCGCAACTGTTAGGCCATTCCCAGTTTTTGCCACAGAGGGGACCCCTTCAGTCCAATAACCCACCTCTAGCTCGTGCTTGGATGGATCAATCAGACGTAACCACTGGCTCGGATGATCCCAGCCAACAGCACCACCTTCCCGAAACAGCTCTTCCCATCTATCAATCGTCAGTGCAAGGGATTGGGTTTGCGTCAGGAGTTGGTGGGTGTTCTAGGTTTCACATTCCCGAAAGAATTCAGGATATTGAAGGAGAGCACGATGGCCACTCTCAAAAGCCATCTTTTGCTTCCCCTGATACACCCCAT
>gnl_Utrgi_v4.1_ctg39961.g28080.t1
ATGATCCCTGGGAGTTCGTCTATTGCTGTTGATTCGGGTGAGAAGGGACATGTTGAGATCAAAGCAAAGGGTAAACTTATGGATCCCAGGGTGGGGAAGAAGATGGATCCACCTCTGCGGAGGCGAAATATCGGCGTTGCTCCGAGGAGAAGAGCGGGAAAGAAAGATCGGCATAGCAAGATTTGTACGGCACAAGGGATTCGCGATCGGAGGATGCGACTGTCCCTCCAAGCTGCTCGCAAGTTCTTCGATCTCCAGGACATGCTTGGGTACGATAAAGCAAGCAAAACTATTGAGTGGCTCTTTTCCAAATCCAAGAAGGCCATAAAAGAGCTCTCAAAGGGCCAACCTCGAGTGGATTCGAACGTCTCCAACAGCCAAGCCAAGAGCGAGTCTTTCGTCTCCGACTGCGACGAAGTCGTTTCCGGGGTGGAAGAAAGCTCGAACAAAGATGTGAAATGTGTAATGAAAGAAGAGACGAACTTGGAAAAGATGCCCAACGTTCGAGAGTCGAGGGACAAGGCGAGGGCACGAGCAAGATGCCGAACAAAAGAGAAGATGATGATAAGACTCTCAAGCCAACTACCTGAATCT
>gnl_Utrgi_v4.1_Scf00386.g16734.t1
ATGTTTGATTGGTTCAGCATTGATAATCTTCTTTTGGAATGCGGATTCACAAGCCTATCAGAGAATGCTGGAAATGCAGCGGCCATGGCTTTGGGGTCAGCAGAGTTTGCTGGTCCTTTTCTGGAGGAGCATGAGTTTCCCTTGAACCAGATGCTGAATCGGGAAGAAGCAGGCATCAAGGAGGATTCAACTTCAAAGCTAGGGATTCTGCAGAAGCAGGGATCAGGGCAGAAAGATAGGCACAGTAAGATTTACACTGCGAAGGGATATAGAGATAGGAGGGTGAGGCTGTCTCTTCAAGTGGCTCGTAAGTTCTTTGATCTTCAAGATTTGTTGGGCTACGACAAATCCAGTAAAACCATTGGTTGGTTGCTCGATCAATGCAACAAAGAAATAAAAGATCTCAAGGATTTACAGCCAGGCAACTGGGTAAAAGAGGGGAAAACTGAATCTGAAAGTGAGGACAAGGTATCCGCTGTTGTTCAACACAAGTCAAGAAATAAAAGGGTTGTTTCTAAGAAACCAAGAAAAAGGGCTTGCGAAAGGGATATGAAGGAGTCGAGGGAGAAGGCAAGAGCTAGGGCAAGGTGTAGAACAAGGGAACAAAGACTTATCAAGAAGCAGATGAGCCAATGGAGCCCTAATTTTTTTGAAGAACCCGATCAAGGATCACACATAAGTGTTCATTCTCACAACAGAGATGTGGGTACAATTGAAAAGCTTTTGGGCACTGAAACTGCAGCTACCACATCAACTTCTTGCCCTAGTTTTTCAACATTTTGCTACCTCCCTGCCACAGCAGACAGCCATTTCCAGGAACTTACTGGAAATTGGGAAATTCAGGAGAATAACAAACAGTTCGCATCCGTAGACCAGCCGGTTTACTCGTTGCTTCCA
>gnl_Utrgi_v4.1_Scf00203.g12454.t1
ATGATCGAGGAGGGCGACGCCAGGAGAAGGGAAGTGAAGCCCGCCGTGTCCTCCACGACAACAGCAGCAACGACAACGTCATGGTCGAAGCTGAAAGACCCCCGTATCGTGCGCGTGTCGCGTGCGTTCGGCGGGAAAGACCGGCACAGCAAGGTGTTCACCGTGCGCGGGTTGAGGGATCGGCGCGTGCGGCTCTCGGTGCAGACGGCCATTCAGCTATACGATCTGCAAGATCGCTTAGGTTTCAACCAGCCCAGCAAAGTCGTCGACTGGCTGCTCAACGCGGCGAAGCACGAAATCGACGAGCTCCCGCCGCTCCCTTTCCCTCAGGGAGGCTTCTTTGAGCAACAGCAGCTGGTTAATCACGAGATGATGGGCGGCGGTGCTAATCACTCTGATAATCTCGCTTCTTTCCAAAGCAGCGTCTCAGGGGTTAGCATCAATCCCTTCATGAGATGGGATCCTTCTAATCTGACACTTTCTTATCCACCAAGAAGCTTCGAGTTGGGATCTGGGAACGAGGAGCTTCATGCCTTGAGTTGGCAGAATCACTTGCATTCCTCCATCCCCTCTGGATCCAATCAGATTACCACCGCCCTCCCGTACTTTCAATTCGACTCGAAGCACTTCAACTTCCAAGGTGATTCGGAAATGGGAGCAGCTTCTTCTCCGACTGTGAGGCCTTTCAACTTCAATATGACTGCGAATCTCCTTCCCTGTCAGAGAAACAATCGCTCCTCTGAA
>gnl_Utrgi_v4.1_Scf00012.g1916.t1
ATGCATCCCTCATCGAACTACCGCTCCTCTTTTGTCATTCGCACCGAACTAGAAAAAATCCTTTATCCCCAGAATGAGTTCGAGTTCGATTTCGATTTCGATTTCGACTACCCCTTCTTCAGACTCCCCACAGATTCCTCACACATTCGCAATCACATGGAGTTCGGCAATCTCCAGCATCAGTTTCTCGGAATCTACACCAACCACACTCCAACAGGCGATAGCCTAGAAGAGCCAACTCAGAATCGAAACGGGGAAGGTAGGAAACAACAGTCGAGGAGATTCGCGGACAAGCACAGCAAAATAAACACTGCTCGTGGTCCCAGAGATCGAAGAATCAGGCTTTCACTTGATGTCGCCAGGAGGTTCTTCGATTTACAGGACCTGCTGGGGTTCGATAAAGCTAGCAGAACCCTTGATTGGTTGCTGAAGAGCTCGAGAATCGCCATCAAGGAACTGGCATCAAAGCTTAAGAACCCGCATAAAGAAGAAGAAAAAGTGTCCGTTTCTGACAAGCCGGCGTCGGTGGAGCACGGTGTTGGCAAAATGAGTAAGAGGAAGAAACCTTCGGGTTCTGCTGCTAGTAGTAGAAGAGGAGTAAGAGTAGTGGGTATGGAGTCAAGAAGAATGGCAAGAGAGAGGGCGAGGGAGAGAACCAGTCAAAAGAAACGGCGGTTGTTTACCCAAACTTACAACCTCCCCAGTTCCAATGCTCATGTAGAAGCAGCAAGCTCGAGCTCCTACTACGACATTGGATTTGCATTTGAAGATCCCCCAGGTCTAGGCCCTCTCCTCTCCGATTGCCTCCATCAGGATCTCGTCTATTCATCAAGTAAG
>gnl_Utrgi_v4.1_Scf01759.g25314.t1
ATGTTTCATCCATCTTCAATGGGAGCTTCAAGCTCCTTCTCATGGAGACTCCCGGGAGAAAACCCTAATCATCAACAAGAAGAACCCCATCTTCTCTTCCACTTTCCTTCGCAGTTTTATGATGTCGTCAACAACAGTGACAACGATGTTTCGATGAACCATCATCAGATTCAGGTGCAGAATCCGGTGATCTCCGGGAATCTGCTTGATCACACTGATAGAAACCCTAAAAATTTCGGTGTTCTGGATGGTACGAAAGTTGATGCGCAGGGAGGGAGTAATAGCAGTGGTGTTCGAAGAAGAAGCCTTGGAGTGATACCGAGGAGGAAAGCTGGGAAGAAGGATAGACACAGCAAAATTTGTACCGCGCAAGGGATTCGTGATCGTCGAATGCGGTTATCGCTGCAAGTAGCTCGTAAATTCTTCGATCTTCAAGATATGCTCGGTTACGATAAGGCGAGCAAGACGATCGAGTGGCTGTTTGCCAAATCCAAGAAGGCCATCAAGGAGCTCAACATCAATAACAGCAACAACAACGAGCAATCTCTCAACGTTAGCAGCGGTGACACGAAGAGCGATTCATTTGTATCCGATTGCGAAGTGATTTCTGAGATTGAAGAAAGCTCAAACAAAGATGCAGTAAAGCTTGAGCCCACGGGGGATCTGAAAGAGAGCAATGAAAAGAAAAGAAGAACAAAAGACAAGAAGATGATCAAGGACACGAGCCCTACTGAATTAGGGTTTTCAAGCTTCGAACAAGATCCCATTTTTCCAAACCATGTAAGAAATTTGCCATATGGGGAAGACTACACTTCTCTCGAGCAGCATCCAGCTGACTGCGGAACCATCGAGAAGCTTCTTGGGATACCGAGTTCATCGTTCAGCGCAGGCTCTTACATGGATCCGAACGTTAGCTTCATGGGGCTTCTCGGTTGGGACATTTTCACTGCCCATGAAAGAGGTGGATCCACTAGCAGTAATCAAGTTTCACCTCCAGGTAATTCGACTCCGATTTACCCATCCAACCAT
>gnl_Utrgi_v4.1_Scf00126.g9726.t1
ATGCTGAAGAATCCCCGTGTCGTGCGCGTGTCCCGGGCCTTCGGAGGGAAGGATCGACACAGCAAAGTGCGCACCGTGAGGGGACTTAGAGACCGCCGTGTCCGCCTCTCCGTCCAAACGGCGATGCAAGTGTATGATTTGCAAGATCGATTAGGAGTTGGCCAACCGAGCAAAGTGGTGGAATGGCTGCTCAACGCGGCTAAGGATGCGATCGATGAGCTTCCTCCGCTTCAGATCCCCGAAGGGAGCAGCTTCTTTCAAGGGCTTGAGCAGCCGAGCTCTCATCATCTTGAGTTCGTAGATCAGGCTCTGAATTGGAATCCCGATGCGGAAAGATTGGATTTTTCTGCGAGGATTGATGCTGAGAAGGAGATCGCTGCTTCAGTGTTCAATCCGTTTGGAAGATGGGATCCTCCAAGAGGCCATGAGTTCCCGTATGGACACCATCAAGATGTGCACGCCATTGGAGCTGCGCAATGGGCAACTGCTCATGTTGACCAACATGGAGTTCCTTGGCATCCTTCCTGGAAATTCGACTCGAAGTCAATCAACTTGCAAGATGGCTCACGGATCCCAAATGTTTTCCTTGATTCATCAGGTGACGCCAGTTCGAGACCTCCCAGTCCTTCCAAAGTTCCTACTTGCTTGAAA
>gnl_Vitvi_Genoscope.12X_GSVIVT01008109001
ATGTCCCAATGTTCATCTTCACTTACAAGTTACAAGTACAACAATCCTGCCCTTGTTTTGTTTCTTTTATTTCATACCCTTCTCTTATTTCAGCATAGTGGCTATTTAGGTGTTGGAAGATGCCTAAAAGTTTCTCCAGGATTTGATTCTTTGCAGCTTAATGATGATCATGAGAGAAGTAAGATGATCCCAAATTCAAGAGAGAGAGATTTTCAAGCAAAGCTAGAGGATGCCACCATCGAAGGGAAATTCTCGAAGGCACCATCTAGTTCAAGACAGTGGTCAGCATTTAGAAATCCACGGATTGTACGCGTTTCACGTTCCTTTGGAGGAAAAGATCGGCATAGCAAGGTTTGCACTGTAAGAGGATTGAGAGACAGGCGAATTAGGCTCTCAGTACCTACTGCTATTCAGTTATATGATCTTCAAGACAGGCTTGGGCTGAGCCAGCCTAGCAAGGTAGTCGATTGGCTGCTTGATGCCACTAAACATGAAATTGATAAACTTCCACCACTCCAGATCCCACAGGGAAATCTTGGTCAGTTCCATCAATCAATGCTTGTTTCTCATGAATTGGACCAAAATACAATTTTCTGCAAAGGTGGTGTGATATGTAGAGAAGTTGTGAATTGGCAATGTTATATGATATCG
>gnl_Vitvi_Genoscope.12X_GSVIVT01008234001
ATGGAAATTGGAATCCATGCAAATTCTCTTGCTTGCGCACGGTTGAGGTGTCCAGGTGCAATTTTCCAGCCACAGATGTTCCTCTCCAACAGCAATGGCAACAATCCCATTTCTTACCCCGACCAAACAATTCTCCATGCCCCTTTTATCACTGATGTCAGCCACAATTCTCAACAGGAAGACCCTCCGTCTTCCTTCTTCTACTTTCCGTCTCCCTTTATTCACTACGAAGATGATGCTTTTCTCCAACACAATGACCTAATACCACAACTGCAAGCCCTCATGCCTGGTGATACTCTAGCTGATACTATGGTTAACATGGTAAATTCAAACAAAAACAGCAATGAACTAATAGGAGATCGCAAGCAAAGTAACAGTGTGACCGAGCCGATCATGCAAAAACGGTCTTCCAAGAGGGATCGGCACAGCAAGATAAATACTGCCCGAGGCCCCAGAGATCGGAGAATGAGATTGTCCCTCGAAATCGCTCGAAAGTTCTTTGATCTGCAAGACATGCTAGGCTTTGATAAAGCTAGTAAAACTGTTGAATGGTTACTAATAAAGGCCAAATCTGCCATCAAAGAACTGTCAAGAGGCGGGAGCATCTCTAAGGGCAAGCGCTCAAAGTGTCTTACCAAAGAGAGAAAGACTAGACAGTCGCGTAAGAATGCATTTCAACCTCTTGCCAGGGAGTCGAGGGAAAAGGCAAGAGCAAGGGCAAGGGAGAGGACAAGAGAAAAGATGTGGAGTAGGAGACTTGATGAATCAAAAGTATGTGCTGAAGCAAACAGTCATGACTTGAACCACTTAGGTTCTATAAGTTCCTTCGAAACCGGGGAAGAATCTGGTTCCCAAAGTCACAACCTGATTCCATCTTTGGAGCTCCTGCCCGAGGTTGAAGAACCGAGCTCCAATGAGCAACATCATTCAGGGATTACAGAAGCCATGCTTGATAATTCTTTAGTGATTATGAGCAAGCAGTGGAGCCCATCCTCCATTTTCAATTATCTCAACTTCGGAATTTCCCAAGAGCCTCAATTTCCAGGCTTTCAATTCCATGGAAAACCATGGGAGGCCCACAGCAACCAAAATCTATGC
>gnl_Vitvi_Genoscope.12X_GSVIVT01011962001
ATGTTAGTAGACAGATCAGGTGCCCAAGGTGATCAGAGTGAGATTAACGCGGCAGCTTCAAACAAGACAACAAGTGTGGACAAGGAGACAAGTAGCGATGTTGTAGCTGATCAGCAGCAGGAGCCTTTGGAAGTCCCGCCGATGAAGAAGAGCGATAGTGCGAAGAAGTCTGTCCCCAGAAAGAGAACTGGGAAGAAGGACCGGCACAGCAAGATCTATACAGCACAAGGTCCAAGAGACCGGAGAATGAGATTGTCCCTCCAAATTGCCCGTAAGTTCTTTGATCTCCAGGACATATTGGGCTTTGATAAGGCAAGCAAAACCATAGAATGGCTCTTCACCAAGTCCAAAGCAGCAATCAAGGAACTCACCGGAAATCTTCCACAAATAAAGCACATTGGTGGTGGTGGCACTAGTGGTGGAACGAGTGCATCCTCTATTTCCGAAAGCAAAGGAACATCGAGATTGAAGGAGATCGCCCACAATGGAGAGCCCAAGGGCATTGTGACAAATGGTGAATCTTCAGTACTGACAACTCCTAAAGAGAAAAAGAACAGAAAACCTCGTAGTAAATCAGCACTTAATCCTCTTGCAAAGGAATCTCGCGAGAAAGCAAGGGCAAGGGCAAGGGAAAGAACAAGAGAAAAAATGATTATGAGAAGTCTTGAAAAGTCGAAACAATGTTCTGAAGCAAACCCTAATAATTTGGAACACACCCACTCGCTGGAACATCAAATGGCTACTGTGGGCATCATTGAGAAATTTTTGGGCATTCCAAGCTCTTCAACATCATCTTCCATTTTCAATTATTCCCCCAACATTGCAGTATCAAGTGGGGTAAACTCCAACAATTTTCCATGTTTTCCTGGAAATTGGGACATAGACGATAGTAGAATTCATTCCGGTTACTCTGCAATGACAAACATGGGTCCATCCACAGGTAACTTTCAGGATCAAAACCCTACTTCAGTTTTCATGACCACCACAAATGTCCGACAACAAAACCCTACTTCTCTATTCATGACCACTTCAAATCGTCGACTGGAGTCTCAATGTTATTTTGTGTTAATGTCATCCTTGCTTGTTCCATGTCTTAAATATTATCCTTTTGTTTTTGGTCGTACCAATTACGATCTCATTTTTACTATTATATTAATTATCATCTGTGCTTTCTTTCAGTTCCATATCTTTCACTCACTCTCACAACAGATA
>gnl_Vitvi_Genoscope.12X_GSVIVT01014236001
ATGGCCATCATCTCCATCATCAATATCCTCAAACCCAACATTTCGTCGTCGTCGAGAATGGGGATGAGGAGCGTGGTCGGCGGCGAGATTGTGGAGGTTCAAGGCGGCCACATTGTCCGCTCCACCGGCAGAAAAGACCGCCACAGCAAGGTGTGCACCGCCAAAGGCCCCAGAGACCGCCGCGTTCGCCTCTCCGCCCACACTGCCATCCAATTCTACGACGTCCAGGACCGCCTCGGCTACGACCGCCCCAGCAAGGCCGTCGATTGGCTCATCAAGAAGGCCAAAGCCGCCATCGACGAGCTCGCTCAACTCCCAGCTTGGCATCCCACTGCCATCACCGTCACCGCGGCCGCCGCTGCTGCTACCACCGCAACCACCACCCACCACCAGGAAGACGAAGAAAATCCCAACCAGGTCGCCATTGATGGCGACGATGATCGTGTGCAAATGCATCACGGCAACAATCCGGACCCCAACCCCAATCCTAACCCTAACCAAAACCCTAGTTTTCTTCCGCCATCGTTAGACTCTGATACCATTGCGGACACAATCAAGAGCTTTTTTCCCATGGGTGCTTCTGGGGAATCCTCGTCTTCGTCCGTACAGTTTCAGAGCTACCCGCCCGATTTGCTCTCGAGAACCAGTAGTCAGAATCAAGATCTTCGCCTTTCGCTTCAGAGCTTCCAAGACCCTATGCTTCTTCATCATCACCACACCCAGAGCCACTCTCATCATCAACAACAAGCCCTTTTTTCGCCGTTAGGCTTCGACGCCCCCTCCGCCGCTTGGTCCGAGCACCACGCAGCGGAGATGGGGCGCCATTGTTTTGCCAAAGCCAGATGTATTCTCAGAGGGGACCCCTTCAGTCCAGCAACACGCCTTCGATTCGCGCTTGGA
>gnl_Vitvi_Genoscope.12X_GSVIVT01020666001
ATGAAGAGTGCTGGAGGGGGAGAGATAGTGCAAGTCCAAGGAGGCCACATTGTGCGGTCCACAGGGCGGAAAGACCGGCATAGCAAGGTCTACACTGCAAAAGGTCCTAGGGACCGCAGGGTTCGTTTATCAGCCCACACAGCCATTCAATTCTATGATGTGCAGGATCGGCTGGGCTATGACAGGCCCAGCAAAGCCGTAGATTGGCTAATCAAGAAGGCAAAATCTTCCATAGACAAGCTTGCTGAGCTACCACCATGGCACCCCATTGCCCTGGACCCCAATGCCAGTGCTGGGACTAGCGACATAGGCATGGCTCAGCAGTCCCAGGAGTCCAATTATGTGTTCCCTCCATTGGGTGGTGGGGGTGGGGTTGGTGGTGAAAACCCAAGCAATGATTCTGCCTTCATTGCACCACCTCTGGACTCTGATTCCATTGCTGACACTATGAAATCTTTCTTTCCCACTAGTTCAGGGACTTCCTCAATCAATTATCAGAACTACCCGCCTGATAGCAACCATCATAATGAAGATCTTTGTCTATCTCTTCATTCTTTCCAAGACCCAGATGCGGAGTCCAACCACAAGAACCTTTTTGCCAGTGCAGCACAAGTTGGGTATGAGACTAATTTCCAGAGAATGGTGAGTTGGGGAGGAGGTGGTGGAGATTCAGAGAGTCGCGTTTTGCTCCTGCTGTTCGTGCTTGGAATGAGCTTCCTATTGCTTCTGGGGCAATGCATCAATCTTCACTCTCTGATGGCAGGTTTGTGCCAAATGGAGTCCCAGGTTTTCGAATTCCAGCACGAATTCAGGGTGAGGAGGAGCATAGCGTGGTCTCAGATAGGCCATCCTCTTCCTCCCCCAACTCTCATCACTGAATACACTTTTTCATCCAACAGGATTTTCTCTAGGCTTTCATGG
>gnl_Vitvi_Genoscope.12X_GSVIVT01021167001
ATGTTGCATGAGAAAACAAAAGATATATGGAAAAGCAAACGCTCTTACTTGATGTCTTCTTCTGCATCATTAGTATCTGAGCAACTGATGATCGAAGGCACAAGAATCAGTTTGGAGCACGCATCATCGGAGCTGAGGCTGAAGAAGGGAGCAGAAAGAGTGCAAGTCCGACGAGGTCACATTGCGCGTTCCATCGGAAAGAAAGATCGTCACAGCAAGGTTTGTACTTCAAAGGGTCCAAGAGACCGCCGGGTGCGATTGTCTGCTAACACTGCTATTCAATTCTACGATGTCCAGGACCGACTCGGCTACGACAGACCCAGTAAGGCGGTTGATTGGCTCATGGAGAAGGCGAAAACGGCCATTGATGCTCTTGCTGAGTTGCCTACACAATGTCCTTTATCTACTTCTGTTGTTGCATCAGCCCAACAGAGAGAGCAGAATCTAAATCATCTACAGCATCCCCACTTACGCGTTGAGCAGTTGGAAACTATCTTGGATTTGAATCAGCAGCATTTGAATGAGAATCCCATTTACAGTTCGGGCTTCTTTCACATTCCTGTTTCCACAGCATTTTCTGCAGTTCATTTCCAGAACAGCCCAGCTTATCCGAATTTAGGAGCAATAAGCCACACCCAATATCCTTACCTGTCTATTCAGAGCTTCCAAGACCCAACACCTGGACGTCATCATTCTACTACTATTTCTTCAGCGGATCAAGCTATCTACTCTGCCTCGTCTCCACTAGTTTTTGATGCCGCATCTACCCACTGGCCTCATAGTGATCCACCTGAGATGAGTCAGCCCCAGAAAATGATTGATTGGAATTCTGACACAGGCAATGGAATTCAAGGGCTTGTCTTTGATTCGTTGCCACTTCCACTACAAGAACCAGTTCTTAGCCAAAACCAGTTGTTTTCCGAGAGGGAACCCCTTCAGTCCACTGATTCAGCTTTAATTTCCGATTGGATGAATCCACCTATTTCCACCGCCAATGTTCAACATATCACAATGGAAGCCAATCAATCATCTGGCTTTGCATTGGCCTCAAACGGAATTTCGAGGATTGGCATTTCTGCACATATTCAAGGTGAAGATATGGAGCAGAGCACGGTGTGCAACAGCCAGTCCTCTGCTACTCACTGC
>gnl_Vitvi_Genoscope.12X_GSVIVT01021528001
ATGAAAGTGCTATGGAGGTGGATGAGATTCAGACGCAGGCATGACGAGGAAGATGGAGAAATTAAAAGGGGAGGTGGTGGAGGAAGCGATGGTGGTCGCCTTCGCGCTTGGCACCACTCTCGGATTTTTAGGGTATCTCGAGCTTCCGGCGGCAAGGATAGGCATAGTAAGGTTTTGACGTCCAAAGGGCTAAGGGACCGGCGTGTTCGGCTTTCAGTCACCACCGCGATACAATTCTATGATCTTCAAGATCGGTTGGGTTATGATCAGCCCAGTAAAGCTGTGGAGTGGTTGATTAAAGCAGCTTCAGATGCTATTGCCGAGCTCCCTTCGCTGAATAGTTCATTTCCTGATACACCGAAGCAACTGAGCGATGAAAAAAGACCGAGCCCTGGCACTGAACAAGGGTTTGATTCGCATATTTCTTTGTCGAAATCTGCTTGTAGTAGCACTTCAGAGACGAGCAAGGGCTCAGGCTCGTCTTTCACAGAACTACTCACTGGGGGTATTGGCTGTGCTAGCAATAACGCGACTTCAGTTCAGCACAACCCCAGATTTGCTGGACAAATCCACTTGGGAAATTCACTGCCGCAATCGCCGTTCAATGTGGCTGGCGATCATCATCCGGAGCTGCAGCATTTTTCTTTTGTTCCCGACCATCTTATCCCGGTGGCGACTTCGCAACCCGGTGGTAGTGACAACAACCTCAACTTTACAATCTCTTCCGGCCTTGCTGGTTTCAATAGGGGGACCCTTCAGTCCAATTCTCCGTCTCTGTTGCCTCACCTTCAGAGGTTTTCTCCTATAGACGGATCAAATCTACCTTTCTTCATGGGCGCTGCTCCTGTGGAGAATCATCACCACCATCATCAATTTCCACCTGGATTTGATGGCTGCTTGCAACTCTACTATGGCGACGGAAGCAGGCATTCAGACCAGAAGGGAAAAGGAAAGAAC
>gnl_Vitvi_Genoscope.12X_GSVIVT01032911001
ATGATTTTGTTTTCATGGTTTGCTTGCATGAACATTTTCTATGGCATGCGCGTGCATCAATTTGTTGACCCATGTGATGGGGATTCACTCACAATGCCTTTTGTAGTTGTCGATAAAGCATTAAAGGTGCATTCAAACAGTTGTGCAGTATATCTCTACCTTTCTTATCAGTTGACAATCAACGGCCTAATTAATCTGATCTGCTACCAGAAGCATAGAACTTTCAGTGTTCATATAGTCTTGAGAAATTGCATGAAGAAATCTCATGCAACAAATTCAAGAGAAGCAGATTTTTCAGCAAAACTGGAAGGCGATGAAAGCGATGCCAGGATCGCTAAGAATTCATCTACTTCAACACCATGGCTAAGGTTAAAGGATCCACGAATTGTGCGTGTCTCTCGTGCTTATGGAGGAAAAGACAGGCATAGCAAGGTTTGCACTGTAAGAGGATTGAGAGACAGGCGAGTGAGACTTTCTGTACCGACTGCTATTCAATTGTATGATCTTCAAGATAGGCTTGGGCTTAATCAGCCTAGCAAGGTTGTTGATTGGTTGCTTAATGCAGCTAAGCATGAAATCGATGAACTCCCTCCACTCCAAATGCCGCCTGGGAACTTTGTCCAAAGTCATCAACCAATGATAACTTCTCTTGAAGTAGGTGCCTCTCAATTCAACAAGGAAGAACTGAAGATCAGTAATGGTATTGATTGGGAAGATCCAAGTGGATTACCTAGATCAAGTTTTTGGGGCTCCAATGCATTTCTGAGGGCTAAGTCAAAGGAAGTTCCAAGAGAAAATGTCAATGAAAAAGTAAATTGGATGAAGAGGAATGAGGAAGGTGGACAAGTTTCATCAAACATATTTCCTCCCAGAACCAATCAATCTTCCTTGCCAGGCTTGCTGAGCAGTTCCATGCCTTATGGTCCTTACTATCATTTGGAGCCTTCGAATCTTTCTCTTTCCACTTTAGGAAGCCATGGATTGACATCCCAAACAGAAGATCTCCACAACTTCAGTGTTGTACCCCTGCCATCTTCATTGTCCCTAACATCTGGTTCTCAAGTTTTGGTTTGTCCACCCGGAGCAACACAGTCCTATTTTCCTCCACATGTTCCCACTTCAATGGAGTTTGATCCAAGACAAATCAACCATTTTCAGTTGTTAAGCTCAAGTTCACAAAATATCTTGCCAAATGCTCTTACACCTCCTCTTTATTCCATAGGCCAACCTGTGAGACCCTTGCATTTGAGTATGGCTCATAAAATTCACCATTCTCAAAGCATCAATGGAGGTCATCCAAATAAGGACAAATGTGACCGAAAATTGAAGAAAATGCTTGAAAACATGATTTATTTTCAATGTTGCGTCTCGGATTTGGTTACTGCACGTTTAGTT
>gnl_Vitvi_Genoscope.12X_GSVIVT01036449001
ATGCACCCAGTACCCACTTCCATTCCCTCTCCTCCACAAATGTTCTCTTCCAGCAACAGTGGCAACCCATTTCAACATCTTCCCTCTCTCTTCCACCAATCTCCTCCCTTCGTTGGCCATGAAAGCGATGACATTTTTCTTCACCACCATAACGATTTGCTTGTGGACTATTATGGTCCTTCGAATTTTCTCCCTGGTAAGAGAGCTGTCAAGAAAGATCGGCACAGTAAGATTACCACCGCAAAAGGCCCAAGAGAAAGAAGAGTGAGATTGTCCATCAAAATTGCGCGCAAGTTCTTTGATCTCCAAGACATGCTAGGTTTCGACAAAGCAAGTAGAACCCTAGAATGGCTGCTCATGAAGTCCAAAACCGCCATTAAGGAAGTAGTACGGATGAAGCATAGCTGCAACGAAGAAGCCAAGAGTTTGTCTTCTGCTTCTGAATGCGAAGTAGTGTCCGAGATGAACGACGCCGCTGAGAGTGGAGATCCACAGGAAATACTGTTCAGGAGGAAGGAGTCAAGGGCAAAGGCCAGAGCAAGGGCAAGGGAAAGGACAAGAGAAAAAATGTCTTCCTTGGAAGAATCAAGCTCTCGCCCGCTAGCTAATCACACCCAAAGAGAAGACATCATTGAGGAATCCATTGTCATCAAAAGGAAGCTGAAGCCCAACAGCTATTTTCCCCACCCACCTCAAAATTGGGACATTAATACTCCCAGCGCACGCTCTAGCTTTTGTGCTATGACCAACATGAATCTATCAACAGAATTCCAAGTGTTTGGCAAACCCTGGGAGGCTTACAACAATCTCAGTCTCCGG
>FraveV4A2_3g05220.t1
ATGGAGGTTGAGGAGATTCCAGCTCAGCAGCCCTGCAAGTTCCCAAGAATCGGAAATGGCGGCAGAGGAAGCAGCTCCGTAGCCAAGAACCCAGATGAGGAAGACAACAACGGCGGCGGCGGCGGCGGCGGCGGCGGCAGGGAGATCAAGACTACTAACCACCTTAACGGGTGGCACCACTCTCGAATCATCCGGGTCTCGAGAGCCTCCGGAGGCAAAGATCGCCACAGCAAGGTGTGGACTTCAAAAGGTTTAAGGGACAGGAGGGTCCGGTTGTCGGTTTCAACAGCCATTCAGTTCTATGATCTTCAAGATCGGTTGGGTTACGACCAACCCAGCAAAGCAGTTGAGTGGTTGATAAAGTCTGCTGCTGACGCCATCGCCGAGCTTCCTTCGCTGAACACCGACTCGTTCCCGGACACTCCCAAGCAGCTCAGCGATGAGAAGAGGGGGAGCAGCGAGCATGGTTTGGACTCTGTTGAGGTTGATGTTGATGATCACCCCAATTATCACCATCAAATGAATCAACAGCAGCTTTGTCTTTCGAAATCGGCTTGCAGTAGTACTTCCGAGACAAGCAAAGGATCCGGGCTGTCGCTGTCCCGGCCGAATCGGGTGAAGGCGGCCCGGGAGCGAGCCCGGGAGAGAACAGCCAAAGAGAAGGAGAAGGAATCCAACAACAATTACAACAATAACGAGTCTTCCCGCATTGCACAGGCTATTTCTCAAAACTCATCTTTCACTGAGCTTCTCACCGGCGGAATAGGACACAACAGTAACAACAGTCCCACCGGGCATCATCATCATCAGAACTGCAACGGCGAACACGTTTTATTCCACAAGGCGGCGGCACATCAACAACAACAGATGGACTACTCATTCGGGTCGAGTAGTCTCCTCGGACTTTCCCCCACCCCTGCTCGAAACCAGCATCAATTCTCCGGGCAAATCCACCTGGGGAATTCGCTGCCGGCGCAGACATTGTTCAGCATCTCCGGTGACCACCACCACCGCAGCAGCAGCAGTAGCAGCCACCCGGAGATGCCGCAGCATTTCTCGTTCGTTCCCGACTACATCCCTGTCTCGGCGGCCGCCAATGGCGGTGAATACAACCTCAACTTCTCGATGTCGATGTCTTCTTCTGGCGGCCTTGCTGGTTTCAATGGGGGGACCCTTCAGTCCAATTCATCATCATCGCCTTCTCTTTTGTCTCAGCTCCAAAGGTTCTCTCCCATGGAGTCCAATGTACCTTTCTTCATCGGAGCCGCCGCAGCTCCAACCATGGAGAATCACCACCACCACCACCACCAGTTCCCAGCTGGATTGCAGCTCTACGGTGACGGAAGCCGGCATTCAGACCACAAGGGAAAAGCAAAGAAC
>FraveV4A2_3g08160.t1
ATGACTTCTCATTCCCAAGGTCTGTATCTGCAACTGTCACAGCTGAGAGATTCAAAGAAGCAAGAGGAGGAAGAAAATGAAGTTCCAAATCAGGCAGGAGATGCTCAAGAACAACAAGACTATGAAGCAAGAGTGGAAGCTAAACAACCAAACATGAACGATGGAAGATATGGAAAGATTGTGAAGGTTCAAGGCGGCCACATTGTGAGATCAACTAAGAAAGACAGGCACACCAAGGTATTGACTACCAAGGGTCCAAGAGACAGGAGGTTCCGGCTTGCAGCTCAAACTGCCATAGAGTTCTATGATGTTCAAGACCGTCTTGGCTATGCCAGACCAAGCATGGCCATTGACTGGCTCATTCAGAAGGCCAAAGCCTCCATTGAAGCTCTCGGGAATTCTTCTACTGTACAGCAGCCTCAGCAACACCAAGGAGGCCCTGCCGTGCCAGAAACTGTGGAAATTCACCAGCATTTTAATGAGAGTGCTATGAACAATGTGAGCAAAGAACCTGTTCTTGGCTTTGCTGAAGAAGTTCTCAATTATGCTACCAATTTGTCAGAGGCCGATTTCATGGAGATGGCTATTTCACAAAGTCTGATGGCTTATAATTACTATACAGGTGCTGGTGGTTACAATGCAGGTGATGATGGAGAATGTAGTTCTTTCAATTCATCATATGTTTCATGGAAT
>FraveV4A2_3g18740.t1
ATGGGGGAGCAGAGCCACAACAACCTTCACCACCACCACCACCGCGCCACCGCCTCGTCCTCCTCCGCTGCTGCTCGACTTGGTCTCGGGATAAGAACCACTACATCTTCCTCCACGGCCAGCGAGATCGTGGAGGCTCGCGGGGGCCACATTATAAGAGCCACCGGCCGGAAAGACCGCCACAGCAAGGTCTGCACCGCCAAAGGCCCCAGGGACCGCCGCGTCCGCCTCGCCGCCCACACCGCCATTCAATTCTACGACGTCCAGGACCGGTTGGGATACGACCGCCCCAGCAAGGCCGTCGATTGGCTCATCAAGAAAGCCAAAGCCGCCATCGACGAGCTCGACGAGCTGCCGCCGTGGAACCCGAACTCAATTTCCGTCCAGACTTCAGCTTCTCCGACTGCGCCGCCGACTTCCGCGGCGCAAGAAACGCAGAACAACTCGAGCCTCCATTTCTCGATGGTGGAGGCTCCGAGTTCGTTGTCTGCTAATCGGAGAGCTTCAATGGTGGGTAGCGGCGTGGCGGAGCTTGTGAATCAAAACAGCTCGAATTTTCTGCCACCGTCGATGGACTCCGACTCAATCGCAGATACTATTAAGTCTTTCTTCCCAATGGGTGCGGCAACGACGGCAGAAACGCCGTCGTTCCACCCGAGCTATCCGCCGGATTTGCTGTCGAGAACCAGCAGCCAGAGCCAAGATCTAAGATTGTCTCTTCATTCTTTTCAAGACCCAATTCTTCTTCACCACCACCAAGCTCATCAGCATCAGACCCATCACCAAAATGAGCAGACTTTCCTAACCCCAAACCCTCTCGGGTTCGACAGCTCCGCCGCCACGTGGACAGAGCAGCACCACCAGCAGCAGCAGCAGGCGGAGCTCAACAGGTTCCAGAGAATGCTGGCTTGGAGTAATGCCGGTGGTGGCGATAGTAACAACAACAACAACAACAACAGCGGCGGTGGAGGTGGTGGGTTTACGTTCAACTCGCTACCGCTGAGTCAGTCACAGTCGCCGACGCTGCAGCCGTTCTTGTTCGGCCAAAACCAGTTCTTTTCATCACAGAGGGGACCCCTTCAGTCCAGTAACGCGCCTTCGGTTCATGCCTGGATAGACCACAACGACCTTTCGGACCATCAACATCAGATGGCGCCGTCAATGCATAACCATCATCATCAACAGTCTTCCATTTCCGGCATGGGATTCGCCTCCGGCGTATTCCCCGGCTTCCACATTCCGGCAAGAATCCAGGGCGAGGAGGAGCACGACGGCATCTCCGACAAGCCGTCCTCTGCTTCCTCCAATTCTCGCCAT
>FraveV4A2_4g28170.t3
ATGTATCCTCTTCTTGGCAACATGACTAGCACTCATGATGAAAGCTCATCATCACAGCCTCATCATCCTCACCACGACTACAACTCATCTTATTTTCAAGATCACGACGGAGTAGTGCTGAGCTACTTGCTTTCGCAGCAGCTCGACACTGATTCATCTCAGTCTGCTGACATCAGCGTCGCGGCTTCAAACCAAGGGCTAATAATGGAGGAGGAGAAGATTCAGAGCTCGAAGAAGAAAAGAAAGGCGGCGGCGGCACCAAGGAAGAGAAGCAGTGGGAAGAAGGACCGGCACAGCAAGATCTACACGGCTCAGGGCCCGAGAGATCGGAGGATGAGGCTGTCGGTTCAGATCGCCCGCAAGTTCTTTGATCTTCAAGACATGCTTGGTTTCGACAAGGCCAGCAAGACCATCGACTGGCTCTTCACAAAGTCCAGGTCTGCCATCAACGAACTGAAGCAACAGTTAGTCTTGCGGACTTGCAGTACTATTAACTCCCTCTCTACTTCTGCTGAGAGCAATGAAGTTGTATCTCAGACAATGCAGGATCTTAAGAGTGACTCTTCCATCGGCAGAATGATCAATCCCAGGAAGAACATTAGAAGATATAGGGTTGGGAAGGGGTCGAGGGACCAGGCGAGAGCAAGGGCGAGAGAAAGAACAAGGCAGAAGCTAAGGATCAGATTAAGCTGCCAAGCTAATCACGATGAGGCAAACCCTAAGGATCTAGGGTTGTTATGCTTGGGGGAGGAAGCTGAGAAACACACCAATCACGAGTTGATTGAACAAGGTCGAACGAATTCCATGATGAGGAACAATGCTGATGATCACAAAACTCTCATGGGAAGATCAATTAGTGCTAGAAGCAGGGCACGTTTCGAGGATGATGGTTGTGAATTTCCGGGTTTTACTGGGAATTGGGGTAACAAGATGCAGTCTATTCATCCCCGCAAGATGACAAGGAACGTGACCGAGTCATTTACAGGTAACAACCTGCTACAAGTAGAAAACCCTAGTACACCAATTATGGGCTTAACCTCCAAATATCAAGAGCCTAGCAGTACTACTACTTCACGTCTCTCTTTCAGTAGTTCAAATTCTCAAGAGCAGAGCTATTCTGGTACTTATTCGAACTCTTGCCCCATTAATTTCATGCCCAACCAAGACCATAACCCTAATCCAATCTTCATTGCCACCTTAATTTCTCCGGACCAAAACCCAGGCCAGTTCCTCAAGTTTAAC
>FraveV4A2_5g12710.t1
ATGTTTCCTTATAGCTCAAACGTTTTTAGCACTGGTACTACTGGGAATTACAGTTACTACGAACCAGCCGCTTTTGCTCATGACCAACCCTTTTCGATCCAAGGTAGACCTTTTCTTAATGACCTTACTATCAATCCAAACTGCAATTTCGCTTCAGTTGTTTCCGGTTCCAAACAAGATCAAGATCTACTAGAAAACACTCATCATCATATGCATCCTCCTTTGTCTTTCGTCTACTTCCCCTCTCCCTTGGAAGACGACGATGTTTTACTCCACCACCACCACCACCATGAGCTCTTGTCGCTTCATGAAAACACCTTATCAGCCAGTCATCATCACCATCATCAAACCGGTACTCCTCTCACTGCTATGGTCGAGTGGGATTCGAACAAAGATGATCAGTTGCTAATCATGAGTAAGGAAGGTGAGCAGCAGCAGCAGCAGCAGCAGCAACAACAACAACAACAACAACAACAACAGATATTGATCCCGACGGCGAGAAGATCTTGCAAGAAGGACCGGCACAGCAAGATTAGAACCGCCCGAGGACTGAGGGACCGGAGAATGAGATTGTCCCTGGATGTTGCCAGAAATTTCTTTGGTTTGCAAGACATGCTCGGCTTTGACAAGGCCAGCAAGACCGTGGCGTGGTTGCTCAACAAGGCAGGACCTGAAATCGGGAAAGTAAGAGAAATGAGCGGTCAGAACGAAAACCAGAGCTCAGTTTCTGATTGTGAAGTTGTATCTGGCACCGATGAGGCTGCAACTGATGAAATTATTGATAAGATAAGCCGAAAACCCTCTTCATCGTCTTGCGCTAACAATCGGATCAAAAGGACTGTCAGGCAACCAAAGAAGAGTGCATTTTTTAACCCTCTTGCAAAGGCGTCAAGGGTTAAGGCAAGAGCACGAGCCAAAGAAAGAACGAGAGAAAAGATGGAGCGACGACAGCCAAAGCCATGTGATGATGTTGATCAGGCAAAGAAGATGGAGCTGGACCTGAGCCAATTAAGTTCTTGGAGTACATTTCAAACCGGAGAAGAATCTGGAGGGACTCAAAGCCACAACAACTTGAACAATCAATCTTCATTGGAAGTACTTGCTGAGGAAGAGCCAATGAGCAACTTCCAAGCAGCTGGGGCTGCAGGAGTAGTTCATCAAGACTTGATTGAAATTGACGGCCATGATGCTGCAGCTAACTTGGTGACAATGGGAAAGTGGAGCTCCTCTTCCATTTTCCATTCTCTGCAAAACACTTCTGCATCAATTTCACAAGAGCAACATCAGTTTGCAAACTCTCAGTTCTATGGAAAACCATGGGAGGTCTACAACAGTAGTACTCATAATGGATTT
>FraveV4A2_5g13710.t1
ATGATGACTGATCCAAGGGGAAAGGGATTTCAAGCAAAGCAAGAGGGCCAAAACAACAACAACAATGATGGAAACACAATGAGTAGTTATAACAAGGCAGCTTCATCTAGTACTACTACTTCAAGGCAATGGTCTGGATTTCGAAATCCAAGGATTGTTCGTGTCTCCCGAACCTTTGGGGGAAAAGACAGGCACAGCAAGGTGTCAACCGTGAGGGGATTGAGAGACAGAAGAATTAGGCTTTCAGTGCCAACAGCAATTCAATTATATGACCTTCAAGACAGGCTTGGTCTTAGCCAACCTAGCAAGGTAATAGATTGGTTGCTTGAAGTTACTGACGATGATATTGAAAAGCTCCCACCACTCCAACTACTTCCTCATCACGGTTTGCTCAATACTACTAGTACTGCTCATCATCAATTTCATCATCAACAACAGCAAATTCTAAATCCTGTTAATGTTCCTTTCTTTGATGTGAATCGAAGACTTACTGAGCAAGTTGTGCTTGATGAGAGTAAAGGAAAGTCAATCAAAGATCATGATGATCAAGCCTTGGCTCAGAAGTTATTTCCTATAGGCAATATGCCTTCTTCAATACCTGGATTGCTGAACAATGCCATGGCATACAACAACTACTTTCAAAATCACAATTCGGAGCCTTCATGTTTGTCTCTTTCTCAGTTTGGTAGCAGTAGTCATGGATTTCCACTGGCACCTCAAATGGATCATATGATGAGTAGTAACAATGGCTTATCATTTTCAAATACTTCAATGCCAATGGCATCTGGCTCGCAATTGTTCTTCTGTCCATCAACAGCTACGCCGGTACCTTCACTGTTTGGTCCATATGCTCCCTACATTACCGCTACTACCCCAGTAGGAGAGAACAGTAGTACCAGTAATGATCAGCAGCCTGCACTTAGACAAACCAGTAACCATATGATCCAATTGTTGAGCTCAGGAAATACTACTTCACAGAATTTTGCACCTAATAATGTTCTCATGCCTTCTCTTCAATATTCGATTGGCTCATCTTTGAGATCATTTCCAACATTGGATAATCTGAAGCTCCATTCGCAAAACCATAATGCATCATCAAGCCAACCAAACAAGGACGATACTGGTTCC
>FraveV4A2_6g27030.t1
ATGGGCATGAAGAGCGTCGGAGGAGAAATTGTGCAAGTCCAAGGAGGTCACATTGTTCGATCCACCGGCCGGAAAGACCGCCACAGCAAGGTGTACACCGCAAAAGGCCCCAGAGACCGCCGTGTCCGGCTGTCAGCTCACACCGCCATCCAATTCTACGATGTTCAAGACCGGCTAGGCTACGATCGGCCCAGTAAAGCCGTGGACTGGCTCATCAAGAAGGCCAAAACCGCCATTGACAAGCTTGCAGAGCTTCCACCTTGGCACCCAACTGGAGTTGCTGCTACTGCTACAGAAGGTGAAGCTCCAAATGGGGCTGGAACCAGTGAGATGGTGATCTCAGCTGAGCAATCTGAGTCATCTGGCTACAATTTCCAGCTGCAGAGACAGATTGGGGACAACACAGATCACAATGACTCAAACTTCATCCCTCAATCTCTAGATTCCGACACCATAGCTGATACCATGAAGTCCTTCTTCCCCACAAGCTCAGCTGCCTCAACCATCAATTTCCAAAGCTACCCATCTGACATAATCTCGAGAACAACTAATCTCAACCCCAACCAAGACCTCGGCCTCTCTCTCCACTCCTTCCAAGACCAAGGCCTGATTCACCACACCCAGCAATCCCATCAGGACACCACCCACCACCACAATGATCAGATTCAAACCCTCTTCGCCGTGCCGGCCACGGCAGGGTTCGACTCGTCTACCTATCAGAGGATGGTGGCATGGAGCAGTGACACGAGCAGCCATGAAAACAACAACAGAGGGTTGTTCTTCAACAACATGTCGGCTTTGCCGCATCAGCAACAACAGGCACTGATGGGGCAGCAGCATAGCTCGGCTTTTGCTCAGAGGGGTACCCTTCAGTCCAGTTTCACACCTTCCATTCGTTCTTGGAGTGATGAAATTCAAATGGCTTCACAGAGAACACAGCATCCAATTCACCACTCTTCCATCTTCGGCACCAGGTTCGCCTCTGATGGCCTCCCTGTGTTCTGCATTCCGACCACTCGCATCCACGGCGAGGATGCAGACAATGCCGTCGTTTCGGATCGCCCATCTTCTACTTCCTCTCCCAACTCCAACCACCAC
>FraveV4A2_6g45410.t2
ATGCACTCTTCCAGCAATAATAACATTAGCTGTAGCGGCATTCTCTATCCTTTCCCACCTTATAGCTTTCCCTTTTCCTCTTCTTCTCATAACAACCACCACCCTCTTCTTCCTCAAGAAAATACAACACCTGGAGGCATTTTTGGCCTTCACCAAGATCAGTTTTCCCTAGTAAACAATAGTTTTCTTCCCCCCGGACCGGAAAGTACTATGCTCAATCTCGGAGGAGATTCATCAAACGCGATCGTACCATCACCTGGTGACTACCGGCAGCATTATGGTTATGATATTAATAATATTTCTCATCCCTATTTTGTTTCCAAGGATGTGCAAGTACCGGTGGTTGCTGTGAAGAAAGACCGGCACAGCAAGATCTTCACGGCCCAGGGATTTAGGGATCGGAGGGTAAGACTCTCCATCAATGTTGCCCGTGAGTTCTTCGATCTCCAAGACTTGCTAGGGTTTGACAAAGCCAGCACAACCCTAGAGTGGTTGCTCCGCAAGTCCAAAAACGCCATCAAAGACCTAGAAAAGAGCAAGTGCAAAAACAGTTTCTCGTCTTCTAGTACTTCGGAGTGTGATGTTGTTTTGGAAGACAACTTAGACAAGAGGATGAGGAAGATGAAGGAGAGGGCAAAGGCTAGAGCAAGAGCAAGAGAGAGAACAAGAGAGAAGATGTGCGGGATTAGTAAGAGGAGCCCTCAGATCTGTAGCCATTTGAGATTATTCAATGATCTTGAACCTGCAGATATGAATCAAGAACGGGGTAGTACCGTCCTAACTGAATATCATGAATCTGTTGCGCTAAAAAGAAAGCTGAAGGCGCCGTCAGGTTCAAATTATCCGGATCGGAGCCTTGAATTGAACCCCCAGAGGATGGAAGTTAGTTCAAATTGCTGCAGCCACATTAATATCCAATTTCCAAGTGCAATATCTCCAAATTGGGACATCAACAGCGGCGTCTTCACATGCCCTAGCATATGTGCCATTACCGCCAACATGAATCTCAATTCTAGTGGGTTT
>FraveV4A2_6g46730.t1
ATGATTAGGAGTCCCAATACTAATGAAGCAGATGTACAAGCACCAGCAGGAAACTCAAGTGCTCAAAATGAAGCTGGAAAGACCTCAAAATTAGCTTTGTCATCATCAACTTCTCGTTCAAGTACTTCAGCAACAGTAGCACCATGGATGAGGTTAAGTAAAGATCCAAGGATTGTACGCGTATCGCGTGCTTTTGGAGGAAAGGACAGGCATAGCAAAGTTTGCACTGTGAGAGGGTTGCGAGATCGGCGTGTGAGGCTTTCGGTACCTACTGCGATTCAGTTGTATGATCTTCAAGATAGGCTTGGCCTTAACCAGCCTAGCAAAGTTGTCGATTGGTTGCTTGACGCGGCCAAGGATGATATCGACCAACTTCCACCTCTTCCAATGATGCCTCCTGCTCCCGGGAGCTATGGCGGTGGTGGCCTAGGCCTAATGAATCATCAGTCGCTCCTGAATATTACTCCATCATCTCTTGATCAAAACATTGGAGATCATCAAGGGTTTAGAACCAATATTTGGAGATCGACAAATGATGGTGAAGAAGATCAAGAAAACGATAAAGATGGGGAAGAATCAGACGAAGATGATCATGGAAAACAAGAAGGGAATGTGGTTGATCACGGTTCATCATCATCAAACAACTTCTTGATGACCAGAACTAGTACTACTACCAATCATCCATTGTTCTTTCCAGGTCTTCTGAACAATAGTAATGCCATGCCTAATTACAGTTTTCACAATTGGGATCAGAACCAGTCTTCAAATTTTCCCCTATCTCATCAGTTGGGTAGCCATGGATTCACAGCTCACAATTTCAACGTGGCCTCCTTGCCTTCCACATTGTCTTTATCAACTGGAACAACGCAATCTTATTTTCCTTCGCATGCTACCACGGATGCAGCAGATCACCAGATCGATATTCCGAGACAGTTCGACCACCACATGCAGAATTCTCATCATCAAAACCTCTTGGCCAGTTCTGTATACCCTAGCCAGCAGTCTATGCAGAGAGCAACGCCTCAAAATTTGATGAGTATGATCACAAAGCTTGCTCATTCTTCTCAGCCAAATAAAGACCAGAAGCCTCCTTCTAGG
>Maldo_HF_03192
ATGGAACTGAAAACATTGAATGGCAGAACCTTTTGGGAGAACCAGAAGCAGAAGAAGCAGAACCAGGAAAAGCAGAAGCAGCTTCAGGGCTCAGAGGGGAGGTGGCAGCACAAGCATCAGGAGCAGCATTTCTTTGGAGAAACCCGGCAGTTGCAGCTGCAAGAACAGCAGCAAACCCAGCAGAGAGCTCCAAAGAAACGCAGCTTCACTTCTTCTTCTTCTTCAACTTTGGTGGAACAGAGCATCGAATATGCAAGATCAAAAATGGGAGATTCCCACCACCACCACCTCAACAACCACCAAGCAACCACGTCGTCTCGCCTGGGGATAAGGCCGCCGTCATCCGGCGGAGGAGTCAGCACCGACATCGTGGAGGTGGTACGAGGCAGCCACATTGTCCGGGCGACGGGCCGGAAAGACAGGCACAGCAAGGTTTGCACGGCAAAAGGCCCGAGGGACCGCCGCGTCCGGCTCGCCGCTCACACCGCCATTCAGTTCTACGACGTCCAGGACCGGCTTGGGTATGACCGACCCAGCAAGGCCGTCGATTGGCTAATCAAGAAGGCCAAGGCCGCCATAGACGAGCTCGAGGAGCTTCCCTCATGGAACCCACATTCGATTTCGACCACCGCGGCTGTTCCAGCCATGGAGACCCAGAACCCGTCCGCCACCGGCATCCACTGCTTCGCGGCAGTGGACGCAATTGGGTCTGCTAATCGAAGAACAATGGTGGGGAGTGGAGTTTCGGAGCAGCAATTTGCTCAGAGCCCAAATAGCAACTCGACTTTCCTCCCACCGTCGCTCGACTCGGACGCCATTGCAGACACCATCAAGTCCTTTTTCCCAATGGGTGCTTCCGCGGCAGCAGCTGCCGCCGAGTCTCCATCGTCGACGATACAGTTCCATCAGAACTACCCACCTGATTTGCTCTCTAAAGCCAGCAGCCAGAGCCAAGATCTGCGCCTCTCCCTGCAGTCCTTCCAAGACCCAATTCTCCTCCACCACCACGACGCCCAAAATCAGCACCACCACGCTCAGACCCATCAAAACGAGCAAACCCTTTTCTCCGGATCCCAAAACCAGCTCGGGTTTGATGGGTCCCCCGGCTCGTGGGCAGAGCATCACCACAACCAACAACAGCAAGAGATGAACAGATTCCAGAGAATGGTGGCTTGGGACAGCGGTGGTAACGGCGGACCATCGTCGGCAGGCGGGTTTATATTCAATTCGCTGCTACCAACACAGCAGGGTAGTACTAGTCCTTTGCAACAGCAGCAGCCGTCGTTGTTCGGCCAAAGTCAGTTCTTTTCTCAGAGGGGACCCCTTCAGTCCAGTAACTCGCCGTCAGTTCGTGCTTGGATGGTGGACCAGCAAAACCAACAATCCATTTCTCACGACCATCATCATCAAATCTCGCAATCCATTCATCACCAACAGTCCATTTCCGGCATGGGATTCGCCTCCGGAGGCGGATTCTCCGGGTTCCACATCCCGGCACGAATTCACGGCGAGGAGGAGCACGACGGGCTCAAGCTCTCATCTCATCTCTGCCTTCCACAGAGAGATTACAAGAGCTACCTGTTGGTTTCCAATTCATATATGGCCAGGAGACGATTTTTCGGTCGCTTTGTTCAATGGCGTGCGCCTTGGGAAGAAGAAATC
>Maldo_HF_03916
ATGACAGAGGCTTTTGGGAGAGCCAGAAGCAGCAGAAGCAGAAGCAGCTTCAGGGCTCAGAGGAGAGGTGGCAGCACAAGCATCAGGAGATCCCAGCAGCAAAGAAAAACCACTAGCAAAAAGAGAGAAGAAGAAACCCAGCAGAATCACCACCAAGCTTTCAACTTTCCGTATTTCCAGCAAGACCCACAAACCCAGCATCAGCACCAGCATTTCTTTGGAGAAACCCAGCAGTTGCAGCTGCAAGAACAGCAGCAAGCTCCAAAGAAACGCAGCTTCACTTCTTCTTCTTCAACTTTGGGGGAACAGGGCATCGAACATGCAAGATCAAAAATGGGGGATTCTCACCACCTCCACCACCACCAAGCAACGACGTCATCTCGCCTGGGGATAAGGCCTCCGTCCTCGGGCGCAGGAGTGGTCAGCACAGACATCGTGGAGGTGGTACGAGGCAGCCACATTGTCCGGGCGACGGGCCGGAAAGACAGGCACAGCAAGGTCTGCACGGCGAAAGGCCCGAGGGACCGCCGCGTCCGGCTCGCCGCTCACACCGCCATTCAATTCTACGACGTCCAGGACCGGCTCGGCTACGACCGACCCAGCAAGGCCGTCGATTGGCTAATCAAGAAGGCCAAGGCCGCCATAGACGAGCTAGACGAGCTTCCCTCATGGAACCCACATTCGACTTCAACCACCGCGTCGGTTCCGGGCATGGAGACCCACAATCCGACCACGACCGGCATCCACTGCTTCGCGGGAGTAGACGCAATTGGGTCTGCTAATCAAAGGACAACAATGGTGGGGAGTGGAGTTTCGGAACAGCAAATTGTTCAGAACCCAAATAGCAACTCGACTTTCCTCCCACCGTCGCTCGACTCGGACGCCATTGCAGACACCATAAAGTCCTTTTTCCCAACGGGTGCTTCCGCAATCGCAGCCGCAGCCGAGGCTCCGTCGTCGACGATACAGTTTCATCAGAACTACCCACCTGATTTACTCTCCAGAACCAGCAGCCAGAGCCAAGATCTGCGCCTCTCTCTGCAATCCTTCCAAGACCCAATTCTCCTCCACCAGCACCACGCTCAGACCCATCAAAACGAGCAATCCCTTTTCTCCGGATCCCAAAACCCGCTTGGGTTTGATGGGTCCTCCGCCGCGTGGGCAGAGCATCACCACAACCAGCAGCAGCAAGAGATGAACAGATTCCAGAGAATGGTGGCTTGGAACAGCGGAGGCGGAGATAGCGGTGATAACGGCGGTGGATCATCGTCGTCAGGCGGGTTTACATTCAACTCGCTGCTACCAACACAGCAGAGTGGTACTAGTTCTTTGCAGCAGCAGCAGCCGTCGTTGTTCGGCCAAAGCCAGTTCTTTTTTCAGAGGGGACCCCTTCAGTCCAGTAACTCGCCGTCAATCCGTGCTTGGATGATGGACCAGCAAAACCAACAATCCATTTCTCACGATCATCATCATCAAATCTCGCAATCCATTCATCACCAACCGTCCTTTTCCGGTATGGGATTCACCTCCGGAGGTGGATTCTCCGGCTTCCACATCCCGGCACGAATTCACGGCGAGGAGGAGCACGACGGCATCTCTGACAAGCCGTCCTCTGCTTCCTCCAATTCTCGCCAT
>Maldo_HF_07694
ATGGTTTCTTCTAGCAGCACCACAAGTAATTTCCAGCTACCTTTTCTATGTGATGACAACCAGACAAATGCTATTATTGATGATTTTCATCAAAACCCTAATTCAATATTATCACATGGTGGCCATCATCAATACTATTCACAGTACTACTACTCTGAAGACCAGCAGCAGCAGGCACCTGAGTTTCTTGAGCATGATGGAATGCTCTTGAGCTACTTGCTATCTCAACAGCAGCTCTTGCTTGGCAACTCCAGTACTACTACTAATGTAGCGACTGATTACAACCCCACTCGAGCTCACGAGAGCACTGAAATTAGCATCGCGGCTTCAAATTCAAACAAAGCAATGGAGGTTATCCATCGTGACGATGAAGATGGTCGCAATGAGCTCACCATTAACACGGCTGCAGCTTCAAAGATTAAGATAAATAATGTGAAGATTAATGGAGGAGGAGGAGGAGGAGAGAAAAAGGCAAATGTTGCTCGAAAGAGAGCGAGTGGGAAAAAAGACAGACACAGCAAGATCTACACAGCTCAAGGCCCGAGAGACCGGAGAATGAGGCTGTCCGTCCAAATTGCCCGTAAGTTCTTTGATCTTCAAGACACGTTGGGATTTGACAAAGCCAGCAAAACAATTGAGTGGCTTTTCACAAAGTCCAAGAGCGCCATCAAGGACCTCAAGCAGCACCTCCTCGTCTCACCCAAGGAAGATTACAACAGCACAAATGGTGGTGCAACTGCAAAGGTGAATTCATCTGAAAATACTACCGGTGAAGTCGTATCGAGAATTATGGAGCCTAGTAGTAGTGCTGCAAACGGTGACATTTCCGTTGGGTTCGGTAGAGAGAAAAGGCACAGGAAGTTGTGCGTGGTTGCGAGGGAATCAAGGGTGGAGGCAAGAGCAAGGGCAAGGGAGAGAACAAGGGAGAAGATGATGAGGATCAGAGGGTTTGATCAAGATCATCAACATTTAACAAAGCAAAGTCCTAAGCATCAAGAACAACAAAACCCTAATGAATTGTTTGAAACAGCTGGAATGATGAACTCAACGATGATGAGCACTAATTGTCGCAACGGTGGTCAGAAAATTGTGGGCAGAACAAGTAGTGGTTGTGGTGGTGCACAAAGATCGTTGTTGAATTTTGATTTTTGGCGACATGTTTCAGAGGCAAGTGGAGCAAATTCCGAGGATTGTGGTTTTCCAGGGAATTGGGGAGCAATCAACTACACCAAGAATATTATTACAGGTAACGTGCTGCAAGTAGAGCAAAACCCTACCTCATACCCAAAACAACAGAACCCTAGATCAATTTTTGGGGCAGGTACCCAAGAGCAAAACCCTAATTCAATTTTTCTCACCACCTTTATCAAGGCTCAAGACCCA
>Maldo_HF_09364
ATGATAACAAATTCAAGGGACAAGGGTTTCCAAGCAAAGCAAGAGGGCCACAACAACAACAATAACAATGACGGGAGCAACAATAGTAGTTTTCATAAGGCATCATCATCAAGTACTACTACTTCAAGGCAATGGTCTGGATTTAGAAATCCAAGGATCGTACGTGTTTCGCGTACTTTCGGTGGGAAAGATAGGCACAGCAAGGTTTCCACAGTGAGGGGATTGAGGGACAGGAGAATTAGGCTTTCAGTACCAACGGCCATTCAATTATATGATCTTCAAGATAGGCTTGGTCTTAGCCAACCTAGCAAGGTAATAGACTGGCTGCTTGACATTACGGAACAAGATATCGATAAGCTCCCTCCACTTCAAGTTCCTCATGGATTTGGTCATCAATTTCATCAACCAATGCTAAATCCTCATCAAGTTAGTAATTCTCTTGTTGCTCCTTTCTTTGATGTAAATTCTACTTTTATGGAGGCAGACCAAGTTGATCATCAAGAAGTTCGTGATCAAGCAAAAGGCAAGTCGATCAAGACAAACGACGGACAAGATGATCAAAATCGTCATGATCACGAAGGAAATGTTGGACAACTCTTAGCTCAAAAGCTATTTCCCATAGGCTCTTCTTCCATACCTGGCATGCTAAATAATGCAATGGCATACAACTACTATCACAACTATTCAGAGCCTTCAACGCTATCTCTAGCGCAGTTTGGTAGCCATGGATTTCCACAAGTACCACAATTAGATCAGCATCATAGTCACATGATGAGTACTAATGCCTTATCATTTTCAACTCCAATGCCATCTGTTTCTCAATTATTCTTCCGTCCACCTACAGCAACACCGATGCTTTTCGGTTCATATCCTCCATATATTACCAATCCAATAGTGGAGGGTACTAGTACTGCTACCGATCAGCCTCGACAAGCCAACCATTTCCAATTTTTGAGCTCACCAAGTAATTCACAAAATTTCCTAGCTAACAATGCTCTCATGCCTCCTCTTCATTCAGTTAGCTCATCCTTGAAATCCTTTCCATCATTGGTTCATCCCAAGCAGCAGCTCCATTTGAATTCACAAAATAACAATGGAAGCCAACCAAATAAAGACGTTCCA
>Maldo_HF_09424
ATGTTTCCCTCACACAACAACAATCTTAACGAATTAGTACCCGTGTCTTATCCTCATGTCGATCAATCAATTTTCCATAGCTGGCCATCTTACCATGACAATTCTACATTAACTCCCAATTCCCTTACTATTCTCAACCCCAATCCCAACTCCAGGCAACAAGAAGGAGGAGAAGAAAACCTTCATCAACAACATCATCACCTTCCCTTTTCTTTGCTCTACTTCCCCTCTCCGTTTGAAGACGACGACGTTTTACTCTTTGATCAGCAACACCATCACCAAGAACCTGACCATATTGAGCTTTCAATTCACGAGTCTCAAGAACCACTTTATTTTATGAAGGAAGCTGCTGCTGCTGCTGCCGCTGATGACAACACCGTAGTAGGCAATGATCATCAGAAGACCACTACTACTAGTGTTAATAGAAAAATGGTGGATTGGGATTCCAACAAAAAGGGCCATCGCATGAACATGGATGATCAGCCGCAGATCCCGAGAAAGAGGACTAGCAAGAGAGATCGCCACAGCAAGATCAACACTGCCCGAGGCCCCAGGGACCGTAGGATGAGATTGTCCCTCGAAGTTGCCCTTAAGTTCTTTGGCTTGCAAGACGCGTTGGGGTTTGACAAGCCCAGCAAAACCGTGGAGTGGTTGCTCATTCAGTCGGAACCTGCAATTAAGAAACTATCAAGAGATCATCATCGACAATTCAACTACAAACACATGGTGAGATGTGCAAAATCCACATCTCCAGCTACTTCGGAGTCGTGCGAAGTGCTATCAGGCGTCGATGAGGCTCCAACAAACGTTAACATTAGTATTAATGGTAAAGTAAGAAGCCGCGGGATCAAACCCTCGGCCAAAGAGAGAAAGTTTGTCCACAGGCAATCAAGGAAGAGCGCATTTCACCCTCTTGCAAAGGCTTCGAGGGAAAAGGCAAGGGCAAGGGCGAGGGAAAGAACAAGAGAAAAGATGCAGAGGTCAAAGAAGCCTAGTAATGATCAGGCAAATTCAAGCCGTTTGAGTTCTTGGAACCCATTTGAAACTGAGGAAGAATCACCAGCTCACAACAACAATATGAACAGTACTACTAATGATCAGCCCAATTCAAGGGCGGTGCTGCGAGATTACCCTGATGAGGTTCAAGAACCATTAAGCAGCCCCCAAGCCGGAAATATTCAAGACATGGTTGTTGATCATGGTACTACTCATGATGCTATGGTGGTACTGGGAAAGTGGAGTCCTCCTCCGGTTTTCACTCGTCTCCAGCAAAACACTGGAATTTCCCAAGAGCACCAACAGTTTGCAGACTTTCAATTCTTTGGCAAACCATGGGAGGTCGACAACAATACTCATAATCTATTC
>Maldo_HF_11787
ATGCGCAGATCTGAGAGCTTTGGATGCCAAAATCTCAAACTGCTTATGAATGTGCAGACAGAATCACACTGCTCCATTTCTGCTGTGGAGGAGATACAAGCCAGCAACAAGTTCCCAAGAATCGGAAATGGCAGCAGCAGAGACCACAAGCCATCACCCGAAGACGACGACAATCAAGACCCATCATGCCTAGAGGTCAAGAGGGACGCCGCCACCACAGCCGCAGCCGATGCGGGCAACCGTCTCCGCGGTTGGCACCATTCCCGCATCATCCGCGTTTCCAGAGCCTCCGGCGGCAAAGATCGGCACAGCAAGGTCTGGACTTCAAAAGGGTTGAGAGACCGGAGGGTCCGGTTGTCTGTAACCACCGCCATAGAGTTATACGATCTCCAAGATCGGTTGAATTACGACCAGCCCAGCAAAGCAATTGAGTGGCTGATCAAAGCCGCCGCCGATGCCATCGCTGAGCTCCCTTCTCTGAACAATTCTTCGTTCCCCGACACGCCTAAGCAGCTCAGCGACGAGAAGAGGGCGAGCTGCGAGCGTGGAGGGTTTGATTCGGCAGAGATTGAGTTCGATCAGAACTACAACCAGAATCAGAACCAGACCGGGAACCAAAGTCAGCACCTTTCCTTGTCGAAATCCGCTTGCTCCAGTACTTCCGAGACCAGCAAGGGATCCGGGCTGTCCCTTTCTCGGTCGGAGGTTCGGGTGAACCGGTCCAAGGCCCGGGAGCGGGCAAGAGAAAGAGCCGCCAAGGACAAGGACAAAGAAAGCATTGAGTCAGCTTACCCGCACAACATTTCCCAACAAAATTCTTCTTTCACTGAACTTCTCACCGCCGGCATCGGCACTGCTCACAACAACAACGATTCTCGGACCGCATCTGCTCATCATCATCAGCAGAATCATGGCTGCGGCGGCGGCGAGCCCATTTTGTTCCACAAGGCACCAGCACCAATGGATTACTTCAGTCCCGGGCTTCTCGGGTTGTCCTCCTCGGCCCGGACTCATCACTCGGCCGGATTCTCCGGACAAATCCATTTGGGGATGAACTCTATTCCGCAGACAATGTCGGTTGTCTCCCCGTTCAATGTGTCCGGGGAACATCATCACGGACATCACAGTTCGGAGCTTCAGCACTTCTCGTTTGTTCCCGACCTCATCCCGGTCACGACCTCGTCGGAACCGGGCAATGGCGGTGACTACAACCTGAACTTTTCGATCTCTTCTTCCGGCGGCCTTGCTGGTTTCAATAGGGGGACCCTTCAGTCCAATTCTTCCTCTTCACCGTCTCTTATGCCTCATCACCTTCAGAGGTTTTCTCCCATAGACGGATCGTCCAATGTACCCTTCTTCATTGGAGCTGCTGCGGCCGCGGCCGCGCCAACCATGGAGAATCATCACCACCACCACCACCACCACCACCATCAGCAGCACCAACAGCAATTCCCAGGTGGATTTGATCGCCGCTTGCAGCAACTCTACGGAGACGGAACCCGGCATGCAGACCACAAGGGCAAAGCAAAGAAC
>Maldo_HF_18074
ATGTTACAACAAAGAGAATCAAAGAATGAGAAAGAAGAGAATGGAGATTATCAGCATGTTCAAGACTTGATGGCTACTTCAAAATCGGCATTCAAGCAACAGCAGGTCGACAATACAAGATATGGGAAGATTGTGAAAGTTAACGGAGGCCACATTGTCCGATCCATGGCAAGAAAAGACCGGCGCAGCAAGGTTTACACTTTGAAAGGTCCGAGAGACAGGAGGTTCCGGCTGTCACCTCATACTGCTATACAGTTATATGATGTCCAAGACCGCCTTGGCTACGACCGCCTGAGTAAAGCAATTGATTGGCTCATTGAGAAGTCCAAAGAAGCAATTGAAGCACTCTCTGGGTCTGAACAACCTTGCCAAGATTACTATGATTGCACTAATAGTAATGTTTTCGGTCAGCAGACTGAGCAAGAAATTGGAGAACAAAGTATGCATCAGCTTTGGAATCACCCGGAAAGCAATAGGGTGCTGGAAACAATGAGCAATGTGGGTCCCATGAACAATGTCAACAATTTTAAAGAACCGGTTTTCGATCCTCACCAGTTAAGTTCATTGAACTATGCTGAAGAAGCCCTCGATCCCACATCGAGTTTATCGGATTCCAAAGTCACGGAGATGGGATGGTTTCAAAGTTTGGTGGCTTGGAATTATAATGCAGGTGATGGAGGAGAAATTTGTCCTTACAATTCATCGCATGTATCTCTGCAT
>Maldo_HF_18273
ATGGGGGTGGAGGAGATTCAAGCCAGCAACAAGTTCCCAAGAATCGGAAATGGCAGCAGCAGAGATCACAAGCCATCACCCGAAGACGAAGACAATCAAAACCCATCATGCCTAGACCTCAAGAGGGCCGCCGCCGCCACCGCCACAGCTGATGCGGGAAACCGTCTCCGTGGGTGGCACCACTCCCGCATCATCCGCGTTTCCAGAGCATCCGGCGGCAAAGATCGGCACAGCAAGGTGTGGACTTCAAAAGGGTTGAGAGACCGGAGGGTCCGCTTGTCTGTAACCACCTCTATCCAGTTCTATGATATCCAAGATCGGTTGGGTTACGACCAGCCCAGCAAAGCAGTTGAGTGGCTGATCAAAGCCGCTGCCGATGCCATCGCTGAGCTCCCTTCTCTGAACAATTCTTCGTTCCCCGACACGCCGAAGCAGCTCAGCGACGAGAAGAGGGCGAGCTGCGAGCGTGGCGGATTTGATTCGGCGGAGATTGAGTTCGATCAGAATTACCACCAGAATCAGAGCCAGCACCTTTCGTTGTCGAAATCTGCTTGCTCGAGTACTTCGGAGACCAGCAAGGGATCGGGGCTGTCCCTCTCCCGGTCGGAGATTCGGGTGAACCGGTCGAAGGCCCGGGAGCGAGCGAGGGAAAGAGCCGCCAAGGACAAAGAGAAAGAGAGCATCGAGTCAAGTTACCAACAGAGCATAAACAACAACATATCCCAACAAAATGCTTCTTTCACTGAGCTTCTCACTGCCGGCATCGGCACTACTCACAACAACAATTCTCCGACCGCATCTGCTCAGCATCATCAGCAGAATCATGGCGGCGGCGGCGAGCCCATTTTGTTCCACAAGGCAGCAGCACCGATGGATTACTTCAGCCCCGGGCTTCTGGGGCTGTCGTCTTCGGCCCGGACCCATCACTCTTCCGGATTCTCCGAACAAATCCATCTGGGGATGAACTCGATTCCGCAGACAATGTCGGTTGTCTCCCCGTTCAATGTGTCCGGCGAACATCACCACGGACATCACAGTTCGGAGCTTCAGCATTTCTCATTCGTTCCCGACCTCATCCCGGTCACTACTTCGTCGCAACCGGGCAGTGGCGTTGACTACAACCTGAACTTTTCTATCTCTTCTTCCGGCGGCCTTGCTGGTTTCAATAGGGGGACCCTTCAGTCCAATTCTTCCTCTTCACCGTCTCTTATGCCTCATCACCTTCAGAGGTTTTCTCCCATAGACGGAACGTCCAATGTACCGTTCTTCATCGGAGCTGCCGCGGCTGCGGCTTCTCCAACCATGGAGAATCACCACCACCACCACCATCAGCAGCACCAGCAGCACCAGCAGCAATTCCCTGGTGGATTTGATCGCCGCTTGCAGCAGCTCTACGGTGACGGAACCCGGCATTCAGACCACAAGGGCAAAGCAAAGAAC
>Maldo_HF_24673
ATGTTTCCCTCAGACAACACCAGTAATGTTAACGAATTAATACCCGTGTCTTATCCTCATGTCGATCAACCATTTTTCCACAGCCGGCCATTTGACCATGACATTACTACAGTAACCCCCAATTTCTTTACTAATTCCAACCCCAATCCCAACTCCGGGCAACAACAAGGAGGAGAAGAAAACCTTCATCAACAACATCATCACCCTCCTTTGTCTTTGCTCTACTTCCCCTCTCCGTTTGAAGACGACGACGTTTTACTCTTTCAGCAACACCATCACCAAGAACCTGACCATATTGGGATTTCGCTTCACGAGTCTCAAGTACCACCTTATTTTATGAAGGAAGCTGCTGCTGCGGCTACCGCCACTGCCGCCGCCGCTGCCGCTGCTGCTACCGCTGCCGCCACTGCCGCTGATGACAACACCGGTACCGTCGTAGGGGTTGATCATCAGAAGACTACTACTACAAGTGTTAACATTAAAATGGTGGACTGGGATTCCAACAAAAATGGCCATCACGTGTACATGGATGATCAGCCGCAGATCCCGAGAAGGAGGACTAGCAAGAGAGATCGCCACAGCAAGATCAACACTGCCCGAGGCCCCAGGGACCGGAGAATGAGATTGTCCCTAGAAGTTGCCCGTAAGTTCTTCGGCTTGCAAGATGTGTTGGAATTTGACAAGGCCAGCAAAACCGTGGAGTGGTTGCTCATTCAGTCAGAACCCGAAATCAAGAAACTATCAAGAGATCACCATCGGAAATTCAACTACAAAAACATGGTGAGATGTGCCAAAACTACATCTCCAGCCACTTCGGAATCGTGTGAAATGCTATCCGGCGTAGACGAGGCTCCAACAAACATTAACATTAGTAATGGTGGCAACGATGATAATGATAAAGTAAGAAGCAGCGGGATCAAACCCTCAGCGAAAGAGAGAAAGATTGTCCACAGGCAATCAAGGAAGGGCGCATTTCACCCTCTTGCAAAGGCTTCGAGGGAAAAGGCAAGGGCAAGGGCTAGGGAAAGAACAAGAGAAAAGATGCAGAGATCAAAGAAGCCTAGTAATGACCAGGCAAAACTAAGCCGTTTGAATTCTTGGAACCCATTTGAAAGTGGGGAAGAATCATCAGCTTACAACAACAATATGAACAATACTACTAACGATCAGCCTGATTCAATGGTGGCGCTGCGACCTTACCCCGATGGGGTTGAAGAACCATTAAGCAGCTCCCTAGCCGGAGATATTCAAGACATGGTTGTTGATCATGGTACTACTCATGATGCTATGGTGGTAATGGGAAAGTGGAGCCCTTCTTCAGTGTTCACTCCTCTCCAGCAAAATACTGGAATTTCCCAAGAGCACCAACAGTTTGCCGACTTTCAATTCTTTGACAAACCGTGGGACGTCTACAACAATACTCATAAGCTATTC
>Maldo_HF_24747
ATGATAACAAATTCAAGGGACAAGGGTTTCCAAGCGAAGCAAGAGGGCCACAACAACAATGATGGGAACAACAATAGCAGTTTTAATAAGGCATCATCATCAAGTACTACTACTTCAAGGCAATGGTCTGGATTTAGTAATCCGAGGATCGTGCGAGTTTCACGTGCTTTCGGTGGGAAAGATAGGCACAGCAAGGTTTCCACAGTGAGGGGATTGAGGGACAGGAGAATTAGGCTTTCAGTACCAACGGCCATTCAATTGTATGATCTTCAAGATAGGCTTCGTCTTAGCCAACCTAGCAAGGTAATAGACTGGCTGCTTGGTGTTACGGAACAAGATATCGATAAGCTCCCTCCACTTCAAGTTCCTCATGGATTTGGTCATCATCAGCCAATGCTAAATCCTCATCAAGCTAATAATTCTCTTATTGCTCCTTTCTTTGATGTAAATTCTACATTTATGGAGGCAGACCAAGTTGATGAAGAAGTTCGTGATCAAGCGAAAGGCAAGTCGATCAAGACAAACGATGAACAAGATGATCAAAATCGTCACGACCACGAAGGAAACGTTAGTGGACAACACCTAGCTCAAAAGCTATTTCCCATAGGTAATCATCCTTCTTCCATACCTGGCTTGCTAAACAATGCAATGGCATTCAACTACTATCACAACTATTCGGAGCCTTCAACGCTATCTCTAGCGCAGTTTGGCAGCCATGGATTTCCACAAGTACCACAAACAGATCAGCATCGTAGTCATATGATGAGTACTAATGCCTTATCATTTTCAACTCCAATGGCATCTGGTTCTCAATTATTCTTCTGTCCACCTACAGCAACACCGACGCTATTCGGTTCATATCCTCCATATATGACCAATCCAATAGTGGAGGGTACTAGTACTGCTACTGATCAGCCTAGACAAGCCAGCCATTTCCAATTTTTGAGCTCGTCAAGTAATTCACAAAATTTCCTAGCTAACAATGCTCTCATGCCTTATCTTCATTCAATTAGCTCATCCTTGAAATGCTTTCCATCATTGGTTGATCCCAAGCAGCAGCTCCATTTGGATTCACAAAATAACAATGCAAGCCAACCAAACAAGGACGTTCCA
>Maldo_HF_29600
ATGGGCCCCTCTGCTCATCAAACCCTAACCCATTTGGGAGTTTCATCAAACACTGTTCCTCCTAGTATAAATGCCCCCGCATCTTGTGGAGATCATCATCATCATCAGTACAGTAACTATGGTCGCATTGGTAGTGATAATATTACTCCTTATTTTCTTCATTCCACTAGGCAAGATGTAGTAGTAGCACCGGCGAAGAAAGACCGGCACAGCAAGATCTTCACCGCTCAGGGCTTGAGGGACCGGAGGGTAAGGCTGTCCATCGACGTTTCCCGTCAGTTCTTTGACCTCCAAGACCGGCTAGGGTTTGACACGGCAAGTAAAACCCTAGAGTGGCTACTAAACAAGTCCAGAAAGGCCATCAGGGATCTCGGAACACGGAAGAATAACTTGAGCTGCAGTTCTGAGTGGTCCAAGAGTTTGTCTTCCACTTCCGAGTGCAAGGATGTTGTTCCGGACATAAACGAGGTGGATAATCATGTAGTCAGCAAAGAAAAAGAGATGGTGATGATGAAGTTGAAAGAATCTGAATCTGCCGGGGCTTATGTTGCGAAGGAATCGAGGGCAAAGGCAAGAGCAAGGGCAAGGGAAAGGACAAGAGCAAAAAAGGTGTGCATTACTAGTAGGAGGCCTCATCAGATCTTGAACCAAATGAACTTATTCAATGAGCAGCTTAATGATCATGAAACAAACATCTCATCCTCATCGAAGGTTAATTTTGGAGATCATCATGTGAATCAAGAACTGGGATCCCTCTTGGATAATCAAGCTCATCATCATCATTGTCAGGAGGAGGATCAATCTGCTTTGATCAAAAGAAACAAAATGAAGTTATCGGTAGTTTCAAATTATAATACTACTGATCAGAGTTCCAGCAGCAGCTACCTCCAATTTACCAATTCATCTCAATATTGGGACATCAATGGCTCGTTCCCCATGCCCGAGCAT
>Maldo_HF_31899
ATGAGTCCTTATTCTATAAAAGGACCCCTCACCCTCACAACTAAGGGAGGCCAATTTCCTAGGCCCTCTCACCCTCTCTCCAAGCTCTCATTCTCAGAGCTCTCTCCCTCAGATTCATGGTCGGATTTACGTTGTTCCAAGACCTCCGGTTTTGTGCATCAACATTTGGCGCCATCTGTGGGAATTGATACGAAAAGTTGTGTCGGCTCTTTTTCATTTTTTTCACCTCCGTTAAAAAGCTTAGTGGTGCAGAGGATAAGAAGCCAGCAAAGCAGAAAAGCGAAAGGGTTCGTATTGAATGAGTCTTTTTGTGAGAAAGGCACAAAACTACTGCTATGGAGGTGGAGGAGATTCAAGCCAACAACAAGTTCCCAAGAATCGGAAATGGCAGCAGTAGAGATCATAAACCATCACCCGAAGACCAAGATAATCAAGACCCATCATGCCCAGACCTCAAGAAGGTCGCCGCCGCCACCGCCACAGCTAATGCGGGAAACCGTTTCCATGGGTTGCACCACTCCCCGCATCATCTGCGTTTCCAGAGCATCCGGCATCAAAGATCGGCATAGCAAGGTGTGGACTTCAAAAAGGTTGAGAGACCGGAGGGTCCACTTGTCTGTAACCACCGCTATTCAGTTCTATGATCTCCAAGATCGATTGGGTTATGACCAACCCAGCAAAGCACTTGAGTGGCTGATCAAAGCTGCTGCCGCTGCCATCGCTGAGCTCCCTTATCTGAACAATTCTTTGGCCCACACATGGACTGAATTTCAAGTCTCCAGCCAAAAGACTCTCTTGACTGAAGACTTGGGGGACTACTGTTTATACCATATT
>Maldo_HF_32417
ATGGGAATGGAGGGTTGTGGGGGAGAGATTGTAGAAGTCCAAGGCGGCCACATTGTTCGATCCACCGGACGCAAAGACCGTCACAGCAAGATTTACACCGCCAAAGGCCCCAGAGACCGCCGTGTCCGGTTGTCCGCCCACACTGCCATCCAATTCTATGATGTTCAAGACCGCCTCGGATATGATAGACCCAGTAAAGCCGTGGACTGGCTCATCAAGAAGGCCAAATCTTCCATTGACAAGCTCGTTGAGCTTCCACCTTGGCATCCTATCACTACTAGTAACCATGCTGCCGAAGCTGATGATCCGTTTCGATCATCAAATCCAAATCCAAATGGACCAAATTCAAATGATATGGTAATTGCCGCAGCTGAGCAGCAATCAGAGTCCTCCACCAGCTACAACTTTAACTTTGAGCTCCAAAGGCAAAGGCAATCAGACAACGATTCGAACTTCAACATTCCGCCATCTCTAGACTCAGACAACATAGCTGACACCATGAAGTCCTTCTTCCCCACAAACACTAGTAGCAACGCCGCCGCTGCTTCCTCCGTTGACGATTTCCGTAGTTACCCAACCGATCCCCATCTAATTTCAGCAACTACCCAAGACCTTGGCCTCTCTCTCCACTCTTTCCAAGACCAAGGCCTAAACATTCATCACAATCACACTCACACTCAGCAGTCCTCTCAAGCCCTTTTCGCCGCCGCAGTGGGAACTGGATTTGACTCCTCCAGTTATCAGAGAATGGTGGCATGGAGCAATGAAAACAGAGGACTTGATGGGGGCTTTGTATTCAACTCACACTCTCACTCATATTCTCAGCCTCAGCCTCACAATCATGGGGGTGATGGGAATCATGGGAGTACCCTTCAGTCCAGTTTTACGCCATCAGTTTCCACACGCGCTTGGCAGCAGCAGCACTCTTCAATCTTTGGCACCCGCTTCGGCACCTCTGACGGCACCTCGCCTGTCTTCTGCATTCAAGGTGAGGAGGCTGAGAATGGTACTATTTCAGATCGACCGTCTTCCACTTCCTCTCTCAATTCAACCCGCCAGCTT
>Maldo_HF_33404
ATGATTAAGAGTCTCATTAGTGAAGCAGATTTTAAAGAAGCAGGAGCTGGCAGTGCAAGTCGTGATGAACAAGCTAATAAAACCTCATCAAACCCTAATTTATCTCGTTCATCAACTCCATGGCCAAGGTTGAAGGATCCAAGGATTGTACGTGTGTCCCGAGCTTTTGGAGGAAAGGACAGGCATAGCAAGGTTTGCACCATAAGAGGGCTTCGAGATCGGCGGGTGAGGCTATCGGTACCCACTGCAATCCAATTGTATGATCTTCAAGATAAGCTTGGTCTTAACCAGCCTAGCAAGGTTGTCGATTGGTTGCTTGATGCCGCTAAGCATGAAATCGATGAACTTCCTCCGCTGCCAATGCCACCACCCGGGACTTTTGGTTTAAATCATCCATCATTAGTGCTCACTTCATCTCATGATGATCAAACCAATGCTCATCCCCAATTATCTCATAATCATAGAGGAGAAGGCCCTAGCAGTGGAATAGATAGATCAAATGTTTGGCCTACTAATTTGGATGCTCTTTGGCGAGCAAAGTCGAAAGAAATTGCAAGAGACACAAGAAATGAGGAGGAGGAAGAAAAACGGAAGGATAATCTTGGAATATCAGATGATCAAAAACAAGCAGGCAATAATATTGATGGTAATTCATCAAACACATTCTTAACCAGAGGTAGTAATACCAACCCTCCGTTATTTCCAGGTCTCCTGAATAGTTCTACGAATATGCCTTATGCTTATCAAAATTGGGATCATCCTCATCAGACTTCAAGTTTTCCACTATCTCAATTAGGAAGCCATGGATTCCAATCCCAAACTACAGATCTCCACAATTTCCTTAATGTCCTCTCGTTGCCATCCACATTGTCTTTATCCACGACACAATCTTATTTTCCTTCGCATAACGCGGCGGCTACAGGAGAGATAGATCCAAGACAATTCAACCATTTGCAATTGCTAAACTCCAGTAGTAGTACTAGTACCTCACAAAACCTATTGCCCAATTCTCTTTCCACACCAGCTCTATACCCTAGTAGCCAAACTCTGAGAGCACCCCATTTGAGTATGGTGACTAAGCTTGTGCATTCTTCAAACAACACTGGAAGTGGTCATCAGTCAAATAACGATCAGGGGCCTCTGCCTCGA
>Maldo_HF_33505
ATGGCGCCTCCTTCTCATCAAACCCTAACCCATTTGGGAGTTTCATCAAACACTGTGCCTGGTATTATAAACTCCACCATATCATCATCTTGTGGAGATCATCTTCATCATCATCAGTACTACCATAGTAACTATGGTAGCATTAGTAATGATAATATTATTCCTTATTTTCTTCATTCTTCTAGGGAAGATTTAGTAGTAGCATCGGCCGAGATGAAGAAAGACCGGCACAGCAAGATCTTCACCGCTCAGGGTTTGAGGGACCGTAGGGTGAGGCTCTCCCTCAACGTTGCCCGTCAGTTCTTTGACCTCCAAGACCTGCTAGGGCTTGACAGGGCAAGTAAAACCATGGAGTGGCTACTAAAAAAGTCCAGAAAGGCCATCAGGGATCTCGGAACACAGAAGAAGAACTTGAGCTGCAGTTCTGAGCAGTCCAAGAGTTTGTCTTCCACTTCCGAGTGCGACGAGGTTGTTTCGGACATAAACGAGGTGGAAAACCATGTAATGAGCAAAGAAAAAGAGATGGTGATGATGAAGAAGTTGAGAGAATCTAAATCTACTGGAGCTTATGTTGCGAAGGAGTCGAGGGCAAAGGCAAGAGCAAAGGCAAGGGAAAGGACAAGAGAGAAAAAGATGTGCACTACTAGTAGGAGGCCTTATCAGATGTTGAACCAATTGAACTTATTGATTGAGCAGCTTGATGATCACGAAACAAACATCTCATCCTCGTCGAAGGTTAATTTTGGAGATCACCGTGTGAATCAAGAACTGGGATCCCTCTTGGCTAATCAAGCTCATCACCATCATCGTCACGAGGAGGATCAATCTGCTTTGATCAAGAGAAACAAAATGAAGTCATTTTCATCAGTAGTTTCCGATTATAATACTACTGATCAGAGTTCCAGCAATAGCCACCTCCAATTTCCCAATGCTTCTCAAAATTGGGACATCAATGGCGCTTTCCCCATGCCC
>Maldo_HF_33508
ATGTTTTCATCTTCCAGTTATAATAGTAATACTGTAATTCCTTTTCAACATAACTTTCCCTTTTCTTCTTCTTCTTCTTCAAATTACCCTCCTCCTCCTCCTCCTCCTTGTGCAAACCTAGAAACCTGCACCGGAGACACTTTCCTTCATCACATTCCTGATCCCCTCTCTGGTCAATTTTCACACCAAAATATTGCTTTAATGGCGCCTCCTTCTCATCAAACCCTAACCCATTTGGGAGTTTCATCAAACACTGTGCCTGGTATTATAAACTCCACCATATCATCATCTTGTGGAGATCATCTTCATCATCATCAGTACTACCATAGTAACTATGGTAGCATTAGTAATGATAATATTATTCCTTATTTTCTTCATTCTTCTAGGGAAGATTTAGTAGTAGCACCGGCCGAAATGAAGAAAGACCGGCACAGCAAGATCTTCACCGCTCAGGGTTTGAGGGACCGTAGGGTGAGGCTCTCCCTCAACGTTGCCCGTCAGTTCTTTGACCTCCAAGACCTGCTAGGGCTTGACAGGGCAAGTAAAACCATCGAGTGGCTACTAAAAAAGTCCAGAAAGGCCATCAGGGATCTCGAAACACAGAAGAAGAACTTGAGCTGCAGTTCTGAGCGGTCCAAGAGTTTGTCTTCCACTTCTGAGTGCGACGAGGTTGTTTCGGACATAAACGAGGTGGAAAACCATGTAATGAGCAAAGAAAAAGAGATGGTGATGATGAAGAAGTTGAGAGAATCTAAATCTACTGGAGCTTATGTTGCGAAGGAGTCGAGGGCAAAGGCAAGAGCAAAGGCAAGGGAAAGGACAAGAGAGAAAAAGATGTGCACTACTAGTAGGAGGCCTTATCAGATGTTGAACCAATTTAACTTATTGATTGAGCAGCTTGATGATCACGAAACAAACATCTCATCCTCGTCGAAGGTTAATTTTGGAGATCACCGTGTGAATCAAGAACTGGGATCCCTCTTGGCTAATCAAGCTCATCACCATCATCGTCACGAGGAGGATCAATCAGCTTTGATCAAGAGAAACAAAATGAAGTCATTTCCATCAGTAGTTTCCGATTATAATACTACCTCCAATTTCCCAATGCTTCTCAAAATTGGGACATCAATGGCGCTTTCCCCATGCCCTAGCATTAATTGTGCTATCGCCACCATCAATCTTAATTTCCACTGTGATATCTTCAAAGAAAAGGAACAGTGCCAGGAGATACTTGATGAACAGGGTTTATGCTTGCTGCAA
>Maldo_HF_36668
ATGGGAATGAAGGGCTGTGGTGGAGAGATTGTGCAAGTCCAGGGCGGCCACATTGTTCGATCCACCGGACGCAAAGATCGTCACAGCAAGGTTTACACCGCCAAAGGCCCCAGAGACCGCCGTGTCCGGTTGTCCGCCCACACTGCCATCCAATTCTACGATGTTCAAGACCGTCTTGGATATGATAGACCCAGTAAAGCCGTCGACTGGCTCATCAAGAAAGCCAAATCTTCCATTGACAAGCTTGCTGAGCTTCCACCTTGGCATCCTATCACTACTAGTAACCATGCTGCCGAGGCTGATGATCCGTTTCGATCATCGAATCCAAATCCAAATCAAAATCCAAATGAAATGGTAATTGCAGCAGCTGAGCAGCAGTCAGAGTCCTCCGCCGGCTACAACTTTAACTTTGAGCTCCATAGGCAAAGGCAATCAGACAACGAATCGAACTTCAACATTCCGCCATCTCTGGACTCAGACAACATAGCTGACACTATGAAATCCTTCTTCCCCACAAACACTAGTAGCAACGCCGCTGCTGCTTCCTCCGTCGTCGATTTCCAAAGCTATGCACCCGATCCCCATCTTATTTCAACAACCACCCAAGACCTCGGCCTCTCTCTCCACTCTTTCCAAGACCAAAGCCTAAATATTCATCACAATCACACTCATACCCAGCAGTCCTCTCAAACCCTTTTCGCCGCCGCAATGGGAATTGGACTTGACTCCTCCAGTTATCAGAGAATGGTGGCATGGAGCAATGAAAACAGAGGACTTGATGGTGGCTTTGTATTCAACTCACACTCACACTCATATGCTCAGCCTCAGCCTCACCACCATGGGGGTACCCTTCAGTCCAGTTTTACGCCATCAGTTTCCGCCCGTGCTTGGCAGCAGCAGCAGCAGCACTCTTCAATCTTTGGCACCCGCTTCGGCGCCTCTAATGGTAGCTCGCCTGTCTTCTGCATTCAAGGAGAGGAGGCTGAGAACGGTGTTGTTTCAGATCGAACGGCTTCCACTTCCTCTCCCAATTCCACCCGCCAGCTT
>Maldo_HF_38579
ATGATTAAGAGTCCCATTACTGAAGCAGATTTGCAAGAAGCAGGAGCTGGCAGTTCAAGTCGTGATGACGAAGCCAATAAAGTTTCATCAAACCCTAATTTATCTCGTCCATCAACTCCATGGCTAAGGTTGAAGGACCCAAGGATTGTGCGTGTGTCCCGAGCTTTTGGAGGGAAGGACAGGCATAGCAAGGTTTGCACCATAAGAGGACTTCGAGATCGGCGGGTGAGGCTATCGGTACCTACTGCAATCCAATTGTATGATCTTCAAGAAAGGCTTGGTCTTAACCAGCCTAGCAAGGTTGTCGATTGGTTGCTTGATGCCGCAAAGCATGAAATCGATGAACTTCCTCCGCTGCCAATGCCATCACCTGGGAGTTTTGGTCTAAATCATCCATCATTAGGGCTCACTTCATCTCATGGTGACCAAACCAATGCTCATGCTCAGTTATCTCATAATCATAGTGGAGAAGGCCCTAGCAGTGGAATAGATAGATCAAATTTTTGGCCTACTGATTCGGATGCTCTTTGGCGAGCAAAGTCGAAAGAAATTGTAAGAGCCACAAGAAATGAGGACGAGGGAAATCAGAAAGATAATCTTGGAATATCAGATGATCAAGAACAAGCAGGCAATAATGTTGATGGTAATTCATCAAACACGTTCTTGAGAAGTAATACCAACCCTCCATTCTTTCCAGGTCTTCTGAATAGTTCTACGAATATGCCTTATGCTTATCATAATTGGGATCATTCTCATCAGACTTCAAATTTTCCACTATCTCAATTAGGAAGCCATGGATTCCAATCCCAAACTACAGATCTCCACAATTTCCTTAATGTTCTCTCGTTGCCATCCACATTGTCTTTATCAACGACACAATCTTATTTTCCTTCGCATAACACAGCGGCTACAGGAGAGCTGGATCCAAGACAATTCAACCACTTGCAAATGCTAAACTCTAGTAGTAGTACTAGTACTTCACAAAACCTATTGCCCAATTTTCTTTCTACACCAGCTCTATACCCTAGTAGCCAAACTCTGAGAGCACCCCATTTGAGTATGGTGACTAAGCTTGTGCATTCTTCAGACAACAATGGCAGTGGTCATCACCCAAATAAAAATCAGGAGCCTCCGTCTCGA
>Maldo_HF_42228
ATGTTTCCTTCTAGCAGCACCACTAGTAATACCCAGCTACCTTTTCTATGTGATGACAACCACACAAATGGTATTATTGATGATTTTCATCAAAACCCTAATTCAATATCATCACATGGTGGCTATCATCAATACTATTCACAGTACTACTACTCCGATGACCAGCAGCAGCAGCAGGCACCTGATTTTCTTGAACACGATGGAATGCTATTGAGCTACTTGCTATCTCAGCAGCAGCTCTTGATCGACAGCTCCAGTACTACTAATGTAGCAACGCATTCCAACCATACTCGAGCTCACAGTAGCGCTGAAATATGCATTGTGGATTCAAATTCAAACAAAACAATGGAGTTGATCAACCGTGCCGACGAGATCACCGTTATCCCGGCTGCAGATTCACAGATTAAGAAAAATAATGTGAAGATGAATGGAGAAGGAGGTGGAGAGAAAAAGGCAAAATTTGCTCGAAAGAGAGCGAGTGGGAAAAAAGACAGACACAGCAAGATCTACACAGCTCAAGGTCCAAGAGACCGGAGAATGAGGCTGTCCCTCCAAATTGCCCGGAAGTTCTTTGATCTTCAAGACATGTTGGGGTTTGACAAAGCCAGCAAAACAATTGAGTGGCTTTTCACAAAGTCAAAGACCGCCATCAAGGACCTCAAGCAGCACCTCCTCGTCTCACCCAAGGAGGATTACAGCAGCACAAATGGCGGTGCAACTGCAAAGGTGAATTCATTTGAGAGTACCACCGGTGATGTCGCATCGAAAATTATGGAGCCAAATAGTAGTGCTGCAAAAGGTGACATTTCCATTGGGTTGGCTAGGGAGAAAAAGTACAGGAAGTTATCAGTGGTTGCAAGGGAATCGAGGGTGGAGGCAAGAGCAAGGGCAAGAGAGAGAACAAGGGAGAAGATGATGAGGATCAGAGGGTTTGATCAAGATCATCAGAGTACAAAGCAAAGCCATAAGCATCAAGAACAACAAAACCCTAATGAATTGTTTGAAACAGCTGGAATGATGAATTCCATGATGATGAGCATGAATCGTCCCAACGATGGTCAGAAAATTGTGGGCAGAACAAGTAGTAATTGTGGTGGTGCAGAAAGATTGTTTTTGAATTTTGATTTTTCGCGACATGCGGAGGCAAGTGGAGCAAATTCTGAGGACTGTGATTTTCCAGGGAATTGGGGAGCAATCAACAACACCAAGAATATTATTACAGGTAACGTGCTGCAAGTAGAGCAAAACCCTACCTCATACCCAAAACAACAGAACCCTAGCTCAATTTTCGGGACCGGTACTCAAGAGCAAAACCCTAATTCAATTTTCCTCACCACCTTAGCCAAAGCTCAAGACCAAAACTCCACTACCTCTTCAAATTTTGCGATCAATACAAATATTAGTACTTTGCAGCCCCTGTTTACTGGAAAT
>Malba_005433
ATGGGTGTAGAAAGATATTATCAACTGGCGAAAAATCCAACCACAATTGGCTACCGGAAATTGGAAAATGGATTGCCGGAGGGTGGAGAAGAACATCAAAAATATAGTGGAGGGCGGTTGTGGTCTTTGACGACATCAAGAGAATGTGTCGCCAGAGAAGCTAATAAAATCTCATCAAACCCTAATTTATCTCGTTCATTAACTCCATGGCCAAGGTTGAAGGATCCAAGGATTGTGCGTGCGTCCCGAGCTTTTGGAGGAAAGGACAGGCATAGCAAGGTTTGCACCATAAGAGGGCTTCGAGATTGGCGGGTGAGACTATCGGTACCCACTGCAATCCAATTGTATGATCATCAAGAAAGACTTGGTCTTAACCGGCCTAGCAAGGTTGTCGATTGGTTACTTGATGATGACCATAATCAAGTCCGGTTGTTGCCAGGG
>Malba_009479
ATGGGAGATTCCCACCACCACCACCTCAACAACCACCAAGCAACCACGTCGTCTCGCCTGGGGATAAGGCCGCCGTCATCCGGCGGAGGAGTCAGCACCGACATCGTGGAGGTGGTACGAGGCAGCCACATTGTCCGGGCGACGGGCCGGAAAGACAGGCACAGCAAGGTTTGCACGGCAAAAGGCCCGAGGGACCGCCGCGTCCGGCTCGCCGCTCACACCGCCATTCAGTTCTACGACGTCCAGGACCGGCTTGGGTATGACCGACCCAGCAAGGCCGTCGATTGGCTAATCAAGAAGGCCAAGGCCGCCATAGACGAGCTCGAGGAGCTTCCCTCATGGAACCCACATTCCATTTCGACCACCGCGGCTGTTCCAGCCATGGAGACCCAGAACCCGTCCGCCACCGGCATCCACTGCTTCGCGGCAGTGGACGCAATTGGGTCTGCTAATCGAAGAACAATGGTGGGGAGTGGAGTTTCGGAGCAGCAATTTGCTCAGAACCCAAATAGCAACTCGACTTTCCTCCCACCGTCGCTCGACTCGGACGCCATTGCAGACACCATCAAGTCCTTTTTCCCAATGGGTGCTTCCGCCGCCGCAGCTGCCGCCGAGTCTCCATCGTCGACGATACAGTTCCATCAGAACTACCCACCTGATTTGCTCTCTAAAGCCAGCAGCCAGAGCCAAGATCTGCGCCTCTCCCTGCAGTCCTTCCAAGACCCAATTCTCCTCCACCACCACGACGCCCAAAATCAGCACCACCACGCTCAGACCCATCAAAACGAGCAAACCCTTTTCTCCGGATCCCAAAACCAGCTCGGGTTTGATGGGTCCCCCGGCTCGTGGGCAGAGCACCACCACAACCAACAACAGCAAGAGATGAACAGATTCCAGAGAATGGTGGCTTGGGACAGCGGTGGTAACGGCGGACCATCGTCGGCAGGCGGGTTTATATTCAATTCGCTGCTACCAACACAGCAGGGTAGTACTAGTCCTTTGCAACAGCAGCAGCCGTCGTTGTTTGGCCAAAGTCAGTTCTTTTCTCAGAGGGGACCCCTTCAGTCCAGTAACTCGCCGTCAGTTCGTGCTTGGATGGTGGACCAGCAAAACCAACAATCCATTTCTCACGACCATCATCATCAAATCTCGCAATCCATTCATCACCAACAGTCCATTTCCGGCATGGGATTCGCCTCCGGAGGCGGATTCTCCGGGTTCCACATCCCGGCACGAATTCACGGCGAGGAGGAGCACGACGGTACTTCCGACAAGCCGTCCTCTGCTTCCTCCAATTCTCGCCAT
>Malba_010554
ATGGGAATGAAGGGCTGTGGTGGAGAGATTGTGCAAGTCCAGGGCGGCCACATTGTTCGATCCACCGGACGCAAAGATCGTCACAGCAAGGTTTACACCGCCAAAGGCCCCAGAGACCGCCGTGTCCGGTTGTCCGCCCACACTGCCATCCAATTCTACGATGTTCAAGACCGTCTTGGATATGATCGACCCAGTAAAGCCGTCGACTGGCTCATCAAGAAAGCCAAATCTTCCATTGACAAGCTTGCTGAGCTTCCACCTTGGCATCCTATCACTACTAGTAACCATGTTGCCGAGGCTGATGATCCGTTTCGATCATCGAATCCAAATCCAAATCCAAATCAAAATCCAAATGAAATGGTAATTGCAGCAGTTGAGCAGCAGTCAGAGTCCTCCGCCGGCTACAACTTTAACTTTGAGCTCCATAGGCAAAGGCAATCAGACAACGAATCGAACTTCAACATTCCGCCATCTCTGGACTCAGACAACATAGCTGACACTATGAAATCCTTCTTCCCCACAAACACTAGTAGCAACGCCGCTGCTGCTTCCTCTGTCGTCGATTTCCAAAGCTATGCACCCGATCCCCATCTTATTTCAACAACCACCCAAGACCTCGGCCTCTCTCTCCACTCTTTCCAAGATCAAAGCCTAAATATTCATCACAATCACACTCATACCCAGCAGTCCTCTCAAACCCTTTTCGCCGCCGCAATGGGAATTGGACTTGACTCCTCCAGTTATCAGAGAATGGTGGCATGGAGCAATGAAAACAGAGGACTTGATGGTGGCTTTGTATTCAACTCACACTCACACTCATATGCTCAGGCTCAGCCTCACCACCATGGGGGTACCCTTCAGTCCAGTTTTACGCCATCAGTTTCCGCCCGCGCTTGGCAGCAGCAGCAGCAACACTCTTCGATCTTTGGCACCCACTTCGGCGCCTCTGATGGTAGCTCGCCTGTCTTCTGTATTCAAGGAGAGGAGGCTGAGAACGGTGTTGTTTCAGATCGAACGGCTTCCACTTCCTCTCCCAATTCCACCCGCCAGCTT
>Malba_012804
ATGATAACAAATTCAAGGGACAAGGGTTTCCAAGCAAAGCAAGAGGGCCACAACAATAACAATGACGGGAGCAACAATAGTAGTTTTCATAAGGCATCATCATCAAGTACTACTACTTCAAGGCAATGGTCTGGATTTAGAAATCCAAGGATCGTACGTGCTTCGCGTACTTTCGGTGGGAAAGATAGGCACAGCAAGGTTTCCACAGTGAGGGGATTGAGGGACAGGAGAATTAGGCTTTCAGTACCAACGGCCATTCAATTATATGATCTTCAAGATAGGCTTGGTCTTAGCCAACCTAGCAAGGTAATAGACTGGCTGCTTGACATTACGGAACAAGATATCGATAAGCTCCCTCCACTTCAAGTTCCTTATGGATTTGGTCATCAATTTCATCAACCAATGCTAAATCCTCATCAAGTTAGTAATTCTCTTGTTGCTCCTTTCTTTGATGTAAATTCTACTTTCATGGAGGTGGACCAAGTTGATCATCAAGAAGTTCGTGATCAAGCAAAAGGCAAGTCGATCAAGACAAACGACGGACAAGATGATCAAAATCGTCATGATCACGAAGGAAATGTTGGACAACTCTTAGCTCAAAAGCTATTTCCCATAGGCTCTTCTTCCATACCTGGCATGCTAAACAATGCAATGGCATACAACTACTATCACAACTATTCAGAGCCTTCAACGCTATCTCTAGCGCAGTTTGGTAGCCATGGATTTCCACAAGTACCACAAATAGATCAGCATCATAGTCACATGATGAGTACTAATGCCTTATCATTTTCAACTCCAATGCCATCTGTTTCTCAATTATTCTTCCGTCCACCTACAGCAACACCAATGCTTTTCGGTTCATATCCTCCATATACTACCAATCCAATAGTGGAGGGTACTAGTGCTGCTACTGATCAGCCTCGACAAGTCAACCATTTCCAATTTTTGAGCTCACCAAGTAATTCACAAAATTTCCTAGCTAACAATGCTCTCATGCCTCCTCTTCATCCAGTTAGCTCATCCTTGAAATCCTTTCCATCATTGGTTCATCCCAAGCAGCAGCTCCATTTGAATTCACAAAATAACAATGGAAGCCAACCAAATAAAGACGTTCCA
>Malba_013359
ATGTTACGACAAAAAGAATCAAAGAATAAGGAAGAACAGAATGAAGATTATCAGCATGTTCACTACTTGCTGCCTACTTCAAAATCGGCATTCAAGCAACCGCCGGTTGACAATGCGAGATATGAACATATTGTGAAAGTTCACGGAGGCCACATTGTCCGATCCTTGGCAAGAAAAGACCGGCACAGCAAGGTGCACACTTCGAAAGGTCCGAGAGACCGGAGGTTCCGGCTGTCAGCTCATACTGCTATACAGTTCTATGATGTCCAAGACCGCCTTGGCTACGACCGTCCGGGTAAAGCCGTTGATTGGCTCATTAAGAAGTCCAAAGCAGCCATTGAAGCACTCTCTAAGTCTGAACAACCTTGCCAAGAGTACAATGATTGCACTAATACGAATGTTTTTGGTCAGCAGACTGAGCAAGAAATTGGAGAACAAAGTATGCATCAGTTTTGGAATCACCCGGAAAGCAATGGGGAACTGGAAACAATGAGCAATGTTAGTCCCATGAACAATGTCAACAATCTGAAAGAACCGGTTTTCGATCCTCACCAGTTAAGTTCATTGAACTATGCCGAAGAAGCCCTCGATTCTGCATCAAGTCTATCGGATTCCAAATTCAAGGAGATGGGATGGTTTCAAAGTTTGGTGGCTTGGAATTATAATGCAAGTGATGGAGGAGAAATCTGTCCTTACAATTCATCGCATGTATCTCTGCAT
>Malba_015232
ATGACGGAGGAAGCAGCAGCGGCGTTGCTGCGACTAGTGTTTATGGGGAAGAAGGATTTCATAGTGTCAGCTATGTTGTCTGAGTCCAAAGATGGCGGAATGTTGAAGTTCGATTCGTTGTCTGATTACCTTTGCCTAAATATTCATCACAATCACACTCATACCCAGCAGTCATCTCAAACCTTTTTCGCCGCAATGGGAATTGGACTTGACTCCTCCAGTTATCAGAGAATGGTGGCATGGAGCAATGAAAACAGAGGACTTGATGGTGGCTTTGTATTCAACTCACACTCACACTCATATGCTCAGCCTCAGCTTCACCACCATGGGGGTACCCTTCAGTCCAGTTTTACGCCATCAGTTTCCGCCCGCGCTTGGCAGCAGCAGCAGCAACACTCTTCGATCTTTGGCACCCACTTCGGCGCCTCTGATGGTAGCTCGCCTGTCTTCTGCATTCAA
>Malba_025488
ATGGGAATGGAGGGTTGTGGGGGAGAGATCGTGGAAGTCCAAGGCGGCCACATTGTTCGATCCACCGGACGCAAAGACCGTCACAGCAAGATTTACACCGCCAAAGGCCCCAGAGATCGCCGTGTCCGGTTGTCCGCCCACACTGCCATCCAATTCTATGATGTTCAAGACCGCCTCGGATATGATAGACCCAGTAAAGCCGTGGACTGGCTCATCAAGAAGGCCAAATCTTCCATTGACAAGCTTGTTGAGCTTCCACCTTGGCATCCTATCACTACTAGTAACCATGCTGCCGAAGCTGATGATCCGTTTCGATCACCAAATCCAAATCCAAATGGACCAAATCCAAATGATATGGTAATTGCCGCAGCTGAGCAGCAATCAGAGTCCTCCGCCAGCTACAACTTTAACTTTGAGCTCCAAAGGCAAAGGCAATCAGACAACGATTCGAACTTCAACATTCCGCCATCTCTAGACTCAGACAACATAGCTGACACCATGAAGTCCTTCTTCCCCACAAACACTAGTAGCAACGCCGCCGCTGCTTCCTCCGTTGACGATTTCCGTAGTTACCCAACCGATCCCCATCTAATTTCAGCAACTACCCAAGACCTTGGCCTCTCTCTCCACTCTTTCCAAGACCAAGGCCTAAACATTCATCACAATCACACTCACACTCAGCAGTCCTCTCAAGCCCTTTTCGCCGCCGCAGTGGGAACTGGATTTGACTCCTCCAGTTATCAGAGAATGGTGGCATGGAGCAATGAAAACAGAGGACTTGATGGGGGCTTTGTATTCAACTCACACTCTCACTCATATGCTCAGCCTCAGCCTCACAATCATGGGGGTGATGGGAATCATGGGAGTACCCTTCAGTCCAGTTTTACGCCATCAGTTTCCACACGCGCTTGGCAGCAGCAGCACTCTTCAATCTTTGGCACCCGCTTCGGCACCTCTGACGGCACCTCGCCTGTCTTCTGCATTCAAGGTGAGGAGGCTGAGAATGGTACTATTTCAGATCGACCGTCTTCCACTTCCTCTCTCAATTCAACCCGCCAGCTT
>Malba_026351
ATGGCTACTTCAAAATCGGCATTCAAGCAACAGCAGGTCGACAATACGAGATATGGGAAGATTGTGAAAGTTAACGGAGGCCACATTGTCCGATCCATGGCAAGAAAAGACCGGCGCAGCAAGGTTTACACTTTGAAAGGTCCGAGAGACAGGAGGTTCCGGCTGTCACCTCATACTGCTATACAGTTATATGATGTCCAAGACCGCCTTGGCTACGACCGCCTGAGTAAAGCAATTGATTGGCTCATTGAGAAGTCCAAAGAAGCAATTGAAGCACTCTCTGGGTCTGAACAACCTTGCCAAGATTACTATGATTGCACTAATAGTAATGTCTTCGGTCAGCAGACTGAGCAAGAAATTGGAGAACAAAGTATGCATCAGCTTTGGAATCACCCGGAAAGCAATAGGGTGCTGGAAACAATGAGTAATGTGGGTCCCATGAACAATGTCAACAATTTTAAGGAACCGGTTTTCGATCCTCACCAGTTAAGTTCATTGAACTATGCTGAAGAAGCCCTCGATCCCACATCGAGTTTATCGGATTCCAAAGTCACGGAGATGGGATGGTTTCAAAGTTTGGTGGCTTGGAATTATAATGCAGGTGATGGAGGAGAAATTTGTCCTTACAATTCATCGCATGTATCTCTGCAT
>Malba_028901
ATGTTTCCCTCAGACAACACCAGTAATGTTAACGAATTAATACCCGTATCTTATCCTCATGTCGATCAACCATTTTTCCACAGCCGGCCATTTGACCATGACATTACTACAGTAACCCCCAATTTCTTTACTAATTCCAACCCCAATCCCAACTCCGGGCAACAACAAGAAGGAGGAGAAGAAAACCTTCATCAACAACATCATCACCCTCCTTTGTCTTTGCTCTACTTCCCCTCTCCGTTTGAAGACGACGACGTTTTACTCTTTCAGCAACACCATCACCAAGAACCTGACCATATTGGGATTTCGCTTCACGAGTCTCAAGTACCACCTTATTTTATGAAGGAAGCTGCTGCTGCTGCTACCGCCACTCCCGCCACCGCCGCTGCTGCTGCTGCCGCTGCCGCCACTGCCGCTGATGACAACACCGGTACCGTCGTAGGGGTTGATCATCAGAAGACTACTACTACAAGTGTCAACATTAAAATGGTGGACTGGGATTCCAACAAAAATGGCCATCACATGTACATGGATGATCAGCCGCAGATCCCGAGAAGGAGGACTAGCAAGAGAGATCGCCACAGCAAGATCAACACTGCCCGAGGCCCCAGGGACCGGAGAATGAGATTGTCCCTAGAAGTTGCCCGTAAGTTCTTCGGCTTGCAAGATGTGTTGGAATTTGACAAGGCCAGCAAAACCGTGGAGTGGTTGCTCATTCAGTCAGAACCCGAAATCAAGAAACTATCAAGAGATCACCATCGGAAATTCAACTACAAAAACATGGTGAGATGTGCCAAAACCACATCTCCAGCCACTTCGGAATCGTGTGAAATGCTATCCGGCGTAGACGAGGCTCCAACAAACATTAACATTAGTAATGGTGGCAACGATGATAATGATAAAGTAAGATGCAGCGGGATCAAACCCTCAGCCAAAGAGAGAAAGATTGTCCACAGGCAATCAAGGAAGGGCTCATTTCACCCTCTTGCAAAGGCTTCGAGGGAAAAGGCAAGGGCAAGGGCTAGGGAAAGAACAAGAGAAAAGATGCAGAGATCAAAGAAGCCTAGTAATGACCAGGCAAAACTAAGCCGTTTGAATTCTTGGAACCCATTTGAAAGTGGGGAAGAATCATCAGCTTACAACAACAATATGAACAATACTACTAACGATCAGCCTGATTCAATGGTGGCGCTGCGACCTTACCCCGATGGGGTTGAAGAACCATTAAGCAGCTCCCTTGCCGGAGATATTCAAGACATGGTTGTTGATCATGGTACTGCTCATGATGCTATGGTGGTAATGGGAAAGTGGAGCCCTTCTTCAGTGTTCACTCCTCTCCAGCAAAATACTGGAATTTCCCAAGAGCACCAACAGTTTGCCGACTTTCAATTCTTTGACAAACCGTGGGACGTCTACAACAATACTCATAAGCTATTC
>Malba_030507
ATGATTAAGAGTCTCATTAGTGAAGCAGATTTAAAAGAAGCAGGAGCTGGCAGTGCAAGTCGTGATGAACAAGCTAATAAAACCTCATCAAACCCTAATTTATCTCGTTCATCAACTCCATGGCCAAGGTTGAAGGATCCAAGGATTGTACGTGTGTCCCGAGCTTTTGGAGGAAAGGACAGGCATAGCAAGGTTTGCACCATAAGAGGGCTTCGAGATCGGCGGGTGAGGCTATCGGTACCCACTGCAATCCAATTGTATGATCTTCAAGATAAGCTTGGTCTTAACCAGCCTAGCAAGGTTGTCGATTGGTTGCTTGATGCCGCTAAGCATGAAATCGATGAACTTCCTCCGCTGCCAATGCCACCACCCGGGACTTTTGGTTTAAATCATCCATCATTAGTGCTCACTTCATCTCATGATGATCAAACCAATGCTCATCCCCAATTATCTCATAATCATAGAGGAGAAGGCCCTAGCAGTGGAATAGATAGATCAAATGTTTGGCCTACTAATTTGGATGCTCTTTGGCGAGCAAAGTCGAAAGAAATTGCAAGAGACACAAGAAATGAGGAGGAGGAAGAAAAACGGAAGGATAATCTTGGAATATCAGATGATCAAAAACAAGCAGGCAATAATATTGATGGTAATTCATCAAACACATTCTTAACCAGAGGTAGTAATACCAACCCTCCGTTCTTTCCAGGTCTCCTGAATAGTTCTACGAATATGCCTTATGCTTATCAAAATTGGGATCATCCTCATCAGGCTTCAAGTTTTCCACTATCTCAATTAGGAAGCCATGGATTCCAATCCCAAACTACAGATCTCCACAATTTCCTTAATGTCCTCTCGTTGCCATCCACATTGTCTTTATCCACGACACAATCTTATTTTCCTTCGCATAACGCGGCGGCTACAAGAGAGATAGATCCAAGACAATTCAACCATTTGCAATTGCTAAACTCAAGTAGTAGTACTAGTACCTCACAAAACCTATTGCCCAATTCTCTTTCCACACCAGCTCTATACCCTAGTAGCCAAACTCTGAGAGCACCCCATTTGAGTATGGTGACTAAGCTTGTGCATTCTTCAAACAACACTGGAAGTGGTCATCAGTCAAATAACGATCAGGGGCCTCTGCCTCGA
>Malba_031247
ATGCCATCACCTGGGAGTTTTGGTCTAAATCATCCATCATTAGGGCTCACTTCATCTCATGGTGACCAAACCAATGCTCATGCCCAGTTATCTCATAATCATAGTGGAGAAGGCCCTAGCAGTGGAATAGATAGATCAAATATTTGGCCTACTGATTCGGATGCTCTTTGGCGAGCAAAGTCGAAAGAAATTGTAAGAGCCACAAGAAATGAGGACGAGGGAAATCAGAAAGATAATCTTGGAATATCAGATGATCAAGAACAAGCAGGCAATAATGTTGATGGTAATTCATCAAACACATTCTTGAGAAGTAATACCAACCCTCCATTCTTTCCAGGTCTTCTGAATAGTTCTACGAATATGCCTTATGCTTATCATAATTGGGATCATTCTCATCAGACTTCAAATTTTCCACTATCTCAATTAGGAAGCCATGGATTCCAATCCCAAACTACAGATCTCCACAATTTCCTTAATGTACTCTCGTTGCCATCCACATTGTCTTTATCAACGACACAATCTTATTTTCCTTCGCATAACACAGCGGCTACAGGAGAGCTGGATCCAAGACAATTCAACCACTTGCAAATGCTAAACTCTAGTAGTAGTACTAGTACTTCACAAAACCTATTGCCCAATTTTCTTTCTACACCAGCTCTATACCCTAGTAGCCAAACTCTGAGAGCACCCCATTTGAGTATGGTGACTAAGCTTGTGCATTCTTCAGACAACAATGGCAGTGGTCATCACCCAAATAAAAATCAGGAGCCTCCGTCTCGA
>Malba_032047
ATGGTGGTGGAGGAGATTCAAGCCAGCAACAAGTTCCCAAGAATCGGAAATGGCAGCAGCAGAGATCACAAGCCATCACCCGAAGACGAAGACAATCAAAACCCATCATGCCTAGACCTCAAGAGGGCCGCCGCCGCCACCGCCACAGCTGATGCGGGAAACCGTCTCCGTGGGTGGCACCACTCCCGCATCATCCGCGTTTCCAGAGCATCCGGCGGCAAAGATCGGCACAGCAAGGTGTGGACTTCAAAAGGGTTGAGAGACCGGAGGGTCCGCTTGTCTGTAACCACCGCTATTGAGTTCTATGATCTCCAAGATCGGTTGGGTTGCGACCAGCCCAGCAAAGCAGTTGAGTGGCTGATCAAAGCCGCTGCGGATGCCATCGCTGAGCTCCCTTCTCTGAACAATTCTTCGTTCCCCGACACGCCGAAGCAGCTCAGCGACGAGAAGAGGGCGAGCTGCGAGCGTGGCGGATTTGATTCGGCGGAGATTGAGTTCGATCAGAATTACCACCAGAATCAGAGCCAGCCCGGGAATCAAAGCCAGCACCTTTCGTTGTCGAAATCTGCTTGCTCGAGTACTTCCGAGACCAGCAAGGGATCGGGGCTGTCCCTCTCCCGGTCGGAGATTCGGGTGAACCGGTCGAAGGCCCGGGAGCGAGCGAGGGAAAGAGCCGCCAAGGACAAAGAGAAAGAGAGCATCGAGTCAAGTTACCAACAGAGCATAAACAACAACATATCCCAACAAAATGCTTCTTTCACTGAGCTTCTCACTGCCGGCATCGGCACTACTCACAACAACAATTCTCCGACCGCATCTGCTCAGCATCATCAGCAGAATCATGGCGGCGGCGGCGAGCCTATTTTGTTCCACAAGGCAGCAGCACCGATGGATTACTTCAGCCCCGGGCTTCTGGGGCTGTCGTCTTCGGCCCGGACCCATCACTCTTCCGGATTCTCCGAACAAATCCATCTGGGGATGAACTCGATTCCGCAGACAATGTCGGTTGTCTCCCCGTTCAATGTGTCCGGGGAACATCACCATGGACATCACAGTTCGGAGCTTCAGCATTTCTCATTTGTTCCCGACCTCATCCCGGTCACTACTTCGTCGCAACCGGGCAGTGGCGTTGACTACAACCTGAACTTTTCTATCTCTTCTTCCGGCGGCCTTGCTGGTTTCAATAGGGGGACCCTTCAGTCCAATTCTTCCTCTTCACCGTCTCTTATGCCTCATCACCTTCAGAGGTTTTCTCCCATAGACGGAACGTCCAATGTACCCTTCTTCATCGGAGCTGCCGCGGCTGCGGCTTCTCCAAACATGGAGAATCACCACCACCACCACCATCAGCAGCACCAGCAGCAATTCCCTGGTGGATTTGATCGCCGCTTGCAGCAGCTCTACGGTGACGGAACCCGGCATTCAGACCACAAGGGCAAAGCAAAGAAC
>Malba_033328
ATGGGTGTAGAAAGATACTATCAACCGGTGAAAAATTCAGCCACAATTGACTGCCAGAAATTGGAAAACGGATTGCCGGAGGGTGGAGAAGAACGGAAAAAATATAATGGAGGGCGGTTGTGGTCTTCGACGACATCAAGAGAATGTGTCGTCACAGAACCTAATAAAATCTCATCAAACCCTAATTTATCTCGTTCATCAACTCTATGGCCAAGGTTGAAGGATCCAAGGATTGTGCGTGCGTCCCGAGCTTTTGGAGGAAATGACAGGCATAGCAAGGTTTGCACCATAAGAGGGCTACGAGATCGATGGGTGAGGCTATCGGTACCCACTACAATCCAATTGTATGATCTTCAAGAAAGGCTTGGTCTTAACCAGCCTATCAAGGTTGTCGATTGGTTGCTTGATGACGACCATAATCAAGTTCGGTTGTTGCCAGGG
>Malba_036594
ATGGTTTCTTCTAGCAGCACCACAAGTAATTTCCAGCTACCTTTTCTATGTGATGACAACCAGACAAATGCTATTATTGATGATTTTCATCAAAACCCTAATTCAATATTATCACACGGTGGCCATCATCAATACTATTCACAGTACTACTACTCTGAGGACCAGCAGCAGCAGGCACCTGAGTTTCTTGAGCATGATGGAATGCTCTTGAGCTACTTGCTTTCTCAACAGCAGCTCTTGCTTGGCAACTCCAGTACTACTACTAATGTAGCGACTGATTACAACCCCACTCGAGCTCACGAGAGCACTGAAATTAGCATCGCAGCTTCAAATTCAAACAAAGCAATGGAGGTTATCCATCGTGACGATGAAGATGGTCGCAATGAGCTCACCATTAACACGGCTGCAGCTTCAAAGATTAAGATAAATAATGTGAAGATTAATGGAGGAGGAGGAGGAGGAGAGAAAAAGGCAAATGTTGCTCGAAAGAGAGCGAGTGGGAAAAAAGACAGACACAGCAAGATCTACACAGCTCAAGGCCCGAGAGACCGGAGAATGAGGCTGTCCGTCCAAATTGCCCGTAAGTTCTTTGATCTTCAAGACACGTTGGGATTTGACAAAGCCAGCAAAACAATTGAGTGGCTTTTCACAAAGTCCAAGAGCGCCATCAAGGACCTCAAGCAGCACCTCCTCGTCTCACCCAAGGAAGATTACAACAGCACAAATGGTGGTGCAACTGCAAAGGTGAATTCATCTGAGAATACTACCGGTGAAGTCGCATCGAGAATTATGGAGCCTAGTAGTAGTGCTGCAAACGGTGACATTTCCGTTGGGTTCGGTAGAGAGAAAAGGAACAGGAAGTTAGGGTTTGATCAAGATCATCAACATTTAACAAAGCAAAGTCCTAAGCATCAAGAACAACAAAACCCTAATGAATTGTTTGAAACAGCTGGAATGATGAACTCCACGATGATGAGCACTAATTGTCGCAACGATGGTCAGAAAATTGTGGGCAGAACAAGTAGTGGTTGTGGTGGTGCACAAAGATCGTTGTTGAATTTTGATTTTTGGCGACATGTTTCAGAGGCAAGTGGAGCAAATTCCGAGGATTGTGGTTTTCCAGGGAATTGGGGAGCAATCAACTACACCAAGAATATTATTACAGGTAACGTGCTGCAAGTAGAGCAAAACCCTACCTCATACCCAAAACAACAGAACCCTAGATCAATTTTTGGGACAGGTACCCAAGAGCAAAACCCTAATTCAATTTTTCTCACCACCTTTATCAAGGCTCAAGACCCA
>Malba_037826
ATGGAGGTGGAGGAGATACAAGCCAGCAACAAGCTCCCAAGAATCGGAAATGGCAGCAGCAGAGATCACAAGCCATCACCCGAAGACGACGACAATCAAGACCCATCATGCCTAGAACTCAAGAGGGACGCCGCCACCACAGCCGCAGCCGATGCGGGCAACCGTCTCCGCGGTTGGCACCACTCCCGCATCATCCGCGTTTCCAGAGCCTCCGGCGGCAAAGATCGGCACAGCAAGGTCTGGACTTCAAAAGGGTTGAGAGACCGGAGGGTCCGGTTGTCTGTAACCACCGCCATAGAGTTCTACGATATCCAAGATCGGTTGAATTACGACCAGCCCAGCAAAGCAATTGAGTGGCTGATCAAAGCCGCCGCCGATGCCATCGCTGAGCTCCCTTCTCTGAACAATTCTTCGTTCCCCGACACGCCTAAGCAGCTCAGCGACGAGAAGAGGGCGAGCTGCGAGCGTGGAGGGTTTGATTCGGCAGAGATTGAGTTCGATCAAAACTACAACCAGAATCAGAACCAGACCGGGAACCAAAGTCAGCACCTTTCCTTGTCGAAATCCGCTTGCTCCAGTACTTCCGAGACCAGCAAGGGATCCGGGCTGTCCCTTTCGCGGTCGGAGGTTCGGGTGAACCGGTCCAAGGCCCGGGAGCGGGCAAGAGAAAGAGCCGCCAAGGACAAGGACAAAGAAAGCATTGAGTCAGCTTACCCGCACAACATTTCCCAACAAAATTCTTCTTTCACTGAACTTCTCACCGCCGGCATCGGCACTGCTCACAACAACAACGATTCTCGGACCGCATCTGCTCATCATCATCAGCAGAATCATGGCTGCGGCGGCGGCGAGCCCATTTTGTTCCACAAGGCACCAGCACCAATGGATTACTTCAGTCCCGGGCTTCTCGGGTTGTCCTCCTCGGCCCGGACTCATCACTCGGCCGGATTCTCCGGACAAATGCATTTGGGGATGAACTCTATTCCGCAGACAATGTCGGTTGTCTCCCCGTTCAATGTGTCCGGGGAACATCATCACGGACATCACAGTTCGGAGCTTCAGCACTTCTCGTTTGTTCCCGACCTCATCCCGATCACGACCTCGTCGGAACCGGGCAATGGCGGTGACCACAACCTGAACTTTTCGATCTCTTCTTCCGGCGGCCTTGCTGGTTTCAATAGGGGGACCCTTCAGTCCAATTCTTCCTCTTCACCGTCTCTTATGCCTCATCACCTTCAGAGGTTTTCTCCCATAGACGGATCGTCCAATGTACCCTTCTTCATCGGAGCTGCTGCGGCTGCGGCCGCGCCAACCATGGAGAATCATCACCACCACCACCACCACCATCAGCAGCACCAACAGCAATTCCCAGGTGGATTTGATCGCCGCTTGCAGCAACTCTACGGAGACGGAACCCGGCATTCAGACCACAAGGGCAAAGCAAAGAAC
>Malba_037828
ATGGAGGTGGAGGAGATACAAGCCAGCAACAAGCTCCCAAGAATCGGAAATGGCAGCAGCAGAGATCACAAGCCATCACCCGAAGACGACGACAATCAAGACCCATCATGCCTAGAACTCAAGAGGGACGCCGCCACCACAGCCGCAGCCGATGCGGGCAACCGTCTCCGCGGTTGGCACCACTCCCGCATCATCCGCGTTTCCAGAGCCTCCGGCGGCAAAGATCGGCACAGCAAGGTCTGGACTTCAAAAGGGTTGAGAGACCGGAGGGTCCGCTTGTCTGTAACCACCGCTATTGAGTTCTATGATCTCCAAGATCGGTTGGGTTGCGACCAGCCCAGCAAAGCAGTTGAGTGGCTGATCAAAGCCGCTGCGGATGCCATCGCTGAGCTCCCTTCTCTGAACAATTCTTCGTTCCCCGACACGCCTAAGCAGCTCAGCGACGAGAAGAGGGCGAGCTGCGAGCGTGGAGGGTTTGATTCGGCAGAGATTGAGTTCGATCAAAACTACAACCAGAATCAGAACCAGACCGGGAACCAAAGTCAGCACCTTTCCTTGTCGAAATCCGCTTGCTCCAGTACTTCCGAGACCAGCAAGGGATCCGGGCTGTCCCTTTCGCGGTCGGAGGTTCGGGTGAACCGGTCCAAGGCCCGGGAGCGGGCAAGAGAAAGAGCCGCCAAGGACAAGGACAAAGAAAGCATTGAGTCAGCTTACCCGCACAACATTTCCCAACAAAATTCTTCTTTCACTGAACTTCTCACCGCCGGCATCGGCACTGCTCACAACAACAACGATTCTCGGACCGCATCTGCTCATCATCATCAGCAGAATCATGGCTGCGGCGGCGGCGAGCCCATTTTGTTCCACAAGGCACCAGCACCAATGGATTACTTCAGTCCCGGGCTTCTCGGGTTGTCCTCCTCGGCCCGGACTCATCACTCGGCCGGATTCTCCGGACAAATGCATTTGGGGATGAACTCTATTCCGCAGACAATGTCGGTTGTCTCCCCGTTCAATGTGTCCGGGGAACATCATCACGGACATCACAGTTCGGAGCTTCAGCACTTCTCGTTTGTTCCCGACCTCATCCCGGTCACGACCTCGTCGGAACCGGGCAATGGCGGTGACCACAACCTGAACTTTTCGATCTCTTCTTCCGGCGGCCTTGCTGGTTTCAATAGGGGGACCCTTCAGTCCAATTCTTCCTCTTCACCGTCTCTTATGCCTCATCACCTTCAGAGGTTTTCTCCCATAGACGGATCGTCCAATGTACCCTTCTTCATCGGAGCTGCTGCGGCCGCGGCCGCGCCAACCATGGAGAATCATCACCACCACCACCACCACCATCAGCAGCACCAACAGCAATTCCCAGGTGGATTTGATCGCCGCTTGCAGCAACTCTACGGAGACGGAACCCGGCATTCAGACCACAAGGGCAAAGCAAAGAAC
>Malba_039186
ATGTTTTCATCTTCCTGTTGTAATAGCAATACTGTAAGTCCTTTTCAACCTAACTTTCCCTTTCCTTCTACAAATCCTCCTCCTCCTCCTCCTCCTCCTCCTCCTTCTCCTTGTGTTAACCTAGTAACCTGCACTGGAGACATTTTGTTTCACCACATTCATGATTCCCTCTGTGGTCAATTTTCACACCAAAATATTTCTTTAATGGGGCCCTCTGCTCATCAAACCCTAACCCATTTGGGAGTTTCATCAAACACTGTTCCTCCTAGTATAAATGCCCCCGTATCATCATCTTGTGGAGATCATCATCATCATCATCATCATCATCATCAGTACAGTAACTATGGTCGCATTAGTAGTGATAATATTACTCCTTATTTTCTTCATTCCACTAGGCAAGATGTAGTAGTAGCACCGGCGAAGAAAGACCGGCACAGCAAGATCTTCACCGCTCAGGGCTTGAGGGACCGGAGGGTAAGGCTGTCCATCGACGTTTCCCGTCAGTTCTTTGACCTCCAAGACCGGCTAGGGTTTGACACGGCAAGTAAAACCCTAGAGTGGCTACTAAACAAGTCCAGAAAGGCCATCAGGGATCTCGGAACACAGAAGAATAACTTGAGCTGCAGTTCTGAGTGGTCCAAGAGTTTGTCTTCCACTTCCGAGTGCAAGGATGTTGTTCCGGACATAAACGAGGTGGATAATCATGTAGTCAGCAAAGAAAAAGAGATGGTGATGATGAAGTTGAAAGAATCTGAATCTGCCGGGGCTTATGTTGCGAAGGAATCGAGGGCAAAGGCAAGAGCAAAGGCAAGGGAAAGGACAAGAGCAAAAAAGGTGTTTATTACTAGTAGGAGGCCTCATCAGATCTTAAACCAAATGAACTTATTCAATGAGCAGCTTAATGATCATGAAACAAACATCTCATCCTCATCGAAGGTTAATTTTGGAGATCATCATGTGAATCAAGAACTGGGATCCCTCTTGGATAATCAAGCTCATCATCATCATTGTCAGGAGGAGGATCAATCTGCTTTGATCAAAAGAAACAAAATGAAGTTATTTTCATCAGTAGTTTCAAATTATAATACTACTGATCAGAGTTCCAGCAGCAGCTACCTCCAATTTACCAATTCATCTCAATATTGGGACATCAATGGCGTGTTCCCCATGCCCGAGCAT
>Malba_039938
ATGTTTCCCTCACACAACAACAATCTTAACGAATTAGTACCCGTGTCTTATCCTCATGTCGATCAATCAATTTTCCATAGCTGGCCATCTTACCATGACAATTCTACATTAACTCCCAATTCCCTTACTATTCTCAACCCCAATCCCAACTCCAGGCAACAAGAAGGAGGAGAAGAAAACCTTCATCAACAACATCATCACCTTCCCTTTTCTTTGCTCTACTTCCCCTCTCCGTTTGAAGACGACGACGTTTTACTCTTTGATCAGCAACACCATCACCAAGAACCTGGCCATATTGAGCTTTCAATTCACGAGTCTCAAGAACCACTTTATTTTATGAAGGAAGCTGCTGCTGCTGCTGCCGCTGATGATAACACCGTAGTAGGCAATGATCATCAGAAGACCACTACTACTAGTGTTAATAGAAAAATGGTGGATTGGGATTCCAACAAAAAGGGCCATCGCATGAACATGGATGATCAGCCGCAGATCCCGAGAAAGAGGACTAGCAAGAGAGATCGCCACAGCAAGATCAACACTGCCCGAGGCCCCAGGGACCGTAGGATGAGATTGTCCCTCGAAGTTGCCCTTAAGTTCTTTGGCTTGCAAGACGCGTTGGGGTTTGACAAGCCCAGCAAAACCGTGGAGTGGTTGCTCATTCAGTCGGAACCTGCAATTAAGAAACTATCAAGAGATCATCATCGACAATTCAACTACAAACACATGGTGAGATGTGCAAAATCCACATCTCCAGCTACTTCGGAGTCGTGCGAAGTGCTATCCGGCGTCGATGAGGCTCCAACAAACGTTAACATTAGTATTAATGGTAAAGTAAGAAGCCGCGGGATCAAACCCTCGGCCAAAGAGAGAAAGATTGTCCACAGGCAATCAAGGAAGAGCGCATTTCTCCCTCTTGCAAAGGCTTCGAGGGAAAAGGCAAGGGCAAGGGCGAGGGAAAGAACAAGAGAAAAGATGCAGAGGTCAAAGAAGCCTAGTAATGATCAGGCAAATTCAAGCCGTTTGAGTTCTTGGAACCCATTTGAAACTGAGGAAGAATCACCAGCTCACAACAACAATATGAACAGTACTACTAATGATCAGCCCAATTCAAGGGCGGTGCTGCGAGATTACCCTGATGAGGTTGAAGAACCGTTAAGCAGCCCCCAAGCCGGAAATATTCAAGACATGGTTGTTGATCATGGTACTACTCATGATGCTATGGTGGTACTGGGAAAGTGGAGTCCTCCTCCAGTTTTCACTCGTCTCCAGCAAAACACTGGAATTTCCCAAGAGCACCAACAGTTTGCAGACTTTCAATTCTTTGGCAAACCATGGGAGGTCGACAACAATACTCATAATCTATTC
>Malba_042257
ATGATAACAAATTCAAGGGACAAGGGTTTCCAAGCGAAGCAAGAGGGCCACAACAACAATGATGGGAACAACAATAGCAGTTTTAGTAAGGCATCATCATCAAGTACTACTACTTCAAGGCAATGGTCTGGATTTAGTAATCCGAGGATCGTACGAGTTTCACGTGCTTTCGGTGGGAAAGATAGGCACAGCAAGGTTTCCACAGTGAGGGGATTGAGGGACAGGAGAATTAGGCTTTCAGTACCAACGGCCATTCAATTGTATGATCTTCAAGATAGGCTTCGTCTTAGCCAACCTAGCAAGGTAATAGACTGGCTGCTTGGTGTTACGGAACAAGATATCGATAAGCTCCCTCCACTTCAAGTTCCTCATGGATTTGGTCATCATCAGCCAATGCTAAATCCTCATCAAGCTAATAATTATCTTATTGCTCCTTTCTTTGATGTAAATTCTACATTTATGGAGGCAGACCAAGTTGATGAAGAAGTTCGTGATCAAGCGAAAGGCAAGTCGATCAAGACAAACGATGAACAAGATGATCAAAATCGTCACGACCACGAAGGAAACGTTAGTGGACAACACCTAGCTCAAAAGCTATTTCCCATAGGTAATCATCCTTCTTCCATACCTGGCTTGCTAAACAATGCAATGGCATTCAACTACTATCACAACTATTCGGAGCCTTCAACGCTATCTCTAGCGCAGTTTGGCAGCCATGGATTTCCACAAGTACCACAAACAGATCAGCATCGTAGTCATATGATGAGTACTAATGCCTTTCCAATGGCATCTGGTTCTCAATTATTCTTCTGTCCACCTACAGCAACACCGACGCTATTCGGTTCATATCCTCCATATATGACCAATCCAATAGTGGAGGGTACTAGTACTGCTACTGATCAGCCTAGACAAGCCAGCCATTTCCAATTTTTGAGCTCGTCAAGTAATTCACAAAATTTCCTAGCTAACAATGCTCTCATGCCTTATCTTCATTCAATTAGCTCATCCTTGAAATGCTTTCCATCATTGGTTGATCCCAAGCAGCAGCTCCATTTGGATTCACAAAATAACAATGCAAGCCAACCAAACAAGGACGTTCCA
>Malba_043163
ATGAAAGAGGCTTTTGGGAGAGCCAGAAGCAGCAGAAGCAGAAGCAGCTTCAGGGCTCAGAGGAGAGGTGGCAGCACAAGCATCAGGAGATCCCAGCAGCAAAGAAAAACCACTAGCAAAAAGAGGCCTATTTGTAGAAGTAATTGTTGTAGAAGCAGAAGCAGAAGCAGTTGTACTGTTCCATTAAAAACTGGAAGAGGAAAATCACAAGGAGAAGAAGAAACCCAGCAGAATCACCACCAAGCTTTCAACTTTCCGTTTTTCCAGCAAGACCCACAAACCCAGCACCAGCATTTCTTTGGAGAAACCCAGCAGTTGCAGCTGCAAGAACAGCAGCAAGCTCCAAAGAAACGCAGCTTCACTTCTTCTTCTTCTTCAACTTTGGGGGAACAGAGCATCGAACATGCAAGATCAAAAATGGGGGATTCTCACCACCTCCACCTCCACCACCACCAAGCAACGACGTCGTCTCGCCTGGGGATAAGGCCGCCGTCCTCGGGCGCAGGAGTAGTCAGCACAGACATCGTGGAGGTGGTACGAGGCAGCCACATTGTCCGGGCGACGGGCCGGAAAGACAGGCACAGCAAGGTCTGCACGGCGAAAGGCCCGAGGGATCGCCGCGTCCGGCTCGCCGCTCACACCGCCATTCAATTCTACGACGTCCAGGACCGGCTCGGCTACGACCGACCCAGCAAGGCCGTCGATTGGCTAATCAAGAAGGCCAAGGCCGCCATAGACGAGCTAGACGAGCTTCCCTCATGGAACCCACATTCGACTTCAACCACCGCGTCGGTTCCGGGCATGGAGACCCACAATCCGACCACGACCGGCATCCACTGCTTCGCGGGAGTGGACGCAATTGGGTCTGCTAATCAAAGGACAACAATGGTGGGGAGTGGAGTTTCGGAACAGCAAATTGCTCAGAACCCAAATAGCAACTCGACTTTCCTCCCACCGTCGCTCGACTCGGACGCCATTGCAGACACCATAAAGTCCTTTTTCCCAACGGGTGCTTCCGCAATCGCAGCCGCAGTCGAGGCTCCGTCGTCGACGATACAGTTTCATCAGAACTATCCACCTGATTTACTATCCAGAACCAGCAGCCAGAGCCAAGATCTGCGCCTCTCTCTGCAATCCTTCCAAGACCCAATTCTCCTCCACCAGCACCACGCTCAGACCCATCAAAACGAGCAATCCTTTTTCTCCGGATCCCAAAACCCGCTTGGGTTTGATGGGTCCTCCGCCGCGTGGGCAGAGCATCACCACAACCAGCAGCAGCAAGAGATGAACAGATTCCAGAGAATGGTGGCTTGGAACAGCGGAGGCGGAGATAGCGGTGATAACGGCGGTGGATCATCGTCGTCAGGCGGGTTTACATTCAACTCGCTGCTACCAACACAGCAGAGTGGTACTAGTTCTTTGCAGCAGCAGCAGCCGTCGTTGTTCGGCCAAAGCCAGTTCTTTTTTCAGAGGGGACCCCTTCAGTCCAGTAACTCGCCGTCAATCCGTGCTTGGATGATGGACCAGCAAAACCAACAATCCATTTCTCACGACCATCATCATCAAATCTCGCAATCCATTCATCACCAACCGTCCTTTTCCGGTATGGGATTCACCTCCGGAGGTGGATTCTCCGGCTTCCACATCCCGGCACGAATTCACGGCGAGGAGGAGCACGACGGCATCTCTGACAAGCCGTCCTCTGCTTCCTCCAATTCTCGTCAT
>Malba_043886
ATGTTTCCTTCTAGCAGCACCACTAGTAATACCCAGCTACCTTTTCTATGTGATGACAACCACACAAATGGTATTATTGATGACTTTCATCAAAACCCTAATTCAGTATCATCACCTGGTGGCTATCATCAATACTATTCACAGTACTACTACTCCGATGACCAGCAGCAGCAGCAGGCACCTGATTTTCTTGAACACGATGGAATGCTATTGAGCTACTTGCTATCTCAGCAGCAGCTCTTGATCGACAGCTCCAGTACTACTAATGTAGCAACGCATTCCAACCATATTCGAGCTCACAGTAGCGCTGAAATAAGCATTGTGGATTCAAATTCAAACAAAACAATGGAGTTGATCAACCGTGCCGACGAGATCACCGTTATCCCGGCTGCAGCTTCACAGATTAAGAAAAATAATGTGAAGATGAATGGAGAAGGAGGTGGAGAGAAAAAGGCAAAATTTGCTCGAAAGAGAGCGAGTGGGAAAAAAGACAGACACAGCAAGATCTACACAGCTCAAGGTCCAAGAGACCGGAGAATGAGGCTGTCCCTCCAAATTGCCCGGAAGTTCTTTGATCTTCAAGACATGTTGGGGTTTGACAAAGCCAGCAAAACAATTGAGTGGCTTTTCACAAAGTCAAAGACCGCCATCAAGGACCTCAAGCAGCACCTCCTCGTCTCACCCAAGGAGGATTACAGCAGCACAAATGGCGGTGCAACTGTAAAGGTGAATTCATTTGAGAGTACCACCGGTGATGTCGCATCGAAAATTATGGAGCCAAATAGTAGTGCTGCAAAAGGTGACATTTCCATTGGGTTGGCTAGGGAGAAAAAGAACAGGAAGTTATCCGTGGTTGCAAGGGAATCGAGGGTGGAGGCAAGAGCAAGGGCAAGAGAGAGAACAAGGGAGAAGATGATGAGGATCAGAGGGTTTGATCAAAATCATCAGAGTACAAAGCAAAGCCATAAGCATCAAGAACAACAAAACCCTAATGAATTGTTTGAAACAGCTGGAATGATGAATTCCATGATGATGAGCATGAATCGTCCCAACGATGGTCAGAAAATTGTGGGCAGAACAAGTAGTAATTGTGGTGGTGCAGAAAGATTGTTTTTGAATTTTGATTTTTCGCGACATGCGGAGGCAAGTGGAGCAAATTCTGAGGACTGTGATTTTCCAGGGAATTGGGGAGCAATCAACAACACCAAGAATATTATTACAGGTAACGTGCTGCAAGTAGAGCAAAACCCTACTTCATACCCAAAACAACAGAACCCTAGCTCAATTTTCGGGACCGGTACTCAAGAGCAAAACCCTAATTCAATTTTCCTCGCCACCTTAGCCAAGGCTCAAGACCAAAACTCCACTACCTCTTCAAATTTTGCGATCAATACAAATATTAGTACTTTGCAGCCCCTGTTTACTGGAAAT
>Malsi_03g020640
ATGGAACTGAAAACATTGAATGGCAGAACCTTTTGGGAGAACCAGAAGCAGAAGAAGCAGAACCAGGAAAAGCAGAAGCACCTTCAGGGCTCAGAGGGGAGGTGGCAGCACAAGCATCAGGAGGGTCTGACTCTGGATCCTCAAAGGATTCACCACCACCATTATCTCCACCAAAACCCAATTCTCAATTTTAACCATCTTGTCCAAGAAGAAGAAGAAGAAGAAACCCAGCAACAAACCCAGCAGAATCACCACCAAGCTTTCAACTTTCCGTATCTCCACCAAGACCCACATACCCAGCAGCATTTCTTTGGAGAAACCCGGCAGTTGCAGCTGCAAGAACAGCAGCAAACCCAGCAGAGAGCTCCAAAGAAACGCAGCTTCACTTCTTCTTCTTCTTCTTCTTCAACTTTGGTGGAACAGAGCATCGAATATGCAAGATCAAAAATGGGAGATTCCCACCACCACCACCTCAACAACCACCAAGCAACCACGTCGTCTCGCCTGGGGATAAGGCCGCCGTCATCCGGCGGAGGAGTCAGCACCGACATCGTGGAGGTGGTACGAGGCAGCCACATTGTCCGGGCGACGGGCCGGAAAGACAGGCACAGCAAGGTTTGCACGGCAAAAGGCCCGAGGGACCGCCGCGTCCGGCTCGCCGCTCACACCGCCATTCAGTTCTACGACGTCCAGGACCGGCTTGGGTATGACCGACCCAGCAAGGCCGTCGATTGGCTAATCAAGAAGGCCAAGGCCGCCATAGACGAGCTCGAGGAGCTTCCCTCATGGAACCCACATTCCATTTCGACCACCGCGGCTGTTCCAGCCATGGAGACCCAGAACCCGTCCGCCACCGGCATCCACTGCTTCGCGGCAGTGGACGCAATTGGGTCTGCTAATCGAAGAACAATGGTGGGGAGTGGAGTTTCGGAGCAGCAATTTGCTCAGAACCCAAATAGCAACTCGACTTTCCTCCCACCGTCGCTCGACTCGGACGCCATTGCAGACACCATCAAGTCCTTTTTCCCAATGGGTGCTTCCGCCGCCGCAGCTGCCGCCGAGTCTCCATCGTCGACGATACAGTTCCATCAGAACTACCCACCTGATTTGCTCTCTAAAACCAGCAGCCAGAGCCAAGATCTGCGCCTCTCCCTGCAGTCCTTCCAAGACCCAATTCTCCTCCACCACCACGACGCCCAAAATCAGCACCACCACGCTCAGACCCATCAAAACGAGCAAACCCTTTTCTCCGGATCCCAAAACCAGCTCGGGTTTGATGGGTCCCCCGGCTCGTGGGCAGAGCATCACCACAACCAACAACAGCAAGAGATGAACAGATTCCAGAGAATGGTGGCTTGGGACAGCGGTGGTAACGGCGGACCATCGTCGGCAGGCGGGTTTATATTCAATTCGCTGCTACCAACACAGCAGGGTAGTACTAGTCCTTTGCAACAGCAGCAGCCGTCGTTGTTCGGCCAAAGTCAGTTCTTTTCTCAGAGGGGACCCCTTCAGTCCAGTAACTCGCCGTCAGTTCGTGCTTGGATGGTGGACCAGCAAAACCAACAATCCATTTCTCACGACCATCATCATCAAATCTCGCAATCCATTCATCACCAACAGTCCATTTCCGGCATGGGATTCGCCTCCGGAGGCGGATTCTCCGGGTTCCACATCCCGGCACGAATTCACGGCGAGGAGGAGCACGACGGGCTCAAGCTCTCATCTCATCTCTGCCTTCCACAGAGAGATTACAAGAGCTACCTGTTGGTTCCCAATTCATATATGGCCAGGAGACGATTTTTCGGTCGCTTTGTTCAATGGCGTGCGCCTTGGGAAGAAGAAATC
>Malsi_05g026740
ATGGAGGTGGAGGAGATACAAGCCAGCAACAAGTTCCCAAGAATCGGAAATGGCAGCAGCAGAGATCACAAGCCATCACCCGAAGACGACGACAATCAAGACCCATCATGCCTAGAGGTCAAGAGGGACGCCGCCACCACAGCCGCAGCCGATGCGGGCAACCGTCTCCGCGGTTGGCACCATTCCCGCATCATCCGCGTTTCCAGAGCCTCCGGCGGCAAAGATCGGCACAGCAAGGTCTGGACTTCAAAAGGGTTGAGAGACCGGAGGGTCCGGTTGTCTGTAACCACCGCCATAGAGTTATACGATCTCCAAGATCGGTTGAATTACGACCAGCCCAGCAAAGCAATTGAGTGGCTGATCAAAGCCGCCGCCGATGCCATCGCTGAGCTCCCTTCTCTGAACAATTCTTCGTTCCCCGACACGCCTAAGCAGCTCAGCGACGAGAAGAGGGCGAGCTGCGAGCGTGGAGGGTTTGATTCAGCAGAGATTGAGTTCGATCAGAACTACAACCAGAATCAGAACCAGACCGGGAACCAAAGTCAGCACCTTTCCTTGTCGAAATCCGCTTGCTCCAGTACTTCCGAGACCAGCAAGGGATCCGGGCTGTCCCTTTCTCGGTCGGAGGTTCGGGTGAACCGGTCCAAGGCCCGGGAGCGGGCAAGAGAAAGAGCCGCCAAGGACAAGGACAAAGAAAGCATTGAGTCAGCTTACCCGCACAACATTTCCCAACAAAATTCTTCTTTCACTGAACTTCTCACCGCCGGCATCGGCACTGCTCACAACAACAACGATTCTCGGACCGCATCTGCTCATCATCATCAGCAGAATCATGGCTGCGGCGGCGGCGAGCCCATTTTGTTCCACAAGGCACCAGCACCAATGGATTACTTCAGTCCCGGGCTTCTCGGGTTGTCCTCCTCGGCCCGGACTCATCACTCGGCCGGATTCTCCGGACAAATCCATTTGGGGATGAACTCTATTCCGCAGACAATGTCGGTTGTCTCCCCGTTCAATGTGTCCGGGGAACATCATCACGGACATCACAGTTCGGAGCTTCAGCACTTCTCGTTTGTTCCCGACCTCATCCCGGTCACGACCTCGTCGGAACCGGGCAATGGCGGTGACTACAACCTGAACTTTTCGATCTCTTCTTCCGGCGGCCTTGCTGGTTTCAATAGGGGGACCCTTCAGTCCAATTCTTCCTCTTCACCGTCTCTTATGCCTCATCACCTTCAGAGGTTTTCTCCCATAGACGGATCGTCCAATGTACCCTTCTTCATTGGAGCTGCTGCGGCCGCGGCCGCGCCAACCATGGAGAATCATCACCACCACCACCACCACCACCATCAGCAGCACCAACAGCAATTCCCAGGTGGATTTGATCGCCGCTTGCAGCAACTCTACGGAGACGGAACCCGGCATGCAGACCACAAGGGCAAAGCAAAGAAC
>Malsi_05g029150
ATGTTACGACAAAGAGAATCAAAGAATAAGGAAGAACAGAATGAAGATTATCAGCATGTTCACTACTTGCTGCCTACTTCAAAATCGGCATTCAAGCAACCGCGGGTTGACAATGCGAGATATGAACATATTGTGAAAGTTCACGGAGGCCACATTGTCCGATCCTTGGCAAGAAAAGACCGGCACAGCAAGGTGTACACTTCGAAAGGTCCGAGAGACCGGAGGTTCCGGCTGTCAGCTCATACTGCTATACAGTTCTATGATGTCCAAGACCGCCTTGGCTACGACCGTCCGGGTAAGGCCATTGATTGGCTCATTAAGAAGTCCAAAGCAGCCATTGAAGCACTCTCTACGTCTGAACAACCTTGCCAAGAGTACAACGATTGCACTAATACGAATGTTTTTGGTCAGCAGACTGAGCAAGAAATTGGAGAACAAAGTAGGCATCAGTTTTGGAATCACCCGGAAAGCAATGGGGAACTGGAAACAATGAGCAATGTTAGTCCCATGAACAATGTCAACAATCTGAAAGAACCGGTTTTCGATCCTCACCAGTTAAGTTCATTGAACTATGCCGAAGAAGCCCTCGATTCTGCATCAAGTCTATCAGATTCCAAATTCAAGGAGATGGGATGGTTTCAAAGTTTGGTGGCTTGGAATTATAATGCAAGTGATGGAGGAGAAATCTGTCCTTACAATTCATCGCATGTATCTCTGCAT
>Malsi_06g018650
ATGTTTCCCTCACACAACAACAATCTTAACGAATTAGTACCCGTGTCTTATCCTCATGTCGATCAATCAATTTTCCATAGCTGGCCATCTTACCATGACAATTCTACATTAACTCCCAATTCCCTTACTATTCTCAACCCCAATCCCAACTCCAGGCAACAAGAAGGAGGAGAAGAAAACCTTCATCAACAACATCATCACCTTCCCTTTTCTTTGCTCTACTTCCCCTCTCCGTTTGAAGACGACGACGTTTTACTCTTTGATCAGCAACACCATCACCAAGAACCTGACCATATTGAGCTTTCAATTCACGAGTCTCAAGAACCACTTTATTTTATGAAGGAAGCTGCTGCTGCTGCTGCCGCTGATGACAACACCGTAGTAGGCAATGATCATCAGAAGACCACTACTACTAGTGTTAATAGAAAAATGGTGGATTGGGATTCCAACAAAAAGGGCCATCGCATGAACATGGATGATCAGCCGCAGATCCCGAGAAAGAGGACTAGCAAGAGAGATCGCCACAGCAAGATCAACACTGCCCGAGGCCCCAGGGACCGTAGGATGAGATTGTCCCTCGAAGTTGCCCTTAAGTTCTTTGGCTTGCAAGACGCGTTGGGGTTTGACAAGCCCAGCAAAACCGTGGAGTGGTTGCTCATTCAGTCGGAACCTGCAATTAAGAAACTATCAAGAGATCATCATCGACAATTCAACTACAAACACATGGTGAGATGTGCAAAATCCACATCTCCAGCTACTTCGGAGTCGTGCGAAGTGCTATCAGGCGTCGATGAGGCTCCAACAAACGTTAACATTAGTATTAATGGTAAAGTAAGAAGCCGCGGGATCAAACCCTCGGCCAAAGAGAGAAAGATTGTCCACAGGCAATCAAGGAAGAGCGCATTTCACCCTCTTGCAAAGGCTTCGAGGGAAAAGGCAAGGGCAAGGGCGAGGGAAAGAACAAGAGAAAAGATGCAGAGGTCAAAGAAGCCTAGTAATGATCAGGCAAATTCAAGCCGTTTGAGTTCTTGGAACCCATTTGAAACTGAGGAAGAATCACCAGCTCACAACAACAATATGAACAGTACTACTAATGATCAGCCCAATTCAAGGGCGGTGCTGCGAGATTACCCTGATGAGGTTCAAGAACCATTAAGCAGCCCCCAAGCCGGAAATATTCAAGACATGGTTGTTGATCATGGTACTACTCATGATGCTATGGTGGTACTGGGAAAGTGGAGTCCTCCTCCGGTTTTCACTCGTCTCCAGCAAAACACTGGAATTTCCCAAGAGTTTGCAGACTTTCAATTCTTTGGCAAACCATGGGAGGTCGACAACAATACTCATAATCTATTC
>Malsi_09g006510
ATGATTAAGAGTCTCATTAGTGAAGCAGATTTTAAAGAAGCAGGAGCTGGCAGTGCAAGTCGTGATGAACAAGCTAATAAAACCTCATCAAACCCTAATTTATCTCGTTCATCAACTCCATGGCCAAGGTTGAAGGATCCAAGGATTGTACGTGTGTCCCGAGCTTTTGGAGGAAAGGACAGGCATAGCAAGGTTTGCACCATAAGAGGGCTTCGAGATCGGCGGGTGAGGCTATCGGTACCCACTGCAATCCAATTGTATGATCTTCAAGATAAGCTTGGTCTTAACCAGCCTAGCAAGGTTGTCGATTGGTTGCTTGATGCCGCTAAGCATGAAATCGATGAACTTCCTCCGCTGCCAATGCCACCACCCGGGACTTTTGGTTTAAATCATCCATCATTAGTGCTCACTTCATCTCATGATGATCAAACCAATGCTCATCCCCAATTATCTCATAATCATAGAGGAGAAGGCCCTAGCAGTGGAATAGATAGATCAAATGTTTGGCCTACTAATTTGGATGCTCTTTGGCGAGCAAAGTCGAAAGAAATTGCAAGAGACACAAGAAATGAGGAGGAGGAAGAAAAACGGAAGGATAATCTTGGAATATCAGATGATCAAAAACAAGCAGGCAATAATATTGATGGTAATTCATCAGACACATTCTTAACCAGAGGTAGTAATACCAACCCTCCGTTCTTTCCAGGTCTCCTGAATAGTTCTACGAATATGCCTTATGCTTATCAAAATTGGGATCATCCTCATCAGACTTCAAGTTTTCCACTATCTCAATTAGGAAGCCATGGATTCCAATCCCAAACTACAGATCTCCACAATTTCCTTAATGTCCTCTCGTTGCCATCCACCTTGTCTTTATCCACGACACAATCTTATTTTCCTTCGCATAACGCGGCGGCTACAGGAGAGATAGATCCAAGACAATTCAACCATTTGCAATTGCTAAACTCAAGTAGTAGTACTAGTACCTCACAAAACCCATTGCCCAATTCTCTTTCCACACCAGCTCTATACCCTAGTAGCCAAACTCTGAGAGCACCCCATTTGAGTATGGTGACTAAGCTTGTGCATTCTTCAAACAACACTGGAAGTGGTCATCAGTCAAATAACGATCAGGGGCCTCTGCCTCGA
>Malsi_09g007720
ATGGCGCCTCCTTCTCATCAAACCCTAACCCATTTGGGAGTTTCATCAAACACTGTGCCTGGTATTATAAACTCCACCATATCATCATCTTGTGGAGATCATCTTCATCATCATCAGTACTACCATAGTAACTATGGTAGCATTAGTAATGATAATATTATTCCTTATTTTCTTCATTCTTCTAGGGAAGATTTAGTAGTAGCACCGGCCGAGATGAAGAAAGACCGGCACAGCAAGATCTTCACCGCTCAGGGTTTGAGGGACCGTAGGGTGAGGCTCTCCCTCAACGTTGCCCGTCAGTTCTTTGACCTCCAAGACCTGCTAGGGCTTGACAGGGCAAGTAAAACCATCGAGTGGCTACTAAAAAAGTCCAGAAAGGCCATCAGGGATCTCGGAACACAGAAGAAGAACTTGAGCTGCAGTTCTGAGCGGTCCAAGAGTTTGTCTTCCACTTCCGAGTGCGACGAGGTTGTTTCGGACATAAACGAGTTGGAAAACCATGTAATGAGCAAAGAAAAAGAGATGGTGATGATGAAGAAGTTGAGAGAATCTAAATCTACTGGAGCTTATGTTGCGAAAGAGTCGAGGGCAAAGTCGAGAGCAAAGGCAAGGGAAAGGACAAGAGAGAAAAAGATGTGCACTACTCGTAGGAGGCCTCATCAGATGTTGAACCAATTGAACTTATTGATTGAGCAGCTCGATGATCACGAAACAAACATCTCATCCTCGTCGAAGGTTAATTTTGGAGATCATCGTGTGAATCAAGAACTGGGATCCCTCTTGGCTAATCAAGCTCATCACCATCATCGTCACGAGGAGGATCAATCTGCTTTGATCAAAAGAAACAAAATGAAGGAAGATTTAGTAGTAGCACCGGCCGAGATGAAGAAAGACCGGCACAGCAAGATCTTCACCGCTCAGGGTTTGAGGGACCGTAGGGTGAGGCTCTCCCTCAACGTTGCCCGTCAGTTCTTTGACCTCCAAGACCTGCTAGGGCTTGACAGGGCAAGTAAAACCATCGAGTGGCTACTAAAAAAGTCCAGAAAGGCCATCAGGGATCTCGGAACACAGAAGAAGAACTTGAGCTGCAGTTCTGAGCGGTCCAAGAGTTTGTCTTCCACTTCCGAGTGCGACGAGGTTGTTTCGGACATAAACGAGGTGGAAAACCATGTAATGAGCAAAGAAAAAGAGATGGTGATGATGAAGAAGTTGAGAGAATCTAGATCTACTGGAGCTTATGTTGCGAAGGAGTCGAGGGCAAAGGCAAGAGCAAAGGCAAGGCTTGATGATCACGAAACAAACATCTCATCCTCGTCGAAGGTTAATTTTGGAGATCACCGTGTGAATCAAGAACTGGGATCCCTCTTGGCTAATCAAGCTCATCACCATCATCGTCACGAGGAGGATCAATCTGCTTTGATCAAGAGAAACAAAATGAAGTCATTTTCATCAGTAGTTTCCGATTATAATACTACTGATCAGAGTTCCAGCAATAGCCACCTCCAATTTCCCAATGCTTCTCAAAATTGGGACATCAATGGCGCTTTCCCCATGCCC
>Malsi_09g007750
ATGTTTTCATCTTCCAGTTATAATAGTAATACTGTAATTCCTTTTCAACATAACTTTCCCTTTTCTTCTTCTTCTTCTTCAAATTACCCTCCTCCTCCTCCTCCTCCTCCTCCTTGTGCAAACCTAGAAACCTGCACTGGAGACACTTTCCTTCATCACATTCCTGATCCCCTCTCTGGTCAATTTTCACACCAAAATATTGCTTTAATGGCGCCTCCTTCTCATCAAACCCTAACCCATTTGGGAGTTTCATCATACACAGTGCCTGGTATTATAAACTCCACCATATCATCATCTTGTGGAGATCATCTTCATCATCATCAGGAAGATTTAGTAGTAGCACCGGCCGAGATGAAGAAAGACCGGCACAGCAAGATCTTCACCGCTCAGGGTTTGAGGGACCGTAGGGTGAGGCTCTCCCTCAACGTTGCCCGTCAGTTCTTTGACCTCCAAGACCTGCTAGGGCTTGACAGGGCAAGTAAAACCATCGAGTGGCTACTAAAAAAGTCCAGAAAGGCCATCAGGGATCTCGGAACACAGAAGAAGAACTTGAGCTGCAGTTCTGAGCGGTCCAAGAGTTTGTCTTCCACTTCCGAGTGCGACGAGGTTGTTTCGGACATAAATGAGGTGGAAAACCATGTATTGGGCAAAGAAAAAGAGATGGTGATGATGAAGAAGTTGAGCGAATCTAAATCTGCTGGAGCTTATGTTGCGAAAGAGTCGAGGGCAAAGGCAAGAGCAAAGGCAAGGGAAAGGACAAGAGAGAAAAAGATGTGCACTACTAGTAGGAGGCCTCATCAGATGTTGAACCAATTGAACTTATTGATTGAGCAGCTTGATGATCACGAAACAAACATCTCATCCTCGTCGAAGGTTAATTTTGGAGATCATCGTGTGAATCAAGAACTGGGATCCCTCTTGGCTAATCAAGCTCATCACCATCATCGTCACGAGGAGGATCAATCTGCTTTGATCAAAAGAAACAAAATGAAGTCATTTTCATCAGTAGTTTCCAATTATAATACTACTGATCAGAGTTCCAGCAATAGCCACCTCCAATTTCCCAATGCTTCTCAAAATTGGGACATCAATGGCGCTTTCCCCATGCCC
>Malsi_09g007790
ATGGATCTGAAGTTGCATTATAATAGTAATACTGTAATTCCTTTCCAACATAACTTTCCCTTTTCTTCTTCTTCTTCTTCAAATTACCCTCCTCCTCCTCCTCCTCCTCCTCCTTGTGCAAACCTAGAAACCTGCACTGGAGACACTTTCCTTCATCACATTCCTGATCCCCTCTCTGGTCAATTTTCACACCAAAATATTGCTTTAATGGCGCCTCCTTCTCATCAAACCCTAACCCATTTGGGAGTTTCATCATACACAGTGCCTGGTATTATAAACTCCACCATATCATCATCTTGTGGAGATCATCTTCATCATCATCAGTACTACCATAGTAACTATGGTAGCATTAGTAATGATAATATTATTCCTTATTTTCTTCATTCTTCTAGGGAAGATTTAGTAGTAGCACCGGCCGAGATGAAGAAAGACCGGCACAGCAAGATCTTCACCGCTCAGGGTTTGAGGGACCGTAGGGTGAGGCTCTCCCTCAACGTTGCCCGTCAGTTCTTTGACCTCCAAGACCTGCTAGGGCTTGACAGGGCAAGTAAAACCATCGAGTGGCTACTAAAAAAGTCCAGAAAGGCCATCAGGGATCTCGGAACACAGAAGAAGAACTTGAGCTGCAGTTCTGAGCGGTCCAAGAGTTTGTCTTCCACTTCCGAGTGCGACGAGGTTGTTTCGGACATAAACGAGTTGGAAAACCATGTAATGAGCAAAGAAAAAGAGATGCTGATGATGAAGAAGTTGAGAGAATCTAAATCTACTGGAGCTTATGTTGCGAAAGAGTCGAGGGCAAAGGCAAGAGCAAAGGCAAGGGAAAGGACAAGAGAGAAAAAGATGTGCACTACTAGTAGGAGGCCTCATCAGATGTTGAACCAATTGAACTTATTGATTGAGCAGCTCGATGATCACGAAACAAACATCTCATCCTCGTCGAAGGTTAATTTTGGAGATCATCGTGTGAATCAAGAACTGGGATCCCTCTTGGCTAATCAAGCTCATCACCATCATCGTCACGAGGAGGATCAATCTGCTTTGATCAAAAGAAACAAAATGAAGTCATTTTCATCAATGGATCTGAAGTTGCAGGGAGAAAGTGAGTATGAAAAGCGAAGTCTTGAGAAGTTCAATGGTTATAATAGTAATACTGTAATTCCTTTTCAACATAACTTTCCCTTTTCTTCTTCTTCTTCTTCAAATTACCCTCCTCCTCCTCCTCCTCCTCCTCCTTGTGCAAACCTAGAAACCTGCACCGGAGACACTTTCTATCATCACATTCCTGATCCCCTCTCTGGTCAATTTTCACACCAAAATATTGCTTTAATGGCGCCTCCTTCTCATCAAACCCTAACCCATTTGGGAGTTTCATCAAACACTGTGCCTGGTATTATAAACTCCACCATATCATCATCTTGTGGAGATCATCTTCATCATCATCAGTACTACCATAGTAACTATGGTAGCATTAGTAATGATAATATTATTCCTTATTTTCTTCATTCTTCTAGGGAAGATTTAGTAGTAGCACCGGCCGAGATGAAGAAAGACCGGCACAGCAAGATCTTCACCGCTCAGGGTTTGAGGGACCGTAGGGTGAGGCTCTCCCTCAACGTTGCCCGTCAGTTCTTTGACCTCCAAGACCTGCTAGGGCTTGACAGGGCAAGTAAAACCATCGAGTGGCTACTAAAAAAGTCCAGAAAGGCCGTCATGGATCTCGGAACACAGAAGAAGAACTTGAGCTGCAGTTCTGAGCGGTCCAAGAGTTTGTCTTCCACTTCCGAGTGCGACGAGGTTGTTTCGGACATAAACGAGGTGGAAAACCATGTATTGGGCAAAGAAAAAGAGATGGTGATGATGAAGAAGTTGAGCGAATCTAAATCTGCTGGAGCTTATGTTGCGAAAGAGTCGAGGGCAAAGGCAAGAGCAAAGGCAAGGGAAAGGACAAGAGAGAAAAAGATGTGCACTACTAGTAGGAGGCCTCATCAGATGTTGAACCAATTGAACTTATTGATTGAGCAGCTTGATGATCACGAAACAAACATCTCATCCTCGTCGAAGGTTAATTTTGGAGATCATCGTGTGAATCAAGAACTGGGATCCCTCTTGGCTAATCAAGCTCATCACCATCATCGTCACGAGGAGGATCAATCTGCTTTGATCAAAAGAAACAAAATGAAGTCATTTTCATCAGTAGTTTCCAATTATAATACTACTGATCAGAGTTCCAGCAATAGCCACCTCCAATTTCCCAATGCTTCTCAAAATTGGGACATCAATGGCGCTTTCCCCATGCCC
>Malsi_09g007820
ATGTTTTCATCTTCCAGTTATAATAGTAATACTGTAATTCCTTTTCAACATAACTTTCCCTTTTCTTCTTCTTCTTCAAATTACACTCCTCCTCCTCCTCCTTGTGCAAACCTAGAAACCTGCACCGGAGACACTTTCCTTCATCACATTCCTGATCCCCTCTCTGGTCAATTTTCACACCAAAATATTGCTTTAATGGCGCCTCCTTCTCATCAAACCCTAACCCATTTGGGAGTTTCATCAAACACTGTGCCTGGTATTATAAACTCCACCATATCATCATCTTGTGGAGATCATCTTCATCATCATCAGTACTACCATAGTAACTATGGTAGCTTTAGTAATGATAATATTATTCCTTATTTTCTTCATTCTTCTAGGGAAGATTTAGTAGTAGCACCGGCCGAGATGAAGAAAGACCGGCACAGCAAGATCTTCACCGCTCAGGGTTTGAGGGACCGTAGGGTGAGGCTCTCCCTCAACGTTGCCCGTCAGTTCTTTGACCTCCAAGACCTGCTAGGGCTTGACAGGGCAAGTAAAACCATCGAGTGGCTACTAAAAAAGTCCAGAAAGGCCATCAGGGATCTCGGAACACAGAAGAAGAACTTGAGCTGCAGTTCTGAGCGGTCCAAGAGTTTGTCTTCCACTTCCGAGTGCGACGAGGTTGTTTCGGACATAAACGAGGTGGAAAACCATGTATTGAGCAAAGAAAAAGAGATGGTGATGATGAAGAAGTTGAGCGAATCTAAATCTGCTGGAGCTTATGTTGCGAAAGAGTCGAGGGCAAAGGCAAGAGCAAAGGCAAGGGAAAGGACAAGAGAGAAAAAGATGTGCACAAATAATATA
>Malsi_09g021470
ATGGGAATGAAGGGCTGTGGTGGAGAGATTGTGCAAGTCCAGGGCGGCCACATTGTTCGATCCACCGGACGCAAAGATCGTCACAGCAAGGTTTACACCGCCAAAGGCCCCAGAGACCGCCGTGTCCGGTTGTCCGCCCACACTGCCATCCAATTCTACGATGTTCAAGACCGTCTTGGATATGATAGACCCAGTAAAGCCGTCGACTGGCTCATCAAGAAAGCCAAATCTTCCATTGACAAGCTTGCTGAGCTTCCACCTTGGCATCCTATCACTACTAGTAACCATGCTGCCGAGGCTGATGATCCGTTTCGATCATCGAATCCAAATCCAAATCAAAATCCAAATGAAATGGTAATTGCAGCAGCTGAACAGCAGTCAGAGTCCTCCGCCGGCTACAACTTTAACTTTGAGCTCCATAGGCAAAGGCAATCAGACAACGAATCGAACTTCAACATTCCGCCATCTCTGGACTCAGACAACATAGCTGACACTATGAAATCCTTCTTCCCCACAAACACTAGTAGCAACGCCGCTGCTGCTTCCTCCGTCGTCGATTTCCAAAGCTATGCACCCGATCCCCATCTTATTTCAACAACCACCCAAGACCTCGGCCTCTCTCTCCACTCTTTCCAAGACCAAAGCCTAAATATTCATCACAATCACACTCATACCCAGCAGTCCTCTCAAACCCTTTTCGCCGCCGCAATGGGAATTGGACTTGACTCCTCCAGTTATCAGAGAATGGTGGCATGGAGCAATGAAAACAGAGGACTTGATGGTGGCTTTGTATTCAACTCACACTCACACTCATATGCTCAGCCTCAGCCTCACCACCATGGGGGTACCCTTCAGTCCAGTTTTACGCCATCAGTTTCCGCCCGTGCTTGGCAGCAGCAGCAGCAGCACTCTTCAATCTTTGGCACCCGCTTCGGTGCCTCTAATGGTAGCTCGCCTGTCTTCTGCATTCAAGGAGAGGAGGCTGAGAACGATTCTACC
>Malsi_10g024240
ATGGGGGTGGAGGAGATTCAAGCCAGCAACAAGTTCCCAAGAATCGGAAATGGCAGCAGCAGAGATCACAAGCCATCACCCGAAGACGAAGACAATCAAAACCCATCATGCCTAGACCTCAAGAGGGCCGCCGCCGCCACCGCCACAGCTGATGCGGGAAACCGTCTCCGTGGGTGGCACCACTCCCGCATCATCCGCGTTTCCAGAGCATCCGGCGGCAAAGATCGGCACAGCAAGGTGTGGACTTCAAAAGGGTTGAGAGACCGGAGGGTCCGCTTGTCTGTAACCACCTCTATCCAGTTCTATGATATCCAAGATCGGTTGGGTTACGACCAGCCCAGCAAAGCAGTTGAGTGGCTGATCAAAGCCGCTGCCGATGCCATCGCTGAGCTCCCTTCTCTGAACAATTCTTCGTTCCCCGACACGCCGAAGCAGCTCAGCGACGAGAAGAGGGCGAGCTGCGAGCGTGGCGGATTTGATTCGGCGGAGATTGAGTTCGATCAGAATTACCACCAGAATCAGAGCCAGCACCTTTCGTTGTCGAAATCTGCTTGCTCGAGTACTTCGGAGACCAGCAAGGGATCGGGGCTGTCCCTCTCCCGGTCGGAGATTCGGGTGAACCGGTCGAAGGCCCGGGAGCGAGCGAGGGAAAGAGCCGCCAAGGACAAAGAGAAAGAGAGCATCGAGTCAAGTTACCAACAGAGCATAAACAACAACATATCCCAACAAAATGCTTCTTTCACTGAGCTTCTCACTGCCGGCATCGGCACTACTCACAACAACAATTCTCCGACCGCATCTGCTCAGCATCATCAGCAGAATCATGGCGGCGGCGGCGAGCCCATTTTGTTCCACAAGGCAGCAGCACCGATGGATTACTTCAGCCCCGGGCTTCTGGGGCTGTCGTCTTCGGCCCGGACCCATCACTCTTCCGGATTCTCCGAACAAATCCATCTGGGGATGAACTCGATTCCGCAGACAATGTCGGTTGTCTCCCCGTTCAATGTGTCCGGCGAACATCACCACGGACATCACAGTTCGGAGCTTCAGCATTTCTCATTCGTTCCCGACCTCATCCCGGTCACTACTTCGTCGCAACCGGGCAGTGGCGTTGACTACAACCTGAACTTTTCTATCTCTTCTTCCGGCGGCCTTGCTGGTTTCAATAGGGGGACCCTTCAGTCCAATTCTTCCTCTTCACCGTCTCTTATGCCTCATCACCTTCAGAGGTTTTCTCCCATAGACGGAACGTCCAATGTACCGTTCTTCATCGGAGCTGCCGCGGCTGCGGCTTCTCCAACCATGGAGAATCACCACCACCACCACCATCAGCAGCACCAGCAGCACCAGCAGCAATTCCCTGGTGGATTTGATCGCCGCTTGCAGCAGCTCTACGGAAAGGTGAAGTTAAACAAAGCAATGGGAAGCTGCGAGGGAATTCATGTGCTTCTCTCTGCATATCGGATGATAACTAAATATTATAATCCTTCTGGAATTGTTTGTATTTCTGCGTTTAACCATTTTCCATTTCTTTATTTTCGGATATATATTTTTGTTTGTCTGTGTGCAACAGCATTGTCTGTGTTGGAGAAGATGCAACTGACAATTCGATTGAAGTTATTTTCTTTTCTCCTTTTCTTGCTCTTCAAGTGGATCTTGAATGTATTTGGTTTTATTGAAGCTCAAGTTTGGACCAATAAGTTGATTAGGAAAATGTGCATGCATATACTTGACATGCTTGCTAAGTTGGTAGTCTTCGATATGGGGTTAGGTTGGTTGGCCGAGATAAGTGTTCCCGCTCTTTTGCACTCAAGGTCTTGCCCAACTCTTGGGCACATGATTTATACGCATATCAAACATAAAATCGTCGGTTGTTGTATCCCTGCTCACTGCGTTGCTTGGTGCTTAGTTTCGTTGTGTTTGCCTCGTCGTAGGCTCTCTTGCTTCTGTTTGGCTTCT
>Malsi_10g026140
ATGGCTACTTCAAAATCGGCATTCAAGCAACAGCAGGTCGACAATACGAGATATGGGAAGATTGTGAAAGTTAACGGAGGCCACATTGTCCGATCCATGGCAAGAAAAGACCGGCGCAGCAAGGTTTACACTTTGAAAGGTCCGAGAGACAGGAGGTTCCGGCTGTCACCTCATACTGCTATACAGTTATATGATGTCCAAGACCGCCTTGGCTACGACCGCCTGAGTAAAGCAATTGATTGGCTCATTGAGAAGTCCAAAGAAGCAATTGAAGCACTCTCTGGGTCTGAACAACCTTGCCAAGATTACTATGATTGCACTAATAGTAATGTTTTCGGTCAGCAGACTGAGCAAGAAATTGGAGAACAAAGTATGCATCAGCTTTGGAATCACCCGGAAAGCAATAGGGTGCTGGAAACAATGAGCAATGTGGGTCCCATGAACAATGTCAACAATTTTAAAGAACCGGTTTTCGACCAGTTAAGTTCATTGAACTATGCTGAAGAAGCCCTCGATCCCACATCGAGTTTATCGGATTCCAAAGTCACGGAGATGGGATGGTTTCAAAGTTTGGTGGCTTGGAATTATAATGCAGGTGATGGAGGAGAAATTTGTCCTTACAATTCATCGCATGTATCTCTGCAT
>Malsi_11g021470
ATGGAACTGAAAACATTGAATGACACAGGCTTTTGGGAGAGCCAGAAGCAGCAGAAGCAGAAGCAGCTTCAGGGCTCAGAGGAGAGAGAAGAAGAAACCCAGCAGAATCACCACCAAGCTTTCAACTTTCCGTATTTCCAGCAAGACCCACAAACCCAGCACCAGCACCAGCATTTCTTTGGAGAAACCCAGCAGTTGCAGCTGCAAGAACAGCAGCAAGCTCCAAAGAAACGCAGCTTCACTTCTTCTTCTTCAACTTTGGGGGAACAGGGCATCGAACATGCAAGATCAAAAATGGGGGATTCTCACCACCACCAAGCAACGACGTCGTCTCGCCTGGGGATAAGGCCGCCGTCCTCGGGCGCAGGAGTGGTCAGCACAGACATCGTGGAGGTGGTACGAGGCAGCCACATTGTCCGGGCGACGGGCCGGAAAGACAGGCACAGCAAGGTCTGCACGGCGAAAGGCCCGAGGGACCGCCGCGTCCGGCTCGCCGCTCACACCGCCATTCAATTCTACGACGTCCAGGACCGGCTCGGCTACGACCGACCCAGCAAGGCCGTCGATTGGCTAATCAAGAAGGCCAAGGCCGCCATAGACGAGCTAGACGAGCTTCCCTCATGGAACCCACATTCGACTTCAACCACCGCGTCGGTTCCGGGCATGGAGACCCACAATCCGACCACGACCGGCATCCACTGCTTCGCGGGAGTGGACGCAATTGGGTCTGCTAATCAAAGGACAACAATGGTGGGGAGTGGAGTTTCGGAACAGAAAATTGTTCAGAACCCAAATAGCAACTCGACTTTCCTCCCACCGTCGCTCGACTCGGACGCCATTGCAGACACCATAAAGTCCTTTTTCCCAACGGGTGCTTCCGCAATCGCAGCCGCAGCCGAGGCTCCGTCGTCGACGATACAGTTTCATCAGAACTACCCACCTGATTTACTCTCCAGAACCAGCAGCCAGAGCCAAGATCTGCGCCTCTCTCTGCAATCCTTCCAAGACCCAATTCTCCTCCACCAGCACCACGCTCAGACCCATCAAAACGAGCAATCCCTTTTCTCCGGATCCCAAAACCCGCTTGGGTTTGATGGGTCCTCCGCCGCGTGGGCAGAGCATCACCACAACCAGCAGCAGCAAGAGATGAACAGATTCCAGAGAATGGTGGCTTGGAACAGCGGAGGCGGAGATAGCGGTGATAACGGCGGTGGATCATCGTCGTCAGGCGGGTTTACATTCAACTCGCTGCTACCAACACAGCAGAGTGGTACTAGTTCTTTGCAGCAGCAGCAGCCGTCGTTGTTCGGCCAAAGCCAGTTCTTTTTTCAGAGGGGACCCCTTCAGTCCAGTAACTCGCCGTCAATCCGTGCTTGGATGATGGACCAGCAAAACCAACAATCCATTTCTCACGACCATCATCATCAAATCTCGCAATCCATTCATCACCAACCGTCCTTTTCCGGTATGGGATTCACCTCCGGAGGTGGATTCTCCGGCTTCCACATCCCGGCACGAATTCACGGCGAGGAGGAGCACGACGGCATCTCTGACAAGCCGGCTCAAGCTCTCATCTCATCTCTCCCTTCCATAGGGAGATTACAAGAGCTACCTGTTGATTCCCAATTCAGATGTGGCCAGGGAGAAGATTTTTCGGTCGCTTTGGTTCAATGGCGTGTGCCTTGGGAAGAAGAAATC
>Malsi_13g004080
ATGTTTCCTTCTAGCAGCACCACTAGTAATACCCAGCTACCTTTTCTATGTGATGACAACCACACAAATGGTATTATTGATGATTTTCATCAAAACCCTAATTCAATATCATCACATGGTGGCTATCATCAATACTATTCACAGTACTACTACTCCGATGACCAGCAGCAGCAGCAGGCACCTGATTTTCTTGAACACGATGGAATGCTATTGAGCTACTTGCTATCTCAGCAGCAGCTCTTGATCGACAGCTCCAGTACTACTAATGTAGCAACGCATTCCAACCATACTCGAGCTCACAGTAACGCTGAAATATGCATTGTGGATTCAAATTCAAACAAAACAATGGAGTTGATCAACCGTGCCGACGAGATCACCGTTATCCCGGCTGCAGATTCACAGATTAAGAAAAATAATGTGAAGATGAATGGAGAAGGAGGTGGAGAGAAAAAGGCAAAATTTGCTCGAAAGAGAGCGAGTGGGAAAAAAGACAGACACAGCAAGATCTACACAGCTCAAGGTCCAAGAGACCGGAGAATGAGGCTGTCCCTCCAAATTGCCCGGAAGTTCTTTGATCTTCAAGACATGTTGGGGTTTGACAAAGCCAGCAAAACAATTGAGTGGCTTTTCACAAAGTCAAAGACCGCCATCAAGGACCTCAAGCAGCACCTCCTCGTCTCACCCAAGGAGGATTACAGCAGCACAAATGGCGGTGCAACTGCAAAGGTGAATTCATTTGAGAGTACCACCGGTGATGTCGCATCGAAAATTATGGAGCCAAATAGTAGTGCTGCAAAAGGTGACATTTCCATTGGGTTGGCTAGGGAGAAAAAGTACAGGAAGTTATCAGTGGTTGCAAGGGAATCGAGGGTGGAGGCAAGAGCAAGGGCAAGAGAGAGAACAAGGGAGAAGATGATGAGGATCAGAGGGTTTGATCAAGATCATCAGAGTACAAAGCCAAGCCATAAGCATCAAGAACAACAAAACCCTAATGAATTGTTTGAAACAGCTGGAATGATGAATTCCATGATGATGAGCATGAATCGTCCCAACGATGGTCAGAAAATTGTGGGCAGAACAAGTAGTAATTGTGGTGGTGCAGAAAGATTGTTTTTGAATTTTGATTTTTCGCGACATGCGGAGGCAAGTGGAGCAAATTCTGAGGACTGTGATTTTCCAGGGAATTGGGGAGCAATCAACAACACCAAGAATATTATTACAGGTAACGTGCTGCAAGTAGAGCAAAACCCTACCTCATACCCAAAACAACAGAACCCTAGCTCAATTTTCGGGACCGGTACTCAAGAGCAAAACCCTAATTCAATTTTCCTCACCACCTTAGCCAAAGCTCAAGACCAAAACTCCACTACCTCTTCAAATTTTGCGATCAATACAAATATTAGTACTTTGCAGCCCCTGTTTACTGGAAAT
>Malsi_14g021720
ATGTTTCCCTCAGACAACACCAGTAATGTTAACGAATTAATACCCGTGTCTTATCCTCATGTCGATCAACCATTTTTCCACAGCCGGCCATTTGACCATGACATTACTACAGTAACCCCCAATTTCTTTACTAATTCCAACCCCAATCCCAACTCCGGGCAACAACAAGAAGGAGGAGAAGAAAACCTTCATCAACAACATCATCACCCTCCTTTGTCTTTGCTCTACTTCCCCTCTCCGTTTGAAGACGACGACGTTTTACTCTTTCAGCAACACCATCACCAAGAACCTGACCATATTGGGATTTCGCTTCACGAGTCTCAAGTACCACCTTATTTTATGAAGGAAGCTGCTGCTGCGGCTACCGCCACTGCCGCCGCTGCTGCTGCTGCTGCTGCCGCTGCCGCCACTGCCGCTGATGACAACACCGGTACCGTCGTAGGGGTTGATCATCAGAAGACTACTACTACAAGTGTTAACATTAAAATGGTGGACTGGGATTCCAACAAAAATGGCCATCACGTGTACATGGATGATCAGCCGCAGATCCCGAGAAGGAGGACTAGCAAGAGAGATCGCCACAGCAAGATCAACACTGCCCGAGGCCCCAGGGACCGGAGAATGAGATTGTCCCTAGAAGTTGCCCGTAAGTTCTTCGGCTTGCAAGATGTGTTGGAATTTGACAAGGCCAGCAAAACCGTGGAGTGGTTGCTCATTCAGTCAGAACCCGAAATCAAGAAACTATCAAGAGATCACCATCGGAAATTCAACTACAAAAACATGGTGAGATGTGCCAAAACTACATCTCCAGCCACTTCGGAATCGTGTGAAATGCTATCCGGCGTAGACGAGGCTCCAACAAACATTAACATTAGTAATGGTGGCAACGATGATAATGATAAAGTAAGAAGCAGCGGGATCAAACCCTCAGCGAAAGAGAGAAAGATTGTCCACAGGCAATCAAGGAAGGGCGCATTTCACCCTCTTGCAAAGGCTTCGAGGGAAAAGGCAAGGGCAAGGGCTAGGGAAAGAACAAGAGAAAAGATGCAGAGATCAAAGAAGCCTAGTAATGACCAGGCAAAACTAAGCCGTTTGAATTCTTGGAACCCATTTGAAAGTGGGGAAGAATCATCAGCTTACAACAACAACATGAACAATACTACTAACGATCAGCCTGATTCAATGGTGGCGCTGCGACCTTACCCCGATGGGGTTGAAGAACCATTAAGCAGCTCCCTAGCCGGAGATATTCAAGACATGGTTGTTGATCATGGTACTACTCATGATGCTATGGTGGTAATGGGAAAGTGGAGCCCTTCTTCAGTGTTCACTCCTCTCCAGCAAAATACTGGAATTTCCCAAGAGCACCAACAGTTTGCCGACTTTCAATTCTTTGACAAACCGTGGGACGTCTACAACAATACTCATAAGCTATTC
>Malsi_16g004580
ATGGTTTCTTCTAGCAGCACCACAAGTAATTTCCAGCTACCTTTTCTATGTGATGACAACCAGACAAATGCTATTATTGATGATTTTCATCAAAACCCTAATTCAATATTATCACATGGTGGCCATCATCAATACTATTCACAGTACTACTACTCTGAAGACCAGCAGCAGCAGGCACCTGAGTTTCTTGAGCATGATGGAATGCTCTTGAGCTACTTGCTATCTCAACAGCAGCTCTTGCTTGGCAACTCCAGTACTACTACTAATGTAGCGACTGATTACAACCCCACTCGAGCTCACGAGAGCACTGAAATTAGCATCGCGGCTTCAAATTCAAACAAAGCAATGGAGGTTATCCATCGTGACGATGAAGATGGTCGCAATGAGCTCACCATTAACACGGCTGCAGCTTCAAAGATTAAGATAAATAATGTGAAGATTAATGGAGGAGGAGGAGGAGGAGGAGGAGAGAAAAAGGCAAATGTTGCTCGAAAGAGAGCGAGTGGGAAAAAAGACAGACACAGCAAGATCTACACAGCTCAAGGCCCGAGAGACCGGAGAATGAGGCTGTCCGTCCAAATTGCCCGTAAGTTCTTTGATCTTCAAGACACGTTGGGATTTGACAAAGCCAGCAAAACAATTGAGTGGCTTTTCACAAAGTCCAAGAGCGCCATCAAGGACCTCAAGCAGCACCTCCTCGTCTCACCCAAGGAAGATTACAACAGCACAAATGGTGGTGCAACTGCAAAGGTGAATTCATCTGAAAATACTACCGGTGAAGTCGTATCGAGAATTATGGAGCCTAGTAGTAGTGCTGCAAACGGTGACATTTCCGTTGGGTTCGGTAGAGAGAAAAGGCACAGGAAGTTGTGCGTGGTTGCGAGGGAATCAAGGGTGGAGGCAAGAGCAAGGGCAAGGGAGAGAACAAGGGAGAAGATGATGAGGATCAGAGGGTTTGATCAAGATCATCAACATTTAACAAAGCAAAGTCCTAAGCATCAAGAACAACAAAACCCTAATGAATTGTTTGAAACAGCTGGAATGATGAACTCAACGATGATGAGCACTAATTGTCGCAACGGTGGTCAGAAAATTGTGGGCAGAACAAGTAGTGGTTGTGGTGGTGCACAAAGATCGTTGTTGAATTTTGATTTTTGGCGACATGTTTCAGAGGCAAGTGGAGCAAATTCCGAGGATTGTGGTTTTCCAGGGAATTGGGGAGCAATCAACTACACCAAGAATATTATTACAGGTAACGTGCTGCAAGTAGAGCAAAACCCTACCTCATACCCAAAACAACAGAACCCTAGATCAATTTTTGGGGCAGGTACCCAAGAGCAAAACCCTAATTCAATTTTTCTCACCACCTTTATCAAGGCTCAAGACCCA
>Malsi_17g005620
ATGATTAAGAGTCCCATTACTGAAGCAGATTTGCAAGAAGCAGGAGCTCGCAGTTCAAGTCGTGATGACGAAGCCAATAAAGTTTCATCAAACCCTAATTTATCTCGTCCATCAACTCCATGGCTGAGGTTGAAGGACCCAAGGATTGTGCGTGTGTCCCGAGCTTTTGGAGGGAAGGACAGGCATAGCAAGGTTTGCACCATAAGAGGACTTCGAGATCGGCGGGTGAGGCTATCGGTACCTACTGCAATCCAATTGTATGATCTTCAAGAAAGGCTTGGTCTTAACCAGCCTAGCAAGGTTGTCGATTGGTTGCTTGATGCCGCAAAGCATGAAATCGATGAACTTCCTCCGCTGCCAATGCCATCACCTGGGAGTTTTGGTCTAAATCATCCATCATTAGGGCTCACTTCATCTCATGGTGACCAAACCAATGCTCATGCTCAGTTATCTCATAATCATAGTGGAGAAGGCCCTAGCAGTGGAATAGATAGATCAAATTTTTGGCCTACTGATTCGGATGCTCTTTGGCGAGCAAAGTCGAAAGAAATTGTAAGAGCCACAAGAAATGAGGACGAGGGAAATCAGAAAGATAATCCTGGAATATCAGATGATCAAGAACAAGCAGGCAATAATGTTGATGGTAATTCATCAAACACGTTCTTGAGAAGTAATACCAACCCTCCATTCTTTCCAGGTCTTCTGAATAGTTCTACGAATATGCCTTATGCTTATCATAATTGGGATCATTCTCATCAGACTTCAAATTTTCCACTATCTCAATTAGGAAGCCATGGATTCCAATCCCAAACTACAGATCTCCACAATTTCCTTAATGTACTCTCGTTGCCATCCACATTGTCTTTATCAACGACACAATCTTATTTTCCTTCGCATAACACAGCGGCTACAGGAGAGCTGGATCCAAGACAATTCAACCACTTGCAAATGCTAAACTCTAGTAGTAGTACTAGTACTTCACAAAACCTATTGCCCAATTTTCTTTCTACACCAGCTCTATACCCTAGTAGCCAAACTCTGAGAGCACCCCATTTGAGTATGGTGACTAAGCTTGTGCATTCTTCAGACAACAATGGCAGTGGTCATCACCCAAATAAAAATCAGGAGCCTCCGTCTCGA
>Malsi_17g006840
ATGGGCCCCTCTGCTCATCAAACCCTAACCCATTTGGGAGTTTCATCAAACACTGTTCCTCCTAGTATAAATGCCCCCGCATCTTGTGGAGATCATCATCATCATCAGTACAGTAACTATGGTCGCATTAGTAGTGATAATATTACTCCTTATTTTCTTCATTCCACTAGGCAAGATGTAGTAGTAGCACCGGCGAAGAAAGACCGGCACAGCAAGATCTTCACCGCTCAGGGCTTGAGGGACCGGAGGGTAAGGCTGTCCATCGACGTTTCCCGTCAGTTCTTTGACCTCCAAGACCGGCTAGGGTTTGACACGGCAAGTAAAACCCTAGAGTGGCTACTAAACAAGTCCAGAAAGGCCATCAGGGATCTCGGAACACGGAAGAATAACTTGAGCTGCAGTTCTGAGTGGTCCAAGAGTTTGTCTTCCACTTCCGAGTGCAAGGATGTTGTTCCGGACATAAACGAGGTGGATAATCATGTAGTCAGCAAAGAAAAAGAGATGGTGATGATGAAGTTGAAAGAATCTGAATCTGCCGGGGCTTATGTTGCGAAGGAATCGAGGGCAAAGGCAAGAGCAAGGGCAAGGGAAAGGACAAGAGCAAAAAAGGTGTGCATTACTAGTAGGAGGCCTCATCAGATCTTGAACCAAATGAACTTATTCAATGAGCAGCTTAATGATCATGAAACAAACATCTCATCCTCATCGAAGGTTAATTTTGGAGATCATCATGAGAATCAAGAACTGGGATCCCTCTTGGATAATCAAGCTCATCATCATCATTGTCAGGAGGAGGATCAATCTGCTTTGATCAAAAGAAAGAAAATGAAGTTATCGGTAGTTTCAAATTATAATACTACTGATCAGAGTTCCAGCAGCAGCTACCTCCAATTTACCAATTCATCTCAATATTGGGACATCAATGGCGCGTTCCCCATGCCCGAGCAT
>Malsi_17g020730
ATGGGAATGGAGGGTTGTGGGGGAGAGATTGTAGAAGTCCAAGGCGGCCACATTGTTCGATCCACCGGACGCAAAGACCGTCACAGCAAGATTTACACCGCCAAAGGCCCCAGAGACCGCCGTGTCCGGTTGTCCGCCCACACTGCCATCCAATTCTATGATGTTCAAGACCGCCTCGGATATGATAGACCCAGTAAAGCCGTGGACTGGCTCATCAAGAAGGCCAAATCTTCCATTGACAAGCTCGTTGAGCTTCCACCTTGGCATCCTATCACTACTAGTAACCATGCTGCCGAAGCTGATGATCCGTTTCGATCATCAAATCCAAATCCAAATGGACCAAATCCAAATGATATGGTAATTGCCGCAGCTGAGCAGCAATCAGAGTCCTCCACCAGCTACAACTTTAACTTTGAGCTCCAAAGGCAAAGGCAATCAGACAACGATTCGAACTTCAACATTCCGCCAACTCTAGACTCAGACAACATAGCTGACACCATGAAGTCCTTCTTCCCCACAAACACTAGTAGCAACGCCGCCGCTGCTTCCTCCGTTGACGATTTCCGTAGTTACCCAACCGATCCCCATCTAATTTCAGCAACTACCCAAGACCTTGGCCTCTCTCTCCACTCTTTCCAAGACCAAGGCCTAAACATTCATCACAATCACACTCACACTCAGCAGTCCTCTCAAGCCCTTTTCGCCGCCGCAGTGGGAACTGGATTTGACTCCTCCAGTTATCAGAGAATGGTGGCATGGAGCAATGAAAACAGAGGACTTGATGGGGGCTTTGTATTCAACTCACACTCTCACTCATATGCTCAGCCTCGGCCTCACAATCATGGGGGTGATGGGAATCATGGGAGTACCCTTCAGTCCAGTTTTACGCCATCAGTTTCCACTCGCGCTTGGCAGCAGCAGCACTCTTCAATCTTTGGAACCCGCTTCGGCACCTCTGACGGCACCTCGCCTGTCTTCTGCATACAAGGTGAGGAGGCTGAGAATGATTTTGCAGATTCTACG
>Malsi_scaffold273g000030
ATGAACAGATTCCAGAGAATGGTGGCTTGGGACAGCGGTGGTAACGGCGGACCATCGTCGGCAAGCGGGTTTATATTCAATTCGCTGCTACCAACACAGCAGGGTAGTACTAGTCCTTTGCAACAGCAGCAGCCGCCGTTGTTCGGCCAAAGTCAGTTCTTTTCATCGAGACCACCATCTCCACAACGCTGCGAGTCAACAGCACGAGATCCTCCGCACCGCCGCACTGACACTGGTAGCTCGCACAGCAATAACGGAAGTGGCAGCGGCAATGGCGTGTTCGGGGGCGCCGGCGAGTACGAGATTGACCTCCAGCTAAAACTCGCCCAGATC
>Malsi_scaffold353g000010
ATGGCTGCGGGGAATGTGAAACCGAGCGAATCGATGGTCTCGACGATCGTCCTTCCTTCTCCACCGTTCCGCCGCCTACTTTCGTCTTCTCTCGGTCGGAGCTCCACAAAGCCTTCAGATGCAATGCCCTCATCTTCCCCCGCGACGCAACTGCAGCTCAGCAGCAACCTCTGCCATACGCTCCACAGACCTGTCGCTGTAACGACCGCGGCTGCTCCAGCCATGGAGACCCAGAACCCGTCCGCCACCGACATCCACTGGTTCGCGGCAGTGGACGCAATTGGGTCTGCTAATCGAAGAACAATGGTGGGGAGTGGAGTTTCGGAGCAGCAATTTGCTCAGAACCCAAATAGCAACTCGACTTTCCTCCCACCGTCGCTCGACTCGGACGCCATTGCAAACACCATCAAGTCCTTTTTTCCCAATGGGTGCTTCCGCGGCCGCAGTTGCCGCCGAGTCTCCATCGTCGACGATACAGTTCCGTCAGAACTACGCATC
>Malsy_03g021960
[truncated: 241,302 more chars]
