# Supplementary material for: Transcriptomics of long‐term, low oxygen storage coupled with ethylene signaling interference suggests neofunctionalization of hypoxia response pathways in apple ( Malus domestica )
Source: Plant Direct. 2024 Dec 20;8(12):e70025. doi: 10.1002/pld3.70025 (PMC11660084; doi:10.1002/pld3.70025)
Supplement: Supplementary file 2 — Data S2: Homologs of all 606 hypoxia response genes identified in this study across 42 representative species of land plants). [file PLD3-8-e70025-s004.gz › 01-integratedGeneFamilies_dir/171.fna]

>gnl_Ambtr_v1.0_evm_27.model.AmTr_v1.0_scaffold00029.256
ATGCGTGAGATTTTGCACATTCAGGGAGGTCAATGTGGCAACCAGATTGGTGCCAAGTTTTGGGAGGTTGTTTGTGCAGAGCATGGTATTGATTCAACAGGGAGTTACCATGGAGACTCGGATCTGCAACTTGAGAGGGTCAATGTGTATTACAATGAAGCGAGCTGTGGCCGATTTGTTCCAAGAGCTGTTCTCATGGATCTTGAGCCAGGAACGATGGATAGTTTGAGATCCGGGCCTTATGGTCAGATCTTCAGGCCTGATAACTTTGTTTTTGGCCAATCAGGGGCCGGAAACAATTGGGCCAAGGGTCACTATACGGAGGGAGCAGAGCTCATCGATTTGGTTCTTGATGTTGTGAGAAAGGAGGCTGAGAACTGTGATTGTTTGCAAGGGTTTCAGGTTTGCCATTCACTTGGAGGAGGAACTGGCTCTGGCATGGGTACACTTCTGATATCAAAGATCAGGGAGGAATACCCAGATAGGATGATGCTCACGTTCTCTGTCTTCCCATCGCCCAAGGTCTCAGACACAGTTGTCGAGCCCTACAACGCCACTCTCTCTGTTCATCAGCTGGTTGAGAATGCAGATGAGTGCATGGTCCTCGACAATGAAGCACTATATGACATCTGCTTCAGGACACTCAAGCTCACCACACCAAGCTTTGGAGATCTCAACCACTTGATATCTGCCACCATGTCTGGTGTGACGTGCTGCCTCCGCTTCCCTGGCCAACTGAACTCAGATCTCCGAAAGCTCGCAGTCAACCTAATTCCCTTCCCCCGCCTCCACTTCTTCATGGTGGGTTTCGCCCCTCTCACCTCTCGGGGCTCCCAACAATACAGAGCCCTAACTGTACCAGAACTAACCCAGCAAATGTGGGACGCCAAAAACATGATGTGTGCTGCAGATCCTCGCCATGGTCGCTATCTCACTGCCTCTGCTATGTTTAGGGGCAAAATGTCCACAAAAGAAGTTGACGAACAAATGATCAACGTTCAAAACAAAAATTCATCATACTTTGTCGAGTGGATACCCAACAATGTGAAATCAACAGTTTGTGATATTCCCCCAACTGGTTTGAAGATGGCTTCAACTTTTATTGGGAATTCAACATCGATTCAAGAGATGTTCAGGAGGGTTAGCGAGCAATTCACCGCTATGTTTAGGAGGAAGGCTTTCTTGCATTGGTACACAGGCGAGGGAATGGATGAGATGGAGTTTACAGAGGCCGAGAGTAATATGAACGATTTGGTCTCAGAGTATCAGCAATATCAAGATGCGACTGCTGATGAAGATGCTGAGTATGAGGATGAGGAAGAGGAGGTGCAGGAGATG
>gnl_Ambtr_v1.0_evm_27.model.AmTr_v1.0_scaffold00012.184
ATGGGTACCTTGTTGATCTATAAGATCAAGGAGGAGTACCCCGACATGATGATGCTTACCTTCTATGTGTTCCCATCATTAAAGGTCTCAGACACTGTTGTCGAGCCATACAATGCCACTCTCTCTGTGCACCAGCTTGTGGAGAATGCAGATGAGTGCATGGTCCTTGACCATGAAGCTCTCTATGATATCTGTTTCAAGACCTTCAAGCTCACCACTCCTAGCTGTAAGTTATGCTTTGTTTTGGAAGGTAAATCCATTTGTTGCATCCTCATGTTTTCCTCGGAGCCTCTAATG
>gnl_Ambtr_v1.0_evm_27.model.AmTr_v1.0_scaffold00036.96
ATGGATCTTGAGCCCGAAACCATGGATAGTGTGCGCATTAGTCCTTACGGCCAGATCTTCATGTTTAATAACTTTGTGTTTGGTCAATCTGGTGCTAGAAACAACTGGGCCAAAGGCCACTACACAGAGGGGGCAAAGCTCATTGATTCAATGTTTGATGCGATGAGGAAAGAGGCAGAGAACTGCAATTGCCTTCAAGGATTTCAAGGCCAAGAAAGAGTTGAAAACCAAAGCAGTAATGTTCTTTTGGATGGTGAGTTCAGGGCCAAGAAAGCG
>gnl_Ambtr_v1.0_evm_27.model.AmTr_v1.0_scaffold00084.25
ATGAGGGAAATTTTGCACATTCAAGGTGGTCAATGCGGCAACCAGATGGGAGCCAAGTTCTGGGAGGTTATATGCGATGAACATGGAATCGATGCCTCTGGTGTTTATCATGGAAACTCAGATGTTCAATTAGAGAGAATCAACGTTTATTACAACGAGGCAAGTGGGGGTAGATACGTTCCTAGAGCTGTTTTAATGGACCTCGAACCAGGAACCATGGATAGCCTGAGATCAGGCCCGTATGGCCGCATTTTCCGGCCTGATAACTTTGTTTTTGGCCAAAATGGAGCTGGAAACAACTGGGCAAAAGGGCACTGCACTGAAGGAGCGGAGCTAATCGATTCTGTTCTCGATGTTGTGAGGAAAGAAGCAGAGAACTGTGATTGCCTCCAAGGTTTTCAGGTATGCCACTCATTAGGAGGAGGAACAGGGTCAGGGATGGGGACTCTATTAATCTCAAAGATCAGAGAGGAATACCCTGACAGAATGATGCTTACCTTCTCTGTATTCCCTTCACCAAAGGTCTCAGATACAGTGGTGGAACCATATAATGCTACTCTCTCTGTTCATCAGCTTGTTGAGAATGCTGATGAATGTATGGTTCTTGACAATGAAGCCCTCTACGACATTTGTTTCAGGACCCTGAAACTGACTACACCTACTTTCGGAGACCTCAACCATCTAATCTCTGCAACAATGAGTGGGTGCACCTGTTGCCTAAGGTTCCCAGGCCAACTGAACTCAGACCTAAGAAAACTGGCTGTGAACTTGATCCCTTTCCCTCGCCTCCACTTCTTTATGGTCGGTTTCGCCCCTCTCACCTCTCGTGGCTCCCAAGTATACCGTTCTCTAACTGTCCCCGAACTCACCCAACAAATGTGGGATGCCAAGAATATGATGTGCGCTGCTGACCCACGCCATGGCCGCTATCTAACTGCCTCAGCTATGTTTAGAGGGAAGATGTCTACGAAAGAGGTTGATGAACAAATGCTCAATGTCCAAAACAAGAACTCATCTTACTTTGTTGAGTGGATCCCCCACAATGTGAAGTCAAGTGTTTGTGATATCCCACCAACAGGGTTGAAGATGGCTTCTACTTTTATTGGGAATTCTACTGCCATTCAGGAGATGTTTAGGAGGGTGAGTGAGCAGTTCACTGTTATGTTTAGGAGGAAGGCCTTCTTGCACTGGTATACAGGTGAGGGCATGGATGAGATGGAGTTCACTGAAGCTGAGAGCAATATGAATGATTTGGTTTCAGAGTATCAACAGTATCAGGACGCAACAGCTGATGATGAGGCTGAGTGTGAAGAAGAAGAAGAGGATGAGATG
>gnl_Ambtr_v1.0_evm_27.model.AmTr_v1.0_scaffold00032.35
ATGAGAGAGATCCTTCACATTCAAGGTGGGCAGTGTGGTAACCAGATTGGTGCCAAGTTTTGGGAAGTGATCTGTGATGAACATGGCATTGATCACACAGGAAACTACAGTGGAGATTCGGAACTGCAATTAGAGAGGATCAATGTGTATTACAATGAGGCCAGTGGTGGTCGCTATGTTCCCAGAGCAGTGCTCATGGATCTGGAACCGGGGACCATGGATAGCGTTAGATCTGGGCCTTTTGGCCAGATCTTCAGGCCTGATAACTTCGTTTTTGGGCAATCAGGGGCTGGAAACAACTGGGCTAAGGGGCACTACACAGAGGGAGCGGAGCTGATCGACTCAGTGCTCGATGTGGTCAGGAAGGAGGCTGAGAACTGTGATTGCCTTCAAGGATTTCAAGTATGTCATTCTTTGGGTGGTGGCACTGGATCTGGAATGGGAACTCTCCTCATCTCAAAAATCAGGGAGGAATACCCTGATCGAATGATGCTCACCTTCTCTGTTTTCCCCTCACCAAAGGTCTCAGACACTGTGGTTGAGCCCTATAATGCTACCCTATCGGTCCATCAGCTTGTTGAGAATGCAGATGAGTGCATGGTCCTTGACAATGAAGCCCTATATGATATCTGCTTCCGAACCCTCAAGCTGGCAACTCCTACTTTCGGTGACCTGAACCACCTGATCTCAGCCACTATGTCAGGCGTGACCTGCTGCCTTCGTTTCCCGGGGCAGCTCAACTCCGACCTCCGCAAGCTCGCCGTCAACCTGATCCCCTTCCCCCGCCTCCACTTCTTCATGGTTGGCTTTGCCCCCCTCACATCTCGTGGCTCCCAGCAATACCGTGCCCTGACTGTCCCTGAACTCACCCAACAAATGTGGGACTCCAAAAACATGATGTGCGCTGCCGACCCTCGTCATGGCCGCTACCTCACTGCCTCGGCTATGTTTAGAGGCAAGATGTCCACAAAGGAAGTCGATGAACAAATGATCAATGTCCAAAACAAGAACTCCTCCTACTTTGTTGAGTGGATACCCAACAATGCAAAGTCAAGTGTTTGCGATATTCCACCAAAGGGGTTGAAGATGGCCTCAACTTTTATTGGGAACTCGACTTCGATCCAAGAGATGTTTAGGAGGGTTAGCGAACAATTTACCGCTATGTTTAGGAGGAAGGCTTTCTTGCACTGGTACACTGGTGAAGGGATGGACGAGATGGAGTTTACCGAGGCGGAGAGTAATATGAATGATTTGGTTTCGGAGTATCAGCAATATCAAGATGCTACTGCTGATGATGAGGAGGAATATGAGGAGGAAGAAGAGGAGGCAGCT
>gnl_Ambtr_v1.0_evm_27.model.AmTr_v1.0_scaffold00025.6
ATGGAGGTCAACATTAATCGGTGGACCTTGGTGCCCGGGTTTGTTCCGAGGGCTGTGCTCATGGATCTGGAACCAGGGACCATGGATAGTGTGCTATCTGGGCCTTATGGCCAAATTTTCAGGGCTGATAACTTTGTTTTTGCGCAATCTGGTGCTGAAAACAACTGGGCGACGGGCCATTACACTGGAGGAGCAGAGCTTATTGACTCTGTCCTGGACGTTGCCATGAAGGAGGCTGAGAAC
>gnl_Ambtr_v1.0_evm_27.model.AmTr_v1.0_scaffold00009.262
ATGAGAGAAATCCTCCATATCCAAGCAGGGCAATGTGGAAACCAAATTGGTGGCAAGTTTTGGGAGGTTGTCTGCGATGAACATGGCATCGACACCACCGGTTCATACAAAGGGGACTCTTCATTGCAGTTAGAGAGAGTGAATGTTTATTACAATGAAGCGAGCGGTGGCCGCTTCGTTCCAAGAGCTGTGTTAATGGACCTCGAACCAGGCACCATGGATAGCCTGAGAACAGGGCCTTACGGTCGAATTTTCAGGCCCGATAACTTTGTTTTTGGGCAAAATGGAGCAGGGAACAACTGGGCCAAGGGGCATTACACAGAGGGGGCAGAGCTCATTGATGCTGTGCTCGATGTGGTCAGGAGGGAGGCTGAGAATTGTGATTGCCTCCAAGGATTCCAAATATGCCACTCTCTAGGAGGTGGCACTGGCTCAGGCATGGGTACCCTCTTAATCTCAAAGATAAGGGAGGAGTATCCAGACAGGATGATGCTCACTTTCTCTGTCTTCCCTTCACCTAAGGTCTCAGACACAGTGGTGGAGCCCTACAATGCTACCCTCTCTGTGCACCAACTTGTTGAGAATGCAGATGAGTGCATGGTCTTGGACAATGAGGCCCTCTATGACATATGCTTCAGGACCCTCAAGCTCACAAACCCAAGTTTTGGTGATCTCAACCACCTCATCTCCACCACCATGTCTGGCGTCACCTGTTGCCTCCGTTTCCCTGGCCAACTCAACTCTGACCTCAGAAAGCTCGCCGTAAACCTCATCCCCTTTCCTCGCCTCCACTTTTTCATGGTCGGTTTTGCCCCCCTGACCTCTCGTGGATCCCAAAATTACCGTGCTCTATCCATTCCTGAACTCACCCAACAAATGTGGGATGCGAAAAACATGATGTGCGCTGCCGACCCTCGCCATGGCCGCTATCTGACTGCCTCTGCTATGTTTAGAGGCAAAATGTCGACAAAAGAAGTCGACGAACAAATGATCAATGTCCAAAACAAGAACTCGTCTTACTTTGTCGAATGGATCCCGAATAATGTCAAGTCGAGTGTATGTGATATTCCACCAACTGGGTTGGCCATGTCTTCTACTTTTATGGGGAATTCGACTTCGATACAAGAGATGTTTAGGAGGGTTAGTGAGCAGTTCACTGTTATGTTTAGGAGGAAGGCTTTCTTGCATTGGTACACAGGAGAGGGAATGGATGAGATGGAGTTTACAGAGGCAGAGAGCAATATGAATGATTTGGTTTCTGAGTATCAGCAGTATCAGGAGGCCACTGCTGCGGAGGAGGATGTGGAGGAGTATGGTGATGAGGAGCTTGGGGAGAAC
>gnl_Ambtr_v1.0_evm_27.model.AmTr_v1.0_scaffold00009.283
ATGCGTGAAATCCTGCACATTCAAGGTGGTCAGTGTGGTAACCAGATCGGTGCTAAGTTCTGGGAAGTTGTTTGTACAGAGCATGGTATTGATTCAACTGGTCGCTACCATGGTGACTCAGATCTGCAACTCGAGAGAGTGAATGTTTACTATAATGAAGCGAGTTGTGGAAGGTTTGTTCCGAGGGCTGTGCTCATGGATCTGGAACCGGGTACCATGGATAGTGTGAGATCTGGGCCTTATGGCCAAATTTTCAGGCCTGATAACTTTGTTTTTGGGCAATCTGGTGCTGGAAACAACTGGGCGAAGGGCCATTACACTGAAGGAGCAGAGCTTATTGACTCCGTCCTGGACGTTGTCAGGAAGGAGGCTGAGAACTGTGACTGCTTGCAAGGTTTTCAAGTTTGTCACTCTCTGGGTGGAGGAACTGGCTCTGGAATGGGCACCTTGTTGATCTCTAAGATCAGGGAGGAGTACCCAGACAGGATGATGCTCACCTTCTCTGTGTTCCCTTCACCAAAGGTCTCAGACACTGTTGTCGAGCCATACAATGCCACTCTTTCTGTGCACCAGCTTGTGGAGAATGCAGATGAGTGCATGGTCCTTGACAATGAAGCTCTCTATGATATCTGTTTCAGGACCCTCAAGCTCACCACTCCTAGCTTTGGTGATCTAAACCACCTGATCTCGGCCACCATGTCTGGTGTGACCTGCTGCCTCCGTTTCCCTGGGCAGCTTAATTCTGACCTGCGTAAGCTGGCTGTGAACCTCATTCCCTTCCCTCGTCTCCACTTCTTCATGGTTGGCTTTGCCCCCTTAACCTCCCGTGGTTCCCAGCAATACCGAGCCCTCACTGTCCCTGAACTAACCCAACAAATGTGGGATGCCAAGAACATGATGTGTGCTGCCGACCCCCGCCATGGTCGATACCTAACTGCCTCTGCTATGTTTAGAGGCAAAATGTCCACTAAAGAAGTCGATGAGCAAATGATCAATGTCCAAAACAAGAACTCCTCTTACTTTGTCGAGTGGATCCCTAACAATGTGAAGTCAACTGTTTGTGACATCCCACCGACTGGGTTGAAGATGGCGTCAACTTTTATTGGGAATTCTACTTCGATTCAAGAGATGTTCAGGAGAGTTAGCGAGCAGTTTACTGCCATGTTTAGGAGGAAGGCTTTCTTGCATTGGTACACTGGTGAGGGAATGGACGAAATGGAGTTTACCGAGGCTGAGAGCAATATGAATGATTTGGTGTCTGAGTATCAGCAGTATCAGGATGCAACTGCAGATGAAGAGGGAGAGTATGATGATGAAGAGGAGGAGCCCCAAGAGGTT
>gnl_Ambtr_v1.0_evm_27.model.AmTr_v1.0_scaffold00009.312
ATGGATAGTGTGCGCACTGGTCCTTACGGCCAAATCTTTAGGTCTGATAACTTTGTGTTTGGTCAATCTGGTGCTGGAAATAACTGGGTCAAAGGCCACTACGTAGAGGGGGCAGAGCTCATTGATTCAGTGCTTGATGTGGTGAGGAAAGAGGCAAAGAACTGTGATTGCCTTCAAGGATTTCAAGGCCAAGAAAGCGTTGAAAACCAAAGCAGTAATGTTCTTTTGAATGGTGAGTTCAGGGCCAAGAAAGCG
>gnl_Ambtr_v1.0_evm_27.model.AmTr_v1.0_scaffold00017.43
ATGGATCTTGAGCCTGAAACCATGGATAGTGCGCACACTGGTCCTTACGGCCAGATCTTCAGGTCTGATAACTTTGTGTTTGGTCAATCTGGTGTTGGAAACAATTGGGCCAAAGGCCACTACACAGAGGGGGCAGAGCTCATTGATTCAATGCTTGATGCGGTGAGGAAAGAGGCAGAGAACTACGATTGCCTTCAAAGATTTCATAATCGTGACAAGCAAATCCAGTCATATGTAGCCAACAAAACTATCAATAGAGTTACTTACCAATCAGCAACTCGTATG
>gnl_Ambtr_v1.0_evm_27.model.AmTr_v1.0_scaffold00010.73
ATGAGAGAGATCCTACACGTTCAGGGCGGCCAATGTGGGAACCAGATCGGTTCAAAGTTTTGGGAAGTTGTGTGCGATGAACATGGAATCGACCCGACGGGTCGGTACACTGGGAACTCGGACATTCAACTGGAACGAGTCAACGTTTATTACAATGAGGCGAGTTGTGGCAGATTTGTGCCAAGGGCCGTGCTCATGGATCTCGAGCCAGGGACCATGGATAGTGTGAGGACTGGTCCATATGGCCAAATATTCAGGCCTGATAATTTCGTTTTTGGGCAATCAGGGGCTGGGAATAACTGGGCTAAGGGCCATTACACTGAAGGGGCTGAGCTCATTGACTCGGTTCTTGATGTTGTGAGAAAAGAGGCTGAGAATTGTGATTGTCTTCAAGGTTTTCAGGTTTGCCATTCATTGGGTGGAGGAACTGGTTCGGGAATGGGGACACTGTTGATTTCAAAGATAAGGGAAGAGTACCCAGATCGTATGATGCTTACTTTTTCAGTGTTTCCGTCGCCAAAGGTGTCGGACACGGTTGTGGAGCCTTACAATGCGACGCTTTCAGTGCATCAGCTTGTGGAGAATGCTGATGAGTGTATGGTGCTTGACAATGAAGCCCTCTATGATATTTGTTTCCGCACTCTAAAGCTCACCACCCCTAGTTTTGGTGACCTGAATCACCTCATCTCAGCCACCATGAGTGGAGTCACTTGTTGCCTAAGGTTCCCTGGTCAACTAAACTCTGACCTCCGGAAACTTGCCGTAAACCTGATCCCATTCCCTCGCCTCCACTTCTTCATGGTCGGTTTCGCCCCTCTCACCTCTCGTGGCTCTCAACAATATCGAGCCCTAACTGTCCCTGAACTCACCCAACAAATGTGGGATTCCAAAAACATGATGTGTGCTGCTGACCCTCGCCATGGCCGCTATCTTACTGCCTCTGCTATGTTTAGAGGCAAAATGTCGACTAAAGAGGTTGATGAACAAATGATCAATGTCCAAAACAAAAACTCCTCTTATTTTGTTGAATGGATCCCTAACAATGTGAAATCGAGTGTTTGTGATATTCCTCCTAAAGGGTTATCGATGGCCTCTACATTTATCGGGAATTCGACTTCCATTCAGGAGATGTTCAGGAGGGTGAGTGAGCAGTTTACTGCTATGTTTAGGAGGAAGGCTTTCTTGCACTGGTATACTGGAGAGGGAATGGATGAGATGGAGTTTACTGAGGCGGAGAGCAACATGAATGATTTGGTCTCTGAGTATCAGCAATACCAAGACGCCACTGCTGATGATGAGGCTGATTATGAAGATGAGGATGAAGGTGTTCATGAAGAGAAC
>gnl_Aquco_v3.1_Aqcoe2G055200.1
ATGAGAGAAATTCTTCACATACAAGGAGGACAATGTGGAAACCAGATCGGATCGAAGTTTTGGGAAGTAGTTTGTGATGAACATGGAATCGATCCAACTGGAAGATATGTTGGAACATCAGATCTGCAATTAGAACGAGTGAATGTGTATTATAATGAAGCTTCTTGTGGAAGATTTGTTCCTCGTGCTGTTCTTATGGATCTTGAACCTGGTACTATGGATAGTGTTAGAACTGGTCCTTATGGACAGATCTTTAGACCTGATAACTTTGTTTTTGGTCAATCTGGTGCTGGTAATAATTGGGCAAAAGGACATTATACTGAAGGAGCAGAACTTATTGATTCTGTTCTTGATGTTGTTCGTAAAGAAGCCGAGAATTGCGATTGTCTTCAAGGATTTCAAGTTTGTCATTCACTTGGTGGAGGAACTGGTTCTGGAATGGGGACTTTGTTGATCTCAAAGATTAGAGAAGAGTATCCTGATAGAATGATGCTTACATTCTCTGTGTTTCCTTCACCAAAGGTATCGGATACAGTGGTTGAGCCATATAATGCTACTCTTTCTGTTCATCAGCTTGTGGAAAATGCAGATGAGTGTATGGTGTTGGATAATGAGGCTTTATATGATATTTGCTTCCGGACACTTAAGCTTACCACTCCTAGCTTTGGTGATCTGAACCATTTGATATCTGCAACCATGAGTGGAGTCACCTGCTGCCTCAGGTTCCCTGGGCAACTCAACTCTGACCTCCGGAAGCTTGCGGTTAATTTGATTCCCTTTCCTCGTCTCCACTTCTTTATGGTAGGATTTGCACCTTTGACCTCACGTGGATCCCAGCAGTACCGCTCTTTGACTGTCCCAGAGCTTACACAACAGATGTGGGATTCTAAGAACATGATGTGTGCAGCTGACCCACGACATGGTCGTTATCTGACTGCTTCAGCCATGTTCAGAGGTAAAATGAGCACAAAGGAAGTTGACGAGCAAATGATCAATGTGCAGAACAAGAATTCTTCTTACTTTGTTGAATGGATTCCAAACAATGTGAAGTCAAGTGTATGTGACATTCCACCTCGGGGTTTATCTATGTCGTCTACCTTCATAGGTAACTCTACTTCCATCCAAGAGATGTTTAGGAGAGTCAGTGAGCAGTTCACAGCCATGTTTAGGAGAAAGGCTTTCTTGCATTGGTACACTGGGGAAGGTATGGATGAGATGGAGTTTACAGAAGCGGAGAGCAATATGAATGATCTTGTCTCTGAGTACCAGCAATACCAGGATGCCACTGCAGATGAGGAAGGTGAATATGAAGATGAGGAAGAGTTAGAGTTGCAAGAA
>gnl_Aquco_v3.1_Aqcoe2G055300.1
ATGAGAGAAATCCTTCATATTCAAGGTGGGCAATGTGGAAACCAGATTGGATCGAAGTTCTGGGAAGTTGTTTGTGATGAACATGGTATAGATCCAACTGGAAGGTACATTGGTACTTCAGATCTGCAACTGGAAAGAGTGAATGTGTATTATAATGAAGCTTCTTGTGGACGATATGTTCCTCGTGCTGTTCTTATGGATCTGGAACCTGGTACTATGGACAGTGTGAGAACTGGTCCATATGGACAGATCTTTCGCCCTGACAACTTTGTCTTTGGTCAGTCTGGTGCTGGAAACAACTGGGCTAAGGGACATTATACTGAAGGAGCAGAACTTATTGATTCAGTTCTTGATGTTGTACGAAAGGAAGCTGAGAACTGTGATTGTCTTCAAGGTTTCCAAGTATGCCACTCCCTTGGTGGAGGAACTGGCTCTGGGATGGGGACGTTGTTGATTTCAAAGATCAGAGAGGAGTATCCAGACAGAATGATGCTCACATTCTCTGTGTTTCCATCACCAAAGGTTTCCGATACAGTGGTGGAGCCATACAATGCCACCCTTTCTGTTCACCAGCTCGTGGAAAATGCAGATGAATGCATGGTCTTGGATAATGAGGCTTTGTATGACATCTGCTTCAGAACTCTTAAGCTTACTACTCCAAGCTTTGGTGATCTGAACCATTTGATATCTGCAACTATGAGTGGAGTTACCTGCTGCTTGAGGTTCCCAGGTCAACTCAATTCTGACCTGCGAAAGCTTGCTGTGAACTTGATTCCTTTCCCTCGTCTCCACTTCTTTATGGTTGGATTTGCCCCTCTTACTTCTCGTGGGTCCCAACTATACCGCTCTTTAACAGTTCCTGAGCTGACACAACAGATGTGGGATTCCAAAAACATGATGTGTGCAGCAGACCCTCGACATGGACGATACCTGACTGCCTCAGCCATGTTCAGGGGTAAGATGAGCACAAAGGAAGTAGATGAGCAGATGATCAATGTGCAGAACAAGAACTCGTCTTACTTTGTTGAATGGATACCAAACAATGTGAAGTCAAGTGTGTGTGATATTGCACCTAGAGGATTGTCAATGGCCTCTACCTTTATTGGTAACTCTACATCTATTCAGGAAATGTTTAGGAGAGTCAGTGAACAGTTCACGGCCATGTTCAGGAGGAAGGCTTTCTTGCATTGGTACACTGGGGAAGGTATGGACGAAATGGAGTTTACTGAGGCAGAAAGCAACATGAATGATCTTGTCTCTGAGTACCAGCAATACCAGGATGCCACTGCTGATGAGGAAGGTGAGTATGAGGATGAGGAGGATGAGCTGCAGGAGGTG
>gnl_Aquco_v3.1_Aqcoe4G008100.1
ATGAGAGAAATTCTTCATATTCAAGGAGGACAATGTGGAAATCAAATTGGAGCAAAATTTTGGGAAGTAATATGTGATGAACATGGAATAGATTCAACAGGAAGTTATAATGGAGATTCAGATCTACAATTAGAAAGAATTAATGTTTATTATAATGAAGCAAGTGGTGGTAGATATGTACCAAGAGCTGTATTAATGGATCTTGAACCTGGTACTATGGATTCACTTAGATCTGGTCCATTTGGTCAAATTTTTAGACCTGATAATTTTGTTTTTGGTCAATCTGGTGCTGGTAATAATTGGGCTAAAGGTCATTATACTGAAGGTGCTGAGTTAATTGATTCTGTTCTTGATGTTGTTAGAAAAGAAGCTGAGAATTGCGATTGTCTTCAAGGATTTCAAGTCTGCCATTCCTTGGGTGGAGGTACTGGATCTGGTATGGGAACACTTCTAATCTCCAAGATTAGGGAAGAATATCCAGATAGGATGATGATGACGTTCTCAGTATTTCCATCTCCAAAGGTATCTGATACTGTTGTGGAGCCTTACAATGCAACCCTTTCTGTTCATCAACTTGTGGAGAATGCTGACGAATGTATGGTTCTTGATAATGAGGCTCTCTATGACATTTGCTTCCGGACTCTTAAGCTCTCTACTCCCACTTTTGGTGATCTCAATCACCTCATATCTGCTACCATGAGTGGGGTTACATGCTGCCTGCGGTTTCCTGGACAACTAAATTCTGACCTTCGGAAACTTGCTGTGAACTTGATCCCATTCCCCCGACTACACTTCTTCATGGTTGGTTTTGCACCCTTAACATCCAGAGGCTCCCAACAGTATCGTTCCCTTACAGTGCCTGAGCTCACCCAACAAATGTGGGACTCCAAGAATATGATGTGTGCTGCTGATCCCCGTCATGGTCGCTACCTCACTGCCTCAGCTATGTTCCGTGGTAAGATGAGCACTAAAGAGGTTGATGAACAGATGATCAATGTCCAGAACAAGAATTCTTCTTACTTTGTTGAATGGATACCAAATAATGTCAAATCCAGTGTCTGTGACATCCCACCTAGAGGTTTGACAATGTCATCTACATTCATTGGGAACTCAACCTCGATTCAGGAGATGTTTCGTAGGGTCAGTGAGCAGTTCACTGCCATGTTTAGAAGAAAAGCTTTCTTGCATTGGTATACTGGTGAGGGCATGGATGAGATGGAGTTTACTGAGGCTGAGAGCAACATGAATGATTTGGTTGCTGAATATCAGCAATATCAGGATGCTACTGCTGACGAGGAGGAATATGAAGAGTACGAGGAAGAGGAAGAACAGGTGGCTGCA
>gnl_Aquco_v3.1_Aqcoe7G037100.1
ATGAGAGAGATTTTGCACATACAAGGAGGTCAATGTGGAAATCAAATAGGAGCAAAGTTTTGGGAAGTAGTATGTGCAGAACATGGAATAGATTCAACAGGAAGATATAATGGAGATTCAGATCTTCAACTTGAAAGAGTAAATGTTTATTATAATGAAGCTAGTTGTGGAAGATTTGTACCTAGAGCTGTTTTAATGGATCTTGAACCAGGTACTATGGATAGTGTTAGATCTGGTCCTTATGGTCAAATCTTTCGACCTGATAACTTTGTTTTTGGTCAATCTGGTGCTGGTAATAATTGGGCTAAAGGTCATTATACTGAAGGAGCTGAACTTATTGATTCTGTTCTTGATGTTGTTCGTAAAGAAGCTGAAAACTGTGATTGCTTACAAGGGTTTCAAGTTTGTCATTCATTGGGAGGAGGAACTGGTTCAGGAATGGGAACATTATTGATATCGAAAATAAGAGAAGAATATCCAGATCGAATGATGTTAACTTTCTCTGTGTTTCCATCACCAAAAGTTTCTGATACTGTTGTTGAACCTTATAATGCTACTCTTTCTGTTCATCAACTTGTTGAAAATGCTGATGAGTGTATGGTTCTTGATAATGAAGCTCTTTATGATATTTGTTTCAGAACACTCAAGCTCACTACACCAAGTTTTGGAGATCTGAATCATCTTATTTCTGCCACCATGAGTGGGGTTACTTGTTGCCTTCGTTTCCCTGGTCAGTTGAACTCTGACCTTCGTAAGCTTGCTGTCAACCTCATCCCCTTCCCTCGACTCCACTTCTTTATGGTGGGTTTTGCTCCCCTCACCTCCCGTGGGTCGCAACAATATCGTGCTCTCACTGTACCTGAGCTCACTCAGCAAATGTGGGATTCTAAGAACATGATGTGTGCTGCCGATCCTCGTCATGGCCGCTACCTGACTGCTTCTGCAATGTTCCGTGGCAAGATGAGCACAAAGGAGGTTGATGAACAGATGATCAACGTGCAGAACAAGAACTCTTCTTACTTTGTTGAGTGGATTCCTAATAATGTGAAGTCAACTGTTTGTGATATTCCTCCGACGGGTTTAAAGATGGCTTCTACTTTCATAGGCAACTCCACATCCATCCAAGAGATGTTCCGTAGAGTTAGTGAGCAGTTTACAGCTATGTTCAGGAGGAAGGCTTTCTTGCATTGGTACACTGGGGAGGGAATGGATGAGATGGAGTTCACAGAAGCAGAGAGCAACATGAATGATCTGGTGTCTGAATACCAACAATATCAGGATGCCACTGCTGACGAGGAAGAGGAATATGAAGAAGAGGAGGAACTTGAAGCT
>gnl_Aquco_v3.1_Aqcoe1G090000.1
ATGCGTGAGATTCTTCATATTCAAGGTGGCCAATGTGGTAACCAAATCGGTGCCAAGTTTTGGGAAGTGATTTGTGCTGAACATGGAATCGATTCAACTGGAAGTTATCATGGTGAATCTGATATTCAACTTGAGAGATTGAATGTTTATTATAATGAAGCAAGTTGTGGAAGATTTGTTCCTCGTGCTGTTCTTATGGATCTTGAACCTGGTACTATGGATAGTCTTAGATCTGGTCCTTATGGTCAGATCTTTCGTCCTGATAACTTTGTTTTTGGTCAATCTGGTGCTGGTAACAATTGGGCTAAAGGTCATTATACTGAAGGTGCTGAGTTGATTGATTCTGTTCTTGATGTTGTTCGCAAAGAGGCTGAGAATTGTGATTGCTTGCAAGGGTTTCAAGTATGTCATTCATTGGGAGGAGGAACTGGATCTGGAATGGGAACACTTTTGATCTCTAAGATTAGAGAAGAATACCCAGATAGAATGATGCTTACCTTCTCTGTGTTTCCTTCACCAAAGGTTTCTGATACTGTTGTTGAACCTTACAATGCTACTTTGTCTGTTCATCAACTTGTTGAGAACGCTGATGAGTGTATGGTTCTTGATAATGAAGCCCTTTATGATATTTGCTTCAGAACTCTCAAGCTTACCACTCCAAGCTTTGGTGATTTGAACCATCTGATCTCGGCAACTATGTCTGGTGTTACTTGCTGTTTGAGGTTCCCTGGACAGCTGAACTCTGATCTGAGGAAGCTTGCTGTTAATCTAATTCCCTTCCCACGTCTACACTTTTTCATGGTTGGGTTTGCTCCTCTTACATCCCGTGGATCGCAGCAGTATCGTGCCTTGACAGTGCCAGAGCTTACCCAGCAAATGTGGGATTCAAAGAACATGATGTGTGCTGCTGATCCTCGACATGGAAGGTACTTGACTGCATCTGCAATGTTCCGTGGAAAGATGAGCACCAAGGAAGTTGATGAACAGATGATCAATGTCCAGAATAAGAATTCTTCTTATTTTGTTGAGTGGATCCCTAACAATGTCAAGTCAACTGTCTGTGACATTCCTCCTACTGGTCTTAAGATGGCATCCACCTTCATTGGTAACTCAACTTCAATTCAGGAGATGTTCAGGCGTGTGAGTGAGCAGTTTACTGCTATGTTCCGAAGAAAGGCTTTCTTGCATTGGTATACTGGTGAAGGCATGGATGAGATGGAATTCACTGAAGCTGAGAGTAACATGAATGATTTGGTTTCTGAGTATCAACAGTATCAAGATGCAACAGCTGATGAAGAGGGAGAGTATGAGGATGAAGAGGAGATCCAGGAATATGATCAA
>gnl_Aquco_v3.1_Aqcoe1G173300.1
ATGAGAGAAATCCTCCACATTCAAGGAGGACAATGTGGAAATCAAATTGGAGCAAAATTCTGGGAAGTAATATGTGATGAACATGGAATTGATCCATCTGGGAAATATAATGGAGATTCAGATCTACAATTGGAAAGAATTAATGTTTATTATAATGAAGCAAGTGGTGGTCGTTATGTACCTAGAGCTGTTCTTATGGATTTAGAACCTGGTACTATGGATTCTCTTAGATCTGGTCCTATTGGTCAGATCTTTAGACCTGATAATTTCGTTTTTGGTCAATCTGGTGCTGGTAATAATTGGGCTAAAGGTCATTATACTGAAGGTGCTGAGTTGATTGATTCTGTTCTTGATGTTGTTAGAAAAGAAGCCGAAAATTGCGATTGCTTGCAAGGGTTTCAAGTATGTCATTCTTTGGGCGGAGGCACCGGCTCTGGGATGGGTACACTTTTGATCTCCAAGATCAGGGAAGAGTATCCAGATCGCATGATGCTGACATTCTCTGTCTTCCCCTCTCCCAAAGTTTCAGACACTGTTGTGGAGCCCTACAATGCTACACTTTCTGTTCATCAGCTTGTTGAGAACGCTGATGAATGCATGGTCCTTGATAATGAGGCTCTTTATGATATCTGTTTCCGCACTCTTAAGCTCGCCACACCCACCTTCGGTGATCTCAATCATCTCATATCAGCCACCATGAGTGGTGTCACATGTTGTCTTCGATTTCCTGGACAACTCAATTCAGATCTGCGTAAGCTTGCAGTGAACTTGATACCATTTCCCCGTCTCCACTTCTTCATGGTTGGTTTTGCTCCTTTGACGTCCAGAGGTTCCCAACAGTATCGCAACCTCACTGTTCCGGAGCTCACCCAACAGATGTGGGACTCCAAGAACATGATGTGCGCTGCTGATCCTCGCCATGGCCGTTATCTTACTGCTTCAGCCATGTTCCGTGGTAAAATGAGCACCAAAGAAGTTGATGAACAGATGATTAATGTCCAAAACAAAAATTCTTCCTACTTTGTTGAGTGGATCCCAAACAATGTGAAATCAAGTGTTTGTGATATACCACCAAGGGGTCTTAAGATGGCTTCCACATTTATTGGCAACTCAACCTCGATTCAGGAGATGTTCCGGCGGGTGAGTGAGCAATTCACAGCTATGTTCAGAAGGAAGGCTTTCTTGCATTGGTACACTGGTGAGGGCATGGATGAAATGGAGTTTACCGAGGCTGAGAGCAACATGAATGATTTGGTGGCTGAATACCAACAATACCAAGATGCCACTGCTGATGAGGAGGATTATGAAGAAGAGGAAGAGGAAGAGGAGGCACAGGCT
>gnl_Aquco_v3.1_Aqcoe5G210900.1
ATGAGAGAAATCCTTCATGTTCAAGGTGGACAATGTGGAAACCAGATCGGAGCAAAGTTTTGGGAAGTAATCTGTGCAGAACATGGAATAGATCCAACAGGTAGATCGAACATCAATGTGAATCAAAATGTTGAATCATCATCAGCAGTTCAACTTGAAAGAATCAATGTTTATTATAATGAAGCTTCTGGTGGAAGATATGTTCCAAGAGCTGTTCTTATGGATCTAGAACCAGGTACTATGGATAGTATCAGATCTGGACCTTATGGACAAATCTTTCGTCCTGATAACTTTGTTTTTGGTCAATCTGGTGCTGGTAATAACTGGGCTAAAGGTCATTATACTGAAGGAGCTGAACTTATTGATGCTGTTCTTGATGTTGTTAGAAAAGAAGCTGAGAATTGTGATTGTCTTCAAGGTTTTCAGGTTTGTCACTCTCTTGGAGGAGGGACTGGGTCTGGCATGGGAACCCTGTTGATATCAAAGATGAGGGAGGAGTACCCAGACAGGATGATGCTTACCTTCTCAGTCTTCCCCTCACCGAAGGTCTCTGACACTGTGGTGGAACCCTACAATGCCACTTTATCTGTTCACCAGCTGGTGGAGAATGCAGACGAGTGCATGGTCCTGGACAATGAAGCTCTTTATGACATTTGCTTCAGGACTTTGAAGCTCAGCACCCCAAGCTTTGGGGACCTGAATCACTTGATATCTGCCACCATGAGTGGAGTGACATGTTGCCTTAGGTTCCCTGGGCAGCTGAACTCAGACCTGCGGAAGCTGGCAGTGAACCTCATCCCTTTCCCGCGCCTTCACTTCTTTATGGTAGGATTTGCGCCTCTCACCTCACGTGGATCTCAGCAGTACATCTCCCTCACTGTCCCGGAGCTGACCCAGCAAATGTGGGACACCAAAAACATGATGTGTGCGGCAGACCCTCGCCATGGTCGCTATCTCACAGCGTCAGCCATGTTCAGGGGAAAGATGAGTACCAAGGAGGTGGATGAGCAGATGTTGAATGTTCAAAATAAGAACTCTTCTTACTTTGTGGAGTGGATCCCAAACAATGTGAAGTCAAGTGTTTGTGATATCCCTCCGACAGGGGTGAAGATGGCATCAACATTTATAGGGAACTCAACATCCATCCAGGAGATGTTCAGGAGGGTGAGTGAACAGTTCACAGCCATGTTTAGGCGCAAGGCCTTTTTGCACTGGTACACTGGGGAAGGAATGGATGAGATGGAGTTCACAGAGGCCGAGAGTAATATGAATGACCTGGTATCAGAGTACCAGCAATACCAGGATGCTACTGCTGAAGATGAAGAGGAATATGAGGATGGAGGTGAAGAAGTTTACGAGGAC
>gnl_Aquco_v3.1_Aqcoe5G427300.1
ATGAGAGAAATTCTTCACATTCAAGCTGGACAATGTGGCAACCAAATTGGTGGCAAGTTTTGGGAGGTGGTATGCGACGAACATGGTATAGACCCCCAAGGAAATTATGTTGGAAATTCTCCTTTACAATTAGAGAGAGCTAATGTGTATTACAATGAAGCAAGTGGTGGTCGTTATGTACCTAGAGCAGTTTTAATGGATCTTGAGCCAGGTACTATGGACAGTTTAAGGACAGGACCATATGGGCAAATCTTTAGACCAGATAACTTTGTTTTTGGACAAAATGGTGCTGGTAATAATTGGGCTAAGGGTCATTATACTGAAGGTGCTGAACTTATTGATGCTGTTCTTGATGTTGTCAGAAAAGAAGCAGAGAGTTGTGATTGCTTGCAAGGATTCCAGGTCTGCCATTCACTTGGTGGTGGGACTGGATCAGGAATGGGAACTCTACTTATATCAAAGATCAGAGAAGAATATCCAGATAGAATGATGCTGACCTTCTCAGTGTTCCCATCACCTAAGGTGTCAGACACTGTGGTTGAACCCTACAATGCGACATTATCAGTACATCAGTTGGTCGAGAATGCTGATGAATGCATGGTTCTTGATAATGAAGCTCTTTATGACATCTGCTTTAGAACTCTCAAGTTAACAAATCCAAGCTTTGGTGATCTCAATCACTTAATTTCAACAACAATGAGTGGAGTAACCTGTTGCCTGCGGTTCCCTGGTCAACTCAACTCAGATCTTCGCAAACTAGCAGTAAATCTCATCCCCTTCCCACGTCTGCACTTTTTCATGGTTGGTTTTGCACCTCTTACATCTCGTGGATCACAACAATACCGAGCTTTAACCATTCCTGAACTCACTCAACAAATGTGGGATTCTAAAAACATGATGTGTGCTGCTGACCCACGTCATGGACGGTATCTCACTGCATCCGCAATGTTTCGTGGAAAAATGAGTACAAAAGAAGTTGATGAGCAGATGATCAATGTCCAAAACAAGAACTCATCATATTTTGTGGAGTGGATTCCAAACAATGTGAAGTCAAGTGTGTGTGACATTCCACCTACTGGACTATCAATGTCATCCACCTTCGTTGGAAATTCTACTTCAATCCAAGAGATGTTTAGGCGAGTTTCAGAACAATTTACTGTCATGTTTCGCAGAAAGGCTTTCTTGCATTGGTATACTGGTGAAGGAATGGATGAGATGGAGTTTACCGAGGCAGAAAGTAACATGAATGACTTGGTCTCAGAGTATCAACAATATCAAGACGCAGTAGCTGAAGAGGAAGTAGATTATGAAGATGAAGCTGAGGAGAAC
>gnl_Aquco_v3.1_Aqcoe3G000700.1
ATGCGTGAAATTCTCCATATTCAAGGTGGGCAATGTGGAAATCAGATTGGATCAAAATTCTGGGAAGTAGTTTGTGATGAGCATGGTATTGATACTACTGGACGGTACACTGGGACCTCTGACCTGCAGCTCGAAAGAGTGAACGTATACTACAATGAAGCAAGTTGTGGTCGTTATGTCCCTCGAGCTGTTCTTATGGATCTTGAACCAGGTACAATGGATAGTGTCAGGACAGGTCCCTATGGACAAATCTTCAGACCAGACAACTTTGTTTTCGGTCAGTCAGGTGCAGGTAACAATTGGGCTAAGGGACATTACACTGAAGGTGCTGAGCTCATTGATTCAGTACTTGATGTAGTGAGAAAGGAAACTGAGAATTGTGACTGCTTACAAGGTTTCCAAGTTTGTCATTCACTTGGTGGCGGGACTGGATCAGGAATGGGAACTCTGCTCATATCAAAGATCAGGGAAGAATATCCAGATCGTATGATGCTCACGTTCTCTGTTTTTCCATCTCCTAAAGTGTCTGACACAGTCGTCGAGCCCTACAATGCCACACTTTCAGTTCATCAGTTGGTGGAAAATGCTGACGAGTGCATGGTCCTCGACAATGAAGCACTTTATGACATTTGCTTCAGAACTCTCAAGCTCAGCACACCAAGCTTTGGCGACTTGAATCATCTAATCTCAGCAACAATGAGTGGAGTAACATGTTGCTTGAGATTCCCTGGGCAGTTGAATTCAGACCTCAGAAAACTTGCAGTGAACCTGATTCCATTCCCACGACTCCATTTCTTCATGGTAGGATTTGCGCCTTTGACTTCTAGGGGTTCACAACAGTACCGCTCTCTGACTGTCCCTGAGCTAAGCCAACAAATGTGGGATGCCAAGAACATGATGTGTGCCGCTGATCCACGGCATGGACGATACCTTACAGCATCTGCTATGTTCCGTGGGAAAATGAGCACTAAGGAAGTAGATGAACAAATGATCAATGTGCAGAACAAGAATTCATCCTACTTTGTGGAGTGGATCCCCAACAATGTCAAGTCCAGTGTCTGTGACATCCCCCCGAAGGGATTATCAATGGCCTCAACGTTCATTGGAAATTCGACATCAATACAGGAAATGTTCAGGAGGGTGAGTGAACAATTCACAGCAATGTTCAGGAGAAAGGCCTTCTTGCACTGGTACACTGGCGAGGGAATGGATGAGATGGAATTTACCGAGGCAGAGAGTAACATGAACGATCTGGTATCAGAGTATCAGCAGTATCAGGATGCCACAGCTGACGAGGTCGATGATTATGACGATGAAGAGGAGGATAAA
>gnl_Aquco_v3.1_Aqcoe3G411000.1
ATGAGAGAAATCCTTCATATTCAAGGTGGTCAATGTGGTAATCAAATCGGAGCAAAGTTCTGGGAAGTAATCTGTGATGAACATGGAATTGATTCGACAGGAAAGTATAATGGAGATTCAGATCTTCAATTAGAAAGAATTAATGTATATTATAATGAAGCAAGTGGTGGTCGTTATGTTCCACGTGCTGTTTTAATGGATTTAGAACCAGGAACTATGGATTCTCTTAGATCTGGTCCTTTTGGTCAGATCTTTAGACCTGATAATTTTGTTTTTGGTCAATCTGGTGCTGGTAATAATTGGGCTAAAGGTCATTATACTGAAGGTGCTGAGTTGATTGATTCTGTTCTTGATGTTGTCAGGAAAGAAGCCGAGAATTGTGATTGTTTACAGGGGTTTCAAGTATGTCATTCTTTGGGTGGAGGCACTGGCTCTGGCATGGGGACACTTCTAATCTCCAAAATCAGGGAGGAGTATCCCGATCGCATGATGCTGACATTCTCTGTCTTCCCCTCTCCCAAGGTCTCTGACACTGTTGTAGAGCCATACAATGCCACCCTTTCAGTTCATCAGCTTGTTGAGAATGCTGACGAATGCATGGTCCTTGATAATGAGGCTCTTTACGATATCTGCTTCCGCACTCTTAAGCTCGCCACACCCACCTTTGGTGATCTCAATCATCTCATATCAGCTACCATGAGTGGTGTCACATGTTGTCTTCGATTTCCTGGACAGCTCAACTCTGATCTGCGTAAGCTGGCAGTGAATTTGATACCATTTCCCCGTCTCCATTTCTTTATGGTTGGGTTTGCTCCTTTGACATCCAGAGGTTCCCAGCAATATCGCAACCTCACTGTTCCTGAACTCACCCAGCAAATGTGGGATTCCAAGAATATGATGTGTGCTGCTGATCCTCGTCATGGACGCTACCTTACTGCTTCAGCAATGTTCCGCGGTAAAATGAGTACCAAAGAGGTTGATGAGCAAATGATTAATGTTCAAAACAAGAATTCTTCTTACTTTGTTGAGTGGATACCGAACAACGTGAAATCAAGTGTTTGTGACATCCCTCCAAAGGGCCTGAAGATGTCTTCCACATTTATTGGCAACTCAACCTCTATCCAGGAGATGTTCCGCCGTGTCAGTGAACAATTTACAGCTATGTTCAGGAGGAAGGCTTTCTTGCATTGGTACACTGGGGAGGGAATGGATGAGATGGAATTTACTGAGGCCGAGAGCAACATGAATGACTTGGTTGCTGAATACCAACAGTACCAGGATGCAACTGCTGATGAAGAAGAGTACGAGGAAGAGGAAGAGGAGGTGGAAGCT
>gnl_Arath_TAIR10_AT2G29550.1
ATGCGTGAGATTCTTCATATTCAAGGAGGTCAATGCGGAAACCAAATCGGTTCCAAGTTTTGGGAAGTGGTTAATCTCGAGCACGGGATTGATCAGACGGGACGGTATGTAGGAGATTCCGAGTTACAGCTTGAGAGGGTTAATGTATACTACAACGAGGCGAGTTGTGGAAGGTACGTTCCTCGCGCTGTTCTCATGGATTTGGAGCCTGGAACCATGGACAGTGTCAGATCTGGTCCGTACGGTCAGATCTTTCGACCGGATAACTTCGTCTTCGGTCAGTCCGGTGCTGGGAATAACTGGGCTAAAGGTCACTACACTGAAGGTGCTGAGCTTATTGATTCGGTCCTTGATGTTGTTCGCAAAGAGGCTGAGAACTGTGACTGCCTTCAAGGATTTCAGGTGTGCCATTCCTTGGGAGGAGGAACTGGTTCTGGAATGGGAACTTTGTTGATATCTAAGATCAGGGAGGAGTACCCAGACCGTATGATGATGACTTTCTCTGTGTTCCCATCGCCTAAGGTGTCTGACACTGTTGTGGAGCCTTACAACGCAACACTATCTGTGCACCAGCTTGTTGAGAACGCTGATGAGTGTATGGTTCTTGACAACGAAGCTTTGTATGACATTTGCTTCCGTACACTCAAGCTTAGCACTCCAAGTTTTGGTGATCTGAACCACTTGATCTCTGCAACCATGTCTGGTGTAACCTGCTGTCTTAGGTTCCCTGGTCAACTGAACTCTGATCTGCGAAAGCTAGCTGTGAATCTGATCCCATTCCCTCGTCTCCACTTCTTCATGGTGGGATTTGCTCCTCTCACCTCTCGTGGATCTCAGCAGTACCGTAACCTCACTGTCCCAGAGCTCACTCAGCAAATGTGGGATGCTAAGAACATGATGTGTGCTGCTGACCCAAGACACGGTCGCTACCTCACTGCTTCAGCCATGTTCCGTGGAAAGATGAGCACCAAGGAGGTCGATGAACAGATGCTGAACGTACAGAACAAGAACTCCTCCTACTTTGTGGAATGGATCCCTAACAACGTCAAATCAACCGTCTGTGACATTCCCCCTACTGGTCTGAAGATGGCTTCAACGTTCATTGGTAACTCAACTTCGATCCAAGAGATGTTCAGGCGTGTCAGTGAGCAATTCACTGCTATGTTCAGGAGAAAGGCTTTCTTGCATTGGTACACAGGTGAAGGTATGGATGAGATGGAGTTCACTGAAGCTGAAAGCAACATGAACGATCTTGTCTCTGAGTATCAGCAGTATCAAGATGCAACGGCTGATGAAGAAGGAGAATATGAAGAGGAAGAAGCTGAGTACGAGCAAGAAGAAACTTAT
>gnl_Arath_TAIR10_AT4G20890.1
ATGAGAGAAATTCTTCATATTCAAGGAGGTCAGTGCGGAAACCAGATCGGAGCTAAGTTCTGGGAAGTTATTTGCGGCGAGCACGGTATTGATCAAACCGGTCAGTCATGTGGCGATACAGATCTACAGCTTGAAAGGATCAATGTCTATTTTAACGAAGCTAGCGGAGGCAAATACGTTCCTCGTGCTGTTCTTATGGATCTGGAGCCTGGAACTATGGATTCTCTCAGATCTGGGCCGTTTGGTCAGATTTTCCGGCCTGATAACTTCGTTTTTGGTCAGTCTGGTGCTGGGAATAACTGGGCGAAAGGTCATTACACGGAGGGAGCTGAGTTGATTGATTCTGTGCTTGATGTTGTGAGGAAGGAAGCTGAGAACTGTGATTGTCTTCAAGGTTTTCAAGTTTGTCATTCTTTGGGAGGAGGAACTGGTTCTGGAATGGGAACACTTCTTATTTCTAAGATTAGAGAGGAATATCCAGATCGTATGATGATGACCTTTTCGGTCTTCCCATCTCCTAAGGTCTCTGATACAGTTGTTGAGCCATACAATGCTACTCTTTCCGTTCACCAGCTCGTTGAGAATGCTGATGAATGTATGGTTTTGGATAACGAAGCTCTTTACGATATCTGTTTCCGTACCTTGAAGCTTGCTAATCCTACATTTGGTGACCTTAACCATCTCATCTCAGCTACAATGAGTGGTGTTACATGCTGTCTTCGGTTCCCTGGTCAACTAAACTCTGACCTTAGAAAACTTGCTGTGAACCTTATTCCTTTCCCACGACTCCACTTCTTCATGGTTGGTTTTGCACCTTTGACATCAAGAGGATCTCAACAATACAGTGCCTTGAGTGTCCCTGAGCTAACTCAACAGATGTGGGATGCCAAAAACATGATGTGTGCAGCTGATCCTCGTCATGGTCGTTACTTGACAGCTTCTGCTGTCTTCCGTGGAAAGATGAGTACCAAAGAGGTTGATGAACAGATGATGAACGTCCAGAACAAAAACTCCTCATACTTTGTTGAATGGATTCCAAATAACGTGAAATCAAGCGTCTGCGATATAGCTCCCACTGGTTTGAAAATGGCATCAACTTTCATTGGAAACTCAACTTCAATCCAGGAAATGTTCAGGCGTGTGAGTGAACAGTTCACTGCCATGTTCAGGAGAAAGGCTTTCCTTCATTGGTACACAGGAGAAGGAATGGACGAGATGGAGTTCACTGAAGCAGAGAGTAACATGAATGATCTTGTTGCAGAGTATCAGCAATATCAAGATGCTACAGTCGGTGAAGAGGAGTACGAGGAGGACGAAGAAGAAGAAGAAGCC
>gnl_Arath_TAIR10_AT1G75780.1
ATGAGAGAAATCCTCCACGTCCAAGGCGGCCAATGCGGTAACCAAATCGGTTCCAAATTCTGGGAAGTTATCTGCGACGAACACGGCGTTGATCCCACCGGACGTTACAACGGTGATTCCGCCGATCTTCAGCTCGAACGTATCAATGTTTATTACAATGAAGCTTCTGGTGGTCGTTACGTTCCTCGTGCTGTTCTCATGGATCTCGAGCCTGGTACTATGGATAGTATCAGATCTGGTCCCTACGGTCAGATTTTCCGTCCTGATAACTTCGTCTTTGGTCAATCCGGTGCCGGAAATAATTGGGCGAAAGGTCATTATACTGAAGGTGCTGAACTTATTGATGCTGTTCTCGATGTTGTTCGTAAGGAAGCTGAGAACTGTGATTGCCTTCAAGGGTTTCAAGTATGTCACTCTCTTGGAGGAGGCACGGGTTCAGGAATGGGAACTCTCTTGATATCAAAGATCCGTGAGGAATACCCAGACAGAATGATGCTCACATTCTCTGTTTTCCCATCTCCAAAGGTCTCAGACACAGTCGTTGAGCCGTACAATGCAACTCTCTCAGTCCACCAACTTGTAGAGAATGCTGATGAATGCATGGTCCTCGACAACGAAGCTCTTTACGATATCTGTTTCCGCACTCTCAAACTCAGCACTCCTAGCTTTGGAGACTTGAACCACTTGATCTCCGCAACTATGAGTGGTGTGACTTGCTCTTTAAGATTCCCTGGACAACTCAACTCTGACCTTAGGAAACTCGCCGTGAACCTTATCCCATTCCCTCGTCTACATTTCTTCATGGTTGGTTTCGCCCCTCTCACTTCCCGTGGCTCTCAACAGTACATCTCTCTCACAGTCCCGGAGCTGACACAGCAAATGTGGGACGCTAAGAACATGATGTGTGCAGCTGATCCACGCCACGGACGTTACCTCACAGCTTCAGCCATGTTCCGAGGAAAAATGAGCACAAAGGAAGTGGACGAACAGATCCTAAATGTCCAGAACAAGAACTCATCCTACTTTGTTGAATGGATCCCAAACAATGTGAAGTCCAGCGTCTGCGACATTCCACCAACTGGAATCAAAATGGCTTCCACGTTTGTCGGAAACTCGACTTCGATCCAGGAAATGTTCAGGAGAGTAAGCGAACAGTTCACGGCTATGTTCAGGCGTAAAGCTTTCTTGCATTGGTACACAGGAGAAGGAATGGACGAGATGGAGTTCACTGAAGCAGAGAGCAACATGAATGATCTGGTCTCTGAATACCAACAATACCAAGATGCTACCGCTGATGAAGAAGACGAATATGATGAAGAAGAAGAACAAGTTTACGAATCT
>gnl_Arath_TAIR10_AT1G20010.1
ATGAGAGAGATCCTTCACATTCAAGGTGGTCAATGCGGTAACCAGATTGGTTCCAAGTTCTGGGAAGTCATCTGCGACGAGCACGGCATCGATTCCACCGGACGTTACAGTGGAGACACTGCAGATCTCCAGCTTGAACGTATCAATGTCTATTACAATGAAGCTTCAGGTGGAAGATACGTTCCTCGTGCTGTTCTTATGGATCTTGAGCCTGGTACTATGGATAGTATCAGATCCGGACCGTTTGGTCAGATCTTCCGTCCTGATAACTTTGTCTTTGGTCAGTCTGGTGCTGGTAATAATTGGGCTAAAGGTCATTACACTGAAGGTGCTGAACTTATTGATGCTGTTCTTGATGTTGTTCGTAAAGAAGCTGAGAACTGCGATTGCCTTCAAGGGTTTCAGGTGTGCCATTCGTTGGGAGGAGGCACAGGTTCAGGAATGGGAACACTATTGATATCGAAGATCCGAGAGGAGTATCCAGACAGAATGATGCTCACTTTCTCTGTTTTCCCATCTCCTAAAGTCTCTGACACAGTCGTTGAGCCTTACAATGCAACTCTCTCTGTCCATCAGCTTGTAGAGAACGCTGATGAATGCATGGTCCTCGACAATGAAGCTCTCTACGATATCTGCTTCCGTACCCTCAAACTCAGCACTCCTAGCTTTGGAGACTTGAACCATTTGATCTCCGCAACAATGAGCGGTGTGACTTGCTCCTTAAGGTTCCCCGGACAACTAAACTCTGACCTCAGGAAACTCGCGGTGAACCTAATCCCATTCCCTCGTCTCCATTTCTTCATGGTGGGTTTTGCGCCCCTCACTTCCCGTGGCTCGCAACAATACATCTCACTCACCGTTCCTGAGCTGACTCAACAAATGTGGGACTCCAAAAACATGATGTGTGCAGCTGATCCACGTCACGGACGTTACCTCACAGCCTCTGCTATTTTCAGAGGACAGATGAGCACAAAAGAAGTCGACGAGCAAATCCTAAACATACAGAACAAGAACTCGTCTTACTTCGTTGAGTGGATCCCAAACAACGTGAAATCCAGCGTTTGTGATATCCCACCAAAGGGGCTCAAAATGGCGGCGACGTTTGTGGGTAACTCGACGTCGATTCAAGAAATGTTCAGGAGAGTGAGTGAGCAGTTCACGGCTATGTTTAGGCGTAAAGCGTTTCTGCATTGGTACACAGGAGAAGGAATGGACGAAATGGAGTTTACGGAAGCTGAGAGCAATATGAATGATTTGGTCGCTGAATACCAACAGTACCAAGATGCTACTGCTGATGAGGAAGGTGAGTATGATGTTGAAGAAGAAGAGGAGGGAGATTATGAGACT
>gnl_Arath_TAIR10_AT5G44340.1
ATGAGAGAGATCCTTCATATCCAAGGCGGTCAATGTGGAAACCAGATCGGAGCAAAGTTCTGGGAAGTGATCTGCGACGAACACGGCATTGATCACACCGGTCAATACGTCGGCGATTCTCCGTTACAGCTTGAACGTATCGATGTCTATTTCAACGAAGCTAGCGGTGGAAAGTACGTTCCTCGCGCTGTTCTTATGGATCTGGAGCCTGGTACCATGGATTCTCTCAGATCTGGTCCGTTCGGTCAGATTTTCCGTCCTGATAACTTCGTCTTTGGTCAATCTGGTGCCGGAAATAACTGGGCGAAAGGTCATTACACCGAAGGTGCTGAGTTGATTGATTCTGTTCTCGATGTTGTGAGGAAGGAAGCTGAGAACAGCGATTGTCTTCAAGGTTTCCAAGTGTGTCATTCATTGGGAGGAGGAACTGGATCTGGAATGGGAACTCTATTGATTTCTAAGATAAGAGAAGAGTATCCAGATCGTATGATGATGACTTTCTCAGTGTTTCCTTCTCCTAAGGTCTCTGACACTGTTGTTGAGCCATACAATGCAACTCTCTCTGTGCATCAGCTTGTCGAAAACGCTGACGAGTGTATGGTTTTGGACAATGAGGCTCTCTACGATATCTGTTTCCGTACCCTCAAGCTCGCTAATCCTACCTTTGGTGATCTTAACCATCTCATCTCTGCTACAATGAGTGGTGTCACTTGCTGTCTTCGTTTCCCTGGCCAGCTTAACTCTGACCTTAGGAAACTCGCTGTGAACCTTATCCCATTCCCAAGGCTTCACTTCTTCATGGTTGGTTTCGCACCATTGACATCGAGAGGATCACAGCAATACAGTGCCTTGAGTGTTCCTGAACTGACCCAGCAGATGTGGGATGCAAAGAACATGATGTGTGCTGCTGACCCTCGTCATGGACGTTACTTGACTGCATCCGCTGTGTTCCGTGGAAAGCTGAGCACCAAAGAGGTTGACGAGCAGATGATGAACATTCAGAACAAGAACTCATCCTACTTTGTGGAATGGATCCCAAACAACGTCAAGTCCAGTGTCTGTGATATTGCACCAAAGGGTTTGAAAATGGCGTCTACTTTCATTGGTAACTCAACCTCAATCCAGGAGATGTTTAGGCGTGTGAGCGAACAGTTCACAGCTATGTTCAGGAGAAAGGCTTTCCTTCATTGGTACACAGGAGAAGGCATGGACGAGATGGAGTTCACTGAAGCAGAGAGTAACATGAATGATCTTGTCGCAGAGTACCAGCAGTACCAAGATGCTACAGCCGGAGAGGAAGAGTACGAGGAGGAAGAAGAGGAGTACGAGACT
>gnl_Arath_TAIR10_AT5G12250.1
ATGAGAGAAATCCTTCACATTCAAGGTGGTCAATGTGGGAACCAGATTGGTTCCAAGTTCTGGGAAGTTGTATGTGATGAGCATGGTATTGATCCCACTGGTCGTTACGTTGGAAACTCTGATCTGCAGTTGGAGCGTGTCAATGTTTACTATAACGAGGCATCCTGCGGAAGATATGTTCCCCGTGCAATTCTCATGGATCTTGAGCCTGGTACTATGGACAGTGTCAGAACTGGACCTTATGGTCAAATCTTCAGGCCTGACAACTTTGTTTTCGGGCAATCTGGTGCTGGAAACAACTGGGCTAAAGGGCATTACACTGAAGGAGCTGAGCTTATTGATGCTGTACTCGATGTTGTACGCAAAGAGGCTGAGAATTGCGACTGTCTTCAAGGTTTCCAAGTATGTCACTCACTTGGTGGAGGCACCGGGTCTGGAATGGGAACTCTGCTCATATCTAAGATCAGGGAAGAGTATCCTGATAGAATGATGCTTACATTTTCTGTCTTCCCATCACCAAAGGTCTCTGACACAGTGGTTGAGCCATACAATGCGACACTTTCAGTTCATCAGCTGGTGGAAAATGCTGATGAGTGTATGGTTTTGGACAATGAAGCCCTTTACGACATCTGTTTTAGAACACTTAAGCTTACCACTCCTAGCTTTGGTGATCTGAATCATCTTATCTCTGCAACCATGAGTGGAGTTACATGCTGTCTTAGGTTCCCGGGTCAGCTCAACTCTGATCTGAGGAAGCTCGCAGTGAACCTCATTCCTTTCCCTCGTCTCCACTTTTTCATGGTTGGTTTTGCCCCTCTCACCTCCCGTGGGTCTCAGCAGTACCGTGCACTCACTGTCCCTGAGCTGACCCAACAGATGTGGGATTCAAAGAACATGATGTGCGCAGCAGACCCGCGCCACGGGCGGTACCTAACTGCCTCGGCCATGTTCCGTGGCAAGATGAGCACAAAAGAAGTGGACGAGCAGATGATAAACGTACAGAACAAAAACTCTTCCTACTTTGTGGAATGGATTCCAAACAACGTGAAGTCAAGCGTCTGTGACATAGCTCCCCGAGGTCTCTCAATGGCATCGACATTTATTGGGAATTCCACATCGATCCAAGAGATGTTTAGGCGGGTGAGCGAGCAGTTCACTGCTATGTTCAGGAGGAAAGCTTTCTTGCATTGGTACACAGGTGAAGGAATGGACGAGATGGAGTTTACTGAAGCTGAGAGCAACATGAACGATCTAGTCTCAGAGTACCAGCAATACCAAGACGCAACTGCAGATGACGAAGGCGAGTATGAAGAAGACGAGGATGAAGAAGAGATATTGGATCATGAG
>gnl_Arath_TAIR10_AT5G62690.1
ATGCGTGAGATTCTTCACATCCAGGGTGGTCAATGCGGTAACCAGATCGGCGCCAAGTTCTGGGAAGTGGTTTGCGCCGAGCACGGCATCGATCCAACCGGAAGGTACACCGGAGACTCAGATCTGCAACTTGAGCGCATCAACGTTTACTACAATGAAGCGAGTTGCGGTAGATTCGTTCCTCGTGCAGTGCTCATGGATTTGGAGCCTGGGACTATGGATAGTCTCAGATCTGGACCGTACGGTCAGACCTTTCGACCTGATAACTTCGTCTTTGGCCAATCCGGTGCTGGTAACAACTGGGCCAAGGGACACTACACGGAAGGAGCTGAACTAATCGATTCCGTTCTCGATGTTGTTCGTAAGGAAGCTGAGAACTGTGACTGTCTCCAAGGGTTCCAGGTTTGTCACTCGTTGGGAGGAGGAACTGGATCTGGTATGGGAACATTGTTGATCTCTAAGATCCGTGAAGAGTACCCAGATCGCATGATGCTTACCTTCTCGGTGTTCCCTTCACCAAAGGTTTCTGATACTGTGGTTGAGCCTTACAACGCTACTCTGTCTGTCCATCAGCTTGTTGAGAATGCTGATGAGTGCATGGTTCTTGATAATGAGGCCTTGTACGATATTTGCTTCAGGACTCTCAAACTCACTACCCCCAGCTTTGGTGATTTGAACCACTTGATTTCTGCTACTATGTCTGGTGTGACTTGCTGTCTGAGGTTCCCTGGTCAACTCAACTCTGACCTCCGAAAGCTTGCTGTGAATCTCATCCCATTCCCCCGTCTTCACTTCTTCATGGTGGGTTTTGCTCCTCTCACCTCAAGAGGTTCTCAGCAGTACCGTTCCCTCACAGTCCCTGAGCTCACCCAGCAAATGTGGGACTCCAAGAACATGATGTGTGCTGCAGACCCAAGGCACGGACGCTACCTCACAGCCTCTGCCATGTTCCGTGGCAAGATGAGCACAAAGGAAGTTGACGAGCAGATGCTGAATGTGCAGAACAAGAACTCGTCCTACTTTGTGGAGTGGATCCCCAACAACGTGAAATCGACAGTCTGTGACATCCCACCTACTGGTCTGAAGATGGCATCAACTTTCATTGGAAACTCAACATCAATCCAAGAGATGTTCAGGCGAGTGAGTGAGCAGTTCACAGCTATGTTCAGGAGAAAGGCTTTCTTGCATTGGTACACAGGTGAGGGAATGGACGAGATGGAATTCACAGAAGCGGAGAGCAACATGAACGATCTTGTGTCAGAGTACCAGCAATACCAAGATGCAACTGCGGATGAAGAAGGTGACTACGAGGATGAGGAAGAAGGTGAATATCAACAGGAGGAAGAGTAC
>gnl_Arath_TAIR10_AT5G23860.1
ATGCGAGAGATTCTTCACATACAAGGTGGCCAATGCGGAAACCAGATCGGAGCTAAGTTCTGGGAAGTAGTTTGCGCCGAGCACGGGATCGATTCGACGGGAAGATACCAAGGAGAGAACGATTTGCAACTCGAACGAGTCAATGTCTACTACAACGAAGCGAGTTGCGGAAGATTCGTCCCACGCGCCGTCCTCATGGATCTAGAGCCTGGTACTATGGATAGTGTCAGATCCGGTCCGTACGGTCAGATCTTCCGTCCTGATAACTTCGTATTTGGTCAATCCGGTGCCGGTAACAATTGGGCTAAAGGACACTACACTGAAGGTGCTGAGCTTATCGATTCCGTTCTCGATGTTGTTCGTAAGGAAGCTGAGAATTGTGACTGCTTGCAAGGATTCCAAGTGTGTCACTCATTAGGAGGAGGAACTGGATCTGGAATGGGAACGTTGTTGATTTCAAAGATTAGGGAAGAGTATCCAGATAGGATGATGCTGACGTTTTCTGTATTCCCATCACCGAAAGTGTCAGACACTGTTGTTGAGCCTTATAATGCAACTCTCTCTGTTCATCAGCTTGTGGAGAATGCAGATGAGTGTATGGTTCTTGACAATGAAGCTCTCTATGACATTTGCTTCAGAACTCTTAAGCTCACCACTCCAAGCTTTGGAGACTTGAATCACCTCATCTCTGCAACCATGAGTGGTGTCACTTGCTGCCTTCGTTTCCCGGGTCAGCTAAACTCTGACCTGCGCAAGCTTGCAGTGAATTTAATCCCATTCCCTCGTCTCCACTTCTTCATGGTTGGGTTTGCACCACTCACATCTCGTGGATCACAGCAATACAGAGCCTTAACCGTCCCTGAGCTCACTCAACAGATGTGGGATGCCAAGAATATGATGTGTGCAGCTGATCCACGCCACGGCAGGTACTTGACAGCCTCAGCCATGTTCAGAGGCAAAATGAGCACGAAAGAAGTTGACGAACAGATGATCAACGTTCAGAACAAGAACTCGTCATACTTTGTGGAATGGATCCCAAACAACGTGAAATCAACCGTGTGTGACATTCCACCAACAGGTCTGAAAATGGCTTCGACTTTCATCGGGAACTCGACATCGATCCAGGAGATGTTTAGGCGTGTGAGCGAACAGTTCACAGCGATGTTCAGAAGAAAAGCTTTCTTGCATTGGTACACAGGTGAAGGAATGGACGAGATGGAGTTCACAGAGGCAGAGAGCAACATGAATGATTTGGTATCAGAGTATCAACAGTACCAAGACGCAACGGCTGATGAGGAAGAAGGGTATGAGTATGAAGAAGACGAAGTGGAAGTGCAGGAGGAGCAA
>gnl_Arath_TAIR10_AT5G62700.1
ATGCGTGAGATTCTTCACATCCAGGGTGGTCAATGCGGTAACCAGATCGGAGCCAAGTTCTGGGAAGTGGTTTGCGCCGAGCACGGCATCGATCCAACCGGAAGGTACACCGGAGACTCAGATCTGCAACTTGAGCGCATCAACGTTTACTACAATGAAGCGAGTTGCGGTAGATTCGTTCCTCGTGCAGTGCTCATGGATTTGGAGCCTGGGACTATGGATAGTCTCAGATCTGGACCGTACGGTCAGACCTTTCGACCTGATAACTTCGTCTTTGGTCAATCCGGTGCGGGTAACAACTGGGCCAAGGGACACTACACTGAAGGAGCTGAACTAATCGATTCCGTTCTCGATGTTGTTCGTAAGGAAGCTGAGAACTGTGACTGCCTCCAAGGGTTCCAGGTTTGTCACTCATTGGGAGGAGGAACTGGATCTGGTATGGGAACATTGTTGATCTCTAAGATCCGTGAAGAGTACCCAGATCGCATGATGCTTACCTTCTCGGTGTTCCCTTCACCAAAGGTTTCTGATACTGTGGTGGAGCCTTACAACGCTACTTTATCTGTTCATCAGCTTGTTGAGAATGCTGATGAGTGCATGGTTCTTGATAACGAGGCCTTGTACGATATTTGCTTCAGGACTCTCAAACTCACTACCCCCAGCTTTGGTGATTTGAACCATTTGATATCTGCCACTATGTCTGGTGTGACTTGCTGTCTGAGGTTCCCTGGTCAACTCAACTCTGACCTCCGTAAGCTTGCTGTGAATCTCATCCCATTCCCTCGTCTTCACTTCTTCATGGTTGGTTTTGCTCCTCTCACCTCAAGAGGTTCACAGCAGTACCGCTCCCTCACAGTCCCTGAGCTCACCCAGCAAATGTGGGACTCCAAGAACATGATGTGTGCTGCAGACCCAAGGCACGGACGCTACCTCACAGCCTCTGCCATGTTCCGTGGCAAGATGAGCACAAAGGAAGTTGACGAGCAGATGCTGAATGTTCAGAACAAGAACTCGTCCTACTTTGTGGAGTGGATCCCCAACAACGTGAAATCAACAGTCTGTGATATCCCACCTACTGGTCTGAAGATGGCTTCCACTTTCATTGGAAACTCAACATCGATCCAAGAGATGTTCAGGCGAGTGAGTGAGCAGTTCACAGCTATGTTCAGGAGGAAGGCTTTCTTGCATTGGTACACAGGTGAGGGAATGGACGAGATGGAGTTCACAGAAGCAGAGAGCAACATGAACGATCTTGTGTCAGAGTACCAGCAATACCAAGATGCAACGGCTGATGAAGAAGGTGACTACGAGGATGAGGAAGAAGGTGAATACCAACAGGAAGAAGAGTAC
>gnl_Betvu_v1.2_Bv1_016340_zfif.t1
ATGAGGGAAATCTTGCACATTCAAGGAGGGCAATGTGGGAATCAAATAGGATCAAAGTTTTGGGAGGTGATCTGTGATGAACATGGTGTAGATAAAACTGGTAGATTCAATACAACAACAGAGGAAGGTTCTTCTGATCTTCAGTTGGAACGTATTAATGTTTATTTTAATGAAGCTGCCGGGGGCCGATACGTCCCCCGTGCTGTTCTTATGGATCTTGAACCAGGTACCATGGACAGCATTAGATCTGGACCTCTTGGTCAAATCTTTAGACCTGATAACTTTGTTTTTGGTCAATCTGGTGCTGGTAATAATTGGGCTAAAGGTCATTACACTGAAGGTGCTGAACTTATTGATTCTGTTCTTGATGTTGTTCGTAAGGAAGCTGAGAATTGTGATTGTCTTCAAGGTTTTCAGGTATGTCATTCCTTGGGAGGTGGTACAGGTTCTGGAATGGGAACTCTATTGATATCAAAGGTGAGAGAGGAGTACCCTGATAGGATGATGCTTACCTTCTCTGTCTTCCCATCTCCGAAAGTTTCGGACACCGTTGTTGAGCCTTACAATGCCACTCTTTCTGTCCATCAATTGGTCGAAAATGCTGATGAATGTATGGTTTTGGACAATGAGGCACTCTATGATATTTGCTTCAGGACTTTGAAGCTCAGCAACCCAAGCTTTGGTGATCTGAACCACTTGATCTCGGCCACAATGAGTGGAGTGACATGTTGCCTCCGGTTCCCTGGTCAACTCAACTCTGACCTCAGGAAGCTTGCAGTGAACCTCATTCCATTCCCTCGGCTTCACTTCTTCATGGTGGGTTTTGCCCCACTTACCTCTCGTGGTTCTCAGCAGTATGTCTCCCTCACAGTCCCAGAGCTCACTCAGCAGATGTGGGATGCCAAGAACATGATGTGTGCTGCTGATCCCCGACATGGAAGGTACTTAACAGCCTCAGCCATGTTCCGTGGTAAGATGAGCACCAAAGAAGTAGATGAGCAGATGATTAATGTCCAGAACAAGAACTCGTCCTACTTTGTTGAGTGGATCCCAAACAACGTGAAATCCAGTGTGTGTGACATCCCACCTACCGGTCTAAAGATGGCTTCTACATTCGTTGGTAACTCGACTTCCATCCAAGAGATGTTTAGGAGGGTGAGTGAGCAATTTACTGCCATGTTTAGGCGCAAGGCTTTCTTGCATTGGTACACAGGGGAAGGAATGGATGAAATGGAGTTCACTGAGGCTGAGAGTAACATGAATGATCTTGTCGCGGAGTACCAACAATATCAGGATGCAACTGCTGATTATGAGGAAGATTATGATGATACTGCTGAGGAGAATTATGAGGGC
>gnl_Betvu_v1.2_Bv3_063290_dpra.t1
ATGAGAGAAATCCTTCATATTCAGGGGGGTCAGTGTGGAAACCAGATTGGGTCTAAATTTTGGGAGGTTGTGTGTGATGAGCATGGCATTGACCCCACCGGAAGGTATGTTGGTACATCAGACTTGCAATTGGAGCGTGTGAATGTCTACTACAATGAGGCTTCATGTGGAAGATTTGTTCCTCGTGCTGTGCTGATGGATCTTGAGCCGGGTACCATGGATGCTGTCAGGACCGGCCCGTATGGTCAGATCTTCCGTCCCGACAACTTTGTCTTTGGACAATCTGGTGCTGGTAACAACTGGGCTAAGGGTCATTACACTGAGGGTGCTGAGCTTATTGACTCAGTTCTTGATGTTGTGAGGAAGGAAGCTGAGAATTGTGACTGCCTTCAAGGATTCCAGGTGTGCCATTCTTTGGGTGGAGGAACGGGTTCTGGTATGGGTACCTTGTTGATCTCAAAGATTAGGGAGGAGTACCCTGATAGGATGATGCTCACCTTCTCTGTTTTCCCATCACCAAAGGTCTCAGACACAGTGGTTGAGCCATACAATGCCACCCTCTCTGTTCACCAACTTGTTGAAAATGCAGACGAGTGTATGGTGTTGGACAATGAAGCACTATATGATATTTGCTTCAGGACTCTTAAGCTTACTACACCAAGCTTTGGCGATCTTAACCATTTGATCTCTGCTACCATGAGTGGTGTCACTTGTTGCCTCCGGTTCCCTGGTCAACTCAACTCTGACCTACGCAAGCTTGCCGTAAACTTGATCCCCTTCCCTCGTCTCCACTTTTTCATGGTTGGGTTTGCCCCCTTGACCTCACGTGGCTCCCAGCAGTACCGTGCCCTTACTGTCCCTGAGCTCACCCAACAAATGTGGGACGCCAAGAACATGATGTGTGCTGCTGACCCCAGGCACGGGCGGTACCTCACCGCCTCAGCCATGTTCCGGGGAAAGATGTCCACTAAGGAGGTCGATGAGCAAATGATTAATGTCCAGAACAAGAACTCATCCTACTTTGTTGAGTGGATCCCAAACAATGTGAAGTCAAGTGTCTGTGACATCCCACCTCGTGGTTTGAGCATGGCCTCGACTTTCATCGGGAACTCTACTTCAATACAGGAGATGTTCAGGAGGGTGAGTGAGCAGTTCACAGCTATGTTCAGGAGAAAGGCTTTCTTGCATTGGTACACTGGGGAAGGTATGGATGAGATGGAGTTCACCGAGGCTGAGAGCAACATGAACGATCTTGTCTCTGAATACCAGCAGTACCAGGATGCTACTGCTGATGAGGAAGAGTACGAGGACGAGGAAGAGGATTTGGATCACGCT
>gnl_Betvu_v1.2_Bv4_074050_fchq.t1
ATGAGAGAAATCCTTCACATCCAGGGTGGACAGTGTGGAAACCAGATCGGATCGAAGTTTTGGGAAGTTGTTTGTGCCGAACATGGCATTGACCCAACTGGAAAATACAGCGGAAGCTCCGATCTCCAGCTAGAAAGGGTCAATGTTTATTACAATGAGGCTTCGTGTGGCCGATTTGTTCCACGTGCTGTGCTTATGGATCTGGAGCCCGGTACTATGGACAGTGTGAGGACTGGGCCATATGGTCAGATTTTCCGCCCTGATAACTTTGTGTTCGGTCAGTCAGGTGCTGGAAACAACTGGGCCAAGGGTCACTACACCGAGGGAGCTGAGCTCATTGATTCTGTTCTTGATGTTGTGAGGAAAGAGGCCGAGAATTGTGACTGCCTTCAAGGTTTCCAAGTTTGCCACTCGCTTGGAGGTGGAACTGGTTCTGGGATGGGTACTTTGCTTATTTCTAAGATCAGGGAGGAGTACCCTGACAGAATGATGCTTACTTTCTCAGTGTTCCCATCACCTAAGGTTTCTGATACAGTTGTTGAGCCTTACAATGCTACCCTCTCCGTCCATCAGCTTGTTGAGAATGCTGATGAGTGTATGGTGCTTGATAACGAGGCTCTTTACGACATTTGCTTCAGGACTCTCAAGCTGACTACCCCTAGCTTCGGTGATCTGAACCATTTGATCTCTGCTACCATGAGTGGTGTGACCTGCTGCCTGAGGTTCCCTGGTCAGCTGAACTCTGACCTTCGCAAACTTGCAGTTAACCTCATCCCCTTTCCTCGTCTTCACTTCTTCATGGTCGGGTTTGCTCCACTCACTTCTCGTGGGTCCCAGCAATACCGTGCTTTGACAGTTCCTGAGCTCACCCAGCAGATGTGGGATGCCAAGAACATGATGTGTGCCGCTGACCCCCGTCACGGCCGTTACCTAACTGCCTCAGCAATGTTCCGTGGTAAGATGTCCACAAAGGAAGTGGACGAGCAGATGATCAATGTCCAAAACAAGAACTCTTCTTACTTTGTTGAGTGGATCCCCAACAATGTGAAGTCGAGTGTTTGTGACATCCCACCTATTGGCCTCTCAATGGCTTCTACTTTCATTGGTAACTCCACTTCCATTCAAGAGATGTTCAGGCGTGTGAGCGAGCAATTTACTGCTATGTTTAGGAGGAAGGCTTTCTTGCATTGGTACACTGGGGAAGGTATGGATGAGATGGAATTCACTGAGGCTGAGAGCAATATGAATGATCTTGTATCAGAGTACCAGCAGTACCAGGATGCCACTGCTGACGAGGATCTTGAGTATGACGATGAGGAGGATGAGGAATACGATCAG
>gnl_Betvu_v1.2_Bv5_100510_ttjr.t1
ATGAGAGAAATCCTTCACATTCAAGCAGGACAATGCGGGAACCAAATCGGTGCAAAATTCTGGGAAGTAGTATGTGCTGAACATGGAATTGATCCAACGGGTCAATACAAAGGTGAATCAGATCTTCAATTTGAACGTGTAAATGTATACTACAATGAAGCAAGTTGTGGTCGTTTTGTTCCTCGGGCCGTTCTTATGGACCTTGAGCCCGGTACTATGGATAGTATTAGGTCTGGCCCGTATGGACAGATTTTTAGGCCCGATAACTTTGTTTTTGGACAATCTGGTGCTGGTAATAATTGGGCTAAAGGTCATTATACTGAAGGTGCTGAACTTATTGACTCTGTTCTTGATGTTGTTAGAAAAGAAGCTGAGAATTGTGATTGTCTTCAAGGGTTTCAGGTATGTCATTCACTAGGAGGAGGTACAGGGTCAGGTATGGGTACCCTTTTGATATCAAAGATCCGAGAGGAGTACCCGGACCGAATGATGCTTACATTTTCGGTGTTTCCGTCCCCGAAGGTGTCCGACACCGTGGTGGAGCCGTACAATGCAACACTTTCTGTTCATCAGCTAGTTGAGAATGCTGATGAGTGTATGGTGCTTGACAATGAGGCCCTATACGATATCTGTTTTCGAACTCTCAAGCTTACAACTCCTAGCTTTGGCGACCTGAACCATCTTATTTCTGCAACAATGAGTGGAGTAACCTGCTGCCTTCGCTTCCCTGGACAGCTGAACTCTGATCTCAGGAAGCTTGCAGTCAACCTCATTCCTTTTCCCCGTCTGCACTTCTTCATGGTTGGATTTGCACCGCTTACATCTCGTGGGTCCCAGCAGTACCGTGCCCTCACTGTCCCTGAACTCACCCAACAGATGTGGGATGCCAAAAACATGATGTGTGCTGCTGATCCTCGTCATGGCAGATACCTAACCGCATCAGCCATGTTTCGTGGCAAGATGAGCACCAAGGAGGTTGATGAGCAGATGATCCATGTGCAGAACAAGAATTCATCTTACTTTGTGGAGTGGATTCCAAACAATGTCAAGTCCACTGTCTGCGACATCCCTCCCACAGGCTTGAAGATGGCTTCCACCTTCATTGGGAACTCAACATCAATTCAGGAGATGTTCCGCCGTGTAAGTGAGCAATTCACTGCTATGTTCCGCAGAAAGGCCTTCTTGCATTGGTACACTGGTGAAGGCATGGACGAGATGGAGTTCACCGAAGCAGAAAGCAACATGAATGATCTAGTTTCCGAGTATCAGCAATACCAGGATGCAACTGCTGAGGAGGATGAATATGAAGATGAGGAGGAAGATTACCAAGAGGCT
>gnl_Betvu_v1.2_Bv5_122970_kmfq.t1
ATGAGAGAAATCCTCCATATCCAAGCAGGGCAATGTGGTAATCAGATTGGTGCCCAATTTTGGGAGGTGGTTTGCAACGAGCACGGTATCGACACGAGCGGGCAATATGTCGGGGATTCTCCTCTCCAACTCGAACGATCCGATGTATACTACAATGAGGTGAGAGGTGGAAGGTATGTTCCGAGGGCGGTCATGATAGACCTTGAGCCTGGCACCATGGATTCTCTTAAATCTAGTCCTTATGGTCAGATTTTTAGGCCTGATAATTTTGTGTTTGCACAAAATGGTGCTGGGAATAACTGGGCTAAGGGACATTATACTGAAGGTGCTGAATTGATTGATTCTGTTCTTGATGTTGTTCGTAAAGAAGCTGAAAATTCTGATTCCTTGCAAGGATTCCAACTATGCCATTCCTTGGGAGGAGGAACCGGATCAGGGATGGGAACACTGCTAATATCAAAGATAAAAGAGGAGTATCCTGATCGTATGCTCATGACGTTTTCCGTGTTTCCGTCTCCAAAGGTATCAGACACGGTGGTGGAGCCCTACAACGCCACGCTCTCTGTACACCAGCTGGTGGAGAATGCTGACGAATGCATGGTGCTTGACAATGAAGCCCTCTATGATATTTGCTTCCGCACTCTCAAGCTCACCAACCCTCGCTTCGGCGACCTAAACCACCTGATCTCAGCAACAATGAGCGGCATTACATGCTGCCTTCGGTTCCCTGGTCAGCTGAACTCCGACCTTAGAAAGCTAGCCGTGAACCTGATACCCTTCCCTCGGCTCCACTTCTTCATGGTTGGGTTTGCACCCTTGACCTCCATCAACTCACAGCAGTACCGTGCCCTGTCCATCCCAGAGCTCACCCAACAAATGTGGGACTCTAAGAACATGATGTGTGCTGCAGACCCTCGTCATGGACGTTACCTCACTGCTTCAGCAATGTTTCGAGGCAAGATGAGCACCAAGGAGGTTGACCAGCAAATGACAAATGTTCAGAGCAAAAATTCATCCTACTTTGTAGAGTGGATCCCTAACAACGTGAAATCAAGTGTGTGTGACATCCCTCCAACCGGTCTTTCTATGTCTTCGACTTTCATAGGGAACTCGACTTCCATTCAAGAGATGTTTAGAAGGGTGTCGGAGCAGTTTACAGTTATGTTTAGGAGGAAGGCTTTCTTGCATTGGTACACTGGAGAAGGTATGGATGAGATGGAGTTCACTGAGGCTGAGAGTAATATGAATGATCTGGTGTCTGAGTATCAACAGTATCAGGAAGCTGGAGTGGAGTATGAGGAGGAATATGATCAAGAAGAGGATGTT
>gnl_Betvu_v1.2_Bv7_172940_ttsp.t1
ATGCGTGAAATCCTTCATATTCAAGGAGGTCAGTGTGGGAACCAAATAGGTTCAAAGTTTTGGGAAGTTGTATGTGCTGAACATGGAGTTGATACTACTGGAAAATATCATGGTGACACCGACATTCAATTGGAGAGAATTAATGTGTATTATAATGAAGCGGGTTGTGGACGGTTTGTTCCACGGGCTGTGTTGATGGATCTGGAGCCTGGTACTATGGATAGTATTAGATCCGGCCCATTTGGTCAGATCTTTAGGCCCGATAACTTTGTCTTTGGACAATCTGGTGCTGGTAATAATTGGGCTAAAGGTCATTATACTGAAGGTGCTGAGTTGATTGATTCTGTTCTTGATGTTGTTAGGAAAGAAGCTGAGAATTGTGACTGCCTTCAAGGGTTTCAGGTGTGTCATTCATTGGGAGGAGGGACTGGATCTGGGATGGGAACTTTGTTGATTTCTAAGATAAGGGAGGAGTATCCGGATCGAATGATGATGACATTCTCGGTGTTTCCTTCACCGAAGGTTTCTGATACAGTTGTTGAGCCTTACAATGCTACTTTGTCTGTGCATCAGCTTGTTGAGAATGCTGATGAGTGTATGGTTCTTGATAATGAAGCTTTGTATGACATTTGTTTCAGGACTCTAAAGCTTACTACTCCTAGCTTTGGTGATTTGAACCACTTGATATCAGCCACCATGTCTGGAGTAACATGCTGTCTGAGGTTCCCAGGTCAACTGAATTCTGACCTAAGGAAGCTTGCAGTCAACTTAATTCCATTCCCCCGGCTTCATTTCTTCATGGTTGGTTTTGCTCCCCTAACGTCTCGTGGTTCCCAGCAATACCGAGCCTTGACAGTTCCTGAGCTAACCCAGCAAATGTGGGATGCCAAGAACATGATGTGTGCAGCAGACCCTCGACATGGTCGTTACTTGACAGCTTCTGCAATGTTCCGAGGAAAGATGAGCACAAAGGAGGTAGATGAGCAGATGCTTAATATCCAGAACAAGAACTCCTCTTACTTCGTTGAATGGATCCCGAGCAATGTGAAGTCCACTGTTTGTGACATCCCACCTACTGGTTTGAAGATGGCGTCCACATTTATCGGTAATTCTACATCAATTCAGGAGATGTTTAGGAGGGTGAGTGAACAGTTCACTGCCATGTTTAGGAGGAAGGCTTTCTTGCATTGGTATACAGGGGAAGGGATGGATGAGATGGAGTTCACCGAGGCTGAGAGCAACATGAATGATTTGGTTGCCGAGTATCAGCAGTATCAGGATGCAACAGCTGAAGAGGAAGAGTATGAAGATGAGGAAGAAGACGGTCAATATGAA
>gnl_Betvu_v1.2_Bv_016290_soou.t1
ATGTACTCTTCAAGGAATATAGTTGTTGAGCGTTACAATGCTACCCTCTCTGTCCATCAGCTTGTTGAGAATGTTGATGAGTGTATGGTGCTTGATAACGAGGCTCTTTACGACATTTGCTTCAGGACTCTCAAGCTGACTACCCCTAGCTTTGGTGATTTGAACCATTTGATCTCTGCTACCATGAATGGTGTGACCTGCTGCCTGAGGTTCCCTGGTCAGCTGAACTCTGATCTTCGTAAACTTGCAATTAACCTCATCCCTTTTCCTCGTCTTCACTTCTTCATGGTCGGGTTTGCTCCACTCACTTCTCGTGGGTCCCAGCAATACCGTGCTCTCAAACAAACCATAAGTCCATTACTGATTTACCATCAGTGCCAGACCCTTGGCTCTACCACAACCACGTGCCACCATCCCAAGGTGATGTCTTCTGTTTTGGCAAGTATAAAGGTTGCATGTTTTTTGCCAGTTATG
>gnl_Carpa_v0.4_evm.model.supercontig_112.92
ATGCGTGAAATCCTTCACATCCAAGGAGGCCAATGCGGCAACCAAATCGGTGCCAAGTTCTGGGAAGTTGTCTGTGCCGAGCACGGCATAGACCCCACCGGACGTTACCAGGGAGACTCGGATCTCCAACTCGAGAGGGTTAATGTTTACTACAATGAAGCCAGTTGTGGGAGGTTTGTTCCTCGTGCCGTTCTCATGGACTTGGAGCCTGGCACGATGGACAGCGTTAGGTCCGGAACTTACGGCCAGATCTTTCGCCCGGATAACTTCGTTTTCGGACAGTCTGGCGCCGGAAACAACTGGGCTAAAGGTCATTACACGGAAGGGGCCGAGTTGATTGATTCTGTCCTCGATGTCGTCCGCAAAGAGGCCGAGAACTGTGACTGCTTGCAAGGGTTTCAAGTGTGCCACTCCTTGGGAGGTGGAACTGGGTCTGGGATGGGGACCCTTTTGATATCGAAGATTAGGGAAGAGTACCCAGATCGAATGATGTTGACTTTCTCGGTGTTCCCGTCTCCTAAGGTCTCTGATACGGTTGTTGAGCCTTACAATGCTACTTTATCTGTTCACCAGCTTGTTGAAAACGCGGATGAGTGCATGGTGCTCGACAATGAGGCCTTATATGACATTTGTTTCCGGACATTAAAGCTTACTACTCCTAGCTTTGGTGATTTGAATCACTTGATATCTGCAACAATGTCTGGGGTAACATGCTGCTTAAGATTCCCCGGGCAGTTAAATTCTGATCTCCGGAAACTTGCTGTGAATCTCATCCCATTCCCACGTCTCCACTTCTTCATGGTGGGTTTTGCTCCTCTCACCTCGCGAGGCTCTCAACAGTACCGAGCTCTGACAGTTCCTGAGCTGACCCAGCAAATGTGGGATGCCAAGAACATGATGTGTGCAGCTGATCCAAGACATGGCCGATACCTAACAGCCTCTGCCATGTTCCGAGGCAAGATGAGCACCAAGGAAGTAGACGAGCAAATGCTTAACGTCCAGAACAAGAACTCTTCTTACTTTGTCGAGTGGATTCCCCACAATGTGAAATCAACCGTCTGTGACATCCCACCTACTGGTCTTAAGATGGCATCAACCTTCATCGGAAACTCCACCTCTATCCAGGAAATGTTCCGGCGGGTGAGTGAGCAATTCACTGCCATGTTTAGGAGGAAAGCTTTCTTGCATTGGTACACAGGAGAAGGAATGGATGAGATGGAGTTTACTGAGGCTGAGAGCAACATGAATGATTTGGTTTCGGAGTATCAGCAGTATCAAGATGCGACTGCAGACGAGGATGATTATGAGGAAGAAGAAGCAGAGTATCAGGAAGAAGGCTAT
>gnl_Carpa_v0.4_evm.model.supercontig_26.50
ATGAGAGAGATCCTCCATGTCCAAGGCGGCCAATGTGGCAACCAAATCGGCTCCAAATTTTGGGAGGTCATCTGCGACGAGCACGGTGTCGACCCCACTGGTCGATACAAGGGAGACGGCTCCGCCGATCTCCAACTCGAGCGCATTAATGTTTACTACAATGAGGCTTCCGGTGGTAGGTATGTCCCTCGCGCTGTTCTCATGGATCTGGAGCCTGGTACCATGGACAGCATCAGATCTGGCCCCTACGGCCAGATCTTCCGCCCCGACAACTTCGTCTTTGGGCAATCGGGTGCCGGAAACAATTGGGCGAAAGGTCATTACACTGAGGGTGCGGAGCTCATTGATGCCGTTCTTGATGTTGTGCGAAAGGAGGCTGAGAATTGCGATTGCCTCCAAGTTCTTGTTTCTTTATCCCCCAAGTGTCACGCTGTTTTTGCCGATCTTATCATGCACTGGATTAATGAGAGTGCGTCTATGCGGAGGCTTTCTACG
>gnl_Carpa_v0.4_evm.model.supercontig_3.401
ATGCGTGAAATTCTTCACATTCAGGGAGGGCAATGCGGGAACCAAATCGGGTCAAAATTCTGGGAAGTAGTCTGTGACGAACATGGCATTGATCCCATTGGTCAATACAATGGAAATTCAGAGTTGCAGCTGGAGAGAGTGAACGTGTATTTCAACGAGGCCAGCTGTGGGCGGTATGTGCCGCGAGCTGTGCTGATGGACCTGGAACCGGGTACCATGGACAGTATCAAAACCGGCCCGTATGGCCAAATTTTCCGGCCCGATAACTTTGTTTTCGGTCAATCTGGGGCTGGAAACAATTGGGCCAAAGGACATTACACTGAAGGCGCTGAGCTGATTGATTCGGTTCTTGATGTTGTGAGGAAGGAGGCTGAGAACTGTGACTGCCTACAAGGTTTTCAAGTTTGCCATTCGCTTGGAGGTGGAACTGGGTCTGGAATGGGAACCCTACTGATTTCAAAGATGAGAGAAGAATACCCAGATCGAATGATGCTTACATTTTCTGTTTTTCCTTCACCAAAAGTCTCCGACACCGTCGTCGAGCCTTACAACGCTACTCTCTCTGTTCATCAGCTCGTTGAAAATGCCGACGAGTGCATGGTACTCGACAATGAAGCTCTCTACGATATTTGCTTCAGAACTCTCAAGCTCACCAACCCAAGCTTTGGAGACCTGAATCATCTGATTTCTGCAACAATGAGTGGAGTCACCTGTTGTTTAAGATTTCCCGGTCAACTCAACTCGGACCTCCGGAAACTAGCGGTCAACTTGATTCCATTCCCAAGGCTTCATTTCTTCATGGTGGGATTTGCACCGCTGACATCGAGAGGGTCGCAGCAGTACCGAGCGTTGACCGTGCCGGAACTGACGCAGCAAATGTGGGATGCCAAGAACATGATGTGCGCAGCCGACCCGCGTCATGGTCGCTACCTCACGGCCTCGGCGGTGTTCAGAGGCAAAATGAGCACAAAAGAGGTTGACGAGCAAATTTTAAATGTGCAAAACAAGAACTCGTCTTACTTCGTTGAGTGGATCCCGAACAACATGAAGTCGAGCGTTTGTGATATTCCGCCAAAAGGGGTATCAATGGCGTCGACATTTGTGGGGAATTCAACTTCGATACAGGAGATGTTTAGGAGGGTTAGCGAGCAGTTTATTGCCATGTTTAGGAGGAAGGCTTTCTTGCATTGGTACACTGGGGAAGGTATGGATGAGATGGAGTTTACTGAAGCACAGAGTAATTTGAATGATCTTGTCGCAGAGTACCAACAGTATCAGGATGCCACAGTCTGTGATGATTATGGTGATTATGAAGATGAAATT
>gnl_Carpa_v0.4_evm.model.supercontig_56.91
ATGCGTGAGATTCTTCACATCCAAGGAGGCCAATGCGGCAACCAGATTGGTGCCAAGTTCTGGGAGGTCGTCTGTGCCGAGCACGGTATTGACTCCACCGGCAAGTATCAGGGTGATTCTGATATTCAGCTTGAGAGGATTAATGTCTATTACAATGAGGCTAGTGCCAGCAGGTATGTGCCCAGGGCTGTTCTCATGGATCTCGAGCCTGGTACCATGGACAGTGTCAGGTCTGGTCCTTATGGCCAGATCTTCCGGCCGGATAACTTCGTTTTCGGTCAGTCCGGTGCCGGAAACAACTGGGCTAAAGGTCATTACACCGAGGGTGCTGAGCTTATTGATTCTGTCCTCGATGTTGTTCGTAAAGAAGCTGAGAATTGTGATTGCTTGCAGGGATTTCAGGTTTGTCATTCGCTTGGAGGAGGAACTGGGTCTGGTATGGGTACTCTCCTGATTTCAAAAATCAGAGAGGAATACCCAGATAGAATGATGCTTACTTTCTCTGTTTTTCCCTCGCCTAAGGTCTCAGATACTGTTGTAGAACCTTATAACGCTACTCTATCTGTTCACCAGCTTGTTGAAAATGCAGATGAGTGTATGGTTCTTGATAATGAGGCACTGTATGACATTTGTTTCCGTACCTTGAAGCTCACCACTCCAAGTTTTGGGGATTTGAATCATTTGATATCTGCTACGATGTCTGGAGTTACCTGCTGTTTGAGGTTCCCTGGTCAGCTTAACTCTGACCTTCGCAAGCTTGCTGTTAATCTCATTCCCTTCCCTCGTCTCCACTTCTTCATGGTGGGTTTTGCTCCTCTCACCTCCCGTGGCTCGCAGCAATACAGAGCCCTGACAGTGCCTGAGCTCACCCAGCAAATGTGGGATGCCAAGAACATGATGTGCGCAGCTGACCCACGTCACGGTCGTTACCTGACAGCATCCGCCATGTTCAGGGGCAAAATGAGCACCAAGGAAGTTGATGAGCAAATGATCAATGTCCAGAACAAGAACTCTTCCTACTTCGTTGAATGGATTCCCAACAATGTGAAGTCAACAGTCTGCGATATCCCTCCAACAGGGTTGAAAATGGCATCCACCTTCATTGGGAATTCAACATCAATTCAAGAGATGTTCAGGCGAGTAAGCGAGCAGTTCACAGCCATGTTCAGGAGAAAGGCTTTCTTGCATTGGTATACAGGAGAAGGCATGGATGAGATGGAATTTACAGAGGCAGAGAGCAACATGAATGACTTGGTTTCAGAATATCAGCAATACCAGGATGCGACAGCGGATGAAGATTATGAGGAAGAAGAAGAATACGAGCAAGAG
>gnl_Carpa_v0.4_evm.model.supercontig_74.11
ATGAGAGAAATCCTGCATATACAAGGAGGTCAATGTGGAAATCAGATTGGGGCTAAGTTCTGGGAAGTGGTTTGTGCAGAGCACGGGATCGATCCCACGGGTAGATACAACGGGGACTCCGATCTCCAACTGGAACGAGTTAATGTCTACTACAACGAAGCGAGCTGTGGAAGATTTGTGCCTCGTGCAGTGCTGATGGATCTGGAGCCAGGCACCATGGACAGCGTCAGATCCGGTCCGTATGGCCAGATTTTTCGACCGGACAACTTCGTGTTCGGCCAATCGGGTGCGGGTAACAACTGGGCCAAGGGGCACTATACAGAAGGGGCAGAGCTAATTGATTCCGTTCTCGATGTTGTCAGGAAGGAAGCTGAAAACTGTGATTGTCTGCAAGGGTTTCAAGTATGCCACTCCCTTGGTGGAGGTACTGGGTCTGGAATGGGTACGTTGCTGATATCAAAAATAAGGGAAGAGTACCCAGATAGAATGATGCTCACTTTCTCTGTCTTCCCCTCTCCTAAGGTCTCTGATACTGTTGTCGAGCCCTATAATGCGACTCTCTCTGTTCACCAGCTTGTTGAAAACGCAGACGAGTGCATGGTTCTTGACAACGAGGCTCTCTATGATATCTGTTTCCGCACTCTTAAGCTCACCACTCCCAGTTTTGGAGACTTGAACCACCTGATATCAGCCACCATGAGCGGTGTCACGTGCTGCCTTCGATTCCCTGGTCAGCTCAACTCTGATCTTCGCAAGCTTGCTGTTAACCTCATCCCATTCCCGCGACTTCACTTTTTTATGGTTGGGTTTGCACCCCTTACATCCCGTGGTTCCCAGCAATACAGGGCCCTCACTGTACCAGAACTCACTCAACAAATGTGGGATGCCAAGAACATGATGTGTGCTGCTGATCCTCGTCATGGTCGATACCTTACAGCATCAGCGATGTTCCGTGGCAAGATGAGCACTAAAGAGGTTGATGAGCAAATGATCAATGTGCAAAACAAGAACTCATCCTACTTTGTTGAATGGATCCCCAACAATGTGAAGTCAACTGTTTGTGACATCCCTCCAACGGGCTTGAAGATGGCTTCCACATTTATTGGCAACTCTACATCAATCCAGGAGATGTTCAGAAGGGTCAGTGAGCAATTTACGGCTATGTTCCGCAGGAAGGCTTTCTTGCACTGGTACACAGGAGAGGGCATGGATGAGATGGAATTCACAGAGGCAGAAAGCAACATGAATGATTTGGTATCTGAGTATCAGCAATACCAAGATGCGACTGCTGATGAGGAAGAGTATGAGGAGGAAGAGGAGTACCAGGAAGAGGCT
>gnl_Carpa_v0.4_evm.model.supercontig_74.43
ATGAGAGAAATCCTCCACATTCAAGCTGGACAATGCGGTAACCAAATCGGTGGAAAATTCTGGGAAGTTGTATGCGATGAACACGGAATTGATGCCGGCGGAGTGTATGTTGGCGACTCTAGGGTTCAACTGGAGAGAGTTAACGTCTACTTCAATGAAGCCAGCGGTGGTCGGTACGTGCCTAGAGCTGTACTGGTGGACCTTGAACCTGGTACCATGGATAGCTTGCGAAGTGGACCTTATGGTCAAATCTTTAGACCTGATAATTTCATTTTCGGTCAAAATGGAGCTGGGAATAATTGGGCGAAGGGACACTACACTGAAGGAGCTGAACTCGTTGACTCTGTTCTTGACGTTGTTCGTAAGGAGGCTGAGAGTTGTGATTGCTTACAAGGGTTTCAAGTATGCCATTCGCTGGGTGGAGGAACGGGATCAGGAATGGGAACACTGTTGATATCCAAGATCAGAGAAGAATATCCAGATCGAATGATGTTAACTTTCTCTGTTTTCCCTTCGCCTAAGGTGTCTGATACTGTTGTTGAACCCTATAATGCTACTCTCTCTGTTCATCAGCTTGTTGAAAATGCCGACGAGTGCATGGTCCTCGACAATGAAGCTCTCTACGACATCTGCTTTCGAACTCTCAAACTCACCAACCCCAGCTCTGCAACTGTATAT
>gnl_Carpa_v0.4_evm.model.supercontig_92.75
ATGAGAGAGATCCTTCATGTTCAAGGTGGACAGTGTGGTAACCAGATTGGCTCTAAGTTCTGGGAAGTTGTCTGTGATGAACATGGCATCGATCCAACAGGAAGTTATGTTGGCTCTTCAGATCTTCAGCTGGAGAGAGTCAACGTATACTATAACGAGGCTTCTTGTGGAAGGTTTGTTCCTCGAGCAGTACTTATGGACTTGGAACCAGGCACCATGGATAGTGTCCGCTCTGGTCCATACGGACAGATTTTCAGGCCTGATAACTTTGTTTTTGGGCAATCTGGTGCTGGAAACAACTGGGCAAAGGGGCATTACACTGAAGGGGCAGAGCTTATTGATGCAGTGCTTGATGTTGTCAGAAAGGAGGCTGAGAATTGTGACTGTCTTCAAGGTTTTCAGGTGTGTCACTCACTGGGTGGAGGAACTGGTTCTGGAATGGGTACTTTGCTTATCTCAAAAATCAGGGAGGAGTACCCTGATAGGATGATGCTTACCTTCTCTGTATTTCCATCACCAAAGGTCTCTGATACAGTTGTTGAGCCATATAATGCTACCCTTTCTGTGCACCAGCTTGTTGAGAATGCAGATGAGTGCATGGTCTTGGATAATGAGGCATTATATGATATCTGCTTCAGGACTCTTAAACTGACCACCCCGAGCTCTGCTGTTGCATCTTTGTGGTTCTATGCATGGGGTCCATGCCCTTTGTGGTTTGAACTGACA
>gnl_Carpa_v0.4_evm.TU.contig_39949.1
ATGGGAACTTTGCTGATATCTAAGATCAGGGAGGAGTATCCTGACAGAATGATGCTCACTTTCTCTGTTTTCCCATCACCAAAGGTTTCCGACACAGTTGTTGAGCCATATAATGCCACCCTTTCAGTTCACCAACTTGTTGAGAATGCTGATGAGTGCATGGTGCTTGATAATGAGGCCTTATATGATATTTGTTTCAGGACTCTTAAGTTAACTACTCCAAGCTTTGGTGATCTGAATCACCTTATCTCTGCAACCATGAGTGGGGTCACATGCTGCCTGAGGTTCCCTGGTCAACTTAACTCTGATCTTCGGAAACTTGCAGTCAACCTCATTCCCTTCCCTCGCCTGCATTTCTTTATGGTTGGATTTGCGCCTCTCACCTCTCGTGGGTCTCAGCAGTACCGTGCACTTACTGTTCCTGAACTCACCCAACAGATGTGGGATGCCAAAAATATGATGTGTGCTGCAGATCCACGCCATGGTCGCTACCTTACAGCCTCAGCTATGTTTAGGGGCAAGATGAGCACCAAAGAAGTGGATGAACAAATGATCAATGTTCAAAACAAGAACTCCTCCTACTTTGTGGAGTGGATTCCAAATAACGTTAAGTCCAGTGTTTGTGACATGGCTCCTAAGGGCCTTTCAATGGCATCAACCTTCATAGGTAACTCAACTTCTATTCAGGAGATGTTTAGGCGTGTCAGCGAGCAATTCACTGCTATGTTCAGGAGGAAGGCTTTCCTGCACTGGTATACTGGTGAAGGCATGGACGAGATGGAATTCACCGAGGCTGAAAGCAACATGAACGACCTTGTTTCCGAGTATCAGCAGTACCAGGATGCTGTGGTTGATGATGAGCTTGAGTACGAGGACGAGGAAGAAGGTATTGCTGAATCT
>gnl_Carpa_v0.4_evm.TU.contig_44062.1
ATGAGTGGTGTCACATGTTGTCTTCGGTTTCCTGGACAACTAAACTCTGACCTTAGGAAGCTTGCTGTTAACCTCATCCCATTCCCACGTCTCCATTTCTTCATGGTTGGGTTTGCACCTTTGACCTCAAGAGGATCACAGCAGTACCGTGCCCTTACTGTTCCCGAATTGACACAACAAATGTGGGATGCCAAGAACATGATGTGCGCTGCTGATCCACGCCATGGTCGCTACTTGACTGCATCTGCCATGTTCCGTGGTAAAATGAGTACTAAGGAGGTTGATGAGCAGATGATTAATGTCCAAAACAAGAACTCTTCCTACTTCGTTGAGTGGATTCCTAACAATGTCAAGTCTAGTGTTTGTGATATTCCACCAAAGGGTCTGAAAATGGCGTCCACATTCATTGGAAACTCTACTTCGATTCAGGAGATGTTCAGGCGTGTGAGCGAGCAATTCACAGCCATGTTCAGGAGGAAGGCTTTCTTGCACTGGTACACAGGCGAGGGAATGGATGAGATGGAATTTACGGAGGCGGAGAGTAACATGAACGATCTGGTGGCCGAGTATCAACAATACCAGGATGCCACTGCTGACGACGAATACGAGGAAGAAGAAGAGTTGGAAGAATCT
>gnl_Carpa_v0.4_evm.TU.contig_47792.1
ATGATGCTCACTTTCTCTGTCTTCCCCTCTCCTAAGGTCTCTGATACTGTTGTCGAGCCCTATAATGCGACTCTCTCTGTTCACCAGCTTGTTGAAAACGCAGACGAGTGCATGGTTCTTGACAACGAGGCTCTCTATGATATCTGTTTCCGCACTCTTAAGCTCACCACTCCCAGTTTTGGAGACTTGAACCACCTGATATCAGCCACCATGAGCGGTGTCACGTGCTGCCTTCGATTCCCTGGTCAGCTCAACTCTGATCTTCGCAAGCTTGCTGTTAACCTCATCCCATTCCCGCGACTTCACTTTTTTTATGGN
>gnl_Elagu_v2.0_p5_sc00017.V1.gene414
ATGAGGGAAATCCTCCACATCCAGGGCGGTCAGTGCGGTAACCAGATCGGCGCCAAGTTCTGGGAGGTGGTGTGCGCGGAGCACGGGATCGACGCCACCGGCCGCTACCACGGCGACTCGGATCTCCAGCTCGAGCGAGTCAATGTCTACTACAACGAGGCGAGTTGCGGCCGCTTCGTGCCTCGGGCCGTCCTCATGGACCTGGAGCCCGGGACCATGGACAGCGTCCGATCCGGCCCCTACGGCCAGATCTTCCGGCCGGACAACTTCGTCTTCGGCCAGTCCGGGGCCGGGAACAACTGGGCCAAGGGACACTACACCGAAGGCGCCGAGCTCATTGATGCCGTTCTGGATGTGGTCCGGAAGGAAGCCGAGAACTGCGATTGCTTGCAAGCAAGCTGTCGTCTTAATGTTGTAAATTTGAGCACGGTCATGAAAAATACTTCCATTGGCATCTCTTCCATTTCCAAGGTTGGCTTTGGTTTGATTTGCTTATTTCTCTTTTGTGACAAGTCATTTCAATATAATGAAAACGTCTCTGCAAGACAGCTGCAAATCTGTGATTTCTTCCATTCAGAATCCCTCATC
>gnl_Elagu_v2.0_p5_sc00022.V1.gene23
ATGAGGGAGATCCTCCACATCCAGGGCGGCCAATGCGGCAACCAGATCGGGGCCAAGTTCTGGGAGGTAATCTGCGACGAGCACGGGATCGACCACACCGGCAGGTACTCCGGCGACTCCGACCTCCAGCTCGAGCGAATCAACGTCTACTACAATGAGGCCAGCGGTGGCCGCTACGTCCCCCGGGCGGTGCTCATGGATCTGGAGCCTGGGACCATGGATTCCGTGAGATCCGGGCCCTTCGGCCAGATCTTCCGCCCGGATAACTTTGTCTTTGGGCAGTCCGGGGCCGGGAACAACTGGGCTAAAGGGCACTATACTGAGGGGGCGGAGCTAATTGATTCGGTTCTTGATGTCGTGCGGAAGGAGGCCGAGAATTGCGATTGCTTGCAAGCTCCCATCCGGTCGCATCCCCCTCCGTTGGATCGGTGCGCATCTCAGAGCTTTTTTTATAAGCTAACGGAGGAGTTCAGAGGGCGT
>gnl_Elagu_v2.0_p5_sc00084.V1.gene286
ATGCTTGACGTGGTCCGGAAGGAAGCAGAGAACTGCGACTGCTTGCATGGGGACGAGGTCCGTTCCTCCCTGGGAGGAGTTACCGGGCCGGGCATGGGGACACTTCTGATATCTAATATCGGGGAAGAGTACCCTGATCGTATGATTCTCACGTTCTCTGTCTTCCCCTTCCCCAAGGTCTCCGACACTGTCGTTGAGCCTTACAATGCCTCTTTATCCGTCCACCAGCTTGTGGAGGGCACTCAT
>gnl_Elagu_v2.0_p5_sc00197.V1.gene52
ATGAGGGAAATCCTCCACATCCAGGGCGGCCAGTGCGGTAACCAGATCGGGGCCAAGTTCTGGGAGGTGGTGTGCACGGAGCACGGCATCGACGCGACGGGCAGCTACCATGGGGACTCGGATCTCCAGCTCGAGCGAGTCAATGTGTACTATAACGAGGCGAGTTGCGGCCGGTTCGTGCCCCGAGCGGTGCTGATGGATTTGGAGCCCGGGACCATGGACAGCGTCCGATCAGGGCCTTATGGCCAGATCTTCCGGCCGGACAACTTCGTCTTTGGCCAGTCCGGGGCCGGAAACAACTGGGCCAAGGGTCACTACACCGAGGGCGCCGAGCTCATCGACGCCGTTCTTGATGTGGTCCGGAAGGAGGCTGAGAACTGTGATTGCCTGCAGGGGTTTCAGGTATGCCATTCACTGGGAGGTGGAACTGGTTCAGGCATGGGAACATTGCTCATATCTAAAATAAGAGAAGAGTATCCAGACCGCATGATGCTCACATTCTCTGTCTTCCCATCTCCAAAGGTGTCTGATACAGTTGTTGAGCCTTATAATGCCACACTGTCTGTCCACCAGTTGGTTGAAAATGCTGATGAGTGCATGGTCCTGGATAATGAGGCTCTCTATGACATCTGCTTTCGTACTCTGAAGCTTACCACCCCAAGTTGTAAGTATCTTTTACTTGACCCTTCTTCATGCCTTGAGACTGCAATGATTTTGAGCTTCTATTCAGTTTCTAAC
>gnl_Elagu_v2.0_p5_sc00245.V1.gene92
ATGCGCGAGATTCTTCACATCCAGGGAGGCCAATGTGGCAACCAGATCGGTGCTAAGTTCTGGGAGGTGGTCTGTGCGGAGCACGGCATCGACGCCACCGGAAGGTACGATGGCAACTCCGATCTCCAGCTCGAGAGGGTCAACGTCTACTACAATGAGGCAAGCTGCGGGCGGTTTGTCCCTCGAGCCGTGCTCATGGATCTGGAGCCTGGCACAATGGACAGCGTCCGGTCTGGGCTGTACGGCCAGATCTTCCGCCCCGACAACTTTGTCTTCGGGCAGTCTGGAGCGGGGAACAACTGGGCTAAGGGGCACTACACTGAGGGTGCCGAGCTGATTGATTCGGTGCTTGATGTGGTCCGCAAGGAAGCAGAGAACTGCGATTGCTTGCAGGGTTTCCAGGTTTGCCACTCCCTGGGAGGAGGAACCGGGTCAGGCATGGGGACACTCCTGATATCTAAGATCAGGGAGGAGTACCCGGATCGAATGATGATGACCTTCTCCGTCTTCCCCTCTCCCAAGGTCTCTGACACCGTCGTCGAGCCCTACAACGCCACCTTATCTGTGCATCAGTTGGTGGAGAACGCTGACGAGTGCATGGTCCTCGACAACGAAGCTCTCTACGACATATGCTTCAGAACTCTCAAGCTCACTACCCCCAGCTGTAAGCCACCCACACCTGCTTCAACAACTAGTAGC
>gnl_Elagu_v2.0_p5_sc00578.V1.gene33
ATGCGTGAGATCCTCCACATCCAGGGCGGCCAGTGCGGCAACCAGATCGGGGCCAAGTTCTGGGAGGTGGTGTGCACGGAGCACGGCATCGACGCCACCGGCCGCTACCTCGGCGACTCGGATCTCCAGCTCGAGCGCGTCAACGTCTACTACAATGAGGCCAGTTGCGGCCGCTTCGTCCCCCGGGCCGTCCTCATGGACCTCGAGCCCGGCACCATGGACAGCGTCCGATCCGGCCCCTACGGCCAGATCTTCCGCCCGGACAACTTCGTCTTCGGCCAGTCCGGCGCCGGCAACAACTGGGCCAAGGGCCACTACACCGAGGGCGCCGAGCTCATCGACTCGGTCCTCGATGTTGTCCGCAAGGAGGCCGAGAACTGTGATTGCTTGCAAGGGTTCCAGGTTTGCCATTCCTTGGGAGGTGGAACCGGTTCAGGCATGGGCACCCTCCTCATTTCCAAGATCAGAGAAGAGTACCCAGATCGCATGATGCTCACCTTCTCCGTCTTCCCCTCGCCGAAGGTCTCCGACACCGTTGTCGAGCCTTACAATGCCACCCTCTCCGTCCACCAGCTGGTGGAGAACGCCGACGAGTGCATGGTGCTCGACAACGAAGCCCTCTACGATATCTGTTTCAGGACCCTAAAGCTCACCACTCCCAGCTGTAAGAAGAATATCTCTTCCCCAAATTGCCTCTCCATTCCCATCCTTCAGAAAAATAATTCCTTTTTCTCTAACTTTAATGAACTTAATCGTCGTCAGTTGGTGACC
>gnl_Elagu_v2.0_p5_sc01195.V1.gene21
ATGGAGGGATACAACATCTTTGAAGCCTTTGAAGCAAAGATCGTCAAAGGCTCGGCCATAGCCTTCATCATGGGGCAGTACGGGAACCAGATCGGAGCCAAGTTCTGGGAGGTGATCTGCGATGAGCACGAGATTGACCAGACCAGAAAGTACTCCAACGATTCCAACCTCCAGCTCGAGTGGATCAATATCTACTACAATGAGGCGAGCGGGGGGCGGTATGTCCCGAGGGCTGTGCTTATGGATCTGGAGCTGGGGACTATGGATTCACTGAGATCCTGGCCCTTCGACCAGGTCTTCCGCCTGGACAACTCCGTGTTCAGCCAGTCTGGATCCAGGAACAACTGGGCCAAGGGGCACTACACCGAGGACGCTAAGCTCATCGATGCCGTTCTTGATGTCATCAGGAAGGAGGCCGAGAACTATAACTGCTTGCAAGAGAGTTCGGATCTGTCGGCTGAAGCTCGACTGGGATGTCTGATGGAGCGGAATGGCTCTTTATCTCGTCGATCTAGGAGAAGCTCGGATGCTTCCGAGGTTGTGATGGATCTACTATTGTTGGGTGCC
>gnl_Eucgr_v2.0_Eucgr.D01612.1
ATGAGGGAGATCCTGCACATCCAGGGCGGCCAGTGCGGCAACCAGATCGGGGCCAAGTTCTGGGAGGTGATCTGCGACGAGCACGGCATCGACCCCACCGGCAAGTACAACGGCGACTCCGAGCTCCAGCTCGAGCGCATCAATGTCTACTACAACGAGGCCAGCGGGGGGCGCTACGTCCCGCGCGCCGTCCTCATGGATCTCGAGCCCGGCACCATGGACTCCGTCAGATCCGGGCCCTTCGGCCAGATCTTCAGGCCCGACAACTTCGTCTTCGGTCAGTCCGGCGCCGGCAACAACTGGGCCAAGGGCCACTACACCGAGGGCGCCGAGCTGATCGACGCCGTCCTCGACGTCGTGCGGAAGGAGGCCGAGAACTGCGATTGCCTGCAGGGATTTCAAGTTTGCCATTCTCTCGGTGGAGGAACTGGCTCTGGCATGGGAACACTCCTTATTTCCAAGATCAGGGAGGAGTATCCAGATCGAATGATGCTTACATTCTCAGTCTTTCCTTCTCCCAAGGTGTCCGATACGGTGGTTGAGCCTTACAATGCAACTCTTTCTGTGCATCAGCTTGTTGAGAATGCTGATGAATGTATGGTGCTCGACAATGAAGCTCTCTACGACATCTGCTTCCGTACTCTCAAGCTTGCCACCCCTACCTTTGGTGATCTCAATCATCTCATCTCTGCTACCATGAGTGGTGTGACATGTTGTCTTCGGTTCCCTGGTCAACTTAACTCTGACCTTCGGAAGCTTGCTGTCAACCTTATCCCTTTCCCACGGCTCCACTTTTTTATGGTTGGATTTGCACCACTCACATCCAGGGGATCTCAGCAATATCGTGCGTTGACCGTTCCGGAATTGACCCAACAGATGTGGGATGCCAAGAACATGATGTGCGCGGCTGACCCACGTCATGGCCGCTACTTGACTGCCTCTGCCATGTTCCGTGGAAAGATGAGCACCAAGGAAGTTGATGAGCAGATGATAAATGTTCAGAACAAGAACTCGTCATACTTTGTTGAGTGGATTCCTAACAATGTGAAGTCTAGTGTATGTGACATCCCGCCCAAGGGTTTGAAGATGGCATCGACCTTCATCGGCAATTCAACCTCAATCCAGGAGATGTTCAGGCGAGTGAGCGAGCAGTTTACTGCTATGTTTAGGCGCAAGGCTTTCTTGCACTGGTACACAGGTGAGGGAATGGATGAGATGGAATTCACCGAGGCTGAAAGCAACATGAACGATTTGGTGGCCGAGTACCAGCAATACCAGGATGCTACTGCTGATGATGAGGAGGAGTACGAGGAGGATGAGGAGGAGGATTTGGTGGAGGTTCATGCT
>gnl_Eucgr_v2.0_Eucgr.D01847.1
ATGAGAGAAATCCTCCATGTCCAAGCTGGCCAATGCGGCAACCAGATCGGCGGCAAGTTCTGGGAGGTTGTGTGCGAGGAGCACGGCATCGATGCCGCGGGGAACTATACTGGTGACTCTCATGTCCAGCTCGAGCGAGTGAACGTGTACTACAATGAAGCGAGCGGGGGCCGCTATGTCCCCCGGGCGGTGCTGATGGACCTCGAGCCGGGGACTATGGACAGCCTGCGCACTGGGCCATACGGAAGGATCTTTAGGCCGGACAACTTCGTCTTTGGCCAGAACGGAGCTGGCAATAACTGGGCCAAGGGACATTACACCGAGGGGGCTGAGCTGATCGATTCGGTCCTCGACGTCGTCCGTAAAGAGGCGGAAAATTGTGATTGCCTCCAAGGCTTCCAGATTTGCCATTCCCTGGGAGGCGGGACGGGCTCGGGGATGGGGACGCTATTGATTTCCAAGATCAGGGAGGAGTTCCCCGACCGGATGATGCTGACCTTCTCGGTTTTCCCCTCGCCCAAGGTGTCCGACACCGTGGTCGAGCCGTACAACGCCACGCTCTCCGTGCACCAGCTCGTTGAGAACGCCGACGAGTGCATGGTCCTTGACAATGAGGCCCTCTACGACATCTGCTTCCGAACCCTGAAACTCATCAACCCAAGCTTTGGCGATCTCAACCATTTGATCTCAACCACCATGAGTGGAGTCACTTGCTGCCTCCGGTTCCCGGGCCAGCTCAACTCCGACCTCCGCAAGCTCGCCGTGAACCTGATCCCGTTCCCGCGCCTCCACTTCTTCATGGTGGGTTTCGCGCCGCTGACCTCCCGGGGCTCGCAGCAGTACCGATCCCTCACGATCCCCGAGCTCACGCAGCAGATGTGGGACGCCAAGAACATGATGTGCGCCGCCGACCCGCGGCACGGCCGGTACCTGACCGCCTCCGCCATGTTCCGGGGCAAGATGAGCACCAAGGAAGTGGACGAGCAGATGCTCAACGTCCAGAACAAGAACTCGTCCTACTTCGTCGAGTGGATCCCGAACAACGTGAAGTCGAGCGTGTGCGACATCCCGCCGACCGGGCTGCGCATGTCGTCGACCTTCATGGGGAACTCGACGTCGATCCAGGAGATGTTCCGGCGCGTGTCGGAGCAGTTCACGGTGATGTTCCTGAGAACTTATAGAATCAAGAATACAGAAGATGAAGATGAAGAA
>gnl_Eucgr_v2.0_Eucgr.F01663.1
ATGAGGGAGATCCTGCACATCCAGGGGGGCCAATGCGGGAACCAGATCGGGTCCAAGTTCTGGGAGGTCATCTGCGACGAGCACGGCATCGACCCCACCGGTAAGTTCACCGGCGACGCCTCCTCCGACCTCCAGCTCGAGCGCATCAACGTCTACTACAATGAGGCCTCCGGCGGCCGCTACGTCCCCCGCGCCGTCCTCATGGACCTCGAGCCCGGCACCATGGACAGCATCCGCTCCGGCCCCTTCGGCCAGATCTTCCGCCCCGACAACTTCGTGTTCGGCCAGTCCGGCGCCGGCAACAACTGGGCCAAGGGCCACTACACCGAGGGCGCCGAGCTCATCGACGCCGTCCTCGACGTCGTCCGCAAGGAGGCCGAGAACTGCGACTGCTTGCAAGGTTTCCAAGTATGTCACTCACTAGGAGGAGGCACAGGTTCGGGTATGGGAACTCTCCTGATTTCAAAAATCAGAGAGGAGTATCCCGACAGGATGATGCTTACATTCTCTGTCTTCCCTTCACCAAAGGTGTCTGACACAGTCGTGGAACCATACAATGCCACCCTCTCAGTGCATCAGTTGGTCGAGAATGCAGATGAATGCATGGTTCTTGACAACGAAGCACTCTATGACATTTGCTTCAGGACCTTAAAGCTTAGCACTCCAAGCTTTGGAGACCTAAATCACTTGATCTCTGCCACCATGAGTGGAGTGACATGCTGCTTGAGGTTCCCTGGCCAGCTGAACTCTGATCTCCGCAAATTGGCTGTGAACTTGATTCCATTCCCACGCCTTCACTTCTTTATGGTTGGCTTCGCTCCACTCACATCTCGTGGCTCTCAGCAGTACATCTCCCTCACTGTTCCTGAGCTGACTCAGCAAATGTGGGATTCCAAGAACATGATGTGCGCAGCCGACCCCCGCCACGGTCGATACCTCACAGCCTCTGCAATGTTCAGGGGGAAGATGAGCACAAAAGAGGTGGACGAACAGATGATCAATGTGCAGAACAAGAACTCATCCTACTTCGTGGAGTGGATCCCTAACAATGTGAAGTCCAGCGTGTGCGACATCCCACCAAAGGGCCTGAAGATGGCGTCCACGTTTGTGGGGAACTCCACTTCGATTCAGGAAATGTTCAGGAGAGTGAGTGAGCAATTCACTGCCATGTTCAGGCGCAAGGCATTTTTGCACTGGTACACTGGTGAAGGGATGGACGAGATGGAGTTCACCGAGGCAGAGAGCAACATGAATGATCTTGTGGCTGAGTATCAACAATATCAGGATGCCACCGCTGACGATGAGGCAGAGTACGAAGAGGGAGAAGAGGCCTACGAGGAC
>gnl_Eucgr_v2.0_Eucgr.B02285.1
ATGCGTGAGATCCTGCACATCCAGGGCGGCCAGTGCGGCAACCAGATCGGGGCCAAGTTCTGGGAGGTGGTGTGCGCGGAGCACGGCATCGATGCCACGGGGCGGTACCACGGCGACTCGGAGCTCCAGCTGGAGCGGGTCAACGTGTACTACAACGAGGCCAGCTGCGGCCGCTTCGTCCCCCGCGCCGTCCTCATGGACCTCGAGCCCGGCACCATGGACAGCGTCCGCTCCGGCCCCTACGGCCAGATCTTCCGCCCCGACAACTTCGTCTTCGGCCAGTCCGGCGCCGGCAACAACTGGGCCAAGGGCCACTACACCGAGGGCGCCGAGCTGATCGACTCGGTCCTCGACGTGGTCCGCAAGGAGGCCGAGAACTGCGACTGCCTCCAGGGGTTTCAGGTGTGCCATTCGTTGGGAGGAGGTACCGGTTCGGGAATGGGGACGCTGTTGATCTCGAAGATCAGGGAAGAGTATCCCGACAGGATGATGCTCACTTTCTCGGTCTTCCCGTCCCCGAAGGTGTCGGATACTGTTGTGGAGCCCTACAACGCCACTTTGTCCGTGCACCAGCTCGTCGAGAATGCCGACGAGTGTATGGTTCTCGATAATGAGGCCTTGTATGACATTTGCTTCCGCACGCTCAAGCTCACGACTCCTAGCTTTGGAGATTTGAATCACTTGATATCTGCAACAATGTCTGGAGTTACCTGCTGCTTGAGGTTTCCGGGGCAACTCAACTCTGACCTAAGGAAACTTGCTGTGAACCTCATACCCTTCCCTCGTCTCCACTTCTTCATGGTGGGGTTTGCTCCGCTTACCTCTCGTGGGTCGCAGCAGTACAGAGCCCTCACAGTCCCTGAGCTAACTCAACAAATGTGGGATTCCAAGAACATGATGTGCGCAGCGGACCCGCGTCACGGGCGTTATCTCACAGCCTCTGCCATGTTCCGTGGAAAGATGAGCACCAAGGAAGTGGATGAGCAGATGCTCAATGTGCAAAACAAGAACTCCTCCTACTTTGTTGAGTGGATCCCCAACAACGTGAAGTCGACTGTCTGCGACATTCCGCCCACTGGCCTTAAGATGGCGTCGACATTCATCGGCAACTCGACTTCGATTCAGGAAATGTTCAGGCGTGTAAGTGAGCAATTCACTGCCATGTTCAGGAGGAAGGCTTTCTTGCATTGGTATACTGGGGAAGGAATGGATGAGATGGAGTTTACTGAGGCAGAGAGCAACATGAACGACTTGGTCTCGGAGTACCAGCAGTATCAGGATGCGACCGCTGATGATGAGGAGTACGAGGAAGAGGAGGGTGATTACCAGGAGGAGGAGATG
>gnl_Eucgr_v2.0_Eucgr.K01666.1
ATGAGAGAGATCCTTCATATTCAGGGTGGACAATGCGGTAACCAAATTGGATCCAAATTCTGGGAAGTCGTCTGTGACGAGCATGGGATAGATCCGACTGGTCATTACATTGGGACATCTGAGCTGCAGCTTGAGCGTGTCAATGTCTACTTCAATGAGGCATCTTGCGGTAGATTTGTTCCTCGAGCTGTGCTGATGGATCTTGAACCGGGCACCATGGATAGCATTAGAACTGGTCCCTATGGGCAGGTCTTCAGGCCTGATAATTTTGTCTTTGGCCAATCCGGTGCTGGAAATAACTGGGCCAAGGGGCACTATACTGAAGGCGCTGAACTTATTGATGCAGTTCTTGATGTTGTGAGAAAGGAGGCTGAGAACTGCGACTGTCTTCAAGGTTTCCAAGTATGCCATTCACTTGGTGGAGGAACTGGCTCTGGAATGGGCACTTTGCTCATCTCAAAAATCAGGGAGGAATATCCTGATAGGATGTTGATGACATTCTCTGTGTTCCCTTCTCCTAAGGTTTCTGATACAGTGGTCGAGCCTTACAATGCCACCCTTTCTGTCCATCAACTCGTGGAGAATGCAGATGAATGCATGGTTCTGGACAATGAAGCTTTGTATGATATTTGCTTCCGGACTCTCAAGCTGACAACTCCCAGCTTTGGCGATCTGAACCACTTGATCTCTGCAACCATGAGTGGAGTTACTTGTTGCCTCCGTTTCCCGGGTCAACTGAACTCTGACCTGAGGAAACTTGCTGTTAACCTGATTCCCTTCCCTCGCCTGCACTTCTTTATGGTTGGTTTTTCCCCTCTGACCAGTCGCGGTTCCCAGCAGTATCGCGCATTGACAGTGCCAGAACTCACACAACAGATGTGGGATTCCAAGAACATGATGTGTGCTGCTGACCCAAGGCACGGCCGCTACCTTACTGCATCAGCGATGTTCAGGGGCAAGATGAGTACCAAGGAGGTTGATGAGCAAATGATAAATGTACAGAACAAGAACTCTTCCTACTTTGTGGAATGGATTCCTAACAATGTGAAGTCAAGCGTGTGTGACATTCCTCCCAAGGGGCTTTCCATGGCTTCCACATTCATCGGGAATTCAACTTCCATCCAGGAAATGTTTAGGAGGGTGAGCGAGCAGTTCACTGCCATGTTCAGGAGAAAGGCTTTCTTGCACTGGTATACTGGTGAAGGAATGGACGAAATGGAATTCACCGAGGCTGAGAGCAACATGAATGATCTTGTGTCCGAGTATCAGCAATATCAAGATGCGACTGCTGATGAGGAAGGCGAGTATGAGGATGAGGAGGAGGAGGAGGAGATAACGGATGACATG
>gnl_Eucgr_v2.0_Eucgr.K00264.1
ATGCGTGAGATCCTGCACATCCAGGGCGGCCAGTGCGGCAACCAGATCGGGGCCAAGTTCTGGGAGGTGGTCTGCGCGGAGCACGGCATCGACTCCACCGGGCGGTACCAGGGCAACAACGACCTCCAGCTCGAGCGCGTCAATGTCTACTACAACGAGGCGAGCTGCGGCCGGTTCGTCCCCCGCGCCGTGCTCATGGATCTGGAGCCCGGCACCATGGACAGCGTCAGATCTGGGCCGTACGGCCAGATCTTCCGCCCCGACAACTTCGTGTTCGGCCAGTCCGGCGCCGGCAACAACTGGGCCAAGGGTCACTACACCGAGGGCGCCGAGCTCATCGACTCCGTCCTCGACGTCGTGAGGAAGGAGGCCGAGAACTGCGACTGCTTGCAAGGTTTTCAGGTTTGCCACTCTCTGGGTGGTGGAACTGGATCTGGCATGGGAACACTCCTCATCTCTAAGATCCGTGAAGAATATCCTGATAGAATGATGCTTACTTTCTCTGTGTTCCCTTCCCCTAAGGTGTCTGACACAGTTGTTGAGCCCTACAATGCGACTCTGTCTGTTCATCAACTTGTTGAGAATGCGGATGAATGCATGGTTTTGGACAATGAGGCACTTTATGATATTTGCTTCCGGACCTTGAAGCTAACGACGCCTAGCTTTGGAGACTTGAATCACCTCATATCTGCGACCATGAGTGGAGTCACATGCTGCTTGCGTTTCCCTGGTCAACTCAACTCTGACCTCCGCAAGCTTGCAGTCAATCTCATTCCATTCCCTCGTTTGCACTTCTTCATGGTTGGGTTTGCCCCGCTCACATCTCGTGGGTCCCAACAGTACCGAGCGCTCACTGTTCCTGAGCTCACTCAGCAAATGTGGGATGCGAAGAACATGATGTGTGCTGCAGATCCACGTCATGGCCGTTATCTCACTGCCTCAGCGATGTTCCGTGGCAAGATGAGCACCAAGGAAGTAGATGAACAGATGATTAATGTGCAAAACAAGAACTCGTCCTACTTTGTGGAGTGGATACCAAACAATGTCAAGTCAACCGTGTGTGACATTCCTCCGACTGGTCTGAAGATGGCATCCACTTTCATTGGAAACTCCACCTCCATTCAAGAAATGTTCCGCCGTGTGAGTGAGCAGTTCACTGCCATGTTCCGCAGGAAGGCTTTCTTGCACTGGTACACTGGCGAAGGCATGGACGAGATGGAATTCACTGAGGCTGAGAGTAACATGAACGATCTGGTCTCCGAGTACCAGCAGTACCAGGATGCGACGGCTGACGAGGAGGGTTATGACTATGAGGATGAGGAAGAAATTCAGGAGGAAGCA
>gnl_Manes_v6.1_Manes.08G061700.1
ATGAGAGAGATCCTTCACGTTCAAGGAGGGCAATGCGGTAACCAGATCGGATCCAAGTTCTGGGAGGTGGTCTGCGATGAACATGGCATAGATCCTACTGGGAAGTACATTGGGACCGCAGATCTGCAGCTTGAGCGTGTCAATGTGTACTACAATGAAGCCTCTTGCGGGAGATATGTTCCTCGAGCTGTGCTCATGGATTTGGAGCCTGGTACAATGGACAGCGTCCGGACAGGTCCTTATGGTCAGGTTTTCAGGCCTGATAATTTCGTTTTTGGACAGTCTGGTGCAGGAAATAACTGGGCTAAGGGTCACTATACTGAGGGTGCTGAGCTTATCGATGCGGTTCTTGATGTTGTTCGGAAGGAGGCGGAGAACTGTGACTGTCTTCAAGGTTTCCAGGTCTGCCACTCATTGGGTGGAGGAACTGGTTCTGGAATGGGCACCTTGCTCATTTCAAAGATTCGTGAGGAGTACCCAGACAGGATGATGCTCACTTTCTCTGTATTCCCTTCACCGAAGGTTTCTGATACAGTGGTTGAGCCTTATAATGCCACTCTTTCTGTTCATCAGTTGGTGGAGAATGCAGATGAGTGCATGGTTCTGGATAATGAAGCTCTGTATGATATCTGCTTCAGGACTTTGAAACTGACTACTCCAAGCTTCGGTGATCTGAACCACTTGATCTCTGCAACTATGAGTGGAGTAACTTGCTGCCTCAGGTTCCCTGGTCAACTCAACTCTGACCTCCGAAAGCTTGCTGTGAATCTTATCCCCTTCCCTCGTCTCCACTTCTTCATGGTTGGGTTTGCTCCTTTGACATCACGTGGATCTCAGCAGTACCGTGCCCTAACAGTCCCAGAACTGACTCAGCAAATGTGGGATGCCAAGAACATGATGTGTGCTGCTGATCCAAGGCATGGGCGTTATCTCACTGCCTCTGCCATGTTCCGTGGAAAGATGAGCACCAAGGAAGTTGATGAGCAGATGATCAATGTCCAAAACAAGAACTCATCATACTTTGTTGAGTGGATTCCAAATAATGTGAAATCAAGTGTCTGTGACATTCCACCTAGGGGTCTTTCCATGGCATCCACGTTCATTGGGAACTCTACTTCCATCCAGGAAATGTTCAGGAGAGTGAGTGAACAATTCACTGCCATGTTCAGGAGAAAGGCCTTCTTGCACTGGTATACTGGTGAAGGAATGGATGAGATGGAGTTTACTGAAGCTGAAAGCAACATGAATGACCTTGTGTCTGAGTATCAGCAGTACCAGGATGCAACTGCTGATGAGGAGGGTGAGTACGAAGATGATGAGGAAGAGGAAATGGAGCATATG
>gnl_Manes_v6.1_Manes.02G136200.1
ATGAGAGAAATCCTTCACGTTCAAGGTGGACAATGTGGTAACCAGATTGGATCCAAGTTTTGGGAGGTCGTTTGTGACGAGCATGGCATCGACCCTACTGGACGATACGCTGGATCCTCTGATCTGCAGTTAGAGCGCGTTAATGTGTACTACAATGAGGCCTCATGCGGGCGATTTGTCCCTCGTGCCGTGCTTATGGATCTTGAGCCTGGTACCATGGACAGTGTGAGGACTGGTCCATATGGTCAAATCTTCAGGCCTGATAACTTTGTGTTTGGTCAGTCTGGTGCTGGAAATAACTGGGCCAAGGGGCATTACACTGAGGGAGCCGAGCTGATTGATGCGGTTTTGGATGTTGTACGCAAGGAGGCTGAGAACTGTGACTGTCTTCAAGGTTTTCAAGTTTGCCACTCGCTCGGTGGTGGAACTGGTTCGGGAATGGGAACTCTTCTGATTTCTAAGATCAGGGAGGAATACCCTGACAGGATGATGCTTACTTTCTCTGTGTTCCCGTCACCCAAAGTTTCAGATACTGTTGTTGAGCCATACAACGCCACCCTTTCTGTACATCAATTAGTTGAGAATGCTGATGAGTGTATGGTGCTGGACAATGAGGCCTTATATGACATCTGTTTCAGGACTCTCAAGTTAACTACTCCCAGCTTTGGCGATCTGAACCATCTGATCTCTGCAACTATGAGTGGGGTCACCTGTTGCCTTAGGTTTCCCGGTCAGCTTAACTCTGACCTTAGGAAACTTGCTGTGAATCTCATCCCCTTCCCCCGTCTGCACTTCTTTATGGTTGGATTTGCTCCTCTAACATCACGCGGTTCCCAGCAATACCGTGCACTAACTGTCCCAGAACTTACCCAGCAAATGTGGGATGCCAAGAACATGATGTGTGCTGCAGACCCACGCCATGGGCGTTACCTGACTGCTTCAGCCATGTTCCGGGGTAAGATGAGCACAAAAGAAGTGGACGAACAGATGATTAATGTCCAAAACAAGAATTCCTCTTACTTTGTTGAGTGGATCCCCAACAATGTGAAGTCTAGCGTCTGTGATATTCCACCTAGGGGACTTTCTATGGCATCAACCTTCATTGGTAACTCAACCTCAATCCAGGAAATGTTCAGGCGAGTGAGTGAGCAATTCACAGCTATGTTCAGGAGAAAGGCTTTCTTGCACTGGTACACTGGGGAAGGCATGGATGAAATGGAGTTCACTGAGGCTGAGAGCAATATGAATGATCTTGTGTCTGAATATCAGCAATACCAGGATGCCACAGCTGAAGAGGAGCTCGACTATGAGGATGAAGAGGAAGGGGTTGCCGATATG
>gnl_Manes_v6.1_Manes.02G123600.1
ATGCGTGAGATCCTTCACGTCCAAGGGGGCCAATGCGGCAACCAAATCGGAGCCAAGTTCTGGGAAGTTGTCTGCGCGGAGCACGGCATAGACTCCACTGGTCGCTACCAAGGCGACTCAGATCTTCAACTTGAGAGAATCAACGTCTACTACAATGAGGCTAGTTGCGGCCGTTTTGTCCCTCGTGCTGTTCTCATGGATTTGGAACCTGGTACCATGGACAGCATCAGATCTGGGACTTATGGTCAGATTTTCAGGCCTGATAACTTTGTCTTCGGCCAGTCTGGTGCTGGTAATAACTGGGCGAAAGGCCATTACACTGAAGGTGCCGAGCTTATTGATTCTGTTCTTGATGTGGTTCGAAAGGAGGCTGAGAACTGTGATTGCTTGCAAGGGTTCCAGGTGTGCCATTCTCTGGGAGGTGGTACTGGATCTGGAATGGGAACGCTCTTGATTTCCAAGATTAGGGAAGAGTACCCAGATAGGATGATGATGACTTTCTCCGTATTCCCATCTCCAAAGGTCTCTGACACAGTTGTGGAGCCTTACAATGCCACTTTATCTGTCCATCAGCTTGTGGAAAATGCAGATGAGTGCATGGTTCTTGACAATGAGGCCTTGTATGACATTTGCTTCCGGACACTGAAGCTCACCACTCCCAGCTTCGGTGACTTGAATCACCTGATCTCTGCAACCATGTCTGGAGTCACATGCTGCTTGAGGTTCCCTGGACAGTTGAACTCAGATCTGAGAAAGCTTGCGGTGAACCTCATTCCATTCCCTCGTCTTCACTTCTTCATGGTGGGTTTTTCCCCTCTTACATCGCGTGGGTCACAGCAGTACCGGGCTCTAACTGTTCCTGAGCTCACTCAGCAAATGTGGGATGCAAAGAACATGATGTGCGCAGCTGACCCAAGACATGGTCGATATCTGACGGCCTCAGCCATGTTCCGGGGCAAGATGAGTACAAAGGAAGTTGATGAGCAGATGCTGAATGTGCAGAACAAGAACTCTTCCTACTTTGTGGAGTGGATTCCGAACAATGTGAAATCAACTGTTTGTGATATTCCACCGACAGGACTTAAGATGGCAGCCACATTTATTGGGAATTCGACATCCATACAGGAGATGTTTAGGCGTGTGAGTGAGCAATTCACAGCCATGTTCCGGAGGAAGGCTTTCTTGCATTGGTACACAGGGGAAGGAATGGATGAGATGGAGTTCACAGAAGCTGAGAGCAACATGAATGATTTGGTTTCAGAGTATCAGCAATACCAAGATGCAACAGCGGATGAAGAAGGGTATGAGGATGAGGAGGCAGAGTACCCGGAAGAATACGAG
>gnl_Manes_v6.1_Manes.05G200200.1
ATGAGAGAAATTCTTCACGTTCAAGGTGGACAATGTGGTAACCAGATCGGATCCAAGTTCTGGGAGGTCGTTTGCGACGAGCACGGTATTGACCCAACTGGAAGATACACAGGTTCCTCGGATCTGCAGTTGGAGCGCGTCAATGTGTACTATAATGAAGCCTCGTGCGGGCGATTTGTCCCTCGTGCTGTGCTTATGGATCTTGAGCCTGGTACCATGGACAGTGTGAGGACTGGTCCCTATGGTCAAATCTTCCGGCCTGATAACTTTGTGTTCGGGCAATCTGGTGCTGGAAATAATTGGGCCAAGGGGCATTACACTGAGGGAGCGGAGCTGATTGATGCAGTTCTCGATGTTGTGCGGAAGGAGGCTGAGAACTGTGACTGTCTTCAAGGTTTTCAAGTTTGCCACTCACTTGGTGGTGGAACTGGTTCGGGAATGGGAACTCTTTTGATTTCTAAGATCAGGGAGGAATACCCTGACAGAATGATGCTCACTTTCTCTGTGTTCCCTTCACCCAAGGTTTCAGATACTGTTGTTGAGCCATACAATGCCACCCTTTCTGTACATCAGTTAGTTGAGAATGCTGATGAGTGCATGGTGCTGGATAATGAGGCTTTGTATGACATCTGTTTTAGGACACTCAAGTTAACCACTCCCAGCTTTGGTGATCTGAATCATCTGATCTCTGCAACTATGAGTGGGGTTACCTGCTGCCTTAGGTTTCCTGGTCAGCTTAACTCTGATCTTAGGAAGCTTGCAGTGAATCTCATCCCCTTCCCCCGTTTACACTTCTTTATGGTTGGATTTGCTCCTCTGACATCACGTGGTTCCCAGCAGTACCGAGCACTAACTGTCCCAGAACTTACTCAGCAAATGTGGGATGCCAAGAACATGATGTGTGCTGCAGACCCACGCCATGGGCGCTACCTGACTGCCTCAGCCATGTTCAGGGGTAAGATGAGCACAAAAGAAGTGGATGAACAGATGATCAATGTCCAAAACAAGAATTCCTCTTACTTTGTTGAGTGGATCCCTAACAATGTCAAGTCTAGCGTGTGTGATATTCCTCCTAGGGGACTCTCTATGGCATCAACCTTCATTGGTAACTCAACCTCAATCCAGGAAATGTTCAGGCGTGTGAGTGAGCAATTCACAGCCATGTTCAGGAGAAAGGCTTTCTTGCATTGGTACACTGGGGAAGGTATGGATGAAATGGAGTTCACAGAGGCTGAGAGCAACATGAATGATCTTGTCTCTGAATATCAGCAATACCAGGATGCCACAGCTGAAGACGAGCTCGACTATGAGGAAGAAGAGGAAGGGGTTGCTGATATG
>gnl_Manes_v6.1_Manes.05G147000.1
ATGAGAGAGATCTTGCACGTTCAGGGAGGCCAATGCGGCAACCAGATTGGCTCTAAATTCTGGGAGGTCATCTGCGATGAACATGGAGTCGATCCTACCGGAAGGTACACAGGTGATGGCTCTTCTGATCTTCAAATTGAGAGGATCAATGTGTATTACAATGAGGCATCCGGTGGAAGGTATGTTCCTAGGGCCGTTCTAATGGATCTTGAACCGGGCACCATGGACAGTATTAGATCCGGTCCTTATGGACAGATCTTCAGGCCTGATAACTTTGTTTTTGGGCAATCTGGTGCTGGAAATAATTGGGCCAAAGGTCATTACACAGAAGGAGCTGAGTTGATCGATTCTGTTCTTGATGTTGTTCGCAAAGAGGCTGAGAATTGTGATTGCTTGCAAGGCTTTCAGGTATGCCACTCACTTGGAGGGGGCACAGGTTCAGGAATGGGAACTCTGCTCATTTCAAAGATCAGGGAGGAATACCCAGACAGAATGATGCTCACGTTCTCTGTTTTCCCTTCACCAAAGGTATCAGACACAGTGGTGGAGCCATACAATGCAACACTTTCTGTGCATCAGTTGGTGGAGAATGCTGATGAGTGCATGGTACTTGACAATGAAGCGCTTTATGACATCTGCTTCCGGACTCTAAAGCTGAGCACTCCAAGCTTTGGTGACCTGAACCACTTGATCTCTGCAACAATGAGTGGTGTAACATGCTGTCTGAGGTTTCCAGGACAACTCAATTCAGACCTGAGGAAGTTGGCTGTCAACCTGATTCCTTTTCCACGACTCCACTTCTTTATGGTAGGATTTGCACCACTCACTTCTCGAGGGTCCCAGCAGTACATCTCCCTCACTGTCCCCGAGCTTACTCAGCAAATGTGGGATGCCAAGAACATGATGTGTGCTGCTGACCCCCGCCATGGCCGCTACTTGACTGCCTCAGCCATGTTTAGGGGAAGGATGAGCACCAAAGAGGTGGATGAACAAATGATTAATGTCCAAAATAAAAATTCATCATATTTTGTGGAGTGGATTCCGAACAATGTGAAGTCCAGTGTTTGTGATATACCACCCAAGGGATTGAGGATGGCATCGACATTTGTTGGGAACTCCACATCAATCCAGGAGATGTTCAGGAGGGTGAGTGAGCAGTTCACAGCCATGTTCCGTCGCAAGGCCTTCTTGCATTGGTACACTGGAGAAGGGATGGACGAGATGGAGTTCACTGAAGCAGAAAGCAACATGAACGATTTGGTGGCAGAGTACCAGCAGTACCAGGATGCGACTGCCGAGGATGATGTTGAGTATGAGGACGAGGGCGTTGAAGAGAATTATGAGGGC
>gnl_Manes_v6.1_Manes.09G100400.1
ATGCGTGAAATTCTTCATATTCAAGGAGGTCAATGTGGCAACCAAATCGGAGCGAAGTTCTGGGAGGTGGTTTGCGCCGAGCATGGCATTGATGCTACCGGTAAATACAATGGGGATTCTGAACTCCAGCTTGAAAGGCTCAATGTTTATTACAATGAAGCAAGTGGTGGCAGGTATGTGCCAAGGGCTGTCCTTATGGATCTTGAGCCTGGAACCATGGATAGTGTCAGGACAGGCCCCTATGGTCAGATTTTTAGACCTGATAATTTTGTTTTTGGTCAATCTGGTGCCGGAAACAACTGGGCTAAGGGCCATTATACTGAGGGTGCTGAATTGATCGACTCTGTGCTTGATGTTGTTCGCAAAGAAGCAGAGAATTGTGATTGCTTGCAGGGATTTCAGGTTTGCCATTCTCTAGGAGGAGGAACCGGGTCTGGCATGGGTACTCTTTTGATCTCCAAAATCAGAGAGGAATTCCCAGATAGAATGATGCTTACTTTCTCTGTTTTCCCATCTCCTAAGGTCTCTGATACAGTCGTTGAGCCTTATAATGCGACTCTTTCTGTCCATCAGCTTGTTGAAAATGCAGATGAATGCATGGTCCTCGATAATGAAGCTCTCTATGATATCTGCTTCCGTACACTTAAGCTCACCACTCCAAGCTTTGGTGATTTGAACCATTTGATTTCTGCTACCATGTCTGGAGTCACATGCTGCTTGAGATTCCCAGGCCAGCTTAACTCTGATCTGAGAAAGCTTGCTGTCAATCTCATCCCCTTCCCCCGGCTCCATTTCTTCATGGTAGGTTTTGCTCCTCTCACCTCGCGTGGCTCTCAGCAATACAGAGCCCTAACCGTGCCAGAACTCAGCCAGCAAATGTGGGATGCAAAGAACATGATGTGTGCAGCAGATCCACGCCATGGCCGTTACTTGACAGCCTCAGCCATGTTCAGGGGCAAAATGAGCACCAAGGAAGTTGATGAACAGATGATCGCTGTTCAAAACAAAAATTCTTCATACTTTGTAGAATGGATTCCAAACAATGTGAAATCAACTGTTTGTGATATCCCTCCAACAGGCCTGAAAATGGCATCCACATTCATTGGTAACTCAACATCAATTCAGGAAATGTTCCGCCGTGTGAGTGAGCAGTTCACAGCCATGTTCAGGAGGAAGGCTTTCTTGCACTGGTACACTGGGGAAGGTATGGATGAGATGGAATTCACAGAGGCAGAGAGCAACATGAATGATTTGGTCTCTGAGTATCAGCAATACCAAGATGCCACAGCTTATGAGGACTATGAAGAGGAAGAAGAGGAAATTCATGATATG
>gnl_Manes_v6.1_Manes.06G058600.1
ATGAGAGAAATTCTTCACATCCAAGGTGGTCAATGCGGTAACCAGATCGGAGCTAAGTTTTGGGAGGTGATTTGCGACGAGCATGGGATTGATAACACCGGAAAGTATAGCGGTGACTCTGAACTCCAGCTTGAGCGTATCAATGTCTATTATAATGAGGCCAGTGGAGGCAGATACGTCCCTCGTGCTGTCCTTATGGATCTGGAGCCTGGTACTATGGATTCTCTTAGATCTGGTCCTTTTGGGCAGATATTCAGACCTGATAACTTCGTTTTTGGCCAGTCTGGAGCAGGGAATAACTGGGCTAAAGGTCATTACACTGAAGGAGCTGAATTGATCGATTCTGTGCTTGATGTTGTCAGGAAAGAAGCTGAGTATTGTGATTGCTTACAGGGATTCCAAGTTTGTCATTCATTGGGTGGAGGCACTGGTTCTGGCATGGGAACTCTTCTTATTTCCAAGATCAGGGAGGAGTATCCTGATAGGATGATGATGACATTTTCTGTCTTTCCTTCTCCTAAGGTATCTGATACAGTTGTTGAGCCATACAATGCCACTCTTTCTGTTCATCAGCTTGTGGAAAACGCTGATGAATCTATGGTATTGGACAATGAGGCTCTGTATGACATCTGCTTCCGTACTCTTAAGCTTGCTACTCCAACTTTTGGTGATCTTAACCACCTCATATCTGCTACAATGAGCGGCGTTACCTGCTGCCTTCGTTTCCCTGGACAGCTTAACTCCGATCTCCGGAAGCTTGCTGTTAATCTTATCCCATTTCCTCGCCTCCATTTCTTCATGGTTGGGTTTGCCCCCTTAACTTCTAGAGGATCACAGCAGTATCGGGCTCTGACTGTGCCTGAACTGACCCAGCAAATGTGGGATGCCAAGAATATGATGTGTGCAGCTGACCCACGTCACGGTCGATATCTAACTGCTTCAGCTATGTTTCGTGGTAAAATGAGCACTAAAGAGGTTGATGAGCAAATGATAAATGTTCAGAACAAGAACTCTTCATACTTTGTTGAATGGATACCCAACAATGTTAAATCCAGTGTATGTGACATCCCACCTAAGGGTCTCAAGATGGCATCGACCTTTGTAGGGAATTCAACTTCAATCCAGGAGATGTTCAGGCGTGTCAGTGAGCAATTCACGGCAATGTTCAGGCGCAAGGCTTTCTTGCACTGGTACACCGGGGAGGGTATGGATGAAATGGAGTTTACCGAGGCTGAGAGTAACATGAATGATCTGGTGGCTGAATACCAGCAATATCAAGATGCAACAGCTGATGATGATGAGTACGAGGAGGAAGAAGAGGAGATTGCTGGT
>gnl_Manes_v6.1_Manes.06G007200.1
ATGCGCGAAATTCTTCACATTCAAGGAGGGCAATGCGGGAATCAAATTGGATCAAAGTTTTGGGAAGTTGTTTGTGACGAACATGGAATTGATCCGACCGGACGGTATGACGGAGATTCGGAATTACAGCTAGAGAGAGTAAACGTATATTATAATGAAGTTAGCAATGGCCGGTATGTGCCCCGAGCTGTGCTTATGGATCTTGAGCCCGGTACGATGGATAGTGTGAGGACCGGGCCTTACGGGCAAATTTTTCGACCCGATAACTTTGTATTTGGGCAATCTGGGGCTGGAAATAATTGGGCTAAGGGCCATTATACTGAAGGTGCTGAGCTTATTGATTCAGTCCTTGATGTTGTAAGGAAAGAGGCTGAGAATTGTGATTGCCTGCAAGGATTTCAAGTATGTCATTCCTTGGGTGGGGGAACTGGGTCTGGCATGGGAACTTTGCTGATTTCGAAAATTAGAGAAGAGTACCCAGATCGAATGATGCTTACATTCTCTGTGTTTCCATCTCCAAAAGTCTCAGACACCGTCGTCGAGCCTTACAATGCTACTCTTTCTGTTCATCAGCTGGTAGAAAATGCTGATGAGTGTATGGTACTTGATAATGAAGCTCTCTATGATATTTGCTTTAGGACTCTCAAGCTCACTACCCCAAGTTTTGGAGACTTGAATCATTTGATATCAGCAACAATGAGTGGAGTAACTTGCTGCTTGCGATTTCCTGGCCAACTAAACTCAGACCTACGAAAACTAGCAGTGAACTTAATCCCATTTCCAAGGCTTCACTTCTTCATGGTGGGCTTTGCACCCTTAATCTCTCGAGGATCACAGCAATACAGATCTCTAACAGTCCCAGAGCTCACCCAACAAATGTGGGATGCCAAGAACATGATGTGTGCAGCTGATCCACGCCATGGCCGATACCTCACAGCATCAGCAATGTTCAGAGGCAAAATGAGCACGAAAGAAGTAGACGAGCAGATGATAAATGTTCAGAACAAAAACTCTTCTTACTTCGTTGAATGGATACCCAACAATGTGAAGTCCAGCGTCTGTGATATTCCACCAAGAGGGCTTTCAATGGCGTCGACGTTCGTGGGGAATTCAACTTCTATTCAGGAGATGTTTAGAAGAGTGAGTGAACAGTTCACAGCCATGTTTAGAAGGAAAGCTTTTTTGCATTGGTATACAGGAGAAGGAATGGATGAAATGGAGTTTACAGAAGCTGAAAGTAATATGAATGATCTTGTTGCCGAGTATCAACAGTATCAAGATGCTACTGCTGAAGAAGATGTTGAGTTTGAGGTTGATGATGATGAAGATGTTCATGAGAAT
>gnl_Manes_v6.1_Manes.06G147900.1
ATGCGTGAGATTCTTCACATCCAGGGAGGCCAATGCGGTAACCAGATCGGGGCCAAGTTCTGGGAGGTGGTTTGCGCCGAGCACGGGATTGATTCCACAGGCAGGTACCAGGGGGACAACGATCTACAACTTGAACGAGTCAATGTTTACTATAACGAGGCGAGTTGCGGAAGGTATGTTCCACGCGCCGTCCTCATGGATCTGGAACCAGGCACCATGGACAGTGTCAGATCCGGGCCCTACGGGCAGATATTCCGTCCTGATAACTTTGTTTTCGGCCAGTCTGGTGCGGGAAACAACTGGGCTAAGGGACACTATACGGAGGGAGCTGAGTTAATTGACTCGGTTCTTGACGTTGTGAGGAAGGAAGCCGAGAACTGTGACTGTTTGCAAGGTTTTCAGGTTTGCCACTCATTGGGAGGTGGTACTGGGTCTGGCATGGGAACCCTACTAATTTCCAAGATCAGAGAAGAGTATCCAGATAGAATGATGCTCACCTTCTCTGTGTTCCCGTCCCCGAAGGTGTCTGACACTGTTGTTGAACCATACAATGCGACCCTTTCCGTCCACCAACTTGTTGAGAATGCAGATGAGTGTATGGTTTTGGATAATGAGGCCTTGTATGACATTTGCTTCCGAACACTTAAGCTTACTACTCCCAGCTTTGGCGACCTCAACCACCTTATTTCTGCCACCATGAGTGGAGTGACATGCTGCCTTCGATTTCCTGGTCAACTCAACTCCGACCTTCGCAAGCTTGCTGTTAATCTTATCCCATTCCCTCGGTTGCATTTCTTTATGGTTGGATTTGCTCCACTCACATCTCGTGGGTCACAGCAGTATAGAGCCCTTACTGTACCTGAATTAACTCAGCAAATGTGGGATGCCAAGAACATGATGTGTGCTGCTGATCCTCGTCATGGCCGATATTTGACTGCTTCAGCCATGTTCCGTGGAAAAATGAGCACTAAAGAAGTTGATGAACAGATGATTAATGTTCAGAATAAGAATTCATCTTACTTTGTTGAGTGGATCCCCAACAATGTGAAATCAACAGTTTGTGACATCCCCCCAACTGGTTTAAAGATGGCCTCAACATTCATCGGGAACTCAACATCAATTCAGGAAATGTTCCGTAGGGTTAGTGAACAGTTCACAGCCATGTTCCGCAGGAAGGCTTTCTTGCATTGGTACACAGGAGAGGGTATGGATGAGATGGAGTTTACCGAGGCAGAGAGTAACATGAATGATCTGGTATCTGAGTACCAACAATACCAAGATGCAACAGCAGATGAGGAAGGTTATGACTACGAGGACGAAGAGGAGGTTCAAGAGGAAGTT
>gnl_Manes_v6.1_Manes.01G061400.1
ATGAGAGAAATCCTCCATATCCAAGCTGGTCAATGTGGGAATCAAATCGGAGGCAAGTTTTGGGAGGTTGTGTGTGATGAACATGGCATTGATGCAGCTGGAAACTATGTTGGTAACTCTCAGGTTCAGCTTGAGAGGGTTAATGTTTACTACAATGAAGCCAGTGGTGGGCGCTATGTCCCTAGAGCTGTGCTCATGGACCTTGAGCCAGGGACCATGGACAGCTTGAGAACTGGTCCTTATGGGAATATCTTTAGGCCTGACAATTTTGTTTTTGGCCAAAATGGAGCTGGAAATAACTGGGCTAAAGGTCATTACACTGAAGGAGCGGAACTTATTGATTCTGTTCTTGATGTTGTTCGTAAAGAAGCTGAGAATTGTGATTGCTTGCAAGGCTTCCAAATATGCCATTCCTTGGGAGGTGGTACTGGTTCAGGCATGGGAACTCTACTCATATCAAAGATCAGAGAAGAGTATCCAGACAGAATGATGTTAACTTTCTCTGTGTTTCCTTCTCCTAAGGTTTCTGATACTGTTGTTGAGCCCTACAATGCCACCCTCTCTGTCCACCAGCTTGTTGAAAATGCGGATGAATGCATGGTTCTTGACAATGAAGCCCTCTATGACATCTGCTTTCGAACTCTCAAGCTCACTAATCCAAGCTTCGGTGATCTTAACCATCTGATCTCTACAACAATGAGTGGAGTAACATGTTGTCTCCGTTTCCCGGGGCAACTAAACTCCGATCTCCGAAAACTAGCCGTAAACTTAATTCCCTTCCCACGTCTCCACTTCTTCATGGTGGGTTTTGCGCCCTTGACCTCCCGGGGATCCCAGCAGTACCGAGCACTGACAATCCCTGAACTCACACAGCAAATGTGGGACGCTAAGAACATGATGTGCGCAGCAGATCCAAGACACGGCAGATACTTGACAGCCTCAGCTATGTTCAGAGGCAAAATGAGCACAAAGGAAGTTGATGAGCAAATGATAAATGTACAAAACAAGAACTCATCCTACTTTGTTGAATGGATTCCAAACAATGTGAAGTCAAGTGTGTGTGATATTCCACCAACTGGGTTGTCAATGTCGTCGACGTTTATGGGGAATTCGACATCAATACAAGAAATGTTTAGGCGAGTATCGGAACAATTCACTGTAATGTTTAGGAGAAAGGCATTCTTGCATTGGTATACAGGAGAAGGAATGGATGAAATGGAGTTTACTGAGGCAGAAAGTAACATGAATGATTTGGTATCAGAATATCAACAATATCAAGATGCTGTTGCAGAGAATGAGGAGGTGGATGAGGACGAGGATGAGGATGAAGAGGCTATG
>gnl_Manes_v6.1_Manes.01G166100.1
ATGCGTGAGATCCTACACATCCAAGGGGGCCAATGCGGTAACCAAATCGGAGCCAAGTTCTGGGAAGTTGTCTGCGCCGAGCACGGCATAGACTCCACTGGTCGCTACCAAGGCAACTCAGATCTTCAGCTTGAAAGAATCAATGTCTACTACAATGAGGCCAGTTGCGGTCGCTTTGTGCCTCGTGCTGTGCTCATGGATTTGGAACCTGGTACAATGGATAGCATCAGATCTGGTACTTATGGTCAGATTTTTAGGCCTGACAACTTCGTGTTCGGCCAATCTGGCGCTGGTAATAACTGGGCTAAAGGCCATTACACTGAAGGTGCTGAGCTTATTGATTCTGTTCTTGACGTTGTTAGAAAGGAGGCTGAGAATTGTGACTGTTTGCAAGGGTTTCAGGTGTGCCATTCTTTGGGAGGTGGTACTGGATCTGGAATGGGGACACTCTTGATTTCCAAGATTAGGGAAGAGTACCCAGATAGAATGATGTTGACTTTCTCGGTGTTTCCCTCTCCCAAGGTATCTGATACAGTTGTGGAACCTTACAATGCCACTTTGTCTGTCCATCAACTAGTGGAAAATGCAGATGAGTGCATGGTTCTTGACAATGAGGCCTTGTATGACATTTGCTTCCGTACACTGAAGCTCACTACTCCCAGCTTCGGTGATTTGAATCACTTGATATCTGCAACAATGTCTGGAGTTACATGCTGCCTGAGGTTCCCTGGTCAGTTGAATTCTGATCTCAGAAAGCTTGCAGTGAACCTCATTCCATTCCCTCGTCTTCACTTCTTCATGGTGGGTTTTGCCCCTCTTACTTCCCGTGGCTCACAGCAGTACCGAGCTCTAACTGTTCCTGAGCTCACCCAGCAAATGTGGGATGCAAAGAACATGATGTGTGCAGCTGATCCAAGGCATGGTCGTTATCTGACAGCATCAGCTATGTTCCGAGGCATGATGAGCACAAAGGAGGTTGATGAGCAGATGCTGAATGTGCAGAATAAGAACTCTTCCTACTTTGTGGAGTGGATTCCAAATAATGTGAAATCAACTGTTTGTGATATCCCACCTACAGGACTTAAGATGGCATCCACATTTATTGGCAATTCTACATCCATACAAGAGATGTTTAGGCGTGTGAGTGAGCAATTCACAGCCATGTTCAGGAGGAAGGCTTTCTTGCATTGGTATACAGGGGAAGGGATGGATGAGATGGAGTTCACTGAGGCTGAGAGCAACATGAATGATCTGGTTTCGGAGTACCAGCAATACCAAGATGCAACAGCAGATGAGGAAGGATATGAGGATGATGAGGGAGAATATCAGGAAGAATATGAG
>gnl_Manes_v6.1_Manes.14G124600.1
ATGAGAGAAATTCTACACATTCAGGGTGGCCAATGCGGCAACCAGATCGGAGCTAAGTTCTGGGAGGTGATCTGCGATGAGCATGGCATTGATAATACTGGGAAGTACAGTGGTGATTCTGAACTTCAGCTTGAGCGTATCAATGTTTATTATAACGAGGCTAGTGGTGGGAGATATGTGCCTCGTGCTGTTCTTATGGATCTGGAGCCCGGTACCATGGATTCCGTTAGATCTGGACCGTTTGGGCAGATCTTCAGGCCTGATAACTTCGTTTTTGGCCAGTCTGGAGCAGGGAATAACTGGGCTAAAGGCCATTACACTGAAGGAGCTGAATTGATTGATTCTGTGCTTGATGTTGTCAGGAAAGAGGCTGAGAATTGTGATTGCTTGCAAGGATTTCAAGTTTGTCATTCCTTGGGCGGAGGCACTGGTTCTGGCATGGGGACTCTTCTTATTTCCAAGATCAGGGAGGAGTATCCTGATCGGATGATGTTAACATTTTCTGTCTTTCCTTCTCCGAAGGTATCCGATACAGTTGTTGAGCCATATAACGCCACTCTTTCTGTTCATCAGCTTGTAGAAAATGCTGATGAATGTATGGTTTTGGACAATGAGGCTTTGTATGACATCTGCTTCCGTACTCTGAAGCTTGCCACTCCAACTTTTGGTGATCTTAACCACCTCATATCTGCCACAATGAGCGGTGTTACTTGCTGCCTTCGGTTCCCTGGACAGCTTAACTCTGATCTTCGGAAGCTTGCTGTTAATCTTATCCCATTTCCTCGCCTTCATTTCTTCATGGTTGGTTTTGCACCTTTGACTTCTAGAGGATCACAGCAGTACCGGGCTCTGACTGTACCTGAACTAACCCAGCAGATGTGGGATGCTAAGAACATGATGTGTGCTGCTGACCCACGTCACGGTCGCTATCTAACCGCTTCAGCAATGTTCCGTGGTAAAATGAGCACTAAAGAGGTTGATGAGCAAATGATAAATGTCCAGAACAAGAACTCTTCATATTTTGTTGAGTGGATACCCAACAATGTTAAATCCAGTGTGTGTGACATCCCGCCTAAGGGTCTCAAGATGGCATCCACTTTTATTGGGAACTCAACTTCAATCCAGGAGATGTTCAGGCGTGTCAGCGAACAATTCACAGCCATGTTCAGGCGCAAGGCTTTCTTGCACTGGTATACCGGTGAGGGTATGGATGAAATGGAATTTACCGAGGCTGAGAGTAACATGAATGATCTGGTAGCCGAGTATCAGCAGTATCAAGATGCAACAGCTGATGATGAGGAGTACGAAGATGAAGAAGAGGAGATTGCTGGT
>gnl_Medtr_Mt4.0v1_Medtr3g113970.1
ATGAGAGAGATCTTGCACGTTCAAGGTGGCCAATGCGGTAACCAAATTGGATCCAAATTCTGGGAGGTGATATGCGACGAACACGGCATTGATCCAACTGGTAAATATGTAAGCGAAGGTGGAAATGATACTCAATTGGAAAGGATCAATGTGTATTACAATGAAGCTTCTGGTGGAAGGTATGTTCCTAGAGCAGTTCTTATGGATCTTGAACCTGGTACTATGGAAAGTATCAGATCTGGTCCGTTCGGTAAGATCTTTCGTCCTGATAATTTCGTGTTTGGACAATCTGGTGCTGGTAATAATTGGGCCAAAGGTCATTATACCGAAGGTGCTGAGTTGATTGACTCTGTTCTTGATGTTGTTCGTAAAGAAGCAGAGAATTGTGATTGCTTGCAAGGTTTTCAAGTTTGCCACTCCCTTGGAGGAGGCACGGGTTCTGGCATGGGAACACTATTGATATCAAAGATTAGGGAGGAATATCCAGACAGAATGATGCTTACTTTCTCTGTTTTCCCATCTCCAAAGGTATCTGACACAGTTGTTGAGCCATACAATGCCACATTATCTGTCCACCAACTGGTAGAAAATGCAGATGAGTGTATGGTTCTTGACAATGAAGCACTTTATGACATTTGCTTCAGGACATTAAAACTCAGCACCCCTAGCTTTGGGGATCTGAACCATCTGATTTCCGCAACTATGAGTGGGGTTACCTGTTGTCTGAGGTTTCCTGGACAATTGAACTCTGATCTCAGGAAGCTGGCTGTCAATCTGATCCCATTCCCACGTCTTCACTTTTTTATGGTTGGGTTTGCACCTCTCACTTCTCGTGGGTCTCAGCAGTATGTATCCCTTACTGTCCCGGAACTGACTCAACAAATGTGGGACGCCAAGAATATGATGTGTGCTGCTGACCCTCGACATGGTCGATACTTAACTGCATCTGCAATGTTCAGAGGAAAGATGAGCACCAAAGAGGTTGATGAACAAATCATCAATGTGCAGAACAAGAATTCTTCATACTTTGTTGAATGGATTCCCAACAATGTGAAGTCTAGTGTGTGTGATATCCCACCCAAGAATTTGAAGATGTCGTCCACTTTTATTGGGAACTCTACTTCAATTCAGGAGATGTTCAGGAGGGTCAGTGAGCAGTTTACTGCAATGTTCCGGCGCAAGGCCTTTTTGCATTGGTATACTGGGGAGGGAATGGATGAGATGGAGTTCACGGAGGCAGAAAGTAACATGAACGATTTGGTAGCAGAGTACCAACAATACCAGGATGCAATAGCTGAGGAGGAAGATGATTATGAAGAAGAAGAAGGTGAGGAACATTTTGTGGAGCAG
>gnl_Medtr_Mt4.0v1_Medtr2g031310.1
ATGAGAGAAATCCTCCACATCCAAGGCGGACAATGCGGGAACCAAATCGGCGCCAAATTCTGGGAAGTAATTTGCGACGAACACGGAATCGATCACACCGGAAAATACAACGGCGATTCTGAACTTCAACTTGAACGTATCAATGTTTATTACAATGAGGCAAGTGGTGGAAGGTATGTTCCACGCGCTGTTCTTATGGATCTTGAGCCTGGTACTATGGATTCCGTTAGATCCGGTCCGTTTGGTCAGATCTTTCGTCCTGATAATTTTGTGTTCGGTCAGTCTGGTGCTGGGAATAATTGGGCTAAAGGTCATTATACCGAAGGCGCTGAGCTTATTGATTCTGTTCTTGATGTTGTTCGTAAAGAAGCTGAGAATTGTGATTGCTTGCAAGGATTTCAAGTGTGTCATTCATTGGGAGGTGGCACGGGTTCAGGCATGGGAACACTTTTGATTTCGAAGATTCGAGAAGAATATCCGGATCGTATGATGTTGACGTTTTCGGTGTTTCCTTCACCTAAGGTGTCTGATACGGTTGTAGAACCGTATAATGCCACGCTTTCTGTTCATCAGCTTGTTGAGAATGCGGATGAATGCATGGTGTTGGATAACGAGGCTCTTTATGATATTTGTTTCAGGACTTTGAAGCTTGCTACACCAACATTTGGTGACCTTAACCACCTCATTTCTGCCACCATGAGTGGAGTTACTTGTTGTCTACGTTTCCCTGGACAACTGAACTCTGATCTTCGTAAGCTTGCTGTCAATCTTATCCCATTCCCTCGGCTCCATTTCTTCATGGTTGGGTTTGCACCCTTGACATCAAGAGGATCCCAGCAATATCGTGCTTTGACTGTACCAGAATTGACTCAGCAGATGTGGGATTCAAAGAACATGATGTGTGCTGCTGATCCACGCCATGGCCGTTATTTGACCGCATCAGCAATGTTCCGTGGTAAGATGAGCACAAAGGAAGTAGATGAGCAGATGATCAATGTGCAAAACAAGAACTCTTCATACTTTGTTGAGTGGATACCAAATAATGTTAAGTCCAGCGTATGTGATATCCCACCAAAGGGCCTTAAGATGGCATCAACTTTCATCGGTAATTCAACTTCGATCCAGGAGATGTTCAGGAGAGTTAGTGAGCAGTTCACAGCTATGTTTAGGCGCAAGGCTTTCTTGCATTGGTACACTGGTGAGGGAATGGACGAAATGGAGTTCACTGAGGCTGAGAGTAACATGAATGATCTTGTTGCTGAGTACCAGCAATACCAGGATGCAACTGCTGACGAAGAAGATTATGAGGAGGAGGAAGAAGAGGAAGGTGCTGCT
>gnl_Medtr_Mt4.0v1_Medtr8g107250.1
ATGCGTGAGATTCTTCACATTCAAGGAGGACAGTGTGGAAACCAAATAGGAACAAAGTTCTGGGAAGCGGTATGCGATGAGCACGGGATTGACCCCATAGGACAATATATAGGGAACTCCAAACTTCAACAACTCGAAAGAGTCAATGTTTATTACAATGAGGGATCTAACGGGCGTTATGTTCCCAGGGCAGTGTTGATGGACCTTGAGCCTGGCACCATGGATGCTGTCCGGTCCGGCCCTTATGGGCAGATTTTCCGACCAGACAACTTTGTATTTGGACAGTCTGGTGCCGGAAACAATTTCGCCAAGGGTCATTACACTGAGGGTGCCGAGCTCATTGACTTTGTTCTTGATGTTGTAAGGAAGGAGGTTGAGAATTGTGATTGCTTGCAAGGATTTCAAGTGTGCCACTCCTTGGGAGGAGGAACGGGTTCTGGAATGGGAACTCTACTCATTTCAAAGATCAGAGAAGAATACCCTGATCGAATGATGCTCACTTTCTCTGTCTTTCCATCTCCAAAGGTGTCAGACACAGTTGTTGAGCCTTACAATGCAACACTTTCTGTTCACCAATTGGTGGAGAATGCCGATGAGTGTATGGTCCTTGATAATGAAGCACTCTATGACATCTGCTTCAGGACCCTCAAACTCACCACACCAAGTTTTGGAGATTTGAATCATTTGATCTCAGCAACAATGAGTGGAGTGACTTGTTGCTTAAGATTCCCGGGTCAGCTAAATTCAGACCTGCGGAAGCTAGCAGTGAACTTGATCCCATTTCCACGCCTTCACTTCTTCATGGTGGGTTTCGCTCCCCTGACATCTCAAGGATCGCAGAACTACCGTGCACTTACCGTACCAGAACTTACACAACAGATGTGGGATGCCAAGAACATGATGTGTGCGGCGGATCCACGCCATGGCCGTTATTTAACAGCCTCAGCGGTGTTTAGAGGGAAAATGAGCACAAAAGAAGTGGATGAACAGGTAATGAATGTGCAGAACAAGAATTCTTCTTACTTCGTTGAATGGATTCCCAATAATGTGAAGTCCAGTGTCTGTGATGTCCCACCTAGAGGCCTTTCGATGGCTTCGACATTTGTTGGCAATTCGACATCTATACAGGAGATGTTTAGGAGAGTGAGTGAACAGTTCTCTGCCATGTTCAGAAGGAAAGCATTCTTGCATTGGTATACCGGAGAAGGAATGGATGAAATGGAATTTACTGAAGCAGAAAGCAATATGAATGATCTTGTTGCTGAATATCAACAATACCAGGATGCCCCAGTTTATGAAGATGGTGATGATTACCAAGAAGAAGAAGATGCTCAAAGC
>gnl_Medtr_Mt4.0v1_Medtr8g098360.1
ATGAGAGAAATCCTTCATGTACAAGCAGGTCAATGTGGAAATCAAATTGGAGGAAAGTTTTGGGAGGTTATGTGTGATGAACATGGGATAGATCCTTCAGGAAGTTATGTAGGAAAGTCACACCTTCAACTTGAGAGAGTGAATGTGTACTACAATGAAGCAAGTGGTGGAAGATATGTTCCTAGAGCTGTTCTAATGGACCTTGAACCAGGTACCATGGACAGTTTACGTTCTGGTCCATTTGGAAAAATATTTAGGCCTGATAACTTTGTGTTTGGACAAAATGGAGCTGGTAATAATTGGGCTAAAGGACATTACACTGAAGGAGCTGAACTTATTGATTCTGTTCTTGATGTTGTTCGAAAAGAAGCTGAGAATTGCGACTGCTTGCAAGGTTTTCAAATTTGTCATTCGCTTGGAGGTGGAACTGGATCAGGAATGGGTACCTTGCTCATTTCCAAGATCAGAGAAGAGTATCCAGACAGAATGATGTTGACTTTCTCAGTGTTCCCTTCACCAAAGGTTTCTGATACCGTGGTGGAACCCTACAATGCAACTCTCTCTGTTCATCAACTAGTTGAAAATGCAGACGAATGCATGGTTCTTGATAATGAGGCACTCTATGATATCTGTTTCAGAACACTCAAGCTCACTAATCCAAGTTTTGGTGATTTGAACCATTTGATATCAACAACAATGAGTGGAGTAACATGTTGCCTCCGATTTCCTGGCCAACTCAACTCTGATCTTAGGAAATTAGCAGTTAACCTCATCCCTTTCCCACGTCTACACTTTTTCATGGTTGGTTTTGCTCCCTTAACATCAAGGGGTTCTCAACAGTACAGTTCCCTCACCATTCCAGAACTCACACAGCAAATGTGGGATGCAAGAAACATGATGTGTGCTGCTGATCCAAGACATGGTAGGTATCTAACAGCCTCGGCAATGTTCCGTGGCAAAATGAGCACAAAAGAAGTTGATCAACAGATGATAAATGTTCAGAACAAGAACTCGTCTTACTTTGTGGAATGGATTCCAAACAATGTGAAATCAAGTGTTTGTGATATTCCGCCAACAGGGTTGTCGATGTCTTCGACATTTATGGGGAATTCGACATCTATTCAAGAAATGTTTAGACGTGTTTCGGAGCAGTTTACTGTTATGTTTAAGAGAAAGGCATTTTTGCATTGGTATACTGCTGAAGGAATGGATGAGATGGAGTTTACTGAGGCTGAGAGTAATATGAATGATTTGGTTTCTGAATATCAACAATATCAAGATGCTGCTGGAGTGGAAGAAGGTGAGTTTGATGAAGATGATGAAGAGGAAATTGCC
>gnl_Medtr_Mt4.0v1_Medtr7g089120.3
ATGAGAGAAATTCTTCATGTTCAAGGAGGACAATGCGGGAACCAGATCGGTTCAAAATTCTGGGAAGTAGTTTGCGACGAGCACGGCATAGATCCAACCGGAAGATACGTCGGAAACTCAGATCTACAACTTGAGCGCGTCAATGTTTACTACAACGAAGCTTCATGCGGAAGGTTTGTTCCACGCGCCGTCCTCATGGACTTGGAGCCTGGTACCATGGACAGTGTCCGCACCGGTCCTTACGGTCAGATCTTCCGTCCTGATAACTTCGTTTTCGGTCAGTCCGGCGCCGGTAACAATTGGGCGAAAGGTCATTACACTGAAGGCGCTGAACTTATTGATTCAGTTCTCGATGTTGTTCGTAAAGAAGCTGAGAATTGCGATTGTCTTCAAGGGTTTCAGGTGTGTCATTCGTTGGGAGGAGGAACGGGATCTGGAATGGGAACTTTGTTGATTTCGAAGATTAGAGAGGAATATCCTGATAGGATGATGTTGACGTTTTCGGTGTTTCCTTCTCCGAAGGTTTCTGATACTGTTGTTGAGCCTTATAATGCTACTCTTTCTGTTCATCAGTTGGTTGAGAATGCTGACGAGTGTATGGTGCTTGATAATGAGGCTTTGTACGATATCTGCTTCAGAACACTTAAATTGACTACTCCTAGCTTTGGTGACTTGAACCACTTGATCTCAGCAACCATGAGTGGAGTGACTTGCTGCCTTCGTTTCCCGGGTCAACTCAACTCTGATCTCCGGAAACTGGCAGTGAATCTCATCCCATTCCCTCGCCTGCACTTCTTCATGGTTGGTTTTGCTCCTCTTACATCCCGTGGCTCTCAGCAATACCGTGCATTGACTGTTCCAGAACTCACCCAGCAGATGTGGGATTCCAAAAACATGATGTGTGCTGCTGATCCTAGGCATGGTCGATACCTCACTGCGTCTGCCATGTTCAGGGGTAAGATGAGCACCAAAGAGGTGGATGAGCAAATGATAAATGTCCAGAACAAGAACTCTTCCTACTTTGTTGAGTGGATCCCCAACAATGTTAAGTCAAGTGTTTGTGACATTGCTCCTAGAGGTCTCTCCATGGCCTCCACCTTTATCGGTAACTCAACCTCAATTCAGGAAATGTTTAGGAGGGTGAGCGAGCAATTTACCGCTATGTTTAGGAGGAAGGCTTTCTTGCATTGGTACACTGGTGAAGGCATGGATGAAATGGAATTCACAGAAGCAGAGAGCAACATGAATGACCTCGTGTCTGAGTACCAGCAGTACCAGGATGCCACTGCTGATGAAGAAGGAGAATATGATGACGAGGAGGAAGAGGAGCAAGATCATGCTTATGAA
>gnl_Medtr_Mt4.0v1_Medtr1g101130.1
ATGCGTGAGATTCTTCACATCCAAGGAGGACAATGCGGGAACCAAATCGGAGCCAAATTCTGGGAAGTTGTGTGCGCTGAGCACGGGATCGACTCTACCGGTAGGTACCAAGGGAACAACGATCTTCAACTCGAACGAGTCAATGTGTACTACAACGAAGCGAGTTGTGGAAGATTCGTTCCTAGAGCTGTTCTCATGGATCTGGAGCCAGGGACTATGGATAGCGTCAGATCTGGTCCATACGGTCAGATTTTCCGGCCTGATAACTTTGTTTTTGGACAGTCCGGTGCCGGAAACAACTGGGCGAAAGGTCACTATACAGAAGGAGCTGAGTTGATTGATTCGGTGCTTGATGTTGTCAGGAAGGAGGCTGAGAATTGTGATTGTCTTCAAGGTTTTCAGGTTTGCCACTCCCTTGGTGGTGGTACTGGTTCTGGAATGGGAACACTTTTGATTTCTAAGATCAGGGAGGAATACCCTGATCGAATGATGCTTACTTTCTCTGTGTTCCCATCTCCTAAGGTATCTGACACTGTTGTTGAACCTTACAATGCTACACTCTCTGTCCACCAACTTGTTGAGAATGCTGATGAATGCATGGTTCTGGATAATGAAGCTCTCTATGATATTTGCTTCCGCACCCTTAAACTCACTACTCCAAGCTTTGGAGATCTGAACCATCTAATTTCTGCCACAATGAGTGGTGTTACATGTTGTCTTCGATTCCCTGGTCAATTGAACTCAGATCTTCGCAAATTGGCAGTCAATCTCATTCCTTTCCCTCGTTTGCATTTCTTCATGGTGGGATTTGCCCCACTCACTTCTCGTGGTTCACAGCAGTACAGAGCTCTTACTGTACCTGAGCTGACCCAGCAGATGTGGGATTCAAAGAACATGATGTGCGCCGCTGATCCTCGCCACGGTCGTTATTTGACAGCATCTGCCATGTTCCGTGGTAAGATGAGCACCAAGGAGGTTGATGAGCAGATGATCAATGTTCAGAACAAGAATTCATCATACTTTGTTGAGTGGATTCCCAACAATGTGAAATCCACTGTCTGTGATATCCCTCCAACTGGTCTTAAAATGGCTTCTACTTTTATTGGTAACTCCACATCTATTCAAGAAATGTTTAGGAGGGTGAGTGAGCAATTCACGGCTATGTTCCGCAGAAAAGCTTTCTTGCATTGGTATACTGGAGAGGGTATGGATGAGATGGAGTTTACTGAAGCAGAAAGCAACATGAATGACCTTGTCTCAGAGTACCAGCAATACCAAGATGCTACTGCAGATGAAGAGGGGTATGACTATGAAGATGAGGAGGAGGAAGTTCAGGAGGAAGAAGCT
>gnl_Medtr_Mt4.0v1_Medtr4g019110.1
ATGAGGGAAATTCTTCACATCCAAGGTGGTCAATGTGGAAACCAAATCGGAGCCAAATTCTGGGAAGTGGTTTGTGCTGAACATGGAATCGATCCAACCGGTCGTTACGTCGGTGATTCAGATCTGCAATTGGAACGGATCAATGTGTATTACAATGAAGCAAGTGGTGGAAGGTTCGTTCCTAGAGCGGTTCTTATGGATCTTGAACCGGGAACGATGGACAGTGTCCGGTCTGGACCGTACGGTCAGATCTTTAGACCGGATAACTTTGTCTTTGGACAGAGTGGTGCTGGTAATAACTGGGCTAAAGGACATTACACTGAAGGCGCTGAGCTTATTGATTCTGTTCTTGATGTTGTTAGGAAAGAAGCTGAAAACAGTGATTGCTTGCAGGGTTTTCAAGTATGCCATTCACTTGGTGGAGGAACTGGGTCTGGAATGGGTACCCTTTTGATTTCAAAGATCAGGGAAGAATACCCAGATAGGATGATGCTTACTTTCTCTGTTTTCCCTTCTCCTAAGGTTTCTGACACTGTGGTTGAACCCTACAATGCTACCCTATCTGTTCACCAGCTTGTTGAAAACGCAGATGAATGTATGGTTCTTGATAATGAAGCCTTGTATGATATTTGTTTCCGTACCCTCAAGCTCACAACCCCAAGCTTTGGTGATCTTAACCATTTGATATCAGCAACTATGTCTGGTGTCACATGTTGTTTGAGGTTCCCTGGTCAGCTGAACTCCGATCTTAGGAAGCTTGCAGTGAATCTGGTTCCATTCCCTCGCCTCCACTTTTTCATGTTAGGGTTTGCACCTTTGACTTCAAGAGGTTCTCAGCAGTACAGGGCTTTGAGTGTTCCAGAGATCACACAGCAAATGTGGGATTCCAAGAACATGATGTGTGCTGCTGACCCTAGACACGGACGGTACCTCACTGCATCAGCCATCTTCAGAGGCAAGATGAGCACAAAGGAAGTTGATGAACAAATGATCAATGTTCAGAACAAGAACTCATCCTACTTCGTTGAATGGATTCCAAACAATGTCAAATCAACTGTTTGTGATATTCCACCAACAGGGTTGAAGATGGCTTCTACATTCATCGGAAACTCAACTTCAATTCAAGAAATGTTCCGAAGGGTGAGTGAGCAGTTTACTGCTATGTTCAGGAGAAAGGCTTTCTTGCATTGGTACACAGGTGAAGGAATGGATGAGATGGAGTTCACTGAGGCTGAGAGCAACATGAATGATCTTGTGTCAGAATATCAACAGTATCAAGATGCTACTGCAGAGGAGGATGAGTATGAAGATGAAGAGGAGGATTATCAGCAGGAACATGATGAGGCT
>gnl_Medtr_Mt4.0v1_Medtr4g017630.1
ATGCGTCAAATTCTTCACATCCAAGGTGGCCAATGCGGTAACCAAATCGGAGCCAAATTCTGGGAAGTGGTTTGTGCTGAACATGGAATCGATCCAACCGGCCGCTACACCGGTGATTCAGATCTTCAACTTGAACGGATCGATGTGTATTACAATGAAGCAAGTGGTGGAAGATTTGTTCCGAGAGCGGTTCTTATGGATCTTGAACCGGGTACTATGGATAGTATCCGGTCTGGACCGTATGGTCAGATCTTTAGACCGGATAATTTTGTGTTTGGTCAGAGTGGTGCTGGGAATAACTGGGCTAAAGGGCATTATACTGAAGGCGCTGAGCTTATTGATTCTGTTCTTGATGTTGTTAGGAAAGAAGCTGAGAATTGTGATTGCTTGCAGGGATTTCAAGTATGCCACTCACTTGGTGGAGGAACTGGGTCTGGAATGGGAACTCTTCTGATTTCAAAGATCAGGGAAGAATACCCAGACAGGATGATGCTTACTTTCTCTGTTTTCCCTTCTCCTAAGGTTTCTGACACTGTGGTTGAACCCTACAATGCTACCCTCTCTGTTCACCAGCTTGTTGAAAATGCAGATGAGGTCATGGTTCTTGACAATGAAGCCTTGTATGACATTTGCTTCCGCATTCTGAAGCTCAGCAACCCAAGCTTTGGTGATTTGAATCATCTGATATCAGCAACTATGTCTGGTGTCACCTGTTGTTTGAGGTTCCCTGGTCAGCTGAACTCTGATCTTAGGAAGCTTGCTGTGAATCTCATTCCATTCCCGCGTCTTCACTTTTTCATGGTGGGATTTGCTCCTTTGACTTCCCGTGGCTCCCAGCAGTACAGGACTCTAAGTGTCCCTGAGCTCACTCAACAAATGTGGGATGCCAAGAACATGATGTGTGCTGCTGACCCTAGGCATGGGCGATACCTCACTGCTTCAGCCATGTTTAGAGGCAAGATGAGCACCAAGGAGGTTGATGAACAAATGATGAATGTCCAGAACAAGAACTCATCCTACTTTGTTGAATGGATTCCAAACAATGTGAAGTCTACTGTCTGTGATATTCCCCCAACAGGGTTGAAAATGGCTTCAACATTCATTGGAAACTCCACATCCATTCAGGAAATGTTCCGTAGGGTGAGTGAGCAGTTCACTGCTATGTTCAGGAGAAAGGCTTTCTTGCATTGGTACACTGGTGAAGGCATGGACGAAATGGAATTCACTGAGGCTGAGAGCAACATGAATGATCTGGTTGCTGAGTATCAACAGTACCAAGATGCCACCGCTGATGAGGATGAGTATGGAGAAGAAGAAGGCGAAGAGGATTATGAGCAACAAGACATG
>gnl_Medtr_Mt4.0v1_Medtr4g019090.1
ATGCGTGAGATTCTTCACATTCAAGGTGGCCAATGCGGTAACCAAATCGGAGCAAAATTCTGGGAAGTGGTTTGCGCCGAGCACGGAATCGACCCTACCGGACGTTACAGTGGTACCTCAGAACTTCAACTAGAGCGAATCAATGTTTACTACAACGAAGCTAGTTGTGGCCGGTTTGTTCCTCGTGCGATTCTTATGGATCTTGAACCGGGGACTATGGACAGTGTCCGGTCTGGACCGTACGGTCAGATCTTTAGACCGGATAACTTTGTGTTTGGTCAGAGTGGTGCTGGTAATAACTGGGCTAAAGGGCATTATACTGAAGGCGCTGAGCTTATTGATTCTGTTCTTGATGTTGTTAGGAAAGAAGCTGAGAATTGTGATTGCTTGCAGGGTTTCCAAGTATGTCATTCACTAGGTGGAGGAACTGGATCTGGAATGGGAACCCTTCTCATTTCAAAGATCAGGGAAGAATACCCAGACAGGATGATGCTTACTTTCTCTGTTTTCCCTTCTCCTAAGGTTTCTGACACTGTGGTTGAACCCTACAATGCTACTTTATCTGTTCACCAGCTTGTTGAAAACGCAGATGAATGTATGGTTCTTGATAATGAAGCCTTGTATGATATTTGCTTCCGTACTCTCAAGCTTACTACCCCGAGCTTTGGTGATCTTAACCATTTGATATCAGCAACCATGTCTGGTGTCACATGTTGTTTGAGGTTCCCTGGTCAGCTAAACTCCGATCTGAGGAAGCTTGCTGTGAATCTCATTCCATTCCCTCGTCTTCACTTTTTCATGTTGGGTTTTGCACCTTTGACTTCAAGAGGTTCTCAGCAGTACCGTGCTTTGAGTGTACCAGAGCTCACTCAGCAAATGTGGGATTCCAAGAATATGATGTGTGCTGCCGACCCTAGACACGGACGATACCTCACTGCATCAGCCATCTTCAGAGGCAAAATGAGCACTAAAGAAGTTGATGAACAAATGATCAATGTTCAGAACAAGAACTCATCCTACTTCGTCGAATGGATTCCAAACAATGTCAAATCAACTGTTTGTGATATTCCACCAACAGGGTTGAAGATGGCTTCTACATTCATCGGAAACTCAACTTCAATTCAAGAAATGTTCCGAAGGGTGAGTGAGCAGTTTACTGCTATGTTCAGGAGAAAGGCTTTCTTGCATTGGTACACAGGTGAAGGAATGGATGAGATGGAGTTCACTGAGGCTGAGAGCAACATGAATGATCTTGTGTCTGAATATCAACAGTATCAAGATGCTACTGCAGAGGAGGATGAGTATGAAGATGAAGAGGAGGATTATCAGCAGGAACATGATGAGATG
>gnl_Medtr_Mt4.0v1_Medtr4g094535.1
ATGAGAGAAATCCTCCACATCCAAGGCGGGCAATGCGGTAACCAGATCGGAGCCAAATTCTGGGAAGTTATCTGCGACGAACACGCCATCGATTCCACCGGACAATACAATGGCGATTCCGATCTTCAGCTTGAGCGTATCAATGTCTATTACAATGAAGCTGGTGGTGGAAGATACGTTCCACGCGCCGTGCTTATGGATCTTGAACCTGGAACCATGGATTCGCTTCGTTCCGGTCCGTTTGGCCAGATCTTTCGACCGGATAACTTCGTTTTCGGTCAGTCCGGTGCCGGAAATAATTGGGCGAAAGGTCATTACACCGAAGGCGCTGAGTTGATTGATTCCGTTTTGGATGTTGTGAGGAAAGAGGCTGAGAATTGCGATTGCTTGCAAGGATTTCAAGTGTGTCATTCATTGGGAGGTGGAACTGGTTCTGGAATGGGAACACTTCTTATTTCGAAGATTAGGGAAGAGTATCCGGATCGTATGATGTTGACGTTTTCTGTGTTTCCTTCACCTAAGGTTTCAGATACAGTTGTGGAGCCTTACAATGCAACCCTTTCTGTGCATCAGCTTGTTGAAAATGCAGATGAATGCATGGTTTTGGACAATGAGGCACTCTATGATATTTGCTTCCGTACATTGAAGCTTGCCACACCAACTTTTGGTGACCTTAACCACCTCATTTCTGCTACCATGAGTGGAGTTACTTGTTGTCTACGTTTCCCTGGGCAGCTGAACTCTGATCTTAGAAAGCTTGCTGTCAACCTTATCCCATTCCCTCGTCTCCATTTCTTTATGGTTGGGTTTGCACCCTTGACATCAAGAGGATCCCAACAGTACCGCAACTTGTCTGTGCCTGAATTGACTCAGCAGATGTGGGATGCTAAGAATATGATGTGCGCTGCAGATCCACGCCACGGTCGTTATTTGACTGCTTCAGCAATGTTCCGTGGTAAGATGAGCACCAAGGAGGTGGACGAGCAGATGATTAATGTACAGAACAAAAACTCTTCTTACTTTGTTGAGTGGATACCCAACAACGTCAAGTCTAGCGTGTGTGATATACCACCAACGGGTCTTAAGTTGGCATCCACTTTCATTGGCAATTCAACATCTATTCAAGAGATGTTCAGGAGAGTCAGCGAGCAGTTCACAGCTATGTTTAGGCGCAAGGCTTTCTTGCATTGGTACACTGGTGAGGGAATGGATGAAATGGAGTTCACTGAGGCCGAGAGTAACATGAATGATTTGGTGGCAGAGTACCAGCAATACCAGGATGCTACTGCTGATGAGGAAGAGTATGAAGAGGACGAAGAGGAGATTGGTGCT
>gnl_Mimgu_v2.0_Migut.E01104.1
ATGCGAGAAATCCTGCACATCCAGGGCGGCCAGTGCGGCAACCAGATCGGAGCAAAGTTCTGGGAAGTCGTCTGCACCGAGCACGGGATCGACTCCACCGGCCGCTACCAGGGCGACTCCGATCTACAGCTCGAGCGAGTCAATGTGTACTACAATGAAGCCAGTTGCGGCCGCTTCGTTCCCCGAGCCGTTCTCATGGACCTCGAGCCGGGAACCATGGACAGCGTCCGGTCCGGTCCGTACGGCCAGATCTTCCGGCCGGACAACTTCGTCTTCGGCCAGTCCGGCGCCGGGAACAACTGGGCGAAAGGTCACTACACTGAGGGAGCTGAGCTCATCGACTCCGTGCTCGATGTCGTGAGGAAGGAAGCTGAAAACTGCGACTGCCTCCAGGGATTCCAAGTATGCCATTCTTTAGGAGGGGGCACAGGGTCTGGAATGGGAACCCTTCTGATATCAAAGATAAGGGAAGAATACCCCGACCGAATGATGCTTACATTCTCTGTCTTCCCATCTCCAAAGGTGTCTGACACAGTGGTAGAGCCCTACAACGCAACACTTTCAGTACACCAGCTTGTCGAGAATGCCGACGAGTGCATGGTCCTCGACAACGAGGCTCTTTATGATATCTGTTTCCGAACTCTCAAGCTGACAACTCCTAGTTTTGGAGACTTGAACCATTTGATATCTGCAACCATGAGCGGTGTCACATGCTGCCTACGTTTCCCTGGTCAACTGAACTCCGATCTCCGAAAGCTGGCGGTCAACCTAATCCCATTCCCACGTCTCCACTTCTTCATGGTGGGCTTTGCTCCACTCACCTCCCGTGGCTCACAGCAGTACCGCGCACTCACCGTACCGGAACTCACCCAGCAAATGTGGGACGCCAAAAACATGATGTGTGCTGCTGACCCCCGCCACGGTCGCTACCTCACCGCCTCAGCCGTTTTCCGAGGCAAGATGAGCACAAAGGAAGTGGATGAGCAAATGATCAATGTCCAGAACAAGAACTCGTCCTACTTTGTCGAGTGGATCCCGAACAATGTGAAATCCACAGTTTGCGACATTCCGCCCACTGGTCTGAAAATGGCTTCCACTTTTGTCGGCAATTCGACTTCCATTCAAGAAATGTTTAGGAGGGTGAGCGAGCAGTTCACTGCTATGTTTCGAAGGAAGGCTTTTCTGCATTGGTACACTGGTGAAGGCATGGATGAAATGGAGTTTACCGAAGCTGAGAGCAATATGAATGACTTAGTTGCA
>gnl_Mimgu_v2.0_Migut.N00904.1
ATGCGTGAGATTCTTCACATTCAGGGTGGTCAGTGCGGCAACCAGATCGGCGCCAAGTTCTGGGAGGTGGTGTGCGCCGAGCACGGTATCGACCAAACCGGCCGCTACGATGGCGATTCAGATCTGCAGCTTGAGAGGGTCAACGTTTATTACAACGAAGCCAGTTGCGGCCGCTTTGTCCCACGTGCCGTCCTCATGGATCTCGAGCCCGGCACCATGGACAGCCTCAGATCTGGACCCTACGGTCAGATTTTCCGACCCGACAACTTCGTCTTCGGCCAGTCTGGTGCTGGTAATAACTGGGCTAAGGGGCATTACACCGAGGGTGCTGAGTTGATTGATTCTGTTCTCGATGTTGTCAGGAAAGAAGCTGAGAACTGCGATTGCTTGCAAGGGTTCCAGGTGTGCCATTCATTGGGAGGAGGAACAGGATCTGGAATGGGGACTCTGTTGATTTCAAAGATTAGGGAGGAGTATCCAGACAGGATGATGCTTACTTTCTCTGTATTCCCATCTCCCAAAGTTTCGGACACAGTTGTTGAGCCATACAATGCTACTTTGTCTGTTCATCAGCTTGTAGAAAATGCAGATGAGTGCATGGTTCTTGACAATGAAGCTCTTTACGACATTTGTTTCAGGACTTTGAAACTCACCACCCCCAGCTTTGGTGATCTGAACCATTTGATCTCCGCAACAATGTCCGGAGTCACATGCTGCCTAAGGTTTCCTGGACAGCTGAACTCCGATCTGCGTAAACTAGCAGTGAATCTCATTCCATTCCCACGTCTGCACTTCTTCATGGTCGGGTTCGCACCACTCACCTCACGCGGGTCCCAGCAGTACCGTTCCCTCACAGTTCCCGAGCTGACTCAGCAGATGTGGGACTCAAAGAACATGATGTGCGCAGCCGACCCTCGCCACGGTCGCTACCTAACCGCCTCGGCCATGTTCCGAGGAAAGATGAGCACAAAGGAAGTCGACGAGCAGATGTTGAACGTTCAGAACAAGAACTCCTCGTACTTCGTCGAGTGGATTCCAAACAACGTGAAGTCGACTGTCTGCGACATTCCACCAACCGGGCTGAAGATGGCGTCGACTTTCATTGGAAACTCGACATCGATTCAAGAGATGTTCAGGAGGGTGAGCGAGCAGTTCACAGCTATGTTCAGGAGAAAGGCTTTCTTGCATTGGTACACTGGTGAAGGAATGGACGAGATGGAGTTCACGGAGGCGGAGAGCAACATGAACGATTTGGTGGCTGAGTATCAACAGTACCAAGATGCAACTGCTGATGAGGAGGGAGAGTATGAGGAGGAAGAAGAAGAATACCAAGAC
>gnl_Mimgu_v2.0_Migut.N03164.1
ATGAGAGAAATTCTTCACATTCAGGGAGGGCAATGCGGGAACCAAATCGGGTCCAAGTTCTGGGAAGTGATCTGCGATGAGCACGGCGTCGATCCGGCGGGGAAGTACAAGGGTGACGGTTCCGACGCCACGGAGTTGGAGCGGATCAATGTCTACTTCAACGAGGCATCTGGTGGGAGGTACGTCCCACGCGCTGTGCTCATGGATCTGGAGCCTGGGACCATGGATTCTATCAGATCCGGCCCGTATGGACAGATCTTCCGACCCGACAATTTCGTGTTCGGCCAGTCCGGAGCGGGAAATAATTGGGCCAAGGGGCATTACACCGAAGGCGCGGAGCTGATTGATTCGGTGCTCGATGTTGTCAGGAAGGAGGCAGAAAATTGTGATTGCTTGCAAGGGTTCCAGGTGTGTCACTCCCTTGGAGGAGGCACAGGTTCTGGCATGGGTACCCTCTTGATTTCAAAGATAAGAGAGGAATATCCAGACAGGATGATGCTCACCTTCTCTGTTTTCCCTTCACCCAAGGTCTCCGACACTGTTGTTGAACCCTACAACGCCACACTCTCAGTTCACCAGTTGGTCGAGAATGCCGACGAATGCATGGTTCTTGACAACGAAGCCCTTTACGACATCTGTTTCAGGACTTTAAAGCTCAGCACCCCTAGCTTTGGTGACTTGAACCATTTGATCTCTGCAACAATGAGTGGTGTCACATGCTGTTTGAGATTCCCCGGGCAGCTGAACTCCGACCTTAGAAAGCTGGCGGTCAACTTAATCCCCTTCCCACGTCTTCACTTCTTCATGGTGGGTTTTGCTCCGCTCACCTCTCGTGGGTCACAGCACTACATCTCCCTCACAGTCCCCGAGCTGACTCAGCAAATGTGGGACTCGAAAAACATGATGTGCGCAGCCGACCCACGCCACGGCCGATACCTAACAGCCTCCGCCATGTTCCGTGGCAAAATGAGCACCAAAGAAGTCGACGAACAGATGCTCAATGTCCAGAACAAGAACTCGTCCTACTTCGTCGAGTGGATTCCGAACAATGTCAAGTCCAGCGTGTGCGATATTCCTCCAACCGGTCTGAAAATGTCGTCCACGTTCGTCGGGAACTCGACTTCGATTCAAGAAATGTTCAGGAGGGTGAGCGAGCAGTTCACAGCTATGTTCAGGCGTAAGGCTTTCTTGCATTGGTATACTGGAGAAGGTATGGACGAGATGGAATTCACCGAAGCTGAGAGCAATATGAACGATCTTGTGGCGGAGTATCAGCAGTACCAGGATGCAACTGCAGACGAGGAGGAAGATTACGAAGAGGAGGGAGTCGAAGAGCAATACGAGGGC
>gnl_Mimgu_v2.0_Migut.F01114.1
ATGCGTGAGATCCTGCACATTCAAGCTGGCCAGTGCGGCAACCAGATCGGAGCAAAATTCTGGGAGGTGGTGTGCGCGGAGCACGGCATAGATTCCACCGGACGCTACAGCGGAGACACCGATCTGCAATTGGAGCGCGTCAACGTCTACTACAATGAAGCCAGCTGCGGGAGGTTTGTTCCTCGGGCCGTGCTTATGGATTTGGAGCCCGGTACCATGGACAGCGTTAGATCTGGGCCGTACGGTCAGATTTTCCGGCCGGATAACTTCGTCTTCGGGCAGTCCGGCGCTGGAAATAATTGGGCGAAGGGGCATTATACTGAAGGAGCGGAGTTGATTGATTCGGTTATGGATGTTGTCAGGAAAGAGGCGGAGAATTGTGATTGCTTGCAGGGATTTCAAGTTTGCCATTCATTGGGAGGTGGAACTGGATCCGGAATGGGGACTCTCCTTATTTCTAAGATCAGAGAAGAGTACCCAGATCGTATGATGCTTACATTCTCCGTCTTTCCGTCACCCAAAGTGTCGGACACTGTCGTTGAGCCGTACAATGCTACACTCTCTGTTCACCAGCTTGTCGAGAATGCTGATGAGTGCATGGTGTTGGATAATGAAGCTCTTTATGACATCTGCTTCCGAACACTTAAACTCACCACCCCTAGCTTTGGAGATCTCAACCATCTGATCTCCGCCACCATGAGCGGTGTGACATGCTGCCTCCGCTTCCCCGGTCAACTAAACTCTGATCTCCGCAAGCTGGCGGTCAACCTAATCCCATTCCCCCGTCTCCACTTCTTCATGGTCGGATTCGCCCCTCTCACCTCACGTGGGTCCCAGCAATACCGAGCCCTCACAGTACCCGAACTCACGCAGCAAATGTGGGATTCCAAGAACATGATGTGTGCCGCCGACCCCCGCCACGGCCGCTACCTGACCGCCTCAGCCATGTTCCGAGGCAAGATGAGCACAAAGGAAGTGGACGAACAAATGATCAATGTCCAGAACAAGAACTCCTCTTACTTCGTCGAATGGATTCCGAACAACGTTAAATCCACTGTGTGCGACATTCCGCCGACCGGTCTGAAAATGGCGTCCACTTTCATCGGAAACTCCACCTCAATTCAGGAGATGTTTAGGAGGGTGAGCGAACAGTTTACGGCTATGTTTAGGAGAAAGGCTTTCTTGCATTGGTACACTGGAGAAGGTATGGATGAGATGGAGTTTACGGAGGCGGAGAGTAATATGAACGATTTGGTTTCCGAGTATCAGCAGTACCAAGATGCTACTGCAGAGGAGGATGGTTATGACTATGAAGATGAAGAGGAACTTCAGGATGAAGCT
>gnl_Mimgu_v2.0_Migut.K00148.1
ATGAGAGAAATCCTTCACATTCAGGGAGGCCAATGCGGGAACCAGATAGGTTCAAAGTTTTGGGAGGTTGTCTGTGAAGAGCACGGGATAGATCCAACTGGGCGTTATGTTGGTACTTCAGATGTGCAAATCGAGCGTGTCAATGTGTACTACAACGAGGCATCATGCGGCAGATTTGTGCCCCGTGCAGTGCTCATGGATCTTGAGCCTGGAACCATGGACAGTGTTCGAACTGGTCCATACGGTCAGATCTTCAGGCCCGATAATTTTGTTTTCGGTCAGTCTGGTGCTGGAAACAACTGGGCGAAAGGGCACTACACCGAGGGTGCTGAGCTGATTGACTCGGTTCTTGATGTTGTCAGAAAGGAGGCTGAGAATTGTGACTGCCTTCAAGGTTTTCAGGTGTGCCATTCACTTGGTGGAGGAACTGGTTCTGGAATGGGCACCTTGCTCATCTCGAAAATAAGGGAAGAATACCCTGATAGAATGATGTTGACTTTTTCTGTCTTCCCTTCACCCAAGGTTTCGGATACAGTGGTCGAGCCTTATAATGCGACCCTTTCGGTGCATCAGCTTGTTGAGAATGCTGATGAATGCATGGTGCTTGACAATGAAGCTCTGTATGATATTTGCTTTAGGACGCTCAAACTTACCACTCCTAGCTTTGGCGATCTCAACCACTTGATTTCTGCAACCATGAGTGGAGTCACATGCTGCCTCCGATTCCCCGGTCAACTCAACTCCGATCTACGAAAGCTAGCAGTCAACCTAATCCCATTCCCCCGTCTGCACTTTTTCATGGTCGGATTCGCCCCTCTCACCTCCCGCGGCTCACAACAATACCGCGCTCTCACCGTACCAGAGCTCACCCAACAAATGTGGGACTCCAAAAACATGATGTGTGCAGCCGACCCCCGCCACGGCCGCTACCTCACCGCCTCCGCCATGTTCAGAGGCAAAATGAGCACAAAAGAAGTAGACGAACAAATGATCAACGTCCAAAACAAGAACTCATCCTATTTCGTGGAGTGGATTCCCAATAACGTGAAATCGAGCGTCTGCGATATTCCACCAAGAGGGCTTTCAATGTCTTCGACATTTATCGGAAACTCGACTTCGATTCAAGAAATGTTTAGGCGAGTGAGCGAGCAGTTCACCGCTATGTTTAGAAGGAAAGCTTTCTTGCATTGGTACACTGGTGAAGGTATGGATGAAATGGAGTTCACCGAGGCAGAGAGTAATATGAACGATCTCGTGTCTGAATACCAGCAGTACCAGGATGCTACAGCGGACGATGAAGGCGAGTACGAGGATGAGGAAGAAGATGGAGTGGAGGACATT
>gnl_Mimgu_v2.0_Migut.A00770.1
ATGAGAGAAATAGTTCATATTCAGGCAGGCCAATGTGGCAACCAAATTGGTGGCAAGTTTTGGGAGGTGGTTTGCGGCGAACATGGTATCGACGAAGTCGGAAACTACGCAGGCACTTCGAATTTGCAGCTCGAGAGGGTCAATGTTTACTACAACGAGGCTAGTGGCGGTAGGTACGTGCCTCGAGCTGTGCTGATGGATCTCGAGCCCGGTACTATGGACAGCCTAAGAACCGGCCCGTTCGGCAAGATTTTCCGGCCCGATAATTTTGTTTTCGGACAAAACGGGGCCGGAAATAATTGGGCCAAGGGGCATTATACCGAAGGAGCTGAGCTCATCGATTCTGTGCTCGATGTTGTTCGTAAAGAAGCAGAGAACTGTGACTGTCTCCAAGGGTTTCAAATATGTCATTCGCTCGGAGGAGGGACCGGATCGGGGATGGGAACTCTGCTGATTTCGAAGATCAGAGAAGAGTACCCTGATAGGATGATGCTGACATTCTCGGTTTTCCCTTCACCGAAGGTTTCCGACACAGTCGTTGAACCCTACAATGCTACACTCTCGGTTCATCAACTCGTTGAGAACGCAGATGAATGCATGGTTCTTGACAACGAAGCCCTCTACGATATCTGCTTCCGCACGCTCAAGCTCACTAATCCAAGTTTCGGCGATCTGAACCATCTGATATCAACGACGATGAGCGGCGTCACGTGCTGCCTCCGCTTCCCCGGCCAGCTGAACTCCGACCTCCGCAAGCTCGCCGTGAACCTGATCCCATTCCCGCGCCTCCACTTCTTCATGGTGGGGTTCGCGCCGCTAACCTCCCGCGGCTCGCAGCAGTACCGCGCGCTGACAATCCCGGAGCTGACGCAGCAGATGTGGGACGCAAAGAACATGATGTGCGCCGCCGACCCCCGCCACGGCCGGTACCTAACAGCCTCCGCCATGTTCCGCGGCAAGATGAGCACGAAGGAGGTCGACGAGCAGATGATCAACGTGCAGAACAAGAACTCGTCGTACTTCGTGGAGTGGATCCCGAACAACGTGAAGTCCAGCGTCTGCGACGTGCCGCCGACGGGGCTGTCAAAGTCGTCGACGTTCGTCGGGAACTCGACGTCGATACAGGAGATGTTCCGGCGGGTGTCGGAGCAGTTCACGGTGATGTTCAGGAGGAAGGCTTTCCTCCACTGGTACACCGGAGAAGGGATGGACGAGATGGAGTTCACGGAGGCCGAGAGCAATATGAACGATCTGGTGTCGGAGTATCAGCAGTACCAGGATGCAAACGCTGATAATGAACAGGAGTATGATGAAGAAGAAGAACTCGAGAAT
>gnl_Mimgu_v2.0_Migut.J01630.1
ATGAGGGAAATCCTTCACATTCAGGGTGGGCAATGCGGTAACCAGATTGGTTCGAAGTTCTGGGAAGTTGTCTGTGACGAGCATGGTATAGATCAAACTGGAAGATACGTTGGGACCTCCGATTTGCAATTGGAGCGTGTCAATGTATACTACAACGAAGCGTCTTGTGGTCGGTTTGTGCCTCGTGCAGTCCTCATGGATCTTGAGCCTGGAACCATGGACAGTGTTCGAACTGGTCCATATGGCCAGATTTTCAGGCCAGATAACTTCGTTTTCGGTCAGTCCGGTGCTGGAAATAACTGGGCTAAAGGGCATTACACAGAGGGAGCTGAGCTTATCGACTCGGTTCTTGATGTCGTGAGGAAGGAGGCTGAGAATTGTGACTGCCTTCAAGGTTTCCAAGTATGTCACTCTCTTGGTGGAGGAACTGGTTCTGGGATGGGGACTTTGTTGATATCGAAGATCAGGGAAGAATATCCCGATAGGATGATGCTGACGTTTTCCGTGTTCCCGTCTCCCAAGGTTTCGGATACTGTGGTCGAGCCTTATAATGCCACACTATCAGTTCATCAGCTTGTTGAGAATGCAGATGAATGTATGGTGCTTGATAACGAGGCTCTTTATGATATTTGTTTCAGGACGCTCAAACTAACCACACCTAGCTTTGGTGATCTTAACCACTTAATTTCGGCAACAATGAGCGGAGTCACATGCTGCCTCCGCTTCCCTGGTCAACTCAACTCCGATCTCCGAAAGCTCGCAGTCAACTTAATCCCTTTCCCCCGTCTCCACTTTTTCATGGTCGGTTTCGCCCCTCTCACCTCCCGAGGCTCCCAGCAGTACCGCGCCCTAACCGTACCGGAGTTGACTCAACAAATGTGGGACTCCAAAAACATGATGTGTGCTGCCGACCCCCGCCATGGTCGTTACCTAACCGCCTCCGCCATGTTCAGGGGTAAAATGAGCACCAAAGAAGTCGACGAACAAATGATAAACGTCCAAAACAAGAACTCATCTTACTTTGTCGAATGGATTCCAAACAACGTAAAATCGAGCGTTTGTGATATTCCACCGAAAGGGCTTTCAATGGCTTCGACTTTTATCGGAAACTCGACTTCGATTCAAGAAATGTTTAGGCGAGTGAGCGAGCAGTTTACTGCCATGTTCAGGCGAAAGGCTTTCTTGCATTGGTATACTGGTGAAGGTATGGACGAAATGGAGTTTACTGAGGCGGAGAGTAATATGAACGATCTTGTTTCCGAGTACCAGCAGTACCAGGATGCTACTGCAGACGATGAAGGTGAGTATGAAGAAGACGAAGAGGGCATTGAGGAAGATATT
>gnl_Mimgu_v2.0_Migut.C00841.1
ATGAGGGAGATCTTGCACATTCAGGGAGGGCAATGCGGGAACCAGATCGGGTCTAAATTTTGGGAGGTGATCTGCGACGAGCACGGCGTCGATTCCATCGGAAAGTACAAGGGCGACGGATCCGAGTCCGACACTCAGTTGGAGCGCATCAATGTGTACTTCAACGAGGCGTCCGGCGGGAGGTACGTCCCACGCGCGGTGCTCATGGATCTGGAGCCCGGGACTATGGATTCCATCAGATCTGGGCCGTACGGGCAGATCTTCCGGCCCGACAATTTCGTGTTCGGGCAGTCCGGCGCGGGGAATAATTGGGCGAAAGGTCATTACACCGAGGGCGCCGAGCTGATTGATGCTGTGCTCGACGTTGTCAGGAAGGAGGCCGAGAATTGTGATTGCTTACAAGGATTTCAGGTATGCCACTCACTTGGAGGCGGCACAGGTTCAGGCATGGGTACCCTCTTGATCTCAAAGATCAGGGAGGAATACCCTGACAGAATGATGCTCACCTTCTCCGTTTTCCCTTCACCAAAAGTCTCCGACACTGTCGTCGAACCCTACAACGCCACTCTCTCTGTCCACCAATTGGTCGAAAACGCAGACGAATGCATGGTCCTCGACAATGAAGCCCTCTACGACATCTGCTTCAGAACCTTGAAACTCAGCACTCCAAGCTTTGGAGATTTGAACCATTTGATCTCCGCAACAATGAGCGGTGTAACATGCTGTTTGAGATTCCCCGGTCAGCTGAACTCCGATCTGAGGAAACTAGCAGTGAACTTAATTCCATTCCCACGTCTCCATTTCTTCATGGTGGGTTTTGCTCCACTCACCTCCCGTGGTTCACAGGGCTACATCTCCCTCACAGTGCCCGAGCTGACTCAGCAGATGTGGGACTCCAAGAACATGATGTGTGCCGCCGACCCCCGCCATGGCCGCTACCTCACCGCCTCCGCCATGTTCAGGGGCAAAATGAGCACAAAAGAAGTTGATGAACAGATGCTGAACGTGCAGAACAAGAACTCATCGTACTTCGTGGAGTGGATCCCAAACAATGTGAAGTCGAGCGTCTGCGACATTCCGCCAACAGGGCTGAAAATGTCGTCGACATTCGTGGGGAACTCGACATCGATACAGGAGATGTTTAGGAGGGTGAGCGAGCAGTTTACGGCTATGTTCAGGAGGAAGGCTTTCTTGCATTGGTACACAGGGGAAGGTATGGATGAGATGGAGTTCACAGAGGCGGAGAGTAATATGAACGATTTGGTGGCGGAGTATCAGCAGTATCAGGATGCTACCGCTGAGGAAGACGAGGAGTATGAAGAGGAGGGTGTTGAGGAGCAGTACGAGGGC
>gnl_Mimgu_v2.0_Migut.H01316.1
ATGAGAGAAATTCTGCATATTCAAGGCGGCCAATGCGGCAACCAGATCGGCGCCAAATTCTGGGAAGTGATCTGCGACGAGCACGGCATCGACCACACCGGAAGGTACAACGGCGATTCCGAGCTCCAGCTCGAGCGCATCAACGTTTATTATAATGAAGCCAGCGGTGGGAGGTACGTCCCACGCGCCGTCCTCATGGACCTCGAGCCCGGTACCATGGACTCCCTCAGATCCGGCCCCTTCGGACAGATCTTCCGACCAGACAACTTTGTTTTCGGACAGTCTGGCGCCGGAAATAATTGGGCCAAGGGGCACTACACCGAGGGAGCCGAATTGATTGATTCCGTGCTTGATGTTGTTCGTAAGGAGGCCGAAAATTGTGACTGCTTGCAAGGATTTCAAGTCTGTCATTCTCTGGGTGGAGGTACTGGTTCCGGTATGGGGACCCTTCTGATATCGAAGATAAGAGAGGAATATCCAGACAGAATGATGTTGACTTTTTCAGTGTTTCCTTCTCCAAAGGTATCAGACACTGTTGTTGAGCCCTACAATGCCACCTTGTCTGTTCATCAACTAGTTGAGAATGCAGACGAGTGTATGGTTCTTGATAACGAGGCTTTGTACGATATTTGCTTCCGCACTCTCAAGCTCGCCACTCCCACCTTTGGCGATCTAAACCACCTAATTTCCGCCACAATGAGCGGTGTCACATGCTGTCTCCGTTTCCCCGGTCAACTCAACTCCGACCTAAGAAAACTCGCAGTCAATCTAATCCCATTCCCACGTCTCCATTTCTTCATGGTCGGTTTCGCCCCACTAACCGCCCGCGGGTCCCAACAGTACCGTTCCCTCACAGTCCCCGAGCTGACTCAGCAAATGTGGGACGCAAAGAACATGATGTGTGCAGCGGACCCTCGCCACGGCAGATACCTAACCGCTTCCGCAATGTTCCGAGGCAAAATGAGCACTAAAGAAGTCGATGAACAAATGATCAATGTCCAGAACAAGAACTCGTCTTACTTTGTCGAGTGGATTCCAAACAATGTTAAATCGAGCGTCTGTGATATTCCGCCAAAGGGTCTGAAAATGGCTTCAACTTTTATCGGAAACTCGACTTCGATACAGGAAATGTTCAGGCGTGTGAGCGAGCAGTTCACCGCCATGTTCAGGCGGAAGGCTTTCTTGCATTGGTATACAGGCGAAGGAATGGACGAAATGGAGTTCACTGAGGCGGAGAGTAATATGAACGATTTGGTGGCGGAGTATCAGCAGTACCAGGATGCTACGGCGGCGGAGGAAGAGTACGAGGAGGAGGAGGACGAGGAAGCTGCT
>gnl_Musac_v1_GSMUA_Achr3T18460_001
ATGAGAGAAATCCTTCACATCCAGGGTGGCCAATGCGGCAATCAGATCGGATCCAAGTACGTCCCCAGGGCGGTGCTGATGGATCTGGAACCTGGTACCATGGACAGCGTCCGAACCGGGCCATATGGTCGGATCTTTCGTCCCGATAACTTCGTCTTTGGTCAGTCTGGTGCTGGAAACAACTGGGCTAAGGGTCACTATACCGAGGGAGCTGAGCTCATCGACTCGGTTCTCGATGTGGTGAGGAAGGAAGCCGAGAACTGCGACTGCCTTCAGGGCTTTCAAGTGTGCCACTCTCTTGGAGGAGGAACTGGTTCCGGAATGGGAACGCTTTTGATATCTAAGATCAGGGAGGAGTACCCTGATCGGATGATGCTTACCTTCTCTGTCTTCCCTTCGCCCAAGGTTTCAGACACTGTCGTTGAACCCTACAATGCAACCTTATCTGTCCACCAGTTGGTGGAGAATGCAGATGAATGTATGGTGCTGGACAATGAGGCTCTTTATGATATCTGCTTCCGCACGCTCAAGCTAACTACTCCCAGCTTCGGAGATTTGAACCAGCTGATATCTGCAACCATGAGTGGTGTCACATGCTGTCTCCGATTCCCTGGGCAACTGAACTCGGACCTGAGAAAGTTGGCCGTGAATCTGATCCCCTTCCCTCGCCTCCACTTCTTTATGGTCGGTTTTGCGCCGTTGACCTCCCGTGGATCACAGCAGTACCGTGCCCTGACCGTCCCTGAGCTCACCCAGCAGATGTGGGATGCTAAGAACATGATGTGCGCCGCTGATCCTCGCCATGGTCGCTACCTCACTGCCTCTGCCATGTTCAGAGGCAAGATGAGCACCAAAGAAGTCGATGAGCAGATGATGAATGTCCAGAACAAGAACTCGTCCTACTTTGTAGAATGGATTCCCAACAATGTGAAGTCCAGTGTCTGTGACATACCACCGAGGGGCCTCTCCATGGCATCTACCTTCGTCGGCAACTCGACATCAATCCAAGAGATGTTCAGGAGGGGCATGGACGAGATGGAGTTCACCGAGGCCGAGAGCAACATGAATGATCTCGTCTCGGAGTACCAGCAGTATCAGGACGCCACTGCTGACGAGGAAGGAGAATACGAGGATGAGGAACAACTGGCCCAGGATATG
>gnl_Musac_v1_GSMUA_Achr3T23490_001
ATGAGGGAGATACTTCACGTTCAGGGCGGGCAGTGCGGGAACCAGATCGGTGCCAAGTTCTGGGAGGTGATCTGCGACGAGCACGGCATAGACGGCACCGGGAAGTATTCTGGCGACTCTGACCTCCAGCTCGAGCGTATTAATGTATATTACAACGAGGCTAGCGGCGGCCGCTACTCCGGCGCTGGGAACAACTGGGCCAAGGGGCACTACACTGAGGGCGCCGAACTCATCGATTCGGTCCTCGATGTGGTCAGGAAGGAAGCCGAAAACTGCGACTGCTTGCAGGGCTTCCAAGTTTGCCACTCTTTGGGAGGAGGAACTGGGTCTGGCATGGGCACCCTTCTTATTTCTAAGATCAGGGAGGAATACCCAGACAGAATGATGCTAACCTTCTCTGTCTTCCCATCGCCGAAGGTGTCTGATACAGTTGTGGAGCCGTACAATGCTACACTCTCAGTTCATCAACTTGTTGAGAATGCTGATGAATGTATGGTCCTTGACAATGAAGCGTTGTATGATATCTGCTTTCGCACACTGAAGCTTTCAAACCCTAGTTTTGGCGATCTCAATCACTTAATCTCTGCTACAATGAGTGGCGTCACATGCTGCCTTAGGTTCCCTGGGCAGCTAAATTCTGACCTCCGGAAGCTTGCTGTAAACCTCATCCCATTCCCCCGCCTCCACTTCTTTATGGTAGGGTTTGCACCCCTGACCTCAAGGGGTTCACAACAGTACCGGGCCCTCACAGTACCTGAATTGACCCAGCAAATGTGGGATGCCAAGAACATGATGTGTGCTGCTGACCCCCGCCATGGCCGGTACTTAACTGCCTCAGCCATGTTCCGTGGGAAGATGAGCACAAAGGAAGTCGATGAGCAGATGCTCAATGTTCAGAATAAGAACTCTTCCTATTTCGTGGAGTGGATACCAAACAATGTCAAGTCTAGCGTGTGTGACATTCCACCGAAAGGGCTCAAAATGGCCTCCACTTTTATTGGGAACTCGACATCCATCCAAGAGATCAACATGAATGATCTGGTGGCTGAGTACCAGCAGTACCAAGACGCAACAGCCGATGAGGAAGAATATGAAGAAGAGGAAGAAGAGTTGGCAGAC
>gnl_Musac_v1_GSMUA_AchrUn_randomT06180_001
ATGAGGGAGATCCTGCACATCCAAGCCGGGCAATGCGGCAACCAGATCGGCGGCAAGTTCTGGGAGGTGGTGTCGGACGAGCACGGCATCGACCCCAAGGGGAATTACGTCGGCGACTCCCGCCTGCAGCTGGAGCGGGTGAACGTCTACTACAACGAGGCCAGCGGCGGCCGATACAACGGGGCGGGCAACAACTGGGCCAAGGGGCACTACACCGAGGGCGCCGAGCTCATCGATGCCGTCCTCGATGTGGTCCGTAAAGAGGCCGAGAACTGCGACTGCCTCCAAGGGTTTCAGATCTGCCACTCGCTGGGAGGAGGGACCGGGTCGGGGATGGGGACGCTGCTGATATCGAAGATCCGGGAGGAGTACCCGGACCGGATGATGCTGACGTTCTCGGTGTTCCCGTCGCCCAAGGTGTCGGACACGGTGGTGGAACCGTACAACGCGACGCTGTCAGTGCATCAGCTGGTGGAGAACGCCGACGAGTGCATGGTGCTCGACAACGAGGCGCTCTACGACATCTGCTTCAGGACGCTCAAGCTCACCAACCCCAGCTTTGGTGACCTGAACCACCTCATCTCCACCACCATGAGCGGCGTGACGTGCTGCCTCCGCTTCCCGGGGCAGCTCAACTCCGACCTGCGCAAGCTGGCCGTCAACCTCATCCCCTTCCCCCGCCTCCACTTCTTCATGATGTGGGACGCCAAGAACATGATGTGCGCCGCGGACCCCCGCCACGGTCGCTACCTCACCGCCTCCGCCATGTTCCGCGGCAAGATGAGCACCAAGGAGGTGGACGAGCAGATGATCGCGGTCCAGAACAAGAACTCCTCCTACTTCGTGGAGTGGATCCCCAACAACGTCAAGTCCAGCGTCTGCGACATCCCCCCCACCGGCCTCTCCATGTCCGCCACCTTCATGGGCAACTCCACCTCCATCCAGGAGATGTTCAGGCGCGTCTCCGAGCAGTTCACCTTCACCGAGGCCGAGAGCAACATGAACGACCTCGTGTCCGAGTACCAGCAGTATCAGGACGCCGTCGCCGACGCGGACGACGACGAAGCCTACGGCGACGAGGTCGAGGAGACC
>gnl_Musac_v1_GSMUA_Achr4T26250_001
ATGAGGGAGATCCTGCACGTCCAAGCCGGCCAATGCGGGAACCAGATAGGCGGCAAGTTCTGGGAGGTGGTGTCCGACGAGCACGGCATCGACCCCAAGGGGGACTACGTGGGCGACTCCCGCCTGCAGCTGGAGCGGGTGAACGTGTACTACAACGAGGCCAGCGGCGGCAGGTACGTGCCGCGGGCGGTGCTCATGGATCTGGAGCCGGGAACCATGGACGCGCTGCGCACCGGGCCTTACGGCCAGCTCTTCCGCCCCGACAACTTCGTCTTCGGCCAGAATGGGGCCGGCAACAACTGGGCCAAGGGGCACTATACCGAGGGCGCCGAGCTCATCGACGCGGTCCTTGATGTGGTCCGTAAGGAGGCCGAGAACTGCGACTGCCTCCAAGGGTTTCAGGTTTGCCACTCGCTGGGAGGAGGGACGGGGTCGGGGATGGGGACGCTGCTGATATCCAAGATCCGGGAGGAGTACCCGGACCGGATGATGCTGACGTTCTCAGTGTTCCCGTCGCCCAAGGTGTCGGACACGGTTGTGGAGCCGTACAACGCGACGCTGTCGGTGCATCAGCTGGTGGAGAACGCCGACGAATGCATGGTGCTCGACAACGAGGCTCTCTATGACATCTGCTTCCGGACGCTCAAGCTCACCAACCCCAGCTTTGGGGACCTGAATCACCTCATCTCCACCACCATGAGCGGGGTGACGTGCTGCCTCCGCTTCCCGGGGCAGCTCAACTCCGACCTGCGTAAGCTGGCCGTCAACCTCATCCCCTTCCCCCGCCTGCACTTCTTCATGGTGGGCTTCACGCCGCTGACGTCGCGCGGGTCGCAGCAGTACCGGGCGCTCACCATCCCGGAGCTCACCCAGCAGATGTGGGATGCCAAGAACATGATGTGCGCCGCCGACCCACGCCACGGCCGCTACCTCACCGCCTCCGCCATGTTCCGCGGCAAGATGAGCACCAAGGAGGTGGACGAGCAGATGATCGCGGTGCAGAACAAGAACACCTCATACTTCGTTGAGTGGATCCCCAACAACGTCAAGTCCAGCGTGTGCGACATCCCTCCCACCGGCCTCTCCATGTCCGCCACCTTCATGGGCAACTCCACCTCCATCCAGGAAATGTTCAAGCGCGTGTCGGAGCAATTCACCGTCATGTTTCGCCGCAAGGCTTTCCTGCACTGGTACACCGGGGAAGGCATGGACGAGATGGAGTTCACCGAGGCCGAGAGCAACATGAACGATCTCGTGTCCGAGTACCAGCAGTACCAGGACGCCATGGCCGACGATGAGGAGGAGGAGGAAGAGTACGGCGACGAGGCCGAGGAGAAT
>gnl_Musac_v1_GSMUA_Achr4T05450_001
ATGCGCGAGATCCTTCACATACAGGGCGGCCAGTGCGGCAACCAGATCGGGGCCAACTGTGGCCGCTTCGTCCCCAGGGCGGTGCTCATGGATCTTGAGCCCGGCACAATGGATAGCGTCCGGTCGGGCTCATACGGCCAGATCTTCCGCCCCGACAACTTCGTCTTCGGACAGTCCGGAGCCGGAAACAACTGGGCCAAGGGCCACTACACCGAGGGCGCCGAGCTCATCGACGCGGTCCTCGATGTTGTCAGGAAGGAGGCTGAGAACTGCGATTGCTTGCAGGGGTTTCAGGTTTGCCATTCACTGGGAGGTGGAACTGGTTCCGGCATGGGGACACTCCTCATATCAAAGATAAGAGAAGAGTACCCAGATCGCATGATGCTAACCTTCTCAGTCTTCCCATCTCCAAAGGTTTCTGACACAGTTGTTGAACCCTACAATGCGACTCTCTCTGTTCACCAACTGGTTGAGAACGCCGATGAGTGCATGGTGTTGGATAACGAAGCTCTCTATGACATCTGCTTCCGAACACTCAAGCTCACTACCCCCAGCTTTGGTGACCTGAACCATCTCATTTCTGCCACCATGAGTGGAGTTACATGCTGCCTTCGCTTTCCTGGTCAGCTCAACTCCGACCTCCGAAAGCTTGCTGTCAACCTCATCCCTTTCCCTCGGCTTCATTTCTTCATGGTGGGGTTTGCGCCTCTTACTTCCCGTGGATCCCAGCAGTACCGCGCTCTCACTGTCCCCGAGCTTACCCAACAGATGTGGGATGCCAAGAACATGATTGGATTCCGAACAATGTCAAATCCACAGTCTGTGACATCCCCCCCACTGGGT
>gnl_Musac_v1_GSMUA_Achr4T11980_001
ATGCGGGAGATCCTCCACATCCAGGGCGGGCAGTGCGGGAACCAGATCGGTGCCAAGTTCTGGGAGGTGGTCTGCGCGGAACACGGCATCGATGCCACCGGCCGGTACGGCGGCGACAATGATCTCCAGCTCGAGCGGGTGAACGTCTACTACAACGAGGCCAGCTGCGGCCGGTTCGTCCCCCGCGCGGTGCTCATGGACCTCGAGCCCGGTACCATGGACAGCGTCCGATCGGGGCCGTACGGCCAGATCTTCCGGCCCGATAACTTCGTATTCGGCCAGTCCGGCGCCGGTAACAACTGGGCTAAGGGGCATTACACAGAGGGCGCGGAACTCATTGACGCGGTGCTCGATGTCGTCAGGAAGGAGGCGGAGAACTGCGATTGCTTGCAGGGATTCCAAGTTTGCCATTCGCTGGGAGGAGGAACTGGTTCCGGCATGGGGACGCTCCTGATATCTAAGATCAGGGAAGAGTACCCAGATCGCATGATGCTTACCTTCTCGGTCTTCCCATCGCCCAAGGTGTCCGACACCGTCGTCGAGCCCTATAACGCCACTCTCTCTGTTCACCAGCTGGTTGAGAACGCTGATGAGTGCATGGTGTTGGACAACGAAGCTCTCTACGACATCTGTTTCCGCACGCTCAAGCTCACAACCCCCAGCTTCGGCGACCTGAACCATCTTATTTCGGCCACCATGAGTGGGGTCACCTGCTGCCTCCGCTTCCCCGGGCAGCTCAACTCCGATCTCCGAAAGCTCGCCGTGAACCTCATTCCTTTCCCTCGTCTTCACTTCTTCATGGTGGGCTTCGCGCCCCTCACTTCCCGTGGCTCCCAGCAGTACCGAGCTCTCACGGTCCCCGAGCTCACACAACAGATGTGGGATGCCAAGAACATGATGTGCGCTGCCGATCCTCGTCATGGGCGTTACCTGACGGCGTCCGCGATGTTCCGCGGCAAAATGAGCACAAAGGAAGTCGACGAACAGATGCTCAATGTTCAGAACAAGAATTCCTCTTACTTCGTCGAGTGGATTCCCAACAACGTGAAATCCACGGTCTGTGACATCCCGCCCACCGGGTTGAAGATGGCATCGACGTTCATCGGAAACTCGACCTCGATCCAGGAGATGTTCCGGCGCGTCAGCGAGCAATTCACAGCTATGTTCCGAAGGAAGGCGTTCTTGCATTGGTACACCGGGGAAGGGATGGACGAGATGGAGTTCACCGAGGCGGAAAGCAACATGAATGATCTGGTTTCCGAGTACCAGCAGTATCAGGACGCCACGGCTGATGATGTTGAATATGAAGATGAGGAGGAAGGTGACTACGAAGAGGCT
>gnl_Musac_v1_GSMUA_Achr2T01410_001
ATGAGGGAGATTCTCCACATTCAGGGCGGCCAGTGTGGGAACCAGATTGGGGCCAAGTTCTGGGAGGTGATATGCGACGAACATGGTATCGACGGCACGGGTAAGTATTCCGGTGACTCTGACCTCCAGCTCGAGCGGATCAACGTCTACTACAACGAAGCCAGCGGCGGTCGCTACTCTGGCGCTGGGAACAACTGGGCCAAGGGGCATTACACGGAAGGCGCCGAGCTCATCGACTCGGTCCTCGACGTTGTCAGGAAGGAAGCCGAGAACTGCGACTGCTTGCAGGGCTTCCAAGTGTGCCACTCTTTGGGAGGAGGAACTGGGTCTGGCATGGGCACGCTTCTTATCTCTAAGATCAGGGAAGAATACCCCGATCGAATGATGCTCACCTTCTCTGTTTTCCCATCGCCAAAGGTATCTGATACAGTTGTGGAGCCATACAATGCTACCCTCTCGGTTCATCAGCTTGTTGAGAACGCTGATGAGTGTATGGTCCTTGACAATGAAGCCCTGTATGATATCTGCTTTCGCACTCTGAAGCTTGCTAACCCCACTTTTGGCGATCTTAATCACCTTATCTCTGCTACAATGAGTGGTGTCACATGCTGCCTTCGATTCCCTGGCCAGCTTAATTCTGATCTCAGGAAGCTTGCTGTAAACCTCATCCCTTTCCCCCGGCTCCACTTCTTTATGGTAGGGTTTGCACCATTGACCTCCAGGGGCTCACAGCAATACCGGGCACTCACCGTACCTGAATTGACCCAACAAATGTGGGATGCCAAGAACATGATGTGTGCAGCTGACCCTCGCCATGGCCGGTACTTAACTGCCTCAGCCATGTTCCGTGGGAAGATGAGCACAAAGGAAGTTGATGAGCAGATGCTCAATGTCCAGAATAAGAACTCTTCCTACTTTGTGGAGTGGATACCGAACAATGTGAAGTCCAGCGTTTGTGACATTCCACCAAGGGGGGTGAAGATGGCTTCCACTTTCATCGGGAACTCAACTTCCATCCAGGAGATGTTCAGGAGGGGTATGGACGAGATGGAGTTCACCGAGGCAGAGAGCAACATGAATGATCTGGTGGCCGAGTACCAGCAGTACCAAGATGCAACAGCAGATGAAGAAGAGTACGAGGAAGAATTCGAGGAAGAGGAGTTGCAAGAC
>gnl_Musac_v1_GSMUA_Achr8T33350_001
ATGAGGGAGATCCTGCACATACAGGGTGGCCAATGCGGTAACCAGATCGGTGCTAAGTTCTGGGAGGTGATCTGCGAGGAGCACGGCATCGACAGCACCGGTAATTGCACGGGCGACTCCGGCCTCCAGCTCGAGCGGATCAATGTATACTACAACGAGGCAAACGGCGGCCGGTACTCCGGGGCCGGAAACAACTGGGCCAAAGGGCACTACACCGAGGGCGCCGAGCTCATCGATGCTGTCCTTGATGTCGTCCGCAAGGAGGCGGAGAACTGCGATTGCTTGCAAGGATTCCAAGTATGCCATTCTTTGGGAGGAGGAACGGGTTCCGGAATGGGCACCCTTCTTATCTCTAAGATCAGAGAGGAGTACCCAGACAGGATGATGCTAACATTCTCTGTTTTTCCATCACCTAAGGTATCAGATACCGTGGTGGAACCATACAATGCCACACTGTCCGTTCATCAACTTGTTGAGAATGCTGATGAATGTATGGTCCTGGACAACGAGGCACTCTATGACATCTGCTTTCGCACTCTGAAGCTTGCAACTCCTACTTTTGGCGATCTTAATCATCTGATCTCTGCCACCATGAGCGGTGTGACATGCTGCCTTCGCTTCCCTGGCCAGCTTAATTCTGACCTCCGGAAGCTTGCGGTGAATCTTATTCCCTTCCCTCGCCTCCACTTCTTCATGGTAGGATTTGCACCATTGACATCACGAGGCTCCCAGCAGTACTGTGCCCTCACAGTTCCCGAGTTGACCCAACAAATGTGGGATGCCAAGAACATGATTGGATTCCCAACAACGTCAAATCCAGCGTATGCGACAGTCCTCCCGAGGGGCTTAAGATGGCTTCCACTTTCATTGGCAACTCAACCTCCATCCAGGAGATGTTCAGGAGAG
>gnl_Musac_v1_GSMUA_Achr8T07060_001
ATGAGGGAGATCCTTCACATCCAGGGCGGGCAGTGCGGGAACCAGATCGGGGCCAAATTCTGGGAGGTTATATGCGACGAGCACGGCATCGATGGCACCGGGAAGTACTCCGGCGACTCGGACCTTCAACTCGAGCGGATCAATGTATACTTCAACGAAGCCAGTGGTGGCCGGTACTCCGGTGCCGGGAACAACTGGGCCAAAGGGCACTACACTGAGGGTGCCGAGCTCATCGACTCGGTCCTCGATGTGGTGAGGAAAGAAGCAGAGAACTGCGACTGCTTGCAGGGCTTTCAAGTGTGCCACTCTTTGGGAGGTGGAACTGGGTCTGGCATGGGCACCCTTCTTATCTCCAAGATCAGGGAGGAATACCCCGATAGAATGATGCTGACTTTCTCTGTTTTTCCATCACCAAAGGTGTCTGATACAGTTGTGGAGCCATACAATGCTACCCTCTCAGTTCATCAACTTGTTGAGAATGCTGATGAGTGTATGGTCCTTGACAACGAAGCACTATATGATATTTGCTTTCGCACTTTGAAGCTTTCGAACCCATCCTTTGGAGATCTCAATCACCTAATCTCTGCTACAATGAGTGGCGTCACGTGCTGCCTTAGGTTCCCCGGGCAGCTTAACTCTGACCTTCGGAAGCTTGCTGTAAACCTCATCCCTTTCCCTCGCCTCCACTTCTTTATGGTAGGCTTTGCACCCCTGACCTCGAGGGGTTCACAGCAGTACCGTGCCCTCACTGTACCTGAATTGACCCAACAAATGTGGGATGCCAAGAACATGATGTGTGCTGCCGATCCTCGCCATGGCCGTTACTTAACTGCCTCAGCCATGTTCCGTGGGAAGATGAGCACAAAGGAAGTGGATGAGCAGATGCTTAACGTTCAGAACAAGAACTCTTCCTACTTTGTGGAGTGGATACCAAACAATGTCAAGTCGAGCGTGTGTGACATCCCACCCAGGGGGCTCAAGATGGCTTCCACCTTTGTAGGGAACTCAACTTCCATCCAAGAGATGTTCAGGAGGGGTATGGACGAGATGGAATTCACCGAGGCTGAGAGCAACATGAATGATCTCGTGGCCGAGTACCAGCAGTATCAAGATGCAACAGCAGATGAAGAGGAGTACGAGGAAGAGGAAGACGAAGAGTTGGCCGAC
>gnl_Musac_v1_GSMUA_Achr1T17290_001
ATGAGGGAGATTCTTCACGTCCAGGGGGGCCAATGCGGCAACCAGATTGGGGCCAAGTTCTGGGAGGTGGTGTGCGCGGAGCACGGGATCGACGCCACTGGCCGCTACTGCGGCGACTCGGAACTGCAGCTGGAGAGGGTGAACGTGTACTACAACGAGGCCAGCTGCGGCCGCTTCTCCGGCGCCGGCAACAACTGGGCCAAGGGCCACTATACCGAGGGCGCCGAGCTCATTGACTCCGTCCTTGACGTCGTCCGCAAGGAGGCCGAGAACTGTGACTGTCTCCAAGGGTTCCAGGTTTGTCATTCGTTGGGTGGAGGGACGGGGTCGGGTATGGGGACGCTGCTGATATCCAAGATCAGGGAGGAGTACCCTGACCGGATGATGCTCACCTTCTCCGTCTTCCCCTCGCCAAAGGTCTCCGACACGGTCGTGGAACCTTACAACGCCACGCTCTCCGTGCACCAGCTCGTCGAGAACGCCGATGAATGCATGGTTCTTGACAACGAAGCTCTCTACGACATCTGCTTCAGAACCCTCAAGCTCACCACTCCCAGCTTTGGTGACTTGAACCACTTGATCTCTGCAACCATGTCGGGGGTGACGTGCTGCCTGAGGTTCCCAGGGCAACTCAATTCAGACCTCCGGAAGCTGGCCGTCAACCTCATCCCCTTCCCCCGCCTCCACTTCTTCATGGTGGGCTTCGCCCCCCTGACCTCGCGCGGCTCGCAACACACCAAGGAGGTGGACGAGCAGATGATCAACGTGCAGAACAAGAACTCGTCCTACTTCGTGGAGTGGATCCCCAACAACGTGAAGTCGACGGTGTGCGACATCCCGCCGACGGGCCTCAAAATGGCGTCGACGTTCATCGGGAACTCTACGTCGATCCAGGAGATGTTCCGGCGGGTGAGCGAGCAGTTCACGGCCATGTTCAGGCGGAAGGCCTTCTTGCACTGGTACACAGGGGAAGGGATGGACGAGATGGAGTTCACGGAGGCGGAGAGCAATATGAACGACCTGGTGGCGGAGTATCAGCAGTATCAGGACGCGACGGCGGATGTGGAGGAGGATTACGAGGAAGAGGAAGAGGAAGAGGAGGAGGCC
>gnl_Musac_v1_GSMUA_Achr11T25690_001
ATGGACTCCGTCAGATCCGGCCCCATCGGCCAGATCTTCAGGCCGGACAACTTCGTCTTCGGCCAGTCCGGTGCCGGGAACAACTGGGCCAAGGGGCATTACACCGAGGGCGCCGAGCTCATCGACTCGGTCCTCGACGTGGTCAGAAAGGAAGCTGAGAACTGCGACTGCTTGCAGGGCTTCCAGGTTTGCCATTCTTTGGGGGGAGGAACTGGATCTGGCATGGGCACCCTTCTTATCTCTAAGATCAGGGAGGAGTACCCGGATAGAATGATGCTTACCTTCTCTGTTTTCCCATCACCAAAGGTGTCTGATACAGTTGTGGAGCCATACAATGCTACCCTCTCTGTTCATCAACTCGTTGAGAATGCTGATGAGTGTATGGTCCTTGACAATGAAGCGCTGTATGATATCTGCTTCCGCACTCTGAAGCTTGCAAATCCCACTTTTGGCGATCTTAATCACCTGATCTCTGCCACAATGAGTGGTGTCACATGCTGCCTTCGGTTTCCTGGACAGCTTAATTCCGACCTCCGGAAGCTTGCCGTGAACCTCATCCCTTTCCCCCGCCTCCACTTCTTTATGGTGGGGTTTGCACCCTTGACCTCGAGGGGCTCGCAGCAATATAGGGCCCTCACAGTTCCTGAATTGACCCAACAAATGTGGGATGCCAAGAACATGATGTGCGCTGCTGACCCTCGTCATGGCCGGTACCTGACAGCCTCAGCCATGTTCCGTGGGAAGATGAGCACAAAGGAAGTGGATGAGCAGATGCTGAATGTTCAGAACAAGAACTCTTCCTACTTCGTGGAGTGGATACCAAACAACGTCAAGTCTAGCGTGTGTGACATTCCGCCCAAGGGGCTAAAGATGGCTTCCACATTCATCGGGAACTCAACTTCCATTCAAGAGATGTTCAGGAGGGGCATGGACGAGATGGAATTTACCGAGGCTGAGAGCAACATGAACGATCTGGTGGCCGAGTACCAGCAGTACCAAGATGCAACGGCAGATGAGGAAGAATACGAGGAAGAAGACGAAGAGGCAGAG
>gnl_Musac_v1_GSMUA_Achr6T08450_001
ATGAGAGAAATCCTCCACGTCCAGGGTGGTCAGTGCGGTAACCAGATCGGTTCCAAGTACGTCCCCAGGGCAGTGCTCATGGATCTGGAGCCCGGCACCATGGATAGCGTTCGAACGGGGCCCTATGGCCAGATCTTCCGCCCTGATAACTTTGTCTTTGGTCAGTCTGGTGCTGGAAACAATTGGGCTAAAGGTCACTACACTGAGGGAGCTGAGCTCATCGACTCAGTTCTTGATGTGGTCAGGAAGGAGGCAGAGAACTGTGACTGTCTTCAGGGCTTTCAAGTGTGTCACTCTCTTGGTGGAGGAACTGGCTCTGGAATGGGAACACTTCTGATATCAAAGATCAGGGAGGAGTACCCGGATCGGATGTTGCTCACCTTCTCTGTTTTCCCTTCCCCCAAAGTTTCTGACACGGTTGTCGAACCATACAATGCAACCCTGTCTGTCCACCAATTAGTTGAGAATGCAGATGAATGCATGGTGCTGGACAATGAGGCCCTTTATGATATCTGCTTCCGAACTCTCAAGCTAACCACACCCAGCTTTGGGGATCTGAACCATTTGATATCTGCAACCATGAGTGGTGTCACATGCTGCCTCCGTTTCCCTGGTCAACTGAATTCTGACCTCCGAAAATTGGCTGTGAATCTGATCCCCTTCCCTCGCCTCCATTTCTTTATGGTTGGTTTTGCGCCGTTGACCTCAAGAGGATCACAGCAGTATCGTGCGCTGACCGTCCCTGAGTTAACCCAGCAGATGTGGGATGCTAAGAACATGATGTGTGCTGCTGATCCTCGCCATGGTCGCTACCTCACGGCCTCTGCTATGTTCAGAGGCAAGATGAGCACTAAAGAAGTTGATGAGCAGATGATCAATGTCCAAAACAAGAACTCATCTTACTTTGTTGAATGGATTCCTAATAATGTGAAGTCCAGTGTTTGTGACATACCACCCAGGGGTCTCTCTATGGCATCCACCTTCATTGGGAATTCGACGTCAATCCAAGAGATGTTCAGGAGGGGCATGGACGAGATGGAATTCACTGAGGCTGAGAGCAACATGAATGATCTTGTTTCAGAGTACCAGCAGTATCAAGATGCCACTGCTGATGAAGAAGAATATTATGAGGACGAGGAAGAGGAGGTGCCACAGGAGATG
>gnl_Musac_v1_GSMUA_Achr6T04600_001
ATGAGGGAGATCCTCCACATCCAGGCGGGGCAGTGCGGAAACCAGATCGGCGCCAAGTTCTGGGAGGTGATCTGTGATGAACACGCGATCGACGCCACCGGGGCGTACGCCGGTGACTCCGACCTCCAGCTCGAGCGCATCAGCGTCTACTTCAACGAGGCCGTCGGTGCTCGGTACGTGCCGCGGGCCGTCCTGGTTGACCTCGAGCCCGGCACCATGGACGCCGTCCGCTCCGGGCCCTTCGGTCGCATCTTCCGCCCCGACAACTTCATCTACGGCCAGTCCGGCGCCGGAAACAACTGGGCAAAGGGCCACTATACCGAGGGTGCCGAACTCGTCGACGCTGTGCTCGACGTCGTCCGCTCCGAGGTCGAGAAGTGCGATTGCTTGCAAGGATTCCAGCTATGCCATTCATTGGGAGGTGGCACTGGATCTGGCATGGGCACTCTTCTTATCTCAAAGATCAGAGAGGAATATCCAGATCGCATGATGCTCACCTTTTCCGTCTTTCCATCACCAAAGGTCTCGGATACAGTAGTAGAGCCATACAATGCTACTCTTTCAGTTCATCAACTTGTTGAGAACGCTGATGAAAGTATGGTCCTTGACAATGAAGCTCTCTATGACATCTGTTTTCGCACTCTCAAGCTCACCACACCTACCTTTGGTGACCTGAATCACCTTATCTCGGCCACCATGAGTGGTGTCACATGTTGCTTAAGATTCCCTGGTCAGCTTAACTCTGACCTCCGGAAACTGGCAGTCAACTTGATCCCTTTTCCCCGCCTCCATTTCTTCATGGTTGGATTTGCACCCTTGACTTCAAGAGGCTCACAGCAGTATTATGCCCTCACCGTGCCGGAACTGACCCAGCAGATGTGGGATGCTAAGAACATGATGTGTGCTGCTGATCCACGCCATGGGCGCTATCTCACTGCTTCAGCCATGTTCCGAGGAAAAATGAGCACAAAAGAAGTGGATGAACAGATGATCAATGTCCAAAACAAAAACTCCTCCTACTTTGTGGAGTGGATACCAAACAATGTCAAATCTAGCGTGTGCGACATCCCACCGAAAGGGCTGAAGATGGCATCGACCTTTGTTGGGAACTCAACCGCCATTCAGGAAATGTTCAGCCGGGGGATGGACGAGATGGAGTTCACTGAGGCAGAGAGTAATATGAATGATTTGGTCGCCGAGTACCAGCAGTACCAGGATGCGACAGCTGAGGAGTACGAGGTGGAGGAAGAAGAAGAGGAAGAGGCTGCC
>gnl_Musac_v1_GSMUA_Achr6T16040_001
ATGAGAGAAATCCTCCACGTCCAGGGTGGTCAGTGCGGTAATCAGATCGGGTCTAAGTTCTGGGAAGTGGTGTGTGATGAGCATGGGATCGATCCCACCGGGAGGTACACTGGGACGTCAGATCTCCAGCTGGAGCGTGTCAACGTGTACTACAATGAGGCTTCCTGTGGGAGGTACTCTGGTGCTGGAAACAACTGGGCTAAGGGTCACTACACCGAAGGAGCTGAGCTCATTGACTCGGTTCTCGATGTGGTGAGGAAGGAGGCTGAGAACTGTGACTGCCTTCAGGGATTCCAAGTATGCCACTCTCTTGGTGGAGGAACTGGTTCTGGAATGGGAACTCTGTTGATATCAAAGATCAGGGAGGAGTATCCTGATCGGATGATGCTCACCTTCTCTGTTTTCCCGTCACCCAAGGTTTCAGACACCGTTGTTGAGCCCTACAATGCAACCCTTTCCGTCCACCAGTTAGTCGAGAATGCAGACGAATGCATGGTACTGGATAATGAGGCACTTTATGATATATGCTTCCGCACTCTCAAGTTAACCACTCCCAGCTTTGGAGACTTGAATCACTTGATATCTGCAACCATGAGCGGTGTCACATGCTGCCTCCGGTTCCCTGGGCAACTCAATTCTGACCTCCGAAAGCTGGCTGTGAATCTGATCCCCTTCCCTCGTCTCCACTTCTTTATGGTTGGTTTTGCACCCTTGACCTCACGGGGATCACAACAGTACCGTGCCCTGACTGTCCCCGAGCTGACCCAACAGATGTGGGATGCTAAGAACATGATGTGTGCTGCTGATCCTCGCCATGGTCGCTATCTCACAGCCTCTGCTATGTTCAGAGGCAAAATGAGTACTAAAGAAGTTGATGAGCAGATGATCAATGTCCAGAACAAGAACTCATCCTACTTTGTGGAGTGGATTCCCAACAATGTGAAGTCCAGTGTGTGTGACATACCACCTAGGGGTCTCTCTATGGCATCCACCTTCATTGGGAACTCGACATCGATTCAGGAAATGTTTAGGAGGGGTATGGATGAGATGGAGTTCACTGAAGCTGAGAGCAACATGAACGACCTCGTATCAGAGTACCAGCAGTATCAGGATGCCACTGCCGACGAAGAGGGTGATTACGAGGACGAGGAGGAGGAAATACCCCAAGAGATG
>gnl_Musac_v1_GSMUA_Achr6T19990_001
ATGAGGGAGATCCTGCACATCCAGGGTGGGCAATGTGGGAACCAGATCGGGGCTAAGTTCTGGGAGGTGATATGCGACGAGCATGGCATCGACGGCAGCGGCAGGTACAACGGTGACTCTGAACTCCAGCTCGAGCGGATTAATGTTTACTACAACGAGGCCAGCGGGGGTCGATACGTCCCCCGGGCGGTGCTCATGGATCTCGAGCCTGGCACGATGGACTCCGTCAGATCCGGGCCGTTCGGCCAGATCTTCAGGCCGGATAACTTCGTCTTCGGGCAGTCCGGCGCCGGGAACAACTGGGCAAAGGGCCACTACACTGAGGGCGCGGAGCTCATTGATTCGGTACTCGATGTAGTGCGGAAGGAGGCAGAGAACTGTGATTGCTTGCAAGGGTTCCAAGTCTGCCATTCTTTAGGAGGAGGTACTGGTTCTGGCATGGGCACACTTCTCATCTCCAAGATCAGAGAGGAGTATCCAGATCGCATGATGCTGACATTCTCTGTTTTTCCATCACCAAAGGTCTCTGATACAGTTGTGGAACCATATAATGCTACTCTCTCAGTGCATCAGCTTGTTGAGAATGCTGATGAATGTATGGTGCTGGACAATGAAGCACTGTATGACATTTGCTTCCGCACACTAAAGCTTGCAACCCCAACCTTCGGAGATCTTAATCACCTCATCTCTGCTACAATGAGTGGTGTCACCTGCTGCCTCCGGTTCCCTGGTCAGCTCAATTCTGACCTCCGGAAGCTTGCCGTGAACCTGATTCCCTTCCCCCGCCTCCACTTCTTCATGGTGGGGTTCGCACCACTGACATCAAGGGGCTCCCAGCAATACAGGGCCCTCACTGGGCTGAAGATGGCATCCACTTTCATTGGGAACTCAACCTCCATCCAGGAGATGTTCAGGCGGGTGAGCGAGCAGTTCACCGCCATGTTCAGGAGGAAGGCTTTCTTGCACTGGTACACTGGCGAGGGCATGGACGAGATGGAGTTCACTGAGGCCGAAAGCAATATGAATGACTTGGTGGCAGAGTATCAGCAGTATCAGGATGCAACAGCTGATTTCCTTAAGAGTTATGCCTCTCTAGTTTACTACTATTTGAGCTCGAAGATCAGAAAGATTGTCTTAAAGTCAACAAGTTCATGGGAAATCATTAGATTTTTCATCCCAACTAAGTGTTTGAAGCATGTTAACAATTCCCTCTTTTTAGAAGATAATCTTTTTCCACATGTT
>gnl_Musac_v1_GSMUA_Achr10T12620_001
ATGAGAGAAATCCTCCACGTCCAGGGCGGTCAGTGCGGCAACCAGATCGGATCAAAGTTCTGGGAAGTTGTGTGTGATGAGCATGGGATAGATCCCACTGGGAGGTACACTGGGTCGTCAGATCTCCAATTGGAACGCATAAATGTGTACTACAATGAGGCCTCTTGCGGGAGGTTTGTTCCCAGGGCGGTGCTGATGGATCTGGAGCCTGGCACCATGGACAGCATTCGAACTGGGCCATATGGCCAGATCTTCCGCCCTGATAACTTTGTCTTTGGTCAGTCTGGAGCTGGAAACAACTGGGCGAAGGGTCACTACACTGAGGGAGCCGAGCTCATTGACTCTGTTCTTGATGTGGTGAGGAAGGAGGCCGAGAACTGTGACTGCCTTCAGGGATTCCAAGTGTGCCACTCTCTTGGTGGAGGAACTGGCTCCGGAATGGGAACACTTTTAATATCAAAGATCAGGGAGGAGTACCCGGATCGGATGATGCTCACCTTCTCTGTTTTCCCTTCCCCCAAGGTTTCTGACACAGTTGTGGAACCCTACAATGCAACACTTTCTGTCCACCAGTTAGTTGAGAATGCGGATGAATGCATGGTGCTGGACAATGAGGCACTTTATGATATCTGCTTCCGTACTCTCAAGCTAACCACTCCCAGCTTCGGAGACCTAAACCACTTGATATCGGCAACCATGAGTGGCGTCACATGTTGCCTTCGGTTCCCTGGGCAATTGAACTCTGACCTCCGAAAGCTGGCTGTGAATCTGATCCCCTTCCCTCGCCTCCACTTCTTTATGGTCGGTTTTGCACCCTTGACTTCTCGCGGATCACAGCAGTACCGTGCCCTGACCGTCCCCGAGCTCACTCAACAAATGTGGGATTCTAAGAACATGATGTGTGCTGCAGATCCGCGCCACGGTCGGTATCTCACAGCCTCCGCTATGTTCAGAGGCAAGATGAGCACCAAAGAAGTCGACGAGCAGATGATCAACGTCCAGAACAAGAACTCATCCTACTTTGTGGAGTGGATTCCCAACAATGTGAAGTCTAGTGTCTGTGACATACCACCTAGGGGCCTCTCTATGGCGTCCACCTTCATCGGCAATTCGACCTCAATCCAGGAGATGTTCAGGAGGGGTATGGACGAGATGGAGTTCACCGAGGCCGAGAGCAACATGAATGACCTAGTCTCGGAGTACCAGCAGTATCAGGACGCCACTGCTGATGAGGAAGACGAATACGAGGAGGAGGAGGAAGAAGAAGCAGCCCAGGAGATC
>gnl_Musac_v1_GSMUA_Achr5T21740_001
ATGTCGTTAACTCTCGAGGGTATTATCGTTATTAAGACCCATCCATCGAACGGTATCCGAGAGCCAACAGGGGAAAGCGAGGGAAAGAGTGGTGGCCGTCCGATCCCCTCTCCTGTCTTCGCCAATATAAAGCCTCCACCGCACAAGTCCGGCTCCCCTCGCTTCGAGACCTCCGTCTCACTTCGGTCACTCTGGGAAGCTACCCCGATTTCACTGTTCCCGCCGGTCAAAATGAGAGAAATCCTACATGTCCAGGGTGGTCAGTGCGGTAACCAGATAGGAGCCAAGTTCTGGGAAGTGGTCTGCGATGAGCATGGAATTGATGCCACAGGTCGGTACATTGGGAAGTCAGATCTCCAATTGGAGCGGGTCAATGTGTACTACAACGAGGCTTCTTGTGGGAGGTTCGTTCCCAGGGCGGTGCTTATGGATCTGGAGCCCGGCACCATGGATAGCGTCCGAACTGGGCCATATGGTCAGATCTTCCGACCAGATAACTTTGTCTTTGGACAATCAGGTGCTGGAAATAATTGGGCTAAGGGTCACTACACTGAGGGGGCTGAGCTCATTGACTCGGTTCTTGATGTTGTGAGGAAGGAGGCCGAGAACTGTGACTGCCTTCAGGGCTTTCAAGTATGCCACTCTCTTGGTGGAGGAACTGGTTCCGGAATGGGAACACTTTTGATATCAAAGATCAGGGAGGAGTACCCAGATCGGATGATGCTCACATTCTCTGTTTTTCCTTCCCCCAAAGTTTCTGACACAGTTGTTGAACCCTACAACGCAACCCTTTCTGTCCACCAGTTAGTTGAGAATGCAGATGAATGCATGGTGCTGGACAATGAGGCCCTTTATGATATCTGCTTCCGCACTCTTAAGCTAACCACTCCGAGCTTTGGAGACTTGAACCATTTGATATCTGTGACCATGAGTGGGGTCACATGCTGCCTTCGTTTCCCTGGACAATTGAATTCAGACCTCCGAAAATTGGCTGTAAATTTGATACCCTTCCCTCGCCTCCACTTCTTTATGGTCGGTTTTGCACCCTTGACTTCACGTGGATCACAGCAGTACTGTGCCTTGACTGTCCCTGAGCTGACCCAGCAGATGTGGGATGCTAAGAACATGATGTGTGCTGCTGATCCTCGCCATGGTCGTTATCTCACTGCATCTGCTATGTTCAGAGGCAAGATGAGCACTAAAGAAGTTGATGAGCAGATGATTATTGTCCAGAACAAGAACTCGTCTTACTTTGTCGAATGGATCCCCAATAATGTGAAGTCTAGTGTTTGTGACATACCACCTAGGGGCCTCTCCATGGCATCCACCTTCATCGGCAATTCGACCTCGATCCAAGAGATGTTCAGGAGGGGTATGGATGAGATGGAATTCACTGAAGCAGAGAGCAACATGAATGATCTCGTCTCAGAGTACCAGCAGTATCAAGATGCCACTGCTGATGAGGAGGATGATTATGAGGGCGATGAAGAGGAGGTCCTCCAGGACGTG
>gnl_Musac_v1_GSMUA_Achr5T10720_001
ATGAGGGAGATCCTGCACATCCAGGCCGGCCAATGCGGCAACCAGATCGGGGCCAAGTTCTGGGAGGTGGTGTCGGACGAGCACGGCATCGACGCCAAGGGCGACTACGTCGGTGACTCCCGGCTGCAGCTGGAGCGCGTTGACGTCTACTACAACGAGGCCAGCGGTGGCCGGTACAACGGTGCCGGCAACAACTGGGCCAAGGGCCACTATACCGAGGGCGCTGAGCTCATCGACGCCGTCCTCGACGTGGTCCGCAAAGAGGCTGAGAACTGCGACCTCCTCCAAGGGTTTCAGATCTGCCACTCGCTGGGCGGGGGGACGGGGTCGGGCATGGGGACGCTGCTGATCTCCAAGATCAGGGAGGAGTACCCGGATCGGATGATGATGACGTTCTCGGTGTTCCCTTCGCCCAAGGTGTCGGACACGGTCGTGGAGCCGTACAACGCGACGCTGTCGGTTCACCAGCTGGTGGAGAACGCCGACGAGTGCATGGTGCTGGACAACGAGGCGCTCTACGACATCTGCTTCAGGACCCTCAAGCTCACCAACCCCAGCTTTGGGGATCTGAACCACCTCATCTCCACCACCATGAGTGGCGTGACGTGCTGCCTGCGCTTCCCGGGGCAGCTCAATTCCGACCTCCGAAAGCTGGCCGTCAACCTCATTCCCTTCCCCCGCCTCCACTTCTTCATGGTAGGCTTCACCCCGCTGACCTCCCGCGGCACCAAGGAGGTGGATGAGCAGATGATCTCGGTCCAGAACAAGAACTCCTCCTACTTCGTGGAGTGGATCCCCAACAACGTCAAGTCCAGCGTCTGCGACATCCCCCCCACCGGCCTCGCCATGTCCGCCACCTTCATGGGCAACTCCACCTCCATCCAGGAGATGTTCAGGCGCGTCTCCGAGCAGTTCACCGTCATGTTCCGCCGCAAGGCCTTCCTCCACTGGTACACCGGCGAGGGCATGGACGAGATGGAGTTCACCGAGGCCGAGAGCAACATGAACGACCTCGTGTCCGAGTACCAGCAGTACCAGGACGCGGTGGTCGACGAGGACGACGACGAGTACGGAGACCAGGAGGCCGACTTGAGCTCTTGTATCCAGTGTTGGGATCACAGCTGCAAA
>gnl_Musac_v1_GSMUA_Achr5T12310_001
ATGAGGGAGATCCTGCACGTCCAGGCCGGGCAATGCGGCAACCAGATCGGCGGCAAGTTCTGGGAGGTGGTGTCGGACGAGCACGGCATCGACGCCAAGGGAAACTACGTGGGCAGCTCCCCCCTGCAGCTGGAGAGGGCCAACGTCTACTACAACGAGGCCAGCGGCGGCCGGTACAACGGCGCCGGCAACAACTGGGCCAAGGGCCACTACACCGAGGGCGCCGAGCTCATCGACGCCGTCCTCGATGTTGTCCGCAAGGAGGCCGAGAACTGCGACTGCCTCCAAGGGTTCCAGATCTGCCACTCGCTGGGAGGAGGGACGGGGTCGGGGATGGGGACGCTGCTGATATCCAAGATCCGGGAGGAGTACCCGGATCGGATGATGCTGACCTTCTCGGTGTTCCCGTCGCCCAAGGTGTCGGACACGGTGGTGGAGCCGTACAACGCGACGCTGTCGGTGCACCAGCTGGTGGAGAACGCCGACGAGTGCATGGTGCTCGACAACGAGGCCCTCTATGACATCTGCTTCAGGACCCTCAAGCTCACCAACCCCAGCTTTGGTGATCTGAACCACCTCATCTCCACCACCATGAGCGGCGTGACGTGCTGCCTGCGCTTCCCGGGGCAGCTCAACTCCGACCTGCGCAAGCTCGCCGTCAACCTCATCCCCTTCCCCCGCCTCCACTTCTTCATGGTGGGATTCACGCCGCTGACCTCCCGCGGCACCAAGGAGGTGGACGAGCAGATGATCGCGGTGCAGAACAAGAACTCCTCCTACTTCGTGGAGTGGATTCCCAACAACGTCAAGTCCAGCGAGATGTTCAAGCGCGTGTCGGAGCAGTTCACCGTCATGTTCCGCCGCAAGGCCTTCTTGCACTGGTACACCGGGGAAGGCATGGACGAGATGGAGTTCACCGAGGCCGAGAGCAACATGAACGACCTCGTCTCCGAGTACCAGCAGTACCAGGACGCCGTGGCCGACGCCGACGAGGAGGAAGCCTACGGTGATGACGTTGAGGAGAAC
>gnl_Musac_v1_GSMUA_Achr5T26680_001
ATGAGGGAGATCCTCCACGTCCAGGGCGGGCAGTGCGGGAACCAGATCGGGGCCAAGTTCTGGGAGGTGATCTGCGACGAGCACGGCATCGACGGCACCGGGAAGTACACTGGTGACTCCGAACTCCAGCTGGAAAGGATCAATGTCTACTACAACGAGGCCAGCGGCGGACGCTACTCCGGCGCCGGGAACAATTGGGCCAAGGGGCACTACACCGAGGGCGCCGAGCTCATCGACTCGGTCCTCGACGTGGTCAGGAAGGAAGCCGAGAACTGCGACTGCTTGCAGGGCTTCCAAGTGTGCCACTCATTGGGAGGAGGGACTGGATCTGGCATGGGCACCCTTCTTATCTCTAAGATCAGGGAGGAATACCCAGATAGAATGATGCTCACATTCTCTGTATTCCCATCACCAAAGGTGTCTGATACGGTTGTGGAGCCATACAATGCTACCCTCTCAGTTCATCAGCTTGTTGAGAATGCTGACGAGTGTATGGTCCTTGACAATGAAGCATTGTACGATATCTGCTTTCGCACTCTGAAGCTTGCAAATCCTACTTTTGGCGATCTTAATCACCTGATCTCTGCTACAATGAGTGGTGTAACATGCTGCCTTCGATTCCCTGGGCAGCTTAATTCCGACCTCCGGAAGCTTGCTGTAAATCTCATCCCTTTTCCCCGCCTCCACTTCTTTATGGTAGGGTTTGCACCCTTGACCTCCAGGGGCTCACAGCAGTACCGGGCCCTCACAGTTCCTGAATTGACCCAGCAAATGTGGGATGCCAAGAACATGATGTGTGCTGCTGATCCCCGTCATGGCCGGTACTTAACTGCCTCTGCCATGTTCCGTGGGAAGATGAGCACGAAGGAAGTTGATGAGCAGATGCTCAATGTTCAGAATAAGAACTCTTCCTACTTCGTGGAGTGGATACCAAACAATGTCAAGTCGAGCGTGTGTGACATTCCACCTAAGGGGCTGAAGATGGCTTCCACTTTCATCGGGAACTCAACGTCCATCCAGGAGATGTTCAGAAGGGGCATGGACGAGATGGAGTTTACAGAGGCCGAGAGCAATATGAATGATCTGGTGGCGGAGTACCAACAGTACCAAGATGCAACAGCAGACGATGAAGAATACGAGGAAGAGGAAGAGGAGATGGCAGAG
>gnl_Musac_v1_GSMUA_Achr5T00290_001
ATGAGGGAGATCTTGCACGTCCAGGGAGGGCAGTGCGGGAACCAGATCGGGGCCAAGTTCTGGGAGGTGATCTGCGACGAGCACGGCATCGACGGCACCGGTAGGTATGGAGGCGACTCCGACCTCCAGCTCGAGCGGATCAACGTCTACTACAACGAGTCGAGCGGCGGCCGCTACTCTGGCGCCGGGAACAACTGGGCCAAGGGGCATTACACTGAGGGTGCCGAACTGATCGATTCGGTGCTCGATGTGGTGAGGAAGGAGGCCGAGAACTGCGACTGCCTGCAAGGTTTCCAAGTATGCCACTCTCTGGGAGGAGGAACTGGTTCTGGCATGGGCACCCTTCTTATCTCTAAGATCAGAGAGGAGTACCCAGATCGCATGATGCTGACGTTCTCTGTTTTTCCATCACCCAAGGTTTCTGATACAGTTGTTGAGCCATATAATGCTACTCTCTCAGTCCATCAGCTTGTTGAGAACGCTGATGAATGTATGGTACTGGACAATGAAGCACTCTATGACATCTGCTTCCGTACATTGAAGCTAGCAACTCCTACTTTTGGCGATCTTAATCATCTCATCTCTGCTACAATGAGTGGTGTCACATGCTGCCTCCGGTTCCCTGGCCAGCTGAACTCTGATCTCCGGAAGCTTGCTGTAAACCTGATCCCCTTCCCTCGCCTTCACTTCTTCATGGTAGGCTTTGCGCCCTTGACGTCGAGGGGCTCCCAGCAATACAGGGCCCTCACCGTCCCAGAGTTGACCCAACAGATGTGGGATGCCAAGAACATGATGTGTGCTGCTGACCCCCGACATGGCCGGTACTTAACTGCTTCAGCCATGTTTCGTGGGAAGATGAGCACCAAGGAGGTTGACGAGCAGATGATCAATGTTCAGAACAAGAACTCTTCCTACTTTGTCGAGTGGATTCCTAACAATGTGAAGTCGAGTGTGTGTGACATTCCACCAAAGGGGCTGAAGATGGCTTCCACCTTCATTGGGAACTCGACTTCCATCCAGGAGATGTTCAGGAGGGGCATGGACGAGATGGAGTTCACGGAGGCCGAGAGCAATATGAATGATCTGGTGGCCGAGTACCAGCAGTACCAGGATGCAACAGCTGATATGGAAGATTACGAGGAGGAAGAAGAGGAAGAGGAAGAGGAAGGGGAGGCAGCT
>gnl_Nelnu_v1.0_NNU_018780-RA
ATGCGTGAAATTCTACACATTCAGGGAGGGCAATGCGGGAATCAGATCGGATCCAAGTTCTGGGAGGTGGTGTGCGACGAGCACGGCATCGACCCCACCGGCCGGTACAACGGCACCTCCGATCTGCAGCTTGAGAGAGTGAACGTTTACTACAATGAAGCCAGCTGTGGACGGTATGTCCCGAGGGCTGTCCTCATGGATCTTGAACCAGGCACCATGGACAGCGTCCGGACCGGTCCCTACGGAAAAATCTTCCGGCCCGATAATTTTATCTTCGGACAGTCCGGCGCCGGCAACAATTGGGCGAAAGGGCATTACACCGAGGGGGCTGAGCTGATCGACTCAGTTCTTGATGTTGTGAGGAAGGAAGCAGAGAACTGTGATTGCTTGCAAGGTATCTATGAATTCTCGTCGCAGAAAGCATTAGAATTCAGTATTAATTCTTACCTGTTCATGTTTATCAATGGGTTCTTACTTCTTAATATGAAGGCAGGTTTTCAAGTCTGTCACTCTCTGGGAGGTGGAACTGGGTCTGGAATGGGGACTCTGCTCATATCAAAGATAAGGGAAGAATACCCAGATCGTATGATGCTTACGTTCTCAGTCTTCCCGTCGCCGAAGGTGTCCGACACCGTCGTCGAACCCTACAACGCCACACTCTCTGTGCATCAGCTGGTGGAGAACGCAGATGAATGCATGGTCCTTGACAATGAAGCGCTCTATGATATCTGTTTCAGGACTCTCAAGCTTAGCACGCCAAGCTGTAAG
>gnl_Nelnu_v1.0_NNU_014874-RA
ATGAGGGAAATCCTTCACGTTCAAGGAGGACAATGTGGAAACCAGATCGGAGCCAAGTTTTGGGAAGTCATCTGTGGCGAGCATGGCGTCGACCAGACGGGAAAATACAAAGGCGAATCTTCCGATCTTCAACTCGAGAGGATCAATGTCTATTTCAATGAAGCCTCCGAAGGACGATATGTTCCCAGGGCTGTTCTTATGGATCTCGAGCCCGGGACCATGGACAGCATCCGATCCGCACCCTACGGTGAGATCTTCCGACCTGATAATTTCGTTTTCGGACAGTCCGGTGCCGGCAACAACTGGGCTAAAGGTCACTACACCGAAGGTGCCGAGTTGATCGATTCCGTTCTTGACGTTGTATGCCACTCTCTCGGAGGTGGCACAGGTTCCGGGATGGGAACTCTGTTAATTTCGAAAATGAGGGAGGAGTACCCGGACAGGATGATGCTTACATTTTCAGTCTTTCCCTCTCCAAAAGTCTCCGACACAGTCGTAGAACCCTACAATGCTACGCTGTCGGTTCACCAACTGGTGGAGAATGCGGATGAATGCATGGTCCTTGATAACGAAGCACTGAGGGTGAGCGAGCAGTTCACAGCGATGTTCCGTCGAAAGGCCTTTTTGCACTGGTACACAGGAGAGGGGATGGACGAGATGGAGTTCACAGAGGCTGAGAGCAACATGAACGACTTGGTTTCGGAATACCAGCAATACCAGGATGCCACCATTGAAGATGACGAAGAAGGCGAATATGAGGAAGAAGAGAACTACGAGGGC
>gnl_Nelnu_v1.0_NNU_006723-RA
ATGAGAGAAATTCTGCACATCCAAGCCGGACAATGCGGCAACCAAATCGGTGGCAAGTTCTGGGAGGTTGTGTGCGATGAACACGGCATTGATGCCAAGGGAAAATACGTTGGCAATTCGAGGCTTCAACAAGAGAGGGTGAATGTTTACTTCAATGAAGCCAGCGGAGGGCGGTACGTCCCCAGAGCTGTTCTAATGGATCTTGAGCCAGGCACCATGGATAGCTTGAGGACAGGACCTATTGGCCAAATCTTCCGGCCGGACAACTTCGTTTTCGGACAAAATGGAGCTGGTAACAATTGGGCCAAGGGCCATTACACTGAAGGCGCCGAGTTGATCGACTCAGTTCTCGATGTTGTTCGTAAAGAGGCTGAGAATTGTGATTGTTTGCAAGGCTTCCAGGTTTGCCATTCCCTCGGCGGTGGAACCGGTTCGGGGATGGGGACGCTGTTGATATCGAAGATCAGGGAAGAATATCCCGATCGGATGATGCTCACATTCTCGGTCTTCCCTTCGCCTAAGGTCTCCGACACCGTGGTGGAGCCGTACAATGCAACCTTGTCTGTACACCAATTGGTGGAGAACGCCGATGAGTGCATGGTCCTTGACAACGAAGCCCTCTATGACATCTGCTTCCGAACTCTCAAGCTCACAAATCCCAGCTGTAAGTTGCTAATGTTCCGACGTGTTTCGGAGCAATTCACGGTGATGTTCCGTAGGAAGGCCTTCTTACACTGGTACACCGGAGAGGGAATGGATGAGATGGAGTTCACTGAAGCCGAGAGTAACATGAACGATTTGGTATCTGAGTACCAGCAGTACCAAGAGGCTGTTGTTGGGGAGGAGGAAGATGAGTATGACGAGGAGGCGGTGGAGAAT
>gnl_Nelnu_v1.0_NNU_006735-RA
ATGCGTGAGATTTTGCACATCCAAGGAGGCCAGTGCGGCAACCAAATCGGTGCCAAGTTCTGGGAAGTTGTGTGCGCCGAACATGGGATCGACGCTACTGGAAGGTATCAGGGGGACTCTGATCTACAGCTTGAGAGGGTGAATGTCTACTACAACGAAGCAAGCTGTGGTCGATTCGTTCCTCGAGCGGTTCTTATGGATCTGGAACCAGGGACAATGGACAGTGTTAGATCTGGCCCTTACGGTCAGATCTTTCGCCCTGATAACTTCGTCTTTGGACAGTCCGGTGCCGGAAATAACTGGGCCAAGGGGCATTACACCGAAGGAGCCGAACTCATCGATTCTGTTCTTGATGTTGTGAGAAAAGAGGCAGAGAACTGTGATTGCCTGCAAGGATTTCAAGTCTGTCACTCGTTGGGAGGTGGAACTGGATCAGGAATGGGAACACTACTCATTTCTAAAATCAGGGAGGAGTACCCCGACAGGATGATGCTTACATTCTCCGTCTTCCCGTCCCCGAAGGTTTCTGATACGGTCGTTGAACCTTACAACGCTACCCTCTCTGTTCACCAGCTTGTTGAGAATGCGGATGAATGTATGGTTTTGGATAATGAAGCTCTCTATGACATCTGCTTCCGGACCCTCAAGCTCACTACTCCCAGCTGTAAGTCTCTTGAGATGTTCAGGAGGGTAAGCGAGCAGTTCACAGCTATGTTCCGCAGGAAGGCTTTCTTGCATTGGTACACCGGAGAGGGTATGGACGAAATGGAGTTCACAGAAGCTGAGAGCAACATGAACGATCTGGTGTCTGAGTATCAACAGTATCAGGATGCGACAGCAGACGAGGAGGGAGAATACGAAGACGAAGAAGAGGACCTTCAGGAAGCT
>gnl_Nelnu_v1.0_NNU_017059-RA
ATGAGAGAAATCCTTCACGTTCAGGGTGGGCAATGCGGTAACCAGATCGGATCGAAGTTCTGGGAGGTAGTCTGCGATGAGCACGGCATAGATCCTACCGGTAGGTATACCGGAACGTCCGATCTGCAACTTGAGCGTGTCAATGTTTACTACAACGAGGCTTCCTGCGGGCGGTTCGTTCCCCGTGCGGTACTCATGGATCTGGAGCCCGGAACCATGGACAGTGTACGGACGGGTCCTTACGGACAGATCTTCCGCCCCGATAACTTTGTTTTTGGGCAATCTGGTGCCGGAAATAACTGGGCGAAGGGGCATTACACTGAAGGGGCGGAGCTAATTGATTCCGTTCTTGATGTTGTGAGGAAGGAGGCTGAGAACTGTGATTGCCTTCAAGGTTTTCAAGTGTGTCACTCATTGGGTGGAGGAACTGGATCTGGAATGGGTACCTTGCTCATCTCGAAGATTAGGGAAGAGTACCCTGATCGGATGATGCTCACGTTTTCCGTGTTCCCCTCCCCAAAGGTTTCAGACACAGTTGTTGAACCCTACAATGCCACTCTTTCTGTTCATCAGCTCGTTGAAAATGCAGATGAGTGTATGGTGCTTGATAACGAAGCTTTGTATGATATATGCTTTAGGACTCTGAAGCTAACTACTCCTAGCTGTAGG
>gnl_Nelnu_v1.0_NNU_017058-RA
ATGTTCAGAAGGGTGAGTGAGCAGTTCACTGCTATGTTCAGGAGAAAGGCTTTCTTGCACTGGTATACTGGTGAAGGAATGGATGAAATGGAGTTCACAGAAGCAGAAAGCAACATGAATGACCTTGTCTCAGAGTACCAGCAATACCAGGATGCCACTGCTGATGAGGAAGGTGATTATGAGGAGGATGAGGAAGGCATCCAGGAGATG
>gnl_Nelnu_v1.0_NNU_023745-RA
ATGAGAGAAATCCTACATGTTCAGGGTGGACAATGCGGTAACCAGATCGGGTCGAAGTTCTGGGAGGTGGTTTGCGATGAGCATGGCATAGATCCAACCGGTAGGTACACTGGAACATCCGATCTGCAGCTTGAGCGCGTTAATGTCTACTACAACGAGGCTTCTTGCGGGAGGTTCGTCCCTCGTGCGGTGCTTATGGATCTGGAACCCGGAACCATGGACAGTGTACGAACCGGCCCTTACGGACAGATCTTCCGTCCCGATAATTTTGTTTTTGGGCAATCTGGTGCCGGTAACAACTGGGCGAAGGGACATTACACGGAGGGAGCGGAGCTTATCGATTCCGTTCTTGATGTCGTGAGGAAGGAGGCTGAGAACTGTGACTGTCTTCAAGGATTTCAAGTTTGTCACTCTCTAGGTGGAGGAACTGGTTCTGGCATGGGTACTTTGCTCATTTCAAAGATCAGGGAAGAGTACCCTGACCGGATGATGCTCACATTTTCTGTCTTCCCCTCCCCAAAGGTTTCGGACACAGTGGTTGAGCCATACAATGCAACCCTTTCTGTTCATCAGCTCGTTGAAAACGCAGATGAGTGCATGGTTCTTGATAATGAAGCTTTGGGACTGTCAATGGCATCTACCTTCATTGGAAATTCTACTTCAATCCAGGAGATGTTTAGGAGGGTGAGCGATCAGTTCACGGCAATGTTCAGGAGAAAGGCTTTCTTGCACTGGTACACTGGTGAGGGCATGGATGAGATGGAGTTCACAGAAGCAGAAAGCAACATGAATGACCTTGTCTCGGAGTACCAGCAGTATCAGGATGCAACTGCTGATGAGGAAGACGATTACGAGGATGAGGATGAGGAAGGTCTGCAGGAGATG
>gnl_Nelnu_v1.0_NNU_017626-RA
ATGAGAGAAATTCTGCACATCCAAGCGGGGCAATGCGGCAACCAAATCGGTGGCAAATTCTGGGAGGTTGTGTGCGATGAACACGGCATCGACACCAAGGGAAACTACACAGGCAACTCCCATCTTCAGCTAGAAAGGGTGAACGTATACTTCAACGAAGCAAGCTGTGGCCGCTATGTCCCTAGAGCTGTGCTGATGGATCTTGAACCGGGAACCATGGATGCCTTGAGGACTGGACCTTATGGCCACATTTTCCGGCCAGACAACTTCGTCTTTGGACAAAATGGAGCCGGTAACAATTGGGCCAAGGGACACTACACTGAAGGAGCCGAGTTGATCGACGCTGTTCTAGATGTTGTTCGTAAAGAGACCGAGAACTGTGATTGCCTACAAGGCTTCCAGGTTTGCCATTCCCTCGGCGGTGGGACCGGATCAGGGATGGGAACGCTGCTTATATCGAAGATCAGGGAAGAATATCCCGACCGGATGATGCTGACCTTCTCGGTCTTCCCTTCGCCCAAGGTCTCCGACACTGTGGTGGAGCCATACAACGCTACCTTGTCTGTACACCAATTGGTGGAGAACGCTGATGAGTGCATGGTTCTTGACAATGAAGCTCTCTATGACATCTGCTTCCGGACTCTGAAGCTCACAAATCCCAGCTGTAAGAAGGCTTTCTTGCATTGGTACACCGGCGAGGGAATGGACGAGATGGAGTTCACGGAGGCGGAGAGTAACATGAACGATTTAGTGTCAGAGTACCAGCAATACCAAGAGGCGGTTGTGGACGAGGAAGAAGAGTATGACGAAGAGGAGGTGGAGAAT
>gnl_Nelnu_v1.0_NNU_017638-RA
ATGCGTGAGATTTTGCACATCCAGGGAGGCCAGTGCGGCAACCAGATCGGTGCCAAGTTCTGGGAAGTCGTGTGCGCTGAGCATGGGATCGACGCTACCGGAAGGTACCATGGGGACTCTGATCTACAGCTCGAGAGGGTTAATGTCTACTACAACGAGGCTAGCTGTGGACGGTTTGTTCCTCGTGCGGTGCTGATGGATCTGGAGCCAGGGACTATGGACAGTGTTAGATCTGGTCACTATGGTCAGATCTTCCGCCCTGATAACTTCGTTTTCGGGCAGTCCGGTGCCGGAAATAACTGGGCCAAGGGGCACTACACCGAAGGAGCGGAGCTCATCGATTCTGTTCTCGACGTTGTCAGAAAAGAGGCAGAGAACTGTGATTGCTTGCAAGGATTTCAGGTCTGCCATTCGTTGGGAGGTGGAACCGGATCAGGAATGGGAACCTTGCTCATTTCAAAGATCAGGGAGGAGTACCCGGATCGGATGATGCTTACATTCTCAGTCTTCCCATCTCCGAAGGTTTCTGATACGGTCGTTGAACCTTACAACGCTACCCTCTCTGTTCACCAGCTTGTCGAGAATGCAGACGAGTGCATGGTTTTGGATAACGAAGCTCTCTATGATATCTGCTTCCGCACACTCAAGCTCACTACTCCAAGCTGTAAGTCTCTTTCTCTCTCTCTCTCTCTGCGCTTG
>gnl_Orysa_v7.0_LOC_Os01g59150.1
ATGAGAGAGATCCTGCACATCCAAGGCGGGCAATGTGGCAACCAGATCGGTGCCAAATTCTGGGAGGTGGTGTGTGATGAGCATGGCATTGACCCTACCGGGCGGTACACAGGCAACTCAGATCTGCAGTTGGAGCGTGTCAATGTGTACTACAATGAGGCCTCCTGCGGTCGCTTTGTGCCTCGTGCTGTTCTCATGGACCTTGAGCCTGGTACTATGGACAGTGTCCGCACTGGACCCTATGGCCAGATCTTCCGCCCTGACAACTTTGTGTTCGGGCAATCTGGTGCTGGTAACAACTGGGCCAAGGGACACTACACTGAGGGTGCCGAGCTAATTGATTCTGTTTTAGATGTTGTGAGGAAGGAGGCTGAGAACTGTGACTGCCTGCAAGGATTCCAAGTATGCCACTCTCTTGGTGGTGGTACTGGATCTGGTATGGGTACACTTTTGATATCAAAGATCAGGGAGGAGTACCCTGACCGCATGATGCTGACATTCTCAGTTTTCCCCTCACCAAAAGTATCTGATACTGTGGTTGAGCCATACAATGCTACACTCTCAGTCCATCAGTTGGTTGAGAATGCTGATGAGTGTATGGTTCTTGATAATGAGGCTCTCTACGACATTTGCTTCAGGACTCTCAAGCTGACCACACCTAGCTTTGGGGATTTGAACCATTTGATTTCTGCCACCATGAGTGGAGTCACATGCTGCCTAAGGTTCCCTGGTCAGTTGAACTCTGACCTCCGTAAGCTGGCAGTGAACCTTATCCCCTTTCCCCGTCTCCACTTCTTCATGGTCGGATTCGCCCCGCTGACATCACGTGGCTCCCAGCAGTACCGTGCCCTTACTGTTCCTGAGCTCACACAGCAGATGTGGGATGCCAAGAACATGATGTGCGCTGCTGATCCTCGCCATGGCCGTTACCTCACCGCCTCTGCCATGTTCCGTGGAAAGATGAGCACCAAGGAGGTTGATGAGCAGATGATCAATGTCCAGAACAAGAACTCATCCTACTTCGTCGAGTGGATCCCCAACAATGTGAAGTCCAGTGTCTGTGACATTCCACCGAGAGGCCTCTCCATGGCATCGACCTTCATTGGCAACTCAACATCCATCCAGGAGATGTTCCGGAGGGTGAGCGAGCAGTTCACTGCTATGTTCAGGAGGAAGGCTTTCTTGCACTGGTACACTGGCGAAGGCATGGACGAGATGGAGTTCACCGAGGCAGAGAGCAACATGAACGACCTTGTCTCTGAGTACCAGCAGTACCAGGATGCCACCGCCGATGAGGAGGGCGAGTACGAGGACGAGGAGCAGCAGGAGGCTGACGACATG
>gnl_Orysa_v7.0_LOC_Os01g18050.1
ATGAGGGAGATCCTGCACATCCAGGGCGGGCAGTGTGGCAACCAGATCGGCTCCAAGTTCTGGGAGGTGGTCTGCGACGAGCACGGCATCGACCCCACCGGCCGCTACGTCGGCACCTCCGACCTCCAGCTCGAGCGCGTCAACGTCTACTACAATGAGGCCTCCTGCGGCCGCTTCGTGCCCCGCGCCGTGCTCATGGACCTCGAGCCGGGTACCATGGACAGCGTCCGCACCGGCCCCTATGGCCAGATCTTCCGCCCCGACAACTTCGTCTTCGGCCAGTCCGGCGCCGGCAACAACTGGGCCAAGGGGCACTACACCGAGGGCGCGGAGCTCATCGACTCTGTGCTCGATGTCGTCAGGAAGGAGGCTGAGAACTGCGACTGCCTCCAAGGTTTCCAAGTTTGCCATTCCCTTGGAGGAGGCACTGGATCTGGAATGGGCACACTCCTGATCTCCAAGATCAGAGAGGAGTACCCTGACCGGATGATGCTCACATTTTCTGTCTTCCCTTCACCAAAGGTCTCAGACACAGTTGTTGAGCCTTACAATGCAACTCTCTCTGTCCATCAGTTGGTGGAGAATGCTGATGAGTGCATGGTTCTTGACAATGAGGCACTTTATGACATCTGCTTCCGCACCCTCAAGCTGACCACTCCTAGCTTTGGCGACCTGAACCACTTGATCAGTGCTACAATGAGTGGAGTTACTTGCTGCCTTCGCTTCCCTGGTCAATTGAACTCTGACCTCCGCAAGCTGGCCGTGAACTTGATCCCTTTCCCTCGCCTGCACTTCTTCATGGTGGGCTTTGCGCCACTCACCTCGCGTGGCTCGCAGCAGTATCGCGCCCTCACTGTCCCTGAGCTCACCCAGCAAATGTGGGACGCCAAGAACATGATGTGTGCCGCTGACCCGCGCCATGGCCGCTACCTCACGGCCTCCGCCATGTTCCGTGGCAAGATGAGCACCAAGGAGGTGGACGAGCAGATGATCAACGTCCAGAACAAGAACTCGTCCTACTTCGTCGAGTGGATCCCCAACAACGTGAAGTCCAGCGTGTGCGACATCCCGCCGCGCGGCCTCTCCATGGCGTCCACCTTCATCGGCAACTCCACCTCCATCCAGGAGATGTTCCGCCGCGTGAGCGAGCAGTTCACCGCCATGTTCAGGAGGAAGGCCTTCTTGCATTGGTACACCGGCGAGGGCATGGACGAGATGGAGTTCACCGAGGCCGAGAGCAACATGAACGACCTTGTCTCCGAGTACCAGCAGTACCAGGATGCCACCGCCGACGAGGAGGGCGACTACGAGGACGAAGAGGAGCAGGTCCCCGAAGACGAG
>gnl_Orysa_v7.0_LOC_Os03g45920.1
ATGAGGGAGATCCTGCACATCCAGGGCGGGCAGTGCGGCAACCAGATCGGCGCCAAGTTCTGGGAGGTGATCTGCGGCGAGCACGGCGTCGACCCCACGGGGACGTACACCGGCACGTCGCCGCAGCAGCTCGAGCGGATCAACGTCTACTTCAACGAGGCGAGCGGCGGCCGCCACGTCCCGCGCGCCGTGCTCATGGACCTCGAGCCGGGCACCATGGACTCGCTCCGCTCCGGCCCCATCGGCGGCATCTTCCGCCCCGACAACTTCGTCTTCGGCCAGTCCGGCGCCGGCAACAACTGGGCCAAGGGCCACTACACCGAGGGCGCCGAGCTCATCGACTCCGTCCTCGACGTCGTCCGCAAGGAGGCCGAGAACTGCGACTGCCTCCAAGGATTCCAGGTGTGCCACTCGCTGGGAGGAGGCACGGGGTCGGGCATGGGCACGCTGCTCATCTCCAAGATCAGGGAGGAGTACCCGGACCGCATGATGCTGACCTTCTCCGTGTTCCCGTCGCCCAAGGTGTCGGACACCGTGGTGGAGCCCTACAACGCGACGCTGTCCGTGCACCAGCTCGTCGAGAACGCCGACGAGTGCATGGTCCTCGACAACGAGGCCCTCTACGACATCTGCTTCCGCACCCTCAAGCTCACCAACCCATCATTTGGTGACCTGAACCACCTGATATCGGCGACGATGAGCGGGGTGACGTGCTGCCTGCGGTTCCCGGGGCAGCTGAACTCGGACCTGAGGAAGCTGGCGGTGAACCTGATCCCGTTCCCGCGGCTGCACTTCTTCATGGTGGGGTTCGCGCCGCTGACGTCGCGCGGGTCGCAGCAGTACAGGGCGCTGACGGTGCCGGAGCTGACGCAGCAGATGTGGGACGCCAAGAACATGATGTGCGCCGCCGACCCGCGCCACGGCCGCTACCTCACGGCGTCCGCCATGTTCCGGGGCAGGATGAGCACCAAGGAGGTGGACGAGCAGATGATCAACGTGCAGAACAAGAACTCGTCCTACTTCGTGGAGTGGATCCCCAACAACGTCAAGTCCAGCGTCTGCGACATCCCCCCCGTCGGCCTCTCCATGGCGTCCACCTTCGTCGGCAACTCCACCTCCATCCAGGAGATGTTCCGCCGCGTCAGCGAGCAGTTCACCGCCATGTTCCGCCGCAAGGCCTTCCTCCACTGGTACACCAGCGAGGGAATGGACGAGATGGAGTTCACCGAGGCCGAGAGCAACATGAACGACCTCGTCGCCGAGTACCAGCAGTACCAGGACGCCACCGCCGAGGACGACTACGACGAGGACGACGACGCCGCCGCCGCCGACGAGGCC
>gnl_Orysa_v7.0_LOC_Os03g01530.1
ATGAGGGAGATCCTCCACATCCAGGGTGGGCAATGCGGGAACCAGATCGGCGCCAAGTTCTGGGAGGTGGTGTGCGCGGAGCACGGGATCGACGCCACCGGGCGCTACGACGGCGACTCCGACCTGCAGCTGGAGCGCGTCAACGTGTACTACAATGAGGCCTCCTGCGGGCGCTTCGTCCCGCGCGCCGTGCTCATGGACCTGGAGCCGGGCACCATGGACTCCGTCCGCTCCGGCCCCTACGGCCACATCTTCCGCCCGGACAACTTCGTCTTCGGCCAGTCCGGCGCCGGCAACAACTGGGCCAAGGGACACTACACCGAGGGCGCCGAGCTCATCGACGCCGTCCTCGACGTCGTACGAAAGGAGGCCGAGAACTGCGACTGCCTCCAAGGGTTCCAGGTTTGCCACTCGCTTGGCGGCGGCACGGGGTCCGGCATGGGCACGCTCCTCATCTCCAAGATCCGGGAGGAGTACCCCGACCGGATGATGCTCACCTTCTCCGTCTTCCCCTCGCCCAAGGTCTCCGACACCGTGGTGGAGCCCTACAACGCCACCCTCTCCGTCCACCAGCTCGTCGAGAACGCCGACGAGTGCATGGTGCTCGACAACGAGGCCCTCTACGACATCTGCTTCCGCACCCTCAAGCTCACCACCCCAAGCTTCGGCGACCTCAACCACCTCATCTCCGCCACCATGAGCGGCGTCACCTGCTGCCTCCGCTTCCCCGGCCAGCTCAACTCCGACCTCCGCAAGCTCGCCGTCAACCTCATCCCCTTCCCTCGCCTCCACTTCTTCATGGTCGGCTTCGCCCCGCTCACCTCCCGCGGCTCGCAGCAGTACCGCGCCCTCACCGTCCCGGAGCTCACCCAGCAGATGTGGGACGCCAAGAACATGATGTGCGCCGCCGACCCCCGCCACGGCCGCTACCTCACCGCCTCCGCCATGTTCCGCGGCAAGATGTCCACCAAGGAGGTGGACGAGCAGATGCTCAACGTCCAGAACAAGAACTCCTCCTACTTCGTCGAGTGGATCCCCAACAATGTCAAGTCCACCGTCTGCGACATCCCCCCCACCGGCCTCAAGATGGCCTCCACCTTCATCGGCAACTCCACCTCCATCCAGGAGATGTTCCGCCGCGTCAGCGAGCAGTTCACCGCCATGTTCCGCAGGAAGGCCTTCTTGCACTGGTACACGGGCGAGGGCATGGACGAGATGGAGTTCACCGAGGCTGAGAGCAACATGAACGACCTCGTCTCCGAGTACCAGCAGTACCAGGACGCCACCGCCGACGACGAGGGTGAATACGAGGATGAGGAAGAAGAGGCTGATCTCCAGGAC
>gnl_Orysa_v7.0_LOC_Os03g56810.1
ATGAGGGAGATCCTCCACATCCAGGGCGGGCAGTGCGGGAACCAGATCGGGGCCAAGTTCTGGGAGGTGATCTGCGACGAGCATGGCGTGGACGCGACGGGGCGGTACGCGGGGGACTCCGACCTGCAGCTGGAGCGGATCAACGTCTACTACAACGAGGCGAGCGGCGGGAGGTACGTGCCCCGCGCCGTGCTCATGGACCTCGAGCCCGGGACCATGGACTCCGTGCGCTCCGGCCCCTTCGGCCAGATCTTCCGCCCCGACAACTTCGTCTTCGGGCAGTCCGGCGCCGGAAACAACTGGGCCAAGGGGCACTACACCGAGGGCGCCGAGCTCATCGACTCCGTCCTCGACGTCGTCCGCAAGGAGGCCGAGAACTGCGACTGCTTACAAGGATTCCAAGTTTGCCATTCATTGGGAGGAGGCACTGGATCTGGCATGGGAACCCTTCTTATTTCTAAGATTAGGGAGGAGTACCCGGATAGAATGATGTTGACATTTTCCGTCTTCCCATCACCAAAGGTCTCGGATACTGTTGTGGAGCCTTACAATGCTACCCTTTCTGTTCACCAACTTGTTGAGAATGCTGATGAATGTATGGTGCTTGACAATGAAGCTCTCTACGACATATGCTTCCGCACACTAAAGCTTGCTACCCCTACCTTTGGTGACCTCAATCATCTTATCTCTGCAACCATGAGTGGTGTTACATGCTGCTTGAGGTTCCCTGGTCAGCTCAACTCTGATCTGCGCAAACTTGCTGTGAATCTCATCCCTTTCCCCCGTCTCCACTTCTTCATGGTTGGCTTTGCGCCATTGACTTCACGCGGATCACAGCAGTACCGTGCTCTCACCGTTCCTGAGCTGACACAGCAAATGTGGGATGCGAAGAACATGATGTGCGCTGCTGATCCCCGCCATGGCCGCTACCTCACAGCTTCTGCCATGTTCCGTGGGAAGATGAGCACCAAGGAGGTGGACGAGCAGATGCTCAATGTTCAGAACAAGAACTCCTCATACTTTGTCGAGTGGATTCCCAACAACGTCAAATCCAGTGTCTGTGACATTCCGCCCAGGGGGCTGAAGATGGCGGCGACCTTCGTCGGGAACTCCACCTCCATCCAAGAGATGTTCCGCCGGGTCAGCGAGCAGTTCACTGCCATGTTCAGGAGGAAGGCTTTCTTGCACTGGTACACAGGCGAGGGAATGGACGAGATGGAGTTCACCGAGGCAGAGAGCAACATGAACGATCTCGTCGCGGAGTACCAGCAGTACCAGGACGCCACAGCCGATGAAGAGTACGAAGACGAAGAGGAAGAAGCTGAGGCCGAA
>gnl_Orysa_v7.0_LOC_Os02g07060.1
ATGAGGGAGATCCTGCACATCCAGGGGGGGCAATGCGGGAACCAGATCGGGGCCAAGTTCTGGGAGGTGATCTGCGACGAGCACGGGATCGACCACACCGGCAAGTACTCGGGCGACTCCGACCTCCAGCTCGAGCGGATCAACGTCTACTACAACGAGGCCAGCGGCGGCAGGTTCGTTCCGCGCGCCGTGCTCATGGACCTCGAGCCGGGCACCATGGACTCGGTGCGCTCCGGTCCCTTCGGCCAGATCTTCCGCCCCGACAACTTCGTCTTCGGCCAGTCCGGCGCCGGCAACAACTGGGCCAAGGGGCACTACACCGAGGGCGCCGAGCTCATCGACTCCGTCCTCGACGTCGTCCGCAAGGAGGCCGAGAACTGCGACTGCCTCCAAGGATTTCAAGTCTGCCACTCTCTAGGAGGAGGAACTGGTTCTGGTATGGGTACCCTGCTCATCTCAAAGATCAGGGAGGAGTACCCGGACAGGATGATGTTGACATTCTCAGTTTTCCCCTCACCAAAGGTTTCTGATACCGTGGTGGAACCTTACAATGCCACACTATCTGTCCATCAGCTTGTTGAGAATGCCGATGAGTGCATGGTACTTGACAATGAAGCTCTATATGACATCTGCTTCCGCACTCTGAAGCTCGCCACACCCACTTTTGGTGATCTGAACCATCTTATTTCTGCAACCATGAGTGGTGTTACATGCTGCCTGCGCTTCCCGGGACAGCTGAACTCTGACCTCCGCAAGCTGGCGGTTAACTTGATCCCCTTCCCTCGTCTCCATTTCTTCATGGTCGGCTTTGCACCGCTGACCTCGAGGGGATCCCAGCAGTACCGCGCCCTCACTGTCCCGGAGCTGACCCAGCAGATGTGGGACGCCAAGAACATGATGTGCGCCGCCGACCCCAGGCACGGACGCTACCTCACGGCGTCAGCCATGTTCCGCGGGAAGATGAGCACCAAGGAGGTGGACGAGCAGATGCTCAACGTCCAGAACAAGAACTCGTCCTACTTCGTGGAGTGGATCCCGAATAACGTGAAGTCGAGCGTGTGCGACATCCCTCCCAACGGCCTGAAGATGGCGTCCACCTTCATCGGCAACTCGACGTCGATCCAGGAGATGTTCCGCCGCGTGAGCGAGCAGTTCACGGCCATGTTCAGGAGGAAGGCCTTCTTGCACTGGTACACCGGGGAGGGGATGGACGAGATGGAGTTCACCGAGGCCGAGAGCAACATGAACGACCTGGTGGCCGAGTACCAGCAGTACCAGGACGCGACAGCCGACGACGAGGAAGAGGACTACGGCGACGAGGAGGAAGACGAGGTTGCTGCC
>gnl_Orysa_v7.0_LOC_Os06g46000.1
ATGAGGGAGATCCTGCACATCCAGGGGGGCCAATGCGGGAACCAGATCGGGGCCAAGTTCTGGGAGGTGATCTGCGACGAGCACGGGATCGACCACACCGGCAAGTACTCCGGCGACTCCGACCTCCAGCTCGAGCGGATCAACGTCTACTACAACGAGGCCAGCGGCGGCCGCTACGTGCCCCGCGCCGTGCTCATGGACCTCGAGCCCGGCACCATGGACTCCGTCCGCTCCGGCCCCTATGGCCAGATCTTCCGCCCCGACAACTTCGTCTTCGGCCAGTCCGGCGCCGGCAACAACTGGGCCAAGGGCCACTACACCGAGGGCGCCGAGCTCATCGACTCCGTCCTCGACGTCGTCCGCAAGGAGGCCGAGAACTGCGACTGCCTCCAAGGGTTCCAGGTTTGCCACTCGCTGGGAGGAGGAACTGGCTCCGGGATGGGAACCCTGCTCATCTCCAAGATCAGGGAGGAGTACCCTGACCGGATGATGCTCACGTTCTCGGTCTTCCCATCGCCCAAGGTGTCCGACACTGTCGTCGAGCCCTACAATGCTACCCTCTCTGTGCACCAGCTTGTTGAGAATGCGGATGAGTGCATGGTTCTTGACAATGAGGCTCTCTACGACATCTGCTTCCGCACGCTCAAGCTCGCGACACCTACTTTCGGTGATCTCAACCATCTTATCTCTGCAACAATGAGTGGTGTTACCTGCTGCCTCCGCTTCCCTGGCCAGTTGAACTCTGACCTCCGGAAGCTTGCTGTCAACCTGATCCCTTTCCCGCGGCTCCACTTCTTCATGGTTGGATTCGCTCCTCTGACTTCCAGGGGATCCCAGCAGTACCGTGCCCTCACTGTACCAGAGCTGACCCAGCAGATGTGGGATGCAAAGAACATGATGTGTGCTGCTGACCCCCGCCATGGGCGCTACCTCACAGCCTCAGCCATGTTCCGCGGAAAGATGAGCACCAAGGAAGTTGATGAGCAGATGCTGAATGTCCAGAACAAGAACTCGTCATACTTTGTGGAGTGGATCCCTAACAATGTCAAGTCGAGTGTGTGTGACATTCCACCCATTGGCCTGAAGATGGCATCCACATTCATCGGCAACTCGACCTCAATCCAGGAGATGTTCCGCCGTGTCAGTGAGCAGTTCACCGCCATGTTCAGGAGGAAGGCTTTCTTGCACTGGTACACTGGTGAGGGAATGGACGAGATGGAGTTCACCGAGGCTGAGAGCAACATGAACGACCTGGTAGCTGAATACCAGCAGTACCAGGATGCCACCGCTGAGGAAGAGGACTATGAGGAGGAAGAGGAGGACGAGGAGGTTGCTGCC
>gnl_Orysa_v7.0_LOC_Os05g34170.2
ATGAGGGAGATCTTGCACATCCAGGGCGGGCAGTGCGGGAACCAGATCGGGTCCAAGTTCTGGGAGGTGGTGTGCGACGAGCATGGCATCGACCCGACGGGGAGGTACGCCGGCACGTCGGACCTGCAGCTGGAGCGCGTGAACGTCTACTACAACGAGGCGTCGTGCGGCCGGTTCGTGCCGCGCGCCGTGCTCATGGACCTGGAGCCGGGCACCATGGACTCCGTCCGCACGGGGCCCTACGGCCAGATCTTCCGTCCCGACAACTTCGTCTTCGGCCAGTCCGGCGCCGGCAACAACTGGGCCAAGGGCCACTACACCGAGGGCGCCGAGCTCATCGACTCCGTCCTCGACGTCGTCCGCAAGGAGGCCGAGAATTGCGACTGCCTCCAAGGTTTCCAGGTGTGCCACTCGCTGGGCGGCGGCACGGGCTCCGGCATGGGCACCCTGCTGATCTCCAAGATCAGGGAGGAGTACCCGGACAGGATGATGCTCACCTTCTCCGTGTTCCCGTCGCCCAAGGTGTCGGACACCGTGGTGGAGCCCTACAACGCCACGCTCTCGGTCCACCAGCTCGTGGAGAACGCCGACGAGTGCATGGTGCTCGACAACGAGGCGCTCTATGACATCTGCTTCCGCACCCTCAAGCTGACGACTCCCAGCTTTGGTGATCTGAACCACTTGATTAGTGCCACCATGAGCGGTGTCACCTGCTGCCTGCGCTTCCCAGGGCAGCTGAACTCCGACCTCCGCAAGCTCGCCGTCAACCTGATCCCCTTCCCGCGGCTCCACTTCTTCATGGTGGGCTTCGCGCCGCTCACCTCACGCGGCTCGCAGCAGTACCGCGCCCTCACTGTCCCTGAGCTCACCCAGCAGATGTGGGACGCCAAGAACATGATGTGCGCCGCCGACCCGCGCCACGGCCGCTACCTGACGGCCTCGGCCATGTTCCGCGGCAAGATGAGCACCAAGGAGGTGGACGAGCAGATGATCAACGTGCAGAACAAGAACTCGTCCTACTTCGTGGAGTGGATCCCCAACAACGTCAAGTCGAGCGTGTGTGACATCCCGCCGCGCGGCCTCTCCATGGCGTCTACGTTCGTCGGCAACTCCACCTCCATCCAGGAGATGTTCCGCCGCGTCAGCGAGCAGTTCACGGCCATGTTCAGGAGGAAGGCGTTCTTGCACTGGTACACGGGCGAGGGCATGGACGAGATGGAGTTCACCGAGGCGGAGAGCAACATGAACGACCTCGTCTCCGAGTACCAGCAGTATCAGGACGCCACCGCCGACGAGGCCGAGTACGAGGAAGAAGAGGACGCGATACAGGAG
>gnl_Phavu_v2.1_Phvul.010G006400.1
ATGCGTGAGATCCTTCACATTCAGGGTGGCCAGTGCGGCAACCAGATCGGTGCCAAGTTCTGGGAAGTGGTTTGTGCGGAGCATGGCATCGACCCCACCGGGAGGTACGATGGGGACTCCGAGCTGCAGCTCGAGAGGATCAATGTTTACTACAACGAGGCCAGTTGCGGACGGTTCGTGCCGCGAGCGGTTCTCATGGACCTTGAACCGGGCACCATGGACAGCGTCCGGTCTGGGCCGTACGGTCAGATCTTCAGACCCGACAACTTTGTTTTTGGGCAGTCTGGTGCAGGGAACAACTGGGCCAAGGGGCATTACACCGAGGGGGCTGAACTGATTGATTCTGTGCTGGATGTTGTGCGCAAGGAGGCGGAGAACTGCGATTGCCTTCAGGGTTTCCAAGTATGCCACTCTCTGGGTGGAGGGACTGGATCAGGAATGGGTACCCTTTTGATCTCTAAGATTAGGGAAGAATACCCAGATAGGATGATGCTTACTTTCTCAGTTTTTCCTTCTCCTAAGGTTTCTGATACTGTGGTGGAGCCCTACAATGCTACTCTCTCAGTTCATCAGCTTGTTGAAAATGCAGACGAGTGCATGGTGCTTGATAATGAAGCCTTGTACGACATATGCTTCCGTACCCTCAAGCTAACAACTCCAAGCTTTGGTGACTTGAACCATTTGATTTCAGCAACCATGTCTGGTGTCACTTGTTGTTTGCGGTTCCCTGGTCAACTTAACTCTGATCTGAGAAAGCTTGCAGTGAACCTCATTCCATTCCCCCGCCTCCACTTTTTCATGGTGGGATTTGCTCCACTGACATCCCGTGGTTCTCAGCAGTACAGGGCCCTGAGTGTTCCAGAACTCACACAACAAATGTGGGATGCCAAGAACATGATGTGCGCTGCTGACCCTCGCCATGGCCGATACCTCACTGCCTCTGCCATGTTTAGAGGCAAAATGAGTACCAAGGAGGTGGATGAACAAATGATCAATGTGCAGAACAAAAACTCCTCATACTTTGTTGAATGGATTCCCAACAATGTGAAATCCACAGTTTGTGACATTCCCCCAACAGGCTTGAAAATGGCCTCTACTTTCATTGGAAACTCTACATCCATTCAGGAAATGTTCCGCAGAGTGAGTGAGCAATTCACTGCTATGTTCAGGAGAAAGGCTTTCTTGCATTGGTACACTGGTGAAGGCATGGATGAGATGGAGTTCACTGAGGCTGAAAGCAACATGAATGATCTTGTTTCGGAGTATCAGCAGTATCAGGATGCCACTGCTGAGGAGGATGAGTATGAGGAGGAAGATGAGGAAGATGATTATCATGCAGATGAAGTT
>gnl_Phavu_v2.1_Phvul.009G017300.1
ATGAGAGAGATCCTGCACGTCCAGGGAGGCCAATGCGGCAACCAAATCGGTTCCAAATTCTGGGAGGTCATCTGCGACGAGCACGGCATAGATCCCACCGGAAAGTACAACGGTCTTGGAAACTCCGATATCCAACTCGAGAGGATCAATGTCTATTACAACGAGGCCTCTGGCGGAAGGTACGTTCCTAGAGCCGTGCTTATGGATCTCGAACCTGGAACCATGGACAGCATCAGATCTGGCCCCTACGGCAAGATCTTCCGACCTGATAACTTTGTCTTCGGCCAGTCCGGCGCCGGTAACAATTGGGCGAAAGGTCATTACACCGAAGGCGCTGAGTTGATCGACTCCGTTCTCGACGTCGTTCGCAAAGAGGCTGAAAACTGTGATTGCTTGCAAGGTTTTCAAGTTTGTCACTCTCTTGGAGGAGGCACAGGTTCTGGCATGGGAACACTGTTGATATCAAAGATTAGGGAGGAATACCCAGACCGAATGATGCTCACTTTCTCTGTTTTCCCATCTCCTAAGGTTTCTGACACTGTTGTGGAGCCGTACAATGCCACTTTATCTGTACACCAACTGGTTGAAAATGCAGATGAGTGCATGGTTCTTGATAATGAAGCTCTTTATGACATTTGCTTTAGGACATTGAAACTCAGCACCCCTAGCTTCGGCGATCTCAACCATCTTATTTCTGCAACCATGAGTGGGGTTACATGTTGTCTGAGGTTTCCTGGACAACTGAACTCTGACCTCAGGAAGCTGGCTGTCAATCTGATTCCATTTCCCCGTCTTCACTTCTTTATGGTGGGGTTTGCACCTCTCACTTCCCGTGGGTCTCAGCAGTATGTCTCCCTTACGGTCCCAGAGCTGACTCAGCAAATGTGGGATGCCAAAAATATGATGTGTGCTGCTGATCCTCGACATGGCCGATACTTGACTGCCTCTGCTATGTTCAGGGGAAAGATGAGCACCAAAGAGGTGGATGAACAGATGATCAATGTTCAGAACAAGAACTCGTCATACTTTGTTGAATGGATTCCCAACAATGTGAAGTCCAGTGTGTGTGATATTCCTCCCAAGAATTTAAAGATGTCATCCACTTTTATTGGGAACTCAACATCAATTCAAGAGATGTTTAGGAGGGTGAGTGAGCAGTTCACTGCTATGTACAGGCGCAAGGCCTTTTTGCATTGGTACACTGGGGAAGGAATGGACGAGATGGAGTTCACAGAGGCAGAGAGCAATATGAATGATTTGGTGGCGGAGTACCAGCAGTACCAAGATGCAACTGCAGATGAGGATGAAGAATTTGATGAAGAAGCTGAGGAAGACCAGTATGAGCAT
>gnl_Phavu_v2.1_Phvul.007G070800.1
ATGCGTGAGATTCTTCATATCCAGGGAGGGCAGTGCGGGAACCAGATCGGAGCGAAGTTCTGGGAGGTGGTGTGCGCTGAGCACGGGATTGATTCGACCGGGAGGTACCAGGGGAACAATGAGTTGCAACTGGAGCGAGTGAACGTGTACTACAATGAGGCGAGTTGCGGGAGATTCGTCCCTAGGGCGGTGCTCATGGATCTGGAGCCAGGGACCATGGACAGCGTCAGATCTGGTCCCTACGGCCAGATTTTCCGCCCAGATAACTTCGTCTTCGGACAGTCCGGTGCCGGAAACAACTGGGCCAAGGGTCACTATACCGAGGGGGCTGAGTTAATTGATTCCGTTCTTGATGTTGTCAGGAAGGAGGCAGAAAACTGCGACTGCCTTCAAGGATTCCAGGTTTGCCACTCTCTCGGTGGTGGAACTGGTTCTGGAATGGGAACACTTTTGATCTCGAAGATCAGGGAAGAGTACCCTGATCGAATGATGCTCACATTCTCCGTGTTCCCATCCCCGAAGGTTTCTGACACAGTTGTTGAGCCATACAATGCAACTCTATCAGTGCACCAGCTCGTTGAGAATGCAGACGAGTGCATGGTTTTGGATAACGAAGCTCTCTATGACATCTGCTTCCGTACCCTTAAGCTCACCACTCCAAGCTTTGGAGATCTGAATCACCTAATTTCAGCCACCATGAGTGGTGTAACATGTTGTCTTCGATTCCCTGGTCAACTCAACTCAGATCTTCGCAAACTCGCCGTGAATCTCATTCCCTTCCCTCGTTTGCACTTCTTCATGGTAGGATTTGCTCCTCTCACTTCCCGTGGATCCCAACAGTACAGGGCTCTCACCGTACCCGAATTGACCCAACAAATGTGGGATGCCAAGAACATGATGTGTGCAGCCGATCCTCGTCATGGTCGTTACTTGACAGCTTCTGCAATGTTCCGTGGTAAGATGAGCACCAAGGAGGTCGACGAGCAGATGATCAATGTTCAGAACAAGAACTCATCCTATTTTGTGGAGTGGATCCCCAACAATGTGAAATCCACTGTTTGTGATATCCCCCCAACTGGTCTCAAAATGGCATCAACCTTCATTGGGAATTCTACTTCTATACAGGAAATGTTCAGGAGGGTGAGTGAGCAATTCACGGCTATGTTCCGTAGAAAGGCTTTCTTGCACTGGTACACTGGAGAGGGTATGGATGAAATGGAGTTTACTGAGGCTGAGAGCAACATGAATGACCTTGTCTCGGAGTACCAGCAATACCAAGATGCAACTGCTGACGACGAGGGTTTTGAATATGAAGACGAAGAAGATGCTCAGGAAGAGGAGGAATCT
>gnl_Phavu_v2.1_Phvul.001G004800.1
ATGAGGGAAATATTGCACGTGCAAGGTGGCCAATGCGGGAACCAAATCGGTTCCAAATTCTGGGAAGTGATCTGCGACGAGCACGGGATCGATCCCACCGGAAAGTTCACCGGAGATGTGGCCTCCGATATCCAATTGGAGAGGATAAACGTGTACTACAATGAGGCTTCTGGAGGAAGGTACGTTCCGAGGGCTGTGTTGATGGATTTGGAGCCAGGGACCATGGATAGCATTAGATCCAGCCCCTACGGCAAGATCTTCCGCCCTGATAACTTCGTCTTTGGACAGTCCGGCGCCGGCAACAATTGGGCCAAGGGACACTACACCGAAGGCGCTGAATTGATCGATTCCGTCCTTGATGTCGTTCGCAAAGAGGCCGAAAACTGTGACTGCTTGCAAGGTTTTCAAGTGTGTCACTCGCTTGGAGGTGGTACGGGTTCTGGCATGGGAACACTTTTGATATCGAAGATAAGGGAGGAGTACCCGGACAGAATGATGCTCACTTTCTCTGTTTTCCCTTCCCCAAAGGTCTCTGACACGGTTGTGGAGCCCTACAATGCTACTTTATCCGTTCACCAGTTGGTGGAAAATGGAGATGAGTGCATGGTTCTTGACAATGAAGCACTCTATGACATTTGCTTCAGGACCTTAAAACTCACCACCCCTAGTTTTGGTGATCTGAACCACCTGATATCTGCAACCATGAGTGGAGTGACCTGTTGCTTGAGGTTTCCTGGGCAACTGAACTCTGACCTCAGGAAACTAGCTGTGAACTTGATTCCATTCCCACGTCTCCACTTCTTCATGGTGGGGTTTGCGCCTCTCACCTCACGTGGGTCTCAGCAGTACGCCTCCCTCACTGTCCCTGAACTCACCCAACAAATGTGGGACGCCAAGAACATGATGTGTGCTGCCGATCCCCGCCATGGACGCTACTTGACTGCATCAGCAATGTTCAGGGGAAAAATGAGCACCAAGGAGGTGGATGAGCAAATGATCAACGTGCAGAACAAGAACTCGTCATACTTTGTTGAGTGGATTCCCAACAACGTGAAGTCAAGTGTGTGTGACATCCCTCCCAGGAACTTGAAGATGTCAAGCACTTTCATTGGTAACTCCACTTCAATTCAGGAGATGTTCAGAAGGGTGAGTGAGCAATTCACTGCCATGTATAGACGCAAGGCCTTCTTGCACTGGTACACAGGTGAAGGAATGGATGAAATGGAGTTCACTGAGGCAGAGAGCAACATGAACGATTTGGTGGCAGAGTACCAACAATATCAGGATGCAACAGTTGATGAGGATGACTATGAAGAGGGTGAGGGGGAAGAAGATCCTAATTTCGAG
>gnl_Phavu_v2.1_Phvul.006G126100.1
ATGAGAGAAATCTTGCACATCCAGGGAGGGCAATGCGGGAACCAGATCGGAGCCAAGTTCTGGGAGGTGATCTGCGACGAGCACGGCATCGACCACACCGGGAAGTACAGCGGCGATTCCGAGCTCCAACTCGAACGCATCAACGTCTACTATAATGAAGCCAGCGGCGGAAGGTACGTTCCACGCGCCGTCCTCATGGATCTTGAACCCGGCACCATGGACTCCGTCAGATCCGGCCCCTACGGCCAGATCTTCCGCCCCGACAATTTCGTCTTTGGCCAGTCCGGCGCCGGCAACAACTGGGCCAAAGGCCACTACACTGAAGGTGCCGAACTCATCGACTCAGTCCTCGACGTCGTTCGCAAAGAAGCCGAAAATTGCGATTGCTTGCAAGGGTTTCAGGTGTGCCATTCTCTTGGGGGAGGAACGGGTTCTGGCATGGGGACGCTTCTGATTTCAAAGATTCGTGAGGAGTATCCAGATCGGATGATGTTGACGTTTTCAGTGTTTCCTTCTCCTAAGGTTTCTGACACCGTTGTGGAGCCTTACAATGCTACGCTCTCTGTTCACCAGCTTGTAGAGAACGCTGATGAGTGTATGGTTCTGGACAATGAGGCTCTCTACGACATTTGTTTCAGGACCCTCAAGCTCGCTACACCGACGTTTGGTGACCTTAACCACCTGATTTCCGCCACCATGAGTGGAGTTACTTGCTGTCTACGTTTCCCTGGGCAACTGAACTCCGATCTTCGCAAGCTTGCTGTTAATCTTATCCCATTTCCCCGGCTCCATTTCTTTATGGTTGGGTTTGCGCCCTTGACATCTAGAGGATCCCAGCAGTACCGTGCTTTGACTGTTCCTGAATTAACACAACAAATGTGGGATGCTAAGAACATGATGTGTGCTGCTGATCCTCGTCACGGTCGTTATTTGACTGCATCAGCAATGTTCCGTGGTAAGATGAGCACAAAGGAGGTAGATGAGCAAATGATCAATGTGCAAAACAAGAACTCTTCATATTTCGTTGAGTGGATACCTAATAATGTGAAGTCCAGCGTGTGTGATATCCCGCCTAAGGGTCTTAAAATGGCTTCTACTTTCATTGGCAATTCTACTTCAATCCAGGAGATGTTCAGGAGAGTTAGTGAGCAGTTCACGGCTATGTTCAGGCGCAAGGCTTTCTTGCATTGGTACACTGGGGAAGGAATGGACGAAATGGAGTTCACTGAGGCTGAGAGTAACATGAATGATCTTGTTGCCGAGTATCAGCAGTACCAGGATGCTACCGCCGATGAGGATGAGTACGAGGAGGAAGAAGAAGATGAGGAGGAAATTGCACCA
>gnl_Phavu_v2.1_Phvul.002G329800.1
ATGCGTGAGATTCTTCACATTCAGGGGGGGCAATGCGGGAACCAAATAGGAACAAAGTTCTGGGAAGTGGTGTGTGATGAGCATGGGATTGACCCTACAGGACAGTACGTAGGCAACACAGAACTTCAGCTTGAAAGAGTGAACGTTTATTACAATGAGGGCAGCAATGGACGTTATGTGCCAAGGGCAGTGCTTATGGACCTTGAGCCTGGCACCATGGATGCTGCCCGCACCGGCCTTTATGGCCAGATATTCCGCCCGGACAACTTTGTTTTCGGCCAGTCTGGTGCCGGAAACAACTTCGCAAAGGGCCACTACACTGAGGGTGCTGAGCTTATTGACTCAGTCCTTGATGTTGTAAGGAAGGAGGTTGAGAATTGTGACTGCCTGCAAGGATTTCAAGTGTGCCACTCCTTGGGAGGGGGAACAGGTTCTGGAATGGGAACTCTGCTGATTTCTAAGATAAGAGAAGAATACCCTGATCGAATGATGCTTACATTCTCTGTGTTTCCATCTCCAAAGGTGTCAGACACGGTTGTTGAGCCTTATAATGCTACACTTTCTGTTCACCAGTTGGTGGAGAATGCTGATGAGTGTATGGTCCTTGACAATGAAGCACTATATGACATCTGCTTCAGGACCCTCAAGCTCACTACACCAAGCTTTGGAGACTTGAATCATTTGATATCAGCAACAATGAGTGGAGTTACTTGTTGCTTAAGATTTCCGGGTCAGCTCAACTCAGACCTAAGAAAGTTAGCAGTGAACTTGATCCCATTTCCACGACTTCACTTCTTCATGGTGGGTTTTGCTCCTCTGACATCTCGAGGATCACAGAACTACCGTGCATTGACTGTCCCAGAACTGACACAGCAAATGTGGGATGCCAAGAACATGATGTGTGCAGCTGATCCGCGCCACGGTCGTTACTTGACTGCCTCAGCGGTTTTCAGGGGCAAGATGAGCACAAAAGAGGTAGATGAACAGATGTTGAGCGTACAAAATAAGAACTCTTCCTACTTTGTTGAGTGGATTCCCAACAATGTGAAGTCTAGTGTTTGTGACATTCCTCCCAAAGGCCTTTCTATGGCTTCGACTTTTGTTGGTAACTCAACATCCATTCAGGAGATGTTCAGGAGAGTGAGTGAGCAGTTCACAGCCATGTTCAGAAGGAAAGCCTTCTTGCACTGGTACACTGGAGAAGGAATGGATGAGATGGAGTTTACCGAAGCAGAGAGTAACATGAATGATCTTGTTGCAGAGTATCAACAGTACCAGGATGCATCTGCTGATGAAGATGATGATTCTGGAGAAGAAAATGAGGGAGCTGAGAGC
>gnl_Phavu_v2.1_Phvul.002G198600.1
ATGAGAGAAATCCTCCACATCCAAGGCGGCCAGTGCGGCAACCAGATCGGAGCCAAGTTCTGGGAAGTCATCTGCGGCGAGCACGGCATCGACCAGACCGGAACCTACAGCGGTGACTCCGAACTCCAACTCGAGCGTATCAACGTCTACTATAATGAGGCCAGTGGCGGAAGGTACGTTCCACGTGCCGTCCTCATGGATCTCGAACCTGGAACAATGGATTCGGTCAGGTCCGGCCCCTTCGGCCGGATATTCCGCCCCGATAACTTCGTCTTTGGCCAGTCCGGCGCCGGAAACAACTGGGCCAAGGGTCACTACACGGAGGGTGCCGAACTCATCGATTCCGTCTTGGATGTTGTGAGGAAGGAGGCCGAGAACTGCGATTGCTTGCAAGGGTTTCAAGTGTGCCACTCTTTGGGGGGTGGAACTGGCTCGGGCATGGGAACGCTTCTGATCTCGAAGATCCGGGAAGAGTATCCTGATCGTATGATGCTGACGTTTTCCGTTTTTCCTTCCCCCAAGGTATCTGACACAGTTGTGGAGCCGTACAACGCCACGCTTTCTGTTCACCAACTTGTTGAAAATGCCGATGAATGCATGGTTTTGGACAACGAGGCTCTCTACGACATCTCTTTCCGTACCTTGAGGCTTGCTACACCATCTTTTGGGGACCTTAACCATCTCATCTCTGCTACCATGAGTGGAGTTACCTGTTGTCTACGTTTCCCTGGACAGCTTAACTCTGATCTTAGGAAGCTTGCCGTGAATCTGATTCCATTCCCCCGTCTGCATTTCTTCATGGTTGGATTTGCACCCTTGACATCAAGAGGATCCCAGCAGTACCGGAACTTGACTGTGCCAGAACTGACTCAGCAGATGTGGGATGCTAAGAACATGATGTGTGCTGCAGATCCACGCCACGGCCGTTATTTGACCGCATCCGCAATGTTCCGTGGAAAGATGAGCACCAAGGAGGTAGATGAGCAGATGATAAATGTACAGAACAAGAACTCTTCTTACTTTGTTGAGTGGATACCCAACAATGTGAAGTCCAGCGTGTGTGACATCCCTCCACAGGGTCTTAAGATGTCATCTACATTCGTTGGAAACTCCACATCAATTCAGGAGATGTTCAGGAGAGTTAGCGAGCAGTTCACAGCGATGTTCAGGCGCAAGGCTTTCTTGCATTGGTACACTGGTGAGGGAATGGATGAAATGGAGTTCACTGAGGCTGAAAGCAACATGAATGATCTGGTGGCAGAGTACCAGCAATACCAGGATGCTACTGCTGATGAGGAAGAGTATGAGGATGACGAGGAGGATATTGCT
>gnl_Phavu_v2.1_Phvul.002G289100.1
ATGAGAGAAATCCTCCATGTTCAAGCAGGTCAATGTGGCAACCAAATTGGAGGCAAGTTTTGGGAGGTGATGTGTGATGAGCATGGGATAGATGCCTCTGGGAATTACGTAGGGGACTCTCATCTTCAACTTGAGAGGGTTAACGTCTACTACAATGAAGCAAGTGGAGGACGCTATGTTCCTCGAGCTGTGCTTATGGACCTTGAACCGGGGACCATGGACAGCTTGCGATCTGGTCCTTATGGGAAAATTTTCAGGCCTGATAACTTTGTGTTTGGTCAAAATGGAGCTGGAAACAACTGGGCCAAGGGGCATTACACCGAGGGAGCAGAGCTTATTGATTCTGTTCTTGATGTTGTTCGTAAAGAAGCTGAGAACTGTGACTGCTTGCAGGGGTTTCAAATTTGTCACTCACTGGGAGGTGGAACTGGGTCTGGAATGGGTACCTTGCTTATCTCAAAGATCAGAGAAGAGTATCCAGATAGGATGATGTTGACATTCTCAGTGTTCCCATCTCCTAAGGTATCTGACACAGTAGTTGAACCCTACAATGCCACTCTCTCTGTTCACCAACTGGTGGAGAATGCAGATGAATGCATGGTCCTTGACAATGAGGCACTCTATGATATCTGTTTCCGAACACTCAAGCTCACAAATCCAAGTTTTGGTGATCTGAACCATTTGATCTCAACAACAATGAGCGGAGTAACGTGCTGCCTCCGCTTCCCCGGCCAACTGAACTCCGACCTCCGGAAGCTGGCCGTGAACCTCATCCCCTTCCCGCGGCTGCACTTCTTCATGGTGGGTTTCGCGCCGCTAACCTCACGCGGCTCGCAGCAGTACCGCTCCCTGACGATCCCGGAGCTGACCCAGCAGATGTGGGACGCGCGCAACATGATGTGCGCCGCCGACCCCCGGCACGGGCGGTACCTGACGGCGTCGGCGATGTTCCGCGGGAAGATGAGCACGAAGGAGGTGGACCAGCAGATGATAAACGTGCAGAACAAGAACTCGTCGTACTTCGTTGAGTGGATTCCCAACAACGTGAAGTCCAGCGTCTGCGACATTCCCCCCACCGGCCTCTCCATGTCCTCCACCTTCATGGGCAACTCCACCTCCATCCAGGAGATGTTCCGGCGCGTCTCCGATCAGTTCACCGTCATGTTCAAGAAAAAGGCCTTCTTACATTGGTACACCGCGGAGGGCATGGATGAGATGGAGTTCACTGAGGCTGAGAGCAACATGAACGACTTGGTGGCTGAGTACCAGCAGTATCAAGATGCCGCCGCCATGGAAGAGGGAGAGATTGATGAGGATGAAGAGGATGACCTGGTTGCA
>gnl_Phypa_v3.3_Pp3c9_18440V3.1
ATGGATCTGGAGCCCGGCACCATGGACAGTGTTCGGTCTGGCCCATATGGCCAGATATTCAGACCTGACAATTTCGTGTTCGGACAGACAGGCGCCGGGAATAACTGGGCGAAAGGACATTACACCGAGGGTGCAGAACTCATCGACTCCGTTCTGGACGTAGTTCGTAAAGAAGCAGAAAGCTGTGATTGCTTGCAAGGTTTTCAAGTATGTCATTCAATGGGAGGCGGCACAGGGTCTGGAATGGGCACTTTGTTGATATCCAAGATTAGGGAGGAGTATCCTGATCGAATGATGGTAACCTTCAGCATTGTGCCGTCGCCGAAGGTGTCGGATACTGTTGTGGAGCCTTACAATGCCACCCTCTCCGTGCATCAGCTCGTGGAAAACGCCGATGAATGCATGTGTCTGGACAATGAAGCGCTCTATGACATTTGTTTCCGAACTCTGAAGCTCACAACACCCACTTTTGGTGATTTAAATCATCTCATCTCGGCGACCATGAGTGGTGTCACTTGTTGTCTCCGTTTCCCCGGTCAATTGAACTCCGACTTGCGCAAATTGGCTGTAAACCTAGTCCCTTTCCCCCGGCTCCATTTCTTCATGATCGGTTTCGCACCTCTCACTTCGCGAGGCTCCCAACAGTACCGCGCGTTAACAGTCCCCGAGCTCACGCAACAAATGTGGGACGCCAAGAATATGATGTGCGCTGCAGACCCTCGCCATGGCCGCTACTTGACAGCGTCCGCCATGTTTCGGGGACGAATGAGTACCAAAGAAGTTGACGAACAAATGCTAAATGTACAGAACAAGAACTCCTCTTACTTCGTGGAGTGGATACCCAATAATGTGAAGTCAAGTGTTTGTGATATCCCTCCCAAGGGCCTAAAAATGTCCGCAACGTTTATCGGGAATTCCACCGCAATCCAGGAAATGTTCAAACGTGTAAGCGAGCAGTTCACGGCCATGTTCCGAAGGAAAGCTTTCTTGCACTGGTACACTGGAGAAGGAATGGACGAGATGGAATTCACGGAAGCTGAAAGCAACATGAATGACCTGGTTTCTGAGTATCAGCAATATCAAGATGCATCGGCAGACGAGGACGGAGAATTCGAGGAAGGCGAGGAAGAAGCTTGT
>gnl_Phypa_v3.3_Pp3c21_17300V3.1
ATGAGAGAGATCTTGCACATCCAGGGTGGGCAGTGCGGTAACCAGATCGGATCCAAGTTCTGGGAGGTTGTTTGCGAGGAGCATGGCATCGACCCTACGGGGTCGTACAAGGGCGTGACGGACTTGCAGCTGGAGCGCATCAATGTGTACTTCGACGAGGCGAGCGGCGGGCGATATGTGCCGCGTGCGGTGCTGATGGATTTGGAGCCCGGAACAATGGACAGCGTTAGGACGGGTCCGTATGGACAGATTTTCCGACCCGACAACTTTGTGTTCGGGCAGACTGGTGCCGGAAACAACTGGGCTAAGGGACACTACACGGAGGGAGCTGAGTTGATCGATTCTGTTTTGGACGTGGTGCGCAAGGAGGTGGAGAGCTGCGACTGCCTGCAAGGTTTCCAGTTTTGTCATTCTTTGGGAGGAGGGACCGGATCCGGAATGGGGACGTTGCTGATTTCGAAAATCCGAGAGGAGTACCCCGACAGGATGATGCTGACGTTCTCGGTGTTTCCTTCGCCTAAGGTGTCTGACACCGTTGTGGAGCCGTACAATGCGACCTTGTCAGTTCACCAGCTGGTAGAGAACGCGGACGAGTGCATGGTGTTGGACAACGAAGCGCTGTACGATATCTGTTTCAGGACATTGAAGCTGATCACGCCCTCATTCGGAGACTTGAACCACTTGATTTCTGCGACAATGAGCGGGATCACTTGCTGCCTGCGATTCCCCGGGCAGCTGAACTCCGATCTCCGGAAGCTGGCCGTGAACCTGATTCCGTTCCCCCGTCTACACTTTTTCATGATTGGTTTCGCACCGTTGACATCGAGGGGTTCTCAGCAGTATCGATCGCTGACGGTTCCCGAGTTGACTCAGCAAATGTGGGACTCGAAGAATATGATGTGCGCGGCTGACCCCCGGCACGGTAGGTATTTGACGGCGTCGGCGGTGTTCCGGGGCAAGGTGTCGACGAAGGAGGTGGACGAGCAGATGATCAACGTGCAGAACAAGAATTCGTCGTACTTCGTGGAGTGGATTCCGAACAACGTGAAGTCGAGTGTGTGTGACATTCCCCCGACGGGTTTGAAGATGTCGTCGACGTTCATCGGTAACTCGACGTCGATTCAGGAGATGTTCAGGCGTGTGAGCGAGCAGTTCACAGCCATGTTCAGGAGGAAGGCTTTCTTGCATTGGTACACGGGCGAGGGCATGGACGAGATGGAGTTCACGGAGGCGGAGAGCAACATGAACGATTTGGTGTCGGAGTACCAGCAGTACCAGGACGCGAGCGCCGAGGAGGAAGGCGAGTACGAGGAGGATCTGGAGGAGGCT
>gnl_Phypa_v3.3_Pp3c21_17320V3.1
ATGAGAGAGATCTTGCACATCCAGGGTGGGCAGTGCGGTAACCAGATCGGATCCAAGTTCTGGGAGGTTGTTTGCGAGGAGCATGGCATCGACCCTACGGGGTCGTACAAGGGCGTGACGGACTTGCAGCTGGAGCGCATCAATGTGTACTTCGACGAGGCGAGCGGCGGGCGATATGTGCCGCGTGCGGTGCTGATGGATTTGGAGCCCGGAACAATGGACAGCGTTAGGACGGGTCCGTATGGACAGATTTTCCGACCCGACAACTTTGTGTTCGGGCAGACTGGTGCCGGAAACAACTGGGCTAAGGGACACTACACGGAGGGAGCTGAGTTGATCGATTCTGTTTTGGACGTGGTGCGCAAGGAGGTGGAGAGCTGCGACTGCCTGCAAGGTTTCCAGTTTTGTCATTCTTTGGGAGGAGGGACCGGATCCGGAATGGGGACGTTGCTGATTTCGAAAATCCGAGAGGAGTACCCCGACAGGATGATGCTGACGTTCTCGGTGTTTCCTTCGCCTAAGGTGTCTGACACCGTTGTGGAGCCGTACAATGCGACCTTGTCAGTTCACCAGCTGGTAGAGAACGCGGACGAGTGCATGGTGTTGGACAACGAAGCGCTGTACGATATCTGTTTCAGGACATTGAAGCTGATCACGCCCTCATTCGGAGACTTGAACCACTTGATTTCTGCGACAATGAGCGGGATCACTTGCTGCCTGCGATTCCCCGGGCAGCTGAACTCCGATCTCCGGAAGCTGGCCGTGAACCTGATTCCGTTCCCCCGTCTACACTTTTTCATGATTGGTTTCGCACCGTTGACATCGAGGGGTTCTCAGCAGTATCGATCGCTGACGGTTCCCGAGTTGACTCAGCAAATGTGGGACTCGAAGAATATGATGTGCGCGGCTGACCCCCGGCACGGTAGGTATTTGACGGCGTCGGCGGTGTTCCGGGGCAAGGTGTCGACGAAGGAGGTGGACGAGCAGATGATCAACGTGCAGAACAAGAATTCGTCGTACTTCGTGGAGTGGATTCCGAACAACGTGAAGTCGAGTGTGTGTGACATTCCCCCGACGGGTTTGAAGATGTCGTCGACGTTCATCGGTAACTCGACGTCGATTCAGGAGATGTTCAGGCGTGTGAGCGAGCAGTTCACAGCCATGTTCAGGAGGAAGGCTTTCTTGCATTGGTACACGGGCGAGGGCATGGACGAGATGGAGTTCACGGAGGCGGAGAGCAACATGAACGATTTGGTGTCGGAGTACCAGCAGTACCAGGACGCGAGCGCCGAGGAGGAAGGCGAGTACGAGGAGGATCTGGAGGAGGCT
>gnl_Phypa_v3.3_Pp3c21_17170V3.1
ATGAGAGAGATCTTGCACATCCAGGGTGGGCAGTGCGGTAACCAGATCGGATCCAAGTTCTGGGAGGTTGTTTGCGAGGAGCATGGCATCGACCCTACGGGGTCGTACAAGGGCGTGACGGACTTGCAGCTGGAGCGCATCAATGTGTACTTCGACGAGGCGAGCGGCGGGCGATATGTGCCGCGTGCGGTGCTGATGGATTTGGAGCCCGGAACAATGGACAGCGTTAGGACGGGTCCGTATGGACAGATTTTCCGACCCGACAACTTTGTGTTCGGGCAGACTGGTGCCGGAAACAACTGGGCTAAGGGACACTACACGGAGGGAGCTGAGTTGATCGATTCTGTTTTGGACGTGGTGCGCAAGGAGGTGGAGAGCTGCGACTGCCTGCAAGGTTTCCAGTTTTGTCATTCTTTGGGAGGAGGGACCGGATCCGGAATGGGGACGTTGCTGATTTCGAAAATCCGAGAGGAGTACCCCGACAGGATGATGCTGACGTTCTCGGTGTTTCCTTCGCCTAAGGTGTCTGACACCGTTGTGGAGCCGTACAATGCGACCTTGTCAGTTCACCAGCTGGTAGAGAACGCGGACGAGTGCATGGTGTTGGACAACGAAGCGCTGTACGATATCTGTTTCAGGACATTGAAGCTGATCACGCCCTCATTCGGAGACTTGAACCACTTGATTTCTGCGACAATGAGCGGGATCACTTGCTGCCTGCGATTCCCCGGGCAGCTGAACTCCGATCTCCGGAAGCTGGCCGTGAACCTGATTCCGTTCCCCCGTCTACACTTTTTCATGATTGGTTTCGCACCGTTGACATCGAGGGGTTCTCAGCAGTATCGATCGCTGACGGTTCCCGAGTTGACTCAGCAAATGTGGGACTCGAAGAATATGATGTGCGCGGCTGACCCCCGGCACGGTAGGTATTTGACGGCGTCGGCGGTGTTCCGGGGCAAGGTGTCGACGAAGGAGGTGGACGAGCAGATGATCAACGTGCAGAACAAGAATTCGTCGTACTTCGTGGAGTGGATTCCGAACAACGTGAAGTCGAGTGTGTGTGACATTCCCCCGACGGGTTTGAAGATGTCGTCGACGTTCATCGGTAACTCGACGTCGATTCAGGAGATGTTCAGGCGTGTGAGCGAGCAGTTCACAGCCATGTTCAGGAGGAAGGCTTTCTTGCATTGGTACACGGGCGAGGGCATGGACGAGATGGAGTTCACGGAGGCGGAGAGCAACATGAACGATTTGGTGTCGGAGTACCAGCAGTACCAGGACGCGAGCGCCGAGGAGGAAGGCGAGTACGAGGAGGATCTGGAGGAGGCT
>gnl_Phypa_v3.3_Pp3c2_26580V3.1
ATGAGAGAAATTTTGCATATTCAAGCCGGTCAGTGTGGCAACCAAATTGGTGCCAAGTTTTGGGAAGTCATCTGCGATGAGCACGGTATCCACCCGACTGGAACTTATCATGGCGACTCCGACCTGCAGCTGGAGCGCATCAACGTTTACTACAATGAAGCCAGTGGTGGCCGATACGTGCCGAGAGCTGTGTTGATGGATTTGGAGCCGGGCACAATGGACAGCGTACGGTCGGGTCCTTTTGGCCAAATCTTCCGACCCGACAACTTCGTTTTCGGACAGACTGGAGCTGGTAATAATTGGGCTAAAGGTCACTACACAGAGGGAGCTGAGCTTATTGATTCTGTGCTGGACGTTGTTAGGAAGGAGGCGGAGAGCTGCGATTGCTTGCAAGGTTTTCAGGTATGCCATTCTCTTGGAGGAGGAACTGGTTCAGGAATGGGAACACTCTTGATTTCAAAAATCAGGGAAGAGTATCCAGATAGAATGATGCTTACATTCTCTGTCTTTCCTTCCCCCAAGGTTTCAGATACCGTGGTTGAGCCATATAATGCCACATTGTCCGTCCATCAACTTGTTGAAAATGCAGATCAATGTATGGTGCTCGACAACGAGGCTCTTTATGACATCTGCTTCCGGACTTTAAAGCTAACAACTCCAACTTTTGGAGATTTGAACCACCTGATTTCTGCAACTATGAGCGGTGTGACTTGTTGTCTACGATTTCCTGGGCAGTTGAATTCTGATTTGCGCAAACTCGCCGTCAATCTTATTCCCTTCCCAAGGCTGCACTTCTTTATGGTTGGATTCGCTCCCCTAACATCTAGAGGATCACAACAATACAGATCTTTGACAGTCCCGGAACTTACACAACAGATGTGGGACGCCAAGAACATGATGTGTGCTGCGGATCCCCGTCACGGACGCTACTTGACAGCCTCAGCTATGTTCAGAGGTCGGATGAGCACAAAGGAAGTTGACGAGCAGATGTTAAACGTCCAGAATAAGAACTCTTCTTATTTTGTTGAGTGGATTCCAAACAACGTGAAGTCCAGTGTCTGTGACATTCCTCCGAAAGGTCTCAAGATGGCATCCACGTTCATTGGTAACTCCACCTCGATCCAGGAGATGTTCAAGCGCGTAAGTGAACAGTTTACTGCCATGTTTAGGAGAAAGGCCTTCCTACACTGGTACACTGGGGAAGGCATGGACGAGATGGAATTTACTGAGGCTGAAAGCAACATGAACGATCTTGTTTCTGAGTATCAGCAATACCAGGATGCGTCAGCTGAAGATGAAGGCGAGTACGATATTGAAGAGGATGGAGTT
>gnl_Phypa_v3.3_Pp3c5_20690V3.1
ATGAGGGAAATCTTGCACATTCAGGGAGGACAGTGCGGTAACCAGATCGGAGCTAAGTTCTGGGAGGTTGTGTGCGAGGAACATGGGATCGACCCTACCGGGACATACCAGGGTCTGTCCGACTTGCAGTTGGAGCGCATCAATGTGTATTACAATGAGGCCAGCGGCGGCCGTTACGTGCCGCGCGCAGTGTTGATGGATTTGGAGCCTGGAACCATGGACAGCGTTCGGTCTGGTCCTTACGGACAGATTTTCCGCCCGGATAACTTTGTGTTTGGCCAGACTGGTGCGGGTAACAACTGGGCGAAGGGACATTACACCGAGGGAGCTGAGTTGATTGACTCTGTTCTGGATGTGGTGCGGAAGGAGGCTGAGAGCTGCGACTGTTTGCAAGGTTTCCAGGTCTGCCACTCTTTGGGAGGAGGGACTGGATCGGGAATGGGAACGCTCCTAATCTCAAAAATCCGTGAGGAGTACCCCGACAGAATGATGCTGACATTTTCAGTGTTCCCGTCGCCTAAGGTGTCTGACACTGTGGTGGAACCTTACAATGCTACTCTTTCCGTTCATCAGTTGGTGGAGAACGCCGACGAGTGCATGGTGTTAGATAACGAGGCTCTCTATGATATTTGTTTCCGGACTTTGAAATTGATCACTCCTTCGTTCGGTGACCTGAATCACCTGATCTCCGCGACGATGAGCGGTATTACTTGCTGTCTGCGTTTTCCCGGCCAGCTGAACTCTGACCTGCGGAAATTGGCGGTGAACCTGATTCCCTTCCCGCGACTTCACTTTTTCATGGTTGGTTTCGCACCCCTGACATCTAGGGGATCCCAGCAGTACAGGTCGCTGACAGTTCCTGAGCTGACCCAGCAAATGTGGGACGCGAAGAACATGATGTGTGCTGCCGATCCCCGGCATGGAAGGTACTTGACCGCGTCGGCGATGTTCCGAGGCAAGATGTCGACGAAGGAGGTTGATGAGCAGATGATAAACGTGCAGAACAAGAACTCGTCGTACTTCGTCGAATGGATCCCCAACAACGTGAAGTCAAGCGTGTGCGACATTCCTCCGACGGGTCTGAAGATGTCTTCGACCTTCATTGGTAACTCTACTTCAATCCAGGAGATGTTCAGGCGAGTGAGCGAGCAGTTCACCGCTATGTTCAGGAGGAAGGCTTTCTTGCACTGGTATACCGGCGAGGGTATGGACGAGATGGAGTTCACGGAGGCGGAGAGCAACATGAACGACTTGGTGTCCGAATACCAGCAGTATCAAGATGCGAGTGCAGAAGAGGAGGGTGAATACGAGGAGGATTTAGAAGAGGCT
>gnl_Phypa_v3.3_Pp3c5_20100V3.1
ATGCTCGCAACGAATGGGAACGCAAGTGCGATGAGTTCGCCACATTGCGCATCGCCCGTGCCCAAGCCACAGGGGCCAGACTTCAACATCGGCCCTGTCTATCTCCCGCTTTATCTCTGCCTCTGTCTTTATGTGTGTTTTGTGGCTCTTCCTTGGTGCTCTCCGTGTGCGTGTGTTTTTCCACGGTCGATTGCCGAGTTGCGTAGGAGGGGCGAGGGTAGTGAGTCAGTCAGTGTTCGGTCGCGGCAGTCGGACAAGATGAGAGAGATCCTGCACATTCAAGGCGGGCAGTGCGGAAACCAGATCGGAGCCAAGTTCTGGGAGGTGGTGTGCGAGGAGCACGGCATCGACCCCACCGGTACCTACAAGGGCCTCTCGGATTTGCAGCTCGAGCGCATCAATGTGTACTACAACGAGGCCAGCGGTGGCCGATACGTGCCCCGCGCGGTTTTGATGGATCTGGAGCCTGGAACCATGGACAGCGTGCGGTCCGGTCCTTACGGACAGATCTTCCGGCCTGATAACTTTGTGTTTGGACAGACGGGTGCGGGAAACAACTGGGCCAAGGGGCATTACACGGAGGGAGCTGAGCTGATTGATTCCGTGTTGGATGTGGTGCGAAAGGAGGCTGAGAGCTGCGACTGCTTGCAAGGTTTTCAAGTATGTCACTCTTTGGGAGGAGGAACCGGATCGGGGATGGGAACATTGCTGATTTCGAAGATCCGTGAGGAGTATCCCGATAGGATGATGCTCACCTTTTCAGTGTTCCCGTCGCCGAAGGTGTCAGACACCGTGGTGGAGCCGTACAACGCGACTCTATCAGTGCATCAGTTGGTGGAGAATGCAGACGAGTGTATGGTGTTGGATAACGAGGCTCTATACGATATCTGCTTTAGGACGTTGAAGCTCATTACTCCGTCGTTCGGAGACTTAAACCATTTGATTTCTGCGACAATGAGTGGTATTACTTGCTGCTTGCGTTTCCCGGGACAGCTGAACTCCGATCTGCGCAAGTTGGCGGTGAACTTGATCCCGTTCCCGCGTCTGCACTTTTTCATGGTTGGTTTTGCTCCCCTGACTTCGAGGGGATCGCAGCAGTACAGGTCGCTCACTGTTCCGGAGCTGACGCAGCAAATGTGGGACGCGAAGAACATGATGTGCGCGGCCGATCCCCGGCACGGAAGGTATTTGACGGCCTCTGCGATGTTCCGAGGGAAGATGTCAACCAAGGAAGTTGATGAGCAGATGATCAATGTGCAGAACAAGAACTCGTCATACTTCGTTGAATGGATTCCGAACAACGTGAAGTCGAGTGTGTGTGACATTCCTCCGACCGGGTTGAAGATGTCTTCGACCTTCATTGGTAACTCAACGTCCATCCAGGAGATGTTCAGGCGAGTGAGCGAACAATTCACTGCCATGTTTAGGAGGAAGGCTTTCTTGCATTGGTACACAGGCGAGGGCATGGACGAGATGGAGTTCACTGAAGCAGAGAGTAACATGAACGATTTGGTTTCGGAGTACCAGCAGTACCAGGATGCGAGCGCCGAGGAGGAGGGTGAGTATGAGGACGATTTGGAGGAGGCG
>gnl_Phypa_v3.3_Pp3c5_20340V3.1
ATGAGAGAGATCCTGCACATTCAAGGCGGCCAGTGCGGAAACCAGATCGGAGCCAAGTTCTGGGAGGTGGTGTGCGAGGAGCACGGCATTGACCCCACCGGTACCTACAAGGGCCTCTCGGATTTGCAGCTCGAGCGCATCAATGTCTACTACAACGAGGCCAGCGGTGGCCGGTACGTGCCCCGTGCGGTTTTGATGGATCTGGAGCCTGGAACCATGGACAGCGTGCGGTCCGGTCCCTACGGACAGACCTTCCGGCCTGATAACTTCGTGTTTGGACAGACGGGTGCGGGAAACAACTGGGCTAAGGGGCATTACACGGAGGGAGCTGAGCTGATTGATTCCGTATTAGATGTGGTGCGGAAGGAGGCTGAGAGCTGCGACTGCTTGCAAGGTTTCCAAGTATGCCACTCTTTGGGTGGAGGAACCGGGTCGGGAATGGGAACATTGCTGATTTCGAAGATCCGTGAGGAGTACCCCGATAGGATGATGCTTACGTTTTCGGTGTTCCCGTCGCCGAAGGTTTCGGATACCGTGGTGGAGCCATACAATGCTACCCTTTCGGTGCACCAGTTGGTAGAGAATGCCGACGAGTGCATGGTGTTGGACAACGAAGCGCTATATGACATCTGCTTCCGGACACTGAAACTCATTACTCCTTCGTTTGGCGACTTGAACCATCTGATTTCGGCGACAATGAGCGGTATCACTTGCTGCCTCCGATTCCCTGGGCAGCTAAACTCCGATCTGCGAAAGTTGGCTGTGAATCTGATCCCGTTTCCGCGTCTGCACTTTTTCATGGTTGGTTTCGCACCCCTGACGTCGAGGGGATCGCAGCAGTACAGGTCGCTCACTGTTCCGGAACTTACGCAGCAAATGTGGGACGCGAAGAACATGATGTGCGCGGCCGACCCCCGACACGGAAGGTACTTGACGGCTTCTGCGATGTTCCGAGGTAAGATGTCGACCAAGGAGGTGGACGAGCAGATGATCAATGTGCAGAACAAGAACTCTTCATACTTCGTGGAATGGATCCCGAACAACGTGAAGTCCAGTGTGTGCGACATTCCTCCGACAGGTCTGAAAATGTCTTCGACTTTCATCGGTAACTCCACTTCGATCCAGGAGATGTTCAGGCGTGTGAGCGAACAATTCACTGCTATGTTTAGGAGGAAGGCTTTCTTGCATTGGTACACAGGCGAGGGCATGGACGAGATGGAGTTCACGGAAGCGGAGAGCAACATGAACGATTTGGTTTCGGAGTACCAGCAGTACCAGGATGCCAGCGCGGAGGAGGAGGGCGAGTATGAGGAGGATCTGGAGGAGGCC
>gnl_Phypa_v3.3_Pp3c8_2420V3.1
ATGAGAGAAATCCTTCACGTCCAAGGCGGGCAATGCGGCAACCAGATCGGCGCCAAGTTCTGGGAGGTGATATGCGATGAACATGGCATTGATCCAACTGGAACATACCATGGTGATTCCGATTTGCAACTGGAAAGAATCAATGTCTACTTCAATGAGGCCAGCGGGGGTCGTTACGTGCCCCGCGCGGTGCTGATGGATCTGGAACCAGGAACCATGGACAGTGTTCGGTCGGGGCCATACGGTCAAATTTTCAGACCAGACAACTTCGTATTTGGCCAAACCGGTGCCGGAAATAACTGGGCAAAGGGCCATTACACCGACGGCGCTGAACTGATTGATTCCGTACTCGATGTTGTTCGTAAGGAGGCAGAGAGTTGCGACTGCCTCCAAGGATTTCAGATTTGTCATTCCATGGGAGGTGGAACGGGATCAGGCATGGGGACGCTTCTCATCTCAAAGATTAGGGAGGAATATCCGGATCGCATGATGGTGACCTTCAGCATTGTACCATCCCCAAAGGTGTCGGATACAGTGGTTGAGCCCTACAATGCCACCCTCTCCGTGCATCAGCTCGTAGAGAATTCCGATGTGTCCATGTGCCTCGACAATGAGGCCTTGTATGACATTTGCTTTCGTACTCTCAAGCTCACAACGCCCACTTTTGGAGATTTGAACCATCTCATCTCTGCAACCATGAGCGGCGTCACATGCTGCCTCCGCTTCCCCGGTCAGCTGAATTCCGATCTGCGGAAGCTGGCCGTCAACCTAATACCATTCCCCCGCCTCCACTTTTTCATGACCGGCTTCGCTCCGCTCACTTCCCGCGGCTCCCAGCAGTACCGAGCTCTGACCGTCCCCGAGCTCACCCAGCAGATGTGGGACGCCAAGAACATGATGTGCGCCGCGGATCCTCGCCACGGCCGCTACTTGACCGCATCCGCCATGTTCCGCGGAAGAATGAGCACCAAAGAAGTGGACGAGCAAATGCTCAACGTCCAGAACAAAAACTCCTCCTACTTCGTGGAATGGATCCCCAACAACGTCAAATCCAGCGTCTGCGACATCCCCCCGAAAGGTCTCAAGATGTCCGCCACCTTCGTCGGCAACTCCACCGCCATCCAGGAGATGTTCAAGCGCGTGAGCGAGCAATTCACTAGCATGTTCCGGCGCAAGGCTTTCTTGCATTGGTACACGGGCGAGGGCATGGACGAGATGGAATTCACGGAGGCGGAGAGCAACATGAACGATCTGGTGTCCGAGTACCAGCAATACCAGGATGCCTCCGCCGACGAGGAGGGCGAGTTCGAGGAGGAAGAGGAGGCGGCT
>gnl_Phypa_v3.3_Pp3c6_7500V3.1
ATGAGAGAGATCCTGCACATTCAGGGAGGACAGTGCGGGAACCAGATCGGAGCCAAGTTCTGGGAGGTGGTGTGCGAGGAGCATGGCATCGACCCGACGGGGACGTACCAGGGCGTGTCGGATTTGCAGCTGGAGCGGATCAATGTGTACTACAACGAGGCGAGCGGAGGTCGGTACGTGCCCCGCGGAGTGCTGATGGATTTGGAGCCTGGGACGATGGACAGCGTGCGGTCGGGCCCGTATGGGCAGATATTCCGGCCGGACAACTTTGTGTTTGGGCAGACGGGAGCGGGGAACAACTGGGCGAAGGGGCATTACACGGAGGGAGCGGAGTTGATCGACTCGGTGTTGGATGTGGTGCGGAAGGAGGCTGAGAGCTGCGACTGCTTGCAAGGTTTCCAGGTGTGCCACAGTTTGGGAGGAGGGACAGGATCGGGAATGGGGACACTGTTGATATCGAAGATCCGCGAGGAGTACCCGGACAGGATGATGCTGACGTTTTCGGTGTTCCCGTCGCCGAAGGTGTCGGACACGGTGGTGGAGCCATACAACGCAACGCTGTCGGTGCATCAGCTGGTGGAGAATGCGGACGAGTGCATGGTGTTGGATAACGAGGCGCTGTACGACATCTGTTTCAGGACTTTGAAGCTGATCACCCCGTCTTTCGGGGACTTGAACCACTTGATCTCTGCGACGATGAGCGGCATTACGTGCTGCCTGCGTTTCCCGGGTCAGCTGAACTCGGATCTTCGGAAGTTGGCGGTGAACCTGATTCCGTTTCCGCGGCTGCACTTTTTCATGGTGGGATTCGCGCCGCTGACGTCGAGGGGGTCGCAGCAGTACAGGTCGCTGACGGTTCCGGAGCTGACGCAGCAAATGTGGGACGCGAAGAACATGATGTGCGCGGCGGACCCGCGGCACGGGAGGTACCTGACGGCGTCGGCGATGTTCCGGGGGAAGATGTCGACGAAGGAGGTGGACGAGCAGATGATCAACGTGCAGAACAAGAACTCGTCGTACTTCGTGGAGTGGATTCCGAACAACGTGAAGTCGTCGGTGTGCGACATTCCGCCGACGGGGCTGAAGATGTCGTCGACGTTCATCGGGAACTCGACGTCGATCCAGGAGATGTTCAGGCGAGTGAGCGAGCAGTTCACGGCGATGTTCAGGAGGAAGGCGTTTTTGCATTGGTACACGGGGGAGGGGATGGACGAGATGGAGTTTACGGAGGCGGAGAGCAACATGAACGACTTGGTGTCGGAGTACCAGCAGTACCAGGACGCGAGCGCAGAGGAGGAGGGAGAGTACGAGGAGGATCTGGAGGAGGCT
>gnl_Phypa_v3.3_Pp3c6_7400V3.1
ATGAGGGAAATCCTGCACATTCAGGGAGGGCAGTGTGGGAACCAGATCGGAGCGAAGTTCTGGGAGGTAGTGTGCGAGGAGCATGGTATCGACCCCACTGGGACGTATCAGGGTACGTCTGATCTGCAGCTGGAGCGCATCAATGTGTATTACAATGAGGCCAGCGGTGGTCGCTACGTGCCTCGAGCGGTATTGATGGATTTGGAGCCTGGGACTATGGACAGCGTGCGGTCTGGTCCTTACGGACAGATCTTCCGCCCCGATAACTTTGTGTTTGGCCAGACTGGTGCTGGAAACAACTGGGCGAAAGGGCATTACACTGAGGGAGCTGAGTTAATCGACTCCGTTCTGGACGTCGTGCGCAAGGAGGCCGAAAGCTGTGACTGCCTGCAAGGTTTCCAGGTGTGCCACAGTTTAGGAGGTGGAACTGGTTCTGGAATGGGAACCCTCCTCATCTCTAAGATCAGAGAAGAGTATCCCGACCGGATGATGCTTACCTTCTCAGTGTTCCCGTCTCCTAAGGTGTCGGATACCGTGGTTGAGCCATACAATGCCACCCTGTCGGTACATCAGTTAGTAGAAAATGCTGATGAGTGCATGGTGCTGGACAACGAGGCTCTGTACGACATTTGCTTTAGGACACTGAAGCTCATTACTCCCTCCTTTGGAGATTTGAACCACTTGATCTCTGCGACGATGAGCGGCATTACGTGCTGCCTGCGTTTCCCCGGACAGCTCAACTCTGACCTGAGAAAGTTGGCGGTGAACTTGATCCCATTTCCTCGTCTGCATTTTTTCATGGTGGGATTTGCACCGCTGACGTCTAGGGGGTCCCAGCAGTACAGGTCGCTGACGGTTCCGGAGCTGACGCAGCAAATGTGGGACGCAAAGAACATGATGTGCGCGGCGGATCCGCGGCACGGGAGGTACCTGACGGCGTCCGCGATGTTCCGGGGGAAGATGTCGACTAAGGAGGTAGACGAGCAGATGATCAACGTGCAAAACAAGAACTCGTCATACTTCGTGGAGTGGATTCCCAACAATGTTAAGTCGTCGGTGTGCGACATTCCACCTACCGGACTGAAGATGTCGTCGACGTTCATCGGGAACTCGACGTCGATCCAGGAGATGTTCAGGCGAGTGAGCGAGCAGTTCACGGCGATGTTCAGGAGGAAGGCGTTTTTGCATTGGTACACGGGGGAGGGGATGGACGAGATGGAGTTCACGGAGGCGGAGAGCAACATGAACGATTTGGTGTCGGAGTATCAGCAGTACCAGGACGCGAGCGCTGAGGAGGAGGGAGAGTATGAGGATGATCCGGAAGAGGCC
>gnl_Pinta_v2.0_PITA_000091599-RA
ATGGTTAATGCTTATTACAATGAGGTGAGCTGTGGTAGATTTGTGCCCCATGCTGTGCTCACGGATCTTGAGCCTGGGACCATGGACAACATGACGATCGGGACTTATGGCCAGGGCCATTATAGCGAAGGGGATGAGCTCATTGATTCCGTGTTGGATGTCGTCAGGAAGGAGGAAAAAAATTGTGTTTGTCTTGAAGGGTTTCAAGTGTGTCATTCTTTGGGAGGAGGTACTGGATTTGCGATGGGAACCCTTATGAACTCCAAGATCAAGGAGGAGTACCTTGTA
>gnl_Pinta_v2.0_PITA_000091600-RA
ATGGTACTGGACAATGAGGCCTTTTATGACATCTGCTTTAGGACTCTCAAGCTCACGAATATTGGATTCGTTGATTTGAACCAGCGGATATCTACAACAGTGAGTGGAGTCACCTGTTGCATGAGGCCTTCTTGCATTGGTACACTGGTGAAGGCGTGGATGATATGGAATTCTAAAGTAGAGAGAAACATGAATGATTTGGTGTCTGAATACAAGCAATATCAAGATGCTAGTGCA
>gnl_Pinta_v2.0_PITA_000079123-RA
ATGATGCTCACATTCTCTATTTTCCCATATCCTAAGGTATCTAACACAGTGGTGGAGCCTTACAATGCTACACTCTCTATTCATCAACTGGTGGAAAATGTAAACGAATATATGGTGCTTGATAATGAAGCTCTCTATAACATTTGCTTCAAGATTCTCAAGCTCAGCACTCCTAGATTTGGTGATTTGAACCACCTGATCTGTACAACCATCAACGGAGTCACCCGTTTCTTTAGGTTTCCTGTTGAACTTAGACCTGAGAAAGCTTGGAGTGAATTTGATCCCCTTTCCCCATCTCCATTTCTTCATGATGATATTTTCCCCATTGAACTCCCATGGATCTCAATAATACATAGCACTCATAGTCTC
>gnl_Pinta_v2.0_PITA_000022198-RA
ATGCGTGAGATTTTGCATATTCAAGGAGGACAATGTGGAAACCAGATTGGTGCGAAATTCTGGGAGGTTGTATGCGAAGAGCACGGGATCGATCCCACTGGACTGTACAAGGGTACATCGAATCTTCAGCTGGAGAGAGTCAATGTGTACTACAATGAGGCCAGCTGTGGTAGATTTGTGCCCAGAGCCGTTTTAATGGATCTGGAACCCGGGACCATGGATAGTGTGAGGGCAGGCCCTTATGGACAAATATTCAGGCCAGATAACTTTGTATTCGGTCAATCTGGGGCGGGGAATAACTGGGCTAAGGGTCATTATACTGAAGGAGCTGAGCTCATTGATTCGGTGCTGGATGTTGTCAGGAAGGAGGTTGAGAACTGTGACTGCTTGCAAGGATTCCAAGTATGCCACTCGTTGGGAGGAGGCACAGGATCTGGTATGGGAACTCTTCTGATTTCCAAGATCAGAGAAGAATACCCAGATAGGATGATGCTCACATTCTCGGTTTTCCCATCTCCCAAGGTATCTGATACAGTTGTTGAGCCTTATAATGCTACCTTGTCAGTGCATCAGTTGGTGGAGAATGCAGATGAGTGTATGGAAATGTTCAGGAGAGTTAGTGAACAGTTCACTGCTATGTTCAGAAGGAAGGCTTTCTTGCATTGGTACACTGGAGAGGGCATGGATGAGATGGAATTCACTGAAGCTGAGAGCAATATGAATGATTTAGTATCAGAATACCAACAATACCAAGATGCAACTGCTGATGAGGAGGGTGAGTTTGATGACGAGGAAACACTTGAGGGAATA
>gnl_Pinta_v2.0_PITA_000081436-RA
ATGATGCTTAGCTTCTCTGTTTTCCCTTCTCCCAAGGTGTTTGACATAGTGGTGGAGCCTTACAATGCAACGCTCTTTGTCAATCAGCTGGTGGAGAATGCAGATGAGTGTATGGTACTAGACAATGAGGCCCTTTTCGACATCTACTTCAGGACTCTCAAGCTCACAACTCGTAGCTTCAGTGACTTGAAGCATCTGATATCTACAACAATGAGTGGAGTCACCTATTGCCCGAGGTTTCCTGGTCATATTAACTCATATCTAAGGAAACTAGCTATGAATTTGATCCCCTTCCCCCATCTTCACTTCTTTATGGTGGGATTTGCCACATTAAATTCACGCATGGATGAGATGGAATTCGCTGAGGAAGAGAGCAACATGAATGATTTTGTGTTTGAATACACGCAATATCAAGATGCTAGTGCAAAGGATGATGAATACTATGATGATGAAGAATCAACTCAGGAAATCTCGGAAAAAAACTTACATAATCCCATCAACAACAAC
>gnl_Pinta_v2.0_PITA_000066280-RA
ATGGTGTCATTCGTGGAGAATATCAATTGTGCAGTTGCTACTGGTATTACTAATGATGCCTCCAGTTTCAACATGGTCAATGAAACGTGTGACAAGAGTTCAACAACTGGCACTTCTGATGTACAACTTGAAAGGGTTAATGTTGACTACAATGAGGAGAGTTGTGGTAGATTTGTGCCCTATGTTGTGCTCAAGGATTTTGAGCCTGGGGCCATGGAAAATGTGAGGACGAGGCCTTATGGCCAGATATTCAAGAATTATAACTTCATTTTTGGCCAGTTCGAGGCTGGAAATAACTGGGTGTCTCACACACTGGTGGAGCCTTACAATAACACACTCTTTATGCATCAGCTGGTGGAGAATGCAGATGAGTGTATGGTACTGGACAATGAGGCCCTTTACGACATCTACTTCATGACTCTCAAGCTCACAACTCCTAGCTTCAGTGATTTGAACCATCAGATATCTGCAACAATGAGTGGAGTCACCTGTTTCTTGAGGTTTCTTGGT
>gnl_Pinta_v2.0_PITA_000087755-RA
ATATGCATGATATCTTGCACATTCAGGGCAAGCAACGTGGCAACTAGATCAGTGCCAAGTTTTGGAAAGTTGTATATGATGAGAACAGGATCGATCCCACCAGGAGATACGAGGCTCATTGATTCTGTATTGGATGTCATCAGGAAGGAGGTAGAAAATTGTGATTGTCTCGAAGGGTTTCAAGTGTGTCATTCTTTCAGAGGAGGTATTGGATCTGCGATGGGAACCCTTTTGATCTCCATGATCAGGGAGGAGTACCCTAACAGAATGATGCTTAACTTCTCTATTTTCCCTTCCCCCAAGGTGTTTCACATAGTGGTGGAGCCTTACAATGCCACGCTCTTTGTCAATCAGCTGGTGGAGAATGCAGATGAGTGTATGGTACTAGACAATGAGGCCCTTTTCGACATCTACTTTAGGACTCTCAAGCTCACAACTCATAGCTTCAGTGACTTGAAGCATCTGATATCTGCAACAATGAGTGGAGTCACCTATTGCCCGAGGTTTCCTGGTCATATTAACTCATATCTAAGGAAACTAGCTATGAATTTGATCCCCTTCCCCCATCTTCACTTCTTTATGGTGGGATTTGCCACATTAAATTCACGCATGGATGAGATGGAATTCACTGAGGAAGAGAGCAGCATGAATGATTTGGTGTTTGAATACATGCAATATCAAGATGCTAGTGCAAAGGATGATGAATACTATGATGATGAAGAATCAACTCAGGAAATCTTGGGAAAAAACTTACATAATCCCATCAAC
>gnl_Pinta_v2.0_PITA_000065869-RA
ATGCGTGAGATCCTGCACGTTCATGGTGTGCAATGTGGCAACCAGATCGATGACAAGTTTTGGGAAGTTGTCTGTGATGAGCACGGGATCGATCCCACCAGGAGATACCCGAGCACTTATGATCTACAAATCAAAAGGGTTAATGTTTACTACAATGAGGAAAGCTATGGTAGATTTGTGCCCCGTGTTGTGCTCATGGATCTTGAGCTTGGGACCATGGAAAACATGGCTAGAAATAACTGGGCCAAGGCCATTATATTGAAGAGGCTCAGCTCATCGATTCTATGTTGGATGAAGGAGGAGGAAAACTATGATTGTCTCGAAGGGTTTCAAGAGTGTCATTCTTTGGGAGGAGGTATTGGATCTGCAATGGGAACTCTTTTGATCTCCGAGATTAGGGAGGAGTACCCTAATAGAATGATTCTTACCTTATCTATTTTTGCTTCTAGAAAGGTGTCTGACACAGTGGTGGAGTCTTACAATGCCATGCTCTCTATGCATCAGCTAGTGGAGAATGCAAATGAGTGTATGGTATTGGACAATGAGGCCCTTTATGACATTTGCTTCAGGACTCTCAAGTTCACAACTCCTAGCTTCGGTGATTTGAACCATTTGATATATGCAACAATGAGTGGAGTCACCTGCTGTGTGAGAATAAGAATTCCTCCCACTTTGGAGTGGATCCCCAACAATGTGAAATCCAATGCATGTGATATCCCACCAAAAGGCCTGTCCATGTCATCCATGTTCATTGGGAACTCAACATCCATTCAGGAGATGTTCAAGAGAGTGAGCAAGCAATTCACTACCATATTTAGGAGGAAGGCATTCTTGCATTGGTACACTGGTGAAGGCATGGATGAGATGGAATTTACTGAAGAAGAGAGCAACATGAATTATTTGGATGCTAGTGCAGAGGATGATGAATACTATGATGATGAAGAATCAACTCAGCAAAGA
>gnl_Pinta_v2.0_PITA_000002966-RA
ATGGTGTTCACATTCCCTGTCTTCCCTTCTCATAAGGTCTTCGATATAGTAGTGGAACCCTATAGTGTTATGCTCTTTGTTCATCAGCTAGCGGAAAATGCAAATGAGTGTATGGTTATTGATAATGAGGCCATGTATGACATTTGCTTCAATACACTTGAGACCACTACTCCTAGTTGTAAGTATCATTGTATTTCACTTTATTTCAACTTATGCTTAGGGTATCGTATTTATAGATGGATATTTGAACCAATTAATCTTTGCGACCATAAGTGGATTGACATGTTACCTGAGATTTCTTGGGTAGTTGAACTCGAACTTGAGGAAGCTTGTAGTGAGCCTAATCCCGTTCCCCCGTGTTCATTTATTCATGGTGGGATTCACTCCCGTGACCTCTCAAGAAGGAAGGCCTTCTTGCATTGGTACATAGGAGAGGGCATGCACGAGATGGAGTTCATTGAGGTAGAGAAAAACATGAATGACTTGGTCTCTGAGTACCAA
>gnl_Pinta_v2.0_PITA_000036960-RA
ATGTCATCATTTTGGGAACAATTGGAAAGAATCAATGTAAATTACAATGAGGCAAGCGGAGGGAGATATGTGCCTAGGACTGTGCTGATGGATCTGGAGCCTGGCACTATTGATAGTGTCAGATCGGGTGCCTATGGCCAGATATTCAGGCCTGATAACTTTGTCTTCGGCCAGAGTGGGGCTGGGAATAACTGGTCCAAGGGTCATTACACTGAGGGCGCTGAGCTCATTGATGGAGTATTGGATGTCGTTAGGAAAGAGGCTGAAAACTGTGACTGCCTTCAAGATCAACGCGTATCGGCTCAAAACCTAGCGCAGGAGAAGAAGGGCAATATGGGGAAGCGAGGAGGGTATTCTGAGGAACGAGGGAAGTCCTCCTCAAGGAGACCGAGGGCGCACTCAGAGGATACAGGAGGGCTAGCGGTGGCAAGAAATGTTCGCAATGGACGAAGGCCCAAGCGG
>gnl_Poptr_v3.0_Potri.009G067100.1
ATGAGGGAAATCCTTCACATTCAAGGAGGACAATGCGGGAACCAGATCGGTTCCAAGTTCTGGGAGGTTGTTTGCGATGAGCATGGAATTGATCCCACTGGAAAATACGTTGGAACCTCTGACCTTCAATTGGAGCGTGTCAATGTTTACTACAATGAGGCTTCGTGTGGGAGATTTGTCCCTCGTGCTGTGCTTATGGATCTTGAGCCTGGTACCATGGACAGTTTGAGGACTGGTCCTTATGGCCAGATCTTCAGGCCTGATAACTTTGTGTTTGGGCAGTCTGGTGCTGGAAATAACTGGGCCAAAGGGCATTACACTGAGGGTGCGGAGTTGATTGATTCAGTTCTTGATGTTGTGAGGAAGGAAGCAGAAAATTGTGATTGTCTTCAAGGTTTTCAAGTTTGCCACTCGCTCGGTGGAGGAACTGGATCTGGAATGGGGACTCTACTGATTTCTAAGATCAGAGAGGAATACCCTGATAGAATGATGCTTACTTTCTCTGTGTTCCCATCACCTAAGGTTTCTGATACTGTCGTGGAACCATACAATGCTACCCTTTCTGTTCATCAGTTGGTTGAGAATGCTGATGAGTGTATGGTGCTTGACAACGAGGCATTGTATGATATTTGTTTCAGGATTCTCAAGTTGACTACTCCTAGCTTTGGCGACCTGAATCATCTGATCTCTGCAACAATGAGCGGTGTCACCTGCTGTCTCAGGTTCCCTGGTCAGCTCAACTCTGATCTTAGGAAGCTTGCAGTGAACCTCATCCCCTTCCCCCGTCTGCACTTTTTCATGGTTGGATTTGCTCCTCTGACCTCACGTGGTTCTCAGCAGTACAGGGCTCTGACTGTCCCAGAACTCACCCAGCAGATGTGGGATGCCAAGAACATGATGTGCGCTGCTGACCCACGCCATGGTCGCTACCTGACTGCTTCTGCTATGTTCAGGGGTAAGATGAGCACTAAGGAAGTTGATGAACAAATGATCAATGTCCAGAACAAGAATTCATCCTACTTTGTTGAGTGGATCCCCAACAATGTGAAGTCTAGTGTGTGTGATATTCCTCCGAGAGGACTTGCTATGGCATCCACCTTCATTGGAAACTCAACCTCCATCCAGGAGATGTTCAGGCGTGTAAGTGAGCAATTCACAGCTATGTTCAGGAGGAAGGCTTTCTTGCACTGGTACACCGGAGAAGGCATGGATGAAATGGAATTCACTGAAGCTGAGAGCAACATGAATGACCTCGTGTCTGAATATCAGCAGTACCAGGATGCAACAGCTGATGAAGAAGTTGATTATGAGGATGAGGAGGAAGAAGAGGCTGAGATG
>gnl_Poptr_v3.0_Potri.009G040200.1
ATGCGCGAGATCCTTCACATTCAAGGCGGGCAATGCGGCAACCAAATAGGAGCCAAGTTCTGGGAAGTCGTCTGCGCAGAACACGGCATAGACTCCACCGGCCGTTACCAAGGCGACTCCCCTCTCCAGCTTGAAAGAATCAATGTGTATTACAATGAAGCTAGTTGCGGTCGGTTTGTTCCTCGTGCTGTCCTCATGGACTTGGAGCCTGGAACCATGGACAGCGTCAGATCTGGTCCCTATGGTCAGATCTTCAGACCTGACAACTTCGTTTTCGGCCAATCTGGTGCTGGAAACAACTGGGCTAAAGGTCACTACACTGAAGGCGCTGAACTCATCGATTCTGTCCTCGATGTTGTTCGAAAAGAAGCCGAGAATTGTGACTGCTTACAAGGGTTTCAAGTGTGTCATTCTCTTGGAGGTGGAACCGGGTCTGGAATGGGAACCCTATTGATATCGAAGATTAGAGAAGAATACCCAGATAGAATGATGTTGACATTCTCCGTGTTTCCTTCTCCAAAGGTGTCTGATACAGTTGTTGAGCCTTATAATGCTACTTTGTCTGTTCATCAACTTGTCGAGAATGCTGACGAGTGTATGGTTCTCGATAACGAGGCCTTGTATGATATCTGTTTCAGGACTCTGAAACTCACCACTCCTAGCTTTGGTGACTTGAATCATCTGATATCTGCAACAATGTCTGGGGTTACATGCTGCTTGAGGTTCCCTGGTCAGTTGAACTCTGACCTGAGAAAACTTGCAGTGAACTTGATACCGTTCCCTCGTCTTCACTTTTTCATGGTGGGTTTTGCACCACTCACATCCCGTGGCTCGCAGCAGTACAGAGCTTTGACAGTTCCAGAACTCACTCAACAAATGTGGGATTCGAAGAACATGATGTGTGCGGCTGATCCGCGACATGGACGCTATCTAACAGCATCAGCCATGTTCCGTGGCAAGATGAGTACAAAAGAAGTAGATGAGCAGATGCTGAACGTGCAGAACAAGAACTCTTCTTACTTTGTTGAGTGGATTCCAAACAATGTAAAGTCAACTGTGTGTGATATCCCGCCTACTGGTCTTCAGATGGCATCCACATTTATTGGCAATTCAACATCTATACAGGAGATGTTTAGGAGGGTTAGTGAGCAATTTACTGCCATGTTTAGGAGGAAGGCTTTCTTGCATTGGTATACTGGGGAAGGAATGGATGAGATGGAGTTCACTGAGGCGGAGAGTAACATGAATGATCTGGTTTCTGAGTATCAGCAATACCAAGATGCAACAGCTGATGAGGAAGGAGAGTACGAGGAGGAGGAGGAAGGAGATGAATATCAGCAAGACTATCAG
>gnl_Poptr_v3.0_Potri.009G067200.1
ATGAGAGAAATCCTTCACGTTCAGGGAGGACAATGTGGTAACCAAATTGGATCGAAGTTTTGGGAGGTGGTTTGCGATGAGCATGGAATTGATCCCACTGGAAAATACGTTGGAACCTCTGACCTTCAATTGGAGCGTGTCAATGTTTACTACAATGAGGCTTCGTGTGGGAGATTTGTCCCTCGTGCTGTGCTTATGGATCTTGAGCCTGGTACCATGGACAGTGTGAGGACCGGTCCCTATGGCCAGATCTTTAGGCCTGATAACTTTGTGTTTGGGCAGTCTGGTGCTGGAAATAATTGGGCTAAGGGGCATTACACTGAGGGTGCAGAGTTGATTGATTCGGTTCTTGATGTTGTGAGGAAGGAGGCGGAGAATTGTGATTGTCTTCAAGGTTTCCAAGTTTGCCACTCGCTCGGTGGAGGAACTGGTTCCGGGATGGGGACTCTGCTGATTTCTAAGATCAGAGAGGAGTACCCTGATAGAATGATGCTTACGTTCTCTGTGTTCCCATCCCCCAAGGTTTCAGATACTGTTGTTGAGCCTTACAATGCTACCCTTTCAGTTCATCAGTTAGTTGAGAATGCTGATGAATGTATGGTGCTAGATAACGAGGCCTTGTATGATATCTGCTTCAGGACTCTCAAGTTAACAACTCCTAGCTTTGGCGACCTGAACCACCTGATCTCTGCAACAATGAGCGGTGTCACCTGCTGCCTCAGGTTCCCTGGTCAGCTCAACTCTGATCTTAGGAAGCTTGCAGTGAACCTCATCCCCTTCCCCCGTCTGCACTTTTTCATGGTTGGATTTGCTCCTCTGACCTCACGTGGTTCTCAGCAGTACAGGGCTCTGACTGTCCCAGAACTCACCCAGCAGATGTGGGATGCCAAGAACATGATGTGCGCTGCTGACCCACGCCATGGTCGCTACCTGACTGCCTCCGCTATGTTCCGGGGTAAGATGAGCACTAAGGAAGTTGATGAACAAATGATCAATGTCCAGAACAAGAATTCATCCTACTTTGTTGAGTGGATCCCCAACAATGTGAAGTCTAGTGTGTGTGATATTCCTCCAAGAGGACTTGCTATGGCATCCACCTTCATTGGAAACTCAACCTCCATCCAGGAGATGTTCAGGCGTGTAAGTGAGCAATTCACAGCTATGTTCAGGAGGAAGGCTTTCTTGCACTGGTACACCGGAGAAGGCATGGATGAAATGGAATTCACTGAAGCTGAGAGCAACATGAATGACCTCGTTTCTGAATATCAGCAGTACCAGGATGCAACAGCTGATGAAGAAGTTGATTATGAGGACGAGGAAGAAGATGCTGCCGGGATG
>gnl_Poptr_v3.0_Potri.003G125400.1
ATGAGAGAAATCCTTCACATCCAAGGAGGCCAATGCGGCAACCAAATAGGAGCAAAGTTTTGGGAAGTAGTATGTGCAGAACACGGGATTGACTCAACCGGTCGGTATCATGGTGACTCGGCTCTCCAACTCGAGCGAGTTAATGTTTACTATAATGAAGCCAGCTGTGGAAGGTTTGTCCCTCGTGCTGTTTTAATGGATCTTGAACCGGGTACTATGGATAGTGTTAGATCCGGTCCTTATGGACAGATTTTTAGACCGGATAATTTTGTGTTTGGCCAATCTGGTGCTGGTAACAACTGGGCTAAAGGGCATTATACGGAGGGCGCGGAGTTGATTGATTCTGTTCTTGATGTTGTTAGGAAGGAGGCTGAGAACTGTGACTGCTTGCAAGGATTTCAGGTATGCCACTCACTGGGGGGTGGCACAGGGTCTGGAATGGGAACACTCTTGATCTCGAAAATAAGAGAGGAATACCCAGATCGAATGATGCTAACATTCTCTGTCTTCCCATCTCCAAAGGTCTCAGACACTGTCGTTGAGCCTTACAATGCAACTCTCTCTGTTCACCAGCTTGTTGAGAATGCTGATGAGTGTATGGTTCTTGATAATGAGGCTCTTTATGATATCTGCTTCCGTACTCTCAAGCTCACAACTCCCAGCTTTGGGGATCTGAACCACCTGATTTCAGCCACCATGAGTGGTGTTACATGCTGCCTTCGTTTCCCTGGTCAGCTCAATTCAGACCTTCGCAAACTTGCTGTGAACCTCATCCCATTCCCCCGTCTTCACTTTTTCATGGTTGGCTTTGCACCTCTCACATCCCGTGGCTCACAGCAATACCGTGCCCTAACTGTACCTGAACTCACCCAACAAATGTGGGATGCCAAGAATATGATGTGTGCTGCTGATCCTCGCCATGGCAGATATCTCACAGCCTCTGCGATGTTTCGTGGCAAAATGAGCACGAAGGAAGTTGATGAGCAGATGATCAACGTTCAAAACAAGAACTCATCCTACTTTGTTGAATGGATCCCCAACAACGTCAAGTCCACTGTCTGTGACATTCCTCCTACAGGCTTGACAATGGCTTCCACTTTCATTGGCAACTCAACATCAATCCAAGAGATGTTCAGAAGAGTTAGCGAGCAGTTCACTGCCATGTTCCGCAGGAAGGCTTTCTTGCATTGGTACACTGGAGAGGGAATGGATGAGATGGAATTTACAGAGGCTGAGAGCAACATGAATGATTTGGTCTCAGAGTACCAGCAATACCAGGACGCAACTGCTGATGAGGAAGGCGAGTATGAAGATGAGGAAGCATACCAGGACGAGGAT
>gnl_Poptr_v3.0_Potri.003G126800.1
ATGAGAGAAATCCTCCATATTCAAGCTGGTCAATGTGGTAACCAGATTGGTGGCAAGTTCTGGGAGGTTGTGTGTGATGAACATGGGATTGATCCGACGGGGAATTACACTGGCAACTCTCACGTTCAACTTGAGAGGGTCAATGTTTACTACAATGAGGCTAGTGGTGGCCGCTATGTGCCTAGGGCTGTCCTAATGGACCTTGAGCCAGGGACCATGGACAGCTTGAGGACTGGTCCCTATGGGAAAATCTTTAGGCCTGACAATTTTGTTTTCGGCCAAAATGGAGCTGGAAATAACTGGGCCAAGGGACATTACACTGAAGGAGCCGAGCTGATCGATTCTGTTCTTGATGTTGTTCGAAAAGAGGCTGAGAATTGTGATTGCTTACAAGGCTTCCAAATCTGTCATTCTTTGGGAGGTGGAACTGGATCAGGAATGGGGACTCTGCTTATATCAAAGATCAGGGAAGAATACCCCGATAGGATGATGTTAACTTTCTCAGTATTTCCCTCTCCTAAGGTTTCTGATACAGTGGTTGAGCCTTACAATGCCACCCTCTCTGTACACCAACTGGTTGAAAATGCTGATGAGTGCATGGTCCTTGACAACGAAGCTCTCTACGATATCTGCTTTCGTACTCTCAAGCTCACCAATCCAAGCTTTGGTGACCTTAACCATCTTATCTCAACAACCATGAGTGGAGTGACATGTTGCCTTCGATTCCCTGGTCAATTGAACTCCGATCTTCGAAAGCTGGCCGTGAACCTAATCCCCTTCCCGCGTCTCCATTTCTTCATGGTTGGTTTTGCACCATTAACATCCCGTGGCTCGCAACAGTACCGAGCCTTGACCATCCCTGAGCTGACACAACAAATGTGGGATGCTAAAAACATGATGTGTGCAGCTGACCCTCGGCATGGTAGGTACTTAACTGCCTCAGCTATGTTCCGAGGCAAAATGAGTACCAAGGAAGTTGATGAACAAATGATAAATGTGCAAAACAAGAACTCATCATATTTTGTTGAGTGGATTCCTAATAATGTAAAGTCCAGTGTTTGTGACATTCCACCAACTGGGCTAGCAATGTCATCAACATTCATGGGAAATTCTACCTCTATTCAGGAAATGTTTAGACGTGTTTCGGAACAATTTACAGTCATGTTTAGGAGAAAGGCATTTTTGCATTGGTACACTGGGGAAGGAATGGATGAAATGGAGTTTACTGAGGCTGAAAGTAACATGAATGATTTGGTTTCTGAGTATCAACAATATCAAGATGCCGCTGCGGATAATGACGACGAGTATGATGAAGAAGAGATAGTGGAGAAC
>gnl_Poptr_v3.0_Potri.011G162500.1
ATGAGAGAAATCCTTCACATTCAAGGGGGTCAATGTGGGAATCAAATTGGGGCCAAGTTTTGGGAGGTGATCTGTGATGAACATGGGATTGATCAGTCAGGGAGGTACAGTGGAGACTCAGATCTTCAATTGGAGAGGATTAATGTGTATTACAATGAAGCAAGTGGTGGAAGATATGTGCCACGTGCTGTTCTTATGGATCTTGAACCTGGTACCATGGATTCAGTCAGATCTGGTCCTTTTGGACAGATTTTTAGGCCTGATAACTTCGTTTTTGGCCAATCCGGTGCTGGTAATAACTGGGCTAAAGGGCATTACACTGAAGGAGCTGAATTGATTGATTCTGTTCTTGATGTTGTCAGGAAAGAAGCTGAAAATTGTGATTGCTTGCAAGGATTTCAAGTTTGCCATTCTTTGGGTGGAGGCACTGGTTCTGGCATGGGAACTCTTCTTATTTCTAAAATTCGTGAGGAGTATCCTGATCGCATGATGTTGACATTTTCCGTCTTCCCTTCACCTAAGGTATCTGACACTGTTGTTGAACCATACAATGCAACTCTTTCTGTCCACCAGCTTGTAGAAAACGCTGATGAATGCATGGTTTTGGACAATGAAGCTTTGTATGACATCTGCTTCCGCACTCTCAAGCTTGCTACCCCCACTTTTGGGGATCTTAACCATCTCATTTCTGCCACCATGAGCGGTGTCACATGCTGCCTTCGCTTCCCAGGACAGCTGAACTCTGACCTACGAAAGCTTGCAGTTAACCTTATCCCATTCCCTCGTCTTCATTTCTTCATGGTTGGATTTGCACCCTTGACATCAAGAGGATCACAGCAATACCGTGCTCTGACTGTGCCTGAACTAACCCAGCAAATGTGGGATGCCAAGAACATGATGTGTGCTGCTGACCCACGTCATGGCCGTTATCTAACTGCTTCAGCCATGTTCCGTGGTAAGATGAGCACTAAAGAGGTCGATGAACAAATGATAAATGTCCAGAACAAGAACTCGTCATACTTTGTTGAGTGGATTCCCAACAATGTAAAGTCCAGTGTATGTGACATCCCACCGAAGGGTCTGAAGATGGCATCCACTTTCATAGGGAATTCAACTTCAATCCAGGAGATGTTCAGGCGTGTCAGTGAACAATTCACAGCTATGTTCAGGCGCAAGGCTTTCTTGCACTGGTACACTGGCGAGGGAATGGACGAGATGGAATTTACCGAGGCTGAGAGTAACATGAACGATCTGGTTGCTGAGTATCAGCAATACCAGGATGCAACTATCGATGAAGAGGAGTACGAGGAGGAAGAGGAAGAGGAACATGATACT
>gnl_Poptr_v3.0_Potri.006G095000.1
ATGCGTGAGATTCTTCACATCCAAGGAGGCCAATGCGGCAATCAAATTGGTGCAAAATTCTGGGAGGTGGTTTGTGCAGAACACGGAATTGATGCAACTGGGAAATGGAATGGAGATTCTGAGCTGCAGATTGAAAGGATCAATGTTTATTACAACGAGGCAGGTAATGGCCGGTATGTTCCAAGGGCTGTCCTTATGGACCTTGAACCTGGTACTATGGATAGTGTCAGGTCCGGTCCTTATGGCCAGATCTTCAGACCTGATAATTTTGTTTTCGGACAATCTGGTGCCGGAAACAACTGGGCTAAAGGCCATTACACCGAGGGTGCCGAGTTGATTGATTCTGTCCTCGATGTTGTCCGAAAAGAAGCAGAGAATTGTGATTGCTTGCAGGGATTTCAGGTGTGCCATTCTTTAGGAGGAGGGACTGGATCCGGTATGGGAACTCTTTTGATATCGAAGATCAGAGAGGAATATCCAGACCGGATGATGCTTACCTTCTCCGTCTTTCCCTCTCCCAAGGTTTCTGATACGGTTGTTGAGCCTTATAATGCAACCCTTTCTGTGCATCAGCTTGTTGAAAATGCAGATGAATGTATGGTCCTTGATAATGAAGCTCTCTATGACATCTGCTTCCGTACCCTCAAACTCACTACTCCAAGCTGTAAGAACTTTGATGTTCATATGTTTTTAGCTAGGGATTTTAATGTCTTTTATGTTTTTGTTATTTATTTCACTGTTCTTTTCGGCGCAGTTGGTGATTTGAATCATTTGATTTCTGCTACAATGTCTGGGGTCACATGTTGCCTGAGATTTCCAGGACAGCTTAACTCTGACCTGAGAAAGCTTGCTGTGAATCTGATCCCCTTCCCTCGGCTCCATTTCTTCATGGTGGGCTTTGCTCCTCTGACCTCACGTGGTTCGCAGCAGTACAGTGCCTTGACTGTCCCAGAGCTCACCCAGCAAATGTGGGATGCAAAGAACATGATGTGTGCAGCAGACCCGCGCCACGGTCGGTATCTGACAGCCTCAGCAATGTTCAGGGGCAAAATGAGTACCAAGGAAGTTGATGAGCAGATGATCAATGTTCAAAACAAGAACTCTTCATACTTTGTTGAATGGATCCCAAACAATGTCAAATCAACTGTTTGTGATATTCCTCCTACAGGACTGAAAATGGCATCGACATTCATTGGAAACTCGACATCAATTCAGGAAATGTTCCGTCGTGTGAGCGAGCAGTTTACTGCCATGTTTAGGAGGAAGGCTTTCTTGCATTGGTACACTGGGGAAGGAATGGATGAGATGGAGTTCACAGAGGCAGAGAGCAACATGAATGATTTGGTTTCTGAGTATCAGCAGTACCAAGATGCCACAGCCGATGAGGACTATGAGGATGAAGAGGAGGAACTCCATGACATG
>gnl_Poptr_v3.0_Potri.006G035400.1
ATGAGAGAGATCCTTCACATACAGGGTGGTCAGTGCGGTAACCAGATTGGTTCAAAGTTCTGGGAAGTTGTTTGTGATGAGCATGGAATAGACCCGACAGGAAGGTACATTGGTTCATCAGATCTGCAGTTGGAGCGTGTGAATGTGTACTACAATGAGGCTTCGTGTGGGAGGTTTGTTCCTCGTGCAGTGCTCATGGACTTGGAGCCTGGTACTATGGACAGTGTTCGTACTGGTCCTTATGGGCAGATTTTCAGGCCTGATAACTTTGTATTTGGACAATCTGGTGCTGGAAACAACTGGGCGAAGGGGCATTATACTGAGGGAGCGGAGCTTATTGATTCTGTTCTTGATGTTGTAAGGAAGGAGGCAGAGAATTGTGACTGTCTCCAAGGTTTCCAAGTGTGCCACTCCCTGGGTGGTGGAACTGGATCAGGAATGGGTACCTTGCTCATCTCGAAAATCCGTGAGGAGTACCCTGATAGGATGATGCTGACATTCTCTGTGTTTCCCTCCCCAAAGGTTTCAGATACAGTGGTTGAGCCATACAATGCCACACTTTCTGTACATCAGCTTGTTGAGAATGCTGATGAGTGCATGGTTCTGGATAACGAGGCTTTATATGATATTTGCTTCAGGACTCTTAAATTGACTACTCCCAGCTTTGGTGATCTTAACCACTTGATTTCTGCAACTATGAGTGGTGTCACTTGCTGCCTGAGGTTCCCTGGTCAGCTCAACTCTGACCTCCGAAAGCTTGCTGTGAATCTCATCCCCTTCCCTCGTCTCCACTTCTTCATGGTTGGCTTTGCTCCTCTGACCTCCCGTGGATCCCAGCAATATCGTGCCCTCACTGTTCCTGAACTGACCCAGCAAATGTGGGATGCCAAGAACATGATGTGTGCTGCTGACCCAAGGCATGGTCGCTACCTTACTGCCTCTGCCATGTTCCGTGGCAAGATGAGCACCAAGGAAGTAGACGAGCAGATGATCAATGTCCAAAACAAGAACTCATCATACTTTGTTGAGTGGATTCCACACAACGTGAAATCCAGTGTCTGTGACATCCCACCAAGGGGACTTGCCATGGCATCCACCTTCATTGGAAACTCCACCTCCATCCAGGAAATGTTCAGGAGAGTCAGTGAGCAATTCACTGCCATGTTCAGGAGAAAAGCTTTCTTGCATTGGTACACTGGTGAAGGAATGGACGAAATGGAATTCACAGAAGCGGAGAGTAACATGAATGATCTTGTGTCCGAGTATCAGCAGTATCAAGATGCCACTGCTGATGAGGAGGGTGAGTACGAAGACGAGGAAGATGGCCAGTACGCGGAGCAGATG
>gnl_Poptr_v3.0_Potri.016G107300.1
ATGCGTGAGATTCTTCACATCCAAGGAGGCCAATGTGGCAATCAAATTGGTGCAAAGTTCTGGGAGGTGGTATGTGCAGAACATGGGATTGATGCAACAGGAAAATACAATGGAGATTCTGAGCTGCAGCTTGAAAGGATCAATGTTTATTACAATGAGGCAAGTGGTGGCAGGTTTGTCCCAAGGGCTGTCCTAATGGACCTTGAACCTGGTACCATGGACAGTGTCAGGTCAGGTCCTTATGGTCAGATTTTCAGACCTGATAATTTTGTTTTCGGACAATCTGGTGCTGGAAACAACTGGGCTAAAGGCCATTACACCGAGGGTGCTGAGATGATTGATTCTGTCCTCGATGTTGTCCGAAAAGAAGCAGAGAATTGTGATTGCTTGCAGGGATTTCAGGTGTGCCATTCACTAGGAGGAGGAACCGGATCTGGTATGGGCACTCTATTGATATCGAAGATCAGAGAGGAATACCCTGATCGGATGATGCTTACGTTCTCTGTGTTTCCTTCTCCTAAGGTTTCTGATACAGTTGTTGAGCCTTATAATGCAACCCTTTCTGTGCATCAGCTTGTTGAAAATGCAGATGAATGCATGGTCCTTGATAATGAAGCTCTCCACAACATCTGCTTCCGTACCCTCAAACTCACCTCGCCAAGCTTTGGTGATCTAAATCATTTGATCTCTGCTACCATGTCCGGGGTCACATGTTGCTTGAGATTTCCTGGACAGCTTAACTCTGACCTGAGAAAGCTTGCTGTGAATCTGATCCCTTTCCCTCGGCTACATTTCTTCATGGTGGGTTTTGCTCCTCTGACCTCACGTGGTTCACAACAATACAGCACCTTGTCCGTCCCAGAGCTCACCCAGCAAATGTGGGATGCCAAGAACATGATGTGCGCAGCAGACCCACGCCGCGGTCGGTATTTGACAGCCTCGGCAATGTTCAGGGGCAAAATGAGTACCAAGGAAGTGGATGAGCAGATGATCAATGTTCAAAACAAGAACTCATCATACTTTGTTGAATGGATCCCACACAATGTCAAATCAACTGTTTGTGATATTCCTCCCACAGGCCTAAAAATGGCATCGACATTCATTGGAAACTCCACGTCAATTCAGGAAATGTTCCGTCGCGTGAGTGAGCAGTTTACTGCCATGTTTAGGAGGAAGGCTTTCTTGCATTGGTACACTGGGGAAGGAATGGATGAGATGGAGTTCACAGAGGCAGAGAGCAACATGAATGACTTGGTGTCCGAGTATCAGCAGTACCAAGATGCCACAACTTACGAGGACTGTGAGGATGAAGAGGAGGAACTCCATGACATG
>gnl_Poptr_v3.0_Potri.016G109300.1
ATGCGTGAGATTCTTCACATCCAAGGAGGCCAATGTGGCAATCAAATTGGTGCAAAGTTCTGGGAGGTGGTATGTGCAGAACATGGGATTGATGCAACAGGAAAATACAATGGAGATTCTGAGCTGCAGCTTGAAAGGATCAATGTTTATTACAATGAGGCAAGTGGTGGCAGGTTTGTCCCAAGGGCTGTCCTAATGGACCTTGAACCTGGTACCATGGACAGTGTCAGGTCAGGTCCTTATGGTCAGATTTTCAGACCTGATAATTTTGTTTTCGGACAATCTGGTGCTGGAAACAACTGGGCTAAAGGCCATTACACCGAGGGTGCTGAGATGATTGATTCTGTCCTCGATGTTGTCCGAAAAGAAGCAGAGAATTGTGATTGCTTGCAGGGATTTCAGGTGTGCCATTCACTAGGAGGAGGAACCGGATCTGGTATGGGCACTCTATTGATATCGAAGATAAGAGAGGAATACCCTGATCGGATGATGCTTACGTTCTCTGTGTTTCCTTCTCCTAAGGTTTCTGATACAGTTGTTGAGCCTTATAATGCAACCCTTTCTGTGCATCAGCTTGTTGAAAATGCAGATGAATGCATGGTCCTTGATAATGAAGCTCTCCACAACATCTGCTTCCGTACCCTCAAACTCACCTCGCCAAGCTTTGGTGATCTAAATCATTTGATCTCTGCTACCATGTCCGGGGTCACATGTTGCTTGAGATTTCCTGGACAGCTTAACTCTGACCTGAGAAAGCTTGCTGTGAATCTGATCCCTTTCCCTCGGCTACATTTCTTCATGGTGGGTTTTGCTCCTCTGACCTCACGTGGTTCACAACAGTACAGCACCTTGTCCGTCCCAGAGCTCACCCAGCAAATGTGGGATGCCAAGAACATGATGTGCGCAGCAGACCCACGCCGCGGTCGGTATTTGACAGCCTCGGCAATGTTCAGGGGCAAAATGAGTACCAAGGAAGTGGATGAGCAGATGATCAATGTTCAAAACAAGAACTCATCATACTTTGTTGAATGGATCCCACACAATGTCAAATCAACTGTTTGTGATATTCCTCCCACAGGCCTAAAAATGGCATCGACATTCATTGGAAACTCCACGTCAATTCAGGAAATGTTCCGTCGCGTGAGTGAGCAGTTTACTGCCATGTTTAGGAGGAAGGCTTTCTTGCATTGGTACACTGGGGAAGGAATGGATGAGATGGAGTTCACAGAGGCAGAGAGCAACATGAATGATTTGGTGTCCGAGTATCAGCAGTACCAAGATGCCACAACTTACGAGGACTGTGAGGATGAAGAGGAACTCCATGACATG
>gnl_Poptr_v3.0_Potri.016G033200.1
ATGAGAGAGATCCTTCACGTGCAAGGTGGTCAGTGCGGTAACCAGATTGGTTCCAAGTTCTGGGAAGTTGTGTGTGATGAGCATGGAATAGACCCGACTGGAAGGTATGTTGGTTCATCAGATCTGCAGTTGGAGCGTGTGAATGTGTACTACAATGAGGCTTCTTGTGGGAGGTTTGTTCCACGTGCAGTGCTTATGGACTTGGAGCCTGGTACCATGGACAGTGTTCGTACTGGTCCGTATGGGCAGATTTTCAGGCCGGATAACTTTGTGTTTGGACAATCTGGTGCTGGAAACAACTGGGCTAAGGGGCATTACACTGAGGGAGCAGAGCTTATTGATTCTGTTCTTGATGTTGTAAGGAAGGAGGCAGAGAACTGTGACTGTCTTCAAGGTTTCCAAGTGTGCCACTCATTGGGTGGTGGAACTGGTTCGGGAATGGGCACCTTGCTCATCTCAAAAATACGTGAGGAGTACCCTGACAGGATGATGTTGACCTTCTCTGTTTTTCCCTCCCCAAAGGTTTCAGATACTGTGGTTGAGCCATACAATGCCACCCTGTCTGTGCATCAACTTGTTGAGAATGCTGATGAGTGCATGGTTCTGGATAACGAGGCTTTGTATGATATCTGCTTCAGGACTCTTAAATTGACTACTCCAAGCTTTGGTGATCTTAACCACTTGATTTCTGCAACCATGAGTGGTGTCACTTGCTGCCTGAGGTTCCCTGGTCAGCTCAACTCGGACCTCCGAAAGCTTGCTGTGAATCTCATTCCCTTTCCTCGTCTCCACTTCTTCATGGTTGGTTTTGCTCCTTTGACCTCTCGTGGATCCCAGCAATACCGTGCCCTCACTGTTCCAGAACTGACCCAGCAAATGTGGGATTCCAAGAATATGATGTGCGCTGCTGACCCAAGGCATGGTCGCTATCTCACTGCCTCTGCTATGTTCCGTGGCAAGATGAGCACCAAGGAAGTGGATGAGCAGATGATCAATGTCCAAAACAAGAACTCGTCATACTTTGTTGAGTGGATTCCAAACAATGTGAAATCCAGTGTCTGTGACATCCCACCAAGGGGACTCGCCATGGCATCCACCTTCATTGGAAATTCCACCTCCATCCAGGAAATGTTCAGGAGAGTCAGCGAGCAATTCACTGCTATGTTCAGGAGAAAAGCTTTCTTGCATTGGTACACTGGTGAAGGTATGGATGAGATGGAGTTCACAGAAGCTGAGAGCAACATGAATGATCTTGTGTCCGAGTACCAGCAGTACCAGGATGCCACTGCCGACGAGGAGGGTGAGTACGATGACGAGGAGGAAGAGGAGGGTCAGTATGCGGAGCAGATG
>gnl_Poptr_v3.0_Potri.015G038800.1
ATGCGTGAGATTCTTCACATTCAAGGAGGGCAATGTGGGAACCAAATTGGATCAAAATTCTGGGAGGTGGTTTGTGATGAACATGGGATTGATCCAACCGGCCAGTACATCGGAAAGACGGACTTACAGCTAGAGAGAGTGAATGTGTATTACAATGAGGCTAGTAACGGCCGGTATGTGCCACGGGCTGTTCTTATGGACCTTGAGCCTGGCACTATGGACAGCGTCAGGACCGGTCCATACGGGCAGATTTTCCGGCCTGATAATTTCGTTTTCGGGCAATCGGGGGCAGGAAACAATTGGGCTAAAGGCCATTACACCGAGGGTGCTGAGCTTATTGACTCGGTCCTGGATGTTGTCAGGAAAGAGGCTGAGAATTGTGACTGCTTACAAGGATTTCAAGTATGCCACTCCCTTGGTGGGGGAACTGGGTCTGGAATGGGAACTTTGCTGATTTCAAAAATCAGAGAAGAGTTCCCGGATAGAATGATGCTCACATTCTCTGTGTTCCCATCTCCCAAAGTGTCGGACACAGTCGTGGAGCCTTACAATGCTACCCTTTCTGTTCATCAACTTGTGGAGAATGCTGATGAATGTATGGTTCTTGACAATGAAGCACTATATGATATCTGCTTCAGGACTCTCAAACTCACTACCCCAAGCTTTGGAGACTTGAATCATCTGATTTCAGGAACGATGAGTGGTGTTACTTGTTGCTTGCGCTTTCCGGGTCAGCTTAACTCAGACCTGAGAAAACTAGCTGTGAACTTAATCCCATTCCCAAGGCTTCACTTTTTCATGGTGGGGTTTGCTCCTCTGACATCTAGAGGATCACAGCAGTACCGCTCTCTCACTGTCCCTGAGCTCACCCAACAAATGTGGGATGCCAAGAACATGATGTGTGCAGCTGATCCTCGACACGGGCGTTACCTCACAGCATCAGCTATGTTTAGAGGCAAAATGAGTACAAAAGAAGTCGATGAGCAAATTATCAATGTGCAGAACAAAAACTCATCTTACTTTGTGGAATGGATACCAAACAATGTGAAGTCTAGTGTTTGCGATATCCCACCAAAAGGGCTTTCAATGGCTTCAACTTTCGTTGGCAATTCAACTTCCATACAGGAGATGTTTAGGAGAGTGAGTGAGCAGTTCACAGCAATGTTTAGGAGAAAGGCCTTCTTGCATTGGTACACAGGAGAAGGAATGGATGAAATGGAGTTCACTGAAGCTGAGAGCAACATGAATGATCTTGTTGCTGAGTATCAACAGTACCAAGATGCCACTACTGAAGAAGATATTGAGTATGAGGAGGAGGATGGAGTCGAAAAC
>gnl_Poptr_v3.0_Potri.002G021800.1
ATGAGAGAGATCCTTCATATTCAAGGAGGCCAATGCGGTAACCAAATCGGTGCCAAATTCTGGGAAGTTATATGCGACGAGCACGGAATCGATCAAAACGGAAAGTACTCCGGCGACGCGGCGTCTTCTGATCTTCAACTGGAAAGGATCAATGTGTATTACAATGAAGCTTCAGGTGGAAAATATGTGCCGAGGGCGGTCCTTATGGATCTTGAACCGGGTACTATGGAGAGTATTAGATCCGGTCCGTATGGACAGATCTTTAGACCTGATAATTTTGTGCATGGACAGTCCGGCGCTGGTAATAATTGGGCTAAAGGTCATTACACTGAAGGAGCTGAGCTGATTGATGCTGTTCTTGACGTTGTCAGAAAAGAGGCTGAGAATTGTGATTGCTTGCAAGGCTTTCAGGTGTGCCACTCGCTTGGAGGTGGTACAGGTTCTGGCATGGGAACACTTCTAATTTCAAAGATCCGAGAGGAATATCCTGACAGGATGATGCTTACATTCTCTGTTTTCCCTTCACCAAAGGTCTCGGACACGGTTGTGGAGCCATATAATGCTACCCTCTCAGTGCATCAGTTGGTAGAGAATGCTGACGAATGCATGGTTCTTGACAATGAAGCACTGTATGACATATGCTTCCGGACTCTAAAGCTTAGCACTCCAAGCTTTGGTGACCTTAACCATTTGATCTCTGCAACTATGAGCGGTGTAACTTGCTGTCTGAGGTTCCCTGGTCAGCTCAACTCTGACCTTCGCAAGCTGGCTGTAAACCTGATCCCATTTCCCCGTCTTCACTTCTTCATGGTAGGGTTTGCACCACTCACATCTCGTGGTTCCCAGGGGTATATCTCCCTCACTGTCCCAGAGCTGACCCAGCAGATGTGGGATTCTAAGAACATGATGTGTGCTGCTGACCCCCGCCATGGCCGCTACTTGACAGCCTCAGCCATGTTCAGGGGCAAGATGAGCACCAAAGAGGTGGATGAACAGATGATTAATGTGCAGAACAAGAATTCATCATATTTTGTGGAGTGGATTCCCAACAATGTGAAGTCTAGCGTGTGTGATATTGCACCAAAAGGTCTGACGATGGCATCGACTTTTGTGGGGAACTCCACGTCAATCCAGGAGATGTTCAGGAGGGTGAGTGAGCAGTTCACAGCCATGTTCCGTCGCAAGGCCTTCTTGCACTGGTATACTGGGGAAGGGATGGATGAGATGGAGTTCACTGAAGCAGAGAGCAACATGAACGATCTCGTGGCAGAGTACCAGCAATACCAGGATGCAACAATTGAGGAAGATGGTGAATATGAGGAGGAAGGTGAAGAGAACTATGATGCC
>gnl_Poptr_v3.0_Potri.005G239900.1
ATGAGAGAGATCCTTCACATTCAAGGAGGCCAATGCGGAAACCAAATCGGTTCCAAATTCTGGGAAGTTATTTGCGGCGAACATGGAATTGATACTACCGGGAAGTACTCAGGCGACGCCGCGTCGTCTGATCTTCAACTGGAAAGAATTAATGTATATTACAACGAGGCTTCCGGCGGAAAATATGTGCCGAGGGCGGTCCTCATGGATCTTGAACCGGGTACAATGGAGAGTATTAGATCCGGACCGTACGGACAGATCTTTAGGCCTGATAATTTTGTGCATGGACAGTCTGGTGCTGGTAATAATTGGGCTAAAGGTCATTACACTGAAGGAGCTGAGTTGATTGATGCTGTTCTTGATGTTGTCAGAAAAGAGGCCGAGAATTGTGATTGCTTGCAAGGCTTTCAGGTATGCCACTCGCTTGGAGGTGGTACAGGTTCTGGCATGGGAACACTTCTGATTTCAAAGATTCGAGAGGAATATCCTGACAGGATGATGCTTACATTCTCTGTTTTCCCTTCACCAAAGGTCTCAGACACGGTTGTGGAGCCATATAATGCCACCCTCTCAGTGCATCAGTTGGTAGAGAATGCTGACGAATGCATGGTTCTTGACAATGAAGCACTTTATGACATCTGCTTCCGGACTCTAAAGCTTAGCACTCCAAGCTTTGGTGACCTTAACCATTTGATCTCTGAAACTATGAGTGGTGTGACATGCTGTCTGAGGTTCCCGGGCCAGCTCAACTCTGACCTTCGCAAGCTAGCTGTAAACCTGATCCCATTTCCACGTCTTCACTTCTTCATGGTAGGGTTTGCACCTCTCACATCTCGCGGTTCCCAGGGGTATATCTCCCTCACCGTCCCAGAGCTGACCCAGCAGATGTGGGATTCCAAGAACATGATGTGTGCTGCTGACCCCCGCCATGGCCGCTACTTGACAGCTTCAGCCATGTTCAGGGGCAAGATGAGCACCAAAGAGGTGGATGAACAGATGATTAATGTGCAGAACAAAAATTCATCGTATTTTGTGGAGTGGATTCCAAACAATGTGAAGTCTAGTGTGTGTGATATTCCACCAAAGGGTCTGAAGATGTCATCAACTTTTGTGGGGAACTCCACGTCAATCCAGGAGATGTTCAGGAGGGTGAGTGAGCAATTCACAGCCATGTTCCGTCGCAAGGCCTTTTTGCACTGGTATACCGGGGAAGGGATGGATGAGATGGAGTTCACTGAAGCAGAGAGCAACATGAACGATCTAGTGGCAGAGTACCAGCAGTACCAGGATGCAACAGTTGAGGAAGATGGTGAATACGAGGAGGAAGGTGAGGAGAACTATGATGAC
>gnl_Poptr_v3.0_Potri.001G246900.1
ATGCGTGAGATCCTTCACATTCAAGGTGGGCAATGCGGCAACCAAATAGGAGCCAAGTTCTGGGAAGTTGTTTGTGCAGAACACGGCATAGACTCCACCGGCAGTTACCACGGCGACTCCCCTCTCCAACTTGAAAGAATCAATGTCTATTACAATGAAGCTAGTTGCGGTAGGTTTGTCCCTCGTGCTGTCCTCATGGATTTGGAGCCTGGAACCATGGACAGCCTCAGATCTGGCCCATATGGTCAGATCTTCAGACCTGACAACTTCGTTTTCGGCCAATCCGGTGCTGGAAACAACTGGGCTAAAGGTCATTACACCGAAGGCGCTGAACTCATCGATTCTGTCCTCGATGTTGTTCGAAAAGAAGCCGAAAATTGTGACTGCTTGCAAGGGTTCCAAGTGTGTCATTCACTTGGAGGTGGAACTGGGTCTGGAATGGGAACGCTTTTGATATCGAAGATTAGAGAAGAATACCCGGATAGAATGATGTTGACATTCTCTGTGTTTCCTTCTCCAAAGGTGTCTGATACAGTTGTGGAGCCTTACAATGCTACTCTGTCTGTACACCAACTTGTTGAGAATGCTGATGAGTGTATGGTTCTCGATAATGAAGCCTTGTATGATATCTGTTTCAGGACTCTCAAACTCACCACTCCTAGTTTTGGTGACTTGAATCATCTGATATCTGCAACAATGTCTGGGGTTACATGCTGCTTGAGGTTCCCTGGACAGTTGAACTCTGATCTGAGAAAACTTGCAGTGAACTTGATACCATTCCCTCGTCTACACTTTTTCATGGTGGGTTTTGCTCCACTCACATCCCGTGGTTCGCAGCAGTACAGAGCTTTGACTGTTCCTGAGCTCACTCAACAAATGTGGGATTCAAAGAACATGATGTGTGCAGCTGACCCTCGTCATGGCCGCTACCTAACAGCATCAGCCATGTTCCGTGGCAAGATGAGTACCAAGGAAGTAGATGAGCAGATGCTGAATGTGCAGAACAAGAACTCTTCCTACTTTGTTGAGTGGATTCCAAACAATGTGAAATCAACTGTGTGCGATATCCCACCTACTGGTCTTGCGATGGCATCCACCTTTATTGGCAATTCAACATCAATTCAAGAGATGTTTAGGAGGGTTAGTGAGCAATTTACTGCCATGTTTAGGAGGAAGGCTTTCTTGCATTGGTACACAGGAGAAGGAATGGATGAGATGGAGTTTACTGAGGCTGAGAGTAACATGAATGATCTGGTTTCCGAGTATCAGCAATACCAAGATGCAACCGCTGATGAGGAAGGAGAATATGAGGATGAGGAAGAAGGAGAATACCAGGGAGATTATCAG
>gnl_Poptr_v3.0_Potri.001G464400.1
ATGAGAGAAATTCTTCACATTCAAGGAGGTCAATGTGGGAACCAAATTGGGGCCAAGTTTTGGGAGGTGATCTGTGATGAACATGGGATTGATCAAACAGGGAAATACAGTGGAGACTCGGATCTTCAATTGGAGAGAATCAATGTGTATTACAATGAAGCAAGTGGTGGAAGATATGTTCCACGTGCTGTTCTTATGGATCTTGAACCTGGTACTATGGATTCACTCAGATCTGGTCCTTATGGACAAATTTTTAGGCCTGATAACTTTGTTTTTGGCCAATCTGGTGCTGGTAATAACTGGGCTAAAGGGCATTATACTGAAGGAGCTGAATTGATTGACTCTGTTCTTGATGTTGTCAGGAAAGAAGCTGAGAATTGTGATTGCTTGCAAGGATTTCAAGTTTGCCATTCTTTGGGTGGAGGCACTGGTTCTGGCATGGGAACTCTTCTTATCTCTAAAATCCGGGAGGAGTATCCTGACCGCATGATGTTGACATTTTCTGTTTTCCCTTCTCCTAAGGTATCTGACACTGTTGTTGAGCCATACAACGCCACCCTTTCCGTCCACCAGCTCGTGGAAAATGCCGATGAATGTATGGTTTTGGACAATGAAGCTTTGTATGACATCTGCTTCCGCACTCTCAAGCTCGCTACCCCCACTTTTGGTGATCTTAACCACCTCATTTCTGCTACCATGAGTGGTGTCACATGCTGCCTTCGCTTCCCTGGACAGCTGAACTCTGACCTCCGAAAGCTTGCAGTTAACCTTATCCCATTCCCTCGCCTTCATTTCTTCATGGTCGGATTTGCACCCCTGACATCAAGAGGATCACAGCAATACCGTTCTCTGACTGTGCCTGAACTAACCCAGCAAATGTGGGATGCCAAGAACATGATGTGTGCCGCCGACCCACGTCATGGCCGCTACCTAACTGCTTCAGCCATGTTCCGTGGTAAGATGAGCACGAAAGAGGTCGATGAACAAATGATAAATGTCCAGAACAAGAACTCTTCATACTTCGTTGAATGGATCCCCAACAACGTTAAGTCCAGTGTCTGTGACATCCCACCTAGAGGTCTTAAGATGGCATCCACTTTCATTGGCAATTCAACTTCAATCCAGGAGATGTTCAGGCGTGTCAGTGAGCAATTCACAGCTATGTTCAGGCGGAAAGCTTTCTTGCACTGGTACACTGGTGAGGGTATGGATGAGATGGAATTTACCGAGGCTGAGAGTAACATGAATGATCTGGTAGCTGAGTACCAGCAATACCAGGATGCAACTGCTGATGACGAGGAGTACGAGGAGGAGGAAGAAGAGGAAATTGGTGCT
>gnl_Poptr_v3.0_Potri.001G104600.1
ATGAGAGAAATCCTTCATGTCCAAGCTGGTCAGTGTGGTAACCAAATTGGTGGCAAGTTTTGGGAAGTTGTGTGTGATGAACACGGGATTGATCCCACAGGGAATTATGCTGGCAACTCTAATGCTCAACTTGAGAGGGTTAATGTTTACTACAATGAGGCTAGTGGTGGTCGCTATGTGCCTAGAGCTGTGCTAATGGACCTTGAGCCAGGGACCATGGACAGCTTGAGGACTGGTCCCTACGGGCAAATCTTTAGGCCTGACAATTTTGTTTTCGGCCAAAATGGAGCTGGAAATAACTGGGCTAAGGGACATTACACTGAAGGAGCTGAACTGATCGATTCTGTTCTTGATGTTGTTCGAAAAGAAGCTGAGAATTGTGATTGCTTACAAGGCTTCCAAATCTGTCATTCTCTGGGAGGTGGAACTGGATCAGGAATGGGGACTCTGCTCATATCAAAGATCAGGGAAGAATACCCTGATAGGATGATGTTAACTTTCTCAGTATTTCCATCTCCCAAGGTTTCTGATACTGTGGTTGAGCCCTACAATGCAACCCTCTCTGTACACCAACTAGTTGAAAATGCTGATGAGTGTATGGTCCTTGACAATGAAGCTCTCTATGATATCTGCTTTCGAACTCTCAAGCTCACCAATCCAAGCTTTGGTGATCTTAACCACTTGATCTCAGCAACCATGAGTGGAGTGACATGTTGCCTTCGGTTCCCGGGCCAATTGAACTCTGATCTTCGGAAACTAGCCGTGAACTTAATCCCCTTCCCGCGTCTCCATTTCTTCATGGTTGGTTTTGCACCATTAACCTCCCAAGTCTCACAACAGTACCGTGCCTTAACCATCCCGGAGCTGACACAACAAATGTGGGATGCTAAAAACATGATGTGTGCAGCTGACCCTCGGCACGGTAGGTACTTGACAGCCTCAGCTATGTTCCGAGGCAAAATGAGCACTAAGGAAGTTGATGAACAAATGATAAATGTGCAAAACAAGAACTCATCATATTTTGTTGAGTGGATTCCAAATAATGTTAAATCAAGTGTTTGTGACATTCCACCAACTGGGTTAGCAATGTCATCAACATTTATGGGAAATTCTACGTCTATTCAAGAAATGTTTAAGCGTGTTTCGGAACAATTTACAGTCATGTTTAGGAGAAAGGCGTTTTTGCACTGGTACACTGGGGAAGGAATGGATGAAATGGAGTTTACTGAGGCTGAAAGTAACATGAACGATTTGGTTTCTGAATATCAACAATATCAAGATGCCGCAGCCGATAATGAGGGGGAGTATGATGAAGAAGAGCCTATGGAGAAC
>gnl_Poptr_v3.0_Potri.001G272800.1
ATGAGAGAAATCCTTCACATTCAAGGAGGACAGTGCGGTAACCAAATCGGCTCCAAGTTCTGGGAGGTTGTTTGCGCTGAGCATGGAATTGATCCCACTGGAAAATACACTGGATCCTCTGACCTTCAATTGGAGCGCGTCAATGTTTATTACAATGAGGCCTCATGCGGACGATTTGTCCCTCGCGCTGTGCTTATGGATCTTGAGCCTGGTACTATGGACAGTGTGAGGACTGGTCCCTATGGCCAGATCTTTAGGCCTGATAACTTTGTGTTTGGACAGTCTGGCGCTGGAAATAACTGGGCCAAGGGTCATTATACTGAGGGTGCGGAGTTGATTGATTCGGTTCTTGATGTTGTGAGGAAGGAGGCGGAGAATTGTGACTGTCTTCAAGGATTTCAAGTTTGCCACTCACTCGGTGGAGGAACTGGTTCTGGGATGGGGACTCTTTTGATTTCTAAGATCAGAGAGGAATACCCTGATAGAATGATGCTCACTTTCTCTGTGTTTCCATCACCTAAGGTTTCTGATACTGTTGTTGAGCCATACAACGCCACTCTCTCAGTTCATCAGTTGGTTGAGAATGCTGACGAGTGTATGGTGCTAGATAATGAGGCCTTGTATGATATCTGCTTCAGGACTCTCAAGTTGACTACTCCTAGCTTTGGTGACCTGAACCATCTGATCTCTGCAACAATGAGTGGGGTTACCTGCTGCCTCAGGTTCCCTGGCCAGCTCAATTCTGATCTTAGGAAGCTTGCTGTGAACCTTATCCCCTTCCCCCGCCTGCACTTCTTTATGGTTGGATTTGCTCCTCTTACCTCTCGTGGCTCTCAGCAGTACAGGTCACTAACTGTCCCAGAACTCACCCAGCAGATGTGGGATTCCAAGAACATGATGTGCGCCGCAGACCCACGCCACGGTCGCTATCTGACTGCCTCTGCCATGTTCAGGGGTAAGATGAGCACTAAAGAAGTTGATGAACAAATGATGAATGTCCAAAACAAGAATTCCTCCTACTTTGTGGAGTGGATTCCAAACAATGTCAAGTCCAGTGTGTGTGATATTCCTCCAATAGGGCTTGCTATGGCATCCACCTTCATTGGAAACTCAACCTCCATCCAGGAGATGTTCAGGCGTGTGAGTGAGCAATTCACAGCTATGTTCAGGAGGAAGGCTTTCTTGCACTGGTACACCGGGGAAGGCATGGATGAGATGGAGTTCACCGAGGCTGAAAGCAACATGAATGATCTCGTGTCTGAATATCAGCAATACCAGGATGCAACCGTTGATGAAGAACTTGAGTACGAGGATGAGGAGGAGGAAGAGGCTGCC
>gnl_Poptr_v3.0_Potri.001G106100.1
ATGAGGGAAATCCTTCACATCCAAGGAGGTCAATGTGGAAACCAAATAGGAGCAAAGTTTTGGGAAGTGGTATGTGCAGAACACGGGATTGACTCAACGGGTCGGTACCAAGGTGACTCAGCTCTTCAAATAGAGCGAGTTAATGTTTACTATAACGAAGCCAGTTGTGGAAGGTTTGTGCCTCGCGCTGTTTTAATGGATCTTGAACCGGGCACTATGGATAGTGTTAGATCTGGTCCGTATGGGCAGATATTTAGACCGGATAATTTTGTGTTTGGGCAATCTGGTGCCGGTAATAACTGGGCTAAAGGGCATTATACTGAGGGAGCCGAGTTGATTGATTCTGTTCTTGATGTTGTGAGAAAGGAGGCTGAGAACTGTGACTGCTTGCAAGGGTTTCAGGTATGCCACTCATTGGGAGGTGGTACAGGGTCCGGGATGGGAACACTATTGATCTCGAAAATAAGAGAGGAATACCCAGATCGAATGATGCTCACATTCTCAGTGTTCCCATCCCCAAAGGTCTCGGACACTGTGGTCGAGCCTTACAATGCAACTCTCTCTGTTCACCAGCTTGTTGAAAATGCAGATGAGTGTATGGTTCTTGATAATGAAGCCCTTTACGATATCTGCTTCCGTACTCTCAAGCTCACAACTCCCAGCTTTGGGGATCTGAACCACCTGATTTCTGCCACCATGAGTGGTGTTACATGCTGCCTTCGTTTCCCCGGTCAGCTCAACTCAGACCTTCGCAAACTTGCTGTGAACCTCATCCCATTCCCCCGGCTTCATTTTTTCATGGTTGGCTTTGCGCCTCTCACATCCCGTGGCTCTCAGCAATACCGTGCCCTGACTGTACCTGAACTCACCCAACAAATGTGGGATGCCAAGAACATGATGTGTGCTGCTGATCCTCGCCATGGCAGATATCTCACAGCATCTGCAATGTTTCGTGGCAAAATGAGCACAAAGGAAGTTGACGAGCAGATGATCAATGTCCAAAACAAGAACTCGTCCTACTTTGTTGAATGGATCCCCAACAATGTGAAGTCCACGGTCTGTGACATCCCTCCTACAGGCTTGACAATGGCTTCCACATTCATTGGCAACTCCACATCAATCCAAGAAATGTTCAGAAGAGTTAGTGAGCAGTTCACTGCCATGTTCCGCAGGAAGGCCTTCTTGCATTGGTACACTGGAGAGGGAATGGATGAGATGGAATTTACAGAGGCTGAGAGCAACATGAATGATTTGGTCTCAGAGTACCAGCAATACCAGGATGCAACTGCTGATGAAGAAGGCGAGTTTGAAGATGAGGAGGAAGCATACGGGGATGAGGCC
>gnl_Poptr_v3.0_Potri.001G272700.1
ATGAGAGAAATCCTTCACATTCAAGGAGGACAGTGCGGCAACCAAATCGGTTCCAAGTTCTGGGAGGTTGTTTGCGCTGAGCATGGAATTGATCCTACTGGAAAATACACTGGATCCTCTGACCTTCAATTGGAGCGTGTCAATGTTTATTACAATGAGGCCTCGTGCGGGCGATTTGTCCCTCGCGCTGTGCTTATGGATCTTGAGCCTGGTACTATGGACAGTGTGAGGACTGGTCCCTATGGCCAGATCTTTAGGCCTGATAACTTTGTGTTTGGACAGTCTGGCGCTGGAAATAACTGGGCGGAGGGTGCGGAGTTGATTGATTCGGTTCTTGATGTTGTGAGGAAGGAAGCAGAGAATTGTGATTGTCTTCAAGGATTTCAAGTTTGCCACTCACTCGGTGGAGGAACTGGTTCTGGGATGGGGACTCTTTTGATTTCTAAGATCAGAGAGGAATACCCTGATAGAATGATGCTCACTTTCTCTGTGTTCCCATCACCCAAGGTTTCTGATACTGTTGTGGAGCCATATAATGCCACCCTTTCTGTTCATCAGTTGGTTGAGAACGCTGATGAGTGTATGGTGCTTGACAATGAGGCCTTGTATGATATCTGCTTCAGGACTCTCAAGTTGACTACTCCTAGCTTTGGTGACCTCAATCATCTGATTTCTGCAACAATGAGTGGTGTCACCTGCTGCCTCAGGTTTCCTGGGCAGCTTAACTCTGATCTTAGGAAGCTTGCAGTGAACCTCATCCCCTTCCCCCGTTTGCACTTCTTCATGGTTGGATTTGCTCCTCTGACTTCACGAGGTTCTCAGCAGTACCGGGCACTAACTGTCCCAGAACTCACCCAGCAGATGTGGGATTCCAAGAACATGATGTGCGCTGCAGACCCGCGCCACGGTCGCTATCTGACTGCCTCTGCCATGTTCAGGGGTAAGATGAGCACTAAAGAAGTTGATGAACAGATGATCAATGTCCAAAACAAGAATTCCTCCTACTTTGTGGAGTGGATTCCAAACAATGTCAAGTCCAGTGTGTGTGATATTCCTCCAATAGGGCTTGCAATGGCATCCACCTTCATCGGAAACTCAACCTCCATCCAGGAGATGTTCAGGCGTGTGAGTGAGCAATTCACAGCTATGTTCAGGAGGAAGGCTTTCTTGCACTGGTACACCGGGGAAGGCATGGATGAAATGGAGTTCACCGAGGCTGAAAGCAACATGAATGACCTCGTGTCTGAATATCAGCAATACCAGGATGCAACTGCTGAGGATGATATTGACTACGAGGATGAGGAGGAGGAAGAGGCTGCTGAGATG
>gnl_Poptr_v3.0_Potri.012G047600.1
ATGCGTGAAATTCTTCACATTCAAGGAGGGCAATGCGGGAACCAAATTGGATCAAAATTCTGGGAGGTGGTCTGTGATGAGCATGGCATTGATCCCACCGGCCGGTACGTCGGAAATTCGGAGTTACAGCTAGAGAGAGTGAATGTATATTACAATGAGGTTAGTAACGGCCGGTATGTGCCACGGGGTGTGCTTATGGACCTTGAGCCTGGCACTATGGACAGTATCAGGACCGGTCCATACGGGCAGATTTTCCGGCCTGATAACTTCGTTTTTGGGCAATCTGGGGCAGGAAACAATTGGGCTAAAGGCCATTACACTGAGGGTGCTGAGCTGATTGATTCAGTCCTTGATGTTGTCAGGAAAGAGGCTGAGAATTGTGACTGCTTACAAGGATTTCAAGTATGTCATTCCCTAGGAGGAGGCACTGGGTCTGGAATGGGAACTTTGCTCATCTCAAAAATCAGAGAAGAGTATCCAGATAGAATGATGCTCACATTCTCTGTGTTCCCATCTCCCAAAGTGTCAGACACGGTTGTGGAGCCATACAATGCTACCCTCTCTGTTCATCAACTGGTGGAGAATGCTGACGAATGTATGGTTCTTGATAATGAAGCACTCTATGATATTTGCTTCAGGACTCTCAAGCTCACTACCCCAAGCTTTGGAGACTTGAATCATCTGATTTCAGGAACAATGAGTGGTGTTACTTGTTGCTTGCGCTTTCCGGGTCAGCTTAACTCAGACCTGAGAAAACTAGCTGTGAACTTAATCCCGTTCCCGAGGCTTCACTTCTTCATGGTGGGGTTTGCTCCTCTGACATCTAGAGGATCACAGCAGTACCTTTCTATCACTGTCCCTGAGCTGACCCAACAAATGTGGGATGCCAAGAACATGATGTGTGCAGCTGATCCTCGACATGGGCGTTACCTCACAGCATCAGCTATGTTTAGAGGCAAAATGAGCACCAAAGAAGTCGATGAGCAAATGATCAATGCGCAGAACAAGAACTCTTCTTATTTTGTGGAATGGATACCAAACAATGTCAAGTCTAGTGTTTGTGATATCCCTCCAAATGGGCTTTCAATGGCTTCAACTTTCATAGGCAATTCAACTTCCATACAGGAGATGTTTAGGAGAGTGAGTGAGCAGTTCACGGCAATGTTTAGGAGAAAGGCCTTCTTGCATTGGTACACAGGGGAAGGAATGGATGAAATGGAGTTCACTGAAGCTGAGAGCAATATGAATGATCTTGTGGCCGAGTACCAACAGTACCAGGATGCCACTGCTGAAGAAGAAATTGAGTATGAGGAGGATGATGGAGTTGAAAAC
>gnl_Prupe_v2.1_Prupe.2G295200.1
ATGCGTGAGATTCTCCACATCCAGGGAGGCCAATGCGGCAACCAGATCGGCGCCAAGTTCTGGGAGGTCGTCTGCGCCGAGCACGGCATCGACTCCACCGGTCGTTACCAAGGCGACAACGAGCTCCAGCTCGAGCGCGTCAATGTCTACTACAACGAAGCCAGTTGCGGGAGGTTCGTCCCACGCGCCGTCCTCATGGATCTGGAGCCAGGCACCATGGACAGCGTCAGATCTGGACCGTACGGCCAGATATTCCGGCCCGATAACTTCGTGTTCGGGCAGTCCGGTGCCGGCAACAACTGGGCTAAGGGTCATTACACCGAAGGCGCCGAGTTGATTGATTCTGTTCTCGATGTCGTTCGGAAGGAGGCTGAGAACTGCGACTGCTTGCAAGGTTTTCAGGTTTGCCACTCTCTCGGAGGAGGTACTGGTTCTGGAATGGGAACACTTCTCATTTCCAAGATACGAGAGGAATACCCGGACCGAATGATGCTCACCTTCTCTGTGTTTCCGTCGCCAAAGGTGTCAGACACCGTCGTTGAGCCGTACAATGCAACTCTTTCGGTTCACCAGCTTGTTGAAAACGCAGATGAGTGTATGGTTTTGGACAACGAGGCTCTCTATGACATTTGCTTTCGAACACTCAAGCTCACCACTCCCAGCTTTGGGGACCTCAATCACCTGATTTCTGCTACCATGAGTGGTGTAACTTGTTGCCTTCGTTTCCCTGGTCAACTCAACTCGGATCTCCGTAAGCTCGCTGTCAATCTGATTCCATTCCCGCGGTTGCACTTCTTCATGGTTGGGTTTGCTCCACTTACATCCCGTGGATCCCAGCAGTACAGGGCCCTTACTGTTCCAGAGCTCACTCAACAGATGTGGGATGCAAAGAACATGATGTGTGCTGCTGATCCGCGTCATGGACGGTATTTGACTGCTTCAGCTATGTTCCGTGGCAAGATGAGCACCAAGGAAGTCGACGAACAGATGATCAATGTGCAGAATAAGAACTCATCCTACTTTGTTGAGTGGATCCCAAACAATGTCAAGTCTACTGTTTGTGATATACCACCTACTGGTCTGAAAATGGCTTCGACCTTCATCGGCAACTCCACTTCCATCCAGGAAATGTTCAGGAGGGTGAGTGAGCAGTTCACTGCCATGTTCCGCAGAAAGGCTTTCTTGCATTGGTACACAGGAGAGGGAATGGATGAGATGGAGTTCACCGAGGCAGAGAGCAACATGAACGATCTGGTTTCCGAGTACCAGCAGTACCAAGACGCTACAGCAGATGAGGAAGGGTATGACTATGAAGATGAAGAGGAAGTTCAGGAGGAGGCT
>gnl_Prupe_v2.1_Prupe.6G064900.1
ATGCGTGAGATTCTTCATATCCAGGGAGGCCAATGCGGTAACCAGATCGGAGCCAAGTTCTGGGAGGTGGTCTGCGCCGAGCACGGCATAGACTCCACCGGGCGCTACCATGGCGACTCTGAGCTTCAGCTTGAGCGAGTCAACGTATACTACAACGAAGCCAGTGGTGGTCGATATGTTCCTCGAGCTGTGCTCATGGATCTGGAGCCTGGCACCATGGACAGCATCAGATCTGGGCCATATGGCCAGATCTTCCGACCTGATAACTTCGTTTTCGGTCAATCTGGTGCTGGAAACAACTGGGCCAAAGGCCATTACACTGAGGGTGCAGAGTTGATCGATTCGGTTCTAGATGTGGTTCGCAAAGAGGCGGAGAATTGTGACTGTTTGCAAGGGTTTCAGGTGTGCCATTCGCTGGGTGGTGGTACTGGATCTGGAATGGGAACGCTTCTGATTTCTAAGATTAGGGAGGAGTACCCAGATCGGATGATGATGACCTTCTCTGTGTTCCCATCTCCCAAGGTCTCTGATACTGTTGTGGAGCCTTACAATGCTACTCTGTCAGTTCATCAGCTTGTGGAGAACGCAGACGAGTGTATGGTGCTTGACAATGAAGCCCTCTATGATATCTGCTTCCGTACACTTAAACTCACCACCCCCAGCTTTGGTGATTTGAATCATTTGATATCTGCAACTATGTCTGGAGTTACATGCTGCCTAAGGTTCCCTGGACAGCTCAACTCTGACTTGCGCAAACTTGCCGTAAACTTGATCCCCTTCCCGCGTCTTCACTTTTTCATGGTGGGCTTTGCTCCTCTTACTTCAAGAGGTTCTCAGCAGTACAGAGCCCTGACTGTTCCAGAGCTCACCCAGCAAATGTGGGATTCCAAGAACATGATGTGTGCTGCTGATCCACGACATGGACGTTATCTAACAGCATCAGCAATGTTCCGTGGTAAGATGAGCACCAAGGAAGTTGATGATCAGATGATGAATGTGCAGAACAAGAACTCTTCCTACTTTGTTGAGTGGATACCCAACAATGTGAAGTCAACAGTTTGTGACATCCCACCAACTGGGCTGAAGATGGCATCAACTTTCATCGGGAACTCGACATCCATCCAGGAGATGTTCAGGAGGGTGAGTGAGCAATTCACTGCCATGTTTAGGAGGAAGGCCTTCTTGCATTGGTACACAGGTGAAGGTATGGACGAGATGGAGTTCACTGAGGCTGAGAGCAACATGAACGATCTGGTTTCTGAGTACCAGCAGTATCAAGATGCAACAGCCGATGAGGAGGAATACGAGGATGAGCAAGGGGAGTATGAGGAGGAAATG
>gnl_Prupe_v2.1_Prupe.6G268300.1
ATGCGTGAAATCCTTCACATCCAGGGAGGCCAGTGCGGCAACCAGATCGGTGCCAAGTTCTGGGAGGTGGTCTGCGCCGAGCACGGCATCGACGGCACCGGAAGGTATGAGGGAGACTCAGAGCTTCAGCTCGAGAGGATAAATGTCTATTATAATGAGGCCAGTTGTGGGAGGTATGTGCCCAGGGCTGTTCTCATGGACCTTGAGCCAGGGACCATGGACAGCGTCAGATCTGGACCTTACGGTCAGATCTTCAGGCCTGACAATTTCGTTTTTGGCCAGTCTGGTGCCGGGAACAACTGGGCTAAGGGCCACTACACCGAGGGGGCTGAATTGATAGATTCTGTGCTCGATGTGGTTCGCAAGGAAGCCGAGAATTGTGATTGCCTACAAGGGTTTCAGGTGTGCCATTCCCTAGGAGGAGGAACTGGGTCTGGAATGGGTACTCTGTTGATTTCAAAGATCAGAGAAGAATACCCAGATAGGATGATGCTCACTTTCTCTGTGTTTCCCTCCCCCAAGGTCTCAGACACTGTTGTTGAGCCGTACAATGCAACCTTGTCAGTGCATCAGCTTGTTGAAAACGCAGACGAGTGTATGGTTCTAGATAATGAAGCTCTTTATGACATTTGCTTCCGTACGCTCAAGCTCAGCACCCCAAGCTTTGGAGATCTGAACCATTTGATTTCTGCAACTATGTCTGGTGTCACATGCTGTTTGAGATTCCCCGGTCAGCTCAACTCTGACCTCCGAAAGCTTGCTGTCAATCTCATCCCCTTCCCTCGTCTTCACTTTTTCATGGTGGGTTTTGCTCCTTTGACATCACGTGGCTCACAACAGTACAGAGCCCTCACTGTGCCTGAGCTCACCCAGCAGATGTGGGATGCCAAGAACATGATGTGCGCAGCTGACCCTCGCCATGGCAGATATCTAACTGCCTCAGCCATGTTCAGGGGAAAGATGAGCACCAAGGAGGTTGATGAGCAGATGATCAATGTTCAGAACAAGAACTCCTCTTACTTTGTGGAATGGATTCCGCACAATGTCAAGTCCACTGTCTGTGACATCCCCCCCACTGGCTTGAAAATGGCGTCCACTTTCATTGGAAACTCGACCTCAATTCAGGAGATGTTCCGCCGTGTGAGCGAGCAGTTCACTGCTATGTTCAGGAGGAAGGCTTTCTTGCATTGGTACACGGGTGAAGGCATGGATGAGATGGAGTTCACAGAAGCTGAGAGCAACATGAATGATTTGGTTTCAGAGTATCAACAGTACCAGGATGCCACAGCTGAGGAGGATGAATATTATGAGGACGAGGAGGAGGAGGAAGGTCAGGAGGTG
>gnl_Prupe_v2.1_Prupe.4G095300.1
ATGAGAGAAATTCTTCACATCCAGGGCGGCCAATGTGGGAACCAGATTGGGGCCAAGTTCTGGGAAGTGATCTGCGACGAGCACGGCATAGACAGCACCGGGAGGTACAACGGCGACTCTGAGCTCCAGCTAGAGAGAATCAATGTCTATTACAACGAGGCCAGTGGCGGAAGGTTCGTTCCACGGGCGGTCCTTATGGATCTGGAGCCTGGGACCATGGACTCGGTACGATCCGGCCCGTTTGGCCAGATATTCAGACCCGATAACTTCGTCTTCGGGCAGTCTGGGGCTGGAAACAACTGGGCTAAGGGGCATTATACGGAGGGTGCCGAACTTATTGATTCTGTGCTTGACGTGGTGCGCAAAGAGGCCGAGAACTGCGATTGCTTACAGGGATTCCAAGTTTGTCATTCTTTGGGTGGTGGCACTGGCTCTGGCATGGGAACTCTTCTTATTTCCAAGATCAGGGAAGAGTACCCAGATCGGATGATGATGACATTTTCTGTTTTCCCATCTCCGAAGGTGTCGGATACAGTTGTTGAGCCATACAATGCTACCCTTTCCGTGCATCAGCTTGTCGAAAATGCCGATGAATGTATGGTTTTGGACAACGAGGCTCTGTATGACATCTGCTTCCGCACTCTCAAGCTTGCCACCCCTACTTTTGGTGACCTTAACCACCTCATCTCTGCCACCATGAGCGGTGTCACATGTTGTCTTCGGTTTCCTGGACAGTTGAACTCTGACCTTAGGAAGCTCGCAGTTAACCTTATCCCTTTCCCACGGCTGCACTTCTTTATGGTTGGGTTTGCTCCTCTAACTTCAAGAGGATCACAGCAGTACAGTGCTCTGACTGTGCCTGAATTGACCCAGCAGATGTGGGATGCCAAAAACATGATGTGCGCAGCTGACCCACGCCATGGACGTTACCTTACTGCTTCTGCCATGTTCCGTGGTAAGATGAGCACCAAGGAAGTTGATGAACAAATGATTAACGTCCAGAACAAGAACTCCTCATACTTTGTTGAGTGGATTCCCAATAATGTTAAGTCCAGTGTGTGTGACATTCCACCCAAGGGTCTGAAGATGGCGTCCACTTTTATGGGGAATTCGACTTCTATTCAGGAAATGTTCAGGAGGGTTAGCGAGCAGTTCACAGCTATGTTCAGGCGCAAGGCTTTCTTGCATTGGTACACTGGCGAGGGAATGGATGAGATGGAGTTCACCGAGGCCGAGAGTAACATGAATGATCTGGTGGCTGAGTACCAGCAATACCAGGATGCAACAGTGGAGGAGGAAGAGTACGAGGAGGAGGAAGAGGAGCTTGGTGCT
>gnl_Prupe_v2.1_Prupe.5G099500.1
ATGAGAGAAATCTTGCACATTCAAGCTGGGCAATGTGGAAACCAAATTGGAGGCAAATTCTGGGAGGTTATGTGTGATGAGCATGGGATTGATCCCACTGGAAAATACAATGGAAATTCACACCTTCAGCTTGAGAGGGTGAATGTGTACTACAATGAAGCAAATGGTGGCAGATATGTGCCTAGAGCAGTCTTGATGGATCTTGAGCCAGGGACCATGGACAGCTTAAGAACAGGTCCTTATGGGCAAATTTTCAGGCCTGATAACTTTGTGTTTGGCCAAAATGGAGCAGGAAACAACTGGGCTAAAGGGCATTACACAGAAGGAGCTGAGTTGATTGATTCTGTTCTTGATGTGGTTAGAAAAGAGGCAGAGAATTGCGATTGTTTGCAAGGGTTCCAGATTTGCCATTCACTGGGAGGTGGAACAGGGTCTGGGATGGGGACTCTACTGATATCAAAGATCAGGGAGGAGTATCCAGATAGAATGATGATGACTTTCTCAGTCTTCCCTTCACCAAAAGTTTCTGACACTGTGGTTGAACCCTACAATGCCACCCTATCTGTTCATCAATTGGTGGAAAATGCAGATGAGTGTATGGTCCTTGACAATGAAGCCCTCTATGATATCTGCTTCAGAACTCTCAAGCTCACTAATCCAAGCTTTGGTGATCTGAACCATTTGATCTCCACAACCATGAGTGGAGTCACATGCTGCCTCCGATTCCCGGGCCAACTCAACTCCGACCTCCGAAAGCTAGCCGTGAACCTCATCCCCTTCCCCCGCCTCCACTTCTTCATGGTCGGTTTCGCGCCCTTAACTTCTCGGGGCTCCCAATACTATAGGGCCCTCACAATCCCAGAGCTCACACAGCAAATGTGGGACGCCAAGAACATGATGTGCGCCGCAGACCCTCGCCACGGCCGCTACCTCACAGCATCCGCCGTCTTCCGCGGCAGAATGAGCACAAAAGAAGTGGATGAGCAAATGATCAATATACAAAACAAAAACTCCTCCTTCTTTGTCGAGTGGATCCCAAACAACGTGAAATCAAGTGTTTGTGACATTCCACCAACTGGGTTGGCCATGTCCTCCACATTCATGGGAAACTCAACCTCAATCCAGGAGATGTTTCGCCGTGTTTCGGAGCAATTCACGGTCATGTTTAGGAGGAAGGCCTTCTTGCATTGGTACACAGGGGAAGGCATGGATGAGATGGAGTTCACTGAGGCAGAGAGCAACATGAATGACTTGGTTTCTGAGTACCAGCAGTACCAGGATGCTGTGGCGCAGGATGAGGGAGATGAGTATGAGGAGGAAGAGGTGGAGAAT
>gnl_Prupe_v2.1_Prupe.5G232700.1
ATGAGAGAGATTCTGCACATCCAGGGAGGGCAATGTGGGAACCAAATAGGATCCAAGTTCTGGGAAGTTGTGTGTGACGAGCACGGCATAGACCCCACCGGCCAGTACACCGGGAACACCGATATTCAGTTAGAGAGGGTCAATGTTTATTACAACGAAGCCAGCGGCGGCCGTTACGTGCCCCGGGCGGTGCTCATGGACCTTGAGCCTGGCACCATGGACAGCATCCGGGCCGGACCCTATGGCCAGATTTTCCGGCCCGATAACTTTGTCTTCGGGCAGTCAGGGGCCGGCAACAATTGGGCCAAAGGCCATTACACCGAAGGCGCTGAGCTCATTGATTCGGTGCTTGATGTTGTTAGGAAAGAAGCAGAGAACTGTGACTGCTTGCAAGGATTTCAAGTATGTCACTCACTGGGAGGTGGAACTGGGTCTGGAATGGGAACTCTGCTCATATCAAAGATCAGAGAAGAATTCCCGGACAGAATGATGCTCACCTTCTCTGTGTTTCCATCTCCAAAGGTTTCAGACACTGTTGTGGAGCCTTATAATGCCACCCTTTCTGTTCACCAACTGGTTGAGAATGCGGATGAGTGTATGGTCCTTGACAATGAAGCTCTCTATGATATCTGCTTCAGGACACTCAAGCTCACCACCCCAAGCTTTGGGGATTTGAATCATCTGATTTCGGGAACTATGAGCGGTGTCACTTGCTGTCTGCGATTCCCTGGTCAGCTGAACTCAGACCTCCGAAAGCTAGCGGTGAACTTGATCCCATTCCCTCGACTACACTTCTTCATGGTGGGATTTGCACCTCTGACATCTCGAGGATCACAGCAGTACTCTGCTCTAAGCGTCCCTGAACTGACACAACAAATGTGGGATGCCAAGAACATGATGTGTGCTGCTGATCCACGCCATGGCCGTTACCTTACAGCATCCGCCATGTTCAGAGGTAAAATGAGCACCAAGGAAGTCGATGAACAGATGATGAATGTGCAGAACAAGAACTCCTCCTACTTCGTTGAGTGGATTCCGAATAATGTCAAGTCCAGTGTTTGTGACATCCCACCAAAAGGTCTTATCATGTCTTCGACTTTCATTGGGAATTCCACTTCCATACAAGAGATGTTCAGGAGAGTAAGTGAACAGTTCACGGCTATGTTCAGGAGGAAGGCCTTCTTGCACTGGTATACTGGAGAAGGAATGGATGAGATGGAGTTTACGGAGGCGGAGAGTAACATGAATGATCTTGTTGCAGAATACCAACAATACCAAGATGCCACGGTTGAAGAAGATGTCGAATATGAAGATGACGAAGCGATTGGGACTGCTCCTGAAAAC
>gnl_Prupe_v2.1_Prupe.7G028500.1
ATGAGAGAGATCCTTCACGTTCAGGGCGGTCAATGTGGCAACCAGATTGGCTCCAAGTTCTGGGAGGTTGTGTGCGATGAGCACGGCATAGATCCAACTGGTAGGTACGTCGGTACCAAGGATGTGCAGCTGGAGCGTGTCAATGTCTACTACAACGAAGCATCATGTGGGCGGTTTGTTCCTCGTGCTGTGCTCATGGACTTGGAACCTGGGACCATGGACAGTGTTCGCACTGGTCCGTATGGCCAGATCTTCAGGCCTGATAACTTTGTTTTCGGACAGTCTGGTGCTGGTAACAACTGGGCAAAGGGACACTACACTGAAGGTGCAGAGCTTATTGATGCCGTTCTTGATGTTGTGAGAAAGGAGGCTGAGAACTGTGACTGTCTTCAAGGTTTTCAAGTTTGCCACTCCTTGGGTGGAGGAACTGGTTCTGGAATGGGAACCTTGTTGATCTCGAAGATTAGGGAGGAGTACCCTGACAGGATGATGCTAACATTCTCTGTTTTCCCTTCACCAAAGGTCTCTGATACAGTTGTTGAGCCATACAATGCTACCCTTTCTGTGCATCAGCTTGTGGAGAATGCAGATGAGTGTATGGTGTTGGATAATGAAGCATTATATGATATCTGCTTCAGGACTCTCAAGTTGACTACTCCTAGTTTTGGTGACCTGAACCACTTGATCTCTGCAACCATGAGTGGGGTCACTTGCTGCCTTCGCTTCCCTGGTCAACTCAACTCTGACCTCCGAAAACTTGCTGTCAACTTGATCCCATTTCCTCGTCTCCACTTCTTCATGGTTGGATTTGCCCCTCTGACCTCCCGTGGATCCCAGCAATACCGAGCTCTAACAGTCCCAGAATTGACCCAGCAGATGTGGGATTCCAAGAACATGATGTGCGCTGCTGATCCCAGGCATGGTCGGTACCTCACTGTCTCAGCCATGTTCAGGGGCAAGATGAGCACTAAAGAGGTGGACGAACAAATGATAAATGTTCAGAACAAGAACTCTTCCTACTTTGTTGAGTGGATACCAAACAATGTGAAATCAAGCGTTTGTGACATTCCACCCAGAGGGCTATCCATGGCATCCACATTCATCGGGAATTCGACCTCCATCCAGGAAATGTTTAGGCGTGTGAGTGAACAATTTACTGCCATGTTCAGGAGGAAGGCCTTCTTGCACTGGTACACTGGCGAAGGAATGGACGAAATGGAATTCACTGAAGCAGAGAGCAACATGAATGATCTCGTCTCTGAGTATCAGCAATACCAGGATGCGACTGCCGATGAGGAAGGTGAATACGAGGACGAGGAGGAAGTGATGGAGGATATG
>gnl_Prupe_v2.1_Prupe.1G364800.1
ATGAGAGAGATCTTGCATATCCAAGGAGGCCAATGCGGTAACCAAATCGGCTCCAAGTTCTGGGAAGTCATCTGCGACGAGCACGGCGTTGACCCCACCGGAAGGTACCGTGGAGACGCCAACTCCGATCTTCAACTCGAGAGGATCAACGTCTATTACAATGAGGCTTCCGGCGGCCGGTACGTCCCTCGCGCCGTCCTCATGGATCTTGAACCCGGTACCATGGACAGCATCCGATCCGGTCCGTTCGGCCAGATCTTCCGCCCTGACAACTTCGTCTTCGGCCAGTCCGGTGCCGGCAACAACTGGGCCAAAGGTCATTACACCGAAGGTGCCGAGTTGATCGATTCCGTTCTCGATGTTGTTCGCAAGGAGGCCGAGAATTGTGACTGCCTTCAAGGTTTTCAGGTTTGCCACTCACTTGGAGGAGGCACTGGGTCGGGCATGGGAACCCTTCTGATATCAAAGATTAGAGAGGAATACCCAGACAGGATGATGCTGACATTCTCTGTTTTCCCTTCACCAAAGGTCTCAGACACTGTCGTGGAACCATATAATGCCACTCTTTCAGTGCACCAGTTGGTTGAGAATGCTGATGAATGCATGGTTCTTGATAATGAAGCACTTTATGACATTTGCTTCAGGACCCTAAAGCTCAGCACCCCAAGCTTTGGAGACCTGAACCATTTGATATCTGCAACCATGAGTGGGGTGACATGCTGCCTAAGGTTCCCTGGGCAGCTGAACTCCGACCTCCGGAAGCTGGCTGTGAATCTGATTCCATTCCCACGTCTTCACTTCTTCATGGTGGGGTTTGCCCCTCTAACTTCTCGTGGGTCCCAACAGTACATCTCCCTCACTGTGCCAGAGCTAACTCAGCAAATGTGGGATGCCAAGAACATGATGTGTGCTGCTGACCCTCGTCACGGACGTTACCTGACAGCCTCAGCAATGTTCAGGGGAAAGATGAGCACCAAGGAGGTGGATGAACAGATGATCAATGTGCAGAACAAGAATTCGTCCTACTTTGTTGAGTGGATTCCTCACAATGTGAAGTCAAGCGTGTGTGATATTCCTCCCAGGGGTTTGAAAATGGCGTCGACTTTTGTGGGCAACTCTACATCGATCCAGGAGATGTTCAGGAGAGTGAGCGAGCAGTTCACAGCCATGTTCCGGCGCAAGGCCTTTTTGCATTGGTACACTGGGGAAGGGATGGACGAGATGGAGTTCACAGAAGCTGAGAGTAACATGAATGATTTGGTTGCCGAGTACCAGCAATACCAAGATGCTACCGTCGAGGATGATGGTGAGTACGAGGAGGAGGACGGTGCTGAAGAGAACTATGAGGAC
>gnl_Prupe_v2.1_Prupe.1G039800.1
ATGGACCCTTTTCTTTACACACCAGAGAAGTCCTCACAGTACCACCCTTGGAGTACCCTCCATTCGGACCCCCATACACAACAACTCCATCGTACTCCGCGTGGAGACGCCAACTCCGATCTTCAACTCGAGAGGATCAACGTCTATTACAATGAGGCTTCCGGCGGCCGGTACGTCCCTCGCGCCGTCCTCATGGATCTTGAGCCCGGTACCATGGACAGCATCCGATCCGGTCCGTACGGCCAGATCTTCCGCCCTGACAACTTCGTCTTCGGCCAGTCCGGTGCCGGCAACAACTGGGCCAAAGGTCATTACACCGAAGGTGCCGAGTTGATCGATTCCGTTCTCGATGTTGTTCGCAAGGAGGCCGAGAATTGTGACTGCCTGTTGAGGCCGAGATGT
>gnl_Selmo_v1.0_233699
ATGAGGGAGATTCTTCACATCCAAGGTGGTCAGTGCGGCAACCAGATTGGAGCTAAGTTCTGGGAGGTGGTGTGCGACGAGCACGGCATCGATCCCACCGGGACGTACCACGGCGACTCGGATTTGCAGCTGGAGCGCATCAATGTCTACTTCAACGAGGCCAGTGGTGGCCGCTACGTTCCTCGCGCGGTGCTCATGGACCTGGAGCCCGGCACCATGGACAGTGTCCGCTCCGGGCCTTACGGCCAAGTCTTTCGGCCCGACAACTTCGTCTTCGGCCAGACCGGCGCTGGGAACAACTGGGCCAAGGGACACTACACTGAAGGAGCGGAGCTCATCGACTCCGTCCTGGACGTGGTTCGCAAGGAGGCCGAGAGCTGCGACTGTCTCCAAGGGTTTCAAGTGTGTCACTCCATGGGAGGAGGGACCGGCTCTGGGATGGGAACTCTCCTCATCTCCAAGATCCGCGAGGAGTACCCGGACAGGATGATGCTCACCTTCTCCGTGTTCCCGTCGCCCAAGGTCTCGGACACCGTTGTGGAGCCCTACAACGCGACGTTGTCCGTCCACCAGCTGGTGGAGAACTCGGACGAGTGCATGGTTCTGGACAACGAGGCGCTCTACGACATTTGCTTCCGGACCCTCAAGCTCACCACTCCCACCTTTGGCGACTTGAACCACTTGATCTCGGCCACCATGAGCGGGATAACTTGCTGCCTCCGCTTCCCGGGCCAGCTCAACTCGGACCTCCGCAAGCTCGCCGTCAACCTCATCCCCTTCCCTCGCCTCCACTTCTTCATGGTGGGATTCGCGCCGCTCACGTCGAGGGGGTCGCAGCAGTACCGCGCGCTGAGCGTCCCGGAGCTGACCCAGCAGATGTGGGACGCCAAGAACATGATGTGCGCGGCGGACCCCCGGCACGGCCGCTACCTCACCGCCTCGGCGATGTTCCGGGGTCGCATGAGCACCAAGGAGGTGGACGAGCAGATGCTCAACGTCCAGAACAAGAACTCGTCCTACTTCGTCGAGTGGATCCCAAACAACGTTAAGTCGAGCGTGTGCGACATCCCGCCCAAGGGGTTGAAGATGTCGGCGACGTTCATCGGGAACTCGACGTCGATCCAGGAGATGTTCAAGCGAGTGAGCGAGCAGTTCACGGCCATGTTCCGGCGCAAGGCGTTTCTTCACTGGTATACCGGTGAGGGGATGGACGAGATGGAGTTTACCGAGGCGGAGAGCAACATGAACGATCTGGTGTCCGAGTACCAGCAGTACCAGGACGCCACCGCCGATGAGGAGGGCGAGTTTGAGGAGGAAGAG
>gnl_Selmo_v1.0_138663
ATGAGAGAGATTGTCCACGTACAGGGAGGCCAGTGTGGTAACCAGATTGGCGCCAAGTTCTGGGAAGTGATATGTGACGAGCATGGGATCGAGCCCACGGGATTTTATCACGGAGAGTCCGACCTCCAACTGGAGCGAGTGAACGTCTACTTCAACGAAGCCAGTGCCGGACGTTACGTGCCTCGAGCGATTCTCATGGACTTGGAGCCTGGGACAATGGACAGCGTTCGGTCGGGGCCGTATGGACAGATATTCCGGCCTGATAACTTCGTCTTCGGCCAGACGGGAGCCGGGAACAACTGGGCCAAAGGC
>gnl_Selmo_v1.0_73284
ATGAGGGAGATCTTACACATTCAAGGAGGACAATGCGGCAACCAGATTGGTGCCAAGTTCTGGGAAGTCGTGTGCGACGAGCACGGCATCGACCCCACAGGAACGTACCATGGAGACTCGGACCTTCAGCTGGAGCGGATAAATGTCTACTTCAATGAAGCCAGTGGCGGAAGATATGTTCCACGGGGAGTGCTCATGGACCTGGAGCCTGGCACTATGGACAGTGTGCGCTCGGGACCTTACGGCCAAGTCTTCAGGCCCGACAACTTCGTCTTTGGACAAACTGGCGCTGGAAACAACTGGGCCAAGGGACACTACACCGAAGGAGCAGAACTTATTGACTCGGTGCTCGACGTTGTGCGCAAAGAAGCGGAAAGCTGTGACTGCTTGCAAGGCTTCCAGGTTTGCCACTCAATGGGAGGAGGCACTGGCTCCGGAATGGGAACTTTACTCATATCCAAGATCAGGGAGGAGTATCCCGACAGGATGATGCTCACATTTTCGGTGTTCCCGTCTCCTAAAGTCTCCGATACGGTCGTCGAGCCATACAACGCAACCTTGTCCGTCCACCAGCTGGTAGAGAACGCGGATGAGTGTATGGTGCTCGACAACGAGGCCCTCTATGATATTTGCTTCAGAACTCTGAAGCTCACAACCCCCACCTTTGGTGATCTCAACCATTTGATCTCCGCGACAATGAGCGGCGTGACGTGCTGCCTCCGCTTCCCCGGCCAGCTCAACTCGGACCTCCGCAAGCTTGCAGTGAACCTCATCCCGTTCCCGCGGCTCCACTTCTTCATGGTTGGATTTGCACCGCTCACGTCCAGAGGCTCGCAGCAGTACCGCGCGCTCTCGGTCCCGGAGCTGACACAGCAGATGTGGGACGCCAAGAACATGATGTGTGCTGCGGACCCCCGGCACGGGCGCTACCTCACGGCCTCGGCGATGTTCCGCGGCCGGATGAGCACCAAGGAGGTGGACGAACAGATGCTCAACGTCCAGAACAAGAACTCGTCCTACTTCGTGGAGTGGATCCCAAACAACGTCAAGTCGAGTGTGTGCGACATCCCCCCAAAGGGGCTCAAGATGTCGTCCACCTTCATCGGCAACTCGACGTCGATCCAGGAGATGTTCAAGCGGGTGACGGAGCAGTTCACGGCCATGTTCCGGCGGAAGGCGTTTCTGCACTGGTACACGGGCGAGGGGATGGACGAGATGGAGTTCACGGAGGCGGAGAGCAACATGAACGACTTGGTGTCGGAGTATCAGCAGTACCAGGATGCGTCCGCCGACGACGAGGGCGAGTTTGAAGAAGAGGCC
>gnl_Selmo_v1.0_402668
ATGAGGGAAATCTTGCACATCCAGGGCGGCCAGTGCGGCAACCAAATCGGTGCCAAGTTCTGGGAGGTGATCTGCGACGAGCATGGTATCGATCCGACCGGGACATACCATGGCGACTCTGATCTTCAGCTGGAGAGGATCAACGTCTACTACAACGAAGCCAGCGGCGGCCGCTTTGTGCCACGCGCAGTTCTCATGGATCTAGAACCGGGTACCATGGACAGCGTGAGAGCCGGGCCATTCGGTCAGATTTTCAGGCCGGACAACTTCGTCTTTGGCCAGACGGGTGCGGGCAACAATTGGGCCAAGGGTCACTACACCGAAGGGGCCGAGCTTATTGATTCGGTTCTCGACGTCGTTCGAAAGGAGGCCGAGAGTTGTGACTGTTTGCAAGGCTTTCAAGTCTGCCACTCTCTTGGTGGTGGTACCGGATCGGGAATGGGTACCCTCTTGATATCCAAGATCCGCGAGGAGTACCCCGATAGAATGATGCTGACATTCTCAGTTTTCCCGTCGCCAAAGGTCTCAGACACTGTTGTGGAACCATACAATGCTACTCTCTCCGTCCACCAGCTCGTGGAAAATGCTGACGAGTGCATGGTTCTGGACAACGAGGCTCTTTACGACATTTGCTTCCGCACGCTCAAACTGACAACGCCAACATTTGGAGACCTCAACCATCTGATCTCTGCAACAATGAGCGGTGTTACGTGTTGCTTAAGGTTTCCTGGACAGCTGAACTCCGATCTCCGGAAGCTGGCTGTCAACCTGATCCCATTCCCGCGGCTCCACTTCTTCATGGTCGGGTTTGCGCCTCTTACCTCGCGGGGCTCCCAGCTCTACAGGGCTCTCACCGTTCCGGAGCTGACCCAGCAAATGTGGGACGCCAAGAACATGATGTGCGCGGCGGACCCCAGGCACGGAAGGTACCTCACAGCCTCGGCGATGTTCCGGGGCCGGATGAGCACCAAGGAGGTTGACGAGCAGATGATCAACGTCCAGAACAAGAACTCGTCCTACTTCGTGGAGTGGATCCCCAACAACGTCAAGTCGAGCGTGTGTGACATCCCTCCCAAGGGGCTCAAGATGGCGTCCACCTTCATCGGCAACTCGACTTCCATCCAGGAGATGTTCCGGCGCGTGAGCGAGCAATTCACTGCGATGTTCCGGAGGAAGGCCTTCCTGCATTGGTACACGGGCGAGGGAATGGACGAAATGGAGTTCACCGAGGCTGAGAGCAACATGAACGATCTGGTGTCCGAGTATCAGCAATACCAGGACGCGAGTGCCGAGGAGGAGTACGACGAGGAGGCCGAAGAACTGGAGCAG
>gnl_Selmo_v1.0_410535
ATGAGGGAGATTCTTCACATCCAAGGTGGTCAGTGCGGCAACCAGATTGGAGCTAAGTTCTGGGAGGTGGTGTGCGACGAGCACGGCATCGATCCCACCGGGACGTACCACGGCGACTCGGATTTGCAGCTGGAGCGCATCAATGTCTACTTCAACGAGGCCAGTGGTGGCCGCTACGTTCCTCGCGCGGTGCTCATGGACCTGGAGCCCGGCACCATGGACAGTGTCCGCTCCGGGCCTTACGGCCAAGTCTTTCGGCCCGACAACTTCGTCTTCGGCCAGACCGGCGCTGGGAACAACTGGGCCAAGGGACACTACACCGAGGGAGCGGAGCTCATCGACTCCGTCCTGGACGTGGTTCGCAAGGAGGCCGAGAGCTGCGACTGTCTCCAAGGGTTTCAAGTGTGTCACTCCATGGGAGGAGGGACCGGCTCTGGGATGGGAACTCTCCTCATCTCCAAGATCCGCGAGGAGTACCCGGACAGGATGATGCTCACCTTCTCCGTGTTCCCGTCGCCCAAGGTCTCGGACACCGTCGTGGAGCCCTACAACGCGACGTTGTCCGTCCACCAGCTGGTGGAGAACTCGGACGAGTGCATGGTTCTGGACAACGAGGCGCTCTACGACATTTGCTTCCGGACCCTCAAGCTCACCACTCCCACCTTTGGCGACTTGAACCACTTGATCTCGGCCACCATGAGCGGGATAACTTGCTGCCTCCGCTTCCCGGGCCAGCTCAACTCGGACCTCCGCAAGCTCGCCGTCAACCTCATCCCCTTCCCTCGCCTCCACTTCTTCATGGTGGGATTTGCGCCGCTCACGTCGAGGGGGTCGCAGCAGTACCGCGCGCTGAGCGTCCCGGAGCTGACCCAGCAGATGTGGGACGCCAAGAACATGATGTGCGCGGCGGACCCCCGGCATGGCCGCTACCTCACCGCCTCGGCGATGTTCCGGGGTCGCATGAGCACCAAGGAGGTGGACGAGCAGATGCTCAACGTCCAGAACAAGAACTCGTCCTACTTCGTCGAGTGGATCCCAAACAACGTTAAGTCGAGCGTGTGCGACATCCCGCCCAAGGGGTTGAAGATGTCTGCGACGTTCATCGGGAACTCGACGTCGATCCAGGAGATGTTCAAGCGAGTGAGCGAGCAGTTCACGGCCATGTTCCGGCGCAAGGCGTTTCTTCACTGGTATACTGGTGAGGGGATGGACGAGATGGAGTTTACCGAGGCGGAGAGCAACATGAACGATCTGGTGTCCGAGTACCAGCAGTACCAGGACGCCACCGCCGATGAGGAGGGCGAGTTTGAGGAGGAAGAG
>gnl_Selmo_v1.0_13237
ATGAGAGAGATTTGCCACATCCAAGGCGGGCAGTGCGGCAACCAGATCGGAGCAAAGTTTTGGGAGGTTTCGTGCGACGAGCACGGCATCGATCCCACCGGAACTTACCGCGGCGACTCGGACCTCCAGCTCGAGCGGATCAACGTCTACTACAACGAGGCCACCGGCGGACGCTACGTTCCCCGCGCGGTTCTCATGGACCTGGAGCCCGGAACCATGGACAGCGTGCGCTCGGGGCCTTACGGCCAGATCTTCCGCCCGGACAACTTCGTGTTTGGCCAGACCGGCGCCGGGAACAACTGGGCAAAGGGTCACTACACCGAGGGAGCCGAGCTCATCGATTCGGTGCTCGACATTGTCCGCAAGGAGGCCGAGAGTTGCGACTGCTTGCAAGGATTTCAAATATGCCACTCCTTGGGAGGGGGCACGGGATCCGGCATGGGGACGCTGCTCATCTCCAAGATCCGGGAGGAGTATCCGGACAAGATGATGCTCACATTCTCCGTCTTCCCATCGCCCAAGGTGTCCGACACGGTCGTGGAGCCTTACAACGCGACGCTGTCGGTTCATCAGCTGGTGGAGAACTCGGACGAGTGCATGGTCCTCGACAACGAGGCCCTCTACGACATCTGCTTCAGAACCCTCAAGCTCACCACGCCAACCTTCGGTGATCTCAATCACCTCATCTCGGCCACCATGAGCGGCATTACGTGCTGCCTCCGCTTCCCGGGCCAGCTGAACGCCGACCTCCGCAAGCTCGCCGTCAACCTCGTGCCCTTCCCGCGCCTCCACTTCTTCATGGTGGGCTTCGCGCCGCTCACGTCGCGCGGCTCGCAGCTGTACCGCGCGCTCACCGTGCCGGAGCTGACGCAGCAGATGTGGGATGCCAAGAACATGATGTGTGCAGCGGATCCCCGGCATGGCCGCTACCTCACCGCCTCAGCCATGTACCGCGGGCGGATGAGCACCAAGGAGGTGGACGAGCAGATCCTCAACGTCCAGAACAAGAACACATCCTACTTCGTGGAGTGGATCCCAAACAACGTCAAGTCGAGCGTGTGCGACATCCCGCCCAAGGGGCTCAAGATCTCCGCCACCTTCATCGGGAACTCAACGTCGATCCAGGAGATGTTCAAGAGGGTCGGGGACCAGTTCACAGTGATGTTCCGGCGCAAGGCGTTCCTGCATTGGTACACGGGCGAGGGGATGGACGAGCTCGAGTTC
>gnl_Selmo_v1.0_13250
ATGAGAGAGATCCTACACATCCAGGGCGGCCAATGTGGCAACCAGATCGGCGCCAAGTTCTGGGAGGTTGTTTGCGACGAGCACGGCATCGATCCCACGGGCACCTACCATGGTGACTCGGACCTCCAGCTCGAGAGAATCAATGTCTACTTCAACGAGGCCAGTGGAGGGCGCTATGTTCCTCGTGGGGTTCTCATGGATTTGGAGCCGGGGACCATGGATAGCGTGCGATCGGGGCCGTATGGACAGATCTTTCGCCCCGATAATTTCGTGTTTGGCCAGACCGGGGCTGGAAATAACTGGGCCAAGGGACACTACACCGAAGGGGCCGAGCTCATCGATTCCGTGCTCGATGTTGTGAGGAAAGAAGCCGAGAGTTGCGATTGTCTCCAAGGATTTCAAGTGTGTCACTCCATGGGAGGAGGCACGGGATCTGGCATGGGAACGCTCCTCATCTCCAAGATAAGAGAAGAGTACCCGGACAGAATGATGCTCACATTCTCCATCTTTCCGTCGCCAAAAGTCTCGGACACGGTCGTGGAGCCTTACAACGCCACTCTCTCCGTCCACCAGCTCGTTGAGAACTCGGATGAGTGCATGGTTCTAGACAACGAAGCTTTATACGACATATGCTTTAGAACTCTCAAGCTCACAACTCCAACATTTGGTGATCTCAACCATCTCATCTCGGCTACCATGAGCGGCGTGACGTGCTGCTTGCGATTCCCGGGCCAACTCAACTCGGACCTCCGGAAGCTAGCCGTCAACTTGATCCCGTTTCCGCGGCTCCACTTCTTTATGATCGGCTTTGCTCCGCTCACCTCCAGAGGGTCGCAGCAGTACCGAGCTCTGAGCGTCCCGGAGATCACCCAGCAGATGTGGGACGCCAAGAACATGATGTGCGCAGCCGACCCTCGCCACGGGCGCTACCTCACGGCGTCGGCGATGTTCCGGGGGCGCATGAGCACCAAAGAGGTGGACGAACAGATGCTCAACGTCCAGAACAAGAACTCGTCCTACTTCGTCGAGTGGATCCCAAACAACGTCAAGTCGAGCGTGTGCGACATCCCTCCCAAGGGACTGAAGATGTCGGCGACTTTCATCGGGAACTCGACCGCGATCCAGGAGATGTTCAAGCGAGTGAGCGAGCAATTCACGGCGATGTTCCGGAGGAAGGCGTTCTTGCACTGGTACACGGGTGAGGGGATGGACGAGATGGAGTTT
>gnl_Selmo_v1.0_170592
ATGCGTGAGATTCTCCACATCCAGGGCGGCCAATGCGGCAACCAGATCGGTGCCAAGTTCTGGGAGGTGATCTGCGATGAGCACGGGATCGATCCGACGGGGTGCTACCACGGCGATTCCGACTTGCAGTTAGAGCGGATCAATGTCTACTACAACGAGGCGACTGGTGGGCGCTATGTCCCGCGAGCTGTGCTCATGGATCTGGAACCTGGGACCATGGATAGCGTCCGCTCGGGGGTGTTTGGGCAGATCTTTCGGCCCGACAATTTCGTTTTTGGGCAGACTGGAGCAGGGAACAACTGGGCGAAGGGTCACTACACAGAAGGAGCCGAGCTTATCGACTCAGTTCTTGACGTCGTCCGAAAGGAAGCCGAGAGCTGTGATTGCTTGCAAGGATTCCAAGTTTGTCACTCACTTGGTGGCGGCACGGGGTCCGGCATGGGGACGTTGCTCATCTCCAAGATCCGTGAAGAGTACCCGGACAGGATGATGCTCACCTTCTCGGTGTTTCCATCTCCAAAGGTGTCCGACACAGTCGTGGAGCCATACAATGCGACACTGTCCGTCCACCAGCTCGTGGAGAACGCGGACGAGTGTATGGTGCTGGACAACGAGGCACTGTACGACATTTGCTTCCGCACGCTCAAGCTCACCACTCCAACATTCGGAGATCTAAACCACCTCATCTCGGCTACCATGAGTGGAGTGACTTGCTGCCTGAGATTCCCCGGCCAGCTCAACTCGGACCTCCGCAAGCTGGCGGTGAACCTCATCCCGTTCCCTCGCCTCCACTTCTTCATGGTGGGATTCGCCCCTCTCACGTCCCGAGGCTCGCAGCAGTACCGAGCGCTCACAGTCCCGGAGCTGACGCAGCAAATGTGGGACGCCAAGAACATGATGTGCGCCGCCGACCCCCGCCACGGCCGATACCTGACCGCCTCGGCGATGTTCCGCGGCCGCATGAGCACCAAGGAGGTGGACGAGCAGATGATCAACGTCCAGAACAAGAACTCGTCCTACTTCGTCGAGTGGATCCCGAACAACGTCAAGTCGAGCGTGTGCGACATCCCTCCCAACGGGCTCAAGATGGCGTCGACTTTCATCGGGAACTCGACGTCGATCCAGGAGATGTTCCGGCGAGTGAGCGACCAGTTCACGGCCATGTTCCGGAGGAAGGCGTTCCTGCACTGGTACACGGGTGAGGGGATGGACGAGATGGAGTTCACCGAGGCGGAGAGCAACATGCACGATCTGGTGTCCGAGTACCAGCAGTACCAGGACGCGAGCGCCGATGACGAGTACGATGAGGAGGAGCCCGAGGAAGAGCTCCAAAGC
>gnl_Selmo_v1.0_134276
ATGAGAGAGATTCTCCACATCCAAGGCGGCCAATGCGGGAACCAGATTGGAGCAAAGTTCTGGGAGGTTGTGTGCGATGAGCACGGTATTGATCCCACCGGAACTTACCACGGCGACTCCGACCTCCAACTGGAGAGGATCAACGTCTACTTCAACGAGGCCAGCGGCGGACGCTATGTGCCGAGAGCGGTGCTCATGGATTTGGAGCCGGGTACCATGGACAGCGTGAGGTCGGGGCCGTATGGACAAATCTTCCGGCCGGACAACTTCGTCTTCGGACAAACCGGAGCTGGTAACAACTGGGCCAAGGGACACTACACGGAGGGCGCCGAATTGATTGACTCGGTGCTGGATGTTGTGAGGAAGGAGGCCGAGGGATGCGATTGCTTCCAGATCTCCCACTCCATGGGAGGCGGGACGGGGTCGGGGATGGGGACGCTGCTCATCTCCAAGATCCGCGAGGAATATCCCGACCGCATGATGCTCACATTCTCCATCATGCCGTCGCCCAAGGTGTCGGACACGGTGGTGGAGCCGTACAACGCGACGCTGTCCGTACACCAGCTGGTGGAGAACGCGGACGAGTGCATGGCGCTGGACAACGAGGCGCTGTACGACATCTGCTTCCGTACGCTCAAGCTGACCACGCCCACATTCGGCGACTTGAACCACCTGATATCGGCGACCATGAGCGGCGTGACCTGCTGCTTGCGCTTCCCCGGTCAACTCAACTCCGACCTCCGCAAGCTGGCGGTCAACCTCATCCCCTTCCCGCGCCTCCACTTCTTCATGGTGGGATTCGCGCCGTTGACCTCCCGGGGGTCGCAGCAGTACCGCGCGCTGACGGTGCCGGAGCTCACCCAGCAGATGTGGGACGCCAAGAACATGATGTGCGCCGCCGATCCCCGCCACGGCCGCTACCTCACCGCCTCGGCCATGTTCCGCGGCCGCATGAGCACCAAGGAGGTTGACGAGCAGATGCTCAACGTCCAGAACAAGAACTCGTCCTACTTCGTGGAGTGGATCCCCAACAACGTCAAGTCGAGCGTGTGCGACATCCCGCCCAAGGGACTGAAGATGTCGGCCACCTTCATCGGCAACTCCACCGCCATCCAGGAGATGTTCAAGCGGGTGAGCGAGCAGTTCACGGCCATGTTTCGAAGGAAGGCATTCCTGCACTGGTACACGGGCGAGGGGATGGACGAGATGGAGTTCACCGAGGCCGAGAGCAACATGAACGACCTCGTGTCCGAATACCAGCAGTACCAAGACGCGTCCGCCGACGAGGAGGGAGAGTTTGAAGAGGAGGGTGGCGAGGCA
>gnl_Selmo_v1.0_164404
ATGCGTGAGATTCTCCACATCCAGGGCGGCCAATGCGGCAACCAGATCGGTGCCAAGTTCTGGGAGGTGATCTGCGATGAGCACGGGATCGATCCGACGGGGTGCTACCACGGCGATTCCGACTTGCAGCTAGAGCGGATCAATGTCTACTACAACGAGGCGACTGGAGGGCGCTATGTCCCGCGAGCTGTGCTCATGGATCTGGAGCCTGGGACCATGGATAGCGTCCGCTCGGGGGTGTTTGGGCAGATCTTTCGGCCCGACAATTTCGTTTTTGGGCAGACTGGAGCAGGGAACAACTGGGCGAAGGGTCACTACACAGAAGGAGCCGAGCTTATCGACTCAGTTCTTGACGTCGTCCGAAAGGAAGCCGAGAGCTGTGATTGCTTGCAAGGATTCCAAGTTTGTCACTCACTCGGTGGCGGCACGGGTTCCGGCATGGGGACGTTGCTCATCTCCAAGATCCGTGAAGAGTACCCGGACAGGATGATGCTCACCTTCTCGGTGTTTCCATCTCCAAAGGTGTCCGACACAGTCGTGGAGCCATACAATGCGACACTGTCAGTCCACCAGCTCGTGGAGAACGCGGACGAGTGTATGGTGCTGGACAACGAGGCACTGTACGACATTTGCTTCCGCACGCTCAAGCTCACCACTCCAACATTCGGAGATCTAAACCACCTCATCTCGGCTACCATGAGTGGAGTGACTTGCTGCCTGAGATTCCCCGGCCAGCTCAACTCGGACCTCCGCAAGCTGGCGGTGAACCTCATCCCGTTCCCTCGCCTCCACTTCTTCATGGTGGGATTCGCCCCTCTCACGTCCCGGGGCTCGCAGCAGTACCGAGCGCTCACAGTCCCGGAGCTGACGCAGCAAATGTGGGACGCCAAGAACATGATGTGCGCCGCCGACCCCCGCCACGGCCGATACCTGACCGCCTCGGCGATGTTCCGTGGCCGCATGAGCACCAAGGAGGTGGACGAGCAGATGATCAACGTCCAGAACAAGAACTCGTCCTACTTCGTCGAGTGGATCCCGAACAACGTCAAGTCGAGCGTGTGCGACATCCCTCCCAACGGGCTCAAGATGGCGTCGACTTTCATCGGGAACTCGACGTCGATCCAGGAGATGTTCCGGCGAGTGAGCGACCAGTTCACGGCCATGTTCCGGAGGAAGGCGTTCTTGCACTGGTACACAGGCGAGGGGATGGACGAGATGGAGTTCACCGAGGCGGAGAGCAACATGCACGATCTGGTGTCCGAGTACCAGCAGTACCAGGACGCGAGCGCCGATGACGAGTACGAGGAGGAGGAGCCCGAGGAAGAGCTCCAAAGC
>gnl_Selmo_v1.0_266715
ATGAGAGAAATCCTTCACATCCAGGGTGGTCAGTGCGGCAATCAGATCGGTGCAAAGTTCTGGGAAGTTGTGTGCGACGAGCATGGGATCGATCCGACCGGGAGCTACACCGGGACGTCCGAGCTTCAGCTGGAAAGAGTGAACGTTTACTACAATGAAGCCAGTGGGGGCCGCTACGTTCCACGCGCTGTGCTCATGGATTTGGAGCCTGGCACCATGGATAGCCTGAGATCCGGCGTCTACGGACAGATATTCCGGCCAGACAACTTTGTCTTTGGACAAACTGGAGCCGGAAACAACTGGGCCAAAGGTCATTATACAGAAGGTGCCGAGTTGATCGATGCTGTTCTCGACGTTGTTCGCAAGGAGGCTGAGAACTGCGACTGCCTGCAAGGATTCCAGGTCTGTCACTCTCTTGGTGGAGGAACTGGGTCGGGCATGGGAACGCTTCTCATATCCAAAATCAGAGAGGAGTACCCGGACAGGATGATGCTTACATTCTCGGTGTTCCCTTCTCCCAAGGTTTCTGACACGGTGGTGGAGCCATATAATGCAACTCTCTCGGTTCATCAGCTCGTGGAGAACGCAGACGAGTGCATGGTGCTAGACAACGAGGCTCTCTACGACATATGCTTTAGAACACTCAAGCTCGTCACTCCTACATTTGGAGATCTAAACCATCTCATCTCCGCAACCATGAGCGGGATCACTTGCTGCCTTCGTTTCCCCGGGCAACTCAACTCGGACCTCCGGAAGCTGGCCGTCAACTTGATCCCGTTCCCTCGCCTCCACTTCTTCATGGTGGGATTCGCGCCGCTCACCTCCAGAGGCTCGCAGCAGTACCGCTCGCTCACGGTCCCAGAGCTGACGCAGCAGATGTGGGACGCCAAGAACATGATGTGCGCCGCGGACCCGAGACACGGGCGATACCTCACCGCGTCAGCGATGTTCCGCGGCAAGATGAGCACCAAGGAGGTGGACGAGCAGCTCATCAACGTCCAGAACAAGAACTCGTCCTACTTCGTCGAGTGGATCCCAAACAACGTCAAGTCGAGCGTGTGCGACATCGCTCCGAAGGGGCTCAAGATGTCGTCCACCTTCGTGGGGAACTCGACGTCGATCCAAGAGATGTTTAAGCGGGTGAGCGAGCAGTTCACGGCCATGTTCCGGCGGAAGGCGTTTCTTCACTGGTATACGGGCGAGGGGATGGACGAGATGGAGTTTACCGAGGCCGAGAGCAACATGAACGATCTGGTGTCCGAGTACCAGCAGTACCAGGACGCGGCCGTGGAGGCGGACTACGAGGACGATGATGAAGAACAGGCAGCG
>gnl_Selmo_v1.0_119313
ATGAGGGAGATCTTACACATTCAAGGAGGCCAATGCGGCAACCAGATTGGTGCCAAGTTCTGGGAAGTCGTGTGCGACGAGCACGGCATCGACCCCACCGGAACGTACCATGGAGACTCGGACCTTCAGCTGGAGCGGATAAATGTCTACTTCAATGAAGCCAGTGGCGGAAGATATGTTCCACGGGGAGTGCTCATGGACCTGGAGCCTGGCACTATGGACAGTGTGCGCTCGGGACCTTACGGCCAAGTCTTCAGGCCCGACAACTTCGTCTTTGGACAAACTGGCGCTGGAAACAACTGGGCCAAGGGACACTACACCGAAGGAGCAGAACTTATTGACTCGGTGCTCGACGTTGTGCGCAAAGAAGCGGAAAGCTGTGACTGCTTGCAAGGCTTCCAGGTTTGCCACTCAATGGGAGGAGGCACTGGCTCCGGAATGGGAACCTTACTCATATCCAAGATCAGGGAGGAGTATCCCGACAGGATGATGCTCACATTTTCGGTGTTCCCGTCTCCAAAAGTCTCCGATACGGTCGTCGAGCCATACAATGCAACCTTGTCCGTCCACCAGCTGGTAGAGAACGCGGATGAGTGTATGGTGCTCGACAACGAGGCCCTCTATGATATTTGCTTCAGAACTCTGAAGCTCACAACCCCCACCTTTGGTGATCTCAACCATTTGATCTCCGCGACAATGAGCGGCGTGACGTGCTGCCTCCGCTTCCCCGGCCAGCTCAACTCGGACCTCCGCAAGCTTGCAGTGAACCTCATCCCGTTCCCGCGGCTCCACTTCTTCATGGTTGGATTTGCACCGCTCACGTCCAGAGGCTCGCAGCAGTACCGCGCGCTCTCGGTCCCGGAGCTGACACAGCAGATGTGGGACGCCAAGAACATGATGTGCGCTGCGGACCCCCGGCACGGGCGCTACCTCACGGCCTCGGCGATGTTTCGCGGCCGGATGAGCACCAAGGAAGTGGACGAACAGATGCTCAACGTCCAGAACAAGAACTCGTCCTACTTCGTGGAGTGGATCCCAAACAACGTCAAGTCGAGCGTGTGCGACATCCCCCCAAAGGGGCTCAAGATGTCGTCCACCTTCATCGGCAACTCGACGTCGATCCAGGAGATGTTCAAGCGGGTGACGGAGCAGTTCACGGCCATGTTCCGGCGGAAGGCGTTTCTGCACTGGTACACGGGCGAGGGGATGGACGAGATGGAGTTCACGGAGGCGGAGAGCAACATGAACGACTTGGTGTCGGAGTATCAGCAGTACCAGGATGCGTCCGCCGACGACGAGGGCGAGTTTGAAGAAGAGGCC
>gnl_Selmo_v1.0_230116
ATGAGGGAGATCCTTCACATCCAAGGCGGCCAATGCGGCAACCAGATCGGTGCCAAGTTCTGGGAGGTGGTGTGTGACGAGCACGGCATCGATCCCACGGGAACTTACCACGGCGACTCGGATCTCCAGCTCGAGCGCATCAACGTCTACTTCAACGAGGCCAGCGGCGGCCGCTACGTCCCCCGCGCGGTGCTCATGGATCTGGAGCCCGGCACCATGGACAGCGTGAGATCCGGCCCCTACGGCCAGATCTTCCGCCCGGACAACTTCGTGTTTGGCCAAACCGGAGCCGGGAACAACTGGGCGAAAGGCCACTATACCGAGGGGGCCGAGCTCATCGACTCGGTGCTGGATGTCGTGCGAAAGGAGGCCGAGAGCTGCGACTGCCTCCAAGGTTTCCAGGTCTGCCACTCCATGGGTGGCGGGACGGGATCCGGCATGGGGACGCTGCTCATCTCCAAGATCAGGGAAGAGTACCCGGACCGGATGATGCTCACCTTCTCGGTCTTCCCGTCGCCCAAGGTGAGCGACACGGTGGTGGAGCCATACAACGCAACTCTCTCGGTTCATCAGCTTGTGGAGAACTCGGACGAATCCATGGTGCTTGACAACGAGGCCCTGTACGACATATGCTTCCGCACGCTCAAGCTCACTACCCCAACCTTTGGCGATCTCAACCATTTGATCTCGGCGACCATGAGCGGCGTGACGTGCTGCCTGCGCTTCCCGGGCCAGCTCAACGCCGACCTCCGCAAGCTGGCCGTCAACCTCATTCCCTTCCCGCGCCTCCACTTCTTCATGATCGGCTTCGCGCCGCTCACGTCGCGCGGCTCGCAGCAGTACCGCGCGCTCACGGTGCCGGAGCTGACGCAGCAGATGTGGGACGCCAAGAACATGATGTGCGCCGCGGATCCTCGCCACGGCCGCTACCTCACCGCCTCGGCGATGTTCCGGGGCCGGATGAGCACCAAGGAGGTGGACGAGCAGATGCTCAACGTCCAGAACAAGAACTCGTCCTACTTCATCGAGTGGATCCCAAACAACGTCAAGTCGAGCGTGTGCGACATCCCGCCCAAGGGATTGAAGATGTCCGCGACGTTTGTGGGCAACTCCACGTCCATCCAGGAGATGTTCAAGCGGGTGAGCGAGCAGTTCACGGCCATGTTTCGGAGGAAGGCGTTTCTTCACTGGTACACCGGCGAGGGGATGGACGAGATGGAGTTCACGGAGGCGGAGAGCAACATGAACGATCTGGTGTCCGAGTACCAGCAGTACCAGGACGCGAGCGCGGACGAGGAGGGCGAGTTCGAGGAGGAAGAGGGCGAGGGC
>gnl_Selmo_v1.0_186992
ATGCGTGAGATCCTCCACATCCAGGGCGGGCAATGCGGGAACCAGATCGGCGCCAAGTTCTGGGAGGTGATCTGTGATGAGCACGGGATCGATCCCACCGGGAACTACCATGGCGACTCGGATCTCCAGCTCGAGAGGATCAATGTCTACTATAACGAGGCCACCGGCGGCCGCTTCGTCCCCCGTGCGGTGCTCATGGATCTAGAGCCCGGTACCATGGACAGCGTGAGATCCGGCGTGTTTGGGCAGATCTTCCGGCCGGACAACTTCGTGTTTGGGCAAACCGGCGCTGGAAACAACTGGGCCAAGGGTCACTACACAGAGGGCGCCGAGCTCATCGACTCCGTGCTCGATGTGGTGAGAAAGGAAGCCGAGAGCTGCGATTGCCTCCAAGGTTTCCAAGTTTGCCACTCCCTTGGAGGAGGTACTGGGTCGGGGATGGGTACACTGCTCATCTCTAAGATCAGGGAAGAGTACCCAGACCGGATGATGCTCACATTCTCCGTGTTCCCGTCCCCAAAGGTGTCCGACACGGTCGTGGAGCCTTACAACGCGACGCTCTCAGTACACCAGCTCGTGGAGAATGCCGACGAATGTATGGTCCTGGACAACGAGGCCCTGTACGACATATGCTTCCGGACGCTCAAGCTCACCACTCCAACCTTCGGTGACTTGAACCATCTCATCTCGGCAACGATGAGCGGTGTCACTTGCTGCCTCCGCTTCCCCGGGCAGCTCAACTCCGACCTCCGGAAGCTGGCCGTCAACCTCATCCCATTCCCGAGGCTCCACTTCTTCATGGTTGGCTTCGCGCCGCTCACGTCGCGCGGCTCGCAGCAGTACCGCGCGCTCACGGTCCCGGAGCTGACCCAGCAGATGTGGGACGCCAAGAACATGATGTGCGCTGCCGACCCCCGCCACGGCCGCTACCTCACCGCCTCGGCGATGTTCCGCGGCAAGATGAGCACCAAGGAGGTGGACGAGCAGATGATCAACGTCCAGAACAAGAACTCGTCCTACTTCGTGGAGTGGATCCCCAACAACGTCAAGTCGAGCGTGTGCGACATCCCGCCCAAGGGACTGAAGATGGCGTCGACGTTCATCGGGAACTCGACCTCGATCCAGGAGATGTTCCGGCGAGTGAGCGAGCAGTTCACGGCCATGTTCCGGCGCAAGGCCTTCCTCCACTGGTATACCGGCGAGGGAATGGACGAGATGGAGTTCACCGAGGCGGAGAGCAACATGAACGATCTGGTGTCCGAGTACCAGCAGTACCAGGACGCGAGCGCCGAGGAGGAAGGGGAGTACGAGGACGAGGCCGAGGAACTCCAGGCG
>gnl_Selmo_v1.0_23403
ATGAGAGAGATTTGCCACATCCAAGGCGGGCAGTGCGGCAACCAGATCGGAGCAAAGTTTTGGGAGGTTTCGTGCGACGAGCACGGAATCGATCCCACCGGAACTTACCGCGGCGACTCGGACCTCCAGCTCGAGCGGATCAACGTCTACTACAACGAGGCCACCGGCGGACGCTACGTCCCCCGCGCGGTTCTCATGGACCTGGAGCCCGGCACCATGGACAGCGTGCGCTCGGGGCCTTACGGCCAGATCTTCCGCCCGGACAACTTCGTGTTTGGCCAGACCGGCGCCGGGAACAACTGGGCAAAGGGTCACTACACCGAGGGAGCCGAGCTCATCGATTCGGTGCTCGACATTGTCCGCAAGGAGGCCGAGAGTTGCGACTGCTTGCAAGGATTTCAAATATGCCACTCGTTGGGAGGGGGCACGGGATCCGGCATGGGGACGCTGCTCATCTCCAAGATCCGGGAGGAGTATCCGGACAAGATGATGCTCACATTCTCCGTCTTCCCATCGCCCAAGGTGTCCGACACGGTCGTGGAGCCTTACAACGCGACGCTGTCGGTTCATCAGCTGGTGGAGAACTCGGACGAGTGCATGGTCCTCGACAACGAGGCCCTCTACGACATCTGCTTCAGAACCCTCAAGCTCACCACGCCAACCTTCGGTGATCTCAATCACCTCATCTCGGCCACCATGAGCGGCATTACGTGCTGCCTCCGCTTCCCGGGCCAGCTCAACGCCGACCTCCGCAAGCTCGCCGTCAACCTCGTCCCCTTTCCACGGCTCCACTTCTTCATGGTGGGCTTCGCGCCGCTCACGTCCCGCGGCTCGCAGCTGTACCGCGCGCTTACCGTGCCGGAGCTGACGCAGCAGATGTGGGACGCCAAGAACATGATGTGTGCAGCGGACCCCCGGCACGGTCGCTACCTCACGGCCTCGGCCATGTACCGCGGCCGGATGAGCACCAAGGAGGTGGACGAGCAGATCCTCAACGTCCAGAACAAGAACACGTCCTACTTCGTGGAGTGGATCCCAAACAACGTCAAGTCGAGCGTGTGCGACATCCCGCCCAAGGGGCTCAAGATCTCTGCCACCTTCATCGGGAACTCAACGTCGATCCAGGAGATGTTCAAGAGGGTCGGGGACCAGTTCACGGTGATGTTCCGGCGCAAGGCGTTCCTGCATTGGTACACGGGCGAGGGGATGGACGAGCTCGAGTTC
>gnl_Selmo_v1.0_23429
ATGAGAGAGATCCTACACATCCAGGGCGGCCAATGTGGCAACCAGATCGGCGCCAAGTTCTGGGAGGTTGTTTGCGACGAGCACGGCATCGATCCCACGGGCACCTACCATGGTGACTCGGACCTCCAGCTCGAGAGAATCAATGTCTACTTCAACGAGGCCAGTGGAGGGCGCTATGTTCCTCGCGGGGTTCTCATGGATTTGGAGCCGGGGACCATGGATAGCGTGCGATCGGGGCCGTATGGACAGATCTTTCGGCCCGATAATTTCGTGTTTGGCCAGACCGGGGCTGGAAATAACTGGGCCAAGGGACACTACACCGAAGGGGCCGAGCTCATCGATTCCGTGCTCGATGTTGTGAGGAAAGAAGCCGAGAGTTGCGATTGTCTCCAAGGATTTCAAGTGTGTCACTCCATGGGAGGAGGCACGGGATCTGGCATGGGAACGCTCCTCATCTCCAAGATAAGAGAAGAGTACCCGGACAGAATGATGCTCACATTCTCCATCTTTCCGTCGCCAAAAGTCTCAGACACGGTCGTGGAGCCTTACAACGCCACTCTCTCCGTCCACCAGCTCGTTGAGAACTCGGACGAGTGCATGGTTCTAGACAACGAAGCTTTATACGACATATGCTTTAGAACTCTCAAGCTCACAACTCCAACATTTGGTGATCTCAACCATCTCATCTCGGCTACCATGAGCGGCGTGACGTGCTGCTTGCGATTCCCGGGCCAACTCAACTCGGACCTCCGGAAGCTAGCCGTCAACTTGATCCCGTTTCCGCGGCTCCACTTCTTTATGATCGGCTTTGCTCCGCTCACCTCCAGAGGGTCGCAGCAGTACCGAGCTCTGAGCGTCCCGGAGATCACCCAGCAGATGTGGGACGCCAAGAACATGATGTGCGCAGCCGACCCTCGCCACGGGCGCTACCTCACGGCGTCGGCGATGTTCCGGGGGCGCATGAGCACCAAAGAGGTGGACGAACAGATGCTCAACGTCCAGAACAAGAACTCGTCCTACTTCGTCGAGTGGATCCCAAACAACGTCAAGTCGAGCGTGTGCGACATCCCTCCCAAGGGACTGAAGATGTCGGCGACTTTCATCGGGAACTCGACCGCGATCCAGGAGATGTTCAAGCGAGTGAGCGAGCAGTTCACGGCGATGTTCCGGAGGAAGGCGTTCTTGCACTGGTACACGGGTGAGGGGATGGACGAGATGGAGTTT
>gnl_Selmo_v1.0_136259
ATGAGAGAGATTCTCCACATCCAAGGCGGCCAATGCGGCAACCAGATTGGAGCAAAGTTCTGGGAGGTTGTGTGTGATGAGCACGGTATTGATCCCACCGGAACTTACCACGGCGACTCCGACCTCCAACTGGAGAGGATCAACGTCTACTTCAACGAGGCCAGCGGCGGACGCTATGTGCCGAGAGCGGTGCTCATGGATTTGGAGCCGGGTACCATGGACAGTGTGAGGTCGGGGCCGTATGGACAAATCTTCCGGCCGGACAACTTCGTCTTCGGACAAACCGGAGCTGGTAACAACTGGGCCAAGGGACACTACACGGAGGGCGCCGAATTGATCGACTCGGTGTTGGATGTTGTGAGGAAGGAGGCCGAGGGATGCGATTGCTTCCAGATCTCCCACTCCATGGGAGGCGGGACAGGGTCGGGGATGGGGACGCTGCTCATCTCCAAGATCCGCGAGGAATACCCCGACCGCATGATGCTCACATTCTCCATCATGCCGTCGCCCAAGGTGTCGGACACGGTGGTGGAGCCGTACAACGCCACGCTGTCCGTACACCAGCTGGTGGAGAACGCGGACGAGTGCATGGCGCTGGACAACGAGGCGCTGTACGACATCTGCTTCCGTACGCTCAAGCTGACCACGCCCACATTCGGCGACTTGAACCACCTGATATCGGCGACCATGAGCGGCGTGACGTGCTGCTTGCGCTTCCCCGGTCAACTCAACTCCGACCTCCGCAAGCTGGCGGTCAACCTCATCCCCTTCCCGCGCCTCCACTTCTTCATGGTGGGATTCGCGCCGTTGACCTCCCGGGGGTCGCAGCAGTACCGCGCGCTGACGGTGCCGGAGCTCACCCAGCAGATGTGGGACGCCAAGAACATGATGTGCGCCGCCGATCCCCGCCACGGCCGCTACCTCACCGCCTCGGCCATGTTCCGCGGCCGCATGAGCACCAAGGAGGTTGACGAGCAGATGCTCAACGTCCAGAACAAGAACTCGTCCTACTTCGTGGAGTGGATCCCCAACAACGTCAAGTCGAGCGTGTGCGACATCCCGCCCAAGGGACTGAAGATGTCGGCCACCTTCATCGGCAACTCCACCGCCATCCAGGAGATGTTCAAGCGGGTGAGCGAGCAGTTCACGGCCATGTTTCGAAGGAAGGCATTCCTGCACTGGTACACGGGCGAGGGGATGGACGAGATGGAGTTCACCGAGGCCGAGAGCAACATGAACGACCTCGTGTCCGAATACCAGCAGTACCAAGACGCGTCCGCCGACGAGGAGGGAGAGTTTGAAGAGGAGGGCGGCGAGGCA
>gnl_Selmo_v1.0_23468
ATGCGTGAGATCCTCCACATCCAGGGCGGGCAATGCGGGAACCAGATCGGCGCCAAGTTCTGGGAGGTGATCTGTGACGAGCACGGGATCGATCCCACCGGGAACTATCATGGCGACTCGGATCTCCAGCTCGAGAGGATCAATGTCTACTACAATGAGGCCACCGGCGGCCGCTTCGTCCCCCGTGCGGTGCTCATGGATCTAGAGCCCGGTACCATGGACAGCGTGAGATCCGGCGTATTTGGGCAGATCTTCCGGCCGGACAACTTCGTGTTTGGGCAAACCGGCGCTGGAAACAACTGGGCCAAGGGTCACTACACAGAGGGCGCCGAGCTCATAGACTCCGTGCTCGATGTGGTGAGAAAGGAAGCCGAGAGCTGCGACTGCCTCCAAGGTTTCCAAGTTTGCCACTCCCTTGGAGGAGGTACTGGGTCGGGGATGGGTACACTGCTCATCTCTAAGATCAGGGAAGAGTACCCAGACCGGATGATGCTCACATTCTCCGTGTTCCCGTCCCCAAAGGTGTCCGACACGGTCGTGGAGCCTTACAACGCGACGCTCTCAGTACACCAGCTCGTGGAGAATGCCGACGAATGTATGGTCCTGGACAACGAGGCCCTGTACGACATATGCTTCCGGACGCTCAAGCTCACCACTCCAACCTTCGGTGACTTGAACCATCTCATCTCGGCAACGATGAGCGGTGTCACTTGCTGCCTCCGCTTCCCCGGGCAGCTCAACTCCGACCTCCGGAAGCTGGCCGTCAACCTCATCCCATTCCCGAGGCTCCACTTCTTCATGGTTGGCTTCGCGCCGCTCACGTCGCGCGGCTCGCAGCAGTACCGCGCGCTGACGGTCCCGGAGCTGACCCAGCAGATGTGGGACGCCAAGAACATGATGTGCGCTGCCGACCCTCGCCACGGCCGCTACCTCACCGCCTCGGCGATGTTCCGCGGCAAGATGAGCACCAAGGAGGTGGACGAGCAGATGATCAACGTCCAGAACAAGAACTCGTCCTACTTCGTGGAGTGGATCCCCAACAACGTCAAGTCGAGCGTGTGCGACATCCCGCCCAAGGGACTGAAGATGGCGTCGACGTTCATCGGGAACTCGACCTCGATCCAGGAGATGTTCCGGCGAGTGAGCGAGCAGTTCACGGCCATGTTCCGGCGCAAGGCCTTCCTCCACTGGTATACCGGCGAGGGAATGGACGAGATGGAGTTC
>gnl_Selmo_v1.0_83642
GACGAGATGGAGTTTACCCAGGCCGAGAGCAACGTGGACAATCTGGTGTTCAAGTACCAGCAGTACCAGGACCCCAAGGCCAATGACGAGGGTAGAGATACTTTTAAAATTTCATGCTTTCTGAGCTTCTCTGCATTTGAAAGTCTAGTGTGCAAGGATGTGATCTCCATTCATGGCATTGCAGCTTTGGCT
>gnl_Selmo_v1.0_114265
ATGAGAGAGATTGTCCACGTACAGGGAGGCCAGTGTGGTAACCAGATTGGCGCCAAGTTCTGGGAAGTGATATGTGACGAGCATGGGATCGAGCCCACGGGATTTTATCACGGAGAGTCCGACCTCCAACTGGAGCGAGTGAACGTCTACTTCAACGAAGCCAGTGCCGGACGTTACGTGCCTCGAGCGATTCTCATGGACTTGGAGCCTGGGACAATGGACAGCGTTCGGTCGGGGCCGTATGGACAGATATTCCGGCCTGATAACTTCGTCTTCGGCCAGACGGGAGCCGGGAACAACTGGGCCAAAGGCCACTACACCGAGGGAGCCGAGCTTATCGACTCCGTGCTGGACGTGGTGCGCAAGGAGTGTGAAGGCGCTGATTGCCTGCAAGGATTCCAAGTGAGCCAGTCTCTCGGCGGGGGAACGGGCTCAGGGATGGGAACTCTGCTGATATCGAAGCTCCGAGAGGAGTACCCGGACAGGATGATGCTCACCTTCTCCGTGTTCCCGTCGCCCAAGGTCTCGGACACAGTCGTGGAGCCTTATAACGCGACGCTGTCCGTGCACCAGCTCGTCGAGAACGCCGACGAGTGCATGGTTCTGGACAACGAGGCCCTCTACGACATATGTTTCAGAACTCTCCGGCTCACAACTCCCACCTTTGGCGATCTCAACCATTTGATATCAGCAACGATGAGCGGCGTGACGTGCTGCCTCCGCTTCCCCGGCCAGCTCAACGCCGACCTCCGCAAGCTCGCCGTCAACCTCATCCCCTTCCCGCGCCTCCACTTCTTCATGGTCGGCTTCGCACCGCTCACCTCGCGCGGCTCGCAGCCATACCGAGCGCTCAACGTCCCGGAGCTGACGCAGCAGATGTGGGACGCCAAGAACATGATGTGCGCGGCGGACCCTCGCCACGGCCGCTACCTCACCGCCTCGGCAATGTTCCGGGGCCGCATCAGCACCAAGGAGGTGGAAGAACAGATCGTCAACGTCCAGAACAAGAACTCGTCCTTCTTCGTGGAATGGATCCCAAACAACGTCAAGTCGAGCGTATGCGACATCCCGCCCAAGGGACTCAAGATGTCGTCGACGTTCATCGGGAACTCGACGTCGATCCAGGAGATGTTCAAGCGAGTGAGCGACCAGTTCACACTCATGTTCCGGCGCAAGGCGTTTCTCCACTGGTACACCGGCGAGGGGATGGACGAGCTCGAGTTCTCCGAGGCGGAGAGCAATCTCAACGATCTGGTGACCGAGTACCAGCAGTACCAGGACGCGTCCATCGACGACGATGACTTTGGGGAGGATCCAACTTGCAGCTCCGTGCAATCCACAGCG
>gnl_Selmo_v1.0_135947
ATGAGGGAGATCGTGCACATCCAGGCTGGGCAATGCGGGAACCAGATTGGTGCCAAGTTCTGGGGGGTGGCCTGCGACGAGCACGGCATCGATCCGACGGGGACGTATCACGGCGACTCGGATTTGCAGCTAGAGCGGATTAATGTGTATTTCACCGAGGCGACGGGCGGGAGGTATGTTCCCAGGGCGATTCTCATGGATCTGGAGCCAGGGACGATGGATAGCGTGAGATCGGGGCCCTATGGTCGGATATTTCGGCCGGATAATTTCGTGTTTGGCCAGACCGGGGCCGGGAACAATTGGGCAAAGGGACACTACACGGAAGGCGCGGAATTGATCGATTCTGTGCTGGATGTGGTGAGAAAGGAGGCGGAGGCTTGCGATTGTATGCAAGGCTTTCAAATCTCTCACTCGCTGGGAGGTGGCACGGGTTCTGGGATGGGAACTCTTCTCATATCAAAGATTCGAGAGGAGTACCCTGACAAAATGATGCTTACGTTCTCGGTGTTTCCGTCGCCGAAGGTGTCGGACACGGTGGTGGAGCCTTACAACGCAACGCTCTCCGTCCATCAGCTAGTGGAGAATGCCGACGAGTGCATGGTGTTGGACAACGAGGCTCTCTACGACATTTGTTTCAGAACGCTCAAGCTCATAACACCGACATTTGGCGATTTGAATCACCTCATCTCGGCAACAATCAGCGGCATAACTTGCTGCCTCAGATTCCCTGGCCAACTAAACTCCGATCTACGGAAACTGGCCGTCAATCTCGTCCCATTCCCGCGGCTCACGTTCTTCATGGTCGGGTTCGCTCCACTCACATCAAGAGGCTCGCAACTCTACCGGGCACTCACGGTCCCGGAGCTGACACAGCAGATGTTCGACGCCAAAAACATGATGTGCGCGGCCGATCCCCGCCACGGCAAGTACCTCACAGCCTCAGCAATGTACAGAGGCCGGATGAGCACCAAGGAGGTGGACGCGCAGCTCCTCAACGTCCAGACGAAGAACTCCTCCTACTTCGTGGAGTGGATCCCAAACAACGTCAAGACGACCGTGTGTGACATCCCGCCCAAGGGGATGAAGATGGCGTCGACGTTCATCGGGAACTCAACTGCGATCCAGGAGATGTTCAAGCGTGTTGGAGACCAGTTCACGGTGATGTTCCGGAGGAAAGCGTTCCTCCACTGGTACACCGGCGAGGGGATGGACGAGCTGGAGTTCACCGAGGCCGAGAGCAACATGAACGATCTGGTGTCCGAGTACCAGCAGTATCAAGACGCGAGACCCGATGATGAGGGCGACTATGGGAAGGAAGAGGAGCAAGAGGGCGAGTACTCGCAACTGTCG
>gnl_Selmo_v1.0_231661
ATGAGAGAGATCCTCCACATTCAAGGCGGCCAGTGCGGGAACCAGATTGGAGCAAAGTTCTGGGAGGTTGTGTGCGATGAGCACGGCATTGATCCCACCGGGACTTACCATGGCGACTCCGACCTCCAACTGGAGAGGATCAACGTCTACTTCAACGAGGCCAGCGGCGGACGCTACGTGCCGAGAGCGGTGCTCATGGATTTGGAGCCGGGTACCATGGACAGCGTGAGGTCGGGGCCGTATGGACAAATCTTCCGGCCAGACAACTTCGTCTTCGGCCAAACCGGAGCTGGTAACAACTGGGCCAAGGGACACTACACGGAGGGCGCGGAATTAATCGACTCGGTGCTGGACGTTGTGAGGAAGGAGGCCGAGGGATGCGATTGTTTCCAGATCTCCCACTCCATGGGAGGTGGGACTGGTTCGGGGATGGGGACGCTGCTCATCTCCAAGATTCGCGAGGAATACCCCGACCGAATGATGCTCACTTTCTCCATCATGCCGTCGCCCAAGGTGTCGGACACGGTGGTGGAGCCGTACAACGCAACGCTGTCCGTACACCAGCTGGTGGAGAACGCGGACGAGTGCATGGCGCTGGACAACGAGGCGCTGTACGACATCTGCTTCCGTACGCTCAAGCTGACGACCCCCACATTCGGCGACTTGAACCACCTGATTTCGGCGACCATGAGCGGTGTGACCTGCTGCCTGCGGTTCCCCGGTCAACTCAACTCTGACCTCCGGAAGCTGGCGGTCAACCTCATCCCCTTCCCGCGCCTCCACTTCTTCATGGTGGGATTCGCGCCGTTGACCTCCCGGGGGTCGCAGCAGTACCGCGCGCTGACCGTGCCCGAGCTCACCCAGCAGATGTGGGACGCCAAGAACATGATGTGCGCCGCCGATCCCCGCCACGGCCGCTACCTCACCGCCTCAGCGATGTTCCGTGGCCGCATGAGCACCAAGGAGGTGGACGAGCAGATGCTCAACGTCCAGAACAAGAACTCGTCCTACTTCGTGGAGTGGATCCCCAACAACGTCAAGTCGAGCGTGTGCGACATCCCTCCCAAGGGCCTCAAGATGTCGGCCACCTTCATCGGGAACTCCACTGCCATCCAGGAGATGTTCAAGCGGGTAAGCGAGCAGTTCACGGCCATGTTCCGGCGGAAGGCGTTTCTTCACTGGTACACTGGCGAGGGGATGGACGAGATGGAGTTCACCGAGGCCGAGAGCAACATGAACGACCTCGTGTCCGAGTACCAGCAGTACCAAGACGCGTCGGCCGACGAGGAGGGAGAGTTTGAAGAAGAGGGCGCCGAGGCC
>gnl_Selmo_v1.0_92596
ATGAGAGAGATTGTCCACGTACAGGGAGGCCAGTGTGGTAACCAGATTGGCGCCAAGTTCTGGGAAGTGATATGTGACGAGCATGGGATCGAGCCGACGGGAGTTTATCACGGAGAGTCCGACCTCCAACTGGAGCGAGTGAACGTCTACTTCAACGAAGCCAGTGCCGGACGCTACGTGCCTCGAGCGATTCTCATGGACTTGGAGCCTGGGACAATGGACAGCGTTCGGTCGGGGCCGTATGGACAGATATTCCGGCCTGATAACTTCGTCTTCGGCCAGACGGGCGCCGGGAATAACTGGGCCAAGGGCCACTACACCGAAGGCGCCGAGCTTATCGACTCCGTGCTGGACGTGGTGCGCAAGGAGTGTGAAGGCGCTGATTGCCTGCAAGGATTCCAAGTAAGCCAGTCTCTCGGCGGGGGAACGGGCTCAGGGATGGGAACTCTGCTGATATCGAAGCTCCGAGAGGAGTACCCGGACAGGATGATGCTCACCTTCTCCGTGTTCCCGTCGCCCAAGGTCTCTGACACAGTCGTGGAGCCTTATAATGCGACGCTGTCCGTGCACCAGCTCGTCGAGAACGCCGACGAGTGCATGGTTCTGGACAACGAGGCCCTCTACGACATATGTTTCAGAACTCTCCGGCTCACAACTCCCACCTTTGGCGATCTCAACCATTTGATATCAGCAACGATGAGCGGCGTGACGTGCTGCCTCCGCTTCCCCGGCCAGCTCAACGCCGACCTCCGCAAGCTCGCCGTCAACCTCATCCCCTTCCCGCGCCTCCACTTCTTCATGGTCGGCTTCGCACCGCTCACCTCGCGCGGCTCGCAGCCATACCGAGCGCTCAACGTCCCGGAGCTGACGCAGCAGATGTGGGACGCCAAGAACATGATGTGCGCGGCGGACCCTCGCCACGGCCGCTACCTCACCGCCTCGGCAATGTTCCGGGGCCGCATCAGCACCAAGGAGGTGGAAGAACAGATCGTCAACGTCCAGAACAAGAACTCGTCCTTCTTCGTGGAGTGGATCCCAAACAACGTCAAGTCGAGCGTATGCGACATCCCGCCCAAGGGACTCAAGATGTCCTCGACGTTCATCGGGAACTCGACGTCGATCCAGGAGATGTTCAAGCGAGTGAGCGACCAGTTCACGCTCATGTTCCGGCGCAAGGCGTTTCTCCACTGGTACACCGGCGAGGGGATGGACGAGCTCGAGTTCTCCGAGGCGGAGAGCAATCTCAACGATCTGGTGACCGAGTATCAGCAGTACCAGGACGCGTCCATCGACGACGATGACTTTGGGGAGGATCCAACTTGCAGCTCCGTGCAATCCACAGCG
>gnl_Selmo_v1.0_408201
ATGAGGGAAATCTTGCACATCCAGGGCGGCCAGTGCGGCAACCAAATCGGTGCCAAGTTCTGGGAGGTGATCTGCGACGAGCATGGTATCGATCCGACCGGGACATACCATGGCGACTCTGATCTTCAGCTGGAGAGGATCAACGTCTACTACAACGAAGCCAGCGGCGGCCGCTTTGTGCCACGCGCAGTTCTCATGGATCTAGAACCGGGTACCATGGACAGCGTGAGAGCCGGGCCATTCGGTCAGATTTTCAGGCCGGACAACTTCGTCTTTGGCCAGACGGGTGCGGGCAACAATTGGGCCAAGGGTCACTACACCGAAGGGGCCGAGCTTATTGATTCGGTTCTCGACGTCGTTCGAAAGGAGGCCGAGAGTTGTGACTGTTTGCAAGGCTTTCAAGTCTGCCACTCTCTTGGTGGTGGTACCGGATCGGGAATGGGTACCCTCTTGATATCCAAGATACGCGAGGAGTACCCCGATAGAATGATGCTGACATTCTCAGTTTTCCCGTCGCCAAAGGTCTCAGACACTGTCGTGGAACCATACAATGCTACTCTCTCCGTCCACCAGCTCGTGGAAAATGCTGACGAGTGCATGGTTCTGGACAACGAGGCTCTTTACGACATTTGCTTCCGCACGCTCAAACTGACAACGCCAACATTTGGAGACCTCAACCATCTGATCTCTGCCACAATGAGCGGTGTTACGTGTTGCTTAAGGTTTCCAGGACAGCTGAACTCCGATCTCCGGAAGTTGGCTGTCAACCTGATCCCATTCCCGCGGCTCCACTTCTTCATGGTCGGGTTTGCGCCTCTTACCTCGCGGGGCTCCCAGCTCTACAGGGCTCTCACCGTTCCGGAGCTGACCCAGCAAATGTGGGACGCCAAGAACATGATGTGCGCGGCGGACCCCAGGCACGGGAGGTACCTCACAGCCTCGGCGATGTTCCGGGGCCGGATGAGCACCAAGGAGGTTGACGAGCAGATGATCAACGTCCAGAACAAGAACTCGTCCTACTTTGTGGAGTGGATCCCCAACAACGTCAAGTCCAGCGTGTGTGACATCCCTCCCAAGGGGCTCAAGATGGCGTCCACCTTCATCGGCAACTCGACTTCCATCCAGGAGATGTTCCGGCGCGTGAGCGAGCAATTCACTGCGATGTTCCGGAGGAAGGCCTTCCTGCATTGGTACACGGGCGAGGGAATGGACGAAATGGAGTTCACCGAGGCTGAGAGCAACATGAACGATCTGGTGTCCGAGTATCAGCAATACCAGGACGCGAGTGCCGAGGAGGAGTACGACGAGGAGGCCGAAGAACTGGAGCAG
>gnl_Selmo_v1.0_78418
ATGAGGGAGATCCTTCACATCCAAGGCGGCCAATGCGGCAACCAGATCGGTGCCAAGTTCTGGGAGGTGGTGTGTGACGAGCACGGCATCGATCCCACGGGAACTTACCACGGCGACTCGGACCTCCAGCTCGAGCGCATCAATGTCTACTTCAACGAGGCCAGCGGCGGCCGCTACGTCCCCCGCGCGGTGCTCATGGATCTGGAGCCCGGTACCATGGACAGCGTGAGATCCGGCCCCTACGGCCAGATCTTCCGCCCGGACAACTTCGTGTTTGGCCAAACCGGAGCCGGGAACAACTGGGCGAAAGGCCACTATACCGAGGGGGCCGAGCTTATCGACTCGGTGCTGGACGTCGTGCGAAAGGAGGCCGAGAGCTGCGACTGCCTCCAAGGTTTCCAGGTCTGCCACTCCATGGGTGGCGGGACGGGATCCGGCATGGGGACGCTGCTCATCTCCAAGATCAGGGAAGAGTACCCGGACCGGATGATGCTCACCTTCTCGGTCTTCCCGTCGCCCAAGGTGAGCGACACGGTGGTGGAGCCATACAACGCAACTCTCTCGGTTCATCAGCTTGTGGAGAACTCGGACGAATCCATGGTGCTTGACAACGAGGCCCTGTACGACATATGCTTCCGCACGCTCAAGCTCACCACCCCAACCTTTGGCGATCTCAACCATTTGATCTCGGCGACCATGAGCGGCGTGACGTGCTGCCTGCGCTTCCCGGGCCAGCTCAACGCCGACCTCCGCAAGCTGGCCGTCAACCTCATCCCCTTCCCGCGCCTCCACTTCTTCATGATCGGCTTCGCGCCGCTCACGTCGCGCGGCTCGCAGCAGTACCGCGCGCTCACGGTGCCGGAGCTGACGCAGCAGATGTGGGACGCCAAGAACATGATGTGCGCCGCGGATCCTCGCCACGGCCGCTACCTCACCGCCTCGGCGATGTTCCGGGGCCGGATGAGCACCAAGGAGGTGGACGAGCAGATGCTCAACGTCCAGAACAAGAACTCGTCCTACTTCATCGAGTGGATCCCAAACAACGTCAAGTCGAGCGTGTGCGACATCCCGCCCAAGGGATTGAAGATGTCCGCGACGTTTGTGGGCAACTCCACGTCCATCCAGGAGATGTTCAAGCGGGTGAGCGAGCAGTTCACGGCCATGTTTCGGAGGAAGGCGTTTCTTCACTGGTACACCGGCGAGGGGATGGACGAGATGGAGTTCACGGAGGCGGAGAGCAACATGAACGATCTGGTGTCCGAGTACCAGCAGTACCAGGACGCGAGCGCGGACGAGGAGGGCGAGTTCGAGGAGGAAGAGGGCGAGGGT
>gnl_Selmo_v1.0_79202
ATGAGGGAGATCGTGCACATCCAGGCTGGGCAATGCGGGAACCAGATCGGTGCCAAGTTCTGGGAGGTGGCCTGCGACGAGCACGGCATCGATCCGACGGGGACGTATCACGGCGACTCGGATTTGCAGCTCGAGCGGATTAATGTGTATTTCACCGAGGCGACGGGCGGGAGGTATGTTCCCAGGGCGATTCTCATGGATCTGGAGCCAGGGACGATGGATAGCGTGAGATCGGGGCCCTATGGTCAGATATTTCGGCCGGATAATTTCGTGTTTGGCCAGACCGGGGCCGGGAACAATTGGGCAAAGGGACACTACACGGAAGGCGCGGAATTGATCGATTCTGTGCTGGATGTGGTGAGAAAGGAGGCGGAGGCTTGCGATTGTATGCAAGGCTTTCAAATCTCTCACTCGCTGGGAGGTGGCACGGGTTCTGGGATGGGAACTCTTCTCATATCAAAGATTCGAGAGGAGTACCCTGACAAAATGATGCTCACGTTCTCGGTGTTTCCGTCGCCGAAGGTGTCGGATACGGTGGTGGAGCCTTACAACGCAACGCTCTCCGTCCATCAGCTAGTGGAGAATGCCGACGAGTGCATGGTGTTGGACAACGAGGCTCTCTACGACATTTGTTTCAGAACGCTCAAGCTCGTAACACCGACATTTGGCGATTTGAATCACCTCATCTCGGCAACAATCAGCGGCATAACTTGCTGCCTCAGATTCCCTGGCCAACTAAACTCCGATCTACGCAAACTGGCCGTCAATCTCGTCCCATTCCCGCGGCTCACGTTCTTCATGGTCGGGTTCGCTCCACTCACATCAAGAGGCTCGCAACTCTACCGGGCACTCACGGTCCCGGAGCTGACGCAGCAGATGTTCGACGCCAAAAACATGATGTGCGCGGCCGATCCCCGCCATGGCAAGTACCTCACAGCCTCAGCAATGTACAGAGGCCGGATGAGCACCAAGGAGGTGGACGCGCAGCTCCTCAACGTCCAGACGAAGAACTCCTCCTACTTCGTGGAGTGGATCCCAAACAACGTCAAGACGACCGTGTGTGACATCCCGCCCAAGGGGATGAAGATGGCGTCGACGTTCATCGGAAACTCGACTGCGATCCAGGAGATGTTCAAGCGTGTTGGGGACCAGTTCACGGTGATGTTCCGGAGGAAAGCGTTCCTCCACTGGTACACCGGCGAGGGGATGGACGAGCTGGAATTCACCGAGGCCGAGAGCAACATGAACGATCTGGTGTCCGAGTACCAGCAGTATCAAGACGCGAGACCCGACGATGAGGGCGACTATGGGGAGGAAGAGGAGCAAGAGGGCGAGTACTCGCAAATGTCG
>gnl_Selmo_v1.0_183654
ATGAGAGAAATCCTTCACATCCAGGGTGGTCAGTGCGGCAATCAGATCGGTGCAAAGTTCTGGGAAGTTGTGTGCGACGAGCATGGGATCGATCCGACCGGGAGCTACACCGGGACGTCCGAGCTTCAGCTGGAAAGAGTGAACGTTTACTACAATGAAGCCAGTGGGGGCCGCTACGTTCCTCGCGCTGTGCTCATGGATTTGGAGCCTGGCACCATGGATAGCCTGAGATCCGGCGTCTACGGACAGATATTCCGGCCAGACAACTTTGTCTTTGGACAAACTGGAGCCGGAAACAACTGGGCCAAAGGTCATTATACAGAAGGTGCCGAGTTGATCGATGCTGTTCTCGATGTTGTTCGCAAGGAGGCTGAGAACTGCGACTGCCTGCAAGGATTCCAGGTCTGTCACTCTCTTGGTGGAGGAACTGGGTCGGGCATGGGAACGCTTCTCATATCCAAAATCAGAGAGGAGTACCCGGACAGGATGATGCTTACATTCTCGGTGTTCCCTTCTCCCAAGGTTTCTGACACGGTGGTGGAGCCATATAATGCAACTCTGTCGGTTCATCAGCTCGTGGAGAACGCAGACGAGTGCATGGTGCTAGACAACGAGGCTCTCTACGACATATGCTTTAGAACACTCAAGCTCGTCACTCCTACATTTGGAGATCTAAACCATCTCATCTCCGCAACCATGAGTGGGATCACTTGCTGCCTTCGTTTCCCCGGGCAACTCAACTCGGACCTCCGGAAGCTGGCCGTCAACTTGATCCCGTTCCCTCGCCTCCACTTCTTCATGGTGGGATTCGCGCCGCTCACCTCCAGAGGCTCGCAGCAGTACCGCTCGCTCACGGTCCCGGAGCTGACGCAGCAGATGTGGGACGCCAAGAACATGATGTGCGCCGCGGACCCGAGACACGGGCGATACCTCACCGCGTCCGCGATGTTCCGCGGCAAGATGAGCACCAAGGAGGTGGACGAGCAGCTCATCAACGTCCAGAACAAGAACTCGTCCTACTTCGTCGAGTGGATCCCAAACAACGTCAAGTCGAGCGTGTGCGACATCGCTCCAAAGGGGCTCAAGATGTCGTCCACCTTCGTGGGGAACTCGACGTCGATCCAAGAGATGTTTAAGCGGGTGAGCGAGCAGTTCACGGCCATGTTCCGGCGGAAGGCGTTTCTTCACTGGTATACGGGCGAGGGGATGGACGAGATGGAGTTTACCGAGGCCGAGAGCAACATGAACGATCTGGTGTCCGAGTACCAGCAGTACCAGGACGCGGCCGTGGAGGCGGACTACGAGGACGACGATGAAGAACAGGCAGCG
>gnl_Solly_v2.4_Solyc06g035970.2.1
ATGCGTGAGATTTTGCACATTCAAGGAGGTCAATGTGGAAACCAAATCGGAGCTAAGTTCTGGGAAGTAATCTGTGCCGAGCACGGTATTGATTCCACCGGAAGGTATCAAGGAGACAGTGATCTTCAATTGGAACGACTGAACGTGTACTACAATGAAGCAAGCTGTGGAAGATTTGTTCCACGCGCTGTCCTCATGGATTTGGAGCCGGGAACTATGGATAGTGTCAGATCTGGACCTTTTGGTCAGATTTTCAGGCCTGATAACTTCGTGTTTGGCCAGTCAGGTGCTGGTAACAACTGGGCCAAGGGACACTATACTGAGGGAGCGGAGCTTATTGACTCGGTGCTTGATGTTGTGAGGAAGGAGGCTGAGAATTGTGACTGTTTACAAGGTTTCCAGGTTGCTCACTCTCTAGGAGGTGGAACTGGATCAGGAATGGGAACACTCCTTATATCTAAGATCAGGGAGGAGTACCCAGATAGAATGATGCTTACTTTCTCTGTATTCCCTTCCCCCAAAGTTTCAGACACAGTTGTTGAGCCCTATAATGCTACTCTTTCTGTTCACCAGCTTGTTGAGAATGCAGATGAGTGTATGGTTTTGGATAATGAAGCTCTTTATGACATTTGCTTCCGAACTCTCAAACTTACTACTCCGAGCTTTGGGGACCTAAACCATTTGATTTCTGCCACCATGAGTGGTGTAACTTGCTGTCTCCGTTTCCCTGGTCAACTCAACTCTGATCTCCGCAAGCTTGCTGTTAACCTCATCCCATTCCCTCGGTTGCATTTCTTCATGGTTGGATTTGCTCCGCTCACTTCTCGTGGGTCGCAGCAATATCGAGCATTGACTGTTCCTGAGCTAACACAGCAGATGTGGGATGCAAAGAATATGATGTGTGCTGCTGATCCTCGTCATGGTCGATATTTGACTGCTTCAGCTATGTTCCGTGGAAAGATGAGCACCAAGGAAGTCGATGAACAGATGATTAATGTGCAGAACAAGAACTCTTCCTATTTTGTTGAGTGGATCCCTAACAATGTTAAGTCAACAGTCTGTGACATCCCTCCTACTGGTCTGAAGATGGCCTCAACTTTCATTGGTAACTCCACTTCGATTCAGGAGATGTTCCGTAGGGTCAGTGAGCAGTTTACAGCTATGTTCCGAAGAAAGGCTTTCTTGCATTGGTACACTGGAGAAGGTATGGATGAGATGGAGTTTACCGAGGCTGAAAGCAACATGAACGATTTAGTTTCCGAGTACCAGCAGTATCAAGATGCAACAGCTGAAGAGGAAGGTTATGACTATGAAGATGAGGAGGATGAACAAGTAGAATCT
>gnl_Solly_v2.4_Solyc06g076640.2.1
ATGCGTGAGATTCTTCACATTCAAGGTGGCCAATGCGGTAACCAAATCGGATCCAAGTTCTGGGAAGTTGTGTGTGCGGAGCATGGGATTGATTCAACCGGAAGGTACCAGGGAGACACAGATCTACAACTTGAGAGGGTGAATGTGTATTACAATGAAGCTAGTGGTGGACGGTTTGTTCCTAGGGCTGTGCTTATGGATCTGGAACCAGGGACCATGGACAGTATCAGATCTGGGACTTATGGCCAGATCTTTCGTCCTGATAACTTTGTTTTTGGCCAATCTGGTGCTGGGAACAACTGGGCTAAGGGTCATTACACTGAGGGTGCTGAGCTGATTGATTCTGTTCTCGATGTTGTGCGTAAAGAAGCTGAAAACTGTGACTGCCTTCAAGGGTTTCAGGTGTGCCACTCCCTGGGAGGAGGGACTGGGTCCGGAATGGGAACCCTTTTGATTTCAAAGATCAGAGAGGAGTACCCAGATAGAATGATGCTTACCTTCTCTGTTTTCCCATCTCCAAAGGTTTCAGACACTGTTGTTGAGCCTTACAATGCCACACTATCTGTTCATCAGCTTGTGGAGAATGCAGATGAGTGTATGGTTCTTGACAATGAGGCGCTGTATGACATTTGTTTCCGTACCCTCAAGCTGACAACTCCTAGCTTTGGTGACCTGAATCACCTGATATCTGCAACCATGTCTGGAGTAACTTGCTGCCTCAGATTTCCTGGCCAGCTTAACTCTGATCTCAGAAAGCTTGCTGTAAATCTCATTCCTTTTCCCCGTCTTCACTTTTTCATGGTTGGGTTTGCACCACTTACATCACGAGGTTCCCAACAATACCGGGCTTTGACTGTCCCTGAGTTAACTCAGCAAATGTGGGATGCTAAGAATATGATGTGTGCTGCTGATCCTCGACATGGCCGTTATTTGACAGCATCAGCTATGTTCCGTGGAAAGATGAGCACCAAGGAAGTTGATGAACAGATGCTTAACGTGCAGAACAAAAACTCTTCTTACTTCATCGAGTGGATCCCCAACAATGTTAAGTCAACAGTCTGTGATATTCCTCCAACTGGTCTAAAGATGGCATCAACTTTCATTGGAAACTCAACCTCCATTCAAGAAATGTTCCGTCGTGTTAGTGAACAATTCACGGCCATGTTTAGGAGGAAGGCTTTCTTGCACTGGTACACTGGTGAAGGAATGGACGAGATGGAGTTCACTGAGGCTGAGAGCAACATGAATGATTTGGTCTCTGAATATCAGCAGTATCAAGATGCAGTGGCAGATGAGGAAGAGTATGAGGATGAGGAGGAAGACGATCCATACCTAGTTTCTTTCCAGTTGTGGTTG
>gnl_Solly_v2.4_Solyc06g005910.2.1
ATGCGTGAAATTCTCCATATACAAGGTGGCCAATGCGGCAACCAAATCGGGGCTAAGTTTTGGGAGGTGGTATGCGCCGAGCATGGGATTGATGCAACCGGCGCGTACCATGGGGAGTCAGATATTCAACTCGAGAGAGTGAATGTATATTATAATGAGGCGAGTTGTGGGCGCTTCGTACCTCGTGCTGTTCTTATGGATTTAGAGCCTGGTACTATGGACAGTGTTAGATCTGGAACTTATGGTCAGATTTTTAGGCCTGATAACTTTGTATTCGGTCAATCTGGTGCCGGTAATAATTGGGCTAAAGGTCATTATACTGAAGGTGCTGAGTTGATTGATTCCGTTCTCGATGTTGTTAGGAAAGAAGCTGAGAATTGTGATTGTCTACAAGGGTTTCAGGTGTGTCATTCCCTGGGAGGAGGGACTGGGTCTGGAATGGGGACACTTCTCATTTCAAAGATTCGAGAGGAATACCCAGATAGGATGATGCTGACATTCTCTGTCTTCCCATCGCCAAAGGTTTCAGACACAGTTGTAGAGCCTTACAATGCTACATTGTCTGTTCATCAGCTTGTAGAGAATGCAGATGAGTGCATGGTTCTTGACAATGAGGCTTTATATGACATTTGTTTCCGAACCCTCAAGCTTACAACTCCTAGCTTTGGTGATTTGAATCACTTAATATCTGCAACCATGTCCGGAGTTACTTGTTGTCTCAGATTCCCTGGACAGCTTAACTCTGATCTGAGGAAACTTGCTGTGAATCTCATTCCTTTCCCCCGTCTCCACTTCTTCATGGTTGGGTTTGTTCCACTTACCTCACGTGGTTCACAACAGTACCGCGCTTTATCTGTTCCTGAGCTTACTCAACAAATGTGGGATGCAAAGAACATGATGTGTGCTGCTGACCCTAGGCATGGCCGCTATTTGACAGCATCAGCAATGTTTAGGGGGAAAATGAGCACCAAGGAAGTTGATGAGCAGATGCTTAATGTGCAGAACAAAAATTCTTCATACTTCGTTGAGTGGATCCCCAACAACGTTAAGTCAACAGTCTGTGATATTCCACCAACTGGTCTAAAGATGGCATCGACTTTCATTGGAAATTCAACCTCAATACAAGAGATGTTCCGTCGTGTCAGTGAGCAATTCACAGCCATGTTTAGGAGGAAGGCTTTCTTGCATTGGTACACAGGGGAAGGAATGGATGAGATGGAGTTCACTGAGGCAGAGAGCAACATGAATGATCTGGTCTCTGAGTACCAACAGTACCAAGATGCAGTAGCAGATGAGGATGAAGGATACGAGGACGAAGATGAAGCATATCATGACTATAAAATGAACCTGTGCTTATTACTACAGCAGCAAATACCTATGATATTGGATGCAGAAACCATAGCTTTTAGTATCTTGTTATTAGCATTTAGATTT
>gnl_Solly_v2.4_Solyc03g118760.2.1
ATGCGTGAGATTCTTCATATTCAAGCAGGACAATGTGGGAATCAAATCGGATCAAAATTCTGGGAAGTTGTATGTGACGAACACGGGATTGATCCAACTGGAAAATACTGTGGAGATTCAGAATTGCAGCTTGAAAGAGTTAATGTTTATTACAATGAAACTGGGAATGGACGTTACGTGCCACGGGCAGTTCTCATGGACCTTGAACCTGGTACTATGGACAGCATCAAATCAGGTCCATTTGGTCAGATTTTTCGCCCTGATAACTATGTTTTCGGACAATCTGGTGCTGGAAATAATTGGGCGAAAGGACATTATACTGAGGGTGCTGAACTTATTGACTCTGTTCTTGATGTTGTTCGAAAAGAAGCTGAAAACTCCGATTGCTTACAAGGATTTCAGGTGTGTCACTCACTTGGAGGAGGGACAGGATCAGGAATGGGGACACTGTTGATATCAAAGATCAGAGAAGAATATCCAGACAGAATGATGCTTACCTTCTCTGTTTTCCCATCTCCAAAAGTCTCAGACACAGTGGTTGAGCCTTACAATGCTACACTTTCTGTCCATCAACTTGTTGAAAATGCTGATGAGTGTATGGTTCTTGATAATGAAGCTCTCTATGACATCTGCTTCAGGACTCTCAAACTATCCACACCAAGTTTTGGAGACCTGAATCACCTGATTTCAGCAACAATGAGTGGTGTGACATGTTGCTTGCGATTCCCTGGCCAGCTGAATTCTGATCTTCGAAAACTAGCTGTGAACTTAATCCCTTTCCCAAGGCTTCATTTTTTTATGGTTGGATTCGCGCCTCTAACATCAAGAGGATCTCAGCAATATCGAGCACTTACAGTCCCTGAACTGACGCAACAAATGTGGGATTCCAAGAACATGATGTGTGCTGCTGATCCAAGACACGGCCGTTACCTCACAGCATCAGCATTGTTTAGAGGCAAAATGAGCACAAAAGAAGTTGATGAGCAAATGATGAATGTGCAGAACAAGAACTCTTCCTATTTTGTGGAATGGATTCCGAACAATGTCAAATCCAGTGTTTGTGACATACCACCTAGAGGGCTTTCGATATCTTCAACATTTATTGGGAATTCAACTTCAATTCAAGAAATGTTTAGGAGAGTGAGTGAGCAGTTCACTGCAATGTTTAGGAGAAAGGCATTTTTGCATTGGTACACTGGAGAAGGGATGGATGAAATGGAATTTACTGAAGCAGAGAGTAATATGAATGATCTTGTGGCAGAGTATCAGCAGTATCAAGATGCCACAGCTGAAGAAAACAGTGATTATGAAGATGAAACTGGAGAAGAT
>gnl_Solly_v2.4_Solyc03g025730.2.1
ATGCGTGAGATTTTGCACATTCAGGGAGGCCAATGTGGGAACCAGATCGGAGCTAAGTTCTGGGAGGTTGTGTGTGCCGAGCACGGCATTGATTCCACCGGAAGGTACAAAGGGGAGAGTGACCTTCAATTGGAGCGCGTCAATGTCTACTACAACGAGGCAAGTTGTGGAAGGTTCGTTCCACGCGCCGTCCTCATGGACTTGGAGCCGGGAACCATGGATAGCGTTAGATCAGGTCCTTATGGTCAGATATTCCGGCCGGATAACTTCGTCTTTGGTCAGTCTGGTGCTGGTAATAACTGGGCCAAAGGACACTATACTGAAGGAGCGGAACTTATCGACTCGGTTATGGATGTTGTAAGGAAGGAGGCTGAGAACAGTGATTGCTTACAAGGTTTTCAGGTTTGTCACTCTTTGGGAGGTGGAACTGGATCAGGAATGGGAACTCTCCTCATATCTAAGATCAGAGAAGAGTACCCAGACAGAATGATGCTTACTTTCTCTGTGTTCCCTTCCCCAAAAGTTTCTGACACTGTTGTTGAGCCCTATAATGCTACTCTCTCTGTTCACCAGCTTGTTGAGAATGCAGATGAGTGCATGGTTTTAGACAATGAAGCTCTTTATGACATTTGCTTCCGAACTCTCAAACTAACTACACCAAGCTTTGGAGATCTTAATCATTTGATTTCTGCCACTATGAGTGGTGTGACTTGCTGTCTCCGGTTCCCTGGTCAGCTCAATTCTGATCTCCGCAAGCTTGCTGTCAACCTCATCCCATTTCCTCGGCTGCATTTCTTCATGGTTGGATTTGCTCCTCTCACTTCTCGTGGGTCACAGCAATACAGAGCCCTGACCGTTCCTGAGCTCACTCAACAGATGTGGGATTCAAAGAACATGATGTGTGCTGCTGATCCTCGTCATGGTCGTTATTTGACTGCTTCAGCCATGTTCCGGGGGAAAATGAGCACCAAGGAAGTTGATGAGCAAATGATTAATGTGCAGAACAAGAACTCTTCCTATTTTGTGGAGTGGATTCCTAACAATGTGAAGTCTACTGTCTGTGACATCCCTCCAACTGGACTGAAGATGGCCTCAACTTTTATTGGCAATTCCACCTCAATTCAGGAGATGTTCCGTAGGGTCAGTGAGCAGTTTACAGCAATGTTTCGAAGAAAGGCTTTCTTGCACTGGTACACTGGAGAAGGTATGGATGAGATGGAGTTTACAGAGGCTGAAAGCAACATGAACGATCTAGTTTCTGAGTACCAACAATATCAAGATGCATCAGCTGAGGAGGAAGGTTATGACTACGAAGATGAAGAAGGTCAAGAAGCT
>gnl_Solly_v2.4_Solyc04g081490.2.1
ATGAGAGAAATTCTTCACATTCAAGGAGGACAATGTGGAAACCAAATCGGTTCCAAATTCTGGGAAGTTATCTGTGATGAACACGGTGTTGATCCTACCGGACGTTACAAAGGAACCGCCGCTGAGTCCGATCTTCAGCTTGAACGTATCAATGTTTATTTCAATGAAGCTTCTGGTGGACGTTATGTTCCTAGGGCGGTTTTGATGGATCTAGAGCCTGGTACGATGGATAGTATCAGATCTGGTCCCTATGGACAGATCTTCCGTCCTGATAACTTTGTCTTTGGACAGTCTGGTGCTGGTAATAACTGGGCCAAAGGTCATTATACTGAAGGCGCTGAGTTGATTGATGCTGTTCTAGATGTTGTTCGTAAAGAAGCGGAGAATTGTGATTGCTTGCAAGGATTCCAGGTTTGCCACTCACTTGGTGGAGGGACTGGATCTGGCATGGGAACACTACTGATTTCCAAGGTAAGGGAGGAGTATCCAGACAGGATGATGCTCACATTCTCTGTTTTCCCTTCTCCAAAGGTGTCTGACACTGTTGTAGAACCATACAATGCTACACTGTCGGTGCACCAATTGGTGGAGAATGCCGATGAATGTATGGTCCTTGACAACGAAGCTCTATATGATATTTGTTTCAGAACTTTGAAGCTCACTACTCCAAGTTTTGGTGACTTGAACCATTTGATCTCTGCAACCATGAGTGGTGTTACTTGCTGTTTGAGATTCCCTGGTCAGCTGAACTCAGACCTGAGGAAATTGGCTGTGAATTTAATTCCCTTCCCACGTCTTCACTTCTTCATGGTGGGATTTGCCCCACTAACCTCTCGTGGATCACAGCAATACATATCGCTAACAGTGCCAGAGCTTACTCAACAAATGTGGGATGCCAAGAACATGATGTGCGCGGCAGATCCCCGTCATGGACGTTACCTGACAGCTTCTGCCATGTTTAGGGGTAAGATGAGCACAAAGGAGGTAGATGAACAGATGATCAATGTGCAGAACAAGAACTCGTCCTACTTTGTTGAATGGATCCCTAACAATGTCAAGTCTAGTGTGTGTGATATCCCACCAACTGGGCTGAAGATGGCATCCACGTTTGTTGGAAATTCAACCTCCATTCAGGAGATGTTTAGAAGGGTGAGTGAGCAGTTTACTGCCATGTTCAGGCGCAAGGCTTTCTTGCATTGGTACACAGGTGAAGGAATGGATGAAATGGAGTTCACTGAAGCCGAGAGCAACATGAATGATTTGGTTGCAGAATATCAACAATACCAGGATGCTACAGCAGATGATGAGGAAGAGTATGATGATGATGAGGTTGCTGATGATCAATACCAATCC
>gnl_Solly_v2.4_Solyc12g089310.1.1
ATGAGAGAAATCTTACACATTCAAGGAGGCCAATGCGGGAACCAAATCGGTTCAAAATTCTGGGAAGTAATTTGTGATGAACACGGCATAGATCCAACGGGACGTTACAATTCTGATAATGCAGGTGCATCTGATCTACAACTTGAACGGATTAATGTGTATTTCAATGAAGCTACTGCTGGTCGTTTTGTACCTAGAGCTGTTCTTATGGATCTCGAACCTGGTACTATGGATAGTATTAGATCTGGTCCTTATGGACAAATTTTTCGCCCTGATAATTTTGTTTTTGGACAATCTGGTGCTGGAAATAATTGGGCAAAAGGACATTATACAGAAGGCGCTGAATTGATTGATTCTGTTCTCGATGTTGTTCGTAAAGAGGCTGAGTACTGTGACTGCATGCAAGGATTTCAGGTTTGTCACTCACTTGGAGGAGGGACTGGTTCCGGCATGGGAACTCTCTTAATTTCAAAGATAAGGGAAGAGTATCCAGATCGAATGATGCTCACCTTCTCTGTTTTTCCATCTCCAAAGGTTTCAGACACTGTTGTCGAACCATACAATGCTACACTTTCTGTGCACCAATTAGTAGAGAACGCTGATGAATGTATGGTCCTCGACAATGAAGCCCTCTACGACATCTGTTTTAGGACTCTAAAGCTCACTAATCCAACTTTTGGTGACCTAAATCATTTGATATCTGCAACAATGAGTGGTGTTACATGTTGTCTGCGATTTCCCGGTCAGCTGAACTCAGACTTGAGAAAATTGGCTGTGAATCTAATCCCGTTCCCACGTCTTCATTTCTTCATGGTGGGATTCGCACCACTGACATCTCGTGGATCACAGCAATACAGTTCCCTCACAGTTCCAGAGCTTACACAACAAATGTGGGATGCTAAGAATATGATGTGTGCAGCTGACCCTCGTCATGGACGTTACTTAACAGCATCTGCTATGTTTAGGGGAAAAATGAGTACTAAAGAAGTCGATGAACAGATGATCAACGTCCAAAACAAGAACTCGTCGTACTTTGTTGAGTGGATCCCTAACAATGTGAAGTCTAGTGTGTGTGACATTCCACCAACTGGGCTAAAAATGGCATCTACATTTATTGGGAACTCGACGTCCATTCAAGAAATGTTTAGGAGAGTGAGTGAGCAGTTCACGGCCATGTATAGACGAAAGGCGTTTTTGCATTGGTATACTGGGGAAGGAATGGATGAAATGGAATTTACTGAAGCTGAGAGTAATATGAATGATTTGGTTGCAGAATATCAACAGTATCAAGATGCTACTGCTGAGGTTGAGGAAGATTTTGATGAAGGTGTTGAAGAACATTATGAAGGCCAA
>gnl_Solly_v2.4_Solyc10g085020.1.1
ATGCGTGAGATTCTTCATATTCAAGGTGGACAATGCGGCAACCAAATCGGTGCCAAGTTTTGGGAGGTTGTTTGTGCTGAGCACGGCATTGATTCCACCGGAAGATATGACGGGGATGCTGATCTTCAGCTTGAGAGAATCAATGTCTATTATAATGAAGCTTCTTGTGGTAGGTTTGTTCCGAGGGCGGTTCTTATGGATCTGGAGCCTGGTACCATGGATAGTATTAGATCTGGTCCTTATGGACAGATCTTCCGTCCTGATAACTTTGTGTTTGGACAATCTGGTGCGGGTAATAATTGGGCGAAAGGGCATTATACTGAAGGCGCTGAATTGATTGATGCTGTTCTTGATGTTGTTCGTAAGGAAGCTGAAAACTGTGATTGCCTTCAAGGGTTTCAAGTTTGCCATTCATTGGGTGGAGGAACAGGATCTGGTATGGGTACCCTTTTGATTTCTAAGATCAGAGAGGAGTACCCAGACAGAATGATGCTTACGTTTTCGGTTTTCCCTTCACCTAAGGTTTCCGATACCGTCGTTGAACCTTACAATGCTACTCTGTCTGTTCATCAATTGGTTGAAAATGCTGATGAATGTATGGTTCTTGACAATGAGGCTTTATATGATATTTGCTTCAGAACCTTGAAGCTTACCACCCCAAGCTTTGGAGATTTGAATCATTTGATATCAGCAACAATGTCTGGTGTTACCTGTTGTTTGCGTTTCCCTGGTCAGTTGAACTCTGATCTCCGTAAGCTGGCTGTGAATCTGATTCCATTCCCAAGGCTCCATTTCTTTATGGTTGGGTTTGCACCTTTGACTTCCCGTGGTTCACAGCAATACAGAGCTTTGACTGTCCCCGAGCTTACCCAGCAAATGTGGGATGCCAAGAACATGATGTGTGCAGCTGACCCTCGCCACGGCAGATACTTGACTGCCTCAGCTATGTTCAGGGGCAAAATGAGCACGAAAGAGGTCGATGAGCAAATGCTCAACGTGCAGAACAAGAACTCATCCTACTTTGTTGAGTGGATCCCTAACAATGTGAAATCAACTGTTTGTGATATCCCACCTACCGGACTTAAGATGGCATCGACCTTCATTGGTAACTCAACATCAATTCAGGAGATGTTTAGGCGCGTGAGCGAACAGTTCACTGCTATGTTCAGGAGAAAGGCTTTCTTGCATTGGTACACTGGTGAAGGAATGGACGAGATGGAGTTTACCGAGGCTGAAAGCAACATGAACGATCTTGTGTCGGAGTATCAGCAGTACCAAGATGCCACTGCTGATGAAGAGGGGGAGTACTATGAGGATGAAGATGAAGCTCAAGAGGACTATTATGCTCTGTTTGTGCCTTTG
>gnl_Solly_v2.4_Solyc10g086760.1.1
ATGCGTGAAATCCTTCATATTCAAGGTGGACAATGCGGTAACCAAATTGGTGCCAAGTTTTGGGAAGTTGTTTGTGCGGAACACGGCATTGATTCTACCGGACGTTACAGCGGTGATTCTGATCTCCAGCTTGAGAGAATTAATGTCTATTACAATGAGGCTACCTGTGGAAGGTTTGTTCCTAGGGCTGTTCTTATGGATCTGGAGCCTGGTACCATGGACAGTATTAGATCTGGTCCTTATGGACAGATCTTCCGTCCTGATAACTTTGTTTTTGGACAATCTGGTGCTGGTAACAATTGGGCCAAGGGACATTACACCGAAGGTGCTGAATTGATTGATGCCGTTCTCGATGTTGTTCGTAAGGAAGCTGAGAACTGTGACTGCCTTCAAGGATTTCAAGTGTGCCATTCATTGGGTGGAGGAACGGGATCTGGTATGGGTACGCTTTTGATCTCAAAGATCAGAGAAGAATACCCAGACAGAATGATGCTTACCTTCTCCGTTTTCCCTTCACCTAAGGTTTCTGATACTGTTGTTGAGCCTTATAATGCTACCTTGTCTGTGCATCAATTGGTTGAAAATGCTGATGAGTGCATGGTTCTCGACAACGAGGCTCTATACGATATCTGCTTCAGAACCCTAAAGCTTACCACCCCAAGCTTTGGAGATCTAAATCATCTGATATCAGCTACAATGTCTGGTGTCACCTGTTGCTTGCGTTTCCCTGGACAGTTGAACTCTGATCTTAGGAAGTTAGCTGTGAATCTGATTCCATTCCCTAGGCTCCATTTCTTCATGGTTGGTTTTGCACCACTGACTTCACGTGGTTCTCAGCAATACAGGGCTTTGACAGTGCCAGAGCTTACACAGCAAATGTGGGATGCCAAGAACATGATGTGCGCAGCTGACCCACGTCATGGAAGATACTTGACTGCCTCTGCTATGTTCAGGGGTAAGATGAGCACGAAAGAAGTGGATGAACAGATGCTCAATGTGCAAAACAAGAACTCTTCCTACTTTGTTGAATGGATTCCAAACAATGTCAAGTCAACTGTTTGTGATATCCCACCAACCGGGCTTAAAATGGCATCTACCTTCATTGGGAACTCAACATCTATTCAAGAGATGTTTAGGCGTGTGAGCGAGCAGTTCACTGCTATGTTTAGGAGAAAAGCTTTCTTGCATTGGTACACTGGGGAAGGAATGGACGAGATGGAGTTCACTGAGGCAGAGAGTAACATGAATGATCTGGTATCTGAATATCAGCAGTACCAGGACGCCACTGCTGATGATGAGGGAGAATATTACGAGGAGGAAGATGAAGAGGATGTCAATGAGAAT
>gnl_Solly_v2.4_Solyc10g080940.1.1
ATGTTTTCTGAAAAAATGAGAGAAATCCTTCACATCCAAGGTGGACAATGTGGAAACCAGATTGGATCAAAGTTCTGGGAAGTTGTATGTGATGAACATGGAATCGATCCTACTGGACGCTATGTTGGAACATCAGATCTGCAATTGGAACGTGTCAATGTGTATTACAATGAAGCTTCATGTGGGAGGTTTGTTCCCCGTGCAGTGCTCATGGATCTCGAGCCTGGTACGATGGACAGTGTGAGAACTGGTCCTTATGGCCAGATATTTAGGCCTGATAACTTTGTTTTTGGCCAGTCTGGTGCTGGAAACAATTGGGCTAAGGGTCATTACACTGAGGGTGCAGAGCTTATTGATTCTGTTCTTGATGTTGTCAGGAAGGAGGCTGAGAATTGTGACTGTCTTCAAGGTTTTCAAGTGTGCCATTCACTTGGTGGAGGAACAGGTTCTGGAATGGGAACTTTACTGATCTCCAAAATCAGGGAAGAATACCCTGATCGCATGATGCTCACTTTCTCTGTGTTCCCATCACCAAAGGTTTCAGATACAGTGGTTGAGCCATATAATGCTACCCTTTCAGTGCATCAGCTTGTTGAAAATGCTGATGAGTGTATGGTGCTTGACAATGAAGCTCTATATGACATTTGTTTCAGGACTCTCAAGCTTACCACACCCAGCTTTGGTGATTTGAACCACTTGATTTCCGCTACGATGAGTGGGGTCACTTGCTGCCTCAGGTTCCCGGGTCAATTGAACTCTGATCTTAGGAAGCTTGCTGTTAACCTGATCCCCTTCCCTCGTTTGCACTTCTTCATGGTTGGATTTGCTCCTCTCACTTCTCGTGGTTCACAGCAATACCGTGCACTTACAGTCCCAGAGCTGACCCAGCAAATGTGGGATGCCAAAAACATGATGTGTGCTGCTGATCCACGTCATGGTCGTTACCTTACTGCCTCAGCCATGTTCAGGGGTAAAATGAGCACCAAGGAAGTTGATGAACAGATGATCAATGTTCAGAACAAGAACTCTTCCTACTTTGTCGAATGGATTCCAAACAATGTGAAATCCAGTGTCTGTGACATCCCACCAAGAGGTCTCTCAATGGCATCTACCTTCATCGGAAACTCCACTTCCATTCAGGAAATGTTTAGGAGGGTGAGTGAGCAGTTTACTGCTATGTTCAGGAGAAAGGCTTTCTTGCATTGGTACACAGGTGAAGGAATGGACGAAATGGAGTTCACTGAAGCTGAAAGCAACATGAACGACCTCGTGTCTGAGTATCAGCAATATCAAGATGCTACTGCTGATGAAGAAGGTGAATATGAGGATGAAGACTACGATGTGCAGGAAGAGAAC
>gnl_Sorbi_v3.1_Sobic.010G224900.1
ATGAGGGAGATCCTCCACATCCAGGGCGGGCAGTGCGGGAACCAGATCGGGGCCAAGTTCTGGGAGGTGATCTGCGACGAGCACGGCATCGACCACACCGGCAAGTACGCCGGCGACTCCGACCTCCAGCTCGAGCGCATCAACGTCTACTACAACGAGGCCAGCGGCGGACGCTACGTCCCGCGCGCCGTCCTCATGGACCTCGAGCCGGGGACCATGGACTCCGTGCGCTCGGGCCCCTTCGGCCAGATCTTCCGCCCCGACAACTTCGTCTTCGGCCAATCCGGCGCCGGAAACAACTGGGCCAAGGGACACTACACCGAGGGCGCCGAGCTCATCGACTCCGTGCTCGATGTCGTGCGCAAGGAGGCCGAGAACTGCGACTGCCTACAAGGGTTCCAGGTCTGCCACTCGCTGGGAGGAGGTACTGGTTCAGGAATGGGCACCCTGCTCATCTCCAAGATCAGGGAGGAGTACCCGGACCGCATGATGTTGACATTCTCTGTCTTCCCGTCGCCCAAGGTGTCTGATACTGTCGTGGAGCCCTACAACGCCACGCTCTCTGTTCACCAGCTGGTTGAGAACGCTGATGAGTGCATGGTGCTCGACAACGAGGCTCTCTATGACATCTGCTTCCGCACGCTCAAGCTTGCTACACCAACCTTTGGTGATCTCAACCACCTCATCTCTGCAACCATGAGTGGTGTTACGTGCTGCCTTCGCTTCCCTGGTCAGCTCAACTCTGACCTCCGGAAGCTTGCTGTGAACCTGATCCCCTTCCCGCGTCTCCACTTCTTCATGGTTGGATTTGCTCCACTGACCTCGCGGGGCTCCCAGCAGTACCGTGCCCTCACTGTGCCAGAGCTGACCCAGCAGATGTGGGACTCCAAGAACATGATGTGTGCTGCTGACCCTCGCCACGGCCGCTACCTCACAGCGTCTGCTATGTTCCGTGGGAAGATGAGCACCAAGGAAGTGGATGAACAGATGCTGAACGTTCAGAACAAGAACTCTTCCTACTTTGTGGAGTGGATCCCCAACAATGTGAAGTCGAGCGTGTGCGACATCCCACCCATTGGGCTGAAGATGTCCTCAACATTCATCGGCAACTCCACCTCCATCCAGGAGATGTTCCGCCGCGTCAGTGAGCAGTTCACAGCTATGTTCAGGAGGAAGGCCTTCTTGCATTGGTACACTGGTGAGGGCATGGATGAGATGGAGTTCACCGAGGCCGAGAGCAACATGAACGACCTGGTGGCTGAGTACCAGCAGTACCAGGATGCCACGGCCGAGGACGATGAGGAGTATGAGGAGGAAGAAGAGGAAGAGCACGCTGAC
>gnl_Sorbi_v3.1_Sobic.003G328800.1
ATGAGAGAGATCTTGCACATCCAGGGAGGCCAATGTGGCAACCAGATCGGTGCCAAGTTCTGGGAGGTGGTGTGTGATGAACATGGCATTGACCCTACTGGCCGCTACACTGGCACTTCTGACCTTCAGTTAGAGCGTGTCAATGTCTACTACAATGAGGCCTCCTGTGGCCGCTTTGTGCCCCGTGCTGTTCTCATGGACCTTGAGCCTGGGACAATGGACAGTGTCCGCACTGGACCCTATGGGCAGATCTTCCGCCCTGACAACTTTGTGTTCGGGCAATCTGGTGCTGGTAACAACTGGGCTAAGGGTCATTACACTGAGGGTGCTGAGCTCATTGACTCTGTTCTTGATGTTGTGAGGAAGGAAGCTGAGAACTGTGACTGCTTGCAAGGATTCCAAGTATGCCACTCCCTTGGTGGTGGTACTGGATCTGGTATGGGTACACTGTTGATCTCAAAGATCAGGGAGGAGTACCCTGACCGCATGATGCTGACATTCTCAGTTTTCCCCTCACCGAAAGTATCTGATACCGTGGTTGAGCCATACAATGCTACCCTTTCTGTTCATCAGTTGGTTGAGAATGCCGATGAGTGTATGGTTCTTGACAACGAGGCCCTCTATGACATTTGCTTCAGGACTCTTAAGCTCACCACTCCTAGCTTTGGGGATTTGAACCATTTGATCTCTGCAACCATGAGTGGAGTCACCTGCTGCCTAAGGTTCCCTGGTCAGCTGAACTCTGACCTCAGGAAGCTGGCAGTGAACCTGATCCCCTTTCCCCGTCTCCACTTCTTCATGGTTGGCTTTGCGCCTTTGACGTCCCGTGGCTCCCAGCAGTACAGGGCCCTCACTGTCCCTGAGCTCACACAACAGATGTGGGACGCCAAGAACATGATGTGCGCTGCCGACCCTCGCCATGGGCGTTACCTCACCGCCTCGGCCATGTTCCGTGGGAAGATGAGCACCAAGGAGGTTGACGAGCAGATGATAAATGTCCAGAACAAGAACTCGTCCTACTTCGTGGAGTGGATCCCCAACAACGTGAAGTCCAGCGTGTGTGACATCCCCCCGAGGGGCCTGTCCATGGCGTCTACCTTCATCGGCAACTCGACTTCCATCCAGGAGATGTTCCGGAGGGTGAGCGAGCAGTTCACTGCCATGTTCAGGAGGAAGGCTTTCTTGCACTGGTACACTGGTGAGGGCATGGACGAGATGGAGTTCACCGAGGCCGAGAGCAACATGAATGACCTCGTGTCGGAGTACCAGCAGTACCAGGATGCGACTGCCGATGATGAGGGCGAGTACGAGGACGAGGAGGACGTGCAAGGAGATGAAATG
>gnl_Sorbi_v3.1_Sobic.003G135400.2
ATGAGGGAGATCCTCCACATCCAGGGCGGCCAGTGCGGGAACCAGATCGGTTCCAAGTTCTGGGAGGTTGTCTGCGACGAGCATGGTATCGACCCCACCGGACGCTACGTCGGCACCTCCGACCTCCAGCTCGAGCGCGTCAACGTCTACTACAACGAGGCCTCATGCGGCCGCTTCGTGCCGCGCGCCGTGCTCATGGACCTCGAGCCCGGCACCATGGACAGCGTCCGCACCGGCCCGTACGGACAGATCTTCCGCCCCGACAACTTCGTCTTCGGCCAGTCTGGCGCGGGGAACAACTGGGCCAAGGGCCACTACACCGAGGGCGCTGAGCTCATCGACTCCGTGCTTGACGTCGTGAGGAAAGAGGCTGAGAACTGCGACTGCCTGCAAGGCTTCCAAGTTTGCCACTCCCTTGGAGGAGGCACTGGATCTGGAATGGGCACCCTTCTCATCTCAAAGATCAGGGAGGAGTACCCTGATCGGATGATGCTCACCTTTTCTGTGTTCCCCTCACCCAAGGTGTCGGACACTGTTGTGGAGCCATACAATGCCACACTGTCTGTTCATCAGTTGGTTGAGAATGCTGATGAATGCATGGTTCTGGACAACGAGGCGCTTTATGACATTTGCTTCCGAACTCTGAAGCTTACAACACCTAGCTTTGGAGACTTGAATCACTTGATCAGTGCAACAATGAGCGGAGTCACTTGCTGCCTGCGCTTCCCAGGACAGCTGAACTCTGACCTGCGCAAGCTTGCAGTCAACCTGATCCCATTCCCTCGCCTGCACTTCTTCATGGTTGGCTTTGCGCCACTCACCTCGCGTGGCTCGCAGCAGTACCGTGCTCTCACCGTCCCTGAGCTAACCCAGCAGATGTGGGATGCCAAGAACATGATGTGCGCCGCTGACCCGCGCCATGGCCGCTATCTCACAGCCTCTGCCATGTTCCGTGGCAAGATGAGCACCAAGGAGGTGGACGAGCAGATGATCAATGTGCAGAACAAGAACTCGTCCTACTTCGTCGAGTGGATCCCCAACAACGTCAAGTCCAGTGTCTGCGACATCCCGCCGCGTGGCCTTTCCATGGCCTCCACCTTCATTGGCAACTCCACCTCCATCCAGGAGATGTTCCGCCGTGTGAGCGAGCAGTTCACTGCTATGTTCAGGAGGAAGGCTTTCTTGCATTGGTACACTGGTGAGGGCATGGATGAGATGGAGTTCACCGAGGCTGAGAGCAACATGAATGATCTGGTGTCCGAGTACCAGCAGTACCAGGATGCCACTGCCGATGAGGAGGCAGAGTACGAGGACGAGGAGGATGGCATCCAAGACGAG
>gnl_Sorbi_v3.1_Sobic.009G137600.1
ATGAGGGAAATCCTGCAAATCCAGGGAGGGCAGTGCGGGAACCAGATCGGCTCCAAGTTCTGGGAGGTGCGGTACGTGGGGACGACGGACGTGCAGCTGGAGCGCGTCAACGTCGTCTACTACAACGAGGCCTCCTGCGGCAGGTTCGTGCCGCGCGCGGTGCTCATGGACCGGACCTCGAGCCCGGCACCATGGACGCGCGCCGTCCGCTCGGGCCCCTACGGCAATATCTTCCGCCCGGAAAACTTCGTCTTCGGCCAGTCCGGCGCCGGCAACAACTGGGCCAAGGGCGCCGAGCTCATCGACTCGGTCCTCGACGTCGTCCGCAAGGAGGCCGAGAGCTGCGACTGCCTCCAGGGTTTTGAGGTCTGCCACTCGCTCGGCGGTGGCACGGGGTCTGGCTTGGGTACCCTGCTCATTTCCAAGATCAGGGAGGAGTACGCGGATCAGATGATGCTGACGTTCTCCGTCTTCCCATCGCCCAAGGTGTCGGACACGGTGCTCGTGGAGAACGCCGACGAGTGCATGGTGCTGGACAATGAGGCACTATATGACATCTGCTTCCGCACACTGAAGCTCACCACTCCTAGCTTTGGTGATCTGAACCACTTGATCAATGCCACCATGATTGGTGTCACCTGCTGCCTTCGCTTCCCAGGGCAGCTGAACTCTGACCTCCGCAAGCTTGCTGTCAACCTGATTCCCTTCCCACGCCTGCACTTCTTCATGGTTAGCTTTGCGCCACTCACCTCACGCGGCTCCCAGCAGTACCGCTCCCTCAAGGTCCCTGACCTGACCTGTCATGACCTTAGCCATAGACCGCAGATGTGGGCGTGCAAGAACATGATGTGTGCCGCGGATCCGTGCCATGGCCGCTACCTGACGGCCTCTACCATGTTCCGGGGCAAGATGAGCACCAAGGAGGTGGAGGAGCAGATGCTCAGCGTGCAGAGCAAGGGCTCGTCCTGCTTTGTGGAGTGGATTCTGAACAACGTGAAATCCAGCGTTTGTGACATCCCCCCGCGTGGCCTCACCATGGCCTCCACCTTCGTCGGCAGCTCCACCTCCATTCAGGAGATGTTCCGGCGTGTGAGTCATCCGTTCACGGCCATGTTCAGGAGGAAGGCCTTCTTGCATTGGTACACGTGTGAGGGCATGGATGAGATGGAGTTCACTGAGGCGGAGAGCAACATGAACGACCTCGTCTCCGAGTACCAGCAGTACCAGGACGCTACAGCCGACGAGGAGGCCGGCTATGAGGACGAGAACGCAGGGGAAGAG
>gnl_Sorbi_v3.1_Sobic.004G053300.1
ATGAGGGAGATCCTGCACATCCAGGGCGGGCAGTGCGGGAACCAGATCGGGGCCAAGTTCTGGGAGGTGATCTGCGACGAGCACGGCATCGACCACACGGGCAAGTACGCCGGCGACTCCGACCTCCAGCTCGAGCGCATCAACGTCTACTACAACGAGGCCAGCGGTGGCCGGTACGTCCCGCGCGCCGTGCTCATGGACCTCGAGCCCGGCACCATGGACTCCGTGCGCTCCGGACCCTACGGCCAGATCTTCCGCCCCGACAACTTCGTCTTCGGCCAGTCCGGCGCCGGCAACAACTGGGCCAAGGGCCACTACACCGAGGGCGCCGAGCTCATCGACTCCGTGCTCGACGTCGTCCGCAAGGAGGCCGAGAACTGCGACTGCCTCCAAGGATTTCAGGTTTGCCACTCATTGGGTGGAGGTACTGGCTCTGGGATGGGCACCCTGCTCATCTCAAAAATCAGGGAGGAGTACCCAGATAGGATGATGCTCACATTCTCAGTTTTCCCATCACCTAAGGTGTCTGATACCGTGGTAGAACCTTATAATGCTACACTCTCAGTTCATCAACTTGTTGAGAATGCTGATGAGTGTATGGTCCTTGACAATGAAGCTCTTTACGACATCTGCTTCCGCACTCTGAAGCTTGCTACACCCACTTTTGGTGACCTGAACCATCTTATTTCTGCAACCATGAGTGGTGTTACCTGCTGCTTGCGGTTCCCAGGCCAGCTGAACTCTGACCTCCGGAAGCTAGCAGTCAACTTGATACCCTTCCCTCGCCTCCATTTCTTCATGGTTGGTTTTGCACCACTGACATCAAGAGGATCCCAGCAGTACCGAGCCCTCACCGTCCCCGAGCTGACCCAGCAGATGTGGGATGCCAAGAATATGATGTGTGCAGCTGACCCACGACATGGGCGCTACCTGACAGCATCAGCCATGTTCCGTGGGAAGATGAGCACCAAGGAGGTGGATGAGCAGATGCTGAATGTGCAGAACAAGAACTCATCCTACTTCGTGGAGTGGATCCCGAACAACGTGAAGTCGAGTGTGTGCGACATCCCTCCCACGGGCCTGAAGATGGCGTCCACATTCATCGGCAACTCCACCTCGATCCAGGAGATGTTCAGGCGTGTGAGCGAGCAATTCACGGCCATGTTCCGGCGCAAGGCCTTCTTGCACTGGTACACCGGGGAGGGCATGGACGAGATGGAGTTCACCGAGGCCGAGAGCAACATGAACGACCTGGTGGCTGAGTACCAGCAGTACCAGGACGCGACGGCGGACGACGAGGAGGAGTACGAGGATGAGGAGGAAGAAGAGGTGGCTGCC
>gnl_Sorbi_v3.1_Sobic.001G069800.1
ATGAGGGAGATCCTGCACATCCAGGGCGGGCAGTGCGGGAACCAGATCGGTGCCAAGTTCTGGGAGGTGATCTGCGACGAGCACGGGATCGACGCCACGGGCCGCTACGCGGGGGACTCGGACCTCCAGCTCGAGCGCATCAACGTCTACTACAACGAGGCCAGCGGCGGCCGCTTCGTCCCGCGCGCCGTCCTCATGGACCTCGAGCCGGGCACCATGGACTCCGTGCGCTCTGGGCCCTTCGGCCAGATCTTCCGCCCCGACAACTTCGTCTTCGGCCAGTCCGGCGCTGGGAACAACTGGGCCAAGGGACACTACACCGAGGGCGCCGAGCTCATCGACTCCGTCCTCGACGTCGTCCGCAAGGAGGCCGAGAACTGCGACTGCCTCCAGGGTTTTCAAGTTTGCCATTCGTTGGGAGGTGGCACTGGATCTGGCATGGGCACCCTTCTTATTTCCAAGATCAGGGAGGAGTACCCTGACAGAATGATGTTGACCTTCTCTGTATTCCCATCACCAAAGGTTTCTGATACTGTTGTGGAGCCTTACAATGCTACACTTTCTGTTCACCAACTTGTTGAGAATGCTGATGAATGTATGGTGCTTGACAACGAGGCTCTGTATGACATATGCTTCCGCACACTAAAGCTCGCCACCCCTACCTTTGGTGACCTGAACCATCTTATCTCTGCTACCATGAGTGGTGTGACATGCTGCCTGAGGTTCCCTGGTCAGCTCAACTCTGATCTGCGCAAGCTTGCCGTGAACCTGATCCCATTCCCTCGTCTCCACTTCTTCATGGTCGGCTTTGCCCCGCTGACCTCTCGCGGGTCACAGCAGTACCGTGCGCTCACGGTCCCCGAGCTGACCCAGCAGATGTGGGACGCCAAGAACATGATGTGCGCAGCAGACCCCCGCCACGGCCGGTACCTGACGGCGTCGGCCATGTTCCGCGGGAAGATGAGCACCAAGGAGGTGGACGAGCAGATGCTGAACGTGCAGAACAAGAACTCGTCCTACTTCGTGGAGTGGATCCCCAACAACGTCAAGTCGAGCGTGTGCGACATCCCGCCCAGGGGCCTCAAGATGGCGGGCACCTTCGTGGGGAACTCCACCTCCATCCAGGAGATGTTCCGCCGGGTGAGCGAGCAGTTCACTGCCATGTTCAGGCGCAAGGCCTTCCTGCACTGGTACACGGGGGAAGGGATGGACGAGATGGAGTTCACCGAGGCCGAGAGCAACATGAACGATCTGGTCGCTGAGTATCAGCAGTACCAGGACGCCACCGCCGACGAGGAGTACGAGGACGAGGAGGACGAGGAAGCTGTGGCCGAA
>gnl_Sorbi_v3.1_Sobic.001G540900.1
ATGAGGGAGATCCTCCACATCCAGGGCGGCCAGTGCGGCAACCAGATCGGGGCCAAGTTCTGGGAGGTGGTGTGCGCCGAGCACGGCATCGACGCCACCGGCCGCTATGGCGGCGACTCCGACCTCCAGCTCGAGCGCGTCAACGTCTACTACAACGAGGCCTCCTGCGGCCGCTTCGTGCCCCGCGCCGTCCTCATGGACCTGGAGCCCGGCACCATGGACTCCGTCCGCTCGGGGCCCTACGGCCACATCTTCCGCCCCGACAACTTCGTCTTCGGCCAGTCCGGAGCAGGCAACAACTGGGCCAAGGGCCACTACACCGAGGGAGCCGAGCTCATCGACTCCGTGCTCGACGTCGTGCGAAAGGAGGCCGAGAACTGCGACTGCCTGCAAGGCTTCCAGGTGTGCCACTCCCTCGGCGGCGGCACCGGGTCCGGCATGGGCACGCTCCTCATCTCCAAGATCCGCGAGGAGTACCCCGACCGGATGATGCTCACCTTCTCCGTCTTCCCCTCGCCCAAGGTCTCCGACACCGTGGTGGAGCCCTACAACGCCACGCTGTCCGTGCACCAGCTCGTGGAGAACGCGGACGAGTGCATGGTGCTCGACAACGAGGCGCTCTACGACATCTGCTTCCGCACGCTCAAGCTCACCACCCCGAGCTTCGGCGACCTCAACCACCTCATCTCCGCCACCATGAGCGGCGTCACCTGCTGCCTCCGCTTCCCGGGCCAGCTCAACTCCGACCTCCGCAAGCTGGCCGTCAACCTCATCCCGTTCCCGCGCCTGCACTTCTTCATGGTCGGCTTCGCGCCGCTCACCTCCCGGGGCTCCCAGCAGTACCGCGCCCTGACGGTCCCGGAGCTCACCCAGCAGATGTGGGACGCCAAGAACATGATGTGCGCCGCCGACCCGCGCCACGGTCGCTACCTCACGGCGTCCGCCATGTTCCGCGGCAAGATGAGCACCAAGGAGGTGGACGAGCAGATGCTCAACGTGCAGAACAAGAACTCCTCCTACTTCGTGGAGTGGATCCCCAACAACGTCAAGTCCACCGTGTGTGACATCCCGCCCACGGGCCTCAAGATGGCCTCCACCTTCATCGGCAACTCCACCTCCATCCAGGAGATGTTCCGCCGCGTCAGCGAGCAGTTCACCGCCATGTTCCGCAGGAAGGCCTTCTTGCACTGGTACACGGGGGAGGGCATGGATGAGATGGAGTTCACCGAGGCCGAGAGCAACATGAACGACCTCGTCTCCGAGTACCAGCAGTACCAGGACGCCACCGCCGACGAGGAGGGCGAGTACGAGGACGAAGAGGAAGGAGACCTCCAGGAC
>gnl_Sorbi_v3.1_Sobic.001G146000.1
ATGAGGGAGATCCTGCACATCCAGGGCGGCCAGTGCGGCAACCAGATCGGCGCCAAGTTCTGGGAGGTGATCTGCGGGGAGCACGGCGTCGACTCCACGGGCCGCTCCTCGGGGACCTCCCCGCAGCAGCTCGAGCGGATCAACGTCTACTACAACGAGGCCGGGGGCGGCCGCTACGTGCCCCGCGCCGTGCTCATGGACCTGGAGCCCGGCACCATGGAGTCCATCCGCGCCGGACCCTTCGGCGGCATCTTCCGCCCCGACAACTTCGTCTACGGCCAGTCCGGCGCCGGGAACAACTGGGCCAAGGGACACTACACCGAGGGCGCAGAGCTCATCGACTCCGTACTCGACGTCGTGCGCAAGGAGGCCGAGAACTGCGACTGCCTCCAGGGGTTCCAAGTATGCCACTCCCTGGGTGGCGGCACTGGTTCTGGCATGGGCACGCTGCTCATCTCCAAGATCCGGGAGGAGTACCCGGACCGCATGATGCTCACCTTCTCCGTGTTCCCGTCGCCCAAGGTGTCCGACACCGTCGTGGAGCCCTACAACGCGACGCTGTCCGTGCACCAGCTCGTGGAGAACGCCGACGAGTGCATGGTCCTTGACAACGAGGCGCTCTATGATATTTGCTTCCGCACCCTCAAGCTCACCAACCCTTCATTTGGTGACCTGAACCATCTGATCTCAGCGACCATGAGCGGCGTCACGTGCTGCCTGCGGTTCCCGGGCCAGCTGAACTCGGACCTCCGCAAGCTGGCAGTGAACCTGATCCCGTTCCCGCGGCTGCACTTCTTCATGGTCGGGTTCGCGCCGCTGACGTCGCGCGGGTCGCAGCAGTACCGCGCGCTGACGGTGCCGGAGCTGACGCAGCAGATGTGGGACGCCAAGAACATGATGTGCGCGGCGGACCCGCGGCACGGGCGGTACCTGACGGCGTCCGCCATGTTCCGGGGCAAGATGAGCACCAAGGAGGTGGACGAGCAGATGATCAACGTGCAGAACAAGAACTCCTCCTACTTCGTGGAGTGGATCCCCAACAACGTCAAGTCCAGCGTGTGCGACATCCCGCCCGTGGGGCTGTCCATGGCCTCCACCTTCGTGGGCAACTCCACCTCCATCCAGGAGATGTTCCGCCGTGTGAGCGAGCAGTTCACGGCCATGTTCCGGCGCAAGGCCTTCTTGCACTGGTACACCAGCGAGGGCATGGACGAGATGGAGTTCACCGAGGCCGAGAGCAACATGAACGACCTCGTCGCCGAGTACCAGCAGTACCAGGACGCCACCGCCGAGGAGTACGACGAGGAAGAGCAAGACGGCGAGGAGGAGCACGCC
>gnl_Spipo_v2_Spipo22G0042100
ATGCGCGAGATTCTGCACATCCAGGGGGGGCAGTGCGGGAACCAGATCGGGGCCAAGTTCTGGGAGGTGGTGTGCGCCGAGCACGGCATCGATGCAACCGGGCGCTACCAAGGGGACAATGATCTGCAGCTCGAGAGGGTAAACGTGTACTACAATGAGGCCAGCTGCGGGCGCTACGTGCCGCGCGCCGTCCTCATGGATCTGGAGCCTGGGACCATGGATAGTGTCCGGTCGGGGCCCTATGGCCAGATCTTCCGCCCGGACAACTTTGTGTTCGGGCAGTCTGGAGCAGGAAACAACTGGGCCAAGGGGCACTACACTGAGGGCGCCGAGCTGATTGACTCGGTGCTGGATGTCGTCCGCAAGGAAGCAGAGAACTGCGACTGCCTGCAGGGATTCCAAGTCTGTCATTCACTGGGAGGAGGAACTGGTTCTGGAATGGGAACCCTGCTGATATCCAAGATCAGGGAAGAGTACCCTGATCGCATGATGCTAACTTTCTCCGTCTTCCCCTCACCTAAGGTATCCGACACGGTCGTCGAGCCGTACAACGCGACTCTTTCCGTTCATCAGCTGGTTGAGAATGCAGACGAGTGCATGGTGCTCGACAATGAGGCCCTTTACGACATCTGCTTCAGAACTCTCAAGCTAACTACCCCAAGTTTTGGAGACCTAAATCACCTCATCTCTGCCACAATGTCTGGAGTCACATGCTGCCTGAGGTTCCCAGGGCAGCTGAACTCTGATCTGCGGAAGCTAGCCGTGAACCTGATCCCCTTCCCGCGGCTTCACTTCTTCATGGTGGGCTTTGCGCCCTTGACATCTCGTGGCTCGCAGCAGTACCGGGCCCTCACCGTCCCGGAGCTCACTCAACAAATGTGGGACGCCAAGAACATGATGTGTGCCGCCGATCCTCGCCACGGGAGGTATCTCACGGCCTCCGCCGTGTTCCGAGGGAAGATGAGCACCAAAGAAGTGGACGAGCAGATGCTCAATGTGCAGAACAAGAACTCCTCCTATTTCGTGGAATGGATCCCCAACAACGTCAAGTCCACGGTTTGCGACATCCCACCCATCGGTCTGAAGATGGCATCCACCTTCATCGGCAACTCCACATCAATCCAGGAGATGTTCGGGAGAGTCAGCGAGCAATTCACGGCCATGTTCAGGAGGAAGGCCTTCTTGCACTGGTACACAGGGGAAGGCATGGACGAGATGGAGTTCACAGAGGCCGAGAGCAACATGAACGATCTGGTCTCCGAATACCAGCAGTACCAGGACGCCACCGCCGACGAGGAGGGAGACTACGAGGAAGAGGAGGCTGACCAGGAGGAGTACAAC
>gnl_Spipo_v2_Spipo22G0025900
ATGGACAGCGTCCGGACTGGTCCTTTTGGGCAGATATTCCGTCTGGAGAACTTCGTCTTTGGGCAGTCTGGTGCTGCAAACAACTGGGCAAAGGGGAATTACACAGAGGGCGCAGAAGTCATTGACTCTGTTCTTGTTGCTCTGGGGATTTCGCGTTCAAGACCCTTGATCATGGGAACCCTGCTCATCTCGAAGATCAGAGAGGAGTTACCTGCTCGGATGATGCTCACCTTCTCCGTCTCCCCGTCTCCCAAGGTCTCCGACGCAGTGGTGGAACCCTACAATGCGAGGCTCTCCGTCCATCAGCTTGTGGAGAACGGGGACGAGTGCATGGTGCTGGACAACGAGGCCCTCTACGACATCTGCTTCCGGACGCTGAAACTCACGACCCCCAGCTTCGGCGACCAGAACCACCTGATCTCCGCCACCATGAGCGGCGTCACCTGCTGCCTCCGCTTCCCCGGGCAGCTGAACTCCGACCTGCGGAAGCTCGCCGTGAACCTGATCCCGTTCCCCCGGCTCCACTTCTTCATGGTGGGGTTCGCCCCGCTGACCTCCCGCGGCTCGCAGCAGTACCGGGCGTTGACCGTCCCGGAACTGACGCGGCAGATGGGGGACGCGAAGAACATGATGTGCGCCGCCGACCCCCGCCACGAGCGCTACCTGACCGCGTCCGCCATGTATGTTTTAACTAACATTCATCTTTTTTTGCCTTCCTCTCCCTCCTCTCCTTGGTGCCCCTCTTCCTCTTTTTCCTCTTCCTGTTCCTCTATAGAGGTGATCGAGTTCCAAGGAGTTATCATCTACTCCATCATGAGATCTTGTTGC
>gnl_Spipo_v2_Spipo22G0019900
ATGAGGGAAATCCTCCACATCCAGGGAGGTCAGTGTGGTAATCAGATTGGATCCAAGTTCTGGGAAGTAGTGTGTGATGAGCATGGTATCGACCCCACTGGGAGATACACTGGAAAATCCGGCCTGCAACTCGAACGCGTTAATGTCTACTACAACGAGGCATCCTGTGGTAGGTTTGTTCCTAGGGCTGTTCTCATGGATCTGGAGCCGGGGACCATGGACAGCGTCCGGACTGGTCCATATGGGCAGATATTCCGTCCGGATAACTTCGTATTTGGACAGTCTGGTGCTGGAAACAACTGGGCAAAGGGGCATTACACCGAGGGTGCAGAACTCATTGACTCTGTTCTTGATGTTGTCAGAAAGGAAGCCGAAAACTGCGATTGCCTTCAAGGTTTCCAAGTGTGCCACTCTCTGGGCGGAGGAACTGGCTCCGGCATGGGAACCCTGCTCATCTCGAAGATCAGAGAGGAGTACCCCGACCGGATGATGCTCACCTTCTCCGTCTTCCCATCTCCCAAGGTTTCCGACACCGTGGTGGAACCCTACAATGCGACGCTCTCCGTGCATCAGCTTGTGGAGAACGCGGACGAGTGCATGGTGCTGGACAACGAGGCCCTCTACGACATCTGTTTCCGGACGCTGAAGCTCACGACCCCCAGCTTTGGCGACCTGAACCACCTGATCTCCGCCACCATGAGCGGCGTCACCTGCTGCCTCCGCTTCCCGGGGCAGCTGAACTCCGACCTGCGGAAGCTCGCCGTGAACCTGATCCCGTTCCCCCGGCTCCACTTCTTCATGGTGGGGTTCGCCCCGCTGACCTCCCGCGGCTCGCAGCAGTACCGGGCGTTGACCGTCCCGGAGCTGACGCAGCAGATGTGGGACGCGAAGAACATGATGTGCGCCGCCGACCCCCGCCACGGGCGCTACCTGACCGCGTCCGCCATGTTCAGGGGGAAGATGAGCACCAAGGAGGTGGACGAGCAGATGATCAACGTGCAGAACAAGAACTCGTCCTACTTCGTGGAGTGGATCCCCAACAACGTCAAGTCCAGCGTGTGCGACATGGCTCCCCGGGGCCTCTCCATGGCCTCCACCTTCATCGGCAACTCCACCTCCATCCAGGAGATGTTCCACCGGGTCAGCGAGCAGTTCACCGCCATGTTCCGCCGCAAGGCCTTCCTCCACTGGTACACCGGCGAGGGCATGGACGAGATGGAGTTCACGGAGGCCGAGAGCAACATGAACGACCTCGTCTCCGAGTACCAGCAGTACCAGGACGCCACCGCCGAAGACGACGGCGACTACGACGAGGACGAGGAGGAAGACGCCGACCATGTGGAGGCC
>gnl_Spipo_v2_Spipo6G0052000
ATGAGGGAGATCCTTCATGTCCAAGGTGGTCAGTGTGGTAACCAGATTGGATCCAAGTTTTGGGAGGTGGTATGCGATGAACACGGTATAGATCCCACTGGAAGGTACGTTGGATCTTCGGCCCTGCAGCTGGAACGCGTCAATGTCTACTACAACGAGGCTTCCTGCGGGAGGTTCGTTCCTAGGGCTGTGCTCATGGATCTGGAGCCCGGGACAATGGACAGTGTCCGTACGGGTCCATATGGCCAGATCTTCCGCCCGGACAACTTCGTCTTTGGGCAATCTGGTGCCGGGAACAACTGGGCAAAAGGTCACTACACTGAGGGAGCAGAGTTGATTGACTCTGTTCTTGATGTTGTGAGGAAAGAGGCTGAAAATTGCGACTGCCTTCAAGGTTTTCAAGTCTGCCACTCTCTGGGTGGAGGAACCGGTTCTGGGATGGGAACATTACTAATATCAAAGATCAGAGAAGAATACCCTGACAGGATGATGCTCACATTCTCCGTTTTCCCCTCCCCCAAGGTCTCGGACACCGTGGTCGAACCATATAATGCAACTCTTTCTGTGCATCAGCTCGTGGAAAACGCGGACGAGTGCATGGTCTTGGATAACGAGGCCCTTTATGACATCTGCTTCCGGACGCTGAAGCTCACCACCCCGAGCTTTGGTGACCTGAATCACCTGATCTCCGCTACCATGAGCGGCGTCACCTGCTGCCTCCGCTTCCCCGGGCAGCTGAACTCGGACCTCCGGAAGCTGGCCGTGAACTTGATCCCCTTCCCGCGACTCCACTTCTTCATGGTCGGGTTCGCCCCGCTGACTTCCCGCGGCTCCCAGCAGTACCGGGCGCTGACCGTCCCGGAGCTCACCCAGCAAATGTGGGACGCGAAGAACATGATGTGCGCCGCCGACCCCCGCCACGGCCGCTACCTCACCGCCTCCGCCATGTTCCGGGGGAAGATGAGCACCAAGGAGGTGGACGAGCAGCTGATCAACGTGCAGAACAAGAACTCCTCCTACTTCGTGGAGTGGATCCCCAACAACGTCAAGTCCAGCGTCTGCGACATCCCCCCGAGGGGCCTCTCCATGGCCTCCACCTTCATCGGCAACTCCACCTCCATCCAGGAGATGTTCCACCGGGTCAGCGCGCAGTTCACCGCCATGTTCCGCCGCAAGGCCTTCCTCCACTGGTACACCGGCGAGGGCATGGACGAGATGGAGTTCACCGAGGCCGAGAGCAACATGAACGACCTCGTCTCCGAGTACCAGCAGTACCAGGACGCCACCGCCGAAGAAGACGGCGACTACGCCGACGACGAGGACCCCGCCGCCGACGACCTC
>gnl_Spipo_v2_Spipo6G0075800
ATGCGCGAGATCCTGCACATTCAGGGGGGGCAGTGCGGCAACCAGATCGGGGCCAAGTTCTGGGAGGTGGTCTGCGCCGAGCACGGGATCGACTCCACCGGGCGGTACAAGGGGGACAACGAGTTGCAGCTTGAGCGGGTGAACGTGTACTACAATGAGGCCAGCTGCGGAAGGTACGTTCCCAGGGCGGTCCTCATGGATCTGGAGCCCGGGACCATGGACAGCGTCCGATCGGGCCCCTATGGCCAGATCTTCCGCCCGGACAACTTCGTCTTCGGGCAGTCCGGTGCGGGCAACAACTGGGCCAAGGGCCATTACACGGAGGGCGCCGAGCTGATTGACTCCGTTCTCGATGTTGTCCGCAAGGAGGCGGAGAACTGCGACTGCTTGCAAGGTTTCCAAGTCTGCCATTCCCTGGGAGGTGGAACGGGGTCTGGGATGGGAACGCTGCTGATATCCAAAATCAGGGAGGAGTACCCTGACAGGATGATGTTAACGTTCTCTGTTTTCCCATCGCCGAAGGTCTCCGACACCGTCGTGGAGCCTTACAACGCGACGCTCTCCGTGCACCAGCTAGTGGAGAATGCGGACGAGTGCATGGTGCTGGACAACGAGGCCCTGTACGATATCTGCTTCCGGACTCTGAAGCTTACAACTCCGAGCTTCGGGGATCTGAACCATCTGATCTCCGCGACGATGTCGGGAGTCACCTGCTGCCTAAGATTCCCGGGGCAGCTGAACTCCGATCTGCGGAAGCTGGCCGTGAATCTCATCCCCTTCCCGAGGCTTCACTTCTTCATGGTCGGATTTGCCCCCCTGACGTCGCGCGGGTCCCAGCAGTACCGCGCCCTCACCGTTCCGGAGCTCACCCAGCAGATGTGGGACGCCAAGAACATGATGTGTGCGGCCGATCCCCGGCACGGACGGTACCTCACGGCCTCCGCCATGTTCCGCGGGAAGATGAGCACCAAGGAAGTGGACGAGCAGATGCTCAACGTGCAGAACAAGAACTCCTCATACTTCGTGGAGTGGATCCCGAACAACGTCAAGTCCACCGTGTGCGACATCCCCCCGACGGGGTTGAAGATGGCGTCCACCTTCATCGGGAACTCGACCTCGATCCAGGAGATGTTCCGGCGGGTCAGCGAGCAGTTCACGGCGATGTTCAGGAGGAAGGCCTTCCTGCACTGGTACACCGGGGAGGGCATGGACGAGATGGAGTTCACGGAGGCGGAGAGCAACATGAACGATCTCGTCTCCGAGTACCAGCAGTACCAGGACGCGACGGCCGACGAGGAGGGCGAGTACGAGGACGAGGAGGAGGCCGAGCAGGAGTATAAC
>gnl_Spipo_v2_Spipo0G0143800
ATGAGGGAGATCCTTCACGTACAGGCCGGCCAATGCGGCAACCAGATCGGCGGCAAGTTCTGGGAGGTGGTTTGCGATGAGCACGGCATCGACGCCACCGGCAAGTACGTCGGGAAGTCCCACCTACAGCTGGAGAGGGTCAACGTCTACTACAACGAAGCCAGCGGCGGCCGCTATGTGCCCCGCGCTGTGCTTCTTGACCTCGAACCCGGCACCATGGACAGCCTCCGCACAGGCCCCTACGGCCAGATCTTCCGCCCCGATAACTTCGTCTTCGGCCAGAACGGCGCCGGCAACAACTGGGCGAAGGGCCACTACACCGAGGGAGCTGAGCTCATCGACGCCGTCCTCGACGTGGTCCGCAAGGAGGCCGAGAACTGCGACTGCCTTCAGGGTTTCCAGATCTGCCATTCGCTTGGGGGAGGTACGGGGTCCGGGATGGGCACGCTGCTGATATCGAAGATCCGCGAGGAGTACCCGGACAGGATGATGTTGACTTTCTCGGTGTTCCCATCGCCCAAGGTCTCCGACACGGTGGTGGAGCCATACAACGCCACTCTTTCCGTCCACCAGCTGGTCGAGAACGCCGACGAGTGCATGGTCCTCGACAATGAGGCCCTCTACGACATCTGCTTCAGGACCCTCAAGCTCACCAACCCCAGCTTCGGGGATCTGAACCACCTGATATCGACGACGATGAGCGGGGTGACCTGCTGCCTGCGATTCCCGGGGCAGCTGAACTCGGACCTGCGGAAGCTCGCCGTGAACCTCATCCCCTTCCCGCGGCTGCACTTCTTCATGGTGGGGTTCGCCCCGTTGACGGCGAGGGGCTCGCAGCAGTACCGCGCCCTCACCATCCCGGAGTTGACTCAGCAGATGTGGGACGCCAAGAACATGATGTGCGCCGCCGATCCCCGCCACGGGAGGTACCTCACGGCCTCCGCCATGTTCAGGGGGAAGATGAGCACCAAGGAGGTGGACGAGCAGCTGATCAATGTGCAGAACAAGAACTCCTCCTACTTCGTGGAATGGATCCCCAACAATGTCAAGTCCAGCGTCTGCGACATCCCGCCGACGGGGCTCGCCATGTCCTCCACCTTCATGGGCAACTCCACCTCCATCCAGGAGATGTTCCGGCGGGTCTCCGAGCAGTTTACTGTCATGTTCCGCCGCAAGGCCTTCCTCCACTGGTACACCGCCGAGGGCATGGACGAGATGGAGTTCACTGAGGCCGAGAGCAACATGAACGATCTCGTCTCGGAGTACCAGCAGTACCAGGACGCCGCCGCCAACGAGGACCAGGACCTGGACGACTATGCCCCCCAGGCAGACGACAAC
>gnl_Spipo_v2_Spipo23G0008500
ATGCGTGAGATACTCCACATCCAGGGCGGTCAATGCGGGAACCAGATCGGGGCGAAGTTCTGGGAGGTTGTCTGTGCCGAGCACGGCATCGACGCCACAGGGAGGTACACCGGCAACAGCGATCTGCAGCTTGAGCGAGTGAACGTGTACTACAATGAAGCCAGTTGTGGTCGGCTCGTTCCCAGAGCAGTGCTCATGGATCTGGAGCCTGGAACCATGGACAGTGTCCGGTCGGGGCCATACGGCCAGATCTTCCGCCCAGACAACTTCGTGTTCGGGCAGTCCGGAGCCGGGAACAACTGGGCCAAGGGTCACTACACTGAGGGTGCCGAGCTTATCGATTCCGTTCTCGATGTCGTGCGCAAGGAGGCGGAGAACTGCGACTGTCTTCAGGGGTTTCAAGTTTGCCATTCACTGGGTGGCGGTACAGGGTCCGGCATGGGGACATTACTGATATCAAAGATCAGGGAAGAGTACCCAGATCGGATGATGCTCACTTTCTCCGTCTTTCCATCTCCGAAGGTCTCGGACACTGTGGTCGAGCCATACAATGCGACCCTCTCCGTGCACCAGCTGGTGGAGAACGCGGATGAGTGCATGGTCTTGGACAACGAAGCTCTGTACGACATCTGTTTTAGGACCCTCAAGCTCACAACCCCCAGCTTCGGCGACCTGAACCATCTGATCTCTGCAACGATGTCCGGAGTCACTTGCTGCCTCAGGTTCCCTGGCCAGCTCAACTCTGATCTCAGGAAACTGGCCGTTAACCTCATCCCCTTTCCCCGGCTTCACTTCTTCATGGTCGGCTTCGCCCCACTGACGTCGAGGGGGTCCCAGCAGTATCGAGCTCTCACCGTGCCGGAGCTCACCCAGCAGATGTGGGACGCGAAGAACATGATGTGCGCCGCCGACCCACGGCACGGGCGGTACCTCACCGCCTCTGCCATGTTCCGTGGGAAGATGAGCACCAAGGAAGTGGACGAGCAGATGATCAACGTCCAGAACAAGAACTCGTCCTACTTCGTGGAGTGGATCCCCAACAACGTCAAGTCAACGGTGTGCGACATCCCGCCGACGGGGCTGAAGATGGCGGCCACGTTCATCGGGAACTCCACCTCGATCCAGGAGATGTTCCATAGGGTCAGCGAGCAATTCACGGCCATGTTCCGTAGGAAGGCCTTCCTGCACTGGTACACGGGGGAGGGGATGGACGAGATGGAGTTCACGGAGGCGGAGAGCAACATGAACGACCTGGTCTCGGAGTACCAGCAGTACCAGGACGCCACCGCCGACGAGGAGGGAGAGTACGAGGAAGAAGAGGAGCCCGAGGTCAAC
>gnl_Spipo_v2_Spipo5G0036400
ATGAGGGAGATCCTGCACATCCAGGGAGGGCAATGCGGGAACCAGATCGGGGCCAAGTTCTGGGAGGTGATCTGCGATGAGCACGGGATCGATCCGACGGGAAAATATTCCGGCGATTCAGATCTGCAGCTGGAGCGTATCAATGTGTACTACAATGAAGCGAGTGGCGGGAGGTACGTCCCCCGGGCGGTGCTTATGGACCTAGAGCCTGGCACTATGGATTCCGTCCGCTCCGGACCTTTTGGCCAGGTCTTCCGTCCAGATAACTTCGTATTCGGGCAGTCCGGTGCCGGGAATAACTGGGCCAAGGGTCACTACACGGAAGGCGCTGAGCTGATTGATTCAGTCCTCGACGTTGTCCGCAAGGAGGCCGAAAATTGTGACTGTCTTCAAGGATTCCAAGTTTGCCATTCTTTGGGGGGTGGAACCGGGTCCGGCATGGGGACTCTCCTCATCTCCAAGATCAGGGAGGAGTACCCAGACCGCATGATGCTTACCTTCTCGGTCTTCCCGTCGCCCAAGGTCTCCGACACCGTTGTGGAGCCGTACAATGCCACCCTCTCAGTCCATCAGCTCGTGGAGAACGCCGATGAGTGCATGGTCCTGGATAACGAAGCCCTCTACGACATCTGCTTCCGCACGCTCAAGCTCGCCACCCCCACCTTTGGGGATCTCAACCACCTGATCTCGGCCACTATGAGCGGGATTACCTGCTGCCTGCGGTTCCCCGGGCAGCTGAACTCTGACCTGAGGAAGCTGGCGGTGAACCTGATCCCCTTCCCCCGGCTGCACTTCTTCATGGTGGGGTTCGCCCCGCTGACTTCGCGGGGCTCGCAGCAGTACCGCTCGCTCACGGTGCCGGAGCTCACCCAGCAGATGTGGGACGCCAAGAACATGATGTGCGCGGCGGACCCGCGCCACGGGCGGTACCTCACCGCCTCAGCCATGTTCAGGGGGAAGATGAGCACCAAGGAGGTGGACGAGCAGCTGATCAACGTGCAGAACAAGAACTCGTCCTACTTTGTGGAGTGGATCCCGAACAACGTCAAGTCTAGCGTGTGCGATATCCCTCCCAAGGGCCTCAAGATGGCAGCGACATTCATCGGCAACTCCACCTCAATCCAGGAAATGTTCCACAGGGTCAGCGAGCAGTTCACCGCCATGTTCCGCCGCAAGGCCTTCCTCCACTGGTACACTGGGGAGGGCATGGACGAGATGGAGTTCACGGAGGCCGAGAGCAACATGAACGACCTCGTCGCCGAGTACCAGCAGTACCAGGACGCCACCGCCGACCAGGAATACGAGGAAGAGGAAGAGGAAGAGGAAGAGGAA
>gnl_Spipo_v2_Spipo32G0002400
ATGAGGGAGATCCTTCACATCCAGGGGGGGCAATGCGGGAACCAGATCGGGGCCAAGTTCTGGGAGGTGATCTGCGATGAACACGGGATCGATCACACCGGCAAGTACTCCGGCGACTCCCCCCTGCAGCTGGATCGGATAAATGTGTACTACAATGAGGCCAGCGGGGGGAGGTACGTTCCCAGGGCGGTGCTCATGGATCTGGAGCCGGGGACCATGGACTCCGTCCGATCGGGGCCTTTCGGCCAGATCTTCAGGCCGGACAACTACGTCTTCGGCCAGTCCGGCGCCGGCAACAACTGGGCCAAGGGGCACTACACGGAGGGGGCTGAGTTGATCGATTCTGTTCTCGATGTTGTGCGCAAGGAGGCCGAGAACTGCGACTGCCTCCAAGGATTCCAGGTGTGCCATTCCCTGGGAGGAGGGACCGGGTCAGGAATGGGAACCCTGCTAATCTCGAAGATCAGGGAGGAGTACCCAGACCGGATGATGCTGACCTTCTCGGTCTTCCCCTCCCCCAAGGTCTCCGACACCGTCGTGGAGCCCTACAACGCCACTCTCTCGGTCCACCAGCTCGTCGAGAACGCCGACGAATGCGTGGTCCTGGACAATGAAGCTCTCTATGACATCTGCTTCCGCACCCTCAAGCTTGCCACGCCCACCTTCGGCGACCTGAACCACCTCATCTCGGCCACCATGAGCGGCATCACCTGCTGCCTGCGCTTCCCCGGGCAGCTCAACTCGGACCTGAGGAAGCTCGCCGTGAACCTGATTCCCTTCCCAAGGCTGCACTTCTTCATGGTGGGCTTTGCCCCGTTGACCTCCAGGGGCTCCCAGCAGTACCGGGCGTTGACCGTGCCGGAGCTGACCCAGCAGATGTGGGACGCCAAGAACATGATGTGCGCCGCCGACCCGCGCCACGGGCGCTACCTCACCGCCTCCGCCATGTTCAGGGGGAAGATGAGCACCAAGGAGGTGGACGAGCAGATGATCAACGTGCAGAACAAGAATTCGTCCTACTTCGTGGAATGGATCCCCAACAACGTCAAGTCCAGCGTCTGTGACATCCCGCCGAGGGGGCTGAAGATGGCGGCGACCTTCATCGGCAACTCCACCTCCATCCAGGAGATGTTCCGGCGGGTCAGCGAGCAATTCACCGCCATGTACCGCCGCAAGGCCTTTCTCCACTGGTACACCAGCGAGGGCATGGACGAGATGGAGTTCACCGAGGCCGAGAGCAACATGAACGACCTCGTCGCTGAGTACCAGCAGTACCAGGACGCCACTGCCGACGAAGAGTATGAGGAAGAAGAAGAGGAGGAAGCGGTGGAAGCC
>gnl_Spipo_v2_Spipo11G0053100
ATGAGGGAGATCCTCCACATCCAGGGTGGTCAATGCGGGAACCAGATCGGAGCCAAGTTCTGGGAGGTGGTCTGCGACGAGCACGGGATCGACACAACAGGCCGCTACCATGGCGACTCGAAGCTGCAGCTTGAGCGCGTCAATGTCTACTACAACGAGGCGAGCTGCGGCCGCTACGTTCCCCGGGCGGTGCTGATGGATTTGGAGCCCGGGACCATGGACAGCGTCAGATCGGGGCCTTACGGCCAGATCTTCCGGCCTGATAACTTCGTCTTCGGGCAGTCCGGGGCCGGGAACAACTGGGCAAAGGGCCATTATACCGAGGGAGCGGAGCTCATTGATTCTGTTCTGGATGTTGTTAGGAAAGAGGCCGAGAACTGTGACTGCTTGCAAGGGTTTCAGGTCTGCCACTCGCTGGGTGGCGGAACGGGGTCAGGCATGGGAACTCTTTTGATCTCGAAGATCAGGGAAGAGTACCCTGATCGCATGATGCTCACGTTCTCCGTCTTTCCTTCCCCAAAGGTGTCGGACACCGTGGTCGAGCCGTACAATGCCACACTCTCGGTGCATCAGTTGGTTGAGAACGCCGATGAGTGCATGGTGTTGGACAATGAGGCCCTTTACGACATCTGCTTCCGAACTCTGAAGCTCACCACCCCGAGCTTTGGCGACCTCAACCACCTCATCTCTGCCACAATGAGCGGGGTTACTTGCTGCCTCCGCTTCCCTGGGCAGTTGAATTCTGATCTTCGGAAGCTTGCCGTCAATCTGATCCCTTTCCCTCGTCTCCACTTCTTCATGGTCGGGTTCGCACCTCTGACCTCGAGAGGATCCCAGCAGTACCGGTCTCTCACAGTCCCCGAGCTCACCCAGCAAATGTGGGACTCCAAGAACATGATGTGTGCTGCGGATCCCCGCCATGGACGGTACCTCACTGCGTCGGCCGTGTTCCGTGGCAAGATGAGCACCAAGGAAGTGGACGAGCAGATGATCAACGTGCAGAACAAGAACTCCTCCTACTTCGTCGAGTGGATCCCGAACAACGTGAAATCCACCGTGTGCGACATCCCCCCAACCGGGCTGAAAATGGCGGCCACCTTCATCGGGAATTCGACCTCCATCCAGGAGATGTTCCGCCGAGTCAGTGAGCAGTTCACCGCCATGTTCCGCAGGAAGGCCTTCCTGCACTGGTACACTGGCGAGGGGATGGACGAGATGGAGTTCACTGAGGCGGAGAGCAACATGAACGACCTGGTCTCAGAGTACCAGCAGTACCAGGATGCCACCGCCGATGAGGAGGGCGAGTACGAAGACGAAGAAGAGGAGGAGGTCCAGGAG
>gnl_Stras_v2.0_SGA_v2.0_scaffold92T28228
ATGAGAGAAATCCTGCACATTCAAGGAGGTCAGTGCGGGAACCAGATCGGGTCCAAGTTCTGGGAGGTCATCTGCGACGAGCACGGCGTGGACCCGACCGGAAAGTTCAAGGGCGATGAGTCGTCCGACACGCAGTTGGAGAGGATCAATGTCTACTTTAACGAGGCGTCCGGCGGGAGATACGTGCCGCGGGCGGTGCTCATGGATCTGGAGCCAGGAACCATGGACTCCATCAGATCCGGCCCGTACGGGCAGATCTTCAGGCCCGACAACTTCGTGTTCGGGCAGTCCGGCGCTGGGAACAACTGGGCCAAGGGGCATTACACGGAGGGCGCGGAGCTGATCGACGCCGTGCTCGATGTTGTCAGGAAGGAGGCCGAGAATTGCGATTGCTTGCAAGGATTCCAGGTATGCCACTCCCTAGGTGGAGGCACAGGCTCTGGCATGGGCACCCTCTTAATCTCAAAAATCCGAGAAGAATATCCTGACCGAATGATGCTTACCTTTTCCGTTTTCCCTTCACCCAAAGTCTCGGATACCGTTGTTGAGCCTTACAACGCCACACTCTCTGTCCACCAGCTGGTCGAGAATGCTGACGAGTGCATGGTCCTCGACAATGAAGCTCTTTACGACATCTGCTTCAGGACCCTCAAGCTCAGCACCCCAAGCTTTGGCGATCTGAACCATCTAATCTCGGCAACAATGAGCGGTGTCACGTGCTGCCTCCGTTTCCCGGGGCAACTCAACTCCGACCTCCGGAAGCTTGCCGTGAACCTCATCCCTTTCCCCCGCCTCCATTTTTTCATGGTCGGTTTTGCCCCTCTCACGTCCCGCGGCTCCCAACACTACATCTCCCTCACCGTCCCCGAGCTGACTCAGCAGATGTGGGATGCCAAGAACATGATGTGCGCAGCCGACCCGCGGCACGGCCGCTATCTAACAGCCTCTGCCATGTTCCGAGGCAAGATGAGCACGAAAGAAGTTGACGAGCAGATGCTGAACGTCCAGAACAAGAACTCGTCATACTTTGTGGAGTGGATACCGAACAACGTGAAGTCGAGCGTTTGTGACGTGGCGCCCACGGGACTTCGGATGGCTTCAACGTTCGTGGGGAACTCGACTTCCATACAGGAGATGTTCAGGAGGGTGAGTGAACAGTTCACCGCAATGTTCAGGAGGAAGGCTTTCTTGCACTGGTATACTGGGGAAGGGATGGACGAGATGGAGTTTACGGAGGCTGAGAGTAATATGAATGATTTGGTGGCCGAGTATCAGCAGTATCAGGATGCGACTGCTGATGATGAGGATGAGTATGAGCGTGAGGAGGAGGAGGAGGAGGAAGGTGTATATGATGATTATGTGAGTTTGTTTGTTACTTTGTGGTGCACTTCTTTTATATGTAGTAGTTGTGGTGTTGTGTATTTGGGATTCCTTTTGCTCCTTTGGGAGTTTTGGCGAAATCGTTTCGATATTCAACTGGCAATGAACAGGGTGTGTCTGGTTTGCTTTCTTTTGATCGTTAACAATATGGATGGCCCCATGGCTAAGGCGGCCGAAGTAAAGGCGACATACGAGAGCCCCGAGGTCGCAAGATCAACCCACTTAGAGGAAGAGAAGGCGACAATAGTGGCGGAGAGAGAGCAGGCTAAGAATGAGAAGGACCCCGCCTTCGAGAAGACTTTGGAGGTCAACCATGCGATCAACATCAGGCTTTTTATAATGCTAATGTTATTGGCAACTTATTCTGATTTCAAAGAGAAGATGGAGGCAGGAATGGAGAAGTTCAGGCTCGGACTCGTGCTGTCGCCCCTGGCAGGGATTGTGGCGGTGATAGTGATGCTGCTGGGCCGCCGGAGGTTGTGGTGGCGGGCGACGGCGGCGGACGGCGGAGGCTGGCCGTGGGGGCTGGTGCTGGCCCTGCTACTGCTTGTCGTCATGGGCAACCGAATCCTTCTCGTCGAACTCGAGAAGACGTCGGGTGTGATGGCCGGGAGCAGTGCACGTAGGTCGCGGGTCGCCGGTGGTCACGCGGTGGCAGACGGCGTCGGTGGGAGCGACTTCTTCCACGCCTTTTGTCCAAATTAA
>gnl_Stras_v2.0_SGA_v2.0_scaffold66T22280
ATGAGAGAAATCCTTCACGTTCAGGGAGGACAATGTGGGAACCAAATTGGATCCAAATTCTGGGAAGTCGTTTGTGATGAACACGGTATAGACCCAACTGGACGTTATGTGGGGACTTCTGATCTGCAACTGGAGCGTGTTAATGTCTACTATAATGAAGCATCGTGTGGTAGGTTTGTGCCTCGTGCAGTGCTCATGGACCTTGAGCCTGGGACCATGGACAGTGTTCGAACTGGCCCATATGGGCAGATTTTCAGGCCCGATAACTTTGTTTTCGGACAGTCGGGTGCTGGGAACAACTGGGCCAAGGGACACTACACTGAGGGTGCCGAGCTGATCGATTCTGTTCTTGATGTCGTCAGGAAGGAGGCGGAGAACTGTGACTGTCTTCAGGGTTTCCAAGTCTGCCACTCACTTGGTGGGGGTACTGGTTCGGGTATGGGTACCTTGTTGATCTCGAAGATCAGGGAAGAATACCCTGATAGGATGATGCTGACTTTCTCTGTTTTCCCCTCTCCTAAGGTCTCGGATACTGTGGTTGAGCCTTACAATGCTACTCTTTCTGTGCATCAGCTTGTTGAGAATGCTGATGAATGCATGGTGCTCGATAACGAGGCTCTGTATGATATTTGCTTCAGGACACTCAAGCTTACCACACCTAGCTTCGGCGATCTCAACCACCTCATCTCCGCCACCATGAGCGGCGTCACTTGCTGCCTACGCTTCCCGGGGCAGCTCAACTCCGACCTTCGGAAACTCGCCGTCAACCTCATCCCCTTCCCCCGCCTCCACTTTTTCATGGTCGGTTTTGCCCCTCTCACCTCCCGCGGCTCCCAGCAGTACCGAGCCCTCACCGTCCCCGAGCTCACCCAACAGATGTGGGACGCCAAAAACATGATGTGCGCAGCCGACCCGCGCCACGGCCGCTACCTCACGGCCTCAGCCATGTTCCGAGGCAAGATGAGCACCAAAGAAGTCGACGAGCAGATGATCAATGTCCAGAACAAGAACTCGTCATATTTTGTCGAGTGGATTCCCAACAACGTGAAGTCGAGCGTTTGCGATATTCCGCCGAGGGGACTCTCCATGGCCTCGACTTTCATCGGGAACTCGACTTCCATCCAGGAGATGTTTCGGAGGGTGAGCGAACAGTTCACGGCCATGTTCAGGCGAAAGGCTTTCTTGCACTGGTACACGGGCGAAGGCATGGATGAGATGGAGTTCACGGAGGCTGAGAGCAACATGAATGATCTTGTGTCTGAGTATCAGCAATACCAGGATGCCACGGCCGATGATGATTTGGAGTACGAGGATGAGGAGGAAGAAGAGGAGGAACAGATTTGA
>gnl_Stras_v2.0_SGA_v2.0_scaffold69T23167
ATGAGAGAAATCCTCCATGTTCAGGGTGGACAGTGTGGGAACCAGATTGGATCCAAATTCTGGGAAGTCGTCTGTGATGAACACGGTATTGATCCAACTGGACGATATGTCGGGACATCCGATCTGCAGCTGGAACGTGTAAATGTCTACTACAATGAAGCATCTTGTGGTAGGTTTGTGCCTCGTGCAGTACTCATGGATCTTGAGCCTGGAACCATGGACAGTGTGCGCACTGGCCCATATGGACAGATTTTCAGGCCCGACAACTTTGTTTTTGGACAGTCTGGTGCTGGGAACAACTGGGCCAAGGGTCACTATACAGAGGGTGCTGAGCTGATCGATTCAGTTCTCGATGTTGTGAGGAAGGAGGCGGAGAACTGTGACTGCCTTCAAGGTTTCCAAGTTTGCCACTCATTGGGTGGGGGCACTGGTTCAGGGATGGGTACATTACTAATCTCGAAGATCAGGGAAGAATACCCTGATAGGATGATGTTGACGTTCTCTGTGTTCCCTTCCCCTAAGGTCTCGGATACGGTTGTCGAGCCTTACAACGCTACTCTTTCAGTTCATCAGCTCGTCGAGAATGCGGATGAATGCATGGTGCTCGACAATGAGGCTCTGTACGACATTTGCTTCCGGACGCTTAAGCTCACCACACCTAGCTTCGGCGACCTCAACCACCTCATCTCGGCCACCATGAGCGGCGTCACCTGCTGCCTCCGCTTCCCGGGCCAACTCAACTCCGACCTCCGAAAACTCGCCGTCAATCTCATCCCTTTCCCTCGTCTCCACTTCTTCATGGTCGGTTTCGCCCCTCTCACCTCACGCGGGTCCCAGCAGTACCGTGCCCTAACCGTACCCGAGCTCACCCAACAAATGTGGGACGCCAAAAACATGATGTGCGCAGCCGACCCACGTCACGGCCGCTACCTAACTGCCTCCGCAATGTTCCGAGGCAAGATGAGCACGAAAGAAGTCGACGAGCAGATGATAAACGTTCAAAACAAGAACTCGTCCTATTTCGTCGAGTGGATACCGAACAACGTGAAGTCGAGCGTTTGTGATATTCCGCCGAGGGGACTCTCCATGGCCTCGACTTTCATCGGGAACTCGACTTCCATCCAGGAGATGTTTAGGCGTGTGAGTGAGCAGTTCACGGCTATGTTCAGGCGAAAGGCCTTCTTGCACTGGTACACGGGCGAAGGTATGGATGAGATGGAGTTCACTGAAGCCGAGAGCAATATGAATGATCTTGTGTCTGAGTATCAGCAGTACCAGGATGCAACGGCCGATGATGATGTGGAGTACGAGGATGAGGATTATGAGGAGGAGGATCGGATTTGA
>gnl_Stras_v2.0_SGA_v2.0_scaffold144T35951
ATGCGTGAAATCCTCCACATCCAGGGTGGCCAGTGTGGCAATCAGATCGGCGCTAAGTTCTGGGAGGTCGTCTGCACGGAGCACGGCATCGACTCCACCGGCCGCTACAATGGCGACTCAGATCTGCAGCTCGAGCGCGTGAATGTCTACTACAACGAGGCTAGCTGCGGCCGGTTCGTCCCCCGGGCCGTCCTCATGGACCTCGAGCCCGGGACCATGGACAGCGTCCGCTCCGGGCCCTTCGGTCAGATCTTCCGGCCTGACAACTTCGTCTTCGGGCAGTCCGGCGCCGGGAATAACTGGGCGAAGGGGCACTACACCGAGGGGGCTGAGCTCATCGACTCGGTGCTTGACGTCGTCAGGAAGGAAGCTGAGAACTGCGACTGCCTTCAGGGATTTCAAGTTTGCCACTCATTGGGAGGTGGCACAGGTTCTGGCATGGGAACCCTTCTGATATCCAAGATAAGAGAAGAATACCCTGATCGAATGATGTTGACTTTCTCCGTATTCCCTTCACCCAAGGTCTCTGATACTGTTGTGGAGCCCTACAATGCAACCCTCTCTGTACACCAGCTCGTCGAAAATGCCGATGAGTGCATGGTCCTCGACAATGAGGCTCTTTACGACATCTGTTTCCGAACTCTCAAGCTCACAACCCCTAGTTTTGGAGACTTGAACCACTTAATATCAGCAACAATGAGCGGCGTGACCTGCTGCCTCCGTTTTCCCGGCCAGCTCAACTCCGACCTCCGGAAGCTAGCGGTCAACCTTATCCCTTTCCCTCGACTCCACTTTTTCATGGTCGGTTTTGCCCCTCTCACTTCCCGTGGGTCCCAGCAATACCGAGCCTTGACCGTGCCTGAGCTGACTCAGCAAATGTGGGACGCTAAGAACATGATGTGTGCAGCTGACCCGAGACATGGCCGCTACTTAACTGCATCTGCAGTCTTCCGTGGCAAGATGAGCACTAAAGAAGTCGACGAACAAATGATCAACGTTCAGAACAAGAACTCGTCTTACTTTGTGGAGTGGATTCCGAACAATGTGAAGTCGACCGTTTGTGATATTCCCCCGACAGGACTGAAAATGGCTTCGACCTTCATTGGGAACTCGACTTCCATTCAGGAGATGTTTAGGAGGGTGAGTGAGCAGTTCACGGCCATGTTCAGGCGAAAGGCTTTCTTGCACTGGTACACTGGGGAAGGGATGGATGAGATGGAGTTCACGGAAGCTGAGAGCAACATGAATGATCTTGTTGCTGAGTATCAGCAGTATCAGGATGCTACTGCTGATGAGGAGTATGAGGATGAAGATGAGTATCAGGAGGAGGATGAGGTAACACATCTCGATTCACCATTTACCGCGCCAGAATCTGCGCGTTTTGAGCCCGTTAAAGCTAGGTTTCTGTACCCTTCATCCTGTATTAGTTCGAGGAAGTCTTTGATTTCGAGCTCGAGAGCAGATCGTACGATGGCCAGCCAATCAGATTCGCCTCAATCTGTGCATGATTTCACTGTTAAGGATGCCAAGGGGAATGATGTCGATTTGAGTACATATAAGGGAAAAGTCCTTCTAATTGTCAATGTTGCATCACAGTGTGGCCTGACCAATTCAAATTACACCGAGTTGACTAAATTGTACGAGAAGTACAAAGATCAAGGTTTGGAGATATTGGCATTTCCATGCAACCAGTTTGGCTCACAAGAGCCCGGTACAAACGAACAAATTCAAGAGTTTGCTTGTACTCGTTTCAAGGCCGAGTACCCCATATTCGATAAGATTGAGGTAAATGGTTCAAATGCTGCTCCACTATACAAATATATGAAATCAGTCAAAGGTGGGCTCTTCGGGGACAGCATCAAATGGAACTTCTCTAAATTTCTTGTTGACCAAGAGGGTCGTGTCGTTGACCGATATGCTCCAACTACTTCCCCTCTGAGCATAGAGAAGGACATCAAGAAATTACTGGAGAAAGGTGCAAAGAACTAA
>gnl_Stras_v2.0_SGA_v2.0_scaffold106T30533
ATGAGAGAAATCCTTCACGTTCAGGGAGGGCAATGCGGGAACCAAATTGGTTCAAAGTTTTGGGAGGTTGTCTGTGACGAGCATGGCATAGACCCCACTGGGCGTTATGTTGGCACCTCAGATCTGCAGTTGGAGCGTGTGAACGTTTACTACAATGAGGCTTCGTGCGGCAGATTTGTACCTCGTGCTGTGCTCATGGATCTCGAGCCCGGAACCATGGACAGTGTTCGGACCGGGCCATACGGGCAGATCTTCAGGCCCGATAACTTTGTATTTGGTCAGTCGGGTGCTGGAAACAACTGGGCAAAAGGGCATTACACCGAGGGTGCTGAGCTGATCGACTCAGTTCTTGATGTTGTAAGAAAGGAGGCTGAGAACTGTGACTGCCTTCAAGGTTTTCAGGTGTGCCATTCTCTTGGTGGTGGGACTGGTTCTGGTATGGGTACCTTGCTGATCTCGAAGATCAGAGAAGAATATCCTGATAGGATGATGTTGACATTCTCCGTGTTCCCATCACCTAAGGTTTCAGATACGGTGGTTGAGCCGTACAATGCCACACTTTCAGTTCATCAGCTTGTTGAGAATGCCGACGAGTGCATGGTTCTCGACAATGAAGCTCTATACGACATTTGCTTTAGGACCCTCAAGCTGACCACTCCTAGCTTCGGCGACCTCAACCACCTCATCTCCGCAACAATGAGCGGCGTGACCTGCTGCCTCCGCTTCCCGGGCCAACTCAACTCCGACCTCCGAAAACTCGCCGTCAATCTCATCCCTTTCCCACGCCTCCACTTCTTCATGGTCGGTTTTGCCCCTCTCACCTCCCGCGGCTCCCAGCAGTACCGTGCCCTCACAGTCCCCGAGCTCACCCAACAGATGTGGGACGCCAAAAACATGATGTGCGCAGCCGACCCACGTCACGGCCGCTACCTAACTGCCTCCGCAATGTTCCGAGGCAAGATGAGCACGAAAGAAGTCGACGAGCAGATGATCAACGTGCAGAACAAGAACTCGTCATACTTTGTCGAGTGGATTCCGAACAACGTGAAGTCGAGCGTTTGTGATATCCCACCTAGAGGACTCTCGATGGCCTCGACTTTTATAGGTAACTCGACTTCCATTCAGGAAATGTTCAGGCGGGTGAGCGAGCAGTTTACTGCCATGTTCAGGCGCAAGGCTTTCTTGCATTGGTACACGGGAGAAGGTATGGACGAGATGGAGTTCACGGAAGCTGAGAGTAATATGAATGATTTGGTTTCGGAGTATCAGCAGTATCAGGATGCGACTGCAGATGATGAGGGGGATTATGAGGATGAAGAGGAGGAGGAAGAAGGGATGGAACACATTTGA
>gnl_Stras_v2.0_SGA_v2.0_scaffold106T30686
ATGAGGGAGATCTTGCACATCCAGGGCGGTCAATGCGGCAACCAGATCGGCGCCAAGTTCTGGGAAGTGATCTGCGATGAGCACGGCGTCGACAGCACCGGGAGGTACAGCGGCGACTCCGATCTCCAACTCGAGCGCATCAACGTCTACTACAACGAGGCCAGCGGCGGGAGGTACGTCCCACGCGCCGTCCTCATGGACCTCGAGCCGGGGACCATGGACTCCGTCAGATCCGCCTCTGTTTTAGATGCCATGTCGATTGCTTTGTTTATCACTGATTGTTCTGAGCTTGATGTTCTATAA
>gnl_Stras_v2.0_SGA_v2.0_scaffold385T50471
ATGCGTGAAATCCTTCACATCCAGGGCGGTCAGTGTGGAAACCAAATAGGCGCCAAGTTCTGGGAGGTCGTCTGTACGGAGCACGGCATCGACTCCACCGGCCGCTACCATGGGGACTCCGATCTGCAACTTGAGCGCGTGAATGTCTACTACAACGAGGCTAGCTGCGGCAGGTTCGTCCCTCGGGCCGTCCTCATGGACCTCGAGCCCGGGACGATGGACAGCGTCCGTTCCGGGCCCTTCGGTCAGATCTTCCGGCCCGACAACTTCGTCTTCGGGCAGTCCGGCGCCGGGAACAACTGGGCGAAAGGGCACTATACGGAGGGTGCTGAGCTCATCGACTCTGTGCTTGACGTCGTCAGGAAGGAAGCTGAGAACTGCGATTGCCTCCAGGGATTTCAAGTTTGCCACTCTTTGGGAGGCGGCACAGGTTCTGGCATGGGAACCTTACTGATATCAAAGATAAGAGAAGAATACCCAGATCGGATGATGTTGACATTCTCAGTATTCCCTTCACCTAAGGTGTCTGATACTGTGGTGGAGCCCTACAATGCAACACTCTCTGTACACCAGCTTGTTGAGAATGCTGACGAGTGCATGGTCCTCGACAATGAGGCTCTCTATGATATCTGTTTTCGAACCCTCAAACTGACAACCCCAAGCTTTGGGGACTTGAACCACTTAATCTCCGCCACCATGAGCGGTGTAACCTGCTGCCTCCGGTTCCCTGGTCAACTCAACTCTGACCTCCGGAAACTGGCGGTCAACCTTATCCCTTTCCCCCGACTCCATTTCTTCATGGTCGGTTTTGCCCCTCTCACATCCCGTGGGTCCCAACAATACCGGGCTCTGACAGTTCCCGAGCTTACCCAACAGATGTGGGACGCCAAGAACATGATGTGTGCTGCTGACCCGCGCCATGGCCGCTACTTAACTGCCTCAGCTGTATTTCGCGGCAAAATGAGCACTAAAGAAGTTGACGAGCAGATGATCAATGTTCAGAACAAGAACTCGTCATACTTTGTCGAGTGGATTCCGAACAATGTGAAATCGACCGTGTGTGATATACCGCCCACTGGGTTGAAGATGGCGTCGACTTTTATTGGGAACTCGACTTCGATTCAGGAGATGTTCAGAAGGGTGAGTGAGCAGTTCACGGCCATGTTTAGGAGGAAGGCTTTCCTGCATTGGTACACTGGGGAAGGCATGGATGAGATGGAGTTCACTGAGGCCGAGAGCAACATGAATGATCTAGTTGCAGAGTATCAGCAGTACCAAGATGCCACTGCCGATGAGGAATATGAGGATGAGGATGAGTATCAGGAGGAGGATGAGGCTGAAGTGTGA
>gnl_Stras_v2.0_SGA_v2.0_scaffold199T41162
ATGCGTGAAATTCTCCACATTCAGGGCGGCCAGTGCGGAAACCAGATCGGCTCCAAATTCTGGGAGGTCGTGTGCGCCGAGCACGGCATCGACGCCACAGGCCGCTACCATGGCGACTCGGAACTCCAGCTTGAGAGGGTCAACGTCTACTACAACGAGGCCAGCGGCGGCCGATTTGTCCCCCGCGCAGTGCTCATGGACCTCGAGCCCGGGGTTTTCAAGTGTGCCATTCATTGGGAGGTGGGACCGGGTCCGGGATGGGAATATCCGGACAGGATGATGCTCACATTCTCGGTTTTCCCATCGCCCAAAGTTTCTGACACGGTTGTGGAGCCTTATAATGCAACATTATCTGTTCATCAGCTTGTTGAGAATGCAGATGAGTGTATGGTTCTTGATAATGAGGCCCTTTACGACATTTGCTTCAGGACACTTAAGCTCACAACTCCCAGT
>gnl_Theca_v1.1_Thecc1EG023865t1
ATGAGAGAGATCCTTCATGTTCAAGGTGGACAATGTGGGAACCAGATTGGTTCCAAGTTTTGGGAGGTTGTTTGCGATGAGCACGGCATAGATCCAACTGGAAGGTACATTGGTTCCTCAGATCTGCAGTTGGAGCGTGTCAATGTATACTATAATGAGGCTTCCTGTGGCCGCTTTGTTCCGCGTGCTGTGCTCATGGACTTGGAGCCTGGTACCATGGACAGTGTCCGAACTGGTCCTTATGGCCAGATTTTCAGGCCGGATAACTTTGTTTTTGGACAATCTGGTGCTGGAAACAACTGGGCTAAGGGCCATTACACTGAGGGAGCTGAGCTTATTGATGCAGTTCTTGATGTTGTGAGAAAGGAGGCTGAGAACTGTGACTGTCTGCAAGGTTTCCAGGTGTGCCACTCATTGGGTGGAGGAACTGGGTCTGGCATGGGAACCTTACTGATCTCAAAGATTAGAGAGGAGTACCCTGACAGGATGATGCTCACATTCTCCGTGTTCCCCTCACCAAAGGTTTCAGATACAGTTGTGGAGCCATACAATGCTACCCTTTCTGTTCATCAGCTTGTTGAGAATGCTGATGAGTGCATGGTTCTTGATAATGAGGCTTTGTACGATATCTGCTTCAGGACTCTTAAATTGACCACTCCTAGCTTTGGTGATTTGAACCACTTGATCTCGGCAACCATGAGTGGAGTCACTTGCTGTCTCAGGTTCCCTGGTCAACTCAACTCTGACCTCCGAAAGCTTGCAGTGAACCTCATTCCCTTCCCTCGTCTTCACTTTTTTATGGTTGGGTTTGCTCCTCTGACCTCCCGCGGATCCCAGCAGTATCGTGCTCTGACTGTCCCTGAGTTGACCCAACAAATGTGGGATGCAAAGAACATGATGTGTGCTGCTGACCCAAGGCACGGCCGCTACCTCACTGCATCGGCCATGTTCAGAGGCAAGATGAGCACCAAGGAAGTGGATGAGCAAATGATCAATGTGCAAAACAAGAATTCTTCCTACTTTGTGGAGTGGATCCCAAACAATGTGAAATCCAGTGTGTGTGACATTCCACCTAGAGGGCTCTCCATGGCATCAACCTTTATTGGAAACTCGACCTCTATTCAGGAAATGTTCAGGAGAGTTAGTGAACAATTCACTGCTATGTTCAGGAGGAAGGCTTTCTTGCATTGGTATACTGGTGAAGGTATGGATGAGATGGAGTTCACAGAGGCGGAGAGCAACATGAATGACCTTGTGTCCGAGTATCAACAATACCAGGATGCCACTGCTGATGAGGAAGGTGAGTATGAGGAGGAGGAGGAGGAGGAGGAGGAG
>gnl_Theca_v1.1_Thecc1EG021786t1
ATGCGTGAAATCCTTCACATCCAGGGAGGCCAATGCGGCAACCAGATTGGTGCCAAGTTCTGGGAAGTGGTCTGTACCGAACACGGCATTGACTCAACAGGGAAGTACAATGGGGACTCGGATCTTCAACTTGAGAGGATCAATGTTTATTACAATGAAGCAAGTTGTGGAAGGTATGTTCCCAGGGCTGTCCTCATGGATCTTGAACCTGGTACCATGGACAGTGTTAGGTCTGGTCCTTATGGTCAGATTTTCAGACCAGACAACTTCGTTTTCGGACAATCTGGTGCGGGAAACAACTGGGCTAAAGGTCATTACACTGAGGGCGCTGAACTCATCGATTCTGTTCTTGATGTTGTCCGAAAGGAAGCCGAGAATTGTGACTGCTTGCAGGGATTTCAGGTTTGCCATTCCCTGGGAGGAGGAACAGGATCTGGTATGGGAACCCTTCTGATTTCGAAGATCAGAGAGGAGTACCCGGACAGGATGATGCTTACTTTCTCTGTTTTTCCTTCCCCAAAGGTCTCAGATACAGTGGTTGAGCCTTACAATGCTACTTTGTCCGTTCATCAGCTTGTTGAAAATGCAGATGAGTGTATGGTTCTTGACAATGAGGCTCTCTATGACATTTGCTTCCGTACCCTCAAGCTCACTACCCCAAGCTTTGGTGATTTGAATCATTTGATATCTGCTACAATGTCTGGAGTCACATGTTGTTTGAGATTCCCTGGTCAGCTAAACTCTGATCTCAGGAAGCTCGCCGTGAATCTCATTCCTTTCCCTAGGCTGCACTTCTTTATGGTTGGTTTTGCACCTCTTACCTCTCGCGGTTCCCAGCAGTACAGAGCCTTGACCGTGCCTGAGCTCACCCAGCAAATGTGGGATGCCAAGAACATGATGTGTGCAGCTGATCCACGCCATGGGAGGTACCTTACAGCCTCAGCTATGTTCAGAGGCAAAATGAGCACAAAGGAAGTTGATGAGCAGATGCTCAATGTCCAGAACAAGAATTCGTCCTATTTTGTGGAATGGATTCCAAACAATGTCAAATCAACTGTCTGTGATATCCCTCCAAATGGCTTGAAAATGGCATCAACCTTCATTGGGAACTCAACTTCGATCCAGGAAATGTTCAGACGTGTGAGTGAGCAGTTCACAGCAATGTTTAGGAGGAAGGCCTTCTTGCATTGGTACACAGGTGAAGGTATGGATGAGATGGAGTTCACCGAGGCAGAAAGCAACATGAATGATCTGGTTTCTGAGTATCAGCAGTACCAGGATGCAACTGCTGATGAGGAAGAGTATGAGGAGGACGAGGAGGAGTATCAAGAA
>gnl_Theca_v1.1_Thecc1EG040995t1
ATGAGGGAAATCCTTCACGTACAAGGTGGGCAGTGCGGGAACCAGATCGGATCCAAGTTCTGGGAAGTGGTCTGCGACGAGCACGGCATCGACCCCACAGGACGTTACATCGGAAACTCCGATCTGCAATTGGAGCGTGTAAATGTTTACTACAATGAGGCTTCGTGTGGAAGGTTTGTCCCACGCGCCGTGCTCATGGATCTCGAGCCGGGAACTATGGATAGTGTGAGGACTGGACCTTACGGACAGATCTTTAGGCCCGATAACTTCGTGTTTGGACAATCTGGAGCTGGGAATAATTGGGCTAAGGGGCATTACACTGAAGGAGCTGAGCTTATTGATGCTGTTCTTGATGTTGTTAGAAAGGAGGCTGAGAATTGTGACTGTCTCCAAGGTTTTCAAGTTTGCCACTCTCTGGGTGGAGGAACTGGTTCCGGGATGGGTACCCTGTTGATCTCAAAGATCAGAGAAGAATACCCTGATAGAATGATGCTCACTTTCTCTGTCTTCCCATCACCAAAGGTTTCAGATACAGTGGTTGAGCCATACAATGCCACCCTTTCTGTTCATCAGCTTGTTGAGAATGCTGATGAGTGCATGGTGTTGGACAATGAGGCTTTGTATGATATCTGTTTCAGGACCCTGAAGTTAACTACTCCTAGCTTTGGTGATCTGAACCATCTGATCTCTGCAACCATGAGTGGTGTCACATGCTGCCTTAGATTCCCTGGCCAGCTCAACTCTGACCTCCGAAAACTTGCAGTGAACCTCATTCCTTTCCCTCGTCTGCACTTCTTTATGGTTGGGTTTGCTCCTCTCACCTCGAGGGGATCTCAGCAGTATCGTGCTCTAACTGTCCCAGAACTCACCCAGCAAATGTGGGATGCTAAAAATATGATGTGTGCTGCAGACCCACGACATGGTCGCTACCTCACAGCCTCAGCCATGTTCAGGGGGAAGATGAGCACCAAAGAGGTTGATGAGCAAATGATTAATGTTCAAAACAAGAACTCTTCATACTTTGTTGAGTGGATTCCAAACAATGTGAAGTCTAGTGTGTGTGATATTCCTCCTGAGGGCCTGTCTATGGCATCAACTTTCATTGGTAACTCAACCTCCATTCAGGAGATGTTCAGGCGAGTGAGTGAGCAATTCACTGCCATGTTTAGGAGGAAGGCTTTCTTGCACTGGTACACTGGGGAAGGAATGGATGAAATGGAGTTCACTGAGGCTGAGAGCAACATGAATGACCTTGTATCTGAATATCAGCAGTACCAGGATGCTACAGCTGATGAGGAACTTGAATATGAGGAGGAGGAGGAGGAGGAGGAGGAAGGTGTTCATGAGATG
>gnl_Theca_v1.1_Thecc1EG041705t1
ATGCGTGAAATCCTTCATATTCAAGGAGGGCAATGCGGCAACCAAATCGGAGCCAAGTTCTGGGAAGTTGTGTGTACAGAGCACGGCATAGATCCAACCGGACGTTACCAGGGAGACTTGGATCTACAGCTTGAGAGGATCAATGTCTACTACAATGAAGCCAGTTGTGGCAGGTTCGTCCCTCGTGCCGTTCTCATGGACCTTGAACCTGGAACCATGGACAGCATCAGATCTGGTCCTGTTGGCCAGATTTTCAGACCGGACAACTTCGTCTTTGGTCAGTCCGGTGCTGGTAACAACTGGGCTAAAGGTCATTACACTGAGGGTGCTGAGTTGATCGATTCTGTGCTTGACGTTGTCAGAAAAGAGGCCGAAAATTGCGATTGTCTTCAAGGGTTTCAGGTTTGTCATTCATTGGGAGGAGGAACTGGATCTGGAATGGGAACACTTCTGATTTCGAAGATAAGGGAGGAATACCCAGATAGGATGATGTTGACTTTCTCCGTTTTCCCATCTCCTAAGGTCTCTGATACAGTCGTGGAGCCTTACAATGCTACTTTGTCTGTTCACCAGTTGGTTGAAAATGCTGATGAGTGTATGGTTCTTGACAATGAAGCCTTGTATGACATTTGTTTCCGGACGCTTAAGCTCACTACTCCCAGCTTTGGTGATCTAAATCACTTGATCTCTGCAACAATGTCTGGAGTTACATGCTGCTTACGATTCCCTGGTCAGCTGAACTCTGATCTTAGGAAACTTGCTGTGAATCTTATCCCATTTCCTCGCCTTCACTTTTTCATGGTGGGTTTTGCTCCTCTCACCTCAAGAGGATCCCAACAGTACCGAGCTCTAACAGTTCCTGAGCTCACTCAACAAATGTGGGATGCAAAGAACATGATGTGTGCAGCTGATCCACGACATGGCCGTTACTTGACTGCATCAGCTATGTTCCGTGGTAAAATGAGCACCAAGGAAGTGGACGAGCAGATGTTGAATGTTCAGAACAAGAATTCCTCCTACTTTGTTGAGTGGATCCCCAACAATGTGAAGTCAACAGTTTGTGACATCCCGCCCACTGGCCTCAAGATGGCATCAACATTCATTGGCAATTCAACATCCATTCAGGAGATGTTTAGGCGAGTGAGTGAGCAGTTCACAGCTATGTTTAGGAGGAAGGCCTTCTTGCATTGGTACACAGGAGAAGGTATGGATGAGATGGAGTTTACTGAGGCAGAGAGCAACATGAATGATCTGGTCTCCGAGTATCAGCAGTACCAAGATGCAACAGCTGATGAGGACGAGTTTGAGGAAGAGGAACCAGAATATGAGGAC
>gnl_Theca_v1.1_Thecc1EG040994t2
ATGAGGGAAATCCTTCACGTACAAGGTGGGCAGTGCGGGAACCAGATCGGATCCAAGTTCTGGGAAGTGGTCTGCGACGAGCACGGCATCGACCCCACAGGACGTTACACCGGAAACTCCGATCTGCAATTGGAGCGCGTAAATGTTTACTACAATGAGGCTTCGTGTGGAAGGTTTGTCCCACGCGCCGTGCTTATGGATCTCGAGCCGGGGACTATGGATAGTGTGAGGACTGGACCTTACGGACAGATCTTTAGGCCCGATAACTTCGTGTTTGGACAATCTGGAGCTGGGAATAATTGGGCTAAGGGGCATTACACTGAAGGAGCTGAGCTTATTGATGCTGTTCTTGATGTTGTTAGAAAGGAAGCTGAGAATTGTGACTGTCTGCAAGGTTTTCAAGTTTGCCATTCTCTGGGTGGAGGAACTGGTTCCGGGATGGGTACCCTGTTGATCTCAAAGATCAGAGAAGAATACCCTGATAGAATGATGCTCACTTTCTCTGTCTTCCCATCACCAAAGGTTTCAGATACAGTGGTGGAGCCATACAATGCCACCCTTTCTGTTCATCAGCTTGTTGAAAATGCTGATGAGTGCATGGTGTTGGACAATGAGGCTTTGTATGATATCTGTTTCAGGACTCTGAAGTTAACTACTCCTAGCTTTGTTGGCGATCTGAACCATCTGATCTCTGCAACCATGAGTGGTGTCACATGCTGCCTTAGATTCCCTGGCCAGCTCAACTCTGACCTCCGAAAACTTGCAGTGAACCTCATTCCCTTCCCTCGTCTGCACTTCTTTATGGTTGGGTTTGCTCCTCTCACCTCGAGGGGATCTCAGCAGTATCGTGCTCTAACTGTCCCAGAACTCACGCAGCAGATGTGGGATGCTAAGAACATGATGTGTGCTGCAGACCCACGACATGGTCGCTACCTCACAGCCTCAGCCATGTTCAGGGGGAAGATGAGCACCAAAGAGGTTGATGAGCAAATGATTAATGTTCAAAACAAGAACTCTTCATACTTTGTTGAGTGGATTCCAAACAATGTGAAGTCTAGTGTGTGTGATATTCCTCCTCGGGGCCTGTCTATGGCATCAACTTTCATTGGTAACTCAACCTCCATTCAGGAGATGTTCAGGCGAGTGAGTGAGCAATTCACTGCCATGCGAGTGAGTGAGCAATTCACTGCCATGTTTAGGAGGAAGGCTTTCTTGCACTGGTACACTGGGGAAGGAATGGATGAAATGGAGTTCACTGAGGCTGAGAGCAACATGAATGACCTTGTATCTGAATATCAGCAGTACCAGGATGCTACAGCTGATGAGGAACTTGAATATGAGGAGGAGGAGGAGGAGGAGGAGGAAGGTGTTCATGAGATG
>gnl_Theca_v1.1_Thecc1EG026930t1
ATGAGAGAAATCTTGCACATCCAAGGAGGTCAATGTGGGAACCAGATCGGGGCTAAGTTCTGGGAAGTGATTTGCGACGAGCATGGAATTGACAACACTGGAAAGTATAGCGGTGACTCCGATCTGCAGCTGGAGCGTATCAACGTCTACTACAATGAAGCCAGTGGCGGAAGGTATGTCCCCCGCGCTGTTCTCATGGATCTTGAACCGGGCACTATGGACTCCGTCAGATCTGGTCTTTTTGGACAGATCTTTAGGCCAGATAACTTCGTCTTCGGGCAGTCTGGTGCTGGGAACAACTGGGCCAAGGGTCATTACACAGAGGGAGCTGAGCTCATTGATTCTGTTCTTGACGTTGTCAGAAAAGAAGCTGAGAATTGTGATTGTTTGCAGGGATTTCAAGTTTGTCATTCTTTGGGTGGAGGTACTGGATCCGGAATGGGTACCCTTCTTATTTCCAAGATTAGGGAGGAGTATCCAGATCGCATGATGTTGACATTTTCGGTTTTCCCTTCTCCTAAGGTATCTGATACAGTTGTTGAGCCATACAATGCTACCCTTTCCGTTCATCAGCTTGTTGAGAATGCTGATGAATGCATGGTGTTGGACAATGAGGCTCTGTATGACATCTGCTTCCGAACTCTCAAGCTTGCCACTCCCACCTTTGGTGATCTTAACCACCTCATCTCTGCTACCATGAGTGGTGTCACATGCTGTCTGCGGTTCCCTGGACAGCTGAACTCTGATCTCCGCAAGCTTGCCGTGAACCTTATTCCCTTCCCACGACTACACTTCTTCATGGTTGGATTTGCACCCTTGACATCCAGAGGATCACAGCAGTACCGGGCCTTGACTGTGCCCGAACTGACTCAGCAGATGTGGGATGCCAAAAACATGATGTGTGCTGCTGACCCACGCCATGGCCGTTACCTAACTGCTTCTGCAATGTTCCGTGGTAAGATGAGCACTAAGGAGGTTGATGAACAAATGATTAATGTCCAGAACAAGAACTCATCATACTTTGTTGAGTGGATCCCTCACAATGTCAAGTCTAGTGTGTGTGACATCCCACCAAAGGGTCTGAAAATGGCATCCACTTTCATTGGAAATTCAACTTCAATCCAGGAGATGTTTAGGAGGGTTAGTGAGCAGTTTACAGCAATGTTCAGGAGGAAGGCTTTCTTGCACTGGTACACTGGTGAGGGAATGGATGAGATGGAGTTTACTGAAGCTGAGAGTAACATGAATGATTTAGTTGCCGAGTACCAGCAATACCAGGATGCCACCGCAGACGATGAGTACGAGGAGGAGGAGGAGGAAGAAGAGGAAGTTCCAGCT
>gnl_Theca_v1.1_Thecc1EG016233t1
ATGAGAGAAATCCTCCATGTCCAAGGTGGCCAATGCGGCAACCAGATAGGTGCCAAGTTCTGGGAAGTCGTCTGCACCGAACACGGCATCGACTCAACGGGTAGATACCACGGCGACTCGGAGCTCCAGCTGGAGCGCATCAACGTCTACTACAATGAAGCCAGTTGCGGCCGATTTGTTCCCCGCGCCATCTTAATGGATCTCGAACCCGGTACCATGGATAGCGTAAGATCTGGTCCGTACGGACAGATTTTCCGACCCGACAACTTCGTTTTCGGACAGTCCGGAGCCGGAAACAACTGGGCTAAAGGACATTACACGGAAGGGGCCGAACTTATCGACTCGGTTCTCGACGTCGTCAGAAAGGAAGCCGAGAATTGTGACTGCTTACAAGGGTTTCAGGTATGCCATTCCTTGGGAGGAGGGACGGGTTCAGGAATGGGAACGTTGTTGATATCCAAGATAAGGGAAGAGTATCCGGATCGAATGATGCTTACATTTTCGGTATTCCCATCTCCTAAGGTTTCAGATACTGTTGTTGAGCCTTACAACGCGACACTCTCTGTTCATCAGCTGGTGGAAAATGCGGATGAGTGTATGGTTCTTGATAATGAAGCTCTCTATGATATCTGCTTCCGTACCCTCAAGCTCACCACTCCAAGTTTTGGAGATCTCAACCATCTAATTTCTGCCACTATGAGTGGTGTTACATGCTGCCTTCGCTTCCCTGGTCAGCTAAACTCAGACCTCCGCAAGCTTGCCGTAAACCTCATCCCATTCCCTCGGCTACATTTCTTCATGGTTGGATTTGCACCTCTCACATCTCGTGGTTCGCAGCAGTACAGAGCCCTCACAGTCCCTGAACTTACTCAGCAAATGTGGGATGCAAAGAACATGATGTGTGCTGCTGATCCTCGACATGGTCGATACCTGACAGCATCAGCTGTGTTCCGTGGCAAGATGAGCACAAAAGAGGTGGATGAGCAGATGATCAATGTGCAAAACAAGAACTCATCATACTTCGTTGAATGGATTCCAAACAATGTAAAGTCCACTGTTTGTGACATCCCTCCTAACGGCTTGAAGATGGCTTCCACATTTATTGGGAACTCTACTTCGATCCAAGAGATGTTCAGGAGGGTCAGTGAGCAATTCACCGCCATGTTCCGCAGGAAGGCTTTCCTGCATTGGTACACTGGAGAGGGAATGGATGAGATGGAGTTCACAGAAGCTGAGAGCAACATGAATGATTTGGTCTCAGAGTACCAGCAATACCAGGATGCAACTGCAGATGACGAGTATGAGGACGAGGAGGAAGAATACGAGGAAGAGACT
>gnl_Theca_v1.1_Thecc1EG015175t1
ATGCGTGAGATTCTTCATATTCAGGGAGGCCAATGCGGCAACCAGATCGGTGCCAAGTTTTGGGAGGTGGTTTGTGCCGAGCACGGGATAGATTCCACGGGACGGTACCAAGGAGACAACGAGTTGCAACTGGAGCGCGTCAATGTTTACTACAATGAAGCGAGTTGCGGGAGGTTCGTTCCACGCGCCGTCCTTATGGATCTCGAGCCCGGTACTATGGACAGTGTTAGATCGGGGCCGTACGGGCAGATTTTCAGGCCCGACAACTTTGTTTTCGGGCAGTCCGGTGCGGGGAATAACTGGGCCAAGGGTCATTACACGGAAGGGGCTGAGTTGATTGACTCAGTGCTTGATGTGGTGAGGAAAGAAGCCGAGAACTGTGACTGCTTGCAGGGATTTCAAGTATGCCACTCAATGGGAGGTGGAACTGGGTCAGGCATGGGAACACTTCTCATTTCCAAGATCAGAGAAGAATACCCAGACAGAATGATGCTCACCTTTTCTGTGTTCCCATCCCCTAAGGTGTCTGACACTGTTGTTGAACCTTACAATGCCACTCTCTCTGTTCACCAGCTTGTTGAGAATGCAGATGAATGCATGGTTTTGGATAATGAAGCTTTGTATGATATTTGCTTCCGAACTCTCAAGCTCACCACTCCAAGCTTTGGAGACTTGAACCACCTGATTTCTGCCACCATGAGTGGGGTAACTTGCTGCCTCCGTTTCCCTGGTCAACTCAACTCAGATCTGCGCAAGCTTGCTGTTAATCTTATTCCATTCCCTCGGCTGCATTTCTTCATGGTTGGCTTTGCTCCACTTACATCTCGAGGGTCCCAACAGTACAGGGCCCTTACTGTACCAGAGCTCACTCAACAAATGTGGGATGCCAAGAACATGATGTGTGCTGCTGATCCTCGCCATGGCCGATACTTGACTGCTTCAGCCATGTTCCGTGGCAAGATGAGCACCAAGGAGGTTGATGAACAGATAATTAATGTGCAGAACAAGAACTCATCCTACTTTGTGGAGTGGATCCCCAATAATGTGAAGTCTACCGTTTGTGATATTCCTCCAACTGGTTTGAAGATGGCCTCAACATTCATTGGAAACTCAACTTCAATTCAGGAAATGTTCCGGAGAGTCAGTGAGCAGTTCACAGCTATGTTCCGTAGGAAGGCTTTCTTGCATTGGTACACTGGAGAAGGTATGGATGAGATGGAGTTTACTGAGGCTGAGAGCAACATGAATGATCTGGTTTCTGAGTACCAACAATACCAAGATGCAACAGCTGATGAGGAGGGGTATGAATATGAGGAAGAGGAGGATGAACTTCAGGACGACGCC
>gnl_Theca_v1.1_Thecc1EG016249t1
ATGAGGGAAATTCTCCACATTCAAGCTGGTCAGTGTGGTAACCAGATTGGTGGGAAATTTTGGGAGGTTGTGTGTGATGAACATGGCATTGATCCCAGAGGGAACTATGTTGGTGATTGTCGTGTTCAGCTTGAGAGGGTTAACGTTTACTACAACGAAGCCAGCGGCGGACGCTACGTGCCTAGAGCAGTACTAATGGACCTTGAGCCAGGGACTATGGACAGCTTGCGTACCGGTCCTTATGGTCAACTGTTTAGACCTGATAACTTTGTTTTCGGCCAGAATGGAGCTGGTAACAACTGGGCCAAGGGACATTATACAGAAGGAGCTGAGTTGATTGATTCCGTTCTTGATGTTGTCCGTAAAGAGGCTGAGAATTGTGATTGCTTACAAGGCTTTCAGATTTGCCATTCTCTGGGAGGTGGGACTGGATCAGGAATGGGGACACTGCTGATATCAAAGATCAGGGAAGAATACCCTGATCGGATGATGCTTACTTTCTCAGTCTTTCCCTCACCTAAAGTCTCTGATACTGTGGTCGAGCCCTACAATGCGACCCTCTCCGTTCACCAGCTAGTGGAAAATGCTGATGAATGCATGGTCCTTGACAATGAAGCTCTCTATGACATCTGCTTCAGAACTCTCAAGCTCACGAATCCCAGCTTTGGTGACTTGAACCATTTGATTTCAACCACCATGAGTGGAGTAACCTGCTGCCTACGCTTCCCTGGCCAACTCAACTCTGATCTCCGGAAACTAGCTGTGAATCTAATCCCATTCCCGCGCCTACATTTCTTCATGGTCGGGTTTGCACCCTTGACCTCCCGTGGCTCGCAACAGTACCGAGCCCTGACAATCCCTGAACTCACTCAACAAATGTGGGATGCCAAAAACATGATGTGCGCTGCTGATCCTCGCCATGGAAGGTACTTGACTGCCTCAGCTATGTTCCGAGGCAAAATGAGCACCAAGGAAGTTGACGAACAAATGATCAATGTGCAAAACAAGAACTCCTCGTATTTCGTTGAGTGGATCCCTAACAACGTCAAGTCGAGCGTTTGTGACATTCCGCCAACTGGGTTAACAATGTCGTCGACATTCATGGGGAATTCCACGTCCATTCAGGAGATGTTTAGGCGTGTCTCGGAGCAATTCACTGTCATGTTCAGGAGGAAGGCATTTTTGCATTGGTACACAGGGGAAGGAATGGACGAGATGGAGTTCACGGAGGCGGAGAGTAACATGAATGATTTGGTATCGGAGTATCAGCAGTATCAAGACGCTGTGGCGGACCAGGATGGTGAAGAGTACGAGGAGGAAGCAATGGAAAAT
>gnl_Theca_v1.1_Thecc1EG012758t1
ATGCGTGAAATTCTACACATTCAAGGAGGGCAATGCGGGAACCAAATTGGATCAAAGTTTTGGGAAGTTGTTTGTGGGGAACATGGGATTGATCCAACTGGTGGGTACACTGGAAATTCAGAGTTGCAGCTGGAAAGAATTAGTGTGTACTACAATGAGGCAAGTGGTGGCCGGTATGTGCCTCGGGCCGTTCTCATGGATCTTGAACCTGGCACCATGGACAGCGTCCGGACCGGCCCGTATGGGCAGATTTTCCGGCCCGATAACTTCGTTTTCGGCCAGTCAGGGGCTGGAAACAATTGGGCTAAGGGGCATTACACTGAGGGAGCAGAGCTCATTGATTCAGTTCTTGATGTTGTCAGGAAGGAGGCTGAGAATTGTGACTGCCTACAAGGATTTCAAGTCTGTCATTCACTTGGGGGAGGAACAGGGTCTGGAATGGGAACTCTGCTTATATCTAAGATACGAGAAGAATATCCAGATCGGATGATGCTTACATTTTCTGTCTTCCCATCTCCGAAGGTGTCAGACACTGTGGTAGAACCTTACAATGCTACTCTTTCGGTTCATCAGCTGGTGGAAAATGCTGATGAGTGTATGGTTCTGGACAATGAAGCACTCTATGATATCTGCTTCAGGACTCTAAAGCTGGCTACCCCAAGCTTTGGGGACTTGAACCATCTGATCTCTGCAACAATGAGTGGTGTAACCTGCTGCTTACGATTCCCGGGTCAGCTTAACTCTGACCTTCGAAAGCTAGCTGTGAACTTGATCCCATTCCCAAGACTTCACTTCTTCATGGTGGGGTTTGCTCCTCTAACATCTAGAGGATCACAGCAATACCGTGCACTCACGGTCCCTGAGCTAACACAACAGATGTGGGATGCCAAGAACATGATGTGTGCAGCTGATCCACGCCATGGTCGTTACCTTACAGCATCAGCCTTGTTTAGAGGCAAAATGAGCACAAAAGAAGTTGATGAGCAAATGATGAATGTGCAAAACAAAAACTCTTCCTACTTTGTTGAGTGGATTCCAAACAATGTTAAATCTAGTGTTTGTGACATCCCACCACAAGGGCTTTCCATGGCTTCAACTTTTATTGGGAATTCAACTTCAATACAGGAGATGTTCCGGAGAGTGAATGAACAGTTCACAGCCATGTTCAGGAGGAAGGCCTTCTTGCATTGGTATACTGGCGAAGGAATGGATGAGATGGAGTTTACTGAAGCAGAAAGTAACATGAGTGACCTTGTCGCAGAGTATCAGCAGTACCAGGATGCCACAGCTGATGAAGATGATGTGTATGAAGAGGATGATGGGGACGGTGAGAAT
>gnl_Theca_v1.1_Thecc1EG034231t1
ATGAGAGAAATCCTTCACGTTCAAGGAGGGCAATGCGGGAACCAAATCGGTTCCAAGTTTTGGGAAGTGATCTGCGACGAGCACGGCGTGGATCCTACAGGGAGGTACAATGGAGATGGATCGTCCGATCTCCAACTGGAGCGGATCAATGTGTATTACAATGAGGCTTCCGGCGGAAGGTACGTTCCTCGGGCGGTCCTCATGGATCTTGAACCCGGTACTATGGATAGCATCAGATCCGGTCCCTACGGCCAGATCTTTAGGCCTGATAATTTCGTGTTCGGACAATCCGGTGCCGGGAACAACTGGGCCAAAGGTCATTACACTGAAGGAGCCGAGTTGATTGATGCTGTTCTTGATGTTGTTCGGAAAGAGGCTGAGAATTGCGATTGCTTGCAAGGCTTCCAGGTATGCCATTCGCTTGGAGGAGGCACGGGCTCTGGTATGGGAACTCTCCTGATATCAAAAATCAGAGAGGAATATCCAGACAGGATGATGATGACATTCTCTGTTTTCCCTTCGCCTAAAGTCTCCGACACAGTTGTGGAGCCTTATAACGCCACCCTCTCTGTGCACCAGTTGGTAGAGAATGCTGATGAATGCATGGTTCTTGACAATGAGGCCCTTTATGATATTTGCTTCCGGACTTTAAAGCTTACTACTCCAAGCTTTGGAGATCTGAACCACTTGATTTCTGCAACTATGAGTGGTGTAACATGCTGCCTGAGGTTCCCTGGACAGCTGAACTCCGACCTTAGGAAGTTAGCTGTGAACCTGATCCCATTCCCCCGTCTTCACTTCTTTATGGTTGGGTTTGCACCACTCACATCTCGTGGATCCCAGCAGTACATTTCCCTCACTGTCCCGGAGCTGACTCAGCAGATGTGGGATGCCAAGAACATGATGTGTGCTGCTGACCCCCGCCATGGTCGCTACCTGACAGCCTCAGCAATGTTCCGTGGCAAGATGAGCACCAAAGAGGTTGATGAGCAGATGATTAATGTTCAGAACAAGAATTCGTCATACTTCGTGGAATGGATTCCCAACAATGTGAAGTCCAGTGTTTGTGACATTCCACCAAGGGGTCTGAGGATGTCATCTACTTTTATTGGGAACTCGACATCAATCCAGGAGATGTTTAGGAGGGTGAGTGAGCAATTCACAGCTATGTTCCGCCGCAAGGCCTTTTTGCATTGGTACACTGGTGAGGGGATGGATGAGATGGAGTTCACAGAAGCGGAGAGCAACATGAATGACTTGGTGGCAGAGTATCAGCAATACCAGGATGCAACTGTTGAGGATGAGGGTGATTACGAGGACGAGGTCGAGGGATTGGAGGAGAACTATGATGTC
>gnl_Utrgi_v4.1_Scf00004.g905.t1
ATGAGAGAAATCCTGCATATTCAAGGCGGACAATGTGGTAATCAGATCGGAGCAAAATTCTGGGAGGTGATTTGCGATGAGCATGGAATTGATCACACCGGAAAGTACAGCGGAGATTCTGATCTGCAACTTGAGCGCGTCAATGTCTACTACAATGAGGCCAGCGGCGGCAGGTATGTACCTCGCGCCGTCCTCATGGACCTTGAGCCTGGAACCATGGATTCCGTCAGATCTGGCCCGTTCGGCCAGATTTTCCGTCCGGATAACTTTGTTTTTGGGCAATCTGGCGCCGGAAATAATTGGGCCAAGGGACATTACACGGAAGGAGCTGAGTTAATTGATGCTGTTCTTGATGTTGTTCGCAAGGAGGCTGAGAACTGCGATTGCTTGCAAGGATTTCAGGTGTGTCACTCATTGGGCGGAGGCACTGGATCTGGTATGGGCACACTCCTTATCTCCAAGATAAGGGAAGAGTATCCAGATCGTATGATGTTGACATTCTCGGTGTTTCCTTCACCAAAGGTCTCCGACACTGTAGTAGAACCATATAATGCTACTCTTTCTGTGCATCAGCTTGTTGAAAATGCAGATGAGTGCATGGTTTTGGACAACGAGGCTCTCTACGATATTTGCTTCCGCACTCTTAAACTGGCTACTCCCACTTTTGGTGATCTTAACCACCTCATTTCTGCAACAATGAGTGGCGTCACCTGCTGCCTTCGCTTCCCCGGACAACTCAACTCAGATCTTCGAAAGCTTGCTGTGAATCTCATTCCATTCCCCCGACTCCATTTCTTCATGGTTGGATTTGCGCCGCTGACCTCCAGAGGATCGCAGCAGTATCGCGCCCTCACAGTCCCTGAGCTCACTCAGCAGATGTGGGATGCCAAGAACATGATGTGCGCTGCCGACCCACGCCACGGTCGCTACTTGACCGCCTCAGCGATGTTCCGTGGCAAGATGAGCACCAAGGAAGTTGACGAACAGATGATCAACGTGCAGAACAAGAACTCCTCCTACTTCGTGGAGTGGATTCCGAACAACGTCAAGTCCAGCGTCTGCGACATCCCTCCCAGAGGTCTGAAAATGGCGTCTACCTTCATCGGGAACTCCACCTCCATCCAGGAGATGTTCCGGCGTGTTAGCGAGCAGTTCACCGCCATGTTCAGGCGCAAAGCTTTCTTGCACTGGTACACCAGCGAGGGCATGGACGAGATGGAGTTCACTGAGGCCGAGAGTAACATGAACGACCTCGTCGCAGAATACCAACAGTATCAGGACGCGACCGCCGAGGAAGATGACTACGAGGAAGAAGATGAAGAGCAAGTCCACGCC
>gnl_Utrgi_v4.1_Scf00314.g15273.t1
ATGCGTGAGATCCTCCACATCCAGGGCGGCCAATGCGGAAACCAGATCGGATCCAAGTTCTGGGAGGTGGTCTGCGCCGAGCACGGGATCGATTCCACGGGAAGATACAATGGGGACACCGACCTGCAGCTTGAACGCGTTAATGTGTACTACAATGAAGCTAGTTGCGGACGCTTTGTTCCTCGTGCTGTGCTCATGGATTTGGAGCCTGGAACCATGGATAGCGTCAGATCTGGCCCGTACGGCCAGATTTTCAGGCCGGATAACTTTGTGTTTGGACAGTCCGGGGCTGGGAATAACTGGGCTAAAGGGCATTACACCGAGGGTGCTGAGCTCATTGATTCGGTGCTCGATGTTGTTCGAAAGGAGGCCGAGAACTGTGACTGCCTGCAAGGCTTCCAGGTCTGCCATTCACTGGGTGGCGGAACTGGATCTGGAATGGGAACACTTCTAATCTCTAAAATCAGGGAGGAATATCCAGATAGAATGATGCTCACTTTCTCCGTGTTTCCTTCACCCAAGGTATCTGACACAGTTGTGGAGCCCTACAATGCTACTCTCTCTGTGCACCAGCTTGTTGAGAATGCTGATGAGTGCATGGTGCTGGACAATGAAGCCCTTTATGACATTTGCTTCCGAACCCTGAAGCTAACTACACCTAGTTTTGGCGATCTCAATCATTTGATCTCTGCTACAATGAGTGGTGTCACCTGCTGCTTGAGGTTCCCTGGTCAGCTGAATTCAGATCTTCGCAAACTTGCTGTGAACTTGATTCCCTTTCCCCGCCTGCACTTCTTCATGGTGGGGTTTGCGCCACTCACATCTCGTGGGTCACAGCAGTACAGAGCCCTCACTGTACCCGAGCTAACTCAGCAAATGTGGGATGCCAAGAACATGATGTGTGCTGCGGATCCCCGCCATGGCCGATATCTGACTGCTTCTGCCATGTTCCGTGGCAAGATGAGCACCAAGGAAGTTGATGAGCAGATGATCAACGTCCAGAACAAGAACTCCTCCTACTTCGTTGAATGGATCCCGAACAATGTGAAGTCCACCGTATGTGATATCCCCCCCACCGGCCTGAAGATGGCTTCCACCTTCATCGGAAACTCCACCTCCATCCAGGAGATGTTCCGGCGAGTCAGCGAGCAGTTCACTGCTATGTTCAGGAGAAAGGCTTTCCTTCATTGGTACACCGGAGAGGGCATGGACGAGATGGAGTTTACCGAGGCTGAGAGCAACATGAACGACTTGGTGTCGGAGTACCAGCAGTACCAAGACGCCACTGCGGATGAGGAAGGGTACGACTACGAGGACGAGGAAGCCAACGAGGAGGAAGCC
>gnl_Utrgi_v4.1_Scf00448.g17850.t1
ATGAGGGAAATCCTGCACATTCAAGGCGGGCAATGTGGGAACCAAATCGGTTCCAAGTTTTGGGAGGTTATCTGTGATGAGCACAGCGTTGATCCCACGGGGAAGTTTAAGGGGGAGGAAGGATCTTCTGATGTGCAGTTGGAGAGGATCAATGTGTATTTCAATGAGGCATCTGGGAAGAGGTACGTCCCACGCGCTGTTCTTATGGATCTGGAGCCGGGGACGATGGACTCCATCAGATCTGGTCCTTATGGTCAGATATTTCGCCCTGATAACTTCGTTTTTGGGCAATCCGGCGCCGGGAATAACTGGGCGAAGGGGCATTACACTGAGGGGGCTGAGCTTATTGATGCGGTTCTTGATGTTGTTAGGAAGGAGGCGGAAAACTGTGATTGCCTTCAAGGATTTCAGGTTTGCCACTCTCTGGGAGGAGGTACGGGATCTGGGATGGGAACCCTTTTGATCTCGAAGATCAGAGAGGAGTATCCAGACAGAATGATGATGACATTCTCTGTTTTCCCATCTCCCAAAGTCTCTGACACGGTAGTTGAGCCCTATAATGCCACACTCTCAGTGCATCAATTGGTGGAGAATGCTGATGAGTGCATGGTTCTTGACAATGAAGCCCTCTACGACATCTGCTTCAGGACATTGAAGCTCAGCACCCCCAGCTTCGGTGACTTGAATCACTTGATTTCCGCAACCATGAGTGGAGTAACTTGCTGCCTGAGATTCCCAGGACAGTTGAATTCCGATCTCAGAAAGCTTGCTGTAAACTTGATACCTTTCCCGCGCCTTCATTTCTTCATGGTGGGCTTTGCTCCTCTCACTTCCCGTGGATCACAGCACTACATCTCTTTAACCGTCCCCGAACTTACCCAACAAATGTGGGATTCCAAGAACATGATGTGTGCTGCTGATCCTCGCCATGGGCGCTACCTTACCGCCTCCGCCATGTTCCGTGGCAAGATGAGCACAAAAGAGGTTGACGAACAGATGCTGAATGTGCAGAACAAGAACTCCTCCTACTTCGTGGAATGGATCCCCAACAATGTGAAATCCAGTGTCTGCGACATCCCCCCCACAGGGCTGAAAATGGCGTCCACCTTCGTGGGGAACTCCACTTCCATTCAGGAGATGTTCAGGAGAGTCAGCCTGCAGTTCACAGCCATGTACAGGCGCAAGGCGTTTCTGCACTGGTATACCGGTGAAGGAATGGACGAGATGGAGTTCACTGAAGCTGAGAGCAACATGAACGATCTGGTAGCAGAGTATCAGCAGTATCAGGATGCCACTGCAGAGGTTGATGAAGACTACGAAGAGGGCGGAGCTGAAGAGCATTACGATGAG
>gnl_Utrgi_v4.1_Scf00487.g18487.t1
ATGCGTGAGATCCTGCACATCCAGGGAGGCCAATGCGGCAACCAGATCGGTGCTAAGTTCTGGGAGGTGGTTTGCGCCGAGCACGGCATCGATTCCACTGGAAGGTACAACGGCGACACCGATCTGCAGCTTGAGCGCGTCAATGTGTACTACAATGAAGCGAGTTGTGGTCGCTTTGTCCCCCGAGCGGTTCTCATGGATTTGGAGCCAGGAACCATGGACAGCGTCAGATCTGGACCTTACGGCCAGATTTTTAGGCCGGATAACTTCGTCTTCGGACAGTCGGGGGCTGGAAATAACTGGGCCAAGGGGCATTACACGGAGGGTGCTGAGCTCATTGACTCGGTTCTCGATGTTGTTCGAAAGGAGGCTGAGAACTGTGACTGTTTGCAAGGTTTCCAGGTTTGCCACTCACTGGGAGGCGGAACCGGATCTGGAATGGGAACATTGCTTATTTCCAAAATTAGGGAAGAATATCCTGATAGAATGATGCTCACTTTCTCTGTGTTTCCCTCACCCAAGGTATCGGATACAGTTGTGGAGCCATACAATGCGACTCTCTCTGTGCACCAACTTGTTGAGAATGCTGATGAGTGCATGGTGCTGGATAACGAGGCACTTTATGACATTTGCTTCCGAACTCTGAAGCTTACCACACCTAGCTTTGGTGATCTCAATCATTTGATCTCTGCCACCATGAGTGGTGTTACCTGCTGCTTGAGGTTCCCTGGTCAGCTTAATTCAGATCTTCGGAAGCTTGCTGTGAACCTGATTCCCTTCCCTCGCCTGCACTTCTTCATGGTCGGGTTTGCTCCACTCACCTCTCGTGGGTCTCAGCAATACAGGGCCCTCACTGTACCCGAGCTAACACAACAGATGTGGGATGCAAAGAACATGATGTGCGCTGCAGATCCCCGCCATGGCCGGTATCTGACTGCTTCTGCCATGTTCCGTGGCAAGATGAGCACCAAGGAGGTTGATGAACAGATGATCAACGTCCAGAATAAGAACTCCTCCTACTTCGTGGAATGGATCCCCAACAATGTGAAGTCCACCGTTTGTGACATCCCCCCTACTGGCCTGAAGATGGCGTCCACCTTCATTGGGAACTCCACCTCCATCCAGGAGATGTTCCGGCGGGTGAGCGAGCAGTTCACGGCCATGTTCAAGAGAAAGGCCTTCCTCCACTGGTACACCGGAGAGGGCATGGACGAGATGGAGTTCACCGAAGCTGAAAGCAACATGAACGACTTGGTGTCGGAGTACCAGCAGTACCAAGACGCCACCGCGGATGAGGAAGGATACGACTACGAGGATGAGGAAGCTAACGAGGAAGAAGCC
>gnl_Utrgi_v4.1_Scf00231.g13300.t1
ATGATCCCTGAAGCAAAAGGGCATTCCCCTTTTCTTCATCATCAGCAACTGATTCTGATATCACAAAAAGACGTATCTTTTCATGTGCCTCTTGACATACAACTGGGAAATGAAGCAAAAAAGCTGCAGAAACTTAACGACCATTGGCAGAAGAAAATGCATCCAGTGTTCGTTTCAAACGCTCAGGGAGAGAAAATGAGAGAGATCCTTCACGTTCAGGGAGGGCAATGTGGCAACCAGATTGGTTCGAAGTTCTGGGAGGTTGTCTGTGATGAACATGGCATTGATCCAACAGGAAGATATGTCGGAACTTCTGATTTGCAGTTGGAGCGTGTTAATGTTTACTACAATGAAGCTTCATGTGGTAGGTTTGTGCCACGTGCGGTGCTCATGGATCTGGAGCCTGGAACAATGGACAGCGTCCGCACTGGTCCTTATGGCCAAATATTCCGTCCAGATAACTTCGTCTTTGGTCAGTCTGGTGCTGGTAACAATTGGGCTAAAGGGCATTACACTGAGGGTGCTGAGCTGATTGACGCAGTTCTTGATGTTGTGAGGAAGGAAGCAGAGAATTGTGATTGTCTTCAAGGTTTCCAAGTTTGCCACTCTCTTGGTGGAGGAACTGGTTCTGGAATGGGGACCTTACTTATCTCTAAGATCAGGGAAGAATACCCTGATAGGATGATGCTTACATTCTCGGTGTTCCCCTCTCCAAAGGTTTCAGATACAGTTGTTGAGCCATATAATGCTACCCTTTCTGTGCATCAGCTTGTTGAGAATGCAGATGAGTGCATGGTTCTTGACAATGAAGCTTTATATGATATCTGCTTTAGGACCCTCAAGCTCACCACCCCTAGCTTTGGTGATCTGAATCATTTGATCTCTGCTACCATGAGTGGAGTGACATGCTGTCTCCGCTTCCCTGGACAACTCAACTCAGATCTGCGAAAGCTTGCAGTGAACTTGATTCCATTTCCTAGACTGCACTTCTTTATGGTTGGTTTCGCACCGCTGACGTCCCGTGGCTCTCAGCAGTACCGTGCCCTCACTGTACCAGAACTCACCCAACAAATGTGGGACTCCAAAAACATGATGTGTGCAGCTGATCCTCGCCATGGACGCTATCTCACTGCATCAGCCATGTTCAGAGGCAAAATGAGCACCAAGGAAGTAGACGAACAGATGATCAATGTCCAGAACAAGAACTCATCATACTTCGTCGAGTGGATCCCAAACAACGTGAAATCCAGTGTCTGTGATATACCACCAAGAGGACTCTCCATGGCATCCACCTTCATAGGCAACTCCACCTCAATCCAAGAAATGTTCAGACGTGTGAGCGAGCAGTTCACTGCTATGTTCAGGAGGAAGGCTTTCTTGCACTGGTACACCAGTGAAGGTATGGATGAAATGGAGTTCACTGAAGCGGAGAGCAACATGAATGATCTTGTTTCGGAGTACCAGCAATACCAGGATGCTACCGCTGATGATGACGCTGAGTATGAAGAGGAGGAGGAAGAGCCTGTGGCC
>gnl_Utrgi_v4.1_Scf00802.g21885.t1
ATGAGAGAAATCCTTCACGTTCAAGCTGGCCAATGTGGAAACCAGATTGGGTCAAAGTTCTGGGAGGTTGTCTGTGATGAGCATGGCATTGATCCAACTGGAAAATATGTAGGAACTTCAGATTTGCAATTGGATCGCGTTAATGTTTACTACAATGAAGCATCCTGCGGTAGGCTCGTGCCCCGTGCTGTGCTCATGGATCTGGAGCCTGGTACAATGGATAGCGTGCGCACTGGACCTCATGGCCAGATATTCCGTCCGGATAACTTTGTCTTTGGTCAATCTGGCGCTGGTAACAATTGGGCCAAAGGGCATTATACGGAGGGTGCTGAGCTTATTGATTCAGTCCTTGATGTTGTCAGGAAAGAAGCTGAGAACTGTGATTGCCTTCAAGGTTTTCAAGTTTGCCACTCTCTAGGTGGGGGAACTGGTTCTGGAATGGGAACCTTGCTGATTTCTAAGATCAGGGAAGAATACCCTGATAGAATGATGCTGACATTTTCTGTGTTCCCTTCCCCCAAAGTTTCCGACACCGTTGTTGAGCCATATAATGCCACTCTCTCAGTGCATCAGCTCGTTGAGAACGCAGATGAATGCATGGTTCTTGACAACGAAGCCTTGTATGATATTTGCTTCAGAACTCTCAAGCTCACCACCCCTAGCTTTGGTGACCTGAACCATCTGATCTCTGCAACCATGAGTGGAGTCACCTGCTGCCTCCGCTTCCCTGGCCAACTGAACTCCGACCTGCGGAAGCTCGCAGTGAACTTGATCCCATTCCCCCGATTACACTTCTTCATGGTGGGATTCGCCCCTCTGACATCCCGTGGTTCTCAGCAGTACCGTGCCCTTACCGTCCCAGAGCTCACCCAACAAATGTGGGACTCCAAAAACATGATGTGTGCAGCAGACCCTCGCCACGGGCGCTACCTCACAGCCTCAGCCATGTTCAGGGGCAAAATGAGCACCAAGGAAGTGGACGAACAGATGATCAACGTCCAGAACAAGAACTCATCCTACTTCGTTGAGTGGATCCCCAACAACGTGAAATCAAGCGTCTGCGACATTCCACCCAGAGGCCTCTCAATGGCATCCACCTTCATCGGCAACTCCACCTCCATCCAGGAAATGTTCCGGCGTGTGAGCGAGCAGTTCACCGCCATGTTCCGCAGGAAGGCCTTCCTCCACTGGTACACCGGCGAGGGCATGGACGAAATGGAGTTCACCGAAGCCGAAAGCAACATGAACGATCTCGTATCCGAGTATCAGCAATACCAGGACGCCACCGCCGATGACGAGGCCGAGTACGAAGACGAGGAAGAGGAGGAGGCC
>gnl_Utrgi_v4.1_Scf00054.g5723.t1
ATGAGAGAAATCCTGCATATTCAAGGCGGCCAATGCGGCAATCAGATCGGAGCAAAATTCTGGGAGGTGATTTGCGACGAGCATGGCATCGACCACACCGGAAAGTACAGCGGCGATTCTGATCTGCAGCTAGAGCGCGTCAATGTGTACTACAATGAGGCGAGCGGCGGCAGGTATGTGCCTCGCGCTGTCCTCATGGACCTTGAGCCTGGGACCATGGATTCCGTCAGATCTGGCCCCTTCGGCCAGATTTTCCGCCCGGACAACTTTGTTTTCGGGCAATCGGGAGCCGGGAATAACTGGGCAAAGGGTCATTACACCGAAGGAGCTGAGTTAATAGATGCTGTTCTTGATGTTGTTCGCAAGGAGGCCGAGAACTGCGACTGCTTGCAAGGATTTCAGGTTTGCCACTCATTGGGTGGAGGCACTGGATCTGGCATGGGCACGCTTCTTATCTCCAAGATAAGAGAAGAGTATCCAGATCGTATGATGTTGACATTTTCGGTGTTCCCTTCGCCCAAGGTCTCCGACACTGTCGTTGAACCGTATAATGCTACTCTCTCTGTGCACCAGCTTGTCGAAAATGCAGATGAGTGCATGGTTCTGGACAACGAGGCTCTCTATGACATTTGCTTCCGCACTCTTAAACTGGCGACTCCCACCTTTGGTGATCTTAACCACCTCATTTCTGCAACGATGAGTGGTGTCACTTGCTGTCTTCGCTTCCCCGGACAACTCAACTCCGATCTCCGGAAGCTTGCCGTGAATCTCATCCCATTCCCCCGACTTCATTTCTTCATGGTTGGATTTGCGCCCCTGACCTCCAGAGGCTCACAGCAGTACCGGGCTCTTACAGTCCCCGAGCTCACTCAGCAGATGTGGGATGCCAAGAACATGATGTGCGCAGCCGACCCCCGCCACGGCCGCTACCTGACCGCCTCTGCCATGTTCCGTGGCAAGATGAGCACCAAGGAAGTGGATGAACAGATGATCAACGTCCAGAACAAGAACTCCTCCTACTTCGTGGAGTGGATTCCGAACAACGTCAAGTCCAGCGTCTGTGACATCCCTCCCAGAGGTCTGAAAATGGCGTCCACCTTCATCGGGAACTCTACTTCCATCCAGGAGATGTTCAGGCGTGTCAGCGAGCAGTTCACCGCCATGTTCAGGCGCAAAGCTTTCTTGCACTGGTACACCAGCGAGGGCATGGACGAGATGGAGTTCACGGAGGCCGAGAGCAACATGAACGACCTGGTTGCCGAGTACCAGCAGTACCAGGATGCCACCGCAGAGGAAGATGAGTACGAGGAAGAGGAGGAAGAGGAAGTGCACGCA
>gnl_Utrgi_v4.1_Scf00049.g5385.t1
ATGAGAGAAATCCTTCATATTCAAGCAGGGCAATGCGGAAACCAAATCGGTGGCAAGTTCTGGGAAGTCGTCTGCGCAGAGCATGGAATCGATGCGGTCGGGAACTACGTCGGCAGCTCCCCAACTCAGCTCGAGAGGGTGAACGTGTATTACAATGAGGCAAGCGGAGGGAGGCATGTGCCTCGGGCTGTAATGATGGATCTTGAGCCAGGGACAATGGATAGCTTGAAGACTGGGCCGTATGGTAAGATTTTCCGGCCAGATAACTTCGTTTTCGGACAGAATGGAGCTGGGAACAACTGGGCCAAAGGGCATTATACTGAAGGGGCAGAGCTGATTGATGCTGTGCTCGATGTTGTCCGCAAAGAAGCCGAAAACTGCGATTGCCTCCAAGGGTTTCAGATATGCCATTCCCTTGGAGGTGGAACAGGATCCGGAATGGGAACTCTGCTAATTTCCAAGATCAGGGAAGAGTACCCTGATCGGATGATGCTCACATTTTCTGTTTTCCCGTCGCCAAAGGTGTCCGACACGGTGGTTGAGCCTTACAATGCTACTCTCTCAGTTCATCAGCTCGTTGAGAATGCAGATGAATGTATGGTCCTCGATAATGAAGCTCTCTATGATATCTGCTTCCGCACACTCAAGCTCACGAATCCAAGCTTCGGTGATCTGAATCATCTGATCTCCACAACCATGAGCGGCGTGACGTGCTGCCTCCGCTTCCCCGGTCAACTAAACTCAGATCTCCGGAAGCTGGCCGTGAATCTCATCCCCTTCCCACGGCTCCACTTCTTCATGGTTGGGTTCGCCCCGCTCACATCTCGCGGTTCGCAGCAATACCGCGCACTCACGATCCCGGAGCTAACTCAACAAATGTGGGACGCCAAGAACATGATGTGCGCCGCCGATCCTCGCCATGGCCGATACCTAACGGCGTCGGCGATGTTCCGCGGAAAGATGAGCACGAAAGAAGTCGACGAACAAATGATCAACGTGCAGAACAAGAATTCATCCTACTTCGTGGAATGGATCCCCAACAACGTCAAATCAAGCGTTTGCGACATCCCACCGACTGGACTTTCCATGTCCTCTACCTTCGTCGGAAACTCGACTTCGATCCAGGAGATGTTCCGCCGCGTATCGGAGCAGTTCACGGTGATGTTCCGGCGCAAAGCTTTCCTCCACTGGTACACCGCTGAAGGAATGGATGAGATGGAGTTCACTGAAGCTGAGAGCAATATGAACGACTTGGTTTCAGAGTACCAGCAGTATCAGGAAATCACCGCTGACAATGACGTCGACGAGGAAGAAGACGACGACGTCCTCGAAAAC
>gnl_Vitvi_Genoscope.12X_GSVIVT01008426001
ATGGACAGCATCCGGACTGGTCCCTTTGGCCAAATTTTCCGGCCGGATAACTTTGTTTTTGGGCAGTCTGGTGCCGGAAACAATTGGGCGAAGGGACACTACACGGAAGGCGCAGAGCTTATTGATTCGGTCCTTGATGTTGTGAGGAAGGAGGTTGAGAATTGTGACTGTTTGCAAGGATTTCAAGTATGTCATTCTCTTGGAGGTGGAACGGGGTCTGGAATGGGAACTCTGCTCATTTCAAAGATCCGAGAAGAGTACCCAGATAGGATGATGCTTACATTTTCAGTCTTCCCGTCTCCAAAGGTATCCGACACAGTTGTAGAGCCTTACAATGCAACGCTTTCTGTTCATCAGCTGGTGGAGAATGCCGATGAGTGTATGGTGCTTGACAATGAAGCACTCTATGATATCTGCTTCAGAACTCTCAAGCTCGCCACCCCAAGTTTTGGGGACTTGAATCATCTGATCTCTGCAACAATGAGTGGAGTAACTTGCTGCTTGAGGTTTCCGGGCCAGCTGAACTCAGACCTTCGAAAGCTAGCCGTGAACTTAATCCCATTCCCTCGACTTCACTTCTTCATGGTGGGGTTTGCTCCTTTGACCTCCCGCGGATCGCAGCAGTACCGGGCACTGACTGTCCCTGAGCTGACGCAACAAATGTGGGATGCCAAGAACATGATTAACATGAATGACCTTGTTGCTGAGTACCAACAGTACCAGGATGCTACAGCTGATGATGAGGGTGATTATGAAGACGATGATGGGGACACTGAGAGC
>gnl_Vitvi_Genoscope.12X_GSVIVT01009913001
ATGGCACGGACATGGGGCTCTAGTGTTGTCTCTGATCCAGGTTTTCAAGTGTGCCATTCACTTGGAGGAGGCACTGGTTCTGGCATGGGGACCCTCCTGATATCAAAGATGAGAGAGGAATACCCAGATAGAATGATGCTCACTTTCTCCGTCTTCCCATCTCCAAAGGTCTCTGACACAGTTGTGGAGCCATATAATGCCACCCTCTCAGTGCACCAGTTGGTAGAGAATGCTGACGAATGCATGGTTCTGGACAATGAGGCTCTTTATGATATTTGTTTCAGGACTCTCAAGCTCAGCACTCCTAGCTTTGGTGACCTGAACCACTTGATCTCTGCGACTATGAGTGGGGTGACTTGCTGCCTGAGGTTCCCTGGCCAGCTGAACTCAGACCTCCGCAAGCTGGCTGTGAATCTGATCCCTGCCAGAGCTAACTCAGCAAATGTGGGATGCCAAGAACATGATGTGTGCGGC
>gnl_Vitvi_Genoscope.12X_GSVIVT01009914001
ATGAGGGAGATCTTGCACGTTCAGGGAGGCCAATGCGGTAACCAAATTGGATCCAAGTACGTTCCCAGGGCTGTTCTCATGGATCTTGAGCCTGGGACTATGGACAGTATCAGATCGGGACCGTATGGGCAGATCTTTCGCCCTGATAATTTCGTTTTTGGTCAGTCCGGTGCCGGCAACAATTGGGCCAAGGGTCATTATACTGAGGGGGCGGAGTTGATTGATGCGGTTCTCGATGTTGTTCGCAAGGAGGCTGAGAATTGTGATTGCATGCAAGGACCAACAAGGATTTTTTCCTTTTACCAATTGGGCATGAAACGGGAAATCTTAGGGAAATGGAGTTATGGTAGTAAAAGACTTTCAAGACCATCGATGTTGCCTTGTGGGGCTCGC
>gnl_Vitvi_Genoscope.12X_GSVIVT01019758001
ATGAGAGAAATTCTCCATATCCAAGCTGGGCAATGCGGGAACCAAATTGGTGGCAATGGCGGACGGTATGTGCCTAGAGCTGTGCTCATGGACCTCGAGCCAGGGACCATGGACAGCTTGAGGACTGGCCCCTATGGCAAAATCTTTAGGCCTGATAACTTTGTGTTCGGCCAAAACGGAGCTGGAAACAACTGGGCCAAGGGGCATTACACTGAGGGGGCAGAGCTGATTGATTCTGTTCTAGATGTTGTTCGCAAAGAGGCCGAGAATTGTGATTGCTTACAAGGCTTCCAGATTTGCCATTCCCTCGGCGGCGGCACTGGATCCGGAATGGGAACCCTGCTTATATCCAAGATCAGAGAAGAATACCCTGATCGGATGATGCTCACTTTCTCCGTCTTCCCTTCACCCAAGGTCTCTGACACCGTCGTTGAGCCCTACAACGCCACCCTCTCCGTCCACCAACTCGTGGAGAACGCCGACGAGTGCATGGTCCTCGACAATGAAGCTCTCTACGACATTTGCTTCCGAACTCTCAAGCTCACCAATCCAAGCTTTGGGGATTTGAACCATTTGATCTCCACCACCATGAGCGGCGTAACATGCTGCCTCCGCTTCCCCGGCCAGCTCAACTCCGACCTCCGAAAACTGGCGGTCAATCTTATCCCATTCCCGCGATTACACTTCTTCATGCAAATGTGGGATGCGAAGAACATGATGTGTGCGGCTGACCCGCGACACGGCCGGTACCTGACCGCCTCAGCGATGTTCCGGGGGAAGATGAGTACTAAAGAGGTTGATGAGCAGATGATCAATGTGCAGAACAAGAACTCCTCGTACTTTGTTGAGTGGATACCAAACAATGTGAAGTCAAGCATGTTCCGCCGGGGAATGGATGAGATGGAGTTCACAGAGGCGGAGAGCAATATGAATGATCTGGTGTCAGAGTATCAGCAGTACCAGGAGGCGGTGGCGGCGGAGGATGAGGAAGAGTACGATGAAGAAGTGATGGAGAAC
>gnl_Vitvi_Genoscope.12X_GSVIVT01019775001
ATGCGTGAGATTCTCCACATCCAAGGCGGCCAATGCGGCAACCAGATCGGAGCCAATTGTGGCCGGTTTGTTCCTAGGGCGGTTCTCATGGATCTTGAACCAGGGACGATGGACAGCGTCAGATCTGGGCCGTATGGACAGATTTTCCGGCCGGATAACTTTGTGTTTGGGCAGTCCGGCGCCGGGAACAACTGGGCCAAGGGTCATTATACGGAGGGAGCGGAGCTTATCGACTCTGTTCTCGATGTTGTGAGGAAGGAGGCTGAGAACTGTGACTGTCTACAAGGTTTCCAGGTTTGTCACTCATTGGGAGGCGGGACCGGCTCTGGAATGGGAACGCTGCTGATCTCAAAGATAAGGGAAGAGTACCCTGATAGGATGATGCTAACATTCTCCGTGTTTCCATCTCCGAAGGTGTCCGATACGGTGGTTGAGCCTTACAACGCCACACTATCTGTTCACCAGCTTGTTGAAAATGCAGATGAGTGTATGGTTCTGGACAACGAAGCTCTTTACGATATTTGCTTCCGTACACTCAAGCTCACCACGCCCAGTTTTGGTGACTTGAACCATCTAATTTCTGCCACAATGAGTGGAGTCACATGCTGCCTCCGCTTCCCTGGCCAACTGAATTCAGATCTTCGCAAGCTGGCATCCCAGAACTTACCCAGCAGATGTGGGATGCAAAGAACA
>gnl_Vitvi_Genoscope.12X_GSVIVT01021707001
ATGAGAGAAATCCTCCACATCCAAGGTGGTCAATGCGCCAGTGGTGGAAGGTACGTCCCACGCGCTGTCCTCATGGATTTGGAACCCGGCACCATGGATTCTGTCAGATCCGGCCTCTTTGGCCAAATCTTCCGACCCGATAACTTCGTTTTTGGCCAGTCCGGTGCCGGAAACAACTGGGCCAAAGGGCATTACACAGAGGGAGCTGAGCTGATTGATTCTGTTCTCGATGTTGTGAGAAAAGAGGCTGAGAATTGTGATTGCTTGCAGGGATTCCAAGTTTGCCATTCTTTGGGTGGAGGCACGGGCTCTGGAATGGGCACCCTTCTAATTTCCAAGATCAGGGAGGAGTATCCAGATCGCATGATGTTAACATTTTCTGTATTTCCTTCTCCCAAGGTATCTGACACTGTTGTTGAGCCATACAATGCCACGCTTTCTGTACATCAGCTTGTTGAGAATGCAGATGAATGCATGGTTCTTGACAATGAGGCTCTGTATGACATCTGCTTCCGTACTCTCAAGCTTGCCACCCCCACTTTTGGTGATCTCAACCACCTTATCTCTGCTACCATGAGTGGTGTCACATGCTGTCTTCGGTTCCCTGGACAGCTAAATTCTGACCTTCGGAAGCTGGCAGTTAACCTTATCCCATTCCCACGTCTCCATTTCTTTATGATGTGGGATGCTAAGAACATGATGTGTGCTGCTGATCCACGCCATGGTCGCTACTTAACTGCTTCAGCCATGTTCCGTGGTAAGATGAGCACTAAAGAGGGCCTGAAGATGGCATCAACTTTCATTGGGAATTCGACTTCAATTCAGGAGATTTCACTGAGGCCGAGAGTAACA
>gnl_Vitvi_Genoscope.12X_GSVIVT01024825001
ATGCGTGAGATTCTTCACATTCAGGGAGGCCAATGCGGCAACCAGATCGGTGCCAAATTTGTTCCGCGGGCTGTCCTCATGGACTTGGAGCCCGGGGTCATGGACAGTGTTAGGTCTGGGCAGTATGGTCAGATTTTCCGCCCGGACAATTTTGTTTTTGGTCAGTCCGGTGCCGGAAACAATTGGGCTAAGGGGCATTACACTGAAGGGGCAGAGCTGATCGACTCTGTTCTCGACGTCGTTCGCAAAGAGGCCGAGAATTGTGACTGCTTGCAGGGGTTCCAGGTATGCCACTCTCTGGGAGGGGGTACAGGATCTGGAATGGGGACTCTTCTGATTTCCAAGATTCGTGAAGAATACCCAGATAGAATGATGATGACCTTCTCGGTGTTTCCCTCTCCAAAGGTGTCTGACACAGTTGTGGAGCCTTACAACGCCACTTTGTCTGTCCACCAGCTCGTGGAAAATGCAGATGAGTGCATGGTTCTTGACAACGAGGCTCTCTACGACATCTGCTTCCGAACACTCAAGCTCACCACTCCTAGTTTTGGTGATCTCAACCATCTAATTTCTGCAACAATGTCCGGAGTCACATGTTGCCTAAGGTTCCCAGGGCAGCTCAATTCTGATCTGAGAAAGCTGGCTCAGATGTGGGATGCAAAGAACATGATCAACATGAATGATCTGGTTTCGGAGTATCAGCAGTACCAAGATGCGACTGCTGATGAGGAGGGAGAGTATGAGGATGAAGAGGAGGAATATGAGCAGATG
>gnl_Vitvi_Genoscope.12X_GSVIVT01025778001
ATGTGGATGGGGGAGTCTTTTGGTAGGTCGACCTTCAATTTTCTTCGTCTTTCACTAGGGAAAATGAGGGAAATCCTTCATGTTCAAGGTGGACAATGTGGAAACCAGATCGGATCCAAGTTCTGGGAAGTTGTTTGTGATGAGCACGGCATTGATCCAACTGGACGGTATGTTGGGACCTCTGATCTGCAATTGGAGCGAGTAAATGTCTACTACAATGAGGCTTCTTGTGGGAGATTTGTTCCGCGTGCTGTTCTCATGGATCTGGAACCTGGCACTATGGACAGTGTTCGCACTGGTCCTTATGGCCAGATCTTCCGTCCTGACAACTTTGTTTTTGGACAATCCGGTGCTGGAAATAATTGGGCAAAGGGTCATTACACTGAGGGTGCAGAGCTCATTGATTCAGTTCTCGATGTTGTGAGGAAGGAAGCAGAGAACTGTGACTGTCTCCAAGGTTTCCAAGTTTGCCACTCACTTGGTGGAGGTACAGGTTCTGGGATGGGCACCTTGCTTATCTCAAAAATCAGGGAGGAATACCCTGATAGAATGATGCTCACGTTCTCTGTGTTCCCCTCACCAAAGGTCTCTGATACGGTGGTCGAGCCATACAATGCCACACTTTCTGTTCATCAGCTTGTTGAGAATGCAGATGAGTGCATGGTGCTTGATAATGAGGCTTTATATGATATATGTTTCAGAACTCTTAAACTGACCACTCCTAGCTTTGGTGATCTGAACCATTTGATCTCTGCGACTATGAGTGGTGTTACTTGCTGCCTCCGGTTCCCTGGTCAACTGAACTCTGACCTCCGAAAGCTTGCTAAC
>gnl_Vitvi_Genoscope.12X_GSVIVT01028941001
ATGCGTGAAATCTTGCACGTTCAGGGTGGGCAATGTGGGAACCAGATCGGAGCCAAGTTCGTGCCCAGGGCAATTTTCCGACCCGATAATTTCGGGGCGGAGTTGATTGACTCGGTTCTAGATGTGGTGAGGAAGGAGGCTGAGAATTGTGATTGCTTGCAAGGATTTCAGGTCTGCCACTCTTTGGGAGGTGGAACTGGGTCAGGCATGGGAACACTCCTCATTTCCAAGATCAGAGAAGAATACCCGGATCGAATGATGCTCACATTCTCTGTATTCCCCTCTCCTAAGGTCTCTGACACTGTTGTTGAGCCTTACAACGCCACACTCTCTGTTCACCAGCTTGTTGAGAATGCAGACGAGTGTATGGTTCTTGACAATGAAGCCCTTTATGACATTTGCTTCCGAACACTGAAACTCACTACTCCAAGCTTTGGGGACCTGAATCACCTGATTTCCGCCACCATGAGTGGGGTAACTTGCTGCCTTCGCTTCCCCGGTCAACTCAACTCCGATCTCCGGAAGCTTGCCGTTAACCTCATCCCATTCCCTCGCCTGCACTTCTTCATGATGTGGGATGCAAAGAACATGATGTGTGCTGCTGATCCTCGCCATGGGAGGTACTTGACTGCTTCAGCAATGTTCCGGGGCAAGATGAGCACCAAGGAAGTTGATGAGCAGATGATTAATGTACAAAACAAGAACTCATCCTACTTTGTTGAGTGGATTCCCAATAATGTGAAGTCCACGGTTTGTGACATCCCTCCAACTGGTCTGAAAATGGCGTCGACCTTCATTGGAAACTCAACTTCAATCCAGGAGATGTTCCGGAGGGGGATGGATGAGATGGAATTTACAGAAGCAGAGAGCAACATGAATGATCTGGTCTCGGAATACCAGCAATACCAAGATGCAACAGCGGATGAAGACGGGTATGAGTATGAAGATGAGGAGGAGGAGGAGGAGCTTCAGGAGGCT
>gnl_Vitvi_Genoscope.12X_GSVIVT01028948001
ATGCGTGAAATCTTGCACGTTCAGGGTGGGCAATGTGGGAACCAGATCGGAGCCAAGTTCTGGGAGGTGGTCTGCGCTGAGCACGGCATCGACTCCACCGGGCGCTACCAAGGCGACACGGAGCTGCAACTGGAGCGAGTCAATGTGTACTACAACGAGGCGTGTTGTGGGAGGTTCGTGCCCAGGGCAGTGCTCATGGATCTGGACTCTAAATCACATACTTGGTTGGAATCCTCTCAGGATTGTGAATTAAGAAGTAGCTTGGAAGTGAATCGG
>gnl_Vitvi_Genoscope.12X_GSVIVT01037405001
ATGGTTCTTGACAACGAGGCTTTGTATGACATCTGCTTCAGAACCCTCAAGCTAACCACTCCTAGCTTTGGTGATCTGAACCATTTGATCTCTGCAACCATGAGTGGGGTTACTTGCTGCCTCAGGTTCCCAGGTCAGCTCAATTCTGACCTCCGGAAACTTGCAGTGAACCTCATTCCCTTCCCCCGTCTACACTTCTTCATGATGTGGGATGCCAAGAACATGATGTGTGCTGCAGACCCACGTCATGGCCGCTACCTCACTGCCTCAGCTATGTTCAGGGGCAAGATGAGCACCAAAGAAGGGTCTTTCCATGGCATCAACCTTCATTGGAAGGCTTTCTTGCATTGGTACACTGGGGAAGGCATGGACGAAATGGAGTTCACCGAAGCTGAGAGCAACATGAATGACCTTGTGTCTGAATATCAGCAGTACCAGGATGCAACAGCTGATGAGGAAATTGACTATGAAGATGAGGAGGAACCTGAACAAGATATG
>FraveV4A2_2g38400.t1
ATGAGAGAGATCCTCCACATTCAGGGCGGCCAATGCGGCAACCAAATCGGCTCCAAGTTCTGGGAGGTCATCTGCGACGAGCACGGCGTCGACCCCACCGGCCGTTACAAAGGCGACGGCTCCTCCGATCTCCAGCTCGAGAGGATCAACGTCTACTACAATGAGGCCTCCGGCGGAAGGTACGTCCCCCGCGCCGTCCTCATGGATCTCGAGCCCGGAACCATGGACAGCATCAGATCCGGCCCGTTCGGACAGATCTTCCGCCCCGATAACTTCGTCTTCGGCCAGTCCGGCGCCGGCAACAACTGGGCCAAAGGTCACTACACCGAAGGTGCTGAGCTCATCGATTCTGTTCTTGATGTTGTTCGCAAGGAGGCCGAGAATTGCGATTGCCTTCAAGGTTTCCAGGTGTGTCACTCACTTGGAGGAGGGACTGGTTCTGGCATGGGAACCCTTCTGATATCAAAGATTAGAGAGGAATATCCTGACAGGATGATGCTTACATTCTCTGTGTTCCCATCTCCAAAGGTCTCAGACACTGTTGTGGAACCATACAATGCCACTCTTTCAGTGCACCAGTTGGTAGAGAATGCTGATGAATGCATGGTTCTAGATAATGAAGCTCTTTACGACATTTGCTTCAGAACCCTGAAGCTCAGTACCCCAAGCTTTGGTGACCTCAACCATTTGATTTCTGCAACTATGAGTGGTGTTACTTGCTGCCTAAGGTTCCCGGGTCAGCTGAACTCAGATCTCCGGAAGCTGGCTGTCAATCTCATTCCATTCCCACGTCTCCACTTCTTCATGGTTGGGTTTGCCCCACTCACATCTCGCGGTTCCCAGCAGTACATCTCCCTCACTGTGCCAGAGCTGACTCAGCAAATGTGGGATGCCAAGAACATGATGTGCGCTGCTGATCCTCGCCATGGAAGGTACCTGACAGCCTCAGCCATGTTCAGGGGTAAGATGAGCACCAAAGAGGTGGACGAACAGATGATCAACGTGCAGAACAAGAACTCTTCCTACTTTGTCGAGTGGATTCCTCACAATGTGAAGTCCAGCGTGTGCGACATCCCTCCCCTGGGATTGAAAATGGCATCCACCTTTGTTGGTAACTCCACCTCAATCCAGGAGATGTTCAGGAGGGTCAGCGAGCAGTTCACAGCCATGTTCAGGCGCAAGGCCTTTTTGCATTGGTATACCGGAGAAGGTATGGACGAGATGGAGTTCACTGAAGCTGAGAGTAACATGAATGATTTGGTTGCCGAGTACCAGCAATACCAGGATGCTACGGTGGAGGATGAAGGTGAGTATGAGGAGGATGGTGCTGAAGGTGAGTATGAGGAC
>FraveV4A2_3g10680.t1
ATGAGAGAAATCCTCCACATCCAGGGCGGCCAGTGCGGCAACCAGATCGGCGCCAAGTTCTGGGAAGTCATCTGCGACGAGCACGGCATCGACACCACCGGCCGTTACTGCGGCGACGCCGACCTCCAGCTCGAGCGCATCAACGTCTATTACAACGAGGCCAGCGGCGGCAGGTACGTCCCACGAGCCGTCTTGATGGATCTCGAGCCGGGGACTATGGACTCGGTCCGATCCGGCCCGTTCGGTCAGATTTTCCGGCCTGATAACTTTGTCTTCGGCCAGTCCGGCGCCGGGAATAACTGGGCCAAGGGGCATTACACCGAAGGCGCCGAGCTGATCGATTCGGTTCTTGATGTTGTGCGTAAGGAAGCTGAGAATTGCGATTGCTTACAAGGATTTCAAGTGTGTCATTCTCTGGGAGGTGGCACTGGCTCTGGAATGGGAACTCTTCTTATTTCAAAGATCAGGGAGGAGTATCCGGATAGGATGATGCTGACATTTTCGGTCTTTCCTTCTCCAAAGGTGTCGGACACTGTTGTGGAGCCGTACAATGCGACCCTCTCCGTGCACCAGCTTGTAGAGAATGCTGATGAATGTATGGTGTTGGACAATGAGGCTCTGTATGATATCTGTTTTCGGACTCTCAAGCTTTCCACCCCTACTTTTGGTGATCTTAACCACCTAATCTCTGCAACCATGAGTGGTGTCACTTGCTGTCTTCGGTTCCCTGGACAGCTGAACTCTGACCTTCGAAAGCTTGCAGTCAACCTAATCCCTTTTCCGCGGCTCCATTTCTTTATGGTCGGATTTGCACCCCTGACCTCGAGAGGATCACAGCAGTACCGTTCTCTGACTGTGCCTGAATTGACCCAGCAGATGTGGGATGCCAAAAACATGATGTGCGCTGCTGATCCACGCCATGGACGTTACCTTACTGCTTCTGCCATGTTCCGTGGTAAGATGAGCACCAAAGAAGTTGATGAGCAGATGATTAACGTCCAGAACAAGAACTCCTCATACTTTGTTGAGTGGATTCCCAATAATGTCAAGTCCAGTGTGTGTGACATCCCACCAAAGGGTTTGACAATGGCTTCCACCTTTATTGGGAACTCAACTTCCATCCAGGAAATGTTCAGGAGGGTTAGCGAGCAATTCACTGCTATGTTCAGGCGAAAGGCTTTCTTACATTGGTACACTGGGGAGGGAATGGATGAGATGGAGTTCACCGAGGCTGAGAGTAACATGAATGATCTGGTGGCCGAGTACCAGCAATACCAGGATGCAACTGCTGAGTATGAGGAGGAGTATGAGGAGGAGGAGGAAGAGGAGGTTGCTGCT
>FraveV4A2_3g37460.t1
ATGCGTGAGATTCTTCACATTCAGGGAGGCCAATGCGGCAACCAGATCGGAGCCAAGTTCTGGGAGGTCGTCTGCGCCGAGCACGGCATCGACCCCACCGGAAGGTACACCGGAGACTCCGAGCTTCAGCTTGAGAGGGTCAACGTCTACTACAACGAGGCCAGCGGCGGGAGGTATGTTCCACGCGCCGTGCTCATGGATCTGGAGCCTGGGACCATGGACAGCGTCAGATCTGGACTCTACGGTCAGATCTTCCGTCCTGATAACTTCGTCTTCGGTCAGTCCGGCGCCGGAAACAACTGGGCGAAAGGTCACTACACCGAGGGGGCTGAGTTGATCGATTCGGTTCTTGATGTGGTGAGGAAGGAGGCCGAGAACTGTGACTGCTTGCAAGGGTTTCAGGTGTGCCATTCTTTGGGTGGTGGTACTGGATCTGGAATGGGAACGCTATTGATTTCAAAGATTAGGGAGGAGTACCCAGATCGGATGATGATGACTTTCTCTGTGTTCCCATCTCCCAAGGTCTCAGACACTGTTGTGGAGCCTTACAATGCTACTTTGTCTGTTCATCAGCTTGTGGAGAACGCCGATGAGTGCATGGTTCTTGACAACGAGGCTCTCTATGATATTTGCTTCCGCACACTTAAACTCACCACCCCCAGTTTTGGTGATTTGAATCACTTGATCTCCGCAACAATGTCTGGAGTTACATGCTGCCTAAGGTTCCCTGGACAGCTCAACTCTGATTTGCGCAAGCTTGCTGTTAACCTCATCCCCTTCCCTCGTCTCCACTTTTTCATGGTTGGTTTTGCTCCTCTGACCTCAAGAGGGTCTCAGCAGTACAGAGCTTTGACTGTTCCAGAACTCACACAGCAAATGTGGGATTCCAAGAACATGATGTGTGCTGCTGATCCCCGACATGGAAGGTACCTCACAGCATCAGCCATGTTCCGTGGTAAGATGAGCACCAAGGAAGTGGATGACCAGATGATGAATGTTCAGAACAAGAACTCTTCCTACTTTGTTGAGTGGATCCCCAACAATGTCAAGTCAACAGTCTGTGACATCCCACCAACTGGTCTCAAGATGGCTTCAACTTTCATTGGGAACTCCACATCCATCCAAGAGATGTTCAGGAGGGTGAGTGAGCAGTTCACTGCTATGTTCAGGAGGAAGGCTTTCTTGCATTGGTACACTGGTGAAGGCATGGACGAGATGGAGTTCACTGAGGCTGAGAGCAACATGAACGATCTGGTGTCAGAGTATCAGCAGTACCAGGATGCCACCGCTGATGAGGACGAGTATGAAGATGAACAGGGAGAGTATGAGGAGGAGATG
>FraveV4A2_5g02340.t1
ATGAGAGAAATCTTGCACGTTCAAGCAGGGCAATGCGGTAACCAAATCGGAGGCAAGTTTTGGGAGGTAATGTGTGATGAGCATGGAATTGATCAAACTGGAAAGTACGTTGGGAATTCCCATCTTCAACTTGAGAGAGTCAATGTGTACTACAATGAGGCTAATGGAGGTCGATATGTGCCTAGAGCTGTGTTGCTGGACCTTGAGCCAGGTACCATGGATAGCTTGAGAACAGGTCCTTATGGGAACATTTTCAGGCCAGATAACTTTGTTTTTGGCCAAAATGGAGCTGGGAACAATTGGGCGAAAGGCCATTACACAGAAGGAGCTGAGCTGATCGATGCTGTTCTTGATGTGGTTCGTAAAGAGGCAGAGAATTGTGATTGTCTACAAGGCTTCCAGGTCTGCCATTCCCTTGGAGGTGGAACAGGGTCTGGAATGGGAACCCTTCTGATATCAAAGATCAGGGAAGAGTACCCTGATAGAATGATGATGACTTTCTCAGTCTTCCCTTCCCCTAAGGTCTCAGACACTGTGGTTGAACCCTACAATGCCACCCTCTCTGTTCATCAATTAGTCGAAAATGCCGATGAGTGCATGGTCCTTGACAATGAAGCCCTCTACGATATCTGCTTCCGAACTCTCAAGCTCACAAATCCAAGTTTTGGTGATCTGAACCATTTGATCTCCACAACCATGAGTGGAGTCACATGCTGCCTCCGGTTCCCGGGACAACTCAACTCCGACCTCCGAAAACTTGCCGTGAATCTCATCCCTTTCCCACGTCTCCACTTCTTCATGGTCGGCTTCGCACCCTTGACCTCCCGCGGCTCCCAACTCTACCGTTCCCTCACCATCCCTGAGCTCACACAACAAATGTGGGACGCCAAGAACATGATGTGTGCCGCAGACCCCCGCCATGGCCGATACCTCACCGCCTCGGCCGTGTTCCGTGGCAAGATGAGCACAAAAGAAGTTGATGAACAAATGATCAACATACAGAACAAGAACTCATCATACTTTGTGGAGTGGATTCCAAACAATGTCAAATCAAGTGTGTGTGACATTGCCCCAACCGGGTTGTCCATGTCCTCCACATTCATGGGGAACTCGACATCGATTCAAGAAATGTTTAGGAGGGTTTCAGAGCAATTCACTGTCATGTTTAGGAGGAAGGCTTTCTTGCATTGGTACACAGGAGAAGGTATGGATGAAATGGAGTTCACTGAGGCTGAGAGTAACATGAATGACTTGGTTTCGGAGTATCAACAATATCAGGATGCTGTGGCACAAGATGATGAGGAAGAGTATGGAGAGGAAGAGATGGAGAAC
>FraveV4A2_5g17280.t1
ATGAGAGAGATCCTTCACATCCAGGGAGGGCAATGCGGGAATCAAATAGGGTCCAAGTTCTGGGAGGTGGTCTGCGACGAGCACGGCATAGACCCCACCGGAGGGTACAACGGCACCGCCGATATACAGTTGGAGAGAGTCAATGTGTATTACAATGAAGCCAGTGGCGGCCGGTACGTCCCTCGGGCGGTGCTGATGGACTTGGAACCTGGAACGATGGACAGCATCCGGGCCGGGCCGTACGGGCAGATTTTCCGGCCTGATAACTTCGTGTTCGGGCAGTCCGGCGCCGGCAACAACTGGGCGAAAGGGCATTACACTGAAGGCGCGGAGCTTATTGATTCGGTGCTGGATGTTGTTAGGAAAGAGGCTGAGAGTTGTGATTGCTTGCAAGGTTTTCAAGTATGTCATTCACTTGGTGGTGGAACTGGGTCTGGAATGGGAACTCTGCTCATTTCAAAGATCCGAGAAGAGTTTCCGGACCGAATGATGCTCACCTTCTCTGTCTTTCCATCTCCTAAGGTATCAGACACCGTTGTGGAGCCTTATAATGCAACACTTTCTGTTCACCAACTTGTTGAGAATGCGGATGAGTGTATGGTCCTTGACAATGAAGCACTCTATGATATCTGCTTAAGGACTCTCAAGCTCACCACCCCAAACTTTGGGGATTTGAATCATCTAATCTCAGGAACCATGAGTGGAGTCACTTGTTGTCTACGATTCCCGGGTCAGCTAAACTCAGACCTCCGAAAACTAGCTGTGAACTTAATCCCATTCCCTCGACTACACTTCTTCATGGTGGGATTTGCACCTCTGACATCTAGAAATTCACAGCAGTACAGCTCCCTAAGTGTCCCGGAACTTACACAACAAATGTGGGATGCTAAGAACATGATGTGCGCAGCTGATCCACGCCACGGCCGTTACCTAACAGCATCAGCCATGTTTAGAGGCAAAATGAGCACAAAAGAAGTCGATGAGCAGATGATGAATGTGCAGAACAAGAACTCCTCCTACTTTGTTGAGTGGATTCCCAACAATGTCAAGTCTAGCGTCTGTGACATTCCGCCTAAAGGTCTCACCATGTCTTCAACTTTCATTGGGAATTCCACTTCTATACAAGAAATGTTCCGAAGAGTAAGCGAACAGTTCACAGCCATGTTTAGGAGGAAGGCCTTCTTGCACTGGTATACCGGAGAAGGAATGGACGAGATGGAGTTCACTGAAGCCGAGAGTAACATGAATGATCTCGTCGCGGAATATCAACAGTACCAAGATGCCACGGTTGAGGAAGATGTGGAGTATGAGGAAGAAGAACCGGTTGGCGGTGCAGAAAAC
>FraveV4A2_6g12290.t1
ATGCGTGAGATTCTCCACATCCAGGGCGGCCAGTGCGGCAACCAGATCGGAGCCAAGTTCTGGGAGGTCGTCTGCGCCGAGCACGGCATCGACGGCACCGGAAGGTACGAAGGCGACTCGCCGCTTCAGCTTGAGAGGATCAATGTCTACTACAACGAGGCCAGTTGCGGCAGGTTCGTTCCCAGAGCTGTGCTCATGGATCTCGAGCCTGGCACCATGGACAGCGTCAGATCTGGTCCCTACGGCCAGATCTTCAGGCCTGACAACTTCGTCTTCGGCCAGTCCGGCGCCGGGAACAACTGGGCTAAGGGTCATTACACCGAAGGGGCTGAGTTGATCGACTCGGTTCTCGATGTGGTTCGCAAGGAGGCCGAGAATTGTGACTGCCTACAAGGGTTTCAGGTGTGTCATTCGCTTGGAGGAGGGACTGGATCTGGTATGGGGACTCTTTTGATTTCGAAAATCAGGGAGGAGTACCCGGACAGGATGATGCTCACGTTCTCTGTGTTCCCGTCTCCAAAGGTCTCTGATACTGTGGTTGAGCCCTACAACGCTACCTTGTCTGTGCACCAGCTTGTTGAGAATGCAGATGAGTGCATGGTTCTTGATAACGAAGCTCTCTACGACATTTGCTTCCGCACACTCAAGCTCAGCACCCCAAGCTTTGGAGATTTGAACCATTTGATTTCTGCTACCATGTCTGGTGTCACTTGCTGTTTGAGGTTCCCTGGGCAACTCAACTCTGACCTTAGGAAGTTGGCAGTCAATCTCATTCCATTTCCCCGTCTCCACTTTTTCATGGTGGGTTTTGCTCCTTTGACCTCTCGTGGTTCACAGATGTACAGAGCGTTGACTGTGCCAGAACTCACCCAGCAAATGTGGGATTCTAAGAACATGATGTGCGCAGCTGACCCTCGCCATGGTCGTTATCTCACTGCCTCTGCCATGTTCAGGGGTAAAATGAGCACCAAGGAAGTGGATGATCAAATGAGCAATGTTCAGAACAAGAACTCTTCATACTTTGTGGAGTGGATTCCCCACAATGTCAAGTCCACTGTTTGTGATATCCCACCTACAGGCTTGAAGATGGCTTCAACCTTCATTGGAAACTCAACTTCCATTCAGGAGATGTTCCGTCGTGTGAGTGAGCAGTTCACTGCTATGTTCAGGAGGAAGGCTTTCCTGCATTGGTACACTGGTGAAGGCATGGATGAGATGGAGTTCACAGAGGCTGAAAGCAACATGAATGATCTGGTTTCAGAGTATCAGCAGTACCAGGATGCAACAGCTGAGGAGGATGAGTACTATGAAGAGGAAGAGGAAGAAGAAGGTCAGGAGATG
>FraveV4A2_7g29550.t1
ATGCGTGAGATCCTTCACATCCAGGGAGGCCAGTGCGGCAACCAGATCGGAGCCAAGTTCTGGGAGGTCGTCTGCGCCGAGCACGGCATCGACTCCACCGGCCGCTACGGCGGCGACGACGAGCTCCAACTCGAGCGCGTCAATGTCTACTACAACGAGGCCAGTTGCGGGAGGTTTGTCCCACGCGCCGTGCTCATGGATCTGGAGCCTGGCACCATGGACAGCGTCAGATCTGGACCGTACGGCCAGATCTTCCGGCCGGATAACTTCGTGTTTGGACAGTCCGGCGCCGGCAACAATTGGGCGAAAGGTCACTACACTGAAGGCGCTGAGTTGATTGACTCGGTTCTTGACGTTGTTAGGAAGGAGGCTGAGAACTGTGACTGCTTGCAAGGGTTTCAAGTTTGCCACTCTCTGGGAGGTGGTACTGGTTCTGGAATGGGAACACTTCTCATTTCCAAGATCCGAGAGGAGTATCCAGACCGAATGATGCTCACATTCTCTGTGTTTCCATCGCCTAAGGTGTCGGACACTGTGGTTGAGCCATACAATGCGACTCTCTCTGTTCACCAGCTGGTTGAAAATGCGGATGAGTGTATGGTTTTGGACAATGAAGCTCTGTATGACATTTGCTTCCGAACGCTGAAGCTCACTACTCCAAGCTTTGGTGATCTGAATCACCTGATTTCTGCTACCATGAGCGGTGTGACTTGCTGCCTTCGTTTCCCTGGACAACTCAACTCTGATCTCCGCAAGCTTGCTGTTAATCTGATCCCATTCCCTCGATTGCACTTCTTCATGGTTGGGTTCGCTCCACTTACATCTCGTGGATCCCAACAATACAGAGCACTCACTGTTCCAGAGCTCACTCAACAGATGTGGGATGCCAAGAACATGATGTGTGCTGCTGATCCTCGTCATGGGCGGTATTTGACTGCTTCAGCAATGTTCCGTGGTAAGATGAGCACCAAGGAAGTTGATGAACAGATGATCAATGTCCAAAACAAGAATTCATCCTACTTTGTTGAGTGGATCCCCAACAATGTCAAGTCCACTGTTTGTGACATCCCCCCAACCGGTCTGAAGATGGCTTCAACATTCATTGGCAACTCCACATCCATTCAAGAAATGTTCCGGAGGGTGAGTGAGCAGTTCACTGCTATGTTCCGAAGAAAGGCTTTCTTGCATTGGTACACAGGAGAGGGAATGGATGAGATGGAGTTTACCGAGGCAGAGAGCAACATGAATGACCTTGTTTCAGAGTACCAGCAGTACCAGGATGCTACTGCAGATGAGGAAGGGTATGACTATGAAGATGAGGAGGAAGTTCAGGAGGAGGCT
>Maldo_HF_06471
ATGCGTGAGATTCTTCATATCCAGGGAGGCCAGTGCGGCAACCAGATCGGCGCCAAGTTCTGGGAGGTGGTCTGCGCCGAGCACGGCATCGACGGCACCGGAAGGTACGAGGGAGACGCGGAGCTCCAGCTTGAGAGGATCAATGTCTACTACAACGAAGCCAGTTGCGGGAGGTACGTGCCGAGGGCTGTGCTCATGGACCTTGAGCCTGGGACCATGGACAGCGTCAGATCTGGACCCTACGGTCAGATATTCAGGCCTGATAACTTCGTTTTCGGCCAGTCTGGTGCCGGAAACAACTGGGCGAAGGGTCACTACACCGAGGGCGCGGAGTTGATCGATTCTGTTCTCGATGTGGTTCGCAAGGAGGCTGAGAATTGTGATTGCCTGCAAGGGTTTCAGGTCTGCCATTCTCTAGGAGGAGGTACTGGGTCTGGCATGGGTACTCTGTTGATTTCAAAGATTAGAGAGGAATACCCAGATCGGATGATGCTCACTTTCTCGGTCTTCCCCTCCCCTAAGGTCTCAGACACAGTTGTTGAGCCCTACAATGCAACCCTGTCTGTGCACCAGCTGGTCGAGAACGCGGATGAGTGTATGGTCCTTGATAACGAAGCTCTTTACGACATTTGCTTCCGCACACTCAAGCTCAGCACCCCAAGCTGTAAGTATTCCTCAGTTGATTGTACTAGATACTTTGATTTGTTTACTGATTGTAATGTTTATGCAGTTGGAGATTTGAACCATTTGATTTCTGCAACTATGTCTGGTGTCACATGCTGTTTGAGGTTCCCTGGTCAGTTGAACTCTGACCTTCGAAAGCTTGCTGTCAATCTCATCCCCTTCCCTCGTCTCCACTTCTTCATGGTGGGTTTTGCTCCTTTGACATCACGCGGTTCACAGCAGTATAGATCTCTCACAGTGCCTGAGCTCACACAGCAAATGTGGGATTCAAAGAACATGATGTGCGCAGCTGACCCTCGTCATGGTCGGTATCTGACCGCCTCTGCCATGTTCAGGGGTAAAATGAGCACTAAGGAGGTTGATGAACAGATGATCAATGTCCAGAACAAGAACTCCTCTTACTTTGTGGAATGGATTCCCCACAATGTCAAGTCAACTGTCTGTGACATCCCTCCCACCGGCTTGCAAATGGCATCCACCTTCATTGGAAACTCGACCTCAATTCAGGAGATGTTCCGCCGTGTGAGCGAGCAGTTCACTGCTATGTTCAGGAGGAAGGCTTTCTTGCATTGGTACACTGGTGAAGGCATGGACGAAATGGAGTTCACAGAAGCTGAAAGCAACATGAATGACCTGGTTTCAGAGTATCAGCAGTACCAGGATGCCACAGCTGAGGAGGATGAATACTATGAGGACGAGGAGGAGGAAGCTCAGGAGGAGATG
>Maldo_HF_08406
ATGAGAGAAATCTTGCACATTCAAGCTGGACAATGTGGGAACCAAATTGGAGGGAAGTTTTGGGAGGTGATGTGTGACGAGCATGGGATCGATCCTACAGGAAAATATAACGGGAACTCCCACCTTCAGCTTGAGAGGGTAAATGTTTACTACAATGAAGCAAATGGAGGGAGATATGTGCCTAGGGCAGTGCTGATGGACCTCGAGCCGGGGACAATGGACAGCTTAAGAACTGGTCCTTATGGGCAGATTTTCAGGCCGGACAACTTTGTGTTCGGCCAGAATGGAGCTGGAAACAATTGGGCTAAAGGGCATTACACAGAAGGAGCTGAATTGATTGATGCTGTTCTTGATGTGGTTAGAAAAGAGGCTGAGAATTGTGATTGTTTACAAGGGTTCCAGATTTGTCATTCACTAGGAGGTGGGACAGGATCAGGAATGGGGACCCTACTGATTTCAAAGATCAGGGAAGAGTACCCAGATAGAATGATGATGACTTTCTCAGTCTTCCCCTCACCAAAAGTCTCAGACACAGTGGTCGAACCCTACAATGCAACCCTCTCTGTTCACCAATTGGTTGAAAATGCTGATGAGGTCATGGTCCTTGACAATGAAGCCCTCTATGATATTTGTTTCAGAACTCTCAAGCTCACAAATCCAAGCTTTGGTGATTTGAACCATTTGATTTCGACAACCATGAGTGGAGTCACATGTTGCCTCCGCTTCCCGGGACAGCTCAACTCCGATCTTCGAAAACTAGCCGTGAATCTCATCCCCTTCCCCCGCCTCCATTTCTTCATGGTTGGTTTCGCACCCTTGACCTCCCGCGGCTCCCAACTATATAGAGCCCTCACAATCCCTGAGCTCACACAACAAATGTGGGACGCCAAGAACATGATGTGCGCCGCAGATCCACGCCATGGTCGATACCTGACAGCATCGGCTGTGTTCCGCGGCAAAATGAGCACAAAAGAAGTGGACGAGCAGATGATCAACATACAAAACAAGAACTCCTCATTCTTTGTGGAGTGGATTCCAAACAATGTGAAATCAAGTGTTTGTGACATTCCACCAACCGGGCTTGCCATGTCCTCTACATTCATGGGGAATTCGACATCGATTCAAGAGATGTTTAGGCGGGTTTCGGAGCAGTTCACGGTCATGTTTAGGAGGAAGGCCTTCTTGCATTGGTACACAGGCGAGGGTATGGATGAGATGGAGTTTACTGAGGCTGAGAGCAACATGAATGACTTGGTCTCTGAGTATCAGCAGTACCAAGATGCTGTGGCACAGGATGAGGGAGAGTATTATGAGGAAGAGCTGGAGAAC
>Maldo_HF_09546
ATGAGAGAGATTCTGCACATCCAGGGAGGGCAATGTGGGAACCAAATAGGAGCAAAGTTCTGGGAGGTTGTGTGCGACGAGCACGGCATAGACCCCACCGGGCAGTACACCGGTAACACCGACATTCAGTTGGAGAGGGTGAATGTTTATTACAACGAGGCCAGCGGCGGCCGTTACGTGCCTCGCGCGGTGCTCATGGACCTCGAGCCAGGCACTATGGACAGCATCCGCGCAGGGCCTTACGGCCAGATTTTCCGACCGGATAACTTTGTTTTTGGCCAGTCCGGGGCCGGAAACAATTGGGCTAAAGGGCATTACACGGAAGGCGCTGAGCTCATTGATTCGGTGCTCGATGTTGTTAGGAAAGAGGCTGAGAATTGTGATTGCTTGCAAGGATTTCAAGTATGTCACTCACTTGGAGGCGGAACCGGTTCTGGAATGGGAACTCTCCTCATTTCAAAGGTAAGAGAAGAATTTCCGGACCGGATGATGCTCACCTTCTCTGTCTTTCCATCTCCGAAGGTTTCAGACACCGTCGTGGAGCCTTACAATGCCACACTTTCCGTTCACCAACTGGTTGAGAATGGAGATGAATGTATGGTCCTCGACAACGAAGCCCTCTACGATATATGCTTCAGGACTCTTAAGCTCACCACCCCAAGCTGTGAGTTGAATCCACATTTTGAAACTCCAATATGCAAATCATCCTTAATTCTAAAGCTTGGGGATTTGAATCATCTGATTTCGGGAACTATGAGCGGAGTTACTTGTTGTTTACGCTTCCCTGGACAATTGAACTCGGATCTGCGAAAGCTAGCCGTGAATTTAATCCCATTCCCTCGACTACACTTCTTCATGGTGGGATTTGCACCTCTGACATCTCGAGGTTCGCAGCAGTACTGCGCATTATCCGTCCCCGAACTGACACAACAAATGTGGGATGCAAAGAATATGATGTGCGCAGCTGATCCGCGCCATGGACGTTACCTCACAGCATCAGCGATGTTTCGAGGCAAAATGAGCACGAAAGAAGTTGACGAACAGATGATGAATGTGCAGAACAAGAACTCCTCCTACTTCGTTGAGTGGATTCCAAACAATGTCAAGTCCAGCGTTTGTGACATTCCACCGCAAGGTCTTATAATGTCTTCGACATTTATTGGAAATTCGACTTCTATACAAGAGATGTTTCGTAGAGTGAGCGAGCAGTTCACGGCAATGTTTAGGAGGAAGGCCTTTTTGCACTGGTATACCGGAGAGGGAATGGATGAGATGGAGTTTACGGAAGCGGAGAGTAACATGAACGATCTTGTTGCGGAATACCAACAGTACCAAGATGCCACGGTTGACGAAGATGGCGATTACGCCGAAGAGGAAGAAGGGATGGGAGGTGGGGAAGAACTC
>Maldo_HF_11712
ATGAGAGAAATCCTCCACATCCAGGGAGGCCAGTGCGGCAACCAGATCGGCGCCAAGTTCTGGGAAGTGATCTGCGATGAGCACGGCATCGACAGCACCGGAAGGTACAACGGCGACTCCGAGCTCCAGCTCGAGCGAATCAATGTCTATTATAACGAGGCCACCGGAGGAAGGTACGTCCCACGTGCGGTGCTTATGGATCTGGAGCCTGGGACGATGGACGCGCTCAGATCCGGCCCGTTTGGGCAGATTTTCAGACCCGATAACTTCGTGTTCGGGCAGTCTGGGGCCGGGAACAATTGGGCTAAGGGGCATTATACGGAGGGCGCCGAGCTTATCGATTCCGTGCTCGATGTGGTGCGAAAAGAGGCTGAGAATTGCGATTGCTTGCAGGGATTCCAAGTATGTCATTCTTTGGGTGGTGGCACCGGCTCTGGCATGGGAACTCTTCTTATTTCCAAGATCAGAGAGGAGTACCCGGATCGAATGATGTTGACATTTTCTGTCTTCCCATCCCCAAAGGTGTCTGACACGGTTGTGGAGCCATACAATGCCACCCTTTCCGTCCACCAGCTTGTTGAAAATGCTGATGAATGTATGGTTTTGGACAATGAGGCTCTGTATGATATCTGCTTCCGCACCCTCAAGCTATCCAACCCTACTTTTGGTGATCTTAATCACCTCATCTCTGCTACCATGAGCGGTTTGAACTCTGACCTACGCAAGCTTGCAGTTAACCTTATCCCTTTCCCACGGCTGCACTTCTTTATGGTTGGGTTTGCACCCCTAACTTCAAGAGGATCACAGCAGTACCGTTCTCTGTCTGTGCCCGAATTGACCCAGCAGATGTGGGATGCCAAAAACATGATGTGTGCTGCTGATCCACGCCATGGACGTTACCTTACTGCATCTGCTGTGTTCCGTGGTAAGATGAGCACCAAAGAAGTTGATGAACAGATGATTAATGTCCAGAACAAGAACTCCTCATACTTTGTCGAGTGGATTCCCAATAATGTTAAGTCCAGCGTGTGTGACATCCCACCCAAGGGTCTGAAAATGGCATCCACTTTCATTGGGAATTCGACTTCAATTCAGGAAATGTTCAGGAGAGTTAGCGAGCAGTTCACAGCTATGTTCAGGCGAAAGGCTTTCTTGCATTGGTACACGGGAGAGGGAATGGATGAGATGGAGTTCACCGAGGCTGAGAGTAACATGAATGATCTGGTTGCTGAGTACCAGCAATACCAGGATGCAACTATCTACGAAGAGGAGTACGAAGGGGAGGAAGAGGAGCTTCTTTTGTTGGCATTCCTTGCCGTATCTTCTTCCATTGCTTCGGCATCTGACCCGAGTTCCCTTCAGGATTTCTGTGTCGCTGATAAAGCCTCAGTACTGGTGAATGGTTTTGCGTGCAAGGACTCCAAACTTGTCGATGCCAATGACTTCTTCTTCAGCGGACTTCACCTAGCAGCAGGCAACACATCCAACCCAGTTGGCTCACGGGTGACCCCCGTTAAAGCAGTCCAAATTCCAGGACTTAATACTCTTGGTATCTCCATGGTGCGTATCGATTATGCCCCATGGGGTATTAACCCTCCACACACGCATCCTCGCGCTACAGAAGTCTTGAAGTCCTGGAAGGGAGCCTCCAAGTGGACGGGTGATGTGTTTGTATTCCCAGTAGGACTTGTTCATTACCAACACAATGTTGGAAATAGTAATGCAGTAGTCCTTGCTGCTCTCAGCAGCCAAAACCCTGGTGCCATTACTGTTGCAAATACAATATTTGGATCAAAGCCTGACATCCCTGCTGATGTTCTTGCAAAGTCTTTCCAAGTGGACAGCAACTTCCTATTTTTCGCATTCCTTGCCGTAACTTTTTCCGTTGCTTTGGCATCGGACCCGAGTTCTCTTCAGGATTTCTGCGTGGCAGATGCAACGAGCTCAGGTAGC
>Maldo_HF_20777
ATGAGAGAAATCTTGCATGTTCAAGCTGGACAATGTGGGAACCAAATTGGAGGCAAATTTTGGGAGGTGATGTGTGACGAGCATGGGATCGATCCCACGGGAAAATACAACGGGAACTCTCACCTTCAGCTTGAGAGGGTGAATGTTTACTATAATGAAGCAAATGGAGGGAGATATGTGCCTAGGGCAGTGCTGATGGACCTCGAGCCGGGGACGATGGACAGTTTAAGAACAGGTCCTTATGGGCAGATTTTCAGGCCGGACAACTTTGTGTTTGGTCAGAATGGAGCTGGAAACAATTGGGCTAAAGGGCATTACACAGAAGGAGCTGAGTTGATCGATGCTGTTCTTGATGTGGTTAGAAAAGAGGCCGAGAATTGTGATTGTTTACAAGGGTTCCAGATTTGCCATTCACTGGGAGGTGGGACAGGGTCAGGAATGGGAACCCTACTGATATCAAAGATCAGGGAAGAGTATCCAGATAGAATGATGATGACTTTCTCAGTCTTCCCCTCACCAAAAGTCTCAGACACTGTGGTTGAACCCTACAATGCCACTCTCTCTGTTCACCAGTTAGTTGAAAATGCTGATGAGGTCATGGTCCTTGACAATGAAGCCCTCTATGATATCTGTTTCAGAACTCTGAAGCTCACAAATCCAAGCTTCGGTGATTTGAATCATTTGATTTCCACAACCATGATCACATGCTGCCTTCGCTTCCCGGGCCAGCTCAACTCCGACCTTCGAAAACTAGCTGTGAATCTCATCCCTTTCCCCCGCCTCCACTTTTTCATGGTTGGTTTCGCACCCTTGACCTCTCGCGGCTCCCAATTCTACAGAGCCCTCACAATCCCTGAGCTCACTCAACAAATGTGGGACGCTAAGAATATGATGTGCGCCGCAGATCCACGCCACGGTCGATACCTGACAGCATCGGCCGTGTTCTGTGGAAAAATGAGCACAAAAGAAGTGGACGAGCAAATGATCAACATACAAAACAAGAACTCCTCATTCTTTGTGGAGTGGATTCCAAACAATGTGAAATCAAGTGTTTGTGACATTCCACCAACCGGGCTCGCCATGTCCTCCACATTCATGGGGAATTCAACGTCAATTCAAGAGATGTTTAGGCGGGTTTCGGAGCAGTTCACGGTTATGTTTAGGAGGAAGGCCTTCTTGCACTGGTACACAGGTGAGGGCATGGATGAGATGGAGTTCACTGAGGCTGAGAGCAACATGAATGACTTGGTTTCTGAGTATCAGCAGTACCAAGATGCTGTGGCACAAGATGAGGGAGAGTATGAGGAGGAAGAGCTGGAGGAT
>Maldo_HF_21012
ATGCTGCACTGTACGGCGCCGTTTAGCTCTCCCCTTCTCTATGATTCAGTTCAGGTGATGGATTTCACTTCCACAAAATCCGATTCTCAGTCTCATCGCTCTGCGACCACCATGTCGTCGGAGAGTGTTCCGCCGATCGTCGCCGCCCAGCTCAACTACCTCCTTACTCACTTCCCTCTCGTCGTCAAGATTGAGAACAAGTGGTCTGGCAGCAAGTACTACCCGGGATTTCTCGACCGGTTCACCTTAGTCATTTCCTACTGTCTAGACGTTATCAAATGGGATGTTGTATTTGATTCGGAGTCTCCGTTCTCTGCACCCGATGTTATATTCGGACCGGATGATGAGAAATTTCCGCAGTTTCTTGTATCGCGCGATGAAGGAGAAGGGGACTCAAAGTTTCACATGAAGTGTTTGAGTGATTGGAACAGCAGAGACCCGACACAGCTTATGCTTCTCATTCATGAACTGAGGGATCAATACATGTCCTACCAGAAGAAGCGTGTTGCAGAAGTTGATGACGACAGGTTGAAGTTTGAAATTAGCACAATTGTTGCTCGAGAGGGCATTGAGATGCAGATGAGTTCCGGAGTTGACAAGCCAGAGGAGGTCAAATTTGCAGTTCCTCTATTGGACATGAACATAAATAAGATGGTGCCTGTGTACCCCTGGAGACATCAACAGAAGATATACTTGCAGATTGTATATCCTGTTGAGAAAAAATATGTTTCCACTCCATCAGCTCCTCGCTTGAAACTAGTGTCTACCTCAGAGTTGAAGACTCTATTTTCCATTGATGAAGTCAAACTTCCTCCATGGTTGAATGGAATGTGCATGGCTGAATATCTTCCCCATCTTGAAGAATCCCTTGAGAAACAGGTTTTGGAGGCAGTCTCCTTGGTTGATGTTAGAAGGCGCTTTATCGAGGCATTAGCCGTTCAGTTTGGAAGACCAGTGGAAGCTGATTCGGTCTTATGCAGAAAGGCAACGTTCCTTGCCGCTTCTGGAGTTTTCACGTTCCTGGGAGGCCAATGCGGCAACCAGATCGGCTCCAAGTTCTGGGAGGTCATTTGCGACGAGCACGGCGTTGACCCCACGGGAAGGTACCGAGGAGACGCCGGCTCCGATCTCCAGCTCGAGAGGATCAACGTCTACTACAATGAGGCCTCCGGCGGGAGGTACGTCCCCCGCGCCGTCCTCATGGATCTTGAGCCCGGTACCATGGACAGCATCCGATCCGGCCCCTTCGGCCAGATCTTCCGCCCTGACAACTTCGTCTTCGGCCAGTCCGGCGCCGGCAACAATTGGGCGAAGGGACATTATACCGAAGGTGCCGAGTTGATCGATTCCGTTCTCGATGTTGTTCGCAAGGAGGCAGAGAATTGTGATTGCCTTCAAGGTTTTCAGGTGTGCCACTCTCTCGGAGGAGGAACTGGTTCTGGAATGGGAACCCTTCTCATATCAAAGATCAGAGAGGAATACCCTGATAGGATGATGCTCACATTCTCCGTTTTCCCTTCACCGAAGGTCTCAGATACCGTTGTGGAACCATACAATGCCACTCTTTCGGTGCACCAGCTGGTTGAGAACGCCGATGAATGCATGGACCCTAAAGCTCAGCACCCCAAGCTGTTCCCTGGACAGTTGAATTCAGACCTCCGGAAGCTGGCCGTGAATCTCATTCCATTTCCACGTCTTCACTTCTTCATGGTTGGGTTTGCCCCTCTCACCTCTCGTGGATCCCAGCAGTACATCTCCCTTACCGTGCCGGAGCTGACTCAGCAAATGTGGGATGCCAAGAACATGATGTGCGCTGCTGACCCTCGCCATGGACGTTACCTGACAGCCTCAGCTATGTTCAGGGGGAAGATGAGCACCAAAGAGGTGGACGAACAGATGATCAATGTGCAGAACAAGAACTCGTCCTACTTCGTTGAGTGGATCCCTCACAATGTGAAGTCAAGCGTGTGCGATATTCCTCCCAAGGGTTTGAAAATGGCATCTACCTTTGTTGGTAACTCTACATCAATCCAGGAGATGTTCAGGAGAGTGAGCGAGCAGTTCACAGCCATGTTCCGGCGCAAGGCCTTTTTGCATTGGTACACCGGTGAAGGCATGGACGAGATGGAGTTCACCGAAGCAGAGAGCAACATGAATGATTTGGTTGCCGAGTACCAGCAATACCAAGATGCAACCGTGGAGGATGAGGGCGAGTACGAGGAGGAAGGTGCAGAAGAGAATTACGAGGAC
>Maldo_HF_23556
ATGCGTGAGATTCTCCACATCCAGGGAGGCCAGTGCGGCAACCAGATCGGCGCCAAGTTCTGGGAGGTCGTCTGCGCCGAGCACGGCATCGACGCCACCGGCCGATACCAGGGCGACAACGAGCTCCAGCTCGAGCGCGTCAATGTCTACTACAACGAAGCCAGCTGTGGGAGGTTCGTCCCACGCGCCGTCCTCATGGATCTCGAGCCGGGAACCATGGACAGCGTCAGATCAGGGCCCTACGGCCAGATTTTCCGCCCTGATAACTTCGTCTTCGGCCAGTCCGGCGCCGGAAACAACTGGGCTAAGGGTCATTACACCGAAGGCGCCGAGTTGATCGACTCGGTCCTCGACGTCGTCAGGAAGGAAGCCGAGAACTGCGATTGCTTGCAAGGTTTTCAGGTTTGTCACTCTTTGGGAGGCGGGACTGGGTCCGGAATGGGAACTCTTCTCATTTCCAAGATCCGTGAGGAGTACCCGGACCGAATGATGCTCACATTCTCCGTGTTTCCGTCGCCGAAGGTGTCCGACACCGTCGTTGAGCCATACAATGCAACTCTCTCAGTTCACCAGCTTGTTGAAAATGCAGATGAGTGTATGGTTTTGGACAACGAAGCTCTCTACGACATTTGCTTCCGAACACTGAAGCTCACTACTCCCAGCTATGTGGTTGAGTCCGCTTGCATTGTTGGCGACCTCAATCATCTTATTTCTGCTACCATGAGTGGCGTAACCTGCTGCCTTCGTTTCCCTGGTCAACTCAACTCAGATCTCCGCAAGCTTGCTGTTAATCTCATCCCATTCCCCCGATTGCACTTCTTCATGGTTGGGTTTGCTCCGCTCACATCCCGTGGATCCCAGCAGTACAGGGCCCTTACTGTTCCAGAGCTCACTCAACAGATGTGGGATGCAAAGAACATGATGTGCGCCGCTGATCCACGTCATGGGCGGTATTTGACTGCCTCAGCCATGTTCCGTGGCAAGATGAGCACCAAGGAAGTTGACGAACAGATGATCAATGTCCAGAACAAGAACTCGTCCTACTTTGTTGAGTGGATCCCGAACAATGTCAAGTCCACTGTTTGTGATATTCCACCAACGGGTCTGAAGATGGCTTCGACCTTCATTGGCAACTCCACATCCATTCAAGAAATGTTCAGGAGGGTGAGTGAGCAGTTCACTGCTATGTTCCGCAGAAAGGCTTTCTTGCATTGGTACACCGGAGAGGGAATGGACGAGATGGAGTTCACCGAGGCAGAGAGCAACATGAACGACCTTGTTTCGGAGTACCAGCAGTACCAGGATGCTACAGCCGATGAGGAGGGTTACGACTATGAAGAGGAAGAGGAAGTTCAGGAGGAGGCT
>Maldo_HF_24544
ATGAGAGAGATTCTGCACATCCAGGGAGGGCAATGTGGGAACCAAATAGGATCAAAGTTCTGGGAGGTTGTGTGCGACGAGCACGGCATAGACCCCACCGGGCAGTACACCGGTAACACTGACATTCAGTTGGAGAGGGTCAATGTTTATTACAACGAGGCCAGCGGCGGCCGTTACGTGCCTCGCGCGGTGCTCATGGACCTCGAGCCAGGCACCATGGACAGCATTCGCGCTGGGCCTTACGGCCAGATTTTCCGGCCAGATAACTTTGTTTTTGGACAGTCCGGGGCCGGAAACAATTGGGCTAAAGGTCATTACACGGAAGGCGCTGAGCTTATTGATTCGGTGCTCGATGTTGTTAGGAAAGAGGCTGAGAGCTGTGACTGCTTGCAAGGATTTCAAGTATGTCACTCACTTGGAGGCGGAACCGGCTCCGGAATGGGAACTCTGCTCATTTCAAAGATCAGAGAAGAATTCCCAGATCGAATGATGCTCACCTTCTCTGTCTTTCCATCTCCGAAGGTTTCAGACACTGTTGTAGAGCCTTACAATGCCACACTTTCCGTTCACCAACTGGTCGAGAATGGCGATGAGTGTATGGTCCTCGACAATGAAGCCCTCTATGATATCTGCTTTAGGACTCTCAAGCTCACCACCCCAAGCTTTGGGGATCTGAATCATCTGATTTCGGGAACTATGAGCGGAGTTACTTGTTGCCTACGCTTCCCTGGACAATTGAACTCAGATCTGCGAAAGCTAGCCGTGAACTTAATCCCATTCCCACGACTACACTTCTTCATGGTGGGATTTGCGCCTCTGACATCTCGAGGATCGCAGCAGTACTGTGCATTGTCTGTCCCCGAACTGACACAACAAATGTGGGATGCCAAAAACATGATGTGCGCAGCTGATCCGCGCCACGGACGTTACCTCACAGCATCAGCGATGTTTCGAGGTAAAATGAGCACAAAAGAAGTAGACGAACAGATGATGAATGTGCAGAACAAGAACTCCTCCTACTTCGTTGAATGGATTCCGAACAATGTGAAATCCAGCGTTTGTGACATTCCGCCGCAAGGTCTTATCATGTCTTCGACATTCATTGGGAATTCGACTTCTATACAAGAGATGTTCCGAAGAGTAAGCGAGCAGTTCACGGCGATGTTTAGGAGGAAGGCCTTCTTGCACTGGTATACCGGAGAAGGAATGGATGAGATGGAGTTTACGGAAGCGGAGAGCAACATGAACGATCTTGTTGCGGAATACCAACAGTACCAAGATGCCACGATTGATGAAGATGGCGATTACGTCGAAGAGGAAGAAGGGATGGGAGGTGGAGAAGAACAC
>Maldo_HF_25832
ATGCGTGAGATTCTCCACATCCAGGGAGGCCAGTGCGGGAACCAGATCGGCGCCAAGTTCTGGGAGGTCGTCTGCGCCGAGCACGGCATCGACTCCACCGGCCGATACCAGGGCGACAACGAGCTCCAGCTCGAGCGCGTCAATGTCTACTACAACGAGGCCAGTTGCGGGAGGTTTGTCCCACGCGCCGTCCTCATGGATCTCGAGCCGGGAACCATGGACAGCGTCAGATCTGGGCCATACGGCCAGATTTTCCGCCCAGATAACTTCGTTTTCGGCCAGTCCGGCGCCGGAAACAACTGGGCCAAGGGCCACTACACCGAAGGCGCCGAGTTGATCGACTCCGTTCTCGACGTCGTCAGGAAGGAGGCCGAGAACTGCGATTGCTTGCAAGGATTTCAGGTTTGTCACTCTTTGGGAGGCGGGACTGGGTCCGGAATGGGAACTCTTCTCATTTCCAAGATCCGAGAGGAGTATCCGGACCGAATGATGCTCACATTCTCCGTGTTTCCGTCGCCAAAGGTGTCTGACACCGTCGTTGAGCCATACAATGCAACTCTCTCTGTTCACCAGCTTGTTGAAAATGCAGATGAGTGTATGGTTTTGGACAACGAAGCTCTCTACGACATTTGCTTCCGGACACTGAAGCTCACTACTCCCAGCTTTGGCGACCTCAATCATCTTATTTCTGCTACCATGAGTGGCGTAACTTGCTGCCTTCGTTTCCCTGGTCAACTCAACTCAGATCTTCGCAAGCTTGCTGTTAATCTCATCCCATTCCCCCGACTGCACTTCTTCATGGTTGGGTTTGCTCCACTCACATCCCGCGGATCACAGCAGTACAGGGCCCTTACTGTTCCAGAGCTCACTCAACAGATGTGGGATGCAAAGAACATGATGTGCGCCGCTGATCCACGTCATGGACGGTATTTGACTGCTTCAGCCATGTTCCGTGGCAAGATGAGCACCAAGGAAGTTGACGAACAGATGATCAATGTGCAAAACAAGAACTCATCCTACTTTGTTGAGTGGATCCCAAACAATGTCAAGTCCACTGTTTGTGATATTCCACCAACCGGTCTGAAGATGGCCTCGACCTTCATTGGTAACTCCACCTCCATTCAGGAAATGTTCAGGAGGGTGAGTGAGCAGTTCACTGCTATGTTCCGAAGAAAGGCTTTCTTGCATTGGTACACCGGAGAGGGAATGGATGAGATGGAGTTCACTGAGGCAGAGAGCAACATGAATGACCTTGTTTCAGAGTACCAGCAGTACCAGGATGCTACAGCCGATGAGGAGGGGTACGACTATGAAGAAGAGGAGGAAGCTCAGGAGGAGGCT
>Maldo_HF_27776
ATGCGTGAGATCCTTCACATCCAGGGAGGCCAGTGCGGCAACCAGATTGGCGCCAAGTTCTGGGAGGTGGTCTGCGCCGAGCACGGCATCGACGGCACCGGTAGGTACGAGGGAGACTCGGAGCTCCAGCTTGAGAGGATCAATGTCTACTACAACGAAGCCAGTTGCGGGAGGTACGTGCCGAGGGCTGTGCTCATGGACCTCGAGCCTGGGACCATGGACAGCGTCCGATCTGGACCCTACGGTCAGATTTTCAGGCCTGACAACTTCGTTTTTGGCCAGTCTGGTGCCGGGAACAACTGGGCTAAGGGTCACTATACCGAAGGCGCTGAGTTGATCGATTCGGTTCTTGATGTGGTTCGCAAGGAGGCCGAGAATTGTGATTGCCTGCAAGGGTTTCAGGTTTGTCATTCTCTGGGAGGAGGTACTGGGTCTGGCATGGGTACTCTGTTGATTTCAAAGATCAGAGAGGAATACCCAGATCGGATGATGCTCACTTTCTCGGTTTTTCCCTCCCCAAAGGTGTCGGACACTGTAGTTGAGCCTTACAATGCGACCTTGTCTGTGCACCAGCTTGTTGAAAATGCAGATGAGTGTATGGTTCTTGATAATGAAGCTCTGTATGACATTTGTTTCCGCACACTCAAGCTCAGCACCCCGAGCTTTGGAGATTTGAACCATTTGATTTCTGCAACTATGTCTGGTGTCACATGCTGTTTGAGGTTCCCTGGTCAGTTGAACTCTGACCTCCGAAAGCTTGCTGTCAATCTCATCCCCTTCCCTCGTCTCCACTTCTTCATGGTGGGTTTTGCTCCTTTGACCTCACGCGGTTCACAGCAGTACCGAGCTCTCACTGTGCCTGAGCTCACACAGCAAATGTGGGATGCGAAGAACATGATGTGTGCAGCTGACCCTCGCCATGGTCGGTATTTGACTGCCTCAGCCATGTTCAGGGGTAAAATGAGCACAAAGGAAGTTGATGAGCAGATGATCAATGTCCAGAACAAGAACTCTTCTTACTTTGTGGAATGGATTCCCAACAATGTCAAGTCTACTGTATGTGACATCCCTCCCACCGGCTTGAAAATGGCATCCACCTTCATTGGAAACTCAACCTCAATTCAGGAGATGTTCCGCCGTGTGAGCGAGCAGTTCACAGCTATGTTCAGGAGGAAGGCTTTCTTGCATTGGTACACTGGTGAAGGCATGGACGAGATGGAGTTCACAGAAGCTGAAAGCAACATGAATGATCTGGTTTCGGAGTATCAGCAGTACCAGGATGCCACAGCCGAGGAGGATGAGTACTATGAGGACGAAGAGGAGGAAGCTCAGGAGGAGATG
>Maldo_HF_34425
ATGCGTGAGATCCTTCACATCCAGGGAGGCCAATGCGGCAACCAGATCGGTGCTAAGTTCTGGGAGGTGGTGTGCGCCGAGCACGGCATCGACTCCACCGGTCGCTACCACGGCGACTCCGAGCTCCAGCTTGAGCGGGTTAATGTCTACTACAACGAGGCCAGCGGTGGCCGCTATGTTCCTCGCGCCGTGCTCATGGATCTGGAGCCTGGAACCATGGACAGCATCAGATCTGGGCCGTACGGCCAGATCTTCCGCCCTGACAACTTCGTTTTCGGTCAATCGGGTGCTGGGAACAACTGGGCCAAGGGTCATTACACCGAGGGTGCAGAGTTGATCGATTCTGTTCTCGATGTGGTTCGTAAGGAGGCGGAGAATTGCGACTGCTTGCAAGGGTTTCAGGTGTGCCATTCGTTGGGTGGTGGTACTGGATCTGGGATGGGAACGCTTCTGATCTCGAAGATCAGGGAGGAGTACCCAGATCGGATGATGATGACTTTCTCTGTGTTCCCATCTCCCAAGGTCTCAGATACTGTCGTGGAGCCTTACAATGCTACTCTTTCGGTCCATCAGCTTGTGGAGAATGCTGATGAGTGCATGGTTCTTGACAATGAGGCCCTCTACGATATTTGCTTCCGCACACTTAAGCTCACCACCCCCAGCTTTGGTGATTTGAATCATTTGATCTCTGCAACAATGTTTCCTGGACAACTCAACTCTGATCTGCGCAAGCTTGCTGTTAACCTGATCCCCTTCCCCCGTCTCCACTTTTTCATGGTGGGCTTTGCTCCTCTTACTTCACGTGGCTCTCAGCAGTACCGGGCCCTGACTGTTCCAGAGCTCACACAGCAAATGTGGGACTCCAAGAACATGATGTGTGCTGCTGATCCCCGACATGGACGTTACCTAACAGCATCAGCCATGTTCCGTGGTAAGATGAGCACCAAGGAAGTGGATGACCAGATGATGAATGTGCAGAACAAGAACTCTTCCTACTTTGTTGAGTGGATCCCCAACAATGTCAAGTCAACTGTCTGTGACATCCCACCAACCGGGCTTAAGATGGCATCAACCTTCATTGGGAACTCGACATCCATCCAGGAAATGTTCAGGAGAGTGAGCGAGCAGTTCACTGCCATGTTCAGGAGGAAGGCTTTCTTGCATTGGTACACTGGTGAAGGCATGGACGAGATGGAGTTCACTGAAGCCGAGAGCAACATGAATGATCTGGTTTCTGAGTACCAGCAGTACCAAGATGCAACAGCTGATGAGGAGGAATACGAGGATGAGCAGCAAGAGTACGAGGAAGAAATCCTCTCAAACGAGTTCCGCCTCCCCAGCAAAGCACAATTTACCCAAAAGAAGCCGAGAACGGAGAGAGTGAGAAAGCCGAACCGGAAAATGGCGAGCGGTCTTGCAAACAGAGCATTAACGGATCGAACCGGAGGCCTCTGGAGGCTCACATCGAGCTTCCTCAGAAGCTTTAGCACCGCTTCCCAAGACCCAACTTCCGCCGCCTCTTCTCCTTCTTCGGCTTCAAATAAACCCAAGCGGAAGAAAAAGAAGAACCTGTTCGAGGTGGCCCAGTTTCTACCCAACTGGGGATTGGGGTACCAAATGGCTAAGACCCATTGGGTCGGCGTCTCTTACCAGATTACCAAAATCAATCTTTATAAGGATGGTAGACATGGCAAGGCATGGGGAATCGTTCATAAGGAAGGCTTGCCAGCTGCAGATGCCCCCAAGAAAATAAGTGGAGTCCACAAGCGTGGTTGGAGATACATTCCCAACTCAAAGACTGAAATTGTTCCAAGTATGACTAAACCTACAGAAAGTGCTCCAGCAGCTGAAGCA
>Maldo_HF_40206
ATGCGTGAGATCCTTCACATCCAGGGAGGCCAATGCGGCAACCAGATCGGGGCCAAGTTCTGGGAGGTGGTGTGCGCCGAGCACGGCATCGACTCCACCGGACGCTACCACGGTGACTCCGAGCTCCAGCTTGAGAGGGTTAATGTCTACTACAATGAGGCTAGTGGCGGCCGCTACGTTCCTCGCGCCGTGCTCATGGATCTGGAGCCTGGCACCATGGACAGCATCAGATCTGGGCCGTACGGCCAGATCTTCCGCCCTGACAACTTTGTTTTCGGTCAATCGGGTGCTGGGAACAACTGGGCCAAGGGTCATTACACTGAGGGTGCAGAGTTGATCGATTCCGTTCTCGATGTGGTTCGCAAGGAGGCGGAGAATTGCGACTGCTTGCAAGGGTTTCAGGTGTGCCATTCGTTGGGAGGTGGTACTGGATCTGGGATGGGAACGCTTCTGATCTCGAAGATCAGGGAGGAGTACCCAGATCGGATGATGATGACGTTCTCTGTGTTCCCATCTCCCAAGGTCTCAGATACTGTTGTGGAGCCTTACAATGCTACTCTTTCGGTTCATCAGCTTGTGGAGAATGCTGATGAGTGCATGGTTCTTGACAATGAGGCCCTCTACGATATTTGCTTCCGCACACTTAAGCTCACCACCCCCAGCTTTGGTGATTTGAATCATTTGATCTCTGCAACAATGTTCCCTGGTCAGCTCAACTCTGATCTGCGCAAGCTTGCTGTTAACCTGATCCCCTTCCCCCGTCTCCACTTTTTCATGGTGGGCTTTGCTCCTCTTACTTCACGTGGCTCTCAGCAGTACCGGGCCCTTACTGTTCCAGAGCTCACCCAGCAAATGTGGGACTCCAAGAACATGATGTGTGCTGCTGATCCCCGACATGGACGTTACCTAACAGCATCAGCCATGTTCCGTGGTAAGATGAGCACCAAGGAAGTTGATGACCAGATGATGAATGTGCAGAACAAGAACTCTTCCTACTTTGTTGAGTGGATCCCCAACAATGTCAAGTCAACCGTCTGTGACATCCCACCAACCGGGCTTAAGATGGCATCAACCTTCATTGGGAACTCGACATCCATCCAGGAGATGTTCAGGAGAGTGAGCGAGCAGTTCACTGCCATGTTCAGGAGGAAGGCTTTCTTGCATTGGTACACTGGTGAAGGCATGGACGAGATGGAGTTCACTGAAGCCGAGAGCAACATGAACGATCTGGTTTCTGAGTACCAGCAGTACCAAGATGCAACAGCCGATGAGGATGAGTATGAGGATGAGCAGCAAGAGTATGAGGAGGAAATGGGTCATTTACCAATTCGAGAAAACTCACGAGGTCATTCCGTAAATAACACAAACCTCTCAAAAGAGTTCCGCCTCCCCGCAAAAACACAATTTACACAAACGAAGCTCGTTACAGAGAGAAAGGAGAGAGTGAGAAAGCCGAACCGGAAAATGGCGAGCATTTTCGCAAACAGAGCATTAACAGATCGAACCGGAAGCCTCTGGAGGCTCACATCGAGCTTCCTCCGAAGCTTCAGCACCGCTTCCCAAAACCCACCCGCCGGCGCCGCTTCGCCTTCGGCGTCAAAGAAACCCAAGCGGAAGAAGAAGAAGAACCTGTTCGAGGTGGCCCAGTTTCTGCCCAACTGGGGATTGGGGTACCAAATGGCTAAGACCCACTGGGTCGGCGTCTCTTACCAGATTACAAAAATCAATCTTTACAAGGATGGTAGACATGGCAAAGCATGGGGAATCGTTCATAAGGAAGGCTTGCCAGCCGCAGATGCCCCCAAGAAAATAAGCGGAGTCCACAAGCGTGGTTGGAGGTACATTCCAAACTCGAAGACTGAAATTGTTCCATGTATGACTAAACCTACGGAAAGTGCTCCAGCAGCTGAAGTTCAAGCAGCT
>Malba_003899
ATGCGTGAGATCCTTCACATCCAGGAGGGCCAATGCGGCAACCAGATCGGTACTAAGTTCTGGGAGGTGGTGTGCGCCGAGCACGGCATCGACTCCACCGGTCGCTACCACGGCGACTCCGAGCTCCAGCTTGAGCGGGTTAATGTCTACTACAACGAGGCCAGCGGTGGCCACTATGTTCCTCGCGCCGTGCTCATGGATCTGGAGCCTGGAACCATGGACAGCATCAGATCTGGGCCGTACGGCCAGATCTTCCGCCCTGACAACTTCGTTTTCGGTCAATCAGGTGCTGGGAACAACTGGGCCAAGGGTCATTACACCGAGGGTGCAGAGTTGATCGATTCTGTTCTTGATGTGGTTCGTAAGGAGGTGGAGAATTGCGACTGCTTGCAAGGGTTTCAGGTGTGCCATTCGTTGGGTGGTGGTACTGGATCTGGGATGGGAACACTTCTAATCTCGAAGATCAGGGAGGAGTACCCAGATCGGATGATGATGACTTTCTCTGTGTTCCCATCTCCCAAGGTCTCAGATACTGTCGTGGAGCCTTACAATGCTACTCTCTCGGTCCATCAGCTTGTGGAGAATGTTGATGCGTGCATGGTTCTTGACAATGAGGCCCTCTACGATATTTGTTTCCGCACACTTAAGCTCACCACCCCCAGCTTTGGTGATTTGAATCATTTGATCTCTGCAACAATGTCTGGAGTTACCTGCTGCCTAAGGTTTCCTGGACAGCTCAACTCTGATCTGCGCAAGCTTGCTGTTAACCTGATCCCCCTCCTC
>Malba_008836
ATGCGTGAGATCCTTCACATCCAGGGAGGCCAGTGCGGCAACCAGATTGGCGCCAAGTTCTGGGAGGTGGTCTGCGCCGAGCACGGCATCGACGGCACCGGAAGGTACGAAGGAGACTCGGAGCTCCAGCTTGAGAGGATCAATGTCTACTACAACGAAGCCAGTTGCGGGAGGTACGTGCCGAGGGCTGTGCTCATGGACCTCGAGCCTGGGACCATGGACAGCGTCCGATCTGGACCCTACGGTCAGATTTTCAGGCCTGACAACTTCGTTTTTGGCCAGTCTGGTGCCGGAAACAACTGGGCAAAGGGTCACTATACCGAAGGCGCTGAGTTGATTGATTCGGTTCTTGATGTGGTTCGCAAGGAGGCCGAGAATTGTGATTGCCTGCAAGGGTTTCAGGTGTGTCATTCTCTTGGAGGAGGTACTGGGTCTGGCATGGGTACTCTGTTGATTTCAAAGATCAGAGAGGAATACCCAGATCGGATGATGCTCACTTTCTCGGTTTTTCCCTCCCCAAAGGTGTCGGACACTGTTGTTGAGCCTTACAATGCGACCTTGTCTGTGCACCAGCTTGTTGAAAATGCAGATGAGTGTATGGTTCTTGATAATGAAGCTCTGTATGACATTTGCTTCCGCACACTCAAGCTCAGCACCCCAAGCTTTGGAGATTTGAACCATTTGATTTCTGCAACTATGTCTGGTGTCACATGCTGTTTGAGGTTCCCTGGTCAGTTGAACTCTGACCTCCGAAAGCTTGCTGTCAATCTCATCCCCTTCCCTCGTCTCCACTTCTTCATGGTGGGTTTTGCTCCTTTGACCTCACGCGGCTCACAGCAGTACAGAGCTCTCACTGTGCCTGAGCTCACACAGCAAATGTGGGATGCGAAGAACATGATGTGTGCAGCTGACCCTCGCCATGGTCGGTATTTGACTGCCTCAGCCATGTTCAGGGGTAAAATGAGCACAAAGGAAGTTGATGAGCAGATGATCAATGTCCAGAACAAGAACTCTTCTTACTTTGTGGAATGGATTCCCAACAATGTCAAGTCTACTGTATGTGACATCCCTCCCACCGGCTTGAAAATGGCGTCCACCTTCATTGGAAACTCAACCTCAATTCAGGAGATGTTCCGCCGTGTGAGCGAGCAGTTCACTGCTATGTTCAGGAGGAAGGCTTTCTTGCATTGGTACACTGGTGAAGGCATGGACGAGATGGAGTTCACAGAAGCTGAAAGCAACATGAATGATCTGGTTTCAGAGTATCAGCAGTACCAGGATGCCACAGCCGAGGAGGATGAGTACTATGAGGACGAAGAGGAGGAAGCTCAGGAGGAGATG
>Malba_010447
ATGGATCTCGAGCCGGGAACCATGGACAGCGTCAGATCTGGGCCATACGGCCAGATTTTCCGCCCAGATAACTTCGTTTTCGGCCAGTCCGGCGCCGGAAACAACTGGGCCAAGGGTCACTACACCGAAGGCGCCGAGTTGATCGACTCCGTTCTCGACGTCGTCAGGAAGGAGGCCGAGAACTGCGATTGCTTGCAAGGATTTCAGGTTTGTCACTCTTTGGGAGGCGGGACTGGGTCCGGAATGGGAACTCTTCTCATTTCCAAGATCCGAGAGGAGTATCCGGACCGAATGATGCTCACATTCTCCGTGTTTCCGTCGCCAAAGGTGTCTGACACCGTCGTTGAGCCATACAATGCAACTCTCTCTGTTCACCAGCTTGTTGAAAATGCAGATGAGTGTATGGTTTTGGACAACGAAGCTCTCTACGACATTTGCTTCCGGACACTGAAGCTCACTACTCCCAGCTTTGGCGACCTCAATCATCTTATTTCTGCTACCATGAGTGGTGTAACTTGCTGCCTTCGTTTCCCTGGTCAACTCAACTCAGATCTTCGCAAGCTTGCTGTTAATCTCATCCCATTCCCCCGACTGCACTTCTTCATGGTTGGGTTTGCTCCACTCACATCCCGCGGATCACAGCAGTACAGGGCCCTTACTGTTCCAGAGCTCACTCAACAGATGTGGGATGCAAAGAACATGATGTGCGCCGCTGATCCACGTCATGGACGGTATTTGACTGCTTCAGCCATGTTCCGTGGCAAGATGAGCACCAAGGAAGTTGACGAACAGATGATCAATGTGCAAAACAAGAACTCATCCTACTTTGTTGAGTGGATCCCAAACAATGTCAAGTCCACTGTTTGTGATATTCCACCAACCGGTCTGAAGATGGCCTCGACCTTCATTGGCAACTCCACCTCCATTCAGGAAATGTTCAGGAGGGTGAGTGAGCAGTTCACTGCTATGTTCCGAAGAAAGGCTTTCTTGCATTGGTACACCGGAGAGGGAATGGATGAGATGGAGTTCACTGAGGCAGAGAGCAACATGAATGACCTTGTTTCAGAGTACCAGCAATACCAGGATGCTACAGCCGATGAGGAGGGGTACGACTATGAAGAAGAGGAGGAAGCTCAGGAGGAGGCT
>Malba_013495
ATGCGTGAGATCCTTCACATCCAGGGAGGCCAATGCGGCAACCAGATCGGTGCCAAGTTCTGGGAGGTGGTGTGCGCCGAGCACGGCATCGACTCCACCGGTCGCTACCACGGCGACTCCGAGCTCCAGCTTGAGCGGGTTAATGTCTACTACAACGAGGCCAGCGGTGGCCGCTATGTTCCTCGCGCCGTGCTCATGGATCTGGAGCCTGGAACCATGGACAGCATCAGATCTGGGCCGTACGGCCAGATCTTCCGCCCTGACAACTTCGTTTTCGGTCAATCGGGTGCTGGGAACAACTGGGCCAAGGGTCATTACACCGAGGGTGCAGAGTTGATCGATTCTGTTCTCGATGTGGTTCGTAAGGAGGCGGAGAATTGCGACTGCTTGCAAGGGTTTCAGGTGTGCCATTCGTTGGGTGGTGGTACTGGATCTGGGATGGGAACGCTTCTGATCTCGAAGATCAGGGAGGAGTACCCAGATCGGATGATGATGACTTTCTCTGTGTTCCCATCTCCCAAGGTCTCAGATACTGTCGTGGAGCCTTACAATGCTACTCTCTCGGTCCATCAGCTTGTGGAGAATGCTGATGAGTGCATGGTTCTTGACAATGAGGCCCTCTACGATATTTGCTTCCGCACACTTAAGCTCACCACCCCCAGCTTTGGTGATTTGAATCATTTGATCTCTGCAACGATGTCTGGAGTTACCTGCTGCCTAAGGTTTCCTGGACAGCTCAACTCTGATCTGCGCAAGCTTGCTGTTAACCTGATCCCCTTCCCCCGTCTCCACTTTTTCATGGTGGGCTTTGCTCCTCTCACTTCACGTGGCTCTCAGCAGTACCGGGCCCTGACTGTTCCAGAGCTCACACAGCAAATGTGGGACTCCAAGAACATGATGTGTGCTGCTGATCCCCGACATGGACGTTACCTAACAGCATCAGCCATGTTCCGTGGTAAGATGAGCACCAAGGAAGTGGATGACCAAATGATGAATGTGCAGAACAAGAACTCTTCCTACTTTGTTGAGTGGATCCCCAACAATGTCAAGTCAACTGTCTGCGACATCCCACCAACCGGTCTTAAGATGGCATCAACCTTCATCGGGAACTCAACATCCATCCAGGAGATGTTCAGGAGAGTGAGCGAGCAGTTCACTGCCATGTTCAGGAGGAAGGCTTTCTTGCATTGGTACACTGGTGAAGGCATGGACGAGATGGAGTTCACTGAAGCCGAGAGCAACATGAATGATCTGGTTTCTGAGTACCAGCAGTACCAAGATGCAACAGCTGATGAGGAGGAATACGAGGATGAGCAGCAAGAGTACGAGGAAGAAATG
>Malba_023753
ATGAGAGAGATTCTGCACATCCAGGGAGGGCAATGTGGGAACCAAATAGGATCAAAGTTCTGGGAGGTTGTGTGCGACGAGCACGGCATAGACCCCACCGGGCAGTACACCGGTAACACTGACATTCAGTTGGAGAGGGTCAATGTTTATTACAACGAGGCCAGCGGCGGCCGTTACGTGCCTCGCGCGGTGCTCATGGACCTCGAGCCAGGCACCATGGACAGCATTCGCGCTGGGCCTTACGGCCAGATTTTCCGGCCAGATAACTTTGTTTTTGGACAGTCCGGGGCCGGAAACAATTGGGCTAAAGGTCATTACACGGAAGGCGCTGAGCTTATTGATTCGGTGCTCGATGTTGTTAGGAAAGAGGCTGAGAGCTGTGACTGCTTGCAAGGATTTCAAGTATGTCACTCACTTGGAGGCGGAACCGGTTCCGGAATGGGAACTCTGCTCATTTCAAAGATCAGAGAAGAATTCCCAGATCGAATGATGCTCACCTTCTCTGTCTTTCCATCTCCGAAGGTTTCAGACACTGTTGTAGAGCCTTACAATGCCACACTTTCCGTTCACCAACTGGTCGAGAATGGCGATGAGTGTATGGTCCTCGACAATGAAGCCCTCTATGATATCTGCTTTAGGACTCTCAAGCTCACCACCCCAAGCTTTGGGGATCTGAATCACCTGATTTCGGGAACTATGAGCGGAGTTACTTGTTGCCTACGCTTCCCTGGACAGTTGAACTCAGATCTGCGAAAGCTAGCCGTGAATTTAATCCCATTCCCACGACTACACTTCTTCATGGTGGGATTTGCGCCTCTGACATCTCGAGGATCGCAGCAGTACTGTGCATTGTCTGTCCCCGAACTGACACAACAAATGTGGGATGCCAAAAACATGATGTGCGCAGCTGATCCGCGCCATGGACGTTACCTCACAGCATCAGCGATGTTTCGAGGTAAAATGAGCACAAAAGAAGTAGACGAACAGATGATGAATGTGCAGAACAAGAACTCCTCCTACTTCGTTGAATGGATTCCGAACAATGTGAAATCCAGCGTTTGTGACATTCCGCCGCAAGGTCTTATCATGTCTTCGACATTCATTGGGAATTCGACTTCTATACAAGAGATGTTCCGAAGAGTAAGCGAGCAGTTCACGGCGATGTTTAGGAGGAAGGCCTTCTTGCACTGGTATACCGGAGAAGGAATGGATGAGATGGAGTTTACGGAAGCGGAGAGCAACATGAACGATCTTGTTGCGGAATACCAACAGTACCAAGATGCCACGATTGATGAAGATGGCGATTACGTCGAAGAGGAAGAAGGGATGGGAGGTGGAGAAGAACAC
>Malba_027934
ATGCGTGAGATTCTCCACATCCAGGGAGGCCAGTGCGGCAACCAGATCGGCGCCAAGTTCTGGGAGGTCGTCTGCGCCGAGCACGGCATCGACGCCACCGGCCGATACCAGGGCGACAACGAGCTCCAGCTCGAGCGCGTCAATGTCTACTACAACGAAGCCAGCTGCGGGAGGTTCGTCCCACGCGCCGTCCTCATGGATCTCGAGCCGGGAACCATGGACAGCGTCAGATCAGGGCCCTACGGCCAGATTTTCCGCCCTGATAACTTCGTCTTCGGCCAGTCCGGCGCCGGAAACAACTGGGCTAAGGGTCATTACACCGAAGGCGCCGAGTTGATCGACTCGGTCCTCGACGTCGTCAGGAAGGAAGCCGAGAACTGCGATTGCTTGCAAGGTTTTCAGGTTTGTCACTCTTTGGGAGGCGGGACTGGGTCCGGAATGGGAACTCTTCTCATTTCCAAGATCCGTGAGGAGTACCCGGACCGAATGATGCTCACATTCTCCGTGTTTCCGTCGCCGAAGGTGTCCGACACCGTCGTTGAGCCATACAATGCAACTCTCTCAGTTCACCAGCTTGTTGAAAATGCAGATGAGTGTATGGTTTTGGACAACGAAGCTCTCTACGACATTTGCTTCCGAACACTGAAGCTCACTACTCCCAGCTTTGGCGACCTCAATCATCTTATTTCTGCTACCATGAGTGGCGTAACCTGCTGCCTTCGTTTCCCTGGTCAACTCAACTCAGATCTCCGCAAGCTTGCTGTTAATCTCATCCCATTCCCCCGATTGCACTTCTTCATGGTTGGCTTTGCTCCGCTCACATCCCGTGGATCCCAGCAGTACAGGGCGCTTACTGTTCCAGAGCTCACTCAACAGATGTGGGATGCAAAGAACATGATGTGCGCCGCTGATCCACGTCACGGGCGGTATTTGACTGCCTCAGCCATGTTCCGTGGCAAGATGAGCACCAAGGAAGTTGACGAACAGATGATCAATGTCCAGAACAAGAACTCGTCCTACTTTGTTGAGTGGATCCCGAACAATGTCAAGTCCACTGTTTGTGATATTCCACCAACGGGTCTGAAGATGGCTTCGACCTTCATTGGCAACTCCACATCCATTCAGGAAATGTTCAGGAGGGTGAGTGAGCAGTTCACTGCTATGTTCCGCAGAAAGGCTTTCTTGCATTGGTACACCGGAGAGGGAATGGACGAGATGGAGTTCACCGAGGCAGAGAGCAACATGAACGACCTTGTTTCGGAGTACCAGCAGTACCAGGATGCTACAGCCGATGAGGAGGGTTACGACTATGAAGAGGAAGAGGAAGTTCAGGAGGAGGCT
>Malba_035490
ATGAGAGAAATCTTGCACATTCAAGCTGGACAATGTGGGAACCAAATTGGAGGGAAGTTTTGGGAGGTGATGTGTGACGAGCATGGGATCGATCCTACCGGAAAATATAACGGGAACTCCCACCTTCAGCTTGAGAGGGTAAATGTTTACTACAATGAAGCAAATGGAGGGAGATATGTGCCTAGGGCAGTGCTGATGGACCTCGAGCCGGGGACAATGGACAGCTTAAGAACTGGTCCTTATGGGCAGATTTTCAGGCCGGACAACTTTGTGTTCGGCCAGAATGGAGCTGGAAACAATTGGGCTAAAGGGCATTACACAGAAGGAGCTGAATTGATTGATGCTGTTCTTGATGTGGTTAGAAAAGAGACTGAGAATTGTGATTGTTTACAAGGGTTCCAGATTTGTCATTCACTAGGAGGTGGGACAGGGTCAGGAATGGGGACCCTACTGATTTCAAAGATCAGGGAAGAGTACCCAGATAGAATGATGATGACTTTCTCAGTCTTCCCCTCACCAAAAGTCTCAGACACAGTGGTCGAACCCTACAATGCAACCCTCTCTGTTCACCAATTGGTTGAAAATGCTGATGAGGTCATGGTCCTTGACAATGAAGCCCTCTATGATATTTGTTTCAGAACTCTCAAGCTCACAAATCCAAGCTTTGGTGATTTGAACCATTTGATTTCCACAACCATGAGTGGAGTCACATGTTGCCTCCGCTTCCCAGGACAGCTCAACTCCGATCTTCGAAAACTAGCCGTGAATCTCATCCCCTTCCCCCGCCTCCATTTCTTCATGGTTGGTTTCGCACCCTTGACCTCCCGCGGCTCCCAACTATATAGAGCCCTCACAATCCCTGAGCTCACACAACAAATGTGGGACGCCAAGAACATGATGTGCGCCGCAGATCCACGCCATGGTCGATACCTGACAGCATCGGCTGTGTTCCGCGGCAAAATGAGCACAAAAGAAGTGGACGAGCAGATGATCAACATACAAAACAAGAACTCCTCATTCTTTGTGGAGTGGATTCCAAACAATGTGAAATCAAGTGTTTGTGACATTCCACCAACCGGGCTTGCCATGTCCTCTACATTCATGGGGAATTCGACATCGATTCAAGAGATGTTTAGGCGGGTTTCGGAGCAGTTCACGGTCATGTTTAGGAGGAAGGCCTTCTTGCATTGGTACACAGGCGAGGGTATGGATGAGATGGAGTTTACCGAGGCTGAGAGCAACATGAATGACTTGGTCTCTGAGTATCAGCAGTACCAAGATGCTGTGGCACAGGATGAGGGAGAGTATTATGAGGAAGAGCTGGAGAAC
>Malba_036972
ATGCGTGAGATTCTTCATATCCAGGGAGGCCAGTGCGGCAACCAGATCGGCGCCAAGTTCTGGGAGGTGGTCTGCGCCGAGCACGGCATCGACGGCACCGGAAGGTACGAGGGAGACGCGGAGCTCCAGCTTGAGAGGATCAATGTCTACTACAACGAAGCCAGTTGCGGGAGGTACGTGCCGAGGGCTGTGCTCATGGACCTTGAGCCTGGGACCATGGACAGCGTCAGATCTGGACCCTACGGTCAGATCTTCAGGCCTGATAACTTCGTTTTCGGCCAGTCTGGTGCCGGAAACAACTGGGCGAAGGGTCACTACACTGAGGGCGCGGAGTTGATCGATTCTGTTCTCGATGTGGTTCGCAAGGAGGCTGAGAATTGTGATTGCCTGCAAGGGTTTCAGGTCTGCCATTCTCTAGGAGGAGGTACTGGGTCTGGCATGGGTACTCTGTTGATTTCAAAGATCAGAGAGGAATACCCAGATCGGATGATGCTCACTTTCTCGGTCTTCCCCTCCCCGAAGGTCTCAGACACAGTTGTTGAGCCCTACAATGCAACCCTGTCTGTGCACCAGCTTGTTGAGAATGCAGATGAGTGTATGGTCCTTGATAACGAAGCCCTTTATGACATTTGCTTCCGCACACTCAAGCTCAGCACCCCAAGCTTTGGAGATTTGAACCATTTGATTTCTGCAACCATGTCTGGTGTCACATGCTGTTTGAGGTTCCCTGGTCAGTTGAACTCTGACCTCCGGAAGCTTGCTGTCAATCTCATCCCCTTCCCTCGTCTCCACTTCTTCATGGTGGGTTTTGCTCCTTTGACGTCACGTGGTTCACAGCAGTATAGATCTCTCACAGTGCCTGAGCTCACACAGCAAATGTGGGATTCAAAGAACATGATGTGCGCAGCTGACCCTCGTCATGGTCGGTATCTGACCGCCTCTGCCATGTTCAGGGGTAAAATGAGCACTAAGGAGGTTGATGAACAGATGATCAATGTCCAGAACAAGAACTCCTCTTACTTTGTGGAATGGATTCCCCACAATGTCAAGTCAACTGTCTGTGACATCCCTCCCACCGGCTTGCAAATGGCATCCACCTTCATTGGAAACTCGACCTCAATTCAGGAGATGTTCCGCCGTGTGAGCGAGCAGTTCACTGCTATGTTCAGGAGGAAGGCTTTCTTGCATTGGTACACTGGTGAAGGCATGGACGAAATGGAGTTCACAGAAGCTGAAAGCAACATGAATGACCTGGTTTCAGAGTATCAGCAGTACCAGGATGCCACAGCTGAGGAGGATGAATACTATGAGGACGAGGAGGAGGAAGCTCAGGAGGAGATG
>Malba_042671
ATGAGAGAAATCTTGCACGTTCAAGCTGGACAATGTGGGAACCAAATTGGAGGCAAATTTTGGGAGGTGATGTGTGACGAGCATGGGATCGATCCCACGGGAAAATACAACGGGAACTCTCACCTTCAGCTTGAGAGGGTGAATGTTTACTATAATGAAGCAAATGGAGGGAGATATGTGCCTAGGGCAGTGCTGATGGACCTCGAGCCGGGGACGATGGACAGTTTAAGAACAGGTCCTTATGGGCAGATTTTCAGGCCGGACAACTTTGTGTTTGGTCAGAATGGAGCTGGAAACAATTGGGCTAAAGGGCATTACACAGAAGGAGCTGAGTTGATCGATGCTGTTCTTGATGTGGTTAGAAAAGAGGCCGAGAATTGTGATTGTTTACAAGGGTTCCAGATTTGCCATTCACTGGGAGGTGGGACAGGGTCAGGAATGGGAACCCTACTGATATCAAAGATCAGGGAAGAGTATCCAGATAGAATGATGATGACTTTCTCAGTCTTCCCCTCACCAAAAGTCTCAGACACTGTGGTTGAACCCTACAATGCCACTCTCTCTGTTCACCAGTTAGTTGAAAATACTGATGAGGTCATGGTCCTTGACAATGAAGCCCTCTATGATATCTGTTTCAGAACTCTGAAGCTCACAAATCCAAGCTTCGGTGATTTGAATCATTTGATTTCCACAACCATGAGTGGAGTCACATGCTGCCTTCGCTTCCCGGGCCAGCTCAACTCCGACCTCCGAAAACTAGCTGTGAATCTCATCCCTTTCCCCCGCCTCCACTTTTTCATGGTTGGTTTCGCACCCTTGACCTCTCGCGGCTCCCAATTCTACAGAGCCCTCACAATCCCCGAGCTCACTCAACAAATGTGGGACGCTAAGAATATGATGTGTGCCGCAGATCCACGCCACGGTCGATACCTGACAGCATCGGCCGTGTTCCGTGGAAAAATGAGCACAAAAGAAGTGGACGAGCAAATGATCAACATACAAAACAAGAACTCCTCATTCTTTGTGGAGTGGATTCCAAACAATGTGAAATCAAGTGTTTGTGACATTCCACCAACCGGGCTCGCCATGTCCTCCACATTCATGGGGAATTCAACGTCAATTCAAGAGATGTTTAGGCGGGTTTCGGAGCAGTTCACGGTTATGTTTAGGAGGAAGGCCTTCTTGCATTGGTACACAGGTGAGGGCATGGATGAGATGGAGTTCACTGAGGCTGAGAGCAACATGAATGACTTGGTTTCTGAGTATCAGCAGTACCAAGATGCTGTGGCACAAGATGAGGGAGAGTATGAGGAGGAAGAGCTGGAGGAT
>Malba_045211
ATGAGAGAAATCCTCCACATCCAGGGAGGCCAGTGCGGCAACCAGATCGGCGCCAAGTTCTGGGAAGTGATCTGCGACGAGCACGGCATCGACAGCACCGGAAGGTACAACGGCGACTCCGAGCTCCAGCTCGAGCGAATCAATGTCTATTACAACGAGGCCACCGGAGGAAGGTACGTCCCACGTGCGGTGCTTATGGATCTGGAGCCTGGGACGATGGACGCGCTCAGATCCGGCCCGTTTGGGCAGATTTTCAGACCCGATAACTTCGTGTTCGGGCAGTCTGGGGCCGGGAACAATTGGGCTAAGGGGCATTATACGGAGGGCGCCGAGCTTATCGATTCCGTGCTCGATGTGGTGCGAAAAGAGGCTGAGAATTGCGATTGCTTGCAGGGATTCCAAGTATGTCATTCTTTGGGTGGTGGCACCGGCTCTGGCATGGGAACTCTTCTTATTTCCAAGATCAGAGAGGAGTACCCGGATCGAATGATGTTGACATTTTCTGTCTTCCCATCCCCAAAGGTGTCTGACACGGTTGTGGAGCCATACAATGCCACCCTTTCCGTCCATCAGCTTGTCGAAAATGCTGATGAATGTATGGTTTTGGACAATGAGGCTCTGTATGATATCTGCTTCCGCACCCTCAAGCTATCCAACCCTACTTTTGGTGATCTTAATCACCTCATCTCTGCTACCATGAGCGGTGTCACATGTTGTCTTCGGTTCCCTGGACAGTTGAACTCTGACCTACGCAAGCTTGCAGTTAACCTTATCCCTTTCCCACGGCTGCACTTCTTTATGGTTGGGTTTGCACCCCTAACTTCAAGAGGATCACAGCAGTACCGTTCTCTGTCTGTGCCCGAATTGACCCAGCAGATGTGGGATGCCAAAAACATGATGTGTGCTGCTGATCCACGCCATGGACGTTACCTTACTGCATCTGCTGTGTTCCGTGGTAAGATGAGCACCAAAGAAGTTGATGAACAGATGATTAATGTCCAGAACAAGAACTCCTCATACTTTGTCGAGTGGATTCCCAATAATGTTAAGTCCAGCGTGTGTGACATCCCACCCAAGGGTCTGAAAATGGCATCCACTTTCATTGGGAATTCGACTTCAATTCAGGAAATGTTCAGGAGAGTTAGTGAGCAGTTCACAGCTATGTTCAGGCGAAAGGCTTTCTTGCATTGGTACACTGGAGAGGGAATGGATGAGATGGAGTTCACCGAGGCTGAGAGTAACATGAATGATCTGGTTGCTGAGTACCAGCAATACCAGGATGCAACTATCGAAGAGGAGGAGTACGAAGAGGAGGAAGAGGAGGTTGGTGCT
>Malsi_01g018040
ATGCGTGAGATTCTCCACATCCAGGGAGGCCAGTGCGGCAACCAGATCGGCGCCAAGTTCTGGGAGGTCGTCTGCGCCGAGCACGGCATCGATGCCACCGGCCGATACCAGGGCGACAACGAGCTCCAGCTCGAGCGCGTCAATGTCTACTACAACGAAGCCAGCTGTGGGAGGTTCGTCCCACGCGCCGTCCTCATGGATCTCGAGCCGGGAACCATGGACAGCGTCAGATCAGGGCCCTACGGCCAGATTTTCCGCCCTGATAACTTCGTCTTCGGCCAGTCCGGCGCCGGAAACAACTGGGCTAAGGGTCATTACACCGAAGGCGCCGAGTTGATCGACTCGGTCCTCGACGTCGTCAGGAAGGAAGCCGAGAACTGCGATTGCTTGCAAGGTTTTCAGGTTTGTCACTCTTTGGGAGGCGGGACTGGGTCCGGAATGGGAACTCTTCTCATTTCCAAGATCCGTGAGGAGTACCCGGACCGAATGATGCTCACATTCTCCGTGTTTCCGTCGCCGAAGGTGTCCGACACCGTCGTTGAGCCATACAATGCAACTCTCTCAGTTCACCAGCTTGTTGAAAATGCAGATGAGTGTATGGTTTTGGACAACGAAGCTCTCTACGACATTTGCTTCCGAACACTGAAGCTCACTACTCCCAGCTTTGGCGACCTCAATCATCTTATTTCTGCTACCATGAGTGGCGTAACCTGCTGCCTTCGTTTTCCTGGTCAACTCAACTCAGATCTCCGCAAGCTTGCTGTTAATCTCATCCCATTCCCCCGATTGCACTTCTTCATGGTTGGGTTTGCTCCGCTCACATCCCGTGGATCCCAGCAGTACAGGGCCCTTACTGTTCCAGAGCTCACTCAACAGATGTGGGATGCAAAGAACATGATGTGCGCTGCTGATCCACGTCATGGGCGGTATTTGACTGCCTCAGCCATGTTCCGTGGCAAGATGAGCACCAAGGAAGTTGACGAACAGATGATCAATGTCCAGAACAAGAACTCGTCCTACTTTGTTGAGTGGATCCCGAACAATGTCAAGTCCACTGTTTGTGATATTCCACCAACGGGTCTGAAGATGGCTTCGACCTTCATTGGCAACTCCACATCCATTCAAGAAATGTTCAGGAGGGTGAGTGAGCAGTTCACTGCTATGTTCCGCAGAAAGGCTTTCTTGCATTGGTACACCGGAGAGGGAATGGACGAGATGGAGTTCACCGAGGCAGAGAGCAACATGAACGACCTTGTTTCGGAGTACCAGCAGTACCAGGATGCTACAGCCGATGAGGAGGGTTACGACTATGAAGAGGAAGAGGAAGTTCAGGAGGAGGCT
>Malsi_03g006850
ATGCGTGAGATCCTTCACATCCAGGGAGGCCAATGCGGCAACCAGATCGGGGCCAAGTTCTGGGAGGTGGTGTGCGCCGAGCACGGCATCGACTCCACCGGACGCTACCACGGTGACTCCGAGCTCCAGCTTGAGAGGGTTAATGTCTACTACAATGAGGCTAGTGGCGGCCGCTACGTTCCTCGCGCCGTGCTCATGGATCTGGAGCCTGGCACCATGGACAGCATCAGATCTGGGCCGTACGGCCAGATCTTCCGCCCTGACAACTTTGTTTTCGGTCAATCGGGTGCTGGGAACAACTGGGCCAAGGGTCATTACACTGAGGGTGCAGAGTTGATCGATTCCGTTCTCGATGTGGTTCGCAAGGAGGCGGAGAATTGCGACTGCTTGCAAGGGTTTCAGGTGTGCCATTCGTTGGGAGGTGGTACTGGATCTGGGATGGGAACGCTTCTGATCTCGAAGATCAGGGAGGAGTACCCAGATCGGATGATGATGACGTTCTCTGTGTTCCCATCTCCCAAGGTCTCAGATACTGTTGTGGAGCCTTACAATGCTACTCTTTCGGTTCATCAGCTTGTGGAGAATGCTGATGAGTGCATGGTTCTTGACAATGAGGCCCTCTACGATATTTGCTTCCGCACACTTAAGCTCACCACCCCCAGCTGTAATTGG
>Malsi_04g013390
ATGCGTGAGATCCTTCACATCCAGGGAGGCCAGTGCGGCAACCAGATTGGCGCCAAGTTCTGGGAGGTGGTCTGCGCCGAGCACGGCATCGACGGCACCGGTAGGTACGAGGGAGACTCGGAGCTCCAGCTTGAGAGGATCAATGTCTACTACAACGAAGCCAGTTGCGGGAGGTACGTGCCGAGGGCTGTGCTCATGGACCTCGAGCCTGGGACCATGGACAGCGTCCGATCTGGACCCTACGGTCAGATTTTCAGGCCTGACAACTTCGTTTTTGGCCAGTCTGGTGCCGGGAACAACTGGGCTAAGGGTCACTATACCGAAGGCGCTGAGTTGATCGATTCGGTTCTTGATGTGGTTCGCAAGGAGGCCGAGAATTGTGATTGCCTGCAAGGGTTTCAGGTTTGTCATTCTCTGGGAGGAGGTACTGGGTCTGGCATGGGTACTCTGTTGATTTCAAAGATCAGAGAGGAATACCCAGATCGGATGATGCTCACTTTCTCGGTTTTTCCCTCCCCAAAGGTGTCGGACACTGTAGTTGAGCCTTACAATGCGACCTTGTCTGTGCACCAGCTTGTTGAAAATGCAGATGAGTGTATGGTTCTTGATAATGAAGCTCTGTATGACATTTGTTTCCGCACACTCAAGCTCAGCACCCCGAGCTTTGGAGATTTGAACCATTTGATTTCTGCAACTATGTCTGGTGTCACATGCTGTTTGAGGTTCCCTGGTCAGTTGAACTCTGACCTCCGAAAGCTTGCTGTCAATCTCATCCCCTTCCCTCGTCTCCACTTCTTCATGGTGGGTTTTGCTCCTTTGACCTCACGCGGTTCACAGCAGTACCGAGCTCTCACTGTGCCTGAGCTCACACAGCAAATGTGGGATGCGAAGAACATGATGTGTGCAGCTGACCCTCGCCATGGTCGGTATTTGACTGCCTCAGCCATGTTCAGGGGTAAAATGAGCACAAAGGAAGTTGATGAGCAGATGATCAATGTCCAGAACAAGAACTCTTCTTACTTTGTGGAATGGATTCCCAACAATGTCAAGTCTACTGTATGTGACATCCCTCCCACCGGCTTGAAAATGGCATCCACCTTCATTGGAAACTCAACCTCAATTCAGGAGATGTTCCGCCGTGTGAGCGAGCAGTTCACAGCTATGTTCAGGAGGAAGGCTTTCTTGCATTGGTACACTGGTGAAGGCATGGACGAGATGGAGTTCACAGAAGCTGAAAGCAACATGAATGATCTGGTTTCGGAGTATCAGCAGTACCAGGATGCCACAGCCGAGGAGGATGAGTACTATGAGGACGAAGAGGAGGAAGCTCAGGAGGAGATG
>Malsi_05g025680
ATGAGAGAAATCCTCCACATCCAGGGAGGCCAGTGCGGCAACCAGATCGGCGCCAAGTTCTGGGAAGTGATCTGCGATGAGCACGGCATCGACAGCACCGGAAGGTACAACGGCGACTCCGAGCTCCAGCTCGAGCGAATCAATGTCTATTACAACGAGGCCACCGGCGGAAGGTACGTCCCGCGTGCGGTGCTTATGGATCTGGAGCCTGGGACGATGGACGCGCTCAGATCCGGCCCGTTTGGGCAGATTTTCAGACCCGATAACTTCGTGTTCGGGCAGTCTGGGGCCGGGAACAATTGGGCTAAGGGGCATTATACGGAGGGCGCCGAGCTTATCGATTCTGTGCTCGATGTGGTGCGAAAAGAGGCTGAGAATTGCGATTGCTTGCAGGGATTCCAAGTATGTCATTCTTTGGGTGGTGGCACCGGCTCTGGCATGGGAACTCTTCTTATTTCCAAGATCAGAGAGGAGTACCCGGATCGAATGATGTTGACATTTTCTGTCTTCCCATCCCCAAAGGTGTCTGACACGGTTGTGGAGCCATACAATGCCACCCTTTCCGTCCACCAGCTTGTTGAAAATGCTGATGAATGTATGGTTTTGGACAATGAGGCTCTGTATGATATCTGCTTCCGCACCCTCAAGCTATCCAACCCTACTTTTGGTGATCTTAATCACCTCATCTCTGCTACCATGAGCGGTGTCACATGTTGTCTTCGGTTCCCTGGACAGTTGAACTCTGACCTACGCAAGCTTGCAGTTAACCTTATCCCTTTCCCACGGCTGCACTTCTTTATGGTTGGGTTTGCACCCCTAACTTCAAGAGGATCACAGCAGTACCGTTCTCTGTCTGTGCCCGAATTGACCCAGCAGATGTGGGATGCCAAAAACATGATGTGTGCTGCTGATCCACGCCATGGACGTTACCTTACTGCATCTGCTGTGTTCCGTGGTAAGATGAGCACCAAAGAAGTTGATGAACAGATGATTAATGTCCAGAACAAGAACTCCTCATACTTTGTCGAGTGGATTCCCAATAACGTTAAGTCCAGCGTGTGTGACATCCCACCCAAGGGTCTGAAAATGGCATCCACTTTCATTGGGAATTCGACTTCAATTCAGGAAATGTTCAGGAGAGTTAGCGAGCAGTTCACAGCTATGTTCAGGCGAAAGGCTTTCTTGCATTGGTACACGGGAGAGGGAATGGATGAGATGGAGTTCACCGAGGCTGAGAGTAACATGAATGATCTGGTTGCTGAGTACCAGCAATACCAGGATGCAACTATCTACGAAGAGGAGTACGAAGGGGAGGAAGAGGAGGTTGGTGCT
>Malsi_06g008170
ATGAGAGAAATCTTGCACATTCAAGCTGGACAATGTGGGAACCAAATTGGAGGGAAGTTTTGGGAGGTGATGTGTGACGAGCATGGGATCGATCCTACAGGAAAATATAACGGGAACTCCCACCTTCAGCTTGAGAGGGTAAATGTTTACTACAATGAAGCAAATGGAGGGAGATATGTGCCTAGGGCAGTGCTGATGGACCTCGAGCCGGGGACAATGGACAGCTTAAGAACTGGTCCTTATGGGCAGATTTTCAGGCCGGACAACTTTGTGTTCGGCCAGAATGGAGCTGGAAACAATTGGGCTAAAGGGCATTACACAGAAGGAGCTGAATTGATTGATGCTGTTCTTGATGTGGTTAGAAAAGAGGCTGAGAATTGTGATTGTTTACAAGGGTTCCAGATTTGTCATTCACTAGGAGGTGGGACAGGGTCAGGAATGGGGACCCTACTGATTTCAAAGATCAGGGAAGAGTACCCAGATAGAATGATGATGACTTTCTCAGTCTTCCCCTCACCAAAAGTCTCAGACACAGTGGTCGAACCCTACAATGCAACCCTCTCTGTTCACCAATTGGTTGAAAATGCTGATGAGGTCATGGTCCTTGACAATGAAGCCCTCTATGATATTTGTTTCAGAACTCTCAAGCTCACAAATCCAAGCTTTGGTGATTTGAACCATTTGATTTCCACAACCATGAGTGGAGTCACATGTTGCCTCCGCTTCCCGGGACAGCTCAACTCCGATCTTCGAAAACTAGCCGTGAATCTCATCCCCTTCCCCCGCCTCCATTTCTTCATGGTTGGTTTCGCACCCTTGACCTCCCGCGGCTCCCAACTATATAGAGCCCTCACAATCCCTGAGCTCACACAACAAATGTGGGACGCCAAGAACATGATGTGCGCCGCAGATCCACGCCATGGTCGATACCTGACAGCATCGGCTGTGTTCCGCGGAAAAATGAGCACAAAAGAAGTGGACGAGCAGATGATCAACATACAAAACAAGAACTCCTCATTCTTTGTGGAGTGGATTCCAAACAATGTGAAATCAAGTGTTTGTGACATTCCACCAACCGGGCTTGCCATGTCCTCTACATTCATGGGGAATTCGACATCGATTCAAGAGATGTTTAGGCGGGTTTCGGAGCAGTTCACGGTCATGTTTAGGAGGAAGGCCTTCTTGCATTGGTACACAGGCGAGGGTATGGATGAGATGGAGTTTACTGAGGCTGAGAGCAACATGAATGACTTGGTCTCTGAGTATCAGCAGTACCAAGATGCTGTGGCACAGGATGAGGGAGAGTATTATGAGGAAGAGCTGGAGAAC
>Malsi_06g019960
ATGAGAGAGATTCTGCACATCCAGGGAGGGCAATGTGGGAACCAAATAGGAGCAAAGTTCTGGGAGGTTGTGTGCGACGAGCACGGCATAGACCCCACCGGGCAGTACACCGGTAACACCGACATTCAGTTGGAGAGGGTGAATGTTTATTACAACGAGGCCAGCGGCGGCCGTTACGTGCCTCGCGCGGTGCTCATGGACCTCGAGCCAGGCACTATGGACAGCATCCGCGCAGGGCCTTACGGCCAGATTTTCCGACCGGATAACTTTGTTTTTGGCCAGTCCGGGGCCGGAAACAATTGGGCTAAAGGGCATTACACGGAAGGCGCTGAGCTCATTGATTCGGTGCTCGATGTTGTTAGGAAAGAGGCTGAGAATTGTGATTGCTTGCAAGGATTTCAAGTATGTCACTCACTTGGAGGCGGAACCGGTTCTGGAATGGGAACTCTCCTCATTTCAAAGGTAAGAGAAGAATTTCCGGACCGGATGATGCTCACCTTCTCTGTCTTTCCATCTCCGAAGGTTTCAGACACCGTCGTGGAGCCTTACAATGCCACACTTTCCGTTCACCAACTGGTTGAGAATGGAGATGAATGTATGGTCCTCGACAACGAAGCCCTCTACGATATATGCTTCAGGACTCTTAAGCTCACCACCCCAAGCTGTGAGTTGAATCCACATTTTGAAACTCCAATATGCAAATCATCCTTAATTCTAAAGCTTGGGGATTTGAATCATCTGATTTCGGGAACTATGAGCGGAGTTACTTGTTGTTTACGCTTCCCTGGACAATTGAACTCGGATCTGCGAAAGCTAGCCGTGAATTTAATCCCATTCCCTCGACTACACTTCTTCATGGTGGGATTTGCACCTCTGACATCTCGAGGTTCGCAGCAGTACTGCGCATTATCCGTCCCCGAACTGACACAACAAATGTGGGATGCAAAGAATATGATGTGCGCAGCTGATCCGCGCCATGGACGTTACCTCACAGCATCAGCGATGTTTCGAGGCAAAATGAGCACGAAAGAAGTTGACGAACAGATGATGAATGTGCAGAACAAGAACTCCTCCTACTTCGTTGAGTGGATTCCAAACAATGTCAAGTCCAGCGTTTGTGACATTCCACCGCAAGGTCTTATAATGTCTTCGACATTTATTGGAAATTCGACTTCTATACAAGAGATGTTTCGTAGAGTGAGCGAGCAGTTCACGGCAATGTTTAGGAGGAAGGCCTTTTTGCACTGGTATACCGGAGAGGGAATGGATGAGATGGAGTTTACGGAAGCGGAGAGTAACATGAACGATCTTGTTGCGGAATACCAACAGTACCAAGATGCCACGGTTGACGAAGATGGCGATTACGCCGAAGAGGAAGAAGGGATGGGAGGTGGGGAAGAACTC
>Malsi_07g021800
ATGCGTGAGATTCTCCACATCCAGGGAGGCCAGTGCGGGAACCAGATCGGCGCCAAGTTCTGGGAGGTCGTCTGCGCCGAGCACGGCATCGACTCCACTGGCCGATACCAGGGCGACAACGAGCTCCAGCTCGAGCGCGTCAATGTCTACTACAACGAGGCCAGTTGCGGGAGGTTTGTCCCACGCGCCGTCCTCATGGATCTCGAGCCGGGAACCATGGACAGCGTCAGATCTGGGCCATACGGCCAGATTTTCCGCCCAGATAACTTCGTTTTCGGCCAGTCCGGCGCCGGAAACAACTGGGCCAAGGGTCACTACACCGAAGGCGCCGAGTTGATCGACTCCGTTCTCGACGTCGTCAGGAAGGAGGCCGAGAACTGCGATTGCTTGCAAGGATTTCAGGTTTGTCACTCTTTGGGAGGCGGGACTGGGTCCGGAATGGGAACTCTTCTCATTTCCAAGATCCGAGAGGAGTATCCGGACCGAATGATGCTCACATTCTCCGTGTTTCCGTCGCCAAAGGTGTCTGACACCGTCGTTGAGCCATACAATGCAACTCTCTCTGTTCACCAGCTTGTTGAAAATGCAGATGAGTGTATGGTTTTGGACAACGAAGCTCTCTACGACATTTGCTTCCGGACACTGAAGCTCACTACTCCCAGCTTTGGCGACCTCAATCATCTTATTTCTGCTACCATGAGTGGCGTAACTTGCTGCCTTCGTTTCCCTGGTCAACTCAACTCAGATCTTCGCAAGCTTGCTGTTAATCTCATCCCATTCCCCCGACTGCACTTCTTCATGGTTGGGTTTGCTCCACTCACATCCCGCGGATCACAGCAGTACAGGGCCCTTACTGTTCCAGAGCTCACTCAACAGATGTGGGATGCAAAGAACATGATGTGCGCCGCTGATCCACGTCATGGACGGTATTTGACTGCTTCAGCCATGTTCCGTGGCAAGATGAGCACCAAGGAAGTTGACGAACAGATGATCAATGTGCAAAACAAGAACTCATCCTACTTTGTTGAGTGGATCCCAAACAATGTCAAGTCCACTGTTTGTGATATTCCACCAACCGGTCTGAAGATGGCCTCGACCTTCATTGGCAACTCCACCTCCATTCAGGAAATGTTCAGGAGGGTGAGTGAGCAGTTCACTGCTATGTTCCGAAGAAAGGCTTTCTTGCATTGGTACACCGGAGAGGGAATGGATGAGATGGAGTTCACTGAGGCAGAGAGCAACATGAATGACCTTGTTTCAGAGTACCAGCAGTACCAGGATGCTACAGCCGATGAGGAGGGGTACGACTATGAAGAAGAGGAGGAAGCTCAGGAGGAGGCT
>Malsi_08g001220
ATGAGAGAGATCCTGCACATCCAGGGAGGCCAATGCGGCAACCAGATCGGCTCCAAGTTCTGGGAGGTCATCTGCGACGAGCATGGCGTTGACCCCACGGGAAGGTACCGAGGAGACGCCGGCTCCGATCTCCAGCTCGAGAGGATCAACGTCTACTACAATGAGGCCTCCGGCGGGAGGTACGTCCCCCGCGCGGTCCTCATGGATCTTGAGCCCGGTACCATGGACAGCATCCGATCCGGCCCCTTCGGCCAGATCTTCCGCCCTGACAACTTCGTCTTCGGCCAGTCCGGCGCCGGCAACAATTGGGCGAAGGGACATTATACCGAAGGTGCCGAGTTGATCGATTCCGTTCTCGATGTTGTTCGCAAGGAGGCAGAGAATTGTGATTGCCTTCAAGGTTTTCAGGTGTGCCACTCTCTTGGAGGAGGAACTGGTTCTGGAATGGGAACCCTTCTCATATCAAAGATCAGAGAGGAATACCCTGATAGGATGATGCTCACATTCTCCGTTTTCCCTTCACCGAAGGTCTCAGATACCGTTGTGGAACCATACAATGCCACTCTTTCGGTGCACCAGCTGGTTGAGAACGCCGATGAATGCATGGTTCTTGACAACGAGGCACTTTATGACATTTGCTTCAGGACCCTAAAGCTCAGCACCCCAAGCTTTGGTGACCTGAACCATTTGATATCCGCAACCATGAGCGGTGTGACATGCTGCCTAAGGTTCCCTGGACAGTTGAATTCAGACCTCCGGAAGCTGGCCGTGAATCTCATTCCATTTCCACGTCTTCACTTCTTCATGGTTGGGTTTGCCCCTCTCACCTCTCGTGGATCCCAGCAGTACATCTCCCTTACCGTGCCGGAGCTGACTCAGCAAATGTGGGATGCCAAGAACATGATGTGCGCTGCTGACCCTCGCCATGGACGTTACCTGACAGCCTCAGCTATGTTCAGGGGGAAGATGAGCACCAAAGAGGTGGACGAACAGATGATCAATGTGCAGAACAAGAACTCGTCCTACTTCGTTGAGTGGATCCCTCACAATGTGAAGTCAAGCGTGTGCGATATTCCTCCCAAGGGTTTGAAAATGGCATCTACCTTTGTTGGTAACTCTACATCAATCCAGGAGATGTTCAGGAGAGTGAGCGAGCAGTTCACAGCCATGTTCCGGCGCAAGGCCTTTTTGCATTGGTACACCGGTGAAGGCATGGACGAGATGGAGTTCACCGAAGCAGAGAGCAACATGAATGATTTGGTTGCCGAGTACCAGCAATACCAAGATGCAACCGTGGAGGATGAGGGCGAGTACGAGGAGGAAGGTGCAGAAGAGAATTACGAGGAC
>Malsi_11g007310
ATGCGTGAGATCCTTCACATCCAGGGTGGCCAATGCGGCAACCAGATCGGTGCTAAGTTCTGGGAGGTGGTGTGCGCCGAGCACGGCATCGACTCCACCGGTCGCTACCACGGCGACTCCGAGCTCCAGCTTGAGCGGGTTAATGTCTACTACAACGAGGCCAGCGGTGGCCGCTATGTTCCTCGCGCCGTGCTCATGGATCTGGAGCCTGGAACCATGGACAGCATCAGATCTGGGCCGTACGGCCAGATCTTCCGCCCTGACAACTTCGTTTTCGGTCAATCGGGTGCTGGGAACAACTGGGCCAAGGGTCATTACACCGAGGGTGCAGAGTTGATCGATTCTGTTCTCGATGTGGTTCGTAAGGAGGCGGAGAATTGCGACTGCTTGCAAGGGTTTCAGGTGTGCCATTCGTTGGGTGGTGGTACTGGATCTGGGATGGGAACGCTTCTGATCTCGAAGATCAGGGAGGAGTACCCAGATCGGATGATGATGACTTTCTCTGTGTTCCCATCTCCCAAGGTCTCAGATACTGTCGTGGAGCCTTACAATGCTACTCTTTCGGTCCATCAGCTTGTGGAGAATGCTGATGAGTGCATGGTTCTTGACAATGAGGCCCTCTACGATATTTGCTTCCGCACACTTAAGCTCACCACCCCCAGCTTTGGTGATTTGAATCATTTGATCTCTGCAACAATGTCTGGAGTTACCTGCTGCCTAAGGTTTCCTGGACAGCTCAACTCTGATCTGCGCAAGCTTGCTGTTAACCTGATCCCTTTCCCCCGTCTCCACTTTTTCATGGTGGGCTTTGCTCCTCTTACTTCACGTGGCTCTCAGCAGTACCGGGCCCTGACTGTTCCAGAGCTCACACAGCAAATGTGGGACTCCAAGAACATGATGTGTGCTGCTGATCCCCGACATGGACGTTACCTAACAGCATCAGCCATGTTCCGTGGTAAGATGAGCACCAAGGAAGTGGATGACCAGATGATGAATGTGCAGAACAAGAACTCTTCCTACTTTGTTGAGTGGATCCCCAACAATGTCAAGTCAACTGTCTGTGACATCCCACCAACCGGGCTTAAGATGGCATCAACCTTCATTGGGAACTCGACATCCATCCAGGAAATGTTCAGGAGAGTGAGCGAGCAGTTCACTGCCATGTTCAGGAGGAAGGCTTTCTTGCATTGGTACACTGGTGAAGGCATGGACGAGATGGAGTTCACTGAAGCCGAGAGCAACATGAATGATCTGGTTTCTGAGTACCAGCAGTACCAAGATGCAACAGCTGATGAGGAGGAATACGAGGATGAGCAGCAAGAGTACGAGGAAGAAATG
>Malsi_12g000040
ATGTGTGAGATCCTTCACATCCAGGGAGGCCAATGCGGCAACCAGATTAGCACCAAGTTCTGGGAGGTGGTCTGCGCCGAGCACGGCATCGACGGCACCCGAAGATACGAGGGAGACTCGGAGCTCCAGCTTGAGAGGATCAATGTCTACTACAACGAAGCCAGTTGCGGGAGGTACGTGCCGAGGGCTGTGCTCATGGACCTTGAGCTTGAGACCATGGACAGTGCTAAGGGTCACTATACCAAAGATGCTGAGTTGATCGATTCAATTCTTGATGTGGTTCACAAGGAGGCCAAGAATTGTGATTGCCGGCAAGAGTTTCAGGTGTCGGCCACTGTTGTTGAGCCTTACAATGCGACCTTGTCTGTGCACCAGCTTGTTGAAAATGCAACCAAAGATACGATAAGTACTCATCATCGC
>Malsi_12g013950
ATGCGTGAGATTCTTCATATCCAGGGAGGCCAGTGCGGCAACCAGATCGGCGCCAAGTTCTGGGAGGTGGTCTGCGCCGAGCACGGCATCGACGGCACCGGAAGGTACGAGGGAGACGCGGAGCTCCAGCTTGAGAGGATCAATGTCTACTACAACGAAGCCAGTTGCGGGAGGTACGTGCCGAGGGCTGTGCTCATGGACCTTGAGCCTGGGACCATGGACAGCGTCAGATCTGGACCCTACGGTCAGATCTTCAGGCCTGATAACTTCGTTTTCGGCCAGTCTGGTGCCGGAAACAACTGGGCGAAGGGTCACTACACCGAGGGCGCGGAGTTGATCGATTCTGTTCTCGATGTGGTTCGCAAGGAGGCTGAGAATTGTGATTGCCTGCAAGGGTTTCAGGTCTGCCATTCTCTAGGAGGAGGTACTGGGTCTGGCATGGGTACTCTGTTGATTTCAAAGATCAGAGAGGAATACCCAGATCGGATGATGCTCACTTTCTCGGTCTTCCCCTCCCCTAAGGTCTCAGACACAGTTGTTGAGCCCTACAATGCAACCCTGTCTGTGCACCAGCTGGTCGAGAATGCGGATGAGTGTATGGTCCTTGATAACGAAGCTCTTTACGACATTTGCTTCCGCACACTCAAGCTCAGCACCCCAAGCTTTGGAGATTTGAACCATTTGATTTCTGCAACTATGTCTGGTGTCACATGCTGTTTGAGGTTCCCTGGTCAGTTGAACTCTGACCTTCGAAAGCTTGCTGTCAATCTCATCCCCTTCCCTCGTCTCCACTTCTTCATGGTGGGTTTTGCTCCTTTGACGTCACGTGGTTCACAGCAGTATAGATCTCTCACAGTGCCTGAGCTCACACAGCAAATGTGGGATTCAAAGAACATGATGTGCGCAGCTGACCCTCGTCATGGTCGGTATCTGACTGCCTCTGCCATGTTCAGGGGTAAAATGAGCACTAAGGAGGTTGATGAACAGATGATCAATGTCCAGAACAAGAACTCCTCTTACTTTGTGGAATGGATTCCCCACAATGTCAAGTCAACTGTCTGTGACATCCCTCCCACCGGCTTGCAAATGGCATCCACCTTCATTGGAAACTCGACCTCAATTCAGGAGATGTTCCGCCGTGTGAGCGAGCAGTTCACTGCTATGTTCAGGAGGAAGGCTTTCTTGCATTGGTACACTGGTGAAGGCATGGACGAGATGGAGTTCACAGAAGCTGAAAGCAACATGAATGACCTGGTTTCAGAGTATCAGCAGTACCAGGATGCCACAGCTGAGGAGGATGAATACTATGAGGACGAGGAGGAGGAAGCTCAGGAGGAGATG
>Malsi_14g011810
ATGAGAGAAATCTTGCACGTTCAAGCTGGACAATGTGGGAACCAAATTGGAGGCAAATTTTGGGAGGTGATGTGTGACGAGCATGGGATCGATCCCACGGGAAAATACAACGGGAACTCTCACCTTCAGCTTGAGAGGGTGAATGTTTACTATAATGAAGCAAATGGAGGGAGATATGTGCCTAGGGCAGTGCTGATGGACCTCGAGCCGGGGACGATGGACAGTTTAAGAACAGGTCCTTATGGGCAGATTTTCAGGCCGGACAACTTTGTGTTTGGTCAGAATGGAGCTGGAAACAATTGGGCTAAAGGGCATTACACAGAAGGAGCTGAGTTGATCGATGCTGTTCTTGATGTGGTTAGAAAAGAGGCCGAGAATTGTGATTGTTTACAAGGGTTCCAGATTTGCCATTCACTGGGAGGTGGGACAGGGTCAGGAATGGGAACCCTACTGATATCAAAGATCAGGGAAGAGTATCCAGATAGAATGATGATGACTTTCTCAGTCTTCCCCTCACCAAAAGTCTCAGACACTGTGGTTGAACCCTACAATGCCACTCTCTCTGTTCACCAGTTAGTTGAAAATGCTGATGAGGTCATGGTCCTTGACAATGAAGCCCTCTATGATATCTGTTTCAGAACTCTGAAGCTCACAAATCCAAGCTTCGGTGATTTGAATCATTTGATTTCCACAACCATGAGTGGAGTCACATGCTGCCTTCGCTTCCCGGGCCAGCTCAACTCCGACCTTCGAAAACTAGCTGTGAATCTCATCCCTTTCCCCCGCCTCCACTTTTTCATGGTTGGTTTCGCACCCTTGACCTCTCGCGGCTCCCAATTCTACAGAGCCCTCACAATCCCTGAGCTCACTCAACAAATGTGGGACGCTAAGAATATGATGTGCGCCGCAGATCCACGCCACGGTCGATACCTGACAGCATCGGCCGTGTTCCGTGGAAAAATGAGCACAAAAGAAGTGGACGAGCAAATGATCAACATACAAAACAAGAACTCCTCATTCTTTGTGGAGTGGATTCCAAACAATGTGAAATCAAGTGTTTGTGACATTCCACCAACCGGGCTCGCCATGTCCTCCACATTCATGGGGAATTCAACGTCAATTCAAGAGATGTTTAGGCGGGTTTCGGAGCAGTTCACGGTTATGTTTAGGAGGAAGGCCTTCTTGCATTGGTACACAGGTGAGGGCATGGATGAGATGGAGTTCACTGAGGCTGAGAGCAACATGAATGACTTGGTTTCTGAGTATCAGCAGTACCAAGATGCTGTGGCACAAGATGAGGGAGAGTATGAGGAGGAAGAGCTGGAGGAT
>Malsi_14g022930
ATGAGAGAGATTCTGCACATCCAGGGAGGGCAATGTGGGAACCAAATAGGATCAAAGTTCTGGGAGGTTGTGTGCGACGAGCACGGCATAGACCCCACCGGGCAGTACACCGGTAACACTGACATTCAGTTGGAGAGGGTCAATGTTTATTACAACGAGGCCAGCGGCGGCCGTTACGTGCCTCGCGCGGTGCTCATGGACCTCGAGCCAGGCACCATGGACAGCATTCGCGCTGGGCCTTACGGCCAGATTTTCCGGCCAGATAACTTTGTTTTTGGACAGTCCGGGGCCGGAAACAATTGGGCTAAAGGTCATTACACGGAAGGCGCTGAGCTTATTGATTCGGTGCTCGATGTTGTTAGGAAAGAGGCTGAGAGCTGTGACTGCTTGCAAGGATTTCAAGTATGTCACTCACTTGGAGGCGGAACCGGCTCCGGAATGGGAACTCTGCTCATTTCAAAGATCAGAGAAGAATTCCCAGATCGAATGATGCTCACCTTCTCTGTCTTTCCATCTCCGAAGGTTTCAGACACTGTTGTAGAGCCTTACAATGCCACACTTTCCGTTCACCAACTGGTCGAGAATGGCGATGAGTGTATGGTCCTCGACAATGAAGCCCTCTATGATATCTGCTTTAGGACTCTCAAGCTCACCACCCCAAGCTTTGGGGATCTGAATCATCTGATTTCGGGAACTATGAGCGGAGTTACTTGTTGCCTACGCTTCCCTGGACAATTGAACTCAGATCTGCGAAAGCTAGCCGTGAACTTAATCCCATTCCCACGACTACACTTCTTCATGGTGGGATTTGCGCCTCTGACATCTCGAGGATCGCAGCAGTACTGTGCATTGTCTGTCCCCGAACTGACACAACAAATGTGGGATGCCAAAAACATGATGTGCGCAGCTGATCCGCGCCACGGACGTTACCTCACAGCATCAGCGATGTTTCGAGGTAAAATGAGCACAAAAGAAGTAGACGAACAGATGATGAATGTGCAGAACAAGAACTCCTCCTACTTCGTTGAATGGATTCCGAACAATGTGAAATCCAGCGTTTGTGACATTCCGCCGCAAGGTCTTATCATGTCTTCGACATTCATTGGGAATTCGACTTCTATACAAGAGATGTTCCGAAGAGTAAGCGAGCAGTTCACGGCGATGTTTAGGAGGAAGGCCTTCTTGCACTGGTATACCGGAGAAGGAATGGATGAGATGGAGTTTACGGAAGCGGAGAGCAACATGAACGATCTTGTTGCGGAATACCAACAGTACCAAGATGCCACGATTGATGAAGATGGCGATTACGTCGAAGAGGAAGAAGGGATGGGAGGTGGAGAAGAACAC
>Malsi_15g001190
[truncated: 195,577 more chars]
