# Supplementary material for: Transcriptomics of long‐term, low oxygen storage coupled with ethylene signaling interference suggests neofunctionalization of hypoxia response pathways in apple ( Malus domestica )
Source: Plant Direct. 2024 Dec 20;8(12):e70025. doi: 10.1002/pld3.70025 (PMC11660084; doi:10.1002/pld3.70025)
Supplement: Supplementary file 2 — Data S2: Homologs of all 606 hypoxia response genes identified in this study across 42 representative species of land plants). [file PLD3-8-e70025-s004.gz › 01-integratedGeneFamilies_dir/17224.faa]

>gnl_Orysa_v7.0_LOC_Os06g11450.1
MPTPRPRHRHHALPLALALAAPLLLLAAADGQPNESRDKNNGGGGGGFMAPSGGGGGMGSQSPSFSAPMVVLLVALIAAFFFIGFFSIYIRRCGGEASTGPTIPAAALAALSRQEQRSRRQRGLDPAVVESFPTMKYAEARELRDGGKDAVLECAVCLSEFDDDEELRLLPKCSHAFHPDCIGEWLAGHVTCPVCRCNLAPDAAAAEANVVSGEVDGEQQEEEVVVAIDVDREGEEEDEERRREAMELERIGSQRRAVRSRSGRPLPLPRSHSTGHSLATTRLGDAGDLERFTLRLPEHVRREMVAAAGEESLRRTAVREGRVGGGARSARIGRSDRWPSFIARTFSSRIPFWSASRRVLDAAEAGADAAATTTTTTPTSTARTKRDKTAAAADGSVSSAKGSVRFDCLGGGGGGGGPSNRVVAFANDDEEDDDEKPIARQV
>gnl_Sorbi_v3.1_Sobic.010G086400.2
MVADAETPVPKAPNPSNLTCDRDCPPPSHQTPRPHHFRFHHPWPSTSQSPLYYAQPRARAIDFVQETHPARPPVHHRQMTTTPRHHAASSPPLAVLTLLLLLLLLLDTPAAAQQQSPSRDKDNGGGAVGGGGESMPGQSPSFSAPMIVLLVALIAAFFFIGFFSVYMRRCGRGAPAGPGIPAAALLALSRQEQRDRDQQQQQQQRGLDPAVVASFPTMRYADAKELRVGGGKDVALECAVCLSEFEDDEELRLLPSCSHAFHPDCIGEWLAGHVTCPVCRCNLDPEAETAAAEAATSSSEATATGEAQQQRDQMAIDVSHHGAEEEEEEEEEDRKRREEAMELERIGSQRRALRSRSGRPAAPPVPVPRSHSTGHSLATRLDGDLERFTLCLPEHVRREMVAAAGEESLRRTGPRDARGGNGGARSARLGWSDRWPSFITRTFSSRVPFWSASSRRAPDLAEAAVAAGTTGGATTARTRREKTGGAASDGGSVTPAKGSVRFDCLGGVAPGVTGARVGAAAGDSETEEDVDEDDEEKAIARQRQA
>FraveV4A2_1g20110.t1
MCEQCSLFLHLTSSEMKKLHSSLLLLWLVSLTHCNVNAQSPGPLQTNGYAYLANFNSSMAMVIVFLVCAFFLVGFFSIYIRRCAETHIANAGGSLGAAGAIGVAARRRGLDPAVIEKFPMFVYSDVKDLKIGKGALECAVCLSEFEDYETLRLLPKCDHVFHPDCIDAWLASHITCPVCRAMLAPESNHPVTEPNNHSNHPDSTNEISNDQQQQNDQVVINVSEDQSSEAVEIDNRPARSGIFGKFPRSHSTGHSVVQPGENTERYTLRLPDSVRRQLVSSRNNKLKRSTSYDVILPRLGSSRKGYRLGGEGSSSRGKNSVEQTGRFDPWVLLKTPPFFGRGGGGSVKSPKNGVDGEGLFVKALLTPVKIPLDCQNVKANNRCQEPMSRPPV
>FraveV4A2_6g05450.t1
MNHSPPLLSYPVRHGAATLLLILLLTPEVLAQPSPDGDDPYRYQKFSPSMAVIIVVLVAALFVMGFFSIYIRHCSQPESGSVRAGGPITGRSRRGAARGLDVSVIDTFPTLEYKVVKGLKIGKGALECAVCLNEFEDDETLRLIPKCDHVFHPECIDEWLASHTTCPVCRANLVPQDGDAVVELGELTDQHDVEGQQEECDDLGPDHHNSDGQQEEVEPEVLNMNQTLNRNRTRGSSRSSRFRRLFPRSHSTGHSLVQPGEDTERFTLRLPVEVRKQIMNKVLHRSTSVLELPRGGSSRRGPRMGDGGSNNRVRSFKRLEPLDRTFKSDRWVFSRAPSFLTRMLSMKSPKVAANDGEGPSTQPTEPVFTRSDSVRPPV
>Maldo_HF_15074
MSHHMTWIFNLLFLFLIAYPTPANAQTAEFHNNGYGYTANLNSSMAVVIVFLVFAFFLMGFLSIYIRRCAESTDMESARTRAPAAVGASSRRGLDPAVIQTFPILVYSAVKDLKIGKGALECAVCLSEFDDFETMRLLPKCDHVFHPDCIDAWLAAHMTCPVCRANLTCAESNSRATELNANLNPEDSSSRSPIEIREVPKDAVVLIVDENQRGGAEAVEVGDPRRRSGKFLPELPRSHSTGHSLIRPGLDTERYTLRLPEKVRRQVVSSGNGKLTRSTSYDIVLRRLGSSRKGYRYGGGEGNSSVDNQTSSTRGCC
>Maldo_HF_22179
MPDTKTTSFNLLFLFLLAYPMPANAQTPEFQNNGYGYISNLNSSMALVSVFLVFAFFSVGFLSVYFRRCIESTRMEASGTRARAASVGFRRRGLDPAVIETFPILVYSAVKDLKIGKGALECAVCLSEFDDFETLRLLPKCDHVFHPDCIDPWLAAHVTCPVCRSNLTRNTDLNVEDSSSRSPIEVGEVRNDAVVLNVDENPSEGPQAVENGKPRTRSGICGKFPRSHSTGHSLSRPGLNTERYTLRLPEEVRKQLVSSGNSKLRRSTSYDVLLRRGLGSSRKGYRCGRCEGKSSVDNQTGWVDPWMMSPSFLPRGGDGNAVSGKTPLMSVKMPLDCLHVKAESSKESISRLPV
>Maldo_HF_38241
MPPLFSCAARHMALALFFFLLLSPQISLVRAQPGPDRADPYRYQRFSPSMAIIIVVLIAALFLMAFFSIYIRHCSEANQPGSVRPGGPHTGRSRRGAASRGLDAAVLDTFPTLDYAEIKGLKIGKEALECAVCLNEFEDDETLRLIPKCDHVFHPECIDEWLASHTTCPVCRANLVPQPGDSAPQLTQLGSAQQAGDVEAQNDAVNSAAERDDQVMLERPQQEPELLNLNQTLNRNRTRGSRSSRLLRLFPRSHSTGHSLVQPGEDTERFTLRLPVEVRKQIMNRKLNRSTSLLVLPREGSSRRGPRTGESGSTNRVRSYRRLEPLDRQFKSDRWVFSKTPTFLTRMSSLLSPKVAVSDGEKPTEPGMSRSSSARPPV
>Malba_000117
MPDTKTTSFNLLFLFLLAYPMPANAQTPEFQNNGYGYIANLNSSMALVSVFLVFAFFSVGFLSVYFRRCIESTRMEASGTRARAASVGFRRRGLDPAVVETFPILVYSAVKDLKIGKGALECAVCLSEFDDFETLRLLPKCDHVFHPDCIDPWLAAHVTCPVCRSNLTRNTDLNVEDSSSRSPIEVGEVRNDAVVLNVDENPSEGPQAVENGKPRTRSGICGKFPRSHSTGHSLSRPGLNTERYTLRLPEEVRKQLVSSGNSKLRRSTSYDVLLRRGLGSSRKGYRCGRCEGKSSVDNQTGWVDPWMMSPSFLPRGGDGNAVSGKTPLMSVKMPLDCLHVKAESSKESISRLPV
>Malba_006954
MSHHMTWIFNLLFLFLIAYPTPANAQIAEFHNNGYGYTANLNSSMAVVIVFLVFAFFLMGFLSIYIRRCAESTDMESARTRAPAAVGASSRRGLEPVVIQTFPILVYSAVKDLKIGKGALECAVCLSEFDDFETLRLLPKCDHVFHPDCIDAWLAAHVTCPVCRANLTCAESNSRATELNANLNPEDSSSRSPIEIREVPKDAVVLIVDENQRGGPEAVEVGDPRRRSGKFLPELPRSHSTGHSLIRPGLDTERYTLRLPEKVRRQVVSSGNGKLTRSTSYDIVLRRLGSSRKGYRYGGGEGKSSVDNQTGSTRGCC
>Malba_020435
MAPLLSCAPKHVVLALFLLFFLSPVGAQPSPDGPDPYQYQRFSPPLAIIIAVLIAALFLMVFFSVYVRRCSDTYQADTIRAGGSHTGRSRRGAASRGLDAAVLDTFPTLDYAEIKGLKIGKEELECAVCLNEFEDDEMLRLIPKCDHVFHTDCIDVWLMSHTTCPVCRANLVPQPCDSAPQLTELGSEQEEGDVEAQNDAVDEERERDDLGMLAQQEPEVLNINQTLNRNRTRGSRSSRLRRLFSRSHSTGHSVVQPGEDTERFTLRLPVEVRKQIMNRKLNRSTSLLVLPREGSSRRGPRTGESSSINRVRSYRRLEPLDRQFTSDRWVFNKTPPFLTRMSSRSSPKVAAIDGETPAKPEMSSSSSARPPV
>Malsi_04g018590
MAPLLSCAAKHVVLALFLLFFLSPVGAQPSPDGSDPYQYQRFSPPLAIIIAVLIAALFLMVFFSVYVRRCSDTYQADTIRAGGSHTGRSRRGAASRGLDAAVLDTFPTLDYAEIKGLKIGKEELECAVCLNEFEDDEMLRLIPKCDHVFHTDCIDVWLMSHTTCPVCRANLVPQPCDSAPQLTELGSEQEEGDVEAQNDAVDAERERDDLGMLARQEPEVLNINQTLNRNRTRGSRSSRLRRLFSRSHSTGHSVVQPGEDTERFTLRLPVEVRKQIMNRKLNRSTSLLVLPREGSSRRGPRTGESSSINRVRSYRRLEPLDRQFRSDRWVFNKTPPFLTRMSSRSSPKVAAIDGETPAKPEMSRSSSARPPV
>Malsi_12g019400
MPPLFSCAARHMALALFFFLLLSPQISLVRAQPGQDRADPYRYQRFSPSMAIIIVVLIAALFLMAFFSIYIRHCSEANQPGSVRPGGPHTGRSRRGAASRGLDAAVLDTFPTLDYAEIKGLKIGKEALECAVCLNEFEDDETLRLIPKCDHVFHPECIDEWLASHTTCPVCRANLVPQPGDSAPQLTQLESAQQAGDVEAQNDAVNSAAERDDQVMLERPQQEPELLNLNQTLNRNRTRGSRSSRLLRLFPRSHSTGHSLVQPGEDTERFTLRLPVEVRKQIMNRKLNRSTSLLVLPREGSSRRGPRTGESGSTNRVRSYRRLEPLDRQFKSDRWVFSKTPSFLTRMSSLLSPKVAVSDGEKPTEPGMSRSSSARPPV
>Malsy_01g004680
MSHHMTWIFNLLFLFLIAYPTPANAQTAEFHNNGYGYTANLNSSMAVVIVFLVFAFFLMGFLSIYIRRCAESTDMESARTRAPAAVGASSRRGLDPAVIQTFPILVYSAVKDLKIGKGALECAVCLSEFDDFETMRLLPKCDHVFHPDCIDAWLAAHMTCPVCRANLTCAESNSRATELNANLNPEDSSSRSPIEIREVPKDAVVLIVDENQRGGPEAVEVGDPRRRSGKFLPELPRSHSTGHSLIRPGLDTERYTLRLPEKVRRQVVSSGNGKLTRSTSYDIVLRRLGSSRKGYRYGGGEGNSSVDNQTSSTRGSKSRSCLNVKTKRSKESISFFF
>Malsy_12g020110
MPPLFSCAARHMALALFFFLLLSPQISLVRAQPGPDRADPYRYQRFSPSMAIIIVVLIAALFLMAFFSIYIRHCSEANQPGSVRPGGPHTGRSRRGAASRGLDAAVLDTFPTLDYAEIKGLKIGKEALECAVCLNEFEDDETLRLIPKCDHVFHPECIDEWLASHTTCPVCRANLVPQPGDSAPQLTQLGSAQQAGDVEAQNDAVNSAAERDDQVMLERPQQEPELLNLNQTLNRNRTRGSRSSRLLRLFPRSHSTGHSLVQPGEDTERFTLRLPVEVRKQIMNRKLNRSTSLLVLPREGSSRRGPRTGESGSTNRVRSYRRLEPLDRQFKSDRWVFSKTPTFLTRMSSLLSPKVAVSDGEKPTEPGMSRSSSARPPKQLVEVFSLRNEDGRSIIHVAVFSGLSEVAELLIAADESTSVKLSFIKLGLVPHVTVTRNLFEPFLSVMPSEMMSLDSFSRPLTWMAFVNQSHGKAIDIEDQARCPGIGERKVKRLYDTFHEPFKRVVASHPAAPETSPPSNAEPRSVDEDEAAVET
>Maldo_GDDH_04G1208600
MAPLLSCAAKHVVLALFLLFFLSPVGAQPSPDGSDPYQYQRFSPPLAIIIAVLIAALFLMVFFSVYVRRCSDTYQADTIRAGGSHTGRSRRGAASRGLDAAVLDTFPTLDYAEIKGLKIGKEELECAVCLNEFEDDEMLRLIPKCDHVFHTDCIDVWLMSHTTCPVCRANLVPQPCDSAPQLTELGSEQEEGDVEAQNDAVDAERERDDLGMLARQEPEVLNINQTLNRNRTRGSRSSRLRRLFSRSHSTGHSVVQPGEDTERFTLRLPVEVRKQIMNRKLNRSTSLLVLPREGSSRRGPRTGESSSINRVRSYRRLEPLDRQFRSDRWVFNKTPPFLTRMSSRSSPKVAAIDGETPAKPEMSRSSSARPPV
>Maldo_GDDH_12G1222600
MPPLFSCAARHMALALFFFLLLSPQISLVRAQPGPDRADPYRYQRFSPSMAIIIVVLIAALFLMAFFSIYIRHCSEANQPGSVRPGGPHTGRSRRGAASRGLDAAVLDTFPTLDYAEIKGLKIGKEALECAVCLNEFEDDETLRLIPKCDHVFHPECIDEWLASHTTCPVCRANLVPQPGDSAPQLTQLGSAQQAGDVEAQNDAVNSAAERDDQVMLERPQQEPELLNLNQTLNRNRTRGSRSSRLLRLFPRSHSTGHSLVQPGEDTERFTLRLPVEVRKQIMNRKLNRSTSLLVLPREGSSRRGPRTGESGSTNRVRSYRRLEPLDRQFKSDRWVFSKTPTFLTRMSSLLSPKVAVSDGEKPTEPAMSRSSSARPPV
>Maldo_GDDH_15G1316800
MPDTKTTSFNLLFLFLLAYPMPANAQTPEFQNNGYGYIANLNSSMALVSVFLVFAFFSVGFLSVYFRRCIESTRMEASGTRARAASVGFRRRGLDPAVMETFPILVYSAVKDLKIGKGALECAVCLSEFDDFETLRLLPKCDHVFHPDCIDPWLAAHVTCPVCRSNLTRNTDLNVEDSSSRSPIEVGEVRNDAVVLNVDENPSEGPQAVENGKPRTRSGICGKFPRSHSTGHSLSRPGLNTERYTLRLPEEVRKQLVSSGNSKLRRSTSYDVLLRCGLGSSRKGYRCGRCEGKSSVDNQTGWVDPWMMSPSFLPRGGDGNAVSGKTPLMSVKMPLDCLHVKAESSKESISRLPV
>Maldo_Gala_04g018160
MAPLLSCAAKHVVLALFLLFFLSPVGAQPSPDGSDPYQYQRFSPPLAIIIAVLIAALFLMVFFSVYVRRCSDTYQADTIRAGGSHTGRSRRGAASRGLDAAVLDTFPTLDYAEIKGLKIGKEELECAVCLNEFEDDEMLRLIPKCDHVFHTDCIDVWLMSHTTCPVCRANLVPQPCDSAPQLTELGSEQEEGDVEAQNDAVDAERERDDLGMLARQEPEVLNINQTLNRNRTRGSRSSRLRRLFSRSHSTGHSVVQPGEDTERFTLRLPVEVRKQIMNRKLNRSTSLLVLPREGSSRRGPRTGESSSINRVRSYRRLEPLDRQFRSDRWVFNKTPPFLTRMSSRSSPKVAAIDGETPAKPEMSRSSSARPPV
>Maldo_Gala_12g020340
MPPLFSCAARHMALALFFFLLLSPQISLVRAQPGPDRADPYRYQRFSPSMAIIIVVLIAALFLMAFFSIYIRHCSEANQPGSVRPGGPHTGRSRRGAASRGLDAAVLDTFPTLDYAEIKGLKIGKEALECAVCLNEFEDDETLRLIPKCDHVFHPECIDEWLASHTTCPVCRANLVPQPGDSAPQLTQLGSAQQAGDVEAQNDAVNSAAERDDQTLNRNRTRGSRSSRLLRLFPRSHSTGHSLVQPGEDTERFTLRLPVEVRKQIMNRKLNRSTSLLVLPREGSSRRGPRTGESGSTNRVRSYRRLEPLDRQFKSDRWVFSKTPTFLTRMSSLLSPKVAVSDGEKPTEPGMSRSSSARPPSRSLETWLKSMKVNRFEATRPICNFVDQVLHDVAVMNQVDLFEILYKTLDGINVNLVDKEGRTPIHMAIEDQARCPGIGERKVKRLYDTFHEPFKRVVASHPAAPETSPPSNAEPRSVDEDEAAVET
>Pyrco_DAP_Chr1v0.1_00359.1
MSHHITWSFNLLFLFLIAYPTPANAQTAEFHNNGYGYIANLNSSMAVVIVFLVFAFFLMGFLSIYIRRCAESTDMESVRTRAPAAVGASSRRGLDPAVIQTFPILVYSAVKDLKIGKGALECAVCLSEFDDFETLRLLPKCDHAFHPDCIDAWLAAHVTCPVCRANLTCAESNSRATQPNADLNPEDSNSRSPIEIRQVPNDAIVLNVDENQRGGPEAVEVGHPRRRSGKFLPDLSRSHSTGHSLIRPGLDTERYTLRLPEKVRAQVVSSGNGKLTRSTSYDIVLRRLGSSRKGYRYGGGEGKSSVDNQTGSTHGC
>Pyrco_DAP_Chr4v0.1_09874.1
MAPLLSCAAKHVVLALFLLFLLSPVGAQPSPDGSDPYQYQRFSPPLAIIIAVLIAALFLMVFFSVYVRRCSDTYQADSVRAGASHTGRSRRGAASRGLDTAVLDTFPTLDYAEIKGLKIGKEALECAVCLNEFEDDEMLRLIPKCDHVFHPDCIDVWLMSHTTCPVCRANLVPQPGDSAPQLTDLGSEQQEGDVEAQNDAVDAERERDDLGMLAQQEPEVLNINQTLNRNRTRGSRSSRLRRLFSRSHSTGHSAVQPGEDTERFTLRLPVEVRKQIMNRKLNRSTSLLVLPREGSSRRGPRTGESSSINRVRSYRRLEPLDRQFRSDRWVFNKTPPFLTRMSSRSSPKVAAIEGETPAVPEMSRSSSARPPV
>Pyrco_BP1_003569.1
MAPLLSCAAKHVVLALFLLFLLSPVGAQPSPDGSDPYQYQRFSPPLAIIIAVLIAALFLMVFFSVYVRRCSDTYQADSVRAGASHTGRSRRGAASRGLDTAVLDTFPTLDYAEIKGLKIGKEALECAVCLNEFEDDEMLRLIPKCDHVFHPDCIDVWLMSHTTCPVCRANLVPQPGDAAPQLTDLGSEQQEGDVEAQNDAVDAERERDDLGMLAQQEPEVLNINQTLNRNRTRGSRSSRLRRLFSRSHSTGHSAVQPGEDTERFTLRLPVEVRKQIMNRKLNRSTSLLVLPREGSSRRGPRTGESSSINRVRSYRRLEPLDRQFRSDRWVFNKTPPFLTRMSSRSSPKVAAIDGETPAVPEMSRSSSARPPV
>Pyrco_BP1_011157.1
MPDTKTTSFNLHFLFLLAYPMPANAQSPEFQNNGYGYVNNLNSSMALISVFLVFAFFSVGFLSVYFRRCVESARMEGSGTIARAAGTRAHAASLGFSRRGLDPAVIETFPILVYSAVKDLKIGKGALECAVCLSEFADFETLRLLPKCDHVFHPDCINPWLAAHATCPVCRSNLTCADSNPRATARNTDLNVEDSSSRSPIEVGVVRNDAVVLNVDENQSGGPQAIENGKSRTRSGICGKFPRSHSTGHSLIRPGLNTERYTLRLPEGVRKQLVSSGNSKLRRSTSYDVLLRRGLGSSRKGYRCGRGEGKSSVDNQTDWVDPWVMSPSFLPRGGDGNVVSGKTPLMSVKMPLDCLHVKAESSIESMSRLPV
>Pyrco_BP1_014294.1
MSHHITWSFNLLFLFLIAYPTPANAQTAEFHNNGYGYIANLNSSMAVVIVFLVFAFFLMGFLSIYIRRCAESTDMESARTRAPAAVGASSRRGLDPAVIQTFPILVYSAVKDLKIGKGSSGVRDCIDAWLAAHVTCPVCRANLTCAESNSRATQPNADLNPEDSNSRSPIEIRQVPNDAIVLNVDENQRGGPEAVEVGHPRRRSGKFLPDLSRSHSTGHSLIRPGLDTERYTLRLPEKVRAQVVSSGNGKLTRSTSYDIVLRRLGSSRKGYRYGGGEGKSSVDNQTGSTHGC
>Pyrco_BP1_016467.1
MPPLFSCAARHMALALFFFLLLSPQISLVRAQPNPDRADPYRYQRFSPSMAIIIVVLIAALFLMAFFSIYIRHCSEANQPGSVRPGGTHTGRSRRGAASRGLDAAVLDTFPTLDYAEIKGLKIGKEALECAVCLNEFEDDETLRLIPKCDHVFHPECIDEWLASHTTCPVCRANLVPQPGDSAPQFTELGSDQQQADDVEAQHAAVDTAAERDDQVMLEQPQQEPELLNVNQTLNRNRTRGSRSSRLRRLFPRSHSTGHSLVQPGEDTERFTLRLPVEVRKQIMNRKLNRSTSLLVLPREGSSRRGPRTGESGSTNRVRSYRRLEPLDRQFKSDRWVFSKTPSFLTRMSSLLSPKVAASDGEKPTEPGMSRSSSARPPV
>Pyrco_BP_DH_01g06440
MSHHITWSFNLLFLFLIAYPTPANAQTAEFHNNGYGYIANLNSSMAVVIVFLVFAFFLMGFLSIYIRRCAESTDMESVRTRAPAAVGASSRRGLDPAVIQTFPILVYSAVKDLKIGKGALECAVCLSEFDDFETLRLLPKCDHAFHPDCIDAWLAAHVTCPVCRANLTCAESNSRATQPNADLNPEDSNSRSPIEIRQVPNDAIVLNVDENQRGGPEAVEVGHPRRRSGKFLPDLSRSHSTGHSLIRPGLDTERYTLRLPEKVRAQVVSSGNGKLTRSTSYDIVLRRLGSSRKGYRYGGGEGKSSVDNQTGSTHGSLKLLRVGVTEIWCLGRRRYSLKMPLDCLKVRTWLLKKSAAVPTEDQSQLDTCSSYDKNFNYLDTCPVVIGQQHELLLIFQQPSFVLILMS
>Pyrco_BP_DH_04g18470
MAEQRKSPRNATHDQPLTSPQPPTVPSREKPEKVPGLRVPLPSPWLDSPRFPSSSSALVFLRSTRHLPRRYFSSLSLSLSLSRFIYKPPPPFLSHSPSISSFSSNPPRYHNNMAPLLSCAAKHVVLALFLLFLLSPVGAQPSPDGSDPYQYQRFSPPLAIIIAVLIAALFLMVFFSVYVRRCSDTYQADSVRAGASHTGRSRRGAASRGLDTAVLDTFPTLDYAEIKGLKIGKEALECAVCLNEFEDDEMLRLIPKCDHVFHPDCIDVWLMSHTTCPVCRANLVPQPGDSAPQLTDLGSEQQEGDVEAQNDAVDAERERDDLGMLAQQEPEVLNINQTLNRNRTRGSRSSRLRRLFSRSHSTGHSAVQPGEDTERFTLRLPVEVRKQIMNRKLNRSTSLLVLPREGSSRRGPRTGESSSINRVRSYRRLEPLDRQFRSDRWVFNKTPPFLTRMSSRSSPKVAAIEGETPAVPEMSRSSSARPPV
>Pyrco_BP_DH_12g20880
MPPLFSCAARHMALALFFFLLLSPQISLVRAQPNPDRADPYRYQRFSPSMAIIIVVLIAALFLMAFFSIYIRHCSEANQPGSVRPGGTHTGRSRRGAASRGLDAAVLDTFPTLDYAEIKGLKIGKEALECAVCLNEFEDDETLRLIPKCDHVFHPECIDEWLASHTTCPVCRANLVPQPGDSAPQFTELGSDQQQADDVEAQHAAVDTAAERDDQVMLEQPQQEPELLNVNQTLNRNRTRGSRSSRLRRLFPRSHSTGHSLVQPGEDTERFTLRLPVEVRKQIMNRKLNRSTSLLVLPREGSSRRGPRTGESGSTNRVRSYRRLEPLDRQFKSDRWVFSKTPSFLTRMSSLLSPKVAASDGEKPTEPGMSRSSSARPPV
>Pyrco_BP_DH_15g27950
MPDTKTTSFNLHFLFLLTYPMPANAQSPEFQNNGYGYVNNLNSSMALISVFLVFAFFSVGFLSVYFRRCVESARMEGSGTIARAAGTRAHAASLGFSRRGLDPAVIETFPILVYSAVKDLKIGKGALECAVCLSEFADFETLRLLPKCDHVFHPDCINPWLAAHATCPVCRSNLTCADSNPRATARNTDLNVEDSSSRSPIEVGVVRNDAVVLNVDENQSGGPQAIENGKSRTRSGICGKFPRSHSTGHSLIRPGLNTERYTLRLPEGVRKQLVSSGNSKLRRSTSYDVLLRRGLGSSRKGYRCGRGEGKSSVDNQTDWVDPWVMSPSFLPRGGDGNVVSGKTPLMSVKMPLDCLHVKAESSKESMSRLPV
>Pruav_sc0006850.1_g030.1.mk
LESSSTTSQIEVGEARNDAVVVNVYENQSRDPQAVETANLTHTARSGISGKFPRSHSTGHSLSQLGGNTERYTLRLPEEVRRQLISLGINKLRRSNSYDVVLPRLESSRKGYRCGGGEAKSNVDNQTGWFDSWVLLRTPSFLARGSSVTVKSPKGVRR
>Pyrusco12g003620.1
MPPLFSCAARHMALALFFFLLLSPQISLVRAQPSPDRGADPYRYQRFSPSMAIIIVVLIAALFLMAFFSIYIRHCSEANQPGSVRPGGTHTGRSRRGAASRGLDAAVLDTFPTLDYAEIKGLKIGKEALECAVCLNEFEDDETLRLIPKCDHVFHPECIDEWLASHTTCPVCRANLVPQPGDSAPQFTELGSDQQQADDVEAQHAAVDTAAERDDQVMLEQPQQEPELVNLNQTLNRNRTRGSRSSRLRRLFPRSHSTGHSLVQPGEDTERFTLRLPVEVRKQIMNRKLNRSTSLLVLPREGSSRRGPRTGESGSTNRVRSYRRLEPLDRQFKSDRWVFSKTPSFLTRMSSLLSPKVAVSDGEKPTEPGMSRSSSARPPV
>Pyrusco15g006760.1
MPDTKTTSFNLHFLFLLAYPMPANAQSPEFQNNGYGYVASLNSSMALVSVFLVFAFFSVGFLSVYFRRCVESARMEASGTIARAAGTRAHAASVGFSRRGLDPAVIEAFPILVYSAVKDLKIGKGALECAVCLSEFDDFETLRLLPKCDHVFHPDCIDPWLAAHVTCPVCRSNLTCADSNPRATARNTDLNVEDSSSRSPIEVGVVRNDAVVLNVDENQSGGPQAVENGKPQTRSGICGKFPRSHSTGHSLIRPGLNTERYTLRLPEGVRKQLVSSGNSKLRRSTSYDVLLRRGLGSSRKGYRCGRGEGKSSVDNQTGWVDPWVMSPSFFPRGGDGNVVFGKTPLMSVKMPLDCLHVKAESSIESMSRLPV
>Pyrusco1g004130.1
MSHHITWSFNLLFLFLIAYRTPANAQTAEFHNNGYGYIANLNSSMAVVIVFLVFAFFLMGLLSIYIRRCAESTDMESARTRAPAAVGASSRRGLDPAVIQTFPILVYSAVKDLKIGKGALECAVCLSEFDDFETLRLLPKCDHAFHPDCIDAWLTAHVTCPVCRANLTCAESNSRATQPNADLNPEDSNSRSPIEIRQVPNDAIVLNVDENQRGGPESVEVGHPRRRSGKFLPDLPRSHSTGHSLIRPGLDTERYTLRLPEKVRTQVVSSGNGKLTRSTSYDIVLRRLGSSRKGYRYGGGEGKSSVDNQTGSTHGC
>Pyrbe_012406
MPPLFSCAARHMALALFFFLLLSPQISLVTAQPSPDRADPYRYQRPTNPAASAPEGPTPVDPDAAQPPAASTPPSSTPSPLLHYAEIKGLKIGKEALECAVCLNEFEDDETLRLIPKCDHVFHPECIDEWLASHTTCPVCRANLVPQPGDSAPQFTELGSDQQQADDVEAQHAAVDTAAERDDQVMLEQPQQEPELVNLNQTLNRNRTRGSRSSRLRRLFPRSHSTGHSLVQPGEDTERFTLRLPVEVRKQIMNRKLNRSTSLLVLPREGSSRRGPRTGESGSTNRVRSYRRLEPLDRQFKSDRWVFSKTPSFLTRMSSLLSPKVAASDGEKPTEPGMSRSSSARPPV
>Pyrbe_039989
MAPLLSCAAKHAVLALFLLFLLSPVGAQPSPDGSDPYQYQRFSPPLAIIIAVLIAALFLMVFFSVYVRRCSDTYQADSVRAGASHTGRSRRGAASRGLDTAVLDTFPTLDYAEIKGLKIGKEALECAVCLNEFEDDEMLRLIPKCDHVFHPDCIDVWLMSHTTCPVCRANLVPQPGDSAPQLTELGSVQQEGDVEAQNDAVDAERERDDLGMLAQQEPEVLNINQTLNRNRTRGSRSSRLRRLFSRSHSTGHSAVQPGEDTERFTLRLPVEVRKQIMNRKLNRSTSLLVLPREGSSRRGPRTGESSSINRVRSYRRLEPLDRQFRSDRWVFNKTPPFLTRMSSRSSPKVAAIDGETPAVPEMSRSSSARPPV
>Pyrbe_044802
MQGMSASTTNANYSPVQHVVSPPIIVVLTVLLLVFFFVGFFSIYFCKCFMDHILTSLQHTPSGDLVATAVVPKEGLDVSLIQSFPTFEYASVKDFRIEKYGLECAICLVEFEDDSMLRLLTACCHVFHKDCIDLWLESHKTCPFCRGNLEVVAPSLADKSPVLAHENDAMQDIHVGHESVLLDLDAVRIDIKDEQSQDHCHQGSNDSSNNIMVSQGEQNSSCTTQDRDRNEENETERFSRSHSTGHSIVRPRAQEDRYTLRLPEHVKIKLIRGHHNWTGSCTTFGEFSHQRDNAGASRFGEASAPPVEEILTN
>Pyrbe_058212
MSHHITWSFNLLFLFLIAYPTPANAQTAEFHNNGYGYIANLNSSMAVVIVFLVFAFFLMGLLSMYIRRCAESTDMESARTRAPAAVGASSRRGLDPAVIQTFPILVYSAVKDLKIGKGALECAVCLSEFDDFETLRLLPKCDHAFHPDCIDAWLTAHVTCPVCRANLTCAESNSRATQPNANLNPEDSNSRSPIEIRQVPNDAVVLNVDENQRGGPEAVEVGHPHRRSGKFLPDLLRSHSTGHSLIRPGLDTERYTLRLPEKVRTQVVSSGNGKLTRSTSYDIVLRRLGSSRKGYRYGGGEGKSSVDNQTGSTHGC
>Pyrpy_N_01g0372.1
MSHHITWSFNLLFLFLIAYPTPANAQTAEFHNNGYGYIANLNSSMAVVIVFLVFAFFLMGLLSIYIRRCAESTDMESTRTRAPAAVGASSRRGLDPAVIQTFPILVYSAVKDLKIGKGALECAVCLSEFDDFETLRLLPKCDHAFHPDCIDAWLTAHVTCPVCRANLTCAESNSRATQPNADLNPEDSNSRSPIEIRQVPNDAVVLNVDENQRGGPEAVEVGHPRRRSGKFLPDLPRSHSTGHSLIRPGLDTERYTLRLPEKVRTQVVSSGNGKLTRSTSYDIVLRRLGSSRKGYRYGGGEGKSSVDNQTGSTHGVGVTEIWCLGRRRYSLKMPLDCLKVRTWLLKKSAAVPTEGQSQLDTCSSYD
>Pyrpy_N_12g1469.1
MPPLFSCAARHMALALFFFLLLSPQISLVRAQPSPDRGADPYRYQRFSPSMAIIIVVLIAALFLMAFFSIYIRHCSEANQPGSVRPGGTHTGRSRRGAASRGLDAAVLDTFPTLDYAEIKGLKIGKEALECAVCLNEFEDDETLRLIPKCDHVFHPECIDEWLASHTTCPVCRANLVPQPGDSAPQFTELGSDQQQADDVEAQHAAVDTAAERDDQVMLEQPQQEPELVNLNQTLNRNRTRGSRSSRLRRLFPRSHSTGHSLVQPGEDTERFTLRLPVEVRKQIMNRKLNRSTSLLVLPREGSSRRGPRTGESGSTNRVRSYRRLEPLDRQFKSDRWVFSKTPSFLTRMSSLLSPKVAVSDGEKPTEPGMSRSSSARPPV
>Pyrpy_N_12g1899.1
MAPLLSCAAKHAVLALFLLFLLSPVGAQPSPDGSDPYQYQRFSPPLAIIIAVLIAALFLMVFFSVYVRRCSDTYQADSVRAGASHTGRSRRGAASRGLDTAVLDTFPTLDYAEIKGLKIGKEALECAVCLNEFEDDEMLRLIPKCDHVFHPDCIDVWLMSHTTCPVCRANLVPQPGDAAPQLTELGSVQQEGDVEAQNDAVDAERERDDLGMLAQQEPEVLNINQTLNRNRTRGSRSSRLRRLFSRSHSTGHSAVQPGEDTERFTLRLPVEVRKQIMNRKLNRSTSLLVLPREGSSRRGPRTGESSSINRVRSYRRLEPLDRQFRSDRWVFNKTPPFLTRMSSRSSPKVAAIDGETPAVPEMSRSSSARPPV
>Rosch_v2.0_Chr2g0112141
MKLHSFLLLLLCLVLLTYTDVNAQQSPGPMQTNGYAYLENFNSSMALVIVFLVCAFFIVGFFSIYIRRCAETHIANAGGSLGAAAAIGMAGRRRGVDPAVIEKFPMFVYSDVKDLKIGKGTLECAVCLSEFEDYETLRLLPKCHHVFHPDCIDAWLASHITCPVCRAKLTPDSNHPLSEPNNNSNHQESAGTNEISDDQQQNDALVVNVSENQSSEAIEIENRPARSGIFGKFPRSHSTGHSVVQPGENTERYTLRLPDSVRRQLVSSRNNKLKRSSSYDVVLPRLGSSRKGYRYGGEGSSSSTKGKISLDHQTGRFDPWVLLKTPPFFGRGGGSFKSPKNGVDGDGLFVKPLLTPVKISLDCQNVKANRSQEPLSRPPV
>Rosch_v2.0_Chr3g0454221
MNHSPRFLSHAVKHVAATLFLILLLSPETLAQPTPDQQRDDPFRYQKFSPSMAVIIVVLVAALFLMGFFSIYIRHCSEPQSGSVHAGGAITGRSRRGAARGLDSSVIDTFPTLEYKVVKGLKIGKGALECAVCLNEFEDDETLRLIPKCDHVFHPECIDEWLASHTTCPVCRANLEPQAGDPVVELGELNAHDDVEAQHEVDCDSAPDHHNSDGQQEEVEPAVVNVNQTLNRNRTRGRSNRFRRLFPRSHSTGHSLIQPGEDTERFTLRLPVEVRKQIINRKLHRSTSVLVLPREGSSRRGPRMGDSGSNNRVRNYKRLEPLDRTFKSERWVFSRAPSFLTRMLSIKSPKVTANVGEGPSAQPTEPVFTRSSSVRPAI
>Rubch_LG01.1826
MKLNHILHLLLCLLSLAYGEVSAQQSPGSLQNNGYAYLENFNSSMAMVIVFLVCAFFLVGFFSIYIRRCAETHIANGGGSLGAVAAIGVSARRKGVDPAVIEKFPIFVYSDVKDLKIGKGALECAVCLSEFEDYDTLRLLPKCDHVFHPDCIDAWLASHITCPVCRAKLAPESNHRVSEPRSDSNQQETSSANEIGDQQQQNEAVVVNVSENQSREAVEIENCPARSGIFGKYPRSHSTGHSLVQPGENTERYTLRLPDSVRRQLVSSRNNKLKRSTSYDVILPRLGSSRKGYRYGGEGGSSRGKTSADNQTGRFDPWVLMRTPPFLGRGGSVKSPKNGVDGEGLYGKPLLTSVKMPLDCLNVKADRSQEPMSRPPV
>Rubch_LG06.5097
MELLRSSLSCSSRTKHYSSELSPVLPTSSETTRIGTSASAPPWRSSSPSWSPLSSSWVSSPSTSATAPTLSPAVYAPAGPSPAAPDAAPCVVSTRALSTRSRPWMPQPGDDSVPQLGEFTAQDDVEAQNEDCDSAPDHHNSYEQQEVVEPEALNVNKTLNRNRTRGSRSSRFRRLFPRSHSTGHSLVQPGEDTERFTLRLPVEVRKQIVNRELHRSTSVLVLPRREFEAWASTRREWWQ
>Ruboc_01_G12253
MKLNHILHLLLCLLSLAYGEVSAQQSPGSLQNNGYAYLENFNSSMAMVIVFLVCAFFLVGFFSIYIRRCAETHIANGGGSLGAAAAIGVSTRRKGVDPAVIEKFPIFVYSDVKDLKIGKGALECAVCLSEFEDYETLRLLPKCDHVFHPDCIDAWLASHITCPVCRAKLAPESNHRVSEPSNDSNQQETSGANEIGDQQQNEAVVVNVSENQSREAVEIENRPARSGIFGKFPRSHSTGHSMVQPGENTERYTLRLPDSVRRQLVSSRNNKLKRSTSYDVVLPRLGSSRKGYRYGGEGSSSSRGKTSADNQTGRFDPWVLMRTPPFFGRGGSVKSPKNGFDGDGLYGKPLLTSVKMPLDCLNVKADGSQEPISRPPIK
>Ruboc_06_G02849
MNHSPPLLSYAVKHGTATLFFILLLSHETLLVGAQSSTSDQQRDDQFRYQRFSPSMAVIIAILVAALFLMGFFSIYIRHCADPQSGSVRAGGTITGRSRRGAARGLDASVIDTFPTLEYKVVRGLKIGKGALECAVCLNEFEDDETLRLIPKCDHVFHPECIDEWLASHTTCPVCRANLVPQPGDDSVPQLGELTAQDDVEAQNEDCDSAPDHHNSHEHEEVVESEVLNVNQTLNRNRTRGSRSSRFRRLFPRSHSTGHSLVQPGEDTERFTLRLPVEVRKQIVNRELHRSTSVLVLPREGSSRRGPRLGESGGNNRVRNYKRLEPIDRTFKSDRWVFSRAPSFLTRMLSIKSPRVAANVGEGPSSQPTEPKFYSNEVIENCI
