# Supplementary material for: Transcriptomics of long‐term, low oxygen storage coupled with ethylene signaling interference suggests neofunctionalization of hypoxia response pathways in apple ( Malus domestica )
Source: Plant Direct. 2024 Dec 20;8(12):e70025. doi: 10.1002/pld3.70025 (PMC11660084; doi:10.1002/pld3.70025)
Supplement: Supplementary file 2 — Data S2: Homologs of all 606 hypoxia response genes identified in this study across 42 representative species of land plants). [file PLD3-8-e70025-s004.gz › 01-integratedGeneFamilies_dir/6901.faa]

>gnl_Ambtr_v1.0_evm_27.model.AmTr_v1.0_scaffold00092.59
MEREWPESLRPKLSRRNSETNYFSPEEFSDVFGGPPKSVIYRQQLEAGKFDFPFSGSRKTQNSGTFYDEIFRQGQEERAKMGRNLPVYEIPGMGMGGKYGGKGEGILGRGGFYDDIFGEEEGSYGNRGSRTRSASSCSEVLSPLRPSVSEDMAFNSFASNLRPIIVPPRHNRRSFSGFFSEQQTEEVSPAPTMSSSYRDVSDPLKDYFKNYSNNIKLCNFHRSSLNHNSFSESTIFGPNSSHIVSSIRTPSQSPDIEKEPISNSPSSATSSCLLQEDVFEENDIRSQLSERDEVGSEFFGSYVIEIVSEKREEREEMVGVNEAIAWAKEKFERNFSSGSNGDVSYMEAKMKGVHSELKAGVGDLRPEKESRENETENTEPKSSSKLTESRTVAECKDPFKRAHGKQQLSKARSLTELKWKEVDNEELNSDAATELLNENIRRWSAGKEGNIRSLLSTLQYVLWPNSGWQAIPLTEIIETTCVKKAYQRARLCLHPDKLQQKGVTLPQKYVADKVFGILQDAWAIFSTQDIFS
>gnl_Aquco_v3.1_Aqcoe1G185800.1
MDESWRMRMGSTNLPRRRSTEEKPVIHRIFDFGNNNCSSSDSETLEPEDFNDVFGGPPKTVLSRKASRTDLNYFATNFYQDVCRSSSSSSEYIIPTTKRAGRNLAVFSIPAMDKGRKAVYTRNEGFYDDIFGSDEDRRSKLKSTISKSNSSSVLSSEELSPVRPSIAEDVFFSSFSSKLRPINIQMQKKSSSAALTKEKQSIQGNSDICPWLRPTFTESHALDNDLTKNYKSSPYKFSQSGSSPETISIEPRSYQSIKASVVDIEMDSPSSVVSSLYNREPENKSRFQDKSLQEEEEDEEEEIMSSYVIEISCEKKKDTEDESAVAMNEAIAWAKEKFQTQSLEASDGCGVGGCHWKNVSPSAAKQFAQREEKVVTHEHCNQQEDGHERAQFLMVNQKLLDWMTEEKQPSAKDGRFL
>gnl_Arath_TAIR10_AT1G30280.1
MDESWRMKMGLSVDPFFSIARKSMDARIDAEDFADVFGGPPRSVLTRKFSGDFSRSDCFYDEIFQPPGTFSSGGSLASSKSHGRNLPAFRIPSGGEGFYDGVFGGRGGSAKEGSKKQSSMTKPRSNSSSMLSSEEASPHYPPPAAASGDDSGFSSFTSRLRPLNVPSRSHKRESKKQSFSAVPKAKDSFSGQNNTPEKADFYYKKTHFGGSRRASPETISLDPNSFRRMDDYGPSSPASSPVSSFICEEEDDNTHAKQRTNRDCKVEEVVVEDEEDEEEEEMSSYVIEINSDRFDRYREEGGGGGGNSDSNDMDEAIAWAKERSQRPEAKQTEEDVIDSRRSEEEPKSEEEMEMEMKDEEIRIWLTGKETNIRLLLSTLHHVLWSNSNWDSIPLANLRDGSQVKKAYQRARLCLHPDKLQQRGGTSPIQKSVASRVFAILQEAWAVYVTNEGLSS
>gnl_Betvu_v1.2_Bv8_187920_syei.t1
MDESWRMKMGNSGKSATPSVLEPEDFDDVFGGPPRSVLARKLSADFSGNDWFYNEIFKPTDLDYEAISGGRRLPEFVIPEKRRFKNKQAKSISRSKSTSSSALSFDELNELNNFTSAVVIGEEDVVLSSLASKLRPINIPSRWTTSSTSLMPKTNHKKKDLPTFRCSNPNYMSDNKIIANECNDYIMKSFNFGYPQIVSSPETINSEHATFKMSVITKEYDKQLSPSSPSSPVPSLCQGSKGRIININHEKNNSCPQPCFSVQPEEHTTSSYDIEVNSHIKETNNLEEIDISEAIAWAKEKFQGWSSNNAESSSKEQQSSLFT
>gnl_Carpa_v0.4_evm.model.supercontig_17.48
MDESWRMRMGTAPSFSLRKTSLDISSNNSTATRHSIATMEALAPEDFADVFGGPPRTVLSRRFSGDFYEEIFRPPQDFRSSIGGRSLPSFRIPYREDGLFSNVFRPEDCFGRRSRERSRPSSKTKSKSSSEEVSPLRPAIGDDVALSSFASKLRPINVRSRWNTEQARREAFGCARPSFVEGYEFAEEELYENTRSSYCGFSRRTSSPETLSVEPNSYRSMKICSEDLDLVSSPNSSPVSSVCQEPQPFSKSCVQSSSRVVEELEPEDEEDDAMSSYVIEITTCDYSGEAVSVDEAIAWAKEKFQSCNQHDSRQTGYERCKDEALAERQADGHGTMSSSMEGEEEEKEKEWKAAEGKEESEEEINKAHDSDQMRLQKLEMEMDEDIRLWSLGKETNIKLLLSTLHHILWPNSGWYAISITNLKESSQVKKAYQKARLCLHPDKLQQKGATPAQKYIAQKAFSILQDAWSVFISQDTFFK
>gnl_Elagu_v2.0_p5_sc02186.V1.gene7
MDESWRMSIGNVVPRRRSTEQDRRSRWGPAGGIDALDADEFRDVFRGPPRSVLLRRFSGELTAGEARPAASFYEEIFRPAGRSLPLATGARRLPEFRIPSARASGLVKMDQGFYDDIFGSDGGRERRSRSRSKSSSRSKSSSVLSSEDLSPPLRPSIAEDAMLSSFASKLRPITIPSRRHDSSPPSTISGGDQNSHKTHNITCPSNAYFMEFKDNSNSNHESSDVLRHRSHIGFCCFSPPETISLEPSFRRGLRKPGGDDIDSPSSVISSVFLDPVSTKTEREIEKVVVEVDGEGEAAENSFVIEIDNHGIGETEGAAAVNEAIAWAKEKFWNQASKGVDTVEKQLKNSEVTKEGTEDRDRAVARAE
>gnl_Eucgr_v2.0_Eucgr.D00271.1
MDESWRMRMGMHVRSPPQPAAGSPPPSDLLRRRGPPPPPLSSDTLDADDFSDVFGGPPRTVLLRKFSGDFAPSDPVSSFYDEVFRPPDFASPAKKPGRSLPAFRIPAAAEVFYRDVFGSDGVRRSRERSRPGSNVMSGSKSKSNSSSALSSEELSPLRPVIGDDVGLSSFASKLRPINVPCRWNSIATAAGDQLKEHGIPAFPYSPPSWPDERLTEQEHRSNSRCSYNGFAQPVPSPESVTEEPSSRRRMKISVEDDDMEINSPSSVISSLCQDPEGNGLSIRDRVHIVREREIEDQDEDEISGSFVIEIGTSNRQDGAGEALGIDEAIAWAKEKFRAPGDEKDRWGATELEKQNSPETEEERSKACEFLDSSGHSKMQSSEEEQDEWTGEDGSGTLSEKDKEMELLDQNLRAWLAGKETNIQLLLSTLHQILWPNSGWSSVPVTSLIDSSQVKKAYQRARLCLHPDKLQQKGATTRQKYIAQKAFSTLQEAWGVFISQDALFS
>gnl_Manes_v6.1_Manes.15G124900.1
MDESWRMRMGMPSRPRRRSMEDASAGPTRRSMEALDPEDFADVFGGPPRSVLSRKFSGDFTRSSTSFYEEIFRQPEVVGSVEKKGGGRSLPAFRIPAKGEGFYSDVFGWEDGRRSRDRSRPNSKAKSKSNSSSVLSSEELSPHRPPVTGDDVALSSFALKLRPINVPCRWNSTTMRPEEQASKEEMPSFPIPAYADYCMENEYNDNFRSSYIKVSRQLSSPETISLEPNSYRSIKVSVDDLDLNSPSSPVSSLCQEQDASAGMKCNLMPEEEMEQEEDEVMSSYVIEINSDHREVVSEAISIDEAIAWAKEKFQVQNFDRQQKKDPSAEVEERPNANEFTRQGMDVHGMTPAPTEDEQKKWRSEPETEHLEKDMELELLDEDVRLWSAGKETNIRLLLSTLHHILWPNSGWSATSLTSLIESSHVKKAYQKARLCLHPDKLQQRGATLQQKYVSEKAFSILQDAWAAFISQDVFFN
>gnl_Manes_v6.1_Manes.17G074100.1
MRMDESGRMRMGRPSLPRRRSMEDTSAAATRLSMEALDPDDFADVFGGPPRSVLSRKYSADFTRSSTSFYEDIFRPPEFVTSIEKKSGGGRSLPAFRIPAKGEGFYGDVFGWEEDRRSRDRSKPNSKAKSKSNSSSVLSSEELSPHRRPVTGDDVALSSFASKLRPINVPYRWTTTAMRPEEQARKVEMHSFSSNFPSDEYYMENEYNDSFRSSYITVSRQISSPETISLDPNSYPSIKVSVDDLELNSTSSPVSSLCQEQVASAGKQSNLMPEEEMEQEEDEVISSYVIEINSDHREVASEAISIDEAIAWAKEKFQAQSFDRQKKEDLSAEVEERPNSHEFISSQMDGHGSTQSPTEEELKKWRSEEEIEQSEKDMELELLDEDIQLWSAGKETNIRLLLSTLHHILWLNSGWPATPLTSLIESSHVKKAYQKARLCLHPDKLQQRGATLQQKYVAEKAFSILQDAWAAFISQDILFN
>gnl_Medtr_Mt4.0v1_Medtr2g049770.1
MDESWRMPMGLTSALPRRRSMEDRSSSRTRQSIFSNTNLSVTETLDPDDFADVFGGPPRSLLTHKFSRTGSFYEEIFKQPAFVSPAPAKSGRNLPVFRIPAKNDAFYGDIFGSDDDRRSRERSGSQSKAKSKSNSSSVLSSEELSPLRPAVSDDVALSAFTSKLRPIKVPYKWNSSSVMYEEHPIKQKRHYPGNQSFDFQDNGYSRRVTSPETISVESNSYQSIKVSSTYDWELSPPFSAVSGVCQEPEPKSSVHDHALPELVIEQDDDEDEDEVMSSYVIEINSNLREENFGTEAIDEAIAWAKEKFQSGTNEESDLRNDGGVQNTEMEGMPSADEYHDDGLGMVESPEKLQPETEKLDTDIRLWSSGKETDIRMLLSTLHRILWSQSGWSAVPYMSLIESSQVKKAYQKARLCLHPDKLQQRGATLLQKYIAEKAFSILQDAWTTFISEDVSFYTVNHS
>gnl_Medtr_Mt4.0v1_Medtr8g079472.1
MNKSRSTSALFGHPCRRSVQDRPSYRRTRSIFSDSSSGLSHSEPVDSDDYSDVFGGPPKSLLVHKCSSSGSLYEGIFRMPEFTPPVEKCDLSLPVFRIPVKNEGFFNDIFGSDDDRKSRERSGSLSKANSSSALSSEELSPCRPTMGEEVPLSPLASKLRPTSAPLKWNSSTMVSEEYPSKQGVSFFSCNDHSFGVQHEDNEYKTNFKSSPQGFSKLVSSPATTSLGSDSYQGAKVFADDCELNSPSESKCSVYDHVLSEQITEQDDDGESDDDYSDDDDVMSSYVIEINSSLRREDCEASDIDEAIAWAKEKFQSRSPDEKSRMRYDGNEQTVKMQGSPDASEYHDYGIGKVQPPKQKQQTQTEKLDEDIRMWSSGKETDIRLLLSTLHHILWPESGWHTIPLVNLMEKSQVKRTYQKARLCLHPDKLQQKGATLLHKYVAEQAFSILQDAWAAFISEDVSF
>gnl_Mimgu_v2.0_Migut.M00882.1
MDESWRMRMGMPTAPPPQTRHMPEYAARRSTEDAASHRRKPISDDPLNPEDFNDVFGGPPRTILSRQFSTGFSRSSSSSTTFSYEEIFRPSDKSSPATRKSGRSLPEFMIPGQTRKTDHNNQNKRQNKGFYSDIFGLEDDQRVVRSRSRSKASSSSVLSSEELSPLRPPFDYDVSFFASKLRPINVRSEWTSKRTGMGHEEHQRQQQQHMSTPPFAGRQPFYGTTENNCPDNLRSYPFGLNRKNSSPETISMEPISNNSYRFSADDLELVNSPSSPVSSICQSSGKEQKGCFPMEEEQDDDDDDDVMSSYVIEINSDNREGTCESNGVDEAIAWAREKFQSQYSTEDLKTMDGHRVSMGQTESYYNSLDEQRDKCAAKEETQQFECTLETELQILDEQIRLWSSGKESDIRLLLSSLHQILWPESGWLAVPLSYIIEISQVKKAYQKARLCLHPDKLQQRGATEQQKYVADKAFYVLQDAWSAFISQDVF
>gnl_Mimgu_v2.0_Migut.H01348.1
MAESWWRARIQTPEYPPRRSTEYGTTSGDNPLIAEDFADVFGGPPRTILSHQFATRFSISSSSRAGTGFFYEDIFRGAEKAAKSVERSGRNLPQFKIPAGNQRSPDLNYQRTRRNGSSSIDSDNFGWDDESFVVRSRSRSKTSSSSAFSSDDFSPLRPAISDDASFFAPKLRAGRNSTRTGNYQKPQQKSPFFTDNNKPIFNSEKDFFEKSSNCQSAESISHSNCHVSADDLHFNSPSSDVSSASHSDSDLERETSEIVHTIWRQDHFMEEEEDEDEDEESVYSFINIEINSNNNRERTCEPDAIDEAIAWAKQKFHTHCSEEKQSKELVNEDDLPEENKERFQSMIQVEMQIQEMKILLWLTGKQADIRLLLSSLHNILWNNSGWVTISLINITENSQVKKAYQKAQLCLHPDKLQQRGATVPQKYIAEKVFSALQDAWAAFLC
>gnl_Nelnu_v1.0_NNU_019592-RA
MDESWRMRMGFNVPRRRSTEETSADRLRRSYSGIGSSHSDTLDPEDFNDVFGGPPRTIFSRQFSGSFSNRVDYFYEEIFQSPEFVTPANRGRNLPVFRIPTSRRGTGGAGVGISRRTDGFYDDIFGSDEDRRPRSRSKSKPTSKSKSKSNSSSVLSSEDLSPLRPSIAEDIVFSSFASKLRPINVRCQRNSPSAMIEEQQKKPGTSATPSTHLSYTDFQYTEQDFTDTLKSSNFGFSRRVSSPETIVSVEPKSYQSIKVSVDDLETDSPSSVVSSLCQGPDAEARIQGKLFQDEVEHEDEEIVSSYVIEITSDKREGTGDSVAIDEAIAWAKEKFFSQRTEDSEGGNRQENFGHKERGSSVERGGRRNSLECLDQQMDGNERIQPLVSEEEPTKWTESGENQQFQSDTEMEQLEEEVRLWAAGKEGNIRLLLSTLHHILWPNSGWQAIPLIELRDASQVKKAYQKVRLCLHPDKLQQRGITFPQKYVAEKAFAILQDAWTSFISQDVSFG
>gnl_Nelnu_v1.0_NNU_018917-RA
MDESWRMQMGFNVSRRRSTEESLSDRLGRSYSGLGSSHSDTINPEEFNDVYGGPPRTIFSRQFSGSFSNRLDSFYVEIFQPSDLSAPANGGRNLPVFRIPASRCGSGRINGVYRQGDGFYNDIFGPDEDRRSRPRSKSKPNSKSNSSTVLSPEDLSPLRPSIAEDIVFSSFTSKLRPINVRCQQNSPSRMYEEQQRKHAGASATPSTHLSYTDFQYTEQDYTEPLKSSHVGFSRRNSSPETIISVEPNSYQSIKISVDDVETDSPSSEVSSLYGDAYAEARMQGKALQDEEVEQEEDEEIMSSYVIEINSDKREGSNDSLAIDEAIAWAKEKYFSQSYEDSEGGNRQKNIRQKEKEPSVERGRRSNSHESMDQQTMEGHGRMQTQSLVGKGDPSKWTTAEENQQLQKDMEMEQLEEEVRLWAAGKEGNIRLLLSTLHHILWPNSGWQAIPLIELIEASQVKKAYQKVRLCLHPDKLQQRGITFPQKYVAEKAFTILQDSWTAFISQDVLFG
>gnl_Orysa_v7.0_LOC_Os06g46440.1
MDESWRCTMGSVLPRQRSSDHHAGGGGGGGRQSLAPDDFRDVFGGPPRTVLLRSFYGGEAAAESYHSPAMAQQQHHHVYYGGAADAFCRRGAAAAAAVVPTEEGFFDDIFGAGRHARSRSRSTKSSSVVSSDEFGAGPAFYRPAAASSGCRGGDATLSSFASKLRPIAIPSRRYDSSPPSTASTRCDYQSSFTCSTAAYPASRCYYYAGRTAATNHSSAASSHAAAQQHRHHHRGGGGFCCFTSNPETTSNGHSFRRTRAGGRRARSPAATDTDTATEWSQYSHADYGYYYSPPSAASSSAFGNPLPRTPRRLEEVVMEVRERAPLLMDDDGGGDIDSVGAAAVDEAIAWAKERFWSQS
>gnl_Phavu_v2.1_Phvul.009G213200.1
MDESWRMRMGLTTGLPRRRSMEDRSASRTRRSIFFAATAEAETLDPDDFADVFGGPPRSLLAHKFSRSNSFYEEVFRPPEFSSPANAKGGRSLPVFRIPAKNEAFYSDILGSDDDRRSRERSGPQSKAKSKSNSSSALSSEELSPLRPAIGDDVALSAFASKLSDCFRPINVPCRWNSTTMMPGEHPIKQGGPLFPFNNQSFEIHCQDNEYKESFKSPHLGFSRRVSSPETISLESNSYQSMKVSADDWELSSPFSAVSGLCQEPEAKSSGRDYILPELVIEQDDDEVMSSYVIEVNSNFREESCGTADIDEAIAWAKERFQSRNSDEESSLRNENNEQTTAVEGRSDADECHSDETGNVKSSKGQAETEKLDRDIRLWSSGKETDIRLLLSTLDDILWPESGWYAVPLPNLIESSQVKKAYQKARLCLHPDKLQQRGATPLQKYIAEKAFSILQDAWTAFISEDVSF
>gnl_Phavu_v2.1_Phvul.002G178100.2
MSVSSIAQTIVIIKNKARVTHCVFRQRSTSPQMNDSQRVGIGLMRGFPRRRSLEDRSSTRRRQAPFSCAGNLEAVDADDFADVFGGPPRTLLAHKISSCGSFYEEIFRAPEFTCPVAKGGRSLPVFRIPARNEAFYSDIFGSEDGRKSRERSRSLSKENSSSALSSEELSPRRPAIGDDVALCGFASKLSNGILSTPSDCYRPINVSWRWNTSTVVPEAEEHSSKHGVPLFACNGRQLFEFQHQDNNKEFKENFRSSPLGSSRRVSSPETVSFESNSYQSVKVFTDDWELNSPFSAASSSLYQEPEARFSVREHVFSEQIVEGNDDEDEDEDDEVMSSYVIELNSNLRREECEASAVDEAIAWAKEKFQSRNSDEESSARNDSNEQTIGRQGRSDASECHRDDGIGIVHTMEKQQTEIEKLDRDIRLWSSGKRTDIRLLLSSLHHILRPESGWYAIPLMSLLESSHVKKAYQKARLCLHPDKLQQRGATSLQKYVAEKAFSILQNAWAAFISEDVSF
>gnl_Poptr_v3.0_Potri.004G133000.1
MHADSYYMENEYINENLTNSSCFKVSRQVSSPETISDLEPHSYRCLRVSLDDLELNSPSTPQEEMELDEDEVMSSYVIENNSNHREGTGEAVSIDEAIAWAKEKS
>gnl_Poptr_v3.0_Potri.004G133100.1
MELLDEDIRLWSAGRETNIRLLLSTLHPILWPDSGWYAIPLTSLVESSQVKKVHQKARLCLHPDKLQQRGATLPQKYVAEKTFSILLDAWAAFVSQDFCLTRDDSGSFLYSFENQQEKLACSIG
>gnl_Poptr_v3.0_Potri.011G081500.1
MDESWRMRMGVPTPSVPRRRSMEDIATTRHSMDARLDPDDFSDVFGGPPRSVLSRKFPADFTRSSSSSFYEEIFLPETDSLSKGKKNGGRSLPAFRIPARGEGFYSDVFRLSDEGRRSRQRSRANSKSKSNSSSVLSSEELSPQRRMVTGDDVALSSFASKLRPINVPYRWNSATGRPEGQPAGRQWNMPSFPRNHTEKCYMENEYIDEKVRCCSSYFKVSRQVSSPETISLEPHSHRSIKISVDDLELNSPSSPASSLCHEPEAKAGVQCNVMLEEELEQVEDEDEDEVMSSYVIEINSDHREGTGEAVSIDEAIAWAKEKFRSRSFDRQHENVSMDHHSDEAEERRNVHDFVGHQLDGHGSRQCTMEEELKKSRREEVEKSEKDMEMELLDEDIRLWSAGKETNIRLLLSTLHHILWPNSGWYAIALTSLIESSQVKKAYQKARLCLHPDKLQQRGGTLSQKYVAEKAFSILQVNLCLLPWLEPNTERDKTKKFA
>gnl_Prupe_v2.1_Prupe.4G085400.1
MDESWRMRMGLMPTLPRRRSAEHVSTRSVFAAADDCQTLDPDDFADVFGGPPRSVLPREFSGRTTSFYEEIFRPPEFGLTADKSGRSLPAFRIPGRSEGFYSDIFGSDDDGGQRRSRERSRPNSKAKSNSSSVLSSEELSPLRPIIGDDVALSSFASKLRPLNVPCRWNSSTMLPTKQENSKKQGTASLHCNRMSFTENQVMGNAHDESFRNSYFGFTRKVLSPETISLEPNSYRSVKLSVDDLELNSPSSAVSSLCQEHEVKFGIRDRVFDYEKEVMRAVEREEDDEAMSSYVIEINSEHREGTCEAGGIEEAIAWAKEKFQTHSNSEKEGSLTQQENEQSVGMDQEGRPNNADEYSDHQQRDELHEMTQSPEEEEEEEEERTWVAEDENQHSEKEIQMELLDEDIRLWSAGRESNIRLLLSTLHHILWADSGWYAIPLTSLIESSQVKKAYQKARLCLHPDKLQQRGATLSQKHLAEKAFSILQDAWALFISQDVFII
>gnl_Sorbi_v3.1_Sobic.010G229300.1
MDESWRCTMGSVLPRQRSSDQHAAAAGGHQSLAPDDFRDVYGGPPRTVLLRSFGGEAADYNSPTGHQYASYGGAEAFCRRPYPDGRAAAVPTEQGFFDDIFGARRHLRSRSRSKSKSSSAVSSDEFPSAGFCRPVATGGSRVDATLSSFTSRLRPVTIPSRRYDSSPPSSTSTRGEYQSSFTCSTAAYPAARYYYGGDTNKAAGSRSNHNSGRAGGGGSAAATRHHRNHRGGSSFCCFTSNPETSSNAPSFRQAARGARSPAAETTITDYSGADYGYYYSPPSATSSSLFTNPLARTPRRLEEVVMEVRERAPLLMDDGDDIDSVGAAAVDEAIAWAKERFWSQAR
>gnl_Stras_v2.0_SGA_v2.0_scaffold223T42823
MDESWRMRMGMPKMPPPPTGYPPDHLPGRLTAAAASHRRQNTISDEPLNPEDFDDVFGGPPRTVLSGRFATACQRSRSTSSSSGGFIYEEIFRPADRAPPPAAAGRTGRMLPEFRIPGEKGSDFYSDIFGWEDHERVVRSRSRSKASSSSVLSSEELSPLQPAAAVDGQDDILWRESGWFAVSLSDLTEISQVKKAYQKARLCLHPDKLQQRGATIQQKYIADKAFSLLQDAWEAFVAQRVS
>gnl_Stras_v2.0_SGA_v2.0_scaffold106T30658
MDESWRMRMGTHAPKLPNHPPRRSTGDTSTHNRTTLSGNGHLNPEDFADVFGGPPRTVLSRRFGGGIPRSASPSSSSGDFSCEDAFRRTEAVGSGRKFPQFKIPFGKQRSFYGDIFGWEHSNINNNNKIDDESVVRSRSRSKASSSSALSSEDLSPLRPAISDGGYDDVYLFGSKLRPINVFRKCRSRPFREANYNNRNISEIDFFEYMKNRPLEPSRKKNASPELTNTEPIPSNGSFEKSDDELKFNSPSSPAVSSSSICHSESGEMKTRDYEINDDNDDESMSSFAIEFDIGKCEWTCEETNGVDEAIAWVKEKSRMNPISYQEKSTKVGQHPFSLSFCHGIRAGSILDRVMTYPLFSHEFLSWYQSRFYLGPCDDVPIVYPGSILDRVMTYPLFIPHVPVYGSLFVVGLGAPSPVGLGLSKESQVRGRVRISLDIEIKDECAAEEETNKIIIDEKIKLWSTGRQADIRQLLSSMHHILWPNSGWVTIPLTNIIESSQVKKAYHKAQLCLHPDKLQQKGATLMQKYIAQKVFSALQDAWAAFISRDGLCSAS
>gnl_Theca_v1.1_Thecc1EG029416t2
MDESWRRCMGMPTTHHLPRRKSVENTIFSMSHHVTMVADHTLDADDFFDVFGGPPRSVLCRTFSGDFTRSTSFYEEVFRPPEFVSSRKTKCGRSLPAFRIPARGEGFYSDIFGSDDDLRRSRERSGSNSKAKSNSSSVLSSEELSPLRPVVGDDVGLSSFASKLRPINVPCRWNSTTMMPDQELGMQRGMALPAFPSSRSFYNENLYMENEHNVDNLRSSCYGFCRRASSPEIISLEPHSFRSVKISADDLEFNSPSSPASSLCHEAEARAGVQTDSVQEEEEEEEEEEEEDEDEVMSSYVIDINSDLRECTGEAVSIDEAIAWAKERYNTQSSEREHEKEQPIETEASSNNAHEYFDRQTDGHGTKQSPMEEEQKKSKAEEEKERSEEHIKMGLLDEDVKLWSSGKENNIRLLLSTLHHILWPNSGWHMIPLMSLTESSQVKKAYQKARLCLHPDKLQQRGATLSQKYVADKAFSILQDAWAAFISQDVCKKYLVIW
>gnl_Utrgi_v4.1_Scf00194.g12141.t1
MENSEALLSPDGHSPPRVYDGADDDGDIVFRFASKLRPINVKSRRVDFGTEDHKIRPDPTPPITGKRSISGEEKECIDNMKSYLFGMRWRNKSMDTISIDPTSNCSLRAMADDLEEEHSPSSGVSSVYHSAEKDCSVHVVMEDKILHPTDEDPDDDDDDDDVLSSYIIEINSDIKEESCESNGVDEAIAWAKEKFQTGSPQAQKESPSETPLPTTP
>gnl_Utrgi_v4.1_Scf00194.g12140.t1
MSFSEAAEDVKEYQVSEVASESLGSWEEPVDEKQVAHEEADEFDTLGQFEMRMLDEKISLWSDGKETDIRLLLCSLHLILWPKSGWQPVPLGNIIEIPKVKKAFQRARLCLHPDKLQQRGATLPQKYLAEKAFAILQWDVRNGGDGVGMDGMMDDSSSMENEFLMRWMGTSMHMRSNATGLPTSPSPLFLLRSGCSCSLWGFLVLEALQKAFVYPPF
>gnl_Utrgi_v4.1_Scf00004.g922.t1
MHVQGICSYNSRQSNHSLLRCLWEETPMDRSRREPDQRGKPSRHARRYAEEDEFSPRRGDPMDGDDFGPEDFRDVFGGPPRTVLYHYFSNGNTKSSPRGVFYEEVFRPAEKVAPPTGVHRFGRSLPEFKIPAPYR
>gnl_Vitvi_Genoscope.12X_GSVIVT01021545001
MDESWRMRMGMHNLPRRKSTEETSSQRSRKTFSGESRTMHPEDFSDVFGGPPRSVLSRQYSGDFTARAQSNSFYEEIFRPADLGAPARSGRVLPVFRIPGNRKGGGGFYSDIFGSDDDRRSRTRSKPNSKSKSKSNSSSVLSSEELSPLRPVIGDDVALSSFASKLRPINVPSRWSSSMMMPEEYSRKQGMPAFPCNPSPCIENHFMKTEYDDDSSSIFGFSQRVSFPETISVEPNSYGSIKVSIDDLELNSPSSAVSSVCQAPDAKPRIPDDELLQGQETEQEDDDEVMSSYVIEITPDRREGTDEADALDEAIAWAKEKFQTHSSEKEWSIRPQETEHFVEMEDRPNSREFRVPQMDEHGMMQSPVKDKWATEDKQQMEKDMEIELLDEDVRLWSSGKEANIRLLLSTLHHILWPNSGWYAIPLTSLIETSQVKKAYQKARLCLHPDKLQQRGVTPPQKYVAEKAFSILQDAWAAFISQDVFFS
>FraveV4A2_3g05060.t4
MDDSWRMRMGMPSMPGRHSGADRTSTHSVFPAYSDVATNLQADDFADVFGGPPRSVLPRQSSGCSTSFFEEIFRPEFVSTSEKSGRSLPEFRIPTRSEGFYSDIFGSDDEFQRRSRERSRPNSKAKSNSSSVLSSEELSPLRRVIGDDVALSSFASKLSKLEFSNEVLDCHRPINVRWDSSTMKPAKEHSKKLGVPAGVRCSHIPSFTENKSNENDYYEHTRASYFGFTRKVLSPETISIEPSSFRSVKLSTEDLELLNSPSSEVSSICQEHEAKPGILHDHVFPGKEVGVTEQEELDDEDDDEEDDDDDEDEVMSSYVIEINSDHREGTYEEVNLEEAIAWAKEKFQTHSASEKESSMTAHDHNEQSIELEEGRPNVDECLDRQRDEHEMTRTPEMELEFLDEDVRLWSAGKESNIRMLLSTLEQILWPNSGWYTIPLTSLIESSQVKKAYQKARLCLHPDKLQQRSATPAQKYVAQKAFAILQDAWELFISQDVFII
>Maldo_HF_11777
MDESWRMRMGLMPGLPRRRSAEHVSTRSVFAAAAAKDSHITLEPDDFADVFGGPPRSVLPRQFPGGSTSFYEEIFRPPEFCFTAENRDRSLPAFRIPSRSERFYSDIFGSDDDGRQRMSRERSRPNSKTKSKSNSSSVLSSEELSPLRPVIGDDVAFSSFASKLRPLNVPCRWNSSTMKPTKEHPKKQGTSALRCNPLSFTENQVLEKLYDEKFRSSSNFGFTRKVSSPETMSPGPSSCRSVKQFVDDLELLSPSSAVSSLCQEHEIKSGIWDRVLREKEVGVLEQEEKEEDNNDDEVMSSYVIEINSDQQREEAVGIEEAIAWAKEKFQTHSNSEKEGSLTQQDNQQSVEMDEGRPNVDEYSYHQQRDELLLETTPSPEMELELLDEDIRLWSAGKESNIRMLLSTLHHVVWPKSGWYAVPLTSLIEGSQVKKAYQKARLCLHPDKLQQRGATPAQKYIAETAFAILQDAWAVFISQDVFIT
>Maldo_HF_18285
MDESWRMRMGLMPGLPRRRSAEHASTSSIFAAAAAKDSHMTLDPDDFADVFGGPPRSVLPRQLSRGSTSFHEEIFRPPNFCSTAKNSGGSLPAFRIPARNEGFYCDIFGSGDDGRQRKSRERSRPNSKAKSNSSSVLSSEELSPLRPVIGDDVAFSSFASKLRPLNVPCRWNSSTMKPTEEHPKKQGTSALHCNPLSFTENQVMEKLYDEKLRSSNNFGFTRKVLSPETISVGPNSCRSVKLPVDDLELPSPSSAVSSLCQEHEIKSGIWDRVLREKEVGVLEQEEEEDDEVMSSYVIEINSDQQREEAVGIEEAIAWAKERFQTHSNSEKEGSLTQQDNQQSMDEGRSNVDEYSDHQQQDELLVELTQSPEDEEERTRITEDERKPSEKDLELELLDEDIRLWSSGKESNIRMLLSTLHHIVWPNSGWYAIPLTSLKESSQVKKAYQKARLCLHPDKLQQRGATSAQKYIAEKAFTILQDAWAVFISKDVFII
>Malba_029166
MDESWRMRMGLMPGLPRRRSAEHASTRSVFAAAAAKDSHITLEPDDFADVFGGPPRSVFPRQFPGGSTSFYEEIFRPPEFCFTAENRDRSLPAFRIPSRSERFYSDIFGSDDDGRQRMSRERSRPNSKTKSKSNSSSVLSSEELSPLRPVIGDDVAFSSFASKLRPLNVPCRWNSSTMKPTKEHPKKQGTSALRCNPLSFTENQVLEKLYDEKFRSSSNFGFTRKVSSPETMSPGPSSCRSVKQFVDDLELLSPSSAVSSLCQEHEIKSGIWDRVLREKEVGVLEQEEKEEDNNDDEVMSSYVIEINSDQQREEAVGIEEAIAWAKEKFQTHSNSEKEGSLTQQDNQQSVEMDEGRPNVDEYSYHQQRDELLLETTPSPEEEEEMTGIAEEEKKPSEKDMELELLDEDIRLWSAGKESNIRMLLSTLHHVVWPKSGWYAVPLTSLIESSQVKKAYQKARLCLHPDKLQQRGATPAQKYIAERAFAILQDAWAVFISQDVFII
>Malba_032057
MDESWRMRMGLMPGLPRRRSAEHASTSSIFAAAAAKDSHMTLDPDDFADVFGGPPRSVLPRQLSRGSTSFHEEIFRPPNFCSTAKNSGGSLPAFRIPARNEGFYCDIFGSGDDGRQRKSRERSRPNSKAKSNSSSVLSSEELSPLRPVIGDDVAFSSFASKLRPLNVPCRWNSSTMKPTEEHPKKQGTSALHCNPLSFTENQVMEKLYDEKLRSSNNFGFTRKVLSPETISVGPNSCRSVKLPVDDLELPSPSSAVSSLCQEHEIKSGIWDRILREKEVGVLEQEEEEEDDEVMSSYVIEINSDQQREEAVSIEEAIAWAKERFQTHSNSEKEGSLTQQDNQQSMDEGRPNVDEYSDHQQQDELLVKLTQSPEDEEERTRITEDEKKPSEKDLELELLDEDIRLWSSGKESNIRMLLSTLHHIVWPNGGWYAIPLTSLKESSQVKKAYQKARLCLHPDKLQQRGATSAQKYIAEKAFNILQDAWAVFISKDVFII
>Malsi_05g026610
MDESWRMRMGLMPGLPRRRSAEHVSTRSVFAAAAAKDSHITLEPDDFADVFGGPPRSVLPRQFPGGSTSFYEEIFRPPEFCFTAENRDRSLPAFRIPSRSERFYSDIFGSDDDGRQRMSRERSRPNSKTKSKSNSSSVLSSEELSPLRPVIGDDVAFSSFASKLRPLNVPCRWNSSTMKPTKEHPKKQGTSALRCNPLSFTENQVLEKLYDEKFRSSSNFGFTRKVSSPETMSPGPSSCRSVKQFVDDLELLSPSSAVSSLCQEHEIKSGIWDRVLREKEVGVLEQEEKEEDNNDDEVMSSYVIEINSDQQREEAVGIEEAIAWAKEKFQTHSNSEKEGSLTQQDNQQSVEMDEGRPNVDEYSYHQQRDELLLETTPSPEEEEEMTGIAEEEKKPSEKDMELELLDEDIRLWSAGKESNIRMLLSTLHHVVWPKSGWYAVPLTSLIEGSQVKKAYQKARLCLHPDKLQQRGATPAQKYIAETAFAILQDAWAVFISQDVFIT
>Malsi_10g024130
MDESWRMRMGLMPGLPRRRSAEHASTSSIFAAAAAKDSHMTLDPDDFADVFGGPPRSVLPRQLSRGSTSFHEEIFRPPNFCPTAKNSGGSLPAFRIPARNEGFYCDIFGSGDDGRQRKSRERSRPNSKAKSNSSSVLSSEELSPLRPVIGDDVAFSSFASKLRPLNVPCRWNSSTMKPTEEHPKKQGTSALHCNPLSFTENQVMEKLYDEKLRSSNNFGFTRKVLSPETISVGPNSCRSVKLPVDDLELPSPSSAVSSLCQEHEIKSGIWDRVLREKEVGVLEQEEEEDDEVMSSYVIEINSDQQREEAVGIEEAIAWAKERFQTHSNSEKEGSLTQQDNQQSMDEGRSNVDEYSDHQQQDELLVELTQSPEDEEERTRITEDERKPSEKDLELELLDEDIRLWSSGKESNIRMLLSTLHHIVWPNGGWYAIPLTSLKESSQVKKAYQKARLCLHPDKLQQRGATSAQKYIAEKAFTILQDAWAVFISKDVFII
>Malsy_05g024790
MISPSFYYIKQHTQYFSKFLPLIRRKKMDESWRMRMGLMPGLPRRRSAEHASTRSVFAAAAAKDSHITLEPDDFADVFGGPPRSVLPRQFPGGSTSFYEEIFRPPEFCFTAENRDRSLPAFRIPSRSERFYSDIFGSDDDGRQRMSRERSRPNSKTKSKSNSSSVLSSEELSPLRPVIGDDVAFSSFASKLRPLNVPCRWNSSTMKPTKEHPKKQGTSALRCNPLSFTENQVLEKLYDEKFRSSSNFGFTRKVSSPETMSPGPSSCRSVKQFVDDLELLSPSSAVSSLCQEHEIKSGIWDRVLREKEVGVLEQEEKEEDNNDDEVMSSYVIEINSDQQREEAVGIEEAIAWAKEKFQTHSNSEKEGSFTEQDNQQSVEMDEGDFC
>Malsy_10g022960
MDESWRMRMGLMPGLPRRRSSEHASTSSIFAAAAAKDSHMTLDPDDFADVFGGPPRSVLPRQLSRGSTSFHEEIFRPPNFCSTAKNSGGSLPAFRIPARNEGFYCDIFGSGDDGRQRKSRERSRPNSKAKSNSSSVLSSEELSPLRPVIGDDVAFSSFASKLRPLNVPCRWNSSTMKPTEERPKKQGTSALHCNPLSFTENQVMEKLYDEKLRSSNNFGFTRKVLSPETISVGPNSCRSVKLPVDDLELPSPSSAVSSLCQEHEIKSGIWDRVLREKEVGVLEQEEEEDDEVMSSYVIEINSDQQREEAVGIEEAIAWAKERFQTHSNSEKEGSLTQQDNQQSMDEDHQQQDELLVELTQSPGDEEERTRITEDERKPSEKDLELELLDGDIRLWSSGKESNIRMLLSTLHHIVWPNGGWYAIPLTSLKESSQVKKAYQKARLCLHPDKLQQRGATSAQKYIAEKAFTILQDAWAVFISKDVFII
>Malsy_scaffold2570g000670
MISPSFYYIKQHTQYFSKFLPLIRRKKMDESWRMRMGLMPGLPRRRSAEHASTRSVFAAAAAKDSHITLEPDDFADVFGGPPRSVLPRQFPGGSTSFYEEIFRPPEFCFTAENRDRSLPAFRIPSRSERFYSDIFGSDDDGRQRMSRERSRPNSKTKSKSNSSSVLSSEELSPLRPVIGDDVAFSSFASKLRPLNVPCRWNSSTMKPTKEHPKKQGTSALRCNPLSFTENQVLEKLYDEKFRSSSNFGFTRKVSSPETMSPGPSSCRSVKQFVDDLELLSPSSAVSSLCQEHEIKSGIWDRVLREKEVGVLEQEEKEEDNNDDEVMSSYVIEINSDQQREEAVGIEEAIAWAKEKFQTHSNSEKEGSFTEQDNQQSVEMDEGRPNVDEYSYHQQRDELLLETTPSPEMELELLDEDIRLWSAGKESNIRMLLSTLHHVVWPKSGWYAVPLTSLIESSQVKKAYQKARLCLHPDKLQQRGATPAQKYIAERAFAILQDAWAVFISQDVFII
>Maldo_GDDH_05G1279900
YFSKFLPLIRRKKMDESWRMRMGLMPGLPRRRSAEHVSTRSVFAAAAAKDSHITLEPDDFADVFGGPPRSVLPRQFPGGSTSFYEEIFRPPEFCFTAENRDRSLPAFRIPSRSERFYSDIFGSDDDGRQRMSRERSRPNSKTKSKSNSSSVLSSEELSPLRPVIGDDVAFSSFASKLRPLNVPCRWNSSTMKPTKEHPKKQGTSALRCNPLSFTENQVLEKLYDEKFRSSSNFGFTRKVSSPETMSPGPSSCRSVKQFVDDLELLSPSSAVSSLCQEHEIKSGIWDRVLREKEVGVLEQEEKEEDNNDDEVMSSYVIEINSDQQREEAVGIEEAIAWAKEKFQTHSNSEKEGSLTQQDNQQSVEMDEGRPNVDYSYHQQRDELLLETTPSPEEEEEMTGIAEEEKKPSEKDMELELLDEDIRLWSAGKESNIRMLLSTLHHVVWPKSGWYAVPLTSLIEGSQVKKAYQKARLCLHPDKLQQRGATPAQKYIAETAFAILQDAWAVFISQDVFIT
>Maldo_GDDH_10G1258400
MDESWRMRMGLMPGLPRRRSAEHASTSSIFAAAAAKDSHMTLDPDDFADVFGGPPRSVLPRQLSRGSTSFHEEIFRPPNFCSTAKNSGGSLPAFRIPARNEGFYCDIFGSGDDGRQRKSRERSRPNSKAKSNSSSVLSSEELSPLRPVIGDDVAFSSFASKLRPLNVPCRWNSSTMKPTEEHPKKQGTSALHCNPLSFTENQVMEKLYDEKLRSSNNFGFTRKVLSPETISVGPNSCRSVKLPVDDLELPSPSSAVSSLCQEHEIKSGIWDRVLREKEVGVLEQEEEEDDEVMSSYVIEINSDQQREEAVGIEEAIAWAKERFQTHSNSEKEGSLTQQDNQQSMDEGRSNVDEYSDHQQQDELLVELTQSPEDEEERTRITEDERKPSEKDLELELLDEDIRLWSSGKESNIRMLLSTLHHIVWPNSGWYAIPLTSLKESSQVKKAYQKARLCLHPDKLQQRGATSAQKYIAEKAFTILQDAWAVFISKDVFII
>Maldo_Gala_05g025270
MDESWRMRMGLMPGLPRRRSAEHVSTRSVFAAAAAKDSHITLEPDDFADVFGGPPRSVLPRQFPGGSTSFYEEIFRPPEFCFTAENRDRSLPAFRIPSRSERFYSDIFGSDDDGRQRMSRERSRPNSKTKSKSNSSSVLSSEELSPLRPVIGDDVAFSSFASKLRPLNVPCRWNSSTMKPTKEHPKKQGTSALRCNPLSFTENQVLEKLYDEKFRSSSNFGFTRKVSSPETMSPGPSSCRSVKQFVDDLELLSPSSAVSSLCQEHEIKSGIWDRVLREKEVGVLEQEEKEEDNNDDEVMSSYVIEINSDQQREEAVGIEEAIAWAKEKFQTHSNSEKEGSLTQQDNQQSVEMDEGRPNVDYSYHQQRDELLLETTPSPEEEEEMTGIAEEEKKPSEKDMELELLDEDIRLWSAGKESNIRMLLSTLHHVVWPKSGWYAVPLTSLIEGSQVKKAYQKARLCLHPDKLQQRGATPAQKYIAETAFAILQDAWAVFISQDVFIT
>Maldo_Gala_10g023440
MDESWRMRMGLMPGLPRRRSAEHASTSSIFAAAAAKDSHMTLDPDDFADVFGGPPRSVLPRQLSRGSTSFHEEIFRPPNFCPTAKNSGGSLPAFRIPARNEGFYCDIFGSGDDGRQRKSRERSRPNSKAKSNSSSVLSSEELSPLRPVIGDDVAFSSFASKLRPLNVPCRWNSSTMKPTEEHPKKQGTSALHCNPLSFTENQVMEKLYDEKLRSSNNFGFTRKVLSPETISVGPNSCRSVKLPVDDLELPSPSSAVSSLCQEHEIKSGIWDRVLREKEVGVLEQEEEEDDEVMSSYVIEINSDQQREEAVGIEEAIAWAKERFQTHSNSEKEGSLTQQDNQQSMDEGRSNVDEYSDHQQQDELLVELTQSPEDEEERTRITEDERKPSEKDLELELLDEDIRLWSSGKESNIRMLLSTLHHIVWPNGGWYAIPLTSLKESSQVKKAYQKARLCLHPDKLQQRGATSAQKYIAEKAFTILQDAWAVFISKDVFII
>Pyrco_DAP_Chr10v0.1_25562.1
MDESWRMRMGLMPGLPRRRSAEHASTRSIFAAAAAKDSHMTLDPDDFADVFGGPPRSVLLRQLSRGSTSLYEEIFRPPNFCSTAKNRGESLPAFRIPARNEGFYCDIFGSDDDGRQRKSRERSRPNSKAKSNSSSVLSSEELSPLRPVSGDDVAFSSFASKLRPLNVPCRWNSSTMKPTNEHPKKQGTSALHCNPLSFNENQVLEKLYDEKFRSSNNFGFTRKVLSPETISIGPNSRRSVKLPVDDLELPSPSSAVSSLCQEHEIKSRIWDCVLQEKEVGVLEQEEEEDDEMMSSYVIEINSDQQREDAVGIEEAIAWAKEKFQTHSNSEKEENLTQRDNQQSMDEGRPNVDEYSDHQQRDELLLELTQSPEDEEERTWITEDERKPSEKDLELELLDEDIRLWSSGKESNIRMLLSTLHHIVWPNSGWYAIPLTNLIESSQVKKAYQKARLCLHPDKLQQRGATSAQKYIAEKAFTILQDAWAVFISKDVFII
>Pyrco_DAP_Chr5v0.1_12814.1
MDESWRMRMGLMPGLPRRRSAEHASTRSVFAAAAAKDSHMTLEPDDFADVFGGPPRSVLPRQFPGGSTSFYEEIFRPPEFCFTAENRDRSLPAFRIPSRSERFYSDIFGSDDDGRQRMSRERSRPNSKTKSKSNSSSVLSSEELSPLRPVIGDDVAFSSFASKLRPLNVPCRWNSSTMKPTKEHPKKQGTTALRCNPLSFTENQVLEKLYDEKFRSSSNFGFTRKVSSPETMSPGPSSCRSVKQFADDLELLSPSSAVSSLCQEHEIKSGIWDRVLREKEVGVLEQEEKEEDNNDDEVMSSYVIEINSDQQREEAVGIEEAIAWAKEKFQTHSNSEKEGTNQQSVEMDEGRPNVDEYSYHQQRDELLLETTPSPEEEEERTGITEEEKKPSEKDMDLELLDEDIRLWSAGKESNIRMLLSTLHHIVWPKSGWYAVPLTSLIESSQVKKAYQKARLCLHPDKLQQRGATPAQKYIAERAFAILQDAWAVFISQDVFNI
>Pyrco_BP1_018095.1
MDESWRMRMGLMPGLPRRRSAEHASTRSVFAAAAAKDSHMTLEPDDFADVFGGPPRSVLPRQFPGGSTSFYEEIFRPPEFCFTAENRDRSLPAFRIPSRSERFYSDIFGSDDDGRQRMSRERSRPNSKTKSKSNSSSVLSSEELSPLRPVIGDDVAFSSFASKLRPLNVPCRWNSSTMKPTKEHPKKQGTAALRCNPLSFTENQVLEKLYDEKFRSSSNFGFTRKVSSPETMSPGPSSCRSVKQFADDLELLSPSSAVSSLCQEHEIKSGIWDRVLREKEVGVLEQEEKEEDNNEDEVMSSYVIEINSDQQREEAVGIEEAIAWAKEKFQTHSNSEKEGTNQQSVEMDEGRPNVDEYSYHQQRDELLLETTPSPEEEEERTGITEEEKKPSEKNMDLELLDEDIRLWSAGKESNIRMLLSTLHHIVWPKSGWYAVPLTSLIESSQVKKAYQKARLCLHPDKLQQRGATPAQKYIAERAFAILQDAWAVFISQDVFNI
>Pyrco_BP1_019991.1
MDESWRMRMGLMPGLPRRRSAEHASRRSIFAAAAAKDSHMTLDPDDFADVFGGPPRRVLLRQLSRGSTSLYEEIFRPPNFCSTAKNRGESLPAQRKSRERSRPNSKAKSNSSSVLSSEELSPLRPVIGDDVAFSSFASKLRPLNVPCRWNSSTMKPTNEHPKKQGTSALHCNPLSFNENQVLEKLYDEKFRSSNNFGFTRKVLSPETISIGPNSRRSVKLPVDDLELPSPSSAVSSLCQEHEIKSGIWDSVLQEKEVGVLEQEEEEDDDEVMSSYVIEINSDQQREDAVGIEEAIAWAKEKFQTHSNSEKEENSTQRDNQQSMDEGRPNVDEYSDHQQRDELLLELTQSPEDEEERTWITEDERKPSEKDLELELLDEDIRLWSSGKESNIRMLLSTLHHIVWPNSGWYAIPLTNLIESSQVKKAYQKARLCLHPDKLQQRGATSAQKYIAEKAFTILQDAWAVFISKDVFII
>Pyrco_BP_DH_05g26010
MDESWRMRMGLMPGLPRRRSAEHASTRSVFAAAAAKDSHMTLEPDDFADVFGGPPRSVLPRQFPGGSTSFYEEIFRPPEFCFTAENRDRSLPAFRIPSRSERFYSDIFGSDDDGRQRMSRERSRPNSKTKSKSNSSSVLSSEELSPLRPVIGDDVAFSSFASKLRPLNVPCRWNSSTMKPTKEHPKKQGTTALRCNPLSFTENQVLEKLYDEKFRSSSNFGFTRKVSSPETMSPGPSSCRSVKQFADDLELLSPSSAVSSLCQEHEIKSGIWDRVLREKEVGVLEQEEKEEDNNEDEVMSSYVIEINSDQQREEAVGIEEAIAWAKEKFQTHSNSEKEGTNQQSVEMDEGRPNVDEYSYHQQRDELLLETTPSPEEEEERTGITEEEKKPSEKNMDLELLDEDIRLWSAGKESNIRMLLSTLHHIVWPKSGWYAVPLTSLIESSQVKKAYQKARLCLHPDKLQQRGATPAQKYIAERAFAILQDAWAVFISQDVFNI
>Pyrco_BP_DH_10g21470
MTFIKKLEGPTDPIQNIKKWETLSQSSICSYHVYHTISSSFFCIYQNNTHHNFSKLISLPHINSPTKMDESWRMRMGLMPGLPRRRSAEHASRRSIFAAAAAKDSHMTLDPDDFADVFGGPPRRVLLRQLSRGSTSLYEEIFRPPNFCSTAKNRGGSLPAFRIPARNEGFYCDIFGSDDDGSQRKSRERSRPNSKAKSNSSSVLSSEELSPLRPVIGDDVAFSSFASKLRPLNVPCRWNSSTMKPTNEHPKKQGTSALHCNPLSFNENQVLEKLYDEKFRSSNNFGFTRKVLSPETISIGPNSRRSVKLPVDDLELPSPSSAVSSLCQEHEIKSGIWDSVLQEKEVGVLEQEEEEDDDEVMSSYVIEIDSRSAKRRRSWY
>Pyrco_BP_DH_10g21480
MDEGRPNVDEYSDHQQRDELLLELTQSPEDEEERTWITEDERKPSEKDLELELLDEDIRLWSSGKESNIRMLLSTLHHIVWPNSGWYAIPLTSLIESSQVKKAYQKARLCLHPDKLQQRGATSAQKYIAEKAFTILQDAWAVFISKDVFII
>Pruav_sc0003135.1_g160.1.mk
MLPTKQENSKKQGTALHCNRTSFTENQVMENAHDESFRSSYFGFTRKVLSPETISLEPNSYRSVKLSVDDLELNSPSSAVSSLCQEHEAKFGIRDRVFDYEKEVMRAVEREEDDEVMSSYVIEINSEHREGTCEAGGIEEAIAWAKEKFQTHSNSEKEGSLTQRENEQSVEMDQEGRPNNVDEYSDHQQRDELHEMTQSPEEEEEEEEEEERTWVAEDENQHSEKEIEMELLDEDIRLWSTGRESNIRLLLSTLHHILWADSGWYAIPLTSLIESSQVKKAYQKARLCLHPDKLQQRGATLSQKHLAEKAFSILQDAWALFISQDVFII
>Pyrusco10g006500.1
MDESWRMRMGLMPGLPRRRSAEHASTRSIFAAAAAKDSHMTLDPDDFADVFGGPPRSVLLRQLSRGSTSLYEEIFRPPNFCSTAKNRGESLPAFRIPARNEGFYCDIFGSDDDGRQRKSRERSRPNSKAKSNSSSVLSSEELSPLRPVSGDDVAFSSFASKLRPLNVPCRWNSSTMKPTNEHPKKQGTSALHCNPLSFNENQVLEKLYDEKFRSSNNFGFTRKVLSPETISIGPNSRRSVKLPVDDLELPSPSSAVSSLCQEHEIKSRIWDSVLQEKEVGVLEQEEEEDDEMMSSYVIEINSDQQREDAVGIEEAIAWAKEKFQTHSNSEKEENLTQRDNQQSMDEGRPNVDEYSDHQQRDELLLELTQSPEDEEERTWITEDERKPSEKDLELELLDEDIRLWSSGKESNIRMLLSTLHHIVWPNSGWYAIPLTNLIESSQVKKAYQKARLCLHPDKLQQRGATSAQKYIAEKAFTILQDAWAVFISKDVFII
>Pyrbe_005181
MTLDPDDFADVFGGPPRCVLLRQLSRGSTSLYEEIFRPPNFCSTAKNRGGSLPAFRIPARNEGFYCDIFGSDDDGRQRKSRERSRPNSKAKSNSSSVLSSEELSPLRPVIGDDVAFSSFASKLRPLNVPCRWNSSTMKPTNEHPKKQGTSALHCNPLSFTENQVMEKLYGEKLRSSNNFGFTRKVLSPETISIGPNSCRSVKLPVDDLELPSPSSAVSSLCQEHEIKSGIWDSVLQEKEVGVLEQEEEEEEDDEVMSSYVIEINSDQQREDAVGIEEAIAWAKEKFQTHSNSEKEESLTQLDNQQSMDEGRPNVDEYSDHQQRDELQLQLTQPPEVEEERTWITEDEKNSSEKDLELELLDEDIRLWSSGKESNIRMLLSTLHHVKKAYQKARLCLHPDKLQQRGATSAQKYIAEKAFTILQDAWAVFISKDVFII
>Pyrbe_043599
MDESWRMRMGLMPGLPRRRSAEHASTRSVFAAAAAKDSHMTLEPDDFADVFGGPPRSVLPRQFPGGSTSFYEEIFRPPEFCFTAENRDRSLPAFRIPSRSERFYSDIFGSDDDGRQRMSRERSRPNSKTKSKSNSSSVLSSEELSPLRPVIGDDVAFSSFASKLRPLNVPCRWNSSTMKPTKEHPKKQGTSALRCNPLSFTENQVLEKLYDEKFRSSSNFGFTRKVSSPETMSPGPSSCRSVKQFADDLELLSPSSAVSSLCQEHEIKSGIWDRVLREKEVGVLEQEEKEEDNNDDEVMSSYVIEINSDQQREEAVGIEEAIAWAKEKFQTHSNSEKEGTNQQSVEMDEGGPNVDEYSYHQQRDELLLETTPSPEEEEERTGITEEEKKPSEKDMDLELLDEDIRLWSAGKESNIRMLLSTLHHIVWPKSGWYAVPLTSLIESSQVKKAYQKARLSLHPDKLQQRGATPAQKYIAERAFAILQDAWAVFISQDVFNI
>Pyrpy_N_05g2596.1
MDESWRMRMGLMPGLPRRRSAEHASTRSVFAAAAAKDSHMTLEPDDFADVFGGPPRSVLPRQFPGGSTSFYEEIFRPPEFCFTAENRDRSLPAFRIPSRSERFYSDIFGSDDDGRQRMSRERSRPNSKTKSKSNSSSVLSSEELSPLRPVIGDDVAFSSFASKLRPLNVPCRWNSSTMKPTKEHPKKQGTSALRCNPLSFTENQVLEKLYDEKFRSSSNFGFTRKVSSPETMSPGPSSCRSVKQFADDLELLSPSSAVSSLCQEHEIKSGIWDRVLREKEVGVLEQEEKEEDNNDDEVMSSYVIEINSDQQREEAVGIEEAIAWAKEKFQTHSNSEKEGTNQQSVEMDEGGPNVDEYSYHQQRDELILETTPSPEEEEERTGITEEEKKPSEKDMDLELLDEDIRLWSAGKESNIRMLLSTLHHIVWPKSGWYAVPLTSLIESSQVKKAYQKARLCLHPDKLQQRGATAAQKYIAERAFAILQDAWAVFISQDVFNI
>Pyrpy_N_10g1364.1
MDESWRMRMGLMPGLPRRRSAEHASTRSIFAAAAAKDSHMTLDPDDFADVFGGPPRSVLLRQLSRGSTSLYEEIFRPPNFCSTAKNRGGSLPAFRIPARNEGFYCDIFGSDDDGRQRKSRERSRPNSKAKSNSSSVLSSEELSPLRPVIGDDVAFSSFASKLRPLNVPCRWNSSTMKPTNEHPKKQGTSAMHCNPLSFNENQVLEKLYDEKFRSSNNFGFTRKVLSPETISIGPNSRRSVKLPVDDLELPSPSSAVSSLCQEHEIKSGIWDSVLQEKEVGVLEQEEEEDDDEVMSSYVIEINSDQQREDAVGIEEAIAWAKEKFQTHSNSEKEENSTQRDNQQSMDEGRPNVDEYSDHQQRDELLLELIQSPEDEEERTWITEDERKPSDKDLELELLDEDIRLWSSGKESNIRMLLSTLHHIVWPNSGWYAIPLTSLIESSQVKKAYQKARLCLHPDKLQQRGATSAQKYIAEKAFTILQDAWAVFISKDVFII
>Rosch_v2.0_Chr5g0014901
MFGVATTLQADDFADVFGGPPRSVLPRQSSGCSTSFCEEIFQPEFVSTSDKRGRNLPEFRIPARSEGFYSDIFGSDDEFQRRSRERSRPNSKAKSNSSSVLSSEELSPLQPVIGDDVALSSFASKLRPINVRWDSSTMKPAKEHSKKQGIPAGVHCSHPSFIEKQNNENAYDEHTRASYFGFTRKVLSPETISIEPSSFRSVKLSTEDLEPLNSPSSEVSSICQEHEAKTGILHDHVLPGKEVGVLEQEELDDDDDDDEVMSSYVIEINSDHREGTCEEVNLEEAIAWAKEKFQTHGASEKESSMTAHDHNEQSIEMDEGRPNVDECSDQQRDEHEMTRTPQDEDRTWCGEDEKQHSEKDMELEFLDEDIRLWSAGKELNIRMLLSTLHQILWPNSGWYTIPLTSLIESSQVKKAYQKARLCLHPDKLQQRSATPAQKYVAEKAFSILQDAWAVFISQDVFII
>Rubch_LG03.932
MDESWRMRMGMPSVPGRRSGADRNSSRSVFAADDFADVFGGPPRSVLPRQFSGCSTSFYEEIFRPEFVSESEKSGRSLPEFRIPVRSEGFYSDIFGSDDEFQRRSRERSRPNSKAKSKSNSSSVLSSEELSPLRPVIGDDVALSSFASKLRPINVRWDSSTMKPAKEQGIAAGLHCNHPSFTENQYNENAYDEHTRASYFGFTRKVLSPETISLEPNSIRSVKLSVDDLELNSPSSEVSSLCQDHVLPGKEAGVLEQEELDDDDDEVMSSYVIEINSDHREATCEEVALEEAIAWAKDKFQTHSASEKELSMTPHDHIEMDEGRPNVDEYSDQQHEIMTRTPEEEDRTWLGEDEKQQSEKDMELELLDEGVRLWSAGKESNIRMLLSTLHQILWPNSGWYTIPLTSLIESSQVKKAYQKARLCLHPDKLQQRSATPAQKYVAEKAFSILQDAWALFISQDVFII
>Ruboc_03_G15322
MDESWRMRMGMPSVPGRRSGADRNSSRSVFAADDFADVFGGPPRSVLPRQFSGCSTSFYEEIFRPELVSESEKSGRSLPEFRIPARSEGFYSDIFGSDDEFQRRSRERSRPNSKAKSKSNSSSVLSSEELSPLRPVIGDDVALSSFASKLRPINVRWDSSTMKPAKEQGIAAGLHCNHPSFTENQYNENAYDEHTRASYFGFTRKVLSPETISLEPNSIRSVKLSTDDLELNSPSSEISSLCQDHVLPGKEAEVLEQEELDDDDDDDDEVMSSYVIEINSDHREATCEEVALEEAIAWAKDKFQTHSASEKEMSMTPHDHIEMDEGRPNADEYSDQQHEIMTRTPEEEDRTWLGEDEKQHSEKDMQLELLDEDVKLWSAGKESNIRMLLSTLHQILWPNSGWYTIPLTSLIESSQVKKAYQKARLCLHPDKLQQRSATPAQKYVAGKAFSILQDAWALFISQDVFII
