# Supplementary material for: Transcriptomics of long‐term, low oxygen storage coupled with ethylene signaling interference suggests neofunctionalization of hypoxia response pathways in apple ( Malus domestica )
Source: Plant Direct. 2024 Dec 20;8(12):e70025. doi: 10.1002/pld3.70025 (PMC11660084; doi:10.1002/pld3.70025)
Supplement: Supplementary file 2 — Data S2: Homologs of all 606 hypoxia response genes identified in this study across 42 representative species of land plants). [file PLD3-8-e70025-s004.gz › 01-integratedGeneFamilies_dir/2554.faa]

>gnl_Ambtr_v1.0_evm_27.model.AmTr_v1.0_scaffold00137.48
MMFDGTWMRHEKGLIQFELLNCNLSLGKFQFSCCFLDPIWYVATELATDVLINVGESKFYLHKFPLLSKSSRLHRLVTDTPDEVGPDEVHIPDIPGGPAAFEVCAKFCYGMAVTLNAYNVAAARCAAEYLEMHESVEKGNLIYKLEVFLNSSVLRGWKDSIIVLQTTRALLPWSEDLKLVARCIESIALKASVDPTRVDWSYTYNRKKLALENGVGPTTEPQWNGVRRSHSVPKDWWVEDLCELEIDHYKRVIAAVKSKGKVGAEVVGEALRAYATRRLPGRLIGQTSGDSGRLRSLVETIVWLLPSEKGSVGCGFLLKLLRAGNIVGCGEGAKRELMRRVGSQLHEACVSDLLIPSGSDGEDGGLAVYDMDLAQGLVEEFMGRQEERCDRSGPLDEMVESGVLSASSPSSYGAKVAVGKLVDGYLAEVSRDPNLSLSKFVELAEMVSDPAARPVHDGLYRAIDMYLKEHTGLSKGEKKRICGLMDCRKLSMDACMHAAQNERLPLRVVVQVLFFEQVRSATSSSTVQADMLPELPGSIRALLPAARGSHNCGSHGSSRTTNTEDEWECSGGGGPAYSGGPTAEEIRALKSELAALRVGGKSGNCNMEKESRLKGILRTRKIFSKIWGANAKGGKDGGENTSSDTSESPGSGNPGDAKSTLSRNRRHSIS
>gnl_Aquco_v3.1_Aqcoe6G286800.1
MKFMKLGSKPDSFQTDGNNVRYVASELATDITINVGDVKFYLHKFPLLSKSARLQKLVAAANDEIDDEVYIPDIPGGPAAFEICAKFCYGMTVTLNAYNVVAARCAAEYLEMQESVEKGNIIYKIEVFLNSSIFCSWKDSIIVLQTTKSLQPWCEELKVVSRCIDSIASKASMDTSKVEWSYTYNRKKLPSENKTDPQWNGVRKQQIVPKDWWVEDLCELEIDFYKRVIMSIKTKGRVSGDIVGEALKAYALRRIPGFSRGVIQSCDVAKCRSLVESMIWLLPIEKGSISCSFLLKLLKAAMLLDSGEMGRRELVKRIGRELDEASVTDLLIPAPAGETMMYDVDVVLSIVEEFVMQEQNLEIEPPPTEEMQEITSIGFISDTSKLTVAKLVDGYLAEIARDPNLPLSKFIDLAEMVSGFSRPVHDGLYRAIDMFLKEHPGITKSERKKICKLMDCKKLTADACMHAVQNERLPLRVVVQVLFFEQVRAATSPSGSSTPEIPGSLRALIPQENGGSHGSSRTTTTNTEEDWDAVPTTEELKALKGELASLRLGNGRSEKNEGDSRSIEKAAATKVKGLLMSKKLFSKIWSSKWSQDENSSSDTSESPGSVNPEETKSTPSRNRRYSVS
>gnl_Arath_TAIR10_AT2G14820.1
MKFMKIGSKLDSFKTDGNNVRYVENELASDISVDVEGSRFCLHKFPLLSKCACLQKLLSSTDKNNIDDIDISGIPGGPTAFETCAKFCYGMTVTLSAYNVVATRCAAEYLGMHETVEKGNLIYKIDVFLSSSLFRSWKDSIIVLQTTKPFLPLSEDLKLVSLCIDAIATKACVDVSHVEWSYTYNKKKLAEENNGADSIKARDVPHDWWVEDLCELEIDYYKRVIMNIKTKCILGGEVIGEALKAYGYRRLSGFNKGVMEQGDLVKHKTIIETLVWLLPAEKNSVSCGFLLKLLKAVTMVNSGEVVKEQLVRRIGQQLEEASMAELLIKSHQGSETLYDVDLVQKIVMEFMRRDKNSEIEVQDDEDGFEVQEVRKLPGILSEASKLMVAKVIDSYLTEIAKDPNLPASKFIDVAESVTSIPRPAHDALYRAIDMFLKEHPGITKGEKKRMCKLMDCRKLSVEACMHAVQNDRLPLRVVVQVLFFEQVRAAASSGSSTPDLPRGMGRELRSCGTYGSSRSVPTVMEDEWEAVATEEEMRALKSEIAALKLQEESGRKSMDRAGVTAISKIRSLIMSKKIFGKKVQLQSKGGGEKNNGGGGGGSDSSESLGSMNAAEETAKTATPSRNLTRRVSVS
>gnl_Arath_TAIR10_AT2G23050.1
MKFMKLGTKPDSFLSKGDNVRYVTNELETEIIIIIGNVKFYLHKFPLLSKSGFLQKHIATSKNEEEKKNQIDEIDISEIPGGSVAFEICVKFCYGITVTLNAYNVVAVRCAAEFLEMNETFEKSNLVYKIDVFLNSTIFRSWKDSIIVLQTTKDLLSDDSEELVKRCLGSIASTASIDTSKVKWSYTYNRKKKLEKVRKPEDGVPKDWWVEDLCELHIDLYKQAIKAIKNRGKVPSNVIGEALHAYAIRRIAGFSKESMQLIDRSLINTIIELLPDEKGNISSSFLTKLHRASIFLGCEETVKEKLKKRVSEQLEETTVNDILMYDLDMVQSLVKEFMNRDPKTHSKVSVAKLIDGYLAEKSRDPNLPLQNFLSLAETLSSFPRHSHDVLYRAIDMFLKEHSGISKSEKKRVCGLMDCRKLSAEACEHAVQNERLPMRVIVQVLFFEQIRANGSSTGYSTPELTTTTLNTEDDEWDHEKEF
>gnl_Arath_TAIR10_AT4G37590.1
MKFMKLGSKPDSFQSEGDNVRYVSSELATDVIVIIGDVKFYLHKFPLLSKSARLQKLITTSTSSSNEENQIHHHHHEDEIEIAEIPGGPASFEICAKFCYGMTVTLNAYNVVAARCAAEFLEMYETVEKGNLVYKIEVFLNSSILQSWKDSIIVLQTTRALSPYSEELKLTGRCLDSIASRASIDTSKVEWSYTYSKKKNLDNGLRKPQAVPRDWWVEDLCDLHIDLYKRALATIEARGNVSADVIGEALHAYAIKRIPGFSKSSSVQVTDFAKYRALADSIIELIPDEKRSVSSSFLTKLLRASIFLGCDEVAGLKNRVGERLDEANLGDVLLYDVELMQSLVEVFLKSRDPREDDVTAKASVAKLVDGYLAEKSRDSDNLPLQKFLSLAEMVSSFPRQSHDGVYRAIDMFLKEHPEMNKSEKKRICRLMDCRKLSAEACAHAVQNERLPMRVVVQVLFFEQVRANNNGSSSTGNSTPEVIPASRSTNTTDQEDTECWDTEDIKALRGELANLRLAKNQQESHNQGKLMKGGGLGVSRVFSKLWSGKERSGDMISSSGTSSPGSVNDDSKSSSSTSKKH
>gnl_Arath_TAIR10_AT5G67440.1
MKFMKLGSKPDSFQSDEDCVRYVATELATDVVVIVGDVKFHLHKFPLLSKSARLQKLIATTTTDEQSDDDEIRIPDIPGGPPAFEICAKFCYGMAVTLNAYNVVAVRCAAEYLEMYESIENGNLVYKMEVFLNSSVLRSWKDSIIVLQTTRSFYPWSEDVKLDVRCLESIALKAAMDPARVDWSYTYNRRKLLPPEMNNNSVPRDWWVEDLAELSIDLFKRVVSTIRRKGGVLPEVIGEALEVYAAKRIPGFMIQNDDNDDEEDVMEQRSLLETLVSMLPSEKQSVSCGFLIKLLKSSVSFECGEEERKELSRRIGEKLEEANVGDLLIRAPEGGETVYDIDIVETLIDEFVTQTEKRDELDCSDDINDSSKANVAKLIDGYLAEISRIETNLSTTKFITIAEKVSTFPRQSHDGVYRAIDMFLKQHPGITKSEKKSSSKLMDCRKLSPEACAHAVQNERLPLRVVVQILFFEQVRATTKPSLPPSGSHGSSRTTTEEECESVTATEETTTTTRDKTSSSEKTKAKGVVMSRIFSKLWTGKDKDGVGDVSSSDTSESPGSVTTVGDKSTPSTRRRRSSS
>gnl_Betvu_v1.2_Bv6_128050_wyot.t1
MKFMKLGSKADSFQSDGDNIRYVATELSTDIVVNVVDVKFYLHKFPLLSKSARLQKLVAMANHESQDEISIEDIPGGPAAFEVCVKYCYGMTVTLNAYNVVAARCAAEYLEMYDTVEKGNLIYKIDVFLNSSIFRGWKDSIIVLQTTKSLLPWSEELKIVSHCLDAIASKASIDTSKVEWSYTYNRKKLPSENGSEQLYNGVRKHLTVPKDWWVEDLSDLDMDLYKRVITTIKTKCKVSSDVIGEALKTYALRKLPGFSKGMVQGGDLQKNQSLVEAIVRLLPRDKGSNSSSFLLRLLRASMSLGCGEMVRTELLRRIGLQLDEASVADLLIRAPPGETTVYDIDLVENLVKEFVMQDHSIQNDSHNEIDFQELKKPVTISDASKGMVAKLVDCYLAEVSRDPNLQLSKFIGISELVSGFPRPSHDGIYRAIDMYLKEHPGISKSEKKKICKLMDCRKLSVEACAHAVQNERLPLRVVVQVLFFEQARATATSSSPGSRTPDLQRPTRALLPGGSHGSSRSATTNTEDDWDGVPTIEELKALKGEIANLRVGGGEGSSVDVPKSDAEKAAVNKVRGLLMSKRLFSKLWSSKEKDGENSSSDTSESPASTNNAEESRSTPSRNRKH
>gnl_Betvu_v1.2_Bv8_189750_honk.t1
MKFMKLGSKPDTFQSEDKHVRYVASELASDIVVNVADVKFYLHKFPLLSKSSQLQKLVSTANEQSSDDVIITDMPGGPAAFEICAKYCYGMVVTLNAHNVIAARCAAEYLGMHETMEKGNLAYKIDVFLNSVIFRSWKDSIIVLQTTMSMLPWSEDLKLISHCVESIASRAVVDTSKVDWSYTYNRKKLPEENGTDPNWNGVRNYKVVPNDWWVEDLSELEVDLYKRVMASINSKGIICGEVIGESLKAYAYRHFPALIKGVTRSTDKTNYRSTVDTIIFLLPDEKGCVSCSFLLKLLKAAILVDSGEVAKKELIKKIGHQLEQASVSDLLMKAPEGDTLMYNVDVVLNIVHEFLIRDQNSEIKALEADEGQEINQPGILSEASKLMVAKLIDGYLAEIARDQNLPASKFIELADMVSSISRPGHDGLYRAIDMYLKEHPGITKSERKKICKLMDCKKLSVDACMHAVQNERLPLRVIVQVLFFEQVRAAATSGTSTPDLPKSIRDLNYGSQRSSRSTPNADEDWDAVATAEELKVLKGELAALKLERKNSEKIEGRRSVDKAAFHKMKGVLMTKKIFAKLLSSKHGNGDTSGSDSSESPSSANPEEAKSMSSTHRRISVS
>gnl_Carpa_v0.4_evm.model.supercontig_106.62
MKFMKLGSKPDAFQTDGNNVRYVASELTTDIVITIGDVKFYLHKFPLLSKCAYLQKLVSTTNEEKSDEINISEIPGGLAAFEICAKFCYGMTVTLNAYNVVAARCASEYLGMHETIEKGNLIYKIDVFLNSSIFRSWKDSIIVLQTTKSLLPFSEELKVVSLCVDAIANKTCVDVSKVEWSYTYNRKKLPEENGNDLNYSNVVNRLVPKDWWVEDLCELEVDLYKRVVVNIKSRGILSNEVIGEALKAYAYRRLSGFSKGMINGDLVKYRSTVDTIVRLLPAERGSVSCSFLMKLLKAAITVDSGEMVKERLIKTIGQQLEEASVSDLLIRAPEGENTMYDVDTVLKIVGEFLMQDQSAEVELIEGPELQAVRKPGILSVASKLMVAKLIDGYLAEIAKDSNLPLSKFVDLAEMVSTVSRPAHDGLYRAIDIYLKVRA
>gnl_Carpa_v0.4_evm.model.supercontig_6.33
MQEHPGITKSERKRICRLMDCRKLSAEACIHAVQNERLPLRVVVQVLFFEQVRSTVSAGCSTPELPGSITALLPGGSNGSSRSTTTNPEEDWDALPTAEDIKVLKEKATPSKMKGLVMSKIFSKLWSAKERNGDISSSDTSESPGSVNAEETKSTLSRSDFSTVITEAKDKNRQVGEDWRVRS
>gnl_Elagu_v2.0_p5_sc00090.V1.gene324
MKVEATLAKTSTLVFSSIFLPTLRRSVRIFWKWLRCFCTLLEYQGHLKLRSHTLMLVFIPLPLSIARSLTFLDPCHYHTKTLIHSSTPSESSLSLPNPPPRCPITHVYTRRACCGPLLETPLVIGGDFFGYCPCHPLYGDDPDPLAAFSKRRHPLAFVMRRVSSRLLCYRFVATELATDIIIHVGEVKFHLHKFPLLSKSARLQKLVAATNDESNNEIHILNIPGGPAAFEICAKFCYGMTVTLNAYNVVAARCAAAFLEMHESVEKGNLIYKIEVFLDTSIFRSWKDSIIVLQTTKSLLPWSEDLKLVSHCIDSIASKASIDASMVEWSYTYNRKKLPSENGLDTHWNGVKKQQSVPKDWWVDDLCELEMDLYEQLIMAIKAKGRMSGKVIGEALKAYTYRRLRGFGRGSLIHEGDVMKSRSLLETIIWLLPAEKGSVSCSFLLKLLRAASLLDSGEMVKKELIKRIGRQLEEASVPDLLIPSMSREDTVYDIDMVLSIVEEFVMQDDGAAQTSPKLSEMLGETRSPAIVSGSSKIGVAKLVDGYLAEIAKDPKLPLSKFVDLAEMLSADSRPVHDGLYRAIDTYLKEQPGLSKSERKKICGLMDCKKLSADACTHAVQNERLPLRVVVQVLFFEQVRAAAAAAGRTGNHGGSYGSSSSGVTTNTEDDWDGVPTVEDLRSLKCMKLVGGGESERSSDSIAAGRNHGNDKAGNGKVKGIMMPKKILGKLLSSKGQGGENSSSDTSGSPDSANQDETKKGTPSRNTRYSVS
>gnl_Elagu_v2.0_p5_sc00155.V1.gene225
MKEYGVVLGFVATELATDMVVHVGNVKFHLHKFPLLSKSSRLQKLVAATTDESHNEIHIPDTPGGPAAFEICAKFCYGMTVTLNAYNVVAARCAAEYLEMHEAVEKGNLIYKIEVFLNTSIFRSWKDSIIVLQTTKTLLPWPEDLKLVSHCIDSIASKASTDACKVEWSYTYNRKNLLSENGLDPHWNAIKKQQSVPKDWWVEDLCELEMDFYRQLIMAIKAKGRMSSEVIGEALKAYTNRRLPGFGEGSMINGSDAMKSRSLLETIIWLLPAEKGSVSCSFLLKLLRLASLLDCSEMGKKELIKRIGHQLEEASVPDLLIPSMAGEETVYDTDIVQSIVEEFVMQDNNFARTTSKVSEVLEETRSPALVSGGSKILVAKLVDGYLAEIAKDPNLPLSKFVNLAEMVSANSRPVHDGLYRAIDMYLKEHPGLNKSERKKICSLMDCKKLSVNACTHAVQNERLPLRVVVQVLFFEQVRAAAATAGRTENTGGSYGSSRSGVTTNTEEDWDGVPTVEDLKTLKSMKLMDCMESQRSSSSNNARKNNGNDKIGSIEVKGMMMPRKILGKLLSSKGQGGENSSSDTSGSPGSANQDEPKSTPSRNTRPLSKVHRPTENFWSNTLDALDARESNGEGLTFRLDTSMDAEVLTIET
>gnl_Elagu_v2.0_p5_sc00433.V1.gene40
MKYMKLGSKPDVFQTEGNNISNQMSFAFSDSALSNIEFVATELATDIIVNVGDVKFYLHKFPLLSKSSRMQKLVAVANEENNDEIDLPDIPGGPAAFEICAKFCYGMIVTLNAYNVVAARCAAEYLEMHENIEKGNLIYKIEVFLNSSIFRSWKDSIIVLQTTKLLLPLSEDLKVVSHCIDSIAFKASIDPSEVEWSYTYNRKKLPSENGLDPHWNGVRKQQTVPKDWWVEDLCELDMDFYKRVIIAIKNKGRMSGEVIGEALKAYAYRRLSGFSKCTVTHGSDVLKNQAILETIVWLLPAEAGSVSCSFLLKLLRAACLLDSEEMSKKQLIKRIGCQLEEATVSDLLIPAAAGESTIYDIDMVLSIVEEFIMQDNSNARTSPQATGELLEVRSPAFVSGNSKLAVAKLVDGYLAEIAKDPNLPLSKLIELAEMVSVASRPVHDGLYRAIDMYLKEHPGLTKSEKKKICGLMDCKKLSVDACMHAVQNDRLPLRVVVQVLFFEQLRASAAATPGNGADIPQSARLLLPRENDTSYASSRSAAMTNAEDDWDGAVGDVSSLKSMSLVGRGGGSERSSGSNEVNKNGDEKGNGKVKGMLMPKRILNKLWSSKGQGGENSNSDTSDSPGSTNVEESKSTPSRNTRRSVS
>gnl_Eucgr_v2.0_Eucgr.H02298.1
MKFMKLGSKPDSFQGDGENIRYVATELATDIVISIGDIKFYLHKFPLLSKSARLQKLVASANDDNSDEIQIGDIPGGPAAFEICVKFCYGMTVTLNAYNVVAARCAAEYLEMYETIEKGNLIYKIEVFFNSSIFRSWKDSIIVLQTTKSLHPWVEELKVVSRCLDSISSKALIDTSKVDWSYTYNRKKLPSENGSDSHWNGVRKQQVVPKDWWVEDLCELQIDLYKRVITTIKAKYMISSEVLGEALSAYALRRLPGFAKGVIQTNDMAKHRSLVETILWLLPMEEGSVSCSFLLRLLRAVILLECGEMEKNELRRRIGQQLDEAVVPDLLFRAPDGEEMLYDVDTVQSLVEEFIMHNRCAQADPSLESEFHEFKMPHQRGSDAMARVARLVDGYLAEIARDPNLPVSRFVGLANLVSGFPRATHDGLYRAIDMYLKEHPDISKSEKKKICKMMDCSKLSADACMHAVQNERLPLRVVVQVLFFEQMRTTTTTSSGNTTPTLPGPIAALLPGGSHGSSRSATTNTEEDWDGVPTAEEMKALKGELASLRLGEKNGNHDGLKNSSNAAEKAKMKGQLVSKIFSKLWSSKERQGELSSSDTSESPSPSSGNAGDTKSTPSRSRRHSVS
>gnl_Eucgr_v2.0_Eucgr.G01249.1
MKFMKLGSKPDSFQNEGDNVRYVSSELATDITVSIGSVKFYLHKFPLLSKSALLQKLVAATNNDDGNEVNISDIPGGPASFEVCAKFCYGMTVTLNAYNVVAARCAAEYLEMYETVEKGNLIYKIEVFLSSSIFRSWKDSIIVLQTTTSLLPRSEELKLVNQSIESIAVKACVDISKVDWSYSYNRKKLAEENGTDSNGVRTRVVPKDWWVEDLCELDIELYKRVLMNIKMKEVLQGEIIGEALKAYAYRRLPGFSKGMSKCGDTLKYRLVVDTIVRLLPEEKCSVSCGFLLKLLKAAIWVDSGETAKRDLIGKIGQQLEEANVNDLLIRAPEGESMMYDVGTVIAVIEEFLSRENQEIESLEEEHELGGMRRPGILSDASKLMVAKLIDAYLAEISKDRNLPLSKFVELAEMLSSVPRPSHDGLYRAIDMYLKEHPGITKSERKRICKLMDCKKLSVDACMHAVQNERLPLRVVVQVLFFEQVRVAASSGSSTPDLPKSLRELNNGSHGSSRSANTNTEEDWDAVATAEELKALKTELASLRLSIGARGGPERNGEGKPNVDKAAITKMKGLLRSKKVFMKMFSSKSQSENNSGSDSSESLGSGNGNVDEVKSTPSQNRRYSVS
>gnl_Manes_v6.1_Manes.12G110000.1
MKFMKLGSKPDSFQVDGDNIRYVATELATDIVINVGDVKFYLHKFPLLSKSARLQKLVANANDETSDEIHIHDIPGGPAAFEICAKFCYGMTVTLNAYNVVAARCAAEYLEMYETAEKGNLIYKIDVFLNSSIFRSWKDSIIVLQTTKSLLPWAEELKLVSHCLDSIASKACIDTSKVEWSYTYNRRKLPSENGKDPIWNGVRKSQMVPKDWWVEDLCELQIDLYRKVITTIKTKGRVSGDVIGEALNAYALRRLPGFSKGIVQSVDITKYRSLAEAIVWLLPTEKGSIPCAFMLRLLRAVILLECGETERKELMKRIGQQLEDATVADLLIRAPSGETAMYNVDIVQSLVEEFVTNEQNAETDFPMENEYQESRSPKLGSDGSKMQVAKLVEGYLAEIARDPNLPVSKFVNLAETVSRFPRPSHDGLYRAIDMYLKEHPGISKSERKRICRLMDCRKLSVDACLHAVQNERLPLRVVVQVLFFEQVRQATSSAGNSTSELPGSIRALLPGGSHGSSRSTTTNTEEDWDAVPTAEDIKALKGELAALRLGGSDINLNDGAKNDAEKVAANKMKGMIMSKIFSKLWSSKERNGELSSSDTSESPGSGSAAAEETKSTPSRSRRHSVS
>gnl_Manes_v6.1_Manes.07G061600.1
MKFMKLGSKPDSFQSDANNVRYVANELATDFIVTVGNVKFYLHKFPLLAKSARLQKLAATANEQNIDEVDIFDIPGGSASFEICAKFCYGMVVTLSAYNVIAVRCAAEYLGMHENIEKGNLIYKIDVFLGSSIFRSWKDSIIALQTTKPLMPLCEELEIMNNCVDGVATKACIDVSKVDWSYGYNRKKRLEENGNDPDVNAIRNHLVPKDWWVEDLCDLDIDLYKHVITAIKTKGIVPSEVIGEALKAYAYRRLQGLSKGVIQYGEAIKYKSTVDTIVCLLPADRGGLSCSFLLKLLKAAIYVGLGDMSKGQLIRKIGQQLEEASVHDLLIPSAEGVSMMYDVDTIKKIVEEFLMRDQNAEVDSLEEGQQVQEITGPGILSNASKLIVAKLVDGYLAEIAKDFNLPLLKFVELAEMVSGIFRPAHDGLYRAIDMFLREHPGISKSERKRICKLMDCKKLSVDACMHAVQNERLPLRVVVQVLFFEQVRVAATSGSSTPDLPKELRYLSHGSSRSASAVTNPDEDWDAVVTVEELKALKAEIASLRLSNAKRNGNGKNGVDKATSNRMKGLVKSKMMFTKLWSSKGEKSENSGSDSSDSLGSTIPEEAKSTPSRNRRHSVS
>gnl_Medtr_Mt4.0v1_Medtr5g015790.1
MKFMKLGSKPDSFQNDGDNVRYVATELASDIVVNVGDVKFYLHKFPLLSKSLRLQKLVSNTDEENDEIHIHDIPGGPVAFEICAKFCYGMVVTLNAYNVVAARCAAEYLEMYETIEKGNLIYKIEVFLNSSIFRSWKDSIIVLQTTKSLLPWSEELKIVSHCIESIATKASMDPSKVEWSYTYNRKKLPSENGNDAHWNGVRKQLMVPKDWWVEDLCELQLDLYKRVLSTITTNGNVSGAVVGEALSAYTSRRLPGFNKGVIQSGDTTKNRLLLETIVGLLPADMGSGSCAFSLKLLKVAIQLDCEVSVRSELMRRIGQRLDEATVADLLICASAGETTHDVETVQKLVEVFVAHEHQSLMEDELQEIRSPKMVSNTSSKIKVAKLVDSYLAEIARDPNLPLLSFVNIADLVSSFPRPSHDGLYRAIDMYLKEHPGISKSERKRICRLMDCRKLSAEACMHAVQNERLPLRVVVQVLFFEQMRASTTSSSGGTSTPDLPGSIRALHPGGSHGSSRSTTTNTEEEWDAVATAEDIKVLKGELAALKLSSGGSQSSDRNSNNNDGGGIGNAEKVAANKMKGFLMSKKLFSKLWSSKEKNGEITSSDTSESPASTVVEETKSTPSRSRRHSVS
>gnl_Medtr_Mt4.0v1_Medtr1g106430.2
MKFMKLGSKPDTFQTDGNNNVRYVASELASDIIVSIGDTKFYLHKFPLISKSSHLQKLISLNNEENINEIQISDIPGGASAFEICAKFCYGMTVTLNAYNVIATRCAAEYLGMHENIEKGNLLFKIDVFLSSSIFRSWKDSIILLQTTKSMSPLDEEQKVVNRCIESIANKACVDVSKVDWSYTYNRKKLPEENGFESNQNGVRTRNVPKDWWVEDLCELEVDMYKSVITNIKTKEIQSNDVIGEALKAYAYRKLPNFSKGMIPCEDVSKHRLIVETIVKLLPSDKGSVSCRFLVKLLKAVIFVESEDRIRDVLVKRIGQQLEEASVNDILIKAPDGEITMYDVGIVQKIVREFLMKDHNSEIELVGGGELEGIRKPGILSDASKLMVAKLIDGYLAEIAKDPNLPLLNFVNLAELVSRISRPSHDGLYRAIDTYLKEHPGISKGEKKSICQLMDCRKLSVDASLHAVQNERLPTRVIVQVLHFEQVRTAASSGTSTPDIAKGIKDLSIGSNGSSRSGTTNPEYDTDGAGTAEELKALRKELASLRQSNGVGNSFKDGDAKPNMDKAVIGKMKGLLKSKKSFIKLWASKGGHGENSGSDSSESIGSVNPEEVKSTPSRNRRNSVS
>gnl_Mimgu_v2.0_Migut.L00207.1
MKFMKLGSKPDQFQTDGDSIRYVATELATDMVVSVGDVKFYVHKFPLLSKSSHLQKLVATSSDDISEEIDIHDIPGGPAAFEICAKFCYGMVVTLNAYNVVAARCAAEYLEMYETLEKGNLVYKIDVFITSSIFRSTWKDSIIVLQTTKSLLPWSEELKIVSHCLDSIATRASVEPLRVDWSYSYNNRKTENGSDPHWKTGGVKKVPRDWWVEDLCELQIDLYKRVITTIRSKERVSEGVIGESLKAYALKRLPIFGNIQGGDILKYKYLLDTIIWLLPKEKNCVSCSFLLKLLQASVVLESGETGRRELMRKIAEQLDEATAGDLLIRCPNGESTVCDVDLVRDLIERFVMMEHSDDDDFASEASKAKVARLVDGYLAEAARDSSLPLSKFVDLAEMVSGFPRSSHDGIYRAIDMYLKEHAGLSKSDKKRICRLMDCRKLSPEACSHAVQNERLPLRVVVQVLFFEQSRGAHDLPGPVRALLPRGSYGSSRSTTTNSDDDWEGNQTSEELKDLKGELASLRLRNNNVGGGGNNNNNINNNGDDIIKSKKVKKVFSRLWSNKERQGENSSSDTTSESFASTSAEEKNEVAVKVKVLKPVQRK
>gnl_Mimgu_v2.0_Migut.B00440.1
MKFMKLGSKPDTFQIDGNNIRYVASELATDVVVQVGDVKFYLHKFPLLSKSARLQKLVSSSNEGNSDEINIHDIPGGPTAFEICAKFCYGMTVTLNAYNVIATRCAAEYLQMHEAIEKGNLIYKIDVFLNSSLFRSWKDSIIVLQTSKSLLPLSEELKLITHCIEAVASRASVDVSKVDWSYTYNRKKLVEENLTDPSWHGVRTREVPSDWWVEDLCELEIDMYKRVMTAIKNKGIVSNEVVGEALKAYAYGKLPGSGKNVVPQNDVSKFRSILDTIVWLLPQEKGCVSCSFLLKLLKAAISANSAESVKMELVKRIGQQLEEASVSDLLIRACDAGVEEGMMMYDVNVVKKILEEFTMADKNEIEENGGEIKEIRRPGILSEASKLMVAKIVDGYLVEIAKDPNLPLSLFIGISEMVSGFSRPAHDGLYRAIDTYLKEHPGIGKSDRKKICKLMDCKKLSADACMHAVQNERLPLRVVVQVLFFEQVRAAASSGSSTPDLPKAIKDLNSGSYGSSRSATTTNTNTNTDEDWDAVASAEELRALRGELAALRLGNEVVGGGESRSGNSERGAAVSKMKGLIMSRRIFSKIWSNKAPAVENSGSDSSESLGSTNQDEAKCTPTRRGRHSVS
>gnl_Musac_v1_GSMUA_Achr4T10900_001
MKFMKLGSKPDSFKSDGKDIRFVATDLAADIIIHVGNIKFHLHKFPLLSKSYYMQKLLMTTNNEATDEICISDIPGGVAAFEICAKFCYGMTVTLNAHNVIAARCAAEYLEMHETVEKGNLIYKIEVFLRASIFHGWKDSIIVLQTTRSLLPWAEDLKLISHCIDSVASKASTDASKENSVPKDWWVEDLCELEMDFFKRIIVAIKAKGRVSSEVIGEALKAYTYKRFTSLGKGPARNGIDATKSSSWLETIISLLPSEKGSVSCSFLLKLLRAESLLNCGETCKKELVKRIGRQLEDASVSDLLIHTTSEKTVYNVDTVFNIVEEFIMQADNEDHPGPTATDETALASGSSKISVAKLVDNYLAEIAKDPNLPLSKFIDLAELVPSDSRPVHDGLYRAIDTYLKEHPGLSKSERRKLCSLMDCKKLSVDACAHAVQNEHLPLRSVVQVLYFEQMRVSTSAASRAESGGSYGSSRSAITTNTEDDCDGVATGDLNSVKGHECSRSSDSKVKGTTTPKKMLRNLISNKAQAGESSSSSDTSGSPNSANPEKEKPKSTR
>gnl_Musac_v1_GSMUA_Achr7T26250_001
MKFMKLGSKPDSFQSDGKDIRFVATDLAADIIIRVGNVKFHLHKVITLFQSHNRCRTLSCSCPLYPYCNFASLSFPLLSKSFRLQKLITITNNEKTDEICISDIPGGAAAFEICAKFCYGMTVTLNAHNVTTARCAAEYLQMHETVEKGNLIYKIEVFLRTSILRSWKDSIIVLQTTRSLLPWSEDLKLIDHCIESIASKASTDSSKVEWKENSVPKDWWVEDLCELEIGFFKKIIMAIKVKGRVSSEVIGEALKAYTYRRLSSLGKEKGGDPNKNRSLLETIILLLPSEKGSVSCCFLLKLLRAGSLLDCGECSKRELVKRIGRQLEDASVPGLLIPSTSGENTIYDVDMVLNIVEEFIMQDNSDVQLSTNEELHELNAPALASRISKITVAKLVDDYLIEIAKDPNLPLSKFIDLAEILPSDSRPVHDGLYHAIDTYLKEHPGLGKSEKKKLCGLMNCKKLSGDVCAHAMQNERLPLRLVVQILYFEQMRASAATTSRAESGNSYGSSRSAITTNTEDECDGVPNAEDGKARKFTKLSEGGKGCEWSSGGNNENRSNGQGKSGNSQVKGVVMPKKMLGKFLLSSKGQAGGSSSSSDTSGSPNSAKQGEPKLTPSRNIRYTVL
>gnl_Musac_v1_GSMUA_Achr2T13430_001
MKYMKLGSKPDAFQADGNNIRFVATELATDIVINVGDVKFYLHKFPLLSKSPRLQKLVAATNEENSDEIDIPDIPGGPAAFEICAKFCYGMIVTLNAYNVVAARCAAEYLEMHETIEKGNLIYKIDVFLNSSILRAWKDSIIVLQTTKSLLPWAEDLKVVSNCIDSIASKASIDPSDVEWKQQSVPKDWWVEDLCDLEVDLYKRVIVAIKTEGKMLDVVIGEALKAYAYRRLPGFSKGTVTCGSDSMKTRTVLETIVWLLPTELGSVSCSFLLKMLRAASILECGEIYKKELIKRIGCQLHEAPVSDLLIPAAAGETVYDVDLVSSVVQEFVMQESGTTQSILVAKLVDEYLAEIAKDPNLPLSKFIELAGLVSAASRPVHDGLYCAIDTYLKEHPDLTKSEKKKICALMDCKKLSADACIHAVQNERLPLRVVVQVLFFEQMRAAGAMAGGATELPGNIRAAFLRENGGGSQRSSGSGDVNKHGDDKANDKVKGIPMSKKILNKLWSSKGQGSENSSSDMSESPDSSNQEEAKSTHSRNTRHSYYYIWFVVDGPPQHMLTRSIGCGSICGVPSRGVEEKVEDTRPMASPRGCIPIGHPAYVIPHAMQPGSRPSESVAAELSGPIAPSITQSDGGNASRDVHHRLPRRHGAASLRPITSELTLSLSRSMYI
>gnl_Musac_v1_GSMUA_Achr10T11360_001
MKFMKLGSKPDSFQSKGQNIRFVQSELEIDIIVKVGDVIFHLHKFPLLSKSSRMQKLVTTNNDDNLGEIHIPDIPGGPAAFEICVKFCYGMTVILNAYNVVSARCAAEYLEMHETVEKGNLIYKIEVLLSSSIFHAWKDSIIALRTMKSLLPWSEDLKLVSNCIDSIASKASSVPMDWWVEDLCELEIDFYTKIIVAIKAKRRVSSEVIGEALKAYTFRWLSNLGAASMNSAIDAARYQSILQTIIWLLPAEKGSVSCRFLFKLLGAIILIDGGERSMKELIKQIGHHLEYASVSDLLIPVMPGQNTIYDIDTVMSIVKEFLMQHSIASQPSPNDTEETETMNLALVSDGSKMAVAKLIDGYLAEVAKDPNLLCSKFTDLAALISSKSRTVHDGLYHAIDIYLKEHPSLSKSEKKKLCGLLDCKKLSAEICIHAVQNERLPLRLVVQILFFEQMRASSACSGRAESGGSYGSSRSGITTNAEDEWDGMPTAEVLGSFKSTKLTHGNAGSQRNSGSSDTTKSDGHDKSGNAKAKGIKMPRKMLGELLSSKRQTGENSSSSNTSVSEETHN
>gnl_Musac_v1_GSMUA_Achr5T01710_001
MKYMKLGSKPDAFQSDGNNIRFVATELATDIVVNVGDVKFHLHKFPLLSKSPRLQKLVVATGEEEDEEIDIPDIPGGPAAFEICAKFCYGMIVTLNAYNAVAARCAAEYLEMHEAVEKGNLIYKIEVFLSSSILRAWKDSIIVLHTTRSLLPWAEDLKLVVRCTDSIASKASSVPKDWWVEDLCDLEMDSYKRVLIAIRTKGKIADDVVGEALKAYAYRRLPGFAKGSVTCGSDPMRSRTILETIVWLLPTEPGSVSCSFLLKLLRSASALECGETCKKELIRRAGRQLQEAAASDLLLPSATGETVYDVDLVASVVEEFVTQDGGTARTSPEASEEVVEVRSPVFVSPSSKAAVANLVYEYLAEVAKDPDLPLPKFVELAEMVSAASTPVHDGLYRAIDVYLKEHPGLSKSEKRRICSMMDCRKLSTDACVHAVQNERLPLRVVVQILFFVQMRAAAAPAAGGVSQLPGNVKALLRENGGSYGSSRSAVTTNTEDDWDGGNGKVKGILLPKRILSKLWSGKGQGGENSSSDMSESPGSVAQEEAKSTHSRNTRHSEKSMIIREFVLFQLSQKATFVLFQV
>gnl_Nelnu_v1.0_NNU_002200-RA
MKFMKLGSKPDSFQTEGNNVRYVATELATDIIVNVGDVKFYLHKFPLLSKSARLQKLVSTTNEDNTDEIHIPDIPGGPVAFEVCAKFCYGMTVTLNAYNVVAGRCAAEYLEMYETIEKGNLIYKIDVFLTSSIFRSWKDSIIALQTTKSLLPWCEELKVVSHCIDSIASKALIDTSKVEWSYTYNRKKLPSENGTDPHWNGIRKLQTVPKDWWVEDLCELEIDFYKRVIVTIKTKGKMSSDIIGEALKAYALRRLPGFSKGVIQGGDLIKNRSLVETIVWLLPTEKGSVSCSFMLKLLRALISLDSGEMGRRELVRRIGQQLEEALVPDLLIWAPSGETTVYDVGIIQNIVAEFVMQERSACTELPLAEGLQDIRSVGSVSETSKLAVAKLVDGYLAEISRDPNLPLSKFMDLAEMVSGFSRPSHDGLYRAIDMYLKEHPTISKSDRKKICRLMDCKKLSVDACMHAVQNERLPLRVVVQVLFFEQVRAATSAGGSTSELSGSVRTSLPQENDGSHGSSRSATTNTEEDWDAVPTAEELKALKGELASLRLGGRGSARNGNDDKSTIDKAAASKVKGLLMSKKIFTKLLSSKGGQSENSSSDTSDSPNSTNNMEDTKSTPSRNRRHSVS
>gnl_Nelnu_v1.0_NNU_020452-RA
MKFMKLGSKPNSFQTEGSNVRYVATELATDIIVNVGDMKFYLHKFPLLSKSARLQKLVSNTNEENNDEIHIPDIPGGPAAFEICAKFCYGMTVTLNAYNVVAARCAAEYLEMHETIEKGNLVYKIDVFLTSSIFRSWKDSIITLQTTKSLLPWCEELKVVSHCIDSIASKASIDTSRVEWSYTYNRKKLPSENWTDPDWKGVRKYQVVPKDWWVEDLCELEIDFYKRVIVTIKTKGKISNDVIGEALKAYAFRRLPGFSKGMIQGGDAIKNRSLVETIVWLLPTDKGSVSCSFMLKLLRALVSLDSGEMGKRELVKRIGRQLEEASVPDLLIRAPGDETTIYDVDIVQNIVEEFVMLDRSVHTDLPVAEELKEIKSPRFVSDASKLSVAKLVDGYLAEIARDPNLSLSKFICLAEMVSSFSRPHHDGLYRAIDMYLKEHPAISKSERKKICRLMDCKKLSVDACMHAVQNERLPLRVVVQVLFFEQVRAATSAGGRTAELSGNVRTLLPQENGGSHGSSRSATTNTEDWDAVPTAEELKALKGELASLRLEGGGRGSNRHGNDDKSTIDKAAANKIRGLLMSKKIFTKLWSSKGGQSENSSSDTSDSLGSTNNPEDTKSTPSRSRRHSVS
>gnl_Orysa_v7.0_LOC_Os03g10800.2
MKFMKLGSNPDTFQDDGNEVSIVATELVSDVTVRIGTTKFYLHKFPLLSKCARFQKMIPTTGDENIEIHIHDIPGGAKAFEICAKFCYGMIVTLNAYNVIAARCAAEYLEMHETVDKGNLIYKIEVFLSSSIFRSWKDSIIVLGTTKAHLPWSEDLKLVSHCIDSIASKASTDTSKVEWSYSYNRKKLPTENGLDLEWNGVKKQQFVPHDWWVEDLADLDIDSYKQVITAIKTKGMVPKDVIGEAIKAYTYKKLPSLSKVSMVHGDAKVRAMLVTITCLLPSEKGSVSCSFLLKLLKATNLLKCGELCRKELMKRIGRQLDEASVSDLLIPTVDGETTVYDIDMILSIVEEFVRQDSKNAQKHNGGEVDSHVQAPSASMIKVAKVVDGYLAEVAKDPNTPILKFIHLAETMSINSRPVHDGLYRAIDMYLKEHPSLGKNEKKKLCSLMDCKKLSPDACAHAVQNERLPLRTVVQVLYHEQTRASAAVTIRADSICVGSYESSRSGATTNTEDEWDGVMVVEDLSLSTKTTTKLDGAANSHCSNGKAKKGGASTPKKAAHRRTTTVPTGKGQSGERSSSDSSDSAILQKLELPKRTPSRSTKPAAV
>gnl_Orysa_v7.0_LOC_Os03g41350.2
MKHMKLGSKPDLFQTEGGNIRFVATELATDIVISIGDVKFCLHKFPLLSKSSCLQRLAASSNVEGNEELDISDIPGGPSAFEICAKFCYGMIVTLNAYNVLAARCAAEYLEMFETIEKGNLIYKIDVFLTSSIFRAWKDSIIVLQSTKSLLPWSENLKVINHCIDSIASKALIDPSEVEWSYTYNRKKLPSENGHDSHWNGVRKQLIVPKDWWVEDLCDLEMDLYKRVIMMIKAKGRTSPIVIGEALRAYAYRRLLGSLEDAVSNGVDCTKRRAVLETIIFLLPTEKGSVSCGFLLKLLKAACLLEAGESCHDILIKRIGTQLDGASVSDLLIPANTSENTLYNVNLIIAIVEEFVSRQSDTGKMKFQDDDEIVEVENLTPVSSTSNLAVANLIDGYLAEIAKDTNLPLSKFIAIAEMVPPASRKNHDGLYRAIDMYLKEHPSLSKSEKKALCRLMDCKKLSQDACLHAVQNERLPLRVVVQVLFFEQIRASAASGRTDAAAELTSAVHSLLPRENGNSYGSSRSAATTTTEEDGTGVPTSSDINSFSSLRLANNSGGSERSSGSSDINNKSCDDKSSSKSKGSLMPKKILSKLWSGKTNASENSSSDTSESPGSLNPEEVKSTTSRNTRRLVT
>gnl_Orysa_v7.0_LOC_Os12g39380.1
MKYMKLGSKPDVFQTEGNNIRFVATELATDIVIIVGEVKFYLHKFPLLSKSSRLQTLVASTNEESNDEIDISDIPGGPAAFEICAKFCYGMIVTLNAYNVLAARCAAEYLEMFETIDKGNLIYKIDVFLSSSIFRTWKDSIIVLQTTKSLLPWSENLKVINHCVDSIATKASIDPSEVEWSYTYNRRKLPSENGLDSHWNGVRKQQMVPRDWWVEDLCDLEMCLYKKVIMAIKAKGRISSEVIGEALRAYAHRRLFSSLESAVSNGLDCTRHSAALETIISLLPSEEGSVPCSFLLKLLRASCLLGSDEACRDNLTKRIGAKLDEASVSDLLIPANSDEAAMYNVDMISAMLEEFMAQHREDDDGAKLQEDDDQEAMDGDDDNLNGVSRSSKLAIAKLVDGYLAEIAKDPNLPLSKFIALTEMVPLATRPVHDGLYRAIDMYLKEHPGLTKGEKKRLCGLMDCKKLSPEASMHAVQNERLPLRVVVQVLFFEQVRAASSASAAAAADMPPAARSLLPREQDGNSYGSSRSTATEDDQWAPPPTTTSVDVTSFRSMSLANNKNGGVSGGGGDQAACKKPPPSSASAKGSGGGGLMPKKILSKLWSGKASSGENSSSDTSESPGEETRSTPSRNTRHSVS
>gnl_Phavu_v2.1_Phvul.003G235700.1
MKFMKLGSKPDSFQNDGDNIRYVATELATDIVVNVGNVKFYLHKFPLLSKSARIQKVITNTSEENNDEVHIQDIPGGPAAFEICAKFCYGMTVTLNAYNVVAARCAAEYLEMHETVEKGNLIYKIEVFLNSSIFRSWKDSIIVLQTTMSLLPWSEELKVVSHAIDSVATKASIDTSKVEWSYTYNRKKLPSENSNDPHFNNVRKQQLVPKDWWVEDLCELQLDHYERIITTILTKGNVSGAVIGESLNAYASRRMPGFSKGVVQGGDTVKNRLLLETIIRLLPVDVGSVSFSFLVKLLRVAILLECEELDRSELIRRIGMCLEEAKVSDLLIRAPVGDTIFDVDIVQRLVEEFVACDQHVQLDSLLEDEFQEIRSPGIVSDTSKAKVAKLVDGYLAEIARDPHLPLPNFVNLAELVSSFPRASHDGLYRAIDMYLKEHPGISKSEKKRICRLMNCRKLSPEACMHAVQNERLPMRVVVQVLFFEQLRATTSSGGNSTPDHSGSIRAFLPGGSHGSSRSTITNTEEEWDAVGTIEDLKSLKGELDALKLSGGINGASGGNNNNCGKGNAENVAASKMKGLMSKKIMSKIWSSKEKSGELTSSDTSESPASTVVEETKSTPSRSRRHSVS
>gnl_Phavu_v2.1_Phvul.007G044300.1
MKFMKLGSKPDTFQTDGNNARYVASELASDIVVSVGDIKFYLHKFPLLSKSSHLQTLISLNNEENLDEVQISDIPGGASTFEICAKFCYGMTVTLNAYNVIATRCAAEYLGMHETIEKGNLVYKIDVFLSSSIFRSWKDSIILLQTSKSMLPLVEDLKVVSHCVDSIANKACVDVSKVDWSYTYNRKKLPEENGIESNQNGLRTRLVPKDWWVEDLCELEVDLYKSVITNIKSKAVQSNEVIGEALKAYAYRRLPNFSKGMIQCGDVSKHRVVVETIVRLLPTEKGSVPCRFLLKLLKAAIFVESGDRTKEELVKRIGQQLEEASVTDILIQAPDGDATLYDVSIVQNIVTEFFMKDYNVEIESAAGGELDGIRKPGILSDASKLMVAKLIDGYLAEIAKDPNLPLSDFVNLAELVSSISRPAHDGLYRAIDTYLKEHPGISKGEKKRICKLMDCRKLSVDACLHAVQNERLPLRVVVQVLYFEQLRTAASSGTSTPDIPRGIKDLNNESNGSSRSGTTNPEDELDAVATAEELKALRKELASLRLSNGVGNNDKDGDIKPSMDKAVIGKMKGLLKSKRSFIKLWASKGGQGENSGSDSSESISSANPEEAKSTPSRNRRHSVS
>gnl_Poptr_v3.0_Potri.009G089500.1
MKFMKLGSKPDSFQAEGNSIRYVATELATDIIVNVGDIKFYLHKFPLLSKSAHLQNLVTIANGENSDEVEISDIPGGPSAFEICAKYCYGMTVTLNAYNVVAARCAAEYLGMHETIEKGNLIYKIDVFLSSSIFHSWKDSIIVLQTTRSLLPLSEELKVTSHCIHAVATKACVDVSKVNWSYSYNRRKLPEENGNDPNLNGLRNRLVPKDWWVEDLCELEIGLYKRVLITIQTKGTLSDEVIGEGLKAYAYRRLPGFSKGMIQCGDAAKYRSTVDTIVCLLPAERGSVPCSFLLKLLKAAIYVDLGDAIKGQLIRRIGQQLEEASVNDLLIHAGEGENMMYDVDAVKKMVEEFLMRDQIAEMESEEGHEVQEIRKPGILSDASKLMVAKLIDGYLAEIAKDPNLPLLKFVELAEMVSGISRPAHDALYRAVDMYLKEHPGISKSERKRICKLMDCKKLSVDACMHAVQNDRLPLRVVVQVLFFEQVRVAASSGSSTPDLPKSIRDLNNGSQRSSRSANTNTEGDWDVVATAEELKALKEEVASLRLATGRSGVDKAVNNKMRGMLKSKILTKLWSSKGEKGENSGSDSSESLGSANMEEAKSTPSRNIRHSVS
>gnl_Poptr_v3.0_Potri.005G146400.1
MKFMKLGSKPDSFQADGDNIRYVATELATDIVIDIGGVKFSLHKFPLLSKSEHLQKLVASTSDDGDEILIQEIPGGPAAFEICAKFCYGMTVTLNAYNVVAARCAAEYLEMYESVEKGNLVYKIDIFLNSSIFRSWKDSIIILQTTKSLLPWAEELNLVSHCLDSIASKACMDTTKVEWTYTYNRKKLPSENGKDPLWNGVRRPQVVPKDWWVEDLCELQIDLYKRVITTIKTKGRVSSDLIGEALIAYALRRLPGFSKGIVQSGDITKYRSLAETIVRLLPTEKGSVPCGFMLRLLRAAILLECEETERNELMRRISQQLDEVTVADLLIQSSTRETTMYDVDIVQVLVEKFVAHEQNAKNALLVDSYFQENRSPRFASDASKVLVAKLVEGYLAEIARDPNLSLSKFVNLANTVSSFGRSSHDGLYRAVDMYIKEHPGISKSERKRICRLMDCRKLSADACMHAVQNERLPLRVVVQVLFFEQIRQATLSVDNSTQELPGSIRALLPGGSHGSSRSTTNTEEDWDAVPTAEDVKALKGELAALRLGGSGSDRNLNDGAKNDAEKVAAGKLKGLVMSKIFSKLWSNKERNGEISSSDTSGSATAEETKSTPSRSRRHSVSLSEHP
>gnl_Poptr_v3.0_Potri.001G295600.1
MKFMKLGSKSDSFQTDGNSIRYVATELATDITVNVGDIKFHLHKFPLLSKSAQLQKLVTTANGENSDEVDISDIPGGPSAFEICAKFCYGMTVTINAYNVVAARCAAEYLGMHETIEKGNLIYKIEVFLSSSIFRSWKDSIIVLQTTRSLLPLSEELKVISHCIDAIAAKACVDVSKVEWSYSYNRKNLPEENGTESNLNGLRNRLVPKDWWVEDLCELEIGLYKRVVITIRTKAILSDEVIGEALKAYAYRRLPGFSKGMIQSGQAAKYRSTVDTIVWLLPAERGSVSCSFLLKLLKAAMYADFGDTTKGQLIKKIGHQLEEASVNDLLIRAGEGETMIYDVDSVKKMVEEFLMRDQIAEIEPEEGHEVQEMRKPGILSDASKLMVAKLIDGYLAEIAKDPNLPLLKFIELAEMVSGISRPAHDALYRAVDMYLKEHPGISKSERKRICNLMDCKKLSVDACMHAMQNDRLPLRVVVQVLFFEQVRVAASSGSSTPDLPKSIRDLNNGSQRSSRSTTTNTEEDWDAVATADELKALKEEVASLRLANGRNGVDKAASNKLKGMLKSKKIFTKLWSNKGEKGEKSGSDSSESTGSANMEEAKSTPSRNRRHSVS
>gnl_Prupe_v2.1_Prupe.8G142300.1
MKFMKLGSKPDSFQTDGNNVRYVATDLATDIIVNVGDSKFYLHKFPLLSKSARLQKLVANTNESNTGEIYISDIPGGPAAFEICAKFCYGMTVTLNAYNVVVSRCAAEYLGMHESIEKGNLIYKIDVFLSSSIFRSWKDSIIVLQTTKSLLPISEELKLVSQCIDSIATKACVDVSQVDWSYTYNRKKIPEENGNDPNWNGVRNRPVPKDWWVEELCELEIDLYKRVLTNIKTKAVLSAEVIGEALKAYAYRRFPGFSKGMIQGGDMAKHRSTVDTIVWLLPEEKGGASCSFLLKMLKAAIFLDSGDMTKGELVRRIGQQLEEASVNDLLIRAAEGEPTIYDVTVVQKIVEEFLRQDQSAVEERHELLEVRRPGILSDASKLMVAKLIDGYLAEISKDPHLPLLKFVDLAEMVRGFSQPSHDGLYRAIDMYLKEHPGISKSERKRICKLMDCKKLSVDACMHAVQNERLPLRVVVQVLFFEQVRAAASSGSSTPDLPKGMKDLNNGSHGSSRSVTTNTEEDWDAVASAEELKALKGELASLRLSSGVGGGEKNGDGKGSVDKAAVSKMRGLLKSKKKVFAKLWSSKGVQGENSGSDSSESLGSANPEEAKSTPSRNRRHSVS
>gnl_Prupe_v2.1_Prupe.6G222500.1
MKFMKLGSKPDFFQTDGDNIRYVATELATDLVVNVGDVKFYLHKFPLLSKSARLQKLVATTNENSDEIHIHDIPGGPAAFEICAKFCYGMTVTLNAYNVVATRCAAEYLEMYETVEKGNLVYKVEVFLNSSIFRSWKDSIIVLQTTRSLLPWSEEVKVVSHCLDSIASKASIDTSKVEWSYTYNLKKLPSDNGNEHWNGVGKQQVVPKDWWVEDLCGLQLDLYKRVINIIKTKGKLSGDVIGEALKAYSTRRLSGFSKGMIQGGDVIKNRSLVETVIHLLPAGSVPCSFLLKLLKAAISLECGEMEKSELISKIGQQLDEATVSDLLIQAPTEEALMYEVDIVQNLIEEFVTLDRSAQTDPSMEAEFQEIRSPRFLSDTSKVKVAKLVDGYLTEVSRDPNLPASKFVRLAEMVSNFSRPTHDGLYRAIDMYLKEHPGISKSERKRICKLMDCRKLSTDACMHAVQNERLPLRVVVQVLFFEQIRASASGGNSTPDLQGSIRALLPGGSHGSSRSTTTNTEEDWDAVPTAEEIKALKGELATLRLGDANRGVGNDRNANHGATNNSEKVAASKMKGLLMSKKIFSKLWSSKERNGEITSSNTSESPGSTSTNAEETKSTRSRSRRHSVS
>gnl_Solly_v2.4_Solyc03g044090.2.1
MKYMKLGSKPDQFQTQGDSIRYVAAELATDMIINVGDVKFYLHKFPLLLKSYRLQKLIACTNEENIDEINIHDIPGGPAAFEVCAKFCYNMTVTLNAYNVVAARCAAEYLEMYESVEKGNLIYKIEVFLTSSIFRSWKDSIIVLQTTKAFLPWSEELKIVSHCLESVASKASVDTSKVDWSYTYNHKKLPSENGSDLHCNAISCQQLVPIDWWVEDLCELHIDLYKRVIVTIKTKGRISSEAIGEALKAYANRRLPGFSKGSIRGSDPEKYRYMVDTITWLLPKEKNSVSCSFLIKLLQTSIACECGQTMRSELKRRISLHMEDATVGDLLIRAPDSETIIFDIDIVHDLVENFMLHQKRGQIDSSADNKFHDIWPPFASDDSEVKVARVIDGYLAEVARDPNLPVSKFINLAELVSSFSRPSHDGIYRAIDMYLKEHPGITKSERKRICRLMDCRKLSAEACMHAVQNERLPVRIVVQVLFFEQLRATASSGGGSTPDLTRPVKSLLPVGSQRCSTSATSNIEDNSDAVLTAKELKDLKGELATLRLRDRGDNNCSNLNDMIKNAATVDDSKVRSSVMSKKMFSKLWSNKDRQSENSSSDTSESPSSSNAGETKSTSCRVGGIPSLNIS
>gnl_Solly_v2.4_Solyc01g107180.2.1
MKFMKLGSKPDNFQTDGNNVRYVASELASDIAINVGDVKFYLHKFPLLSKSATLQKLVSNASEGNSDEVDIHDIPGGPSAFEICAKFCYGMTVTLNAYNVISTRCAAEYLGMNESLEKGNLIYKIDVFLNSSIFRSWKDSIIVLQTTKSQSRMCEELKLTSHCIDAVASRASVDVSRVDWSYTYNRKKLPEENGNDPNLNGIRCRMVPKDWWVEDLCELEVDLYKRVVITIKNKGIVSSEAIGEAAKAYAYRRFPGFNKGAFQFNDVSKCRPILDTVVWLLPSEKGCVSCSFLFKLLKASISLDSGETVKAELVKRIGQQLEESSVNDLLIRAADGEGTMYDAHVVQKILEAFMMRDKDSEPQLEDEDEIQEVRKPGILSEASKLMVAKLVDGYLTEIARDPNLPISTFVGLAEMVSNFPRPGHDGIYRAIDMYLKEHPGISKSERKRICKLMDCKKLSVDACMHAVQNERLPLRVVVQVLFFEQVRANASSGSSTPDLPKAIRDLNSTSYGSSRSATTNTEEDWDAAASAEELRALRGELAALRMGNGGTNDKVNVIDAKSHADRAAMSKMKGLLMSKRLFSKIWSNKGGQGENSGSDSSESLGSANNLEEAKSTPSRKVRHSVS
>gnl_Solly_v2.4_Solyc10g049660.1.1
MKFMKLGSKPDTFQSDGKNIRYAASELDSDIVVSVGDVKFHLHKFPLLSKSARLQKMVTNSSEGGSDEVHIHDVPGGPTAFEMCVKFCYGMTVTLNAYNVIAARCAAEYLGMDETVEKGNLIYKIDVFLHSTIFRSWKDSIIFLQTTKSRLPLSEEVKLISHCTDAIASKTSIDVHKVDWSYTYNRTKIPEENGNGPNSNGLRSRVVPNDWWVDDLCELEIDLYKRVMVNIKNKGIVSSEVIGESIKAYTLRRFPGFRKGVCQFSDVSRSRSILDTVVCLLPAEKGSVSCSFLLKLLKASISVDSGEKVKAELVKRIGQQLEEASVNALLIRATDGEATMYDVHVFHKILENFVMHNEDLKTQSEDGNEIPGVLSEASKLMVAKLVDGYLTEIAKDRNLPLAIFVGLAEMVTDFPRPSHDSLYRAIDIYLKEHPGISKNDRKRICCLMDCKKLSVDACTHAVQNDRLPSRVVVQVLFFEQVRANASSGSSTPDLPKAIRDLTSASYGSSRSAITNTENSEVTASAEELRALKEELAALRLANGGLNGDTKRHVDKATNGRMKSILSSKKIFTKIWSSKGRRKQGENSGSDSPDSLEEAKYTPSRKGRYSVS
>gnl_Solly_v2.4_Solyc02g092480.2.1
MKFMKLGSKPDQFQTKGDNIRYVATELATDMVINVGDVKFYLHKFPLLSKSFRLQKLTANTNEENNDEINIDDIPGGPAAFEICAKFCYGMTVTLNAYNVVVARCAAEYLEMYETVEKGNIIYKLEVFLKSSIFRSWKDSIIVLQTTKAFLPWSEELKIVSHCLDSVASKAYIDTSKVDWSYTYNRKKLPSENGSDPLWNGVQKQQYVPRDWWVEDLSELHIDLYKRVITTIKTKGGMSPEVIGEALRAYAYRRLPGFSKGKIPGSDPVKYQYLVDMITSLLPTEKHSVSCSFLIRLLQTSVSLECGETVQSELKRRISQQLDEASVADLLLRAPANETMTYDVDTVLELVQQFMLQKRSGQSDFPEDNEYQEMYPAFASDSSKVKVARVIDGYLAEVSRDPNLPLAKFVNLAEMVSGFPRPSHDGIYRAIDMYLKEHPGITKSERKRICKLMDCRKLSAEACMHAVQNERLPLRVVVQVLFFEQARATTSSGGGSTPDLAGTIKSLLPGESHGSSRSATTNTDEDWDAVPTAEELKALKGELATLRLRDKEAGCNDTNSIDIKMSVEKVIGGKAKGLIMSKKLFSKLWSNKDRLSENSSSDTSESPGSSNAGESKSTPSRSRRHSLS
>gnl_Sorbi_v3.1_Sobic.008G145300.3
MKYMKLGSKPDAFQTEGNSIRFVTTELATDIVITVGDVKFYLHKFPLLSKSSRLQTLVASTSEESNDEVDISDIPGGPAAFEICAKFCYGMVVTLNAYNVLAARCAAEYLEMFETVDKGNLIYKIDVFLSASIFRTWKDSIIVLQSTKSLHQWTENLKVVNHCVDAIATRASMDPSEVDWSYTYNRRKLPSENGGGGGDAHTWNGVRKQQAVPRDWWVEDLCDLEVCLYRKVILAIKAKGRTSSDVVGEALRAYACRRLLASLDHAVSNGLDCTKHRAALDVVADLLPAEKGSVSCGLLLKLLRASCLLESGEAYRGELIRRIGAQLDRASVSDLLMPAESGDDAMYNVDMVAAILEEFLLQHKIDGSDQAKMQEDDDTMDVAADDVISSSKLAAVAKLVDGYLFEIAKDPCLPLNKFIALAESMPPMSRPVHDALYRAIDVYLKEHPGMSKGEKKRLCALMDCRKLTADASAHAVQNERLPLRVVVQVLFFEQVRQSAAAAACSAAGPARSLVLPRDDGASYGGSSRSATTTATEDEQWGGGAAVGGAPTTSASGGDASSLRSVSQLSANKSGGRSGSGDRKKAKGGAVAPAPARRVLGKLWSGKASSVENSGSDDTSESPAGSLNLEETKSTPSRITRHSVS
>gnl_Sorbi_v3.1_Sobic.001G464000.3
MKFMKLGSNPDTFQDDGNEVSIAASELVSDITVRIGTTKFYLHKFPLLSKCARFQKLIPTTGDENIEIHIHDIPGGAKAFEICAKFCYGMIVTLNAYNVIAARCAAEYLEMNETVDKGNLIYKIDIFLSSSIFRSWKDSIIVLGTTKAHLPWAEDLKLVSHCIDSVASKASIDVSKVEWSYTYNRKKLPTENGHDSPWNGVKQQQFVPKDWWVEDLTDLDIDAYKQVITAIKTKGMVPKDVIGEAIKAYTYKKLPSLSKVSMIHGDAKVRAMLVTITCLLPSEKGSVSCSFLLKLLKATNLLKCGEMCRKELMKRIARQLEEASVSDLLIPTVDGDTTVYDIDLILSIVEEFVRQDSKNAQRHNGGEVNDHVSAPSASMITVAKIVDGYLAEVAKDPNIPVYKFFSLAETVSANSRPVHDGLYRAIDMYLKEHPGLGKSDKKRLCALMDCKKLSPDACAHAVQNERLPLRIVVQVLYHEQTRASAAATIRADSIGIGSYESSRSGATTNTEDEWDGVMAVEDLSLSKTTKLDKCHTASTIVEKNHGGNKGANGRVKGGATSKKALGKIMSSKGQTGERSSSDSSDSAILPSQEHPKRTPARSTTKSAAA
>gnl_Sorbi_v3.1_Sobic.001G168800.2
MKYMKLGSKPDVFQTEGSNIRFVATELATDIVISIGDVKFYLHKFPLLSKSSRLQRLVASSNEEKNDEVDISDIPGGPSAFEICAKFCYGMIVTLNAYNVLAARCAAEYLEMFETIEKGNLIYKIDVFLTSSVFRTWKDSIIVLQSTKSLLPWCENLKVINHCIDSIASKASIDPSEVEWSYTYNRKKLPSENGIDSHWNGVRKQPMVPSDWWVEDLCELEVDLYKRVIMTVKAKGSTPAVVIGEALRAYAYRRLLGSLEDAVSNGVDCTKRRAALDAILFLLPAEEGSVSCGFLLKLLRAACLLGSGESHRINLIKRIGTQLDGASVSDLLIPPNTDENNTYNIDLIMPIVEEFMLQNSDSGKEKFQDDEEIVEIENVTSVSSTSKLAVAKLIDGYLAEIAKDPNLPLPKLIALAEMVSSLPRPTHDGLYRAIDMYLKEHPGLSKSEKKKLCGLMDCKQLSQDACMHAVQNERLPLRVVVQVLFFEQVRASVASARSDPSSELPSVVRSLLPRENGNSIGSSRSAATTTTEEECGVPTSSDINSLRSMRLANNSGGSERSSGSSDINKNSDDKSTAGKAKGMLMPKKILSKLWSGKTNAGENSSSDTSESPGSVNPEEVKSTQSRITRRSVS
>gnl_Spipo_v2_Spipo2G0097500
MKFMKLGSKPDYFQTDGNDVRFVATELASDITICVGDVKFYLHKFPLLSKSALLQRLVALPSDEDDDEIRIPDIPGGPVAFEICAKFCYGMAVTLNAYNVVAARCAAQYLEMHETVEKGNLIYKIDVFLSSSVFRGWKDSIIVLQTAKSSLPWSEDLKLISHCTDSLASKICMDTSKVEWSYSYNRGRLPSEKGHEQDWNGVRKPQPVPKDWWVEDLCDLDMDSFKRVITAVKSKGRISGDVIGEALKAYTYRRVAGFGKGAVHSGSVLKNRSLVETIVWMLPSEKASISCSFQFKLLRAARLLDCGEMCRKELVKRVGRQLEEASVSDLLMLREQEDDRVYDVDLVLNVVEEFLMQQDEGVPSCPSSTEELRETTKTESASRAPTLSVAKLLDGYLAEVARDPKLSLSKFIDLAEMISGNSRPVHDGLYRAVDMYLKEHPGLTKSEKRRLCSLMDCRKLSVDACMHAVQNERLPLRVVVQVLFFEQVRAAAAAGGAAGGGALPLPAAVRSLLPRENCGSHSSSMSGATTNTVEDWDAEDLKSIKPVRLVNEESRSSSGSGEVQKHGGDRSSHRSRGIPMAKGILGKLLSGKHQGGENSSSDTSGSPGSTNLEVPKSTPSRNARHSVS
>gnl_Spipo_v2_Spipo24G0006800
MKFMKLGSRPDAFHTDGKDVRFLTTELASDIIITVGDVHFFLHKFPLLSKCGRLQGLIVLAEEENDGEIRLPDIPGGAAAFEICAKFCYGMTVTLNAYNVVAARCAAAYLDMSESVEKGNLIFKLEVFLSSSVLRCWKDSLVVLQMTKALLPWSEDLNLVGRSVDSIASKICIDVTMVEWSYTYNWKKLPPENGAWRPQAAPPDWWVEDLCDLDVELFERVIVAVKAKGTAPAPVIGEALRSYTYRRASGFAKGVIQFADVAKNRSLVETIIWLLPAETGSVSSGFLLRLLRAACVLGCEEEGRKEMIRKVARQLDGASVSDLLIPAPEGEEALYDVDLVRSILEEFLKISGGTLELHGRGFTASSKLSVGKLVDGYLTEISRDPNLPLCKFLDLAAMVPADARTVDDGLYRAIDMFLKAHPGLSKSEKKKLCGVMDCRKLSPEAREHAVQNERLPLRVVVRVLFFAGAGGLSPENRGYYGSSVSAATTNTSEDWDGVPTVEDMEVARSTRSVAGASETSGGGGGGVDRAGGAAVLTPKMILSKIWSSRGGHLGRAPSGSDTSESAGSATMEEPKSTPSRSTRYSVS
>gnl_Stras_v2.0_SGA_v2.0_scaffold225T43028
MKFMKLGSKPDAFQSEENNIRYVASELATDVIIQVGDIKFYLHKFPLLSKSARLQKLVSSSHNDEIALHDIPGGPAAFETCAKFCYGMLVTLNAYNVVPTRCAAEYLEMHENVDKGNLVYKVDVFLSSSIYQSWKDSIIVLQTTKSLLPFSEHLKIVSHCIDAIASKASTDISKVDWSYTYNRKKAIEENGNGLRTRAIPLDWWAEDLSELEIDLYKKVILGIKDKGLVPNEVIGEALKAYAYQKLPASGKNVVPQDELPKFRKILESVVWLLPAEKGCVSCSFLLKLLKAAVSAESDERVKSELVRRIGQQLEEASVNDLLIRACDGAEFIYDVEIVRKILEEFVAQGRNFEMEMEKNRGEIQEMTKKRPWIILSEASKLMVAKLVDGYLAEIAKDPNLPLSSFVGISEMVSGFSRPTHDGLYRAIDTYLKEHPGISKSERKRICRLMDCKKLSADACMHAVQNERLPLRVVVQVLFFEQVRTAAAASSSGSSTPDLPKAIKDLNGSSRSTTTNTDEDWDAVASADELRALRGELAALRLGNNGLSNERDLGRAGIGKVKGLMMSRRILSKIWSGKGENSGSDSSESLGSGNNYGQDEGKSTPSRKVRRSGTDLMRTVCGYKEYPRESEELTVVEILS
>gnl_Stras_v2.0_SGA_v2.0_scaffold32T13007
MKFMKLGSKPDTFQTEDNSIRYVASELATDIVIQIGEVKFYLHKFPLLSKSALLQKLVSPSTEDEIALHDIPGGPTAFETCAKFCYGMTVTLNAYNVVPTRCAAEYLEMHETVDKGNLIYKVDVFLSSSIFRSWKDSIIVLQSAKTLVPFSEELKIISHCVDAIASKASTEVSKVDWSYTYNRKKMAEENGANGLKMIRAVPLDWWAEDLSELEIDLYKRVIVNIKNKGFVPSEVIGEALKAYAYRKLPGSGKNVVLQDDLPKFRSILETVVWLLPSEKGCVSCSFLLKLLKAAVSADSDERVKTELVRRIGQQLEEASVNDLLIRACEGAELIYDVEIVRKILEEFVTQDRNFEIEIENGDGEIQEVRRPGILSEASKLMVAKLVDGYLMEIAKDPNLPISLFVGISDMVSGFSRPAHDGLYRAIDTYLKEHPGINKSERKRICRLMDCKKLSAEVCMHAVQNERLPLRVVVQVLFFEQVRAAASSGSSTPDLPKAIKDLNCNNSHGSSRSTTTNTDEDWGDAMASAEELRALRGELAALRLGNGIPNEREMGRASERAAIGKVKGLIMSRRIFSKIWSGKGGGGAHGENSGSDSSESLGSGNTTSNAHSIHDEGKSTPSRKGRRSVS
>gnl_Stras_v2.0_SGA_v2.0_scaffold15T07441
MNQPSTERKDLYFRHVATDLATDMVVIVGDVKFYLHKFPLLSKSPCLHRLAGAATSDDEIHIPDIPGGPPAFEICAKFCYGMIVTLNAYNVVPARAAAEYLEMHEPTDSGNLARKIDVFLSSSLLRSWKDSIIVLHSSKSHLPWSEELKIVSHCLDSIASKASVDPSKVDWSYTYNRKKLPSENGREPLYNGVRKQQSVPIDWWVEDLCGLPLDLYKRVVTTIQAKGRISADVIGESLRAYASRRLPTVFLVREDDDLAKHRCLVETVTVLVPEERNCVPCGFLLKLLHAAFLVGCGENVKRELMGKIARQLDEATVADLVIRSPDGEVTVYNMDVVGGLVEQFVTMDPEFEVMYAGFGSEASKAKVARLVEGYLAEAARDPLLPLSRFLDLANMVSGFPRPSHDGIYRAIDMYLKEHPGMSKGDKRKICRLMDCRKLSPEACAHAVQNERLPLRVVVQVLFFFEQAKGRAGGNSNGLPELPGPVRSLLPGGGGSNGSSRSGTSKNTDTSSELKIESLRLNDCKDSNGVRKVISRLWSKERENNSSSDTSESRASTLE
>gnl_Theca_v1.1_Thecc1EG000776t1
MKFMKLGSKPDSFQTDGDNIRYVATELATDLVVNIGDVKFYLHKFPLLSKSARLQKLVATSSDENSDEIHIQDIPGGPAAFEICAKFCYGMTVTLNAYNVVAARCAAEYLEMYETVEKGNLIYKIDVFLNLSIFRSWKDSIIVLQTTKSLLPWSEEIKVVSHCLDSIASKASIDTSKVEWSYTYNRKKLPSENGNSPQWNGVRKPQMVPKDWWVEDLCELHIDLYKRVITTIKTKSRVSGDVIGEALNAYALRRLPGFSKGTVQNNDFIKYRSLVETIVRLLPTERGTVSCSFLLRLLRAAILLDCGEMERNELMRRIGQQLPEATVTDLLIRAPAGEATIYDVDIVHNLVEEFVTHSSQIDPTDNEFQKSRSPKFGPDACKVLVAKLIDGYLAEIARDPNLHLSKFVYLAEIVASFSRPSHDGLYRAIDMYLKEHPGISKSERKRICRLMDCRKLSAEACMHAVQNERLPLRVVVQVLFFEQVRATASAGNSTPDLPGSIRALLPGGSHGSSRSTTTNTEEDWDSVPTAEDIKALKGELVTLRLGSSGTDRNGNDAAKSDAEKIAANRMKGLVMSKIFSKLWSSKERHGEISSSDTSESPGSVNAEETKSTPSRSRRHSLS
>gnl_Theca_v1.1_Thecc1EG007212t1
MSPKLTGREEDLLLANMKFMKLGSKPDTFQSDGNNVRYVASELATDITVIVGDVKFYLHKFPLLSKSSCLQKLVASSNEEKSDEVQISDIPGGPVAFEMCAKFCYAMTVTLNAYNVVAARCAAEYLGMHETIEKGNLIYKVDVFLNSSIFRSWKDSIIVLQTTKSMLPLSEELKVVSLCIDAVAIKACVDVSNVDWSYTYNRRKLPEENGNDPNYNGVRSRPVPKDWWVEDLCELEIDLYKRVIMNIKTKGILSHEVIGEALKAYSYRRLPGFSKGVIHSGDVVKYRSTVDTIVWLLPAEKGSVSCSFLLKLLKAAIIVDSGETAREQLVRSIGQQLEEASVNDLLIRAPEGEDALYDVDTVQKIVKEFLMQDQNAEIESDENEVQEIQRPGILTDASKLMVAKLIDAYLAEIAKDPNLPLSKFVNLAEMVSCISRPAHDGLYRAIDMYLKEHPGISKSERKRICKLMDCKKLSVDACMHAVQNERLPLRVVVQVLFFEQVRVAASSGSSTPDLPKGLKDLNSGSHGSSRSAATNPEEDWDAVATAEELKALKGELAALRLSNGVGGSERNGVDGRNSVDKAAISKMKGLLKSKRIFTKIWSSKGAQGENSGSDSSESLGSANPEEAKSTPSRNRRHSVS
>gnl_Utrgi_v4.1_Scf00340.g15810.t1
MKFMKLGSKPDQFQSDGENIRYVATELASDIAIIVGDVKFYVHKFPLLSKCSLLQKLVAESSHDEIIVSSIPGGPAAFEICAKFCYSMVVTLNAYNVVLARCAAEFLGMYENVEKGNLVYKIDVFLSSSVFRSWKDSIIVLQTTRSFLPWAEELKIIRCCVDSIAAKATTEPSKVDWSYTYNRKKLLSEIGHDPQWNGVIKQHIVPKDWWVEDLCELPVELYKEVITAIRTAGTLSPDVFGESLMAYASRRLPSLRHGTIPGGDVEKSRHLVDTISSLLPKEKGSVPCGFLLSLLHSSIILDCKGTARKELMRSISRQLEDAAVSDLLFSSPNGEMALYNMDVLHELVQMFVGQSCSPTESLNDSESGDASKTKVARLVDDYLAEAARDPLLSSSQFINLAELVSGFPRSNHDAIYRAIDMYLKEHPDLSKNEKRRICQLMDCRKLSTAACAHAVQNDRLPLRVVVQVLFFQQAQSSAANGSQPPSFPGLPPRGSYGSSRSATTNSDEEWDVDQASDELKHQRQDRATNDSRSSSGDKASRKKKKIFARLWSNKERTGGEHSGSDTSDSPASTSAEDAKEMINAAGQITKQMQRKLQLTT
>gnl_Utrgi_v4.1_Scf00841.g22167.t1
MSVVWGVTSGDQASCLDPRRRAKQMLSSTASLLLVSTFSTNSPTQVPESLEKEMPLQTRYVASDLATDLVVRVGNVKFYLHKFPLLSKSSRLQMLVSSANQGIGDEIRIDEIPGGPSTFELCAKFCYGMVFTLDVYNVVAVRCAAEYLEMHEALEKGNLVYKIDVFLNYSIFRSWKESIILLQTTRAFLPLLEGLKLVSNCIDAIASKASTDISMVDWSYTYNRKKASEEGGGDPGWNGVRKRSIPKDWWVEDLCDLEIDLYTRVIVTIKSRGSISNELLGKALKAYAYRRFPASGKNAIPRNEVVKLRVVLETITRLLPAEKGTVSCSFLLKILKVSILVESGESLKAELVKRIGRQLEECNADDLLISSSEGDGTMYNVHLVQEMLHEFMTQDCYRENSKGDNGEIQEISISNPGILSEASKLMVAKLIDGYLTEIAKDPHLPISSFISVAEMVSSVPRPAHDGLYRAIDTYLKEHPWISKSERKRICRLMDCNKLSAKACVHAVQNERLPLRIVVQVLFFEQVRAAASSGGTTPDLPKAIKDLNRGSCGSSLVGATNADEDWDAVASAEELRALRSELTALNVSKHGSTGGECRNGNPDSGPISKARGLIMSRRILSRIWSSKGGQQTENTGSDSSGSIEAKSTPVRRGRHSVS
>gnl_Utrgi_v4.1_Scf01429.g24793.t1
MKFMKLGSKADTFQTDGNNTRYVASDLATDLVVQVGNVKFYLHKFPLLSKSSRLQKLVSSANEGNGYEINIDEIPGGPNAFELCAKFCYGMIFTLDAYNVVAVRCAAEYLEMYEAMEKGNLVYKIDVFLNYSIFRSWKDSIIVLQTTKAFLPLSEELKVISNCTDSIASKACTDVSKVDWSYTYNRKKTSEEGGADSGWNAVRCRTIPRDWWVEDLCDLEIDLYARVIVAIKNRGIMSNDLLGKALKGYAYHRFPPSGKSAIPKNELSKLRVVLETIIQLLPPEKGTVSCSFLLKMLKVSMLVEAGDSLKSELVKRIGRQLEEANVDDLLISSSEGDAMMYNVQLVQQLIQEFMTRYQGVEDSKEVNGEIQEISNSNPGILSEASKLIVAKLVDGYLSEIAKDPHLPISLFISVAEMASTMPRPAHDGLYGAIDTYLREHPWVSKSERKRICRLMDCKKLSSEACVHAVQNERLPLRIVVQVLFFEQVRAAASSGSTTPDLPKAIKDLNRGSCGSSRLGTTNTDEDWDAVASAEELRALRSELTALRVSKHGSNSGEYRNSNADTAPISKVRGLIMSRRILSKIWSSKGAQLTENTGSDSSGSLEAKSTPVRRGRHSVS
>gnl_Utrgi_v4.1_Scf00115.g9198.t1
MKFMKLGSKPDQFQSDGENIRYVATELGSDIIIIVGDAKFYVHKFPLLSKCSLLQKLVAESSDDEINVSTIPGGPAAFEICAKFCYGMMVTLNAYNVVLARCAAEFLGMHENVEKGNLIYKVDVFLSSGIFRSWKDSIIALQTTRSLVPWSQELKIISRCVESIASKAITEPSKVEWSYTYNRRKLLSEIRDDSQWNGVMKQHVVPKDWWVEDLCELPIELYTEVIKAIRATGILAPDVIGESVMAYASRKLPSLGHGTIQGGDVEKLRYLVDTISHLLPKEKRSVPCGFLLSLLHSSIILDCKETARKELMQCISRQLEDATVSDLLFSSPNGEMALYNIDVLHELVHMFVIRACAAAESPDDPKSSDASKTKVARLVDDYLAEAARDPLLSSSQFINLAEMVSGFPRSSHDAIYRAIDMYLKEHPDLSKNEKRRICQLMDCQKLSAAACAHAVQNDRLPLRVVVQVLFFHQAQSGAANSGQAPGIPGLRPQGSYGSSRSATTNSDEDWDADQASDDVKEQRQDKTTSDSRSSSGEKASRKKVKKIFSRLWSNKERTEHSGSDTSDSPASTSAEETKEMIKAAGQIANQMQNKLQLTR
>gnl_Vitvi_Genoscope.12X_GSVIVT01000130001
MKFMKLGSKPDSFQADGDNIRYVATELATDIVVNVGDVKFYLHKFPLLSRSARLQKLVANTNEENNDEIYIQDIPGGPAAFEVCAKFCYSMTVTLNAYNVVAARCAAEYLEMYETVEKGNLIYKIEVFLNTSIFRSWKDSIIVLQTTKSLLPWSEEIKVVSHCLDSIASKASIDTSKVEWSYTYNRKKLPSENGNDPHWNEVKKHQMVPRDWWVEDLCELQIDLYKRVITTIKTKGGIPADVIGESLKAYAMRRLQGFSKGMVQCGDVLKHRSLVETIVWLLPTEKGSVPCSFLLKLLKAAILLECGEMGRRELMRRTGQQLEEAIVTDLLIHASPGEATIYDIRSPGFVPEASKLMVAKLVDGYLAEIARDPNLPLSKFVDLAEMVSGFSRPSHDGLYRAIDMYLKEHPGISKSERKRICRLMDCKKLSTDACMHAVQNERLPLRVVVQVLFFEQVRAATSSAGSSTPDLPGSVRALLPGGSHGSSRSATTNTEEEWDAVPTAEELKALKGELATLRLGAGSNAENVAASKVKGLLMSKKIFSRLWSSKEKLGENSSSDTSESPGSANAEETKSTPSRSRRHSVS
>gnl_Vitvi_Genoscope.12X_GSVIVT01037852001
MKFMKLGSKPDSFQTDGNSVRYVASELATDIVVNVGEVKFYLHKFPLLSKSECLQKLVAATNDGNSDEVHIPDIPGGPSAFEICAKFCYGMTVTLNAYNVVAARCAAEYLGMHETIEKGNLIYKIDDLKVISHCIDSIASKASIDVSRVDWSYTYNRKKLPEENGTDPKWNGVGNRPVVPKDWWVEDLCELEIDLYKRVIMSIKTQAVISHEVIGEALKAFALKRLPGFSKGMIPNGDTAKRESKERAVQQIVEEFLMQEQNAEIESTAAHELQEVRRPGILSDASKLMVAKLVDGYLAEIAKDPNLPLSKFVDLAELVSGFSRPAHDGLYRAIDMYLKEHPGISKSERKRICRLMDCKKLSVDACMHAVQNERLPLRVVVQVLFFEQVRATATSGSSTPDLPKGIKDLNSASHGSSRSVTTNTEEDWDAVATLEELKALKGELASLRLGNGVGASERNGGDSKGSIDKAAINKMKGLLMSKKIFTKLWSSKSGQGENSGSDSSGSSVCMYTSRLKCENSKKYMMI
>FraveV4A2_1g17440.t5
MKFMKLGSKPDFFQTEGDNIRYVATELGTDVAINVGDVKFYLHKFPLLSKSARLQKLVATTNDDNSDEIHIHDIPGGPAAFEICAKFCYGMTVTLNAYNVVATLCAAEYLEMYETVEKGNLVYKVEVFLSSSIFRSWKDSIIVLQTTRSLLPWAEELKVVSHCLDSIASKATIDTSKVEWSYSYNHKKLPSENGNDPLWNGVGKQQMVPKDWWVEDLCGLQLDLYKRVITIIKTKGKISADVIGEALNAYTVRRLSGISKGMIQGGDVVKNRSLVETVIYLLPTGSVPCSFLLKLLKAAILLECGEMEKSELMRRISQQLEEATVSDLLIRAPADEEMMYDVDIVHRLIEEFVIRDQSAQTDPSLETEFQEIKTPRILSDTSKVKVAKLVDGYLAEIGRDPNLPVSKFVSLAEMVSSFPRSSHDGVYRAIDMFLKEHPGITKSEKKRVCKLMDCRKLSAEACTHAVQNERLPLRVVVQVLFFEQARASVGGNSTPDLHGSIRALLPGGSHGSSRSTTTNTEEDWDAVPTAEEIKALKGEISTLRLGDGNEGVGNDRNDHHGAKNQSEKVAASKMKGLLMSKKIFSKLWSNKERNGESSSDTSESPSSINAEETKSHSRSRRRSLS
>FraveV4A2_2g04110.t1
MKFMKLGSKPDSFQTDGNNVRYVAADLETDIIFNVGDSKFHLHKFPLLSKSARLQKLANTNESKPLEIHISDIPGGPAAFEICAKFCYGMTVTLNAYNVVVSRCAAEYLGMHESIEKGNLIYKIDVFLNSSIFRSWKDSIIVLQTTKSLLPVSEDLKLVSQCIDSIATKACVDVSKVDWSYTYNRKKLAEENGNDPNWNGVRNRQVPKDWWVEELCELEIDLFKRVLMGIKTKAVLSGEVIGEALKAYAYRRLPGFSKGMIQGGDMAKHRSTVDAIVWLLPAEKGSVSCSFLLKLLKAAIYVNSGETTKDEMVKRIGQQLEEASVNDLLIRAAEGEATIYDVNAVKRIVEEFLRKDQTAEIQSLEEGHEIQEERRPGILSDASKLMVAKLIDGYLTEISKDANLPLSRFVDLAEMVSGFSRPGHDGLYRAIDMFLKEHPGISKSERKRICKLMDCKKLSVEACMHAVQNERLPLRVVVQVLFFEQVRAAASSGTSTPDLPKGMKDLNSGSHGSSRSATTNTEEDWDAVASAEELRALKGELASLRLASSERNGDGKSNVDKAAVSKMRGLLNSKKVFAKLFSSKGGQGENSGSDSSGSLGSANPEEAAKSTPSRNRRHSVS
>Malba_009040
MKFMKLGSKPDSFQTDGNNVRYVATDLATDIIVNVGDSKFYLHKFPLLSKSARLQKLVANTNETNTGEIYISDIPGGPAAFEICAKFCYGMTVTLNAYNVVVSRCAAEYLGMHESIEKGNLIYKIDVFLSSSIFRSWKDSIIVLQTTKSLLPISEELKLVSHCIDSVATKACMDVSKVDWSYTYNRKKIQEENGNDPNWNGVRNRPVPKDWWVEELCELEIDLYKRVLANIKSKGVLSGEVIGEGLKAYAYRRLPGFSKGMILDGDMTKHRSAVDAIVWLLPEEKGSVSCSFLLKMLKAAIFVDSGDTAKGELVRRIGQQLEEASVNDLLIRVAEEEPSVYDVTVVQKIVEEFLRQGQSPEIESLDEGDQLQEVRRPGILSDASKLMVAKLIDGYLAEISKDPYLPLLKFVDLAEMVRGFSRPSHDGLYRAIDMYLKEHPGISKSERKKICKLMDCKKLSVDACVHAVQNERLPLRVVVQVLFFEQVRAAASSGSSTPDLPKGMKDLNSGSHGSSRTATTNTEEDWDAVASAEELRALKGELASLRLSSGVGSCDRNGDGKGSVDKAAVSKMRGLLKSKKKIFAKLWSSKGVQGENSGSDSSESLGSGNPEEAKSTPSRNRRHSVS
>Malba_016227
MQFPLLSKSARLQKWVANSNESNTGEIYISDIPGGPAAFEICAKFCYGMTVTLNAYNVVVSRCAAEYLGMHESIEKGNLIYKIDVFLSSSIFRSWKDSIIVLQTTKSLLPISEELKLVSHGIDSIATKACMDISKVDWSYTYNRKKIQEENGNDPNWNGVRNRPVPKDWWVEELCELEIDLYKRVLANIKTKGVLSGEVIGEALKAYAYRRLPGFSKGMIQGGDMTKHRSAVDAIVWLLPEEKGTVSCSFLLKMLKAAIFVDSGDTTKGELVRRIGQQLEEASVNDLMIRAAEGEPIVYDVTVVQKIVEEFLRQGQSPEIESLEEGNQLQEVRRPGILSDASKLMVAKLIDGYLAEISKDPNLPLSKFVDLAEMVRGFSLPSHDGLYRAIDMYLKCASVLYLVSVGGDMRFTLWPYLLQEHPGISKSERKRICKLMDCKKLSVDACMHAVQNERLPLRVVVQVLFFEQVRAAASSGNSTPDLPKGMKDLNSGSHGSSRSATTNTEEDWDAVASAEELRALKGELASLRLSSSVGACNRNGDGKSSVDKAAVSKMRGLLKSKKKIFAKLWSSKGVQGENSGSDSSESLGSANPEEAKSTHSRNRRHSVS
>Malba_040203
MKFMKLGSKPDFFQTDGDNIRYVATELATDVAVNVGDVKFYLHKFPLLSKSARLQKLVATTNENSDEIHIHDIPGGPAAFEICAKFCYGMTVTLNAYNVVATRCAAEYLEMYETIDKGNLVYKVEVFLNSSIFRSWKDSIIVLQTTKSLLPWSEEVKVVSHCLDSIASKATIDTSKVEWSYTYNHKKLPSNNGDDSHWNGVAKQQMVPKDWWVEDLCGLQLDLYKRVITIIKTKGSISGDVIGEALKAYTTRRLSGFSKGMIQGDVVKNKSLVETVIHLLPAGSVPCSFLLKLLKAARLLECGEVEKCELIRKIGQQLDEATVSDLLIQAPTDEAIKYEVDIMQSLIEEFVTHDRSAQTDPSMESEFQEIRSPRLSDTSKLKVAKLVDGYLTEISRDPNLPASKFVHIAEMVSSFSRPTHDGLYRAIDMYLKEHPGISKGERKRMCKLMDCRKLSVDACMHAVQNERLPLRVVVQVLFFEQIRASASGGNSTPDLQGSIRALLPGGSHGSSRSTTNTEDDWDAVPTAEEIKGLKCEISTLRLGEVNGGVGVGSDRNGNPGATKNLEKVPSSKVKGMFMSKKIFSKLWSSKERSGEISSSNTSESPGSSSNAEETKSTRSRSRRNSVS
>Malba_045273
MTVTLNAYNVVATRCAAEYLEMYETIEKGNLVYKVEVFLNSSVFRGWKDSIIVLQTTRSLVPWSEEVKVVSHCLDSIASKATIDTSKVEWSYMYNHKKLPSNGNDSHWNGVAKQQMVPKDWWVEDLCGLQLDLYKRVITIIKTKGKISGDVIGEALKAYITRRLSDFSKGMIQGDVVKNKSLVETVIHLLPARSVPCSFLLKLLKAARLLECGEVEKCELIRKIGQQLDEATVSDLLIQPPTDETMKYEVDMVQSLIEEFVTHNRSAQTDPSMETEFQEIRSPRLSDTSKVKVAKLVDSYLTEISCDPNLPASKFVRLAEMVSSFSRPTHDGLYRAIDMYLKEHPGISKGEKKRMCKLMDCRKLSVDACMHAVQNERLPLRVVAQVLFFEQIRASASGGSTSIPDLQGSIRPLLPGGSHGSSRSTTTNTEDDWDDVPTAEEIKALKCEIFTPRLGEVNGGVGSDRNGNPGATKNLENVPSGKVKGMIMSKKIFSKLWSSKESSGEISSCNTSESPGSSRNAEEKKSTRSRSRRNSLS
>Malsi_02g015700
MKFMKLGSKPDFFQTDGDNIRYVATELATDVAVNVGDVKFYLHKFPLLSKSARLQKLVATTNENSDEIHIHDIPGGPAAFEICAKFCYGMTVTLNAYNVVATRCAAEYLEMYETIDKGNLVYKVEVFLNSSIFRSWKDSIIVLQTTKSLLPWSEEVKVVSHCLDSIASKATIDTSKVEWSYTYNHKKLPSNNGDDSHWNGVAKQQMVPKDWWVEDLCGLQLDLYKRVITIIKTKGSISGDVIGEALKAYTTRRLSGFSKGMIQGDVVKNKSLVETVIHLLPAGSVPCSFLLKLLKAARLLECGEVEKCELIRKIGQQLDEATVSDLLIQAPTDDAIKYEVDIMQSLIEEFVTHDRSAQTDPSMESEFQEIRSPRLSDTSKVKVAKLVDSYLTEISRDPNLPASKFVNLAEMVSSFSRPTHDGLYRAIDMYLKEHPGISKGERKRMCKLMDCRKLSVDACMHAVQNERLPLRVVVQVLFFEQIRASASGGNSTPDLQGSIRALLPGGSHGSSRSTTNTADDWDAVPTAEEIKGLKCEISTLRLGEVNGGVGVGSDRNGNPGATKNLEKVPSSKVKGMFMSKKIFSKLWSSKERSGEISSSNTSESPGSSSNAEETKSTCSRSRRNSVS
>Malsi_05g011250
MKFMKLGSKPDSFQTDGNNVRYVATDLATDIIVNVGDSKFYLHKFPLLSKSARLQKWVANSNESNTGEIYISDIPGGPAAFEICAKFCYGMTVTLNAYNVVVSRCAAEYLGMHESIEKGNLIYKIDVFLSSSIFRSWKDSIIVLQTTKSLLPISEELKLVSHGIDSIATKACMDISKVDWSYTYNRKKIQEENGNDPNWNGVRNRPVPKDWWVEELCELEIDLYKRVLANIKTKGVLSGEVIGEALKAYAYRRLPGFSKGMIQGGDMTKHRSAVDAIVWLLPEEKGTVSCSFLLKMLKAAIFVDSGDTTKGELVRRIGQQLEEASVNDLMIRAAEGEPIVYDVTVVQKIVEEFLRQGQSPEIESLEEGNQLQEVRRPGILSDASKLMVAKLIDGYLAEISKDPNLPLSKFVDLAEMVRGFSLPSHDGLYRAIDMYLKEHPGISKSERKRICKLMDCKKLSVDACMHAVQNERLPLRVVVQVLFFEQVRAAASSGNSTPDLPKGMKDLNSGSHGSSRSATTNTEEDWDAVASAEELRALKGELASLRLSSSVGACNRNGDGKSSVDKAAVSKMRGLLKSKKIFAKLWSSKGVQGENSGSDSSESLGSANPEEAKSTHSRNRRHSVS
>Malsi_10g010860
MKFMKLGSKPDSFQTDGNNVRYVATDLATDIIVNVGDSKFYLHKFPLLSKSARLQKLVANTNETNTGEIYISDIPGGPAAFEICAKFCYGMTVTLNAYNVVVSRCAAEYLGMHESIEKGNLIYKIDVFLSSSIFRSWKDSIIVLQTTKSLLPISEELKLVSHCIDSVATKACMDVSKVDWSYTYNRKKIQEENGNDPNWNGVRNRPVPKDWWVEELCELEIDLYKRVLANIKSKGVLSGEVIGEGLKAYAYGRLPGFSKGMIQDGDMTKHRSAVDAIVWLLPEEKGNVSCSFLLKMLKAAIFVDSGDTAKGELVRRIGKQLEEASVNDLLIRAAEGEPSVYDVTVVQKIVEEFLRQGQSPEIESLDEGDQLQEVRRPGILSDASKLMVAKLIDGYLAEISKDPYLPLLKFVDLADMVRGFSRPSHDGLYRAIDMYLKEHPGISKSERKKICKLMDCKKLSVDACVHAVQNERLPLRVVVQVLFFEQVRAAASSGSSTPDLPKGMKDLNSGSHGSSRTATTNTEEDWDAVASAEELRALKGELASLRLSSGVGSCDRNGDGKGSVDKAAVSKMRGLLKSKKKIFAKLWSSKGVQGENSGSDSSESLGSGNPEEAKSTPSRNRRHSVS
>Malsi_15g026900
MKFMKLGSKPDFFQTDGDNIRYVTTELATDIAVNVGDVKFYLHKFPLLSKSARLQKLVATTNESSDEIHIHDIPGGPAAFEICAKFCYGMTVTLNAYNVVATRCAAEYLEMYETIEKGNLVYKVEVFLNSSVFRSWKDSIIVLQTTRSLVPWSEEVKVVSHCLDSIASKATIDTSKVEWSYMYNHKKLPSNGNDSHWNGVAKQQMVPKDWWVEDLCGLQLDLYKRVITIIKTKGKISGDVIGEALKAYITRRLSDFSKGMIQGDVVKNKSLVETVIHLLPARSVPCSFLLKLLKAARLLECGEVEKCELIRKIGQQLDEATVSDLLIQPPTDETMKYEVDMVQSLIEEFVTHNRSAQTDPSMETEFQEIRSPRLSDTSKVKVAKLVDSYLTEISCDPNLPASKFVRLAEMVSSFSRPTHDGLYRAIDMYLKEHPGISKGEKKRMCKLMDCRKLSVDACMHAVQNERLPLRVVAQVLFFEQIRASASGGSTSIPDLQGSIRALLPGGSHGSSRSTTTNTEDDWDDVPTAEEIKALKCEIFTPRLGEVNGGVGSDRNGNPGATKNLEKVPSGKVKGMIMSKKIFSKLWSSKESSGEISSCNTSESPGSSRNAEEKKSTRSRSRRNSLS
>Malsy_02g016310
MKFMKLGSKPDFFQTDGDNIRYVATELATDVAVNVGDVKFYLHKFPLLSKSARLQKLVASTNENSDEIHIHDIPGGPAAFEICAKFCYGMTVTLNAYNVVATRCAAEYLEMYETIDKGNLVYKVEVFLNSSIFRSWKDSIIVLQTTKSLLPWSEEVKVVSHCLDSIASKATIDTSKVEWSYTYNHKKLPSNNGDDSHWNGVAKQQMVPKDWWVEDLCGLQLDLYKRVITIIKTKGSISGDVIGEALKAYTTRRLSGFSKGMIQGDVVKNKSLVETVIHLLPAGSVPCSFLLKLLKAARLLECGEVEKCELIRKIGQQLDEATVSDLLIQAPTDDAIKYEVDIMQSLIEEFVTHDRSAQTDPSMESEFQEIRSPRLSDTSKVKVAKLVDSYLTEISRDPNLPASKFVNLAEMVSSFSRPTHDGLYRAIDMYLKEHPGISKGERKRMCKLMDCRKLSVDACMHAVQNERLPLRVVVQVLFFEQIRASASGGNSTPDLQGSIRALLPGGSHGSSRSTTNTEDDWDAVPTAEEIKGLKCEISTLRLGEVNGGVGVGSDRNGNPGATKNLEKVPSSKVKGMFMSKKIFSKLWSSKERSGEISSSNTSESPGSSSNAEETKSTRSRSRRNSVS
>Malsy_05g010390
MKFMKLGSKPDSFQTDGNNVRYVATDLATDIIVNVGDSKFYLHKFPLLSKSARLQKWVANSNESNTGEIYISDIPGGPAAFEICAKFCYGMTVTLNAYNVVVSRCAAEYLGMHESIEKGNLIYKIDVFLSSSIFRSWKDSIIVLQTTKSLLPISEELKLVSHGIDSIATKACMDISKVDWSYTYNRKKIQEENGNDPNWNGVRNRPVPKDWWVEELCELEIDLYKRVLANIKTKRVLSGEVIGEALKAYAYRRLPGFSKGMIQGGDMTKHRSAVDAIVWLLPEEKGTVSCSFLLKMLKAAIFVDSGDTTKGELVRRIGQQLEEASVNDLMIRAAEGEPIVYDVTVVQKIVEEFLRQGQSPEIESLEEGNQLQEVRSPGILSDASKLMVAKLIDGYLAEISKDPNLPLSKFVDLAEMVRGFSLPSHDGLYRAIDMYLKEHPGISKSERKRICKLMDCKKLSVDACMHAVQNERLPLRVVVQVLFFEQVRAAASSGNSTPDLPKGMKDLNSGSHGSSRSATTNTEEDWDAVASAEELRALKGELASLRLSSSVGACNRNGDGKSSVDKAAVSKMRGLLKSKKKIFAKLWSSKGVQGENSGSDSSESLGSANPEEAKSTHSRNRRHSVS
>Malsy_10g010390
MKFMKLGSKPDSFQTDGNNVRYVATDLATDIIVNVADSKFYLHKFPLLSKSARLQKLVANTNETNTGEIYISDIPGGPAAFEICAKFCYGMTVTLNAYNVVVSRCAAEYLGMHESIEKGNLIYKIDVFLSSSIFRSWKDSIIVLQTTKSLLPISEELKLVSHCIDSVATKACMDVSKVDWSYTYNRKKIQEENGNDPNWNGVRNRPVPKDWWVEELCELEIDLYKRVLANIKSKGVLSGEVIGEGLKAYAYRRLPGFSKGMIQDGDMTKHRSAVDAIVWLLPEEKGSVSCSFLLKMLKAAIFVDSGDTAKGELVRRIGQQLEEASVNDLLIRAAEGEPSVYDVTVVQKIVEEFLRQGQSPGIESLDEGDQLQEVRRPGILSAASKLMVAKLIDGYLAEISKDPYLPLLKFVDLAEMVRGFSRPSHDGLYRAIDMYLKEHPGISKSERKKICKLMDCKKLSVDACVHAVQNERLPLRVVVQVLFFEQVRAAASSGSSTPDLPKGMKDLNSGSHGSSRTATTNTEEDWDAVASAEELRALKGELASLRLSSGVGSCDRNGDGKGSVDKAAVSKMRGLLKSKKKIFAKLWSSKGVQGENSGSDSSESLGSGNPEEAKSTPSRNRRHSVS
>Malsy_15g025230
MKFMKLGSKPDFFQTDGDNIRYVTTELATDIAVNVGDVKFYLHKFPLLSKSARLQKLVATTNENSDEIHIHDIPGGPAAFEICAKFCYGMTVTLNAYNVVATRCAAEYLEMYETIEKGNLVYKVEVFLNSSVFRSWKDSIIVLQTTRSLVPWSEEVKVVSHCLDSIASKATIDTSKVEWSYMYNHKKLPSNGNDSHWNGVAKQQMVPKDWWVEDLCGLQLDLYKRVITIIKTKGKISGDVIGEALKAYITRRLSDFSKGMIQGDVVKNKSLVETVIHLLPARSVPCSFLLKLLKAARLLECGEVEKCELIRKIGQQLDEATVSDLLIQPPTDETIKYEVDMVQSLIEEFVTHNRSAQTDPSMETEFQEIRSPRLSDTSKVKVAKLVDSYLTEISCDPNLPASKFVHLAEMVSSFSRPTHDGLYRAIDMYLKEHPGISKGEKKRMCKLMDCRKLSVDACMHAVQNERLPLRVVAQVLFFEQIRASASGGSTSIPDLQGSIRALLPGGSHGSSRSTTTNTEDDWDDVPTAEEIKALKCEIFTPRLGEVNGGVGSDRNGNPGATKNLEKVPSGKVKGMIMSKKIFSKLWSSKESSGEISSCNTSESPGSSRNAEEKKSTRSRSRRNSLS
>Maldo_GDDH_02G1183500
MKFMKLGSKPDFFQTDGDNIRYVATELATDVAVNVGDVKFYLHKFPLLSKSARLQKLVATTNENSDEIHIHDIPGGPAAFEICAKFCYGMTVTLNAYNVVATRCAAEYLEMYETIDKGNLVYKVEVFLNSSIFRSWKDSIIVLQTTKSLLPWSEEVKVVSHCLDSIASKATIDTSKVEWSYTYNHKKLPSNNGDDSHWNGVAKQQMVPKDWWVEDLCGLQLDLYKRVITIIKTKGSISGDVIGEALKAYTTRRLSGFSKGMIQGDVVKNKSLVETVIHLLPAGSVPCSFLLKLLKAARLLECGEVEKCELIRKIGQQLDEATVSDLLIQAPTDDAIKYEVDIMQSLIEEFVTHDRSAQTDPSMESEFQEIRSPRLSDTSKVKVAKLVDSYLTEISRDPNLPASKFVNLAEMVSSFSRPTHDGLYRAIDMYLKEHPGISKGERKRMCKLMDCRKLSVDACMHAVQNERLPLRVVVQVLFFEQIRASASGGNSTPDLQGSIRALLPGGSHGSSRSTTNTADDWDAVPTAEEIKGLKCEISTLRLGEVNGGVGVGSDRNGNPGATKNLEKVPSSKVKGMFMSKKIFSKLWSSKERSGEISSSNTSESPGSSSNAEETKSTCSRSRRNSVS
>Maldo_GDDH_05G1098200
MKFMKLGSKPDSFQTDENNVRYVATDLATDIIVNVGDSKFYLHKFPLLSKSARLQKWVANSNESNTGEIYISDIPGGPAAFEICAKFCYGMTVTLNAYNVVVSRCAAEYLGMHESIEKGNLIYKIDVFLSSSIFRSWKDSIIVLQTTKSLLPISEELKLVSHGIDSIATKACMDISKVDWSYTYNRKKIQEENGNDPNWNGVRNRPVPKDCKY
>Maldo_GDDH_10G1103800
EVIGEGLKAYSYRRLPGFSKGMIQDGDMTKHRSAVDAIVWLLPEEKGSVSCSFLLKMLKAAIFVDSGDTAKGELVRRIGQQLEEASVNDLLIRAAEGEPSVYDVTVVQKIVEEFLRQGQSPGIESLDEGDQLQEVRRPGILSAASKLMVAKLIDGYLAEISKDPYLPLLKFVDLAEMVRGFSRPSHDGLYRAIDMYLKEHPGISKSERKKICKLMDCKKLSVDACVHAVQNERLPLRVVVQVLFFEQVRAAASSGSSTPDLPKGMKDLNSGSHGSSRTATTNTEEDWDAVASAEELRALKGELASLRLSSGVGSCDRNGDGKGSVDKAAVSKMRGLLKSKKKIFAKLWSSKGVQGENSGSDSSESLGSGNPEEAKSTPSRNRRHSVS
>Maldo_GDDH_10G1103900
MKFMKLGSKPDSFQTDGNNVRYVATDLATDIIVNVADSKFYLHKFPLLSKSARLQKLVANTNETNTGEIYISDIPGGPAAFEICAKFCYGMTVTLNAYNVVVSRCAAEYLGMHESIEKGNLIYKIDVFLSSSIFRSWKDSIIVLQTTKSLLPISEELKLVSHCIDSVATKACMDVSKVDWSYTYNRKKIQEENGNDPNWNGVRNRPVPKDCEY
>Maldo_GDDH_15G1295200
MKFMKLGSKPDFFQTDGDTIRYVTTELATDIAVNVGDVKFYLHKFPLLSKSARLQKLVATTNENSDEIHIHDIPGGPAAFEICAKFCYGMTVTLNAYNVVATRCAAEYLEMYETIEKGNLVYKVEVFLNSSVFRSWKDSIIVLQTTRSLVPWSEEVKVVSHCLDSIASKATIDTSKVEWSYMYNHKKLPSNGNDSHWNGVAKQQMVPKDWWVEDLCGLQLDLYKRVITIIKTKGKISGDVIGEALKAYITRRLSDFSKGMIQGDVVKNKSLVETVIHLLPARSVPCSFLLKLLKAARLLECGEVEKCELIRKIGQQLDEATVSDLLIQPPTDETIKYEVDMVQSLIEEFVTHNRSAQTDPSMETEFQEIRSPRLSDTSKVKVAKLVDSYLTEISCDPNLPASKFVHLAEMVSSFSRPTHDGLYRAIDMYLKEHPGISKGEKKRMCKLMDCRKLSVDACMHAVQNERLPLRVVAQVLFFEQIRASASGGSTSIPDLQGSIWALLPGGSHGSSRSTTTNTEDDWDDVPTAEEIKALKCEIFTPRLGEVNGGVGSDRNGNPGATKNLEKVPSGKVKGMIMSKKIFSKLWSSKESSGEISSCNTSESPGSSRNAEEKKSTRSRSRRNSLS
>Maldo_Gala_02g015370
MKFMKLGSKPDFFQTDGDNIRYVATELATDVAVNVGDVKFYLHKFPLLSKSARLQKLVASTNENSDEIHIHDIPGGPAAFEICAKFCYGMTVTLNAYNVVATRCAAEYLEMYETIDKGNLVYKVEVFLNSSIFRSWKDSIIVLQTTKSLLPWSEEVKVVSHCLDSIASKATIDTSKVEWSYTYNHKKLPSNNGDDSHWNGVAKQQMVPKDWWVEDLCGLQLDLYKRVITIIKTKGSISGDVIGEALKAYTTRRLSGFSKGMIQGDVVKNKSLVETVIHLLPAGSVPCSFLLKLLKAARLLECGEVEKCELIRKIGQQLDEATVSDLLIQAPTDDAIKYEVDIMQSLIEEFVTHDRSAQTDPSMESEFQEIRSPRLSDTSKVKVAKLVDSYLTEISRDPNLPASKFVNLAEMVSSFSRPTHDGLYRAIDMYLKEHPGISKGERKRMCKLMDCRKLSVDACMHAVQNERLPLRVVVQVLFFEQIRASASGGNSTPDLQGSIRALLPGGSHGSSRSTTNTEDDWDAVPTAEEIKGLKCEISTLRLGEVNGGVGVGSDRNGNPGATKNLEKVPSSKVKGMFMSKKIFSKLWSSKERSGEISSSNTSESPGSSSNAEETKSTRSRSRRNSVS
>Maldo_Gala_05g010120
MKFMKLGSKPDSFQTDENNVRVLTNTTKIFLYARYVATDLATDIIVNVGDSKFYLHKFPLLSKSARLQKWVANSNESNTGEIYISDIPGGPAAFEICAKFCYGMTVTLNAYNVVVSRCAAEYLGMHESIEKGNLIYKIDVFLSSSIFRSWKDSIIVLQTTKSLLPISEELKLVSHGIDSIATKACMDISKVDWSYTYNRKKIQEENGNDPNWNGVRNRPVPKDWWVEELCELEIDLYKRVLANIKTKGVLSGEVIGEALKAYAYRRLPGFSKGMIQGGDMTKHRSAVDAIVWLLPEEKGTVSCSFLLKMLKAAIFVDSGDTTKGELVRRIGQQLEEASVNDLMIGAAEGEPIVYDVTVVQKIVEEFLRQGQSPEIESLEEGNQLQEVRRPGILSDASKLMVAKLIDGYLAEISKDPNLPLSKFVDLAEMVRGFSLPSHDGLYRAIDMYLKEHPGISKSERKRICKLMDCKKLSVDACMHAVQNERLPLRVVVQVLFFEQVRAAASSGNSTPDLPKGMKDLNSGSHGSSRSATTNTEEDWDAVASAEELRALKGELASLRLSSSVGACNRNGEGKSSVDKAAVSKMRGLLKSKKKIFAKLWSSKGVQGENSGSDSSESLGSANPEEAKSTHSRNRRHSVS
>Maldo_Gala_10g010460
MKFMKLGSKPDSFQTDGNNVRYVATDLATDIIVNVGDSKFYLHKFPLLSKSARLQKLVANTNETNTGEIYISDIPGGPAAFEICAKFCYGMTVTLNAYNVVVSRCAAEYLGMHESIEKGNLIYKIDVFLSSSIFRSWKDSIIVLQTTKSLLPISEELKLVSHCIDSVATKACMDVSKVDWSYTYNRKKIQEENGNDPNWNGVRNRPVPKDWWVEELCELEIDLYKRVLANIKSKGVLSGEVIGEGLKAYAYGRLPGFSKGMIQDGDMTKHRSAVDAIVWLLPEEKGNVSCSFLLKMLKAAIFVDSGDTAKGDLVRRIGKQLEEASVNDLLIRAAEGEPSVYDVTVVQKIVEEFLRQGQSPEIESLDEGDQLQEVRRPGILSDASKLMVAKLIDGYLAEISKDPYLPLLKFVDLADMVRGFSRPSHDGLYRAIDMYLKEHPGISKSERKKICKLMDCKKLSVDACVHAVQNERLPLRVVVQVLFFEQVRAAASSGSSTPDLPKGMKDLNSGSHGSSRTATTNTEEDWDAVASAEELRALKGELASLRLSSGVGSCDRNGDGKGSVDKAAVSKMRGLLKSKKKIFAKLWSSKGVQGENSGSDSSESLGSGNPEEAKSTPSRNRRHSVS
>Maldo_Gala_15g026650
MKFMKLGSKPDFFQTDGDNIRYVTTELATDIAVNVGYVKFYLHKFPLLSKSARLQKLVATTNESSDEIHIHDIPGGPAAFEICAKFCYGMTVTLNAYNVVATRCAAEYLEMYETIEKGNLVYKVEVFLNSSVFRSWKDSIIVLQTTRSLVPWSEEVKVVSHCLDSIASKATIDTSKVEWSYMYNHKKLPSNGNDSHWNGVAKQQMVPKDWWVEDLCGLQLDLYKRVITIIKTKGKISGDVIGEALKAYITRRLSDFSKGMIQDDVIRNKSLVETVIHLLPARGVPCSFLLKLLKAARLLECGEVEKCELIRKIGQQLDEATVSDLLIQPPTDETMKYEVDMVQSLIEEFVTHNRSAQTDPSMETEFQEIRSPRLSDTSKVKVAKLVDSYLTEISCDPNLPASKFVLLAEMVSSFSRPTHDGLYRAIDMYLKEHPGISKGEKKRMCKLMDCRKLSVDACMHAVQNERLPLRVVAQVLFFEQIRASASGGSTSIPDLQGSIRALLPGGSHGSSRSTTTNTEDDWDDVPTAEEIKALKCEIFTPRLGEVNGGVGSDRNGNPGATKNLEKVPSGKVKGMIMSKKIFSKLWSSKESSGEISSCNTSESPGSSRNAEEKKSTRSRSRRNSLS
>Pyrco_DAP_Chr10v0.1_24199.1
MKFMKLGSKPDSFQTDGNNVRYVATDLATDIIVNVGDSKFYLHKFPLLSKSARLQKLVANTTESNTGEIYISDIPGGPAAFEICAKFCYGMTVTLNAYNVVVSRCAAEYLGMRESIEKGNLIYKIDVFLSSSIFRSWKDSIIVLQTTKSLLPISEELKLVSHCIDSVATKACMDVSKVDWSYTYNRKKIQEENGNDPNWNGVRKRPVPKDWWVEELCELEIDLYKRVLANIKSKGVLSGEVIGEGLKAYAYRRLPGFSKGMIQDGDMTKHRSAVDAIVWLLPEEKGCVSCSFLHKMLKAAIFVDSGDTAKGELVRRIGQQLEEASVNDLLIRAAEGEPSVYDVTVVQKIVEEFLRQGRSPEIESLDEGDKLQEVRRPGILSDASKLMVAKLIDGYLAEISKDPCLPLSKFVDLAEMVKGFSRPSHDGLYRAIDMYLKEHPGISKSERKKICKLMDCKKLSVDACVHAVQNERLPLRVVVQVLFFEQVRAAASSGSSTPDLPKGMKDLNSGSHGSSRSATTNTEEDWDAVASAEELRALKGELASLRLSSGVGLCDRNGDGKGSVDKAAVSKMRGLLKSKKKIFAKLWSSKGVQGENSGSDSSESLGSGNPEEAKSTPSRSRRHSVS
>Pyrco_DAP_Chr10v0.1_24206.1
MKFMKLGSKPDSFQTDGNNVRYVATDLATDIIVNVGDSKFYLHKFPLLSKSARLQKLVANTTESNTGEIYISDIPGGPAAFEICAKFCYGMTVTLNAYNVVVSRCAAEYLGMHESIEKGNLIYKIDVFLSSSIFRSWKDSIIVLQTTKSLLPISEELKLVSHCIDSVATKACMDVSKVDWSYTYNRKKIQEENGNDPNWNGVRKRPVPKDWWVEELCELEIDLYKRVLVNIKSKGVLSGEVIGEGLKAYAYRRLPGFSKGMIQDGDMTKHRSAVDAIVWLLPEEKGSVSCSFLHKILKAAIFVDSGDTAKGELVRRIGQQLEEASVNDLLIRAAEGEPSVYDVTVVQKIVEEFLRQGRSPEIESLDEGDKLQEVRRPGILSDASKLMVAKLIDGYLAEISKDPCLPLSKFVDLAEMVKGFSRPSHDGLYRAIDMYLKEHPGISKSERKKICKLMDCKKLSVDACVHAVQNERLPLRVVVQVLFFEQVRAAASSGSSTPDLPKGMKDLNSGSHGSSRSATTNTEEDWDAVASAEELRALKGELASLRLSSGVGLCDRNGDGKGSVDKAAVSKMRRLLKSKKKIFAKLWSSKGVQGENSGSDSSESLGSGNPEEAKSTPSRNRRHSVS
>Pyrco_DAP_Chr15v0.1_38900.1
MKFMKLGSKPDFFQTDGDNIRYVTTELATDVAVNVGDVKFYLHKFPLLSKSARLQKLVAITNEDIDEIHIDDIPGGPAAFEICAKFCYGMTVTLNAYNVVATRCAAEYLEMYETIEKGNLFYKVEVFLNSSIFRSWKDSIIVLQTTRSLLPWSEEVKLVSHCLDSIASKATIDTSKVEWSYMYNHKKLPSNGDDSHWNGVAKQQMVPKDWWVEDLCGLQLDLYKRVITIIKSKGKISGDVIGEALKAYTTRRLSGFSKGLIQGDVVKNKSLVETIIHLLPARSVPCSFLLKLLKAARLLECGEVEKCELIRKIGQQLDEATVSDLLIQAPADETTKYEVDMVQSLIEEFVTHNRSAQTDPSMETEFQEIRSPRLSDTSKVKVAKLVDNYLTEISRDPNLPASKFVRLAEMVSSFARPTHDGLYRAIDMYLKEHPGINKGEKKRMCKLMDCRKLSVDACMHAVQNERLPLRVVVQVLFFEQIRASASGGSNSTPDLQGSIRALLPGGSHGSSRSTTTNTENGWDDVPTAEEIKALKCEIFTPRLGEVNGGVGSDRNGNPGATKNLEKVPSGKVKGMIMSKKIFSKLWSSKESSGEISSSNTSESPGSSSNAEETKSTRSRSRRNSLS
>Pyrco_DAP_Chr2v0.1_04177.1
MKFMKLGSKPDFFQTDGDNIRYVATELATDVAVNVGDVKFYLHKFPLLSKSARLQKLVATTNENSDEIHIHDIPGGPAAFEICAKFCYGMTVTLNAYNVVATRCAAEYLEMYETIDKGNLVYKVEVFLNSSIFRSWKDLIIVLQTTRSLLPWSEEVKVVSHCLDSIASKATIDTSKVEWSYTYNHKKLPSNNGDDSHWNGVAKQQMVPKDWWVEDLCGLQLDLYKRVITIIKTKGRISGDVIGEALKAYTTRRLSGFSKGIIQGDVLKNKSLVETVIPLLPAGSVPCTFLLKLLKAARLLECGEVEKCELIRKIGQQLDEATVSDLLIQAPTDEAIKYEVDIVQSLIEEFVTHDRSAQTDPSMESEFQEIRSPRLSDSSKVKVAKLVDGYLTEISRDPNLPVSKFVHLAEMVSSFSRPTHDGLYRAIDMYLREHPGISKGERKRMCKLMDCRKLSVDACMHAVQNERLPLRVVVQVLFFEQIRASASGGNSTPDLQGSIRALLPGGSHGSSRSTTNTEDEWDAVPTAEEIKGLKCEISTLRLGEVNGGAGVGSDRNGNPGASKNLDKVPSGKVKGMFMSKKIFSKLWSSKERGGEISSSNTSESPGSSSNAEETKFTRSRSRRNSVS
>Pyrco_DAP_Chr5v0.1_11243.1
MKFMKLGSKPDSFQTDGNNVRVLTNTTKIFLYARYVATDLATDIIVNVGDSKFYVHKFPLLSKSARLQKLVANSNESNTGEIYISDIPGGPAAFEICAKFCYGMTVTLNAYNVVVSRCAAEYLGMHESIEKGNLIYKIDVFLSSSIFRSWKDSIIVLQTTKSLLPISEELKLVSHGIDSITTKACMDISKVDWSYTYNRKKIQEENGNGVRNRPVPKDWWVEELCELEIDLYKRVLANIKTKGVLSGEVIGEALKAYAYRRLPGFSKGMIQGGDMTKHRSAVDAIVWLLPEEKGTVS
>Pyrco_BP1_001116.1
MKFMKLGSKPDFFQTDGDNIRYVTTELATDVAVNVGDVKFYLHKFPLLSKSARLQKLVAITNEDIDEIHIDDIPGGPAAFEICAKFCYGMTVTLNAYNVVATRCAAEYLEMYETIEKGNLFYKVEVFLNSSIFRSWKDSIIVLQTTRSLLPWSEEVKVVSHCLDSIASKATIDTSKVEWSYMYNHKKLPSNGDDSHWNGVAKQQMVPKDWWVEDLCGLQLDLYKRVITIIKSKGKISGDVIGEALKAYTTRRLSGFSKGLIQGDVVKNKSLVETIIHLLPARSVPCSFLLKLLKAARLLECGEVEKCELIRKIGQQLDEATVSDLLIQAPTDETTKYEVDMVQSLIEEFVTHNRSAQTDPSMETEFQEIRSPRLSDTSKVKVAKLVDNYLTEISRDPNLPASKFVRLAEMVSSFARPTHDGLYRAIDMYLKEHPGINKGEKKRMCKLMDCRKLSVDACMHAVQNERLPLRVVVQVLFFEQIRASASGGSNSTPDLQGSIRALLPGGSHGSSRSTTTNTENGWDDVPTAEEIKALKCEIFTPRLGEVNGGVGSDRNGNPGATKNLEKVPSGKVKGMIMSKKIFSKLWSSKESSGEISSSNTSESPGSSSNAEETKSTRSRSRRNSLS
>Pyrco_BP1_004179.1
MQFPLLSRSARLQKLVANSNESNTSEIYISDIPGGPAAFEICAKFCYGMTVTLNAYNVVVSRCAAEYLGMHESIEKGNLIYKIDVFLSSSIFRSWKDSIIVLQTTKSLLPISEELKLVSHGIDSITTKACMDISKVDWSYTYNRKKIQEENGNGVRNRPVPKDWWVEELCELEIDLYKRVLANIKTKGVLSGEVIGEALKAYAYRRLPGFSKGMIQGGDMTKHRSAVDAIVWLLPEEKGTVSCSFLLKMLKAAIFVDSSDTTKGELVRRIGQQLEEASVNDLLIRAAEGEPIVYDVTVVQKIVEEFLRQGQSPEIESLEEGNQLQEVRRPGILLDASKLMVAKLIDGYLAEISKDPNLPLSKFVDLAEMVRGFSLPSHDGLYRAIDMYLKCKQVASNFLFCCILVDAGICSCHKISVFHSASVLYLVSVGGDMRFTLWPSLLQEHPGISKSERKRICKLMDCKKLSVDACMHAVQNERLPLRVVVQVLFFEQVRAAASSGSSTPDLPKGMKDLNSGSHGSSRSATTNTEEDWDAVASAEELRALRGELASLRLSSGVGACNRNGDGKSSVDKAAVSKMRGLLRSKKIFAKLWSSKGVQGENSGSDSSESLGSANPEEAKSTPSRNRRHSVS
>Pyrco_BP1_023438.1
MKFMKLGSKPDFFQTDGDNIRYVATELATDVAVNVGDVKFYLHKFPLLSKSARLQKLVATTNENSDEIHIHDIPGGPAAFEICAKFCYGMTVTLNAYNVVATRCAAEYLEMYETIDKGNLVYKVEVFLNSSIFRSWKDLIIVLQTTRSLLPWSEEVKVVSHCLDSIASKASIDTSKVEWSYTYNHKKLPSNNGDDSHWNGVAKQQMVPKDWWVEDLCGLQLDLYKRVITIIKTKGRISGDVIGEALKAYTTRRLSGFSKGMIQGDVLKNKSLVETVIPLLPAGSVPCSFLLKLLKAARLLECGEVEKCELIRKIGQQLDEATVSDLLIPAPTDEAIKYEVDIVQSLIEEFVTQDRSAQTDPSMESEFQEIRSPRLSDSSKVKVAKLVDGYLTEISRDPNLPVSKFVHLAEMVSSFSRPTHDGLYRAIDMYLREHPGISKGERKRMCKLMDCRKLSVDACMHAVQNERLPLRVVVQVLFFEQIRASASGGNSTPDLQGSIRALLPGGSHGSSRSTTNTEDDWDAVPTAEEIKGLKCEISTLRLGEVNGGVGVGSDRNGNPGASKNLDKVPSGKVKGMFMSKKIFSKLWSSKERSGEISSSNTSESPGSSSNAEETKFTRSRSRRNSVS
>Pyrco_BP1_034484.1
MIQDGDMTKHRSAVDAIVWLLPEEKGSVSCSFLHKMLKAAIFVDSGDTAKGELVRRIGQQLEEASVNDLLIRAAEGEPSVYDVTVVQKIVEEFLRQGRSPEIESLDEGDKLQEVRRPGILSDASKLMVAKLIDGYLAEISKDPCLPLSKFVDLAEMVKGFSRPSHDGLYRAIDMYLKEHPGISKSERKKICKLMDCKKLSVDACVHAVQNERLPLRVVVQVLFFEQVRAAASSGSSTPDLPKGMKDLNSGSHGSSRSATTNTEEDWDAVASAEELRALKGELASLRLSSGVGLCDRNGDGKGSVDKAAVSKMRGLLKSKKKIFAKLWSSKGVQGENSGSDSSESLGSGNPEEAKSTPSRNRRHSVS
>Pyrco_BP_DH_02g14920
MKFMKLGSKPDFFQTDGDNIRYVATELATDVAVNVGDVKFYLHKFPLLSKSARLQKLVATTNENSDEIHIHDIPGGPAAFEICAKFCYGMTVTLNAYNVVATRCAAEYLEMYETIDKGNLVYKVEVFLNSSIFRSWKDLIIVLQTTRSLLPWSEEVKVVSHCLDSIASKASIDTSKVEWSYTYNHKKLPSNNGDDSHWNGVAKQQMVPKDWWVEDLCGLQLDLYKRVITIIKTKGRISGDVIGEALKAYTTRRLSGFSKGMIQGDVLKNKSLVETVIPLLPAGSVPCSFLLKLLKAARLLECGEVEKCELIRKIGQQLDEATVSDLLIQAPTDEAIKYEVDIVQSLIEEFVTHDRSAQTKIDPSMESEFQEIRSPRLSDSSKVKVAKLVDGYLTEISRDPNLPVSKFVHLAEMVSSFSRPTHDGLYRAIDMYLREHPGISKGERKRMCKLMDCRKLSVEACMHAVQNERLPLRVVVQVLFFEQIRASASGGNSTPDLQGSIRALLPGGSHGSSRSTTNTEDDWDAVPTAEEIKGLKCEISTLRLGEVNGGVGVGSDRNGNPGASKNLDKVPSGKVKGMFMSKKIFSKLWSSKERSGEISSSNTSESPGSSSNAEETKFTRSRSRRNSVS
>Pyrco_BP_DH_05g09610
MKFMKLGSKPDSFQTDGNNVRYVATDLATDIIVNVGDSKFYVHKFPLLSRSARLQKLVANSNESNTSEIYISDIPGGPAAFEICAKFCYGMTVTLNAYNVVVSRCAAEYLGMHESIEKGNLIYKIDVFLSSSIFRSWKDSIIVLQTTKSLLPISEELKLVSHGIDSITTKACMDISKVDWSYTYNRKKIQEENGNGVRNRPVPKDWWVEELCELEIDLYKRVLANIKTKGVLSGEVIGEALKAYAYRRLPGFSKGMIQGGDMTKHRSAVDAIVWLLPEEKGTVSCSFLLKMLKAAIFVDSSDTTKGELVRRIGQQLEEASVNDLLSEIRAAEGEPIVYDVTVVQKIVEEFLRQGQSPEIESLEEGNQLQEVRRPGILLDASKLMVAKLIDGYLAEISKDPNLPLSKFVDLAEMVRGFSLPSHDGLYRAIDMYLKEHPGISKSERKRICKLMDCKKLSVDACMHAVQNERLPLRVVVQVLFFEQVRAAASSGSSTPDLPKGMKDLNSGSHGSSICNNQHGGGLGCSSIS
>Pyrco_BP_DH_10g08930
MKFMKLGSKPDSFQTDGNNVRYVATDLATDIIVNVGDSKFFLHKFPLLSKSARLQKLVANTTESNTGEIYISDIPGGPAAFEICAKFCYGMTVTLNAYNVVVSRCAAEYLGMHESIEKRNLIYKIDVFLSSSIFRSWKDSIIVLQTTKSLLPISEELKLVSHCIDSVATKACMDVSKVDWSYTYNRKKIQEENGNDPNWNGVRKRPVPKDWWVEELCELEIDLYKRVLANIKNKGVLSGEVIGEGLKAYAYRRLPGFSKGMIQDGDMTKHRSAVDAIVWLLPEEKGSVSCSFLHKMLKAAIFVDSGDTAKGELVRRIGQQLEEASVNDLLIRAAEGEPSVYDVTVVQKIVEEFLRQGRSPEIESLDEGDKLQEVRRPGILSDASKLMVAKLIDGYLAEISKDRCLPLSKFVDLAEMVKGFSRPSHDGLYRAIDMYLKEHPGISKSERKKICKLMDCKKLSVDACVHAVQNERLPLRVVVQVLFFEQVRAAASSGSSTPDLPKGMKDLNSGSHGSSRSATTNTEEDWDAVASAEELRALKGELASLRLSSGVGLCDRNGDGKGSVDKAAVSKMRGLLKSKKKIFAKLWSSKGVQGENSGSDSSESLGSGNPEEAKSTPSRNRRHSVS
>Pyrco_BP_DH_15g25820
MKFMKLGSKPDFFQTDGDNIRYVTTELATDVAVNVGDVKFYLHKFPLLSKSARLQKLVAITNEDIDEIHIDDIPGGPAAFEICAKFCYGMTVTLNAYNVVATRCAAEYLEMYETIEKGNLFYKVEVFLNSSIFRSWKDSIIVLQTTRSLLPWSEEVKVVSHCLDSIASKATIDTSKVEWSYMYNHKKLPSNGDDSHWNGVAKQQMVPKDWWVEDLCGLQLDLYKRVITIIKSKGKISGDVIGEALKAYTTRRLSGFSKGLIQGDVVKNKSLVETIIHLLPARSVPCSFLLKLLKAARLLECGEVEKCELIRKIGQQLDEATVSDLLIQAPTDETTKYEVDMVQSLIEEFVTHNRSAQTDPSMETEFQEIRSPRLSDTSKVKVAKLVDNYLTEISRDPNLPASKFVRLAEMVSSFARPTHDGLYRAIDMYLKEHPGINKGEKKRMCKLMDCRKLSVDACMHAVQNERLPLRVVVQVLFFEQIRASASGGSNSTPDLQGSIRALLPGGSHGSSRSTTTNTENGWDDVPTAEEIKALKCEIFTPRLGEVNGGVGSDRNGNPGATKNLEKVPSGKVKGMIMSKKIFSKLWSSKESSGEISSSNTSESPGSSSNAEETKSTRSRSRRNSLS
>Pruav_sc0002475.1_g200.1.mk
MKFMKLGSKPDSFQTDGNNVRFVATDLATDIIVNVGDSKFYLHKFPLLSKSARLQKLVANTNESNTGEIYISDIPGGPAAFEICAKFCYGMTVTLNAYNVVVSRCAAEYLGMHESIEKGNLIYKIDVFLSSSIFRSWKDSIIVLQTTKSLLPISEELKLVSQCIDSIATKACVDVSQVDWSYTYNRKKIPEENGNDPNWNGVRNRPVPKDWWVEELCELEIDLYKRVLTNIKTKAVLSAEVIGEALKAYAYRRFPGFSKGMIQGGDMAKHRSTVDTIVWLLPEEKGGVSCSFLLKMLKAAIFVDSGDVTKGELVRRIGQQLEEASVNDLLIRAAEREPTIYDVTVVQKIVEEFLRQDQSAEIESLEERHELQEVRSPGILSDASKLMVAKLVDGYLAEISKDPHLPLLKFVDLAEMVRGFSQPSHDGLYRAIDMYLKEHPGISKSERKRICKLMDCKKLSVDACMHAVQNERLPLRVVVQVLFFEQVRAAASSGSSTPDLPKGMKDLNNGSHGSSRSATTNTEEDWDAVASAEELKALKGELASLRLSSGVGGGEKNGDGKGSVDKAAVSKMRGLLKSKRKVFAKLWSSKGVQGENSGSDSSESLGSANPEEAKSTPSRNRRHSVS
>Pruav_sc0005215.1_g010.1.mk
MKFMKLGSKPDFFQTDGDNIRYVATELATDIVVNVGDVKFYLHKFPLLSKSARLQKLVATTNESSDEIHIHDIPGGPAAFEICAKFCYGMMVTLNAYNVVATRCAAEYLEMYETVEKGNLVYKVEVFLNSSIFRSWKDSIIVLQTTRSLLPWSEEVKVVSHCLDSIASKASIDTSKVEWSYTYNLKKLPSSNGNEHWNGVGKQQVVPKDWWVEDLCGLQLDLYKRVINIIKTKGKLSGDVIGEALKAYSTRRLSGFSKGMIQGGDVIKNRSLVETVIHLLPAGSVPCSFLLKLLKAAILLECGEMEKSELISKIGQQLDEATVSDLLIQAPTEEALMYEVDIVQNLIEEFVTLDRRAQTDPSMEAEFQEIRSPRFLSDTSKVKVAKLVDGYLTEVSRDPNLPASKFVRLAEMVSNFSRPTHDGLYRAIDMYLKEHPGISKSERKRICKLMDCRKLSTDACMHAVQNERLPLRVVVQVLFFEQIRASASGGNSTPDLQGSIRALLPGGSHGSSRSTTTNTEEDWDAVPTAEEIKALKGELATLRLGDANRGVGNDRNTNHGATNNSEKVAASKMKGLLMSKKIFSKLWSSKERNGEISSSNTSESPGSTSTNAEETKSTRLRSRRHSVS
>Pyrusco10g019400.1
MKFMKLGSKPDSFQTDGNNVRYVATDLATDIIVNVGDSKFYLHKFPLLSKSARLQKLVANTNESNTGEIYISDIPGGPAAFEICAKFCYGMTVTLNAYNVVVSRCAAEYLGMHESIEKGNLIYKIDVFLSSSIFRSWKDSIIVLQTTKSLLPISEELKLVSHCIDSIATKACMDVSKVDWSYTYNRKKIQEENGNAPNWNGVRNRPVPKDWWVEELCELEIDLYKRVLANIKSKGVLSGEVIGEGLKAYAYRRLPVSAKHRSAVDAIVWLLPEEKGSVSCSFLHKMLKAAIFVDSGDTAKGELVRRIGQQLEEASVNDLLIPAAEGEPSVYDVTVVQKIVEEFLRQGRSPEIESLDEGDKLQEVRRPGILSDASKLMVAKLIDGYLAEISKDPCLPLSKFVDLAEMVKGFSRPSHDGLYRAIDMYLKEHPGISKSERKKICKLMDCKKLSADACVHAVQNERLPLRVVVQVLFFEQVRAAASSGSSTPDLPKGMKDLNSGSHGSSISATTNTEEDWDAVASAEELKALKGELASLRLSSGVGLCDRNGDGKGSVDKAAVSKMRGLLKSKKKIFAKLWSSKGVQGENSGSDSSESLGSGNPEEAKSTPSRNRRHSVS
>Pyrusco15g008980.1
MKFMKLGSKPDFFQTDGDNIRYVTTELATDVAVNVGDVKFYLHKFPLLSKSARLQKLVAITNEDNDEIHIHDIPGGPAAFEICAKFCYGMTVTLNAYNVVATRCAAEYLEMYETIEKGNLFYKVEVFLNSSIFRSWKDSIIVLQTTRSLLPWSEEVKVVSHCLDSIASKATIDTSKVEWSYMYNHKKLPSNGDDSHWNGVAKQQMVPKDWWVEDLCGLQLDLYKRVITIIKSKGKISVDVIGEALKAYTTRRLSGFSKGLIQGDVVKNKSLVETVIHLLPARSVPCSFLLKLLKAARLLECGEVEKCELIRKIGQQLDEATVSDLLIQAPTDETTKYEVDMVQSLIEEFVTHNRSAQTDPSMETEFQEIRSPRLSDTSKVKVAKLVDSYLTEISRDPNLPASKFVCLAEMVSSFARPTHDGLYRAIDMYLKEHPGINKGEKKRMCKLMDCRKLSVDACMHAVQNERLPLRVVVQVLFFEQIRASASGGSNSTPDLQGSIRALLPGGSHGSSRSTTTNTQNGWDDVPTAEEIKALKCEIFTPRLGEVNGGVGSDRNGNPGATKNLEKVPSGKVKGMFMSKKIFSKLWSSKESSGEISSSNTSESPGSSSNAEETKSTRSRSRRNSLS
>Pyrusco2g001340.1
MKFMKLGSKPDFFQTDGDNIRYVATELATDVAVNVGDVKFYLHKFPLLSKSARLQKLVATTNENSDEIHIHDIPGGPAAFEICAKFCYGMTVTLNAYNVVATRCAAEYLEMYETIDKGNLVYKVEVFLNSSIFRSWKDLIIVLQTTRSLLPWSEEVKVVSHCLDSIASKATIDTSKVEWSYTYNHKKLPSNNGDDSHWNGVAKQQMVPKDWWVEDLCGLQLDLYKRVITIIKTKGRMSGDVIGEALKAYTTRRLSGFSKGMIQGDVLKNKSLVETVIHLLPAGSVPCSFLLKLLKAARLLECGEVEICELIRKIGQQLDEATVSDLLIQAPTDEAIKYEVDIVQSLIEEFVTHDRSAQTDPSMESEFQEIRSPRLSDSSKVKVAKLVDGYLTEISRDPNLPVSKFVHLAEMVSSFSRPTHDGLYRAIDMYLKEHPGISKGERKRMCKLMDCRKLSVDACMHAVQNERLPLRVVVQVLFFEQIRASASGGNSTPDLQGSIRALLPGGSHGSSRSTTNTEDDWDAVPTAEEIKGLKCKISTLRLGEVNGGVGVGSDRNGNPGASKNLDKVPSGKVKGMFMSRKIFSKLWSSKERSGEISSSNTSESPGSSSNAEETKFTRSRSRRNSVS
>Pyrusco5g010170.1
MNVSLLFFLTKIKMKFMKLGSKPDSFQTDGNNVRYVATDLATDIIVNVGDSKFYVHKFPLLSKSARLQKLVANSNESNTGEIYISDIPGGPAAFEICAKFCYGMTVTLNAYNVVVSRCAAEYLGMHESIEKGNLIYKIDVFLSSSIFRSWKDSIIVLQTTKSLLPISEELKLVSHGIDSITTKACMDISKVDWSYTYNRKKIQEENGNGVRNRPVPKDWWVEELCELEIDLYKRVLANIKTKGVLSGEVIGEALKAYAYRRLPGFSKGMIQGGDMTKHRSAVDAIVWLLPEEKGTVSCSFLLKMLKAAIFVDSRDTTKGELVRRIGQQLEEASVNDLLIRAAEGEPIVYDVTVVQKIVEEFLRQGQSPEIESLEEGNQLQEVRRPGILLDASKLMVAKLIDGYLAEISKDPNLPLSKFVDLAEMVRGFSLPSHDGLYRAIDMYLKEHPGISKSERKRICKLMDCKKLSVDACMHAVQNERLPLRVVVQVLFFEQVRAAASSGSSTPDLPKGMKDLNSGSHGSSRSATTNTEEDWDAVASAEELRALRGELASLRLSSGVGACNRNGDGKSSVDKAAVSKMRGLLRSKKIFAKLWSSKGVQGENSGSDSSESLGSANPEEAKSTPSRNRRHSVS
>Pyrbe_003608
MLGLELDSLKASKECLESVGYVPSADLMRPDSVGFAADQGNSRFLGSLAIQENLFLKISTNPIFSFPFFLSLRLPWKLVKVLVPGLGAFPSISSNFSSIQMRGFWWSGREEEKDFWAPEKKSLEKKKRYVATDLATDIIVNVGDSKFYLHKFPLLSKSARLQKLVANTNESNTGEIYISDIPGGPAAFEICAKFCYGMTVTLNAYNVVVSRCAAEYLGMHESIEKGNLIYKIDVFLSSSIFRSWKDSIIVLQTTKSLLPISEELKLVSHCIDSIATKACMDVSKVDWSYTYNRKKIQEENGNAPNWNGVRNRPVPKDWWVEELCELEIDLYKRVLANIKGKGVLSGEVIGEGLKAYAYRRLPGFRKGMIQDGDMTKHRSAVDAIVWLLPEEKGSVSCSFLHKMLKAAIFVDSGDTAKGELVRRIGQQLEEASVNDLLIRAAEGEPSVYDVTVVQKIVEEFLRQGRSPEIESLDEGDKLQEVRRLGILSDASKLMVAKLIDGYLAEISKDPCLPLSKFVDLAEMVKGFSRPSHDGLYRAIDMYLKEHPGISKSERKKICKLMDCKKLSADACVHAVQNERLPLRVVVQVLFFEQVRAAASSGSSTPDLPKGMKDLNSGSHGSSRSATTNTEEDWDAVASAEELRALKGELASLRLSSGVGLCDRNGDGKGSVDKAAVSKMRGLLKSKKKIFAKLWSSKGVQGENSGSDSSESLGSGNPEEAKSTPSRNRRHSVS
>Pyrbe_022300
MKFMKLGSKPDFFQTDGDNIRYVTTELATDVAVNVGDVKFYLHKFPLLSKSARLQKLVAITNEDSDEIHIHDIPGGPAAFEICAKFCYGMTVTLNAYNVVATRCAAEYLEMYETIEKGNLFYKVEVFLNSSIFRSWKDSIIVLQTMRSLLPWSEEVKVVSHCLDSIASKATIDTSKVEWSYMYNHKKLPSNGDDSHWNGVAKQQMVPKDWWVEDLCGLQLDLYKRVITIIKSKGKISGDVIGEALKAYTTRRLSGFSKGLIQGDVLKNKSLVETVIHLLPARSVPCSFLLKLLKAARLLECGEVEKCELIRKIGQQLDEATVSDLLIQAPIDETTKYEVDMVQSLIEEFVTHNRSAQTDPSMETEFQEIRSPRLSDTSKVKVAKLVDSYLTEISRDPNLPASKFVCLAEMVSSFARPTHDGLYRAIDMYLKEHPGINKGEKKRMCKLMDCRKLSVDACMHAVQNERLPLRVVVQVLFFEQIRASASGGSNSTPDLQGSIRALLPGGSHGSSRSTTTNTENGWDDVPTAEEIKALKCEIFTPRLGEVNGGVGSDRNGNPGATKNLEKVPSGKVKGMIMSKKIFSKLWSSKESSGEISSSNTSESPGSSSNAEETKSTRSRSRRNSLS
>Pyrbe_032723
MKFMKLGSKPDFFQTDGDNIRYVATELATDVAVNVGDVKFYLHKFPLLSKSARLQKLVATTNENSDEIHIHDIPGGPAAFEICAKFCYGMTVTLNAYNVVATRCAAEYLEMYETIDKGNLVYKVEVFLNSSIFRSWKDLIIVLQTTRSLLPWSEEVKVVSHCLDSIASKATIDTSKVEWSYTYNHKKLPSNNGDDSHWNGVAKQQMVPKDWWVEDLCGLQLDLYKRVITIIKTKGRMSGDVIGEALKAYTTRRLSGFSKGMIQGDVLKNKSLVETVIHLLPAGSVPCSFLLKLLKAARLLECGEVEICELIRKIGQQLDEATVSDLLIQAPTDEAIKYEVDIVQSLIEEFVTHDRSAQTDPSMESEFQEIRSPRLSDSSKVKVAKLVDGYLTEISRDPNLPVSKFVHLAEMVSSFSRPTHDGLYRAIDMYLKEHPGISKGERKRMCKLMDCRKLSVDACMHAVQNERLPLRVVVQVLFFEQIRASASGGNSTPDLQGSIRALLPGGSHGSSRSTTNTEDDWDAVPTAEEIKGLKCEISSLRLGEVNGGVGVGSDRNGNPGASKNLDKVPSGKVKGMFMSKKIFSKLWSSKERSGEISSSNTSESPGSSSNAEETKFTRSRSRRNSVS
>Pyrbe_041693
MKFMKLGSKPDSFQTDGNNVRYVATDLATDIIVNVGDSKFYLHKFPLLSKSARLQKLVANSNESNTGEIYISDIPGGPAAFEICAKFCYGMTVTLNAYNVVVSRCAAEYLGMHESIEKGNLIYKIDVFLSSSIFRSWKDSIIVLQTTKSLLPISEELKLVSHGIDSITTKACMDISKVDWSYTYNRKKIQEENGNGVRNRPVPKDWWVEELCELEIDLYKRVLANIKTKGVLSGEVIGEALKAYAYRRLPGFSKGMIQGGDMTKHRSAVDAIVWLLPEEKGTVSCSFLLKMLKAAISVDSRDTTKGELVRRIGQQLEEASVNDLLIRAAEGEPIVYDVTVVQKIVEEFLRQGQSPEIESLEEGNQLQEVRRPGILLDASKLMVAKLIDGYLAEISKDPNLPLSKFVDLAEMVRGFSLPSHDGLYRAIDMYLKEHPGISKSERKRICKLMDCKKLSVDACMHAVQNERLPLRVVVQVLFFEQVRAAASSGSSTPDLPKGMKDLNSGSHGSSRSATTNTEEDWDAVASAEELRALRGELASLRLSSGVGACKDGKSSVDKAAVNKMRGLLKSKKIFAKLWSSKGVQGENSGSDSSESLGSANPEEAKSTPSRNRRHSVS
>Pyrbe_041937
MKFMKLGSKPDSFQTDGNNVRYVATDLATDIIVNVGDSKFYLHKFPLLSKSARLQKLVANSNESNTGEIYISDIPGGPAAFEICAKFCYGMTVTLNAYNVVVSRCAAEYLGMHESIEKGNLIYKIDVFLSSSIFRSWKDSIIVLQTTKSLLPISEELKLVSHGIDSITTKACMDISKVDWSYTYNRKKIQEENGNGVRNRPVPKDWWVEELCELEIDLYKRVLANIKTKGVLSGEVIGEALKAYAYRRLPGFSKGMIQGGDMTKHRSAVDAIVWLLPEEKGTVSCSFLLKMLKAAISVDSRDTTKGELVRRIGQQLEEASVNDLLIRAAEGEPIVYDVTVVQKIVEEFLRQGQSPEIESLEEGNQLQEVRRPGILLDASKLMVAKLIDGYLAEISKDPNLPLSKFVDLAEMVRGFSLPSHDGLYRAIDMYLKEHPGISKSERKRICKLMDCKKLSVDACMHAVQNERLPLRVVVQVLFFEQVRAAASSGSSTPDLPKGMKDLNSGSHGSSRSATTNTEEDWDAVASAEELRALRGELASLRLSSGVGACKDGKSSVDKAAVNKMRGLLKSKKIFAKLWSSKGVQGENSGSDSSESLGSANPEEAKSTPSRNRRHSVS
>Pyrpy_N_02g1616.1
MKFMKLGSKPDFFQTDGDNIRYVATELATDVAVNVGDVKFYLHKFPLLSKSARLQKLVATTNENSDEIHIHDIPGGPAAFEICAKFCYGMTVTLNAYNVVATRCAAEYLEMYETIDKGNLVYKVEVFLNSSIFRSWKDLIIVLQTTRSLLPWSEEVKVVSHCLDSIASKATIDTSKVEWSYTYNHKKLPSNNGDDSHWNGVAKQQMVPKDWWVEDLCGLQLDLYKRVITIIKTTGRISGDVIGEALKAYTARRLSGFSKGMIQGDVLKNKSLVETVIHLLPAGSVPCSFLLKLLKAARLLECGEVEKCELIRKIGQQLDEATVSDLLIQAPTDEAIKYEVDIVQSLIEEFVTHDRSAQTDPSMESEFQEIRSPRLSDSSKVKVAKLVDGYLTEISRDPNLPVSKFVHLAEMVSSFSRPTHDGLYRAIDMYLKEHPGISKGERKRMCKLMDCRKLSVDACMHAVQNERLPLRVVVQVLFFEQIRASASGGNSTPDLQGSIRALLPGGSHGSSRSTTNTEDDWDAVPTAEEIKGLKCEISTLRLGEVNGGVGVGSDRNGNPGASKNLDNVPSGKVKGMFMSKKIFSKLWSSKERSGEISSSNTSESPGSSSNAEETKFTRSRSRRNSVS
>Pyrpy_N_05g0817.1
MQFPLLSKSARLQKLVANSNESNTGEIYISDIPGGPAAFEICAKFCYGMTVTLNAYNVVVSRCAAEYLGMHESIEKGNLIYKIDVFLSSSIFRSWKDSIIVLQTTKSLLPISEELKLVSHGIDSITTKACMDISKVDWSYTYNRKKIQEENGNGVRNRPVPKDWWVEELCELEIDLYKRVLANIKTKGVLSGEVIGEALKAYAYRRLPGFSKGMIQGGDMTKHRSAVDAIVWLLPEEKGTVSCSFLLKMLKAAIFVDSGDTTKGELVRRIGQQLEEASVNDLLIRAAEGEPIVYDVTVVQKIVEEFLRQGQSPEIESLEEGNQLQEVRRPGILLDASKLMVAKLIDGYLAEISKDPNLPLSKFVDLAEMVRGFSLPSHDGLYRAIDMYLKEHPGISKSERKRICKLMDCKKLSVDACMHAVQNERLPLRVVVQVLFFEQVRAAASSGSSTPDLPKGMKDLNSGSHGSSRSATTNTEEDWDAVASAEELRALRGELASLRLSSGVGVCNRNGDGKSSVDKAAVSKMRGLLKSKKIFAKLWSSKGVQGENSGSDSSESLGSANPEEAKSTPSRNRRHSVS
>Pyrpy_N_10g0104.1
MQFPLLSKSARLQKLVANTNESNTGEIYISDIPGGPAAFEICAKFCYGMTVTLNAYNVVVSRCAAEYLGMHESIEKGNLIYKIDVFLSSSIFRSWKDSIIVLQTTKSLLPISEELKLVSHCIDSIATKACMDVSKVDWSYTYNRKKIQEENGNAPNWNGVRNRPVPKDWWVEELCELEIDLYKRVLANIKSKGVLSGEVIGEGLKAYAYRRLPGFSKGMIQDGDMTKHRSAVDAIVWLLPEGKGSVSCSFLHKILKAAIFVDSGDTAKGELVRRIGQQLEEASVNDLLIRAAEGEPSVYDVTVVQKIVEEFLRQGRSPEIESLDEGDKLQEVRRPGILSDASKLMVAKLIDGYLAEISKDPCLPLSKFVDLAEMVKGFSRPSHDGLYRAIDMYLKEHPGISKSERKKICKLMDCKKLSADACVHAVQNERLPLRVVVQVLFFEQVRAAASSGSSTPDLPKGMKDLNSGSHGSSRSATTNTEEDWDAVASAEELRALKGELASLRLSSGVGLCDRNGDGKGSVDKAAVSKMRGLLKSKKKIFAKLWSSKGVQGENSGSDSSESLGSGNPEEAKSTPSRNRRHSVS
>Pyrpy_N_15g2452.1
MKFMKLGSKPDFFQTDGDNIRYVTTELATDVAVNVGDVKFYLHKFPLLSKSARLQKLVAITNEDNDEIHIHDIPGGPAAFEICAKFCYGMTVTLNAYNVVATRCAAEYLEMYETIEKGNLFYKVEVFLNSSIFRSWKDSIIVLQTTRSLLPWSEEVKVVSHCLDSIASKATIDTSKVEWSYMYNHKKLPSNGDDSHWNGVAKQQMVPKDWWVEDLCGLQLDLYKRVITIIKSKGKISGDVIGEALKAYTTRRLSGFSKGLIQGDVVKNKSLVETVIHLLPARSVPCSFLLKLLKAARLLECGEVEKCELIRKIGQQLDEATVSDLLIQAPTDETTKYEVDMVQSIIEEFVTHNRSAQTDPSMETEFQEIRSPRFSDTSKVKVAKLVDSYLTEISRDPNLPASKFVCLAEMVSSFARPTHDGLYRAIDMYLKEHPGINKGEKKRMCKLMDCRKLSVDACMHAVQNERLPLRVVVQVLFFEQIRASASGGSNSTPDLQGSIRALLPGGSHGSSRSTTTNTENGWDDVPTAEEIKALKCEIFTPRLGEVNGGVGSDRNGNPGATKNLEKVPSGKVKGMIMSKKIFSKLWSSKESSGEISSSNTSESPGSSSNAEETKSTRSRSRRNSLS
>Rosch_v2.0_Chr2g0107651
MKFMKLGSKPDFFQTEGDNIRYVATELGTDVAINVGDVKFYLHKFPLLSKSARLQKLVATTNDDNSDEIHIHDIPGGPAAFEICAKFCYGMTVTLNAYNVVATRCAAEYLEMYETVEKGNLVYKVEVFLSSSIFRSWKDSIIVLQTTRSLLPWAEELKVVSHCLDSIASKATIDTSKVEWSYSYNHKKLPSENGNDPLWNGVGKQQMVPKDWWVEDLCGLQLDLYKRVITIIKTKGKISADVIGEALNAYTVKRLSGISKGMIQGGDVIKNRSLVETVIHLLPTGSVPCSFLLKLLKAAILLECGEMEKSELMRRISQQLEEATVSDLLIRAPAEEEMMYDVDIVHRLIEEFVARDQSAQTDPSMETEFQEIKTPRFLSDTSKVKVAKLVDGYLAETGRDPKLLVSEFVSLAEIVSSFPRSSHDGVYRAIDMFLKEHPGISKSEKKRICKLMDCRKLSAAACTHAVQNERLPLRVVVQVLFFEQARASVGGNSTPDLHGSIRALLPGGSHGSSRSTITNTEEDWDAVPTAEEIKALKGEISTLRLDDGNEGVGNDKNNHHGAKNHSEKVAASKMKGLLMSKKIFSKLWSNKERNGESSSDTSESPSSINAEETKSHSRSRRRSLS
>Rosch_v2.0_Chr6g0253481
MKFMKLGSKPDSFQTDGNNVRYVAADLETDIIVNVGVSKFYLHKFPLLSKSARLQKLANTNESKPLEIHISDIPGGPAAFEICAKFCYGMTVTLNAYNVVVCRCAAEYMGMHESIEKGNLIYKIDVFLNSSIFRSWKDSIIVLQTTKSLLPISEDLKLVSQCIDSIATKACVDVSKVDWSYTYNRKKLAEENGNDPNWNGVRNRQVPKDWWVEELCELEIDLFKRVLISIKTKAVLSGEVIGEALKAYAYRRLPGFSKGMIQGGDMAKHRSTVDAIVWLLPAEKGSISCSFLLKLLKAAIYVNSGETTKDEMVKRIGQQLEEASVNDLLIRAAEGEATIYDVSAVKKIVEEFLKKDQTAEIQSLGEGHEIQEERRPGILSDASKLMVAKLIDGYLAEISKDPNLPLSKFVDLAEMVSGFSRPAHDGLYRAIDMFLKEHPGISKSERKRICKLMDCKKLSVDACMHAVQNERLPLRVVVQVLFFEQVRAAASSGSSTPDLPKGMKDLNSGSHGSSRSATTNTEEDWDVVASAEELRALKAELAALRLASGERNGDGKSNVDKAAVSKMRRLLDSKKVFAKLFSSKGGQGENSGSDSSESLGSANPEEAAKSTPSRNRRHSVS
>Rubch_LG01.2088
MKFMKLGSKPDFFQTEGDNIRYVATELGTDVVINVGDVKFYLHKFPLLSKSARLQKLVATTNDENSDEIHIHDIPGGPAAFEICAKFCYGMTVTLNAYNVVATRCAAEYLEMYETVEKGNLVYKVEVFLSSSIFRSWKDSIIVLQTTRSLLPWAEELKLVSHCLDSIASKATIDTSKVEWSYSYNHKKLPSENGNDPLWNGVGKIQMVPKDWWVEDLCGLQLDLYKRVITIIKTKGKISADVIGESLNAYTVRRLSGISKGMIQGSDVVKNRSLVETVVHLLPKGSVLCSFLLKLLKATILLECGEMEKCELMRRISQQLEEATVSDLLIRAPAEEAMIYDVDIVQRLIEEFVTHDQSARTDPSMETEFQEIKNPRLSDTSKVKVAKLVDGYLAEIARDPNLPVSKFFSLAEIVSSFSRSSHDGLYRAIDMFLKEHPGISKSEKKRICKLMDCRKLSAEACTHAVQNERLPLRVIVQVLFFEQARASSGGNSTPDLHGSIRALLPGGSHGSSRTTTTNTEEDWDAVPTAEEIKALKGEISTLRLGDGNEGVGNDGNDNHGAKNHSEKVSASKMKGLLVSKKIFSKLWSNKESNGESSSDTSDSPSSINAEETKSHSRSRRRSLS
>Rubch_LG02.4357
MKFMKLGSKPDSFQTDGNNVRYVAADLETDIIVNVGDSKFHLHKFPLLSKSARLQKLANANDSKPVEVYISDIPGGPAAFEICAKFCYGMTVTLNAYNVVVSRCAAEYLGMHESIEKGNLIYKIDVFLNSSIFRSWKDSIIVLQTTKSLFPISEELKLVSQCIDSIATKACVDVSKVDWSYTYNRKKLPEENGSEPNWNGVRNRQVPKDWWVEELCELEIDLFKRVLMSIKTKAVLSGEVIGEALKAYAYRRLSGFSKGMMIQGGDTAKHRSTVDAIVWLLPAEKGSVSCSFLLKLLKAAIYMNTGEATKDELVKRIGQQLEEASVNDLLIHAAEGEATIYDVSAVPKMVEEFLRKDRNAEIQSIEEGHENQEERRPGILSDASKLMVAKLIDGYLAEISKDPNLPLSKFVDLAEMVSGFSRPAHDGIYRAIDMFLKEHPGISKSERKRICKLMDCKKLSVDACMHAVQNERLPLRVVVQVLFFEQVRAAASSGSSTPDLPKGMKDLNSGSHGSSRSATTNTEEDWDAVASAEELRALKGELASLRLASGERNGDGKSNVDKAVVSKMRGLLKSKKIFAKLFSSKGGQGENSGSDSSESLGSANPEEAAKSTPSRNRRHSVS
>Ruboc_01_G04220
MEEMVTNMFHLLFETDLWVFKLQRGPGIEKEDFCKGMYVATELGTDVAINVGDVKFYLHKFPLLSKSARLQKLVATTNDENSDEIHIHDIPGGPAAFEICAKFCYGMTVTLNAYNVVATRCAAEYLEMYETVEKGNLVYKVEVFLSSSIFRSWKDSIIVLQTTRSLLPWAEELKLVSHCLDSIASKATIDTSKVEWSYSYNHKKLPSENGNDPLWNGVGKIQMVPRDWWVEDLCGLQLDLYKRVITIIKTKGKISADVIGEALNAYTVRRLSGISKGMIQGGDVVKNRSLVETVVHLLPKGSVPCSFLLKLLKAAILLECGEMEKCELMRRISQQLEEATVSDLLIRAPAEQAMIYDVDIVQRLIEEFVTRDQSAQTDPSIETEFQEIKTPRLSDTSKVKVAKLVDGYLAEIARDPNLPVSKFVSLAEIVSSFSRSSHDGLYRAIDMFLKEHPGISKSEKKRICKLMDCRKLSAEACTHAVQNERLPLRVVVQVLFFEQARASSGGNSTPDLHGSIRALLPGGSHGSSRSTTTNTEEDWDAVPTAEEIKALKGEISTLRLGDGNEGVGNDRNDDNHGAKNHSEKVPASKMKGLLVSKKIFSKLWSNKERNGESSSDTSDSPSSINAEETKSHSRSRRRSLS
>Ruboc_02_G15901
MKFMKLGSKPDSFQTDGNNVRYVAADLETDIIVNVGDSKFHLHKFPLLSKSARLQKLANANESKPVEVYISDIPGGPAAFEICAKFCYGMTVTLNAYNVVVSRCAAEYLGMHESIEKGNLIYKIDVFLNSSIFRSWKDSIIVLQTTKSLLLISEELKLVSQCIDSIATKACVDVSKVDWSYTYNRKKLPEENGSEPNWNGVRNRQVPKDWWVEELCELEIDLFKRVLMSITTKAVLSGEVIGEALKAYAYRRLSGFSKGMMIQGGDTAKHRSTVDAIVWLLPAEKGSVSCSFLLKLLKAAIYMNSGETTKDELVKRIGQQLEEASVNDLLIHAAEGEATIYDVSAVQKIVEEFLRKDQTAEIQSIEEGHEIKVERRPGILSDASKLMVAKLIDGYLAEISKDPNLPLSKFVDLAEMVSGFSRPAHDGIYRAIDMFLKEHPGISKSERKRICKLMDCKKLSVDACMHAVQNERLPLRVVVQVLFFEQVRAAASSGSSTPDLPKGMKDLNSGSHGSSRSATTNTEEDWDAVASAEELRALKGELASLRLASGERNGDGKSNVDKAAVSKMRGLLKSKKIFAKLFSSKGGQGENSGSDSSESLGSANPEEAAKSTPSRNRRHSVS
