# Supplementary material for: Transcriptomics of long‐term, low oxygen storage coupled with ethylene signaling interference suggests neofunctionalization of hypoxia response pathways in apple ( Malus domestica )
Source: Plant Direct. 2024 Dec 20;8(12):e70025. doi: 10.1002/pld3.70025 (PMC11660084; doi:10.1002/pld3.70025)
Supplement: Supplementary file 2 — Data S2: Homologs of all 606 hypoxia response genes identified in this study across 42 representative species of land plants). [file PLD3-8-e70025-s004.gz › 01-integratedGeneFamilies_dir/415.fna]

>gnl_Ambtr_v1.0_evm_27.model.AmTr_v1.0_scaffold00029.211
ATGACAGATGTGGTGCTTCAGATTGGCAATATGAATAATGTTGAAGTGAAAAAGAAGAGTGCGAAGAAGGATGTGATTCAATTTGATAACAAGGATAAAGTGGAGAAGAAGAAGAATAGTGAGAAGACCAAGGTGATAGAATTTGAGAAACAGAAGAAGAAGAAGAGTAAGAAGCATGAGATAATTGATTTGAGGAGTGTAATCCTCAACTGGTCATTTTCGGACATCATGAATGAGTATCTCTATAAGGACCAGGTCACAGATATTCCACAGAGATTCTCATCACCGGACCATTATTTTGGTTCCTTTGTTTTCCCATTGCTAGAAGAAATACGAGCTCAACTGAATCAGTCTTTTCAAACCATTTCCAAAGCTCCATGGACTCTGGTTTTAGAGAGATGGGGGAAGTCGACCTACATTTTAAGCACCAACAGCGGAGAAAGCTTCGGAAATGGCTACAAACCACATTGTGGGGATGTCATTCTTTTATCAACAACGAAACCCAACTCCATTGAAGACTTATTCAGAGCTGATTCATACCACGGCTTGGGTGTCATCTCTGTGGTTGACGACAATCGTTCTTCTGATTGCAAAGTAATTCTCTTCACGATGAAGAAGAGGCTTTTGGATGTTCCTCCATTTGATGCTGGTTGTGTAGCGATGTTCCTGATGACTCTGACACCGAATTTGCGAATTTGGAAATCATTGCATAGGATCGGAGCAAAAGAAGAAGCTCTTGGAATTTTCGGCGAGCTTTTGTGTTCTTCTAGCGATTCGGGGAAGACAACTTGTGATTCATGCTCTCGAGGAGTTCTTGATAAGAACCTGAAATCAACTTTTAATTCATTTGGATTGAATGACTCACAAACTAAAGCTGTTTACTCTGCTTCATCTTCAATTCGATGCAACCACACATATTCTGTAAAACTCATCTGGGGTCCTCCAGGCACAGGAAAGACTAGAACAATCTGTTCAATTCTTTGGGTAGCTTTGCATATGAATTGTGCGACTCTTACCTGTGCTCCAACTAATGTAGCAATCCATGAAATTGGTAGCCGTATAGTGGATTTAGTAAAAATATCGCTTAAAGCAATCCATGGAGCTTCATCTTTTGGGTTTCCGTTAGGAGATATTTTATTGATTGGAAATGAGCAAAGACTAGGTGTTGATAATCAAATTGGTGATATCTATATCGATTACCGGATTCGTGCACTTGCAGAATGCTTTGGCCCTTCTGGTTGGAAGAAAAAGATATCATCAGCAATTGAAAATTTTCAGTCTTATGTCGATGAATACGATCCTTCTTTGGGAATGAGATCTAAAAAGAAAAGGCAAAAGTTTGTTGGGGCTTTCAGGGAGAAGTTCGCTAAACTGGTTTTGCCAATGAATGACTGTATTAGTGCTTTTTGGACTCACTTGCCCCTAACCTTTTTGAATCAAAATGAATTTGGTGACAGCTTGCGTAAACTTGGGAAGCTTCATGACTCTTTCCTTAGTTTATCAAAGACTGCCGAACTCAATGGCATAAAACTGAAGAAATTCATGGGATGCCTATGTATTAACCAAGAAATGGATTTGGTGAGTTCATTATCTGGGGAAAAAAAAGGTGATATCGAGGTTAGCATGGAAGAAATTCTATTCATGTTATCAAAGGAAGCCCTCCAAGTCCTCCAAGCACTGCATAATAGCCTCAATACAAGTCTACCTAAGAATCTGAAAGGTGACACGCTAAAGAAATTCATCTTGAAGCAGGCTTCCTTAGTTTTGTGCACAACATCAGGGTCTTCTACTTTAACCTACGGGATAATGAAGAAAGATTTCCACCTGTTAATTGTAGATGAGGCTTCACAACTAAAGGAAGCCGAATCCATCATTCCTTTACACCTTCACCGACTGAGACACGCCATCTTCATAGGTGACGAGCGCCAATTACCTGCCTTGATTATTAGTAAGGCTTCAGAGAGAGCTGGGTTTGGGAAGAGTTTATTTGAACGGCTGCGGTCTCTGGATAGCGTGACCCATCTTCTTAACGAGCAATATCGGATGCACCCTTCAATAAGTTGCTTCCCAAATACCACATTTTATGACCGGCTGATTTCAGATGGGCCTAATGTGAAAAGCAGTTCTTATGCAAAGCGCTACCTCTCCAACCGCATATATGGCACATATGCATTCATCAATGTTGCTGATGGGAGAGAGGAAAAGGAGAGTTCAGGGAAAAGTTTGAAGAATTTGGTGGAGGCAGATATTGTCATGATTATAGTGAAGAAGCTTTTCAAAGCTTGGCTTGCTAAGAAGGGCACCCCCTTGAGTGTTGGAATAGTCTCTCCATATAATGCTCAGGTTGAAACAATTCAGAAGCTACAAAAGAAATGTCAGTTCCCTGACAATTTCTCTGTGAGGGTGAAGTCCATTGATGGATTTCAGGGAAGTGAGGAAGATATTATTATACTTTCTACTGTTAGAGCAAATCAATTGGGGTCTATCGGTTTCCTCTCCGATCTCAACAGAACTAACGTCGCTTTGACAAGGGCAAGATATAGCCTCTGGATTGTAGGCAGTGGGCCGACTTTAATTAAAAGTGGTAGTATTTGGGCAAAATTGGTTTTTGATGCAATGGAGAGAGGCTGCTTCTATGAAGTCAATGAGGACCCTGATTTGGTTAAATCCGTCGTGAATTTTCCGGGCAAGAATCGTATGGCAAAATCTTCGAATGTGCAGGCAGTGGACTCAGCTAATGAATTATGGCGCCATTTTGCTGAGCTCGGTCTC
>gnl_Ambtr_v1.0_evm_27.model.AmTr_v1.0_scaffold00029.207
ATGAATAGTGATATTGTAATTTTATCCACAATTGTTCCTGAAGATGTTGCAGATTTCAATCGCTATGGCACTTTCTATTGTCTTGCTGCACTTCGTGAATGTAAAGGGAGAGTCGGGGATGATGAAGTGGAGGGAATGGTTGATGGATCAGAGGCATTGGAAGAAGAGGAACAAAGAAAGAATGTATTTGTACTAAAAGTGTCAAATTGTGTGGATGATATTCTTTCCTCTGGGAGATCTCTTTATGTTATCTTTCTAATGAGTATCTCTACTAATAGTCGGATATGGCATGCACTGAATGTGAAGTCTGAGGAACCCCGTTATGAAAATATTAAAAAATTTGAGAAGCTGTTGAATGGTGGAAACTTGGCCACGTCAACCCATGATACTTGTTATATGGATCGGGTTGAAATTGTGGGCAAAGAATTTCTTGCAGAACTGGAATCCTCCATGCTGAATGATTCCCAAATTGATGCAGTAGTTGGCACTATTTCATCACTGAGAAACAGGCAACCTTATATGATAAAACTTATATGGGGTCCCCCTGGAACTGGAAAAACTAAAACCATTAGTTTTATTTTGAGTGCTCTCACCAAAATGAATTTTAAGGCCCTTACTTGTGCGCCCACCAATGTTGCAGTTTTGGAAGTTGCCTCGCGTTTCCTGAAGTTGGTTAGAGATTGTCATGGGCGAGTCACTGGGGACAGTTTCACTGGTTGCTTTCTTGGTGACATGGTTTTATTTGGAAATAAAACTCGTATGGACATTGTTGGTGAGCTTAATGATATTTTTTTGGATTATCGTGTGGATCGTCTTTTAGAATGTTTTGTCCCACTCACTGGATGGAACTATAGACTAAGGTCCATGATAGACTTTTTTGAGGATTATGCATCTCAATATAAAGACTTTCTGGAAACTGATAAAGGCAAGGAGAATGCTAGCTTTCTCGCATTCTTACGAGAGCGTTTCAATGCGATTAGCTCACATGTGAATAATTGTATCAGCATATTATATTCTCACTTGCCTAAAATATATATGTCAAAAAGTGTGTCGGATAATTTAATTGAGCTTCACAATCTCATTGAATCTTTTGGGAATTTATTATTCAGTCTTGATATTGATGAAGACAAAGTGAAGGTCCTCCTTAAGGTTTCTGAAGAAGAGGGAAATGATAGTTCCGGAGGTGCGGAACTTGTTGAGGATGGTTCATTATCTTTGGACTCTGTTGTAAAAGAACTTCGGGTAATCAGAAGGTCGTGCCTTCGTGTCCTTGGAGTACTTAAAGTTTCTTTGATACTTCCAAGAATGTTCTCTAAATCCTCAATTCAATCGCTTTGTTTGAAGAATGCTTCTCTTGTCTTCTGCACTGTGTCAAGTTCTTCTCTATTGCATTCCTTAAGGATGGAGAGTCCTTTAGATGTACTGATTATAGATGAGGCAGCGCAGTTGAAAGAGTGTGAGTCATCAATACCTCTACAACTTGCTGGTTTAAGGCATGTTATACTCATCGGTGATGAATGCCAGTTGCCTGCCATGGTTCACAGCAAGGTATCGACAAATGCAGGTTATGGGAGAAGTCTTTTTGCTAGGCTTGGATCACTTGGGCATCCGAAACATCTTTTGAATATACAGTATAGAATGCATCCATCAATAAGCTCTTTCCCCAGTGCAACATTCTATGGAGATCAGATTTTGGATGGTCCTAATGTGATGTGTCGAAGTTATGAAAAACATTATCTTCCCAGAGCCCTCTATGGTTCTTATTCTTTCATAAATATCAGAGATGGAAGGGAAGTATTGGATGATATAAGCAAGAGCTGGAAAAACATGGTGGAGGTTGCTGTTGTCTCACAAATAGTTCAAAAGCTATTGAATGCATGCAGTAGTTCTGGCCAGAGGCTAACTGTTGGGGTCATATCACCGTACAATGCTCAGGTTTGCGCAATACAGGAGAAGCTGAAACGATATGAGATGCATGACGGTTTTGCCTTGAGGGTCAAGTCTGTTGATGGATTTCAGGGCAGTGAGGATGATGTAATAATAATTTCAACTGTCAGATGTAATGGCAGTGGAGACATTGGTTTCGTATCTAGTCGATTTCGGACTAATGTGGCTTTGACACGAGCAAGGCACTGCCTATGGATAATGGGTAATGCGGGGACATTGATTCAAAGTGGTTCAGTATGGGAGGAACTTATATGCAATGCAAAAGATCGTGGGTGTTACTTTGATGCTCTTGAGGATAAAGGTTTAGCGGATGCAATATTACGTGTGAAAAGTGAACTTGAAGAGTTAGATGACTTGCTTAATAAGGATTCGTCAAATTTTGCTAATGCAAGGTGGCAGGTGTTGTTTGCTGATGATTTTAAGAAATCCTTTGCAAAACTAAGGACAACCCACAAGAAGCAGATGGTTCTGCGTCTGTTGTTGAGGCTGGCTAATGGTTGGCGTCCAAAAAGGAATTTGTACTTTGTAGAAGGTGTTTCTTCAGGCCTTATCAAACAATCCAAGGTTGAAGGGCTGATTCTGATATGGACAGTTGATATTGTGAGGAACACACGATGTGAACAAGTGTTGAAGGTCTGGGATATTCTTCCATTTGTTGAGGTTTCCAAACTTCTTAGGCGCCTTGACAACTTCTTTTCGCTTCATACTGAAGTTTATCTACAGCGCTGCAAAGAAAAGCTACTTGAAGGGAATCTTGAAGTTCCAAAGAGCTGGGCTACAGATTTTGAGATTGTGCAGTATAAAAATTTATGCAAATCTGATCATGGGGAACCAGTGGAAGAGGGTAGGTTGGAGACTGGCGAATGTATGGAGAGCTCTAAAGTAAGTGAAAGTTTAGTGTTGATGAAGTTCTACTCCTTATCTTCTGGGGTGGTAAATCAATTGCTAACTGCTACTGATGGAAGAGAAGTCGATCTCCCATTTGAACTTACTTATCAGGAAAGGGAAATAATTTTGTTTCCTGAAAGTGCTTTCATTCTTGGGAGATCAGGGACTGGCAAGACAACTGTGCTGACTATGAGGCTTATACGAAAGGAACAGCAGTATTATGTGGCTTCAGAAGGATTAGATGTGGATGGTTCATCATCTGAGGTAACTTATAGCATGTATGAGCAAATGGAAACAAGTCTAGTGTCTAAGAGGAATTTCTTAAGACAGATTTTTGTCACTGTCAGTCCTAAACTCTGTGCAGCTGTCAAGAGCCACATACATCGGCTCAAGAGGCACACTTCTGGGAGTGACTTTTCTGTCAGTTTGGATTCAATTGAAATGCATGATGCTAGTGACAATTTGACTGAGTTCAGGGATATACCTGACAATTTGGATGCTATCACTGAAAGGCACTTTCCTCTTATTATTACCTTCCGTAAGCTCCTACTTATGTTAGACCAGAGTATGATGCCTTCATTCTTTTATCGCTTCCATGATTTAAGGGAGCTTCCTCTTGGTGGGAGTAGAATTTCACAATCCATCGCTCTTCAAAGGTTCATTGCGAGAAATGAGGTTGATTATGAGCATTTTGTTAATTTCTATTGGCCACATTTTAACGGCCAGTTCATCAGGAATTTGGACCCATCAACCGTATTTACTCAAATAATTTCTCATATAAAAGGTGGATTTGAGGTGGGTTCTATTCCAGATAAGCTGGGTCGGGAGGTTTATGTTGGCTTGTCTGAAGGTCGAGTTTCCACTTTGAGTAAGGAAAAGAGAGAGAGAGTGTATGATATTTTCCTGGATTATGAGAGGAAAAAGCTGGCAAATGGGCACTTTGACATGTCGGATCTGGTGATTGACATACACTGCAGATTAAGGGAAGGTGGCTATAAGGGTGAAAATTTTGACTTTGTTTATATTGATGAAGTTCAAGACCTGACAATGAGACAAATCGCTCTTTTTAAGCATGTATGCAGTAATGTTCAGGAAGGATATGTATTTTCCGGGGACACTGCACAAACAATTGCAAGGGGAATTGATTTCAGGTTCGAAGATATTAGATCGCTATTCTACAAGGAGTTTCTCAATGAGTCGAGAGAAGGATGTTTAGGAAGTGCACGAGGAAAAGAAACAAAAATATCTGATTTGTTTCACTTGAATCAAAATTTTCGTACACATGCTGGTGTGCTGATGTTGGCAGAAAGCGTTCTTGATTTGCTCTACTCTTTTTTTCCTCAATCCATTGATGTTTTGGATCCTGAGATGAGCCTCATATATGGTGAGTCACCTGTCTTACTTGAGTCTGAAAATGATGAAAACGCCATTATGACAATTTTTGGCAATAGTGGAACTATTGGTGAGGGTTCACATGAATTTGGAGCAGAACAAGTTATTTTGGTCCGTGATGATTCTGCAAAGAAGCAAATTTTTGATTATGTTGGAATGCAAGCTCTCGTGTTGACAATTATTGAATGCAAGGGCTTGGAGTTTCAGGATGTTTTGTTGTATGACTTTTTTGGTGCATCTCCTCTGAGAAACCAATGGAGGGTTATCTATGAATATATGGCAAACCTGGAGTGGCGGCACTCGGAAGTACCTAAATCCTTTCCCCATTTTGATGAAGGGCGACACAATATTCTCTGCTCTGAACTAAAGCAGTTGTATGTTGCTATAACTCGTACAAAGCAAAGATTGTGGATCTGTGAGAATAGTGGAGATTTTTGTAAGCCAATGTTTGATTATTGGAAGAGTTTGGGTCTTGTTCAAGTTAGACTTTTGGATAGTTCGCTGGCTGAGGGGATGCGGGTTGCTAGTAGCCCAGAGGAATGGAGGAGACGTGCCATCAAGTTGTTCAATGATGACAACTATGAAATGGCCACAATGTGTTTTGAAAGGGCCGGAGATGTACAAGGTGAAAAGTGGGCCCGAGCAGCAGGACTTCAAGCGACGGCAGATCGTATTCTTTTGTCAGATCCTCAAATGGCTCGTATCGCTATGGTTGAGGCAGCGAATATATATGAAACTATCAACAAGGTCGAACTTGCTGCAAATTGTTATATCAAATTAGAGGAGTTCCAAAAAGCTGGCAATATTCTTTTGGAGAAATGTGGTATGTTAAGGCTTGAGGATGCTGGGGATTGTTTTTCAATGGCGCACTGTTGGTCTGAAGCTGCTGATGTATACTTTAAAGCCGGTGTTCTCTCCAAATGCTTGAATTCTTGTACAAAAGGCGAAATTTTCGAAATGGGATTGCACTACATTCTACATTGGGAGGATAGTTCTCCTGATTCTCAAGTTGCAAGGCATGAAGAAGTTTCTGAGGTTAAAAACAAGTACTTGGAAAACAGTGCTGATTACTATTTTTGTGCCGGGGATATCAAGCGCATGATGAGATTTATTAAAGTTTTTGCTTCTATGGGTATGGTTCGTTCATTCTTGAAGTCGCGGAAGTGTCTTGATGAACTACTGCAGGTGGAGATGGAAGCAGGGAACTTTGTTGAGGCTGCTGATGTTGCAAGAACGAAAGGAGACCTGCTACTTATGGCTGATATGCTAGAAAAAGCAGGGCAACCTGGAAACTCATCAAGATTGCTTATGTTATTTGTTGTTGTCAATTCTCTTTGGACACCTGACAGTAAGGGTTGGCCATTGAAGCAATTTGAGGGGAGGGACCAGCTATTGGAAAAGGCCAAAGGCTTATCATTGGGAGAATCTAGTGTTGTCTATGAGTCTGTTTCGGCTGAAGTGAGCTTTTTATCCAAGCAAAATGCCAGTCTGTCATTTATGGTGGAGCACTTAAATGTTGCTCAGAATTTGCAAAATATTAGGCTGGAATTGTTTGCTTGTCACTCAATTATCGACTTTCATCTTTTACTGGACCCCTCAAAGTTTCACTGGGAGTCTGCTCCATACTTAGATCCACCAAAGGATGTTGATGGAATCACGAGTCAGAACAAGGTTTCTGTTGTGACATTGATGTACTATTGGAATTTGTGGAAGCAAAGGATTTTGAGCATCTTGTCTTATCTTGCTTCATATGATGATTTTGTTGGGTTAGATTACCATAACCATGGGAAGTTTTGTTTGGAATACTTTGGTGTTCTCGCTGGAAAAGATTGGAGTCGCTATGCTGTAATTAACAGTTTTTCCTCTTGGATGGGTGAAAAAGTGAGGGGTTCTCTTTCCAAGCAGGGGGACCTCCTTTACATAAGTGCTAAACATTTTGTGTTGCAGTGTCGAAAGTTCTGGGAATCAGAATTGCTATCCGTTGGTATAAAATTGCTTGAAAAACTAGAAGCTCTTCGTACATGTTTCATCTATAGATCCTTGTCTCAATTCAGCCAAGGTGTAATTGCCCTCAATACCTTCGAAGTTTCAAACTTTCTTAATGATCCACAATATCATCGGGTAGGATATATTGATTCAAAGCTAAAGGGATACTTGAGATTGTCTAAAGAGTGGTTTTTGGATATTTGCTTTCCTTTAGACTGGAGAAATGCCATGGAGGAGAGTCTGGTATATCTTCGTGAGCATGCTATTTCAGGGAAGATTGTTAGGGAAATTCATTTTGAAATGATCAATCCTGGAAGAGAAAAGTTGTCATATGGCCAAATTGGGCAGATGGTACTGCTACTTTTTGTTTCACAAAAACATACTGATGAATTATATAAGAGCATGGTGAAGTCTCTGGATCATTTTCCCCAGTGGCAATCTTTTATTGAACAATGGATGGATTGCAGGGAGATGGGGTGGGAAGAACTGGCCGTTCTGGTCCCCAGGTTTGGTGATGCAGTCAAGAGCGTATATGAAATCAACTGGAGGAATGTGCGTGATTATGTGTCACCTCGCTATTACATACTCCTTGTTGAGCGCCTCTTGTTCCTGCTTTGCTCTTGTCAAAGGTGGAAAGGTTGTTTTTTTACCACAAAATCTTGTCTAGTTGAAATGGTTGCATGCCAGGATTGGGAAGCCCAGTCTAGAGCTTCTTATGCTCCTCAGGAACCCAATCAGTATTTCTGTGTTGGGTATCTTGATCGTATTTATGATTTTATATCTTACATTATTCGTGGTCTTCTTTTCAATATCCGCGATACAACGGACTGGGTTAATAGTTCAAATTTGAAGCACTCTTCCTACTTGCCATCAATGGTGTTGCGTTTAGTCATTATCTTGGGTTTGGTTTGTCTGAACTCCGGAAGGAATTATGAATTCGTTTCAGATCTATCGAAGATATGGGATATATTATCATTTTTGCCTCCCGGTTTCCATCAGTGGATTCGTAGTGTCTATGTGCATCATGCAAAGGCCAGTGGCTTGTTTCTTAGAGGCTTTGCTGAAGCCTTACAAGCAATTGGCAATCCATTGGTCGTGATGCTTAGAGATAGTTCCGAATTTTCTTGTCCAAGCTCAATAATCCTTGCCCAAGATGAAATGTTATGCAAAGAGACTGTTCTCAAAGCATTGTTTCCAAAAATTACCGAAGGTTCTCAGTGCAAAGATCAGTCAGTAGATTCAAATGCTGCAGTCTCTTCTGAAATTCCTCCTTTTACAACCGGTATCCAAATCAAGGGGCAGTTCATGGATGTGGCAGGGGAACAACATCCCTCTGCTAGTGGAGATTATGTCGTTGATTTTAAGATAAAATTTGGTCAGTTTTGGGAAAAACTACTCGTAGTCAATTCCCTGGAGCAGGGGTGGGATGTTAACACTGGAAGTTTGATTTCTGATGCCAAGCGTATTAAGATGGATATGGAGAACTACTTGCAGGTGGTTAATTGTGCAACAGTGAAATCTGGTGCGGTTCAGCAAAAGTTTCGAGTGTTGGATGTTTCTCTGCTGGGGGAATTGAAAGGCATGGTTGGGGAATTGGACCTGCTGTCTGAAACCTTGGATTTAAGTAAGAAAGAGCTTCAAGGGAATGACAGGTTGATTCAAGGATTGTGTGACAAGTTGCTGCATAGGAGACCTTTGCTTGAGCCCCTCATGGAGTCAATGACTTCAGTGGAAGAGCCAAGTACCCCAATCACAACTACTGAAAGTAGTGTCGCATCTGAAGCCAAAAATGGAGGAAACAAAGGGAAGGACACGAAGAAAAACCAAAAACCGAAAGGAAAGAACAAGACTACCGAAACTAGTGTCGCATCTGAAGCCAAAAATGGAGGGAACAAAGGGAACAAAGGGAAGGACAAGAAGAAAAACCAAAAACCCAAAGGAAAGAACAAGAAGAAAATG
>gnl_Aquco_v3.1_Aqcoe7G083500.1
ATGGCTTCTTCTAGTAAGAAGAGATCATCCCCTGTTTCTGATGACAAAGGATTGATTGATGTTGTGTTTAGTTGGACTCTTCAAGATGTTTTCAATGAAACTCTGTACAAAAATAAGGTGGAAAGGATTCCGGACTCCTTTCAGTCTGTACATCAATATCTTGGATCTTATATTTTTCCATTACTAGAAGAAACTCGCGCTGAGTTATGTTCAAACATGGAGGATATTTCAAAGGCACCGTTTTCTGAAGTAACCTCACTAGAGGAGTCTAAGCCATATGGGTCCCTTTTATATGATGTTAAGGTTGATTCTTGGAGAAACAGATCGTCTGGAAGCGGCAAGGATTCATATCGACCCAAACCTGGGGATGTTTTTATATTATCAGATGCATTGCCAGAAATTATTGATGATTTAGAGAGATATGGGAGAACGTGGAATTATGCTTCAGTAATAAAAGTTTCAGAAAATGATTCTAATGTCTCAGATGCTGATGAGATGAGTATTAGTTTTAAAATCAGAACTTCAAAGGCTGTGGAGATAAAGGAGGGCATGAGGAGCTCCCTTTATGTAGTTTTCCTGATAAACATAATCACAAACACTAGAATATGGATCTCATTGCACAAGTTGGGAAATATGAAGATACTCGAGGAGGTTTTATGCCCCGATCCTGTGGATGAGGAAATTAGCAATCTCCATTCTTCCTTGCATATTGGTGACATGCACGCTGACAGTTTAGGTGCAGCATTGTTCTCATTGAATGAATCTCAAGCTGTTGCTGTGTGTAGCTGTATATCTACAATGCAAAATAACCAGAAAGCAACTGTCAAACTTGTCTGGGGTCCTCCTGGAACAGGGAAAACAAAAACTGTAAGTACATTGCTTTATAATCTGCTTAAAATGAAGTGTCGTACACTTGTTTGTACTCCTACTAATGTTGCTATCACCGAGTTATCTGGTCGTGTCTTGAATCTGGTGAGAGAGTCTGGTAGCATGGATTCTGTGAACAATGTCCTACTTTGTTCATTGGGAGATCTGCTCTTATTTGGGAATAATGATCGACTGAAAGTAGATGGGGATCTTGAGGAGATATATCTGGATTATCGTGTGGATAGACTTCTCGAATGCTTTGTCCCGCTAACTGGTTGGAGACATTGCTTTACATCAATGATAGATTTCCTTGAAAGTTGTGTTTCACAGTATCATATTTTTCTTGAGAATGAATCAAGTAAAGAGGAACATGAGGAATGTGTCCCATCATTTATTGAGTTCACAAAAAAACGATTCAGTGCTACTGCGTTGCCACTCAAGAGATGTGTCAGTATGTTAAGCACCCATTTACCTATTAGAATTTTATCACAACATAATTTCCAAAGCATTGTTGGTCTTCTTGGTTTGCTTGAATCATTTGAAGCACTACTATCTGAAGGGGACATGGATGAAAAAGAACTTAAGAATGTCTTTGCATCGGAGTTGGTAGACAGTGCTTCAGGGTTTGGAACAGTGAAAAGCCATTCTTCAGCTCTCATGTATAAGATTAGAAGGGAGTGCGTCTTTGTTCTGAGGTCGCTCCACCAGTCTATAAATGATCTCGACATTCCTAATTGTTTAAACAAATACGAGATACGGGATTTTTGTTTCAAAACAGCTTCTCTCATATTCTGTACTGCTTCTAGTTCGTATAAGTTGCACTCCGTTATAATGGCACCTCTAGATTTGGTGGTTATTGATGAAGCAGCTCAATTGAAGGAGTGTGAGTCAACAATACCGTTACAAATTAGTGGCATACGACATGTGTTTCTATTTGGTGATGAGTTGCAGTTGCCGGCATTGGTTAATAGCGAGGTATCTAAGGAAGCTGGCTTTGGAAGAAGTCTATTTGAAAGATTAAGTTCAGTGAGATTTCCAAAGCTTCTTCTGAATATGCAATACAGAATGCACAGGGAAATAAGTTGTTTCCCAAATCTGAAGTTCTATCAAAACAAGATCTTGGATGCTCCAAATGTTATGAGTCAAAACCATGAGAAGTATTATCTTCCAGGGCCTCTTTTTGGTCCCTATTCATTCATAAGTGTTGACAACGGGAAAGAAGAATTTGATAGTATTGGTCATAGCAGGAAAAACATGGTGGAAGTAGCGGTTGTAATTACAATAGTGCGGAAGCTTTTTAAAGCATGGGAATTATCAAGAGAAAAGATTAGCATTGGTATCATATCTCCATATGCTGCTCAGGTTGCTGCAATTCAAGAGAAACTTGGACAGACGTATGAGAATCTTGTGGACTTTGATGTAAAAGTTAAGTCTGTAGATGGTTTCCAGGGTGGGGAAGAAGACATCATTATCATCTCTGCAGTGCGATCAAACAATGGTGGATCTATTGGGTTTCTTTCAAATCCACACCGTACTAATGTTGCTTTAACAAGGGCCAAACATTGCCTTTGGATTGTGGGAAGTGGAACAACTCTGGCCAACAGCGATTCTGTCTGGACTGCATTAGTGAACAATGCAAAGCATCGCAGGTGCTTTTTCCATGCAGACGAAGAACAGAGTCTTGCTAAAGCAATAATACAAGTCAAGAAAGAGCTTGATCAACTTGACAGTTTACTTAATGAGGATAGCATACTTTTCAAAAGTTCCAGATGGAAGGTTCTTTTCAGTGATAATTTCAGGAAATCTTTTGGAAATTTGAAGTCTTCTCAGCTACGGTCGTCTGTTATTAACTTACTATTGAAACTATCTGGTGGTTGGCGCCCCAAGAAGAGGAACATAAACGTTCTTTGTGGAAACTCCTCACAACTTGTTCAACAATACAAGGTTGAAGGGTTGTATCTGATATCCACTATTGACATTGTTAAGCGATCTATTTATGCCCAAGTGTTGAAGATATGGGATATCATACCTCTGGATGAGATACCAAAACTTGTTAAGCGCTTGGATAATATCTTCGGGATGTACACAGATGATTTTATCAGCCGTTGCAAAGTGAAATGCATTGAGGGGAATTTGGAGGTGCCAATGACCTGGGGACCCTGTGTCAATATTGTTCGAAATAAGGTTCTAAGCAGCAGTGTAGCTGGCAGCATTGATGTAAGTACTAGTGACTCTAAAAGACGAAATTATGTTGAGAATTCCAAGGTGACAGAGAGTCTACTCCTTATGAAGTTCTACTCCTTGTCATCTGGAATGGTGAGCCACCTGCTGTCTGCCAATGATGGAAGAGAGCTTGATCTTCCTTTCGAGGTTACAGAGCATGAACAGGAGATAATTCAATTCCCTAGAAGTACTTTTATTCTTGGAAGGTCAGGAACTGGGAAAACAACTATTCTAACCATGAAATTGATTCAGAAGGAGAAACAATACCATTTCACTGCTGAAGGGTTATGTGATGTCAAGGATGACACACTCATTGATTATGGTAACAAGATCAGTGAGAACCATGGAGGCCCTAAGGGGACTGTATTGCGGCAATTGTTTGTTACAGTCAGCCCTAAACTTTGTGGTGCCATTAGAACTCATGTTTCTAATTTGATGAGATTTACATGTGGGGGTAAATTTCAAGACGAGCATAATGCGATTGACATGCATGAGATCGATGATACAGCTCAATTTAAGGATATTCCAGATTCCTTTAATGATATGCCCGTGAAGTCTTATCCGCTTATTGTAACATTCCAGAAGTTCTTATTGATGCTTGATAATAGTATGGAGAACTCATTTTTTGAAAGGTTCCAGAATGCATCGGAGATTTATTTCGGTAAAAGTGAAATTTCAAGTTCAATTTCCTTGCAAGCATTTTTTAGAACAAAGGAGGTGAATTTTGACCGATTTAATGCATCTTATTGGCCACATTTTAACAGTCAACTGACTAAGAAGCTTGATTCATCCACTGTTTTCACCGAGATAATATCCCATATAAAAGGAGGATTAAAAGAAGGGAAAGTTTATGATGGAAAACTGACCCGGGAGGATTATATATCATTATCCGAGGGCAGAGTGTCAAGCTTGAGTAGGGATAGAAGAGAGAATATATATGATATTTTTCTTGAATATGAGAAAAGGAAGATGGAGAATGGTCACTTTGATCTGGCTGATTTTGTAAATGACCTCCATTGTCGCCTCAGACACGGACTTTTCGATGGTGAGCTGGTAGACTTTGTTTATATTGATGAAGTCCAGGATCTCACCATGAGACAGATTGCTCTATTTAGATACATTTGCAGAAATGTTGATGAAGGATTTGTTTTCTCTGGTGACACGGCCCAAACAATTGCCAGGGGGATTGATTTTAGATTCCAAGACATAAAGGCTCTTTTCTACAATGAGTTCATGGGATTCAGAGGTGATGATAAGGATAGAATGAAAGGCAAGGATCAACCAAGTGTCTCGGACATTTTTCACTTGAACCAAAACTTCCGTACTCATGCTGGTGTTCTTAATTTATCACAGAGTGTTATTGAACTTCTATATCACTATTTTCCGTTCTCTGTTGACGTCTTAGGCCCTGAAACGAGTCTCATTTATGGTGAAGCACCTGTTTTGCTTCAATCTGGGAATGATGAGAATGCGATAGTATCTATCTTTGGGAACAGTGGAATTAGTGGTGGGAATATAGTTGGATTTGGCGCTGAACAAGTTATATTAGTACGTGATGATTGTGCAAGAAAAGAAGTTGCGGGTTATGTTGGAAAGCAAGCTCTTGTCCTAACAATACTTGAGTGCAAGGGGTTAGAGTTTCAGGATGTCATGTTGTACAATTTTTTTGGAACATCTCCTTTGAAAAATCAGTGGAGAGTGATTTATGAGTATATGAAGGAGAACGATATGCTCGACTCCAGTGTACCTATTTCTTTTCCAAATTTTAGTAAGGCTAAACACAGCGTCCTCTGCTCTGAGCTGAAGCAATTGTATGTAGCTATAACTCGAACAAGGCAAAGGCTTTGGATCTGTGACAACATGGAACAATTTTCCATGCCTATGCTTGATTATTGGAAGAGGTTGGGCCTTGTCCAAACTAGACAACTTGATGACTCACTTGCACAGGCAATGCAAGTCGCAAGCAGTAAAGAAGAGTGGAGTGCTCGTGGCGTTAAGCTTTTTAATGAGGGTAATTTCGAGATGGCTACTATGTGCTTTGAAAGAGCTGCAGACTCCTATAGAGAAAAATGGTCACGGGCAGCCGGCCTTCGAGCATCAGCTGACCGTATTCAAGGTTCAAACTCTGAGCATGCTAATGTTGCCCGCAAACAGGCTGCCAAGATTTATGAATCAATTGGCAAAGCTGATTTAGCTGCCAAATGTTTTATTGAATTAAAGCAATTCAAAAGAGCAGGTAAACTTTATTTAGAAAAATGCGGTGAATCAAGATTAGATGATGCTGGTGATTGTTTTTCCCTTGCTGGATGTTGGTCTGAAGCAGCTGAAGTATATGCAAGAGGGAAAAACTTTTCAAAGTGTTTGTCCGTTTGCACAAAGGGAGAACTTTTTGGCATGGGGCTGAACTTCATCAAGCATTGGAAAGAAGATGCACATCAAGTTATTGATGTGGTTATGCAAAGGCAACAAGATTTTGAAGGAATGGAACAAAACTTTTTGGAGAGATGTGCTCATCACTATCATGAGCTTAGGGATACACAATCAATGATGAAATTTGTTAAGGAATTTAAGTCTATAGATTCCATACGCACTTTCTTGAGGTCCTGCAATTATCTCACTGAACTTCTATTGTTGGAGGAAGAGTGGGGAAACTATATTGAGGCTGCAAGCATTGCAAGGGACAAGGGTGATCTTCTTTTTGAGGCTGAACTGCTAGGAAAGGGTGGGCATCACGAAGATGCATCCAAGCTCATTCTTTCATATGTTCTTGGAAGGTCTCTCTGGGCAACTGGAAGCAAAGGTTGGCCACTTAAGTATTTTGCAGAGAAAGAAGAACTCCTACAGAAGGTCAAGAAGTACGCAATGAGTGTATCAGAAGGCTTCTATGGGACTGTTTGTTTGGATGCTGATCTTCTGTCAAATCATGAGATGAGCTTGATAGATATGAGAAAAACTTTGAGTGCTTCTGAAAATCTCGCAACTCCCAGAGTGGAAATTATCTCTGCTTGGAAAATTCTTGATGCGCATCTTCAATTGCATCCCTCTAAGTATGAGTGGGAACATGAAGTGGTTTTAAATGAAATGAAGCACACCAATTTTGAGATGTCCCACACAAAAATCGCGATCGAATCTTTAATTTACTATTGGAATTTTTGGAGGGAGAAAGTTGGAACTGTACTTGAATATCTCCAATATCTTGGAACACAACATGAAATCAATTATATGGTTTATGAGCAGTTCTGTTTGGCTTACTTAGGTGTAAGGAAACTGGATAGCAATCGGTACGCGGTCTACAATGAATTTGCTGATGCCTGTTGGATGAAAGAAATCAATGAAAGATCTCTTCGAAGAATGGGAGATTTGGTTTCTATGGATACACACCAATTTTCATTTGCTGCTAAGACATATTGGCTGTTGCAGGTTCTCTTGGTTGGTATGGAAGTACTAGAGAAATTGGATGCTCTTTACAAGTTTTCTGTTAAAATGCCAAACTTGATAATGTGTCAAGGTTCAATTCTTCTTCGCATCTTTGAAGTTTCAAAATATATCATGGAGCTCAATGACTGGAAATGCCATCCTTGGGCACTGCTGAAGTTATCGAATTTATGTCAATCTTCGGAAGAAAAATTCATTGATATTGTTTTACCTACGGACTGGAGACAAGCGATGACGGAAAGTATTGTTTTTCTAAGAAGTACAAAATCATGCAAGGATCTTCTTGAACAAGTCATCATTAAAAGAGTTCAGTCCAAAAGTAAGTTCTCACATGACAAAGCTGGGAGGATAGTGATGCTGTTAATTGCCTTTGGCAATATCAATGGGGAATCGTATGATAAGATTGCACGGTACTTGAATGGGAACCAACCTTGGGAAACATGTATTTTGCAGCATAAAGATTATTTTGTTTCAAAGTTGGGACAGGTTTCTTTTGTCTGCAAGTTGAAAGAAGCTCTGCAAGATACCTACAGTGCCAATTGGCGGAGAGTGTCCGATTATATTTCACCACACTGCTTCATCTATCTTGTTGAGCGTCTTTTGTTCTTTTTGTCCAGTTGCCAGCAAAACTTTTACACAACAAAATCTTCTATAATCGAAGTACTTGCATGTGAGTACTGGGGAAAGAAGTCAAGCGCTTCTGAAGTTGCTGATATTTGTGCACCTTTGGGAGAGTGCCATGCTTTTATTGCTAGAATTGTTGGGGAAATTCTTTGCAATAGGCAGGACACTTTTGATTGGCTTTTGAAATCCAAAACTGATGTCAAAGAGGATTATCCTTTATTGGTGTTGAGATTGGTTGTAGTGATGTGTTTAGTTTGTTTGAACACGGGGCAATATTTTGAATTGCTGTGGACTCTGCTTAGTAGGAATGATATTAAATCACAGCTGCCTTCAGCATTTTGCGAGATCCTTGGAAGAAAAAGAAGAAACCTTAACTTCAGAGATGTGGTGGCTAAAGCACTTAAAATAATTGGAAATCCTCTAGTTATAGTGTGTATGGAAACAAATTATTCACAGTTTCTTTGCCCTGAAGTGCTGTTTATAGACTTGAACATGATTCAGTGCAGAGAGGATGTAGTGAATGTGCTATTCCCAAAGAATCCAAATGTAGCCCAAGTCCAGGAAGTCACTTCTGAAATACAAACTGAAAGCTCAAGCACTTCTGATTCTTCACATAGTGCTGGTGGAGCAAACGTTGCTAAATTTCCATTGAGTTTAGATGTGTCTGAGCAGGATATACAGAAATTGGAAAGTGGGAAGAAAAGTGAAGAGATGAACGTGTCGAAAGCTAATCAGAATCTTGAAGCTTCTGCTTTAGGGAAACAAGTTGAGTCCAGTGATGGAATGAGCTCGATTCCTAATATTTCAGATTTTAAGATATTTCTTGAGTCATTTCTGGAAGATCTTGACACCAACGCCACGCCTGTTTTAAAAGATGAGGAAAAACTGATGCGCGATGAATTGAAGCAGCTCTCAGTTCGTATTTCTTCGAATAAAGATGAAGAACAGATCGGTGATACTTTAAAGAAGCTCTCAGTTATTTCTTCGAATGCAAGTCACCAAGATGGTGGTAGAATTAGTGAAGCTTTGAAGATATATTGTCAGAGTAAACCTGAGATGAAAATGTTGTATTCCATGTTCTCTGATAACTTCCCAGAAAGCACAGATGAAAACTCGCAAGCTAATGCCCAAATAGTATCTGAAAACACCAATGATGACAAAGGAAAAGCAAAAGAAAAGATGAAGGGAAATCGCAAGCAAAAGAAAAATAGGAGGAAAAACAAAGGCAAAAGG
>gnl_Aquco_v3.1_Aqcoe5G032300.1
ATGTTTTATTGTATAATTTTTTTTGAGAAATCTTCTCTGAGAGAGACTTGGGAGGTTGTCTATGACTTCATGGCTCATGAAAATCTTTTGGACCCTCTTTCACATAAGTATCCCAGTTTTGATGAGGATAGACACAGCGCTCTTTGTGGTGAGCTAAAGGAGCTATATGTGGCCATTACCAGACCAAAGCAAAGGCTGTGGATTTTTGAGAGAACAGGTTGTGCAAAACCTTTGTTTGCCTACTGGAAGAAGTTGGGTGTTGTGAATCAGGGAGAGTTTGATATCTTCTTTGCTGGTTGCATGCAAGGTTTTTGTAAACATGAAGATTGGAATCTGCGTGGTCAGAAGTTTTTTAATGAGGGTGATTATGAAACGGCATCTTTCTGCTTCAAACGATCTGGAGATGTGTATAGTTGGAAATGGGCAAAGGCTGCATCCCTTCAAATGGAAGGACAGAATAATTGGCATACAGATTTGGGAAGGGCCTCAGCTTGTCTGTCTGAGGCTGCTGAGAAATACGAAGAAATTGGAAAACTGGAATCAGCGGTAACTTGCTTCATGAAGCTTAGGAATTTTGCTAAAGCATCAAGATATATTTGGAGAAGTTTGACGAGCCCAGTTTTGAGGAGGCTGGAGATTGCTTCAAACTTGCTGGCTGTTGGTCTGATGCCGCAA
>gnl_Aquco_v3.1_Aqcoe3G376700.1
ATGAATAAGAGGGATATCTATGAGCCTCAACCTTGGGATGTTATTGCTTTATCAGATGCAATACCAAGTTGTATTGATGATTTGAACAAACCTCCAAGATACTATTTTCCAGCTTTAGTTGTAGGTGTAGGAGATGTGGATAATCCAAACATGTTTGAAATTTTCACTACGAAACCTATCTTTGTCCAAAAGCGACAGGAAACAAAAAGGGAGACTCTATTTGCAACATTTCTGATAAACATCACAACAAATATTCGTATCTGGAGAGCACTCCATGCGGAGGAACACTTGAACTTAATTAAAGTGGTGTTGATGGTTGATTCTAAAGCAGGGGAGAAATTTGATATCTGTCCATCTCAAGAGATTCAAGCTTTGATGGGATATCCAGATTTTGATCTGAACTCACTGAATCTAAATGAATCACAGCTTAATGCTGTCTTAAGCTCTGTTGAAACAAGTAGATGCAATCACAAAAATTCAGTCAGTCTTATATGGGGGCCTCCTGGAACTGGAAAAACGAAGACGATTGTTACAATGCTTTCGGTACTTCTAAGGATGAAATGCAGAACTCTTACATGTGCTCCTACTAACATTGTTGTTGTTCAACTTTTCATCATATTTCTTGATTATCGTGTTGATAGACTTGCTGAGTGTTTTGCTCCACTCACTGGTTGGAGACATCAATTAAATACCATGACATCGTTACTTGAAGACCCCACTTCTCTTTATCATCTTTACTTAGAAAACGCAAAGATAGAAAATGAAGAAAAGAAGGATGGTCATGAAGACGGAAATGAAAATGAAGTTAATCAAAGCATTCAGAGTGAAGAAGAAGAAGAAGATGAAACAAGTGCTAAAGTCTTAACTTTCTCGGAGTTCTTAAGAAAACAGTTTGGCTGTATTGCAAAGGAAATGAAGTATTGTATCCAGAATCTATGTACCCACCTACCTACATCTTTTATTTCAGCAACAATTGTTTCCAAGATGAACAGACTTCTCTATTTGCTTAAATCATTGAAGGTATCTTCATATGGTGATACTTTTGCTAATGAGGAGCTTGAAAAACTCTTTGACAACTCCGAAGATGTAGAAAACACAACTAGTCAAACTTCTGCGTCCTGTTTAGCTAACTGCGCCAAAGAATGTCTTAAAGTCCTTAAATTTATTCGTGGTGAATTCTCAGTTCCTGATTTTTTTGAAAAAAGTTTGATCAGAACATTCTGTTTAGAAAAGGCTTGCCTTATTTTCTGCTCAGCTTCAAGCTCCGCTAATTTACATGATGCACCACCATTTGAGCTTTTGGTTATTGATGAACCTGCCCAACTGAAAGAATGCGAGTCTGCTATTCCCTTACAACTCCCTCAGATACGTCATGCTATTCTCATAGGAGATGAACTTCAATTGCCAGCAATGATTAAAAGCAAGGTTATTGTTCTCTTTCTTTTC
>gnl_Aquco_v3.1_Aqcoe3G375700.1
ATGGTTGAAATTAATGAAGAGAAGGCTTCTACGCAGTCTAGTGTGATTCCGACCAGTCGCATGTTATCATTCAGAGATCATGTTCTAAAAGAAAGACTTTTATCGAAAGAGACGGCCGGTAATAAGGTAGCTGGTAGCAGTAATAGAAAGAAGGAAAAAACTGATCATTCTGGGTTGATCGATGTGGTGTTCTCTTGGTCTCTGCAAGATATTCGTGATGAACATCTTTACAAACACAAGGTGGAAAAGATTCCTAAAACCTTTTCATCAGTTACACAGTATAAGAAATCCTTCCTTTACCCCCTTATTGAGGAAACACATGCTGATATGTGTTCGAGCATGGGGCTACTGTATCAAGCGCCTACCTGTGCGATTTTATCTGTTGAGAAAAGTAAGGGTCATGAATCACCCAAGAACTTGTTATATGATGTGGTATTTGGTATACCTAAAGATGGAAAGAACAAAAGGGATACTTATGTGCCCCAGAAGTGGGATTTGATTGCGTTAACAAATGTGAGACCCAAATGCATTGATGATTTGAACAGGCCTCCAAGATTATATTTTCTAGCTATTGTTGTTAGGGGAGATGATGAAGATTCACCTATATTGCCACAAATCCTCACTGCAAAGCCTATTGTAGTTGAATATGGTGAGAAGCGGGAGTCTCTTTTAGTTACATTCCTTATAAATATCAATACCAATATTCGTATCTGGGATGCACTGAAAGGGGGCAAGAACTTGAACATTATAACGGAAGTGTTGCAGGCTGATTCCACTGCTGGGGATCGATGTGGTGACTGTTCTTCTCAAGAAATTGATGTGAAGGGACATGATGTACATGCAGATTTGCACTCATCAAATTTGAACGATTCACAGATTAACGCAGTCTTAAGCTCGATTGAAACAAGTCAATGCAGTCACAGAAGTTCACTTCAACTTATATGGGGACCTCCTGGGACTGGGAAAACAAAGACAATAGCTACATTGCTCTGGATACTTCTAAAGATGAAATGCAGAACACTTACATGTGCCCCGACTAACATTGCAGTGCTCGGAGTAGCGTCACGTCTTCTCCAATTGGTGGAAAATTCCATCCAGCAACACTCTTACGGGTTGGGAGATATAGTGTTATTTGGAAATGAAGACAGAATGAAAATAGATGATCATGAAGACCTTTTGGATATATTCCTTAAATATCGTGTGAAAAGGCTTGCAGAGTGTTTTGTCCCACTAACTGGTTGGCGTCATCAATTGATTTCCATGATATCATTGCTTGAAGACCCTACCTCTCAATATCAGGTGTATTTGGAGCAAAAGATAAAAGAAAAAGAGCAGGATCGTGATCATGAAAAAAAGAAAGAAATCAGAAGAAAAAAAACGAGAAAGCAGAAGATAAAAGAAAAAGAGCAGGAAGCTGTTCATGAAATAAAGAAGAAAGAGGTCAGGGAAAAAGAAAAGAGAAAACAGAAGGAAAAAGGTAAACTAATTCAAACAATGATTATTGAAGGTGAGGGAGATAAATCCTGTGATAATGCTTTAACAATGTGGGAGTTCACAAGAAAGCGTTTTGATTGTACTGAGTGGAACCTGAGACATTGTATAAGGATTTTCTGTACACACCTACCAACGTCATTTTTGTCAATAGAAGTTGTTGGAGAAATGAACAGAGCTCTCAACTTGCTGCAACTTTTAAGGACTAACTTACATGGTGATATTTTCAGCAACAAAGATCTTGAAAATGTCTTCAATTGTTCTGAAGATTCAAACTATACTGCTTGTGAATCATCGACATCTTCGTCATTAAGAAAAAGAATTCAGGCTTGCCTTGAAGTTCTTAAATCCATTAACAAGAAATTTTCTGTTCCAAACTTTTGTTCTCACCACATGATCAGTTCATTCATCTTGAAAAATGCACACCTTATATTCTGCACAGCTTCAAGCTCAGTTAAGCTAAATGAAGGTAAACCAATTGAGCTTGTGGTTATTGATGAAGCTGCTCAGCTTAAGGAATGTGAATCTTCCATTCCCCTACAACTTCCCTGGATTCGACATGCTATTCTTATAGGAGACGGACGTCAGTTGCCAGCAATGGTTATGAGTAAGATATCTGGGAAGGCTGGATTTGGAAGAAGTTTGTTTGAGAGATTAGTCTCACTAGGACACAGAAAGCACCTTCTCAATACCCAGTATAGAATGCACCCATCCATAAGCTTGTTTCCAAACAAAGAGTTCTATGAAAAGCAGATTTGTGATGGTCATAATGTCAAAGATGAAAGCTACAAAAAGCTTCTGCTTCAAGGACAAATGTATGGCTCATATTCTTTCATAAATATTCCATATGGGAAGGACGAATTTGATGAAAGACATAGCCAGAGAAATATGGCAGAGGTTTATGTAGCTTCTGAGATAGTGGCAAAGCTTTACCAAGCGTCAGTTGGTTCTCGTCAGATGGTTAGTATTGGTATTATATCCCCATACAAAGCTCAAGTTTGTGCACTAAAAGAGAAACTTGGAAATCAATATGTAACACCTGGTAGTAACTTCTCGGTGAGTGTTCGCTCTGTTGATGGGTTTCAAGGTGGCGAGGAGGATGTCATAATTATCTCTACCGTGAGATCTAATGGAAATGGTTCTGTGGGATTCCTTTCCAACCATCAAAGGACAAATGTGGCCCTGACAAGAGCAAGGTACTGCCTCTGGATATTGGGAAATGGATCGACTTTGAGAAGTAGTAATTCTGTTTGGAAGAAACTGGTGCTGGATGCTCAGAATCGAGGGTGTTATTTTGACGTTGATGAAGATGAGACTTTACTTAAGACGCTGAAAGAATCAATGATCAAGCTTGACCAACTTGAGGACTTCCTGAATACAGATTCTATACTTTTCAAAAGTGCAAGGTGGAAGGTCATTTTCTGCAATGAGTTTTTGAAGTCTTTGGCACGGAACAAGAAAATAGAAACTCGGAAGAAATTGGTCTCTTTATTGATGAAGCTTTCTAGTGGTTGGCGCACTCCACCTCAAAAGAAAGGAAACCTAAACCTCAATGATGGGACATCTTTTCAGCTGTTGGAACAATACAAAGTCCATGGTCTGTTCAACCTCATATGGACAAAGGATGTTATAAAAGAGGGATCACAACTCATCCAAGTGTTAAAGTTTTGGGGTATCTTACCATTATCGGAGATCCCAAAACTAGCTAAGCATGTTGACGTCATTTTCGGAAGTTATACTGTGGATAAAATGAATCGTATGAAACTCAAATGTCTTGAAGGAAATTTGGAAGTTCCAATGAGCTGGGAAATCGAGCAAGAGCTGGGGAATATCTCTGAATATGACCATGAAAGGCTGTCAACTCACATAGCTTCGCTCAGGCTAAGCGAGGGTTCCAGCAGTTCTGCAAGAATTTCTAGGTTCAGGGGTCGGGGTAGATCTTCAAGGGGTAGATCTTCAAGTGGTACGTCCTGGAAGAAGTTGGTGACATTACCTGACACGGCGACCCAA
>gnl_Aquco_v3.1_Aqcoe3G376800.1
ATGGTTGAACTTGCTGAAGAGAAAACTTCTCTGATCACTTCTCTGCCAAGTAGTACTTCCAGTTCCAGTGGCAAATCATTCAGAGATGCACTAAAAAGAGGAATATATGTAGTGAAGGATGCAGGGAATAAGGCAGCTGACAGCGCTGGTAGGAAAACGAAGGAAAAAACTGTTCCTGTTGGCTTGATCAATTTGGTATTCTCTTGGTCTCTTGGAGATATTCTTGATGAACACCTTTACAAATGCAAGGTGGAAAAGATTCCTAAAACCTTTTCATCAGTTGCACATTACAAGAATTCCTACCTTTATCCTCTTATTGAGGAAACACATGCTGATATGTTTTCAAGCATGGAACTTCTGTATCAAGCGCCTACATGTGCAATATTATCTGTTGAGGAAAGTAAGGGTTATGAATCATCCAAGAACTTGTTATATGATGTAATATTTGGTACACCTGAAGATGAGAAGAAGAAAAGAGATACTTATGTACCCCAGAAATGGGATTTGATTGCATTAACCAATGTGAGACCAAAATGCATTGATGATTTAAACAGGCCTCCAAGATTTTATCTTCTAGCTATTGTTGCTAGGGGAGATGATGAAGATTCACCTTTATTCCCTCAAATCCTTACTGCGAAACCTATTACAGTTGTAGAAGTTGAGGGTGATCATGAAAAGCGGGAGCCTCTTTTTGCTACTTTCCTGATAAATATCACAACCAATCTTCGTATCTGGGATGCACTGAAAGGGGGTTTGAACATGAACATAATTAAAGAGGTGTTGCATGCTGATTCTACTGTTGGGGATAAATGCAGTGACTGTTCTTCTCAAGAAATTGATGTCATCGGACAAGAAGTACATGCAGATTTGCACTCATCAAGTTTGAACGATTCACAGATTACTGCAGTCTTAAGCTCGCTTGAATTAAGTCAATGCACTCACAGAAGTTCACTTAAAATTATATGGGGACCTCCTGGGACTGGAAAAACAAAGACAATAGGTACATTGCTCTGGACACTTCTAAAGATGAAATGCAGAACTCTTACATGTGCCCCGACTAACATCGCAGTGCTCGAAGTAGCATCACGCCTTCTCCAATTGGTTGAGAATTCAGTTCAGCAAGACTCTTACGGCTTAGGAGATATAGTGTTATTTGGGAATAAAGACCGAATGAAAATGGATGATCATGAAGACCTTTTGGACATATTTCTTCAATATCGTGTGGAAAGGCTTGCAGAGTGTTTTGTCCCACTAACTGGTTGGCGCTATCAATTAAATTCCATGATATCATTACTTGAAGACCCTACTTCTGAGTACCAATTGTACATGGAAGAGGAGAGAAGAAAAAAAGAGCAGGATGATGAACGTGAAAAGAAAAAGAAAGAAGTCAGGAAAAACGAAAAGAGAAAGCAGAAGAAAAAAGGGAAACTTATTGAAACTATGATTATTGAAGATGAGGGGGATAACTCCTGTGATAATGTTTTAACAATGTGGGAGTTCACACGAAAGCGTTTTGATTGTATTGAGTGGAACCTCAAGCATTGTGTTAGGATTTTTTGCACGCACCTATCTACGTCATTTTTGTTAATAGAAGTTGTTGGAAAGATGAACAGAGCCCTCAATCTGCTGCAATCTCTAAAGACTTCCTTACATGGTGATACTTTCAGCAACAAAGATCTTGAAAATGTCTTTATTTGTTCCGAAGATTCTAAACAGACTGCTTGTGAATCATCTTCATCATTAAGAAAAAGAATTCAGGAATGCCTTGAAGTACTCAAATTCATTAAAGAAAATTTTTCTGTTCCAAACCTTAGCTGTAAGTATATGATCGGTTCGTTCTGTTTGAAAGAGGCACGCCTTATATTCTGCACAGCTTCAAGTTCAACTAAGTTAAATGTGGGGAAACCAATTGATCTGGTGGTTATTGATGAAGCTGCTCAGCTTAAAGAGTGTGAATCTCTTATTCCACTACAACTTCCCTGGGTCCGACATGCTATTCTTATAGGAGATGAATGTCAGTTGCCAGCAATGGTTATGAGTAAGATATCTGAGAAGGCTGGATTTGGAAGAAGTTTGTTTGAGAGATTAGTATCGCTTGGACACAGAAAACACCTTCTCAATATCCAGTATAGAATGCATCCATCCATAAGCTTGTTTCCAAACACCGAGTTCTATAAAAAAAAGATTTCTGATGCTCATAATGTCAAAGATGAAAGCTACAGAAAGTATTTACTTCAAGGAAATATGTATGGCTGCTATTCTTTCATAAATATTCCGTATGGGAAGGACGAATTTGATGATAGACATAGCCAGAGAAACATGGCAGAGGTTTATGTAGCTTCTGAGATAGTGGCAAAGCTTTACCAAGCGTCAGTTGATTCCGGGCAGATGGTTAGTGTTGGTGTAATATCCCCATACAAAGCTCAAGTTTTTGCACTTCAAGAGAAGCTTGGAGATCGATATGCAACACATGGTAGTAACTTCTCCGTGAGTGTTCGCTCTGTCGATGGGTTTCAAGGTGGTGAGGAGGATGTCATAATTATCTCTACCGTGAGATCTAATGGAAATGGTTCGGTGGGTTTTCTTTCCAACCGTCAACGGACAAATGTGGCTCTGACAAGAGCAAGGTACTGCCTTTGGATTTTGGGTAATGGATTGACTTTAAGCAATAGTAATTCGGTTTGGAAGAAATTGGCATTGGATGCTCAGAATCGAGGGTGTTATTTCGATGTTGATGAAGATGAGGCATTAACTAATAAACTGAAAGAGTCAATGATCAAGCTTGACCAACTTGAGGACTTGCTGAATATGAATTCTATACTTTTCAGAAGTGCAAGGTGGAAGGTCATTTTCTGCAATGAGTTTTTTAAGTCTTTGGCACAAAATAAGAAATTAATAACTCGGAGGAAACTGGTTTCTCTGTTGATTAAGCTATCTAGTGGTTGGCGCGCTCCACCGCACAAGAAGGGAAACCTAAACATCAATGATGGGACATCTTCTCAGCTGTTGGAACAATACAAGGTCCATGGTCTGCTCAACCTTCTATGGACAAAGGATGTTATAAAAGAGGGATCACAACTCATCCAAGTATTGAAGTTTTGGGATATATTACCAAAATCTGAGATCCCAAACCTCGCTAAGCATCTTGACGTCATCTTTGGAAGTTATACGGTGGATAATATGAATCGTATGAAACTCAAATGTCTTGAAGGAAATTTGGAAGTTCCAATGAGCTGGGAAATGGAGCCAGATGTTGCATTTAAGCTGGGGAATATTTCTGAATACGACCATGAAAGACTGTCAACTCACTTAGCTTCACTCAGACTAGATGAGGGTTCCAGTAGATCTGCTAGATTTTATAGGTTCAGGGGTCGGGGTAGCAGATCTTCAAGCCGTTCTGGAAGAGGTCGG
>gnl_Aquco_v3.1_Aqcoe3G246200.1
ATGATAGTGAGGAAACCTTATTCTAGAAACAAGATAACAACACACGACAGTGGTTTGATTCGTAAGGTGTTTTCTTGGACGCTTGAAGATATATTCAATGATGAGCTCTATAGCCATAAGGTGGAAAAAATTCCAGAGTCATTTCAGTCTGAAGATCATTACCTTCGCTCTTTTATTTATCCTTTGCTAGAAGAAACTCGTGCGGAGTTGTGCTCAAGCTTGGAGGTCATCTCACATGCACCTTTTGCTGAAGTGATTAAATGTCAGAGACGTATGCCAATGGAATACTTCTTCTATGAGGTTGAAGTTGATGCTTGGAAGAACAGGAACGCTTCGGGTGGTCAAGATCTTTATAAACCAAAACCTGGAGACATTTATGTATTGACTGATGCAATACCTGAAACAGTTTCTGATTTAGAGCGATTTGGAAGGACATGGAATTTCGCTTTAGTAACTTATGTTCCTGAAGATGAGCTTATGAAAAAGAAAAATGATACTAGTGCAGTCAATGATGATGATATCAGTCCTAAAATGTTTAAGTTTAAATCTTCAAATTCTATTATGATGGGAGAGGGGATGAGGACCTCACTTTTTACAGTATTTCTGATGAATATTACTACAAACAATAGAATTTGGATCTCGTTGAACAAGTTAGGAAGCATGAAGATTCTGAAGGAGGTTTTCTTCAATGATTCTGTGGTTGACAGAACTTGCAATCAATGTTCTTCCTTGCATGCTGATAACATTCAGGATGAAAAATTTGGTACGACCTTGTCCTTGCTAGATGACTCTCAAGCCGGTGCTGTGCGCAGTTGTATTTCCACAATTAAATGCAATCACAGATCTACTGTAAAACTTGTTTGGGGTCCTCCTGGTACAGGAAAAACTAAAACTGTTAGTACCTTACTTTGTACCCTCTTAAGGATGAAGCATCGAACACTTGCATGTGCTCCAACAAATGTTGCAATCATTGAATTGTCAGCACGAGTCCTAAATCTGTTGAAAGAATCGTATGCCATTGACCCGGAAATGAGTACTTCACTTTTTACACTGGGAGATATCCTTTTATTTGGGAATAATGATCGTTTAAAAGTGGAGGGGGATCTTGAAGAGATTTTCTTGGACAATCGTGTGGAATTACTTGAAGAGTTCCTTGCGCGTAGTGGTTGGAAGTTTTGCTTTATAAATATGATAGATTTTCTTAAAAATTGTGTTTCACAGTTCAATATTCATATAGAAAATGAATCGAAAAAGGAAACTGTTTTTTCTAAAGAAAAAGAGTTGGAAAGGAGCTCTGACCATTCTTTTCTCAGTTTTACAAGAAAACGATACATTGCTACTTCGTTACAACTCAAAAGATGTGTCAGTACTTTAATCACTCATCTTTCTGTAGCTTTCTTACGACATCACAATTTTCAAGACATGGCTATTCTTCTTGGTTTGCTTGATTCTTTTGAAAGTTTGTTGTCTCAAGATGACGTTGTTGAGGAAGAGCTAAAGGAACATTTTGCACAAATAGTTGAAGAGAATGCTTCACTTTCCGCTTTGACGGGTTCATGTCCTTGTGAAACAGTAAAAAGCCACATATCCTCCCTTCTATGTACGATCAGAAGTGACTCTCTCATTGTTTCAAGGTCGCTTCTCAAATCTTTAAGTGATCTCGACATTCCCATTCGGATGAGCAGGGAGGACATAAGGGATTTATGCTTTCAAACTGCTTCTCTTTTTTTCTGCACTGCTTCATGTTCATTTAAGTTGCATTCTGTGGGAATAGAGCCTCTAGATTTGGTGGTTATTGATGAAGCTGCTCAATTGAAAGAGGGTGAATCAACAATACCCTTACAACTTATGGGTATTCAGCATGCTTTTCTCATTGGTGACGAGTGCCAGTTGCCGGCAAGGGTTCATAGCAAGGTTTCTAATGATGCTGGTTTTGGAAGAAGTCTATTTCAGAGAATGAGCTCAGCTGGATGTTCAAAGCACCTTCTGAATATGCAGTATAGAATGCATCCCAATATTAGTTGTTTTCCAAATTCCATGTTTTACCTCAACAAGATCTTGGATGCTCCTAATGTTAAAAGTCAAAGCTATGTTAAACATTATCTTCCAGGGCCTATGTTTGGTCCATATTCCTTCATAAGTGTCTCCAATGGAATAGAAGAGGTTGATGATGTTGGTCATAGCAGGCGAAACTATGTGGAAGCAGCACTTGTAATGACAATAGTGCGTAACCTTTTCAAAGCATGGGAAAAATCAAGAGAAAAGGTCAGCATTGGTATTGTTTCTCCATATGCTGCCCAGGTTGCTGCTATTCAAAAGAATCTCGGTCGTAAGTATGAGAAGATCAAGGGCTTTGATGTAAATGTTAATTCTATTGATGGTTTCCAAGGTGGAGAGCAAGATATAATTATAATAACAACTGTTAGATCAAACAGCGGTGGAGCTATTGGGTTTTTGGCGAATCCTCAGCGTTCTAATGTTGGCTTAACAAGGGCTAAGCACTGCCTTTGGATACTGGGAAACGGAACAACTCTAGCAAGAAGCGACTCTGTCTGGACCGAGTTAGTTAATAATGCGAAAGACCGCAAATGTTTCTTCCATGCAGATGATGATAAGGATCTCGCAAAAGCAATTCTACAGGTCAAGAAAGAGCTTGATCAACTTGATGATCTACTTAATGGTGATAGCATACTCTTCAGAACTGCAAGGTGGAAGGTTCTATTCAGTGATAACTTTAAGAAATCATTTGGAAATCTTAAGTCTTCCCAGAGACAGAAGTCTGTTCTTAACCTGCTGCTGAAACTTTCCTGTGGGTGGCGCCCAAAGAGGAATGTCGATTGTGTTTGTGAGAACTCCTCGCAGTTTGTGAAACAGTTTAAAGTCGATGGGGTCTATGTAATATCTACAATTGACATTGTTAAACAATCTACATATACACAAGTGTTAAAGATCTGGGATATCTTACCTTTGGATGAGATTCAGAATCTCATGAAGCGCTTGGATAACATTTTTGGGATGTACACAGATGACCTCATTAGCCGTTGCAAAGTGAAATGTATGGAAGGGAGTTTGGAAGTCCCCATGACTTGGGGAACTTGTGCTAATATTGTTCGCTATAAAAAATGTAGCACCACTGATTCTGGGATTGTTAATGTATTTTCTGGCGCATCAAGTAGCAGATGTTATGTTGAGAACTCCAAGGTGAGCGAGAGTCTTCTTCTTATGAAATTCTACTCCTTGTCAAGTGGTGTGGTTGGCCAGCTGTTATCGGGATGTGATGGGAGGGAGATTGATCTTCCTTTCGAGGTTACTGACCAGGAACTGGAGATAATTCAATATCCTAGAAGTTCTTTTATCCTTGGAAGATCAGGAACAGGGAAAACCACTGTCTTAACTATGAAATTGATTCAAAAGGAACAGCAGTATTATCTCTCTTCTGAAGGGTTGTGTGATGTTAAGGATGATACGGATGTTGGTTTTCATATGAGAAATGAGATCAGTGAGAACCCTGGAGACAATCGGGGGACTATGTTACGACAATTGTTTGTTACTGTCAGCCCTAAACTTTGTGCTGCAATAAAGAACCACATTTCTAACTTAATGAGGTTTACCCGTGAGGCTCGTTCTCAAAGAGACAACAATGCAGGTGATATGCATGATATAGATGACACAACTCAATTTAAGGACGTTCCAGATTCTTTTGTTGGCATTACATCAAGGACCTATCCATTAGTTGTAACTTTTCAGAAGTTCTTGATGATGCTCGATAGAAGTATGGATGATTCTTATTTCGATAGATTTCACGAAGTAAAGGAGCTTTCTTTTGGTAGAAGTGGAACGTCAAGCTCAGCTGCCTTGCAAGTGTTCATAAGAACAAAGGAAGTTACTTTTGATTGTTTTAATTCATTTTATTGGCCTCATTTCAATAGTCAGTGGACTAAGAAGCTTGATGCGTCAACGGTTTTTACGGAGATAATATCCCATATCAAAGGGGGATTGAGAGCAGGGAAAGTTTTTGAAGGGAAATTGAACAGGGATGATTATGTTTCATTAGCCGAGAATCGGGTGTCAAGTATAAATAGGGATAGAAGAGAGAAAATTTATGATATATTTCTTGATTATGAGAAGAAGAAAATGCAGAATGGTCACTTTGATCTGGCTGATTTTGTAAATGACCTTCATCATCGCCTAAGATTTGGATGTTATGGTGGTGAGCTGATGGACTTTGTCTATATTGATGAAGTCCAAGATCTTACGATGAGGCAAATTGCGCTTTTCAAATATGTCTGCAAAAATATTGATGAGGGATATGTTTTCTCTGGTGATACAGCTCAAACAATTGCCAGGGGTATTGATTTTAGATTTCAAGATATAAAATCTCTTTTCTATGATGAGTTCCTATTGGGATCTGGAATTGATGCTAAGGATACAATAAATGGAAAGGATCAGCCATTTGTGTCAGACATATTCCATTTGGACCAAAACTTTCGTACACATGCTGGTGTGCTTAGTTTGTCAGAGAGTGTACTTGATCTTCTTTATCGTTACTTTCCACTGTCTGTTGATATATTGAGTCCTGAAACTAGTCTCATATATGGTGAAGCACCAGTTTTGCTGGAATCTGGAACAGATGAAAATGCAATTGTAACTATTTTTGGCAATAGTGGAATTAATAGTGGGAATATGATTGGATTTGGAGCTGAGCAAGTCATATTGGTACGTGATGAGTGTGCAAGGACAGAAATTTCTGACTATGTTGGAAAGCAAGCCCTGGTTTTAACAATACTTGAATGCAAGGGCCTAGAGTTTCAGGATGTTCTTTTGTATAATTTTTTTGGTACATCCCCTCTGAAAAAACAGTGGCGAGTTGTTTATGAATATATGAATGAGCACAATCTGCTCGACCCCACTTCACCCCAATCATTTCCAAGTTTTGATGAGGCCAAACACACCATCCTCTGCAGCGAGCTGAAACAGTTATATGTGGCAATAACACGTACAAGGCAAAGGTTGTGGATCTGTGAGAACATTGAGGAGTTTTCCAAACCTATATTTGACTATTGGAAGAATTTGTGCCTTGTTCAAACTAGGCAACTTGATGATTCACTCGCTCAGGCCATGCAAGTTGCAAGTAGCGATGATGAGTGGCGTTCACGTGGTATCAAGCTATTCAATGAGGGTAATTTTGAAATGGCCACTATGTGCTTTGAAAGAGCTGGAGACTCATATAGGGAGAAATGGGCCCGTGCAGCTGGTCTTCGAGCTTCTTCTGATCGTCTGCGTGGTTCAAATTCTGAGCTTGCTCATAATGCCCTTCAGCAGGCCGCAAAGATTTATGAGTCGATCAATAAAGCTGAGTCTGCTGCTCTATGTTTTATTGAACTGAAGGAATATAAAAGGGCAGGTATGGTCTATTTGGAGATATGCGGAGATTCTAGATTAGAAGATGCAGGGGACTGCTTTGTTCTTGCTGGCTGTTGGTCTCATGCAGCTGATTCCTATGCAAGGGGAAACCACATTGCGAAGTGTTTGTCTTCATGCATGAAGGGAGAACTTTTTGGCATGGGGCTGAAGTTTATAAAACGTTGGAAAGGAAGTGCATCTAATGGCGGTGATAAGACTGTCAAGATTGAAGAATTAGAAAATCTGGAACAAGATTTTTTAGAGAGTTGTGCGCTTCACTATCATAAGCGGAAGGATCCAAAAACTATGATGACTTTTGTTAGGGAATTTCATTCTATGAAGTCCATACGCAAATTTTTGAGGTCAAGAAATTATTTGGATTATCTTATGTCATTGGAGGAAGAGTTCGGAAATTTTATTGAAGCTTCCAACATTGCAGGGGAGAAAGGGGATCTTCCTTCTCAGGCTGATCTTCTAGCTAAAGGAGGCCGTCTGAAAGATGCTGGTGACATTTTTTCTTCAGCTGCGTGTTGGTCACGTGCAGCTGAAATGTACGCAAGGGGTAATTATGTTTCAAAGTGTTTATCAGCATGCATAGAGGGAGAACTGTTTGATATGGGACTAGATTTCATAAAAAAATGGAAAGGAAATGAATATGAAAGTGTTGATATGACGACTGAGAGTAAAGACTTACAAGAAGTGGAACAAGAATTCCTAAAGAGGTGTGCGCTTCACTATCATGAGAGGCAAAACTCTGAATTTATGATGAAGTTTGTTAGACAACTTCAGTCTATGGATTCCATGCGCAGTTTTTTGAGGTCTGTGAATTGCCTTGATGAGCTTTTGTTGTTGGAGGAAATGGCTGGGAACTTTATGGAGGCTGCCAGCCTTGCTGAGGAGAAAGGGGACCTTGTTTCTGAAGCTGATTTGCTAGCAAAAGCTGGGTGCTTTGAAGATGCAGCAAGGTTGATTCTGGTACATGTTTTCGGATACTCTCTTTGGGCAACTGGATGTACAGGTTGGCCCTTGAAGAACTTTCCAAACAAAGAAGCACTTCTAGCTAAAGCAAAGAAGTTTGCGATGAATGGAACAGAATGCTTTTATGAGTCTGTTTTTCTGGAAGCTACTCTATTATCAAATAAAGAGTGTAGTTTGCCAGAAATGGGCAAATCTCTGAGTGCATCTGTAAGACTTGGCAATTTTAGAGCTGAAATTATCTCTGCATGGAAAATTCTTGGTGAACATCTTCGTTTACGGCCCAGTGATTTTGAGTGGCAACATGATTTGGTCCTTGATGGAGGACAACACACCCAAGAGAACTCTATTTTATGCAACAGGGTCTCGATCAATTCATTAATTTACTTCTGGAATTATTGGAGATGTAAAATGGAAAATGTACTCTACTATCTCCAAAATATTGGAACAACAAATGAATTTCATAGAAGTTATCAGCAATTTTGTCTGGATTACCTTGGTCTAAGAAAAAATGACAGTGAGCAGTATCCGTTCTACATATGGGCTAGAACTGGCGCCTCTTGGTTGAAAGGAATTGATAAAACGTCTCTCCAAAGGAGAGGAGACGTGGTTTATTTGCATGAATACCAGTTTGCAGTTGCTGCCAGAGTGTATTGGATTTCTGTAATAAGTTTACTTGGTTTGAAAGTTTTGGGGACTTTGGATGCTCTTCATAAGTTCAGTGTTCAGAAATCTTCCTCATTGGTTTGTCAAGGTACAATTGTTGTTCACATTTTTGAAGTGGCGAAGTATGTTATGGAGCTCAATAACTGGAAATGTGGTTCTTCAGACCTGCAGAAGCTGCCAAAATACCTTCAGTCATCAAAAAGTAACGTCCTTGATATCGTGTTTCCTCTTGAATGGGGAAAAATAATGACTGAAAACATGATTCTTCTGAGAGGAACAAAAGCTTTTAAGGATCTTCTTGAAGAGGTTTTTATTGAAATTGTTGGCTCTAATTGCAAGTTGACGTATGGGAAAATTGGATTGACTGTGATGATATTGTTTGTTTCTGGGAAACTAAGTGATGAACTATATGAGAAGACTGTGAGGTTCTTCAATGCAAAACCACCTTGGAAGTTATTCATTACACAGCTAAAGGATCATATAGTTTCAAGAGTTGGACAATTGGCTCTTGCATGCAAGCTCAAAGAAGCTCTGCAACATACATTCTATGTCAACTGGCAGGAAGAAGTTGACTATATATCACCTCATTATTTTGTCTATCTTGTGGAGCGCCTTCTGTACTTGGTATCTTCTTCTCAGAAAAGCTTTTTCACAACAAAATATTCTCTGATGGAGGCACTATCTTTCTGGAACTGGGAAAAGACGTCGAGTAGATCTTCATCAGCTGGAAAGCCTTTGGCTATGGAAGAGTACCATGATTTTATTGTTTTAGTCATTGATCAAATTCTCGTCAATAGGAATGAGACTTTTAAATGGCTTGAAAAAACTAGAATCAATGTGAAGCAGTATCACTCTGTTCTTGTCATGCGATTGATTACATTGATTAGCTTGATATGTCTGAACTCTGGGCAGTACTTTGATTATCTGTCAATTCTGCTGGCTAGGGATGACATTAAGAACCAGCTACCTCGAGCATTTTGTGAGACCCTTCTTAAATGGAAAAGCCATAACTTTGGAGAAGTGCTAGCTGAAGCACTTGGAACTATTGACAATCCTCTAGTGATTGTGAGAGTGGAAAACAATTTTCCAGGATTTGTTTGTTCCAAAGCCCTTGTTATAGACTTAAATGTTATTCAATCTAGAGAGGAATTATTGGGGGTATTGTTCCCTAAATCTCTTGAAGATGCCCAAGTTCACAAAGACAACTTTGAATTAGGAGCCAAAAGTTCGAGAATTATAAATCAATCTCCAGAAGGTGCAGATGGAGTGAACATTATAAACTTTCCATCCAAGTTAGATTTGACTGGGAAAGAAATTAAGATCTTGGAGAATAAAACAGAAAATGAGGACCTGGATTTGTCAGAAGCTTACATTAGCTTTTGGAGTAACATTGATTGTTTAAGCTCAGGTACTCATAAGTATGGAGGTTGCATGAACAGTAGCTACAATGCTCCCCAGATAAAGTTTGAAATTGGGAGATGCATTCGTGTCCTTGTTGCTGCAATGTCTTACTATAATCTGGAATCCTGTCGTTTTGACGTGGATGCAAGGCTTATGGTGGAAGCTAAGAGTATAGTTGATGAACTGAAGCAGGTCTCAGATGCTTCAATTGTGAGCAGCCAAGATTTTGATAGCAATATTGAGAGAATTGGAGAAGTTTTTGGAAAATTGCGGGAGCTACGACCAGTGTTACAACCATGGCTGGATTCAGTGTTCTTGGAAAGTGGTGGAAGAACTGCTAGCAAGCCCTCAAAATCTACCGGTACGTCTGCTGCTGTACATGGTCCCAAGATAGGGAATGAGAAAAATAAGGCCAAAGGAAATTCTAAAACAAAAGTTAATAAGAATGGCCGCAGAGACAGGAAG
>gnl_Aquco_v3.1_Aqcoe3G376900.1
ATGAAAAACGAGAAGATGGATAAAATGGCTTCTTCTTCCAGTACTTTCAGTGGTCCAAATACAACTTTCAGTCTCAGAGATATATTAGCAAAAGAATTAGGTGGAAAGAATAAGTTTGCAGAAAGAGGAAATTATAAAGGAGATGGTAATCAGAAAGATAAATCTCTTCCAGGCTTGTGTCATGTGGTTTTAAGCTGGACTCTCACTAAAATTTTTAACGAGAAATTGTACATAGACCAGGTGGAGAAGATTCCAGAGACCTTTTCATCTGTTGAGAATTATTTCAAATCCTATAAGAATCCTCTTGTTGAGGAAACACATGCTGATATGCGTTCAAGCATGTCGCTTGTGTGGCATGCGTCTATTTGTGAAATTATATCTGCTAAGGAATCTAAGGATTACAAGTTACCTGACAACTTATATTACGATATATTGGTTAAAACAGATAGTGTGGAAGAGAATAAGAGGGATATCTATGAGCCTCAACCATGGGATGTCATTGCTTTATCAGATGTTATGCCAAGGTGCGTTGATGATTTGAACAGATCTCCGAGATACTATTTTCCTGCTATCGTAGTTGGTGTAGGTGAGAACGATAGTACGTTCAAGATTTTCACTACAAAGCCTTTATGCTTCCAAAGGTGCCAGAAGAATGAGAGAGTGGCTCTATTTGCCACCTTTCTGATAAACATAACAACTAATATTCGTATCTGGAGAGCACTCCATGGGGAGGAGCACTTGAACATAATTAAGGCGGTGTTGAATGCTGATCCTAAAGCAGGGGAGAGATGTGATTTCTGCTCTTCTCAAGAGACTCAAGTTTTGAGGCGATATCCAGATTTAGATTTGAACTCACTAAATCTGAATGAGTCACAGCTTAATGCAGTCTTAAGCTGTATTGATGCAACTCAATGCAATCACAAAAGTTCAGTCAGACTTATTTGGGGGCCTCCCGGAACTGGAAAAACGAAGACAATTGTCAATATGCTTTGGGTACTTCTAAGGATGAAATGCAGAACTCTTACATGTGCACCAACTAACATTGCTGTTGTGCAAGTAGCTTCACGTCTTTTGAAATTGGTCAGGGAATCAATTCAACATAACGTATATGGTCTGGGAGATATAGTTTTGTTTGGAAATAAAGGGCGTATGAAAATAGATGATGGTGATCAGCTTAATGTCATATTTCTTGAACACCGTATCAGTAGACTTACCGAGTGTTTTGCTCCACTCACTGGCTGGACACATCAGTTGAATTCCATGATTTCGTTACTTGAAGACCCTACTTCTCTGTACCATTTTTATTTGGAAAATGCAAAGAAGAAAAATGAAGAAAAGCGGGAAGATCATGAAGACAAAAATGATCTTGAAGTTAATCAAAGCATTGAGAGCAAAGTAGAAGGTGATGAAACAAGTGCTAAAGTCTTGACATTTTTAGAGTTTATAAGAAATCAGTTTGCTTGTATTGCGAAAGATATGAAGAATTGCATACAGAATTTGCACACCCATTTACCTACTTATTTCATTTCAGTAAGAGTTGGTGTGGAGATGAATAGAGTTCTCAATTTGTTTAAGTCCTTGAAGATATTCTTAAATGGTGACGCTTTTACAAATGAAGAGCTTGAGAAAATCTTTGACAACTCTGAAGATATAAACGACACATCTAGTCCATCTTCTGCATCCTGTTTTGCTATTTGTATTAAAGAATGTCGTCAATCCCTCAAATTCATTCGAAATGAATTATCAGTACCAGACATTTATGAAAAAGGTTTGATCAGAAAATTCTGTTTAGAAAAGGCTTGCCTTGTTTTCTGCACAGCTACGAGCTCAGCCAGTTTACATGACATAGAACCATTTAAGCTTTTGGTTATTGATGAAGCTGCTCAGCTGAAGGAATGTGAGTCTGCCATTCCTTTACAACTCCCTCAGTTACGGAATGCTATTCTCATAGGTGATGAACTTCAATTGCCAGCAACGATAAAGAGCAAGATATCTGAGGATGCTGGACTTGGAAGAAGTTTGTTTGAGAGACTGGTATCACTTGGGCAGAGGAAGCATCTTCTCGATATCCAGTACAGAATGCATCCATCAATAAGCTTGTTCCCAAACTCTGAGTTTTATGGAAACCAGATTTCTAATGGTCCTAATGTCCAAGAAAATTACGAAAAGCATTTGCTTCAAGGGAGCATGTATGGATCCTATTCTTTTATAAATGTGTCATTTGGAAAGGAAGAATGCAGTCGTGGGCATAGCCTGATAAATATGACAGAGGCTATTTTAGTTTCAGAGATAGTCGCAAAACTTTACAGAGCATCAGTTGGTTCTGGCCAGAAAATTAGTGTTGGTGTAATCTCTCCATATAAAGCTCAAGCTTTTGCACTTCAAGAGAGAGTTGGAAATGGATATGAAACACACAGTAACTTCTCTGTGAGTGTTCGTTCTGTTGATGGTTTTCAAGGTGGTGAAGAGGATGTTATAATTATCTCCACCGTCAGATCTAATGGAAAGGGGTCAGTGGGTTTCCTCTCCAACCTGCAAAGGACAAATGTGGCGCTAACAAGGGCAAGGTACTGCCTTTGGATTTTAGGGAATGGATCAACTTTAATGAATAGTGATTCAATTTGGAAGAAAGTAGTTATGGATGCACAAAAGAGAGGGTGCTACTTCAATGTTGACGAAGATGAAACATTATCCGAAGCGCTAATTGATTCCATGTTAAAGCTTGACCGGCTTCAAGATTTACTTAATATGGATTCTATACTATTCAGAAGTGCGCGGTGGAAGGTTATGTTTTGTGATGAGTTTTGCAAATCTTTGGCAAGAATAAAAAGTGAAAAAACTCGGGAGGATGTGGTTTCTATATTGGTGAAGCTGTCACATGGTTGGCGCAATCCACCTCAGGAGCCCAGAAAGCTGAGCCTCATGGATGGTACATCTTCTCAACTGTTGGAACACTACAAGGTCCCTGGTCTGCTCAATCTTCTATGGACTGTAGATATCATGAAGGAGGATTCGAAAATGATCCAAGTATTGGAGTTTTGGGATATTTTACCAGCTTCAGATGTACCAAATCTATGTAAACGTCTTGATGTCATCATTGAAAGTTATACGGTGAACAGGTTGAACCGCTGCAAGTACAAATGTTTTGACGGGAATTTGGAAGTGCCGATGAGTTGGGAAATCAGGCCAGATGATGCCCAGGAGAATGTTCATAATACCGAACACGAATGGCTGTCAACTGGGATTGCATCACTCAGACTAAATGAGAGTCCCAGCAGACCAGCATATTCTTCTAGGTCCCGGGGTCGTGGAAGAAGCTCTTCAAGCCGCTCTGGAAGAGTTTCCAGAGCTTGG
>gnl_Aquco_v3.1_Aqcoe3G377000.1
ATGATGAACGGTAGAGATGGTGCCACATTGGGAATAGTTGAAAAGATTAACAGAGCCCTTAATTTGCTCAAATCTTTGAGGAGTTTGTCCAAAAATGGTACTTTCTGTCAAGAAGCACTTAAGAATATCTTCATTAGCGCTGCTGAATGCCTTCAACTTCTCAGATGTATTCGTGAGGAACTATTTGTTCCGAACTTTTGTGCAAAAAGTATGATCAGAACATTTTGTTTACAAAATGCTTGCCTTATTCTCTGCACTGCTTCAAGCTCAGCTATTTTGCGTGAAGTAAAACCGTTTCAACTATTGGTTATTGATGAAGCTGCCCAGCTTAAAGAATGTGAATCTGCTATTCCGTTACAACTTCCTTGTGTACAGCATGCTATTCTCATAGGAGATGAATGTCAGTTGCCTGCAACAGTTAGGAGCAAGTATAGAATGCACCCATCAATAAGCTTGTTCCCAAACACCGAGTTCTATGCAAAGCAGATTTCTGATGCTCCTAATGTCAAGGATAGAAGCTACAAAAAGCATTTTCTTCAAGGAAGTATGTATGGATCTTATTCCTTCATAAATGTTGCCTATGGGAAGGATGAACTCGATTGTGGGTATAGCCGGAAAAATATGGTAGAGGTTGCCGTGATTTCTGAGATAGTGGCAAAGCTTTATGAAGCATCAGTCCATTCCGGTCAAATGGTTACTGTTGGTGTAGTGTCTCCATACAATGCTCAAGTTTCTGCCCTTCAACAGAAACTTGGAGACAAATACGGAACATACAGTAATTTCTCTGTGAGTGTTCGCTCTGTTGATGGTTTTCAAGGTGGTGAGAAGGATGTTGTACTTATCTCTACTGTGAGGTCAAATGCGAATGGTTCAGTGGGTTTCCTGTCCAATCATCAAAGAACAAATGTGGCTCTCACCAGGGCAAGGTACTGCCTATGGATCATCGGGCACGGACCAACTTTAGTAAATAATGATTCAATTTGGAAGAAATTAGTACGGGATGCACAGAATCGTGGGTGTTACTTTCATGCTGATAATGACAAAGCATTAGTTAAACCTATAATAGATTCCATGGCTGAGCTTCTCCAACTCAATGACTTGCTGAATACAAATTCTATACTATTCAGAGATGCACGATGGAAGCTCTCAAGTGGTTGGCGTGATCCACTTCAAAGACAAAGAAACATCAGCCTCGTGCATGAGACTTCTTCTCAGTTGTTGGAACAATACAAGCTTGACGGGGCACTGAATCTTCTATGGACTGTAGATATTATGTTGGAGTGCTCACACCTAATCCAAGTATTGAAGTTTTGGGATATTTTACAGTCGTCAAAGATACCAAAACTGACTAAGCATCTTGACAATATCTTTGGCTGTTATAAAGTTGACAAGATATACCGTTGCAAACACAAATGTCTTGAAGGGCAGTTGGAAGTTCCGATGAGCTGGGAAAATGGTCCACGAAGAAATGCTCATAGCACCCGATATGAATGGCCGTTAACTCAGTTAGCTCCACTCAGCTTGAATGATAATCCTTGCAGACAAGGACAAAATAATCAGTCAAGCGAAACTCAAATTTCTCAAAACAGATTTCAAGTTCTGGAAGAACACGATAGTCCTTCCATCTCTCCTAACAGTCGTGATGCCTGGAAGTCAATACCAGAAAGTTTATCACAACCAGTAAGACACTGTCAACAAGATGAAGGGCTAGCTAGTAAATCTGATCTTGACATCGCAATTGGACATCGTCAGAACAACGTAAGTCATGTGATGGATCCCATCATTGATGAACATCAACAAAAGCCGTCAGGTTTAATCGATGAAGATGGTTTTACTATTGTTCAGTCAAAATCACAAAAGAAGCGTCTTAAAAATATTTCCTCTGACGAAAAGATGAGCAAGGGACATTTGCAAAGGTCCTCCTCAGGATCAACTAAGCAAGACAGGTCCAAGCTGGAGACTACATAC
>gnl_Arath_TAIR10_AT4G05540.1
ATGGAGATCTCATTGGAGTCACAAGGAAACGTGGATGACTTAAACCCACTGATTCTTGCGTATGTGTTCTCTGTTGGAGATGAGCTACATTTCTCTGTTCATTCCTCTAAATCTATATCCATTGATGAGCAATATTCGTTTCGTTCGGGTTTTTTTCTTATATACTTAACCACAAACACTCGTATCTGGAAGGCTTTGCACAACGGAGATGGAAACTTGAGTCTCATCAAGAGTGTCCTTCAAGCAAATACCGCGGATACAGAGCAATCTGTTTCTTCTAGGAATTGGGGGAATCATGTGTTAGATATTATACGATCAGCGAATTTGAACTCTTCTCAAGAATCTGCAATTTTGGCTTGCCTTGAGACAAGAGAAATCCGCGACAAGACTAGTGTGAAACTGATATGGGGACCCCCTGGTACCGGTAACACAAAGACAGTCGCTACTCTTCTGTTTGCTCTTCTCAGCCTAAGTTGCAAAACAGTTGTGTGCACTCCTACAAACACGGCTGTAGTAGCAGTTGCATCAAGGCTCTTGGCGCTATTTAAGGAATCTTCTTCAACAGAACATTCTACTTACGGACTTGGCAATATTGTTTTAGTCGGAAACCGAGTCCGAATGGGGATAGACGAAAGGGGGAATGATGATCTCCTCAACGTGTTTCTTGATGATCGCATTAGTAAATTGGGTGAACTGTTTTCGCCATCGAATGAATGGGAACGGAGTTTGGAGGCAGTCATAGATATTCTTGAAAATGCTGAATCTAGTTATAAGAAATATCTGTTGCTAAGTGAAAGGAAGGAGAATCAAGAAACTAAAAACATTCTGACAGCATTTGGAGAGTTTGTAATGAAAATGTTTCTTGGCTCGAAAGAAACACCGGAGAAGGAAGAAGAAATCATTCTTACATTTGGGGAGTTTGTAATGGAAAAATTTGATGGGTTAAGTGAAACAATGAAGAAGATCCAGAAGGATATGGTGGATTTGTATACACATCTGCCTAAGTCCTTTCTATCGTCTAACGATGTGAAGAATATGATCGTAGCCCGTCAAGCTCTTCGCCAAGCCAGAACTTTCTTGCAGGAGAAACAAGGAAGCTTCACATTTGATTGCTTCAACAAATTTGTCTGTGTTGATTGCCTTCGGACTCTACGTTTGCTATCAAAACGTTTTGAGATTCCAGCCTTGTTGATGAAGGAGGATATAAGGACATTCTGCCTACAAAATGCACACATAATCTTTTGCACTGCCTCGGGTGCTGCAGAAATGACCGCGGAACGGGCAGGGTCCATAGACATGCTTGTAGTTGACGAGGCGGCTCAACTTAAAGAATGTGAATCAGTTGCTGCATTGCAACTTCAGGGTTTGCACCATGCTGTTCTTATAGGAGATGAGCTTCAGCTACCAGCAATGGTGCAAAGCGAGGTATGTGAGAAGGCCAAATTTGTGAGAAGCTTGTTTGAGAGATTGGATTCACTTGGCCATAAGAAACATTTGCTTAATGTTCAATACCGTATGCATCCCTCTATAAGTCTTTTCCCCAACATGGAGTTTTATGGTGGGAAGATCTCTGATGCTGAGATTGTTAAAGAAAGCACCTATCAAAAGAGGTTTCTTCAAGGAAACATGTTTGGCTCTTTTTCGTTCATCAATGTAGGACTTGGGAAAGAAGAGTTTGGTGATGGACATAGTCCTAAGAATATGGTTGAGATTGCAGTAGTTTCTGAGATCTTAACCAATCTTCTCAAAGTGTCAAGTGAGACAAAGACGAAGATGAGTGTTGGTGTTATTTCACCTTATAAAGCTCAAGTTAGTGCAATCCAAGAGAGAATCGGAGATAAGTACACCTCCGTATCAGATAACCTTTTCACTTTGAATGTCCGGTCGGTGGATGGGTTTCAAGGAGGAGAAGAAGACATCATTATCATATCCACCGTTAGAAGCAACTGTAACGGAAACATAGGGTTCCTCTCTAACCGTCAAAGAGCCAACGTTGCACTGACTCGTGCAAGGCACTGTTTATGGGTGATTGGGAACGAGAGAACTTTGTCGCTGAGTGGTTCGATT
>gnl_Arath_TAIR10_AT1G65780.1
ATGCCGAGAATGCGTATTGAAGGAAGAGATTTAGTCGATCTGGTGCTCTCATGGTCTCTTGACGAAGTTCTCAATGTTGATCTTTATAAAGGACAGGTGGAGAAGATACCTATGGAGTTTGAATCAACCGGAGACTACTTCAAGACCTTTATTCCTCCGCTTATCGAAGAAACACATGCCGCTTTATTGTCGAGTATGAGGAAGTTGTGGCAAGCACCTGTGGTTGAAATAAGCTACATTATGCAAACTGCGGAATATAAGCTTCCTAATGACTTGTTCTATAAAGTGCGTTTGAGTGGAATAAGTAATGAGGCTAGTACAAAGTTGATGCCTAGAGATCTTATCTCGCTAACAGATCAAAGACCAAACCATGTTGATGGCTTCAATATTTCCAGTGAACCTTATATAGTTGCTTTAGTGTGTAAGGTAGATCCAGATAGGCCTAATGATGTAACTATCTTGGCTTCAAAACCTCTTTTCGTTGAGGATGGAAGGAGGAAGAAGAATGAGAAGAAAGAACGCCTTTTCGGTATTCATCTCGTCAATTTAACTACTAATATCCGTATCTGGAATGCATTGCATCCTGGTGATGAAGGTGTGAACTTGAATCTTATCTCAAGAGTCCTTCGAAGAAACAGTGAGGATGAAGGATTTTGCATTCAGTGTTTACAAGAAGGAAGTGATGGTCTTGCTCCTCGTCGTTTTCTCAAGCTGAATCCTTCACAAGAAGATGCAATACTGAATTGTTTGGATGTTAGAAGATGCTACCACGCGAATACCGTCAGACTTATTTGGGGACCACCAGGGACAGGGAAGACAAAGACAACAAGTGTGTTGTTGTTCACATTACTGAATGCAAAATGTAGAACCTTGACATGTGGTCCAACGAATGTTTCTGTTCTTGAAGTGGCGTCGAGAGTTTTGAAACTAGTCTCTGGATCATTGAAGATTGGTAACTATGGTCTTGGAGATGTAGTTTTGTTTGGGAATGATGAGAGGATGAAGATTAAAGATAGGAAAGATCTTGTTAACATCTTCATTGATGAACGTGTTGATAAGCTTTACCCATGTTTTATGCCTTTTTACGGGTGGAAAGCTACTATCGATGGCATGATACGTTTACTTGAGGACCCGAAAGGACAGTATAATCTATACTTGGAAAATCTGGCACGGGCTAACAATGTGAAAAGGAAAGACACTGGTTCAGTCTTCAAACGCAAAGGAAATGAGCAAAATGAAAACATAGTGGAACAAGTTTCTGATACACGTCCTCAATCATTTCAGGATTATCTACCAGAGAAATTCAGTGAACTTAGGAAAGATCTTGACCTTCATTTCTCAAGTTTATGCACACATTTGCCAACTGCTTTACTGTCATCTCAAGCTGCAACACGTATGTATGAAGCTATTGACCTTGTTAGAGATGTTACAATTTTAGCTATACTAGATGGTGTGACTGGTGAAGGAGTAAAGTCAGTCCTTATCCCTAATGGAGAAGGAAGTGACAGATTCAGCAGCCAACATGTGACAGTAGAGGATGACTATCTAAAGCTGTTAAGATCAATCCCTGAGATTTTCCCACTTCCAGCTGTAAGTGATAGGCATCTTATTAAAGAACTTTGCTTAGGGCATGCTTGCCTGCTTTTCTCTACAGCATCATGCTCTGCTAGGTTATATACTGGAACACCGATACAGCTTCTTGTGATCGACGAAGCTGCTCAGTTAAAAGAATGTGAATCATCCATTCCTATGCAACTTCCAGGACTCCGGCATTTAATTTTGGTTGGGGATGAGAGGCAACTTCCTGCAATGGTCGAAAGCCAAATTGCTTTAGAGGCAGGATTTGGGAGAAGTCTCTTTGAAAGACTGGCTCTTCTTGGACATAAGAAATACATGCTAAACATCCAATACCGGATGCATTGTTCGATAAGTAGCTTCCCAAACAAAGAGTTATATGGAAAGAAGATTTTAGATGCTCCAACGGTCAGGCAAAGAAACTACACGAAGCAATATCTTCCTGGAGAAATGTATGGACCCTACTCTTTCATCAACATAGCATATGGACGAGAAGAATATGGGGAAGGAGAAGGACGTAGTCTGAAAAACAACGTTGAGGTTGTTGTGGTCGCGGCTATAATAGCCAACCTTCTCCAAGTTTCAGAGAAAACAAAGACACGTATAAACGTTGGTGTTATTTCCCCTTACAAGGCTCAAGTAATTGCAATCCAAGAAAAGATTCAGGAAACAAGCATAGGTGATGCAGGAGGACTCTTCTCTTTGAGGATTCGGACTGTGGATGGGTTTCAAGGTGGCGAAGAGGATATTATAATAGTTTCAACTGTTAGGTCCAACGGTGTTGGAAGGGTTGGATTCCTTGGAAACCGCCGAAGAACAAATGTATTACTCACTCGAGCAAGGTTCTGCTTATGGATACTTGGAAATGAGGCAACTTTGATGAATAGCAAGTCTGTGTGGAGGAATCTGATACAAGACGCAAAGGAACGTGGCTGTTTCCATAGTGCTGGAGAAGACGAGTCATTAGCTCAGGCTATTGCTAGTACGAATATCGAGTTTAGGCCACTGAATAACTCAAAATGGAAGCTTTGCTTCAGCGACGAATTCAAGAAATATGTGGGAGAAATTAAGAACCCGGAGACTTACAGGAAGATAAAGAATTTCTTAGAAAGGTTATCACAGGGTTGGCTTAAGGAAGAAGAGACAGAGAGAGAGAATCTGGTTTCTTCCTCTCAGCTGTTAAAACAAAGCAAGATCGACGATGTTCTTAGGATCATTTGGGCTGTAGACATTCTTAAGGAAGATTTTCACTATGATCAAGTTCTGAAGATTTGGGATGTTGTACCATCATCTGATGCTCCTGAAGCATTAAAACGTCTAGACTTAAACCATACGAACTATACAAAAGATGAGATAGAAAAATGCAAAGCCAGATGTATCAGAGGGGATATAGTTGTACCCATGAGATGGTCTATTGAGTCTACAAATGGCATACCTGAAAAGAGCTCGGTGGTTTGTTCAAGTGATGTTATCAAGACATTTGGATCACTCAACCTTGTGGGAGAAATGTTGTCTTCAGTACCATCCAATGACTCTGTGGAACCTCTGGAAGTTGAGAAGGAAGAGCAGGATTTTGAAGTAGATCGATTAGGGGATCTATTTGCCTATAAACTCACTCTG
>gnl_Arath_TAIR10_AT1G65810.1
ATGGAGCACTTATGGGTAGCAAAAGAAACCAAGAAGAAGGAAAAAATCATCAAAGGAAGAGATTTAGTCGATGTTGTCTTCTCTTGGTCTCTTCGTGATGTGTTAAACTCAAATCTATACAGAGGACAGGTAGGGAAGATTCCTAACACATTCACATCAACCAAAGAGTATTTTGAGTCATTTGTTAAACCGATTATTGAAGAGACACATGCTGATTTGTTGTCAAGTATGGGAACGATACGTCGTGCACAAGCTTTTAAGTTTTGGGAAATCAAGCCAGGGAAAGATTTTAAACCTCCTAGGGATCTTTATTATGAGGTTACTTTGCAGATGACAAATGAGTATATGACCAAAGGAGGTCAAAATCTGTTAGAGGTTAATGATCTTATTGCAGTGACCGATAAGAGGCCTATTCGAATCGATGACTTGAGATTTTCTCATGAGCCTTATTTGCTAGCTCTTGTTTGTGGAGTGAATGAAAATAATCCACATTTGATAACTATTTTGGCTTCTAAGCCAATTATTTTCGACGATGATGACGATATAAAAACGTCGTCGAAGAGAGGAAAGGGTGAGAGGAAAAGCTTAAGTTTCTTTGGGGTTAATTTGATCAACATGATGACAAATATTCGTATTTGGACTGCGTTGCATCCAAACCCCGAAGGAGGAAACTTGAAGCTTATTTCAAGAGTACTTCAAAGCAACAATGAGGTTGATGGAGGAAGTTGTGTTTCTTGTAAAGAAAACAGTGAGAGTGTAGTCTCAGATTACTCAGCTCGAATGCTACGTTCATTTAAACTGAATTCATCTCAAGAGGACGCGATTTTACGTTGTCTTGAAGCTAAAAGTTGTAACCATTCCAACAATATCAAACTTATTTGGGGACCACCGGGCACAGGGAAGACGAAAACAACAAGTGTTCTGCTTTTGAACTTTCTGAAAATGAGATGCAGGACATTGACTTGTGCTCCAACTAACATAGCTGTTTTGGAAGTTTGTTCAAGGCTTGTGAAATTAGTCTCTGAGTCTTTGAGGTTTGATGGGTATGGTCTCGGAGATATAGTGTTGTTTGGCAATAAAGAAAGGATGAAAATCGATGATCGCGAAGATCTTTTCGATGTCTTCCTTGAGTACCGAGTTGATGAGCTTTATAGATGTTTTATGGCTCTGACTGGATGGAGAGCAAATGTAAACCGTATGATCTGTTTGCTCAGTGATCCGAAACACGAGTTTCGCCAATTCAAATCCGTAAATACAACACTTCTCTCGTTTAAGGATTTTGTGGAGGAGAGGCTTAGTAGACTAAGATATGATCTGCATCATCAGTTTACAACTTTGTGTCTCCATTTACCAACTTCTTTGCTCTCCTTTAGGGTGGCGGAAAAGATGAACCAGACTAATAATCTCCTTAGAAACATCGCGGCTTCTGATGTCATGAGAGATGGTTATGGAAGAATGAAATATAAGCTTAAAGATACTGGTGATGAAAATGATTCAAGAACGCAAGATTGTTTGGAGATGTTGACATCGATTTCTATGAGTATCAAACTTCCGGATTTTATATCCAAGTTCGAACTTCAAAAACTCTGCTTAGATAATGCATATCTGTTGTTTTGCACAGCATCAAGCTCTGCTAGGTTACACATGAGTAGTCCAATACAGCTTCTTGTGATTGATGAAGCTGCTCAGTTAAAAGAATGCGAGTCAGCGATACCATTGCAGCTTCGAGGACTTCAACATGCGATTTTGATCGGTGATGAGAAGCAATTGCCTGCAATGATAAAAAGCAATATTGCTTCAGAGGCTGATCTTGGGAGGAGTTTGTTCGAAAGATTGGTGTTGTTGGGACATAATAAACAGTTGCTGAACATGCAGTACCGAATGCATCCTTCGATTAGTATTTTCCCGAACAGAGAGTTTTACGATATGAAGATTTTGGATGCTCCTTCTGTGAGACTGAGAAGTTATGAAAAAAAGTTTCTTCCTGAGAAAATGTATGGACCTTACTCTTTTATCAACATAGCTTATGGAAGAGAACAGTTTGGTGAAGGATATAGTTCGAAAAACCTAGTGGAAGTCTCTGTTGTGGCTGAGATAGTCTCAAAGCTTTACTCAGTATCAAGAAAGACCGGGAGAACGATAAGCGTAGGGGTGATTTCACCTTACAAAGCTCAAGTGTTTGCGATCCAAGAAAGGATAGGCGAAAAGTATAATACCGAAGGGACATTTACAGTGAGTGTTAGGTCTGTAGATGGGTTTCAAGGTGGTGAAGAAGATATCATTATAATCTCAACAGTCAGGTCTAACGGTAATGGAGCTATTGGTTTTTTATCTAACCAACAAAGAACTAATGTAGCACTCACTCGTGCGAGGTATTGCTTATGGATTCTTGGAAACGAAGCGACTTTAACGAACAATAGATCAGTGTGGAGACAGTTGGTAGATGATGCGAAAGCACGAAACTGTTTCCATAATGCAGAAGAAGATGAATCATTAGCTCAGTGTATTGAAAGATCAACAACAGCACTTGATGATCTTAATAAGCTTCAAAACAAGAAGCTTATTTCTTTTGAGAATTCGATATGGAAGGTTTGGCTCAGCTACGAGTTCTTGAAATCTCTGGAAACGATCGTAGACTCGGAAATTAATAAAAGAGTTATGAGCTTTTTGGAGAAGTTATCTAATGGGAAAGAGCTTCATCAAGAGGTTGAGTTTGAAAGTGAGAATTTGTTGAGACAACATGAGTTTGATGATGGCTTAAGTCTTATTTGGGCGATAGATATTTTCAAGAATAATAATCAACATGTACAAGTTTTGAAGATCTGGCAGGTTTTGCCATCTACTGATGTTTCTCGTGTTACAGAACATCTAGAGAAACATTACAGGCGATACACGAAAGGCAAGATAAGTCGGTGTCGATACATATGCTCTCAAGGTGATTTAGTTGTACCAATGCAATGGCCGGTTGATTCCAATTCTTGTTCAAAGAAAGATATTGTAAGCGATGTTTCGAGATCATTTGCGTTGCTCAGTGTTGTGGAAGAGGAAACTGTGAGTCCTAAACCTATCAAGAAACAAGTGAAGCTAAAGAAACTGTGGAAGATTAGAAGAAAGGTTCAACTTTCAACATCTAACCCCAAAGATCCTAAG
>gnl_Arath_TAIR10_AT5G52090.1
ATGACTTTAACAACAAACACTCGAATTTGGAATGCTTTGCACAACGAAGCTGACATATCGACTCTAACCAAGAGTGTGCTTCAGGCTAATACTGAGGGTACAGAACAATGTTTTTGTTCTGAAAATGATGGGAGATCTGACCTTGTTTTGGATATAATCCGTTCAACGAAATTGAACTCTTCCCAAGAGGATGCAATCTTGGGCTGCCTTGAGACAAGAAACTGTACCCATAAGAACAGTGTGAAACTGATATGGGGACCTCCTAGAACAGGCAAAACAAAGACGGTCGCGACTCTTCTCTTTGCCCTTCTCAAACTAAGGTGCAAGACAGTTGTGTGTGCTCCTACAAACACAGCTATTGTACAAGTTACATCAAGGCTCTTATCCTTATTTAAGGAAAACTCGACAGCGGAAAATGCTACTTACAGGCTAGGGAATATCATTTTATCCGGAAACCGGGACAGAATGGGGATTAACAAGAACGATCATGTTCTTCTCGATGTGTTTCTTGATGAGCGTATTGGTAAGCTTGGTAAACTGTTTTCACCATTTTCTGGATGGATGCAGAGATTAGAGTCACTGATACAGTTTCTTGAAAACCCCGAGGGAAAGTATGAGAGACATGTCTACGAGTTAGAAGAAGTTGAAAGAATGAATGAAGAAGATGAAAGGGAAGAAGTTGTTGTTAACATTCCTACTTTTGGAGAATTCGTTCAGAAGAATTTTAATAGCTTAAGTGAAGAAGTGAAGACATGCATCGTTGATTTGTATACACATCTTCCCAAGGTTTACCTTCCATATGAAGATGTGAAGAAAATGATTGCTTCTCGTCAAACTCTTCAGCGTATCAGATATTTCTTGAGGGAGAATTCTTCTAGGGTTGATTTCGAGGAAGGAAATTTCAGATTTGATTGCTTCAAAAGACTCAGTGATGATTGCCTCAAGGCTCTACGCTTACTTCCAAAACGTTTTGAGATTCCAGACATGTTAGAAAACGAAGATATTAGGAAATTTTGTCTTCAAAACGCGGATATTATCCTCTGCACAGCCTCGGGTGCTGCGGAAATGAACGTGGAAAGGACAGGAAATGTAGAACTGCTTGTGGTTGATGAGGCGGCTCAGCTTAAGGAATGTGAATCAGTTGCTGCATTGCAACTTCCGGGACTGCGTCACGCCATTTTAATAGGAGATGAGTTTCAATTGCCTGCAATGGTTCATAATGAGATGTGTGAAAAGGCGAAATTCGGAAGAAGCTTGTTTGAGAGATTGGTTTTGCTTGGTCACAACAAACACTTGCTTGATGTTCAATATCGAATGCATCCTTCTATTAGTCGTTTCCCCAACAAGGAGTTTTATGGTGGGAGAATCAAAGATGCTGAAAATGTTAAAGAAAGTATTTATCAAAAGAGGTTTCTTAAAGGAAACATGTTTGACTCATTTTCTTTTATCAATGTTGGACGTGGAAAAGAAGAGTTTGGTGATGGACATAGTCCCAAAAACATGGTTGAAGTTGCTGTCATTTCTGAAATTATATCAAATCTTTACAAAGTTTCATGTGAAAGGAGGATGAAGGTGAGTGTCGGAGTGGTCTCACCTTACAAAGGACAGATGAGAGCAATCCAAGAGAAAATCGGAGATAAGTACAGTTCCTTATCAGGTCAGCAATTCACTTTGAATGTTCGGTCCGTAGATGGTTTTCAAGGAGGAGAAGAAGACATTATCATCATCTCCACCGTTAGAAGTAACGGTAATGGAAAAGTCGGATTTCTTAACAACCGTCAAAGAGCTAACGTGGCACTGACTCGAGCAAGACACTGTTTATGGGTGATTGGGAACGAGACAACTTTGGCTCTAAGTGGTTCGATTTGGGCAACACTGATAAGTGAGTCTAGGACACGTGGATGTTTCCATGATGCTACTGATGAGATGAATCTAAGAGATGCCATGAATGAAGCTTTGCTTGAGGATGTGTCTTCGAGTCTTGGATCTCTTTCGCTTAGGAATGGCCATGGAAGAAGAAATGTTTGG
>gnl_Arath_TAIR10_AT5G37030.1
ATGGAACGAAACGAGAAAACAAGTCTACTTGATAGAATATTTTCTTGGTCTATGGAAGATATTCTCAACAAAGATCTCTACAAGCAAAAGATAAAGACTATACCAGACAAGTTTAGTTCCGTTAATGAATACTTGAAGTGTTTTGTTCCTCATCTACTGGAGGAAACGCGAACCGAGTTGTCCACAAGCTTCAAATCTTTGTCAAAAGCTCATCTCTTTGAAATTAGTTCCTTGGAGACAATGACAAAGGAATCAAGTGGAAGCTTATCAAACAAGTTGTTCTACGATATGTCAATAAATGATGCATTGAGTATTAGAGAAAAGTATCAGCCAAAATGTGGAGATCTTATTGCTTTGACAAAGGAAAGGCCTAGAGGAGTCGATGACTTGAATCCTTTACTTCTTGGTTCTATTTCTGTTGATACTTATCCAAATATCTCTGTTATTTTGTCAAGATTAATATTCCATGATGAGAAAAAGTCACTTGGTTTCGCTCCCAACTTTGATCTCATCCAGAGTGTTCTTCAGCCAAATACTGCGGGTATGGAGCCAATTGTTTCTTCTAGAACTTGGGGACAAAATGTTTTGGATATAATCCGTTCATCAAAATTGAACTCTTCACAAGAAGCTGCAATCTTGAGCTGCCTTGAGACAAGAGATAGTAATCACAAGAACAGTGTGAAACTCATATGGGGACCTCTTAAGACAAAGACGGTCGCTACTCTTCTCCTTGTCCTTCTCAAGCTAAGGTGCAAAACAGTTGTGTGTGCTCCTACAAACACAGCTATTGTAGAAGTAACATCAAGGCTATTGGCTTTATCGAATAAATATTCAGAACATGCCACTTATGGCTTGGGGAATATTTTTTTAGCTGGAAACCAAAAAAGAATGAGGATCAAAGATACTGATTATCTTCGTAATGTCTTTCTTGATCATCGTATAAGCAAACTTCGTAAACTGTTTTTATCTACTTGTGGATGGAAGCAGAGTTTGGAGTCAATCATAGATCTTCTTGAAAACACAGAGACTAAGACTGGAAATATAGAAGTTCTTGTGGTTGATGAGGCAGCTCAGCTTAAAGAATGTGAATCAGTTGCTGCATTGCAACTTCCTGGACTACGTCACGCCATTCTAATAGGAGATGAGTTTCAGTTACCTGCAATGGTTCATAACGATCAATGCGAGAAGGCGAAATTCGGAAGAAGCTTGTTCGAGAGATTGGTTCTGCTTGGTCATAAAAAGCATTTGCTTGATGTTCAGTACCGAATGCATCCTTCGATTAGTCGTTTCCCTTATAAAGAGTTTTATGGTGGGAGAATCAAAGATGCTGCAAATGTTCAAGAAAGTATTTATCAAAAGAGGTTTCTTCAAGGAAACATGTTTGGCTCATTTTCTTTTATCAATGTTGGACGTGGAAAAGAAGAGTTTGGTGATGGAGATAGTCCCAAGAACATGGTTGAAGTTGCTGTGGTTTCTGAAATCATATCAAATCTTTTCAAAGTTTCTAGGGAAAGAAAGATGAAAATGAGTGTTGGAGTGATTACTCCTTACAAAGGACAAGTTAGAGCAATCCAAGAGAGAATCAGAGATAAGTACAGTTCCTTATCAGGTGAGCTTTTCACTGTGAATGTTCGGTCTGTAGATGGGTTTCAAGGTGGTGAAGAAGACATTATCATCATCTCTACCGTTAGAAGTAATAGTAACGGGAAGGTTGGATTTCTCAGTAACCGTCAAAGAGCCAATGTGGCACTCACTCGAGCTAGGCACTGTTTATGGGTGATTGGAAATGAGTCAACACTGGCTCGGAGTGGTTCGATTTGGGCAAACCTTATAAGTGACTCGAAGAGACGTAAATGCTTCTATGATGCTAAAGATGATAAGAGATTGAGAGATGCCATGAATGCTGTCCAAGGT
>gnl_Arath_TAIR10_AT5G37150.1
ATGGAGCAGAACGAGAAAACAAGTCTGGTCGATAGAGTATTTTCTTGGTCTATCAAAGATATTCTCAATAAAGATTTCTACAAACAAAAGACAGTACCGGACAAGTTTAGATCCGTTGATGAATATTATCAATGTTTTGTTCCTCACCTACTCATTGAAGCACATACCGAGTTGTTCTCAAGCCTCAAATCTGTATCGAAATCTCCTTTTGTTCAAATACGTTCTATGGAGACAAAGACGAAGCAATCAAGTGGAAGCTCATCAAACAAGTTGTTCTATGATATAACATTAAAAGCCACAGAGAGTTTAAGTGCCAAGTACCAGCCAAAATGTGGAGATCTAATTGCTTTGACAATGGATAAGCCAAGACGGATCAATGACTTGAACCCTTTACTTCTTGCCTATGTATTCTCTTCGGATGGTGATCTTAAAATCTCTGTTCATTTGTCTAGATCGATATCACCTCTTGAGAACTATAGCTTCGGTGTTTTCCTAATGACTTTAACAACAAACACTCGAATTTGGAATGCTTTGCACAACGAAGCTGCCATATCGACTCTAACCAAGAGTGTGCTTCAGGCTAATACTGTGAACAATGTTTTTGTTCTGAAAATGATGGGAGATCTGACCTTGTTTTTGGATATAATCCGGTCAACGAAATTGAACTCTTCCCAAGAGGATGCAATCTTGGGCTGCCTTGAGACAAGAAACTGTACCCATAAGAACAGTGTGAAACTGATATGGGGACCTCCTGGAACAGGCAAAACAAAGACGGTCGCGACTCTTCTCTTTGCCCTTCTCAAACTAAGGTGCAAGACAGTTGTGTGTGCTCCTACAAACACAGCTATTGTACAAGTTGCATCGAGGCTCTTATCCTTATTTAAGGAAAATTCGACATCGGAAAATGCTACTTACAGGCTAGGGAATATCATTTTATCAGGAAACCGGGACAGAATGGGGATTCACAAGAACGATCATGTTCTTCTCGATGTGTTTCTTGATGAGCGTATTGGTAAGCTTGGTAAACTGTTTTCACCATTTTCTGGATGGATGCAGAGATTAGAGTCACTGATACAGTTTCTTGAAAACCCGGAGGGTAAGTATGAGAGACATGTCTACGAGTTAGAAGAAGTTGAAAGAATGGAGGAAGAAGCTGAAAGGCAAGAAGTTGTTGTTAACATTCCTACGATTGGAGAATTCGTAAAGAAGAATTTCAATAGCTTAAGTGAAGAAGTGGAGACATGCATCGTTGATTTGTTCACACATCTTCCCAAGGTTTACCTTCCATATGATGATGTGAAGATAATGATTGCTTCTCGTCAATCTCTTCAGCGTATCAGATATTTCTTGCGGGAGAATTCTTCTAGGGTTGATTTCGAGGAAGGAAATTTCAGATTTGATTGCTTCAAAAGACTCAGTGTTGATTGCCTCAAGGCTCTACGCTTACTTCCAAAACGTTTTGAGATTCCAGACATGTTAGAAAACGAAGATATTAGGAAATTTTGTCTTCAAAACGCGGATATTATCCTCTGCACAGCCTCGGGTGCTGCGGAAATGAACGTGGAAAGGACAGGAAATGTAGAACTGCTTGTGGTTGATGAGGCGGCTCAGCTTAAGGAATGTGAATCAGTTGCTGCATTGCAACTTCCGGGACTGCGTCACGCCATTTTAATAGGAGATGAGTTTCAATTGCCTGCAATGGTTCATAATGAGATGTGTGAAAAGGCGAAATTCGGAAGAAGCTTGTTTGAGAGATTGGTTTTGCTTGGTCACAACAAACACTTGCTTGATGTTCAATATCGAATGCATCCTTCTATTAGTCGTTTCCCCAACAAGGAGTTTTATGGTGGGAGAATCAAAGATGCTGAAAATGTTAAAGAAAGCATTTATCAAAAGAGGTTTCTTCAAGGAAACATGTTTGGCTCATTTTCTTTTATCAATGTTGGACGTGGAAAAGAAGAGTTTGGTGATGGACATAGTCCCAAAAACATGGTTGAAGTTGCTGTGGTTTCTGAAATTATATCAAATCTTTTCAAAGTTTCATGTGAAAGGAGGATGAAGGTGAGTGTCGGAGTGGTCTCACCTTACAAAGGACAGATGAGAGCAATCCAAGAGAAAATCGGAGATAAGTACAGTTCCTTATCAGGTCAGCAATTCGCTTTGAATGTTCGGTCCGTAGATGGTTTCCAAGGAGGAGAAGAAGACATTATTATCATCTCCACCGTTAGAAGTAACAGTAATGGAAAAGTGGGGTTTCTCAACAACCGTCAAAGAGCTAACGTGGCACTGACTCGAGCAAGACACTGTTTATGGGTGATTGGGAACGAGACAACTTTGGCTCTAAGTGGTTCGATTTGGGCAACACTGATAAGTGAGTCTAGGACACGTGGATGTTTCTATGATGCTACTGATGAGATGAATCTAAGAAATGCCATGAATGAAGCTTTGCTTGAGGATGTGTCTTCGAGTCTTGGATCTCTTTCGATTAGGAATGGCCATGGAAGAAGAAATGTGTGG
>gnl_Arath_TAIR10_AT5G37140.1
ATGGACCACCAATTCAAGGAAACTTCACTTCAGTTTGGTGTTTTCCTCATGAATTTAACAACCAACACTCGAATTTGGAACGCTTTGCACAACGAGGCCGCCAATTCCACCCTAATCAAGAGTGTGCTTCAGGAAAATACTCTGACAACAGAACAATGCGTTTGTGAAAGTGGTGCTCATGGTTCTGACCGTGTTACGAATATAATCCGTTCCGCTAAATTGAACTCTTCACAAGAAGCTGCAATCTTGAGCTGCCTTAAGATAAGGAACTGTAATCACAAGCACAGTGTGAAGCTGATATGGGGACCTCCTGGTACTGGCAAAACAAAGACGGTCGCTACTCTTCTCTTTTGCCTTCTTAAGCTAAGCTGCAAAACAGTTGTTTGTGCTCCTACAAACACAGCTATCGTAGAAGTAACATCGAGGCTCTTATCCTTATTTAAAACTTCTTCATCAGAACATTCTACTTATGGGCTAGGTAATATTGTTCTCTCTGGAAACCAGGCTCGAATGGGGATTAAAGAGAATGATGTTCTTCTCGATGTGTTTCTTGATGAGCGCATTGGAATACTCACAAGCCTGTTTTCACCTACTTCTGGATGGAAGCAGAGATTAGAGTCACTAATCGACTTTCTTGAGAACACAGAGGCCAAGTACGAGCATTACGTCCACTTATTGAAAGAAGTTGAAAGGATGAGTGAAGAAGCTGAAAAAAAGAAGAAAGGAGCTGATAAGAAGCCGAAAGCAATAAAGATTCTTACATTTGGAGAGTTTGTAAAGAAGACTTTTGATGGCTTCAGTGAAGAGTTGGAGAAAGGTATGGTTGATTTATGGACTCATCTTCCAAAGTCTTTCATTACGTCTGAAAATGTGAAGAGTATGGTCACAGCTCGTAAAGCTCTTCAGCGCGTAAGATATTTCTTGAAAGAGAATTTTTCTAGAGATGATTTTAAAAAGGGAAGTTTGAAATTTGATTGCTTCAACGGAGTCAGTGCTTATTGCCTTCAGATTCTACGTTTACTTCCTGAACGTTTTGAGGTTTCAGACATGCTGGAAAACAATGATACAAAAACATTTTGTCTACAGAATGCGGACATAATATTCTGTACAGCCTCAGGTGCTGCGGATATGAATCCGATAAGGACAGGATCGGTCGACCTTCTTGTGGTTGATGAGGCGGCTCAGCTTAAAGAATGTGAATCAGTGGCTGCTTTGCAACTTTCTGGACTTCGTCATGCTGTTCTAATAGGAGATGAGCTTCAACTGCCTGCAATGGTTCATAACGAGGCGAAATTCGGAAGAAGCTTGTTCGAGAGATTGGTTCTGCTTGGTCACAACAAGCATTTGCTTAATGTTCAATATCGAATGCATCCTTCGATTAGTCGTTTCCCTAATAAAGAGTTCTATGGTGGGAGAATCAAAGATGCTGCTAATGTTCAAGAAAGTATTTATCAAAAGAGGTTTCTTCAAGGAAACATGTTTGGTTCCTTCTCTTTTATCAATGTTGGACGTGGAGAAGAAGAGTTTGGTGATGGACATAGTCCCAAAAACATGGTTGAAGTTGCTGTCATTTCCGAAATTATATCCAATCTTTTCAAAGTTTCAAGTGAAAGAAGAATAAAGATGAGCGTTGGAGTGGTTTCACCATATAAAGGTCAGGTCAGAGCAATCCAAGAGAGAACCACAAATAAGTACAGCTCCTTATCAGGTCTTTTCACTTTGAATGTTCGGTCAGTAGATGGGTTTCAAGGTGGTGAAGAAGACATTATCATCATCTCTACCGTTAGAAGTAATGGTAACGGGAAAGTGGGATTTCTTAACAACCGTCAAAGAGCTAACGTGGCACTGACTCGAGCAAGACACTGTTTATGGGTGATTGGTAACGAGACAACTTTGGCTCTAAGTGGTTCGAGTTGGGCAAAACTGATAAGTGAGTCTAGGACACTTGGATGTTTCTACGATGCTGCTGATGAGAAGAATCTAAGAGATGCCATGAATGAGGCTTTGCTCGAGGATGTATCTACGAGTTTTGGTTCTCTTTCTATTAGGAATGGCTATGGGAAAAGAAATGCTTGG
>gnl_Arath_TAIR10_AT5G37160.1
ATGGACACTAAAGAGATACGAAAGCTCTTGGAAAAAAACGAGCAAACAAGTCTTTTCGCTAGACTATGTTCTTGGTCACTCAAAGATATCCTCAACGAAGATCTCTCCAAGGAAAAGATAATGACAATACCAGACAGATTTAGTTCCGTTGATGAATACTCTCAGTGTTTTGTTCCTCATTTACTCGAGGAAACACGAACTGAGTTGTTCTCGAGCTTCAGATCTTTATCGAAATCTCCTGTCTCACGAATACTTTCTGTGGAGACAAAAGTGATTGAATATAGTGGAAGGTCATCGATCAAGTGGTTCCATGATATTAAATTAATGGATTATGCAGACGATAAAAACGAAATATATGAGCCAAAGTGTGGAGATATTATTGCACTGAGTCCTCTGAGTTTGACAGAAGAAAGGCCAAGAATCGATGACTTGGATCCTTTACTTCTAGGTTACGTTTTCTCTGTGTATGGTGATTCTAAAATCTCTGTTCACTTCTCTAGATCCATTTCTCAGAGTGAGAAACATACATTTTGCACAGGTGTTTTTCTCATTAATATAACCACAAACACTCGAATTTGGAACGCTTTACACAAGGATGCTGCCGATTCCACTCTGATCCAGAGTGTCCTTCAGGAAGATGCTTCGGCTACAGAACAATGTTTTTCTTGTGAAAATGATGTTGATGGTTCTGATTCTGACCGTGTTGTCGATATAATACGTTCAGCAAAACTGAACTCTTCCCAAGAAGCTGCGATTTTGGGTTTCCTTAAGACAAGGAATTGTAAACACAAGGAGAGTGTGAAACTGATATGGGGACCTCCTGGTACAGGCAAAACAAAGACGGTCGCGACACTTCTCTCTACTCTTATGCAACTAAAGTGCAAAACAGTTGTATGTGCTCCTACAAACACAACTATTGTAGCAGTAGCGTCAAGGTTATTATCTTTATCTAAGGAAACAATTGTGTGTGCTCCAACCAACTCGGCTATCGCAGAAGTAGTATCAAGGTTCGAATTCTCTACCTTATTCTATGGAACTTCTATATTAGAACGTACCACTTACGGTATGGGGAATATAGTTCTATCTGGAAACCGCGAGAGAATGGGAATTACGAGCAATAAAGTTCTTCTCAATGTGTTTTTTAATGACCGCGTTAGTAAACTTGGTAGACTGTTTTTATCTACTTGTGGATGGAAGAAGAGGTTAGAGTCAATCATAGATTTTCTTGAGAACACAGAGACTAAGTACGAGCAACATGTAAATGAACTAGAGCTTGAAAGAATGACAGAAGATGAAAAGAAGAAGGAAGAAGTTGAAGAGAGGACGATGCAAGAAGTTGATATGGCTGATTTGAGCACTCATCTGCCTAAGTCTTTCATTTCATCTAAAGATGTCAAGAATTTGATAGCAGCCTGCCAAGCGCTTCACCGTGTTAGATATTTCTTGCAGGAGAATTCTTCTAGAGATGATTTCAAGAAAGGTGGTTTTAGATTCAATTGCTTCAACAAACTCATCAGTGTTGATGCCCTTCAGGCTCTCTGTCTACTTCCAAAATGTTTTGGGATTTTTGGTTTAGCAAATAATGAAGATATTAGAAAGTTTTGTCTACAAAATGCTGACATAATATTCTGCACAGCCTCAAGTGTTGCTAATATCAATCCGGCGAGGATAGGCTCTGTGGACCTTCTTGTGGTAGATGAGACAGCTCAGCTTAAGGAATGTGAATCAGTTGCTGCATTGCAACTTCCTGGACTTTGTCATGCTCTTCTAATAGGAGATGAGTATCAGTTGCCTGCAATGGTTCATAACGAGGAATGCGATAAGGCGAAATTCGGAAGAAGCTTGTTTGAGAGATTGGTTTTGATTGGTCATAGCAAACATTTGCTTAATGTTCAGTATCGAATGCATCCTTCCATTAGTCGTTTCCCTAATAAGGAGTTTTATGGTGGGAGAATCACTGATGCTGCAAATGTTCAAGAAAGCATTTACGAGAAGAGGTTTCTTCAAGGAAACATGTTTGGTACTTTCTCATTTATCAATGTGGGACGTGGGAAAGAAGAGTTTGGTGATGGACATAGTCCCAAAAACATGGTTGAAGTTGCTGTCATTTCCAAAATCATATCCAATCTTTTCAAAGTTTCAAGTCAAAGGAAGCAGAAGATGAGTGTAGGAGTTATTTCACCTTACAAGGGACAAGTGAGAGCAATCCAAGAGAGAGTTGGTGATAAGTACAATTCCTTATCAGTTGATCAGCTTTTCACTTTGAATGTTCAATCGGTAGATGGGTTTCAAGGAGGAGAAGTAGACGTTATCATCATCTCTACCGTTAGATGTAACGTTAACGGAAACGTGGGATTTCTCAGTAACCGTCAAAGAGCTAACGTGGCATTGACTCGTGCAAGACATTGTTTATGGGTGATTGGTAACGGGACCACTTTGGCTCTAAGTGGTTCCATTTGGGCAGAACTTATAAGTGAGTCTAGGACACGTGGATGCTTCTACGATGCTGTAGATGATAAGAATCTAAGAGATGCCATGAGTGATGCTTTGCTTGATGATGTGTCTTCGAGTTTTGGATCTTTGTCGATTAGGAATGGGAGAAGAAATGATTGG
>gnl_Betvu_v1.2_Bv1_004880_xcut.t1
ATGGATAAGGAAAACAGTGGAGATGATGATGGTGATTCAACATTCAGTGATCAAGTTTTATCAGCTATAAAATTTAACCGGATTTTGAGCACACCTAGTGTTAAGAGTAGAAATTCGAAGCAAAAACATAATCTTCTGGGAAAATTTGGTCCATATTCATTCATAAATATTTCGGAGGGACGAGAAGAAGTTGATGATGCCGGAAATAGCAGAAGAAATATGGTTGAAGTTGCTGTCTTGATTAATGTTGTGAAGCGTCTGCATAAAGAATGGCAGTGTTACGGGCAAAAGCTTTCTGTGTATGTGTTATCTCCATATGTAGGACAAGTGAAGGAAATTGAGAGAAGACTGGGGAAGATATATGAAGAATTGGATAGCTTTGAGTTGAAGGTGGAAGCGGTTGAAGGATTTCGAGGTGGTGAAGCAGATGTTGTTATAATATCTACTGTAAGATCCAATCCTGTTGGATCTGTAGGGTTTATGTCTGATCGTCAAAGGAGTAATCTTGCTTCTACTACGGTGAGGCAATGCTTCTGGATATTGGGGGATGGGAAAACCCTTACTGAAGTGGATTCCCTCTGGAAAGAAATAATTTCTGATGCCAAGGAGCGCAAGTGTTTTTATAATGCTGAAGAAGATGAGGAAATTGCTCAAGTCGTCATAAATGTTAAAAGTAAGCTGGATGAACTTGAAGAGTTGCTTGACAAGGAGAGTTTTATTTTCAAATCTGCAAGGTGGAAGGTTGTCTTCAGTGAGATTTTTGTCAAATCTTTTTCAAAATTACCCTCAACCTACTCTAAGAAGCTAGTGGTGAAATTCCTTCTGAAATTAGCTAATGGCTGGCGGCCTAAAAACAAGAAAACTGATGTAGTCTGTGATAACTCTGTCAGAATTGCTAAGCAATTCAAGGTTGAGGGTCGATATATAATTTGCACAAATGATATTTCAAAGGTACGAGGATATGCCACTCAGATTTTGAAGGTCTGGGATATTTTGCATTTGGAAGGTGTACAGGAACTAGTCTATAAACTTGACAAAATATATGGTGCATTCAGTGATGATTTCTTGATATGTTGCAGAGAAAAATGTCTCGAGGGGTGTTTGGAAGTCCCAAGATGCTGCTTGTCGTTTAATGTTGCTCAGCACAAAGGTATTAACAATACTGGACCGACAAGTTCTCTGGATCCTGATAAAGATGGAAGAAGCTATACTGAGACTGCGAAAGTTAAGGAGAGTTTGCTGCTAACAAATTTCGGATCAAGAGAAGGAGGTGATTTTGAACCAAAGAAGCACCTTTATTTTAGGAAGATCTGGCACAGGTTTGTTAATGGTGAGAACTTTGGTGAGGGATTCATCCCTATTGATGTGAATGATTTGGATGAATTCGAGAACTTCAAGGATGTACCAGATTCTTTTGAAGAGATTCCTCCAAATGTCTACCCTCTTGTTTTAACATTGAATAGGTTCTTGCTTATGCTTGATAGAACCTTAGGTTTGTCATATTTTGACAGATTTCCAGATATAAGGAAAATCCACTCCCTGTCTATTGCAAACTCCAGACTGGTTGCTCAGACAGTAAGGAGAAAAGAGGTTACCTATGATAAATTCAGAACATCTTATTGGTCCCATTTCAACTCACAGCTCACAAGAAAGCTTGATCCTTCAAGAGTTTTTACTGAGATAAATTCTTGCATCAAAGGTAGTCTGCATTTTGGGGAGAGTGATGACGCTAAACTTAGTTTGCAGAGTTATCTGCAATTATCTAAGAGCCGGGTATCAAATTTTAGTGAGGATGAGAGAGAGATGATATACCAGATATTTGAGGATTATGAGAAAAAGAAGGTTGTACGAGGAGAATTTGATTTGGCTGATCTGGTGAATGATCTTCATTGTCGATTGAAGTGTGAAAAATATGAGGGCGAGATCATGGATTTTGTGTACATTGATGAAGTCCAGGATCTAACCCTGAAGCAGCTCGCTCTCTTTAAATACATTTGTAATAATGTTGAAGAAGGTTTTGTTTTTGCAGGTGACACTGCGCAGACAATTGCCAGAGGTGTTAATTTTAGATTCGAGGATATAAAATGCCTTTTTTACGCCGAGTTTCTATGTGGAGAAGAGAAGGGGACAATATCACCTATCTTTCATCTAAATCAAAATTTCAGGACTCATGCTGGAGTTGTAAATTTAGCTCAGAGTGTTGTTGATCTTATTCAGCATTTCTTTCCCAGATCTATTGATAGGTTAAAGCCTGAAAGTAGTCTCTTACGTGGGGAACTTCCGATTTTACTGGATTGTGGAACTCATGAAGATGCCATCCTATGGATCTTTCAAGACAAAGGAAGTCACACTAACAATTGCATTGGCTTTGGATCTGATCAAGTGATAATGGTAAGAGATGATTATACTCGGGACAAAATTGTAGAAAAAGTCAGAGGACAGGCCCTTGTGCTAACAATTTTCGAATGCAAAGGCTTGGAATTTGAGGATGTGCTATTATACAACTTCTTTGGTTCTTCACCACTAAAAGAACAATGGAGAATAATATACGAATACATGGAGAAACAGCTCTGCTTATCAATTTCAGAAACTTATCCAAGTTTTACAAATGCAAGACACGATATTTTGTGCTATGAGCTGAAACAATTATATGTAGCCATAACTCGTACAAGGCAAAGGCTATGGATCTGTGAAGACACAGATGGTATTATATCTCCTATGGCTGACTACTGGCAAAAGTTGAATCTAATTCAATCTGAAAAGTTGGATGATTTATTTGCAAGATCTATGATAGTTGCAAGTAGTTTAGAGGACTGGAGAAGCCGGGGTATGAAGATGCTTGAGGTGCACAACTACAAGGCCGCAAGATTGTGTTTTGAACATGCTGGAGATTTTTACTGGAATAGTTTTGCCAGGGCTTCTCATCTTAAGGCAGAAGCTGACAACTTGCAAGGCTGGAGATTGGAGCTCTCTTTGGAAATGTTCCGAGAAGCTGCTAAAATTTTTGAAAGCATTAGAAACATCAATAAAGCAGCTGATTGTTACTTTGATGCTGGAGATTATGAGAGAGCAGGCAGATTATATTACGAAGAATCTGATCTGCAAAGATCTGGTCAGTGTTACACCTTGGCTGGATGTTATGAACTTGCTGCTAATGTGTACGCTAAGGGAGATTATTACCATGAATGCTTGTATTCTTGCTCAGAGGGTAAGTTATATAAGCTGGGTTTGCATTACATACGAAGTTGGAAACAACTGTCAGATCTCAGTAAGCCTCTAAAGGCAAGGGAGCAACAGTTTCTTCTCAATTGTGCTCTTGAATCCCATAAGCTGCATGATAGTCGAGCAATGATGAATTATGTTAGAGATTTCAACTCTCTGATATCAATGCGAACTTTTCTGAAGAAGTTGGGTTGCATTGGGAAACTTACTGAGTTAGAGGCAGATTATGGTAATTTTCTAGAAGCTGCAAAAAACGCAAGGCAATTGGGAAATATCTTACTTGAGGCAGATATGTTAGGGAAAGGTGGTAAACATGATGATGCAGCTCAGCTCTATCTCGCCTCTGTGTTTGCCGGCAGTCTGTGGGCAGATGGTAATAAAGGATGGCCTTTGAAAGAGTTTCCATTAAAGAATGATTTTTTATCAAAAGCAAAATCTCATGCTCGTAATTGTTCAGACCATTTCTATGAGGTGGTCTGTGCTAACATCCAGCTCTTGTCGACTGAGGAGTTCAGCTTAATTCAGTTGCAAAATCAGTTTGCGCTGTCACGAGAACATGATAATTTACGGGGGGAAATTTTGTGTGCTCGTAGAATTTTGGACATGCTTCTTGCAACAGATGTTTCAATGTATAAATCGGCAGGGGATATAGTGAGAAATTTAGAGGTTTCTACTGGAAAAAGGACTTCATTGATTTGGATTGTGGAGAAAATGATTTACTACTGGGACTTTTGGAAAGAGGAGATTGAAAAATTATTGAAGTTGCTTGACTCTCACGTTGAAAACAAGAAAAATTTCTTTGACTCTCACGTCAAAACAAAGAAAAAGTTCCTTGACTTTCACGTCAAAGAAAAGAAAAAGTTCCTGGACTCTCTTAATGCCCCAGCAAATTGTGAATTTTCTGATCATGAAAAGTTTTGCCTGGAATACTTTGGTCTGAGAAAACGGTTTGATGGCTTGGATGCTGATTATTTTCTTCTCTATCGAGATGCTAAATGGTTGGAAGTTGTACCCAGAAGATCTGATAAGATGGAAAGTATCAATGCTCATCAGCTGGATCACGCTGCAAACAGGTATTGGTGTCGCGAGATTCTTTCTGTTGGCATGAAGTTGTTGAAGACTCTTGAATCCTTCCATAAATTACCTGTCAGAAATTCCTTGGACTTGTACTGCATCGATAGAACTTTTATGTGCATTATTGAAGTTGCAGAGTTTCTTGATGGATATCGGGAGCAGAGGAATGATGATTTCCCTTCTCTGATGAATTACATTGATCTCTTAGCTGAACACTTTCGCCATGTATTTTCTCTATCTTGGAGGGTGTTTCTGTCAAAAGACCTTGCTATGCAAAGCAATTCTTCAAGAAACCGACTGAAAGAAGCAATACTAAAGAATCTCATGGTCGAGGTAGTAGCTGTAGAGGGAGCTTCACCAGCATTTTCACAAGTCATTCAGGTGGCAATAATATTGCTTGGATCAAGTTGGATAACTAACAAAACATTCAAGGAAATTACAATCTTGTTCAAGATTGGTTCTTCTTGGAATAAATTGATTAAGGAACTCGTGACAGGCACAGGCCCACAAACATTAGATGGCCACATGCAGCTTGTTTGGAATCTTTGTGATGCTTTACGTGAAGCATACAACTCAATATCCAGCCCGGTGCAAGGTTCTAATTTTGTATCGCCTTCTTGTTTTGTATACATTCTTGACCGCCTTCTAGTGTTGATACCTTGCTTTAATGGATGCTTATATGCAACAAGGTCGTCCGTCATTGAATGGCTTGTGCACCTGAACTGGAAAGTCGACAGAAAAACCTTCGTGTTCAGTGATTTTGAATTGAAGCCTATTTATGACTTTTTGGCTTACACCATACATGGGCTTCTGATGAACAAACAGGTTACTGAAGAATGGATTAAGCAAGTTGGGTTTGATGTGAAGAACAGTTATGGGTTGCTGATACAGAAATTGTTGGTTTTGATGTGCTTAATTCATCTCAACTCAGGAAAGTATTTGGAGCTACTCAACGACGTCTTTAACAGGTCAGATATATTGTCATTGTTGCCAAACTCATTTTCAAGAGTGTTTATTCAAAGAGATGGTAGCACTTTTTGCAATGTGCTCTCTGAAGCATTGCAGAGTATCAAGGATCCTCTAGTGGTTATAAGAAATGCAGAAGTATGTTCGATGGTGCATGCAAAACGAGCTGTTTTTCTGAATGTCTTCAACTGTAGCAGAGATACTCTTTTGGAAAAAATGTTTCCATCTCAG
>gnl_Betvu_v1.2_Bv1_004880_xcut.t2
ATGGCTCGTGAAATCCCTAGTATTAAATACCCAGAAGTTAAATCATTGTTCTTATTGAATTCTGTTGTTGTCCTTCTCTACAATTATAATTTCGCTGCATTGGGTTCTCTCGATTTCCTGAAAATTACGGGAAGAGAGAGAATTATGGATAAGGAAAACAGTGGAGATGATGATGGTGATTCAACATTCAGTGATCAAGTTTTATCAGCTATAAAATTTAACCGGATTTTGAGCACACCTAGTGTTAAGAGTAGAAATTCGAAGCAAAAACATAATCTTCTGGGAAAATTTGGTCCATATTCATTCATAAATATTTCGGAGGGACGAGAAGAAGTTGATGATGCCGGAAATAGCAGAAGAAATATGGTTGAAGTTGCTGTCTTGATTAATGTTGTGAAGCGTCTGCATAAAGAATGGCAGTGTTACGGGCAAAAGCTTTCTGTGTATGTGTTATCTCCATATGTAGGACAAGTGAAGGAAATTGAGAGAAGACTGGGGAAGATATATGAAGAATTGGATAGCTTTGAGTTGAAGGTGGAAGCGGTTGAAGGATTTCGAGGTGGTGAAGCAGATGTTGTTATAATATCTACTGTAAGATCCAATCCTGTTGGATCTGTAGGGTTTATGTCTGATCGTCAAAGGAGTAATCTTGCTTCTACTACGGTGAGGCAATGCTTCTGGATATTGGGGGATGGGAAAACCCTTACTGAAGTGGATTCCCTCTGGAAAGAAATAATTTCTGATGCCAAGGAGCGCAAGTGTTTTTATAATGCTGAAGAAGATGAGGAAATTGCTCAAGTCGTCATAAATGTTAAAAGTAAGCTGGATGAACTTGAAGAGTTGCTTGACAAGGAGAGTTTTATTTTCAAATCTGCAAGGTGGAAGGTTGTCTTCAGTGAGATTTTTGTCAAATCTTTTTCAAAATTACCCTCAACCTACTCTAAGAAGCTAGTGGTGAAATTCCTTCTGAAATTAGCTAATGGCTGGCGGCCTAAAAACAAGAAAACTGATGTAGTCTGTGATAACTCTGTCAGAATTGCTAAGCAATTCAAGGTTGAGGGTCGATATATAATTTGCACAAATGATATTTCAAAGGTACGAGGATATGCCACTCAGATTTTGAAGGTCTGGGATATTTTGCATTTGGAAGGTGTACAGGAACTAGTCTATAAACTTGACAAAATATATGGTGCATTCAGTGATGATTTCTTGATATGTTGCAGAGAAAAATGTCTCGAGGGGTGTTTGGAAGTCCCAAGATGCTGCTTGTCGTTTAATGTTGCTCAGCACAAAGGTATTAACAATACTGGACCGACAAGTTCTCTGGATCCTGATAAAGATGGAAGAAGCTATACTGAGACTGCGAAAGTTAAGGAGAGTTTGCTGCTAACAAAGTTCTATTGTTTATCTGCGGGTGTCTTGAGTCACTTGCTCTCTGCATCGGATGGGACGATGTTGAATGTCCCGTTTGAAGTTTCGGATCAAGAGAAGGAGGTGATTTTGAACCAAAGAAGCACCTTTATTTTAGGAAGATCTGGCACAGGTAAAACAACTGTGTTGGTGATGAAACTATTTCAGAAAGAACAACAACATGATATGGCTTCAGAAGGACTTGATGTGATTGAGGGTTTAGTCTGTGGCTCTTCCTGCAATGATCCTGATAAAAGTGGGGCTTCTCTCTGCCAACTTTTTGTGACAGTCAATCCAAAACTTTGCTTTGCAGTCAAACATCATATCTATAATCTTCGAAGATCCGTGATTCTTTTCATTTTCTTTCTCCCCTTTTTTAGGCTTTATTTCCTCTTTATATTGGTGTACATTTCATGCAAAATGTTTGTTAATGGTGAGAACTTTGGTGAGGGATTCATCCCTATTGATGTGAATGATTTGGATGAATTCGAGAACTTCAAGGATGTACCAGATTCTTTTGAAGAGATTCCTCCAAATGTCTACCCTCTTGTTTTAACATTGAATAGGTTCTTGCTTATGCTTGATAGAACCTTAGGTTTGTCATATTTTGACAGATTTCCAGATATAAGGAAAATCCACTCCCTGTCTATTGCAAACTCCAGACTGGTTGCTCAGACAGTAAGGAGAAAAGAGGTTACCTATGATAAATTCAGAACATCTTATTGGTCCCATTTCAACTCACAGCTCACAAGAAAGCTTGATCCTTCAAGAGTTTTTACTGAGATAAATTCTTGCATCAAAGGTAGTCTGCATTTTGGGGAGAGTGATGACGCTAAACTTAGTTTGCAGAGTTATCTGCAATTATCTAAGAGCCGGGTATCAAATTTTAGTGAGGATGAGAGAGAGATGATATACCAGATATTTGAGGATTATGAGAAAAAGAAGGTTGTACGAGGAGAATTTGATTTGGCTGATCTGGTGAATGATCTTCATTGTCGATTGAAGTGTGAAAAATATGAGGGCGAGATCATGGATTTTGTGTACATTGATGAAGTCCAGGATCTAACCCTGAAGCAGCTCGCTCTCTTTAAATACATTTGTAATAATGTTGAAGAAGGTTTTGTTTTTGCAGGTGACACTGCGCAGACAATTGCCAGAGGTGTTAATTTTAGATTCGAGGATATAAAATGCCTTTTTTACGCCGAGTTTCTATGTGGAGAAGAGAAGGGGACAATATCACCTATCTTTCATCTAAATCAAAATTTCAGGACTCATGCTGGAGTTGTAAATTTAGCTCAGAGTGTTGTTGATCTTATTCAGCATTTCTTTCCCAGATCTATTGATAGGTTAAAGCCTGAAAGTAGTCTCTTACGTGGGGAACTTCCGATTTTACTGGATTGTGGAACTCATGAAGATGCCATCCTATGGATCTTTCAAGACAAAGGAAGTCACACTAACAATTGCATTGGCTTTGGATCTGATCAAGTGATAATGGTAAGAGATGATTATACTCGGGACAAAATTGTAGAAAAAGTCAGAGGACAGGCCCTTGTGCTAACAATTTTCGAATGCAAAGGCTTGGAATTTGAGGATGTGCTATTATACAACTTCTTTGGTTCTTCACCACTAAAAGAACAATGGAGAATAATATACGAATACATGGAGAAACAGCTCTGCTTATCAATTTCAGAAACTTATCCAAGTTTTACAAATGCAAGACACGATATTTTGTGCTATGAGCTGAAACAATTATATGTAGCCATAACTCGTACAAGGCAAAGGCTATGGATCTGTGAAGACACAGATGGTATTATATCTCCTATGGCTGACTACTGGCAAAAGTTGAATCTAATTCAATCTGAAAAGTTGGATGATTTATTTGCAAGATCTATGATAGTTGCAAGTAGTTTAGAGGACTGGAGAAGCCGGGGTATGAAGATGCTTGAGGTGCACAACTACAAGGCCGCAAGATTGTGTTTTGAACATGCTGGAGATTTTTACTGGAATAGTTTTGCCAGGGCTTCTCATCTTAAGGCAGAAGCTGACAACTTGCAAGGCTGGAGATTGGAGCTCTCTTTGGAAATGTTCCGAGAAGCTGCTAAAATTTTTGAAAGCATTAGAAACATCAATAAAGCAGCTGATTGTTACTTTGATGCTGGAGATTATGAGAGAGCAGGCAGATTATATTACGAAGAATCTGATCTGCAAAGATCTGGTCAGTGTTACACCTTGGCTGGATGTTATGAACTTGCTGCTAATGTGTACGCTAAGGGAGATTATTACCATGAATGCTTGTATTCTTGCTCAGAGGGTAAGTTATATAAGCTGGGTTTGCATTACATACGAAGTTGGAAACAACTGTCAGATCTCAGTAAGCCTCTAAAGGCAAGGGAGCAACAGTTTCTTCTCAATTGTGCTCTTGAATCCCATAAGCTGCATGATAGTCGAGCAATGATGAATTATGTTAGAGATTTCAACTCTCTGATATCAATGCGAACTTTTCTGAAGAAGTTGGGTTGCATTGGGAAACTTACTGAGTTAGAGGCAGATTATGGTAATTTTCTAGAAGCTGCAAAAAACGCAAGGCAATTGGGAAATATCTTACTTGAGGCAGATATGTTAGGGAAAGGTGGTAAACATGATGATGCAGCTCAGCTCTATCTCGCCTCTGTGTTTGCCGGCAGTCTGTGGGCAGATGGTAATAAAGGATGGCCTTTGAAAGAGTTTCCATTAAAGAATGATTTTTTATCAAAAGCAAAATCTCATGCTCGTAATTGTTCAGACCATTTCTATGAGGTGGTCTGTGCTAACATCCAGCTCTTGTCGACTGAGGAGTTCAGCTTAATTCAGTTGCAAAATCAGTTTGCGCTGTCACGAGAACATGATAATTTACGGGGGGAAATTTTGTGTGCTCGTAGAATTTTGGACATGCTTCTTGCAACAGATGTTTCAATGTATAAATCGGCAGGGGATATAGTGAGAAATTTAGAGGTTTCTACTGGAAAAAGGACTTCATTGATTTGGATTGTGGAGAAAATGATTTACTACTGGGACTTTTGGAAAGAGGAGATTGAAAAATTATTGAAGTTGCTTGACTCTCACGTTGAAAACAAGAAAAATTTCTTTGACTCTCACGTCAAAACAAAGAAAAAGTTCCTTGACTTTCACGTCAAAGAAAAGAAAAAGTTCCTGGACTCTCTTAATGCCCCAGCAAATTGTGAATTTTCTGATCATGAAAAGTTTTGCCTGGAATACTTTGGTCTGAGAAAACGGTTTGATGGCTTGGATGCTGATTATTTTCTTCTCTATCGAGATGCTAAATGGTTGGAAGTTGTACCCAGAAGATCTGATAAGATGGAAAGTATCAATGCTCATCAGCTGGATCACGCTGCAAACAGGTATTGGTGTCGCGAGATTCTTTCTGTTGGCATGAAGTTGTTGAAGACTCTTGAATCCTTCCATAAATTACCTGTCAGAAATTCCTTGGACTTGTACTGCATCGATAGAACTTTTATGTGCATTATTGAAGTTGCAGAGTTTCTTGATGGATATCGGGAGCAGAGGAATGATGATTTCCCTTCTCTGATGAATTACATTGATCTCTTAGCTGAACACTTTCGCCATGTATTTTCTCTATCTTGGAGGGTGTTTCTGTCAAAAGACCTTGCTATGCAAAGCAATTCTTCAAGAAACCGACTGAAAGAAGCAATACTAAAGAATCTCATGGTCGAGGTAGTAGCTGTAGAGGGAGCTTCACCAGCATTTTCACAAGTCATTCAGGTGGCAATAATATTGCTTGGATCAAGTTGGATAACTAACAAAACATTCAAGGAAATTACAATCTTGTTCAAGATTGGTTCTTCTTGGAATAAATTGATTAAGGAACTCGTGACAGGCACAGGCCCACAAACATTAGATGGCCACATGCAGCTTGTTTGGAATCTTTGTGATGCTTTACGTGAAGCATACAACTCAATATCCAGCCCGGTGCAAGGTTCTAATTTTGTATCGCCTTCTTGTTTTGTATACATTCTTGACCGCCTTCTAGTGTTGATACCTTGCTTTAATGGATGCTTATATGCAACAAGGTCGTCCGTCATTGAATGGCTTGTGCACCTGAACTGGAAAGTCGACAGAAAAACCTTCGTGTTCAGTGATTTTGAATTGAAGCCTATTTATGACTTTTTGGCTTACACCATACATGGGCTTCTGATGAACAAACAGGTTACTGAAGAATGGATTAAGCAAGTTGGGTTTGATGTGAAGAACAGTTATGGGTTGCTGATACAGAAATTGTTGGTTTTGATGTGCTTAATTCATCTCAACTCAGGAAAGTATTTGGAGCTACTCAACGACGTCTTTAACAGGTCAGATATATTGTCATTGTTGCCAAACTCATTTTCAAGAGTGTTTATTCAAAGAGATGGTAGCACTTTTTGCAATGTGCTCTCTGAAGCATTGCAGAGTATCAAGGATCCTCTAGTGGTTATAAGAAATGCAGAAGTATGTTCGATGGTGCATGCAAAACGAGCTGTTTTTCTGAATGTCTTCAACTGTAGCAGAGATACTCTTTTGGAAAAAATGTTTCCATCTCAG
>gnl_Betvu_v1.2_Bv1_004880_xcut.t3
ATGGATAAGGAAAACAGTGGAGATGATGATGGTGATTCAACATTCAGTGATCAAGTTTTATCAGCTATAAAATTTAACCGGATTTTGAGCACACCTAGTGTTAAGAGTAGAAATTCGAAGCAAAAACATAATCTTCTGGGAAAATTTGGTCCATATTCATTCATAAATATTTCGGAGGGACGAGAAGAAGTTGATGATGCCGGAAATAGCAGAAGAAATATGGTTGAAGTTGCTGTCTTGATTAATGTTGTGAAGCGTCTGCATAAAGAATGGCAGTGTTACGGGCAAAAGCTTTCTGTGTATGTGTTATCTCCATATGTAGGACAAGTGAAGGAAATTGAGAGAAGACTGGGGAAGATATATGAAGAATTGGATAGCTTTGAGTTGAAGGTGGAAGCGGTTGAAGGATTTCGAGGTGGTGAAGCAGATGTTGTTATAATATCTACTGTAAGATCCAATCCTGTTGGATCTGTAGGGTTTATGTCTGATCGTCAAAGGAGTAATCTTGCTTCTACTACGGTGAGGCAATGCTTCTGGATATTGGGGGATGGGAAAACCCTTACTGAAGTGGATTCCCTCTGGAAAGAAATAATTTCTGATGCCAAGGAGCGCAAGTGTTTTTATAATGCTGAAGAAGATGAGGAAATTGCTCAAGTCGTCATAAATGTTAAAAGTAAGCTGGATGAACTTGAAGAGTTGCTTGACAAGGAGAGTTTTATTTTCAAATCTGCAAGGTGGAAGGTTGTCTTCAGTGAGATTTTTGTCAAATCTTTTTCAAAATTACCCTCAACCTACTCTAAGAAGCTAGTGGTGAAATTCCTTCTGAAATTAGCTAATGGCTGGCGGCCTAAAAACAAGAAAACTGATGTAGTCTGTGATAACTCTGTCAGAATTGCTAAGCAATTCAAGGTTGAGGGTCGATATATAATTTGCACAAATGATATTTCAAAGGTACGAGGATATGCCACTCAGATTTTGAAGGTCTGGGATATTTTGCATTTGGAAGGTGTACAGGAACTAGTCTATAAACTTGACAAAATATATGGTGCATTCAGTGATGATTTCTTGATATGTTGCAGAGAAAAATGTCTCGAGGGGTGTTTGGAAGTCCCAAGATGCTGCTTGTCGTTTAATGTTGCTCAGCACAAAGGTATTAACAATACTGGACCGACAAGTTCTCTGGATCCTGATAAAGATGGAAGAAGCTATACTGAGACTGCGAAAGTTAAGGAGAGTTTGCTGCTAACAAAGTTCTATTGTTTATCTGCGGGTGTCTTGAGTCACTTGCTCTCTGCATCGGATGGGACGATGTTGAATGTCCCGTTTGAAGTTTCGGATCAAGAGAAGGAGGTGATTTTGAACCAAAGAAGCACCTTTATTTTAGGAAGATCTGGCACAGGTAAAACAACTGTGTTGGTGATGAAACTATTTCAGAAAGAACAACAACATGATATGGCTTCAGAAGGACTTGATGTGATTGAGGGTTTAGTCTGTGGCTCTTCCTGCAATGATCCTGATAAAAGTGGGGCTTCTCTCTGCCAACTTTTTGTGACAGTCAATCCAAAACTTTGCTTTGCAGTCAAACATCATATCTATAATCTTCGAAGATCCGTGATTCTTTTCATTTTCTTTCTCCCCTTTTTTAGGCTTTATTTCCTCTTTATATTGGTGTACATTTCATGCAAAATGTTTGTTAATGGTGAGAACTTTGGTGAGGGATTCATCCCTATTGATGTGAATGATTTGGATGAATTCGAGAACTTCAAGGATGTACCAGATTCTTTTGAAGAGATTCCTCCAAATGTCTACCCTCTTGTTTTAACATTGAATAGGTTCTTGCTTATGCTTGATAGAACCTTAGGTTTGTCATATTTTGACAGATTTCCAGATATAAGGAAAATCCACTCCCTGTCTATTGCAAACTCCAGACTGGTTGCTCAGACAGTAAGGAGAAAAGAGGTTACCTATGATAAATTCAGAACATCTTATTGGTCCCATTTCAACTCACAGCTCACAAGAAAGCTTGATCCTTCAAGAGTTTTTACTGAGATAAATTCTTGCATCAAAGGTAGTCTGCATTTTGGGGAGAGTGATGACGCTAAACTTAGTTTGCAGAGTTATCTGCAATTATCTAAGAGCCGGGTATCAAATTTTAGTGAGGATGAGAGAGAGATGATATACCAGATATTTGAGGATTATGAGAAAAAGAAGGTTGTACGAGGAGAATTTGATTTGGCTGATCTGGTGAATGATCTTCATTGTCGATTGAAGTGTGAAAAATATGAGGGCGAGATCATGGATTTTGTGTACATTGATGAAGTCCAGGATCTAACCCTGAAGCAGCTCGCTCTCTTTAAATACATTTGTAATAATGTTGAAGAAGGTTTTGTTTTTGCAGGTGACACTGCGCAGACAATTGCCAGAGGTGTTAATTTTAGATTCGAGGATATAAAATGCCTTTTTTACGCCGAGTTTCTATGTGGAGAAGAGAAGGGGACAATATCACCTATCTTTCATCTAAATCAAAATTTCAGGACTCATGCTGGAGTTGTAAATTTAGCTCAGAGTGTTGTTGATCTTATTCAGCATTTCTTTCCCAGATCTATTGATAGGTTAAAGCCTGAAAGTAGTCTCTTACGTGGGGAACTTCCGATTTTACTGGATTGTGGAACTCATGAAGATGCCATCCTATGGATCTTTCAAGACAAAGGAAGTCACACTAACAATTGCATTGGCTTTGGATCTGATCAAGTGATAATGGTAAGAGATGATTATACTCGGGACAAAATTGTAGAAAAAGTCAGAGGACAGGCCCTTGTGCTAACAATTTTCGAATGCAAAGGCTTGGAATTTGAGGATGTGCTATTATACAACTTCTTTGGTTCTTCACCACTAAAAGAACAATGGAGAATAATATACGAATACATGGAGAAACAGCTCTGCTTATCAATTTCAGAAACTTATCCAAGTTTTACAAATGCAAGACACGATATTTTGTGCTATGAGCTGAAACAATTATATGTAGCCATAACTCGTACAAGGCAAAGGCTATGGATCTGTGAAGACACAGATGGTATTATATCTCCTATGGCTGACTACTGGCAAAAGTTGAATCTAATTCAATCTGAAAAGTTGGATGATTTATTTGCAAGATCTATGATAGTTGCAAGTAGTTTAGAGGACTGGAGAAGCCGGGGTATGAAGATGCTTGAGGTGCACAACTACAAGGCCGCAAGATTGTGTTTTGAACATGCTGGAGATTTTTACTGGAATAGTTTTGCCAGGGCTTCTCATCTTAAGGCAGAAGCTGACAACTTGCAAGGCTGGAGATTGGAGCTCTCTTTGGAAATGTTCCGAGAAGCTGCTAAAATTTTTGAAAGCATTAGAAACATCAATAAAGCAGCTGATTGTTACTTTGATGCTGGAGATTATGAGAGAGCAGGCAGATTATATTACGAAGAATCTGATCTGCAAAGATCTGGTCAGTGTTACACCTTGGCTGGATGTTATGAACTTGCTGCTAATGTGTACGCTAAGGGAGATTATTACCATGAATGCTTGTATTCTTGCTCAGAGGGTAAGTTATATAAGCTGGGTTTGCATTACATACGAAGTTGGAAACAACTGTCAGATCTCAGTAAGCCTCTAAAGGCAAGGGAGCAACAGTTTCTTCTCAATTGTGCTCTTGAATCCCATAAGCTGCATGATAGTCGAGCAATGATGAATTATGTTAGAGATTTCAACTCTCTGATATCAATGCGAACTTTTCTGAAGAAGTTGGGTTGCATTGGGAAACTTACTGAGTTAGAGGCAGATTATGGTAATTTTCTAGAAGCTGCAAAAAACGCAAGGCAATTGGGAAATATCTTACTTGAGGCAGATATGTTAGGGAAAGGTGGTAAACATGATGATGCAGCTCAGCTCTATCTCGCCTCTGTGTTTGCCGGCAGTCTGTGGGCAGATGGTAATAAAGGATGGCCTTTGAAAGAGTTTCCATTAAAGAATGATTTTTTATCAAAAGCAAAATCTCATGCTCGTAATTGTTCAGACCATTTCTATGAGGTGGTCTGTGCTAACATCCAGCTCTTGTCGACTGAGGAGTTCAGCTTAATTCAGTTGCAAAATCAGTTTGCGCTGTCACGAGAACATGATAATTTACGGGGGGAAATTTTGTGTGCTCGTAGAATTTTGGACATGCTTCTTGCAACAGATGTTTCAATGTATAAATCGGCAGGGGATATAGTGAGAAATTTAGAGGTTTCTACTGGAAAAAGGACTTCATTGATTTGGATTGTGGAGAAAATGATTTACTACTGGGACTTTTGGAAAGAGGAGATTGAAAAATTATTGAAGTTGCTTGACTCTCACGTTGAAAACAAGAAAAATTTCTTTGACTCTCACGTCAAAACAAAGAAAAAGTTCCTTGACTTTCACGTCAAAGAAAAGAAAAAGTTCCTGGACTCTCTTAATGCCCCAGCAAATTGTGAATTTTCTGATCATGAAAAGTTTTGCCTGGAATACTTTGGTCTGAGAAAACGGTTTGATGGCTTGGATGCTGATTATTTTCTTCTCTATCGAGATGCTAAATGGTTGGAAGTTGTACCCAGAAGATCTGATAAGATGGAAAGTATCAATGCTCATCAGCTGGATCACGCTGCAAACAGGTATTGGTGTCGCGAGATTCTTTCTGTTGGCATGAAGTTGTTGAAGACTCTTGAATCCTTCCATAAATTACCTGTCAGAAATTCCTTGGACTTGTACTGCATCGATAGAACTTTTATGTGCATTATTGAAGTTGCAGAGTTTCTTGATGGATATCGGGAGCAGAGGAATGATGATTTCCCTTCTCTGATGAATTACATTGATCTCTTAGCTGAACACTTTCGCCATGTATTTTCTCTATCTTGGAGGGTGTTTCTGTCAAAAGACCTTGCTATGCAAAGCAATTCTTCAAGAAACCGACTGAAAGAAGCAATACTAAAGAATCTCATGGTCGAGGTAGTAGCTGTAGAGGGAGCTTCACCAGCATTTTCACAAGTCATTCAGGTGGCAATAATATTGCTTGGATCAAGTTGGATAACTAACAAAACATTCAAGGAAATTACAATCTTGTTCAAGATTGGTTCTTCTTGGAATAAATTGATTAAGGAACTCGTGACAGGCACAGGCCCACAAACATTAGATGGCCACATGCAGCTTGTTTGGAATCTTTGTGATGCTTTACGTGAAGCATACAACTCAATATCCAGCCCGGTGCAAGGTTCTAATTTTGTATCGCCTTCTTGTTTTGTATACATTCTTGACCGCCTTCTAGTGTTGATACCTTGCTTTAATGGATGCTTATATGCAACAAGGTCGTCCGTCATTGAATGGCTTGTGCACCTGAACTGGAAAGTCGACAGAAAAACCTTCGTGTTCAGTGATTTTGAATTGAAGCCTATTTATGACTTTTTGGCTTACACCATACATGGGCTTCTGATGAACAAACAGGTTACTGAAGAATGGATTAAGCAAGTTGGGTTTGATGTGAAGAACAGTTATGGGTTGCTGATACAGAAATTGTTGGTTTTGATGTGCTTAATTCATCTCAACTCAGGAAAGTATTTGGAGCTACTCAACGACGTCTTTAACAGGTCAGATATATTGTCATTGTTGCCAAACTCATTTTCAAGAGTGTTTATTCAAAGAGATGGTAGCACTTTTTGCAATGTGCTCTCTGAAGCATTGCAGAGTATCAAGGATCCTCTAGTGGTTATAAGAAATGCAGAAGTATGTTCGATGGTGCATGCAAAACGAGCTGTTTTTCTGAATGTCTTCAACTGTAGCAGAGATACTCTTTTGGAAAAAATGTTTCCATCTCAG
>gnl_Betvu_v1.2_Bv1_006020_iypr.t1
ATGGAGGGTTTATTTGTATCATCTGAGATGAATGAGAGAATTGCTAGAGATTCTAGTTTCCTTGATAAGGTGTTTTCATGGTCTATTAATGACATCTTCAATGATGAATTCTACGGTGATAAGGTTAGGAAGATTCCCGATTCATTTGAGACAATATCGGAGTATTTCTGCTCTTATGTTTATCCTCTATTAGAAGAGACACGGGTTGACCTTCGTTCAAATTTAGAGATAATATCAAGGGCACCATATGCTGAAATAGTATCTTATGATAAATCTAGACGTGACAGATCACTTATGTATGATGTTCAAATAGATGAATGGAGAAACAGGTTCAATGACCGAGGCAAGGAGCCATACAAGACATTGCCCGGTGATATTTTTGTTCTTGTGAAGTCTCGGCCTGAAACAATATATGATTTGCAAGCGCTGGCCCAAACATGGGTTTTGGCATCAGTCACGAAAATTTCGAAGGATAAGTCAGAGGACGAGGTAGATGACAACACTTCATCAACCTCTTTTACAGTGCAAGCTTCACGAGACATTGGGGAGATAGATGACAGCTACAGCTCCCTTTTTCTGGTATTTTTGAGGAATTGCACCACAAATAAAAGAATATGGAATGCCCTGCACATGGTAAAAAATACGAGAATAATACAAGGAGTTCTGCAAAATAAATTGCAGGATGAAGGATGTCATAATCCGTGTGGCTCCAATCATCATGGGTGCTTGTCTGAAGACCTTTGTATGGAAATATCTTCAAGTCTGAATCCCTCCCAGTATGAGGCAGTTTTAGCTTCACTGCAAGCAATGCAGCGCGAGCAGATGTCTCAAGTTCAACTTGTCTGGGGGCCACCAGGGACAGGCAAAACAAAAACCCTCGGTACATTACTATTATTCCTCAGGAAGATGAACATCAGAACTCTGATATGTGCCCCAACAAATGTTGCCATCACTGAAGTAGCTGACCGTCTTTTGGAGCTGATTACGAACATTTCTTCAAGGGATTCAGGAGAAACATCCGACTGTTTGGGAGACATACTCTTGTTTGGAAACAAAGAACGGCTACGAGTAGGACTAGATATAGAAGATATATATCTGGACTACCGTGTCAAGAGGCTAGCAGAGTGTTTTGCCCCCCTAACTGGATGGAGAAGTTGTTTCCCGTCCTTGTCAAATTTTCTCGAGGATTGTGTTTCTCAGTACGACGTATTCTTGGAAAACGAGTTGATTAAGATGAGGGAACAAGGCGTTGATGATGTTGATGCTACACGACAGATTGAATCATTTCTTGCTTTCTTTACGAGCCGGTTCAAGGCTGCTGCGGAACCAGTCAGGCGCTGTATTTTTAACTTCCGCACTCATGTCTCGAAAAGTTACATTGGTGAACATAATCTGGCAGACATGATGATTCTCAATAATTTGCTTGACTCCTTTGTAAAGCTGTTGCCTCAAATTGATTTGGGTTCTGATGATCTGTTGGAACTTTTCTCCTCTGGCGAAGTTGAGGACTCTCTTGTGCTTAGTGTGGGCCCCAACGATATTTCTCTGCTTTTGGCAATGAGGAGAAAATGCATTTCCGTCTTAAAAAATCTGCATCGATCTCTTGGTGTTCTTAACCTTCCTAATATTATGAATAGAGAATCTATAACAGAACTCTGTTTCCAGATGGCATCATTAATCTTCTGTACTGCATCCAGCTCTTATAAGCTTTATACTACACCAATGGAACCACTAAGTCTTTTGGTCATAGATGAAGCTGCACAATTGAAGGAATGTGAGTCAGCGATACCCTTGCAACTGCCTGGTTTACGGCATGCTATTCTTTTCGGGGATGAGTGCCAATTGCCAGCAATGGTTAATAGTAATCTATCTAAGGATGCTGGTTTTGGACGGAGTTTATTTCAAAGGCTGAGTTTGTTGGGTTGGCCAAAGCACCTCTTGGATATGCAGTACAGAATGCATCCTGCAATTAGTTCATTTCCTAATGAAGAATTCTATTTTAAGCAAATTCTGGATTCCCCAAGCGTTCGGCGTAAGAGCTATGAGAGACAGTATCTTCCTGGACTGATGTATGGGCCTTATTCTTTCATAAATATCTCTGAGGGACGGGAGGAACTTGATGATGATGGACGTAGTCGGAGGAATATGGTTGAGGCTGCAGTTGTGGCCAAAATCTTGCATAATCTCCACAAGGCATGGCGCCACCTGTCTAAAGCCTCGAAAAGGCTTTCTGTTGGTGTAATATCACCCTACGCTGCTCAAGTTGTGGCCATTGAGGAGATGCTAGGGAGAAGGTATGAAAACCTTGACAATTTTGGAGTGCAGGTGAAATCTGTTGATGGATTTCAAGGTGGGGAGGAGGATGTCATAATAATATCAACAGTAAGATCTAATACTTCTGGAAATGTGGGTTTCATATCAAGTTGTGAACGTACGAATGTGGCTCTCACCAGGGGAAGGCACTGTCTTTGGGTACTTGGTAATGAAAAAACTCTAATTAGAAGCGATTCAGTTTGGAAAAGATTAGTCTCCAATGCTAGGGAGCGTCTCTGTCTTTTCAATGCTGATGAAGATAAGAGCTTGACTGAAGCCATGATAGATATGAAGAAGGAGCTAAATCAAATTGATGAATTACTCAACAAGGATAGTATACTTTTTAAAACTGCCAGGTGGAAGGTTATGTTTAGTGACAATTTTGTGAAAAGCTTTGCAAAGCTTCCATCTACCCGGGCTAAGAAATCAGTGATGAATCTGCTTGTGAAATTGTCAAATGGCTGGCGGCCTAAGAAAGTCAAAACTGATCCGATATGCGAGAGCAGTGTACGAATTGTGAAACAATACAAAGTTGAAGGTCGGTACATTATATGTACAAATGACATTGTAAAAGAATCTGGATACGTCCAAGTGCTAAAGATCTGGGATGTTGTGCCACTGGAAGATGTAACAAAGCTGGTTAAGAGACTTGATAACATATATAGAGCTTTCACAGATGATTTCTTGCGTCACTGCAAAGAGCGTAGTCTTGAGGGGGAGCTAGAGGTCCCAAGGACTTGGAGCAATTCAATTGACATTGTCCGATTGAAGAGCAACTATGCTGAGTCAACAAGTGCTTCTGATGGTGATTTGGATGGCACAAATTATGCTGAGAATGCTAATGTTAGCGAAAGCTTGTTGTTAATGAAGTTCTACTCCCTATCTGCGGGTATAGTAGGTCACCTGTTGTCTGATTCTGATGGTAAAGCTTTGGACTTACCCTTTGAAGTAACAGATGAGGAGCGGCAAATAATTATTCACCCAAAGAGCTCCTTTATCTTAGGACGATCTGGTACTGGAAAGACAACTGTGTTAACCATGAAACTGTTTCAGAAAGAACGACTGCACCACATGGCTCTTGTAGGCCTTGATGAAGTGAGTAGAGATGCAAACATTGCAAATGCTACCCCCACTGAAGAGAATGTAGAGAGTGAAAATGTTCTACGCCAGCTTTTTGTGACAGTTAGTCCAAAACTGTGTTATGCCATTAAGCATCATGTTTCTGGTCTGGAAAGATTTGTACGCAATGAGAGCTCTCCTATGGCAAGTGTCCCCATTGATGCTGATGATATTGATGACAGTGATCAGTTTAGTGGTATCTCGGACTCTTTTGCTGGTGTTCCTCCGAAGTCATACCCTCTTGTGCTAACTTTTAACAAATTCTTACTCATGCTTGATGGCACATTAGGTATTTCATACTTCGAAAGATTTTATGATGAACGACATCATTCGTACGGAGGAAATACTAGTACATCTGCTACTTCCATTATGAAAAGGAAAGAGGTTAACTATGAGAAGTTTAATTTGTTCTACTGGCCCCACTTCAATTCACAGCTTACCAAGAAGCTTGATTCCTCTAGAGTTTTTACAGAGATAATTTCCATCATTAAAGGTGGTCTCCAAGTAGGGGAAACAAATGATGGTAAGCTTAGCCTGGAGGATTATCTTTGTTTGTCTGCAGGCCGAACGTCAACTTTGAGCCGGCAGAAAAGAGAGTTGATATATGACATATTCCTGACTTATGAGAAGATGAAAGCAGAAAGAGGAGAATTCGATTTATCTGATTTTGTGAATGATCTTCATCGACGGCTCAAACGTGAGAGATATGTTGGTGATGTTATTGATTTCGTGTACATAGATGAAGTTCAGGACTTGACTATGCGACAAATCGCCCTGTTTAAATATATCTGCACAAATGTGGATGAAGGCTTTGTTTTTTCTGGTGATACAGCTCAGACAATTGCACGGGGGATCGATTTCCGGTTTCAGGATGTCAGATGTCTGTTCTACAAGGAGTTTTTGATGAGTGAAAGAAATGACGTGGCCAATGGGAGCCAAACACGAGGACAGATTTCTCCAATTTCTCATTTGAGCCAGAATTTTCGTACCCATGCTGGTATACTTAAGTTAGGACAAAGTGTTATTCAACTCATTTATCATTTCTTTCCTCATTCTATTGACATTTTACCCCCCGAGAATAGTCTCATTTTTGGAGAAGCTCCAATCTTGTTGGAGTCTGGATCAGATGAGAATGCTATTGTCGCAATCTTTGGCAATGCTGGAAATATGGGTGGTAGTAATCTTGTTGGTTTTGGAGCTGAGCAGGTGATACTTGTACGAGATGATTGTGTTCGTAAAGAAATACTAAGCTATGTTGGTAAACATGCTCTCGTGCTAACAATTGTTGAGTGCAAAGGGTTGGAGTTCCAGGATGTCCTTCTGTACAATTTCTTTGGGTCATCACCATTGAAAAATCACTGGAGAGTGCTATACGAGTATATGAAGATGCAGGATATGCTTGATTCGAATTTGCAGCCGTCTTTTCCCCATTTTAATCCCGGAAAGCACAATGTTTTGTGCTCTGAGCTGAAGCAGCTATATGTTGCTATCACTCGTACTCGACAAAGATTATGGATTTGTGAGAACAAAGAGGATGTTTCAAAACCTATGTTTGACTACTGGAAAAAACTGTGTGCGGTTCAGGTCAGACAATTAGATGATTCACTTGCACGTGCTATGCAAGTTGCGAGCAGCCCAGAGGAATGGAAAGCGCGGGGAAGGAAGTTGCTGGCAGTGGAAAACTATGAGGTGGCAACCATGTGCTTCGAAAGAGCTGGGGATAGGCACTGGGAGATTTATGCTAAGGCTGCAGGGTTAAAGGCAGCAGCTGGTCGAACTTATGAATTAAATCCTGAAGAGGCTTCCAGTATTCTCAGGCAAGCTGCTGAGCTTTTCGAAAGCATAAACGTGTATAGGAAAGCTGCAGATTGCTTCTATGAGTTGAAAGAATATGACAGAGCAGGTATAATATATCTTGAGCAAGGTAAGGAGTCGGATCTCATAAAGGCCTGTGAATGTTTCACCTTTGCTGGGCATTATGAGCGTGCTGCTGAGGTATATGCTAAGTGTAATCTCTTCTCTGAGTGCCTTTTGTCTTGCACAAAAGGGAAGTTGTATGACTTAGGCCTGCAGTATATTCAATATTGGAAACACCAGGAAATGGGTGGAGAATTGGACATGATTGAACAAGTCTTCCTAGAAAATTGCGCTCTTTCGTTGCATGAGCAGGATGATAAGATAAGAATGATGAAATTCGTTAAGGCATTTAGTTCAGAGGAGTCTATGCAAACCTTCCTCAAGAAAGTGGGTCGCCTTGATGAGCTTTTGGACTTGGAGGTAGAATTAGGAAACTTCTTGAAGGCTGCTGATATTGCAAGGGATAGAGGGAAACTTCAACTTGAGGCAGATTTAATGGAAAAAGGCGGGCTTTTTAAGGAAGCTTGTGAACTTTTTCTATGGTACGCTCTTGCTGGTTGTCTTTGGGATGATGGTAAAGGTTGGCCATTGAAGAAATTCCTAAATATGGAGGAGCTGCTACTGAAAGCTAAAGCCTCTGCTTATAATGTTGAGCCACGTGATCTTTACAGGACTGTATGTACAGATAGCCTGATTTTGTTGAACAGAAACTATTCAATGTCTGAGCTGAAAGAATTTTTGATCATTTCTCAAACTTGTAAAAATCTGAGAGGGGAAATACTATCGACCAGAAGAATCCTGGACTTGATGCTTCAAGTTGATATTTCGAAGTATGAGCAGGAAAGCGACACCATAGAAAGTTTGCCTGCGTCACATCTTGAAAGGATTTCTCGAAACAAGGTCTCTGTTGAAACACTAATCTATGCTTGGAACTTGTGGAAGGACACTGTTTTAAGAATATTCAAGTTTCTCGAGGCAGTGGATGTTAATGAAACTAGTGATTTAACCGAACTTGGAGAATTTTGCTTAAACTACCTTGGGGTTCGAAAGCTGTTTGTTAGTACAGGAACAATTTATGTTTGTCTGTACCCTGATGCTGAATGGATGAAGGAGGCTGACAAAAGTTCTTTTGAAAAGTTTGGGAAGTTTGTCAGTGTTGATATAGTGCACTTGAAAGCTGCTGCCCGCAACCATTGGTCCATAGAGTTACTATCCACTGGCATGAAAGTGTTGAATGCTCTTGAAGCACTTCGGAAGAATGCATGGAGGGGTTCTTTGTCTGAATTTAGAAAGGCTAGGTTATTTCTCCATCTTTATGAAGTTGCACAGATGCTATCCTCCCAGAAACCTTTGAAGCAGAAGTATCAGGATTTAAAGTCGCTGCGGGGTTACGTTGATGTTTCAGTAGGAGAATATTTTAAATCCATGTTTCCTCTCGACTGGAGAAGATCAGTGAGCAAAAACATTATGTTTTTGAGAGAGAGCGAGATTTCTCAGAAAATACTAGAAGAAGTCTTAGTACATAATGTTCAAGGGACAGATATTTTAACATATGGGCAACTTGGATGTGTAGCCATGGTGTTGCTTGGATCTCCTAAGGGTAAAATTGAATTTTCACATGTGTTTCTTAGAAGAGTTGATGATGATTCTCCCTGGAAACCACTTCTTCAGGCTGTCTCTCAGTGTACTGAAGCTCAAGGTCAACAGGCCGAGCCCCTTGCTTGCAAGCTTCATAGAGCTCTAAGGAATGTTTATGATGCCAATTGGAGGACAAGAGATTACATATTGCCTAGCTGTTTCTTATATCTTGTTGACCGTCTAATGTTATCCCTTCTGGAGTTTCGTGGCTGTGTACTGATGACTAGATCATCCCTTGTTGAATGGTTTAATCATCTCGAGTGGAAAGCCAACCTCGGTACATATTTAGTGTCTGCTGGTGATGGATCTATATTTTTGCGAGACACTTATTGCCTTTTGGCTCGCATACTTCATCAGCTTCTCATGAAGAAACATGAAACTGTGCAATGGGTTAAAAAAGTTGGCATTAATGCAAGGGAACACTTCCCAGTGCTGCTTCTCAGACTAGTTGTTCTAATGTGCTTGCTTCATCTAAATTCCAACGAGTATATGGAAGAACTTCTAGATGTGTTAGGTTGGAACGAAATTTCTAATCAATTACCACATGCATTTTCAAGTGCCCTACGAAAAATGCGCAAGGTTGGCTTTAACAATGCTGTTGCTGAAGCGCTAAATGCAATTGGGGATCCCCTGGTGGTTGTTAGAACGGGAAAAAATCTTAAAAGAGTGTCTTGTAGGGGTGCCATTTATCTGGATATTGTTGACCAGAGTAAAGAGGAGTTGCAGAGTATCCTATTTCCGAATACGGTGAATGCTTCTGCAGATAGAGTTAGTGCTGCTGATTCCAGTTCCACTAGTTTCTCTCAAAAGAAGAATGAAGGATGTATTGAGCTCCAAGATGGGAACGTTTGGGAAGTTTTTGATATGTTGATGTTGTTGGAGAAGAAAAATGAGAAAAGTAGGCAAATCTTTGTGTCTAATGCACCAAAGATTAAGGTGCAGATTGACAACGCGCATAAACTGATGACAACCGCGATAACCATGCCATTGAAAAATGATACATGTACTGATGATGAGCACAAGCTCTTTCTAGCAGAAGGTGGTTGCCTGCTTCTTGAGTTACGGCTCTTGTCGGCAGCCTTAGATGCAAGTGGACAACAGCTGAAAGATAGCATGTTGTTGGTCGAAGACAGTGCTAAACGACTGCTATCAGGAAAATCGGTATTTGAGTATTTCCTGAGTCCGCTGATTCCTCAAACCGATTGGAAAACTTCTACTCCGGATAATCATGAGGGACGTGTTCCAGAATTAAGAGATCAAGGAAATGCTGAGACTGGTGATGATAACAAATCCGTCGAGGAGGGTCAGATAGTTGATTCTTCAGTTGTTGCTACTGTAAAGCAGCCAGAGGACAGTCAAGATAGAAACCAAGGGAAAGGAAGCAAAAAGCCGAAAAGTGGCAAGAAGAAGAAGGGCAAGAAAAATCAA
>gnl_Betvu_v1.2_Bv3_050200_nkxh.t1
ATGGAGTCATCAAGCTTAGGTTTTCTAGAATTGGTGTTTTCATGGTCTTTTCGCGACGTGCTCAACAGAAATCTTTATAAAGATAAGGTGCAGCGTATTCCAGAAATATTTTCATCAACTGCTCATTACACAAGTGCATTTGAAAAACCTCTTGCTGAGGAAACTCGTGCAAGTTTATGTTCTGGAATGGAATCTGTTGGCAATGCCCCTGCTTGCGAGATATCTCGCATCGAGTTGTCTAAAGATTACAATCCTCCTAAGGAATTGTACTATAACATTTTGAGCAAAAAAATTGCAGATTTCAAGAACAATGGAGGACATTATGAGCCAGAAACAGGAGACCTCATTGTTCTTTCGAATATAAAGCCGAGGAGAATTGAAGATTTGAATGTGCCTGGAAAACCCTTTGCTGTTGCCTTCGTGACTACAATGGAAGAAGGTTCTGACATGACTCGGATTCTGTTATCCAAGGATATCAGTTCTGAACTGAAACCCAAGCCTGAGAAGCGCGTAAGAGTTTTCGCAACTTACTTGATCAACTTGGTAACAAACATGAGGATATGGAGAGCACTGAATCCTGATCCTCAAGGGCTGAGCATGAACTTTGCTCTTAAGGCTTTAAGGCCTAACTCTGATGAAGGTGAGGATTGCACTATATGTATCTCTAATGTAGACTCAACTGTACGAGGGGACATCGATTCTTTTAAGTTAGATGAATCCCAGAAAAATGCTGTATTAAGCAGTATCGCGATGAGAAAATGCTCACACCAGAATGACAGTGTGAAGCTCATATGGGGTCCTCCAGGGACAGGAAAAACAAAAACGGTTGCTTCTCTTCTATTTTCACTTCTCAAATTGAAATGCAGGACATTATCTTGTGCTCCGACTAACATAGCTGTTATGCAAGTCGCAAAAAGGCTTATGGGACTACTCTTACAGTCCCTCAAGCATGATACTTATGGCTTAGGTGATGTAGTTCTCTTTGGAAATGGTGAAAGAATGAAGGTTGATGATCATGATGAACTTTTAAATGTGTTTTTGGACTATAGAGCTGAAGTTCTATCAAAATGCTTGTCACCTATTGACGGTTGGAAGCATACTTTGGTTTCGATGACATCTTTACTTGAAGATCCGGTGGAACAGTACAAAATGTACTTGCAAAATAGAGGTGTTTTTGATGAAGAAGAGGATGAGGAGGATTCAGATGGAAGCAAAAGTGAAGAAAGCAACGAATGTGAAGATACAAAATGTTCGAGGTTGAAGAGATCCGATAATAGAAAGCACTGGAAAGAAGTGATTGATAAATCAATGAAAGGAAGCAACAATAATGATGATAGAAAGTATAAGTCTAATCATGAGTTATTGACATTTGAAGAGTTTGTGAAGAAGAGATTTTATTCGATTGGAGATCGTTTAGCTTTCTTGATGAAGAATCTTTACACTCATCTCCCAACATCATTCATTACATCGGATGCTGTAAAAAGCATGATTAGTCTGCTTGATCTGCTCAAAATCCTTGAAGATGCAAGAGAAAAAGTTAATCAAACTCATCAATTGACTATGAAAAAAGCAGAGTTCTTAGAAATTCTGAAGTCTCTTCCTGAACAATTTCCAATCCCATTGTTTTCTGACATACAAGCAATAAAGACTACATGTTTGATGAATGCCCGTTTGATTTTCTGCACTGCTTCAAGTGCTGCTAAAATACAAACTGAGGGCATGGAACCAATTGAAATGTTGGTCATCGATGAAGCCGGGCAGCTTAAAGAATGCGAGTCCTTAATTCCTTTGCAAGTCCCGGGTCTCAAAAATGCAATACTCATAGGCGATGATAAACAGCTGCCAGCAATGGTTCAAAGCAAGGTTGCAGAAAATGCTGATTTTGGACGGAGCTTGTTCGAAAGGCTAGCAAATTTAGGGAAAAAGAAACATCTCCTCAAAACTCAATACCGGATGCATCCTTCAATTAGTTCATTCCCTAATGAAGTGTTTTATGGGAAACAGATTATAGATGCTCCAAATGTGAAAGAAAAAAGCTATGAAAAGTGTTTTCTTCAGGAAAACATGTTTGGAACGTATTCATTCATCAATGTATCCAAAGGAAAAGAGAATTTTGATAAAGGGTATAGCCCAAGAAACTTGATCGAGGCAGCAGTTGTCAACAAGATTGTTGAAAAGCTTTTTAACGAGTATTATATGACAGGAAAAAAAGTTAGTGTGGGAGTGATCTCACCTTACAAGGGTCAAGTTGGTTTGATCGAAGAAAAAATTGGAAAGAAATATGTTACTTACAAGGACCATGGTTTTTCTGTGAGTGTTCGCTCTGTTGATGGATTTCAAGGTGGGGAAGAGGATGTAATAATAATATCAAGTGTTCGAAGCAATGGAAAGGGATCGGTTGGATTTCTGTCTAATCACCAGAGAACAAATGTAGCCTTAACAAGAGCAAGGCACTGCTTATGGATAGTAGGGAATGGAACAACTTTGATCAATAGTGAGTCTGTGTGGAAGGAGCTGGTGGTTGATGCCAAACTACGCGGGTGTTTCTACAACGCAGAGGAGAACAAAGATCTTGACAAAGCTATAACAATTGCATTGTTCGACTCTGAAGCTGATGTTGCAGAGTCTTTGTCAGACCGGTTAGCTGCTATTAAGCTAAGAGACGGTCAAGGGGATTCGAGTTCAAGATTTAGAAACAGTTTCGAGTCCAGAGCGAAAATAGACTCCATCATCAGATACAGGAAATGG
>gnl_Betvu_v1.2_Bv3_050210_dwyo.t1
ATGAAGAAGTGCAGTACTGGAAAGAAGGAAAGACACCAAGGTTTGTTAGAATTGGTGTTTACGTGGCCAATCAAAGATGTCATCAACCAAAATCTCTACATTAACAAGGTAAATGAGATATCAGAGACGTTCACATCAACTGCTGATTACTTAAACTCATTCAAGGTACCACTTATCGAAGAGACACGGGCCGATTTCTGTTCTGGCTTAGAATCAGTAGGTCATGCACCAGCATGTGAGATATCTGGGATTTGGTTGTCTAAGAATTATAGGCCTCCTAAGAACTTGTACTACGAAATTTCGACCAAAAAGATAAGTAGTGATGATGTGAATAATCATGGCCTGCATTATGAGCCAGAGTCTGGGGATATTTTTGCTTTAACAAACCTGAGGCCTAGAAGTATTGCAGATCTAATCAAACCAGATAAACCACTTCATTTTGCATATGTCTCGAGGTCGTCAGAGGAAAATGAAGTTAAGATGGAGATATTGTCATCAGAGAAAATTGATCGCGAACTAATAAAGGCGAAAAATGGTAGAATTTTCATTACATACTTGATGAACATTACAACCAATATGAGAATATGGAAGGCATTGAATCCTGATCCTAAAAGCAAAAATCTTGGTTTGATTCAGAAGGTGTTACAATACAACTCTTTGGTGGATGATGAATGTGTCAATTGCAACTCCGAAGAAAGCTGCAATGTTATGAGATCATCAGACATGTTTAACTGTCTTGGCTCATTTGGGTTAGATGAATCACAGAAAGAAGCTATTTTGAGCAGCATTTCCTTAAGGAAATGCCTACACCAGGAGTACAAAGTGAAGCTTATTTGGGGACCACCAGGGACAGGGAAGACCAAGACAGTTGCTTCATTGCTCTTTGTAATACTTAAGCAGAGGTGTTGCAGGACACTAACTTGTGCTCCCACAAATGTAGCAGTGATCCAGGTTGCAAAAAGACTCGTAACGCTGTACTTAGAGTCCCTCACCTATCACACTTATGGATTGGGAGACATCGTCCTGTTTGGAAATGAAAAAAGAATGAAGATTGATGATCACTATGAGCTCGTAGACGTATTTCTTAAATATAGGGTGGAAATTCTTGAGGAATGTCTTAAACCGTTAACAGGTTGGAGAGCTAGTCTTGATTCGATGATGTATCTACTTTCTGACCCCCAAGCGCGGTATAATGCTTACATAGCAGGGGACAAAGAGACTAAGATTGACAAGAAAGCTGAAAATGGTGCTAATGTTGTAGCCACCAATGTAGTAAAAGTGGACAAAGAAAGAACAACTACTACAAAGAAATGGAAGGAAATAATAAATAAGTCCATGAGTGAAAACAAGAAGGAAAACAGGAAGAAAGGAAAAGGAAAAGAACAAGATGGCAAGACAGGTGATAATGAAGGTGATAATGAAGGAACGAAGATGGAAGTTATGACATTTGAGGACTTTCAGAGGAACAAATTCTGCTCCGTAGCTGATCGTTTAGTATTTTGTGCTGAGAATCTCTATACTCATTTACCAACTTCATGCTTACCACTAGATGTGGCCAAGCAGATGATTAGACTTGTTGTTCTACTTAGTGAGACCTTAGAAAGTGCAAGAAAAAAAGTCTGTCAGTTTTCTAAATTACTTACAAAGAAGAGGAAAGAAATCTTACCTATATTGGAATTTCTTCATCTTCGATATCCTATACCCAAGATTACTGGGAATATAAAGGATTTTTGCTTGGATAATGCACACTTAATATTCTGTACTGCTTCAGGCTCCATTAAAATGAAATCATGCGTCGAAATGGTGGTTATTGATGAAGCTGCACAGCTCAAGGAATGCGAGTCAGCAATTTCCTTACAGATTCCTGGTGTGAAAACTGCTATTCTCATAGGTGATGATCGACAACTTCCGGCCATGGTTCAAAGCGAGGTTTTGAAGAAGAAGATTAACTTTGGAAGGAGTTTGTTCGAACGGATGGTAAGATTAGGGAAAAAGAAGCACCTTCTCAACATTCAGTATAGGATGCATCCTTCCATAAGCTCATTTCCGAATAGACAATTTTATGAGAACAAGATTGTAGATGCACCAAATGTCAAGGAAATAAGCTATGTTAAGAATTTTCTTGACAAGGGCATGTATGGTACCTATTCTTTCATTAATGTGTCGGGTGGAAAGGAGGACTTCAAGAAAGGGCACAGCCCAAGAAATCTAGAGGAGGCGGATGTTGTTGATCGGATTATTGCAAAGCTCTTCAAAGATTTTTATTGTATCACGAAACAGAAAGTTAGTGTGGGAGTAATATCACCCTACAAGGGTCAAGTAGGTTTACTCCAGGAAAAACTTGAGAAGAAATACACCAAACATAAGGAAAACTTTTGCATCAACATTCGTTCAGTTGATGGCTTCCAAGGTGGTGAGGAGGATATCATAATAATCTCAACTGTTAGATGCAATGGGAATGGATCTGTTGGGTTCCTTTCGAATTGTCAGAGAACAAATGTAGCTCTAACCAGGGCAAGGTATTGTTTATGGATAGTTGGCAGTGGGAGTACTTTAGGGAACAGTACATCTGTCTGGAACAGCCTTGTATTCGATGCCAAAACTCGAGGGTGTTTCTATGATGTAAAAGATGATATAGACCTTATTAAAGCAACACCAGCTGGTAAAACTGATTTTTTCGGGTACCTAAAACTCGAGAAAGCAAGATGGAAGGTTGTGTTTAGCAATGACTTCAAGATCTCTATATTAAGCATAAAGAGCGTTGCGACTCAGAAGCGAGTTAAAGAACTGTTGCACAAGATTGCTGATGGGTGGCGTCAGTCTGACTCTGAGAAACTGGTGCATGCTGTCACTGGTTATGGTGCAGCTTATGAATTATTGGAGCAGTACAAGGTTGCTGATCAGCTAAATCTTGCCTGGACAGTCGACATCGTTAAGGATAATTCACATTACACACAAGTTATCAAGATTTGGGACGTTTTACCAGGTTTTAGGATTCCCAATCTTGCTAAGAATCTTAGTATTCTGTTTGAAAAATATACAGTGGACTTCATGAACAGTTGCAAGTACAAATCTTTTGAAGGGAACTTGGTTGTACCGATGTCATGGCCACTTCATTCGTTTCATAACAGCCATCTTACAGCTGATCCTGCAGATAGTAGTTTGTTATATCAATTATCTACTATGAATTTAGGAAACAAAAACAATCAAGGAGAAACAAGACCAAGTGTTAGAAAGAATATCCCTGTGGTATGGAAACAAGTACAAAGG
>gnl_Carpa_v0.4_evm.model.supercontig_108.1
ATGGAGTCCACATCTGTTAAGAAGGAGAAGATTGAGAGCAGAAGCTTGCTTGATATGGTGTTTTCTTGGTCTGTTAGAGATGTTCTCAACAAAGATCTTTACAAAGACAAGGTGGGTAAGATTCCTGAGACTTTCAGATCACTTTCAAGTTACCTGAATTCCTTTATTCCTCCTCTGATTGAAGAAATACATTCTGACTTGTCATCAAGCTTCAAATCAATTTCTCAGACAACACCAGCCTGTGAAATATCGAGTGTTGAAAAATCTAAAGACTTTAAACTTCCCAAGGACTTGTTTTATACAACTATAGTGAAAGGAAAGAGAGCTTCCAAAGGAAAGAGAGATTCCAAGAAGAATAATGTCGAAAAGTATCAGCCAGAGGTGGGAGATCTTATTGCCCTGACAGGAGTGAGGCCAAAATCTACTGATGATCTTAACAGGCCAAACAGACCTTATCTCATCGCTCTTGTTTATGGGGTAGACGAAAATGAGCCTAGCAGATTCTTTATACTCTCATCGAAGCCTATTACGAACAAAGATGACCCAGAAACTAGTAGGAAATTCTTATTTCGAGAAGATAATGAGGAAACTGAGAAGAAGAGAGAAATGCTTTTTGGAGTTTATCTTGTTAACATGACAACAAGTATTCGAATATGGAAGGCATTGCATCCGGAGCTTGAAGGGACAAACTTGAATATAATCAAGAATGTGTGTCAACCCATGTCTTTTGGGAGTGAATCAGACTGTGCTGAATGTTTATCTGAACAGACTGAGACTCCTGGAGTTTCAAATATTTTGAGTTTGATTCGATCTTTCAAGTTAAATGATTCCCAGGAAGCTGCCATTTTAAGTTGTATCAGAAAAAGGGAATGTCACCATGAGAATACAGTAAAATTGATTTGGGGACCTCCAGGGACTGGCAAGACAAAGACAATTGGGTTGCTCTTGTTTGCCCTTCTTAAACTAAAATGTAGAACTGTCACATGTGCACCAACTAATACTGCTGTCCTGGAAGTTACAACACGACTTGTGAGGCTAGTTTCGGAGACACTTGAACACGATACTTATGGACTTGGAGATATTGTTTTGTTTGGGAATGGAGAAAGATTGAAAATTGACGATCACAATGATCTTCTTGATGTGTTTCTTGATTATCGAGTTGACATGCTTTCCCATTGTTTTGCATCATTCTATGGTTGGAGTGCTAGTTTGTCGTGCATGAAATCTTTGCTCGAGGACCCTGAAGGGCAATACAAGAGGTATTGCCAAAGCTGGACAAAGGAAGATGATGAGGAAGACGACGATGAGAATGAAGAAGATAGTCCCGAAGTTACTGAGAATGAAGAAATGGGTAAGAATCAGAAATTGGAGCAGAACAGAAAATTGTGGAATCAAGTTATATCAAAGTTCTTGAAAGGAAATCAAGACAGTAAAAACAGAGTGTCTGAAGAGAAAAAATCGGAAAAGAAACAATGTGATGATCCTCTCACATATGAGGAATTTCTAAAGAAGAGATTCAGATATTATTCTGAGAGGCTCAAATTTTGCATTGTCAATTTGTATACTCATTTACCTACTTCTGTCATTTCGAAAGATGTTGTAGTAAACATGGTAAAAGCTCTCAATCAGCTCAAGTATCTTGAGAAAGTTATCTTCAAATGGAGTACTCTTAACGATGGTGGGCTGAAGCAAATCTTTAAAGATATTCACAGTGGAAGGACAACGTTTCTTAACATTTCACTTCGTCGCACGATAAAGAATTTCCTTGAAATCCTCGAATTGCTGCCTCAAAAATTTGCAGTTCCAGATTTCATTGAGAAATATATGATAAAAAATTTTTGCTTAGCAAATGCAACATTGGTTTTTTGTACTGCATCAAGTTCTACTAAGTTGCAGACTGAAGGAATGGCTCCGCTAGAATTGTTGGTTATTGATGAAACAGCTCAACTCAAAGAATGTGAATCAGCCATTCCTTTACAACTACCAGGTTTACGCCACGCGATTCTTATAGGCGACGAGCATCAACTGGCCTGCAATGGTCCAAAGCCCGTACCGGATGCATCCTTCATAAGTCTCTTTCCAAACAAAGAGTTCTATAATGGGCAAATTCGCGATGCTCCTATTGTACAACAAAGAAGTTACAAGAAGGAATTTCTCGATGGAAACATGTACACCTCATACTCGTTTATCAACATAGCTCGTGGAAAAGAACAATTTGATGCAGGACATAGCCGGAAAAACATGGTCGAAGTTGCTGTGGCATCTCAGATTGTTGAAAACCTTTTCAAAGAATTTAGGCAGAAGAAAGATAAAATCAGCATAGGCATTGTTTCACCTTATAAAGCTCAAGTTTATGCAATCCAGGGGAGAATTGGAGAGAAGTACATTTCAAACGAAGAAAATGGATTCACGGTAAATGTCCGTTCTGTTGATGGATTTCAAGGTGGTGAGGAGGACGTGATAATCATATCGACTGTGAGATGTAACGGGGCAGGATCAGTTGGTTTTCTTTCGAATAATCAGAGGGCGAATGTGGCTCTAACTCGTGCAAGGTACTGTATGTGGATATTAGGGAATGAGGCGACTCTAAGTAACAGCGGCTCAGTCTGGCAGAAACTGATAAATGATGCCAGGCAGCGTGGATGCCTGCATGATGCCGATGAAGATAAAAGCTTGTCTGAGGCAATTACTGCTGCCTTGGTTGAAATCGATCAAGTCCATATGATACTAAGTATGGACTCTCTAAATCTCAAGGATGCCAGATGGACGGTTTGGTTCAGCAACGATTTCCGGAAATCTATTACAAAGATCAAAGATCCTGAGACCTTCAAGGAACTTTATAACTTGCTAAAAAAGCTTTCGAGTGGCTGGCGCCAATCAGAAGACGAAAGAAATGTTGTCTCGCTTGATGGAACATGTTCCCTGCTGTTGGAACAGTATCCAGTAAACAGCAATCTGATTCTGCTTTGGGCAGTTGAAATTCAAAGGGAGACTTCATACCAAGTTCAGGTATTGAAGGTTTGGGATGTTCTGCCGCCTTCCGAAATCCCGAAGCTCGCGAAGCGCCTTGATAACATATTCGGAAATTACACAGTTGACAAAATGAATCGCTGCAAACACCAGTGTACAGAAGGGAACTATGTTGTTCCGAATAAATGGCCAATAGACAACGATGGGTCTTCTAGAGAGAACCTATTTTTCAAAGATGACTCGTTTCATTCGGTGTCAAGATCATTTGGATCTCTCAGCTTAAGAGACAAAAACAGAGGATCAACATCAAGTTACAGAGGATCTTCAAAGTATAATTTCAGAGGAAGGAGAGGCAGGGGATTC
>gnl_Carpa_v0.4_evm.model.supercontig_108.4
ATGACAAAAACTCTCAATCGGCTCAAGTATCTTGAGAAAGTTTTGCACAGATGTACTCTTAGTGATGGCGGGCTACAGCAAGTCCGTAGAGATATTCATGATGGAAAGACAACATCTCTCAGCATTAGATTTAGTCGTGCAATAAAAAACTTCTGGAAAATCCTAAAATTGCTGCCTCTAAAATTTGCAGTTCCAGATTTCATTGAGAAATATTTGATAAAAGACTTCTGCTTAGCAAATGCAACATTGGTTTTTTGTACTGCATCAAGATCTGCTAAGTTGCAGACCAAAGAAATGGCTCTGCTAGAATTGTTGGTTATTGATGAAGCAGCTCAGCTTAAAGAATGTGAATCTGTCATTCCTTCACAACGTCCAGGTTTACACCACGCGATTCTTATAGGTGATGAGCTTCAACTGCCTGCAATGGTGCAAAGTCCGGTGTGTATGGGTGAGATTTCTGAGAATGCTGAATTTGGAAGAAGCTTGTTTCAGAGGTTGTACCGAATGCATCCTTCGATAAGTCTTTTTCCGAACAAAGAGTTCTATAATGGGCAAATTCGTGATGCTCCTGATGTACAGCAAAGAAGTTACAAGAAGAAACTTCTTGATGGAAATATGTATAGCTCATACTCATTTATCAACATAGCTCGTGGAAAAGAACAATTCGATGCAGGACATAGCCGCAAAAGCATGGTTGAAGTTGCTGTGGCATCTCAGATTGTTGAGAACCTTTTCAAAGATATTCAATTTTTAATTGTTTTAGCGTTCATTGCTATTTCTTGCAAAAGAAAGTTTAGGCAGAAGAGAGATAAAATCAGTATAGGCATTGTTTCGCCTTACAAGGCTCAAGTTTACGCGATCAAGGAGAGAATTGGAGACAAATATGTTCCAAACAAAGAGAGTGGATTCACAGTAAATGTTCGTTCTGTTGATGGATTCCAAGGTGGTGAGGAGGACGTTATAATCATATCAACTGTGAGATGTAACGGCATTGGATCAATTGGTTTCCTTTCGAATAATCAGAGGGCGAATGTGGCTCTAACTCGTGCAAGGCATTATACCCAAAAGAAAATAATAATTCAGATTCAACATATTTCGTTTTCCGTTTCTTTGTCACTGAAACCGAAAGGGAATGAGGCAACCCTAAGTAACAGCGGTTCTGTCTGGCAGAAACATATAAACAATGTCAGACAGCGCGAATGTCTGCATAATGCCGATGAAGATAAAAGCTTGTCTGAGGCAATTATTGCTGTCTTAGTTGAAATCGATCAAGTTGATATGATACTAAATATGAACTCTCTAAATCTCAAGGAAGCTAGATGGATGATTTGGTTCAGCAACAATTTCCGGAAATCTATTGCAAAGATCAAAGATCCCAAGACCATTAAGGAACTTTCTAACTTGCTAAAAAGGCTATTGAGTGGCTGGCGCAAATCAGAAGACGAAAGAAATGTTGTCTCACTTGATGGAACATCTTCCCAACTATTGGAGCATTATCCAACAAACAGCAATCTGATTCTGCTCTGGGCAGTTGAAATTCACAAGGAGACTTCATACCAAATTCAGGTTTTGAAGGTTTGGGATGTTCAGCCGCCTTCTGAAATCCTAAAACTCGTGAAGCGCCTTGATAACATATTCGGAAATTACACAGTTGATAAAATGAATCGCTGCAAATATCAGTGCATTGAAGGGAACTATGTTGTTCCAAAGAGATGGCCAGTGTATCACGCAGGATCTTCTAGTGAGAACGTATTTTTCGAAGATGGTCCATTATCCAAATCATTTCAGTTTCTCAGCTTAAGGGACAAAAATTTCAGAGGATCTTCCAAGCTGCAATTATTCTACGCAAATTTCCAAAATTTTTATGCCTTCATTATCTTTACCTTCGAATTGAAAGTGGAAAATTTTAAACTCCGTTTTTTCAGCCCTTCAGCAAGGATTTCCAAAAGTCTTCAACGAGGATTAAGGACCCAGATGCATACAAGAATCGTCAGTCTGCCCGACAAGCTTTTGGGTGGCTGGCAAAAATCAGGTTTTGAAATTCGAAGTCTGTTTTGGACATTTGAAATTCATGAGGAAACCTCATGCCATATCCAAGTTCTAAAAGTTTGTGAGGTTCTGCCTTCATCTGACATTCCAAAGCTCGCACAGCACCTTGATAACATTTCAGAAATCATACAGCGACAAGATAAATCGCTGGAAATGCAAGTTCATCGAAGAAGTATACCTCTAACTCAGACTTCATTAATTCATCTTAATATATTTGACAGCCTCCACCTTGTT
>gnl_Carpa_v0.4_evm.model.supercontig_108.5
ATGGAGATGACATCTGTTAAGAAGGCGAAGAAGAAGAAGATCAAGAGCAGAAAGTTACTCGATATGATCGGTAAGATTCCGGATACTTTTGAATCAGTTTGGAGTTACCTGGATTCGTTCATTCCCCCTCTCATTGAAGAAATACATTCTGATTTGTCATCAAGCTTGAAATCAATTTCTCAAACAACACCAACCTGTAAAATACTGAGCGTTGAAAAATCTATTGGTCGTAAATCTCTTAAGCTTTGGTTCTATACAATTATAGTTAAAAGTAATAATGTAGACAAGTATCAGCCAGAGGTGGGAGATCTTATTGCCTTGACAGAAGTAAGGCCAAAATGTATTGATGATCTCAATAGGCCAAACAGACCTTATCTCATTGTTTATGTTTATGGGGTAGACAAAGATGAGCCTGATAGATTCTTTTCTAGTCATTTCTATGTTCCATTACTGCAGGGGAGTAAACCAGGCTGTGCTGCCTGTTTATCTGAACAGATTGACAGTCCTGGAGTTTCAAATATCTTGAGTTTGATTCGATCTTTCGAGTTAAATGATTCCCAGGAAGCTGCAATTTTAATTTGTATCAGAACAAGGGAGTGTCACCATGATAACACTGTGAAATTGATTTGGGGACCTCCACCTCCAGGGACTGGCAAGACAAAGACAGTGGGATTGCTCGTGTTTGCCCTTCTTAAACTAAAATGCAGAACTCTCACATGTGCGCCCACCAACACTGCTGTCCTGGAAGTGACAACGCGACTCATGGGATTAGTTTTGGAGAGGCTTGAATATGACACTTATGGACTTGGAGATATTGTTTTGTTTGGAAATGGGAAACGATTGAAAATTGATGAACGCGATGATCTTCTTGATGTCTTTCTTGATTGGGGGTGT
>gnl_Carpa_v0.4_evm.model.supercontig_108.6
ATGCAAATGAGTGTGAAAAGTAATAATCCAAAAAAGTATCAGTCAAAGGTAGGAGATCTTATTGCCTTGACTGGAGTAAGGCCAAAATGTATTGATGATCTCAACGAGCCAAGCAGACCTTATCTCATTGCTCATGTTTATCGGGTAGACAAATGTAAGTTTGATAGCTTCTTTATCCTCTCGTCGAAGCCTATTGCGAACGAGGATGGCATAGGAACTGCAATAGACCCGAAGCACATGCAGTCAAACTTGAATATAATCAAGAATGCATGTCAACCAGTGTCTTATGAAACTGCAACTTCAAGTTGTATTGCAACAAGGGAGTGTCACCATGAGAAAACTGTGAAATTGATTTGGGGACCTCCAGGGATTGCCAAGACAAGGCTCAAGTTTACACAATCCATAAGAGAATTTGAGACAAATACGTTTCAAAAGAAGAAAGTGGATTCACGATACGAGAACATAACATCAAGATCAACTCACGAGTGGTTAAACAATAATATTAAC
>gnl_Carpa_v0.4_evm.model.supercontig_108.8
ATGCATTCAGACTTGTCATCAAGTTTGAAATCAATTTCTCAGACCACACCAACCTGTAAAATACTGGTTGTTGAAAAATCCGATGACAATAAACTTCTTAAGGATTTGTTCTATACAATTAAAGTAATAGGAAAGAGAGATCCCAAGAAGAAAACCAATTCACAAAAGTATCAGCCATATTCCAAGAGTAATAATGTAGGCAAGTATCGGCTAGATTCCAAGAACAATAATGTAGGAAAGTATCAGCCAGAGGTGGGAAATCTTATTGCCTTGACCGGAGTAAGGCCGAAATGTATTGATGATCTCAACAGGTCAAAAAGATCTTATATCATTGCTCATGTTTATGGGGTAGACAAAGATGATCCTGATAAATTCTTTATACGCACATCAAAGCCTGTTGTGAACGAAGATGGTATTGAGACTGGTAGGAAATTCATATTTCGAGAAGATGATGAGGAAACCTCGAAGAAGAAAGAAATGCTTTATGGAGTTTATCTTGTTAACATGACAACAAGTATTCGAATATGGAAGGGGAGTGAATCAGGCTGCGCTGAATGTTTATCTGAACAGATTGAAAGCCCAGGAGTTTTGAGTCTCTTGAGCATGATTCGATCTTTTGAGTTAAATTATTCCCAGGAAGCTGCAGTTTTAAGTTGTGTCAGAACAACGGAGTGTTACCATGAGAACTCTGAGAAATTGATTTGGGGTCCCCCAGGGACTGGCAAGACAAAGACAATTGGATTGCTCTTGTTGGCCCTTCTTAAACGAAGATGTAGAACTGTCACATGTGCACCAACTAATGCTGCAGTCCTGGAAGTGACAACACGACTCTTGAGTTTAGTTTCAAAGACACTTGAAGGTGATATTTATGCAGTTCAAGATATTGTTTCTCCTGAGAATGGAGAAAGATTGAAAAGTGATGATCACAATGATTATCCTAGTTTGTCTCTTGATTATCAACATGAACACGAGCTTTTGGAGATACTTGTATATAACACTTATGGACTTGGAGATATTGTTTTGTTTGGAAATAGAAAA
>gnl_Carpa_v0.4_evm.model.supercontig_2.98
ATGAACAGGACGCAGAGAAGGGGGATGATGATGAAGGGCGAAAGTTCTGGAAAACGATCGATTTTCTCTAATGATGATTTCATCAATGAGGTGTTTTCTTGGTCTCTCGATGACATTTTAGATGAAAATCTTTTCCAAGATAAGGTAAAGAAGATTCCTGATACATTTGAGTCTGTTGAGCATTATATGGGATCCTATGTTTTACCGTTACTCGAAGAAACACGAACACAACTGTGTTCAAGTATGGAGGTCATATCTGCAGCACCTAATGCTGAAGTGGTTGGCTTTGAAGAGTCCAAGCCTCATGGGAGTTTATTATATGATTTTACCATTGACTTCTGGAGAAACAGATTCAGTGATTGTGGCAAGGAGCCTTACAGAACATTGCCCGGAGATATCTTTGTTTTAGCAGATGCTAAACCTGAAACTGTTTCAGATCTGCAGAGGCCAGGCAGGACATGGGCTTTTGCATTGGCCACTAAAGTCGCAGATGATGAAAACGAGGAAACTAGTTTAACAACTAATTTTAAAGTGAAGGCATCAAAAGACATTTCAGAAAATGATGGGATGTATAAATCAATGTTTGTGATTTTTCTGACAAATATAACTACTAGCAAAAGGATATGGAATTCGTTGCACATGTTTCGGAACCTGCGGATAGTCAAAGAAGTTCTGTGCTCTTCTGTGGTGGAAAGAAGCTGTCATATTTGTCCTCTACAGCCCAATGATACCTGCAGTGACAAGGTTCTCACAACCTTAAATGACTTGAACGAATCTCAAACTGAGGCTGTTTCAGCCTGTCTTAATAAACTGAGATGCAAGCACCAGTCCAATGTGGAACTTATCTGGGGTCCCCCAGGTACAGGGAAAACCAAAACTATCTCGGCAATGCTCATTGTCCTCTTGAAATTAAAATACAGAACTGTCATTTGTGCCCCCACAAATGTCGCAATTACAGAGGTTGCATCACGTGTTTTGAAGCTGTTGAAAGAATATGGTGGAGAAGAATCTGGGGCAGATGCTTACTGTTGTTCTTCAGGTGATCTTCTCCTGTTTGGGAATAAGGAGAGGCTCAACCTTAAGTCAGATGTTGAGGAAATATATTTGGATCATCGAGTCAAGAGGCTAACTGAATGCTTTGGAACGATCACTGGGTGGCAACATTGTTTCAGATCAATGATAGATTTTCTTGAAGATTGTCTTCTCCGGTATACTATTTTCTTGGAAAATGAATTGCTCAAAGAGCAGGAAAGCAGTAAAGAAAATGAAGTAAAAGAGAAAAGGTGCAATAATGGAATTGATAGTAACAAAGCGCAGCTTAAGTCCTTTCTTGAATTTGCAAGAGAACAGTTTAGGAATACGGCGTTGCCACTCAGAAGATGTATTTTTACTTTATGCACTCACGTACCAATTAGCTACTTTGGGGATGATTTCCAAAACATTGCATCTCTTGTTCGCTTAGTTGACTCTTTCGAAACTCTACTGTTTCATGACAGTTTAACTTCTGAAGAAGTGGAGGAGATCTTCTCAAATCAGGAGTTGGTGCAGGGTAGTAACCAAATTCATTCAGATGAATTACTATTGTTGTGCTCGATGAGAAGTGAATGCCTTACTGTTTTAAAGAAACTTCTGAAGTCATGCAGTGAACTTGAATTTCCCAGTGCTCTGAACATGGGTTCGATAATGAAATTCTGTTTCCAAACAGCTTCATTAATTTTCTGCACAGCATCCAGTTCGTATAAGCTGCATCAAGTGGAAACTGAACCATTGAACCTGTTGGTAATTGATGAAGCAGCCCAATTGAGAGAATGTGAATCTACGATACCCCTACAACTCCCGGGTTTAAAGCATGCAATTCTTATTGGTGACGAGTGCCAATTGCCTGCCATAGTTGAAAGCAATATATCTGAGGAAGCTGGGCTTGGTAAAAGTTTATTTGAAAGGCTGAGATTATTAGGTTATTTGAGGCACCTTCTCAATATACAATACAGGATGCATCCATCAATCAGCAGCTTCCCAAATTCTAGTTTCTATTTTAACCAGATCTCAGATGCACCCAATGTTAAGCATAAAAGATATGAAAAGCAGTATCTTCAAGGCCAAATGTTTGGCCCTTATTCATTCATAAATGTATCTCCAGGGAGAGAAGAACAAGCGGATGTTGGACATAGCCAAAGAAACATGGTTGAGGCAGCTGTTGTGCTGAAACTGCTAAAAAATCTGTGCAAAGCATGTCGCTCAAAGCAGAAGGTAAGCATTGGAATTATATCACCATATGCTGCTCAGGTAACTGCAATACGTGAAAAACTTGGTGCCAAGTATGATAAGATTGATGGCTTCACTGTAAAAGTTAAGTCTGTTGATGGCTTCCAAGGCGGAGAGGAGGATATAATTATAATATCAACCGTGAGATCAAATACTAGAGGAATGATTGGATTTGTAGCCAACCGTCAGAGAACTAATGTTGCCCTTACAAGGGCAAGGCACTGTCTCTGGATTTTGGGAAATGGAAGAACACTAGCTAGTAGTGAATCCATCTGGAAAGAATTAGTTCGTGATGCTAAGGAGCGAGACTGCTTCTTCGATGCCGATGATGACAAGGATTTGGCAAAAGCTATATTGGAAGTAAAGAAAGAGTATAATCAACTCGATGATCTGCTGAATGGGGATAGTGTACTTTTCAAAAGTGCTAGGTGGAAGGTGTCTCCCATCTCTTCATCTTTGAAAGAATTCAGATACATTCAAGTATTGAAGGTTTGGGACATATTGCAGTTAGAGGATATTGAAAAGTTGGTCAAACGTCTTGACAGCATCTTTGATGCATATACTGATGATTTTATCAGTTGTTGCAATGAGAAATATTTGGAGGGGGATTTGGAGGTTCCAGGAACATGGAAACCGTCCTTCAATGTTGTCCGGTACAAAAGTAAGAGTCACAATGAAAGTAGAGGCAATTCAAATGCCATAGCTTCTGATGGAAGATGTTATGTTGAGAACTCAAAAGTGAGTGATAGCCTGTTGCTGATGAAATTCTACTCATTATCATCTGGAGTTGTGAGCCACTTGCTATCTGATCGTGATGGCAGAGAACTAGATCTACCCTTTGAAGTGACGGACCAAGAATTGGAGATAATTTTGTTTCAAAGAAGCACTTTTATATTAGGACGTTCAGGTACTGGGAAAACTACAGTGTTAACAATGAAGTTGTTTAAGAAGGAGCAGCTGTACCAAATGGTAAATGAAGGATACGAAGAAGGCCATTGCAGCACCTCTGAAGGTGTTTCCCACTGGAACAGTCTTGAGGATGTTGTGGTGGAGCCTAAGAAAACCTTTTTACGTCAGCTTTTTGTTACAGTCAGCCCTAAACTCTGTTATGCCGTCAAACATCATGTTTTGCAGTTGAAAAGGTTTATATCTGATGGGAAATACTCTACAGAGAGCAGTTTGCCAGATGCATATGATTTTGATGATGCAACACCATTCAGGGGCATACCAGATTCCTTTGTTGATATCTCTCCCGGTTCATTCCCTCTTGTTATAACTTTAAATAAATTTTTTATGATGCTTGATGGAGAACTGGGTGATTCGTATTTTGAAAGATTTCCTGATGCAAGGGAGTTGTTGCATGGGAATAATGGAGGTTTGGGATCTCTTGCCTTGCAGACTTTTATGAGAACGAGACAAGTTGACTTTGACAAGTTTTGTGTAATTATTGGCCCCATT
>gnl_Carpa_v0.4_evm.model.supercontig_2.99
ATGGATTATGTTGGACTTTCTGAGGGTCGGATGTGCACCTTAAACAGTCACAAGAGAGAATTAATATATGATATTTTTTTAGATTATGAAAAGTTGAAGTTGGAAAATTGTGAATTTGACGTAGCTGATCTCGTAATTGATCTTCATCGCCGACTTAAAAATGGAAAATATGTGGGTGACATGATGGATTTTGTTTACATTGATGAGGTGCAAGATCTTACCATGAGCCAGATTGCTCTTTTCAAGTACATCTGCCAAAATGTGGAAGAGGGTTTTGTTTTCTCTGGAGACACGGCTCAAACAATTGCAAGGGGTATTGACTTTAGGTTTGAAGACATAAGATCTTTGTTCTACAATGAGTTTATTTTAGAATCAAAAAGTGAAGGAAATGATGGGAAAAAGGAGAAGGGTCAAATATCCCGAATCTTTCACTTGAGCCAGAATTTTCGCACCCATGATGGTGTTCTAAGGTTGGGCCAAAGTGTAATTGATCTTCTTTACCGATTTTTTCCCTTCTTCATTGATGTGTTAAGCCATGAAACGAGTCTTATATATGGGGAACCTCCAATTTGGCTTGATTCTGGGAAAGATGAAAATGCTGTTGCAACCATTTTTGGGAACATTGAGAATGGAGAACGGAGCTTCGTTGGATTTGGAGCAGAGCAGGTCATATTAGTTCGGGATGATTCTGCAAAGAATGAAATTGTCAAGTATGTAGGCAAGCACGCCCTTATTTTAACTGTAGTGGAGTGCAAGGGTCTAGAGTTTCAGGATGTGTTATTGTACAATTTTTTCAGTTCATCCCCCCTGAGAAATCAATGGAGAGTGATCTATGAATACATGAACGAACAAGGGTTGCTTGATGGTAGTTCTCCCAGGTCCTTTCCAAGTTTCAATCGTGCAAAACACAATGTTCTATGCTCTGAATTGAAACAGTTATATGTTGCTATAACTCGCACTAGGCAAAGATTTTGGATATGTGAAAACATGGAGGAGTTTTCAAAACCTATGTTTGAATATTGGAAGAAAAAGTGCCTAATTGAAGTCAGGGAATTAGATGATTCACTGGCGCAAGCAATGCAAGTTGCAAGCACTCCAGAGGAGTGGAAGTCACGTGGTTATAAGCTTTTACGTGAGGGTAACTATGAGATGGCAACAATGTGTTTTGAAAAGGCAGCAGACAAGTATGGGGAGAAACTGGCAAAGGCAACTGGACTGAAAGCGGCTGCAGATCGCATGCATTTCTCAAATCCTGAAATGTTCTCCATTACATGCAGGGAGGCTGCTGAAATTTTTAATTCCATTGGCAAGGCAGCTCTTGCTGCAGAATGCTTTTACATGTTAAAGGACTATGAAACAGCAGGAAAAATATATTTGGAAAAATGCAGTGAATCTTTCCTTGAAAGAGCAGGAGAATGCTTTTTACTATCTAAAAAATACGAGTCTGCAGCAGAAGTCTATGCTCGAGCCAGTAACTTCTCTAAATGTTTATCTTGTTGTGCCAAAGGAGAACTGTTTGAAATGGGTTTGCAGTATATAAAAGACTGGAAGCAGCACACAAGCACTGATGATGAGCTGCTGAAAAGAAGAAAAGAGATGGAGAAAGTTGAGCAAGAGTTTCTAGAAAATTGTGCATCTCATTTTCATTTGCTAAATGATAACATAACCATGATGAAGTATGTAAGAGCTTTTCATTCCATGGCTTCGGTAAGAACATTTTTGAAGTCTTTGGGATGCCTTGATGACCTTCTAGCATGGGAAATAGAATCTGGGAACTTCCTGGAGGCAGCAGACATTGCAAAGCAGAGAGTTGAACTTCCTCTTGCAGCTGATCTACTTGGGAAATGTGGGCATTACAAGGACGCATCGATGCTTATTTTGTGGTTTGTCTTTGCCAACTCTCTTTGGTCAGCTCAGAGCACTGGGTGGCCCTTAAAGCCGTTTAAAGATAAGGAGGAACTTCTAGCAAAAGCTAAATCATTTGCGAAGAATGAGACAAACCAGTTTTATGAATTCATCTGTGCTGAGGCAGACACTCTATCAAGTGAGAGAAGTAACATACTCGTGCTAAAGCAACAATTGGACAGGGCACAAAGTCATAGAAGCATCAGAGGCGAAATACTATCTGCTCGAAAGATTCTGGACTCTCATTTTGTTATAAACACCTCGAAGTATGTCTGGGAAGATGAAATGATTTTTGACCTAACAAGACACTCAGAAGACATACTTAACGATAATCAGGTTTCTGTTGAGACACTGGTATACTTTTGGAACTATTGGAAGGATAAAGTGGTGCAAATTTTTGAATATCTCAAAAATGCTGGAATCCAAGATGTTACTGAATATAGAAGCTATGGAGATTTTTGTTTAAATTACTTGGGTGTGTGGAGGCAGTTCAACAATCTTGACACTCTCTATATTTTGTTAAAATCTAATGTTGAATGGGTCAGCAATGACCGAAGATTTTTGCAGAACAATGGGAATCTGTTTTCCATTGGAATCAATTGCTTAGTCTCCACTGCCCGAAATTACTGGCGCTCAGAATTATTTTCTGTTGGTTTGATAGTGTTAAAAAATCTTGAGGCACTTTATAAGGACTCAATCAAAAATAACTTCTCTTTTTTCCGACGAAGTTTGTCTCTAACTCACATCTGTGAAGTTGCGAACTTCCTTCTGAAACCAGAATTTCTGAGCAGCCGGTACAATGCTGGAACTCTGCAAGATTTTATTAGGATATCAACGAAGAACATCTTGGACTGCATATTTCATCTTAACTGGCAGGAAGCATTGAAAGACAACCTGATTCATCTGAGAGGAACTGAGACATTAAGGAAATTGCTTGAGGAGGTTGCATTTGAAATCATCAACTCAAAGAACAAGATATATTATGGGGAAATTGGAAGGTTGGCATTGATAATTCTTGGATCTGGTAAAGTTAAAAGTGAAATGTGTCTGAAGATTGCAGAAAGGTTAAGATGGAATCAACCATGGAATGCTTTCTTCAAAAATCTCAGAAGAATTTCGAATTTTCATGAGGTTGTTGTAGATACTTATAATGCCAATTGGAGGAGAAACGACTATATCTCACCTGGTTGCTTCCTGTATCTTCTTGACCGTTATGTGTTTTTGTTGTCTTGCTTGAAGAAGGTGTACATATACACTACGAAGTTTTCCTTGATTGAGTGGCTTATTTGTCAGGAAGGGAACACTCAATCAGCAGATGGTTTAGTGGATGATGATCTGGATCAACAAACCTTGGAACATTTTCTCATATACATAGTAGAAACCATCTTGAAGCTTCTTTACAACGAGGAGGATACAGCACTCTGGATTAAACATCATCATAAAAATGTGAATGAGTGCTATTCTCTTCTGGTGTCAAGATTGATTGTTCTATTATGTTTGCTTTACCTGAATTTTCAGAATTGCTTTCCCTTAAATTTGCTTGTTGACTTGCTGCAAAAGAAACGATTGCCGTCGGGTTTCTTTGATGCTATTCATAGAGGACTGAATTATAGGAAACCAAATGAAAAATTGTTTGCAGAAGCATTTAAAAAAACTGGAAACCCTCTTGTGATCTTTTCGGTGGGGGAATTTTTCCCAAAACGCGTATGTACAAATGCCATTTATGTGGAAATGAAGGCTCAGCAAACAACAGAGGACATTTTAAAAGTCCTTGTTCCCCCATTCACTTCAGTTTCTAAGAAACTGACAGGACTTGCTGAGGTGAAAGCTACTAATTTGTGCAGAGTAGTAATTTCTACAGATAATTCAGAGAAGAGCTCCAATCACCTGTCTTCAAACTCAAGTTCCCTTGTTGGTCAAGGTTCGAGTAACTGTAACAAAAATGAGGGTAATTTGCGGATGAACCATCTAAAATTTTGGGAAATACTTGATGCTTTAAAGTCACAGGATAATGTAAAAGATAAAAGTAGCTCTGTAGTGGATGCTTCTGTGGTTAAGGTGGAATTGGATCGGTGTATTAATGTTTTAATTGCTGCAACGAATGGATCTGCCCAGAAGTCTTCAGATTCTGTGGACCTCAAACTCATCGGTCAAATGAGATGCATGATTGTTGAAACAAAGGAACTTCGTGCTGCACTCCAATTGGATAGTGCTTTCAGCGACCTGAAAGGTTCAGATAAGGTTTCAAGTGTTGAAGAACTTTGCAAGACGCTACAGTCAAGAAGACCTACAATGGAACCAGTATTGAATCAATTATACTTACAGCAAAATATTACAACTTCGGATGAAGACTCGGGCTGCCAGTTTTGCCCAGAAAATGGCAACGGCAAGACTGAGGAAAGCACAGGAAATGACGACAGCAAGAGTGAGAAAAATTGCAGCAGGGAGACTGAAGAAAAGGCTTCAAAAGTTAATGCAGATTCAGGTAACAACCAGGCAGTGGAGAAAAAAGGACAGGGTGGCGGCGGCAGCAAATCCAAGAAGAAAAAGAAGGGGAAAGGCAAGCGTAAG
>gnl_Elagu_v2.0_p5_sc00277.V1.gene111
ATGGTCAGGTTTGCTTCTAGTAAAGACATCCCAGATGCTATCGGTTTGCTTCATATGCATGACATAGGTGACAATATTGCAGATTTTTTGGATATACCTGATAGTTTTCATCATCTGCAACAAAATCATTATCCCCTTATCATAACATTCCAAAAGTTTCTGCTGATGCTTGATGGCACTATGACAAACTCATACTTTGATAAGTCTTATGGTACAAGGGAGGTTCCTGTAGCTGTGCCGGGAGTTACCAAATCTCTTGCATTACAAGCGGTCATCCACAGCAAGGAAGTCAACTATGAGCGCTTTGTTGGATCATACTGGCCTCATTTCAACAAGAAATTGACAAGGAAACTTGATCCCTCTACTGTTTTTACCCAGATTATTTTACATATTAAAGGTAGACTAGAGGACGGTGTGGCCCATGATGTCAAACTTGGCAAGGAAGATTATATCATGCTGTCTGAGAAGAGGGTGTCCACTTTGAGCAGGGATAAAAGAGAAATGATATATGAAATATTTCTTGATTATAAGAAAAGAAAACAAGCTAGTGGGGATTTTGATTTATCTGATCTGGTGATGGATCTTCACCACCGACTACGTTTTGAAAGCTACATGATTGACAAGGTAGATTTTGTTTATATTGATGAGGTCCAGGATCTCACTATGAGACAACTAGCACTTTTCAAGCATGTCACTAGAAACTTTCAAGAAGGTTTTGTTTTTGCTGGAGATACTGCACAGACTATTGCTAGGGGCGTTGATTTTAGATTCGAAGATTTATTCAACAAGGGGAACTTTGAGATGGCCACAATGTGCTTTGAACGGGCAGGAGATGATTACAGAGAAAAGTGGGCCAAGGCTGCTGGTCTTCGTGCTCATGCTGATCGTATTATTTCTCTGAATTTTGAAATGGGTCAGACGGCTCTTAAGAAGGCTGCTGAGATTTATGAATCCATTGGTAAAGCAGAAATAGCTGCTAGTTGTTTCATAACATTAAAGGACTTCAAAACTGCAGCACTTGCTAGTAAATGGGTTGAGAACCTATGGCTATCAGTCATGTGCAACCCTGCCTTGATCATTGCCTCATTCCTATGTCCACTACTCCAATGCTGCACACCTAAGCCATCACCACTTGAAGAGTCATCCGTCTTTATGCCCCCTCCTGATCAACTTTCCAGTTCCCAGGTGCCCAAACACCAGGTCCAGGACCTAGAATCTCTTGAGAAGAGGTTGGTACAAGTCTCTCTCAGATCTGGAGTTGATCTGAGGTCGTTTGAGGCGCGGGTGAGATCTCCATCAACTGATCTACAAAAAGGCTGCAGCAGGACAGATCTGCGAGGTCTGTCTCCATCTATCTTCTTTCCCATC
>gnl_Elagu_v2.0_p5_sc00277.V1.gene118
ATGGAGACCATTTCAAATGCACCTTATTCTGAAATAGTATCTATAGAAGAAGCAAGTTCCCAAGAGTTCTATGACATAAGAGTTCACTGCTGGAAGAATGAATCTATTAATGTTCAAATACAACCTCTGGATTTAATAATTATTGATGATGCTTCCCAATTGAAAGAATGCGAATCAGCTATACCCTTGCAACTTCAGGGCCTCAAGCATGCAGTTCTTGTAGGTGATGAAAATCAGTTGCCTGCAATGGTTAAAAGCAAGGTTTCTGAAGCTGCTGGTTTGGGACGGAGTCTGTTTCAAAGGTTGAGCTCTTTAGGAATCTCGAAGCAGCTCCTTGAAGTTCAGTACCGAATGCATCCTTCGATCAGCTTATTCCCAAATGCTGAGTTCTATTCTGGCAAAATGTTGGATGGTCCAAATGTCAAAACTAAAGCTTATGAAAGACAATTTCTTCCAGGAATTATGTTTGGGCCCTTTTCATTCATAAATGTCACTCATGGCGAGGAAGAAGTAGATGATGTCAGTCATAGCATAAAGAATATGGTAGAGGTTGGTGTTGTTCTGCAAATTGTGAGGAGACACTGCCTTTGGATTGTTGGGAATGGTGAAACTTTAGTAAAATGTCACTCCGTATGGGAGGCACTTGTTCGTAGTGCAAAGGATCGTGGATGTCTCTTTGATGCTGATCAAGACAAGATCTTGGCCAAGGCCATTTTGGATGCTAAATCAGAAGATTGTGTTGATAATTTGCTCAATTCTGACTCAATCCTTCTTGCAGGTGCTAAATGGAAGACAGTGGCAGAATGGCTGGAAGGCTTGGTC
>gnl_Elagu_v2.0_p5_sc01260.V1.gene7
ATGGGTGCTGGAAAGACTTCAATTTATGAAAACATGGATAAGCAAGAGTATACTTCTCTATCTGAGAGCCGGCGCTCTTCAGTAAGCGTAGATAAGAGAAAAATGATATATAAAATATTTGTGAGTTATGAGAAACAAAAAGAGAAATTTGGGGAATATGACATTTCCGATTTAGTGAATGATCTTCATTTTCGATTTTCTATTGATGGATATAAGGGTCGCAAGATGGATTATCTGTACATAGATGAAGTGCAAGATTTTACAATGAAGCAGATTTGCTTGTTCAAACACGTTTGTGTGAATTTCCAGAGTGGATTAATTTTTTCTGGAGATACTGCACAGGCTCTTGTTAATGATTTTAGATTTGAAGATATTAAAAACTTATTCTATAAAGAGTTTCTGCATGGCTTGGGATCTGTTCCTGAAGTTTTTCTGTTGAGCACTAATTTCCGGACCCATGCTGGTATTTTGAAATTAGCGGAAAGCATATTAGATTTGTTGCATCATTTCTTTCCTTTATTAGTTAAACGGCTTGTTTCAGAAAAAAGTATGGAACATGGAGAGGCTCCTGTATTACTAGAATCTGCAAATGAAACTGATGTGCTAGATATTATGTTTGGAACCAATGAAACAATTGACCATATCCCATTTCAATTTGGAGCTGAACAAGTAATTTTGGTACGTGATAAACACACTAAAGAAAAGCTTGTCTGTCGCATAGGTAACAAAGCTCTTGTCTTGACCATTAAGGACTGCAAAGGGCTGGAATTTCAGGATGTTCTTCTATTCAATTTCTTTGAGGAGTCACCTTTGAAGAAATGGTCAGTGGTTTATGAGTTCATGGATAATCAAGAAGTAGCAAACCCTTGCTTTCCCAAGTATCCATCTTTTGACCAAGATAAACATCATATTTTGTTCGTGGAACTGAAACAGTTGTATGTTGCTGTTACACGTACTAAAAGAAGATTGTGGATCTATGAAAGTAGACAAGGCTTTGGGGGGCCAATTTTCAACTACTGGAAGATTTTGGGTCTTGTGCGGGTGGAGAGATTGGATTCATCATTTGTCAGGAGAATGGAAGTATACTGTAAAATAGAGGAGTGGGATTCCCGTGGCATGAAGTTCTTTAACGATGGGAATTATGAGATGGCCATACTGTGTTTCAAACGATCTGGAGATGTATATATGGAGAACTGGTCAAAGGGAGCATTACTTCAAGCTGATGGTCGTTCTAAGCTTCATGTGAATTTCCAGCTGGCATTGGACTCACTATCAAAGGCTGCTGATATTTATGAGAGCATTGGGAAGATGGAATTAGCTGCATCTTGCTTCATGGAGTCACACAAATATGCAAAAGCAGGT
>gnl_Elagu_v2.0_p5_sc01260.V1.gene9
ATGAGCACAAATGAGCACTTGAGAATCCTGGCAAGAGCATTCAAAGCAGAAGTGAGAGAGAAATTCAAAAAATGTACTGGAAATATACGTACTTATGCTGGTGACTGTTATGCCTTGGCTGGTTCTTGGTCTGAAGCAGCTAAAGTCTATGCTCAAGGACAATGTCTGTCAAAATGTTTGTCAGCTTGTCATCAAGGACTGCAATTTGACATGGGATTTCAATTTCTTCGTGAATGGCATGTCATGGTGCCTGGAGATGATTGGATTGATTATTTGAAGGGCACTATCTCAGATTATCATAAGTTACAGGACATTGATTCCCTGGAGAAGTTTGTCAGGGCATTTCCAACAGATGCATTGGGTTTACTATTGCAGTCTGATCATTATAAGGAGGCTTCAGTTGTTGCAAGTTTGAAAGGTGACATTATGCTTGAAGCTGATATACTGCGTACAGCTAAACATTATGAACATTCTGCCAATTTGGTGCTCTTTTATGTTATAGGGAAGATGCTGTGGGCCGATGGAAATAGAGGTTGGCCTTTAAAGTGCTTCAATGAACTACAGCAGGTTTTAGGAAAAGCCAGATCTCTATGCATGTCAGTGTCGAATGATTTCAAGACTTATGTTTCTGCTGAAGTTGATTTTCTGTCAGACCAAAGTTCTAGCCTTTCCTCCTTTGCTGGGCATATTAACGGTGGTAAGACTTCTCGCAATATATGTGTAGAAACTTTTGCTGCCTGGAAATATCTAGACATTTGTCTTCAGACGAATGCCTCTGAATATTATCAGGAATCTGATGTTGCCCTTTGGAGATACAGTGGTTGTAGTCTGCAAGACATGTTTAGTTACATTTCCATTCCAAGTCTTATGTTCTCTTGGAATTCATGGGTTAAAAGGGTAAAAGGTGTTTTGTCTTACTTCCACTCCATTGGAACTCCAGAAGTGAGCAAATATACTAAATATAAAAAATTCTGTATGAAGTTCTTTGGTGTCCTCGAAACTGATATTGAAGGAGTTTATATTTCTTCTAATGCCGGAGCATCATGGATCCAGTGGAAAGATGAAAATCATCTCCGTATTTTAGACAATGTTGCATATATGAGTGACTTGGTGTTCAATTGCCTTGCTGAGAAATATTGGGCATCTGAACTAATTTCTGTTGGAGCATCATTACTGCAAAAATTGCAAGAGCTTCACAGCCACCTTTCTCGGCATATTTTTAGGGTAGTCCAACAAGGCCTTGTTGCACGCTACTTCTACATGTTGGGAGAATGCACAAAGCAGAGGTCGGACATTTGTGTGGGTAAAAAAAATCTTTTCAAATCTATGATCATCGACTACTGTGTAGATCGACCTACGCAAAGGCCCAAGTCACTTAGCCAGCTAAAGATCGAAGTCTGTCTTCATGAGATGGGGCTTAGGTTGCTCGCAGCTGCACAAAGGTGTCTAGTCTCTACAGATGGTCCACACAAAGAACGATTGCTGATCAGGCTCCTCGAGAGTGCTAGCTTG
>gnl_Elagu_v2.0_p5_sc02045.V1.gene2
ATGGTGAAAAAATACAGGAAAGCAGCGGCGTATGGGCAGCAACGGCATATGAGCACTTCTCTTACTTCTGGGCAGAAAATTAGTGTAGGCGTCATATCGCCATACAAGGCACAAGTAGTTGCAATTCAAGAAAAACTAGGATACACATATGATAGGTATGAAGACTTCCATGTGAACGTGAAGACCATTGATGGGTTTCAAGGTGGTGAAGAAGATATTATAATTATTTCTACAGTAAGGTCCAATAAAAGTGGTTCAGTGGGCTTCTTGTCTAACTCTCAGCGGACAAATGTGGCTCTTACAAGGGCCAAGCACTGTTTATGGATTCTAGGAAATGGCCCAACTCTAACTAACAGTGAGTCAATTTGGGGAAGGTTAGTGCATGACGCTAAAAGAGGGTGTTTCTTCAATGCTGATGATGACAGAGGCTTGGCTGATGCAATAACAGATGCTTGTATAGAGCTCGATGATCTTAATGACTTGCTCAATATGGATTCTCTGCATATTAGCAGGCCAAAGTGGCAGGAACACTACAGACCAATACGAACTGAGAAGTTTTTGAATAAACTTGTTGTTACAGACCTGTACCTCATC
>gnl_Elagu_v2.0_p5_sc02045.V1.gene4
ATGAAGACCATCTTGTGGGCTGATCTGGATCCTTTCTTCCAATCTCTTGAATCTTTTGAGATTGAAAAAGGACATCTGGAGGAGATGAGGATGAAGAAGAAGAAGAATACTTGTTTTTTAGATACAAGCCAACCCTCAACAATCCGATTCAAAATCTACAAGACAACAAATAAGATCAGAGAGCTTGCCGAATGGGCTTCAGCTGGACCATCTGATGTTAAGTTAGAGAGAGGTTTTTGGTGGAAAGAAGAAGAAGAAGATAAGAATAGAGAGATTAGTAATGTCGTTCAGAAGATTCCAAAAGAGTTTGCATCTGTGGATTATTATTTAGGCTCATACATATTTCCTTTGATGGAAGAAATACATGCTGATCTGTGCTCAGCTCTGGAGGCAATTTGTCAAGCTCCCTTGATAGAAATAGAATCAGTTGAAGAAATTGTGTCAGACAAACAGTTAGGTTTCTGCATTGTGGCGGCAGATGGCAATGCAGCTTATGAGCCAAAACAATCTGATATATTTGTTTTATCTGAAACAAGACCAAAGCATATATCTGACTTGACTCGGAATAGAACACCTTACATTATTGCTTCAGTAGTTAAAGGTGGAGATGATGAAGGCCTTCCACCCAATCACTTCATTATTAGAACATCACAAAACAAGGAAGTTAAAAAATACAGTGGAATGCAGAAGCATAGAGATTCACTTTTTGCAGTATTCTTACTAAATATGACGACATATAATCGCATTTGGAAGTCACTTGATCAAGAAATCGCGAAGCAAAGAAACACTAACATCATCAAGAAGATCCTACGTTATGACTCTTCGGTACGTGATAGTTTACAACAGTTCAAGCTAAATGATTCACAGTTGACTGCTGTGTTAGATTGTATTTCAGCAAGACAGCCGAGGCATAACTCCATTAAACTCATATGGGGACCTCCTGGGACTGGGAAAACTAAAACAATCAGTACTCTTTTATGGACTCTGCTAGCTAAAAGATGCAGAACACTTACATGTGCTCCTACAAATACAGCAATTTTGGAAGTTGCATCACGCCTCCTTAGGTTAATCAGAGAGTTTTCAGATGATGATGACTATTCATTGGGAGATCTAGTGCTAATCGGAAACAAGGATCGGATGAATATTGGTGATGATCTCTCTATGGTATTTTTGGATAATCGTGTCAAGAGGCTTTTGAAGTGTTTAGCACCACTAACAGGTTGGAGGCAATGCATAAATTCATTGACAATTTTTTTGGAGAATGCTGTTTCTCAGTACAAAATATATATTGAAACTGAAGAAGGAGAAGAAGAAGAAGAAGAAACTGAGAGAATAAAGATGACACTTAGTGAGTATGTTATAAGCCGATTTAGTATTCTTTCAAAAAACCTTAGTCAATGTATCAGAACATTGTCTGAGGATCTGCCAAGTGATTCCACTTCTGAGGACATCTTTAAATGCATGAACCTTGTGCCGAAGGTTATAGAAACATTTGGACATCTGTTATTCTCAGAAGCTGTCTCCGACAAAAAGCTGGAAGATCTATTTGAACTGACATACCATGAAGATTGTGAGATCTCTTTACCTGTGAATTTGCTGAACAACATACAAGCCAGTAAAACTACAACATTTGAGCTACATCAGACAAGATATTTCTTACTTATAATATTAAAGTACCTTTCAGAACATCTTCATGTCCCAGCTTTTATTGACAAACGTTCAATCGAAGAGTTTTGTTTGCAGAGAGCAACCCTTTTATTCAGCACCGCTTCTAGTTCTTTTAAGCTGCATGGCATGGAGATAAAGAGTCCACTAGAGATGTTGGTTGTCGATGAGGCTGCACAGCTGAAAGAATGTGAATCATTAATACCTCTACAGTTACTAGGCGTACAGCATGCTGTTCTTATTGGTGATGAATACCAGCTTCCTGCCATGGTTAAAAGCAAAGTTTCTGAGAATGCTGGATTTGGAAGAAGCCTTTTCGAGAGACTTTGTTCACTAGGGCTAAAAAAGCACCTTCTTGATGTGCAATACCGAATGCATCCTTCCATAAGCAAATTTCCAAATTCAAACTTCTATGATAATAAAAATTTGGATGGCCCAAACGTCATCTGTAAGAGCTATGAAAAGCATTATCTACACGGAGCAATTTATGGATCCTATTCATTTATAAATATTGAACGTGGAAAAGAAGCTACAGATAATATTGGAAAGAGATGGAAAAATATGATTGAGGTAGCTGCGGTTTTGCATATTGTGAAGGACCTATTCAAAGGTATGTTTTTTGCAACATACATA
>gnl_Eucgr_v2.0_Eucgr.E01898.1
ATGTTGCTAACTGTTCGTGATTCTTTGAAAGGTCTAAAACTTCCAAACCTTACAAGTAAGGCCATGATTGGTGACTTCTGTTATCAACGTGCTTCCTTGATTTTTTTCACTGCTTCTAGTTCATATAAGCTGTACTCTGTGGCAATGGAGCCTCTCAATTTACTGGCAATCGATGAGGCAGCCCAGTTGAAAGAATGCGAGTCAGTAATTCCTCTGCAACTCCTGATTTCTAGCAGGGCTGGTTTTGGAAGGAGTCTGTTTGAACGATTAACTTCACTAAATTATTCAAGGCAACTTCTCAATAGACAATACCGGATGCATCCATCGATAAGTCTGTTTCTGACTTCAAAAATATTGAGGAATCTATACAGAGCTTGCAGAGGGTCAGAAGAAAATCTGACGGTAGGTGTCATATCTCCTCATGAAACTCAGGTTGCTGCAGTTGAAGCTAAACTTGGAAAAAAGTATGAAAATACCAAGGGTTTTATGGTCAAGGTGAAGTCAGTGGATGGATTTCAAGGGGGTGAAGAAGACATTGTTATAATATCCGCCGTCAAATCAATCTCGCATGGAGATATTGGGTTCTTGTCCAATACTAAGAGGACCAATGTTGCTCTTACCAAGGCGAGGTATTGTCTACGGATTCTGGGAAATGGGAAAACACCGACAGAAAGCAAATCTGTGTGGGAAGCTTTGGTTGATGATGCTAATAGTCGTGGATGCTTCTTTAATGTTGATGTTGACAAGGACTTGGCTAAAGCCATCTTAGATGTGAAGAAAGAGAATAATCAACTTGATGATCTGCTTGACAGAAACAGTGTACCTTTCAGAAATGCTAAGTGGACGGTTCTTTTCAGTGACAACTTCCTGAAGTCTTTCAGGAAGCTTGCATCACTCAGGATAAAGATGTCAATTATCACCCTTCTACCAAAGAAGAAAAATGTGGATGATATAATTTGTGAACACTCATCTCATATCGTGAGAAAATTTAAGGCTGAACGTCTCTATGTCTTATGCACGATTGATATTGTAAAGGAACTAAGATACATCCAAATCCTGAAGATACGGGATGTATTGCCTTTAGAGGATGTGGCAAAATTGGTCAAATGTTTGGACAGCATATTCGTGACATATACTGATGATTTTATTAGTCATTGCAACGAGAAATGCATTGAGGGGGATCTGGAAGTTCCAAAGACTTGGATCTGTTTTGATGTTATCCGCTGTCGAAGTCCTAGTGAAGATCAATTTAGGAGTAGATCTGATGCTGATGCGTCGGATCATAGTTTGCTTCTGATGAAATTCTACGGCTCATCAGATGTTGTCAGTCATTTGCTCAATAATAGTGATGGTAATGAAGCGAGTCTTCCATTTGAAAAGCACTTTCATACTTGGCGATCTGGAACCGGAAAAACTGCAGTTTTGACAATGAACTTGTTTAGAAACGAGAAACTGCATAATGAAGCAACCAAGGGATCTCAGGAAATCCAAAGTGGTATCAGCCACAGCAAAGATGGCTCCCTAGAAATCAATGTTGAGGAAATCGGTGCAGGAGCAGAGAATTGTGTATTGCGCCAGCTTTTTGTGACTGTCATTGCAAAATTATGTTTTGCGGTCAAACAACATGTAGCTCAACTTAGAAGCTTCAGCATAGATGCAAAACATAGAGTAAAAAGCTCTTCAGTTGATGAGATTGTTGATGATGCAGCATTGTTCAAGGATATCCCAGATTCGTTTGTAGATATATCTCCCAATTCTTATCCCCTTGTTATAACTTTTTCTAAGCTTCTGATGATGCTAGATGGAACAGTGGGGGTTTCATTCTTTGAAAGGTTCCCCGATCTAAGGGAGTTATGTCATGAAAGAGACTTCGCTAAGGAAAAACAAAGTCTTCTAAGAGCAAAGGAGGTCACCTATGAAAAGTTTTGTGCTGTCTATTGGCCTCACTTCAATGACAAGATAAGGAGGAGGCTTGATTCTTCCAGAGTCTTCACTGAAATAATTATTCAGAGAAGAGAAGAAATTTATGATGCTTTTGAGGATTATGAAAAGATGAAAATGAAAAATGGTGAATTTGATTTGGATGATCTTGTCAATGATCTTCATCGCCATCTTTTCAGTGAGCAGTTTGCTGGTAACGTGGTGGATTTTGTATACATTGATGAAGTGCAATATCTCACCATGAGGCAAATTTCACTGTTCAAGTATATCCGTAGAAACGTTTCTGAGGGCTTTATGTTTTCTGGCGACACTGCACAAACTATTGCAAAGGGAGTAGACTTCAGGTTTGAAGACATAAGGTCCCTTTTCAACAAGAAGTTCTTGATAGATTCGATGGATGGACCTGATATCAGAATGGAAAAGGGATGTCTTTCCAGAACTTTCCATTTGAGCCAGAACTTCCGCACTCATGCTGGTATACTCAAACTGGCGCAGAGCGTTAATGACGAAAGTGCCATACTATCAATTTTTGGCAACCATGATGATAGTGGTAGTTTTGTTGGCTTTGGAGCAGAGCAGGTTATTTTGGTTCGAGATGATCACTCTAGAGATGAAGTTTCAAACCTTGTCAGAGGGCAAGCCCTAGTTCTGACGATAGTGGAATGCAAAGGGTTGGAATTTCAGGACGTCTTATTGCACAACTTCTTTGGCACATCACCTCTGAAACGTCAGTGGAGGGTCATTTATGGATACATGAAGGAGCAAGCTTTGCTTGATGACAGCTCTCAATGGTCTTCCCCAAGTTTCGATGACGCGAAGCACAATATATTATGCTCCGAATTGAAACAATTGTATGTCACAATTGCTCGGACAAGGCAAAGATTGTGGATTTGTGAGAATGCCCTGGAGTTCTCCAAACCAATGTTTGACTACTGGAAGAAGTGCCTCATTCAAGTTAGGTTGGTATATCATGCCCTTGCAGAAGCTATGCAGGTCAGGAGCACGCCAGAG
>gnl_Eucgr_v2.0_Eucgr.F03160.1
ATGGATTCTACAGAAGGAACGGAGGCTGGTTCTGGCAGGAAGAAAGACAATCCCACTGACCTGATGGGTTTTATCTTCTCTTGGTCTATTCAAGAAATCTTCAATACGAATCTCCACAGGGACAAGGTGAAGAGCATCCTGGAGTCATTTCAATCAGTTGAGCAATACTTTGCTTCTTATATCTTTCCTTTGCTGGAGGAAACACGAGCCAGTCTCTGTTCAAGTATGCAGAATGTATCTAGGCTGCCTTTTGCGAAGGTCACTGGGTTTGCTGTAGGCAAGAAGAATGTTTGCCAAGTGGAAGTGGACTACTGGAGAAACAGGGTCACTGACAATGGCAAGGAACCTTACAAAACTTTGCCTGGAGATGTTTTGGTGTTAACTAATGCTGAACCAGATACCATTCCCAGCTTAGAAAGGTTTAAAGGAAGATGGGCATTTGCATCGGTCGCTAGAATTGCAGAAGACAAGGATGGGGATGCTCAAACGTCAACAAGGTTTCAAGTCGAGACATTTTTGGACAATGAAGTGAATGATGATCGTACCTGGAAGTCAATGTATGCAGTTTTTTTGATAAATGCAGTCACTAACAAAAGGATATGGAATGTGCTACACCCATTTGGGAACTTGGATCTTGTAAGGGAAGTTCTCTGCACAGATTCGGCGGCTGAGAAAGATTGCAATCTCTGTATTACTCAAAGTCATGGCTCTGGGCATGGGAGTCTCAATAAGAACTTGTTTGGTAGTCTGAATGAATCCCAGACAAAAGCTGTTCTGGCTTGTCTTGATACAATCAAGTGTGAACACAGGTCGGCCGTAAAAATGATACAGGGTCCTCCAGGGACAGGGAAGACCAAAACTGTCGCGGCACTGCTCTTTACTCTCTTGAAAAGGAAACGCAGAACCCTTGTTTGTGCTCCAACAAATGTTGCCATCAAGGAATTGGCGTCTCGTGTTTTGCAGCTGGTGAAACAATCGGCTTGCACCAACTCTCATGGGGAATGCTTGCTCTATAACTTAGGAGACATGCTCTGTTTCGGGAACAAGGAGCGGATGAAAGTAGATTCAGATATGGAGGAAATATTCTTGGATCATCGCGTTGATTGTGTTGCGGAGTGCTTTTCTGTACTCACTGGTTGGCAGCATTGTCTGACTTCCATGATTGATACTCTCAATGACTGTGTCCGCCAATACCACATTTTTCTGGAGAATGAACGCCAGATTACATCAAAGCCTAGTGGTAATGATGTTGCAAGCAAATGTGGAAGAAGCAAAAAGGAAGCCAAACCCGAATTTCAATCATTTCTGGAATTTTTCAAGCACAGATTCAGGTCAAATGCAGAGTCTCTCCGAAGATGCTTCTCTATCTTATGCACCCATATATCCAAAAGTTACCTTTTGGAATATAATTATCGGGATATTAACTCCCTTCTCGTCTCACTTGATTCTTTTGAAATTTCTCTATATAGAGAGAAGTTGGATTCCAGAAAGTTGAAGGAAGCATTTTCATCAGACCCATCTTCATTGAAAACGTGCACAGATCCACTATATACATCATTATTGATAAAGAGACATGAATGTCTCTCTCGTTTGCGAACTCTTAATAAGTCTCTTAGAAGGCTAAACCATGAAAAATTTACGTGCAAGGACAAGATAGCCGAGTTCTGTTATCAAGCGGCTTCCTTGATTTTCTGCACTGCCTCTAGCTCATATAAGCTCTACACCGTGGAAATGGAGCCTGTCAGTTTATTGGTGATTGATGAGGCTGCGCAGTTGAAAGAATGCGAGTCAATAATTCCGCTAAAACTTCATGGTGTCAGGCATGCAATTTTAGTCGGAGATGAATGTCAATTGCCTGCTATGGTTGAGAGCAAGCTTTCTGGCAACGCTGGCTTTGGAAGGAGTCTATTCGAAAGGTTGAGTTCTCTGGGTCATCCAAGGCACCTTCTCAATATCCAGTATAGAATGCATCCTGCCATTAGTCACTTTCCGACATCAGCCTTTTACAATAGCCAAGTTCGGAATGGGTCGAATGTTACCAGAAAAATTTACAGAAAATGTCATTTGCCGTGGCCGATGTTTGGCCCGTACTCCTTCATAAATATTTCTAATGGAAGAGAAGAAGGTGGGGATGGTGGACGTAGCCTTAGAAACTATGCTGAGGTTGGAATTGTCTCGATGATTTTGAGAAATCTATACGGAGGCGGAGATCTAAGTGTTGGCGTGATATCTCCATATAGAGCTCAGGTTGCTGCAATACAAAACAAAATTGGAAAAAGATATGAGAATATCAGAGGCTTTACAGTGAAAGTGAGGTCAGTGGATGGGTTCCAAGGGGGTGAAGAAGACATCATAATAGTATCCACCGTGAGATCAAACCCTCGTGGTTTTATCGGTTTTGTTTCTGACACTAGGAGAACCAATGTGACTATCACCAGGGCAAGATATTCTCTTTGGATTTTGGGAAGCGAGAGAACGCTGACTAGGAGTAAATCTATATGGGAAGCTTTGGTTCATGATGCCAAGACACGTGGATGTTTCTTCAGCATTGATGAAGTCAAAGCCGCTTTGGATGGGAAGAATAATCAGCTTGATGGTCCGTTGGATAGAAGCGGTGTAGTATTTAGAAATGCGCGGTGGAGGGCAAACCGCTCTCAGTATGCTAAGAGCCGAGAATGTTCCTCCAGTACTGATGAAGTTAAATCCATTTTGGATGGGAAGAAAGAGGATATTCATCTGGATGATCCACTCGGTGGCGATAGTTTCCTATTTAGAAATACACGGTGGAGGGCAAAGTGCTCTCAGGATGCTAAGAGTCAAGAATGTTCCTCCAGTACTGATGGAGTTAAATCCATTTTGGATGGGAAGAAGAAAGAGGACATTCGGCTCGATGATCCGCTCGATGGCACTAGTTTCCTATTTAGAGATGCTCGGTGGAGGGTTTTCTTCGGCGACGACTTCGTGAAGTCTTTCAGAAAGCTGACGTCACTTAGAACCGAGATGTCAATCATGAACCGCTTATCAAAACTTGCTGGTGGCTGGAGACCTGAGAAGGGCGATGTGGGTTTACTCCCTAAAAGCTGCTCTTATATGGTGAAGCAATTCAAGGTCGAAGGTCTTTACGTGCTGTACACTGTCGATATAGATGTACTTAAGGAACCGAGATACATCCAAATCCTGAAGATTTGGGATGTATTGCCCTTAAGTGATGCGACAAGACTGGTCGAACGTCTTGACAATGAGTTCAAAGCATACACAGACGATTTCATTAGTCGCTGCAACGAGAAATGTCATGAGGGGGATCAGGTAGTTCCAAAGACATGGGATTCTTCTCATGGCATTGCTCGTTTCCACCGTCGTTTGGATCAAGTTCAAGCGGGGAGCGGTTTCGGGCCTGATATTTCAGATCCTAGAGCGAGCGAGAGCCTGCTTTCAATGAGATTCCACCCCTCGTCATCAGGCATGGTCAGGCACTTGTTTTCGCAGGATCATGAGAGCGAAGTGGATCTCGCATCTGAAGTAACCGAGCTAGATCGAGAAATGAGTTCCCGCTTCGGTGCGCTTTGTATT
>gnl_Eucgr_v2.0_Eucgr.F03157.1
ATGATACAGGGTCCTCCAGGGACAGGGAAGACCAAAACTGTCGCGGTGCTGCTCTTTACTCTCTTGAAAAGGAAACACAGAACCGTTATTTGTGCTCCAACAAATGTTGCCATCAAGGAATTGGCATCTCGTGTTTTGCAGCTGGTGAAAGAATCAGTTTGCACAAACTCTAGTGAGGAAAGCTTGCTCTGTTACTCAGGAGACATGCTTTGTTTTGGGAACAAGGAGCGGATGAAAGTAGATTCAAGTATTGAGGAAATATACTTGAATCATCGTGTTGATTTTGTTGCGGAGTGCTTTTCTATACTCACTGGTTGGCAGCATTGTGTAACTTCCATGATCGATACTCTCAATGACTGTGTCCGCGAATACTACATTTTTTTGGAGAACGAACACGATATTTTACGGGAGCTTATTGGTACTGAGGTTGCGAGCAAATGTGAAAGTGGCAAAGAGGAATCCAAACCGGAATTTAAATCATTTCTGGATTTCTTCAAGCACAGATTCAAGTCAAGTGCAGAGGCTCTCCGAAGATGTTTCTCTATCTTATGCACCCATATATCCATAAGTTACCTTCTTGAACATAATTTTCGTGAGATTAAGTCCTTTCTCATCTTACTTGATTCTTTTGAAATTCCACTATATAGAGAGAAGTTGGATTCAAGAACGTTGGAGGAAGCATTTTCGTCGTCACCATCTTCATTCAAAAGTTGCTCAGATCCACTGTACCCAGTGTTATCAATGAAGAGAGATGAGTGCCTCTCTGTTTTGCGAACTCTCAAGACATCTCTTGGAAGGCTAAAGATTCCAACATTTACGAGTAAGAGCATGATAGCAGAGTTCTGTTATCAAGCGGCTTCCTTGATTTTCTGCACTGCCTCTAGCTCATCTAAGCTGTACTCCCTAGAAATGGAGCCTGTCAGTTTATTGGTGATTGATGAGGCTGCACAGCTGAAAGAGTGCGAGTCAATGATTCTGTTACAACTTCCAGGTGTCAGGAACGCAATTTTAGTTGGAGATGAATGTCAGTTGCCTGCTATGGTTGTTAGCAAGCTATCTAGCAAGGCTGGCTTTGGAAGGAGTCTATTCGAAAGGTTGAGTTCTCTGGGTCATCCTAGACACCTCCTCGATGTCCAGTACAGAATGCATCCCGCGATAAGTCAATTTCCCATAAAGACCTTCTACAAAAACCAAATTCTGGATGGGCCGAATGTTACTGGCAAAGATTACAGAAAATGTCATTTGCAGGGGCCAGTGTTTGGCCCGTACTCCTTCATAGATATTCCTACCGGGAGAGAAGAATTTGGGGATGATGGACGAAGCCGTAGAAATGATGTTGAGGTAGAAGTTGTGTTGATGATTTTGAGGAATCTATTTGAAGGCGAAGATCTGAGTGTTGGTGTGATATCTCCATATGGAGCTCAGGTTGCTGCAATCCAACAGAAAATTGAAAAAAATTATGAAAATATCAAAGGCTTTGCAGTGAAAGTGAGGACAGTGGATGGGTTCCAAGGGGGCGAAGAGGACGTTATAATAGTATCCACCGTGAGATCAAACTCTCACGGATCCATCGGGTTCGTTTCCGATGCTAAGAGAAGCAATGTCACTCTCACCAGGGCAAGATACTCTCTTTGGATTTTGGGAAATGGGAGAACGCTGACGAGAAGTGAATCTGTATGGAGAGCTTTGGTTGATGATGCTAAGACCCGTGGGTGTTCCTTCGGCATTGATGATGTTAAATCCATTTTGGATGGGAATAGTAATCAGCTTGATGATCCGGTAAATGGAAGTAGTGTACTGATTAGAAATGAGAGGTGGAGGGCAAATTGCTTTCGCGATGCCAAGAGCCGAGAATGTTCCTCCAGTAGTGATGAAGTTAAAGACATTTTGGATAGGAAGAAAGAGGATATCCGGCTTGATGATCCGCTCGATGGCAACAGTGTCCTATTTAAAAACGCTCGGTGGAGGGTTTTCTTCGGTGACAACTTCGTGGAGTCTTTTGGAAAGCTGACATCACCTAGGACCAAGATGTCAATAATGAACCTCATATCGAAACTTGCTGGTGGCCGGAGACCAGTGAAGAGCAATGGGGTCTTAAGCCCGAAAAGCTGTTCTCACATTGTGAAGCAGTTCGAGGTCGAAGGTCTCTACGTGCTGTGCACCGTCGATATACTGAAAGAACTCCAAAGCCTGGAGATTCGGGAACCAAGATACATCCAAATCTTGAAGATTTGGGATGTATTGCCCTTAAGGGATGCGATGAAACTGGTTGAATGTCTCGTTATCGAGTTCAAAGCGTATGCAGACGATTTCATTAGTTGCTGCAACGAGGAATGTCTTGAGGGGGATCAGGTAGTTCCAAAGACATGGGATTCTTCTTGGGGTATTGCTCATTTCTGCAGTTCGGATCAAGTTCAAGCTGGGAGTGGTTCCGGTGCCGGTATTTTGAATCTGGAAGTGGGTGAGAGCCTGCTTTCGATGAGATTCCACCCCTCGTCATCACATGTGGTCAGGCACATGTTTCCGGAGGACCAAGATAGCGAAGCGAATCTCGCATCTGAAGCAACCGAGCCTGATCAAGAGATGAGTTCCCGCTTCATTGGGCTTCGTATT
>gnl_Eucgr_v2.0_Eucgr.F03158.1
ATGGCAAAGCGACATGCTGGTTCTGGCAGGAAGAAAGACAAGCCCGCTGACCTGACTAAAATTATCTTCTCTTGGTCTCTTCGAGAAATCTTCAATACCAATCTCTACAGGAACGAGGTGAAGAGCATCCTGGAGTCATTTCAATCAGTTGAGCAATACTTTGCTTCTTATATCTTTCCTTTGCTAGAGGAAACACGAGCCAGTCTCTGTTCGAGTATGCAGAATGTATCTAGACTGCCTTTCGCGAAGGTCACTGGGTTTGTTGAAGGCGAGAAGAATGTTTACCATGTGGAAGTGGACTACTGGAGAAACAGGGCCACTGACAATGGCAAGGAACCTTACAAAACTTTGCCGGGGGATGTTTTGTTGTTAACTAATGCTGAGCCGGATACTGTTCCCAGCTTTGATAGGTTTAAAGGAAGATGGGCATTTGCATCGGTCGCTGGAATTGTAGAAGACGAGGATGGGGATCCTCAAACATCAACAAGGTTCATAGTCAAGGCATTTTTGGACAATGAAGTATTTGATGATCCTGCATGGGAGTCAATTTATGCAGTTTTTTTGATAAATGCGGTCACTAACATTAGGATATGGAACATGCTACACCGATTTGGGAACTTGAACGTTGTAAGGGAGATTCTCTGTACGGATTCAGCGGCTGAGAAAGATTGCAATCTCTGTATTACTCAAAGTCATGGCTCTGGGCATGGGAGTCTCAATAAGAACTTGTTTGGTAGTCTGAATGAATCCCAGACAAAAGCTGTTCTGGCTTGTCTTGATACAATCAAGAGTGAACATGGGTCGGCCGTGGAAATTATACAGGGTCCTCCAGGGACAGGGAAGACCAAAACTGTCGCGGCACTGCTCTTTACTCTCTTGAACAGGAAACACAGAACCCTTGTTTGTGCTCCAACAAATGTTGCCATCAAGGAATTGGCGTCTCGTGTTTTGCAGCTGGTGAAACAATCGGTTTGCACAAACTCTCATGGGGAACGCTTGCTCTATAACTTAGGAGACATGCTCTGTTTTGGGAACAAGGAGCGGATGAAAGTAGATTCAGCTATGGAGGAAATATTCTTGGATCATCGCGTTGATTGTGTCGCGCAGTGCTTTTCCGTACTCACGGGTTGGCAGCATTGTCTACCTTCCATGATTGATACTCTCAATGACTGTGTCCGCCAATACCACATTTATCTGGAGAATGAACGCTGGATTACATCAAAGCCTAATGGTAACGACGTTGCAAGCAAATGTAGAAGCAGCAAAAAGGAATCCAAACCTAAATTTCAATCATTTCTGGAATTTTTTAAGAACAGATTCAGGTCAAGTGCGGAGTCTCTCCGAAGATGCTTCTCTATCTTATGCACCCATATATCCAAAAGTTACCTTTTGGAACATAATTTCCAGGATATTAAGTCCCTTCTCATCTTACTTGATTCTTTTGAAGTTTCTATATATAGAGAGAAGTTGGATTCCAGAAAGTTGAAGGAAGCATTTTCATCAGACCCATCTTCATTGAAAGCACACACAGATCCACTATATACATCATTGTCGATAAAGAGACGTGAATGTCTCTCTCTTTTGCAAACTCTTAATAAGTCTCTTAGAAGGCTAAACCTTGCACCATTTATGAGTAAGCATAAGATAGCTGAGTTCTGTTATCAAGCGGCTTCCTTGATTTTCTGCACTGCCTGTAGCTCATATAAGCTCTACAACGTGGAAATGAAGCCTGTCAGTTTATTGGTGATTGATGAGGCTGCGCAGTTGAAAGAATGCGAGTCAATAATTCCGCTACAACTTCACGGTGTCAGGCATGCAATTTTAGTTGGGGATGAATGTCAGTTGCCTGCTATGGTTGAGAGCAAGCTTTCTAGCAAGGCTGGCTTTGGAAGGAGTCTCTTTGAAAGGTTGAGTACTCTGGGTCATCCAAGGCACCTTCTAAATATCCAGTACAGGATGCATCCTGCGATAAGTCACTTTCCAACATCAACTTTTTACAATAACCAAATTTGGAATGGGTCGAATGTTACTAACAAAAGTTACAGAAAATGTCATTTGCCATGGCCAATGTTTGGCCCGTACTCCTTCATAAATATTGCTGATGGAAGAGAAGAAGCCGGGGATGGTGGACGTGGCTTTAGAAACTATGCTGAGGTTGGAGTTGTCTCAATGATTTTGAGTAATCTATACAGAGCATGCAAATCTTCAGGCGAAGATCTAAGTGTTGGCGTGATATCTCCATATAGAGCTCAGGTTGCTGCGATACAAAACAAAATTGGAAAAAGATATGAGAATATCAGAGGCTTTACAGTGAAAGTGAGGTCAGTGGATGGGTTCCAAGGGGGTGAAGAAGACATCATAATAGTATCCACCGTGAGATCAAACCCTTGTGGTTTAATCGGTTTTGTTTCTGACACTAGGAGAACCAATGTGACTATCACCAGGGCAAGATATTCTCTTTGGATTTTGGGGAACAAGAGAACGCTGACTAGAAGTAAATCTATATGGGAAGCTTTGGTTCATGATGCTAAGGCCCGTGGATGTTTCTTCAAATGTTCCTCCAGTACTGATGAAGTTAAATGCATTTTGGATGGGAAGAAAGAGGACGTTCGGCTCAATAATCCACTCAATGGCAATAGTTTTCTATTTAGAAACGCTCGGTGGAGGGTTTTCTTCGCTGACAACTTTGTGAAGTCTTTCAGAAAGCTGACGTCACTTAGGACCCAGGTGTCGATCATGAACCTCTTATCAAAACTTGCTGGTGGCTGGAGACCTGAGAAGAGTGATGCGGGTTTAAACCCTAAAAGCTGTTCTCATATGGTGAAGCAATTCGAGGTCGAAGGTCTCTACGTGCTGTGCACTGTCGAGATAAATACACTTAAGGAACCGAGATACATCCAAATCCTGAAGATTTGGGATGTATTGCCCTTAAGGGATGCGACGACAATGGTCGAACGTCTCGACAGTGAGTTCAAAGCATACGCAGACAATTGCATTAGTCGCTGCGACGAGAAATGTCTTGAGGGGGATCAGATGGTTCCAAAGACATGGGATTCTCCTTCTCATGGTATTGCTCGTTTCTGCAGTCTGGATCAAGTTCAAGCGGGGAGCGGTTTTGGGGCCGATCTTTTGAATCCTGGATCGAGCGAGAGCCTGCTTTCAATGAGATTCCACCCCTCATCAACAGATGTTGTCAGGCACTTGTTTTCGGAGGACGACGATAGCGAAGCAGATCTCGCATCTGAAGTAACCAAGCTAAATCAAGAGATGAGTTCTCAATTTGGTGAGCTTCGTATC
>gnl_Eucgr_v2.0_Eucgr.F03154.1
ATGATACAGGGTCCTCCCGGAACAGGGAAGACCAAAACTGTCGCTGCGCTGCTCTTTACTCTCTTGGAAAGGAAACACAGAACCCTTGTTTGTGCTCCAACAAATGTTGCAATCAAGGAATTGGTGTCTCGTGTTCTGCAGCTGGTGAAACAATCGGCTTGCACAAATTCTCATGGGGAAAGCTTGCCCTATTACTTAGGAGACATGCTATGTTTTGGGAGCAAGGAGCGGATGAAAGTAGATTCAGATACCGAGGAAATATTCCTGCAACATCGAGTTGATTGTGTTGCGTGGTGCTTTTCTGTACACACCGGTTGGCAGCATTGTCTACCTTCCATGATTGATACTCTCAATGACTGTGTTGACCAATACCCCATTTTTATGGAGAATGAACGCATGATTAAATCGAAGCCTAATGGTAACAAATCCAAACCTAAAGTTAAATCATTTCTGGAATTTTTCAAGTACAAATTCAAGTCTAGTGCTGAGCCTCTCCCATTGTTGATGAAGAGACGTGAATGCCTCTCTGTTTTGCAAACTCTTAACACATCTCTTAGAGAGCTAAACCTTGCAACATTTAAGAGTGAGAGCAAGATAGGTGAGAACAAGATAGCTGAGTTCTGTTATCAAGCAGCTTCCTTGATTTTCTGCACTGCCTCCAACTCATATAAGCTCTATGCCATGGAAACGAAAATGGAGCCTCTCAGTTTATTGGTGATTGATGAGGCTGCGCAGTTAAAAGAATGCGAGTCAATGATTCCGCTACAGCTTCGCGGTGTTAGGCACACAATTTTAGTTGGAGATGAATGTCAGTTGCCTGCAATGGTTGAGAGCAAGCTTTCTAGCAACGCTGGCTTTGGAAGGAGTCTATTTGAAAGGTTGGGTTCTCTGGGTCATCCAAGGCACCTTCTCAATATCCAGTACAGGATGCATCCCGCCATAAGTCGCTTTCCAACATCAACCTTTTACAATAATCAAATTCAAAATGGGCCGAATGTTACCAGCAAAAGTTATAGAAAGTGTCATTTGCCGTGGCCGATGTTTGGCCCGTACTCCTTCATAAATATTTCTATTGGAAGAGAAGAAGGTGGGGATGATGGACATAGCCTTAGAAACACTGCTGAGGTAGGAGTTGTCTCGATGATTTTGAGGAATCTTTATGGAGCATGCAAATCTTCAGGCGAAGATCTAAGTGTCGGTGTGATATCTCCATATGGGGCTCAGGTTGCTGCAATACAAAAGAAAATTGGAAAAAGTTATGAGAATATCAAAGGCTTTAGAGTGAAAGTGAGGTCAGTGGATGGGTTCCAAGGGGGTGAAGAAGACATCATAATAGTATCCACCGTGAGATCAAACCCTCGTGGTTTTATCGGGTTCGTTTCTGACACTAAGAGAACCAATGTGACTATCACCAGGGCAAGATATTCTCTTTGGATCTTGGGGAATGAGGGAACGCTGACGGGAAGTAAATCTATATGGGAATCTTTGGTTCATGATGCTAAGACCCGTGGATGTTTCTTCAGCATTGATGATGCCAAAGCCGCTTTGGATGGGAAGAATAATCAGCTTAATGGTCCGGTTGATGGAAGTAGTGTAGTGAATAGAAAAGCACGGCGGAAGGCAAAGTTCTCTCATGATGCTAAGAACCAAGAATGTTTGTCCAGTACTGATGATGTCAAAGCCGCTTTGGATGGGAAGAATAATCAGCTTGATGGTCTGGTTGATGGAAGCGGTGTAGTATTTGGAAATGTGCAGTGGACCGCTTTGGATGGGAAGAATAATCAGCTTGATGCTCCGGTTGATGGAAGTAGTGTAGTATATAGAAATGCGCAGTGGAGTGCAAAATTCTCCCAGGCTGCTAACAGCCGAGAATGTTCGTCCAGTGCTGTTGATGTCAAAGCCGCTTTGGATGGGAAGAATAATCAACTTGATGGTCTGGTTGATGGAAGTAGTGTAGTATATAGAAATGCGCAGTGGAGTGCAAAATTCTCCCAGGCTGCTAACAGCCGAGAATGTTCGTCCAGTGCTGTTGATGTCAAAGCCGCTTTGGATGGGAAGAATAATCAACTTGATGGTCTGGTTGATGGAAGTAGTGTAGTATATAGAAATGCGCAGTGGAGTGCAAAATGCTTCCAGGATGCTGAGAGTCGAGAATGTTCCTCCAGTACTGATGAATTCAAAGCCATTTTGGATGGGAAGAAAGAGGATATCCTGCTAGATGATCCGCTTGGTGGAAATAGTGTCCTATTTAGAAATGCTCGGTGGAGGGTTTTCTTTGGCGACAACTTTGTGAAGTCTTTCAGAAAGCTGACGTCACCTGGGACCAAGATGTCAATCATGATCCTCATATCAAAACTCGCCGGTGGCTGGAGACCTAAAAAGAGCAACGGGGGTTTACTCCCTAAAAGCTCTTCTCCTATGGTGAAGCAATTTGAGGTTGAAGGTCTCTACATGCTGTGCACTGTCGATATACTAAAGGGACTTAGATACATCCAAATCTTGAAAATTTGGGATGTATTGCCTTTAAGTGACGCAACGAGACTGGTTGAACATCTCGACAGCGAGTTCAAAGCATATGCAGACAATTTTATCAGTCGCTGCAACGAGAAATGTCTGGAGGGGGATTGGCAAGTTCCAAAGACATGGGATTGTCCTCACGGCATCGCTCGTATCCTCGGTCTGGATCAAGTTCAAGCTGGAAGCAGTTCTGGCGCCAATACGTCGAATCCAGGAGCAAGAGAGAGCCTGCTTTCAATGACATTCTACCCCTCATCATCAAGTGTAGTCAGGCACTTGTTACCGGAGGTCCCCAACAGCGAATTGAATCTTGCATCTGAAGCAACTGAGCTAAATCGAGAGAAGAGTTCCCAGAATTCCCCCTTCGGCGGTTTTCTGAATTCCCTCTTCAGTGCTTTTGACAGATTCAGGGGAAGGAGC
>gnl_Eucgr_v2.0_Eucgr.F03159.1
ATGGATTCTGCAGAAGGCGCAGAGACTGGTTCTAGCGGGAGGAAAGAAAAGCCCAGTAAGCTCACTAATATTATCTTCTCTTGTTCTCTTCAAAATATCTTCGATATGAATCTCTACAGGGACAAGGAAACACGAGTTGGCCTCTATTCAAGTATGCAGAATGTATCTAGGCGGCCCTTCGCGAAAGTCGCTGGGTTTGTTGAAGGAGAGAAGAATGCTTACCGTGTCAAAGTGGATTACTGGAGAAACAGGTCCGCTTGTCGGGCCACGAAGCTATACAAAACTTCCCGTGGGGATGATTTGATGTTAACTAATGCCAAGCCAGATACCATTCCCAGCTTAGAAAGGTTTGCAGGAAGATGGGCGTTTGCATCAGTCGCTGACATGGTAGAAGAGGAGGACGGGGATGCTCAAGCATCAACAAAGTTCAAAGTCAAGGCGTTTTGTGACAACGAAATGGATGATGTTCTCACGAATGATAGGATATGGATATGGAACGGGCTACACAGATTTTCGAACTTAGACATTGTAAAGGCAGTTCTACGTACGGATTCAGTGGCTGAGAAAGATTGCAATCTCTGTATTACTCAAATTCATGGCTCTGGACATGAGAGTCTCAATAACAACTTGTTTGGTGGTCTGAACGAATGCCAGAGAAAAGCAGTTCTCGCTTCTGTAGAAATGATACAGGGTCCTCCAGGGACAGGGAAGACCAAAACTGTCGTGGCGCTGCTCTGTACTCTCTTGAAAAGGAAACACAGAACCGTTGTTTGTGCTCCAACAAATGTTGCCGTCAAGGAATTGGCATCTCATGTTTTGGAGCTGGTGAAAGAATCGGTTTGCACAAACTCTAGTGGGGAAAGCTTACTCTGCTACTCAGGAGACATGCTTATTTTTGGGAACAAGGAGCGGATGAAAGTAGATTTAAATATTGAGGAAATATACTTGAATCATCGAGTTGATTGTGTTGCGGAGTCCTTTTCTATGCTTACTGGTTGGCAGCATTGTGTAACTTCCATGACCAATACTCTCAATGACCATGTCCGCAAATACCACATTTGTTTGGAGAACGAACGCAATATTTTACAGGAGCTTAATGGTACCGAGGTTGGGAGCAAATGTGAAAGCAGCAAAAATGAATCCGAACCTGAATTTAAATCATTTCTGGATTTCTTCAAGCGCAGATTCAAGTCAAGTGCAGAGGCTCTCCGAAGATGTTTCTCTATCTTATGCACCCATATATCCATAAATTACCTTCTTGAACATAATTTCCGTGAGATTAAGTCCTTTATCATCGTACTTGATTCTTTTGAAATTCCACTACATAGAGAGAAGTTGGATTTGAGAAAGTTGGAGGAAGCATTTTTGTCATTGCCATCTTCATTCGAAAGTTGCTCAGATCCACTATATACAGCGTTATCGATGAAGAGAGTTGAATGCCTCTCCATTTTGCGAACTCTCAACACGTCTCTTGGAAGGCTAAAAATTCCAACATTTACAGGTAAGAGCATGATAGCAGACACTGCCTCTAGCTCATCTAAGTTGTACTCCCCGGAAATGGAGTCTGTCAGTTTATTGATGATTGATGAGGCTGCGCAGCTGAAAGAATGCGAGTCAATGATTCCATTACAACTTCAAGGTGTCAGGCACGCAATTTTAGTTGGAGATAAATGTCAGTTACCTGCTACGGTTGACAGCAAGCTATCTAGCAAGGCTGGCTTTGGAAGGAGTCTATTCGAAAGGTTGAGTGCTCTGGGAAGTTACAGAAAATGTCATTTGCAGTGGCTAGTGTTTGGCCCGTACTCCTTCACAGATATTCCTAATGGAAGAGAAGGAGTTGGGGATGATGGACGAAGCCTTAGAAGCTATGTTGAGGTAGGAGTCGTGTCGATGATTTTGAGGAATCTATTTGAAGACGACATGAAATTATCAAAGTCTACGGTGAAATTGAGGTCGGTGGATGGGTTCCAGGGGGACAAAGAGGACATTATACTAGGATCTATCATAAGTAAATCTGTATGGGACGCTTTGGTTCATGATGCTAAGACCCGTGGGTGTTCCTTCGGCATTGATTATAGCCGAGAAGGTTCCTCCAGTAGTGATGAAGTTAAAGCCATTTTGGATGGGAAGAAAGAGGATATCAAGTTCGATGATCCGCTCGATGGCAACAGCATCCTATTTAGGAACGCTCAGTGGAGGGTTTTCTTCGGCGTCAACTTCGTGAAGTCTTTCAGAAAGCTGACGTCGCTTAGGACCAAAGTGTCAATAATGAACCTCTTATCAAAACTTCTGGGTGGCTGGAGTCGAGTGAAGAGCAATCAGTTCGAGGTGGACGGTCTCTGCGTGCTGTGCATCGTCGATATACTGAAGGAAACTCAAAGCCTAAAGATTTGGGAACTGAGATATACCCAAATCTTCAAAATTTGGGATGTATTGCCCTTAAATGATGCTGCCATGAAAATGGTTGAACGTCTCGGCATCGAGTTCAAAGCGCATGCAGACGATTTCATTAGTCGTTGTAACGAGAAATGTCTCGAGGGTGATCTGGTAGTTCCAAAGACATGGGATTCTTCTTGTGGTATTGCTCGTCTCCGCAGTTCGGATCCAGTTCAAGCCGGGAGCGCTTCCGGCACCGGTATTTCAAATCCGCGAGTGAGCGAGAGCCTGCTTTTAATGAGATTCCACCCCCTCATCATCACATGTGGTCAGCCACTTGTTTTTGGA
>gnl_Eucgr_v2.0_Eucgr.F03155.1
ATGGCCATGGATTCTACAGTAGGTGCGGGGGCTGGATCTAGCTGGAAGAAAGACAAGCGCACTGACCTGTTTGATGTTATCTTCTCTTGGTCTCTTCAAGAAATCTTCAATATCAATCTCTACGGGGACAAGGTGAAGAGCATCCCGGAGTCATTTCAATCAGTTGATCAATACCTTGCTTCTTATATTTTTCCTTTGCTTGAGGAAACGCGAGCCAGTCTCTGTTCAAGTATGCAGACTGTATCTAGCCTGCCTTTCGCGAAAGTCACTGGTTTTGCTGAAGGCAAGAAGAATGAGTACCATGTGGGAGTGGACTGCTGGAGAAACAGATCCACTGCCCATGGCAAGGAGCCCTACAAAACTTTGCCTGGGGATGTTTTGATATTAACTAATGCTAAGCCGGATACCATTCCCAGCATAGAAAGGTTTGCAGGAGGATGGGCATTTGCATCGGTCACTGAAATTGTAGGAGATGTTGGCGGGGATGCTCAATCATCAACTAAGTTTAGAGTCAAGGCATTTTTGGATAACAAAGTGAAGGATGATTGTTCCTGGGAGACAATGTATGCAGTTTACATGATAAACATAGTCACCAACAATAGGATATGGAATGTGCTTCACAGATATCGAAAATTGAAGATTGAAAAGGGAGTTCTTCGTGTGGATTCAGCGACTGAGATAAATTGCAAGCTCTGTATTACTCAAAGTCATGGCTCTGGAAATGAGAGTCTCAATAAGAACTTGTTTGCCAGTCTAAATAAATCCCAGAAAAAAGCCATTCTGGCTTGTCTCAATACAACCAAGTGTCAGCACAGGTCGGCTGTGGAAATGATACAGGGTCCTCCCGGAACAGGGAAGACCAAAACTGTCGCAGCGCTGCTCTTTACTCTCTTGGAAAGGAAACACAGAACCCTTGTTTGTGCTCCAACAAATGTTGCCATCAAGGAATTGGTGTCTCGTGTTCTGCAGCTGGTGAAACAATCGGCTTGCACAAATTCTCATGGGGAAAGCTTGCTCTATAACTTAGGAGACATGCTATGTTTTGGGAACAAGGAGCGGATGAAAGTAGATTCAGATATCGAGGAAATATTCCTGGAACATCGAGTTGATTGTGTTGCGTGGTGCTTTTCTGTACACACCGGTTGGCAGCATTGTCTACCTTCCATGATTGATACACTCAATGACTGTGTTGGCCAATACCACATTTTTATGGAGAATGAACGCATGATTAAATCGAAGCCTAATGGTAACAAATCCAAACCTAAACTTAAATCATTTCTGGAATTTTTCAAGTACAAATTCAAGTCTAGTGCTGAGCCTCTCCGAAGGTGCTTCTCTATCTTATGCATCCATATATCCAAAAGTTTCCTTTTGGAACATAATTTCCGGTATATAAAGTCCCTTCTTATCTTACTGGATTCTTTTGAAGTTTCACTATGTGGAGAGAAGTTGGATTCGGGGAAGTTGAAGGAAGCATTTTCATCGGACCCATCTTCATTAAAAACTGTCACAGATCCACTATATACAGCGTTGTTGATGAAGAGACGTGAATGCCTCTCTGTTTTGCAAACTCTTAACACTTCTCTTAGAGAGCTAAACCTTGCAACATTTAAGAGTGAGAGCAAGATAGCTGAGTTCTGTTATCAAGCGGCTTCCTTGATTTTCTGCACTGCCTCCAACTCATATAAGCTCTATGCCTTGGAAACAAAAATGGAGCCTCTCAGTTTATTGGTGATTGATGAGGCTGCACAGTTAAAAGAATGCGAGTCAATGATTCCGCTACAGCTTCACGGTGTTAGGCACGCGATTTTAGTCGGAGATGAACGTCAGTTGCCTGCAATGGTTGAGAGCAAGCTTTCTAGCAACGCTGGCTTTGGAAGGAGTCTATTTGAAAGGTTGGGTTCTCTGGGTCATCCAAGGCACCTTCTCAATATCCAGTACAGGATGCATCCCGCCATAAGTCACTTTCCAACATCAACCTTTTACAATAATCAAATTCAAAATGGGCCGAATGTTACCAGCAAAAGTTATAGAAAGTGTCATTTGCCGTGGCCGATGTTTGGCCCGTACTCCTTCATAAATATTTCTATTGGAAGAGAAGAAGGTGGGGATGATGGACATAGCCTTAGAAACACTGCTGAGTATGAATTAAAGCAAATAATCACAATGTCTTTGTACATGTTTGGTTATATATGTGGATGCACCTTTTACTATACTGTCGTAGAGCATGGGCAGGCAGCTGTTGACTGCCGAAGCTCATGCAAATCTTCAGGCGAAGATCTAAGTGTTGGTGTGATATCTCCATATGGGGCTCAGGTTGCTGCAATACAAAAGAAAATTGGAAAAAGTTATGAGAATATCAAAGGCTTTAGAGTGAAAGTGAGGTCAGTGGATGGGTTCCAAGGGGGTGAAGAAGACATCATAATAGTATCCACCGTGAGATCAAACCCTCGTGGTTTTATCGGGTTCGTTTCTGACACTAAGAGAACCAATGTGACTATCACCAGGGCAAGATATTCTCTTTGGATTTTGGGGAATGAGGGAACGCTGACGGGAAGTAAATCTATATGGGAATCTTTGGTTCATGATGCTAAGACCCGTGGATGTTTCTTCAGCATTGATGATGTCAAAGCCGCTTTGGATGGGAAGAATAATCAGGTTAATGGTCCGGTTGATGGAAGTAGGGTAGTGCATAGAAATGCGCAGCGGAAGGCAAAGTGCTCTCAGGATGCTAAGAGCCAAGAATGTTTGTCCAGTACTGATGATGTCAAAGCTGCTTTGGATGGGAAGAAGAATCAGCTTGATGGTCCGGTTGATGGAAGCAGTGTAGTATTTGGAAATGTGCAGTGGAGTGCAAAATGCTCCCAGGATGCTAAGAGCCGAGAATGTTCGTCCAGTACTGATGATGTCAAAGCTGCTTTGGATGGGAAGAATAATCAGCTTGATGGTCTGGTTGATGGAAGCAGTGTAGTATTTGGAAATGTGCAGTGGAGTGCAAAATGCTCCCAGGATGCTAAGAGCCAAGAATGTTCGTCCAGTACTGCTGATGTCAAAGCCACTTTGGATGGGAAGAATAATCAGCTTGATGGTCCGGTTGATGGACGCGGTGTAGTATGTGGAAATGCACAGCGGAGTGCAAAATTCTCCCATGTTGCTAAGAGCCGAGAATGTTCGTCCAGTACTGATGATGTCAAAGCCGCTTCGGATGGGAAGAATAATCAGCCTGATGGTCTGGTTGATGGAAGTAGTGTAGTATATAGAAATGCGCAGTGGAGTGCAAAATGCTCCCAGGATGCTAAGAGTCGAGAATGTTCCTCCAGTACTGATGAATTCAAAGCCATTTTGGATGGGAAGAAAGAGGATATCCTGCTAGATGATCCGCTTGGTGGAAATAGTGTCCTATTTAGAAATGTTCGGTGGAAGGTAACTCACTTTGCTGATGGTTTTCTTTTCTTTCAAAATGGACATTCGACTTTTGCAGAATCAATGACATTACGTTTTCTTGTCAACCATCTTGTCTCTGTTTTCTTTGGCGACAACTTTGTGAAGTCTTTCAGAAAGCTGACGTCACCTGGGACCAAGATGTCAATCACGATCCTCATATCAAAACTCGCCGGTGGCTGGAGACCTAAAAAGAGCAACGGGGGTTTACTCCCTAAAAGCTCTTCTCCTATGGTGAAGCAATTTCAGGTTGAAGGTCTCTACATGCTGTGCACTGTTGATATACTAAAGGAACTTAGATACGTCCAAATCTTGAAGATTTGGGATGTATTGCCTTTAAGTGACGCAACGAGACTGGTTGAACATCTCGACAGCGAGTTCAAAGCATATGCAGACGATTTCATTAATCACTGCAACGAGAAATGTCTGGAGGGGGATTGGGAAGTTCCGAAGACATGGGATTGTCCTCAGTGCATCGCTCGTATCCTCGGTCTGGATCAAGTTCAAGCTGGAAGCAGTTCTGGCGCCAATACGTCGAATCCAGGAGCAAGAGAGAGCCTGCTTTCAATGACATTCTACCCCTCATCATCAAGTGTAGTCAGGCACTTGTTACCGGAGGTCGCCAACAGCGAATTGAATCTTGCATCTGAAGTAACTGAGCTAGATCGAGAGAAGAGTTCCCAGAATTCCCCCTTCGGCGGTTTTCTGAATTCCCTCTTCAGTGCTTTTGACAGATTCAGGGGAAGGAGC
>gnl_Eucgr_v2.0_Eucgr.G01999.1
ATGAAGAGAATAAGGCAACGTCATCCACAAACTTTACAGTCTCTGAACTTGGATATTGTGAAGGAAGTTCTCTGCACAGATTTGGTGGCTGACAAAGTTTCTAATATTTGTATTACGAAAGGTAATGGTTCTGCAAGTGAGAGCCTTGACGAGAGATTGTGCCATGATCTGAATGAATCCCAAAAAAATGCAGTTGGGGCCTGTCTTAATAAACTCAAATGTGAGAACAAGCCATCTGTCGAACTGATATGGGGTCCTCCCGGAACTGGGAAGACTACAACTGTCGCTACACTGCTATGTACTCTCTTGAAAAGGAAACGTAGAACCATTGTTTGTGCTCCTACAAATGTTGCCATCAAGAGAGTGGCATCTTGTGTTCTAAAGCTGCTAAAGCGATCAGATAATGGTATAAGCACTGAAACGAAAAGTTTTCTCTGTTACTTTGACATGCTTATTTTTGGGAACAAGGAGCGGCTGAAAGTTGATGCCAACATTGAAGAAATATACTTGGAACATCATACACTTGCCAACTGTGTCCGTCAATACCACATATTTTTGGAAAACGAACATACAAAAAGAAGCAAATCAGGAAGTGATGATGATGGGAGCGGATGTGGAAGTGGTGAGCTTAAATCATTTCTTGAGTTTTTCAGGGACCGATTCAAGGCAACTGTCCAGCCCCTGCGGAGATGCCTCAATATTTTCTGTACTCATATATCCAGAACTAACTTCCAGAATATTACATCCCTCCTTAACTTACTAGATTCTTTTGAAACTTTATTCTGTGGAGAGAATTTGGATTCGGAGATGATGGAGATACCTCTTTCACGTGATGAAGAATGCCTTTCCTTGTTGCTAACTGTTCGTGATTCTCTGAAGGATTTAAAACTTCCAAACTTTACAAGTAAGGACATGATAGCTGACTTCTGTTATCAACATGCTTCCCTGATTTTTTGCACTGTTTCTAGTTCATATAAGCTGTACTCCGTGGAAATGGAGCCTCTCAATTTACTGGTAATCGATGAGGCAGCCCAGTTGAAAGAATGCGAGTCAGTAATTCCTCTGCAACTCCCTGGTGTCAAGCATCTGATTTTAGTTGGAGATGAGTGTCAGTTGCCTGCTATGGTTGAAAGCAAGCTTTCTAATAGGGCTGGTTTTGGAAGGAGTCTGTTTGAACGATTGAGTTCACTGGGTTATTCAAGGCAACTTCTCAATATACAATACCGGATGCATCCATCAATAAGTCTGTTTCCAACTTCAAACTTCTATAAAAACCAAATTTTGGACGCGCCAGATGTGCAGAGCAAAAGTTACAGAAAAAGTCATTTGCCATGGCCGATGTTTGGCCCTTACTCGTTCATAAATATTCCTGATGGACAAGAACAAATCGGTGATGACGGCTGTAGCCTTAGAAACCCTGTTGAGGTGGAAGTTATCTCGAGGATAGTGAGGAATCTGTACAGAGCCTGGGATGGGTCAGAAGAACATCTGACAGTAGGCGTCATATCTCCCTATGCAGCTCAGGTTTCTGCAGCTCAAGCTAAACTTGGAAAAAGGTATGAAAATATCAAGGGCTTTATGGTCAAGGTGAAGTCGGTGGATGGATTCCAAGGTGGTGAAGAAGACATTGTTATAATATCCACCGTAAGATCAAACTCACGTGGGACTATTGGGTTCTTGTCCAGTACTAAGAGAACCAATGTTGCTCTTACCAGGGCCAGGTATTGTCTGTGGATTCTGGGAAATGGGAAAACACTGAGAAAAAGCAAATCTGTGTGGGAAGCTTTGGTTGAGAATGCTATGAGCCGTGGATGTTTCTACAATGTTGATGATGACAAGGACTTGGCTAAAGCCATCTTAGATGTGAAGAAAGAGAATAATGAGCTTGATGACCTGCTTGACGGAAGCAGTGTACTTTTCAGAAATGCTAGGTGGAAGGTTCTTTTCAGTGACAACTTCCTGAACTCGTTCCGAAAGCTGACATCACTCAGGACAAAGATGCCCATCATCAACCTTCTGTCAAAACTCTCCAGTGGCTGGAGACCAAAGAAGAGAAATGTGGATATAATTTGTGAACACTCATCTCATATTGTGAGACAATTTAAAGCTGACGATTTCTATGTCATATGCACGACTGATATTGTAAAGGAAGAGAGATACATCCAAATTCTGAAGATATGGGATGTATTGCCTTTAGGGGAAGTGGCAAAATTGGTCAAACGTTTGGACAGCATATTCGAGACATATAGTGATGATTTTATTAGTCGTTGCAATGAGAAATGCATTGAGGGGGATCAGGAAGTTCCGAAGACCTGGCCTTTTGATGTTGTGCGCTATCAAAGTCCTAGTGAAGATCAATTTGGGAGTAGTTCTGATGCTGATGCTTCAGATCATAGGTTGTATGGAGAGAATGCAGAAGTGAGCGAGAGTTTGTTTCTGACAAAATTCTTCCCCTTCTCATCAGATGGTAATGAAGCGAGTTTTCCATCTGAAGTAACAGAGAAAGAACAAGAGATAATTCTCTTCCCCAGAAGCACTTTTATACTTGGGCAATCTGGAACCAGAAAAACTACAGTCCTGACAATGAAGTTGTTTAGAAACGAGAAACTGCATGATGTAGTAACCAAGGGATTTCAGGAAATCCAAAGTGGTATCAGCCACAGAAAAGATGCCTCTCTGGGAATCAATGTTGAGGAAATTGGTGAAGGAGCAGAGGATTGCGTAGTGCGCCAGCTTTTTGTGACTGCCAGTGCAAAATTATGTTTTGCGGTCAAACAGCATTTGTCTCAACTTAGAAGATTTTCATTGCCAGCTGCTGTAAATGCTATCCATATTGTTGATGATGCAGCATTATTCAAGGATATCCCGGATTCATTTGTAGATATATCTCCCAACTCTTATCCCCTTATTATAACTTTTCATAAGCTTCTGATGATGCTAGATGGAACAGTTGGGGCTTCATTCTTTGAAAGGTTTCCTGATCTAAGGGAGTTTTGTCATGGCCAAACCTACAATTCCAGACCAGTTGCCTTACAAAGTCTTGTAAGAGCAAAGGAGGTTACTTACGAAAAGTTTTGTGCAGTTTATTGGCCTCACTTCAAAGACAAGACAAGAAGGAGTCTTGATCCTTCCAGAGTCTTCACTGAAATAATGTCCTGTATAAAGGGTGGTCTTCAACCAGCTGATGGTTGTGAAGGCAAACTGGACAGACTAGCTTATGTTTCACTTTCAGAAGGTCGCGTCTCCACTCTGAGTGTTCAGAGAAGAGAAAAAATTTATGATGCGTTTGAGGATTATGAAAAGATGAAAATGAAAAATGGTGAATTTGATTTGGCCGATCTTGTCAATGATCTTCATCGCCGTCTTTTTCATGGGCAGTTTACCGGTAATTTGGTGGATTTTGTATATGTTGATGAAGTGCAGGATCTCACCATGAGGCAAATTTCACTGTTCAAGTATATATGTAGAAATGTTGATGAGGGCTTTGTGTTTTCTGGCGACACCACGCAAACTATTGCAAGGGGAGTAGACTTCAGTTTTGAAGACGTAAGGTCCCTTTTCTACAAAGAGTTCTTGATAGATTCAATGGATGGACCTGATATCAGAATGGAAAAGGGTTGTCCTTCCAAAACTTTCCATTTGAGCCAGAACTTCCGCACTCATGCTGGTATACTCAAACTGGCGCAGAGTGTTGTTGATCTTCTTTACCATTTTTTCCCTTTTTGCGTTGATGCTTTGGACCCCGAAACTAGCTTCATAAGTGGCGAAGCCCCACTTTTACTTGACTCGGAGAATGAAGAAAGTGCCATACTATCAATTTTTGGGAACGATGATGTTAGTGGCAAAGATGAAGTTTCAAACCTTGTGAGAGGGCAAGCCCTAGTTCTGACGATAGTGGAATGCAAGGGGTTGGAATTTCAGGACGTCTTATTGCACAACTTCTTTGGCACATCACCTCTGAAAAATCAATGGGGGGTCATTTATGGATACATGAAGGAGCAAGCTTTGCTCGATAACAGCTCTCAATGGTCTTCCCCAAGTTTTGATGACGTGAATCACGATATATTATGCTCTGAATTGAAGCAATTGTATGTCGCAATTACTCGGACAAGACAGAGATTGTGGATATGTGAGAATGCTCTGGACTTCTCCAAACCAATGTTCGACTACTGGAAGAAGAAGTGCCTCGTTCAAGTTAGGTTGGTAGATCATGCCCGTGCAGAAGCAATGCAGGTCAGGAGCATGCCGGAGGAGTGGAAGTCACAAGGTTTTAAGCTCTTACATGAGGGTAACTACCGAATGGCAACGATGTGCTTTGTGCGAGCAAGGTACGAATACGGGGAGAAATTGGCTAAAGCCTCTGCTTTCAAAGCAGATGCAGATCTCAAGCATGTTTTAAGTCCAAAAGAGGCTTCTGACCTTCGAAGGCAGGCTGCAGAGATTTTTGAAGCAATTGGTGTGGCTGACTCTGCAGCGGAGTGTTTCTACATGTTGAAGGAATACGAGAAAGCAGGTAGTATATTTATGGAAAAATGTGGAGAATCTGCTTTGCAGAAAGCGGGAGAGTGTTTTTCTCTGGCTGGGCACTACAGTCGTGCAGCGGAGGCATACGCAAGGGGAAATTTTTTCTCCAAGTGCTTGTCCAATTGTGCCAAAGGAGAACTCTTTGAAATGGGTCTGCAATATATTGGGAATTGGAGAAGGCTGGGAAATGAGGACAGGGGAACAGTAAAGAAAAGTAAAGAAATAGAGAAATTGGAACAAGACTTTTTAGAGAGTTGTGCCCTTCATCACTATGACCTTGGAGACTACAGGGCCATGATGAAGTATGTGAAGGCTTTTCGTTGCATTGATTCAATGCGAAACTTACTCAAGAGGCTAGGATGCCTTGATGAGCTTATCAGTTTGGAGGAAGACTTTGGTAACTTTTCGGTGGCAGCAAAGATTGTGAGGATGAAAGGTGACATCCTTCGCGAGGCTGATCTACTTGGAAAGAGTGGACAAAACAAAGAAGCGTCAATGAATATCCTGTGGTACGTGTTATTCTATTCCCTTTGGGCTCCTGGAAGCAAAGGGTGGCCCTTGAAGCAGTTTGCACAAAAGGAGGAGCTGATAGCAAAAGCCAAACATCTTGCAAAGTCCGAGCCTATTGCCTTCTACGAATATGTTTCTGTAGAATCAAGCATTCTGCTAAACAAACAGAGCAGCCTGGCTGAATTGAAAGAATGTTTTAGTGCTTCAAGGAGAAATGGAAGTGTCAGAGGTGAAATACTATGCGCTCGAAATATTCTGGACTTCCATCTTCGTCAAAATATCTCTAATTTTTTTTGGGAATATGATTGGCTTGTTGACCCAATGGAATGTCTTGTTCTCTTACATGAGGTTGCAAAGTTCCTTCAAGAACTCGATTGTCCCAATCCCTCCTTCCGGGATAGCGGGGCACTGGAGGGTTTCATCGACACATCCTGTAGGAGGTACTTTGGTCACATATTTCCTCTTGACTGGCGACTATCACCAGCAGAGAATATGATATCTCTAAGAGGAAGTCAGGCTTCTCGCCTTTTACTTAGAAGAACAATAAACCTGATAATTTCGAAGAAGGATTTTTCACATGGGAAGATGGGTGAGCTTGCGACTTTGGTTCTTGGGTCTGGAATGCTCGATGATGATTTGTACAGGAAAATTGCAGAATCATTTAAAGGAAATACGTCATGGGAGGCATTCATGGAATGCATTTGTCGGGATGTACCATCAGAACTTCCTCAGGCTAGCGATGGACCCGTGGAAATCTCTTTGGCTTGGAACCTTTATCGAGCTTTGGCAGATACTTGCAATGCTAATTGGACTGAACGAAACTCCATAACACCAATTTGCTTTTTGTATCTGTTGGAACGACTTTTGATTTTGTTTTCTTGCTCCAAAGGGCAGTTTTATGCAACCAAGTCTTCTCTAGTTGAATGGCTAATCTGCCATGAAGGTTTAGGAAGGCGCAGCCTCAGTTTCAACCTGAGAAATTGCTTGGAGCCCATCATTGGGTTCGTTACTAGCACTATTAGGCAGCTGCTTTGCAATGAGGAAGAAACCAGAGAATGGATCAAAAGATCAAAACTAAATGTGATGGAGTACTACCCGCTGTTGGTCTTGAAGTTGGTTCTGTTGGTTTGTTTACTTCACTTAAATTTTGGCATCAGTCCATACTTTCTCAATGATTTGCTAGGTAAGAGTTGGATTTCTGAGCAATTACCTCCAGAGTTTCTTCGTATTCTCTCACATTGCCAGAAGAGGAACTTCCAGAAAACTTCAGTTGGTGTTCTCGCCGAAGCATTCAAAAAAGTTGACGATCCCCTCGTAATTACCAATTTCGCTGCAGATTGTTCCAATTTGTTGTGTCCACATGCCATCATTTTAGACTTGAAATCAAACAAATGCAAGGAAGAGATTATGAAAGTTTTATTCCCCAAAGATGGAAGCACTGTGAGCTCTTGCAAGTTGCAAGATCTGACTGAAGTTTCCGAGGATTCCTCTTCATCTTCCAACGGTGTTCCAGCACCAGTTGTGCATTTGGTCAGTGCAAACACGGATGGGCAGCCTGTCGTTAGGCGCTGGTTAATGGCCCTCGGGGTTGGGGCGGTGCTTGGTTTCCTAGTGTGGAAAACAGGAACAAGAACAAGGGCAATTGCAAGTCCAGAGGTAAGCAAAATAGAAAGGGAGTGGGAAGAGACGAATCCGTCTTCATTGTCCTATATGATGTTTTTGATTGAAAATTGTGCGTTA
>gnl_Eucgr_v2.0_Eucgr.G02033.1
ATGATTGGAAAAGACGATGAAGAGGATGAGGCAACGTCATCCACAAACTTTGAAGTGGAGACATTATTGGACCTTGAAGTAAATAATTCCTGGAAGCCAATGTATGCAATTTTCCTGATACATATAGTCACTAACAGAAGGATATGGAATGCGTTGCATATGTCTCGGAACTTGGATATTTTGAAGGAAGTTCTCTGCACAGATGTGGTGGGTAATGGTTCTGCGAGTGAGAGCCTTGACGAGAGATTGAGCCATGATCTAAATGAATCCCAGAAAAAAGCAGTGGGGGCCTGTCTCAGTAAACTCCAATGTGAGAACAAGCCATCTGTCGAACTGATATGGGGTCCTCCTGGAACTGGGAAAACTAAAACCGTCGCTGCACTGCTATTTAATCTCTTGAAAAGGAAACATAGAACCATTGTTTGTGCTCCTACAAATGTTGCCATCAAGGAAGTGGCATCTCGTGTTCTAAAGCTGCTAAAGGAATCAGATAGTGGTATAAGCACTGAAACGGAAAGTTTGGTCTGTTACTTTGGAGACATGCTTATTTTTGGGAACAAGGAGCGGCTGAAAGTTGATTCCGACATTGAAGTAATATACTTGGAACATCGTGTAGAGCGCATTTCTGAATTCACTGGTTGGCATCAGTGTCTAACTTCCATGATAGATACTCTTGCCAACTGTCTCCGTCAATACCACATATTTTTGGAAAACGAACACACGAAAAGAAGGAAACCAGGAAGTGATGATGATGGGAGTGAATGCGGAAGCAGTGAAGAAGATGTTAACTGTGAGCTTAAATCATTTCTTGAGTTTTTCAAGGACCGATTCAAGGAAACTGTCCAGCCCCTGCGGAGATGCCTCTATACTTTCTGTAATCATATATCCAGAACTAAATTCCAGAATATTACATCCCTCCTTAACTTACTTGATTCTTTTGAATCTTTATTATGTGGAGAGAAGTTGGATTCAGAGATGATGGAGATAACTCTTTCACGTGATGATCTTAGCCTGTTTTCGTTTGAGACGTCCATGGGTCCACTATATAATATATATATGAAGAGACAGGAATGCCTTTCCATGTTACTAACTGTTCGTGATTCTCCGAAGGATCTAAAACTTCCAAACTTTATGAGTGAGGACACGATAGCCAACTTCTGTTATCAACATGCATCCCTGATTTTTTGCACTGCTTCCAGTTCATATAAGCTGTACTCTGTGGACATGGAGCCTCTCAATTTACTGGTAATCGATGAGGCAGCCCAGTTGAAAGAATGCGAGTCAGTAATTCCTCTGCAACTCCCTGGTGTCAAGCGTCTGATTTTAGTTGGAGATGAGTGTCAGTTGCCGGCTATGGTCGAAAGCAAGGTTTCTAGACGGGCTCGTTTTGGAAGGAGTCTGTTTGAACGATTCAGTTCACTTGGTTATTCAAGGCAACTTTTCAATACACAATACCGGATGCATCCATCAATAAGTCTGTTTCCGAATTTTAAATTTTATCAAAACCAAATTTTGGACGGGACAAATGTGAAGAGCAAAAGTTACAGAAAAAGTCATTTGCCATGGCCAATGTTTGGCCCTTACTCGTTCATAAATATTCCTGATGGAGAAGAACAAATCGGTGATGATGGCTGTAGCCGTAGAAACCCTGTTGAGGTGGAAGTTATCTCAAGGATAGTGAGGAATCTGTACAGAGCTTGGAATGGGTCAGAAGAAGATCTGACAGTAGGTGTCATATCTCCTTACAAAGCTCAGGTTGCTGCAGTTCTAGCTAAACTCGGGAAAAAGTATGAAAATATCAAGGGCTTTATGGTCAAGGTGAAGTCAGTGGATGGATTCCAAGGGGGTGAAGAAGACATTGTTATTCTATCCACCGTAAGATCAAACTCGCGTGGGAATATTGGGTTCTTGTCCAGTCCTAAGAGAACCAATGTTGCTCTTACCAGGGCCAGGTATTGTCTGTGGATTCTGGGAAATGGGAAAACACTAACAAAAAGCAAGTCTGTGTGGGAAGCTGTGGTTGACAATGCAAAGAGTCGTGGATGTTTTTTCAATGTTGATGATGACAAGGATTTGGCTAAAGCCATCTTAGATGTGAAGAAAGAGAATAATCAGCTTGATGATCTGCTTGACAGAAGCAGTGTACTTTTCAGAAATGCAAGGTGGAAGGTTCTTTTCAGTGACAACTTCCTGAAGTCTTTCAGAAAGCTGGCATCACTCAGGATAAAGATGTCAATCATTATGCTTCTGTCAAGACTATCCAGTGGCTGGAGACCAAAGAAGAGGAATGTGGATATAATTTGTGAACACTCATCTCATATCGTGAGACAATTTAAGGCTGAAGGTCTCTATGTCTTATGCACGATTGATGTTGTAAAGGAACTGAGATACATCCAAATCCTGAAGATATGGGATGTAATGCCTTTAGAGGATGTGGCAAAATTGGTCAAACGTTTGGACAGCATTTTCGAGACATATAGTGATGATTTTATTAGTCGTTGCAATGAGAAATGCTTTGAGGGGGATCAGCAAGTTCCGAAGACCTGGGCATGTACTGTCGATTTTGTCCGCTGTCGAAGTCCTAGTGAAGATCAATTTGGGAGTAGTTCTGATGCTGATGCTTCAGATCGTAGGTTGTATGTAGAAAATGTGAAAGTGAGCGAGAGTTTGCTTCTGATGAAATTCTACCCCTTATCATCAGATATTGTCAGAAATTTGCTCGATGACAGTGACGGTAATGAAGCAAGTCTTCCGTTTAAAGTAACAGAGCAAGAACAAGAGATAATTCTTTTCCCCAGAAGCACTTTTATACTTGGGCGATCTGGAACCGGTAAAACTACAGTCCTGACAATGAAGTTGTTTAGAAATGAGAAACTGCACGATGAAGGAACCAAGGGATTTCAGGAAATCCAAAGTGGTATTAGCCACAGCAAAGATGCCTCCCTGGAAATCAATGTTGAGGAAATCGGTGAAGGAGCAGAGGATTGTGTATTGCGCCAGCTTTTTGTGACTATCAGTGCAAAATTATGTTTTGCGGTCAAACAACACGTATCTCAACTTAGAAGCTCCAGCATTGGTGCAAAACAAAGAGTTAAAAGCTCTTCAGTTGATGAGATTGTTGATGATGCAGCATTATTCAAGGATATCCCGGATTCATTTTTAGACATATCTCCCAACTCTTATCCCCTTGTTATAACTTTTCGTAAGCTTCTGATGATGCTAGACGGAACTGTGGGGGTTTCATTCTTTGAAAGGTTCCCCGATCTAAGGGATCTTTGTCGTGGCCAATCCTTCAATTCTAGACCAGTGGCCTTACAAAGTCTTCTAAGAGCTAAGGAGGTTACTTACGAAAAGTTTTGTGCTGTTTATTGGCCTCACTTCAATGACAAGATAAGGAGGAGGCTTGATCCTTCCAGAGTCTTCACTGAAATAATGTCCCACATAAAGGGTGGTCTTCAACCAGCAGATGGTTGTGAAGGCAAACTTGACAGACCAGCTTATGTTTCACTTTCAGAGGGTCGTGTATCCACTCTGAGTATTCAGAGAAGAGAAGAAATTTATGATGCTTTTGAGGATTATGAAAAGATGAAAATGGAAAATGATGAATTTGATTTGGCCGATATTGTCAATGATCTTCATCGCCGTCTTTTTTGTGGGCAGTTTGCTGTCAACATAGTGGATTTTGTATATATTGATGAAGTGCAGGATCTCACCTTGAGACAAATTTCACTGTTCAAGTATATCTGTAGAAACGTTGATGGGGGCTTTGTGTTTTCTGGTGACACTGCACAAACTATTGCAAGGGGAATAGACTTCAGGTTTGAAGACATAAGGTCCCTTTTCTACAAGGAGTTCTTGATAGATTCAATGGATGGACCTGATAAAAGAATGGAAAAGGGATGTCTTTCCAAAATTTTCCATTTGAGCCAAAACTTCCGCACTCATGCTGGTATACTCAAACTGGCGCAGAGTGTTGTTGATCTCCTTTACCATTTTTTCCCTTTATCCATTGATGCTTTGGGCCCTGAAACTAGCTTTATATGTGGGGAAGCCCCAATTTTACTTGAATCGGAGAATGACGAAAGTGCCATACTATCAATTTTTGGCAAACGTGATTTTAGTGGTAATTTCGTTGGCTTTGGAGCAGAGCAGGTTATTTTGGTTCGAGATGATCACTCTAGAAATGAAGTTTCGAACCTTGTGAGAGGGCAAGCTCTAGTTCTGACGATAGTGGAGTGCAAGGGGTTGGAATTTCAGGACGTTTTATTGTACAACTTCTTTGGCACATCACCTCTGAAAAGTCAATGGAGGGTCATTTATGGATACATGAAGGAGCAAGCTTTGCTCGATAACAGCTCTCAATGGTCTTCCCCAAGTTTCGATGACGCGAAGCACAATATATTATGCTCTGAATTGAAACAATTGTACGTCGCAATTACTCAGACAAGACAAAGATTGTGGATTTGTGAGAATGCCCTAGAGTTCTCCAAACCAATTCTCGACTACTGGAAGAAGAAGTGCCTCATTCAAGTTAGGTTGGTAGATCATGCCTTTGCAGAAGCAATGCAGGTCAGGAGCACGCCAGAGGAGTGGAAGTCACAAGGTTTTAAGCTCTTACGTGAGGGTAAATACCCAATGGCAATAACGTGCTTTGAACGAGCAAGGTACACATACGGGGAGAGATTAGCTAAGGCCTCCGCTTTCAAAGCAGATGCAGATCTCAAGCACGTTTCAAATCCACAAGAGGCTTCTGACCTTCGAAGGCAGGCTGCTGAGATCTATGAAACAATTGGAATGGCCGACTCTGCAGCGGAGTGTTTCTACATGTTGAAGGAATATGAGATAGCAGGTAGAATATACATGGATAAATGTGGAGAATCTGCTTTGGAGAAAGCTGGAGAGTGTTTCTCTCTTGCTCAGTGCTACAGTCTTGCAGCGGAGGCATATGCAAGGGCAAATATTTTCTCAAAGTGCTTGTCCATTTGTGCTGAAGAAAAACTCTTTAAAATGGGTCTGCGATACATTGAGGATTGGAAAAGGCAGGGAACAGAGAAGAAAAGTAAAGAAATAGAGATATTGGAACAGGACTTTTTAGAGAGTTGTGCCCTTCATTTCTACAACCTCAGAGACTACAGGACCATGATGAAGTCTGTGAAGGCTTTTCATTGCATCGATTCAATGAGAAACTTGCTTATGAGGTTTGGATGCATCGATGAACTTATAAGTCTGGAGGAAGACTTTGGTAACTTTTTGGAGGCAGCCAAGATTGTGAGGATGAAAGGTGACATCCTTCGTGAGGTTGATCTACTTGGGAAGAGCGGAAAAAACAGGGAAGCGTCGATGAACATCCTGTGGTACGTATTATTCTATTCCCTTTGGGCTCCTGGAAGCAAAGGGTGGCCCTTGAAGCAGTTTGCACAGGAGGAGGAGCTGGTAGCAAAAGCCAAACTTCTTGCAAAGCCTGAGCCTATTACCTTCTATGAATATGTTTCTGTAGAATCAAGCATTTTGCTAAATAAACAGAACAGTTTGGCTCAAATGAAAGAACATTTGAGTGCTTCCAGTAGAAATGGAAGTGTCAGAGGTGAAATACTGTGCGCTCGAAATATTCTGGACTTCCATCTTCATCAAAATATCTCAAATTTTTGCTGGGAATATGATTGGCTTGTCGACCCAGTGAACTATTCTGAACAACTGATCTTGGGGAATCAGATTTCCGTTGACTCATTGGTCTGCTTTTGGAATCTTTGGAGAGAGAAAATTGTCAGAATTATAGAGAGTGCAGGATGCGTGGAGATGCTGGTGAGAAGGAAAATACGTCAAGTTGGAGTTCTGTTGAATTACTTGGTACAATTGGTCTTTGCAGCTCAAAAGTACTGGTATTCTGAGCTTACTTCTGTTGGTATGGAGCTCCTGCACCAATTGGATGCACTTTATCAATTTTTGGTGAAGAGTTCTCGGTCAAATTTCTGGCAAAGCAGATGTCTTGCTATCTCACATGAGGTTGCCAAGTTCCTTAGAGAACTCAATTGTCGGAATCACTCGTTCCAGTATGGTAAGGCACTGGATGGTTTCATCGAAACATCCAGTGAGAGGTATTTTGGTCACATATTTCCACTTGACTGGAGAATATCGTCATCAGAGAATATGGTATCTCTGAGAGGAAGTGAGGCTTCTCGTAATTTACTGAGAGAAACAATGAACATGATAATTTCGAAGAAGCATTTTTCACATGGGAAGATGGGTGAGCTTGCGACTTTGGTTCTTGGGTCTGGAATGCTTGACGATGGTTTGTACGGAAAAATAGCAAAATCATTTAAAGGAGATACGTCATGGGAGGCATTCATGGAATGCATTTGTCGGGATGTACCATCAGACCTTCCTCAGGCGAGCAATGGACCCTTTTATACAACGAAATCTTCTCTAGTTGAATGGCTCATCTGCCATGAAGGTTTAGCAAAGCCTAGCTTCAGTTTCAACCTGGGAAATTGCTTGGAGCCCATCATTCAGTTTGTTACAAGGACCGTTGTGGACCTTCTTCGCAATAAGGATGATACCAGACAATGGATAAAAAATTCGAACCTAAATGTGAGGGAGTATTACCCGTTGTTGGTCTTGAAGTTGGTTCTTTTGGTTTGTTTGCTTCACCTGAATTTTGGCATCAGTCCATATTTTCTCTTCGATTTGCTCGGTAAGAGTTGGATTTCTGAGCAAATACCTCCAGAATTTCATCATATTCTTTCACGTTGCCGGAGGCCAAACTTACAGGAAATTTCAGTGGGTGTTCTCGCTGAAGCATTCGAAAAAGTTGATGATCCCCTTGTAATTACCAATTCTGCTTCAGATTGTTCAAAATGTCCACATGCCATCATTTTAGATGTGAAGTCGCACAAATGCAAAGAAGAGATTATGAAAGTTCTATTCCCCAAAGATGGAAGTGCTGAGAGCTCTTGCAATGTAGTACCAGTTGTGCATTCGGATGGTGCAAATGCGTCGTCATTGCCGGGACAAGAAGTGGGCTTAGCAAATGAGGAAGAGAAGGGCAAAGCTGGGGAAGCTGAAAAAACCGGTGAAGTGAAGAAGGATCAGCAGGCTTCATCATCTTCTTTTTCCCAGACTAGCGGTGTGGAAAACCGGAACAAGAACAAGGGCAATTGCAAGTCCAAAGTTAAGCAAAATAAGAAAGGAAGAGGCAAGAAGAAA
>gnl_Eucgr_v2.0_Eucgr.G01994.1
ATGGACATAGCAGAGGGTGGGTCGAGCAGCAGGAGGAGAAGAGACAGTGACCTGACGGATATCGTCTTCTCTTGGTCTCTTCACGACATTCTCAACGAAAACTTCTACCATGACCAGGTGGGGACAATACCGGAGACATTTCAGTCGGTCCAGCATTATCTGGGATCTTATGTCTATCCTTTACTGGAAGAAACACGGGCGAGTCTGTGCTCGAGTTTGGAAAATATTTCTTCGCTGCCTTTCACCGAGGTTTATGACTTTGTGGAATGCAAGAGAAGTGGGAACTCATATGCTATTAAGGCTGGTCGGTGGAGCAATGAATCCAACACTCGTGGCAAGGAAAGTTACAAAACTTTGCCTGGAGATATCTTGATTCTAACTGATGCTAAGCCAGCAACTGTTGCTGACTTGGAGAGGTTTGGAAGAAGATGGGCGTTTGCATCGGTAAGGATGATTGGAGGGGACGGTGAAGAGGATGAGACATTGTCATCCACGTACTTTAAAGTGGAGGCATTATTGGACCATGAAGTAAAAAATTCCTGGAAGCCAATGTATGCAATTTTCCTGATAAATATAGCCACTAACAAAAGGATATGGAATGCGTTGCATATGTCTCTGAACTTGGATATCGTGAAGGAAGTTCTCTGCAAAGATTTGGTGGCTGATAAAGTTTCTAATCTCTGTATTACAAAAGGTAATGGTTCTGGGAGTGAGAGCCTTGACGAGAAATTGTGCCATAATCTGAATGAATCCCAAAAAGAAGCAGTTGGGGCCTGTCTCAGTAAACTCCAATGTGAGAACAAGCCATCTGTTGAACTGATATGGGGTCCTCCTGGAACTGGGAAAACTAAAACCATCGCCACACTGCTATTTACTCTCTTGAAAAGGAAACATAGAACCATTGTTTGTGCACCTACAAATGTTGCCATCAAGGAAGTGGCATCGCGTGTTCTAAAGCTGCTAAAGGAATCAGATAGTTGTATAAGCACTGAAATGGAAAGTTTGCTCTGTTACTTTGGAGACATGGTTATTTTTGGGAACAAGGAGCGTCTGAAAGTTGATTCTGACATTGAACAAATATTTTTAGAACACCGTGTAGATTGTGTTGCTGAGTGCTTTTCTAAATTCACCGGTTGGCATCAGTGTCTAACTTCCATGATAGATACTCTTGCCGACTGTGTGCATCAATACCACATATTTTTGGAAAACGAACACACAAAAAGAGCGAAACCAGAAAGTGATGATGATGGGAGCAAATGCAGAAGCAGTGAAAAAGATGGTAACTGTGAGCTTAAATCATTTCTTGAGTTTTTCAGGGACCGATTCAAGGCATCTGTCCAGCCCCTGCGGAGATGCCTCTTTATTTTCTGTACTCATATATCCAGAAATAATTTCCAGAATATTACATCCCTCATTAACTTACTTGATTCTTTTGAAACTTTATTATGTGGAGAGAAGTTGGATTCAGAGATGATGGAGATAACTCTTTCACGTGATGAACTTAGCCCGTTTCCATTTAAGATGTCCATGGGTCCACTATATAATTTATATATGAAGAGACAGGAATGCCTTTCCATGTTGCTAACCGTTTGTGATTCTCTGAAGGATCTAAAACTTCCAAACTTTACGAGTAAGGCCATGATAGCAGACTTCTGTTATCAACATGCTTCTCTGATTTTTTGCACTGCTTCTAGTTCTTATAAGCTGTACTCTGTGGAAATGGAGCCTCTCAATTTACTGGTGATCGATGAGGCAGCCCAGTTGAAAGAATGCGAATCAGTAATTCCTCTGCAACTCCCTGGTGTCAAGCATTTGATTTTAGTCGGAGATGAGTGTCAGTTGCCTGCTATGGTCGAAAGCAAGGTTTCCAATAGGGCCGGATTTGGAAGGAGTATGTTTGAACGATTGAGTTCACTGGGTTATTCAAGGCAACTTCTCAATATACAATACCGGATGCATCCATCAATAAGTCTGTTCCCGACTTCAAACTTTTATCAAAACCAAATTTTGGATGGGCCAGATGTGAAGAGCAAAAGTTACAGGAAAAGTCATTTGCCATGGCCAATGTTTGGCCCTTACTCGTTCATAAATATTCCTGATGGACGAGAACAGTTCGGTGATGACCGCTGTAGCCTTAGAAACCTTGTTGAGGTGGAAATTATTTCAAGGATAGTGAGGAATCTGTACAGAGCTTGGGATATGTCAAAAGAAGATCTGACAGTAGGTGTGATATCTCCCTACACAGCTCAGGTTGCTGCAGTACAAGCTAAACTTGGAAAAAGGTATGAAAATATCGAGGGCTTTATGGTCAAGGTGAAGTCAGTGGATGGATTCCAAGGTGGTGAAGAAGACATTGTTATAATATCCACTGTAAGATCAAACTTGTGTGGGGATATTGGTTTCTTGTCCAGTACTAAGAGAACCAATGTTGCTCTTACCAGGGCCAGGCATTGTCTGTGGATTCTGGGAAATGGGAAAACACTGACGAAAAGCAATTCTGTATGGAAAGCTTTGGTTGACAATGCTATGAGTCGTGGATGTTTCTACAATGTTGACGATGACAAGGAACTGGCTAACGCCATCTTAGATGTGAAGAAAGAGAATAATGAGCTTGATGACCTGCTAGACAGAAACAGTGTACTTTTCAGAAATGCTAGGTGGAAGGTTCTTTTCAGTGACAACTTCCTGAAGTCTTTCAGAAAGCTGACATCACTCAGGACAAAGATGTCCATCATCAACCTTCTGTTAAAACTATCCAGTGGCTGGAGACCAAAGAAGGGGAATGTGGATATAATTTGTGAACACTCATCTCATATCGTGAGACAATTTAAGGCTGAAGGTCTCTATGTCTTATGCACGATTGATATTGTAAAGGAACAGAGAAACATCCAAATCCTGAAGATATGGGATGTAGTGCCTTTAAAGGATGTGGCAAAATTGGTCAAACGTTTGGACAGCATATTCAGGAAATACAGTGATGATTTTATTAGTCGTTGCAATGAGAAATGCATTGAGGGGGGTCAGGAAGTTCCGAAGACATGGGTCTGTCCTTCTGATTTTGTCCGCTAT
>gnl_Eucgr_v2.0_Eucgr.G01998.1
ATGGGGTCCTCCTGGAACTGGGAAGACTACAACTGTCGGGGTCCTCCTGGAACTGGGAAGACTACAACTGTCGCTACACTGCTATTTACTCTCTTGAAAAGGAAACGTAGAACCATTGTTTGTGCTCCTACAAATGTTGCTATCAAGGGAGTGGCATCTCGTGTTCTAAAGCTGCTAAAGCAATCAGATATTGGTATAAGCACTGAAACGAAAAGCTTTCTCTGTTACTTTGACATGCTTATTTTTGGGAGCAAGGAGCGGCTGAAAGTTGATGCCAACATTGAAGAAATATACTTGGAACATCGTGTAGAGTGCTTTTCTAAATTCACTAGTCTAAATTCCATGATAGATACTCTTGCCAACTGTGTTCGTCAATACCACATATTTTTGGAAAACGAACACACAAAAAGAAGCAAATCAGGAAGTGATGATGATGGGAGCGGATGTGGAAGCGGTGAGCTTAAATCATTTCTTGAGCTTTTCAGGGACCGATTCAAGGCAACTATCCAGCCCCTGCGGAGATGCCTCAATATTTTCTGTACTCATATATCCAGAACTAATTTCCAGAATATTACATCCCTCCTTAACTTACTAGATTCTTTTGAAACTTTATTCTGTGGAGAGAAATTGGATTCGGAGATGATGGAGATAACTCTTTCACGTGATGAAGTTAGCCTGTTTTCATTTGAGACGTCCATGGGTCCACTATATAATTTATATATGAAGATACAGGAATGCCTTTCCTTGTTGCTAACTGTTCGTGATTCTCTGAAGGATCTAAAACTTCCAAACTTTACAAGTAAGGACATGATAGCAGACTTCTGTTATCAACATGCTTCCCTGATTTTTTGCACTGCTTCTAGTTCATATAAGCTGTACTCCGTGGAAATGGAGCCTCTCAATTTACTGGTAATCGATGAGGCAGCCCAGTTGAAAGAATGTGAGTCAGTAATTCCTCTGCGACTCCCTGGTGTCAAGCATCTGATTTTAGTTGGAGATGAGTGTCAGTTGCCTGCTATGGTTGAAAGCAAGCTTTCTAATAGAGCTGGTTTTGGAAGGAGTCTGTTTGAACGATTGAGTTCACTGGGTTATTCAAGGCAACTTCTCAATATACAATACCGGATGCATCCATCAATAAGTCTGTTTCCGACTTCAAAATTTTATCAAAACCAAATTTTGGATGGGCCAAATGTGAAGAGCAAAAGTTACAGAAAAAGTCATTTGCCATGGCCGATGTTTGGCCCTTACTCGTTCATAAATATTCCTGATGGACGAGAACAAATCGGTGATGACGGCTGTAGCCTTAGAAACCCTGTTGAGGTGGAAGTTATCTCGAGGATAGTGAGGAATCTGTATAGAGCCTGGGATGGGTCAGAAGAACATCTGACAGTAGGCGTCATATCTCCCTATGCAGCTCAGGTTTCTGCAGCTCAAGCTAAACTTGGAAAAAGGTATGAAAATATCAAGGGCTTTATGGTGGTGAAGAAGACATTCTCCCCAATATCCACCGTAAGATCAAACTCACGTGGGACTATTGGGTTCTTGTCCAGTACTAAGAGAACCAATGTTGCTCTTACCAGGGCCAGGTATTGTCTGTGGATTCTGGGAAATGGGAAAACACTGAGAAAAAGCAAATCTGTGTGGGAAGCTTTGGTTGAGAATGCTATGAGCCGTGGATGTTTCTACAATGTTGATGATGACAAGGACTTGGCTAAAGCCATCTTAGATGTGAAGAAAGAGAATAATGAGCTTGATGACCTGCTTGACGGAAGCAGTGTACTTTTCAGAAATGCTAGGTGGAAGGTTCTTTTCAGTGACAACTTCCTGAAGTCTTTCAGAAAGCTGGCATCACTCAGGACAAAGATGTCAATCATTATGCTTCTGTCAAGACTCTCCGGTGGCTGGAGACCAAAGAAGAGAAATGTGGATATAATTTGTGAACACTCATCTCATATCGTAAGACAATTTAAAGCTGACGGTTTCTATGTCATATGCACGACTGATATTGTAAAGGAACTGAGATACATCCAAATCCTGAAGATATGGGATGTATTGCCTTTAGAGGATGTGGTAAAATTGGTCAAACGTTTGGACAGCATATTCGAGACATATAGTGATGATTTTATTAGTCATTGCAATGAGAAATGCATTGAGGGGGATCTGCAAGTTCCGAAGACCTGGGCATGTACTTTCGATTTTGTCCGCTATCGAAGTCCTAGTGAAGGTCAATTTGGGAGTAGTTCTGATGCTGATGCTTCAGATCGTAGGTTGTATGTGGAGAATGTGAAAGTGAGCGAGAATATTGTCAGAAATTTGCTCGATGACAGTGATGGTAATGAAGCAAGTGTTCCGTTTGAAGTAACAGAGGAAGAACGAGAGATAATTCTTTTCGCCAGAAGCACTTTTATACTTGGGCGATGTCAATGTTGTAAAATAATGAAGAAACTATCAAATCTTGCAATTAAATTAATGTGTAATCACCGGAGAGGAAAAAACAAAGAACACAAGAGTGTCGGTTCCTACTATATGAAA
>gnl_Eucgr_v2.0_Eucgr.G02006.1
ATGATTGGAGAAGACGATGAAGAGGACGAGGCAACGTCATCAACATACTTTGAAGTGGAGACATTATTGAACCTTGAAGTAAATAATTCCGGGAAGCCAATGTATGCAATGTTCCTGATAAATATAGTCACTAACAGAAGGATATGGAATGCATTGCATATGTCTCTGAACTTGGATATTTTGAAGGAAGTTCTCTGCACATATTTGGTGGCTGATAAAGTATCTAATCTTTGTGTTACAAAAGATAATGGTTCTGTGAGTGAGAGCCTTGACGAGAGATTGAGCCATGATCTGAATGAATCCCAAAAAAAAGCAGTTGGGGCCTGTCTCAGTAAACTCCATTGTGAGAACAAGCCATCTGTCGACCTGATATGGGGTCCTCCTGGAACTGGGAAAACTAAAACCGTCGCTACACTGCTACTTACTCTCTTGAAAAGGAAACATAGAACCATTGTTTGTGCTCCTACAAATGTTGCCATCAAGGAAGTGGCAACTCGTGTTCTGAAGCTGCTAAAGGAATCAGATAGTGGTATAAGCACTGAAACGGAAAGTTTGCCCTGTTACTTTGGAGACATGCTTATTTTTGGGAACAAGGAGCGGCTGAAAGTTGATTCCGACATTGAAGATATATACTTGGAACATCGTGTAGAGTGCATTTCTGAATTCACTGGTTGGCATCAGTGTCTAACTTCCTTGATAGATACTCTTGCTGACTGTGTGCGTCAATACCACGTATTTTTGGAAAACGAACACACAAAAAGAAGGAAACTAGGAAGTGATGATGATAGGAGCGAAGGCGGAAGCAGTGAAGAAGATGGTAACTGTGAGCTTAAATCATTTCTTGAGTTTTTCAGGGACCAATTCAAGGAAACTGTCCGGCCCCTGCGGGCATGCCTCTATACTTTCTGTACTCATATACCCAGAACTAAATTCCAGGATATTACATCCCTCCTTAACTTACTTAATTCTTTTGAATCTTTATTATGTGGAGAGAAGTTGGATTCAGAGATGCTAGAGATAACTCTTTCACGTGATGAACTTAGCCTGTTTTCGTTTGAGACATCCATGGGTCCACTATATGATATATATATGAAGAGACAGGAATGCCTTTCCATGTCGCTAACTGTTCGTGATTCTCTGAAGGATCTAAAACATCCAAACTTTGTGAGTAAGGGCATGATAACCAACTTCTGTTATCGACGTGCATCCCTGATATTTTGCACTGCTTCTTGTTCACATAAGCTACACTCTGTGAAGATGGAGCCTCTCAATTTACTGGTAATTGATGAGGCAGCCCAGTTGAAAGAATGCGAGTCAGTAATTCCTCTGCAAATCCCTGGTGTCAAGCATCTGATTTTGGTTGGAGATGAGTGTCAGTTGCCTGCTATGGTCGAAAGCGAGGTTTCGAGTAGGGCTCGTTTTGGAAGGAGTCTGTTTGAACGATTGAGTTCACTTGGTTATTCGAGGCAACTTTTCAATATACAATACCGGATGCATCCATCAATAAGTCTGTTTCCGAATTTAAAATTTTATCAAAAACAAATTTTGGATGGGACAAATGTGAAGAGCAAAAGTTACAGAAGAAGTCATTTGCCATGGCCGATGTTTGGCCCTTACTCATTCATAAATATTCCTGATGGAGAAGAAGAAATCGGTGATGATGGCTGTAGCCGTAGAAACCCTGTTGAGGTGGAAGTTATCTCGAGGATAGTGAGGAATCTGTACAGAGCTTGGAATGGGTCAGAAGAAGATCTGACAGTAGGTGTCATATCTCCTTACAGAGCTCAGGTTGCTGCAGTTCTAGCTAACCTGGGAAAAGAGTATGAAAATGTCAAGGGCTTTATGGTCAAGGTGAAGTCAGTGGATGGATTCCAAGGGGGTGAAGAAGACATTGTTATTCTATCCACCGTAAGATCAAACTCGCGTGGGAATATTGGGTTCTTGTCTAGTTCTAAGAGAACCAATGTTGCTCTTACCAGGGCCAGGTATTGTCTGTGGATTCTGGGTAATGAGAAAACATTGATGAACAGCGGTTCTGTGTGGAAAGCTGTGGTTCACAATGCAAAGAGTCGTGGATGTTTCTTCAATGTTGATGATGACAAGGATTTGGCTAAAGCCATCTTAGATGTGAAGAAAGAGAATGACCAGCTTGATGATCTGCTTGACAGAAGCAGTGTACTTTTCAGAAATGCAAGGTGGAAGGTTATTTTCAGTGACAACTTCCTGAAGTCTTTCAGAAAGCTGGCATCACTCAGGATAAAGATGTCAATCATTATGCTTCTGTCAAGACTATCCAGTGGCTGGAGACCAAAGAAGTGGAATGTGGATATAATTTGTGAACACTCATCTCATATCGTGAGACAATTTAAGGCTGAAGGTCTCTATGTCTTATGCACGATTGATGTTGTAAAGGAACTGAGATACATCCAAATCCTGAAGATATGGGATGTAATGCCTTTAGAGGATGTGGCAAAATTGGTCAAACGTTTGGACAGCATTTTCGAGACATATAGTGATGATTTTATTAGTCGTTGCAATGAGAAATGCTTTGAGGGG
>gnl_Eucgr_v2.0_Eucgr.G01997.1
ATGGACGACCCCTTTACCTTCCCCGTGTCATTCTTCTTCGTCGCTAAGAATGCTCACTTCGGAGCTGAAAAAGGGCTGATGATAGAAGGAAAAAGAGAGGGAAAGAAGAAAGGAGGGAGATTGAGAACCCCTGAACTGAATCAAAGCCGAGAAGAGAGAGAGAGAGATCAGCTTGAGGAAGCCTTTAGATCAGGTCCTGGTAATCTCTGTCGGAGTCTTAGTGTCTTTCCTCGAGCTCGGTCAAGACCTTCACTTGTTCCTTTTCGTCCTCCCACCGGCCTAGTGTACAAACACCTAAAAATTGTCTTTGTCGAGGGAAGCTTGGGCTTTGAGCTCGATTTGGCGTTGATCCAAAATAAATTTTTGGCATCAAAGTTAGTACCGTACACAACTTTTGGCGCTTCTAGTGTGTTTATCCCTAAAAACCATGCATTCGACTTGGTGGAGACTATACCGGAGACATTTCAGTCGGTCCAGCATTATCTCGGATCGCAGGTCTACCCTTTGCTGGAAGAGACACGGGCGAGTCTGTGCTCGAGTTTGGAAAATATTTCTTCGCAGCCTTTCACTGAGGTTACTGACTCTGTGAAATGCACGAGAAGTGGGAACACATATGCTGTTAAGGCCGGTCGGTGGAGCAATGAATCCAACACTCGTGGCAAGGAAACTTACAAAACTTTGCCTGGAGATATCTTGATTCTAACTGATGCTAAGCCTGCAACTGTTCCTGACTTGGAGAGGTCCGGAAGAAGATGGGTGCTTGCATCAGTAAAGATGATTGGAGGAGACAATGAAGAGAATAAGGCAACGTCATCCACAAACTTTACAGTAATGGCATTATTGGACCATGAAGTAAATAATCCCTGGAAGCCAATCTATGCAATTTTCCTGACAAATATAGCCACTAACAGAAGGATATGGGATGCGTTGCATATGTCTCTGAACTTGGATATTGTGAAGGAAGTTCTCTGCACAGATTTGGTGGCTGACAAAGTTTCTAATATTTGTATTACGAAAGGTAATGGTTCTGCAAGTGAGAGCCTTGACGAGAGATTCTACCATGATCTGAATGAATCCCAAAAAAATGCAGTTGTGGCCTGTCTCAATAAACTCAAATGTGAGAACAAGCCATCTGTCAAACTGATATGGGGTCCTCCTGGAACTGGGAAGGCTACAACTGTCGCTACACTGCTATTTACTCTCATGAAAAGGAAACGTAGAACCATTGTTTGTGCTCCTACACATGTTGCCATCAAGGGAGTGGCATCTCGTGTTCTAAAGCTGCTAAAGCAATCAGATAATGGTTTAAGCACTGAAATGAAAAGTTTTCTCTGTTACTTTGACATGCTTATTTTTGGGAACAAGGAGCGGCTGAAGTTGATGCCAACATTGAAGAAATATACTTGGAACATCGTG
>gnl_Eucgr_v2.0_Eucgr.G02002.1
ATGGATTATGACTTAACTAAATTCTTCAACGTTGATGATGACAAGGATTTGGCTAAAGCCATCTTAGATGTGAAGAAAGAGAATAATCAGCTTGATGATCTGCTTGATGGAAGCAGTGTACTTTTCAGAAATGCTAGGTGGACGGTTCTTTTCAGTGACAACTTCCTGAAGTCTTTCAGAAAGCTGGCATCACTCAGGACAAAGATGTCAATCATTATGCTTCTGTCAAGACTCTCCGGTGGCTGGAGACCAAAGAAGAGAAATGTGGATATAATTTGTGAACACTCATCTCATATCGTGAGAAAATTTAAGGTTGAACGTCTCTATGTCTTATGCACGATTGATATTGTAAAGGAACTAAGATACATCCAAATCCTGAAGATATGGGATGTATTGCCTTTAGAGGATGTGGCAAAATTGGTCAAATGTTTGGACAGCATATTCATGACATATACTGATGATTTTATCAGTCGTTGCAACGAGAAATGCATTGAGGGGGATCTGGAAGTTCCAAAGACTTGGGTCTGTTTTGATGTTGTCCGCTGTCGAAGTCCTAGTGAAGATCAATTTGGGAGTAGATCTGATGCTGATGCTTCAGATCGTAGGTTGTATGTAGAAAATGTGAAAGTGAGCGAGAGTTTGCTTCTGATGAAATTCTACCCCTTATCATCAGATATTGTCAGAAATTTGCTCGATGACAGTGACGGTAATGAAGCAAGTCTTCCGTTTGAACTAACAGAGCAAGAACAAGAGATAATTCTTTTCCCCAGAAGCACTTTTATACTTGGGCGATCTGGAACCGGTAAAACTACAGTCCTGACAATGAAGTTGTTTAGAAATGAGAAACTGCACGATGAAGCAACCAAGGGATCTCAGGAAATCCAAAGTGGAGCAGAGAATTGTGTATTGCGCCAGCTTTTTGTGACTGTCAGTGCAAAATTATGTTTTGCGGTCAAACAACATGTATCTCAACTTAGAAGGTACATAGAATGTCATGGGGAGATCTCCAGCATAGATGCAAAACATAGAGTAAAAAGCTCTTCAGTTGATGAGATTGTTGATGATGCAGCATTGTTCAAGGATATCCCGGATTCGTTTGTAGATATATCTCCCAATTCTTATCCCCTTGTTATAACTTTTCGTAAGCTTCTGATGATGCTAGATGGAACGGTGGGGGTTTCATTCTTTGAAAGGTTCCCCGATCTAAGGGAGTTATGTCACGGCCGATCCTTCAATCCTAGACCAGTTGCCTTACAAAGTCTTCTAAGAGCAAAGGAGGTCACCTATGAAAAGTTTTGTGCTGTCTATTGGCCTCACTTCAATGACAAGATAAGGAGGAGGCTCGATCCTCCAGGACCAGCTTATGTTTCACTTTCAGAGGGTCGTGTCTCCACTCTGAGTATTCAGAGAAGAGAAGAAATTTATGATGCTTTTGAGGATTATGAAAAGATGAAAATGGAAAATGATGAATTTGATTTGGCCGATCTTGTCAATGATCTTCAGCGCCGTCTTTTCCATGAGCGGTTTGCTGGTAACATGGTGGATTTTGTATACATTGATGAAGTGCAGGATCTCACCATGGGGCAAATTTCACTGTTCAAGTATATCTGTAGAAACGTTTCTGAGGGCTTTGTGTTTTCTGGTGACACTGCACAAACTATTGCAAGGGGAATAGACTTCAGGTTTGAAGACATAAGGTCCCTTTTTTACAAGGATGGTAATTTCGTTGGCTTTGGAGCAGAGCAGGTTATTTTGGTTCGAGATGATCACTCCAGAAATGAAGTTTCAAACCTTGTGAGAGGGCAAGCCCTAGTTCTGACGATAGTGGAATGCAAGGGGTTGGAATTTCAGGACGTCTTATTGTACAACTTCTTTGGCACATCACCTCTGAAACGTCAGTGGAGGGTCATTTATGGATACATGAAGGAGCAAGCTTTGCTTGATGACAGCTCTCAATGGTCTTCCCCAAGTTTCGATGACGCGAAGCACAATATATTATGCTCCGAATTGAAACAATTGTATGTCGCAATTACTCGGACAAGGCAAAGATTGTGGATTTGTGAGAATGCCCTGGAGTTCTCCAAACCAATGTTTGACTACTGGAAGAAGAAGTGCCTCATTCAAGTTAGGTTGGTAGATCATGCCCTTGCAGAAGCTATGCAGGTCAGGAGCACACCAGAGGAGTGGAAGTCACAAGGTTTTAAGCTCTTACGTGAGGGCAACTACCCAATGGCAATAATGTGCTTTGAACGAGCAAGGTACACATACGGGGAGAAATTGGCTAAGGCCTCTGCTTTCAAAGCAGATGCAGATCTCAAGCACGTTTCGAATCCAGAAGAGGCTTCTGACCTTCGAAGGCATGCTGCTGAGATCTATGAAACGATTGGAATGGCCGAATCTGCGGCGGAGTGTTTTTGTATGTTGAAGGAATATGAGATAGCAGGTAGAATATACAGGGACAAATGTGGAGAATCTGCTTTGGAGAAAGCTGGAGACTGTTTCTCTCATGCTCGGTGCTACAGTCTTGCAGCGGAGGCATATGCAAGGGCAAATATTTTCTCAAAGTGCTTGTCCATTTGTGCTAATGGAAAACTCTTTGAAATGGGTCGACAATACATTGAGGATTGGAAAAGGCAGGGAACTGAGAAGAAAAGTAAAGAAATAGAGAAATTGGAACAGGACTTTTTAAAGAGTTGTGCCCTTCATTACTACAACCTCAGAGACTACAGGGCCATGATGAAGTATGTGAAGGCTTTTCATTGCATCGATTCAATGCGAAATTTGCTCATGCAGCTGGAATGCCTGGATGAACTTATAAGTCTGGAGGAAGATTTTGGTAACTTTTTGGAGGCGGCCAAGATTGTGAGGATGAAAGGTGACATCCTTCGTGAGGTTGATCTACTTGGGAAGAGCGGGAAAAACAGAGAAGCGTCGATGAATATCCTGTGGTACGTATTATTCTATTCCCTTTGGGCTCATGGAAGCAAAGGGTGGCCTTTGAAGCAGTTTGCACAGAAGGAGGAGCTGGTAGCAAAAGCCAAGCTTCTCGCAAAGCCTGAGCCTATTGCCTTCAATGAATATGTTCTTGTAGAATCAAGCATTTTGTTAAATAAACAGAAAAGTTTGGCTCAAATGAAAGAACATTTGAGTGCTTCCAGTAGAAATGGAAGTGTCAGAGGTGAAATACTATGTGCTCGAAATATTCTGGACTTCCATCTTCGTCGAAATATCTCAAATTTTTGTTGGGAATATGATTGGCTTGTCGACCAAATGAACTATTCTGAACAACTGATCTTGAGGAATCAGATTTCTGTTGACTCATTGATCTGCTTTTGGAATCTTTGGAGAGAGAAAATTGTTAGAATCATAGACTGTGTAGGATGTGTGGAGATGCCGGTGGAAAAGGAAAATAGGTGCTATTGGGAGTTCTGTTTGAATTACTTTGATAAAAGATTTCTTCGAAGAAGTGGACAATTGGTTGCTTTGGAGCTTCAACAATTGGTCTCTGCAGCTCGAAAGTATTGGTATTCTGAGCTTACTGCTGTCGGTATGGAGCTCCTGCACAAATTGGATGCACTTTATCAATTTTTGGCAAAGAGTTCTGGGCCGAACTTCTGGCAAAGCAGATGTCTTGCTCTCTTGCATGAGGTTGCCAAGTTCCTTCAAGAACTCGATTGTCCGAAACACTCCTTCCGGGATGGTAGGGTACTGGAGGGTTTCATTGAAACATCCAGTAGGAGGTACTTTGGTCACATATTTCCACTTGACTGGAGAATATCATCATCAGAGAATATGGTATCTCTGAGAGGAAGTGAGGCTTCTCGTAATTTACTGAGAGAAACAATGAAACTGACAATTTTGAAGGAGCATCCTTCACATGGGAAGATGGGTGAGCTTGCGACTTTAATTCTTGGATCCGGATTGCTCAATGATGAATTGTACAGAAAATTCGTGCAATCTTTTGAGGGAAATGAGTCATGGAAGTCATTCATGGAATGTGTTTGTCAAGACATCATACAGATGTCAAAGACACGGATTACCAAAGTCTCAAGATTGCTGAGTCTCAAGATTGCTGCGGATTACCAAATTCTGTTGGTTTGTTTGCTTCACTTAAATTTTGGCATCAGTCCATACTTTCTCAATGATTTGCTAGGTAAGAGTTGGATTTCTGAGCAATTACCTCCAGAGTTTCTTCGTATTCTCTCACATTGCCAGAAGAGGAACTTCCAGAAAACTTCAGTTGGTGTTCTCGCCGAAGCATTCAAAAAAGTTGACGATCCCCTCGTAATTACCAATTTCGCTGCAGATTGTTCCAATTTGTTGTGTCCACATGCCATCATTTTAGACTTGAAATCAAACAAATGCAAGGAAGAGATTATGAAAGTTTTATTCCCCAAAGATGGAAGCACTGTGAGCTCTTGCAAGTTGCAAGATCTGACTGAAGTTTCCGAGGATTCCTCTTCATCTTCCAACGGTGTTCCACATGAATGCGAAGGACACAATTCTGCTCCAGTGAAAGCTCAAAAAACCAATGATGTGAAGAGGGATGGGCAGCCTGTCGTTAGGCGCTGGTTAATGGCCCTCGGGGTTGGGGCGGTGCTTGGTTTCCTAGTGTGGAAAACAGGAACAAGAACAAGGGCAATTGCAAGTCCAGAGGTAAGCAAAATAGAAAGGGAGTGGGAAGAGACGAATCCGTCTTCATTGTCCTATATGATGTTTTTGATTGAAAATTGTGCGTTA
>gnl_Eucgr_v2.0_Eucgr.G02018.1
ATGGACATAGCAGAGGGTGGGTCGAGCAGCAGGAGGAGAAGAGACAGTGACCTGACGGATATCGTCTTCTCTTGGTCTCTTCACGACATTCTCAACGAAAACTTCTACCATGACCAGGTGGGGACAATACCGGAGACATTTCAGTCGGTCCAGCATTATCTGGGATCTTATGTCTATCCTTTACTGGAAGAAACACGGGCGAGTCTGTGCTCGAGTTTGGAAAATATTTCTTCGCTGCCTTTCACCGAGGTTTATGACTTTGTGGAATGCAAGAGAAGTGGGAACTCATATGCTATTAAGGCTGGTCGGTGGAGCAATGAATCCAACACTCGTGGCAAGGAAAGTTACAAAACTTTGCCTGGAGATATCTTGATTCTAACTGATGCTAAGCCAGCAACTGTTGCTGACTTGGAGAGGTTTGGAAGAAGATGGGCGTTTGCATCGGTAAGGATGATTGGAGGGGACGGTGAAGAGGATGAGACATTGTCATCCACGTACTTTAAAGTGGAGGCATTATTGGACCATGAAGTAAAAAATTCCTGGAAGCCAATGTATGCAATTTTCCTGATAAATATAACCACTAACAGAAGGATATGGAATGCGTTGCATATGTCTCTGAACTTGGATATCGTGAAGGAACTTCTCTGCAAAGATTTGGTGGCTGATAAAGTTTCTAATCTCTGTATTACAAAAGGTAATGGTTCTGGGAGTGAGAGCCTTGACGAGAAATTGTGCCATAATCTGAATGAATCCCAAAAAGAAGCAGTTGGGGCCTGTCTCAGTAAACTCCAATGTGAGAACAAGCCATCTGTTGAACTGATATGGGGTCCTCCTGGAACTGGGAAAACTAAAACCGTCGCCACACTGCTATTTACTCTCTTGAAAAGGAAACATAGAACCATTGTTTGTGCACCTACAAATGTTGCCATCAAGGAAGTGGCATCACGTGTTCTAAAGCTGCTAAAGGAATCAGATAGTGGTATAAGCACTGAAATGGAAAGTTTGCTCTGTTACTTTGGAGACATGGTTATTTTTGGGAACAAGGAGCGTCTGAAAGTTGATTCCGACATTGAACAAATATTTTTAGAACACCGTGTAGATTGTGTTGCTGAGTGCTTTTCTAAATTCACCGGTTGGCATCAGTGTCTAACTTCCATGATAGATACTCTTGCCGACTGTGTGCATCAATACCACATATTTTTGGAAAACGAACACACAAAAAGAGCGAAACCAGAAAGTGATGAGGATGGGAGCAAATGCAGAAGCAGTGAAAAAGATGGTAACTGTGAGCTTAAATCATTTCTTGAGTTTTTCAGGGACCGATTCAAGGCATCTGTCCAGCCCCTGCGGAGATGCCTCTTTATTTTCTGTACTCATATATCAAGAACTAATTTCCAGAATATTACATCCCTCATTAACTTACTTGATTCTTTTGAAACTTTATTATGTGGAGAGAAGTTGGATTCAGAGATGATGGAGATAACTCTTTCACGTGATGAACTTAGCCCGTTTCCATTTAAGATGTCCATGTGTCCACTATATAATTTATATATGAAGAGACAGGAATGCCTTTCCATGTTGCTAACCGTTTGTGATTCTCTGAAGGATCTAAAACTTCCAAACTTTACGAGTAAGGCCATGATAGCAGACTTCTGTTATCAACATGCTTCCCTGATTTTTTGCACTGCTTCTAGTTCATATAAGCTGTACTCTGTGGAAATGGAGCCTCTCAATTTACTGGTGATCGATGAGGCAGCCCAGTTGAAAGAATGCGAATCAGTAATTCCTCTGCAACTCCCTGGTGTCAAGCATTTGATTTTAGTAGGAGATGAGTGTCAGTTGCCTGCTATGGTCGAAAGCAAGGTTTCCAATAGGGCCGGATTTGGAAGGAGTCTGTTTGAACGATTGAGTTCACTGGGTTATTCAAGGCAACTTCTCAATATACAATACCGGATGCATCCATCAATAAGTCTGTTCCCGACTTCAAACTTTTATCAAAACCAAATTTTGGATGGGCCAGATGTGAAGAGCAAAAGTTACAGGAAAAGTCATTTGCCATGGCCAATGTTTGGCCCTTACTCGTTCATAAATATTCCTGATGGACGAGAACAGTTCGGTGATGACCGCTGTAGCCTTAGAAACCTTGTTGAGGTGGAAATTATTTCAAGGATAGTGAGGAATCTGTACAGAGCTTGGGATATGTCAAAAGAAGATCTGACAGTAGGTGTGATATCTCCCTACGCAGCTCAGGTTGCTGCAGTACAAGCTAAACTTGGAAAAAGGTATGAAAATATCGAGGGCTTTATGGTCAAGGTGAAGTCAGTGGATGGATTCCAAGGTGGTGAAGAAGACATTGTTATAATATCCACTGTAAGATCAAACTTGTGTGGGGATATTGGTTTCTTGTCCAGTACTAAGAGAACCAATGTTGCTCTTACCAGGGCCAGGTATTGTCTGTGGATTCTGGGAAATGGGAAAACACTGACGAAAAGCAATTCTGTATGGAAAGCTTTGGTTGACAATGCTATGAGTCGTAGATGTTTCTACAATGTTGACGATGACAAGGAACTGGCTAACGCCATCTTAGATGTGAAGAAAGAGAATAATGAGCTTGATGACCTGCTAGACAGAAACAGTGTACTTTTCAGAAATGCTAGGTGGAAGGTTCTTTTCAGTGACAACTTCCTGAAGTCTTTCAGAAAGCTGACATCACTCGGGACAAAGATGTCAATCATTATGCTTCTGTCAAGACTATCCAGTGGCTGGAGACCAAAGAAGGGGAATGTGGATATAATTTGTGAACACTCATCTCATATCGTGAGACAATTTAAGGCTGAAGGTCTCTATGTCTTATGCACGATTGATATTGTAAAGGAACAGAGATACATCCAAATCCTGAAGATATGGGATGTAGTGCCTTTAAAGGATGTGGCAAAATTGGTCAAACGTTTGGACAGCATATTCAGGAAATACAGTGATGATTTTATCAGTCGTTGCAATGAGAAATGCATTGAGGGGGGTCAGGAAGTTCCGAAGACATGGGTCTGTCCTTCTGATTTTGTCCGCTAT
>gnl_Eucgr_v2.0_Eucgr.G02020.1
ATGATTGGAGGAGACAATGAAGAGAATAAGGCAACGTCATCCACAAACTTTACAGTAAAGGCATTATTGGACCATGAAGTAAATAATCCCTGGAAGCCAATCTATGCAATTTTCCTGACAAATATAGCCACTAACAGAAGGATATGGGATGCGTTGCATATGTCTCTGAACTTGGATATTGTGAAGGAAGTTCTCTGCACAGATTTGGTGGCTGACAAAGTTTCTAATATTTGTATTACGAAAGGTAATAGTTCTGCAAGTGAGAGCCTTGACGAGAGATTCTACCATGATCTGAATGAATCCCAAAAAAATGCAGTTGTGGCCTGTCTCAATACACTCAAATGTGAGAACAAGCCATCTGTCAAACTGATATGGGGTCCTCCTGGAACTGGGAAGCCTACAACTGTCGCTACACTGCTATTTACTCTCTTGAAAAGGAAACGTAGAACCATTGTTTGTGCTCCTACACATGTTGCCATCAAGGGAGTGGCATCTCGTGTTCTAAAGCTGCTAAAGCAATCAGATAATGGTTTAAGCACTGAAACGAAAAGTTTTCTCTGTTACTTTGACATGCTTATTTTTGGGAACAAGGAGCGGCTGAAAGTTGATGCCAACATTGAAGAAATATACTTGGAACATCGTGTAGAGTGCTTTTCCAAATTCACTAGTCTAAATTCCATGATAGATACACTTGCCAACTGCGTCCGTCAATACCACATATTTTTGGAAAATGAACACACAAAAATAAGCAAATCAGGAAGTGATGATGATGGGAGTGGATGCGGAAGAAGTGAGCTTAAATCATTTCTTGAGTTTTTCAGGGACCGATTCAAGGCAACTGTCCAGCCCCTGCGGAGATGCCTCAATATTTTCTGTACTCATATATCCAGAACTAATTTCCAGAATATTACATCCCTCCTTAACTTACTAGATTCTTTTGAAACTTTATTCTGTGGAGAGAATTTGGATTCGGAGATGATGGAGATAACTCTTTCACGTGATGAAGTTAGCCTGTTTTCATTTGAGACGTCCATGGGTCCACTATATAATTTATACATGAAGATACAGGAATGCCTTTCCTTGTTGCTAACTGTTCGTGATTCTCTGAAGGATCTAAAACTTCCAAACTTTACAAGTAAGGACATGATAGCCGACTTCTGTTATCAACATGCTTCCCTGATTTTTTGCACTGCTTATAGTTCATATAAGCTGTACTCCGTGGAAATGGAGCCTCTCAATTTACTGGTAATCGACGAGGCAGCCCAGTTGAAAGAATGCGAGTCAGTAATTCCTCTGCAACTCCCTGGTGTCAAGCATCTGATTTTAGTTGGAGATGAGTGTCAGTTGCCTGCTATGGTTGAAAGCAAGCTTTCTAATAGGGCTGGTTTTGGAAGGAGTCTGTTTGAACGATTGAGTTCACTGGGTTATTCAAGGCAACTTCTCAATATACAATATCGGATGCATCCATCAATAAGTCTGTTTCCGACTTCAAAATTTTATCAAAACCAAATTTTGGATGGGCCAAATGTGAAGAGCAAAAGTTACAGAAAAAGTCATTTGCCATGGCCGATGTTTGGCCCTTACTCGTTCATAAATATTCCTGATGGACAAGAACAAATCGGTGATGATGGCTGTAGCCTTAGAAACCCTGTTGAGGTGGAAGTTATCTCGAGGATAGTGAGGAATCTGTATAGAGCCTGGGATGGGTCAGAAGAACATCTGACAGTAGGTGTCATATCTCCCTATGCAGCTCAGGTTGCTGCAGTTCAAGCTAAACTTGGAAAAAGGTATGAAGATATCAAGGGCTTTACGGTCAAGGTGAAGTCAGTGGATGGATTCCAAGGTGGTGAAGAAGACATTGTTATAATATCCACCGTAAGATCAAACTCACGTGGGACTATTGGGTTCTTGTCCGATACTAAGAGAACCAATGTTGCTCTTACCCGGGCCAGGTATTGTCTGTGGATTCTGGGAAATGGGCAAACACTGACGAAAAGCGATTCTGTGTGGAAAGCTGTGGTTGACAATGCAAAGAGTCGTGGATGTTTCTTCAATGTTGATGATGACAAGGATTTGGCTAAAGCCATCTTGGATGTGAAGAAAGAGAATAATCAGCTTGATGATCTGCTTGACAGAGGCAGTGTACTTTTCAGAAATGCAAGGTGGAAGGTTCTTTTCAGTGACAACTTCCTGAAGTCTTTCAGAAAGCTTGCATCACTCAGGACAAAGATGTCCATCATCAACCTTCTGTCAAAACTCTCCAGTGGCTGGAGACCAAAGAAGAGAAATGTGGATATAATTTGTGAACACTCATCTCATATCGTAAGACAATTTAAAGCTGACGGTTTCTATGTCATATGCACGACTGATATTGTAAAGGAACTGATATACATCCAAATCCTGAAGATATGGGATGTATTGCCTTTAGAGGATGTGGTAAAATTGGTCAAACGTTTGGACAGCATATTCGAGACATATAGTGATGATTTTATTAGTCATTGCAATGAGAAATGCATTGAGGGGGATCTGCAAGTTCCGAAGACCTGGGCATGTACTTTCGATTTTGTCCGCTATCGAAGTCCTAGTGAAGGTCAATTTGGGAGTAGTTCTGATGCTGATGCTTCAGATCGTAGGTTGTATGTGGAGAATGTGAAAGTGAGCGAGAGTTTGCTTCTGATGAAATTCTACCCCTTATCATCAGATATTGTCAGAAATTTGCTCGATGACAGTGATGGTAATAAAGCAAGTGTTCCGTTTGAAGTAACAGATCTAGAACGAGAGATAATTCTTTTCCCCAGAAGCACTTTTATACTTGGGCGATCCGGAACCGGTAAAACTACAGTCCTGACAATGAAGTTGTTTAGAAATGAGAAACTGCATGATGAAGCAACCAAGGGATTTCAGGAAATCCAAAGTGGTATTAGCCACAGCAAAGATGCCTCCCTGGAAATCAATGTTGAGGAAATCGGTGAAGGAGCAGAGGATTGTGTATTGCACCAGCTTTTTGTGACCGTCAGTGCAAAATTATGTTTTGCGGTCAAACAGCATTTGTCTCAACTTAGAAGCTCCAGCATTGGTGCAAAACATAGAGGAGGAAGCTCTTCAGTTGGTGAGATTGTTGATGATGCAGCATTATTCAAGGATATCCCGGATTCATTTGTAGATATATCTCCCAACTCTTATCCCCTTATTATAACTTTTCATAAGCTTCTGATGATGCTAGATGGAACAGTTGGGGCTTCATTCTTTGAAAGGTTTCCTGATCTAAGGGAGTTTTGTCATGGCCAAACCTACAATTGCAGACCAGTTGCCTTACAAAGTCTTGTAAGAGCAAAGGAGGTTACTTACGAAAAGTTTTGTGCAGTTTATTGGCCTCACTTCAATGACAAGACAAGAAGGAGGCTTGATCCTTCCAGAGTCTTCACTGAAATAATGTCCCACATAAAGGGTGGTCTTCCACCAGCAGATGGTTGTGAAGGCAAACTTGACAGACCAGCTTATGTTTCTCTTTCAGAGGGTCGTGTCTCCACTCTGAGTATTCAGAGAAGAGAAGAAATTTATGATGCTTTTGAGGATTATGAAAAGATGAAAATGAAAAATGGTGAATTTGATTTGGCCGATCTTGTCAATGATCTTCATCGCCGTCTTTTTCATGGGCAGTTTACCGGTAATTTGGTGGATTTTGTATATGTTGATGAAGTGCAGGATCTCACCATGAGGCAAATTTCACTGTTCAAGTATATATGTAGAAATGTTGATGAGGGCTTTGTGTTTTCTGGCGACACCGCGCAAACTATTGCAAAGGGAGTAGACTTCAGTTTTGAAGACGTAAGGTCCCTTTTCTACAAAGAGTTCTTGATAGATTCAATGGATGGACCTGATATCAGAATGGAAAGGGGTTGTCTTTCCAAAACTTTCCATTTGAGCCAGAACTTCCGCACTCATGCTGGTATACTCAAACTGGCGCAGAGCGTTGTTGATCTTCTTTACCATTTTTTCCCTTTTTGCGTTGATGCTTTGGACCCCGAAACTAGCTTCATAAGTGGCGAAGCCCCAATTTTACTTGACTCGGAGAATGAAGAAAGTGCCATACTATCAATTTTTGGCAACCATGATGTTAGTGGCAATTTCGTTGGCTTTGGAGCAGAGCAGGTTATTTTGGTTCGAGATGATCACTCTAGAGATGAAGTTTCAAACCTTGTGAGAGGGCAAGCCCTAGTTCTGACGATAGTGGAATGCAAGGGGTTGGAATTTCAGGACGTCTTATTGCACAACTTCTTTGGCACATCACCTCTGAAAAATCAATGGAGGGTCATTTATGGATACATGAAGGAGCAAGCTTTGCTCAATAACAGCTCTCAATGGTCTTCCCCAAGTTTCGATGACGTGAAGCACGATATATTACGCTCTGAATTGAAGCAATTGTACGTCGCAATTACTCGGACAAGACAGAGATTGTGGATATGTGAGAATGCCCTGGACTTCTCCAAACCAATGTTCGACTACTGGAAGAAGAAGTGCCCCATTCAAGTTAGGTTGGTAGATCATGCCTGTGCAGAAGCAATGCAGGTCAGGAGCACGCCGGAGGAGTGGAAGTCACAAGGTTTTAAGCTCTTACATGAGGGTAACTACCGAATGGCAACGACGTGCTTTGAGCGAGCAAGGTACGAATACGGGGAGAAATTGGCTAAAGCCTCTGCTTTCAAAGCAAATGCAGATCTCAAGCATGTTTTAAGTCCAAAAGAGGCTTCTGACCTTCGAAGGCAGGCTGCAGAGATTTTTGAAGCAATTGGAGTGGCTGACTCTGCAGCGGAGTGTTTCTACATGTTGAAGGAATACGAGAAAGCAGGTAGTATATTTATGGAAAAATGTGGAGAATCTGCTCTGCAGAAAGCTGGAGAGTGTTTTTCTCTGGCTGGGCACTACAGTCGTGCGGCGGAGGCATACGCAAGGGGAAATTTTTTCTCCAAGTGCTTGTCCAATTGTGCCAAAGGAGAACTCTTTGAAATGGGTCTGCAATATATTGGGAATTGGAGAAGGCTGGGAAATGAGGACAGGGGAATAGTAAAGAAAAGTAAAGAAATAGAGAAATCGGAACAAGACTTTTTAGAGAGTTGTGCCCTTCATCACTATGACCTCGGAGACTACAGGGCCATGATGAAGTATGTGAAGGCTTTTCATTGCATTGATTCAATGCGAAACTTACTCAAGAGGCTAGGATGCCTTGATGAGCTTGTCAGTTTGGAGGAAGACTTTGGTAACTTTTCGGTGGCAGCAAAGATTGTGAGGATGAAAGGTGACATCCTTCGCGAGGCTGATCTACTTGGAAAGAGTGGACAAAACAAAGAAGCGTCAATGAATATCCTGTGGTACGTGTTATTCTATTCCCTTTGGGCTCCTGGAAGCAAAGGGTGGCCCTTGAAGCAGTTTGCACAAAAGGAGGAGCTGGTAGCAAAAGCCAAACATCTTGCAAAGTCCGAGCCTATTGCCTTCTACGAATATGTTTCTGTAGAATCAAGCATTCTGCTAAACAAACAGAGCAGCTTGGCTGAATTGAAAGAATGTTTTAGTACTTCCAGGAGAAATGGAAGTGTCAGAGGTGAAATACTATGCGCTCGAAATATTCTGGACTTCCATCTTCGTCAAAATATCTCTAATTTTTTTTGGGAATATGATTGGCTTGTCGACCCAATGGAGTATTCTGAACCACGGATCCTGGGGAATCAGATTTCCATTGACTCATTGGTCTGCTTTTGGAATCTTTGGAGAGAGAAGACTGTTAGAATTATAAAGTGTGTAGAATGTGTGGAGATGGTTGAGGAAATGGAAAATAGGTGCTTTTGGGAGTTCTGTTTGAATTACTTTGGTGTTTTGGAGCAACGGACCAACATGCAAGGAACTTATCACCTTCTAAACCCAGATGCTGATTGGTATTGGTATTCTGAGCTTACTTCTCTTGGTATGGAGCTCCTGGACAAATTGGATGCACTTCATCTGTTTTTGGCAAAGAGTTCTCTGCCGAACTTCTGGCAAAGCAGATGTCTTGTTCTCTTACATGAGGTTGCAAAGTTCCTTCAAGAACTCGATTGTCCCAATCCCTCCTTCCGGGATAGCGGGGCACTGGAGGGTTTCATCGACACATCCTGTAGGAGGTACTTTGGTCACATATTTCCTCTTGACTGGCGACTATCACCAGCAGAGAATATGATATCTCTAAGAGGAAGTCAGGCTTCTCGCCTTTTACTTAGAAGAACAATAAACCTGATAATTTCGAAGAAGGATTTTTCACATGGGAAGATGGGTGAGCTTGCGACTTTGGTTCTTGGGTCTGGAATGCTCGATGATGATTTGTACAGGAAAATTGCAGAATCATTTAAAGGAAATACGTCATGGGAGGCATTCATGGAATGCATTTGTCGGGAGGTACCATCAGAACTTCCTCAGGCTAGCGATGGACCCGTGGAAATCTCTTTGGCTTGGAACCTTTATCGAGCTTTGGCAGATACTTGCAATGCTAATTGGACTGAAAGAAACTCCATAACACCAATTTGCTTTTTGTATCTGTTGGAACGACTTTTGATTTTGTTTTCTTGCTCCAAAGGGCAGTTTTATGCAACCAAGTCTTCTCTAGTTGAATGGCTAATCTGCCATGAAGGCAGCTGCGGGTGCAATGAGGAAGAAACCAGAGAAGGGATCAAAAGATCAAAACTAAATGTGATGGAGTACTACCCGCTGTTGGTCTTGAAGTTGGTTCTGTTGGTTTGTTTGCTTCACTTAAATTTTGGCATCAGTCCATACTTTCTCAATGATTTGCTAGGTAAGAGTTGGATTTCTGAGCAATTACCTCCAGAGTTTCTTCGTATTCTCTCACATTGCCAGAAGAGGAACTTCCAGAAAACTTCAGTTGGTGTTCTCGCCGAAGCATTCAAAAAAGTTGACGATCCCCTCGTAATTACCAATTTCGCTGCAGATTGTTCCAATTTGTATTGTCCACATGCCATCATTTTAGACTTGAAATCAAACAAATGCAAGGAAGAGATTATGAAAGTTTTATTCCCCAAAGATGGAAGCACTGTGAGCTCTTGCAAGTTGCAAGATCTGACTGAAGTTTCCGAGGATTCCTCTTCATCTTCACGTGCAAACACGTTGTCTTTGGAGCATGAATGCGAAGGACACAATTCTGCTCCAGTGAAAGCTCAAAAAACCAATGATGTGAAGAGGGATGGGCAACATGACTGGGAAGGACACAATTCTGCCCCAGTGAAAGCTCCAAAAACCAATGATGTGAAGAGGGATGGGCAACATGACTGGGAAGGACGCAATTCTGCCCCATTGAAAGCTCAAAAAACCAATGATGTGAAGAGGGATGAGCAGCCCGTCGTTAGGCGCTGGTTAATGGCCCTCGCGGGGTTGGGGCAGTGCTTGGTTTCCTGGTGTGAAAAACAGGAACAAGAACAAGGGCAATTGCAAGTCCAGAGG
>gnl_Eucgr_v2.0_Eucgr.G02005.1
ATGCGTTCTACAAATCTTGTTGCGGGGGAAAAAAAATTTTGCCAGCGGATCTCCAGCATTGGTGCAAAACAAAGAGTTAAAAGCTCTTCAGTTGATGAGATTGTTGATGATGCAGCATTATTCAAGGATATCCCGGATTCATTTTTAGACATATCTCCCAACTCTTATCCCCTTGTCATAACTTTTCGTAAGCTTCTGATGATGCTAGACGGAACTGTGGGGGTTTCATTCTTTGAAAGGTTCCCCGATCTAAGGGATCTTTGTCGTGGCCAATCCTTCAATTCTAGACCAGTGGCCTTACAAAGTCTTCTAAGAGCAAAGGAGGTTACTTACGAAAAGTTTTGTGCTGTTTATTGGCCTCACTTCAATGACAAGATAAAAAGGAGGCTCGATCCTTCCAGGGTCTTCACTGAAATAATGTCCCGCATAAAGGGTGGTCTTCAACCAGCAGATGGTTGTGAAGGCAAACTTGACAGACCAGCTTATGTTTCACTTTCAGAGGGTCGTGTCTCCACTCTGAGTATTCAGAGAAGAGAAGAAATTTATGATGCTTTTGAGGATTATGAAAAGATGAAAATGGAAAATGATGAATTTGATTTGGCCGATATTGTCAATGATCTTCATCGCCGTCTTTTTTGTGGGCAGTTTGCTGGCAACATAGTGGATTTTGTATATATTGATGAAGTGCAGGATCTCACCTTGAGACAAATTTCACTGTTCAAGTATATATGTGGAAACGTTGATGGGGGCTTTGTGTTTTGTGGCGACACTGCACAAACTATTGCAAGGGGAATAGACTTCAGGTTTGAAGACATAAGGTCCCTTTTCTACAAGGAGTTCTTGATAGATTCAATGGATGGACCTGATAAAAGAATGGAAAAGGGATGTCTTTCCAAAATTTTCCATTTGAGCCAAAACTTCCGCACTCATTCTGGTATACTCAAACTGGCGCAGAGTGTTGTTGATCTCCTTTACCATTTTTTCCCTTTATCCATTGATGCTTTGGGCCCTGAAACTAGCTTTATATGTGGGGAAGCTCCAATTTTACTTGAATCGGAGAATGACGAAAGTGCCATACTATCAATTTTTGGCAACCGTGATTTTAGTGGTAATTTCGTTGGCTTTGGAGCAGAGCAGGTTATTTTGGTTCGAGATGATCACTCCAGAAATGAAGTTTCAAACCTTGTGAGAGGGCAAGCCCTAGTTCTGACGATAGTGGAGTGCAAGGGGTTGGAATTTCAGGTTAATAGACAATATCAACAATCTTGCGACTTTATGGCTGTTCTTGATAGGCTGGACGTCTTATTGTACAACTTCTTTGGCACATCACCTCTGAAAAGTCAATGGAGGGTCATTTATGGATACATGAAGGAGCAAGCTTTGCTCGATAACAGCTCTCAATGGTCTTCCCCAAGTTTCGATGACGCGAAGCACGATATATTATGCTCTGAATTGAAACAATTGTACGTCGCAATTACTCGGACAAGACAAAGATTGTGGATTTGTGAGAATGCCCTAGAGTTCTCCAAACCAATTCTCGACTACTGGAAGAAGAAGTGCCTCATTCAAGTTAGGTTGGTAGATCATGCCCTTGCAGAAGCAATGCAGGTCAGGAGCACGCCAGAGGAGTGGAAGTCACAAGGTTTTAAGCTCTTACGTGAGGGTAAATACCCAATGGCAATAACGTGCTTTGAACGAGCAAGGTACACATACGGGGAGAGATTAGCTAAGGCCTCCGCTTTCAAAGCAGATGCAGATCTCAAGCACGTTTCAAATCCACAAGAGGCTTCTGACCTTCGAAGGCAGGCTGCTGAGATCTATGAAACAATTGGAATGGCCGACTCTGCAGCGGAGTGTTTCTACATGTTGAAGGAATATGAGATAGCAGGTAGAATATACATGGGTAAATGTGGAGAATCTGCTTTGGAGAAAGCTGGAGAGTGTTTCTCTCTTGCTCAGTGCTACAGGCTTGCAGCGGAGGCATATGCAAGGGCAAACATTTTCTCAAAGTGCTTGTCCATTTGTGCTGAAGAAAAACTCTTTAAAATGGGTCTGCGATACATTGAGGATTGGAAAAGGCAGGGAACGGAGAAGAAAAGTAAAGAAATAGAGATCTTGGAACAGGACTTTTTAGAGAGTTGTGCCCTTCATTTCTACAACCTCAGAGACTACAGGACCATGATGAAGTCTGTGAAGGCTTTTCATTGCATCGATTCAATGAGAAACTTGCTTATGAGGTTTGGATGCCTCGATGAACTTATAAGTCTGGAGGAAGACTTTGGTAACTTTTTGGAGGCAGCCAAGATTGTGAGGATGAAAGGTGACATCCTTCGTGAGGTTGATCTACTGGGGAAGAGCGGAAAAAACAGGGAAGCGTCGATGAACATCCTGTGGTACGTATTATTCTATTCCCTTTGGGCTCCTGGAAGCAAAGGGTGGCCCTTGAAGCAGTTTGCACAGGAGGAGGAGCTGGTAGCAAAAGCCAAACTTCTTGCAAAGCCTGAGCCTATTGCCTTCTATGAATATGTTTCTGTAGAATCAAGCATTTTGCTAAATAGACAGAACAGTTTGGCTCAAATGAAAGAACATTTGAGTGCTTCCAGTAGAAATGGAAGTGTCAGAGGTGAAATACTGTGCGCTCGAAATATTCTGGACTTCCATCTTCGTCAAAATATCTCAAATTTTTGTTGGGAATATGATTGGCTTGTCGACCCAGTGAACTATTCTGAACAACTGATCTTGGGGAATCAGATTTCCGTTGACTCATTGGTCTGCTTTTGGAATCTTTGGAGAGAGAAAGTTGTCAGAATTATAGAGAGTGCAGGATGCGTAAAGATGCTGGTGAGAAAGGAAAATACGTCATGTTGGGAGTTCTGTTTGAATTACTTTGGTGTTCTGGAGCAACGGAACAACATGCAAAGAACTTATCACCTTCTAAACCCAGATGCTGATTGGGTCAGATACGTTGATAAAAGATCTCTTCAAAGAAATGGACAATTGGTTGCTTTGGGTCTTAGACAATTGGTCTTTGCAGCTCAAAAGTACTGGTATTCTGAGCTTACTTCTGTTGGTATGGAGCTCCTGCACCAATTGGATGCACTTTATCAATTTTTGGTGAAGAGTTCTCGGTCAAATTTCTGGCAAAGCAGATGTCTTGCTATCTCACATGAGGTTGCCAAGTTCCTTAGAGAACTCAATTGTCGGAATCACTCGTTCCAGTATGGTAAGGCACTGGATGGTTTCATCGAAACATCCAGTGAGAGGTATTTTGGTCACATATTTCCACTTGACTGGAGAATATCGTCATCAGAGAATATGGTACCTCTGAGAGGAAGTGAGGCTTCTCGTAATTTACTGAGAGAAACAATGAACATGATAATTTCGAAGAAGCATTTTTCACATGGGAAGATGGGTGAGCTTGCGACTTTGGTTCTTGGGTCTGGAATGCTCGAAGATGATTTGTACGGAAAAATAGCAAAATCATTTAAAGGAGATACGTCATGGGAGGCATTCATGGAATGCATTTGTCGGGATGTACCATCAGACCTTCCTCAGGCGAGCAATGGACCCGTGGAAATATCTTTGGCTTGGAACCTTTATCGAGCTTTGGCAGATGCTTACAATGCCAATTGGAGGACTGAAAGAGACTACATCACACCAATTTGCTTTTTGTATCTCTTGGAACGACTTGTTATTTTGTTAGCTTGCTCCAAAGGGCAGTTTTATACAACGAAATCTTCTCTAGTTGAATGGCTCATCTTCCATGAAGGTTTAGCAAAGCCTAGCTTCAGTTTCAACCTGGGAAATTGCTTGGAGCCCATCATTCAGTTTGTTACAAGGACTGTTGCGGACCTTCTTAACAACAAGGATGATACCAGACAATGGATCAAAAATTCGAACCTAAATGTGATGGAGTATTACCCATTGTTGGTCTTGAAGTTGGTTCTTTTGGTTTGTTTGCTTCACCTGAATTTTGGCGTCAGTCCATATTTTCTCTTCGATTTGCTCGGTAAGAGTTGGATTTCTGAGCAAATACCTCGAGAGTTTCGTCGTATTCTTTCACGTTGCCGGAGGCTGAACTTACAGAAAATTTCTGTGGGTGTTCTTGCTGAAGCGTTCGAAAAAGTTGATCCCCTTGTAATTACCAATTCTGCTTCAGATTGCTCAAAATGTCCACATGCCATCATTTTAGATGTGAAGTCGCACAAACGCAAAGAAGAGATTATGGAAGTTCTATTCCCCAAAGATGGAAGTGCTGAGAGCTCTTGCAAGTTGCAAGATCTGACTGAATTTTCCAAGGATTCCTCATCTTCCAACAGTGCAGTACTCCTTGTGCATTTGGATGGTGCAAACGCGTTGTCATTGCCTGGACAAGAAGTGGGTTTAGCAAATGAGGAAGAGAAGGGGAAGTTGGGGAAGCTGAAAAAACCGGTGAAG
>gnl_Eucgr_v2.0_Eucgr.G02024.1
ATGCTTATTTTTGGGAACAAGGAGCGGCTGAAAGTTGATGCCAACATTGAAGAAATATACTTGGAACATCGTGTAGAGTGCTTTTCCAAATTCACTAGTCTAAATTCCATGATAGATACACTTGCCAACTGTGTCCGTCAATACCACATATTTTTGGAAAACGAACATACAAAAAGAAGCAAATCAGGAAGTGATGATGATGGGAGCGGATGTGGAAGTGGTGAGCTTAAATCATTTCTTGAGTTTTTCAGGGACCGATTCAAGGCAACTGTCCAGCCCCTGCGGAGATGCCTCAATATTTTCTGTACTCATATATCCAGAACTAACTTCCAGAATATTACATCCCTCCTTAACTTACTAGATTCTTTTGAAACTTTATTCTGTGGAGAGAATTTGGATTCGGAGATGATGGAGATACCTCTTTCACGTGATGAAGTTAGCCTGTTTTCATTTGAGACGTCCATGGGTCCACTATATAATTTATACATGAAGATACAGGAATGCCTTTCCTTGTTGCTAACTGTTCGTGATTCTCTGAAGGATTTAAAACTTCCAAACTTTACAGATTTAAAACTTCCAAACTTTACAAGTAAGGACATGATAGCTGACTTCTGTTATCAACATGCTTCCCTGATTTTTTGCACTGTTTCTAGTTCATATAAGCTGTACTCCGTGGAAATGGAGCCTCTCAATTTACTGGTAATCGACGAGGCAGCCCAGTTGAAAGAATGTGAGTCAGTAATTCCTCTGCGACTCCCTGGTGTCAAGCATCTGATTTTAGTTGGAGATGAGTGTCAGTTGCCTGCTATGGTTGAAAGCAAGCTTTCTAATAGGGCTGGTTTTGGAAGGAGTCTGTTTGAACGATTGAGTTCACTGGGTTATTCAAGGCAACTTCTCAATATACAATACCGAATGCATCCATCAATAAGTCTGTTTCCGACTTCAAAATTTTATGAAAACCAAATTTTGGACGGGCCAAATGTGAAGAGCAAAAGTTACAGAAAAAGTCATTTGCCATGGCCGATGTTTGGCCCTTACTCGTTCATAAATATTCCTGATGGACGAGAACAAATCGGTGATGACGGCTGTAGCCTTAGAAACCCTGTTGAGGTGGAAGTTATCTCGAGGATAGTGAGGAATCTGTACAGAGCCTGGGATGGGTCAGAAGAACATCTGACAGTAGGCGTCATATCTCCCTATGCAGCTCAGGTTTCTGCAGCTCAAGCTAAACTTGGAAAAAGGTATGAAAATATCAAGGGCTTTACGGTCAAGGTGAAGTCGGTGGATGGATTCCAAGGTGGTGAAGAAGACATTGTTATAATATCCACCGTAAGATCAAACTCACGTGGGACTATTGGGTTCTTGTCCAGTACTAAGAGAACCAATGTTGCTCTTACCAGGGCCAGGTATTGTCTGTGGATTCTGGGAAATGGGAAAACACTGAGAAAAAGCAAATCTGTGTGGGAAGCTTTGGTTGAGAATGCTATGAGCCGTGGATGTTTCTACAATGTTGATGATGACAAGGACTTGGCTAAAGCCATCTTAGATGTGAAGAAAGAGAATAATGAGCTTGATGACCTGCTTGACGGAAGCAGTGTACTTTTCAGAAATGCTAGGTGGAAGGTTCTTTTCAGTGACAACTTCCTGAACTCGTTCCGAAAGCTGACATCACTCAGGACAAAGATGCCCATCATCAACCTTCTGTCAAAACTCTCCAGTGGCTGGAGACCAAAGAAGAGAAATGTGGATATAATTTGTGAACACTCATCTCATATTGTGAGACAATTTAAAGCTGACGATTTCTATGTCATATGCACGACTGATATTGTAAAGGAAGAGAGATACATCCAAATTCTGAAGATATGGGATGTATTGCCTTTAGGGGATGTGGCAAAATTGGTCAAACATTTGGACAGCATATTCGAGACATATAGTGATGATTTTATTAGTCGTTGCAATGAGAAATGCATTGAGGGACTATAC
>gnl_Eucgr_v2.0_Eucgr.G01996.1
ATGTTTGGCCCTTACTCGTTCATAAATATTCCTGATGGACAAGAACAAATCGGTGATGATGGCTGTAGCCTTAGAAACCCTGTTGAGGTGGAAGTTATCTCGAGGATAGTGAGGAATCTGTACAGAGCCTGGGATGGGTCAGAAGAACATCTGACAGTAGGTGTCATATCTCCCTATGCAGCTCAGGTTGCTGCAGTTCAAGCTAAACTTGGAAAAAGGTATGAAAATATCAAGGGCTTTACGGTCAAGGTGAAGTCAGTGGATGGATTCCAAGGTGGTGAAGAAGACATTGTTATAATATCCACCGTAAGATCAAACTCACGTGGGACTATTGGGTTCTTGTCCGATACTAAGAGAACCAATGTTGCTCTTACCCGGGCCAGGTATTGTCTGTGGATTCTGGGAAATGGGCAAACACTGACGAAAAGCGATTCTGTGTGGAAAGCTGTGGTTGACAATGCAAAGAGTCGTGGATGTTTCTTCAATGTTGATGATGACAAGGATTTGGCTAAAGCCATCTTGGATGTGAAGAAAGAGAATAATCAGCTTGATGATCTGCTTGACAGAGGCAGTGTACTTTTCAGAAATGCAAGGTGGAAGGTTCTTTTCAGTGACAACTTCCTGAAGTCTTTCAGAAAGCTGGCATCACTCAGGACAAAGATGTCCATCATCAACCTTCTGTCAAAACTCTCCAGTGGCTGGAGACCAAAGAAGAGAAATGTGGATATAATTTGTGAACACTCATCTCATATCGTAAGACAATTTAAAGCTGACAGTTTCTATGTCATATGCACGACTGATATTGTAAAGGAACTGATATACATCCAAATCCTGAAGATATGGGATGTATTGCCTTTAGAGGATGTGGTAAAATTGGTCAAACGTTTGGACAGCATATTCGAGACATATAGTGATGATTTTATTAGTCATTGCAATGAGAAATGCATTGAGGGGGATCTGCAAGTTCCGAAGACCTGGGCATGTACTTTCGATTTTGTCCGCTATCGAAGTCCTAGTGAAGGTCAATTTGGGAGTAGTTCTGATGCTGATGCTTCAGATCGTAGGTTGTATGTGGAGAATGTGAAAGTGAGCGAGAGTTTGCTTCTGATGAAATTCTACCCCTTATCATCAGATATTGTCAGAAATTTGCTCGATGACAGTGATGGTAATAAAGCAAGTGTTCCGTTTGAAGTAACAGATCTAGAACGAGAGATAATTCTTTTCCCCAGAAGCACTTTTATACTTGGGCGATCCGGAACCGGTAAAACTACAGTCCTGACAATGAAGTTGTTTAGAAATGAGAAACTGCATGATGAAGCAACCAAGGGATTTCAGGAAATCCAAAGTGGTATTAGCCACAGCAAAGATGCCTCCCTGGAAATCAATGTTGAGGAAATCGGTGAAGGAGCAGAGGATTGTGTATTGCACCAGCTTTTTGTGACCGTCAGTGCAAAATTATGTTTTGCGGTCAAACAGCATTTGTCTCAACTTAGAAGCTCCAGCATTGGTGCAAAACATAGAGGAGGAAGCTCTTCAGTTGGTGAGATTGTTGATGATGCAGCATTATTCAAGGATATCCCGGATTCATTTGACGTCTTATTGCACAACTTCTTTGGCACATCACCTCTGAAAAATCAATGGAGGGTCATTTATGGATACATGAAGGAGCAAGCTTTGCTCAATAACAGCTCTCAATGGTCTTCCCCAAGTTTCGATGACGTGAAGCACGATATATTACGCTCTGAATTGAAGCAATTGTACGTCGCAATTACTCGGACAAGACAGAGATTGTGGATATGTGAGAATGCCCTGGACTTCTCCAAACCAATGTTCGACTACTGGAAGAAGAAGTGCCTCATTCAAGTTAGGTTGGTAGATCATGCCTGTGCAGAAGCAATGCAGCTCTTACATGAGGGTAACTACCGAATGGCAACGATGTGCTTTGGGCGAGCAAGGTACGAATACGGGGAGAAATTGGCTAAAGCCTCTGCTTTCAAAGCAGATGCAGATCTCAAGCATGTTTTAAGTCCAAAAGAGGCTTCTGACCTTCGAAGGCAGGCTGCAGAGATTTTTGAAGCAATTGGAGTAGCTGACTCTGCAGCAGAGTGTTTCTACATGTTAAAGGAATACGAGAAAGCAGGTAGTATATTTATGGAAAAATGTGGAGAATCTGCTCTGCAGAAAGCTGGAGAGTGTTTTTCTCTGGCTGGGCACTACAGTCGTGCGGCGGAGGCATACGCAAGGGGAAATTTTTTCTCCAAGTGCTTGTCCAATTGTGCCAAAGGAGAACTCTTTGAAATGGGTCTGCAATATATTGGGAATTGGAGAAGGCTGGGAAATGAGGACAGGGGAGTAGTAAACAAAAGTAAAGAAATAGAGAAATTAGAACAAGACTTTTTAGAGAGTTGTGCCCTTCATCACTATGACCTTGGAGACTACAGGGCCATGATGAAGTATGTGAAGGCTTTTCGTTGCATTGATTCAATGCGAAACTTACTCAAGAGGCTAGGATGCCTTGATGAGCTTATCAGTTTGGAGGAAGACTTTGGTAACTTTTCGGTGGCAGCAAAGATTGTGAGGATGAAAGGTGACATCCTTCGCGAGGCTGATCTACTTGGAAAGAGTGGACAAAACAAAGAAGCGTCAATGAATATCCTGTGGTACGTATTATTCTATTCCCTTTGGGCTCCTGGAAGCAAAGGGTGGCCCTTGAAGCAGTTTGCACAAAAGGAGGAGCTGGTAGCAAAAGCCAAACATCTTGCAAAGTCCGAGCCTATTGCCTTCTACGAATATGTTTCTGTAGAATCAAGCATTCTGCTAAACCAACAGAGCAGCCTGGCTGAATTGAAAGAATGTTTTAGTGCTTCCAGGAGAAATGGAAGTGTCAGAGGTGAAATACTATGCGCTCGAAATATTCTGGACTTCCATCTTCGTCAAAATATCTCTAATTTTTTTTGGGAATATGATTGGCTTGTCGACCCAATGGAGTATTCTGAACCACGGATCCTGGGGAATGAGATTTCCATTGATTCATTGGTGTGCTTTTGGAATCTTTGGAGAGAGAAGATTGTTAGAATTATAAAGTGTGTACAATGTGTGGAGATGGTAGAGGAAATGGAAAATAGGTGCTGTTGGGAGTTCTGTTTGAATTACTTTGGTGTTTTGGAGCAACGGACCAACATGCAAGGAACTTATCACCTTCTAAACCCAGATGCTGATTGGGTCAGAAACATAGACAAAAGAATTCTTCGAAGAAATGGACAATTGGTTGCTTTGGAGCTTCGACAATTGGTCTCTGCTGCTCAAAAGTATTGGTATTCTGAGCTTACTTCTCTTGGTATGGAGCTCCTGGACAAATTGGATGCACTTTATCTGTTTTTGGCGAAGAGTTCTCTGTCGAACTTCTGGCAAAGCAGATGTCTTGTTCTCTTACATGAGGTTGCAAAGTTCCTTCAAGAACTCGATTGTCCCAATCCCTCCTTCCGGGATAGCGGGGCACTGGAGGGTTTCATCGATACATCCTGTAGGAGGTACTTTGGTCACATATTTCCTCTTGACTGGCGAATATCACCAGCAGAGAATATGATATCTCTAAGAGGAAGTCAGGATTCTCGCCTTTTACTTAGAAGAACAATAAACCTGATAATTTCGAAGAAGGATTTTTCACATGGGAAGATGGGTGAGCTTGTGACTTTGGTTCTTGGGTCTGGAATGCTCGATGATGATTTGTACAGGAAAATTGCAGAATCATTTAAAGGAAATACGTCATGGGAGGCATTCATGGAATGCATTTGTCGGGATGTACCATCAGAACTTCCTCAGGCTAGTGATGGACCCGTGGAAATCTCTTTGGCTTGGAACCTTTATCGAGCTTTGGCACATACTTGCAATGCTAATTGGACTGAAAGAAACTCCATAACACCAATTTGCTTTTTGTATCTGTTGGAACGACTTTTGATTTTGTTTTCTTGCTCCAAAGGGCGGTTTTATGCAACCAAGTCTTCTCTAGTTGAATGGCTAATCTGCCATGAAGGTTTAGCAAGGCACAGCCTCAGTTTCAACCTGAGAGATTGCTTGGTGCCCATCATTGGGTTCGTTACTAGCACTATTAGGCAGCTGCTTTGCAATGAGGAAGAAACCAGAGAATGGATCAAAAGATCAAAACTAAATGTGATGGAGTACTACCCGCTGTTGGTCTTGAAGTCGGTTCTGTTGGTCTGTTTGCTTCACTTAAATTTTGGCATCAGTCCAAACTTTCTCAATTATTTGCTGGGTAAGAGTTGGATTTCTGAGCAATTACCTCCGGAGTTTCTTCGTATTCTCTCAGATTGCCAGAAGAGGAACTCACAGAAAACTTCAGTTGGTGTTCTCGCCGAAGCATTCAAAAAAGTTGACGATCCCCTCGTAATTACCTATTTCGCTGCAGATTGTTCCAATTTGTTGTGTCCCCATGCCATCATTTTAGACTTGAAATCAAACAAATGCAAGGAAGAGATTATGAAAGTTTTATTCCCCAAAGATGGAAGCACTGTGAGCTCTTGCAAGTTGCAAGATCTGACTGAAGTTTCCGAGGATTCCTCTTCATCTTCCAACGGTGTTCCAGCACCAGTTGTGCATTTG
>gnl_Eucgr_v2.0_Eucgr.G02004.1
ATGGGTTTGGGAGGGAGCACAAACAGAGCGGTGGGCGTGGAGATAGCAGAAGGTGGTTTGAGCAGGAGGAGGAGACACGGTACCAATGACCTGACTGATTTTGTCTTCTCTTGGTCTCTTCACAACATTCTCAACGAAAACCTCTACCATGACAAGGTGGAGACTATACCGGATCAATTTCAGTCGGTCCAGGATTATCTCGGATCGTACGTCTACCCTTTACTGGAAGAAACCCGGGCGAGTCTGTGCTCGAGTTTGGAAAATATTTCTTTGCTGCCTTTCACTGAGGTTATTGAATGTGTGGAATGCACGGGAAGTGGGAACTCATATGCTGTTAAGGGCGGTCAGTGGAACAATGAATCCAACACTCGTGGCAAGGAAACTTACAAAACTTTGCCTGGAGATATCTTGATTCTAACTGATGCTAAGCCAGCAACTGTTCCTGACTTGGAGAGGTTCGGAAGAAGATGGGCGTTCGCATTAGTTAGGATGATTGGAGAAGACGATGAAGAGGATGAGGCAACGTCATCAACATACTTCGAAGTGGAGACATTATCGAACCTTGAAGTAAATAATTCCCGGAAGCCAATGTATGCAATTTTCCTGATAAATATAGTCACTAACAGAAGGATATGGAATGCATTGCATATGTCTCTGAACTTGGATATTTTGAAGGGAAGTAATGGTTCTGAGAGTGAGAGCCTTGACGAGAGATTGAGCCATGATCTGAATGAATCCCAAAAAAAAGCAGTTGGGGCCTGTCTCAGTAAACTCCAATGTGAGAACAAGCCATCTGTCGACCTGATATGGGGTCCTCCTGGAACTGGGAAAACTAAAACCATCGCTACACTGCTACTTACTCTCTTGAAAAGGAAACATAGAACCATTGTTTGTGCTCCTACAAATGTTGCCATCAAGGAAGTGGCAACTCGTGTTCTGAAGCTATTAAAGGAATCAGATAGTGGTATAAGCACTGAAACGGGAAGTTTTCTCTGTTACTTTGACATGCTTATTTTTGGGAACAAGGAGCGGCTGAAAGTTGATGCCAACATTGAAGAAATATACTTGGAACATCGTGTAGAGTGCTTTTCTAAATTCACTAGTCTAAATTCCATGATAGATACTCTTGCCAACTGTGTCCGTCAATACCACATATTTTTGGAAAAGGAACACACAAAAAGAAGCAAATCAGGAAGTGATGATGATGGGAGCGGATGTGGAAGCGGTGAGCTTAAATCATTTCTTCAGTCTTTCAGGGACCGATTCAAGGCAACTGTCCAGCCCCTGCGGAGATGCCTCAGTATTTTCTGTACTCATATATCCAGAACTAATTTCCAGAATATTACATCCCTCCTTAACTTACTAGATTCTTTTGAAACTTTATTCCGTGGAGAGAATTTGGATTCGGAGATGATGGAGATAACTCTTTCACGTGGTGAAGTTAGCCTGTTTTCATTTGAGACGTCCATGGGTCCACTATATAATTTATATATGAAGATACAGGAATGCCTTTCGTTGTTGCTAACTGTTCGAGATTCTCTGAAGGATCTAAAACTTCCAACCTTTACAAGTATGGACATGATAGCCAACTTCTGTTATCAACATGCTTCCCTGATTTTTTGCACTGCTTCTAGTTCATATAAGCTGTACTCCGTGGAAATGGAGCCTCTCAATTTACTGGTAATCGATGAGGCAGCCCAGTTGAAAGAATGCGAGTCAGTAATTCCTCTGCAACTCCCTGGTGTCAAGCATCTGATTTTAGTTGGAGATGAGTGTCAGTTGCCTGCTATGGTCGAAAGCAAGCTTTCTAATCAGGCTGGTTTTGGAAGGAGTCTGTTTGAACGATTGAGTTCACTTGGTTATTCAAGGCAACTTTTCAATATACAATATCGGATGCATCCATCAATAAGTCTGTTTCCGACTTCAAAATTTTATCAAAAACAAATTTTGGATGGGCCAAATGTGAAGAGCAAAAGTTACAGAAAAAGTCATTTGCCATGGCCGATGTTTGGCCCTTACTCATTCATAAATATTCCTGATGGAGAAGAACAAATCGGTGATGATGGCTGTAGCCTTAGAAACCCTGTTGAGGTGGAAGTTATCTCGAGGATAGTGAGGAATCTGTACAGAGCTTGGAATGGGTCAGAAGAAGATCTGACAGTAGGTGTCATATCTCCTTACACAGCTCATGTTGCTGCAGTTCTAGCTAACCTTGGAAAAAAGTATGAAAATATCAAGGGCTTTACAGTCAAGGTGAAGTCAGTGGATGGATTCCAAGGGGGTGAAGAAGACATTGTTATAATATCCACTGTAAGATCAAACTCGCGTGGGAATATTGGGTTCTTGTCCAGTAATAAGAGAACCAATGTTGCTCTTACCAGGGCCAGGTATTGTCTGTGGATTCTGGGAAATGGGAAAACACTGACGAAAAGCGATTCTGTGTGGAAAGCTGTGGTTGACAATGCAAAGAGTCGTGGATGTTTCTTCAATGTTGATGATGACAAGGATTTGGCTAAAGCCATCTTAGATGTGAAGAAAGAGAATAATCAGCTTGATGATCTGCTTGACAGAAGCAGTGTACTTTTCAGAAATGCAAGGTGGAAGGTTCTTTTCAGTGACAACTTCCTGAAGTCTTTCAGAAAGCTGGCATCACTCAGGACAAAGATGTCCATCATCAACCTTCTGTCAAAACTCTCCAGTGGCTGGAGACCAAAGAAGAGAAATGTGGATATAATTTGTGAACACTCATCTCATATCGTAAGACAATTCAAAGCTGATGGTTTCTATGTCATATGCACGACTGATATTGTAAAGGAACTGAGATACATCCAAATCCTGAAGATATGGGATGTATTGCCTTTAGAGGATGTGGTAAAATTGGTCAAACGTTTGGACAGCATATTCGAGACATATAGTGATGATTTTATTAGTCGTTGCAATGAGAAATGCATTGAGGGGGATCTGCAAGTTCCGAAGACCTGGGCATGTACTTTCGATTTTGTCCGCTATCGAAGTCCTAGTGAAGGTCAATTTGGGAGTAGTTCTGATGCTGATGCTTCAGATCGTAGGTTGTATGTGGAGAATGTGAAAGTGAGCGAGAGTTTGCTTCTGATGAAATTCTACCCCTTATCATCAGATATTGTCAGAAATTTGCTCGATGACAGTGATGGTAATGAAGCAAGTCTTCCGTTTGAAGTAACAGAGCAAGAACAAGAGATAATTCTTTTCCCCAGAAGCACTTTTATACTTGGGCGATCTGGAACCGGTAAAACTACAGTCCTGACAATGAAGTTGTTTAGAAATGAGAAACTGCACGATGAAGCAACCAAGGGATTTCAGGAAATCCAAAGTGGTATTAGCCACAGCAAAGATGCCTCCCTTGAAATCAATGTTGAGGAAATCGGTGAAGGAGCAGAGGATGGTGTATTGCGCCAGCTTTTTGTGACTGTCAGTGCAAAATTATGTTTTGCGGTCAAACAGCACGTATCTCAACTTAGAAGCTCCAGCATTGGTGCAAAACAAAGAGTTAAAAGCTCTTCAGTTGATGAGATTGTTGATGATGCAGCATTATTCAAGGATATCCCGGATTCATTTTTAGACATATCTCCCAACTCTTATCCCCTTGTTATAACTTTTCGTAAGCTTCTGATGATGCTAGACGGAACTGTGGGGGTTTCATTCTTTGAAAGGTTCCCTGATCTAAGGGATCTTTGTTGTGGCCAATCCTTCAATTCTAGACCAGTGGCCTTACAAAGTCTTCTAAGAGCTAAGGAGGTTACTTACGAAAAGTTTTGTGCTGTTTACTGGCCTCACTTCAATGACAAGATAAGGAGGAGGCTTGATCCTTCCAGAGTCTTCACTGAAATAATGTCCCACATAAAGGGTGGTCTTCCACCAGCGGATGGTTGTGAAGGCAAACTTGACAGACCAGCTTATGTTTCTCTTTCGGAGGGTCGTGTCTCCACTCTGAGTATTCAGAGAAGAGAAGAAATTTATGATGCTTTCGAGGATTATGAAAACATGAAAATGAAAAATGGTGAATTTGATTTGGCTGATCTTGTCAATGATCTTCATTGCCGTCTTTTTCATGGGCAGTTTGCTGGTAACGTGGTGGATTTTGTATATATTGATGAAGTGCAGGATCTCACCATGAGGCAAATTTCACTGTTCAAGTATATCTGTAGAAACGTTGATGGGGGCTTTGTGTTTTCTGGTGACACTGCACAAACTATTGCAAGGGGAATAGACTTCAGATTTGAAGACATAAGGTCCCTTTTCTACAAGGAGTTCTTGATGGATTCAATGGATGGACCTGATATCAGAATGGAAAAGGGATGTCTTTCCAAAATTTTCCATTTGAGCCAAAACTTCCGCACTCATGCTGGTATACTCAAACTGGCGCAGAGTGTTGTTGATCTTCTTTACCATTTTTTCCCCTTATCTGTTGATGCTTTAAGCCCTGAAACTAGCTTTATATGTGGGGAAGCCCCAATTTTACTTGAATCAGAGAATGACGAAAGTGCCATACTATCAATATTTGGCAACTGTGATTTTAGTGGTAATTTTGTTGGCTTTGGAGCAGAGCAGGTTATTTTGGTTCGAGATGATCACTCTAGAAATGAAATTTCAAACCTCGTGAGAGGGCAAGCGCTAGTTCTGACGATAGTGGAGTGCAAGGGGTTGGAATTTCAGGATGTCTTATTGTACAACTTCTTTGGCACATCACCTCTAAAAAGTCAGTGGAGGGTGATTTATGGATACATGAAGGAGCAAGCTTTGCTCGATCACAGCTCTCAATGGTCTTCCCCAAGTTTTGATGACACGAAACACAATATATTATGCTCTGAATTGAAACAATTGTATGTCTCAATTACTCGGACAAGGCAAAGATTGTGGATTTGTGAGAATGCCTCGGAGTTCTCGAAGCCAATGTTGGACTACTGGAAGAAGAAGTGCCTCATTCAAGTTAGGTTGGTAGATCATGCCCTTGCAGAAGCAATGCAGGTCAGGAGCACGCCAGAGGAGTGGAAGTCACAAGGTTTTAAGCTCTTACGTGAGGGTAACTACCCAATGGCAATAATGTGCTTTGAACGAGCAAGGTACACATACGGGGAGAAATTAGCTAAGGCCTCTGCTTTCAAAGCAGATGCAGATCTCAAGCATGTTTCAAATCCACAAGAGGCTTCTGACCTTCGAAGGCAGGCTGCTGAGATCTATGAAACAATTGGAATGGCCGACTCTGCCGCGGAGTGTTTCTACATGTTGAAGGAATATGAGATGGCAGGTAGAATATACATGGATAAATGTGGAGAATCTGCTTTGGAGAAAGCTGGAGAGTGTTTCTCTCTCGCACGGTGCTACAGTCTTGCAGCAGAGGCATATGCAAGGGCAAATATTTTCTCAAAGTGCTTGTCCATTTGTGCTGAAGGAAAACTCTTTGAAATTGGTCTGCGATACATTGAGGATTGGAAAAGGCAGGGAACTGAGAAGAAAAGTAAAGAAATAGAGAAATTGGAACAGGACTTTTTAGAGAGTTGTACCCTACATTTCTACCACCTCAAAGACTACAGGGCCATGATGAAGTATGTGAAGGCTTTTCATTGCATTGATTCAATGAGAAACTTGCTCAAGAGGCTTGGATGCCTCGATGAACTTATAAGTCTGGAGGAAGAGTTTGGTAACTTTTTGGAGGCGGCGAAGATTGTGAGGATGAAAGGTGACATCCTTCGTGAGGTTGATCTACTTGGGAAGAGCGGAAAAAACAGAGAAGCGTCGATGAATATCCTGTGGTACATATTATTCTATTCCCTTTGGGCTCCTGGAAGCAAAGGGTGGCCCTTGAAGCAGTTTGCACAGGAGGAGGAGCTGGTGGCAAAAGCCAAACTTCTTGCAAAGCCCGAGCCTATTGCCTTCTATGAATATGTTTCTGTAGAATCAAGCATTTTGTTAAATAAACAGAACAGTTTGGCTCAAATGAAAGAACATTTGAGTGCTTCCAGTAGAAATGGAAGTGTCAGAGGTGAAATACTGTGCGCTCGAAATATTCTGGACTTCCATCTTCGTCAAAATATCTCAAATTTTTGTTGGGAATATGATTGGCTTGTCGACCCAGTGAATTATTCTGAGCAACTGAGCTTGGAGAATCAGATTTCCGTTGACTCATTGGTCTGCTTTTGGAATCTTTGGAGAGAGAAAATTGTAAGAATTATAGAGAGTGTAGGATGTGTGGAGATGCCGGTGGGAAAGGAAAATACGTCATGTTGGGAGTTCTGTTTGAATTACTTTGGTGTTCTGGAGCAATGGAACAACAAAAAAGGACAATTGGTTGCTTTGGATCTTAGACAATTGGTCTCTGCAGCTCAAAAGTATTGGTATTGTGAGCTTACTTCTGTTGGTATGAAGCTCCTGCACAAATTAAATGCTCTGTATCAATTTTTGGCGAAGAGTTCTCGGTCGAACTTCTGGCAAAGCAGATGTCTTGCTATCTTACATGAGGTTGCCAAGTTCCTTCGAGAACTTTGTCCGAATCACTCGTTCCAGGATGGTAAGGCACTGGATAGTTTCATTGAAACATCCAGTGGGAGGTACTTTGGTTGCATATTTCCACTTGACTGGAGAATATCATCATCAGAGAATATGGTATCTCTGAGAGGAAGTGAGGCTTCTCGTAATTTACTGAGAGAAACAATGAAAATGATAATTTCGAAGAAGCATTTTTCACATGGGAAGATGGGTGAGCTTGCGACTTTGGTTCTTGGGTCTGGAATGCTCGACGATGATTTGTACGGAAAAATAGCAAAATCATTTAAAGGAAATACGCCATGGGAGGAATTCATGGAATGCATTTGTCGGGATGTACCATCAGACCTTCCTCAGGCGAGGCAGTTTTATACAACGAAATCTTCTCTAGTTGAATGGCTCATCTGCCATGAAGGTTTAGCAAAGCCTAGCTTCAGTTTCAACCTGGGAAATTGCTTGGAGCCCATCATTCAGTTTGTTACAAGCACTGTTGCAGACCTTCTTAACAATAAAAATGATACCGGACAATGGATCAAAAATTCGAACCTAAATGTGAGGGAGTATTACCCGTTGTTGGTCTTGAAGTTGGTTCTTTTGGTTTGTTTGCTTCACCTGAATTTTGGCATCAGTCCATATTTTCTGTTCGATTTGCTCAGTAAGAGTTGGATTTCTGAGCAAATACCTCCAGAATTTCGTCATATTCTTTCACGTTGCCGGAGGCCAAACTTGCAGAAAATTTCTGTGGGTGTTCTTGCTGAAGCGTTCGAAAAAGTTGATCCCCTTGTAATTACCAATTCTGCTTCAGATTGTTCAAAATGTCCACATGCCATCATTTTAGATGTGAAGTTGCATAAATGCAAAGAAGAGATTATGAAAGTTCTATTCCCCAAAGATGGAAGTGCTGAGAGCTCTTGCAAGTTGCAGGATCTGACTGAATTTTCCCAGGATTCCTCATCTTCCAACAGTGCAGTACCAGTTGTGCATTTGGATGGTGCAAATGCGTCATCATTGCCGGGACAAGAAGTGGGCTTAGCAAATGAGGAAGAGAAGGGCGAAGTTGGGGAAGCTGAAAAAGCCGGTGAAGTGAAGAAGGATCAGCAGGCTTCATCATCTTCTTTCTCCCAGACTGGCAGTGTGGAAAACCGGAACAAGAACAAGGGCAATTGCAAGTCCAAAGGTAAGCAAAATAAGAAAGGAAGAGGCAAGAAGAAA
>gnl_Eucgr_v2.0_Eucgr.G02028.1
ATGGGTTTGGGAGGAAGCCCAAACAGAGTGGTGGGTGTGGAGATAGCTGAGGGTGGTTTGAGCAGGAGGAGGAGACATGGTACTAATGACCTGACTGATATTGTCTCCTCTTGGTCTCTTCATGACATTCTCAACGAAAACCTCTACCATGACCAGGTGGAGACTATACCGGATCAATTTCAGTCGGTCCAGGATTATCTCGGATCGTACGTCTACCCTTTACTGGAAGAAACCCGGGCGAGTCTGTGCTCGAGTTTGGAAAATATTTCTTTGCTGCCTTTCACTGAGATTATTGAATGTGTGGAAAGCGCGGGAAGTGGGAACTCGTATGCTGTTAAGGCCAGTCGGTGGAATGAATCCAATACTCGTGGCAAGGAAACTTACAAAACTTTGCCTGGAGATATCTTGATTCTAACTGATGCTAAGCCAGCAACTGTTCCTGACTTGGAGAGGTTCGGAAGAAGATGGGCGTTCGCATTAGTTAGGATGATTGGAGAAGATGATGAAGAGGATGAGGCAACGTCATCGACAAACTTTGAAGTGGAGACATTATTGAACCTTGAAGTAAATAATTCGTGGAAGCCAATGTATGCAATTTTCCTGATAAATATAGTCACTAACAAAAGGATATGGAAGGTGTTGCATATGTATCGTAACTTGGATATTTTGAAGGAAGTTCTCTGCACAGATTTGGTGGCTGATAAAGTTTCTAATCTCTGTGTTACTGAAGGTAATGGTTCTGAGAGTGAGAGCCTTGACAAGAGATTGAGCCATGATCTGAATGAATCCCAAAAAAAAGCAGTTGGGGCCTGTCTCAGTAAACTCCATTGTGAGAACAAGCCATCTGTCGACCTGATATGGGGTCCTCCTGGAACTGGGAAAACTAAAACCGTCGCTACACTGCTACTTACTCTCTTGAAAAGGAAACATAGAACCATTGTTTGTGCTCCTACAAATGTTGCCATCAAGGAAGTGGCAACTCGTGTTCTGAAGCTGCTAAAGGAATCAGATAGTGGTATAAGCACTGAAATGGAAAGTTTGCCCTGTTACTTTGGAGACACGCTTATTTTTGGGAACAAGGAGCGGCTGAAAGTTGATTCCGACATTGAAGATATATACTTGGAACATCGTGTAGAGCGCATTTCTGAATTCACTGGTTGGCATCAGTGTCTAACTTCCTTGATAGATACTCTTGCTGACTGTGTCTGTCAATACCGCGTATTTTTGGAAAACGAACACGCAAAAAGAAGGAAACTAGGAAGTGATGATGATAGGAGCGAAGGCAGAAGCAGTGAAGAAGATGGTAACTGTGAGCTTAAATCATTTCTTGAGTTTTTCAGGGACCAATTCAAGGAAACTGTCCGGCCCCTGCGGGCATGCCTCTATACTTTCTGTACTCATATATCCAGAACTAAATTCCAGAATATTACATCCCTCTTTAACTTGCTTAATTCTTTTGAATCTTTATTATGTGGAGAGAAGTTGGATTCAGAGATGATGGAGATAACTCTTTCACGTGATGAACTTGGCCTGTTTTCGTTTGAGACATCCATGGGTCCACTATATGATATATATATGAAGAGACAGGAATGCCTTTCCATGTTGCTAACTGTTCGTGAAACTCTGAAGGATCTAAAACTTCCAAACTTTGTGAGTGAGGACATGATAGCCAACTTCTGTTATCGACATGCATCCCTGATTTTTTGCACAGCTTCTAGTTCATATAAGCTGTACTCTGTGGAGATGGAGCCTCTCAATTTACTGGTAATCGATGAGGCAGCCCAGTTGAAAGAATGCGAGTCAGTAATTCCTCTGCAACTCCCTGGTGTCAAGCATCTGATTTTAGTTGGAGATGAGTGTCAGTTGCCTGCTATGGTCGAAAGCAAGGTTTCTAATCAGGCTGGTTTTGGAAGGAGTCTGTTTGAACGATTGAGTTCACTTGGTTATTCGAGGCAACTTCTCAATATACAATATCGGATGCATCCATCAATAAGTCTGTTTCCGACTTCAAAATTTTATCAAAAACAAATTTTGGATGGGCCAAATGTGAAGAGCAAAAGTTACAGAAAAAGTCGTTTGCCATGGCCGATGTTTGGCCCTTACTCATTCATAAATATTCCTGATGGAGAAGAACAAATCGGTGATGATGGCTGTAGCCTTAGAAACCCTGTTGAGGTGGAAGTTATCTCGAGGATAGTGAGGAATCTGTACAGAGCTTGGAATGGGTCAGAAGAAGATCTGACAGTAGGTGTCATATCTCCTTATAGAGCTCAGGTTGCTGCGGTTCTAGCTAAACTTGGAAAAAAGTTCGAAAATATCAAGGGCTTTATGGTCAAGGTGAAGTCAGTGGATGGATTCCAAGGGGGTGAAGAAGACATTGTTATAATATCCACTGTAAGATCAAACTCGCGTGGGAATATTGGGTTCTTGTCCAGTACTAAGAGAACCAATGTTGCTCTTACCAGGGCCAGGTATTGTCTGTGGATTCTGGGAAATGGGAAAACACTGACGAAAAGCGATTCTGTGTGGAAAGCTGTGGTTGACAATGCAAAGAGTCGTGGATGTTTCTTCAATGTTGATGATGACAAGGATTTGGCTAAAGCCATCTTAGATGTGAAGAAAGAGAATAATCAGCTTGATGATCTGCTTGACAGAAGCAGTGTACTTTTCAGAAATGCAAGGTGGAAGGTTCTTTTCAGTGACAACTTCCTGAAGTCTTTCAGAAAGCTGGCATCACTCAGGACAAAGATGTCCATCATCAACCTTCTGTCAAAACTCTCCAGTGGCTGGAGACCAAAGAAGAGAAATGTGGATATAATTTGTGAACACTCATCTCATATCGTAAGACAATTCAAAGCTGATGGTTTCTATGTCATATGCACGACTGATATTGTAAAGGAACTGAGATACATCCAAATCCTGAAGATATGGGATGTATTGCCTTTAGAGGATGTGGTAAAATTGGTCAAACGTTTGGACAGCATATTCGAGACATATAGTGATGATTTTATTAGTCGTTGCAATGAGAAATGCATTGAGGGGGATCTGCAAGTTCCGAAGACCTGGGCATGTACTTTCGATTTTGTCTGCTATCGAAGTGCTAGTGAAGGTCAATTTGGGAGTAGTTCTGATGCTGATGCTTCAGATCGTAGGTTGTATGTGGAGAATGTGAAAGTGAGCGAGAGTTTGCTTCTAATGAAATTCTACACCTTATCATCAGATATTGTCAGAAATTTGCTCGATGACAGTGATGGTAATGAAGCAAGTCTTCCGTTTGAAGTAACAGAGCAAGAACAAGAGATAATTCTTTTTCCCAGAAGCACTTTTATACTTGGGCGATCTGGAACCGGTAAAACTACAGTCCTGACAATGAAGTTGTTTAGAAATGAGAAACTGCATGATGAAGCAACCAAGGGATTTCAGGAAATCCAAAGTGAAGGAGCAGAGGATTGTGTATTGCGCCAGCTTTTTGTGACTGTCAGTGCAAAATTATGTTTTGCGGTTAAACAGCACGTATCTCAACTTAGAAGCTCCAGCAGTGGTGCAAAACATAAAGTTAAAAGCTCTTCAGTTGATGAGATTGTTGATGATGCAGCATTATTCAAGGATATCCCGGATTCATTTTTAGACATATCTCCCAACTCTTATCCCCTTGTTATAACTTTTCGTAAGCTTCTGATGATGCTAGATGGAACTGTGGGGGTTTCATTCTTTGAAAGGTTCCCCGATCTAAGGGATCTTTGTCGTGGCCAATCCTTCAATTCTAGACCAGTGGCCTTACAAAGTCTTCTAAGAGCAAAGGAAGTTACTTACGAAAAGTTTTGTGCTGTTTATTGGCCTCACTTCAATGACAAGATAAGGAGGAGGCTTGATCCTTCCAGAGTCTTCACTGAAATAATGTCCCACGTAAAGGGTGGTCTTCCACCAGCAGATGGTTGTGAAGGCAAACTTGACAGACCAGCTTATGTTTCTATTTCGGAGGGTCGTGTCTCCACTCTGAGTTTTCAGAGAAGAGAAGAAATTTATGATGCTTTTGAGGATTATGAAAAGATGAAAATGAAAAATGGTGAATTTGATTTGGCCGATCTTGTCAATGATCTTCATTGCCGTCTTCTTCATGGGCAGTTTGCTGGTAACGTGGTGGATTTTGTATATATTGATGAAGTGCAGGATCTCACCATGAGGCAAATTTCACTGTTCAAGTATATCTGTAGAAACGTTGATGGGGGCTTTGTGTTTTCTGGTGACACTGCACAAACTATTGCAAGGGGAATAGACTTCAGGTTTGAAGACATAAGGTCCCTTTTCTACAAGGATGGTAATTTTGTTGGCTTTGGAGCAGAGCAGGTTATTTTGGTTCGAGATGATCACTCTAGAAGTGAAATTTCAAACCTCGTGAGAGGGCAAGCGCTAGTTCTGACGATAGTGGAGTGCAAGGGGTTGGAATTTCAGGACGTCTTGTTGTACAACTTCTTTGGCACATCACCTCTGAAAAGTCAATGGAGGGTCATTTATGGATACATGAAGGAGCACGCTTTGCTCGATAACAGCTCTCAATGGTCTTCCCCAAGTTTTGATGATGCGAAGCACAATATATTATGCTCTGAATTGAAGCAATTGTACGTCGCAATTACTCGGACAAGGCAAAGATTGTGGATTTGTGAGAATGCCTTGGAGTTCTCCAAACCAATTCTAGACTACTGGAAGAAGAAGTGCCTCATTCAAGTTAGGTTGGTAGATCATGCCCTTGCAGAAGCAATGCAGGTCAGGAGCACGCCGGAGGAGTGGAAGTTACAAGGTTTTAAGCTCTTACGTGAGGGTAACTACCCAATGGCAATAATGTGCTTTGAACGAGCAAGGTACACATATGGGGAGAAATTAGCTAAGGCCTCTGCTTTCAAAGCAGATGCAGATCTCAAGCACATTTCAAATCCACAAGAGGCTTCTGACCTTCGAAGGCAGGCTGCTGAGATCTATGAAACAATTGGAATGGCCGACTCTGCCGCAGAGTGTTTCTACATGTTGAAGGAATATGAGATGGCAGGTAAAATATACATGGATAAATGTGGAGAATCTGCTTTGGAGAAAGCTGGAGAGTGTTTCTCTCTCGCACGGTGCTACAGTCTTGCAGCGGAGGCATATGCAAGGGCAAATATTTTCTCAAAGTGCTTGTCCATTTGTGCTGAAGGAAAACTCTTTGAAATTGGTCTGCGATACATTGAGGATTGGAAAAGGCAGGGAACTGAGAAGAAGAGTAAAGAAATAGAGAAATTGGAACAGGACTTTTTAGAGAGTTGTACCCTACATTTCTACAACCTCAAAGACTACAGGGCCATGATGAAGTATGTGAAGGCTTTTCATTGCATCGATTCAATGAGAAATTTGCTCAAGAGGCTTGGATGCCTTGATGAACTTATAAGTCTGGAGGAAGAGTTCGGTAACTTTTTGGAGGCAGCGAAGATTGTGAGGATGAAAGGTGACATCCTTCGTGAGGTTGATCTACTTGGGAAGAGCGGAAAAAACAGAGAAGCGTCAATGAATATCCTGTGGTACATACTATTCTATTCCCTTTGGGCTCCTGGAAGCAAAGGGTGGCCCTTGAAGCAGTTTGCACAGGAGGAGGAGCTGGTATCAAAAGCCAAACTTCTCGCAGAGCCTGAGCCTATTGCCTTCTATGAATATGTTTCTGTAGAATCAAGCATTTTGTTAAATAAACAGAACAGTTTGGCTCAAATGAAAGAACATTTGAGTGCTTCCAGTAGAAATGGAAGTGTCAGAGGTGAAATACTGTGCGCTCGAAATATTCTGGACTTCCATCTGCGTCAAAATATCTCCAATTTTTGTTGGGATTATGATTGGCTTGTGGACCCAGTGAATTATTCGGAACAACTGACCTTGGAGAATCAGATTTCCGTTGACTCATTGGTCTGCTTTTGGAATCTTTGGAGAGAGAAAATTGTTAGAATTATAGAGAGTGTAGGATGTGTGGAGATGCCGGTGGGAAAGGAAAATACGTCGTGTTGGGAGTTCTGTTTGAATTACTTTGGTGTTCTGGAGCAACAGAACAACATGCAAATAACTTATCACCTTCTAAACCCGGATTCTGATTGGGTCAGAAACATAGATAAAAGATCTCTTCACAAAAAAGGACAATTGGTTGCTTTGGATCTTAGACAATTGGTCTCTGCAGCTCAAAAGTACTGGTATTGTGAGCTTACTTCTGTTGGTATGGTGCTCCTGCACAAATTGGATGCTCTTTATCAATTTTTGGCGAAGAGTTCTCGGTCGAACTTCTGGCAAAGCAGATGTCTTGCTATCTTACATGAGGTTGCCAAGTTCCTTCAAGAACTTTGTCCGAATCACTCGTTCCAGTATGGTAAGGCACTGGATAGATTCATTGAAACATCCAGTGCGAGGTACTTTGGTCGCATATTTCCACTTGACTGGAGAATATCGTCATCAGAGAATATGGTATCTCTGAGAGGAAGTGAGGCTTCTCGTAATTTACTGAGAGAAACAATGAACATGATAATTTCGAAGAAGCATTTTTCACATGGGAAGATGGGTGAGCTTGCGACTTTGGTTCTTGGGTCTGGAATGCTCGACGATGATTTGTACGGAAAAATAGCAAAATCATTTAAAGGAAATACGCCATGGGAGGAATTCATGGAATGCATTTGTCGGGATGTACCATCAGACCTTCCTCAGGCGACTTGCTCCAAAGGGCAGTTTTATACAACGAAATCTTCTCTAGTTGAATGGCTCATCTGCCATGAAGGTTTAGCAAAGCCTAGCTTCAGTTTTAACCTGGGAAATTGCTTGGAGCCCATCATTCAGTTTGTTACAAGGACCGTTGCGGACCTTCTTCACAATAAGGATGATACCAGACAATGGATCAAAAATTCGAACCTAAATGTGAGGGAGTATTACCCGTTGTTGGTCTTGAAGTTGGTTCTTTTGGTTTGTTTGCTTCACCTGAATTTTGGCATCAGTCCACATTTTCTCTTCGATTTGCTCGGTAAGAGTTGGATTTCTGAGCAAACACCTACAGAATTTCATCATATTCTTTCACGTTGCCGGAGGCCCAACTTACAGGAAATTTCAGTGGGTGTTCTCGCTGAAGCATTCGAAAAAGTTGATGATCCCCTTGTAATTACCAATTCTGCTTCAGATTGTTCAAAATGTCCACATGCCATCATTTTAGATGTGAAGTCGCACAAATGCAAAGAAGAGATTATGAAAGTTCTATTCCCCAAAGATGGAAGTGCTGAGAGCTCTTGCAAGTTGCAAGATCTGACTGAATTTTCCAAGGATTCCTCTTCATCTTCCGACAGTGTAGTAGTCCACGTTCTTGTAATACATGTGGAACTTTTTAGTAAAATGGTTCTTAGAATGAAGAAAAACAGATCTCTTGACAGGAAGTTCATTATACATGTCCTGAAGTTC
>gnl_Eucgr_v2.0_Eucgr.G02032.1
ATGGATTTAGGAGGATGCACAAACAGAGCGGTGGGTGTGGAGATAGCTGAGGGTGGTTTGAGCAGGAGGAGGAGACACGGTACTAATGACCTGACTGATTTTGTCTTCTCTTGGTCTTTTCACGACATTCTCAACGAAAACCTCTACCATGACAAGGTGGAGACTATACCGGATCAATTTCAGTCGGTCCAGGATTATCTCGGATCGTATGTCTACCCTTTACTGGAAGAAACCCGGGCGAGTCTGTGCTCGAGTTTGAAAAATATTTCTTTGCTGCCTTTCACTGAGGTTATTGAATGTGTGGAATGCAGGGGAAGTGGGAACTCATATGCTGTTAAGGCCGGTCGGTGGAACAATGAATCCAACACTCGTGGCAAGGAAACTTACAAAACTTTGCCTGGAGACATCTTGATTCTAACTGATGCTAAGCCAGCAACTGTTCCTGACTTGGAGAGGTTCGGAAGAAGATGGGCGTTCGCATTAGTTAGGATGATTGGAGAAGACGATGAAGAGGATGAGGCAACGTCATCGACAAACTTTGAAGTGGAGACATTATTGAACCTTGAAGTAAATAATTCGTGGAAGCCAATGTATGCAATTTTCCTGATAAATATAGTCACTAACAGAAGGATATGGAATGCGTTGCATATGTCTCTGAACTTGGATATTTTGAAGGAAGTTCTCTGCACAGATTTGGTGGCTGATAAAGTTTCTAATCTTTGTGTTACAAAAGGTAATGGTTCTGCGACTGAGAGCCTTGACGAGAGATTGAGCCATGATCTGAATGAATCCCAAAAGAAAGCAGTTGGGGCCTGTCTCAGTAAACTCCATTGTGAGAACAAGCCATCTGTCGACCTGATATGGGGTCCTCCTGGAACTGGGAAAACTAAAACTGTCGCTACACTGCTACTTACTCTCTTGAAAAGGAAACATAGAACCATTGTTTGTGCTCCTACAAATGTTGCCATCAAGGAAGTGGCAACTCGTGTTCTGAAGCTGCTAAAGGAATCAGATAGTGGTATAAGCACTGAAACGGAAAGTTTGCCCTGTTACTTTGGAGACATGCTTATTTTTGGGAACAAGGAACGGCTGAAAGTTGATTCCGACATTGAAGATATATACTTGGAACATCGTGTAGAGTGCATTTCTGAATTTACTGGTTGGCATCAGTGTCTAACTTCCTTGATAGATACTCTTGCTGACTGTGTCCGTCAATACCGCGTATTTTTGGAAAACGAACACGCAAAAAGAAGGAAACTAGGAAGTGGTGATGATGGGAGCGAATGTGGAAGCAGTGAAGAAGATGGTAACTGTGAGCTCAAATCATTTCTTGAGTTTTTCAGGGACCAATTCAAGGAAACTGTCCAGCCCCTGCGAGCATGCCTCTATACTTTCTGTACTCATACATCCAGAACTAAATTCCAGAATATTACATCCCTCCTTAACTTACTAAATTCTTTTGAATCTTTATTATGTGGAGAGAAGTTGGATTCAGAGATGATGGAGATAACTCTTTCACGTGATGAACTTGGCCTGTTTTCGTTTGAGACATCCAGGGGTCCACTATATGATATATATATGAAGAGACAGGAATGCCTTTCCATGTTGCTAACTGTTCGTGATTCTCTGAAGGATCTAAAACTTCCAAACTTTCTGCACTCTGTGAAGATGGAGCCTCTCAATTTACTGGTAATCGATGAGGCAGCCCAGTTGAAGGAATGTGAGTCAGTAATTCCTCTGCAAATCCCTGGTGTCAAGCATCTGATTTTGGTTGGAGATGAGTGTCAGTTGCCTGCTATGGTCGAAAGCAAGGTTTCTAATCAGGTTGGTTTTGGAAGGAGTCTGTTTGAACGATTGACTTCACTGGGTTATTCAAGGCAACTTTTCAATATACAATACCGGATGCATCCATCAATAAGTCTGTTTCCGACTTCAAAATTTTATCAAAACCAAATTTTGGATGGGCCAAATGTGAAGAGCAAAAGTTACAGAAAAAGTCATTTGCCATGGCCAACGTTTGGCCCTTACTCGTTCATAAATATTCCTGATGGAGAAGAACAAATCGGTGATGATGGCTGTAGCCTTAGAAACCCTGTTGAGGTGGAAGTTATCTCGAGGATAGTCAGGAATCTGTACAGAGCTTGGAATGGGTCAGAAGAAGATCTGACAGTAGGTGTCGTATCTCCTTACACAGCTCAGGTTGCTGCAGTTCTAGCTAACCTTGGAAAAAAGTATGAAAATATCAAGGGCTTTACGGTCAAGGTGAAGTCAGTGGATGGATTCCAAGGGGGTGAAGAAGACATTGTTATAATATCAACCGTAAGATCAAACTGGCATGGGAATATTGGGTGCTTGTCCAGTACTAAGAGAACCAATGTTGCTCTTACCAGGGCCAGGTATTGTCTGTGGATTCTGGGAAATGAGAAAACATTGACGAAAAGCGGTTCTGTGTGGAAAGCTGTGGTTCACAATGCGAAGAGTCGTGGATGTTTCTTCAATGTTGATGATGACAAGGATTTGGCTAAAGCCATCTTAGATGTGAAGAAAGAGAATGACCAGCTTGATGATCTACTTGACAGAAGCAGTGTACTTTTCAGAAATGCAAGGTGGAAGGTTATTTTCAGTGACAACTTCCTGAAGTCTTTCAGAAAGCTGGCATCACTCAGGATAAAGATGTCAATCATTATGCTTCTGTCAAGACTATCCAGTGCCTGGAGACCAAAGAAGAGGAATGTGGATATAATTTGTGAACACTCATCTCATATCGTGAGACAATTTAAGGCTGAAGGTCTCTATGTCTTATGCACGATTGATGTTGTAAAGGAACTGAGATACATCCAAATCCTGAAGATATGGGATGTAATGCCTTTAGAGGATGTGGCAAAATTGGTCAAACGTTTGGACAGCATTTTCGAGACATATAGTGATGATTTTATTAGTCGTTGCAATGAGAAATGCTTTGAGGGGGATCTGCAAGTTCCAAAGACCTGGGCGTGTACTTTCGATTTTGTCCGCTATCGAAGTCCTAGTGAAGATCGATTTGGGAGTGGTTCTGATGCTGATGCTTCAGATCGTAGGTTGTATGCAGAGAACATGAAAGTGAGCGAGAGTTTGCTTCTGATGAAATTCTACCCCTTATCATCAGATATTGTCAGATATTTGCTCGATGACAGTGATGGTAATGAAGCAAGTCTTCCGTTTGAAGTAACAGAGCAAGAACAGGAGATAATTCTTTTTCCCAGAAGCACTTTTATACTTGGGCGATCTGGAACCGGGAAAACTACGGTCCTGACAATGAAGTTGTTTAGAAACGAGAAACTGCATGATGAAGCAACCAAGGGATTTCAGGAAATCCAAAGTGGTGTCAGCCACAGCAAAGATGCCTCCCTGGAAATCAATGTTGAGGAAACCAGTGAAGGAGCAGAGGATTGTGTATTGCGCCAGCTTTTTGTGACTGTCAGTGCGAAATTATGTTTTGCGGTCAAACAACATGTATCTCAACTTAGAAGCTCCAGCATTGGTGCTAAACATAGAGTAAAAAGCTCTTCAGTTGATGAGATTGTTGATGATGCAGCATTATTCAAGGATATCCCGGATTCATTTTTAGATATATCTCCCAACTCGTATCCCCTTGTTATAACTTTTCGAAAGCTTCTGATAATGCTAGACGGAACTGTGGGGGTTTCATTCTTTGAAAGGTTCCCCGATCTAAGGGATTTTTGTCGTGGCCAATCCTTCAGTTCTAGACCAGTGGCCTTACAAAGTCTTCTAAGAGCAAAGGAGGTTACTTACGAAAAGTTTCGTGCTGTTTATTGGCCTCACTTCAATGACAAGATAAGGAGGAGGCTTGATCCTTCTAGAGTCTTCACTGAAATAATGTCCCACATAAAGGGAGGTCTTCCACCAGCAGATGGTTGTGAAGGCAAACTTGACAGACCAGCTTATGTTTCTCTTTCAGAGGGTCGTGTCTCCACTCTGAGTATTCAGAGAAGAGAAGAAATTTATGATGCTTTTGAGGATTATGAAAAGATGAAAATGAAAAATGGTGAATTTGATTTGGCTGATCTTGTCAGTGATCTTCATTGCCGTCTTTTTCATGGGCAGTTTGCTGGTAACGTGGTGGATTTTGTATATATTGATGAAGTGCAGGATCTCACCATGAGGCAAATTTCACTGTTCAAGTATATCTGTAGAAATGTTGATGGGGGCTTTGTGTTTTCTGGTGACACTGCACAAACTATTGCAAGGGGAATAGACTTCAGGTTTGAAGACATAAGGTCCCTTTTCTACAAGGAGTTCTTGATGGATTCAATGGATGGACCTGATATCAGAATGGAAAAGGGATGTCTATCAAAAAATTTCCATTTGAGCCAAAACTTCCGCACTCATGCTGGTATACTCAAACTGGCGCAGAGTGTTGTTGATCTTCTTTACCATTTTTTCCCCTTATCCGTTGATGCTTTAAGCCCTGAGACTAGCTTTATATGTGGGGAAGCCCCAATTTTACTTGAATCAGAGAATGACGAAAGTGCCATACTATCAATTTTTGGCAACCGTGATTTTAGTGGTAATTTTGTTGGCTTTGGAGCAGAGCAGGTTATTTTGGTTCGAGATGATCACTCTAGAAATGAAATTTCAAACCTCGTGGGAGGGCAAGCGCTAGTTCTGACGATAGTGGAGTGCAAGGGGTTGGAATTTCAGGATGTCTTATTGTACAACTTCTTTGGCACATCACCTCTAAAAAGTCAGTGGAGGGTCATTTATGGATACATGAAGGAGCAAGCTTTGCTTGATCACAGCTCTCAATGGTCTTCCCCAAGTTTCGATGACGCGAAACACAATATATTATGCTCTGAATTGAAACAATTGTATGTCTCAATTACTCGGACAAGGCAAAGATTGTGGATTTGTGAGAATGCCTTGGAGTTCTCGAAGCCAATGTTCGACTACTGGAAGAAGAAGTGCCTCATTCAAGTCAGGTTGGTAGATCATACCCTTGCAGAAGCAATGCAGGTCAGGAGCACGCCAGAGGAGTGGAAGTCACAAGGTTTTAAGCTCTTACGTGACGGTAAATACCCAATGGCAATAACGTGCTTTGAACGAGCAAGGTACACATACGGGGAGAGATTGGCTAAGGCCTCCGCTTTCAAAGCAGATGCAGATCTCAAGCACGTTTCAAATCCACAAGAGGCTTCTGACCTTCGAAGGCAGGCTGCTGAGATCTATGAAACAATTGGAATGGCCGACTCTGCAGCGGAGTGTTTCTACATGTTGAAGGAATATGAGATAGCAGGTAGAATATATATGGATAAATGTGGAGAATCTGCTTTGGAGAAAGCTGGAGAGTGTTTCTCTCTTGCTCGGTGCTACAGTCTTGCAGCGGAGGCATATGCAAGGGCAAATATTTTCTCAAAGTGCTTGTCCATTTGTGCTGAAGAAAAACTCTTTAAAATGGGTCTGCGATACATTGAGGATTGGAAAAGGCAGGGAACTGAGAAGAAAAGTAAAGAAATAGAGAAAGTGGAACAGGACTTTTTAGAGAGTTGTGCCCTTCATTTCTACAACCTCAGAGACTACAGGGCCATGATGAAGTATGTGAAGGCTTTTCATTGCATCGATTCAATGAGAAACTTGCTCAAGAGGCTTGGATGCCTCGATGAACTTATAAGTCTGGAGGAAGAATTTGGTAACTTTTTGGAGGCGGCAAAGATTGTGAGGATGAAAGGTGACATCCTTCGTGAGGTTGATCTACTTGGGAAGAGCGGAAAAAACAGGGAAGCGTCGATGAATATCCTGTGGTACATATTATTCTATTCCCTTTGGGCTCCTGGAGGCAAAGGGTGGCCCTTGAAGCAGTTTGCTCAGAAGGAGGAGCTGGTAGCAAAAGCCAAACTTCTCGCAGAGCCTGAGCCTATTGCCTTCTATGAATATGTTTCTGTAGAATCAAGCATTTTGTTAAATAAAGAGAACAGTTTGGCTCAAATGAAAGAACATTTGAGTGCTTCCAGTAGAAATGGAAGTGTCAGAGGTGAAATACTGTGCACTCGAAATATTCTGGACTTCCATCTTTGGCAAAATATCTCAAATTTTTGTTGGGAATGTGATTGGCTTGTCGACCCAGCAAACTATTCTGAACAACTGACCTTGGGGAATCAGATTTCCGTTGACTCATTGGTCTGCTTTTGGAATCTTTGGAGAGAGAAAATTGTTAGAATTATAGAGAGTGTAGGATGTGTGAAGATGCAGGTGGGAAGGGAAAATACGTCATGTTGGGAGTTCTGTCTGAATTACTTTGGTGTTCTGGAGCAATGGAACAACATGCAAAGAACTTATCACCTTGTAAACCCAGATGCTGATTGGGTCAGAAACATAGATAAAAGATCTCTTAAAAAAAAGGGACAATTCGTTGCTTTGGATCTTAGACAATTGGTCTTTGCAGCTCAAAAGTATTGGTATTGTGAGCTTACTTCTGTTGGTATGGAGCTCCTGCACAAATTGGATGCTCTTTATCAATTTTTGGCGAAGAGTTCTCGGTCGAACTTCTGGCAAAGCAGATGTCTTGCTATCTTACATGAGGTTGCCAAGTTCCTTAGAGAACTTAATTGTCGGAATCGCTCGTTCCAGTATGGTAAGGCACTGGACGGTTTCATTGAAACATCCAGTGGGAGGTATTTTGGTCACATATTTCCACTTGACTGGAGAATATCGTCATCAGAGAATATGGTATCTCTGAGAGGAAGTGAGGCTTCTCGTAATTTACTGAGAGAAACAATGAACATGATAATTTCGAAGAAGCATTTTTCACATGGGAAGATGGGTGAGCTTGCGACTTTGGTTCTTGGGTCTGGAATGCTCGAAGATGATTTTTACGGAAAAATAGCAAAATCATTTAAAGGAGACACGTCATGGGAGGCATTCATGGAATGCATTTGTCGGGATGTACCATCAGACCTTCCTCAGGCGAGCAATGGACCCGTGGAAATATCTTTGGCTTGGAACCTTTATCGAGCTTTGGCAGATGGTTACAATGCCAATTGGAGGACTGAAAGAGACTACATCACACCAATTTGCTTTTTGTATCTCTTGGAACGACTTGTGATTTTGCTAGCTTGCTCCAAAGGGCAGTTTTATACAACGAAATCTTCTCTAGTTGAATGGCTCATCTGCCATGAAGGTTTAGCAAAGCCTAGCTTCAGTTTCAACCTGGGAAATTGCTTGGAGCCCATCCAGTTTGTTACAAGGACTGTTGCGGACCTTCTTGACAGTAAGGATGATACCAGACAATGGATCAAAAATTCGAACCTAAATGTGAGGGAGTATTACCCGTTGTTGGTCTTGAAGTTGGTTCTTTTGCTTTGTTTGCTTCACCTGAATTTTGGCACCAGTCCATATTTTCTCTTCAATTTGCTCGGTAAGAGTTGGATTTCTGAGCAAATACCTCCCGAATTTCGTCATATTCTTTCACGTTGCCGGAGGCCATACTTACAGGAAATTTCAGTGGGTGTTCTTGCTGAAGCATTCGAAAAAGTTGATGATCCCCTTGTAATTACCAATTCTGCTTCAGATCGGTCAAAATGTCCACATGCCATCATTTTAGATGTGAAGTCGCACAAATGCAAAGAAGAGATTATGAAAGTCCTATTCCCCAAAGATGGAAGTGCTGAGAGCTCTTGCAAGTTGCAAGATCTGACTGAATTTTCCAAGGATTCCTCTTCATCTTCCGACAGTGCAGTACCAGTTGTGCATTTGGATGGTGCAAATGCGTCGTCATTGCCGAGACAAGAAGTGGGCTTAGCAAATGAGGAAGAGAAGGGCGAAGTTGGGGAAGCTGAAAAAACCGGTGAAGTGAAGAAGGATCAGCAGGCTTCATCATCTTCTTTTTCCCAGACTGGCGGTGTGGAAAACCAGAACAAGAACAGGGGCAATTGCAAGTCCAAAGGTGAGCAAAATAAGAAAGGAAGAGGCAAGAAGAAA
>gnl_Manes_v6.1_Manes.02G203200.1
ATGGAAAAAAGCTTGGTTGATAAGGTCTTCTCTTGGTCTTTAAGTGACGTTCTTAATGAAGAACTCTACAAAGAGAAGGTTAAGAAGATCCCTGAATCGTTTCAGGCAGTGGATCAGTATTTTGAGTCATTTGTTTATCCATTACTGGAGGAAACTAGGGCGGAGCTGTGTTCTTGTCTGGAGAACCTATCTAGAGCACCTTACGCTCATGTGACATCCTTTAAGATTATTAAACAAAATGGAAAACTGTTTTATGATATTGAGGTTGATTACTGGAGAAACAAATATGGAGTTGATGGAGAAAGACCTTACAGGACATTTGCAGGACATTTCTTTGTTTTTACAGATGCTAAACCCGATGCTGTTTCTGATTTGCGACAGCTTGAAAATAGATGGGCTTTATTGTCTAATATTACAGACACTAAGAATGAGCATGGTCTTAGTGTTACTTGTCTTGGAGTCCAGACTAATAAAGAGATTCAAGACAAGTTGTCATCAGGGAGGCCATTGTTCATTGTTTTCTTGATGAACATGAGGACCAATGAGAGAATATGGAATTCATTGCAAATGGGTGGAAATATGAATGTAATTAAGCAAATCTTGTGCTCTGATACGCAGCAGGATGAGAAGAACTGTGCCCTCTGTCGTGCTCGAGGAGATTTCCTTGTATTTGAAGAGTCTAGTAGGATTTTGCCTTCCGAGCTGAACAAGTCTCAAAGGAAAGTGGTCACTGACATTCTCTGCAAAATTGAATGTAATCACAGATCCTTTGTGGAACTTATCCTGGGCCTTCCAGGAACAGGGAAAACGAGAACATTGAGTATTTTAATCTATATTCTCTTAAGAATGAATTGTAGGACTCTTATCTGTGCCTCAACAGATGTTGCAGTTGCAGAATTGGCATCTCGTGTTTTGAAGCTTGTAAAGGAGTCATCTGAAGCGTCGTACTTATTGGGCAGGGTTCTTTATTTTGGGGATGAAGGCTTGTGGAGAGTTAATGCAGACATTGGAGAAATATATATGGATCATCAAGTTGAAAGTCTTAATAGTTCACAATTATTGACTGCTTCCCTAATATTTTGCACTGCTTCAAGTTCTTTTGCACTGCATTCAGTTCTAGAAAATACATTGGACCTGTTAATGGTTGATGATGCAGCACATATGAGAGAGTGTGAATTATCCATACCATTACAACTACCAGGTGTTAGGCATATTGTTCTTTTTGGTGATCCATGTCAGCTAACTGCAACCGTGTCTGCTAGAGCTGATTTTGGAAGAAGTTTATTTGAAAGGTTGAATTCAATCGGCCATTCAAAGCGAATTCTGGATATGCAGTACAGAATGCATCCTCTTATCAGTTTGCTTCCTAATTCAGAATTCTATGGCAACCAAATTTTGGATGCTCCAAATGTTAAAAATAAAAGATACAGAAAGTACTTTCTTTTGGGTCCATTATTTGGTCCATACTCTTTCATAAATGTTTCTTGTGGAAGAGAGGAAACTGTTAGCTTCACATATAGTTATAAAAATATGGTTGAAGTTGCAATGGTGACAAAAATTGTCAGAAAATTGTTTAAAGCATGGGGCGAATCCAAAGAGAAGCTTAGTGTTGGCATACTTGCTCCATACACTGCACAAGTTGTTGCAATCAAGGAAAAAGTGGGACAGAAGTATGATAGCTTTGGTAGATTTTCACTGAAAGTGAGTACAATTGATGGATTCCAGGGTGGAGAAGAAGATGTAATAATATTGACAACTGTAAGATCTAATGCTGAAGGATCGGTTGGGATCATTTCTGACTGGCAGATAACTAATGTAGCCTTGACAAGGGCCAGATGCTGCCTTTGGATTGTGGGAGATGGGAGAACTCTTTCCAGTAGTAACACTGTTTGGAAATCAATAGTCCAAGATGCTAAGCTGCGTAATTGTTTCTATAATGCTGAAGAAGATGAAGATTTGGCAGATGTTGTGCTAGAGGTGAAGAAAGAAACGGATCAGATTGATGACTTCCTAAATGCTGATAGTTTGCTTTTTAAAAATGCCAGATGGAAGGTTTTGTTCAGTGAGAATTTCAGAAAGTCATTTGAAAAGTTGAAGTCTTCTGAAACAAAGAAGTTGGTTATGAATTTATTACTGAGGCTTTCTTGTGGCTGGCGGCCAAAGTGGAGGAATACAAACTTAGTTTGTGATAACTTCTCTCAGATGTTGAAACAATTTAAGGTTAAAGATCTGCATATTATTTGCTCAATTGATGTTGTGAAGGATTCATGCTACATCCAAGTATTGAAGGTGTGGGATATGTTGCCTTTGGAGGACATACCATTGTTGGCTGTTCGTCTTAGTGCTGTATTTCAATCATATACTGATGATTTTGTCAAACGTTGCAAGCAGAAGTGTCTTGAGGGGGATCTGGAAGTTCCAATGAGTTGGGATACATTTATTGCTCGTTTTAAGAAAGACTGTGTGCAGGGTGGGAATACTTCAAGTACTTTTGATGAAATAGGCTGCGTTGAGAGTTGCAAAACAAGTGACAGTTTTCTGCTTATGAAATTCTACTCCTTGTCTGCTGGTGCTCTAAGTCACTTGCTTTCTTCTTGTGATGGAAATGAAATTGATCTTCCTTTTGAGCTAACAGATGAAGAAAAGGATATTATCCAATTATGTGGAAGCTCTTTTATTCTAGGCAGATCAGGTACTGGTAAAACTACTGTTTTGATTATGAAGCTATTTCATAAGGAGCAGCTTTATCATTTAGCTTCAGAAGGATTTCATAAAGTTGAAAGCAGTTCCTCCATAAGTAATGAGAATGGTGGAAGTGAAGTTGAAAACAAGGGAAATATTTTGCGACAAATCTTTGTTACAGTCAATGTTAAGCTGTGCTATGCTGTTAGACAATATATTTTGCGCTTAAAAAGATCAACATGTGGCTGGAATTCTTCAGCTGAAGTCCCTCAATCTGATTTGGATGATGTTGATGAGGGATCACAATTTTCTGACATTCCAGATTCTTTTTCTGATATTCCACTCAGTTCCTATCCCCTTGTGATAACATATAACAAATTCTTAATGATGCTGAATGGAACAGTTGGCAGCTCATTTTTTGGAAGATTTCCTGAATTTAGGGAACATTCTCAGTTAAAGAGAAGAAGTTCTAGATCCATGGCCTTGAAAACTTTTATCAGGACAAAAGAGGTTCATTACGCCAAGTTTTGTTCAGCTTACTGGCCCTGTTTCAGTATACAGCTAACAAAGAAACTTGATCCATCCACAATATTTGCAGAGATAGTTTCTCATATAAAGGGAGGTTCCAGTGTTTGTGTCCAAGATGATAAACTAAGTAGGGAGGAGTATATTTCCTATTCTGGGCGTAGGTTATCCCATCTAAGTGAACAAGAAAGGAGTACAATTTATGATATTTTTCTTCAATATGAGAAGAAAAAGAAAGCAAGAGGGGAGTTCGATATATCCGACTTGGTAATTGACCTTCATAACCGGCTTAGAGATGAGAAATACGAGGGTGAGATAATGGACTTTGTGTATGTAGATGAAGTGCAGGATTTGACAATGAGACAAATTTCTCTTTTCAAATATATCTGCAGAAATTTTAAGGAAGGGTTTGTGTTTTCAGGTGATACAGCCCAGACTATTGTAAGAGGGGTTGATTTTAGGTTCAAAGATATAAAAGCTCTTTTCTATAGAGAGTTCATGGCATGTGAGAGAAATGGGAAGGGACAAATTTCTGATATCTTTAATTTGAGCCAGAACTTCCGTTCCCATGCTGGTGTTTTAAAGCTAGCTAACAGTGTTCTGAACCTTCTTTATCATTTCTTTCCTTTCTCTGTTGATAAATTGCAACCTGAGACAAGTCTTGTGAATGGAGAACAACCAGTTTGGGTACAGATGAGAAATGAGGATAACACATTATGCTCGTTCTTCAAGAGCAATGAAAACTTTGACCGTGGAATTGTTGGTTTTGGAGCTGAACAAGTTATTTTAGTGAGAGATGATAGTCTGAAGAATGAAGTTCTCAGTCATCTGGGAAAGCAGGCTCTTGTCTTGACAATAATGGAGTGCAAAGGCCTGGAGTTTAAGGATCAGTGGGACGTTATATATGGATATATGATTGAGCAAAATTTGTTTCATTCCCCTCATCCGAAGTCCTTTCCAATATTCAATGAGGGAAAACATATCACCTTGTGTTTGGAGCTAAAGCAATTGTATGTGGCAATCACTCGCACAAGGGAAAGGTTGTGGATTTTTGAGAATCAATTATGCTCTATGTTTAACTATTGGGAGAAGCTACACCTTGTCCAAATTCGCGAATTTGAATACAATTTTCTCCATGAGATTCAAGTTCAAAGCAGCCAAAGGGAGTGGAAAGATCGTGGTATGAAGTTCTTTTATCAGCAAAATTATGATAAGGCAAGATTTTGCTTTGAAAAGGCAGGGGAATCTTATTTGGAAAAGTGGGCAATGGCTGCTGGTCATGTTTCTACTGCCGATCAAATGAGGGATTCAAATCCCAAAATGGCGGACAATCATCTTACTGAGGCTGCTCATATTTATGAGTCCATTGGCAAGAATGAGTCTGCTGCCCAATGTTTCTTTGAGTTACATGAATATGAAAAAGCTGGCATAATTTACTTGGAGAAGTGTGGGGCATCTAAGCTTGAAGAAGCTGGTGACTGTTTTTATCTTGCAGGATGTCATGAAAGAGCAGCTAATATTTATGCTAGATGCAGCTTATTCTCAAAGTGTTTGTCTGCTTGTGCTGATGGGATATTATTTAAAGTGGGATATGACTTTATCCAATTATGGAAAGAGAATAATTTTCTAATTGGAGAAGGGTTTCTTGGAAGTATAGAAATTCAGAGTTTCTTGGAGAGAGGCGCTCTTTATTTTCTAAAGCTTCAGGATTCTGAATCCATGATGAAATTTAGAATCATTCGATCAAGGGCTATTACTAATGGGCAACTTGGAATGCTAATGACAATTATTTTGTCTGGAAAATTTTCAATTGACCTGTATGTGCAGATTGCAGCAAGCCTTTGCCGTAGTGTATCTTGGCAAGAGTTCATGGAGATTTTCATTTTAACTTTAAGTAATGATAATCCCATTGAACATCCAGGTGAATTGGCGTTGGTTTGGAAATTCTATATAGCTTTAGCAAATACTGATTATACAGACTTCTCACCAAGTTTCTATTTGTACCTTGTGGATCGCCTGGTTATTCTGGTATCCTACTTGAAAGGTTACTTCTTCACAACTAAGTCTCCTTTGGTTGAATGGCTTATGTGCAGCGGATGGAACACACTCCCAAATTTGGATTATTTGTCTGATGTTCAAATGCAACCACTGGTTGAGAAAACTGTTGGCTTTGTGGCCGACACGGTTAATAAAATCATTTGCAATGAGCCTCAGAAATGGCTCAAAAGATTCAATCTGAAAATGGACTTCTACCCTCATCTAGTGCTAAGATTGATCGTCACACTTTGCCTGTTGTGCATCAATTTTGATGGGTATTATGGTTTGTTATTCACTTTGCTGGATAAGAGAGAAGTTACCTCTTTATTACCATGGATGTTCTACAAGTCCCTATGGAGGTTAAGGGAAAATGATGAAGAACATATAAAAATTAGAGTTGTTTCAGAAGCGCTAAAATGTATTGGTAACCCTCTTGTAGTGGTCAATCTTGGAATACATTGTGCAGAATTTTCATTTCCAGATGCAATTTTTCTGTACTTGACTGTTGAGCAAGGCAGACAAAGCATTCTGCGAAGATTATTTCTAAAGAATGATTTGGTTTCCTCGAAACGAACTCGCAGTTCTAAGTGGGTAAGGGAAGACTCATTTGGCAGGGCCATTTTGAGTCCTTCAGCTCCCACTTTTATCAGTGTATCTGACCCTGTGAATGCACAACAGTCCAATAGGAACTTTTGGGTTTTGCTTGGTACTGTTGAGTTTGACCTTCTGACTGATGCTCCATGGTTTAAGGAAACGATTTTAGAACACATTCTCCTTGTAAATGCTGCAATGCAAAGTTTCTGTCAGAGTAATCATTGTCAAAGTAGTGGAAATGCTGTTGGGGATGTAAATGAATTCCTCGATGAATTGCAGCAGCTATATTCAGCATTGGATTCAAGGGAATGGGAAGTTCAAGAAAATAGAATGATTGAAGAGCTTTTGAAGAAGTTGCTGTTAAAAAGGGAAAGGATGGAAAGTCTTCTGGATGAACTGCTGATGTGTGATAATAACAAGAGAAATGAGAGTACAAGTTGC
>gnl_Manes_v6.1_Manes.01G124900.1
ATGAATCCAGAAAAAATGGACAACAAGAAGAAGGGGAAGACGATAATGGGTAGAGGCTTAGTAGACTTGGTGCTTTCTTGGTCAATTGAGGATGTACTCAATAAGGATCTTTACAAACCACAGGTGAATAAGATTCCAGAGACATTCACATCAACATCACATTACCTTAAGACATTCATTCCCCCACTAGTTGAGGAAGCTCATGCTGATTTGCTTTCTAATATAGAATCACTTCCTCGAGCACCCACAGCTGAAATATACTCTGTTCATATATCCTCCAAGTCATATAAACCTCCAAAAGACTTGTTCTACGTGATCTCACTCAAAAGGAGAGGGACAAAGGTTGATGCAGGAGCATATCAGCCTCAGGTTGGAGATGTTATTGCCCTTACATATGTCAGACCAAAATGTACTGATGATTTGTGCAGATCCCCACAATCCTACCTTGTTGCTTATATTCATGGAGTCAAAAGTGAAGATTCTGATAAACTCTCAATACTATCATCAAAGCCCATCATGATTGAACAAGATACGCAAAAGAACAACAAGAAACAAACTCTTTTTGCTGTTTATTTGATGAACTTGACGACAAATGTTCGTATATGGAGAGCATTAAACTCAGAGTTGGAAGGGAAGAACAGGAACATCATTGACAAAGTCCTGCAAAGTAATTCCAGTGGTTGTGAGAAGTGTACCATTTGCTCATCTGTAGAAAAGAATAGTGTTTTTTTGTCACATGTAAGAGATATGTCCTGCAGCCTTAAGTTAAATGACTCGCAAAAAGCTGCTGTTTTGAGCTGTATCGCTGCAAGTGGATGCTCTCATCAGAATACTGTCAAATTAATATGGGGTCCTCCAGGAACTGGGAAAACAAAGACAGTTGGTTTTCTGATATATGCACTATTTCAAATGAAATGCAGAACACTTACTTGTGCACCAACTAATATTGCAGTGTTAGAAGTGGCAGGCCGTGTCCTGAATTCCGTTGTCAAGATCCTTGAGTATGACACTTATGGGATTGGAGATATAGTTCTATTTGGAAATCAGGAGAGAATGAAAATTGATAATCAGATTGAACTTGTCGATGTATTTCTTGATAATCGTGTGGAAATACTTGCCAGTTGTTTTGCTCCAAGGTCTGGCTGGAACCATAGTCTGGCATCCATGATATGCTTACTTGAAAACCCTGAAGAACAGTACTCCATTTACTTGCAGGAGTACACAACTGAGAAGGAAAAAGAGGATAAGAATGGTGAAAAGGAGAAGATAATTAACCAGGAAAGGAAAGATGAGAATTATGATCATAACTGCAAAGGAAAGAACAAAAGATACGGGAATAAAGTATCTGTAAATGAAAACAAAAATAAGGGAAAACAAATGGCAAGTTTGCATATCCAGAAACATCAGCAGAAATTGAAAGAACAGCTTGGGAATGGCTGCTCCAAGACCGAGAACAAGAAAATTGAAGAGGATGAGGTTAAAAAATGCAATCCTTTGACAATAGAGGAATTTGTAGAGAAAAGATTCAAATCCATTGGAGAACGGTTGAAATTCTGCATTGAAAATTTGTACACACACTTACCAACTTCTTTCATTCCATTGGAGTTGGTGAAGAACATGATCAGAGCTCTTGGTTTGCTAAGATCGCTTGAAGCTTCATTGCTTAGTGTCAACACAGACAATCAGGGGTTAAAGCTGGTCCTTAAGAAATATGAGGATGTAGGAAGCAGAATTGGCAACTATAAGAAGCTGAGAAACAACATAAAAGAATGTCTCATGACAATAAAGTTACTTCCTCAAACGTTCCCAGTTCCAAATTTTGCTAATACTTATGCGATAAGAGAATTTTGCTTGCAGAATGCATCCCTTCTTTTCTGTACCACATCAAGTTCCGTTAAATTGCATGGAGAGGGAAGGAAACCTCTGCATTTCCTGGTTATTGATGAAGCTGCACAGCTTAAAGAATGTGAATCAACCATTCCCTTACAACTCTTTGGGCTTCGGCATGCTATTCTTGTAGGAGACGAAAGGCAATTACCTGCAATGGTCAATAGCAAGATTTCTGAGGAGGCTGGTTTTGGAAGAAGTTTGTTTGAGAGGCTTGTGAAGTTGGGATACAAGAAGCACCTGCTCAAGATTCAATATAGAATGCATCCATCCATAAGCTTATTCCCAAATAGAGAGTTCTATGGCAAGCTGATTTTGGATGCTCCAGAAGTCAAAGAAATAAACCATAAGAGATGTTTCCTGAAGGGAAATATGTATGGTTCCTATTCTTTTATAAATATAACCCATGGGAAAGAGGAATTTGATGAGCAACAGAGTTTGAAAAATATGGTTGAAGTTGCTGTGGTTGCTGACATAGTTGCAAATCTGTTTGAAGAATTCATTGTCACAAAGAAGAAAGTAAGCATAGGTGTCGTATCACCATATAAGGCCCAGGTTCATGCAATACAAGATAAGATTGTAAAATACAGTTCAAATACTGAGGGGGAATTCTCTGTAAATGTTCGCTCTGTTGATGGTTTTCAAGGTGGTGAGGAGGATGTGATAATTTTTTCTACTGTTAGAAGTAACAATAAAGGATCAGTGGGTTTTCTTTCAAACTGTCAAAGAGCAAATGTGGCATTAACACGTGCAAGATTTTGCCTTTGGATATTGGGAAATGAAACAACTTTAAGTAAGAGTGGCACCATTTGGAGGAAACTGGTCAGTGATGCCAAGAAAAGGGGATGTTTCCATAATGCTGATGAGGACAAGAGATTGGCTCAATCTATTATCACTGCACTGCTAGAGCTTAATCAACTTGATACTTTACTGCAAATGGATTCTCTTTTATTCAGAATGGCAAGATGGAAGGTTTTCGTCAGCGATGATTTTCAGAGATCTATGGCAAGAATTGAGGATGTTGATATCCGTAAGGAGGTGATTTCTCTCTTAGCAAAGCTTTCAAATGGTTGGCGTCCACCTGGCAAGAAGAATAAAATAAGTATGCATGATGAGACTTCTTCTCAACTGTTAGAGCTATGCGGGGTTAAGAAGCAGCTAACAGTTGCTTGGAATATAGACATTTGCCAAGAGAATTCATTTCAGCATCAAGTGCTGAAGTTTTGGGATGTTTTGCCTTCATCTGATATTCCAAAGTTATCACAGAGTCTCGACAACTTGTTCAAAACTTATACCAAGGAAAAGATGAATCTCTGCAAATACAAATGCCTGGAGAGGAACTTGGTTGTACCAATGAGATGGCCAGTGAACCCATCTGGTGCTGAAGGAAGTAGATCTGGAGCTGATCTTTTGCAGCTGCCAAAATCATTTGCATCACTCAGTATAAGAGATGGATCAAGTTCTTCCGGCACAGCTCACAAAAACCAATTCAAGTACAAAATGAAGAAAAAAAATCCAGATGATAAGGATCCAAGA
>gnl_Manes_v6.1_Manes.10G063700.1
ATGATGGAAGGGGAGAGTTCAAGCAAGGAGATGGCTGTTCCTAATGACTATGGCTTCACTAGCATTTTGCTTTCATGGTCCCTTGAAGACATATTCAATGAAAATCTTTTCCAGGTGGATGAGATTCCGCAATCATTTCAATCAGTTAAACATTATTTTGGATCATATGTACTTCCTTTATTAGAAGAGACACGGGCACAATTGCAGTCAAGCATGGAGATTATTTCCAGAGCACCATATGCTGAAGTGGTTAACTTCTCTGAGTGCAAGCCTCATGGCTCGTTATTGTATGATGTTAAGGTTGATCACTGGAGAAACAGGTCCAGTGACCGTGGGAAGGAGCCTTACAACACATTGCCTGGAGATATTGTTGTATTGGCAAATGCTAAACCTGAAACTGCCTCCGATTTGCAAAGGGCAGGAAGGACATGGGCTTTTGCAATGGTCACTAACATCACAGAGGATGAGAATGAGGCTGCTAGTACAACTACTTATTTTAAAGTCCAGGCATCGAAAGATTTTGAAGTTATTGATGGGTTGCAGAACTCGCTGTTCGTGATTTTCTTGATAAATGCAACCACTAATAAAAGAATATGGAATGCATTGCACTTGCAAGGAAACTTGAATATCATCAAGGAATTTCTGTCTGCTGATTCTGTGGTGAAGGAAAAGTGTGGCCGCTGTTCTGTGAGGAGGAATGGAATCTGGGATGCAAAACTTGCTGTTAGTTTTTCATCAATATTAAATGAATCCCAAACTGAGGCTGTATTAGCTGGCCTTGATAAAATGCAGTGCAATCACAGGTCTTCTGTCGAACTCATTTGGGGACCTCCGGGGACAGGGAAAACTAAAACTGTTAGCATCCTACTCTATAACCTTCTAAAAATGAAATGTAGGACCTTGATTTGTGCTCCAACCAATGTTGCAGTTATGGAAGTGGCCACAAGAGTCTTAAAGCTTGTAATAGAATCTCATGAAAAAGACTCGGGAACAGATGCTTCAATTTATTCTGTAGGAGATATTCTTTTATTTGGGAATAAAGAGAGGCTGAAAATGAATTCTGAAGTTGAAGATATATATTTGGATTATCGTGTTAAAAGGCTTATAGAGTGTTTTGCACCTTTGACTGGCTGGTGGCATTGTTTGAATTCAACAATTGATTTTTTTGAGGATTGTGTTCCTCAGTACTATATTTCCTTGGAAAACGAATTGATCAAAGGGAAGGAGCACAATAATGAAAGTGAAAACAAAGATAAAACATTCAGCTGTAAAATAGAGGTTAGATTGAAGGGGAACATGTCATTTCTTGATTTTGCAAGAGAAAGATTTGAGTCTATTGCATTACCTCTGAAACAATGTCTCCTTAGTTTATGCGCACACGTATCTGAAAGTTACATTCTGAAGCATAATAGAGAAAACATTATATCCCTAGTTGGGCTCCTTGACACTTTTGATTCTTTGTTGTCTCGGGATGATTTGATCTCTGATGAAGTAGAGGAGGTTTTCTCATGTTCAGAGTTTTCTTCTCAAGGTTTTGCAGATATATTACTGCTGTTGTGCTTGAGGAGAAGGGACTGCCTTTCTCTATTGAAATCTCTGCGTAATTCTCTGAGAGAACTTGATCTACCAAATGCAATGAACGAGAGTTCAATAGTCAAATTCTGTTTCGGGACAGCCTCTTTAATTTTCTGCACAGCATCAAGTTCATATAAGCTGCATTCAATGGCAATAGAACCAATGAAATTATTGGTAATTGATGAAGCTGCCCAGTTAAAAGAATGTGAATCAACAATACCCCTACAAATTCAGGGTATCAGGCATGCCATTCTTATTGGTGATGAGTGCCAATTACCAGCTATGGTGGAAAGCAAAGCTTTTGACAGAGGTGGCTTTGGAAGAAGTTTATTTGAAAGGTTGAGCTCCTTGGGTCATCCAAAACACCTTTTGAATGTGCAGTACAGGATGCATCCATTTATAAGCTGCTTTCCAAACTCAAAATTTTACTTTAACGACATCTTAGATGCACCAAATGTTAGGGAAAAATGCTATGAAAAGCAATATCTTCCAGGGCCAATGTTTGGTCCTTATTCATTCATAAATGTGCTTGATGGAAGAGAAGAGCTGGATGATGTTGGACATAGCAGAAGAAATATGGTTGAGGTAGCTATTGTGTTGAAACTAGTGATGAGTCTGCACAAAGCATGGAATGGCTCAAACCAGAAGCTTAGAATTGGTATAATATCTCCATATGCTGCTCAAGTGACTGCAATTCAAGATAAACTTGGTCACAAGTATGGAAATATTAATGGGTTTTCAGTGAAGGTGAAGACAGTGGATGGGTTTCAGGGTGGGGAGGAAGATGTCATAATCATATCCACTGTGAGATCAAATAGAGCTGGGGCAATTGGGTTCATGTCCAATCCTCGGAGAGTCAATGTTGCTATTACAAGAGCAAGGCACTGTCTTTGGATTTTAGGGAATGAAAGAACTCTAATCAATAGTGAATCAATTTGGAAGGAATTAGTTTGTGATGCTAAGAGGCGTCAGTGCTTCTTTAATGTTGATGAAGATGAGCAATTGGCAAAAACCATATTAGAAGTGAAGAAAGAGTTTGATCAACTTGATGATTTGCTCAATGGAAACAGTGTTTTCTTCAGAAGTGCTAGGTGGAAGGTTATTTTCAGTGAGAATTTCATTAGATCATTTGGAAAGCTGACATCAGTTCGGACAAAAACATCTGCTTTAAACCTTCTTCTTAGACTTTCCAGTGGCTGGCGCCCCAGGAAGAGGAATGTGAATTTGATTCATGACTCTTCTAATATCTTGAAACAATTCAGGGTTGAAGGGTTATATGTAATATGTTCAATTGACATAGAGAAAGAAAAAAGGTACTCTCAAGTTTTGAAGGTTTGGGACATATTGCCATTAGAAGAGATTCCAGGATTGGTCAAACGTCTCAATGGCATCTTTCAAGGATATACAGATGATTTTATTAGTCATTGCAATGAGAAATTTCTTGAAGGATTTGCCTCCGGTGGAAAATATTCTGCAACTTGTGTTTCAGCTGATGGGGAGGATGTTGATGATGCTGCACAATTCAAAGATATTCCAGATTCTTTAATTGATATTCCTTCTGATTTGTACCCTCTTGTCATAACTTTCCATAAATTTCTGATGATGCTTGATGGAACAATTGGTAATTCTTACTTTGAAAGATTTCCTGATCTGAGACAGCTTTTCGATGGTAAAATGCAAATTTCAGGCTCCATTGCAGTGCAGTCTTTTATAAGGACGAGGGAGGTTAACTATGAGAAGTTTTGTTCAAATTATTGGCCGCATTTTAATGTTGACTTCACTAAAAAGTTTGACTCGTCTAAAGTCTTTACAGAGATGATGTCTCAAATAAAGGGTGGCTTGCAAGCAGGGCGATCTTCAGATGGTAGACTCAGCCGGGAGGATTATGTTATGTTGTCTGAGGGTCGGATATCCACTTTAAGTAGGAAGCAGAGAGAAGCAATATATGATGCTTTTGAAGATTATGAAAAAATGAAGATAGCCAATGGTGATTTTGATATGGCTGATCTTGTGATTGATCTTCATCGTCGGCTTAAAACTGAAAATTATTTGGGAGATATGATGGATTTTGTTTATATTGATGAAGTTCAAGATCTTACAATGCAGCAGGTTGCACTTTTCAAATACATCAGCAAAAATGTGACTGAAGGCTTTGTATTTTCTGGTGACACTGCACAAACTATTGCCAGAGGGATTGAATTTAGGTTTGAAGATGTCAGATCTCTGTTTTATAACGAGTTTGTTTTGGGATCCAGAAGTGAGGGTACTGACAGAATAAAGGAGAAAGGTCAGTTATCTAAAATTTTTCATTTAAGCCAGAACTTTCGAACCCATGCTGGTGTTCTCAAGTTAGCTCAGAGTGTTATTGACCTCCTTTACTGGTTTTTCCGACCATTTATTGATGTTTTAAATCATGAAACTAGTCATATATATGGGGAGTCGCCGATTCTGATTGAATCTGGAAATGATGAAAATGCAATTGTTACTATATTTGGGAAAAATGAGAACATAGAAGGAAGTTTTGCCGGGTTTGGAGCTCAGCAAGTCATATTAGTAAGGGATTATTCAGCTAGGAAAGAAATTTGCAAATATGTCAGGAAGCAAGCTCTTGTTTTGACCATAGTGGAATGCAAGGGCCTTGAGTTTCAGGATGTACTGCTGTACAACTTCTTTGGCTCATCACCAATGAGAAATAAGTGGAGAGTTATTTATGAATATATGAAAGAACAGAATTTGCTTGATGCTAGTTCTCCACCATCTTTTCCAAGTTTTAATTCAGGAAAACACAATATCCTGTGCTCTGAATTGAAGCAATTATATGTTGCTATAACTCGTACAAGGCAGAGATTGTGGATTTGTGAGAATATAGAGGAATTCTCCAAACCAATGTTTGATTATTGGAGGAAGAAGGCCCTTGTCCAAGTCAGAAAGCTGGATGATTCTCTTGCATCAGCAATGCAAGTTGCCAGCAGCCAAGAAGAGTGGAAGTCACAGGGTTACAAGCTTTTGCATTCGGGTAACTACGAGATGGCAACAATGTGCTTTGAAAGAGCAGGAGATGAATATGGAGAAAAGTTGGCTAAGGCTTCTGGGCTTAGAGCATCTGCTGAAAAAATGCAAGCTTCAAATCATGAAGAGGCTTCTGCTGCCCGTAGGCAGGCTGCTGAAATTTTTGAGGCCATTGGAAAAGCTGAGTATGCTGCAGAATGTTTTTTCATGCTAAAGGAGTATGAAAGAGCAGGAAAAATCTATTTGCAATGTGGGGATTTTGCTTTGGAAAGAGCTGGGCAATGTTTCTATCTTGCTGGAAGTTATAGATTTGCAGCAGAAGTGTATGCCAAAGGCAACCAATTTATGAAGTGTTTGTCTGCCTGTACTGAAGGAAAACTCTTTGACATGGGCTTCCAATATATTCAGTACTGGAAACAGCATATGACAGAGGATAGTTACATTGTTAAAAGGAGCAAGGAAATGGATAAAATAGAACAAGAGTTTCTGGAGAGCTGTGCTCTTCACTATCACGAGTTGAATGATAACAGAGCCATGATGAAATATGTTAGAGCTTTTCACTCCATTGCTTCTATTCGCACTTTCTTGGAGAATTTAGGGTGCCTTGATGAGCTTCTGTTATTTGAAGAAGAATCAGGCAATTTCCTGGAGGCTGCAAAAATTGCAAAGCAGAAAGGTGAACTTCTACTTCAGGCCGATCTGCTTGGAAAGGCTGGACATTTTAGGGATGCATCGTTGCTAATACTTTGGTATGTGTTTGCAAACTCTCTGTGGTCATCTGGGAGCAAAGGCTGGCCCTTGAAGCCGTTTACAGATAAGTTGGAGCTTCTAACAAAGGCAAAGTCACTCGCAAAGAATGATTCAAGCCAATATTATGAGTTTGTACATATGGAAGCTGAAATCTTATTGAATGACCAGAGCAGCCTGTTCATGATGAAACAGCATCTGAATGCTTCTCAGGGACAGAAGAGTATAAGAGGTGAAATATTATCTTCTCGAAAAATTCTGGATGCACATCTTAATTTAAATACCAGTAAGTATGATTGGGAAAATGACATGGTTCTTGATCTAACAAGGTTTTCAGAAAGTAAAATTACAAAAGGTCAGGTTTCTGTTGAGACACTAGTTTACTTCTGGAATTTCTGGAAGGATAATATTCAGAAAATATTTGAGTACCTGACAAGTCTCGAAGCACAATATGCTGGTGAATGCACAAGTTATGGAGAATTCTGCTTGAACTACTTGGGCATTCGCAGGCAGTTCAGTAATCTCAATACCATCTATCTTCTGATGATCCCTGATGCATATTGGGCAAAAAAAATGCACAGTCGATTAATCCAAAACAATGGGAAGTTCATTTCTCTGGGCGTTCATCAGTTTGTGCCTGCTGCTCGGAGTTATTGGAGTGAAGAATTGCTTTCTGTTGGTCTGGATGTATTGATCAAACTTGAAGCTCTTTATAACCTCTCAGTTAAGAATTGCTTCTCTTTCTTCTGCCAGAGCAGGGCTCTTAATCATATCTATGAAATAGCGAAATTTCTTTTCAATTCCAAGTTCCTGGACTGCAGACATTCTGACAAGAAGTTGCTTAAATTCATTGGATTGACAACTGAACACTTGTTTGGCTGCATTTATCCGCTAGACTGGAAAGAATCATTGAAAAAGAATATGCTTTCTTTAAGGAGAACTGAAGGTTTTAGAAATTTAATCAAGGATGTTGCTTTAGAGACTTTTAATGTGAATAATCAGCTCTCATATGGGCAGCTTGGAAGGATAACATTGGCAATTCTTGGTTCTGGTAAGATATGTAAGGAGTTATATAAGAAGATTGTAGGTGGTTTAAGATGGAATACATCATGGATGGCTTTGATGGAGGATCTCTGTTTAAACTCAGGGTCAGAAATTTCACCAGACGGTAAAATTGAAATGCCAAGTGATCAGCTTTCTCTGATGTTGAAGTTACATGGAGCTTTGGTAGATACATATAATGCCAACTGGAGGACACAGAATGACTACATCTCACCTGGAGGTTTCCTATACCTTGTCGAGCGCCAGCTGATTTTGTTATCTTGCTCACGCGGGTTTGTTCTCACTACAAGGTCTTCTTTTACTGAATGGCTCATCTACCTGGAATCTGATGGAAGCCAAATTTCCTCTTCAGCAGAACAGGCACTGCAGTCTGCCAATGGCATGCTCAGGTTTTTAGCTAATGTTGTTCAGCAGCTTCTTTACAATAAGATGGAAATGATGAAGTGGATTACAAAGTGTCACCCAAATGCAAAGGATTACTATGCAGTTGTTGTTTTGAGACTAGTTGTTATAGCATGTTTGCTTGCTTTGAACTTTGGTTTGTGTATGGACTTGCTTTTTGAGTTGCTGGGTAGGAATTATATTGCTGATCAGCTTCCAAGGGAATTTTATAAAGCCCTCCAGAAAAGGTGGAAGAACCGGAATTTTCTGAATGCAAATGCAGATGTGAATGTGCTTGCTGATGCATTTCAGGAAATCGGAAATCCACTGGTAATTGTGAGCTTGGATAAAACTCGCCCTCAGTATTCATGTCAAAAAGCCATATTTTTTGATATGGTCAGCCAAAGCAAAGAAGCCATGTTCACAATCTTGTTTCCTGATATCAATAAAGCTGATGAAACTAACAAAGAAAGTGTTGAACCGGACACTACTACCTCTTGCAAGGGAGTAGTGTCTCCTGATGGATATGATGATGGCAAACGATCCAATGTTGATGAGAACATTCCTTGCCCACCTGGCCAGATTTGGGAACTACTAGGAGATTTAAATTCAATGAATCAAGGAGAAGACAAGAGGTCAATGGTAAATGATCCCACAATTAAGGCAAATATAGAGAAGATAATTCTCCTTTTAAGTACTGCACTTAAGGGTTCTCCTGATAATGAAAACGGTAGCTTGCATGGGGAAGCTGCCATTCTACTAGAGGATTTGAAGCAACTGTTTGCTGCATTAGATGTGAGTTCGGAGCCTAAGAATGACAGAATTGAAGAACTTGTTAGCAAGCTGCAGTCAAGAAAGCCAAGATTAGAGAGTTTCATCAATCAGAAAATCTTACAGGAAGCTGAAAATCTTGGAAGGGAGGAATCAGATACCAGCAAAATTGATGAAGATGTTAATGATGAGGTTATGCAAAGTGAAAGTTCTGATAAAGGCAAGAGCAATGCTTCTCAGGCTACAGTTGCTTCTGGAAACCAAGGCAGCAGTTCTAATGCAGAAAGCAAAGGCAGTAAGGGGAAAAAGTCAAAGAAAAAAGGGGGAAAGGGGAAAGGTGGCCGGAAAAAA
>gnl_Medtr_Mt4.0v1_Medtr3g064210.1
ATGGTCACTTTGATAATGGAGCCGAGTAAAAAAGACTTGGTTAGATTGGTGTTTTCATGGTCACTTCAAGATATACTCAACGATGATCTTTTTCATGACAAGGTGAGGCAAATTCCAAAGACATTCTCGTCAGGAGGTCACTACCTCGACTCCTTTATTTCTCCTCTTATTGAAGAAACTCGCACAGAGTTATGCTCAAGCATTAAAATGGTGTCAAAAGCTCCAGCATGGGAAATAACTGATTTTGAACTCTCCAACGATTACGATCCTCCACTTGATTTGCTATACAAGATTGAAATCAAAACAGGTGCAAATAGTGACGGAGATGGGGATATTTTTGAGCCTGAGACTGGACAGCTCATTGCTTTGACTGATAGGAGACCAACATGTATCGATGATTTAAATACACCTGGAAATTCCTATAGTATTGCTTCAATAAAAAGGGTTAGAAAGAAGGAATATACTGAAGATGTATACGAGGCTAAAATACTAGCCTCAAAGCCCATTGAATTAGAACAGTATCGGCAAAAGGATGACACATACACATATGGTTTTGGTGTCTATCTTTGCAACATGACAACGTTTATTCGTATATGGAATGTACTAAACTCAGATCCAGATGGCCCAAGCATCCATATCATCAAGCAACTGCTCCAACCTGATTCTGGTGTTGGAGAAAACTGTGCTCAATGTTTCTCTAGTGAAAGACATTCTATTGATACATCAAGACTTGGTGCTGTCATCCGTTCATTTGATTTGAATGATGCTCAGGAAGAGGGTGTGTTAAGTTGTATAGCTGCAAGAGAATGTTCTCATAAGAATACAGTGAAATTGATTTGGGGACCTCCAGGAACTGGGAAAACTAAAACGGCTAGTTCATTATTGTTTGCCCTTCTCAAAAGGAGATGCAGAACACTTACGTGTGCCCCAACTAATGTGGCAGTGCTGGAATTGACATCTCGGTTTATAAGGCTAGTAATGAAGTCCCTTGATTATCTCACTTATGGTCTTGGAGACATAGTATTATTTGGTAACAGAAAGCGGATGAAGATTGACAATGATGATGATCTTTTTGTTATATTTCTTGATTACCGTGCAAATATTCTTTCCAAGTGCTTTGCACCTTTGTCTGGTTGGAAACATCATTTAGAACTCGTGACATACTTACTTGAAAACCCTGAAAAACAGTATCATGAATATTTGAGTTCCGACGTAAAGAGGGATTATGAGGTAGACAACTATGATTGTTTGAAAGAAGAGAAGGAACTACTTGCTACTGCAGATCAACAAGCAAATCAGGAGAAAAAGGATACCTATTCCCAGGATCGAAATGTTTGTAAGCAAAATGAGTGGAAGGGGATAGTTAATAAAACTTTAAGAGAAAACAGGTTGTGTTTTAAGGAGGGAAACAAAAGTAAATATGACAAACAAGAGAAGAAGGATTTTCTTTATTATGAGAATAGAATAAAAAGATTGACATTTCATGAGTTTGTCAAGAAAGAATTCAATTTCATCAGGACGCAGATGAGGACATTCGCCGTGCATATGTGTACTCATTTGCCAACTTCTTTTATTTCGTTAAGAGTGGTGAAAAGTTTGTTTGAATGCCTTGATTGGCTCAAAGTCTTTGAAACGGTGTTATCAAACAATTCCATTACTGAGCAAGGATTTAAACTTGCCCTTGCTACATCTTGTGACGATGAATGTAAAATAAGTTCCTGTAATTGGCAGTATAAGCTGGGAATGACCAGGAAAGAATGCCTTAAAAGACTGAAATCTCTTCGAGATTTGTTGATTCTTCCTGATTTTTTCGATGAATATTCAATTAAAAGTTTTTGTTTCAAAACATCTCGCATGATATTTTGTACTGCTTCAAGTTCTTCTAGATTGTACTCAGAAGGTCTTGATAGACTAGAAATGTTGGTTATCGATGAAGCTGCCCAACTGAAAGAATGTGAAGCAAATATACCTCTACAACTTCCCGGTCTTCGCCATGTTGTACTTATTGGAGACGAGAAACAGTTGCCTGCACTAGTCAAAAGTGAGATTTCTGATAAGGCAGGATTTGGGAGGAGTTTGTTTGAAAGGCTCGTTCTTTTGGGTCATAAAAAACACCTTCTCAATGTTCAGTATCGAATGCATCCATCTATTAGCTTGTTTCCCAATATGCAATTTTATGACAATCAACTTGTGGATTCTCCAAGCGTCAAAGAGAAAAACTATGAGAAGCATTTTCTCAGTGCAGATATGTTTAAGTCCTTCTCTTTCATAGATGTTGCTTTTGGAGAGGATGAATTGGATGAAGGGAGTAGCCGTAGAAATATGGTGGAAGTAGCTGTGGTATCTGGGATTGTTCTTAACCTTTATAAAGAATCAGTTTCCAGAAAACAGACTGTTAGCGTTGGTGTCATATCACCATATAAAGCCCAAGTTGTTGCAATCCAAGATACACTTGACAAAAGGTTTGGTGGTGATGTCAATGATGGCTTTTCCGTGAAGGTTTCCACAGTTGATGGTTTCCAAGGGGGTGAAGAGGATGTGATAATAATATCTACTGTCAGACATAACAGCATGGGAGTCGTGGGATTCATTTCTAATATTCAAAGAACTAATGTTTCTCTAACAAGAGCAAGGTATTGCCTCTGGATAATAGGTAATGGTGAAACTTTGATGAATAGTGGCTCCATTTGGGAGGTATTACTCTATGATGCGGTAGCTCGAGGGTGTTTTCATAGTGCTGATGAGGATGAGAGGTTGTCTCATGCTATTGCAACTGCCATGATTGAGCTTGGTCAAGTTGGTGATCTACTGAATATGAGTTCTCTGCTATTTAGAAAAGCAACATGGAAGGTTTGCTTTGATCAAAGTTTTCTGATCTCTATGGCAAGAATCAAGAGCACCGAGGATTGCAAGAAAATATGTTCCCTGCTGATGCAACTTTCAAGTGGGTGGCATCAGCCTCACCGGGAGATAAATATTGGAGTTGTAGATGATACTTCTTCCCAACTGTTAGGGCTGTGCAAGGTCAACGAGTTACTTTATATTGTATGGACCATTGACATTCTTGAGGAAAATTCAGATTATGTTCAGATTTTGAAGCTTTGGGATGTTTTGCCATTATCCGAGGTATCCAAGATGGTGAGGGATATTGACATCTTTTGCAGGAGTTATTCTGTTGATATTCAGAGATGCTGCAAAATCAGGTGTTCTAATAGGGATTTTGTGGTTCCATTGAGATGGCCGGCTAATTTGAATAATCAAACCAATCATAATCTGCCACAAGATGATCCAATGCAGTTAATATGCAACCAATTTGATTCGCTCCAACTGAGGGATGTT
>gnl_Medtr_Mt4.0v1_Medtr3g078040.1
ATGCAACATGCTTCGAAGTTCAGGTCCAATGTGACCATGGGTGGGATAACTATCAATGGTCAAGGCACCTACGCACGACGAAAAGACGCAGAGCAAGAAATTGCTAAAATTGCCTTGGAATATTTCACGGAAAAGATTAAAGGTGACGTGTGGTCTTTTGTTCTTGAGGTAAAGAAAATTCCAGAAACATTTGATTCGCCAATAAATTACAAGAACTCCTTCATTTCTCCACTGTTGGAGGAGACACATTCCGACTTGCATTCAAACTTGTTAGGATTGTCTCGTGCTCCTTTTTGTGAAGTCAAGAAAGTCGAAAGAAACATCAAAGAATTTAAACTTCCAAAAGCCTTGTTCTATCAGCTATCATTGAAGAGTGCCGGAAAATATGAACCAGAACATGGAGATGTTATTGCGTTCACAGACGTTAGGCCTAAAAGAGTTGATGACTTGAACACACAGAGATGTCCGTATAATATTGCTTTGGTTATTGTGCCAAAATATGATTCTGGTGAAATCTTGATACTTTCATCCAGATGCATAACTGAATTTGACTCTAGGAGAGACAATACCAAAAAAATGTATGCAATTCACCTTATAAACATGACAACAGATGTTCGTATCTGGAAAGCTTTGAATTCACAGACATATGGTGAACACCTCAACATTATTATAAAGGTGTTGCGACCTTCTCTCATTAGTGGAGAAAATTGCAAAATTTGCATGTCTGGATCGAACGTTCAGTCTTCTTTGATTAAAGAAGATGTAATTCGATCTAAGAAAATTGCAAAATTTTCTTTGCAAGAACATTATAAGAAAATAAGAGTA
>gnl_Medtr_Mt4.0v1_Medtr3g064190.1
ATGAGTTTTAATGTTGAGAGGGAAGATCTTGATCTTGCAAGTTTGGTGGAAATTGTATTTTCTTGGACTTTCAACGATGTTCGCAACCAAAACTTCTGCAGGCACAAGGTGGAGAAGATCCCACATACATTCATGACAGTAACAAATTACTTAAACTCCTTTATTCCTTCATTGGTTGAGGAAACTCATAGTGATCTGTCTTCAAGCTTGTATGGCGTGAACCGGGCTCCTTTTTGTGAGATATTGATAGCTACGCCTGAAAGATCCAAAAGCTTCATATCATCCAAGTTCCTGCTTTATCAAATCTCGGTGAGCAGAACTAAGAATGATACAGAAGATGTAGGACCATATCAGCCAGAGGTTGGAGATCTCATTGCATTGACAGACTTCAAACCGAAAACTGTCGAAGACTTAAACAGGCCAAGAAGATATTATCACATTGCTTATGTTTATGGATCAAAAGAAAGTAGTGGCGAAATATCAATTCTGTCTTCCAAATGCATTGACATGGAGGTTGACTCTAATTACTTGAGGAGCAATAATGCACCAAAGCTTTATGCTGTCTATCTTTTAAATCTGACAACAAATATTCGCATTTGGAAAGCCTTGAACTCAGAATTGGAAGGTGCAAAGATGAACATGATTAAAAAGGTGCTGCAAGCTGATTCAAATAACGGAGAAAACTGTCAACTTTGTATTTATGGGGAAAACCATATTGATATTGCTGCTTGTTCTAAAGTACATACCATGATCCAGTCTGAGAATCTGAATGAATCCCAAAAAGATGCAGTTTTAAGCTCTGTTTCCATGAGGGAATGTCATCATAGTGACACTATTAAACTTATTTGGGGCCCACCAGGGACCGGCAAAACAAAGACAGTGGCTTCCTTGTTATTTTCCCTGCTCAAGTTTAAAGCCAGAACATTAACATGTGCTCCAACTAATACTGCAGTGTTGGAAGTGGCTGCTCGCTTGCAGAATTTAGTTGAGAAGTCACTTGAGCATGATGTTGATACATATGGCCTTGGTGACATAGTGATATTCGGCAACAGGTCTCGAATGAAAGTCGACTGTTACCGATGCCTCCAGGATATCTTTCTTGATTATCGCGTAAGTAATCTTTTGAGGTGTTTTGCTCCATTCACTGGATGGAAACATTACTTAGAATCAATGATCGCATTGCTTGAGAACCCCTCAAAGAAATATGCGCAATTTGTGAAGAAGGAATACCATTCATATAAGGAAGATAAAAAGAATAGTATCATGACATTTGAGCAATTTGTTAAGATGAGATTCAGTTCCATTGTAGCGGAGCTCAAGTTATGTAAGAAAACCTTGTATACACACCTACCAACATCTTTATTTCCATTTGAGGAGATGAAGAAAATTCCTATAGCTCTTGATTTGCTAACATCTCTTGAAAGCTCCATGTGTAAAGCCAAGTTGAAACAAACTCTCGACGATCATGGAGATGGAGAAAGCATTTTTGACTGCCTTGGAAGGTTAAACAACACAACGGAAGACTGCGTTTGCTTACTAAGATCACTTCTTAAGAAGATTTCACTTCCAAACATAACTGAAAAATATGAAATAGAAAAATTTTGCTTGATGAATGCAAGCCTGATTTTCTGTACTGCATCAAGTTCTACTAGACTTTTCACAGAAGGAATGACACCGATAAAATTTCTAGTTATTGATGAAGCAGCTCAGCTAAAAGAATGTGAATCAGCCATTCCATTACAGCTGCCAGGTCTCCACCATGCTGTCCTCATAGGTGATGAGAGACAACTTCCTGCAGTGGTCAAAAGCACGGTTACTGAAGAGGCTGGATATGGAAGAAGTTTGTTTGAGAGGCTGGTATCGTTGGGATACAAGAAGCATCTTCTTAATACTCAGTATAGGATGCATCCATCCATCAGCTTGTTCCCAAATAAAGAATTCTACGAGGAGCAACTTGTTGATGCCCCAATTGTCAGAGAAATGAGCTATAATAGGTGTTTCCTTGAAGGAAAAATGTATGCATCGTATTCCTTTATAAACATAGCTAAGGGTAAAGAACAACGAGGTCGCGGACACAGTTCGAAGAATATGGTCGAGGCTGCTGTTATTTCCAAGATCATTGGAAGCCTTAAAGAAGAATTTCATAGGACAAGAAAGAAAGTTAGCATTGGAATCATATCTCCGTATAATGCTCAGGTGTACGAAATCCAAGAAAAAATAAAGCCGAACAATTCTATTTCTGATCCTAACTTCTCTGTTAGTGTTCGTTCTGTCGATGGCTTTCAAGGCGGTGAAGAAGATATAATAATAATCTCCACCGTGAGATCTAACGAGGATGCAAAAATAGGTTTTCTTTCCAACAGACAACGAGCAAACGTGGCACTGACTCGGGCTAGACATTGCCTTTGGATATTAGGAAATGAAACAACTTTAGAAAAAAGTGATTCTATATGGAAAGAACTAGTACTTGATGCAAAGGAAAGAGGGTGTTTCCATAATGCCGATGAGGACAAGAAACTGGCCGAGGCTATTGAGGATGCCTTGCTTGAGATTGAATTCCTTGACGAATCTGAATCACCATTCAAGAAACTTAGTCTACAAGGCAAATCAGAGACATTTGCTACAACCTCCAGAGGTTCAATGTCTACAAGAGGTTCCCAGTATAACAGAGGTTCGTCCAGGGGCAGGGGTAGGACCAGGCCATGGCAACCGAGGTGG
>gnl_Medtr_Mt4.0v1_Medtr3g436400.1
ATGGAAAGAGGAGGTTCAAGCAATAAGAAAGCGCCTTACAATGACTATGGCTTCATGGATTTGATTTTTTCTTGGTCTATTGAAGATATTTTAGATGAAGATTTATACAAGAATAAGGTTGAGAAGGTTGGACTGTCCTTTAGGTCCGTTACTCATTATCTTGGATCTTACAAATACCCTTTGCTGGAAGAAACTCGAGCAGCTCTAAGCTCAAGCATGGAACTTATACACCAAGCACCATATGGCAGGGTTTTTGGACTTAAACTAGCCAAACCTTTTAACAATGAAAATGGTAATGAAACAGAAAACCCGTGCAAAAATAAACTGTATAACTTGAAAATTGAAGGGTGGAAAAACAGGTTTATTCGCGGAGAGCCATACAAAACATTACCTGGAGATGTTTTGGTTTTGGCTGATTTTAAACCTGAATCAATGAATGATTTCCAGAGATTTGGAAGAATGTGGAGTTTTTTGACAGTTGTGAGGACAGAAGATGAGAATGAGAGTGATAAAATGGATGCTGTTTGTCTTAAAGTCAAGGCATCAAAAGATCTTGATCTTGATGAGTTAAGATACAAACCTCTTTTTATTGTTTTCTTGACAAATGTTGGGTCTTATAGAAAAGCATGGAGTGGTCTCCACATGACTGATGGTAACTTGAAGCTTGTCAGACAAATCTTGTGCAACGGCGATGACGAGGTTAAGGGAAGTTGTGATTGCACTTCTCTATATGATGCTATGTGGGATGATTGCTCATATCGAAGATTATCATCCGATCTTAATGAAGCACAAAACACTGCAATTTCTAATTGTCTTTCTGGTATTCATTGTAGTCACAATGCTACTGTGAAACTTGTTTGGGGTCCCCCTGGGACTGGAAAGACTAAAACTTTGGGAACAATGCTTTTTATTTTAATGAAAATGAAATATAGAATCCTTGTGTGTGCCCCGACAAATGTTGCTATTAAGGAAGTGGCTTCACGTGTGTTGCATATTGCAAGAGAGTCACAATGTTCCGCAGGTGACATGCTGTTGTTTGGTAATAATGACAGGCTTGATGTGGGCAGTGAAGAAATCGAAGATATATTTTTAGATAACCGTGTACGGAAGCTCCGGAAATGCTTATCATCTTTTACTGGTTGGAGAAACTGTCTAATTTCAATGATTCATTTTTTTAAGAGTTGTGCTTCGGATTATAAAATGTTCATAGAGAATGAGATTTTAAAGTTGACGAAACCGGACAATAAAAGTTATAAGCTGACGTCATTTCTGGATTTTTTGAGAGAAAGGTTTCTTCCAAGAGCAGATCAACTGAAAGATTGTATTTCTATGTTATGCACTCATGTCCCAATGTGTATCATTTTAGAGCATAACTATTGGAAATTAGTGTATTTAAATGCGGCACTTGAATCATTTCAAAAAATGTTGTTTCAAGAGAATTTGTCTTCTGATGAATTGAAGATGCTTTTCTCTAATCTTGAAATGCCGGTGAATTCTTCGTTATATTTTAAGGGTACTGCAGAACATGTTTTCAAGAAGAGAAATGAATGTTTATCAGCTTTAGAAACTGTGAAAGATTCGCTTGACAGACTTGAGTTGAAAAGATTTACAGACGATGAATCAGTTAGTGACTTTTGTTTTAAAAATTCATCAATAATATTTTGCACAGCTTCTAGTTCCTTTAGGCTGCACACCATTTCAATGAAGCCAATCAACCTTCTGGTGATCGATGAAGCTGCACAACTTAAAGAATGTGAATCAATTGTGCCTTTACTTCTGCCTAGAATAAGTCATGCAATTCTTGTCGGTGATGAGTGTCAACTTCCTTCCATGGTCCGAAGTAATGTTTGTAGCGTAGCTGGTTTTGGGAGAAGCTTATTTGAGAGGCTGAGCTTGTTAGGAAGCCCGAAAAACCTTCTCAACACGCAGCACAGGATGCACCCTGAAATAAGTTTATTTCCAAATTCATATTTTTATAGTAACAAAATTAATGATTCACCAAATGTTCAAAGAAACTATGGTAAGAAATATCTTCCCGGGCCAATGTTCGGTACATATTCTTTTATAAATGTAGCCGGTGGAAGAGAAGAGTTTGATGACGATGGTAGAAGTTATAAGAATATCGCTGAAGTTGCAGTTGTCATGACGATACTGAAGAATTTGCATAAAGTATGGCTTGCTAAAAAGGAGAAACTCTCCATTGGCATAGTTTCTCCATATGCTGGACAAGTACTCAAAATTCAAGAGAAACTAGCAATGATGAATTACAGTAGCCATGATGGATTTAATGTGAATGTGAAATCAATTGATGGTTTCCAAGGGGGTGAACAAGACATTATTATATTATCAACTGTGAGAACCAATTACAGGACTTCTCTTCAGTTTATTTCGTCTCCACAAAGAACTAATGTTGCTCTTACAAGGGCTAGGTATTGTTTATGGATTTTGGGAAATGAAAGGGCATTGGTAAACAATAACAATGTTTGGAGGGCGTTGGTTATTGATTCCAAGAATCGTGGATTGTTCTTTAGTACGGATCAAAATCCTGAAATGGCTAAGGCTGTCTTGGATTCAATGAAAGAGTTAGATCAATCACTTGATTTGCTTGATACAAATAGTGCCATTTTCAGAAATACTATGTGGAAGGTGTATTTCACTGATCAATTCCGTAAGTCATTCCAAAAGGTGCGTCAACCGCAGAGCAAAATCTCAGTAATAAATGTTTTGGAAAGACTTGCTAATGGATGGAGGCCAAGAGGGCGTACCGTAGAACTTGTTTGTGAAAATTCATCAAAGATTCTGAAACAATTCAAGGTTGAAAGGCGCTATATTATTTGTTCAATAGAGATAGTGAAGGATTTTCAATGCCATGTTCAGGTTCTCAAAATGTGGGATATAGTGCGACTAGAAGATATTCCAAAATTGGCTAAGAGCCTTGACAGTGAATTCAGAAAATACACTGATGAATATATTCTTTGCTGCAAAGAGAACGGTTTTGATGGAAAAATAGAGTGTCCTTTGAGTTGGCCAAGAACTGCAAATATCCGAAAGTTCAAGAGTGTCGGTGCTAATAATACCGAGGAGAGTGATCTAGTTGATTCTGAAGATGCAAAAAATGCTGCTGAAAACTCAATGATTGAGGAGAGTACTTTGTTGATGAAGTTTTGTGCCCTTTCACCAGATCACATGCGTACTGGCCGAGATGATATTGAAGTAGATCTTCCTTTTGAGTTAACAGAGGAACAGCGTAACATAGTTATCTTCCCTAGGAGTACATTTGTACTAGGTCGATCAGGTACTGGAAAAACCACAGCTCTTAAAACTAAACTGATTCAAAATGAGAAATCACACCATGTGGCCGTTGAAAGAGTGTATGGTCCGAATTACACTGCAAGTGAATCTAATGAGATTGATGTTGAGCTTAAGAGACCTATCTTATGCCAGTTATTCGTGACATTGAGCCCTGGACTGTGCCAAGAGATCAAACACCATGTTTCTTGTTTTAAAAGGTCTATAGGTGAGAATGTTTCAATTGATGAAGACATTAATGATTCCTTTTCCGATGTCCCAACCAATTTATATCCACTGGTGATAACATTTCACAAATTTCTTCTGATGCTTGATTTGACTTTGGGTAATTCTTATATTAAGAGATTTTCTGATCTCAAGAATCAGAGGAAGAAGGAAGTGAGCTATGAAAGGTTTTATTCATTATACTGGCCTCATTTTAGTTACCAATTGATAAAAAAGTTGGATTCTTATCTTGTTTTCACAGAGATTATGTCACGTATAAAAGGCAGCATAAAAGCAGCTGAGTGTGGTAAGTTGAGTCGCGAGGACTATTGTTCTTTATCCGAAAGTCGAGCTTCGAATAGTTTGAGCATGGAAACAAGAGAAATGATATATGATATCTTTCAAAACTATGAAAAAATGAAGATGCAAAAGGGAGAATTTGATATTGCTGATATTGTAATTGATCTCCATCGTAGGTTGGGGACGGAGAAATACAAGGGTGATGTAATGAACTTTGTGTTCATTGATGAAGTTCAGGATCTAACAATGGCACAAATTTTGCTATTTAAACACATTTGTAGAAATGTTGAAGAGGGTTTTGTGTTTTGTGGGGATACAGCTCAAACAATTGGAAGGGGTATCGACTTTAGATTCCAAGACGTAAGATCACTCTTCTTCAACAAGTTTGTGTTAGAATCAAAAAATCAGTTTTTGGATAAAAAGAATGAGAAGAGGAAAGGTTGTATTTCCGATATTTTCATGTTGAGTGAGAACTTTAGTACTCATGCCGAGGTGCTAAAATTGTCACAAAGTGTTATTGAACTTCTGTTTCATTTCTTTCCAAATTCTATTGACATGTTGAAGGTGGAGACCAGTTTGGTTTATGGAGAATCTCCTATTGTTATACAATCTAGGAATGGTGAAAATCCGATTCTGACAATTTTTGGCGGAAATGGTTACAACGGTGGGAACATTGGAGGGTTTCGGGAAGATCAAGTAATATTGGTAAGAGATGATTCTTCGAAGGAAGAAATCATGCACCTTGTTGGGAAACAAGCTCTTGTTTTGACGATTTTAGAGTGCAAAGGCCTTCAATTTAAGGATGTGTTATTGTACAACTTTTTTGCATCTTCTCCTTTGGAAAGGCGATGGGGGATTATATACCAGTACATGAAAGAAAAGAATCTGTTGGACCCTCGATCGCGTAACTGCCAAAGTTTTGTCGATTCAAAGCATAATGTTTTGTGCTCTGAACTCAAACAACTGTATGTGGCTTTAACTAGAGCAAGGAAGAGGTTGTGGATTTGTGAGGATGTAGAAGAATTTTCTAAGCCCATGTTTTCTTATTGGGAAAAGAAGAATCTTGTACAATTTAAGATACTGAATAGTTCTCTAGTTGAAACAATGAAGGTTGAAGGA
>gnl_Medtr_Mt4.0v1_Medtr5g076300.1
ATGGAGATGAGATATACTGCAATGGAGAAATGTCTTCATCGTGGAAGCTTAATAGATATTGTATTCTCTTGGACTCTAGAGGATATTCTCAATGAAAATCTTTTCAAATACCAGGTACCAAAGATTCCAAAGACGTTCATCTCAACAAATGACTACGTGAATTCATTCTTTCCTGCATTGATTGAGGAAACACATAGTTATCTGTCTTCAAGCTTGTGGAATGTTCCTCAAGCTTTTTGCGAAATCAGGACAATGGAAATATCCAAAGACTTCAACTATCCCCACGCCTTGTTCTATCAAACTACATTGAAGAACACTACCGAAGAAGTGTACGGTGTAGGAAAATATGAACCTGAGGTTGGTGACCTCGTTGCATTCACAAATGTTCGACCTAGAAGCGTGTCTGATTTGAGCAGGATCGAAAGATATTGTCACATAGGTTATATTTGTGGATCAAAAGATGAACTTAATGATCAGATTACTATGCTGTTGTCCAAGGAGATGCATAACAACATTGATTTGAGGAGTAACAAAGCCCAGAAACTCTACGTTGTTTATCTCATTAACATGACAACAAATATTCGTATTTGGAATGCTTTGAACTCAGATATGGAAGAATCCAACATGAATATAATTAAAAAAGTGTTGCAGCCATATTCAAGGATGGAACAAAACTGTCATACTTGCTGGTCAGGAGAATATCTCCCTCAATCCTATTCTCGAGTAAAAAACATGATCAAAGCTCAGAATCTAAACAAATCTCAAGAAGATTCTATTCTAAGTTGTTTTCATATAAAAAAATGTCATCACAATGATCCTATTAAACTCATATGGGGTCCACCAGGAACAGGCAAAACAAAAACAGTTGCTTCCATGCTATTCTGTCTCCTCAAGTTAAGAATCAGAACACTAACATGTGCTCCAACAAACACTGCAGTGTTGGCAGTGGTGTCGCGCCTTCACAGCATAGCTAAGGATTCACTTGAGCATGGTTCATATGGTCTCGGTGACATAGTTTTATTTGGAAATAGTAAAAGAATGAAAATAGATTCTTATAAGGATCTTGGTGAAGTGTTTTTGGAGAATAGAGTTGATGATTTGTTGCACGCTTTTTCTCCAATGACTGGATGGATAAATAGTTTGGAATCAATGATCAAGTTACTAAAGGATCCTGAAGAGCAATATGATTTGTATAAAAATGATGTGAATGAAGGCGTTGTTATGTCATTAGAAGAATTTGCCAATGGAAATTATAATCATGTGAAAAATGCATATTTTTCATACACGAAACACTGTGAGCATGATTGTCCCATGACATTGGAGGAGTTTGTGAAGAAGAAATATGATTATATTATAGAGCAGTACGATATGTATAAAGATGATAAAAAGTTAAGCATTGGTATGAGTATGGAACAGTTTTTAAGACAAAGATTCTGTTTCATTGGAGGGAAATTGAAGTTGTTCATGAAAACTTTGTGTACTCACTTACCAACATGTTTCCTTCCAATTAAGGTTGCGAAGAAAGTTTTTAGAGTTCTTGAGTTGCTGAAATCTCTTGAAAAAGAAGCTTTACATGAAAAAGAAGAATTACTTCACACTCTTTGTTTTCTTTCTGAGACTATTAAGCTTCCTAAAGTTACATCCAAATATGGAATATCACAATTTTGCTTGAAGAATGCATGCCTTCTTTTATGCACTGCTTCAAGTTGTGTAAAATTGTTCTCAGAAGGAATGGCACAAGTGGAATTTTTAGTGATTGATGAAGCTGCTCAGCTTAAAGAATGTGAATCAGCTATTCCGTTGCAATTGAATGGCCTTAAGCGTTGTGTTCTCGTTGGCGATGAGATACAACTCCCTGCAATGGTCAAAAGCGAGATTGCTGATAGGGCTGGATTTGGAAGAAGCTTGTTTGAGAGGCTTGCTACGTTGGGATACAAGAAACATATGCTTAATGTTCAATACAGAATGCATCCATCCATTAGCATATTCCCGAGTAGAGAGTTCTATAATAAGAAACTTTCTGATTCTCAGATTGTAAGAGAAATAAGCTATAACAAGCGTTTCCTTGGAGGAAAAATGTATGGTTCCTACTCTTTCATTAACATATCTAAGGGTAAAGAGCAGTGTAATCATGATCATAGTTTGAAGAATGTGATTGAAGCTGCAGCTATCTCGGAGATTATTGGAAGAATTCAAAAGGAGTTTGTAAGGACAAGGAATAAAGTTAGCATAGGGATCATATCTCCATACAAGGCGCAAGTTCATGAAATCCAAGAGAGAGTGAAGCAGTACATGGTTTCGGCTCCTAACTTCTCGATTAATGTCCGTTCTGTTGATGGTTTTCAAGGCGGCGAAGAAGACCTCATAATAATATCTACTGTTAGATCAAATTTTGGTGGAAAAGTTGGTTTTCTTTCCAATAGACAAAGAACTAATGTTGCAATCACTAGGGCTAGATATTGCCTTTGGATAGTTGGAAATGCAACAACTTTGATTAATAGTAACTCTGTGTGGAGAAAAGTTGTTATGGATGCTAAGCAGAGAAACTGTTTTCATAATGCTGATGAGGACAAGAAATTGGATCAAGTTATTGAGGATGCATGCTTTGAGTTTGAACTACTAGATGAATCTGAATCAGCATTTAATAAACTAAGCATAAGGGACAAGTCAGAAACTACCAACTTCTCTAGG
>gnl_Medtr_Mt4.0v1_Medtr5g076500.1
ATGATGGAGAAGAGTAGAAATGGAAGTGGGAGTCTTATAGATATTGTACTTTCTTGGACCCTCGAGGATGTTCTCAATGAAAATCTTTACAAAGACAAGGTTCATAAGATTCCAGAGACATTTAAGTCAGCAACAGATTACAACAACTCTTTTATTCCTCTGTTGTTTGAGGAAACACGCGCTGATTTATCTTCAAGCTTGTCTGGCGTGTCACAAGCTTCTCTTTGTGAAATCTGGAAAGTCGAAAACAGCAAGCAATTGAAATTTCACAAAGCTCAAAATCAATTCATTCAGTTCCATCATACCATACGGTTGGAGAGTACAACTGAATCTGATAGAGATGAAAATGGTGGAAGTTATGAACCTGCATCAGGAGATCTTATTGCTATTACATACATTAAGCCAAAAAGCTTAAATGACTTGAACACACTCAACAGTCCCTACCATATTGCCTATGTTAATGGGGCAAAAAATAGATTTTCTGGTAGAATCACAGTTCTATCTTCCAAATGCATGAAGATGGATGTTGAATCTGTATCCATGAAAAACAATACACAGAAAATGTATGCTGTATACATTATGAACATGACAACAAATGTTCGTATTTGGAAAGCCTTGGACTCAAAGTCAAAGGGTGATCATCTCAACATTATTGAAAAAGTTTTGCAACCTGGTCTCATCAGTGGAGAGAACTGCAAAATTTGCATGTCTCGATCAAATAGTAAAGCTTCTTTCATTACGAAAGACATAATTCGATCTCAGAATCTGAATGAATCCCAACAAGATGCGGTTACAAGCTGTGCTAGTATGGTAGATTGCTCTCATGCTAATACCAAACTGATATGGGGACCACCAGGGACTGGAAAAACAAAGACTGTTGCATGCTTGCTTTTTTCTCTACTCAAGTTGAAATCAAGAACATTGACCTGTGCTCCAACTAATACTGCAATTTTGCAGGTGGCAATTCGGTTGCATAGTTTAGTTACAGATTCACCTGACCATGATACATATGGTTTAGGTGACATTGTGCTATTTGGCAATGGTAAGAGAATGAAAGTGGATAGTTGTCCGGGTCTTGAAGATATCTTTCTTGATTATCGCGTGAAAAATCTCATGCAGTGCTATACTGAATGGAACCATAGCTTTGAAGCAATGATCAAATTTCTTAGTGATCCTAGGTATGATAAATATGATGATTCTTTGACTTTTGAGGGATATGTGAAGAGAGCAAGGAAAGAGATTATGGAGCTATACCAAAGTATCATGACCATGGAGCAATTTGTGAAGCAGAGATTTGGAGAATTAAGTGAGAAGCTAAAGTTCTTGATACATACGTTATGCACCCACATGCCAAAATCTTTAATTTCAGTTAACAATATGCTCCAAGCTCTTGACTTGTTAAAATCAATGGAAATTTCCTTGAGTCAAGCCAAATTTAAGCAAACTGTAGATGATTTTGAAGAAGAAAGCATTCCTGCTTGCTTTGGACCATCAAGTTTGGAAAGAAATGATTGCCTTCGCATACTAAGTTTCCTTTCCAACTCAATTTCGCTTCCTGAATTTAAAGTGAGACATCAAGTGGAAAAGTTTTGCTTGTCAGATGCTAGTCTAATTTTGTGTACTGTATCAAGTTCTATCAAACTTTACTCAGAAGAGACGAGTCCAGTGAAATTTTTAGTGATTGATGAAGCAGCACAGCTGAAAGAATGTGAATCCATGATTCCGTTACAGCTCCCGGGTCTTCAACATTGCATTCTTATAGGTGATGAGAAACAACTTCCAGCGCTAGTGAAAAGCAAGATTGCGGACAATTGTAGATTTGGAAGAAGTATGTTTGAGAGATTGGTGATGCTAGGATACAAGAAGCATATGCTTAATGTTCAGTACCGAATGCATCCATCTATAAGCTTGTTTCCTTGCAAAGAGTTCTATGATGAAAAAAATTTGGATGCCCTAGCTGTCAAGGATCAAAGCTATAATAAGAGCTTTCTTGAAGGAGAGATGTATTCTTCTTATTCTTTTATTAATATATCCAAGGGTAAGGAGAAATTTGGTCACGGACATAGCTTGAAGAACATGGTTGAAGTTGCTGTCATTTCTGAGATTATTAAAAACCTAAGAAAAGAGTTTATGAGGACAAAGAAGAAAGTTAGCATTGGAATAATATCTCCATATAATGCTCAAGTTTATGAAATCCAGGAGAAAGTTAAGCAAGACACTTGGGATTCTAATTCTGACTTTTCTGTTAATGTTCGTTCTGTTGACGATGGAAGTGGTAATGTTGGTTTTCTTTCAAATAGACAAAGAGCTAATGTTGCAATGACAAGGGCTAGATATTGTCTTTGGATATTAGGCAATGCATCTACTTTAGCCAATAGTGATTCTATCTGGAGAAAGTTAATTATTGATGCTAAGAGAAGAGACTGTTATCATAATGCTGATGAGGACAAGAAACTGGCTCGAGTTATTGATGATGTCTTGTTTGAGATTGAACTTCTTGAAGAATCTGAGTCACCATTTAAGAAACTCAGTCTATGTGAAAAATCTGAAACTACATTTCTTCAAGGTCAA
>gnl_Medtr_Mt4.0v1_Medtr5g076440.1
ATGTGGAAAAGTAATAGTAGCCATGCAAGGAATGATGATGATGACGAGGATGCAGCTCTTGGATTTTTGGATATTGTATTCTCATGGTCTATCAAAGATGTTCTCAACCAAAATATCTATAGAAACAAGGTGAAGAAAATTCCTGAGACCTTTAATTCACCAACAGATTACAAGAACTCCTTCATTCCTCCATTGCTGGAGGAAACACACTCTGACTTATATTCAAACTTGTTAGGAGTGTCTCATGCTCCTTTTTGTGAAGTCTTGAAAGTTGAAAGAGAAAGCAAGGAATTCAAGCTTCCGAAATCTTTGTTCTATCAGATATCATTGAAGAGTATAACTAATGAAGTGGAAAATGGTGTTCGAAAATATGAACCAGAACCTGGAGATCTCATTGCTTTCACGGATCATAGGCCTAAAAGAGTCAATGATTTGAAAACGCAAAGATGTCCCTACATTATTGCGTATGTTATTGCGCCAAAAGATGATATTTCTGGTGAAATCTTGATATTGTCATCCAAATGCATTTTTGAATCTGACTACAGGAAAGACCATACAAAGAAAATGTATGCAGTTTACCTTATGAACATGACAACAAATGTTCGTATTTGGAAAGGCTTGAATTCACAGACAGAGGGGGAACACCTCGACATTATTAAGAAAGTGTTGCGACCTTGTCTCAATAGTGGGGAAAGCTGCAAACTTTGCTTGTCTGGTTCAAACAGTGAAGCTTTTTTAATTAAAGAAGACATAATTCATTCTCAGAATTTGAATGAATCTCAAGAAGATGCTGTTTCAAGTTGTGTTGGTATGATAAACTGTTGTCATGCTAATATCAAACTTATATGGGGACCACCGGGGACAGGGAAAACGAAGACTGTTGCATGCTTGTTGTTTTCTCTATTCAAGTTAAAAACCAGAACACTAACTTGCGCTCCAACAAATACCGCAATTTTGCAAGTGGCAACTAGAATACATAGTTTAGTTATGGATTCAGTTGAGCATGATACATACGGTTTAGGAGACATTGTTCTCTTTGGCAATAATAAGAGAATGAAGTTAGATTCTTATCCAGGTCTTGGAGATATCTTTCTTGATTATCGTGTAAGAAATCTCATGCAGTGCTTTTCTCCATTAACCGGATGGAAGCAGACCTTGGAATCCATGACTCAATTTCTTAAGGATCCCAAAAAAGAATATTTGTCACAGATTGACCACAAGTCGCTTGAGGAATTCGTTAATGAAAAACATTCGGAGGAATATCGATCCGACGAGATTGATAAAGTTGAAAATTTCATGACATTTGAACAATTTGTAAAGAAGAGATTTCGGGAACTAAGTGAGAAGCTCAAGTTCTTGATACAAACCTTGTACACTCACTTGCCTAAATCTTTCATTTCACTTGCAACAGTGAAAAAAATGTTTCGAGGTCTTGAATTGCTAAGGTCCATCGGAGTTTCCTTGCATCAAGCCAAATTCAAGAAAACTCTTGATGATTGTGAGAAAGAAAATATTCCTGCTTGCTTTGAACCGTCAAACTTTGAAATAGACGAGTTCCTAAGATTACTAAGTTTGCTTTCCAATTCAATTTTGCTTCCAGAACTCAATGGAAGAGGTCACATAGAAAAGTTTTGCTTGTCTAATGCATGTCTGATTTTGTGTACAGTGTCTAGTTCTATTAAACTGTACACAGAAGGAATGGCTCACGTGAAATTTTTAGTGATTGATGAAGCAGCACAGCTGAAAGAATGTGAATCCATGATTCCGTTGCAGCTACCGGGTCTTCAACATGGCATTCTTATAGGTGATGAGAAACAACTTCCGGCATTAGTCAAAAGCAAGATTGCTGATAATTGTGGATTTGGAAGAAGTATGTTTGAGAGATTGGTAATGTTAGGATACAAGAAGCATATGCTTAATGTTCAGTATAGAATGCATCCTGCGATAAGTATGTTTCCTTGCAAAGAGTTCTACGATGAACAAATTTCTGATGCCCCTGTTGTTAAGGATGCAAGCTACAAGAAGAGCTTCTTGGAAGGAGAAATGTATGCTTCATATTCTTTTATTAACATAGCTAAGGGTAAGGAGAAATCCGGTCGAGGGCACAGCTTGAAAAACATGGTTGAAGTTGCTGTCATTTCTGAGATGATTAATAATCTTAAAAAAGAGTTTAAGAGGACACAGAAGAAAGTTAGTATTGGAATCATATCTCCATATAATGCTCAAGTTTATGAAATCCAAGAGAAAGTTAAGCAGTACACTTCAGTTTCTGATACAGACTTTTCTGTAAGTGTTCGTTCTATTGATGGATTCCAAGGTGGCGAGGAGGATATTATAATAATATCTACTGTGAGATCAAATGGGAGTGGTAATGTCGGTTTTCTTTCAAATAGACAAAGAGCTAATGTTGCGATGACAAGGGCTAGATACTGTCTTTGGATATTAGGCAATGCATCTACTTTAGCCAATAGTGATTCTATCTGGAGAAAGTTAATTGTTGATGCTAAGAGAAGAGATTGTTATCATAATGCTGATGATGACAAGAAATTGGCTCGAGTTATTGATGATGTCTTGTTTGAGATTGAACTTCTTGAAGAATCTGAGTCCAAATTTAAGAAACTAAGTCTATGTGAGAAACCAGAAATTGATGGTTCTTCCTCTAGGTCAAGGAAACCTAGAGGACCAAGTATGAAGCTGGTGAATCAATTGCGAGGTGTTCGTTCGCTAAGGGAAGACATTGAATCACTGCTG
>gnl_Medtr_Mt4.0v1_Medtr5g076330.1
ATGGAGGAATGTCTTCACCGTGCAAGCTTAATAAGTGTTGTATTCTCTTGGACTCTAGATGATCTTCTCAACGAAACTCTTTTCAAATACCAGGTACCGAAGATTCCGAAGACATTCTTGTCAACAAATGATTACACGAATTCATTCTTTCCTGCATTGATTGAGGAAACACATAGTGATCTATATTCAAGCTTGATGAGTGTGCCTAAAGCTTCTTTTTGTGAAATCAGAACAATGGAAATATCGAAGGTCTTCAATCCTCCGTACGACTTGTTCTATAAAATTACATTGAAGAACATTACTGATGAAGTCTACGGAGTAGGAAAGTATGAACCTGAGGTTGGTGATCTCATTGCATTCACAAATATTCGACCAAGAAGTGTGGATGACTTGAGTCGGATCAAAAGATACTGTCATATAGCTTATATTCATGGATCAAAAGATGAATTTACTGATGAGATTCCTATACTGTTGTCATATGAGTTTGACTTGAAGAGGAACAAAGCACAGAAACTCTATGCAGTTTGTCTCATTAACATGACTACTAATGTTCGTATTTGGAAAGCCTTGAACTCAGAGATGGAGGGATCGGACATGAATATAATTCAAAAAGTGTTGCAGCCTTATTCAAGGATGGAACAAAACTGTCAGACTTGCTTGTCAGGAGTAAATCTCGGTCGATCCAATTCCCGAGTCAAAACTATAATCAAAGCTCAAAATCTAAACGAGTCTCAGAAAGATGCTATTCTAAGTTGTCTTCATATGAAGAAGTGTCATCACAATGATCCTATTAAACTCATATGGGGTCCACCAGGAACTGGCAAAACAAAAACAGTTGCATCCATGCTATTTTGTCTCCTCAAGTTAAGAATCAGAACACTAACATGTGCTCCAACAAACACTGCAGTGTTGGCAGTGGTGTCGCGCCTTCACAGCATAGCTAAGGATTCACTTGAGCATGGTTCATATGGTCTTGGTGACATACTACTATTTGGAAATAGTAAGAGAATGAAAATAGAATCTTATAAGGGTCTTGGTGAAGTGTTTTTGGATAATAGAGTTGATGATTTGTTGTACTGTTTTTCTCCAATGACAGGATGGAAAAATTGTTTAGAATCAATGATAAGTTTACTAAAGGATCCTGAAGAGCAATACGCTTTGTATTTAAACAGTAAACATAATGAAAATGTTATGTCATTGGAAGAATTTGCCGTTGGAAATTATAATGATAAAAAGGTAAGTGTTGGTATGAGTATGGAACAGTTTTTCAAACAAAAATTCTGTTGCTTTGGAGGGAAGTTGAAGTCATTAATGAAAACTTTGTGTACTCACTTGCCAACAAGTTTCGTTTCACTTAAGGTGGCGATGAAAATTTTCAGAGTTCTTGAGTTGCTAAAATCTCTTGAAGTTTCATTGAGTCAAAGCAAACAAAAACAATCTTTAAATGATCATTTTGGAGTTGGACAGAGAATTTTTTCTTGGTTTGGATGGTTAAGCTTCGAAAAAGAAGAATTCCTTCATACCCTTTGTTTTCTTTGTGAGACTATCAAGCTTCCTAAACTTACATCAAAATATGGCATATCACAATTTTGCTTGAAAAATGCATGCCTTCTTTTTTGTACTGCATCAAGTTCTTCAAAATTGTACACGGAAGGAATGAAACGAGTGGAGTTTTTAGTGATTGATGAAGCTGCTCAGCTTAAAGAATGTGAATCAGCTATTCCTCTGCAATTACATGGCCTCAAACGTTGTATTCTCATTGGTGATGAAAGACAACTTCCTGCAATGGTCAAAAGCAAGATTGCTGACAGGGCTGAATTTGGAAGAAGCTTATTTGAAAGACTAGTACTGTTGGGATACAAGAAGCATATGCTTGATGTTCAATATAGAATGCATCCATCCATAAGCATGTTTCCAAGTAAAGAGTTCTATGATGGTCAACTTTCTGATGCCAATATTGTAAGAGAAATAAGCTATAACAAACGTTTCCTTGAAGGAAAAATGTATGGTTCCTACTCTTTCATTAACATATCTAAGGGTAAAGAGCAGTGTAATCATGATCATAGTTTGAAGAATGTGATTGAAGCTGCTGCTATCTCTGAGATTATTGGAAGACTTAAAAAGGAGTTTGTAAGGGCAAGGAATAAAGTCAGCATAGGAATCATATCTCCTTACAAGGCACAAGTTCATGAAATCCAAGAGAAAGTGAAGCAGTACATGGTTTCGGATCCTAACTTTTCTGTTAGTGTTCGTTCTGTTGATGGTTTTCAAGGTGGCGAAGAAGACATCATAATCATATCTACTGTTAGATCAAATCTGAGTGGAAAAGTTGGTTTTCTTTCCAATAGACAAAGAGCAAATGTTGCAATCACTAGGGCTAGATATTGCCTTTGGATTGTAGGAAATGCTACAACCTTAGTTAATAGTAATTCTGTGTGGAGAAAGGTTGTTGTTGATGCCAAGGAAAGAGATTGTTTCCATAATACTGATGAGGACAAGAAATTGGATCAAGTTATTGAGGATGCATGCTTTGAATTTGAACTACTAGATGAATCTGCATCAGCATTTAATAAACTAAGCATAAGGGACATGTCAGAAACATCTACTTTCTCTAGTCATTACTGTATCACTAATTTGGTCAGGCTTTCTGGTGCTGTTTCTGCTACAGGTGTGCGGTTTCCTTCTGGTTTTTGC
>gnl_Medtr_Mt4.0v1_Medtr5g080800.1
ATGCTTGGACAGAAGTATGATAAACACGAAGATTTCAATGTGAAGGTGAAAACAATAGATGGTTTCCAGGGTGGAGAGCAGGACATTATTATCTTTTCAACCGTCAGAACTGATTGCAGTACTTCACTTGATCAGAGGACTAATGTTGCTCTCACCAGGGCTAGGCATTGTCTATGGATATTGGGAAATGAAAGAACCCTAGTAAGTCAGGATAATGTATGGAAAGCATTGGTGCTTGATGCTAAAAAACGTCAATGCTTCTTTAATGCGGATGAGGACGAGGACTTAGTGAAAGGTATTTGGGATGCCAAGAAAGAGCTGGATCAACTTTATGATTTTCTTAACTCAGATAGTGTCATTTTTAGAAACTCTAGGTGGAAGGTTCTTTTTAGTGATAACTTCCTTAAGTCATTTAAAAATCTTCCAACAAAGCGGACAAAAATGTGGGTCATTAGCCTCTTACTTAAACTTTCCAGTGGATGGAGACCAAAAAGGATAAAAGTGGATTTGCTTTGTGGAAATTCATCCCAGATGTTTAAGCAATATAAAGTTGAAGGTCTCTTTGTTGTTTGTTCGAAGGACATAGTAAAAGAAGTGATTTTCACTCAAGTTTTAAGGATATGGGATATACTGCCTCCGGAGGATATTCCTAAAGTACTGAAGCGTCTAGATAGTATTTTTGAAAGCTATACTGATGATTTTATAAGTCGCTTCAGTGAGCAACGTTTTGAAGGGAAGATGGAGGTTCTAATGAGTTGGGAAAAATCAACAGAAATCATCAAAATTAAGAATCTTGTTAATAATGGATATGAAGCAGAATCAATCAAAGGATTTATTTTGAGAACTCAAAGCCACTTGCTTTCTGATCGTAATAGTAATGAACTGGAACTTCCATTTGAAGTATCAGATGAAGAACATGACATTATACTCTTTTCTAAAAGTACATTTGTATTGGGTCGCTCTGGTACCGGGAAAACCACTGTTTTGACCATGAAGCTATTTAAAAAGGAGGAATTGCACCATGTGGCTCTTGAACACACATATGGAATTAAGATCGTTGAAGTTCCTTGTTTGAGTTATGAGAAAGAGTATAAAGACAGTTCTACCTTGAATGATAGGCCTGTCCTACACCAATTATTTGTAACAGTGAGTCCTAAACTTTGTCAAGCAGTGAAACAGCAGGTTGCTAGAATGAAAAGGTTCGTATGTGGTGCTGATATTTCCTCCAAAAGTTGTTCGATTGAAGAAGAAATAGTTGATGTTGATACATCAATACAATTTAGGAATAAACCTGATTCTTTTGTCAATCTTGCCGCCAACTCATATCCACTTGTGATAACATTTCAGAAGTTTCTAATGATGCTTGATGGGACTGTGGGGAATTCTTTTTTTGAAAGATTTAGTGATCTATCTTCTCTACGTGAGAACCTTGGTGTAAGATCTGTTGTCTTGGAGACTTTTATAAGGAAGAAGGAGGTGACTTATGACAGGTTTGATTCATCTAGAGTGTTCACTGAAATCATGTCTCATATAAAAGGGAGTATGTCATCTGTGGAGTCTGGTGAAGGGAAGTTAAGCCGTCAAGATTATCTTTTCTTTTATGAAAACCGGGCGTCAAGTTTAAGCAAGCGGAAAAGGGAGATCATATATGATATTTATCAAAGTTATGAAAAAATGAAGATGGATAAGGGGGATTTTGATTTGGCTGATTTTGTTGCTGACCTTCACTTGCAGGATCTAACCATGAGTCAAATTACTTTATTTAAGTATGTGTGTCAAAATGTAGAAGAAGGTTTCGTTTTTTGCGGGGATACTGCACAGACCATCGCAAGGGGAATTGATTTTAAGTTCCAGGATATCAAATCTCTCTTTTTACAAGAAGTTTGTAACTTTCGGACTCATGCTGGAGTGTTGAAATTGTCTCAGAGCATCATTGAGCTTCTTTTCCATTTTTTTCCTCATTCTATTGATGGTTTGAAGCCTGAGACCAGTTTATGTTTTTATGTTTTTTCTTTTTCAATCCATCAGCCTGATTTGAAAAGGGCAAGGGATTGCTTTTACTTAGCACGTTGTCACGAAATGGCTGCTCAAGTGTATGCTAGAGGAAGTTTCTTCTCAGATTGTTTGAATGTTTGTGCAAAAGGTGGATTGTTTGACATTGGATTACATTACATTGAGTGCTGGAAACAAAATGAGAGTGCTGACCCTGGTTGGGCTAATAGCCATGATCTGAACGCAATTGAACAGAAATTTATGGAAAATTGTGCCCACAATTATTTTGAGAAGAAAGATATCAAATCCATGATGAAATTTGTTCGAGCTTTTCACTCGATGAATTTAAAGCGCAGGTTCTTACTATCATTAAGCTTACTTGATGAGCTTCTTGAATTGGAAGAGGAATCAGGCAACTTTATGGAAGTATATGAACTAATGTTTTTCTATGTACTTGCAAAATCTCTTTGGTCTGGAGGAAGCAAAGCATGGCCCTTCAAGCAGTTTACAGAGAAGGAAGATCTTTTGGGACGAGCGTTGACATTTGCAAAGGTAGTGTCAAGCAGCTTTTATGAGCTTGCATCCACAGAAGTTGAAAGACTATCAAATAAGCATGATAATATTTTTGAAATAATGAATCAATTGAAATCTTCTCGCATTTATAGAAGTATCAGAGGGGAAATATTATGTTTGTGGAAACTGCTGGATTCTCATTTTCGGCTAAACTCCTCTAAGGTGGTAGTTATGATTCTTGGTACAGCTAATGTAAAAGATGATCCGTTTGTGCAAGTTATGACAAGGTTTGAAGATAACAAACACGGGAAAGATTTCATTGATAGCTTACGGTTGTATTCAGCACATGGAATTTTACCACACAAGAAAACAGAATTTGAGATGCATCCCACTTGCAAGCTTTACAAAGCATTGTGTTATACTTGGAGTGTGAATCGGATAAAGGAAGTTGACTACATATCTCCCAGTTGCTTTATGTATCTTTTTGAACAGCTACTTCTGTTGACATCATGCTCGAGGGGGAGGCTCATTTATGCGACAAAGTCATCTTTCACTGAATGGCTTATTTGTCAAAATAAATTTTCCCTTGCAAGTTTGAGCTTTGCTCCTGTAGACACAAGAGATGTCCATGATTTCGTTGAGAACTTCCTCCGAAAATTTGTTAATGATCAAAATGATATCAAAACCTGGATTAAAAAATCAAACTTGGATGTGGATAATTATTTTCCATCGCTTTTCCTGCGATCGGTTGTTTCGATGTGCTTGCTTCACCTCAGTACTGGGAGTCGGAAGTATTTAGAATTACTTCGCTGTTTGTTGAAAAATAGCTATATGACCACTCAAATGCCATTGGAATTTTGCAATGTTCTTCAAAAAGGAAATAAACACATGGGTTTGCTGAGGCATTTAAAGCTTCAAAACAGTTCTTCCAAAATCATGTGTTCAGATGCTGTGTTTGTGGATTTAGCGACGTGCAAAAAAAGAGAACTCGTGTTAGAAATGTTATTTCCTAGTATAGTTGACAGTGTGGGTGGGGAAACCACAGCAGAAGCCTCTGAATCAAAATCTAAGGAGTTTCCTTCAAACCTTCAAAATAAAAGCTCTGCTTCTGTTTCAGATCAGGCATCAGATGTGGATGGTGAGTGCTTCTGGAATTGGTTGGAAAATTTCAAGTCTGCAGCGGATGTATTATGTCGTAATAGTGTTTCACCTGATTCCATAGAGGCAGTGGCAGAGCCACTAAGGCTTGAGGGGATGCACCTGAACACCCGGCTTTCTAAAGTTTACACGTATGTATGTGTGTGTATATATATATATATATATAGAGAGAGAGAGAGT
>gnl_Medtr_Mt4.0v1_Medtr5g076380.1
ATGGAGAAGACTAGAAATGGAAGTGAAGAGAATCTTAAACTCGGGAGTCTTATAGATATTGTACTCTCTTGGACCCTCGAGGATGCTCTCAATGAAAATCTTTACAAAGACAAGGTTCATAAGATTCCAGAGACATTTAAGTCAGCAACAGATTACAAGAACTCTTTTATTCCTCTATTGTTTGAGGAAACACGCGCTGATTTATCTTCAAGCTTGTCTGGTGTGTCTCAAGCTGCTCTTTGTGAAATCAAGAATGTCGAACACAGCAAGCAGTTGAAACTTCGCAAAGCTCAAAATCAATTCATTCAGTTCCATCATACCATATGGTTGAAGAGTACAACTGATTATGAACCTGCGTCAGGAGATCTTATTGCTATTACATACATCAGGCCAAAAAGCTTAAATGACTTGAACACACTTAACAGTCCCTACCATATTGCCTATCTTAATGGGGGTAAAAATAGATTTTCTGATAGAATCACAGTTCTATCTTCCAAATGCATGAAGATGGATGTTGACACTCTATCCAGGAAAAACAATACACAGAAAATGTATGTTGTATACATTATGAACATGACAACAAATGTTCGTATTTGGAAAGCCTTGCACTCAAAGTCAAAAGGTGACCACCTCAACATTATTGAAAAAGTTTTGCAACCTAATCTCAATAGTGGAGAGAACTGCAAAATTTGCATGTCTGGATCAAATAGTCAAGCCTCTTTCATTACGAAAGACATAATTCGATCTCAGAATCTGAATGAATCCCAACAAGATGCGGTTACAAGCTGTGTTCGTATGGTAGATTGCTCTCATGCTAATACCAAACTGATATGGGGACCACCAGGGACAGGAAAAACAAAGACTGTTGCATGCTTGCTTTTTTCTCTACTCAAGTTGAAATCAAGAACATTGACCTGTGCTCCAACTAATACTGCAATTTTGCAGGTGGCAATTCGTTTGCATAGTTTAGTTACAGATTCACTTGACCATGATACATATGGTTTAGGTGACATTGTGCTATTTGGCAATGGGAAAAGAATGAAAGTGGATAGTTATCCAGGTCTTGAAGATATCTTTCTTGATTATCGCGTGAAAAATCTCATGCAGTGCTATGCTGAATGGAACCATAGTTTGGTAGCAATTATCGAATTTCTTAGTGATCCTAGCAAACAATATTTCTTGGAGATGTATGATAAATATGATGATTCTTTGACTTTTGAGGGATATGTGAAGAGAGCAAGGAAAGATATTATAGAGCTATACCAAAGTATCATGACCATGGAGCAATTTGTGAAGCAGAGATATTTAGAATTAAGAGAGAAGCTAAAGTTCTTGCTACTTACCTTATACATCCACATGCCAAAATCTTTCATTTCAGTGAACAATATTCTCCAAGCTCTTGACTCGTTAAAATCACTGGAAATTTCCTTGAGTCAAGCCAAATTTAAGCAAGCTGTTGATGATTGTGAAGAAGAAAGCATTCCTGCTTGCTTTGGACCATCAAGTTTGGAAAGAAAGGATTGCCTTCACATACTAAGTTTCCTTTCCAAGTCAATTTCGCTTCCTGATTTTAAAGTGAGACATCAAGTGGAAAAGTTTTGCTTGTCAAATGCTAGTCTAATTTTGTGTACTGTATCAAGCTCTATCAAACTTTACTCAGAAGAGAAGAGTCCGGTGAAATTTTTAGTTATTGATGAAGCAGCTATGCTAAAAGAATGCGAGTCAACCATTCCATTGCAGCTTCCTGGTCTCTGTCATTGTATCCTAATAGGTGATGAGAGGCAACTTCCTGCATTGGTAAAAAGCAAGATTGCAGACGAGTGTGAATTTGGACGAAGTATGTTCGAGAGGCTAGTTACTTCAGGCTACAAGAGGCATATGCTTAATGTTCAGTATAGAATGCATCCATCAATTAGCTTATTTCCATGCAAAGAGTTTTATGATGGAAAAATTTCTGATGCCGTCATTGTTGGGAAAGAAAAATATAATAAGCATTTCCTTGAAGGAAAAATGTATGCTTCTTATTCTTTTATTAACATAGCCAAGGGAAAAGAACAATTTGGTCGCGAAAACAGTTTGAAGAACATGGTTGAGGTAGCTGTTATTTCCAAGATACTTGAAAGCCTAAAACATGAATTTATGAGGACAAAGAAGAAAGTGAGCATAGGCATCATATCTCCATATAATGCTCAAGTTTTTGAAATTCAAGAGAAAGTTAAGCAGTACATTGCGGTTTCTGATACCGACTTCTCTGTTAGTGTCCGGTCTGTTGATGGTTTTCAAGGCGGCGAGGAAGATATAATAATAATATCAACTGTAAGATCAAATGAGAGTGGAAAAGTGGGGTTTCTTTCCAATAGACAAAGAGTTAATGTGGCAATCACTAGGGCTAGATATTGCCTTTGGATATTAGGAAATGCAGCTACTCTAATCAACAGTGACTCGGTTTGGAGAAATGTAGTTCTTGATGCTAAGAGAAGAGATTGTTTCCATAATGCTGCAGAGAACAAGAAATTGGCCCGGGCTATTAATGATGTCTTGTTCGAGATCAAACTACTTGATGGATCTGAGTCGCCATTTAAGAAACTCAGTTTAGGTGGAAAATCAGAAAAACCAACTACTTCCTCCAGCTCTAGGGCACCTAAACAAAGGTGG
>gnl_Medtr_Mt4.0v1_Medtr5g076310.1
ATGGATAAGACTAGTAATGCAAGTGAAGGAGATGCTAAACCTAGAAGGCTTTTAGATATTGTACTCTCATGGCCCCTCGAGGATGTTCTCAACGAAAATCTTTACAAACACAAGGTTCATAAGATACCAGAGACATTTAAGTCAGCAACAGATTACAAGAACTCTTTCATTCCTCTGTTGTGTGAGGAAACGCGCACTGATTTATCTTCAAGCTTGTCTGGTGTGTCTCGAGCTCCCATTTGTGAAATCAAGAAAGTTATAAAAAGCAAGCAATTGCAACTTCCCAAAGCTCAAAAGCATTTCAAACAGTTCCGTCATAAGATACAGTTGAAGAGTACATTTTACAGTGTGGAAGATGGTGGAGATTATGAACCTGGAAGTGGAGATCTCATTGCTTTCACAAACATTAGACCCAAAAGCTTAGATGACTTGAACACACTCAAAAGTCCCTACCATATAGGTTATGTTGATCGGCCCAAAAAACGATTTTCAGATATGGTTTCAGTTCTATCATCCAAATGCCTGAAGACGGATACTGAACATGATTTTGGGAATAGAGAAGAGCCTAAACTGTATGCAGTTTACCTTATGAACATGACAACAAATCTTCGTATTTCGAATGCACTGAATTCACCCTCAGAGGGTGAACACCTCAACATAATTAAAACAGTGTTGGGACCGCATCTCATTAGTGGTGAAAACTGTCAAAATTGCCTTTCCGAAGAAAATTGTCAAGCTTCATTCACCAAAGAAGACATGATAATTCGCTCTCAGAAACTGAATGAATCCCAGGAAGATGCTGTTTCGAGCAGTGCTAATATGATAAATTGTAATCATTCTAATGTCAAACTTATATGGGGACCTCCAGGGACAGGGAAAACGAAGACAGTTGCATGCTTGCTATTTTCTTTACTCGAGTTAAAAACCAGAACATTGACTTGTGCTCCTACTAATACTGCAGTTTTGCAAGTGGCAATTCGATTGCATAGGTTGGTTATGGATTCACTTGAGCTTGAAACATATGGTCTAGGTGACATTGTGCTCTTTGGAAATAGTAAGAGAATGAAATTAAGTTCTCATCCAGGCCTTGTTGATATCTTTCTTGATAACCGTGTAGAGAATCTCAAGCGGTGCTTTGATTCAAATATTGGATGGGAAACTAACTTGCGATCCATGATACGGCTGCTCAAGTCCATGGAGAAATTTACTTTGAGAAAAAAGTATAGGGCAGTATTTGCATTTATATACAAGCAGAAATTTGTTGAACAAAGAGAGAAGCTCAAGCTGTTGATGCAAACCTTATACACCCACATGCCAAAGTCTTTCATTTCACTTGAAACAGTGAAAAAAATGCTTCAAGCTCTTGATTTGCTAAGATCTCTTGGAATTTCTTTGTGCTTTCCTGCATACATTCAAGCATTCTACGTCAGAAGAGATGAGTGCCTTAAAGTACTAAGTTCGCTTTCTGACACAATATCCCTTCCTAAATTTGACAAAAGAGATAACATGAGAGTTGAAGTAGGAAACTTTTGCTTGTCAAATGCTTGCCTAATCTTCTGTACTGCATCAAGTTCTGTTAAACTATACACAGCCGAGGTGAGCCCAATTCAATTTTTAGTAATCGATGAAGCGGCACAGCTAAAAGAATGTGAATCAACGATTCCATTACAGCTGTCTGGTCTCCGCAATTGCATCCTGATCGGAGATGAGAGACAACTTCCTGCATTGGTGAAAAGCAAGATTGCAGATAAATGTGAATTTGGCCGAAGTATGTTTGAGAGGCTGGTAATTTTAGGATACAAGAGGCATATGCTAAATATTCAATATAGAATGCATCCTTCCATTAGCTTATTCCCATGCAAAGAGTTCTACGATGAAAAGCTATCAGATGCTCCTGCCGTCAAGGAAGTAAGCTATAACAAGCTTTTCCTTGTAGGAGATATGTATTCTTCTTATTCTTTTATTAACATAGCTAAGGGTAAAGAGAAACTTGGACATTGTGGACAAAGTCTGAAGAACATGGTTGAGGTAGCTGTTATTTCAGAGATGATTAAAAGCCTTAATAAAGTGTTCATGAGGACAAAGAAGAAAGTAAGCATAGGAATAATATCTCCATATAATGCTCAAGTTAATGAAATCCAGGAGAAAGTTAAGCAATACACTTGGGATACTACTTCGGACTTTTCTGTTAATGTTCGTTCTGTTGACGGTTTCCAAGGCGGTGAGGAAGATATTATAATAATATCTACTGTGAGATCAAATGGAAGTGGTAATGTTGGTTTTCTTTCAAATAGACAAAGAGCAAATGTGGCTATGACTAGGGCTAGATATTGCCTTTGGATATTAGGAAATGCAGCTACTCTAATCAACAGTGACTCGGTTTGGCGAAATGTAGTTCTTGATGCTAAGAGAAGAGATTGTTTCCATAATGCTGTAGAGGACAAGAACTTGGCCCGGGCTATTAATGATGTCTTGTTCGAGATCAAACTACTTGAAGGATCTGAGTCTCCATTTATGAAACTAAGTTTAGGTGAAAAATCAGAAGCATCAACTTCTTCCTCCAGGTTAGTGGAACCAATT
>gnl_Medtr_Mt4.0v1_Medtr5g076320.1
ATGGAGACAACTAGTAATGAAAGTGAAGAGGATGTTAGCAATGCAAGTGAAAAGGATGTTAGCGATGCAAATGTAGAGGTTGTTCGACTCGAGGATGTTGTACTCTCATGGACCTACGAGGATGTTTTGAACGAAAATCTTTACAAAGACAAGGTTCATAAGATTCCAGAGACGTTTAAGTCTGCCACAGAATACAAGAACTCTTTTGTACCTCTATTGTTTGAGGAAACACACACTGATTTATCTTCAAGCTTGTTTGCTGTCTCTCAAGCTCCTTTTTGTGAGATCAATAATGTCCAAAAAACTGCACAATGGAAACTTTCCATTCCAAAAGATCAAAATCAATTCATACAGTTCCATCATGACATACGGCTAAAGAGTACAACTGAATCTGATGAAGTTGAAGACGTTGGAAATTATAAACCTGTGTCAGGGGATCTCATTGCTTTCACACACATTAGGCCTAAAAGCTTAAATGACTTGAACACACTCCAAAGCCCCTACCGTATCGCCTATGTTAAGAAGGCAATCAAGGCAGGGAATGGGATTCCTGATAGAATCTCAGTACTGTCATGCAAATGCATGAAGATGGATATCAAAGATGACTTGCAGAACAACAAGGAGCGATCATCCAAATGCATGAATATGGATATTGAAGATGACTTGTGGAACAACAGAGAGTTGAAACTGTATGCAGTTTACCTTATGAACATGACAACAAATGTTCGTATTTGCAAAGCCCTGAAATCAATCTCACATATGAACATAATTAAAACAATGTTGGGACCACGTCCAATTAGTGGAGAAAACTGTCAACTTTGCCCGCCTGAACCAGATAGTCAATCTTCTCTCATCCAAGAAGATGTGATAATCCGTTCTCAGAATCTAAATGAATCTCAAGAAGACGCTGTTTCAAGCTGTGTTAGTATGATGAATTGCAATCATGCTGATATCAAACTTATATGGGGACCACCAGGGACAGGGAAAACTAAGACAGTTGCATGCTTGTTATTTTCTCTACTCAAGTTACAAACCAGAACATTGACTTGTGCTCCAACTAATACTGCAATTTTGCAGGTGGCAAGTCGGTTGAATAGGTTAGTTATGGATTCACTTGAGCATGATACATATAGTTTGGGTGACATTGTGCTATTTGGCAATGGCAAGAGGATGAATTTTAGTTCTCATCAAGGCCTTGTCAAATTCTTTCTTGATTACCATGTAGAGAATCTCATGGAATGCTTTGATCCAAATACCGGATGGAAGACTAACTTGCTATCAATGATACAGTTGCTCAAGTCCATGGAGAAATCTGCTAACAAAAAAGAGAGTAGTGAAGTATTTGAATACAAGCAAAAATTTGTTCAACAAAAAGAGAAGCTCGAGTTCTTGATGCAAACTTTATACACACACATGCCAACATCTCTCATTTCACTGGAAATGGTGAAAAAAATGCTTCAGGCTTTTGATTTGCTAAAGTCTCTTGGAATTTCCATCGGGCAAGCCAAATTTAAGAAAAGAGATGAAAGCATTCCTGCTTACTTTCAACTGCTATACGTCAAAAGAGATGAGTGCCTTAGCATACTAAGTTCGCTTTCTAAAACAGTTTCCCTTCCTTATTTTGAAACTGACAGGAGAGGTGGGATCAAGAGAGTTCAAGTGGAAAAATTTTGCTTGTCGTATGCTTGTCTAGTTTTGTGCACTGTATCAAGCTCAATTAAACTAATTCATGCATCATGGTTGAAACCAGTGCAATTTTTGGTAGTCGATGAAGCCGCACAGCTAAAAGAATGTGAATTAGCAATTCCATTACAGCTGCACGGTCTCCGCCGCTGCATCCTAATTGGAGATGAGAGACAACTTCCTGCATTAGTAAAAAGCAAGATTGCTGATCAGTGTGAGTTTGGACGAAGTATGTTTGAAAGGCTTGTAATGCTGGGATACGAAAGGAAAATGCTAAATGTTCAGTATAGAATGCATCCTTCCATTAGCTTGTTCCCATGCAAAGAGTTCTATGATGGAAAGCTATGTGATGCTCCCGTTGTCGGGGAAGAAAGCTATAATAAGCTTTTCCTTGAAGGAGAAATGTATTCTTCTTATTCTTTTATTAACATAGCCAAGGGTAAAGAGCAATTTGGACATGGACAAAGTCTGAAGAACATGGTTGAGGTTGCTGTTATTTCTGAGATAATTAAAAGCCTTTATGAAGTGTTCATGAAGACAAGGAAGAAAGTTAGCATAGGAATCGTATCTCCATATAATGCTCAAGTTTATGAAATTCAGGAGGAAATTGAGCAGTACACTAAGGTTGCTAATTCTAAGTTCTCTGTAAATGTTCGTTCTGTTGATGGTTTTCAAGGTGGTGAGGAAGACATTATAATAATATCTACTGTGAGATCTAATGGACGAAGAACAAATGTGGCTCTGACTAGGGCTAGATACTGTCTTTGGATATTAGGAAATGCATCTACTCTAATCAACAGTGGCTCTGTATGGAGAAATGTTGTTATTGATGCTAAGAAAAGGGATTGTTTCCACAATGTTGAAGAGGACAAAAAATTGTCCCAAGCTATTAAGGATGTCTTGCCTCAGCTTCGACAACTTGAAGAATTTGAGTCGCCATTGAAGAAACGGCGTTTAGGAGGGAAATTT
>gnl_Medtr_Mt4.0v1_Medtr0189s0030.1
ATGGATTATATCGATTTATTATTCAGTTCTAGTGAACAATATTTTAAGTCATTTGTGTATCCTTTATTGGATGAAACTCGAGCACAACTATGTTCTTCCATGGAAATTTTGTCAACTTCACCTTATGCAGAAGTGATTTCACTTGAGGAGTCAAGATCACATTCATATGGTAGGAATCACTACGTCGTTAAAACTGATACTTGGAAAAACAGGTCCTCTGGTCATGGAAAAGAGTTATACAAAACATTGTTTGGCGATGTTTTTATTTTGGCAGATTTTAAACCTGAAACGGTTAATGATTTGCAAAGGTCAGGAAGAACGTGGAGTTTTGTGTTGTCGGCTGGTTTTCTAGATGAGGAGATCCAAGGCGAAGATGATGATACTAAACTTATGCCTACTTTTAAAGTGATTGCTTCTGAAGACATTGACATTGATGAAATGGGGCAAAAATCTTTGTTTATTATATTCTTGACGAATATAACACCTAATAGAAGAATATGGAACGTGCTGCATATGGGTGGAGAGTCAAAGCTGATTAAGAAAATTTTATGTCCCAGTGTTGTGGTTGAAGAAAGCTGTGATTATTGTTCTCCGAGGACCGATGCTCTTAGGGATGATGAAATGTATCAAAGGCTGTCATCTGAGCTGAATGAGTCACAAAACAAGGCAATTTGTGCTTGCCTTTCTTCCTTTCATTGCAATCATAAGTCTACCGTGGATCTTATTTGGGGTCCACCAGGAACCGGTAAAACAAAAACTTTGGGCACACTGCTTTTTGCTCTATTGAAAATGAACTGTAGGACTCTTGTTTGTGCTCCTACAAACATTGCCATTAAGGAAGTGGCATCACGTGTCTTGAGCATGGTGAGAGAATCATTTGATAGAAATTCTGATGCTTTATTTTGTAATTTAGGAGATATGTTGTTATTTGGAAATCATGAGCAGTTGAAAGTTGGGGCAGAAATTGAAGAGATATATTTGGACTATCGTGTTAAGCAACTCTTACTGTGTTTTTCCCCATATAATGGTTGGAAATATTACTTTGTTTCAATGATTGCTCTTCTTGAAAACTGTGTTTCCCTCTATCAGATATTCATTGAGAATGAGATGAGAAAGGAAAAAGATCAAACTGATAATAATAACTCTAAGGCAAAAGATGACGGCCCTTCAAATTCTGGTGAGGGGATGCGCAAATCTTTTGTTGAATTTGTCAGAGAAAGTTTTCTGGCTATAGTATTGCCACTCAGAGACTGTATTTCCATCTTATGTACTCATATAGCCAGAAGTTGTATTATGGAACATAACTTGAAAGATTTGACCCACCTTATTTACTCTCTCGGTTCATTTCAAGCTTTGCTGTTTAAAAATAATATTGTCTCTGTAAAACTGGAAGAACATTTCTCTCCTCCTGAAAGTCAACACAGTTCTTTTGGGTCAGCTGTTGTAAGTGCTGCTGAATACTCATTGCACCAGAGCAGAACCGAATGCCTTTCTCTATTGAGAACCCTTAAAGTTTCACTTGGTGACCTTAACCTGCCAGATGTTGTGGATGAAGAGTCAACCAGAGAGTTCTGTTTACAATCGTCTTCATTAATTTTTTCCACTGCTTCTAGTTCCTTTAAGCTGCATTCTGTTGCCATGAAGCCACTAGACATTTTAGTGATTGATGAAGCTGCACAGCTGAAAGAATGTGAATCTATCATACCTCTACTACTTCCGAACATACGCCATGCCGTTCTTGTTGGAGATGAACGCCAGCTACCAGCAATGGTTGAAAGTATTGTTTCTTACGAAGTTGGTTTTGGAAGAAGCTTATTTGCAAGACTGAGCAAATTGGGTCATCCAAATCACTTCCTTAATATACAATACAGGATGCATCCAGCAATAAGTTCATTTCCAAATTCATGCTTCTATTTGAACCAAATTCTTGATGCTCCAAATGTTATATCAAAGAACTACAGGAAGCAATATCTCCCAGGCCAAATGTTTGGTCCATATTCATTTATAAATATAATTGGTGGCACCGAAGAGTTTGATGATGCTGGACGAAGCCAGAAAAATATAGTTGAAATGGTGGTTGTGATGCAAATAATTAAAAATTGTTTTAGAGCATGGCGTGACTCAAACGAGAACCTCAGTATAGGTGTAGTGTCTCCATATGCTGCCCAAGTTTTTGCAATTCAAGATATGCTTGGGAGAAGGTATGATAGTCACGAAGGATTCAGTGTGAAGGTGAAAACAATAGATGGTTTTCAGGGTGGTGAGCAGGACATAATTATCTTATCAACAGTCAGAACTGATTGCAGTACTTCACTTGGGTTCATTTCCAATAACCAGAGGACTAATGTTGCTCTAACCAGAGCTAGGCATTGTCTATGGATATTGGGAAATGAAAGGACCCTAGTAAGTCAGGAAAATGCATGGAGATATTTGGTGCTTGATGCTAAAAAACGCCAATGTTTCTTTAATGCTGATGAAGACAAGGATTTAGCGAGAGGTATTTGGGATGCCAAGAAAGAGTTGGATCAACTTGATGATTTGCTTAACGCAGACAGTAGCATTTTTAGAAACTCCAGGTGGAAGGTTCTTTTCAGTGATAACTTTCTTAAGTCATTTAAAAACCTTCCATCAAAGCGGACAAAGAAGTCAGTCATCGGCCTCTTACTCAAACTCTCCAGTGGGTGGAGACCAAAAAGGATAAAAGTGGACTTGCTCTGTGGAACTTCATCTCAGATGTTAAAGCAATACAAAGTTGAAGGTCTCTTTGTTGTTTGTTCAAAGGACATAGTAAAAGAATCAAATTTCACTCAAGTTTTAAGGATATGGGATATACTACCTCCAGAGGATATTCCCATAGTAGTGAAGCTTCTTGATAGTATTTTTGGAAGCTATACTGATGACTTTACGGAGGTTCCAATGTGTTGGGAAAAATCTACAGAAATCATCAAAATTAAGAATCTTGATTATAATGGAAATGAAGCAGAATCAAGCAGTTGCGATCAAAGAATTTATGTTGAGAATTCAAGGGTTGAGGAAAGTTTTTTATTGATGAAATTCTATTCTTTATCGTCTGTTGTGGTTAGCCACTTGCTTTCTGATCGTAACAGTAATGAGCTGGAACTTCCATTTGAAGTATCAGATGAAGAATGTGACATAATACTCTTTTCTAAAAGTACATTTGTATTGGGTCGCTCTGGTACCGGGAAAACCACTGTTTTGACCATGAAGTTATTTAAAAAGGAAGAATTGCACCATGTCGTTCTTGAACACGTATATGGAATTAAGAGTGTTGAAGTTCCTTGTTTGAATGAGGATAAAGAGTATAAAGACAATTCTACTGTGAATGACAGGCCTGTCCTACACCAATTATTCGTAACAGTGAGTCCTAAACTGTGTCAAGCAGTGAAACAACAGGTTGTAAGAATGAAAAGATTCATAGGGGGTGGGGATATTTCTGCTGAAATTTGTCCTAATGAAGATGTAGTTGATGTTGATACATCAATACAATTTAAGAATATACCAGATTCTTTTGTTAATCTTTCCGCCAACTTATATCCACTTGTGATAACATTCCATAAGTTTCTAATGATGCTTGATGGAACTGTGGGGAATTCCTTTTTTGAAAGGTTTAGTGATCAATCTTCTTTAAGTGAGAACCTTGGTGTAAGATCTGTTGCTTTGGAGACTTTTATAAGGAAGAAGGAAGTGACTTATGAAAGGTTTGATTCATTATATTGGCCACATTTCAATTCCCATTATACCAAGATGCTAGATTCATCGAGAGTGTTCACTGAAATCGTGTCTCATATAAAAGGGGGTATGCAATCTCTGGATCGTGGTGAAGGGAAGTTAAGCCGTCAGGATTATGTTTCCTTGTCTGAAAATCGATCGTCTTCTTTAAGCAAGGAGAAAAGGGAGATCATATATGATATTTATCAAATTTATGAAAAAATGAAGAGGAACAAAGGGGATTTTGATTTGGCTGATATTGTTGTTGACCTTCATCGTCGACTCAGAATTAACAAATATGAGGGTGATGAAATGCACTTTGTATATATTGATGAAGTTCAAGATATAACCATGAGTCAAATTGCTTTATTTAAATATGTGAGTCGAAATGTAGAAGAGGGTTTCGTATTTTGTGGGGATACTGCACAGACCATTGCAAGGGGAATTGATTTTAGGTTCCAGGATATCAAATCTCTCTTTTACAAGAAATTTGTGCAAGAATCAAAGAGAAGTTCCGTTAACCACGGAAAAGATAAAGTGAAAGTTTCAGAAACCTTTTTGTTGAATCAAAACTTTCGAACTCATGCTGGAGTTTTGAAATTATCCCAGAGCACCATTGAGCTTCTTTATCGTTTTTTCCCTCATTCCATTGATGTTTTGAAGCCTGAGACCAGTTGGATATACGGGGAAGCTCCAGTTGTTCTTGAATGTGGAAGCAGAAAAAATGCCATTGTAACTATTTTTGGCAACCCTGGACATGACAGTGGGAAAATTGTTGGCTTTGGAGCAGAGCAAGTGATTTTGGTCCGTGATGATTACGCTCGGAAGGAAATTTTAGACTATGTTGGAAAAAAAGCTCTTGTTTTAACTGTTTTGGAGTGCAAAGGGCTTGAGTTTCAGGATGTACTGCTGTACAACTTTTTTGGCACTTCACCATTGGAAAATCAATGGAGGGTGATTTATGAGTATATGAATGAACAAGATATGCTGGAACCTACAGAATCCAAGTCTTTTCCCAGTTTCAATGATTCCAAACACAACCTTTTGTGTTCTGAGCTTAAACAACTATATGTGGCTATAACTCGTACAAGACAGAGATTGTGGATTTGCGAGAATACAGAGGAGTATTGTAGACCCATGTTTGATTATTGGAAAATGAAGCATCTTGTACAATTCAAAGAACTGGATGATTCCCTTTCTCAGGCAATGAAAGTTGCTAGTAGTTCAGAAGATTGGAAGTCTCGTGGCAAAAAGTTATATTATCAAAATAACTATGAGATGGCAACAATGTGTTTTCAAAGAGCTGGGGACTCTTATTGGGAAAAAAGGTCTAAGGCTGCTGGTCTTAGGGCAACTGCAAACCGTTTACATGACTTGAATCCTGAGAATGCAAATGCATTCCTCAGGGAAGCTGGTGAAATTTTTGAAAGCATAGGAATGGCGGAGTCTGCTGCCCAGTGTTTTTCTGATTTGGGAGATTATAAAAGAGCAGGGAAGATTTACTTGGAAAAATGTGAGCCTGATTTGAAAAGGGCAGGGGATTGCTTTTATTTAGCTGGTTGTCACAAAATGGCAGCTCAAGTGTATGCTAGAGGAAGTTTCTTCTTAGATTGTTTGAATGTTTGTGCAAAAGGTGGATTGTTTGACATTGGCTTACATTACATTCAGCGCCGGAAACAAAATGAAAGTGTGGATCCTGGTTGGGCTAATAGTCATGATCTGTACGCAATTGAACAGAAATTTCTGCAAAAATGTGCCCGAAAATATTTTGGCAACAAAGATATCAAATCTATGATGAAATTTGTTAGAGCTTTTCATTCGATGGATTTGAGGCGTGAGTTCTTACAATCATTAAGCTTACTTGATGAGCTTCTTGAATTAGAAGAGGAATCAGGCAACTTTATGGAGGCTGTAAACATTGCTAAGATGATGGGTGATATTCTTCGTGAGGCTGATCTGCTAGGAAAAGTTGGTGAACTCTTGGAAGCATATGAACTTGTGCTTTTCTATGTACTCGCAAATTCTCTTTGGTATAAGGGAAGCTTAGCATGGCCCATGAAGCAGTTTACACAGAAGGCCGAGCTTTTGGGAAGAGCGTTGGCATTTGCAAAGGAAGTGTCAAACAGCTTTTATGAGCTTGCATCCACAGAAGCTGAAATACTATCAAATGAGCATGATAACATTTTTGAAATAATGAATCAGTTGAAATCTTCTCGCATCCATGGGAGTATCCGAGGGGAAATATTATGTTTGAGGAAACTGCTGGATTCTCATTTTCGTATGAACACCTCTAAGTATGTATGGCAAGACAATATGTTAGATGTTTCTGTTGAAGGCATGATTTTGAAAAATCATTTTTCCGTGGAGACATTGTTTTATTGTTGGACATGTTGGAAGGATAACATTGTTCATATGCTAGAATCCCTTTCAAATTTCAAACCTCAAGAGCCTCATCAGCATTGCAGTTATGTAAAGTTTGCATTCAATTATTTGGGTGTTCAGAAGCAGATTTATAATCTCAAAGACGTTTACCTTTTGCTCATCCCTGATGCAAACTGGGTGAAAAAATTGGGAGATAGGTTGCTAAAGAATGGTAGGCTAGTCTCTGTTAATGTTCAACCTTTAGTTTCTGTTGTTCAAAATTATTGGAGTTCAGAGTTACTATCTGTTGGCATGGATGTTTTGCGCAACCTCGATGCACTCTTCAAGTTTTCAGTTAATAAGGCTTTTTCTGAATTCTGTCAGGTACAGTCTTTATTGCATATCTATGAGGTCTCAAAATTTCTTCTCAAGTCTAAATGTTTTAGCCATGGACACGGTAACTTGAAAACATTGGAAACATTTTACAGAACGCCAATCGAGTGTTTATTCCACCTTCTAGTCCCCCTTGACTGGAAGAAAACACTGACAAAAGAAATGTTTTATCTAAGGGAAACTGAAGCTTGTCAGAATATTATGAAAGAGGTGATCTATGAAAACACTAAACAGAAAGGAAGATTGACCTATGGTCAAATTGGAAGGGTGGTAGTTATGGTTCTTGGTACAGCTAATGTAAAAGATGAACTGTTTGTGCAAATTCTGAAAAGATTTGAAGATGACAATACACCCTGGAAAGAATTCATTCAAGGCGTACAGTTAAATTCAGCAAATGAAGTGACTTTTGAGGTTGATCGCACTCATAGGCTTTTCAAAGCATTGGATTATACTTATCGGGTGAATTGGATGAATGAAGTTGACTATATGTCTCCCAGCTGCTTTATGTATCTTATTGAGCGGCTGCTGCTGTATGTATCACATTTGAACGGCTACCGGAAAGGTTTCATTTACGTAACAAAGTCATCTTTCACTGAATGGCTAATTTGCCAGGATGAAAATTCTCTTTCAAAGTTGAGCTTTGTGCCTGTTGTACAGTCAGACATAAAACCTGTCCTTGATTTCATTGCAAAACATCCTGCA
>gnl_Medtr_Mt4.0v1_Medtr4g074550.1
ATGGCAACAATGTGTTTTGAAAGAGCCGGAGACTCTTATTGGGGAAAAAAGTCTAAGGCGGCTAGTCTTAGGGCTACTGCAATCCGTTTACATGACTTGAATCTGGAGGATGCAAACGCAATCCTTAGGGAAGCTGCTGAAATTTTTGAAGGCCTTGGCATGGTTGACTCTGCTGCCCAGTGTTTTACTGATTTGGGGGATTATGAAAGAGCTGGGAAGATTTACCTGGAAAAATGTGAAGAGCCTGATTTGAAAAGGGCAGGGGATTGCTTTTTCTTAGCTCGTTGTTATCACATGGCAGCTCAAGTTTATGCTAGAGGAAGTTTCTTCTCAGATTGTTTGAATGTTTGTGCAAAAGGTGGATTGCTTGACACTGGATCACATTACATTCAGTGCTGGAAACAAAATGAGAGAGCTGACCCTGGTTGGGCTAATAGCCATGACCTTTACGCAATTGAACAGAAATTTATGGAAAATTGTGCCCTCAATTATTTTGACAAAAATGATTACAGATCCATGATGAAATTTGTTCGAGCTTTTCATTCGATAGATTTGAAGCGCGGGTTCTTACAATCATTAAACTTACCTGATGAGCTTCTTGAATTAGAAGAGGAATCAGGCAACTTTATGGAGGCTGCTGTGAACATTGCTAAGACGATGGGTGATATTCTTCGTGAGGCTGATTTGCTTGGGAAAGCTGGTGAGTTCTTGGATGCATATGAACTTGTGTTTTTCTATGTATTTGCAAAATCTCTTTGGTCTGGTGGAAGCAAAGCATGGCCCTTAAAGCAGTTTACGCAGAAGGCCGGGCTTTTGGGAAAGGCATTGACATTTGCAAAGGAAGTGTCGAGCAGCTTTTATGAGCTTGCATCCACAAAAGTTGAACTATCAAATAAGCATGATAACATTTTTGAAATAGTGAATCAATTGAAATCTTCTCGCATTCATAGCAGTATCAGAGGGGAAATATTATGTTTGTGGGAACTGCTGGATTCTCATTTTCGGTTAAACTCCTCAAAGTATGTCTGGCAAGACAGTATGTTTGATGTTTCTGTCGAAGGCATGATTATGAAGAATCAACTTTCCGTGGAGACATTGTTTTGTTGTTGGTGT
>gnl_Mimgu_v2.0_Migut.N02159.1
ATGGAGGGGAATCGTTCCGGTACCGGTACCGGCAAAAGATCGTCGCCGAAAGACGAGTTCGCTGATTTGGTGCTTTCGTGGTCTCTTCAAGATATCTTTAATGATAATCTGTACAAATACCAGGTGGATAAGATTCCCAAGTCATTTGAGTCTGTGGATCAGTATCTTGGCTCTTATATCTTCCCCTTATTAGAAGAAACACGTGCCGAACTTGCTTCCGCAATGGAAACCATACACGAAGCACCTTTTGCTGAGGTGGCATCTTTCAGTGAGCTAATAAATGAAGAATCCGTGTACGATGTTAAGGTTGATCAATGGAGAAACGTAGTCGGTGATTACTTTGGGCACAAAATCTTGCCTGGTGATGTTGTTCTTCTTTCGGATTCAAAACCCGAAACTATTTCCCGCCCACTACAAAGTGGCGGGACGTATGTTTTTGCATTTGTACGAAATATAAAGGATGGCGAGAGAGAAGTTGACAGCTGTACATCCTCCAATTTCAAACTCAAAACAGCTAAGAACGTTGAAGTTGGAAATGGCCGTTCGAGAAAGTCACTGTATGTGGTTTACTTGATGAGCATTATTCCGCACAAAAGAATATGGAACGCGTTAAGAACGCGTCACAATTTGAACATTATTCAGAAATCATTAACCGCGAATCACTTGGAAGTGGAAACTTGTGAGTTTTGCCCTCTCAAATACAACAACGAGACGGAGGAGAAACTTGGGTCTGCTTTATCGTCCAAGTTAAACGAATCGCAGCTCGAGGCAATTACGGCCTGTCTATCCAAAATCGAGTGCAATCACAAGTCGTCCGTTGAACTCATATGGGGCCCACCCGGGACTGGAAAAACGGCAACGTTGAGCAGTTTGTTATACGTCCTCTTAAAAATGAATGTGAGGACACTCATTTGTGCCCCGACAAATATTGCAATTAAAGAACTCGCCTCTCGTGTGATAGCACTCGTGAGATCAAATTCATCCGAGAAGAACCATTGTTTGTCTTGTCCTTTAGGGGAGATGCTCATGTTTGGTAACAAGGATCGTCTTAAAGTTGGCTCGGATACCGAGGAAATCTACTTGGATTATCGTGTCGACAAGCTTGTACATTGCTTATTATCAAGAACTGGTTGGAAGAACTGTTTCGCATCCATGCGCGATTTCCTCGAAGATTGCGTTCCCCAGCATCGAATCTTTGTGGAGGACAACGAGCTAATCGAAGCAAAAAAGAGTCTCGAGAATGAAGAAGCTAATAATAATAAGCGCTTAACCGAGTCGAAATCACTTTTGGAGTTTGCTAGAGACCGATTCGCGCATTTAGCAACGCCAGTGAGAGATTGCATGTCGACACTAATCACTCATTTACCAACAAGGTTCATTCACGAGCAGATATTTCGAAGCATGATACAACTTACGTCTCTTCTCGATTCGATCGAGACGTTGTTGTTTGAAGACAAGAGCTTGACATCCGAAGAACTCGAGAGAATCTTTTCAATACACGAGGGAACTAATATTTGTGTCGATACATCGTCCTTAATATATATGAGAAGCAAATGTCGGAATATTCTGACATCACTTCAGGCCTCCCTAGATAAACTGCACCTTCCGAGCGTCACTAACGCAACCTCTACCGAAGACTTCTGTTTCGAAAACGCTACTTTAATATTTTGCACGACTTCATCGGCATATAAGCTGCACACAATCGATACGAAGCCGTTTAAAATGTTGGTGATTGATGAAGCTGCTCAAGTAAAGGAGTGTGAATCGATTATAGCCCTTCAGATCCCGAACGTCACGCATGCGGTTCTGGTCGGCGACGAATGCCAATTACCAGCCACAGTTAAGAGCAAGATATCGGAAGAAGCTGGATTTGGGAGAAGTATGTTTGAAAGATTGAGCTCGTTGGGTCACTCTAAGCATCTGCTCGATGTGCAATACCGAATGCATCCATCGATAAGTCGGTTTCCGAATTCGAATTTCTATCACAATAAGATATTAGATGCGCCAATTGTGCGGAGCAGAAGCTATGAAACATGCTATATTCAAGGGAGGATGTTTGGTCCTTATTCGTTTATAGATATTCCTGGGAACAACGAAGAATTTGATGATTTCGGGCATAGTAGAAGAAACATGGTTGAGGTGGCAGTCGGAATGATGCTACTGAAGAAACTCTACAAAGCATGGAGTGGCGCAAAAGAGAAACTGAGCATTGGTTTGATTTCCCCGTACGCCGCACAAGTTGCAGCGATTCGAGATAAGCTACCACAGAATTACGAGAGCCTTGAGAATTTTACGGTCAAGGTGAAGTCAATCGACGGCTTTCAAGGCGGGGAAGAAGATATAATAATTATATCAACTGTAAGGTCTCGTGGTTCCGTTGATTTCTTGTCCAGTCCTCAAAGAACCAATGTAGCTTTGACAAGAGCTCGTCATTGTCTCTGGATACTAGGAAATGAAAGAACTTTGAGTAAAAGTGATTCAGTTTGGAAAGAACTAATATCCGATGCTAAGCAACGCGGTTGTTTCTTCACTGCCGATGAAGATTGTGACGTTCAAAAAGCTATTATAGACGTCATGAAAGACTTGCATCAACTCGACGACCTTCTCAATGGCGAGAGTATACTTTTCAAAAATTCAAGATGGAAGGTTGTATTCAGTGAAGACTTCCGAAAGTCGTTTCAGAAATTGAAATCCGAGAATGACAAGGACAAGAAGCTGGTCATAACTGTACTACTTAAGCTTGCAAGTGGTTGGAGGCCGAAGAATATAAACGTGGAGTATAAATGCGAGAGCTCTTCGTACATCGTGAAGCAAATCAAAGTTGCGAGATACTATGTTGTCTGCTCCACCGACTTAGTCAAGGATCCCGTTGACTTAACTGAGAACCCTGTTTACGTACAAATTTTAAAAGTGTGGGATGTACTGCCTATGACGGATACTGCGAAACTGTTGAAACGACTCGACGGCATATTTGCAATGTATACGGATGATTTTATCAACCGCTGCAATGACAAGTTGTACGAGGGAAATTTGGAGGTACCAAAGAGTTGGGAAGTTGGTAATAATAACATAACCCGGTTCAGCACGGGTGGTGTTGACTGCAAAAGTCATGTGGAGAATGCCAAAGTCAACGAAAGCTTACTCGTGATGAAATTTTATTCACTGTCGAGCGGTGTGGTTAATCATTTGCTTACTGATATGGAGGGTAGAGAAGTGGATCTTCCGTTTGAGGTTACCGATGAAGAGCGTGGGATAATAATGTTTCCGAGGAGCAGCTTTGTACTAGGTCGATCTGGTACTGGAAAGACAACCATTTTGACTATGAAGTTGTACCAGAAGCTTCAGCAGCACTCTATTGCCACACGGGATTCAACGACAGCTGGCGATGATGCGCCTGTTCTGCACCAGCTTTTTGTTACCGTTAGCCCAAAACTCTGTTATGCTGTCAAAAAGCACGTAACGCAGCTAAAGAGCTTCGCTAGTGAAAACTTCTCCGGGAATAACAGCTCTATGGATACGGATGATTTAGACGAAATGGCTGAATTCAGGGATATCCCGGACACATTTATTGGCATCGAACCAGAAAAGTATCCTCTAATTATCACATTTCATAAGTTTCTAATGATGCTCGATGGTACTTTGGGTAATTCTTATTTTGAGAGATTTCGCGATGTAAGAGGCTCCTCACAACAGTACCAAGGAAGAAGATCTATTGCGCTGCAAAATTTCATAAGGAGAAACGAGGTTACCTATGACCGTTTTCGGTCCTTATATTGGCCTCATTTCAATGCAAAGCTTACAAAAGTTCTTGATCCCTCAAGAGTGTTCACCGAAATTATGTCGCATATAAAAGGAGGTCTAAAAGAAGGGGAATCGGGCGAAGCCAAGCTAAGCAGGGAAGGCTACGTTTCCTTATCCGGCAGTAGAGTTTCCACTTTAAGTGCAGAGAAAAGGGATGCAGTTTACGATGTTTTCGAGCACTACGAAAAAATGAAATTGAAGCGTCGTGAATTCGATCTTGCCGATTTCGTGATCGACATTCATCTACGGCTCAAGAACGGGGATTTAATGGGTGATAAAATGGAGTTTGTGTACATTGATGAAGTGCAAGACCTTACCACGAGGCAAATTTCACTTTTCAGATTTATTTGCAAGAACGTCGACAGAGGATTTGTATTTTCTGGCGATACGGCGCAAACGATTGCAAGAGGGATCGACTTTAGATTTGAAGACATTAGATCCTTATTCTATAATGAATTTATTATGAAATCCAGAAACTGCGACGAGGGTTCAGTAAGAAGAGAGAAAGGGGTTGTCTCGGAAACGTTTTGTTTGTCGCAGAATTTCCGTACTCATACCGGTGTACTTAGGTTAGCGCAAAGTGTCGTAGATCTCATTTGCCATTTCTTCCCACAATCAATTGATGTATTGCCTCCAGAGACTAGTCTCGTATATGGCGAGTCACCGATTGTACTAGAACCCGGTAGTGATGAGAACTTGATTATGAGTATTTTTGGTCATAGTGGAAATGCTGCCAAAAAATGGGTGGGGTTTGGTGCTGACCAGGTTATTCTCGTACGTGACGAATTTGCAAGAACCGAAATTTCCAACTTTATAGGCAATCAAGCTCTTGTTCTCACTATAGTTGAGTGCAAGGGACTCGAGTTTCAGGATGTTCTGTTGTACAACTTCTTCAGTTCATCACCTATGAGTGATCAATGGAGGGTTTTGTACGAATACTTGAAAGATAAAGATCTTGTCGACGACAACACGCCCAAGACGTTTCCGAGTTTTAGCGAGTCAAGACACAATATCCTTTGCTCTGAACTGAAGCAGCTATATGTGGCGATCACTCGAACAAGGCAAAGATTGTGGATATGCGAAAACGATGAAGAGCTGTCGAAGCCGATACTCGACTATTGGAGAAGGTTGTGCCTTGTCCAAGTGCGGAAAATAGACGATTCTCTTGCATTAGCTATGCAAAGAGCAAGCAGCCCCGAGGAGTGGAAATCGCAAGGAATCAAGCTATTTTGGGAGAAGAACTACGAGATGGCGACTTTGTGCTTCGAGAAAGCCGGAGAAGAAACATGGGAGAAGAGAGCGAAGGCGTCTGGTCTTAGAGATGCAGCTGATTCTCTACGTGGTTCGAACCCTAAAGAGGCGCGTGTAATGCTTAGAGAGGCTGCAGAAATATTTGATTCCATCGGCAGATCCGATACAGCAGCTGAATGTTTTTGCGACTTAAACGAATATGAAAGAGCAGGGCGGATTTATTTGGAGAAGTGCGGTATCTCTGAGCAGAGAAAAGCTGGAGAGTGTTTCTCTTTGGCCGGAAGTTACGCAACTGCAGCTGAAGTTTATAACAAGGGATACTTTTTCGACGAGTGCTTATCAGCTTGCACCAAAGGAAATCATTTCGACCTCGGTTTGCAATATATCGAGCACTGGAGGCAGCAAGCATCATTGGGGGGTAACACAAGATTTAAGAATTCCTACGGAATCGCGCACGCGTTTCTTGAAAAATGTGCTCTAGAATGTTATACAAGAAAGCATAGTGAATCGATGATGAAGTTTGTTCGCGCTTTCTCTTCGGAGCAATCCAAACGGAACTTCTTGAAGTCGAGGGGCTGCCTTGAGGAGCTTCTAATATTGGAGGAAGATTCCGGAAATTTCAATGCGGCTGTAAAGATTGCACAACAATTAGGGCATATTTTACGCGAGATTGATTTGCTCGAAAAGGCGGGAGACTTTGAAAAGTCTTCTTTGCTCGTAATTTCTTACGTACTGAATAACTCTCTGTGGGTGTATGGAAGCCAAGGTTGGCCTCTAAAATCATTTCCTCAAGACGAAGAGCTTTTAGCGAAAGCGGTTTCAGCTGCAGAAAAGGTTTCGGAAAATTTTCATGCATCGATTTGTGCCGAGGCCAATTTTTTGTCTACCGGCGATAGGATGAACTTGTCCGAGTTGATGCAGTGTTATAGTGCTTCGAAGCAATACAGATATCGTACGGTCGAACTTCTATCTATTAGAAAGCTTCTAGATTTCCATTTTCCAGTCGATCCAGCCAAATACGAATGGGGTCCTGAATTGCAAATTGATCCGAGTTTATTCGAAGAAAGAATGGTGAGAAATGAAGTCTCCGGCGGAACCCTTGTTTTTGTTTGGAACTTATGGAAGGTACAGTGTTTGGAGATCTTAGAATGCTTCGACTCGCTTGAGAAATGTGAAGATAATACGGCTATTCGATTCTGTTTTAACTACTTTGGGGTGAGGTCGCCGAATAACTCGACGGCTCGGGAATACTGGTGTCAAGAAATAGTTTCCGCCGGAGTACGAGTTTTGGAGGTTCTTGAAGCTCTTTATAATTGTTATTTGACGAAGCCATACTCATCCGATTACTGCCAAAGTACGTTATTGACTCACGTTTTTGACATAGCAAGGTTCATCGAGTCAAAATCACTTGGCATAATAAAGTCAGCCAATGCCGGGAAGCTGCGTTGCTTTGTTCAACTGTCTACCAAATTCTTTGAAGTCGTTTTTCCTTTGGACCCTCGACGGTCATTGTCCGATGATATGATATCTTTAAGGGAAACCGAATTTTCGAAGAATTTATTGGAAGAAATTATTTCTAGAAATATTAGCCCACGGGGGGGTACACTCACTTATAAGCAGATAGGACATGTGGTTATGATAATTCTTGGCTCTGGCAAGCCCAGAAATGAAATTATTTATCAGAGGATTATTGCAAGCCTTCCTCGAAACTCTTCTTGGAAGTCATTCATCGAGCTCTTGATTTTGGTTCCGCACTCTCGAGGCCACCTCTTCACTACAAAATCCTCGTTTGTTGAATACTTAATGTGTCTTTCACCGGATGCTGATCCGAGTTCCGGTTTAGTGACGGACAAGAAATCCGATGCTACGAGCATATTTAACTTTGTGGCCGATGTGGCTATAGAATGTCTTCATAAAATTGAGGTTACATCACAATGGATCGAGTGTTCTCGTATTGACTACGACCACTATTTGCCAGTGCTTATGCTGAGGTTATTCATGATTCTGTGCTTATCTTGTCTGAACTCGGAGCGGTCGTCCTTCAATACTCTTTTCGATATGCTTAGAGTGCCTCATATCGGGCACCATTTGCCGAGGGAATTTTGCGAAGCTATTCGACGAAGAAGGAAGAATGATATTTCGGATGAAGATGCAGTTGCTTGCGCATTCAAAGCTATTGGAGACCCTCTTGTTATCGTAGCCTCGACTGAGAACAGCCTCGAGTTTGAATGTTCTGATGCTATTTTCCTCGACTTGAAATCCTTCACATGCAGAAATGAAGTCGTCAAAAAACTATTTCCTAGGAGCAGTACTACTGAAGCATCAGAAGTTACGGTTACGCAATCTTCAAAAACGGCAGTAGAAACTGATTCACAG
>gnl_Mimgu_v2.0_Migut.D01164.1
ATGGAGGAGAATCGACGACCAGGTGGTGGGACCAACGAGCCTTATAAAGAAGAGTTCACTGATTTGGTGCTTTCATGGACGCTTCAAGACATCCTTAATGACAATCTGTACCAGTACCAGGTGGAGAAGATTCCCGATTCATTTGGATGCGTGGACGAGTATTTCGGCTCCTACATCTTCCCATTGTTAGAAGAAACACGTGCCGAACTTGCTTCCGCCGCCGAATCCGTACACAACGCACCTTTTGCTGAGGTGGCGTCTTCGAGTGGGCCAAGACATGGGAGATTCCTATACGATGTACAGGTTGGCAGCTGGAGAAATAGATCAAGTGATGGCGGTCGCAGAACTTTGCCGGGTGATGTTGTTCTGCTCTCGGATTCGATACCCGAATCTGTTTCTGACCTACTGCGTGTCGGATCTACATACACTTTCGCATCGGTAATGAATATTCATGAAGACGATGAAGAGAGTGACGGTAGTTGTAGTGCGCCGTCCAGTAGTTTTACTCTGAAATCGGCTCGGCAAATTGAATTTGGTTATGGAGAAGGGAAGTCCGTCTACGTCGTTTACTTGATCAACGTTACACCACATAAAAGAATATGGAAAGCGTTACACATGCGTCGAAATCTGACAATCATTGAGAAGTTATTAGCCAAGAACGACTTGCTGGGCGAGGAGATTTGTGGAGTATGTTGTCACAAATACAATAACGAGATTGATGAGAAACTATTGTCCAATTCAAATGGATCGCAACTTGATGCAGTTTTGGCTTGTATATCCGAATCCGAGTGCGACCACAAGTCATCTGTTGAACTCATATGGGGCCCACCGGGGATTGGAAAGACAGCAATGTTGAGCCGATTGCTATGTACTCTCTTAAGAACGAACTTGAGGACACTCGTTTGTGCCCCAACAAACGTTGCTATTAAAGAACTTGCGTCTCGGGTTGTTTCTCTAGTAAGAAATTCAGTTTTAAAGGAATCTGGGGAGATCAATAGCCATTTGCCTTGTCCTTTAGGAGACATGCTCGTATTCGGCAATAAGGATCGTCTGAAAGTCGGATCAGAAATTGACGAAATCTTTTTAGATTATCGTGTTAAGATGCTTGCAAGTTGCATGGGATCACTAGCCGGTTGGAAGCATTGTATCTCGTCCATGCTCGATTTTCTTGAAGATTGTGTTTCTCAACATAAAATCTTCGTGGAGAATGAGATAGTAATTATCGAAGCTAATAATAAGCACTTGGACGAGTCCAAAAAATCACTTTTGGAGTTTGCCAGAGACCGATTTCCACATTTAGCAGCACCTCTGAGAGATTGCATGATTAAATTCTTCACTAATTTACCAAGAAACCTCACTCACGAGCACCACATCCATCGAAACATACTGCAACTTATGTCTCTTCTCGATTCCGTCGAGATTTTGTTGTTTGATGACAACAGCTTGACATCTGGGAAACTGGAGAGCAACTTTCTACAGCATGGAACTGTATTATCTTGTGCTGATTTACTGAGGTCTCTTCGGGCTTCTCTAGATAAACTCGGCATGCCAAGTGGCGTCAATGCAACTTCAACTGTGGAGTTGTGTTTCCGAAATGCTACTTTGATATTCTGCACCGCTTCGTCCGCATACAAGCTGCACACAGTTGATTCCGGGCCGTTCGATATGTTGGTTATCGACGAAGCTGCTCAGGTGAAGGAGTGCGAATCGATCATAGCACTTCAGATCCCGGGCGTGAGGCATGCAATTCTTGTCGGCGATGAATGCCAATTACCAGCAACAGTTATCAGCAAGATATCGGAAGAAGCTGGCTACGGGAGAAGTATGTTTCAAAGATTGAGCTCGTTGGAACAACTCCAAGACTTGCTTAGTGGCGAGAGTTTACTTTTCAAAAATTCAAGATGGAAGGTTTTATTCAGTGATAACTTCCGAAAGTCGTTTCAGAAACTGAAACCTTTCAATGTTAAGAAGCTGGTCCTAACTGTTCTACTTAAACTTGCAAGTGGTTGGAGGCCCAAGAATATAAACGTGGACTATAAATGCGAGAGCTCTTCGTACATCGTGAAGCAAATCAAGGTTGCGAGATACTACGTTGTCTGCTCCATTGACTTAGTTAATGACCCCGTTTACGTACAGATTTTCAAAGTGTGGGACGTACTGCCTATGTCGGACACTACGAAACTTCTGAAACGACTTGACAACCTATTTGCTATGTACACGGATGATTTTATCGACCGCAGCAATGACAAGTTGTGCGAGGGAAATTTGGAGGTGCCAAAGAGTTGGTCGGATTGTAATGATGTAATCCGGTTCAAGAATCGTAATGACACCAAAGTCGATACCGGTGCGAGTGTTGAATGCAGAAGCCATGTCGAAAACGCTAAAGTGAACGAGAGTTTACTTTTGATGAAATTTTATTCCTTGTCGAGTGATGTTGTGAATCGTTTGCTTACCGATGTCGAGGGTAGAGAAGTGGATCTCCCATTTGAGGTTACCGATGAAGAGCGTGAAATAATAAGGTTTCCGAGGAGCAGCTTTATATTAGGTAGGTCCGGTACTGGCAAGACAACTATTCTGACTATGAAGTTGTACCAGAAGCTTCAGCACTACTGCATAGCGACACGGGATTCTATGACAGCTGTCGGTGATAGGCCTATTTTGCGCCAGCTTTTTGTTACCGTTAGTCCAAAACTCTGTTACGCTGTCAAAAAGCACGTCACGCAGCTGAAGAGGATTACTAACGAGAACACCTCCGGAAATAGCAGCTTCACAGATATGGATGACTTAGATGAAATGGCTGCTGAATTCAGAGATATCCCAGACACATTTGTCGGCATCGGACGAGAAAAATACCCTCTAATCATCACATTCCACAAGTTTCTAATGATGCTCGATGGAACTTTGGGCAATTCTTATTTTCAAAGGTTTCGTGATGCAAGAGCCTCGTCGCAGTACGAAGGCAGAAGGTCTGTTGCACTGCAGACTTCCATTAGGAGAAACCAGGTCACGTACGAGCGTTTTCGATCCTCGTACTGGCCCCACTTCAATGCAAAGCTTACGAAAATCCTCGATCCCTCGAGGGTGTTCACTGAAATAATGTCGCATATAAAAGGAGGGGAATCGGGCGACGGAAAGCGAAGCAGGGAGGGATACGTTTCGTTGTCTGACGGTAGAGTGTCCACTTTAGGTGCGGAGAAGAGGGATGCGGTTTACGATATTTTCGAGGACTACGAGAAAGTGAAATCGGAGCGCGGTGAATTCGATCTTGCTGATTTTGTGATCGATATTCATCTACGGCTCAAGAACGAGGATGATCTAATGGGTGATAAAATGGACTTTGTGTACATTGACGAAGTGCAGGACCTCACTACAAGCCAAATTTCCCTTTTCAGATTTATTTGCAAAAATTTCGACGAAGGGTTCGTGTTTTGCGGCGATACAGCACAGACGATTGCACGAGGGGTCGACTTTCGGTTTGAAGATATTCGATCGTTGTTCTATAGTGAGTTTCTTATGAAATCTTCTAGAAATTGCGAGTTTCCGGGAAGGAGAGAGAAAGGGGTTGTATCGGATACGTTTTGTTTATCGCAGAATTTCCGTACTCATACTGGTGTGCTTCGGTTGGCACAGAGTGTCGTGGACCTCATTTGCCATTTTTTCCCACAATCAATTGATACATTGCCTCCGGAAACTAGTCTTATATATGGTGAGTCTCCTGTTGTACTCGAACCTGGCAGTGACGAGAACTCGATTATGAGTATTTTTGGACACAGTGGAAATGCTGTTGGAAAATGGGTGGGGTTTGGTGCTGACCAAGTAATTTTAGTAAGGGATGATTCCGCGAGAAGAGAAATTTTCAACTATATTGGCAATCAAGCTCTTGTTCTGACTATAGTGGAGTGCAAGGGGCTCGAGTTTCAGGATGTTCTGTTGTACAACTTTTTCGGTTCTTCACCGATGAGTGATCAATGGAGGGTTTTGTATGAATTCTTGAAAGAAAAAGATCTTCTTGACGCAAATACTCCAAAGTCGTTTCCAAGTTTCAGCGAGTCGAGACACAATATCCTGTGCTCTGAACTGAAGCAATTATACGTGGCGATCACTCGAACCAGGCAAAGATTGTGGATATGCGAAAACAATGAAGAGCTGTCGAAGCCCATACTCGATTATTGGACAAGGCTGTGCCTTGTCCAAGTTCGAAAAATAGATGATTCTCTTGCAGCAGCAATGCAAAGAGCTAGCAGCCCCGAGGAGTGGAAATCGCAAGGAATCAAGCTTTTTTGGGAGAAAAATTATGAGATGGCAACAATGTGCTTTGAAAAAGCAGGCGAAGAAACATGGGAGAAAAGGGCTAAGGCTTCGGGTCTTAGAGCTTCAGCCGACTCTCTACGTGGTTCAAACCCTAAAGAGGCTCGTGTAATGCTTAGAGAGGCTGCCGAAATATTTGATTCCATTGACAGATCCGATACCGCAGTAGAATGTTTTTGCGACTTAGGGGACTACGAAAGAGCAGGAAGGATTTATTTGGAAAAATGCGGTACGTCTGAGCTGAGAAAAGCTGGGGAATGTTTCTCTTTAGCTGGAAGTTACAAAATTGCCGCCGAAGTTTACAACAAGGGAAATATTTTCGACGAGTGCTTATCAGCTTGCACCAAGGGAAACCATTTGGACCTCGGTTTGCGATACATCGAGCAATGGAAACAACAGGCATTTATGAAAAGATTTAAGGAGGTTGACAAAATCGCGCAAGAGTTTCTTGAAAGATGTGCTTTGGAATGTAAGAAGAAAAGGGACAGTTCATCGATGTTGAGGTTTGTTCGCGCTTTTTGCACGGAGGAATCGAAGCGCAACTTCCTGAAGTCCTTGGACTTGCTTGAGGAGCTTCTAGTATTGGAGGAAGATTCCGGAAACTTCAATGAGGCTTTAGAGATTGCACAACGATTAGGACATACTTTACGTGAGATTGATTTGCTTGAAAAGGCAGGAGATTATCGAAATGCCTCTTTGCTCATACTTTCTTACGTGCTGACTAACTCTCTATGGTTGTCTGGAACTCGAGGTTGGCCTCTGAAATCATTTCATCAAAAGGAAGAGCTTCTAGCTAAAGCGATTTCATGCGCGGACAAGGCTCCGGAGATTTTTCGTGCATCAATTTGTGCCGAGGCCGAAAGTTTGTCTGATGATCAGAGGAAATTGTTGTCTGAGTTGATGCAGTGTTATAGTGATTCGAAGCAATGTAAATCTCGTACAGGTGAGATTCTATCTGTTAGAAAGCTTCTAGAAGCCCATTTTGAAGTCCATCCAACAAAATACGAAGCAGATCATGAATTGCAGATTGACCCGAGTTTATTCCAAGAAAGAATGGCGAAGAACGAAGTTTCAAGTGGGACCCTTGTTTTCGTTTGGAACTTGTGGAAGGTAAAATGTTTGGAGATTTTGGAATGCCTCGACTCTCTTGGAAAAAGGGTAGACCTCAACGAATGCGAAGATACTGCTCGATTCTGTTTAAGCTACTTCGGAGCGAGGCTGCAAAATAATAATTCAAGTGGCACGTATGTGTTGATGAACCCTAATGCTGCATGGATTAGAAATTCCGATAAAGGGTTCATTTCGTGGAAAAGAAAGGTGGCAACTCTCAGTGCTCGCCATTTCGCTTCAGCTGCTCGAGAATACTGGTGTCGGGAATTAGTTTCGGCTGGGGTAAGAGTTTTGGAGGCTCTTGAAGCTCTCTATAATTTTTATTCATCTCGATATTGCCAAAGTGTGTGCCTCATTCACATTTTCGACATAGCAAAGTTCGTCGAGTCGAAATCACTCGACACAGAGAAACTGCACAACTTTCTGCAGTTGTGTACCAAATACTTCAGAAATGTTTTTCCTTTGGACCCTCGAGAATCGTTATTCGAGGATATGATATCTTTAAGGGAGACCGAGATTTCCAATAATTTACTTGAAGAAATTATCTCGAGAAATGTTATTAGCTCAGGGAACGATGAACTCACTTATAGGCAGATAGGACAGGTGGCGATTACAATGCTCGGGTCTGGACTAATGCTGAAAAAGGGACTTCATCGGAAGATTATTTCAAGGCTGTCTGAAAATTCTTCCTGGAAGTCATTCATCAAGAATCTCGAATCTCCACGCTCCTCCGAAGAAGCTCTTAGTCACGAGTTTCATAGAGCATTGGCAGAAACTTATAGCATCAATTGGAGGGCAAGACAATTTATATCTCCGAAATGTTTCTTTTATCTTGTCGAGAGGCTCTTGATTCTGGTTCCTCACTCTCGAGGCCACTTCTTCACTACAAAATCTTCGTTTGTAGAGTATTTAATGTGCCTTCCACCGGATGCTAATCCGAGTGCTGGTTTAGTATTCACAGACAAGAAATCCTATGCTACAAGCAGCTTATTTTACTTTGTCGCCAGTGCTGTTAGGGATTGTCTTTTTAACTGTGGGGATACAGCAGAATGGATCAGTCGTTCTAATATCGATTGCAACCATTATTTCCCGATACTTATGCTGAGGTTGTTCATGATTCTTTGTCTGTTGTGCCTGAACTCGGAATTGCCGTTCGATGCGCTGTTAGAGGTCCTTAAAGTATACTATATCAAAAGCCAGCTGCCGTTGAGATTTTACGAAGCTATTCGGCTTAAAAGGATGAACAAGTATGTTTCGTGCGAAACTGCGGTTGCTGCAGCGTTCAAAACGATCGGGGATTCACTTGTTATTGTGGCCTCGACTGAGGATAGCAGTCTCGAGTTTGTATGTCCCAATGCTATTTTTCTTGGCTTGAAATCCTTCTCATGTAGAAATCAGGTCATCAAGAAACTATTTCCGAGGAGCACTGACGGTGATAAGAAGGCAAGAAATGTTGTTAGTGAAGAAGTTGCTGTTGAGCAATCTCCGAAAACGACATTGGAAACCAATTTGCTAAAAGGGGGTCTTCAAATAGAGCTAAAATGGAATATTTTTCGGGAATTCATTGACGCCTTAGGGTCGCTACGGAGTGGTAGTGACGGAGATTCAAAGAACCTTGTCATGAGAAAGAAGGCAGCGGTGGAGGAGCACATCAACTGTTTAACTGCTGAAATCGCAGATTTGAGTGAGCAGCAAAGGTCTCACTCCGTGGAACATAAAAATGTGCTGGACGAATTCAAAACCACGATCGAGGAAATGACCGAGATATGTTCGTTATTAGATACGAGTGACTTTGACGTTAAAGTCATGCCGAAAATTGACGGCATCTTGAAGATCTTGGAAGAAAGAAGGTATAATCTATTGGTTCAAAAGATCGCGGACGTTACAAAGACATTGGAGGATAGAAGGTCTCGATCATGGTTTTCGGTGTCTGAAGGCACTTTTTTCAAGAGCATTGAAGAAAGAAGGGCTCAAATATTGCCGAGTTCGAGTAATGATCCACCGAATGTAAGTTCTTCTGTTGCTTACGATGACAAGGAAGAAGATGGAAACAATATTAGCAAAAACGGGAAAGGAAAGAGCAAGAAGCAACCGAAAAAAGGGAAAGGGAAAGGGAAAGGAGGGAAAAGAAAG
>gnl_Mimgu_v2.0_Migut.G00809.1
ATGGTCGCTAAGAATTTGGTCGCTAAAACTAGTTTTTCTTGTAGTGCTTATGACCGTTTTCGGTCCTTATATTGGCCCCATTTCAATGCTAAGCATACAAAAATTCTCGATCCCTCAAGAGTGTTCACTGAAATTATGTCGCATATCAAAGGAGGTCTAAAAGAAGGGGAATCGGGCGAAACCAAGCGAAGCAGGGAGGGGTACGTTTCACTATCTGAAAGTAGGGTGTCAACTTTAAGTGCAGAGAAGAGGGATGCGATTTATGATATTTTCGACGACTACGAGAAAATGAAAGTGGAGCGTGTGCAAGACCTTACAATGCGGCAAACATCCCTTTTCCGATTTATTTGCAAAAATGTGGACGAAGGATTTGTATTTTGCGGCGATACAGCACAGACGATTGCACGAGGGATTGACTTTCGGTTTGAAGACATTAGATCATTGTTCTATAATGAGTTCTTTATGAAATCATCAAGAATTTGTGAGCCTTCAGCTTCAGGGAGGAGAGAGAAAGGGGTTATATCGCATACGTTTTGTTTATCGCAGAATTTCCGTACTCATACTGGTGTACTTAGGTTGGCACAAAGTGTCATAGATCTTATTTGCCATTTTTTTCCACAATCAATTGATGCATTGGCTCCAGAAACTAGCCTTATATACGGTGAGTCACCTGTTGTACTCGAACCGGGTAGTGACGAGAATTTGATTATGAGTATTTTTGGACATAGTGGACATGATGGTGGAAAATGGGTCGGGTTTGGTGCTGACCAAGTAATTTTAGTACGGGACGATTCTGCCAGAAACGAAATTTTCAACTACATTGGCAAACAGTTTTTTGATCAATGGAGGGTTTTGTATGAATTTTTGAAAGAAAAGGATCTACTTGATTCCGCTACTCCAAAGTCGTTTCCAAGTTTTAGCGAGTCGAGGCACAACATCTTGTGCTCTGAACTGAAGCAACTATACGTGGCGATCACTCGAACGAGGCAAAGATTGTGGATATGTGAAAACAACGAAGAGCTGTCGAAGCCAATACTCGACTATTGGAGAAGGTTGTGCCTTGTCCAAGTGCGGAAAATAGACGATTCTCTTGCATTAGCAATGCAAAGAGCTAGCAGCCCCGGGAGTGGAAATCACAAGGAGTCAAGGTTTTTTGAATTGTATTTTCCCGGTTTTTTTTTTTTTTATATATTTTTTGCGTTATTTATTCTGATTGTATTTTTATTTTTGCAGCTCTTTTGGGAGAAAAATTATGAGATGGCAACAGTGTGCTTCGAAAAAGCTGGAGAAGAAACATGGGAGAAAAGGGCTAAGGCTTCTGGTCTTAGAGCTTCGGCAGACTCTATGCGTGGTTCAAACCCAAAAGAGGCACGTGTAATGCTTAGAGAGGCTGCCGAAATATTTGATTCTATTGATCGAGCTGATACTGCAGTAGAATGTTTTTGCGACTTAGGGGCGTACGAAAGAGCAGGAAGGATTTATTTGGAAAAATGTGGTACGTCTGAGCTTCGAAAAGCAGGGGAGTGCTTCTCATTAGCTGGAAATTACAAACTTGCCACCGAAGTTTATAACAAGGGGAATTTTTTCGAGGAGTGCTTATCAGCTTGCACCAAAGGCCATCATTTTGACCTCGGTCTGCAATACATCGAGCAATGGAAACAACAAGCATCATTCGATACCGGAATTATGACAAGATTTAAGGAGATCGACAATATTGCACAACAGTTTCTCGAAAAATGTGCTTTGGAATGTCGTAAGAAAAAGGACAGTGCATCAATGATGAAGTTTGTTCGTGCTTTCTGTACGGAGGAATCGAAACGCAACTTCTTGAAGTCAAGGGATTGCCTTGAGGAGCTTCTATTATTGGAGGAAGATTCCGGAAATTTTATCGAGGCTGTAAAGATTGCACAACAGTTGGGGCTTATTTTACGCGAGATTGATTTGCTCGAAAAAGCTAAGGACTTTCGAAATGCTTCTTTGCTCGTAATTTCGTATGTATCGAATAACTCTCTTTGGGTGTATGGAAGTCAAGGTTGGCCTCTAAAATCATTTCCTGAAAAGGAAGAGATTTTAGCGAAAGCTATTTCCGATGCAAAGAAGGTTTCGGAAAATTTTCTTGCAACAATTTGTGCCGAGGCTAAATTTTTGTCAATGAGTTATAGGATGAACTTGTCCGAGTTGATGCTGTGTTATATTGCTTCGAAGCAATATAAATCTCGTATGGTCGAAATTCTATCCGTCAGAAAATTCCTCGATGCCCATTTTCAAGTGCATCCGACAAAATACGAATCGGATACTGAATTAATGCTCATTGATCGAAGTTCATTCGAAGAAAGAATGTCGAAGAACAAAGTCTCTGATGGAACGCTGGTTTTCGTTTGGAACCTATGGAAGGTGCAAAGCTTGGAGATCTTCGAATGCCTCGACTCTATCGAAAGGGCTGACCTCAGCGAATGTGAAGATACTGCTCGATTCTGTTTTAACTACTTTGGAGTGAGGTCGGCAAATAACTCGAGGGACACCTATATATTGCTCAACCCTAATTCTGCATGGGTTCGAAATTTCGACAAGAGGTTCATTTTGCGGAAAAGAAATGTGGCAACTACTGATGCCCGTCATTTTGCATCAGCTGCTCGAGAATATTGGTGTCAAGAAATAGTTTTGACTGGACTACGAGTTTTGGAGGCTCTTCAATCTCGTTTGATGAAGCCCTCGTCGTCTATGTACTGCCAAAGTGTGTGCATCGTTCACATTTTCGACATAACAAGGTTCGTCGAGTCGAAATCACTAACCATGAAACTGCAGAAATTTCTGTCGTTATGCATCGAGTCCAAATACTTCCAATTTGTTTTTCCGTTGGACCCTCGACAGTCAGTATCTGAGGATATGGTATCTTTAAGGGAAACCGAATTTTCCAATAATTTACTCGAAGAACTTATCTCGATAAATATTGTTAGCTCAACGAATAATAATGAACTCAGTTATGGGCGTATAGGAGAGGCGGTGATGACAATGCTCGGGTCTGGATTATTGCAGAGAAACGGAATTCATGAGAAAATTATTACAAGGCTGTCTGCAAACTCGTCGTGGAAGTCATTCATCGAGAATCTGATCAGTGTGGAAGAATCTTCGAAAGATTCTCTTAGTCGCGAGTTTCATAATGCACTTGTAGAAACTTACAACATAAACTGGAGGGCGAGTGACTATATTTCTCCGAAATGTTTCTTTTATCTTGTGGAGAGGCTCTTGATTTTGTTACCCCACTCCCGAGGGTTTTTTTTCACTACGAAGTCGTCGCTCGTGGAGTATTTAATGTGCCTTAAACCGGATGCTAACCTGAGTTACGGTTTCGTCACGGACAAGAAATCGTATGCAGCAGACACGTTTAACTTTGTGGCGAGTGTGGTCAGAGAATGCCTTTATAACAGTCAGTCTACATTAGAATGGATTTATCGTTCTAAGATCGACGTCAACTACTATTTTCCAGTGCTTATGCTGAGGATGTTCATGATTCTGTGTTTATCGTGTCTGAATTCGGAGTTGTCGTTCAACGTACTTTTTGAGGTGATTCAAGTACCTCATATCCAATGCCAGCTGCCGTGGAATTTTTGCGAAGCGATTTGGTGTAGAAGGATGAACAATGTGTCGGACGAAGCTGCGGTTGCTGGAGCATTCAATATTATCGGGGATCCACTTGTTATTGTAGCCTTGAACGAGAATAGGCTCAAGTTTGTATGCCCGAATGCCGTTTTTCTTGATTTGAAGTCCTTCTTGTGTAGAAATGAGGTCATCAAGAAACTATTTCCTAGGAGTGATAAAAAAGCTACCGTCGAAAGAAACGTTGTTAGTGAACAAGTTACCGTTACGAAATCTTCAAAACCGACATTGGAAACCGATTCACATTTGGAAAACTCGGGGATTGGAAAAGGGGATCTTCGAATAGAGTTAAATTGGGTTATTATTTGGGAACTGTTTGACGCATTTGAGTCGTTAAAGAATAGAAACGATGGAGATTCCAAGAGCCTTGTCCTGAGAAAGAAGGAGGAAGTGGAGGAGCATGTAAAGTTTGTAACTGCTTTTTACTCCGGAGAAGATGAAAATGCGCTGCACGAAACCACGACAATGATTGCGGGATTGACCGAGCTTTGTTCTTTGTTAGATTCGAGCGACTTTGATAGTAAAGAGATGCTGGAAATGGGAGAAATGATGATTGAAGAAATTACGAAGGGATTGGAAGAGACAAGGCCTCGATTAATGTCGAGTTCGAATAACGATCCACTAAATGTAAGTACTATTGAATCTCAAGTGGCGGATTGTGACAAGACGATTCCTTCGAGTTCGGTTGTTGCTGATGATGACGAGGATGAAGACGCCAAAAATTATAGCAAAAATGGAAAAGGAAAGGGGAAGAAGAAACCGCAGTTGAAAAAGGGGAAAGGGAAAGGGAAAGGGAAAGGAGGTAAAAGAAAG
>gnl_Mimgu_v2.0_Migut.G00994.1
ATGTACAGCTTTGCTAGTGAGAATACCTCCAAAAATAACAACTTGGCAGATATGGACGATTTAGATGAAATGGCTGAATTCAGAGATATCCCCGACACATTTGTTGGCATCGAACCGGAAAAATATCCTCTGATTATCACATTTCACAAGTTTCTAATGATGCTCGATGGCACTTTGGGTAATTCTTACTTTGAAAAATTTCGTGAAGCAAGAGGCTCCTCACAGTACGAAGGAAGATCTATTGCACTGCAGACTTTCATAAGGAGAAACGAGGTTACTTATGACCGTTTTCGGTCCTTATACTGGCCCCACTTCAATGCTAAGTATACAAAAATTCTTGATCCTTCAAGAGTTTTCACCGAAATAATGTCGCATATAAAAGGAGGTCTAAAAGAAGGGGAATCGGGCGAAACCAAACGAAGCAGAGAGGCCTATGTTTCATTATCTAAAAGTAGGGTTTCCACTTTAAGTGCGGAGAAAAGGGATGCGATTTATGATGTTTTCGAGAACTACGAGAAAATGAAAATGGAGCGTGGTGAATTTGATCTTGCTGATTTTGTGATTGATATTCATCTCCGCCTCAAGAATGAGGAGGATTTAATGGGTGATAAAATGGATTTCGTGTACATCGATGAAGTGCAGGACCTCACCATGAGGCAAATTTCCCTTTTTCGATTTATTTGCAAAAATGTGGATGAAGGATTTGTATTTTGCGGTGATACAGCACAGACGATTGCACGAGGGATTGACTTTCGGTTTGAAGACATTAGATCATTGTTCTATAATGAGTTCTTTATGAAATCGTCTAGAATTTGTGAGCCTTCAGCTTCTGGGAAGAGAGAGAAAGGGGTTATATCGGATACGTTTTGTTTGTCGCAGAATTTCCGTACTCATACTGGTGTACTTAGGTTGGCACAAAGTGTCATAGATCTTATTTGCCATTTTTTCCCACAATCAATTGATGCATTGGCTCCAGAGACTAGTCTTATATACGGTGAGTCACCTGTTGTACTCGAACCGGGTAGTGACGAGAATTTGATTAAGAGTATATTTGGACATAGTGGACATGATGGTGGAAAATGGGTCGGGTTTGGTGCTGACCAAGTAATTTTAGTACGGGACGATTCTGCAAGAAACGAAATTTTCAACTACATTGGCAAAAAAGCTCTTGTTCTGACTATAGTTGAGTGCAAGGGGCTCGAGTTTCAGGATGTTTTGTTGTACAATTTTTTTGGTTCATCACCAATGAGTGATCAATGGAGGGTTTTGTACGAATTCTTGAAACAAAAGGATCTACTTGATGCCACTACTCCAAAGTCGTTTCCAAGTTTTAGCGAGTCAAGGCACAATATCTTGTGCTCTGAACTGAAGCAACTATACGTGGCGATCACTCGAACGAGGCAAAGATTGTGGATATGTGAAAACGATGAAGAGTTGTCGAAGCCAATACTCAACTATTGGAGAAGGTTGTGCCTTGTCCAAGTGCGTAAAATAGACGATTCTCTTGCCTTAGCAATGCAAAGAGCTAGCAGCCCCCGAGGACTCTTTTGGGAGAAAAATTATGAGATGGCAACAGTGTGCTTCGAAAAAGCAGGAGAAGAAATATGGGAGAAAAGGGCTAAGGCTTCTGGCCTTAGAGCGTCGGCAGACTCTATGCGTGGTTCAAACCCGAAAGAGGCACGTGTAATGCTTAGAGAGGCTGCCGAAATATTTGATTCTATTGATCGAGCTGATACTGCAGCAGAATGTTTTTGCGACTTAGGGGAGTACGAAAGAGCAGGAAGGATTTATTTGGAAAAATGTGGTACGTCTGAGCTTCGAAGAGCTGGGGAATGTTTCTTATTAGCTGGAAATTACAAACTTGCAACCGAAGTTTACAACAAGGGGAATTTTTTCGACGAGTGCTTATCAGCTTGCACCAAAGGCAATCATTTTGACCTCGGTCTGCAATACATCGAGCAATGGAAACAACAAGCATCATTCGATACCGGAATTATGACAAGATTTAAGGAGATCGACAATATTGCACAACAGTTTCTCGAAAAATGTGCTTTCGAATGTCATAAGAAAAAAGACAGTGCATCGATGATGAAGTTTGTTCGTGCTTTCTGTACGGAAGAATCTAAAAGAAACTTCTTGAAGTCAAGGGACTGCCTTGAGGAGCTTCTAATATTGGAGGAAGATTCCGGAAATTTTATCGAGGCTGTACATATTGCACAACAGTTGGGACTTATTCTACGTGAGATTGATTTGCTCGAAAAAGCTAAGGACTTTCGAAATGCTTCTTTGCTCGTAATTTCGTATGTATTGAATAACTCTCTTTGGGTGTATGGAAGTCAAGGTTGGCCTCTAAAATCATTTCCTGAAGAGGAAGAGATTTTAGCGAAAGCTATTTCCGATGCAAAGAAGGTTTCGGAAAATTTTCATGCAACCATTTGTGCGGAGGCCAAATTTTTGTCTATGAGTGATAGGATGAACTCGTCCGAGTTGATGCAGTGTTATAGTGCTTCGAAGCAATACAAATCTCGTATGGTCGAAATTATATCCGTCAGAAAATTCCTCGATGCCCATTTTCAAGTGCATCCGACAAAATACGAATCGGATCCTCAATTGATGCTCATTGATCGAAGTTTATTCGACGAAAAAATGTCGAAGAACAAGGTCTCTGATGGAACGCTGGTTTTCGTTTGGAACCTATGGAAGGTGCAAAGCTTGGAGATCTTCGAATGCCTCGACTCTATCGAAAGGGCTGACCTCAGCGAATGTGAAGATACTGCTCGATTCTGTTTTAACTACTTTGGAGTGAGGTCGACAAATAACTCGAGCGACACCTGTATATTGCTCAACCCTAATTCTGCATGGATTCGAAATTCCGACAAGAGGTTCATTTTGCGGAAAAGAAACGTGGCAACTCTTGATGCCCGTGATTTTGCATCAGCTGCTCGAGAATATTGGTGTCAAGAAATAGTTTCGACTGGTCTAAGAGTTTTGGACGCTCTTCAATCTTGCTTGATGAAGCCCTCGTTGTCTATGTACTGCCAAAGTGTGTGCCTCGTTCGCATTTTCGACATAACAAGGTTCGTCGAGTCGAAATCACCCACCACAAAGAAACTGCAGAATTTTCTTTCGTTATGCGTCGACTCCAGATATTTCAATTCAGTTTTTCCTTTGGACCCTCGACACTCGTTATCTGAGGATATGGTATCTTTAAGGGAATCCGAACTTTCCAATAATTTACTCGAAGAAATTATCTCGAGAAATGTTAGTAGCTCAAGGAATAATAATGAACTCAGTTATGGGCAGATAGGAGAGGCGGTGATGACAATGCTCGGGTCTGGATTATTGCAGAGAAACGGAATTCATGAGAAAATTATTACAAGGCTGTCTGAAAACTCTTCGTGGAAGTCATTCATCGAGAATCTGATCAGTGTGCAGGAATCTTCGAAAGAAGCCCTTAGTCGCGAGTTTCATAATGCACTTGTAGAAACTTACAACATAAACTGGAGGGCGAGTGACTATATTTCTCCGAAATGTTTCTTTTATCTCGTGGAGAGGCTCTTGATTTTGGTTCCCCACTCTCGAGGGTTTTTTTTCACTACAAAATCGTCGTTCGTGGAGTATTTAATGTGCCTTGAACCGGATGTTAACCCGAGTTCCGGTTTAGTAACGGACAAGAAATCGAATGCCGCAGACACGTTTAACTTTGTGGCGAGTGTGGTCAGAGAATGTCTTGATAACAGTCAGGCTACAGCGGAATGGATTGGTCGTTCTAATATCGACGGCAAGTACTATCTTCCGGTGCTTATGCTGAGGTTGTTCATGATTCTTTGTTTATCGTGTCTGAATTCGGAGTTGTCGCTCAACGTACTTCTTGAGGTGCTTAAAGTGCCCCATATCAAATGCCAGCTGCCGCGGAATTTTTGCGAAGCGATTCGGTGTAGAAGGACAAACAATGCGTCGGATGAAGCTGCAGTTGCTGGAGCATTCAATATTATCGGGGATCCACTTGTTATTGTAGCCTCGAACGAAAATAGTCGTCTCAAGTTTGTATGCCCCGATGCCATTTTTCTTGACTTAAAGTCCTTCTCGTGTAGAAATGAGGTCATCGAAAAACTATTTCCTAAGAGCAGTGATAAAAAAGCCACCGTCGAACCTAATGTTGTTAGTGAACAAGTTACGGAATCTTCTAAAATGACAGAGGGTATTATTCTGGAATTACTTGACGCCTTACGGAATAGAAACGATGGAGATTCGAAGAGCCTTGTCATGATAAAGAAGGAGGAAGTGGAGAAGCATATAAAGTTTTTAACTGGTGACATGGCAAAGTTAAGTGAGCGGAAGAGGTCTCGGTTTCACTCCGGTGAAGATGAAAATGATGTGCCGGACGAAAACACCACCACGATTGATGAACTGACCGAGATTTGTTCTTTGTTAGACACGAGTGACTTTGATACTAAAGCGGCCATGCTCAAGATTAAAGAGATTTTGAAGAGATTGGAAGAAAGAAGGCCGAATGTGAGTACTGTCGGATCTCAAAGTTGTGTTGTTTCTGATGACGACGAGGATGAAGATGGAGAAAATAATAGCAAAAGCGGGGGGAAGAAGAAGAAACAGCACCCGAAAAAAGGGAAAGAGAAAGGAAAAGGAGGTAAAAGAAAG
>gnl_Mimgu_v2.0_Migut.G01075.1
ATGTACAGCTTTGCTAGTGAGGATGCCTCCGGAAATAACAATTCGACGGATATGGACGATTTAGATGAAATGCTTGAATTCAGAGATATCCCCGACACATTTGTTGGTATCGAACCGGAAAAATATCCTCTGATTATCACATTTCATAAGTTTCTAATGATGCTCGATGGCACTTTGGGTAATTCTTACTTTGAAAGATTTCGTGATGTAAGAGGCTCCTCACAGTACGAAGGAGGAAGATCAATTGCACTGCAAACTTTTATTAGGACAAACGAGGTTACATATGACCGTTTTCGGTCATTTTACTGGCCCCACTTCAATGCTAAGATATACATGGAAAAATGTGGTACGTCTGAGCTTCGAAAAGCAGGGGAGTGCTTCTCATTAGCTGGAAATTACAAACTTGCCACTGAAGTTTATAACAAGGGGAATTTTTTCGACGAGTGCTTATCAGCTTGCACCAAAGGCAATCATTTTGACCTCGGTCTGCAGTACATTGAGCAATGGAAACAACAAGCATCGTCCGATACCGGAATTATGACAAGATTTAAGGAGATCGACAATATTGCACAACAGTTTCTCGAAAAATGTGCTTTGGAATGTCATAAGAAAAAGGACAGTATGTCAATGATGAAGTTTGTTCGTGCTTTCAGTACGGAGGAATCGAAACGCAACTTCTTGAAGTCAAGGGACTGCCTTGAAGAGCTTCTAATATTGGAGGAAGATTCCGGAAATTTTATCGAGGCTGTAGAGATTGCACAAGAATTAGGGCTTGTTTTACGTGAGATTGATTTGCTTGAAAAGGCTATGGACTTTCGGAATGCTTCTTTGCTCGTAATTTCGTATGTACTGAATAACTCTCTTTGGGTGTATGGAAGTCGAGGTTGGCCTCTAAAATCATTTCCTCAAGAGGAAGAGCTTTTAACAAAAGCGATTTCGGATGCGAATATGGTTTCGGAAAATTTTCATGCGTCAATTTGCGCCGAGGCCAAATTTTTGTCTATGAGTGATAGGATGAACTTGTCCGAGTTGATGCAGTGTTATAGTGATTCGAAGCAATACAAATCTCGTATGGTCGAAGTTCTATCCGTCAGAAAATTCCTCGATGCCCATTTTCAAGTGCATCCGACAATTTACGAATCGGATCCGACAAAATTCCTCGTCGATCAAAGTTTATTCGAAGAACGAATGTCGCAGAACAAAGTCTCTGGTGGAACACTTGTTATCGCTTGGAACCTATGGAAGGTGCAAAGCTTGGAGATCTTCGAATTTCTCGACTCTGTCGAAAGGGCTGACCTCAACGAATGTGAAGACACTGCTCGATTCTGTTTTAACTACTTTGGAGTGAGGTCGCCGAATAACTCGAGTGACACCTGTATATTGCTCAACCCTAATTCTGCATGGATTAGAAATTCCGATAAGAGGTTCGTTGTGCCGAAAAGAAAGTTGTCAACTCTTGATGTTTGTCATTTTGCTTCAGCTGCTCGAGAATATTGGTGTCAAGATATAGTTTCGACTGGACTACAAGTTTTGGATGCTCTTCAATCTCTTCTGACGAAGCCCTCGTTGTCTATGTACTGCCAAAGTGTGTGCCTCGTTCACATCTTCGATATAACAAGGTTCGTCGAGTCGAAATCACCCACCACAAAGAAACTGCAGAACTTTCTTTCGCTATGCGTCGAGTCCAAATACTTCAGTTCTGTTTTTCCTTTGGACCCTCGACACTCTTTATCTGAGGATATGATATCTTTAAGGGAAACCGAACTTTCCAATAATTTACTCGAAGAAATTATCTTGAGAAAGGCTAGTAGCTCAAGGAATAATAATGAACTCACTTATAGGCAGATAGGAGAGGCGGCAATGACAATGCTCGGGTCTGGATTATTGCAGAGAAACAGAATTCATGAGAAAATTATCGCGAGGCTGTCTGAAAACTCTTCATGGAAGTCATTCATCGAGAATCTGATCAGTGTGCAAGAATCTTCGAAAGAAGCTCTTAGTCGCGAGTTTCATAATGCACTTGTAGAAACTTACAACATAAACTGGAGGGCGAGGTTTTTTTTCACTTCAAAATCGTCGTTCGTGGAGTATTTAATGTGCCTTAAACCGGATGCGAATCCGAGTTCCGGTCTAGTAACGGACAAGAAATCGTACGCTGCTGACACGTTTAACTTTGTGGTGAATGTGGTCAGAGAATGTCTTTATAAAAGTCAGGGTACAGCAGAGTGGATCGCTCGTTCGAATATCAACGGCAGCTACTATTTTCTCGTGCTTATGCTGAGGCTGTTCATGATTCTGTGTTTGTCGTGTCTGAATTCGGAGTTGTCGTTCAACGTACTTTTCGACGTGCTTAAAGTAGCTCATATCAGAAACCAGCTGCCGTGGAAATTTTGTGAAGCGATTAGGTGTAGACGGATGAATAATGTGTCGGACGAATCTGCAGTTGCTGGAGCATTCAATATTATCGGGGATCCACTTGTTATTATAGGCTCGAACGAGAATAGTCGTCGTCTCGAGTTTTTATGCCCTAATGCAGTTTTTCTTGATTTGAAGTCCTTCTCGTGTAGAAATGAGGTCATCGAAAAACTATTTCCTAAGAGCAGTGATAAAGAAGCTACCGTCGAAAGAAATGTTGTTGGTGAACAAGTTATTACTACTACGCAATCTTCGAAAACGACATTGGAAACCGATTCACGGTTAACCAGCTCAGAGAAAGGAAAAGGGGATATTCAACTAAACTTAAACTGGGGTATTGTTCGAGAATTGTTTGACGCGTTGGAGTCGCTACGGAATAGAAATGATGGAGATTCGAAGAGCCTTGTCTTGAGAAAGAAGGAGGAAATGGAGAACCATATTAACTTATTAACTGCTGAAATGGCAAAGGTAAGTGATAAAAATGTGGCGGACGAAGTCACTGCAACGATTGAGGAACTGACCGAGCTTTGTTCTTTGTTAGATACGAGTGACTTCGATACTAAAGCAATGCCGAAGATTGAAGAAATTATGAAGAGATTGGAAGAAAGGAGGCCTCAATTAATGTCGAGTTCGAATAATGAACCACCAAATGTAAGTACTATTGAATCTCAAGTGGTGGATGATCACAAGATGATTCCTTCGAGTTCTGTTGTTTCTGATGATGACGAGAATGACGATGGAAAAAATAATAGCAAAAATGGAAAAGGAAACGGTAAGAAGAAACCGCAGTCGAAAAAAGGGAAAGGGAAACGGAAAGGAGGTAAAAGAAAG
>gnl_Mimgu_v2.0_Migut.G00991.1
ATGAATAGGAAAAGTCGAAAAGATGACAGGACCGGTTCTGACTATAGGCGAGAGAGGTTGTCGCCTCGGGTGGAGAAGATTCCAAAGTCATTTGAATCCGTTGATACGTATCTTGGTTCGTACATCTTTCCTTTACTAGAAGAAACACGTGCCGAACTTCGTTCCGCCACCGAAACTGTATGTAATGCACCTTCTGCTGAGGTGGCATCTTTTACGGAGCGAACACACGGGAAATTCGTGTACAATGTTAAGGTTGGTCAATGGAGAAATGTTGCCAGTGGTTCTGGTAGTGAGCGGCACAGAATCTTGCCGGGTGATGTTGTTCTTCTTTCGGATTCGAACCCCGAAGCTAATTCCCGCTCACAACTTATCGGCGGGACGTATATTTTTGCATGTATAAATAATATCAAGAACGATGATAGTTTTGTACTCAAAACCGCCGAGCAGATTGAAACCGAGGATGTTAAAAAAAGGCCGCGCTATGTGATTCACTTGATGAACATAATTCCACATAAAAGAATATGGAAAGCGTTACGTATGCGTTGGAATTTGAACCTTGTCGAGAAATCAATCACCGCGAATGACTTGGGAGTGGAAATGTGTGAAGTTTGCCCTTTCCAATACAATGTTGAGATGGAGGAGAAACTGCGATCGAGTTTATCGTCCAAGTTAAATGAATCGCAACTCGACGCGATTTCGGCATGTCTATCCAAATCCGAGTGCAGCCACACGTCATCAGTCGAACTCATATGGGGTCCACCCGGAACTGGAAAAACATCAACCTTAAGCAACTTGCTTCATCTTCTCCTGAAAAAGAACGTTCGGACACTCGTTTGTGCACCGACAAACGTCGCAGTTAAAGAACTCGCCTCTCGTGTGGTAGCACTAGTAAGAAACTCTGTTTTAACCGAGTCTCGAGGCAACCTATTGCCTTGTCCTTTAGGAGACATGTTCATATTTGGAAACAACGATCGTCTTAAAGTTGGCGCCGACATCGAAGAAATCTATTTGGATTATCGTGTTAAGAAGCTTGTACATTGCTTATCGACAATAACCGGTTGGAAGCACTGCGTTGCATCGATGCTCGATTTTCTTGAAGACTGTGTTTCTCATCATCAAATCTTTGTGGAGAATAATAATGGGCTAATCAAATCACTTTTGGAGTTTGCTAGGGATCGATTCGCAAATTTAGCACCACCGCTGAGAGATTGCATGTCGACGCTAATCACTCATTTACCAACAAGTTTCGTTCGCGAGCAGATGTTTCGAAGCATAATGCAACTAATGTCTCTTCTCGATTCGATTGAGACGTTGTTGTTTGACGACAAGAGCAGCTTGACATCTGAAGAACTAGAGAGAATCTTTTTACAAGACGGAACTAATTGTGTTGATACATCGTCCATAATATATATCAGAAGCCAATGTCTGAATGTTCTGAGATCCGTTAGGGCTTCTCTAGATAAACTCGGACTGCCAAATGGCGTTGGAATAACCTCCACATCCGCAGATTTTTGTTTCGGAAATGCTACTTTAATTTTTTGCACCACTTCAACTGCATATACGCTGCACAAATGTAAAACGGAACTTTTCAAAATGTTGGTGATCGACGAAGCTGCTCAAGTGAAGGAATGTGAATCGAACATAGCACTTCAGATCCCGGGTTTGATGCATGCAGTTCTTGTTGGAGACGAATACCAATTACCAGCCACAGTTAAGAGCAAGATATCGGAAAAAGCTGGATTTGGGAGAAGTATGTTTGAAAGATTGAGTTTGTTAGGTCACCCTAAGCATCTGCTTAATGTGCAATACCGAATGCATCCGTCAATAAGTCGGTTTCCGAATTCGAGTTTCTATCGGAACCAGATATTAGATGCGCCTATTGTGCAGTGCCGAAGCTACGAAAGATGCTATCTTCAAGGGAGGATATACGGGCCTTATTCGTTTATAAATATTCCCGGGAGTAACGAAGAATTTGATGATTTCGGGCGCAGTCGAAGAAATATGGTTGAGGTGGCTGTAGCTGTGATGCTAGTGCACAAACTCTTCAAAGCATGGTATGGATCAAATGAGAAACTCAGCATCGGCTTGATTTCCCCATACGCGGCGCAAGTTGCAGCAATTCAAGACAAGGTTCAGCGCAAGTACGGGAACCTCGAAAAGTTTATAGTCAACGTGAAGTCAATCGACGGCTTTCAAGGCGGAGAGGAAGATATAATAATTATATCAACTGTAAGGTCTAGTAAAGGTGGATCCATTGGTTTCTTGTCGAGCCCTCAAAGAACCAACGTAGCTTTGACAAGAGCTCGTCATTGTCTCTGGATATTAGGAAACGAAAGAACTTTGAGTGAAAGTGATGCAGTTTGGAAAGCACTAATATCCGATGCTAAGGAACACGATCGTTTCTTCACTGCCGACGAAGATTGCGACATTCAAAAAGCTATTGTAGACGTTAAGAAAGAGTTGGAACAACTCGAAGACCTTCTTAGTGGCAATAGTCCACTCTTCAAAAATTCAAGTTGGAAGGTTGTATTCAGTGAAAACTTCCGAAAGTCGTTTCAGAAATTGAATCCTTCCAATGTTAAGAATCTCGCGATAACTGTTTTACTTAAGCTTGCAAGTGGCTGGCGGCCCAAGAATATAAACGTGGACTGGAAATGCGAGAGCTCTTCGTATATTGTGAAGCAAATCAAGGTTGCAAATTACTATGTTGTGTGCTCAATCGACTTAGTTAAGGACCCTATTTACGTACAAATTTTCAAAGTGTGGGATATATTGCCTATGACGGAGACTACAAAGCTACTGAAACGGCTTGACAGCATTTTTGCTATGTATACGGATGATTTTATCAACCGCTGCAATGAGAAGATGCGCGAGGGGAATTTGGAGGTGCCAAAGAGTTGGTCGGTATCCGATGATATAATCCGGTTCAAGAATCAAAATGAAACCAAAGTCAATAGTAGTGCGAGTGTTGAATGCAGAAGTCATGTTGAAAATGCCAAAGTGAACGAGAGCTTATTGTTGATGAAATTTTATTCATTGTCGAGTGATGTTGTGAATCATTTGCTTACCGATGTCGAGGGAAGAGAAGTGGATCTCCCGTTTGAGGTTACCGATGAAGAGCGTGCAATAATAATGTTTCCAAGGAGCAGCTTTATATTAGGTCGATCTGGTACTGGGAAGACGACTATTTTGACTATGAAGTTGTACCAGAAGCTTCATCAGTACTCCATTGCCACACGGGATTCTATGACAGCTGGCGATGTTGCGCCTATTTTGCATCAGCTTTTTGTTACCGTTAGTCCAAAACTCTGTTATGCTGTCAAAAAGCATGTATCTCATCTAAAGAGCTTTGCTAGTGAGAACGCCTCCGAAAATAACAACTTAGCGGATATGGATGACTTAGACGAAATGGCTGAATTTAGAGATATACCGGACACATTTGTTGGCATCGAACCAGAAAAATATCCTCTGATCATCACATTTCATAAGTTTTTAATGATGCTCGATGGTACTTTGGGTAATTCTTACTTTGAGAGATTTCGTGATGTAAGAGGCTCCTCACAGTACGAAGGAAGAAGATCTATTGCACTGCAGACTTTCATAAGGAGAAACGAGGTTACTTATGACCGTTTTCGGTCCTTATATTGGCCCCATTTCAATGCTAAGCATACAAAAATTCTCGATCCCTCAAGAGTGTTCACTGAAATTATGTCGCATATCAAAGGAAGTCTAAAAGAAGGGGAATCGGGCGAAACCAAGCGAAGCAGGGAGGGGTACGTTTCACTATCTGAAAGTAGGGTGTCCACTTTATGTGCAGAGAAGAGGGATGCGATTTATGATATTTTCGACGACTACGAGAAAATGAAAGTGGAGCGTGGTGAATTTGATCTTGCTGATTTTGTGATCGACATTCATCTACGGCTCAAGAACGAGGAGGATTTAATGGGTGATAAAATGGATTTCGTGTACATCGACGAAGTGCAAGACCTCACCATGAGGCAAATTTCCCTTTTTCGATTTATTTGCAAAAATGTGGACGAAGGATATGTATTTTGCGGCGATACAGCACAGACGATTGCACGAGGGATTGACTTTCGGTTTGAAGACATTAGATCATTGTTCTATAATGAGTTCTTTATGAAATCATCAAGAATTTGTGAGCCTTCAGCTTCAGGGAGGAGAGAGAAAGGGGTTATATCGGATACGTTTTGTTTATCGCAGAATTTCCGTACTCATACTGGTGTACTTAGGTTGGCACAAAGTGTCATAGATCTTATTTGCCATTTTTTCCCACAATCAATTGATGCATTGGCTCCAGAGACTAGTCTTATATACGGTGAGTCACCTGTTGTACTCGAACCGGGTAGTGACGAGAATTTGATTATGAGTATTTTTGGACATAGTGGACATGATGGTGGAAAATGGGTCGGGTTTGGTGCTGACCAAGTAATTTTAGTACGGGACGATTCTGCCAGAAACGAAATTTTCAACTACATTGGCAAACAGGCTCTTGTTCTGACTATAGTTGAGTGCAAGGGGCTCGAGTTTCAGGTCAGAAATAATGCTTCTTGCAAC
>gnl_Mimgu_v2.0_Migut.G00808.1
GAAACACGTGCCGAACTTCGTTCCGCCACCGAAACTGTATGCAATGCACCTTCTGCTAAGGTGGCATCTTTTACGGAGCGAACACACGGGAAATTCATGTTCAATGTTAAGCCGCGCTATGTGGTTCACTTGATGAACATAATTCCACATAAAAGAATATGGAAAGCGTTACGTATGCGCCGGAATTTGAACGTTATCGAGAAATCACTCGCCGCGAATGACTTGGGAGTGGAAATGTGTGAAGTTTGCCCTTTCAAATACAATGTTGAGATGGAGGAGAAACTGCGATCGAGTTTATCGTCCAAGTTAAACGAATCGCAGCTCGACGCGATTTCGGCATGTCTATCCAAATCCGAGTGCAGCCACAGGTCATCGGTCGAACTCATATGGGGTCCACCCGGAACTGGAAAAACATCAACCTTAAGCAACTTGCTTCATCTTCTCCTGAAAAAGAACGTTCGGACACTCGTTTGTGCACCGACAAATGTCGCAGTTAAAGAACTCGCCTCTCGTGTGGTAGCACTAGTAAGAAACTCTGTTTTAACCGAGTCTCGAGACAACCTATTGCCTTGTCCTTTAGGAGACATGTTCATATTTGGAAATAACGATCGTTTTAAAGTTGGCGCCGACATCGAAGAAATCTATTTGGATTATCGTGTTAAGAAGCTTGTGCATTGCTTATCGACAATAACCGGTTGGAAGCAATGCGTTGCATCGATGCTCGATTTTCTTGAAGACTGTGTTTCTCATCATCAAATCTTTGTGGAGAATAATAATGGGCTAATCAAATCACTTTTGGAGTTTGCCAGAGATCGATTTCCACGTTTAGCAACACCACTGAGAGATTGCATGTTGACGCTAATCACTCATTTACCAACAAGGTTCGTTCGCGAGCAGATATATCAAAGCATAATGCAACTTATGTCTCTTCTCGATTCTATCAAGACGTTGTTGCTTGACGACAAGAGCATCTTGACATCTGAAGAACTCGAGAGAATCTTTTTAATACACGAGGGAACTAATTGCGTTGATACATCGTCCTTAATATATATCAGAAGACAATGTATAAATGTTCTGAAATCCGTTAGGGCTTCTCTAGATAAACTCGGCCTTCCGAATGCCGTTGATTTTTGTTTCGGAAACGCTAATTTAATATTTTGCACCACTTCAACTGCATATAAGCTGCACAAACGAAAAACTGAACTTTTCCAAATGTTGATATCGGAAAAAGCTGGATATGGGAGAAGTATGTTTGAAAGATTGAGTTTGTTAGGTCACCCTAAGCATCTTCTTAATGTGCAATACCGAATGCATCCGTCAATAAGTTGGTTTCCGAATTCGAAATTCTATCGGAACCGAATATTAGATGCGCCTATTGTGCAGCGCCGAAGCTACGAAAGATGCTATCTTCAAGGGAGGATATACGGGCCTTATTCGTTTATAAATATTCCCGGGAGTAACGAAGAATTTGATGATTTCGGGCGCAGTCGAAGAAATATGGTTGAGGTGGCTGTAGCTGTGACGCTAGTGCACAAACTATTCAAAGTGCATCATGAACTACTTATATTCAGTGAAAACTTCCGAAAGTCGTTTCAGAAATTGAATCCTTCCAATGTTAAGAATCTCGCGATAACTGTTTTACTTAAGCTTGCAAGTGGTTGGCGGCCCAAGAATATAAACGTTGACTGTAAATGCGAGAGCTCTTCGTATATTGTGAAGCAAATTAAGGTTGCAAATTACTATGTTGTGTGCTCAATCGACTTAGTTAAGGACCCTGTTTACGTACAAATTTTCAAAGTGTGGGATATATTGCCTATGATGGAGACTGCAAAACACTTGAAAAGACTGGACAACATTTTTTCTATGTATACGGATGATTTTATCAACCGCTGCAATCAGAAGTTGTGCGATGGGTACAATCAGAACGACACCAAAGTCAATGCTAGCGTTGACTGCAGAAGTCATGTTGAAAATGCCAAAGTGAACGAGAGCTTACTGCTGATGAAATTTTATTCATTGTCGAGTGATGTTGTGAATCATTTGCTTACCGATGTCGAGGGCAGAGAAGTGGATCTCCCGTTTGAGGTTACCGACGAAGAGCGTGCAATAATAATGTTTCCAAGGAGCAGCTTTATATTAGGTCGATCTGGCACCGGAAAGACGACTATTTTGACTATGAAGTTGTACCAGAAGCTTCATCAGTACTCCATTGCCTCACGGGATTCTGTGACAGCTGGCGATGCTGTGCCTATTTTGCATCAGCTTTTTGTTACCGTTAGTCCAAAACTCTGTTATGCTGTCAAAAAACACGTATCTCATCTAAAGAGCTTTGCTAGTGAGAACGCCTCCGAAAATAACAACTTCGCGGATATGGATGATTTAGACGAAATGGCTGAATTTAGAGATATACCGGACACATTTGTTGGCATCGAACCAGAAAAATATCCTCTGATCATAACATTTCATAAGTTTTTAATGATGCTCGATGGTACTTTGGGTAATTCTTACTTTGAGAGATTTCATGATGTAAGAGGCTCATCACAGTACGAAGGAAGAAAATCTATTGCACTGCAGACTTTCATAAGGAGAAACGAGGTTACTTCACTACAAGAAAAAATGGTTTTAGGGACGATTTGTTATGGTTGC
>gnl_Mimgu_v2.0_Migut.G00811.1
ATGAAACTAATAGTTCGAAGGATTTATTTGGAAAAATGCGGTACGTCTGAGCTTCGAAAAGCAGGGGAGTGTTTCTCATTAGCTGGAAATTACAAACTTGCAGCTGAAGTTTATAACAAGGGGAATTTTTTCGACGAGTGCTTATCAGCTTGCACCAAAGGCAATCATTTTGACCTCGGTCTGCAATATATCGAGCAATGGAAACAACAAGCATCATTCGATACCGAAATTATTGCACAACAGTTTCTCGAAAAATGTGCTTTCGAATGTCATAAGAAAAAAGACAGTGCATCGATGATGAAGTTTGTTCGTGCTTTCTGTACGGACGAATCCAAACGCAACTTCTTGAAATCAAAGGACTGCTTTGAGGAGCTTCTAATATTGGAGGAAGATTCCGGAAATTTTATCGAGGCTGTACATATTGCACAACAGTTGAGGATTATTTTACGTGAGATTGATTTGCTCGAAAAAGCTAAAGACTTTCGAAATGCTTCTTTGCTCGTAATTTCGTATGTATTGAATAACTCTCTCTGGGTTAATGGAAGTCAAGGTTGGCCTCTAAAATCATTTCCTGAAGAGGAAGAGATTTTAGCGAAAGCTATTTCCGATGCAAAGAAGGTTTCGGAAAATTTTCATGCAACAATTTGTGCCGAGGCCAAATTTTTGTCAATGAGTTATAGGATGAACTTGTCCGAGTTGATGCAGTGTTATAGTGCTTCGAAGCAATATAAATCTCGTATGGTCGAAATTCTATCCGCCAGAAAATTCCTCGATGCCCATTTTCAAGTGCATCCGACAAAATACGAATCGGATCCTGAATTAATGCTCATTGATCGAAGTTCATTCGAAGAAAGAATGTCAAAGAACAAAGTCTCTGATGGAACGCTGGTTTTCGTTTGGAACCTATGGAAGGTGCAAAGCTTGGAGATCTTTGAATGCCTCGACTCTATCGAAAGGGCTGACCTCAGCGAATGTGAAGACACTGCTCGATTCTGTTTTAACTACTTTGGAGTGAGGTCGACAAATAACTCGAGTAACACCTATATATTGTCAAACCCTAATTCTGCATGGGTTCGAAATTCCGACAAGAGGTTCATTTTGCGGAAAAGAAACGTGGCAACTCTTGATGCCCGTGATTTTGCATCAGCTGCTCGAGAATATTGGAGTCAAGAAATAGTTTCGACCGGTCTAAAAGTTTTGGACGCTCTTCAATCTTGCTTGATGAAGCCCTCGTTGTCTATGTACTGCCAAAGTGTGTGCCTCGTTCACATTTTCGACATAACAAGGTTCGTCGAGTCAAAATCACCCACCACAAAGAAACTGCAGAACTTTCTGTCGTTATGCGTCGAGTCCAAATACTTCAACTCTGTTTTTCCTTTGGACCCTCGGCACTCGTTATCTGAGGATATGGTATCTTTAAGGGAATCCGAACTTTCCAATAATTTACTCGAAGAAATTTTCTCGAGAAATATTGTTAGCTCAAGGAATAATAATGAACTGACTTATAGGCAGATAGGAGAGGCGGCGATGACAATGCTCGGGTCTGGATTATTGCAGAGAAACGGAATTCATGAGAAAATTATTACAAGGCTGTCTGATAACTCTTCGTGGAAGTCATTCATCGAGAATCTGATCAGTGTGGAAGAATCTTCGAAAGATTCTCTTAGTCGCGAGTTTCATAATGCACTTGTAGAAACTTACAACATAAACTGGAGGGCGAGTGACTATATTTCTCCGAAATGCTTCTTTTATCTCGCGGAGAGGCTCTTGATTTTGGTTCCTCACTCCCGAGGGTTTTTTTTCACTACAAAATCGTCGTTCTTGGAATATTTAATGTGTCTTTCACCGGATGCAAATCCGAGTTCCGGTTTAGTAACGGACAAGAAATCGTATGCTGCAGACACGTTTAACTTTGTGGCGAGGGTGGTCAGAGAATGTCTTGATAACAGTGAAGCTACATTAGAATGGATTGCTCGTTCTAATATCGATGGCAACTACTATCTTCCGGTGCTTATGCTGAGGTTGTTCGTGATTCTTTGTTTAACGTGTCTGAATTCCGAGTTGTCGTTCAACGTACTTTTTGAGGTGCTTAAAGTGCCCCATATCAAATGCCAGCTGCCGCGGAATTTTTGCGAAGCGATTCGGTGTAGAAGGACGAACAATGTGTCGGATGAAGCTGCAGTTGCTGGAGCATTCAATATTATCGGGGATCCTCTTGTTATTGTAGCCTCGAACGAGAATAGTCGTCTCAAGTTTGTATGCCCCGATGCCGTTTTTCTTGACTTGAAGTCCTCGTGTAGAAATGAGGTCATCGGAAAACTATTTCCCAAGAGCAGTGATAAAGAAGCTAGCGTCGAACCTAATGTTGTTAGTGAACAAGTTACGGAATCTTCTAAAATGACAGAGGGTATTATTCTGGAATTACTTGACGCCTTACGGAATAGAAACGATGGAGATTCGAAGAGCCTTGTCATGATAAAGAAGGAGGAAGTGGAGAAGCATATAAAGTTTTTAACTGGTGACATGGCAAAGTTAAGTGAGCGGAAGAGGTCTCGGTTTCACTCCGGTGAAGATGAAAATGATGTGCCGGCCGAAAACACCACCAGGATTGATGAACTGACCAAGATTTGTTCTTTGTTAGACACGAGTGACTTTGATACTAAAGCGGGCATGCTCAAGATTGAAGAGATTTTGAAGAGATTGGAAGAAAGAAGGCCAAATGTGAGTACTGTCGGATCTCAAAGTTGTGTTGTTTCTGATGACGACGAGGATGAAGATGGAGAAAATAATAGCAAAAACGGGGGGAAGAAGAAGAAACAGCACCCGAAAAAAGGGAAAGGAAAAGGAAAAGGAGTATCTTTTGTGCTCAATATTCTTAAAACTTTAGATGGAAATGAACGAGATAATTGCATAGAACGCCCTGTGAAATCTCGAATGGCTAAAAAACCCATCGTGTTAAAAATATTAGCG
>gnl_Mimgu_v2.0_Migut.G00995.1
ATGGATTGGAATCGTTCGGCCGGCACCAGCAATCGATCGTTGCCGATAGAGGAGTTCACTGATTTGGTGCTTTCATGGTCTCTTCAAGACATCTTTAATGATAATCTCTTCAAAGACCAGGTGGCATCTTTTACCGAACGAACACACGGGAACTCGGTGTACAATGTTAGGGTTGATCAATGGAGAAATGTTGCCAGTGATAATGGTGGGGAGCCTTACAAAACCTTGCCCGGTGATATTGTTCTTCTTTCGGATTCGAAACCCGAAACTGTTTCCGACCTACTACGCGTTGGATCCGCATATACATTTGTATCCGTAACAAATATCGAAGCTGATGACGAGAGCGACAGTAGTTGCAAACCCTCCGGTTTTACTCTGAAAGCAACTCAAAACATTGAATTCGGCAAGTCCCTCTACGTGGTTTTCTTGATCAACGTTACACCGCATAAGAGAATATGGAACGCGTTGCGCATGCGTCAGAACCTGACAATCATTCAGAAATTATTAGCCAAGAACCACTTGGTGAAGAGCCCAACTACTTTATTATCGCGCTTGTATTCACTGTCGTCTTGGCTTCCGTCTTTCGGTTCTAATCATACCTTAGTACAGGATGAGGGGATTTGTGAAGTTTGTTGTCACAAAAACAACAATGAGATGAAGGAGAAACTCGGGTCGGCTTTATTCTCCAAGTTGAACGAATCACAACTCGACGCGATTTCGGCATGTCTATCCAAATCAAAGTGTGACCACAAGTCATCGGTTGAACTCATATGGGGTCCACCCGGGACTGGAAAGACCGCAACGTTGAGCATATTTCTCTATACCCTCTTGAAAATGAACGTGAGGACCCTCGTTTGCGCACCGACAAACGTTGCAATTAAAGAACTTGCCTCTCGGGTCGTTTCTCTAGTAAGAAGTTCGGTTTTAAGAGAATCCGCCGACGAGAGCTGTTTGTCTTGTCCTTTAGGAGACATGCTCATATTTGGCAATAAGGATCGTTTGAAAGTTAGCTCAGAGATCGACGAAATCTTTTTAGATCGTCGTGTTAAGATGCTTTCAAGTTGCTTGGGATCGCTAACTGGTTGGGAGCATTGTATCTCGTCCATGCTCGATTTTCTCGAAGATTATGTTTCTCAACATCAAATCTTTGTGGAGAACGAGCTAATCAAAGCAAATGAAATTCTCGACGATGATGATAATGATGAAGCGAATAATAATAACTTGGAGTACTCGAAATCACTTTTGGAGTTTGCCAGAGATCGATTCGCGCATTTAGCAGCACCGCTGAGAAACTGCATGGTTACATTCTTCACTCATTTACAAAGAAACCTCGCTCACGAGAAGCACATCTTTCGGAACATAACGAAACTTATGTCTCTTCTCGATTATATTGAGATGTTGTTTGAAGACAATAGCTTAACATCCGAAGAACTCGAGAGGATCTTTCGACAAAAGGATAGTGTTGTATTATCTCGTGTTCATGATTCGTTAGTTGAACTAGACCTGCCAGATGGCATTAACGCGGCTGCCACCACGGAGTTGTGTTTCCGGAATGCTACTTTGATATTCTGCACCACTTCGTCTGCATATAAGCTGCACAAGGTCGATACGAAACCGTTTAATCTTTTGGTGATCGATGAAGCTGCTCAAGTGAAGGAGTGCGAATCGATCATCGCACTTCAGATCCCGGGTATGAGGCATGCGGTTCTTGTTGGAGACGAATGCCAATTACCCGCCACAGTTATCAGCAAGGTTGTATTCAGTGAAAACTTCCGAAAGTCATTTCAGAAATTGTATCCTTCCAATGTTAAGAATCTCGCGATAAATGTTTTACTTAAGCTTGCAAGTGGCTGGCGGCCCAAGAATATAAACGTGGACTGGAAATGCGAGAGCTCTTCGTATATTGTGAAGCAAATCAAGGTTTCAAAATACTATGTTGTGTGCTCAATCGATTTAGTTAAGGACCCTGTTTACGTACAAATTTTCAAAGTGTGGGATATATTGCCCATGAAGGAGACTGCAAAACTCTTGAAAAGACTCGACAGCATTTTTGCTATGTATACGGATGATTTTATCGACCGCTGCAATGAGAAGTTGTGCGAGGGAAATTTGGAGGTGCCAAAGAGTTGGTCGGTTTCCGACGATATAATCCGGTTCAAGAATCACAATAATGACAACAAAGTCAATAGTGGTGCGAGTGTTGACTGCAGAAGTCATGTTGAAAATGCCAAAGTAAACGAGAGCTTACTGCTGATGAAATTTTACTCGTTGCGAGTGATGTTG
>gnl_Mimgu_v2.0_Migut.G00992.1
ATGAGTGATCAATGGAGGGTTTTGTACGAATTCTTGAAAGAAAAGGATCTACTTGATTCCACTACTCCAAAGTCGTTTCCGAGTTTTAGCGAGTCAAGGCACAACATCTTGTGCTCTGAACTGAAGCAACTATACGTGGCGATCACTCGAACGAGGCAAAGATTGTGGATATGTGAAAACAATGAAGAGCTGTTGAAGCCAATACTCGACTATTGGAGAAGGTTGTGCCTTGTCCAAGTGCGGAAAATAGACGATTCTCTTGCATTCGCAATGCAAAGAGCTAGCAGCCCCGAGGAGTGGAAATCACAAGGAGTCAAGCTCTTTTGGGAGAAAAATTATGAGATGGCAACAGTGTGCTTCGAAAAAGCAGGAGAAGAAACATGGGAGAAAAGGGCTAAGGCTTCTGGTCTTAGAGCTTCGGCCGACTCTATGCGTGGTTCAAACCCGAAAGAGGCACGTGTAATGCTTAGAGAGGCTGCCGAAATATTTGATTCTATTGATCGAGCTGATACTGCAGCAGAATGTTTTTGCGACTTAGGGGAGTACGAAAGAGCAGGAAGGATTTATTTGGAAAAATGTGGTACGTCTGAGCTTCGAAAAGCAGGGGAATGTTTCTTATTAGCTGGAAATTACAAACTTGCAACCGAAGTTTATAACAAGGGGAATTTTTTCGACGAGTGCTTATCAGCTTGCACCAAAGGCAATCATTTTGACCTCGGTCTGCGATACATCGAGCAATGGAAACAACAAGCATCATTCGATACCGAAATTATTGCACAACAGTTTCTCGAAAAATGTGCTTTGGAATGTCGTAAGAAAAAGGACAGTGCATCGATGATGAAGTTTGTTCGTGCTTTCTGTACGGACGAATCGAAACGCAACTTCTTGAAGTCAAGGGACTGCCTTGAGGAGCTTCTAATATTGGAGGAAGATTCCGGAAATTTTATCGAGGCTGTACAGATTGCACAACAATTGGGACATACTTTACGTGAGATTGATTTGCTCGAAAAAGCTAAAGACTTTCGAAATGCTTCTTTGCTCGTAATTTCGTATGTATTGAATAACTCTCTTTGGGTTAATGGAAGTAAAGGTTGGCCTCTAAAATCATTTCCTGAAAAGGAAGAGATTTTAGCGAAAGCTATTTCCGATGCAAAGAAGGTTTCGGAAAATTTTCATGCATCAATTTGTGCGGAGGCCAAATTTTTGTCTATGAGTGATAGGATGAACTTGTCCGAGTTGATGCACTGTTATAGTGCTTCGAAGCAATACAAATCTCGTGTGGTCGAAATTCTATCCGTCAGAAAATTCCTCGATGCCCATTTTCAAGTGCATCCGACAAAATACGAATCGGATCCTCAATTAATGCTCATTGATCGAAGTTCATTCGAAGAACGAATGTCGAAGAACAAAGTCTCTGATGGAACGCTGGTTTTCGTTTGTAACCTATGGAAGGTGCAAAGCTTGGAGATCTTCGAATGCCTCGACTCTATCGAAAGGGCTGACCTCAGCGAATGTGAAGATACTGCTCGATTCTGTTTTAACTACTTTGGAGTGAGGTCGACAAATAACTCGAGCGACACCTGTATATTGCTCAACCCTAATTCTGCATGGATTCGAAATTCCGACAAGAGGTTCATTTTGCGGAAAAGAAACGTGGCAACTCTTGATGCCCGTGATTTTGCATCAGCTGCTCGAGAATATTGGTGTCAAGAAATAGTTTCGACTGGACTACGAGTTTTGGAGGCTCTTCAATCTCGTTTGATGAAGCTCTCGTTGTCTATGTACTGCCAGAGTGTGTGCCTCGTTCACATTTTCGACATAACAAGGTTCGTCGAGTCGAAATCACTAACCATGAAACTGCAGAAATTTCTGTCGTTATGCGTCGAGTCCAAATACTTCCAATTTGTTTTTCCGTTGGACCCTCGACAGTCAGTATCCGAGGATATGGTATCTTTAAGAGAAACCGTATTTTCCAATAATTTACTCGAAGAACTTATCTCGATAAATATTGTTAGCTCAACGAATAATAATGAACTCAGTTATGGGCGTATAGGAGAGGCGGTGATGACAATGCTCGGGTCTGGATTATTGCAGAGAAACGGAATTCATGAGAAAATTATTACAAGGCTGTCTGCAAACTCGTCGTGGAAGTCATTCATCGAAAATCTGATCAGTGTGCAAGAATCTTCGAAAGAATCTCTTAGTCGCGAGTTTCATAATGCACTTGTAGAAACTTACAACGTAAACTGGAGGGCGAGTGACTATATTTCTCCGAAATGTTTCTTTTATCTTGTGGAGAGGCTCTTGATTTTGGTACCCCACTCTCGAGGTTTTTTTTTCACTACGAAGTCGTCGTTCGTGGAGTATTTAATGTGCCTTAAACCGGATGCTAACCCGAGTTCCGGTTTCGTCACGGACAAGAAATCGTATGCTGCAGATACGTTTAACTTTGTGGCGAGTGTGGTCAGAAAATGCCTTTATAACAGTCAGTCTACATTAGAATGGATTGGTCGTTCTACTATCGACGTCAACTACTATTTTCCAGTGCTTATGCTGAGGATGTTCATGATTCTGTGTTTATCGTGTCTGAATTCGGAGTTGTCGTTCAACGTACTTTTTGAGGTGATTCAAGTACCTCATATCAAATGCCAGCTGCCGTGGAATTTTTGCGAAGCAATTCGGTGTAGAAGGATGAACAATGTGTCGGACGAATCTGCAGTTGCTGGAGCATTCAATATTATCGGGGATCCACTTGTTATTGTTGCCTTGAACGAGAATAGGCTCAAGTTTGTATGCCCGAATGCCGTTTTTCTTGATTTGAAGTCCTTCTCGTGTAGAAATGAGGTCATCGAGAAACTATTTCCTAGGAGGAGTACTGAAGCATCTTTATACAAAGATAAAAAAGCTACCGTCGAAAGAAATGTTGTTAGTGAACAAGTTACCGTTACGAAATCTTCAAAACCGACATTGGAAACCGATTCACATTTGGAAAACTCGGGGATTGGAAAAGGGGATCTTCGAATAGAGTTAAATTGGGTTACTATTTGGGAATTGTTTGACGCATTTGAGTCGTTAAAGAATAAAAACGATGGAGATTCCAAGAGCCTTGTCCTGAGAAAGAAGGAGGAAGTGGAGGAGCATGTAAAGTTTGTAACTGCTTTTTACTCCGGAGAAGATGAAAATGCGCTGCACGAAACCACGACAATGATTGCGGGATTGACCGAGCTTTGTTCTTTGTTAGATACGAGTGACTTCGATACTAAGGAGATGCTGGAGATGGGAGAAATTATGATTGAAGAAATTACGAAGGGATTGAAAGAGACAAGGCCTCGATTAATGTCGAGTTCGAATAACGATCCACCAAAT
>gnl_Mimgu_v2.0_Migut.G01070.1
ATGTTTGAAAGATTGAGTTTGTTAGGTCACTCAAAGCATCTGCTTAATGTGCAATACCGAATGCATCCATCGATAAGTCGGTTTCCGAATTCGAGTTTCTATCAGAACCGGATATTAGATGCATCTAATGTGCAGAAACTAAGCTACAAAAGATGTTATCTTCAAGGGAGGATTTACGGGCCTTATTCGTTTATAGATATTCCCGGGAATAACGAAGAATTTGATGATTTCGGGCGCAGTCGAAAAAATATGGTTGAGGTGGCTGTAGCTGTGATGCTAGTGCACAAACTCTTCAAAGCATGGAATGGATCAAACGAGAAACTCAGCATCGGCTTGATTTCCCCTTACGCTGCACAAGCTGCAGCCATTCGAGATAGGCTTCAACGCAAGTATGAGAACTTTGACAAGTTTATAGTCAATGTGAAGTCAATCGATGGCTTTCAAGGCGGGGAGGAAGATATAATAATTATATCAACTGTAAGGTCGAATAAAAGTGGTTCCGTTGGTTTTTTGTCTAGTACTCAAAGAACCAACGTAGCTTTGACCAGAGCTCGTCATTGTCTCTGGATATTGGGAAGTGAAAAAACTTTAAGCGAAAGTGATTCAGTTTGGAAAGCACTAGTATCCGATGCTAAGGAACGCGATCGTTTCTTCACTGCCGATGAAGATTGCGACATTCGAAAAGTTATTATAGACGTTAAGAAAGAGTTGGAACAACTTGAAGAACTTCTTAGTGGGGAGAGTATACTTTTCAAAAATTCAAGATGGAAGGTTGTATTCAGTGAAAACTTCCGAAAGTCATTTCAGAAATTGAACCCTTCCAATGTGAAGAAGCTGGCAATAACTGTTTTACTTAAGCTTGCAAGTGGCTGGCGGCCCAAGAATATAAACGTGGACTGGAAATGCGAGAGCTCTTCGTACATTGTGAAGCAAATCAAGGTTGCAAAATACTATGTTGTGTGCTCAATCGACTTGGTTAAGGACCCTGTTTACGTACAAATTTTCAAAGTGTGGGATATATTGCCCATGACGGAGACTGCAAAACTCTTGAAACGACTCGACAGCATTTTTGCTATGTATACGGATGATTTTATCGACCGCTGCAACGAGAAGTTGTGCGAGGGAAATTTGGAGGTGCCAAAGAGTTGGTCAGTTTCCGATGATGTAATCCGGTTCAAGAACCAAAATGACACCAAAGTCGATGGTACCGTTGACTGCAGAAGTCATGTTGAAAATGCCAAAGTGAACGAAAGCTTACTGTTGATGAAATTTTATTCATTGTCGAGTGATGTTGTGAATCATTTGCTTACCGATGTCGAGGGTAGAGAAGTGGATCTCCCATTTGAGGTTACCGATGAAGAGCGTGCAATAATAATGTTTCCGAGGAGCAGCTTTATATTAGGTCGATCTGGTACTGGGAAGACGACTATTTTGACTATGAAGTTGTACCAGAAGCTTCATCAGTACTCCGTTGCCACACGGGATTCTGTGACAGCTGGCGATGTTGCGCCTATTTTGCATCAGCTTTTTGTTACCGTTAGTCCGAAACTCTGTTATGCTGTCAAAAAACACGTAACACAGCTAAAGAGCTTTGCTAGTGAGGATGCCTCCGGAAATAACAACTCCACGGATATGGACGATTTAGATGAAATGCTTGAATTCAGAGATATCCCCGACACATTTGTTGGCATCGAACCAGAAAAATATCCTCTGATTATCACATTTCATAAGCTTCTAATGATGCTCGATGGAACTTTGGGTAATTCTTACTTTGAAAGATTTCGTGAAGTAAGAGGCTCCTCACAGTACGAAGGAAGAAGATCTATTGCACTGCAGACTTTCATTAGGACAAACGAGGTTACATATGACCGTTTTCGGTCGTTTTACTGGCCCCACTTCAATGCTAAGTGTACAAAAATTCTTGATCCTTCAAGAGTGTTCACCGAAATAATGTCGCATATAAAAGGAAGTCTAAAAGACGGCGAATCGGGCGAAACCAAACGAAGCAGAGAGGCCTATGTTTCATTATCCGAAAGTAGGGTTTCCACTTTAAGTGCGGAGAAAAGGGATGCGATTTACGACGTGTTTGAGGACTACGAGAAAATGAAAATGGAGCGTGGTGAATTTGATCTTGCTGATTTTGTGATCGATATTCATCTACGGCTCAAGAATGAGGAGGATTTAATGGGTGATAAAATGGATTTCGTGTACATCGATGAAGTGCAAGACCTTACAATGCGGCAAATTTCTCTTTTCCGGTTTATTTGCAAAAATGTGGACGAAGGATTTGTATTTTGTGGAGATACAGCACAGACAATTGCACGAGGGATTGACTTTCGGTTTGAAGACATTAGATCATTGTTCTATAATGAGTTTTTTATGAAATCATCGGTTTTAGGAAGAAGAGAGAAAGGGGTTGTATCGGATACGTTTTGCTTGTCGCAGAATTTTCGTACTCATACCGGTGTACTTAGGTTAGCGCAAAGTGTCATAGATCTCATTTGCCATTTTTTTCCACAATCGATTGATGTATTGTCTCCAGAGAGTAGTTTTATATATGGCGAGTCGCCTATTGTACTCGAACCGGGTAGTGACGAGAACTTGATTATGAGTATTTTTGGTCATAGTGGGCATTATGGTGAAAAATGGGTGGGCTTTGGTGCTGACCAAGTTATTCTAGTACGGGACGATTCTGCGAGAAAGGAAATACTCAACTATATCGGCAAACAAGCTCTTGTTCTTACTATAGTTGAGTGCAAGGGGCTCGAGTTTCAGGATGTTTTATTGTACAACTTTTTTGGTTCATCACCAATGAGTGATCAATGGAGGGTTTTGTACGAATACTTGAAAGAAAAGGATCTACTTGATTCCACTATTGCAAAGTCGTTTCCAAGTTTTAGCGAGTCGAGACACAATATCCTTTGCTCTGAACTAAAGCAACTATATGTTGCGATCACTCGAACGAGGCAAAGATTGTGGATATGTGAAAACAATGAAGCTCTATCGAAGCCCATACTCGATTATTGGACAAGGTTGTGCCTTGTCCAAGTGCGGAAAATAGACGACTCTCTTGCATTAGCTATGCAAAAAAATAGCAGCCCCGAGGAGTGGAAGTCACAGGGAATCAAGCTCTATTGGGAGAAAAATTATGAGATGGCAACAGTGTGCTTCGAAAAAGCCGGAGAAGAAACATGGGAAAAAAGGGCTAAGGCTTCTGGTCTTAGAGCTTCGGCCGACTCTATGCGTGGTTCAAACCCTAAAGAGTCACGTGTAATGCTTAGAGAGGCTGCCGAAATATTTGATTCTATTGATCGAGCTGATACTGCAGCTGAATGTTTTTGCGACTTGGGGGATTACGAAAGAGCAGGAAGGATATACATGGAAAAATGTGGTACGTCTGAGCTTCGAAAAGCAGGGGAGTGCTTCTCATTAGCTGGAAATTACAAACTTGCCACTGAAGTTTATAACAAGGGGAATTTTTTCGACGAGTGCTTATCAGCTTGCACCAAAGGCAATCATTTTGACCTCGGTCTGCAGTACATCGAGCAATGGAAACAACAAGCATCATCCGATACCGGAATTATGACGAGATTTAAGGAGATCAACAAGATTGCACAACAGTTTCTCGAAAAATGTGCTTTGGAATGTCATAAGAACAAAGACAGTACGTCGATGATGAAGTTTGTTTGTGCTTTCTGTACGGAAAAATCCAAAAGAAACTTCTTGAAGTCAAGGGACTGCCTTGAGGAGCTTCTAACATTGGAGGAAGATTCCGGAAATTTTATCGAGGCTGTAGACATTGCACAAGAATTAGGGCTTGTTTTACGTGAGATTGATTTGCTTGAAAAGGCTATGGACTTTCGGAATGCTTCTTTGCTCGTAATTTCGTATGTACTGAATAACTCTCTGTGGGTGTATGGAAGTCGAGGTTGGCCTCTAAAATCATTTCCTCAAGAGGAAGAGATTTTAGCAAAAGCGATTTCGGATGCGAAAATGGTTTCGGAAAATTTTCATGCGTCAATTTGTGCCGAGGCCAATTTTTTGTGTATGGGTGATAGGATGAACTTGTCCGAGTTGATGCAGTGTTATAGTGCTTCGAAGCAATATAAATCTCGTATGATCGAAATTCTATCCGTCAGAAAATTCCTCGATGCCCATTTTCAAGTGCATCCGACAAAATACGAATCGGATCCGACAAAATTCCTCTTTGATCGGAGTTTATTCGAAGAAAAAATGTCGAAGAACAAAGTCTCTGGTGGAACACTTGTTTTCGCTTGGAACCTATGGAAGGTGCAAAGCTCGGAGATCTTCGAATTTCTCGATTCTATCGAAGGGGCTGACCTCAGCGAATGTGAAGACACTGCTCGATTCTGTTTTAACTACTTTGGAGTGAGGTCGCCGAATAACTCGAGTGACACCTGTATATTGCTCAACCCTAATTCTGCATGGATTAGAAATTCCGATAAGAGGTTCGTTGTGCCGAAAAGAAAGTTGTCAACTCTTGATATTCGTCATTTTGCTTCGGCTGCTCGAGATTATTGGTGTCAAGAAATAGTTTCGACTGGACTACGAGTTCTGGAGGCTCTTCAATCTCTTCTGACGAAGCCCTCGTTGTCTATGTACTGCCAAAGTGTGTGCCTCGTTCACATTTTCGACATAACAAGGTTCGTTCAGTCGAAATCACCCACCACAAAGAAACTGCAGAACTTTGTTTCGTTATGCGTCGAGTCCAAATACTTCAGTTCTGTTTTTCCTTTGGACACTCGACACTCGTTATCTGAGGATATGGTTTCTTTAAGGGAATCCGAACTTTCCAATAATTTACTCGAAGAAATTATCTCGAGAAATATTGTTAGCTCAAGGAATAATAATGAACTGACGTATAGGCAGATAGGAGAGGCGGTGATGACAATGCTCGGGTCTGGATTATTGCAGAGAAACGGAATTCATGAGAAAATTATCGCAAGGCTGTCTGAAAGCTCTTCATGGAAGTCATTCATCGAGAATCTGATCAGTGTGCAAGAATCTTCCAAAGATTCTCTTAGTCGCGAGTTTCATAATGCACTTGTAGAAACTTACAACATAAACTGGAGGGCGAGTGACTATATTTCTCCGAAATGTTTCTTTTATCTCGTGGAGAGGCTCTTGATTTTGGTTCCTAACTCCCGAGGGTTTTTTTTCACTACGAAATCGTCGTTCGTGGAGTATTTAATGTGCCTTAAATCGGATGCGAATCCGAGTTCCGGTTTAGCAACGGACGAGAAATCGTATGCTGCAGACACGTTTAACTTTGTGGTGAGTGTGGTCAGAGAATGTCTTTATAACAGTCAGGGTACAGCAGAGTGGATTGCTCGTTCGAATATCAACGGCAGCTACTATTTTCCCGTGCTTATGCTGAGGCTGTTCATGATTCTGTGTTTGTCGTGTCTGAATTCGGAGTTGTCGTTCAACGTACTTTTCGACGTGCTTAAAGTAGCTCATATCCGAAACCAGCTGCCGTGGAAATTTTGTGAAGCGATTAGGTGTAGACGGATGAATAATGTGTCGGACGAATCTGCAGTTGCTGGAGCATTCAATATTATCGGGGATCCACTTGTTATTATAGGCTCGAACGAGAATAGTCGTCGTCTCGAGTTTTTATGCCCTAATGCAGTTTTTCTTGATTTGAAGTCCTTCTCGTGTAGAAATGAGGTCATCGAAAAACTATTTCCTAAGAGCAGTGATAAAGAAGCTACCGTCGAAAGAAATGTTGTTGGTGAACAAGTTATTACCACTACGCAATCTTTGAAAACGACATTGGAAACCGATTCA
>gnl_Mimgu_v2.0_Migut.H02220.1
ATGATGAAGGAAGAGGATGAACAGCCAGCATTGATTGATTTGGTTTTCTCTTGGTCCATAGCTGATATAATTAACAAAGATCTTTACAGGGACAAGGTGAATCCAATTCCAGACACATTCTCATCATCAGATAATTATTTGGAGTCATTTGTGAATCCGCTTCTCGAAGAAATACACGCCGATCTCAACTCCGAATTCTCGAGTTTGCACTCTGCTCCCACTTGCGAAATATTCGATGTCAATAAAATAAGTAACAATAACTTGTTTTACTCGATAGTTTTGTGGAGATCGCGAAATAGTGATGACAATCCGAGGAGGTATAAACCGGAGTTTGGCGATTTAATTGCATTAACCGACGTGGAACCGAACTGCATTGATGATTTGAGCACACCGGAAAGACCGTACTCCGTTGCTTTAGTTCAAAGGATGAAGAATCAAGAATCTATTACGATATCGATCCTATCTTCGCAACCTATTGTTTTCGAAAAGTGCATAATCGGAAAGAGACTCTTCGCCGTTCATCTTACGAACATGATAACAAACATGCGGATATGGAAATCGTTGCATCCGGGCTTTGGTGGTAATAGGAACATTATTAACTCTGTTCTTAATACCAATCCATCTTTAGAAGAGAAGTGTACACTTTGTTCCTTTACGGAAACCGAGAGCTTACGTGTATCGAAGTCGAGGGAAAATATAAACTCATTTGGGCTCGACGATTCCCAAAAAGCTGCTGTTTTGAATTGCATTGCGTTGACGGAATGTCGCCATGAAAATCGGGTGAAGCTGATATGGGGCCCACCCGGAACTGGTAAAACGAAAACGGTGGCTTCATTAATATTCGCCCTTTTGAAAATGAAGTGCAGGACAGTGACTTGTGCTCCGACTAACGTTGCTGTAGTAGGAGTGACAAAGCGGCTGATGAGAATGAAGATTGACGAGCACGAAGAATTGTACGATGTGTTTCTTGAAAATCGTGTTTCTGTATTAGCGCATTGTTTTGCACCGTTAGTTGGGTGGAAAGGTTGTCTTGATCAGATGATGTCACTACTCGAAGACCCTCAAGTCCAGTATTTACATTATTTTGAACAACAAAAGGAGATCAACAAAAAAGACGAGGATGACGAGGAGATGGAAAATACGGGTAAGAGCGAAAATCTCAAAGAAACTTCGAAACGGGATTCCTTGAAGAAGTTAGTCATTCAAAATAAAAGGGACAACAAGAAAAAAAAGTCGAAGCAAAACGCGTCTTCACGAGAAAAGGGAAAATCCAAGTGCGACGAGGTTAAAATTTCGATGACATTTGATGATTTTTTTACGAAGAAGTTCTTTGTTCTTCGAAAGAAGCTATTCGTTTGTACGACGGGTTTGTACACTCATTTGCCGACTTCCTATCTACCTTTGGGAGTAGTAAAGAACATGATTGTAGTTCTTGATATGCTCCAATTACTTGAAAATTTTCTTCGTACTGTGAATATCACTAACGACGGATGCGTACATCGAGCTTTATTTGGGGTGGAAGAAACGGGATTATGTGGCACTAGATTGGAGTGCCTCAAAGTATTGAAGCTCCTTCGTTTAACTTTCTCAGTCCCAAATTTTATCGACGATAGTAAAATCAAGAACTTTTGTCTCACAAATGCATGCGTACTTTTCTGCACTGTTTCGAGTTCGGTGAAATTATACACGAAAAGAATGAAACCATTGGAAATGGCGATAATAGACGAAGCTGCACAGCTCAAAGAATGCGAGTCGTCGATTCCGTTGCAACTACCTGGTCTTCGCCATGCTGTACTTGTCGGCGACGAGAAGCAGCTCCCTGCTATGGTTATAAGCAAGATATGTGAGAAAGCTGGATTCGGGAGGAGTTTATTCGAGAGGCTTGTGAAGTTAGGACACAGCAAACACCTTCTCAATATTCAGTACAGAATGCATCCTTCCATTAGTTTGTTTCCGAATAAGGAGTTTTACGGAAACCGAATTAGTGATGGCCCGAATGTTAGAAAAATATCCTACGAGAAAAGATTCCTCGAAGAAAAAATATACGGCTCGTTTTCTTTCGTAAATATAACCAATGGGAAAGAGGAGTTAAATAACCGGAATAGTCTGAGAAATATTGTGGAAGTCTCTGTGGTTGTTGAAATTGTTTCTAGACTCTATAAAGAAACTATGAAGTCGAAGAAAAGGGTCCGTGTTGGTTGCATATCTCCCTACAATGCTCAAGTGTATGCAATTCAAGAATCACTTGAAAAGGCTAACTATAGCACCGATGCAAATGATTTATTTTCGGTATATGTGCGCTCTGTCGACGGTTTCCAAGGTGGCGAAGAAGATGTGATTATTATTTCCACCGTCCGGTGTAACGGGAGCGGATCTATCGGGTTTCTCGATAATCGTCAAAGAGCCAATGTAGCTTTAACTAGAGCAAGGTACTGTCTATGGATATTGGGTAACGGCGCGACTTTGTTGAACAGCGATTCTATTTGGCGAAAGTTGGTGTTAGATGCGAAAAAACGGGGATGTTATTACAACGCTTACGACGATAAGAACTTGTCTCTCGCAATAAGCAATGCTCTAATTCAGCTTAATGAGCTGAATTCCTTGTTTGGTATGGACTCTATACTATTCAAAGAGTCTAACTGGAAGGTTTGCTTCAGTGCACAATTCCATCAATCTATTACAAGATTCCACGACATGGAAATCCACAAGGCCGCAGTTTCTGTGCTGGTGAAGATGTCGAACGGGTGGCGTCAGTTGAAGAAGAAAGACGAAAATGCCCCTAAGAATTTCGACTTAATGGGAGGTGCCTCCTCTCAGCTATTGGAATTTTATGATGTGAAGGGGCCAATAAAACTAGTTTGGACTATAGAAATTGTAATCGAAAATTCGATAGAAAAGCAAGTTATCAAAGTTTTGGATATTTTGCCGCGGTGGGAGATATCGGAATTGGCAAAGAAATTCGATGCCGTGGTGGGGAACTATACTATGAACCAAATGAGCCGTTGCTTGTGCAAACAAATACAAAGGGGGTTGATGCATCCGATGACGTGGCCAGTTGACCATGGAAAGAAGTCAACTAGTAATGAGTTAGCTACTCAACTAGGAGCATTGACTTTGAGAGGTGCTCCATCATCATCCACAACAAGG
>gnl_Mimgu_v2.0_Migut.H02223.1
ATGTCGACAAAGAAAAACCTTAAAAAAATTCTAGGGTTGGACGTTGAATATGAACTTGATTCTTCATCTGAGCTGTCGGAAGAAGATGAAGAAGAGGGCTCTATGCTGAAGAAGATGAAGACAGAGGATAAAATTCCAGGCTTTATTGACTATGTTTTCTCTTGGCCTAGAATATCTTATGTTCTTGGTTTAGTCGAAGGGACAAAGGAAAAAGTATCGAATATGATTCCGATTCTGTCGTCGAAAACTATTGCATTCGACCGAGAAAGAGACACACTCTTTGCTGTGTTCCTTACAAACTTGACAACAAACAGGCAGATATGGAATGCATTGCATCACGGTGGACAAGGAAATACAGACATCATTAATTCCGTTCTTAAAATCGATCCATTAGCTGTTGAAGAGGAGTGTAGTCTTTGCTCGTCTACGGAGAACGAGAGGGTTAATCGTTCAAAGGCAAGAAAAGTAATTGAGACCCTCGGGCTTAATCGATCCCAAGAAACGGCCGTTTTGAATTGCGTTGCGTTAAAAGAATGTGTCCATGGAAGTAGGGTGAAGCTGATATGGGGCCCACCTGGAACCGGAAAAACGAAAACGGTGGCTTCGTTACTGTACACGCTTTTGCAAATGAAGTGCAGGACACTGATTTGTGCTCCGACTAACGTCGCTGTAACAGGAGTGGCAAAGCGGTTGATGAGTTGTTTAACTAGTGGCAAATTGGAGAATAATATAACTTACGGGCTGGGCGATATAGTTTTGTTCGGAAACATGAAGAGAATGGAGATTGTCGGGCACAAAGATTTGCACGATGTATTCCTTGAAAATCGTATTTCGGTATTAGCTCAATGTTTCGCCCCACACTCTGGCTGGAAAGGTAGTGCATGCGAGATGACGAGCCTACTTGAAAACCCTAAACGCGAGTACAATCATTACTTGGGAAATCCATACGAGATGAACGAACACGACTTTCCGTTGGCATTCGAGGACTTCTTTAGGGAGAAGTTATTCGTACTCGGGAAGCAGTTGGCCTTTTGTATAACAGGGTTGTACACTCATTTGCCTACTCGGTTTCTTCCTTTGGAAGTAGTGAAGGAAATGGTTAGAGTTCTCGATAAGCTACAATCACTCGAAACTTTACTGCAGAGTGTCAGTAAAGAGTGTTTAATGATACGTAGCATCAAATTGCAGTGCCTGGAAGAATTGAAAAGCATCCGTGAAACTTTCTCGGAGCCGAATTTTAAGGAATCTCGTGGAATCAGGAACTTTTGCTTGTCGAATGCATGCTTGATTTTTTGCACTGCTTCAAGCTCAGGTAAGTTGCACGCACGGGAAATGACGGTACCGTTAGAAATGGTGATAATAGACGAAGCAGCACAGCTTAAGGAATGCGAGTCGACTCTTCCATTACAGATACCTGGTCTTCGCCATGCTGTACTTGTCGGCGATGAGAAACAACTCCCTGCTATGGTTACAAGCAAGATATGTGAGAAAGCTGGATTCGGGAGGAGTTTATTCGAGAGGCTTGTGAAGTTAGGACACAGCAAACACCTTCTCAATATTCAGTACCGAATGCATCCTTCCATTAGTTTGTTTCCGAATAACGAGTTTTACGGAAAACAAATTACCGATGGCCCAAATGTTATAGAAAGAGCCTACGAAAAAGGATTCCTCGACGAAAAAATATACAGCCCGTTTTCTTTCATAAATATAACAAATGGGAAAGAGGAGTTCGATAACCGGCATAGTCGGAGGAATATGGTGGAGGTCTCTGTGGTTACGGAGATAGTGTCCAAGCTCTATAAAGAATGTATGAAGTCGAAGAAAAGGGTCCGTGTTGGTTGCATATCGCCATACAAAGCACAAGTATTCGCAATTCAAGAATCACTTGGAAATTCTAATTACAGCACCGATGCAAATGATTTATTTTCGGTAAACGTGCGGTCTGTCGATGGTTTCCAAGGTGGTGAAGAAGATGTGATTATTATTTCTACCGTTCGTTGCAATGGGAGTGGATCCCTCTGTTTTCTCGATAATCGTCAAAGGGCCAACGTAGCTTTGACTAGAGCAAGGTACTGTCTTTGGATATTGGGTGACGGCAAAACTTTGTTGAACAGCCGCTCGGTTTGGCAAAAGTTAGTCACTGATGCTAAAAAACGGGGCTGTTTTTATAATGTGTACGAGGATAAAAACTTGTCACTCGCTGTGACCAACGCTCTAATTCGACTTCGGCAGTTCAATTCCTTGTTTAGTACGGATTCTATACTGTTCAAAGTGTCTAACTGGAAGGTTTGCTTCAGTCCCCAATTCCACGAGTCTATTACCAGAATACATGACGTGGAAATGCAGAGAGAGGTGGTTTCTATACTTGTGAAGCTTTCGAGCGGGTGGCGTCGTCAGCAGAATAAAGACAAAAACGCCCCTAATTCCAACATGAATATTGAAGGAGGAGGAGGCTATTCTCCGTTATTGGAATTGTATGATGTAAAGCGGCCAATAATACTCGTTTGGACTACCGAAACTGTAATCGAAAATTCGACAGAAATGCAAGTTATCAAAGTTTTGGATATCTTGCCTCGGTCGAAGATATCTGAACTGGCAAGGAGATTTGATCGTGTGGTGGATAGCTACACTAGAAATCAAATGAGTCGTTGTCGATGCAAGCAAATTCAAGAG
>gnl_Mimgu_v2.0_Migut.H02221.1
ATGTCTGGGCATGGGGTGAACCCAATTCCCGACACATTCTCGTCGTCGCACCATTACTTGAATTCCTTCGTGTTCCCGCTTCTCGAAGAAACACACGCCGATCTCCGCACGAACATGCTGAGTGTGCACTCTGCACCCTTCTGCGAAATATACGACGTCGAAATATCGAAAGGATTCAACATTCCTAAGAACTTACAATACTTGATGGTTTTGAAAAAATCGGGAAATAGCGACAGCAGTACTCCCTTAGGGAAGTATAAACCCGAGTCTGGCGATTTAATCGCGATAACCGATGTGAGACCAAAGTGCATTGACGATTTGAACAGGCCGAAAGTATCGTACCTTGTTGCTGTAGTTCAAGGCATGAAGGAAAAGAATCTTATCAAGATTCCGATCCTCTCGTCGAAGGTTATTGAATTCGATAGGGAAAGGGGTAGAATGGGAAATAGAGTACTGTTTGCCGTGTATCTTACGAACTTAACGACAAACAGGCGGATATGGAGCGGTTTGCATCCCGGCGAAGGTGGAAATATGAACATCATTAACTCTGTTCTTAATATCAATCCATCCGTAGAAGAGAATTGTACGCTTTGCTTGTCTACGAAAACCGAGAGCATTAACGTGTTAAAGTCTAGAGAAGTTATAAACTCATTTGGGCTTGACGATTCCCAAAAAGGTGCGGTTTCGAATTGCATTGCGTTGACTGAATGCCGACATGAAAATAGGGTGAAGCTGATATGGGGCCCACCCGGAACCGGAAAAACGAAAACGGTGGCTTCATTAGTATTCACCCTTTTAAAAATGAAGTGCAGGACACTGACCTGTGCTCCGAGCTGTAATGGGAGTTGCAAAGCGGTTGATGAGTTGTCTGAGTTGTACGTTGGATATGATACTTACGGATTGGGCGATATAGTTTTGTCTGGAAACGGTGAGAGAATGAAGATTAACGAGCACGAAGATTTGTACGATGTGTTTCTTGATTATCGTATTTCCGTACTACGTCACTGTTTCGCACCGTTGACTGGTTGGAAAGGTTGTCTTGATCAAATGATGTCCCTACTTGAAAACCCTCAGAGAATGTATCTCCGTTACTCGTTACAACAAGAAGAGAGCAACGAAGACGACATCGACGCTGACGTCAGCAGCAATCTCGAAGAAACATCATCAACAAGGAGTTTCTTGAAGAATTTAGTCATCCAAAATAAAAACGAAAACAAGAACAAAAACAAAAATTCCAAGGAACAAGAAAAAGTCATGAAATCGAAGGCAAACGATAAGCAAGACATGGTTTTGATGACATTTGAAGAGTTTTTTACGAGGAGGTTTTTCGCTCTTAGAAAGCAGATAGTCGTTTGCACGACAGGGTTGTACACGCATATGCCGACTTTGTTGCTTTCTACGGAAGTACTAAAGGATATGATTCGATTGGTCGATACGCTCAAGCTACTTGAAACTTTGATTCGTAAAGTTGATGTAACCAATCAAGGGTTGTTAAAGCGGGCGCTGATAATCGGATGTGACGGAACTAATTTATGTAGAATCAGATTAGAGTGCCTTAAAGTAATGAAGTCACTCGGCGAAATTTTTAGAGTCCCGAAAATTATAGAAGATCACGAAATTAGGAACTTTTGTCTAAAAAACGCGTGCTTAATGTTTTGCACTGTTTCGAGCTCTGCAAACTTACACACGCAAGGAGCTTTTGAAATGGTGATAATCGACGAAGCCGCACAGCTTAAGGAGTGCGAGTCGGCTATTCCGTTGCAGCTACCTGGTCTTCGCCATGCTGTACTTGTCGGCGATGAGAAACAACTCCCAGCTATGGTTATAAGCAAGATATGTGAGAAAGCTGGATTCGGGAGGAGTTTGTTCGAGAGGCTTGTGATGTTAGGACACAACAAACACCTTCTCAATATTCAGTATCGAATGCATCCTTCCATTAGTTTGTTTCCGAATAACGAATTCTACGGAAACCGAATTAGCGATGGTCCAAATGTTAGAGAAAGAGCCTACGAAAAAAGATTTATCGAAGAAAAAATATACGGCTCGTTTTCTTTCATAAATATAACCAATGGGAAAGAGGAGTTCGATAACCGGCATAGTCGGAGGAATATGGTGGAGGTCTCTGCTGTTGCTGAGATAGTGTCCAAGCTCTATAAAGAATGTACGAAATCGAAGAAAAGGGTCCGTGTAGGTTGTATATCGCCATACAAAGCACAAGTATTTGCAATTCAAGAATCCCTTCGAAAGGCTAATTATAGCACCGATGCAAAAGACTTGTTTTCGGTAAATGTGCGATCTGTTGACGGTTTTCAAGGTGGCGAAGAAGATATTATTATTATTTCTACCGTTCGATGCAATGGGAATGGATTGGTTGGTTTTCTCGATAATCGCCAAAGAGCCAATGTAGCTCTGACTAGGGCCAGGCACTGCCTTTGGATATTGGGCAGCGGCGCAACTTTGTTAAACAGCGGTTCGATTTGGCAAAAGTTAGTGATGGAAGCTAAAAATCGGGGCTGTTTTTATAATGCTTACGAGGATAAAAATTTGTCGCTCACTATTAGCAACTCACTAATCGAGCTTCGACAAATGAATTCGTTGTTCAGTGTGGACTCTACACTGTTCAAATTGGCTATCTGGAAGGTTTGTTTCAGTCCAAAATTCCACGAGTCTATTACGAGACTCAAAGACGTGGAAATTCACAAGGAAGTGGTTTCTATAGTGGTGAAGCTTTCGAACGGGTGGCGTCAGCGAGAGAAGAAAGACGAAAATGCCCCTAGTTCCTCTTCTCAGCTACTTGAATTGTATGATGTGAAGGGGACAATAAAACTTGCATGGACTATTGAAATAATGAGGCAAAATTCGGTGGAAACTCAAGTTATCAAAGTATTGGATGTCTTGCCTCAGTCGGAAATCGAACAGCTGTCGAAGAAATTCGATGCTTCTTTGGGGAACTACACTATGAATCAAATGAGCCGTTGTCTGTGCAAACAAAATCAAAGGGGGTTAATAATTCCGATGACATGGCCAATTAACGATGCACCGAGTACAACTAGCAACGAGCTAGCTACTCGGCTAGCAGCAATCTGCTTGAGGAACAATAATCAGCCTAGATCATCTCCCAAAACAAGAAGATATCATGGGAGGAGAATCAATCGGGATCGGAGT
>gnl_Mimgu_v2.0_Migut.H01287.1
ATGCAGGTGGAGAAGATTCCGGAGTCATTTGAATCTGTTGATAGCTATCTCGGTTCTTACATCTTCCCTTTACTAGAAGAAACGCGCGCGGAACTTGCTTCGGCCACGGAAACTGTATATAATGCACCTTTTGCTGAAGTGACATCGTTTAGTGAGCAAAGACATGGGAAATTCCTATATAGCGTTAAGGTTGATGATTGGAGAAACAGATTAAGTGATGGTGGCAGAGAGCCTTACAAAACTTTGCCCGGTGATTTAGTTTTGATTTCAGATGTCGAACCGAAAACCATTTCTGACTTACTGCGTGTTGGCTTTACGTATACGTTGGCTTCTGTAATAAATATTGAGGATGATGGGAGTGACAATAATTGTACATCCTCCAGTTTTGCTCTGAAATCGTCTCGGGAGATTGACTTCGGGGATGGACAAGGAGAGTCACTCTATGTGGTTTACTTGGTCAACATTACACCACTTAAAAGAATATGGAATGCGTTGCGCATGCGTCGAAATCTGACAATCGTTGATAAATTATTAGCCAAGAATGACTTGAGTGAGGAGATGTGTGATGTATGTTGCCATAAAGACAATGCTGAGATGGAAGAGAAACTTGGTTCGACTTTATTCTCCAAGTTAAATGAATCACAACTCGATGCAATATTGTCTTGTCTATCGAAATCCGAGTGCGACCACAAGCCATCTGTGGAACTCATATGGGGTCCACCTGGGACTGGAAAGACAGCAACCTTGAGCAGATTACTGTTTAGTCTCTTAAAAAAGAAAGTGAGGACCCTCATTTGTGCCCCAACGAACGTTGCAATTAAAGAACTGGCCTCTCGGGTGATAGCACTTGTAAGAAATAAATCTGAGGAGAACAATTTGTCTTGTCCTTTAGGAGACATGCTCATCTTTGGCAATAAGGATCGTTTGAAAGTTAGCTCAGACATTGAAGAAATTTTTTTAGAATATCGTGTTGATAGGCTTGTAAGTTGCCTCGGGTCACTAACTGGTTGGAAGCATTGTATCTCGTCCATGCTCGATTTTCTCCAAGACTGTGTTTCTTATCATCAAATCTTTGTGGAGAATGAGCTCATCGCAGCAAAACAAAGTCCCGAGCACGTCGAATCAAAATCACTTTTGGAGTTTGTCCGAGATCGATTTCCACGTTTAGCAACACCTCTGAGAGATTGCATGACTACATTCTTCACTCATTTACCGAGGAATCCCGCTCACGAGCAGCAGATATTTCGAAACATAAAGCAACTAATGTCCCTTCTCGATTCGGTTGAGATGTTGTTGTTTGAAGACAATAGCTTGACATCTAAAACACTTGAGAGAATCTTCTTACGGGAGGGAACGGTTGATTCTGCATCGTCCTTAATGTATATGAGAAGCCAATGTCTGAATATTCTCAGATCTCTTCGGGGTTCTCTAGATAAACTTGGCCTGCCAAATGGCATTCATATAACTTCCACCCAAGACTTGTGTTACAAAAATGCTACTTTAATTTTTTGCACAACTTCGACGGCATATAAGCTGCACACAGTTGAAATGGAACCATTTAACATGTTGGTCATCGATGAAGCTGCCCAAGTAAAGGAGTGTGAATCGATCATTGCGCTTCAGATCCCCGGTGTCAGGCATGCAATTCTTGTTGGCGATGAATGCCAGTTACCAGCGACAGTTAAAAGCAAGGTATCTGAAGAAGCTGGTTACGGGAGAAGTCTATTCGAGAGATTGAGCTCATTGGGTCACTCAAAGCATCTGCTTAATGTGCAATACAGGATGCATCCATCCATAAGCCGCTTTCCGAATTCAAATTTCTATGACAACCAGATATTAGATGCGCCTAGTGTGCGGAGCCGAAGCTATGAAAGATGCTATCTCGAAGGGAGGATTTTTGGTCCTTATTCATTTATCGATATTCCTGCATGGAATGGCTCAAACGAGAAACTGAGCATTGGCTTGATATCCCCTTATGCTGCACAAGTTGCAGCAATTCGAGACAAGCTTCAACGGAAGTATGAGAAGTTTGACAAGTTTATAGTTAATGTGAAGTCAATTGATGGATTTCAAGGCGGGAATGAAAAAACTCTGAGTAAAAGTGATTCAGTCTGGGAAGCATTAATATCCGATGCTAAGCACCGCGATCGTTTTTTCACTGCTAATGAAGATTGCGACATTCGAAAAGCTGTTATAGACATTACGAAAGAGTTGGATCAACTTGAAGATTTGCTCACTGGCAAGAGTATACTCTTCAAAAATTCGAGATGGAAGGTTGTATTCAGCGATATCTTCCGAAAATCATTTCAGAAATTGAAACCTTCCAATGTTAAGAAGCTGGCCATAACTGTTCTACTTAAGCTTGCAAGTGGTTGGCGGCCCAAGAATATAAATGTGAACTGTAAATGCGAGAGCTCTTCATATATTGTGAAGCAAATCAAGGTTGCAAAATACTATGTTATTTGCTCCATTGACTTAATTAAGGACCCCGTTTATGTACAAATTTTGAAAGTGTGGGACATATTGCCCATGACGGAGACTACAAAACTGTTGAAACGGCTTGACAGCATCTTTGCTATGTATACAGATGATTTTATCAACTGCTGCAATGAGAAGTTGTACGAGGGACATTTGGAGATGCCAAAGAGTTGGCCGGTTTGTACTGATATTATCCGGTTCAAGAATCTCAATGACACCAAAGTCAACACTAATAGTGGAAGTGATGGTGTTGACTGCAGAAGTCATGTTGAAAATGCCAAAGTCAGCGAAAGCTTACTGTTGATGAAATTTTATTCGTTGTCGAGTGATGCTGTGAGTCATTTGTTGCTTAGTGATGATGTGGAGGCTCGAGAAGTGGATCTTCCATTTGAGGTCACCGACGAAGAGCGTGAGATAATAATGTTTCCAAGGAGCAGCTTTATATTAGGTAGATCTGGTACTGGCAAGACTACTATTTTGACTATCAAGTTGTACCAGAAACTTCAGCAATACAGCATGGCTACACGCGATTCTATGGCAGATCACAATAGTGTGCAGACCTTGCACCAGCTTTTTGTTACTGTTAGTCCAAAACTATGTTATGCTGTTAAAAAGCATGTTTCTCATCTGAAGAGCTTTGCTAGTGAGAATGCCTCCGTAAATAATAACTTAACGGATATGGATGATTTAGATGAAATGGCTGAATTCCGAGATATCCCTGACACGTTTGTTGGCATTGAACCAGAAAAGTATCCTCTAATTATCACATTTCATAAGTTTCTAATGATGCTTGACGGTACGTTGGGTAATTCTTATTTTGAGAGGTTCCGTGATGTAAGAGGTTCCTCAGAATGCCAAGGTAGAAGATCTATTGCACTGCAGAGTTTCATAAGGAGAAACGAGGTTACATATGACCGTTTTCGGTCCTTATACTGGCCCCGCTTGAACGCGAAGCTCACAAAAAATATTGATCCCTCGAGAGTGTTCACTGAAATAATGTCTCATATAAAAGGAGGTCTAAAAGAAGGGGAATCAGGCGAAACCAAGCGAAGCAGAGATGGCTATGTTTCATTATCCGAAAGTAGGGTTTCCACTCTAAGTGCAGAGAAGAGGGATGTAATTTATGATATTTTTGAAGACTATGAGAAAATGAAATTGGAGCGTGGTGAGTTTGATCTTGCTGATTTTGTGATTGACATTCATCTACGGCTCAAGAACGAGGATGATTTAATTGGTGATAAAATGGACTTGGTGTACATTGATGAAGTGCAAGACCTTACCATGAGGCAAATTTCCCTTTTCCGTTTTATTTGCAAAAATGTCGATGAAGGATTTGTATTTTGTGGTGATACAGCTCAGACAATTGCAAGAGGGATTGACTTCCGGTTTGAAGATATTAGATCGTTGTTCTATAATGAGTTCTTTATGAAATCTAGAAATTGCGGGAGAAGAGAGAAAGGACTTGTATCGGATACTTTTTGTTTGTCACAGAACTTCCGTACGCATACTGGGGTACTTAGGTTGGCACAGAGTGTCATAGATCTTATTTGCCATTTTTTTCCTCAGTCGATTGATGTATTGCCTCCGGAGACTAGCCTTATTTATGGTGAGTCTCCTGTGGTACTCGAACCTGGTAGTGACGAGAACTTGATTATGAGTATTTTTGGACATAGTGGACATGATGCTGGAAAATGGGTAGGGTTTGGTGCTGACCAAGTAATTTTAGTACGTGACGAATCTGCGAGAAGGGAAATTTTCAACTATATTGGCAAACAAGCTCTTGTTCTCACTATAGTCGAGTGCAAGGGGCTCGAGTTTCAGGATGTTCTGTTGTACAATTTTTTTGGTTCTTCACCTATGAGTGATCAATGGAGGGTTTTGTATGAATTCTTGAAAGAAAAGGATTTACTTGATGCCAGTACTCCAAAGTCGTTTCCAAGTTTTAGCGAGTCAAGACACAACATTCTGTGCTCTGAACTTAAGCAACTATACGTGGCCATCACTCGAACGAGGCAAAGATTGTGGATATGTGAAAACAATGAACAGCTGTCGAAGCCCATACTCGATTATTGGAGAAGGTTGTGCCTTGTTCAAGTTCGCAAAATAGACGATTCTCTTGCATTAGCAATGCAAAGAGCTAGCAGCCCGGAGGAGTGGAAATCACAGGGAATCAAGCTCTTTTGGGAAAAGAATTATGAGATGGCAACAGTGTGCTTCGAAAAAGCTGGAGAAGAAAAATGGGAGAAAAGGGCCAAGGCTTCTGGTCTTAGAGCTTCGGCTGACTCTCTCCGTGGTTCAAACCCTAAAGAGGCTCGTGTTATGCTTAGAGAGGCTGCTGAAATATTTGATTCTATTGACAGAGCTGATTCTGCTGCAGATTGTTTTTGCGACTTGGAGGAATACGAAAGAGCAGGAAAGATTTATTTGGACAAATGTGGTACGTCGGAGTTGAGAAAAGCTGGGGAATGTTTCTCTTTAGCTGGAAGTTACAAAATTGCCGCTGAAGTTTATAACAAGGGGAAATTTTTCGACGAGTGCTTATCAGCTTGCACCAAAGGCAATCATTTTGACCTTGGTTTGCAGTACATCGAGCAATGGAAATCATTTGATACTGGAATTATGACAAGATTTAAAGGGATTGACAAAATTGCACAAGAGTTTCTCGAAAAATGTGCTTTGGAATGTAATAGGAAAAATGACAGTGCATCGATGATGAAGTTTGTCCGTGCTTTCTGTACGGACGAGTCCAAAAGAAACTTGCTAAAGTCCTTGGATTGCCTTGAGGATCTTTTAAAATTGGAGGAAGAGTGTGGAAATTTCAAAGAGGCTGTAGAGATTGCACAGCAATTAGGAGGACATATTTTACGAGAGGTTGATTTGCTGGAAAAGACTAAGGACTTTCGAAATGCTTCGTTGCTCGTAATATCTTATGTATTTAATAACTCTCTGTGGGTATATGGAAGCCAAGGTTGGCCGCTAAAATCGTTTCCTCAGGATCGAGAGCTATTAGCTAAAGCGACATCAGCTGCAAACAATGTTTCCGAAAATTTTCATGCATCAATTTGTGCCGAGGCCGAATTTTTGTGCCGTGATAGAATGAGTTTATCTGAGTTGATGCAGTGTTATAGTGCTTCAAAGCAATATAAAACTCGTATGGTCGAAATTCTATCCGTCAGAAAATTCCTTGATGCCCATTTTCAAGTCCATCCAGCAAAATATGAATTGGATCTTCTTCCTCAATTGTTGATTGATCAAAGATTATTTGAAGAAAGAATGTTGAAGAACCAAGTCTCTGGTGGAACCCTTGTTTTCGTTTGGAGCCTATTGAAGGTACAAAGTGTGGAGATCTTCGACTGTCTCGACTCTCTTGAAAGGGCAGACCTCGTCAAATGTGAAGACACTGCTCGATTCTGTTTTAACTACTTTGGAGTGAGGTCGGCACATAACTCAAGTGACACCTATTATATATTGTTGAACCCTAATTCTGCATGGATTAAAACTTCGGACAAGAGGTTCATTGTGTGGAAAAGACAGGTGGCAACTCTTGATGCTCGTCATTTTGCGTCAGCTGCACGAGAATATTGGTGTCAAGAAATGGTTTCGGCTGGACTAAGAGTATTGGATGCTCTTCAAGCTATTTCGATGAAGCCTTCTTTGTCCAAGTACTGCCAAACTGTGTACCTCCTTCATATTTTCGACATAACAAGGTTCCTTGAGTCGAAATCACTCGGCACAAAGAAAGTTGATGCGATCAAACTGCACAACTTTCTTCAATTGTCTGCCAAATACGTTGAAATCGTTTTTCCTTTGGACCCTCGACAGTCGTTATCTGAGGATATGGTATCTTTAAGGGAAACCGAAATTTCCAAGAATTCACTTGAAGATATTGTGTGTAGAAATATTAGCTTGAAGAACGACGAACTCACTCATAGGCAGATAGGCGAGGTGGTGATGATAATGCTTGGGTCTGGATTAAAGCCGAGAAACGGGATTAATTATGAGAGGCTTATTGCAAGGCTGTCTGAAAACACTTGTAATTGGAAGTCATTCATCGAGAATCTCGGTACCGTGCAAGAATCTTCCTCCAAAGAAGCTCTGAGTCACGAGTTTCATAAAGCACTTGTCGAAACATATAACAGGAATTGGAGGGCAAGAGACTATATATCTCCTAAATGTTTCTTTTATCTTGTGGAGAGACTTTTGATTTTGGTTCCTCACTGTCGAGGTCACTTTTTCACTACAAAATCCTCGTTTGCAGAATATTTAATGTGCCTTAAACCGGATGCGAACCCAAGTGAGGGTTTAATCGCCGACAAAAAATCATATGCTACAAACACGTTTAAATTTGTTGCCGATGTGACCAGGGGATGTCTTTATAACAGTCAGGGTACGGCAGAATGGATTAATCGTTCTAATATCGACTGCAAGTACTATCTTCCGGTGCTTATGCTGAGGTTGTTCATGATTCTTTGTTTATCGTGTCTGAATTCTGAGTTGCCGTTCAATACACTTTTTGAGGTGCTTAAAGTAGGTTATGTCAGAAACCAGCTGCCGTGGAAATTTTGTGAAGCTATTCGTGATAGGCGTACGAGGATGAATTATAATAATAATAATATTTCGGACAATGCTGCTGCAGTTGCTGGAGCTTTCAATATTATAGGGGATCCTCTTGTTATTGTAGCCTCGACTGAGTTTAATAGTGTCGAGTTTGTATGTCCCGATTCCATTTTTCTTGACTTGAAGTCGTTCTCGTGTCGAAATGAGGTGATCAGAAAACTATTTTCTAACAAGAGCAGCTGTGAAGCATCAACACATTCACACGGTGATGAAAAAGTAATTGCAGTTGATGGAAATGATGTTGTTAGTGAACAAGTTACCACTAGTACGAAATCTTCAAACACGAGATTGGAAACCGATTCACAATTGAGCACCTCAAAGAATGGCGAAGGGGTTGTGCGAATGGACTTAAATTGGAACATTATTCAGGAATTATTTGACGCAGGGTATGGAAATGATGGAGATTCCAAGAGCACTCTTCGGATGAAGATGGAGGAAATGAAGGAGCATATAAAAATATTAACTGCTGACATGGCAACTCACCCTGGTGAAGATAAAAAATTGCTGGCCACGATGGAGGAACTGACCGAGCTTTCTTCTTCATTAGATACGAGTGAGATTGATGTTAAAGCAATGCAGAAGCTGGGAGAACTTTTGATGAGCTTCAAAGAAAGAAGTTCTGAAATATCATTGTTGGGTTCGAATGACCATATAACAATGCATTCAACTTCTTCTGACGACGACGACGAGGAGGAGGACGAAGATAGAAAAAATAATAGCAAAAATGGAAAAGGAAAGAGCAAGAATAATAAGAAGCAGCCGAAAAAAGGGAAAGGAAAAGGGAAAGGGAAAGGAGGTAAAAGGAAG
>gnl_Mimgu_v2.0_Migut.H02224.1
ATGATGATGATGATGATGAGTTCTACCATGAAGAAGATGAAGAAGGAAGAAGAAGATAAAAAATCTCAAGGGTTTATTGATTTGATTTTCTCTTGGTCCATTTCTCATATTATGAACAAAGATCTTTACACAAATAAGGTTAATCGAATTCCAGACAGATTCTCGTCGTCAGACGGTTACTTGAATTCATTCGTCTTCCCGCTTATCGAAGAAACACACGCCGACCTCCGCTCCAATATGACGAGTGTGCACTCCGCGCCTTATTGCGAAATATACGATGTGAAAAAATGTAAAAAGTTTGAGCTTCCGAAGAATTTACTCTACTCGCTTATTTTGAAAAGACCGGAAAATGGCGACAAGATTAATAATACCGGGAAATACGAACCGGAGTCCGGCGATTTAATCGCGTTGACCGACGTGAGGCCGAAGTGCATTGACGATTTGAATAGGCCGCCGAAGAGATCTTATCTAGTTGCTTTAGTTCGAGGCATGAAAGATGAAGGCTTGATTATTACAATCCTATCTTCCAAACCTATTGACTTTGAGAAAGGAGATAAGGCAAAGGGCAAAAGTGGAAATAAACTCTTCGCCGTGTATCTTACGAACTTGACGACGAACATACGGATATGGAATGCTTTGCATCCTGGCAAAGGAGGTGGAAATATGAACATCATCAACTCTGTTCTTGATATCAATCCATCTGTAGAAGAGAGTTGTACTCTTTGCAACTCTACCAAAACCGAGAGCACTAATCAGTTATTGTCGAGAAAAGTTATCAACTCGTTTGAGCTCGATGATTCGCAAAAAGCTGCTGTTACGAATTGCGTTGCGTTGACTGAATGTCATCATGAAAATAGTGTGAAGCTGATATGGGGCCCGCCCGGAACCGGAAAAACGAAAACGGTGGCTTCGTTAGTATTCACACTTTTGAAAATGAAATGCAGGACACTCACTTGTGCTCCGACTAATGTTGCCGTGATTGGTGTCGCGAAACGGTTAATGAGTTGTCTTAGTGGTACATTGAAGTACGATACTTACGGGTTAGGCGATATAGTTCTGTTCGGAAACGGTGAGCGAATGAAGATCGTCGAGCACGAAGATTTACAAGACGTGTTTCTTGAAAATCGTGTTTCTGTATTGGCTCATTGTTTTGCTCCGTTAACTGGTTGGAAAGGTTGTCTAGATCAGATGATGTCACTACTTGAAGACCCTCAAAGCAAATACCAAAGTTATTTGGAACAACTAAAGGAGCAAAACGAAGACGACAACGATACCGACGACGATGAATCGGAGAAGAATAACGAGGAAAAAATGGATGAGAGCGAAACTCTCAAAGAATCTTCGAAAAGGAGTTTCTTGAAGAAGTTAGTCATTCAAAATAAAAAGGAAAACAAGAAGAAAAAATCGAAAGAAAAAGTGTCTTCACAAGAAAAAGGCAAATCGAAGTGCGATGGAGGTAAAGTGGATATTCCGTTGACATTCGAGGAGTTCTTTAGAAAGAGATTCTTTATTCTGGCGGAGAAGCTAGTCTTTTGTACGACAGGGCTGTACACACATTTGCCGACTATGTTTCTACCTTTGGATGTAGTAACCGACATGATTCGAGTTCTTGATATGCTACAATCACTTCAAGATTTTCTGCGTAGAGTTGACGTCACCAAACAAGGGTGCTTAAATCGATCTTTGATCGGAAACGAAGAAACGTTCGAGTGCCTGGAAGCTTTGAAACTCCTTGGTCGAACTTTCCGACTCCCAAATTTTATCGAAGAATATGGAATTCGGAACTTCTGTCTGATACACGCGTGCTTAATCTTTTGCACTGTTTCGAGCTCCGCGAAATTACACACGGAAGGAATGGCGCCGTTGGAAATGGTGATAATAGACGAAGCTGCACAGCTTAAGGAATGCGAGTCGTCGATTCCGTTGCAACTACCTGGTCTTCGCCATGCTGTACTTGTCGGCGATGAGAAACAGCTCCCTGCTATGGTTATAAGCAAGATTTGTGAGAAAGCTGGATTCGGGAGGAGTTTGTTCGAGAGGCTTGTGATGTTAGGACACAACAAACACCTTCTCAATATTCAGTATCGAATGCACCCTTCCATTAGTTTGTTTCCGAATAAGGAATTCCTCGAAGAAAAAATGTACGGCTCGTTTTCTTTCATAAATATAACCGATGGGAAAGAGGAGTTCGATAACCGGCATAGTCGGAGGAATATTGTGGAGGTCTCTTTTGTTTCTGAGATAGTCTCGAAACTCTACAAAGAATGTATGAAGTCGAAGAAAAGGGTCCGTGTCGGTTGTATATCGCCGTACAAAGCTCAAGTCTTTGCAATTCTAGAATCACTTGGCAAGACTTATAGCACTGACGCGAAAGACTTGTTCTCGGTAAACGTGCGTTCTGTCGATGGTTTTCAAGGTGGTGAAGAAGATGTGATTATTATTTCTACCGTTAGGTGCAATGGGAATGGATCCGTTGGTTTTCTCGATAATCGCCAAAGAGCCAATGTAGCTTTAACTAGAGCAAGGTACTGTCTTTGGATATTGGGAAACGGAGCGACTTTGTTGAACAGCGGTTCGGTTTGGCAAAAGTTAGTAATGGAAGCGAAAAAACGGGGCTGCTTTTACAATGCAGACGAGGATAAGAACTTATCACTGACGGTGAGCAACTCGCTGATTCAGCGTCGACAAACGAATTACTTGTTCACTACGGACTCTACACTGTTCAAGTTGGCTATATGGAAGGTTTGCTTCAGTGCGAAATTCCATGAGTCTATTTTGAGACTCAAAGACATGGAAATTCACAATGAAGTAGCTTCTGTACTGGTGAAGCTTTCAAACGGGTGGCGACAGCAGGAGAAGAAAGACGAAATTGCCCCTAGTTCCATTTCTCGGCTACTCGAATTGTATGATGTGAAGGGGACGATAATACTTGCATGGACTATTGAAACAACGAGGCAAAACAATTCGGTAGAAACACAAGTTATCAAAGTATTGGATATCTTGCCTCAGTCGGAAATCGAACAGCTGGCAAAGAAATTCGATGCTGTGGTGGGGAACTACACTATGAATCAAACGAGCCGTTTTCTGTGCAAGCAAATTGAAAAGGGTTTGATGGTACCGGTGACGTGGCCGATCGAACGTGCAAATGAAAGAACGAATTACGGTAGTAATGAGCTGGCAAATCAGCTAGCGTCGATCAGTTTGAGCGATAACGAGCCTAGATTGTCGCCCAAAACGAGAAAATACGGTGGGATGAGAAGAATTAACCGGAACCGAAGCCGGCGG
>gnl_Musac_v1_GSMUA_Achr4T25450_001
ATGGATCAGCTTATCTTCTCATGGTCTATTGCTGATGTCCTCAACAACGATCTCTTCAAGAATAAGGTGGAGATGATACCAAAGACTTTTGATACCACCGAAAGTTATTTCAGTTCATTTACTTATCCATTGATGGAAGAAGTGCGCGCTGAAGTGTGCTCCAGCTTGGAATCTATATCTCAAGCACCTTTCGTCAAAATAGAACACCTCCGGTGCACAAAGCGGAAGAAGCACATCTATTCCATTTTAATTGCACCACCATTTCACACTGCATCAGCTGGAAGCAATGCTATTTATAGTCCCCACAAAGGAGACATTCTTGTTCTGTCAGAATTTAAACCTTCAGATGTTTCTGATCTGACAAAGAGTGGGCAATCTTATCGCCTTGTTTCGGTTTTTAAGGATGAATTTGATGATTTGCCACCCAATACTTATGTAATCAGAGCTTCAGAGGAAATTGATGAAGCGAAGTATAACAGCAGCGACAACAACAAACAGAGAAGTAACCTGTTTGCATTTTACCTGGTAAACGCAATAACATACAATCGAATTTGGAGGGCAATCGACGTTGGGCTGGCTGCTAAGGGAAATTTAAGTCTCGTTCTTAAGGTGTTGCAAGTTGATCCAAAGGATGCAGAAGATTGTAGAGACTCACTGTCCAATGTTGTTCGAAGAATCCAAGGCATTGACTTCGGCTGGTGTTTATCCAAATTAAATCTTAATGAGTCTCAGACTGATGCAATATTGAGTTGCATATCTGCACGACAACGCGGCAACAATAAATCAATAAACCTTATTTGGGGACCCCCTGGTACTGGAAAGACGAAAACAATCAGTGGCTTGGTTTGGCTTCTGGATCTACTGAGATGCAGGACGTTAATATGTGCACCTACGAATACTGCAGTCAAAGAAGTTGCTTTACGGTTGTTGAAATTGGTGAAGCAATTTTCTGGCAACAGTCGTTGTCGCCTGGGAGATGTGGTGTTGTTTGGCAATGAAGAAAGGATGAGAATCAGTGATGACCTGAAGAATGTGTTCCTGGATTTCCGAGTAAAAAAGATCCAAGAATCCTTTGCACTGAAAACTGGATGGAAGCATTGCCTGAGTTCAATGCTTGAGTTTTTTGAAGATGGTGATAAAATGTTTTCAGATGATGAATTGGGCGATGACGAAGAGGCTTTTCTATCATTTGCTAGGAGAAATTTCAGGGTCCTTTCAAAGCAAATCTGTAGTTGTTTCGAGATGTTGTATCTGCATATACCTAGAGAAGCATTGTCAGAAAGTAACTGCAAAGACATTTTAATTCTTTTTGATTTACTTAAGGAATTTGAGAACCTTCTCTTCAAGGTAGACGCCGGCAGAGCCACGTCGTTCATGATTCGCAGAACTAGAGCCTCTTGTTGCAAAATCTTAAGAGCTCTTGAGAAGTCACTGAAACAACTTCCTCCAATCTCTAGCAAACGTGCCATCAAGAGTTTTTGTTTGCAAAATGCTAACATCATTTTGTGTACTGCATCGACTTCAGCCGGATTAAACAAATTAGAGACCAAGAAACCATTTGAGATGGTAGTCATTGATGAAGCTGCACAGTTGAAGGAATGTGAATCATTAATACCTTTGCAAATATTATGGTTAAACCATGCAGTTCTTATTGGTGATGAGTGCCAGTTGCCTGCTATGGTTCGAAGCAAGGCTGCTGAAAATTCACTGTTTGGAAGGAGTCTATTTGAAAGGTTGAGTTCATTAGGGCATAAGAAACACCTGCTAAACATGCAGTACAGGATGCACCCTCAGATAAGTTTGTTTCCAAATACCAATTTCTATGACAAAAAAATTATGGATGCACCAAATGTCATTGGAAAGAATCATGAACGAAAATATCTTCCAGGCCCTATGTATGGTCCTTATTCATTTATAAACGTCGACCATGGAATGGAGAGCTTTGATAGTCTTGGACGAAGCAGAAAAAATGAGGTTGAAATAGTTGTTATCTTGCAAATATTGAGAAATCTTCATAAAGCAAGTTCCAGAACACAGAAAGAGCTTAGTGTTGGCATTATATGTCCATACACTGCTCAAGTTCTTGCAATTCGAGGAAAGTTAGGGAAAATGTATCAGTCGAATTCATTCATGTCGGTTAAAGTTAATTCTGTTGATGGTTTTCAAGGCAGCGAGGAGGATGTTATTATACTTTGCACTGTGAGGTCCAATGCTGATGGTTCTGTTGGATTCCTTTCCAATCTTAATCGTGCCAATGTTGCTTTGACTCGAGCAAGACATTGCCTTTGGGTTGTGGGCAATGGACCAACCTTAATTAGCAGTGGATCAATTTGGGCAAAATTAGTGTTTGATGCAAAGTCTCGCCAATGCTTTTTTAACGCAACAGAGGATAAAGATATTGCTTCTGCAATCTTTAGATCTGATCCATGGAGCGTCGATTCGCTTAACATGGATGGCTTATACATTAGCAGAAAATCTACAAAGAATGACAAAGTTACAGGAACTTCAAACTCTCTTCCAGCATCATCAAGTAAACCTCAGGTCTCCAAAGGGAAGGGGTTGGCAACTTCACATAATTCAGTCAAACACAATGATGATTCTGTGGCTTATTTAAGAAAGCAGGAACCTCAGAGGAATAATGAAAGTTTGAAGTTCGTGTATAGGCCTGTTAGTTCTGGCAGAAATTTACCTGGAGAGAACTCTTTAGGTTCAGTTAATCTTGGAAGGAATGTGAACATTGCAGGTTTAACGACTACTAAATTTGAAGATTCAGAAATCCACAAAGCTTCTGAAGTTGATCTGCTAGAAAAGGATACTTGGGGTTTGGAGTACATATCTAGTGAATCTAGTGATGAAGAACTTGGTCAACGTCAGATGTTTGATACTTCAGTTTCAGAAATTGGGAACTTGGATACGCCAACGATCTGGAAGCTGTTCAAAATTTTTGCTGGTCTACTTGGTCATAAGGTTAGCATCTTTAATATGATTATGTTGACACATCATTTTGTTTCAAATAAACATTTTCTTCTGCATTTGGTTTCT
>gnl_Musac_v1_GSMUA_Achr5T10990_001
ATGGAGGAACGAGGGGAGGGCGGGGGCGAAGGACGACCGAGGCCACCTCGAGGAGACCTCGGCGACATCGTGCTTTCTTGGTCGCTGGGTCAGATTTTCGATGAGAACCTCTTCCAGAACCAGGTGGTGAAGATACCATCTCTGTTTCTATCAATTGAACATTATTTTGGATCTTTTGCTGCTCCTTTGATGGAAGAGACACATGCAGAAATACACTCTTCTTTGGTTGATATTTCAAAAGCTCCTCGAGCAAAGATACTCGCCATAGAAAACGGACAGAGAAAATCCGAAACTACTCAGGAGTATTATATTGACGTTGAATTTCTCAACAATCACATAGATTGTGGAAGTCAAAATTATAAGGCACGGAATGGTGATCTTTTCATTCTATCAAGTATGAAGCCAGAGGATGTCAGGGATTTCAATAGATACAATGTTGCTTGTTGCTTAGCGTTGGTTACCGAGGTTTCAATGGATGATGATGTTCAGAAGGGTTTTGTTGTGAAATTACATAAGTTCACTGATGTGGAATATGATATGGGTAACTTCAAATTTGCATTATTTCTGACTAACTTATTGACAAATATTCGGATATGGAAAGCACTTTGTTTCACATCAGGAATGAATAACAACATGAGGATCATCAATGAAGTTCTGTCACCCAGGCCAACGGTAAAGATGACCATGTTTTCAACTGTACGGGCTGCAATTCATGCAACAGGATGCAGAGATTCACACTGTGTGGAACTTGTATGGGGCCCTCCAGGAACAGGGAAGACAAAGACAGTTAGTGCTATGCTGTGGGCATTCTTGCATATGAAATGCAGAACCCTTACCTGTGCTCCAACAAATGTTGCAGTAGTTGGGGTCTGTTCTCGTCTACTTCAGCTGATCAAAAACACTGATGAAAAGGATAAACTACATGGGCTGCCATCTTCCCTTGGGGATGTACTTCTCTTTGGAAACAGTGAGCGTATGGAAATAGATGATGAGCTCCAAGATGTGTTTTTGGATTATCTGGTCACACCTCTTGAAAATTGTATAAGGAATTTTGCCTCACTTATATTTTGCACTGCTTCTAGTTCTTCTATGTTGCATCATGTGGAGATGAATCCTCTTCATATTGTAGTTATTGATGAAGCTGCTCAACTTAAGGAATGTGAATCAATGATCCCACTACGGCTTAATGGGCTGAACAATGCCATTTTGGTGGGAGATGAGTGTCAGTTGCCATCAACTGTGAAAAGCCAGAAAAATACGAACCTTGCACCATTCCCTACCAGTTGTTACAAGGATGCAGGTTTTGGTGTTAGCCTCTTTGAAAGGTTAAGTTCTGTGGGCCAAAGGAAGCACCTTCTCAACATGCAATACCGCATGCACCCTTCGATCAGCTTATTCCCAAATTTCAGATTTTACAAGAAACAAATTCTTGATGGCCCAAATGTTGAGGGCATCAATTACAACAAGAATTATAAGGACCTAAAATTTGGTGCTTATGCTTTTCTAAATGTTGCCGATGGGATAGAAGAGGTGGATGAACATGGGAATAGCAAGAGAAACTTGGTTGAAGTTGTTGTTGTACTGCATTTGGTCCAAAGACTATTTATACATTGGGAAGATTCCGGTCAAATACTTAGCATTGGAGTCATTTCACCATATAGTTCTCAAGTAAATGCAATCAAGGAAAAACTTGGAAACAAATATGGGGCATATGATGGCTTTAGGATAAGAGTGAAGTCTATTGATGGATTTCAAGGTGAAGAGGATGATGTTATTATACTTTCGACGGTGAGGTCTAGTGATAAAGCTAATGTTGGTTTTCTTCAAGATCATCAAAGGACTAATGTTGCTTTGACAAGGGCTAGGCACTCTCTCTGGATTGTGGGAAATGCAAAAACATTAGAAAGAAGTGGCACCATATGGAAATGCATAGTTCTTGATGCAAAGGCACGAAAATGTTATTTCGATGCTAATGATGATGTCTGTTTGGCTAAATCAATTTTGCATGTAAAGCATGAACTTGATCAGCTTGATGATTTGCTAAGATCAGATTCAGTTCTTCTCAGTGGTTCAAGATGGAAGGTTCTGTTTAGTGATGACTTCAAAAAGTCCTTTTTAAGATTGAGACAGCTTCATGCTAAGCAGGAAGTAATTCATTTGCTGCTAAGGCTTTCCAATGGTTTGCGGTCAAAATCTAAAATACAAGGCATATCTGATTCATTTGATCTTGTAAGAATTTCCAGGTTGAAGGATCTTTATCTCATCTGGACTGTTGACATCATTAAGGAAGAAAGATATGTCCAGGTAATAAAGGTGTGGGATCTCCGTCCATTTGAACAGATTGCAAGACTTGTATCACGTCTTGATCATATATTTTCAACGTACACAGAGGTTTATTTAAAACACTGCAAAGCTGCTTGTGTTGAAGGGAATCTTGAAGTGCCGATGAGTTGGAATGTTGTCTGCGATATGATTCGTTACAAGACATTAAAAAAAGCCAGATCAACTACAGAGGAAGATGCTGTACAATTGGATTCATCGAGTCATATGGAGGATTCAAAAGTCAATGAGAGCCTTCTATTAATGAAATTCTATTCCTTATCATCTAGAGTAGTAAGGCATTTGTTAATAGCTAATGATGGGACTGATGTAGTTATTCCATTCGAACTAAATGATCAAGAAAAGGAGATAATCCGTTTTCCACTAAGCACTTTTATTTTAGGTCGGTCAGGGACAGGGAAAACAACAATACTGACCATGAAACTAATTCAGAAGGAACAACTGTATTCTATTGCTTCCGAAGGTGCTTCTGAAATTTTTGGCTTATCTGATGCTGCTGACAGAAGTGTTGTACTAAAGAAGCATTCTAGTCCGAATAAAGGACATTTCTTAAAGCAGGTTTTTCTTACTGTTAGCTCCAAACTATGTTCTGCAATCAGGAGCCACATATGCCAACTGCAAAGGTCTGCTGCCTTCAATCCATCTACTGTTTTCACACAGATAATTTCCCACATCAAGGGTGGATTGGATTCAGGAACAGTTCATGCTGGTAAACTTAAAAGGGAAGATTACCTTCTTTTGTCAGAGAAGCGAGTCTCAACATTAAGCAGAGAAACTAGAGAGACAATATATGACATTTTTATTGATTATGAGAATAAAAAACTTCTATATGGGGAATTTGATTTGTCTGATTTTGTTCAGGATCTCACTTTAAGACAGATTCGACTTCTTAGGTATGTCTGTAAGAACTTCGAGGAAGGCTACACTTTTGCAGGAGACACAGCACAGACTATTGCCAGAGGAATTGATTTCCGGTTTGAGGATATCCGTTCCCTTTTCTATACAGAGTTCCTTTCAGAGGTCAATAGTGGATATCAGCAGAAAAAGAAGGAAAGAGAAATACATGTGACAGATTTGTTTCAGTTAAATCAAAACTTTCGAACTCATGCTGGTATTTTGGGATTGGCCCAGAGCATTATGGACCTCCTTTACTACTTCTTCCCACTGAGTGTTGATAAATTGATTCCAGAGTTTAGTTTAATATGTGGAGAAGCACCTGTATTGCTTGAATCTAGTAATGATGAGAATGCTATTCTTACTATTTTTGGAAACAGTGGTAGCGGTCAGAGATGCCTGAGTGGATTTGGAGCTGAACAAGTCATTCTCGTCCGTGATACTGTCACCAAGGAGCAAATTTTTGATCAAATTGGGAAACAAGCTCTTGTTCTGACTATATTAGAATGTAAGGGCCTTGAATTTGAGGATGTTTTGCTTTATAATTTCTTTGGAACTTCACCACTGAAAAAGAAGTGGAGAGTAACATACGAGTATATGAAGCACCGTGATATTCTTGAACCTTGTGTTTCAAGGACATTTCCTTCATTTGAACTGGAAAGACACAATCTTCTTTGTTCGGAATTGAAGCAGCTCTATGTTGCCATAACTCGCACAAAGCAGAGACTCTGGATTTGTGAGAATACCGATGAGTATTCTAAACCGATGTTTGATTATTGGAAGAGGCTATGCCTTGTCCAAGAAAGACACTTGGATTCTTCCCTTGCACAGGCCATGAAGGTAGCAAGTAGTGCAGAGGATTGGAGATTACGTGGTATTGAGCTATTTAATGAGGGGAACTTTGATCTGGCTGCTGTGTGCTTTGAGAAAGCTGGGGATGAATACAACGAAAAGTGGGCTAAGGCAGCAGGTCTTGTTGCGCATGCTGACCATGTTATCTCTACAAATACGGATATGGGTGAGATTGCCCTAAAAAGAGCTGCTGAGATCTATGAATCCATTGACAAACTAGAAAGTGCTGCTACCTGTTACATTAAATTGAATGACTTCAAAGAAGCAGGTATGATTTATATGGAGAAATGTGGCATATCAAGGCTTAAAGATGCGGGGGACTGTTTTGCAATGGCAGAGTGTTGGACTGATGCTGCTCATGCATATGCTAAAGGAAAATTCTTATCAGAATGCCTATTAGTTTGTTCCAAGGGGAGGATTTTTGAGACAGGATTGGAAATTATTGAACAATGGAATGAAGCTTCTTGTGCTGATGGAAGACAGAAGCATGAACTGAATGAGATGATATCATCTTATCTGGAGAATTGTGCCCAACACTATCTAGAGCTTGGAGGTATTCAATGCATGATGATGTTTGTTAAAGCTTTCCAGTCAAATGATGTACGTCTGCGTTTCCTGGATGTAGTTCATCATTTCTTGAAGTCCAATAATCGTATTGATGATTTGCTAACTGTGGAGCTAGAATTAGGAAACTATATAGAGGCTGCAAGCATTGCAAGAAACAAAGGAAATATGTTATTAGAGGCAGAGATCCTTGAGAAAGCTAACTGTTTTGAGGAGGCAACTACGTTGCTTCTTTTACATGTTCTTATGAGCTCACTTTGGTCATCTGGAAGCAAGGGGTGGCCACTGAAGAGATATGCAGAAAAGGAGAACCATTTGATGAAAGCAAAAGAATTAGCACAGTGGAAGTCAGGTTCATTTCAGGAATATGTTTTCCTGGAAGCAGATATATTATCAGATAGAGAGAAAAGCTTGTCTGACATGTCAAGACACTTGGTTGAGGCTCAAAAGCACCGCAACCTTAGACAGGAAGTATTTAGCAGTCGAGCAATACTTGACGTCCATATTGAATCGAAGCCCTTTAAATTTCTCCATGGACAAGTTTCAGTCTTTGATTCTGACAAGCATGTGAATGATATTATATCTCAAAAGTGCCTCTCTGTTGATACAATGATGTATGCTTGGAACCTTTGGAAAGCAGTGATACTGGATCTGCTGTCCCACCTTGATGACCCTAAATTAACCAAAGATGGCTCAAGGTATGAAGAGTTCTATCTTGAATATTTTGGTGTCAGAACATTGGATGAAAAAAACATTTATTGGAGTACTGAGTTATTTTCAGTTGGTATGAAATTACTTGATTGTTTGCAAGCCCTGCATAACTTTTATGTGCAAAAGAATCTATATTCATTCTGCAGAGGGAGGATGGCCATTTGGATATATGAAGGCTATATGACGGCTTGCTTGTCTTCAGTCCCTGATCTCTCGCAGAACACTGTCCAATTGTCACTCGGATACATAATAGAAACCATCAAAATCCTTCTAGGAGATAAACATCAGTTATTTGCCTGGATGAACAAGTCTTCCATGCGAAGGGAATCATATCCTCTACTTGCACTAAAACTGGTTATTATACTTTATCTGACTCACTTGAATGCTGGAAGGAGTACTTATGCAATTGGGAGGTTTCTTTCGGAGAATAAAATATATGAAGATTTGCCTAAGGCGTTCTCAGTGCAGCTTCTTCACCAAGCAAAAAATTATGGAGCTGGTGGTAGTTTTCAGTTTATAGGAGTATTTGCTGAGGCATTACGAATGGTGGGAAATTCTTTAGTCATAGTCTGTTCTGCAGAAAGTCCTGTGATGCTCTCAAGTTTGAATGCTTTGACTATTAACTCCGAGCACTTACGGTGCACAGAAAAAGTTTTTGCCCTATTGTTTCCAGAAAAGAAAATGATATTTCAGAGCAAACAATCAGAAAGAAAACCAATAGAAAAAGGCTCTATTGTAATTGATCCTTCCAATAATAGAAACCAGGAAGTTGACTCTATACCTTCAAATGTTTCACATGAGAAAGATCAAGGTCCAGGACTTGGAGACCGAGAATTTGGTAAGGAACTCGCAGAACAATGCAAGCATTTCAGGCAGAAGCTTGAAGAATTTCTATCTGGGAAATATGATGATGTAAGGGAGTTGCTAATATTATCTATTTTTTTTACTGCCTCATACATATTGAGTTTATCTTATGAACTAATGGTGTTTACTTTTGATGTTAAATCAAAGGTCGAGGATACTATTAATATATTTGGCACCACAATGAATTGGATAAAACAGAAAGACCAATTGAAGGATTCTGAAGGGCACTTGATGGCAGAAATGAGGAATTTGCATGTTGAACTCCAATTGCTTGCTACAATGAGG
>gnl_Nelnu_v1.0_NNU_025214-RA
GTGGAAAAGATTCCAGAAACATTTCTGTCGGTGGAGCAATATCTTGGGTCATATAGGTTACCTTTAATAGAGGAAACACGTGCAGTATTGTGTGAAAGTTTGGAGGTTATGTCAAAGGCCCCCATTGCTGAAGTAATCTCCCTCCAGGAGTGCAAACCATATGGTTCATTAATATATGATATTAAGGTTGATTCCTGGAAAAACAAATTTGGATCTGGTAGTAGGGAACCCTACAAATCATTGCCTGGTGATATTTTTCTTTTGACTGATGTAATACCTGAAACTGTTTATGATCTACAACGATACGGAAGGTTTTGTACTTTTGCTTCAATTGTTAAAGTTGAGGGTGAAGATCCAGGGGTCGATTTTGAAGTTGAAGAAAGTGGAGACATGTCTTTGTATCTTAAAGTCAAAGCTTCAAAAGCTATTGAAGTCAAAGAGGGAATGCAAAACTCACTTTTTGCTGTTTACCTGAGAAATATAACAACAAACAAGAGAATATGGATGGCATTACATGCTTTGGGAAATTTGAAAGTTATCAAGGAGATATTATGCAGTAGTTCCCTGGTGGAAGAAAGCTGTGATATGTGTCAATCACACAGTCAGGATAGCATTTTGACCAATAAATTTGGTGTGGCTTTATCATCTAAGTTGAATGAATCCCAAATTGATGCTGTACTGAGTTCTATTTCTACAATACACTGCAAGCATAGATCTTCTGTTAAGCTTATCTGGGGTCCTCCTGGGACAGGAAAAACAAAAACTGTCAGTTTATTGATACAGACCTTCTTAAGATTGAATTGCAGAACCCTTATTTGTGCCCCAACCAATATTGCAATCAAAGAAGTGGCATCACGTGTTCTTAGGCTTGTTAAAGAGTCCTTCCAAAATGAGTCTGGTGAGGATCTCTCATGTTGTTCATATGGAGATGTACTTTTGTTTGGTAACAAGGACCGATTGAAAGTGCTTGATGATGTTGAGGAGATTTTTTTGGATTACCGTGTTGAGAAGCTTTTACACTGCTTTCAGAGGCTAACTGGATGGAAGTATCGCTTTGCTTCTATGATAGAATTTCTTTTACACTGTGTTTCTGAGTATAATATTTACTTGGAAAATGAGGCAAGCAAAAATGAAGAGGCTAGACGGGAGAATGAGACTTGCAAAGAGGAAGTCCTTTCATTTCTTGGATGGACAAGAAATCGATTCAAGGCAATAGCTTTGGAGCTTCGAAAATGTCTTGAAACTTTCTGCATTCATCTGCCTAAACATATAATTTCAGAACATAATTTCCAGAGAATGATTTCCGTTCTTGATCTTCTAGATTGTTTTGACAATCTCTTACATCGTGATGATGTGGTTGACAAAGAACTAGAGAAATTATTTTCTCATTCAGATGTTGAGAATATATCTCTTCCTGCCATAGATATATTTGTGTGCAAAACTGTTAATTGTTCTACATCAGTTGTACTGCATAGGACAAGAAATGAATGCATCTCCATTCTTAGATCCCTCCGTGCTTCTCTTGAGGAGCTTGATCTTCCACAATTTACAGATAAACATTCCATAGGGGAATTTTGCTTCCGAAATGCTTCCCTCATTTTCTGCACTGTTTCTAGTTCTTTTAAGTTGAATTATGTAGTAATGGATCCAGTGGAGATGCTGGTTATTGATGAAGCTGCTCAGTTAAGGGAGAGTGAATCAGCAATACCCTTACAACTTCGTGGTCTAAAGAATGTTATACTGGTTGGTGACGAGTGTCAGCTACCAGCTATGGTTACCAGCAAGGTTGCAATTGAAGCTGGTTTTGGAAGAAGTCTGTTTGAGAGGTTGAGTTTATTGGGACATCCAAAGCATCTGCTCAACAAACAATACCGTATGAATCCTAAAATTAGTCTTTTCCCAAATGCCAAGTTCTACATGAACCAGATTTTAGATGCTCCAGAAGTTAAGGATATACATTATGAGAAGAGATATATTTCTGGGCGTATGTATGGTCCTTATTCCTTCATAAATATTTCTGATGGTAGGGAGGTATTAGATGATGTTGGGCGTAGCCGGAAAAATATGGTGGAGCTTGCTGTGGTTATAAAAATATTACAGAAACTTTTTAAAGCATGGGATGGCTCAAGGCAGAAGCTTAGAATTGGTATTATATCCCCGTACATTGCACAAGTTTCTGCAATTCAAGAAAAACTTGGCAACAGATACGAAAAGTTTACAGGATTTAAAGTGACTGTGAATTCTGTTGATGGATTCCAAGGTGGTGAGGAAGATGTCATAATAATTTCCACGGTCAGATCTAATACTTATGGATCAATTGGATTCATGACTAATCATCAGCGAACTAATGTTGCTTTGACAAGGGCAAAGCACTGTCTTTGGATTTTGGGGAATGAAAAAACTCTGATTAATAGTGCATCTATCTGGGGAGAATTAGTATGTAATGCAAAGGATCGTCAGTGCTTTTTCAATGCTGATGAGGATAAGGATCTTGCAAAAGCAATATTACAAGTCAAGAAAGAGATTGATGAGATAGACGATTTACTTAGAGGGGATTCTATACTTTTCAAAAGTGCAAGGTGGAAGGTTCTCTTTAGTGATAACTTTCGGAGATCATTTGGAAAACTTAAGAGAACCGAAACACAAAAGTCTGTAATTAATCTACTTTTGAGGCTTGCAAATGGTTGGCGCCCAAAGAAGATAAACTATATTTGCGAAAGCTCATCTCAGCTTGTCAAACAGTTCAAGATTGGATATTTGTATGTCATTTGCTCAGTTGATATTATGAAATATTCACAATATATCCAAGTATTGAAGATCTGGGACATTTTACCTTTGGAGGAGGTACCAAATCTTGTCAAGCGTCTTGATAACATCTTCATAATGTTCACAGATGATTATGTCAACCGGTGCAAAGTTAAATACATGGAA
>gnl_Nelnu_v1.0_NNU_025215-RA
GATCTGGAAGTGCCAAAGAGTTGGGACACCTATACTCATATTGTTCGGTATAAGAATATCCGGAAAAATGAGTCAGTGAAGGAACTGGCTGATGATGCATTTGATGGAAGAACCTATGTTGAGAACTCCAGGGTCACTGAGTCTCTACTCCTAATGAAATTCTACTCATTGTCTTCTGGTATTGTTCAACATTTACTTTCTGGTCGTGATGGTAGAGAGCTTGATCTTCCATTTGAAGTAACAGACCAGGAACTGGAAATAGTTACTTACCCTAGAAGCACCTTTATCCTTGGAAGATCAGGAACTGGGAAGACGACAGTTTTGACTATGAAATTGATTCGAAATGAACAACAGTATTTTCTTTCCAAAGAAGGATTTTCTGGTGTTCAGGGTGACATATCCATCTCTAATAGAAAGAAGAACAAGTTTGCAGAGGGTGTTGGAGAGAGTAGTCAGACTTTTTTGCGCCAGATTTTTGTTACTGTGAGCCCTAAGTTATGTTTGGCTGTGAAGAAGCAGATTTCTCAATTGAAAAGCTTCATCTGTGGAGGAAATGTTTCGGAGCATACTTCTATTGATATGCTTGATATTGATTGCACAACTGAGTTCAATGATATCCCTGATTCTTTCATTGATATTCCACCTACATCCTACCCTCTTGTTATAACCTTCCAGAAATTATTGTTAATGCTAGATGGTAGCATGGAAATTTCATACTTTGATAGATTTCATGATCTGAGGGAGCTTTCTCTTGGTAATTCTGGACCTTCAAGATCAATAGCATTACAAACCTTTATAAGAACAAAGGAGGTTAATTATGACAGGTTCAATTTGGGTTATTGGCCCCATTTTAATAGTCAACTAACTAAGAAGCTTGATTCTTCATTAGTGTTTAGAGAGATAATTTCACATATAAAAGGTGGGTTGGGAGCAGGCAAGGCTTCTAATGGTAAACTCGACAGGGAGGACTATGTTAATCTATCTGAATGTCGGGTATCAACCTTAAACAGGGAAAGACGAGAAATGATTTATGATATTTTTCTTGAGTATGAGAAGAAGAAACTAGTGAATGGTGAATTTGACTTGGCAGATTTTGTTATTGATCTTCATCACCGCCTGAAAGATGGTGGCTACAAGGGTGAGGAAATGGACTTTGTGTACGTTGACGAGGTCCAGGATCTCACTATGAGGCAGATTGCTTTTCTGAAATTTATATGCAAAAATTTTAGTGAAGGCTTTGTTTTTTCAGGAGATACGGCACAAACTATTGCCAGGGGGATTGATTTCAGATTTCAAGATATACGTTCTTTGTTCTATAAAGAGTTCATCTTGGAATCTGTAAGTGACAGCAAGGACAGTTCAAAAGACAAGGGCCAAAAGTGCATCTCCGACATTTTTCATTTGAACCAGAACTTCCGTACTCATGCCGGTGTCCTAAATTTGGCACAGAGTGTAATTGACCTACTGTACTGTTTCTTCCCACTGTATATAGACATTTTAACCCCAGAGATGAGTCTTATATATGGAGAAGCCCCAGTTTTGCTTGAATCTGGGAATGATGAGAATGCAATTATAACAATTTTTGGTAATAGTGGAACAACTGGCAGCAGTATGATTGGATTTGGTGCAGAACAGGTAATTCTGGTTCGTGATGATCATGCTAGAAGGGAGGTTTCTGAACATGTTGGAAAGCAAGCTCTTGTTTTAACAATAATTGAATGCAAAGGTCTTGAATTTCAGGATGTTTTGCTATATAACTTTTTTGGCACGTCTCCTTTAAAAAATCAATGGAGAGTAATTTATAAATATATGAAAGAACAAGACATGCTTGATTCTACTGGACCGATATCATTTCCAAATTTTGACACGACCAAACATAACATCCTTTGCTCTGAACTGAAGCAATTATATGTGGCTATAACACGTACAAGACAAAGGCTGTGGATTTGTGAAAACATAGAGGAGTTTTCCAAGCCTATATTCGATTATTGGAAGAAGATGTGTCTTGTACAAGTTAGACAACTTGATGAATCCCTTGCACAGGCGATGCAAGTGGCAAGCAGCAAAGAGGAATGGAGCTTACGTGGTATTAAGCTATTCAATGAGGGTAACTATGAGATGGCCACAATGTGCTTCGAAAGAGCTGGTGATGCATACAGGGAAAAATGGGCGAAGGCTGCTGGACTGCGTGCTGCTGCTGACCGTATGCGTGGATCAAATCCTGAGATGGCACGCATTGTCCTCATGGAGGCTGCTGAGATATTTCAAAACATTGGGAGGGCTGAATATGCTGCAAAGTGTTTTATTGAGCTAAAAGAATTTCAAAGAGCAGGTATGCTTTATCGGGAGAAATGTGGAGCATCAAGTCTCGAGGATGCTGGTGACTGTTTTTCCATGGCTGAATGTTGGAATTTTGCTGCTGAAGTTTATGCTAAAGGCAAGTATTTCTCAAAGTGTTTGTCTGTTTGTATAAGGGGAAAATTATTCAACATGGGACTCAATTTCATTGAATATTGGAAAGAAAATTCAACTACTGGTGATGATACGTTTGCAATAACTGAAGAACTGCTTGAAATGGAACGAACATTCCTTGAGAAATGTGCACTTCACTATCACGAGCTTAATGATACCAAGGCTATGATGAATTTTGTTAGGGCCTTTCATTCTATTGATCTCAAACGTGTTTTCTTGAGGTCCCATAATTATCTTGATGAACTTGTATTGCTGGAGGAAGAATCAGGGAATTTTGTGGAGGCTGCCAGCATTGCAAGGTTAAAGGGAGATCTTCTCCTTGAAGCTGATTTTCTAGGGAAGGCTGAACGATATGAAGATGCATCAAGACTCATTATATTATATGTTGTTGGGAACTCTCTCTGGAGACCTGGAAGCAAGGGTTGGCCTTTGAAGAAATTCATAGAGAAGGAAGATCTTTTAAATAAAGCTAAATTTTTTGCAAAGAAGAAATCAGAGTTCTTCTACAACTGTATCTGCATAGAAGCCACAGTAATATCAGACCAAGATAGTAACTTATTATGCTTGGAGAAACATTTCAGTGCTTCCCAGAGACTTAAGGATCTCAGAGCTGAAATTTTCTGCACATGGAAAATTCTTGATCTTCTTCTTCAGTCACATCCTTCAAAATATGGGTGGGAACATGATGTTGTCTCTGATGTGATGACAAATCCAGGAGTCGTAATTTGTAGGAATCAGGTCTCTGTTCATAATCTTGTGTATTTTTGGAACCTTTGGAGGGAGAGGACTGTAAACATACTATCATTCCTCCAGTCTCTTGGAACCCAACATGAAGATGAATATGTGGCCTATGGGCAGTTCTGTTTGGATTATATGGGTATACGGAAACAAGATAGCAATCGTATTCACGCCTACAATTTGCTCCATTCGGATGCCTTTTGGCTAAAGGAAACTGATGGAAGATCTCTCTGGAAAGATAGGAATTCAGTTAGCATGGATGTTAATCAATTTGTCTCTCATGCTAAGAGATACTGGCATTCACAAATAAGTTCTGTTGGTCTAAAAGTATTAGAGTGTCTGGAAAAGCTCCATGATTTCTCGATTCACAATCCCTTTCCAATATTTTGTCAAGCTATGGCTGTCCTTTATATGTTTGAAGTGACAAAGTTTCTTGCTGAGTCTAAGTTTCTGGATTGGAAACATGTAAGAAAGTTCCTTGCATTATCTAGGACTAAGTTCTTTGAGTATGTATTTCCTCTGGATTGGAAGCAGGCAATGATGGAAAAGATGATTTATCTCAGGGAAAGCAGTATTTCTATGGATCTACTTAAGGATATTGTTACTGAAAACATCAACTTGAAGAGTGTGTTGACACATGGGGAAATTGGAAGAGTGGTAATGCTAATCTTTGTATCAGGGATACTGTCTGATGAACTTTATGGGATGGTTGTGCAGCGGTTTGATGTGAATCCTCCATGGAAAGCATTCATCGAGGAACTGAAACAGAATATGGTATGCAGGTTTGGACAACTTTCTTTGGCAGTGAAGCTCCGAGAAGCTCTTAAAGATACATATACTGTCAACTGGAGTATAGAACCTGATTACATATCACCTCACTGTTACATGTATCTTGTTGAACGTCTTCTGTTTTTGGTGTCTTCTTGTCAAGAGAGTTTCTTCACAACAAAATCTTCTATGGTTGAAATCCTCATCTGCCAGGAATGGCATGCCAATTTGAGCACATGTTCGAAAACTAATATGGGTCATGTGATGGAGTGTTACAATTTTATTGCTCGTCTGGTGGAGGAACTTCTTTTAAATAAATATGTGATGGAAGAATGGCTTCAAAAATCTAAAATTAATGTGAATACCTACTATCAGCCTATGGTATTGAGAATGGTTGTTATGGTGATATTACTTTGTCTAAACTCTGAAGACCATTGGGGTTTACTTTTCTGTCTGCTGAGTAGTTCTCTACTACCTCCACCTTTCAATCGTATAAACCCAAGGAAGCGGAACCACAGTATCCTTCAAATTCAAGTAGAACTTTCTCGAGCACTTAAAACTATTGAAAATCCTCTAGTAATTGTGGGCTCAAAAAAGAATATTCCAAAACATCTACGTCCAGATGCACTTGTTATAAATACAGATGTCACTCAATGCAGAGAGGATGTAATGAGAGTCTTGTACTCAAAGAATTCAGAACATGATGAATCAAGGAGTACAAGATGCAGTGAAAATCACCTTCCAAAGAGTGGCAGTGAAAATCACCTTCCAAATAGTGCTGATGTTCCATCTTCATGCATAACTGGAATGGTAAAACAGGAATTGAAGGGTGGGAATGAAAATGATGATGAGTTATTACTTGAGAGATACAAACATTTCTGGGAAACATTTGATATTTTACTACCAAGAGAGCATGAGCCATACAAGAATTCAAGAACTTTTACTTCTAATACACCAGACATTAAGTTGGATGTTAAGGATGCTATTCGTATTATTGATGCCGCAATGTTCAGATTGAATCAGAATAACCTTCCTAACGAAGATGCTAACCTTTCTGAAGTGAGAAAAGGATTGCTTGATGAATTGAAGCAATTCTTTGTTGCCTTTGAGATGAGTGACCAGGAATCAGTGGATAAAATTTCAACTGCTGGGGAGCTTTTCAAGAGATTGCAGGGGAAAAAACCAGTGATGAAGTCTCTATTAGATACTTTGTTCTTGCAGAGTAATACAGATATGCCTGGTGGAACTTTACAGATGAATGTCGCAACAGAAACCAAGACCAGTCCTGCAACACAAACCCAAAATAATAGAAACACGGACAGTGGTTACAAATCCAAGGATAAATCCAAGTCCAAGAAGACTAAGAAGGGTAAAGGCAAGAAGAAG
>gnl_Nelnu_v1.0_NNU_025217-RA
ATGAGAGTTAATACCTTTAAGCTTGTTACTGGTGATGAAATACAGGGGGACCTAAATGAGATAAAGATGCAAGAGGTTGGTGATGATTTATCTTTATTTTCTGATATTCCTCAAAGCTTCATTGATATTCCAGAGAGACATTTCCCCCTGGTTATTTCTTTGAGGAAATTCTTGTTAATGCTAGATGGTAGCATGCCGGCATCATATTTTGATAGATTTCATGATATAAAGGAGATATCTGATGATAAACGATCTTATTTGTCCCATGCATCACAACAGCTTATCAGAAGTAAGGAGGTTGATTTTGAACGCTTTTATACTTTATACTGGCCCAGTTTCAACATGAAGTTTACCACGAAACTGGATCCTGCTTTGGTGTTTACTCAAATTATTTCTTATATAAAGGGTGGACGTGGACTGGGTAAAACCTATCATCATGAAAAAATGGATGAAAATGATTACATCATGTTGTCTGAAATGCGAAGTTCTACTTTGTCCAAAGATGAAAGAGAGATGATATATAAGATTTTCCTTGATTATGAGAAAAGGAAACAGATGAATGGTGATTATGACATCTCTGATTTGGTGATTGACCTTCACTGTCGATTCAGAGTTGATGGGTATAAGGGTGCTATGGTGGACTTTGTTTATGTTGATGAGGTCCAGGATTTTACCTTGAATCAGATTTCTCTACTAAAATATATCTGTGCAAACGTCCAGGATGGATATCTTTTCTGTGGTGACACAGCACAAACCCTCATGAAGGGTGTCAGCTTTAGGTTTCAGGAAATCAGGTCCATGTTTTACAGAGAGTTTCTTGGTGAGTCTGGTAAGTTGTCTGATCTCTTTCAGTTGACCCAAAATTTTTGTACACATGCTGGAATCTTGAATTTGGGACAGAGTATTCTGGAGTTGTTGTACCATTTCTTTCCATTATGCATTGATCGTTTGATTGTGGAACGAAGCCCCATTTATGGAGAGACCCCTGCAATTATTGAATCAGCAAATGAAGATATCCTAGGGACTATGTTTGAGACTGGAGGAATCGGTAGCAATTGCCTACTTACATTTGGAGCAGAACAGGTCATTTTAGTTCGTGATGACTTAACCAAAAGGGAAGTTATTGATCAAATAGGAAACAATGCTGTTGTTTTGACCATTTTTGAGAGCAAGGGCTTGGAGTTTAAGGATGTTTTGATATACAATTTTTTCAAGGGGTCTCCTTTGAAACAGCAATGGAGGGTAATTTATGAATTCATGGATGGTCAAGGCTTACTTGATGCTTCTTTGACTAAGTTTCCCTGTTTCAATGAAAATAAGCACATTACATTATGTTCTGAATTAAAGCTATTATATGTTGCAATTACTCGCACAAGAAATAGGCTGTGGATCTTTGAAAGTATGCCAGAATTAGCGAAACCATTGTTTGATTACTGGAAAACGAGGAATCTTGTCCAACAGAGGAAATGGGGTTTATCCTTTATTTCTAGTATGCAAATTCTCTGTAAACCTGAGGAGTGGAAAATTAGAGGTCAGAAGTTTTTTAATGAGGGAAACTATCAGGCTGCAATATTGTGTTTTAAACATTCCGGAGATGTTTACCTGGAAAATTGGGCCAAAGCTGCATCTTTTCAAATGGATGGAGATCGTAAATTACATACAGATTTTCAAACAGCTCTTAATTTACTATCAAAGGCTTCTGAGATTTATGAGATGATTGGAAAATTTGAGTCATCAGCCATATGTTTTATGAAGTTAGGCTATTATGAAAAAGCAGCAAGGATTTATCTCGAGAAGTGCCAAGAACCCATGTATGAAGATGCTGGAGATTGTTTTATGTTAGCTAGTTGTTGGTCAGATGCAGCTTTGTGGTGGCCGGGAATGGTGTCAATAGATGTTAAGGTTGACTACTTACAGTGCTGTATTGCAGATTGTTGTAAGTTCACAATTGTTGAATCAGTGGTGAAGTTTGTTGGGAAGTTTCCAGAAGATGGGTATCTCTTGCTGATTGAAACAGAAAACTATATAGATGCCTCCACCATAGAAAGAATGAGAGGAGAAATATTAGGTGAAGCTGATTTGTTGGAAAGAGCAAAACATTATGGAAAATCAACGAAACTGGTTCTTTTTTATGTTGTGACATATATGCTTTGGTCAAGTGAGAGCTTGGGCTGGCCATTGAAGCATTTTGTTGGACTTGATAAACATCTCGAGAAAGCAAAATCTCTTTCTCAAATGGTTTCAAGCACCTTTTATGAGTATGTTTGTTTTGAAGCCGAATTTCTTTTTGACCAGAGCTCTAGTTTTTCAAATAGCATTTTACATTTCAGAAGGGCTCAGAAGTTAAAAAATGTTAGCTCTGAAATTTTTGCTGCTCGTAGCATTCTTGAGGCATTGCTCAAGGAAGAGAAGTTTGAAGTTGACTCAAAAGGTGTCTTTAGAAAACAGATTGGGGTTCTAGAAAGTTCAATTTTCCAGTGTCGTGTTTCTATTCAGGTTTTAATGTTTTTTTGGAACTTTTGGAAGGGAAGAATGTTAAGCATGATTTCTTTCGTCAAATCACTTGGTTCCATCAATAAGAGCCAGTATGAAAGCTACGGTAACTTGTGTATGGAACACTTCGGTGTGATAAAGCTAGATGGTCTAGATATGTTTATTGCTGTTAATGGTGAAGCATCCTGGTTAAAAGGGAAAGATGAGGAAAATTTCTCTCAGTTAGGAAACAAGGTTTATATGAGTGGACTGGTTTTCAAATCCCTTGCTGAACGGGTTTTGAAATCTGAAATATGTTCTATGGCTGTTAGAGTATTTGAAAAACTGAAATGGCTACTTATGTATTCTAGGCCAAAGTTGTCTTTTATTCAGAGAGCTGTTCTTGCCCTCCAGCTCTATGGGATTTCAGTCTTTCTTGGGGGATTTAATGTAGGGGTTGGTGGAAGCTTGGGTTTGTCAGAACAAGACCTACTTTCAGCCTTTTCCCCTCTATACTTTGAAAAATATATGATATCTGATCAAAGTGGAGCCAATCTTCAGGATAAAGATGCTGCTGTGAGGGCTTTGGGGACCATTCTTCATGAAAATCTCAAATACTTCAGAGATGGGTCCAGACCTACAAAGACCGGATGGGCATTACTTTTGGTACTTACATCAAAACAATTGATAGAAGAGCTGACATGGGAAGTACGTCATAACTCAGGACCAAATTCTCCCTGGCGAAAATTTTTTGAGCAGCTTGTTGATTACATGAGGAAGGGATATGAAGATCCTTCTTCGTTGGCAAGTACATTCTTGGATGCAGTGAAGCATGCAGATCCTCAGTGCCAGCTGCTTTTAATTGAATGTCTTCTTTTCTTAGGTTCGTCCTGTCGAATTGGAAGGGTGTGGTTCCTTACATCCAAATTCACTTTGACTGATTCTGTTTTCTCTCAAGAATCTGAAGCTTATTGGTGTGCTCTATCAGCATTGCCTCAATGGTTTGATGCTCAATCCGTTAATTGTTTCTTTGACTTTATCTTGGCGGTTGTTGATGGACTTATGTCCCCTTGTTCTGATCATCGGCATCCGAGATTAAATTGGTATAAGAAATCAGAGTTGAAGTCTTTCCAGTTCCATCAGTTCTTGGTGCTGAGGCTAGTAACGGTAGCTGGTCTCATCTGCCTTAACTCGAAAGAGCATTTTAGCAAAGTCCAGGAGCTGTTAAGCAATTTCTGTGGTCTTCTTTCAGTTTTGCCTCATCGGTTTCTTGTACAACTTTGGGGTGTGAAAAAAGGACGCACAAGGACAACTAAATGTTTTGCTCATGCATTTGCAAAAGCACTGGAAACTGTTGGCAATCAATTGGTGGTTGTACACACTGGTAATTGGAACAATTCATTTATGCATATGAAGCCTTTAATTCGTGAATGCAATCTGTTTCAGCACAGGAAGGGAGGAGTTGAGCTCTGGATGGATTTGTTAAGCTCAATTTTGAATTTTGATGATGCAACAGGGAACCAAGTGTGTGCAATAGGCTTGGTGGTTCATGATAAATTTGTTCTTACTGTTATTGGCAGAGCTCTTCGTTTTCCCCCGATGTCAGCTCTAGAAACAGAAGCTTTTGCTCTTCAGTTTAGTTTGGAGCTTGATCTTTCTTCTGAGTATGTTGAGGGGGATAATAAGTTTGCAGTTTTGGAACACCACGGCTGCATTACCAAAGATGAAATCAACAGCGCCGGTGATGTAACGGTCTCTATAGAATTGGCGGAGGGAATGCGCATAGAGGGTGTCCTGGTTTGCGTCGATGCGACAACGGTTTATGACGCACTGATCTACTCCAACTCTCAGCACCACCACTTGATGTATCTGTGGTCTTGCCGTGTTTTGGAACCAGATGTCCTA
>gnl_Nelnu_v1.0_NNU_025223-RA
ATGGTAAGAGCTCTTGATCTGCTTCAATCTCTAGGGACACTCTTACAAAATGTTTCTCTTACAAATGAAGAGTTGGAGGAAATCTTTCCTCATTCTAAAAATGTAAATAACAATGATAGTGGATCTGCAGCATATTTGGTTTATAAGACTAAAAAAACGTGCCTTGAGAATCTCAGATCCCTTTGTGAAACATTCTCTATTCCTGAATTTTCTGATGAAGATTCAATTAGAAAGTTCTGTTTTAGGAGTGCTCATTTGATTTTCTGCACTGCTTCAAGCTCATCTAAGCTGCAGGAAGAATTGATGACACCAATGGAAATTGTAGTTATTGATGAAGCTGCCCAACTTAAAGAATGTGAATCAACCATTCCCCTACAACTTCCTGGTGTTCGACATGCTATTCTTATAGGTGATCAACATCAATTGCCTGCAATGATCTCTGAGAAGGCTGAATTTGGAAGGAGTTTGTTTGAGAGGTTGGTGGCTTTGGGGCATGAGACGCACCTTTTAAATGTCCAGTACAGAATGCATCCATCCATAAGCTTATTCCCAAATTTGGAATTCTACAAAAAACATATCTCAGATGCTCCGAATGAGGCATTTCATAAATGCAGCCAGAAAAATATGGTAGAGGCTGCTGTGGTGTCTGAGATAGTGAAAAATCTGTATAAAGCTTCAGTTGCCACAAGACAGAGGATTAGTGTTGGTGTTATATCCCCATACAAGGCTCAAGTTTTTGCAATCCAAGAGAAACTTGGAAGCACATATGAAACACAGAGTGACTTTTCTGTGAGTGTTCGGTCTGTAGATGGGTTTCAAGGTGGTGAAGAGGATGTTATAATAATATCTACAGTCAGGTCTAATGGAAATGGATCAGTAGGTTTTCTTGCTAATTTTCAACGAACCAATGTGGCTTTGACACGGGCAAGGTACTGTCTTTGGATTTTAGGGAATGGAGAAACATTAATCAACAGCAGAACCATTTGGAAAAGTGTAGTACTTGATGCAAAGAATCGTGGGTGTTTCTTTAATGCTGACCAGGACAAGATCCTGGCTGAAGCAATAATATCTGTTCTGATTGAGTGTGGTCGGCTTGAAAATTTATTCAATATGGATTCTCTACTTTTTAGGAATGCAAGCTTTCCTCTTCTCATAAATGTTGCACCACCATCCCTCTTCCTCCTGTTTTTGGAGCCAACTAATTACAAGCTTCGAATTGCCTTCTATTCCCAGCTTCCTAATATTCAGCTCTTTAGCCTTCTAGATCCCTTCCATAACAGCCATAGTTTCAGCTCTAAAGGAATCCCCTTCACCAACTGGGCC
>gnl_Nelnu_v1.0_NNU_025222-RA
ATGAGCTCTACAAAGGCAAATACAAGTAAAAACAAGATGAAGGAAACTTTCGTGGACTTGGTATTTTCTTGGTCTCTCAAAGATGTACTTAATGGCCAACTGTTCAAAGAAAAGGTGGAGAAGATCCCCAAGACGTTCTTGTCAATAGAGCATTACTTAAGGTCATATAGGTTCCCTCTTATTGAGGAGACACATGCTGATTTAAATTCAAGCTTTTTGGGTATAGCTCAAGCACCTGTATGTGAAATATTGTATGTTCAGAGAATTACAAAAAACAAGCCACCCAATGATTTGTGTTATAACATTGTACTTAAAAAAAGAAATATGGATGGTAAGCAAGACAAAAGAATGTATGAACCTGGGAATGGAGATCTTATTGTGTTGTCAGATGTAAAACCTCAATCCGCTGCTGATCTTAGTGGAACCCAAAAATCCTATATTCTTGCATTAGTCACAGGTGGGGGAAATGGAGACAATCCTCTTAGAGTCAAAGTCCGAGCATCAAAGGAAATTGTGATTGAGCAAAAAAGGCAGAACAAGAGGCCGACTCTTTTTGCTGTCTATTTGATAAACATGACAACAAATATTCGTATATGGGAAGCATTGAACTCTGACATCCACAAGGGAAACATGAGTATCATCAAGGAAGTGTTGTGCACTGATTCAATTGTTGGAGTGAATTGTGATCACTGCTTTGCTCAAGATGAAAACTTGCATGAGAAAAAGTTGCTTGCAGATTTACACTCAATCAGTCTCAATGGATCTCAAAGTAAGGCTGTGGCAAGATCTATTATGACAAGGAATTGCAAACATAAGAGCTCAGTTAAACTTATCTGGGGTCCCCCTGGTACTGGGAAAACAAAGACAGTTAGTGTATTGCTTTTGGAATTCCTAAGGTTGAAATGCAGAACGCTTACATGTGCCCCTACTAATATTGCAGTAATGGAAGTCATTTCACGTCTCTTGAGATTGGTTAGGCAGCATTTTAGACATCACAATTTTGGCTTGGGAGATATAGTATTATTTGGAAATGGGGAAAGGATGAAGATTGATGACCATGATGACCTTCTTGATGTATTTCTTGATTATCGCTTAGATCGTCTTAAAGAGTGTTTTTCCCCTCATAATGGATGGAAGCATTGGCTAAATTCCATGATATTGTTGCTTGAAGACCCTGCTCAGCAGTATCTTTTGTACTTGAAAAGCATAAAGAAGAAAGAAGAGAAGCAGGATTCTGCTCAAATAGAGAAACAAGATATCAAAAAATGGAAGGGCAAGGAGGAGAGTGTTTGTGTGGAAGAAAGGAAAGGTGAGGACAAACCTGCACAAAACCTAAAGGAAGGGAAAATGGAGAAAGATATTGTGCAAACTAGGATAAATAAAGTAGAGGAAGATGGGAAAGTTAATGAGTTTCAGACACTTGGACAGTTTATAAGAGCAAGGTTTGGTTCCATTGAGAAATGCCTAGAGCTTTTTATTAAAATTTTTTGTACCCACCTTCCTACATCTTTTATTTCAGAAGGAGTTGTACAGAAAATGGTAAGAGCTCTTGATCTGCTTCAATCTCTAGGGACACTCTTACAAAATGTTTCTCTTACAAATGAAGAGTTGGAGGAAATCTTTCCTCATTCTAAAAATGTAAATAACAATGATAGTGGATCTGCAGCATATTTGGTTTATAAGACTAAAAAAATGTGCCTTGAGAATCTCAGATCCCTTTGTGAAACATTCTCTGTTCCTGAATTTTCTGATGAAGATTCAATTAGAAAGTTCTGTTTTAGGAGTGCTCATTTGATTTTCTGCACTGCTTCAAGCTCATCTAAGCTGCAGGAAGAATGGATGACACCAATGGAAATTGTAGTTATTGATGAAGCTGCCCAACTTAAAGAATGTGAATCAACCATTCCCCTACAACTTCCTGGTGTTCAACATGCTATTCTTATAGGTGATCAACATCAATTGCCTGCAATGGTAAAAAGCAAGATCTCTGAGAAGGCTGAATTTGGAAGGAGTTTGTTTGAGAGGTTGGTGGCTTTGGGGCATGATACGCACCTTTTAAATGTCCAGTACAGAATGCATCCATCCATAAGCTTATTCCCAAATTTGGAATTCTACAAAAAACAGATCTCAGATGCTCCGAATGTAAAAGAAAGATGCTATGAAAGGCAATTTCTTAATGATAAAATGTATGGCCCTTATTCATTTATAAATATTTCTAATGGTAAGGAAGAATTTCATGGGTGCAGCCAAAAAAATATGGTAGAGGTAGCTGTGGCGTCAGAGATAGTGAAACATCTCTATAAAGCTTCAGTTGCCACAAGACAGAGGATTAGTGTTGGTGTTATATCCCCATACAAGGCTCAAGTTTTTGCAATCCAAGAGAAACTTGGAAGTACATATGAGACACAAAGTGACTTTTCTGTGAGTGTTCGGTCTGTTGATGGGTTTCAAGGTGGTGAAGAGGATGTGATAATAATATCTACAGTCAGGTCTAATGGGAATGGATCAGTAGGTTTCCTTGCAAATCTTCAACGAACCAATGTGGCTTTGACAAGGGCAAGGTACTGTCTTTGGATTTTAGGGAATGGAGAAACATTAATCAAAAGCAGAACCATTTGGAAAAAAGTAGTACTTGATGCAAAGAATCGTGGGTGTTTCTTTAATGCTGACAAGGATAAGATCCTGTCTGAAGCAATAATATCTGTTCTGATTGAGAGTGGCCAGCTTGAAAGTTTATTCAATATGGATTCTCTACTTTTCAGGAAAGCAAGGTGGAAGGTTCTCTTCAATGATGATTTTTTGAAATCCATGAGAAGAATAAAGAAAGTTGAGACTCAAAAGGAAGTTATTTCTATTTTGATGAAGCTGTCCGGTGGTTTGCATCATTGTCAAAAGCCAAAAGACCTCCATTTCATTGATAGCACTTCTAGTCAGCTGTTGCAACTATGCAAAGTTGATGCATTGCTCAACCTTGTCTGGACTGTAGATCTTCTCAAGCAAAATGCAATGTACATTCAAGTTTTAAAGATTTGGGATGTTATACCGTTGACAGAGATTCCTAATCTAGTAGAGAATCTTGACAAAATCTTCAGCAATTATACACTAGACATTATGGATCGTTGCAAATTAAAATGTGTTAAAAGAAATTTGGTAGTACCACTGAGTTGGAAAATCCATCCAAATACTACTAGGCTCATGGATGCCCAAAAGGTTGAACCTGTTCAGAATGTATCGAATACTTTAGCTTCACTTAGACTTGAGGAGCAACCAAATATTCCACCTTCATCTAGAAACCCGAAAGTACCAGTTCAGAATTTGTCAAGTCATATAACTTCACTCACTCATTTGGAGAAGTTGAATGTGGTGCCATCAGTGTCCAAAAATTTGGCAGTTCCCATGGATGGAGAAATTCATTCAAATTCTACTAGGCCCGTGGATGTAAAGAAGACTGTACCTGTCCAGAGTCTGTCAAGTCATTTAGCTGCATCGTCTCTTGGGGATAAACTGAATTCATCACGACTAGAATCTGAGTCTGTAGACCAATCAACCTCCACCCAGTTCAATGAAACAAGTTCATCAGGAGTGCACGATGGTAGCAATGAAAGTTCCTCTTTTCTTCGCTGTTGTATTATG
>gnl_Nelnu_v1.0_NNU_025221-RA
GTGGAGAAGATCCCCAAGACATTCTTGTCAATAGAGCATTACTTAAGGTCATATAGGTTCCCTCTTATTGAGGAGACACATGCTGATTTAAATTCAAGCTTTCTGGGTATAGCTCAAGCACCTGTATGTGAAATATTGTCTGTTCAGAGAATTACAAAAGACAAGCCACCCAATGATTTGTGTTATAACATTGTACTTAAAAATAGAAATATGGATGGTAAGCATGACAAAAGAATGTATGAACCTGGGAATGGAGATCTTATTGTGTTGTCAGATGTAAAACCTCAATCCATTGCTGATCTTAGTGGAACCAAAAAATCCTATATTCTTGCATTAGTCACTGGTGGGGGAAATGGAGACAATCCTCTTAGAATCGACGTCCGAGCGTCAAAGGAAATTGTGATTGAGCAAAAAAGGCAGAACAATAGTCCGACTCTTTTTGCTGTCTATTTGATAAACATGACAACAAATATACGAATATGGGAAGCATTGAACTCTGACATCCACAAGGGAAACATGAATATCATCAAGGAAGAGTTGTGCACTGATTCAATTGTTGGAGCAAATTGTGATCACTGCTTCACACAAGATGACAACTTGCATGAGAAAAAGTTGCTTGCAGATTTACACTCATTCAGTCTCAATGGATCTCAAAGTAAGGCTGTGGCAAGATCTATTATGACAAGGAATTACAAACATAAGAGCTCAGTTAAACTTATATGGGGTCCCCCTGGTACTGGGAAAACAAAGACAGTTAGTGTATTGCTTTGGGAATTCCTAAGGTTGAAATGCAGAACACTTACATGTGCCCCTACTAATATTGCAGTAATGGAAGTCATTTCACGTCTCTTGAGATTGGTTAGGCAGCATTTTAGACATCACAATTTTGGCTTGGGAGATATACTATTATTTGGAAATGGGAAGAGGATGAAGGTTGATGACCATGATGACCTTCTTGATGTATTTCTTGATTATCGCATTGATCGTCTTAAAAAGTGTTTTTCCCCTCATAATGGATGGAAGCATTGGCTAAATTCCATGATATTGTTGCTTGAAGACCCTGCTCAGCAGTATCTTTTGTACTTGAAAAGCTCAGAAAGGAAAGAAGAGGAGAAGGGTCCTGCTCAAATAGAGAAACAAGATATCAAAAAATGGAAGGGCAAGGAGGAGAGTGTTTGTGTGGAAGAAAGGAAAGGTGAGGACAAACCTGCACAAAACCTAAAGGAAGGGAAAATGGAGAAAGATATTGTGCAAACTAGGATAAATAAAGTAGAGGAAGATGGGAAA
>gnl_Orysa_v7.0_LOC_Os10g39230.1
ATGCGGCGCCGCGGCGGCGGAGACTGGGGGCGCGAGGCGGATCCCGCGGAGCCCTCCTCCTCCCACGCGTTCGACGGCGGCAGGGACGGCGACGACGATGACGGCGGCGGCGGGTGGCACCAGGCGGCGATGAAGGCGGGGGCGGGGAAGGGGTCGTCGTCGTCGTCGTCGTCGGGGGACTCGCTGTGGCAGTGGCGGAGCCAGGGGCTGTCCGAGGTGGTGCTCTCGTGGTCGGTGGACCAAATCCTCAACAAGGACCTGCTCCGCGACAAGGTGGCTAAGATCCCAGAAACATTCAGCAGCATGGAGCAGTACATGACATCATTTTTCGGTCCACTTTTGGAGGAAGTCAGGGGTGACATGTGTTCAAGCATGGAGGACATTTCCAAAGCTCCATATGCAAGTGTTCTGTCTGTCAATGCAATGAGGAAGGGGAAAGGATCATATGAGATCAAGCTTGACAAATGGAGGGGGGTGTCTCATGGTTGTGCGATAGAAGGTTATAAGCCTAAAGCGGCAGATTTGCTACTGATTTCAGAAACGAGACCGGCAAATCAATCTGATATTCTCAAACAGTCTAAATCCTGTGTCATTGTATGGGTTGGTAAGGTCCAGGGTAATAAGATGACAGTCAAGGCATCACGGAGGATGGAGACAGGGGTTCATGGAGATGAACGACAACAAATGGGCATGAACAGGTATGACAAGTTGTATGCGGAAGGTTTTGACAAGTCTTGGGAAATGCTGGACCAAGAAGCAGTTGCTCCAGAATCTAGCAACTCATTTATGCATGAAAATGGGCGTAAAGAACATTCAAAAGTTCGAAAGTGCTTTGAGAAGTGTAGTGATCTGCAAGAACAGAATGAGATGGGGACATGTGGAAATTCATCGAAGCGATGGTCCTTCTGTGCTACCTACCTGACTAATATGATAACATATGATCGTGTTTGGGTTGTGCTCCGAAGGGGTTTGACAATGGATTCAAAAATTGTTCTCAGTATGTTTGGCAAAAAAAAAAAAGAGCAGAGAATTCTTGCATGTGCTCCAACCAACATGGCTGTCTTGCAAGTGGCATCTCGTCTTATTGAGCTGATTCAGGACTTCTCTTCAAGTCATTGTTATTCATTTGGTGACATTGTCTTATTTGGTAACAAGGACCGTCTGCACATCGGAAAGGAGTTGTCAAAAGTATATTTGGATGATCGTGTCCATAAGCTGCTGAGGTATTTCAAACGAGAAGATGGTTGGAAGGCACGTGTGGATTCTGTCATGAAATTCCTTATGAATTGCATTTCTCGTTACCAAATGTCCCTAGATATACAGCAGGCAAGCAGTGATGGATGCAATCTTACCTTTAAGAAGTATTTCACAAGTAAATTCAGCACATTAGTAAAAGAATTAGCAAGGTGTATTGATACATTCTTTGATCATCTTCCAACTGATTCCCTGGGCAGGAATTTGGACAGGATGATGTTTGCCAAAAGTTTGTTAGATAAATTGCAACAACTGCTGTGTGCAGATGATGTCTCTGATGAGCTTCTTTTCACAATTTTCAAGCCTTCCGATGAACCTATTGACTCTTTTGATAGCCATGACCAGACAGATGATGCAACTGTTGATCTTCATGACCATGATATCTCCCTAGATGACCCTTTGGAGATAAAGTCTCTTTGTATCAAAACCCTGATGGATCTTTCAAAAATGCGGCTTCCTTGTGAAGACAATGAGAGTTCGATTCGGGACTTATGCTTGAAACGAGCGAAACTGGTATTCTGCACTGCTTCTAGTTCATTTGAGTTGTTCAGGTTGCAAAACGTGATGCCTATAAGCATCTTGGTTATTGATGAGGCAGCACAACTAAAAGAATGCGAAGCACTGGTTCCTCTCTTGCTCCCAGGGATAGAGCACATTCTGCTGATTGGAGATGAAAACCAATTATCATCATTGGTAAAGAGTAAGATTGCTAAAGATGCTGACTTTGGCCGAAGTCTCTATGAGAGATTGTGTACAATGGGTTATAGAAAGCATTTGCTGGAAGTACAATATAGGATGCACCCTGGCATCAACAAATTTCCAAATGCCAACTTTTATGATAACCGAATTTCTGATGGTCCCAGTGTCCAACAGGAAGACTATATGAAGAGTTATCTCCCTGGCCCTATTTATGGTGCTTATTCATTCATTCATATTGAAAACGATATGGAAATGCTTGATGAACTTGGCCAGAGTTCCAAAAATATGGTTGAGGTTGCTGTAGCGACCAATATTGTTGAAAGACTTGCAAAAGAGTGCTCTGAGAAGAGGCAGCGAACCAGCCTTGGTGTGATATCTCCATATACTGCCCAAGTAATTGCATTGCAAGAAAGACTTGGAAAACAGTTCAAGAATCATGAGTTTCTGTCTGTTACAGTAAAATCCATTGATGGATTTCAAGGTGGAGAGGAGGACATAATATTGATTTCAACCGTTAGGTCCAACAAAAATGGCAAAGTAGGATTCCTCTCGGATGCTGGGAGAATTAATGTGGCTCTGACAAGAGCAAAGTATTGCCTTTGGATCCTTGGAAATGGAGCCACTTTGCTGGCAAGCAATTCAATATGGGCAGAATTAGTCCATGACTCAAAACGACGTGGATGTTTCTTTAATGCCCTTGACGACAAGAATTTAGCAGAAATAATTATGCATGCAACCAAGGAGGGAGAGCAGAGGAACCAAAGAGAACAGAGGAGTGCCCACAATGCAAATCGATGGTCATCAGGGTCATCGAGGCATGACATAATTGCTGCTGGCAACAGTCGACCAATGAGATGGAGTCACTTTCCAGGTTCTGGAAACACAAGGAGAAGCAATGGCCACGATTCACGACTAAATGTGTGTCACACAAAAGAGGACATGCATAGAACACACTTTCAGCAACGCAAGTCCTATAGTGGTGACTATTCACAAGTTGCTCCTCCTAATCAATATTGGCACAATGGCAACAGACCATCCCGTGGCAGTTATGGTTATCTGGAAGTGTTTAGAGAACATCCAAATCATCATTCTGGTCAGGACTCACGTACTAGAAGTTATCATGAAACCATGTGCAGTACTCCTCAAACAGGCAATGGGAGGTTTCCTTATTCTGGATCAATTCAGAGGGAGAAATCACAGAGGCAAACTAGTATCCTTGGTGAACGGCAACCTTTAGGAGGTGACGGCAATAAAGGATTTCAGGATGGGACTTCTGGTTATCCATGCCGGCGCAATTCTTCTCAAATTAGGCCAAATACATATGAAGCCGGTGCTCCTGAACTTCAAAGTATGAATAAGCACAGGGAGTTCAGTAGTTATCCACAACAAGCACCATATAGGACTTTTGGTGGTCGGGGTAGAGGGAGACCTACATATCATGGTAGAGGTAGGGGAGGATGGTATGAACGGACCAATAACCATTGGATGGAAGAACCTCATCAGGTGCAGAATGCCACCTGTAACATGCCAGTTACTATGCAGCAAGGGATGAAAAGAAACTGGTGCGAAGCAGAAGCATCAGATTCACCCCAGCAGGTCAATGCAAAAATAAGATCCGAAAGTGCAGATCGACCTCATTTGCATGACGAACATGGAGGTTATGGAACTGCATCTCACCAACTGCCTGCAATTAAGCCCGAAGATGTTTCCGAGCAGCAGTGTGAGATGAAAACAGACAGCTATAAGGCAGAAGCATCAGAATCACCAAATGACAGCACAAGAGTAAGGCCTGAAAGTGTAGAGCAACCTTATTGTCAGGCACAGGGTGACAGTTCTGGAGCTGCTTCCCAGGAACCGGTTATCCCTGAGCAGAGAGGGATGTCAGGTGACTTGTGCGAAGCAGTATGCCACCAGAGCAACACGTCAGGTTCACCAAACAGGGGCAGTACTGAAGTAACACTCGAAGGTGCAGAACAACCTCATTGCCAGGCGCAGCCTGACGGTTCGGGAGTTGCTTCAAATGAAGCGCCTGTTCCTGAACAGCGATGGACGGAAGGGGACTTGGGTGAAGCAGCAGAACCTGGCCAGGGCAATGCAGAAAATAAAGCTGAAAGTGCAGAGGCAGATAGC
>gnl_Orysa_v7.0_LOC_Os04g51090.1
ATGTACACGGATGAGTACCTCGATAAGTGCAGAAGAGTAAAGACTGAGGGGAAACTGGAAGTGCCTGTTATTTGGGATGCCGAGCATGATATTATTCGCTATCGGAAGGTTCTGGAAGTTGATGCTCAGGAAGACCATGATCATGTGGACATATCATATGCTATGGAGAATTCAAAAGTCAGTGAAAGCTTCTTGCTAATGAAGTTCTACTCTCTATCATCTGGTGTGGCAAAACATTTGCTAACAGCTACTGATGGATCAGAAATTGATATTCCCTTTGAACTGACTGATGAAGAGCAGGCGATTATTCGATTCCCACTCACTAGTTTTATACTTGGAAGGTCAGGCACTGGTAAAACAACTGTGCTCACAATGAAGCTGATTCAAATATGGCAACAGTCTTTGATTGCATCACGTGGGCTAAATTTGGATGAAAGAAATAGTACAGCACAGAAGGATTTGAGTGAAGTAGAAACTTTTGTTAAACAAGTCTTTATCACTGTAAGCCCAAAGCTATGTTCAGCTATAAGGAATCAGATTTGCAAGCTTACAAGATATGGTTCTGGTGACGTCTCTGATCAGGCTAGCATTCTTCAAATGCCTGACATGGTTGATGATCTTGAAGACTTCACTGACATACCCGATAGTTTTATTGGTCTTCCTTGTGAGCACTATCCTCTTACTATCACGTTTCGGAAGTTTCTGATGATGCTTGATGGAACATGCAAAACTTCATTCTTTGGTACCTTTTGTGGTGAACTAAGGTCTTCCACGGAGAGAGGGTATTCAAAATCTCGAGCCCTGCAAGCTTTTATTGAAATGAAGGAAGTAACATATGAAAAATTTTCTGCTTCCTATTGGCCGCATTTTAACTCTGAACTGACAAAGAAACTTGATGCGTCCACTGTCTTCACTGAAATAATTTCTCATATAAAGGGTGGATATCAAGCGAACAAACCTTTTGGTGGCAAACTTGAAAGGCTTGATTATTTAAAGCTTTCTGAGAAGAGATTTTCGTCTCTGAACAGTCAGATGAGAGAAAGGGTATATGATATTTTTCTTGATTACGAAAGTATGAAATGCACAGCCAGGGAATTTGACTTGTCAGATTTTGTTAACAGTCTTCACAGAAACCTTCTTTCTGAGGGCTACAATGGTGATATTGTGGATTGTATTTACATAGATGAGGTGCAGGATCTTACAATGACACAGATAGCACTGCTCAAGTATGTCTGCAGGAACTTCGAGGAGGGCTTTGTTTTTGCTGGTGACACAGCACAGACGATAGCAAGAGGCATTGATTTTAGGTTTGAAGATATTCGCTCACTCTTCTATACCTATTTCCTTCCAGAAATGGAGCCATGTGGTCAAGGGATTAATCATGGAAAACAGCTTCGTATCACGGATATGTTCCAGCTTACCCAAAATTTTCGCACACACTGTGGAATCCTTCGTTTGGCTCACAGTATCATGAGTCTTCTGTACTACTTTTTCCCGTCATGTGTTGACAAACTTAACCCAGAGATTGGGCTTGTATATGGAGAAGCACCTGTGCTGCTTGAATCTGGTAATGATGAGAACGCAATTATGACTATCTTTGGAGAAAGCAAGAGTGACCCTGGTAACTTGCAAGGGTTTGGTGCCGAACAAGTTATATTAGTTCGTGATGATGCAACCAAGAAACAGGTTGTTGACCTTGTTGGTAAACAAGCTCTTGTTTTGACAATTGTTGAATGTAAGGGCCTTGAGTTCCAGGACGTGCTGCTGTACAATTTCTTTAGCTCATCACCTTTAAGAAATAAATGGAGAGTTGTGTATGACTACATGAAAGGCAAAAATGTTATAGAATCATCTGAAGAGATGTCCCACTCTTTTTTCGACAAAAACAAGCATTATCTTCTCTGTTCAGAGTTGAAGCAGCTCTATGTTGCAATTACACGAACTAGGCAAAGGCTGTGGATATGTGAGAATGCAGATGATAACTGCCGACCGATGTTTGACTACTGGAAGAAGTTGTGCCTTGTTGAAGTTAGAGTACTTGATTCTTCACTCATTGAAGCAATGCAGGCAGGAAGCAGCACAGAAGAAGATTGGAGGCAACGGGGTACCAAGCTATTCGCTGAGGGGCAATATGAAATGGCTACGATGTGCTTTGAAAAGGCAGGTGATGCTTACAGAGAAAAGTTAGCAAGAGCTGCTGGACTTCTAGCAACTGCTGACCGTGTCATCTCTACAAACTTTGAGATGGGCCAGTCTTCATTGCAAAAAGCTTCAGAAATCTTTGAGTCTATTGGCAAGCATGAGAAAGCTGCTACTTGCTATATGAAATTAGGTGACTACAAAAAAGCAGGAATGGTTTATATGGAAAAATGTGGTAATTCCAGGCTAAAGGATGCTGGGGACTGTTTTGAACTGAGTGCCTGCTGGTCACTGGCAGCTGACGCATACTTTAGAGCTAAATGTTACGCCAAGTGTTTGTCCATGTGTTCTAAAGGAAAACTGTTCCAAAAGGGCCTACTTCTCTTGCAACAGTTGGAGGAACATTTGCTTGAAAATTCCAGCCTCGTCAAGGTGGCTGCTATTAGAAACACATTTCTAGAAGATTGTGCGCTACACTATTTTGAGTGTGGAGACATAAAGCACATGATGCCATTTGTTAAGTCTTTCAGCTCTATGGATCACATTCGTGTATTCTTAAATTCTAAGAATCTTGTGGATGAACTGCTGAGTGTAGAGATGGATATGGGTAATTTTGTTGAAGCTGCTGGGATAGCAAAGCATACAGGAAACATCTTATTGGAGGCCGATCTGCTTGAAAAGGCAGGTTTTCTTGAAAATGCTACACAACTTATCCTCCTTCAATTATTTGTGAATTCTCTCTGGGCTTCGCACAGTACAGGATGGCCTCCAAAAAGGTTTGCGGAGAAGGAGCAATTGCTTGCAAAAGCCAAAGAAATGTCAAGGAATGTATCGGAGTCATTCTACTGCCTTGTTTGCTCAGAAGCAGATGCCCTTTCAGATGAACATAAGTCTCTTGCCAGCATAACTTATAACTTGATTGAGGGCAATAAATGTGGAAACTTGTTAGTCGAACTTATAGCTTCTCGCTTGATTCTTGATGTTCATCTTCAGGCTGAAGCCTCTGGATACTGTTTTGAATCAGAGCCAGGGTCTCATGATGGACGGCATTGCAAAGATATGCTAGTTCTTAATCAGATATCACTTGAAACTCTAGTATACGATTGGAATTACTGGAGTTCAATTATAGTCAAAGTGCTCAGGCATCTTGATCACCCTAAGGACGCAGAATCAAATGATTTGGCAGCAATCTGTGAAGATCTTTGTGCTAAATACTTTGGATGGAGAAAAGATGGTGATTATGACCGGTATGTGGATTTTTGGATCAATGAACTTTATTCTGTTGGTTTGAGTGTACTCAAGAAGTTGGAATCTATTGTCCAAATTTTGCCAACATCATCATGCTCCCTGGGTAGAACTATACTCGTTATATACGAAATTGCAAAGTTTCTAAAGGAATCAGAGTTTGGCATGCCAAAAAATACCATAAAGTACTACTCTATTCTTTGTGAACGTCGCTTCTTCGAGTTGGTTTTCCTTGTCTGGAGGGATGAAACACCAAAGAGCCTCTTGTGTATACTTGACTCAGCGACTACATATAACCTGCTCTCTGATTCCATCTGTTCATATCTTGGTTCAAGAAACAATAAAATGACTCATAGTCAAGTTGGGAGAATAACTATGCTTCTTCTCCATGCAGCAAGGTTGGATGATTCGTTGATTTCACAGCTTGTGGAATATCTAGACAGAGGTTCTGAGTGGGCAACTTTTTTTCTATCGTTGAAGAAGTATCTTGACAATGGTGTTAGCAGAGACATCTTACTCTTGGACTTCAAATTTGCTCTTGATTGCACTTATAAGGCAAACTGGAGGGCTGAACACTACATATCCCCGATATGCTATGTAGATCTCATTGAGTGCCTTGGCTTTTTGGCTACAACGCATCTTGTACTGAATGACTATATGTTTTGCACAAAATCTCTGTTGGCCAAAATGATGAAGTGTCGCACTACCAAGGGTTACTTTGAGACATGTATGGCTCCTAGCACAGATATCGATCTGGGCTATGCAGGTCATTCAGCACGGTGTTTCATATACCTGTCAGTTAAGGATCTTTTGGGAAGCAAGCGTATGATTGTAGAGTGGGTTCAGAACACCTCTACTCCAACTAGTTCTTATGTTCCAATCCTTCTGAGATTAGTTATCACACTTTATCTTGTGACTGTAAACCAAGACGATGGAGATTTGTATGAGGTTACAGCTTTCCTCGAGAAAAATCATGTTTTTACGGATTTACCTCCTGAGTTCTCTGAAAAGATTAGAAATGCTTTGAGGATGAAGTCTCGCACAGTGAAGAACTTCATGAGGGTATTTGCTGATGCCCTTGCAGCAATAGGAACTCGCATGGTAGTTATGGGTGATATTAAGAAGGCAATGGCACATAAATGCCAGCCAGACTTGAATGCTGATATGATTAGCAGTGTGGATTTGAGTGATGCTAAGAAGGTAATGGCACTTCTTTCAACAGAGAAGTCAAGTAGTTTAAAGCAGGAACCTCAGCTGCCAGAGATCAAATCTGTTTGTAACAAAATTTGCAACGCTACTTCTGGTCACTTCCCTTTGACAAGTGTAGGAGGTAGCCAGAAGAGTACAAGTAATTTTAATTTGAGTGATGTGGATCATCCTTTGTTGGAGAAGTTTGAGGCGTTTCAAGTCAATATGCCTCAAAAGAAAAATGGAAGCTTAATTTCTCAAATTCTTAGAAGTCCCCTTTCCTGGATAGAGCAAAGAGCTCCTCCTGTGCAAATGTTAGAGTTGAGACACATTTGCAAGCAAGTCGAAGAACAGCATGTTAGGGAGAAGAGAGCTTTGTCCGTGAAGGATCTCCATTCAAACCGGGAACATGGTGATGGTGAAAAAAATATTGGGAAGATCGTCGACGTGCAAGGAAGCCAATCTAACCCTGACAGAGCTAGCGAATGGAGTGGATGCTCAGATGACGAGCAAGAGACGGGAGGAAGTAATGTGGTGCAGTCGACCAAAGAAGCACCAGCCGCTGCCAGCTCCGGCCCCAGCTCCAAAAACAAGCCGCAGAAAAAGAAGAAATCTAAGAAGTCCAAGCGTAGCGGCAGGAAG
>gnl_Orysa_v7.0_LOC_Os04g49320.1
ATGCAGATGAAAAGGATACCGTCCACATTCAGTGATCTCAAGAGCTACTTAGAGTCCTACACCTCTCCATTGCTGGAGGAGATGCGGACGGAGATGTCTTCTAGCTTGGAAGCCATATCCACCATGCCTTCTACCAAAATTTCGTGGATCGAGCAAAAGAAAAACAACAAAGTTTACGACATTGTTTTCGATGCTGATTCTCAGAATTCTAAGGCATGTAACCGACCTGAAAGTTATGTTCCAAGTGTTGGTGATATCATTATCCTGTCTGATGTGAAGCCGGAGCATATTTCTGACATCACTCGCAATGGGAGGCCATATATTGTTGCCTTTGTCACAGAAGGAGGGGATGAAGACGACGACTCACCTCCAGTTAAGTATGTGATCATATCATCAGGAAAAATTGATTCTGAAGATGGCAAGTGTCAAGATAGGAAAGAGATCAAACTTTTTGCTGCCTATTTGCTCAATATTGTAACATACATCCGTATATGGCGCTGCCTTGACTACAACACTGCAGTCAGAAGAAATCAAAGCCTCATACAGGAGATGGTACATTATCCACTGGTTGCAGACATTGTTCAGAAACAGAAAAAGGATCATTCTATCGACAGTATGGAGATATGGAGTAAACTGTCTACGATGGATCTTAACAATTCTCAGAATGATGCGATCTTGAATTGTATCTCATCAATGCATAGCAACAACAGCAGTAGCAGTTTTAGCCTTATCTGGGGACCTCCTGGCACAGGAAAGACAAAAACAATCAGTGTTCTGTTGTGGTTGATGAGAGAAATGGACCATGGTACTCTAACATGTGCACCCACAAACCTTGCTGTTAAACAAGTTGCTTCGCGTTTCTTGAAGGTGATCAAAGAGTCTTCGGATAGAGCCTGCTTAGGAGATGTTCTACTCTGTGGCAATAAACAACGCATGTGTGTTGACGGTAATCTCAAAGAGATCTATTTACATGATCGTGTAAGGACGCTGCTTGGATGCTTTGTGCCAATGACTGGATGGAGACATCGCCTATCTTCCCTATCTGATCTTTTTGAGAATGGTTACTCCCAGTATCAGAAATATCTGGAAGACCAAAAGGAAGGTGATAGCCTTACCTTTTATTCTTACACTAGAAAAAGATTTAATGCTACTTATCCAGAGCTTCGAAGATGTTTCAAAGAAGTACTATTCCATGTTCCAAAATCCACTATCTTGGAAGTGAATTACAACAATATCATTTCACTTCTAGAGCTGCTTGAAGATTTCAACAAGAAATTCATGAACAAAAATATTGAGGATGAAGTGAAGGGAATTTTCCTGTATAATGATGATCAATCTGATTCCAGTGTATCCAGTCTGACAAAATTTTCTAAAACAGCAATCAGCCTCGGGAAAATCAGAATTAGATGTCTCGAGCTACTGAATATGTTATTAAGTAGCTTGAAACTTCCTATAACTTCCTCCAAACGTACCATTCGGGAGTTCTGTATGGAAAGCGCCTCCATAGTTTTCTGCACTGTATCTAGCTCTTCCAAAATAAGTAATAAAAAACTACAGTTGCTTGTTGTTGATGAGGCTGCTCAGTTAAAAGAATGTGAAGGATTGATCCCGTTGCGTTTGCCTACTTTAAAGCATGCTATTCTTATTGGTGACGAGTGCCAATTGCCAGCAACTGTCAAAAGCAAGGTTTGTGAGGATGCGTCGTTCGGGAGAAGCCTCTTCGAGAGGTTGAGTTCACTGGGACATGAAAAACATCTCCTTAATATGCAATACAGAATGCACCCATCCATTAGTATCTTTCCAAACATCAGCTTCTATGATAGGAAACTCTTAGATGCTCCTAATGTCAAGCAGAAAGAACACCGAAAGAAGTACCTTCCAGGTCTTATGTTTGGTCCTTACTCTTTCTTCAATATTGAAGATGCCCATTCTAAAACCAAAAATAAGGTTACAGTTGGTGTCATATGTCCATATACTGCTCAAGTCCTAGCAATTCAACAAAAACTCGGGAAAATGAAGTTTGACCCGGTCATAGTAAAAATTAATTCTGTTGATGGCTTTCAAGGTGGTGAGGAAGACATAATCATTTTATCAACTGTGAGGTCCAACTCAGATGGGGCTGTAGGTTTTCTTTTCAAACCGGCAGCGCACAAATGTGTCACTTACACGAGCAAGGTATTGCCTTTGGATTTTGGGAAATGCAACAACCTTATC
>gnl_Orysa_v7.0_LOC_Os04g49340.1
ATGGTGAAGAAAGGTGGTAGAGCCAGGGAGGGGAACAAGAAACCGGACGACGACGATCTCGTCAACACCATCTTCTCCTGGACCCTGGAAGATGTCATGAACCAGAACCTCTTCGCCGACAAGGTTCCATCCATTTCGTTCGTCTTTTCAATTCGTTTGGTGAACGCCATACCTGACAGGTTCTCCGGTCTGAAGAGCTACCTGGATTCGTTCAGGGCCCTGTTGCTGGAAGAGATACGAGCGGAGATGAGCTCTAACCTGGAGACGTTGCCGAACAACAGCTCGTCGACCAAACACATACAATCCCTAGTTCGTGTACCTACGGGCTTGCGACAATGCCCGCTGTATCGCGTCACCATTTCCGACCAACGTGGAGCTTGCGCTCCATGCATCGGTGACATCGTCGTGCTCACGGATACCGTGCCGCGACGGCCGTCCGACCTCGCGAGCAACGGCCGCTCCTGCTGCCTCGCACACGTCAAGGATGTCGTCAACAGACGTACCTTCCTTATCAGAGCGGCCAAGAAAATAGGAGATGCAGACTCGTATGCTTTCGCCGCTAGTTTGCTCGCCTTTATACCCTACGCCCGCATCTGGCGATGTCTTGACTACGATTACGCGCTCAAGATAAATCCTCCCCTTGTCATGGCCGTCGCCGGCGTCGCACTACAGACCACTTCGTTGGCGGGATCGTCGTCTTTTCACCGGGCGAATGGTGGCACCGACGAGATAACCAGTAGGCTGCCTGCGTTCGGGCTGAACGACTCGCAGGCCGGTGCGATACAGAGCTGCGTCTCGGCGGTGCAGGGCAACGGCGCGAGCACCACCAGCGGCCGGTTCAGCCTCATCTGGGGGCCTCCCGGCACGGGCAAAACCAAGACCATCAGCGTGCTGCTGCTGATGCTGATGACGACGGCGACGAGCCAGAGCAGATACCGTGTCCTGACGTGCGCGCCGACCAACACCGCGATCAGCCAGGTCGCGTCACGGCTCCTTGCTCTGAGCAAGCAGCATTCCGCCGCTGCCGCCGGCGGACTGTGCCACGGCGACCTTCTGCTGTTTGGCAACAAGGACAGGATGGGCATTGACGGTGATCTGAAGGAGGTCTTCCTGGACAATCGTGTTAAGATTCTCCAGAAGTGTTTCTCGCCGGAGTCGGGTTGGAGGCATGGCCTGAGTTCATTACAAGTTTTTCTGAGCTTTCCGTTAGCTCTCAGATGTCAGTACATCCAAGCCTGCATTGCATTAAAAGATGGGACAGCATTACCGGAGTCGTCATTTGTCAGGTCAAGGTTTCATGACATTTGCCAGAAGCTTAGCAGATGTTTTCAGACAATCTTGTCTCACGTCCCCAAGTCTGTGATTCTTGAGAAAAATTACAACAACATTATTTTGCTCACAACGATGCTGGAGAACTTCAGAAAGTTGCTTAGTAAGAATAGTGCAGCAGGGGATGAAGTGCTCGTTGGCATCTTTATGAAAGAAAAGAAGCCTGATGGTTCAGATGGTGGAGTGGTACATTCAGATTTGGTTCGAAATCTTCGGCAGAGCATGACACAAATTCTTGGCGTCATCAGTACTCTTCTGCGAGGGTTGCAGCTTCCTGCAACAACCTCTCCTTTCAAGATCAAGAAATTCTGCCTACGAAGCGCCTCTCTTATTTTCTGCACCGTATCGGGCTCTGCAAAGCTGTACGAGCAGAAAATGGATTTGCTTCTCATCGACGAGGCAGCACAGTTGAAGGAATGCGAATCCCTCATCCCGTTGCAAGTCTCTGGCTTGAAGCATGCTGTTCTTATTGGCGATGAGTGCCAACTGCCTGCTACTGTGAAAAGCAAGGCTGCAGATGGTGCCTTACTGGGAAGGAGCCTGTTTGAAAGGTTAACTCTACTGGGACACCAGAAGCACCTTCTGAACATGCAGTACAGGATGCACCCTTCCATTAGCATCTTCCCAAACTTCAGTTTCTACGACAAGAAAATCCTGGATGGGCCGAATGTCACACACGTGAGGCACGAGCGTAGCTTCCTTCAAGGGGCCATGTTTGGGCCGTATTCCTTTATCAACATTGAGAATGGTAGAGAGGATCCTGGCCGCAACAAGAGAAACATGGCAGAGGTGGCTGCCATCAAGAAAATACTGCATAATCTATGCAAAGCTTGCGTCGGTACAGGGGAAGGGGTTAGCGTAGGCATCATATGCCCGTATGCCGCCCAGGTGGAGGCGATCCAGAGCGGGATAGATGCGAACGCTGTTCGCCCGCTAGACGTGCGCGTCAACTCCGTCGACGGTTTCCAAGGCAGCGAGGAGGACATCATCATCCTGTCCACCGTCAGGTCCAACAGTACAGGATCCATCGGTTTCCTCTCCAACCGTCGCCGCGCCAACGTCGCCCTGACAAGGGCAAGGCATTGCCTCTGGATCCTGGGCGACGCGGCGACGTTGCTCGGCAGCGGCTCCGTCTGGGGGGAGCTGGTCCGGGACGCCGTGGATCGCCGGTGCTTCTACGACTGGGACGACGGCGGCGCTGGTTTGCTCGGCGTTGCTCGGCGCGGACACGAGGACGAGCTGGACGATGCGGTCGAGTTCGCTACGGCGTTTGACACGTTCGCAGACGAAGCGGGGTGCAGAGACGATATCTGCGACGCGCTAGGCTCCCTGAAACTAGCT
>gnl_Orysa_v7.0_LOC_Os04g49310.1
ATGATGAGATTTCCCACTGATTGCTGCATTGTTCAGCTGTCATCTTCTATTCCTGTTGAGGCAGATCCTGAAACCAAAATGCCTAAAGGAGCAATATTTGCTGTGTTTCTCATAAATATGAAGACATACAATCGTATATGGAAATGCCTTCGATTGGGAGCAAATGATGGTAATCTTGCCAATCTTCAGAACAAAAGCAGTACTAATATGGTCAATCTTGTGCGGCAATACAAACCAAAGGTAGTGGAAGACAACTCATCCCAAGTATCTCAGTGCTTGAAACATGGATCAATGGATTTCCTTGGCCTTGAGAAGTTAAACCTAAATGCTTCACAGCTGAATGCAGTAGCAGATTGTGTCTCAGTAATGGAGAACCAATTGTCTTCCCTAAAACTGATATGGGGCCCTCCTGGGACGGGTAAAACCAAAACCATCAGCACTATATTGTGGGCAATGCTCATCAAAGGCCGAAAGACACTTACTTGTGCACCTACCAATACTTCCATATTGGAGGTAGCATCTCGAATTGTCCGTCTTGTTAGGGGATGTTCAGATGGTAGTGCCTGCTTCCTAAGTGATATTGTTCTGTTTGGAAACAAAAAGAGGATGAAGATAGATGATGGTCATGAGCTTTCTGTGATATTTCTTGACTCTCGTGCTGAGCGATTGTTACCATGTTTTGTGCCAAACACGGGTTGGAGGCATTGCTTGTGCTCACTGATAGATCTTCTTGAGAATTCTGTGACCAAGTACAAGTATTACATTGAGGATGTACTTGAGAAAAGGAAGGATATAGAAAAGGAGACTGCTGAGAAGGATAAAGGTGAAAATGTTCCTTGGAGAATGCAATTTGGAAATGGTAGCTGTGAGAAGAAATGTGGGAGACCTGAAGATAAGGAAGAGGCATCCAGATTGCTTCCATTCAAATATTATTTGAAAGATGGTTACAACAACCTTTCTCAGAATTTGAGCTATTGCATTGAGATACTGTACAACAATCATCCAAGAAATTCAGGAACAGAACGGAGCTTTCAGTGTATGCTGGAGGTACTTGAATTGATCAAAATTCTTCATGGAATGATAAACTGCTATAAGGGCAATGCTGACATATGGTCAGATGAACTGCTTGAAACCATGATAGAAGAGGATAGTGATCCTGTTTTGTGGTCTGAGCAGTTAGTCTCTGTGCAAACTAGCACATGCATTAAATCCAAGTTCAGGCTTGCCAGATTGCTGTGTGTGCAAGAATTAAAATATCTCGTCAAGAACTTGGAGCTTCCAAATTATTACAGTATACAGCCAATTAAACTCTATCTGCTGCAAAGAACAAAATGCATTCTCTGTACTGTTTCTAGCTCTTTCAGGCTGTACAACGTGCCCATGGATGTTTCTCCCTCGGGCATATGTGGACCGTTCAAGCAGCCTGAAAAGGCAAATCTTCTGGAGATGCTAATTGTTGATGAGGCTGCACAACTCAAAGAGTGTGAGACCTTAATTCCTTTGCAGCTTCCTGGTATTACGCAGGCTGTTTTGATTGGAGATGAATATCAGCTACCTGCTTTGGTGAAAAGCAAAATAGCTGACAATGCTTTCTTTGGACGAAGTGTTTTTGAGAGGCTAAGTTTGTTGGGCTACAGTAAGCACCTTCTCAATGTCCAATACAGGATGCATCCAGAAATAAGCAGGTTTCCAGTTGCTACATTTTATGATGGCAAGATATCTGACGGCTCCAATGTCACTACTGAGAAGAATGGTCGTAGCCTGAAAAACACAATAGAAGTTGCTACAGTTTTGAGAATAGTTCAGAGATTATTCAAAGAAGCAGTTTCTACACAAAGCAAGCTCTCTGTTGGTGTTGTGTCCCCATACAATGCTCAAGTTAGAGCTATCCAGGAGAAAGTCGGTAAATTTATCAAAAATGGACTCGATGCATATAAGCCGGCCAAGGTTTCAGAAACCAAGGCCAAACTACCGTTCATGAGAAGTCTGAAGCTTGCAAGATTCAGTTTGTCTGGACGCTTGAAATATCGTATGGCGTCGGTGTCAAGGCTTGTTTGTTCAGTTGTCACTCGGGTTTGCCGAAGGAAGAAAACCATGTGTGTTACTGTTAGTATTGTGTTGCTGACAATG
>gnl_Orysa_v7.0_LOC_Os04g49270.1
ATGGGAGACGCCTCCCGGATAGACCCAAGCTGCGGATCTGGGTGGCGGTGGCGGGGGGATTCACACCACAAGGCGCTTTGGAGCAGCCTGGACGACGGCGGGGATGCAGAGGGCAGCGGCCCGGATGGCCCCGCGGACGGCGCGGCGACTTGGGGTCGACGAAGCAGCGAGGGCGGCGGGCGTAGGGCCAGCGGCGCCGGCGGCGGGGAACTGGGCGACGAGCGTCGCATGCTTACCTTTCAACTCCTGAAGTTGGTGAAAAGGATCCCAGAGACGTTCACTTCATCGTCAAATTACTTTAACTCATTTACCTACCCATTACTTGAAGAAACACATGTTGATGTCTTTTCATCGTTGGATGGTTATTCTCACCAAAACTTCATATCAGTAGCCCGAATGAAGGAACTGCTGCATGACGATGAGACCACGTTCTTCTGTTTTGAGGTTGCAAATCCAGCAAAGGATGAGAAATCCAAGGAAACATATGCGCCATGTGAGGGTGATATAATAGTCCTTACCTCCCGAAAGCCCAAGCAAGTGTCTGATTTGACACGAAATATGACTTCGTACATCCTAGGTTCAATTGTCAAAGGTGGTGAAGACGATGATGATCTCCCAGACAATTGCTTCATTGCTAGATTGTCATCAGTGCTTCCAGTGGAAACTGATTCTTCAACAAATGAACCAAAGGAGCCATTGTTCGCGGTAATCCTCATAAATATGAAGACATACGATCGGATTTGGGATTGTCTTCACAAGGGAAACAGCCATATTGTTGATACAGTCTGGCGGTACAAGTCAAAGTTTCAACTACCTATTGCTCTGACTGTTGCTTTTGCAACTAAAGAAGTGGATGAGGCTATGTCATCAAGCTCCCAATTATCTCAACGGTTCGCTGCTAGATCAGCCGTTGATCTTAATCTTGAGAAGTACATGCTCAACAATTCACAACTGAATGCTGTTGCAGATTGTGTTCTGGTCTCAGAAAAAATCTCTTCTCCTATTAAACTAATATGGGGACCTCCTAGGACGGGACACCGGACACTTACTTGTGCCCCTACTAATACTGCTGTCCTAGAGGTTGCATCTCGAATTGTCAAGCTCGTTCATGAGTCTCCTGCTAGCAGTGGCCAATATCTAAGCGACATCGTTTTGTTTGGAAACAAGAAGAGGATGAAGATAGGGCATGGGGACAGTGATCCACTCAAGTGGCCAGATCTGCTAGCCTCAGTGCACACGGATGTGTGCAACAAATCAAAGATCAGAAAGGCAAGATTACTCTGTGTTCGAATATTAAGATATCTGAAGATCAACTTGAAGCTTCCTGATTGGGATCGCTTGAGCCTTTCTGATGATGACCGCAAGAGAGAAATTCGAGTCTACCTGTTGCAAAGAACAAAATGCATTCTCTGCACTGTTTCTAGTTCTTATGTGTTGCACAATGTGTCCATGGATGACAGGTCTGAGTGCTTGAAACCTCTGGAACTGTTGGTTGTAGATGAAGCTGCACAGTTAAAAGAGTGTGAGACCTTAATTCCCATGCAGTTGCCTGGCATAAAGCAAGCTGTTTTTATCGGAGACGAATGCCAGCTACCTGCTCTGGTTAAAAGCAAAATTTCTGATAATGCTGATTTCGGAAGAAGTGTTTTTGAGAGGTTAAGTTCCTTGGGCTACAACAAGCACCTCCTGAACATTCAGTACAGGATGCGACCAGAGATAAGCAAGTTTCCAGTTGCCAGTTTTTATGATGGCAAGATCTCAGATGGTCCAAATGTTGTCAGCAAGAACTACAAGAGGAACATTTTGCCAGGCAAAATGTTTGGACCTTACTCGTTTATAAATGTAGATGGTGGCCATGAAACAACTGAAAAACATGGCCGGAGCCTTAAAAATACCATAGAAGTTGCTGCTGTGCTGTGGATCGTGCGGAGACTATTTGAAGAATCGGTTTTTTTGGGAAGCAAGCTCACTGTTGGTGTAGTGTCACCGTACAATGCTCAAGTTAGAGCTATCCAAGAGAAAATTGGTAAGACTTACGATATGTATGATGATTTCTCTGTGAAGGTAAAATCGGTGGATGGTTTCCAAGGTGCGGAGGAGGATGTCATCATCATATCTACTGTCAGAAGTAATAGAGCTGGTTCAGTTGGGTTTCTCACAAACCTGCAGCGGACAAATATGGCTCTGACAAGGGCTAAGCACTGTTTGTGGATAGTAGGAAATGGGACGACTTTGTCCAACAGTAGATCTGTTTGGCAGAAAGTGGTGAATGATGCAAAGCATCGAGGTTGCTTTTTCGAGGCAAGCGAGTATAAACATTTATCCAATGCAATTGTCAATGCTGTTATTGAGCTCGATGATGCTGAGAATTTAGTAAAAATGGACTCGCTCCAGATCACCAATCCCAGGTTTCAGAGAGCCGGGTCGAGGTACCGTGCA
>gnl_Orysa_v7.0_LOC_Os02g45900.1
ATGACCCAGGCCCTGCACATGCTAAAATTTTTTGGTAAACTTGTGGAGCCCAAATCAGAACAGAGCCTGAAAACCCTGTTCAAACTCAGCCCCGATGGCAGCATCAGCTCACTGTTTCAGAACTTCGTGACATATGTGCAAGATAGTGTGAGTACAGAGCTGAAGGATGCTAGAGCTCAGTGTCTTCAGAAGCTAAAACACCTATCTGATCACTTTGAACTTCCGAACGTTTTCGACAAGCGTTCGATAGAAGATTTCCTAGTCCGGAACGCCAAAAGCATACTCTGCACAGCTTCTAGCTCATCCCGTCTGCACTACCTGCCAGAAGCAAGCCCGTTTGATCTCCTTGTCGTCGACGAGGCAGCACAGCTGAAGGAGTGCGAGTCACTGATACCTCTCCAGCTCCCTGGCGTTCGTCACGCCGTTCTCATCGGCTATGAATTTCAGCTGCCGGCACTTGTCAAAAGCAGGGTTTGTGAAGATGCTGAGTTTGGAAGGAGCCTGTTTGAGAGGCTGAGTTCGCTGGGACACCCGAAGCACCTCCTGGATGTGCAGTACAGGATGCACCCAGGGATCAGCAAGTTCCCGGTCTCAAGCTTCTACGAGAACAAGATATCTGACGGCGAGAACGTATTACACAGGGACTACGAGAGGAAGCCCCTTGCCGGGCCAATGTACGGCTCCTACTCCTTCATCAACGTCGATGCCGGCAAGGAGAGCAAGGGCAAGCACGACAAGAGCCTCATGAACCCCATCGAGGTCGCCGCCGTGACCCGGATCGTTCAGAGATTGTTCAAAGGTACACATTGCATCATGCCCTTGCATTCTGGCATGGCATCGCTGAGCTCAGATAGCTTGGTTTGTGCAGAGTCGGTTGACACCGGGAGGAAGCTGTGCGTGGGCGTGGTGTCGCCGTACAAGGGGCAGGTCCGCGCCATCCAGGAGAGGCTCGGGAAGGCGTACGAGACGCACGGGGGCTTCACCGTGAAGGTGCGATCCGTGGACGGGTTCCAGGGCGCCGAGGAGGACATCATCATCTTCTCCGCCGTGCGCAGCAACACCACCGGATCGGTCGGGTTCCTCTCCAACGTCAACCGCACCAACGTCGCGCTGACCCGGGCCAAGCACTGTCTTTGGATTCTTGGCAATGCAAATACTCTAGCGAGTAGCAAAGACCATTTGGCGGCCGTCATCGAGCTGGACGAAGTCGACGACCTGCTCGAGATGGACTCCCTGCGTCTTAGCGGCTCGCGATTTGGGGTGACATGTAAGAAACGGGTGGACGTCCACCCGAGAGAT
>gnl_Orysa_v7.0_LOC_Os02g45910.1
ATGAGCTACTACTACGACAGCGACGACGACGACGTCGTGCTGGTGCAGCAGGGGGCGGGGACGAGATCCGCAAGGGCAAAAGATGGCAGGTACAGTTCGTGGTCGCAGAGCGAGTTGGAGAAGCAGATGTTCTCTTGGTCCCTCAAAGATGTGCTCAACAAAGACTTACTCAAGAAAAAGGTTAAGAAAATACCCACAATTTTCTCCTCGCTGAAAGAGTACATGGGATCATTCACCGTGCCGCTGATCGAAGAGACTCGTGCTGATCTCTGCTCTGCACTGGAAGGCATCAAGCATGCGCCAGCAGCTGAAGTGACCAGGATTAAGCTTTGCTCAGACGAGCAGCTCATATACAGTTTTTTCGCCAATAAAGCTGATCCCAAGGACATTTTTCAGGAAGTTTACGCCCCAAAGGAGGCGGATACACTGTTGCTGACGGATCGGAAACCGAGGCACATCTCTGACCTGGGACGCGGTGAGAAGCCCTTGGTGATTGCCTCGGTGCTCAAAGCCGAGGATGCTGAAGGCAACACCGTCGTCAGGCTGTCAAGTAAGCATGTTGAGCAGCAGTTTGGATTGGAATCGTCTCTCTTCGCGGTGTTCCTGATCAACATGACGACGTACAATCGCATATGGAGTGAACTGGATGCGGTGGTTGCTAGTGTCAGGAACACTGACATCATTCGGATGATAGTAAATTGCAATCCAAAGGTCGGCCAAGAATGTTCATATTCTTCAGAACTGCCTTTACATCTACCGGACAGAGCACTTGGTGGCCTTGAAGATTTCAAGCTCAACAAGTCGCAAAAGGTGGCAGTACTAGACTGTGTGTCAGCGATGCAGCAGCGGAGCTCTTCCGTGCGCCTGATCTGGGGTCCTCCCGGGACAGGGAAGACGAAGACCATCAGCACGCTCCTGTGGGCAATGCTGGTCAAGAACCACAGGACACTGACCTGCGCTCCGACGAACACCGCCGTCGTCGAGGTCGCATCTCGGGTCCTCAATCTCCTCGAGGATCCTTCTGCTGGCAGTGGAAAAGCCTGTTTTTTGAGTGATGTTGTGCTGTTCGGAAATGAGGATCGGATGAACGTGGACGGAAACCTGACAAAGATCTTCTTGGAGAAGCGCGCTCGCCGACTGCAGAAGTGCCTGAGTCCAGGTTCAGGGTGGGTGCACAGTCTGAGCTCCATGATACGGATTCTTGAGCAACCTCTGGTTCAGTATGATTCATATGTGGAGCAAATTGAAAGGGAGATAGAAGAGGATCTTGCTGAGAAGAAAAGGAACAAAAACAAGAACAAGGAGAATGATAAAAAGCAGGTAAAGGAGGATGTTCCTAAGGTCATACCAATAATGCCATCTATCTATTATATACTAAAAGTCCAT
>gnl_Phavu_v2.1_Phvul.008G242100.1
ATGGAAAATCTTAAGCATGTAAACTTGTTAGATATTGTATTCTCTTGGACTCTCATGGATGTTTTCAACCAAGATTTTTTGAAGCATAAGATGAGGAAGATTCCACAGACTTTCGACTCAATACAAGAATACATGAATTCATTCATTCCTGCATTGATTGAGGAAATACACAGTGAGATGTCTTCAAGTTTGATAGGCGTGTCTCAAGCCCCGTTTGCTGAAATCAGCACCCTTCAAAGGTCCAAGGATTTCAATCATCCCCAGGACTTTCTCTATGATATTACTTTGAAGAGCACCACTGATGATGTGAAAGGTCTAGGAAAATATGAACCTGAGACTGGAGATGTCATTGCATTCGCAAATATAAGACCTAGACGCTTAAATAACTTGATAATGACCAGAGAATTTTGCCATATTGCTTATGTTCGTCGGTCACAGGATATATTCAGTGGTCAAATCCCTATACTCACAAATGGTATTGAATTTGGCGACAGAACCAGCAAAGAACAAAAGCTTTATGCTGTGTATCTTTTTAACATGATAACAAATGTTCGCATTTGGAAGGCCTTGACCTGGAAATTGGAGGATGCAGATACAAACATTCTTACGAAAGTGCTAAAACCTGATCCAACGGACCGAGAAAATTGTCAAATTTGCTTGTCTCGAGAAAATTGTAGCCATGGTCTAGCCACTCCTGTTGCAGAAGCCATAATCTGTAATGGTCTAAATAAATCTCAGTGGGATGCAGTTTTAGACTCTGTCACAACGAATACATGTCACCATGATGATGACAGTGTTAAACTTATATGGGGTCCACCAGGGACTGGGAAAACGAAGACAGTTGCTTCCTTGTTACTTTCCCTTTTGAAGCTTAACACTAAAACATTGGCATGTGCTCCAACAAACACTGCAGTTTTGGAAGTGGCTGCTAGATTTTATGGTTTGGTTAAGGGTTCTGTTGAGACACCTTATTGTGAGACATATGGGCTTGGTGACATAGTGCTATTTGGCAATAGTTCTAGAATGAAAATTGAGAATTACAAGGGTCTTGAAGAAGTGTTTTTAGATAAGCGTGTTGATCATTTGTTGCGCTGTTTTACCCCAGGGATTGGTTGGAAATATTACCTGGAATCAACGATCAAGTTTCTAAAGGAACCCGAAGAGGCTTATGTTTTATACAAGAATGGTGTGGTGGTTGAGATGTCATTAGAAGAATTTGCTAAGGGAAGTATCAAGAATTTAGACGCTGCATATGATTCATATAAAAAACTTGTAAGTGAGAATTGTGATCCAATGACATTGGAGCAATTTCTGGAGAAAAGATACGCTTATATTGTAGACAAATACCAGGCCTACAAGGATGAAGAAATGTTAAGAGCTGGTATGACAATGGAGCAATTTATAGAACACAGGTTGAGTTTCCTTGGAGGGAAGCTGAAGACATTAATGCGAACCTTGTATACGCACATGCCAACATCTTTTATTCCATTAAATGTGTACAAGAGCATGTTGAGGGCTATGAGTTTGCTAAAATCTCTTGAAGTTTCCACGATTCAAAACGTTTCCAAACACACACTCTCTGATTGTGAAGATGGACAGAGCGTTCTTGGTCGCCATGGATTGTTAGGCTTTGAAACAGATGAGTGCCTTGTCATCCTAAATATACTTTCTCAGTCAATTTCACTTCCCGAAAGCCTTAATAACAAATATGCCATATCACAATTTTGCTTGAAGAATGCGTGCCTTGTTTTTTGTACAGTTTCAAGTTCTTTTAAATTGTACATAAAGGAGATGACACCATTCAGTTTCTTAGTAATTGATGAAGCAGCACAACTAAAAGAATGTGAATCAGCTATTCCATTACAACTTCCAGGCCTTAGTAGAGTTATCCTCATAGGTGATGAGAAACAACTTCCTGCATTGGTCAAAAGCAAGATTTCCGACAAGGCTGAATTTGGAAGAAGTTTGTTTGAGAGGCTGGTGTTGTTGGGGTACAAGAGGCATATGCTCAATGTTCAATATAGAATGCTTCCATCCATTAGCATGTTCCCTAATAAAGAGTTCTACAATCAGCAACTTTCTGATGCTCCAGTTGTCAAAGCAAAGAGATATGCTAAACGTTTTCTTGATGGGAAAATGTATTCTTCCTATTCTTTTATAAACATTTCTAAGGGTGTAGAGCAGTCTAATCATGACTATAGTTTGTTAAACAAAATTGAGGTTGCAGTTATCTCTCAGATTATTGGAAGCCTTAAAAAAGAGTCTGAGAAGACCAGGAGGAAAATTAGCATAGGAATCATATCACCATATAAGGCTCAAGTTAATGAAATCCAGCAAAAAATTAAGGACTACATTTCGGTTTCTGATTCTTTGTTCTCTGTAAGCGTTCGTTCTGTTGATGGTTTTCAAGGTGGTGAAGAAGATATTATAATATTGTCTACTGTGAGGTCTAATGGGAGTGGAAAAGTGGGTTTTCTCTGCAACAAGCAAAGAACAAATGTTGCTCTTACTAGAGCTAAACACTGCCTTTGGATATTGGGAAATGCTGCAACATTAATCCATAGCAGGTCTGTATGGAAAAAGCTGATTCGTGATGCTAAGGAAAGGGACTGCTTCCATAATGCTGAGGAGGACAAGGAATTGGGAGTGGTTATTGAGGATGCTATTCTTGAGCGTGAACTGCTTGATGAATCTGTGTCACGGTTTCAGAAACTCAGTTTAGCAGAAAACTCTGAAATGCCACAAATTTCTCCAGTAAGAATATTTGCAAACATTACT
>gnl_Phavu_v2.1_Phvul.008G242200.1
[truncated: 1,096,836 more chars]
