# Supplementary material for: Transcriptomics of long‐term, low oxygen storage coupled with ethylene signaling interference suggests neofunctionalization of hypoxia response pathways in apple ( Malus domestica )
Source: Plant Direct. 2024 Dec 20;8(12):e70025. doi: 10.1002/pld3.70025 (PMC11660084; doi:10.1002/pld3.70025)
Supplement: Supplementary file 2 — Data S2: Homologs of all 606 hypoxia response genes identified in this study across 42 representative species of land plants). [file PLD3-8-e70025-s004.gz › 01-integratedGeneFamilies_dir/7296.fna]

>gnl_Ambtr_v1.0_evm_27.model.AmTr_v1.0_scaffold00126.4
ATGATTCAAGAATCTAACATCTCTCTGGAATCCCAGCGTATTGTTTTTGCAGTTAGAAGACTCGCATTGGAAGCAAGGCACCGGCACAAAGATAGCTCTCTCTGTGAAGGCCTCCAATGGGTAATCTCGCCTGTCACCGGAGAGTTAACCATCGCTCCTGTGGAAGAAGAAGCGAAGCCTCTACTCGCCTATTTGCACAGCAAATTTGGGTTCAACATATCACTACAAGTCAAAGAAAATCAAGAGAGAGAAGGACATGAAGAAGAAGAAGAAGAAGAAGAAGAAGAAGAAGTGTGGTTCTCAGTGAGGAGTGATTTCTCGTGTTGTTCGAGCCCGGTAGAGAGAAAAGAAATTTTTCTAGATTGTGCATGGAGGTCTCTGTTGGAGAAGTTGAGTTTCTGTGAGGGGTGGCCTTTTGGTCTGTATCGTAGGAAGATGATGCTTCCTCCTTTGCCTAGATGCCCCTCAGAACCATGGATGTGGCACAAGGCCATGTCTAATACTTGT
>gnl_Ambtr_v1.0_evm_27.model.AmTr_v1.0_scaffold00126.3
ATGATTCAAGAATCTAACATCGCTCGGGAATCCCAGCGTATTGTTTTTGCAATTAGAAGACTCGCATTGGAAGCAAGGCACCGGCACAAAGATAGCTCTCTCTGTGAAGGCCTCAAATGGGTAATCTCGCCTGTCACCGGAGAGTTAACCATCGCTCCTGTGGAAGAAGAAGCGAAGCCTCTACTCGCCTATTTGCACAGCAAATTTGGGTTCAACATATCACTACAAGTCAAAGAAAATCAAGAGAGAGAAGGACATGAAGAAGAAGAAGAAGAGGAAGAAGAAGAAGAAGTGTGGTTCTCAGTGAGGAGTGATTTCTCGTGTTGTTCGAGCCCGGTAGAGAGAAAAGAAATTTTTCTAGATTGTGCATGGAGGTCTCTGTTGGAGAAGTTGAGTTTCTGTGAGGGGTGGCCTTTTGGTCTGTATCGTAGGAAGATGATGCTTCCTCCTTTGCCTAGATGCCCCTCAGAACCAGGGATGTGGCGCAAGGCCACGTCTAATACTTGT
>gnl_Ambtr_v1.0_evm_27.model.AmTr_v1.0_scaffold00552.1
AGAAGACTCGCATTGGAAGCAAGGCACCGGCACAAAGATAGCTCTCTCTGTGAAGGCCTCAAATGGGTAATCTCGCCTGTCACCGGAGAGTTAACCATCGCTCCTGTGGAAGAAGAAGCGAAGCCTCTACTCGCCTATTTGCACAGCAAATTTGGGTTCAACATATCACTACAAGTCAAAGAAAATCAAGAGAGAGAAGGACATGAAGAAGAAGAAGAAGAGGAAGAAGAAGAAGAAGTGTGGTTCTCAGTGAGGAGTGATTTATCGTGTTGTTCGAGCCCG
>gnl_Aquco_v3.1_Aqcoe6G145400.1
ATGAGTTTTTTCACTCATGAAGAACCTAAACAGTACTCCAAAACATGCAGGTGTTTTCGTTCATGCCTTCGTGATGCCTTCAATCAATGTGGTGGAAGGTCTTCAAGTTTGGATCTTGAAGAAGAGTGTTCACTTAGTGACACTGATGAAGAAGAAGCGATCGTGATGACTATCCGTGCTCATGCTATGGAAGAGAAGAGGCGTAAGGGACAATTTATAAAGAGCGCAAGCTTCAGTTCGTTTATATCTCCATGGGCAGGAGAGCTTTTTAATATTTCTACGGGTGTGCAACGAAATCTAGACAGTAGTCATGAGCAAGAGGATGAAGAAAGAGATATTTATCTTTCAGTAGGCAGTTGCCTGTCTCGGAGTTCAAGTTCAAGTAGGGAAGTCTTCTTCTCTGCAGGAAGTTGCTTATCTCGCAGTTCAAATGTAAGCAAAATTGAACTTTGGGATGTTGGAAGAAGATCAATACTACAGGAACTCTGCCATTGTGAAGGGTGGCCCTTCGGTCTATACCGGAAGGCCATATTGCTCCCACCGCTGCCAAAATCACCATCAGAATCTTGGTTATGGCGTAAAGGTTCTAAGATGGTTAAGATGCCA
>gnl_Arath_TAIR10_AT1G47410.1
ATGGTATTTTGCGGTGACGACGTTGCCACAGGGGTGAGAGATGCTATCACTTATTGTTACAGATGCAAAGGCAGAAAAGTTACACTTTCTGATCACGAAGCCGATGATGATAACAAGCCTATCGGGGATTTTGACTACGACCATGAAGTTGTTGTTTTCGAGATCAGAAGTCGGGCGATGGAAAAACTAAGGAAGAAGCGAAGGACAGGAATGGAGGGGCTAACTTACAAATTCGTAAAAGAATATGACATCGAAAACGAATTCTGTTCGGTAAGAAGCAGTTTTTCGGAATGTTGCATGAGTGATATCAGCATAGAAGGATACATGACAGCGAAAACTGAGTTCTCAAGGAGTTCAAGCTTGAAAGGTTTAGAGCTGGAGAATCAATGGAAGATGCATTACGTTAATGAAATTAAGAAAGGATCAGTGATTCAAGAGTTCTGTCATTGCCAAGGATGGCCATTTGGATTGGGACGAAAAGCTGCGTTGCTTCCACCGCTTCCAAAGTCACCTGCAGAGTCATGGTCTTGGAGGAAGCCTACAAGAGTTACTCCAGTTCCTTTTGTT
>gnl_Betvu_v1.2_Bv1_013130_wcpq.t1
ATGGCAATCTTTTGTCGAGAACAGGCATCGAATTCTGCTAAGAAATGCAGATTTCTCGCGTTGGTCATAAAGGATACATTTTCCAGTTGCCATACTTGCAACGGAAGCAATGTGTCTTGCTCCAATCCTGAAGAAGAAGATACTCCCATCAATGATTTCGATGATGTGAAACAAGTAGTAGTATCAATGATCCGTAGCCGTGCAATGGAGACAAGGTTTAAAAGAAAAGGAAGCATGCTGAGTGATAACTACTCAGTAGTTGTCCATCCAAAATCGGGAGAGCTGTTTATAAGTACAGCAAAGCGACAAACATATGATGAGAATTCTGCACAGAAGCAGCATGAAGAGAGTAAGGTTAATGAAGAAATGGATGATTTTGCATCAGCCAATAGCCACTTCTCACAATGCATTACAACTAGTGTTGAAGATAGTGAAGCTTTTTTCTCGGTGAGAACCAATCTCTCGTGCTGTTCAACCTCGAAAGATCCTGATTTAGCAGAAAATAGATGGTGGGTTTCAGAAGCTTTGTCTTTGGATAGTTCAGAATTAAAGAGGCGTCTAATCATCCAGGAAGTCTGTCACTGTGAGGGTTGGCCATTCGGTCTCTGTCGGAAGGCATTGTTACTTCCTCCCTTGCCAAAATCCCCCTCGGAATCTTGGTCATGGTGTAAACACTTTCCCAGAATTGTCAAGACAGTT
>gnl_Carpa_v0.4_evm.TU.contig_24415.4
ATGAGTGTGTTTTACCATGAGGAGCCACCACAGCAAGCTAAGAGATGCAAAAGCTTGAGCACGGCACTCAAGGATGTCTTTTCTCATTGCCAAATTTTCAACGGGAAAGTCTCGAATCCAGGTGCAAAGGAGGAGTATGCAGCAAGCGACTTTGACGATGAGCAGGAAGTTGTGGTTGTTTCGGCCATTCGAATTGGAGCAATGGAGAAACTGAGGCGTAAACCGAGCCTCCTGAGAGACGGCTTTTCGTGGGTACTCTCTTCATCATCGGGGGAACTCTACATTTATCCAAATTCAAAAGAAGTTAAGCAGATGGAAGAGTGGGAAACTGAGGAATTCTTGTCAGTTGATAGTTGCTTTTCTCGCTGTTCCAGTTGCCTGAGCAGAGAAACATTTGTGTCGGTGAAGACAAATTTTCCTGTGTGTGTGAGCTCCGATAGAGATCTAAGGAAGAGAATGTCTATAATTCAAGAATTGTGTCATTGTGAAGGTTGGCCTTTTGGTCTCTGCCGGAAGGCTCTGTTGCTTCCTCCTCTGCCTAAATCTCCATCGGAGTCTTGGTTATGGCGTAAGCCCCCTGCAACTGCTAAGATGTCTTTTATTTACTACAATTCCTTCAAA
>gnl_Eucgr_v2.0_Eucgr.F00242.1
ATGGGCGTGTTCTATCATGAAGAAGAGCCACCAAACCTTTCTAAGAGATGCAAGTGCCTCTCTGCAGTGCTCAAGGAAGCATTCTCTCAGTGCCATACTTTTGATAGACAGCTCTCGCGGTCAACCCCTGAAGAGGAGTATCCGATGAGCGATTCTGGCGATGAACAGGAAGAGGTTGTATCGGAGATTCGCAGTCGAGCCATGGAGAAGCTAAGGCGCAAGGCGAACTTCACTATGGACAGCTTTTCCTTTGTCTTCTCCCCGGGCATGGACGAGCTTTCTTTCACCCATCAACAGGGAGCCGATCATGATGAAGACGACAAGGAGGAATTCGTGACCGTAAGGAGCTGTTTCACCTGCTGTTCAAGCGCTGCAACTGCAAGCAGGGATGAGTTCATGACCGTGAGGACCAACTTCTCACGGTGCTCGAGCTTGAATGAAATGATGATCCAAGAAATGCGGCGGCGCTCAATCATTCAGGAGTTCTGTCACTGCCAGGGGTGGCCGTTCGGCCTGTGCCGGAAGCTCCTATTGCTTCCGCCTCTGCCCAAGTCTCCAACAGAGTCATGGTCATGGAGGAGAGGTACCAGGCTGAGAAAGATGCCCTATATT
>gnl_Manes_v6.1_Manes.05G171900.1
ATGGGTGTCTTTTATCATGATGAGCCACCAAAAATTTCCAGGAAGTGCAAGTTCCTCACTGCAACTTTGAAGGATGCGTTTTCTAATTGCCGTGCTCGTCGGCGGCTTCCAACTTCGAGACCAGAGGTGGAGCACCCATCTAGTGACGGAGATGATGAGCAGGAAGTTGTTGTTTCAGCAATTCGAAGCCGTGCAATGGAGAACTCTAGGCAAAGATCCTTTGTTCTGACAGATAGCTTTTCTTGGGTGATATCTCCCAGAACTGGGGAGCTGTTGTTGGCTCCGAAAGTTTTGCCAGAAAACGATGACGACGATGAAGATGAGGAGGAAGAAAGGGAAGAATTTGTGTCTGTTAAGAGTTGTTTCTCTTGTCGTTCAAGTGCTTTGAGCAATGAACCTTTTGTTTCTGTGAAGACAAACTTCTCACGCTGCTCAAGTTTCAGTGAGGTTCTTGAGTTGGAAGATTTTCCAAGACGTTCCATATTTCTGGATTTGTGTCACTGCAAAGGATGGCCATTTGGTCTCTGCAGGAAAGCCGTGTTGCTTCCTCCTTTGCCCAAATCTCCTTCTGAATCTTGGTCATGGCGTAAACGCACCAGAATAGTTAAGGTGGCTCGAGTT
>gnl_Manes_v6.1_Manes.18G032700.1
ATGGGTGTCTTTTATCACGAGGAACAATCAAATCCTTCCAGGAAATGCAAGTTCTTTACTGCAACTTTGAAGGATGCGTTTTCAAATTGCCGGACTTGTCGCCGAGTTTCAGTTTCTAGCCCGGAGCTGGAGTACCCTGCCAGTGACTTGGATGATGAGCAGGAACTTGTTGTTTCAGCAGTTCGAAGCCGTGCCATCGAGAAGTCAAGGCAAAGATCTTTTGTTCTGACAGATAGCTTTTCATGGGTGTTTTCTCCGAGGACTGGGGAATTGTACTTGGCTCCTAAGATTTTTCAAGACAAGGATGGTGATGATGAGGAGGTGGATGATGAAAGAGAAGAATTTCTCTCTGTTGCAAGCCGTTTCTCATGTTGTTCAAGTGCTTTGAGCAAGGAAGCCTTTGTTTCAGTGAAGACAAATTTCTCCCGCTGTTCAAGCTTCAGTGAGGTTCTTGGGTTTCAAGATTTTCCAAAGCGTTCCATACTTCTGGAGTTGTGTCACTGCGAGGGATGGCCATTTGGTCTCTGCAGGAAGGCTGTGTTGCTTCCACCTTTGCCCAAATCCCCTTCTGAATCTTGGTCTTGGCGTAAAGGCAGCAGAATAGTTAAGATGGCC
>gnl_Medtr_Mt4.0v1_Medtr1g019800.1
ATGGGTGTTTTCTACCATGAGGAGGAGCAACCAAACCATTCCAAGAGATGCAAATGCTTTGCAACTGCTCTGAAGGAGGTTTTCACACACTGTCAAACTTTTGGTCGAAGTCGAAGGCTTTCGACTACAAGCCTTGAAGAGGAGTTTCCAATTAGTGATCTTGATGAAGAACAGGAAGTGATTGTCTCGGTGGTTAGAAGTCGAGCTATGGAGAAACAAAAGAACAAGCCAGGCCTACTGAGAGAGAGTTTTTCCTGGGTATATTCTCCTACAACAAGAGAATTATGTGTTACTGGGAAAATGGAACCAAAGGCAAAGGAGGGAGGTAATGAAGAACAAGGTGAAAAAGAAGAATTTTTGTCAGTTAAGAGCTGTTTCTCAATGTATTCTTCAAGTGCAAATGGGGAAGGATTTTATTCTGTGAAGACTAACCTTTCAAGATGTTCAAGCTTGAATGAGTTTGATTTGTCGGAATATTGGAAGCGTTCTATAATTCAGGAGTTTTGTCATTGTGAAGGATGGCCTTTCGGTCTCTGTCGTAAAGCTGTGTTACTTCCACCACTGCCTAAGTCACCATCTGAATCATGGTTGTATCGTAAAATACTATCAAGTACCAAAGTTACT
>gnl_Mimgu_v2.0_Migut.N02699.1
ATGATCATGTTTTACCAAGAAGATCCTCCGAATCACTCGAAGAGGTCCAAATACATTGCTTCATCTCTCAAATATGCATTCACCAACTTCCCTTCTTTTCGAGCAAAATTACCCCAAACAGAAGAGCCTGTCATAAATTTCCACCAAGAAGACGAGATATTTGTATCGACAATCATAAGCAAGTACCTGGAGTCGAAATCGAAACGAAAGTCGGGCAATAATAATATTATCATGGGAGCAGATCATCATAGCTTCTTCTACTGGGCTGCTGTTTCTCCTCCAGCTTTGGCCATTAGTGGTGGCGGTGATGGGGAGGAGTATTTTTCCGCGACTGGCCGCTTGTTGTCCAGATGCTCAAGTGCTGGCACAACAACCTTTGACGATGCATTTGCCTCGGCCAAGACACGTTTGTCAAGATGCTCGAGCTTGGACATGAATACGAATATTGCTACTAATGATTTTCAAGATTTTGATCGACGGAGATCGATTATCGCGGAGTTGATTCAGTACTGCGAGGGGTGGCCTTTTGGGCTTTGCAGGAAGGCAATATTGCTGCCTCCACTGCCTAAATCTCCAGCTGATTCTTGGTCCTGGATAAAGAGTAGTGGCAGAATTGTCAAA
>gnl_Mimgu_v2.0_Migut.C00597.1
ATGATGAATATGTTTTATCAAGAAGAGCCACCAAATCCCTTCAAGAGATTCAAATTCCTCAAGGATTTATTCACCAAACGTCGTTCTTTTCGACCCGATTCAATCCCCGAAGAAGCGGAGCCGATCACCGATTTCGACCAACAAGAAGAGGTATTCATTTCAGCAATCGTAGGTAAATACATCGAATCAAAACGCAAACAAAGAAAATCCCGAATCGGAATAGATAGCTTTAAATGGCCTCTATCTCCACAAGCAACCGAAAAAAGGAGCAACTGTGGAAAAAACAGAGAGGAGTTTCTCTCTGCATGCAGTAGGCTCTCACGATGCTCGAGCGCCACTAGCTTCGACGAATCATTCTCTGTTAAAACACGTTTTTCTCGATCTTCGAGCTTAAGTGGGACCCATGTTAATCGGGATTACTTCGTCGCCAAGCAATCTTTTATTATTCGGGAGATGATTATTGAGTGTGAAGGGTGGCCGTTCGGCCTTTGTCGGAAGACTTTGTTGCAGCCTCCTCTGCCCAAGTCTCCATCTAATTCTTGGTCGTGGAGAAAGATTGGTCGAAGGGTAAATATACACGAA
>gnl_Musac_v1_GSMUA_Achr3T06870_001
ATGTCTTTCTTTCCCGAGGAAGAGAAATCCAAGCTCCCTTCCAACCATTCCAAATCCCTTCCAAAGCTCATCAGGAATGCTTGCGCTCAGTGTCATGGCTCCTGCCTCGGGACTCCCTCAACCATGAGCTCCGTAGATGAGAGTCTTGACAGTGATCTAGATCACAAACAGTTGATAATACTGGAGATTCAAAGTCGAGCGATGAAGGCTAAGTCGAGGCCTAGGGAGTTCCTCTTCTCAGCGAAGCTCGCTTGGGCTACGTCACCAACAACAGGAAGAGTGCACATGACTCCCATGAGGAAGACAGACGGAGAAGAAGAAGGCGACTGCGGCGGGTACGAGGAAGACGACGACGATGAGAGCGAAGCGTTTTTCTCGGTGAAGAGCCGCTTTTCTTGCTGTTCGACTGATGGTTCGACAGAGTTGAAGGAGATCCGTGCTGGGTCGATACTGGAAGAGTTCCGACACTGCGAAGGGTGGCCTTTTGGTCTGTGCCTCAGAGCTGTTGTTCTTCCGCCATTGCCGAGCTCTCCTTCGGACTCTTGGATGTGGCACAAGAGAAACCTTGTCAGTAGGGACTTCACCAAAAGCTTAGCAATGAAATTTGATATATCTTTTCATATAATG
>gnl_Musac_v1_GSMUA_Achr9T15230_001
ATGGCTTTCTTTCCTCAGGAAGACAAATCCAAGCTCGCATCGAACGGTTCCAAATCCCTTCCGGAGCTCCTCAGGAAGGCTTGTGCTCAGTGCCATGGCTCCGGCCTCAGAACTCTTTCCAATCTGAGCTCCGTCGATGAGAGCACTCTTGACAGTGATCTCGATCACAAACAGCGGATAATACTGGAGATTCGAAGTCGAGCGATGAAGACGAAGTCGAGGCCTCATGAGTTGCTATTCTCTGGGAAGCTCGCTCGGGATGTGTCACCAACGACAGGAAGAGCGGATATAACCGGAGAGGAAGAACACGATGACGATGATGAGAGCGAAGCATTCTTCTCGGTGAAGAGCTGCTTTTCTTGCTGCTCCACTGATGGTTCGACAGAGTTGGAGGAGTTCGGCTCGTTACTGGGAGAGTTCCGACACTGCGAAGGGTGGCCTTTCGGCCTGCGCCGGAGAGCTGTTGCCCTTCCACCGCTGCCGAGCTCTCCTTCGGACTCATGGATGTGGCACAAGAGAAACCTTGTCACTAGAACTTCGCCAAAAGGCTTAGCTTTGAAACCA
>gnl_Nelnu_v1.0_NNU_019325-RA
ATGACTTCTTTTGCTTATGAAGACCCTAAGCACACCTCCAAAAGATGTAGATTTTTTACTTCAGCCCTGAAGGATGCAATTTTCCATTGTCACAGCAGCTTCCATGGAAGGCCTTCTTCTTCAAGCCTGGAAGATCAGAAGTATATAGCCAACGATATTAATGAGGAGCAAGAAGTAATAGTTCTGGAAATCTGCAGCCGGGCCATGGAGGCAAAGCTGAAACGTAAGGGTGGTTGTATGACAGAGAGCCTCCGTTGGGTCTTTTCTCCAACCACAGGAGAAATGTTCATGGCTCCAAAGGACATGCACGATCTAGATGATAACAAAGATGAAGACGATGAAGAGATAGAAACCTTTTTCTCTGTCGAGAGTTGCTTCACTCGCTGTTCAAATGCAAGTAAAGAAATTCTTTTGGCCGCCAGTAGCTGCTTCTCTGGTTGTTCAAGCATGAGTAAGATAAAGCTTGGCGACCTCCGGAGGCATTCTATGATTCAGGAATTCTACCATTGTGAAGGGTGGCCGTTTGGTCTCTACAGAAACATTGTTTTGCTTCCACCTCTTCCTACATCTCCATCAGAATCTTGGTCGTGGCAAAGAGGCAACCGGACCATGAAGATGCAT
>gnl_Nelnu_v1.0_NNU_001986-RA
ATGATTTTTTTAGCTCATGAAGAGTCTAAGAACACGTCCAAAAGATGCAGATTCATAGCTTCAGCCTTGAAGGATGCACTTTCTCATTGCCACACCCTCCATGGAAGGTCGTCTTCTTCGAGCCTGGAGGAGGAGGAGGATGAGTATCCATCCGGCGACATTGATGAGGAGCAAGAAGTAATAGTTCTGGAAATTCGTAGTCGGGCTATGGAGGCAAAGATGAAGCGCAAGGGTCGTCGGATGACAGAGAGTCTCTGTTGGGCCGTCTCTTCTTCGACTGGAGAATTGTTCATGGCTCCATACCCAAAGGACATGCAACATGTAGAAGATGATAACAAAGTTGANGACAATGACGAGATGGAAACCTTTTTTTCTGCGGAGAGTTGCTTCTCCCGCTGTTCGAGTGCAAGCAGAGAAGTCCTCTTCTCTGCCGGCAGTTGCTTCTCGCGTTGTTCAAGCATGATGAGCAAGGTTGATTTCGGTGAAGCCCGGAGGCGTTCAATAATTCAGGAATTCTGCCATTGTGAAGGGTGGCCGTTTGGTCTATGCAGAAAGGCTGTGTTGCTTCCACCTCTTCCCAGATCTCCTTCGGAATCATGGTCGTGGCATAAAGGCAATCGGATTGTGATTGTGAAGACACAT
>gnl_Orysa_v7.0_LOC_Os09g28600.1
ATGCCTTGCCTGGCACAGGAGTATCATCCCAAGCTACCAGCCACCAATCACTACTGCAAGTCCCTCTCCTCCCTCATCAGGGAGACCTACGCCCACTGCCATGTCCCCTGCGCCAGGATCCCCGCCGCCGGCTGGAGCTCCGGCGACGACAGCGACGACGATGACAGCTTGCTCGACGAAGTGCTCGACACCAAGCAGGTGATCATGAACGAGATGAGGAACCGGCAGATGAAGAAGAGGGCGAGGTGCAGCCTGGATTCCCCGATGTCGAGCCCGTTCGTCTGGTCGTTCACGCCGCTCGACCCGAGGAGCGTTCTGGAGAAGTTTCCGAGTCCCAAGGAGTCGGTAACGGAGGAGGAGAAGACGACGGGCAAGGAGGAGGAGGTAGGCGGCGACGCCGACGACGAGAGCGAGGCGTTCTTCTCGGTGAAGAGCTTCTTCTCGCGCAGCACGAGCCGTGGCGCGACCGTGGCGTCGTCGGCGTTCGCCGCCGTGGACCCGCCGCCTCCCCTGCTGTCGCCGGCGAAGTGGGAGGGGCTCCGTGACTGCGAGGGGTGGCCGTTCGGGCTGTGCCGCCTCCCCGGCCCCGCCGTCCTGCCGCTGCCGCCGCTGCCCAGCACGCCGGCCGACTCGTGGCAGTGGCGCAAGTGCAGCAGCAACCTCGCCGGGAGCCCGGCTCCAGCTTACAGTTACAAGACTACTCCGAGTAGGAGCAGCAGC
>gnl_Phavu_v2.1_Phvul.009G063700.1
ATGGGTGTCTTCTACCATGAGGACTCACCAAATCAACCCAAGATATGCAAATACATTGTTGCAACTCTTAAGGAAGTATTTTCCAGTTGCCAAACTTTTGGTGCACGGCTTTCAACTTCAAGTTTTGAGGATGAGTACCCAGTGAGCGATTTTGACGAAGAACAAGAAGTGTTTATCTCAGCAGTGATAAGCCGCACAATGGAGAAACAGAAGCTCAAGGCAAGCGTGTTGAGACACAGCTTTTCCTGGGTATACTCTCCTGCAACGAAAGAACTTTTCGTGACGGAGGCAGTGGCACCGCAGAAAAGGGCGGAGGGTGATGAAAAAAACGACGAAGGAGAAGAGTTTTTGTCTGTCAAAAGTTGTTTCTCGCGCTGTTCGAGTTCTCCCAGTGGGTCAGCATTCTATTCTGTGAAGACAAACCTTTCACGATGTTCGAGCTTCAACGACCTTCACCAGTCCAAGCATTGGAGACGTTCAGTGATTGAGGAGTTTTGTCACTGCGAGGGATGGCCCTTTGGTCTGTGCCGCAGAGCCGTGTTGCTTCCACCACTGCCCAAGTCACCTTCTGAGTCATGGTTATCGCGTAAAATGCAACCAAGTACTAAGAAACCA
>gnl_Phavu_v2.1_Phvul.001G020800.1
ATGGGTGGTGTCTTCTACCATGAGGAGTCAGCGAACCATAACAAGAGATGCAAATTCCTTGCAGGGACTCTGAAAGAAGTATTTTCCCACTGTCAAACTTTTAGCCGCAGGCTTTCTACTGCAAGCCTTGAGGAGGAGTGCCCCATCATTGAAGATGTTGATGAGATGGTTGTTTCGGTAGTTAGAAGCCGAGCTATGGAGAAACAAAAGCTGAAGCCAAGCCCATTGAGAGATGACTTTTCCTGGACAGATTCTCCTGCAACAAGGGAACTGTATGTGACAATGGCATCACCACAACCAAGGGTGGTGATAGGTGATGGAGAAGATGATGAAAGAGAAGAGTTTTTCTCCGTCAAAAGTTGTCTGTCATGCTGTTCTTCGAATGCTGTGAGTGAGCAGCCATTTTTTTCTGTGAAGACCAACCTGTCTAGATGTTCAAGCATGAGTGGGGTTGACATGTCAGAGCATTGGAGGCGTTCAATAATTCAAGAGTTCTGCCACTGCCAAGGGTGGCCTTTTGGGCTGTGCCGGAAAGCTGTGCTACTTCCACCACTGCCTAAGTCACCATCTGAGTCATGGTTGTCACGCAAAATACAAAGAAGTACCAAAGTTATC
>gnl_Poptr_v3.0_Potri.002G127800.1
ATGGGCGTCTTTCACCATGAAGAGGCACCGAATCCTTCTAAGAAATGCAAGTTCCTTGCTGCAACTTTGAAGGATGTGTTTTCTAATTGCAGTACTTGTGGTGGACGGATTTCAACTTCAAGCCCTGAGGAAGAGTATCCAACTGCTGACGTTGATGATGAGCAGGAAGTTATTGTTTCAGAAATTCGAAGCAGAGCCATGGAAAAGTTGAGGCATAAACCCTTTATTTTCACAGACAGCTTTTCCTGGGTATACTCTCCGAAAACAGGAGAATTGTTTGTAACCCCGAAGGCTGTTCAACAAAAGGATGACGGCAACGATGACAACGATGAATATGATGATACAAGAGAGGAATTTTTCTCTGTTGGGAGTTGTTTATCCTGTTGTTCAAGTGCTTTGAGCAGGGAAGCATTTGTTTCTGCCAAGCCAAACTTCTCTCGATGTTCAAGTTTCAACGAGTTTTGTTTTCCAGATTTTCCAAAGCGCTCGATACTCCAGGAGTTCTGTCACTGTCAGGGATGGCCATTCGGTCTATGGAGAAAGGCTGTGTTGCTTCCACCTTTGCCCAAATCCCCTTCTGAATCTTGGTCCTGGCGCAAAGGTGCTAGAATTGTTAAGATGGCT
>gnl_Poptr_v3.0_Potri.014G032300.1
ATGAGTGTCTTTTACCATGAAGAGCCACCAAATCATTCTAAGAAGTGCAAATTCCTTGCTGCAACTTTAAAGGATGTGTTTTCGAATTGCAGCGCTTGTGGTGGACAGATTTCAACTCCAGGCCCGGAGGAAGAGTATCCAACTACTGACGTTGATGATGACCAGGAAGTTATTGTTTCAGAAATTCGAAGCCGGGCAATGGAGAAGTTGAGGCATAAACCCTTTGTTTTCACTGACAGCTTTTCCTGGGTATACTCTCCGATGACAGGAGAATTGTTTGTAACTCCGAAGGCTGTTCAACAAAAGGAGGAGGATGACAGCAGCGAGGATGAAAATGATGATGCAAGAGAGGAATTTTTCTCTGTTGGGAGTTGTTTATCCTGCTGTTCGAGTGCTTTGAGCAGGGAAGTATTTGTTTCTGCCAAGACAATCTCCTCTCCATGTTCAAGCTTCAACGGGTTTGAGTTTCCAGATTTTCCAAAGCGTTCGATACTCCAGGAGTTCTGCTGTCACTGTCAGGGATGGCCATTTGGTCTATGCAGGAAGGCTGTGTTACTTCCACCTTTGCCCAAATCCCCTTCTGAATCTTGGTCCTGGCGTAAGGGTGCAAGGATTGTCAAGATAGCT
>gnl_Prupe_v2.1_Prupe.1G438800.1
ATGAGCATCTTTTATCATGAAGAAGAGCCACCAAATCCTTCCAAAAGGTGCAAATTTCTTGCTGCTTGTCTCACAGATGCGTTTTCCAATTGCCATATTGGCAGACGGCTTCCAACTTCGAGCCCAGAAGCAGAGGATCAATACATAACAAATGACTTTGATGAGGAACAGGAAGTAATTGTATCAGCAATTCGAAGTGCTGCAATGGAAAAGTTGAGGCGCAAGCCTAGCAGTTTGACAGATAGTTTTTCATTTGTCTACTCTTCAAAATCAGGAGATTTATTCATAAGCCAGAAAGGAGTACTAAACAAAAAGGATCAAGGTGAAGAAGATGATGAGAAAGAAGAATTTTTATCTGTTAAAAGTTGCTTCTCTTGCTGCTCAACTGCTGCCACAAGTAGAGATGTGTTTCTTTCTGTCAAGACAAGTTTGTCCCGCTGTTCGAGCCTTAATGGGATTGATTTTAAAGATTTTCCGAGGCAGTCTATAATTCAGCAATTCCGTCATTGTGAGGGCTGGCCCTTTGGTCTTTGCCGGAAGGCTGTGTTGCTTCCACCTCTGCCCAAGTCGCCGTCTGAGTCGTGGTCATGGCGCAAAGGCACTAAATATGTCAAGATGGTT
>gnl_Solly_v2.4_Solyc04g079170.2.1
ATGGTGTTGTTCTCTTCTAACCAAGAAGTATCAACAAATCCTTCTAAGAGATGCAAATTCTTCTCTACAACTCTGAGGGACGCATTTGCTAATTGTCATATTTTTAAAGAAAGACATTCTAGTACTCAAAGTTTAGAGGAAGAGGATGTCATAGATGATGAAGAGGAAGTGTTTGTGTCAATAGTGATAAGTAGATACATGGAGTCAAAATGCAGGAAAAAAGCAGCTATATTCTCCAGTGAAAAGTTCAACTGGACATTATCTACAACAGCAGCAGGGGATTTATTCATATCTGAAAAGCTAATGCAGCAAAAAGAGGACAGTGCAGATGAAGAAGATAAGGAAGAGAGGGAGGAGTTCTTATCTGTTGGGACTCGTCTTTCGCGATGCTCCAGTGCTATCAGCTATGAGGCATTTGCTACAGCTAAGACAGCATTTTCCAGGTCTTCAAGCTTGAACAGGATTGAGTTTCAAGATATTCCGAGGCGTTCTGTTATTAAGGAATTCTCTCACTGTGAAGGATGGCCATTTGGTTTAAGCCGTAAAATGTTGTTACTTCCTCCTTTGCCAAAATCTCCAAAACAAAGATTAGAGCTTTCTGAATATTCAAGAAAGGATTTCCTTGCACAAGTTTTTAGGATTATTATCATTTGCCTGTTGTGG
>gnl_Sorbi_v3.1_Sobic.002G227300.1
ATGCCTTGCTTGGCGCAAGAGTTCCACCCCAAGCTGCCCGCGGCCAACCACTACTGCAAGTCCTTGTCGTCGCTCATCCGGGAGACCTACGCGCACTGCCATGTCCCCTGCGTCAGGATCCCCGCCGGCGCCGGGTGGAGCTCCGGCGAGGACACCGACGACGACAGCGTCCTCGACGAAGCGCAAGACACCAAGCAGGTGATCCTCAACGAGATGAGGAACCGGCAGATGAAGAAGCGGTCCAGGTGCAGCGTGGACTCGCCGTCGCCGACGCTGCCTCTGTCGTCGAGCTCTGCTTTCGCCTGGTCGTACACTCCGCTCGATCCAAGAACCGTCCTCGACAAGGTGTCAAGTCCCAAGACGTGCGTCGTGGTGGAGGGGGCAGCGGCCGACGAGGAGAAGGAGGAGGAGGAGGAGGAGGAGGAGGACGACGGGGACTACGGCGACGCGGACGACGAGAGCGAGGCGTTCTTCTCCGTGAAGAGCTTCTTCACGCGCAGCACGAGCCGGGCGGCGACCGTGGCGTCGTCGGCGTGCATGATGATGATAGACCCGCCGCCGCCGACGCTGATGCGGTCGCCCGAGGCCCTGGAGCGCTTCCGGGACTGCGAGGGGTGGCCGTTCGGGCTGTGCCGCCGGCCGGCCGTCCTCCCGCTGCCGCCGCTGCCCAGCACGCCGGCCGACTCGTGGAAGTGGCGCAAGAGCGTCAGTAGCCTCGCCGCGAGCCCAACTCCTGCTTACAGACACAAAATCGCTGCTGCTAGCAGTAAA
>gnl_Stras_v2.0_SGA_v2.0_scaffold14T07032
ATGAGCATTTTCTACCAAGAAGAGCCTTCAAATCCCTCCAAGAAATGCAAATGCCTTGCCTCCTTACTCAAAGATGCATTCACCAAATGCCATTCTTTTCGCTGCACGGAAGTAGCCGACTCGACTCTTGAGTCTGAAGATTGCGCAACCAATCTCGACGAAGACGAGATATTCGTCTCGGCTATCATAAGCAAGTACATGGAGTCGAAAAGCAAGCGAAAATCGGGCGTTGGCATAGAAAGCTTCAAGTGGGCTCTGTCTCCAGAGGCAGGGGATTATTTCAAAACAACCCCAAAATCATTTTTTGAAAATTACAATGCTAACAATTTAGTTGAAGTCAATGGGGATGAGTTTCGGTCGGCCAATAGCCGACTTTCACGTTGCTCGAGTGACACGAGCTTTGATGCGTTTTGCTCGGCTAGAACGTGTTTTTCAAGATGCTCGAGTTTGAGTAGGATTGAGAATAACGATTTTTTATCGGGTGATCGGAGGTCGATTATTATGGAGCTCGTGGGTTGCGAAGGATGGCCGTTCGGGCTTTGCAGGAAGGCATTGTTCCTGCCTCCATTGCCTAAATCTCCAGCTGATTCTTGGTCATGGAGAAAGGGTGGGAAAGTGATAAGGATACATTAA
>gnl_Theca_v1.1_Thecc1EG033876t1
ATGAGCGTCTTTTATCAGGAAGAGCAGCCTCGTCAGTCTAAGAGATGCAAGTTCCTAGCTTCTGTTCTGAAGGAAGCGTTTTCCAATTGCCATGCTTTCGGTGGACATTCAGGTCCAGAGGAAGAATATCCAACAAGTGACATCGATGATGAATCGGAAGTTGTTGTTTCTGAGATTCGGAGTCGAGCAATGGAGAAGATGAAGCGCAGGCCTAGTCTAACAGCAGAAAACATTTCCTGGGTGTTTTCTCCTTCGACAGGAGAGCTGTTTATAACCTCAAAGCACGCCAAACGAAGAGACAAAGATAACGAAGATGAGGAAAGAGAGGAATTCTTTTCTGTCGGGAGTTGTTTCTCCTTCTGTTCGAGTGCCGTGAGCAGGGAAGCGTTTCTCTCGGCCAAGGCAAACTTTTCCCGCTGTTCAAGCTTAAACAAGGTTGATTTCCCAGACTTTTGGAAGTTTGATCTTCAGGATTTTCGACGGCGATCAATAATTCAGGAATTCTGCCACTGCGAGGGGTGGCCATTTGGGCTGTGCAGGAAGGCTGTGTTGCTCCCGCCTCTGCCGAAATCCCCTTCCGAATCTTGGTCTTGGCGTAAAGGCACCAGATTAGCTAAGACGCCATATATT
>gnl_Utrgi_v4.1_Scf00031.g3933.t1
ATGGCGGAGAGGCGTGGAGGAGGATGGACAGGCCTTCTCTGTGTCCTCAAAGATGCTCTGGCGAGCCGCCGGGGCGGCGCGGCGGTGTCTGATGAGGACGAGCCGACTGGTGACGGCGATGATGACCACAAGAAGCTTGTTTCCAGCATCGTGAGCAAGTACCTGGAGTCGAAGCGCCGGAAGGGGAGGAAGGCAGCCACCGCCGTCTCATTGGATGTTCCGTTCCAGCCACGGGGCGACCGGAAGACGGGGTGGGCTAAGTATGCGCCGGAAAACACGTCACAACAAGAGGATCATGCTGCGGCAGAGGATCACAGTCCCTCGAGATGTTCAAGTGATGGGAGCTTCGTCTCTGTCCAGACGCACTTTTCAGGGTGCTCCAGCGCCGTTGATGGAGCCGAGATTTTTCAGGATCTCAGCGGCCGGAGCTCAAACAAGGCGATGCCTGAGCCTGAAGGATGGCCTTTTGGGCTTTTCCGGAGGGCTGTGCTCCTGCCGCCGCTACCCAAAGCTCCGGCAGATTCATGGCTATGTAAAAGAGAGCTTCGAAGATGTCACAAAGAGCATCCACGTACACTT
>gnl_Vitvi_Genoscope.12X_GSVIVT01009525001
ATGAATAGGGGCAACAAAGTACGATTGATCTTGGGGGTTTTATCTGCTACAAAATCCCTCATCATTGAACCAATTCCCAGCTCAAGAGCGCCTAGCATCATGTTTTACAACGAAGACCAACCAAATCCCTCAAAGAGATGCAAATGCCTCGCAGCAGCCCTCAAGGAGGCTTTTTCTAATTGCCATGCTTTTGGTGGGAAGCTTCCTTCTGCAAGCCCAGATGAGGAAAATCCACCGAGTGACGTTGATGATGAGGAGGAAGTGGTTGTCTCAGCAATTCGAAGTAAAGCCAGAGAAGCAAAGTTGAGGCGTAAGACCAGCCTTCTATCGGATAGCTTTAAGTTAGATAGCTTCTCCCGGGTCTTCTCTCCCAGGACAGGAGAATTGTTCGCAACCCCAAAGGAACTGCAGCAGAGGGAAGATGACGATGATGATGAAGAAAGGGAGGATTATTTCTCTGTTAGGAGCTATTTGTCCCGTGCTTCAAGTGTAGCAAGTAGGGAGGCCTTCCTGTCTGTTAAGACAAACTTCTCCCGCAGTTCGAGCTTGAGTGGGATTGATTTTTACGAGTTTCGGAGGCCGTCCATAATTGAGGAGTTATGCCACTGTGAGGGGTGGCCTTTTGGTCTCTGCAGGAGGGCCATGTTGCTTCCACCTCTGCCCAAGTCCCCATCCGAGTCCTGGTCATGGCGTAAAGGCACAAGAGTAGTTAAAATGAAT
>FraveV4A2_2g34660.t1
ATGAGCATCGTTTATCATGAAGAGGAGGAGGAGGAGGTGCCCAACCCTTCAAAAAGATCCAAGTTTCTTGCTGCATGTCTCATGGATGCGTTTTCCAACTGCCATATGCCTCGGCTTCGAACTTCAAGCCCAGAAGCAGAGGATCACCCGGCAAGTGATGACTTTGAAGATGAACAGGAACTGATTGTATCTGCAATCCGGAGCCGTGCAATGGAAAAGCTGAAGCGCAAGCCGAGCAGTTTGAGTTTGACAGATAGCTTTTCTTGGGTTTACTCTACGAAAACTGGAGAGTTATACATAACTCAAAAAGCAGCGGAGAAGAAAGAGGAGTGTGAAGATGAAGAAGATGATGAAAAGGAAGAGTTCTTATCAGTGGCCAGTTGCTTCTCTTGCTGCTCAGCTAGTGCTGCTGCAAGTAGGGATGTGTTTCTCTCTGTCAAGACTAGTCTTTCAAGATGTTCGAGCCTTGATGGTTTTGAGTTCAACTTCAACGACTTTCAGAAGAGGCAGTCCATAATTCAACAGCTGTGCCATTGTGAGGGCTGGCCGTTTGGCCTTTGCCGGAAGGCTGTGTTGCTTCCGCCTCTGCCCAAGTCTCCGTCGGAGTCGTGGACATGGCGCAAAGGGACTGTAACAAAATCGAAGAGCTTACCCTCCAGATCACATACAATGACACCAAATATAGTGCCTACA
>FraveV4A2_2g34701.t1
ATGGAAAAGCTGAAGCGCAAGCCGAGCAGTTTGAGTTTGACAGATAGTATTTCTTGGGTTTACTCTACGAAAACTGGGGAGCTATACATAACTCAAAAGGCAGTGGAGAAGAAAGAGGGGTGTGAAGATGAAGAAGATGATGAAAAGGAGGAGTTATCAGTGGCAAGTTGCTTCTCTTGCTGCTCATCTAGTGCTGCTGCAAGTAGGGATGTGTTTCTCTCTGTCAAGACTAGTCTTTCAAGATGTTCGAGCCTTGATGGTTTTGAATTCAACTTCAACGACTTTCAGACGAGGCAGTCCATAATTCAACAGCTGTGCCATTGTGAGGGTTGGCCGTTTGCCGGAAGGCTGTGTTGCTTCCGCCTCTGCCCAAGTCTCCATCGGAGTCGTGGACATGGCGAAAAGGGACTG
>Maldo_HF_13007
ATGTTTCTTTGCAACAATTCCATTCAGGAAACTCACTATGAAATACTTTCCGTGAAACAAGATGCAAGCTATGAAGATATCCGAGCAAGCTATCGATCTGCCATCCTTGATAGTCATCCTGATAAATCACAAAGTACCTCTGGATCGGGAGATAGATTCCTGAAGGTGCAAAAGGCTTGGGAAATCCTTGGCGATTCAAGGTCTCGCGCACTTTATGATAGCGCACTGCGAGCTTCTAGTCTTGATGCTATGGTTGCAGAAGATATCAGCTTAAAAGATGTGATGGCTGAAGATGCGGGAGAGGCCATTCAGCTCTTTTACCAGTGCCGGTGTGGTGACTATTTCTTCGTTGATTCTTTGGAGTTGGAGAAGATGGGATATGCTTTGTTAAGAGATGGAAGGAAAATATCTTTCGAGGCACAAAACGCATTGCCAGCATCGCTTGTCATCCCCTGCGGGTCTTGTTCTTTGAAAGTTCGGATGTTCGATCTTTTCCTCCTTTATGGGCACCGTTCTTCCTCTGATGAAAGAAATTTGATTTTCATCAAAGATTGTGTTTTTGGGTATTTTAAACTAAAATTCCCAGTTGGGTTTCTCGTAAATCGGAAACAGGAGATGGGTTCTGCAGAAAAAAGCTCCCAGTGGCGGAGCGTGTTCGACGGCGTGAAGCTGAAGACGATCAAAGCAATGCCGGAAGCTCTAATGGCGGAGATCAACACAGCAATCTGCAATCTCGAGTACGCACGCGCCACCGCTCTTGTCGACTCTCCGTCTTCTTTGTCTTCGACGGCGAAAACCGAGATCCCTGATCAACCGGAATACAATGCACGAATGGCGGACCAAGCCTACAAGGCAGGCTGCGCAGCCTTGGCAGCTGGGAAACTCGACGAGGCCCTTCTCTCTCTGAACACTTCTCTCTCTATGTGCCCGCCTGATCAGACCTCTGCGGTGACCAAGCTCCACTCTTTGATCTCTCTCACATCTCGGCAGCTCCATAACATCTTTTATCACGAAGATGAACAATCACCAAATCCTTCCAAAAGATGCAAATTTCTTGCTGCTTGTCTCACCGATGCGTTTGCGAATTGCCATACCGGCAGAAAGCTTTCGGTTTCGAGCCGTGCGGAGGAGTGCTTGACAAGCGACTTTGATGAGGAACAGGAAGTTATTGTGTCTGCGATTCGAAGCCGTGCTATGGAAAAGCTGAGGCGCAAGCCGCGCAGCTTCTCAGATAGCTTTTCTTTTGTCTACTCTTCTAAATCGGGTGATTTATTCATAACACAGAAAGGAGTAGAAAAGCAGGAGGATCATGAAGACGATGAGAAAGCAGATTTTTTATCGGTTGCAAGCTGCCTTTCTTGCTGCTCAAGCGACGCTGCAAGTAGAGACGTGTTTCTTTCTGTCAAGACAAGCTTGTCGCGCTGTTCGAGCCTTAATGGGATCGAGTTTATAGATTTTCCAAAGCAGTCCATAATTCAGCAGTTCCGTCATTGTGAAGGCTGGCCGTTTGGGCTTTGCCGGAAGGCTGTGTTGCTTCCACCGCTGCCAAAGTCGCCCTCTGAGTCGTGGTTGTGGAAAAAAGGCACTAAGTTTGTTAAGATGGTT
>Maldo_HF_21675
ATGGAACAATCCACCGCATGCCCAAAAGTCGCTGCCTCTCAAAGCGATTCCAATCCGCGCTATTCTTTGCCCACCATTATTGATGTGATCGCGCGCGAGATTGGATCTTGCTCGGCCCACGAAGTGAAGATAATGTGGTGGCAAGTAGCTACAACCATGGCTCTTGGCAGCCACCCCATTCAGGATACTCACTATGACATACTATCGGTGAAACAAGATGCAAGCTATGAAGTTATTCGAGCAAGCTACCGATCTGCCATCCTTGATAGTCATCCTGATAAATTGCAAAGTACATCTGGGTCGGGAGATAGATTCCTGAAGGTGCAAAAGGCTTGGGAAATCCTTGGCCATTCAAGGTCTCGCGCACTTTATGATAGTGCGATTCTCGATTCTAGTCATGACGCTATGGTGGCAGAAGATATCAGCCTAGAAGATGTGATGGTTGAAGATGCGGGAGAGGTCATTCAACTCTTTTACCAGTGCCGGTGCAGTGACTATTTCTTCGTTGATTCTTTGGAGTTGGAGAAGATGGGGTATGCTTTATTAAAAGATGGAAACAAGATATCTTTCGAAGCACAGAATGCATTGCCAGCATCGCTTGTCCTCCCTTGCGGGTCTTGTTCTTTGAAAGTTCGGATATTGATCAATTCAGATGACTTTATTACGATCATTGATGACCATCGAATGGGGGACGAAGTGATGGGTTCTGCAGAAAAAAGCTCCCAATGGCGGAGCGTGTTCGATGGCGTGAAGCTGAAGACCATCAAATCAATGCCGGAAGCTCTAATGGCGGAGATCAACACAGCAATTTGCAATCTCGAATACGCACGCGCCACCGTTCTTCTCGGCTCTCCGTCTTCTTCGTCTTCGATGGCGAAAACCGAGAGCTCTGATCAACCCGTATTCAATGCAAGAATGGCGGACCAAGCATACAAGGCGGGCTGCGCAGCATTGGCAGCTGGGAAGCTCGACGAGGCCCTTCTCTCTCTAAACACTTCTCTCTCTAAGTGCCCACCTGACCAGACCTCTGCCCCACCAAATCCTTCCAAAAGGTGCAAGTTTCTTGCTGCTTGTCTCACCGATGTGTTTGCGAATTGCCATACCAGCAGAAAGCTTTCGGCTTCGAGCCCTGCTGGGGAGGAGTTCCTGACAAGCGACTTTGATGAGGAACAAGAAGTTATTGTGTCTGCCATTCGAAGCCGTGCTATGGAAAAACTGACGCGCAAGCCGAGCAGTTTGACAGATAGCTTCTCTTTCGTTTACTCTTCGAAATCAGAAGATTTATTCATAACGCAGAAAGGAGCGGAAAAGCAAGAGGATCATGAAGATCACGAAGGCGATGAGAAAGAAGAATTTTTATCGGTTGCAAGCTGCCTTTCTTGCTGCTCAAGCACCGCTGCAACTAGAGACGTGTTTCTTTCTGTCAAGACAAGTTTGTCGCGTTGTTCGAGCCTTGGTGGGATCGAGTTTAGAGATTTTCCAAGGCAGTCCATAATTCAGCAATTCTATCATTGTGAGGGCTGGCCGTTTGGGCTTTGCCGGAAGGCTGTGTTGCTTCCACCGCTGCCAAAGTCGCCCTCTGAGTCGTGGATGTGGAGAAAAGGCACTAAGTTTGTTAAGATGGTT
>Malba_008360
ATGAGCATCTTTTATCACGAAGATGAACAATCACCAAATCCTTCCAAAAAATGCAAATTTCTTGCTGCTTGTCTCACCGATGCGTTTGCGAATTGCCATACCGGCAGAAAGCTTTCGGTTTCGAGCCGTGCGGAGGAGTGCTTGACAAGCGACTTTGATGAGGAACAGGAAGTTATTGTGTCTGCGATTCGAAGCCGTGCTATGGAAAAGCTGAGGCGCAAGCCGCGCAGCTTCTCAGATAGCTTTTCTTTCGTCTACTCTTCTAAATCGGGTGATTTATTCATAACACAGAAAGGAGTGGAAAAGCAGGAGGATCATGAAGACGATGAGAAAGCAGATTTTTTATCGGTTGCAAGCTGCCTTTCTTGCTGCTCAAGCGACGCTGCAAGTAGAGACGTGTTTCTTTCTGTCAAGACAAGCTTGTCGCGCTGTTCGAGCCTTAATGGGATCGAGTTTAGAGATTTTCCAAACCAGTCCATAATTCAGCAGTTCCGTCATTGTGAAGGCTGGCCGTTTGGGCTTTGCCGGAAGGCTGTGTTGCTTCCACCGCTGCCAAAGTCGCCCTCTGAGTCGTGGTTGTGGAAAAAAGGCACTAAGTTTGTTAAGATGGTT
>Malba_015988
ATGAGCATCTTTCATCACGAAGAAGAACAGCCACCAAATCCTTCCAAAAGGTGCAAGTTTCTTGCTGCTTGTCTCACCGATGTGTTTGCGAATTGCCATACCAGCAGAAAGCTTTCGGCTTCGAGCCCTGCTGGGGAGGAGTTCCTGACAAGCGACTTTGATGAGGAACAAGAAGTTATTGTGTCTGCCATTCGAAGCCGTGCTATGGAAAAACTGACGCGCAAGCCGAGCAGTTTGACAGATAGCTTCTCTTTCGTTTACTCTTCGAAATCAGGAGATTTATTCATAACGCAGAAAGGAGCGGAAAAGCAAGAGGATCATGAAGATCACGAAGGCGATGAAAAAGAAGAATTTTTATCGGTTGCAAGCTGCCTTTCTTGCTGCTCAAGCACCGCTGCAACTAGAGACGTGTTTCTTTCTGTCAAGACAAGTTTGTCGCGTTGTTCGAGCCTTGGTGGGATCGAGTTTAGAGATTTTCCAAGGCAGTCCATAATTCAGCAATTCTATCATTGTGAGGGCTGGCCGTTTGGGCTTTGCCGGAAGGCTGTGTTGCTTCCACCGCTGCCAAAGTCGCCCTCTGAGTCGTGGATGTGGAGAAAAGGCACTAAGTTTGTTAAGATGGTT
>Malsi_08g009720
ATGAGCATCTTTCATCATGAAGAAGAACAGCCACCAAATCCTTCCAAAAGGTGCAAGTTTCTTGCTGCTTGTCTCACCGATGTGTTTGCGAATTGCCATACCAGCAGAAAGCTTTCGGCTTCGAGCCCTGCTGGGGAGGAGTTCCTGACAAGCGACTTTGATGAGGAACAAGAAGTTATTGTGTCTGCCATTCGAAGCCGTGCTATGGAAAAACTGACGCGCAAGCCGAGCAGTTTGACAGATAGCTTCTCTTTCGTTTACTCTTCGAAATCAGAAGATTTATTCATAACGCAGAAAGGAGCGGAAAAGCAAGAGGATCATGAAGATCACGAAGGCGATGAGAAAGAAGAATTTTTATCGGTTGCAAGCTGCCTTTCTTGCTGCTCAAGCACCGCTGCAACTAGAGACGTGTTTCTTTCTGTCAAGACAAGTTTGTCGCGTTGTTCGAGCCTTGGTGGGATCGAGTTTAGAGATTTTCCAAGGCAGTCCATAATTCAGCAATTCTATCATTGTGAGGGCTGGCCGTTTGGGCTTTGCCGGAAGGCTGTGTTGCTTCCACCGCTGCCAAAGTCGCCCTCTGAGTCGTGGATGTGGAGAAAAGGCACTAAGTTTGTTAAGATGGTT
>Malsi_15g008380
ATGAGCATCTTTTATCACGAAGATGAACAATCACCAAATCCTTCCAAAAGATGCAAATTTCTTGCTGCTTGTCTCACCGATGCGTTTGCGAATTGCCATACCGGCAGAAAGCTTTCGGTTTCGAGCCGTGCGGAGGAGTGCTTGACAAGCGACTTTGATGAGGAACAGGAAGTTATTGTGTCTGCGATTCGAAGCCGTGCTATGGAAAAGCTGAGGCGCAAGCCGCGCAGCTTCTCAGATAGCTTTTCTTTTGTCTACTCTTCTAAATCGGGTGATTTATTCATAACACAGAAAGGAGTGGAAAAGCAGGAGGATCATGAAGACGATGAGAAAGCAGATTTTTTATCGGTTGCAAGCTGCCTTTCTTGCTGCTCAAGCGACGCTGCAAGTAGAGACGTGTTTCTTTCTGTCAAGACAAGCTTGTCGCGCTGTTCGAGCCTTAATGGGATCGAGTTTATAGATTTTCCAAAGCAGTCCATAATTCAGCAGTTCCGTCATTGTGAAGGCTGGCCGTTTGGGCTTTGCCGGAAGGCTGTGTTGCTTCCACCGCTGCCAAAGTCGCCCTCTGAGTCGTGGTTGTGGAAAAAAGGCACTAAGTTTGTTAAGATGGTT
>Malsy_08g009420
ATGAGCATCTTTCATCATGAAGAAGAACAGCCACCAAATCCTTCCAAAAGGTGCAAGTTTCTTGCTGCTTGTCTCACCGATGTGTTTGCGAATTGCCATACCAGCAGAAAGCTTTCGGCTTCGAGCCCTGCTGGGGAGGAGTTCCTGACAAGCGACTTTGATGAGGAACAAGAAGTACTTACTGTTATTGTGTCTGCCATTCGAAGCCGTGCTATGGAAAAACTGACGCGCAAGCCGAGCAGTTTGACAGATAGCTTCTCTTTCGTTTACTCTTCGAAATCAGAAGATTTATTCATAACGCAGAAAGGAGCGGAAAAGCAAGAGGATCATGAAGATCACGAAGGCGATGAGAAAGAAGAATTTTTATCGGTTGCAAGCTGCCTTTCTTGCTGCTCAAGCACCGCTGCAACTAGAGACGTGTTTCTTTCTGTCAAGACAAGTTTGTCGCGTTGTTCGAGCCTTGGTGGGATCGAGTTTAGAGATTTTCCAAGGCAGTCCATAATTCAGCAATTCTATCATTGTGAGGGCTGGCCGTTTGGGCTTTGCCGGAAGGCTGTGTTGCTTCCACCGCTGCCAAAGTCGCCCTCTGAGTCGTGGATGTGGAGAAAAGGCAAGAAGTTTGTTAAGATGGTT
>Malsy_15g007260
ATGAGCATCTTTTATCACGAAGATGAACAATCACCAAATCCTTCCAAAAGATGCAAATTTCTTGCTGCTTGTCTCACCGATGCGTTTGCGAATTGCCATACCGGCAGAAAGCTTTCGGTTTCGAGCCGTGCGGAGGAGTGCTTGACAAGCGACTTTGATGAGGAACAGGAAGTTATTGTGTCTGCGATTCGAAGCCGTGCTATGGAAAAGCTGAGGCGCAAGCCGCGCAGCTTCTCAGATAGCTTTTCTTTTGTCTACTCTTCTAAATCGGGTGATTTATTCATAACACAGAAAGGAGTAGAAAAGCAGGAGGATCATGAAGACGATGAGAAAGCAGATTTTTTATCGGTTGCAAGCTGCCTTTCTTGCTGCTCAAGCGACGCTGCAAGTAGAGACGTGTTTCTTTCTGTCAAGACAAGCTTGTCGCGCTGTTCGAGCCTTAATGGGATCGAGTTTATAGATTTTCCAAAGCAGTCCATAATTCAGCAGTTCCGTCATTGTGAAGGCTGGCCGTTTGGGCTTTGCCGGAAGGCTGTGTTGCTTCCACCGCTGCCAAAGTCGCCCTCTGAGTCGTGGTTGTGGAAAAAAGGCACTAAGTTTGTTAAGATGGTT
>Maldo_GDDH_08G1103700
ATGAGCATCTTTCATCATGAAGAAGAACAGCCACCAAATCCTTCCAAAAGGTGCAAGTTTCTTGCTGCTTGTCTCACCGATGTGTTTGCGAATTGCCATACCAGCAGAAAGCTTTCGGCTTCGAGCCCTGCTGGGGAGGAGTTCCTGACAAGCGACTTTGATGAGGAACAAGAAGTTATTGTGTCTGCCATTCGAAGCCGTGCTATGGAAAAACTGACGCGCAAGCCGAGCAGTTTGACAGATAGCTTCTCTTTCGTTTACTCTTCGAAATCAGAAGATTTATTCATAACGCAGAAAGGAGCGGAAAAGCAAGAGGATCATGAAGATCACGAAGGCGATGAGAAAGAAGAATTTTTATCGGTTGCAAGCTGCCTTTCTTGCTGCTCAAGCACCGCTGCAACTAGAGACGTGTTTCTTTCTGTCAAGACAAGTTTGTCGCGTTGTTCGAGCCTTGGTGGGATCGAGTTTAGAGATTTTCCAAGGCAGTCCATAATTCAGCAATTCTATCATTGTGAGGGCTGGCCGTTTGGGCTTTGCCGGAAGGCTGTGTTGCTTCCACCGCTGCCAAAGTCGCCCTCTGAGTCGTGGATGTGGAGAAAAGGCACTAAGTTTGTTAAGATGGTT
>Maldo_GDDH_15G1085000
ATGAGCATCTTTTATCACGAAGATGAACAATCACCAAATCCTTCCAAAAGATGCAAATTTCTTGCTGCTTGTCTCACCGATGCGTTTGCGAATTGCCATACCGGCAGAAAGCTTTCGGTTTCGAGCCGTGCGGAGGAGTGCTTGACAAGCGACTTTGATGAGGAACAGGAAGTTATTGTGTCTGCGATTCGAAGCCGTGCTATGGAAAAGCTGAGGCGCAAGCCGCGCAGCTTCTCAGATAGCTTTTCTTTTGTCTACTCTTCTAAATCGGGTGATTTATTCATAACACAGAAAGGAGTGGAAAAGCAGGAGGATCATGAAGACGATGAGAAAGCAGATTTTTTATCGGTTGCAAGCTGCCTTTCTTGCTGCTCAAGCGACGCTGCAAGTAGAGACGTGTTTCTTTCTGTCAAGACAAGCTTGTCGCGCTGTTCGAGCCTTAATGGGATCGAGTTTATAGATTTTCCAAAGCAGTCCATAATTCAGCAGTTCCGTCATTGTGAAGGCTGGCCGTTTGGGCTTTGCCGGAAGGCTGTGTTGCTTCCACCGCTGCCAAAGTCGCCCTCTGAGTCGTGGTTGTGGAAAAAAGGCACTAAGTTTGTTAAGATGGTT
>Maldo_Gala_08g009320
ATGAACATCTTTCATCATGAAGAAGAACAGCCACCAAATCCTTCCAAAAGGTGCAAGTTTCTTGCTGCTTGTCTCACCGATGTGTTTGCGAATTGCCATACCAGCAGAAAGCTTTCGGCTTCGAGCCCTGCTGGGGAGGAGTTCCTGACAAGCGACTTTGATGAGGAACAAGAAGTTATTGTGTCTGCCATTCGAAGCCGTGCTATGGAAAAACTGACGCGCAAGCCGAGCAGTTTGACAGATAGCTTCTCTTTCGTTTACTCTTCGAAATCAGAAGATTTATTCATAACGCAGAAAGGAGCGGAAAAGCAAGAGGATCATGAAGATCACGAAGGCGATGAGAAAGAAGAATTTTTATCGGTTGCAAGCTGCCTTTCTTGCTGCTCAAGCACCGCTGCAACTAGAGACGTGTTTCTTTCTGTCAAGACAAGTTTGTCGCGTTGTTCGAGCCTTGGTGGGATCGAGTTTAGAGATTTTCCAAGGCAGTCCATAATTCAGCAATTCTATCATTGTGAGGGCTGGCCGTTTGGGCTTTGCCGGAAGGCTGTGTTGCTTCCACCGCTGCCAAAGTCGCCCTCTGAGTCGTGGATGTGGAGAAAAGGCACTAAGTTTGTTAAGATGGTT
>Maldo_Gala_15g008010
ATGAGCATCTTTTATCACGAAGATGAACAATCACCAAATCCTTCCAAAAGATGCAAATTTCTTGCTGCTTGTCTCACCGATGCGTTTGCGAATTGCCATACCGGCAGAAAGCTTTCGGTTTCGAGCCGTGCGGAGGAGTGCTTGACAAGCGACTTTGATGAGGAACAGGAAGTTATTGTGTCTGCGATTCGAAGCCGTGCTATGGAAAAGCTGAGGCGCAAGCCGCGCAGCTTCTCAGATAGCTTTTCTTTCGTCTACTCTTCTAAATCGGGTGATTTATTCATAACACCGAAAGGAATGGAAAAGCAGGAGGATCATGAAGACGATGAGAAAGCAGATTTTTTATCGGTTGCAAGCTGCCTTTCTTGCTGCTCAAGCGACGCTGCAAGTAGAGACGTGTTTCTTTCTGTCAAGACAAGCTTGTCGCGCTGTTCGAGCCTTAATGGGATCGAGTTTAGAGATTTTCCAAAGCAGTCCATAATTCAGCAGTTCCGTCATTGTGAAGGCTGGCCGTTTGGGCTTTGCCGGAAGGCTGTGTTGCTTCCACCGCTGCCAAAGTCGCCCTCTGAGTCGTGGTTGTGGAAAAAAGGCACTAAGTTTGTTAAGATGGTT
>Pyrco_DAP_Chr15v0.1_36935.1
ATGACACACACCAAAAGCACTAGTTTTGTAGGTATCTCAAAGCACCTCTGGCTTACAGCTTACAAACCCAAAGCACTTTTTTTTTTTCACTCCAACATGAGCATCTTTTATCACGAAGATGAACAATCACCAAATCCTTCCAAAAGATGCAAATTTCTTGCTGCTTGTCTCACCGATGCGTTTGCGAATTGCCATACCGGCAGAAAGCTTTCGGTTTCGAGCCGTGCGGAGGAGTGCTTGACAAGCGACTTTGATGAGGAACAGGAAGTTATTGTGTCTGCGATTCGAAGCCGTGCTATGGAAAAGCTGAGGCGCAAGCCGCGCAGCTTCTCAGATAGCTTTTCTTTCGTCTACTCTTCAAAATCGGGTGATTTATTCATAACACAGAAAGGAGTGGAAAAGCAGGAGGATCATGAAGACGATGAGAAAGCAGATTTTTTATCGGTTGCAAGCTGCCTTTCTTGCTGCTCAAGCGACGCTGCAAGTAGAGACGTGTTTCTTTCTGTCAAGACAAGCTTGTCGCGCTGTTCGAGCCTTAATGGGATCGAGTTTAGAGATTTTCCAAGGCAGTCCATAATTCAGCAGTTCCGTCATTGTGATGGCTGGCCGTTTGGGCTTTGCCGGAAGGCTGTGTTGCTTCCACCGCTGCCAAAGTCGCCCTCTGAGTCGTGGTTGTGGAAAAAAGGCACTAAGTTCGTTAAGATGGTT
>Pyrco_DAP_Chr8v0.1_19696.1
ATGAGCATCTTTCATCATGAAGAACAACAGCCACCAAATCCTTCCAAAAGATGCAAGTTTCTTGCTGCTTGTCTCAACGATGTGTTTGCGAATTGCCATACCAGCAGAAAGCTTTCGGCTTCGAGCCCTGCTGGGGAGGAGTTCCTGACAAGCGACTTTGATGAGGAAAAAGAAGTTATTTTGTCTGCCATTCGAAGCCGTGCTATGGAAAAACTGAGGCGCAAGCCGAGCACTTTGACAGATAGCTTCTCTTTCGTTTACTCTTCAAAATCAGGAGATTTATTCATAACGCAGAAAGGAGCGGAAAAGCAAGAGGATCATGAAGATCACGAAGGCAATGAGAAAGAAGAATTTTTATCGGTTGCAAGCTGCCTTTCTTGCTGCTCAAGCACCGCTGCAAGTAGAGACGTGTTTCTTTCTGTCAAGACAAGTTGGTCGCGTTGTTCGAGCGTTGGTGGGATCGAGTTTGGAGATTTTCCAAGGCAGTCCATAATTCGGCAATTCAGTCATTGTGAGGGCTGGCCGTTTGGGCTTTGCCGGAAGGCTGTGTTGCTTCCACCGCTGCCAAAGTCGCCCTCTGAGTCGTGGACGTGGAGAAAAGGCACTAAGTTTGTTAAGATGGTT
>Pyrco_DAP_Chr8v0.1_19735.1
ATGAGCATCTTTCATCATGAAGAACAACAGCCACCAAATCCTTCCAAAAGATGCAAGTTTCTTGCTGCTTGTCTCAACGATGTGTTTGCGAATTGCCATACCAGCAGAAAGCTTTCGGCTTCGAGCCCTGCTGGGGAGGAGTTCCTGACAAGCGACTTTGATGAGGAAAAAGAAGTTATTTTGTCTGCCATTCGAAGCCGTGCTATGGAAAAACTGAGGCGCAAGCCGAGCACTTTGACAGATAGCTTCTCTTTCGTTTACTCTTCAAAATCAGGAGATTTATTCATAACGCAGAAAGGAGCGGAAAAGCAAGAGGATCATGAAGATCACGAAGGCAATGAGAAAGAAGAATTTTTATCGGTTGCAAGCTGCCTTTCTTGCTGCTCAAGCACCGCTGCAAGTAGAGACGTGTTTCTTTCTGTCAAGACAAGTTGGTCGCGTTGTTCGAGCGTTGGTGGGATCGAGTTTGGAGATTTTCCAAGGCAGTCCATAATTCGGCAATTCAGTCATTGTGAGGGCTGGCCGTTTGGGCTTTGCCGGAAGGCTGTGTTGCTTCCACCGCTGCCAAAGTCGCCCTCTGAGTCGTGGACGTGGAGAAAAGGCACTAAGTTTGTTAAGATGGTT
>Pyrco_BP1_003430.1
ATGGTTCTTTGCAACAACTCCATTCAGGAAACTCACTATGAAATACTTTCCGTGAAACAAGATGCAAGCTATGAGGATATCCGAGCAAGCTACCGATCTGCCATCCTTGATAGTCATCCTGATAAATCACAAAGTACCTCTGGATCGGGAGATAGATTCCTGAAGGTGCAAAAGGCTTGGGAAATCCTTGGCGATTCAAGGTCTCGCACACTTTATGATAGCGCACTGCGAGCTTCGAGTCTTGATGCTATGGTTGCAGAAGATATCAGCTTAAAAGATGTGATGGCTGAAGATGCGGGAGAGGCCATTCAGCTCTTTTACCAGTGCCGGTGTGGTGACTATTTCTTCGTTGATTCTTTGGAGTTGGAGAAGATGGGATATGGTTTGTTAAGAGATGGAAGGAAAATATCTTTCGAGGCACAAAACGCATTGCCAGCATCGCTTGTCATCCCCTGCGGGTCTTGTTCTTTGAAAGAGATGGGTTCTTCAGAAAAAAGCTCTCAGTGGCGGAGCGTGTTCGACGGCGTGAAGCTGAAGACCATCAAAGCAATGCCGGAAGCTCTAATGGCGGAGATCAACACAGCAATCTGCAATCTCGAGTACGCACGCGCCACCGCTCTTGTCGACTCTCCGTCTTCTTCGTCTTCGACGGGGAAAACGGAGATCCCTGATCAACCGGAATACAGTGCACGAATGGCGGACCAAGCCTACAAGGCAGGCTGCGCAGCCTTGGCAGCTGGGAAACTCGACGAGGCCCTTCTCTCTCTGAACACTTCTCTCTCTATGTGCCCGCCTGATCAGACCTCTGCCGTGACCAAGCTCCACTCTTTGATCTCTCTCACATCTCGGCAGCTCCATAAAAAGCTTTCGGTTTCGAGCCGTGCGGAGGAGTGCTTGACAAGCGACTTTGATGAGGAACAGGAAGTTATTGTGTCTGCGATTCGAAGCCGTGCTATGGAAAAGCTGAGGCGCAAGCCGCGCAGCTTCTCAGATAGCTTTTCTTTCGTCTACTCTTCAAAATCGGGTGATTTATTCATAACACAGAAAGGAGTGGAAAAGCAGGAGGATCATGAAGACGATGAGAAAGCAGATTTTTTATCGGTTGCAAGCTGCCTTTCTTGCTGCTCAAGCGACGCTGCAAGTAGAGACGTGTTTCTTTCTGTCAAGACAAGCTTGTCGCGCTGTTCGAGCCTTAATGGGATCGAGTTTAGAGATTTTCCAAGGCAGTCCATAATTCAGCAGTTCCGTCATTGTGAAGGTTGGCCGTTTGGGCTTTGCCGGAAGGCTGTGTTGCTTCCACCGCTGCCAAAGTCGCCCTCTGAGTCGTGGTTGTGGAAAAAAGGCACTAAGTTTGTTAAGATGGTT
>Pyrco_BP1_010273.1
ATGGTTCTTGGCAGCCACCCCATTCAGGAAACTCACTATGACATACTATCGGTGAAGCAAGATGCAAACTATGAAGTTATTCGAGCAAGCTACCGATCTGCCATCCTTGATAGTCATCCTGATAAATTGCAAAGTACATCTGGGTCGGGAGATAGATTCCTGAAGGTGCAAAAGGCTTGGGAAATCCTTGGCGATTCAAGGTCTCGCGCACTTTATGATAGTGCGCTTCGAGCTTCTAGTCATGATGCTATGGTCGCAGAAGACATCAGCTTAGAAGATGTGATGGTTGAAGATGCGGGAGAGGTCATTCAACTCTTTTACCAGTGCCGATGCGGTGACTATTTCTTCGTTGATTCTTTGGAGTTGGAGAAGATGGGCAGAAAGCTTTCGGCTTCGAGCCCTGCTGGGGAGGAGTTCCTGACAAGCGACTTTGATGAGGAAAAAGAAGTTATTTTGTCTGCCATTCGAAGCCGTGCTATGGAAAAACTGAGGCGCAAGCCGAGCACTTTGACAGATAGCTTCTCTTTCGTTTACTCTTCAAAATCAGGAGATTTATTCATAACGCAGAAAGGAGCGGAAAAGCAAGAGGATCATGAAGATCACGAAGGCAATGAGAAAGAAGAATTTTTATCGGTTGCAAGCTGCCTTTCTTGCTGCTCAAGCACCGCTGCAAGTAGAGACGTGTTTCTTTCTGTCAAGACAAGTTGGTCGCGTTGTTCGAGCGTTGGTGGGATCGAGTTTGGAGATTTTCCAAGGCAGTCCATAATTCGGCAATTCAGTCATTGTGAGGGCTGGCCGTTTGGGCTTTGCCGGAAGGCTGTGTTGCTTCCACCGCTGCCAAAGTCGCCCTCTGAGTCGTGGACGTGGAGAAAAGGCACTAAGTTTGTTAAGATGGTT
>Pyrco_BP1_033810.1
ATGAGCATCTTTCATCATGAAGAACAACAGCCACCAAATCCTTCCAAAAGATGCAAGTTTCTTGCTGCTTGTCTCAACGATGTGTTTGCGAATTGCCATACCAGCAGAAAGCTTTCGGCTTCGAGCCCTGCTGGGGAGGAGTTCCTGACAAGCGACTTTGATGAGGAAAAAGAAGTTATTTTGTCTGCCATTCGAAGCCGTGCTATGGAAAAACTGAGGCGCAAGCCGAGCACTTTGACAGATAGCTTCTCTTTCGTTTACTCTTCAAAATCAGGAGATTTATTCATAACGCAGAAAGGAGCGGAAAAGCAAGAGGATCATGAAGATCACGAAGGCAATGAGAAAGAAGAATTTTTATCGGTTGCAAGCTGCCTTTCTTGCTGCTCAAGCACCGCTGCAAGTAGAGACGTGTTTCTTTCTGTCAAGACAAGTTGGTCGCGTTGTTCGAGCGTTGGTGGGATCGAGTTTGGAGATTTTCCAAGGCAGTCCATAATTCGGCAATTCAGTCATTGTGAGGGCTGGCCGTTTGGGCTTTGCCGGAAGGCTGTGTTGCTTCCACCGCTGCCAAAGTCGCCCTCTGAGTCGTGGACGTGGAGAAAAGGCACTAAGTTTGTTAAGATGGTT
>Pyrco_BP_DH_08g08510
ATGAGCATCTTTCATCATGAAGAACAACAGCCACCAAATCCTTCCAAAAGATGCAAGTTTCTTGCTGCTTGTCTCAACGATGTGTTTGCGAATTGCCATACCAGCAGAAAGCTTTCGGCTTCGAGCCCTGCTGGGGAGGAGTTCCTGACAAGCGACTTTGATGAGGAAAAAGAAGTTATTTTGTCTGCCATTCGAAGCCGTGCTATGGAAAAACTGAGGCGCAAGCCGAGCACTTTGACAGATAGCTTCTCTTTCGTTTACTCTTCAAAATCAGGAGATTTATTCATAACGCAGAAAGGAGCGGAAAAGCAAGAGGATCGATCAAGATCACGAAGGCAA
>Pyrco_BP_DH_15g08030
ATGACACACACCAAAAGCACTAGTTTTGTAGGTATCTCAAAGCACCTCTGGCTTACAGCTTACAAACCCAAAGCACTTTTTTTTTTTCACTCCAACATGAGCATCTTTTATCACGAAGATGAACAATCACCAAATCCTTCCAAAAGATGCAAATTTCTTGCTGCTTGTCTCACCGATGCGTTTGCGAATTGCCATACCGGCAGAAAGCTTTCGGTTTCGAGCCGTGCGGAGGAGTGCTTGACAAGCGACTTTGATGAGGAACAGGAAGTTATTGTGTCTGCGATTCGAAGCCGTGCTATGGAAAAGCTGAGGCGCAAGCCGCGCAGCTTCTCAGATAGCTTTTCTTTCGTCTACTCTTCAAAATCGGGTGATTTATTCATAACACAGAAAGGAGTGGAAAAGCAGGAGGATCATGAAGACGATGAGAAAGCAGATTTTTTATCGGTTGCAAGCTGCCTTTCTTGCTGCTCAAGCGACGCTGCAAGTAGAGACGTGTTTCTTTCTGTCAAGACAAGCTTGTCGCGCTGTTCGAGCCTTAATGGGATCGAGTTTAGAGATTTTCCAAGGCAGTCCATAATTCAGCAGTTCCGTCATTGTGATGGCTGGCCGTTTGGGCTTTGCCGGAAGGCTGTGTTGCTTCCACCGCTGCCAAAGTCGCCCTCTGAGTCGTGGTTATGGAAAAAAGGCACTAAGTTTGTTAAGATGGTT
>Pruav_sc0000852.1_g1200.1.mk
ATGGGTTCTGCAGAAAAAAGCTCCCAATGGAGGAGTGTCTTTGATGGTGTGAAACTGAAGACTATCAAAGCCATGCCGGAAGCACTCATGGCAGAGATCAACACAGCAATTTGCAATCTTGAATATGCACGTGCCACTGATCTGGTCGACTCTCCATCTTCTTCTTCAATCTCAAGGTTTGAGAGCTCTCCTCAACCTGAATACAGTGCTCGCATGGCGGACCAAGCCTACAAGGCAGGGTGTGCAGCCTTGGCTGCTGGCAAGCTTGATGAGGCTCTTCAATCTCTGAACGTTTCTCTCTCCAAATGCCCTCCTGATCAGACTTCTGCTGTGTCTAAGCTTCATTCTCTCATCTCTCTCACATCACAGCAGCTCCAAAAACAGCTTCCAACTTCGAGCCCAGAAGCAGAGGATCAGTACATAACAAGTGACTTTGATGAGGAACAGGAAGTAATTGTATCAGCAATTCGAAGTGCTGCAATGGAAAAGCTGAGGCGCAAGCCTAGCAGTTTGACAGATAGCTTTTCATTTGTCTACTCTTCAAAATCAGGAGATTTATTCATAAGCCAGAAAGGAGTGCAAAACAAAAGGGATCATGGTGAAGAAGATGATGAGAAAGAAGAATTTTTATCTGTTAAAAGTTGCTTCTCTTGCTGCTCAACTGCTGCCACAAGTAGAGATGTGTTTCTTTCTGTCAAGACAAGTTTGTCCCGCTGTTCAAGCCTTAATGGGATTGATTTTATAGATTTTCCGAGGCAGTCTATAATTCAGCAATTCCGTCATTGTGAGGGCTGGCCCTTCGGTCTTTGCCGGAAGGCTGTGTTGCTTCCACCTCTGCCCAAGTCGCCGTCTGAGTCGTGGTCATGGCGCAAAGCCACTAAATATGTCAAGATGGTT
>Pyrusco15g025360.1
ATGGTTCTTTGCAACAACTCCATTCAGGAAACTCACTATGAAATACTTTCCGTGAAACAAGATGCAAGCTATGAAGATATCCGAGCAAGCTACCGATCTGCCATCCTTGATAGTCATCCTGATAAATCACAAAGTACCTCTGGATCGGGAGATAGATTCCTGAAGGTGCAAAAGGCTTGGGAAATCCTTGGCGATTCAAGGTCTCGCACACTTTATGATAGCGCACTGCGAGCTTCTAGTCTTGATGCTATGGTTGCAGAAGATATCAGCTTAAAAGATGTGATGGCTGAAGATGCGGGAGAGGCCATTCAGCTCTTTTACCAGTGCCGGTGTGGTGACTATTTCTTCGTTGATTCTTTGGAGTTGGAGAAGATGGGATATGGTTTAAAGCTTTCGGTTTCGAGCCGTGCGGAGGAGTGCTTGACAAGCGACTTTGATGAGGAACAGGAAGTTATTGTGTCTGCGATTCGAAGCCGTGCTATGGAAAAGCTGAGGCGCAAGCCGCGCAGCTTCTCAGATAGCTTTTCTTTCGTCTACTCTTCAAAATCGGGTGATTTATTCATAACACAGAAAGGAGTGGAAAAGCAGGAGGATCATGAAGACGATGAGAAAGCAGATTTTTTATCGGTTGCAAGCTGCCTTTCTTGCTGCTCAAGCGACGCTGCAAGTAGAGACGTGTTTCTTTCTGTCAAGACAAGCTTGTCGCGCTGTTCGAGCCTTAATGGGATCGAGTTTAGAGATTTTCCAAGGCAGTCCATAATTCAGCAGTTCCGTCATTGTGATGGCTGGCCGTTTGGGCTTTGCCGGAAGGCTGTGTTGCTTCCACCGCTGCCAAAGTCGCCCTCTGAGTCGTGGTTGTGGAAAAAAGGCACTAAGTTTGTTAAGATGGTT
>Pyrbe_020247
ATGAGCATCTTTTATCACGAAGATGAACAATCACCAAATCCTTCCAAAAGATGCAAATTTCTTGCTGCTTGTCTCACCGATGCGTTTGCGAATTGCCATACCGGCAGAAAGCTTTCGGTTTCGAGCCGTGCGGAGGAGTGCTTGACAAGCGACTTTGATGAGGAACAGGAAGTTATTGTGTCTGCGATTCGAAGCCGTGCTATGGAAAAGCTGAGGCGCAAGCCGCGCAGCTTCTCAGATAGCTTTTCTTTCGTCTACTCTTCAAAATCGGGTGATTTATTCATTACACAGAAAGGAGTGGAAAAGCAGGAGGATCATGAAGACGATGAGAAAGCAGATTTTTTATCGGTTGCAAGCTGCCTTTCTTGCTGCTCAAGCGACGCTGCAAGTAGAGACGTGTTTCTTTCTGTCAAGACAAGCTTGTCGCGCTGTTCGAGCCTTAATGGGATCGAGTTTAGAGATTTTCCAAGGCAGTCCATAATTCAGCAGTTCCGTCATTGTGATGGCTGGCCGTTTGGGCTTTGCCGGAAGGCTGTGTTGCTTCCACCGCTGCCAAAGTCGCCCTCTGAGTCGTGGTTGTGGAAAAAAGGCACTAAGTTTGTTAAGATGGTT
>Pyrbe_051561
ATGAGCATCTTTCATCATGAAGAAGAACGGCCACCAAATCCTTCCAAAAGATGCAAGTTTCTTGCTGCTTGTCTCAACGATGTGTTTGCGAATTGCCATACCAGCAGAAAGCTTTCGGCTTCGAGCCCTGCTGGGGAGGAGTTCCTGACAAGTGACTTTGATGAGGAAAAAGAAGTTATTGTGTCTGCCATTCGAAGCCGTGCTATGGAAAAACTGAGGCGCAAGCCGAGCAGTTTGACAGATAGCTTCTCTTTCGTTTACTCTTCGAAATCAGGAGATTTATTCATAACGCAGAAAGGAGCGGAAAAGCAAGAGGATCATGAAGATCACGAAGGCAATGAGAAAGAAGAATTTTTATCGGTTGCAAGCTGCCTTTCTTGCTGCTCAAGCACCGCTGCAAGTAGAGACGTGTTTCTTTCTGTCAAGACAAGTTTGTCGCGTTGTTCGAGCCTTAGTGGGATCGAGTTTGGAGATTTTCCAAGGCAGCAGTCCATAATTCGGCAATTCAGTCATTGTGAGGGCTGGCCGTTTGGGCTTTGCCGGAAGGCTGTGTTGCTTCCACCGCTGCCAAAGTCGCCCTCTGAGTCGTGGACGTGGAGAAAAGGCACTAAGTTTGTTAAGATGGTT
>Pyrpy_N_08g0824.1
ATGAGCATCTTTCATCATGAAGAAGAACGGCCACCAAATCCTTCCAAAAGATGCAAGTTTCTTGCTGCTTGTCTCAACGATGTGTTTGCGAATTGCCATACCAGCAGAAAGCTTTCGGCTTCGAGCCCTGCTGGGGAGGAGTTCCTGACAAGTGACTTTGATGAGGAAAAAGAAGTTATTGTGTCTGCCATTCGAAGCCGTGCTATGGAAAAACTGAGGCGCAAGCCGAGCAGTTTGACAGATAGCTTCTCTTTCGTTTACTCTTCGAAATCAGGAGATTTATTCATAACGCAGAAAGGAGCGGAAAAGCAAGAGGATCATGAAGATCACGAAGGCAATGAGAAAGAAGAATTTTTATCGGTTGCAAGCTGCCTTTCTTGCTGCTCAAGCACCGCTGCAAGTAGAGACGTGTTTCTTTCTGTCAAGACAAGTTTGTCGCGTTGTTCGAGCCTTAGTGGGATCGAGTTTGGAGATTTTCCAAGGCAGCAGTCCATAATTCGGCAATTCAGTCATTGTGAGGGCTGGCCGTTTGGGCTTTGCCGGAAGGCTGTGTTGCTTCCACCGCTGCCAAAGTCGCCCTCTGATTCGTGGACGTGGAGAAAAGGCACTAAGTTTGTTAAGATGGTT
>Pyrpy_N_08g1087.1
ATGAGCATCTTTCATCATGAAGAAGAACAGCCACCAAATCCTTCCAAAAGATGCAAGTTTCTTGCTGCTTGTCTCAACGATGTGTTTGCGAATTGCCATACCAGCAGAAAGCTTTCGGCTTCGAGCCCTGCTGGGGAGGAGTTCCTGACAAGCGACTTTGATGAGGAAAAAGAAGTTATTGTGTCTGCCATTCGAAGCCGTGCTATGGAAAAACTGAGGCGCAAGCCGAGCAGTTTGACAGATAGCTTCTCTTTCGTTTACTCTTCGAAATCAGGAGATTTATTCATAACGCAGAAAGGAGCGGAAAAGCAAGAGGATCATGAAGTTCACGAAGGCAATGAGAAAGAAGAATTTTTATCGGTTGCAAGCTGCCTTTCTTGCTGCTCAAGCACCGCTGCAAGTAGAGACGTGTTTCTTTCTGTCAAGACAAGTTTGTCGCGTTGTTCGAGCCTTAGTGGGATCGAGTTTGGAGATTTTCCAAGGCAGCAGTCCATAATTCGGCAATTCAGTCATTGTGAGGGCTGGCCGTTTGGGCTTTGCCGGAAGGCTGTGTTGCTTCCACCGCTGCCAAAGTCGCCCTCTGATTCGTGGACGTGGAGAAAAGGCACTAAGTTTGTTAAGATGGTT
>Pyrpy_N_15g0721.1
ATGAGCATCTTTTATCACGAAGATGAACAATCACCAAATCCTTCCAAAAGATGCAAATTTCTTGCTGCTTGTCTCACCGATGCGTTTGCGAATTGCCATACCGGCAGAAAGCTTTCGGTTTCGAGCCGTGCGGAGGAGTGCTTGACAAGCGACTTTGATGAGGAACAGGAAGTTATTGTGTCTGCGATTCGAAGCCGTGCTATGGAAAAGCTGAGGCGCAAGCCGCGCAGCTTCTCAGATAGCTTTTCTTTCGTCTACTCTTCAAAATCGGGTGATTTATTCATAACACAGAAAGGAGTGGAAAAGCAGGAGGATCATGAAGACGATGAGAAAGCAGATTTTTTATCGGTTGCAAGCTGCCTTTCTTGCTGCTCAAGCGACGCTGCAAGTAGAGACGTGTTTCTTTCTGTCAAGACAAGCTTGTCGCGCTGTTCGAGCCTTAATGGGATCGAGTTTAGAGATTTTCCAAGGCAGTCCATAATTCAGCAGTTCCGTCATTGTGATGGCTGGCCGTTTGGGCTTTGCCGGAAGGCTGTGTTGCTTCCACCGCTGCCAAAGTCGCCCTCTGAGTCGTGGTTGTGGAAAAAAGGCACTAAGTTTGTTAAGATGGTT
>Rosch_v2.0_Chr6g0307431
ATGAGCATCTTTTATCATGAGGAGGAAGAGGTACCAAACCCTTCAAAAAGGTGCAAATTTCTTGCTACATGTCTGATGGATGCGTTTTCCAACTGCAATATGTCCCGACGGCTTCAAACTGCGAGCCCAGAAGCAGAGGGTCACCCAGCAAGTGATGACTTTGATGATGAACAGGAACTAATTGTATCTACAATTCGGAGCCGTGCAATGGAAAAGCTGAAGCGCAAGCCGAGCGGTTTGAGTTTGACAGATAGCTTCTCCTGGGTCTACTCTACGAAAACTGGAGAATTATTCATAACTCAGAATGGAGTGCAAAAAAAAGAGGAGTGTGAAGATGAAGAAGCTGATGAGACTGAAGAGTTTTTAACAGTGGCAAGTTGCTTCTCTTGCTGCTCATCAAGTGCTGCTGCAAGTAAGGATGTGTTTCTCTCTGTCAAGACAAGCCTTTCAAGATGTTCGAGCCTTGATGGTTTTGAGTTCAACTTCAACGATTTTCAGAAGAGGCAGTCCATAATTCAACAGCTGTGCCATTGTGAGGGTTGGCCGTTTGGTCTCTGCCGAAAGGCTGTGTTGCTTCCACCTCTGCCCAAGTCTCCATCTGAGTCGTGGACATGGCGCAAAGGGATTGCAACAAAATCGAAGAGCTTACCCTCCAAATCACACACAAGC
>Rubch_LG02.641
ATGACCATCTTCTATCATGAAGAGGCAGAGGCACCAAACCCTTCGAAAAGATCTAAATTTCTTGCTACATGTCTGATGGATGCGTTTTCCAATTGCCATACTTCCCGACGGCTTCAAACTTCGAGCCCAGAAGCAGAGAATCACTCCGCAAGTGATGACTTTGATGATGAACAGGAACTAATCGTGTCTGTGATTCGAAGCCGTGCAATGGAAAAGTTGAAGCGCAAGCCGAGCAGTTTGAGTTTGACAGATAGCTTTTCCTGGGTCTACTCTGGAGACTTATACATAACCCAAAAAGGACTGCAAAAGAAACAAGACAACCATGAAGATGATGTTGATGATGAGAAAGAGGAGTTTTTATCAGTGGCAAGTTGCTTCTCCTGCTGCTCATCAAGTGCTGCTGCAAGTAGGGATGTGTTTCTTTCTGTCAAGACAAGTCTTTCAAGGTGTTCGAGCCTTAATGGGTTTGAGTTCAACGATTTTCAGAAGAGGCAGTCCATAATTCAACAGTTGTGTCACTGTAAGGGTTGGCCCTTCGGCCTTTGCCGGAAGGCTGTGTTGCTTCCACCTCTGCCCAAGTCCCCATCTGAGTCGTGGTCATGGCGCAAAGGCCATGAGTTAAGGTCGAAGAGCTTAACTCCCAAATTACACTCAACTGAACCACCAAATCTAGTGCCTAATCAGAAACGCATGCCTACGTTGAATAAGAATGGCAATTACAATTACAATAAAGTTTTTCTG
>Ruboc_02_G00628
ATGAGTATCTTTTATCATGAAGAGGCAGAGGCACCAAACCCTTCGAAAAGATCTAAATTTCTTGCTACATGTCTGATGGATGCGTTTTCCAATTGCCATACTTCCCGACGGCTTCAAACTTCTAGCCCAGAAGCAGAGAATCAGGCCGCAAGTGATGACTTTGATGATGAACAGGAACTAATCGTGTCTGTGATTCGAAGCCGCGCAATGGAAAAGCTGAAGCGCAAGCCGAGCAGTTTGAGTTTGACAGATAGCTTTTCCTGGGTCTACTCTGGAGACTTATACATAACCCAAAAAGGAGTGCAAAAGAAACAAGACAATCATGAAGATGAAGCTGAAGATGATGTTGATGATGAGAAAGAGTTTTTATCAGTGGCAAGTTGCTTCTCTTGCTGCTCATCAAGTGCTGCTGCAAGTAGGGATGTGTTTCTTTCTGTCAAGACAAGTCTTTCAAGGTGTTCGAGCCTTAATGGGTTTGAGTTCAACGATTTTCAGAAGAGGCAATCCATAATTCAACAGTTGTGTCATTGTAAGGGTTGGCCCTTTGGCCTTTGCCGGAAGGCTGTGTTGCTTCCACCTCTGCCCAAGTCCCCGTCTGAGTCGTGGTCATGGCGCAAAGGCCATGAGTTAAGGTCGAAGAGCTTACCTCCCAAATCACACTCAAAC
