# Supplementary material for: Transcriptomics of long‐term, low oxygen storage coupled with ethylene signaling interference suggests neofunctionalization of hypoxia response pathways in apple ( Malus domestica )
Source: Plant Direct. 2024 Dec 20;8(12):e70025. doi: 10.1002/pld3.70025 (PMC11660084; doi:10.1002/pld3.70025)
Supplement: Supplementary file 2 — Data S2: Homologs of all 606 hypoxia response genes identified in this study across 42 representative species of land plants). [file PLD3-8-e70025-s004.gz › 01-integratedGeneFamilies_dir/9429.faa]

>gnl_Betvu_v1.2_Bv1_006200_yjuh.t1
MHDIAQNVMGKELCTKNISGSLDKKVRHLSPARSSFARYSFNATHIRSYFYAGYWCQDAEINQFSVEALVPNYLCPWALDLAWSKIKSLPDSIGGLLHLRYLNLSYNEDLEVLPNSIAKLYNLQTLQLMGCKRLEGLPKHLSRLVKLQPLNIDDCNNVTYMPKGMGKLTCLHTLSKFIVDGEGSCSSWKQWFDGLEDLKALNNLKGRLEIQIRWPKHTTDAVKENIRREGLYLNHKEHINHIVVDFRCAEGGGRVDDEEARRLMEELRPHPYLENLVVKAYHGAKMPGWVTLLTNLTELFLSDIGELEYLPCLGNLDHLKVLRLWHLAKLEYIEEDSSSANLSCRPGPESAGLSLYFLSLERLELKRLRKLKGWRRGKRLGDDHQPLKKSSSNIQVQLQLRLPQLKSLRIERCPLLTFLPLCPKTEKLHLVVFNERLRIVHTKRDEKFCYAPLQSSSCDPKNPRSTVPIPMLREVYINNVAWLNSLPMEAFRCLAYMTIKNDKVESLGEVGEVFRSCSSSLRSLGIRGCSNLRSVSGGLEHLTALEILEIFDTHKLSLSEDIEDVAKSLHHSLWYVQLMNLPQLLNLPNSMQFLASLRYLSLVRCSNLESVPDWMPRLTSLKELMISYCSAHLERICQNPTVADWPNIQHIPSIDITSSHPKLLVLPYE
>gnl_Betvu_v1.2_Bv2_031570_ceyo.t1
MAEGVISNLVAKALELLAASAFKEASSWWGARDDLKKLGKSMEMIQARVRDAEKYQEEEGSHAVKLWLRRLKLVLYQADDLFDHILTVDRQKQRRKQNHEVHFSLRSSSPVLNWKIAGEIKSIREQLDDIKSDIAGLNLPSYQHRVGPSPQMALLLNNRATTPFVEAEDVIGRECDKDKIVEMLFDPKYDAEKVTIIPIVGFGGLGKTTLAQFALSDQRVQNHFFPLKWAYVPEKNDRNAVMGKIFNSFTVEENFGIDSMPALNLMGNLHIKFCKRRNDAVLEAQRANLKGSQRLSNLTLDYRELEREKATPSFSGMNEMLMYLQLPPNLIYLRVGNYSGDKMQCRWLDVLSKLASIIISECNTCKTLPHLSQLPHLKNLYLERLDALEYVEDEDDIWVGEDCGYEAHYFPALENLELDGLPQLKRWTRPSKSGGEQRRQLFPRLFQMEVCNCKELVSFPLAPKLESLKVSRGNAKLFESNLVLHDDIPCKWLVGLSKIVSISISGCNNCTVLPHMSHLPLLKKVYLERLDGLEYVEDEDDILGDGDCGYTSHYFPALEKLNLISLPELKKWRRPSKNGGEKRQQRQLLFPHLLHMEVKHCKELVLMPLAPKLESLEVFRSNEKLFESNLASPNKEASSSLFTSLKHLRIDGTKDSLSISSRLCKLESVHITNGMELRSLMIESPSSIRDLQLAWVNSGICNILEEDFPFIETLEIRGSSEELEEGNTSTYWQGLKSLRSLQLHYMNNLKKLPPGIACLTNLQDLYIGYMKNLIALPDEIGNLSLLQKLTIARVEKLIALPEEIGNLSLLSRLEIFRCRELRILPLSLQGLTSLQELLIYGCPHLEERYSVKFNGRDRHLLQHIPDLQIR
>gnl_Betvu_v1.2_Bv3_055850_ixtq.t1
MILKMQYVMAFYGGDMVPQSILMELWEFKDKLFSNFSYETELEDLQRTVSSITAALHVAETKLELSDELQRQIEELKDTIFEADDLLDELVTLSHQQRVVDADGSLLDKVSKGIGPQWVKN
>gnl_Betvu_v1.2_Bv3_061200_qogc.t1
MAELGLAVVQTLFAALQCSELKEICSKLNYKSQLEDLEKTVTAIKNVLLDADSILELSNEARGYIEDLKDVVYDADDLFDEFLTRIGLKQIRVIGSKRHHEIIEKVRCFFSPNNQASQAYKMCRQVEKIRKKLDAIVDNRKFSLNVNTKSISKRRKGSCAYVDVKDIIGRDDEKKDILDKLLDSNHQDVCFLTIVGVGGLGKTALAQLVFNDEKMIEFANLRFWVCVSDQEKQQFDVKTILLPHDFSKLHNLQTLNLRNSNLRELPHDFSKLHNLQTLILALCKNLKEWPRDFGKLVKLKHLDISVSGVTYMPSGMLGLTSVRVLTDFVVGRRLTEKQYGDELKDLKSLTNLTGGIKIHVDENYRSIEGLNDMRGGYLSNIEHLKKVFFRITQKNNPEAVWVKLEPHPNLKKLYLRFYSGTTIPLWGKSEWTVSLPHLVKIHIDSCEKLQHMPSFSKLPKLKSLKLLDLYMLEYVENPNDGSNYAEADSTTIFFPSLESLQIQGLKKLKGWWTEEGLVDVDYCFRRRLGFSRLSELEIDMCPNLASFPPCPMVKKLRFRETNKASQILKMIMGKENDIVAKTCSPDDVQVQEITGVGYHASCLTTLCILGDSELENLSEIEEIFESCASSLQSLKIVEFNLLNQLSGGLEHLTALKSLSLIGMDQLNFSEDDDEDNVMQPWKSLHQSLHSLQFTKLNNMTSLPKGMQYLTSLQTLNLEYCVNLKALPESISCLSSLRALTIRSCNALKSLPEAICNLTSLQSLHVAGNRRLRQRYRKPNGMDWPKIQHIPDLQVL
>gnl_Betvu_v1.2_Bv3_067460_akso.t1
MEAFGTVLSAAQTLLAALQCSQLKDILSTSGYKSQLEDLQLTVSTINAVLSDAETKEELSHEAQLWIKQLKDAVFEADDLFDEFVTLTEQKQLVEAGGSLSKKASRFFSRTHNPLSLAYRMSQGVKDINKKLDKIANNSQQFGFKIDSEPIRKRRPETCSYVNQVEIIGRQHDLDHIVGTYLTSNDQHLSYNQELEVLPKSITKLYNLQTLILSSCMGLKELPKDLSKLVKLRVLNIRDCNNISSMPRDMGKLSGLERLSNFVVGGDRGSSSTSSYVKQVADELEDLKALNNLKGSLQMRIINGQNFVNEDDSRVMQALPREGLYLMHKEYLSTIEFYFFGKIKDDVDLGAITSLMEDLRPHSNLKELYVFRYGGVRMPWINHLPKRIILVKR
>gnl_Betvu_v1.2_Bv4_077590_poqk.t1
MLPKPITKLHNLQILILHGCSNLKELPEDISKLVNLRTLDISGCDGLSYLPRGMHNLTNLHRLTQFVVGGVDVKQIQGSKLVDLQAFRSLKGDLCITVLNFSSENIPDATRRAFILKDARLKNLDIECCISEGEKIEFDQSEVHETLIEDLCPNEDIRRISMGGYKGTKLPSWASLMESDMDGLQHVTSLSRFRCLKVLSLDDLPNVEYMEIENDGAQALASRSWEPRTFFPVLEKLKLIKMPKLKGWWRGLRWREMEGGGGSLVDAKGDIHIEHVVSLPYFPRLLDLTIKRCENMTYFPPCPHVKRLKLRRVNEALTFCMKGGVWSSNMSKSCFEKLEVYNARVMNSVLSEFQGDAIGIELRFDDEVKSMGVVREGFEKLGRGLKRLSIGYCKELDMEDEEVEGMPWKYLQSLSSLKLERLPKMKKLPKGLQYLTSLQSLEIQGCYNLEELGECIGFLTSLQFLRIIGCNKLKALPVCIGFLTSMQYLEISSRQLESLPESMRHLTSLTTLDIYTANDQLRERCRQPDGEDWPKICHIPNLDID
>gnl_Betvu_v1.2_Bv4_089500_cumk.t1
MGATRSVAETLLATLQTSMVNEMCSKWGFESELEDLKVTVSDTSKVLLDSEARQELDEETRMSIRKLKDAVYDADDLFDELLTVANQRKGRLRNDKLTEKVRDFFSVNNSLSITAHAMSQWVKNIMYQLGSLASSHTNFRFEADNQLTKEGRDEICSEFDVRNVVVGRENDMNAIIDLVLDSNLKDDVSFITIVGDRGLGKTTLAQLVYNDRRIRTEFPLRLWVDVLNGDRGKFEANAILGKILESSGRFYTDVAGECFFEEDSSSEDDSSSSRKQLFGMLKDLKPLTNLRGSISISIPENYKNVDDDHSLDGSREGYLGGMEHLNDVSMSFRDDYCHEVSVTHEALLENLQPHPNLKGIELWRYHGSTLTRWLTGLPNLVKIKIDSGEGLQHLSLISELQFLKSLTLSGLSNLEYIEEATRTNSSRTLAFFPSLEYLSISYMGKLKSWWKDENDGSCLQSSFLRLYELSLTDCCKLTSFPPCPRVKKLHLGGLDENFQIVSSSAHKYESPMLRKVNVFENVSHLKSLPMSSVTSLSVFWDNKVERLSQVEDSFKSCSSSLRTLTIRGCENLRSVSRSLEYLTALESLSIIECPILRFAEEDADEDDNKPWRFLHRSLRSIELWAVDSMEILPQGMQYLTNLQSLTIENCWNFETLPEWISCLSSLNTLRVKCCRQFQSLPEAMRDLTSLKVLDLSYCKESLKERCQSPNGEYWPKIQHIPSIDTST
>gnl_Betvu_v1.2_Bv7_165450_qufh.t1
MDGKTEGEYLKYKEHLNMISFDFSTTKVDEGVNDNEEKLLEELQPHCNIKKLALRGYHGVRMPSWVKSLQNLVMMKLTSCKELRHLTYLGNMHNLKVLQLEDLPNLEYITENYCSASAGCINSVNLAPAEVPGAESLSFLPSLKKLSFSRLPKLKRWGRAEVGKDLHQLIDSSSMAMEPLQLLSLSQLESLYISRCPELISIPSCPGLDDLSLTDFNERLQIVKIDKQRDTSFTSWEPNLVPKLRNVLTDNVTWLKSLPMEYYQQVIYLRLQSDQEVESLGEVEQVFLSCSASLKELTIDYCYKLRVCGGLEHLTALETLRIRESPNIFEEESKSGVDNRMPWRSFHHSLRFLKLEGVQHLMDLPNWIQYCDALETLSIHGCHNLKSIPTWMSKLTCLRSLIIRDGPDSLRERCQNRTGDIWPYIQHIPHIDICHPTSQIPTECPF
>gnl_Betvu_v1.2_Bv7_166180_ctiq.t1
MKMHVLTGMEGNHEYAMESLELPSNLKGLFIDCFMGTTIPRWGRATCNWAISVPPLVTISFSTMNNLQEMPVLSILLYLKELHMECMDELEYIELISNTSSAESETFFPSLRILHLSNMEKLKGWWKGVDDDQRYRFPSLSNLSITNCHDLKAFPRCPDLEVLYLQDNCGRLQILVKNTGKEEEEEEIIRLRDVEIDEVRYLKSLPTNCLTCLKILKSTSCSSVLEAGGEIESCASSLQSLQIVRISDLRRLCGDRGLKHFTALESLAFGYFGQQFSRSNEDEEEGEENDDNILWKFIPPSLRSLEFRHQRLTRLPKEIH
>gnl_Betvu_v1.2_Bv8_181970_ihtp.t1
METYLPQLVTIELWGLSKLQNLASLSELCHLKCLQISDMDDLEGIEGPLMLASSFIDGNGRREQVVIPSFPRLHKLEIERCRSMTYFPPCPLARRVKLLRCNEALTFCRKEGVPSAVIIASSSSSSSNLLPVSVSESDTSNSEDPILFEQLNIDDAGILNSLLQEFGRGAVEISIKDSKMDNFSVCKLGFQKYCASSLQNLSIYRCWNLKSLSGGIEHLTNLQDLRIDYCDLLNLEEKENMPWKSLHSLSSLLLCRLPKLVNLPQGLQHVTTLQSLCIDYCKNFKALPQWLNSFSSLEELQLWRCSELKSLPEKRWETAAILFITPSPIDEAGQNPSGLPERANETTVAYAKAYMEVARECATLGQGHFHEILLEGLCPKNDLSKIKIHGYEGTKLPSWVLMMETYLPQLVTIELRGLRKLQHLSSLSELCHLKCLQLLYMDDLEYIEGPFMLASRSAELMTFFPSLEKLRLFNMPKLKGWWRDLVLVEADAATADSFIDGNGRREQVVIPSFPCLHELEVEDCPSMTYFPPCPLAKTVTLFKCNEALTFCMKEGVPSAVIIASSSSPTSNLVPISVSDTSNSGDPILFELNIDDAGILNSLLEEFGRGASSLRKLLIDECRNLKSLSGGIHHLTNLHDLYICNCDLWDLEEKDNMPWKSLHSLSSLDLYGLPKLVNLPEGLQHVTTLRSLRIYSCKNLKALPQWLNSLSSLQSLQLEWCSELKSLPEVLSQMNSLTELLISYCNDELRDRCREPDGEDWPKIRHVSQLRMP
>gnl_Betvu_v1.2_Bv8_181980_pkcy.t1
MATGMVLTVAQTLLAALQCAELRDLCSTFGGGQGHFHEILLEGLCPNHDLSKIEIHGYKGTKLPSWALMMGTYLPQLVTIELRGLRKLQHLSSLSELCHLKCLQLLYMDDLEYIEGPFMLASRSAELMTFFPSLEKLRLFNMPKLKGWWRDLVLVEADAATADSFIDGNGRREQVVIPSFPCLHELEVEDCPSMTYFPPCPLAKTVTLFKCNEALTFCMTEGVTSAVIIVDDKSYLNVTT
>gnl_Betvu_v1.2_Bv8_181990_zmxn.t1
MGTYLPQLVTIELRGLRKLQHLSSLSELCHLKCLQLLYMDDLEYIEGPFMLASRSAELMTFFPSLEKLRLFNMPKLKGWWRDLVLVEADAATADSFIDGNGRREQVVIPSFPCLHELEVEDCPSMTYFPPCPLAKTVTLFKCNEALTFCMTEGVTSAVIIASSSSSTSNLVPISVSDTSNSADPILFEELNIDDAGILNSLLQEFGRGAVEILILYSDMDSFSVCNKLGFQRYCASSLRKLSIHNCWNLKSLSGGGIEHLKNLQYLCIDDCDLLDLEEKENMPWKSLHSLSSLTLRNLPKLVNLPEGLQYVTTLLSLRIDSCKNLKALPQWLNSLCSLQSLQLWRCSELKSLPEVLRRMNSLTKLVIYCCNNELSDRCREPDGEDFPKIRHISEIRLMKREISWESLGVSLN
>gnl_Betvu_v1.2_Bv8_182000_xkic.t1
MPTGTNEADILRKARLDALRIGCFSWDQGHFHEILLEGLYPNHDLSKIVIHGYQGTKLPSWALMMGTYLPQLVTIELWGLHKLQHLSSLSELCHLKCLQLSYMDDLDYIDGPFILASRSAGLMTFFPSLEKLCLFNMPKLKGWWRDLVLVEADTATADSFIDGNGRREQVVIPSFPRLHELEIQGFPSMTYFPPCPLAKKVKLLRCNEALTFCMKEGVPSAVIIGSSSSSTSNLLPISVSDTSNSGDPILFEHLTVDDAGILNSLLEEFGRGAIQISIAKSQMDSFSVCKLGFLRLPKLVNLPEGLQHVTTLRSLCIHSCKKLKTLCSLQSLTELVIHWCNKELRDRCREPDGEDWPKIRHISHLDIR
>gnl_Betvu_v1.2_Bv8_182010_xfho.t1
MKLDVCCGENDKQVQKGELLDLKSLVNLRGELYIEVKEFSSNDMPTGTKRADILRKARLDTLEIFCRSGPFHEILLEGLCPNHDLSQIVIGGYEGTKLPSWALMMGTYLPQLVTIKLWGVCKMQHLSSLSELCHLKSLELYDMDDFEYIEGPLMLASRSGELMTFFPSLEKLRLLSIPELKGWWRDLVLVEADAATADRFIDGNGSREQVVIPSFPRLRELEIEDCPSMTYFPPCPLAKVVKLLGCNKALTFCMKEGVPSAVIIASSSSSSSNLLPISVSDTSNSGEPILFEKLHIDDAGILNSLLEEFGRGAVEILIEDSGMDSFSVCKLGFQRYCATSLRDLSISECWNLKSLSGGGIEHLRNLQNLYIDDCYLLDLEEKENMPWKSLHSLSSLSLIKLPKLVNLPEGLQHVTTLRSLCIQFCKNLKALPQWLNSLCSLQSIEIRGDGLHLAQGGNKIVFEEFLKKLEEVGVSLTV
>gnl_Betvu_v1.2_Bv9_204500_agqf.t1
MRGLHGVRMPSWAKSLQNLLDLELYECRELKHLASLGNMRHLKDLTLHNLPNLEYIIENCSASHLASVVLPNAEGLCVLPSLERIDFYKLPKLKGWVADGHQLDCSSSMEMESLQLLCFSGLQSWNIYDCPELKYIPSCPGLEVLILRGFSERLRIIKMDKQRDLPSPTTSSSPFVLDLIPKLRNVETDNMTWLKSLPMESFQKVKRMSIWWDKKLEGLGEVEQVLRSCSSSLRDLEIGYCVNLRSVCGGLEHLTSLEHLLVRGCPNLKLSEEEEKEDGDGISMPWRSFRHSLHSLHLEDLPQLMDLPSWIQHLTALKEFTIESCKELNSFPSWMSKLTSLRKLKIFQCSKRLRERCQNTSGEDWSYIKHIPDIFINLKYVRN
>gnl_Betvu_v1.2_Bv9_204540_qxsk.t1
MRVLDLAWSNIESLPSRIGELLHLRYLDLSGNQELEVLPTSINKLYNLETLNLTLCKKLKELPKHISKLVKLRVLDTKGCDNLNSIPVGLGMLTNLHSLPVFVLREASSNCKQWFDHMEDLKALKKLKGSLSICIQLPKNAKKYGQGGYLKDKEHLKDICFSVNEEALMEDMQPHCNLKRLQMLGYHGVRMPSWAKSLQNLVDLNLFRCPELKHLACLGNMRHLKVLQLTDLPNLEYIIENCSASHLARAVLPNAEGLSVLPSLELIKFQSLRKLKGWVADGQQLDCSNNTEMRKLCLSGLKSWQIDNCRELKSIPSCPGLVSLSLKHFSERLRIIKMDEQRDLPSPTTSSSPFVLDPIPKLRDVTTDNMTWLKSLPMESFQKVKSMSIWWDKKLECLGEVEQVLHSCSSSLRYLEIGYCDNLKSVCGGLEHLTSLESLTIARCCNLKLSYQEEKEDGDSISMPWLSFRHSLHSLSLQSLSQLIDLPNWIQHLTVLENFTIFYCKELNSLPSWMSKLTSLSYLQIHDCSARFHERCQNTTGQDWSYIKHIPKITINDKDVRK
>gnl_Betvu_v1.2_Bv9_215550_nukk.t1
MPLGLSSMTCLHKLTRFVVGEANYAGCWIGDLKHLNNLRGAMEIKVNRGCSCNVIDQVSDGGYMINKPNLRELNIYWDPYDEEDYASDDESGGDNAKALLQALQPHPNLKMLRLFYYPEVRFPSWWGSSMKLEMCLPNLVEIQLGKCRRLKHLPLMSQLRNLKFLRIDCVRELKYMESTSHNSSSSNRNNSSSSISRSNSSNSRDGDELVFFPSLELLELEDLPKLKGWWELPLSHSYSFPRLSTMRIEKCPHMTTFPLCPKLEELVLWNVNGALGPIMTRSSTDVLASSSSWGTLRTVKINNVRSLDSLPMESMQRLSYLEIKDDHNFERLTTGNVLQNSHMCALQSPVVSLQRAMWEHFTALKTLKLSNLSNLELNDDDTYADMPWRCLAHNLFSLELRYLPKLVKLPRGMHHLNALHSLQISHCDHFQELPTWINCLSSLYSLQVLNCSGFEVLPEEIRHLTSLRELNLRHCSSELKDRCQKPAGVDWPKIQHIPLIDI
>gnl_Betvu_v1.2_Bv9_215630_epsz.t1
MGKIISSEKQYGGELKDLKALISIKGKLHIKIGENYRSVGDINERGGYLKNTKHLTEVKIVFDGEVTGCVDQEAVIEKMEPHVNLKGFILEGYEGTQIPRWGRAEDNWAITADVTTFFPSLESLKIMYLKSLKGWWREDDSAAADDDHTLRRTLRFPRLCQLSIRHCPNLTSFPVCPSLEDLEFCGNNEMLQIVVNTAAGNSQDDVRLRKVVIDNVSSLNSIHSPCLISLNIKDNKEMESLSEVEEAFKSCASSLRSLTIWGCCNLRRISGGLEYLTALESLEISNNNQLIMCEEDEKEDGMPWKSLHQNLRSLELHALENMTSLPKGMQHLTSLQRLQLFGCHNIEGLPEWISCLSSLQSLSVEYCIAFKSLPESMQNLTSLQKLVIQHCCPGLEKEMQINPRKTG
>gnl_Betvu_v1.2_Bv9_218900_xpzj.t1
MATAAGLVLTATQTLLSALQIGMGSLIGLTRLTMFVLGRGSSNQVQFGQLRDLIPLVNLRGELTILFKEGCSYDVVNAEEGSYLSNKKYIKCVKLGHDEAVFDERWLEALKPHCDIREINIEGYKDVRLPSWAVTLASSFPLLVKVDLSYFNELEHMPRLSQLKHLRILKLSGMLNVEYMEDDNNGAILPFYPSLEELCLINFPKLKGWWREVGVEREAALSGVLTLTIEICPNLTSFPGCPKLKVVELKKFNDALTFCAGPNPSTSSDDLVYCLDKLTIDNVRSLNSLFGETLQGIYKLVIESSEVQNLSTIAEWCLKHASSIKSLKFSKCNNLMSLSKGGIEHMTNLEQLVVFSCKKLDLGGDDDGMPWSSLSYLNLFRLPKVVNLPKGIQYLYSLKILYINSCDSLDNLPEWLHRLTSLHYLELAWCPRLKSLPEAGLPNLKFFKIYNCTDELVERCRKPDGEDWPKISHIPHFRLE
>gnl_Betvu_v1.2_Bv9_218930_hpxq.t1
MATAVGLVLTVTQTLLSAMQTKDLRDVCFMFGYETKLEELKHTVKTIQAVLHDADSKQQELSTLGKNWIEKLKDAVYDADDLFDEFNITLQRKRMSGDKISRKVRYFLSVDNQLFFAAKISRKITKIRVKLDRIVKDHHDFGFSISNTVTDVRKPKREETSSYVYELTMFVLGGRSSNQMQIGQLRDLIPLVNLRGELKILFKKCYPYDLVNVEEGLHLSNKKCIKCLKLEEEFESDLELSCPKGAVIIDKRLLESLEPHRDIREINIKGYKDLRLPSWATTLASSFPLLVKIDLRYFNELEHMPQLSQLKHLRTLNLLGMLNVEYMEDDNNGAILPFYPSLEELCLIDFPNLKGWWREVGVEREAVLYGVLTLKIIKCPNLTSFPGCPKLKVVELQKFNDALTFCAGPNPSTSSDGLVYCLDTLTIDNVGPLNSLFGETLQGICELVIKSSEVQNLSTIAEWYLKHASSIKCLKFVDCNNLMSLSVLGIEHMTNLERLCVTSCEKLDLEGDDDGMPWRALSNLSYLNLRELPKVVNLPKGIQYLYSLKTLFICQCNSLDNLPEWLHRLTSLQCLDLHCCPRLKSLPKAGLPNLTSLQIINCSCELVKRCRKPDGEDWPKISHIPIFNCK
>gnl_Betvu_v1.2_Bv_004610_qcaz.t1
MEAVGIALSAAQTLFAVLQCTELKELCSFFGIKSELDDFQNTVGTVKAVLLDAQNKNNISDKKTQLYIKQLKDAVYDADDLFDEFVTLAKQNQHMGGGKASKKFSLFFSGRNPVLIAYKMSKKVKNIRKKLDAIASNYNNFGFSVDSQPIIRKRKEDTCSSVYEGKVIGRENDVNRIIGLLLDSNIKENVSFLTIVGMGGLGKTALAQLVFNNARLKEEFSLKLWTDVADHDEEQLDVDGILRGILASAVGRFVVKSSCWKQIVDELEELKGLKSLKGKLAIDIKANCNNDLKINEWDIREGAYLRNKEHINDVAITFNGTERSEEALRLMEELQPHSNIKRLEICGYVGVGMPSWTRGNNLETFLPNLTALEIFDSRIKYMTCLGNLSHLKSLELSSLEDLEYIIDYGVASIASMTVGLSIIKGPLLFPSLKLLRLMHLPKLKGWRRSRMGVEDDYQLLGHNSSNNEICDFYDNMEPKTLPQLTKLGISECPNLECDFFCPVLEGLTLKNFNKRMQIRSTFSHSKVIGDEKEEVTSGDTLTSSSSSSYIPKRSEIKTDDVEWLINSQPVVEGFRHFQVLFVNEDDQVKILGMMMSKLSALIFLQIEDCPNLISVSVALQHLTSLKELEIKNCPNLNLLEEKREDEVDVDMPWRSLSHSLRRLKLSELPQLVDLPSWMQFLEALETLHIDDCKGLESLPNWMPKLTALRHLRLSRSSPRLKERLVSAPPGEDWPDIQHILSVHYY
>gnl_Betvu_v1.2_Bv_010540_iifo.t1
MRQQSVEALVANWVCLRVLQLRYMKSLPDSFGNLCHLRFLDVAYNYQLEVLPKSITKLYNLETLKLNYCLYLKELPRDVSKLVKLRILDLEGCKQLNHMLRGLSKLVFVHKLGMILVKSSSWKQLFEELEELRDLRSLKGYLDIEINFPCNNDVEINEGDIRRGAYLSNKEHVNFINIKFNGIECEEGALRLMEELQPHFNLKRLLLVRYYGVRMPSWARENKLKTFLPNLISLELKESRIKYMTGLGNLPHLESLKLVCLKELEYIIDYSVESTASATAGLSTAEGPLLFPSLKKLHLWVMPKLKWWRRSRIGVEDNDQVLIDNSSNNMQPKLLPQLMELNISKCPNLECNLLCPVLEKLHLREFDKRLQIRSNVSLSLSHCSNMLASSFFNIREVEIDDAEWFLNSQPSVDAFQFLTGLLIEGDKEVENLGMAMSRLTTLSILKIGQCPKLRSVSGALHYLTSLKEFEIRDCPNVSLAEGALSLPSFSHSLNRLSLRDLPKLVDLPNWMQFLEALETILIYNCQGLESLPKWMHKLTSLKELIIWNGSARLHEKCQHPTGEDWPHIQHIPSIKFY
>gnl_Betvu_v1.2_Bv_014680_pirk.t1
MIIDLENTPHSVIPHPLLSSLSLIISQTINSYASCNQQICKYQVFEQDRAEKINHDAQSTSLKIHNCLTVQRITRPVLHVWLCYMDDLEYIEGPFMLASSSAELMTFFPSLEQLYLSDMPKLKGWWRDLVLVEADAATADGFIDGNGHREQVMIPSFPRLHELKMESCRSMTYFPPCPLAKILKLLRCNEALTFCMKEGVPSAVIIGSSSSSTSNLLPISVSDPINSGDPILFEELNIDDAGILNSLFQEFGRGAIQISIAKSQMDNFSVCKLGFQRYCASSLRTLSIENCRNLKSLSGGGIEHLTNLQDLYFDDCDLLDLEEKENMPWKCLHSLSSLTLINLPNLVNLPKGLQHVTTLQSLRIDSCKILKGLPQWLNSLCSLQSLRLVWCCELKSLPEVLRQMNSLTELAIGYCNKELSDRCREPDGEDWPKIRHISRLDIW
>gnl_Betvu_v1.2_Bv_015180_kgni.t1
MGTYLPQLVTIKLSSLDKLQHLSSLGELCHLKYLALSFMDELVHIEGPFTLASRSAELMTFFPSLEKLQLSDMPKLKGWWRDLVLVKADAATADSLIDGNGRREQVVIPSFPCLHELEIEGCPSMTYFPPCPLAKNLKLLRCNEALTFCMKEGVPSAIIIASSSSSTSNLLPISVSDTSNYGDPILFEKLNIDDAGILNSLLQEFGRGAIEISIESCQMDSFSVCKLGFQRYCAFSLRHLSIYNCGNLESLSGGGIEHLTNLQYLYIGDCYLLDLEKKENMPWKSLHSL
>FraveV4A2_4g13530.t1
MGDRFPSWMMRVPLPLNNLKKLVLTGCRKCGELPIIGHLPFLRDVEIIGMDNLKRLGSEIYGYDLVYEATRDKETILLFPALKTLIEWMEAPTTTTTKVEVFPCLEKLKIFHCPSIEFIPIPYSMASLRKLWIQWCNALSSIGQLNHCTSLRKLIIQWCNGLSALPSGIENCTSLELLHVFSCENLATISFTRVLPSLRKLQVDHCHNLSCLAVPEYFPSLQELSTGLSCLARLEDLGLGPFWEDLDSFPDFQVPSQHLVLLQLDGWPKLKSLPQQVQHLTSLTRLTIRFFNGLETLPEWLGNLASLVQLSIEWCENLKYLPSLEAMQRLTKLDLLVVFRCPLLKQRCTKDSGEEWPKISHILHVESSILCSNGRTSSPTDTH
>FraveV4A2_6g48850.t1
MDNLKRFGSEIYGYDLVYEATREKETIVLFPALKTLTIDGCPQLIEWMEAPTTTTTKVEVFPCLEKLTISECPRLSKIPIPYSMASLRELRIYSCYALSSIGLTSSQGLPSLRELSIRFCDGLSALPSGIENCTSLELLDVSSCKNLATISFTRVLPSLSKLKVEFCDNLSCLAVLEYCPSLQELSVSRCPRLASITFSTDLNPCLKELLIKYCDGLQSLPDFRSFTSLRVLHIKRCAVSEFHIPVSLEHLWISEFDNLESIPRLEECTSLRGFGVVYCDKLKFLPTGLSCLARLEDLQLELIGWRKLKSLPQQVQHLTSLTRLTIHSFKGVETLPEWLGNLASLVELRILDCDNLKYLPSLEAMQRLTKLQLLVAMGCPLLKQRCTKDSGEEWPKISHIPRM
>Maldo_HF_11485
MIRNCPKLAFISALSLTNPLPNSRSENFTSTSLDSLEYLSIRSCSNLHSIPDLDTFTSLRQLWIHNCERLEIRATSLCVSLEELKLTSLPKPESIPSLDNLTSLCMVAIYDCGNLKIFPRGLHCLTRLKTLTIGGFSEELDCFPDFPILSRLKRLTLRGWPKLKSLPQQIQHFTSLTHLCIMSFDGVEALPDWLGNLTYLWQLEIVNCKNLMYLPTVKAMQRLTNLLNLEIRCCPFLGERCTAETGSEWHKVSHILTFKVVDSESCRVLKLCDASK
>Maldo_HF_20466
MRKLISLRYLDFTTKQSSFPDNGVGCLTSLRNLSIFECSYLTCLPRDTSYLASLRTLMIGNCKQLDLVMENYQGIPLRFQKLGIRKVPRMATLPEWFQGATNTLQVLVIRDCENLESLPGWLTSFTSLRRLVLTSCPKLLSLPDEMHRLTALTEVRIRNCPDLERRYQRDTGEDWPKISHVPNVYFLD
>Maldo_HF_36576
MSYLATLHTLLIWNCEQLDLENGNYQLIPLRLRRFSIAAAPRMVALPEWLQGAANTLRVLCIWDCENLDALPEWLTSFTSLRILHLSECPKLVSLPEGMHPLEIPGSATAHQALAEWAASPEVPNWFIEHADRMQLIPSESSDEA
>Maldo_HF_40016
MEGRQHLTKLQQMCIGKTKFHGVQGHKIICIPVSCSNQLQMAPSLMHLTSLKLRGWPVYEFDGVETLPEWLGSLTSLTELRIGYCKNLTNLPSVQTMQRLTKLQSLRIEGCRHHGADWVKSLHIPQIITVAGDMNFYGLGNENARGKREFGFHSKLMRGSVSFFNFNHLSLSSNPNLDTNW
>Maldo_HF_40072
MTCLSSLKIGQCYALETLPDFLCKIPLQNLSIFVCLKLAEHCKEGSGEEWHKISHIPNIKILNIPSMANRHIIKDIAEGQQSHGGALLRNTVSQQLSAIVNDLIKLFKPESSSSPI
>Maldo_HF_43543
MIPLQQLRIEYCEGLESWVSGLQFPVSLEWLAINDFPNLEILPSLDNLHSLRYLEIRNWRKLKYLPAGLRWLSHLKKLQIGPFWEELDSFPDFGVGSLMHLTMLDLWGWPKLKSLPQQIQHFTFLTDLMIVSFDGVETLPEWLGNLTSLTQLEIQDCKNLSNLPSVEAMQRLTKLQILDISGCHPLLEQKSTRDNGTDWPKIAHIPNITIQVSFSHPHLLFSSKCSVLLSSNLLHISIYMSFGMLWRFFRMLNRCKLSTDIKFLALPSFHKKYTLSYSAYQARKPLFLVPCGRSPLHVIFLNFGNINRYVNVYNPEIDKIHHWRVLAGINFIHDVQGVDKAQVSASLNLTALCIDYLREWRLYQSGWGTLHPLESWGFRII
>Maldo_HF_43604
MVGSTLPNFMLYVQRLHMAPTSALTEWRLYQNGWVALHPLRAVDLGLQESDYQVSKLCNAHQLTISKDLWMSSPFRGKMQQGQRHSFIYGTRYDSAVAGYSVEDIKFYGIGNENARGEKLSLFSFDGVETVPEWLGSLTSLKELRILSCNNLKSLPSVQAMQHLTNLQTLYISGCHPHLKE
>Malba_022847
MMIGDEDILAPAETTSSACTCCSFFSIFSPLVSGASDPHVSASSSSPLSKLISLEIIGIEDIECVPERWLRNLTSLRKLSLSSCRRLRGIPLSPSPSVQHLTTLDCLEIHSCNELDLWKEDESFLQWKSLKSLRTLSIHSCDRLIKLPEGIGNLTSLSELAIGGCPDLASLPEGMCRLTSLETLRIFDCSSLLRQRCEKERGEDWSKIAHIPNISFHSREVGVMVRYLF
>Malba_036547
MSKLISLRYLDFTTKQSSFPENGLGCLTSLRYLGIWDCSNLTCLPRDAFYLASLRTLIIGNCEQLDLVMVNYQVIPLRLQKLFIRGVPQMVALPEWFQGATNTLQHLVIRYCENLEALPGWLTSFTSLRTLVLRSCPKLLSLPEEMHRLTALTKLRIRKCPDLGRRCQRNTGEDWPKISHVPNVSFE
>Malba_042389
MIPLQQLRIEYCEGLESWVSGLQFPVSLEWLAINDFPNLEILPSLDNLNSLRYLEIRNWRKLKYLPAGLRWLPRLKKLQIGPFWEELDSFPDFGVGSLMHLTMLDLWGWPKLKSLPQQIQHFTSLTDLMMVSFDGVGTLPEWLGNLTSLTQLEIQDCKNLSNLPSVEAMQRLTKLQILDISGCHPLLEQKCTRDNGTDWPKIAHIPNITSTFCNS
>Malba_042464
MSSELTTLVSLEIGGIKELTCLPQGILKNNNNLSSLKISGCDDLTCIAPDVFGSCGSLKRLSIGWCKKLRHLLDGLDTLPLFEELTIKECPSLELIPITQGMASLRELRISDCKQLSGLPSGIRYCPSLQKLHLQGCDGLSGPLSVWASLMDLNIESCRNLTSIEIKGGVSSLQMLRIWHCKELSSLPALPPSLKVLRISECPKVAWFGVQSNSISLQSFSDLRTFTSLRVLSISQCEGLESWVSGLQFPLSLETLELRGFPNLEILPSLDNLTSLRYLGIVNWRKLKDLPTGLQRLPHLEGLSIGGFWEELDSFPDFQVGSLMHLTSLRLYGWPKLKSLPQQIQHLTSLRGLGIDSFEGVETLPEWLGSLTSLTSLHISECKNLTNLPSVQAMQRLTKLQSLWITECHPLLKQRCSRDSGTDWPKISHIPQIMIGGEFIQSLD
>Malba_043627
MGKLISLKHLYVLRCYKLKYLPKGIRRLKNLKTIDVCVVGCGEDEGTTTLQLGDLKVLNLEDSEISIMPCLSSLKISDCHVLKTLPDFLCKTLVQELIIRNCSNLSERCEQGNGEEWPEISHIPNIKISS
>Malba_045045
MQTDLRSFTSLRELTICNFEGLESWVSGLQFPLSLERLAIEGFPNLEILPSLDNLNSLLKLGIINWRKLKYLPTGLQQLSWLEGLRIGGFWEEFDSFPDFQVGSLMHLTSLSLYGWPKLKSLPQQIQHLTSLTLLRIELSTNVYWKNQISWCARPQDYLYSSFMLKQLQMAQTFALKSSHWRLYFFWPVVAFFRMLDGCKLSKGIDAQDINFLAQPSFLMTLLFRNTFSS
>Malba_045683
MMSDSLLINLTKIELIRWRDCEEVPSLGHLLNLRSVLIADCTSLKFFQISQSQSLQKLKLRDCPKLRCISIHSLPSLRKLFIGRCTSLEESENLQSTTSTTLQQQPQENDLSLNGCTSLRELTIAKCNGFTSILSGLHSCTSLRSLVIDDCPNLRTLSGHGLQTPVSLEVLIISQCPDLEAIPNLDNLTSLTELKIKDCGRLTSIPSGLASCTSLTRLSVDGCHNLISLGDHNLSSLQSLSSLTVSNCGKLQYLPKGLQSLSCLERLWIGNFCKELDSFLDFQVPSKLKELGLGGWPKLKSLPQPIQHSTCLTSLSISDFHGLEALPEWLGDLTSLTQLEIYSCENLMYLPTVEAMQRLTKLHHLQIHRCPHLKDGLEWPTICHIPVIRGNFYFWSPYFYFWSPILFTHSRFLQ
>Malsi_03g004010
MKEDKNTLEAYRDSYAQIVGNHPQPIQKCSRRGAKSSKIEEEKICIHNNNLSSLTISGCDDLTCIALDVFGSCVSLPRLNIWNCEKLRHLADGLDTLPLLEYLDIRGCDSLELIPITQGMTSLRELHISDCKQLSGLPSGIRYCPSLQELDLQGCDGVTSFPFYTLASLRQLNIWECDGLSGPLSVWASLMDLNIESCRNLTSIEIKGGVSSLQKLWIRECEELSSLPALPPSLKELWISECPKVQSNSISLQSFSDLRTFTSLRQLIIFQCEGLESWVSRLQFPLSLERLTIKDFPNLEILPSLDNLTSLRYLGIVNWRKLKHLPTGLQRLPHLKGLSIGGFWEELDSFPDFQVGSLMHLTMLSLYGWPKLKSLPQEIQHLTSLTDLSVYNFEGVETLPEWLGSLTSLTHLAIQHCKNLTNLPSVQAMQRLTKLHTLIFHRCHPLLKERCSRDSGTDWPKISHIPNIYGNCLNS
>Malsi_05g006990
MTSISSLSLLSVLVLEKIPNLFSLPEGLFASASLSSLKILSCPKLRSVPLEIGTLTALKSLTISWCDELSYLPQSLQNLRSLESLEISDCHSLISMPNGGIAGLSSLRTLSIENCSNLTSLSSSLEHLKFLEHLTIMYCPKLGSFPEGVQHLSSLRSFTILNCPWFDTLPIGLMNLQTLHCLEISSCPNLNALPDWLENLASLRSLTISDCPNSRVLPPGLKYLKELQHLSIQECPELEERCKQGSGEDWLKIAHVPHKYIGSPDQAMQSDEASTSSSSSF
>Malsi_11g004050
MVGLSSSLCLNKFNTSLLTFLVIYQFDRVETLPEWLGNLTYFTEMDIQDCKNLMNLPKWRLYQNGWVALHPLRAVDLGLQESDEFTKLSHNVAYFFVDVNTAKPLFTVAKAQVSASSNSTLFFNWFIYQLLEGLESLPDLLGNLTSLIELGIRNYKNLMNLPFAKAMQCVTTLLSE
>Malsi_14g008240
MGKLISLRHLELTTKQTSFPENGVGCLTSLRYLFLGECHNLTCLPHDTSYLASLHTLMIINCKQLDLVMENYQVIPLRLQKLGIIGVPRMVALPEWFQGATNALQVLFCENFEALPGWLTSFTSLRRVGLISCPKLLSLPEEMHRLTAVTKFEIVNCPGLEAKCQSNTGEAWPNISHVPNVSFE
>Malsi_14g010180
MSRGLGELTGLGTLGTFALSKNNYMWRGCAGLGELRRLKELRGELDIINLRHVKDVMLESNVGALVNEKQHLHSLNLNWKRGEDVNAVDGKDIIMSMEVLQPHSNLKELSVWFYGGLSNSMSDEMMMMSFFPALEKLSMYSCPVLKGWWRAHTHNSASSSSSTENLFFPLPSFPCLSTLIIQNCRNLSSISLCPNVDRIRLYRTSLKVLHSLFVRGASDITHDVGVDVSATSSSPHLSKLTYLSLHGIENLECLTSEGMGSLTSLQLLSITFCPNLASLPEEISNLTSLQQLEIDYCSNLASLPEGIRGLSCLNKLQVWRCPILSERCEKEKGEDWPKNIAHIPFVRIK
>Malsy_08g009480
MHFVDCESSAETLHFLLPHPNLESSRIERYSGSTVPNWIMPLDNLRFLTSGKIAVPQKSEPLEYERNFLRKTPLRTFDIMYCSSLARGCRKGSGNEWPKISHIPNIRVYPKYYDFDDDGEGIVEAEDAVELPERPSTSGERVKA
>Malsy_scaffold1196g000010
MLESNKNLTSVEILSCEKLTCIAPNVLGCCTSLQKLHVYDCKKLRRLPDGIDTLPLVEKMTIRECPRLEFIPMTHGMASLRKLHIDSCGGLSGLPSGYNTVHLFKH
>Maldo_GDDH_07G1019600
MLVELPRDIKKMINLRHLILECCWGLTGMPRGIGELNGVRTLNRFVLSESNCLGRGGSAGLAELGALNELRGELEIRNLRHVVSESNVGTPLKDKQHLHSLELWWKEEEDVKAVDEEDIIKSMEVLQPHSNLKQLSVYNYRGVRFASWFSSLINIVNLKLSNCKRCQHLPPLDHLPSLKKLELRSLEKLEYISEKESSNSMSDEMMRISFFPSLENLFISQCPVLKGWWRAHTHNTASSSSTENLSLPSFPRLSRLIVRNCPNLTSMPLYPNVESIELRNTSWKVVESLFVRGASDITHDVGVDVSASSSSPHLSKLTHLSLWGIEDLEFIPLEGMGNLTSLQKLVIDHCPNLAALPEGIANLTSLQSLSIGNFPNLAVLPEWIANLTSLQSLSIENFPNLAALPEGIVFLTSLQSLRIEDCPTLAALPEGIANLTSLHSLCIEDCPNLAALPEGIANLTSLQSLRIEDCPTLAALPEGIANLTSLQSLRIEDCPTLAALPEGIANLTSLQSLSIGNFPNWAALPEGIANLTSLRSLSIGNFPNLAALPEWIANLTSLRSLSIGNFPNWAALPDGIANFTSLQSLYIENFPNLAALPEEISNLTSLHYLQITHCSNLASLPEGIRGLPCLNTLYIYDCPKLLQRYKQERGEYWHKMTCYVDK
>Maldo_GDDH_07G1031500
VGWPKLKSLPQVINHSTSPVTYFGIYECDGLETLPEWLGDLTSLNHLHIYKCTNLKSLPSAQAMRRLTKLKYLRIFECPFLKEKCARGTGTEWPKISHIPEIEIN
>Maldo_GDDH_07G1033500
QLASLQTLYMYKCQSHLVLKEEEEEIEGSSLSSSHCRRKEEASCLETMAIVDCPSITSFSSKGQLSLPALKHLEVSNCYQLESISDSLLWDNTCFEFIDIYDCENLKSLPKGLCHLTSLRFFYL
>Maldo_GDDH_11G1046800
MTSLRLMWIERCERLESWVSSLQFPLSLETLAIVSILNLKILPSLDGLNSLRHLDIGGFWEELDSFPDFQVASLMNLTSLVLWGWPKLKSLPQQIQHLTSLTHLEICSFDGVETLPEWLGSLTFLTELTIWSCENLRNLPRFQAMQRLTKLQTLYISGCHPLLKQRCMRNSGTDWPKISHIPDITSKFFKLLKSSNRADVICLYPLFFSSVSPLFGAETSETTVGLKLCNALRYYNKCVLGKSNFMMCKATVLRDYLYSSFMYKRLQMAQTFALKLSHCHLYFFCYAVAFFMMLNSYKLTPGKRIFNYSR
>Maldo_GDDH_11G1046900
MHLTRLYLYGWPKLKSLPQQIQGLTSLTHLFVYHFEGVETLPKWLGSLTSLTQLWIWGCKNLKNLPSVQAMQRLTKLQTLRIIICHPLLKERCKRDSGTDWPKISHIPRILNTCETTVGLKLCNASLNYKLCVLRDVIPFSIKDAGGTAAQIGLRFLTFQISQSNLMNLMNLPSVQAMQRLTKLQKPWISGCHPLLEERCTRYIGTDWPKISHIPDITIGEGDFF
>Maldo_GDDH_11G1051700
MHLTNLILVGWPKLKSLPQHIQHLTFLTSLIILSIDGVETLPEWLGSLTSLTWLKISSCKNLMNLPSVHAMQRLTKLQSLHISGCHPLLEQRCTKDSGTDWPKISHIPNIDIEV
>Maldo_GDDH_12G1126700
ELDSFPPFEVIPQLESLHLYGWPKLRSLPEQVKHLTSLAHLEIWNFNGMEALPEWLENLAFLRSLRISNCRNLKCLPPAEAKKCLTKLEAIYIVNCPVLKEGYNKESGSEWHKISHIPNIDFE
>Maldo_GDDH_15G1054600
LLNCYQLEKLPDKMGKLISLKHLYVLRCYKLKYLPKGIRRLKNLKTIDVCVVGCGEDEGTTALQQLGDLKVLNLEDSEISIMPCLSSLKISDCHVLKTLPDFLCKTLVQELIIRNCSNLSERCEQGNGEEWSEISHIPNIKISS
>Maldo_Gala_03g004680
MDLNIQSCRNLTSIEIKGGVSSLPQLTIRDCEELSSLPALPPSLKELEMRGCPKVQSNSISLQSLQKLYLQRCDGLSGPLSVWASLMDLNIESCRNLTSIEIKGGVSSLQKLRIRYCEELSSLPALPPSLKELLISDCPKVASFGVQSNSISLQSFSDLPTFTSLRELTIRNCEGLESWVSGLQFPLSLEGLTIEGFPNLEILPSLDNLTSLRYLGIVNWRKLKYLPTGLRWPPRLKQLSIGGLWEELDSFPDFQVGSLMHLTSLTLYGWPKLKSLPQQIQHLTSLTSLSLYDLGGVETLPECLGSLTSLTSLEVRGFHLLETLPECLGSLTSLTSLDVRGFHLLETLPECLGSLTSLTFLSIGWCENLMNLPIVQAMQRLTKLHTLRIIECHPLLKQRCSRDSGTDWPKISHIPNIYGNCLNS
>Maldo_Gala_03g004690
MCIGKTKFHGVQGHKIICIPVSCSNQLQMAPSLMHLTSLKLRGWPVYEFDGVETLPEWLGSLTSLTELRIGYCKNLTNLPSVQTMQRLTKLQSLRIEGCRHHGADWVKSLHIPQIIRRIGIPFKIRVDQYHSSTSIIFPYGHKLKLGLPSVLCALHCCERRVQEAANC
>Maldo_Gala_05g016170
MNYPELSWSSVANEGRRLTALRKLVIASYGGPELNIYYISTLEEISLRNCTSLIRLEIRNCENLISLADADVTSLQSLSMLRIRNCKKLQYLPTGLHTLTRLERLRIGELWEKLDSFPVSEIPSSKILGFFGWPKLKSLPQVIHHSTSPVKYLTIGNCDGLETLPEWLGDLTSLYRLYIYDCKNLKSMPSAQAMQRLINLEYLELGSFSFTFSFLLLMSIEQTSFLLIKMSMKVEYWPEISRILNVRGTFLSNQIIHQVLCLKYLLPHLLPSFQQVAGCFLHFLLTSIFKTNPTSYFQVKNVHSRVKSSSKDFEIQVESKFSLPSITRSDMCMKENVEAGKLHSNKNKSDMLTKACPKGKHQHHKNSRGLHFFSTELEMRNKRSDSSKQEMPDKKFTKM
>Maldo_Gala_14g006680
MTVNCKQLDLVMENYQVIPLRLQKLRIEGVPRMVALPEWSHKHTTRIWYSRLRILEALPGWLTSFTSLRTVALISCPKLLSLPEEMHHLTALTELRIKNCPDLERRC
>Maldo_Gala_17g011290
MECPQLRNVPVNFPSIRQLEISMCHELSSLPSLLEKCTSLENLEVRSCNNITSISVSELKSIRKLVISSTDLHSGPDSKVPSSQIEALRISGWGKLKSLPQQIQHFTSLKQLYIHQFDQLEVLPEWLCNLTSLTELHIERCENLMYLPTVEAMRGLKLERLYIYCLNHT
>Pyrco_DAP_Chr12v0.1_30448.1
MIVIERCNSLEFIPVIHGLTSLCELSIVDCPQFSSLPNGLDYCTSLQTLEIQNYSKTMTIPITQDLPSLCALHIRNCPELSSLPRGLEYCTSLQKLMILSCYKLTLIQIHGFPSLRKLSTKYCKSLESIPSSLQGCTSLRELHMSCCNSLKHFPDGLQPLASLENLTIRSCPNLETTPSLESLTHLSELVIYECDGPKSLPSGLAASSQCNLAHLNVLKIGGFCKELNSFPYFQVMSQLEILSLWGWPKLKSLPEQAQHFTSITHLVIYSFDGLEALPEWLDTRLIPKYFKVVCMVDVNLIQVSYSFKGDVGVEVEVPNCLKLHGIKAGLQIMQFYMEGYGQDWKLSFEQDYRTLWQQGKSPVHLSECELITLFRLIII
>Pyrco_DAP_Chr12v0.1_30452.1
MVSGMPIANISTNLSTLTCLTLKKIRGLDSLLEGVLKNNKNLACLKIEDCPELSCIATDVYGCCASLDSLRISTCDNLRCLPDGLHTLLSLKKIAIERCDSLEFIPVIHGLTSLCKLSIVDCPQLSSLPNGLDCCTSLQTLEIQNCSKITTIPITQGLPSLCALHITYCPELSSLPRGLEFCTSLQKLTISSCYKLTLIQIYSLPSLRKLSIKYCRSLESIPSSLQGCTSLRELHISCCNSLKHFPDGLQPFASLENLTIRSCSNLETTPSLESLTHLRELVIYDCDGLKSLPGGLAASSQCSLAHLNVLKIGGFRKELDSFPPFQVMSQPERLSLWGWPKLKSLPEQVQHFTSLTHLVIYSFDGLEALPEWLGNLTSFKFLQNCKNLMYLPVAEAMQRLTKLNEIHIFGCPLLKERCNKESGPEWPKISHIAKITGSF
>Pyrco_DAP_Chr2v0.1_03121.1
MSIDAHWEELVSFPDFQVPSQLERLELLGWPKLKSLPQQIQDLASLTLLSIYGFDGVEALPEWLGKLTSLTQLQIRECKNLMYLPTVEAMKRLTKLQDLEIDSCPRLMKRCDKNSSRE
>Pyrco_DAP_Chr2v0.1_03138.1
MRLQIALDRCLVLFCMLLYMHNPVLKRLEIGAFWEELDSFPDFQVPSQLEELELCGWPKLKSLPQQIQHLTSLTSLAISLFDGVETLPEWFCNLTSLTLLEIRHCANLLYLPTVEVMQRLTKLHELHIFNCPRLGERCTKGSGPEWSKISHIPKIIGELSRGSFDIFLVLLWSMWKERNSFLWQGKALELTELLCRAISWVKEFQHWHGKNEKRGCKVSQKWMKLGEGWKCNFDTAWDENRSIGGIGVVIRNDRGDFVAALAKRHDANPSPLLVETMVARDAPWLVKEKQLQALVFVGDALLVMAALQQDS
>Pyrco_DAP_Chr2v0.1_03172.1
MQIGAFWEELDSFPDFQVPSQLEELELCGWPKLKSLPQQIQHLTSLPSLAISLFDGVETLPEWLGNLTSLTLLEIRHCANLLYLPTVEAMQRLTKQHELHIFNCPRLGERCTKGSGPEWSKTSHIPKIIVERW
>Pyrco_DAP_Chr2v0.1_03174.1
MRHLPRPRMAKDFSNSTTDCETYQSDDGTFHELLWESEVSIGSMLLMVVTCYGADTLLYKVVFLLTTKHLHVIRVMFHVKLCSMSETKREEDLNWFPRPTALCKFRSWRAPNRLKQVQEERGCSNTWILTVSSGPPPSYSAQTDGDKRNKTPVAAVLKRLEIGAFWEELDSFPDFQVPSQLEELELCGWPKLKSLPQQIQHLTSLTSLAISLFDGVETLPEWLGNLKSLTLLEIRHCANLLYLPTVEAMQRLTKLHELHIFNCPRLGERCTKGSGPEWSKTSHIPKIIVERW
>Pyrco_DAP_Chr7v0.1_16036.1
MLSERCKKETDGITCGSMISVCIHYPLDIVISRHEKDVVSESNVGTPLKDKQHLHSLQLLWIPREAVKAVDEEDIIKSMEVLQPHSNLKQLKVWFYGGVRFASWFSSLINIVNLELSFCKRCQRLPPLDHLPSLKSLYLRGLEKLEYISENESSNSMSDEMMRISFFPSLEYLHIEDCPVLKGWWRAHTHNSASSSSSTEILSLPSFPSLSTLGIRNCPNLTSMPLYPNVEKIDLEKSSWKVVDSLFVKGASDINT
>Pyrco_BP1_006404.1
MSDEMMRISFFPSLKELWILHCPVLKGWWRAHTHNSDDSSSSTENLSLPSFPRLSTLEIYNCPNLTSMPLYPNVEKIHLEKSSWKVVDSLFVRGASDITHDVGVDVDVSASSSSPHLSKLTHLTLGGIEDLASLPEEISNLTSLHELAIDDCSKLASLPEGIRGLPCLNRLKIQRCPMLSERCKKETGEDWFKIAHIQSIEIDHNS
>Pyrco_BP1_006485.1
MIEDCAHLLSLKGHHESLEELSIVKCPMLRWSSVANEGRSLTALRRLVIASYGEPSLNINCNTTLEEISLRDCTSLVVLEVLRCENLISLANVDVTSLQSLSELSIVSCEKLQYLPTGLHTLTRLERLEIGGLWEELDSFPVPQIPSSDWLEFCGWPKLKSLPQVIHHSTSPVTMLIITNCDGLETLPEWLGDLTSLTQLGINNCKNLKSLPSAQAMQRLTNLKHIWIDKCPFLKERCASGTGTEWPKISHIPEVKTYSAKFAYGSFINLWTNKQFYSQNLD
>Pyrco_BP1_009347.1
MLKNNNNLSSLEIRACHDLTCIASDVFGSCVSLVKLKIWNCKTLRHLADGLDTLPHLEYLSIERCPSLELIPITQGMTSLRVLAIEYCEGLSSLPSGLEYCTSLQTLHLEGCKGVTSFPFYTLASIRRLNIWDCNGLSGPLSVWASLVELIIVDGNNLTSIEIKGGMSSLQRLTIINCKELSSLPALPQQCPSLQQLEIWKCPKVAWFGVQSSSISLQSFSDLRTFTSLRELMIEECEGLESGVSGLQFPLSLETLVLRGFPNLEILPSLDNLNSLRQLGIVNWKKLKYLPMGLQRLPRLKKLEVGGFWEELDCFPDFQVGSLMHLTRLVLTGWPKLKSLPQQIQHLTSLTSLCVRNFDGVETLPEWLGSLTSLTYLCIGGCKNLMNLPSVQAMQCLTKLDTLLIFGCHPLLKQRCTKNSGIDWPKISHIPDITMASISLLSCSIVAN
>Pyrco_BP1_012228.1
MGGSSRKHCALSMPRGAVSDQLRSIEKCSQSFSISEKNLNIECMGSGMPLANISSNLTTLTSLTIRGIEGLDCLPEGMLKNNKNLAYLWIESCPALTCITTDDVFGCCASLQSVRIYLCQNLRCLPDGLQTLVSLKELSIKFCTSLELIPDMHGLTSLSELTIEYCSKLTSIPFEQGLPSLRKLVIVSCELSSPLVGLEYCTSLQDLKIFYCEKLTLTGTHSLPPSLHSLHIYNCKSLGSIPGLENLTHLRELKIVRCHALKTLPGGLKTPTSLKELGIGELWKEVGSFPPFEVTPQLESLSLWGWPKLRSLPEQVQHLTSLRYLQIQYFDGMEALPEWLGNLAALQSLEIRGCMNLKYLPAAEAMKCLTKLKKVNIACCPVLKERCNKESGPEWHKISHIPNIAIFYGAYGGNGNSQLFEVALDQIHGFRCSENARPDFFTPSGDGNPDIVTGPVAFPYKSSNPGTSPTPGPRCSTAKSLRVQLGRFLSFAEKAMTDNLSLLHQFHELKPNSDMHLSDAYFILLVEKDAAFIQLSEDRFYNRIPCIILAVKGEPNVATTLFKQGEAGTEATDIKWLGIWLSDLDKYKIPEQCRLMMTDQDIKTGKEMLEEDFVKKNPKWVEELSWSRIGYEPQLKGEGMDEQ
>Pyrco_BP1_012891.1
MEVLQPHSNLKQLEVYGYGGVRFASWFSSLINIVNLRLGFCTRCQRLPPLDHLPSLKSLTLAALEKLEYISENESSNSMSDEVMRISFFPSLETLMLYNCPVLKGWWRAHTHNSASSSSSTENLSLPSFPRLATLSIYECPNLTSMPLYPNVVEIELYSSSWKVVDSLFVRGASDITHDVGVDVSASSSSPHLSKLTHLTLGGN
>Pyrco_BP1_014281.1
MLSERCKKETDGITCGSMISVCIHYPLDIVISRHEKDVVSESNVGTPLKDKQHLHSLQLLWIPREAVKAVDEEDIIKSMEVLQPHSNLKQLKVWFYGGVRFASWFSSLINIVNLELSFCKRCQRLPPLDHLPSLKSLYLRGLEKLEYISENESSNSMSDEMMRISFFPSLEYLHIEDCPVLKGWWRAHTHNSASSSSSTEILSLPSFPSLSTLGIRNCPNLTSMPLYPNVEKIDLEKSSWKVVDSLFVKGASDINT
>Pyrco_BP1_022271.1
MVISDCPNLEAIPSLDNLTSLTKLIIWDCDGLISLPSGLASCTSLTHLSVSNCPNLEAIPSLDNLTSLTELRVDFCDNLISLADHNVSSLQSLSSLDLSYCGKLQYLPKGLQSLSRLEKLSLGPFYEELDSFPDFQVPSNELRLYGWPKLKSLPQQIQHSASLTMLEIWKFDGLEALPEWLGNLTSLTKLAIRQCENLMHLPTVEAMQRLTKLQTLVIYSCPQLEERCVMDSGPEWPKISRIPFRRVMTEPLMNRPSIYSPLWESQVSIGTGEANPNFTVA
>Pyrco_BP1_025636.1
MEVLQPHSNLKQLTVRHYVGVRFASWFSSLINIVNLELIGCKRCHRLPPLDHLPSLKSLELRNLEKLEYISENESSNSMSDEMMRISFFPSLETLTLYKCPVLKGWWRAHTHNNAASSSSTENLSLPSFPRLSTLIIRDCPNLTSLPLYPNVERIELHRSSWKVVDSLFVRGASDITHDVGVDVSASSSSPHLSKLTHLSLHAIKDLASLPEEISNLTSLQELGIDDCPNLASLPEGIRGLPCLNRLKILRCPMLSERCKKETGEDWFKIAHIQSIEIV
>Pyrco_BP1_028751.1
MKGSVSLTASIQILTIWDCSELASLPALPQQCPSLQELDIRGCPKLSWFGVKSGRVKEEEECNSLGQLWIWSCPKIASFCAQSSRIDEEECISLQSTSDLRTMNSLRDLSIGNCERLESWVSSLQFPLSLETLSIEDMPNLHILPSLDHLHSLRTLWIVNWQNLKYLPTGLQWPTGLETLTIGEFWEELDSFPDFEVGSLMHLTSLELYGWPKLKSLPQQIQHLTSLTYLEISSFEGVETLPEWLGSLTSLIHLRILDCKNLKNLPSVQAMQRLTKLQFLRIYGCHPLLEERCRRNSGTDWPKISHIPDITSKF
>Pyrco_BP1_032683.1
MGCDGLTGLPSGLSSCTSLVHLEIRRCKNFVSLADVDVTSLQSLSRLAIWHCAKLQYLPTGLRTLTSLNGLYIGGFWKELDSFPVSQIPSSHKLEFCGWPKLKSLPQVINHSTSPVTELGIDDCDGLETLPEWLGDITSLDRLYIYNCKNLKSLPSAQAMQRLTKLEYLRIAMCPFLKKACARGTGREWPKISHIPNITTSVQIQDQSNFSLPTLRNMRRSAFFSAESEGRALFEFPRVNDTSLH
>Pyrco_BP1_032970.1
MGLQQFPPLKKLVVGGFWEELDCFPDFQVGSLMHLTRLELTGWPKLKSLPQQIQHLTSLISLRVYHFEGVETLPEWLGSLTSLTQLSISNCKNLTNLPSVQAMQRLTKLHSLWIGYCHPLLKQRCSRDSGTDWPKISHIPEIISRIGIPIKTHALINIIFRPQSCFLIIKSEFGCKLIFRSLDFLVFFVPCIVVKGECKGQPTVE
>Pyrco_BP1_034263.1
MGNLTSLQSLGIEDCPNLAALPEGIANLTSLQSLGIKDCPNLAALPEGIANLTSLQSLGIEDCPNLAALPEGIANLTSPPIAFHWKFPECGSTTRRNKQFHIIAASSNYSLL
>Pyrco_BP1_034577.1
MEVLQPHSNLKQLSVWFYGGVRFAIWFSSLINIVNLSLVYCKRCQRLPPLDHLPSLKSLTLGGFDKLEYISKKESSNSMSDEMMRISFFPSLEYLRIEDCPILKGWWRAHTHNSDDSSSSTENLSLPSFPRLSTLSIAQCPNLTSLPGLPCLNELIISDCPMLSERCKKETGED
>Pyrco_BP1_036133.1
MEIWDCPNLEAIPSLDNLTSLTKLIIRGCDGLISLPSGLAYCTSLTLLDVSFCCNLEAIPSLDNLPSLTELRVSFCDNLISLADHNVSSLPSLSRLELYICGKLQYLPKGLHSLSRLEVLSLGPFYEELDSFPDFQVPSELKVLELYGWPKLKSLPQQIQHSASLTSLSISRFDGLEALPEWLGNLTSLTKLRICECEILMYLPTVEAMQRLTKLHALVIYRCHQLGERCAKDSGPEWPKISHIPDKR
>Pyrco_BP1_043010.1
MMKNCRVTNLRHLRIRSCEKLLSLCCGLEYCNSLETVEIEDCGNLESFQISPSQSLQVLRIKDCPKLRCTSIQSLPSLRDLVIERSTTLEGDLSLNGCTSLHELRIKDCDGFTSILSGLHSCTSLRKLDISKCRNLRTLSGHGLQTPVSLEHMQIWDCPNLEAIPSLDNLTSLTYLDIWECDGLISLPSGLAYCTSLTLLDVSCCDNLISLADHNVSSLQSLSRLELYKCGKLQYLPKGLHSLSRLEKLSLGPFYEELDSFPDFQVPSKLKELRLYGWPKLKSLPQQIQHSASLTSLSISRFDGLEALPEWLGNLTSLTKLAIRQCENLMHLPTVEAMQRLTNLHKLEIRRCPQLGERCAKDSGPEWPKISHIPDQR
>Pyrco_BP_DH_03g03800
MYLDCRALLRDWIFRYVKKLIPITQGMTSLRELRITYCEGLSSLPSGLEYCSSLQNLSISNCGGVTSFPFYTLARLRRLDIWDCNGLSGPLSVWASLVELIIVGGNNLTSIEIKGGMSSLQHLRISNCKELSSLPALPQQCPSLQHLFIRKCPKVAWFGVQSSSISLQSFSDWRTFTSLRELRIEGECERLESWVSRLQFPLSLEKLVLKGFPNLEILPSLDNLNSLRELGIVNWKKLKYLPMGLQQLPPLKILEVGGFWEELDCFPDFQDGSLMHLTGLELTGWPKLKSLPQQIQHLTSLTSLWVRNFDGVETLPEWLGSLTSLTYLRIGGCKNLMNLPSVQAMQRLTKLRTLNIYECHPLLKQRCRDSGTDWPKISHIPYIEIDGHRQ
>Pyrco_BP_DH_03g03920
MTSLKSLYIEWCKKLRHLGDGLDTLPLLESLNIIGCDSLELIPITQGMTSLRELDITYCERLSSLPSGLEYCTSLQNLSISKCGGVTSFPFCTPARLRRLYIWDCNGLSGPLSVWASLVELIIVDGNNLTSIEIKGGMSSLQRLRIRNCKELSSLPALPQQCPSLQHLFIRKCPKVASSLFGVQSSSISLQSFSDLRTFTSLRELTIEECEGLESWVSGLQFPLSLETLVLKGSPNLEILPSLNNLISLRELGIVNWKKLKYLPMGLQQLPPLKKLEVGGFWEELDCFPDFQVGSLMHLTSLELTGWPKLKSLPQQIQHLTSLTSLWVRNFDGVETLPEWLGSLTSLTQLRIFECENLTNLPSVQAMQRLTKLQSLSIYTCHPLLKQRCSRDSGTDWPKISHIPQIIID
>Pyrco_BP_DH_03g04310
MLKNNNNLSSLEIRACHDLTCIASDVFGSCVSLVKLKIWNCKTLRHLADGLDTLPHLEYLSIERCPSLELIPITQGMTSLRVLAIEYCEGLSSLPSGLEYCTSLQTLHLEGCKGVTSFPFYTLASIRRLNIWDCNGLSGPLSVWASLVELIIVDGNNLTSIEIKGGMSSLQRLTIINCKELSSLPALPQQCPSLQQLEIWKCPKVAWFGVQSSSISLQSFSDLRTFTSLRELMIEECEGLESGVSGLQFPLSLETLVLRGFPNLEILPSLDNLNSLRQLGIVNWKKLKYLPMGLQRLPRLKKLEVGGFWEELDCFPDFQVGSLMHLTSLELTGWPKLKSLPQQIQHLTSLTSLRVYNFDGVETLPEWLGSLTSLTYLCIGGCKNLMKLPSVQAMQCLTKLYTLLIFGCHPLLKQRCTKNSGIDWPKISHIPDITIR
>Pyrco_BP_DH_07g00710
MSDEMMRVSFFPSLEKLRVEYCPVLKGWWREHSHNSAASSSKQNLSFPLPSFPCLSGLTIRHCPMINSMPLYPNVDRIDLYRTSSKVLPSLFVRGASDITHDVGVDVSASSSSPPLSKLTYMSLYGIEDLECITSEGMCNLTSLRLLSIENCPYLASIPEEISNLTSLQKLQIGYCPNLASLPEGIRRLPYLSTLKIWECLMLWFRCKKETVKVRFLTCFNLHLANSVVAQLTRKLMQVCSFHQL
>Pyrco_BP_DH_07g01280
MRNLRHEKDVVSKSNVGTPLKDKQHLHSLELFWKYREDVNAVEEDIIKSMEVLQPYSNLKQLTMCFYSGVRFASWFSSLINIVNLTMWDCKRCQHLPPLDHFPSLKFLRLHGLEKLEYISENESSISMSDEMMRISFFPSLEDLYIADCPVLKGWWRAHTHNTASSSSSSSSTENMPLPSFPRLSILTILECPNLTSLPEGTRGLPCLNRLQIYRFPMLSERCKKETGEDWPKIAHIPYIANKRNKKNNISS
>Pyrco_BP_DH_07g01790
MISVCIHYPLDIVISRHEKDVVSESNVGTPLKDKQHLHSLQLLWIPREAVKAVDEEDIIKSMEVLQPHSNLKQLKVWFYGGVRFASWFSSLINIVNLELSFCKRCQRLPTLDHLPSLKSLYLRGLEKLEYISENESSNSMSDEMMRISFFPSLEYLHIEDCPVLKGWWRAHTHNSASSSSSTEILSLPSFPSLSTLGIRNCPNLTSMPLYPNVEKIDLEKSSWKDLTSLPEEISNLTSLQRLEIRHCSNLASLPEGIRGLPSLNSLQILGCPMLREKCRKKTGEDWPKIAHIPHITIY
>Pyrco_BP_DH_14g05670
MRCSNITCLPRDKSYLASLRSLMTVNCKQLDLVMENYQVIPLRLQQLRIEGVPRMAALPEWFQGATNTLQEFGIADCENLEALPGRCQQDTREDWPEISHVPFVYFY
>Pruav_co4013453.1_g010.1.br
LRIDNCPNLDSLPNADNLTSLRQLEISNCGKLKYLPTGLQIQVSLEQLRIENCPKLETVPNVDNLTSLRHLKIQKCDGLTSLLSKLPSCTSLELLSIESCNNLISVAEDVSNLSSLSSLSIKDCGKLKYFPRGLHCLTRLKELEIGGFCKELDSLPEEIKYLHSVTSLSIQSFNGMEALPEWFGNLTSLTSLHIDSCENLTHLPTIKAMQHLTKFQTLWIVRCPRVKEGCIEDSGSEWHKISHIPYIR
>Pruav_sc0000869.1_g220.1.mk
MTTLETLVIYRCTKLDLMGSREGIRCLRSIWLVGLNLVALPHWLQESANTFKTLHLGFCTYLQSLPEWFQNFKVLQKLKIKDCLYLLALPNGMQEGEDWSKIAHVPKIILNDLVISSTAN
>Pruav_sc0001065.1_g100.1.br
MDSTWKILDAHVSSSPHSTLKSLEIMTDDEDIECVSEAIGKLISLESLKITYCPNLTSLPKSMGSLISLQKLKMENCPNLSSLGGPFISLQKLKIKDCDKPVSLPEGIDNLTSLKSLKIYRCFSLASLPEGIGNLTSLEVLSMEICNSLASLPDQGMSRLTSLQKLKIDDCPNLESLPDQGMGCLISLRELEISMCPKLASLPEGIGNLRSLRRLFIYGCSNLTSLPERMSRHTSLQELDITYCSPILHQRCNVETGEDWPKIAHIPNIWISSPPRPRQDSKSKRHFTCWPMS
>Pruav_sc0002504.1_g010.1.br
MVALPEWFQGAANTLQFLLIGMCENLEALPEWFAIFTSLTKLIIGSCQKLSSLPEGMRSLTSLRELVIDDCPELERRCQRNIGEDWPKISHVPHVSFSYR
>Pruav_sc0003687.1_g040.1.mk
MPCLRKLKIKKCEKLSSWPSGLEYCTSLQELRIKNCQNLRHLPVDGLQTLVSLEELTLFDCPNIEFIPITTQSQSMPCLRKLKIENCEKLSSWPSGLEYCTSLRKLHITNCQNLRHLPVDALQNLVSLKELYIEDCTNLEAIPSLDNLTSLLDLFIWGCDGLTSLPRGLQSCTSLKDLTIGECHNLISLADVDVSRLQSLFYLQIWDCRKLKYLPTGLRFGSWAYMAIGKFWKELDYFPDFELPSQIRWLRISGWPKLKSLPQEIQHSTTCLKQLNIESLYSMEALPEWLGNLSSLISLNIWDCKNLMYLPTVEVMQHLTKLEMLSISGCPRLAERCAKENGPEWHKISHIPDIKVDGVDPRKESESSNDDSTHSEPHQTSTVLNCSCFS
>Pruav_sc0003823.1_g130.1.br
MTYLAALRTLVIYKCKRLELVNGNYQVIALRLQKLVIDGVPKMLALPEWLQGAAETLQDCYIIHCDNLEALPGWLTNFRSLRKLVLESCRKLLYLPKEVHPLELTIENCPKLERRC
>Pruav_sc0008331.1_g010.1.br
MPRLRKLKIKNCEKLSSWPSGLEYCTSLQELHIQNCQNLRHLPVDALQNPVSLEKLYCTNLEAIPSLDNLTSLRELSIPRALQSCTSLNSLTISECHHLISLADVDVSRLQSLSSLYIYNCRKLKYLPTGLRSLTSLKWMGIGKFWEELDSFPAFELPSQIQVLGISGWPKLKSLPQEIQHLTTCLEIMIIDSFDSMEALPEWLGNLSSLIRLNIWGCKNLMYLPTVEVMQCLTKLETLEISGCPRLAERCAKESGPEWHKISHIRDVFVYELETSSDDSESLNYSSFS
>Pruav_sc0008824.1_g010.1.mk
MPCLRKLKIWRCEKLSGWPSGLEYCTSLQELDIKYCQNLRHLPVDALQNPVSLEKLWIEYCTNLEAIPSLDNLTSLRELSIRVCDGLTSLPRGIQSCTSLNRLTIGICHNLISLADVDVSRLQSLSSLYIYHCRKLKYLPTGLRSLRSLKRMTIGMFWEELDSFPDFELPSQIQVLGISGWPKLKSLPQQIQHLTTCLEEFDLGFFDSMEALPEWLGNLSSLISLNINNCKNLMYLPTVEVMQRLTNLRELYIDGCPHLAERCAKENGPEWHKISHIPNIRGLTTTVYESIFE
>Pruav_sc0012431.1_g010.1.br
MYCSSLEFIPITLGNGMLCLRTLQIEYCRELSSLPTSLEYCISLQELKIVHCRGLTSLPSGLPSCTSLKKLKIESCHNLISLLDLDVSRLQSLSSLHIFNCGKLNCLPIEGLRSLRRLEYMKMGPFLEELDSFPDFELPSQIQRLVMKGWPKLKSLPQQIQHLTTSLASLEIESFDGVEALPEWLGNLRSLTYLSIKKCKNLMHMPSLHRVVGLRELLIDNCQALSSWPSGLEYCTSLRRLSILGCSNLISIPL
>Pyrusco15g024860.1
MHGMRRIGIQFYGDGVDVWFSSLEELSVVDFPNLEECSSAINENSFSSLRKLILKRCCTLTLTSISNLSLLSVLVLDNIPGLFTLPEGLIASPCLSSLKIMSFPKLRSLPLPIGNLTALKSLTIAWCEELSSLPQTLQNLKALDSMEISNCHEIISMLAGWMVGLEV
>Pyrusco7g001210.1
MRNLRHEKDVVSKSNVGTPLKDKQHLHSLELFWKYREDVNAVEEDIIKSMEVLQPYSNLKQLTMCFYSGVRFASWFSSLINIVNLTMWDCKRCQHLPPLDHFPSLKFLRLHGLEKLEYISENESSISMSDEMMRISFFPSLEDLYIADCPVLKGWWRAHTHNTASSSSSSSSTENMPLPSFPRLSILTILECPNLTSLPEGTRGLPCLNRLQIYRFPMLSERCKKETGEDWPKIAHIPYIANKRNKKNNISS
>Pyrbe_006447
MQRLTNLQTLYISGCHPHLKERCTEDSATDWPKISHIPNIAIEVVYEAMQALRNYNKCIAEKPKYLYSLIFRGWNFKGNGYTVLQEILNEWKLSPSADVQGSGRSSIPFLMFKVDHCSLNYYILKGGQSSKLGLRNYKNLMNLPFAKAMQCFPTLLRTELSNQAHWTMVSLMRVFEGFFTFMELTMPQQWQVLLLKK
>Pyrbe_006548
MELETIGCPKLSWVGVRSSKVEKEEECISLQSTSDLRTMTSLQLLTIGYCERLESWVSSLQFPLSLETLAIKDIPNLQILPSLDRLNSLSKLLIGGFWKELDSFPFPDFEVGSLMHLTNLELWGWPKLKSLPQQIQHLTSLTHLSVHDIDGVETLLEWLGSLTSLTHLEIWNCKNLMNLPSVQAMQRLTKLQKLWISGCHPLLEEKCRKDSGTDWPKISHIPYFTSNLGAETSGTRVGLKLCNALRYYNKCVLGKPKFMVCNATLLRDYLYSSIMYKRLQMAPTFALKLSHKRGLPSVLCALHCCERIEQEAASC
>Pyrbe_031641
MEIWDCPNLEAIPSLDNLTSLTELNIGRCNGLISLPSGLASCTSLTHLSVHSCRNLEAIPSLDNLTSLTELNIGQCNGLISLPSGLASCTSLTYLSVRNCRNLEAIPSLDNLTSLTKLVINNCDGLTSIRSGLASCTSLTHLSVSNCPNLEAIPSLDNLTSLTEMEIGPFCQELDSFPDFQVPSKLKQLTLNGWPKLKSLPQQIQHSASLTSLSIYGFDGLEALPEWLGNLTSLAVLRISECENLMHLPTVEAMQRLTKLQNLWIYRCPQLKERCAEDSGPEWPKISHIPERII
>Pyrbe_031672
MKRRQLSIWSSTFKYKSTPFQSPTSGRKMRQEQRPRMAKDLSYSRYQSSIGTGTNLNKERCNLPDWPKISRISDSQVPSQLEELELCGWPKLKSLPQQIQHLTSLTSLAISLFDGVETLPEWLGNLTFLTLLEIRHCANLLYLPTVEAMQRLTKLHELHIFNCPRLGERCTKGSDPEWSKISHIPKIIVERWGDFVAALAKRHDVNPSPLLAETMVARDAPWLVKEKQLQALVFVGDVLLVMAALQQDS
>Pyrbe_048682
MGNLTSLQSLSIRKCPNLASLPEEISNLQQLQISNCYNLASLPEGIRGFPCLNTLQIWDCLKEARKKQTRRDGTEWDETGWDGTERNGAGAKMPSDGNKEEEEGDGEVIILCSTDVKQVVLGGDVERKFTQNSSRGQLVPPVLGAPNMGRNALSHSVPSRPTY
>Pyrpy_N_02g0545.1
MCYKVSSLTRWREYKILKWGKERNGNFLDEDILEGLQPHHNVESLTIEEFKGTKFAPWMMRNYRVTNLRHLRTRSCQQLLSLCCGLEYCPSLETVEIKDCGNLESFQISPSQSLQVLRIEDCPKLRCTSIQSLPSLRDLVIKRCTTLEGDLSLNGCTSLRELNIYDCDGFTSILSGLHSCTSLRKLQIRSCRNLRTLSGHGLQTPVSLEHMEICTCRNLEAIPSLDNLMSLTELNIGRCNGLISLPSGLAYCTSLTHLSVINCPNLEAIPSLDNLTSLTELRVDLCDNLISLADHNVSSLQSLSSLDLSYCGKLQYLPKGLHSLSRLEKMEIGPFCQELDSFPDFQVPSKLKELTLNGWPKLKSLPQQIQHSASLTSLSIVGFDGLEALPEWLGNLTSLSRLEVLVIGAFCQELDSFPDFQVPSKLKKLTLFGWPKLKSLPQQIQHSASLTSLSIFRFDGLEALPEWLGNLTSLTRLEIGHCKNLMHLPTVEAMQRLTKLHALWIFWCPRLSERCAKDSGPEWPKISHIPELR
>Pyrpy_N_02g0573.1
MQIEAHINLGNETIALDRCKIADFGLSMVFPSDNETLVASVMGTATYLDSEHVQISCSTSFTGQPAITENDDLVHIVEWKDAPRTAAQNGQRFIIFQISESSVGSLKRMQIGAFWEELDSFPDFQVPSQLEELELCGWPKLKSLPQHIQHLTSLTSLAISLFDGVETLPEWLGNLTSLTLLEIRHCANLLYLPTVETMQRLTKLHELHIFNCPRLGERCTKGSDPEWSKISHIPKIIGNFFLQIDYPSIIRSILFAHLLFSAVLSINRTYSLIS
>Pyrpy_N_07g1424.1
MSEGTPNFFGVPGTPKNFPCERCQHLPPLDHFPFLKSLKLERLTKLEYISDNESSNSMNDEMVRTSFFPSLEKLRIENCPVLKGWWRAHTHNCAFSSSTENLPFPLPSFPCLSTLSIFYCPNLTSIPLYPNVHTLYLSRPSSRVVHSLFVRGASDITHDVGVDVDVSASSSSPHLSKLTHLSLDGIEDLECTRRDGTEWDGTGRDGTERGGSKDVFGWKQGGRRRRRRGYNFVFHGCGTSRSRG
>Pyrpy_N_11g0273.1
MVDSIPVSKSRYHLLNSIVNRLHSHFGVSGVTKCQNLKSLPDGLCHLINLQTLDIYHCGSFVSIPRLSGGRRASNLREVEITDCDKLKALPKNMHNFNSLEELMIDYCEGLSCSFPPKLTSLTIWKVKSCKSFWESEWGLHKLTSLSCGSTAMIRIRCRFHPTLSRWRCSSPNLSLISEYMASRI
>Pyrpy_N_12g0498.1
MGIRDCPNLEAIPSLDDLTSLTKLDIWVCDGLISIPSGLACCTSLTSLRVVFAQGAALSISFGRVVYRCLLPRARFFPYFEVPSKLKELTLHGWPKLKSLPQQIQHSASLTMSEIWKFDGLEALPEWLGNLTSLTWLTIRECENLMYLPTVEAMQRLTNLHDLEIYSCPRLSERCAKDSGPEWPKISHIPFRR
>Pyrpy_N_12g0677.1
MFGDRGLSRVILCLPDGLHTLLSLKKIAIERCDSLEFIPVIHGLTSLCKLSIVDCPQLSSLPNGLDCCTSLQTLEIQNCSKITTIPITQGLPSLCALHITYCPELSSLPRGLEFCTSLQKLTISSCYKLTLIQIYSLPSLRKLSIKYCRSLESIPSSLQGCTSLRELHISCCNSLKHFPDGLQPFASLENLTIRSCSNLETTPSLESLTHLRELVIYDCDGLKSLPGGLAASSQCSLAHLNVLKIGGFRKELDSFPPFQVMSQLGRLSLWGWPKLMSLPEQVQHFTSLTHMVIYSFDGLEALPEWLGNLASLKFLSTESCKNLMYLPVAEAMQRLTKLNEIHIFGCPLLKERCNKESGPEWPKISHIAKITVDYQPY
>Pyrpy_N_12g1066.1
MPKGLQWPTGLKQLYIGGFWEKLDSFPDFQVGSLMYLTSLVLRGWSKLKSLPQQIQHLTSLTSMEIYSIKGVETLPEWLGSPYIHCSTDDFVLRESDEFTKSPSYATPHQITNVY
>Pyrpy_N_12g1070.1
MPTGLQWPTGLKQLYIGGFWEKLDSFPDFQVGSLMYLTSLVLRSWSKLKSLPQQIQHLTSLTSLEIYSIKGVETLPEWLGSPYIHCTTDDFVLRESDEFTKSPSYATPH
>Pyrpy_N_13g2352.1
MYCTSFINIRHLWQIKIRPTCILFPLYIYFIVENYNIFPRGYSFYLVLSILEGLELYGWPKLKSLPRQIQHPTYLTCLSIYGFDGVEAHLEWLGNLTSLTQLKLHECKNLMYLPQIT
>Pyrpy_N_15g0768.1
MSFPKLRSLPLPIGNLTALKSLTIAWCEELSSLPQTLQNLKALDSMEISNCHEIISMLAGWMVGLEVLDSLRSLKICGCPRIKLLPQVSSFSLNSNTSVFKNVLSFNRDVCILMALEIAHVPHTYIGLKCIGPPQFRQYVKASTLGS
>Rosch_v2.0_Chr1g0317821
MASPHVFTRLKSLGIGPFWEELDSFPALEVLPQLESLTIYGWLKLKSLHEQIQHLTSLTYLRIYWFEGVEAIPEWLGNLASLHLLTIFHCKNLMYLPSVQAMQRLTKLDSLSIYNCPLLRERCTA
>Rosch_v2.0_Chr3g0468341
MGSEFSAFLQTLESLQKLTIWGCDNLETIPSSDKLTSLRSLEISHCGKLTCLRDGLEASSQSCSLTRLKKLTIGPFCSELDAFPAFQAIPQLESLSIWGWDKLKSLPEQIQHLPSLRHLEIDFFYGVEAIPEWLENLASLEDLTVGYCKILMYLPSVEAMRRLTKLKEIRIRGCPLLEDRCREESDEEWPKIRHLRFITIGDKKIEN
>Rosch_v2.0_Chr4g0417111
MGARFPSWISAEGGEVVKVFPCLEELSIDNCHSLESIRITQGIASLLELKICDCWRLSSLEVGLHNCTSLQELEIRVCPVLVSIPIPQGMPSLQKLNLFKCNGLSSLGSGLSYCTSLQELEIKNCDNLTSIPITQGMPSLRKLNLFKCNGLSSLGSGLNYCTSLQELEIKDCYKLRSIPITQGIASLRQLNIWACRGLSSLGGGLNYCTSLQELEIRDCDELTSIPITQGITSLRELKIDSCWSLLSLSSGLQFCTSLEDLVITDCSHLVSLSVSYVKCDHPEEISQGVDAYLSVPEEDCRSVESILARLLELNYVPTVEFHHLTRLKTLRIGAFWEELDAFPHFHLPPNSQLVELWLFGWPTLESLPQQIQHLTCLKQLWICDFKGLEALPEWLGNLTSLESLSICFCENLKYLPTQNAMKSLTKLNKLRSDGCPLLKERCTKETGPDWPKISHIPDLQFGYW
>Rosch_v2.0_Chr4g0422451
MRFCENLETIPSSDKLTSLRSLEIRGCNKLTCLPNGLPASSQSCNLTRLKELTIGPFCEELDAFPAFQAIPQLESLKIYGWRKLKSLPEQIQHLPSLRHMKILGFHGVEAIPEWLGNLASLEDLTIQGCASLKYLPSVEAMQRLTKLKEIDIIGCPLLEERCTEESGPELHKIRHLPFIKIGDTRIEN
>Rosch_v2.0_Chr4g0422561
MQILPFTSSSSATRQGKLFKLLVPSIPIESLSATLEDLCVSNLDSLPISRGGFTSLRELSIIRCERAQIGPEFSVFLQTHVSLQKLKTRDCQNLETIPSSDKLTSLRSLDISWCHKLTCLLNGIAASSESCSLTRLKELRIGGFCEELDAFPAFQAIPQLESLNISGWRKLKSLPEQIRHLPSLRHLRISSFHGVEAFPEWLGNLASLEDLTIETCESLKYLPYVEAMQRLTKLKEIVIFRSCPLLAERCKKESAQSGL
>Rosch_v2.0_Chr5g0003251
MPNLERLGSDFYGYDPHEATTGCQTKALFPALKSLIIQYAGKLIEWSEPQVLLPTVVFQSLEKLNLQGSPQLRSAPSYFPSLQSLSLVKIDSCVPVTSVLSKLTTLTYLHISGVKGLDCLPEGMLRNNKNLARLKIDRCEELTCIAPHGFSCCASLQSLVIVGCNKLRYLPEGLLAPSLEELLISDCPSLESIPFTEGIEYGSLHTLRILHTVRIEKCSTLTSIPSLQGFSSLGAIEISECSELLSLPSGLNCCTSLGKIKIRSCSKLKFISIDSLPSLRQLDIRTCSSLGSIDALHGFRCLYEFTIRDCDKLTSVLGSFPILQCLEIRNCPSLETIPCSDNLTTLSSLKIYSCDGFISKLSELASLTSLRRLEVGDFCKELDSFPVIPQLQTLMLSGWPKLKSLHEHIQHFTSLTSLNINSFDEVESLPEWLGSVSSLTVLIIELCHNLKYLPSRQAMQRLTKLRSLYICCDCPLIKRCRKGGPEWPKISHIPDLSLGKYKELTV
>Rubch_LG02.3273
MPREIVKLISLQRLTICHCDNLTSLPEGIGNLESLHFIRIANCNKFTSLPEWTGNLKSLETFEIVSLHKLTSIPQGIGNLASLRQLTVYFCENLTSLPQGMHRLTSLNRLELSYCSTLLRKRCKKQTGEDWPNIAHIPNLEILPIEKHSEPEGPGLNIDSDLVKHYKKGREGDLGTKPGCQQD
>Rubch_LG07.1457
MSNLTSLPQGIGNLASLQELNVKNCENLTSLPQGIGNLASLRELEVSNCKNLTSLPQELRRLTSLDILRIEYPSTLLRKRCKKETGEDWPKISHIPHLLIWPRIEENSEPEDNLGGAGGKLLSAFKTLMHCNRATTTP
>Ruboc_06_G28957
MSSPHFDHNEKAESQRSKISGCSGLKCLPSGVASSSHCLSSLKTLYIGPFWAELDSFPTIQVIPQLESLTLVGWPKLKSLPEQIQHLTCLTSLAVWSFDGLETVPEWLGNLASLEYLSIYFCKNVMYLPSVKAMHRLTKLNTLSVLGCMSPSRGKMPGGERPRVAQDLSYSRYR
>Ruboc_06_G29323
MFIDLEDDFFSSEDDQGLELISLRLLTLTTKQACFQDKGVGCLKSLRFLAILSCSNLISLSHETSYLAALRILIIYNCEQLDLVNQHYQTSSLRLEKLAIDGLPRITELPEWMSQFSLSFQMPYKTYKFLAFQV
>Ruboc_06_G29324
MLLSKSLRVLSIGRCSNLISLPRETSYLAALRLLIIVDCKQLDLVNQHYQGVALRLEKLVIGGLPRITELPEWLQGVANTLQSLFIESCSNLGSLPAWLTNLTSLRNLVLVGCPKLLSLPEGMNCLTALRDLKIEDCTELERRCKRDTGTTASGGIGRCGSRTDGGGRSAARRRRVYGGWALRAGEVQKTAAWHMGAAVVVVASGLSGIDWARKAEELGLVWGLSRGGCPARPQGSAALGVFGLIVNCYELGFELVMVEIGVFGDCCCRDKTQRIGRG
>Ruboc_07_G34400
MDIPSIHIVCLSQSEQRDPPHAKSRMLYIQMLYTYDRRAFIQTEELVKGLSKVKVLKISGCEELTWTFQNDEEDRLLQHLISLHHLYVEDNSALVEELGREAEKELLPLQVIACKLEYLEFKKCGNISKVPEGLHHLTSLQEEGLPLLLGNFGSLGVL
>Ruboc_07_G34401
MDIPSIHIVCLSQSEQRDPPHAKSRMLYIQMLYTYDRRMMIEDRLLQHLISLHHLYVEDNSALVEELGREAEKELLPLQVIACKLEYLEFKKCGNLSKVPEGLHHLTSLQEEGLPLLLGNFGSLGVLYSNTDAANQDHIGPK
>Ruboc_07_G34430
MDDEDMSLEALQPHSNLKELVVWYYGGVKFASWLSSLKNIVNLNFYHLHRCQYLPPLDDLPCLKLLRFEGLSNLEYISDDEGWGGSDSSSSTSTLPFFPSLEELFLINCDNLKGWWRPAGRRDQHQSFPRLSILQIRDCPLLTSMPLYPTLDKQLSFENTSLKPFQETMMMKMNEDDNHMSTSDAEHSICSSLFLLLPPCFGFRGASNISSSSSFSPLSKLKSLYIGTSDKEIQCGVSEGIGKLPSLESLSIEYSPNLASLPQGILGGLISLRRFYLWQCPNLASLPEAIGELSSLQTLEIDDCSKLTSLPEAIGKLSSLQSLAIWKCYNLTSLPQGIGNLESLHWFYIAGCNNFTSFPESIGNLKSLETFKIWES
