# Supplementary material for: Transcriptomics of long‐term, low oxygen storage coupled with ethylene signaling interference suggests neofunctionalization of hypoxia response pathways in apple ( Malus domestica )
Source: Plant Direct. 2024 Dec 20;8(12):e70025. doi: 10.1002/pld3.70025 (PMC11660084; doi:10.1002/pld3.70025)
Supplement: Supplementary file 2 — Data S2: Homologs of all 606 hypoxia response genes identified in this study across 42 representative species of land plants). [file PLD3-8-e70025-s004.gz › 01-integratedGeneFamilies_dir/3106.faa]

>gnl_Ambtr_v1.0_evm_27.model.AmTr_v1.0_scaffold00101.79
MDFLSPLSSLSLPTISLLTLTIFFLLLKLISSLRYKLPPGPRPWPVVGNLYDIKPVRFRCFAEWAQHYGPIMSVWFGGTLDVVVSSPDLAREVLKEKDQQLADRPRSRSSAKFSRDGKDLIWADYGPHYVKVRKVCTLELFTAKRLEALRSIREDEVTAMVESIYKDCVSPGKTGESLVVKNYLGSVAFNNITRLAFGKRFVNAEGIMDEQGKEFKDIVATGLKLGASLAMAEHIPWLRWMFPLEEEAFAKHGARRDRLTRAIMDEHTRARESGSAKQHFVDALLTLQEQYDLSEDTIIGLLWDMITAGMDTTAISVEWAMAELIRNPRVQAKAQEELDSVIGHERVMTEADFPRLPYLHCVTKEALRLHPPTPLMLPHKASANVKIGGYDIPKGSNVLVNVWAIARDPTAWKEPLEFRPERFLEEDVDIKGHDFRLLPFGAGRRVCPGAQLGLNLVQSMLGHLLHHFKWAPPDGVDPSSIDMSENPGLVTYMMHSVKAIATPRLPPHLYTRVPTQM
>gnl_Ambtr_v1.0_evm_27.model.AmTr_v1.0_scaffold00040.62
MESLFLLAFSLLALIISVKLLYSKRFKLPPGPRPWPLFGNLHEIEPVRFRCFAKWAERYGPIMSVWIGGSLNVIVSSPELAREVLKEQDQHLANRHRTRSAAKFSREGTDLIWADYGPHYVKVRKLCTLELFSVKRLEALRAIREEEVSAMVESLYTDCKGKSEERLVLRTYLSVVTFNHITRLVFGKRFINSKGEMEEQGKEFKDIVATGNELSASLSIAEHLPWLQSLFPLEVEAFDKHWDRRDRLTRTIMEEHTKARLESGSEQQHFVGALLSLRDEYDLSDDTVTGLLWVPHSSPVPSLLIFGNLLFVWLTCLNEFESQDMIQAGMDTIAITCEWGMAELIRNPQVQAKAQEELDRVIGDKRAMTESDFSQLPYLRCIAKESLRLHPPTPLMLPHRASKHIKLGGYDVPKGSNVHVNAWAIARHPDTWKDPTVFRPERFLEDDVDMKGQDFRLLPFGSGRRICPGATLGTYLLQLMLGRMLHGFRWTTIDASSIDMSEDPGLVAFMTTPLVAVATPRLPSDLYSCQSMKV
>gnl_Aquco_v3.1_Aqcoe2G002300.1
MAPLFLGFAIIFISLLVTYQLYQKLRFKLPPGPRPWPIVGNLYDIKPVRFRCFAEWAQTYGPIMSVWFGSILNVVVSNSELAKQVLKEKDQQLADRHRSRSAAKFSRDGTDLIWADYGPHYVKVRKVCTLELFTPKRIEALRPIREDEVTAMVESIFKDCTKPENNGKSLVVKNYLSAVAFNNITRLAFGKRFVNSEGVMDKQGVEFKAIVANGLKLGASLAMAEHIPWLRWMFPLEEEAFAKHGARRDLLTRAIMEEHTVARQKSGGAKQHFVDALLTLQDKYDLSDDTVIGLLWDMITAGMDTTAISVEWAMAELIKNPRVQQKAQEEMDRVIGFERVIAETDFSSLPYLQCIAKEALRLHPPTPLMLPHKASANVKVGGYDIPKGSNVHVNVWAVGRDPAVWKEASEFRPERFMEEDIDMKGHDFRLLPFGAGRRVCPGAQLGINLVTSMLAHLLHHFVWSPSEGVKAEEIDMAENPGLVTYMKTPVQAVAIPRLPPHLYKRVAVDM
>gnl_Aquco_v3.1_Aqcoe1G008700.1
MALLLLLTSLAIFFFIFIFLSHSIIQRLRFELPPGPKPKPIVGNLYDIQPVRFRYFLELSKTYGPIISVWIGSTLNVVVMNWELAKQVLKDKDQQLADRYRNRSSERFSKGGQDLIWADYGPHYVKVRKVCTVELFTPKRLEALKPIREDEVTAMVESIFKDCSSPVLSNADNYGKSIKVRDYLAPVAFNNITRLSFGKRFVNSEGLSDEQGLELKQIVDNGVKIGASLSIAEHIPWLRWMFPVDQAAYDSHAARRDRLTRAIMEEHTLARQQNGAKQHFVDALLTLQEKYDLSDDTIIGLLWDMITAGMDTTVITTEWAMAELVRNPRVQEKAQEELDRVIGIDRVMTEADISNLHYLQCVAKEALRLHPPTPLMLPHKANANVKIGGYDIPKGSNIHVNVWAIGRDPAVWKEPLEFRPERFMEEDIDMKGHDFRLLPFGAGRRVCPGAQLAITLVTSMLGHLLHHFSWTPPPGVKPEEMDMTENPGLVTYMRTPVQAIPTRRLPSQLYKRLPA
>gnl_Arath_TAIR10_AT2G40890.1
MSWFLIAVATIAAVVSYKLIQRLRYKFPPGPSPKPIVGNLYDIKPVRFRCYYEWAQSYGPIISVWIGSILNVVVSSAELAKEVLKEHDQKLADRHRNRSTEAFSRNGQDLIWADYGPHYVKVRKVCTLELFTPKRLESLRPIREDEVTAMVESVFRDCNLPENRAKGLQLRKYLGAVAFNNITRLAFGKRFMNAEGVVDEQGLEFKAIVSNGLKLGASLSIAEHIPWLRWMFPADEKAFAEHGARRDRLTRAIMEEHTLARQKSSGAKQHFVDALLTLKDQYDLSEDTIIGLLWDMITAGMDTTAITAEWAMAEMIKNPRVQQKVQEEFDRVVGLDRILTEADFSRLPYLQCVVKESFRLHPPTPLMLPHRSNADVKIGGYDIPKGSNVHVNVWAVARDPAVWKNPFEFRPERFLEEDVDMKGHDFRLLPFGAGRRVCPGAQLGINLVTSMMSHLLHHFVWTPPQGTKPEEIDMSENPGLVTYMRTPVQAVATPRLPSDLYKRVPYDM
>gnl_Arath_TAIR10_AT1G74540.1
MIIYLISLLPIIVATLMLYQRWWRSNIPPGPKPKFLLGNLHQMKPLWTHSFSEWSETYGPIISVWIGSQLTVVVSSSDLARQVLRDKDHQLSNRHRIARMTQTGTDLVWSDYSPHYVKLRKLCTLELFSLKSIENFRSLREMEARSMVVSILKDLMSNSGDDQERKPVIVRKYLAAVVLNTISRLMIGKEFGSEEGKEFKAIVEKEHLLSGSGTILDHVWWLKWVSSWFFSDKEFLAHKDRRTKWFRGAIMVEEDIEIEDHRGFVRKLLVLKEQKELSEETVGGLVWNMLTAGADTTAVVIEWAMAEMIKCPTVQEKAQQELDSVVGSERLMTESDIPILPYLQCVVKEALRLHPSTPLMLPHKASETVWVGGYKVPKGATVYVNVQAIGRDPANWINPYEFRPERFLQEETDVKGRDFRVLPFGSGRRMCPAAQLSMNLMTLVMGNLLHCFSWSSPVPGERIDMSENPGLLCNMRTPLQALALPRAAARAIPLPLD
>gnl_Arath_TAIR10_AT1G74550.1
MDLLLISLTTIIIAAYMQNLRRRGSNIPPGPPTRFLVGNLHQLKPLWTQSFSEWSQTYGPIISVWLGSQLAVVVSSSDLAKQVLRDKDYQLCNRHRTARMTQNGSDLIWSDYGAHYVKMRKLCTLELFSLKSIECFRSMREMEVSSMVKSIFNDFMSDDQKPVVLRNYLDSVALNIVSRLVIGKTFEPKDGREFRSIVERETRLPGATKMLDYTVWLKRLSSWFTSDKAFMKHMARKRNWFKRAVMDEVYGGRDQKCFVQSLLELKEKDELTEETVMGLVWNMLTAGADTTAITIEWAMAEMIRCPTVKEKVQDELDSVVGSGRLMSDADIPKLPFLQCVLKEALRLHPPTPLMLPHKASESVQVGGYKVPKGATVYVNVQAIARDPANWSNPDEFRPERFLVEETDVKGQDFRVLPFGSGRRVCPAAQLSLNMMTLALGSLLHCFSWTSSTPREHIDMTEKPGLVCYMKAPLQALASSRLPQELYL
>gnl_Betvu_v1.2_Bv2_042320_hmfn.t1
MDFIFQLSLSIISLVIAYKLFKKLTTRLPPGPRPWPIIGKLDDVKTNKFECFTRWAQNYGPIFSIWIGSSLNVIISNSELAREVFKENDPQLADRYRSRSVAKISNGKDLLWADYGPHYVKVKNICVVELFSPKRLEALRPIREDEATAMVESIFKDYNSESRSKSLVVKKYIEAATFNNMTRLVFGKRFGDVDGVMCEGGLKFKAILANGLMLSESKAMLEHKPLLQRLFSSERKAFSKLGSQRDKLTKQIMEEHSLARQKSGELPKQHFLDALITLQEEYELSDDTITNILWDMITMGMDTISISVEWAIAELIKNPRIQKKAQNEMDLVIGSDRIMTEWDFSNLPYLRCIAKEILRLHPPTPLLLPHKANTDVKIDKYDIPKGSNVHVNIWAIARDPTVWKSPLEFRPERFMEEDVDMKGHDFRLLPFGSGRRVCPGAQFGLNLVTCMLGHLLHHFNWTPADGLMPEDIDMGEKMDTMTRMRTPLEAIVTPRLPNHLYERVVVDL
>gnl_Betvu_v1.2_Bv3_063580_cwxc.t1
MGLLLILPLSLLLLVLAYNLFQRFRYKLPPGPKPWPVVGNIYDIKPVRFRCFHDWAQTYGPILSFRLGSKLNVVVSSAELAKQVLKEHDQTLADRHRSRSSARFSKDGKDLIWADYGPHYVKVRKACTLELFTQRRLEALRPIREDEVTAMIESLFNDCTQPENKGKPLKVRRYIGTVSFNNITRLTFGKRFINSKGELDPLGKEFKGILSSGVKSNKTSFLAEHLPWLRWLLVPLDNEKGEAAMHNARLDRFTREIMEEHTKAKSQNIGGIKQHFVDALLGLKDEYDLSEDTIIGLLWHTSTSCACSKVTCGSFV
>gnl_Carpa_v0.4_evm.model.supercontig_92.62
MCNLELFTPKRLEALRPIREDEVTAMVESIFVDCTRPENAGKSLLVKKYLGAVAFNNITRLAFGKRFVNAEGIMDEQGLEFKTIVANGLKLGASLAMAEHIPWLRWMFPLEEEAFAKHGARRDRLTRAIMEEHTLARQKSGGAKQHFVDALLTMKDKYDLSEDTIIGLLWDMITAGMDTTAISVEWAMAELIKNPRVQQKAQEELDRVIGFERVMTETDFSSLPYLQCVAKEALRMHPPTPLMLPHRANADVKIGGYDIPKGSNVHVNVWAVARDPAVWKNPLEFRPERFLEEDVDMKGHDFRLLPFGAGRRVCPGAQLGINLVTSMLGHLLHHFVWSPAEGLSADEIDMAENPGLVTYMRTPIQAVATPRLPSHLYKRVPADI
>gnl_Eucgr_v2.0_Eucgr.A02185.1
MALPLILLSIPVLLLLLLAHQLYQRLRFKLPPGPRAWPVVGNLYDIKSVRFRCFAEWSQAYGPIISVWFGSALNVVVSSSELAKEVLKEHDQQLADRHRYRSAAKFSRDGQDLIWADYGPHYVKVRKVCTLELFTPKRLEALRPIREDEVTAMVESIFKDCTSLDNSGKTLLVRKYLGAVALNNITRLVFGKRFMNAEGVIEGQGLEFKAIVSDGLKLGASLVMAEFIPWLCWIYPMEEKAFAKHSARRDRLTRAIMEEHTVARQKSGAKQHFVDALLTLKDKYDLSEDNIIGLLWDMITAGMDTTVISVEWAMAELIKNPRVQQKAQEELDRVVGFERVVTESDFSNLPYLQCIVKEALRLHPPTPLMLPHRSNSHVKIGSYDIPKESNVHVNVWAIARDPAVWNSPLEFRPERFLEEDVDMKGHDFRLLPFGAGRRMCPGAQLGINLVTSMLGHLLHHFVWTPPQGTKPEEIDMSENPGLVTYMSTPVQAVATPRLPPELYKRMPYEM
>gnl_Eucgr_v2.0_Eucgr.A02188.1
MALPLILLSIPVLLLLLAHQLYQRLRFKLPPGPRAWPVVGNLYDIKPVRCRCFAEWSQAYGPIISVWFGSSLNVVVSSSELAKEVLKEHDQQLADRHRSRATAKFSKDGLDLIWADYGPHYVKVRKVCTLELFNPKRLEALRPIREDEVTAMVESIFKDCTNPDNSRKTVLVKKYLGAVALNNITRLVFGKRFMNAEGVIEGQGLEFKGIVSNGVKLGASLVMAEHIPWLRWMYPLEEEPFAKHSARRDRLTRAIMEEHTVARQKSGAKQHFVDALLTLKDKYDLSEDTIIGLLWDMITAGMDTTVISVEWAMAELIKNPRVQQKAQEELDRVVGFERVVTESDFSNLPYLQCIAKEALRLHPPTPLMLPHRSNSHVKIGGYDIPKGSSVHVNVWAIARDPAVWNSPLEFRPERFLEEDVDMKGHDFRLLPFGAGRRVCPGAQLGINLVTSMLGHLLHHFVWTPPQGTKPEEIDMSENPGLVMYMSTPVQSVATPRLPSELYKRVPYEM
>gnl_Eucgr_v2.0_Eucgr.A02190.1
MALPLILLSIPLLLLLLAHQLYQRLRFKLPPGPRAWPVVGNLYDIKPVRFRCFAEWSQAYGPIISVWFGSTLNVVVSSSELAKEVLKENDQQLADRHRSRSAAKFSRDGQDLIWADYGPHYVKVRKVCTLELFTPKRLEALRPIREDEVTAMVESIFKDCTNPDNSGKTLLVKKYLGAVAFNNITRLAFGKRFMNAEGVIDEQGLEFKAIVSNGLKLGASLAMAEHIPWLRWMFPLEEEAFAKHSARRDRLTRAIMEEHTVARQKSGAKQHFVDALLTLKDKYDLSEDTIIGLLWDMITAGMDTTAISVEWAMAELIKNPRVQQKAQEELDRVVGFERVVTESDFSNLPYLQCIAKEALRLHPPTPLMLPHRSNSHVKIGGYDIPKGSNVHVNVWAIARDPAVWNSPLEFRPERFLEEDVDMKGHDFRLLPFGAGRRVCPGAQLGINLVTSMLGHLLHHFVWTPPQGTKPEEIDMSENPGLVTYMSTPVQAVATPRLPSELYKRVPYEM
>gnl_Eucgr_v2.0_Eucgr.G03199.1
MAVLISLFAFTLLYLSYKLYKRLTLNLPPGPRPWPVVGNLYGVKPVRFRCFSEWSRAYGPIISVWFGSTLNVIVSSAELAKEVLKDNDQQLANRHRSRSAAKFSRDGKDLIWADYGPHYVKVRRLCTLELFSPRRLEALRPIREDEVTAMVESLYRDCTSLEHKGKGLMVKKYLGAVAFNNITRIVFGKRFVNDEGVMDEQGQEFKAIVANGLKLGASLAMAEHVPWLRWLFPLEEEAFARHCARRDRLTRAIMEEHALARQKPGGAKQHFVDALLTFQGSYDLSEDTIIGLLWDMITGGMDTTAISVEWAMAELIRNPRAQRKAQEELDSVIGPSRVMTESDIPNLPYLHCVAKEALRLHPPTPLMLPHRTNVDVKIGGHDIPKGSNVHVNVWAIARDPTVWERPLEFRPERFMKEDVDMKGHDFRLLPFGAGRRVCPGAQLGISLVMSMLGHLLHHFSWAPTIGVRPEEIDMGENPGLVAFMRTPLEAVPTPRLAAELYKRVPVDI
>gnl_Manes_v6.1_Manes.08G063400.1
MSLLLIPISFLLLLLVYKLYLSLRFKLPPGPRPWPIVGNLYDVKPVRFRCYAEWAKSYGPIISVWFGSTLNVIVSNTELAREVLKENDQQLADRHRSRSAAKFSRDGKDLIWADYGPHYVKVRKVCTLELFTPKRLEALRPIREDEVTAMVESIFMDCTNLENNGKSLLVKKYLGAVAFNNITRLAFGKRFVNSEGIMDEQGKEFKAVVSNGLKLGASLAMAEHIPWLRWMFPLEEEAFAKHGARRDRLTRAIMEEHTLARQKSGGAKQHFVDALLTLQEKYDLSEDTIIGLLWDMITAGMDTTAITVEWTMAELIKNPRVQQKAQEELDRVVGFERVMTEADFSNLPYLQCVAKEGLRLHPPTPLMLPHRANANVKLGGYDIPKGSNVHVNVWAVARDPAAWKNPEEFRPERFLEEDVDMKGHDFRLLPFGAGRRVCPGAQLGINLVTSMLGHLLHHFRWTPADGVKPEEIDMSENPGLVTYMRTPLQAVATPRLPSDLYKRVAVDM
>gnl_Mimgu_v2.0_Migut.N01864.1
MALSFLLLLLFPFTFLLLHSLYHRLRFRLPPGPRPWPVVGNLYQIKPVRFRCFAEWAQSYGPIISVWFGSTLNVVVSNSELAKEVLKEKDQQLADRHRSRSTAKFSRDGQDLIWADYGPHYVKVRKVCTVELFSPKRLEALRPIREDEVTAMVESIYNDCTHPAANSGKSLLVKKYLGAVAFNNITRLAFGKRFVNSEGVIDKQGQEFKAIVANGLKRGASLTMAEHIPWLRWMFPLDEEAFAKHGARRDNLTRDIMEEHTLASKKSGGASKQHFFDALLTLKDKYDLSEDTIIGLLWDMITAGMDTTTVSVEWAMAELIKNPRVQHKVHEELDRVIGTQRIITELDFPNLPYLQYIAKEAMRLHPPTPLMLPHRSNANVKINGYDIPKGSNVHVNVWAIGRDPKIWKNALEFRPERFIEEDVDMKGHDFRLLPFGAGRRVCPGAQLGINLVTSMIGHLLHHFEWAPHEGLLAEEIDMGENPGLVTYMRTPFEAVATPRLPEFLYKRVAVDM
>gnl_Mimgu_v2.0_Migut.N01863.1
MALSMALLLLLFFPFIFLLHSLYYRLRFRLPPGPRPWPVVGNLYQIKPVRFRCFAEWAQSYGPIISVWFGSTLNVVVSNSELAKEVLKEKDQQLADRHRSRSAANFSRNGQDLIWADYGPHYVKVRKVCTVELFSPKRLEALRPIREDEVTAMVESIYNDCTHPANSGKSLLVKKYLGAVAFNNITRLAFGKRFVNSEGVVDKQGQEFKAIVANGLKLGASLAMAEHIPWLRWMFPLDEEAFAKHGARRDSLTRDIMEEHTLARQKSGGAAKQHFFDALLTLKDKYDLSEDTIIGLLWDMITAGMDTTAISVEWAMAELIKNPRVQHKAHEELDRVIGTQRIITELDFPNLPYLQYIAKEAMRLHPPTPLMLPHRSNANVKINGYDIPKGSNVHVNVWAIGRDPQVWKNASEFRPERFIEEDVDMKGHDFRLLPFGAGRRVCPGAQLGINLVTSMIGHLLHHFEWAPREGMLAEEIDMGENPGLVTYMRTPLEAVATPRLPEFLYKRVAVDM
>gnl_Mimgu_v2.0_Migut.N01866.1
MADLSLLLLLLFPSIFLLHSLYRRLRFRLPPGPRPWPVVGNLCQVKPVQFRCFAEWAGSYGPIMSVWFGSTLNVVVSNSELAKEVLKEKDQQLAGRHRSRSTAKFSRDGQDLIWADYGPHYVKVRKFCTVELFSPKRLEALRPVREDEVTAMVESIYRDCVYPVNSGKSLVLKKYIYAVAFNNITRLSFGKRFVNSKGITDKQGHELNEIFEKEFDFDSSFMIVAEHIPWLRWMFPIDEKKFVELEARRDRFTREIMEEHTLARRKSGGAPKQHFFDALVTLKDQYDLSEDTIIGLLWDMLVAGIDTIAISVEWAMAELIKNPRVQRKAREELDRVIGTQRIMNEPDLSNLPYLQSIVKESLRLHPPTPLMLPHQPNENVKIGGYDIPAGSVVHVNVWTIGRDPQVWENTTEFRPERYVEEDVDMKGHDFRLLPFGAGRRVCPGSQLGVNLVTSMIGHLLHHFEWAPPKGVSGKEIDMEETPGLVTYMRTPLEAVATPRLPEFLYKRTAADL
>gnl_Mimgu_v2.0_Migut.N01865.1
MALSFLLLLFVPFIFLLHSLYYRLRFRLPPGPRPWPVVGNLYHIKPVRFRCFAEWAQIYGPIISVCEGSPETEGSAAKFSREGQDLIWADYGPHYVKVRKVCTVELFSSKRLEALRPIREDEVTAMVESIYIHCIDPEVKLGKTLLVKKYLGAVAFNNITRLAFGKRFVNSEGVIDKQGQEFKAIVANGLKLGASLAMAEHIPWLRWMFPLDEEAFAKHGARRDSLTRDIMEEHTLARQKSGGAAKQHFFDALLTLKDKYDLSEDTIVGLLWDMITAGMDTTAVSVEWAMAELIKNPRVQHTAHEELDRVIGTQRIITELDFPNLPYLQYIAKEAMRLHPATPLMLPHRSNSNVKINGYDIPKGSNVHVNVWAIGRDPQVWKNALEFRPERFIEEDVDMKGHDFRLLPFGAGRRVCPGAQLGINLVTSMIGHLLHHFEWAPREGVLAEEIDMGENPGLVTYMRTPLEAVATPRLPKFLYKRVAVDM
>gnl_Mimgu_v2.0_Migut.J01620.1
MAAAALIGACILAIFIAYKLYQRFRYKLPPGPRPLPYFGNLYDLKPLLVRCFTDWSQIYGPIFSVYFGSHLGIVVNSPELAKEVLKDKDQLLANRSRTHQINKVSKNGMDLIWSDYGPHYVKVRKLCTLELFSAKRIEALRPIREDEVTYMVESMFNDCVKPENKGKALVLRKHLEMMAFLHITRLSFGKRFMDSKGVVDAQGEELKDILNSSIKLSSKKSIAEFIPWLLYLFKAESEALAKNNTRSDDFTKKIMEEHNLARQKTGNTKSHFFDALLTLQKEYDLVEDTVIGLLWDMISAGMDTTTIVVEWGMAEMVRNPRVQQKVQEELDRVVGKDRIMTESDIPNLPYLQCMVKECFRMHPPTPLMLPHKAGTDVKIGGYDIPQGATVRVNVWSLARDPKLWDAPLEFRPERFQEEDIDIKGTDYRFLPFGSGRRICPGAQLAINLVTSTLGHMLHHFELAPPNGVRVEDIDLMEQPGTVTYLRTPLEAVLTPRLPADLYKRVAVGNI
>gnl_Mimgu_v2.0_Migut.J01619.1
MAAAVLFAVSILTIFIAYKLFQRLRYKLPPGPRPLPIVGNLYDLKPVLVRCFTEWAQIYGPIFSVYLGSHLNVVVNSPELAKEVLKDNDQQLANRNRTRMINMFSKNGMDLVWSDYGPHYVKVRKLCTLELFSAKRIEALRPIREDEVTAMVENVFNDCVKPENKGKALVMRDYLGMMAFLHITRLSFGKRFMDSNGVVDSEGEELKAILDGAIQIGSRKSFAEFLPWLPFLFKAENEALAKHDSRADNFTKKIMEEHTLARKRTGNTKNHFIDAMLSLQKDYDISDDTIIGLLWDMISAGMDTTIITVEWALAEMVRNPHVQQKVQEELDRVVGKDRVMTEADIPKLPYLQCVTKECFRVHPPTPLLLPHKAVTDVKVGGYDIPKDSTVSVNVWALARDPSVWKNPLEFRPERFQEEDIDMKGTDYRLLPFGSGRRICPGAQLAINLVTSMLGHMVHHFTMTPPDGVRVEDIDMMEQAGLTTYMRTPVRIVPTPRLSADLFKRVAVGSV
>gnl_Mimgu_v2.0_Migut.O00792.1
MADLSLLLLLLFPSIFLLHSLYHRLRFRLPPGPRPWPVVGNLCHVKPVQFRCFADWAGSYGPIMSVWFGSTLNVVVSNSELAKEVLKEKDQQLAGRHRSRSTAKFSRDGQDLIWADYGPHYVKVRKFCTVELFSPKRLEALRPVREDEVTAMVESIYRDCVYPVNSGKSLVLKKYIYAVAFNNITRLSFGKRFVNSEGITDKQGHELNEIFEKEFDFDSSFMIFAEHIPWLRWMFPIDEKKFVELEARRDRFTREIMEEHTLARRKSGGAAKQHFFDALVTLKDQYDLSEDTIIGLLWDMLVAGIDTIAISVEWAMAELIKNPRVQRKAQEELDRVIGTQRIMNELDFSNLPYLQSTVKES
>gnl_Musac_v1_GSMUA_Achr8T24010_001
MDPSLLPPALAALAVLLALYIWFRVRLPPGPRRWPVVGNLYDIKPVRFRCFAEWAQTYGPIMSLADRPRSRSAARFSRDGKDLIWADYGPHYVKVRKVCNLELFSPKRLEALRPIREDEVTAMVESIFHACSHPEKVGKSLVLKDHLSAVAFNNITRLAFGKRFVNPDGSTDEQGVEFKTIVSNGHKFGASLSLAEYVSWLQWLCPLDVEAYDKHSARRDRLTKIIMEEHTQARYKGGAKDHFVDALLTLKDQYDLSEDTIIGLLWDMITAGMDTTVISVEWAMSEIVRNPRVQRKIQDELDRVIGQERIMNETDFASLRYLQCVVKESLRLHPPTPLMLPHKANADVKIGGYDIPKGSNVIVNVWAIARDPKTWKNPLEFRPERFLEEDIDIKGHDFRVLPFGTGRRVCPGAQLGINLVTSMLGHLLHHFSWTLPDGVKPEDVDMTETPGMVTFMQTPLRVVATPRLPSHLYLRVPSEI
>gnl_Nelnu_v1.0_NNU_024200-RA
MDLSIFLSSILFISLAYKLYQRLRFKLPPGPRPWPIVGNLYDIKPVRFRCFHEWSQTYGPIISVWFGSTLNVIVSNSELAKEVLKENDQQLADRHRSRSAAKFSREGKDLIWADYGPHYVKVRKVCTLELFTPKRLEALRPIREDEVTAMVESIFRDCTTPDNQGKSILVKKYLGTVAFNNITRLVFGKRFVNAEGIIEEQGKEFKAIVSNGLKLGASLAMAEHIPWLRWMFPLDEAAFAKHGARRDRLTRAIMEEHTVARQRSGNTKEHFVDALLTLQEKYDLSDDTVIGLLWDMITAGMDTTAISVEWAMAEVIKNPRVQQKAQEELDRVVGSDRVLTEADFPNLPYLQCVAKEALRLHPPTPLMLPHKANANVKIGGYDIPKGSNVHVNVWAIARDPAVWKEPLEFRPERFLEEDVDMKGHDFRLLPFGAGRRVCAGAQLGINLTTSMLGHLLHHFHWTPLQGVKAEEMDMSENPGLVAYMATSLQAVPTPRLPSHLYKRVAVDM
>gnl_Orysa_v7.0_LOC_Os05g41440.1
MDVASLLPFALALVAIPISLALLDRLRLGRIPPGPRPWPMVGNLWQIKPVRCRGFLEWAERYGPIVSVWFGSSLNVVVSTSELAKEVLKENDQLLADRPRNRSTQRFSRNGMDLIWADYGPHYIKVRKLCNLELFTPKRLEALRPIREDEVTAMVESVHRAVTQPGSEHKPIVVRNHLAMVAFNNITRLAFGKRFMNANGDIDEQGREFKTIVNNGIKIGASLSVAEYIWYLRWLCPLNEELYKTHNERRDRLTKKIIDEHAKALKESGAKQHFVDALFTLREQYDLSDDTVIGLLWDMITAGMDTTVISVEWAMAELVRNPRVQKKLQEELDRVVGRDRVMSETDFQSLPYLNAVVKESLRLHPPTPLMLPHKASTNVKIGGYNIPKGANVMVNVWAIARDPKVWSNPLEYRPERFIEENIDIKGSDFRVLPFGAGRRVCPGAQLGINLVASMIGHLLHQFEWSLPEGTRPEDVNMMESNGVVTFMSTSLQVIAKPRLDNPDLYKRFPVEM
>gnl_Phavu_v2.1_Phvul.001G117900.1
MALLLIIPLSLITLWVGFTLYQRLRFKLPPGPRPLPVVGNLYDIKPVRFRCFAEWAQSYGPIISVWFGSTLNVIVSNSELAKEVLKEQDQHLADRHRSRSAAKFSRDGKDLIWADYGPHYVKVRKVCTLELFTPKRLEALRPIREDEVTAMVESIFHHCTSTENLGKGILVRKFLGEVAFNNITRLAFGKRFVNSEGVIDEQGVEFKGVVENGLKLGASLAMAEHIPWLRWMFPLEEEAFAKHGARRDRLTRAIMEEHTEARKKSGGAKHHFVDALLTLQDKYDLSEDTIIGLLWDMITAGTDTSAISVEWAMAELIRNPRVQQKAQEELDKVIGLVRVMTEADFLSLPYLQCVAKEAMRLHPPTPLMLPHRANADVKVGGYDIPKGSNVHVNVWAVARDPAVWKEPLEFRPERFLEEDVDMKGHDYRLLPFGAGRRVCPGAQLGINLVTSMLGHLLHHFCWSPGEGMKGEDIDMGESPGLVTYMRTPLKAVASPRLPSHLYKRLPAEI
>gnl_Phypa_v3.3_Pp3c22_19010V3.1
MAVMWENTYTVAAIVAALLFMMYKSLRSSHKLPPGPRPLPVVGNLTHITPVRFKCFMEWAQTYGSVLSVWMGPTLNVVVSSADAAKEMLKERDHALSSRPLTRAAARFSRNGQDLIWADYGPHYVKVRKVCTLELFTFKRLESLKPVREDEVGAMVAALFKDCADSRPLNLKKYVSAMAFNNITRIVFGKRFVDDKGNIDNQGVEFKEIVSQGMKLGASLKMSEHIPYLRWMFPLQEEEFAKHGARRDNLTKAIMQEHRLQSQKNGPGHHFVDALLSMQKQYDLSETTIIGLLWDMITAGMDTTAISVEWAIAELVRNPDVQVKAQQELDQVVGQDRVVTEADFSQLPYLQAVAKEALRLHPPTPLMLPHKATETVKIGGYDVPKGTVVHCNVYAISRDPTVWEEPLRFRPERFLEEDIDIKGHDYRLLPFGAGRRVCPGAQLGLNMVQLMLARLLHHFSWAPPPGVTPAAIDMTERPGVVTFMAAPLQVLATPRLRAALYKNGSSPS
>gnl_Pinta_v2.0_PITA_000029785-RA
MSVPEMGPFGVVVTGIVAIAIVYKLVQRWRFKLPPGPRPWPVVGNLLQIEPVRFRCFWDWSKKYGPIMSVWFGSTLNVVVSNTELAKEVLKEHDQQLADRPRSRSAEKFSRNGQDLIWADYGPHYVKVRKVCTLELFSPKRLEALRPIREDEVAAMVESIFNDCGKQEGIGKPLVVKRYLSGVAFNNITRLAFGKRFVNEEGKMDPQGVEFKEIVATGLKLGASLTMAEHIPYLRWMFPLEEGAFAKHGARRDNVTKAIMEEHTLARQTSGAKQHFVDALLTLQEKYDLSEDTIIGLLWDMITAGMDTTAITVEWAMAELVRNPRIQQKAQEEIDRVVGRDRVMNETDFPHLPYLQCITKEALRLHPPTPLMLPHKATQNVKIGGYDIPKGSNVHVNVWAIARDPAVWKDPVTFRPERFLEEDVDIKGHDYRLLPFGAGRRICPGAQLGINLVQSMLGHLLHHFVWAPPEGMQAEDIDLTENPGLVTFMAKPVQAIAIPRLPDHLYKRQPLN
>gnl_Poptr_v3.0_Potri.006G033300.1
MNLLLIPISFITLLLTYKIYQRLRFKLPPGPRPWPIVGNLYDVKPVRFRCFAEWAQAYGPIISVWFGSTLNVIVSNTELAKEVLKENDQQLADRHRSRSAAKFSRDGKDLIWADYGPHYVKVRKVCTLELFSPKRLEALRPIREDEVAAMVESIFNDCTNPENNGKTLTVKKYLGAVAFNNITRLAFGKRFVNAEGVMDEQGLEFKAIVSNGLKLGASLAMAEHIPWLRWMFPLEEDAFAKHGARRDRLTRAIMDEHTLARQTSGGAKQHFVDALLTLKEKYDLSEDTIIGLLWDMITAGMDTTAISVEWAMAELIKNPRVQQKAQEELDSVVGFERVMTEADFSGLPYLQCVAKEALRLHPPTPLMLPHRANANVKVGGYDIPKGSNVHVNVWAVARDPATWKKPLEFRPERFLEEDVDMKGHDFRLLPFGAGRRVCPGAQLGINLVTSMLGHLLHHFCWTPPEGMKPEEIDMSENPGLVTYMRTPLQAVATPRLPSHLYKRVAVDI
>gnl_Poptr_v3.0_Potri.016G031100.1
MALPLLVLVSIFVLLLAYILYQRLRFKLPPGPRPWPIVGNLYAIKPIRFRCFAEWAQAYGPVVSVWFGSTLNVVVCNAELAKQVLKENDQQLADRHRSRLAARFSRDGKDLIWADYGPHYVKVRRVSTLELFSAKRLEELRPIREDEVTFMAESIFKDCTNPENHGKSLLVKKYLGDVAFNNITRLAFGKRFMNSEGIIDEQGQEFKAIVSNGVRLGGSLTMAEHIPWLQWMFPLEEEAVEKHNARRDGLTRVIMEEHTNARKKSGGAKKHFVDALLTLQEKYDLSEVTIAGLLWDMITAGMDTTAITVEWAMAELIKNPRVQQKAQDELDRVVGFERVMTEADFPNLPYLQAVVKESLRLHPPTPLMLPHRASTTVKIGGYDIPKGSVVHVNVWAVARDPALWKNPLEFRPERFFEEDVDMKGHDFRLLPFGAGRRVCPGAQLAINLVTSMIGHLLHHFHWTTPDGVKPEEIDMSERPGIVTYMMTPLQAVATPRLPPHLYKRVASDM
>gnl_Poptr_v3.0_Potri.016G031000.1
MALPLLVLVSIFVLVLAYILYQRLRFKLPPGPRPWPIVGNLYDVKLIMFRCFAEWAQAYGPIVSVWFGSTLNVVVCNAELARQVLKENDQQLADRHRTRFLARFSRENHGKILLVKKYLGDVAWNNITRLAFGKRFMNSEGIIDEQGQEFKAIVSDGFRLGASHSMAEHIPWLQWMVRLEEEAFAKLNARRDRLVRSIMEEHNNARKKSGGVKNHFVDALLTLQEKYDLSEVTFISLLWDMISAGMDTTAISVEWAMAELLKNPRVQQKAQDELDRVVGFERVMTEADFPNLPYLQAVVKESLRLHPPTPLMLPHRANTTVKIGGYDIPKGSVVHVNVWAVARDPALWKNPLEFRPERFFEEDVDMRGHDFRLLPFGAGRRVCPGAQLGINLVTSIIGHLLHHFHWTTPDGVKPEEIDMSERPGLVTYMMTPLQAVATPRLPSHLYKRMASDM
>gnl_Prupe_v2.1_Prupe.5G191300.1
MQSQVPFSTTDLVLLPISTILIFLACKLHNRLRFKLPPGPYPWPIIGNLHNLGAVRSRCFFELSQVYGPIVSVWLGSSLHIVVSNPELAKQVLKDNDEQLAHRHRTWSSSRITKNGKDLIWADYGPHYIKLRKICMLELLSPKNLETFRHVREDEVRAMIESIFKDCSKSQDYRKCLVVRKYLRSVAFNIITMLLFGKRFENEVGELNQQGLEIVAILANERKLGAYLPIFEENWWLRWVLWFQSTAISRHLARKEKFTQAIKEEHMLESKSNGVGGVKQHFLGALLGDQEKYELTEDSVEGLLWDMITAGTDTIAISAEWALAQLIKNPRVQRKSQEELDRVIGLDRTMTESDISSLPYLKCVAKEALRLHPPTPLMLPHKANARVKIGGYDIPKGTTVHVNVWAIGRDPKAWPNPVDFRPERFIEEDIDAKRHNFQLLPFGAGRRVCPAAQLGTNLVTYMLGQLLHSFCWTLPEGIQPKDIDTSEGPGLVSYMQTPLQGVPNLRLPPHLYKQSQD
>gnl_Prupe_v2.1_Prupe.1G580300.1
MALSGLLLLLIFIFLAYKLYQRLRFKLPPGPLPWPVVGNLYHIKPVRFRCYAEWAQAYGPIISVWTGSTLNVVVSSSELAKEVLKEHDQKLADRHRNRSSARFSKDGQDLIWADYGPHYVKVRKVCTLELFSAKRIEALRPIREDEVTAMVESIFKHCTIHEKNGESLLVKKYLGRVAFNNITRLAFGKRFVNSQDEMDEQGQEFKAVVSNGVKIGASLSMAEHIPWLRWMFPLEEKAFAQHGARRDRLTRAIMEEHTQARTKSGGAKQHFVDALLTLKDKYDLSEDTIIGLLWDMITAGTDTTAISVEWAMAELIKNPRVQKKAQEELDRVIGFERVMTEDDFSNLPYLQCVAKEALRLHPPTPLMLPHRANANVKIGGYDIPKGASVHVNVWAVARDPAVWKDPHEFRPERFLEEDVDMKGHDFRLLPFGAGRRVCPGAQLSVNLVVSMLGHLLHHFSWAPAEGMNPKEIDMSENPGLVTYMRTPLQAVPTPRLPSHLYKRVAADM
>gnl_Prupe_v2.1_Prupe.1G580500.1
MLGGSPTHTLSLSLSLSPHNTNPFTNSIPSSLIYINLPPTPTPTFAQFNAALLNFHSIDMALSELALPISSIIILIFLAYKLYQRLRFKLPPGPRPWPIVGNLYDIKPVRFRCYAEWAEAYGPIISVWTGSTLNVIVSSSELAREVLKEHDQKLADRHRSRSAAKFSKDGQDLIWADYGPHYVKVRKVCTLELFSPKRIEALRPIREDEVTAMVESIFKHCTNPENNGKSLLVKKYLGAVAFNNITRLAFGKRFVNSEDVIDEQGLEFKAIVANGLKLGASLAMAEHIPWLRWMFPLEEEAFAKHGARRDRLTRAIMEEHTQARNKSGGAKQHFVDALLTLQDKYDLSEDTIIGLLWDMITAGMDTTAITVEWTMAELIKNPRVQQKAQEELDRVIGFERVMTETDFSNLPYLQCVAKEGMRLHPPTPLMLPHRANANVQIGGYDIPKGSNVHVNVWAVARDPEVWKNPYEFRPERFLEEDVDMKGHDFRLLPFGAGRRVCPGAQLGINLVTSMLGHLLHHFSWTPAEGAKPEEIDMSENPGLVTYMRTPLQAVPTPRLPSHLYKRVAADM
>gnl_Prupe_v2.1_Prupe.1G580200.1
MAFSGLLLPISSLLILIFLAYKLYQRLRFKLPPGPRPWPVLGNLYHITPVRFRCYAEWAQIYGPIISVWIGYTLNVVVSSTELAKEVLKEHDQKLADRHRNRSTTMFSRDGQDLIWADYGPHYVKVRKVCTLELFSAKRIEALRPIREDEVTAMVESIFNDCTNHAESSGESLLVRKYLGTVAFNNITRLAFGKRYANSEDEIDEQGREFKEIISNGVQMGGSLAIAEYILWLVWMFPQQEKALVQHFARRDRLTREIMVEHTQARTKTGDAKQHFVDALLTLKDEYDLSEDTVIGLLWDMITAGTDTTAITVEWAMAELIKNPRVQEKAQEELDRVIGFERVMTEDDFPNLPYLHCVAKEALRLHPPTPLMLPHRANSHVKIGGYDIPKGASVHVNVWAVARDPAVWKDPHEFRPERFLEEDVDMKGHDFRLLPFGAGRRVCPGAQLSVNLVESMLGHLLHHFSWALAEGVNSKEVDMSENPGIVTYMTTPLQAVPTPRLPSHLYKRVAAEI
>gnl_Prupe_v2.1_Prupe.1G580400.1
MALSGLLLLLIFIFLAYKLYQRLRFKLPPGPRPWPVVGNLYHIKPVRFRCYAEWAQAYGPIISVWTGSTLNVVVSSSELAKEVLKEHDQKLADRQRNRSTAKFSKDGQDLIWADYGPHYVKVRKVCTLELFSAKRIEALRPIREDEVTAMVESIFKHCTINEKNGESLLVKKYLGRVAFNNITRLAFGKRFVNAEDEMDEQGQEFKAVVSNGVKIGASLSMAEHIPWLRWMFPLEEEAFAQHGARRDRLTRAIMEEHTQARTKSGGAKQHFVDALLTLKDKYDLSEDTIIGLLWDMITAGTDTTAISVEWAMAELIKNPRVQNKAQEELDRVIGFERVMTEDDFSNLPYLQCVAKEALRLHPPTPLMLPHRANANVKIGGYDIPKGASVHVNVWAVARDPAVWKDPHEFRPERFLEEDVDMKGHDFRLLPFGAGRRVCPGAQLSVNLVVSMLGHLLHHFSWAPAEGMNPKEIDMSENPGLVTYMRTPLQAVPTPRLPSHLYKRVAAEM
>gnl_Selmo_v1.0_271465
MDPSAEAYHHHHHHYTEFVPPDHGHRYSTWTIPVGLFLVYLTFKLLSRPRLPPGPKPWPIIGSLHRVSPVRFRCFMDWAEKHGPIMSVWMGTNLNVVISNAELAKEVLKEKDKELASRPLTRAAARFSRNGQDLIWADYGDHYVKVRKLCTLELFTPKRLESLRWIREEEVGAMVKSIFQDVKNNGGAAVTVKNYVSAVAFNNITRIVFGKRFVDENGEMLPQGVEFKAIISQGMKLGASLTMAEHISFIRWMFPLQEEEFAKHGARRDSLTKEIMEEHALEKKKSGTSQEHFVDALLNLKDQYGLSETTVIGLLWDMITAGMDTTAISAEWAMAEIIKHPKVQEKAHEEMDRVIGKERIITEVDVQQLPYLQSIVKEALRLHPTTPLMLPHKATTRVKIGGYDIPKGTIVHVNVYAIGRDPKVWKRASVFRPERFLEEDVDIKGHDYRLLPFGAGRRICPGAQLGLNMVQLMVARLLHQFSWAPPPGVKPEKIDLTERPGVVTFMANPVQAVATPRLAEKLYE
>gnl_Solly_v2.4_Solyc01g096670.2.1
MAIPIPLPVAIPLAFIFTYVLYHLYYRLRFKLPPGPTPWPVVGNLYQIKPVRFRCFYEWAETYGPVISVWFGSTLNVVVSSSELAKEVLKEKDQQLADRHRSRSAAKFSRDGQDLIWADYGPHYVKVRKVCTIELFTAKRLESLRPIREDEVTAMVESIYRDCSSPDNLGKSLLVKKYLGAVAFNNITRLAFGKRFENFEGVIDEQGNEFKAIVANGLKLGASLAMAEHIPWLRWMFPLDEDAFSKHGERRDRLTRAIMEEHTLARQKSGGAAKQHFFDALLTLQQKYDLSEDTLIGLLWDMITAGMDTTAISVEWAMAEVIKNPRVQQKAQEELDQVIGYERVMNETDFPNLPYLQCVAKEALRLHPPTPLMLPHRANANVKIGGYDIPKGSNVHVNVWAVARDLKVWNNPLEFRPERFLEEDVDMKGHDYRLLPFGAGRRVCPGAQLGINLVTSMLGHLLHHFRWTPSNGLSPEEIDMGENPGLVTYMRTPLQAVATPRLPAELYKRIAVDM
>gnl_Solly_v2.4_Solyc01g009370.1.1
MAFSLAFPALTLFLIYIAYNLYRRLKAKLPPGPRPWPIIGNLYDIEPIRFRCFAAWSEIYGPIFSFYLGSQLNVVINNATLAKEVLKDNDQNLADRFRTKPLANVSRNGSDLIWADYGHHYVKVRKLCNLELFTSKRIEALRPIREDEVTSMIHDIFRDSTKQGKSLIMRSYLGLVAFNNITRLTFGKRFMDSQGNVDEQGKELKEIVSNGMKIGGKLNLGDFVPWLSCFFKDDNEALKAQDSHVDRFTRVIMEEHTLARKNTGETKQHFVDALLTLQKEYELSDDTVIGLLWDMVTAGMDTVAITVEWAMAELVKNTRVQQKAQEELDRVIGSDRVITESDMSKLTYLQSVVKESLRLHPPTPLMLPHLASANVKIGGYNIPKGTIVHVNVWALGRDPKVWKNPLQFRPERFIEEDIDMKGHDFRLLPFGAGRRICPGTNLAINMVTSMLAHLLHHFEWSPPIGIERDGIDMLESPGTVTYMQTPLQVVPTPRLPQHLYERSPIVI
>gnl_Solly_v2.4_Solyc10g078240.1.1
MALFLIILTSIALIFLAHKLYHRLRFKLPPGPRPLPVVGNLYDIKPVRFRCFADWAQTYGPIFSVYFGSQLNVVVTTAELAKQVLKENDQNLADRFRTRPANNLSRNGMDLIWADYGPHYVKVRKLCNLELFTPKRLESLRPIREDEVTAMVESIFNDCTKPDNRGKSLLMREYLGSVAFNNITRLTFGKRFMNAAGEIDEQGQEFKGIVSNGIKIGGKLPLAEYVPWLRWFFSMENEALVKHSERRDRLTRIIMDEHTLARKQTGDTKQHFVDALLTLQKQYDLSDDTVIGLLWDMITAGMDTTTITVEWAMAELVRNPRVQQKAQEELDRVIGSDRIMSETDFSRLPYLQCVAKEALRLHPPTPLMLPHKASAGVKIGGYDIPKGAIVHVNVWAVARDPAVWKDPLEFRPERFLEEDVDMKGHDYRLLPFGAGRRVCPGAQLAINLVTSMLGHLLHHFTWSPPPGVSPKDIDLTENPGTVTYMKNPIQAIPTPRLPAHLYKRVPMDM
>gnl_Solly_v2.4_Solyc10g078230.1.1
MAFSLVLSLSILIIFLCYKLYHRHTAKLPPGPWPWPVVGNLFSLTPIRFRCFAEWAQIYGPIFSFYLGSQLNVVVSNAELAKQVLKDNDQNLANRFRTKPLENVSKNGKDLIWADYGPHYVKVRKVCNLELFTPKRLEALRPIREDEVNAMIESIFKDCTKPGNVNKSTMLRGYLGSVAFNNITRLTFGKRFINSQGEVDEQGKEMKSIVTNGIKISGKPNLGEFVPWLRWVFKDDNEALEAQDKHLDEFTRIIMKEHTIAREKSGETKHHFVDALLTLQKEYDLSDDSIISLFWDMIAAGMDTVAITVEWAMAELVRNPRVQQKVQEELDKVIGSNRIINETDISNLSYLQHVVKESLRMHPPTPLMLPHMASNNVKVGGYNIPKGSIVHVNVWALGRDPNTWKEPLQFRPERFVEEDVDMKGHDYKLLPFGAGRRICPGMNLAINLVTSMLAHLLHHFVWSLPNGVKVEDIDMMESPGTVTYMQTPLHVVPTPRLPRNLYNTCSMNM
>gnl_Solly_v2.4_Solyc10g078220.1.1
MAFPLVLSLSIFIIFLCYKLHNRLTAKLPPGPWPWPIIGNLFSIAPMRFRCFAEWAQIYGPIFSFYLGSQLNVVVNNAELAKEVLKENDQNLANRFRTKPLDSVSKNGMDLIWADYGPHYVKVRKLCNLELFTQKRLEALRPIREVEVTAMIENIFKDTTKPGDDSKTMTLRGYLGLVSFNNITRLTFGKRFINSKGEVDEQGEELKSIVTDGIRISGKPNLGEFVPWLRWVFKDDNEALESQDRRLNKFTRLIMEEHTIAREKSGETKHHFVDALLTLQKEYDLSDDSIISLFWDMVQAGTDTIAITVEWAMAELVRNPRVQQKVQEELDRVIGSDRIIDETDISNLSYLQHVVKESLRLHPPTPLMLPHMASNNVKVGGYNIPKGSIVHVNVWALGRDPNIWREPLQFRPERFVEEDVDMKGHDYKLLPFGAGRRICPGMNLAINLVTSMLAHLLHHFVWSLPNGVKVEDIDMMESPGTVTYMQTPLHVVPTPRLPRNLYTHVE
>gnl_Sorbi_v3.1_Sobic.003G327800.1
METASFLSVALALAALVPVSLLLLNRLLYGKLPPGPRRRPVVGNLFDVRPVRCRCYQEWARRYGPIMTVWLGTTPTVVVSTSELAKEVLKTHDQHLADRCRDRSSERFSRGGQDLIWADYGPHYIKVRKLCNLELFTQRRLEALRPIREDEVTAMVESVYKAATAPGNEGKPLVVKNHLSMVAFNNITRLAFGKRFVNAAGELDEQGREFKAIVHNGIKVGASLSIAQHIPWLRWLAPVDEQAFKAHGDRRDRLTVKIMEEQAKALKQHGAQQHFVDALFTLRDKYDLSDDTVIGLLWDMITAGTDTTVISVEWAMAELLRNPRVQEKLQEELDDVVGRDRVLSETDFPNLPYLQAVVKESLRLHPPTPLMLPHRASASVKIAGYDIPKGANVVVNVWAVARDPAVWDDPLEFRPERFLRENIDIKGADFRVLPFGAGRRVCPGAQLGINLVASMIGHMVHHFRWTLPEGTRPEDVRMVESPGLVTFMDTPLQAVATPRLDKEELYRRVPSEI
>gnl_Sorbi_v3.1_Sobic.009G181800.1
MDASLLLSVALAVVLIPLSLALLNRLRLGRLPPGPRPWPVLGNLRQIKPIRCRCFQEWAERYGPVISVWFGSGLTVVVSTSELAKEVLKENDQQLADRPRNRSTQRFSRNGQDLIWADYGPHYIKVRKLCNLELFTPKRLEALRPIREDEVTAMVESVYRAATAPGNEGKPMVVRNHLSMVAFNNITRLAFGKRFMNANGDIDEQGREFKTIVNNGIKIGASLSVAEFIWYLRWLCPLNEELYKTHNERRDRLTMKIIEEHAKSLKESGAKQHFVDALFTLKQQYDLSEDTVIGLLWDMITAGMDTTVISVEWAMAELVRNPRVQKKLQEELDRVVGRDRVMLETDFQNLPYLQAVVKESLRLHPPTPLMLPHKASTNVKIGGYDIPKGANVMVNVWAVARDPKVWSNPLEYRPERFLEENIDIKGSDFRVLPFGAGRRVCPGAQLGINLVASMIGHLLHHFEWSLPEGTRPEDVNMMESPGLVTFMGTPLQAVAKPRLEKEELYNRVPVEM
>gnl_Spipo_v2_Spipo6G0031900
MRIFAEKKGRSLVVREYLAAVAFNNITRLAFGKRFVDDEGTVDEQGQELKAIGTEGVKLAVSMAMAMAEHIPWLRWMFPLEEEAFSRHNARRDRLTTAILDEHTRIRRDSGGAAKQHFVDALLTLQKKYDLSDDTVTGLLWDMITAGMDTTVIVVEWAMAEVIRNPRVQAKAQEELDRVVGTERVLSETDFPNLPYLQWVAKEALRLHPPTPLMLPHKAAAAVKLGGYDIPKGSNVLVNVWAIARDPAVWKDPLVFRPERFSEEDVNAKGHDFRLLPFGAGRRVCPGAQLGINMVQSMLGHLLHQFRWELAEGVSPEEMDMVESPGVVTFMRTPLRAVATPRLLASELYKRVPAEI
>gnl_Stras_v2.0_SGA_v2.0_scaffold66T22294
MALPLIILSFLAVLAAYKLFQRLRFKLPPGPRPLPVVGNLYDLKPVLVHCFTEWSQIYGPIFSIYFGSHLSVVVNSAELAKEVLKDNDQQLAYRNRTRQINMFSKNGMDLIWSDYGPHYVKVRKLCTLELFSMKRIEALRPIREDEVTAMVESIFKDCIKPENKGKDLVLREYLGMMAFLHITRLSFGKRFMDSNGVIDQQGEELKGILHNGIKLGNKKSFAEFLPWLRFLFKSENEALNKHDQRSDSFAKKIMEEHTLARKKTGNTKNHFVDALLTLQKDYDLSEDTVIGLLKNMISAGMDTTATTVEWALAEMVRNPRVQQKLQDELDRVVGRDRVMTEADIPNLPYLQHVTKECFRLHPPTPLMLPHKANTNVKIGGFDIPKGATVSVNVWAIARDPAVWKDPLEFRPERFQIEDVDMKGTDFRFLPFGSGRRICPGAQLAIFLVSSMLGHMVHHFNLDPPEGVRPEDMDMMERPGMVTYMRTPLKVVPTPRLPAELYKRVAVGNVNPLPAAGSKPKGSSSLTMALPLIILSFLAVLAAYKLFQRLRFKLPPGPRPLPVVGNLYDLKPVLVRCFTEWSQIYGPIFSVYFGSHLSVVVNSAELAKEVLKDNDQQLAYRNRTRQINKFSKNGMDLIWSDYGPHYVKVRKLCTLELFSMKRIEALRPIREDEVTAMVESIFKDCVKPENKGKALVLREYLGMMAFLHITRLSFGKRFMDSNGVIDQQGEELKGILNNAIKLSTNKSFAEFLPWLRFLFKAANEALNEHNLRADSFTKKIMEEHTLARKKTGNTKNHFVDALLTLQKDYDLSEDTDMISAGMDTTTITVEWALAEMVRNPRVKQKLQDELDRVVGRDRVMTEDDIPNLPYLQHVTKECFRLHPPTPLMLPHKANTNVKIGGFDIPKGATVSVNAWAIARDPAVWKDPLEFRPERFQIEDVDMKGTDFRFLPFGSGRRICPGAQLAIFLVSSMLGHMVHHFNLDPAEGVRPEDMDMMEQPGTVTYMRTPLKVVPTPRLPAELYKRVAVGNV
>gnl_Stras_v2.0_SGA_v2.0_scaffold66T22296
MALPLIILSFLAVLAAYKLFQRLRFKLPPGPRPLPVVGNLYDLKPVLVRCFTEWSQIYGPIFSVYFGSHLSVVINSAELAKEVLKDNDQQLAYRNRTRQINKFSKNGMDLIWSDYGPHYVKVRKLCTLELFSMKRIEALRPIREDEVTAMVESIFKDCVKPENKGKALVLREYLGMMAFLHITRLSFGKRFMDSNGVIDQQGEELKGILNNGIKLGTKKSFAEFLPWLRFLFKAENEALNEHDQRADSFTKKIMEEHTLARKKTGNTKNHFVDALLTLQKDYDLSEDTVIGLLWDMISAGMDTTTITVEWALAEMVRNPRVQQKLQDELDRVVGRDRVMTEADIPNLPYLQHVTKECFRLHPPTPLMLPHKANTNVKIGGFDIPKGATVSVNAWAIARDPAVWKDPLEFRPERFQLEDVDMKGTDFRFLPFGSGRRICPGAQLAIFLVSSMVGHMVHHFKLDPPEGVRPEDMDMMEQPGTVTYMRTPLKVVPTPRLPAELYKRVAVGNV
>gnl_Stras_v2.0_SGA_v2.0_scaffold43T16273
MAVLFFLLLPLAAVFLLSHLYTRLRFRLPPGPRPWPVVGNLYHIKPVRFRCFAEWAQSYGPIISVWIGSTLNVVVSSSELARQVLKEKDQQLADRHRTRSAAKFSKDGQDLIWADYGPHYVKVRKVCTLELFSPRRLEALRPIREDEVTAMVESIYNDCVTLNPDNSGKSLVLRKYLGAVAFNNITRLAFGKRFVSSQGIIDKQGLEFKAIVANGLKLGASLAMAEHIPWLRWMFPLDEDAFAKHGERRDRLSRDIMEEHVAARQQSGGAKNHFFDALLTLKDEYDLSEDTIIGLLWDMITAGMDTTAISVEWAMAELIKNPRAQKKAQEELDRVVGPNRVITELDFPSLPYLQCVAKEALRLHPPTPLMLPHRSNSHVKIGGYDIPKGSNVHVNVWAVARDPSMWRAPHEFRPERFLEDDVDMKGHDYRLLPFGAGRRVCPGAQLGINLVTSMIGHLLHHFEWAPHGEIDMAESPGLVTYMRTPLEVVPTPRLRDKELYKRVAVDDI
>gnl_Theca_v1.1_Thecc1EG023882t1
MDFVSTHTLLPKIKIEIRKGKEMHLPLLITISVIAISLAYKLYQRLRFKLPPGPRSWPVVGNLYDIKPVRFRCYAEWAQAYGPIISVWFGSTLNVIVSNSELAREVLKENDQQLADRHRSRSAAKFSRDGQDLIWADYGPHYVKVRKVCTLELFSPKRLEALRPIREDEVTAMVESIFNDCNNPDAESKGKSLPVRKYLGTVAFNNITRLAFGKRFVNSEGIMDDQGQEFKAIVANGLKLGASLAMAEHIPWLRWMFPLEEEAFAKHGARRDRLTRAIMEEHTLARHKSGGAKQHFVDALLTLQDKYDLSEDTIIGLLWDMITAGMDTTVISVEWAMAEIIRNPRVQQKAQEELDRVIGFERVMSETDFSSLPYLQSVAKEALRLHPPTPLMLPHRANANVKIGGYDIPKGSNVHVNVWAVARDPAVWKDPEEFRPERFLEEDVDMKGHDFRLLPFGAGRRICPGTQLGINLVTSMLGHLLHHFSWTPAEGVKPEEIDMLENPGMVAYMRTPLQAMATPRLPSHLYKRVAVDV
>gnl_Utrgi_v4.1_Scf00225.g13126.t1
MAAVALFLLPLLPLFLYLVYHRLFYRLPPGPLPWPLVGNLYKIKPVRFRCFAEWAQRYGPIISVWFGSTLNVIVSNTELAKEVLKEKDQQLADRHRNRSAARFSRDGKDLIWADYGPHYVKVRKFCTLELFTPKRLEALRPIREDEVTAMVESIYADSISPDNKGKSLLVKKYLGAVAFNNITRLAFGKRFVNANGITDKQGLEFKAIVANGLKIGASLSIAEHIPWLRWMCPLDEEAFSKHANRRDRLTHEIMEEHTVARQQSGSAKHHFFDALLVNKEKYDLSDDTVIGLLWDMITAGMDTTAISVEWAMAELIKNPRVQQKAQEELDRVVGRDRVMTELDIPNLPYLQYVAKESLRLHPPTPLMLPHHANTHVKVGGYDIPKGSNVHVNVWAVARDPQVWKNATEFRPERFMEEDVDMKGTDFRLLPFGAGRRICPGAQLGINLVTSMIGHLLHHFTWTPQDGVRAEDVDMGENPGLVTYMRTPLEGMATPRLAPHLYKRVVADM
>gnl_Vitvi_Genoscope.12X_GSVIVT01025800001
MIPPRNPFIKSYQPPPNIKGPTKGPSTNSLISTLYQPPSDPLFCRKVTHLPLPPPLPPMALLLVLISITAIFLAYKLYQRLRFKLPPGPHPWPIVGNLYDIKPVRFRCFAEWSQAYGPIISQLADRHRSRSAAKFSRDGKDLIWADYGPHYVKVRKVCTLELFSPKRLEALRPIREDEVTAMVESIFKDVTNPENLGKSILLKKYLGAVAFNNITRLAFGKRFMNSEGVIDEQGLEFKAIVANGLKLGASLAMAEHIPWLRWMFPLEEEAFAKHGARRDRLTRAIMEEHTLAREKSGGAKQHFVDALLTLQDKYDLSEDTIIGLLWDMITAGMDTTAISVEWRI
>FraveV4A2_1g29330.t1
MTMALPPLPVSISFSVVIFILAYNLYQRLRFKLPPGPRPWPVVGNLYHIKPVRFRCYAEWAQSYGPIISVWIGSTLNVVVSNTELARQVLKDHDQKLADRHRNRSAAKFSKDGQDLIWADYGPHYVKVRKVCTLELFSPKRIEALRPIREDEVTAMVESIYNHCTAAENYGKNLSVREYLGAVAFNNITRLAFGKRFVNSEGVLDKQGLEFKAITANGLKLGASLAMAEHIPWLRWMFPLEEEAFAKHGERRDRLTREIMEEHTQKRNKSGGVAKQHFVDALLTLQEKYDLSEDTIIGLLWDMITAGMDTTAISGEWAMAELIKNPRVQQKAQKELDRVIGLERVMTETDFSGLPYLQCVAKEALRMHPPTPLMLPHRANANVKIGGYDIPKGSNVHVNVWAVARDPAAWKDPHEFRPERFLEEDVDMKGHDFRLLPFGAGRRVCPGAQLGINLVASMLGHLLHHFCWAPAEGVNPQEIDMSENPGLVTYMRTPLHAVPTPRLPSHLYKRVAADM
>FraveV4A2_5g15140.t1
MALVMLPMSIILLFLAYKLYNKLRFKLPPGPYPLPVIGNLFAMGAVKFRCFSEWSQVYGPIMSVWFGSHLHVVVSNPELAKQVLKDNDEQLANRHRNWTYSRLSRNGEGLIWADYSPHYTKLRNVCVLELFSTKSLETYRHIREDEVRVMVKSLFKDCTSACDSGRGLVIRRYLVAVAFNNITRLLFGKRFENEEGVLNEQGKEFVGNLTKKSEGGTFLAVVQEIWWLTWVLWPQRIALTKMRAEEDDLKRAIMEDHIGKGEEKHFLGALLSIQEKYDLTQDDIGGLLWGQVSAGLDTVAISAEWAMAEMIKNPRVLRKAQEELDRVIGLERPMTEADISNLPYLKCVAKEALRLHPPTPLMLPHRASANVKIGGYDIPKGTAVHVNVWAIGRDSNVWEDPQSFRPERFIETKEHGFGYLPFGAGKRTCPAAQVATNLVILMLGNLLHSFAWSLPEGVPSKEIDMSESPGLVCYMKTPLIAVPQLRLPEHSYKHML
>Maldo_HF_17045
MALSGGLLFPISSIIILISLAYKLYQRLRFKLPPGPRAWPIVGNLYDIKPVRFRCYAEWAQEYGPIISVWTGSTLNVVVSSSELAKEVLKEHDQKLADRHRSRSAAKFSKDGQDLIWADYGPHYVKVRKVCTLELFSPKRIEALRPIREDEVTAMVESIFKHCANPENYGKSLLVKKYLGAVAFNNITRLAFGKRFVNSEDVIDEQGLEFKAIVANGLKLGASLAMAEHIPWLRWMFPLEEEAFAKHGARRDRLTRAIMEEHTQARNESGGAKQHFVDALLTLQDKYDLSEDTIIGLLWDMITAGMDTTAISVEWAMAELIKNPRVQQKAQQELDGVIGVERVMTEVDFSSLPYLQCVAKEALRLHPPTPLMLPHRANANVNIGGYDIPKGSNVHVNVWAVARDPAVWKAPNEFRPERFLEEDVDMKGHDFRLLPFGAGRRVCPGAQLGINLVTSMLGHLLHHFNWTPAEGAKPEEIDMSENPGLVTYMRTPLQAVPTPRLPSQLYKRVAADM
>Maldo_HF_17046
MALSGLLLPISSIIIFIFLAYKLYQRLRFKLPPGPRPWPVVGNLYQITPVRFRCYNEWAQKYGPIISVWIGSTLSVVVNNTELAKEVLKENDQKLADRHRNRSTAKLSRDGQDLIWADYGPHYVKVRKVCTLELFSAKRLEDLRPIREDEVTAMVESVFNHCTKPENNGKSLTVRKYLGTVAFNNITRLAFGKRFINSDEITDEQGKEFRALIADGVKKSGSLSVAEHISWLRWACPFDEEAFARHEANRDKLTKEIMDEHTQARSRGGVAKSHFVDALFTLKDKYDLSMDTIIGLLWDMMAAGTDTTAITAEWGMAELIKNPRVQQKAQEELDKVIGVDRVLTENDFSNLPYLQCVAKEALRLHPPAPLMLPHRANADVKIGGYDVPKGSIVHVNIWAIARDPAVWKSPNAFRPERFLEEDFDIKGHDFRLLPFGSGRRVCPGAQLGINLVASMLGHLLHHFSWAPPQGVNPEEIDMSENPGTVTYMATPVEVVPTPRLPSHLYKRVEATIKMAGLFDKQAEDYLVARPTYPKEWYSMLAALTPKHSLAWDVGTGNGQAAFSLGEHYEQVIGSDISESQLKSALQHPRVRYVHTPVTMSDDELVDLIGGENSVDLVTVAEAVHWFDLPKFYSLVKSIFKPFWDPKREYLWEGYRTLPFPFESVGLGSEGQPVALEILKEVSFEGVLRMLRSSSAVNTAKDQGVDLLSQEVIEEIQRAWGRPNVVRNVTFKAFTLAGKV
>Maldo_HF_24853
MALVLLPVSIIFIFLAYKLYNQQRFTLPPGPYPWPIIGNLHNVGAVPCRCFFDLSRVFGPIMSVWFGPNIHIVVSNHELAKQVLKEHDEKLAHRHRDSFMARITKNGEDLVWADYGPHYIKLRKICMLEIFSPNSLEIFRHIREDEVREMVRSIFADCTKSDGKCLEVRKYLRSVAFNHVTRMVFGKRFENEEGLLDKQGLEIVEILDSEKKLGAYLPILVDIWWLNWVFRFRNTEISRHVARKDRFVQAIKEEHAVKGEISSVAGAKQHFMGALLDLQEKYELGKDNVGGLVWDMVIAGMDTVAVSVEWAMAELIKNPRVQQKAQEELNRVIGLNRVMTESDISSLPYLKCVVKEALRLHPPTPLMLPHKANANVKIGGYDVPKGTIVHVNVWGIGRDPTQWSDPFDFRPERFIEQEDIETKGHDFRLLPFGAGRRACPAAQGGTTLVTSMLGHLLHGFCWTLPEGVQPKEIDMSEGTGLVSYMLIRLQAVPKERLPAHLYMN
>Maldo_HF_34546
MALSGLLLPISSIIFIFLAYKLYQRPRFKLPPGPRPWPVVGNLYQIKPVRFRCYAEWAEKYGPIFSVWIGSTLNVVVSNTEVAKEVLKENDQKLADRHRNRSTARFSRDGQDLIWADYGPHYVKVRKACTLELFSAKRLEDLRPIREDEVTAMVESIFNHCTKPENHGKSLAVKKYLGNVAFNNITRLAFGKRFIISDEITDEQGKRFRALMANGVKISGSLSVAEHISWLRWACPFDEEAFARHGANRDKLTKEIMDEHTLARSKGGVAKSHFVDALFTLKDKYDLSMDTVIGLLWLYQRLRFKLPPGPCPWPVVGNLYQIQPVRFRCYAEWAEKYGPIFSVWIGSTLNVAVSNTELAKEVLKENDQKLADRHRNRSTAKFSRDGQDLIWADYGPHYVKVRKVCTLELFSAKRLEDLRPIREDEVTAMVESIFNHCTKPENHGKSLAVKKYLGNVAFNNITRLAFGKRFISSDEITDEQGKRFRALIANGVKIGGSLSVAEHISWLRWACPFDEEAFARHGANRDRLTKEIMDEHALARSKGGVAKSHFVDALFTLKDKYDLSMDTIIGLLWHLIRLRSNSFSQPFPIGTIKIPYVFDSHKTLHFLFKVLVRMRGESVATGHSEEVV
>Malba_007019
MALSGGLLLPISSIIILISLAYKLYQRLRFKLPPGPRAWPIVGNLYDIKPVRFRCYAEWAQEYGPIISVWTGSTLNVVVSSSELAKEVLKEHDQKLADRHRSRSAAKFSKDGQDLIWADYGPHYVKVRKVCTLELFSPKRIEALRPIREDEVTAMVESIFKHCADPENYGKSLLVKKYLGAVAFNNITRLAFGKRFVNSEDVIDEQGLEFKAIVANGLKLGASLAMAEHIPWLRWMFPLEEEAFAKHGARRDRLTRAIMEEHTQARNESGGAKQHFVDALLTLQDKYDLSEDTIIGLLWDMITAGMDTTAISVEWAMAELIKNPRVQQKAQEELDGVIGVERVMTEVDFSSLPYLQCVAKEALRLHPPTPLMLPHRANANVNIGGYDIPKGSNVHVNVWAVARDPAVWKDPNEFRPERFLEEDVDMKGHDFRLLPFGAGRRVCPGAQLGINLVTSMLGHLLHHFNWTPAEGAKPEEIDMSENPGLVTYMRTPLQAVPTPRLPSQLYKRVAADM
>Malba_007020
MALSGLLLPISSIIIFIFLAFKLYQRLRFKLPPGPRPWPVVGNLYQITPVRFRCYNEWAQKYGPIISVWIGSTLNVVVNNTELAKEVLKENDQKLADRHRNRSTAKLSRDGQDLIWADYGPHYVKVRKVCTLELFSAKRLEDLRPIREDEVTAMVESVFNHCTKPENNGKSLTVRKYLGTVAFNNITRLAFGKRFINSDEITDEQGKEFRALIADGVKKSGSLSVAEHISWLRWACPFDEEAFARHEANRDKLTKEIMDEHTQARSKGGVAKSHFVDALFTLKDKYDLSMDTIIGLLWNMMAAGTDTTAITAEWGMAELIKNPRVQQKAQEELDKVIGVDRVLTENDFSNLPYLQCVAKEALRLHPPAPLMLPHRANADVKIGGYDVPKGSIVHVNIWAIARDPAVWKSPNEFRPERFLEEDFDIKGHDFRLLPFGSGRRVCPGAQLGINLVASMLGHLLHHFSWAPPEGVNPEEIDMSENPGTVTYMATPVEVVPTPRLPSHLYKRVEATM
>Malba_011064
MLNVVVSSSELAKEVLKEHDQKLADRHRSRSAAKFSNDGQDLIWANYGPHYVKVRKVCTLELFSPKRIKALRPIREDEVTAMVESIFKHCANPATTAGLSTASRSFSFLLPFTILAALMRLSLLLMKSSGAAQILTFEGRAMTTRRKARSDGEAHGLHDQISDRLF
>Malba_018392
MALSGLLLPISSIIIYIFLAYKLYQQLRFKLPPGPRPWPVVGNLYQIKPVRFRCYAEWAEKYGPIFSVWIGSTLNVVVSNTELAKEVLKENDQKLADRHRNRSTAKFSRDGQDLIWADYGPHYVKVRKVCTLELFSAKRLEDLRPIREDEVTAMVESIFNHCTKPENHGKSLAVKKYLGNVAFNNITRLAFGKRFISSDEITDDEQGKRFRALIANGVKIGGSLSVAEHISWLRWACPFDEEAFARHGANRDRLTKEIMDEHTLARSKGGVAKSHFVDALFALKDKYDLNMDTIIGLLWDMMTAGTDTTAISVEWAMAELIKNPRVQQKAQEELDRVIGHERVMTENDFSNLPYLQCVAKEALRLHPPTPLMLPHRANVDVKIGGYDIPKGSNVHVNVWAIARDPAVWKNPKEFRPERFLEEDVDMKGHDFRLLPFGAGRRVCPGAQLGINLVTSMLGHLLHHFSWAPPEGVKPEEIDLSENPGMVTYMASPVQVVPTPRLPSHLYKRVAANM
>Malba_018393
MALSGLLLPISSIIFIFLAYKLYQRLRFKLPPGPRPWPVVGNLYQIQPVRFRCYAEWAEKYGPIFSVWIGSTLNVVVSNTELAKEVLKENDQKLADRHRNRSTARFSKDGQDLIWADYGPHYVKVRKACTLELFSAKRLEDLRPIREDEVTAMVESIFNHCTKPENHGKSLAVKKYLGNVAFNNITRLAFGKRFISSDEITDEQGKRFRALMANGVKISGSLSVAEHISWLRWACPFDEEAFARHGANRDKLTKEIMDEHTLARSKGGVAKSHFVDALFTLKEKYDLSMDTVIGLLWDMMAAGTDTTAISVEWAMAELIKNPRVQQKAQEELDRVIGHERIMTENDFSNLPYLQCVAKEALRLHPPTPLMLPHRANADVKIGGYDIPKGSTVHVNVWAIARDPAVWKTPNEFRPERFLEEDVDMKGHDFRLLPFGAGRRVCPGAQLGINLVASMLGHLLHHFSWAPPEGVKPEEIDLSENPGIVTYMATPVHVVPTPRLPSHLYKRVAANI
>Malba_018394
MALSGLLLPTSSVIIFIFLAYKLYQRLRFKLPPGPRPWPVVGNLYQIKPVRFRCYAEWAEKYGPIFSVWIGSTLNVVVSNTKLAKEVLKENDQKLADRHRSRSTARFSRDGQDLIWADYGPHYVKVRKVCTLELFSAKRLEDLRPIREDEVTAMVESIFNHSTKPENHGKSLAVKKYLGNVAFNNITRLAFGKRYISSDEITDEQGKRFRAHMANGVKRGGSLSVAEHISWLRWACPFDEEAFARHGANRDNLTNEIIDEHTQARSKGGVAKSHFVDALFTLKDKYDLSMDTVIGLLWLLRILPLHSKLMKRFGQDMMAAGTDTTAISVEWAMAELIKNPRVQQKAQEELDRVIGHERVMTENDFSNLRYLQCVAKEALRLHPPTPLMLPHRANADVKIGGYDIPKGSTVHVNVWAIARDPAVWKNPNEFRPERFLEEDVDMKGHDFRLLPFGAGRRVCPGAQLGINLVASMLGHLLHHFSWAPPEGVNPEEIDLSENPGTVTYMATPVQVVPTPRLPSHLYKRVAVNM
>Malba_022490
MALVLLPVSIIFIFLAYKLYNQHRFTLPPGPYPWPIIGNLHNVGAVPCRCFFDLSRVFGPIMSVWFGPNIHIVVSNHELAKQVLKEHDEKLAHRHRDSFMARITKNGEDLVWADYGPHYIKLRKICMLEIFSPNSLEIFRHIREDEVREMVRSIFADCNKSDGKCLEVRKYLRSVAFNHVTRMVFGKRFENEEGLLDQQGLEIVEILDSEKKLGAYFPILVDIWWLNWVFRFRNTEISRHVARKDRFVQAIKEEHAVKGEISSVAGAKQHFMGALLDLQEKYELGKDNVGGLVWDMVIAGMDTVAVSVEWAMAELIKNPRVQQKAQEELDHVIGLGRVMTESDISSLPYLKCVVKETLRLHPPTPLMLPHKANANVKIGGYDVPKGTIVHVNVWAIGRDPTQWSDPFNFRPERFIEQEDIEAKGHDFRLLPFGAGRRACPAAQAGTTLVTSMLGHLLHGFCWTLPEGVQPKEIDMSEGTGLVSYMLIPLQAVPKERLPAHLYMN
>Malsi_08g021810
MALSGLLLPISSIIFIFLAYKLYQRLRFKLPPGPRPWPVVGNLYQIKPVRFRCYAEWAEKYGPIFSVWIGSTLNVVVSNTELAKEVLKENDQKLADRHRSRSTARFSRDGQDLIWADYGPHYVKVRKACTLELFSAKRLEDLRPIREDEVTAMVESIFNHCTKPENHGKSLAVKKYLGNVAFNNITRLAFGKRFIISDEITDEQGKRFRALMANGVKISGSLSVAEHISWLRWACPFDEEAFARHGANRDKLTKEIMDEHTLARSKGGVAKSHFVDALFTLKDKYDLSMDTVIGLLWDMMAAGTDTTAISVEWAMAELIKNPRVQQKAQEELDRVIGHERVMTENDFSNLPYLQCVAKEALRLHPPTPLMLPHRANADVKIGGYDIPKGSTVHVNVWAIARDPAIWKNPNEFRPERFLEEDIDMKGHDFRLLPFGAGRRVCPGAQLGINLVASMLGHLLHHFSWAPPEGVKPEEIDLSENPGIVTYMATPVQVVPTPRLPSHLYKPLDLITKQLLFATLPYFGTIKIPYLYQRLRFKLPPGPCPWPVVGNLYQIQPVRFRCYAEWAEKYGPIFSVWIGSTLNVAVSNTELAKEVLKENDQKLADRHRNRSTAKFSRDGQDLIWADYGPHYVKVRKVCTLELFSAKRLEDLRPIREDEVTAMVESIFNHCTKPENHGKSLAVKKYLGNVAFNNITRLAFGKRFISSDEITDEQGKRFRALIANGVKIGGSLSVAEHISWLRWACPFDEEAFARHGANRDRLTKEIMDEHALARSKGGVAKSHFVDALFTLKDKYDLSMDTIIGLLWDMMTAGTDTTAISVEWAMAELIKNPRVQQKAQEELDRVIGHERVMTENDFSNLPYLQCVAKEALRLHPPTPLMLPHRANADVKIGGYDIPKGSNVHVNVWAIGRDPAVWKNPNEFRPERFLEEDVDMKGHDFRLLPFGAGRRVCPGAQLGINLVTSMLGHLLHHFSWAPPEGVKPEEIDLSENPGMVTYMATPVQVVPTPRLPSHLYKRVAANIVGSDARGIRCNWTFRRSFTTANELEVKEMAGLFDKQAELYLEARPTYPKEWFSMLAALTPNHSLAWDVGTGNGQAAFSLGEHYEQVIGSDISESQLKLALQHPRVRYVHTPMTMSDDDLVELIGGENSVDLVTVAVAVHWFDLPKFYSVVKRVLRKPGGVIAVWSYNAIVTDPEQDDLLKHFREASKPFWDPKTEYVWEGYRTLPFPFESVGLGSEGQPVPLEMPMEMSFEGVMRMFRSSSAFNKAKDQGVDLLSQEVIENLQRAWGDPNLVRKVTAKHVTPLSGKIQMSFDRKGSLRKMLTRKSMILDYFPLEQAGEYVPELNLVTPVLGHLLHHFSWAPPKGVASEEIDMSENPGMVTHLATLYLFDGHKALPFPFQSVGFGCEGNPLPLDILKKLSFDISVVTTAKEQGVDLLVEKCLGWF
>Malsi_15g038780
MALSGLLLPISSIIIFILLAYKLYQRLRFKLPPGPRPWPVVGNLYQITPVRFRCYNEWAQKYGPIISVWIGSTLNVVVNNTELAKEVLKENDQKLADRHRNRSTAKLSRDGQDLIWADYGPHYVKVRKVCTLELFSAKRLEDLRPIREDEVTAMVESVFNHCTKPENNGKSLTVRKYLGTVAFNNITRLAFGKRFINSDEIIDEQGKEFRALIADGVKKSGSLSVAEHISWLRWACPFDEEAFARHEANRDKLTKEIMDEHTQARSKGGVAKSHFVDALFTLKDKYDLSMDTIIGLLWDMMAAGTDTTAITAEWGMAELIKNPRVQQKAQEELDKVVGVDRVLTENDFSNLPYLQCVAKEALRLHPPAPLMLPHRANADVKIGGYDVPKGSIVHVNIWAIARDLAVWKSPNEFRPERFLEEDFDIKGHDFRLLPFGSGRRVCPGAQLGINLVASMLGHLLHHFSWAPPQGVNPEEIDMSENPGTVTYMATPVEVVPTPRLPSHLYKRVEATINKTLPFPWLWKRGESVAAGHSEEAVVEWFSKILRKMAGLFDKQAEDYLVARPTYPKEWYSMLAALAPKHSLAWDVGTGNGQAAFSLGEHYEQVIGSDISEPQLKSALQHPRVRYVHTPVTMSDDELVDLIGGENSVDLVTVAEAVHWFDLPKFYSLVKRREYLWEGYRTLPFPFESVGLGSEGQPVALEIPREVSFERVLRMLRSSFAVNTAKDQGVDLLSQEVIEEIQRAWGGPNVVRNVTFKAFMLAGKV
>Malsi_15g038800
MPRLAFGNIGFQQHNKLLAFGKLTDEQGLGFKPIVANGLKLGASLAMVAEQIPWLRWMFPLKEEAFAKHGAGRDRLTRANHGRAHTSTQQERWCQAKFCGCGRLHCKRSMTLVRTLLLDFFGVFHIYQSPSNSDLNLLNQSNMALSGGLLLPISSIIILISLAYKLYQRLRFKLPPGPRAWPIVGNLYDIKPVRFRCYAEWAQEYGPIISVWTGSTLNVVVSSSELAKEVLKEHDQKLADRHRSRSAAKFSKDGQDLIWADYGPHYVKVRKVCTLELFSPKRIEALRPIREDEVTAMVESIFKHCANPENYGKSLLVKKYLGAVAFNNITRLAFGKRFVNSEDVIDEQGLEFKAIVANGLKLGASLAMAEHIPWLRWMFPLEEEAFAKHGARRDRLTRAIMEEHTQARNESGGAKQHFVDALLTLQDKYDLSEDTIIGLLWDMITAGMDTTAISVEWAMAELIKNPRVQQKAQQELDGVIGVERVMTEGDFSSLPYLQCVTKEALRLHPPTPLMLPHRANANVNIGGYDIPKGSNVHVNVWAVARDPAVWKDPNEFRPERFLEEDVDMKGHDFRLLPFGAGRRVCPGAQLGINLVTSMLGHLLHHFNWTPAEGAKPEEIDMSENPGLVTYMRTPLQAVPTPRLPSQLYKRVAADM
>Malsy_08g021690
MALSGLLLPTSSVIIFIFLAYKLYQRLRFKLPPGPRPWPVVGNLYQIKPVRFRCYAEWAEKYGPIFSVWIGSTLNVVVSNTELAKEVLKENDQKLADRHRNRSTAKFSRDGQDLIWADYGPHYVKVRKVCTLELFSAKILRISDPLEKMRSLLWSSPSSTTAPNLKYLGNVAFNNITRLAFGKRYISSDEITDEQGKRFRAHMANGVKRGGSLSVAEHISWLRWACPFDEEAFARHGANRDNLTNEIIDEHTQARSKGGVAKSHFVDALFTLKDKYDLSMDTVIGLLWDMMAAGTDTTAISVEWAMAELIKNPRVQQKAQEELDRVIGHERVMTENDFSNLPYLQCVAKEALRLHPPTPLMLPHRANADVKIGGYDIPKGSTVHVNVWAIARDPAVWKNPNEFRPEMFLEEDVDMKGHDFRLLPFGAGRRVCPGAQLGINLVASMLGHLLHHFSWAPPEGVNPEEIDLSENPGTVTYMATPVQVVPTPRLPSHLYKRVALLSRFNSNMALSGLLLPISSIIFIFLAYKLYQRLRFKLPPGPRPWPVVGNLYQIQPVRFRCYAEWAEKYGPIFSVWIGSTLNVVVSNTELAKEVLKENDQKLADRHRNRSTARFSRDGQDLIWADYGPHYVKVRKACTLELFSAKRLEDLRPIREDEVTAMVESIFNHCTKPENHGKSLAAKKYLGNVAFNNITRLAFGKRFISSDEITDEQGKRFRALMANGVKISGSLSVAEHISWLRWACPFDEEAFARHGANRDKLTKEIMDEHTLARSKGGVAKSHFVDALFTLKDKYDLSMDTVIGLLWDMMAAGTDTTAISVEWAMAELIKNPRVQQKAQEELDRVIGHERVMTENDFSNLPYLQCVAKEALRLHPPTPLMLPHRANADVKIGGYDIPKGSTVHVNVWAIARDPAVWKTPNEFRPERFLEEDVDMKGHDFRLLPFGAGRRVCPGAQLGINLVASMLGHLLHHFSWAPPEGVKPEEIDLSENPGIVTYMATPVHVVPTPRLPSHLYKRLLSRFNSNMALSGLLLPISSIIIYIFLAYKLYQQLRFKLPPGPRPWPVVGNLYQIQPVRFRCYAEWAEKYGPIFSVWIGSTLNVVVSNTELAKEVLKENDQKLADRHRNRSTAKFSRDGQDLIWADYGPHYVKVRKVCTLELFSAKRLEDLRPIREDEVTAMVESIFNHCTKPENHGKSLAVKKYLGNVAFNNITRLAFGKRFISSDEITDEQGKRFRALIANGVKIGGSLSVAEHISWLRWACPFDEEAFARHGANRDRLTKEIMDEHALARSKGGVAKSHFVDALFTLKDKYDLSMDTIIGLLWDMMTAGTDTTAISVEWAMAELIKNPRVQQKAQEELDRVIGHERVMTENDFSNLPYLQCVAKEALRLHPPTPLMLPHRANADVKIGGYDIPKGSNVHVNVWAIARDPAVWKNPNEFRPERFLEEDVDMKGHDFRLLPFGAGRRVCPGAQLGINLVTSMLGHLLHHFSWAPPEGVKPEEIDLSENPGMVTYMATPAQVVPTPRLPSHLYKRHLIRLRSNSFSQPFPIGTIKIPYVFDSHKTLHFLFKVLVRMRGESVATGHSEEAELYLEARPTYPKEWFSMLAALTPNHSLAWDVGTGNGQAAFSLGEHYEQVIGSDISESQLKLALQHPRVRYVHTPMTMSDDDLVELIGGENSVDLVTVAVAVHWFDLPKFYSVVKRVLRKPGGIIAVWSYNAIVTDPEQDDLLKHFREASKPFWDPKTEYVWEGYRTLPFPFESVGLGSEGQPVPLEMPMEMSFEAVMRMFRSSSAFNKAKDQGVDLLSQEVIENLQRAWGDPNLVRKLTANTFMLAGKV
>Malsy_15g037950
MALSGLLLPISSIIIFIFLAYKLYQRLRFKLPPGPRPWPVVGNLYQITPVRFRCYNEWAQKYGPIISVWIGSTLNVVVNNTELAKEVLKENDQKLADRHRNRSTAKLSRDGQDLIWADYGPHYVKVRKVCTLELFSAKRLEDLRPIREDEVTAMVESVFSHCTKPENNGKSLTVRKYLGTVAFNNITRLAFGKRFINSDEIIDEQGKEFRALIADGVKKSGSLSVAEHISWLRWACPFDEEAFARHEANRDKLTKEIMDEHTQARSKGGVAKSHFVDALFTLKDKYDLSMDTIIGLLWDMMAAGTDTTAITAEWGMAELIKNPRVQQKAQEELDKVVGVDRVLTENDFSNLPYLQCVAKEALRLHPPAPLMLPHRANADVKIGGYDVPKGSIVHVNIWAIARDPAVWKSPNEFRPERFLEEDFDIKGHDFRLLPFGSGRRVCPGAQLGINLVASMLGHLLHHFSWAPPEGVNPEEIDMSENPGTVTYMATPVEVVPTPRLPSHLYKRVEATIVFRIVNQLVCTTLPFRDNKYVFDSNKTLPFPWLWKRGESVAAGHSEEAVVEWFSKILRKMAGLFDKQAEDYLVARPTYPKEWYSMLAALTPKHSLAWDVGTGNGQAAFSLGEHYEQVIGSDISEPQLKSALQHPRVRYVHTPVTMSDDELVDLIGGENSVDLVTVAEAVHWFDLPKFYSLVKRVLRKPGGVIAVWGYNDIVTHPEIEGVLKRFYEASKPFWDPKREYLWEGYRTLPFPFESVGLGSEGQPVALEIPKEVSFEGVLRMLRSSSAVNTAKDQGVDLLSQEVIEEIQRAWGGPNVADPVGPLRHPYLEAEPVPRLQIVGPRFLHRAARNRTARNPSHG
>Malsy_15g037960
MMKWLGVFLSKTEVTDEQGLGFKPILANGLKLGASLAMVAEQIPWLRWMFPLEEEAFAKHGAGRDRLTRAIMEEHTQARNKSGGAKQNFVDATGREGTKWDGTGRDKTGRNGERAKMPSDGNKEEEGDGDVIILCSTDVERVVPGGEAHQTWERTPRPIPFRLVPRTKRYPKEPKTNREVRKDKMRLIKYPRVQQKAQEQHWSCINTKIAKFKKMRLESARVEIDEDSTRMEHVLGFNVFHIYQSPSNSDLNLLNQSNMALSGGLLFPISSIIILISLAYKLYQRLRFKLPPGPRAWPIVGNLYDIKPVRFRCYAEWAQEYGPIISVWTGSTLNVVVSSSELAKEVLKEHDQKLADRHRSRSAAKFSKDGQDLIWADYGPHYVKVRKVCTLELFSPKRIEALRPIREDEVTAMVESIFKHCANPENYGKSLLVKKYLGAVAFNNITRLAFGKRFVNSEDVIDEQGLEFKAIVANGLKLGASLAMAEHIPWLRWMFPLEEEAFAKHGARRDRLTRAIMEEHTQARNESGGAKQHFVDALLTLQDKYDLSEDTIIGLLWDMITAGMDTTAISVEWAMAELIKNPRVQQKAQQELDGVIGVERVMTEGDFSSLPYLQCVTKEALRLHPPTPLMLPHRANANVNIGGYDIPKGSNVHVNVWAVARDPAVWKDPNEFRPERFLEEDVDMKGHDFRLLPFGAGRRVCPGAQLGINLVTSMLGHLLHHFNWTPAEGAKPEEIDMSENPGLVTYMRTPLQAVPTPRLPSQLYKRVAADM
>Maldo_GDDH_08G1242700
MLGTIHMHDMLNSHHVNILVLGNSYFTIMMYRGFQVFTHQANVKIGGYDVPKGSNVHVNVWAIARDPAIWKNPNEFRPERLLEEDVDTEGHDFRLLPFGASRRECPRAQLGVNLVTPVLGHLLHHFSWAPPKGVNSEEIDMSENPGMVTYLATLVEVMPTPRLPSHLYML
>Maldo_GDDH_08G1242900
TQYDSIYPCDYIYIYIHIVYVYITQLLSRFNSNMALSGLLLPISSIIIYIFLAYKLYQQLRFKLPPGPRPWPVVGNLYQIKPVRFRCYAEWAEKYGPIFSVWIGSTLNVVVSNTELAKEVLKENDQKLADRHRNRSTAKFSRDGQDLIWADYGPHYVKVRKVCTLELFSAKRLEDLRPIREDEVTAMVESIFNHCTKPENHGKSLAVKKYLGNVAFNNITRLAFGKRFISSDEITDEQGKRFRALIANGVKIGGSLSVAEHISWLRWACPFDEEAFARHGANRDRLTKEIMDEHALARSKGGVAKSHFVDALFTLKDKYDLSMDTIIGLLWDMMTAGTDTTAISVEWAMAELIKNPRVQQKAREELDRVIGHERVMTENDFSNLPYLQCVAKEALRLHPPTPLMLPHRANADVKIGGYDIPKGSNVHVNVWAIARDPAVWKNPNEFRPERFLEEDVDMKGHDFRLLPFGAGRRVCPGAQLGINLVTSMLGHLLHHFSWAPPEGVKPEEIDLSENPGMVTYMASPVQVVPTPRLPSHLYKRVAANM
>Maldo_GDDH_08G1243000
MALSGLLLPISSIIFIFLAYKLYQRPRFKLPPGPRPWPVVGNLYQIKPVRFRCYAEWAEKYGPIFSVWIGSTLNVVVSNTEVAKEVLKENDQKLADRHRNRSTARFSRDGQDLIWADYGPHYVKVRKACTLELFSAKRLEDLRPIREDEVTAMVESIFNHCTKPENHGKSLAVKKYLGNVAFNNITRLAFGKRFIISDEITDEQGKRFRALMANGVKISGSLSVAEHISWLRWACPFDEEAFARHGANRDKLTKEIMDEHTLARSKGGVAKSHFVDALFTLKDKYDLSMDTVIGLLWDMMAAGTDTTAISVEWAMAELIKNPRVQQKAQEELDRVIGHERVMTENDFSNLPYLQCVAKEALRLHPPTPLMLPHRANADVKIGGYDIPKGSTVHVNVWAIARDPAVWKTPNEFRPERFLEEDVDMKGHDFRLLPFGAGRRVCPGAQLGINLVASMLGHLLHHFSWAPPEGVKPEEIDLSENPGIVTYMATPVHVVPTPRLPSHLYKRVAANI
>Maldo_GDDH_14G1198300
MALVLLPVSIIFIFLAYKLYNQQRFTLPPGPYPWPIIGNLHNVGAVPCRCFFDLSRVFGPIMSVWFGPNIHIVVSNHELAKQVLKEHDEKLAHRHRDSFMARITKNGEDLVWADYGPHYIKLRKICMLEIFSPNSLEIFRHIREDEVREMVRSIFADCTKSDGKCLEVRKYLRSVAFNHVTRMVFGKRFENEEGLLDQQGLEIVEILDSEKNLGAYLPILVDIWWLNWVFRFRNTEISRHVARKDRFVQAIKEEHAVKGEISSVAGAKQHFMGALLDLQEKYELGKDNVGGLVWDMVIAGMDTVAVSVEWAMAELIKNPRVQQKAQEELNRVIGLNRVMTESDISSLPYLKCVVKEALRLHPPTPLMLPHKANANVKIGGYDVPKGTIVHVNVWGIGRDPTQWSDPFDFRPERFIEQEDIETKGHDFRLLPFGAGRRACPAAQGGTTLVTSMLGHLLHGFCWTLPEGVQPKEIDMSEGTGLVSYMLIPLQAVPKERLPAHLYMN
>Maldo_GDDH_15G1436500
MALSGLLLPISSIIIFIFLAYKLYQRLRFKLPPGPRPWPVVGNLYQITPVRFRCYNEWAQKYGPIISVWIGSTLSVVVNNTELAKEVLKENDQKLADRHRNRSTAKLSRDGQDLIWADYGPHYVKVRKVCTLELFSAKRLEDLRPIREDEVTAMVESVFNHCTKPENNGKSLTVRKYLGTVAFNNITRLAFGKRFINSDEITDEQGKEFRALIADGVKKSGSLSVAEHISWLRWACPFDEEAFARHEANRDKLTKEIMDEHTQARSRGGVAKSHFVDALFTLKDKYDLSMDTIIGLLWDMMAAGTDTTAITAEWGMAELIKNPRVQQKAQEELDKVIGVDRVLTENDFSNLPYLQCVAKEALRLHPPAPLMLPHRANADVKIGGYDVPKGSIVHVNIWAIARDPAVWKSPNAFRPERFLEEDFDIKGHDFRLLPFGSGRRVCPGAQLGINLVASMLGHLLHHFSWAPPQGVNPEEIDMSENPGTVTYMATPVEVVPTPRLPSHLYKRVEATM
>Maldo_GDDH_15G1436600
MRSPPWLSPFSNIAPILYGKSLLVKKYLGAVAFNNITRLAFGKRFVNSEDVIDEQGLEFKAIVANGLKLGASLAMAEHIPWLRWMFPLEEEAFAKHGARRDRLTRAIMEEHTQARNESGGAKQHFVDALLTLQDKYDLSEDTIIGLLWDMITAGMDTTAISVEWAMAELIKNPRVQQKAQQELDGVIGVERVMTEVDFSSLPYLQCVAKEALRLHPPTPLMLPHRANANVNIGGYDIPKGSNVHVNVWAVARDPAVWKAPNEFRPERFLEEDVDMKGHDFRLLPFGAGRRVCPGAQLGINLVTSMLGHLLHHFNWTPAEGAKPEEIDMSENPGLVTYMRTPLQAVPTPRLPSQLYKRVAADM
>Maldo_Gala_08g021330
MALSGLLLPISSIIFIFLAYKLYQRPRFKLPPGPRPWPVVGNLYQIKPVRFRCYAEWAEKYGPIFSVWIGSTLNVVVSNTEVAKEVLKENDQKLADRHRNRSTARFSRDGQDLIWADYGPHYVKVRKACTLELFSAKRLEDLRPIREDEVTAMVESIFNHCTKPENHGKSLAVKKYLGNVAFNNITRLAFGKRFIISDEITDEQGKRFRALMANGVKISGSLSVAEHISWLRWACPFDEEAFARHGANRDKLTKEIMDEHTLARSKGGVAKSHFVDALFTLKDKYDLSMDTVIGLLWDMMAAGTDTTAISVEWAMAELIKNPRVQQKAQEELDRVIGHERVMTENDFSNLPYLQCVAKEALRLHPPTPLMLPHRANADVKIGGYDIPKGSTVHVNVWAIARDPAVWKTPNEFRPERFLEEDVDMKGHDFRLLPFGAGRRVCPGAQLGINLVASMLGHLLHHFSWAPPEGVKPEEIDLSENPGIVTYMATPVHVVPTPRLPSHLYKRLLSRFNSNMALSGLLLPISSIIIYIFLAYKLYQQLRFKLPPGPRPWPVVGNLYQIKPVRFRCYAEWAEKYGPIFSVWIGSTLNVVVSNTELAKEVLKENDQKLADRHRNRSTAKFSRDGQDLIWADYGPHYVKVRKVCTLELFSAKRLEDLRPIREDEVTAMVESIFNHCTKPENHGKSLAVKKYLGNVAFNNITRLAFGKRFISSDEITDEQGKRFRALIANGVKIGGSLSVAEHISWLRWACPFDEEAFARHGANRDRLTKEIMDEHALARSKGGVAKSHFVDALFTLKDKYDLSMDTIIGLLWGFAQDMMTAGTDTTAISVEWAMAELIKNPRVQQKAREELDRVIGHERVMTENDFSNLPYLQCVAKEALRLHPPTPLMLPHRANADVKIGGYDIPKGSNVHVNVWAIARDPAVWKNPNEFRPERFLEEDVDMKGHDFRLLPFGAGRRVCPGAQLGINLVTSMLGHLLHHFSWAPPEGVKPEEIDLKSRDGHLHGIPSPSRAYSEAPFTLVQASGGEYVIFIIVRIVIVLALDPIRSNSFSQPFPIGTIKIPYVFDSHKTLPFPFQSVGSDARGIRCNWTFRRKVKEMAGLFDKQAELYLEARPTYPKEWFSMLAALTPNHSLAWDVGTGNGQAAFSLGEHYEQVIGSDISESQLKLALQHPRVRYVHTPMTMSDDDLVELIGGEDSVDLVTVAVAVHWFDLPKFYSVVKRVLRKPGGIIAVWSYNAIVTDPEHDDLLKHFREASKPFWDPKTEYVWEGYRTLPFPFESVGLGSEGQPVPLEMPMEMSFEGVMRMFRSSSAFNKAKDQGVDLLSQEVIENLQRAWGDPNLVRKVTAKVFMLAGKVLLEEDVDTEGHDFRLLPFGASRRECPRAQLGVNLVTPVLGHLLHHFSWAPPKGVNSEEIDMSENPGMALPFPFQSVGFGCEGNPLPRDILKKLSFDMLKPFHDNLTILVITTSGGSKNIFLDRQCPRASQI
>Maldo_Gala_08g022930
MALSGLLLPISSIIFIFLAYKLYQRPRFKLPPGPRPWPVVGNLYQIKPVRFRCYAEWAEKYGPIFSVWIGSTLNVVVSNTEVAKEVLKENDQKLADRHRNRSTARFSRDGQDLIWADYGPHYVKVRKACTLELFSAKRLEDLRPIREDEVTAMVESIFNHCTKPENHGKSLAVKKYLGNVAFNNITRLAFGKRFIISDEITDEQGKRFRALMANGVKISGSLSVAEHISWLRWACPFDEEAFARHGANRDKLTKEIMDEHTLARSKGGVAKSHFVDALFTLKDKYDLSMDTVIGLLWDMMAAGTDTTAISVEWAMAELIKNPRVQQKAQEELDRVIGHERVMTENDFSNLPYLQCVAKEALRLHPPTPLMLPHRANADVKIGGYDIPKGSTVHVNVWAIARDPAVWKTPNEFRPERFLEEDVDMKGHDFRLLPFGAGRRVCPGAQLGINLVASMLGHLLHHFSWAPPEGVKPEEIDLSENPGIVTYMATPVHVVPTPRLPSHLYKRLLSRFNSNMALSGLLLPISSIIIYIFLAYKLYQQLRFKLPPGPRPWPVVGNLYQIKPVRFRCYAEWAEKYGPIFSVWIGSTLNVVVSNTELAKEVLKENDQKLADRHRNRSTAKFSRDGQDLIWADYGPHYVKVRKVCTLELFSAKRLEDLRPIREDEVTAMVESIFNHCTKPENHGKSLAVKKYLGNVAFNNITRLAFGKRFISSDEITDEQGKRFRALIANGVKIGGSLSVAEHISWLRWACPFDEEAFARHGANRDRLTKEIMDEHALARSKGGVAKSHFVDALFTLKDKYDLSMDTIIGLLWDMMTAGTDTTAISVEWAMAELIKNPRVQQKAREELDRVIGHERVMTENDFSNLPYLQCVAKEALRLHPPTPLMLPHRANADVKIGGYDIPKGSNVHVNVWAIARDPAVWKNPNEFRPERFLEEDVDMKGHDFRLLPFGAGRRVCPGAQLGINLVTSMLGHLLHHFSWAPPEGVKPEEIDLKSRDGHLHGIPSPSRAYSEAPFTLVQASGGEYVIFIIVRIVIVLALDPIRSNSFSQPFPIGTIKIPYVFDSHKTLPFPFQSVGSDARGIRCNWTFRRKVKEMAGLFDKQAELYLEARPTYPKEWFSMLAALTPNHSLAWDVGTGNGQAAFSLGEHYEQVIGSDISESQLKLALQHPRVRYVHTPMTMSDDDLVELIGGEDSVDLVTVAVAVHWFDLPKFYSVVKRVLRKPGGIIAVWSYNAIVTDPEHDDLLKHFREASKPFWDPKTEYVWEGYRTLPFPFESVGLGSEGQPVPLEMPMEMSFEGVMRMFRSSSAFNKAKDQGVDLLSQEVIENLQRAWGDPNLVRKVTAKVFMLAGKVLLEEDVDTEGHDFRLLPFGASRRECPRAQLGVNLVTPVLGHLLHHFSWAPPKGVNSEEIDMSENPGMALPFPFQSVGFGCEGNPLPRDILKKLSFDMLKPFHDNLTILVITTSGGSKNIFLDRQCPRASQI
>Maldo_Gala_15g038710
MALSGLLLPISSIIIFILLAYKLYQRLRFKLPPGPRPCPVVGNLYQITPVRFRCYNEWAQKYGPIISVWIGSTLNVVVNNTELAKEVLKENDQKLADRHRNRSTAKLSRDGQDLIWADYGPHYVKVRKVCTLELFSAKRLEDLRPIREDEYLGTVAFNNITRLAFGKRFINSDEITDEQGKEFRALIADGVKKSGSLSVAEHISWLRWACPFDEEAFARHEANRDKLTKEIMDEHTQARSKGGVAKSHFVDALFTLKDKYDLSMDTIIGLLWDMMAAGTDTTAITAEWGMAELIKNPRVQQKAQEELDKVIGVDRVLTENDFSNLPYLQCVAKEALRLHPPAPLMLPHRANADVKIGGYDVPKGSIVHVNIWAIARDPAVWKSPNEFRPERFLEEDFDIKGHDFRLLPFGSGRRVCPGAQLGINLVASMLGHLLHHFSWAPPEGVNPEEIDMSENPGTVTYMATPVEVVPTPRLPSHLYKRVEATINKTLPFPWLWKRGESVAAGHSEEAVVEWFSKILRKMAGLFDKQAEDYLVARPTYPKEWYSMLAALAPKHSLAWDSALQHPRVRYVHTPVTMSDDELVDLIGGENSVDLVTVAEAVHWFDLPKFYSLVKRREYLWEGYRTLPFPFESVGLGSEGQPVALEIPREVSFERVLRMLRSSSAVNTAKDQGVDLLSQEVIEEIQRAWGGPNVVRNVTFKAFMLAGKV
>Maldo_Gala_15g038720
MPRLAFGNSGFQEHSKLLAFGKLTDEQGLGFKPILANGLKLGASLAMVAEQIPWLRWMFPLEEEAFAKHGAGRDRLTRAIMEEHTQARNKSGGAKQNFVDAVACIARELYQRLRFKLPPGPRAWPIVGNLYDIKPVRFRCYAEWAQEYGPIISVWTGSTLNVVVSSSELAKEVLKEHDQKLADRHRSRSAAKFSKDGQDLIWADYGPHYVKVRKVCTLELFSPKRIEALRPIREDEVTAMVESIFKHCANPENYGKSLLVKKYLGAVAFNNITRLAFGKRFVNSEDVIDEQGLEFKAIVANGLKLGASLAMAEHIPWLRWMFPLEEEAFAKHGARRDRLTRAIMEEHTQARNESGGAKQHFVDALLTLQDKYDLSEDTIIGLLWDMITAGMDTTAISVEWAMAELIKNPRVQQKAQQELDGVIGVERVMTEVDFSSLPYLQCVAKEALRLHPPTPLMLPHRANANVNIGGYDIPKGSNVHVNVWAVARDPAVWKDPNEFRPERFLEEDVDMKGHDFRLLPFGAGRRVCPGAQLGINLVTSMLGHLLHHFNWTPAEGAKPEEIDMSENPGLVTYMRTPLQAVPTPRLPSQLYKRVAADM
>Pyrco_DAP_Chr8v0.1_21052.1
MALSGLLLPISSIIIFIFLAYKLYQRLRFKLPPGPPPWPVVGNLYQIKPVRFRCYAEWAEKYGPIFSVWIGSTLNVVVSNTELAKEVLKENDQKLADRHRNRSTAKFSRDGQDLIWADYGPHYVKVRKVCTLELFSAKRLEDLRPIREDEVTAMVESIFNHCTKPENHGKSLAVKKYLGNVAFNNITRLAFGKRFISSDEITDEQGKRFRALIANGVKIGGSLSVAEHISWLRWACPFDEEAFAQHGANRDKLTKEIMDEHAQARSKGGVAKSHFVDALFTLKDKYDLSMDTIIGLLWDMMTAGTDTTAISVEWAMAELIKNPRVQQKAQEELDRVIGHERVMTENDFSNLPYLQCLAKEALRLHPPTPLMLPHHANANVKIGGYDIPKGSNVHVNVWAIARDPAVWKNPNEFRPERFLEEDVDMKGHDFRLLPFGAGRRVCPGAQLGINLVISMLGHLLHHFSWAPPEGVKPEEIDLSENPGMVTYMATPVQVVPTPRLPSHLYKRVTANM
>Pyrco_DAP_Chr8v0.1_21058.1
MALSGLLLPISSIIIFIFLAYKLYQRLRFKLPPGPPPWPVVGNLYQIKPVRFRCYAEWAEKYGPIFSVWIGSTLNVVVSNTELAKEVLKENDQKLADRHRNRSTAKFSRDGQDLIWADYGPHYVKVRKVCTLELFSAKRLEDLRPIREDEVTAMVESIFNHCTKPENHGKSLAVKKYLGNVAFNNITRLAFGKRFISSDEITDEQGKRFRALIANGVKIGGSLSVAEHISWLRWACPFDEEAFARHGANRDKLTKEIMDEHAQARSKGGVAKSHFVDALFTLKDKYDLSMDTIIGLLWDMMTAGTDTTAISVEWAMAELIKNPRVQQKAQEELDRVIGHERVMTENDFSNLPYLQCLAKEALRLHPPTPLMLPHHANANVKIGGYDIPKGSNVHVNVWAIARDPAVWKNPNEFRPERFLEEDVDMKGHDFRLLPFGAGRRVCPGAQLGINLVISMLGHLLHHFSWAPPEGVKPEEIDLSENPGMVTYMATPVQVVPTPRLPSHLYKRVTANM
>Pyrco_DAP_Chr8v0.1_21059.1
MALPGLLLPTSSIIIFIFLAYKLYQRLRFKLPPGPRPWPVVGNLYQIKPVRFRCYAEWAEKYGSIFSVWIGSTLNVVVSNTELAKEVLKENDQKLADRHRNRSTARFSRDENHGKSLAVKKYLGNVAFNNITRLAFGKRFINSDEITDEQGKRFRALMANGVKISGSLSVAEHISWLRWACPFDEEAFAGHGANRDRLTKEIMDEHAQARSKGGVAKSHFVDALLTLKEKYDLSMDTVIGLLWSLRILPLHSKLMKRFGQDMMAAGTDTTAISVEWAMAELIKNPRVQQKAQEELDRVIGHERVMTENDFSNLPYLQCVAKEALRLHPPTPLMLPHRANADVKIGGYDIPKGSIVHVNVWAIARDPAVWKNPNEFRPERFLEEDVDMKGHDFRLLPFGAGRRVCPGAQLGINLVASMLGHLLHHFSWAPPEGVKPEEIDLSENPGIVTYMATPVQVVPTPRLPSHLYKRVAANM
>Pyrco_DAP_Chr8v0.1_21060.1
MALAGGLLLPISSITIPISLVYKLYQRLRFKLPPGPRAWPIVGNLNDIKPVRFRCYAEWAQEYGPIISVWTGSTLNVVVSSSELAKVVLKEHDQKLADRHRSRSAAKFTKDGQDLIWAD
>Pyrco_DAP_Chr8v0.1_21062.1
MANGVKISGSLSVAEHISWLRWACPFNEEAFAGHGANRDRLTKEIMDEHAQARSKGGVAKSHFVDALLTLKEKYDLSMDTVIGLLWDMMAAGTDTTAISVEWAMAELIKNPRVQQKAQEELDRVIGHERVMTENDFSNLPYLQCVAKEALRLHPPTPLMLPHRANADVKIGGYDIPKGSIVHVNVWAIARDPAVWKNPNEFRPERFLEEDVDMKGHDFRLLPFGAGRRVCPGAQLGINLVASMLGHLLHHFSWAPPEGVKPEEIDLSENPGIVTYMATPVQVVPTPRLPSHLYKRVAANM
>Pyrco_DAP_Chr8v0.1_21063.1
MALPGLLLPTSSIIIFIFLAYKLYQRLRFKLPPGPRPWPVVGNLYQIKPVRFRCYAEWAEKYGPIFSVWIGSTLNVVVSNTELAKEVLKENDQKLADRHRNRSTATFSRDENHGKSLAVKKYLGNVAFNNITRLAFGKRFINSDEITDEQGKRFRALMANGVKMSGSLSVAEHISWLRWACPFDEEAFAGHGAKRDRLTKEIMDEHAQARSKGGVAKSHFVDALLTLKEKYDLSMDTVIGLLWDMMAAGTDTTAISVEWAMAELIKNPRVQQKAQEELDRVIGHERVMTENDFSNLPYLQCVAKEALRLHPPTPLMLPHRANADVKIGGYDIPKGSIVHVNVWAIARDPAVWKNPNEFRPERFLEEDVDMKGHDFRLLPFGAGRRVCPGAQLGINLVASMLGHLLHHFSWAPPEGVKPEEIDLSENPGIVTYMATPVQVMPTPRLPSHLYKRVAANM
>Pyrco_DAP_Chr8v0.1_21064.1
MVLKEHDQKLADRHRSRSAAKFTKDGQDLIWADYGPHYVKVRKVCTLELFSPKRVEALLPIREDEVTATVESIFKHCTNPDMCQCHQPDLSKLWEEFVSEEILGTVAFNNITRLAFGKRFVNSDTLMSKG
>Pyrco_BP1_006708.1
MLPPGPYPWPIIGNLHNVGAVPCRCFFDLSRVFGPIMSVWFGPNIHIVVSNHELAKQVLKEHDEKLAHRHRDSYMAGITKNGEDLVWADYGPRYIKLRKICMLEIFSPNSLEIFRHIREDEVREMVRSIFADRNKSDGKCLEVRKYLRSVAFNHVTRMVFGKRFENEEGLLDQQGLEIVEILDSEKKLGAYLPILVDIWWLNWVFWFRNTEISRHVARKDKFIQAIKEEHVVKGEISSVAGAKEHFMGALLGLQEKYELSKDNVGGLVWDMVIAGVDTVAVSVEWAMAELIKNPRVQHKAQEELDRIIGLDRVMTESDISSLPYLKCVVKEALRLHPPTPLMLPHKANANVKIGGYDVPKGTIVHVNVWAIGRDPTQWSDPFTFRPERFIEQEDIEAKGHDFQLLPFGAGRRACPAAQVGTTLVTSMLGHLLHGFCWTLPEGVQPKEIDMSEGTGLVSYMLIPLQAVPKERLPAHLYMN
>Pyrco_BP1_010392.1
MDRGEEGAQSFPPENDKWDKKLLSRFNCNMALSGLLLPISSIIIFIFLAYKLYQRLRFKLPPGPPPWPVVGNLYQIKPVRFRCYAEWAEKYGPIFSVWIGSTLNVVVSNTELAKEVLKENDQKLADRHRNRSTAKFSRDGQDLIWADYGPHYVKVRKVCTLELFSAKRLEDLRPIREDEVTAMVESIFNHCTKPENHGKSLAVKKYLGNVAFNNITRLAFGKRFISSDEITDEQGKRFRALIANGVKIGGSLSVAEHISWLRWACPFDEEAFARHGANRDKLTKEIMDEHALARSKGGVAKSHFVDALFTLKDKYDLSMDTIIGLLWDMMTAGTDTTAISVEWAMAELIKNPRVQQKAQEELDRVIGHERVMTENDFSNLPYLQCVAKEALRLHPPTPLMLPHHANANVKIGGYDIPKGSNVHVNVWAIARDPAVWKNPNEFRPERFLEEDVDMKGHDFRLLPFGAGRRVCPGAQLGINLVTSMLGHLLHHFSWAPPEGVKPEEIDLSENPGMVTYMATPVQVVSTPRLPSHLYKRVAANM
>Pyrco_BP1_010393.1
MANGVKISGSLSVAEHISWLRWACPFDEEAFAGHGANRDRLTKEIMDEHAQARSKGGVAKSHFVDALLTLKEKYDLSMDTVIGLLWSLRILPLHSKLMKRFGQDMMAAGTDTTAISVEWAMAELIKNPRVQQKAQEELDRVIGHERVMTENDFSNLPYLQCVAKEALRLHPPTPLMLPHRANADVKIGGYDIPKGSIVHVNVWAIARDPAVWKNPNEFRPERFLEEDVDMKGHDFRLLPFGAGRRVCPGAQLGINLVASMLGHLLHHFSWAPPEGVKPEEIDLSENPGIVTYMATPVQVVPTPRLPSHLYKRVAANM
>Pyrco_BP1_022541.1
MFPPEEEAFAKQRAGRDRLTRAIMEEHTQAHNKSSGAKQNFVDASLVSQDKYDLSEDTIIGLLWQRKRYGCTHQHHYCSLVEPMQTSRLVASTHPRVRLKVRRGGSWHEPEAPGGEEDENKCIDAMEID
>Pyrco_BP1_022542.1
MALSGGLLLPISSIIILISLAYKLYQRLRFKLPPGPRAWPIVGNLYDIKPVRFRCYAEWAQEYGPIISVWTGSTLNVVVSSSELAKEVLKEHDQKLADRHRSRSAAKFSKDGQDLIWADYGPHYVKVRKVCTLELFSPKRIEALRPIREDEVTTMVESIFKHCANPENYGKSLIVKKYLGAVAFNNITRLAFGKRFVNSEDVIDEQGLEFKAIVANGLKLGASLAMAEHIPWLRWMFPLEEEAFAKHGARRDRLTRAIMEEHTQARTKSGGAKQHFVDALLTLQDKYDLSEDTIIGLLWDMITAGMDTTAISVEWAMAELIKNPRVQQKAQEELDGVIGVERVMTEVDFSSLPYLQCVAKEALRLHPPTPLMLPHRANANVNIGSYDIPKGSNVHVNVWAVARDPAVWKDPNEFRPERFLEEDVDMKGHDFRLLPFGAGRRVCPGAQLGINLVTSMLGHLLHHFNWAPTEGVKPEEIDMSENPGLVTYMRTPLQAVPTPRLPSQLYKRVAADI
>Pyrco_BP1_022543.1
MAFSGLLLPISSIIIFIVLAYKLYQRLRFKLPPGPRPWPVVGNLYQITPLTFRCYNEWAQKYGPIISVWIGSTLNVVVSNTELAKEVLKENDQKLADRPRNRSTAKFSRDGQDLVWADYGPHYVKVRKVCTLELFSAKRLEDLRPIREDEVTAMVESVFNHCTKTENNGKGLTVRKYLGTVAFNNITRLAFGKRFINSGEITDEQGKEFRALLANGVKQSGSLSVAEHISWLRWACPFDKEAFDRHEANRHKLTKEIMDEHTQARSKGGVAKNHFVDALFTLKDKYDLSMDTITGLLWDMMAAGTDTTAITSEWGMAELIKNPRVQQKAQEELDKVIGVDRVLTENDFSNLPYLQCVAKEALRLHPPAPLMLPHRANADVKIGGYDVPKGSIVHVNIWAIARDPSVWKNPNEFRPERFLEEDVDIKGHDFRLLPFGAGRRVCPGAQLGINLVASMLGHLLHHFCWAPPEGVNPKEIDMSGNPGLVTYMATPVEVVPTPRLPSHLYKRVEANM
>Pyrco_BP1_022544.1
MHTQARNKSGGAKQHFVDASLALQDKYDLGEDTIIGLLWKMITADMDTTTIFFEWAMAELIKNPRVQQKAQEELDAKEDLRLHPPTPLMLPHRANANVNIDDYDIPKGSNVQVNVWAVARDAVVWKAPNEFRPERFLEEDVDMNYFHLEREYQYAPEPNLVSTW
>Pyrco_BP1_022545.1
MAFSGLLLPISSIIIFIFLAYKLYQRLRFKLPPGPRPWPAIGNLYQITPVRFRCYNEWAQKYGPIISVWIGSTLNVVVSNTELAKEVLKENDQKLADRHRNRSTAKLSRDGQDLIWADYGPHYVKVRKVCTLELFSAKRLEDLRPIREDEVTAMVESVFNHCTKPENKGKSLTVRKYLGTVAFNNITRLAFGKRFINSDEITDEQGKEFRALIANGVKKSGSLSVAEHISWLRWACPFDEEAFARHEANRDKLTREIMDEHTQARSRGGVAKNHFVDALFTLKDKYDLSMDTITGLLWDMMAAGTDTTAITAEWGMGQLIKNPRVQQKAQEELDNVIGLDRVLTENDFSNLPYLQCVAKEALRLHPPAPLMLPHRANADVKIGGYDVPKGSIVHVNIWAIARDPVVWKNPNEFRPERFLEEDFDIKGHDFRLLPFGAGRRACPGAQLGINLVASMLGHLLHHFSWAPPEGVNPKEIDMSENPGAVTYMATPIEVVPTPRLPSYLYKRVEANIKMARLFDKQAEDYLVGRPTYPKEWYSMLAALTPKHSLAWDVGTGNGQAAFSVGTPLNFRKFQNALLGEHYEQVIGTDISESQLKSALQHPRVGYVHTPMTMSDDELVDLIGGENSVDLVTVAEAVHWFDLPKFYSLVKRVLRKPGGVIAVWGYNACVTHAEIEDVLKRFYEASKPFWDPKREYLWEGYRTLPFPFESIGLGSEGQPVALEIPKEVSFEGVLRMLRSSSSVHTAKDQGVDLLSQEVIEEIQRAWGGPNVVRNVTLKAFMLAGKV
>Pyrco_BP1_031631.1
MEERTQARNKSGGARQHFVDALLTLQDKYDLGEDTIIGLLWDTITAAREALRLHHPTPPMLPQRANANVKAGGYDIRKGSNVHVNVRPVACNPAAWKNPHEFQPKRFLEEDVDMKGHYFRLLTFGARRRVCMGAQLGINLVASMLGHMLHHLTWAPAEGVKPKEIDMSENLGLVPYMRTASSNEMPKSPHKL
>Pyrco_BP_DH_08g21050
MFLGCWLVGHTLRVRYQTHHHLKYPIHTSTTQYDSIYPCDYIYIILYIYVYIPQLLSRFNCNMALSGLLLPISSIIIFIFLAYKLYQRLRFKLPPGPPPWPVVGNLCQRQPVRFRCYDEWAEKYGPIFSVWIGSTLNVVVSNTELAKEVLKENDQKLADRHRNRSTAKFSRDGQDLIWADYGPHYVKVRKVCTLELFSAKRLEDLRPIREDEVTAMVESIFNHCTKPENHGKSLAVKKYLGNVAFNNITRLAFGKRFISSDEITDEQGKRFRALIANGVKIGGSLSVAEHISWLRWACPFDEEAFAQHGANRDKLTKEIMDEHALARSKGGVAKSHFVDALFTLKDKYDLSMDTIIGLLWDMMTAGTDTTAISVEWAMAELIKNPRVQQKAQEELDRVIGHERVMTENDFSNLPYLQCVAKEALRLHPPTPLMLPHHANANVKIGGYDIPKGSNVHVNVWAIARDPAVWKNPNEFRPERFLEEDVDMKGHDFRLLPFGAGRRVCPGAQLGINLVTSMLGHLLHHFSWAPPEGVKLEEIDLSENPGMVTYMATPVQVVSTPRLPSHLYKRVAANM
>Pyrco_BP_DH_08g21070
MALPGLLLPTSSIIIFIFLAYKLYQRLRFKLPPGPRPWPVVGNLYQIKPVRFRCYAEWAEKYGPIFSVWIGSTLNVVVSNTELAKEVLKENDQKLADRHRNRSTATFSRDGQDLIWADYGPHYVKVRKVCTLELFSAKRLEDLRPIREDEVTAMVESIFNHCTKPENHGKSLAVKKYLGNVAFNNITRLAFGKRFINSDEITDEQGKRFRALMANGVKMSGSLSVAEHISWLRWACPFDEEAFAGHGAKRDRLTKEIMDEHAQARSKGGVAKSHFVDALLTLKEKYDLSMDTVIGLLWDMMAAGTDTTAISVEWAMAELIKNPRVQQKAQEELDRVIGHERVMTENDFSNLPYLQCVAKEALRLHPPTPLMLPHRANADVKIGGYDIPKGSIVHVNVWAIARDPAVWKNPNEFRPERFLEEDVDMKGHDFRLLPFGAGRRVCPGAQLGINLVASMLGHLLHHFSWAPPEGVKPEEIDLSENPGIVTYMATPVQVVPTPRLPSHLYKRVAANM
>Pyrco_BP_DH_15g38520
MAFSGLLLPISSIIIFIFLAYKLYQRLRFKLPPGPRPWPAIGNLYQITPVRFRCYNEWAQKYGPIISVWIGSTLNVVVSNTELAKEVLKENDQKLADRHRNRSIAKLSRDGQDLIWADYGPHYVKVRKVCTLELFSAKRLEDLRPIREDEVTAMVESVFNHCTKPENKGKSLTVRKYLGTVAFNNITRLAFGKRFINSDEITDEQGKEFRALIANGVKKSGSLSVAEHISWLRWACPFDEEAFARHEANRDKLTREIMDEHTQARSRGGVAKNHFVDALFTLKDKYDLSMDTIIGLLWDMMAAGTDTTAITAEWGMAQLIKNPRVQQKAQEELDKVIGVDRVLTENDFSNLPYLQCVAKEALRLHPPAPLMLPHRANADVKIGGYDVPKGSIVHVNIWAIARDPAVWKNPNEFRPERFLEEDFDIKGHDFRLLPFGAGRRVCPGAQLGINLVASMLGHLLHHFSWAPPEGVNPKEIDMSENPGAVTYMATPVEVVPTPRLPSYLYKRVEANM
>Pyrco_BP_DH_15g38530
MALSGGQLLPISSIIILISLAYKLYQRLRFKLPPGPRAWPIVGNLYDIKPVRFRCYAEWAQEYGPIISVWTGSTLNVVVSSSELAKEVLKEHDQKLADRHRSRSAAKFSKDGQDLIWADYGPHYVKVRKVCTLELFSPKRIEALRPIREDEVTAMVESIFKHCANPENNGKSLIVKKYLGAVAFNNITRLAFGKRFVNSEDVIDEQGLEFKAIVANGLKLGASLAMAEHIPWLRWMFPLEEEAFAKHGARRDRLTRAIMEEHTQARNKSGGAKQHFVDALLTLQDKYDLSEDTIIGLLWDMITAGMDTTAISVEWAMAELIENPRVQQKAQEELDGVIGVERVMTEVDFSSLPYLQCVAKEALRLHPPTPLMLPHRANANVNIGGYDIPKGSNVHVNVWAVARDPAVWKDPNEFRPERFLEEDVDMKGHDFRLLPFGAGRRVCPGAQLGINLVTSMLGHLLHHFNWAPTEGVKPEEIDMSENPGLVTYMRTPLQAVPTPRLPSQLYKRVAADI
>Pruav_sc0000877.1_g300.1.br
MQSQVPFSTTDLVLLPISTILIFLACKLHNRLRFKLPPGPYPWPIIGNLHNLGTVGSRCFFELSQVYGPIVSVWLGSSLHIVVSNPELAKQVLKDNDEQLAHRHRTWSSSRITKNGKDLIWADYGPHYIKLRKICMLELLSRKSLETFRHIREDEVRAMIESIFKDCSKSQDYGKCLVVRKYLRSVAFNIITMLLFGNRFENEVGELNQQGLEIVAILANERKVGAYLPIFEENWWLRWVLWFQSTAISRHLARKEKFTQAIKEEHMLESKSNGVGGVKQHFLGALLGDQEKYELTEDSVEGLLWDMITAGTDTIAISVEWALAQLIKNPRVQRKSQEELDRIIGLDRMMTESDISSLPYLKCVAKEALRLHPPTPLMLPHKANTRVKIGGYDIPKGTTVHVNVWAIGRDPKAWPNPIDFRPERFIEEDIDAKGHNFQLLPFGAGRRVCPAAQLGINLVTYMLGQLLHSFCWTLPEGIQPKDIDMSEGPGLVSYMQTPVQGVPTLRLPPHLYKQSQD
>Pruav_sc0001196.1_g1060.1.mk
MAFSGLLLPISSLLILIFLAYKLYQRLRFKLPPGPRPWPVLGNLYHIKPVRFRCYAEWAQVYGPIISVWIGYTLNVVVSSSELAKEVLKEHDQKLADRHRNRSTTMFSRDGQDLIWADYGPHYVKVRKLCTLELFSAKRIEALRPIREDEVTAMVESIFNDCTNHAESSGESLLVRKYLGTVAFNNITRLAFGKRYANSEDEIDEQGREFKEIISNGVQMGGSLSITEYIPWLVWMFPQQEKALVQHFARRDRLTREIMEEHTQARTKTGDAKQHFVDALLTLKDEYDLSEDTVIGLLWDMITAGTDTTAITVEWAMAELIKNPRVQERAQEELDRVIGFERVMTEDDFPNLPYLLCVAKEALRLHPPTPLMLPHRANSHVKIGGYDIPKGASVHVNVWAVARDPAVWKDPHEFRPERFLEEDVDMKGHDFRLLPFGAGRRVCPGAQLSVNLVASMLGHLLHHFSWALAEGVNSKEVEMSENPGIVTYMTTPLQAVPTPRLHSHLCKRVAAEI
>Pruav_sc0001196.1_g1070.1.br
MAFSGLLLPISSLLILIFLAYKLYQRLRFKLPPGPRPWPVLGNLYHIKPVRFRCYAEWAQVYGPIISVWIGYTLNVVVSSSELAKEVLKEHDQKLADRHRNRSTTMFSRDGQDLIWADYGPHYVKVRKLCTLELFSAKRIEALRPIREDEVTAMVESIFNDCTNHAESSGESLLVRKYLGTVAFNNITRLAFGKRYANSEDEIDEQGREFKEIISNGVQMGGSLSITEYIPWLVWMFPQQEKALVQHFARRDRLTREIMEEHTQARTKTGDAKQHFVDALLTLKDEYDLSEDTVIGLLWDMITAGTDTTAITVEWAMAELIKNPRVQEKAQEELDRVIGFERVMTEDDFPNLPYLHCVAKEALRLHPPTPLMLPHRANSHVKIGGYDIPKGASVHVNVWAVARDPAVWKDPHEFRPERFLEEDVDMKGHDFRLLPFGAGRRVCPGAQLSVNLVASMLGHLLHHFSWALAEGVNSKEVEMSENPGIVTYMTTPLQAVPTPRLHSHLYKRVAAEI
>Pruav_sc0001196.1_g1090.1.mk
LLTHPLSLSRLSVSPYSTHPQLKTKSLHQTLYLSVSHFTYMALSGLLLLLIFIFLAYKLYQRLRFKLPPGPRPWPVVGNLYHIKPVRFRCYAEWAQVYGPIISVWTGSTLNVVVSSSELAKEVLKEHDQKLADRQRNRSTAKFSKDGQDLIWADYGPHYVKVRKVCTLELFSAKRIEALRPIREDEVTAMVESIFKHCAIHEKNGESLLVKKYLGRVAFNNITRLAFGKRFVNSEDEMDEQGQEFKAVVSNGVKIGASLSMAEHIPWLRWMFPLEEEAFAQHGARRDRLTRAIMEEHTQARTKSGGAKQHFVDALLTLKDKYDLSEDTIIGLLWDMIIAGTDTTAISVEWAMAELIKNPR
>Pruav_sc0001196.1_g1100.1.mk
MALSELALPISSIIIFIFLAYKLYQRLRFKLPPGPRPWPIVGNLYDIKPVRFRCYAEWAEAYGPIISVWTGSTLNVIVSSSELAKEVLKEHDQKLADRHRSRSAAKFSKDGQDLIWADYGPHYVKVRKVCTLELFSPKRIEALRPIREDEVTAMVESIFKHCTNPENYGKSLLVKKYLGAVAFNNITRLAFGKRFVNSEDVIDEQGLEFKAIVANGLKLGASLAMAEHIPWLRWMFPLEEEAFAKHGARRDRLTRAIMEEHTQARNKSGGAKQHFVDALLTLQDKYDLSEDTIIGLLWDMITAGMDTTAITVEWAMAELIKNPRVQQKAQEELDRVIGFERVMTETDFSNLPYLQCVAKEGMRLHPPTPLMLPHRANANVQIGGYDIPKGSNVHVNVWAVARDPVVWKNPYEFRPERFLEEDVDMKGHDFRLLPFGAGRRVCPGAQLGINLVTSMLGHLLHHFSWTPAEGAKPEDIDMSENPGLVTYMRTPLQAVPTPRLPSHLYKRVAADM
>Pyrusco0g028010.1
MALSGGLLLPISSIIILISLAYKLYQRLRFKLPPGPRAWPIVGNLYDIKPVRFRCYAEWAQEYGPIISVWTGSTLNVVVSSSELAKEVLKEHDQKLADRHRSRSAAKFSKDGQDLIWADYGPHYVKVRKVCTLELFSPKRIEALRPIREDEVTAMVESIFKHCANPENYGKSLIVKKYLGAVAFNNITRLAFGKRFVNSEDVIDEQGLEFKAIVANGLKLGASLAMAEHIPWLRWMFPLEEEAFAKHGARRDRLTRAIMEEHTQARNKSGGAKQHFVDALLTLQDKYDLSEDTIIGLLWDMITAGMDTTAISVEWAMAELIKNPRVQQKAQEELDGVIGVERVMTEVDFSSLPYLQCVAKEALRLHPPTPLMLPHRANANVNIGGYDIPKGSNVHVNVWAVARDPAVWKDPNEFRPERFLEEDVDMKGHDFRLLPFGAGRRVCPGAQLGVNLVTSMLGHLLHHFNWTPTEGAKPEEIDMSENPGLVTYMRTPLQAVPTPRLPSQLYKRVPADI
>Pyrusco0g028020.1
MAFSGLLLPISSIIIFIFLAYKLYQRLRFKLPPGPRPWPVVGNLYQITPVTFRCYNEWAQKYGPIISVWIGSTLNVVVSNTELAKEVLKENDQKLADRPRNRSTVKFSGDGQDLVWADYGPHYVKVRKVCTLELFSAKRLEDLRPIREDEVTAMVESVFNHCTKPENNGKGLTVRKYLGTVAFNNITRLAFGKRFINSDEITDEQGKEFRAFLANGVKQSGSLSVAEHISWLRWACPFDEEAFARHEANRDKLTKEIMDEHTQARSKGGVAKNHFVDALFTLKDKYDLSMDTITGLLWDMIAAGTDTTAITSEWGMAELIKNPRVQQKAQEELDKVIGVDRVLTENDFSKLPYLQCVAKEALRLHPPAPLMLPHQANADVKIGGYDVPKGSIVHVNIWAIARDSSVWKNPNEFRPERFLEEDFDIKGHDFRLLPFGAGRRVCPGAQLGINLVASMLGHLLHHFSWAPPEGVNPEEIDMFENPGLVTYMATPVEVVPTPRLPSHLYKRVEANM
>Pyrusco0g028030.1
MAFSGLLLPISSIIIFIFLAYKLYQRLRFKLPPGPRPWPAIGNLYQITPVRFRCYNEWAQKYGPIISVWIGSTLNVVVSNTELAKEVLKENDQKLADRHRNRSTAKLSRDGQDLIWADYGPHYVKVRKVCTLELFSAKRLEDLRPIREDEVTAMVESVFNNCTKPENKGKSLTVRKYLGTVAFNNITRLAFGKRFINSDEITDEQGKEFRALIANGVKKSGSLSVAEHISWLRWACPFDEEAFARHEANRDKLTKEIMDEHTQARSRGGVAKNHFVDALFTLKDKYDLSMDTIIGLLWDMMAAGTDTTAITAEWGMAQLIKNPRVQQKAQEELDKVIGVDRVLTENDFSNLPYLQCVAKEALRLHPPAPLMLPHRANADVKIGGYDVPKGSIVHVNIWAIARDPAVWKNPNEFRPERFLEEDFDIKGHDFRLLPFGAGRRVCPGAQLGINLVASMLGHLLHHFSWAPPEGVNPEEIDMSENPGAVTYMATPVEVVPTPRLPSHLYKRVEANM
>Pyrbe_018907
MALVLLPVSIIFIFLAYKLYNQQKFMLPPGPYPWPIIGNLHNVGAVPCRCFFDLSRVFGPIMSVWFGPNIHIVVSNHELAKQVLKEHDEKLAHRHRGLVHG
>Pyrbe_018908
MVRSIFADRNNSDGKCLEVRKYLRSVAFNHVTRMVFGKRFENEEGLLDQQGLEIVEILDSEKKLGAYLPILVDIRWLNWVFWFRNTEISRHVARKDKFIQAIKEEHVVKGEISSVAGAKEHFMGALLGLQEKYELSKDNVGGLVWDMVIAGVDTVAVSVEWAMAELIKNPRVQHKAQEELDRVIGLDRVMTESDISSLPYLKCVVKEALRLHPPTPLMLPHKANANVKIGGYDVPKGTIVHVNVWAIGRDPTQWSDPFNFQPERFIEQDIEAKGHDFQLLPFGAGRRACPAAQVGTTLVTSMLGHLLHGFCWTLPEGVQPKEIDMSEGTGLVSYMLIPLQAVPKERLPAHLYMN
>Pyrbe_024304
MAFSGLLLPISSIIIFIVLAYKLYQRLRFKLPPGPRPWPAIGNLYQITPVRFRCYNEWAQKYGPIISVWIGSTLNVVVSNTELAKEVLKENDQKLADRHRNRSTAKLSRDGQDLIWADYGPHYVKVRKVCTLELFSAKRLEDLRPIREDEVTAMVESVFNHCTKPENKGKSLTVRKYLGTVAFNNITRLAFGKRFINSDEITDEQGKEFRALIANGVKKSGSLSVAEHISWLRWACPFDEEAFARHEANRDKLTKEIMDEHTQARSRGGVAKNHFVDALFTLKDKYDLSMDTIIGLLWDMMAAGTDTTAITAEWGMAQLIKNPRVQQKAQEELDKVIGVDRILTENDFSNLPYLQCVAKEALRLHPPAPLLLPHRANADVKIGGYDVPKGSIVHVNIWAIARDPAVWKNPNEFRPERFLEEDFDIKGHDFRLLPFGAGRRVCPGAQLGINLVASMLGHLLHHFSWAPPEGVNPEEIDMSESPGAVTYMATPVEVVPTPRLPSHLYKRVEANM
>Pyrbe_024305
MIIIDFNSPNAENYGKSLLVKKYLGAVAFNNITRLAFGKRFVNSEDVIDEQRLEFKAIVAKGLKLGASLAMAEHIPCCSGCSPRRKRHLPSTGLDGTGYHGGAHTSTQRERWCHATFCGCVACIAR
>Pyrbe_024307
MAFSGLLLPISSIIIFIFLAYKLYQRLRFKLPPGPRPWPVVGNLYQITPVTFRCYNEWAQKYGPIISVWIGSTLNVVVSNTELAKEVLKENDQKLADRPRNRSTAKFSRDGQDLVWADYGPHYVKVRKVCTLELFSAKRLEDLRPIREDEVTAMVESVFNHCSKPENNGKVLTVRKYLGTVAFNNITRLAFGKRFINSDEITDEQGKEFRALLANGVKQSGSLSVAEHISWLRWACPFDEEAFDRHEANRDKLTKEIMDEHTQARSKGGVAKNHFVDALFTLKDKYDLSMDTITGLLWDMMAAGTDTTAITSEWGMAELIKNPRVQQKAQEELDKVIGVDRVLTENDFSKLPYLQCVAKEALRLHPPAPLMLPHRANVDVKIGGYDVPKGSIVHVNIWAIARDPSVWKNPNEFRPERFLEEEFDIKGHDFRLLPFGAGRRVCPGAQLGINLVASMLGHLLHHFSWALPEGVNPEEIDMSENPGLVTYMATPVELVPTPRLPSHLYKRVEANM
>Pyrbe_024309
MALSGGLLLPISSIIILISLAYKLYQRLRFKLPPGPRAWPIVGNLYDIKPVRFRCYAEWAQEYGPIISVWTGSTLNVVVSSSELAKEVLKEHDQKLADRHRSRSAAKFSKDGQDLIWADYGPHYVKVRKVCTLELFSPRRIEALRPIREDEVTAMVESIFKHCANPENYGKSLIVKKYLGAVAFNNITRLAFGKRFVNSEDVIDEQGLEFKAITANGLKLGASLAMAEHIPWLRWMFPLEEEAFAKHGARRDRLTRAIMEEHTQARNKSGGAKQHFVDALLTLQDKYDLSEDTIIGLLWDMITAGMDTTAISVEWAMAELIKNPRVQQKAQEELDGVIGVERVMTEVDFSSLPYLQCVAKEALRLHPPTPLMLPHRANANVNIGGYDIPKGSNVHVNVWAVARDPAVWKDPNEFRPERFLEEDVDMKGHDFRLLPFGAGRRVCPGAQLGTNLVTSMLGHLLHHFNWAPGGRGEAGGD
>Pyrbe_024310
MAEFIKYPRVQQKTREELDRVIGFERVTTEVDFSSLPYNVYQRKRYGCTHQHHYCSLVEPMQTSRLVASTHPRVQLKVRRGGCWHEPEAPGGEEDENKCIDAMEID
>Pyrbe_024311
MASDDDCMMKWLGEVTNEQRLGFKPIVANGLKLGALLATVAEQIPWLWWMFPPEEEAFAEHRAGRDRLTRAIIEEHTQAHNESSGAKQNFVDASLVLQDKYDLSEDILLDFFG
>Pyrbe_053256
MAFSGLLLPISSIIIFIFLAYKLYQRLRFKLPPGPRPWPVVGNLYQIKPVRFRCYAEWAEKYGPIFSVWIGSTLNVVVSNTELAKEVLKENDQKLADRHRNRSTAKFSRDGQDLIWADYGPHYVKVRKVCTLELFSAKRLEDLRPIREDEVTAMVESIFNHCTKPENHGKSLAVKKYLGNVAFNNITRLAFGKRFISSDEITDEQGKRFRALIANGVKIGGSLSVAEHISWLRWACPFDEEAFARHGANRDKLTKEIMDEHALARSKGGVAKSHFVDALFTLKDKYDLSMDTIIGLLWDMMTAGTDTTAISVEWAMAELIKNPRVQQKAQEELDRVIGHERVMTENDFSNLPYLQCVAKEALRLHPPTPLMLPHHANANVKIGGYDITKGSNVHVNVWAIARDPAVWKNPNEFRPERFLEEDVDMKGHDFRLLPFGAGRRVCPGAQLGINLVTSMLGHLLHHFSWAPPEGVKPEEIDLSENPGMVTYMATPVQVVPTPRLPSHLYKRVATNM
>Pyrbe_053257
MALPGLLLPTSSIIIFIFLAYKLYQRLRFKLPPGPRPWPVVGNLYQIKPVRFRCYAEWAEKYGSIFSVWIGSTLNVVVSNTELAKEVLKENDQKLADRHRNRSTARFSRDGQDLIWADYGPHYVKVRKVCTLELFSAKRLEDLRPIREDEVTAMVESIFNHCTKPENHGKSLAVKKYLGNVAFNNITRLAFGKRFISSDEITDEQGKRFRALMANGVKISGSLSVAEHISWLRWACPFDEEAFARHGANRDRLTKEIMDEHAQARSKGGVAKSHFVDALLTLKEKYDLSMDTVIGLLWDMMAAGTDTTAISVEWAMAELIKNPRVQQKAQEELDRVIGHERVMTENDFSNLPYLQCVAKEALRLHPPTPLMLPHRANADVKIGGYDIPKGSIVHVNVWAIARDPAVWKSPNEFRPERFLEEDVDMKGHDFRLLPFGAGRRVCPGAQLGINLVASMLGHLLHHFSWAPPEGVKPEEIDLSENPGIVTYMATPVQVVPTPRLPSHLYKRVAANM
>Pyrbe_053258
MEERTQARNKSGGARQHFVDALLTLQDKYDLGEDTIIGLLCDTITAAREALRLHHPTPPMLPQRANANVKTGGYDIRKGSNVHVNVRPVACNPPAWKNPHEFQPERFLEEDVDMKGHYFRLLTFGAGRRVCMGAQLGINLVASMLGHMLHHLTWAPAEAVKPKEIDMSENLGLVTYMRTASSNEMPKSPHKL
>Pyrpy_N_08g2439.1
MEERTQARNKSGGARQHFVDALLTLQDKYDLGEDTIIGLLCDTITAGMDTTAILVERAMADLPYLQCVAREALRLHHPTPPMLPQRANANVKTGGYDIRKGSNVHVNVRPVACNPPAWKNPHEFQPERFLEEDVDMKGHYFRLLTFGAGRRVCMGAQLGINLVASMLGHMLHHLTWAPAEGLYQRLRFKLPPGPRPWPVVGNLYQIKPVRFRCYAEWAEKYGSIFSVWIGSTLNVVVSNTELAKEVLKENDQKLADRHRNRSTARFSRDGQDLIWADYGPHYVKVRKVCTLELFSAKRLEDLRPIREDEKYLGNVAFNNITRLAFGKRFISSDEITDEQGKRFRALMANGVKISGSLSVAEHISWLRWACPFDEEAFARHGANRDRLTKEIMDEHAQARSKGGVAKSHFVDALFTLKEKYDLSMDTVIGLLWDMMAAGTDTTAISVEWAMAELIKNPRVQQKAQEELDRVIGHERVMTENDFSNLPYLQCVAKEALRLHPPTPLMLPHRANADVKIGGYDIPKGSIVHVNVWAVARDPAVWKNPNEFRPERFLEEDVDMKGHDFRLLPFGAGRRVCPGAQLGINLVASMLGHLLHHFSWAPPEGVKPEEIDLSENPGIVTYMATPVQVVPTPRLPSHLYKRVAANMFNSNMAFSGLLLPISSIIIFIFLANKLYQRLRFKLPPGPRPWPVVGNLYQIKPVRFRCYAEWAEKFGPIFSVWIGSTLNVVVGNTELAKEVLKENDQRLADRHRNRSTAKFSRDGQDLIWADYGPHYVKVRKVCTLELFSAKRLEDLRPIREDEVTAMVESIFNHCTKPEIHGKSLAVKKYLGNVAFNNITRLAFGKRFISSDEITDEQGKRFRALIANGVKIGGSLSVAEHISWLRWACPFDEEAFARHGANRDKLTKEIMDEHALARSKGGVAKSHFVDALFTLKDKYDLSMDTIIGLLWDMMTAGTDTTAISVEWAMAELIKNPRVQQKAQEELDRVIGHERVMTENDFSNLPYLQCVAKEALRLHPPTPLMLPHHANANVKIGGYDIPKGSNVHVNVWAIARDPAVWKNPNEFRPERFLEEDVDMKGHDFRLLPFGAGRRVCPGAQLGINLVTSMLGHLLHHFSWAPPEGVKPEEIDLSENPGMVTYMATPVQVVPTPRLPSHLYKRVATNM
>Pyrpy_N_08g2440.1
MALAGGLQLPISSITILISLAYKLYQRLRFKLPPGPRAWPIVGNLNDIKPVRYIDEQGLEFKAIVTNGPKLGASLAMVEHIPWLRWMFPMGEEAFVKHGT
>Pyrpy_N_14g1684.1
MVIAGVDTVAVSVEWAMAELIKNPRVQHKAQEELDRVIGLDRVMTESDISSLPYLKCVVKEALRLHPPTPLMLPHKGTIVHVNVWAIGHDPTQWSDPFSFRPERFIEQDIEAKGHDFQLLPFGAGRRACPAAQVGTTLVASMLGHLLHGFCWTLPDGVQPKEIDMSEGTGLVSYMLIPLQAVPKKRLPAHLYMN
>Pyrpy_N_15g3625.1
MKRFVQDMVAAGTDTTAITSEWGMAELIKNPRVQQKAQEELDKVIGIDRVLTENDFSKLPYLQCVAKEALRLHPPAPLMLPHQANADVKIGGYDVPKGSIVHVNIWAIARDSSVWKNPNEFRPERFLEEDFDIKGHDFRLLPFGAGRRVCPGAQLGINLVASMLGHLLHHFSWAPPEGVNPEEIDMFENPGLVTYMATPVEVVPTPRLPSHLYKRHSHMAFSGLLLPISSIIIFIFLAYKLYQRLRFKLPPGPRPWPAIGNLYQITPVRFRCYNEWAQKYGPIISVWIGSTLNVVVSNTELAKEVLKENDQKLADRHRNRSTAKLSRDGQDLIWADYGPHYVKVRKVCTLELFSAKRLEDLRPIREDEVTAMVESVFNHCTKPENKGKSLTVRKYLGTVAFNNITRLAFGKRFINSDEITDEQGKEFRALIANGVKKSGSLSVAEHISWLRWACPFDEEAFARHEANRDKLTKEIMDEHTQARSRGGVAKNHFVDALFTLKDKYDLSLDTIIGLLWDMMAAGTDTTAITAEWGMAQLIKNPRVQQKAQEELDKVIGVDRVLTENDFSNLPYLQCVAKEALRLHPPAPLMLPHRANADVKIGGYDVPKGSIVHVNIWAIARDPAVWKNPNEFRPERFLEEDFDIKGHDFRLLPFGAGRRVCPGAQLGINLVASMLGHLLHHFSWAPPEGVNPEEIDMSENPGAVTYMATPVEVVPTPRLPSHLYKRVEANINKTLPFPWLWKRGESVAAGHSEGAVVEQFSKILR
>Pyrpy_N_15g3626.1
MALSGGLLLPISSIIILISLAYKLYQRLRFKLPPGPRAWPIVGNLYDIKPVRFRCYAEWAQEYGPIISVWTGSTLNVVVSSSELAKEVLKEHDQKLANRHRSRSAAKFSKDGQDLIWADYGPHYVKVRKVCTLELFSPRRIEALRPIREDEVTAMVESIFKHCANPENYGKSLIVKKYLGAVAFNNITRLAFGKRFVNSEDVIDEQGLEFKAITANGLKLGASLAMAEHIPWLRWMFPLEEEAFAKHGARRDRLTRAIMEEHTQARNKSGGAKQHFVDALLTLQDKYDLSEDTIIGLLWDMITAGMDTTAISVEWAMAELIKNPRVQQKAQEELDGVIGVERVMTEVDFSSLPYLQCVAKEALRLHPPTPLMLPHRANANVNIGGYDIPKGSNVHVNVWAVARDPAVWKDPNEFRPERFLEEDVDMKGHDFRLLPFGAGRRVCPGAQLGTNLVTSMLGHLLHHFNWAPAEGAKPEEIDMSENPGLVTFMRTPLQAVPTPRLPSQLYKRLYQRLRFKLPPGPRPWPVVGNLYQITPVTFRCYNEWAQKYGPIISVWIGSTLNVVVSNTELAKEVLKENDQKLADRPRSRSTVKFSGDGQDLVWADYGPHYVKVRKVCTLELFSAKRLEDLRPIREDEVTAMVESVFNHCTKPENNGKGLTVRKYLGTVAFNNITRLAFGKRFINSDEITDEQGKEFRAFLANGVKQSGSLSVAEHISWLRWACPFDEEAFARHEANRDKLTKEIMDEHTQARSKGGVAKNHFVDALFTLKDKYDLSMDTITGLLWLTELLLAL
>Rosch_v2.0_Chr3g0494961
MGHAPCTKSPTPLFYIFKAGSFRPLPISNMTMALPPLPVSISFSVVILIVAYKLYQWLRFKLPPGPRPWPVVGNLYHIKPVRFRCYAEWAQSYGPIISVWTGSTLNVVVSNTELARQVLKDHDQKLADRHRNRSAAKFSKDGQDLIWADYGPHYVKVRKVCTLELFSPKRIEALRPIREDEVTAMVESIYKYCTDAENYGKALSVRKYAGAVAFNNITRLAFGKRFVNSEGVIDEQGLEFKAIVANGLKLGASLAMAEHIPWLRWMFPLEEEAFAQHGARRDRLTREIMEEHTEARNKSGGVAKQHFVDALLTLQDKYDLSEDTIIGLLWDMITAGMDTTAISLEWAVAELIKNPRVQQKAQEELDRVVGFERVMTETDFSSLPYLQCVAKEALRMHPPTPLMLPHRANANVKIGGYDIPKGSNVHVNVWAVARDPAVWKDPHEFRPERFLEEDVDMKGHDFRLLPFGAGRRICPGAQLGIQLVESMLGHLLHHFCWAPAEGVNPQEIDMSESPGLVTYMRTTLHAVPTPRLPSHLYKRVEAEM
>Rosch_v2.0_Chr7g0181041
MALVLLPMSMIFIFLAYKLYNKLRFKLPPGPYPLPIIGNLCAMGAVKSRCFFEWSQVYGPIMSVWFGSNLHIVVSNPELAKQVLKDNDEQLANRYKNWTHSRLSRNGKGLIWADYGPHYSKLRKVCVLELFSTKSLETYRHIREDEVRAMVKSIFKDCTNPCDYGRGLVVKKYVGAVAFNNITRLLFGQRFGNEDGVLNKLGAEFVASLSKKAERGAFFAIVQEIWWLRWVLWPQRIGLAKILADEDQLKRAIMEEHMQGSQGQGEKKHFLAALLSLQEKHDLTQDNIGALLWGMVSAGMDTIAISAEWAMAELIKNPTVQWKAQEELDRVIGLDRTVTEADISNLPYLKCVAKEALRLHPPTPLMLPHRANANVKIGGYDIPKGTAVHVNVWAIGRDPKVWQDPYRFRPERFIETKEHGFGFLPFGAGRRMCPAAQVGTTLVTLMLAHLLHSFAWSSPASPEGLQPKEIDMSESPGLVCYMRIPLIAVPRLRLHQHLYKHML
>Rubch_LG01.368
MAELIKNPRVQQKAQEELDRVVGLERVMTETDFSNLPYLQCVAKEALRMHPPTPLMLPHRANANVKIGGYDIPKGSNVHVNVWAVARDPAVWKDPHEFRPERFLEEDVDMKGHDFRLLPFGAGRRVCPGAQLGINLVASMLGHLLHHFCWAPAEGVKPEEIDMSENPGLVTYMRTPLQAVPTPRLPSHLHKRVAADM
>Rubch_LG01.369
MAYLASMENELKPSKLSCFDGNCFQRLRFKLPPGPRPWPVVGNLYDIKPVRFRCYAEWAQSYGPIISVWTGSTLNVIVSNAELARQVLKDHDQKLADRHRSRSAAKFSKDGQDLIWADYGPHYVKVRKVCTLELFSPKRLEALRPIREDEVTAMVESIFIDGTQAHNNGKSLSMRKYLGAVAFNNITRLAFGKRFVNSEDVMDEQGLEFKAIVANGLKLGASLAMAEHIPWLRWMFPLEEEAFAKHGARRDRLTRAIMEEHTQARNNSGGAAKQHFVDALLTLQKKI
>Rubch_LG01.420
MGLSPLPLPLPVSISFSIVILVVAYKLFQRLRFKLPPGPRPWPVVGNLYDIKPVRFRCYAEWAQSYGPIISVWTGSTLNVIVSNAELARQVLKDHDQKLADRHRSRSAAKFSKDGQDLIWADYGPHYVKVRKVCTLELFSPKRLEALRPIREDEVTAMVESIFIDGTQAHNNGKSLSMRKYLGAVAFNNITRLAFGKRFVNSEDVMDEQGLEFKAIVANGLKLGASLAMAEHIPWLRWMFPLEEEAFAKHGARRDRLTRAIMEEHTQARNSSGGAAKQHFVDALLTLQKKYDLSEDTIIGLLWDMITAGMDTTAISVEWAMAELIKNPRVQQKAQEELDRVVGLERVMTETDFSNLPYLQCVAKEALRMHPPTPLMLPHRANANVKIGGYDIPKGSNVHVNVWAVARDPAVWKDPHEFRPERFLEEDVDMKGHDFRLLPFGAGRRVCPGAQLGINLVASMLGHLLHHFCWAPAEGVKPEEIDMSENPGLVTYMRTPLQAVPTPRLPSHLYKRVAADM
>Rubch_LG05.304
MVDHRNRGEAKSRCFFEWSQVYGPIMSVWLVSNPELPKQVLKDNDEKLANRRRNWTYSRLSRNGNGLPHDIKLRKTYWGSDEVRVTVKSIFKDCTSPYDHGRGIVVRRNVGAVAFNNITRLLFGKRFENEDGVLNQQGMEFVARLVKKAKRDKYVGLSVEWAMAELIKNPRRNRRHKSQEELDSVIRPDRPITEADISNLPYLKCVAKEALRLHPPSPLMLPHKVNANVKIGYAIPKGTAVHVNVWAIGRDPKVGKTHTISDPRGRSMCPEAQVGSNLVTLMLGHLLHSFAWSSAEGVQPMAIDISESPGLVRHTKIPLEAIPQLRLPERLYKHIFECATYVSFER
>Ruboc_01_G25789
MGLPPLPLPLPVSISFSIVILIVAYKLFQRLRFKLPPGPRPWPVVGNLYDIKPVRFRCYAEWAQSYGPIISVWTGSTLNVVVSNAELAKQVLKDHDQKLADRHRSRSAAKFSKDGQDLIWADYGPHYVKVRKVCTLELFSPKRLEALRPIREDEVTAMVESIFIHCTHAENNGKSLLVKKYLGAVAFNNITRLAFGKRFVNSDDVMDEQGLEFKAIVANGLKLGASLAMAEHIPWLRWMFPLEEEEFAKHGARRDRLTRAIMEEHTKARNNSGGAAKQHFVDALLTLQEKYDLSEDTIIGLLWDMITAGMDTTAISVEWAMAELIKNPRVQQKAQEELDRVIGFERIMTETDFSNLPYLQCVAKEALRMHPPTPLMLPHRANANVKIGGYDIPKGSNVHVNVWAVARDPTVWKDPHEFRPERFLEEDVDMKGHDFRLLPFGAGRRVCPGAQLGINLVASMLGHLLHHFCWAPVEGVKPEEIDMSENPGLVTYMRTPLHAVPTPRLPSHLYKRVAADM
>Ruboc_05_G03228
SSFPQGHTHGRSSETFTTRVRLNLGVFSSGRNSQVYGPIMSVWFVSYMHIVVSNPELAKQVLKDNDKKLANRHRNWTYSRLSRNGKGLIWADDARHIREDEVRVMVKSIFKDCTSPYDHGRGIVVRKYVGAVAFNNITRLLFVKRFENEDGVLNQQGMEFVVHLVKKAERDALFAIIQEIWWLRWVLWPQRTC
