# Supplementary material for: Transcriptomics of long‐term, low oxygen storage coupled with ethylene signaling interference suggests neofunctionalization of hypoxia response pathways in apple ( Malus domestica )
Source: Plant Direct. 2024 Dec 20;8(12):e70025. doi: 10.1002/pld3.70025 (PMC11660084; doi:10.1002/pld3.70025)
Supplement: Supplementary file 2 — Data S2: Homologs of all 606 hypoxia response genes identified in this study across 42 representative species of land plants). [file PLD3-8-e70025-s004.gz › 01-integratedGeneFamilies_dir/359.fna]

>gnl_Ambtr_v1.0_evm_27.model.AmTr_v1.0_scaffold00048.196
ATGAACAGTTCGGGGTGCCGACCGCCTTTTACTCCGTCACAATGGCAGGAGCTGGAGCACCAGGCTCTGATCTTTAAGCATTTGATGGCGGGGATTCCTGTTCCCCCTGATCTTTTGGTTCCTATAAGGAGGAGCCTCGAGGCCATGTCGGCGAGGTTTTTTCAGCAGCAGACTATGGGTTGGGGTTCCTTTTATGGGAACAAGTCGGATCCAGAGCCTGGAAGGTGCAGGAGAACCGACGGGAAAAAGTGGAGGTGCTCAAGGGATGCATATCCCGACTCCAAGTATTGTGAGCGGCACATGCATAGGGGCCGCAACCGTTCAAGAAAGCCTGTGGAACCGCAAACCGTTTCTCACTCTTCGCAAACCAGTGGTGCTCTCAACCAAACTGGAAATAGTAGCTTCCCTAACCTGCCCTTACACCCAATCACCAATCCGAATTCAGGCTCTTCAGGGCTTTGCCCTGGAAGCAATACCTCACAGTTACAAGTGGAACACAACACCTATGGGATAGGAAGCAAGGATTACAGGTATCTCCAGGGAATGAAAGAAGTTGATGAGCATAGTTTCTTCTCAGAAGCTTCTGGAAGTGCAAGGGCTCTCGGAATGGAAGCTTCTTTGGACAACAATTGGCGTCTCACGCCATCAAGAGTCTCTTCCTTTCCAATATCGAAAGCTAGAAATGGCTCCATTTTGCAAAACAATTACCCCCAGCTTCAAAACCTAGAAGATCTAGGGAACACTACCTTTCCCTCTGCGCTGTCAAAGCAGCAACAACATTGCTTTTTGGGAAGTGAATTTCGTTCAACAGAGACGATGAAAGTTGGGCAGGAGCAGGAAGGCCAACCACTACGCCACTTCTTTGATGACTGGCCGAAAACTAGAGATTCTTGGGCTGATTTAGAAGATGAGAGAGGGAATAGGACCTCCTTTTCAACTACTCAACTCTCTATTTCCATTCCAATGGCCTCAAGTGATTTCTCTGCTACAAGTTCGCAATCGCCAAATAATGAT
>gnl_Ambtr_v1.0_evm_27.model.AmTr_v1.0_scaffold00018.161
ATGGAGATGGATGGTGGTTTGAGGGGAGAGAAGAGAGCACAGAGAAGAGGGGAAGAGAAAGAGAGTTGGGTTCCTCAGAAGCTATCACGCTCTGATTCATTCCCATTCAGGATACCTCCGCCCTTTTCACGTTGCGAAGGTGATGGTCCCACTTTTTATAACTATGGCGATGGCAGGTCGAGCGATATATACGATGTTCCCGCAGGTGCAGTTCCAGTCTCAGTTGCAGGAGCAGGAGCAGGAGCAGGAGCAGCATCAGTAAGGACTATGCAGCCTTTTCCCAGTGCGTTGAAGTCCCCAGGGATGGCATCTCTGCGGTTTCCTTTTACTCCATCGCAGTGGCAGGAACTGGAACAACAGGCCCTGATTTTCAAGTACATGATGGCCTCTGTGCCCGTGCCTCAAGACCTTGTCAACCCTATTCGCAAGAGTCTCCCCCTCTCTCACCCTAACTTGGGTTGGGGTCCATTCAGTCTGAGGTTCGCCAACGCCACGGATCCTGAGCCGGGGCGGTGCCGCAGGACGGACGGCAAGAAGTGGCGCTGCTCAAGGGACGTGGCTCCCGACCAGAAGTACTGCGAGCGCCACATGCACAGGGGTCGCCCTCGTTCAAGAAAGCCTGTGGAACTTCAAATCCAGAATAACCAAACTCAACCTAATGATGCCACAACCTCCATTGCTGCAGCGGCTTCTTCTTCAACACTGACCCCTCATCCATCTCCTTGTTCTTCTTCACCAGCAACACTTTGTAGCTTGAACCCCTCTGCTTTATCGGTGAAGCCGTATCAGTCTAGTGGTTTCGTTGCCAACAAAGCATCATGCAGTAACTCTGAGTTCAAGGTGCCTTCCCCCAATTTGATTTCTGCTGTACAAGATAAGGATTCCTCAAGGTTTTTAGATTGGATGAAGGGGGAGGCGGCGGGCGAGCAATGGCAGCTGATGCAGCAAAAAGGTGGGCGACTTCATCCACGGCTAAATAGCAGTGCCAATACCCATGTCTTCAACTACAATGATGAGCTTAATTTAGTCTCTGAGCCTGAAGACATTAGGGTTAGTAGCGCCCATTTCAGCCTTGGTAGTATGCAGAATAGCAACCAGAGCGGCTTCTTTTTCGGTTCTGATCTCACCACTTTAGAGCCCGAGAGGCAACCACGCCATTTTATAGATGCTTGGTCTCAAACCAGAGATTCGAGTTGGCCTCAAGGCACTGAAAAGCCCTTGTTGTCCTCTGCTTCAAAGCTTTCCCTCTCCTCCCTCACGCTTTCAATGTCTGGTAATGAAGAAGATATAGACCCAGTTCAGATGGGCTTGGGACTGAGTGATTCGGAGAGAGAGAGCAGCATAAAGAGGCAGCCACTTAGCTGGATGATGCCTGTTTCATGGCAATCTTCAACTCCTGGTGGTCCTTTAGCTGAGGTTTTGCAATCAAGCACACCAACAAATGCAGCCTCTCCCAATAATTGCAATGGAAAAAGCTCATCTGGTGGGCTCAATTTGATGACTGATGGTTGGGGAGAAGCAAATTCTAGAGACAGTCCTAAACAGGTCTCTTCACCAACTGGGGTCCTCCAAAAAACCCTAGCTTCTCTCTCAGATAGTAGCAGTGGAAGTAGCCCCACTTTTGCTGCGAAATCAGAGCTAGCTCTACAATGGCTTCACCAACAAAAATTGCCACCCACT
>gnl_Ambtr_v1.0_evm_27.model.AmTr_v1.0_scaffold00069.209
ATGGCCACCCAGGAGCACCATTCCCACCCAAGTAGGCTCACCCACTTCGAGCTCGACGCACCCGCTTCCAAGGTCCCTCGCACCAACTGTGGAGGAGAAGAGGAGACTGTTAGGCTGGGGCATGGGCTTGGGCTTGGGCTTGGGCTTGGACTTGGAACAGGTCGGTATTGCTTCACGTTTTTGCAGCTTCAGGAGCTGGAGCAGCAGGCCCTCATATTCAAGTATATGAACGCCGGGTTACCAGTTCCTCTTCAGCTTGTTTTCCCCATCTGGAAGAGCATCGTGGGTTCACCAAAAGCAATTTATTGTCCCCCCATCTTTGGTGGTGGGCTGTGCTTTGAGTATCGTAATAGGATGAACCCAGAGCCCGAACCTGGGCGGTGCAGGCGCACAGACGGCAAGAAGTGGCGGTGCTCCCGCGATGTGGTCCCGGACCACAAGTACTGCGACCGCCACATTCACAGAGGACGTTCAAGAAAGCCTGTGGAACACCAAACCATCAACAATACCCTAACCCTAAGCACCCAGGAAGGAACCCAGTTCCAGGCCCAGAGTCAGCCCACTGAACCCATGAAGGGCTCGGGCCATCGCCTCTCTTTCTCTTTTGGTCCTGTGGCCCCTACTGGAACTCAGGCGGTGTCAGAAAACAGCAATGGTGGCGCCAGCAAGGTCGATTCATGTGGCATT
>gnl_Ambtr_v1.0_evm_27.model.AmTr_v1.0_scaffold00024.233
ATGGGTTTTGGTAGGAAAGCAGACCCTGAACCAGGAAGATGCAGGAGAACAGATGGGAAGAAATGGAGGTGCTCTAAAGATGCATTCCCTGACTCCAAGTACTGTGAACGCCATATGCACAGAGGCCGTAACCGTTCAAGAAAGCCTGTGGAAACCTCCTCTCTTATCCTGAACCCTTCTTCCTCTTCCACATGTTCTTCATCGTCTTCTTCTTCTTTAATGGCTTCTCACCATTCTTACAATAATATCCATCTCCAAGCCTTACAAAATCACCATTCTTCATCTTCGAGACCTCCTGATTTCGGGCTTTCGCCGCCAAATAGCAATACCCATTTCCACCTTGACTCTGGATCTTACTCTTCCGCTGATAAGGATTACAAG
>gnl_Aquco_v3.1_Aqcoe7G105200.1
ATGCACCGAAGTCGCCCTCGTTCAAGAAAGCATGTGGAAGTACAAACTGAGATCAACAATAGTACAATCACTAGCTCTGTTCCCCCAACACTCTCAGCAAATACCGGTTCACGTCAACTTGGATCTTCAAGAAGACCCTATCCTCAGCCGTCTGTTTTTGTTTCCAAACCTGATTTTAAGTCCCTTCCTTTGGAAACAATGTCTTCACCTACACCTTACAAAGATTCCAGGTGCATGGAGTGGATGCTCAAAGGGGATAATGATCCCTTATCAAACCAAGATTTCATGATGCAGGGAAAAGCAAATTCCACAACAAACAATACCTTTCTTCAGCAGCAATATCAGGAGAACAACTTGAATTCATATACAGACTATGGCACCAGTTTTGACGGAATGGAAACTCAGCATCAGAGTGATGATTATTGCTTATATCTGAATCCCGAATTAGAAGCTCTGGGTCCTGATCAGAGACAAACGCCAAGGCGCTTCATAGATGCTTGGTCAACTGCTAGAGATAATTCCACGGGGACTAATAAGTCTGCTGGTAACTCAAATGGGAAACTCTCGCCTTCTACTCTTTCGTTGTCAATGGGAAGTGACAGTGCGGTCGGAGAAGACATTGATCAGGTTCAAATGGGACTTGGTGTTATTGATTCTGAATGTGATAATGCTGGGGTAAGTAAATCTCAACCATTAAGCTGGATGACACCTGTTTCTTGGATAGGTTCCCCACCAGGTGGACCCTTGGGTGAAGTCTTACAATCAAGCAACACAGTTTCACAATTGGGATCTAAATCTGCTTGTCCTAACAGTGTCCGCAATACTGTTAGCAGGAACTCCAGTAGCAGCGGAGGGCTTAATCTGATGACTGATGATTGGGGAGGTAGCAGGGATACTAGTCCCCGAGCAATGACAATTTCATCGCCTTCTGGTGTCTTGCACAAGACGGTTGCTTCGCCATCTGACAGCAGTGGTGGCAACAGCCCAACATACAAGGCTGCTGCAAGAACGGAGATTGCTCTTCAATGGATGAAACCAAAGAAA
>gnl_Aquco_v3.1_Aqcoe7G112900.1
ATGATGATGAGTGCTAGAAACAGAAATCCTTTCACTGTAACTCAATGGCAAGAACTTGAACATCAAGCTCTCATTTATAAGTATATGGCTTCAGGAATGCCTATACCACCTGATCTCATCTTCCCTATTAAGAGAAGTCTTGATTCTTCAAGATTCTTTCCTCATCAACCAATGGATTGGGGTTGTTTTCAGATGGGTTATGGCAGGAAAGTTGATCCAGAACCTGGAAGGTGCAGAAGAACAGATGGAAAGAAGTGGAGATGCTCAAAGGAAGCATACCCAGACTCAAAGTACTGTGAGAGACACATGCACAGAGGCAGAAACCGTTCAAGAAAGCCTGTGGAAGTTAATACTACATCAAATTCCTCATTACCACTTTCATCTTTTACCTCTAGAACTCCTTCTAGTACCATTACTTCAAATACCAACCCTTCTTCTTATTCCCTTTCTTCATCTCTAACATCTGACAAATCTCAGCAAGAACATCATCACCCTTATCATAACACCCCTCTTCATTCCTTTCTCAATCCTAGTAGAACTTCTTGTTCTTCTCCTAGAACTCATAATATTGATTTCTCACCTCATAGCAATAACAATGCCAATTTGGTATTAGACTCTGGGTCTTACTCTAACTCTTATGAAGATCACAGAAACAGGTATGTTCATGGTCTAAAAGAAGAGGTAGATGAAAGAGCTTTCTTCTCAGAAGCATCAGGAACATTAAGAAGTGTACCAGAATCAACTTTGAAAGATCCATGGCGTTTAACACCATTAAGAATGAGTTCTTCAACTCATAACCAACCAAAAGATGGAAATTTTTCTGATTTACAAAGAGGGTATTCTCAGTTTCAACTCCAACATAAACAACAACAACAGCAACAAGAAGAAGAACAGCATTGTTTTATTTTAGGTACTGATTTCAAATCTGACAGGTTTATGAAAACTAGTACTACTACTACTGAGAAAGAAGAATCACAACAACCACTTCGCCATTTCTTTGATGAATGGCCACCTAAGAGTAAAGATTCTTGGTTGGGTTTAGAAGAAGATAGATCAGATCAAGGTTCACATTCAACAACTCAACTTTCAATATCTATTCCTATGTCTTCTCATGAGTTCTCAGTTTCAAATTCCAGAACC
>gnl_Aquco_v3.1_Aqcoe7G060800.1
ATGGAGGCCCAGAGCCCAGCTACCAAGGTTGCTCGCATTGCAGATTCTGTTTGTTTTGAAGAAATGGGGACTGATGAAGGTGGAGAAAGAAAAGTAGTAACTTCTGTTGGGCTTGATCTTGGGCTTGGGTCTAATACTATCAAACATGGAAAGTCTACCTTCACCTTTCTTCAGTTGCAGGAACTAGAACATCAAGCTCTCATCTACAAGTACATGGCTGCTGGCATTCCTGTTCCTTCTCATCTTGTTCTTCCTATTTGGAAAAGTCTTGGTAATACTTATGCTGGTACTGGAATCTATCCAACTTTTTTGGGATGCAGGGGAGTTTGCTTTGATTATAGAAACAGTATGGAACCTGAACCAGGAAGATGTAGAAGAACAGATGGAAAGAAATGGAGATGTGCTAAAGATGTTGTTCCAGATCAAAAGTACTGTGAAAGACACATGCACAGAGGCCGTAATCGTTCAAGAAAGCATGTGGAAAACACCTCAACACAAACTGTTACCATTGCTTCTTCTTCTCCATCAAGCAATAGTACTAATGTTTCAGTCCCATTTCAACTCATGAGTAGTACTCCCACTACCACTATCAGTACTAATAGTATTGTTTCTTCAGGTATGGGTTTATCACCAAATAGTGTTCTTCAGGAAAATGGTGCCTTTAAAACAGAAACCTCTTCATTG
>gnl_Aquco_v3.1_Aqcoe3G214400.1
ATGAACACTGCTAGTTCAGCTGCTGCAACGACAACAATGGGCTTCCGACCGCCTTTTACGCCGTTGCAGTGGCAGGAATTAGAACATCAAGCTCTTATTTTTAAGTATTTAATGGCCGGTTTACCAGTTCCTCCTGATCTTGTGCTTCCTATTAAGAAAAGCTTTGAATCCATGTCCATGTCTGCAAGGTTCTTCCACCACCCCAGCATGGGTTATTGTTCCTTCTATGGGAAGAAAGTGGACCCTGAACCAGGTAGGTGCAGAAGGACTGATGGAAAGAAATGGAGGTGCTCTAAAGATGCCTACCCAGATTCTAAATACTGCGAGCGGCATATGCATCGAGGCCGTAACCGTTCAAGAAAGCCTGTGGAAACTCAAACTATGGTACAGTCCTCCTCAACTCTAACTTCACTCTCCACTGCCTCTGGGAGTAGTAGTGTTGGTGGTGGTACCGGATTGCCCTTGCACTCCATTAATAACCCTCGGCAGGGAGGACTATGCACTGGGACTAACCCATCACAGTTGCAAATGGATTCTGTCCCTTATGGAATTGGCACTAAAGAATACAGGTATCTCCAAGGAATGAAACAAGAGGGAGAGGAACATAGCTTTCTATCTGACACGTCTGGGAGTACAAGGAGCCTGGGGATGGACTCTTCTCTAGATGGCACCTGGCAAATGATGTCATCTAAAGTGTCCTCATTTCCTCAATCAAAATCGAGGAATGGCTCCATCATGCAGACTGATTGCCCTGAGATGCAAACACTCCAAGATCTTGGGCACACAGGTCTTAATGCCACCCTGTCAAAACAACAACAGCATTGCTTCTTTGGTGGTGAGTATGGTTTGGCTGAGCCTGTGAAGCCAGAGGGACAGTCTCTTCGACCATTCTTCGATGAGTGGCCTAAGACCAGAGATTCTTGGTCAGATCTCGAAGATGATAGATCTAACCGAACTTCTTTCTTCACAACTCAACTATCGATTTCTATACCGATGGCTTCCTCGGACTTCTCTGCCACAAGTTCGCAATCCCCAAACGATGAT
>gnl_Arath_TAIR10_AT2G06200.1
ATGGCTACAAGGATTCCATTCACAGAATCACAATGGGAAGAACTTGAAAACCAAGCTCTTGTGTTCAAGTACTTAGCTGCAAATATGCCTGTTCCACCTCATCTTCTCTTCCTCATCAAAAGACCCTTTCTCTTCTCTTCTTCTTCTTCTTCATCTTCTTCTTCAAGCTTCTTCTCTCCCACTCTTTCTCCACACTTTGGGTGGAATGTGTATGAGATGGGAATGGGAAGAAAGATAGATGCAGAGCCAGGAAGATGTAGAAGAACTGATGGCAAGAAATGGAGATGCTCTAAAGAAGCTTACCCTGACTCTAAGTACTGTGAGAGACATATGCATAGAGGCAAGAACCGTTCTTCCTCAAGAAAGCCTCCTCCTACTCAATTCACTCCAAATCTCTTTCTCGACTCTTCTTCCAGAAGAAGAAGAAGTGGATACATGGATGATTTCTTCTCCATAGAACCTTCCGGGTCAATCAAAAGCTGCTCTGGCTCAGCAATGGAAGATAATGATGATGGCTCATGTAGAGGCATCAACAACGAGGAGAAGCAGCCGGATCGACATTGCTTCATCCTTGGTACTGACTTGAGGACACGTGAGAGGCCATTGATGTTAGAGGAGAAGCTGAAACAAAGAGATCATGATAATGAAGAAGAGCAAGGAAGCAAGAGGTTTTATAGGTTTCTTGATGAATGGCCTTCTTCTAAATCTTCTGTTTCTACTTCACTCTTCATT
>gnl_Arath_TAIR10_AT2G45480.1
ATGCAGAGCCCTAAAATGGAGCAGGAGGAGGTTGAGGAGGAGAGGATGAGGAATAAGTGGCCGTGGATGAAGGCGGCGCAGTTAATGGAGTTTCGGATGCAAGCTTTGGTGTATAGATACATAGAGGCTGGTCTCCGTGTGCCTCATCATCTCGTGGTGCCTATTTGGAACAGTCTTGCTCTCTCTTCTTCCTCCAATTACAACTATCACTCTTCTTCTCTGTTGAGTAACAAGGGAGTAACCCATATCGACACGTTGGAAACTGAACCAACTAGGTGCAGGAGAACAGATGGGAAGAAATGGCGCTGTAGCAACACGGTCCTTCTATTCGAGAAGTACTGTGAACGGCACATGCATAGAGGTCGTAAACGTTCAAGAAAGCTTGTGGAATCTTCTTCTGAGGTTGCTTCATCATCAACCAAATACGACAACACTTATGGTTTGGATAGGTATAACGAGAGTCAGAGTCATCTTCATGGGACAATCTCGGGTTCTAGTAATGCGCAGGTAGTTACCATTGCTTCACTGCCTAGTGCCAGATCCTGTGAAAATGTCATTCGTCCGTCTTTAGTGATCTCTGAATTCACAAACAAAAGTGTGAGTCACGGCAGAAAGAACATGGAGATGAGTTATGATGACTTTATTAATGAAAAAGAGGCGAGTATGTGTGTTGGAGTTGTTCCTCTTCAAGGTGATGAGAGCAAACCTTCGGTTCAAAAGTTCTTCCCTGAGGTATCTGATAAATGCTTAGAAGCTGCAAAATTCTCAAGCAACAGGAAGAATGATATAATTGCAAGAAGCAGAGAATGGAAGAATATGAATGTTAATGGTGGTTTGTTTCATGGTATCCACTTTTCTCCAGACACTGTTCTTCAAGAACGTGGTTGTTTTCGTTTACAAGGAGTTGAAACAGACAATGAACCAGGAAGGTGCCGAAGAACAGATGGGAAGAAGTGGAGATGCAGCAAAGATGTTTTGTCTGGTCAGAAGTACTGCGATAAGCACATGCATAGAGGTATGAAGAAGAAGCATCCAGTTGATACTACTAACTCACATGAGAATGCCGGGTTTAGCCCGTTAACCGTGGAAACAGCTGTTAGATCGGTTGTGCCTTGCAAAGATGGAGATGACCAGAAGCATTCTGTTTCAGTCATGGGAATTACACTGCCCCGAGTTTCTGATGAGAAGAGCACTAGCAGTTGCAGTACCGACACTACCATTACTGACACAGCTTTAAGGGGTGAAGACGACGATGAGGAGTACTTGTCTTTGTTTTCACCAGGTGTT
>gnl_Arath_TAIR10_AT4G24150.1
ATGAGGATGCTTCTTGGGATTCCTTACGTAGACAAGTCGGTTCTTTCCAACTCTGTTCTTGAGAGAGGCAAGCAGGATAAAAGCAAACTATTGTTAGTCGACAAATGCCATTATGAGCTTGATGTTGAAGAACGCAAGGAAGATTTTGTTGGTGGGTTTGGATTTGGTGTTGTAGAAAATTCGCATAAAGACGTTATGGTGCTACCTCATCATCACTATTATCCATCATATTCATCACCTTCCTCTTCTTCTTTGTGTTACTGTTCTGCTGGTGTTAGCGATCCCATGTTCTCTGTTTCTAGCAATCAGGCTTACACTTCTTCTCACAGTGGTATGTTCACACCCGCCGGTTCTGGTTCTGCTGCTGTGACTGTAGCAGATCCTTTTTTCTCCTTGAGCTCTTCAGGGGAAATGAGAAGAAGTATGAACGAAGATGCTGGTGCAGCTTTCAGCGAAGCTCAATGGCATGAGCTTGAGAGGCAGAGGAATATATACAAGTACATGATGGCTTCTGTTCCTGTTCCTCCAGAGCTTCTCACACCCTTTCCCAAGAACCACCAATCAAACACTAACCCGGATGTGGATACATATAGGAGTGGAATGTTTAGTATTTATGCTGATTACAAGAATCTGCCGTTGTCTATGTGGATGACAGTAACTGTGGCAGTGGCGACAGGAGGCTCATTGCAGCTGGGGATTGCTTCAAGCGCAAGCAATAACACGGCTGATCTGGAGCCATGGAGGTGCAAGAGAACAGATGGGAAGAAATGGAGGTGCTCTAGAAACGTGATTCCTGATCAGAAATACTGTGAGAGACACACACACAAGAGCCGTCCTCGTTCAAGAAAGCATGTGGAATCATCTCACCAATCATCTCACCACAATGACATTCGTACGGCTAAGAATGATACTAGCCAGCTTGTGAGAACTTATCCTCAGTTTTACGGACAACCTATAAGCCAGATCCCTGTGCTTTCTACTCTTCCGTCTGCCTCCTCTCCATATGATCACCACAGAGGACTGAGGTGGTTTACGAAAGAAGATGATGCCATTGGAACCTTAAACCCGGAGACTCAAGAAGCTGTCCAGCTGAAAGTTGGATCAAGCAGAGAGCTCAAACGGGGATTCGATTATGATCTGAATTTCAGGCAGAAAGAGCCAATAGTAGACCAGAGCTTTGGAGCATTGCAGGGTCTATTAAGTCTAAACCAGACACCACAACATAACCAAGAAACAAGACAGTTTGTTGTAGAAGGAAAGCAAGATGAAGCGATGGGAAGCTCTCTGACACTCTCAATGGCTGGAGGAGGCATGGAGGAAACAGAGGGAACAAACCAGCATCAGTGGGTTAGCCATGAAGGTCCATCATGGCTCTATTCAACAACACCAGGTGGACCATTGGCTGAAGCACTGTGTCTCGGTGTCTCCAACAACCCAAGTTCTAGTACTACTACTAGTAGCTGCAGCAGAAGCTCAAGC
>gnl_Arath_TAIR10_AT3G13960.1
ATGATGAGTCTAAGTGGAAGTAGCGGGAGAACAATAGGAAGGCCTCCATTTACACCAACACAATGGGAAGAACTGGAACATCAAGCCCTAATCTACAAGTACATGGTCTCTGGTGTTCCTGTCCCACCTGAGCTCATCTTCTCCATTAGAAGAAGCTTGGACACTTCCTTGGTCTCTAGACTCCTTCCTCACCAATCCCTTGGATGGGGGTGTTACCAGATGGGATTTGGGAGAAAACCAGATCCAGAGCCAGGAAGATGCAGAAGAACAGATGGTAAGAAATGGAGATGCTCAAGAGAAGCTTACCCAGATTCGAAGTACTGTGAAAAACACATGCACAGAGGAAGAAACCGTGCCAGAAAATCTCTTGATCAGAATCAGACAACAACAACTCCTTTAACATCACCATCTCTCTCATTCACCAACAACAACAACCCAAGTCCCACCTTGTCTTCTTCTTCTTCCTCTAATTCCTCTTCTACTACTTATTCTGCTTCTTCTTCTTCAATGGATGCCTACAGTAACAGTAATAGGTTTGGGCTTGGTGGAAGTAGTAGTAACACTAGAGGTTATTTCAACAGCCATTCTCTTGATTATCCTTATCCTTCTACTTCACCCAAACAACAACAACAAACTCTTCATCATGCTTCCGCTTTGTCACTTCATCAAAATACTAATTCTACTTCTCAGTTCAATGTCTTAGCCTCTGCTACTGACCACAAAGACTTCAGGTACTTTCAAGGGATTGGGGAGAGAGTTGGAGGAGTTGGGGAGAGAACGTTCTTTCCAGAAGCATCTAGAAGCTTTCAAGATTCTCCATACCATCATCACCAACAACCGTTAGCAACAGTGATGAATGATCCGTACCACCACTGTAGTACTGATCATAATAAGATTGATCATCATCACACATACTCATCCTCATCATCATCTCAACATCTTCATCATGATCATGATCATAGACAGCAACAGTGTTTTGTTTTGGGCGCCGACATGTTCAACAAACCTACAAGAAGTGTCCTTGCAAACTCATCAAGACAAGATCAAAATCAAGAAGAAGATGAGAAAGATTCATCAGAGTCGTCCAAGAAGTCTCTACATCACTTCTTTGGTGAGGACTGGGCACAGAACAAGAACAGTTCAGATTCTTGGCTTGACCTTTCTTCCCACTCAAGACTCGACACTGGTAGC
>gnl_Arath_TAIR10_AT5G53660.1
ATGGACTTTCTCAAAGTTTCAGACAAGACAACAATTCCATATAGAAGTGATTCTTTGTTTAGTTTGAATCAGCAACAATACAAAGAGTCTTCTTTTGGATTCAGAGACATGGAGATTCATCCGCATCCTACTCCATATGCAGGAAATGGACTTTTGGGTTGTTATTACTATTACCCTTTCACAAACGCACAATTGAAGGAGCTTGAGAGACAAGCAATGATCTACAAGTACATGATCGCATCTATTCCTGTTCCTTTCGATCTACTTGTTTCTTCACCATCCTCTGCCTCTCCTTGTAACAATAAAAACATCGCCGGAGATTTAGAGCCGGGAAGATGCCGGAGAACAGACGGAAAGAAATGGAGATGCGCGAAAGAAGTCGTCTCTAATCACAAATACTGTGAGAAACACTTACACAGAGGTCGTCCTCGTTCAAGAAAGCATGTGGAACCTCCTTATTCTCGCCCTAACAACAATGGTGGTTCTGTGAAAAACAGAGATCTCAAAAAGCTTCCTCAAAAGTTATCTAGTAGTTCCATCAAAGACAAAACACTTGAGCCAATGGAGGTTTCATCATCAATCTCAAACTATAGAGACTCCAGAGGAAGTGAGAAATTTACTGTATTGGCAACAACAGAGCAAGAGAACAAGTATCTGAATTTCATAGATGTATGGTCCGATGGAGTAAGATCATCTGAAAAACAGAGTACAACTTCAACACCTGTTTCTTCTTCCAATGGCAATCTCTCTCTTTACTCGCTTGATCTCTCAATGGGAGGAAACAACTTAATGGGCCAAGACGAAATGGGCCTGATACAAATGGGCTTAGGTGTAATCGGGTCGGGTAGTGAGGATCATCACGGGTATGGTCCTTATGGTGTGACTTCTTCACTAGAGGAGATGTCAAGCTGGCTTGCTCCGATGTCTACCACACCTGGTGGACCATTAGCGGAGATACTGAGGCCGAGTACGAATTTGGCGATCTCTGGTGATATCGAATCGTATAGCTTGATGGAGACTCCCACTCCAAGCTCGTCCCCGTCTAGAGTGATGAAGAAGATGACTAGTTCAGTGTCCGACGAAAGCAGCCAGGTT
>gnl_Betvu_v1.2_Bv1_019700_yzuj.t1
ATGAACCTTTTTTCACCCTCTTTCTCTACTTCTTCAGATTTTGATCAGAAAAGCAAAGATGTGAAGGACAGGTGGAAATTAAATTCTGAAAAACAGAGGAAAGAAGAAAAAACAGGGGAAAATGAGGATGAATCACAACCGTTGATTAATCTTTGTCTTGGTATTGGTGATGGTGGTGGGTCCAGTTACTTCTGCAGTAAAAAAACTGATGACAGAGAAAAAGACAATAACTTTGACAGAATTGTGATGGTGGAAGATGAAGAAGAGGAAGAAGGAGAAGAAGAAGATGATGATGATGATCAAGTAGTGGAGTGCAGGAATTACTCAGTGGTCAGGTTTACAGAGGAACAGCTGGATGAACTTAAAAGACAATTTTTAATATTTAAGTATATGATTTGGGGTTTACCTGTTCCTTTACAACTTCTTCTTCCTATTTGGAGAAGTTTTTCATCTTCTTTTGTTCCTCATCATTTGGACAATCTCTACACAAGATCATCCCCTTTTTTGCTAGCATTTTTCCGTGAGGGTTCTGATTACCGGCAGGTGATGGATCCAGAGCCTGGGAGATGCAGGAGGACTGATGGCAAGAAATGGAGGTGCCATCAATCTGTGATTCCTAATGAGAAATACTGCGGGAAGCACATGCATCGAGGTAGTAAGCGTTCAAGAAAGCTCGTGGAAGCCTCTCCAAATTTTCGAACCCCCAACTTCATCAACTTAAATCGAAACAATAATCTGAGCAGTGACATCAGGCCACATTTCCCGGCAAATCTAAATAAGAATGGGCCAACTACGGTAGTGATGAGAGCTCCAGCTATGACCGATAAGACTGCAATGAGCAATGATAATGACAAGCAAAAGAATGTGTCAAAGCATGAGATTGTTGCAAAGGAGAAGACTGTTGTCATCAACTTAGCCTCAGGATTGGATTTCTCACCCAAAAGTGTTCTTCAAAATGATCCAAGTATGCCGTGTCCAAAAATCGAAAATTGCAAGACCAACCAAGAAACTGAATTAAGGTGTAAGAGAACCGATGGTAAAAAGTGGCGATGCAAGAAGGAAGTTCTTCCGGATCAAAAGTACTGTGCACAACACATCAACAGAGGCAAAGTCCGCTTAGAGAAGCCTTCGTTGGGTTCATCCTCAACCCCAGAACCCCAAGCCAAAGTGAGCTTGGGCCTCGATACCAATCTGAAGATTTCGCTTCCCACAAGGCCAGCTGATGGAAGGAACATGATTGAAGATAGTGTGGCTCGAAATGGTAGCAGTTGCTCCAGCTCCGAGGCTACTGAAAGTGATGAGAGTGCTGATTTTTCAGACATAATTGTCCTTTCTCCT
>gnl_Betvu_v1.2_Bv1_019700_yzuj.t2
ATGGATCCAGAGCCTGGGAGATGCAGGAGGACTGATGGCAAGAAATGGAGGTGCCATCAATCTGTGATTCCTAATGAGAAATACTGCGGGAAGCACATGCATCGAGGTAGTAAGCGTTCAAGAAAGCTCGTGGAAGCCTCTCCAAATTTTCGAACCCCCAACTTCATCAACTTAAATCGAAACAATAATCTGAGCAGTGACATCAGGCCACATTTCCCGGCAAATCTAAATAAGAATGGGCCAACTACGGTAGTGATGAGAGCTCCAGCTATGACCGATAAGACTGCAATGAGCAATGATAATGACAAGCAAAAGAATGTGTCAAAGCATGAGATTGTTGCAAAGGAGAAGACTGTTGTCATCAACTTAGCCTCAGGATTGGATTTCTCACCCAAAAGTGTTCTTCAAAATGATCCAAGTATGCCGTGTCCAAAAATCGAAAATTGCAAGACCAACCAAGAAACTGAATTAAGGTGTAAGAGAACCGATGGTAAAAAGTGGCGATGCAAGAAGGAAGTTCTTCCGGATCAAAAGTACTGTGCACAACACATCAACAGAGGCAAAGTCCGCTTAGAGAAGCCTTCGTTGGGTTCATCCTCAACCCCAGAACCCCAAGCCAAAGTGAGCTTGGGCCTCGATACCAATCTGAAGATTTCGCTTCCCACAAGGCCAGCTGATGGAAGGAACATGATTGAAGATAGTGTGGCTCGAAATGGTAGCAGTTGCTCCAGCTCCGAGGCTACTGAAAGTGATGAGAGTGCTGATTTTTCAGACATAATTGTCCTTTCTCCT
>gnl_Betvu_v1.2_Bv1_019700_yzuj.t3
ATGAACCTTTTTTCACCCTCTTTCTCTACTTCTTCAGATTTTGATCAGAAAAGCAAAGATGTGAAGGACAGGTGGAAATTAAATTCTGAAAAACAGAGGAAAGAAGAAAAAACAGGGGAAAATGAGGATGAATCACAACCGTTGATTAATCTTTGTCTTGGTATTGGTGATGGTGGTGGGTCCAGTTACTTCTGCAGTAAAAAAACTGATGACAGAGAAAAAGACAATAACTTTGACAGAATTGTGATGGTGGAAGATGAAGAAGAGGAAGAAGGAGAAGAAGAAGATGATGATGATGATCAAGTAGTGGAGTGCAGGAATTACTCAGTGGTCAGGTTTACAGAGGAACAGCTGGATGAACTTAAAAGACAATTTTTAATATTTAAGTATATGATTTGGGGTTTACCTGTTCCTTTACAACTTCTTCTTCCTATTTGGAGAAGTTTTTCATCTTCTTTTGTTCCTCATCATTTGGACAATCTCTACACAAGATCATCCCCTTTTTTTGCATGTATGATTTGGTTT
>gnl_Betvu_v1.2_Bv3_049470_nias.t1
ATGAATCGAGAATCAGAAATTGGGGTTTCACCATTTACAGTATCACAATGGCAGGAATTAGAGCATCAAGCTTTGATCTACAAGTATTTAATTGCTGGACTTCCTGTACCACCGGATCTAGTTCTTCCTATTCAAAATAGCTTCGATTCAAGTATTAGTTCGTCTTCTAGATTCTTCCATCGACCCTCTTTGGGATATTGTAGTAGAGAAAGTTCATTGTATGGGATTGGTATTGGATATGGGTATGGTGGAAAGAAGGTGGATCCGGAGCCGGGTAGATGTAGAAGAACAGATGGTAAAAAATGGAGGTGTTCGAAAGAAGCATACCTGGACTCGAAGTATTGCGAGCGCCACATGCACCGTGGCCGCAACCGTTCAAGAAAGCCTGTGGAATCCCATTCTCTCTCCTCCTCTTCTTCATCCTGTTCGTCTTCGTCGTCATCTTCATCTTTGCTGCCTGTTGCTGCTGCTGCTCTTACCCTGAATCAAACTCAGAGCGTTCCTCTTAAATTTGATGCTTTTGCTTCAGCTAGTACGACGACTGGGCCCATTTCTAATTCTAATCATTCCCAATTTCAATTGGACTCTATCCCTTATGCTATTCCTACCAAACACTACCCCAGGCACCTCCAGGGATATAAACCTGAGTCTGGTGAGAATAGATCCATCTCTCAATGCTCAGGTGGAAACAAATCTCTCCTAACAGACTCGGCTTTGGACAATACATGGCCCTCATTGTCAACCCAGATGTCCTCACTCTCTCATTCAAAGCCGAAGGATGGTTCCTCATTGAATGATGATTATCGTCGCCACAATTCTCTTATCAACTGTGAATTTGGCCGACCGCAGACTATGAAACAGAGCAGTCAGTCTCTTCACCCTTTCTTTGAGGAGTGGCCAAATAACAGGGAGACATGGTCTAGTATGGAAGATGAGAGTGCCAATCAGGTTTCCTTCTCCACGACACAGCTCTCCATTTCCGTACCAATGGCTACATCGGACTTCTCAACCAGCCCATTTTCCCGTCAAGATTCT
>gnl_Betvu_v1.2_Bv7_170030_eqzo.t1
ATGATGATATTAGATGATAGAAATAATAAGAGATCTCCTTTCCCTTTCACAGCAAGTCAATGGAAAGAGTTGGAACAGCAACTTCTTACATTCAAATACTTAATATCAGGTGTTCCAGTTCCACCTCAACTTTTCTCTAATGTCATCACTAACCCTTTTGCTTCCTCTTCTTCAACTCTCTTCCCTTATCAACAATCACTACCATTTGGATGGGGTTGTTTTCAAGTGGGATATGGAAGAAAAATAGATCCAGAACCAGGAAGATGCAGAAGAACAGATGGTAAAAAATGGAGATGTTCAAAAGAAGCATTTCCAGATTCCAAATACTGTGAGAAACACATGCATAGAGGCAAAAACAAAACCAAAAAACACATTCAAGTGTTTTCAACAACACCACCAAAAACAACAACAACTAACACCATAATTCCAACAACACCATCTACAACAAATAAACCTTATTTATCTTCCCCTGTTATTTCTTCCTCTGTTTCTCCATCTTATATTAACCAATTACACTCTTATGATCATACCACCTCTTTTTACCCTTTTCTCTCTCCTCAATCATCTTCATTTTCAACTCATTTTACTGAGTCAACTCAAAATGTTACTGCCCCTCATTGGCTTTTGGACACTCAGTTATATGATGATCAGCCTAAAAAAGACATGAGGTACTTGAAAGAGATGAAAGGAGCAGTAGTAAATGAAAAGAGATCAAGTCAATTTCAAGATACTAGATACAACAAGATCAACAAAGAAGAGAGAGGAGAAAGATTTGGAGGAGTTGATAGAGTAGATGAAACCCAGATGCTTTTTCATCACTTCTTAGGTGAT
>gnl_Betvu_v1.2_Bv7_170030_eqzo.t2
ATGATGATATTAGATGATAGAAATAATAAGAGATCTCCTTTCCCTTTCACAGCAAGTCAATGGAAAGAGTTGGAACAGCAACTTCTTACATTCAAATACTTAATATCAGGTGTTCCAGTTCCACCTCAACTTTTCTCTAATGTCATCACTAACCCTTTTGCTTCCTCTTCTTCAACTCTCTTCCCTTATCAACAATCACTACCATTTGGATGGGGTTGTTTTCAAGTGGGATATGGAAGAAAAATAGATCCAGAACCAGGAAGATGCAGAAGAACAGATGGTAAAAAATGGAGATGTTCAAAAGAAGCATTTCCAGATTCCAAATACTGTGAGAAACACATGCATAGAGGCAAAAACAAAACCAAAAAACACATTCAAGTGTTTTCAACAACACCACCAAAAACAACAACAACTAACACCATAATTCCAACAACACCATCTACAACAAATAAACCTTATTTATCTTCCCCTGTTATTTCTTCCTCTGTTTCTCCATCTTATATTAACCAATTACACTCTTATGATCATACCACCTCTTTTTACCCTTTTCTCTCTCCTCAATCATCTTCATTTTCAACTCATTTTACTGAGTCAACTCAAAATGTTACTGCCCCTCATTGGCTTTTGGACACTCAGTTATATGATGATCAGCCTAAAAAAGACATGAGT
>gnl_Betvu_v1.2_Bv_000250_ipex.t1
ATGAAAAAGAATACTACTGGAAATAGCATTAGTAATGAAAATGGCGTTTCAAGGAAGAAATTCCAAGATGGTCAAGTTGTTGTAGTTGAGTTGGGTTTAAAGTTGCAGCAACAACAGCAAGATCAGAGCCGTTCATTTTTGTGTAATCAAAGTAGTAGAGCTGTTGATGTTGTTGTTGATGATGATGATGATGATGATCATGATCATAATAATCATGATGATGTTGATGTAAATGGTGGGTCCACATGTAATGTGTATAACAATATGATCAGTGATAATAATATTAATCCTATATCATATTCTGTTGTTGGTGATTCTTCTTCTACAACAACAACAACAACAACAACTTCTGTAAGAGGTTTACAGCCTTTTGATGTTTCTTCATATTACACTTCTGCAAATCCTTTCTTCAAATCTTCAGGTGGAATGGCTACAACAACAATGGGATTTCCATTTACAGCAGCACAATGGAAAGAGTTGGAAAGACAAGCAATGATTTATAAGTACATGATGGCTTCTCTTCCTGTTCCTCCTGATCTCCTCTATTCTGCTTTCGCCACTAATTTCTCACCTCCTTCCACTTTTACCCCTGCCTCATATTTTTTGGGAAAGTATGGGAGTGGAATAAGCATGAGATGGAGTGGAAATAGCAAAGATGCAGAACCAGGGAGGTGTAGAAGAACAGATGGAAAGAAATGGAGGTGCTCAAGGGATGTGGCGCCTAACCAAAAGTACTGTGAGCGTCACATGCATAGAGGACGTCCCCGTTCAAGAAAGCATGTGGAACTTCAACAACAACAACAACAACAACAACAACAACAACAGCAACAACATCAGCAACAACATCAGCAACAACAGCAACAACATCAGCAACACCAACAGCATCATCATTCTGTGTCCATCAACAACAAAGACAATGACAATAATGCCCCTACTAAGAAGACTCGTTTGACTGATTCATCCCCTTCAAACCCTCAATGTGTTGGATCTTCTGTTCAACCTTCTACAAAAGCTTCCATCTTTAATCATCATTTGGTCTCTAATTCTAACCCTTTTGAAGATTCCAGGAACTTGGGTTGGAGTGATGAGCAACAATGGAGTCAAATGGTGCAGACAAACATGAATTCCTCAGTTTTCCAGCACCAATTTAATGGGGAGCCATTGAATTTGAATTCACATGCTGGTTTCAATCCTAAATCTGATGACTTGGGCTTGCTCGAAAGGCCCTTGATTGATGCTTGGAGCAATGGTGGTAATGGTAATGAACTTTCTCTTGCCTCCTCAAATGGAGGAAACTCCAATTCCATTGATGAAGAAATGTGCCAAATCCATATGGGCCTTGGGCTTATTGACTCATGGGTTACTTCCACCACCACTCCTGGAGGCCCATTAGCCGAAGTTTTAAGGCCTGGTAATCCAGCAATGTCAGATGTGAGTGAGATCGAGTTTATCACTCCACCAGCCACAGCAGTCTCGTCTCCTTCTGGGGTTCTTCAGAAAACTCTTGCTACATTTTCTGATAGCAGTGAGAGCAATAGTCCTATTACATGCCATAATAACTCCAAGGCAAACTCAGATATGCCATTTCACTGGTTGAAT
>gnl_Betvu_v1.2_Bv_000980_ejkk.t1
ATGAGCACTGCTACAGCAACAGTAGGAGGTGGTGGTGGTGGAGGAAGAAGTAAATTCCCATTTACAGCAACACAATGGCAAGAACTTGAACATCAAGCTCTAATTTATAAGTATATGGCTGCTGGTGTTCCTATTCCTCCTGATCTTCTTTTCACCATCAAACGTAGTCTTGACTCTTCTCTCTCCTCCAAGCTCTTTCCTTACCAACCTTCTCCTTTGGGATGGAACCCATATCAAATGGGGTATGGAAAAAAGATAGACCCAGAACCAGGAAGGTGCAGAAGAACAGATGGGAAAAAATGGAGGTGTTCAAAAGAAGCATACCCAGATTCAAAGTACTGTGAGAGGCACATGCATAGAGGCAAAAACCGTTCAAGAAAGCCTGTGGAATCACCTTTGACTACAACTTCAACTACTGTTTCTAATAACAACAATAATAATAATAATAATAATAATTCTGCTGCAAATTCATCACTGACAGTAGCAGCTGCTGCTGCTGCAGCATCTTTGACCAATCAATCACTGCTTAATAAGAATCCTTCTTCTGTTTCAACTTCTCTCTTTTCTCTTCCTTCCTCTGATTCCTCTTGTAATTCTCACCTCCTTTATCCCCATTCTTCTTACAATCACAAGGACTATAGGGAAAGGTATTATCAAGGATTAAAAGAGGAGGTGGGAGAGCATGCATTTTTCACAGAGAGCTCAGGATCAAGTATGAGAGGTTTTTCAGGTTCATCCATGGATGAAAGTTGGCAAATTGGTGGTGGAAGTAACATAGATCATCATCAACAACAACAACAACAATCAAAACAAAGTGGTGGGTACCCTAATTACTTGCAGCAGCTTCAAAGTAATAGTACAACTAGTAATAATGGTACATCAGCAAAGCAGGAGAAGCAATGCTACATTTGGGGAAGAGATTTTAACTGTGATTTATCAATGAAGGTTGAAGAAGAAAGAGAAAACTTTCATGAAAAAACCACCCACCATTTCTTTGATGAATGGCCTATTAAAAGTGGTGGAAGAGGAGGAAGAGATTCTTCATGGCATGATTCTTCTTCAACTACTCAACTTTCCATATCCATTCCTTCTTCTACTTCTCATCATCATGACTTTTTCCTCACAAATTCTAGGGACTCC
>gnl_Carpa_v0.4_evm.model.supercontig_18.140
ATGGAAGCGAAGGAAGGAAGAGTAGAGGAAAAGTCATTTGTGGCGCCGTCAGTCGAACTTTCTCTTGGAATTGGTGGCAGTGCATTGATGGAGAATTCTCTGGCAATGGCAGATAAGAGAATCAGATCTGTGTTCACTCCAGCGCAGTTTCAGGAGCTTCTGCAACAATTTATGATCTTTAGCTACCTTTTAATTGGCTTCGAGATCCCTTCGTATCTTATGGCCACTCTGTGGAATACTACTTCTTCTTCATTTGGATTTGCTTGCACTGATATCCATAAGCGCTTGCCTAATTTTGGAAGATTCAACTCCTGGACATTCTCGAGAAACAGAAGCATGCAAGATCTAGAACCATGGAGGTGCCAAAGAACGGATCGGAAAAATGCACGATCCAGCAATGTCATTATTCCTAACGAGAAGTACAACGAACTAAATATGCAGAGAGCAAAATACGACTCAAGAGCCACTACCAGTAACTTTCCGATTATTGAGAGCAGCAACATTAATGTCCCAAGAGAGAAGAACTTCTTCCCAAGCAGCGCCTACAACAACAATACTGGTTTCAACTATGCTGGTGCAGGAAAAGGTCAGTTTCCTTTACTTTTCTTT
>gnl_Carpa_v0.4_evm.model.supercontig_25.118
ATGGACCAAAGGATGATGAGTGCAAGAAACAGGTGCCCTTTTACAGCAATACAATGGCAAGAACTTGAACACCAAGCTCTCATCTTCAAATACTTAGTATCAGGAGTCCCTGTCCCACCTGAACTCATTTGCTTTGTCAAAAGAAGCTTGCAATACTCTTCTGTCTCCTCAAGGCTTTTTCCCCACCAACCCATTGGGTGGGGATATTTTCAAATGGGTTTTGGGAGAAAAGCAGATCCAGAACCAGGGAGATGCAGAAGAACAGATGGGAAAAAATGGAGGTGCTCAAAAGAGGCATACCCAGATTCTAAGTACTGTGAGAGACACATGCATAGAGGAAGAAATCGTTCAGGAAAGCCTGTGGAAGTTACTAATATATCAGCACCATCATCATCATCATCATCATCATCATCATCATCCTCATCATTATCGTCATCAATCTCTTCACTTTCATCAGTCAAGAGAAACTTTCCTAATATTCCACCCACCACCACTACTATATCATCATCACCTTTCTCTTCAACATCTGATTTATATTCCCATACCCACAACGATCTCTCCCACCTCAACCCTTTCCTTTATTCTTCTTCCTCTAGGCTTCACCATCCCGATTCTGATTTGTCACTTCAGAACAACACAACTCATCACAACTTTTTGGATTTTGGGTCTTCTCAGTCACAGACTGATAAGGATTTCAGGTATTTTGAAGGTACAAGCGAGGGCATGGATGAGAAAAGTTTTAAAAGTTTTTTCCCAGAAGCTTCAGGGAGTATAAGAAACTTCAACAATTCATATCAACAACAGCCATGGACGACTTCCTACAAGAGCTTTCCCTCTCAAGAACCATCAATACAGCATCTCCAAACTCTTGCTTATAATCCAAACCAGTTACACCACCACGATCAGCAGCATTGTTTTGTTCTGGATAATGTTGCAAAGGCCACAATGATGAAGCTTTATACTATGGCCGAAAAAGTACTCGGCTCGGCTGCAGAGGTCTGTGCAAAATTGTGGCCAGCAGAGGTTGAT
>gnl_Carpa_v0.4_evm.model.supercontig_28.61
ATGAGCGCAAGAAACAGATTTCCCTTCACTGCATCTCAATGGCAAGAGCTTGAGCACCAAGCTCTAATCTTCAAGTACATGGTCTCCGGTATCCCCATCCCTCCTGATCTCCTTTTCGCCATCAAAAGAAGCTGCATCGACTCTCCTCTCTCCTCTCGCCACATTGGGTGGAACTGTTTTCCAATGGGTTTGGGTAGGAAAATTGACCCAGAACCAGGAAGATGCAGGAGAACAGATGGGAAGAAATGGAGATGCTCCAAAGAGGCCTACCCAGATTCTAAGTACTGTGAAAGACACATGCACAGAGGCAAAAATCGTTCAAGAAAGCCTGTGGAAGTAACTACTACAACGACAACATCGACACAAACCATCTCTTCCATCGCCAAAACTCCATCATCATTCGCTCCATCTTCTCATTCGCTCTCTTCCATTTCCTCCTCCGAAACAACCCACCACCACCATCTTCAATATCCTTATAACCACCATCCTTTCTTATATTCACATACATCTTCTTCAAGGTCTGCTGGGATTGCTTTGCCACCTCAAGATAACACGGCCCATTTGTTTTTGGAGTCTGCTTCTTATTCACAGGCTGACACTGATTACAGGTTTGTGATTGTGCACAAATGGACTCGGCTTTTATCCGTTCCTCGGAAGTTGGATTTTCGTGTC
>gnl_Carpa_v0.4_evm.model.supercontig_3.145
ATGAGTGCAGTCACCAGCTTGGATGGGTTTCGAGTTTCCGACAAGCCAGCCAAACGAGCCTTTAACAGTGATGCAGAAGGAGGAGATAAAGGAGGAAGACGAAGTATTGATTTTCCTGTGAAGCTGCAGCGTACTGAATCATTCCCTTGTAAGATGGCGATGGCTTACCATGCTTATAATAATAACAATAACAGCAGTAATCACCACCGTTCATTTTCATCACACGGTGATGATCATGATCGTGATGGAGATGGTGATGGTGGGGGTCCCACTTGTACCACCACCACCACCACCAGGTCAAGTGCGAGCTTTAATAGCGCTGTTCCTGTTGGAGGAAATAGTGGAGGTGGTGCGGCAGCAAGCAATAATCCGCCATTGCAGCCTTTTGACATTTCACCGAATAAAACTCTCGCTGCTTCGTCTCACGCCATCTTCAAATCCCCAGGTGGAACAGAAGGAATCATGGCGGCAGCATCTTTGGGGTTTCCTTTTACAAATGCTCAGTGGAACGAGCTAGAGAGACAAGCAATGATTTATAAGTATATGATGGCCTCTGTTCCTGTTCCACCTGATCTTCTCTTCTCCATAACCAGACCTCCTCCCACTGTCTCTCCTTCTCCTCCATTGGGTAGTGGTTTGAATTTGAGATTCTCCAGTTCCGGTGATCCGGAGCCGGGGAGATGTCGTCGGACAGATGGGAAAAAATGGCGGTGTTCAAGAGATGTGGCGCCTGATCAGAAGTACTGTGAGCGTCATATGCACAGAGGCCGTCCCCGTTCAAGAAAGCCTGTGGAACTTGCTGCTGCTAATTTCAACAACAAGAAGACCCGCCATTGTCATCTTCTTCAACCTTCGTCTGCTGTCACCCTCGCTATCAAGGAAAATGGTTCTTCGTCTTCTTCGACTCAGTTTCTCGGGACTCTTGCTCAGCCATTCCATAACCAAACCTCTCAGTTTCTGGACAAACCCGCTGAAAAAGCATCAAACTTTGATTCTTCTCACAGAAGTTGGGATTGGATGATGAATAACCAACCTATGCCGATCACCGCGCCGACTGATCATAGTAATCAGTGGCACAACCTGGTGTCGGAGCAGACCAGACTAGGAATTAACGGTGATAGTCTCTTTACCGGTTGTCAGGGTTCTTCTCCGGCCACCAGAAGTTACCACGACGAGCCTCTGAATCGCAACTCATTCGCCAAACTCGTTTACCGATCAGAAGATCAAGTGATCAACGACAGTTCGTTGTTAATCAACGCGTATACTCCGAGAGGTTTCATTGATGCATGGTCTGATGAGCCACGCACCGCCTGCAAAATCTCTGGTTCCTCCCATGGAAAGCTTCCTCTCTCCTCGCTGAGTTTAACAATGGGAGGAGCCAACGACTCCATTGATGGAGAAATGGGTCGGATCCAAATGAGTTTGGGTGTCACAGAGTTACGTGAAGATCATGAATGTAATGTCAACAAACCTCATCTATCAACCTGGCTTGCACCTGTTTGGGCACAGTCTTCTTCCACCCCAGGAGGGCCTCTGGCAGAGGTTCTTCGGTCGAGCACTACCGCCTCAAATCCACAATCACCGATCACCAGAAATGGAGATGCAAGCAGTCCCCGGCCCAGTTCCATGTCTTCCCCATCTGGGGTTTTGCAGAGAACGCTTGCTTCAGTTTCTGATAGCAGTGGATGTAGCAGCCCTAATCTTGGAAGCTCCATAGTCAAACCTGAAATTGCTTTGCCATGGTTGAATCAAGACAAAAATGCTTCAACTCCA
>gnl_Carpa_v0.4_evm.model.supercontig_43.137
ATGCACAGGTATCTTCAAGGACTTAAACCGGATGTTGGTGAGCATAGTTTCTTCTCAGAAGCTTCAGGAAGCAACCGTGGTCTTCAGATGGACTCTCCACTGGATAACTCGTGGCCACTGATGCAATCCAGAGTTTCCTCATTCCCTACCTCTAAATCGGGTGATACCACCATTTTGCAGAATGATTATCCTCAGCATTCATTTTTCAACAGTGAATTTGCCTCAGGAGAGCCTGTGAAACAGGAAGGTCAGTCTCTTAGACCTTTCTTTGATGAGTGGCCTAAAACCCGGGATTCTTGGTCTGGTCTTGAAGATGAAAGATCCAATCAGACTTCCTTTTCCACAACCCAGCTTTCAATATCTATTCCAATGGCTTCATCTGATTTCTCTGCTACAAGTTCTCAATCTCCACATGGTGAGTTCCGAAATAAGATGATAATTGAGAGCATAGTGCTTAGGCGAATAATGTCAGAGCTGAACATCCGAAGAAAGATGAATTGTGGCATTTTGGTGTTGGGGTTGAAGAGTTTGTTGTCTTTTATTTTCACTGCA
>gnl_Carpa_v0.4_evm.model.supercontig_43.138
ATGAATAGCGGCGGCGGAAATGGTGGTGGTAGTGGTGGAGGCGGGACAGGGATGATGGCAATGAGGTCACCGTTTACAGTGTCTCAGTGGCAAGAACTGGAACACCAAGCCCTGATCTTTAAGTATATGATGGCAGGTTTACCTGTGCCACCTGATCTTGTACTCCCTATCCAGAAGAGCTTTGAGTCTATTTCTCATAGGTTCTTTCACCACCCCACCAGAACTTTGGCTTCAATGGGGATCATTTTGAATGCTGCGAGGACTCCCTGTCAGTATTCTTCCTCCTTTGGTTTGGTGTGGGTTATTGTTCCTTCTACGGGAAAAAGGTGGATCCAGAGCCTGGACGATGCAGAGACTGATGGTAAGAAATGGCGGTGCTCCAAAGATGCATATCCTGACTCAGAGTATTGTGAGCGCCACATGCACCGTGGCCGCAACCGTTCAAGAAAGCCTGTGGAATCACAAACTATGACACAGTCATCTTCCACTGTGTCATCA
>gnl_Carpa_v0.4_evm.TU.contig_47772.1
ATGGCAGGAGCAGTAACTGTGAGACCGGTTCCTTTATTCACTGCAGATCAGTGGCAAGAGCTTGAAAGACAGACATTGATTTACAAGTACATGATGGCCTCTCTTCCTGTTCCTCCTCAACTCCTCATGTCTCTCACAAAAGGCCCATCAAACCCACCTCCTTACGGAGCTGCTTTGAGGAGTTCACTGAGTTTGGGGATTTCAAGCAACAGCTCTGACCCAGAGCCA
>gnl_Elagu_v2.0_p5_sc00002.V1.gene1407
ATGGCTGAGGAACAGAACCCAGCACCACCACCCCAAGAAGAGCAGCAGCAGCATAGCCTACTCCCACCAACCTCCAAAATCCCTCGCCTTTCATCAGATGCCTCAGGGGTGGTGACGATGGCGGCTCCATCGCCGCTGGGGCTGGGGCTGGGGCTGAGACTGGGGCTGGGGGGTGGTTACAGCAGGCCGGCTTTCACTTTTATGCAGCTGCAAGAGCTGGAGCACCAAGCGCTCATCTACAAATACATGGTGGCGGGCGTCCCCGTCCCGCTACACCTCGTCCTCCCCATCTGGAAGAGTGTCGCCGCCTCCTCCTACGGCCCCCACCACTACCCCTCTTTCATGGGGTACGGGAGCTTGTGTTTCGACTACAGGAATAGCATGGAGCCGGAGCCCGGGCGGTGCCGGAGAACCGACGGCAAGAAGTGGCGGTGCTCCCGGGATGTCGTCCCCGACCAGAAGTACTGTGAGCGCCACATGCACCGCGGCCGCAACCGTTCAAGAAAGCCTGTGGAAGCAGGAGCTGGAGCAACCGCCGCCGCCGCCTCCACGGCCACCACCACATTGCAAGTCGAAGCCAACAACAATGGTAGCAACACCATCCCCACCACCACCTATCTCTCTATCGCCATCCCGTCCGGCGGTGGGCTCCATTTGATGCCCACCACCAACTCCAGCAGTAGCAGCAGCGGCGGCAGCAACAACGTGTCACCTCCCAGGCTTGGCTTCTCGCCCACCAGCGTCCTCCAGGGCGGCACCGCTTGTAAAACCGGGCCTTCT
>gnl_Elagu_v2.0_p5_sc00004.V1.gene734
ATGATGAGTGGGAGGAACACCTCTAGGTATCCCTTCACACCCTCTCAGTGGCAGGAGCTGGAGCACCAGGCTCTCATCTTCAAGTATATGGCCTCAGGAATCCCCATCCCCTCTGATCTCATCCTCCCCATAAGGAGGAGTTTCCTGCTGGATTCCACCATCCCCTCCCCAACTTTGGCCTTCCCTCCCCAGCCTTCAATGAGCTGGGGCTGGAACCAGATGGGTTTTGGCAGGAAGGCAGAGGATCCAGAGCCAGGGAGGTGCAGGAGAACTGATGGGAAGAAGTGGAGGTGTTCCAAAGAGGCCTACCCAGACTCCAAATACTGTGAGAGGCACATGCACAGAGGCAAGAACCGTTCAAGAAAGCCTGTGGAAATGTCTTTGGCCACCAGCCTCCCCTCTTCCACCTCTTCTTCCACCCCTTCCACCTCCCACACCCCCTCCCTCCACCCACCTCCTCTCTCCATCTCCACTCCAGACTCTCACCAGCTTCTGTATCCCTCCCACCCCTCTTCTAGGATACCTGGTGTTGGCCTCAACACTCCCCACTTCAATCTACATGCTCCATCCTACACCCAAGCTGACAAGAACTACAGTGGTATGAATGACTGGAATGGCAGGTATTGTCATGGAATGAAGGATGTGGATGAGTACTGCTTCTTTTCAGAGGCCTCAGGAAGTGAGAAGGAGAGCTCATGGCAGTTCAGGCCACTAGGGATGAGTTCACTAGGAGATACCAAACAGGGGAGTTCTGCTCTGCAGCAGAGCACCTACTCTCACTGTGGAAGGGATGCAGAGGAGAAGCAGCAGCACTGCTTTGTTCTGGGGGCTGATTTCAAGCTGGAGAGGCCTGTGAAGGTGGAGAGGGAGCAGGAGGAGGGCCAGAGGCCTCTGCGCCACTTCTTCGATGAGTGGCCGCAGAGGAGCAGAGACTCATGGGTGGATTTGGAACAGGAGAACTCCAACCAGGCATCTACCTACTCCAAGACCCAACTCTCAATCTCCATCCCCATGTCTCATCACGACTTCCCGGTCACCGGTTCCCGATATCGCAATGGTGTAGTCCCCACTGCCCAA
>gnl_Elagu_v2.0_p5_sc00016.V1.gene339
ATGGCCGAGGAGCAGAACCCACCACCAACCCAAGAACAGCAACAACACCACCAACAGCAGCAGAGCCCACTCCCACCGTCCTCCAAAGTCCCTCGCCTTTCATCAGATGCCTCAGAGTTGGTAACGATGGCGGCTCCGTCGCCGCTGGTGCTGGGGCTGGGATTGGGGTTGGGGGTTCGGGGTGGTTACAGCAGGCCGGCCTTCACGTTTCTGCAGCTGCAAGAGCTGGAGCACCAGGCGCTCATCTACAAGTACATGGTGGCGGGCGTCCCTGTCCCTCTCCACCTCGTCCTCCCCATCTGGAAGAGCGTCGCCGCCGCCTCCTACGGCCCCCACCACTACCCTTCTTTCATGGGGTACGGTAGCTTGTGCTTGGACTACAGGAATAGCATGGAACCGGAGCCCGGGCGTTGCCGGAGAACCGACGGTAAGAAGTGGCGGTGCTCCCGGGACGTCGTCCCCGACCAGAAGTACTGCGAGCGCCACATGCACCGTGGCCGCAACCGTTCAAGAAAGCCTGTGGAAGCAGGATCTGGTGCAACAAGCGCCCCCGCCTCCGCCACCTCCACGGCCACGGCCACGGTCACCGCCATCACCACGGCTGCCGCCGCCACCCTCCAAGTCGAAGCCAACAATAATATTAATCGTAACACCGCAACCCATCTCTCTATTGCCATCCCATCTGGCGGTGGTCTCCAGCTGATGCCCACCACCAACTCCAGCAGCAGCAGCGGCGGCGGCAGCACCAATGTGTCGCCTCCAAGGCTTGGCTTCTCGCCCACCAGCGTCCTACAGTGCGGCACCGCTTGTAAAACCGGACCTTCT
>gnl_Elagu_v2.0_p5_sc00081.V1.gene148
ATGAACAGCGCGGCGGCCGGGGGGTCCCGGCCGCCGTTCACGGCGTCGCAGTGGCAGGAGCTGGAGCACCAGGCGCTTATCTACAAGTATCTCATAGCCGGAGTCCCCGTGCCCCCTGATCTACTCATCCCCATCCGGAGGAGCTTTGAGGCCGCCCATGCTCGCTTCTACCACCACCCTGCTCTGGGTTACTATTCCTTCTATGGGAAGAAACTGGACCCGGAGCCAGGTCGGTGCCGTCGGACAGATGGGAAGAAGTGGCGGTGCTCCAAGGATGCGTACCCTGACTCCAAGTACTGTGAGCGCCACATGCATCGTGGCCGCAACCGTTCAAGAAAGCCTGTGGAATCACAAACCTTCTCCCAGTCACAGTCATCATCCTCGACCATGACATCCCTTGCTCCCTCTGGGAGCAGTGCAAGCGGGAGTGGTAGTGGAAGCTTCCAGAGCATACCTCTGCACTCCATTTCAGGTGGTAACAACCTTCAGGGCTCATACCCTTGGCGGGCCAGCTCTTCTCAGCTGCACACGGACCCTGGTTCATATGGAATTGGCAGCAGCAGCAGGTACCTCTCTGAAGTGAAGCCAGGGGTGGATGAGCATAGCTTCTTTTCTGAAGCTTCTGGAAGTGCAAGGGGCCTTGGGACGGATTCATCAGTGGACAGTTCATGGCACCTGATGCCATCTCGGGTTTCCTCATTTCCGCTGTCAAAAGCTAGAGACCCTTCTATTCTACAGAGTGCTTATCCTCAGTTTCAGTCGGTGCAAGATCTTGGGCAGGTAACCATATGCTCGCTGTCAAAGCATGAGCAACGGCATTCCTTCTTTGGAAGTGATTTTGGCTCAGCAGAACCTGTAAAGCATGAAGGCCAATCACTCCGTCCTTTCTTTGACGAGTGGCCTAAGACCAGGGATTCATGGTCAGATCTGGAAGAGGAGAGGTCCAACCGGACCTCATTCTCCACAACCCAGCTCTCGATTTCCATCCCAATGGCCTCCTCTGACTTCTCCACAACCTCTTCGAGGTCTCCTAATGCATATGCCTATTCTGATAGAATCTGTGACAGAAAGAAGATATCACCTGTTAGAGGTCTTGTTGCGCAGGGAATTTGCTTACCATGGGTGCAAGAGGTCTTATTATTGGACGTATTTGCGATTGAGAGAATCACCTCAACAATAAGCCTGGATGGTCAAAAATCTGGGGGTTTGAAAGCATCCCGAGTTGCCCTGTGGCTCCGGCAG
>gnl_Elagu_v2.0_p5_sc00100.V1.gene191
ATGAGTGGGAGGAGCAGCAGCTGCAGGCATCCCTTCACACCATCTCAATGGCAGGAGTTGGAGCACCAGGCTCTCATCTTCAAGTATATGGCCTCAGGAATCCCCATCCCTTCTGATCTCATCCTCCCCTTAAGGAGGAGCTACCTTCTGGACTCCACCATCACCTCCCCAACTCTGGCCTTCCCTCCCCAGCCTTCAATGAACTGGGGCTGGAACCAGGTGGGTTTTGGCAGGAAGGCAGATGACCCAGAGCCAGGTAGGTGCAGGAGAACAGATGGGAAGAAATGGAGGTGTGCCAAAGAGGCCTACCCAGACTCCAAATACTGTGAGAGGCACATGCACAGAGGCAAGAACCGTTCAAGAAAGCCTGTGGAAATGTCTTTGGCCACCACTCTCCCCTGTTCCACCACTTCCACCACCTCCTCCACCTCCCACAACCCCTGCCCCCCCCCTCTTCCTCTCTCCATGACCACCCCAGACTCTTACCACCTTCTGTATCCCTACCACTCCTCTTCCAGGCCACCTGGTGTTGTCCTCAACACTCCCCACTTCAATCTAGACACTCCAACCTACACCCAACCTGACAAAGTCTACAGGTATTGTCATGGAATGAAGGATGTGGATGAGTACAGCATCTTTTCAGAGGCCTCAGGAAGTGAGAGGGAGAGCTCATGGCAGTTCAGGCCACTAGGAATGAGTTTACTTGGAGAGAGCAAGCAAGGGAGCTCTGCTCTGCAGCAGAACGCTTACTCCCAGTGCGAGAGGGACGCAGAGGAGAAGCAGCAGCAGCACTGCTTTGTTCTGGGAGCTGACTTCAAGCTGGAGAGGCCTGGGAAGGTGGATAGGGAGCAGGAGGGCCAGAGGCCTCTGCGCCATTTCTTCGATGAGTGGCCGCAGAAGAGCAAAGACTCATGGGTGGATTTGGAGCAGGAGAACTCCAACCAGGCTTCTGCTGCCTACTCCAAGACCCAGCTCTCAATCTCCATTCCCATGTCCCATCACGACTTCCCGGTTACCAGTTGCCGATATCGCAATGGTTTAGTCCTCGCTGCC
>gnl_Elagu_v2.0_p5_sc00132.V1.gene224
ATGGAAACTGGAGTTGGTTTGGGGGACAAAAGGGAAAGAAAGGAGCATGAAGAGAGTCTGGGCCTTCGCTTTGCTTGTGGTTCGGATTCCACCTCATTTGCTCCTCAGAAGCTGATCCGCACGGATGGGTTTCCCTTCCTTCCTTCTTGTACCACCAGGGATGGCAGCAGCGTTCCAACTTCGACTCCGTTCCTCAGCAGCGGCCCCACCTTATTTTTGAACGATGCCTACGATGGTGGAAGAGCTCTGCAGCCTTTTCCCACCGCCTTCAGATCCCCAGGTGTGGGAATGGGCGTCGGTGGCGGTGCCTCTGCAGCGGCTCTGAGGGCGTTTCCTTTCACTTCGGCGCAGTGGCAGGAGCTCCAGCGCCAGGCTTTGATCTACAAACACATCATAGCCTCTGTTCCTGTGCCCGCTGACCTCCTCTTCCCCAGCTCTCCTTCCCATCATCTCCTCCCAAATCAAACAGTGGTGGTGGGTAGAGGTGCTGCTGGTGCGTTTAACTTGAGGTTTTCGAGCAACACGGATCCGGAGCCAGGGAGGTGCCGGAGGACGGACGGGAAGAAGTGGAGGTGCTCGAGAGATGCTGCGCCGGACCAGAAGTACTGCGAGCGCCACTTGCACAGGGGTCGCCCTCGTTCAAGAAAGCCTGTGGAAGTTAGCAAGACCAAACCCATCACCTCCACCGCTCCTCCACCAGCGGCTGTCTCCACCAACTCATCCACCATCGTCACCACCACCGCCGCCACCACAAGCATTTCCAAGCCATTTCCATCTCAATCCTCTGGCTTTTTCCCCAAGGATGAGTTGAAGTTTCCATTCCAACCCTTGGAACCAAACAAGGAACCCAGGTTAGTT
>gnl_Elagu_v2.0_p5_sc00132.V1.gene225
ATGGAATCAAACTTGCAGTGGGAGTTGATGCATTCTAAGACTGGGTTGAGTAGTAGTAGTACTCCTATTCTCCAGAACTATGACGACCAACTGAACTCCAACTACACTGCCTTTCTTAATCCTGATCTCTGCTCGCTGGAAGAAGACACCATGGGCGACCACAGGGAGACACCCAGGAGCTTCATTGATGCCTGGTCCACCGAGAACCCGGCTGCCACCACCAAGACTGGTAACTTAACCTCTGTTCCCACCGGCGGTGAGCTTCCACTCTCGACCCTCACTCTCTCTATGTCCGGCGTTGAGGAAGGTGGTGATCATCAAATCCAAATGGGCCTCGGCGTTGGCGATACGCTTGTTAAGACTTACCCCTCGGGCTGGATAGCTTCTGCTTCGCCCGGCGGTCCGCTTGGTGAGGTCCTTCGGACGAGCAACGCGACATCTCCACGGCAAGGGTTCGGCGCCGATGACGGCAGGGATTCCGGTAGTCGCAGGCTTATCAACCCTCTGAGCGATGGTTTTCGTGGCAGTCACGAGGCGAGCCCCCAAGAGAGTCCGACGAGGTTGGCTTCCTCTCCTTCTGGTGTCCTTCAGAAGGCAATGGTTTCTCTTTCTGATAGCAGTAGTAGCAGTAGTCCTACTTTTGCCGCGGCCTCCCGATCCCAGATTGCTCTCCAGTGGATGAACCAGACCAAGCAG
>gnl_Elagu_v2.0_p5_sc00133.V1.gene61
ATGAGAGAGCTCAGCCTCTGCACACCTGACCCACCTGCTCCTGCCCCTGCTCTCAGTCATAATAATGAGGACAGACCACTGGCCCCAGGTGGCAGCAGCATCAGCTGCACCACTGACACCAATAACCTTTTTGTTCTTTCTTCCCTTCTCCTCTCCTCCTTGGAGCTGTGGGTTGTTTTCAAGTGGACTTGTGAGGCTAAACAAGACCGGTTAACAAGTGAGATGATGATGATGATTGGTGGGAATGGAAGTAGAAGCAGATATCCCTTCACAGAATCCCAATGGCAAGAGCTGGAGCACCAGGCCCTCATCTTCAAATACTTGGCCGCCGGCATCCCTATACCTAATGATCTCATCCTTCCCATCAGGAGAAGCCTCCTGTTGGATTCTCCCACACTCGGTTTTCCTCATCCTCCATCAAGTAAGCTGCTTTCCTCT
>gnl_Elagu_v2.0_p5_sc00141.V1.gene33
ATGAACAGCGCGGCGGCGGCGGCGGGGTGGCGGCCGCCGTTCACGGCGTCGCAGTGGCAGGAGCTGGAGCACCAGGCGCTCATTTTCAAGTACATCATGGCTGGGGTCCCGGTGCCCCCAGATCTCCTCATCCCCATCCGCCGGAGCTTCGAGGCCGCCCCCGCTCGCTTCTACCACCACCCTGCCTTGGGTTACTGTTCCTTCTATGGGAAGAAACTGGACCCAGAACCAGGTCGGTGCCGTCGGACGGACGGGAAGAAGTGGCGTTGCTCCAAGGATGCGTATCCTGACTCCAAGTACTGTGAGCGCCACATGCATCGTGGCCGCAACCGTTCAAGAAAGCCTGTGGAATCACAAACCCTCTCCCAGTCGCAGTCATCCTCGTCCACTGTGACATCCCTCGCGCCCTCCGGGAGCAGCGCAAGCAGGAGCGGTAGTGGAAGCTTCCAGAGCATACCTCTCCACTCCATTTCAGGTGGTAGCAACCTGCAGGGCTCTTACCCTGGGGGGACCATCTCCTCTCAGCTGCACATGGACCCTCATTCCTATGGTATTCGCAGCAGCGGCAGCAGCAGGTACCTCTCTGGATTGAAAGGAGAGGTGGATGAGCATAGTTTCTTTTCAGAAGCTTCTGGAAGTGCGAGGGGCCTTGGGATGGACTCCTCCGTGGACAGTTCGTGGCGGCTGATGCCATCTGGGATTTCTTCATTTCCACTGTCGAAATCTAGGGACCCTTCTGTTCTACAGAGTGCGGGCGCTTATCCTTCGCTGCAGTCGGTGCAAGATCTCGGGCAGGTAACCATCAGTTCGCTGCCGAAACATCAGCAACAGCATTCCTTCTTTGGAAGTGATTTTGGTTCGGCAGAGCCTGTGAAGCATGAAGGTGGCAGCCAATCGCTCCGGCCTTTTTTTGATGAGTGGCCTAAGACAAGGGATTCGTGGTCAGATCTAGAAGAAGAGAGGTCCAACCGGATCTCATTTTCCACAACCCAGCTCTCTATTTCCATTCCAATGGCCTCTTCGGACTTTTCTACCTCCTCTTCGAGGTCTCCTAATGGTGGGTCT
>gnl_Elagu_v2.0_p5_sc00299.V1.gene4
ATGGAGACTAGAGTTGGTCTGGGGAACAAAAAGGAGAGGAGGGAGGATGAAGAGCGGCCGGGCCTTGGCTTTGGCCGTGGTTCAGACTCCACTCCATTTGCTCCTCAAAAGCTGATACGGACGGCTGGGCTTCCCTTCCTTTCTTCTTGTACCAGCAGGGATGGCAGCAGCGTCCCAACTTCGACCCCGTCCCTCAGTAGCGGCCCCACCTTATTTCTGAACGATGCCTGCGATGGTGGAAGAGCTCTGCAGCCTTTTCCCACTCCCTTCAAATCCCCAGGCATGGGAATGGGCGTAGGTGGCTGGGATCTGAGAGGGTTTCCCTTTACTTCGGCGCAGTGGCAGGAGCTCCAGCGCCAGGTTCTGATCTACAAGCACATCATATCTTCTGTTCCTGTCCCCCTTGACCTCCTCTTCTCCAACTCTCCTCCCCATCACCTCCTCCCAAATCTGGTGGCGGGTGGAGGCGGTGGTGCGTTTGACTTGAAGTTTTCCAACAGAATGGATCCGGAGCCGTGGAGGTGCCGGAGGACTGACGGGAAGAAGTGGAGGTGCTCGAGGAATGCGGTGCCGGACCAGAAATACTGCGAGCGCCACCTGCACAGGGGTCGCCCTCGTTCAAGAAAGCCTGTGGAAGTTAGCAACACCAAACCCACCTCCACCAACGTTCCTCCAACCACGGCAGTCTCGTCCAACTCACCAAACACCACCACCATTGCTACCAGCCTTTCTAAGCCGCTTCCATCTCAATCCTCTGGCCTCTGCCCTAAGGATGAGTTGAAGATTCCATTCCAATCCTTGGAACCAAACAGGGAACCAAGGTTCTTGGATTGGATGAAAGGGAATAATGAGGAGATGGAAACAAGCTTGCAGTGGGAATTGATGCATTCGAAGATTGGGATGAGTCATGGCACCGCTCCCGTTCTCCAATACTATGAGGACCAGCTGACT
>gnl_Eucgr_v2.0_Eucgr.C00823.1
ATGCATATGATGAGTGGTGGAATGAGCAGCAGATTCCCCTTCACCGCCTCACAGTGGCAAGAGCTGGAGCACCAAGCCCTCATCTACAAGTACCTCATCTCTGGCATCCCAATCCCTCCTGACCTCCTCTTCTCCCTCAAGAGAAGCCCCTCCTGCTTTGACTCTTCCCATTTCTCTCCCAAGTTCCTGTCTCACCAGCCCCAACATGTGGGATGGAACTGTTTCCAAATGGGTCTGGGGAAGAAGATAGACCCAGAGCCAGGAAGGTGCAGAAGAACAGATGGGAAGAAGTGGAGGTGCTCTAAAGAGGCCTACCCAGATTCCAAGTACTGCGAGAGGCACATGCATAGAGGCAAGAACCGTTCAAGAAAGCCTGTGGAAGTTTTGTCATCAATCTCATCTGCTTCACCAACCCCAACGCCAACTGCATCGATCACCCCTTCCAATAAAAGCCCCTACTACTCTCACAATCCAGCCACAAACCCTCAGTCCCTCTCCTCTCTCTCCACCTCTGACCATTCCCACCATAACCACCCAAACCATCCTCACCATTCTTATTACTTCTCTTCAAGGCCTCCTGGCAACATCGCTTTGTCCGCGCAAGACAGCAGCACCACCAACTTCCTCCTCGATTCCGGATCATATTCCCAAAGCGGCCAAGATTACAGGAAAAACAGGTACCTTTACGGGCTGAAGGAGAACCATGTAGATGAGCATGCCTTCTTTGCAGAGCCGAGCGGGAGCATGAGGAGCTTCTCCGGTTCATCCATGGATGACTCTTGGCAGCTCACACCCCTCGCCATGAGCTCTTCCTCCAAGCAGAGGAGTTGCTCGGCCTTAGAGAGTGACTACTCCTACTTGCAGCTTCAGAGCCTCAGCGATGTCTCGAAGCACTACAAGCAAGACGTGAAGTGCGAGCTGATGATGCCCATGAAGATGGAGAGAGACGAGGAGGAGCCCCAGAAGACGATCCACAGGTTCTTCGATGAAGGGCCGATGAAGAGCAGAGACAACAGCTCTTGGGTCGATGTGGAGGACAACAAGTCGTCGAATAGCTCATCCATGTCGACGACCAAGCTGTCCATTTCCATGCCCTCCTCAAACGACTTCCCAGCATTCAATTCCAGAAGAAACTATGATGGT
>gnl_Eucgr_v2.0_Eucgr.A01418.1
ATGATGGTCCATCACGAGAATCATCACGGCGGCGGCGGCGGTCCCGCCGGCGGTGCGTTTCCCAATGTTTTTCTAATTCCTTCTGATGTCTCTGGTGGTGCTCGTGGCGATAATGGTGGACTTGGAGGTGGATTTGTGAGAAGTGTGCAGCCTTATGACATGGCTTCTACTGTTCACACTGCCTTCAAATCCCCTGGAGCGATGTTGGCATATCCCTTTACACATGCACAGTGGAAGGAGCTTGAGAGGCAAGCTATGATTTACAAGTACATGATGGCTTCCGTTCCAGTACCTGCTGAGCTTCTCATCCCCATCTTAACGCCCAGGGACGGTCTCTCTCGTTATCCCTTTGGGAATGGCTATGGTCTAAGATACTCAAGCAATGGAGATCCGGAGCCAGGGAGGTGCAAGAGAACGGACGGTAAGAAGTGGAGGTGCTCGAGAGAAGTGGCTCCTGATCAGAAGTACTGCGAGCGTCACTTGCACAGAGGCCGTCCTCGTTCAAGAAAGCCTGTGGAACTCCATCCCTCCGTTTCCAAGAAGACCCGCCTTCTTCATCAACCCAGTCCTCTTCCGAAAACAGAGGACCCTTCTATGTTTCTTCAAAAGCCCAGTCAGAGTTCTCACTCTCTCGAATCTCCGCTCAAGGAAGCTAGGAACACGGACTGGCTCATGATAGGAGAATCTTCTCCAGTTCCAATGCTGGATCAACAACAATGGCCAAGTACGATGCATGGCAAAATAGGATCAACTGCTGAGAGCTCACTCGACAATTTCAATCCTTTTCTAGTGAAAGAAGAACCCCTGAACCTAGGTTTTTCCACAGGTTATCCTTCCGGTGAAATCCATCATTTCGGCAAAAACCAATATTTCCTCAACTCAAATTCGCTTCCCCTCGACAAGCCCAAGATTGAGAATCCCAAGGGATTCATTGATGCCTGGTCCAGTTCGGTATCAGCTGGCAACAATAGCCGCTGCTCTGTTTCGTCAGATGAAAATATCTCTCTTTCCTCACTCACTCTGTCCGTGGGTGGCAATAATTCAATCCAAGACGAAATGGGCCGAGCGCATTTGGGCTTCAGTGTCTTGGATTCTTATCGGAATCCAAGCAAGAGCCACTCTCATGCCACTTGGCTTGGTTCGAATTCATGGATTTCTTCAACGCCTGGAGGACCATTGGCCGAAGTGCTCGGACCTGGTATAAATGCGACCCTTTCTAGTCCTCCATCTCCTGGCGTAGGTAATGAAGATCCTGGTAGTGTTTTGACGACTACAGTTTCTTCTCCTTCAGGGGTCTTGCATAGAACACTGGCTTCTTTGTCTGATAGTAGTGGCGGTAGCAGTCCGACCCCCTCAAGTTCCATGGTGAGGTCAGAAATCACTCTTAAGTGGTTCAATCCCAACAAATTGGCATCGTCTGAT
>gnl_Eucgr_v2.0_Eucgr.D01674.1
ATGGCAGCATCTACAAATGCGAGAGTGCCATTTACAGCAGCACAGTGGCAAGAGATGGACATGGAGAGACAGAGCATGATGCTCAAGCACATGCTGACCTCTGTGCCTGTGCCTGCTGGTCCTGAACTCATCTTGCCCATCACCAGATCCCTGCCCACAGTTCTTCCTCCCCAGTCCAACAGGGGTTCTGATCCAGAGCCGTGGAGGTGCAGAAGAACAGATGGGAAGAAATGGAGGTGCTCGCGAGACGTGGCTCCTCACCAGAAGTACTGTGAGCGCCACTCTCACAAGAACCGTCCCCGTTCAAGAAAGCCTGTGGAATTGCAAGCTGATTACACAAAAGCCGCCAACGCCACCACCAAGAAAAGCAACGTCACCACCACAAACTCTCAATCCCTCAGCTCATGCCAAAATCCTCAATTCCTCAACCAGACACCAATCCCATCTTCAGTTTTCCCCACCGCGGCGGCCTCAGCTTATGACCAACCCAGGGGCTTGGAGTGGTTCATGAAGGCCGAGACCATCCCCAGCCAAGAAGACTATCACCATCACCAACAGCCTATGCATGCCGCCTGCAACAGAATCGACCCATTTCATTTGAAGCAGCCACATATGCCCCTGAGCTCATACTCTGATTATGGAAGTACCCACGAACTGCATGAGACCAGGCATTTCATCGACGCATGGTCAGCCCCGCACAGAGACGACAGCTCAAACAGGGCAGCCTCTGTTTCTGCAGGCAAGAAGATGCCCGTTTCCTCCCTCAGTTTGACGATGTGCGGGATTGGAGAAGAAGACAGCAAGAATACGGACATGGGCCCGGGTTTAATGGGTGGAGAGCGCGAGAAGTCAGGGGATCTGAGGCCGCCGCACTGGATGATGAGCCCCGCCGGGTCATGGATGGGTTCAACGACGCCGGGCGGGCCGTTGGCTGAGGCTCTTTGTCTGGGGACTGCAAATGCAAGTTCCGCGAGAATGGCGGCAGCATGCGAGGCGACTCCTCAAGGTCGCATTAGTGTCACCCCTACTAGCAGTAGGAGCTCCAGTAAAGATGAAGGGCATGAGCTTAATCTCATAAGC
>gnl_Eucgr_v2.0_Eucgr.D02603.1
ATGTCTGCTAGGTTACTTCATTACCCCAGCTTTGGTTATTACTCCTTCTACGGGAAGAAAATAGACCCTGAGCCAGGTAGATGTCGAAGGACAGATGGTAAGAAGTGGAGGTGCTCTAAAGATGCACACCCCGACTCTAAGTACTGTGAGCGGCACATGAACCGTGGCCGCTACCGTTCAAGAAAGCCTGTGGAATCACAAACTGTCTCTCAGTCTCTGTCAACCGCTACATTAGACGTTGCTACTGGGAGCTCTAGTGGTGGCAGAAGCTTCCAGAACCTGCCTTCACAGTCCCTGAGTAATCCTGTGAACTTGTGCTTTGGAAGTGGCCTCTCTCAGTTGCAGGTGGAGACTTCACCATATGGAAATTATAACAAGTACAGTGAACTCAAGCCAGGAGGAGATGCAAACAAATCCATGATGGCAGCACCTGGGACTATAAAGATGAACTCTCTTTTAAACACCCATCATGCGGCATCTCAAGCACCTGCCGACCTCTTATCAGAAATGGGGAACAGCTCTGCTCTTCAAGAATTTGGCCGCTTGCCTTCTGATGCAACGTCAAAGCAGCAGAAACAACATTATTTCTTTGGCATGGATTTCAGCTCGCCGGGTCCAGTGAAGCAAGAGCAGCAACCGGTTCAGCTCTTCTTTGATGACTGGTCAGAGACCAGAGAGAAGAGGTTCTTCTTTGATGGTCAAAGGTCTGACATGGTTTCGTTCTCCTCTGCTCAGTCGCATCCATCCGGGTACTCAGACAGCAATCTCTCGGATTTGTCAAGAAGGGATGCA
>gnl_Eucgr_v2.0_Eucgr.F04420.1
ATGAGTGGGAGTGGAAGTGGAAGAATGATGAACAGGTATTATCCATTCACAGAGGCACAGTGGCAAGAGCTAGAGACACAAGCCCTTGTCTACAAATACATGGTGTCAGGACTCCAAGTCCCATCTGAGCTCATCTTCAGCGTTAGAAGGAGCCTGGAGTCCAACTCCTCCTCACTCTCCTTTGGCCCATTCCCTCCTCATCAGGTGGGTGGGTGGGGTGAGTTCCAGGCGGGTTATGGCAGGAAAGCAGACCCTGAGCCAGGGAGGTGCAGAAGAACAGATGGGAAGAAATGGAGGTGCTCCAAGGAGGCCTACCCTGACTCCAAGTACTGCGAGAAGCACATGCACCGAGGCAAGCACCGTTCAAGAAAGCATGTGGAACAACAGCAACAGCCGCCAGCCTTGTCGATCGGCGCCGCCGCTTGTCCACCGACTTCTTCATGCATTATCTCGGCTAGCGGTGAACACGAATACCACCACCCAACACTCCATCCCTTCATGACTACTACTTCTTCCTCCTCCTCCGCTAGGCCTGCTCCAGATGCGGGTCCATTCCCTCATCCGTATGAAGCAAGCAGCCACCACCTTCAGCACAACTACGTGCTGAATTCTTATTCTCAGAACCATAAAGATGGCAGG
>gnl_Manes_v6.1_Manes.04G144700.1
ATGTTGAACGCAACAAATACAAGAAATAGGTCTCCGTTTACTCCAACTCAATGGCAAGAGCTTGAACACCACGCTCTCATCTACAAATACATGGTCTCAGGTGTCCCTATCCCACCTGAACTCATCTATTCTGTCAAAAGAAGCTTGGAGTCTTCTTTAGCTTCAAGACTCTTTCCTCACCAATCTCTTGGGTGGGGTTGTTTTCAGGTGGGTTTTGGCAGAAAAGCAGACCCAGAGCCAGGGAGGTGCAGAAGAACAGATGGGAAGAAATGGAGATGCTCAAAGGAGGCTCACCCGGACTCTAAGTACTGTGAAAGGCACATGCATAGAGGCAGAAATCGTTCAAGAAAGCCTGTGGAACTTGCTTCAACTATAACATCATCAACTGCTGCAACTACTACTGTAATAAACCCTTTGCCATCAATCAACAGAAACCTCCCGGCCATCACTTCGCCTTCTGCTTCCTCTTACTCTTTCTCTTCTCTTTCTTCAGCCGTGGAACCTGAATACCACGTCGTCCATCAAAATCCTAGCCACAGCACCATCTTTAATCCTTTCGTTTACCCTCATTCTTCATCTTCTAGACCTCATGGTTCTGGCTTTTCCCCTCAAAATAGCACTACCCATAACCTATTTTTGGACCCTGGCTCTTCTTCTCATTCTGATAAGGATTATAGGTATTTTCATGGAATGAGGGAAGATTTAGATGAGAGAACTTTCTTCCCAGAAGATTCAGGAAGTTTGAGAACTCTACAAGATTCATATCAACAACTGGCAACGAGTTCCGATAAAGGATACTCTCAATCACAGTTTGAAAGCATAGCTGATTCATCAAAAGAAGAAGAAGATCATCAGCAGCAGCATTGCTTCGTTTTGGGTACTGACTTTAAGTCATCAGCTGCAAGGCCAATCAAATTAGAAAAAGAAAGTGAAACCCAGAAATTATTGCACCATTTTTTCGGTGAGTGGCCACCAAAGAACTCAGACCCTTGGCTGGATCTTGCATCCAGTTCAAGACGGCACACAGCTGGTAAC
>gnl_Manes_v6.1_Manes.08G160800.1
ATGAGGTCTCCATTTACAGTGTCTCAGTGGCAAGAACTAGAGCACCAAGCTTTGATTTTTAAGTACATGATGGCTGGTTTGCCTGTGCCACCTGATCTTGTGCTACCCATTCAAAAGAGCTTTGAGTCCATTTCTCATAGATTTTTTCACCATCCCACCGTGGGATATTGCTCCTTTTATGGGAAGAAGGTTGACCCGGAGCCGGGACGATGCAGGAGGACTGATGGTAAGAAATGGAGGTGCTCCAAAGATGCATACCCAGACTCCAAGTATTGTGAGCGCCACATGCACCGTGGCCGCAACCGTTCAAGAAAGCCTGTGGAATCACAAACCATGACACAGTCATCGTCCACTGTGACATCACTGACTGTTACTGGAAGCAGCAGTGGGACTGGAAGCTTCCAGAATCTTCCGCTGCGTACCTTTGGTAATCTCCAGGGCACTGGTTCTGGAACTAACCAATCCCATTATAATATGGACTCCGTTCCCTTTGGGATCCCTAGCAAAGATTACAGGTATGGTCAAGGACTCAAGTCCGAGGTTGGTGAGCATAGTTTCTTCTCTGAAGCCTCAGGAAGCAACAGAGGCCTCCAGATTGACTCACAGCTAGACAGTGCTTGGCCTTTGATGCAATCCAGAATCTCATCATTTCCCACGTCGAAGTCCACTGATAATTCAATGTTGCAGAATGATTATCCCCAGCATTCATTTTTTAGTGGTGGATTTGCCACTGGGGAGCTTGTGAAGCAGGGTGGCCAGTCTCTTCGGCCCTTCTTCGATGAGTGGCCTAAAACCAGGGATTCTTGGTCTGGCTTTGAAGATGACAGATCCAACCCAACTTCATTCTCTACAACCCGCCTTTCAATATCCACTCCCATGGCTTCATCCGACTTGTCCACGCCAAGTTCTCGTTCACCACACGATAACATAGACGGCATGTCAAGGACTGATGGCTCTGTTGCAGAATGCCCTGGCAAATTG
>gnl_Manes_v6.1_Manes.02G031200.1
ATGGAGAGACATGGATACAACGGGGGTTCAGCAGGATCACCACCAATTGGGCTAGGCCTTGCGCTTGGACGTGGTGGTTCGACTGATCACAGACCAATGCCAATCCCTGCCTGCACTGGATCTTACGGCTTCACCATTCTGCAACTTCAAGAGCTACAACTCCAATCTCTCATCTACAAGTACATAGAATCCGGATTCTCGGTCCCTTACCATCTTGTTCTCCCTTTATGGAAGAGTGTTCCTAGCTCCCTCAGCGGTTCCAATTCGAAGTTGTATCAACCCTACCCTTCATCCATGGGTGGTAGCAACAGCATCCCATTGCACTTGGAATATAAAATTGGGATGGACCCAGAGCCAGGGAGATGTAGAAGAACAGATGGGAAGAAATGGAGGTGCAGCAAGGAGGCTCTCCCAGATCAGAAGTACTGTGAAAGGCACATGCATAGAGGGCGTCAGCGTTCAAGAAAGCTTGTGGAAGCTAATTCTGAAACCCTTAATGCAAGCACCAACCTCTCGATTTCACTTCCATTCTCAAATGATGATCCATCAACTGGAGAAGTTGGATTGAGGCCT
>gnl_Manes_v6.1_Manes.05G190700.1
ATGCATGGATATGCAGTTTGTACTGGTCAGAATCTAAAGTTCACAAATGGAGCAGATCTAGAACCAGGGAGGTGCAGGAGAACAGACGGGAAGAAATGGAGGTGCTCAAGAAATGTAGCTCCTGACCAAAAGTACTGTGAGCGTCACATGCATGGAGCTCGTCCCCGTTCAAGAAAGCCTGTGGAACTCCAAGCCAGCAGGGAGACTAACACTAATAACAAGAAGAGGACTCGTTATAATCCTGCTATTTCTGCAGAATCTCCATTTCCTGCTATTATTTCTGACAAGAACGGTGTTTCTTCTCAATTTGTTAGTACTGTTTCGCCTCCTTACCTCCAGGCTCCTGTTTTTCTTGAAAACCCCATTGACAAGGTTACAAGTTGTGATGCATCTCTGGCCTTTGCTTCAACATTCAAGGAACCCAGGAGTTTGGAGAGAATGATAAAAGGAGAAACTGCTGATGAACAATGGCACTGTGTAGTAAAGCAAACAGATATTGGAAGAGAGACTTTGAACTGGAACTCCTTTGGAAATTTCAGCGCGGGAGAAGATCAACAGAGCAACCCGTGCATGTTTCTTAGCGAGACACCTAAGGGTTTCATCGATGCATGGTCTAATGGAGCATTAAACAACACAGGTTCTGCTGTTTTCTCAACTGGGAAACTTTCACCCTCCTCCCTATATCTATCCACGGAAGGAGTTGACTGGTCAGATTACGAAATGGGTCAAATCCAAATGGGGTTAGGCCCGACGGAACCGGATCAAAATCGTGAATGTTGTGCCAAATATCTGGCCTTGGCCTCTGCTTCTTGGACAGGGGCCACACCAGGTGGTCCTCTGGCTGAACTCAGCTTGAGAATGGCGATTCTAGAAGAGCCTCCAGCAATTGCATTATCTTCACTATCTGGGGTTCTGCAGAGAACGCTTACTTCATTTTTCGATATCAGTCGTAATAGCAGCAAAAAGCTGGCGAGTTCTGTAAGGGCCAAATTTGAGATTGGATTGCTGCGGTTGGAT
>gnl_Manes_v6.1_Manes.05G043700.1
ATGGAGGCTAAAACTCTACGAAGAAGCTCAGCCTTCAGTGATTATCTTTTGAGCTTTTCAGGCGGTGGGCCCCATGGGAGTGATGAAGATGAATTACGGAAGCTGATCGAAGTAAAGAAGAGTTATCAGGTAAGGGAAGGAGCAGAATCACCGTCGATAAAACTACGCAACGGGATTGGTGATCATCGTGGCTCTGTAATCAAATACGGGAAGGCGCTATTAACAGCGGCTCAGCTGGGTGAGCTTCAGCGACAGGTGATTATATACAAGTACATAGCAGCTGGCCTCCCAGTGCCTTCTTCACTTGTACTTCCCATTTCAAAGAATGTGGCTTCATCTTTTGGATTCGATAATGGTGGAAACCATAGACTAAATCCAAGCTTATCAGTTGTGGGTTTCAGTCCTCTGGCAGTTGATTATAGAAACATGATGGATCCAGAACCAGGGAGGTGTAGAAGAACTGATGGGAAGAAATGGAGGTGTAAAAGGAATGTGGTTTCTGGTCAGAAATATTGTGAGCGGCACATGCATAGAGGCCGTCAGCGTTTAAGAAAGACTCTGGAAGTCGATGCTCCTAATGCAATACCATTAAACAACTCAAGCAAAACTCCACAGAATTCTAAAGTCAGCGGTTCCAGTTCAATTCACTGTAACACCGCCTGCAGTGAAGTTGATGCCAAAATGACTGGTTCAACGAAGGCCGCTTTTATGGTTAGTTGCCCAAAAAGCATTAGCGCCAGCTTGAACCCTAGGGTCATTGCTGGCTGCGTCATGATCCCTAGCACTGTTCCCACGGACTCCACCATCACCACAGCAATTGTGGGAACTAACGAGGGGAGAAGTAACAAAAATCACAAGACTGAAACTATTGTTGATATGAATGTCAATTGTAGTGAAAATGTTAGTTTGAAGAATCTGATTGGAGGTAACAACAGCAGAAACATTACAAATACCAAAGGCCTTGCCTTTCAAGGACTAAACTTCTCACCAAAGAGTGTTCTTCAAGTTCAAAACTGTGGCACCACATGCTTGTGCAGAAATTACATAGATGTTGAACCAGGGAGATGTAAAAGAACAGATGGAAAGAAGTGGAGATGCCGCAGAGATGTTGTGCCTAGTGAGAAGTACTGCGAGATGCATATGCATAGAGGTGCAAAGAAGCGTGTGGAAGCTTCCCAGTCACCTGCTCTACTCAATGCCAATCCTGAGGTTATCTCAACCACTAGCAGCTGTATGCACCCTACTGCAATCTTTCCCAAGAGAGGGCACGATATAAACTTAAACACTAATCTCTCTATCTCAATAGCTGCAAATCCTCAACCTGTGGTTATCGGTAATTCGAGTGACACCACTATCAGCAATAACAGTGACACCACCATCAGCAACCCCATAATCGCTTCCTGCAAAGATGGAGACTTCTCTTCT
>gnl_Manes_v6.1_Manes.09G129700.1
ATGCACCGTGGCCGCAACCGTTCAAGAAAGCCTGTGGAATCACAAAACATAACACAGTCATCATCCGCTGTGACATCACTGACTGTTACTGGGAGCAGCAGTGGGACTGGAAGCTTCCAGAACCTTCCCTTGCACGCCTTTGGTAATCTCCAGGGCACTGGTTCTGGAACTAACCAATCCCATTATAATTTGGACTCCATTCCCTATGGAATCCCTAGCAAGGATTACAGGTGTGGTCAAGGTATTAAGCCTGAGGCTGGTGAGCATAGTTTCTTCTCTGGAGCTTCAGGGAGCAACAGGGGTCTCCAGATAGACTCACAGCTTGATAGTGCATGGTCATGGAGGCAATCCAGAGTTTCATCATTTCCCACATCAAAGTCTATTGATAATTCAATGTTGCAGAATGATTATCCCCAGCATTCATTTTTCACTGGCGAATTCACAACCGGGGAACCTGTGAAGCAAGGTGGCCAGTCTCTTAGACCCTTCTTTGATGAGTGGCCTAAAACAAGGGATTCTTGGTCTGGCCTTGAAGATGATAGATCCAATCCAGCCTCATTCTCCACAACCCGGCTTTCAATATCCACCCCCATGGCTTCGTCGGACTTGTCCACACCGAGTTCTCATTCGCCACACGATAAC
>gnl_Manes_v6.1_Manes.16G096400.1
ATGATGAGTGGGACAAACAAATTTCCATTCACTGCATCACAGTGGCAAGAACTAGAACATCAAGCACTAATCTTCAAGTATATGGTCTCTGGCATTCCCATTCCATCTGATCTCCTCTTCACCATAAAGAGAAGCTGCCTAGACTCTCCATTCTCTTCAAAACTCTTTCCCCGTCAGAATTCACATGTTGGGTGGAGCTGTTTCCAGATGGGTCTTGGGAGGAAAATAGACCCAGAGCCAGGGAGATGCAGGAGAACAGATGGAAAGAAATGGAGGTGCTCAAAAGAGGCATACCCAGATTCCAAGTACTGTGAGAGACACATGCACAGAGGCAAAAATCGTTCAAGAAAGCCTGTGGAAATTGCAACACAAACAGCGACAGTGAACCCATCAATAACGCCAACAGTCTCATCAATCACCAAGAGCCACTCTACTCTATCAACCCCACCTTCCCATTCTCTTTCTTTATTGTCATCTGAGTCCCACCAAAATCACCTTCATCAATCTGGCTACCATTCCCATCTCAACCATCACTTTTTGTCTTCACATGCTGCTTCAAGACCTCCAGGAAATTTTCTTTCACCAGATGAGAAATCTACTCCATTGCTTTTCAACTCTGGTGGTTCTTGTTCCCTGAGTAACACAGACTACAGAAACAAGAGTGCTTATGGGCTGAAAGAGGAGGTTGATGAGCATGTTTTCTTCTCAGAACCCTCAGGTTCTATGAGAAATTTATCTGGATCATCTTTGGATAATGCTTGGCAATTCACTCCATTAACAATAAGCTCATCCTCTACTTCATCTTCTTCAAACCAGAGGAGTGTGTCTAATTTACATAATGAGTATGCTTACTTACAGCTTCATAGCTTAAGTGATCATGGTGACCCAAAACAACAAAAGCAGTATCAACAAAGTTATCTTCTGGGAAGTGATATGAAATGCGTTTTACCCACGAAAATTGAGAAAGAAGAGCCACAAAAGACTGTCCATCATTTCTTTGACGAGTGGCCGCCAAAGAACAAAGCTTCATGGCTTGGTTTGGATGATAAATCACCAAATAGCACATCAGTATCAACAACCAGACTCTCAATCTCCATTCCCTCCTCTTCTCATGACTTCCCCATATTCAATTCAAGAACACATGATGATGGT
>gnl_Manes_v6.1_Manes.11G020200.1
ATGATGAACGCACCAAACACAAGAAATAGGTCTCCTTTCACTCCAACTCAGTGGCAAGAGCTTGAGCATCAGGCTCTCATTTACAAATATATGGTCTCAGGTGTTCCAATCCCACCTGAACTCATTTATTCTGTCAAAAGAAGCTTGGAGTCTTCTTTGGCTTCCAGGCTCTTTCCTCACCAACCTGTTGGGTGGGGTTGTTTTCAGGTGGGTTTTGGCAGAAAAGCAGACCCAGAGCCAGGGAGGTGCAGAAGAACAGATGGGAAGAAATGGAGATGCTCAAAGGAGGCGTTCCCGGACTCCAAATATTGTGAGAGACACATGCACAGAGGCAGAAATCGTTCAAGAAAGCCTGTGGAACTTGCTTCGACCGCAACTTCGACGACAGCTACAGCTACTGTAACAAATCCTTTACCATCAATCAACAGAAACCTCTCCACCCCAACTTCTCCTTTTGCTTCCTCTTACTCTTTCTCTCCTCTTTCTTCAACTATGGAGCCTGAAATCCCCGTCTATCAAAATCCTAGCCAAAGCTCCATCCTTAATCCCTTCCTTTACTCTCATTCTTCATCATCTTCTAGACCTCCTGGTTCTGGTTTTTCCCCTCAAAATAGTGCTACCCATAACTTGTTTTTGGACGCTGGCTCTTCTTCTCATGCAGATAAGGATTATAGATATTTTCATGGAATGAGGGAGGTTGTAGATGAGAGAGCTTTCTTCCCTGAAGCTTCAGCAGGGAGTGCAAGAAGCTCACAAGATCCATATCAGCAATTGGCAATGAGTTCCTATAAAGGCTACTCTCAATTACAATTTCAACGCTTAGCTGATACTTCAAAACAACAAGAAGAAGATCAGCAGCATTGCTTCGTTTTGGGTACTGATTTTAAGTCATCATCTACAAGACCAATCAAATTAGAAAGAGAAGGTGAAACCCAGAAACCTTTGCACCATTTCTTTGGTGAGTGGCCACCAAAGAGCACAGACTCGTGGCTGGATCTTGCACCCAGTTCAGGACTGCACACAGCGGGTAAT
>gnl_Manes_v6.1_Manes.01G264700.1
ATGGTCATGGGGGCTATACATCCACAGAGCCCTGCCTCCAGAAGTGGGCCCTGTAAGGGTGAAGATAAAGTACGGACGCTGGCGACGGAAGTAAAGAAGGGTGATGATGATCAGGTAAAAGAAGAAGCAGCATCACCATCGATGAAGTTGTGTATTGGGATTGGTGATGATGATCGTGGCCCCTCGATCAGACACGGGAAGGCTCTGCTAACAGAGGCACAGCTGGTAGAGCTTCAGCGACAAGTGATTATATACAAGTACATAGCCACAGGACTTCCTGTGCCTTCCACTCTTGTACTTCCCTTTTGGAAGAGTGTGGACTCGTCGTCCGGCTCCGTTAATGGTGAAATCCTCGGACCATATCCAAGCTTTGAGGGATACAGTCCTCAGGAATTTGATTATAGAAATATGATGGACCCAGAACCAGGGAGGTGTAGAAGAACTGATGGGAAGAAATGGAGGTGTAAGAAAAATGTGGTTTCTGGGCATAAGTATTGTGAGCAGCATATGCACAGAGGCCGTAAGCGTTCAAGAAAGCCTGTGGAAGCTTCTCAAATGCACACTGCTAATGCAACATCACTGAAAAATCCAAGCAAGACATCACAGAATCCAAGCACCAGTAATTCCATTTCAATTGCTGCAACTCTCTCAAATAACACTGGTATAAGCCATAAGAACTATGGCACCGCCTGCAGTAGCGCTAATGCCCAAATCATTGGTTGTACAACAGAAGCTGCTACTGTGGTTAGTGGCCAGAAAGCCATTAGCACAAGCTGGAACCCCAGGGGCATATCTGGATGTTTAAATGCCAATGCAATTATGATCACCAGCAGTGTTCCCACGGACTCTACCATCACCACAGCAACTACAGGAGGTAACAAGGGTGGAAGTAAGTACAATCACGAGACAAACAGTTTTGCTGATAGGAATGTCAACTGTAGCGACAGTATTGGTCTGAAGAATCTGATTTATGAAGGCAACAGCAGCAGAAACTTCAAAAATGCCAAAGGTGTCACATCTCAAGGATTGAACTTCTCACCAAAGAGTGTTCTTCAAGTTCAAGGTTGTGGCACCGCATACTTGTACCGAAGCTATGTAGATGTTGAACCGGGGAGGTGCAGAAGAACAGATGGTAAGAAGTGGCGATGCCGCAGAGATGTTGTTCCTGGTGAGAAGTATTGCAAGATTCACATGCATAGAGGTGCAAAGAAGCCTATGGAAGCTTCCCAGTCACCTGCTCTACTCAATGCCACTCCTGAGACCTCCACCACAACTGCTACCTTGCTCAAGAAGGCTGATGGTATAAACTTAAACACTACTCTCTCTATCTCATTATCTGCAAATCATCAACTTGGGACTAATGATACTACTAGTGACACTACTATCAGCAATAACAGTGACACCATCATCAGCAACACCATAATCGCCCCCTGCGAAAATGGAGACTCCTCTTCT
>gnl_Manes_v6.1_Manes.01G070800.1
ATGCGAGAAATGGAGTCCCAAACTCCACCTTCGAAGATTGCCCGTCTTGCCTCTGGTGTTGGACAGACAGGTTGTTTGAACATGGAGAGACATGGGTCCAGCGAGGGTTCTACTACAGGGTCACCTCCAATTGCGTTGGGACTAGCTCTTGGACTTGATGGGTCGAGTGATCACAGACCAACACCAATCCCTGGCTGCTCAAAACCTTACGGCTTCACCATTCTCCAACTGCACGAGCTACAACTGCAATCTCTCATCTACAAGTACTTAGAATCTGGATTCCCAGTCCCCTACCATCTTCTTCTTCCTATATGGAAGAGCGTTTCTAGCTCTCTCAACAGTGTCAACGACTCAAGCTTGTACCAACTCTACCCTTCCTTCATGGGAGGTAGCTTCTCATTGCATGCAGATTACAGAAATGTGATGGAAGCGGAGCCAGGGAGATGTAGAAGAACAGATGGGAAGAAATGGAGGTGCAGCAAAGAGGCTCTCCCAGATCAGAAGTACTGTGATAGGCACATGCATAGAGGGCGTCATCGTTCAAGAAAGCTTGTGGAACCTTCTTCTTCTCAACCCATTAGTGCAACCACCAACCTCTCCATTTCACTTCCAATCTCGAATGATCCCTCAAATGGAGAAGTTGGGTTGAGGCCA
>gnl_Manes_v6.1_Manes.01G041800.1
ATGGCTACAGATGGCTTTAGCTTTGTAGACAAGGTAGAGAGAAATAGTAATAGTAGTAGTGATTGTGCTAGGACTGTGATGGTTGATCAATATGATCACTACCATCCATTTCCATCATGTGGATTAGGTGGTGGTGGTGGTGATGGTCCCACACGGTACATCAATAGGTGTATCTCTAGTGATATATACGATGTTGTTGTCGCTGGTGGAGGCGGTGGTGCTCCTGGTGGTGCAGCAGATGGTTTAAGAACTCTGCAGCCTTTTGACATCTCTCCATCTCAAACGGCTATCACTGCCTTCAAATCCCCAGGAATAATGGCATCATCTATGGGGTTTCCTTTTACAATTGCACAGTGGAAAGAGCTTGAGAGACAAGCTTTGATATATAAGTACATGATGGCCTCTGTTCCTGTGCCTTCACATCTTCTCTTTCCAAATCCAAGAAATCTCGACTCAGACCAGGCTGCTTGTCGTTCTTCTTTGGGTGGTGGTCTTAATCTCAAGTTCACAAATGGGGCAGATCTACAACCGGGGAGGTGCAGGAGAACTGATGGGAAGAAGTGGAGGTGCTCAAGAGATGTGGCTCCTGATCAGAAATACTGTGAGCGTCACATGCACAGAGGCCGTCCCCGTTCAAGAAAGCCTGTGGAACTCCAAGCCAACACCGATATTAACAATAGCAAGAAGAAGACTCGTTATACTCCTGCTATTTCTGCAGAATCTCCAGTTCCTGCTGCTGTTGGTTCTCAATTTTTAGGTACCATTTCGCATCCATACCTCCAGGCTAGTGACAAAGTTGCAAACTTTGATGCTTCTCTGTCCTTTGCTTCAGCATTCAAGGAACCCAGGAGTTTAGAGTGGTTGATAAAAGGAGAACCTGCTGATCAACAATGGCACCATGGAGGAGAAGCTCTGAACTTGAACTCCTATGGGAATTTCAGTGCAGGAGATGATCAACAGAGCAATCACTCTACTTTATTTCTCAATGGTACACCTAGAGGTTTCATTGATGCATGGTCTAATGGAGCATCAGATGACCAGAGTGAAACCTCGAGAAACACTGGTTCTGGCGTTTCCTCAAATGGGAAGCTTTCACAATCCTCTCTGTCCCTTTCAATGGGAGGTTTCAACAGCATGGATGACGAAAAGGGTCAGATTCAAATGGGTTTAGGCCTAATAGAATCAGACCAAAATCGTGAATGTTCCACAAAATCGCTGGGTCTGGCCCCTGCTTCTTGGACAGGGGCTACGCCTGGTGGTCCTCTGGCAGAAGTCATACAACTGAGTTCGGCGAACACTGGTAGTCAGTCATCTCCAGCAGCTGAAAATGGAGAATCTGGGAGCCCTCCAGCAACTGCGGTTTCTTCGCCGTCTGGGGTTCTGCAGAAAACACTTGCTTCGTTTTCAGATAGTAGTAGCAATAGCAGCCCAGTAATGGCGAGTTCTCAAAAGGCCAAATCTGAGATTGGGCTGTTGTGGTTGAAT
>gnl_Manes_v6.1_Manes.03G039500.1
ATGTTGAGTGGAACAAACAAGTTTCCATTCACTGCGTCACAGTGGCAAGAGCTTGAACATCAAGCATTAATCTTCAAGTATATGGTCTCAGGGATTCCCATTCCAACTGATCTCCTCTTCACTATAAAGAGAAGCTGCTTCGATTCTCCACTCTCTTCAAAGCTTTTTCCTCGTCAACCTCCACATATTGGGTGGAGCTGTTTTCAAATGGGTATAGGGAGAAAAATCGACCCAGAACCAGGGAGATGCAGAAGAACAGATGGAAAAAAATGGAGATGCTCAAAAGAAGCATACCCAGATTCTAAGTACTGTGAGAGACACATGCATAGAGGCAAGAATCGTTCAAGAAAGCCTGTGGAAGTTGCAACACAAACAGTGACAGCCAAGAACCACTCTTCTCTATTAACCCCACCTTCCCATTCTCTCTCTTTATTGTCATCTGAGACCCACCAAAATCATCTTCACTATTCTGGCTACCATTCTCATCTCAATCATCAGTTTTTGTCTTCACAGACTTGTTCAAGACCTCCTGGAATTAGCCTTTCAGCCCGAGACAACGCTGCTCCATTGCTTTTGGACTCTGGTGGTTCTTGTTCCCTGACGAACACCGGTGACAGGAGTGCTTATGGGCTGAAAGAGGAGGTTGATGAGCATGCTTTCTTCTCAGAATCCTCTGGTTCTTGGCAATTCACTCCACTCACAATGAGCTCATCCTCTACTGCATCTTCTTCAAATCAAAGAAATTCATCTAGTTTACATAACGAGTACTCTTATTTACAGCTTCATAGCTTGAACGATCATGATAATCCAAAGCAACAAAAGCATTATCAACGAAGTTATCTTCTGGGAACTGATATGAAATGTCATTTACCTTCAAAAATTGACAGAGAAGAAGAACCCCAGAAGACTTTTCATCGTTTCTTCGATGAATGGCCTCCGAAAAACAAAGATTCATGGCTTGATTTGGATGATAAGTCGACAAATAGCACATCAATATCAACAACTAGACTTTCAATCTCTATCCCCTCCTCTTCACATGACTTCACCATCTTCAACTCAAGAACACATAATGACGGT
>gnl_Medtr_Mt4.0v1_Medtr3g092330.1
ATGGGTGAGTTTCGCGTTCAAGACAAGGAACCTAAAAAAAAAACCAACATTGTTGTTGGGTCGGTGCAGAGTTTTGAAGGTTTCTCTAATAATCATCACCACCGTTCATTTTTTCATAATCATGATTCTTCTTCTGCTTCTGCTGCTGATGCTGATGGTTATGGTCCCACAACATACAACATGTCTTTTGGGGGTGATTCTTCTGCTCTAGGTGCTAATGCTATCATTGATAATGGTGGTGTATCCTTAAATTTTCAACCTTTTCACAACATTTCTGCCTCCAACACAACCCTCAAAGCAGGTGGAATGGCGGCTTCAATAGGAATAGGGTATCCTCCTTTCACAAGTGCTCAATGGAGAGAGCTTGAAAGACAAGCTATGATTTACAAGTACTTGATGGCTTCACTTCCTGTTCCTTCTCATCTTCTTTCATTGGATGGTGGTTTCAATTTGAGGCTATCAAATAGGAACAATACTGATCCAGAGGCTGGTAGGTGCAAAAGAACAGATGGTAAAAAATGGAGATGTTCTAAAGATGTAGCTCTTAATAACAGGTATTGTGAAAGGCATATGCATAGAGGTCGTCCCCGTTCAAGAAAGCCTGTGGAACTTCACACAAATAACAATAGCAATAGTCATCATCAAATCAAAAAGGCTCGTTGTGATTCTAACCCTTTTTCTGTGCCTGATTTTACTGTGGCTGTTCCTAATCCAACTACAAGAAAATATGGATCTTCATCACATTTTCTTGCTTCTACTCCCCTTCATCCTTATCTCCAATCTTCCCTTTCTTTGCATAATAGCAGCTTTGAGGGTTCAAATAAGCAACCAAGGGGCTTGGAGTGGATGCTGAATGGAGATCCAATTTCCCTTGGTGCTTCTAATTCAGGATGGAACCCTCTGATGCATAACAACAAACTTGGAATGACCAATGAAAGTTCTTATCATAATAACACTGAATCTCAGTATCTGAATTCATTTCCACTATATAACAGTTCTGAACTAGCTCAACATGAAAAACCCTTTCCTCTCTTACTTAATCCCCTTGTTGTTCCAATGCAAACTCTCCAATCTGAGAAACCAAGAGGTTTTAGTTTCATTGATGCTTGGTCTAATACAGAGACAGTGGAAAACAATGCCAACACCACCACCACCTCCAACAATGGTTCTGCATCAGTTGGTAAATTATCCCTTTCATCACTTGATCTATCAATGGGAGGTAGTGCCGTGAGTGAAGAAATGAGTACTATTGAAATGAATGCTGCGGGTGACGATGATAGTACTAAAATAGCATTATCAAATTGGCTCAATTCAGCACAACCTTGGTTAGGTTCAACACCTGGTGGTCCACTAGCTGAAGTTCTAAGGCCAAGCAATGTTACTTCCATCAGTGATGCAACAAATTCTAATCCATCTTCACCTCTCACAACAACAAATCGTGTCGAATCCATTGGCACTTCAGGAACAGGAATGGTATCCTCTCCATCTGGTGTTTTGCATAATAAAACACTTGCTTCATTTTCTGATAGTAGTGGTAATAGCAGTCCAAATGTTGCATCATCAAGAGCTAATTCTGAAATTGCCTTACTCAATAAGTTTAATCATATTTCATATGTAAAT
>gnl_Medtr_Mt4.0v1_Medtr2g041430.1
ATGAACAAGAACAAGTTTCCTTTTACTCCTTCACAATGGCAAGAACTTGAACATCAAGCTCTTATTTACAAGTACATGGCTTCTGGTATATCTATTCCACCTGATCTTCTTTTTACCATAAGAAAAAGCTATTTGGATTCTCCTCTTTCTTCAAGACTTTTTCCTAGTCAACAACACCAACACTTTGGATGGAACTATCTGCAAATGGGTTTAGGAAGAAAAATAGATCCAGAGCCAGGTAGATGTAGAAGAACAGATGGAAAAAAATGGAGATGCTCAAAAGAAGCATATCCAGATTCTAAATACTGTGAAAGACACATGCATAGAGGAAAAAACCGTTCAAGAAAGCCTGTGGAAGTTGTTAAAACAGCAACAACAAATACAAATAATATTAATAATGCTTCATCACTTACCAAAAATAGCCCTGCATCATTAACTAATTCTTCTTCTTCTTTGTCTTTTGAGACACAACAACATCACCAAAACTATCCTCAAAATTCTTGCTATGCTTCTAATTTGCAACAGTCCTTTATGTATCCTCATACAACTTCAAGGTCAACTTTGTCATCTGGTATTGGTTTGTCTTTTGAAGACAATAGTGCTCCCTTGTTTCTTGACAGTAACACTTGCTCTCAGAATAACACTGATTACAGGAACAGGTATGTGTATGGACAAAAAGAAGAGGTTGATGAGTATGCATTCTTCAAAGAACCTTCTGGTAGCAGTACTATGAAAAGCTTCTCTACTTCATCAATGGAACATGATCCTTGGCAACTAACACCACTTACTATGAGTTCTTCCTCATCATCTTCTACTTCTTTGAGACAGAGGAGCTATTCGGCGTTGTCCAATGATTACTCTTGCTTGCAACTTCAGAGCCTTAGTGAACACTCAAAGCAAGATGAACCTCAGAAAACTGTTCATCGCTTCTTTGATGAATGGCCACATAAAGGGAGAGATCAATGGCTTGATTTGGATGATAAATCATCTACTACTCAATTATCAATTTCTATTCCATCCTCTACTCATAATTTTCCAACTTTCACTTCAAGAAATCACCATGTTACATCG
>gnl_Medtr_Mt4.0v1_Medtr8g035910.1
ATGGAAGCTAAACCTCTTCAACTTGTTCCCTCTTCACACAACAGCACAACTGGTGGTGGACCCCAGATGAAGATTGAGAATGGTGAAGTTGATGAAGAGAAAAGGGTTGTTGTTGGAGTGAAGGAAGATATAGAAAACAAGCCTTTGATCACAGAAGCTCAAAGGCGTGAACTTGATCATCAAGTTTTTATTTTTAATCATTTTGCTTATAATCTTCCTCTTCCTTATTACCTTTTGCAATTTCCAAGTAATATGTCAGAGTACAGTCGTCGTGGGTCTGATTATGTGACTATGGTGGATCAAGAACCACATAGGTGTAGAAGAACTGACGGAAAGAAATGGAGGTGCGGCAAGGACACAGTACCTAATCAGAAGTATTGTGAACGTCACATGCACAGAGGTCGAAATCGTTCAAGAAAGCTTGTGGAAACATCTCAACTTAACTCTCCTTTGAAAACAAATCCTAGTGGTGGTGGCAAGTCACATGCAAAACTAGTCCCAAACATTAAATCTTCAGTTTCAAATCCAAACCCTTTGATTATTCATCACAATGGCACATTCTCATACAATCCGAGGACCTTCTGCGTTGTAGATACTTCTTCTGTTTGTGATCGGTCGAGACATGTCATAGATTATGGTGCCACTGCAGTGACAACTTCGGGAAGCACGACATCCGTTTCTTTGGATAACAGAGTTTGTCCTAACGTATGCAAGCAAGATGAGCAGATCAAGAGGTGTATCACCGACAACGTGGGTATTAAAAGTGGTCGGAAAGGAAGCATATCTTGTGAAAGTATTGGCATCTCTACTGGAATAGGCTTTTCCCCAAAGAGTGTTCTTCCAGTTTCTGGTTGCAATGATTCATACCTCAACAACAGAAACAATATATTAGAACCTGAACCCGGTAGATGCCGAAGAACAGATGGTAAGAAGTGGCGATGCAAGAGTGCGGTTCTTCCAGGTCAGAAGTATTGTGCAACACATATGCATAGAGGTGCTAAAAGGCGTTTTACAAACCTCGAATCTCCTCCTCCTGCCACCACTGTTATTCCTAAAACTACTGATATTAGTTCAGCTGTTACCATTGCTCAGTTGCCCGACCCTTCGGCTCCAATCGACATCCAGAAAGCGAATTGTTGGTCTCCGAGCACTAAGCTTTCAATGTCGGTTCAAGAAAGTGCGCCCTTTGTTGATTGTAATGAGAAAAGTGTTAGCAGCGGTGACACGGATGGTACTAGTACCACCATCACTGACACCATGAATGAGTGTAGCTATCTTTCTTTC
>gnl_Medtr_Mt4.0v1_Medtr8g035640.1
ATGAATCTCTTATTTGCATGTCAATGTTATATTACTAACTTTGAGGGTAAATTTTTCATCACAAAGCTAATAGAGCTTTCTTGCTCATTTTCTGATGTAATTTCAGTTTCTGGTTGCAATGACTCATACCTCAACAACACAAACAGTATATTAGAACCTGAACCCGGTAGATGCCGAAGAACAGACGGTAAGAAGTGGCGATGCAAGAGCGCGGTTCTTCCTGGTCAGAAGTATTGTGCAACACTTATGCATAGAGGTGCTAAAAGGCGTTTTACAAACCTCAAATTTCCTCCTCCTTCCACCACTGTCATTACTACAACTACTGATATTAGTTCAGCTGTTACCATTCCGTTGCCCTACCCTTCGACCCCAACCGATGTTCAGAAAGCGAATTGTTGGTCTCCGAGCACAAAGCTTTCAACGTCGATTCCAGAAAGTGAACCCTTTGTTGATTGTAATGAGAAAAGTTACATTTTTGTTGATTGTTGGTCTATCAATGTATGT
>gnl_Medtr_Mt4.0v1_Medtr8g020560.1
ATGATGAGTGCAAGTTCAAGAAATAGGTCACTTTTCACACCAAATCAATGGCAAGAACTTGAACAACAAGCCCTAGTTTTTAAATACATGGTTACTGGAACACCTATTCCACCAGATCTCATATACTCTATTAAGAGAAGTTTAGACACTTCAATATCTTCAAGAATCTTTCCTCATCCACCAATTGGGTGGGGATGTTTTGAAATGGGATTTGGCAGAAAAGTAGACCCAGAGCCAGGGAGGTGCAGAAGAACAGATGGCAAGAAATGGAGATGCTCAAAGGAAGCATATCCAGACTCAAAGTACTGTGAAAGACACATGCACAGAGGTAGAAACCGTTCAAGAAAGCCTGTGGAACTAGTAGTTTCTTCTTCAACAACAACACCAACAAATAACACAAACACAGCATCTTCTTACAGCAACAGAAACATCTCCTTGAACAACAACAGCAGCAGCATAAACTCACCTTCTTCTTTCCCTTTCTCTACTTCATCCATGGCTTGTCATGATCAGTCACAATCTTTTTCACAATCCTACCAAAACTCTTCTTTAAACCCTTACTATTACTCTCAATCAATTACCTCTACTAACCCACTTGATCATTCTCATTTTCAAACTCAAGATGCTACTACTCATCACCTCTTTTTGGACTCAACATCTTATTCTCAGGATGACAAGGACTTTAGGAGGCAAGTTCAAGGAATAAGAGATGGTACTGTGGATGAGAGAACTTTCTTTCCAGAAGCTACAGGTTCATCTAGGAGCTGTTATCATGATTCATATCAACAACAACTATCAATGAATCCCTTTAAGTCTTACTCAAGCTCACAGTTTCAGAATATCAATGATGATAATTCAAGACAACAACAAGAACAACACTGTTTTGTTTTAGGCACTGACATCAAGTCAACAAGAACAACAAACAAGGACAAAGAAAGTGAGACAACTCAGAAACCACTTCATCATTTCTTTGGTGAGTGGACACCAAAGAACACAGATTCCTGGCTAGATCTTGCTTCTAACTCCAGAATTCCAACAGATGAG
>gnl_Medtr_Mt4.0v1_Medtr0001s0490.1
ATGAATAGCTCTGGGGGTGGCAGTAGTAACGGAGGAGGTGTAGGGATGATGATGGGTTACAGTAAATCATCACCATTCACAGTGTCTCAGTGGCAGGAACTTGAACATCAAGCTTTGATCTTTAAATATATGGTTGCTGGTCTTCCTGTTCCACCTGATCTTGTCCATCCTATTCATTCCAGCTTTCACTCTCTTTCTTCTAATAATTTCTTTCACCACCCTATTCCTACCTTGAGTTACTGTTCCTTCTATGGGAAGAAGGTGGACCCGGAGCCAGGAAGATGTAGGAGGACTGATGGAAAAAAGTGGAGGTGCTCGAAGGAAGCATACCCAGACTCCAAGTACTGTGAGCGCCACATGCACCGTGGCCGCAACCGTTCAAGAAAGCCTGTGGAATCACAAACTATGGCACAGTCGACATCCACTGTGACATCGCTGACTGTCGCTGGTGGCAGCAGCAGAGCTGGTAACTTCCAGAACATTCCCACAACAAATGCATTTGGTAGTGTTCAAAATACTACAGGTTCTGGAACCGACCGTGCCGATTATCATCTTGATACCATTCCCTATGGGATTCCAAGTAAAGAATACAGGTATCTTCAAGGTCTTAAATCTGAGGGTGGAGAACATAGCTTCTTTGCAGAAGCTTCAAGAGGAGACAACAAGGGTCTCCAAATGGAGTCGCAGCTGGAAAACACATGGCCTTTGATGTCAACTAGAGTTGCCTCTTTTTCTGCATCAAAATCAAGCTGTAATAATTCCATGTTGCAGAGTGATTATCCCCAACATTCATTTTTATCTAGTGAATATGGATCTGGAGAAGCTGTGAAGGAAGAGGGCCAGCCTCTTCGACCCTTTTTCAGAGAATGGCCTAAGAGCAGAGAGTCATGGTCTGGTTTGGAAGATGAGAGATCCAACCAAACAGCATTCTCCACAACTCAACTTTCAATATCCATTCCTATGTCATCGTCTGAATTCTCTGCCACAAGCTCTCAGTCACCACACGATAAC
>gnl_Medtr_Mt4.0v1_Medtr5g027030.1
ATGAGCATTCAACAACCGCCGTTGATGTGGTCTCCAACACATCCACCGTTCACTGTCTCTCAATGGCAAGAGCTAGAACATCAAGCTCTCATCTTCAAGTATCTCAAAGCTGGTTTATCTGTTCCTCCTGACCTCCTTTTACCTATTCGGAAAAGTCTTCAATTCATGTCTCATCCATCTCTGGGTTATTATGGAAAAAAAATTGACCCAGAACCAGGTAGGTGTAGAAGAACAGATGGTAAAAAATGGAGATGTGCTAGGGATGCTCATCCTGATTCTAAGTACTGTGACCGGCATATGATTCGACGTCGTTACCGTTCAAGAAAGCCTGTGGAATCTTCTTCTTCTTCTTCTTGTTCACAATCTTCATCTTCAGTTTCAGCTACTACTTCACAAGGTGGTTCTAGTGGAAGTACTAGTACTGTTTCTGCTTCTGTTACTGCTACTTCAACTTTTCAAACACTTCCTTTGCATACAAATGGTACTCGTGAAGGTTTAAGTTTCAATCTTGGGAACACCGTGCCCCACATGGACCCTATGCTTCTTCCTCTTCAGGGTTCTAAGAAACCTTATAGGTTTGGACTGAACTCGGAAGCAGAGGAGAACAACCTCTTACAGAAAGATCTAGGATCTGTGAAGTATCAAGGTTATGACTTCACTTCAGATGGCATGTGGTATAATAACATGTCTCAGATTTCATCAAACACTGTTTCAGAATCAAGGAATGGTTCTTCCATGGTTGACAACTACAACTTCCAACAGCGAACAACAAGAGAACCTGAGCTGTTTAACCTCGACGCTGCAAGGTCCAAGGAAATCGTCTTTAACGGCCAGCTAGGTAGTTTGAAACAGGAATATCCATCCTCTCAGTCTCTCTTCAGTGACTGGCAGTGGAAGAAAGATTTAGCCTCCTCTGGTGTGGAGTATAGGCCAAGCAAGGATTTTAACACTAATCCAGATGTCAATGTTGAT
>gnl_Medtr_Mt4.0v1_Medtr4g125490.1
ATGATGAATGGAAGAAACAGGTATCCTTTTACTCCAACTCAGTGGCAAGAGCTTGAACATCAAGCTCTTATCTACAAATACATGGCTTCTGGTATTTCCATTCCTCCTGATCTTCTACTCACTATCAAAAGAAGCTACTTAGACTCTTCAAGACTCTCACCTCATCAGTCTCAACACTTTGGGTGGAACTATTTGCCAATGGGATTAGGAAGAAAAATAGACCCAGAGCCAGGTAGGTGTAGAAGAACAGATGGAAAGAAATGGAGATGTTCAAAAGAAGCATATCCAGATTCAAAGTACTGTGAAAGGCACATGCATAGAGGGAAAAACCGTTCAAGAAAGCCTGTGGAAGTTTTGAAAACAACAAACACAGATGCTCCTGCTGCTACTTCAACAATCTTATCAATTACTAAAAATAGTAGTCTTGATTCTGATCATAACACTGCAGCACTAACATCAACAACCCATGACACTAATTACCATTACCCTCAACACTCTTCTTATGCTTCTTCCCATCTTAACCACTCTTTCCTTTACCATAACCCTCCATCCTCAAGGCCTAACTTCTCATTTCAAGACAATAGTGCTCCCTTGTTTCTTGACAGTAATGGTTCTTCCTCTCACAATAACAACAACACTGATTGCAGGAACAGATATGTTTATGGACTGAAAGAGGAGGTGGATGAACATGCTTTCTTCACTGAACCTTCTGGAACTATAAGAAGTTTATCAGCTTCTTCAATGGATGATTCATGGCAACTCACACCACTCACTATAAGCTCATCTTCCTCTTTTAAACAGAGGAATTGTTCTGGTTTATCAAATGACAATGAGTACTCTTACTTGCAACTTGACAACAACTCAAAACAACCACAGCAAGATCAAGGTTGTTACATCTCAGGTAGTGAAGAAACATTCATGAAACATGGGAAAGAAGAACCTCAGAAGATTTTTCATCGTTTCTTTGATGAATGGCCACCCAAAAGCAGCAGAAACTCATGGCTTGATTTGGATGATAAATCATCCACCACTCAGCTTTCAATCTCCATTCCTACATCTTCTCATGATTTCACAACTTTTAGTTCCACAAACCAACGAGGTAAATGGTTTCTCTTCACTCTATTGTCTTTGAAGCATTGTTACAAACACATCAACATCGATAATAATTTGAGAAAAACTTTATTGTCTTTGGAGCTCTGTAGCACTAACATTTCTAGCACTGATAATAATTTTTACCTTTGTCAACGTGGTCGTGTGAGTGTTGCGCCTGGTGTCCGTGTCAATGGTTCA
>gnl_Mimgu_v2.0_Migut.E01342.1
ATGAGTGGAACAGCAGCACCAGTGATGGCTGTGGGAGTGGGAGGGGGTGAAATGGGGTACGGGGGGTTTACGCCCCCGTTCACAGCAATGCAGTGGCAAGAGCTTGAGCAGCAAGCCATGATATACAAGTACTTGGTCGCTGGCATGCCGGTCCCACCGGATCTTGTTATGCCCATTCGTCGTAGCTTAGAAGCACTCTCCGCCCGCTTCTTCAACCACCCCGCCATGGGCTATTGTTCGTATTATGGGAAGAAATTCGATCCGGAGCCAGGAAGATGCCGGAGAACCGACGGGAAAAAATGGAGGTGCTCGAAAGACGCACACTCGGACTCGAAATACTGCGAGCGACACATGCACAGAGGTCGCAACCGTTCAAGAAAGCCTGTGGAATCAACCCAATCTAACACTACTTCTCAGCCCTTTTCGACTGCAATGTCGAACATCTCAACTAGTAACAACAACAACAACAACGGTAGCTTCTTAAGCAATGGTGGCGGAAGCTTCCAAGACATGCAGCCGTTGTACTCTGCTGTTCGTTCGGAAGGACTGACTTTCGAGAGCAGTGTGAAGAAGCTGCAAATGGAAACTAATGCCTATGCTGCGATGGATAATAAGGACTTCAGGTACATTCATGGACTGGCTACTGATGCGGACGACAGTAGTTTCTCTCCGGAAGCTTCTAGAAGCATGGGATTAGGTTCATCTGCAGGCAGCAGCAGCAGCACATGGCGTCTGACGCCTTCTCAGTATTCGTCGAGCTCCCTTTTCAAGCAGAGATCCGATCCTCCGCTGCTGGACCACCATTACTCCCCTGCTCCACAAACTATGCCGCCTCGTGGCTTCCACTCCACTGATATCAACTTCTCGAAACCAAACCAGCAGCAGCATTGCTTCTTCGGGAGTGATAATAACGGGATAGGAATGAAACAGGAGAATCAGCAACAACAACCTGTGCATCTTTTCTTCAGTGAGTGGCCCACAACTAAGGAATCTCAGTCGAATCTCGACGAAGAAGGATCTAATCCGAGTGTGTTTTCGTCTACTCAGCTCTCTATCTCGATTCCTAGTGCCTCTTCTAGTTTCTCTTCGAGGAGTGCTTACTCTGCTAACGATGAT
>gnl_Mimgu_v2.0_Migut.E00302.1
ATGGCCTCAATTCCCGTACCTCCTCAGCTCCTCTTACCTACAAGTACTGCTGCCACGTCACCAACAACAGCAACAACAACACCGGCCGCTACCTTGACGGGTCAGGATCTGGGTCGGTATCCGGGAAACGGGTCGGATCCGGAGCCGTGGAGGTGCAAGAGAACAGACGGAAAGAAGTGGAGGTGCTCGAGAGACGTGGCGCCTAATCAGAAGTACTGTGAGCGCCACGCGCACAAGAGCAGACCCCGTTCAAGAAAGCATGTGGAAACCCCTTCCCACAACAACAACTATTCAGTACACCACCACCACCAACAAAGGTCAACTCCTCTCTTCCCTCCAACAATGGCTTCTTCCACTCCGTCGTCGTCGTCGTCGTCGTTTGACCAAACCAGGTGCATTGAGTGGTTCATGAGAGGCGGCACCACTACACACCAAGGA
>gnl_Mimgu_v2.0_Migut.F00160.1
ATGGAAAAGGGAGCTACCGTGAGGACTAATGGGTTTAACATTTCCGACAATAAATTACTGCTGTCTTCCAACAGTGATGAAATTGTTAGATTGATGAAGCAGAAGCTACACCACCCCCACCCCCACCCCCACCCCCACCACCACAGTAGTGATGAAGAAGTATTCCCCTCCAAGATTTGGATGGACCTCCACCGTCACCGTCCAGTCGACGCCGGCGGAGCTAACGAGGCGGCGGCGGTGGGCCGTGATGACCCATCATCTTCTTATTCCACCACCACCACCGCCCCACCCTACAAATCCCTAGGTGGAGGAGGTATGGCGGCGGCGTTTCCATTCACATGTGCACAGTGGAAAGAGCTGGAAAGACAAGCCATGATTTATAAGTACATGATTTCCTCTGTACCGGTGCCCCCCAATCTTCTCTTCCCACTCTCAAGAACTGATAACTATTCTCCTTCCTCCTTGGTGTACAATGGTGGAGGGTATTCGAAAAACGGAGATCTGGAGCCCGGTAGATGCAAGAGGACAGATGGCAAGAAATGGAGGTGTTCTAGAGAGGTGGCTCCCGGCCACAAGTACTGCGAGCGCCACCTTCACAGGGGCCGCCCCCGTTCAAGAAAGCCTGTGGAACTTGCTAAAAACGACGCCGTCCTTCTTCCTAACAAGAAAACACGCCTCCAACACCAACATCTCCCAATCTCCACTCCCACTACTTCCCTACACTTAGCTGCTGCTTCTGCAACAACAACAACTACTACACTTCCTAAATCAGATCCCACCATTTCTTCTTACAAGGGTTTCAATAGGGATATGGGGTTTGGATTTGCAAACGAGGGGTCTTCAATTTACGGCTCGACTCCCATTTTCCATCAAGATTACTACATGGATCAACTCCAACTGAATATGCTTCCTTATAATCCAACCATGGAAATCGGGCCCCAAGCAACCGGTTTCATCGATGCTTGGTCAACTGACAATCTCAATACCAACAACCAAAACAACAATGGCAGCAACGAATACTCGTTATCTTGGATGAACCGTGGAGATTTCTCCCCTTCGCTCGATTTATCCATAGCCATGGCTGCCGGGAACTTCATAGACTCCGAAATGGGGAATGTCCGAATGGGGGCCGATCACGAAGAGAACACCATCAAGGATTCGGATTCGAGTATGCCGAGCCCTGTTTTTTGGGAGCCGTTTGGGAGAGGTGGGCCGCTTGCGGAGGCTCTGCAGGTAACTTCCCCTCGTGAATGTTCTATCGGCACGCCAGCTACTACTGTTTCATCGCCTTCCGGGGTTGTTTATAATAATAATAATAATAGTAATAGTAGAACTGATCATGGTAGTGTTTGCAATAGCCCTACTTTCCACAGGTTCAGT
>gnl_Mimgu_v2.0_Migut.F00995.1
CTACCATTGAAATCCGCCATTAAAGAAGAAAATTTCTTTACGAGTATTTTTGTTCTTTTTTTGATTTTGTTTTCTAATTTTGGATATGGGTCGGTGAATATTTTATCCCCTGTTTCTTCAAAAAGCTGGTTTTTCTATTCCAGGATTTTTTATTTAAAAAAAAATAGCAATATGGAAAAAGGATGTAATACAAGTTGTTGTAGCATCAGCAGTAGTGGGTTTAGCGTTTCAGATAAGAAATCATCACCAAACAGTTTATTCGTCACTAATTCCACCAAGATTTGCATGTCGGCTGGTACTCACGGCGGCGGCGCTGGTGAAAATATTGCCCGCAGTAAAAACCCTTTTGGCGCTTATACCCCTTTTGCTCACTCCACCATCCCCTCATACAACAAGTACCCTGCAGGTGGTGGTTCAAGTATGGAGGAGGGGTATCATCCATTCACAAGTGTGCAATGGAAAGAACTGGAAAGACAAGCCATGATATACAAGTACATGATTTCATCCGTACCCGTCCCTCTCGATCTTCTCTTCCCGCCTCCTATTATTGTTAATTCATCACCACCACCACCACCTAGTAGTTATTCGAAAACCGGAGATCTGGAGCCCGGCCGGTGCAAGAGAACCGACGGCAAGAAGTGGCGGTGCTCCAGAGATGTGGCCCCCACTCAAAAGTACTGCGACCGCCACCTCCACCGCGGCCGCCCCCGTTCAAGAAAGCCTGTGGAAACCACTTCTACTACTACTACTCTACCCCATAAACATAATAATAATAATATTATTCTTAATCCCCACAAGAAAATACGCACAACTCATCATCAGATTGTTTCTGCAAATCCAAATGCAAATGAACCCCTTTTGTTCTTCAACCCTCCTAAATCCGATCTCACTAATAGGGGTCTGGTGTTAAACGACGTCGTTGCGGAAGGAAAAGAGGGGTTTTCTGATTACAGACCTATCTTCCATGAAGATTATTCTCGTGCGTTCTGTAATCAGAATTTCAGCCCACCTGAAATTGAAGTGCCGAATAATGGATTCATCGATGCCTGGTCTTCAATTGATGATTACAATCTGAATAGCAGCAGCAACGGCGGCGGCGGCGGAGATCTGTCGTCGCCGACTTCGCTGAATCTGTCGATCGGAAGTAGGGTAAAGGAGTCGGTATGGTTCGCAGGTGGGGGCCCACTCGGAGAGGCGCTTTCGTCGCCGGCGGCGACCACTGTTTCTTCGCCGTCGGGTGTTCTTCAGAGGACGATGTTTTCGCACTCCGATGGCGGCAGTGTTTGCAATAGCCCTACTGCTTTTGCTGCAGATGCTCCACTCTACTGGCTCAAT
>gnl_Mimgu_v2.0_Migut.L01553.1
ATGTACAGAAGAAGATTCTGCTACACCAATGGTTGCTCTGAAATAAATATACCTACTCTGCTCAAAACCATTTACTCTAACCAAATACCAAATACTCTCTCTCTCTCTCTCTCTCTAAAGAATATGTTCCCATTCACAACATCACAGTGGCAAGAACTTGAACACCAAGCACTTGTGTTCAAGTACATGATTTCTGGACTTCAAATCCCACAAGATCTCCTCTTCACCATCACAACTAGCTTCCACTCTTCTCTCTCCTCAAAGCTCCTCCACCACCCTCCTCCTCCTCAACACATGATAGGATGGAATGGATACCAATACGAACAACAGATGGGATACGGTCATCGAAAAATAGACCCGGAACCGGGGAGGTGTAGAAGAACAGATGGGAAGAAATGGAGATGCTCGAAGGAAGCTTATCCAGATTCTAAGTACTGTGAGAGGCACATGCACAGAGGCAGAAACCGTTCAAGAAAGCCTGTGGAAAGCATCACTCTCTCCTCAAAACCACCCACTAATATTAATAATAATAACAATACTGCTATTCCCACTACCAACAACTACTCTTCTTCTTCTTCTTCTTCTTCTTCTTCTTCTGCTCAATCCCATTTTCTTTATCCCCATAATACCCCTTCCTCATCCTCCAGACCTGGTGCCACCAAGTTTTTCATGGAGTCCAATCCTTACAGAAACCGAAATGGACCAGAAACAGACGAGCACCCGTTTTTCTCGTCGGGGATTAATTCTTCTTCTAATGGTGTGAGTGAATCTGCTTCTTGGCAACTGTCGCAAATGAAACAGAGCAATGCTTATAATTCTTCTGGTCTCGAAAGTTGGCAGCAGCAGCTACAAAGTCTTACCAGGCAACAAAACCACCACGATCACTTTAATAATAATAACTACAGTAGCTGTAATAATCATGTGCGGCGGCCGTTGAGCAACGACGACAGGGATGAAGAAGATAATCATCAGCCCAAGAAAGTGATGCATCATTTTCTTGATTCTTGGCCTGATTCCGAGCATCACCAACTGTCCAACAACAACAAGACTCACCTCTCGGCATCGGCACCGAACTCTCTACACGACTTCTTCATGACTGAAAAA
>gnl_Mimgu_v2.0_Migut.A00569.1
ATGAGTGGGACGGCTTCAACATCGGTGGCGGTGGGGGTGGGGATGGGGGGCGGAGGGGAGATGGGGTACGGTGGTTATAAGCCACCGTTCACAGCGGTGCAGTGGCAGGAGCTGGAGCACCAAGCTATGATATATAAGTACCTGGTGGCTGGCCTGCCGGTACCGCCGGACCTTGTTATGCCCATTCGCCGGAGCTTTGATGCACTCTCCGCCCGTTTCTTCCACCACCCTTCGTTGGGCTACTGTTCGTATTACGGAAAAAAATTCGACCCGGAGCCAGGAAGATGCCGAAGGACAGATGGCAAGAAGTGGAGGTGCTCGAAAGACGCGCATCCAGATTCGAAGTATTGCGAGCGGCACATGCACAGAGGTCGAAACCGTTCAAGAAAGCCTGTGGAATCACATTCATCTACTCCTTCTACTTCTTCACAGTCGTCACTATCGACTGCGATGATGTCACACCTATCTAGTGGTGGCAGCGGCGGTGGTGGTAGCAGCGGAATCTTCCAAGGCGGTGGGGGCCGCGGCGGCGGCGGAACCTTCCGGAGTGTTCCCGTGTATTCCGGTGTCGGTTCGGAAGGGTTGTCTTTTGGGAGCAGTGTTGCGAAGCTGCAGATGGAACCCATCTCGTACGGAATGGATGATAAGGAATTCAGGTACATGCACGGACTAACTCCCGATGCCGACGACAGTAGTTTCTCTCCGGAAGCTTCCGGAAGTCTCGGTTTGGGCTCTAATGCAGGAACAGCCGCCACCTGGCATCTCATGCCCTCTTCGAGCTCGTTATTGAAACAGAAATCAGATTCCCAATTATTGTTCGGCCATCAAAATAACTCTCACTCTTTCGAGTCCATTTCGCAGAGGCAGCAAGAGCAACAACAACAACATCCGGTTCATCCTTTCTTTAGCGAGTGGCCCACAACAAAGGAATCTTGGTCAACCCTCGAAGACCAAGATGGGTCCCACAAGAATATTCTCTTCTCGTCTACCCAACTTTCCATGTCGATTCCAAGGGCTTCTTTGGACTTCTCTGCGAGGAGTGCTTACTCGCCAAACGATGCT
>gnl_Mimgu_v2.0_Migut.J00936.1
ATGATGAGTAATAATAATATTGGGAGATCAAGTAGGTTTAATCCTTTCACTCCATCCCAATGGCAAGAACTCGAACACCAAGCTCTTGTGTACAAGTACATGGTTTACGGAATCCCCATTCCGCCCGATCTCCTCTTCACCATCCGCCGGAGCCTCCACCACCACCACTCTTCTTCCACCACCTTCCTCCTCCACCACCATCACAGCGGGTCGTGGAACAGTTTTAATATGGGGTTTGGTAAAAAGATAGACCCCGAGCCGGGGCGGTGCCGGAGAACCGACGGGAAGAAATGGCGGTGCTCTAAGGAGGCGTACCCGGATTCCAAGTACTGCGAACGCCACATGCACAGAGGCAGAAACCGTTCAAGAAAGCCTGTGGAAACTGTTCTTCTCCCCCACTCGTCCACCGCCGCTAACTCGCCGTGCAACCGAAACGCGGCGACGACGACGACGACGACGACTCCCCTCGGAAACACGCTTCTTCCTTCTCACCACCCGCCACCCCATTTCCTCTACTCCCATTTCCTGTCCGAATCTAACCCCACACTTTGCAGAAACACCAGCGACGGGCGGGCGGCAGCGAATGGCGGCGGTGGCGCCGACGAGCATGTGTTTTTCCCGGACGGCGGCGGCGGTTCTTCTTCTTCTTCTTCGTCACAAACGAAAGTACTGCAGTACGGATATTCATCTAATTGTGATTTGTTCGGCGGGCAGAGAATGATTCAGAATGCAAGTTTGGATAAGAGAGACGAACTGCACCCCCACAAGAAAGTAATGCACCATTTTATCGACGAATGCCCCCCGAAAGACGACAACGGACAATATTCCGATGATAAAACGACGATTATGCCGATGCCGATTCACAGGACACAGCTCTCCATTTCCATTAATCCCAACTCATTGCACGACTTCTTCATCACACACAAA
>gnl_Mimgu_v2.0_Migut.B01653.1
ATGTATTTATTGCCGATGCATTCCCAACTACTCCTCCCCACTACCGCAGCACCACCTCCAGGAAATGAAGACGATGATGGTTGTTCATTAAGAGAAGATTCTGGTGAAAGGATCAATCTTGAGCTTGGGATTGGACGGTGTGGATTAATTGCAGATGAAATTATTAAAATTAAACAGGAAAATAAATTAGATTCCATTTTCAGTGCTGCTCAGTTTAATGAATTATGTAACCAAATTCATATCTGGAATCTTATAAACTCTGGTTTGCCTGTGCCGTTTCATATTTGGATGAGTGTTTTTACTTCCTTCGGCCCTTCAATCTGCAACACATACCCTAACAGTTTCTGTACTAAAAGCTGTGATCATACTAGTAGTGAAATGGACACTGAACCAGGGAGGTGTAAAAGAACAGATGGGAGAAAATGGAGGTGTAGTAAAAGCGTGCTTCCACACCAGAAATACTGCGAACGCCACATGTACAGAGGCCGCGGTCGAGGTTCTTCATCGACAAGAAAACACACTAGTACACCTACTGAAGGTGTTCGTACAAGTGACGAAAACATCGATGGTTTATCGGCAATTCAGACAGCCATTTCTGCTCAAAACATGACTTACATGGAACAACGCAATGGCGTATTTGGTTCGTCTCCGAAGAGTGTTCTTCGTGATTGTGCAGGTAAAGTCAATCTGGAATTGGGCAGTAAGGGCAATACAGTAACTTCACCACAGAGATGCCGAAGAACAGATGGCAAGAAATGGCAATGCAGAAGAGATGTTCTCCCCAATCAAAAGTACTGTCAAGTGCACATGCATAGAGGGGCGAAAAGGCTCGTTTTGAATCCGGAATCTTCCAGGAAAGTTCCGGAAGGTTCTACTCGGATAGCTCGTATTTCTTGTACAAGTCTCGGAAACAACATCAACTTGAACACTGTGCCAGCAAGTCCTCACCGACACGTCACTGAGAACAATTCAACTAGCAGCAGCACAAGTGATGCCACTACCATCACAGATGAAAACATTAGCTCTTGTCTTAAAAACTCATTT
>gnl_Musac_v1_GSMUA_AchrUn_randomT04320_001
ATGAACAGCTTTGCGGCGGTGGTCGGGGGCCGGCCGCCGTTCACGGCGACACAGTGGCAGGAGCTGGAGCACCAGGCGCTGATCTTAAAGTACCTAATGGCGGGGGTTCCCGTGCCGCCGGAGCTCATCATTCCCATCCGGAGGAGCTTCGAGACCTTGCCCGGCAGATACTACCACCCTTCGCAACCTTTGGGCATAATGAGTTACTATTCATACTACGGGAAGAAACCGGACCCAGAACCAGGGCGATGCCGTCGCACCGACGGAAAAAAGTGGCGTTGCTCTAAGGACGCGTACCCTGGTTCCAAGTATTGTGAGCGCCACATGCACCGTGGCCGCAACCGTTCAAGAAAGCCTGTGGAATCACAAACTGTCGCTCCATCCCAGACTTCCTCATCGGTGTTGACATCCCTCTCTCCCTCTGCGAGCAATGCCAGCGGCACCGGTGTTGGAAGCTTCAGGGGCATCACCCTGCAGCCGATCACAGGGCCAAGCAATGCACAGAGTTTGTGCTTTGGTGGTGCTAGTTCATCTCAGCTACCCATGGACACTGGCACTTTTGGAAATAGTTTATATTGCCTGCAAAGAAAAAGGCTCATTGCATTCATCTTCTTTTTACATATTTCAGAGATTGCACTGTTTTCAGTGCTTGCAAATTGCAATGCCCCATGTACTTGGGAAACAAATCAATCTGTTAAATATCCTCGTTCGATTGATGGAAGAAGTATGCGTAGTTGGATTTCTTGGTACTTCTCTGGACTTAAACCTGATGCGGATGAGCACAGTTTCTTTTCTGGAGCGTCTGGCACTGCTAGGGCCCTTGGGGTGGACTCATCATTGGACAGCTCATGGCGCCCAATGCCACCACCAGTGTCCTCGTTTTCTCTGTCAAAAACACATGACCTTTCCATTCTGCAGAATGCCTACCCACAACTTCAGTCAGTGCAGGATCTTGGGCAGGTTACAATCAACTCACTCTCTCGACAGCAACAGCAGCATCATTCTTTCTTTGGAAGTGAGTTTGGTTCGTCGGAGCCCGTGAAGCATGAAACGCAGTTGCTCCGGCCCTTTTTTGATGAATGGCCAAAGACCAGAGATTCTTGGTCAGATCTTGAAGAAGACAGATCAAACCGGACCTCGTTTTCCACCACCCAGCTCTCTATTTCCATTCCAATAGCCTCATCAGACTTCTCCAGCACCTCTTCCCGGTCCCCGAATGGTGGGTCTCCATCC
>gnl_Musac_v1_GSMUA_Achr7T02330_001
ATGAGTGGCATAAGCAGTAGTTACCCCTTCACTCCATCTCAATGGCAGGAGCTGGAGCAGCAGAGACTCTTCTACAGATACATGGTCTCGGGCATCCCCAACCCTTGGGATCTCAGCCTTCGGATCAGGAGGAGCTTCTTGTTGGAACCCACCACCATGATCTCACCAACAGTAGCCTACCCTCCCCACCTTCACTTGTGTTGGGGCAGAGTTCGACTGGGCGTTGGCAGGGAAGGAGAGGATACAGAACCAGGGAGGTGCAGAAGAACAGATGGAAAGAAGTGGAGGTGCTCTAAGGAGGCCTTCCCAGGCTCCAAGTACTGTGAGAAGCACATGCACAGAGGCAAGAACCGCTCAAGAAAGCCTGTCGAGATGTCTTTGGCCGACAACCTCTCCACCACTGCCCAGCCGCCTTCCTCCTTCTCCTCCTCCACCACCACCAAATCCTCCACCTCCAATACCCCCTGTCATCACCATCCTTATCATCTCCCTGTCCCAGCACCGGAAGTTTCCAGTTTCCTGACGTGTCCCTCTTCAAAATCTCAGCATAACACACCAACCTACAACTCAGCTGACATTGCCTACAGGAAGAATTCTTCGCGATTTAGGCCGCTGGGAATGAATTCTTTGGTTGGAAAAGGACATATGGCCTTCGTTCCTCAGCAAAGCACTTCCTCCCACTCCAGAATAGATCTTCCAAGGGAAGAAAAACCACAACATTGCTTCGTTTTGGGTACTGACCTCAAGCTGGAGAAACCTGCAACAGTGGAGTCCAAACAGAAGCCCCTTCTCCATTTCTTGGATGAGCGGCCTACGACGAGCAACACCTTGTGCTTGGATTCCAAGGCAGATCATTCCAAGACCCAGCTTTCCATCTCCATCCCAGTGGCCTATCATGACTTCCCGGCCTTCAAATCTGGATTCAACAGAGAACGCTATAGAACTTCATCTGTCACTTTCAAGCTTTGCATAAACTGTGATCACTATGAACTCCGGTTGGAACTAATTCGCAGGTACTCATTTTGGAGTCAA
>gnl_Musac_v1_GSMUA_Achr2T04650_001
ATGATATCTTTTCCCCATACGCTCTCAAATGTTCAGAACAGTGCGTGTGTGTTCATCACTCCTGTTGTCTCCATGAAAGAGATCGGCCTTGTCAAAATTTACCACGGTAGTACGTCAGTACAAGTAAAATCAGATTCGGAAGATGAACAGCACGGTGGGGGAGGCGGCGGGGGGGGATGGGGGGGCAGGCCGCCGTTCACGGCGGCGCAGTGGCAGGAGCTGGAGCACCAGGCGCTGATCTATAAGTACCTGACGGCGGGGGTGCCCGTGCCGCCGGAGCTCCTGATTCCCATCCGGCGCAGCTTTGAGGCCTTGCCTGGCCGATACTATCATCACCCTGCGCTAGCCTACTGCTCCTACTATGGAAAGAAGCTGGATCCAGAGCCAGGGCGGTGCCGTCGAACTGATGGGAAGAAGTGGCGGTGCTCCAAGGATGCACATCCTGACTCCAAGTATTGCGAGCGCCACATGCATCGTGGCCGCAACCGTTCAAGAAAGCCTGTGGAATCACAATCCATTTCCCAATTGCAGTCGGCCTCATCTACTACGACATCACTAACTCCCACCGGGAGCAGTGGGAGTGTCAGCAGTGGAGGAGGCTTGCAGAGCATTCCCCAGTACTCCGTTGCCGGTCACAGCGGTAGACAAAGTTTGTGCCTTGGTGCCTCCAGCTCATTGCATCTGCCCATGGACCCTGGCCCTTATGGTAACAGTCATTCAGGTTATGCACGATTACGATTTTTTGATGCTTTATATGCCCTAATCAGTTGCCTGTTGTTATTATCAGTAGTAATTCATTCAACTGGAACCTGTAGGTACTTCTCTGGTGTTAAACCCGGAGTTGATGAGCAGAGTTTCTTCTCGGAAGCCTCTGGTAGTGCAAGGGGTCTTGGAATGGACCCAGTTGACAGCTCATGGCACTTGATGCCATCCCGAGTGTCATTGTTTCCATCTTCAAAAGCTAGAGATCCTTCTCCTCTGCAGAGTGCGTACACTCAGCTTCAGTCGGTTCAAGATCTCGGGCACGTAACAATCAGTTCAATGTCACGACAGCCGGAGCAGCAACAACACTCATTCATTGGGGGTGAGTTCAATTCACCAGAGTCTGTGAAGCAAGAAAGCCAATTCCTCCGACCTTTCTTTGACGAATGGCCAAAGACGAGAGACTCTTGGTCCGATATGGAAGAAGATAGATCCAACCGAACATCATATTCCACAACCCAGCTCTCGATTTCATTCCCGATGTCCTCCTCAGACTTTTCGACCACCTCTTCGAAGTCCCCTAATGATGAT
>gnl_Musac_v1_GSMUA_Achr8T12060_001
ATGGAAGGGATCGTGACGATGGCGGCGCCGTCGCCTTTGATGCTGGGGTTGGGGCTCGGGCTCGGGAGAGGAGTAGGAGCATCCAAACCGGTGTTCACCTTCATGCAGCTGCAGGAGTTGGAGCACCAGGCGCTCATCTACAAGTACATGGCCGCTGGCCTCCCCGTCCCAGTTCACCTCGTCCTCCCCATCTGGAAGAGCGTCGCTGCCTCCTCCTTCGGCCACTACAGCTACCCTTCCTTGATGGGCTACGGGAGCCTGTGCCTGGACTATCGGAACATCATGGAGCCGGAGCCCGGGCGGTGCAGGAGGACCGACGGCAAAAAGTGGCGGTGCTCCAGAGACGTCGTCCCCAACCAGAAGTACTGCGAGCGCCACATGCACCGGGGCCGCAACCGTCCAAGAAAGCCCGTGGAAGCGGGAGCTACCACCCCGATCACCGCCACTTCTACACAGCTGTCCATTACGGTTCCGGCTGTTGGGCGCCAGCTGACTACCGACGCCAACACCGGCATTAGCGGTGGCAGCCGCGTGTCTCCGCCAGGGCAGGGCCTATCGCACGCTCGCGTCCTTCGAAACGACGCTGCTGGTAAAACCGTGGCTTCC
>gnl_Musac_v1_GSMUA_Achr8T30640_001
ATGATGATGGGAGGGGGCAGTAGGTATCCCTTCACAGCATCCCAATGGCAAGAGCTGGAGCTTCAAGCCCTTGTCTTCAAGTACATGGTCTCAGGTATCCCCGTACCTTCTGATCTCATCCTCTGCATCAGGAGGAGTCTCTTCATGGATCCTCAAGCTCTTCCATTCATTCCCAATCCTCCCACGATTGGATGGGGAGCTTACCAGCTGGGTGATGGAAGGAAACCAGTGGATCCGGAGCCTGGGAGGTGCAGGAGAACAGATGGGAAGAAGTGGAGGTGCTCCAAGGAGGCCTACCCAGACTCCAAGTACTGTGAGAGGCACATGCACAGGGGGAAGAGCCGTTCAAGAAAGCCTGTGGAATTGTCTTTGGCCACCAACCCAACCTCCTCACAGTTCTCTTCATCAAACTTCGTTGCTGCTGCTGCTGCTGCTGCTGCTGCGGCTCCTCCTCCTCCTCCTCCTCCTCCTCTCTCGCTGTCAACACCTCAGACCCACCATTTCCTGCTTCCCTGTCCCTCCTCTTCGAGGCCTCCTGCCATGGGATTCTCACTCAAAGATGACTCTGCCAGCTTCTGTTTAGACTCTTCCCCCTACACGGTTGATAATTACAGGTTGGGGTCAATGGACATGAGCTCCGTTGAGGAGACAAAGCAGAGTTTTGGCTACATGCAAGGCGCTCATCCCCACTCCAGAATCTGTTTGTCCGAGGAGCAAGACAAGGAGAAGCACTACTTTGTGTTGGGTGCTGATCTGAAGACGGACAAGTCTGCCAAGTTGGAGCGGGCGGAGCAACCACAGAATGCAAGGCCATTCCACTGTTTCCTTGATGAGAAGCCGCAGAAGATGGAAGACTCTTGGATGAGCATGGATGCGGACTTGAAGATGCAGCTCTCTATCTCCATTCCCATGGCAAACCACGACAAGCCGGTGGCTGCCTCTCAGCGTTACAATGATGGT
>gnl_Musac_v1_GSMUA_Achr1T21940_001
ATGGTGGTGGGCGGGGGCAGCAGGTATCCCTTCACTGCATCCCAGTGGCAAGAGTTGGAGCTCCAAGCCCTCATCTTCAAGTACATGGTTTCAGGCATCCCCGTGCCTCCCGATCTCATCCTCTGCATCAGGAGGAGCCTCTTCGTGGAGCCTCAAACTCTTCCGTTCCTTCCTCATCGCCCCACGGTTGGATGGGAAGCTTATCAGGTGGGTGACGGTAGGAAGGCAGTGGATCCGGAGCCAGGGAGGTGCAGAAGAACAGATGGGAAGAAGTGGCGGTGCTCCAAGGAGGCCTTCCCTGACTCCAAGTACTGCGAGAGGCACATGCACAGGGGGAAGAGCCGTTCAAGAAAGCCTGTGGAATTGTCTTTGGCCACCACCCCAATCTCCTCCCACTTCCCTCCTCCCACTGCTCCTCCTCCTCCTCCTCCTCCTCTCTCACTCTCCACACCTCATCACACCCACCACTTCCTGTTCCCCTGCTCCTCCTCCTCCTCCTCCTCCTCCTCCTCCTCTTCCTCCTCCTCTTCGAGGCCTCCTCCCATGATGGCGCACTCACAACAGGATGACTCTTCCGGTTACAGGTATGCCATCCTTGGATTCAGGCAGGATGTGAACGAACACCCTTTCTTCTCAGAAGCCTGCAGGGGTGGCAGGGAGATGCCGTTCAGGCTTGGCCCAGTGGAGGTGAGCTCTCCTGAGCAGACAAAACAGAGGCATGTCCATATGCAAAGCAGTCGTTCTCACATCGGAGTTTGTTTGTGGGTGGTTCAGGAGGAAGAGAAGCACTACTTCGTGCTTGGTGCTGATTTCAAGACACAGAGAAAAGGTGAGGCGGAGAGGGAGGAGCCAGCACAGAACCTGAGGCCATTCCACTGCTTTCTTGATGAGAAACCATCGACGGTGGTGGATTCTTGGTTGGGCATGGCGGTGGATCAGTCGAAGCAAGCGCCAGACCTGAAGACGCGGCTCTCCATCACCATTCCTGTGGCGAATCACGACATGCCTGTGACTGCGCCGCCGTGTTACAGTGGTGCCACCCTCGCTGCCTGTTCCACACTGCTGCTTCGTTTCTCCTCTTCATACACCTTCTTCTCATCTTTCACATCGTTGCCTTTTCTGATGCAGATGGTTGAG
>gnl_Musac_v1_GSMUA_Achr1T23840_001
ATGAACAGCTTTGCGGCCGCCGCGGCGGCGGTCGGGTGCCGGCCGCCGTTCACGGCGACACAGTGGCAGGAGCTGGAGCACCAGGCGCTGATCTTAAAGTACCTAATGGCGGGCGTTCCCGTGCCGCCGGAGCTTATCATTCCCATAAGGAGGAGCTTCGAGGCCTTGCCCGGACGATACTACCACCCTTCGCGTAAGAGGCCGACGCCAAGTTATTTGAGTTACTATTCCTACTATGGGAAGAAACCGGACCCAGAACCCGGGCGGTGCCGTCGGACTGATGGAAAGAAGTGGCGCTGCTCCAAGGATGCATACCCTGGTTCTAAGTATTGCGAGCGTCACATGCACCGAGGCCGCAACCGTTCAAGAAAGCCTGTGGAATCACAAACTGTCTCCCCATCTCAGACTTCATCATCGACTTTGACATCCCTCTCTCCCTCTGGAAGCAATGCCGGCGGAACTGGTGTTGGAAGCCTCCGGAGCATCACCCTGCAGTCAATTGCAGGTCCGAGCAATGCGCAGAATTCATGCCTTGGTGGTGGTGCTAGTTCATCTCGGCTACCGATGGACACTGACTCTCTTGGCAATAGGTACTCCTCTGGACTTAAACCTGATGTGGATGAGCGTAGTTTCTTTTCTGAAGCTTCTGGCACTGCTAGGGCCCTTGGGGTGGACTCCTCTGTGGACAGCTCATGGCTCCTGATGCCACCACAAGCGTCCTCTTTCCCTATGTCGAAATCCCAAGACCTTTCCATTCTGCATAGTGCTTACTCTCAACTTCAGACGGTGCAAGATCTTGGGCGGGCTAAGATGAGCTCACTGTCTAGACAGGAACAGCAGCAACATTCTTTCTTTGGAAGTGAGTTTGGCTCATCAGAGCCTGTGAAACATGAAACTCAGTTCCTCCGTCCTTTCTTTGATGAGTGGCCCAAGACGAGAGATGCTTGGTCAGACCTCGAAGAAGATAGGTCAAACCGGACCTCATTTTCCACAACACAGCTCTCTATTTCCATTCCTATGGCTGCATCAGACTTCTCCAGCACCTCTTCCAGGTCCCCTAATGGGGGGTCTCTATCC
>gnl_Musac_v1_GSMUA_Achr11T21590_001
ATGGCGGCGTCGTCGTCACTGATGCTGGGTTTGGGACTTGGGCTAGGGAGAGGGCCAGGAGCTGCCAAACCGGTCTTCACCTTCATGCAGCTGCAAGAGCTGGAGCATCAGGCCCTTATCTACAAATACATGGCGGCCGGCCTACCCGTCCCCGTCCACCTCGTCCTCCCTATCTGGAAGAGCGTCGCCGCCTCCTCCTTCGGCGCCTACGTCTATCCCTCCTTGACGGGCTACGGTAGCTTGTGCTTGGACTACCGCAACAGCATGGAGCCGGAGCCGGGACGGTGCCGGAGGACCGACGGCAAGAAGTGGCGGTGCTCCAGAGACGTCGTCCCCGACCAGAAATACTGCGAGCGACACATGCACCGGGGCCGCAACCGTTCAAGAAAGCCCGTGGAAGCAGGAGCTGCCGGTGGCGGAGACACGACCTCCACCGTCGTTCCCACGCCACAACACCACAGCAACAGCAGCAGCACCCAACTATCCATCTTGATCCCACCGAACGGACGCCAGCTGCTGCCCACGACGGCCGGCGGCGGCGGCGGCGGCGGCCCTGTGTCTCAGCCGGAGCTGGGCATTCTCCACAATGGCACTGCTTGTAAAACCGCGACCCCT
>gnl_Musac_v1_GSMUA_Achr6T01270_001
ATGAATAATACGGCGGCGGCGGCGGCCATAGAAGGCCGGCCGCCGTTCACGGCGTCGCAGTTGGAGGAGCTGCGAGTCCAGGTGCTCATCTTCAAGCACATCCTCATGGGGGTTCCCGTGCCGCCGGAGCTCCTGCTTCTGGTTCGTAGGAGCTTGGAGGCCATGGCCGCTCGTTTATATCAACACCCCGCATCTTCAGATGGCCACTGCTCCTATTTCGGGAAAAAGTTTGACCCGGAGCCTGGGCGGTGCCGTCGGACAGACGGCAAAAAGTGGCGGTGCTCCAAGGACGCCCACCCTGAATCCCGATACTGCGAGCGCCACATGCACCGAGGCCGAAACCGTTCAAGAAAGCCTGTGGAATCGCAACCCGTCGCCCCGTCGCAGTCGGCATCGACCGTGATCTCCCTTGCCCCTTCCGGGAGCGGCGGAAGTGACAGCAAAAGCATCCCCATGCACCCTGGTACCGGTGCTCAGGTTCCATTCTCTGGCGGCATGAGCTGCTTCCAGTTGCAGCCTGGCACGGGTTCCCATGAAACAGGCAGCAAAGAATTCAGGTATCCCTATGGAGATAAATCCGAGGCTGGCGAGCATGGTTTCTTTCCGGAGGTTTCTGGAAGTGCAAGAGGCCTCGAAATGGACTTTCCTCTGGACAGCTCATGGGGATTGATGCCATCACAGATGCCAAATGCCCTGGGCTTCGAGAGCAATTACCTGCAGCTTCCTGCATTCAACGATCTCGGACAGGTTACAGTCAGCTCATTGGCAAAGCAGGACCAATCTCAGCATTCTTTCTTCGGGAATGAGTTTGGGTCCGAGGAGCCGGTGAAGCAAAGTCAGGAGCTCCGACCTTTCTTCGATGAGTGGCCAAAGACAAGAGGTCCTTGGTCTGACCTTGAAGACGAGAGATCAAACCGGTCATCGTTCTCCACGACACAGCTGTCCATCTCCATACCTGTGACATCCTCTGACTTCTCCACCAGCAGTTCCAGATCCCCGATCGATGAT
>gnl_Musac_v1_GSMUA_Achr10T06370_001
ATGGGGGGCCGGGCGCCGTTCACGGCGGCGCAGTGGCAGGAGCTGGAGCACCAGGCATTGATCTATAAGTACCTGATGGCGGGGGTGCCCGTGCCGCCGGAGCTCGTGATTCCCATCCAGAGGAGCTTTGAGGCCTTGGCTGGGCGATACTACCACCACCCTGCGCTAGCTTACTGTTCCTACTATGGAAAGAAGCTAGACCCTGAACCAGGGCGGTGCCGCCGAACCGATGGGAAGAAGTGGCGGTGCTCCAAGGATGCGCACCCCGACTCCAAGTATTGCGAGCGCCACATGCATCGTGGCCGCAACCGTTCAAGAAAGCCTGTGGAATCACAATCCGCCTCCCAAATGCAGTCATCCTCATCTACTGTGACCTCCATTGCTCCTGCCGGTAGTGGTGGCGGTGGTAATGGTGGGGGAAGCTTCCAGAGCATTCCCCAGCTCTCGGTTGCAGGTCATAGCAATACACAACAAAGCTTATGCCTGGGGACCTCCAGCTCCTCTCAGCTGCCATTGGGCCCTGGTCCTTTTGGCAACAGGTACTTCTGTGGTGTTAAACCTGGGGCGGACGAGCACAATTTCTTCTCAGAAACTTCTGGAAGTACAAGGCATCTTGGAATGGATTCAATTGACGGCTCATGGCGCTTGATGCCATCCCAAGTGTCTTCATTTCCACCATCAGAAGCTCGAGGTCCTTCTCTTCTGCAGAGTGCTTGCCCTCCACCTCAGTCAGTTCAAGATCTTGGGCAGGTCTCATTCAGCTCAATATCAAAACAACAGCAGCAGCATTCCTTTGTCGGGAGCAAGTTTGATTCACCACAGCCCGCGAAGCATGAAAGCCAATTCCTCCGGCCTTTCTTTGACGAGTGGCCTAAGACGAGAGACTCTTGGTCTGATCTAGAAGAAGATCGATCCAACCGAGCATCATATTCCACAACCCAGCTCTCGATTTCCTTTCCCATGGCCTCCTCGGACTTCTCTACCTCCTCTTCCAGGTCACCCAAACATGAT
>gnl_Musac_v1_GSMUA_Achr5T20170_001
ATGGCGGCGCCTTCGCCATTGATGCTGGGTTTGGGGCTCGGGCTTGGAACAGGACCGGGAGCTTCCAAACCGGTCATCACCTTCATGCAGCTGCAGGAGCTGGAGCACCAGGCCCTCATCTACAAGTACATGGCTGCCGGCCTCCCCGTCCCCGTCCACCTCGTCCTGCCTATCTGGAAGAGCGTCGCCGCTTCCTCCTTCGGCGCCTACCACTACCCATCCTTGATGGGCTACGGGAGCTTGTGCTTGGATTATCGCAACAGCATGGAGCCGGAGCCCGGGCGGTGCCGGAGGACCGACGGCAAGAAGTGGCGGTGCTCCAGAGACGTCGTCCCCGACCAGAAGTACTGCGAGCGCCACATGCACCGCGGCCGCAACCGTTCAAGAAAGCCCGTGGAAGCAGCCGCGACCTCCGCCGCCGCCGCTTCGACGCCACCCAGTTGTCCATCTCGATCCCGGCTGGTGGGCGGTTTCTGCCGCCCACCAACGCCGCCAGCGGCAGCAGCGGAACCG
>gnl_Nelnu_v1.0_NNU_018235-RA
ATGATGAGTGCGAGAAACGGGTCTCCGTTCACTGCATCACAGTGGCAAGAGCTTGAACATCAAGCTCTCATCTTCAAATACATGGTGTCAGGAGTTCCCGTCCCACCTGAACTCATCTTCCCTATCAAAAGAAGTCTGGACGCTTCAATCTCTTCGAGGCTCTTCCCTCACCAACCCATTGGATGGGGCTGTTTTCAGATGGGTTTTGGCAGAAAACCAGACCCAGAGCCAGGGAGATGCAGAAGAACAGATGGAAAGAAATGGAGGTGCTCGAAAGAAGCATTCCCAGATTCAAAGTACTGTGAGAGACACATGCACAGAGGCAGAAACCGTTCAAGAAAGCCTGTGGAAGTTATTACAGCAAACCCCTCTACAACAATCTCATCGCTATCCAGAAACCCCTCCACCATTACAACCAACACCAACACAACCGCCTCTTCTTACTCCCTTTCTTCACAAGTAGCTGCTGCTGACGCCCATCACCAACACCACTCTTATTATAACACTTCACTTCACCCTTTACTCTATCCCCATTCCTCCTCTTCTAGACCCCCTGGCATTGGATTCTTACATCAAAACAACTCTACCCATTTGCTCTTGGACTCTGGATCTTACTCTCAGCAGGGCAACAAAGATTACAGGTATTTTAATGGGTTGAAGGGGGAAGTGGATGAACGTGCATTCTTTTCAGAAGCTTCAGGGACTACCAGGAGTGCACCGGATTCATCATCACTTGATAATTCGTGGCGATTTACGCCACTAGATCAATCGAAACAGAGAAATAGCTCTGGTTTACAAGGTTGCTACTCTCAGTTGCAGTTGCAAAGCCTTACAGACATCTCTAAACAACAAAAGCATCAACAGGAGCAGCATTGCTTCGTCCTGGGCACGGATTTCAAATCCGAAAGGCCACTGAAGTTGGAGAAAGAAGAGGAACCTCAGCAACCTCTGCGTCACTTCTTCGACGAGTGGCCACCAAAGAGTAGAGATTCATGGCTCGATTTGGAAGACAACCGGTCGAACCGGTCCTCATTCTCTACAACCCAGCTCTCGATTTCCATTCCCATGCCATCTTCTGACTTCGCAGTCTCCAACTCCCGAACCCAAAATGATGGT
>gnl_Nelnu_v1.0_NNU_006992-RA
ATGAACAGCACGTCGGCGTTGACGGCAACCGGAGTGCGGCCGCCGTTCACGGCGTTGCAGTGGCAGGAGCTCGAGCATCAAGCTTTGATCTTTAAGTATTTAATGGCGGGACTGCCTGTCCCTCCTGAGCTCGTGCATCCTATCCGGAAGAGCTTCGAATCCATGTCCGCGAGGTTCTTCCATCATCCCAGCATGGGTTATTGTTCCTTCTATGGGAAGAAGGCAGACCCGGAGCCGGGAAGGTGCCGGAGGACAGACGGCAAGAAGTGGAGGTGCTCCAAGGACGCTTACCCGGATTCAAAGTATTGTGAGCGGCACATGCATCGTGGCCGAAACCGTTCAAGAAAGCCTGTGGAAACGCAAACTATCTCTCAGTCCTCGTCGACTGTAACATCGCTCACTGCCACTGCAACTGGTAGCAGTGTAGGCAGTGGGAGCTTCCAGAACCTGCCCCTACATTCCATCAGTAATCCTCAGGGCGCTTGCTCTGGGAACTCAACTCCATTGCAGATTGAACCCATCTCCTATGGAATCGGCAACAAAGATTACAGGTACTTGTATCGCAGTAGGTATCTCCATGGACTGAAACCAGAGGCTGATGAGCACAGTTTCTTCTCAGAAGCTTCTGGTAGTGTGCGGGGACTTGGGATGGACTCTTCTTTAGACAGCTCATGGCGTCTCATGCCATCAAGAGTCTCCTCATTTCCTCCATCAAAAATGAGAAATGGTTCCATTTTTCAGAGTGATTACCCCCAGATGCACTCGATGCAAGATCTTGGGCATGCAACCGTTACAGCAACAACATTTTCGAAACAACAACAACAACAACAACAACAACAGCATTGCTTCTTTGGCAGTGAGTTTGCATCAGCAGAGCCTGTGAAACAGGAAGGTCAGTCTCTGCGTCCCTTCTTTGATGAATGGCCCAAGACCAGGGAGTCGTGGTCTGATCTTGAGGATGAAAGATCCAATCGGACCTCATTCTCCACTACCCAGCTGTCAATTTCCATACCAATGGCATCCTCAGACTTTTCTGCAACTAGTTCTCGATCTCCTAATGATGAT
>gnl_Nelnu_v1.0_NNU_001408-RA
ATGGGAGCAGGGTCACCTTCGGTTGGGCTTGGGCTCGGACTTGGGCTCGGGCCTGGGCTTAGCCATGGAAAGTCTGGGTTCACCTTTCTTCAGTTGCAGGAGCTAGAACACCAAGCTCTTATCTTTAAATACATGGTTGCAGGCGTGCCTGTGCCTGTTCATCTCGTCCTTCCTATCTGGAAGAGCGTTGTAAGCTCATACGGTGGTGTTAATGGTGGGATCTATCAACACTACCCAAGCTTCTTAGGTTGCACAAGTCTGTGCCTTGATTACAGAAACAGCATGGAACCTGAACCAGGGAGGTGCAGAAGAACAGATGGGAAGAAATGGCGTTGCACCAAGGATGTTGTTCCAGATCAAAAGTACTGTGAGAGGCACATGCACAGAGGCCGTAAATGTTCAAGAAAGCATGTGGAAGCCTCTCAAGGTGGTGCTACTCCCCCTTGTGCTGCTGCTGCTGCTTCTTCTGTTAACGCCACAACCAGCAAAACAAACAACGATTCTCTGAACTCAAACACCAATCTATCCATCTCAATCCCAGCAAATCTTGAACTCACCACCACCACTACCACCACCAACACCAACACCAACAACAACAACGATGTCAGTGGAAGCAACACCAGCAATAACATCAGCAACAGCAATGCTGGTATTAATGTTTCTCCAAGCTTGGGTTTTTCTCCCAAGAGTGTCCTTCAAAGTGGCACCTGCAAAACTGACTCCTCATTG
>gnl_Nelnu_v1.0_NNU_012471-RA
ATGAGTTTTGGCAGGAAAGCAGACCCTGAGCCAGGGAGATGCAGGAGAACGGATGGAAAGAAATGGAGATATTCGAAAGAAACATGCCCAGATTCAACGTACTGCGAGAGACACATGTACAGGGGTAGAAACCGTTCAAGAAAGCCTGTGGAAGTTATTACGGCAAACACCCCTACAACAATCTCATCAATACCCATAAACCCCTCCGCCATTACCAACAACTCCTCTGCAAATTCCTCTTCTTATTCCCTTCCTTCACTCTCTTCATCAGTTCCGCAGTTGAAAAGCTTTACTAACATTTCGAAGCAGCAAAAACAGCAGCAAGAGCAGCATTGCTTTGTTTTGGATGCCGACTTCAAATCCCAAGGGCTG
>gnl_Nelnu_v1.0_NNU_010640-RA
ATGAGTGCAAGAAGCGGGTCTCCTTTCACTGCATCGCAGTGGCAAGAGCTTGAACATCAAGCTCTGATATTCAAATACATGGTTTCAGGAGTTCCCATCCCACCGGATCTCATCTTTCCTATCAAACGAAGCATGGACGCTTCAGTCTCTTCAAGGCTGTTTTCTCACCAACCTATTGGGTGGGGCTGTTTTCAGATGAGTTTTAGCAGGAAAGCAGACCCCGAGCCAGGGAGATGCAGGAGAACGGATGGAAAGAAATGGCGATGCTCGAAAGAAGCATGCCCAGATTCAAAGTACTGCGAGAGACACATGCACAGGGGTAGAAACCGTTCAAGAAAGCCTGTGGAAGTTATTACGGCAAACACTTCTACAACAATCTCATCAATACCCATAAACCCCTCCGCCATTATCAACAACTCCTCTGCAAATTCCTCTTCTTACTCCCTTCCTTCACTCTCTTCATCAGTTGCTGCTGAGACCAATCACCAACACCATTCTTATTACAACATCCCACATCATCCCTTCCTTTATCCCCATTCGTCCTCTTCCAGACCTCCTGGCAATGGGTTCTCGCTTCAAAACAACTCCAGTACCCATTTGTTCTTGGACTCTGGATCTTACTCTCAGGCCGACAAAGATTACAGGTATTTTCATGGATTGAAGGGAGAGGTGGATGAGCGTGCTTTCTTTTCAGAAACTTCTCGGACTGCTAGGAGTGCACCGGATTCATCGCTTGATAATTCCTGGCGATTTACACCGCTAGCTCAATCCAAACAGAGGAGCTGCTCTGCTTTACAAGGTGACTACTCTCAGCCGCAGTTGCAAAGCCTTACTGATATTTCGAAACAGCAAAAACAGCAGCAAGAGCAGCACTGCTTTGTTTTGGGTGCCGACTTCAAATCCGAAAGGCCGCAGAAGATGGAGAGAGAAGAGGAACCCCAGCAACCTCTTCGCCACTTCTTCGACGAGTGGCCACCAAAGAGCAGAGACTCGTGGCTCGATTTGGAGGACGACCGATCCAACCGGGCCTCATTCTCCACAACCCAGCTCTCGATTTCCACTCCTATGCCATCTCTCGACTTCGCAATCTCCAATTTCCGAACCCAGAATGATGGT
>gnl_Nelnu_v1.0_NNU_013120-RA
ATGGATTTGAATGCTAAAGGGCCTATTATTGAGGCATGCCCAGATTCAAAGTACTGCAAGAGACACAAGCACAGGGGTAGAAACCGTTCAAAAAAGCCTGTGGAAGTTATTACAGCAAACACCTCTACAACAATCTCATCAATACCCATAAACCCCTCTGCCATTACCAACAATTCCTCTGCAAATTCCTCTTCTTACTCCCTTCCTTCACTGTCTTCGTCAGTTGCTGCTGAAACCAATCACCAACACCATTCTTATTACAACATCCCACATCATCCCTTCCTTTATCCCCATTCGTCCTCTTCAAGACCTCCTGGCAATGGGTTCTCGCTTCAAAACAACTCCAGTACCCATTTGTTCTTGGACTCTGGATCTTACTCTCAGGCCGACAAAGATTACAGGTATTTTCATGGATTGAAGGGAGAGGTGGATGAGCGTGCTTTCTTTTCAGAAACTTCTGGGACTGCTAGGAGTGCACCGGATTCATCGCTTGATAATTCGTGGCGATTTGCACCGCTAGCTCAATCCAAACAGAGGAGCTGCTCTGCT
>gnl_Nelnu_v1.0_NNU_000550-RA
ATGAGAACCGAAATCAGTGGTGAGCCTGTTTCTGATATGGCAGCAGCGGAGACTGCTGCGGGAGACGGTATGCGTCTTAAGTTGCAACGCACTCCATCTTTTCCGTATAAAATGACCACGGCAGCGCCGGTGGCGATGGCTGAGGTTTTTGGTGGTGGCCCCACCTTTTACAGCGGAAGCAAAGAGGGGGCCAGGTTTACGAGAGCTATATACGATTCTGCTGTTGGTGGTGGTGGCGGTGCTGCAGCCATGACTCTGCAGCCTTTTAACACCTATACTGCCTTCAAGTCCCCAGGAGGAGGAATGGCGGCATCTCTGAGATTTCCTTTTACATCTACTCAGTGGCAGGAACTTGAGAGGCAGGCTTTGATCTACAAGTATATGATGGCTTCTGTACCTGTTCCTCCTGATCTTCTCATGACCATTAGCAGAAACCCCTCCCAACCTATTGCTTCCCAATCTACCATGGGTCGGGGGGCTTGTTTCAATCTACGATTCTCTAGCAGCACGGATCCTGAGCCGGGGAGGTGTCGCAGAACGGATGGAAAGAAGTGGCGGTGTTCCAGAGATGTGGCACCTGATCAGAAGTACTGTGAGCGACACATGCACAGAGGCCGCCCCCGTTCAAGAAAGCCTGTGGAACTACAAGCTGAAGGCGAGGACAACAACATCGCTAGCAATAACGCGCCCTCGGCTACATCAACACCAGCAACCGCATGCCTTCCTACCATCGCAACCAATACCAGTAATATATCATTTCATCGCCTCGCGGCAGAGAAGTTTGACACTCAACCTTCTAGGGTTTTGGTCGATCCCGCATACAAAGTCTCCCCTTTCGAAACCAATTTCCCTTCGCTATCTTACAAGCAACCTGGGTGCGCGGAGTGGACGTCAAAAGGAGAAACGGTTTCCTTTACTGCATTTGATCAGCAATGGCAGCAGCAGATGAACACGAAAGTAGCATTTAGGACTGATAGCAACCTGTGTAATGCCACTGTATATCGACAACATTACAAAGAAGCGACAAATTTGAACTTGCACTCGCATCTCGGTGAGGGCGAAGGATCAGAACAACAGCAGACTGATAATTGTTGCTTGCTCCTTAATACCGGATTTGTCTCCTTAGATGGCTCGTCCGGCTCCGACAGGAGACAAACGCCGAGAGGATTCATAGATGCCTGGTCAACTGCGGGGAGTGAAAACACCACGGCCAGCAGAGGCAAGTCCCCTGTTTCTTCAAATGGGATACTGTCGCTGTCGTCTTCTCTTACATTGTCAATGTCGGGTGGATGTGGGATGGGGGAGGAAATGGATCAGGTGCAGAGGGATCTTGGGGTTATGGGCTCTGAACGTGACATCGGTGAAGGGTGTCAACCTTCAAGCTGGATGAACCCTGTTTCATGGGTATCTTCTCCACCCGGTGGACCATTGGGGGAAGTTTTACTACCAAGCGGTGCTGCCACTGTGACTGGGGCGTCGAATGGGGTTTGTCCTGAAAGCTGCAGCGGAGGTACCACAGGGAAAAAGAGCTCGTATGGTGGCGAGGATCTTAATTTGATGAGCGACTTTTGGGGTGTCGGTAGCGATCCCAGTAGCCCTCCAGCAACTACAGCTTCATCTCCGTCGGGTGTCCTGCAGAAGACCCTCGTATCTCTCTCAGATAGCAGTGGTAGCAGCAGCCCCTCGTTCACGGCTGGTGTGCCAAAGTCGGAGATTGCTATCCAGTGGTCGAACCAGAGCAAA
>gnl_Nelnu_v1.0_NNU_014113-RA
ATGGAGACAGATAGCAGTAGAGGTAGCGAGGGCTTTGTTGCAGACATGGCAGCAGTATTGGAACCGGAGGAGACTGGTGGCAATAGGTCAGGTCTGAAGTTGCAACGTACCGAATCTTTACCTCATAAGATGATCACGACGACGGTGCATCCGCACCATCATAGTCGTACATTCCCTTCTCCCCTGACTGAGAGCGAGAGCGGTAGAGGTGGTGGGGGTGGGGTTAGTGGTCATGGCCCCACCTTTTATAGGAGAAGCAACAACGGGATCAGGTCTATGAGCGATATATTCGATGCCGTTGCTGGAGGTGGTGGTGCGGCTGCTGCTGCCGCTGCAGTGGCAAGGACTCTGCAGCCTTTTAACTCCACTGCTTTCAAATGCCCAGAAGGGATGGCTGCATCTCTGAGGTTCCCTTTTACATCGGCTCAGTGGCAGGAGCTTGAGCGTCAGGCTTTGATCTACAAGTACATGATGGGTTCTGTAGCTGTTCCTCCTGATCTCCTCATGCCCATTACCATAAATCTCTCAGACCCTGTTGTTTCCCATTCTACCGGGGGTCGAGGTCCTTGTTTCAATCTACGATTCTCCAACAGCACAGATCCTGAGCCGGGGAGGTGCCGAAGAACAGATGGGAAGAAGTGGCGGTGCTCAAGAGATGTGGCGCCTGATCAGAAGTACTGTGAGCGGCACATGCACAGAGGTCGCCCCCGTTCAAGAAAGCCTGTGGAACAGCAACCCGAGTCCAACAACCTCAACACGCGCTCACCAGCATCTGCTTGCCTTTCTAATCTCACAGCTAATACCAACAATAACCCTGAATCTTCTTTGTTTCTCTCCAAGGTGTCTCCCTTCCAAATTAATATCTCTTCGTCGTCGAACAAGGACCCCAGGTGCGCGGAGTGGATGGCGAAGGGGGAAGCTGTTTCTCTTGCTGCATCTGATCAACAATTGCAGCAATTTATGAACTCCAAAGTAGGATTGAGGACGGAAAACAATACATGCAATGCCTCTTTAGCCTCGTTAGATGGATCGTCGGTCTGCAACCAGAGACAAACACCGAGACAGTTCATCGATGGCTGGTCAACTGCAACAAGAGAAAACATAACAGACACCAGCGGCAAGTCCTCTGTTTCTTTAAATGGGAAACTCTCACTGTCTTCTCTATCCTTGTTCATGTCTGGTGGGAGTGGGATAGGGGAAGAGGTGGATCAGATCAACATAGGTCTTGGGGTTATGGATCCTGAACGTGACAATGGTGGAGATATTGCTAAGACTCAACCTTTAAGCTGGATGAACCCTGTTTTATGGGTGCCTTCTTCTCCACCAGGTGGACCTTTAGCCGAAGTCTTACTACCCAGCAGTGCTGCCTCTCCAAGTGTAGGATCGAATGTAGCCTCTCCTCCAAGTTGCTATAGAATCACAGGAAATAATAGCTCATGTGGTGGTGATCTTAATTTGATGAGCGACGGTTGGGGCGTCAGTAGCGATGCCAGTAGCCCTCGGGCAACAAGCGTTTCATCTCCGTCTTGTGTCGTGCAGAAGGCCCTCGCATCCCTCTCAGACAGCAGTGGTTGCAGCAGCCCCACGTTTACGACCGGTGTGCCCAAGTCAGAGATTGCACTCCCGTGGTTGAACTTGAACCAGAGCAAC
>gnl_Orysa_v7.0_LOC_Os04g48510.1
ATGTTGGCCGAGGGAAGGCAAGTCTACTTGCCGCCGCCGCCGCCGTCCAAGCTTCCTCGTCTCTCCGGCACCGATCCAACCGACGGCGTGGTGACGATGGCAGCGCCGTCGCCGCTGGTTCTTGGGCTGGGTCTCGGTCTGGGCGGCAGCGGCAGCGACAGCAGTGGGAGCGACGCGGAAGCGTCTGCGGCCACCGTGCGGGAGGCGCGGCCGCCGTCGGCGCTGACGTTCATGCAGCGGCAGGAGCTGGAGCAGCAGGTGCTCATCTACCGCTACTTCGCCGCCGGCGCGCCTGTGCCGGTTCACCTCGTGCTGCCCATATGGAAGAGCATCGCCGCCGCCTCCTCGTTCGGCCCGCAAAGCTTTCCCTCCCTGACGGGCCTGGGGAGCCTGTGCTTCGACTACAGGAGCAGCATGGAGCCGGAGCCGGGGCGGTGCCGGCGCACGGACGGCAAGAAGTGGCGGTGCTCGCGCGACGTGGTGCCGGGGCACAAGTATTGCGAGCGGCACGTCCACCGTGGCCGCGGCCGTTCAAGAAAGCCTATGGAAGCCTCTGCAGCAGTCGCTCCCACATATCTCCCGGTCCGGCCGGCACTCCACACCGTCGCCACCCTCGCCACCAGCGCGCCATCGCTGTCGCACCTCGGTTTCTCCTCCGCCAGCAAAGTGCTCCTCGCCCACACCACCACCGGCACCACGCGCGCTACT
>gnl_Orysa_v7.0_LOC_Os04g51190.1
ATGGCGATGCCCTTTGCCTCCCTGTCGCCGGCAGCCGACCACCGGCCCTCCTTCATCTTCCCCTTCTGCCGCTCCTCCCCTCTCTCCGCGGTCGGGGAGGAGGCGCAGCAGCACATGATGGGCGCGAGGTGGGCGGCGGCGGTGGCCAGGCCGCCGCCCTTCACGGCGGCGCAGTACGAGGAGCTGGAGCAGCAGGCGCTCATATACAAGTACCTCGTCGCCGGCGTGCCCGTCCCGGCGGATCTCCTCCTCCCCATCCGCCGTGGCCTCGACTCACTCGCCTCGCGCTTCTACCACCACCCTGTCCTTGGATACGGTTCCTACTTCGGCAAGAAGCTGGACCCGGAGCCCGGACGGTGCCGGCGTACGGACGGCAAGAAGTGGCGGTGCTCCAAGGAGGCCGCGCCGGACTCCAAGTACTGTGAGCGACACATGCACCGCGGCCGCAACCGTTCAAGAAAGCCTGTGGAAGCGCAGCTCGTCGCCCCCCACTCGCAGCCCCCCGCCACGGCGCCGGCCGCCGCCGTCACCTCCACCGCCTTCCAGAACCACTCGCTGTACCCGGCGATTGCTAATGGCGGCGGCGCCAACGGAGGCGGTGGTGGTGGTGGCGGTGGCGGCAGCGCGCCTGGCTCGTTCGCCTTGGGGTCTAATACTCAGCTGCACATGGACAATGCTGCGTCTTACTCGACTGTTGCTGCTGGTGCCGGAAACAAAGATTTCAGGTATTCTGCTTATGGAGTGAGACCATTGGCAGATGAGCACAGCCCACTCATCACTGGAGCTATGGATACCTCTATTGACAATTCGTGGTGCTTGCTGCCTTCTCAGACCTCCACATTTTCAGTTTCGAGCTACCCTATGCTTGGAAATCTGAGTGAGCTGGACCAGAACACCATCTGCTCGCTGCCGAAGGTGGAGAGGGAGCCATTGTCATTCTTCGGGAGCGACTATGTGACCGTCGACTCCGGGAAGCAGGAGAACCAGACGCTGCGCCCCTTTTTCGACGAGTGGCCAAAGGCAAGGGACTCCTGGCCTGATCTAGCTGATGACAACAGCCTTGCCACCTTCTCTGCCACTCAGCTCTCGATCTCCATTCCAATGGCAACCTCTGACTTCTCGACCACCAGCTCACGATCACACAACGGTATATACTCCCGG
>gnl_Orysa_v7.0_LOC_Os07g28430.1
ATGGCGGCGGAGGGGGAGGCCAAGAAGGACAGCGCCAGCAACCCTCCCGGGGGAGGAGGCGGCGGAGGTGGAGGGGAGGAGGAGGAGGATAGCAGCCTGGCTGTCGGGGAGGCGGCGGTCGGGGTGGGCGAGGCTGGTGGAGGAGGAGGAGGAGGGGAGAAGGCGGATCGAGAGGAGGAGGAGGGGAAGGAGGATGTGGAGGAGGGCGGCGTGTGTAAGGATCTGGTGCTCGTCGAGGACGCCGTCCCCGTCGAGGATCCGGAGGAAGCCGCAGCAACTGCAGCACTTCAGGAAGAAATGAAAGCGCTCGTTGAATCCGTCCCAGTTGGTGCTGGGGCGGCATTCACCGCGATGCAACTACAGGAGCTTGAGCAGCAATCTCGTGTCTACCAGTATATGGCTGCCCGTGTGCCTGTGCCTACTCATCTCGTCTTCCCAATATGGAAGAGTGTTACTGGTGCATCTTCTGAAGGCGCCCAGAAGTACCCGACATTGATGGGGTTGGCAACACTCTGCTTGGACTTTGGAAAGAACCCAGAACCAGAACCTGGGAGGTGCCGGCGAACTGATGGAAAGAAGTGGCGGTGCTGGAGAAATGCAATTGCAAATGAGAAATATTGCGAACGCCATATGCACCGTGGCCGCAAGCGTCCTGTACAGCTTGTTGTCGAGGATGACGAGCCTGATTCTACCTCAGGGTCGAAACCAGCATCTGGCAAGGCCACCGAAGGTGGCAAGAAGACTGATGACAAGAGCTCAAGTAGCAAGAAGCTTGCAGTGGCAGCACCAGCTGCTGTGGAGTCTACA
>gnl_Orysa_v7.0_LOC_Os02g53690.1
ATGATGATGATGAGCGGTCGCCCGAGCGGCGGCGCCGGCGGAGGTCGGTACCCGTTCACGGCGTCGCAGTGGCAGGAGCTGGAGCACCAGGCGCTCATCTACAAGTACATGGCGTCCGGGACTCCCATCCCCTCCGACCTCATCCTCCCCCTCCGCCGCAGCTTCCTCCTCGACTCCGCCCTCGCCACCTCCCCTTCCCTCGCCTTCCCTCCCCAACCTTCACTGGGGTGGGGTTGCTTTGGCATGGGGTTTGGGCGGAAGGCGGAGGACCCGGAGCCAGGGCGATGCCGGCGTACGGACGGCAAGAAGTGGCGGTGCTCCAAGGAGGCGTACCCGGACTCCAAGTACTGCGAGAAGCACATGCACCGTGGCAAGAACCGTTCAAGAAAGCCTGTGGAAATGTCCTTGGCCACGCCGCCGCCGCCGTCCTCCTCCGCCACCTCCGCCGCGTCGAACACCTCCGCCGGCGTCGCCCCCACCACCACCACCACCTCCTCCCCGGCGCCCTCCTACAGCCGCCCGGCGCCGCACGACGCGGCGCCGTACCAGGCGCTCTACGGCGGGCCCTACGCCGCGGCCACCGCGCGCACCCCCGCCGCCGCGGCGTACCACGCGCAGGTGAGCCCGTTCCACCTCCAGCTCGACACCACCCACCCGCACCCGCCGCCGTCCTACTACTCCATGGACCACAAGGAGTACGCGTACGGGCACGCCACCAAGGAGGTGCACGGCGAGCACGCCTTCTTCTCCGATGGCACCGAGAGGGAGCACCACCACGCCGCCGCCGGGCACGGCCAGTGGCAGTTCAAGCAGCTCGGCATGGAGCCCAAGCAGAGCACCACGCCTCTCTTCCCGGGCGCCGGCTACGGCCACACCGCGGCGTCGCCGTACGCCATTGATCTTTCAAAAGAGGACGACGATGAGAAAGAGAGGCGGCAACAGCAGCAGCAGCAGCAGCAGCAGCACTGCTTCCTCCTGGGCGCCGACCTCCGTCTGGAGAAGCCGGCGGGCCACGACCACGCGGCGGCGGCGCAGAAACCTCTCCGCCACTTCTTCGACGAGTGGCCGCATGAGAAGAACAGCAAGGGCTCCTGGATGGGGCTCGAAGGCGAGACGCAGCTGTCCATGTCCATCCCCATGGCCGCCAACGACCTCCCGATCACCACCACCTCCCGCTACCACAATGATGAT
>gnl_Orysa_v7.0_LOC_Os02g47280.1
ATGCCTCCCTGTCTCCGGCGGTGGCCGACCACCGCTCGTCCCCGGCAGCCGCGACCGCCTCCCTCCTCCCCTTCTGCCGCTCCACCCCGCTCTCCGCGTAAGCAACGCGAACCCGCGGCTACAACCCATTTTCTTGGCTCCAGTGGTGCATGTGACAACACGGTGAGACGTTGTGTGTGGGTGGGTGGGTGCAGGGGCGGTGGTGGCGTCGCGATGGGGGAGGACGCGCCGATGACCGCGAGGTGGCCGCCGGCGGCGGCGGCGAGGCTGCCGCCGTTCACCGCGGCGCAGTACGAGGAGCTGGAGCAGCAGGCGCTCATATACAAGTACCTGGTGGCAGGCGTGCCCGTCCCGCCGGATCTCGTGCTCCCCATCCGCCGCGGACTCGACTCCCTCGCCGCCCGCTTCTACAACCATCCCGCCCTTGGATATGGTCCGTACTTCGGCAAGAAGCTGGACCCAGAGCCAGGGCGGTGCCGGCGTACGGACGGCAAGAAATGGCGGTGCTCGAAGGAGGCCGCGCCGGATTCCAAGTACTGCGAGCGCCACATGCACCGCGGCCGCAACCGTTCAAGAAAGCCTGTGGAAACGCAGCTGGTCGCCCAGTCCCAACCGCCCTCATCTGTTGTCGGTTCTGCGGCGGCGCCCCTTGCTGCTGCCTCCAATGGCAGCAGCTTCCAAAACCACTCTCTTTACCCTGCTATTGCCGGCAGCAATGGCGGGGGCGGGGGGAGGAACATGCCCAGCTCATTTGGCTCGGCGTTGGGTTCTCAGCTGCACATGGATAATGCTGCCCCTTATGCAGCTGTTGGTGGTGGAACAGGCAAAGATCTCAGGTATACTGCTTATGGCACAAGATCTTTGGCGGATGAGCAGAGTCAACTCATTACTGAAGCTATCAACACATCTATTGAAAATCCATGGCGGCTGCTGCCATCTCAGAACTCGCCATTTCCCCTTTCAAGCTATTCTCAGCTGGGGGCACTAAGTGACCTTGGTCAGAACACCCCCAGCTCACTTTCAAAGGTTCAGAGGCAGCCACTTTCGTTCTTTGGGAACGACTATGCGGCTGTCGATTCTGTGAAGCAAGAGAACCAGACGCTGCGTCCCTTCTTTGATGAGTGGCCAAAGGGAAGGGATTCATGGTCAGACCTCGCTGATGAGAATGCTAATCTTTCGTCATTCTCAGGCACCCAACTGTCGATCTCCATACCAATGGCATCCTCTGACTTCTCGGCGGCCAGTTCTCGATCAACTAATGGTGAC
>gnl_Orysa_v7.0_LOC_Os02g45570.1
ATGGATGAGGAGAAGGAAGCCGACTCGCCGCAGCCACCGTCCAAGCTGCCTCGCCTCTCCGGCGCTGACCCGAATGCCGGAGTGGTGACCATGGCAGCACCCCCGCCGCCGGTGGGTCTTGGGCTGGGGCTTGGACTCGGCGGCGACAGCCGCGGCGAGCGTGACGTGGAAGCGTCGGCGGCGGCGGCGCACAAGGCGACGGCGCTGACGTTCATGCAGCAGCAGGAGCTGGAGCACCAGGTGCTCATCTACCGCTACTTCGCCGCGGGCGCGCCCGTGCCGGTGCACCTCGTGCTCCCCATCTGGAAGAGCGTCGCGTCCTCCTCCTTCGGCCCGCACCGCTTCCCTTCCCTGGCAGTGATGGGGTTGGGGAACCTGTGCTTCGACTACCGGAGCAGCATGGAGCCGGACCCAGGGCGGTGCAGGCGCACGGACGGCAAGAAGTGGCGGTGCTCGCGCGACGTGGTGCCGGGGCACAAGTACTGCGAGCGGCACGTCCACCGCGGACGCGGCCGTTCAAGAAAGCCTGTGGAAGCCTCCGCGGCCGCCACCCCGGCGAACAACGGCGGCGGCGGTGGCATCGTCTTCTCCCCCACCAGCGTCCTCCTCGCCCACGGCACCGCGCGCGCCACC
>gnl_Orysa_v7.0_LOC_Os06g10310.1
ATGATGGCCGGCGGCGGATCGGGGAGGTGCCTGTTCACGGCGACGCAGTGGCAGGAGCTCGAGCACCAGGCGCTCATCTACAAGTACATGGCCGCCGGCGCGCCGGTGCCACCCGACCTCCTCCTCCACCTCCGCCACCGCGCCGCCGCCGCCGCCGCCGCCGACGTCGACACCGTCCCCTCCCTCGCCTTCCCTCCCCATCACCTGGGGTGGGGGTGCTATGGCGCGGCGGCGGCGCAGTACGGGAGGAGGGTGGAGGACCCGGAGCCGGGGCGGTGCCGGCGTACGGACGGCAAGAAGTGGCGGTGCTCGAGGGAGGCGTACGGCGAGTCCAAGTACTGCGAGAAGCACATGCACCGCGGCAAGAACCGTTCAAGAAAGCCTGTGGAAATGCCGCCCCCCGCCGCCGCCGCCGTCTACCGCCCGTCCGCGCTCTCCATCTCGCCGCCGCCGCACGACGCCGACGCGCCCAGCTACGGCGCCGGCGCCGGCGCTCCTCTCCAGCTCCACCTCGACTCCTTCCACGCCTCGACGTCGCCGCCGCCGTCCTACCACAGGTACGCGCACACCAGCAGCGCGCCGCTCTTCCCGTCGTCCGCCGCCGGCTACGGCGGCGGCTGGTCGTTGTCCAAGGAGCACTGCCTCACCCTCGGCGGCGCCGCCGCCGACCTGAGCCTCGACAAGCCGGCGGATCACCACCACGACGCCACGTCGGCGACGACGGAGAAGCCCCTGCGGCGATTCTTCGACGAGTGGCCGCGCAGCGACGACGGGAGGACGCCGTGGGACGGCACGCAGCTCTCCATCTCCATCCCCACCGCCGCCGCCGCGTCCCCCGACCTCGCCATCGCCGGCGCCGCCTCGCGCTACCACAGCAACGGCGACCATCTGCGGACGAGCGAG
>gnl_Orysa_v7.0_LOC_Os06g02560.1
ATGCTGAGCTCGTCGCCCTCGGCGGCGGCGCCGGGGATAGGAGGGTACCAGCCGCAGCGCGGGGCGGCGGTCTTCACGGCGGCGCAGTGGGCGGAGCTGGAGCAGCAGGCGCTCATTTACAAGTACCTCGTCGCCGGTGTCCCCGTCCCGGGCGATCTCCTCCTCCCAATCCGCCCCCACTCCTCCGCCGCCGCCACCTACTCCTTCGCCAACCCCGCCGCCGCGCCCTTCTACCACCACCACCACCACCCCTCTCTGAGCTATTATGCCTACTATGGCAAGAAGCTTGACCCTGAGCCGTGGCGTTGCCGCCGCACCGACGGCAAGAAGTGGCGGTGCTCCAAGGAGGCGCACCCCGACTCCAAGTACTGCGAGCGCCACATGCACCGTGGCCGCAACCGTTCAAGAAAGCCTGTGGAATCCAAGACCGCTGCCCCTGCGCCCCAGTCGCAGCCCCAGCTGTCCAATGTCACGACCGCGACTCACGACACCGATGCGCCTCTCCCGTCACTCACTGTGGGTGCTAAAACCCACGGTCTGTCCCTTGGTGGTGCTGGCTCGTCGCAGTTCCATGTCGACGCACCATCGTACGGCAGCAAGTACTCTCTTGGAGCTAAAGCTGATGTGGGTGAACTGAGCTTCTTCTCAGGAGCATCAGGAAACACCAGGGGCTTCACCATTGATTCTCCAACAGATAGCTCATGGCATTCACTGCCTTCCAGTGTACCCCCATACCCGATGTCAAAGCCAAGGGACTCTGGCCTCCTACCAGGTGCCTACTCCTACTCCCACCTTGAACCTTCACAGGAACTTGGCCAGGTCACCATCGCCTCGCTGTCCCAAGAGCAGGAGCGCCGCTCTTTTGGTGGTGGAGCGGGGGGGATGCTAGGAAATGTGAAGCACGAGAACCAGCCGCTGAGGCCTTTCTTCGATGAGTGGCCTGGGAGGCGAGACTCGTGGTCGGAGATGGATGAGGAGAGGTCCAACCAGACCTCCTTCTCGACAACCCAGCTCTCGATCTCCATCCCGATGCCCAGATGTGGGTCCCCTATCGGTCCGCGTCTACCT
>gnl_Phavu_v2.1_Phvul.010G048400.2
ATGGAAGCTAAGCCTCTTAGGATTGTTCCCTCTTCACGCAACACCTCTGGGGTAGGAGGTGGACCCCAAAAGAAGATTGACATTGGACACGCGATGGAAGGTGGTGGTGGTAGTGTTGTTGACGAGAGAAAGAGGGTTGTTATGGTCAAGAAAGAGAAAGAGAACTCTTCCAACAGTGTTGAGCTTCATCTTGGGGTTGATGCTTCTCATTCTGCGCCATCAGAAATAAACCATGTGATCACTGAAGCTCAGAGGCGAGAGCTTCACCACCAAGTTTTCATCTTCAACCACTTGGCCTATAAACTTCCTCCTCCTCAACACCTTGTGGAATTCCCAAGCAACATGTCAGAATACAGTTTCCTGGGTTTTGATCATGGGAGTATGGTGGATCCAGAACCTCATAGGTGTAGAAGAACTGATGGAAAGAAATGGAGGTGCAGTAAGAGTGTAGTGCCTTGTCAAAAGTACTGTGAAAGGCACATGCATAGAGGTCGAAATCGTTCAAGAAAGCCTGTGGAAACAACTCAACTTAACTCGACTTTGGCAACAAAACCTTCTACCAAGTCATCTACCAAATCAGTCTCAAAGACAGTTTTTGAAATTTCAAATCCAAACCTTATTATGGCCATGCAACCTACTGACACACCTTCCAGTACCCCATCAAAGAGCCTCACCATTGACAACTGCTCTTCTATCAGGTCTAAAATTATCCCCAGGGCTGCCGACTACCTCATGGTGTTTTCTTCCGCTGCAGCAGTGTCCCCTGGCTGCACTCTTGCCACTTCTGTTGCCCCTAAGGTGGCGGCAACATTCAGCAGTGTGGCATCTGTAGCTTCGGATAACAAAAGTTGCCTAAAGATGTGCCAGAAAGATAACCAGTCCAAGAGCTGTGTCAGTAACAACACAGGTAATAGAAGTGATGGGAAAGGAAGCATTGTTGGTGATTCTAATAGCGTCTCCACAGGAATAAGCTTCTCCCCAACAAGTGTTCTTCAAGTTTTTGGTAACAACTCTTCTTACCTCAATGACAAAACCAACATAGAACCTGCTGCACCCGATAGGTGTCGGAGAACAGACGGCAAGAAGTGGCAATGCAAGAGTGCTGTTCTTCCTGGTCAGAAGTACTGTGCCACACACATGCACAGAGGTGCTAAAAAGCGTTTTGCAAACCATGAAATAGAAGCAGCAGCAGCTACTACAACTGCTTGTTCTGCCGCTACCAGTGCACGCTTGCCTTACTCTCCAGCCATAACCAACATGCACCAAGCACATTCTGCAATTCCAAGTACAAATCTTTCCATGTCAGTCCCAGCAAGTGCTCCTTTCATACAATGCAATGAGAAAGGCCCCAGTAGCAGTGACACCGATACCACCATCAGTGACACCTTGCAAGAGTGTAGCTATACTTCTTTC
>gnl_Phavu_v2.1_Phvul.010G130000.1
ATGATGAGTGCAAGTGCAAGTGCCAGAAATAGATCTCCTTTCACACCAACTCAGTGGCAAGAGCTTGAGCAACAAGCTCTTGTTTTCAAATACATGGTCACAGGAACACCTATCCCCCCAGATCTCATCTACTCTATTAAAAGAAGTCTGGACTCTTCAATTTCTTCAAGACTCTTCCCACACCATCCAATTGGGTGGGGATGTTTTGAAATGGGATTTGGCAGAAAAGTAGACCCAGAGCCAGGAAGGTGCAGAAGAACAGATGGCAAGAAATGGAGATGCTCAAAGGAAGCATATCCAGACTCCAAGTACTGTGAAAGACACATGCACAGAGGCAGAAACCGTTCAAGAAAGCCTGTGGAAGTTTCTTCAGCAACAAGCACCGCCACAAACACCTCCCAAACAATCCCATCTTATACCAGAAACCTTTCCTTGACAAACCCCACCATAACTTCACCCTCTTTCCCTTTCTCCCCTTTGCCCTCTTCTTTGTCCTGTGACTCCCAAGCCTTTTCCCAATCCTACCAAAATCCTTCTCTCAATCCCTTCTTCTACGCCCAATCAACCTCCTCTAGACCCCCAGATTCTGATTTTCCACCTCAAGATGCCACTACCCACCAGCTATTCATGGACTCTGGGTCTTATTCTCATGATGAGAAGGATTATAGGCATGTTCATGGAATAAGGGAAGATGTGGATGAGAGAGCTTTCTTCCCAGAAGCTTCAGGATCAGCAAGGAGCTATACTGACTCGTATCAGCAACTATCAATGAGCTCCTACAAGTCCTATTCAAATTCCAACTTTCAGAACATCAATGATGCCACCAACCCAAGACAGCAAGAGCAACAACACTGTTTTGTTCTGGGGACTGACTTCAAATCAACAAGGCCAATCAAAGAGAAAGAAGCTGAGACAACAAGCCAGAGACCCCTTCACCGTTTCTTTGGGGAGTGGCCACCAAAGAACACAGATTCCTGGCTAGATCTTGCTTCCAACTCCAGAATCCCAACCGATGAA
>gnl_Phavu_v2.1_Phvul.003G131800.1
ATGATGAATGGAAGGAACAGGTTCCCCTTCACTCCTTCCCAGTGGCAAGAGCTTGAACACCAAGCCCTCATCTACAAATACATGGCTTCAGGTATCTCCATCCCCCCTGACCTTCTCTTCACCATCAAAAGAACCCACTTGGACTCTCCTCTCTCCTCAAGGCTCCTGCCTCACCAGTCTCAACACTTTGGGTGGAACTATTTGCCAATGGGGTTGGGGAGGAAGATAGACCCTGAGCCAGGGAGATGTAGGAGAACAGATGGGAAGAAATGGAGATGCTCAAAGGAGGCATATCCAGATTCAAAGTACTGCGAGAGGCACATGCACAGAGGGAAAAACCGTTCAAGAAAGCCTGTGGAAGTTTTGAAAACAACACCAACGACAGTAACAACAATCACAGATGCCTCAACCCCCACAATCTTATCAATCACCAAAAACAGTTCTGCACTCTCCCCAACCACTCATTCTCTCTCCGTGTCCTCTCATGACACTTACCATCACCACAACCCTCAACATTCCTCCCACTCCTTCCTCTATCATCATCCCTCAAGACCCTCTTCCGGTGTTGCTTTGTCATTTCAAGACAACAGTGCCCCCTTGTTTCTCGACACTGCTTCTTGCTCTCAGAATAACAACACTGACTGCAGGTATGTGTATGGACTGAAAGAGGAAGTGGATGAGCATGCCTTCTTCACGGAACCTTCTGGAACAATGAGAAGCTTCTCTGCTTCCTCAATGGAAGATTCGTGGCAACTCACACCACTGACCATAAGCTCTTCCTCTTCAAAACAGAGGAGTTGCTCTGGTTTGTCCAACGACAACAACGAGTACTCCTACTTGCAACTTCAGAGCCTCAGTGGCAACAATTCAAAACAGCCACAGCAAGATCAGGGTTGCTACATATCAGGAGCTGGCAGTGATATCAAGTGTGAAACTTTCATGAAACTTGGGAAAGAAGAACCTCAGAAAACTGTTCATCGCTTCTTCGATGAATGGCCCCCCAAGAGCAGAGGATCATGGCTAGATTTGGATGACAAATCATCCACCACCCAGCTTTCAATTTCCATTCCCACTTCGTCTCATGATTTTGCAACTTTCAGTTCAACAACCCAACGAGATGGT
>gnl_Phavu_v2.1_Phvul.009G228000.2
ATGGATTTCCGTAGATGTGTCAGAGACAAGAGCTGCCAGAGAGACAGCTTAAGCAGCAGCAGCAGCAGCAGCAGAGCAGCAGTAGCATCAGACACAGAGAGTTTTTTTTATCTCTGGTGTAGTACATCACTTGGCTGTTGTTATATATATCCTTTCTCTTTGGCTTGCATTTCTCTTTCCCTCTTCTTCTGCTACTCTTTTTGCTTGATGATGAATGGAAGGAACAGGTTTCCCTTCACCCCTTCACAGTGGCAAGAGCTTGAACATCAAGCTCTAATCTACAAGTACATGGCTTCAGGAATTTCCATTCCGCCTGATCTTCTCTTCACAATAAAAAGGAGCTACTTTGATTCCCCTCTGTCCTCAAGGCTTTTGCCTAACCAGCCACAGCACTTTGGATGGAACTACCTGCAGATGGGTTTGGGGAGAAAAATAGACCCTGAGCCTGGTAGGTGTAGAAGAACTGATGGCAAGAAATGGAGATGCTCCAAAGAGGCATACCCAGATTCAAAGTACTGTGAGAGGCACATGCACAGAGGGAAAAATCGTTCAAGAAAGCCTGTGGAAGTTTTGAAAACAACACCAACAACAAACACAAATGCTTCAACTCAACAACCAATCTCATCAATCACCAAACTTAATACTGTCAATACTCTTTCTCCTCTTGCATCATCTGAAACACACCAACACCACCCTCCACACTATGCCTCCTTTCTCTATCAGCACCCTCCATCAAGGTCCTCTGGCATTGGCTTGTCCTTTGAAGACAACAGTGCTCCCTTGTTTCTTGACACTGGCTCTTGCTCTCAGTCCAACACAGATTGCAGGAGTAGGTATGCTTACGGAGAGAAAGAAGAGGTTGATGAGCATGCTTTCTTCACAGAGCCATGTGGTATCATGAAAAGCTTTTCTGCTTCCTCTATGGATGATTCTTGGCAACTCACACCATTGACTATGAGCTCCTCCTCTTCTTCCAACAAACAGAGGAGTTCCTTTGGCTTGTCCAATGATTATTCTTGCTTGCAACTTCAGAGCCACTCAAAGCAGCAAGAGCAACAAGATCAGGGTGGTTGCTACATGCTAGGTGGAGGAGGCCATCTTGGAAAAGAAGAACCTCAGAAAACCGTTCACCGCTTCTTTGATGAATGGCCCCACAAAGGAAGACAAGGATCTTGGCTAGATTTGGATGACAAATCTTCCACAACACAACTTTCAATTTCCATTCCCACCTCTTCTCATGATTTTCCAGCCTTCAGTTCCAGAACCCACCGTGATGGT
>gnl_Phavu_v2.1_Phvul.009G047000.1
ATGGGTGAGTTTGGTCTTTCCCACACGAGAAAAAGAAGCAGCAGCAGCAACAACAGTGGTGGTAGCGTTGTTGGGTTGGATGTGAAACTGCAGAGCCCTGAAGCATTATTCCATAATAAGATGACGATGATGGCGCATCATAATCATCACCACCGTCCATTGTCATCACCCTTTGATAATGATTCCTGTGCTGGTGATGGCGATGGTCCCACGGCTTACATGTCTTTTACTAATCATATAAACCTTGTTAGTGGAGCTTCTGTTCTCGCTCCTGCTATTGATGGTGGCTGTGGTGCTCCTGCACCTGTAAGGACTTTGCAGCCTTTTGACATTTCTCCTTATACTTCTCCCACCACCACCTCTTCTACCTTCAAACCCTCAGCAGGTGGGATGGCGGCTTCGTTGGGGTTTCCTTTCACAAGTGCACAATGGAGGGAGCTTGAAAGACAAGCCATGATATACAAGTACATGATGGCTTCTGTTCCTGTTCCACCTGATCTCCTCATCCATACTTCACTCACATCCTCTTCTCGCTCTGTCTGCAGTATGAATGACCCTTTGCTTTCTCTGGATGGTGGTTTCAATCTGAGGTTGGCTAGTAGCACTGACCCGGAGCCAGGTAGGTGTAGAAGAACAGATGGCAAAAAATGGAGATGTTCAAGAGATGTGGCTCCAAACCACAAGTACTGCGAACGCCACATGCATAGAGGGCGTCCCCGTTCAAGAAAGCCTGTGGAAGTTAACACCAAGACCACCACTCCCACTAGCATCAACAACAATAGCCACCAAATCAAGAGGCCTCGCCATGAGTCTAATCCTTTTCCTTCTATACCTGATGTTACCGTGGCTATTTCTAACCCCACATCTAGAAAACATGGATCTTCACCCCATTTTCTTGGCTCTTCCACCACTCCGCCATACCTTGAATCTCCCCTCTCTCTTGCTAACTTTAGTCTCAAAGCTGCAAATTTTGACTCCATGGCTTCTGTTTCTGCAAATAAGGAGCCCAGGGGTTTGGAGTGGATGCTGAATGGAGATCCTATTTCCCTGGGTGCTTCTGACTCAGAATGGCAGTCTCTGATGCATAACAAAGTTGGGCTGAGCAGCGAGAGTTGTTGTAATAACACCCAGCCTCAATTTCTGAATTCATTTGCACTATACAACACTGGACTGGATCAGCAAAACAGACGCCATCCTTTCCTCAATCCTCTGATTGTCCCCATGGAAAATCTCCAACCAGAGAAGACAAGGGGTTTCATTGATGCTTGGTCCAACACAGAAACTGGTGAAAACAATGCCGCCACCACCAACAATAACAACAAGAACTCTGCTGTATCAATTGGTAAATTATCCCTTTCTTCTCTTGATCTATCAAAGGGGGGTGGTGCTGTGAATGAAGATTTAGGTAATGTTAACATAGGGTTGGGCCTAATGGAGTCTATTGCAAACACACACACTGATACCAAAATCTCTCTCTCAAACTGGCTCAACCCAGCACCTTGGGTGGCTTCAACGCTTGGGGGTCCTCTAGCTGAAGTTCTTAGGTCAAGCACAGTCACTGCCACCACCAAAACCAACGAAGCAACCTCCAACACACCCTCACCAGCCACTACACATGTTGAATCTAACAGTCCTCTGGGAACAATGGTGTCATCTCCATCTGGGGTGTTGCAGAAAACGCTTGTTTCATTGTCCGATAGCAGTAGCAATAGCAGCCCAACGGTTGCATCATCAAGGGCCAATTCTGAGATGACCTTGCTCAGGTTTCAACCAAATGTAAAT
>gnl_Phavu_v2.1_Phvul.011G017700.1
ATGAACAACAGTGGTGGAGGAACTTTGATGGGTTTGAGCAATGGTTATTATGGGAGATCGCCATTCACAGTGTCTCAGTGGGAGGAACTGGAGCACCAAGCTTTGATCTTCAAGTACATGCTTGCTGGTCTTCCTGTGCCTCACAATCTCGTGCTCCCCATTCAGAAGAGCTTCTTTCACCACCCCACATTGAGTTATTGTTCCTTCTATGGGAAGAAGGTGGATCCAGAGCCAGGGAGATGCAGGAGAACTGATGGAAAAAAATGGAGGTGCTCCAAGGAAGCATACCCTGAATCCAAGTACTGTGAGCGCCACATGCACCGTGGCCGCAACCGTTCAAGAAAGCCTGTGGAATCACAAACTGTGACTCAATCTTCTTCAACTGTCACATCACTTGATGGTGGCAGTGGCAGAAGTAGAACTCTAAACTTCCAAAACCTTCCTGCAAATGGCTTTGGTAATCTCCAGGGTACTGATTCTGGAACTCACCATACCAATTATCATGTTGATTCCATTCCTTATGCCATCCTAAGTAAAGAATGCAGGTATCTTCAAGGACTTAAATCTGAGGGTGGTGATCATATATTCTTCTCAGAAGCTTCAGGAAGCAACAAGGTGCTCCAAATGGAGTCACATCTGGAACAGACATGGCCTTTGATGTCTACCAGAGTTGTCTCTTTCACTACATCAAAATCAACACTGTTGCATAGTGATTTTCCCCAACATTCGTTTTTGTCTGGTGAATATGCATCAGAAGAGCACCTGAAGGAGGAGGATCATCAATCTCTTCGACCCTTTTTCAATGAATGGCCAAAAAGCAGGGATTCATGGTCTGCACTGGAAGATGAGAGATCTAACCAAACAGCATTCTCCACAACTCAACTCTCAATCTCCATTCCCATGTCTTCTGATATCTCTGCAACGAGCTCTCAGTCCCCACATGGTGAGAATGAGATTCAATTTCGG
>gnl_Phavu_v2.1_Phvul.002G131700.1
ATGAGTGTTCCTCCGCCGTCTACGGCGGCGATGTGGACGCCCTTCACGGCGGCCCAATGGCACGAGCTGGAGCACCAGGCCCTCATCTTCAAGTACCTCAAGGCGGGGCTCTCCGTTCCCCCTGACCTCCTTCTCCCCATTCGCAAGAGCCTCCAATTCATGGCACACCCATCTCTTGGGGGGTACTACGGGAAGAAGATAGACCCTGAACCGGGTCGGTGCCGGAGAACCGATGGGAAGAAGTGGAGGTGTTCGAGGGATGCTCACCCTGACTCCAAGTACTGCGACCGCCATATGATACGACGTCGTTACCGTTCAAGAAAGCCTGTGGAATCTCAACCTCACTCTTCTTCTGCTTCTTCAAACCCTGTTGCTGCTTCTGCTTCATCTGCAACTGGTTCTGCTGCTTCCTCTGGAACTGCTTCTGCTGCTGCATCTGCTACAACACTCAACACCCTTCCCTTGCATACCAATGGAGCTCGGGAGGGTTTCACATTCACCCTTGGGAACAGCGCCACCTCTGCCACCCCCACCCTCCCGCACCTTCACATGGACCCCCTCACTCTTTCAGGTGACAATACCAAGAAAACTTACAGGTTTGGACTGAACTCAGAAGCTGATGAGCACGTCTTACAGAAAGATCTGGGAAGTGTGAGGTATCAAGGTTATGACTTCACCTCAGACAGCATGTGGTCTCATATGTCTCCAATTCCATCAAATACTGTTTCGGAATCAAGAAGTGGTTCTACCATGCTGGGCAACTGCTTCCAACAGCAAACAATGCGAGATGCCGATCTGTTGAACCTGGAAACTGCAAGGACCAAAGACCTTATGTTTAGTAGCCAGTTAAGTTCAGCAGGGAGTTTGAAACAGGAATATCAGTCTCCTCAGTCTCTCTTCAGTGACTGGGACTGGAAGAAGGATTTAAGTTCCTCTGCGATTGAGTATAGACCCAACAAGGATTTCAACTGCAATCCAGATGTCAATGTTGAT
>gnl_Phavu_v2.1_Phvul.002G041800.1
ATGAATAAGAGTGGGGGAGGAGAGATGAGTAAGTGGCCCTTCACAGTGTCTCAGTGGCAGGAACTGGAACATCAAGCTTTGATTTACAAATACATGGTGGCGGGTCTTCCTGTGCCTCCTGATCTCGTCATTCCCATTCAGAACAGCTTCCATTCCATTTCCCAAACCTTCTTGCACCATCCCTCCTCTGCCATGAGTTATTGTTCCTTCTATGGAAAGAAGGTGGACCCAGAGCCAGGAAGATGCAGGAGGACTGATGGCAAAAAGTGGAGGTGCTCCAAGGAAGCCTACCCAGACTCCAAGTACTGTGAGCGACACATGCACCGTGGCCGCAATCGTTCAAGAAAGCCTGTGGAATCACAAACTATGACACAGTCATCATCATCCACTGTGACATCATTGACAGTAAATGCTGGCAGCAGCAGCAGCAATGCAACTGGAGATTTCCAGAACCTTACTACCACAAATACATATGGTAATCCCCAAGGCACTGGCTCTGGAACAGACCAAACCCACTATGATCTGGAATCCATTCCCTATGGGATCCCAAGTAAAGAATACAGGTATTTTCAAGGATCAAAAGGTGATGGTGGTGAACATAGTTTGTCATCCAAAACTTTTGGAAGCAACAACAAGGTGGATGCCTCTTTGATGCCAATGGGAGTAGCCTCATTCTTGAGATCAAGTAATAATTCCATGTTGCAGGGAGATTATCAGCAGCAACCTTCTTTCTTATGTAGTGAATATGGCTCAGGAGAAACTATGAAGCAAGAGGGTCAGTCCCTTCAACCTTTCTTTGATGAATGGCCTAAAAGCAGGGAATCATGGTGTAGTCTGCAAGATGAGAGATCCAATCACACAAATTTCTCCACCACTCAACTCTCAATATCCATTCCTATGTCATCATCAAATTTCTCTACAACTAGCTCTCAATCCCCACATGGTGAGATT
>gnl_Phypa_v3.3_Pp3c17_1780V3.1
ATGCACACTATGAGCTCACCCAACTCGCCAGGGTCGCTGTCGCCCAACAACCACCTGAGTAGTTCGAAGCACTGTCGATCAGCCTCTGAAATGGACTTGGAAGATAGACGCGGCGGTGGTCCACTCAAAATGGCTCGAACTGATTCCTTTCATCGCCAGTCCGACCTTAAGATGCACATGAATGGAAGCCCCAGTGGAACCATGGTGCTTAGCAGTAGCATGGTTTCCGACGGTAGGCTTGGGTGTTCACCTACCAACTCTTGCGCCTCTGATGGGTCGCTCCTGGGCAATGACCACGGGAATGTCGTCTCCGACGCCAGACTTCTGAGACAAGATTCTCTGGTCTCGGCTTCTACATACTCTGGAGGTCAAGGTTGTGGAAGACCTCTCTCTTATCACCACCTGCAGTCTTCTGCATACCACTACAAGCCTTCAGGCGGTGGTCTATCAATGGGGAGGGAAAATATGAACCACATGGGTCAATCTGTACACAATCCAGTTAGCGGAGCCCGTGCTCCCTTCACCACTAGTCAGTGGGCAGAATTAGAGCATCAAGCACTTATCTTCAAATACATGATGGCAGGTGTTAACGTGCCGCAGGAGCTTCTGAACCCGATTCGCAAGAGTGTTGCGACAATGAATAGTTTATCCAGTCATCACACCACCAATCTGGTATGGGGAGCCTTTCACTTGGGTGTCCCCAACAACACAGATCCAGAACCAGGACGTTGCCGGAGAACTGATGGGAAGAAGTGGCGTTGCGCCCGGGACGTCGTCCCTGATCAGAAGTACTGTGAACGTCACATGCACCGTGGCCGTCACCGTTCTCGCAGACCAGCGGAAGGTCAGACTTCATCTGCCTCACAATCAGGCTCCGCTACGTCCTCTGGACCCCAACCCGCCATTGCTGTGGGCGCCTCTCGCACTTCCACGCCCACTCCGGGCTCCAGCTTGACTCACAGCAACCTGAGGCCATCGATATTGTCAGGGAACTCGCAATCCACGCCTAACTTAGGCGGTGGTGGAATGGGTTACAACAGCCCTGGTGGCTCCGGAGGCTTGTCCGGAGGATCTTCTCCTGCCGCATCTTCCGGTCAGTTTCAGCTTCCGGGTCTCTCCTCGGCCGCTGGCACTTCAGGCCTGACCAGTAAAGACTACAGGTACATGAATGGGATGACTGTGAAGTCTGAGATGGGCATGGGCCCAGAACAGATACTTTTCTCGGAGGCATCTGGGAGCACTCGGGGGCTTAGTCAGGAAGCACAGTCATTGAGCAATTTATCCAGGTTGAATACCACAATGAACAAATCTTGGCAAACAATGACTTCATCCAAGGTACTGCCCGCCGCGCAGCCCAAGGGTAGCGGTAACAGCTCCCTTCTGAGCTATAACAGTTCTCAGATGGGAGGACTTCTGGGCCAGGAATTCGGCTTGATGCCGGAGGCTAGCCAGGTAAATCTAGCAGCAATGGCAGCCTCTCAACAGCAGCATTCATTTCTGAGCAACGGATATGGTGGGGTGGAATCGACCAGCGTAGGGCGGGAGTCGAGCGAGGGGCAGCCACTGCGACACTTCTTCGATGACTGGCCGCGCTCACGGGATCCGAGTGCCTTGGCGTGGGGGTCGGATGTGGAAGATTCAGACCGCACCACTAGCGCGGGCCGAGGAGGCCAGAGCAATCACACGAGCAATAACACGCAGCTTTCGATCTCCATCCCCATGACCGCTGCACCGTCGGGTGATTTCAACTCGCAGAGCAGCGGCGGCAGCCCATCCCGAGGATCAGGT
>gnl_Phypa_v3.3_Pp3c12_3720V3.1
ATGCACACTATGAGCTCACCCAACTCGCCAGGGTCGCTATCACCCAACAACCACCGGAGTAGTTTGAAGCACTGCCGATCAGCCTCCGATATGGACTTGGAAGATAGACGCGGCGGTGGTCCTCTCAAGGTGTCGCGAACTGATTCCTTTCATCGCCAGTCCGACCTTAAGATGCACATGAACGGGAGCCCCAGCGGTACCATGGTTCTTAGTAGTAGTATGGTCTCAGACGGCAGGTTGGGTTGCTCACCTACCAACTCTTGCGCTTCCGATGGATCGCTTCTGGGAAACGACCAGGGGAATGTGGTCTCCGACGCCAGGCTTCTCAGACAAGACTCGCTGGTTGCGGCGTCTGGCTACTCTGGAGGTCAGGGCGGCGGAAGGCCGCTTTCCTATCACCACCTGCAGTCATCTTCATACCACTATAAGCCTTCGGGTGGTGGTCTCTCAATGGGAAGGGAAAGTATGAACCACATGGGTCAATCTGTACACAATCCCGTTAACAGTGCCCGTGCCCCGTTCACTACCAGCCAGTGGGCAGAATTGGAGCATCAGGCACTCATCTTTAAATACATGATGGCAGGTGTTAACGTTCCGCAGGAGCTTCTAAATCCCATTCGCAAGAGTGTTGCCACAATGAACGGACTTGCCAGCCACCATACTGCTAATTTGGGATGGGGAGCTTTTCACTTGGGGGTCCCTAACAACACCGATCCAGAGCCGGGCCGTTGCCGGAGAACTGATGGGAAGAAGTGGAGATGCGCCCGGGACGTCGTCCCTGATCAGAAATACTGCGAACGTCATATGCACCGTGGCCGTCACCGTTCTCGCAGGCCAGCGGAAGGTCAGACGTCGTCTGCCTCACAGTCTGGCTCTGTGGCCTCCTCTGCGCCCCAACCGGCAATTGCCGTCGGCGCCTCCCGCACTTCAACGCCCACTCCGGGCACCAGCTTGACTCACAGCAACCTGAGGCCGGCGATACTAACCGGAAACTCGCAATCTACTTCTAACCTAGGCGGCGGTGGAATGGGTTACAACAGCCCTGGTGGCTCCGGAGGCTTGTCTGGTGGTTCTTCGCCGGCGGCATCACCCGCTCAGTTCCAGCTTCCGGTCCTTTCATCTGCTACTGGCTCCTCAGGTCTGACCAGCAAAGACTATAGGTACATGAACGGGATGGCTGTGAAGTCCGAGATGGGCATGGGTCCGGAACAGGTACTCTTCTCAGAGGCGTCTGGGAGCACTCGGGGGCTCAGCCAGGAAGCGCAATCGCTGAGCAATTTATCCAGGTTGAATACCCCAATGAACAAAGCCTGGCAGACAATGACTTCATCCAAAGTATTACCGGCCGCTCAGTCCAAGGGGAGCGGCAGCAGCTCTCTACTGAGCTTTAGCAGTCCTCAGATGGGAGGACTCCTGGGACAAGAATTCGGCTTGATGCCGGAGACTAGCCAGGTCAATCTAGCAGCGATGGCAGCTTCTCAACAGCAGCATTCATTTCTGAGCAATGGCTATGGTGGGGTGGAGTCGACCAGCGTCGGGCGGGAATCGAGTGAGGGTCAGCCCTTACGGCACTTCTTCGATGACTGGCCGCGCTCAAGAGATCCGAGCGCTTTGGCATGGGGTTCGGACGTGGAGGACTCAGACCGCACCACCAGCGCCGGTCGAGGGGGCCAGAGCAATCGTGCGAGCAACAACACGCAGTTGTCGATCTCAATCCCCATGACTGCTGCACCGTCGGGTGATTTCAACTCGCAGAGCAGCGGCGGCAGCCCATCCCGAGGCAAGTTATCTCTCTCACCCTTGAAGTTCTCGATTTCCAGGGCGGGGGATGCCTCATCTGACATGGGGCTCGACGTTGAAAACCTTCGGGTCGAGCGCCACCATGACTGGCACCGGCACACTACTGCTTGGGATTCCATGTCATGGGAACCCATCTCTGTCGGTGGACCTCTGGCAGAGGTTCTGCAGTTGGGTAGTACTACTCAGTGTGGCGGTGGCGGTGGCGGTGTCGATGGTTCTGGTCCCAACCTCCTTGCCGATGAATGGCTTGACCTCCACCAGAAAAAGTCAGCATCCCCTGTTCAGATTCCATCGCCTGACCGTGTTGCTTCACCAGTCGACGTCCTCCAGATATCCACTTTTGCTTCGCATTCTGATTCTAGTAATAGTAATAGTGGCGCCAGCAGTCCAAGTGGGGCTCTTCCTTTTGATCCAGCGTCTACTATCTCTGAATTTGCGACCGTGATCAGGATGAGTCTCAGTTCGAGTTCGTCACAAAATGAGAGTCGG
>gnl_Pinta_v2.0_PITA_000090725-RA
ATGGATAATTATTCTGGTACACAAAACTTGGGCGAGGTAGAGAGGGGGCGAAGCAGCAGCAGCAGCAGCAATCTGTTGTGTGGATTGGCAACGGAACAACACCGACTGAGGGTGCCAGGTTTGGGGGGCATGATGTTAGTGTCGTCGACCAGTCCTGGAATGCAGCGGTGCCGGGCAGGTTCCGAAATGGAGGTGGGAGTGGAGTTGGACGATTACAGGAGTGGCAGAATAGGAGGTCCCACGAAGATAGGTCGAACGGATGGGTATGCCCCATTTGTCTGCCGCGAGCAGAAAATGCAAATCCAGATGGACAGTGCCAGTGCGATTGGCAGTGGTGCCAGTGCCAGCGATCATCATCTTCCAGTACTACGTAACAGAAGCGGCAGCGACAACAGCAGCGCCTGTCTCTTGTCAGAAGGCCGTCCCCGTTTGGCTCCCTCATACGCTTCCTCCGAGAGAAGCATATTGAATAATGACGGCAGCAGCACTGTTTCTTCCGACTCCAAACTCCTCCTCCGAAGCAACGACCCGGTCTTATCGGCAACAACAACAACAACAGATGCAAGGCCCAGCCTCCTGCGCGCCTTCTATACACCTCCTCCTGCAGGGATGCCTGTGTCGTCAATGGCAAAGGGAAGGGACACTGGCGGAATGGAAACGGGACTGGGAGGAATGCATGTTGTAAGAACAGGAGTACGTCCTCCCTTCAGTCCAGCGCAGTGGCAGGAACTGGAACACCAGGCGTTGATTTTCAAGTACATGATGGCCTGTGTCCCCGTGCCGCCTGAGCTTATCATTCCTATTCGGAAAAGTTTGCTTTCTCTTCCCCAAAGATCTCCTCCGCTTCCTCATCATCATCTTCCCCCCACCCTCGCGCCGTGGAGTTCGTTCCACATGGGATTCGCTGGCAACATGGATCCAGAACCGGGAAGATGTCGGAGAACAGACGGTAAGAAATGGCGTTGCTCCAGAGACGTCGTTCCGGACCAAAAGTACTGCGAACGCCACATGCATAGGGGCCGTCATCGTTCAAGAAAGCCTGTGGAAGGCCACACTGCCGCCGTCACTTCTCAATCCAATTCCTCTTCTGCGACTGCCCCCTCTTCCTTAAGTGTGGCCGCCACCAGCAACGTCCTCGCACGCCCTTCAATCTTAGTTAACTCGCTGCAGAAACACCAATCTGGTTATCCTCTTTTGGGGACGAAAAATTTGTCTTTCACTGGCAGCGGGAGCCAAATTCAACAGTACCCATTGCAGTCACCTGCCGGAGCAGTAGCAGCATCATCATCATCACCGTCCGCTATGGGAAACAAAGATTACAGGTATGAGAATGGGATGAACGTTGGAGAAATGGATGAGAACATCTTGTTTTCTGAGCCTTCCGCCAGCAGCAATACCATCAACAATCAATGGCGATTCATGGTGGCGTCCAAGGCAGCAGTGCCTCATATCTCACAGTCAAAAGGCAACAGCCATGACTCCCTGATGCAGTACAGTTCCAGCCCGCAGCTAAGGACTCTTCTTGGCCAAAACCTCGGCATTGTGAGCGAGGGAAACCAAGTTGCCAGTATTCACATGAATCCCCATGAGCAGCAGCATCAACGACAGCAACATTCATTTCTGAGCACCGATTACGGGAGAGTGCAGGAAGCGATGCGAGAGCCGGAAGAGCAGCCTCTGCGTCATTTCTTCGATGAGTGGCCCAGATCAAGAAATCCATGGGCGACCGACGTAGAAGAGGAAGCGTCGAACCGTAGCTCCTCAACAACCCAGCTCTCCATATCGATTCCTGTGCCGTCCTCTAATTTCTCAGCAGCGAACACCAGTTCATCTCCTCGTCGCAAATTATCGCTCACTTCTCTGAAATTATCTATGTCTGGGGATGGCAGCGATCCAGTGGGCGTGGATCCTATCGAAATGGGTCTTGCAGTAGGCATGAATATGAATGTAGAAGAACGTCGTCGACAAACCCATGGCCAACACCACCACCACCATCATCATCAGGCCAACTGGGTTCCCACAGCTTGGGGAAACCCCATGGGTATAGGGGGTCCTTTAGCAGAGGTTCTTCAGTCGTCCACTACCCCAAGTGGATGCAACAACAACAACAAGAAGCAGCCTGGGCTAAATTTAATGAATGATATTGGATGGAAGGACAACAGCAGCAGCAGCAACAAGAACAGTATGGCCAGTAGCCATTCAAGAGACAGCCCACCAAGCTGCATGCAAACATCATCCCCAACAGAAAGGGGTGTTTCTGGAAGAATGGGTTCAGCCATTGATCATCCAGTTCCACCACAGAAGGGCATCGGTCAT
>gnl_Pinta_v2.0_PITA_000074544-RA
ATGGATTTTTCACATAGTTCTGTGTCGGTGTCCGGGAGTTTGTCTGAGCTGGGGGATCACCGACACAGTAGAATGCCGGGATTGTCATCTCCTACAGGAATTGGAATTGGAATGCTGTCACATTTGCCTGTGGGCGATCCTTATAATAAACAATGTCGCCCAGCTTCTGAAATGGATTTGGACGAAAGAAGCAGAGGGCCCATCAAGATTGCACGCACCGATTCCTTCTCTTGCAGACAACAGCAGCAACACCATAACAGCAGCAACGGAAACAATAACAGTGCTGCTGCCATTGGATCTCTTCTGAGGAGCAATTCCATAATGTCTGATGGACGTCTGACTAATTGTTCTCCCACCAATTCAAGTGCTTCTGATGGTGGTGGACTGATTAGCAATGAAGGCTGTGTGAATGTGTCTGAACAAAGGCTTATGAGAAGTGACTCTGGGGTGTCTGTATATGGTGGTGGAGGGGGTGCAAGGACTCTGAGTTTTCATCAATCTTATAACTGTAATAAGCCTGCAGGGTTGCCTCTGGGCATGGCGAGGGAAAATGGTGCAAGTCACATGGGAGGCATGCATGGGATTATAGCGGGAACACGCCCGCCTTTTACACAGTCACAGTGGCAGGAGCTGGAGCACCAGGCCTTGATTTTCAAATACATGATGGCAGGTGTTCCTGTGCCTGCAGAACTAATTCTCCCCATAAGGAAGAGCGTGGCCGCCTTGTCTGTTTTGTCGGCTGGATCTTATCATCCCAGCATGGCATGGAGTCACTTCCAGTTGGGTTTTGCTAGCAATACAGACCCAGAGCCTGGAAGATGCCGAAGAACTGATGGCAAGAAATGGCGTTGCTCCAGAGACGTGGTTCCAGATCAAAAGTATTGCGAACGGCACATGCACAGGGGCCGTCATCGTTCAAGAAAGCCTGTGGAAGGCCAGACTGCGGCCCCTAATTCTCAGTCACATCTGGGAGGACCGACACCCACCATCACCACCGCAACCACCACAAACACCATTACTTCCAACGGTCCATCCCCTTCTTCTATCAGTATCGCAACTGCTCGTAACACGAACATTCACACTAGCAATCTTCGTCCCCCAGTTACTGTTAACAGTCACCATCAGCAGCAGCAATCTCCTCTTGGAATGAATTCTAACCTCCTCCTTCAAATCGCTTCTGGATCGGCCTCTTCAATGGGGTCTGACAAAGAATACAGGTATATGAATGGGATGAAAGGGGGAGACATTGATGAGCAAGTATTTTTCTCTGATGTTTCTGGAAGCACAAGAGGGCTTGGTCAGGATTCGATACTTTCATCAGTGAGCAACAATGGGTGGCGTTCAAGTATGCAATCTAAAGTGTCACAGGTTAAGACAGAACAAAATGGGTCTTTTATGCAGTACAATTCCCCACAATTAAGAACACTGTTGGGCCAAGACTTCAGTCTCATGTCAGATGCAAGTCAGCAAATGCAGCAGCAGCATTCATTCAGAAACTCAGGCTTCGGTGTTGTGGAGTCAGGAAATGTGGGTCGTGAGAGTGAAGGACAAGGTCAACCCCTGAGACATTTTTTTGATGATTGGCCTCGATCTCGCGATGCATCCACACTTTCATGGTCAGATGTTGAGGAAGATCGATCAAATAGAAGCTCATCAACCACCCAACTCTCCATTTCAATTCCAATGGCATCCTCAGATTTTTCTGCAACAAATTCAAGCTCCCCTCGTGGCAAGTTATCACTTTCCCCTCTAAAATTATCTATGTCTAGAGACCATGATGATGATGATGATGATACTCATATGGGTCTTGGAGTAGGCAACATAATTAATGAGGAGGAGAGGCATCGCCACAGCAATTGGATACCCATTACATGGGAGAGTCCAGTGGGTGGCCCGTTAGCAGAGGTTCTTCAATCTACTAGCGAGTGCAAGAATGCTTCTTCAGGACTTCAACATAACTTTATGAATGGTACTGCTGACCATGGATGGGAATGCAGTCCAAGAGACAGCCAAAACAATAACAATAGTCTGAGCCATAATAATGACATTGCAGTTTCTTCCTCCCCAACAGGTGTTTTGCAAAAAACATTTGTTTCTCTGTCTGATAGCACTAGCACCGGAAGTAGTCCTAGATCAGCAGCACCACCCAAAACCATCCAGTCTTCCATACTCCTTGCT
>gnl_Pinta_v2.0_PITA_000023549-RA
ATGGATTTCTCAGCAGCGTGTTTGGATGGTATGCTAGGTGGAGGTCTGAATAGTAGTAACAATGCAAATGGGAATGGTCATAGATTGTGTCGCTCGGCATCAGAGATGGATTTGGAGCAGACGTCGCGGGATCAAGACTGGCGAAGCTCTAGCTCAGCCTCCATCAAAATGGCTCGTACTGACTCCTTTCCAACGCTTATGCGCAGCAGCTCTGTGATATCCGATGCGTCGGCGGCCCGTATGGAGAACAACAATAATTCCAGCGCCGCCTCAGACCTGCTGGAATCTGCAGAAGCAGCCATGCTTATGAGAAGCGACTCTCCGTATAGAAGCTGCCTCCCATTTTATCATCATCATCAGCAGCAGCAGCCGCAGCAGGCCGGCGGCTACCAGTACACCAACAACAACAACAAACCTTCAGGTATCGTGGGGAACGTGAAGCATATTGATGAGTTTGGCGCTGTAAATTTTGCAGGGCTGCCTTTATCCATGGGACGAGCAGAAACAATGAACAGCGCAGGCATGCACGCAATTTTAGCCGGAACTCGGTCTCCGTTCACTCCGTCTCAGTGGCAGGAGCTGGAACAACAGGCGTTGATCTTCAAATACATGATGGCTGGGGTACCAGTGCCACCGGACCTACTGATTCCCCTCCGGAGGAACATCAATATTTTCTCCAGTTTACCGGTCGCTGGATCGACCCTTCGTTCCAACTTGGGCTGGAGCTCTTTCCATCTTGGTTACGCGGCCAACAATGCCGATCCAGAGCCCGGCAGATGCCGCCGAACCGATGGTAAGAAATGGCGTTGTTCCAGGGACGCCGTTCCGGACCAAAAGTATTGTGAACGGCACATGAACAGAGGCCGTCACCGTTCAAGAAAGCCTGTGGAAGGCCAGACTCCTCATCATCATCATTCCGCCACTGCTCAGTCCTCCTCTACCAGTGGCGCCGCCAATAATTCTTCATCTGCATCGAGTCTGGCAGCAGCAGCCGCTCGCAGCGCTGTTACTGCTACTACTGTTACTACTACTGCTACAAGTGCTACTGCGTCGTCTACGTCCTCGCAGACCAATTTACTCCGTTCATCGATCAGTACCCATCAGCAGCAGCAGCAACAGATCGGGACGAAGCTCTCCGTGTTTCCTGCTTCATTGTCCGCCGGTGGTGGTGGTGTAGCATCTCCTGCCGCCTCCGTCAGCCCTTTTCAAATCCCTCTTAACGTCGACAGGTATCTGAACGGGATGAAAGGAGATATAGAGGGGCCAATGTTTGAATCCTCGTCCCAATCAATTAACGGCCTGTCAATGCTTTCGACTATGAACAATGCATGGGGATCCAGGAACATGGTACCGGCGAAGACTACGAGCAACAACGGCATGATGAGCTACGAGACTCGAACCCTGATTGACGACGGAGGGCAAGATTTCGGGCTCTTGAACCAGAACCAGATGAGTAGTCTCCTGTCCATGACTCAAAACCAGAGCAACGACTCGCAGGCGCTTCAGGGTTTTGGGGCGGGCAACGACGAGCAGCAGCAGCGGGGCATTCGGCATAATTTTTTTGACGACTGGCCGAGGACGTCACGGGATCGATCAACAGCGATATCATGGACAGAAATGGAAAGAATGAGATCCAGTACCAGCTCTTCGGCCACAAAGCTCTCCATCTCAATACCTTCGGACTTCGATTCCCCGGGGTCTCCTCGCTGTGACAAACTCATGCTATCGCCGCTGAAGCTCTCAATGTCCCGCGACGCGGATCCGCTGGGAATCGATCCCACGACCCAGATGGGTTTGGGAATGGGCATGGGGATGGGAATGGGTTTGGCTAACCAAACAAGTGAAGTACAATGCCGCCAAAAACAGACCAACTGGATTCCAATTACGTGGGAAAGCCCTGTGGGAGGACCCTTAGCTGAGGTTCTCAACTCAACCAAGGACTGCAATGTGAAAAACTCGGCTCTTAATCTCATGACCGATGGTTGGGACTGCAGCCCTCGTGGGGGAGACAGCTCGCGAATGGCCTCCCCCACGGGTGTTTTGCAGAAAACCTTCGGGTCCCTGTCTGATAGCAGTACTGGAAGTAGCCCCCGTGCAGTTCATGTAGCCAAGGCTGCTCATGACTCCGCTGGTCTCTGTGAAAATCTCCGAACCGTCACTTTTGTTACTGGGGCTTCAGCTCCGATTTCAACGACT
>gnl_Pinta_v2.0_PITA_000034605-RA
ATGTCAAGCAAGAACAGTGCAAGTCACATGGGAGGAATGCATGGGACTGTAACAGGAACATGCCATCCTTTTACACAATCACAGTGGCAAGAGCTGGAACACCAGGCCTTGATTTTTAAATACATGATGGCTAGTGTTCTTATGCCTCCATACCTAATTCTCCCCATTAGGAAGAGTGTGGCCGCCTTATGCCTAAGAAATGATGGAAAGAAATGGCGCTACTCCAGAGACGTGGTTCCAGAACAAAAGTATTGTGAGAGACACATGCACATGGACCATCATCATTCAAGAAAGCCTGTGGAAGACCATACTGCACCCCCTAATTCTCAGCCATACATAGCTAGGAGGACCGACACCCACCATGACCACCAAAAACACCAATACTTC
>gnl_Pinta_v2.0_PITA_000014799-RA
ATGGATTTTGGACATGGGGATGGAAGCTTCGGTGCTGGCGAACGAAGTATGGCGAATTTATTGAACGAGCTGGGAGGGGAGCACCGACAGAGAAATAATAGCAATAACAATAATGGAGGAGGGGGAGGAGGAGGAGGCGGGGTGTTATCTATGTCCCCTGCCAACACTAACAGTAACAGTAATGCTCTGAAGCCGTGCAGATCGGTTTCAGAGATGGATTTAAGCAAGTCCAGAGATGGGGACGATCATCATAGCAGGGAAGTTCAAGGACCCATGAAGCTTCCACGCACCGATTCGTTTCCATTCGACCTGAAAACCCATCATCACCATCATCAGTTTCAGCTTCAGCAGCATCAGAATCAGAATCAGAGTCAGCAACAGTTGGGTCGCACTAACTCCATGGTTTCTGATGGGGGGCGCCTGGGTGGTTATTCGCCGGCTAATTCTAGTGTTTCAGACCCAGTCTCGGTTTTTTATGCAGGAGATTCGGCTGCAAGGACTGCGCATGCCTCCCTTCTGCAGCCCTTTCACCCCTTCAAAACTGCAGGATTGCCTGCATTATCGATGGGACGAGAAACCGCGAGCCATATGGGCATGGGTATGAGCATGGGGATGCATGCAGGCGCTGGTGTTGTGCAAGGATCAAGGTTCTGTTTCACACAATCTCAGTGGCAGGAGCTTGAACATCAAGCTTTGATTTTTAAGTATATGTTGGCTGGTGTTCCTGTCCCGGCTGAACTTCTTCTACCCATTAGGAAAAGTGTGGCTGAATTGGCAGGTTTATCTGCTGGCCCCGGTTCCCATCATCCCGGCGTGAACTCATGGGGTTCTTTTCATCTGAGATTTGCAAATAACACGGATCCTGAGCCCGGGAGATGTCGGAGAACCGATGGTAAGAAGTGGCGTTGTTCCAGAGACGTCGCTCCTGACCAGAAATACTGTGAACGGCACATGCACAGGGGCCGTCCTCGTTCAAGAAAGCCTGTGGAAGGAGGTCAGACTGCTATTAATACGAGTGGCAATAATAATGCTACCGCTCAGTCTTTGGTGGGAGGACCCAATTCATCTTCTGCTGCAAATAATAACGCGGCGTCCTCCATGATCGGCTTGGCAGCTGGCCGTAATAGTACAAGTAGCCTCACCAATTTGCGTCCATCGATCTCCATCAACAATACGCAGCAGCAGAACCACAATCAATCCAACTCTGCTCTCATGGGGATCAAGCCTTTCTCGAGCTCTGGGACTGGTGGAGGTATTATGTCCATCAATGGCGTTTCTGGCTCGTCTGGCAGCCAGTTTAAACCCCCTCTACATGTCTCATCTGCTTCTGCCATGCCCAACAAGGACTACAGGTATATGAATTGGATGAAAGGAGAAATCGATGAGCAGATTCTGTTCTCTGAAGCAAATCCAGGGAACAATAACATGAGGGTCCTGAGTCAGGATTCTCCCTCCATGAACAGTCTAGCAATGCTTTCATCTGTCAACAATGGATGGCGGTTGATGCCATCCAAGCTTGCAGACACCAAAGTCAACACCAACCCCAACACAAACTCGTTGCTCCAATATAATTCTTCACAACTTCGCACCATTGGGCAAGAATTTGGGTTAATGCCTGAAATGAACCTGCAACAGGGGCAGCAGCAACAACAGCAGCAATCTTTTCTGAGCAACGGTTTCGGAGTGGTTGAATCGGTGCGTGATCAGTCAGCCGGTGGGCAACCTCTGAGGCATTTCTTCGATGACTGGCCACGATCCAGAGACCCGTGGTCTGAAATGGAGGCCGAGCAACGATCCCACCCAACAACCACGCAGCTTTCTATTTCGATTCCAATGACAAGCTCCGATTTTGCTGGCACAAACTCCAGTTCCCCTAGAGGAAAGTTGTCCCTTTCATCCCTGAAACTCTCCATGTCAATGTCGGCCCGAGGTGCAGAGGACGACCCCACACAGATGGCCCTCGGCGTGGGCATGGGGCTTGGCCTGATGAACGAAGAGAGGCAACGCCAGAGTACCAATAATTGGATTCCTGTGTCCTGGCAAAGCCCCATGGGGGGGCCTCTGGCAGAAGTTCTGCAGTCGACCACCAATGCGGCCAACGCTGCTGTTACCTCACGTGGGTGCAAAACTCCCGGGGGACTGAATCTGATGACAGAGGCCTGGGATTTGAGTCCTCATGGCAGTCCAAGAATGGCATCCCCAACTGGCGTTTTACAGAAAACGCTCGCTTCTTTATCAGACAGCAGTAGTGGAAGCAGTCCCAGAGCAGTGGCTGCAGCAGCAGCAGCCGCCAAACATGACCAAACAACACTGCAACATAATCTGGGAGGACTG
>gnl_Poptr_v3.0_Potri.013G077500.1
ATGAATAGTGGTGGTGCAGGAGGGGTTGGGGTTGAAGGAGGAGGTGGTGGAGCAGCGGGGATGGCAGCTGGGGGAATGGGGACAGCAGCGATGACAATGAGGTCACCATTTACAGTGTCACAGTGGCAAGAACTGGAACATCAAGCTTTGATCTATAAGTACATGGTGGCAGGTCTGCCTGTTCCACCTGATCTTGTGCTCCCTATTCAGAGGAGCTTTGAATCCATTTCTCATAGATTCTTCCACCATCCCACCATGAGCTATTGCACTTTCTATGGCAAGAAGGTGGATCCGGAACCAGGTCGATGCAGGAGGACCGACGGCAAGAAGTGGAGGTGCTCCAAAGATGCCTACCCAGACTCCAAGTACTGTGAGCGCCACATGCACCGTGGCCGCAACCGTTCAAGAAAGCCTGTGGAATCACAAACCATGACACAGTCATCGTCCACCGTGACATCACTGACTGTTACAGGAAGCAGCAGTGGAACTGGAAGCTTCCAGAACCTTCCATTGCACACATATAGCAATCCCCAGGGCACTGCTTCTGGAACTAACCAATCATATTATCATATGAACTCCATTCCCTACGGAATCCCAACCAAAGATTACAGGTATCTTCAAGAACTTACGCCTGAAGGTGGGGAGCATAGCTTCTTGTCTGAAGCCTCAGGAAGCAACAAGGGGCTTCAGATAGACTCACAGCTGGACAATGCATGGTCTTTGATGCAATCCAGAGTCTCATCATTCCCCACAGAGAAATCAACTGAAAACTCGATGTTGCAAAGTAATCATCCCCAGCATTCATTTTTCAGTAGTGATTTCACCACCAGGGAATCTGTGAAACAGGACGGGCAGTCTCTTCGACCCTTCTTTGATGAGTGGCCTAAAAACCGAGATGCCTGGTCTGGCCTCGAGAATGATAGTTCCAACCAGACCTCATTCTCTACAACGCAGCTGTCGATATCCATTCCAATGGCCTCATCTGACTTCTCCACAAGTTGTCGTTCTCCACGAGATAAC
>gnl_Poptr_v3.0_Potri.003G100800.1
ATGAGCAACTCATCAGTCACAGTGGCGGGGGTGGGATCAAGATCACCACCAGGTTTCACGATGTCTCAGTGGCATGAGCTGGAGCATCAAGTTCTTATCTTTAAGTGTTTAAATGCAGGGTTACCTGTCCCTCCTTCCCTTCTCCTTCCTATTCGTAAGAGTTTTCAGCTTCTTTCCCCTGGTTTCTTGCACCCATCAAATTTGAGCTACTGTTCCTATTTTGGGAAGAAGATTGACTCAGAGCCAGGGAGGTGTCGGAGGACTGATGGCAAGAAATGGAGGTGCTCCAAAGATGCTCACCCAGACTCCAAGTACTGTGAGCGGCATATGAATAGAAGCCGTAACCGTTCAAGAAAGCCTGTGGAATCACAAACTACCTCTCAGTCCTTGTCAACTGTGGCATCAGAAATTGCAACTGGGAGCAGCAGCATTGGGAGCAGAGGGTATCCAACTAATCCTGGGACCTTAGGTTTGGGAAGTAATATGTCACGTTGGCAGATGGAGTCTATGCCTTATGGTGTTAATAGTAAAGACTACAGGTCTCTCCATGGACCGAAGCCTGAAGCAGATGAGAAAACTTTCCTACCAGAAGCTTTGGGAAATACAAGAAGCTTTGGAATGAACTCTACTGTGGACAGCACTTGGCATCTCACATCCCAAGTCCCTGCAAACCGTGTGCCAGAATCAAGAAATGGTTCTCTTTTGCAAAACTACCCACAAGTACAGACACTGCAGGATTTTGAGCCCCTAACTGTTGATGCTGCATCGCCAAAACAACAGCAGCAGCAGCATTATTTATTTGGAAGGGAGTTCAGTTCATCAGGATCTATGAGGCGGGAAAATCAGTCTCTTCAGCCTCTCTTTGACGAGTGGCCAAAATGCAGGGATATGGATTCCCATCTCACTGATCAAAGATCTAACAATAACTCGTCTGCTGTTCAGCTATCAATGGCCATTCCAATGGCTCCTAACCCTGCTGCGAGGAGTTATCATTCCCCAAATGGTGAGACAGGTTTATCTGGAACATACTTTTCCGCAACC
>gnl_Poptr_v3.0_Potri.003G118100.1
ATGGAGTCTCAAGCCCCACCTCCCAAATTTGCCCGTCTTTCAAACTCTAGGACTAGGCTTGCAAGTGGTTGGAACGTGGAGAGAAATAGGCGCGATGGTGAATCTGGGTCACCTCCAATTGGGCTAGGACTTGAACTTGGACGCGGTGGGTCTAGTCAAAGACCAATAATCAGCTGCAAAAAACCTTATGGGTTCACCGTTCTTCAACTGCAGGAGCTACAACTCCAGTCTCTTATCTATACGTATATCCAAGCTGGATTTCCTGTACCTTACCACCTTGTTTTACCTATATGGAGAAGTGTTGCTACTTCCCTTGGTGGTCTCAGTTCAAGGTTGTACCAACTCTACCCTAGTCTTATGGGGTGCAACCCATTATACTTGGCATATAAGAATGGAATGGACCCTGAACCAGGGAGATGTAGGAGAACAGATGGAAAGAAATGGAGGTGTAGCAAAGAGGCTCTCCCATATCAAAAGTACTGTGACAGGCACATACACAGAGGACGCCAGCGTTCAAGAAAGCTTGAGGAATCTGCTTCCCATGGTAATTCCAGCACAGACCTCTCCATTTCCCTCCCCGCTGGAATCAGTGGTGCTAGCGCC
>gnl_Poptr_v3.0_Potri.003G065000.1
TCAAATATGTTGAATACAACAAGTGCCAGAAATAGCCTTCTTTTTACTGCAACTCAATGGCATGAGCTTGAACACCAAGCTCTCATTTACAAATACATGGTCTCTGGTGTCCCTGTCCCGCCGGAACTCCTCTATTCTGTCAAAAGAAGCTTGGAATCTTCTTTGGCATCAAGACTCTTTCCTCATCAACCTACTGGGTGGGGTTGTTTTCAGGCGGGTGCTGGCAGAAAAGCAGACCCAGAGCCAGGAAGGTGCAGAAGAACGGATGGAAAGAAATGGAGGTGCTCAAAAGAAGCATACCCAGACTCCAAGTACTGTGAGCGGCACATGCACAGAGGCAAGAATCGTTCAAGAAAGCCTGTGGAACTTGCATCAACTACTACAACAGCAGCGGCAGCAGCAATTCCTTTAACATCAATCAACAGAAACCTCTACAACAACACTGTTTCGCCCTCCAGTTCCTCTTATTCTTTCTCTAACCTCTCTTCATCTATGGAATCTGAAATTTATGCCCATCAAGATTCTAGCCGCAGCACCTTCCTTTATCCTCATTCTTCATCTTCTGGTCCTCCAGCTGATTCTGGTTTTTCACCTCAAAACAGCACCACTCATAACCTGTTTTTGGACTGTGGATCTTCTCCTCATGCTGATAAAGAGTATAGGTATTCTCATGGAATAAGGGAGTGTATGGACGGGAGAGCTTTCTTCCCAGATGCTTTAGGGAGTGCAAGAGGCGTACAAGACTCATACAATCAATTGACAATGAGTTCCTACAAAGGTTACTCGCAGTCACAGTTTCAAAGCTTTGCTAATACTTCTAAAGAAGAGCAGCAACAACCAGGGCACCATTGCTTTGTTTTGGGCACTGATATTATCAAGTCATCAGCTACAAGGTCAATCAAGTTGGAGAAAGAACCTGAAACCCAGAAGCCATTGCACCATTTCTTTGGTGAGTGGGAACCGAAGGATGCAGACTCTGGGCTTGATCTTGCATCCAGTTCAAAACCTGATCACGACACTGATGAT
>gnl_Poptr_v3.0_Potri.006G143200.1
ATGATAATGAGTGGAGGAAACAGGTTTCCCTTCACTGCATCCCAGTGGCAAGAGCTTGAGCATCAAGCCCTAATCTACAAGTACATGGTTTCAGGCATCCCCATCCCTCCCGATCTTCTTTTCACCATCAAAAGAAGTGGCTGCTTGGACTCTTCACTCTCTTCAAAGCTCTTTCCTCGCCAACCTCCACATTTTTCCTGGGGCTGTTTTCAGATGGGTTTGGGAAGGAAAATAGATCCAGAACCGGGGAGGTGCAGGAGAACTGATGGAAAGAAATGGAGATGCTCAAAAGAAGCATACCCAGATTCTAAGTACTGTGAGAAACATATGCATAGAGGGAAGAACCGTTCAAGAAAGCCTGTGGAAGTTGCAACACAATCAATAACAGCACCAACTGTCTCATCAATGACCAGAAACCACTCTAATAATTCACTACTAACAACATCCCCCACCTCTCTTTCGTTATTGTCACCTAAGACCCACCACCAGAATCACCTTCACTATCCTGCTCCTGCAGGTTATCATGCCCATCCAAATCATCAATTCTTGTCTTCTTCCAGACCCCTTGGGATTGGTCTGTCCCCTCATGAAAATCCTACTCACTTGCTTTTGGACTCTGGTGGTTCTTCTCTGGCCAATACAGATTACAGAAACAGGAATGTTTATGGGCTGAAAGAGGAGGTTGATGAGCATGCTTTCTTCTCAGAACCTTCAGGTTCTATGAGAAGCTTGTCCGGTTCATCTTTGGATGATGCTTGGCAACTCACCCCACTCACAATGAACTCTTCTCCTTCTACCACCAACTCTTCAAAGCAAAGGAGCTTGTCTAGTTTACACAACGAATATTCTTACTTGCAGCTTCAAAGCCTGAGTGATCCCGATACCCCAAAACAACAAAAGCAGTGTCAACATAACTATCTTCTGGGAAGTAGTGATGTAGACAGTCTAGGGCCCATAAAAATGGAGAAGGAAAAATCCCAAAAGACTGTTCACCGTTTCTTTGATGAATGGCCACCAAAGGATAAAGATTCATGGCTTGATTTGGATGACAAATCATCAAAAAGTGCATCAGTTTCAGCAACCGGACTCTCAATATCCATTCCCTCCTCTCATGACTTTCTTCCAATCTTCAGTTCAAGAACTAATAATGGTGGT
>gnl_Poptr_v3.0_Potri.018G065400.1
ATGATAATGAGTGGAGGAAACAGGTTTCCCTTCACTGCATCCCAGTGGCAAGAGCTTGAGCATCAAGCACTAATCTACAAGTACATGGTTTCTGGCATCCCCATCCCTCCTGATCTCCTCTTCACCATCAAAAGAAGCGTCTGTTTGGACTCTTCAAAGCTCTTTCCTCACCAACATCCACATTTTGCTTGGAGCTGTTTTCAGATGGGTTTAGGGAGGAAAACGGATCCAGAACCAGGGAGGTGCAGGAGAACAGATGGAAAGAAATGGAGATGCTCAAAAGAAGCATACCCAGATTCCAAGTACTGTGAGAGACACATGCATAGAGGGAAGAACCGTTCAAGAAAGCCTGTGGAAGTTGCAACACAAACACAATCAACATCGCCACCAACTGTCTCATCAATCACCAGAAACCACTCTAATAACTCATTACTAACAACATCCTCCCATTCTCATCTTTCGTTATTAATGTCACCTGAGACCCAACACCAGAATCACCTTCACTATCCTGCAGGTTACCATGCCCATCCAAACCATCAATTTTTGTCTTCTTCAACACCCACCGGAATTGGTCTGTTACCTCAAGAAAATTCTACCCACTTGCTTTTGGACTCTGGTGGTTCTTCTATGACCAATACAGATTTCAGGAGGAGTGTTTACGGGCTGAAAGAGGAGGTTGACGAACATGCTTTCTTCTCAGAACCTTCAGGTTCTATGAGACGCTTGTCTGGTTCATCTTTGGATGATGCTTGGCAACTCACCCCGCTCACAATGAACTCTTCTTCTTCTAGTACCAATTCTTCAAAGCAGAGGAGTTTGTCTAGTTTACATAATGAGTATTCTTATTTGCAGCTTCAAAGCCTATGCGATCATGATATCCCAAAACAACAAAAACAGCATCAACATAACTATCTTCTGGGAAATGATATAAGTAATCTAGGACCCATAAAAATGGAGAAGGAAGAACCCCAAAAGACTGTTCATCGTTTCTTTGATGAGTGGCCACCAAAGAATAAAGAATCGTGGTTTGATTTGGATAACAGATCATCAAACAGTGCTTCAGTTTCAACAACGAGGCTCTCAATATCCATTCCTTCATCACATGACTTTCTTCCGATATTTAATTCAAGAACTAATAATGATGCT
>gnl_Poptr_v3.0_Potri.015G006200.1
AGTGTTGGTGCTTGTGGTGGTGCAGTTGGGGTTAGGACTTTGCAGCCTTTTGACACTTCTGAATCAATTATCACTACAGCTTCTGCCTTCAAATCTCCAGGTGGCAATATGGCAGCATCCTTGGGGTTTCCTTTTACAAATGCACAATGGAACGAGCTTGAAAGACAAGCCATGATATACAAGTACATGGTGTCTTCAAATCATGTGCCTCCTCATCTTCTAATCCCAACCCCATTAATGGGAAATGGACTGGATGTGAGGTTCACAAAAAGGGCAGATCTAGAGCCAGGGAGGTGCAGGAGAACAGATGGGAAGAAATGGAGGTGCTCAAGAGATGTGGCACCTGATAAAAAATACTGTGAGCGTCATATGCATAGAGGCAGACCCCGTTCAAGAAAGCATGTGGAACTCAATACCAGCAGCAACAGCAACAGCAACAAGAAGAGCCGCCATAATCCTTCTATCTGTACAGAATCTCCTGTTACTGTGGCAATTTCTAACCCCACTATCAACAACAACAACAGTAGCTCTGCTTCTCATGATCATTTTGTTGGGACTATGCCTCAGCCATATATTCAGACCCCAGTTTTTGTAAACAAAACCAGTGAAAAGATTGCAACTTTTGATGCTAACGGAGCCTTTGGTTCTACATACAAGGAACCCAGGAGCTTTGACTGGATGTTGAAAGGGGGAACTGGTCCTATTGTCACAAATGATCAACAATGGCCACATCTAGTGCACACAGAAATTGGACTTGCTACTGAAGGTTCCTTTAACAATGCTTCTGTTCTCAAGCAGCACTACCGAGAAGAGTCTCTGAATCTGAACTCATATGGAAATCTTAATGCTAGAGAAGATCAACACCGCAGCCAATATAGTCTATTTCTTGATGGGGCTCCAAGGAGTTATATTGATGCATGGTCTAATGATGCAAATTCTGGAAACACAAGTTCTGTGTCCTCAGATGGGAAGCTCCCTCTTTCGCCACTCAGTCTATCAATGGGAGGCAATAGGTCTGTTGATGATGAAATGGGTCAGATCCAAATGGGCTTAGGCCTAATCAAACCAGATCAAAACCAAGAATGTGGCGGTGACACCAGCAGCACACCAGGCGGGCCCTTAGCGGAGGTGTTACAATTGAGGACAGTCAACATCAATACAGGAACTAATCAATCTTCTTCTGTGATTGAAAATGGAGATTCTATTTGTCCTCCAGCCACTAGAGTCTCTTCACCATCTGAGGTTTTGCAGAAAACACATGCCTCACTTTCTGATAGCAGTGGTAATAGAGTCCAACACTTGCCAGTTCAAGGACCAAACCTGAAATTGCCATGCTTTGGT
>gnl_Poptr_v3.0_Potri.019G042300.1
ATGAATAGTGGTGGTGCAGCAGGGGTGACATCTGGGGGGATGGGGACAGGAGTGATGACCATGAGGTCGCCATTTACAGTATCGCAATGGCAAGAACTGGAACATCAAGCTTTGATCTATAAGTACATGGTGGCAGGTCTGCCTGTTCCTCCTGATCTTGTGCTCCCTATTCAGAGGAGTTTTGAGTCCATTTCTCATAGATTCTTCCACCATCCCGCCATGGGCTATTGCACTTTCTATGGGAAGAAGGTGGATCCGGAGCCAGGTCAATGCAGGAGGACCGACGGCAAGAAGTGGAGGTGCTCCAAAGATGCATACCCGGGCTCCAAGTACTGTGAGCGCCACATGCACCGTGGCCGCAACCGTTCAAGAAAGGCTGTGGAATCACAAACCATGACACAGTCATCGTCCACTGTGACATCACTGACTGTAACAGGAAGCAGCAGTGGAACAGGGAGCTTCCAGAACCTTCCACTGCGCACATATGGTAATCCCCAGGGCACTGGTTCTGGACCTAACCAATCCCATTATCATATGAACTGCATTCCCCGTGGAATCCCAACTAAAGATTGCAGGTATCTTCAAGGACTGAAGACTGAGGGTGGCGAGCATAGCTTCTTGTCTGAACCTTCAGGATGCAAAAGGGGTCTCCAGAAGGACTCACAGCTAGACAATGCCTGGTCTTTGATGCTATCCAGAGGCTCATCATTCCCCACAGAGAAATCGACTGACGACTCGACGTTGAAGAATGATTATCCCCAGCATTCATTTTTCAGTAGTGATTTCACCACCGGAGAACCCGTGAAACACGAAGGGCAGTCTCTTCGACCCTTCTTTGACGAGTGGCCTGAGGACCAGGACATTTGGTCTGGCCTCAAAGATAATAGATCCAACTCCACCTCATTCTCTACAACGAAGCTGTCGATGTCCATTCCAATTGCCTCATCTGGCTTCTCCACAAGTTCTCGTTCTCCACAAGAAAAC
>gnl_Poptr_v3.0_Potri.014G071800.1
ATGGAGAAAAGAGTATCTGAAGAATCAGCGCCGTCGATGAAACTGTCTCTTGGGATTGGTGCTGGTGATCATGGTGATGATGATCAAGATGATAGACACGTGTTCCCACAGTTAACAGAGACTCAGTTGCATGAGCTTAAACAGCAAGCTTTGATATTCAAGTACATAGTAGCTGGTCTTCGCGTGCCTCCTGATCTTGTAGTTCCCATTTGGCATAGTGTTGCTAGCAGCTCTCTTGGTTCATTTAGTGGTGCTGATATTTATAGGCAATTCCCAAGCTTTGTGGGATTAAGTCCTCAGGGATTTGATTATAGACAAATGATGGATCCAGAACCTGGGAGATGTAGAAGAACTGATGGGAAGAAATGGAGGTGTAGCAAGGATGTAGTTGCTGGTCAGAAGTATTGTGAACGCCATATGCATAGAGGCCGTCAACGTTCAAGAAAGCTTGTGGAAGCTTCTCAAACTGCTGCTGCTTCTGAAAAACCATCACCTCACAATTCAAGCAAGAATTCAGACAATCCAACCACTCATTCTTCTAATTTAGCCAAAGTAAGTTCACAGATAAAAGCCCCACCTCTTAATAATACCCCCACCATTTTAACCACTTGCACCACAAGTTGCAATTCTGACATTGAAATCACTGGCATGAGCTTGGCCACTACTGCTAATTCTGACTGCAAAAACCCCTTTACAACCATGACTACTAGCATTGTTACCGGCTACAAGAACACTGCAACAATGATCGCTAGTGCTGTTCATGCTGACATTACAGCCACTGGTAACGACTACAAGAGTAGCATCAACTTAAAGAGACACTACATTGATGACAGAAACAGTAATTGCAGCAACTCTGTTACTTACAAGGGTATAATCGACAGAAACTGCAGCAACAAAAAAATAAAAAATGCTGGTAGCAATGTATCTCAAGGATTGAACTTCTCCCCGAAGAGTGTTCTTCAAGTTCAAGGTTGCGGCGCCTCACACATTTACATGAATGATGTGGAACTTGAACTGGGAAGGTGTAGAAGAACAGATGGAAAGAAGTGGCGATGCCGCAGGGATGTTGTAGCTAATCAGAAGTATTGCGAGATGCACATGCACCGAGGTTCTAAGCAGCACTTGGAAGCGTCCAAACCTGCTGCAATTCCCGCTACAATCCCATTTGTCCCTGGGAATGTTCATTCATATCCTGCAACGAACTTGCCAAGTAAAGCAGATCGCAGAAGCTTAAACACCGATCTCTGTATTTCGATCCCAACAAGTCCTCAACTGATCATGACCAATGATGATACAAGAACTATCAGCAATAGCAGTGACACTACCATAAGCGACACCATGGTTGGTACCTATCAAAACAAAAACCTTTCTTCT
>gnl_Poptr_v3.0_Potri.001G132600.1
ATGAGCAACTCATCAGTCACAGTGGCGGCGGTGGGGCCAAGGTCACAACCAGGTTTCACGGTGGCTCAGTGGCATGAGCTAGAGCATCAAGCTCTTATCTTTAAGTATTTAAAAGCTGGATTATCTGTCCCTCCTTATCTTCTCCTTCCTATTCGCAAGAGTTTCCAGCTTCTTTCCCCTGGTTTCTTGCACCCATCAAATTTGAGCTATTGTTCCTATTTTGGGAAGAAGATTGACTCAGAGCCAGGAAGGTGCCGGAGGACGGATGGCAAAAAGTGGAGGTGCTCCAAAGATGCTCATCCAGACTCCAAGTATTGTGAGCGGCATATGAATAGAAGCCGTAACCGTTCAAGAAAGCCTGTGGAATCACAAACTACTTCTCAGTCCATGTCAACTGTTGCGTCAGAAATTGTAACTGGGAGCAGCAGCAGTGGCAGCAGAGCGTATACGACTATGCCTTTACCCACCATTGGTAATTCTGGGCCCTTAGGCTTTGGAAGCAACATGTCACGTTGGCAGATGGAGTCTATGCCTTATGGTGTTAATAGTAAAGACTACAGGTCTCTCCATGGACTGAAGCTTGAAGCAGATGAGAAAACTTTCTTACCAGAAGCTTTGGGAAATACAAGGAGCTTCGGGATGAACTCTACTGTGGACAGCACTTGGCATCTCACATCCCAAGTCCCTGCAAGCCCTGTGCCAGAATCAAGAAATGATGCTCTTTTGCAAAACTACCCACAACTACGGACACTGCAGGATTTTGAGCCCCTAACTGTTGATGATGCACCGTCAAAACAACAAGAAGAACAATATTTATTTGGAAGGGAGTTCAGTTCATCAGGATCTATGAGGCAGGAAAATCAGTCTCTGCAGCCTCTCTTTGATGAGTGGCCTAAATGCAGGGATATGGATTCCTATTTCACTGATCAAAGATCTAACAAGAGCTCTTCTGGTGTTCAGTTATCAATGGCCATTCCAATGGCTCCTAACTCTGCTCCGAGGAGTTATCATTCCCCAAATGATGCT
>gnl_Poptr_v3.0_Potri.001G114000.1
ATGAAATCTCAAGCCCCACCTTCCAAGATTGCCCGTCTTTCGAACTCTAGGACTGGACTGCTAAACGGTTGGAACATGGAGGGAAATAGGCGCAATGGTCGGTCTCGGTCACCTTCAATTGGGCTAGGAGTTGAGCTTGGACGTGGTGGTTCTAGTCAAAGACCAATAACTGGCTGCAAAAAACCTTATGGGTTCACTATTCTTCAACTGCATGAGCTAGAACTTCAGTCTCTTATCTACAAGTATATCCAAGCTGGATTTCCTGTACCTTACCATCTTGTTTTACCTATATGGAAAAGTGTTACTGCTTCCCTTGGTGGTCTCAGTTCAAGCTTGTACCAGCTCTACCCTAGCTTTATGGGGTGTAAGTGTAACCCATTATATTTGGAATATAAGAAAGGAATGGAACATGAGCCAGGGAGATGTAGGAGAACGGATGGAAAGAAGTGGAGGTGTAGCAAAGAGGTTCTTCCAGATCAAAAGTACTGTGACAGGCACATACACAGAGGACGCCAGCGTTCAAGAAAGCTTGTGGAAGCTGCTTCTCATAGTAATGCCAGCACCAACCTCTCCATTTCTCTCCCTGGAATCGGTAGTGCTAGCGCC
>gnl_Poptr_v3.0_Potri.001G082700.1
ATGAGAAGTAGTTGGAGTAGGACTCGTAGTGGAGTTTTTGTGGATGATATTGGGTTGGGTTTAAGGATGCAAGATAACCTGGAATCTTGTAGTGGTAGTAGTAAGAGATCAGTGACGGCGATGTCTTGTGATCATGAACCAGCAGCTCATGAGTTATCATCTTCTTCTTGTAGTGGTGGTGGTGGAGGTAGTGGGCCACTGTTTTATAGCACAAGCAACCATGTTACTTGTCTTGGTGATATAAAAGACGTTGTAGCTTCCGTCTCTGCTTCTGGGACTGGTACTCCTGATGCAATAGCAGAGTCAAAATCGTTGCAGTACCCCTATTTTATCTCTGATTCTTCTCCTTTTACCTTCAATTCCTCAGGAGAAATGACACCATCTGTGAATGAGAGAGTGCTTTTTACAGCTGCTCAGTGGCAAGAACTTGAAAGACAAACCACGATTTACAAGTACATGATGGCTTCTGTTCCTGTCCCTCCTGAACTCCTTATACCCATCACCAAAAATCAATCAAATGTCCTTCCTCCACGGTCTAACAGTTCACTAGAACTGGGAATTCCTAGCCTGAACTCATCAGATGCAGAACCATGGAGATGCAAAAGAACTGATGGGAAAAAATGGAGGTGTTCAAGAGATGTGGCACCTGACCAGAAATACTGTGAGAGGCACTCTCATAAGAGCCGTCCCCGTTCAAGAAAGCCTGTGGAATTACACACTCATGACTCCCCGAGGACATTGACCAACAATAACACTAACACCAACAATAGCAATTACTCCACTAATCCACACCTGTTTAATCAAAAACCTTACTTTCCAAGCCATTTATTTATGTTTCCTAGTGCCATGGCCCCTTCTGCCAGCTCATATGATCAACCCAGGAGCTTGGAATGGCTCTTGAAAGGCGAGATTTTACCCGTTGCCAGTAATTACAGCCAAGAATGGCAGCATTTGAAGAGAGACAGCATCAAGGGTAATGGCAAAGTGTACAACGTTTATGGAGAAGAGCAGCCGCTTTGCTCAAATACATATAGAGGTGGCCATTCATTACAAGCTCAGAGGCTAAATGATCATTGCAGCGTGTTATCAAGTCCCAAATCAACTACTTTGGAAAGGGCTTTAAGTCCTAGCCTGACCCAAGAACAAGAGACAAGGCACTTCATTGATGCTTGGTCAACTAATTCAGGGAGAGACGACATTGGTGGGATTGGTAAAAAAAGTTACGTTTCTTCAAGTGAGAAGTTAGTATTGCCACATTCAGCTCTTACATTGTCAATGTCACCTGGCACTGGAAGTGAAACTAATAATGAAGGAAATGGGAGTGCTCAACTGAGTAGTTTTGGGATCATGGGATTATCAGATAGAGATCATCAGAGTGCGAGTGGCTTGAGACCTCAGTGGATGATGAGTCATGGTGGTTCATGGATAGTATCACCACCTGGTGGACCATTAGCTGAAGCCTTGTGTCTTGGCATTTCCAGCAATGCAAAAACTGCTTCCAATTTACCATCCCCTTGCAGCAGTAGCTGTGGCCCCAAT
>gnl_Poptr_v3.0_Potri.001G169100.1
ATGTTGAATACAACAATTTCCAGAAATAGGTTTCCTTTCACTGCAACTCAATGGCAAGAGCTTGAACACCAAGCTCTCATTTACAAATACATGGTCTCTGGTGTTCCTGTCCCGCCAGAACTCCTCTATTCTGTCAAAAGAAGCTTGGGATCTTCTTTGGCATCAAGACTCTTCCCTCACCAACCTATTGGGTGGGGTTGTTTTCAGGCGGGTTTTGGCAGAAAAGCAGACCCAGAGCCAGGAAGGTGCAGAAGAACGGATGGAAAAAAATGGAGGTGCTCAAAGGAAGCATACCCAGACTCAAAATATTGTGAGAGGCACATGCACAGAGGCAGAAGCCGTTCAAGAAAGCCTGTGGAACTTACTTCAAGTACTACTACAACAGCAACAACAATTCCTTTAACATCAATCAACAGAAACCTCTCTAACCCCACTATTTCACCCTCCAGCTCCTCTTATTCTTTCTCTCACCCTTCATCTGCGGAATCTGAAGTTTATGCCCATCAAAACCCTTCGCATGGAACCTTCCTTAACCCCTTCCTTTATCCTCATTCTTCATCTTCTGGACCTCCTGATTCTGGTTTTTCACCTCTAAATAGCACCCCTCACAACCTGTTTTTGGAGTCTGGATCTTCTCCTCAAGTTGACAAAGAGCACAGGTATTATCATGGAATGAGGGAGGATGTGGATGAGAGAGCTTTCTTTCCAGATGGTTTAGGGAGTGCAAGAGGTGTTCAAGATTCATATAACCAATTGACAATGAGTTCCTACAAAGGTTACTCACTGTCACAGTTTCAAACCTTTGCTGATACTTCTAAAGAAGAGCAGCAACAACCAGGGCAGCACTGCTTTGTTTTGGGCACTGATATTATCAAGTCATCAGCAACAAGGTCAATCAAGTTGGAGAAAGAAACTGAAACCCTGAAGCCATTGCACCATTTCTTTGATGAATGGGAACCAAAGGACGCAGACTCTTGGCTTGATCTTGCATCCAGTTCAAGACCTCACACTTCTGGATACTTATGTTTTGCAGATGAT
>gnl_Poptr_v3.0_Potri.012G022600.1
ATGATGACAACAGATGATGGCTTAAACGTTTCAAACAAGGTAGCTAAGGAAATAAACACTACTAGTAGTATTAGTAATGTTGATTTTGGTGTGAAGCTACATCAACCTATTGATCATCATCAATCATTTCCTTCTAGTACTCCTATGATGGTTCCTCATGTTAATCACCACCGTCCAATGTTTGACAATGGTCCCACATCATCATGTGATAGAAACAAGTCTTTGATGAACTATATAAGTGATCGTATATACCGTGTTGCTGCTGGTGGTGCTACCAGTGGCGGTGCAGTTGGGGTTAGGAATTTGCAGCCTTTTGACATTTCTGAAACAAGTATCTCTACAGCAGCTTCTGCCTTCAGATCCCCAGGTTGTAGAAAAATTTCTCTCTTTTTCCTTTCAATAAGTCCATTATCCACTTCTAGCTGTTTTTCCTTGTTAGTGTCTCTCTCATTTTCTCTGCTCAACTTTCAAAGATTAAACCTTTATGAGAGCAAGAGTCAAGGAGGCAACATGGCAGCGTCTTTGGGGTTTCCTTTTACAAATACACAGTGGAAAGAGCTTGAAAGACAAGCCATGATATACAACTATATAACGGCCTCAGTCCCTGTGCCTCCTCAATTTCTAATTCCAACCCCAATGGGGAATGGATTGAATGTAAGGTTCTCAAATGGGGCAGATCTAGAACCAGGGAGGTGTAGGAGAACAGATGGGAAGAAATGGAGGTGCTCAAGAGATGTGGCACCTGATCAGAAATACTGTGAGCGTCATATGCATAGAGGCAGACCCCGTTCAAGAAAGCATGTGGAACTCAATGCTAGCAACAATAACAACAAGAAGAACCGCCATAATCCTGCTATTTGTCCAGAAGCTCCTGTTACCGTGGCCATTTCTAAACCCACAATCAACAACAGCAACAGTGGCTCTGCCTCTCACGATCAGTTTTTTGGGCCTATGCCTCAGCCATATATCCAGACCCCAGTTTTTGTAAACAAAACCAGCGAGAAGACTTCAACTTATGATGTTAATGGAGCCTATGGTTCCACATTCAAAGAACCCAGGAGCTTGGACTGGATGTTGAAAGGGGAAGCTGGTCCTATAGCCAAAAATGATCAACAATGGCCACATCTAGTGCACAAAGAAATTGAACTAGCTACTGAAGGTTCCTTTAACAGTGCTTCTGTTCTCAAACAGCATTACCAAGGAGAGTCTTTGAATTTGAACTCATTTGGAAATTTTAATGCTAGAGAAGACCAACAAAGCAATCAATATAGTCTGTTTCTTGATGAGGCTCCAAGGAGTTTTATTGATGCATGGTCTAATGATGCAATTTCTAGAAACACAAGTTCTGTTTCCTCAGATGGGAAGCTCCATCTTTCCCCTCTCAGTCTATCAATGGGAAGCAATAGGTCTACTGATGATGAAATGGGTCAGATCCAAATGGGTTTAGGCCTAATCAAATCAGATCGAAATGAAGAATGTGGTAACACTAGCAGCGCCCCAGGTGGCCCCTTGGCAGAGGTGTTACAACTGAGGACAAGCAACACCACAGGAACCAATCAATCTTCTTCTATGATGGAAAATGGTGATTCTATTAGTCCTCCAGCTACTACAGTCTCTTCTCCATCTGGGGTTTTGCAGAAAACACTTGCCTCATTTTCTGATAGCAGTGGTAATAGCAGTCCAACTCTTGCCAGTTCAAGGACCAAACCTGAAATTGCCATGCTTTGGTTAAATCAAGGC
>gnl_Prupe_v2.1_Prupe.2G317500.1
ATGATGATGGTTCATCGTGATAATCACCGTCGTCCATTTTCATCATCAGAAAGAGGTGAAGCTGATGGTCCCACATGTAACAGACCCCCTGTGACTGAAAACTATCCTAATAATAATAGTGTATACGATGTTGCAGTTGCTGCTGCAGCTGGTTCTTCTTCTAGTGGCGGTCCAGTTTTAAGAGGTTTGCAGCCTTTTGACATTTCAAACATAACAACAAACACTTCTATTTCTGCTCATCATACCGCCTTCAGGTCCCCAGGAGGGATGACGACATCTTTGGGCTTTCCTTTTACAAATACACAGTGGAAAGAGCTTGAGAGACAAGCCATGATATACAAGTATATGGTTGCATCTCTCCCTGTGCCTCGTGATCTCCTCTTCCCAATTAACAGAGCTCCCTCAGGCCCAACTATTTCTCAATCACCCTTGAGTAGCGGTTTCAATCTTAGGCTATCAAACAGTACAGATCCAGAGCCAGGGAGGTGCAAGAGAACAGATGGAAAGAAATGGAGGTGTTCAAGAGATGTGGCGCCTGACCAGAAGTACTGTGAGCGCCATATGCACAGAGGCCGTCCCCGTTCAAGAAAGCATGTGGAAGTTCATGCCAACACCACAACCAAGAGGGTTCGCCATGACATCAATCAAGCTCCTCCTACCATGTCCCCGGCAACTGTGTCAATTTCTAACACCACATCCATCAACAAGAATGTTTGCCAGACTCAGTTTATTGGATCTACTCTTCAACCATACCATCAGTCTCCTATGTTTCTGGATAGGGACACTGTCAAGGCTGCAACTTTTGATTCTATGAACTCTGCTTCATCAGACAGAGAGCCTAGGAGCTTGGACTGGCTGATGATGAAAGGAGAACCTGTTCAAATGGCCACTTCTGATCCACAATGGCAGCATCTGATGCAGAGCAAAACAGAGCTAAACTCCAAGATCCCCTTCTTTGATGCTAATTCCTCTATTTTCGCCCAACGTTCTGAAAACGAGTGTTTCTTGAATTTGAATTCGTACACAAATTTCAACGCCGGCGGAGAGGATCAACCAGACAACGAGTGCAATATGTTTCTCAATCCAGATGTGGTTTCTTTAGACAATCCTCTGTTGGAAGAAACCCCAAGATGTTTTATTGACGCGTGGTCCAAAACAGTGATAAATGAAGACACCATGGCCAACTCTGTTAACAACAAAGACAATAGCTCTGCTCCATCAAGTGGGCAGCTCTCACCTTCTTCCCTTACACTGTCAATGGGAGGTTACAACTCCATCAATGAGGAAATGGGTCAGACGCAAATGAGCTTAGGAAACAATGGAAATGGTATGAAGCCAGGGCTTTCAACATGGCTCAGCCCTCCTTCATGGGTTGCTTCGGCACCAGGCGGGCCATTAGCTGAGGTCCTAAAACCCACGACCAGCGCAGCCTCAAATCCATCGTCTCCTATAACAGCTGCTACTGCCAATGGAGAATTGGGTAGCCCATTGGCGACAACGGTTTCATCACCATCTGGGGTTCTTCAGAAGACGTTTGCTTCACTGTCTGATAGTAGTGGTAATAGCAGCCCAACCCTTGCAAGTTCAAGGGCTAAGCAGCCAGAGATTGTTTCTCTGTGGTTGAATCAGAACAAAGCA
>gnl_Prupe_v2.1_Prupe.2G329200.1
ATGAATACTTGTGCTACTGGAGGTGGAGGTGGAGGTGGAGGTGGAGGTGGGGCTGCTGGGATGACGGGAATGAGGTCACCTTTCACAGTGTCTCAGTGGCAAGAGCTGGAGCATCAGGCTCTGATCTTCAAGTATATGATGGCGGGCATGCCCGTGCCTCCTGATCTCGTGCTTCCTATTCAGAAGAGTTTTGAGTCCATTTCTCAAAGATTCTTCCACCATCCTACCATGGGTTATTGTTCCTTCTACGGGAAGAAGGTGGACCCTGAACCGGGACGCTGCAGAAGGACTGACGGAAAGAAGTGGAGGTGCTCCAAGGATGCATACCCGGACTCCAAGTACTGTGAGCGCCACATGCACCGTGGCCGCAACCGTTCAAGAAAGCCTGTGGAATCACAAACCATGACACAGTCATCGTCCACTGTGACATCATTGACTGTCACTGCGAGCAGCAGTGGAACTGGGAGCTTCCAGAACCTTCCACTGAATGCCTTTGGTAACACCCAAGGAACTAGTTCTGGAACCAATCAGTCTCATTATCAGATAGACTCCATTCCTTTTGGAATCCCAAACAAAGATTATAGGTATCTTCAAGGACTTAAACCCGAGATTGGTGAGCATAGTTTCTTGTCTGATGCTTCAGGAAGCAACAGGGGTCTCCAGATGGACTCACCACTAGACAGCACATGGCCTCTGATGCCATCCAGAGTTGGCTCATTTCCCGCATCAAAATCGGGTGATGGCTCCATTTTGCATCATGATTATCCACAGCATTCATTTTTCAATAATGCATTCCCCTCAGAATCTGTGAAACAGGAAGGTCAATCTCTCCGACCTTTCTTTGATGAGTGGCCTAAAGGCAGGGATTCCTGGTCTGGTCTTGAGGATGAGAGATCCAACCAGACCTCATTCTCTACCACCCAGCTCTCAATATCAATTCCAATGACTTCATCTGACATCTCTGCAACAAGTTCTCGATCCCCACATGATAGT
>gnl_Prupe_v2.1_Prupe.2G148100.1
ATGACAATGGAGGAGGAGGGTGGTGGTAAGGTGAAGCTTGGTCTTGGGATTGGGGTTGATTGTTATGGTGATGATCATAATGGGACTGAAGAAGTTGTTGTTGGGAAGAAGAAGAAGAAGTATGGTGGTGGTGGGTTGACAGCTTCTCAGTTGCATGAGCTGGAGCAACAAGCGCTTATCTACAAGCACTTCGCTGCTAACCTTCCTGTTCCTTTTCACCTTGTGCTTCCCATTTGGAAGAGTGTGGCTGCCTCTTTTGGCTCCTCAAATGCTGCTGCTATCAACAGACAATACCCCAGTTGGTTCAGTGCAACGGGCTTTGACTATAGGGATCATGAACCAGGGAGGTGCAGAAGAACTGATGGAAAGAAATGGAGGTGCAATAAGAATGTAGTTCCTGATCAGAAATACTGTCAGCAACACATGCACAGAGGCCGCCAGCGTTCAAGAAAGCCTGTGGAAAATTCTGAAGTTGCTTCTCCTTCCAGCACTAAAACACCCAAGAATTCAGAAATTGAGTTAGGGAACTCAAAGACAAACCTTCAGATTTCAACCCCGAAAGGCCTTCAACTTATGGCACAATCCTACAATTATGTTAGTGTTAGCCAAGGTACAACCATGGCCTCAAGTGGCTATCATGAATGTAAGAAAAACATAAGACCTGTTACAACTACATCCATTGCCAATATACCTGCCAACAGATCTGCTACTAGTACCAACCCTGCTGCTGTAGCCACTACCACCATTGCTGGACCAACCACCACCACCAACAGCAGTACCAATGAAAATAGCCTCAATATTGGTGTAAAATACAATAGTAGCAACCATGCTGGTGGCAATTGCATGATCAGAGGAAGCAGCATGAATGTTGTTAATATATCACCAGGATTGGGCTTCTCCCCGAAGAGCGTTCTCCAAGCTCTTCTAGGTTGCAATGGCTTATACTTCGACAACGGAAGTGGAGTAGAACTTGAACCAGGGAGGTGTAGGAGAACGGATGGAAAGAAGTGGCGGTGCAGAAGGGATGTTCTTCCTGATCAGAAGTATTGTGGCCAGCATATCCACAGAGGGGCAAAGAGGCAAATGAAAGATGTCCAACCTGTTGCTGTTCCTTCTTCTTCAGCTGCTGCCATGAATACCACTCGGCTCTCTCGGACAACAGCCATATGCAGAAAAACTAATTGCGCAATCCCTAATACAAATCTCAGCATCTCCATCCCAGCAAATCCCCCACCGGGACGAAATGATGAAAGAATCAATTCTAGCAGCGATAGTGACACGACTCTTACAGATACCAGCCTTACTGCTTGTGACAGTAGTCATGTTTCTTCT
>gnl_Prupe_v2.1_Prupe.5G131600.1
ATGGGGAAGAGAAATGGGTTTGTTGTGGCTTCAGAGAAGGGAACAGCAGAAGAAACAACAGAGTGCTGTGATATTGGGTTGGGTTTGATGATGCAAAAAACCCACCAATCATTTCCTCGTAAGAAGATGATGATGATGATGCCTCATCATCATGATCATCACGAGCAGACTCTGCTTAGCAGTGGAGGTAGTTTTGGTGGAGAAGGTTGTGGGGTTTTTGAGCATAGTGCTAGTGGACCTTTGTTTTGTAACACAAGCAACCCAGTCACTAGTTGTATCAGTGATATATACAATGCTGTCGGTTCTGATTTTGGTTCTCTGGTGCCAAAGTCTCTGCAGCAGCCTTACTCTGATCACAGCTTGTCTTTCAGTCCCTCAGTAGGTGGAATGGTGAATGTGAATGTGAGGCTTCCTTTTACCCCAGCTCAAAGGGAAGAGCTTGAGAGACAGACTATGATTTACAGGTACTTGATGTCCTCTGCTCCTGTCCCTCCACACTTGCTTGTTCCCATAGCCAAGAACCCATCAAATGTGGCTCACTTGTACCCAAATTGTAAATCTTTCTGCTCTTCATTCTTGTTCATCTTTTGGTATTTTTTTAACAATGTTGTGTTCCTTTGTTTTAAAGAACATTCCTTTCCCCTTTCCCTTGTTATTGGTTTTGTGTTTTTAGTGGTAAGAGGTTCATTGGAGTTGGGGTTTTCTAGCAACTCAGATCCTGAGCCATGGAGGTGTAAAAGAACAGATGGTAAAAAATGGAGGTGCTCTAGAGATGTAGCTCCTGATCAGAAATATTGTGAGAGGCATGCTCACAAGAGCCGGCCCCGTTCAAGAAAGCCTGTGGAATCAAACCCCAACTTCATCAACAACAACACCACCACCACCACTAGAATGAGAAGCCCGAGGTCTAATTTTGTCAAAAACAATAACAGCAACCAGCCAACTCCATTTTCTACCAACATGGTCTCTCCTACTGTTCCATCACATGCCCAGCCCAGGTCAATGGGTTGGTTCATGAACGGGGAAACACCCACTGCTCCCACTGCTGGTGGTTCAAACCAAGAATGGGAGCAAATGATGCAATTTAAGTTAGGCTTAAAGAGCTGCTACACCAAGTGCAATACAGATGTGGATGTATCAAAGCAACAAAATGAGAGCTCATTCAATTTGTATAGAGAGTATACAGGTGAGAGCCAAGGCCTGCAAACTCAGAGGCCCTCCCATGACCAATATGGCTTGTTGCTGAGCCCCAAGTTGGCTCATTTGGAAGGAGCCTTAAATTCCAATCAGACACAGCAAACAAGGCATTTCATTGATGCATGGTCCACAACAACTGAGAGAGATAGTAGTATTGGTGAAATTGGCAACAGAGGCTATGTTTCTTCAAACCAGAAGCTACCCTTTTCATCTCTTACTCTATCAATGTCTAGAGGGAATGAAACCAATGAAGAAACTGACAATACTCAAATGGGTCTTGGAATTTTGGGTTCTGAAAGGGAAAATGTTGGAGATTTGAAGTCTCAATGGATGAACCCTCTTTCATGTATGAGCTCACCACCTGGTGGACCATTGGCTGAAGCTTTGTGCCTTGGCATTGCCAGTTCCACAAGAGCAACATCCTCAAATGGCTGCATTAGTGGCTCCACCTCCAGTGGAGATGGTGTATATACC
>gnl_Prupe_v2.1_Prupe.5G021400.1
ATGAGCGGGTCGTCGGTGGGCAACGGAGGCCTCGCGCCGCCTTTCACAGTTGCGCAGTGGGCGGAGATGGAACATCAAGCTTTGATATTCAAATATCTCAAAGCTGGGCTGCCTGTTCCTCCTGACCTCCTTGGTCCCATTCGCACCAGTTTCAACCTCATCTCTTCCAATTTCTTGCGCCACCACCCCACCTTGGGTTATACATCCTATTGCGGTAAGAAAATAGACCCAGAGCCAGGGCGTTGCCGGAGGACAGATGGCAAGAAGTGGAGGTGCTCCAAAGATGCACATCCAGACTCCAAGTATTGTGAGCGGCACATGAACCGAGGTCGCTATCGTTCAAGAAAGCTTGTGGAATCACAAACTACCTCTCAATCTTCATCAACTGTGACGTCAGACAGTGTGATTGGGAGCTCTAGCCACAGTGGGAGCTTCCAAAACATGCCCTTGCATTCAATGGTAAATAGTGGGGGTCTATGCTTTGGAAGCAATGTATCTCAGTTGAAGATGGAGCCTATACCCTATGGGATAGGTAACAGTGGAAACAGGGGGCGCAATGGAGCAGAAGAGCACAATTTCATGTCAGAACCTTCTGGGAGTGTGAGGTGTCTTGGGATGGACAGTACTGTAGACAGTCCATGGCATCTTATGGTGCCTCGAGTTTCCTTGAAATCGGAATCAAAAAATTGTTCTCTTTTGCTAAACAACAGCTCCCAGCTAGAGACATTGCAACATACTGAACCATTGACTGTTGATGCTGCCATCACTAAACAGCAGCAACATCAGTATGTCGGTGGACAGTTTGGCTTTCCAGGATCTCTAAAACACGAACAGAATTCGCTTCAGCCTTTCTTCGATGAGTGGCCTAAGTCGAGGGATCTTGGTTTCCATCTAAGTGATCATAGATCCACCAATACCTTAACTGCAACTCAACTGTCAATGTCTAATGCAATGGCCCCCTCCAAATTCTTCGCAAGGAGTGCTGACTCACCTACTGATGCCTATACT
>gnl_Prupe_v2.1_Prupe.7G201000.1
ATGAGTGGGAGAACCAGGTTTCCTTTTACACCGTCTCAGTGGCAAGAGCTTGAGCACCAAGCTCTTATCTACAAGTACATGGTTTCAGGCATCTCCATCCCACCTGATCTCCTCTTCTCCATCAAAAGAAGCTGCTTGGACTCTCCTCTGCCTTCAAAGCTCTTCTCACACCACCCTCCGCATATTGGATGGAGCTGTTTCCAGATGGGTTTGGGGAGGAAAGTAGACCCAGAGCCAGGAAGGTGCAGAAGAACAGATGGGAAGAAATGGAGATGCTCAAAAGAGGCATTTGCTGATTCAAAATACTGTGAGAGACACATGCACAGAGGCAAAAACCGTTCAAGAAAGCCTGTGGAAGTTTTCAAAACACCAATTACAACAAACTCAAACCCATCATCATCATCAACACCAACAACCATCTCATCAATCACCTCCAAGAACAACCCCCCTTCTACATCAACCGCAACCTTCCATTCCCTTTCTTCATCACTCTCATCACTGTCCTCTGACTCCCACCACGCTCAGCCCAACCACTCTAGTTACAATACCAATCTTGATCATCACCCTTTCCTCTATCATCACACATCTTCTTCAAGGCCTCCTGGATTTGGTTTGTCACATCAAGAAAGAAATACTTCCTTGCTTCTGGACTCTGGTTCTTATCCCCAAGCCAGCTCAGAATACAGAAATAGGTATGTTTATGGGCTGAAGGAGGAGGTGGATGAGCATGCATTCTTCTCAGAACCTTCGGGGTCTGTGAGAGACTTCTCTGGCTCTTCATCTATGGATGACTCTTGGCAGTTCACACCACTGACAATGAGTACTTGCACTTCTTCATCTTCAAAACAGAGAAGCTGCTCTGCTTTACAGAGTGAACACTCTCACTTGCAGCTTCAGAGCAATATCACTCCTAAACAGCAGAATTACTATGCTTTGGGTAGTGACATGAAAATGGACAGAAATGAAGGAACCCAGAAAACCATTCATCGCTTCTTTGATGAGTGGCCCCTGAAAGACAAAGATTCATGGCTTGACTTGGATGATAAATCATCAAACAGTGGATCAGTTTCAAACACCAGGCTCTCAATCTCCACTCATGACTTCCCCATCTTCAGCTCAAGAAATCATAATGATGAC
>gnl_Prupe_v2.1_Prupe.3G041800.1
ATGGATTTCTGTCGTGTAGAGATTGAGAGACAGGAGCGGCAACAAGGAGCAGCTATCCTGTGCCAGTGGGACCTTTCCGTCAGGCCTACACACGTGGGACCATGCAGCGGTCACACGTGGGCCCACACTCATGTGAGTAATGCGCAGGGGCAGCTGCAGAGCAGGAGCAGAGTTGCAGTCATAATAAGAGCAGACTCTGTCAGTCAGACAGAGTGCACAGAGAAGAGAGAGAGTGTCTTCAGAGGCTCTCAAGAGCCATTAGTTCACCCATGCATAAAAGAAGCCTGCAACCCACTAAACAATCAGCTCAACAAAAAACAAACCCACTTTTCCGTGTCTCTTAAATCTCCAAAGCTGTTCTTCCTGAATCCTTCTTCTTCTTGTTTTTCATCACCTGGGTATTTTGAAGGATTATTAATTCTTTGTTTTGTTTTCTTCTTCTTTTTTTATATAAATTTGTTCTGCTTGAAAAATCACAAGAAAAAAAAAATGTTGAGTGGAAATCCAAATACTGCAAGAAATAGGTACCCTTTCACACCAAATCAGTGGCAAGAGCTTGAACACCAAGCTCTCATCTTCAAGTACATGGCCTCAGGGATACCTATTCCAACTGATCTTGTCTATTCTTTAAAGAGGAGGTTGGACAATTCAATTTCTTCAAGACTCTTCCCCCATCCCATGGGATGGGGCTGTTATGAGATGGGTTTTGGCAGAAAGGTAGACCCAGAGCCAGGGAGGTGCAGAAGAACAGATGGTAAAAAATGGAGGTGCTCAAAGGAAGCTTACCCAGACTCAAAGTACTGTGAGAGGCATATGCACAGAGGCAGAAACCGTTCAAGAAAGCCTGTGGAAGTTTCTTCATCAACTACAACTCCTTCAGCAACAACAACTGCAACAGAGCACCCTTCATCTTCTTCTTCTTCAGCCCTCTCATCACCCAACAACAAAAACCTCTCCAAAACCTCTTCCTACTCTCTCTCTCCACTTTCCTCATCCATATCCACTGAAACACAAACCCAACATAACCCTCACCAATCTAATTCACCCCTTTATCCCTTCCTTAATTACCCTCAGTCTTCATCTTCAAGTTCTAGGCCTCCTCCTGGTTCTGTTTTCTCACCTCAGAACAACAGCTCTTCTGCTACCCCTCACCTTTTTTTGAACTCTGGATCTTATAACACTCAAGCTGAAAAAGATTACAGGTATCTTCATGGAACGAAGGGAAGTGTGGATGAGCTAACTTTCTTTCCAGAGTCTTCAGCAAATGGAAGAAGCATATTGACTGGGGGCTCATCGTCATGTCAGCCGCTGATGAGTTCCTACAGAGGCTACTCTCAACCACAGTTCCAAAGCCTCACAGATCATCATAATCCAGAAGTTTCTCAACAATCACAGGAGGAGGAGCAGCATTGCTTTGTTTGGGGCACTGATTTCAAATCAGGCAGAGCAATCAAAACAGAGAAAGAAGCAGCTGAAACCCAAAAGTCACTGCACCACTTCTTTGGAGACTGGCAGCCACCAAAGAGCACAGACACCTGGCTTGATCTTTCATCCAACTCTGGAGTTCCTAATGATGGC
>gnl_Selmo_v1.0_442384
ATGGACTTGCTTCACCAAAACTCATCTTCTCCTGGCCTCGGCATTTGCAGCAGCCTTGGCGTCCTCTCCCCCGATAACAGGATGCCATCCAGCTACAACAGCAGCGGTACAAGCTCCGGTCCACTCTCTCCGAATCTTTCCTCGATGAAGCAATGCAGATCCAGCTCCGATGTCGAAGTCGACGCCCGGGACGATGGCGGCCCGCTCAAGCTGGCCCGCAAGGACTCCTTCTCATACTCGAGGCCTTCAGCAGCGGAACAGCACCAGCAGCACCAGCACTCCCAGCAGCAGCAGCAGCAGCACGTTGGCAAGCTCAACATGAACTCTGGTGGCGGAGGTGGTGCTCCTGCTGCTGCTGCTGCTGCAAATAATAATAATGGACCAGCTGGAAGCCACTCGTTTTCAGGAGATAATGGTGGCAGCCGTATCGCCTGCTCTCCCACAAACTCTTGCTTGTCCGATGGAGTACTCGTCGCAAGTGACGCTGCTGCTGCTGCCAATCTCATGGGAGGAGACACCCGGATGCTGAGGAGCGATGCAATGGCCAGCCCCGGCTCCAGTTACAATCTCGCTGCTGCCAACTCCAACATGAGGCCTTTCTCGTATCAATCGTATCAGTATCCTGGAGCTTCCGGCTCGCCGCTCATGTTGGCTGCTGCAGCTGCCGCTAGAGGAGACCACCTAGGAATGCAGAGCGCAATGAGCATGCGCGGTCCTTTCACTGCGAACCAGTGGGCCGAGCTAGAACACCAGGCGCTGATTTTCAAGTACATGATGGCTGGTGCGAGCGTGCCCCCCGAGCTGCTCAATCCAATCAGGCGCAGCGTTGCATTGAATAATCTCGCGTCTTCGCATCCGTCGCTAAGAATGGGCTGGGGAAACTTTCACCTTGGAATTCCGAACAATCCCGACCCGGAGCCTGGTCGGTGCCGACGAACAGACGGCAAGAAGTGGAGGTGCTCCAGGGAAGTCGTCCCGGACCAAAAGTACTGCGATCGTCATATGCACCGGGGCCGTAACAGGTCCAAGAAGAACGCCGAGAACCAGGCAGCAGCAGCAGCCGCGGCGGCGGCGGCGAATTCCCAGTCGGCGGCAGCTGCTGCCGCAGGTGGAAACACCACCACCCAGTCAGCGACCAACGTCGGCGGTGTCGTCCAAAGCTCGGGCTTGAATCAGATCCACAGCAGCTTGCGGCCCCCTCTGGGCATGAACGGACAGAATCATCACCAGCATCCGTCGGTCGGAGCAGCAGCGGCAGCAGCAGCTTCCCCTTTCAACTCGGGCACCCCCACCAAGTCCAACTTCAGTTCCCTCCCTACGGGCATTCCCAGCGGGAACAACTCTGGCAGCTCCCTGCAGTTCCCAATGCAGTCTCTCTCTGGTGCATCTCCTGGAGGGAACAAAGACTACAGGTACATGAGTGGAATGAGTAAGCCAGAGCTGGGATTGGGACCTGAGCAGCTGCTATTCTCAGATTCCCCACTTTCTTCCGTGCATCACCAATGGCAGCAAAACTTCCAGAGTAAATTCCCACGACTAAGCAGCAGCAGCAGCAACAACAGCCCCAGTTCACCTCTGTACCCCCAGCACCAGCACCACCACCACCACCACCACCACCAGCAGGAACTTAGATCACTGTCAGGCCAGCAGCATTTTGAAATGCCTGAAGCAAGCCAGATTAACCACCTCTCACAACCTTTACTAGGCCCTGGGTACGGGGGAGGACCTACAGCAGCAGCAGCAGCAGCAGGACTGGAGCATGTTGGGAGGGACTGCGAAGAACAGCCACTCCGCCACTTCTTTGACGACTGGCCCCGTCAGAGGGACCCCTCCACAATCTCCTGGAATGACATAGAAGACGATCAGAAACAGCACCAACACCAAAACCAACAGCGAGCAGCAACACCACCCACGGCAGTAACAGCACCAGGAGCAGGAGGAACCACAACAATCCCAAGAACAACATCCGCAACACAGCTCTCAATCTCCTTACCAATGTCATCGTCGGACTTCCGCGTCGCCACCTCTCCACGAGGAAAGTTATCGCTCTCCCCGCTCAAGCTCTCCATGTCCAGGAGCGAGTTCGAGGAAGACCAGCTCGGTGGCGATCCAACGAGAATGGGACTCGGTGTTGGCCTCGGCGGTGGAAGCCGGCAGCAGCAGCAGCAGCAGCAGCAAACCTGGATGCAATCTTTAGAAGGTGGTCCACTAGCCGAGGTTCTCCAATCCAGCACACCTCGCGATCACTGCAAGAGCTCACCTGGACTTAACTTACTTGGCGATGGCTGGGAGAGCAGCTCCAGGGAGACGTCCCGGATGCCATCTCCAACCGCGGTGCTCACCAAGACTCCCTTTGGATCGTTCTCCGACAGCAGCAGCAATGCCAGTAGCCCCCGCGCAGTTCATGCAGAGGCGTTGCTCGGAAACGCTGGTTCCAAGCAACTCACCTCG
>gnl_Selmo_v1.0_420739
ATGGACTTGCGCCTCAACCAACTTTACAACAATTCCAAACGATCTCCGCCACCGCCTTCGTCGTCTTCACCGCTGCCACTCGACAGTTACGAACACCACGCAGAAGCAGCGGCGGCGTCAGCGGCAGCGGCAGCAGCAGCCAGGTTCTACTCGTCGGACCGTCCCCCTCCCACATCTCACAGAATGCTGGATCAACACACGGGCAGCACCTTCATTCCAATGGCTGCTGACTACGGCCACTTCTGCGACACCGCTCTGAAACAGGCAGGAGCTGCAGCAGGAGACTTCCACCACGGCCACTTCCCTTTCACGGCCTCGCAATGGCTGGAGCTGGAGCACCAGGCGCTCATCTTCAAGTACATGCTGGCAAGAGCACCTGTCCCGGCGGAGCTCATCATTCCCATCCGGAGGGCCTTCTCCCTCTCACCCAACACCTTCCAGGTCGGACTTTGTCCGAGCAACCTCATGGACTCGGAGCCGGGCCGGTGTCGACGGACCGACGGCAAGAAATGGAGGTGCGCCAAGCCGGTGGTAGCAGTCGACCAAAAGTACTGCGAGAGGCACATCCACAGGGGCAGGAACAGGTCCAAGAAATCCAAAGCCACGCTGACGCCGACCGATGCTCAGCCGCCTCAAAACCCGTCACCACTTCCGGCCCCGGTCCACCAGCACTCGAAAGTTCCCGACTTTGTCGAGCGTCCGACTGATAAGCACAACGAGGACCAAAGAGGAAGCTGCGGACCACGGCCCGAGCAGGACACGGATCACGGCCACAGTCGTAAAACACCTGAAGCGCTGCTGCGGCATTTCTTCGATGACTGGCCCCGGGCCTCCGAAGGCAGGGAGCAGAATCCATCCCCCCATTTCGAAGAGGAAGAACCACCTGTTGTTCAGAACACTAGAACCTCGTCCTGCTTCCCCCAACCAAACTGGCACTGGAACATGCCGACGAAGATGTCTATACTGCCAACTTTG
>gnl_Solly_v2.4_Solyc03g082430.1.1
ATGGGTCATCATCAAGATGTTCACTGTTCTGATGGTGGGGCTAACAAAATGCTTTGTTCTACTGATGAAGCTAGTCTTCTTCCTCCACCTCCTTCAGCTCCTGTTGTAAGGAGTTTGCAGCCTTTTGATGTTGCTACCAACTCCCAAGGAGGAATGACTACTACATTGGGGTACCCTTTTACATGGGCACAGTGGAAGGAACTGGAGAGGCAAGCTATGATTTATAAGTACATGGTCTCAGCTATGTCTGTTCCTCCAGATCTCCTCTTATCAATTTCCTCTGAAGCTTCACATACTACATCGGCTACTGGATCAGTACAAGGCCGATACACAACAAATATAAGGGATCTAGAGCCAGGAAGATGCAAAAGAACGGACGGCAAAAAATGGAGATGCTCGAGAGATGTAGCTCCTCATCAAAAGTACTGTGAGCGCCATATGCATAGAGGTCGTCCCCGTTCAAGAAAGCATGTGGAAGTTCATGCCGGTGTTAGCAACGCCAGTGACAATAAGAAGACTCGCCTTCAAGCTGAATCTATTCCCACCACAACGGCTAGTCAAATCAACAACCGTTCAACAAAGCAGCCTCTTAGATCTACCTTTCAACAAATTCAGAATCCCCTGTCTTTCCATGATGATAAGATTGGGGGAAATGGAATTATCTCTGATTCTTCTTTTAATGAACTACACAGAAGTTCGGGCTGGATGATGGAAGGTGAGTTGGTAGCAAAGGCTGATTCTGGACACCAATGGCAACATTTGATGGACTCAAACGCAGGTTACTCAGCGCATGGCTACAGGGAAGAGGCATTGAATTTTTTGGTTAGTAGAGATATGGAAAGAACTGAGCACACCGGTGAGTTCAATTTCATGACAAATCCTGAATTTGTAAAAGATACCTCTAGGGACTTGATTAACGGATGGTCCAATGATAATGTCTACAACAATAGTAACAATGAGAATTTGGAGGCTTCGTTGTGGCCATCGCTAGGGGATATCTCGTCATCATCGCTTGCTTTGTCTATTGCTATGGCTGCTGGTGATGTCCTTGATGAGGATATGGGATTGGATAGTAGATTCATGAATACTAATCAGCACAAATTCTGGGAGAACAGTTTCCCTTTTGCATCTGGAGGACCATTGGCTGAAGTTTTACATCCTAGCTCATCTTTTAGTCTCGGTGACAACCCAACCTCATCGTACACAAGCAATGGCGATTCGATCAGCCCTGCAGCAACGACCGTCTCATCACCATCTGGGGTTCTTCAGAAGACGATGTTTTCGCACTCTGATGGCAGTGTTTGCAACAGCCCAATTCTCGCAGCTCCAAGTAATAATATTACACCTGAGACTGTTCAATTCCAGTGGTTAAGA
>gnl_Solly_v2.4_Solyc01g091540.1.1
ATGCAGCTTCATCTATTCTCTGCCACCCCTCTTTCTCTCTCAGGAAAAGGAAAAGAAGATGAAATAAAGAAGAAAAAAGGGTCACCACCTTGCATAGAGCTGTCTTTAGGCTATGGAAGTTCAAGCCATGTTGTTGAGGAAGATGGAAAAGATGACAAGTCATCTAACTCTGTGTTCACAGAAGCTCAGTTTCAAGAACTTCAACTCCAAGCTGTGATTTTTAAGTATTTAGTTTCTGGTCTTCCAGTTCCTTTTCATCTGTTTTTCATCATTTGGAATAGTGTTTCAAGCTCCTTGGGTGACGGTGGAATCTACAAACTATATCCTACCTTGGGACGATTTGACTATACGAGCATGACGGATCCTGAACCAGGGAGGTGTAGAAGAACTGATGGGAAGAAATGGAGGTGCAAAAGGGATGTGATTCCAGGTCAGAAGTACTGTGGGCAGCATGTGCATCGAGGTCGACGTTCAAGAAAGCCTGTGGAAGCTTCTGAACATGTTATGAGATCAGATGATACAAATATCATTTCCAAGATAACTAAACTGTATGCCAGTGGTGATGACCCTGGCAGCAAATGTGCTCCTGCAAGTAGTAAAACATCCTGTTTGTCTTCTACTAGCAGAACTAACCAATACAACAGCATCGAGGACTCATCTGCTAAACCAAGATTCATCAATTCTGGCTACGGCAGTGAGAAGCAAGACACCTACATGATTTGCAAAAGAAAGGACATCACAACCTCCGTAAGAACCCCATCTTTCATTGCTGGTGACAATGCTGATAGTAAGAACATCGATTTCAATCGTATTAGTCCAAGCAAAACCAACCAAAAACAGAACTGCGGAGAAGCTAGGAAGCATGGTGCTTTGGTTCCAATTTTAGGTCTATCTACAAAGAGTGACCAGCAACACACTATAGGCTCAGAATCTGACGAGCAGAGGTGCCGAAGATCAGATGGAAAGAAATGGAGATGCAGCAAGACTGTTGTTCCTTGTCAAAAGTACTGTGAGACTCACATGCACAGGGGAGCCAACAGAAAAAGGGTAGCCTCTGTCTCAGTTGTTGTCCCGCCTTCTAAATCTCCTTCATACAGGTTTTGCCCACCCGAAAATGATGGTACTCGAAGAAACTTGAACACCAGTCTCTCCATTTACACAATCCCAGGGCACCAAAACATTACAGATGATGATTCGAACAGTAACAGTATTAGTGATGCCACCACTATCACCGATGAAATACCAGCATTTGTGTCGCAT
>gnl_Solly_v2.4_Solyc12g096070.1.1
ATGGCGGCGGAGAATGGGTACAGACCGCCGTTCACGGCTGTGCAGTGGCAGGAATTGGAGCATCAAGCTATGATATATAAGTATTTGGTGGCTGGTATTCCGGTGCCGGCGGACCTTGTTGTGCCTATACGACGTAGCTTTGAACCCATTTCAGCAAGGTTCTTTCATCATCCTAGCTTGGGGTACTGTTCCTATTATGGGAAGAAGTTTGATCCTGAGCCAGGAAGGTGTAGAAGGACAGATGGAAAGAAGTGGAGGTGCGCCAAAGATGCATATCCTGACTCAAAGTATTGCGAGCGGCACATGCATCGAGGCCGCAACCGTTCAAGAAAGCATGTGGAATCTCAATCGACTGCCCAGTCCTTGTTGACTAGTATGTCACATAATACTACTGGGAGCACTACTGGGAGCAGCAAAACAAGCGGCAATTTCCAACGTAACAGCAGTGAAAGCTTCCAGAACACGCCACTATATTCTGCTGCTAATTCTGAAGGACCAAGTTATGGAAGTGCCACAACAAAGATGCAGATGGAGCCTCCCACCTATGCAATAGATAGCAAGGGGTATTTCCATGGAATGACTGCTGATGCTGATGAGCAGAATTTCTCTCTCGAAGCTTCGGAAGGCACGAGAAGTTTAGGTATGGGTTCTAACACAGACAGCATGTGGTGTCTGATGCCTCCACAACTCCCCTCAAGCCCCATGGTGAAACCAAAAAATGATTCACAGTTGCTAGATAGCTCGCGACAAATCCGAATGCCTAATCCATTCGAACCTATGAATGATACAACTATTTCAGGACAACACCAACATTGCTTTTTCAGCAGTGACATAGGCTCTCCAGGGACAGTGAAGCAGGAGCAACGTTCAATGCGCCCTTTCTTTGACGAATGGCCTACAACTAAGGAATCATGGTCCAATCTTGATGATGAGGGATCCAACAAAAACAATTTCTCCACTACTCAGCTGTCCATATCCATTCCTATGGCTCCTCCTGACTTCTCTTCAAGGAGTTCTTGTTCCCCAAACGATGCT
>gnl_Solly_v2.4_Solyc08g068760.1.1
ATGGAAAACTCAAAAAATTGCTATACTATTTGTTCTACTGATGAAGCTAATCTTCTTCCTCTACCTCCTTCAACAGCTGTTGTAAGGAGTTTTGATGTTGCTACCAACTCCCAAGGAATGGCTACTGCATTGGGATACCCTTTTACATGGGCACAGTGGAAGGAACTGGATAGGCAAGCTATGATTTACAAGTACATGGTTTCGGCTATGTCTGTTCCTCCAGATCTCCTCTTATCAATTTTCTCTGGAGCTTCACATACTACATCGGCTACTGGATCAGTACAAGGCCAGCGATACACAACAAATATAAGGGATCTAGAGCCAGGAAGATGCAAAAGAACGGACGGCAAAAACTGGAGATGCTCTCGAGATGTAGCTCCTCATAAGAAGTCCTGTGAGCACCATATGCATAGAGGCCTCTCCATTTTAAAAGACGGAAATCTAATTCAAGTTTATATATATTTT
>gnl_Solly_v2.4_Solyc08g005430.2.1
ATGAGTGGGACCTCAACGACATCAGTGGTGGGGGTGGGGTTGGTGGGAGGTGGAGGGGAGGTGGGGTATAATGATTATGGATTCCGGCCACCGTTTACGGCGGTGCAGTGGCAGGAATTGGAGCATCAAGCTATGATTTATAAGTATTTAGTAGCTGGGTTGCCTGTGCCACCGGACCTAGTAGTACCTATTCGCAGGAGTTTTGATGCTATCTCAGCTAGGTTCTTCAGTCATCCTAGCTTGGGTTATTGTTCCTATTATGGGAAGAAGTTTGACCCCGAGCCAGGAAGATGTAGAAGGACAGATGGAAAGAAGTGGAGGTGCTCCAAAGATGCACATCCTGACTCCAAATATTGTGAACGACACATGCATCGTGGCCGCAACCGTTCAAGAAAGCCTGTGGAATCTCAAACTACTTCCCAGTCCTTGTCGACAAGTAAATCACACACTGCTACTGGGAGCAGCAATAGAAGTGGAAGTTTCCAAAGCAATAGCAGTGGAAGCTTCCAAAATATGCCATTATACTCTGTCGCTAATTCAGATGGAATAAGTTACGGAAGCACCACCACGAAACTGCAGATGGAGCCCGCCTCCTATGGGATAACTAATAAGGAGTATAGGTACGGAATGGCTCCTGATGTTGATGACCACAATTTCATGCCAGTAGCTTCCACGAGTGTGAGAGGACTAGGAGGTACGGGTTCTAACACAGACAACATGTGGCGTTTGATGCCATCACAAGATCATTCAAAGGCCAATCTGAAAAATGATTCCCAGCTGTTGGGTAGTTTACCTAATCCGTTTGAGCCTGTGATTGAATCAAAACAGCAACCCCAACATTGCTTCTTCAGCAGTGACATAGATTCACCTAGTACAGTAAAGCAGGAGCCACAGCATCCAATGCGTTCATTCTTTGACGAGTGGCCTACATCGAAAGAATCATGGTCCAATCTCGACGAGGGATCGGGCAAAAATAATTTCTCCACCACTCAGCTCTCCATATCCATTCCAAATATTTCTTCTGGATTCTCTTCAAGGAGTGCTTCTTCCCCTAAATGTGCAGATGCT
>gnl_Solly_v2.4_Solyc08g083230.1.1
ATGGAAAAGGGAGAAAACACTGAGCTTCTGGATTTGAAGATGAAGACCAGTGAAGTTTCGTACCCTAATAAAAGGACCATGTTCATGGCGCCTTCTTCTCATCCCTACTTTTTGAAAGAGACTGCTGATGATGGAGGAAGCGGCGGTAGTGGGCCCGAAAAATATGTGGGGAGCGATGTTGTGAGCTCAGGGGCGTCAAACACTTGTGCTAGAAAAGTTCCTTTTACAGCCTCCCAATTGCAGGAGTTCCAAAGACAGTTCATAATATGCAAGTACATAATGGCATCTATGCCTGTTCCGCCCCACCTACTCCTTCCTTTGCCATCTCCACCTCAATCTAACATGGATTTGAAGTTCTCAAGTGGGTCGGATCCAGAACCATGGAGGTGTAAGAGAACAGATGGGAAGAAATGGAGATGCTCAAGAGATGTAGCTCCGGATCAGAAATATTGTGAGCGACATGCCCACAAAAGCAAACCCCGTTCAAGAAAGCCTGTGGAAATTCACACCAATCCTTCTCCAAAATCTAACAACAGACACTCTTTTCAGTTTCCGACTGTGCAGCCTTCCAATGACCAAACCAGGTGTATTGAGTGGTTAGGGAGAGGAGACACATGTGGAACCATCCCTGTCGATGATAATTGTAACAAGCAACTCATGCAGTCAATAGGATTCAACACAAGAAATTCACCTGCATTTCAAGTGCAACATGAACCCAAATTATATCCAATGAACTTTAATCAGTACATGTGTAATAGCAGCAGTGACCAGGCATTGGCAAGTCAGTTAAAGAATGAACACTGTAACAACTCGATAATTGCCTCGTTACAGGGCAGGGGAACAACTAGCAATGCTTGGCCAAAAGATGGTATTAGCAGCAATGGCTCTTTTACTTCGCTAACACTTTCCATGTCTGGTTGGAATGGGGGAATGGATGATGATAACAAACATGCACAAGCGGGCATTCGGATGTTGGATTCTGAGAGAAGTGGCGATGAGGTTTTGAGGTCCCAGTGGCTTAACCCTGTTTCTTGGATGAGTTCAACAGCACCTGGAGGGCCATTGGGTGAAGCGTTGTGTCTTGGAAATGCCTCTAGTTTACGTTCACCTCATGGCTATAGCAATAGCTCTGCAACCAGCAGCTGCAGCTTTGATTCCTGCGAGAACGGTAGTCACGGACTCGACTTCATCGGG
>gnl_Solly_v2.4_Solyc08g075950.1.1
ATGAGTGGCACCTCTACATCAGTAGTGGGGGGTGGGGGTGGAGGGGAGGGGGGAATGGGGTATGGGTATGGTTACCGGCCGCCATTTACGGCGGTGCAATGGCAGGAGCTGGAGCATCAAGCAATGATATACAAGTACTTGGTGGCAGGTCTTCCTGTGCCACCTGATCTTGTTGTCCCTATTCGTCGTAGCTTTGAAGCCATCTCAGCTAGGTTCTTTCATCATCCAAGCTTGGGCTATTGTTCCTATTATGGGAAGAAGTTTGATCCTGAGCCAGGAAGGTGTAGAAGGACTGACGGAAAAAAGTGGAGATGCTCAAAAGATGCATATCCTGACTCCAAATATTGCGAGCGGCACATGCATCGAGGCCGCAACCGTTCAAGAAAGCCTGTGGAATCTCAATCTACTCCCCAGTCCTTGTCGACTAGTATGTCACAAATTACAGCTGGGAGCAGCAATACAAGAGGAAGTTTCCAAAATAGCAGCAGCGGAAGCTTCCAAAACATGCCATTGTATTCTGTTGCTAATTCGGGAACGCTGAATTATGGAAGCACTGGAACAAAGCTGCAGATGGAGCCTGTCTCCTATGGAATAGATAACAAGGACTATAGGTATCTCCATGGAATTACTCCTGATGCTGATGAGCACAATTTATCTTCAGAGGCTTCTGCTACTGTCAGAAGTTTAGGGATGAGGACCAACACAGACAGTACCTGGGTATTGCCTTCTCAAATTTCTTCAAGCCCCATGGCAAGATCAAAAAATGATTCTCAGCTGCTAGGTAGCTCAACAGAGATGCATCTACCTAATCTACTTGAGCCTATGATTGATGCAACAATTTCAAAACGACGACACCAGCATTGCTTCTTTGGCAGTGACATCGATTCACCTGGAACAGTAAAGGAGGAGCAGCATTCAATGCGCCCTTTCTTTAACGAATGGCCCACTGCTAAAGAATCGTGGTCCAACCTCGACGATGAGGGATCCAACAAAAACAATTTCTCCACAACACAGCTCTCCATGTCCATTCCAATCGCTCCTTCCAACTTCTCTTCAAGGAGTGCTTGCTCTCCAAATGATACT
>gnl_Solly_v2.4_Solyc08g079800.2.1
ATGGAACTCAAAATCTCACCTCCCAAGAGTATTGCTACCAAAAAAGTCTGCTACAATGTGTCAGATGGAGGTGAAAAATGTTCAATTGAACTTGGTTTTAAAAATCTTGAGCTTAGCTACTCAAACTTTAGTACAAATGGATATGGATTTACATTTCTACAAAGGCAAGAATTAGAGCAACAATTTATCATCTACAAGTATATAGAAGCAGGGCTACCTGTTCCCACACATCTAATTATTCCTATATACAAGTCTTTTACTTGTTCTTTAAAAGGTCTTCATGATGTGATGGGATATGGACACGTGTGTTGGGAACATAAAAGTAGGATGGAACCAGAGCCAGGAAGATGTAAGAGAACTGATGGCAAGAAATGGAGATGTAGCAAAGGTGTTGTCCAAAATCAGAAATATTGTGAAAAACATATGCATAGAGGCCGCCAACGTTCAAGAAAGTGTATGGAATTAACAAATTCGACAGATATATGTTGTTCAGACTCTTCAAAAATATTATCACAATCGTGTCAGATTCTTCAAAAATGCGCTACTGGTAAAGTATCTGACATGCAACCATTGATATTTTTGAAAAGTCTGAACAACATAGATCATAATTCAGAACCAGACACAACCACTTTGTCCATTGGTCTACCAATGAAT
>gnl_Solly_v2.4_Solyc07g041640.2.1
ATGATGAGTAGTACAGGAAGAAGTAGGTTTCCTTTCACAGCAAATCAGTGGCAAGAACTTGAACATCAAGCTCTTATTTACAAGTACATGGTCTCTGGAATGCCTGTTCCTGCTGATCTTCTCTATACCATCAGAAGGAGCTTAGATTCTTCACTTTCCTCAAAGCTCCTCATTCATCAACCACACCACATTGGATGGAACTGTTTTCAGATGGGATTTGGGAAGAAAATAGATCCAGAACCAGGGAGATGCAGAAGAACAGATGGAAAGAAATGGAGGTGTTCAAAAGAAGCTTATCCAGATTCTAAGTACTGTGAGAGACACATGCACAGAGGCAGAAACCGTTCAAGAAAGCCTGTGGAAATTATGACTAATAACAACACATCATCATCAACAACAACAAGACCTATAATACCTCCAACAGCAATTCCCATCTCATCAATCAACAAAAACACAAACACTTGTAGCCCCACTTCTTTCTCTTATTTAACTTCTTCTTCTTCTTCAACTCACGAACCCCACCATAACTATCCTTTTCATTATAGACCCCCTCAAGACCATACCCCCAAATTCCTTTTCGAATCTCCTACTACTTATTCCAGGAGTGGAATGAAAGAGGAAGTAGGTGAGCATGTTTTCTTCTCCTCAGAGGCATCAGGAACAATGAGAAGTACTTGTGGATCGAATTCAATAGAGAGTGATACATGGCAATTATCACCACTTACAATGAGTTCTTCACCAATGAAACAGAGGACCACTTATTCACCTTCACAGAGTACAGCACATTCCTACTTGCAACTTCAAAGCCTCAATGAATCTTCAAGACAAAATTATTACTATCATAACGATGTCGAAAAAGAAGATCACCAGCCCAAGAAAGTAATGCATCATTTCTTTGATGAATGGCCACCCAAAGACAACAAACATTCATGGCTTGATTCTGATGACAAATTTTCAGGCCTTTCCAGAACTCAACTCTCTATTTCAATACCAAATCCTTCACAAGACTTGTTCATCACTACTAATGAGAAA
>gnl_Sorbi_v3.1_Sobic.010G077200.1
ATGATGCTGAGCGGGCACGGCGGCGGGAGGCGCCTGTTCACGGCGTCGCAGTGGCAGGAGCTTGAGCACCAGGCGCTCATCTTCAAGTACATGGCCTCCGGCGCGCCCGTGCCGCACGACCTCGTCCTGCCGCTCCGCCTCGCCACCGGCGTCGACACCGCGCCTTCCCTCGCCTTCCCGCCTCAGCCTTCGCCGTCGCTGGCGTACTGGGGCTGCTACGGCGCCGGGGCGCCGTTCGGCCGCAAGGCGGAGGACCCGGAGCCGGGGCGGTGCCGGCGGACGGACGGCAAGAAGTGGCGGTGCTCCAGGGAGGCCCACGGCGAGTCCAAGTACTGCGAGAAGCACATCCACCGCGGGAAGAGCCGTTCAAGAAAGCCTGTGGAAGTGACCTCCCCCGCCGCCGCGGCGTACCGCCCGTCCGCGCTCTCCATCTCGCCGCCTCGCGCGGCCGACGCGCCGCCGCCGAGCCTAGCCCACCCGCACCAGCATCTCCGCCACGGCGCCGCCTCCGCAGCAGCTGCTGCCCGCGGCGCCCCGGGTCAGGCCACCGCTGGCGCGCTCCAGCTCCACCTCGACGCGAGCCTGCACGCGGCGTCGCCGCCGCCGTCCTACCACAGGTATGCTCACTCCCACGCTCACTACACACCGCCGCCATCGCTCTTCCCGGGCGGCGGCGGTGGCTACGACTACGGGCAATCCAAGGAGCTTCGGGAAGCGGAGCTCAGGCGGCGGCACTTCCACGCGCTCGGGGCCGACCTGAGCCTCGACAAGCCGCTGGCCGCCACCGCCGCCGGCTCCGCGGCCGCGGAGAAGCCACTGCGGCGTTTCTTCGACGAGTGGCCGCGGGAGAGCGGCGACACGAGGCCGTCGTCGTGGGCGGGGGCGGAGGACGCGACGCAGCTCTCCATCTCCATCCCCGCGGCCTCGCCCTCCGACCTCGCTGCCTCCGCTGCCGCGCGATACCACAACGGTGAGCCGTCCGGCGAGCGAAAGACTCCACTTTTACTGGTTCCT
>gnl_Sorbi_v3.1_Sobic.010G013500.2
ATGGCCGGCGTCCCCGTCCCGCCCGATCTCCTCCTCCCCGTCCGCCCCGGCCCCCACTCCGCCGCCGCCGCTTTCTCCTTCGCCGGCCCCGCCGCCTCGCCCTTCTACCACCACCACCACCACCCGTCCCTGAGTTACTACGCCTACTACGGGAAGAAGCTGGACCCGGAGCCGTGGCGGTGCCGCCGCACTGACGGCAAGAAGTGGCGGTGCTCCAAGGAGGCGCACCCTGACTCCAAGTACTGCGAGCGCCACATGCACCGTGGCCGCAACCGTTCAAGAAAGCCTGTGGAATCCAAGACCGCCTCGCCTGCGCACCCGTCGCAGCCCCAGCTGTCCACCGTCACCACCACCACCCGGGAGGCTGCTGCCGCCGCGCCTCTTGAGTCCCTTGCTGCGGCTGGGGGTAAGGCTCATGGCCTGTCCCTCGGTGGCGGGGCTGGCTCATCGCATCTCAATGTCGACGCTTCGAATGCTCATTATCGCTATGGCAGCAAGTACCCTATTGGAGCTAAATCCGATGCTAGCGAGCTGAGCTTCTTCTCAGGAGCATCAGGAAACTCGAGGGGCTTCACCATTGATTCTCCATCAGATAACTCATGGCACTCCCTGCCATCCAATGTGCCCCCGTTTACATTATCTAAGGGCAGAGATTCTGGCCTCCTGCCTGGTGCCTACTCCTACTCCCACATTGAGCCGCCGCAGGAGCTTGGCCAGGTCACCATCGCCTCGCTGTCCCAAGAGCAGGAGCGCCAGCCGTTCAGCAGCGGTGGTGCTGGGGCCGGGGCTGGTGGGCTGCTCGGGAACGTGAAGCAGGAGAACCAGCCGCTGAGGCCCTTCTTCGACGAGTGGCCCGGGACAAGGGACTCATGGTCGGAGATGGACGACGCGAGGTCCAACAGGACCTCCTTCTCGACCACCCAGCTCTCCATCTCCATCCCGATGCCCAGATGTGAT
>gnl_Sorbi_v3.1_Sobic.004G317000.1
ATGATGATGATGAGCGGTCGAGCGGGCGGCGGCGCCACCGCGGGGCGGTACCCGTTCACGGCGTCGCAGTGGCAGGAGCTGGAGCACCAGGCGCTCATCTACAAGTGCCTGGCGTCTGGCAAGCCCATCCCGTCCTACCTCATGCCGCCGCTCCGCCGCATCCTCGACTCCGCCCTCGCCACGTCGCCGTCCCTCGCCTTCCCGCCGCAACCCTCGTTGGGGTGGGGCTGTTTCGGGATGGGCTTCAGCAGGAAGCCCGACGAGGACCCGGAGCCCGGCCGGTGCCGGCGGACGGACGGCAAGAAGTGGCGCTGCTCCAAGGAGGCGTACCCGGACTCCAAGTACTGCGAGAAGCACATGCACCGGGGCAAGAACCGTTCAAGAAAGCCTGTGGAAATGTCCTTGGCCACACCGGCGCCGGCCTCTGCGGTGTCCTCCGCCACAAGCGCCACAGCCGCCGCCGCCGCCGCCACCACCACCACCTCGTCGCCAGCACCGTCCTACCGCCCAGCGCCCACCTCGCACGACGCCTCGCCGTACCACGCGCTGTACGGCGGCGGCAGTCCGTACTCGGCGTCGGCGCGTCCCGCCGGTGGCCCCGGCCCGTACCATCATCCCGCGCAGGTGAGCCCCTTCCACCTCCACCTCGAGACCACCCACCCGCACCCGCCGCCGTCCTACTACTCCGTAGACCAGCGGGACTACGCGTACGGGCACGCCACCAAGGAGGTCGTCGGCGAGCACGCCTTCTTCTCCGATGGCGCGGCCGAGCGGGACCGCCAGCATGCCGCCGGCCAGTGGCAGTTCAAGCAGCTCGGGATGGACACGAAGCCGAGCCCCACGTCTCTGTTCCCCGTCGCCGGGTACGGCAACGGCGCTGGTGCGTCGCCGTACGGCGTTGATCTGGGAGCCAAGGAAGACGACGAGGAAGAAAGGCGGCGCCAGCAGCAGCAGCACTGCTTCGTTCTTGGTGCCGACCTGCGGCTGGAGCGGCCGTCGTCGGGCCATGACGCCGCCACCGCGCAGAAGCCGCTCCGGCCCTTCTTTGACGAGTGGCCGCACGAGAAGGGAAACAAGGGTGGGTCATGGATGGGGCTTGACGGCGAGACGCAGCTCTCCATGTCCATCCCCATGGCCGCCAGCGACCTCCCCGTCACCTCCCGCTACCGTAATGGTGCGCACTATGAG
>gnl_Sorbi_v3.1_Sobic.004G282601.1
ATGGCAGGGTGGCCATTGCCAGTGCCACCGCAACGACACAGCTTTTACTCCGACGACCACTGTGCTCCGTTTGCTTTTGAAGAGCGCACACGCCGGCCGGCCGTTACCGAGCGAGCGACCAGACGACGGGAGCCGTCACGCATAAATATATCCACCGCTTCACACTTCCCTCTGACACCGCTGCTGTCTCTTCTTCCCTCTCCTCTCCTCTCCTCTCGTCTCGTCTCGTCTCGAGAAGCTGCCCGCGCGCTCCCTCCCCTCCCCTCCCCTTCCCTCCATAAAAGTTGGAATCCAAACCAAACCGCCGCAGGGAGCGCTGCGCAGCAACACCGACCGGTGTTCTCCGAAATGGCCGAGGACAAGGAGACCGAGTCGCCGCAGCCGCCGGCCAAGCAGCCCCGTCTCTCCTGCGCCGACACGAGCGCCGGAGAGGTGACCATGGCGGCCTCGTCGCCGCTGGTTCTCGGGCTCGGCCTGGGTCTCGGCGCGAGCGGGGTCGGTGAGCGAGACGCGGATGCGTCCCCCGCGACTGCGACCGCGACTGCGACGGCGACGCCCAAGAGGCCGTCGGCGCTGACGTTCATGCAGCAGCAGGAGCTGGAGCACCAGGTGCTCATCTACCGCTACTTCGCCGCGGGCGCGCCGGTGCCGGTGCACCTAGTGCTCCCCATCTGGAAGAGCGTCGCCGCCTCCTCCTTCGGCCCCCAGCGCTTCCCCTCGCGTAAGCACCGACAAAAGCTTCAGCCGCCACTTGGTGTTCCGTTCCTGGCGTCGTGGATGTTTCGAGTT
>gnl_Sorbi_v3.1_Sobic.004G269900.2
ATGCCTCTCTTTCCCCGGCAGGCGCCGACCACCGCTCCTCCACGGCCACGGCGGCGTCGCTCCTCCCCTTCTGCCGCTCCACCCCGCTCTCCGCGTAAGTACTCCACCACCTCCACTCGCCGTCGTCGTTTCGCTCGTGGCTCTCCCATTGTTGCCGTCTGGTTCGCGGTTGTGACGCGGTGGTATGTGTGCTGGTGCAGGGGCGGCGGCGGCGGCCTGGGGGAGGACGCCCAGTTGAGCTCGCGGTGGCCGGCCGCGAGGCCGGTGGTGCCGTTCACGCCGGCGCAGTACGAGGAGCTGGAGCAGCAGGCGCTCATATACAAGTACCTGGTGGCCGGCGTGCCCGTCCCGCCGGATCTCGTGGTTCCAATCCGCCGCGGTCTCGACTCCCTCGCAACCCGCTTCTACGGCCATCCCACACTTGGTGGGTACGGGACGTACTACTTAGGCAAGAAACTGGATCCGGAGCCGGGGCGGTGCCGGCGTACGGACGGCAAGAAGTGGCGGTGCTCCAAGGAGGCCGCCCCAGACTCCAAGTACTGCGAGCGCCACATGCACCGCGGCCGCAACCGTTCAAGAAAGCCTGTGGAAACGCAGCTCGTGCCCCAGTCCCAACCGCCCGCCACCGCCGCTGCCGTCTCCGCCGCTCCGCCCTTGGCCTTGGCCGCCGCCACCACCACCACCAACGGCAGCTGCTTCCAGAATCACTCTCTTTACCCGGCCATTGCAGGCAGCACCGGTGGAGGTGGCGGGGCCAGCAATATCTCTACCCCGTTCTCCTCGTCGATGGGGTCGTCTCAGCTGCACATGGACAATGCTGCCAGCTACGCAGCTCTTGGTGGTGGAACTGCAAAGGATCTCAGGTACAACGCCTACGGAATAAGATCTTTGGCGGAGGAGCACAACCAGCTGATTGCAGAAGCCATTGACTCATCAATGGAGAACCAGTGGCGCCTCCCGCCATCCCAAACCTCTTCGTTTCCGCTCTCGAGCTACCCCCAGCTTGGGGCGCTGAGCAACCTGGGTCAGAGCACAGTCACCTCGCTGTCGAAGATGGAGCGGCAGCAGCCACTCTCCTTCCTAGGGAACTCCGAGTTCGGGGCCATGGAATCCGCCGCCAAGCAGCAGGAGAACCAGACGCTGCGGCCCTTCTTCGACGAGTGGCCCAAGGCGAGGGACTCCTGGCCGGGCCTCTCCGACGACAACGCCGCAAGCCTCGCTCCGTCGTTCCCGGCGACCCAGCTGTCGATGTCCATACCGATGGCGTCCTCGGACTTCTCCGTGGCCAGCTCCCAGTCGCCCAACGATGAC
>gnl_Sorbi_v3.1_Sobic.006G203400.1
ATGGCGATGCCCTTTGCCTCCCTGTCTCCGGCAGCCGACCACCGCCCCTCCTCCCTCCTCCCCTTCTGCCGCGCCGCCCCTCTCTCCGCGGTGGGAGAGGACGCCGCGCAGCACCACCAGCAGCAGCAGCAGCAGCACACGATGAGCGGCAGGTGGGCGGCGAGGCCGGCGCTCTTCACGGCGGCGCAGTACGAGGAGCTGGAGCACCAGGCGCTCATATACAAGTACCTCGTCGCCGGCGTGCCCGTCCCGCCGGACCTCCTCGTCCCCTTACGCCGAGGCTTCGTCTACCACCAGCCCGCCCTTGGCTATGGGACCTACTTCGGCAAGAAGGTGGACCCGGAGCCCGGGCGGTGCCGGCGTACGGACGGCAAGAAGTGGCGGTGCTCCAAGGAGGCTGCCCCGGACTCCAAGTACTGCGAGCGCCACATGCACCGCGGCCGCAACCGTTCAAGAAAGCCTGTGGAAGCGCCGCTCGTGCCCCCGCCGCACGCCCCCCAGCAGCAGCAGCAGCAGCAGCAGCCGCCGCCCGCCCCCGTTGCTGGCTTCCAGAACCACTCGCTGTACCCGTCGGTCCTCGCCGGCAACGGCGGCGTCGGGGTAGGAGGTGGTGGCGGTGGCACGTTCGGCATGGGGCCCACCTCTCAGCTGCACATGGACAGTGCCGCTGCTTACGCGACTGCTGCTGGTGGAGGGAGCAAAGATCTCAGGTACTCTGCATACGGGGCGAAATCTCTGTCTGATGATCACAGCCAGCTGTTGCCCGGCGGCATGGATCCGTCCATGGACAACTCATGGCGCCTGTTGCCATCCCAAACCACCACATTTCAAGCCACAAGCTACCCTGTGTTTGGCACGCTGAGCGGTCTGGATGAGAGCACCATCGCCTCACTGCCGAAGACGCAGAGGGAGCCTCTCTCTTTCTTCGGGAGCGACTATGTGACCGCCAAGCAGGAGAACCAGACGCTGCGCCCTTTCTTCGACGAATGGCCCAAGTCAAGGGAGTCGTGGCCAGAGCTGGCTGAGGACAACCACCTTGGCTTCTCAGCCACCCAGCTCTCCATCTCCATTCCCATGGCGACCTCAGACTTCTCCAACACCAGCTCCAGATCGCCGAACGGAATACCGTCAAGA
>gnl_Sorbi_v3.1_Sobic.002G297800.1
ATGGCGGCGGAGGGGGAGGGAAAGAACCCGGCGGGCGGTGGCGGAGGGGATAACCCCCAGCACCAGCAGGCAGTGCAGGCTGCCCCGGCGCCGGCGGCACAGGGGGAAGCGGCGCAGGAGGCTGGAGGACAGGGGACGGGACTGGAGCCGGAGGGGGAGAAAGCGGATCGAGAGGGGGAGGGCGGCGGCGCCGGGGAGAAGGACGACGCCGCGTGCAGAGATCTGGTCCTCGTCGAGGATCCGGAGGTGGTCGCCGTCGAGGATCCGGAGGAAGCTGCAGCAACCGCAGCACTTCAGGAAGAAATGAAAGCGCTTGTGGCATCAATCCCTGATGGTGCTGGGGCAGCATTCACAGCCATGCAGCTTCAGGAGCTAGAGCAGCAGTCCCGGGTGTATCAGTACATGGCTGCCCGAGTACCTGTGCCTACTCACCTCGTCTTCCCTGTATGGAAGAGTGTAACCGGTGCATCCTCTGAAGGCGCCCAGAAGTACCCTACTTTGATGGGCTTAGCAACACTCTGCTTGGACTTTGGGAAGAACCCAGAACCAGAACCAGGGAGGTGTCGGCGAACAGATGGTAAAAAATGGCGATGTTGGAGAAGCACTATCCCAAATGAGAAATACTGTGAACGTCATATGCACCGTGGTCGCAAGCGTCCTGTACAGGTTGTCGTTGAGGACGACGAGCCAGATTCTGCTTCAGGGTCAAAATCCACTCCTGGCAAGGCTACCGATGGTGCCAAGAAGGCTGACGACAAGAGCCCAAGTAGCAAGAAGCTTGCAGTGGCAGCACCAGCTGCTGTGCAGTCTACA
>gnl_Spipo_v2_Spipo15G0046500
ATGATGAGCGGGAGGAGCAGCCGGTACCCTTTCACGGCGTCTCAATGGCAGGAGCTGGAGCACCAGGCGCTCATCTTCAAGTACATGGCCTCCGGCGCCCCCGTCCCCCATGATCTCCTCCTCCCCCTCAGGAGGAGCTTCTTCTTGGACTCCGCCCCTCCTTCCCCGGCGCAGTTCTTCCCTCACCAGTCCGGCGTGGGATGGGGCTGCTTCCAGATGGGGCTGGGGAGGAAGGTGGAGGACCCGGAGCCGGGGAGGTGCCGGAGGACGGACGGGAAGAAGTGGAGGTGCTCCAAGGAGGCGTACCCCGATTCCAAGTACTGCGAGAGGCACATGCACAGAGGGAAGAACCGTTCAAGAAAGCCTGTGGAAATCTCCGTCCCCCCCATCGCCGCCACCGCCGCCGTCGCCGCCCCCCCAACCCCGTCCTCTCTCTACCCGCCTCATCTTTCCGCGGGGGAGGCCCACCACTTCTTGTACCCCTTCGCCGGCCCCAGACACCCTCATGGCGGCGCTCCCGTAGATAGAGATTACAGGTACTGCCATGGAATGGTGAAGGGGGACGAAGGCCATCATCCGTACGGATTCCTGTCGGAGGCCGCGGGGGGGGAGAGGGGAGGGCCATGGAGGTTCACCCCTCTGGGGATGAGCTCCCTGGGGGATCCGCGGCAGAGGAGCTGCTCCTCCTTGGGCGGCGGCGGCTTCTTCGCCGGACCCGATCTACCCAAGGAGGAGGAGAAGCGGCAGCACTGCTTCCTGCTGGGGGCGGACCTGAAGGTGGAGAGGCGCGGCAAGGAGGAGGACGACAGGGCAGCGGAGCAGCAGCGGCCCCTCCGCCGCTTCTTCGACGACTGGGCGCCGCCGAAGGAGAAGGACGAGCAGCACGGCTGGGGCGGCGGCTTTCCCATGACCCAGCTCTCCATCTCCATCCCAATGGCACACCACGACTTCCCTGTCTCCAATTCCCGCGGCGATGAC
>gnl_Spipo_v2_Spipo2G0028900
ATGATGAACGGGAGCAGCAGCAGGTGCCCGTTCACGGCGTCGCAATGGCAGGAGCTGGAGCACCAGGCCCTCATCTTCAAGTACATGGCCTCGGGCGCCCCGGTCCCCCAGGACCTCATCGGCCCCATTAGGAGGAGCTTGTATCTGGAACCGGCCTCCACCTCTCCGATGCTCCTCTTCCATCACCAGCCCAACATCGGATGGGGGTGCTTCCAAATGGGCTTCGGGAAGAAGGTAGAGGATCCAGAGCCGTGGAGATGCCGAAGGACAGACGGGAAGAAGTGGCGATGCTCCAAGGAGGCCTTCCCCGACTCCAAGTACTGCGAGAGGCACATGCATCGGGGGAAGAATCGTTCAAGAAAGCCAGTGGAAATCTCCATCGCTGCCACCTCCACACCAGCCGCCGCCCCTACTTCTCCCTCTCTCTACCCCGGTCACCACCTGTCCATGGTGACAGCCGCAGAGACCCAACATCTCCTGAATCCCTACGCTGCCTCCTCCAGAGGGCACGACTTCATCAGGGACCCTTCTTCCTCGTCTGATCGGAACCGACATGGAATGAAGGAACCTGTGGATCATCAGAGGGACGCCTCCTGGAGGTTCACCCCTCTGGGATTGAGCCCTCTCGGCGAGCGGCGCCAGAGAAGCTGCTCTTTCCTGTCACAAGACAGCGGCGCCGCCGCGCAGGATGAGAAGCGGCGGCACTGCTTTGTGCTGGGGACCGACATCAGAGCGGAGAGGGGCAGCGAGGCTTCTCGGCCAGTCAGCTTCTTGACCGAAGAATGGTCTCCGAAGGGCAGGGATGAGCGGGCTGGGTGGGGGGCCATCCCCATGACCCAGCTCTCCATCTCTATGGCTCACTACGACTTCCAGGTCGATAGCTCCCGCTCCGCCGCCGGAAAC
>gnl_Spipo_v2_Spipo16G0005500
TTATCCCCACTGGTTGTGCATGCCTATGCCTGCTCACAGGCGGCCCGCTATTCCTCTCCTGTGCCGACAGACCACGGTCTGGGTTTGGCCCTTGGTGGAGGAGGAAAGTCGGCCTTCACCTTCCTGCAGCTGCAGGAGCTGGAGCACCAGGCGCTCATCTTCCAGCACATGGCGGCGGGAGTGCCCGTTCCCCTCCAGCTCGTCCTCCCCATCTGGAAGAGCGTTGCCGGCTCCTCCCCCTTCGCCTCCCATCACTCGCTTCCCTCCTTCATGGGCTGCGTCAGCGGCAGCGGGGGGCTCTGCTTCGACTACGGCAGCAGCGTGGACCCTGAGCCGGGGCGCTGCCGGAGGACCGACGGCAAGAAATGGCGGTGCTCCAAGGCCGTCGTCCCCAACCACAAGTACTGCGAGCGGCACATGCACCGCGGCCGGCACCGTTCAAGAAAGCCCGCGGAAGACGGCGCCGCCGCTGCTTTCCCAGCATCAAACCCGCCGGTGGCGGAAGCCGTCGCCACCAGCGCCGCCACACTCTCCATCGGCTTCCGGAGCGAGTTCCACCATGCCGGCGCCGGCAGCAGCGTCAGCGGCGGCAGCAATTCCCCTCCCAGGCTAGGATTCTCGCCC
>gnl_Spipo_v2_Spipo5G0074900
ATGAACAGCACGGCGGCGGCGGCGGCGGCGGCGGCGGCGGCTGCTGCAGCGGCGGCGGGTTGCCGGCCACCGTTCACGGCGTCCCAATGGCAGGAGCTCGAACACCAGGCCCTCATCTTCAAGTACCTCATGGCCGGCATCCCCGTCCCGCCGGACCTCCTCCTCCCCATCCGCCGGAGCCTGGAGTCCATGGCCGCTCGCTTCTACCACCACCCCGCCATGGGCTACTGCTCCTTCTACGGGAAGAAGCTGGACCCGGAGCCGGGGCGCTGCCGGAGGACCGACGGGAAGAAGTGGAGGTGCTCCAAGGACGCCCATCCCGACTCCAAGTACTGCGAGCGGCACATGCACCGCGGCAGAAACCGTTCAAGAAAGCCTGTGGAAACGCCAAATCTCTCCCAGCCTCAGCCCTCCTCCTCCTCGCCGTCCTCGACAGTGACCTCCCTGGCCCCCTCCGGCAGCGGCGTCAGCGGCGGCGGCGGTGGCGGAGGCGGTGGGAGCTTTCCCAGCGGCATCCTCCTGCAGTCCCTCGGCGGCGGCGGCGGCGGCGGCGGCGGCACCTCCGCTGCCCAAGTATCTCTCACGGGCACCAGCCTCAGCCCGCTGCAGATGGACCCATCCTCCTACGGAATGGGTAGCAAAGACTTCGGGTACCTCCGCGGGGTGAAAGCCGAGGTGGATGGGCACAGCTTCTTCTCAGAGGCCTCAGGGAGCGCGAGGGGCCTCGGGATGGACTTCTCTCTGGACAGCGCCTGGCGTCAGATCCCTTCGCAGGCCCCGTATTCTCTTCCGAGGGCGGGCGGCGGCGGGGGCGGCGGCGCCACCCTTCTGCAGGGCGGCGGCGGCGGCGGCTACCCCCAGCTCCATCCCTCCCAGGATTTCGGGCAGGTGACCCTGAGCTCTCTGTCGAAGCAGCAGCAGCAGCAGCACTGCTTCTTCGGGAGCGACTTCGGCGGCGGAGAGGCGGCGAAGCACGAGAGCCAGCCCCTGCGGCCCTTCTTCGACGAGTGGCCCAAGGCCAGAGATTCGTGGTCGGAGCTCGAGGACGAACGGTCCAACCGGACCCAGCTCTCCATCTCCATTCCGATGGCCTCCTCCGACTTCTCCACCACCAGCTCCAGGTCTCCCAACGATGAT
>gnl_Spipo_v2_Spipo1G0106300
ATGTCTGCCGCAGTGGGATACTGCTCCTACGGGAAGAAGCTGGATCCCGAGCCGGGGCGGTGCCGGAGGACCGACGGCAAGAAGTGGCGGTGCTCCAAGGACGCCTACCCCGATTCCAAGTACTGCGAGCGGCACATGCACCGCGGCCGGAACCGTTCAAGAAAGCCTGTGGAAGCACAAACCCTAGCTCAGTCTCCGTCGTCCTCCTCTTCTCCGTCGTCCACCGTGACCTCCCTCGCCCCCTCGGGGAGTCTCGCCAGCGGCGGCACCAGCGGCGGGGGCTTCCGCTCGTCCCTCCCCCTGCACTCCATCGCCGGCGGCGGTGGCAACGCTGCTGCTGCTGCTGCTCCGGTGTCCTTCGCTGGGCCCAGCCTGAACCAGCTCCAGATGGACCTCGGCTGCCATGGAATCGGCATCGGCGACCACAGGTCCGTTCTTCCTCCTCCTCTCGTCACCAAATTGTCCCGGCTAGTCGGCGAGATCTTTGGAATTTTTTTTGGCTCGAAGTCGTCTCCATTCCGATCAATC
>gnl_Stras_v2.0_SGA_v2.0_scaffold90T27649
CTGTGCAAACCGTGGCTGCTCTCGGCTAATTTTTTCACTTCACTTTTCCACCTCGACAAATTACAGGGAACATCTGTTGGTGGGCCCACGTTAGATCAAGAAATTGTAAATGATGGGATGAGAAATGGTGTTCAATGGTCTGGCCTAGTTTGTTATTCCGAGCCGTTTGGGGCTGGCGGCCCGCTTGCGGAGGCCTTGGGACAGAACCCGACTTCGCCTCACGATTCTGTTAATGGGACCGGGACAGCTGTGTCTTCTCCTTCTGGGGTTATTCAGAGGACTTTGTTTCCTCAATCTGATGGTAGCATTTGCAATAGCCTGTCGGAACTTGGGTTGCTGAGGATAAAGTAG
>gnl_Stras_v2.0_SGA_v2.0_scaffold44T16841
ATGAAGGCCCCTCCCCAGATCTCGACGGAAAACAATCTGGGCTGCCCCTTTGGCGATCCCAACGGCGGAGCTAACGAGGCGATGGCGCCGGCGGACCTAATGCACCGCCGTGAATACCGCCACTTATCTCCGCCGCCGCAGCTATCGAGCCTCGGAGCTCAAAATCCTGCAAATAGCTCGCAGCCCCTTGCTATTTTCAATTCGTGCTCGGCCGAACCCTACAAATCCACAGGAAGAAAAAGCTTTGGTACAATTCTTGAAAACGATAATTTGGTGATTGAAACTCAAAAAGGGGCACAAGGGGATCTCGGCTTGATAATGGAAAACGATGCATTTCCGAACAAGGGATCTTCTTCGGTTTATATCCCTAATGAGCTGTCCAATCAAGATTATTGTTCAAATCAAGTGGATCATCAAATGCCAACATTTACTGATTTTCCTATCGACTTAGTTAATGCTTGGTCGATTGATAATCTCAACGACAACTCAAACAACTATTCGTCACTACCTGCTGACAGTGAAGGTTTTTCGCCTTGGCTCAATTTATCTATGGGCCTAGCTGGTGGGCCCGCATTGGATCAAGAAATCGGGGTTGCTGTTGACTTTTGTGATGAGAATGTGAGATGGTCATCGGGCCCTGTTTATTATTCCGAGCCATTTGGGCAAGGTGGGCCACTTGCTGAGGCCTTAGGCCCAAACCCAACTTCGCCCCACGATTCTGTAAGTGGGCTTGGGACTGCTGTTTCTTCTCCTTCTGGGGTTATTCAAAGGACGTTGTTTTCGCACTCTGATGGTAGCGTTTGCAATAGCCCGTTGGAAATCGGGTTGCCGAGGATGAAGTAG
>gnl_Stras_v2.0_SGA_v2.0_scaffold96T29055
ATGAGGGGCACAGCATCCACATCTGTGACGGTGGGGCTGGGGATAGGAGAAGGATGTGATGACGTGGCATATGGCGGTTTTAGGTACTACCCGTTTACAGCTATCCAACGTCAAGAGCTCGAGCATCAAGCCATGATATACAAGTATCTGTTGGCTGGTCTGCCCGTGCCACCTGACCTCATCATGCCAATACGCCATAGTTTCGAGGCGCTCTCCGCCCGACTTTTCCACCACCCTTCACTGGGCTATTGCTCCTACTATGGGAAGAAATTTGACCCAGAGCCCGGAAGGTGCCGGAGGACTGACGGAAAGAAGTGGAGATGCTCGAAGGATGCGCATCCCGACTCCAAGTATTGCGAGCGGCATATGCACCGTGGCCGCAACCGTTCAAGAAAGCCTGTGGAATCACAAAACAACTCATCTCAGTCCATCCCCACTGCACTGCCACACGTGTCTGGAGGCAGCAACATCACTGGAAACTTCCAGAACATTCCCTTGTATTCAGCCATGGGCACCCAGAGTTCTCCCTATGGAAGCAGCGTGGCGAAGCTGCAGATGGAGCCCGTCTCGTATGGGATGGATCACAAGGAATTCAGGTATAATAATAATAATATTCAGGGACTGACTCCCGATCCTGAAGGTCAAAGTTTCTCATCAGAAGCTTCCGCACTTGGTTTGAACTGCAACTCAGGAGATGCCACGTGGCGGCTCATGCCCACTCAAGTCTCCTCGAGCTCCCTTCTGAAACAGAAACCCGATACTCAGTTCCTGGGCTTGTCCTCAGCCCCACAAAATATGGCCCATGCTTTTGAGCCCATAAGTGACGCCATTTCTAGACAGCAAGATCAACATGCAGTGCATCCTTTCTTTAGCGAGTGGCCAATGAACAAGGAATCATGGTCCACTCTTGATGATGATGATGATGTGTCAAACAAGAATGTTTTCTCCTCCACCCAGCTGTCCATCTCGATCCCGAGGGCATCTTCTGGTTTTACTTTGAGGGGTGGTAACTCCCCTAATGGAGCTGGGGAATTAGTGCAGATTGCGTGGGAAGTGAAAGGAGAATTACATAACACCGAAATTAATTCCGGGTTTTCGCTTTACAAGGGAATAAAACTAGTTAAAGAGGGGAATTTAAAAATTAAAATAGAAGACATGAGTGGCACAGCATCCACATCTGTGACTGTGGGGCTGGGGATAGGAGAAGGATGTGCTGAGGTGGCATACGGCGGTTTAAGGTACTACCCGTTTACAGCTATCCAACGACAAGAGCTCGAGCATCAAGCCATGATATACAAGTATCTGTTGGCTGGTCTGCCCGTGCCACCTGACCTCATCATGCCAATACGCCATAGTTTTGAGGCGCTCTCTGCTCGTCTTTTCCACCACCCTTCACTGGGCTACTGCTCCTACTATGGGAAGAAATTCGACCCAGAGCCCGGAAGATGCCGGAGGACAGACGGAAAGAAGTGGAGATGCTCAAAGGATGCTCATCCCGACTCCAAGTATTGCGAGCGGCACATGCACCGCGGCCGCAACCGTTCAAGAAAGCCTGTGGAATCCCAAAACAACTCATCTCACTCCATCCCCACTGCACTGCCACGCGTGTCTGGAGGCACCAACATCACCGGAAACTTCCAGAACATGCCTTTATATTCAGTCATGGGCTCCCAGAGTTCTCCCTATGGGGGCAGTGTGGCGAAGCTGCAGATGGAGCCTGTTTCATATGGGATGGATCACAAGGAATTCAGGTATAATAATAATATTCAGGGACTGACTCCTGATCCCGATGATCAAAGTTTCTCATCAGAAGCTTCCGGACTGGATTTGAGCTGCAACTCAGGAGGCGCCACGTGGCGGCTCATGCCCACTCAAGTCTCGTCGAGCTCCCTTCTGAAACAGAAACCAGATACCCAGTTGTTGGGCTCATCCTCAACCCCACGAAACATGGCCCATGCTTTTGAGCCCATAAGTGCCGACATGTCTAGACAGCAAGATCAACACCCAGTGCATCCTTTCTTTAGTGAGTGGCCAATGAACAAGGAATCATGGTCCACTCTTGATGATGATGAAGATGTGTCAAACAAGAATGTTTTCTCCTCCACCCAGCTGTCCATCTCGATCCCGAGGGCATCTTCTGGTTTTACTTTGAGGGGTGGTAACTCCTCCAATGGTGAGTAA
>gnl_Stras_v2.0_SGA_v2.0_scaffold18T08458
ATGAAGAACCTCCGTGGGGCCGGCTCGCCTCCCCAAATCTCGACGGAAATAAATCTGGGCCGCTCGTTTGACGGCGGCGGTGTGGTTGGGTGGTGCAAGGGCCCCACCGGCAGTAATAGCGGCGGAGCTAACGAGGCGGTGGCGGTGGACCCCACACTCCACGACCAATACCGCCTCTTATTATCGTCGCCACCATTATCGACCTTTGGAGCTCATCAAAATCATCCTGCAAATAACTTCCGTCCTCTTGCCATTTTCGATCCTCACTCGACCGACTCTTACAAATCCTCAGGTGACATGGTACCTTACTTCACAAACGCTCAATGGAAAGAGCTCGAACGACAAGCTATGATCTACAAATACATGATTTCCTCTGTGCCTGTGCCTCCTCATCTCCTTTACCCATCTATGTATGCGAAAAACGGAGCTTCCCTTGAGCTTAGTCGGTGCAAAAGAACAGACGGCAAAAAATGGCGGTGCTCAAGGGACGTGGCACCCCACCAGAAGTACTGTGAGCGTCACCTACACAGAGGACGCCCCCGTTCAAGAAAGCCTGTGGAAATCGACGGTACTAACGCCGTCAATAACGGAGAGGGCTTCAAGAAGCCGAGAATCGAGACAAACCCGCGAGCCCTTTTGCCGTTTGATGATAAACTCGACCCGATTGGTATCTCAACTCTTCCTTATGATAGGAGAACTAATGGGGATCTCGGGTTGATGATCATGGAAAACGATGTGTTTTCGAACAAGGGTTCGTCGGTTTATATCCCCGAAGCCCTTTACAATCAAGATTACTCTCACCCATTGCAACAAGAAGAAGTAAATCGAGTGGATCATCAGATTTTGCCGTATTCGGATTTTCCTCTCGAAAACTTAGCCGGTTCTTGGCCGATTGATAATCTCAACATCAACACAAACAATTTGAACAGGTATTCATCCCTACCAGCTGACCATGAAGATCTTTCGCCTTGGCTCGATTTGTCAATGGGAACGTCTGTTGGTGGGCCCACCTTAGATCAAGAAATTGGAAATGGTGGGATGAGAAATGGTGTTGAATGGTCTGGCCCAGTTTGTTATTCCCAGCCGTTTGGGCCTGGCGGCCCGCTTGCGGAGGCCTTGGGACAGAACCCGACTTCGCCTCACGATTCTGTTAATGGGCCCGGGACAGCTGTGTCTTCTCCTTCTGGGGTTATTCAGAGGACTTTGTTTCCACATTCTGATGGTAGCGTTTGCAATAGCCCGTCCGAACTTGGGTTGCTGAGGATAAAGTAG
>gnl_Stras_v2.0_SGA_v2.0_scaffold153T37036
ATGGATTTGGAGCCAGATAGGTGTAGAAGAACCGACGGGAGAAAATGGAGGTGCTCGAAAAATGTCGTTCAAAACCAGAAATACTGTGAAGGACACATGCATAGAGGAAGCAAATGTTCAAGAAAGCATGTGGAATTTGATAGAAGTCAACCGAGTAAAAAACGCAACGGTTTCGTGCCGAAGAGTGTTCTCGGTGAAGACAAAGTTAGCCCCGGCCAAAAGAGTGTCACCGAAAGAACGGATCTGAATCAGGACTACTGTGAGATGCAAAAGGTCGTGGGGGCAAAAAGGGTAATCTCAGGTCCACAACAGCACACGAGTAATAAACTCCAAGCCACCTTAGCTCGTGCAACGGCAAAGAGTGTTGACAAGAGCATTAACCTGAACAATTATACGGGCAGCAGCAGTGATGTTGATACCATCTCAGATGAAAAGATTAACTTTTGTGTTTCGGATTATATTTCTGACTGA
>gnl_Stras_v2.0_SGA_v2.0_scaffold308T48069
ATGATGATAAGTGGTAACCCGAGAAACAATTACAACAACAACAGTAATAATAATGATAGTAGCATTAGGTATCCATTCACGGCCACCCAACGGCAAGAGCTCGAACAACAAGCACTCGTGTTCAAGTACATGGTCTCCGGCATGCCCGTCCCTCCCGACCTCCTTTTCACCATCCGCCGGAGCTTCCACTCTTCCCTTTCCTCCAAGCTCCTCCTCCCCAATTTTGGGCTCTACCTATTGCTGCTAATAGCTTTTCTAACGCACACGGCACACTTTATGTCTGTCAGAGAGTCCAGTGCTCGATCTCAAAATTCGCATCAGCAATCTCATGAATTAGTAGTGCTAGAGTCCAATGCTCGATTTCAAAATTCGCATCAATCTCATGAATCAGTAGTGCTAGAGTCCTCCTTTGTGCTCAATACTCGATTGCATCAGCAATCTCATGAATCAGTAGTACTAGAATGCTCTTGCTTTTTTGTGTTAAGCATAATATTTGATTGGTTTTCTGGGAATTCTGTATTTGGCACCAAAACCCTATCCCCACAAGCCACAATTATTCTCAAATCGCTCTTGCCCCCAAACTCTTCCCATCGTCGCCTCAACACTCCCTCTCAAATTTCTCCACTTCCTTCAGTCGATCCTCGTTGGGGAGGGGCAAAGACCCCTTTTGCAAATTCATCCACTCCCCAACTCCCTGTTCAAATAATCCACAAACATCCTTTTCGCGCTGTCCGCATCCGAGGGCGGCGGGGGCCCGCTCAGGCTCGACTGGCCCGTCAGCTTAATAAAAGTCCTCCGCAGCCTGCGCAGCTCGGGCAGCCCAACGGGCCTCGAGACCTCCACATTTGGCAGGCCCGGCCCAACAAAAACCCCACCAACCGAACTCCCCACAGCCCGATTTTGTGCCTCCACAACCACATTCACAACCTCCAGCGTGGCCCGATCCATCTCATAAAGAGAGTTCGCTTCCCCTCCGCGGCTCGTCTGAGTCGCAATCGTCGGCTGCAGAATCTTGACGTAATCGACGGCTTCCAATATGGCAGGGGACGTTTTTACGATTCTACCCTTACATGGCTGTATTTCGAACAAAGGCGAGTCCCACCGGTTTTTGCTGTCAGGCCTCTCGAATCTTCTCACTAA
>gnl_Theca_v1.1_Thecc1EG025561t1
ATGAATAATGGTGGTGGTGGTGGTGGAGGGGGCGGTGGAGGTGGGGCGGGGAGTGGTGGTGGTGGGGGAATGGGGACAGGTGGAGGGATGATGGCAATGAGGTCATCACCATTTACAGTGTCACAATGGCAAGAACTGGAACATCAAGCTTTGATCTTTAAGTATATGATGGCAGGTTTGCCTGTGCCACATGATCTTGTGCTCCCTATTCAGAAGAGCTTTGAGTCCATTTCTCATAGGTTCTTTCACCACCCCACCATTGAGTGTGATTTTGCAGTGGGGTACTGTTCCTTCTATGGAAAGAAGGTGGATCCGGAGCCGGGACGATGCAGGAGAACCGATGGCAAGAAATGGCGGTGCTCTAAAGATGCGTACCCGGACTCCAAGTATTGTGAGCGGCACATGCACCGTGGCCGTAACCGTTCAAGAAAGCCTGTGGAATCACAAACTATGACACAGTCATCATCTACTGTGACATCACTGACTGTTTCTGGAAGCAGTGGCGGCACTGGAAGCTTCCAGAACCTTCCGTTACATGCCTTTGGTAGTACACAAGGCACTGCTTCTGGAACCAGTCAGTCCCATTATCATATGGAGTCGATCCCCTATGGAATCCCAAGCAAAGATTATAGGTATCTTCAAGGACTTAAACCTGAGGTTGGTGAGCATAGTTTCTTCTCTGAAGCTTCAGGGAGCAACCGGAGCCTCCAGATAGAAACTCAACTGGACAACACATGGCCTCTTATGCAATCTAGAGTCTCCTCGTACCCTCAGTCAAAATCTAGTGGCAACCCCATCTTACAGAATGATTGTCCCCAGCATTCATTTTTCAGCAACGAATTTAACTCTGGAGAACCTGTGAAGCATGAGGGTCAATCTCTTCGACCTTTCTTTGATGAGTGGCCTAAACCCAGGGACTCTTGGTCAGCTCTTGAAGATGAGAGATCCAACCAGACCTCGTTCTCTACAACCCAGCTATCCATATCCATTCCAATGGCTTCGTCTGACTTCTCCACAACTAGTTCTCGTTCTCCACACGATAGT
>gnl_Theca_v1.1_Thecc1EG037550t2
ATGATGAGTGGCAGAAACAGATTTCCTTTTACTGCATCTCAGTGGCAAGAGCTTGAACACCAAGCTCTAATCTTCAAGTACATGGTCTCAGGCATTCCCATACCACCTGATCTCCTCTTCACCATCAAGAGAAGCTGCTTGGACTCGTCACTATCTTCTAGGCTTTTCTCTCGCCAGCCCCAACATATTGGATGGAATTGTTTTCAGATGGGATTGGGGAGAAAAGTAGACCCAGAGCCAGGGAGGTGTAGGAGAACAGATGGAAAGAAATGGAGATGCTCAAAAGAAGCCTACCCAGATTCAAAGTACTGTGAAAGACACATGCATAGAGGCAAAAACCGTTCAAGAAAGCCTGTGGAAGTTACTACTGCAACAATAGCAAACCCTTCAACAGCAACCCCAAACATCTCATCAATCACCAAGACTCACCCCTCTTCTTTTTCTTCTCTTTCTTCCATGTCCTTGTCCTCCTCCGAGTCCCAACAGCACCACCATCAACTTCGTTACCCTGGTTATCATTCCCAGGTCAATCATCCCTTTTTATATCCCCATGCATCAAGACCTCCAGGGATTGGCCTGTCACCCCAAGAAAACACCACCCACCCTCTCCTGGACTCTGGCACTTACTCCCAGACAAACACTGATTATAGAAGAAACAGTTATGTTTACGGGCTGAAAGAAGAGGTGGATGAGCATGCTTTTTTCTCTGAGCCTTCTGGGACAATGAGGAGCTTCTCAGGTCCATCTGTGGATGACTCATGGCAACTTACACCACTAACAATGAGCTCCTCTTTTTCAAAGCAGAGGAGCTGCTCTGGCTTACAGAGTGAATACTCGTACTTGCAGCTTCAAAGTCTCACTGATCACACCTCAAAACAAAACAAGCAGGATGATGAGCATTGCTACATATTGGGAAGTGATATCAAATGTGAAATGCCTATTAAATTGGAGAAGGGAGAACCCCAAAAGACAGTCCATCGTTTCTTTGATGAATGGCCACCAAAACATAGAGACTCATGGCTTGATTTGGATGATAAATCATCAAACAGCTCATCAGTTTCAACAACCAGGCTCTCAATATCCATTCCTTCCACTTCACACGACTTTCCCATTTTCAATTCAAGAGCTCATAATGATGCT
>gnl_Theca_v1.1_Thecc1EG005483t1
ATGTCGTCAATGCTGGCCCAACCGGTTCAAAGCCCACCTCTTCCAGATTCTGGTGGTGGTGGTGGTGGGAGTGGGACCCGGGAGAGGTCAGAGGAGAAGGGAGGGACGGTGAAGATGGAAGAGAAGGAGAAGAGGAAGGAAGGATCGCCGTCGATCAGGTTGGGCCTCGGGATTGATGGGAACACGACGGAGAAACCCGTGGTCAAACACGGAAAGTGTGTGTTCACGACAGCACAGTTGCATGAGCTGCAGTTACAAGCGCTTATCTACAAGTACATAGCGGGTGGAATCCCAGTTCCTCTTCACCTTGTTATACCCATTTGGAAAAGCGTTGCTTCCTCTGGCTCTGCTCATGGCGGCATCTATGATCAGTATCCAAGCTTTGTAGGATTCAGTCCTCAGGGATCTGATTATAGGAGCATGATGAATCCCGAGCCAGGGAGGTGTAGAAGAACTGATGGGAAGAAATGGCGGTGCAGTAAGAATGTGATTCCTGATCAGAAGTATTGTGCGCAGCACATGCATAGGGGTCGTCAGCGTTCAAGAAAGCCTGTGGAATCTTCTCAATTTACTTTGCCTGATACAACTCTATCAAAAAGATCAAATAAAGAATCAGAAAACTCAAAAAACCTTTCAGCCACCGTAAGTTCTCAATACACGAACCCATCTTCGTGTAATACCAGCACCAGCCATGAGAGAACTGCTACCACTGCTGTGGATAGCAACAATGTGTGGAGCAATAGGAACTCCATTTCCACAATTGCCACCACTAGCACTACCATCATTACCGCAACAAACAATGATGAGAAAAATGATTGCAAAAGGAACAAAAACTTCCCAAATACTAGTAAGAAGAGAGAAGAGAAACACTCTGTTAGTGATAATATTATCATCAATAAAAGCAGCAAGATTGGAAACAATGCCACTGTTGGTAATAGTATATCCCCTGGTGTGGGCTTTTCTCCAAAGAGTGTTCTTCAAGTTCTAGGCTGCAACAGTTCCCATGGTTACAAAAACGAAATGGAACTTGAACCAGGGAGATGTAGGAGAACAGATGGGAAAAAATGGCGGTGCAGCAGAGATGTTATTCCTGATCAGAAATATTGTGCGCGGCACATGCACAGAGGTGCAAAAAAGCATGTGGAGGTTTCTCAGCCTGTTGCCGTTCCTACTATTGGCCCACCTAGTAGATTAACAGTAGCCAGCAAAGCAGCTTGTGCAGTCCTGAGCACCAGCCTTTCTATTTCAATTCCGAGTCCTCATCTGATTACACAAGATGAAAAAAGTACGAGCAGTAGCAGCGAGACTACCATCAGTGACACCACCATCACTGTCTTCGAGAATGTGTCCTTGGCTGGTGCTGACGGTACCGGACGACTACTTTCACATGGTTTTATTGGAGGAACAAGGAGGTTTCATCATTCCAATCCGAACTCACAAACGCAAAGAACATCCAGGGCCCTTGTCAGGGTCTCAGAAAGTGCTACAAAATACTTGGCTAGAGCCATTTTAAGGGTTTCATCAGGAAAGTGTACTGCTGGTGAGGTAATTACTACTGCTCTAGTGGTTCTTGTTTGTTGGTCA
>gnl_Theca_v1.1_Thecc1EG029130t1
ATGATTAGTGCCAGAAATAGGTCTCCATTTACTCCAACTCAGTGGCAAGAGCTTGAACACCAAGCTCTCATCTTCAAATACATGGTTTCAGGAGTTCCTATCCCACCTGAACTGATTTATTCTGTCAAAAGAAGTTTGGATTCTTCTTTAGCTTCCCGCCTCTTCCCTCACCAACCTATTGGGTGGGGTTGTTTTCAGGTGGGTTTTGGCAGAAAAGCAGACCCAGAGCCAGGGAGGTGCAGGAGAACGGATGGGAAAAAATGGAGGTGCTCAAAAGAAGCTTACCCAGAATCCAAGTACTGTGAGAGACACATGCACAGAGGCAGAAACCGTTCAAGAAAGCCTGTGGAAGTTAATTCAACAACAGCCGTTTGCACAACACCACCACCAACAACAAGCTCGATACTTTCACCATCCTTCTCAACAATCAACAGAAACCTCTCCATTTCCACTTCCAGCAATTCTAGTCTATCCTCCAGTTCTTCTTCTTTCTCTTTTTCTCCACTCTCTTCTTCTCCTATAGCTCCTGAAATCTACGCCCATCACAATCCTAACCAAATCACCCATCTTAACCCCTTCCTTTATTCTCATCCTTCCACTTCTACAAGACCTCCTGGTTCAGGCTTATCATTTCAAAATGACACATCACCTCACCATTTCTTGGACTCTGGAGCAGGAATTGTTTCTTACTCTCATGCTAATAAAGATTACAGGTACGTTCATGGAACAAGGGAGGGTATGGATGAGAGATCTTTCTTCCCTGAAGCTTCAGGGAGTGCAAGAGTTGTATCTGATTCTTATCAGCCATTGACAGTGAGTTCATACAAAAGCTACCCTCAGTCAGAGTATCAGAGCTTTGGTGACAGTGGCTCGAAACAGCGGCAGCAACAGCAACAAGAGCAGCATTGCTTTGTTTTGGGTACTGATATCAAGTCAGCTAGGCCAATCAAACTAGAAAAAGATGATGAAACTCAAAAGCAAGTGCACCAATTTTTTGGGGATCATTGGCCACCAAGGAACACTGACTCTTGGCTTGATCTTGCATCCAATTCCGGGGTCCATTCTGATAGT
>gnl_Theca_v1.1_Thecc1EG015497t1
ATGAACATGGCTGGCTATAGCGTTTCAGACAAGGCAACCAATGAGAGTAGTAGCATTGAAGCTGTTGATTTGGGTGTGAAGCTGCAAAGTAGTAAATTATTGCTTCCTGGGAAGATGATGATGGTTCACCATGATAATCATCACCGTCCATTTCCACCTTATGCAATTTGTTATGGTGATGTTGATGCTGATGGTCCCACAGGCAACAACAACAAGCCTAAGACCAGTAATATATACGATGTTTTTCAAAGCAGTGATTCTGGTGCTGCTGCTGTTGCTGTTGCTGCCATTGCTAGTGGTGGTGCAGTTGGTGTAAGGACTCTGCAGCGTTTTGACATTGCTCCCACCACACCCTTTGCTGCTCACACCGCCTTCAAATCCCCAGGAGGCATGGCGGCATCTTTGGAGTTTCCTTTTACAAATGCACAGTGGAAGGAGCTTGAGAGACAAGCTATGATATTCAAGTACATGAAGGCTTCTGTTCCTGTGCCACCTGATCTGCTTATTCCCATCACGGGAAGCGCCTCAGTTCCAGCTGCTTCCAACTCCGCTTTGGGTGGTGGTGCTCTAAATCTGAGGTTCTCAAGCAGAGGGGATCTTGAACCAGGGAGGTGCAGGAGAACAGATGGAAAAAAATGGAGGTGCTCTAGAGATGTGGCGCCTGACCAAAAGTATTGTGAGCGTCACATGCATAGAGGTCGTCCCCGTTCAAGAAAGCCTGTGGAACTTCCTAACAAGAAGACCCGCTATACACATACTCAAGCTCTTCCTTCAACTGCTTCCACTATTCTCACTAAGAATGCCTCTCCATCACAGTTTCTTGGAACTCTTGCTCAGCCCTTCCGTCAGAATCAGACCACATTTTTTCTTGATAAGCCAAGTGAAAAAGCTGCAACATTTTGGCCCGTGGCCTCTGTTTCTTCCTACAAGGAACCTAGGAACTCGGACTGGATTGTGAGTGAAGAACTCATTCCCTTGGCTTCATCTGACCAACGGTGGCATTATCTCATGCAAACAGTACCAACTTCTGCCAGATCTTTCTCCAATGCTGATAACTCATCTGTTCTCAACCAAAACTACAATAAGGAACCTCTGAACTTAAATTCATATGCAAATTTCAATGCTACAGAAGATCAACAAAGCAACCGTTGCCCTTTGTTTCTCAATTCTGAAATAGTTCCGCTAGAGAAGTCCCCAGAAATTGCTGCAAGAGGCTTTATTGATGCGTGGTCTACTGGTGTATCAGAAAACCGCAATGCCAACTCAGGAACTGAAACCTCTGTTTCCTTTAATGGAAAATTCTCTCTTTCATCACTTTCTCTCTCAATGGGAGTCACTGACATCAGGGATGATGAGATGGCCCCTATTCATATGGGACTGGGAGTGACTGAGTCTGATCAGAACCATGAATATGCTTCCAAATCACATCTCTCAAGCTGGTTAGGCCCTGCCTCTTGGGCTGCTTCCACACCTGGAGGCCCACTAGCAGAAGTATTAAGGCCTAGCAAGATCGCCAGCGCCGTAGCAACCACGGAAGGCAGCTCTAATTCATCATCTCCCGTTACTGGGAATGGAAATTCTTGTAGTCCACCGGTGACTGCAGTGTCTTCACCATCTGGTGTTTTACAAAGAACCCTTGCTTCATTTTCTGATAGCAGTGGTAGCAGCAGCCCAACACTGGCCAGTTCAGGGGCCAAACCTGAGATAGGTTCGATGTGGCTTAAAGGAAAT
>gnl_Theca_v1.1_Thecc1EG016120t1
ATGAGGAAAAAAAGTCCAATTAACCTTTTGCAGGGCCATACTGCATCTGTTCTCTTCGGTTCTTTGAACCTTTTTTTTTCTCTGATTTATGCCCATACGCAAGAAATGGAGCCCCAAGACTCACCCCTCAAGATTGCCCGTTTTGCAGACTTTGGGATTGGGCTTACAAATTTGGGTGATTCTTGGAACATGGAGAGTAATAGGTTGAGTGGAGGAGAAGGGTCACCTCCAATTGGGCTAGGTCTTGAGCTTGGATGTGGGTCTGGTCATAGACCAACTGGGTTCACCAAATCATGTGGGTTCACAGTTTTTCAGCTGCAGGAACTGCAGCTTCAATCTCTCATCTACAAGTACATGGAAGCTGGACTTCCTGTGCCCCACCATCTTCTTCTGCCTATATGGAAAAGTTTCGCTGGTTCTGTTGGCGGCCTCCATGGCAATCCTTATCAACTTTATTCTGGCTTTTTGGGTTGCGGACCCTTGCACTTGGAATATAAGAATGGGCTGGATCCAGAGCCGGGAAGATGTAGAAGAACAGATGGGAAGAAATGGAGGTGTAGCAAAGAAGCAGTCCCAGATCACAAGTACTGTGAGAGGCACATGCACAGAGGGCGGCAGCGTTCAAGAAAGCTTGTGGAAGCTTCTCAAGCTACTACTTCAAGTACTGGAATTAGCCGTACTAATGCTGATACCAACCTCTCCATATCTCTCCAAGTGGATAGCAGTAGCAGTAGTGGCAGCCACCTCTCTTCTAGCTTCATCGGTTTCTCTCCAAAAAGTGTTCTGCGAGGGGAGACATTAATGGTGTTTGTTGGGTTGCCTGGTGAAAAGGATGAGCAGCATGGGCTTCATCATCTGATC
>gnl_Theca_v1.1_Thecc1EG015625t1
ATGGGTACCAGGAATAATGCTTTTATGGGCACAGAGAAAGGATTCGGAAGAGATCATTGTGATGTTGGGTTGGCTTTGAGGATGCAACAAGTTGAGGAATCTTGCCCAAATAAGAGCTTCATGCCAATGCCTCATCATTCTTCTCATCATCAGCTTTCATCATCGTCTTCTTCTTGTTGCGGTGATGGATTTGATGGTGGAGCTTGTGGTGGTGGGCCCATTGTTTGCAACACAAGCAATCAGGTACCATGCACGGGCGATATATACGATGTTGTCGGTGCTGCTTCTGCTTCTGCTTCTGCTGCTGCTGCAGGGGTTTTCAAGTCTCTGCATCATCACCCCTTTAGCGCTGACCCTTCTTTTCCCAACAATTGCTCAGGAGAAATGGCAGCTCCTGTGAATGCTAGAGCTCCTTTCACGGCAGCTCAGTGGCAAGAGCTAGAGAGGCAGACCATGATATACAAGTACATGACGGCCTCTGAGCCTGTCCCTCCTGACCTCCCCATACCCCTCACCAGAAACCCTTCAAATGTGATAAAGGGGTCTTTGGAACTGGGGTTTTCGGGCAATAGTTCGGATCCAGAGCCATGGAGGTGCAGAAGAACAGATGGGAAGAAATGGAGGTGCTCGAGAGACGTGGCTCCTGATCAGAAATACTGTGAGCGTCACTCTCATAAGAGCCGTCCCCGTTCAAGAAAGCCTGTGGAATTGCCAAACCACTCCGTTAACAACAATGACCACAAGCCACATACACATAACATGGCATCTGACAAGCAGCCTCATCAAAATCCTCATTTCATCACCGATGCTCATTTATTGACATCTTCGTTTGATCAGCCTAGGTGCTTGGAGTGGTTCATAAAAGGGGAGACTACGGTTCCTTTTGCTGGCAATTCGAACCCAGAGTGGCAGCAGTTTCAGACACAAGGGACAAAGTATGGGGGAAATGTGAGTGAATACCAGCAGCAATATTATAAAGACCATCGCCTCAATTTGCAAGCTCAGCATCTAAACGAGCAGTTCAGCCCCGATTTCGCCTCTTTGGGAGGAGCCTCGAATCTCAACCAAACACATTCACAAGAGACAAGGAGCTTTATTGATGCATGGTCAACAGCAGAGAGAGAGGTTGCCGAACTGGATGGATTTGGGAGCAAACGCCCTCTTTGTTCAAACGAGAAGCTACCGCTCTCTTCTCTTACACTGTCAATGTCGGGTGGGAGTGGAAACAATCAAGAAGAAGACGATGAGAACAGCCAAATGGGTGCTTTCGACATCATGGGCTTGGCAGTGGAAAATGTGAGGGCTTTGAGACCCCAAATGGCGAATCCTGTTTCATGGATGGGTTCGCCGCCTGGTGGACCGTTCTATCCCCTGTGTGCCTTGGTATTGCAAGTAGTCAAAGCTCAAGTACGAGTAACTGCAGCAAGAGCACATGAAAAGACAGGCGAGGCCCAACTTATATTAACCTACGGA
>gnl_Utrgi_v4.1_Scf00296.g14904.t1
ATGGAAAATGACGGCCCGAATGCCACTGGGCTCTGCCTTTCTGAAAAGAATAAACCCAAATCTTCCCATTTGTTGACAAGGTTCATGATTTTGTCCGAGAAGGGTGACTCTGAGAACTGCAGTTTTTTGGCGGCGGAGCCGGTGAGGGGGAAGGGGTTGAGTGATTTATGCCACCGTGCGGGAAATTTGACGAGCGGTGGGGGTGGTGGTGCCAACACTCATGTAAACCAACAGCTTTTTGACGATTTTTCTTACAAATCCCCAGCCATGGCTGCTGGAATTGGGTTCCCTTTCACATTTGCTCAATGGAAGGAGCTCGAAAGACAAGCTGCTATTTACAAATACATGGTTTCTTGTTTACCTGTGCCTCCTGAACTTCTCTACCCACTTTTCAGAAACTTGGGATCTCAATCCGTGGAAGCTGGTTCCTCGTCCTCTTCTTCCTGGATGCGTCTGAGGAGCTCAAATTTGGAGCCAGGGAGATGTAAGAGAACAGATGGTAAAAAATGGAGGTGTGCGAGAGAAGTGGCGCCGCATCAGAAGTACTGCGAGCGTCATCTCCATAGAGCGCGTCCGCGTTCAAGAAAGCCACCGGACGACAAGGCGACCCAGAAGAGCGACTGTAAGAAAATGAGAACTACCCACAAAACCTGCTGTGCTGCTGCTTCTTCACAGGATCTTCTTACAATAAATGATCGTCATCCTCCTCTTCTCGGCTGGCATTCTGATTCTAGAGACGCTGCAAACAGGGCAATGGAGCCGATCATGGCTGAGGATCACCATCACTTGGACCAGGGGTACGCACGTCTCCTCAACCAAGAACAACCTCCAGATATTTCACCATTTCCGAACCTTCCGGTAGGCAGGCAGGGTGGGAAGGAGGAAGAAGGTAGGAAGGAATCCGGATGGATGAGGCCGTTGCCATTGGAGCTTCTGATCGGAGGGGGGCCGCTGGCGGAGGCGCTTCAGCTGGGACCTCCAGCAGGGACGCCCCCTGAATCGATCAACGCTGCAGCGACAACGGCGTCGTCTCCTTCTGGCGTACTTCAGACGACTCTGATCTCTCATTCGGATGGCAGCGTCTGCGGTAGCCCCACTTTCTGCCATGAAGCCGCGGCCCTCCTCCGACTGACC
>gnl_Utrgi_v4.1_Scf00406.g17121.t1
ATGGATGATGAACCCGGAAGGTGCAGAAGAACGGATGGGAGAAAATGGAGGTGCCGGAAAAATGTTGTTCCATTACAGAAATACTGTGAGAAGCATATGCACAGAGGGTGCCGAGGTTCAAGAAAGCTTGTGGAATCACAGCCTATACAGGCAGCTTCTCTGAAATACGATAACAAGTTCAATAGAGGTATTGGGAAGTGTATGAAATCTTTGGATAACTGGGATTCAAGTCCTGGAGTTGATGAGAGAAAAGGGTGTTTAAATTCAGACACAGGAAGCCACGGATGCGAGAAACTTAACGTTTCCTCAATTGCTAGTAAGGTTCACAGTATTGTTCATGTTCCGTATACTGCATCAAGCCTAAAGGATAGCGGATCGGACATAGGATACTCTGTTGAAGGTGAGGAGTATAGAGGATACTGGATAGAAAAGGCTGCCAATTCATTATTCACATTTTGGGGATGCGGGCGATGCCATAGAAGAGATAGGAAGAGTTGGCAGGGCAAACGAAGCAGATTGGTGCTTGAAGAGTCTGCCATAATTTCTCCGGCTAGTCTTGACATCATGGCTACTGGAATAAACTTGAATTCTGCTCCATCAAGCTCTCATGGCAGAAACTCTTGTGGTAGTACCAGTGAGTCCACTACCATCACTGATGAAAGCATTAGTTTACTCAAG
>gnl_Utrgi_v4.1_Scf00086.g7691.t1
ATGAGCGGGACTGCGTCAACTTCATTGGCAATAGGCGGTGGTCGAGATGGGGTATATGGTGGGTATCGACCACCTTTTACCGCAGGTCAATGGCAGGAGCTGGAGCACCAAGCCATGATATACAAGTATCTGGTAGCTGGTTTACCTGTCCCACCAGATCTCGTTATGCCCATTCGTCACAGTTTCGATGCTATATCTGCACGTCTCTTCCACCATCCTTCATTGAATTATGTTTCATACTACGGTAAGAAATTTGATCCTGAACCTGGGAGATGCCGAAGGACAGATGGAAAGAAGTGGAGATGTTCAAAGGATGCACATCCAGACTCAAAGTATTGTGAGCGGCACATGCACCGTGGCCGCAACCGTTCAAGAAAGCCTGTGGAATCTCAATCTACTTCCCAGTCATTGCCGGCTGCTACGGCTCACATTTCCAGTGGCTCTGCTGCTAACACAATAAGCTTTCAAGGTAGTGGCAGTGGAAGCTTTCAGAACATGCCCCTGTACTCAGTAGGTTGTTCTGAAGGTGGAGGCAGTATGTCGAAGCTCCAGATGGAAAACATCTCTTTTGGGACTGCTGCCAAAGAACTGAGGTACATTCCTGGGTTGTCTCCTGATGCCGATGATCATATATTTGCTTCGGGGCCTTCTTCTGCTGTTGGGTCCCTTGGTGCGGGCTTCGGTGCAGGGGCCAACTCATGGAGGCTCATGACATCTCACGCATCTTCAACCTCATTGCTGAAGCCGAAATCTGATTCTATGTTGCGAAATGGCGACTTATTGAATGAACAAAACATGGCTCATGCTTTTGACACCATGGATTCAAAACAGAGGCCGCAGCATTGCTTCCTACAAAACGATATCCTCTCTGGAAAGAAAGAGCCGCAGCCTGTTCATCCCTTCTTCAGGGAGTGGCCTACTACGAAAAAATCGTGGTCCATGGACGTGGAGGATGCAACGGGCAAGAACATATTCTCCTCAACTCAGCTCTCCATCTCCACTCCTAGAGACTCTTCCGATTTTTCTTCAGAGAATGGTGACATGCCCAGCTCCAAG
>gnl_Utrgi_v4.1_Scf00086.g7690.t1
ATGAGTGAGACTGCGTCTACTTCCTTGGCAATTGGAAGCGGTCGAGATGGAGGGTATGGTGGTTATCGACCACCTTTCACTGCAGGGCAATGGCAGGAGCTGGAGCACCAAGCCATGATATTCAAGTACCTGGTAGCTGGTGTGCCTGTGCCTCCAGATCTTGTTATGCCCATTCGCCACAGTTTCGATGCCATTTCTGCACGCCTCTTCCACCATCCTTCATTGGGTTATGTCTCGTATTACGGGAAGAAGTTTGATCCTGAGCCTGGGAGATGCCGAAGGACGGATGGGAAGAAGTGGAGATGTTCAAAAGATGCACATCCGGACTCAAAGTATTGCGAGCGGCATATGCATCGTGGTCGCAACCGTTCAAGAAAGCCTGTGGAATCTCAATCTACGTCCCAGCCGTTGCCTACTGCAATGACTCAGATCTCTAGCGGTTCTGCTACTAACACAATAAGCCTCCAAATTGGTGGCAGCAGCAGCTTTCAAAACATGGCCTTGTATTCCTCAGGTTGTTCTGATGGATCCTCTTACGGGGGCAGATTGTCGAAGCTCCAGATGGCTAATCTCCCATATGGGATTGATAACAAAGAATTAAGGTACAATCCAGGGCTGGGTTCTGAAACCGATGATCACACCTTCCCTTCGGAGACCTCTTCTGGTGCTGGAACCAACTCTTGGAGGCTGATGCCATCTCAAGTGTCTTCGACTTCGTTACTGAAACCAGAAGCCGATTCCTTGTTGCAAAGCTCCAACTCCACGCACCAGAACCTGGCCCATGCTTTCGACCCCGTGGATACCAAACAGAGGCAGCATCACTGCTTTCTGGGAAATGATATCGGCCCCGGAAAGCAAGAGCAGCACGCCGTTCATCCTTTCTTCAATGAGTGGCCGAGCATGAAAGAATCATCTTGGTCCGTGGATGGGACTGAAAAGAACATCTTCTCCTCAACTCAACTGTCCATCTCGATTCCCAGGGGTTCCTCTGACTTCTCTTCAGGGAGTGCCTACTCACAGAACGGTGAGTTTCCAAATTCTAGC
>gnl_Utrgi_v4.1_Scf00193.g12095.t1
ATGTATGGAATGATTTGGGGAAGTATTTCTTTTCTTTACTCTCTTTCCGAGTTTCATACCCTTCCCTTACAGTGCGCAGTGCAGCTTCACTTTTGGCACCGTTCTTTTCGCGAGCTGCGTCCGTCCTGCAACTCTACAACGGCGATGAGTGATGTCAATGGAGTCAACTCCCCGTCATTCACGCCTCCGGGATTCAGAATGTTGCAGTCTGATTTTTTTCACCGTGGAGGGAATGAGGGTCGTGTTATGTATGATTCCTCTGCTCAGCAGCATCAGCAGATGCCTCCTCGCTTTAACTGTCTATTCGACAGTAATGGGATTAGGGCTTCAGGAACTGCATACGGGAAAGCCTCCTTCACACCTTCGCAGTTGCAGGAGTTTGAGAGGCAGAGTGTTATACATAAGTACATGATGTCTTCAATGCCTGTTCCTCCTGAGCTTCTTCTTCATGCTCCCAGAATCCCACCTCAATCTAACAGTACCTATCGCTCTTTAGTTTTAAGTTCTTCACATTCAGAGTGTATGGTTTCGATTTACGAATGGGGTTTTGTTTTTGCAACAGGTGTTGATGTAGGGTTTTCGTCAGTTAGATCAGATCCAGAGCCATGGAGATGCAAAAGAACTGATGGTAAAAAATGGAGGTGTTCTAGAGATGTTGCTCCCGATCAGAAATACTGCGAGCGTCATGCGCATAAAAACAGACCCCGTTCAAGAAAGCATGTGGAAGTCACCCCCAAGACCAGCCATCAGGTTTCTGGGATTTCGCCATCAAGGTCACAGACGAAGGCAGAGCCCACAGATAAACAACGACCAACCCCAGAAGAATCATCATCAATGGGCCAAAAGGGTAGCAGCGAAAGAACAAAATCCAAATGTTTCTTCTCCTGGGCAACAGCAACAGAGACCCAAACGAGTAAATTTTTACCCTGTTCTTCTCTGACACTCTCCACCCCCGGAGAAAGCATATTCCACCGTGAAAACCCTTGCTACGTGCAAAATCAAGATCAAACTGCGGAGCTGGATTTCGAGAATTGGGTAAATCTGGCTCCTGGCGGACCCTTGGGCGAAGCATTAGGGCTCGTAAATGGGTTTCGCCATGGCTGGAGCAATAGTAACAGCAACAGCGCCGCAGTCAAGAGG
>gnl_Utrgi_v4.1_Scf00465.g18116.t1
ATGATGAGCGCAAATGCAAGACCAAGGTACCCTTTTACACCTTCTCAATGGCAAGAACTCGAGCATCAAGCTCTCGTGTACAAATACTTGATTTCTGGAATGCCCATTCCCCCGGATCTCCTTTTCAGCATCAGAAGAAGCTTTGATTCTTCCAGGTTTCTTCTGCAGCAGAGCCCTCACACTGGTAACCTGTTTTTCGTCAACTTTAATGTGTTTATTGATGCTTCGTTTCATGATGCTCTGAGCGTTTTTGCAGTGGGATGGAGCAGCTTCCACATGTGTTTCGGTAGAAAAATTGACCCTGAACCAGGAAGATGCCGGCGAACGGATGGCAAAAAATGGAGATGCTCAAAGGAAGCGTACCCAGATTCCAAGTACTGTGAAAGGCACATGCACAGGGGAAGGAACCGTTCAAGAAAGCCTGTGGAAATTCTTTCTTCTTCGTCCTCATCTCACGCGCCACCGCCGCCGCCGCCGCCGCCGTCTGCAGATTCCGTTCATGTCTCCACGCCGGGGATTCATTCGCAAACACCCAACTTAATTTTCCCAGAGTTCTCTTACTCCAGACCTGAAGAGGCGATTACCACCAACTTTTTCTTGGATTCCAATTCCAGTTCTCGCTCTTCTCCCCATGATTTTAGGACCAAATATGGTAACGGAAGTGAGGAGCGCTCATTTTTCTCAGAGAGTCTTTCAAATTCGGGGGGCATGAGAAGTGTGACAGCGTCAAATGATTGTTACTGGAAGCTGGGGATCGGATCATCACTGTCCCACATGCATCAGCAGCAGCAAAACTCTGATAACTCTTCTGATACTCAAACTGGGATGAACAAGGTTCACAGCATAAAGGATCAGAGTTGCGGCCAGCAGAAGCATGATTACTTCGATTGCGAGAGCTTCGCTGAGCAGCCCAAGAAGGTGATGCATCTTTTTCTTGATGAATGGGGGGTTAAAGAGGAGGAGCATGAGGTCGACGATAGATCCTCAGCGGCAAGAAGTCAGATTCCAAACTCCTTGCACGATTTCTTTATCAATCCAAAATGG
>gnl_Utrgi_v4.1_Scf00267.g14210.t1
ATGAGCGGGACTGCATCAACTTCGTTGACGATTGGCGGTGGTCGAGATGGGGGATATGGTGGTTATCGACCACCTTTTACTGCAGGTCAATGGCAGGAGCTGGAGCACCAAGCCATGATATACAAGTACCTGGTAGCTGGTCTGCCTGTCCCACCAGATCTTGTGATGCCCATTCGACACAGTTTCGATGCAATATCTGCACGTCTCTTCCACCATCCTTCACGTAATCATCTACCTACTCCTCTGTTGGAAAATGTGATTACTTCTGTGGTTGTGGGTTATGTTTCTTACTACGGCAAGAAGTTTGATCCTGAACCTGGGAGATGCCGAAGGACAGATGGGAAGAAGTGGAGATGCTCAAAGGATGCACATCCAGACTCCAAGTACTGCGAGCGGCACATGCATCGTGGTCGAAACCGTTCAAGAAAGCCTGTGGAATCTCAGTCTACTTCCCAGTCGTCACCGGCTCCCACGGCTCACATTTCTAGTGGCCCTGCTACGAACACCATAAGCTTTCAAACCAGTGGCAGTGGGAGCTTTCAGAACATGCCTCTGTATTCAGTCGGCGGTTCTGAGGGATCTTATGGAGGGAGCATCTCGAAGCTCCAGATGGAAAATATCTCTTTTGGGATTGATAACAAAGAATTAAGGTACATTCCTGGGCTGGCCTCTGATTCAGATGATCATACGTTTCCTTTGGAGGCTTCTTCTGGTGTTGGATCCCTTGGTGCAGGCTTCGGTGCAGGAAGCAGCTCATGGAGGCTCATGCCATCTCAAGTATCTTCAACCTCGGTGCTCAAATCCAAAGCTGATTCTCTGTTGCGCAACTCCAACTCGTCAAATCAACAGGATTTGGCTCATGCTTTTGACCCCATGGATTCAAAACAGAGGCTGCAGCATTGCTTTCTAGGAAACGATACTGCCACTGGGAAGCAAGAGCAGCACCCTGTTCATCCTTTCTTTAGCGAGTGGCCTACCACGAAGGAATCATGGTCTGTGGATGTCGATGATGGGGCAGACAAGAACATCTTCTCCTCAACTCAGCTATCCATCTCCATTCCCAGAGGCTCCTCAGATTTCTCTTCAGGGAATGCATACTCACAGAACAGTGACTTTCCCAACCCCAAG
>gnl_Utrgi_v4.1_Scf00327.g15556.t1
ATGCGCCAAGAATCACATCCCAATCTAACAGTAGCTCCTCCCAAGTTTCTTCTGAGTTATTACCTTGGTTTTATTTGCATAGGATATGGTTTTGTGCTTACAAACGTGCTTGTGTCACGACCAAAATCAGGTGTTGATTTGGGGTTTTCGTCAGTAAGATCAGACCCAGAGCCGTGGAGATGCAAAAGAACGGATGGGAAAAAATGGAGATGCTCTAGAGATGTTGCTCCTGATCAGAAATACTGCGAGCGCCATGCTCATAAAAACAGACCTCGTTCAAGAAAGCATGTGGAAGTTACACCCAAAACCAGCCATCAGGTTTCTGGGATTGCAGCATCAATATTACAGATGAAGACAGAGGTTGCAGATAAACAACAACAACAACAACAAAACCCAGAGGAATCATCAACCGGTCAAAAGGGTAGTAGTGAAAGAACAAAATCCAGATGTTTCTTCTCCTGGGCAACAGCTACAGAGACCCAAAGGAGTAAATTTTCACCCTGCTCGTCCCTGACACTCTCCACTCCCGGTGAAAACATATTCCACCACCAAGACACTTATGTGCAAAATCAAGACCAAAATGTGGAGCTGGGTTTGGATAAGTGGGGGAATTCAGCTCCTGGGGGACCTTTAGGCGAAGCGTTGGGTCTTGTTAATGGGTTTCGGAGTAATAGTAGCAGTAGCAGTAGCAGCGCCGCAGTGAAGAGA
>gnl_Utrgi_v4.1_Scf00267.g14209.t1
ATGAGTGGCACCGCAACTACTTCATTGGCAATGGGGAGTAGTCAAGATAGGGGATATGGTGGTCATCGACCACCTTTCACTGCAGGGCAGTGGCAGGAGCTGGAGCACCAAGCCATGATATACAAGTACCTGGTAGCTGGTCTGCCTGTCCCTCCAGATCTTGTTATGCCTATTCGTCACAGTCTGGATGCCATTTCCTCTCGTCTCCTCCATCATCCTTCATGTAAACATCTACTCCTCTGTGAAAATTTGTTAACATGTGCTTACATTTACAGTTGTGTTTTATGCTTTTTGGTGAAACATGAGTGTGGTGTCTTGATGTACACTGTGATTTGCTTGTGCTTTGATTATTACAAGATGCAATGTATTGTAAAATTTCAAAAAACTTTTGCAGTAGGATATGTTTCGTATTATGGGAAGAAATTTGATCCTGAGCCTGGGAGATGCCGAAGGACAGATGGAAAGAAGTGGAGATGTTCAAAGGATGCACATCCAGACTCAAAGTATTGCGAGCGGCACATGCACCGTGGTCGCAACCGTTCAAGAAAGCCTGTGGAATCCCAATCTACTTCCCAGACATTGCCAACTGCAATGACGCACATTTCTAGTGGTTCTGCTACTAACACAATAAGTTTTCAAAGTAGTGGCAGTGGAAATCTTCAAAGGATGCACTTGTATTCTGCTGTTTGTTCTGAAGGATCTTCTTATGCTGGCAGCTTGTCGAAGCTCCAGATGGATAATCTCCCATATGGGATTTATAACAAAGAACTAAGGTGCATTCCGGGGCTGGCTTCTGAAACGGATGGCTGTGTGTTTCCTTCGGAGGCTTCCTCTGGTGCAGGAACCAACTCATGGAGGCTGATGCCATCTCAAGTATCTTCGCCTTCTTTACTAAAACCAAAAGCTGATTCTTTGTTGCTGAGCTCCAACTCCACTCAACAGAACTTGGCTCATGCATTTGACCCCGTGGGTTCGAAACAGAGGCAGCAGCATTCCTTTCTAGGAAACGATAGCATCGCTGGAAAGCAAGAAGAGCAGCCTGTTCATCCTTTCTTCAACGAGTGGCCGAGCATGAAGGAATCATGGTCTGTGGATGCTGACGATGGAACAGACAAGAATATCTTCTCCTCTACTCAGCTTTCCATATCTATTCCCAGGGGTTCATCTGATTTTTCTTCAGGGAATGCCTACTCGCAGACTGGTGAGTTTCCAAATTCTAGC
>gnl_Vitvi_Genoscope.12X_GSVIVT01015095001
ATGATGAGTGGAAGAAATAGGTTTCCATTCACTGCAACTCAGTGGCAAGAGCTTGAACACCAAGCTCTCATCTTCAAGTACATGGCTTCAGGGATGCCCATTCCTCCTGATCTCATCTTCTCCATCAAAAGAAGCTTGGACTCTCCACTCCCTACTTCAAAGCTCTTCCCAACCCACCAATCCCAACACATTGGGTGGAACTGTTTTCAGATGGGTTTGGGGAGGAAAGTAGACCCAGAGCCAGGGAGGTGCAGAAGAACAGATGGGAAGAAATGGAGGTGTGCAAAGGAAGCATACCCAGATTCGAAGTACTGTGAGAGACATATGCACCGAGGCAGAAACCGTTCAAGAAAGCCTGTGGAAGTTATGACACCCTCAAAAACACCACCAACAGTAACTACTCCTACTGCTACAATGGCAGCAAACCCACCACCACCAATCTCTTCAATCACTGTAAACTCCTCCAACCCCACTTCATACTCTCTAGCTTTAGAGACCCAAAATCACCACACCCATCGTCACCCTTCTTGCTACAACACCCATCTCCACCTCCCCTTCCTTTATCCCCATTCATCTTCTTCAAGGCCACCTGGGTTTGGAGGTGGGGTTGAGTTGTCACCTCAACACAACACCACCCATTTGCTTTTGGACTCTGGTTCATATTCCCAGACAGATTACAGAAACAGATATGTTCATGGATTGAAGGAGGAGGTGGATGAGCATGCTTTCTTCTCAGAACAACCTTCAGGGGCTACAAGGAGTTTTTCCGGCTCATCAATGGATGATCCTTGGCGGCTTACTCCACTAAAAATGAATTCTTCACCGTTAGACCATTCAAAACAGAGGAGCTGCTCTGTTTTACAGAGTGACTACTCTTGTTTGCAGCTTCAAAGCCTCAGTGATACCTCCAACCAGAAGCAGGATCAGCATTTCTATGTACTGGGTAGTAATCTCAAGTATGAAAAACATGAGAGAGAAGAACCCGAGAAGACGGTGCACCGCTTCTTCGATGAATGGCCACCCAAGAGCAGAGATCCATGGCCTGATTCAGAAGACAAGTCCCCCAGAGATGCATTGGTCTCAACCACCCAACTCTCAATTTCTATGCCAAACTCTTCATTTGACTTCTCCATCTCCAATTCTAGACCCCATAATGGTAGC
>gnl_Vitvi_Genoscope.12X_GSVIVT01016762001
ATGATGATGAGTGCAAGAAACAGGTCTCCTTTCACAGCATCACAGTGGCAAGAGCTTGAACATCAAGCTCTTATCTTCAAATATATAGTGTCAGGAGTACCAATCCCAGCTGATCTCATCTGCACTGTCAAAAGAAGCTTGGACTCTTCATTGTCTTCAAGGCTATTTCCTCACCAACCCATTGGGTGGGGTTGTTTTCAGATGGGGTTTGGCAGGAAAGCAGACCCAGAGCCAGGAAGGTGCAGAAGAACTGATGGCAAGAAATGGAGGTGCTCCAAAGAAGCATACCCAGATTCAAAATACTGTGAGAGACACATGCACAGAGGCAAAAACCGTTCAAGAAAGCCTGTGGAAGTTATTTCAGCTACAAACCCTTCACCAACCATCTCATCAATCAACTCAAATCCTTCCTCCACCACCACCAATTCTTACTCTCTCTCTCCTCTCTCTCCTCTCTCTTCTTCAATGACTTCTGAAACCTCCCATCCCCATCACCATTCCTACCACAACACCTCTCTTTATCCCTTCCTCTACCCTCATCCCTCCTCTTCTAGACCTCCTGGTTCTTGCCTATCACCTCAGGCCACCAGCAGTTACAGCACCCATCATCTGTTTTTGGACTCTGGGTCTTATTCCCAGGCTGATAGGGATTACAGGCATCATCATGGAATGAGGGAGGGTGTGGATGAGAGAGCTTTCTTCCCAGAAGCTTCAGGGACTGTAAGGGGCCTACATGATTCATATACTCCATTAACAATGAGTTCCTCCAAGGGATACTCTCACTTTCAGTATCAAAGCCCCGCTGATAATCCCAAACAGCAGCAAGAACAGCAAGAGCAGCAGCACTGCTTTGTCTTGGGCACTGATTTCAAATCGTCAAGGCCAATTAAAGTAGAGAGAGATGGTGAAGCCCAGAAGCCTCTCCACCATTTCTTTGGAGAGTGGCCTCTAAAGAACAGAGACTCCTGGCTTGACCTTGAGGAGGATCCACCAACCCATGCATCATTCTCCACCACCCAGCTCTCAATTTCAATCCCAATGTCCTCACACAAGCTTCTTGCATCGGATTCCAGAATCCAAACTGATGGA
>gnl_Vitvi_Genoscope.12X_GSVIVT01019667001
ATGGCTTCTGTCCCTATTCCACCTGAACTCCTCATACCCATTAGCAGAAGCCTCTCAGATGTGACTGCTTCCCACTCTAATCGTTCTCTGGATTTGCGGTTCCCGAACAGCTCGGATCCTGAGCCGTGGAGGTGCCGGAGAACAGATGGGAAGAAATGGCGGTGCTCGAGAGATGTGGCACCTGACCAGAAGTACTGCGAGCGACACACTCATAAAGGCCGACCCCGTTCAAGAAAGCCTGTGGAATTGCATTCCGAGTTAATCAACAACTCCGCCACCACCACCGCCACCACCACCAGTAGCAACAACAAGCAGCCACTTAACCTTCCAGCTGACACCACCAAATCCTTTCAAGACAGGTCTCATCTTCTGAACCAAACGGAGGGCCACCACACATCTGCCTTCACAACCTTGGCGTCTGCTCCACCATACGGCCAAGTCAGGTGCCCGGAGTGGTTCACAAAAGGAGACACAGTCCACCAACAATGGCAGCAACTCATGCTGCAGTCCAAGCATGGAGTGAAGAGGAACAGCCCCAGCTGCGACAAAAATGTAAGTGTTTTCAAGCAGCGTTATGACGGGGAGCCGCTGTACTCGAGCTCCTTTTCTGAGTTGAGTGCTGCCCATGGCGTACAGACCCAGCGGCTCAACCACCAGTGTGGCTTGTTGCTTAGCCCCAAATTGGCTTCCTTCCAGGATACTAATCTGAACCAAGGTGAGACACAGACGGCAAGGGACTTCATTGACGCATGGTCCACTGCTGAGAGGGGTGGAGATAGTGACATAAATGAAATATGCAACAGCAAGTGCCCTGTTTCTTCAAGAGGGAAGCTTCCACTTTCCTCCCTGACCCTCTCAATGTGTGGTGGAGATGGAAGCAATGAAAAGAGCAGCCTCCATGGTGAATTGAGCCCTGGAGTGATGGACTTAGAAAGAGAGAATGGTGGGTGCTTCAAGTCTCAGCCTCTCAACTGGATGAACCCTGTTCCATGGATGGCTTCCCCACCTGGTGGACCACTGGCTGAAGCCCTTGGACAATATCATCTATCATCAGCA
>gnl_Vitvi_Genoscope.12X_GSVIVT01019913001
ATGGACTCCCATAACCCACCTTCCAAGATTGCCCGCCTTTCAGGGTCACCTCCAATTGGGTTGGGTCTTGAACTTGGACGTGGATCTGGGGATATGCTTGGCTGCACAAAGTCCTGTGGGTTCACGTTTCTCCAGTTGCAGGAACTGGAGCACCAGGCTCTCATCTACAAATACATGGAAGCGGGGCTTCCAGTGCCTTATCATCTAGTTTATCCGATATGGAAGAGTGTAGCTTGCTCTCTCGTGGGTCTCACTGCTGGGGCGTATCAACACCACCCTGGCTTTCTGGGTTTGAGTCCTTTGTATTTGGACTATAAAAACAGCATGGATCCAGAGCCAGGGAGATGTAGAAGAACGGATGGGAAGAAATGGAGGTGTAGCAAAGAAGCAGTCCCGGATCAGAAGTACTGTGAGCGGCACATGCACAGAGGCCGTCAGCGTTCAAGAAAGCATGTGGAAGCTTCCCAACTTGGCGCTAGGACAGCTACTTCTGCTCTTAATAACACAGTCAGAGATGCTGTCACCTCAAACACAAATCTCTCAATTTCACTCCCAGTGAGCAGCACCACAAATGACATCTCCCCCAAGAGTGTTCTTCAACTGGAGAAAGTGAGGTGCTGTGCCAGTTTTGCCCCT
>gnl_Vitvi_Genoscope.12X_GSVIVT01024326001
ATGAAGCAAAGCTTTGTGGGGGTTTCTTCACAAACAGAGGCTGAGACAAGAGCCAGAGAGAGTGACACACAGACACACCCACAAAGGAACCTCAGTCACTGTCCCCAAAAACATCCTCAAAACTTGCAAAGAACCCAAAATGGTGGGTCTGTTGGGGGGGCATCAATGGCAACAGGGATGATGGTGAGGTCATCACCATTCACAGTGTCTCAGTGGCAGGAGCTGGAGCATCAAGCTTTGATCTTTAAGTATCTAATGGCAGGACTACCCGTCCCACCTGATCTTGTGCTTCCTATTCAGAAGAGCTTTGAATCTATGTCTTCTAGGTTCTTCCACCATCCTACCATGGGTTACTGTTCCTTCTATGGGAAGAAGGTGGACCCGGAGCCAGGTAGATGCCGGAGGACTGATGGCAAGAAATGGAGGTGCTCCAAAGACGCCTACCCGGACTCCAAGTACTGTGAGCGCCACATGCACCGTGGCCGCAACCGTTCAAGAAAGCCTGTGGAATCACAAACTACTACACAGTCTTCTTCGACTGTGACTTCACTAACTGTCACTGGAGGCAGTGGCAGTGGAGCCGGGACCTTCCAGAACCTTCCCCTGCAAAACTTCAATAACCCCCAAGGCGGCCCGGGGTCCGGAACCAACCAATCCCAATTCCATATGGAGCCCATTCCCTATGGCATTCCTAATAAAGATTACAGGTATCTTCATGGACTTAAACCCGAGGTAGGCGAACATAGTTTCTTCTCTGAAGCTTCAGGAAGCAACAGGGGTCTTCAGATGGACTCGCCTTTGGACAGCACATGGCCTCTGATGCCATCACGGGTCTCATCATTCCCCCCATCAAAATCAAGTGAAAACTCCATCTTGCAGAGTGACTACCCCCAGCATTCGTTCTTCAGCAGCGAATTTGCGTCGGGAGAGGTTGTGAAACAGGAGGGTCAGTCTCTCCGTCCTTTCTTTGACGAGTGGCCTAAAACCAGAGACTCCTGGTCCGGCCTTGAGGAAGAGAGGTCCAACCAGACCTCATTCTCCACAACCCAGCTCTCAATTTCGATCCCAATGGCCTCCTCTGACTTCTCAACAACCAGCTCTCGGTCTCCCCACGATAAC
>gnl_Vitvi_Genoscope.12X_GSVIVT01027535001
ATGGTAGCTGGTCTCCCTGTTCCTGTTCATCTTGTTCTTCCAATTTGGAAGAGTGTGGCAAGCTCTTTTGGGTCCACTGACGGTGGGATTTATAAGCAATATCCAAGTTTCATAGGTTTCAGTCCTCAGGGATTTGATTATAGGAACGTCATGGATCCTGAACCAGGAAGGTGTAGGAGAACAGATGGGAAGAAATGGAGGTGCAGTAAGGATGTGGTTCCAGACCAGAAGTACTGTGAGCGGCACATGCACCGTGGCCGCCAGCGTTCAAGAAAGCCTGTGGAAGCTCCTGCAATTGCTTCTCATGTTACAAGACCAACCTTCAATTCGAGTATGGAGTCCGAGAATTCAAAAACCGATCTCACCATTGCAGTCCCCCTAAGTCTTCAACTCATGGCCCCCTCTTCCAATAATACCAGCACTGGCAATAACACTGCCACCACCACCACCACCACCAACAACAACAATAATCAAAGAGAGACCAATTTTAGTGGAAATAAACAGACCTCTGCTACCACTGCCGCTGCCATTAGCGACAAAGAAAGGAACTACTTTAATGGCAACAAAAACTTCAACACTACGTCATTGGCCTTAGCAGCCATTACCAAGAATGAAAGCAGTGACAATGCTAATGACAGCAAAGACTTTACCACCATTATGAACATGGCTGTTTCCACCACCTCCAACAACAACAGCAAAAGGAAAAGAACTGATAACATGGATGAGGAAAATGGTCGCAACCGTGCCAGTGACAACATCAACAGAAGCAGAAACAATGGAAACGACAATAATGTTGGTAGTAATGTGTCTCCAGGATTGGACTTCTCCCCTAAGAGTGTTCTTCAAGTTATGGGTTGCAGTAGCTCATGCTTCGATTACAGAAACTATGCAGAACCTGAACCGGGGAGATGCAGAAGAACAGATGGGAAGAAATGGCGATGTAGCAGGGATGTTGTGCCTGATCAGAAATATTGTGTCCGGCACATGCACAGAGGTGCCAAAAAACATGTTGGAGTCTCTCAATCAGTTGCAGTTTCAGCTGCCATTCATAGTAATTGCCGTCCCCCTACCATACCCAACAAAACTCGCATTTCCATAAATTTGAACACCAATCTCTCCATCTCAATCCCAGCAAATCCCCAAACAATATCCCATGACGGAGAAAGTCCTACTGCCAGCAGCAGCAGCGAAACCACAATCACCAAT
>gnl_Vitvi_Genoscope.12X_GSVIVT01038629001
ATGAGTGGTAGTGGTGGTGGGGGGTTGGGTTTGACACTGCAACAACGTGGGACTGAATCTTTCCTTTTTCCTTGTAGTAGGATGATGATGATGGTTCGTCATAATCATGACCGTGCATTTGAGGGCGGTGGTGGTGGAGGTGGAGGTGGTGGTGATGGGCATGGACCCACCGGGAGTGGCGGAGCAGAGGAGGTGGTCAGGTGTATGAGTGATATATACGATGTTGCTGGTGGTTCTGGTAGCGGTGGAGCAGTAGGTGTAAGGACTTCCCTGCAGCCTTTTGACATTTCTTCTGCTACCACAACTACTCCTTCTCACACCTCCTTCAAATCCCCAGGAGCAGGAGCAGGTGCAGGAGGGATGGCGGCATCTTTGGGCTTCCCTTTTACAAGTGCTCAGTGGAAGGAGCTTGAGAGACAAGCTATGATTTACAAGTACATAATGGCCTCTGTTCCTGTTCCTCCTGAACTCCTCATGCCCATTACCAGAAATTTCTCTGAGTCTGCTGCTTCCCCCCACTCTACCTTGGGGAGGGGTTCTATCTTCAACCTCCGTTTCTCTAATGGCGCAGATCCAGAGCCAGGGAGATGCCGAAGAACAGATGGGAAGAAATGGCGGTGCTCAAGAGATGTGGCACTCAATCAGAAGTACTGTGAACGGCACATGCACAGAGGCCGACCCCGTTCAAGAAAGCCTGTGGAAGTTCATGCCGACGTCAACAGTAGCCACAAGAAGACCCGCCATTGCCATGCTCTTCCTGCAACTCCTGCAACTCTTTCTAGCCCCATGCTAACCAACACTTCTTGTTCTCAATCGCAGTATCTTGGATCTGCCCTTGACCCACGCCATCAAAGCCCTGTTTTTCTCTATAAATCTGATTCTAAAGCTTCACCCTTTACGCCTCTTGTCTCTGTTCCATCATTCAAGGAAACTAGGAGCTTGGAGTGGATGGCCAAAGGAGAAGCAGCTCCCATGGCTACAAGTGATCAACAGTGGCAGCAGTTGATGCAGACCAAAATAGGATTGACAATAGAGAGCTCCAGCTCCATTTGTAATTCTAATGCCTCAGTTTTTAACCAGCAGTACCAAGAAGAGCCCATAAATTTGAACTCATATACAGATTTCAGTGCCGGAGCAGATAATCCAGGGAGGGATTCAATCAATATGTTCCTCAACCCAGGTGTTATCTCCTTACAAAAGCCCCAGACTGAAACCCCAAGAGCTTTCATTGATGCCTGGTCGAGTGCAGTCACTGAAAACCCTGCAAATACGTGCAACAAGAGCTCTGTTTCTTCCAATGGGAAGCTCCCATTGTCTTCCCTCACTCTCTCAATGGGCGGTGACAATGGAATTGAGAACGAAATGGGTCGTACTGAGATGGGTTTGAGGATAGTCGATTCCGGAGGAGGCGGCTGTGAAAAGCCTCAGCTCTCAACCTGGCTGACCCCTGCTTCTTGGGCAGGGTTGGCACCAGGTGGGCCATTAGCAGAAGTGCTGCGACCGAGCTCGGTTGCAGCAGCCTCAAATCCAGCATCTCCCCATGGTGGCAATGGTGATTCTATTAGCCTATCTGAGACTGCAGCCTCATCCCCATCGGGGGTTCTCCAGAAACCAGTGGTATCCCCATCTGATAGCAGTGGTAACAGCAGCCCAACACTCACTGCTTCACCAGCCAAACCAGAGATCACTTTCCCATGGCTGAATCAGAGCAAGAAGATAAAAAGAGTTTTTGTCTTTAATTATACTTCATCCCTTTCCATGGACCTTGGAGAACTGATCATTTGCCTAAAACCCGAAAACTATATTAAT
>FraveV4A2_1g08440.t2
ATGATGAGCAGTAGTAGTGCTGGGAGAGGCATGAGGTTTCCTTTTACTCCATCTCAATGGCAAGAGCTTGAGCACCAAGCTCTGATTTACAAGTACATGGTTTCTGGAATACCTATTCCTCCTGATCTCCTCTTCTCCATCAAAAGAAGCTGCTTGGACTCTCCTCCTCTCTCTTCAAAGCTCTTCTCTCCCCACATTGGGTGGAACTGTTTTCAGATGGGACTGGGGAGGAAGATAGACCCAGAACCAGGAAGGTGCAGAAGAACTGATGGGAAGAAATGGAGGTGTTCAAAAGAAGCATATGCTGATTCTAAGTACTGTGAGAGGCACATGCACAGAGGCAAAAACCGTTCAAGAAAGCCTGTGGAAGTTTTCAAAGCAACACTACCAACTTCAGCAAATTCAAACTCTAACTCCAACTCAAACACATCACCAATCACTAAGATTTTCAACCCATCATCCAATTCACTTAGCACACCCTTCCATTCACTATCTTCACTCTCACCCAATGAGAGTAGCTACAATAGTAGTAGCTCTAATCTTGATGATCATCCTTTCCTTTATTCAAGGCCAAACATTGGTTTATCACAGCAAGAAAGAAGCACCTCCTTGTTTTTGGACTCTGCTTCTTACAATAATCCCCTGCATCCTAACTTAGAATACAGACCAAACAGGTTTGGTTATGGGGTGAAAGAAGAGGTGGATGAGCATGCATTCTTCTCAGAGCCTTCAGGGAGTGTTAGAGGCTTCTCTGGCTCTTCTTCATCTTTGAATCATCATCAAAATGAATCCAATTGGCAGCTCACAATGAGTTGTTCCGACTCTTCTTCAAAACAGAGGACCTGCTCTGCTTTACAAACAGAGCACTACCCTCACTTGCAGCTTCAGAACTTCACTGACTCCAAACGAGGAGAAGAAACCCAGAGAACCATTCATCACTTCTTTGATGAAGGGCCTCCCAAAGATAGAGAATCATCATGGCTTGATTTGGATGCTAATAATAAATCTTCAAACAGTGGATCAGCTTCCACCACCAGGCTTTCAATCTCTATTCCAAACTCTGCTCATGACTTCCCAATCTACAATTCCAGAAGTCATCATGATGAC
>FraveV4A2_5g10750.t2
ATGGGGAAGAGTAGGAGAAATGGGTTTGTGGAAACAGAAAGAGAGTGTTGTGATATTGGGTTGGGTTTGATGATGGAAACCCATGACCAATCATGTAAGAAGATGAATCAGATGGTGATGGTGATGCCTCATCATGAGCCTCAATTTTGCAGTGGTGGTTTTGATGGAGGCACAGCTACACCTTTGTTCTATCCCACAAGAAACAACAACGCAGTGACTACTGATATATACAATACTGCCTCCTCTGATGTTGGTTCAGTTGTGGTGCCAAAGAATCTGCAGCAGCCTTACTACTATGATAGCTTGTCTTTCAGTTCCTCAGTAGGTGGAATGGTGAATGTGAATGTTAGAATTCCTTTTACTCCAGCACAGAGAGCAGAGCTTGAGGCACAGACTGTGATTTACAAGTACATCATGGCATGTGTCCCTGTCCCTCAACAATTACTTCTTTCTATTACCAACAGTTCACCAAATGGAGTGAGGAACTCATCAAGAACAAGAGGAGTGAGAGACATGTTCGAGGGGTTTTCTAAGAGCTTGGATCCAGAGCCATGGAGGTGTAAGAGAACAGATGGTAAGAAATGGAGGTGCTCCAGAGACAGAGGAATTGATCAGAAGTTCTGTGAGAGACACTGCCACAAAAGACGTTCAAGAAAGCATGTGGAATCAATCCCCAACTTACTCAACAACAACATCAACAAGAATGCTAACATGCTAAGTCCAAGGCCTTCAGCTTTCAAGAATTACAATCAAACTCCATTGTCAAGCTCCATGGTGACTCCTGCTGCTGCATCACATGCCCAACCCAGAGCATTGGACTGGTTCATGAATGGAGAAAGCGCCTCTGTTGCTGTTTCTAACCAAGAATGGGAGCAATTGATGCCATTCAAGTTAGGCAGCCACACTAGCAAGCGTGACACAGATGTGGATTTTCCAAAGCAACAAAATGAGAGCTCACTCAATTTGTATAGGGGTGGTAGCCAAGGTCTACAGAGTCAGAGGTCACATGACCATTTGGGAGGAGCTTTAAATTCAAATCAGGCACAACAGACAAGGCATTTCATTGATGCTTGGTCCACTGAGAGAGCTGGTAACGGCATTGATGAGCTTGGCAAGAGGACGAGGGACTCTGTTCCATTGAACCAGAAGCTGCCCCTTTCATCCCTCACTCTATCAATGTCTGGTAAGAATAGTGAAGCCAATGAAGAAAATGGAAATAGGCAAATGGGTGTTGGGGTTTTGGGTTCAGAGAGACAGAATGTTACACAATGGATGAGCCCACTTTCATGGATGAGCTCAACACCTGGTGGACCTTTGGCTGAAGCTTTGTGCCTTGGCATTGCCAGTTCCACAAGAACAACATCCACCAATGGCTGTAGAAACTCAAATGCAGATGTTAGACAAGAGTTTGATTTGATTAAC
>FraveV4A2_5g23900.t3
ATGAGCCGGTCGTTGGTGGGCGGTGGAGGCCACGCGCCGCTTTTCACAGTGTCGCAGTGGGCGGAGATGGAGCATCAAGCCATGGTTTTCAAGTACCTCAAGGCCGGTCTGCCTGTTCCTCCCGAGCTCTTGGCCCCTATTCGCAGCAGCTTCAATCTCATGTACCCCGATTTCCTTCGTCACCCCTCTTTGACTTATGCTTCCTTCTGCGGGAAGAAAATAGACCCAGAGCCAGGGCGGTGCCGCAGGACAGATGGCAAGAAGTGGAGGTGCTCTAAGGATGCGCATCCAGACTCCAAGTATTGTGAGCGCCACATGAATCGTGGTCGCTACCGTTCAAGAAAGCTTGTGGAATCACAAACTGCCTCTCAAACTTTGTCAACTGTGGCATCCTCAGAGATAAGGACTGGGAGCCATAGCCACAGTGGGAGCTTCCAAAACATGCCTTTGCACTCGGCGGGAAACAGTGGAAGTCTATGCTTTGGAAGTGATGTGTCTCAGTTGAAGATGGAGCCTATACCCTATGGGATAGTGAAGCGTGGAAACAGGGTCCTCGATGGAGCAGAGGAACATAATTTTATGTCAGAAGCTTCAGGGAGTGCAAGATCTGTTGGGGTGGATAGTACTGTAGACAGTCCATGGCGTCTTATGACATCTCGAGTTCCCTCGAACTCCTCATCTGAACCTAGAGATGGTTGTTTTTTACTAAATAACAACTCCCAGCTGCAGACATTACAAGATAGTGAAGCTTTGACTGTAGATGCTGCTATGACCAAACAACAGCAACGGCAATATGTTGGTGGAGAGTTTGGCGTACTGAGATCAGTAAAACAGGAACAACATTCTCTTCAGCCTTTCTTTGATGAGTGGCCTAAATCAAGAGATCTGGGGTTTCATCACAATGATCCTCGGTCAACCAATAACGTATCAAACACAACTCAGCTGTCAATGTCTAACCTGATGGCTCCCTCTAATTTCTTCAAGGAGCGC
>FraveV4A2_6g34730.t1
ATGATGAGTGGGGGAAGTCCAAGTAGTGCAAGGAATTTCAGGTACCCTTTCACAGCAACACAATGGCAAGAGCTAGAGCATCAAGCTCTCATCTTCAAGTACATGGTCTCTGGAGTCCCCGTCCCAACTGATCTTGTCTATTCCTTTAAAAGAAGACTGGATTCCTCAATGTCTTCCAGACTCTTCCCTCATCACCCTTTTGGGTGGGGTTGCTATGATATGGGGTTTGGCAGAAAGATAGACCCAGAGCCAGGAAGGTGCAGAAGAACAGATGGTAAAAAATGGAGGTGTTCAAAGGAAGCATACCCAGATTCTAAGTACTGTGAGAGGCATATGCACAGAGGCAGAAACCGTTCAAGAAAGCCTGTGGAAGCTTCTTCTAGTTCTTCTACTACAAACACTACTCCTAATAGTGATACTATTCCCACACCTCCAGACTACAACCCTGCTTCAATCCACAAAAACCTCTCCAAAACCTCCCCTTCAATGTTCTCCTCATCTTTCAGCAATGAAACACCTCAAACCCAACACCAAAGTTCATCTCTTTATCCATTCCTTTCTAGGCCACAGGGTTCTAATACCAACCCTCAACTCTTTCTCAACTCTGGATCTTATGTTAATGAAGCTGATCACAGAGATTACAGGTATCTTCAAGGAACAAAGGAAGGTGTGGATCATGAGCTAGCCTTCTTTCCTGCAGAGTCTTCTGAAAATGCAAGAAGCTTTATGAGCTCCTACAAAGGGTACTCATCCCAGTCTCAGTTCCAAAGCCTCACAGAACATTATCCACAGCAACAATCCCAGGATGAGCAGCATTGCTATGTTTTGGGCACTGATTTCAAATCAAGCAGACCAATGAAAATAGAGAATAAAGAAGCTGATCAGACCCAAAAGTCCCTCCACCATTTCTTTGGAGACTGGCCTCCAAAGTCCACAGACACCTGGCTGGATCTTGCACCCAATTCCAGACTTCATCGTGATGGT
>FraveV4A2_7g12130.t1
ATGGAGGGCACCCAAATCGTGAAAGTGAAGCATGAGTTCATTGAGGTGTGTAGTGATGATGAAGAAGAGTCGTCGTCGTCGGCGCCGTCGATCAAGCTCGGTCTTGCGGTCGGCGGTGGAGAGGTGGGGAAGAGGAGGAGGAGTAGTGAGTTCACGGCGGCGCAGTTGAATGAGCTGGAGCAGCAGAGGGTTATATATCAGTATATAGCTGCGGGGTTGCCTGCTCCGTTTCAGCTTGTGCTTCCCATTTGGAAGAGTGTGGCTGGCGCCAGTTTTTCAAACGCTGCTGTCTACCAGCAATATCCCAGCTTTGTAAGATATGGGGGTTTCGACTACAGGAATAAAATGGATCCTGAGCCAGGAAGGTGTAGAAGAACTGATGGAAAAAAATGGAGGTGTAGAAGGGATGTAGTTCCTTATGAGAAGTACTGTCAGAAACACATACACAGAGGGCGCCAACGTTCAAGAAAGCCTGTGGAAGCTTCTGAAGTCACTCCTCCTCCCAGCACAACGCTGCTCAAGAATTCAGGAGGGGAATTGTTAAATTCAAAGAAAAACATTCAGATTCAAACCCAAAAAGGCCTTCTACTTATGGCGCAACCCTCCAATAGCGTTAGTGTCTGCCACAGTCCAACCACCTCTAGTGGCTATCATGAGTTAGCTAAGAATAGTAGTACAGTTGCATACACTACCAGCACTCCTTCATACATAACCGCTACTACCCCTGCTGCTGCTGCCCCTTCCACCACTGCTGGACAAATGCCCGTAACCACTAGCGCTTCCGTTGACAATAACATCTTGATTGGTGCAAAAGACAATGGTTACAGCTACCATGCTAATAATTATGGCATTATCAGAGGAAGCAGAAACACCATCAATGTTGGTAGTAATATAGCACCTGGATTAGGCTTCTCCCCCAAAAGTGTTCTCCAGGCAGGACATATGACTCTTGTAAGTTGCAATGGCTTATACTTTGACAATGGAAGTGGCGAAGAACTTGAACCAGGCAGGTGTAGGAGGACAGATGGAAAGAAGTGGCGGTGCAAAAGTAATGTTCTTCCTAATCAGAAGTATTGTGACCGGCATATCCACAGAGGAGTAAAGCAAATGAGAACCTCCAGCCCTGTTGCCACTGCTTCTACCTCAGCCAGTGCAATGAATTCTACTCGGCCCTCTCAGATCACAGGAATAGCTGAAGAAATCCCTAGTACAAATCTCACCATGTCCATCCCAGCAAGATCACCACTGGTGCAAAATGATGAAAAAAGCAATTCCAGCAGTGACAGTGACGCAACCATTACGGACACCAGCCTTTCTGCTTATGAACAGCTAAGT
>FraveV4A2_7g32780.t1
ATGATGATGATGGTCCATCATGACAACCGTGGTCGTCCAGATCAAAGACGTGACGGTGGCGATGGTCCCACGTGTAACAGACCCCCTGGTGTTGCAGAACCAGTAGCTGGTAGTTCTTCTAGTAATAGTACTAGTGGAGGTTCTGTCTTGAGAGGCTTGCAGCCTTTTCAGTGCTTATCTAATACAAATACTCATCATCACAACTCAACCTCTCTCAGATCCCCAGGAGGGATGACGACAGCAGCAGCAGCTTTGGGTTTTCCTTTCACTAATCAACAGTGGAAGGAGCTTGAGAGACAAGCCATGATTTACAAGTACATGATGGCTTCTCTCCCTGTGCCTCGTGACCTCCTCTTTCCCACCACCACCACCTCTTCATCCTCTATTTCTCAATCTCCATTGAGCGGCGGAGGGTTCAATCTGAGGCTGTCGAATAGCACTGATCCGGAGCCGGGGCGGTGCAAAAGGACGGACGGGAAGAAATGGAGGTGTTCGAGAGATGTTGCGCCGGACCAGAAGTACTGTGAGCGCCACATGCACCGAGGCCGTCCCCGTTCAAGAAAGCATGTGGAAATTCATGCCAACAATACCACCACCACCGCCGCTACTATGACCACCGCCAAGAAGCTTCGCCGTGACAACAATAGCAACAATATCCCACCAATATGTGCTCATAATCTGCCGAATCCCGAGATGAGCAAGAACGGCTACCCGACTCAGTTTTTCGGATCTACACTGCAAACATTTCATCAAACTCCGGTGTCTTTGGACAAGTCCGGTGTGAAGTCTGCTACTTTTGGTGGTGGTGTAAACTCTGTTTCATCACACAGAGGAGTCAGAGGCATGGAGTGGATGATGAAAAGTGAAGCGCCGGCGATAAGTAGCTCCGATGCGCAATGGCAAAATTTGATGCATAGCAATAAAACAGAGCTGAGTAGCTGCTCTAGAATCCCCTACTTTGATGCAAATACCTCTATTTTCGGCCAGCGTTCAGAGCAAGAGTGTTACCTGAATCTAAATTCTTATACAAGTTTCAACGCCGGAGATGCTCGTCATCAGCAGGATGATAATGACTGTACCATGTTCTTGAGTCCCGATGTGGTAGCTTTGGAAAACCCTCTTCTTGAAGAAACCCCAAGAAGCTTCATCGATGCTTGGTCCAAGAACGACAATGGAGACAACATCACCTCAGTTCCATCAAGCGGGCATCTCTCGCCGTCTTCGTTGACACTATCAATGGGAGGGTACAACTCCATAAGTGACGAAATGGGGCAGACACAGATGAGCTTGGGATGTAACGATGGGAGTGGAAATGAGACTAGGCCTCCACAAATCACCACCTGGCTCACTCCATCTTCTTGGGTTTCCTCTCCGCCTGGTGGGCCTTTAGCTGAGGTGTTGAAGCCCGCCACCAGCGCCGCCTCAACACCGTCATCTCCGATCACCACTAACGGTAACCACGGCGAGTTTAGTAGCCCATTGGGGACTACTACGGCGTCGTCACCGTCTGGGGTGCTTCAGAAAACGCTAGCTTCATTCTCTGATAGCAGTGGGAATAGTAGCCCAAATCTTACAAGTTCCAAGCCCAAAACAGAGGCTGTTTCTCTGTGGCTGAATCAGAGCAAATCA
>FraveV4A2_7g34250.t2
ATGAATAGTACTGGAGGTGGGGGGGGGGTTGGGGTTGGGGGTAACAGTACTGGGAATCTGATGGGAATGGGGATGGGGATGAGGTCACCTTTTACAGTGTCTCAGTGGCAAGAGCTGGAGCATCAGGCCCTGATCTTCAAGTATATGATGGCAGGCATGCCTGTGCCTCCTGATCTCGTGCTTCCTATTCAGAAGAGTTTTGACTCCATCTCTCAGAGATTCTTCCATCCCTCCAAGGAAGGTTTACTTACAGTTCGGTTGTGGATAAATTCTGCAGTGGGTTATTGTTCCTTCTATGGGAAGAAGGTGGACCCGGAGCCAGGACGCTGCAGGAGGACTGATGGCAAGAAATGGAGGTGCTCAAAGGATGCATACCCCGACTCCAAGTACTGTGAGCGCCATATGCACCGTGGCCGCAACCGTTCAAGAAAGCCTGTGGAATCACAAACAATGACACAGTCATCGTCAACTGTGACATCCTTGATTGTCTCCGGAACCAGCAGTGGAACTGTGAGCTTCCAGACCCTTCCATTGAATTCCTTTGGGAATACGCAAGGCGCCAGTTCCGGAACCAATCAGTCTCATTATCAAATAGACTCCATTCCCTTTGGAATCCCAAACAAAGATTATAGGTATCTTCCAGGACTTAAACCTGATATGGGTGAGCATAGTTTTCTCTCTGATACTTCAGGAAGCAACAGGGGTCTCCACATGGACTCTCCATTGGACGGTACATGGCCTGTGATGCCATCCAGAGTTACCTCATTTCCTACATCAACATCGGGTGATGGCTCTGTATTGCAGAATGATTATCGACAGAATTCATTTTTCAATAATGATTTCCCCTCGGGGGAACCTTTGAAACATGAAGGTCAGCCTCTCCGACCTTTCTTTGATGAGTGGCCTAAAGGCCGAGATGCCTGGTCTGGTCTTGAGGATGAGAGATCCAACCAAACCTCATTCTCCACAACCCAGCTCTCAATATCAATTCCAATGACTTCTTCCGACTTCTCTGCAACAAGTTCTCAATCTCCACATGGTGAGTCAAGAATGCAGGGAATGTTTAATAAAAGCCCATTTCCATTTCTGATTAGTGTGGTTAAATCATTTACAGATAAT
>Maldo_HF_00473
ATGATGAACGGAAATCCAAGTAGTGCAGCAAGAAATAGGTATCCCTTCACAGCAACTCAGTGGCAAGAGCTAGAACATCAAGCCCTAATCTTCAAGTACATGGCCTCAGGAGTCCCCATACCCAATGACCTTGTCTACTCTTTCAAAAGAAGGTTGGACTCCTCCATTTCCTCAAGACTCTTCCCCCATCACCCCATGGGATGGGGGTGTTATGAGATGGGATTTGGCAGAAAAGTAGACCCAGAGCCAGGGAGGTGCAGAAGAACAGATGGCAAAAAATGGAGGTGTTCAAAGGAAGCATATCCGGATTCCAAGTACTGCGAGAGGCACATGCACAGAGGCAGAAACCGTTCAAGAAAGCCTGTGGAAGTTTCCTCTTCTTCTTCTGCATTATCATCTCCTACTGCAGCATCCACAGCAACAGCTGAGCACCTTTCTTCTCCTTCTGCCACCTCACCATCATCTTCCCTCCACAGAAACCTCTGCAAAACCTCCTCTTCTTCCTACACACTCACTCCACTCTCCTCATCAATCTCCACTCAACAAACCCACCAGTCAAATTCATCTCTCTACCCTTTCCTTAATTATCCTTATTCTTCCTCCTCTTCCAGTTCTACCCCTCAGCTTTTTCTGAACTCTGCATCTTATTCAGATAAAGATTACAGGTATCTTCAAGGAGCAAAGGAAGGTGTGGATGAGCTAGCTTTCTTTCCAGATTCTTCAGCAAATGAAAGAAACTTATTAATGAATTCCTACAGAGGCTACTCCCCCACCCAACAATCACAGGAGGACCAACAGCAACATTGTTTTGTTTGGGGGACTGATTTCAAATCAGTTAAAACAGAGAAAGAATCAGCAGCAGCTGAATCCCAAAAGTCACTCCACCACTTCTTTGGAGAGTGGCAGCAGCCAGCCAAGAGCTCAGGAGACACCTGGCTTGATCTTGCTTCTAATTCTGGATGTCCTAATGGTAAATTCGATTTACTTTCTGGTCCCAATACTTCTCATTATTCATCTCTTCAGTTCTTTAATTTGAAACAACTGTCCTTTCTGGTGGTGCAGACGGTTAATAATAAAGTGTTTCATTTGTGGAGACTTAATTTTGAAGGCCAAGGGAGTACTTGCTGTTGGTGGGTCATTGGACTTTTTCTAAATTCAGCTGGTGGCTGGGGAGGGATT
>Maldo_HF_08723
ATGGGAAAAAGAAATGGGTTTGCTGAGAAGGGAGCAGCAGCAGAAACAGAGTGGCTGGGTTTGATGATGCAAAACACTCAGCAGACCCAGCAATCATTTCCTCGGAAGAAGACGATGACGGTGATGCATCATCATCCTCATCATCATGATCCTCTGCTTGCCAGTGCAGGAAGAGAAGCTTGTGGGGTTTGGGATAACAGTCCTGGTGCTGGTGGTGGACCTATGTTTTGCAACACAAGCAATCCAGTCCCGACTTGTCCGACTGATTTATACAATCCTGTCGGTTCTGATTTTGTCCTCCCAAAGTCTCTGCAGCACCATCTGCCTTGCTCTGATCACACCTTGGCTTTCAGTTCCATAGGTGGAATGGTGAATGCGAGACTCCCTTTTACAGCAGCTCAAAGGGAAGAGCTTGAGAGACAGACAATGATTTACAAGTACATGATGGACTCTTCCCCTGTCCCTCCCCAATTACTTTTACCAACTTCCAAGAACACATCAATTGTCCCTCGTTTGTTCCCAAACTTGGTGAAGGGTTCACTGGAGTTGGGGATTTCTGGGAGCTCTGATCCGGAGCCATGGAGGTGCAAAAGAACAGATGGAAAAAAATGGAGGTGTTCCAGAGATGTAGCTCCGGATCTGAAGTACTGTGAGAGACATGCTCACAAGACCAGGAACCGTTCAAGAAAGCCTGTGGAATCCCAAACCCTAAACCCCAACTTCCTCACCAACAACAACAACATGAGAAGTCCTACGTCTAATTTTTTCAGACAAAGCAACATCACCAACCAGCAAAGTCCATATTCTAGCAACATGGTTCCTAGTGCTGCCGCTGCTGCTGGACCACATGTCCAACCCAGGTCCTTGGCTTGGTTCATGAATGGGGAAGCCCCAGCTGTGGGTGGCTCAAACCAAGAGTGGGAGCAAATGATGCAATTCAAGCTGGGCCTAAAGAGCAGCAGTCACAACTACACAAAGCCTACTAACACAGATGTGGATGTTCCAAAGCAACAAACTGAAGGCTCACTGAATTTGCACACAGATTACAGCGGTGAAATCCAAGGCCTGCAAATTCAACAGACAAGGCATTTCATTGATGCATGGTCAACATCAACGTCAGCAGAGAGAGAAGAAGATAGAGTTTTTGTTTCTCCAAACCAGAAGCTGCCCTTTTCATCTCTCACTCTATCAATGTCTGGAGGGGAAGGAAGCAATGAAGAGAGGGAAAATACCCAAATGGGGCTTGGGGTTTTGGGGGAAGAGAGGGAAAGTGTTGGGGGTTTGAAGTCCCAGTGGATGAACCCTATGTCATGGATGATGGGGTCACCACCTGGTGGACCATTGGCTGAAGCTTTGTGCCTTGGCATTGCTGGTGGATCTAAAGGCTGCAACAGTGGCTCCACGAGCTGTAAGAGCTCTAGTGGACATGGTAGGCAAGAATTT
>Maldo_HF_10150
ATGAGCGGGTCGTCAGTGGGCGCTGGAGGTCACGCGCCGCTCTTCACAGTGGCGCAATGGGCTGAGATGGAGCATCAAGCTTTGATATTCAAGTATCTCAAGGCAGGAGTCCCTGTTCCTTCTGAGCTCCTTGCCCCTATTCGCACCAGTTTCAACCTCATTTCCCCCAATTTCTTACCTCACCACCCCACCTGGGGTTATGCTTCCTATTGCGGGAAGAAGATAGACCCGGAGCCGGGGCGGTGCCGGAGGACGGATGGCAAGAAATGGAGGTGCTCCAAAGATGCATATCAGGACTCCAAGTATTGCGAGCGGCACATGAACCGCGGCCGCAATCGTTCAAGAAAGCTTGTGGAATCACAAACTGCCTCCCAATCTTTGTCAACTGTGACGTCAGACAGTGTGATCGGGGGCTCCAGCCACAGTGGGAGCTTCCAGAGCATGCCCTTACACTCAATTGGAAATAGTGGAGGCCTATGCTTTGGAGGCAATGGATCCGAGTTGAAGATGGAGGCTATACCGTATGGGGTGTCTAACAGGGGAACCAGGGGGTGCAATACAGCTGGATCAGAAGAACACAATTTCATGTCAGAAGCTAAGAGGTGTGTTCAGGCGCACGGTACTGTAGACAGTCCGTGGCGTCTAATGGAGCCTCAAGTTCCCTTAAAATCAGAACTGAGAAATAGTTCTCTTTGGCTAAACAACAGCTCTCAGCTACAGACATTACAAACTATGGAGTCATTGAGTGATGCTGCTGCAATCACCAAACAAGAGTATGTTGGTGGAGAATTTGGCTTACCAGGATCTCAAAAACACGAACAAAATTCTCTTCAGCCTTTATTTGATGAGTGGCCTAAGTCGAGGGATCTGGGGTTCCATCTGAATGATCATAGATCAAACACGACTGAGCTGACAATGTCTAATGCAGGGGCCACCCCTAAATATTGCACAAGGAGTGCTGAGTCACCCAATGGTACGTTATTTTCATCTAGAACATCTTGCAGATACCCTCCTCCATCCCCA
>Maldo_HF_16426
ATGGCCAAACCCCTCTTCTCCATCACCGTCTCCAAGACTGAAATGAGCGGGTCGTCGGTGGGCAATGAAGGTCACGCGCCGCTCTTCACAGTGGCGCAATGGGCTGAGATGGAGAATCAAGCTTTGATATTCAAGTATCTCAAGGCAGGACTCCCTGTTCCTTCTGAACTCCTCGCCCCTATTCGCACCATGGCTTCCTATAGCCGGAAGAAGATGGACCCGGAGCCAGGGCGGTGCCGGAGGACGGATGGCAAGAAATGGAGGTGCTCCAAAGATGCACATCCGGAGTCCAAGTATTGCGAGCGGCACATGAACCGAGGCCGTTATCGTTCAAGAAAGCTTGTGGAATCACAAACTTCCTCTCAATCTTTGTCGACTGTGACGTCAGACAGTGTGATTGGGATCTGCAGCCACAGTGGGAGCTTCCAGAGCATGCCCTTACACTCAATGGGAAATAGTGGAGCTCTATGCTTTGGAAGCAATGCATCTGAGTTGAAGATGGAGAGTATACCATATGGGGTATCTAACAGGGGAACCAGGGGCTGCAATGGATCAGAAGAACATAATTTCGTGTCAGAAGCTAGGAGTGCGAGGTGTCTTCGGGCAGACAGTAATGTAGATAATCCGTGGCTTCTAATGGCGCCTCAAGTTCCCTTGAAATTAGAACCGAGAAATAGTTCTCTTTGGCTAAACAACAGCTCTCATCTACAGACATTACAAAATATGGAGCCATTGAGCGTTAATGCTGAAATCACCAAACATGAGTATGTTGGTGAAGAGTTTGGCTTACCAGGATCTCAAAAACACGAACAGCATTCTCTTCAACCTTTCTTTGACGAGTGGCCTAAGTCAAAGGATCTGGGGTTCCATCAAAATGATCATAGATCAAACATAACTGAATTGTCAATGTCTAATGCAACGGTTCCTGCTAAATTTTTCCTAAGGAGCGCTGAATCACCCCGTGTTCCACGACTGCTATGGATTTCA
>Maldo_HF_26054
ATGATGATGGTCCATCATGATAATCACCGCCGTCCATTTCCACCATCAGACACAACACCTGCTCCTGATGCTGGTGGTCCCACATGTAACAGGCCTCCTCCTACATACGACGATGTCGTTGCAGCTAGTACTGGTACTGGTTCTTCGAGTGGCGGTGGTGCAGTTTTAAGAAACTTGCAGCCTTTTGACATTCGAACACACACTTGTTCTGCAGGAGGGATGACGACGTCGTTTGGATTTCCTTTCACAAATGCACAGTGGAAGGAGCTTGAGAGACAAGCTATGATATACAAATACATGGTGGCTTCTCTCCCTGTTCCCCGTGATCTCCTCTTTCCCCTCACTACAACTCCCCCTGGAACAACAGCTGCTTCCCAATCTCCCTCGGGAGGTACGTTCAATCTCCGGCTATCGAACAGCACAGATCCGGAGCCGGGGCGGTGCAAGAGAACAGACGGGAAAAAATGGCGGTGCTCGAGAGACGTAGCGCCGGACCAGAAGTACTGCGAGCGTCACATGCACAGAGGCCGACCCCGTTCAAGAAAGCATGTGGAAGTTCATGCCACCGCCGCAAGCAAGAGGGTTCGCCACGACATCAATCTTGCTCCTCCTCTTCCGACAGTATCTCAGGAAACCGTGTCGATTTCGAACCCTGGAAATAGAATCAACAAAAATGTCTGCTCATCTCGGTTTATGGGATCTAATCTTCATCCGTACGGTCCGTCTCCAGTGTTTCCCGAGAGGGATGGTGCAAAGTTTGCATCTTTCGAATCTATGAACTCTGCTTCAGCAAACAGAGAACCCAGGAACTTGGACTGGCTGATGATGAAAGGAGAACCTGTATCTGATGCACAATGGCACCAACTGATGCATAGCAAAACAGAGCTGAGCACCAAGATCCCGTATTTCGACCCGAATTCCTCTGTTTTCAGCAATCGTTCCGAAGAGGAGTCTTTCTTGAATCTGAATTCGTATGCGAATTTCAACGCCGGAGAGGATCAGCAAGACTGCGGCGAGTGCAATTTGTTTCTCAATCCGGATGTGGCTCCTTTAGAAAGTCCCCTGCTTGAAGAAACCCCAAGATATTTCATTGATGCATGGTCTAAAGCAGTGATGGATGAAGCCAACCCTGTTAACAACAATGACAACAGCTCAGCTCCGTCGAGCGGGCAGCTCTCCCCTTCTTCGCTTACCCTATCGATGGGCGGGTACAACACCATCAGTGAGGAAATGGGTCAGACTCAGATGAGCTTAGGAACCAGTGGAAATGGGATGATGCCGAGGGTTTCGACGTGGCCTGCTTCAGCACCTGGCGGCCCATTGGCTGAGGTCCTTAAACCGACCACTAGCGCGGCCTCAAATCCTTCGTCTCCGGTCACAACCGGTACTACTACTAATGGAGAATTGGGCAGTCCATTGGCGGTGTCACCGCCGTCGGGAGTTCTTCAGAAAAAGTTTGTTTCACCGTCTGATAGCAGTGGTAATAGCAGCCCAACCCTTGCAAGTTCAAGGGCCAAGCCAGAGATTGTCTCTCTGTGGTTGAATCAGAGCAAAGCA
>Maldo_HF_27171
ATGGAGGATGGAATTATGAGGAGAGAGAAAGAAGAGAGAGAAGAGGTGAAACTTGGACTTGGTATTGGGGTTGGTTGTAATTATGGTGATCAGAACGGGAAGAAGAAGAAGATGAAGTGTGGTGGCGGTGGTGGTGGTGTTGGTGGTGGTTGTGGTGGTGGGTTTACGGCTGTGCAGCTGCATGAGCTGGAGGAACAAGCGCTTATCTATAAGCACTTAGCTGCCGGGGTACCAGTGCCGGTTCAGCTTTTGGTTCCAATATGGAACAGTGTGGCTGCCTCTTTTGGCTCCTCAAATGCTGCTGCTATCTATCAGCACTTCCCCACCTTTATAGGATTCAATCCTGTGGGGGGCTTTGACTATCGAAGTAAAATGGATCCTGAGCCGGGAAGGTGCAGAAGAACAGATGGAAAGAAATGGAGGTGTATTCCTGGTCAGAAATACTGTCAGCAACACATGCACAGAGGCTGCCAGCGTTCAAGAAAGCATGTGGAAACTTCTGAAACGTCTTCTCCTTCCAGCGCAAAACAACCCAAGAATTCAGATGCTGAGTTGTGCAGTTCAAAGACAAAGCTTCGGATTTCAACTCCGAATGGCCTTCATCTTAAGGCCCAATCCTCGGATAATATTGGTGTCAGCCAAGGTACAACCAATGCCTCCAGTGGCTATCAAGAATGTAAGACAAACATCCAATCTGTTACAACTACATCCGTTGCCATGATACCTGCCAATAGAACTGCTACATCCCCTGCTTCTGCAGTCACTATTGCACATGCTGGACCAACCGCTGCCACCAACAGCAGTAGCAACAAAAATAGCATCACCATTGGTGTAAAAGACTATAGTAGCAACCATGCTGGTGACAATTGCATGATCAGAGGAAGCAGCCTCAACAGAAATAGCACCATTGTTGGTAGTACTATATCACCAGGATTGGGCTTCTCCCCGAAGAGCGTTCTTCAGGGTAGACAAATGACTTTTCTAATTTCCAATGGCGTATGCTTCAACAATAGTAGCGGGACAGAGCTTGAACCAAGGAGGTGTAGGAGAACGGATGGAAAGAAGTGGCGCTGCAGAAGGGATGTTCTTCCTGACCAGAAGTATTGTGGTCTGCATGTCCACAGAGGAGCAAAGAGGCAAACGAAAGACTCCCAGCCAATTGGTGTTCCTTCTAGTTCAGTTGCTTCCATGAACACCGCTCAGATCTCTCAGACGACATCCACTACCAAAAAAACTGATCGTGCAATCCCCAATACAAATCTCAGCATGTCCATCCCAGCAAGGCCCCCACCGATGCAAAATGATGAAAAAAGCAATTCAAGCGGAGATAGTGACACGACCATTACAGACACCAGCCTTGCTGCTTACGAGGGTAGTTATTGGTGGAAACGTGGAAGGAAGATATCGGGCAACTTTACAATGAAACGATTCAGTGGAGGGGACCCTAATACTTCCATGCTCAACTCCAGAAGCAGACACATTCAAGCTCATAGTTGTTTATGGCAAACCCTACCTGCTAAGACTAATCAACTCCGCAGCGCAACAGATTCTTTGTGGGCTCAGCTGCTAGCTGCACCAAGCCATTTTCAACAGATTGTGCGACCATATCTCCCGGCCAAATCATTTGCCTCTTGTTATATGCCGACCAGAGGCCAGAACAACAACTACATGATTGCTGAAGCCTACGTTGGTGGTGCTGGAATGCCATACTCCAATACAGCGGAAATTCTAACTCCGCCGTTACTTCCTTCCCGTAACAACACTAACACATCGGTTCACTTTACTAGCCTACTGGGACGCGTCTTGCCGCCATTGTCAACAAAATTATCTTTGTCAACCTCAGCATTGACATATTGCAAGCTTATTTCTACCATGTCAATGGGGGCAATTGGAACTGGCCGTCCAAAATTCGCAGCCCTCGCTGTTTTATTTTACGGCTCAGGACTTGCCGTTGAACCTACAGACACGGAAGCAGGAGACGGAGGTGAGATATTCAACGGTGGAGATTGTGTCTCAGGGGACAAATTTGGTGGCAGGGGTCCGGGGATGAGCATCCAATGCAAGGACAAGGACCCTTTGACATATAATCTTGTTGATCCTCCTCTT
>Maldo_HF_30789
ATGAGTAGCACTGGAAGAAGCGGCAGGTTTCCTTTCACTCCATCTCAGTGGCAGGAGCTTGAGCACCAAGCTCTTATCTACAAGTACATGGTTTCTGGAATCTCCATCCCTCCTGATCTCCTCTTCTCCCTCAAAAGAAGCTCCTGCAGCTTGGACTCCCCTCTCCCTCCAAAGATCTTCTCTCACCACCCTCCTCACATTGGATGGAACTGTTTCCAGATGGGATTAGGAAGAAAAATAGACCCAGAGCCAGGAAGGTGCAGAAGAACAGATGGGAAAAAATGGAGGTGCTCAAAAGAGGCGTTTCTGGATTCGAAATACTGCGAGAGGCACATGCACAGAGGGAAAAACCGTTCAAGAAAGCCTGTGGAAGTTCTCAAAACACCACCAATTTCAACACCAAAGTCATCAAACACTTCAACAAGTACCACCAAAATCAACGCTTGTTCTGCTTCTCCAAGTCCTGCAGCTTTTCATTCCCTTTCCTCATCGCTCTCTTCTCTCTCCTCCTCTGATTCCCACCCTTACCCTTTCCTCTATCATCATCACTCACCTTCTTCAAGGCCTCCTGGAATTGGATTCCCACATCAAGAGAGAAACACTACTTCCTTGTTTTTGGACTCTGGTTCTTATCCCCAACCCAGCTCAGAATACAGAAACAGGTATGCTTATGGGATGAAGGAGGAGGTGGATGAACATGCATTCTTCTCAGAGCCTTCAGGCACAGTGAGAGGCTTCTCTGGCTCTTCATCCATGGACGATTCGTGGCAGTTCACACCGCTCACAATTAGTAATTCTTCGTCGTCGAAACAGAGAAGCTGCTCTGCTTTTCAGAGTGATCAGCAGGATCAGCAGCTTCGGAGCATCAAACATCAAAAGCAAGATCATCATCAGCAGCAGCAGCATTACTACGCTATGGACCGAAATGAAGGATCCCAGAAGACCGTTCATCGATTCTTCGATGAATGGCCCCCTAAAGATAAAGATTCTTGGCTCGATTTGGATGATAAATCATCGAACAGCGGATCAGTTTCCACCACCAGGCTCTCAATCTCCATTCCTACCTCTGGTCATGACTTCCCCGTCTTCACCTCAAGACATCATAATAATGAC
>Maldo_HF_41682
ATGGGACAAAGAAATGGGTTTGCTGAGAAGGGAGCAGCAGCAGAAACAGAGTGGCTGGGATTGATGATGCGAAAAACCCAGCAAACCCAGCAATCATTTCCTCGGAAGAAGACGATGATGGTGATGAATCACCATCATCATCATCATGATCCTTTGCTTGCCAGTGCAGGAAGAGAAGCTTGTGGGGTTTGGGATAACAGTCCTGCTTCTGGTGGTGGACTTTTGTTTTGCAACACAAGCAATCCAGTCTCGAGTTGTCCGACTGATTTATATCCTGTCGGCTCTGATTTTGTCCTCCCAAAGTCTCTACAGCACCATCTGCCTTGCTCTGATCACAGCTTGGCTTTCAGTTCCACAGGTGGAATGGTGAATGCGAATGTGAGAGTTCCTTTTACATCAGCTCAAAGGGAAGAGCTTGAGAGACAGACAATGATTTACAAGTACATGGACTCTTCCCCTGCCCCTCCCCAATTACTTTTACCAATTTCCAATATTGCATACTTCGGCACTTACAGCCGTTACATTCAACCCATTGGATCTAACGGCTCTAAGTTCCCGAGAACTCCGATATATTGTAGGCAGACCCCATCCTTTGTGGTGAAAGGTTCACTGGAGTTGGGGATTTCCGGGAGCTCAGATCCGGAGCCATGGAGGTGCAAAAGAACAGATGGCAAAAAATGGAGGTGTTCCAGAGATGTAGCTTTTGATCAGAAGTATTGTGAGAGACATGCTCACAAGACCAGGAACCGTTCAAGAAAGCCTGTGGATTCCCAAACCCTAAACCCCAACCTCCTCACCAACAACAACAACATGAGAAGTCCTAGGTCTAATTTTTTCAGACAAAACCACATCAGCAGCCAGACAACTCCATTTTCTTGCAACATGGTTCCTAGTACTGCTGCTGGTGGATCACATGTCCAACCCAGGTCGTCGGCATGGTTCATGAATGGGGAAGCCCCAGCTGTGGGTGGTTCAAACCAAGAGTGGGAACAAATGATGCAATTCAAGTTGGGCCTAAAGAGGAGCAGCAGCAGCTGCCCCTACACGAAGCCTACTAACAGAGATGTGGATATTCCGAAGCAGCAAACTGAAAGCTCACTAAATTTGCACACAGATTACACAGGTGAAATCCAAGGCCTGCAAACTCAACAGACAAGGCAAATCATCGATGCATGGTCCACGTTAGCATCAGCAGAGAGAGAAGACAGGGTCTTTGTTTCTTCAAACCAGAAGCTTCCCATTTCATCTCTCACTCTATCAATGTGTGGTGGGGAAGGAAGCAATGAAGAGAGAGGAAGTACCCTAATGGGGATTGGGGTTTTGGGGGCAGAGAGGGAAAGTGTTGGGGATTTGAAGTCTCAGCGGGCGAACCCCATGTCTTGGGTGATGGGGTCACCACCTGGTGGACCATTGGCTGAAGCTTTGTGCCTTGGCATTGCTGGTGGTTCTAATGGCAGCGACAGTGGCTCCACCAGCTATAGGAGCTCACGTGGAGATGGTAGACAAGAATATGGTTTGATTAAC
>Malba_009593
ATGAATAGCACTGGAAGAAGCGGCAGGTTTCCTTTCACTCCATCTCAGTGGCAGGAGCTTGAGCACCAAGCTCTTATCTACAAGTACATGGTTTCTGGAATCTCCATCCCTCCTGATCTCCTCTTCTCCCTCAAAAGAAGCTCCTGCAGCTTGGACTCCCCTCTCCCTCCAAAGATCTTCTCTCACCACCCTCCTCACATTGGATGGAACTGTTTCCAGATGGGATTAGGAAGAAAAATAGACCCAGAGCCAGGAAGGTGCAGAAGAACAGATGGGAAAAAATGGAGGTGCTCGAAAGAGGCGTTTCTGGATTCGAAATACTGCGAGAGGCACATGCACAGAGGGAAAAACCGTTCAAGAAAGCCTGTGGAAGTTCTCAAAACACCACCAATTTCAACACCAAAGCCATCAAACACTTCAACAAGTACCACCAAAATCAACGCTTGTTCTGCTTCTCCAAGTCCTGCAGCTTTTCATTCCCTTTCCTCATCGCTCTCTTCTCTCTCCTCTGATTCCCACCCTTACCCTTTCCTCTATCATCATCACTCACCTTCTTTAAGGCCTCCTGAAATTGGATTCCCACATCAAGAGAGAAACACTACTTCCTTGTTTTTGGACTCTGGTTCTTATCCCCAACCCAGCTCAGAATACAGAAACAGGTATGCTTATGGGATGAAGGAGGAGGTGGATGAACATGCATTCTTCTCAGAGCCTTCAGGCACAGTGAGAGGCTTCTCTGGCTCTTCATCCATGGACGATTCGTGGCAGTTCACACCGCTCACAATTAGTACTTCTTCGTCGTCGAAACAGAGAAGCTGCTCTGCTTTTCAGAGTGATCAGCAGGATCAGCAGCTTCGGAGCATCAAACATCAAAAGCAAGATCATCATCAGCAGCAGCAGCATTACTACGCTATGGACCGAAATGAAGGATCCCAGAAGACCGTTCATCGATTCTTCGATGAATGGCCCCCTAAAGATAAAGATTCGTGGCTCGATTTGGATGATAAATCATCGAACAGCGGATCGGTTTCCACCACCAGGCTCTCAATCTCCATTCCTACCTCTGGTCATGACTTCCCCGTCTTCACCTCAAGACATCATAATAATGAC
>Malba_014029
ATGAGCGGGTCGTCGGTAGGCATTGAAGGTCACGCGCCGCTCTTCACAGTGGCGCAATGGGCTGAGATGGAGAATCAAGCTTTGATATTCAAGTATCTCAAGGCAGGACTCCCTGTTCCTTTTGAACTCCTCGCCCCTATTCGCACCAGTTTCAATCTCATTTCCCCCAATTTCTTACGCCACCACCCCACCTTGGCTTCCTATAGCCGGAAGAAGATGGACCCGGAGCCAGGGCGGTGCCGGAGGACGGATGGCAAGAAATGGAGGTGCTCCAAAGATGCACATCCGGACTCCAAGTATTGCGAGCGGCACATGAACCGAGGCCGTTATCGTTCAAGAAAGCTTGTGGAATCACAAACTTCCTCTCAATCTTTGTCGACTGTGACGTCAGACAGTGTGATTGGGATCTGCAGCCACAGTGGGAGCTTCCAGAGCATGCCCTTACACTCAATGGGAAATAGTGGAGCTCTATGCTTTGGAAGCAATGCATCTGAGTTGAAGATGGAGAGTATACCATATGGGGTATCTAACAGGGGAACCAGGGGCTGCAATGGATCAGAAGAACATTATTTCGTGTCAGAAGCTACGAGTTCGAGGTGTCTTCGGGCAGACAGTAATGTAGATAATCCGTGGCTTCTAATGGCGCCTCAAGTTCCCTTGAAATTAGAACCGAGAAATAGTTCTCTTTGGCTAAACAACAGCTCTCATCTACAGACATTACAAAATATGGAGCCATTGAGCGTTAATGCTGAAATCACCAAACATGAGTATGTTGGTGAAGAGTTTGGCTTACCAGGATCTCAAAAACACGAACAGCATTCTCTTCAACCTTTCTTTGACGAGTGGCCTAAGTCAAAGGATCTGGGGTTCCATCAAAATGATCATAGATCAAACATAACTGAATTGTCAATGTCTAATGCAACGGTTCCTGCTAAATTTTTCCCAAGGAGCGCTGAATCACCCCGTGATGCCTATACC
>Malba_015481
ATGGGACAAAGAAATGGGTTTGCTGAGAAGGGAGCAGCAGCAGAAACAGAGTGGCTGGGATTGATGATGCGAAAAACCCAGCAATCATTTCCTCGGAAGAAGACGATGATGGTGATGCATCACCATCATCATCATCATGATCCTCTGCTTGCCAGTGCAGGAAGAGAAGCTTGTGGGGTTTGGGATAACAGTCCTGCTTCTGGTGGTGGACTTTTGTTTTGCAACACAGGCAATCCAGTCTCGAGTTGTCCGACTGATTTAGATCCTGTCGGCTCTGATTTTGTCCTCCCAAAGTCTCTACAGCACCATCTGCCTTGCTCTGATCACAGCTTGGCTTTCAGTTCCACAGGTGGAATGGTGAATGCGAATGTGAGAGTTCCTTTTACATCAGCTCAAAGGGAAGAGCTTGAGAGACAGACAATGATTTACAAGTACATGGACTCTTCCCCTGCCCCTCCCCAATTACTTTTACCAATTTCCAAGTTCCCAAATTTGGTGAAAGGTTCACTGGAGTTGGGGATTTCCGGGAGCTCAGATCCGGAGCCATGGAGGTGCAAAAGAACAGATGGCAAAAAATGGAGGTGTTCCAGAGATGTAGCTTTTGATCAGAAGTATTGTGAGAGACATGCTCACAAGACCAGGAACCGTTCAAGAAAGCCTGTGGATTCCCAAACCCTAAACCCCAACCTCCTCACCAACAACAACAACATGAGAAGTCCTAGGTCTAATTTTTTCAGACAAAACCACATCAGCGGCCAGACAACTCCATTTTCTTGCAACATGGTTCCTAGTACTGCTGCTGGTGGATCACATGTCCAACCCAGGTCCTCGGCATGGTTCATGAATGGGGAAGCCCCAGCTGTGGGTGGTTCAAACCAAGAGTGGGAACAAATGATGCAATTCAAGTTGGGCCTAAAGAGGAGCAGCAGCAGCTGCCCCTACACGAAGCCTACTAACAGAGATGTGGATATTCCGAAGCAGCAAACTGAAAGCTCACTAAATTTGCACACAGATTACACAGGTGAAATCCAAGGCCTGCAAACTCAACAGACAAGGCAAATCATCGATGCATGGTCCACGTTAGCATCAGCAGAGAGAGAAGATAGGGTCTTTGTTTCTTCAAACCAGAAGCTTCCCATTTCATCTCTCACTCTATCAATGTGTGGTGGGGAAGGAAGCAATGAAGAGAGAGGAAGTACCCTAATGGGGATTGGGGTTTTGGGGGCAGAGAGGGAAAGTGTTGGGGATTTGAAGTCTCAGCGGGCGAACCCCATGTCTTGGATGATGGGGTCACCACCTGGTGGACCATTGGCTGAAGCTTTGTGCCTTGGTATTGCTGGTGGTTCTAATGGCAGCGACAGTGGCTCCACCAGCTATAGGAGCTCACGTGGAGATGGTAGACAAGAATATGGTTTGATTAAC
>Malba_018243
ATGATGAATGGAAATCCAAGTAGTGCAGCAAGAAATAGGTATCCCTTCACAGCAACTCAGTGGCAAGAGCTAGAACATCAAGCCCTAATCTTCAAGTACATGGCCTCAGGAGTCCCCATCCCCAATGACCTTGTCTACTCTTTCAAAGGAAGGTTGGACTCCTCCATTTCCTCAAGACTCTTCCCCCATCACCCCATGGGATGGGGGTGTTATGAGATGGGATTTGGCAGAAAAGTAGACCCAGAGCCAGGGAGGTGCAGAAGAACAGATGGCAAAAAATGGAGGTGTTCAAAGGAAGCATATCCGGATTCCAAGTACTGCGAGAGGCACATGCACAGAGGCAGAAACCGTTCAAGAAAGCCTGTGGAAGTTTCCTCTTCTTCTTCTGCATTATCATCTCCTACTGCAGCATCCACAGCAACAGCTGAGCACCTTTCTTCTCCTTCTGCCACCTCACCATCATCTTCCCTCCACAGAAACCTCTGCAAAACCTCCTCTTCTTCCTACACTCTCACTCCACTCTCCTCATCAATCTCCACTCAACAAACCCACCAGTCAAATTCATCTCTCTACCCTTTCCTTAATTATCCTTATTCTTCCTCCTCTTCCAGTTCTACCCCTCAGCTTTTTCTGAACTCTGCATCTTATTCAGATAAAGATTACAGGTATCTTCAAGGAGCAAAGGAAGGTGTGGATGAGCTAGCTTTCTTTCCAGATTCTTCAGCAAATGAAAGAAACTTATTAATGAATTCCTACAGGGGCTACTCCCCCACCCAACAATCACAGGAGGACCAACAGCAACATTGTTTTGTTTGGGGGACTGATTTCAAATCAGTTAAAACAGAGAAAGAATCAGCAGCAGCAGCAGCTGAATCCCAAAAGTCACTCCACCACTTCTTTGGGGAGTGGCAGCAGCCAGCCAAGAGCTCAGGAGACACCTGGCTTGATCTTGCTTCTAATTCTGGAGGTCCTAATGACGGT
>Malba_025721
ATGGTGAATGCGAGACTCCCTTTTACAGCAGCTCAAAGGGAAGAGCTTGAGAGACAGACAATGATTTACAAGTACATGATGGACTCTTCCCCTGTCCCTCCCCAATTACTTTTACCAACTTCCAAGAACACATCAATTGTCCCTCGTTTGTTCCCAAACTTGGTGAAGGGTTCACTGGAGTTGGGGATTTCTGGGAGCTCTGATCCGGAGCCATGGAGGTGCAAAAGAACAGATGGAAAAAAATGGAGGTGTTCCAGAGATGTAGCTCCGGATCTGAAGTACTGTGAGAGACATGCTCACAAGACCAGGAACCGTTCAAGAAAGCCTGTGGAATCCCAAACCCTAAACCCCAACTTCCTCACCAACAACAACAACATGAGCAGTCCTACGTCTAATTTTTTCAGACAAAGCAACATCACCAACCAGCGAAGTCCATATTCTAGCAACATGGTTCCTAGTGCTGCCGCTGCTGCTGGATCACATGTCCAACCCAGGTCCTTGGCTTGGTTCATGAATGGGGAAGCCCCAGCTGTGGGTGGCTCAAACCAAGAGTGGGAGCAAATGATGCAATTCAAGCTGGGCCTAAAGAGCAGCAGTCACAACTACACAAAGCCTACTAACACAGATGTGGATGTTCCAAAGCAACAAACTGAAGGCTCACTGAATTTGCACACAGATTACAGCGGTGAAATCCAAGGCCTGCAAATTCAACAGACAAGGCATTTCATTGATGCATGGTCAACATCAACATCAGCAGAGAGACAAGAAGATAGAGTTTTTATTTCTCCAAACCAGAAGCTGCCCTTTTCATCTCTCACTCTATCAATGTCTGGAGGGGAAGGAAGCAATGAAGAGAGGGAAAATACCCAAATGGGGCTTGGGGTTTTGGGGGAAGAGAGGGAAAGTGTTGGGGGTTTGAAGTCCCAGTGGATGAACCCTATGTCATGGATGATGGGGTCACCACCTGGTGGACCATTGGCTGAAGCTTTGTGCCTTGGCATTGCTGGTGGATCTAATGGCTGCAACAGTGGCTCCACCAGCTGTAAGAGCTCTAGTGGATATGCTAGGCAAGAATTT
>Malba_028490
ATGGAGGATGGAATTATGAGCAGAGAGAAAGAGGAGAGAGAAGAGGTGAAACTTGGACTTGGTATTGGGGTTGGTTGTAATTATGGTGATCAGAACGGGAAGAAGAAGAAGATGAAGTGTGGTGGCGGTGGTGGTGGTGTTGGTGGTGGTTGTGGTGGTGGGTTTACGGCTGTGCAGCTGCATGAGCTGGAGGAACAAGCGCTTATCTATAAGCACTTAGCTGCCGGGGTACCAGTGCCGGTTCAGCTTTTGGTTCCAATATGGAACAGTGTGGCTGCCTCTTTTGGCTCCTCAAATGCTGCTGCTATCTATCAGCACTTCCCCACCTTTATAGGATTCAATCCTGTGGGGGGCTTTGACTATCGAAGTAAAATGGATCCTGAGCCAGGAAGGTGCAGAAGAACAGATGGAAAGAAATGGAGGTGTAGTAAGAGTGTAGTTCCTGGTCAGAAATACTGTCAGCAACACATGCACAGAGGCTGCCAGCGTTCAAGAAAGCATGTGGAAACTTCTGAAATGTCTTCTCCTTCCAGCGCAAAACAACCCAAGAATTCAGATGCTGAGTTGTGCAGTTCAAAGACATACCTTCGGATTTCAACTCCGAATGGCCTTCATCTTAAGGCCCAATCCTCGGATACTATTGGTGTCAGCCAAGGTACAACCAATGCCTCCAGTGGCTATCAAGAATGTAAGACAAACATCCGATCTGTTACAACTACATCCGTTGCCATGATACCTGCCAATAGAACTGCTACATCCCCTGCTTCTGCAGTCACTATTGCACATGCTGGACCAACCGCTGCCACCAACAGCAGTAGCAACAAAAATAGCATCAGCATTGGTGTAAAAGACTATAGTAGCAACCATGCTGGTGACAATTGCATGATCAGAGGAAGCAGCCTCAACAGAAATAGCACCATTGTTGGTAGTACTATATCACCAGGATTGGGCTTCTCCCCGAAGAGCGTTCTTCAGGGTAGACAAATGACTTTTCTAATTTCCAATGGCGTATGCTTCAACAATAGTAGCGGGACAGAGCTTGAACCAAGGAGGTGTAGGAGAACGGATGGAAAGAAGTGGCGCTGCAGAAGGGATGTTCTTCCTGACCAGAAGTTTCAAGGGTTTTCAGCTTTTCTAATTTCCAATGGCGTATGCTTCAACAATAGTAGCGGGACAGAGCTTGAACCAAGGAGGTGTAGGAGAACGGATGGAAAGAAGTGGCGCTGCAGAAGGGATGTTCTTCCTGACCAGAAGTATTGTGGTCTGCATGTCCACAGAGGAGCAAAGAGGCAAACGAAAGACTCCCAGCCAATTGGTGTTCCTTCTAGTTCAGTTGCTTCCATGAACACCGCTCAGATCTCTCAGACGACATCCACTACCAAAAAAACTGATCGTGCAATCCCCAATACAAATCTCAGCATGTCCATCCCAGCAAGGCCCCCACCGATGCAAAATGATGAAAAAAGCAATTCAAGCGGAGATAGTGACACAACCATTACAGACACCAGCCTTGCTGCTTACGAGGGTAGTTATGTTTCGTCA
>Malba_039554
ATGAGCGGGTCGTCGGTGGGCGCTGGAGGTCACGCGCCGCTCTTCACAGTGGCGCAATGGGCTGAGATGGAGCATCAAGCTTTGATATTCAAGTATCTCAAGGCAGGAGTCCCTGTTCCTTCTGAGCTCCTCGCCCCTATTCGCACCAGTTTCAACCTCATTTCCCCCAATTTCTTACCTCACCACCCCACCTGGGGTTATGCTTCCTATTGCGGGAAGAAGATAGACCCGGAGCCGGGGCGGTGCCGGAGGACGGATGGCAAGAAATGGAGGTGCTCCAAAGATGCATATCAGGACTCCAAGTATTGCGAGCGGCACATGAACCGCGGCCGCAATCGTTCAAGAAAGCTTGTGGAATCACAAACTGCCTCTCAATCTTTGTCAACTGTGACGTCAGACAGTGTGATCGGGGGCTCCAGCCACAGTGGGAGCTTCCAGAGCATGCCCTTACACTCAATTGGAAATAGTGGAGGCCTATGCTTTGGAGGCAATGGATCCGAGTTGAAGATGGAGGCTATACCGTATGGGGTGTCTAACAGGGGAACCAGGGGGTGCAATACAGCTGGATCAGAAGAACACAATTTCATGTCAGAAGCTAAGAGGTGTGTTCAGGCGCACGGTACTGTAGACAGTCCGTGGCGTCTAATGGAGCCTCAAGTTCCCTTAAAATCAGAACTGAGAAATAGTTCTCTTTGGCTAAACAACAGCTCTCAGCTACAGACATTACAAACTATGGAGTCATTGAGTGATGCTGCTGCAATCACCAAACAAGAGTATGTTGGTGGAGAATTTGGCTTACCAGGATCTCAAAAACACGAACAAAATTCTCTTCAGCCTTTATTTGATGAGTGGCCTAAGTCGAGGGATCTGGGGTTCCATCTGAATGATCATAGATCAAACACGACTGAGCTGTCAATGTCTAATGCAGGGGCCACCCCTAAATATTGCACAAGGAGTGCTGAGTCACCCAATGGTACGTTATTTTCATCTAGAACATCTTGCAGATACCCTCCTCCATCCCCA
>Malba_044607
ATGCACAGAGGGAAAAACCGTTCAAGAAAGCCTGTGGAAGTTCTGAAAACATCACAAATTTCAACAACAAACTCATCAGACACTTCAACAATTACCACCAAAATCAACACTTCTTCTGCTTCTCCAAGTCCTGCAGCTTTTCATTCCCTTTCATCATCACTCTCTTCTCTCTCCTCTGATTCCCACGCTTACCCTTTCCTCTATCATCATAACTCACCTTCTCCAAGGCCTACTGGAATCGGATTCCCACATCAAGAGAGAAGCACTACTTCCTTGTTTTTGGACTCTGGTTCTTATCCCCAACCCAGCTCAGATTACAGAAACAGGTATGCTTATGGGATGAAAGAGGAGGTTGATGAACATGCATTCTTCTCAGAGCCTTCAGGCACAGTGAGAGGCTTCTCTGGCTCTTCATCCATGGACGATTCCTGGCAGTTCACACCGCTCACAATAAGTACTTCTTCGTCTTCGAAACAGAGAAGCTGCTCTGCTTTTCAAAGTGATCAGCAGCTTCAGAGCATCAAACATCAAAAGCAAGATCATCATCAGCAGCAGCAGCATTACTATGCTTTGGACGATAACGAAGGATCCCAGAAGACCATTCATCGATTCTTCGACGAATGGCCCCCGAAAGATAAAGATTCATGGCTCGATTTGGATGATAAATCATCAAACAGCGGATCGGTTTCCACAACCAGGCTCTCAATCTCCATCCCTACTTCTGCTCATGACTTCCCCATCTTCACCTCAAGACATCATAATAATGAC
>Malsi_02g007930
ATGAATAGCACTGGAAGAAACAGCCGGTTTCCTTTCACTCCAACTCAGTGGCAAGAGCTTGAGCACCAAGCTCTTATCTACAAGTACATGGTTTCTGGAATCTCCATCCCTCCTGATCTCCTCTTCTCCCTCAAAAGAAGCACCTACAACTTGGACTCCCCTCTCCCTCCAAAGCTCTTCTCTCACCACCCTCCTCACATTGGATGGAACTGTTTCCAGATGGGATTAGGGAGAAAAATAGACCCAGAGCCAGGAAGGTGCAGAAGAACAGACGGGAAAAAATGGAGGTGCTCAAAAGAGGCGTTTCCGGATTCGAAATACTGCGAGAAGCACATGCACAGAGGGAAAAACCGTTCAAGAAAGCCTGTGGAAGTTCTGAAAACATCACAAATTTCAACAACAAACTCATCAGACACTTCAACAATTACCACCAGAATCAACACTTCTTCTGCTTCTCCAAGTCCTGCAGCTTTTCATTCCCTTTCATCATCACTCTCTTCTCTCTCCTCTGATTCCCACGCTTACCCTTTCCTCTATCATCATAACTCACCTTCTCCAAGGCCTACTGGAATCGGATTCCCACATCAAGAGAGAAGCACTACTTCCTTGTTTTTGGACTCTGGTTCTTATCCCCAACCCAGCTCAGATTACAGAAACAGGTATGCTTATGGGATGAAAGAGGAGGTGGATGAACATGCATTCTTCTCAGAGCCTTCAGGCACAGTGAGAGGCTTCTCTGGCTCTTCATCCATGGACGATTCCTGGCAGTTCACACCGCTCACAATTAGTACTTCTTCGTCTTCGAAACAGAGAAGCTGCTCTGCTTTTCAAAGTGATCAGCAGCTTCAGAGCATCAAACATCAAAAGCAAGATCATCATCATCAGCAGCAGCATTACTATGCTTTGGACAGAAACGAAGGATCCCAGAAGACCATTCATCGATTCTTCGACGAATGGCCCCCGAAAGATAAAGATTCATGGCTCGATTTGGATGATAAATCATCAAACAGCGGATCGATGACTGAGTTTTCCAGTACTGGTTTTCTGAACCAAAGGCCAAAAATGTACTTGGTGTCACTATTTTATTTTATTTTTTATATTTTATTTAATCATGTC
>Malsi_02g017460
ATGGAGGATGGAATTATGAGGAGAGAGAAAGAAGAGAGAGAAGAGGTGAAACTTGGACTTGGTATTGGGGTTGGTTGTAATTATGGTGATCAGAACGGGAAGAAGAAGAAGATGAAGTGTGGTGGCGGTGGTGGTGGTGTTGGTGGTGGTTGTGGTGGTGGGTTTACGGCTGTGCAGCTGCATGAGCTGGAGGAACAAGCGCTTATCTATAAGCACTTAGCTGCCGGGGTACCAGTGCCGGTTCAGCTTTTGGTTCCAATATGGAACAGTGTGGCTGCCTCTTTTGGCTCCTCAAATGCTGCTGCTATCTATCAGCACTTCCCCACCTTTATAGGATTCAATCCTGTGGGGGGCTTTGACTATCGAAGTAAAATGGATCCTGAGCCGGGAAGGTGCAGAAGAACAGATGGAAAGAAATGGAGGTGTAGTAAGAGTGTAGTTCCTGGTCAGAAATACTGTCAGCAACACATGCACAGAGGCTGCCAGCGTTCAAGAAAGCATGTGGAAACTTCTGAAACGTCTTCTCCTTCCAGCGCAAAACAACCCAAGAATTCAGATGCTGAGTTGTGCAGTTCAAAGACAAAGCTTCGGATTTCAACTCCGAATGGCCTTCATCTTAAGGCCCAATCCTCGGATAATATTGGTGTCAGCCAAGGTACAACCAATGCCTCCAGTGGCTATCAAGAATGTAAGACAAACATCCAATCTGTTACAACTACATCCGTTGCCATGATACCTGCCAATAGAACTGCTACATCCCCTGCTTCTGCAGCCACTATTGCACATGCTGGACCAACCGCTGCCACCAACAGCAGTAGCAACAAAAATAGCATCACCATTGGTGTAAAAGACTATAGTAGCAACCATGCTGGTGACAATTGCATGATCAGAGGAAGCAGCCTCAACAGAAATAGCACCATTGTTGGTAGTACTATATCACCAGGATTGGGCTTCTCCCCGAAGAGCGTTCTTCAGGGTAGACAAATGACTTTTCTAATTTCCAATGGCGTATGCTTCAACAATAGTAGCGGGACAGAGCTTGAACCAAGGAGGTGTAGGAGAACGGATGGAAAGAAGTGGCGCTGCAGAAGGGATGTTCTTCCTGACCAGAAGTATTGTGGTCTGCATGTCCACAGAGGAGCAAAGAGGCAAACGAAAGACTCCCAGCCAATTGGTGTTCCTTCTAGTTCAGTTGCTTCCATGAACACCGCTCAGATCTCTCAGACGACATCCACTACCAAAAAAACTGATCGTGCAATCCCCAATACAAATCTCAGCATGTCCATCCCAGCAAGGCCCCCACCGATGCAAAATGATGAAAAAAGCAATTCAAGCGGAGATAGTGACACGACCATTACAGACACCAGCCTTGCTGCTTACGAGGGTAGTTATGTTTCGTCA
>Malsi_06g001560
AGTGTCTGCCTCTCTCGAGTACAAAACACAGACCAGATACTCTCATTTCCTCGCTTCCCGACGAATTTGGCAAAACCCTTCTTCTCCACCACCGTCTCCAACTCCAAGTCTGAAATGAGCGGGTCGTCAGTGGGCGCTGGAGGTCACGCGCCGCTCTTCACAGTGGCGCAATGGGCTGAGATGGAGCATCAAGCTTTGATATTCAAGTATCTCAAGGCAGGAGTCCCTGTTCCTTCTGAGCTCCTTGCCCCTATTCGCACCAGTTTCAACCTCATTTCCCCCAATTTCTTACCTCACCACCCCACCTGGGGTTATGCTTCCTATTGCGGGAAGAAGATAGACCCGGAGCCGGGGCGGTGCCGGAGGACGGATGGCAAGAAATGGAGGTGCTCCAAAGATGCATATCAGGACTCCAAGTATTGCGAGCGGCACATGAACCGCGGCCGCAATCGTTCAAGAAAGCTTGTGGAATCACAAACTGCCTCCCAATCTTTGTCAACTGTGACGTCAGACAGTGTGATCGGGGGCTCCAGCCACAGTGGGAGCTTCCAGAGCATGCCCTTACACTCAATTGGAAATAGTGGAGGCCTATGCTTTGGAGGCAATGGATCCGAGTTGAAGATGGAGGCTATACCGTATGGGGTGTCTAACAGGGGAACCAGGGGGTGCAATACAGCTGGATCAGAAGAACACAATTTCATGTCAGAAGCTAAGAGGTGTGTTCAGGTGCACGGTACTGTAGACAGTCCGTGGCGTCTAATGGAGCCTCAAGTTCCCTTAAAATCAGAACTGAGAAATAGTTCTCTTTGGCTAAACAACAGCTCTCAGCTACAGACATTACAAACTATGGAGTCATTGAGTGATGCTGCTGCAATCACCAAACAAGAGTATGTTGGTGGAGAATTTGGCTTACCAGGATCTCAAAAACACGAACAAAATTCTCTTCAGCCTTTATTTGATGAGTGGCCTAAGTCGAGGGATCTGGGGTTCCATCTGAATGATCATAGATCAAACACGACTGAGCTGACAATGTCTAATGCAGGGGCCACCCCTAAATATTGCACAAGGAGTGCTGAGTCACCCAATGATGCCTATACT
>Malsi_06g011240
ATGGGAAAAAGAAATGGGTTTGCTGAGAAGGGAGCAGCAGCAGAAACAGAGTGGCTGGGTTTGATGATGCAAAACACTCAGCAGACCCAGCAATCATTTCCTCGGAAGAAGACGATGACGGTGATGCATCATCATCCTCATCATCATGATCCTCTGCTTGCCAGTGCAGGAAGAGAAGCTTGTGGGGTTTGGGATAACAGTCCTGGTGCTGGTGGTGGACCTATGTTTTGCAACACAAGCAATCCAGTCCCGACTTGTCCGACTGATTTATACAATCCTGTCGGTTCTGATTTTGTCCTCCCAAAGTCTCTGCAGCACCATCTGCCTTGCTCTGATCACACCTTGGCTTTCAGTTCCTCAGGTGGAATGGTGAATGCGAGACTCCCTTTTACAGCAGCTCAAAGGGAAGAGCTTGAGAGACAGACAATGATTTACAAGTACATGATGGACTCTTCCCCTGTCCCTCCCCAATTACTTTTACCAACTTCCAAGAACACATCAATTGTCCCTCGTTTGTTCCCAAACTTGGTGAAGGGTTCACTGGAGTTGGGGATTTCTGGGAGCTCTGATCCGGAGCCATGGAGGTGCAAAAGAACAGATGGAAAAAAATGGAGGTGTTCCAGAGATGTAGCTCCGGATCTGAAGTACTGTGAGAGACATGCTCACAAGACCAGGAACCGTTCAAGAAAGCCTGTGGAATCCCAAACCCTAAACCCCAACTTCCTCACCAACAACAACAACATGAGAAGTCCTACGTCTAATTTTTTCAGACAAAGCAACATCACCAACCAGCAAAGTCCATATTCTAGCAACATGGTTCCTAGTGCTGCCGCTGCTGCTGGACCACATGTCCAACCCAGGTCCTTGGCTTGGTTCATGAATGGGGAAGCCCCAGCTGTGGGTGGCTCAAACCAAGAGTGGGAGCAAATGATGCAATTCAAGCTGGGCCTAAAGAGCAGTAGTCACAACTACACAAAGCCTACTAACACAGATGTGGATGTTCCAAAGCAACAAACTGAAGGCTCACTGAATTTGCACACAGATTACAGCGGTGAAATCCAAGGCCTGCAAATTCAACAGACAAGGCATTTCATTGATGCATGGTCAACATCAACGTCAGCAGAGAGAGAAGAAGATAGAGTTTTTGTTTCTCCAAACCAGAAGCTGCCCTTTTCATCTCTCACTCTATCAATGTCTGGAGGGGAAGGAAGCAATGAAGAGAGGGAAAATACCCAAATGGGGCTTGGGATTTTGGGGGAAGAGAGGGAAAGTGTTGGGGGTTTGAAGTCCCAGTGGATGAACCCTATGTCATGGATGATGGGGTCACCACCTGGTGGACCATTGGCTGAAGCTTTGTGCCTTGGCATTGCTGGTGGATCTAAAGGCTGCAACAGTGGCTCCACGAGCTGTAAGAGCTCTAGTGGACATGGTAGGCAAGAATTT
>Malsi_07g023760
ATGATGATGGTCCATCATGATAATCACCGCCGTCCATTTCCACCATCAGACACAACACCTGCTCCTGATGCTGGTGGTCCCACATGTAACAGGCCTCCTCCTACATACGACGATGTCGTTGCAGCTAGTACTGGTACTGGTTCTTCGAGTGGCGGTGGTGCAGTTTTAAGAAACTTGCAGCCTTTTGACATTCGAACACACACTTGTTCTGCAGGAGGGATGACGACGTCGTTTGGATTTCCTTTCACAAATGCACAGTGGAAGGAGCTTGAGAGACAAGCTATGATATACAAATACATGGTGGCTTCTCTCCCTGTTCCCCGTGATCTCCTCTTTCCCCTCACTACAACTCCCCCTGGAACAACAGCTGCTTCCCAATCTCCCTCGGGAGGTACGTTCAATCTCCGGCTATCGAACAGCACAGATCCGGAGCCGGGGCGGTGCAAGAGAACAGACGGGAAAAAATGGCGGTGCTCGAGAGACGTAGCGCCGGACCAGAAGTACTGCGAGCGTCACATGCACAGAGGCCGACCCCGTTCAAGAAAGCATGTGGAAGTTCATGCCACCGCCGCAAGCAAGAGGGTTCGCCACGACATCAATCTTGCTCCTCCTCTTCCGACAGTATCTCAGGAAACCGTGTCGATTTCGAACCCTGGAAATAGAATCAACAAAAATGTCTGCTCATCTCGGTTTATGGGATCTAATCTTCATCCGTACGGTCCGTCTCCAGTGTTTCCGGAGAGGGATGGTGCAAAGTTTGCATCTTTCGAATCTATGAACTCTGCTTCAGCAAACAGAGAACCCAGGAACTTGGACTGGCTGATGATGAAAGGAGAACCTGTATCTGATGCACAATGGCACCAACTGGTGCATAGCAAAACAGAGCTGAGCACCAAGATCCCGTATTTCGACCCGAATTCCTCTGTTTTCAGCAATCGTTCCGAAGAGGAGTCTTTCTTGAATCTGAATTCGTATGCGAATTTCAACGCCGGAGAGGATCAGCAAGACTGCGGCGAGTGCAATTTGTTTCTCAATCCGGATGTGGCTCCTTTAGAAAGTCCCCTGCTTGAAGAAACCCCAAGATATTTCATTGATGCATGGTCTAAAGCAGTGATGGATGAAGCCAACCCTGTTAACAACAATGACAACAGCTCAGCTCCGTCGAGCGGGCAGCTCTCCCCTTCTTCGCTTACCCTATCGATGGGCGGGTACAACACCATCAGTGAGGAAATGGGTCAGACTCAGATGAGCTTAGGAACCAGTGGAAATGGGATGATGCCGAGGGTTTCGACGTGGCCTGCTTCAGCACCTGGCGGCCCATTGGCTGAGGTCCTTAAACCGACCACTAGCGCGGCCTCAAATCCTTCGTCTCCGGTCACAACCAGTACTACTACTAATGGAGAATTGGGCAGTCCATTGGCGGTGTCACCGCCGTCGGGAGTTCTTCAGAAAAAGTTTGTTTCACCGTCTGATAGCAGTGGTAATAGCAGCCCAACCCTTGCAAGTTCAAGGGCCAAGCCAGAGATTGTCTCTCTGTGGTTGAATCAGAGCAAAGCA
>Malsi_09g016260
ATGATGAATGGAAATCCAAGTAGTGCAGCAAGAAATAGGTATCCCTTCACAGCAACTCAGTGGCAAGAGCTAGAACATCAAGCCCTAATCTTCAAGTACATGGCCTCAGGAGTCCCCATCCCCAATGACCTTGTCTACTCTTTCAAAAGAAGGTTGGACTCCTCCATTTCCTCAAGACTCTTCCCCCATCACCCCATGGGATGGGGGTGTTATGAGATGGGATTTGGCAGAAAAGTAGACCCAGAGCCAGGGAGGTGCAGAAGAACAGATGGCAAAAAATGGAGGTGTTCAAAGGAAGCATATCCGGATTCCAAGTACTGCGAGAGGCACATGCACAGAGGCAGAAACCGTTCAAGAAAGCCTGTGGAAGTTTCCTCTTCTTCTTCTGCATTATCATCTCCTACTGCGGCATCCACAGCAACAGCTGAGCACCTTTCTTCTCCTTCTGCCACCTCACCATCATCTTCCCTCCACAGAAACCTCTGCAAAACCTCCTCTTCTTCCTACACTCTCACTCCACTCTCCTCATCAATCTCCACTCAACAAACCCACCAGTCAAATTCATCTCTCTACCCTTTCCTTAATTATCCTTATTCTTCCTCCTCTTCCAGTTCTACCCCTCAGCTTTTTCTGAACTCTGCATCTTATTCAGATAAAGATTACAGGTATTTTCAAGGAGCAAAGGAAGGTGTGGATGAGCTAGCTTTCTTTCCAGATTCTTCAGCAAATGAAAGAAACTTATTAATGAATTCCTACAGAGGCTACTCCCCCACCCAACAATCACAGGAGGACCAACAGCAACATTGTTTTGTTTGGGGGACTGATTTCAAATCAGTTAAAACAGAGAAAGAATCAGCAGCAGCTGAATCCCAAAAGTCACTCCACCACTTCTTTGGAGAGTGGCAGCAGCCAGCCAAGAGCTCAGGAGACACCTGGCTTGATCTTGCTTCTAATTCTGGAGGTCCTAATGGTAAATTCGATTTACTTTCTGGTCCCAATACTTCTCATTATTCATCTCTTCAGTTCTTTAATTTGAAACAACTGTCCTTTCTGGTGGTGCAGACGGTTAATAATAAAGTGTTTCATTTGTGGAGACTTAATTTTGAAGGCCAAGGGAGTACTTGCTGTTGGTGGGTCATTGGACTTTTTCTAAATTCAGCTGGTGGC
>Malsi_14g014740
ATGGGACAAAGAAATGGGTTTGCTGAGAAGGGAGCAGCAGCAGAAACAGAGTGGCTGGGATTGATGATGCGAAAAACCCAGCAAACCCAGCAATCATTTCCTCGGAAGAAGACGATGATGGTGATGCATCACCATCATCATCATCATGATCCTCTGCTTGCCAGTTCAGGAAGAGAAGCTTGTGGGGTTTGGGATAACAGTCCTGCTTCTGGTGGTGGACCTTTGTTTTGCAACACAAGCAATCCAGTCTCGAGTTGTCCGACTGATTTATATCCTGTCGGCTCTGATTTTGTCCTCCCAAAGTCTCTACAGCACCATCTGCCTTGCTCTGATCACAGCTTAGCTTTCAGTTCCACAGGTGGAATGGTGAATGCGAATGAGAGAGTTCCTTTTACATCAGCTCAAAGGGAAGAGCTTGAGAGACAGACAATGATTTACAAGTACATGGACTCTTCCCCTGCCCCTCCCCAATTACTTTTACCAATTTCCAAGTTCCCAAATTTGGTGAAAGGTTCACTGGAGTTGGGGATTTCCGGGAGCTCAGATCCGGAGCCATGGAGGTGCAAAAGAACAGATGGCAAAAAATGGAGGTGTTCCAGAGATGTAGCTTTTGATCAGAAGTATTGTGAGAGACATGCTCACAAGACCAGGAACCGTTCAAGAAAGCCTGTGGATTCCCAAACCCTAAACCCCAACCTCCTCACCAACAACAACATGAGAAGTCCTAGGTTTAATTTTTTCAGACAAAACCACATCAGCAGCCAGACAACTCCATTTTCTTGCAACATGGTTCCTAGTACTGCTGCTGGTGGATCACATGTCCAACCCAGGTCCTCGGCATGGTTCATGAATGGGGAAGCCCCAGCTGTGGGTGGTTCAAACCAAGAGTGGGAACAAATGATGCAATTCAAGTTGGGCCTAAAGAGGAGCAGCAGCAGCTGCCCCTACACGAAGCCTACTAACAGAGATGTGGATATTCCGAAGCAGCAAGCTGAAAGCTCACTAAATTTGCACACAGATTACACAGGTGAAATCCAAGGCCTGCAAACTCAACAGACAAGGCAAATCATCGATGCATGGTCCACGTTAGCATCAGCAGAGAGAGAAGACAGGGTCTTTGTTTCTTCAAACCAGAAGCTTCCCATTTCATCTCTCGCTCTATCAATGTGTGGTGGGGAAGGAAGCAATGAAGAGAGAGGAAGTACCCTAATGGGGATTGGGGTTTTGGGGGCAGAGAGGGAAAGTGTTGGGGATTTGAAGTCTCAGCGGGCGAACCCCATGTCTTGGGTGATGGGGTCACCACCTGGTGGACCATTGGCTGAAGCTTTGTGCCTTGGCATTGCTGGTGGTTCTAATGGCAGCGACAGTGGCTCCACCAGCTGTAGGAGCTCACGTGGAGATGGTAGACAAGAATATGGTTTGATTAAC
>Malsi_15g020050
ATGAGTAGCACTGGAAGAAGCGGCAGGTTTCCTTTCACTCCATCTCAGTGGCAGGAGCTTGAGCACCAAGCTCTTATCTACAAGTACATGGTTTCTGGAATCTCCATCCCTCCTGATCTCCTCTTCTCCCTCAAAAGAAGCTCCTGCAGCTTGGACTCCCCTCTCCCTCCAAAGATCTTCTCTCACCACCCTCCTCACATTGGATGGAACTGTTTCCAGATGGGATTAGGAAGAAAAATAGACCCAGAGCCAGGAAGGTGCAGAAGAACAGATGGGAAAAAATGGAGGTGCTCAAAAGAGGCGTTTCTGGATTCGAAATACTGCGAGAGGCACATGCACAGAGGGAAAAACCGTTCAAGAAAGCCTGTGGAAGTTCTCAAAACACCACCAATTTCAACACCAAAGTCATCAAACACTTCAACAAGTACCACCAAAATCAACGCTTGTTCTGCTTCTCCAAGTCCTGCAGCTTTTCATTCCCTTTCCTCATCGCTCTCTTCTCTCTCCTCCTCTGATTCCCACCCTTACCCTTTCCTCTATCATCATCACTCACCTTCTTCAAGGCCTCCTGGAATTGGATTCCCACATCAAGAGAGAAACACTACTTCCTTGTTTTTGGACTCTGGTTCTTATCCCCAACCCAGCTCAGAATACAGGTATGCTTATGGGATGAAGGAGGAGGTGGATGAACATGCATTCTTCTCAGAGCCTTCAGGCACAGTGAGAGGCTTCTCTGGCTCTTCATCCATGGACGATTCGTGGCAGTTCACACCGCTCACAATTAGTACTTCTTCGTCGTCGAAACAGAGAAGCTGCTCTGCTTTTCAGAGTGATCAGCAGGATCAGCAGCTTCGGAGCATCAAACATCAAAAGCAAGATCATCATCAGCAGCAGCAGCATTACTACGCTATGGACCGAAATGAAGGATCCCAGAAGACCGTTCATCGATTCTTCGATGAATGGCCCCCTAAAGATAAAGATTCGTGGCTCGATTTAGATGATAAATCATCGAACAGCGGATCGGTTTCCACCACCAGGCTCTCAATCTCCATTCCTACCTCTGGTCATGACTTCCCCGTCTTCACCTCAAGACATCATAATAGTAAGCTGACTTACAAATGCATTTACTTC
>Malsi_16g025130
ATGGCCAAACCCCTCTTCTCCATCACCGTCTCCAAGACTGAAATGAGCGGGTCGTCGGTGGGCAATGAAGGTCACGCGCCGCTCTTCACAGTGGCGCAATGGGCTGAGATGGAGAATCAAGCTTTGATATTCAAGTATCTCAAGGCAGGACTCCCTGTTCCTTCTGAACTCCTCGCCCCTATTCGCACCAGTTTCAATCTCATTTCCCCCAATTTCTTACGCCACCACCCCACCTTGGCTTCCTATAGCCGGAAGAAGATGGACCCGGAGCCAGGGCGGTGCCGGAGGACGGATGGCAAGAAATGGAGGTGCTCCAAAGATGCACATCCGGAGTCCAAGTATTGCGAGCGGCACATGAACCGAGGCCGTTATCGTTCAAGAAAGCTTGTGGAATCACAAACTTCCTCTCAATCTTTGTCGACTGTGACGTCAGACAGTGTGATTGGGATCTGCAGCCACAGTGGGAGCTTCCAGAGCATGCCCTTACACTCAATGGGAAATAGTGGAGCTCTATGCTTTGGAAGCAATGCATCTGAGTTGAAGATGGAGAGTATACCATATGGGGTATCTAACAGGGGAACCAGGGGCTGCAATGGATCAGAAGAACATAATTTCGTGTCAGAAGCTAGGAGTGCGAGGTGTCTTCGGGCAGACAGTAATGTAGATAATCCGTGGCTTCTAATGGCGCCTCAAGTTCCCTTGAAATTAGAACCGAGAAATAGTTCTCTTTGGCTAAACAACAGCTCTCATCTACAGACATTACAAAATATGGAGCCATTGAGCGTTAATGCTGAAATCACCAAACATGAGTATGTTGGTGAAGAGTTTGGCTTACCAGGATCTCAAAAATACGAACAGCATTCTCTTCAACCTTTCTTTGACGAGTGGCCTAAGTCAAAGGATCTGGGGTTCCATCAAAATGATCATAGATCAAACATAACTGAATTGTCAATGTCTAATGCAACGGTTCCTGCTAAATTTTTCCTAAGGAGCGCTGAATCACCCCGTGATGCCTATACT
>Malsy_02g008840
ATGAATAGCACTGGAAGAAACAGCCGGTTTCCTTTCACTCCAACTCAGTGGCAAGAGCTTGAGCACCAAGCTCTTATCTACAAGTACATGGTTTCTGGAATCTCCATCCCTCCTGATCTCCTCTTCTCCCTCAAAAGAAGCACCTACAACTTGGACTCCCCTCTCCCTCCAAAGCTCTTCTCTCACCACCCTCCTCACATTGGATGGAACTGTTTCCAGATGGGATTAGGGAGAAAAATAGACCCAGAGCCAGGAAGGTGCAGAAGAACAGACGGGAAAAAATGGAGGTGCTCAAAAGAGGCGTTTCCGGATTCGAAATACTGCGAGAAGCACATGCACAGAGGGAAAAACCGTTCAAGAAAGCCTGTGGAAGTTCTGAAAACATCTCAAATTTCAACAACAAACTCATCAGACACTTCAACAATTACCACCAGAATCAACACTTCTTCTGCTTCTCCAAGTCCTGCAGCTTTTCATTCCCTTTCATCATCACTCTCTTCTCTCTCCTCTGATTCCCACGCTTACCCTTTCCTCTATCATCATAACTCACCTTCTCCAAGGCCTACTGGAATCGGATTCCCACATCAAGAGAGAAGCACTACTTCCTTGTTTTTGGACTCTGGTTCTTATCCCCAACCCAGCTCAGATTACAGGTATGCTTATGGGATGAAAGAGGAGGTGGATGAACATGCATTCTTCTCAGAGCCTTCAGGCACAGTGAGAGGCTTCTCTGGCTCTTCATCCATGGACGATTCCTGGCAGTTCACACCGCTCACAATTAGTACTTCTTCGTCTTCGAAACAGAGAAGCTGCTCTGCTTTTCAAAGTGATCAGCAGCTTCAGAGCATCAAACATCAAAAGCAAGATCATCATCAGCAGCAGCAGCATTACTATGCTTTGGACAGAAACGAAGGATCCCAGAAGACCATTCATCGATTCTTCGACGAATGGCCCCCGAAAGATAAAGATTCATGGCTCGATTTGGATGATAAATCATCAAACAGCGGATCGGTTTCTACAACCAGGCTCTCAATCTCCATCCCTACTTCTGCTCATGACTTCCCCATCTTCACCTCAAGACATCATAATAGTAAGCTGACTTCCAAATGCATTTACTTT
>Malsy_02g018020
ATGGAGGATGGAATTATGAGGAGAGAGAAAAAGGAGAGAGAAGAGGTGAAACTTGGACTTGGTATTGGGGTTGGTTGTAATTATGGTGATCAGAACGGGAAGAAGAAGAAGATGAAGTGTGGTGGCGGTGGTGGTGGTGGTTGTGGTGGTGGGTTTACGGCTGTGCAGCTGCATGAGCTGGAGGAACAAGCGCTTATCTATAAGCACTTAGCTGCCGGGGTACCAGTGCCGGTTCAGCTTTTGGTTCCAATATGGAACAGTGTGGCTGCCTCTTTTGGCTCCTCAAATGCTGCTGCTATCTATCAGCATTTCCCCACCTTTATAGGATTCAATCCTGTGGGGGGCTTTGACTATCGAAGTAAAATGGATCCTGAGCCGGGAAGGTGCAGAAGAACAGATGGAAAGAAATGGAGGTGTAGTAAGAGTGTAGTTCCTGGTCAGAAATACTGTCAGCAACACATGCACAGAGGCTGCCAGCGTTCAAGAAAGCATGTGGAAACTTCTGAAACGTCTTCTCCTTCCAGCGCAAAACAACCCAAGAATTCAGATGCTGAGTTGTGCAGTTCAAAGACAAACCTTCGGATTTCAACTCCGAATGGCCTTCATCTTAAGGCCCAATCCTCGGATAATATTGGTGTCAGCCAAGGTACAACCAATGCCTCCAGTGGCTATCAAGAATGTAAGACAAACATCCGATCTGTTACAACTACATCCGTTGCCATGATACCTGCCAATAGAACTGCTACATCCCCTGCTTCTGCAGTCACTATTGCACATGCTGGACCAACCGCTGCCACCAACAGCAGTAGCAACAAAAATAGCATAAGCATTGGTGTAAAAGACTATAGTAGCAACCATGCTGGTGACAATTGCATGATCAGAGGAAGCAGCCTCAACAGAAATAGCACCATTGTTGGTAGTACTATATCACCAGGATTGGGCTTCTCCCCGAAGAGCGTTCTTCAGGGTAGACAAATGACTTTTCTAATTTCCAATGGCGTATGCTTCAACAATAGTAGCGGGACAGAGCTTGAACCAAGGAGGTGTAGGAGAACGGATGGAAAGAAGTGGCGCTGCAGAAGGGATGTTCTTCCTGACCAGAAGTATTGTGGTCTGCATGTCCACAGAGGAGCAAAGAGGCAAACGAAAGACTCCCAGCCAATTGGTGTTCCTTCTAGTTCAGTTGCTTCCATGAACACCGCTCAGATCTCTCAGACGACATCCACTACCAAAAAAACTGATCGTGCAATCCCCAATACAAATCTCAGCATGTCCATCCCAGCAAGGCCCCCACCGATGCAAAATGATGAAAAAAGCAATTCAAGCGGAGATAGTGACACGACCATTACAGACACCAGCCTTGCTGCTTACGAGGGTAGTTATGTTTCATCA
>Malsy_06g001590
ATGAGCGGGTCGTCGGTGGGCGCTGGAGGTCACGCGCCGCTCTTCACAGTGGCGCAATGGGCTGAGATGGAGCATCAAGCTTTGATATTCAAGTATCTCAAGGCAGGAGTCCCTGTTCCTTCTGAGCTCCTTGCCCCTATTCGCACCAGTTTCAACCTCATTTCCCCCAATTTCTTACCTCACCACCCCACCTGGGGTTATGCTTCCTATTGCGGGAAGAAGATAGACCCGGAGCCGGGGCGGTGCCGGAGGACGGATGGCAAGAAATGGAGGTGCTCCAAAGATGCATATCAGGACTCCAAGTATTGCGAGCGGCACATGAACCGCGGCCGCAATCGTTCAAGAAAGCTTGTGGAATCACAAACTGCCTCTCAATCTTTGTCAACTGTGACGTCAGACAGTGTGATCGGGGGCTCCAGCCACAGTGCGAGCTTCCAGAGCATGCCCTTACACTCAATTGGAAATAGTGGAGGCCTATGCTTTGGAGGCAATGGATCCGAGTTGAAGATGGAGGCTATACCGTATGGGGTGTCTAACAGGGGAACCAGGGGGTGCAATACAGCTGGATCAGAAGAACACAATTTCATGTCAGAAGCTAAGAGGTGTGTTCAGGCGCACAGTACTGTAGACAGTCCGTGGCGTCTAATGGAGCCTCATGTTCCCTTAAAATCAGAACTGAGAAATAGTTCTCTTTGGCTAAACAACAGCTCTCAGCTACAGACATTACAAACTATGGAGTCATTGAGTGATGCTGCTGCAATCACCAAACAGGAGTATGTTGGTGGAGAATTTGGCTTACCAGGGTCTCAAAAACACGAACAAAATTCTCTTCAGCCTTTATTTGATGAGTGGCCTAAGTCGAGGGATCTGGGTTTCCATCTGAATGATCATAGATCAAACACGACTGAGCTGTCAATGTCTAATGCAGGGGCCACCCCTAAATATTGCACAAGGAGTGCTGAGTCACCCAATGGTACGTTATTTTCATCTAGAACGTCTTGCAGATACCCTCCTCCATCCCCA
>Malsy_06g011660
ATGGGAAAAAGAAATGGGTTTGCTGAGAAGGGAGCAGCAGCAGAAACAGAGTGGCTGGGTTTGATGATGCAAAACACTCAGCAGACCCAGCAATCATTTCCTCGGAAGAAGACGATGACGGTGATGCATCATCATCCTCATCATCATGATCCTCTGCTTGCCAGTGCAGGAAGAGAAGCTTGTGGGGTTTGGGATAACAGTCCTGGTGCTGGTGGTGGACCTTTGTTTTGCAACACAAGCAATCCAGTCCCGACTTGTCCGACTGATTTATACAATCCTGTCGGTTCTGATTTTGTCCTCCCAAAGTCTCTGCAGCACCATCTGCCTTGCTCTGATCACACCTTGGCTTCCAGTTCCATAGGTGGAATGGTGAATGCGAGACTCCCTTTTACAGCAGCTCAAAGGGAAGAGCTTGAGAGACAGACAATGATTTACAAGTACATGATGGACTCTTCCCCTGGTTCACTGGAGTTGGGGATTTCTGGGAGCTCTGATCCGGAGCCATGGAGGTGCAAAAGAACAGATGGAAAAAAATGGAGGTGTTCCAGAGATGTAGCTCCGGATCTGAAGTACTGTGAGAGACATGCTCACAAGACCAGGAACCGTTCAAGAAAGCCTGTGGAATCCCAAACCCTAAACCCCAACTTCCTCACCAACAACAACAACATGAGAAGTCCTACGTCTAATTTTTTCAGACAAAGCAACATCACCAACCAGCAAAGTCCATATTCTAGCAACATGGTTCCTAGTGCTGCCGCTGCTGCTGGACCACATGTCCAACCCAGGTCCTTGGCTTGGTTCATGAATGGGGAAGCCCCAGCTGTGGGTGGCTCAAACCAAGAGTGGGAGCAAATGATGCAATTCAAGCTGGGCCTAAAGAGCAGCAGTCACAACTACACAAAGCCTACTAACACAGATGTGGATGTTCCAAAGCAACAAACTGAAGGCTCACTGAATTTGCACACAGATTACAGCGGTGAAATCCAAGGCCTGCAAATTCAACAGACAAGGCATTTCATTGATGCATGGTCAACATCAACGTCAGCAGAGAGAGAAGAAGATAGAGTTTTTGTTTCTCCAAACCAGAAGCTGCCCTTTTCATCTCTCACTCTATCAATGTCTGGAGGGGAAGGAAGCAATGAAGAGAGGGAAAATACCCAAATGGGGCTTGGGGTTTTGGGGGAAGAGAGGGAAAGTGTTGGGGGTTTGAAGTCCCAGTGGATGAACCCTATGTCATGGATGATGGGGTCACCACCTGGTGGACCATTGGCTGAAGCTTTGTGCCTTGGCATTGCTGGTGGATCTAAAGGCTGCAACAGTGGCTCCACGAGCTGTAAGAGCTCTAGTGGACATGGTAGGCAAGAATTT
>Malsy_07g024700
ATGATGGTCCATCATGATAATCACCGCCGTCCATTTCCACCATCAGACACAACACCTGCTCCTGATGCTGGTGGTCCCACATGTAACAGGCCTCCTCCTACATACGACGATGTCGTTGCAGCTAGTACTGGTACTGGTTCTTCGAGTGGCGGTGGTGCAGTTTTAAGAAACTTGCAGCCTTTTGACATTCGAACACACACTTGTTCCGCAGGAGGGATGACGACGTCGTTTGGATTTCCTTTCACAAATGCACAGTGGAAGGAGCTTGAGAGACAAGCTATGATATACAAATACATGGTGGCTTCTCTCCCTGTTCCCCGTGATCTCCTCTTTCCCCTCACTACAACTCCCCCTGGAACAACAGCTGCTTCCCAATCTCCCTCGGGACGTACGTTCAATCTCCGGCTATCGAACAGCACAGATCCGGAGCCGGGGCGGTGCAAGAGAACAGACGGAAAAAAATGGCGGTGCTCGAGAGATGTAGCGCCGGACCAGAAGTACTGCGAGCGTCACATGCACAGAGGTCGACCCCGTTCAAGAAAGCATGTGGAAGTTCATGCCACCGCCGCAAGCAAGAGGGTTCGCCACGACATCAATCTTGCTCCTCCTCTTCCGACAGTATCTCAGGAAACCGTGTCGATTTCGAACCCTGGAAATAGAATCAACAAAAATGTCTGCTCATCTCGGTTTATGGGATCTAATCTTCATCCGTACGGTCCGTCTCCAGTGTTTCCGGAAAGGGATGGTGCAAAGTTTGCATCTTTCGAATCTATGAACTCTGCTTCAGCAAACAGAGAACCCAGGAACTTGGACTGGCTGATGATGAAAGGAGAACCTGTATCTGATGCACAATGGCACCAACTGATGCATAGCAAAACAGAGCTGAGCACCAAGATCCCGTATTTCGACCCGAATTCCTCTGTTTTCAGCAATCGTTCCGAAGAGGAGTCTTTCTTGAATCTGAATTCGTATGCGAATTTCAACGCCGGAGAGGATCAGCAAGACTGCGGCGAGTGCAATTTGTTTCTCAATCCGGATGTGGCTCCTTTAGAAAGTCCCCTGCTTGAAGAAACCCCAAGATATTTCATTGATGCATGGTCTAAAGCAGTGATGGATGAAGCCAACCCTGTTAACAACAATGACAACAGCTCAGCTCCGTCGAGCGGGCAGCTCTCCCCTTCTTCGCTTACCCTATCGATGGGCGGGTACAACACCATCAGTGAGGAAATGGGTCAGACTCAGATGAGCTTAGGAACCAGTGGAAATGGGATGATGCCGAGGGTTTCGACGTGGCCTGCTTCAGCACCTGGCGGCCCATTGGCTGAGGTCCTTAAACCGACCACTAGCGCGGCCTCAAATCCTTCGTCTCCGGTCACAACCGGTACTACTACTAATGGAGAATTGGGCAGTCCATTGGCGGTGTCATCGCCGTCGGGAGTTCTTCAGAAAAAGTTTGTTTCACCGTCTGATAGCAGTGGTAATAGCAGCCCAACCCTTGCAAGTTCAAGGGCCAAGCCAGAGATTGTCTCTCTGTGGTTGAATCAGAGCAAAGCA
>Malsy_09g015050
ATGATGAACGGAAATCCAAGTAGTGCAGCAAGAAATAGGTATCCCTTCACAGCAACTCAGTGGCAAGAGCTAGAACATCAAGCCCTAATCTTCAAGTACATGGCCTCAGGAGTCCCCATACCCAATGACCTTGTCTACTCTTTCAAAAGAAGGTTGGACTCCTCCATTTCCTCAAGACTCTTCCCCCATCACCCCATGGGATGGGGGTGTTATGAGATGGGATTTGGCAGAAAAGTAGACCCAGAGCCAGGGAGGTGCAGAAGAACAGATGGCAAAAAATGGAGGTGTTCAAAGGAAGCATATCCGGATTCCAAGTACTGCGAGAGGCACATGCACAGAGGCAGAAACCGTTCAAGAAAGCCTGTGGAAGTTTCCTCTTCTTCTTCTGCATTATCATCTCCTACTGCAGCATCCACAGCAACAGCTGAGCACCTTTCTTCTCCTTCTGCCACCTCACCATCATCTTCCCTCCACAGAAACCTCTGCAAAACCTCCTCTTCTTCCTACACACTCACTCCACTCTCCTCATCAATCTCCACTCAACAAACCCACCAGTCAAATTCATCTCTCTACCCTTTCCTTAATTATCCTTATTCTTCCTCCTCTTCCAGTTCTACCCCTCAGCTTTTTCTGAACTCTGCATCTTATTCAGATAAAGATTACAGGTATCTTCAAGGAGCAAAGGAAGGTGTGGATGAGCTAGCTTTCTTTCCAGATTCTTCAGCAAATGAAAGAAACTTATTAATGAATTCCTACAGAGGCTACTCCCCCACCCAACAATCACAGGAGGACCAACAGCAACATTGTTTTGTTTGGGGGACTGATTTCAAATCAGTTAAAACAGAGAAAGAATCAGCAGCAGCTGAATCCCAAAAGTCACTCCACCACTTCTTTGGAGAGTGGCAGCAGCCAGCCAAGAGCTCAGGAGACACCTGGCTTGATCTTGCTTCTAATTCTGGATGTCCTAATGGCCGATCAGGTGGTGGCGGGCTCGGAGATTCCGTTGGGGATGGCGTCTTCGGAGATTCTGTTGGAGGCGGGTTCGGGGATTCGGGAGGTGGCGGTGACTGGGTCGGAGATTGCGGAGGCGGTGGCGATGGAGCTGGTGGGGGTGGCGAAGATGGTGGCGGTGGGGGTTGCGAAGATGGTGGCGTTGGTGGTTTCGAGAAGCCATTCGCTCCATTT
>Malsy_14g013810
ATGGGACAAAGAAATGGGTTTGCTGAGAAGGGAGCAGCAGCAGAAACAGAGTGGCTGGGATTGATGATGCGAAAAACCCAGCAAACCCAGCAATCATTTCCTCGGAAGAAGACGATGATGGTGATGAATCACCATCATCATCATCATGATCCTTTGCTTGCCAGTGCAGGAAGAGAAGCTTGTGGGGTTTGGGATAACAGTCCTGCTTCTGGTGGTGGACTTTTGTTTTGCAACACAAGCAATCCAGTCTCGAGTTGTCCGACTGATTTATATCCTGTCGGCTCTGATTTTGTCCTCCCAAAGTCTCTACAGCACCATCTGCCTTGCTCTGATCACAGCTTGGCTTTCAGTTCCACAGGTGGAATGGTGAATGCGAATGTGAGAGTTCCTTTTACATCAGCTCAAAGGGAAGAGCTTGAGAGACAGACAATGATTTACAAGTACATGGACTCTTCCCCTGCCCCTCCCCAATTACTTTTACCAATTTCCAAGTTCCCAAATTTGGTGAAAGGTTCACTGGAGTTGGGGATTTCCGGGAGCTCAGATCCGGAGCCATGGAGGTGCAAAAGAACAGATGGCAAAAAATGGAGGTGTTCCAGAGATGTAGCTTTTGATCAGAAGTATTGTGAGAGACATGCTCACAAGACCAGGAACCGTTCAAGAAAGCCTGTGGATTCCCAAACCCTAAACCCCAACCTCCTCACCAACAACAACAACATGAGAAGTCCTAGGTCTAATTTTTTCAGACAAAACCACATCAGCAGCCAGACAACTCCATTTTCTTGCAACATGGTTCCTAGTACTGCTGCTGGTGGATCACATGTCCAACCCAGGTCGTCGGCATGGTTCATGAATGGGGAAGCCCCAGCTGTGGATGGTTCAAACCAAGAGTGGGAACAAATGATGCAATTCAAGTTGGGCCTAAAGAGGAGCAGCAGCAGCTGCCCCTACACGAAGCCTACTAACAGAGATGTGGATATTCCGAAGCAGCAAACTGAAAGCTCACTAAATTTGCACACAGATTACACAGGTGAAATCCAAGGCCTGCAAACTCAACAGACAAGGCAAATCATCGATGCATGGTCCACGTTAGCATCAGCAGAGAGAGAAGACAGGGTCTTTGTTTCTTCAAACCAGAAGCTTCCCATTTCATCTCTCACTCTATCAATGTGTGGTGGGGAAGGAAGCAATGAAGAGAGAGGAAGTACCCTAATGGGGATTGGGGTTTTGGGGGCAGAGAGGGAAAGTGTTGGGGATTTGAAGTCTCAGCGGGCGAACCCCATGTCTTGGGTGATGGGGTCACCACCTGGTGGACCATTGGCTGAAGCTTTGTGCCTTGGCATTGCTGGTGGTTCTAATGGCAGCGACAGTGGCTCCACCAGCTATAGGAGCTCACGTGGAGATGGTAGACAAGAATATGGTTTGATTAAC
>Malsy_15g018560
ATGAGTAGCACTGGAAGAAGCGGCAGGTTTCCTTTCACTCCATCTCAGTGGCAGGAGCTTGAGCACCAAGCTCTTATCTACAAGTACATGGTTTCTGGAATCTCCATCCCTCCTGATCTCCTCTTCTCCCTCAAAAGAAGCTCCTGCAGCTTGGACTCCCCTCTACCTCCAAAGATCTTCTCTCACCACCCTCCTCACATTGGATGGAACTGTTTCCAGATGGGATTAGGAAGAAAAATAGACCCAGAGCCAGGAAGGTGCAGAAGAACAGATGGGAAAAAATGGAGGTGCTCAAAAGAGGCGTTTCTGGATTCGAAATACTGCGAGAGGCACATGCACAGAGGGAAAAACCGTTCAAGAAAGCCTGTGGAAGTTCTCAAAACACCACCAATTTCAACACCAAAGTCATCAAACACTTCAACAAGTACCACCAAAATCAACGCTTGTTCTGCTTCTCCAAGTCCTGCAGCTTTTCATTCCCTTTCCTCATCGCTCTCTTCTCTCTCCTCCTCTGATTCCCACCCTTACCCTTTCCTCTATCATCATCACTCACCTTCTTCAAGGCCTCCTGGAATTGGATTCCCACATCAAGAGAGAAACACTACTTCCTTGTTTTTGGACTCTGGTTCTTATCCCCAACCCAGCTCAGAATACAGGCCGGTTGACCATGGCAATGTAGGCGAATTTGGTTTAAGCCGGTTGGCCAGGCGGTGTGCCCTTTGTGTGTTTATGCCGGTTGGCCAGAGCAATGTGCCTGTCTTTGGTTTATGCCGGTATGCTTATGGGATGAAGGAGGAGGTGGATGAACATGCATTCTTCTCAGAGCCTTCAGGCACAGTGAGAGGCTTCTCTGGCTCTTCATCCATGGACGATTCGTGGCAGTTCACACCGCTCACAATTAGTAATTCTTCGTCGTCGAAACAGAGAAGCTGCTCTGCTTTTCAGAGTGATCAGCAGGATCAGCAGCTTCGGAGCATCAAACATCAAAAGCAAGATCATCATCAGCAGCAGCAGCATTACTACGCTATGGACCGAAATGAAGGATCCCAGAAGACCGTTCATCGATTCTTCGATGAATGGCCCCCTAAAGATAAAGATTCGTGGCTCGATTTGGATGATAAATCATCGAACAGCGGATCGGTTTCCACCACCAGGCTCTCAATCTCCATTCCTACCTCTGGTCATGACTTCCCCGTCTTCACCTCAAGACATCATAATAGTAAGCTGACTTACAAATGCATTTACTTC
>Malsy_16g023710
ATGGCCAAACCCCTCTTCTCCATCACCGTCTCCAAGACTGAAATGAGCGGGTCGTCGGTGGGCAATGAAGGTCACGCGCCGCTCTTCACAGTGGCGCAATGGGCTGAGATGGAGAATCAAGCTTTGATATTCAAGTATCTCAAGGCAGGACTCCCTGTTCCTTCTGAACTCCTCGCCCCTATTCGCACCAGTTTCAATCTCATTTCCCCCAATTTCTTACGCCACCACCCCACCTTGGCTTCCTATAGCCGGAAGAAGATGGACCCGGAGCCAGGGCGGTGCCGGAGGACGGATGGCAAGAAATGGAGGTGCTCCAAAGATGCACATCCGGAGTCCAAGTATTGCGAGCGGCACATGAACCGAGGCCGTTATCGTTCAAGAAAGCTTGTGGAATCACAAACTTCCTCTCAATCTTTGTCGACTGTGACGTCAGACAGTGTGATTGGGATCTGCAGCCACAGTGGGAGCTTCCAGAGCATGCCCTTACACTCAATGGGAAATAGTGGAGCTCTATGCTTTGGAAGCAATGCATCTGAGTTGAAGATGGAGAGTATACCATATGGGGTATCTAACAGGGGAACCAGGGGCTGCAATGGATCAGAAGAACATAATTTTGTGTCAGAAGCTACGAGTGCGAGGTGTCTTCGGGCAGACAGTAACGTAGATAATCCGTGGCTTCTAATGGCGCCTCAAGTTCCCTTGAAATTAGAACCGAGAAATAGTTCTCTTTGGCTAAACAACAGCTCTCATCTACAGACATTACAAAATATGGAGCCATTGAGCGTTAATGCTGAAATCACCAAACATGAGTATGTTGGTGAAGAGTTTGGCTTACCAGGATCTCAAAAACACGAACAGCATTCTCTTCAACCTTTCTTTGACGAGTGGCCTAAGTCAAAGGATCTGGGGTTCCATCAAAATGATCATAGATCAAACATAACTGAATTGTCAATGTCTAATGCAACGGTTCCTGCTAAATTTTTCCCAAGGAGCGCTGAATCACCCCGTGGTATATGCCTATACTTGAACCCGGGAGCTGACATGTGTGCTTTCTCGTGGATGTCCGGGTACTTGCGAAGTTCCTGCTTGTCTGTAATT
>Maldo_GDDH_00G1001000
ATGGCCAAACCCCTCTTCTCCATCACCGTCTCCAAGACTGAAATGAGCGGGTCGTCGGTGGGCAATGAAGGTCACGCGCCGCTCTTCACAGTGGCGCAATGGGCTGAGATGGAGAATCAAGCTTTGATATTCAAGTATCTCAAGGCAGGACTCCCTGTTCCTTCTGAACTCCTCGCCCCTATTCGCACCAGTTTCAATCTCATTTCCCCCAATTTCTTACGCCACCACCCCACCTTGGCTTCCTATAGCCGGAAGAACATGGACCCGGAGCCAGGGCGGTGCCGGAGGACGGATGGCAAGAAATGGAGGTGCTCCAAAGATGCACATCCGGAGTCCAAGTATTGCGAGCGGCACATGAACCGAGGCCGTTATCGTTCAAGAAAGCTTGTGGAATCACAAACTTCCTCTCAATCTTTGTCGACTGTGACGTCAGACAGTGTGATTGGGATCTGCAGCCACAGTGGGAGCTTCCAGAGCATGCCCTTACACTCAATGGGAAATAGTGGAGCTCTATGCTTTGGAAGCAATGCATCTGAGTTGAAGATGGAGAGTATACCATATGGGGTATCTAACAGGGGAACCAGGGGCTGCAATGGATCAGAAGAACATAATTTCGTGTCAGAAGCTAGGAGTGCGAGGTGTCTTCGGGCAGACAGTAATGTAGATAATCCGTGGCTTCTAATGGCGCCTCAAGTTCCCTTGAAATTAGAACCGAGAAATAGTTCTCTTTGGCTAAACAACAGCTCTCATCTACAGACATTACAAAATATGGAGCCATTGAGCGTTAATGCTGAAATCACCAAACATGAGTATGTTGGTGAAGAGTTTGGCTTACCAGGATCTCAAAAACACGAACAGCATTCTCTTCAACCTTTCTTTGACGAGTGGCCTAAGTCAAAGGATCTGGGGTTCCATCAAAATGATCATAGATCAAACATAACTGAATTGTCAATGTCTAATGCAACGGTTCCTGCTAAATTTTTCCTAAGGAGCGCTGAATCACCCCGTGATGCCTATACT
>Maldo_GDDH_00G1142400
ATGAATAGCACTGGAAGAAACAGCCGGTTTCCTTTCACTCCAACTCAGTGGCAAGAGCTTGAGCACCAAGCTCTTATCTACAAGTACATGGTTTCTGGAATCTCCATCCCTCCTGATCTCCTCTTCTCCCTCAAAAGAAGCACCTACAACTTGGACTCCCCTCTCCCTCCAAAGCTCTTCTCTCACCACCCTCCTCACATTGGATGGAACTGTTTCCAGATGGGATTAGGGAGAAAAATAGACCCAGAGCCAGGAAGGTGCAGAAGAACAGACGGGAAAAAATGGAGGTGCTCAAAAGAGGCGTTTCCGGATTCGAAATACTGCGAGAAGCACATGCACAGAGGGAAAAACCGTTCAAGAAAGCCTGTGGAAGTTCTGAAAACATCTCAAATTTCAACAACAAACTCATCAGACACTTCAACAATTACCACCAGAATCAACACTTCTTCTGCTTCTCCAAGTCCTGCAGCTTTTCATTCCCTTTCATCATCACTCTCTTCTCTCTCCTCTGATTCCCACGCTTACCCTTTCCTCTATCATCATAACTCACCTTCTCCAAGGCCTACTGGAATCGGATTCCCACATCAAGAGAGAAGCACTACTTCCTTGTTTTTGGACTCTGGTTCTTATCCCCAACCCAGCTCAGATTACAGGTATGCTTATGGGATGAAAGAGGAGGTGGATGAACATGCATTCTTCTCAGAGCCTTCAGGCACAGTGAGAGGCTTCTCTGGCTCTTCATCCATGGACGATTCCTGGCAGTTCACACCGCTCACAATTAGTACTTCTTCGTCTTCGAAACAGAGAAGCTGCTCTGCTTTTCAAAGTGATCAGCAGCTTCAGAGCATCAAACATCAAAAGCAAGATCATCATCAGCAGCAGCAGCATTACTATGCTTTGGACAGAAACGAAGGATCCCAGAAGACCATTCATCGATTCTTCGACGAATGGCCCCCGAAAGATAAAGATTCATGGCTCGATTTGGATGATAAATCATCAAACAGCGGATCGGTTTCTACAACCAGGCTCTCAATCTCCATCCCTACTTCTGCTCATGACTTCCCCATCTTCACCTCAAGACATCATAATAATGAC
>Maldo_GDDH_02G1088700
GTGAGAGGCTTCTCTGGCTCTTCATCCATGGACGATTCCTGGCAGTTCACACCGCTCACAATTAGTACTTCTTCGTCTTCGAAACAGAGAAGCTGCTCTGCTTTTCAAAGTGATCAGCAGCTTCAGAGCATCAAACATCAAAAGCAAGATCATCATCAGCAGCAGCAGCATTACTATGCTTTGGACAGAAACGAAGGATCCCAGAAGACCATTCATCGATTCTTCGACGAATGGCCCCCGAAAGATAAAGATTCATGGCTCGATTTGGATGATAAATCATCAAACAGCGGATCGGTTTCTACAACCAGGCTCTCAATCTCCATCCCTACTTCTGCTCATGACTTCCCCATCTTCACCTCAAGACATCATAATAATGAC
>Maldo_GDDH_02G1088800
ATGAATAGCACTGGAAGAAACAGCCGGTTTCCTTTCACTCCAACTCAGTGGCAAGAGCTTGAGCACCAAGCTCTTATCTACAAGTACATGGTTTCTGGAATCTCCATCCCTCCTGATCTCCTCTTCTCCCTCAAAAGAAGCACCTACAACTTGGACTCCCCTCTCCCTCCAAAGCTCTTCTCTCACCACCCTCCTCACATTGGATGGAACTGTTTCCAGATGGGATTAGGGAGAAAAATAGACCCAGAGCCAGGAAGGTGCAGAAGAACAGACGGGAAAAAATGGAGGTGCTCAAAAGAGGCGTTTCCGGATTCGAAATACTGCGAGAAGCACATGCACAGAGGGAAAAACCGTTCAAGAAAGCCTGTGGAAGTTCTGAAAACATCTCAAATTTCAACAACAAACTCATCAGACACTTCAACAATTACCACCAGAATCAACACTTCTTCTGCTTCTCCAAGTCCTGCAGCTTTTCATTCCCTTTCATCATCACTCTCTTCTCTCTCCTCTGATTCCCACGCTTACCCTTTCCTCTATCATCATAACTCACCTTCTCCAAGGCCTACTGGAATCGGATTCCCACATCAAGAGAGAAGCACTACTTCCTTGTTTTTGGACTCTGGTTCTTATCCCCAACCCACCCAGCTCAGATTACAGGTATGCTTATGGGATGAAAGAGGAGGTGGA
>Maldo_GDDH_02G1201000
ATGGAGGATGGAATTATGAGGAGAGAGAAAGAGGAGAGAGAAGAGGTGAAACTTGGACTTGGTATTGGGGTTGGTTGTAATTATGGTGATCAGAACGGGAAGAAGAAGAAGATGAAGTGTGGTGGCGGTGGTGGTGGTGTTGGTGGTGGTTGTGGTGGTGGGTTTACGGCTGTGCAGCTGCATGAGCTGGAGGAACAAGCGCTTATCTATAAGCACTTAGCTGCCGGGGTACCAGTGCCGGTTCAGCTTTTGGTTCCAATATGGAACAGTGTGGCTGCCTCTTTTGGCTCCTCAAATGCTGCTGCTATCTATCAGCACTTCCCCACCTTTATAGGATTCAATCCTGTGGGGGGCTTTGACTATCGAAGTAAAATGGATCCTGAGCCGGGAAGGTGCAGAAGAACAGATGGAAAGAAATGGAGGTGTAGTAAGAGTGTAGTTCCTGGTCAGAAATACTGTCAGCAACACATGCACAGAGGCTGCCAGCGTTCAAGAAAGCATGTGGAAACTTCTGAAACGTCTTCTCCTTCCAGCGCAAAACAACCCAAGAATACAGATGCTGAGTTGTGCAGTTCAAAGACAAACCTTCGGATTTCAACTCCGAATGGCCTTCATCTTAAGGCCCAATCCTCGGATAATATTGGTGTCAGCCAAGGTACAACCAATGCCTCCAGTGGCTATCAAGAATGTAAGACAAACATCCGATCTGTTACAACTACATCCGTTGCCATGATACCTGCCAATAGAACTGCTACATCCCCTGCTTCTGCAGTCACTATTGCACATGCTGGACCAACCGCTGCCACCAACAGCAGTAGCAACAAAAATAGCATCAGCATTGGTGTAAAAGAATATAGTAGCAACCATGCTGGTGACAATTGCATGATCAGAGGAAGCAGCCTCAACAGAAATAGCACCATTGTTGGTAGTACTATATCACCAGGATTGGGCTTCTCCCCGAAGAGCGTTCTTCAGGGTAGACAAATGACTTTTCTAATTTCCAATGGCGTATGCTTCAACAATAGTAGCGGGACAGAGCTTGAACCAAGGAGGTGTAGGAGAACGGATGGAAAGAAGTGGCGCTGCAGAAGGGATGTTCTTCCTGACCAGAAGTATTGTGGTCTGCATGTCCACAGAGGAGCAAAGAGGCAAACGAAAGACTCCCAGCCAATTGGTGTTCCTTCTAGTTCAGTTGCTTCCATGAACACTGCTCAGATCTCTCAGACGACATCCACTACCAAAAAAACTGATCGTGCAATCCCCAATACAAATCTCAGCATGTCCATCCCAGCAAGGCCCCCACCGATGCAAAATGATGAAAAAAGCAATTCAAGCGGAGATAGTGACACGACCATTACAGACACCAGCCTTGCTGCTTACGAGGGTAGTTATGTTTCATCA
>Maldo_GDDH_06G1014700
ATGAGCGGGTCGTCAGTGGGCGCTGGAGGTCACGCGCCGCTCTTCACAGTGGCGCAATGGGCTGAGATGGAGCATCAAGCTTTGATATTCAAGTATCTCAAGGCAGGAGTCCCTGTTCCTTCTGAGCTCCTTGCCCCTATTCGCACCAGTTTCAACCTCATTTCCCCCAATTTCTTACCTCACCACCCCACCTGGGGTTATGCTTCCTATTGCGGGAAGAAGATAGACCCGGAGCCGGGGCGGTGCCGGAGGACGGATGGCAAGAAATGGAGGTGCTCCAAAGATGCATATCAGGACTCCAAGTATTGCGAGCGGCACATGAACCGCGGCCGCAATCGTTCAAGAAAGCTTGTGGAATCACAAACTGCCTCCCAATCTTTGTCAACTGTGACGTCAGACAGTGTGATCGGGGGCTCCAGCCACAGTGGGAGCTTCCAGAGCATGCCCTTACACTCAATTGGAAATAGTGGAGGCCTATGCTTTGGAGGCAATGGATCCGAGTTGAAGATGGAGGCTATACCGTATGGGGTGTCTAACAGGGGAACCAGGGGGTGCAATACAGCTGGATCAGAAGAACACAATTTCATGTCAGAAGCTAAGAGGTGTGTTCAGGCGCACGGTACTGTAGACAGTCCGTGGCGTCTAATGGAGCCTCAAGTTCCCTTAAAATCAGAACTGAGAAATAGTTCTCTTTGGCTAAACAACAGCTCTCAGCTACAGACATTACAAACTATGGAGTCATTGAGTGATGCTGCTGCAATCACCAAACAAGAGTATGTTGGTGGAGAATTTGGCTTACCAGGATCTCAAAAACACGAACAAAATTCTCTTCAGCCTTTATTTGATGAGTGGCCTAAGTCGAGGGATCTGGGGTTCCATCTGAATGATCATAGATCAAACACGACTGAGCTGACAATGTCTAATGCAGGGGCCACCCCTAAATATTGCACAAGGAGTGCTGAGTCACCCAATGATGCCTATACT
>Maldo_GDDH_06G1121000
ATGGGAAAAAGAAATGGGTTTGCTGAGAAGGGAGCAGCAGCAGAAACAGAGTGGCTGGGTTTGATGATGCAAAACACTCAGCAGACCCAGCAATCATTTCCTCGGAAGAAGACGATGACGGTGATGCATCATCATCCTCATCATCATGATCCTCTGCTTGCCAGTGCAGGAAGAGAAGCTTGTGGGGTTTGGGATAACAGTCCTGGTGCTGGTGGTGGACCTTTGTTTTGCAACACAAGCAATCCAGTCCCGACTTGTCCGACTGATTTATACAATCCTGTCGGTTCTGATTTTGTCCTCCCAAAGTCTCTGCAGCACCATCTGCCTTGCTCTGATCACACCTTGGCTTTCAGTTCCATAGGTGGAATGGTGAATGCGAGACTCCCTTTTACAGCAGCTCAAAGGGAAGAGCTTGAGAGACAGACAATGATTTACAAGTACATGATGGACTCTTCCCCTGTCCCTCCCCAATTACTTTTACCAACTTCCAAGAACACATCAATTGTCCCTCGTTTGTTCCCAAACTTGGTGAAGGGTTCACTGGAGTTGGGGATTTCTGGGAGCTCTGATCCGGAGCCATGGAGGTGCAAAAGAACAGATGGAAAAAAATGGAGGTGTTCCAGAGATGTAGCTCCGGATCTGAAGTACTGTGAGAGACATGCTCACAAGACCAGGAACCGTTCAAGAAAGCCTGTGGAATCCCAAACCCTAAACCCCAACTTCCTCACCAACAACAACAACATGAGAAGTCCTACGTCTAATTTTTTCAGACAAAGCAACATCACCAACCAGCAAAGTCTATATTCTAGCAACATGGTTCCTAGTGCTGCCGCTGCTGCTGGACCACATGTCCAACCCAGGTCCTTGGCTTGGTTCATGAATGGGGAAGCCCCAGCTGTGGGTGGCTCAAACCAAGAGTGGGAGCAAATGATGCAATTCAAGCTGGGCCTAAAGAGCAGCAGTCACAACTACACAAAGCCTACTAACACAGATGTGGATGTTCCAAAGCAACAAACTGAAGGCTCACTGAATTTGCACACAGATTACAGCGGTGAAATCCAAGGCCTGCAAATTCAACAGACAAGGCATTTCATTGATGCATGGTCAACATCAACGTCAGCAGAGAGAGAAGAAGATAGAGTTTTTGTTTCTCCAAACCAGAAGCTGCCCTTTTCATCTCTCACTCTATCAATGTCTGGAGGGGAAGGAAGCAATGAAGAGAGGGAAAATACCCAAATGGGGCTTGGGGTTTTGGGGGAAGAGAGGGAAAGTGTTGGGGGTTTGAAGTCCCAGTGGATGAACCCTATGTCATGGATGATGGGGTCACCACCTGGTGGACCATTGGCTGAAGCTTTGTGCCTTGGCATTGCTGGTGGATCTAAAGGCTGCAACAGTGGCTCCACGAGCTGTAAGAGCTCTAGTGGACATGGTAGGCAAGAATTT
>Maldo_GDDH_07G1297800
ATGATGATGGTCCATCATGATAATCACCGCCGTCCATTTCCACCATCAGACACAACACCTGCTCCTGATGCTGGTGGTCCCACATGTAACAGGCCTCCTCCTACATACGACGATGTCGTTGCAGCTAGTACTGGTACTGGTTCTTCGAGTGGCGGTGGTGCAGTTTTAAGAAACTTGCAGCCTTTTGACATTCGAACACACACTTGTTCTGCAGGAGGGATGACGACGTCGTTTGGATTTCCTTTCACAAATGCACAGTGGAAGGAGCTTGAGAGACAAGCTATGATATACAAATACATGGTGGCTTCTCTCCCTGTTCCCCGTGATCTCCTCTTTCCCCTCACTACAACTCCCCCTGGAACAACAGCTGCTTCCCAATCTCCCTCGGGAGGTACGTTCAATCTCCGGCTATCGAACAGCACAGATCCGGAGCCGGGGCGGTGCAAGAGAACAGACGGGAAAAAATGGCGGTGCTCGAGAGACGTAGCGCCGGACCAGAAGTACTGCGAGCGTCACATGCACAGAGGCCGACCCCGTTCAAGAAAGCATGTGGAAGTTCATGCCACCGCCGCAAGCAAGAGGGTTCGCCACGACATCAATCTTGCTCCTCCTCTTCCGACAGTATCTCAGGAAACCGTGTCGATTTCGAACCCTGGAAATAGAATCAACAAAAATGTCTGCTCATCTCGGTTTATGGGATCTAATCTTCATCCGTACGGTCCGTCTCCAGTGTTTCCCGAGAGGGATGGTGCAAAGTTTGCATCTTTCGAATCTATGAACTCTGCTTCAGCAAACAGAGAACCCAGGAACTTGGACTGGCTGATGATGAAAGGAGAACCTGTATCTGATGCACAATGGCACCAACTGATGCATAGCAAAACAGAGCTGAGCACCAAGATCCCGTATTTCGACCCGAATTCCTCTGTTTTCAGCAATCGTTCCGAAGAGGAGTCTTTCTTGAATCTGAATTCGTATGCGAATTTCAACGCCGGAGAGGATCAGCAAGACTGCGGCGAGTGCAATTTGTTTCTCAATCCGGATGTGGCTCCTTTAGAAAGTCCCCTGCTTGAAGAAACCCCAAGATATTTCATTGATGCATGGTCTAAAGCAGTGATGGATGAAGCCAACCCTGTTAACAACAATGACAACAGCTCAGCTCCGTCGAGCGGGCAGCTCTCCCCTTCTTCGCTTACCCTATCGATGGGCGGGTACAACACCATCAGTGAGGAAATGGGTCAGACTCAGATGAGCTTAGGAACCAGTGGAAATGGGATGATGCCGAGGGTTTCGACGTGGCCTGCTTCAGCACCTGGCGGCCCATTGGCTGAGGTCCTTAAACCGACCACTAGCGCGGCCTCAAATCCTTCGTCTCCGGTCACAACCGGTACTACTACTAATGGAGAATTGGGCAGTCCATTGGCGGTGTCACCGCCGTCGGGAGTTCTTCAGAAAAAGTTTGTTTCACCGTCTGATAGCAGTGGTAATAGCAGCCCAACCCTTGCAAGTTCAAGGGCCAAGCCAGAGATTGTCTCTCTGTGGTTGAATCAGAGCAAAGCA
>Maldo_GDDH_09G1183300
ATGATGAATGGAAATCCAAGTAGTGCAGCAAGAAATAGGTATCCCTTCACAGCAACTCAGTGGCAAGAGCTAGAACATCAAGCCCTAATCTTCAAGTACATGGCCTCAGGAGTCCCCATCCCCAATGACCTTGTCTACTCTTTCAAAAGAAGGTTGGACTCCTCCATTTCCTCAAGACTCTTCCCCCATCACCCCATGGGATGGGGGTGTTATGAGATGGGATTTGGCAGAAAAGTAGACCCAGAGCCAGGGAGGTGCAGAAGAACAGATGGCAAAAAATGGAGGTGTTCAAAGGAAGCATATCCGGATTCCAAGTACTGCGAGAGGCACATGCACAGAGGCAGAAACCGTTCAAGAAAGCCTGTGGAAGTTTCCTCTTCTTCTTCTGCATTATCATCTCCTACTGCGGCATCCACAGCAACAGCTGAGCACCTTTCTTCTCCTTCTGCCACCTCACCATCATCTTCCCTCCACAGAAACCTCTGCAAAACCTCCTCTTCTTCCTACACTCTCACTCCACTCTCCTCATCAATCTCCACTCAACAAACCAACCAGTCAAATTCATCTCTCTACCCTTTCCTTAATTATCCTTATTCTTCCTCCTCTTCCAGTTCTACCCCTCAGCTTTTTCTGAACTCTGCATCTTATTCAGATAAAGATTACAGGTATTTTCAAGGAGCAAAGGAAGGTGTGGATGAGCTAGCTTTCTTTCCAGATTCTTCAGCAAATGAAAGAAACTTATTAATGAATTCCTACAGAGGCTACTCCCCCACCCAACAATCACAGGAGGACCAACAGCAACATTGTTTTGTTTGGGGGACTGATTTCAAATCAGTTAAAACAGAGAAAGAATCAGCAGCAGCTGAATCCCAAAAGTCACTCCACCACTTCTTTGGAGAGTGGCAGCAGCCAGCCAAGAGCTCAGGAGACACCTGGCTTGATCTTGCTTCTAATTCTGGAGGTCCTAATGACGGT
>Maldo_GDDH_14G1137600
ATGGGACAAAGAAATGGGTTTGCTGAGAAGGGAGCAGCAGCAGAAACAGAGTGGCTGGGATTGATGATGCGAAAAACCCAGCAAACCCAGCAATCATTTCCTCGGAAGAAGACGATGATGGTGATGAATCACCATAATCATCATCATGATCCTTTGCTTGCCAGTGCAGGAAGAGAAGCTTGTGGGGTTTGGGATAACAGTCCTGCTTCTGGTGGTGGACTTTTGTTTTGCAACACAAGCAATCCAGTCTCGAGTTGTCCGACTGATTTATATCCTGTCGGCTCTGATTTTGTCCTCCCAAAGTCTCTACAGCACCATCTGCCTTGCTCTGATCACAGCTTGGCTTTCAGTTCCACAGGTGGAATGGTGAATGCGAATGAGAGAGTTCCTTTTACATCAGCTCAAAGGGAAGAGCTTGAGAGACAGACAATGATTTACAAGTACATGGACTCTTCCCCTGCCCCTCCCCAATTACTTTTACCAATTTCCAAGTTCCCAAATTTGGTGAAAGGTTCACTGGAGTTGGGGATTTCCGGGAGCTCAGATCCGGAGCCATGGAGGTGCAAAAGAACAGATGGCAAAAAATGGAGGTGTTCCAGAGATGTAGCTTTTGATCAGAAGTATTGTGAGAGACATGCTCACAAGACCAGGAACCGTTCAAGAAAGCCTGTGGATTCCCAAACCCTAAACCCCAACCTCCTCACCAACAACAACAACATGAGAAGTCCTAGGTCTAATTTTTTCAGACAAAACCACATCAGCAGCCAGACAACTCCATTTTCTTGCAACATGGTTCCTAGTACTGCTGCTGGTGGATCACATGTCCAACCCAGGTCGTCGGCATGGTTCATGAATGGGGAAGCCCCAGCTGTGGATGGTTCAAACCAAGAGTGGGAACAAATGATGCAATTCAAGTTGGGCCTAAAGAGGAGCAGCAGCAGCTGCCCCTACACGAAGCCTACTAACAGAGATGTGGATATTCCGAAGCAGCAAACTGAAAGCTCACTAAATTTGCACACAGATTACACAGGTGAAATCCAAGGCCTGCAAACTCAACAGACAAGGCAAATCATCGATGCATGGTCCACGTTAGCATCAGCAGAGAGAGAAGACAGGGTCTTTGTTTCTTCAAACCAGAAGCTTCCCATTTCATCTCTCACTCTATCAATGTGTGGTGGGGAAGGAAGCAATGAAGAGAGAGGAAGTACCCTAATGGGGATTGGGGTTTTGGGGGCAGAGAGGGAAAGTGTTGGGGATTTGAAGTCTCAGCGGGCGAACCCCATGTCTTGGGTGATGGGGTCACCACCTGGTGGACCATTGGCTGAAGCTTTGTGCCTTGGCATTGCTGGTGGTTCTAATGGCAGCGACAGTGGCTCCACCAGCTATAGGAGCTCACGTGGAGATGGTAGACAAGAATATGGTTTGATTAAC
>Maldo_GDDH_15G1216000
ATGAGTAGCACTGGAAGAAGCGGCAGGTTTCCTTTCACTCCATCTCAGTGGCAGGAGCTTGAGCACCAAGCTCTTATCTACAAGTACATGGTTTCTGGAATCTCCATCCCTCCTGATCTCCTCTTCTCCCTCAAAAGAAGCTCCTGCAGCTTGGACTCCCCTCTCCCTCCAAAGATCTTCTCTCACCACCCTCCTCACATTGGATGGAACTGTTTCCAGATGGGATTAGGAAGAAAAATAGACCCAGAGCCAGGAAGGTGCAGAAGAACAGATGGGAAAAAATGGAGGTGCTCAAAAGAGGCGTTTCTGGATTCGAAATACTGCGAGAGGCACATGCACAGAGGGAAAAACCGTTCAAGAAAGCCTGTGGAAGTTCTCAAAACACCACCAATTTCAACACCAAAGTCATCAAACACTTCAACAAGTACCACCAAAATCAACGCTTGTTCTGCTTCTCCAAGTCCTGCAGCTTTTCATTCCCTTTCCTCATCGCTCTCTTCTCTCTCCTCCTCTGATTCCCACCCTTACCCTTTCCTCTATCATCATCACTCACCTTCTTCAAGGCCTCCTGGAATTGGATTCCCACATCAAGAGAGAAACACTACCTCCTTGTTTTTGGACTCTGGTTCTTATCCCCAACCCAGCTCAGAATACAGGTATGCTTATGGGATGAAGGAGGAGGTGGATGAACATGCATTCTTCTCAGAGCCTTCAGGCACAGTGAGAGGCTTCTCTGGCTCTTCATCCATGGACGATTCGTGGCAGTTCACACCGCTCACAATTAGTACTTCTTCGTCGTCGAAACAGAGAAGCTGCTCTGCTTTTCAGAGTGATCAGCAGGATCAGCAGCTTCGGAGCATCAAACATCAAAAGCAAGATCATCATCAGCAGCAGCAGCATTACTACGCTATGGACCGAAATGAAGGATCCCAGAAGACCGTTCATCGATTCTTCGATGAATGGCCCCCTAAAGATAAAGATTCGTGGCTCGATTTGGATGATAAATCATCGAACAGCGGATCGGTTTCCACCACCAGGCTCTCAATCTCCATTCCTACCTCTGGTCATGACTTCCCCGTCTTCACCTCAAGACATCATAATAATGAC
>Maldo_Gala_02g007700
ATGAATAGCACTGGAAGAAACAGCCGGTTTCCTTTCACTCCAACTCAGTGGCAAGAGCTTGAGCACCAAGCTCTTATCTACAAGTACATGGTTTCTGGAATCTCCATCCCTCCTGATCTCCTCTTCTCCCTCAAAAGAAGCACCTACAACTTGGACTCCCCTCTCCCTCCAAAGCTCTTCTCTCACCACCCTCCTCACATTGGATGGAACTGTTTCCAGATGGGATTAGGGAGAAAAATAGACCCAGAGCCAGGAAGGTGCAGAAGAACAGACGGGAAAAAATGGAGGTGCTCAAAAGAGGCGTTTCCGGATTCGAAATACTGCGAGAAGCACATGCACAGAGGGAAAAACCGTTCAAGAAAGCCTGTGGAAGTTCTGAAAACATCACAAATTTCAACAACAAACTCATCAGACACTTCAACAATTACCACCAGAATCAACACTTCTTCTGCTTCTCCAAGTCCTGCAGCTTTTCATTCCCTTTCATCATCACTCTCTTCTCTCTCCTCTGATTCCCACGCTTACCCTTTCCTCTATCATCATAACTCACCTTCTCCAAGGCCTACTGGAATCGGATTCCCACATCAAGAGAGAAGCACTACTTCCTTGTTTTTGGACTCTGGTTCTTATCCCCAACCCAGCTCAGATTACAGAAACAGGTATGCTTATGGGATGAAAGAGGAGGTGGATGAACATGCATTCTTCTCAGAGCCTTCAGGCACAGTGAGAGGCTTCTCTGGCTCTTCATCCATGGACGATTCCTGGCAGTTCACACCGCTCACAATTAGTACTTCTTCGTCTTCGAAACAGAGAAGCTGCTCTGCTTTTCAAAGTGATCAGCAGCTTCAGAGCATCAAACATCAAAAGCAAGATCATCATCAGCAGCAGCAGCATTACTATGCTTTGGACAGAAACGAAGGATCCCAGAAGACCATTCATCGATTCTTCGACGAATGGCCCCCGAAAGATAAAGATTCATGGCTCGATTTGGATGATAAATCATCAAACAGCGGATCGGTTTCCACAACCAGGCTCTCAATCTCCATCCCTACTTCTGCTCATGACTTCCCCATCTTCACCTCAAGACATCATAATAATGAC
>Maldo_Gala_02g017080
ATGGAGGATGGAATTATGAGGAGAGAGAAAGAGGAGAGAGAAGAGGTGAAACTTGGACTTGGTATTGGGGTTGGTTGTAATTATGGTGATCAGAACGGGAAGAAGAAGAAGATGAAGTGTGGTGGCGGTGGTGGTGGTGTTGGTGGTGGTTGTGGTGGTGGGTTTACGGCTGTGCAGCTGCATGAGCTGGAGGAACAAGCGCTTATCTATAAGCACTTAGCTGCCGGGGTACCAGTGCCGGTTCAGCTTTTGGTTCCAATATGGAACAGTGTGGCTGCCTCTTTTGGCTCCTCAAATGCTGCTGCTATCTATCAGCACTTCCCCACCTTTATAGGATTCAATCCTGTGGGGGGCTTTGACTATCGAAGTAAAATGGATCCTGAGCCGGGAAGGTGCAGAAGAACAGATGGAAAGAAATGGAGGTGTAGTAAGAGTGTAGTTCCTGGTCAGAAATACTGTCAGCAACACATGCACAGAGGCTGCCAGCGTTCAAGAAAGCATGTGGAAACTTCTGAAACGTCTTCTCCTTCCAGCGCAAAACAACCCAAGAATTCAGATGCTGAGTTGTGCAGTTCAAAGACAAACCTTCGGATTTCAACTCCGAATGGCCTTCATCTTAAGGCCCAATCCTCGGATAATATTGGTGTCAGCCAAGGTACAACCAATGCCTCCAGTGGCTATCAAGAATGTAAGACAAACATCCGATCTGTTACAACTACATCCGTTGCCATGATACCTGCCAATAGAACTGCTACATCCCCTGCTTCTGCAGTCACTATTGCACATGCTGGACCAACCGCTGCCACCAACAGCAGTAGCAACAAAAATAGCATCAGCATTGGTGTAAAAGAATATAGTAGCAACCATGCTGGTGACAATTGCATGATCAGAGGAAGCAGCCTCAACAGAAATAGCACCATTGTTGGTAGTACTATATCACCAGGATTGGGCTTCTCCCCGAAGAGCGTTCTTCAGGGTAGACAAATGACTTTTCTAATTTCCAATGGCGTATGCTTCAACAATAGTAGCGGGACAGAGCTTGAACCAAGGAGGTGTAGGAGAACGGATGGAAAGAAGTGGCGCTGCAGAAGGGATGTTCTTCCTGACCAGAAGTATTGTGGTCTGCATGTCCACAGAGGAGCAAAGAGGCAAACGAAAGACTCCCAGCCAATTGGTGTTCCTTCTAGTTCAGTTGCTTCCATGAACACTGCTCAGATCTCTCAGACGACATCCACTACCAAAAAAACTGATCGTGCAATCCCCAATACAAATCTCAGCATGTCCATCCCAGCAAGGCCCCCACCGATGCAAAATGATGAAAAAAGCAATTCAAGCGGAGATAGTGACACGACCATTACAGACACCAGCCTTGCTGCTTACGAGGGTAGTTATGTTTCATCA
>Maldo_Gala_06g001620
TTAAGTGTCTGCCTCTCTCGAGTACAAAACACAGACCAGATACTCTCATTTCCTCGCTTCCCGACGAATTTGGCAAAACCCTTCTTCTCCACCACCGTCTCCAACTCCAAGTCTGAAATGAGCGGGTCGTCAGTGGGCGCTGGAGGTCACGCGCCGCTCTTCACAGTGGCGCAATGGGCTGAGATGGAGCATCAAGCTTTGATATTCAAGTATCTCAAGGCAGGAGTCCCTGTTCCTTCTGAGCTCCTTGCCCCTATTCGCACCAGTTTCAACCTCATTTCCCCCAATTTCTTACCTCACCACCCCACCTGGGGTTATGCTTCCTATTGCGGGAAGAAGATAGACCCGGAGCCGGGGCGGTGCCGGAGGACGGATGGCAAGAAATGGAGGTGCTCCAAAGATGCATATCAGGACTCCAAGTATTGCGAGCGGCACATGAACCGCGGCCGCAATCGTTCAAGAAAGCTTGTGGAATCACAAACTGCCTCCCAATCTTTGTCAACTGTGACGTCAGACAGTGTGATCGGGGGCTCCAGCCACAGTGGGAGCTTCCAGAGCATGCCCTTACACTCAATTGGAAATAGTGGAGGCCTATGCTTTGGAGGCAATGGATCCGAGTTGAAGATGGAGGCTATACCGTATGGGGTGTCTAACAGGGGAACCAGGGGGTGCAATACAGCTGGATCAGAAGAACACAATTTCATGTCAGAAGCTAAGAGGTGTGTTCAGGCGCACGGTACTGTAGACAGTCCGTGGCGTCTAATGGAGCCTCAAGTTCCCTTAAAATCAGAACTGAGAAATAGTTCTCTTTGGCTAAACAACAGCTCTCAGCTACAGACATTACAAACTATGGAGTCATTGAGTGATGCTGCTGCAATCACCAAACAAGAGTATGTTGGTGGAGAATTTGGCTTACCAGGATCTCAAAAACACGAACAAAATTCTCTTCAGCCTTTATTTGATGAGTGGCCTAAGTCGAGGGATCTGGGGTTCCATCTGAATGATCATAGATCAAACACGACTGAGCTGACAATGTCTAATGCAGGGGCCACCCCTAAATATTGCACAAGGAGTGCTGAGTCACCCAATGATGCCTATACT
>Maldo_Gala_06g011530
ATGGGAAAAAGAAATGGGTTTGCTGAGAAGGGAGCAGCAGCAGAAACAGAGTGGCTGGGTTTGATGATGCAAAACACTCAGCAGACCCAGCAATCATTTCCTCGGAAGAAGACGATGACGGTGATGCATCATCATCCTCATCATCATGATCCTCTGCTTGCCAGTGCAGGAAGAGAAGCTTGTGGGGTTTGGGATAACAGTCCTGGTGCTGGTGGTGGACCTTTGTTTTGCAACACAAGCAATCCAGTCCCGACTTGTCCGACTGATTTATACAATCCTGTCGGTTCTGATTTTGTCCTCCCAAAGTCTCTGCAGCACCATCTGCCTTGCTCTGATCACACCTTGGCTTTCAGTTCCATAGGTGGAATGGTGAATGCGAGACTCCCTTTTACAGCAGCTCAAAGGGAAGAGCTTGAGAGACAGACAATGATTTACAAGTACATGATGGACTCTTCCCCTGTCCCTCCCCAATTACTTTTACCAACTTCCAAGAACACATCAATTGTCCCTCTGGTGAAGGGTTCACTGGAGTTGGGGATTTCTGGGAGCTCTGATCCGGAGCCATGGAGGTGCAAAAGAACAGATGGAAAAAAATGGAGGTGTTCCAGAGATGTAGCTCCGGATCTGAAGTACTGTGAGAGACATGCTCACAAGACCAGGAACCGTTCAAGAAAGCCTGTGGAATCCCAAACCCTAAACCCCAACTTCCTCACCAACAACAACAACATGAGAAGTCCTACGTCTAATTTTTTCAGACAAAGCAACATCACCAACCAGCAAAGTCTATATTCTAGCAACATGGTTCCTAGTGCTGCCGCTGCTGCTGGACCACATGTCCAACCCAGGTCCTTGGCTTGGTTCATGAATGGGGAAGCCCCAGCTGTGGGTGGCTCAAACCAAGAGTGGGAGCAAATGATGCAATTCAAGCTGGGCCTAAAGAGCAGCAGTCACAACTACACAAAGCCTACTAACACAGATGTGGATGTTCCAAAGCAACAAACTGAAGGCTCACTGAATTTGCACACAGATTACAGCGGTGAAATCCAAGGCCTGCAAATTCAACAGACAAGGCATTTCATTGATGCATGGTCAACATCAACGTCAGCAGAGAGAGAAGAAGATAGAGTTTTTGTTTCTCCAAACCAGAAGCTGCCCTTTTCATCTCTCACTCTATCAATGTCTGGAGGGGAAGGAAGCAATGAAGAGAGGGAAAATACCCAAATGGGGCTTGGGGTTTTGGGGGAAGAGAGGGAAAGTGTTGGGGGTTTGAAGTCCCAGTGGATGAACCCTATGTCATGGATGATGGGGTCACCACCTGGTGGACCATTGGCTGAAGCTTTGTGCCTTGGCATTGCTGGTGGATCTAAAGGCTGCAACAGTGGCTCCACGAGCTGTAAGAGCTCTAGTGGACATGGTAGGCAAGAATTT
>Maldo_Gala_07g025020
ATGATGATGGTCCATCATGATAATCACCGCCGTCCATTTCCACCATCAGACACAACACCTGCTCCTGATGCTGGTGGTCCCACATGTAACAGGCCTCCTCCTACATACGACGATGTCGTTGCAGCTAGTACTGGTACTGGTTCTTCGAGTGGCGGTGGTGCAGTTTTAAGAAACTTGCAGCCTTTTGACATTCGAACACACACTTGTTCTGCAGGAGGGATGACGACGTCGTTTGGATTTCCTTTCACAAATGCACAGTGGAAGGAGCTTGAGAGACAAGCTATGATATACAAATACATGGTGGCTTCTCTCCCTGTTCCCCGTGATCTCCTCTTTCCCCTCACTACAACTCCCCCTGGAACAACAGCTGCTTCCCAATCTCCCTCGGGAGGTACGTTCAATCTCCGGCTATCGAACAGCACAGATCCGGAGCCGGGGCGGTGCAAGAGAACAGACGGGAAAAAATGGCGGTGCTCGAGAGACGTAGCGCCGGACCAGAAGTACTGCGAGCGTCACATGCACAGAGGCCGACCCCGTTCAAGAAAGCATGTGGAAGTTCATGCCACCGCCGCAAGCAAGAGGGTTCGCCACGACATCAATCTTGCTCCTCCTCTTCCGACAGTATCTCAGGAAACCGTGTCGATTTCGAACCCTGGAAATAGAATCAACAAAAATGTCTGCTCATCTCGGTTTATGGGATCTAATCTTCATCCGTACGGTCCGTCTCCAGTGTTTCCCGAGAGGGATGGTGCAAAGTTTGCATCTTTCGAATCTATGAACTCTGCTTCAGCAAACAGAGAACCCAGGAACTTGGACTGGCTGATGATGAAAGGAGAACCTGTATCTGATGCACAATGGCACCAACTGATGCATAGCAAAACAGAGCTGAGCACCAAGATCCCGTATTTCGACCCGAATTCCTCTGTTTTCAGCAATCGTTCCGAAGAGGAGTCTTTCTTGAATCTGAATTCGTATGCGAATTTCAACGCCGGAGAGGATCAGCAAGACTGCGGCGAGTGCAATTTGTTTCTCAATCCGGATGTGGCTCCTTTAGAAAGTCCCCTGCTTGAAGAAACCCCAAGATATTTCATTGATGCATGGTCTAAAGCAGTGATGGATGAAGCCAACCCTGTTAACAACAATGACAACAGCTCAGCTCCGTCGAGCGGGCAGCTCTCCCCTTCTTCGCTTACCCTATCGATGGGCGGGTACAACACCATCAGTGAGGAAATGGGTCAGACTCAGATGAGCTTAGGAACCAGTGGAAATGGGATGATGCCGAGGGTTTCGACGTGGCCTGCTTCAGCACCTGGCGGCCCATTGGCTGAGGTCCTTAAACCGACCACTAGCGCGGCCTCAAATCCTTCGTCTCCGGTCACAACCGGTACTACTACTAATGGAGAATTGGGCAGTCCATTGGCGGTGTCACCGCCGTCGGGAGTTCTTCAGAAAAAGTTTGTTTCACCGTCTGATAGCAGTGGTAATAGCAGCCCAACCCTTGCAAGTTCAAGGGCCAAGCCAGAGATTGTCTCTCTGTGGTTGAATCAGAGCAAAGCA
>Maldo_Gala_09g015830
ATGATGAATGGAAATCCAAGTAGTGCAGCAAGAAATAGGTATCCCTTCACAGCAACTCAGTGGCAAGAGCTAGAACATCAAGCCCTAATCTTCAAGTACATGGCCTCAGGAGTCCCCATCCCCAATGACCTTGTCTACTCTTTCAAAAGAAGGTTGGACTCCTCCATTTCCTCAAGACTCTTCCCCCATCACCCCATGGGATGGGGGTGTTATGAGATGGGATTTGGCAGAAAAGTAGACCCAGAGCCAGGGAGGTGCAGAAGAACAGATGGCAAAAAATGGAGGTGTTCAAAGGAAGCATATCCGGATTCCAAGTACTGCGAGAGGCACATGCACAGAGGCAGAAACCGTTCAAGAAAGCCTGTGGAAGTTTCCTCTTCTTCTTCTGCATTATCATCTCCTACTGCGGCATCCACAGCAACAGCTGAGCACCTTTCTTCTCCTTCTGCCACCTCACCATCATCTTCCCTCCACAGAAACCTCTGCAAAACCTCCTCTTCTTCCTACACTCTCACTCCACTCTCCTCATCAATCTCCACTCAACAAACCAACCAGTCAAATTCATCTCTCTACCCTTTCCTTAATTATCCTTATTCTTCCTCCTCTTCCAGTTCTACCCCTCAGCTTTTTCTGAACTCTGCATCTTATTCAGATAAAGATTACAGGTATTTTCAAGGAGCAAAGGAAGGTGTGGATGAGCTAGCTTTCTTTCCAGATTCTTCAGCAAATGAAAGAAACTTATTAATGAATTCCTACAGAGGCTACTCCCCCACCCAACAATCACAGGAGGACCAACAGCAACATTGTTTTGTTTGGGGGACTGATTTCAAATCAGTTAAAACAGAGAAAGAATCAGCAGCAGCTGAATCCCAAAAGTCACTCCACCACTTCTTTGGAGAGTGGCAGCAGCCAGCCAAGAGCTCAGGAGACACCTGGCTTGATCTTGCTTCTAATTCTGGAGGTCCTAATGACTTAATTTTGAAGGCCAAGGGAGTACTTGCTGTTGGTGGGTCATTGGACTTTTTC
>Maldo_Gala_14g013370
ATGGGACAAAGAAATGGGTTTGCTGAGAAGGGAGCAGCAGCAGAAACAGAGTGGCTGGGATTGATGATGCGAAAAACCCAGCAAACCCAGCAATCATTTCCTCGGAAGAAGACGATGATGGTGATGAATCACCATCATCATCATCATGATCCTTTGCTTGCCAGTGCAGGAAGAGAAGCTTGTGGGGTTTGGGATAACAGTCCTGCTTCTGGTGGTGGACTTTTGTTTTGCAACACAAGCAATCCAGTCTCGAGTTGTCCGACTGATTTATATCCTGTCGGCTCTGATTTTGTCCTCCCAAAGTCTCTACAGCACCATCTGCCTTGCTCTGATCACAGCTTGGCTTTCAGTTCCACAGGTGGAATGGTGAATGCGAATGTGAGAGTTCCTTTTACATCAGCTCAAAGGGAAGAGCTTGAGAGACAGACAATGATTTACAAGTACATGGACTCTTCCCCTGCCCCTCCCCAATTACTTTTACCAATTTCCAAGTTCCCAAATTTGGTGAAAGGTTCACTGGAGTTGGGGATTTCCGGGAGCTCAGATCCGGAGCCATGGAGGTGCAAAAGAACAGATGGCAAAAAATGGAGGTGTTCCAGAGATGTAGCTTTTGATCAGAAGTATTGTGAGAGACATGCTCACAAGACCAGGAACCGTTCAAGAAAGCCTGTGGATTCCCAAACCCTAAACCCCAACCTCCTCACCAACAACAACAACATGAGAAGTCCTAGGTCTAATTTTTTCAGACAAAACCACATCAGCAGCCAGACAACTCCATTTTCTTGCAACATGGTTCCTAGTACTGCTGCTGGTGGATCACATGTCCAACCCAGGTCGTCGGCATGGTTCATGAATGGGGAAGCCCCAGCTGTGGATGGTTCAAACCAAGAGTGGGAACAAATGATGCAATTCAAGTTGGGCCTAAAGAGGAGCAGCAGCAGCTGCCCCTACACGAAGCCTACTAACAGAGATGTGGATATTCCGAAGCAGCAAACTGAAAGCTCACTAAATTTGCACACAGATTACACAGGTGAAATCCAAGGCCTGCAAACTCAACAGACAAGGCAAATCATCGATGCATGGTCCACGTTAGCATCAGCAGAGAGAGAAGACAGGGTCTTTGTTTCTTCAAACCAGAAGCTTCCCATTTCATCTCTCACTCTATCAATGTGTGGTGGGGAAGGAAGCAATGAAGAGAGAGGAAGTACCCTAATGGGGATTGGGGTTTTGGGGGCAGAGAGGGAAAGTGTTGGGGATTTGAAGTCTCAGCGGGCGAACCCCATGTCTTGGGTGATGGGGTCACCACCTGGTGGACCATTGGCTGAAGCTTTGTGCCTTGGCATTGCTGGTGGTTCTAATGGCAGCGACAGTGGCTCCACCAGCTATAGGAGCTCACGTGGAGATGGTAGACAAGAATATGGTTTGATTAAC
>Maldo_Gala_15g019920
ATGAGTAGCACTGGAAGAAGCGGCAGGTTTCCTTTCACTCCATCTCAGTGGCAGGAGCTTGAGCACCAAGCTCTTATCTACAAGTACATGGTTTCTGGAATCTCCATCCCTCCTGATCTCCTCTTCTCCCTCAAAAGAAGCTCCTGCAGCTTGGACTCCCCTCTCCCTCCAAAGATCTTCTCTCACCACCCTCCTCACATTGGATGGAACTGTTTCCAGATGGGATTAGGAAGAAAAATAGACCCAGAGCCAGGAAGGTGCAGAAGAACAGATGGGAAAAAATGGAGGTGCTCAAAAGAGGCGTTTCTGGATTCGAAATACTGCGAGAGGCACATGCACAGAGGGAAAAACCGTTCAAGAAAGCCTGTGGAAGTTCTCAAAACACCACCAATTTCAACACCAAAGTCATCAAACACTTCAACAAGTACCACCAAAATCAACGCTTGTTCTGCTTCTCCAAGTCCTGCAGCTTTTCATTCCCTTTCCTCATCGCTCTCTTCTCTCTCCTCCTCTGATTCCCACCCTTACCCTTTCCTCTATCATCATCACTCACCTTCTTCAAGGCCTCCTGGAATTGGATTCCCACATCAAGAGAGAAACACTACCTCCTTGTTTTTGGACTCTGGTTCTTATCCCCAACCCAGCTCAGAATACAGGTATGCTTATGGGATGAAGGAGGAGGTGGATGAACATGCATTCTTCTCAGAGCCTTCAGGCACAGTGAGAGGCTTCTCTGGCTCTTCATCCATGGACGATTCGTGGCAGTTCACACCGCTCACAATTAGTACTTCTTCGTCGTCGAAACAGAGAAGCTGCTCTGCTTTTCAGAGTGATCAGCAGGATCAGCAGCTTCGGAGCATCAAACATCAAAAGCAAGATCATCATCAGCAGCAGCAGCATTACTACGCTATGGACCGAAATGAAGGATCCCAGAAGACCGTTCATCGATTCTTCGATGAATGGCCCCCTAAAGATAAAGATTCGTGGCTCGATTTGGATGATAAATCATCGAACAGCGGATCGGTTTCCACCACCAGGCTCTCAATCTCCATTCCTACCTCTGGTCATGACTTCCCCGTCTTCACCTCAAGACATCATAATAGTAAGCTGACTTACAAATGCATTTACTTC
>Maldo_Gala_16g024910
ATGGCCAAACCCCTCTTCTCCATCACCGTCTCCAAGACTGAAATGAGCGGGTCGTCGGTGGGCAATGAAGGTCACGCGCCGCTCTTCACAGTGGCGCAATGGGCTGAGATGGAGAATCAAGCTTTGATATTCAAGTATCTCAAGGCAGGACTCCCTGTTCCTTCTGAACTCCTCGCCCCTATTCGCACCAGTTTCAATCTCATTTCCCCCAATTTCTTACGCCACCACCCCACCTTGGCTTCCTATAGCCGGAAGAAGATGGACCCGGAGCCAGGGCGGTGCCGGAGGACGGATGGCAAGAAATGGAGGTGCTCCAAAGATGCACATCCGGAGTCCAAGTATTGCGAGCGGCACATGAACCGAGGCCGTTATCGTTCAAGAAAGCTTGTGGAATCACAAACTTCCTCTCAATCTTTGTCGACTGTGACGTCAGACAGTGTGATTGGGATCTGCAGCCACAGTGGGAGCTTCCAGAGCATGCCCTTACACTCAATGGGAAATAGTGGAGCTCTATGCTTTGGAAGCAATGCATCTGAGTTGAAGATGGAGAGTATACCATATGGGGTATCTAACAGGGGAACCAGGGGCTGCAATGGATCAGAAGAACATAATTTCGTGTCAGAAGCTAGGAGTGCGAGGTGTCTTCGGGCAGACAGTAATGTAGATAATCCGTGGCTTCTAATGGCGCCTCAAGTTCCCTTGAAATTAGAACCGAGAAATAGTTCTCTTTGGCTAAACAACAGCTCTCATCTACAGACATTACAAAATATGGAGCCATTGAGCGTTAATGCTGAAATCACCAAACATGAGTATGTTGGTGAAGAGTTTGGCTTACCAGGATCTCAAAAACACGAACAGCATTCTCTTCAACCTTTCTTTGACGAGTGGCCTAAGTCAAAGGATCTGGGGTTCCATCAAAATGATCATAGATCAAACATAACTGAATTGTCAATGTCTAATGCAACGGTTCCTGCTAAATTTTTCCCAAGGAGCGCTGAATCACCCCGTGCATACTGTGGAGATATTGCTAGGAAGCGATATCCAATGTTGTTCTGTCTGTATTTTGTTTGCAGTTCCACGACTGCTATGGATTTCATAGTCACCCACCGTCAGCCGTCGTCGCATAATAATCAGCAGTCACTAGGAGAAATA
>Maldo_Gala_16g025810
ATGGCCAAACCCCTCTTCTCCATCACCGTCTCCAAGACTGAAATGAGCGGGTCGTCGGTGGGCAATGAAGGTCACGCGCCGCTCTTCACAGTGGCGCAATGGGCTGAGATGGAGAATCAAGCTTTGATATTCAAGTATCTCAAGGCAGGACTCCCTGTTCCTTCTGAACTCCTCGCCCCTATTCGCACCAGTTTCAATCTCATTTCCCCCAATTTCTTACGCCACCACCCCACCTTGGCTTCCTATAGCCGGAAGAAGATGGACCCGGAGCCAGGGCGGTGCCGGAGGACGGATGGCAAGAAATGGAGGTGCTCCAAAGATGCACATCCGGAGTCCAAGTATTGCGAGCGGCACATGAACCGAGGCCGTTATCGTTCAAGAAAGCTTGTGGAATCACAAACTTCCTCTCAATCTTTGTCGACTGTGACGTCAGACAGTGTGATTGGGATCTGCAGCCACAGTGGGAGCTTCCAGAGCATGCCCTTACACTCAATGGGAAATAGTGGAGCTCTATGCTTTGGAAGCAATGCATCTGAGTTGAAGATGGAGAGTATACCATATGGGGTATCTAACAGGGGAACCAGGGGCTGCAATGGATCAGAAGAACATAATTTCGTGTCAGAAGCTAGGAGTGCGAGGTGTCTTCGGGCAGACAGTAATGTAGATAATCCGTGGCTTCTAATGGCGCCTCAAGTTCCCTTGAAATTAGAACCGAGAAATAGTTCTCTTTGGCTAAACAACAGCTCTCATCTACAGACATTACAAAATATGGAGCCATTGAGCGTTAATGCTGAAATCACCAAACATGAGTATGTTGGTGAAGAGTTTGGCTTACCAGGATCTCAAAAACACGAACAGCATTCTCTTCAACCTTTCTTTGACGAGTGGCCTAAGTCAAAGGATCTGGGGTTCCATCAAAATGATCATAGATCAAACATAACTGAATTGTCAATGTCTAATGCAACGGTTCCTGCTAAATTTTTCCTAAGGAGCGCTGAATCACCCCGTGATGCCTATACT
>Pyrco_DAP_Chr10v0.1_24726.1
ATGAATAGCACTGGAAGAAACAGCAGGTTTCCTTTCACTCCATCTCAGTGGCAAGAGCTTGAGCACCAAGCTCTTATCTACAAGTACATGGTTTCTGGAATCTCCATCCCTCCTGATCTCCTCTTCTCCCTCAAAAGAAGCACCTACAACTTGGACTCCCCTCTCCCTCCAAAGCTCTTGTCTCACCACCCTCCTCAAATTGGATGGAACTGTTTCCAGATGGGATTAGGGAGAAAAATAGACCCAGAGCCAGGAAGGTGCAGAAGAACAGATGGGAAAAAATGGAGGTGCTCAAAAGAGGCGTTTCCGGATTCGAAGTACTGCGAGAGGCACATGCACAGAGGGAAAAACCGTTCAAGAAAGCCTGTGGAACTTCTCAAAACATCACAAATTTCAACAACAAACTCATCAAACACTTCAACAATTACCACCAGAATCAACACTTCTTCTGCTTCTCCTAGTCCTGCAGCCTTTCATTCCCTTTCATCATCACTCTCTTCTCTCTCCTCCTCTGATTCCCACGCTTTCCCTTTCCTCTATCATCATAACTCACCTTCTCCAAGGCCTACTGGAATCGGATTCCCACATCAAGAAAGAAGCACTACTTCCTTGTTTTTGGACACTGGTTCTTATCCCCAACCCAGCTCAGATTACAGGTATGCTTATGGGATGAAGGAGGAGGTGGATGAGCATGCATTCTTCTCAGAGCCTTCAGGCACAGTGAGAGGCTTCTCTGGCTCTGCATCCATGGACGATTCCTGGCAGTTCACACCGCTAACAATTAGTACTTCTTCGTCTTCAAAACAGAGAAGCTGCTCTGCTTTTCAAAGTGATCAGCCGCTTCAGAGCATCAAACATCAAAAGCAAGATCATCAGCAGCAGCAGCATTACTATGCTTTGGACAGAAACGAAGGATCCCAGAAGACCATTCATCGATTCTTCGACGAATGGCCCCCGAAAGATAAAGATTCATGGCTCGATTTGGATGATAAATCATCGAACAGCGGATCGGTTTCCACCACCAGGCTCTCAATCTCCATCCCTACTTCTGCTCATGACTTCCCCATCTTCACCTCAAGACATCATAATAATGAC
>Pyrco_DAP_Chr14v0.1_35241.1
ATGGAGGGTCCGCAGCGACGACGAGTACTGAGAGGTGGACGACGACGAAGGGTTGCTGATGAATCTCAAGTCGTTGTGCTTGAAGATGGGTTCTGGAGGTTCGTGACGGCGAAGAAGAAGGAATTGGAGGCTCTGAGGTCGCAGATGCCTCTGGCTTTGGGTGATTGTGTCGATCTGGCAAAGTTCGTGATGGAGGCGATATCGGAGGTGTTTTTGGTGGACAATAGAGTAGAAAGGAACGATATGGGGTGTGCAAAGGAGAGGGGTTGCAGAGGAAAGAATGGGAGAGAGGGGTTGGGGGGAGTGGTGAAAGGTTCACTGGAGTTGGGGATTTCTGGGAGCTCAGATCCGGAGCCATGGAGGTGCAAAAGAACAGATGGAAAAAAATGGAGGTGTTCCCGAGATGTAGCTTTTGATCAGAAGTATTGTGAGAGACATGCTCACAAGACCAGGAACCGTTCAAGAAAGCCTGTGGATTCCCAAACCCTAAACCCCAACCTCCTCACCAACAAAAACAACAACATGAGAAGTCCTAGGTCTAATTTTTTCAGACAAAACCACATCAGCAGCCAGACAACTCCATTTTCTTGCAACGTGGTTCCTAGTACTGCTGCTGGTGGATCACATGTCCAGCCCAGGTCCTCGGCATGGTTCATGAATGGGGAAGCCCCAGCTGTGGGTGGTTCAAACCAAGAGTGGGAACAAATGATGCCATCCAAGATGGGCCTAAAGAGGAGCAGCAGCAGCTGCCCCTACACCAAGCCTACTAACACAGATGTGGATATTCCGAAGCAGCAAACTGAAAGCTCACTAAATTTGCACACAGATTGCACGGGTGAAATCCAAGGCCAGCAAACTCAACAGACAAGGCATTTCATCGATGCATGGTCCAAGTCAGCATCAGCAGAGAGAGAAGAAGATAGGGTCTTTGTTTCTTCAAACCAGAAGCTTCCCCTTTCATCTCTCACTCTATCAATGTGTGGTGGGAAAGGAAGCAATGAAGAGAGAGAGAGTACCCAAATGGGGCTTGGAGTTTTGGGGGCAGAGAGGGAAAGTGTTGGGGATTTGAAGTCTCAGTGGACGAACCCAATGTCTTGGATGATGGGGTCACCACCTGGTGGACCATTGGCTGAAGCTTTGTGCCTTGGCATTGCTGGTGGTTCTAATGGCAGCGACAGTGGCTCCACCAGCTATAGGAGCTCACGTGGAGATGGTAGGCAAGAATATGATTTGATTAAC
>Pyrco_DAP_Chr15v0.1_38093.1
ATGAGTAGCACTGGAAGAAGCGGCAGGTTTCCTTTCACTCCATCTCAGTGGCAGGAGCTTGAGCACCAAGCTCTTATCTACAAGTACATGGTTTCTGGAATCTCCATCCCTCCTGATCTCCTCTTCTCCCTCAAAAGAAGCTCCTATAGCTTGGACTCCCCTCTCCCTCCCAAGATCTTCTCTCACCGCCCTCCTCACATTGGATGGAACTGTTTCCAGATGGGATTAGGAAGAAAAATAGACCCAGAGCCAGGAAGGTGCAGAAGAACAGATGGGAAAAAATGGAGGTGCTCAAAAGAGGCGTTTCTGGATTCGAAATACTGCGAGAGGCACATGCACAGAGGGAAAAACCGTTCAAGAAAGCCTGTGGAAGTTCTCAAAACATCAAAGTCATCAAACACTTCAACAATTACCACCAAAATCAACACTTGTTCGGCTTCTCCAAGTCCTGCAGCTTTTCATTCCCTTTCTTCATCGCTCTCTTCTCTCTCCTCCTCTGATTCCCACCCTTACCCTTTCCTCTATCATCATCACTCACCTTCTCCAAGGCCTCCTGGAATTGGATTCCCACATCAAGAGAGAAACACTACTTCCTTGTTTTTGGACTCTGGTTCTTATCCCCAACCCAGCTCAGAATACAGAAGAAACAGGTATGCTTACGGGATGAAGGAGGAGGTGGATGAACATGCATTCTTCTCAGAGCCTTCAGGCACAGTGAGACGCTTCTCTGGCTCTTCATCCTTGGACGATTCCTGGCAGTTCACACCGCTCACAATTAGTACTTCTTCGTCTTCGAAACAGAGAAGCTGCTCTGCTTTTCAGAGTGATCAGCAGGATCAGCAGCTTCAGAGCATCAAACATCAAAAGCAAGATCATCATCATCAGCAGCAGCAGCATTACTACGCTATGGACCGAAATGAAGGATCCCAGAAGACCATTCATCGATTCTTCGACGAATGGCCCCCTAAAGATAAAGATTCGTGGCTCGATTTGGATGATAAATCATCGAACAGCGGATCGGTTTCCACCACCAGGCTCTCAATCTCCATTCCTACGTCTGGTCATGACTTCCCCGTCTTCACCTCAAGACATCACAATAGGGACCCAAATGGACCCAAGATTTTGGCTAAAATATTTGTCAGTGCTGACTCTGAGACTCTGAGCTTCCACAGTTCAACCCAGGAGTGGGATGCAAACCTGGTATTTGAATGGACCATCACTTCTTGGTGGCAATGCAAGTTTGAGTGGAGGTTCCGACATATTGCTTTCTCTGTCCTTGTCTTGGCAGAGGTATTCTCGGAGAGGAAGAAAACTGAGTATTTCGAGATACTTTGTGAAATATGCATTCTCGGAGATGAGGAAGAGTTAGATATTTTTCAGTTCTGCCTTGCCATGGAGGACAGAGACGTCATGCAGGGAAATCCGGCTTTTGAAATTCAGAAATCGGTGTCTCTTCGATTTTTGAATAAGTGGATTGATACAGACGAGCAGCGTCAGGATAACATATGGCGCCCGTCCTTCTCATCTTCTAATGGTCCTCTTACGGTTGGGGACTCTGTGATGAAGGATAACATAACTGCTACAGTGGTAGCGAGGAATCTTCTCACTCCAAAGGACAACAAAATCCTTTCAAACCGGTCTGATGAGGCGGCAGTTCAAGACTCATTGGCTCTCAGTGTTCAATGTGCGGGCTCTGTATCCAATATGGGCCAGCGCTTACTTGCTCGAACTCACCAAGTTGAATCATTAATGGCTGAGGTGGCAAGTCTTAAACAAGAGATTAGAGGGCTCAAGCATGAGAATAAAGTGTTACACATGCTTGCAAATAATTACTCTACGAGCATGAAAAGAAAGCTCGACCAGCTACTGGAATCCGAAGGTCGGACTCAAAATGACAATCAGGGGTTCGAGTCTTTATTTCAAAGACATCCATTGTCT
>Pyrco_DAP_Chr16v0.1_42561.1
ATGGAGCCATTGAGCGTTAATGCTGAAATTACCAAACAGCAGTATGTTGGTGAAGAGTTTGGCTTACCAGGATCTCAAAAACACGAACAGCATTCTCTTCAACCTTTCTTTGACGAGTGGCCTAAGTCAAAGGATCTGGGGTTCCATCAAAATGATAATAGATCAAACATAACTGAATTGTCAATGTCTAATGCAACGGTTCCTGCTAAATTTTTCCCAAGGAGCGCTGAATCACCCCATGGCTTGTGTTTTGCACTCGACCATTATGGGTGGTACGTTTCGTGGAGCTTCCACGACTGCTATGGATTTCATAGTCTCCCAGCATGTTTTTGTTTTTTGTTTGTTTTTCTTTCTGGAGTGACGTATGGTCTCTTCATTAACACGTACATAACTAGTTTTTCAGTTGCCCTCATACCTTGGGTCAGCCGTCGTTGCATAATAATCAGCAGTCAC
>Pyrco_DAP_Chr16v0.1_42562.1
ATGAGCTGGTCGTCGGTGGGCACTGGAGGTCACGCGCCGCTCTTCACAGTGGCGCAATGGGCTGAGATGGAGAATCAAGCTTTGATATTCAAGTATCTCAAGGCAGGACTCCCTGTTCCTTCTGAACTCCTCGCCCCTATTCGCACCAGTTTCAATCTCATTTCCCCCAATTTCTTACGCCACCACCCCACCTTGGCTTCCTATAGCGGGAAGAAGATGGACCCGGAGCCAGGGCGGTGCCGGAGGACGGATGGGAAGAAATGGAGGTGCTCCAAAGATGCACATCCGGACTCCAAGTATTGCGAGCGGCACATGAACCGAGGTCGTTATCGTTCAAGAAAGCTTGTGGAATCACAAACTTCCTCTCAATCTTTGTCGACTGTGACGTCAGACAGTGTGATTGGGATCTGCAGCCACAGTGGGAGCTTCCAGAGCATGCCCTTACACTCAATGGGAAATAGTGGTGCTCTATGCTTTGGAAGCAATGCATCTGAGTTGAAGATGGAGGGTATACCATATGGGGTATCTAACAGGGGAACCAGGTATATCCATTATGCTACTTTTGTATTGGTAGAATGTCTCATGAGTTTGCGCTGCATTCCTATTATTTCTGTAGGACGAGAAGTGTATCTCGTGCATAATCTATGTGGAATTGCTTATTTCCCGAATAAAGGTTATCCAATACCTCTGATGCTACAGGCGGGGATT
>Pyrco_DAP_Chr2v0.1_03305.1
ATGAATAGCACTGGAAGAAACAGCAGGTTTCCTTTCACTCCATCTCAGTGGCAAGAGCTTGAGCACCAAGCTCTTATCTACAAGTACATGGTTTCTGGAATCTCCATCCCTCCTGATCTCCTCTTCTCCCTCAAAAGAAGCACCTACAACTTGGACTCCCCTCTCCCTCCAAAGCTCTTGTCTCACCACCCTCCTCAAATTGGATGGAACTGTTTCCAGATGGGATTAGGGAGAAAAATAGACCCAGAGCCAGGAAGGTGCAGAAGAACAGATGGGAAAAAATGGAGGTGCTCAAAAGAGGCGTTTCCGGATTCGAAGTACTGCGAGAGGCACATGCACAGAGGGAAAAACCGTTCAAGAAAGCCTGTGGAACTTCTCAAAACATCACAAATTTCAACAACAAACTCATCAAACACTTCAACAATTACCACCAGAATCAACACTTCTTCTGCTTCTCCTAGTCCTGCAGCCTTTCATTCCCTTTCATCATCACTCTCTTCTCTCTCCTCCTCTGATTCCCACGCTTTCCCTTTCCTCTATCATCATAACTCACCTTCTCCAAGGCCTACTGGAATCGGATTCCCACATCAAGAAAGAAGCACTACTTCCTTGTTTTTGGACACTGGTTCTTATCCCCAACCCAGCTCAGATTACAGGTATGCTTATGGGATGAAGGAGGAGGTGGATGAGCATGCATTCTTCTCAGAGCCTTCAGGCACAGTGAGAGGCTTCTCTGGCTCTGCATCCATGGACGATTCCTGGCAGTTCACACCGCTAACAATTAGTACTTCTTCGTCTTCAAAACAGAGAAGCTGCTCTGCTTTTCAAAGTGATCAGCCGCTTCAGAGCATCAAACATCAAAAGCAAGATCATCAGCAGCAGCAGCATTACTATGCTTTGGACAGAAACGAAGGATCCCAGAAGACCATTCATCGATTCTTCGACGAATGGCCCCCGAAAGATAAAGATTCATGGCTCGATTTGGATGATAAATCATCGAACAGCGGATCGGTTTCCACCACCAGGCTCTCAATCTCCATCCCTACTTCTGCTCATGACTTCCCCATCTTCACCTCAAGACATCATAATAATGAC
>Pyrco_DAP_Chr2v0.1_04334.1
ATGGTTTTTAAGCGGCCCGAGAAGCGGAAGAGAAAATTGATGGAGGATGGAATTGTGAGGAGAGCGAAAGAGGAGAGAGAAGAGGTGAAACTTGGACTTGGTATTGGGGTTGGTTGTAACTATGGTGGTCAGAACGGGAAGAAGAAGAAGATGAAGTGTGGTGGCGGTGGTGGCGGCGGCTGTGGTGGTGGGTTTACGGCTGCGCAGCTGCATGAGCTGGAGGAACAAGCGCTTATCTATAAGCACTTAGCTGCCGGGGTACCAGTGCCGGTTCAGCTTTTGGTTCCAATATGGAACAGTGTGGCTGCCTCTTTTGGCTCCTCAAATGCTGCTGCTATCTATCAGCACTTCCCCACCTTTATAGGATTCAATCCTGTGGGGGGCTTTGACTATCGAAGTAAAATGGATCCTGAGCCGGGAAGGTGCAGAAGAACAGATGGAAAGAAATGGAGGTGTAGTAAGAGTGTAGTTCCTGGTCAGAAATACTGTCAGCAACACATGCACAGAGGCTGCCAGCGTTCAAGAAAGCATGTGGAAACTTCTGAAACCTCTTCTCCTTCCAGCGCAAAACAACCCAAGAATTCAGATGCTGAGTTGTGCAGTTCAAAGACAAACGTTCAGATTTCCACTCCGAATGGCCTTCATCTTAAGGCCCAATCCTCGGATAATATTGGTGTCAGCCAAGGTACAACCACTGCCTCCAATGGCTATCAAGAATGTAAGACGAACATCCGATCTGTTAGAACTACATCCGTTGCCATGATACCTGCCAATAGAACTGCTACATCCCCTGCTTCTGCAGTCACTATTGCGCATGCTGGACCAACTGCTGCCACCAACAGCAGTAGCAACAAAAATAGCATCAGCATTGGTGTAAAAGACTATAGTAGCAGCCATGCTGGTGACAATTGCATGATCAGAGGAAGCAGCCTCAACAGAAATAGCACCATTGTTGGTAGTACTATATCACCAGGATTGGGCTTCTCCCCAAAGAGCGTTCTTCAGGGTAGACAAATGACTTTTCTAATTTCCAATGGCGTATGCTTCAACAATAGTAGCGGGACAGAGCTTGAACCAAGGAGGTGTAGGAGAACGGATGGAAAGAAGTGGCGCTGCAGAAGGGATGTTCTTCCTGACCAGAAGTATTGTGGTCTGCATGTCCACAGAGGAGCAAAGAGGCAAACGAAAGACTCCCAGCCAATTGGCGTTCCTTCTAGTTCAGCTGCTTCCATGAACACCGCTCAGATCTCTCAGACGATATCCACTACCAAAAAAACTGATCGTGCAATCCCCAATACAAATCTCAGCATGTCCATCCCAGCAAGGCCCCCACCGATGCAAAATGATGAAAAAAGCAATTCCAGCGGCGATAGTGACACAACCATTACAGACACCAGCCTTGCTGCTTACGAGGGTAGTTATGTTTCTTCA
>Pyrco_DAP_Chr6v0.1_13695.1
ATGAGCGGGTCGTCGGTGGGCACTGGAGGTCACGCGCCGCTCTTCACAGTGGCGCAATGGGCTGAGATGGAGCATCAAGCTTTGATATTCAAGTATCTCAAGGCAGGAGTCCCTGTTCCTTCTGAGCTCCTCGCCCCTATTCGCACCAGTTTCAACCTCATTTCCCCCAATTTCTTACCTCACCACCCCACCTGGGGTTATGCTTCCTATTGCGGGAAGAAGATAGACCCAGAGCCGGGGCGGTGCCGGAGGACGGATGGCAAGAAATGGAGGTGCTCCAAAGATGCATATCAGGACTCCAAGTATTGCGAGCGGCACATGAACCGCGGCCGCAATCGTTCAAGAAAGCTTGTGGAATCACAAACTGCCTCTCAATCTTTGTCAACTGTGACGTCAGACAGTGTGATCGGGAGCTCCAGCCACGGTGGGAGCTTCCAGACCATGCCCTTACACTCAATTGGAAATAGTGGAGGCCTATGCTTTGGAGGCAATGGATCTGAGTTGAAGATGGAGGCTATACCCTACGGGGTGTCTAACAGGGGAACCAGGGGGTGCAATAGATCTGGATCAGAAGAACACAATTTCATGTCAGAAGCTAAGAGGTGTGTTCAGGCGCACAGTACTGTAGACAGTCCGTGGCGTCTAATGGAGCCTCAAGTTCCCTTAAAATCAGAATTGAGAAATAGTTCTCTTTGGCTAAACAACAGCTCTCAGCTACAGACATTACAAACTATGGAGTCATTGAGCGGTGCTGCTGCAATCACCAAACAGGAGTATGTTGGTGGAGAATTTGGCTTACCAGGATCTCAAAAACACGAACAAAATTCTCTTCAGCCTTTATTTGATGAGTGGCCTAAGTCGAGGGATCTGGGGTTCCATCTGAATGATCATAGATCAAACACGACTGAGCTGTCAATGTCTAATGCAGGGGCCACCCCTAAATATTGCACAAGGAGTGCTGAGTCACCCAATGGTACGTTATTTTCATCTAGAACATCTTGCAGATGCCCTCCTCCATCCCCA
>Pyrco_DAP_Chr6v0.1_14771.1
ATGGGAAAAAGAAATGGGTTTGCTGAGAAGGGAGCAGCAGCAGAAACAGAGTGGCTGGGTTTGATGATGCAAAACACCCAGCAAACCCAACAAACCCAGCAATCATTTCCTCGGAAGAAGACGATGACGGTGATGCATCATCATCCTCATCATCATGATCCTCTGCTTGCCAGTGCAGGAAGAGAAGCTTGTGGGGTTTGGGATAACAGTCCTGGTGCTGGTGGTGGACCTTTGTTTTGCAACACAAGCAATCCAGTCCCGAGTTGTCCGACTGATTTATACAATCCTGTCGGTTCTGATTTTGTCCTCCCAAAGTCTCTGCAGCACCATCTGCCTGGCTCTGATCACACCTTGGCTTTCAGTTCCTCGGGTGGAATGGTGAATGTGAGACTCCCTTTTACAGCAGCTCAAAGGGAAGAGCTTGAGAGACAGACAATGATTTACAAGTACATGATGGACTCTTCCCCTGTCCCTCCCCAATTACTTTTACCAACTTCCAAGAACACATCAAATGTCCCTCGTTTGTTCCCAAATTTGGTGAAGGGTTCACTGGAGTTGGGGATTTCTGGGAGCTCGGATCCGGAGCCATGGAGGTGCAAAAGAACAGATGGAAAAAAATGGAGGTGTTCCAGAGATGTAGCCCCGGATCTGAAGTACTGTGAGAGACATGCTCACAAGACCAGGAACCGTTCAAGAAAGCCTGTGGAATCCCAAACCCTAAACCCCAACTTCCTCACCAACAACAACAACATGAGAAGTCCTACGTCTAATTTTTTCAGACAAAGCAACATCACCAACCGGCAAAGTCCATATTCTGGCAACATGGTTCCTAGTGCTGCCGCTGCTGCTGGATCACATGTCCAACCCAGGTCCTTGGCTTGGTTCATGAATGGGGAAGCCCCAGCTGTGGGTGGCTCAAACCAAGAGTGGGGGCAAATGATGCAATTCAAGCTGGGCCTAAAGAGCAGCAGTCACAACTACACAAAGCCTACTAACACAGATGTGGATGTTCCAAGGCAACAAACTGAAAGCTCACTGAATTTGCACACAGATTACAGCGGTGAAATCCAAGGCCTGCAAATTCAACAGACAAGGCATTTCATTGATGCATGGTCAACATCAACATCAGCAGAAAGAGAAGAAGATAGAGTTTTTGTTTCTCCAAACCAGAAGGTGCCCTTTTCATCTCTCACTCTATCAATGTCTGGAGGGGAAGGAAGCAATGAAGAGAGGGAAAATACCCAAATGGGCCTTGGGGTTTTGGGGGAAGAGAGGGAAAGTGTTGGGGGTTTGAAGTCCCAGTGGATGAACCCTATGTCATGGACGATGGGGTCACCACCTGGTGGACCATTGGCTGAAGCTTTGTGCCTTGGCATTGCTGGTGGTTCTAATGGCTGCAACAGCGGCTCCACCATCTGGAAGAGCTCTAGTGGAGATGCTAGGCAAGAATTTGATTTGACTAAC
>Pyrco_DAP_Chr7v0.1_18654.1
ATGATGATGGTCCATCATGATAATCACCGCCGTCCATTTCCATCATCAGACACAACACCTGTTCCTGTTGCTGGTGGCCCCACATGTAACAGGCCTCCTCCTACATACGACGATGTCGTTGCTGCTGGTACTGGTACTGGTTCTTCGAGTGGCGGTGGTGCAGTTTTAAGAAACTTGCAGCCTTTTGACATTCGAACAAACACTCGTTCTGCAGGAGGGATGACGACGTCGTTTGGATTTCCTTTCACAAATGCACAGTGGAAGGAGCTTGAGAGACAAGCTATGATATACAAATACATGGTGGCTTCTCTCCCTGTTCCCCTGGGAGGTAGGTTCAATCTCCGGCTGTCGAACAGCACGGATCCGGAGCCGGGGCGGTGCAAGAGAACAGACGGGAAAAAATGGCGGTGCTCGAGAGACGTGGCGCCGGACCAGAAGTACTGCGAGCGTCACATGCACAGAGGCCGACCCCGTTCAAGAAAGCATGTGGAAGTTCATGCCACCGCCGCAAGCAAGAGGGTTCGCCACGACATCAATCTTGCTCCTCCTCTTCCGACAGTATCTCCGGAAACCGTGTCGATTTCGAACCCTGCAAATGGAATCAACAAAAATGTCTGCTCATCTCAGTTTATGGGATCTAATCTTCGTCCATACCATCCGTCTCCAGTGTTTCCGGAGAGGGATGGTGCAAAGTTTGCATATTTCGAATCTATGAACTCTGCTTCAGCAAACAGAGAACCCAGGAACTTGGACTGGCTGATAATGAAGGGAGAACCTGTTTCTGATGCACAATGGCACCAACTGATGCATAGCAAAACAGAGCTGAGCACCAAGATCCCGTTTTTCGACCCGAATTCCTCTGTTTTCAGCAATCGTTCCGAAGAGGAGTCTTTCTTGAATCTGAATTCGTTTACGAATTTCAGCGCCGGAGAGGATCAGCAAGACGGCGGCGAGTGCAATTTGTTTCTCAATCCGGATGTGGCCCCTTTAGAAAGTCCCCTGCTTGAAGAAACCCCTAGATATTTCATTGATGCATGGTCGAAAACAGTGACGGATGAAGAAACAATGGCAGCCAACTCTGTTAACAACAATGACAACAGCTCAGCTCCGTCGAGCGGGCAGCTCTCCCCTTCTTCGCTTACCCTATCGATGGGCGGGTACAACTCCATCAATGAGGAAATGGGTCAGACTCAGATGAGCTTAGGAACCAGTGGAAATGGGATGATGCCGAGGGGTTCGACGTGGCCTGCTTCATGGGTTGCTTCAGCACCGGGCGGCCCATTGGCTGAGGTCCTTAAACCCACCACTAGCGCAGCCTCAAATCCTTCGTCTCCGGTCACAACCGGTACTACTACTAATGGAGAATTGGGCAGTCCTTTGGCAGTGTCATCGCCGTCGGGAGTTCTTCAGAAAAAGTTTGTTTCACCGTCTGATAGCAGTGGTAATAGCAGCCCAACACTTGCAAGTTCAAGGGCCAAGCCAGAGATTGTCTCTCTCTGGTTAAATCAGAGCAAAGCA
>Pyrco_DAP_Chr9v0.1_22161.1
ATGATGAGTGGAAATCCAAGTAGTGCAGCAAGAAATAGGTATCCTTTCACAGCAACTCAGTGGCAAGAGCTAGAACATCAGGCCCTAATCTTCAAGTACATGACCTCCGGAGTCCCCATCCCCAATGACCTTGTCTACCCTTTCAAAAGAAGGTTGGACTCCTCCGTTTCCTCAAGACTCTTCCCCCATCACCCCATGGGATGGGGGTGCTATGAGATGGGATTTGGCAGAAAAGTAGACCCAGAGCCAGGAAGGTGCAGAAGAACAGATGGCAAAAAATGGAGGTGTTCAAAGGAAGCGTATCCAGATTCCAAGTACTGCGAGAGGCACATGCACAGAGGCAGAAACCGTTCAAGAAAGCCTGTGGAAGTTTCCTCTTCTTCTTCTGCATTATCATCTCCTACTGCAGCATCCACAGCAACAGCTGAGCACCTTTCTTCTCCTTCTGCCACCTCACCATCATCATCTTCCCTCCACAGAAATCTCTGCAAAACCTCCTCTTCCTCCTACACTCTCACTCCACTCTCCTCATCAATCTCCACTCAACAAACCCACCAGTCAAATTCATCTCTCTACCCTTTCCTTAATTATCCTTATTCTTCCTCCTCTTCCAGTTCTGCCCCTCAGCTTTTTCTGAACTCTGCATCTTATTCAGATAAAGATTACAGGTATCTTCAAGGAGCAAAGGAAGGTGTGGATGAGCTAGCTTTCTTTCCAGATTCTTCAGCAGATGAAAGAAACTTGTTAATGAATTCCTACAGAGGCTACTCCCCCACCCAACAATCACAGGAGGACCAACAGCAACATTGTTTTGTTTGGGGGACTGATTTCAAATCAGTTAAAACAGAGAAAGAATCAGCAGCAGCAGCAGCTGAATCCCAAAAGTCACTCCACCACTTCTTTGGAGAGTGGCAGCAGCCAACCAAGAGCTCTGGAGACACCTGGCTTGATCTTGCTTCCAATTCTGGAGGTCCTAATGGTAAATTCGATTTACTTTCTGGTCCCAATACTTCTCATTATTCATCTCTTCGGTTCTTTAATTTGAAACAACTGTCCTTTCTGGTGGTGCAGATGGTTAATAATAAAGTGTTTCATTTGTGGAGACTTAATTTTGAAGGCCAAAGGAGTACTTGCCGTCGGTGGGTCATTGGACTTTTTCTAAATTCAGCTGGTGGC
>Pyrco_BP1_001281.1
ATGGGAAAAAGAAATGGGTTTGCTGAGAAGGGAGCAGCAGCAGAAACAGAGTGGCTGGGTTTGATGATGCAAAACACCCAGCAAACCCAACAAACCCAGCAATCATTTCCTCGGAAGAAGACGATGACGGTGATGCATCATCATCCTCATCATCATGATCCTCTGCTTGCCAGTGCAGGAAGAGAAGCTTGTGGGGTTTGGGATAACAGTCCTGGTGCTGGTGGTGGACCTTTGTTTTGCAACACAAGCAATCCAGTCCCGAGTTGTCCGACTGATTTATACAATCCTGTCGGTTCTGATTTTGTCCTCCCAAAGTCTCTGCAGCACCATCTGCCTGGCTCTGATCACACCTTGGCTTTCAGTTCCTCAGGTGGAATGGTGAATGTGAGACTCCCTTTTACAGCAGCTCAAAGGGAAGAGCTTGAGAGACAGACAATGATTTACAAGTACATGATGGACTCTTCCCCTGTCCCTCCCCAATTACTTTTACCAACTTCCAAGAACACATCAAATGTCCCTCGTTTGTTCCCAAATTTGGTGAAGGGTTCACTGGAGTTGGGGATTTCTGGGAGCTCGGATCCGGAGCCATGGAGGTGCAAAAGAACAGATGGAAAAAAATGGAGGTGTTCCAGAGATGTAGCTCCGGATCTGAAGTACTGTGAGAGACACGCTCACAAGACCAGGAACCGTTCAAGAAAGCCTGTGGAATCCCAAACCCTAAACCCCAACTTCCTCACCAACAACAACAACATGAGAAGTCCTACGGCTAATTTTTTCAGACAAAGCAACATCACCAACCGGCAAAGTCCATATTCTGGCAACATGGTTCCTAGTGCTGCCGCTGCTGCTGGATCACATGTCCAACCCAGGTCCTTGGCTTGGTTCATGAATGGGGAAGCCCCAGCTGTGGGTGGCTCAAACCAAGAGTGGGGGCAAATGATGCAATTCAAGCTGGGCCTAAAGAGCAGCAGTCACAACTACACAAAGCCTACTAACACAGATGTGGATGTTCCAAGGCAACAAACTGAAAGCTCACTGAATTTGCACACAGATTACAGCGGTGAAATCCAAGGCCTGCAAATTCAACAGACAAGGCATTTCATTGATGCATGGTCAACATCAACATCAGCAGAAAGAGAAGAAGATAGAGTTTTTGTTTCTCCAAACCAGAAGGTGCCCTTTTCATCTCTCACTCTATCAATGTCTGGAGGGGAAGGAAGCAATGAAGAGAGGGAAAATACCCAAATGGGCCTTGGGGTTTTGGGGGAAGAGAGGGAAAGTGTTGGGGGTTTGAAGTCCCAGTGGATGAACCCTATGTCATGGACGATGGGGTCACCACCTGGTGGACCATTGGCTGAAGCTTTGTGCCTTGGCATTGCTGGTGGTTCTAATGGCTGCAACAGCGGCTCCACCATCTGGAAGAGCTCTAGTGGAGATGCTAGGCAAGAATTTGATTTGACTAAC
>Pyrco_BP1_015974.1
ATGATGAGTGGAAATCCAAGTAGTGCAGCAAGAAATAGGTATCCTTTCACAGCAACTCAGTGGCAAGAGCTAGAACATCAGGCCCTAATCTTCAAGTACATGACCTCCGGAGTCCCCATCCCCAATGACCTTGTCTACCCTTTCAAAAGAAGGTTGGACTCCTCCGTTTCCTCAAGACTCTTCCCCCATCACCCCATGGGATGGGGGTGCTATGAGATGGGATTTGGCAGAAAAGTAGACCCAGAGCCAGGAAGGTGCAGAAGAACAGATGGCAAAAAATGGAGGTGTTCTAAGGAAGCGTATCCAGATTCCAAGTACTGCGAGAGGCACATGCACAGAGGCAGAAACCGTTCAAGAAAGCCTGTGGAAGTTTCCTCTTCTTCTGCATTATCATCTCCTACTGCAGCATCCACAGCAACAGCTGAGCACCTTTCTTCTCCTTCTGCCACCTCACCATCATCATCTTCCCTCCACAGAAATCTCTGCAAAACCTCCTCTTCCTCCTACACTCTCACTCCACTCTCCTCATCAATCTCCACTCAACAAACCCACCAGTCAAATTCATCTCTCTACCCTTTCCTTAATTATCCTTATTCTTCCTCCTCTTCCAGTTCTGCCCCTCAGCTTTTTCTGAACTCTGCATCTTATTCAGATAAAGATTACAGGTATCTTCAAGGAGCAAAGGAAGGTGTGGATGAGCTAGCTTTCTTTCCAGATTCTTCAGCAGATGAAAGAAACTTGTTAATGAATTCCTACAGAGGCTACTCCCCCACCCAACAATCACAGGAGGACCAACAGCAACATTGTTTTGTTTGGGGGACTGATTTCAAATCAGTTAAAACAGAGAAAGAATCAGCAGCAGCAGCAGCTGAATCCCAAAAGTCACTCCACCACTTCTTTGGAGAGTGGCAGGAGCCAACCAAGAGCTCTGGAGACACCTGGCTTGATCTTGCTTCCAATTCTGGAGGTCCTAATGGTAAATTCGATTTACTTTCTGGTCCCAATACTTCTCATTATTCATCTCTTCGGTTCTTTAATTTGAAACAACTGTCCCTTCTGGTGGTGCAGATGGTTAATAATAAAGTGTTTCATTTGTGGAGACTTAATTTTGAAGGCCAAAGGAGTACTTGCCGTCGGTGGGTCATTGGACTTTTTCTAAATTCAGCTGGTGGC
>Pyrco_BP1_018244.1
ATGAAGGGTCCGCAGCGACGAAGAGTACTGAGAGGTGGACGACGATGGAGGGTTGCTGATGAATCTCAAGTCGTTGTGCTTGAAGATGGGTTCTGGAGGTTCGTGACGACGAAGAAGAAGGAATTTGAGGCTCTGAGGTCGCAGATGCCTCTGGCTTTGGGTGATTGTGTCGATTTGGCAAAGTTCGTGATGGAGGCGATATCGGAGGTGTTTTTGGTGGACAATAGAGTAGAGAGAAGCGATATGGGGTGTGCAAAGGAGAGGGGTTGCAGAGGAAAGAATGGGAGGGAGAGAAATGGGTTTGCTGAGAAGGGAGCAGCAGCAGAAACAGAGTGGCTGGGTTTGATGATGCAAAAATCCCAGCAAACCCAACAAACCCAGCAATCATTTCCTCGGAAGAAAACGATGATGGTGATGCATCACCATCATCATCATCATGATCCTCTGCTTGCCAGTGCAGGAAGAGAAGCTTGTGGGGTTTGGGATAACAGTCCTGCTTCTGGTGGTGGACTTTTGTTTTGCAACACAAGCAATCCAGTCTCGAGTTGTCCGACTGATTTATATCCTGTCGGTTCTGATTTTGTCCTCCCAAAGTCTCTGCAGCACCATCTACCTTGCTCTGATCACAGCCTGGCTTTCAGTTCCACAGGAGGAATGGTGAATGCGAATGTGAGAGTTCCTTTTACATCAGCTCAAATGGAAGAGCTTGAGAGACAGACAATGATTTACAAGTACATGGACTCTTCCCCTGCCCCTCCCCAATTACTTTTACCAATTTCCAAGTTCCCAAATTTGGTGAAAGGTTCACTGGAGTTGGGGATTTCTGGGAGCTCAGATCCGGAGCCATGGAGGTGCAAAAGAACAGATGGAAAAAAATGGAGGTGTTCCCGAGATGTAGCTTTTGATCAGAAGTATTGTGAGAGACATGCTCACAAGACCAGGAACCGTTCAAGAAAGCCTGTGGATTCCCAAACCCTAAACCCCAACCTCCTCAGCACCAACAACAACAACATGAGAAGTCCTAGGTCTAATTTTTTCAGACAAAACCACATCAGCAGCCAGACAACTCCATTTTCTTGCAACGTGGTTCCTAGTACTGCTGCTGGTGGATCACATGTCCAGCCCAGGTCCTCGGCATGGTTCATGAATGGGGAAGCCCCAGCTGTGGGTGGTTCAAACCAAGAGTGGGAACAAATGATGCCATCCATGATGGGCCTAAAGAGGAGCAGCAGCAGCTGCCCCTACACCAAGCCTACTAACACAGATGTGGATATTCCGAAGCAGCAAACTGAAAGCTTACTAAATTTGCACACAGATTGCACGGGTGAAATCCAAGGCCAGCAAACTCAACAGACAAGGCATTTCATCGATGCATGGTCCAAGTCAGCATCAGCAGAGAGAGAAGAAGATAGGGTCTTTGTTTCTTCAAACCAGAAGCTTCCCCTTTCATCTCTCACTCTATCAATGTGTGGTGGGAAAGGAAGCAATGAAGAGAGAGAGAGTACCCAAATGGGGCTTGGAGTTTTGGGGGCAGAGAGGGAAAGTGTTGGGGATTTGAAGTCTCAGTGGACGAACCCAATGTCTTGGATGATGGGGTCACCACCTGGTGGACCATTGGCTGAAGCTTTGTGCCTTGGCATTGCTGGTGGTTCTAATGGCAGCGACAGTGGCTCCACCAGCTATAGGAGCTCACGTGGAGATGGTAGGCAAGAATATGATTTGATTAAC
>Pyrco_BP1_022207.1
ATGAGCTGGTCGTCGGTGGGCACTGGAGGTCACGCGCCGCTCTTCACAGTGGCGCAATGGGCTGAGATGGAGAATCAAGCTTTGATATTCAAGTATCTCAAGGCAGGACTCCCTGTTCCTTCTGAACTCCTCGCCCCTATTCGCACCAGTTTCAATCTCATTTCCCCCAATTTCTTACGCCACCACCCCACCTTGGCTTCCTATAGCGGGAAGAAGATGGACCCGGAGCCAGGGCGGTGCCGGAGGACGGATGGGAAGAAATGGAGGTGCTCCAAAGATGCACATCCGGACTCCAAGTATTGCGAGCGGCACATGAACCGAGGTCGTTATCGTTCAAGAAAGCTTGTGGAATCACAAACTTCCTCTCAATCTTTGTCGACTGTGACGTCAGACAGTGTGATTGGGATCTGCAGCCACAGTGGGAGCTTCCAGAGCATGCCCTTACACTCAATGGGAAATAGTGGTGCTCTATGCTTTGGAAGCAATGCATCTGAGTTGAAGATGGAGGGTATACCATATGGGGTATCTAACAGGGGAACCAGGGGCTTCAATGGATCAGAAGAACACAATTTCGTGTCAGAAGCTATGAGTGCGAGGTGTCTTCGGGCAGACAGTAATGTAGATAATCCGTGGCTTCTAATGGCGCCTCAAGTTCCCTTGAAATTAGAACCGAGAAATAGTTCTCTTTGGCTAAACAACAGCTCTCATCTACAGACATTACAAAATATGGAGCCATTGAGCGTTAATGCTGAAATTACCAAACAGCAGTATGTTGGTGAAGAGTTTGGCTTACCAGGATCTCAAAAACACGAACAGCATTCTCTTCAACCTTTCTTTGACGAGTGGCCTAAGTCAAAGGATCTGGGGTTCCATCAAAATGATAATAGATCAAACATAACTGAATTGTCAATGTCTAATGCAACGGTTCCTGCTAAATTTTTCCCAAGGAGCGCTGAATCACCCCATGATGCCTATACT
>Pyrco_BP1_026188.1
ATGAGCGGGTCGTCGGTGGGCACTGGAGGTCACGCGCCGCTCTTCACAGTGGCGCAATGGGCTGAGATGGAGCATCAAGCTTTGATATTCAAGTATCTCAAGGCAGGAGTCCCTGTTCCTTCTGAGCTCCTCGCCCCTATTCGCACCAGTTTCAACCTCATTTCCCCCAATTTCTTACCTCACCACCCCACCTGGGGTTATGCTTCCTATTGCGGGAAGAAGATAGACCCAGAGCCGGGGCGGTGCCGGAGGACGGATGGCAAGAAATGGAGGTGCTCCAAAGATGCATATCAGGACTCCAAGTATTGCGAGCGGCACATGAACCGCGGCCGCAATCGTTCAAGAAAGCTTGTGGAATCACAAACTGCCTCTCAATCTTTGTCAACTGTGACGTCAGACAGTGTGATCGGGAGCTCCAGCCACGGTGGGAGCTTCCAGACCATGCCCTTACACTCAATTGGAAATAGTGGAGGCCTATGCTTTGGAGGCAATGGATCTGAGTTGAAGATGGAGGCTATACCCTATGGGGTGTCTAACAGGGGAACCAGGGGTTGCAATAGATCTGGATCAGAAGAACACAATTTCATGTCAGAAGCTAAGAGGTGTGTTCAGGCGCACAGTACTGTAGACAGTCCGTGGCGTCTAATGGAGCCTCAAGTTCCCTTAAAATCAGAATTGAGAAATAGTTCTCTTTGGCTAAACAACAGCTCTCAGCTACAGACATTACAAACTATGGAGTCATTGAGCGGTGCTGCTGCAATCACCAAACAGGAGTATGTTGGTGGAGAATTTGGCTTACCAGGATCTCAAAAACATGAACAAAATTCTCTTCAGCCTTTATTTGATGAGTGGCCTAAGTCGAGGGATCTGGGGTTCCATCTGAATGATCATAGATCAAACACGACTGAGCTGTCAATGTCTAATGCAGGGGCCACCCCTAAATATTGCACAAGGAGTGCTGAGTCACCCAGTGGTACGTTATTTTCATCTAGAACATCTTGCAGATACCCTCCTCCATCCCCA
>Pyrco_BP1_027972.1
ATGATGATGGTCCATCATGATAATCACCGCCGTCCATTTCCATCATCAGACACAACACCTGTTCCTGTTGCTGGTGGCCCCACATGTAACAGGCCTCCTCCTACATACGACGATGTCGTTGCTGCTGGTACTGGTACTGGTTCTTCGAGTGGCGGTGGTGCAGTTTTAAGAAACTTGCAGCCTTTTGACATTCGAACAAACACTCGTTCTGCAGGAGGGATGACGACGTCGTTTGGATTTCCTTTCACAAATGCACAGTGGAAGGAGCTTGAGAGACAAGCTATGATATACAAATACATGGTGGCTTCTCTCCCTGTTCCCCGTGATCTCCTCTTCCCCCTCACTACAACTCCCCCTGGAACAACAGCTGCTTCCCAATCTCCCTTGGGAGGTAGGTTCAATCTCCGGCTGTCGAACAGCACGGATCCGGAGCCGGGGCGGTGCAAGAGAACAGACGGGAAAAAATGGCGGTGCTCGAGAGACGTGGCGCCGGACCAGAAGTACTGCGAGCGTCACATGCACAGAGGCCGACCCCGTTCAAGAAAGCATGTGGAAGTTCATGCCACCGCCGCAAGCAAGAGGGTTCGCCACGACATCAATCTTGCTCCTCCTCTTCCGACAGTATCTCCGGAAACCGTGTCGATTTCGAACCCTGCAAATGGAATCAACAAAAATGTCTGCTCATCTCAGTTTATGGGATCTAATCTTCGTCCATACCATCCGTCTCCAGTGTTTCCGGAGAGGGATGGTGCAAAGTTTGCATATTTCGAATCTATGAACTCTGCTTCAGCAAACAGAGAACCCAGGAACTTGGACTGGCTGATAATGAAGGGAGAACCTGTTTCTGATGCACAATGGCACCAACTGATGCATAGCAAAACAGAGCTGAGCACCAAGATCCCGTTTTTCGACCCGAATTCCTCTGTTTTCAGCAATCGTTCCGAAGAGGAGTCTTTCTTGAATCTGAATTCGTTTACGAATTTCAGCGCCGGAGAGGATCAGCAAGACGGCGGCGAGTGCAATTTGTTTCTCAATCCGGATGTGGCCCCTTTAGAAAGTCCCCTGCTTGAAGAAACCCCTAGATATTTCATTGATGCATGGTCGAAAACAGTGACGGATGAAGAAACAATGGCAGCCAACTCTGTTAACAACAATGACAACAGCTCAGCTCCGTCGAGCGGGCAGCTCTCCCCTTCTTCGCTTACCCTATCGATGGGCGGGTACAACTCCATCAATGAGGAAATGGGTCAGACTCAGATGAGCTTAGGAACCAGTGGAAATGGGATGATGCCGAGGGGTTCGACGTGGCCTGCTTCATGGGTTGCTTCAGCACCGGGCGGCCCATTGGCTGAGGTCCTTAAACCCACCACTAGCGCAGCCTCAAATCCTTCGTCTCCGGTCACAACCGGTACTACTACTAATGGAGAATTGGGCAGTCCTTTGGCAGTGTCATCGCCGTCGGGAGTTCTTCAGAAAAAGTTTGTTTCACCGTCTGATAGCAGTGGTAATAGCAGCCCAACACTTGCAAGTTCAAGGGCCAAGCCAGAGATTGTCTCTCTCTGGTTAAATCAGAGCAAAGCA
>Pyrco_BP1_029982.1
ATGGAGGATGGAATTGTGAGGAGAGCGAAGGAGGAGAGAGAAGAGGTGAAACTTGGACTTGGTATTGGGGTTGGTTGTAACTATGGTGGTCAGAACGGGAAGAAGAAGAAGATGAAGTGTGGTGGCGGTGGTGGCGGCGGCTGTGGTGGTGGGTTTACGGCTGCGCAGCTGCATGAGCTGGAGGAACAAGCGCTTATCTATAAGCACTTAGCTGCCGGGGTACCAGTGCCGGTTCAGCTTTTGGTTCCAATATGGAACAGTGTGGCTGCCTCTTTTGGCTCCTCAAATGCTGCTGCTATCTATCAGCACTTCCCCACCTTTATAGGATTCAATCCTGTGGGGGGCTTTGATTATCGAAGTAAAATGGATCCTGAGCCGGGAAGGTGCAGAAGAACAGATGGAAAGAAATGGAGGTGTAGTAAGAGTGTAGTTCCTGGTCAGAAATACTGTCAGCAACACATGCACAGAGGCTGCCAGCGTTCAAGAAAGCATGTGGAAACTTCTGAAACCTCTTCTCCTTCCAGCGCAAAACAACCCAAGAATTCAGATGCTGAGTTGTGCAGTTCAAAGACAAACGTTCAGATTTCCACTCCGAATGGCCTTCATCTTAAGGCCCAATCCTCGGATAATATTGGTGTCAGCCAAGGTACAACCACTGCCTCCAATGGCTATCAAGAATGTAAGACGAACATCCGATCTGTTAGAACTACATCCGTTGCCATGATACCTGCCAATAGAACTGCTACATCCCCTGCTTCTGCAGTCACTATTGCGCATGCTGGACCAACTGCTGCCACCAACAGCAGTAGCAACAAAAATAGCATCAGCATTGGTGTAAAAGACTATAGTAGCAGCCATGCTGGTGACAATTGCATGATCAGAGGAAGCAGCCTCAACAGAAATAGCACCATTGTTGGTAGTACTATATCACCAGGATTGGGCTTCTCCCCAAAGAGTGTTCTTCAGGGTAGACAAATGACTTTTCTAATTTCCAATGGCGTATGCTTCAACAATAGTAGCGGGACAGAGCTTGAACCAAGGAGGTGTAGGAGAACGGATGGAAAGAAGTGGCGCTGCAGAAGGGATGTTCTTCCTGACCAGAAGTATTGTGGTCTGCATGTCCACAGAGGAGCAAAGAGGCAAACGAAAGACTCCCAGCCAATAGGTGTTCCTTCTAGTTCAGCTGCTTCCATGAACACCGCTCAGATCTCTCAGACGATATCCACTACCACAAAAACTGATCGTGCAATCCCCAATACAAATCTCAGCATGTCCATCCCAGCAAGGCCCCCACCGATGCAAAATGATGAAAAAAGCAATTCCAGCGGCGATAGTGACACAACCATTACAGACACCAGCCTTGCTGCTTACGAGGGTAGTTATGTTTCTTCA
>Pyrco_BP1_032775.1
ATGAATAGCAATGGAAGAAACAGCAGGTTTCCTTTCACTCCATCTCAGTGGCAAGAGCTTGAGCACCAAGCTCTTATCTACAAGTACATGGTTTCTGGAATCTCCATCCCTCCTGATCTCCTCTTCTCCCTCAAAAGAAGCACCTACAACTTGGACTCCCCTCTCCCTCCAAAGCTCTTCTCTCACCACCCTCCTCAAATTGGATGGAACTGTTTCCAGATGGGATTAGGGAGAAAAATAGACCCAGAGCCAGGAAGAATCAACACTTCTTCTGATTCTCCTAGTCCTGCAGCCTTTCATTCCCTTTCATCATCACTCTCTTCTCTCTCCTCCTCTGATTCCCACGCTTTCCCTTTCCTCTATCATCATAACTCACCTTCTCCAAGGCCTACTGGAATCGGATTCCCACATCAAGAGAGAAGCACTACTTCCTTGTTTTTGGACTCTGGTTCTTATCCCCAACCCAGCTCAGATTACAGGTATGCTTATGGGATGAAGGAGGAGGTGGATGAGCATGCATTCTTCTCAGAGCCTTCAGGCACAGTGAGAGGCTTCTCTGGTTCTTCATCCATGGACGATTCCTGGCAGTTCACACCGCTAACAATTAGTACTTCTTCGTCTTCAAAACAGAGAAGCTGCTCTGCTTTTCAAAGTGATCAGCAGCTTCAGAGCATCAAACATCAAAAGCAAGATCATCAGCAGCAGCAGCATTACTATGCTTTGGACAGAAACGAAGGATCCCAGAAGACCATTCATCGATTCTTCGACGAATGGCCCCCGAAAGATAAAGATTCATGGCTTGATTTGGATGATAAATCATCGAACAGCGGATCGGTTTCCACCACCAGGCTCTCAATCTCCATCCCTACTTCTGCTCATGACTTCCCCATCTTCACCTCAAGACATCATAATAATGAC
>Pyrco_BP_DH_02g07120
ATGAATAGCAATGGAAGAAACAGCAGGTTTCCTTTCACTCCATCTCAGTGGCAAGAGCTTGAGCACCAAGCTCTTATCTACAAGTACATGGTTTCTGGAATCTCCATCCCTCCTGATCTCCTCTTCTCCCTCAAAAGAAGCACCTACAACTTGGACTCCCCTCTCCCTCCAAAGCTCTTCTCTCACCACCCTCCTCAAATTGGATGGAACTGTTTCCAGATGGGATTAGGGAGAAAAATAGACCCAGAGCCAGGAAGGTGCAGAAGAACAGATGGGAAAAAATGGAGGTGCTCAAAAGAGGCGTTTCCGGATTCGAAGTACTGCGAGAGGCACATGCACAGAGGGAAAAACCGTTCAAGAAAGCCTGTGGAACTTCTCAAAACATCACAAATTTCAACAACAAACTCATCAAACACTTCAACAATTACCACCAGAATCAACACTTCTTCTGATTCTCCTAGTCCTGCAGCCTTTCATTCCCTTTCATCATCACTCTCTTCTCTCTCCTCCTCTGATTCCCACGCTTTCCCTTTCCTCTATCATCATAACTCACCTTCTCCAAGGCCTACTGGAATCGGATTCCCACATCAAGAGAGAAGCACTACTTCCTTGTTTTTGGACTCTGGTTCTTATCCCCAACCCAGCTCAGATTACAGGTATGCTTATGGGATGAAGGAGGAGGTGGATGAGCATGCATTCTTCTCAGAGCCTTCAGGCACAGTGAGAGGCTTCTCTGGTTCTTCATCCATGGACGATTCCTGGCAGTTCACACCGCTAACAATTAGTACTTCTTCGTCTTCAAAACAGAGAAGCTGCTCTGCTTTTCAAAGTGATCAGCAGCTTCAGAGCATCAAACATCAAAAGCAAGATCATCAGCAGCAGCAGCATTACTATGCTTTGGACAGAAACGAAGGATCCCAGAAGACCATTCATCGATTCTTCGACGAATGGCCCCCGAAAGATAAAGATTCATGGCTTGATTTGGATGATAAATCATCGAACGATCGGTTTCCACCACCAGGCTCTCAATCTCCATCCCTACTTCTGCTCATGACTTCCCCATCTTCACCTCAAGACATCATAATAGTAAGC
>Pyrco_BP_DH_02g16430
ATGGAGGATGGAATTGTGAGGAGAGCGAAGGAGGAGAGAGAAGAGGTGAAACTTGGACTTGGTATTGGGGTTGGTTGTAACTATGGTGGTCAGAACGGGAAGAAGAAGAAGATGAAGTGTGGTGGCGGTGGTGGCGGCGGCTGTGGTGGTGGGTTTACGGCTGCGCAGCTGCATGAGCTGGAGGAACAAGCGCTTATCTATAAGCACTTAGCTGCCGGGGTACCAGTGCCGGTTCAGCTTTTGGTTCCAATATGGAACAGTGTGGCTGCCTCTTTTGGCTCCTCAAATGCTGCTGCTATCTATCAGCACTTCCCCACCTTTATAGGATTCAATCCTGTGGGGGGCTTTGACTATCGAAGTAAAATGGATCCTGAGCTGGGAAGGTGCAGAAGAACAGATGGAAAGAAATGGAGGTGTAGTAAGAGTGTAGTTCCTGGTCAGAAATACTGTCAGCAACACATGCACAGAGGCTGCCAGCGTTCAAGAAAGCATGTGGAAACTTCTGAAACCTCTTCTCCTTCCAGCACAAAACAACCCAAGAATTCAGATGCTGAGTTGTGCAGTTCAAAGACAAACGTTCAGATTTCCACTCCGAATGGCCTTCATCTTAAGGCCCAATCCTCGGATAATATTGGTGTCAGCCAAGGTACAACCACTGCCTCCAATGGCTATCAAGAATGTAAGACGAACATCCGATCTGTTAGAACTACATCCGTTGCCATGATACCTGCCAATAGAACTGCTACATCCCCTGCTTCTGCAGTCACTATTGCGCATGCTGGACCAACTGCTGCCACCAACGGCAGTAGCAACAAAAATAGCATCAGCATTGGTGTAAAAGACTATAGTAGCAGCCATGCTGGTGACAATTGCATGATCAGAGGAAGCAGCCTCAACAGAAATAGCACCATTGTTGGTAGTACTATATCACCAGGATTGGGCTTCTCCCCAAAGAGCGTTCTTCAGGGTAGACAAATGACTTTTCTAATTTCCAATGGCGTATGCTTCAACAATAGTAGCGGGACAGAGCTTGAACCAAGGAGGTGTAGGAGAACGGATGGAAAGAAGTGGCGCTGCAGAAGGGATGTTCTTCCTGACCAGAAGTATTGTGGTCTGCATGTCCACAGAGGAGCAAAGAGGCAAACGAAAGACTCCCAGCCAATAGGTGTTCCTTCTAGTTCAGCTGCTTCCATGAACACCGCTCAGATCTCTCAGACGATATCCACTACCAAAAAAACTGATCGTGCAATCCCCAATACAAATCTCAGCATGTCCATCCCAGCAAGGCCCCCACCGATGCAAAATGATGAAAAAAGCAATTCCAGCGGCGATAGTGACACAACCATTACAGACACCAGCCTTGCTGCTTACGAGGGTAGTTATGTTTCTTCA
>Pyrco_BP_DH_06g01200
ATGAGCGGGTCGTCGGTGGGTACTGGAGGTCACGCGCCGCTCTTCACAGTGGCGCAATGGGCTGAGATGGAGCATCAAGCTTTGATATTCAAGTATCTCAAGGCAGGAGTCCCTGTTCCTTCTGAGCTCCTCGCCCCTATTCGCACCAGTTTCAACCTCATTTCCCCCAATTTCTTACCTCACCACCCCACCTGGGGTTATGCTTCCTATTGCGGGAAGAAGATAGACCCAGAGCCGGGACGGTGCCGGAGGACGGATGGCAAGAAATGGAGGTGCTCCAAAGATGCATATCAGGACTCCAAGTATTGCGAGCGGCACATGAACCGCGGCCGCAATCGTTCAAGAAAGCTTGTGGAATCACAAACTGCCTCTCAATCTTTGTCAACTGTGACGTCAGACAGTGTGATCGGGAGCTCCAGCCACGGTGGGAGCTTCCAGACCATGCCCTTACACTCAATTGGAAATAGTGGAGGCCTATGCTTTGGAGGCAATGGATCTGAGTTGAAGATGGAGGCTATACCCTATGGGGTGTCTAACAGGGGAACCAGGGGGTGCAATAGATCTGGATCAGAAGAACACAATTTCATGTCAGAAGCTAAGAGGTGTGTTCAGGCGCACAGTACTGTAGACAGTCCGTGGCGTCTAATGGAGCCTCAAGTTCCCTTAAAATCAGAATTGAGAAATAGTTCTCTTTGGCTAAACAACAGCTCTCAGCTACAGACATTACAAACTATGGAGTCATTGAGCGGTGCTGCTGCAATCACCAAACAGGAGTATGTTGGTGGAGAATTTGGCTTACCAGGATCTCAAAAACATGAACAAAATTCTCTTCAGCCTTTATTTGATGAGTGGCCTAAGTCGAGGGATCTGGGGTTCCATCTGAATGATCATAGATCAAACACGACTGAGCTGTCAATGTCTAATGCAGGGGCCACCCCTAAATATTGCACAAGGAGTGCTGAGTCACCCAGTGATGCCTATACT
>Pyrco_BP_DH_06g11230
ATGATCCTCTTGTATGGGCTTGCCAGTGCAGGAAGAGAAGCTTGTGGGGTTTGGGATAACAGTCCTGGTGCTGGTGGTGGACCTTTGTTTTGCAACACAAGCAATCCAGTCCCGAGTTGTCCGACTGATTTATACAATCCTGTCGGTTCTGATTTTGTCCTCCCAAAGTCTCTGCAGCACCATCTGCCTGGCTCTGATCACACCTTGGCTTTCAGTTCCTCAGTGGTGAAGGGTTCACTGGAGTTGGGGATTTCTGGGAGCTCGGATCCGGAGCCATGGAGGTGCAAAAGAACAGATGGAAAAAAATGGAGGTGTTCCAGAGATGTAGCTCCGGATCTGAAGTACTGTGAGAGACACGCTCACAAGACCAGGAACCGTTCAAGAAAGCCTGTGGAATCCCAAACCCTAAACCCCAACTTCCTCACCAACAACAACAACATGAGAAGTCCTACGGCTAATTTTTTCAGACAAAGCAACATCACCAACCGGCAAAGTCCATATTCTGGCAACATGGTTCCTAGTGCTGCCGCTGCTGCTGGATCACATGTCCAACCCAGGTCCTTGGCTTGGTTCATGAATGGGGAAGCCCCAGCTGTGGGTGGCTCAAACCAAGAGTGGGGGCAAATGATGCAATTCAAGCTGGGCCTAAAGAGCAGCAGTCACAACTACACAAAGCCTACTAACACAGATGTGGATGTTCCAAGGCAACAAACTGAAAGCTCACTGAATTTGCACACAGATTACAGCGGTGAAATCCAAGGCCTGCAAATTCAACAGACAAGGCATTTCATTGATGCATGGTCAACATCAACATCAGCAGAAAGAGAAGAAGATAGAGTTTTTGTTTCTCCAAACCAGAAGCTGCCCTTTTCATCTCTCACTCTATCAATGTCTGGAGGGGAAGGAAGCAATGAAGAGAGGGAAAATACCCAAATGGGGCTTGGAGTTTTGGGGGAAGAGAGGGAAAGTGTTGGGGGTTTGAAGTCCCAGTGGATGAACCCTATGTCATGGATGATGGGGTCACCACCTGGTGGACCATTGGCTGAAGCTTTGTGCCTTGGCATTGCTGGTGGTTCTAATGGCTGCAACAGTGGCTCCACCATCTGTAAGAGCTCTAGTGGAGATGCTAGGCAAGAATTTGATTTGACTAAC
>Pyrco_BP_DH_07g27020
ATGATGATGGTCCATCATGATAATCACCGCCGTCCATTTCCATCATCAGACACAACACCTGTTCCTGTTGCTGGTGGCCCCACATGTAACAGGCCTCCTCCTACATACGACGATGTCGTTGCTGCTGGTACTGGTACTGGTTCTTCGAGTGGCGGTGGTGCAGTTTTAAGAAACTTGCAGCCTTTTGACATTCGAACAAACACTCGTTCTGCAGGAGGGATGACGACGTCGTTTGGATTTCCTTTCACAAATGCACAGTGGAAGGAGCTTGAGAGACAAGCTATGATATACAAATACATGGTGGCTTCTCTCCCTGTTCCCCGTGATCTCCTCTTCCCCCTCACTACAACTCCCCCTGGAACAACAGCTGCTTCCCAATCTCCCTTGGGAGGTAGGTTCAATCTCCGGCTGTCGAACAGCACGGATCCGGAGCCGGGGCGGTGCAAGAGAACAGACGGGAAAAAATGGCGGTGCTCGAGAGACGTGGCGCCGGACCAGAAGTACTGCGAGCGTCACATGCACAGAGGCCGACCCCGTTCAAGAAAGCATGTGGAAGTTCATGCCACCGCCGCAAGCAAGAGGGTTCGCCACGACATCAATCTTGCTCCTCCTCTTCCGACAGTATCTCCGGAAACCGTGTCGATTTCGAACCCTGCAAATGGAATCAACAAAAATGTCTGCTCATCTCAGTTTATGGGATCTAATCTTCGTCCATACCATCCGTCTCCAGTGTTTCCGGAGAGGGATGGTGCAAAGTTTGCATATTTCGAATCTATGAACTCTGCTTCAGCAAACAGAGAACCCAGGAACTTGGACTGGCTGATAATGAAGGGAGAACCTGTTTCTGATGCACAATGGCACCAACTGATGCATAGCAAAACAGAGCTGAGCACCAAGATCCCGTTTTTCGACCCGAATTCCTCTGTTTTCAGCAATCGTTCCGAAGAGGAGTCTTTCTTGAATCTGAATTCGTTTACGAATTTCAGCGCCGGAGAGGATCAGCAAGACGGCGGCGAGTGCAATTTGTTTCTCAATCCGGATGTGGCCCCTTTAGAAAGTCCCCTGCTTGAAGAAACCCCTAGATATTTCATTGATGCATGGTCGAAAACAGTGACGGATGAAGAAACAATGGCAGCCAACTCTGTTAACAACAATGACAACAGCTCAGCTCCGTCGAGCGGGCAGCTCTCCCCTTCTTCGCTTACCCTATCGATGGGCGGGTACAACTCCATCAATGAGGAAATGGGTCAGACTCAGATGAGCTTAGGAACCAGTGGAAATGGGATGATGCCGAGGGGTTCGACGTGGCCTGCTTCATGGGTTGCTTCAGCACCGGGCGGCCCATTGGCTGAGGTCCTTAAACCCACCACTAGCGCAGCCTCAAATCCTTCGTCTCCGGTCACAACCGGTACTACTACTAATGGAGAATTGGGCAGTCCTTTGGCAGTGTCATCGCCGTCGGGAGTTCTTCAGAAAAAGTTTGTTTCACCGTCTGATAGCAGTGGTAATAGCAGCCCAACACTTGCAAGTTCAAGGGCCAAGCCAGAGATTGTCTCTCTCTGGTTAAATCAGAGCAAAGCA
>Pyrco_BP_DH_09g10100
ATGATGAGTGGAAATCCAAGTAGTGCAGCAAGAAATAGGTATCCTTTCACAGCAACTCAGTGGCAAGAGCTAGAACATCAGGCCCTAATCTTCAAGTACATGACCTCCGGAGTCCCCATCCCCAATGACCTTGTCTACCCTTTCAAAAGAAGGTTGGACTCCTCCGTTTCCTCAAGACTCTTCCCCCATCACCCCATGGGATGGGGGTGCTATGAGATGGGATTTGGCAGAAAAGTAGACCCAGAGCCAGGAAGGTGCAGAAGAACAGATGGCAAAAAATGGAGGTGTTCTAAGGAAGCGTATCCAGATTCCAAGTACTGCGAGAGGCACATGCACAGAGGCAGAAACCGTTCAAGAAAGCCTGTGGAAGTTTCCTCTTCTTCTTCTGCATTATCATCTCCTACTGCAGCATCCACAGCAACAGCTGAGCACCTTTCTTCTCCTTCTGCCACCTCACCATCATCATCTTCCCTCCACAGAAATCTCTGCAAAACCTCCTCTTCCTCCTACACTCTCACTCCACTCTCCTCATCAATCTCCACTCAACAAACCCACCAGTCAAATTCATCTCTCTACCCTTTCCTTAATTATCCTTATTCTTCCTCCTCTTCCAGTTCTGCCCCTCAGCTTTTTCTGAACTCTGCATCTTATTCAGATAAAGATTACAGGTATCTTCAAGGAGCAAAGGAAGGTGTGGATGAGCTAGCTTTCTTTCCAGATTCTTCAGCAGATGAAAGAAACTTGTTAATGAATTCCTACAGAGGCTACTCCCCCACCCAACAATCACAGGAGGACCAACAGCAACATTGTTTTGTTTGGGGGACTGATTTCAAATCAGTTAAAACAGAGAAAGAATCAGCAGCAGCAGCAGCTGAATCCCAAAAGTCACTCCACCACTTCTTTGGAGAGTGGCAGGAGCCAACCAAGAGCTCTGGAGACACCTGGCTTGATCTTGCTTCCAATTCTGGAGGTCCTAATGATGGT
>Pyrco_BP_DH_14g11280
ATGGGACAAAGAAATGGGTTTGCTGAGAAGGGAGCAGCAGCAGAAACAGAGTGGCTGGGTTTGATGATGCAAAAATCCCAGCAAACCCAACAAACCCAGCAATCATTTCCTCGGAAGAAAACGATGATGGTGATGCATCACCATCATCATCATCATGATCCTCTGCTTGCCAGTGCAGGAAGAGAAGCTTGTGGGGTTTGGGATAACAGTCCTGCTTCTGGTGGTGGACTTTTGTTTTGCAACACAAGCAATCCAGTCTCGAGTTGTCCGACTGATTTATATCCTGTCGGTTCTGATTTTGTCCTCCCAAAGTCTCTGCAGCACCATCTACCTTGCTCTGATCACAGCCTGGCTTTCAGTTCCACAGTGGTGAAAGGTTCACTGGAGTTGGGGATTTCTGGGAGCTCAGATCCGGAGCCATGGAGGTGCAAAAGAACAGATGGAAAAAAATGGAGGTGTTCCCGAGATGTAGCTTTTGATCAGAAGTATTGTGAGAGACATGCTCACAAGACCAGGAACCGTTCAAGAAAGCCTGTGGATTCCCAAACCCTAAACCCCAACCTCCTCAGCACCAACAACAACAACATGAGAAGTCCTAGGTCTAATTTTTTCAGACAAAACCACATCAGCAGCCAGACAACTCCATTTTCTTGCAACGTGGTTCCTAGTACTGCTGCTGGTGGATCACATGTCCAGCCCAGGTCCTCGGCATGGTTCATGAATGGGGAAGCCCCAGCTGTGGGTGGTTCAAACCAAGAGTGGGAACAAATGATGCCATCCATGATGGGCCTAAAGAGGAGCAGCAGCAGCTGCCCCTACACCAAGCCTACTAACACAGATGTGGATATTCCGAAGCAGCAAACTGAAAGCTTACTAAATTTGCACACAGATTGCACGGGTGAAATCCAAGGCCAGCAAACTCAACAGACAAGGCATTTCATCGATGCATGGTCCAAGTCAGCATCAGCAGAGAGAGAAGAAGATAGGGTCTTTGTTTCTTCAAACCAGAAGCTTCCCCTTTCATCTCTCACTCTATCAATGTGTGGTGGGAAAGGAAGCAATGAAGAGAGAGAGAGTACCCAAATGGGGCTTGGAGTTTTGGGGGCAGAGAGGGAAAGTGTTGGGGATTTGAAGTCTCAGTGGACGAACCCAATGTCTTGGATGATGGGGTCACCACCTGGTGGACCATTGGCTGAAGCTTTGTGCCTTGGCATTGCTGGTGGTTCTAATGGCAGCGACAGTGGCTCCACCAGCTATAGGAGCTCACGTGGAGATGGTAGGCAAGAATATGATTTGATTAAC
>Pyrco_BP_DH_15g19160
ATGAGTAGCACTGGAAGAAGCGGCAGGTTTCCTTTCACTCCATCTCAGTGGCAGGAGCTTGAGCACCAAGCTCTTATCTACAAGTACATGGTTTCTGGAATCTCCATCCCTCCTGATCTCCTCTTCTCCCTCAAAAGAAGCTCCTGTAGCTTGGACTCCCCTCTCCCTCCAAAGATCTTCTCTCACCACCCTCCTCACATTGGATGGAACTGTTTCCAGATGGGATTAGGAAGAAAAATAGACCCAGAGCCAGGAAGGTGCAGAAGAACAGATGGGAAAAAATGGAGGTGCTCAAAAGAGGCGTTTCTGGATTCGAAATACTGCGAGAGGCACATGCACAGAGGGAAAAACCGTTCAAGAAAGCCTGTGGAAGTTCTCAAAACATCAAAGTCATCAAACACTTCAACAATTACCACCAAAATCAACACTTGTTCGGCTTCTCCAAGTCCTGCAGCTTTTCATTCCCTTTCCTCATCGCTCTCTTCTCTCTCCTCCTCTGATTCCCACCCTTACCCTTTCCTCTATCATCATCACTCACCTTCTCCAAGGCCTCCTGGAATTGGATTCCCACATCAAGAGAGAAACACTACTTCCTTGTTTTTGGACTCTGGTTCTTATCCCCAACCCAGCTCAGAATACAGAAACAGGTATGCTTACGGGATGAAGGAGGAGGTGGATGAACATGCATTCTTCTCAGAGCCTTCAGGCACAGTGAGACGCTTCTCTGGCTCTTCATCCTTGGACGATTCCTGGCAGTTCACACCGCTCACAATTAGTACTTCTTCGTCTTCGAAACAGAGAAGCTGCTCTGCTTTTCAGAGTGATCGATCAGGATCAGCAGCTTCAGAGCATCAAACATCAAAAGCAGGGATGATCATCATCATCAGCCGCAGCAGCATTACTACGCTATGGACCGAAATGAAGGATCCCAGAAGACCATTCATCGATTCTTCGACGAATGGCCCCCTAAAGATAAAGATTCGTGGCTCGATTTGGATGATAAATCATCGAACAGCGGATCGGTTTCCACCACCAGGCTCTCAATCTCCATTCCTACGTCTGGTCATGACTTCCCCGTCTTCACCTCAAGACATCACAATAATGGCTGAGTTTTTTCCAGTACTCGTTCTC
>Pyrco_BP_DH_16g25430
ATGGAGAATCAAGCTTTGATATTCAAGTATCTCAAGGCAGGACTCCCTGTTCCTTCTGAACTCCTCGCCCCTATTCGCACCAGTTTCAATCTCATTTCCCCCAATTTCTTACGCCACCACCCCACCTTGGCTTCCTATAGCGGGAAGAAGATGGACCCGGAGCCAGGGCGGTGCCGGAGGACGGATGGGAAGAAATGGAGGTGCTCCAAAGATGCACATCCGGACTCCAAGTATTGCGAGCGGCACATGAACCGAGGTCGTTATCGTTCAAGAAAGCTTGTGGAATCACAAACTTCCTCTCAATCTTTGTCGACTGTGACGTCAGACAGTGTGATTGGGATCTGCAGCCACAGTGGGAGCTTCCAGAGCATGCCCTTACACTCAATGGGAAATAGTGGTGCTCTATGCTTTGGAAGCAATGCATCTGAGTTGAAGATGGAGGGTATACCATATGGGGTATCTAACAGGGGAACCAGGGTAGCAAGAGATCAGGATCAGAAGAACACAATTTCGTGTCAGAAGCTACGAGTGCGAGGTGTCTTCGGGCAGACAGTAATG
>Pruav_sc0000072.1_g340.1.mk
ATGACAATGGAGGAGGAGGGTGGTGGTAAGGTGAAGCTTGGTCTTGGGATTGGGGTTGATTGTTATGGTGATGATCGTAATGGGACTGAAGAAGTTGTTGTTGGTAAGAAGAAGAAGAAGTATGGTGGTGGTGGGTTGACAGCTTCTCAGTTGCATGAGCTGGAGCAACAAGCGCTTATCTACAAGCACTTCGCTGCTAACCTTCCTGTTCCTTTTCACCTTGTGCTTCCCATTTGGAAGAGTGTGGCTGCCTCTTTTGGCTCCTCAAATGCTGCTGCTATCTACAGACAATACCCCAGTTTTGTAGGGTTCAGTGCACTGGGCTTTGACTATAGGGATCATGAACCAGGAAGGTGCAGAAGAACTGATGGAAAGAAATGGAGGTGCAATAAGAATGTAGTTCCTGATCAGAAATACTGTCAGCAACACATGCACAGAGGCCGCCAGCGTTCAAGAAAGCCTGTGGAAAATTCTGAAGTTGCTTCTCCTTCCAGCACTAAAACACCCAAGAATTCAGAAGGTGAGTTTCAGATTTCAACCCCGAAAGGCCTTCAACTTATGGCTCAATCCTACAATTATGTTAGTGTTAGCCAAGGTACAACCATGGCCTCAAGTGGCTATCATGAATGTAAGAAAAACATAAGACCTGTTACAACTACATCCATTGCCAATATACCTGCCAACAGATCTGCTACTACCACCCCTGCTGCTGTAGCCGCTACCACCATTGCCGGACCAACCACCGCCACCAACAGCAGTACCAATGAAAATAGCCTCAATATTGGTGTAAAATACAATAGTAGCAACCATGCTGGTGGCAATTGCATGATCAGAGGAAGCAGCATGAATGTTGTTAATATATCACCAGGATTGGGCTTCTCCCCGAAGAGCGTTCTCCAAGCTCTTCTAGGTTGCAATGGCTTATACTTCGACAATGGAAGTGGAGTAGAACTTGAACCAGGGAGGTGTAGGAGAACGGATGGAAAGAAGTGGCGGTGCAGAAGGGATGTTCTTCCTGATCAGAAGTATTGTGGCCAGCATATCCACAGAGGGGCAAAGAGGCAAATGAAAGACTTCCAACCTGTTGCTGTTCCTTCTTCTTCAGCTGCTGCCATGAATACCGCTCGGCTCTCTCAGACAACAGCCATATGCAGAAAAATTAATTGTGCAATCCCTAATACAAATCTCAGCATCTCCATCCCAGCAAATCCCCCACCGGGACGAAATGATGAAAGAAGCAATTCTAGCAGCGATAGTGACACGACTCTTACAGATACCAGCCTTACTGCTTGTGACAGTAGTTATGTTTCTTCT
>Pruav_sc0000129.1_g840.1.mk
ATGAGTGGGAGAACCAGGTTTCCTTTTACACCGTCTCAGTGGCAAGAGCTTGAGCACCAAGCTCTTATCTACAAGTACATGGTTTCAGGCATCTCCATCCCACCTGATCTCCTCTTCTCCATCAAAAGAAGCTGCTTGGACTCTCCTCTGCCTTCAAAGCTCTTCTCACACCACCCTCCACATATTGGATGGAGCTGTTTCCAGATGGGTTTGGGGAGGAAAATAGACCCAGAGCCAGGAAGGTGCAGAAGAACAGATGGGAAGAAATGGAGATGCTCAAAAGAGGCATTTGCTGATTCAAAATACTGTGAGAGACACATGCACAGAGGCAAAAACCGTTCAAGAAAGCCTGTGGAAGTTTTCAAAACACCAATTACAACAAACTCAAACCCATCATCATCATCAACACCAACAACCATCTCATCAATCACCTCCAAGAACAACCCCCCTTCTACATCAACCCCAACCTTCCATTCCCTTTCTTCATCACTCTCATCACTGTCCTCTGACTCCCACCACACTCAGCTCAACCACTCTAGTTACAATACCAATCTTGATTATCACCCTTTCCTCTATCATCACACATCTTCTTCAAGGCCTCCTGGATTTGGTTTGTCACATCAAGAAAGAAATACTTCCTTGCTTCTGGACTCTGGTTCTTATCCCCAAGCCAACTCAGAATACAGAAATAGGTATGTTTATGGGCTGAAGGAGGAGGTGGATGAGCATGCATTCTTCTCAGAACCTTCAGGGTCTGTGAGAGACTTCTCTGGCTCTTCATCTATGGATGACTCTTGGCAGTTCACACCACTGACAATGAGTACTTGCACTTCTTCATCTTCAAAACAGAGAAGCTGCTCTGCTTTACAGAGTGAACACTCTCACTTGCAGCTTCAGAGCAATATCACTCCTAAACAGCAGAATTACTATGCTTTGGGTAGTGACATGAAAATGGACAGAAATGAAGGAACCCAGAAAACCATTCATCGCTTCTTTGATGAGTGGCCCCTGAAAGACAAAGATTCATGGCTTGACTTGGATGATAAATCATCAAACAGTGGATCAGTTTCAAACACCAGGCTCTCAATCTCCACTCATGACTTCCCCATCTTCAGCTCAAGAAATCATAATGATGAC
>Pruav_sc0000138.1_g790.1.mk
ATGATGATGATGGTTCATCATGATAATCACCGTCGTCCATTTTCATCATCAGAAAGAGGTGAAGCTGATGGTCCCACATGTAACAGACCCCCTGTGACTGATAACTATCCTAATAATAATAGTGTATACGATGTTGTAGTTGCTGCTGCAGCTGGTTCTTCTTCTAGTGGCGGTCAAGTTTTAAGAGGTTTGCAGCCTTTTGACATTTCAAACAGAACAACAAACACTTGTATTTCTGCTCATCATACCGCCTTCAGGTCCCCAGCAGGAGGGATGACGACGTCTTTGGGCTTTCCTTTTACAAATACACAGTGGAAAGAGCTTGAGAGACAAGCCATGATATACAAGTATATGGTTGCATCTCTCCCTGTGCCTCGTGATCTCCTCTTCCCAATTACCAGAGCTCCCTCAGGCCCAACTATTTCTCAATCACCCTATCCAGAGCCAGGGAGGTGCAAGAGAACAGATGGAAAGAAATGGAGGTGTTCAAGAGATGTGGCGCCTGACCAGAAGTACTGTGAGCGCCATATGCACAGAGGCCGTCCCCGTTCAAGAAAGCATGTGGAAGTTCATGCCAACACCACAACCAAGAGGGTTCGCCATGATATCAATCAAGCTCATCCTACCATGTCCCCGGCAACTGCGTCAATTTCTAACACCACATCCATCAACAAGAATGTTTGCCAGACTCAGTTTATTGGATCTAATCTTCAACCATATCATCAGTCTCCTATGTTTCTGGATAGGGACACTGTCAAGGCTGCAACTTTTGATTCTATGAACTCTGCTTCATCAGACAGAGAACATAGGTTTGGTTTGGACTGGACGCGAGGGAAAGAAAAGAAAAGGAGGAGTTTGAACTGGCTGATGATGAAAGGAGAACCTGTTCAAATGGCCACTTCTGATCCACAATGGCAGCATCTGATGCAGAGCAAAACAGAACTAAACTCCAAGATCCCCTTCTTTGATGCTAATTCCTCTATTTTCACCCAACGTTCTGAAGAAGAGTGTTTCTTGAATTTGAATTCGTACACAAATTTCAACGCCGGCGGAGAGGATCAACCAGACAACGAGTGCAATATGTTTCTAAATCCAGATGTGGTTTCTTTAGACAATCCTCTGTTGGAAGAAACCCCAAGATGTTTCATTGACGCGTGGTCCAAAACAGTGATAGATGAAGACACCATGGCCAACTCTGTTAACAACAAAGACAATAGCTCTGCTCCATCAAGTGGGCAGCTCTCACCTTCTTCCCTTACACTTTCAATGGGAGGTTACAACTCCATCAACGAGGAAATGGGTCAGACGCAAATGAGCTTAGGAAACAATGGAAATGATATGAAGCCAGGGCTTTCAACATGGCTCAGCCCTGCTTCATGGGTTGCTTCGGCACCAGGCGGGCCATTAGCTGAGGTCCTAAAACCCACGACCAGCGCAGCCTCAAATCCATCGTCTCCTATCACAGCTGTTACTGCCAATGGAGAATTGGGTAGCCCATTGGCGACAACGGTGTCATCACCATCTGGGGTTCTTCAGAAGACGTTTGCTTCACTGTCTGATAGTAGTGGTAATAGCAGCCCAACCCTTGCAAGTTCAAGGGCTAAGCAGCCAGAGATTGTTTCTCTGTGGTTGAATCAGAACAAAGCA
>Pruav_sc0000636.1_g570.1.mk
ATGAATACTTGTGCTACTGGAGGTGGAGGTGGAGGTGGAGGTGGAGGTGGGGCTGCTGGGATGACGGGGATGAGGTCACCTTTCACAGCGTCTCAGTGGCAAGAGCTGGAGCATCAGGCTCTGATCTTCAAGTATATGATGGCAGGCATGCCGGTGCCTCCTGATCTCGTGCTTCCTATTCAGAAGAGTTTTGAGTCCATTTCTCAAAGATTCTTCCACCATCCTACCATGGGTTATTGTTCCTTCTACGGGAAGAAGGTGGACCCCGAACCGGGACGCTGTAGAAGGACTGACGGAAAGAAGTGGAGGTGCTCCAAGGATGCATACCCGGACTCCAAGTACTGTGAGCGCCACATGCACCGTGGCCGCAACCGTTCAAGAAAGCCTGTGGAATCACAAACCATGACACAGTCATCGTCCACTGTGACATCATTGACTGTCACTGCGAGCAGCAGTGGAACTGGGAGCTTCCAGAACCTTCCACTGAATGCCTTTGGTAACACCCAAGGAACTAGTTCCGGAACCAATCAGTCTCATTATCAGATAGACTCCATTCCTTTTGGAATCCCAAACAAAGATTATAGGTATCTTCAAGGACTTAAACCCGAGATTGGTGAGCATAGTTTCTTGTCTGATGCTTCAGGAAGCAACAGGGGTCTCCAGATGGACTCACCACTAGACAGCACATGGCCTCTGATGCCATCCAGAGTTGGCTCATTTCCCGCATCAAAATCGGGTGATGGCTCCATTTTGCATCATGATTATCCACAGCATTCATTTTTCAATAATGCATTCCCCTTAGAATCTGTGAAACAGGAAGGTCAATCTCTCCGACCTTTCTTTGACGAGTGGCCTAAAGGCAGGGATTCCTGGTCTGGTCTTGAGGATGAGAGATCCAACCAGACCTCATTCTCTACCACCCAGCTCTCAATATCAATTCCAATGACTTCATCTGACTTCTCTGCAACAAGTCCTCGATCCCCACGTGGTGAGTTTCAACGTAGGGAGGGTTTCATAGTTGAGAGAAGAGAATCATGCTTTGGGAAGTCCAGGCTTGGGAAAGTCGTA
>Pruav_sc0000652.1_g790.1.mk
ATGGGGAAGAGAAATGGGTTTGTTGTGGCTTCAGAGAAGGGAACAGCAGAAGAAACAACAGACAACCCAGTCACTAGTTGTATCAGTGATATATACAATGCTGTCGGTTCTGATTTTGGTTCTGTGGTGCCAAAGTCTCTGCAGCAGCCTTACTCTGATCGCAGCTTGTCTTTCAGTCCCTCAGTAGGTGGAATGGTGAATGTGAATGTGAGGCTTCCTTTTACCCCAGCTCAAAGGGAAGAGCTTGAGAGACAGACCATGATTTACAAGTACATGATGTCCTCTGCTCCTGTTCCTCCACACTTGCTTGTTCCCATTGCCAAGAACCCATCAAATGTGGCTCACTTGTACCCAAATTTGGTAAGAGGTTCATTGGAGTTGGGGTTTTCTAGCAACTCAGATCCTGAGCCATGGAGGTGTAAAAGAACAGATGGTAAAAAATGGAGGTGCTCTAGAGATGTAGCTCCTGATCAGAAATATTGTGAGAGGCATGCTCACAAGAGCCGGCCCCGTTCAAGAAAGCCTGTGGAATCAAACCCCAACTTCATCAACAACAACACCACCACCACCACTAGAATGAGAAGCCCGAGGTCTAATTTTGTCAAAAACAATATCTGCAACCAGCCAAGTCCATTTTCTACCAACATGGTCTCTCCAACTGCTCCATCACATGCCCAGCCCAGGTCTATGGCTTGGTTCATGAATGGGGAAACACCCACTGCTCCCACTGCTGGTGGTTCAAACCAAGAATGGGAGCAAATGATGCAATTTAAGTTAGGCTTAAAGAGCTGCCACACCAAGTGCAATACAGATGTGGATGTATCAAAGCAACAAAATGAGAACTCATTCAATTTGTATAGAGAGTATACAGGTGAGAGCCAAGGTCTGCAAACTCAGAGGCCCTCCCATGACCAATATGGCTTGTTGCTGAGCCCCAAGTTGGCTCATTTGGAAGGAGCCTTAAATTCCAATCAGACACAGCACACAAGGCATTTCATTGATGCATGGTCCACAACAACAGAGAGAGACAGTAGTATTGGTGAAATTGGCAACAGAGGCTATGTTTCTTCAAACCAGAAGCTACCCTTTTCATCTCTTACTCTATCAATGTCTAGAGGGAATGAAACCAATGAAGAAAGTGACAATACTCAAATGGGTCTTGGAATTTTGGGTTCTGAAAGGGAAAATGTTGGAGATTTGAAGTCTCAATGGATGAACCCTCTTTCATGTATGAGCTCACCACCTGGTGGACCATTGGCTGAAGCTTTGTGCCTTGGCATTGCCAGTTCCACAAGAGCAACATCCTCTAATGGCTGCACTAGTGGCTCCACCTCCAGTGGAGATGGTGTTTATACC
>Pruav_sc0004305.1_g230.1.mk
ATGTTGAGTGGAAATCCAAATACTGCAAGAAATAGGTACCCTTTCACACCAAATCAGTGGCAAGAGCTTGAACACCAAGCTCTCATCTTCAAGTACATGGCCTCAGGGATACCTATTCCAACTGATCTTGTCTATTCTTTAAAGAGAAGGTTGGACAATTCAATTTCTTCAAGACTCTTCCCCCATCCTCCCATGGGATGGGGCTGTTATGAGATGGGTTTTGGCAGAAAGGTAGACCCAGAGCCAGGGAGGTGCAGAAGAACAGATGGTAAAAAATGGAGGTGCTCAAAGGAAGCTTACCCAGAGTCAAAGTACTGTGAGAGGCATATGCACAGAGGCAGAAACCGTTCAAGAAAGCCTGTGGAAGTTTCTTCATCAACTACAACTCCTCCAACAACTGCTGCAACAGAGCACCCTTCATCTTCTTCTTCTTCAGCCCTCTCATCACCCAACAACAAAAATCTCTCCAAAACCTCTTCCTACTCTCTCTCCCCACTTTCCTCATCCATATCCACTGAAACACAAACCCAACATCACCCTCACCAATCTAATTCATCTCCTTATCCCTTCCTTAATTACCCTCAGTCTTCCTCCACAAGTTCTAGGCCTCTTCCTGGTTCTGTTTTCTCACCTCAGAACAACAGCTCTTCTGCTACCCCTCACCTTTTTTTGAACTCTGGATCTTATAACAATCAAGCTGAAAAAGATTACAGGTATCTTCATGGAACAAAGGGAAGTGTGGATGAGCTAGCTTTCTTTCCAGAGTCTTCAGCAAATGGAAGAAGCATATTGACTGGGGGCTCATCATCATGTCAGCCACCGATGAGTTCCTACAGAGGCTACTCTCAACCACAGTTCCAAAGCCTCACAGATCATCATAATCCAGAAGTTTCTCAACAATCACAGGAGGAGGAGCAGCATTGCTTTGTTTGGGGCACTGATTTCAAATCAAGCAGAGCAATCAAAACAGAGAAAGAAGCAGCTGAAACCCAAAAGTCACTGCACCACTTCTTTGGAGACTGGCAGCCACCAAAGAGCACAGACACCTGGCTTGATCTTTCATCCAACTCTGGAGTTCCTAATGATGGC
>Pruav_sc0005443.1_g060.1.mk
ATGAGCGGGTCGTCGGTGGGCAACGGAGGCCTCGCGCCGCCTTTCACAGTTGCGCAGTGGGCGGAGATGGAACATCAAGCTTTGATATTCAAATATCTCAAAGCTGGGCTGCCTGTTCCTCCTGACCTCCTTGGTCCCATTCGCACCAGTTTCAACCTCATATCTTCCAATTTCTTGCGTCACCACCCCACCTTGGGTTATACTTCCTATTGCGGTAAGAAAATAGACCCCGAGCCAGGGCGTTGCCGGAGGACAGATGGCAAGAAGTGGAGGTGCTCCAAAGATGCACATCCAGACTCCAAGTACTGTGAGCGGCACATGAACCGAGGTCGCTATCGTTCAAGAAAGCTTGTGGAATCACAAACTACCTCTCAATCTTCATCAACTGTGACGTCAGACAGTGTGATTGGGAGCTCTAGCCACAGTGGGAGCTTCCAAAACATGCCCTTGCATTCAATGGTAAATAGTGGGGGTCTATGCTTTGGAAGCAATGTATCTCAGTTGAAGATGGAGCCTATACCCTATGGGATAGGTAACAGTGGAAACAGGGGGTGCAACGGAGCAGAAGAGCACAATTTCATGTCAGAACCTTCTGGGAGTGTGAGGTGTCTTGGGATGGACAGTACTGTAGACAGTCCATGGCATCTTATGGTGCCTCGAGTTTCCTTGAAATCTGAACCAAAAAATTGTTCTCTTTTGCTAAACAACAGCTCCCAGCTAGAGACATTGCAACATACTGAACCATTGACCGTTGATGCTGCCATCACTAAACAGCAGCAACATCAGTATGTCGGTGGACAGTTTGGCTTTCCAGGTTCTCTAAAACACGAACAGAATTCGCTTCAGCCTTTCTTCGATGAGTGGCCTAAGTCGAGGGATCTTGGGTTCCATCTAAGTGATCATAGATCCACCAATACCTTAACTGCAACTCAACTGTCAACGTCTAATGCAATGGCCCCCTCCAAATTCTTCGCAAGGAGTGCTGACTCACCTACTGATGCCTATAGT
>Pyrusco0g063200.1
ATGAATAGCACTGGAAGAAACAGCAGGTTTCCTTTCACTCCATCTCAGTGGCAAGAGCTTGAGCACCAAGCTCTTATCTACAAGTACATGGTTTCTGGAATCTCCATCCCTCCTGATCTCCTCTTCTCCCTCAAAAGAAGCACCTACAACTTGGACTCCCCTCTCCCTCCAAAGCTCTTCTCTCACCACCCTCCTCAAATTGGATGGAACTGTTTCCAGATGGGATTAGGGAGAAAAATAGACCCAGAGCCAGGAAGGTGCAGAAGAACAGATGGGAAAAAATGGAGGTGCTCAAAAGAGGCGTTTCCGGATTCGAAGTACTGCGAGAGGCACATGCACAGAGGGAAAAACCGTTCAAGAAAGCCTGTGGAAGTTCTCAAAACATCACAAATTTCAACAACAAACTCATCAAACACTTCAACAATTACCACTAGGATCAACACTTCTTCTGCTTCTCCAAGTCCTGCAGCTTTTCATTCCCTTTCATCATCACTTCCTTCTCTCTCCTCCTCTGATTCCCACGCTTTCCCTTTCTTCTATCATCATAACCCAACTTCCCCAAGGCCTACTGGAATCGGATTCCCACATCAAGAGAGAAGCTCTACTTCCTTGTTTTTGGACTCTGGTTCTTATCCCCAACCCAGCTCAGATTACAGAAACAGGTATGCTTATGGGATGAAGGAGGAGGTGGATGAGCATGCATTCTTCTCAGAGCCTTCAGGCACAGTGAGAGGCTTCTCTGGCTCTTCATCCATGGACGATTCCTGGCAGTTCACACCGCTAACAATTAGTACTTCTTCGTCTTCAAAACAGAGAAGCTGCTCTGCTTTTCAAAGTGATCAGCAGCTTCAGAGCATCAAACATCAAAAGCAAGATCATCAGCAGCAGCAGCAGCATTACTATGCTTTGGACAGCAACGAAGGATCCCAAAAGACCATTCATCGATTCTTCGACGAATGGCCCCCTAAAGATAAAGATTCATGGCTCGATTTGGATGATAAATCATCGAACAGCGGATCGGTTTCCACCACCAGGCTCTCAATCTCCATCCCTACTTCTGCTCATGACTTCCCCATCTTCACCTCAAGACATCATAATAATGAC
>Pyrusco0g063330.1
ATGGGACAAAGAAATGGGTTTGCTGAGAAGGGAGCAGCAGCAGAAACAGAGTGGCTGGGTTTGATGATGCAAAAATCCCAGCAAACCCAACAAACCCAGCAATCATTTCCTCGGAAGAAAACGATGATGGTGATGCATCACCATCATCATCATCATGATCCTCTGCTTGCCAGTGCAGGAAGAGAAGCTTGTGGGGTTTGGGATAACAGTCCTGCTTCTGGTGGTGGACTTTTGTTTTGCAACACGAGCAATCCAGTCTCGAGTTGTCCGACTGATTTATATCCTGTCGGTTCTGATTTTGTCCTCCCAAACTCTCTGCAGCACCATCTACCTTGCTCTGATCACAGCCTGGCTTTCAGTTCCACAGGTGGAATGGTGAATGCGAATGTGAGAGTTCCTTTTACATCAGCTCAAAGGGAAGAGCTTGAGAGACAGACAATGATTTACAAGTACATGGACTCTTCCCCTGCCCCTCCCCAATTACTTTTACCAATTTCCAAGTTCCCAAATTGTAAATATTTCTGCTTTTTTTTGGTGAAAGGTTCACTGGAGTTGGGGATTTCTGGGAGCTCAGATCCGGAGCCATGGAGGTGCAAAAGAACAGATGGAAAAAAATGGAGGTGTTCCCGAGATGTAGCTTTTGATCTGAAGTACTGTGAGAGACATGCTCACAAGACCAGGAACCGTTCAAGAAAGCCTGTGGAATCCCAAACCCTAAACCCCAACCTCCTCACCACCAACAACAACAACATGAGAAGTCCTACGTCTAATTTTTTCAGACAAAGCAACATCACCAACCGGCAAAGTCCATATTCTAGCAACATGGTTCCTAGTGCTGCCGCTGCTGCTGGATCACATGTCCAACCCAGGTCCTTGGCTTGGTTCATGAATGGGGAAGCCCCAGCTGTGGGTGGCTCAAACCAAGAGTGGGGGCAAATGATGCAATTCAAGCTGGGCCTAAAGAGCAGCAGTCACAACTACACAAAGCCTACTAACACAGATGTGGATGTTCCAAGGCAACAAACTGAAAGCTCACTGAATTTGCACACAGATTACAGAGGTGAAATCCAAGGCCTGCAAATTCAACAGACAAGGCATTTCATTGATGCATGGTCAACATCAACATCAGCAGAAAGAGAAGAAGATAGAGTTTTTGTTTCTCCAAACCAGAAGCTGCCCTTTTCATCTCTTACTCTATCAATGTCTGGAGGGGAAGGAAGCAATGAAGAGAGGGAAAATACCCAAATGGGGCTTGGAGTTTTGGGGGAAGAGAGGGAAAGTGTTGGGGGTTTGAAGTCCCAGTGGATGAACCCTATGTCATGGATGATGGGGTCACCACCTGGTGGACCATTGGCTGAAGCTTTGTGCCTTGGCATTGCTGGTGGTTCTAATGGCTGCAACAGTGGCTCCACCATCTGTAAGAGCTCTAGTGGAGATGCTAGGCAAGAATTTGATTTGACTAAC
>Pyrusco14g013480.1
ATGGGACAAAGAAATGGGTTTGCTGAGAAGGGAGCAGCAGCAGAAACAGAGTGGCTGGGTTTGATGATGCAAAAATCCCAGCAAACCCAACAAACCCAGCAATCATTTCCTCGGAAGAAAACGATGATGGTGATGCATCACCATCATCATCATCATGATCCTCTGCTTGCCAGTGCAGGAAGAGAAGCTTGTGGGGTTTGGGATAACAGTCCTGCTTCTGGTGGTGGACTTTTGTTTTGCAACACAAGCAATCCAGTCTCGAGTTGTCCGACTGATTTATATCCTGTCGGTTCTGATTTTGTCCTCCCAAAGTCTCTGCAGCACCATCTACCTTGCTCTGATCACAGCCTGGCTTTCAGTTCCACAGGAGGAATGGTGAATGCGAATGTGAGAGTTCCTTTTACATCAGCTCAAATGGAAGAGCTTGAGAGACAGACAATGATTTACAAGTACATGGACTCTTCCCCTGCCCCTCCCCAATTACTTTTACCAATTTCCAAGTTCCCAAATTTGGTGAAAGGTTCACTGGAGTTGGGGATTTCTGGGAGCTCAGATCCGGAGCCATGGAGGTGCAAAAGAACAGATGGAAAAAAATGGAGGTGTTCCCGAGATGTAGCTTTTGATCAGAAGTATTGTGAGAGACATGCTCACAAGACCAGGAACCGTTCAAGAAAGCCTGTGGATTCCCAAACCCTAAACCCCAACCTCCTCAGCACCAACAACAACAACATGAGAAGTCCTAGGTCTAATTTTTTCAGACAAAACCACATCAGCAGCCAGACAACTCCATTTTCTTGCAACGTGGTTCCTAGTACTGCTGCTGGTGGATCACATGTCCAGCCCAGGTCCTCGGCATGGTTCATGAATGGGGAAGCCCCAGCTGTGGGTGGTTCAAACCAAGAGTGGGAACAAATGATGCCATCCATGATGGGCCTAAAGAGGAGCAGCAGCAGCTGCCCCTACACCAAGCCTACTAACACAGATGTGGATATTCCGAAGCAGCAAACTGAAAGCTTACTAAATTTGCACACAGATTGCACGGGTGAAATCCAAGGCCAGCAAACTCAACAGACAAGGCATTTCATCGATGCATGGTCCAAGTCAGCATCAGCAGAGAGAGAAGAAGATAGGGTCTTTGTTTCTTCAAACCAGAAGCTTCCCCTTTCATCTCTCACTCTATCAATGTGTGGTGGGAAAGGAAGCAATGAAGAGAGAGAGAGTACCCAAATGGGGCTTGGAGTTTTGGGGGCAGAGAGGGAAAGTGTTGGGGATTTGAAGTCTCAGTGGACGAACCCAATGTCTTGGATGATGGGGTCACCACCTGGTGGACCATTGGCTGAAGCTTTGTGCCTTGGCATTGCTGGTGGTTCTAATGGCAGCGACAGTGGCTCCACCAGCTATAGGAGCTCACGTGGAGATGGTAGGCAAGAATATGATTTGATTAAC
>Pyrusco15g014830.1
ATGAGTAGCACTGGAAGAAGCGGCAGGTTTCCTTTCACTCCATCTCAGTGGCAGGAGCTTGAGCACCAAGCTCTTATCTACAAGTACATGGTTTCTGGAATCTCCATCCCTCCTGATCTCCTCTTCTCCCTCAAAAGAAGCTCCTGCAGCTTGGACTCCCCTCTCCCTCCAAAGATCTTCTCTCACCACCCTCCTCACATTGGATGGAACTGTTTCCAGATGGGACTAGGAAGAAAAATAGACCCAGAGCCAGGAAGGTGCAGAAGAACAGATGGGAAAAAATGGAGGTGCTCAAAAGAGGCGTTTCTGGATTCGAAATACTGCGAGAGGCACATGCACAGAGGGAAAAACCGTTCAAGAAAGCCTGTGGAAGTTCTCAAAACATCAAAGTCATCAAACACTTCAACAATTACCACCAAAATCAACACTTGTTCTGCTTCTCCAAGTCCTGCAGCTTTTCATTCCCTTTCCTCATCGCTCTCTTCTCTCTCCTCCTCTGATTCCCACCCTTACCCTTTCCTCTATCATCATCACTCACCTTCTCCAAGGCCTCCTGGAATTGGATTCCCACATCAAGAGAGAAACACTACTTCCTTGTTTTTGGACTCTGGTTCTTATCCCCAACCCAGCTCAGAATACAGAAACAGGTATGCTTACGGGATGAAGGAGGAGGTGGATGAACATGCATTCTTCTCAGAGCCTTCAGGCACAGTGAGACGCTTCTCTGGCTCTTCATCCTTGGACGATTCCTGGCAGTTCACACCGCTCACAATTAGTACTTCTTCGTCGTCGAAACAGAGAAGCTGCTCTGCTTTTCAGAGTGATCAGCAGGATCAGCAGCTTCAGAGCATCAAACATCAAAGCAAGATCATCATCATCATCAGCAGCAGCATTACTACGCTATGGACCGAAATGAAGGATCCCAGAAGACCATTCATCGATTCTTCGACGAATGGCCCCCTAAAGATAAAGATTCGTGGCTCGATTTGGATGATAAATCATCGAACAGCGGATCGGTTTCCACCACCAGGCTCTCAATCTCCATTCCTACGTCTGGTCATGACTTCCCCGTCTTCACCTCAAGACATCACAATAATGGCTGAGTTTTTTCCAGTACTGGTTCTC
>Pyrusco16g022640.1
ATGAGCTGGTCGTCGGTGGGCACTGGAGGTCACGCGCCGCTCTTCACAGTGGCGCAATGGGCTGAGATGGAGAATCAAGCTTTGATATTCAAGTATCTCAAGGCAGGACTCCCTGTTCCTTCTGAACTCCTCGCCCCTATTCGCACCAGTTTCAATCTCATTTCCCCCAATTTCTTACGCCACTACCCCACCTTGGCTTCCTATAGCGGGAAGAAGATGGACCCGGAGCCAGGGCGGTGCCGGAGGACGGATGGGAAGAAATGGAGGTGCTCCAAAGATGCACATCCGGACTCCAAGTATTGCGAGCGGCACATGAACCGAGGCCGTTATCGTTCAAGAAAGCTTGTGGAATCACAAACTTCCTCTCAATCTTTGTCGACTGTGACGTCAGACAGTGTGATTGGGATCTGCAGCCACAGTGGGAGCTTCCAGAGCATGCCCTTACACTCAATGGGAAATAGTGGTGCTCTATGCTTTGGAAGCAATGCATCTGAGTTGAAGATGGAGGGTATACCATATGGGGTATCTAACAGGGGAACCAGGGGCTTCAATGGATCAGAAGAACACAATTTCGTGTCAGAAGCTATGAGTGCGAGGTGTCTTCGGGCAGACAGTAATGTAGATAATCCGTGGCTTCTAATGGCGCCTCAAGTTCCCTTGAAATTAGAACCGAGAAATAGTTCTCTTTGGCTAAACAACAGCTCTCATCTACAGACATTACAAAATATGGAGCCATTGAGCGTTAATGCTGAAATTACCAAACAGCAGTATGTTGGTGAAGAGTTTGGCTTACCAGGATCTCAAAAACACGAACAGCATTCTCTTCAACCTTTCTTTGACGAGTGGCCTAAGTCAAAGGATCTGGGGTTCCATCAAAATGATAATAGATCAAACATAACTGAATTGTCAATGTCTAATGCAACGGTTCCTGCTAAATTTTTCCCAAGGAGCGCTGAATCACCCCATGATGCCTATACT
>Pyrusco2g002940.1
ATGGAGGATGGAATTGTGAGGAGAGCGAAAGAGGAGAGAGAAGAGGTGAAACTTGGACTTGGTATTGGGGTTGGTTGTAACTATGGTGGTCAGAACGGGAAGAAGAAGAAGATGAAGTGTGGTGGCGGTGGTGGTGGTGGGTTTACGGCTGCGCAGCTGCATGAGCTGGAGGAACAAGCGCTTATCTATAAGCACTTAGCTGCCGGGGTACCAGTGCCGTTTCAGCTTTTGGTTCCAATATGGAACAGTGTGGCTGCCTCTTTTGGCTCCTCAAATGCTGCTGCTATCTATCAGCACTTCCCCACCTTTATAGGATTCGATCCTGTGGGGGGCTTTGACTATCGAAGTAAAATGAATCCTGAGCCGGGAAGGTGCAGAAGAACAGATGGAAAGAAATGGAGGTGTAGTAAGAGTGTAGTTCCTGGTCAGAAATACTGTCAGCAACACATGCACAGAGGCTGCCAGCGTTCAAGAAAGCATGTGGAAACTTCTGAAACCTCTTCTCCTTCCAGCGCAAAACAACCAAAGAATTCAGATGCTGAGTTCTGCAGTTCAAAGACAAACGTTCAGATTTCCACTCCGAATGGCCTTCATCTTAAGGCCCAATCCTCGGATAATATTGGTGTCAGCCAAGGTACAACCACTGCCTCCAGTGGCTATCAAGAATGTAAGACAAACATCCGATCTGTTACAACTACATCCGTTGCCATGATACCTGCCAATAGAACTGCTACATCCCCTGCTTCTGCAGTCACTATTGCGCATGCTGGACCAACCGCTGCCACCAACAGCAGTAGCAACAAAAATAGCATCAGCATTGGTGTAAAAGACTATAGTAGCAGCCATGCTGGTGACAATTGCATGATCAGAGGAAGCAGCCTCAACAGAAATAGCACCATTGTTGGTAGTACTATATCACCAGGATTGGGCTTCTCCCCAAAGAGCGTTCTTCAGGGTAGACAAATGACTTTTCTAATTTCCAATGGCGTATGCTTCAACAATAGTAGCGGTACAGAGCTTGAACCAAGGAGGTGTAGGAGAACGGATGGAAAGAAGTGGCGCTGCAGAAGGGATGTTCTTCCTGACCAGAAGTATTGTGGTCTGCATGTCCACAGAGGAGCAAAGAGGCAAACGAAAGACTCCCAGCCAATTGGTGTTCCTTCTAGTTCAGCTGCTTCCAAGAACACCGCTCAGATCTCTCAGACGATATCCACTACCAAAAAAACTGATCGTGCAATCCCCAATACAAATCTCAGCATGTCCATCCCAGCAAGGCCCCCACCGATGCAAAATGATGAAAAAAGCAATTCCAGCGGCGATAGTGACACAACCATTACAGACACCAGCCTTGCTGCTTACGAGGGTAGTTATGTTTCTTCA
>Pyrusco6g001360.1
ATGAGCGGGTCGTCGGTGGGCACTGGAGGTCACGCGCCGCTCTTCACAGTGGCGCAATGGGCTGAGATGGAGCATCAAGCTTTGATATTCAAGTATCTCAAGGCAGGAGTCCCTGTTCCTTCTGAGCTCCTCGCCCCTATTCGCACCAGTTTCAACCTCATTTCCCCCAATTTCTTACCTCACCACCCCACCTGGGGTTATGCTTCCTATTGCGGGAAGAAGATAGACCCAGAGCCGGGGCGGTGCCGGAGGACGGATGGCAAGAAATGGAGGTGCTCCAAAGATGCATATCAGGACTCCAAGTATTGCGAGCGGCACATGAACCGCGGCCGCAATCGTTCAAGAAAGCTTGTGGAATCACAAACTGCCTCTCAATCTTTGTCAACTGTGACGTCAGACAGTGTGATCGGGAGCTCCAGCCACGGTGGCAGCTTCCAGACCATGCCCTTACACTCAATTGGAAATAGTGGAGGCCTATGCTTTGGAGGCAATGGATCTGAGTTGAAGATGGAAGCTATACCCTATGGGGTGTCTAACAGGGGAGCCAGGGGGTGCAATAGATCTGGATCAGAAGAACACAATTTCATGTCAGAAGCTAAGAGGTGTGTTCAGGCGCACAGTACTGTAGACAGTCCGTGGCGTCTAATGGAGCCTCAAGTTCCCTTAAAATCAGAATTGAGAAATAGTTCTCTTTGGCTAAACAACAGCTCTCAGCTACAGACATTACAAACTATGGAGTCATTGAGCGGTGCTGCTGCAATCACCAAACAGGAGTATGTTGGTGGAGAATTTGGCTTACCCGGATCTCAAAAACACGAACAAAATTCTCTTCAGCCTTTATTTGATGAGTGGCCTAAGTCGAGGGATCTGGGGTTCCATCTGAATGATCATAGATCAAACACGACTGAGCTGTCAATGTCTAATGCAGGGGCCACCCCTAAATATTGCACAAGGAGTGATGAGTCACCCAATGATTTTTTGAGT
>Pyrusco6g010580.1
ATGGGAAAAAGAAATGGGTTTGCTGAGAAGGGAGCAGCAGCAGAAACAGAGTGGCTGGGTTTGATGATGCAAAACACCCAGCAAACCCAACAAACCCAGCAATCATTTCCTCGGAAGAAGACGATGACGGTGATGCATCATCATCCTCATCATCATGATCCTCTGCTTGCCAGTGCAGGAAGAGAAGCTTGTGGGGTTTGGGATAACAGTCCTGGTGCTGGTGGTGGACCTTTGTTTTGCAACACAAGCAATCCAGTCCCGAGTTGTCCGACTGATTTATACAATCCTGTCGGTTCTGATTTTGTCCTCCCAAAGTCTCTGCAGCACCATCTGCCTGGCTCTGATCACACCTTGGCTTTCAGTTCCTCAGGTGGAATGGTGAATGTGAGACCCCCTTTTACAGCAGCTCAAAGGGAAGAGCTTGAGAGACAGACAATGATTTACAAGTACATGATGGACTCTTCCCCTGTCCCTCCCCAATTACTTTTACCAACTTCCAAGAACACATCAAATGTCCCTCGTTTGTTCCCAAATTTGGTGAAGGGTTCACTGGAGTTGGGGATTTCTGGGAGCTCGGATCCGGAGCCATGGAGGTGCAAAAGAACAGATGGAAAAAAATGGAGGTGTTCCAGAGATGTAGCTCCGGATCTGAAGTACTGTGAGAGACATGCTCACAAGACCAGGAACCGTTCAAGAAAGCCTGTGGAATCCCAAACCCTAAACCCCAACTTCCTCACCAACAACAACAACATGAGAAGTCCTACGTCTAATTTTTTCAGACAAAGCAACATCACCAACCGGCAAAGTCCATATTCTAGCAACATGGTTCCTAGTGCTGCCGCTGCTGCTGGATCACATGTCCAACCCAGGTCCTTGGCTTGGTTCATGAATGGGGAAGCCCCAGCTGTGGGTGGCTCAAACCAAGAGTGGGGGCAAATGATGCAATTCAAGCTGGGCCTAAAGAGCAGCAGTCACAACTACACAAAGCCTACTAACACAGATGTGGATGTTCCAAGGCAACAAACTGAAAGCTCACTGAATTTGCACACAGATTACAGAGGTGAAATCCAAGGCCTGCAAATTCAACAGACAAGGCATTTCATTGATGCATGGTCAACATCAACATCAGCAGAAAGAGAAGAAGATAGAGTTTTTGTTTCTCCAAACCAGAAGCTGCCCTTTTCATCTCTTACTCTATCAATGTCTGGAGGGGAAGGAAGCAATGAAGAGAGGGAAAATACCCAAATGGGGCTTGGAGTTTTGGGGGAAGAGAGGGAAAGTGTTGGGGGTTTGAAGTCCCAGTGGATGAACCCTATGTCATGGATGATGGGGTCACCACCTGGTGGACCATTGGCTGAAGCTTTGTGCCTTGGCATTGCTGGTGGTTCTAATGGCTGCAACAGTGGCTCCACCATCTGTAAGAGCTCTAGTGGAGATGCTAGGCAAGAATTTGATTTGACTAAC
>Pyrusco7g022390.1
ATGATGATGGTCCATCATGATAATCACCGCCGTCCATTTCCATCATCAGACACAACACCTGTTCCTGATGCTGGTGGCCCCACATGTAACAGGCCTCCTCCTACATACGACGATGTCGTTGCTGCTGGTACTGGTACTGGTTCTTCGAGTGGCGGTGGTGCAGTTTTAAGAAACTTGCAGCCTTTTGACATTCGAACAAACACTCGTTCTGCAGGAGGGATGACGACGTCGTTTGGATTTCCTTTCACAAATGCACAGTGGAAGGAGCTTGAGAGACAAGCTATGATATACAAATACATGGTGGCTTCTCTCCCTGTTCCCCGTGATCTCCTCTTCCCCCTCACAACAACTCCCCCTGGAACAACAGCTGCTTCCCAATCTCCCCTGGGAGGTAGGTTCAATCTCCGGCTGTCGAACAGCACAGATCCGGAACCGGGGCGGTGCAAGAGAACAGACGGGAAAAAATGGCGGTGCTCGAGAGACGTGGCGCCGGACCAGAAGTACTGCGAGCGTCACATGCACAGAGGCCGACCCCGTTCAAGAAAGCATGTGGAAGTTCATGCCACCGCCGCAAGCAAGAGGGTTCGCCACGACATCAATCTTGCTCCTCCTCTTCCGACAGTATCTCCGGAAACCGTGTCGATTTCGAACCCTGCAAATGGAATCAACAAAAATGTCTGCTCATCTCAGTTTATGGGATCTAATCTTCATCCATACCATCCGTCTCCAGTGTTTCCGGAGAGGGATAGTGCAAAGTTTGCATCTTTCGAATCTATGAACTCTGCTTCAGCAAACAGAGAACCCAGGAACTTGGACTGGCTGGTGATGAAGGGAGAACCTGTTTCTGATGCACAATGGCACCAACTGATGCATAGCAAAACAGAGCTGAGCACCAAGATCCCATTTTTCGACCCGAATTCCTCTGTTTTCAGCAATCGTTCCGAAGAGGAGTCTTTCTTGAATCTGAATTCGTTTACGAATTTCAGCGCCGGAGAGGATCAGCAAGACGGCGGCGAGTGCAATTTGTTTCTCAATCCGGATGTGGCCCCTTTAGAAAGTCCCCTGCTTGAAGAAACCCCTAGATATTTCATTGATGCATGGTCGAAAACAGTGACGGATGAAGAAACAATGGCAGCCAACTCTGTTAACAACAATGACAACAGCTCAGCTCCGTCGAGCGGGCAGCTCTCCCCTTCTTCGCTTACCCTATCGATGGGCGGGTACAACTCCATCAATGAGGAAATGGGTCAGACTCAGATGAGCTTAGGAACCAGTGGAAATGGGATGATGCCGAGGGGTTCGACGTGGCCTGCTTCATGGGTTGCTTCAGCACCGGGCGGCCCATTGGCTGAGGTCCTCAAACCGACCACTAGCGCAGCCTCAAATCCTTCGTCTCCGGTCACAACCGGTACTACTACTAATGGAGAATTGGGCAGTCCTTTGGCAGTGTCATCGCCGTCGGGAGTTCTTCAGAAAAAGTTTGTTTCACCGTCTGATAGCAGTGGTAATAGCAGCCCAACACTTGCAAGTTCAAAGGCCAAGCCAGAGAATGTCTCTCTGTGGTTAAATCAGAGCAAAGCA
>Pyrusco9g008430.1
ATGATGAGTGGAAATCCAAGTAGTGCAGCAAGAAATAGGTATCCTTTCACAGCAACTCAGTGGCAAGAGCTAGAACATCAGGCCCTAATCTTCAAGTACATGGCCTCAGGAGTCCCCATCCCGAATGACCTTGTCTACTCTTTCAAAAGAAGGTTGGACTCCTCCATTTCCTCAAGACTCTTCCCCCATCACCCCATGGGATGGGGGTGCTATGAGATGGGATTTGGCAGAAAAGTAGACCCAGAGCCAGGAAGGTGCAGAAGAACAGATGGCAAAAAATGGAGGTGTTCAAAGGAAGCGTATCCAGATTCCAAGTACTGCGAGAGGCACATGCACAGAGGCAGAAACCGTTCAAGAAAGCCTGTGGAAGTTTCCTCTTCTTCTTCTGCATTATCATCTCCTACTGCAGCATCCACAGCAACAGCTGAGCACCTTTCTTCTCCTTCTGCCACCTCACCATCATCATCTTCCCTTCACAGAAACCTCTGCAAAACCTCCTCTTCCTCCTACACCCTCACTCCACTCTCCTCATCAATCTCCACTCAACAAACCCACCAGTCAAATTCATCTCTCTACCCTTTCCTTAATTATCCTTATTCTTCCTCCTCTTCCAGTTCTGCCCCTCAGCTTTTTCTGAACTCTGCATCTTATTCAGATAAAGATTACAGGTATCTTCAAGGAGCAAAGGAAGGTGTGGATGAGCTAGCTTTCTTTCCAGATTCTTCAGCAGATGAAAGAAACTTATTAATGAATTCCTACAGAGGCTACTCCCCCACCCAACAATCACAGGAGGACCAACAGCAACATTGTTTTGTTTGGGGGACTGATTTCAAATCAGTTCAAACAGAGAAAGAATCAGCAGCAGCAGCAGCAGCAGCTGAATCCCAAAAGTCACTTCACCACTTCTTTGGAGAGTGGCAGCAGCCAACCAAGAGCTCTGGAGACACCTGGCTTGATCTTGCTTCCAATTCTGGAGGTCCTAATGATGGT
>Pyrbe_018282
ATGGAGGGTCCGCAGCGACGGCGAGTACTGAGAGGTGGACGACGGCGGAGGGTTGCTGATGAATCTCAAGTCATTGTGCTTAAAGATGGGTTCTGGAGGTTCGTGACGGCGAAGAAGAAGGAATTGGAGGCTCTGAGGTCGCAGAGGTCTCTGGCTTTGGGTGATTGTGTCGATCTGGCAAAGTTCGTGATGGAGGCGATATCGGAGGTGTTTTTGGTGGACAATAGAGTAGAGAGGAGTGATATTGGGTGTGCAAAGGAGAGGGGTTGCAGAGGAAAGAATGGGATGGAGGGGGTTGGGGGGAGAAATGGGTTTGCTGAGAAGGGAGCAGCAGCAGAAACAGAGTGGCTGGGTTTGATGATGCAAAAATCCCAGCAAACCCAACAAACCCAGCAATCATTTCCTCGGAAGAAAACGATGATGGTGATGCATCACCATCATCATCATCATGATCCTCTGCTTGCCAGTGCAGGAAGAGAAGCTTGTGGGGTTTGGGATAACAGTCCTGCTTCTGGTGGTGGACTTTTGTTTTGCAACACAAGCAATCCAGTCCCGAGTTGTCCGACTGATTTATATCCTGTCGGTTCTGATTTTGTCCTCCCAAAGTCTCTGCAGCACCATCTACCTTGCTCTGATCACAGCCTGGCTTTCAGTTCCACAGGTGGAATGGTGAATGCGAATGTGAGAGTTCCTTTTACATCAGCTCAAATGGAAGAGCTTGAGAGACAGACAATGATTTACAAGTACATGGACTCTTCCCCTGCCCCTCCCCAATTACTTTTACCAATTTCCAAGTTCCCAAATTTGGTGAAAGGTTCACTGGAGTTGGGGATTTCTGGGAGCTCAGATCCGGAGCCATGGAGGTGCAAAAGAACAGATGGAAAAAAATGGAGGTGTTCCCGAGATGTAGCTTTTGATCAGAAGTATTGTGAGAGACATGCTCACAAGACCAGGAACCGTTCAAGAAAGCCTGTGGATTCCCAAACCCTAAACCCCAACCTCCTCACCAACAACAACAACAACAACATGAGAAGTCCTAGGTCTAATTTTTTCAGACAAAACCACATCAGCAGCCAGACAACTCCATTTTATTGCAACGTGGTTCCTAGTACTGCTGCTGGTGGATCACATGTCCAACCCAGGTCCTCGGCATGGTTCATGAATGGGGAAGCCCCAGCTGTGGGTGGTTCAAACCAAGAGTGGGAACAAATGATGCCATTCAAGTTGAGCCTAAAGAGGAGCAGCAGCAGCTGCCCCTACACCAAGCCTACTAACACAGATGTGGATATTCCGAAGCAGCAAACTGAAAGCTCACTAAATTTGCACACAGATTGCACGGGTGGAATCCAAGGCCTGCAAACTCAACAGACAAGGCATTTCATCGATGCATGGTCCAAGTCAGCATCAGCAGAGAGAGAAAAAGATAGGGTCTTTGTTTCTTCAAACCAGAAGCTTCCCCTTTCATCTCTCACTCTATCAATGCGTGGTGGGAAAGGAAGCAATGAAGGGAGAGAGAGTACCCAAATGGGGCTTGGAGTTTTGGGGGCAGAGAGGGAAAGTGTTGGGGATTTGAAGTCTCAGTGGACGAACCCAATGTCTTGGATGATGGGGTCACCACCTGGTGGACCATTGGCTGAAGCTTTGTGCCTTGGCATTGCTGGTGGTTCTAATGGCAGCGACAGTGGCTCCACCAGCTATAGGAGCTCACGTGGAGATGGTAGGCAAGAATATGATTTGATTAAC
>Pyrbe_021477
ATGAGTAGCACTGGAAGAAGCGGCAGGTTTCCTTTCACTCCATCTCAGTGGCAGGAGCTTGAGCATCAAGCTCTTATCTACAAGTACATGGTTTCTGGAATCTCCATCCCTCCTGATCTCCTCTTCTCCCTCAAAAGAAGCTCCTGCAGCTTGGACTCCCCTCTCCCTCCAAAGATCTTCTCTCACCACCCTCCTCACATTGGATGGAACTGTTTCCAGATGGGATTAGGAAGAAAAATAGACCCAGAGCCAGGAAGGTGCAGAAGAACAGATGGGAAAAAATGGAGGTGCTCAAAAGAGGCGTTTCTGGATTCGAAATACTGCGAGAGGCACATGCACAGAGGGAAAAACCGTTCAAGAAAGCCTGTGGAAGTTCTCAAAACATCGAAGTCATCAAACACTTCAATAATTACCACCAAAATCAACACTTGTTCGGCTTCTCCAAGTCCTGCAGCTTTTCATTCCCTTTCCTCATCGCTCTCTTCTCTCTCCTCCTCTGATTCCCACCCTTACCCTTTCCTCTTTCATCATCACTCACCTTCTCCAAGGCCTCCTGGAATTGGATTCCCACATCAAGAGAGAAACACTACTTCCTTGTTTTTGGACTCTGGTTCTTATCCCCAACCTAGCTCAGAATACAGGCCGGTTGACCATAGCAATTTAGACGAATTTGGTTTAAGCCGGTTGGCCAGGCGGTGTGCCCTTTGTGAGTTTATGCCGGTTGGCCAGAGCAATGTGCCTGTCTGTGATTTATGCCGGTTGGCCAGAGCAGTTTGTGTTTTTGTTGTTATTGGTTGGAGAAGAAACAGGTATGCTTACGGGATGAAGGAGGAGGTGGATGAACATGCATTCTTCTCAGAGCCTTCAGGCACAGTGAGACGCTTCTCTGGCTCTTCATCCTTGGACGATTCCTGGCAGTTCACACCGCTCACAATTAGTACTTCGTCGTCGAAACAGAGAAGCTGCTCTGCTTTTCAGAGTGATCAGCAGGATCAGCAGCTTCAGAGCATCAAACATCACAAGCAAGATCATCATCATCATCAGCAGCAGCATTACTACGCTATGGACCGAAATGAAGGATCCCAGAAGACCATTCATCGATTCTTCGACGAATGGCCCCCTAAAGATAAAGATTCGTGGCTCGATTTGGATGATAAATCATCGAACAGCGGATCGGTTTCCACCACCAGGCTCTCAATCTCCATTCCTACGTCTGGTCATGACTTCCCCGTCTTCACCTCAAGACATCACAATAGTAAGCTGACTTACAAATGCATTTACTTG
>Pyrbe_027573
ATGGCCAAACCCCTCTTCTCCATCACCGTCTCCAAGACTGAAATGAGCTGGTCGTCGGTGGGCAATGGAGGTCACGCGCCGCTCTTCACAGTGGCGCAATGGGCTGAGATGGAGAATCAAGCTTTGATATTCAAGTATCTCAAGGCAGGACTCCCTGTTCCTTCTGAACTCCTCGGCCCTATTCGCACCAGTTTCAATCTCATTTCCCCCAATTTCTTACGCCACCACCCCACCTTGGCTTCCTATAGCGGGAAGAAGATGGACCCGGAGCCAGGGCGGTGCCGGAGGACGGATGGCAAGAAATGGAGGTGCTCCAAAGATGCACATCCGGCCTCCAAGTATTGCGAGCGGCACATGAACCGAGGCCGTTATCACAGTGTGATTGGGATCTGCAGCCACAGTGGGAGCTTCCAGAGCATGCCCTTACACTCAATGGGAAATAGTGGAGCTCTATGCTTTGGAAGCAATGCATCTGAGTTGAAGATGGAGGGTATACCGTATGGGGTATCTAACAGGGGAACCAGGAGCTGCAATGGATCAGAAGAACACAATTTCGTGTCAGAAGCTACGAGTGCGAGGTGTCTTCGGGCAGACAGTAATGTAGATAATCCGTGGCTTCTAATGGCGCCTCAAGTTCCCTTGAAATTAGAACCGAGAAATAGTTCTCTTTGGCTAAACAACAGCTCTCATCTACAGACTTTACAAAATATGGAGCCATTGAGCGTTAATGCTGAAATTACCAAACAGCAGTATGTTGGTGAAGAGTTTGGCTTACCAGGATCTCAAAAACACGAACAGCATTCTCTTCAACCTTTCTTTGACGAGTGGCCTAAGTCAAAGGATCTGGGGTTCCATCAAAATGATAATAGATCAAACATAACTGAATTGTCAATGTCTAATGCAACGGTTCCTGCTAAATTTTTCCCGAGGAGCGCTGAATCACCCCATGATGCCTATACT
>Pyrbe_031788
ATGAATAGCACTGGAAGAAACAGCAGGTTTCCTTTCACTCCATCTCAGTGGCAAGAGCTTGAGCACCAAGCTCTTATCTACAAGTACATGGTTTCTGGAATCTCCATCCCTCCTGATCTCCTCTTCTCCCTCAAAAGAAGCACCTACAACTTGGACTCCCCTCTCCCTCCAAAGCTCTTCTCTCACCACCCTCCTCAAATTGGATGGAACTGTTTCCAGATGGGATTAGGGAGAAAAATAGACCCAGAGCCAGGAAGGTGCAGAAGAACAGATGGGAAAAAATGGAGGTGCTCAAAAGAGGCGTTTCCGGATTCGAAGTACTGCGAGAGGCACATGCACAGAGGGAAAAACCGTTCAAGAAAGCCTGTGGAAGTTCTCAAAACATCACAAATTTCAACAACAAACTCATCAAACACTTCAACAATTACCACCAGGATCAACACTTCTTCTGCTTGTCCAAGTCCTGCAGCTTTTCATTCCCTTTCATCATCACTTCCTTCTCTCTCCTCCTCTGATTCCCACGCTTTCCCTTTCTTCTATCATCATAACTCAACTTCCCCAAGGCCTACTGGAATCGGATTCCCACATCAAGAGAGAAGCACTACTTCCTTGTTTTTGGACTCTGGTTCTTATCCCCAACCCAGCTCAGATTACAGGTATGCTTATGGGATGAAGGAGGAGGTGGATGAGCATGCATTCTTCTCAGAGCCTTCAGGCACAGTGAGAGGCTTCTCTGGTTCTTCATCCATGGACGATTCCTGGCAGTTCACACCGCTAACAATTAGTACTTCTTCGTCTTCAAAACAGAGAAGCTGCTCTGCTTTTCAAAGTGATCAGCAGCTTCAGAGCATCAAACATCAAAAGCAAGATCATCAGCAGCAGCAGCAGCATTACTATGCTTTGGACAGAAACGAAGGATCCCAGAAGACCATTCATCGATTCTTCGACGAATGGCCCCCTAAAGATAAAGATTCATGGCTCGATTTGGATGATAAATCATCGAACAGCGGATCGGTTTCCACCACCAGGCTCTCAATCTCCATCCCTACTTCTGCTCATGACTTCCCCATCTTCACCTCAAGACATCATAATAATGAC
>Pyrbe_032887
ATGGAGGATGGAATTGTGAGGAGAGCGAAAGAGGAGAGAGAAGAGGTGAAACTTGGACTTGGTATTGGGGTTGGTTGTAACTATGGTGGTCAGAACGGGAAGAAGAAGAAGATGAAGTGTGGTGGCGGCGGCTGTGGTGGTGGGTTTACGGCTGCGCAGCTGCATGAGCTGGAGGAACAAGCGCTTATCTATAAGCACTTAGCTGCCGGGGTACCAGTGCCGTTTCAGCTTTTGGTTCCAATATGGAACAGTGTGGCTGCCTCTTTTGGCTCCTCAAATGCTGCTGCTATCTATCAGCACTTCCCCACCTTTATAGGATTCAATCCTGTGGGGGGCTTTGACTATCGAAGTAAAATGGATCCTGAGCCGGGAAGGTGCAGAAGAACAGATGGAAAGAAATGGAGGTGTAGTAAGAGTGTAGTTCCTGGTCAGAAATACTGTCAGCAACACATGCACAGAGGCTGCCAGCGTTCAAGAAAGCATGTGGAAACTTCTGAAACCTCTTCTCCTTCCAGCGCAAAACAACCCAAGAATTCAGATGCTGAGTTCTGCAGTTCAAAGACAAACGTTCAGATTTCCACTCTGAATGGCCTTCATCTTAAGGCCCAATCCTCGGATAATATTGGTGTCAGCCAAGGTACAACCACTGCCTCCAGTGGCTATAAAGAATGTAAGACAAACATCCGATCTGTTACAACTACATCCGTTGCCATGATACCTGCCAATAGAACTGCTACATCCCCTGCTTCTGCAGTCACTATTGCGCATGCTGGACCAACCGCTGCCACCAACAGCACTAGCAACAAAAATAGCATCAGCATTGGTGTAAAAGACTATAGTAGCAGCCATGCTGGTGACAATTGCATGATCAGAGGAAGCAGCCTCAACAGAAATAGCACCATTGTTGGTAGTACCATATCACCAGGATTGGGCTTCTCCCCAAAGAGCGTTCTTCAGGGTAGACAAATGACTTTTCTAATTTCCAATGGCGTATGCTTCAACAATAGTAGCGGGACAGAGCTTGAACCAAGGAGGTGTAGGAGAACGGATGGAAAGAAGTGGCGCTGCAGAAGGGATGTTCTTCCTGACCAGAAGTATTGTGGTCTGCATGTCCACAGAGGAGCAAAGAGGCAAACGAAAGACTCCCAGCCAATTGGTGTTCCTTCTAGTTCAGCTGCTTCCATGAACACCGCTCAGATCTCTCAGACGATATCCACTACCAAAAAAACTGATCGTGCAATCCCCAATACAAATCTCAGCATGTCCATCCCAGCAAGGCCCCCACCGATGCAAAATGATGAAAAAAGCAATTCCAGCGGCGATAGTGACACAACCATTACAGACACCAGCCTTGCTGCTTACGAGGGTAGTTATGTTTCTTCA
>Pyrbe_044537
ATGAGCGGGTCGTCGGTGGGCGCTGGAGGTCACGCGCCGCTCTTCACAGTGGCGCAATGGGCTGAGATGGAGCATCAAGCTTTGATATTCAAGTATCTCAAGGCAGGAGTCCCTGTTCCTTCTGAGCTCCTCGCCCCTATTCGCACCAGTTTCAACCTCATTTCCCCCAATTTCTTACCTCACCACCCCACCTGGGGTTATGCTTCCTATTGCGGGAAGAAGATAGACCCAGAGCCGGGGCGGTGCCGGAGGACGGATGGCAAGAAATGGAGGTGCTCCAAAGATGCATATCAGGACTCCAAGTATTGCGAGCGGCACATGAACCGCGGCCGCAATCGTTCAAGAAAGCTTGTGGAATCACAAACTGCCTCTCAATCTTTGTCAACTGTGACGTCAGACAGTGTGATCGGGAGCTCCAGCCACGGTGGGAGCTTCCAGACCATGCCCTTACACTCAATTGGAAATAGTGGAGGCCTATGCTTTGGAGGCAATGGATCTGAGTTGAAGATGGAAGCTATACCCTATGGGGTGTCTAACAGGGGAGCCAGGGGGTGCAATAGATCTGGATCAGAAGAACATAATTTCATGTCAGAAGCTAAGAGGTGTGTTCAGGCGCACAGTACTGTAGACAGTCCGTGGCGTCTAATGGAGCCTCAAGTTCCCTTAAAATCAGAATTGAGAAATAGTTCTCTTTGGCTTAACAACAGCTCTCAGCTACAGACATTACAAACTATGGAGTCATTGAGCGGTGCTGCTGCAATCACCAAACAGGAGTATGTTGGTGGAGAATTTGGCTTACCAGGATCTCAAAAACACGAACAAAATTCTCTTCAGCCTTTATTTGATGAGTGGCCTAAGTCGAGGGATCTGGGGTTCCATCTGAATGATCATAGATCAAACACGACTGAGCTGTCAATGTCTAATGCAGGGGCCACCCCTAAATATTGCGCAAGGAGTGCTGAGTCACCCAGTGATGCCTATACT
>Pyrbe_045992
ATGGGAAAAAGAAATGGGTTTGCTGAGAAGGGAGCAGCAGCAGAAACAGAGTGGCTGGGTTTGATGATGCAAAACACCCAGCAAACCCAACAAGCCCAGCAATCATTTCCTCGGAAGAAGACGATGACGGTGATGCATCATCATCCTCATCATCATGATCCTCTGCTTGCCAGTGCAGGAAGAGAAGCTTGTGGGGTTTGGGATAACAGTCCTGGTGCTGGTGGTGGACCTTTGTTTTGCAACACAAGCAGTCCAGTCCCGAGTTGTCCGACTGATTTATACAATCCTGTCGGTTCTGATTTTGTCCTCCCAAAGTCTCTGCAGCACCATCTGCCTTGCTCTGATCACACCTTGGCTTTCAGTTCCTCAGGTGGAATGGTGAATGTGAGACTCCCTTTTACAGCAGCTCAAAGGGAAGAGCTTGAGAGACAGACAATGATTTACAAGTACATGATGGACTCTTCCCCTGTCCCTCCCCAATTACTTTTACCAACTTCCAAGAACACATCAAATGTCCCTCGTTTGTTCCCAAATTTGGTGAAGGGTTCACTGGAGTTGGGGATTTCTGGGAGCTCGGATCCGGAGCCATGGAGGTGCAAAAGAACTGATGGAAAAAAATGGAGGTGTTCCAGAGATGTAGCTCCGGATCTGAAGTACTGTGAGAGACACGCTCACAAGACCAGGAACCGTTCAAGAAAGCCTGTGGAATCCCAAACCCTAAACCCCAACTTCCTCACCAACAACAACAACATGAGAAGTCCTACGTCTAATTTTTTCAGACAAAGCAACATCACCAACCGGCAAAGTCCATATTCTAGGTCCTTGGCTTGGTTCATGAATGGGGAAGCCCCAGCTGTGGGTGGCTCAAACCAAGAGTGGGGGCAAATGATGCAATTCAAGCTGGGCCTAAAGAGCAGCAGTCACAACTACACAAAGCCTACTAACACAGATGTGGATGTTCCAAGGCAACAAACTGAAAGCTCACTGAATTTGCACACAGATTACAGAGGTGAAATCCAAGGCCTGCAAATTCAACAGACGAGGCATTTCATTGATGCATGGTCAACATCAACATCAGCAGAGAGAGAAGAAGATAGAGTTTTTGTTTCTCCAAACCAGAAGCTGCCCTTTTCATCTCTCACTCTATCAATGTCTGGAGGGGAAGGAAGCAATGAAGAGAGGGAAAATACCCAAATGGGGCCTTGGGGTTTTGGGGGAAGAGAGGGA
>Pyrbe_050416
ATGATGATGGTCCATCATGATAATCACCGCCGTCCATTTCCATCATCAGACACAACACCTGTTCCTGATGCTGGTGGCCCCACACGTAACAGGCCTCCTCCTACATACGACGATGTCGTTGCTGCTGGTACTGGTACTGGTTCTTCGAGTGGCGGTGGTGCAGTTTTAAGAAACTTGCAGCCTTTTGACATTCGAACAAACACTCGTTCTGCAGGAGGGATGACGACGTCGTTTGGATTTCCTTTCACAAATGCACAGTGGAAGGAGCTTGAGAGACAAGCTATGATATACAAATACATGGTGGCTTCTCTCCCTGTTCCCCGTGATCTCCTCTTCCCCCTCACAACAACTCCCCCTGGAACAACAGCTGCTTCCCAATCTCCCCTGGGAGGTAGGTTCAATCTCCGGCTGTCGAACAGCACAGATCCGGAACCGGGGCGGTGCAAGAGAACAGACGGGAAAAAATGGCGGTGCTCGAGAGACGTGGCGCCGGACCAGAAGTACTGCGAGCGTCACATGCACAGAGGCCGACCCCGTTCAAGAAAGCATGTGGAAGTTCATGCCACCGCCGCAAGCAAGAGGGTTCGCCACGACATCAATCTTGCTCCTCCTCTTCCGACAGTATCTCCGGAAACCGTGTCGATTTCGAACCCTGCAAATGGAATCAACAAAAATGTCTGCTCATCTCAGTTTATGGGATCTAATCTTCATCCATACCATCCGTCTCCAGTGTTTCCGGAGAGGGATAGTGCAAAGTTTGCATCTTTCGAATCTATGAACTCTGCTTCAGCAAACAGAGAAACCAGGAACTTGGACTGGCTGGTGATGAAGGGAGAACCTGTTTCTGATGCACAATGGCACCAACTGATGCATAGCAAAACAGAGCTGAGCACCAAGATCCCATTTTTCGACCCGAATTCCTCTGTTTTCTGCAATCGTTCCGAAGAGGAGTCTTTCTTGAATCTGAATTCGTTTACGAATTTCAGCGCCGGAGAGGATCAACAAGATGGCGGCGAGTGCAATTTGTTTCTCAATCCGGATGTGGCCCCTTTAGAAAGTCCCCTGCTCGAAGAAACCCCTAGATATTTCATTGATGCATGGTCGAAAACAGTGACGGATGAAGAAACAATGGCAGCCGACTCTGTTCACAACAATGACAACAGCTCAGCTCCGTCGAGTGGGCAGCTATCCCCTTCTTCGCTTACCCTATCGATGGGCGGGTACAACTCCATCAATGAGGAAATGGGTCAGACTCAGATGAGCTTAGGAACCAGTGGAAATGGGATGATGCCGAGGGGTTCGACGTGGCCTGCTTCATGGGTTGCTTCAGCACCGGGCGGCCCATTGGCTGAGGTCCTTAAACCGACCACTAGCGCAGCCTCAAATCCTTCGTCTCCGGTCACAACCGGTACTACTACTAATGGAGAATTGGGCAGTCCTTTGGCAGTGTCATCGCCGTCGGGAGTTCTTCAGAAAAAGTTTGTTTCACCGTCTGATAGCAGTGGTAATAGCAGCCCAACACTTGCAAGTTCAAAGGCCAAGCCAGAGAATGTCTCTCTGTGGTTAAATCAGAGCAAAGCA
>Pyrbe_055104
ATGATGAGTGGAAATCCAAGTAGTGCAGCAAGAAATAGGTATCCTTTCACAGCAACTCAGTGGCAAGAGCTAGAACATCAGGCCCTAATCTTCAAGTACATGGCCTCAGGAGTCCCCATCCCCAATGACCTTGTCTACTCTTTCAAAAGAAGGTTGGACTCCTCCATTTCCTCAAGACTCTTCCCCCATCACCCCATGGGATGGGGGTGCTATGAGATGGGATTTGGCAGAAAAGTAGACCCAGAGCCAGGAAGGTGCAGAAGAACAGATGGCAAAAAATGGAGGTGTTCAAAGGAAGCGTATCCAGATTCCAAGTACTGCGAGAGGCACATGCACAGAGGCAGAAACCGTTCAAGAAAGCCTGTGGAAGTTTCCTCTTCTTCTTCTGCATTATCATCTCCTACTGCAGCATCCACAGCAACAGCTGAGCACCTTTCTTCTCCTTCTGCCACCTCACCATCATCATCTTCCCTCCACAGAAACCTCTGCAAAACCTCCTCTTCCTCCTACACCCTCACTCCACTCTCCTCATCAATCTCCACTCAACAAACCCACCAGTCAAATTCATCTCTCTACCCTTTCCTTAATTATCCTTATTCTTCCTCCTCTTCCAGTTCTGCCCCTCAGCTTTTTCTGAACTCTGCATCTTATTCAGATAAAGATTACAGGTATCTTCAAGGAGCAAAGGAAGGTGTGGATGAGCTAGCTTTCTTTCCAGATTCTTCAGCAGATGAAAGAAACTTATTAATGAATTCCTACAGAGGCTACTCCCCCACCCAACAATCACAGGAGGACCAACAGCAACATTGTTTTGTTTGGGGGACTGATTTCAAATCAGTTAAAACAGAGAAAGAATCAGCAGCAGCAGCAGCAGCAGCAGCAGCTGAATCCCAAAAGTCACTTCACCACTTCTTTGGAGAGTGGCAGCAGCCAACCAAGAGCTCTGGAGACACCTGGCTTGATCTTGCTTCCAATTCTGGAGGTCCTAATGATGGT
>Pyrpy_N_02g0705.1
ATGAATAGCACTGGAAGAAACAGCAGGTTTCCTTTCACTCCATCTCAGTGGCAAGAGCTTGAGCACCAAGCTCTTATCTACAAGTACATGGTTTCTGGAATCTCCATCCCTCCTGATCTCCTCTTCTCCCTCAAAAGAAGCACCTACAACTTGGACTCCCCTCTCCCTCCAAAGCTCTTCTCTCACCACCCTCCTCAAATTGGATGGAACTGTTTCCAGATGGGATTAGGGAGAAAAATAGACCCAGAGCCAGGAAGGTGCAGAAGAACAGATGGGAAAAAATGGAGGTGCTCAAAAGAGGCGTTTCCGGATTCGAAGTACTGCGAGAGGCACATGCACAGAGGGAAAAACCGTTCAAGAAAGCCTGTGGAAGTTCTCAAAACATCACAAATTTCAACAACAAACTCATCAAACACTTCAACAATTACCACTAGGATCAACACTTCTTCTGCTTCTCCAAGTCCTGCAGCTTTTCATTCCCTTTCATCATCACTTCCTTCTCTCTCCTCCTCTGATTCCCACGCTTTCCCTTTCTTCTATCATCATAACCCAACTTCCCCAAGGCCTACTGGAATCGGATTCCCACATCAAGAGAGAAGCTCTACTTCCTTGTTTTTGGACTCTGGTTCTTATCCCCAACCCAGCTCAGATTACAGAAGAAACAGGTATGCTTATGGGATGAAGGAGGAGGTGGATGAGCATGCATTCTTCTCAGAGCCTTCAGGCACAGTGAGAGGCTTCTCTGGCTCTTCATCCATGGACGATTCCTGGCACGGATCGGTTTCCACCACCAGGCTCTCAATCTCCATCCCTACTTCTGCTCATGACTTCCCCATCTTCACCTCAAGACATCATAATAGTAAGCCGACTTCCAACTGCATTTACTTT
>Pyrpy_N_02g1774.1
ATGGAGGATGGAATTGTGAGGAGAGCGAAAGAGGAGAGAGAAGAGGTGAAACTTGGACTTGGTATTGGGGTTGGTTGTAATTATGGTGGTCAGAACGGGAAGAAGAAGAAGATGAAGTGTGGTGGCGGTGGTGGTGGTGGGTTTACGGCTGCGCAGCTGCATGAGCTGGAGGAACAAGCGCTTATCTATAAGCACTTAGCTGCCGGGGTACCAGTGCCGTTTCAGCTTTTGGTTCCAATATGGAACAGTGTGGCTGCCTCTTTTGGCTCCTCAAATGCTGCTGCTATCTATCAGCACTTCCCCACCTTTATAGGATTCAATCCTGTGGGGGGCTTTGACTATCGAAGTAAAATGAATCCTGAGCCGGGAAGGTGCAGAAGAACAGATGGAAAGAAATGGAGGTGTAGTAAGAGTGTAGTTCCTGGTCAGAAATACTGTCAGCAACACATGCACAGAGGCTGCCAGCGTTCAAGAAAGCATGTGGAAACTTCTGAAACCTCTTCTCCTTCCAGCGCAAAACAACCAAAGAATTCAGATGCTGAGTTCTGCAGTTCAAAGACAAACGTTCAGATTTCCACTCCGAATGGCCTTCATCTTAAGGCCCAATCCTCGGATAATATTGGTGTCAGCCAAGGTACAACCACTGCCTCCAGTGGCTATCAAGAATGTAAGACAAACATCCGATCTGTTACAACTACATCCGTTGCCATGATACCTGCCAATAGAACTGCTACATCCCCTGCTTCTGCAGTCACTATTGCGCATGCTGGACCAACCGCTGCCACCAACAGCAGTAGCAACAAAAATAGCATCAGCATTGGTGTAAAAGACTATAGTAGCAGCCATGCTGGTGACAATTGCATGATCAGAGGAAGCAGCCTCAACAGAAATAGCACCATTGTTGGTAGTACTATATCACCAGGATTGGGCTTCTCCCCAAAGAGCGTTCTTCAGGGTAGACAAATGACTTTTCTAATTTCCAATGGCGTATGCTTCAACAATAGTAGCGGTACAGAGCTTGAACCAAGGAGGTGTAGGAGAACGGATGGAAAGAAGTGGCGCTGCAGAAGGGATGTTCTTCCTGACCAGAAGTATTGTGGTCTGCATGTCCACAGAGGAGCAAAGAGGCAAACGAAAGACTCCCAGCCAATTGGTGTTCCTTCTAGTTCAGCTGCTTCCAAGAACACCGCTCAGATCTCTCAGACGATATCCACTACCAAAAAAACTGATCGTGCAATCCCCAATACAAATCTCAGCATGTCCATCCCAGCAAGGCCCCCACCGATGCAAAATGATGAAAAAAGCAATTCCAGCGGCGATAGTGACACAACCATTACAGACACCAGCCTTGCTGCTTACGAGGGTAGTTATGTTTCTTCA
>Pyrpy_N_06g0131.1
CTCTGCCTCTCTCGAGTACAAAACACAGACCAGATACTCTCATTTCCTCGCTTCCCGACGAATTTGGCAAAACCCTTCTTCTCCACCACCGTCTCCAACTCCAAGTCTGAAATGAGCGGGTCGTCGGTGGGCACTGGAGGTCACGCGCCGCTCTTCACAGTGGCGCAATGGGCTGAGATGGAGCATCAAGCTTTGATATTCAAGTATCTCAAGGCAGGAGTCCCTGTTCCTTCTGAGCTCCTCGCCCCTATTCGCACCAGTTTCAACCTCATTTCCCCCAATTTCTTACCTCACCACCCCACCTGGGGTTATGCTTCCTATTGCGGGAAGAAGATAGACCCAGAGCCGGGGCGGTGCCGGAGGACGGATGGCAAGAAATGGAGGTGCTCCAAAGATGCATATCAGGACTCCAAGTATTGCGAGCGGCACATGAACCGCGGCCGCAATCGTTCAAGAAAGCTTGTGGAATCACAAACTGCCTCTCAATCTTTGTCAACTGTGACGTCAGACAGTGTGATCGGGAGCTCCAGCCACGGTGGGAGCTTCCAGACCATGCCCTTACACTCAATTGGAAATAGTGGAGGCCTATGCTTTGGAGGCAATGGATCTGAGTTGAAGATGGAAGCTATACCCTATGGGGTGTCTAACAGGGGAGCCAGGGGGTGCAATAGATCTGGATCAGAAGAACACAATTTCATGTCAGAAGCTAAGAGGTGTGTTCAGGCGCACAGTACTGTAGACAGTCCGTGGCGTCTAATGGAGCCTCAAGTTCCCTTAAAATCAGAATTGAGAAATAGTTCTCTTTGGCTAAACAACAGCTCTCAGCTACAGACATTACAAACTATGGAGTCATTGAGCGGTGCTGCTGCAATCACCAAACAGGAGTATGTTGGTGGAGAATTTGGCTTACCCGGATCTCAAAAACACGAACAAAATTCTCTTCAGCCTTTATTTGATGAGTGGCCTAAGTCGAGGGATCTGGGGTTCCATCTGAATGATCATAGATCAAACACGACTGAGCTGTCAATGTCTAATGCAGGGGCCACCCCTAAATATTGCACAAGGAGTGATGAGTCACCCAATGATGCCTATACT
>Pyrpy_N_06g1043.1
ATGGGAAAAAGAAATGGGTTTGCTGAGAAGGGAGCAGCAGCAGAAACAGAGTGGCTGGGTTTGATGATGCAAAACACCCAGCAAACCCAACAAACCCAGCAATCATTTCCTCGGAAGAAGACGATGACGGCGATGCATCATCATCCTCATCATCATGATCCTCTGCTTGCCACTGCAGGAAGAGAAGCTTGTGGGGTTTGGGATAACAGTCCTGGTGCTGGTGGTGGACCTTTGTTTTGCAACACAAGCAATCCAGTCCCGAGTTGTCCGACTGATTTATACAATCCTGTCGGTTCTGATTTTGTCCTCCCAAAGTCTCTGCAGCACCATCTGCCTGGCTCTGATCACACCTTGGCTTTCAGTTCCTCAGGTGGAATGGTGAATGTGAGACTCCCTTTTACAGCAGCTCAAAGGGAAGAGCTTGAGAGACAGACAATGATTTACAAGTACATGATGGACTCGTCCCCTGTCCCGCCCCAATTACTTTTACCAACTTCCAAGAACACATCAAATGTTCCTCTGGTGAAGGGTTCACTGGAGTTGGGGATTTCTGGGAGCTCGGATCCGGAGCCATGGAGGTGCAAAAGAACAGATGGAAAAAAATGGAGGTGTTCCAGAGATGTAGCTCCGGATCTGAAGTACTGTGAGAGACATGCTCACAAGACCAGGAACCGTTCAAGAAAGCCTGTGGAATCCCAAACCCTAAACCCCAACTTCCTCACCAACAACAACAACATGAGAAGTCCTACGTCTAATTTTTTCAGACAAAGCAACATCACCAACCGGCAAAGTCCATATTCTAGCAACATGGTTCCTAGTGCTGCCGCTGCTGCTGGATCACATGTCCAACCCAGGTCCTTGGCTTGGTTCATGAATGGGGAAGCCCCAGCTGTGGGTGGCTCAAACCAAGAGTGGGGGCAAATGATGCAATTCAAGCTGGGCCTAAAGAGCAGCAGTCACAACTACACAAAGCCTACTAACACAGATGTGGATGTTCCAAGGCAACAAACTGAAAGCTCACTGAATTTGCACACAGATTACAGAGGTGAAATCCAAGGCCTGCAAATTCAACAGACAAGGCATTTCATTGATGCATGGTCAACATCAACATCAGCAGAGAGAGAAGAAGATAGAGTTTTTGTTTCTCCAAACCAGAAGCTGCCCTTTTCATCTCTCACTCTATCAATGTCTGGAGGGGAAGGAAGCAATGAAGAGAGGGAAAATACCCAAATGGGCCTTGGGGTTTTGGGGGAAGAGAGGGATAGTGTTGGGGGTTTGAAGTCCCAGTGGATGAACCCTATGTCATGGACGATGGGGTCACCACCTGGTGGACCATTGGCTGAAGCTTTGTGCCTTGGCATTGCTGGTGGTTCTAATGGCTGCAACAGCGGCTCCACCATCTGGAAGAGCTCTAGTGGAGATGCTAGGCAAGAATTTGATTTGACTAAC
>Pyrpy_N_07g2874.1
ATGATGATGGTCCATCATGATAATCACCGCCGTCCATTTCCATCATCAGACACAACACCTGTTCCTGATGCTGGTGGCCCCACATGTAACAGGCCTCCTCCTACATACGACGATGTCGTTGCTGCTGGTACTGGTACTGGTTCTTCGAGTGGCGGTGGTGCAGTTTTAAGAAACTTGCAGCCTTTTGACATTCGAACAAACACTCGTTCTGCAGGAGGGATGACGACGTCGTTTGGATTTCCTTTCACAAATGCACAGTGGAAGGAGCTTGAGAGACAAGCTATGATATACAAATACATGGTGGCTTCTCTCCCTGTTCCCCGTGATCTCCTCTTCCCCCTCACAACAACTCCCCCTGGAACAACAGCTGCTTCCCAATCTCCCCTGGGAGGTAGGTTCAATCTCCGGCTGTCGAACAGCACAGATCCGGAACCGGGGCGGTGCAAGAGAACAGACGGGAAAAAATGGCGGTGCTCGAGAGACGTGGCGCCGGACCAGAAGTACTGCGAGCGTCACATGCACAGAGGCCGACCCCGTTCAAGAAAGCATGTGGAAGTTCATGCCACCGCCGCAAGCAAGAGGGTTCGCCACGACATCAATCTTGCTCCTCCTCTTCCGACAGTATCTCCGGAAACCGTGTCGATTTCGAACCCTGCAAATGGAATCAACAAAAATGTCTGCTCATCTCAGTTTATGGGATCTAATCTTCATCCATACCATCCGTCTCCAGTGTTTCCGGAGAGGGATAGTGCAAAGTTTGCATCTTTCGAATCTATGAACTCTGCTTCAGCAAACAGAGAACCCAGGAACTTGGACTGGCTGGTGATGAAGGGAGAACCTGTTTCTGATGCACAATGGCACCAACTGATGCATAGCAAAACAGAGCTGAGCACCAAGATCCCATTTTTCGACCCGAATTCCTCTGTTTTCAGCAATCGTTCCGAAGAGGAGTCTTTCTTGAATCTGAATTCGTTTACGAATTTCAGCGCCGGAGAGGATCAGCAAGACGGCGGCGAGTGCAATTTGTTTCTCAATCCGGATGTGGCCCCTTTAGAAAGTCCCCTGCTTGAAGAAACCCCTAGATATTTCATTGATGCATGGTCGAAAACAGTGACGGATGAAGAAACAATGGCAGCCAACTCTGTTAACAACAATGACAACAGCTCAGCTCCGTCGAGCGGGCAGCTCTCCCCTTCTTCGCTTACCCTATCGATGGGCGGGTACAACTCCATCAATGAGGAAATGGGTCAGACTCAGATGAGCTTAGGAACCAGTGGAAATGGGATGATGCCGAGGGGTTCGACGTGGCCTGCTTCATGGGTTGCTTCAGCACCGGGCGGCCCATTGGCTGAGGTCCTCAAACCGACCACTAGCGCAGCCTCAAATCCTTCGTCTCCGGTCACAACCGGTACTACTACTAATGGAGAATTGGGCAGTCCTTTGGCAGTGTCATCGCCGTCGGGAGTTCTTCAGAAAAAGTTTGTTTCACCGTCTGACAGCAGTGGTAATAGCAGCCCAACACTTGCAAGTTCAAAGGCCAAGCCAGAGAATGTCTCTCTGTGGTTAAATCAGAGCAAAGCA
>Pyrpy_N_09g1505.1
ATGATGAGTGGAAATCCAAGTAGTGCAGCAAGAAATAGGTATCCTTTCACAGCAACTCAGTGGCAAGAGCTAGAACATCAGGCCCTAATCTTCAAGTACATGGCCTCAGGAGTCCCCATCCCCAATGACCTTGTCTACTCTTTCAAAAGAAGGTTGGACTCCTCCATTTCCTCAAGACTCTTCCCCCATCACCCCATCGGATGGGGGTGCTATGAGATGGGATTTGGCAGAAAAGTAGACCCAGAGCCAGGAAGGTGCAGAAGAACAGATGGCAAAAAATGGAGGTGTTCAAAGGAAGCGTATCCAGATTCCAAGTACTGCGAGAGGCACATGCACAGAGGCAGAAACCGTTCAAGAAAGCCTGTGGAAGTTTCCTCTTCTTCTTCTGCATTATCATCTCCTACTGCAGCATCCACAGCAACAGCTGAGCACCTTTCTTCTCCTTCTGCCACCTCACCATCATCATCTTCCCTCCACAGAAACCTCTGCAAAACCTCCTCTTCCTCCTACACCCTCACTCCACTCTCCTCATCAATCTCCACTCAACAAACCCACCAGTCAAATTCATCTCTCTACCCTTTCCTTAATTATCCTTATTCTTCCTCCTCTTCCAGTTCTGCCCCTCAGCTTTTTCTGAACTCTGCATCTTATTCAGATAAAGATTACAGGTATCTTCAAGGAGCAAAGGAAGGTGTGGATGAGCTAGCTTTCTTTCCAGATTCTTCAGCAGATGAAAGAAACTTATTAATGAATTCCTACAGAGGCTACTCCCCCACCCAACAATCACAGGAGGACCAACAGCAACATTGTTTTGTTTGGGGGACTGATTTCAAATCAGTTCAAACAGAGAAAGAATCAGCAGCAGCAGCAGCAGCAGCAGCTGAATCCCAAAAGTCACTTCACCACTTCTTTGGAGAGTGGCAGCAGCCAACCAAGAGCTCTGGAGACACCTGGCTTGATCTTGCTTCCAATTCTGGAGGTCCTAATGATGGT
>Pyrpy_N_14g1154.1
ATGGGACAAAGAAATGGGTTTGCTGAGAAGGGAGCAGCAGCAGAAACAGAGTGGCTGGGTTTGATGATGCAAAAATCCCAGCAAACCCAACAAACCCAGTCATTTCCTCGGAAGAAAACGATGATGGTGATGCATCACCATCATCATCATCATGATCCTCTGCTTGCCAGTGCAGGAAGAGAAGCTTGTGGGGTTTGGGATAACAGTCCTGCTTCTGGTGGTGGACTTTTGTTTTGCAACACGAGCAATCCAGTCCCGAGTTGTCCGACTGATTTATATCCTGTCGGTTCTGATTTTGTCCTCCCAAAGTCTCTGCAGCACCATCTACCTTGCTCTGATCACAGCCTGGCTTTCAGTTCCACAGGTGGAATGGTGAATGCGAATGTGAGAGTTCCTTTTACATCAGCTCAAAGGGAAGAGCTTGAGAGACAGACAATGATTTACAAGTACATGGACTCTTCCCCAGCCCCTCCCCAATTACTTTTACCAATTTCCAAGTTCCCAAATTTGGTGAAAGGTTCACTGGAGTTGGGGATTTCTGGGAGCTCAGATCCGGAGCCATGGAGGTGCAAAAGAACAGATGGAAAAAAATGGAGGTGTTCCCGAGATGTAGCTTTTGATCAGAAGTATTGTGAGAGACATGCTCACAAGACCAGGAACCGTTCAAGAAAGCCTGTGGATTCCCAAACCCTAAACCCCAACCTCCTCACCAACAACAACAACAACATGAGAAGTCCTAGGTCTAATTTTTTCAGACAAAACGACATCAGCGGCCAGACAACTCCATTTTCTTGCAACGTGGTTCCTAGTACTGCTGCTGGTGGATCACATGTCCAACCCAGGTCCTCGGCATGGTTCATGAATGGGGAAGCCCCAGCTGTGGGTGGTTCAAACCAAGAGTGGGAACAAATGATGCCATTCAAGTTGGGCCTAAAGAGGAGCAACAGCAGCTGCCCCTACACCAAGCCTACTAACACAGATGTGGATATTCCGAAGCAGCAAACTGAAAGCTCACTAAATTTGCACACAGATTGCACGGGTGAAATCCAAGGCCTGCAAACTCAACAGACAAGGCATTTCATCGATGCATGGTCCAAGTCAGCATCAGCAGAGAGAGAAGAAGATAGGGTCTTTGTTTCTTCAAACCAGAAGCTTCCCCTTTCATCTCTCACTCTATCAATGTGTGGTGGGAAGGGAAGCAATGAAGAGAGAGAGAGTACCCAAATGGGGCTTGGAGTTTTGGGGGCAGAGAGGGAAAGTGTTGGGGATTTGAAGTCTCAGTGGACGAACCCAATGTCTTGGATGATGGGGTCACCACCTGGTGGACCATTGGCTGAAGCTTTGTGCCTTGGCATTGCTGGTGGTTCTAATGGCAGCGACAGTGGCTCCACCAGCTATAGGAGCTCACGTGGAGATGGTAGGCAAGAATATGATTTGATTAAC
>Pyrpy_N_15g1863.1
ATGCAGAGTCAGAAGCAACAGAGGTACAGTCATAATATTTGCAGAGTCAGAGAGAGAGAGAGAGGAGAGAGAGGGCAGGTGGGGAAATGGCAATGGCAAGCAGCAGAGGCAGCAGCGGCAGTACTTATGAGTAGCACTGGAAGAAGCGGCAGGTTTCCTTTCACTCCATCTCAGTGGCAGGAGCTTGAGCACCAAGCTCTTATCTACAAGTACATGGTTTCTGGAATCTCCATCCCTCCTGATCTCCTCTTCTCCCTCAAAAGAAGCTCCTGCAGCTTGGACTCCCCTCTCCCTCCAAAGATCTTCTCTCACCACCCTCCTCACATTGGATGGAACTGTTTCCAGATGGGACTAGGAAGAAAAATAGACCCAGAGCCAGGAAGGTGCAGAAGAACAGATGGGAAAAAATGGAGGTGCTCAAAAGAGGCGTTTCTGGATTCGAAATACTGCGAGAGGCACATGCACAGAGGGAAAAACCGTTCAAGAAAGCCTGTGGAAGTTCTCAAAACATCAAAGTCATCAAACACTTCAACAATTACCACCAAAATCAACACTTGTTCTGCTTCTCCAAGTCCTGCAGCTTTTCATTCCCTTTCCTCATCGCTCTCTTCTCTCTCCTCCTCTGATTCCCACCCTTACCCTTTCCTCTATCATCATCACTCACCTTCTCCAAGGCCTCCTGGAATTGGATTCCCACATCAAGAGAGAAACACTACTTCCTTGTTTTTGGACTCTGGTTCTTATCCCCAACCCAGCTCAGAATACAGAAGAAACAGGTATGCTTACGGGATGAAGGAGGAGGTGGATGAACATGCATTCTTCTCAGAGCCTTCAGGCACAGTGAGACGCTTCTCTGGCTCTTCATCCTTGGACGATTCCTGGCAGTTCACACCGCTCACAATTAGTACTTCATCGTCTTCGAAACAGAGAAGCTGCTCTGCTTTTCAGAGTGATCAGCAGGATCAGCAGCTTCAGAGCATCAAACATCAAAAGCAAGATCATCATCATCATCAGCAGCAGCAGCAGCATTACTACGCTATGGACCGAAATGAAGGATCCCAGAAGACCATTCATCGATTCTTCGACGAATGGCCCCCTAAAGATAAAGATTCGTGGCTCGATTTGGATGATAAATCATCGAACAGCGGATCGGTTTCCACCACCAGGCTCTCAATCTCCATTCCTACGTCTGGTCATGACTTCCCCGTCTTCACCTCAAGACATCACAATAATGGC
>Pyrpy_N_16g2110.1
ATGGCCAAACCCCTCATCTCCATCACCGTCTCCAAGACTGAAATGAGCTGGTCGTCGGTGGGCAATGGAGGTCACGCGCCGCTCTTCACAGTGGCGCAATGGGCTGAGATGGAGAATCAAGCTTTGATATTCAAGTATCTCAAGGCAGGACTCCCTGTTCCTTCTGAACTCCTCGCCCCTATTCGCACCATGGCTTCCTATAGCGGGAAGAAGATGGACCCGGAGCCAGGGCGGTGCCGGAGGACGGATGGCAAGAAATGGAGGTGCTCCAAAGATGCACATCCGGCCTCCAAGTATTGCGAGCGGCACATGAACCGAGGCCGTTATCGTTCAAGAAAGCTTGTGGAATCACAAACTTCCTCTCAATCTTTGTCGACTGTGACGTCAGACAGTGTGATTGGGATCTGCAGCCACAGTGGGAGCTTCCAGAGCATGCCCTTACACTCAATGGGAAATAGTGGAGCTCTATGCTTTGGAAGCAATGCATCTGAGTTGAAGATGGAGGGTATACCGTATGGGGTATCTAACAGGGGAACCAGGAGCTGCAATGGATCGGAAGAACACAATTTCGTGTCAGAAGCTACGAGTGCGAGGTGTCTTCGGGCAGACAGTAATGTAGATAATCCGTGGCTTCTAATGGCGCCTCAAGTTCCCTTGAAATTAGAACCGAAAAATAGTTCTCTTTGGCTAAACAACAGCTCTCATCTACAGACATTACAAAATATGGAGCCATTGAGCGTTAATGCTGAAATTACCAAACAGCAGTATGTTGGTGAAGAGTTTGGCTTACCAGGATCTCAAAAACACGAACAGCATTCTCTTCAACCTTTCTTTGACGAGTGGCCTAAGTCAAAGGATCTGGGGTTCCATCAAAATGATAATAGATCAAACATAACTGAATTGTCAATGTCTAATGCAACGGTTCCTGCTAAATTTTTCCCGAGGAGCGCTGAATCACCCCATGATGCCTATACT
>Rosch_v2.0_Chr1g0350881
ATGGACGACACCCAAGTCGTGAAGGTCAAGCATGAGGATGATGAAGGATCGCCGCCGCCGTCGATCAAGCTCGGTCTTTCGATCGGCGGTGATGGTGGTGATTGTGAGGTAGTGGGGAAGAGGAGGAGGAGTGAGTTTACGGTGGCTCAGTTGGATGAGTTGGAGCATCAGAGGCTTGTTTATAAGTACATAGCAGCTGGGTTGCCTGCTCCTTTTCAGCTTGTGCTTCCCATTTGGAAGAGTGTGGCTGCCGGTTTTTCTAATGCTGCTTTCTACCAGCAATATCCCAGCTTTCTAGGATATGGGGGTTTCGACTACAGGAGTAAAATGGATACTGAGCCAGGAAGGTGTAGAAGAACTGATGGAAAGAAATGGAGGTGTAGTAGGGATGTAGTGCCTGATGAGAAGTACTGTGAGAAACACATGCACAGAGGGCGCCATCGTTCAAGAAAGCCTGTGGAAACTTCTCAAGTCACTTCTCCTCCCAGCACAAAGCTACTGAAGAATTCAGATGGCGAACTGTTGAATTCAAAGAAAAACCTTCAGATTCAAACCCCCAAAGGCCTTCAACTTATGGCGCAACCCTCCAATAATGGTAGTGTCAGCCACAGTCAAACCACCTTCTCTAGTGGCTATCATGAGTTACCTAAGAACATTAGTACAGTTGCACACACTACCAGCACACCTTCATACAGAACCGCTGTTACCCCTGCTGCTGTAGCCCCTTCCACCACTGCTGGACAAGTGATCGCAACCGCCAGCACTTGCAATGACAATAACATCTGGATCGGTGTGAAAGACTACGGTTGCAACTATCATGCTGGTAATTATGGCATTATCAGAGGAAGCAGAAACAACATCAATGTTGGCAGTAATATATCGTCCGGATCAGGCTTCTCCCCAAAAAGTGTTCTTCAGGCAGGACATATGATTCTTGTAAATTGCAATGGCTTATACTTTGACAACAGACGTGGCGAAGAACTTGAACCAGGCAGGTGTAGGAGGACAGATGGAAAGAAGTGGCGGTGCAAAAGGGAAGTTCTTCCTGATCAGAAGTACTGTGACCGGCATATCCACAGAGGAGTAAAGCAAATGAGAACATCTGGCCCTGTTACTGCTGCTTCTACCTTGGCCACTGCAATGAATTCTACTCGGCCCTCTCAGACCACAGGCATAGCTGGAGAAACTGATTGTGCAATCCCTAATACAAATCTCACCATGTCCATCCCAGCTAGATCACCACTGATGCAAAATGATGAAAAAAGTGATTCCACTAGCGACAGTGACGCAACCATTACAGACACCAGCCTTGCTGCTTATGAACAGCTGATT
>Rosch_v2.0_Chr1g0382681
ATGATGATGATGGTCCATCATGACAACCGTGGCCGTCCAGATCAAAGGTGCGACGGTGGCGATGGTCCCACGTGTAACAGACCCCCTGGTGTTGCAGAACCAGCAGCTGGTTCTTCTAGTAGCAGTAGTGGAGGTTCAGTTTTGAGATGCTTGCAGCCTTTTCAGTACTTATCAAATACAAATACTCATCATCACACCTCAACCGCTCTCAGATCCCCAGGAGGCATGACGACAGCGGCTTTGGATTTTCCTTTCACTAATCAACAGTGGAAGGAGCTTGAGAGGCAAGCCATGATTTACAAGTACATGATGGCTTCTATCCCTGTGCCTCGTGACCTCCTCTTTCCCACTACCACCGCCTCCGCCTCCGCCTCGGTTTCGCAATCTCCATTGAGCGGCGGTGGGTTCAATTTGAGGCTGTCGAATAGCAAAGATCCGGAGCCGGGGCGGTGCAAGAGGACGGACGGGAAGAAATGGAGGTGTTCGAGAGATGTTGCGCCGAACCAGAAGTACTGTGAGCGCCACATGCACAGAGGCCGTCCCCGTTCAAGAAAGCATGTGGAAATTCATGCCAGCAATACTACAAGCACCACTACTACCATCGCTAAGAGGGTACGCCGTGACAACAACAATAGCAACAACATTCGGCCAATATCTCCTCCCACTATCTCGAATCCAAGCCACGAGATGAGCAAAAATGGGTACCCGACTCAGTTTTTCGGATCTTCACTTCAACCATTTCATCAGACTCAGATGTATTTGGACAAGGCCGGTGTAAAGTCTGCACCTTTTGGAGGTGGTGTAAACTCTGTTTCATCAGACAGAGAAGTCAGAGGCGTGGAGTGGATGATGAAAACTGAAGCGACTCCGATGAGTAGCTCCGATGCGCAATGGCACGATATGATGCAGAGCAAAACAGAGCTGAGCTGCTCTAGGATCCCCTACTTCGATGCAAATAGTTCTGTTTTCGGCCAGCGTTCTGAGGAAGAGTGTTTCTTGAATCTAAATTCTTATACAAATTTCAATGCCGGAGATGGTCATCATCAACAACAAGGTAATGATTGCAACATGTTTCTGAATCCTGATGTGGTTGCTTTGGAAAACCCTCTACTCGAAGAAACCCCAAGAAGCTTTATCGATGCTTGGTCCAAAAACGACAACGGAGACAACAACAACAATAGCTCTCTTCCATCAAGTGGGAAGCTCTCACCTTCTTCATTGACACTATCAATGGGAGGCTACAATTCCATTAGCGATGAGATGGGTCAGACGCAGATGAGCTTGGGATGTAACCATGGAAGTGGAAACGGGATTAAGCCACGAGTCTCGACCTGGCTCACCCCTGCTTCTTGGGTTCCTTCTCCGCCTGGTGGGCCTTTAGCCGAGGTCTTAAAGCCCACCACCAGCGCCGCCTCAAACCCGTCGTCTCCGATCACCACTAACGGTAACCACGGCGAGTTTAGTAGCCCATTGGGGACTACGGTGTCGTCACCATCCGGAGTTCTTCAGAAAACGTTTGCTTCATTCTCTGATAGCAGTGGAAATAGTAGCCCAAATCTTAGGAGTTCAAAGGCCAAAATAGAGACTGTTTCTCTGTGGTCGAATCAGAGCAATGCA
>Rosch_v2.0_Chr1g0384601
ATGAATAGCTGCAGTACTGGAGGTGGGGGCGGGGTTGGGGGTAATAGTACTGGGAATCTGATGGGAATGGGGATGGGGATGAGGTCACCTTTTACAGTGTCTCAATGGCAAGAGCTGGAGCATCAGGCGCTGATCTTCAAGTATATGATGGCAGGCATGCCTGTGCCTCCTGATCTCGTGCTCCCTATTCAGAAGAGTTTTGAGTCCATCTCTCAGAGATTCTTCCATCATCCCACCATGGGTTATTGTTCCTTCTATGGGAAGAAGGTGGACCCGGAGCCAGGACGCTGCAGGAGGACTGATGGCAAGAAATGGAGGTGCTCAAAGGATGCATACCCCGACTCGAAGTACTGTGAGCGCCACATGCACCGTGGCCGCAACCGTTCAAGAAAGCCTGTGGAATCACAAACAATGACACAGTCATCGTCCACTGTGACATCATTGACTGTCACTGGAACCAGCAGTGGAACTGGGAGCTTCCAGACCCTTCCATTAAATTCCTTCGGGAATACCCAAGGCGCCAGTTCCGGAACCAATCAGTCTCATTATCAAATAGACTCTATTCCCTTTGGAATCCCGAACAAAGATTATAGGTATCTTCAAGGACTTAAACCTGAAATCGGTGACCATAGTTTTTTCTCTGATACTTCAGGAAGCAACAGGGGTCTCCACATGGACTCACCAATAGACAACACATGGCCTCTGATGCCATCGAGAATTGCCTCATTTCCAGCATCAAAATCGGGTGATGGCTCCGTTTTGCAGAACGATTATCGACAGCATTCAATTTTCAATAATGACTTCCCCTCGGGGGAACCTTTGAAGCAGGAAGGTCAGTCTCTCCGACCTTTCTTTGATGAGTGGCCTAAAGGCCGAGATTCCTGGTCTGGTCTTGAGGATGAGAGATCCAACCAAACCTCATTCTCCACAACCCAGCTCTCAATATCAATTCCAATGACTTCTTCCGACTTCTCTGCAACGAGTTCTCAATCTCCACATGATAAT
>Rosch_v2.0_Chr2g0094541
ATGATGAGTAGTAGTGGTGTGAGAGGCATGAGGTTTCCTTTTACTCCATCTCAATGGCAAGAGCTTGAGCACCAAGCTCTGATTTACAAGTACATGGTTTCTGGCATACCAATTCCTCCTGATCTCCTCTTCTCCATCAAAAGAAGCTGCTTGGACTCTCCTCCTCTCTCTTCAAAGCTCTTCTCTCCTCACATTGGGTGGAACTGTTTTCAGATGGGCCTGGGGAGGAAGATAGACCCAGAACCAGGAAGGTGCAGAAGAACAGATGGGAAGAAATGGAGGTGTTCAAAAGAGGCATTTGCTGATTCTAAGTACTGTGAGAGGCACATGCATAGAGGCAAAAACCGTTCAAGAAAGCCTGTGGAAGTTTTCAAAGCAACACCACCAACATCAGCAAATTCAAACTCTAACTCAAACTCAAGCACTTCACCAATCACCAAGATTTTCAACTCACCTTCCAATTCACTAAGCACACCCTTCCATTCACTATCGTCACTCTCACCCAATGAAAGTAGCTACAATAGTAGTAGTTCTGCCCATCTTGATGATCATCATTTCCTTTATTCAAGGCCAAACATGGGGTTTTCACAGCAAGAAAGAGGCACCTCCTTGTTTTTGGAATCTGCTTCGTACAATAATAATCCCCTGCATCCCAACTTAGAATACAGATCAAACAGGTTTGGTTATGGGGTGAAAGAAGACGTGGATGAGCATGCATTCTTCTCAGAGCCTTCAGGGAGTGTTAGAGGCTTCTCTGGCTCTTCTTCATCTTTGGATCATCATCAAAATGAATCCAATTGGCAGCTCACAATGAGTTGTTCCAACTCCTCTTCAAAACAGAGGACGTGCTCTGCTTTACAAGCAGAGCAATACCCTCATTTGCAGCTTCAGAACTTCAGTGACTCCAAAATGGAGAGAAGAGAAGAAACCCAGAGAACCATACATCACTTCTTTGATGAAGGGCCTCCCAAAGAGAGAGATTCATCCTGGCTTGATTTGGATGGTAACAGTAAATCTTCAAACAGTGGATCAGTTTCCACCACCAGGCTCTCAATCTCCATACCAAACTCTGCTCATGACTTCCCCATCTTCAATTCAAGAAATCATCATGAAGAC
>Rosch_v2.0_Chr2g0145381
ATGCATAAAAAAAGAATTCAATGCCCTCTTCCTTTTCTTCTTCTTCTTCTTCTTCTTCTCCTTGTTAAATCCCCAGAGCTGTTGTCTCTCTTTTCCATTGTGGGATCAAAAATGATGAGTGGAGGAAATCCAAGTAGCGCAAGGAATTACAGGTACCCTTTCACAGCAACACAGTGGCAAGAGCTTGAACACCAAGCTCTCATCTTCAAGTACATGGTCTCTGGAGTCCCCATCCCAACTGATCTTGTCTATTCCTTTAAAAGAAGACTGGACTCCTCAATCTCTTCCAGACTCTTCCCTCACCACCCTTTTGGGTGGGGTTGCTATGATATGGGCTTTGGCAGAAAGATAGACCCAGAGCCAGGAAGGTGCAGAAGAACAGATGGTAAAAAATGGAGGTGTTCAAAGGAAGCATACCCAGATTCTAAGTACTGTGAGAGGCATATGCACAGAGGCAGAAACCGTTCAAGAAAGCCTGTGGAAGCTTCTTCTAGTTCTTCTACTACAACTCCTAATAATAATAATACTATTCCAACACCTCCAGAGTACAACCCTGCTTCAATCCACAAAAACCTCTCCAAAACCTCCCCTTCAATGTTTTCCTCATCTTTCACCAATGAAACACCTCACACCCAACACCAAAGTTCATCTCTTTATCCATTCCTTTCTCGGCCACAGGGTTCCGGTACCAACCCTCAACTTTTTCTCAACTCTGGATCTTATGTTAGTGAAGCTGATCACAGAGATTACAGGTATCTTCAAGGAACAAAGGAAGGTGTGGATCATGAGCTAGCCTTCTTTCCTGCAGAGTCTTCTGCAAATGCAAGAAGTTTAATGAGCTCCTATAAAGGCTACTCATCCCAATCTCAGTTTCAAAGCCTCACAGATCATTATCCACAGCAGCAATCCCAGGATGAGCAGCATTGCTATGTTTTGGGCACTGATTTCAAATCAAGCAGACCAATCAAAACAGAGAATAAAGAAGCTGATCAGACCCAAAAGTCCCTCCACCATTTCTTTGGAGACTGGCCTCCAAAGTCCACAGACACCTGGCTTGATCTTGCACCCAATTCCAGACTTCATAATGATGGT
>Rosch_v2.0_Chr7g0187381
ATGAAGAGTAGGAGAAATGGGTTTGTGGAAACAGAAACAGAGTGTTGTGATATTGGGTTGGGTTTGATGATGGAAACCCATCACCAATCATTTCCTTGTAAGAAGATGAATCAGATGGTGACGGTGATGCCTCATCATGAGCCTCAATTTTGCAGTGGTGGTTTTGATGGAGAAACAGCTAGTAGTAATAGTACACCTTTGTTTTATAACACAAGCAACAACAACAACCCAGGGATTACTGATATATACAATGCTGCCTCCTCTGATTTTGGTTCAGTTGTGGTGCCAAAGAATCTGCAGCAGCCTTACTACTCTGATAGTTTGTCTTTCAGTTCCTCAGGTGGAATGGTGAATGTGAATGTTAGAATTCCTTTTACTCCAGCTCAGAGAGAAGAGCTTGAGACACAGACTGTGATTTACAAGTATATCATGGCATGCCTCCCTGTCCCTCAACAGTTAATTCTTTCCATCACCAACAATCCATCACCAAATGGAGCAAGAGACTCATCAAGAACAAGAGGAGTGAGAGACATGTTGGTGGGATTTTCTAGGAGCTTGGATCCAGAGCCATGGAGGTGTAAGAGAACCGATGGTAAGAAATGGAGGTGCTCCAGAGACATAGCTCCTGATCAGAAATATTGTGAGAGACACTGCCACAAAAGACGTTCAAGAAAGCATGTGGAATCAATCCCCAACTTACTCAACAACAAGAATGCTAACATGCTAAATCCAAAGCCTTCATCTTTCAAGAATAACAATCAAACTCCATTTTCAAGTTCCATGGTGACTCCTGCTGCTGCATCACATGGCCAACCCAGAGCATTGGACTGGTTCGTGAATGGAGAAAGCGCCTCTGTTGCTGTTTCTAACCAAGAATGGGAGCAATTGATGCCATTCAAGTTGGGTTTGAACAGCCACACCAGCAAGCGTGACACAGATGTGGATTTTCCAAAGCAACAAAATGAGAGCTCACTCAATTTGTATGGGGGTGGTAGCCAAGGTCTGCAGAGTCAGAGGTCACATGACTATTTGGGAGGAGCTTTAAATTCAAATCAGGCACAACAGACAAGGCATTTCATTGATGCTTGGTCCACTGAGAGAGATGGTAATGGCATTGATGAGCTTGGCCAGAGGAAGAGGGGCTCTGTTGCATTAAACCAGAAGCTGCCCCTTTCATCCCTCACTCTATCAATGTCTGGTGAGAATAGTGAAGCCAATGAAGAAAATGGAAATAGGCAAATGGGTGTTGGGGTTTTCGGTTCAGAGAGGCAGAATGTAACATGGATGAGCCCACTTTCATGGATGAGCTCAACACCTGGTGGACCTTTGGCTGAAGCTTTGTGCCTTGGCATTGCCAGTTCCACAAGAGCAACAACAGCCTCTAATGGCTGTAGAAGCTCAAACGCAGATGTTAGACAAGAATTTGATTTGATTAAC
>Rosch_v2.0_Chr7g0213331
ATGAGCCGGTCGTTGGTGGGCGGTGGAGGTCACGCGCCGCTTTTCACAGTGTCGCAGTGGGCGGAGATGGAGCATCAAGCCTTGGTTTTCAAGTATCTCAAGGCCGGGTTGCCTGTTCCTCCTGACCTCTTGGTCCCTATTCGCAACAGCTTCAACCTCATCTACCCCGATTTCCTGCGTCACCCCGCCTCTTTGGCTTATGCTTCCTTCTGTGGGAAGAAAATAGACCCGGAGCCAGGGAGGTGCCGGAGGACAGATGGCAAGAAGTGGAGGTGCTCTAAAGATGCACATCCAGACTCCAAGTACTGTGAGCGGCACATGAATCGTGGTCGCTACCGTTCAAGAAAGCTTGTGGAATCACAAACTGCTTCTCAATCTTTGTCGACTGTGGCATCGTCAGACATAAGGACTGGGAGCCGTAGCCACAGTGGGAGCTTCCAAAACATGCCCTTGCACTCACCAGGAAATAGTGGAAGTCTATGCTTTGGAAGTGATGTATCTCAGTTGAAGATGGAGCCTATACCTTACGGGATAGTGAAGCGTGGAAACAGGGTCCTCGATGGAGCAGAGGAGCATAATTTTATGCCAGAAGCTTCAGGGAGTGCAAGATCTGCTGGGGTGGATAGTACTATAGACAGTCCATGGCGTCTTATGACATCTCATGTTCCCTTGAATTCCTCATCGGAACCTAGAAATGGTTCTTTTTTGCTAAACAACTCCCAGCTGCAGACATTGCAAGATAGTGAACCATTGACTGTTGATGCTGCTATGACCAAACAACAGCAACGGCAATATGTTGGTGGAGAGTTTGGCGTACTCAGATCTCTAAAACAGGAACAGCATTCTCTTCAGCCTTTCTTTGATGAGTGGCCTAAATCAAGAGATCTGGGGTTCCATCACAACGATCCTAGATCAACCAATAACTTATCAAACACAACTCAGCTGTCAATGTCTAACCTGATGGCTCCCTCTAATTTCTTCAAGGAGCGA
>Rubch_LG01.2900
ATGATGAGTAGTAGCGGGAGAAGCATGAGGTTTCCTTTTACTCCATCTCAATGGCAAGAGCTTGAGCACCAAGCTCTGATTTACAAGTACATGGTTTCAGGCATACCCATTCCTCCTGATCTCCTCTTCTCCATCAAAAGAAGCTGCTTGGACTCTCCTCCTCTCTCTTCCAAGCTCTTCTCTCCTCACATTGGGTGGAACTGTTTTCAGATGGGCCTGGGGAGGAAGATAGACCCAGAACCAGGAAGGTGCAGAAGAACAGATGGGAAGAAATGGAGGTGTTCAAAAGAGGCATTTGCTGATTCTAAGTACTGTGAGAGGCACATGCATAGAGGCAAAAACCGTTCAAGAAAGCCTGTGGAAGTTTTCAAAGCAACACCACCAACATTAGCAAACTCAAGCACATCACCAATCAGCAAGATTATCAACCCACCTCCCAATTCTTTAAGCACACCCTTCCATTCACTATCTTCACTCTCATCCAATGAAAGTAGCTACAATAGTAGTACTAGTACTCATCTTGATGATCATCCTTTCCTTTATGCGAGGCCAAACATTGGGTTGGCACAACAGGAAAGAAGCACCTCCTTGTTTTTGGACTCTGGTTCTTATAATAATACCCTGCATCCCAACTTAGAATACAGATCAAACAGGTTTGGTTATGGGGTGAAAGAAGAGGTGGATGAGCATGCATTCTTCTCAGAACCTTCAGGGAGTGTTAGAGGAGGCTTCTCTGGTTCTTCTTCGTCTTTGGATCATAATCATCATGAATCCAATTGGCAGCTCACAATGAGTTGTTCAAATTCCTCTTCAAAACAGAGGACCTGCTCTGCTTTACAAACAGAGCACTACCCTCACTTGCAGCTTCAGAACTTCACCGACTCCAAAATGGAGAGAGGAGAAGAAACCCAGAAAACCATTCATCACTTCTTTGATGAAGGGCCCCTCAAGATAAAGATTCGTCATGGCTTGATTTGGATGATAATAATAAATCATCAAACAGTGGATCAGTTTCCACCACCAGGCTCTCAATCTCAATCCCAAACTCTGCTCATGACTTCCCAATTTTCAATTCCCGAAATCATCATGAAGACTGAG
>Rubch_LG05.2179
ATGAGCCGGTCGTTGGTGGACGGTGGAGGTCACGCGCCGCTCTTCACGTTGGCGCAGTGGGCGGAGATGGAGCATCAAGCTTTGGTTTTCAAGTATCTCAAGGCAGGATTGACTGTCCCTCCTGACCTCTTGGCCCCTATTCGCAACAGTTTCAACCTCATGTACCCCGATTTCCTGCGTCACCCATCTTTGACTTATGCTTCCTTCTGTGGGAAGAAAATAGATCCCGAGCCAGGGCGGTGTCGGAGGACAGATGGCAAGAAGTGGAGGTGTTCTAAAGATGCACATCCAGACTCCAAGTATTGTGAGCGCCACATGAATCGAGGTCGCTACCGTTCAAGAAAGCTTGTGGAATCACAAACTACCCCTCAATCTTTGTCAACTGTAACGTCAGACATAAGGACTGGGAACCGTAGCCACAGTGGGAGCTTCCAAAACATGCCCTTACACTCAGCAGTAAACAGTGGGGGTCTATGCTTTGGAAGTGATACACCTCAGTTGAAGATGGAGCCTATACCCTATGGGATAGTGAAGCGTGGAAACAGGGTACTTGATGGAGCAGAGGAGCACAATTTTATGTCAAAAGCTTCAGGGAGTGCAAGGTCTCTTGGGGTGGATAGTACTGTAGACAGCCCATGGCGTCTGATGACATCTCGAGTTCCCTTGAACTCCTCATCTGAAGCTAGAAATGATTCTCTGTTGCAAAACAACAGCTCCCAGCTGCAGCCATTACAGGATATCGAACCAGTGACTGTTGACGCTGCTATGACCAAACAGCAGCAACGGCAGTATGTTGGTGGAGAGTTTGGCGTACTGAGGAGCACTGAATCACCCAATGATGCCTATGCT
>Rubch_LG05.664
ATGGGGAAGAGTAGGAGAAATGGGTTTGTGGAAACAGCAGAAGGAGAGAGTTGTGATATTGAGTTGGGTTTGATGATGGAAACCCATCAATCATTTCGTTGTAAGAAGATGAATCAGATGGTGATGGTGATGCCTCATCATGAGCCCCAATTTTCCTGCGGTGGTTTTGATGGAGAAACAGGCAGTAGTGGACCTTTGTTTTATAACACAAGCAACAACCACCACCCAGGGGCTAGTGATATATGCAATGCTGTCTGTTCTGATTTTGGTTCAGTGGTGGCAAAGACTCTGCACCAGCCGTACTACTCTGATAGCTTGTCTTTCAGTTCCTCAGTAGGTGGGATGGTGAATGTGAATGTGAGAATTCCTTTTACTCCAGCTCAGAGAGAAGAGCTTGAGACACAGACTGTGATTTACAAGTACATCATGGCATGTCTCCCTGTCCCTCAACAATTACTTCTTTCCATTACCAACAATCCATCAAATGGAGTGAAAGAATCATCAGGAACAAGAGGGGTGAAAGGCATGTTGGAGGGGTTTTCTAAGAACTTGGATCCAGAGCCATGGAGGTGTAAAAGAACAGATGGTAAGAAATGGAGGTGCTCCAGAGACATAGCAGCTGATCAGAAATATTGTGAGAGACACTGCCACAAAAGACGTTCAAGAAAGCATGTGGAATCAATCCCCAACTTCATCAACAAAAAGAATGCTAACATGCTCAAGTCGTCAACTTTCAAGAATAACAATAACAGCATCAACCATCAAACTCCATTTTCAAGCACCATGGTAACTCCTGCTGCTGCATCACATGGCCGGCCCAGAGCATTGGACTGGTTCATGAATGGAGAAAGCGCCTCTGTTGCTGGTTCTAACCAAGAATGGGAGCATTTGATACCATTCAAGTTGGGCTTGAACAGCCACACTAACAAGCGTGACACAAATGTGGATTTATCAACGCAACAAAATGAGAGCACACTCAAGTTGCATAGGGGTGATAGCCAAGGTCTGCACAGTCAGAGATCACATGACCATTTGGGAGTAGCTTTAAATTCAAATCAGGCACAACAGACAAGGCATTTCATTGATGCTTGGCCCACAGAGAGAGATGGTATTGATGATCTTGGCAAGAGGAAGAGGTACTCTGCTTCATTAAACCAGAAGTTGCCATTTTCGTCCCTCAGTCTATCAATGTCTGGTGAGAATAATGAAGCCAATGAAGATAGTGGATATACCCAAATGGGTGTTGGGGTTTTCGGTTCAGAAAGACTAAATGTAACCCAATGGATGAGCCCACTTTCATGGATGAGCTCACCACCTGGTGGACCTTTGGCTGAAGCTTTGTGCCTCGGCATTGCCAGTCCAACAAGAGCAACATCATCCTCCCATGGCTGTAGAAGCTCAAATACAGATGTTAGACAAGAATTTGATTTGATTAAC
>Rubch_LG06.1718
ATGATGAGCGGAGGAAATCCAGCTAGTGCAAGGAATTACAGGTACCCTTTCACAGCAACACAGTGGCAAGAGCTTGAACACCAAGCTCTAATCTTCAAGTACATGGTCTCTGGAGTTCCCATCCCAACTGACCTTGTCTACTCTTTTAAAAGAAGGCTGGACTCTTCCTCAATTACTTCAAGACTCTTCCCTCACAACCCTTTTGGATGGGGATGCTATGAGATGGGTTTTGGCAGAAAAATAGACCCAGAGCCAGGAAGGTGCAGAAGAACAGACGGTAAAAAATGGAGGTGTTCAAAGGAAGCATACCCAGATTCTAAGTACTGTGAGAGGCATATGCATAGAGGCAGAAACCGTTCAAGAAAGCCTGTGGAAGCTTCTTCTAGTTCTTCAACTACAAATACTACTCCTACTATTACAACACCACCAGAGTACAACTCTGCTTTGATCCACAAAAACCTCTCCAAAAACTCTCCTTCAATGTTTTCCTCATCAGAAAACACTGAAACAGCTCATACCCAACATCACCAAAGTTCACCTCTTTATCCCTTCCTTTCTAGGCCTCATGGTTCTGGCTTGTCATCTCATAACAACACTACTGCTAACCCGCAACTCTTTCTCAACTCCGGATCTTATGTCAATGAAGCTGATCACAGGTATCTTCATGGAGCAAAGGAAGCTGTGGATCATGAGCTAGCCTTCTTTCCTGCAGAGTCTTCAGCAAATGCAAGAAGCTTAATGAGTTCCTACAAAGGCTACTCATCCCAATCACAGTTCCAAAGTCTCACAGATCACTATCCACAGCAGCAATCACAGGATGAGCAGCATTGCTATGTTTTGGGTACTGATTTCAAATCAAGCAGACCAATTAAAACAGAGAACAAAGAAGCTGATCAGACCCAAAAGTCACTCCACCACTTCTTTGGGGACTGGCCACCAAAGACCACAGACACCTGGCTTGATCTTGCACCCAATTCCAGACTTCATAATGATGGT
>Rubch_LG07.135
ATGCAGAAAACGACTGATTCCGCAATAATGATGAGTCATGAGAAAGAGAGTAGTAGTAATAATGGTGGGCTTTGCTTTTTACTAGTTTGTCAAGTAGCTACGCTACTGGTGTATGATATGGGCCAAGACAATAGGATATGGGTGTCTATATCTTTGCTCTGGAAAACCCATAAGCTATCTAAGCCAAAGCACAAAGCTTTTAGCAGAATAGCAGAAAAAGTTCTTCGTTTATGGGCTAAGATTTTGGTTTTCCATTTTTTATTTTATGCTTGTTCGATTGGAAAGGTAGTAGTTTCCCAAAATAGGCCAAGGTGGTGTCTATTAATTATTAGGCGTCTCAGACAAGGAAATTGGAGAGAGTTTGAGTTTGAGTTGGAGTGTGAACCCTGCAACAGTACCAAACCCCCTGGCGCTGCAACAGCAGCAGCTGCTGCTTCTAATAGTAGTAGTGGAGGTTCAGTGTCGAGAGCTTTGCAGCCTTTTCAGTACGTATCAAATTCAAATACTCATCATCACACCACAACGGCTTTCAGATCCCCAGGAGGGATGACGACAGCTTTGGGTTTTCCTTTCACCAATCAACAGTGGAAGGAGCTTGAGAGACAAGCTATGATTTACAAGTACATGATGGCTGCTCTCCCTGTGCCTCGTGACCTCCTCTTTCCCACGGCGACCTCATCTGCCTCGGCTTCAACGATTTCTCAATCTCCACTGAATGGCGGCGGGTTCAATTTGAGGCTGTCCAATAGCACCGATCCGGAGCCGGGGCGGTGCAAGAGGACGGATGGAAAGAAATGGAGGTGTTCGAGAGATGTTGCGCCGGACCAGAAATACTGTGAGCGACACATGCACAGAGGCCGTCCCCGTTCAAGAAAGCATGTGGAAATTCATGCCAACCAAACAACCACCGCCAAGAGGGTCCGCCGCGACAACAGTCGACCCCTTCCCACCCTATCACCTCCGACTCTCCCAAATCCAACCCAAGAAATGAACAAAAACGGCTACCCAACTCAGTTTTTCGGATCTACACTTCAATCATTTCCTCAAACTGACCTGTTTGCGGACAAGGCCGTTGTCAAGTCTGCTACTTTCGGTTCTTCAGACAGAGAATCCAGAGGCGTGGAGTGGATGATGAAAGGTGAATCTACTCGGATGAGTAGTCCTGAAGCGCAATGGCACGATTTGATGCAGAGCAAAACAGAGTTGAGCTGCTCGAGGATCCCCTATTTTGATGCGAATTCCTCTGTTTTCGGCCAACGCTCCGAGGAAGAGTCATTCTTGAATCTGAATTCGTATACAAATTTCAACGCCGGAGATGCGCATCATCATCAGCAAGACGGCGGCGATTGCAATTTGTTTCTCAATCCAGATGTGGTTGCTTTGGAAAATCCTCTACTCGAAGAAACCCCACGAAGCTTCATCGATGCTTGGTCCAAAAACGACAACGGGGACAACAACAGCTCTGTTCCGTCGAGTGGGCAGCTCTCACCTTCTTCGTTGACACTATCGATGGGAGGCTACAATTCTATCAGTGATGAAATGGGTCAGACCCAGATGAGCTTAGGAGGTAACAATGGAAACGGTAATGGGATTAAGCCACAAATCTCAACCTGGCTCACCCCTGCTGCTTGGGTTTCTTCACCGCCTGGTGGGCCCTTAGCGGAGGTCCTAAAACCCACCACCAGCGCCGCTTCAAATCCGTCGTCTCCCATGACCAATAATGGTAACCACGGTGAGTTTAGTAGCCCTTTGGGGGTTACGGTGTCATCATCACCATCTGGAGTTCTTCAGAAAACGTTTGCTTCCCTCTCTGATAGCAGTGGAAACAGCAGCCCAAACCTTACGAGTTTAAAAGCCAAGACAGAGGCTGTTTCTATGTGGTTGAATCAGAGCAAAGCA
>Rubch_LG07.16
ATGAATAGCTGTAGTTCCGGAGGTGGGGGTGGGGGTTCAGGGAATCTGATGGGTATGGGGATGGGGATGAGGTCACCTTTCACATTGTCTCAGTGGCAAGAGCTGGAGCATCAAGCCCTGATCTTCAAGTATATGATGGCAGGCATGCCTGTGCCTCCTGATCTCGTGCTGCCCATTCAGAAGAGTTTTGAGTCCATCTCTCAAAGATTCTTCCACCATCCCACCATGGGTTACTGTTCCTTCTATGGGAAGAAGGTGGACCCGGAGCCGGGACGCTGCAGGAGGACTGACGGCAAGAAATGGAGGTGCTCAAAGGATGCATACCCGGACTCCAAGTACTGTGAACGCCACATGCACCGTGGCCGCAACCGTTCAAGAAAGCCTGTGGAATCACAAACAATGACACAGTCATCGTCTACTGTGACATCATTGACTGTCACTGGAACCAGCAGTGGAACTGGGAGTTTCCAGAACCTTCCATTGAATGCCTTTGGGAATACCCAAGGCTCCGGGTCTGGAACCAATCAGTCTCATTATCAAATAGACTCCATTCCCTTTGGAATCCCGAACAAAGATTATAGGTATCTTCAAGGACTTAAACCTGAAATTGGTGAGCATAGTTTCTTGTCTGATACTTCAGGAAGCAACAGGGGTCTCCAGATGGACTCACCACTAGACAGCACATGGCCTCTGATGCCATCCAGAGTTGCCTCATTTCCTGCATCCAAATCAGGTGATGGCTCTGTTTTGCATAATGATTATCCACAGCATTCATTTTTCAATAATGACTTCCCCTCAGGGGAACCTTTGAGACAGGAAGGTCAGTCTCTCCGACCTTTCTTTGATGAGTGGCCTAAAGGCCGAGATTCCTGGTCTGGTCTTGAGGACGAGAGATCCAACCAAACCTCATTCTCCACAACCCAGCTCTCAATATCAATTCCAATGACTTCTTCCGACTTCTCTGCAACAAGTTCTCGATCTCCTCATGATAAT
>Rubch_LG07.3575
ATGGAGGAGGCCCAAATCGTGAGGGTGGTGAAACAGGAGGTGGTTGACCAAGAGGAATCGTCGCCGTCGATCAGGCTCGGTCTTGCGATCGGCGTTCACGGTGGCTGTGATGATTCTGAATTGGAGAAGCGCGGGAGGAGGAGGAGCGAGTTTACGGTTGCTCAGTTGGAGGAGTTGGAGCAGCAGAGGCTTATTTATAAGTACATAGCTGCTGGGTTGCCTGCTCCTCTTCAGCTTGTGCTTCCCATTTGGAAGAGTGTGGCTGTAGGTTTTGGTAGCTCAAATGCTGCTTTCTACCAGCAATATCCCAGCTTTCTAGGATATGGGAGTTTTGACTACAGGAGTAAAATGGATCCTGAGCCAGGAAGGTGTAGAAGAACTGATGGAAAGAAATGGAGGTGTAGTAGGGATGTCGTTCCTGATGAGAAGTACTGTGAGAAACACATGCACAGAGGGCGCCATCGTTCAAGAAAGCCTGTGGAAACTTCTGAAGTCACCTCTCCTCCCAGCACAAAGCTACCGAAGAATTCAGAGGACGAATTGTTGAATACAAAGAAAGACCTTCAGATTCCAACCCCCAAAGGCCTTCAACTTATGGCGCAATCCTCCAATGTTAGTCTCGGCCATGGTCCAACCACCTTCTCTAGCGGCTATCATGAATTAGCTAAGAGCATTAATACAGTTGCATACAGAACCGCTGCTACCCCTGCTGCGGCAGCCACTTCCACCACTGCTGGACAAATGACTGCCACCACCAGTGCTTACAATGGCAATAACCTCTGGATTGGTGTGAAAGATTATGCTGGCAATCATGCTGGTAACTATGGCATTATCAGAGGAAGCAGAAACAACATTAACGGTGGCAGTAATATATCACCCGGATCAGGCTTCTCCCCAAAAAGTGTTCTTCACGGTGGACACATGATTCTTGTAAATTGCAATGGTGTATACTTTGACAACGGAAGTGGCGAAGAACTTGAACCAGGCAGGTGCAGGAGGACAGATGGAAAGAAGTGGCGGTGCAAAAGGGATGTTCTTCCTGATCAGAAGTATTGTGACCGGCATATCCACAGAGGAGTAAAGCAAATGAGAACCTCTCTCCCTGTTGCTGCTGCTTCTACTTTGGCCGCCGCCGTGAATACTACTCGGCCTCCTCAAACCACAGCCATAGCTGGAGAAACTGATTGTTCAATCCCTAATACAAATCTCACCATGTCCATTCCAGCAAGATCACCAATGATGCAAAATGATGAAAAAAGCAATTCCAGCAGCGACAGTGACGCAACCATTACAGACACCAGCCTTGCTGCTTATGAACAGCTGATT
>Ruboc_01_G02980
ATGATGAGTAGTAGTGGGAGAAGCATGAGGTTTCCTTTTACACCATCTCAATGGCAAGAGCTTGAGCACCAAGCTCTGATTTACAAGTACATGGTTTCAGGCATACCCATTCCTCCTGATCTCCTCTTCTCCATCAAAAGAAGCTGCTTGGACACTCCTCCTCTCTCTTCAAAGCTCTTCTCTCCTCACATTGGGTGGAACTGTTTTCAGATGGGTCTGGGGAGGAAGATAGACCCAGAACCAGGAAGGTGCAGAAGAACAGATGGTAAGAAATGGAGGTGTTCAAAAGAGGCATTTGCTGATTCTAAGTACTGTGAGAGGCACATGCATAGAGGCAAAAACCGTTCAAGAAAGCCTGTGGAAGTTTTCAAAGCAACACCACCAACATTAGCGAACTCAAACTCAAACTCAAGCACATCACCAATCAACAAGATTATCAACCCACCTCCCAATTCTCTAAGCACACCCTTCCATTCACTATCTTCACTGTCATCCAATGAAAGTAGCTACAATAGTAGTACTAGTACTCATCTTGATGATCATCCTTTCCTTTATGCGAGGCCAAACATTGGGTTGTCACAACAAGAAAGAAGCACCTCCTTGTTTTTGGACTCTGGTTCTTGTAATAATACCCTGCATCCCAACTTAGAATACAGAAGATCAAACAGGTTTGGTTATGGGGTGAAAGAAGAGGTGGATGAGCATGCATTCTTCTCAGAACCTTCAGGGAGTGTTAGAGGAGGCTTCTCTGGCTCTTCTTCATCTTTGGATCATAATCATCATGAATCCAATTGGCAGCTCACAATGAGTTGTTCTAATTCCTCTTCAAAACAGAGGACCTGTTCTGCTTTACAAACAGAGCACTACCCTCACTTGCAGCTTCAGAACTTCACTGACTCCAAAATGGAGAGAAGAGAAGAAACCCAGAGAACCATTCATCACTTCTTTGATGAAGGGCCTCTCAAAGATAGAGATTCATCATGGCTTGATTTGGATGATAATAATAAATCATCAAACAGTGGATCAGTTTCCACCACCAGGCTCTCAATCTCCATCCCAAACTCTGCTCATGACTTCCCAATTTTCAATTCCAGAAATCATCATGAAGAC
>Ruboc_05_G01749
ATGATGGGGAAGAGTAGGAGAAATGGGTTTGTGGAAACAGCAGAAAGAGAGAGTTGTGACATTGGGTTGGGTTTGATGATGGAAACCCATCAATCATTTCCTGGTAAGAAGATGAATCAGATGGTGATGGTGATGCCTCATCATGAGCCCCAATTTCTCAGTGGTGGTTTTGATGGAGAAACAGGCAGTAGTGGACCTTTGTTTTATAACACAAGCAACAACAACCACCCAGGGACTAGTGATATATGCAATGCTGTCTGTTCTGATTTTGGTTCAGTGGTGCCAAAGACTCTGCAGCAGCCTTACTACTCTGATAGCTTGTCGTTCAGTTCCTCAGTAGGTGGGATGGTGAATGTGAATGTGAGAATTCCTTTTACTCCAGCTCAGAGAGAAGAGCTTGAGACACAGACTGTGATTTACAAGTACATCATGGCATGTCTCCCTGTCCCTCAACAATTACTTCTTTCCATTACCAACAATCCATCAAATGGAGTGAAAGAATCATCAGGAACAAGAGGAGTGAAAGGCATGTTGGAGGGGTTTTCTAGGAACTTGGATCCAGAGCCATGGAGGTGTAAAAGAACAGATGGTAAGAAATGGAGGTGCTCCAGAGACATAGCAACTGATCAGAAATATTGTGAGAGACACTGCCACAAAAGACGTTCAAGAAAGCATGTGGAATCAATCCCCAACTTCATCAACAACAAGAATGCTAACATGCTAAAGTCTTCAACTTTCAAGAATAACAACAACAGCATCAACCATCAAACTCCATTTTCAAGCACCATGGTAACTCCTGCTGCTGCTGCATCACATGGCCGGCCCAGAGCATTGGACTGGTTCATGAATGGAGAAAGCGCCTCTGTTGCTGGTTCTAACCAAGAATGGGAGCATTTGATGCCATTCAAGTTGGGCTTGAACAGCCACACTAACAAGCGTGACACAAATGTGGATTTATCAACGCAACAAAATGATAGCTCACTCAAGTTGTATAGGGGTGATAGCCAAGGTCTGCACAGTCAGAGGTCACATGACCATTTGGGAGTAGCTTTAAATTCAAATCAGGCACAACAGACAAGGCATTTCATTGATGCTTGGTCCACAGAGAGGGATGGTATTGATGATCTTGGCAAGAGAAAGAGGTACTCTGCTTCATTAAACCAGAAGCTCCCCTTTTCATCCCTCAGTCTATCAATGTCTGGTGAGAATGATGAAGCCAATGAAGAAGGTGGATATACCCAAATGGGTGTTGGGGTTTTGGGTTCAGAAAGACAAAATGTAACCCAATGGATGAGCCCACTTTCATGGATGAGCTCACCACCTGGTGGACCTTTGGCTGAAGCTTTGTGCCTTGGCATTGCCAGTTCAACAAGAGCAACGTCATCCTCCCATGGATTTAGAAGCTCAAATCCAGATGTTAGACAAGAATTTGATTTGATAAAC
>Ruboc_05_G19039
ATTGACTGCGAAATGAGCCGGTCGTTGGTGGGCGGTGGAGGTCACGCGCCGCTCTTCACAGTGGCGCAGTGGGCGGAGATGGAGCATCAAGCTTTGGTTTTCAAGTATCTCAAGGCAGGATTGACTGTCCCTCCTGACCTCTTGGCCCCTATTCGCAACAGTTTCAACCTCATGTACCCCGATTTCCTGCTGACTTATGCTTCCTTCTGTGGGAAGAAAATAGACCCAGAACCAGGGCGGTGTCGGAGGACAGATGGCAAGAAGTGGAGGTGTTCTAAAGATGCACATCCAGACTCCAAGTATTGTGAGCGCCACATGAATCGTGGTCGCTACCGTTCAAGAAAGCTTGTGGAATCACAAACTACCCCTCAATCTTTGTCAACTGTAACGTCAGACATAAGGACTGGGAGCCGTAGCCAAAGTGGGAGCTTCCAAAACATGCCCGTACACTCAGCAGTAAATAGTGGGGGTCTATGCTTTGGAAGCGATGTACCTCAGTTGAAGATGGAGCCTATACCCTATGGGATAGTGAAGCGTGGAAACAGAGTCCTTGATGGAGCTGAGGAGCACAATTTTATGTCAGAAGCTTCAGGGAGTGCGAGGTCTCTTGGGGTGGATAATACTGTAGACAGCCCATGGCGTCTTATGACATCTCGAGTTCCCTTGAACTCCTCATCTGAGGCTAGAAATGGTTCTCTGTTGCTAAACAACAGCTCCCAGTTGCAGCCATTACAGGATATCGAACCAGGGACTGTTGATGCTGCTATGACCAAACAGCAGCAACGGCAGTATGTTGGTGGAGAGTTTGGTGTACTGAGGTCTCTAAAACAGGAACAGCATTCTCTTCAGCCTTTCTTCGATGAGTGGCCTAAATCAAGAGATCTGGGGTTCCATCTCAATGATCCTAGATCCACCAATAACTTACCAAACACAACTCAACTGTCAATGAAGCTTGTAGTAGTTGGT
>Ruboc_06_G19541
ATGTCGTCTGCAGATAGAGAGACAGGAGCGGCAATAAGGAGCAGCTATCCGGTGCCCCGTGGGACATGCTTAGGGTCCCTGCACAACAGACCTGCACACGTGGGACCAGGAAGAGGTCACATGTGGGCCCACACTCATGTGAGCATGGCAGAGCAGGAACAGAGAAGCAACAGAGTTGCAGTCATAATAAGAGCAGTGTACCCTTTCACAGCAACACAGTGGCAAGAGCTTGAACACCAAGCTCTAATCTTCAAGTACATGGTCTCTGGAGTTCCCATCCCAACTGACCTTGTCTACTCTTTTAAAAGAAGGCTGGACTCTTCCTCAATTTCTTCAAGACTCTTCCCTCACAACCCTTTTGGGTGGGGATGCTATGAGATGGGTTTTGGCAGAAAAATAGACCCAGAGCCAGGAAGGTGCAGAAGAACAGATGGTAAAAAATGGAGGTGTTCAAAGGAAGCATACCCAGATTCTAAGTACTGTGAGAGGCATATGCATAGAGGCAGAAACCGTTCAAGAAAGCCTGTGGAAGCTTCTTCTAGTTCTTCAACTACAAATACTACTCCTACTATTACAACACCACCAGAGTACAACCCTGCTTCAATCCACAAAAGCCTCTCCAAAACATCTCCTTCAATGTTTTCCTCATCAGCAAACACTGAAACAGCTCATACCCAACATCACCAAAGTTCACCTCTTTATCCCTTCCTTTCTAGACCTCATGGTTCTGGCTTGTCATCTCATAACAACACTACTGCTAACCCTCAACTCTTTCTCAACTCCGGATCTTATGTCAATGAAGCTGATCATAGAGATTACAGGTATCTTCATGGAGCAAAGGAAGGTGTGGATCATGAGCTAGCCTTCTTTCCTGCAGAGTCCTCAGCAAATGCAAGAAGCTTAATGAGTTCCTACAAAGGCTACTCATCCCAATCACAGTTCCAAAGTCTCACAGATCACTATCCACAGCAACAATCACAGGATGAGCAGCATTGCTATGTTTTGGGTACTGATTTCAAATCAAGCAGACCAATTAAAACAGAGAACAAAGAAGCTGATCAGACTCAAAAGTCACTCCACCACTTCTTTGGGGACTGGCCACCAAAGACCACAGACACCTGGCTTGATCTTGCACCCAATTCCAGACTTCATAATGATTGGGAATTGGGACCATGTTCCTTCCTCAAGAATCAAAATCTCAATATTCAGACCACAAAGTCCAACAAAAAA
>Ruboc_07_G09056
ATGATGATGATGGTTCATCATGATAATCGTGGCCGTCCTGATCAAAGATGTGATGGTGGTGATGGTCCCACGTGTAACAGACCCCCTGGTGCTGCAGCAGCAGCAGCAGCAGCCGCAGCAGTTGGTTCTTCTAATAGTAGTAGTGGAGGTTCAGGTTCGAGAGCTTTGCAGCCTTTTCAGTACATAGCAAATTCAAATACTCATCATCACACCACAACCACTTTCAGATCCCCAGGAGGGATGACGACAGCTTTGGGTTTTCCTTTCACCAATCTACAGTGGAAGGAGCTTGAGAGACAAGCTATGATTTACAAGTACATGATGGCTGCTCTCCCTGTGCCTCGTGACCTCCTCTTTCCCACCACCTCGTCTGCCTCGGCTCCAACGATTTCTCAATCTCCATGTAATTTTACATATCAACAACTCTGTTTCTCGTCTCTTCAAATAAACAAACATTCTTTTTTGGGGTTGGGTTTGGTTTTGACGGGTTTGAGCTTTGCAGTGAGTGGCGGCGGGTTCAATTTGAGGTTGTCCAATAGCACAGATCCGGAGCCGGGGCGGTGCAAGAGGACAGATGGAAAGAAATGGAGGTGTTCGAGAGATGTTGCGCCGGAGCAGAAGTACTGTGAGCGACACATGCACAGAGGCCGTCCCCGTTCAAGAAAGCATGTGGAAATTCATGCCAACCAAACAACCACCGCCAAGAGGGTTCGCTGCGACAACAGTCGATCCCTGCCTACCCTATCACCTTCAACTCTCCCAAATCCAACCCAAGAAATGAACAAAAACGGATACCCAACTCAGTTTTTCGGATCTACAGTTCAATCATTTCATCAAACTGATATGTTTGAGGACAAGGCCGTTGTCAAGTCTGCAACTTTCGGTTCTTCAGACAGAGAATCCAGAGGCGTGGAGTGGATGATGAAAGGTGAATCTACTCCGATGAGAAGTCCTGAAGCGCAATGGCACGATTTGATGCAGAGCAAAACAGAGTTGAGCTGCTCAAGGATCCCCTATTTTGATGCGAATTCCTCTGTTTTCGGCCAACGCTCCGAGGAAGAGTCATTCTTGAATCTGAATTCGTATACGAATTTCAACGCCGGAGATGGGCATCATCATCAGCAAGACGGCGGCGATTGCAATATGTTTCTCCATCCAGATGTGGTTGCTTTGGAAAACCCTCTACTTGAAGAAACCCCACGAAGCTTCATCGATGCTTGGTCCAAAAACGACAACGGCGACAACAACAGCTCTGTTCCGTCGAGTGGGCAGCTCTCACCTTCTTCGTTGACACTATCAATGGGAGGCTACAATTCTATCAGTGACGAAATGGGTCAGACCCAGATGAGCTTAGGAGGTAACAATGGAAATGGTAATGGGATTAAGCCACAAATCTCAACCTGGCTTACCCCTGCTGCTTGGGTTTCTTCACCGCCTGGTGGGCCTTTAGCGGAGGTCCTAAAACCCACCACCAGCGCCGCCTCAAATCCGTCGTCTCCCATGACCAATAATGGTAACCACGGTGAGTTTAGTAGCCCGTTGGGGATTACGGTGTCATCATCACCGTCTGGAGTTCTTCAGAAAACGTTTGCTTCGCTCTCTGATAGCAGTGGAAACAGCAGCCCAAACCTTACGAGTTTAAAGGCCAAGACAGAGACTTTCTTCGACTTCAGAGATGATTTTGATTTGTCTCTTAGAGGCCTGTGCCTTGGCGCGCTTTGTGACCGAATCCTAGCCTTGGCTGAAGCTGTTGCAGCCATTGGTGGCACTGATGATGATGATATTCTGGTCTTTTCAAATGGGGGGTTGAATGATAAGAGTAAGGTC
>Ruboc_07_G11386
ATGAATAGCTGTAGTTCCGGAGGTGGGGGTGGGGGTACTGGGAATCTGATGGGGATGGGGATGGGGATGAGGTCACCTTTCACAATGTCTCAGTGGCAGGAGCTGGAACATCAAGCCCTGATCTTCAAGTATATGATGGCAGGCATGCCTGTGCCTCCTGATCTCGTGCTTCCCATTCAGAAGAGTTTTGAGTCCATCTCTCAAAGATTCTTCCACCATCCCACCATGGGTTATTGTTCCTTCTATGGGAAGAAGGTGGACCCGGAGCCGGGACGCTGCAGGAGGACTGACGGCAAGAAATGGAGGTGCTCAAAGGATGCATACCCGGACTCCAAGTACTGTGAGCGCCACATGCACCGTGGCCGCAACCGTTCAAGAAAGCCTGTGGAATCACAAACAATGACACAGTCATCGTCCACTGTGACATCATTGACTGTCACTGGAACCAGCAGTGGTACTGGGAGTTTCCAGAACCTTCCATTGAATGCCTTTGGGAATACCCAAGGCACCGGTACTGGAACCAATCAGTCTCATTATCAAATAGACTCCATTCCCTTTGGAATCCCGAACAAAGATTATAGGTATCTTCAAGGACTTAAACCAGAAATTGGTGAGCATAGTTTCTTGTCTGATACTTCAGGAAGCAACAGGGGTCTCCAGATGGACTCACCACTAGACAGCACATGGCCTCTGATGCCATCCAGAGTTGCCTCATTTCCTGCATCCAAATCAGTCTATGGGAGATGGGCCGGTCATGAATCAACACCCACC
>Ruboc_07_G20817
ATGGAGGAGGCCCAAATCGTGAGGGTGGTGAAACAGGAGGTGGTTGACCAAGAGGAGTCGTCGCCGTCGATCAAGCTCGGTCTTGCGATCGGCGTTCACGGTGGTTGTGATGATTCTGAATTGGGGAAGCGTGGCAGTGGGAGGAGGAGGAGCGAGTTTACGGTTGCTCAGTTGGAGGAGTTGGAGCAGCAGAGGCTTATTTATAAGTACATAGCTGCTGGGTTGCCTGCTCCTCTTCAGCTTGTGCTTCCCATTTGGAAGAGTGTGGCTGTAAGTTTTGGCAGGTCAAATGCTGCTTTCTACCAGCAATATCCCAGCTTTCTAGGATTTGGGAGTTTTGACTACAGGAGTAAAATGGATCCTGAGCCAGGAAGGTGTAGAAGAACTGATGGAAAGAAATGGAGGTGTAGTAGGGATGTAGTTCCTGATGAGAAGTACTGTGAGAAACACATGCACAGAGGGCGCCATCGTTCAAGAAAGCCTGTGGAAACTTCTGAAGTCACTTCTCCTCCCAGCACAAAGCTACCGAAGAATTCGGAGGATGAATTGTTGAATTCAAAGAAAAACCTTCAGATTCCAACCCCTAAAGGCCTTCAACTTATGGCGCAATCCTCCAATGTTAGTGTCGGCCACGGTCCAACCACCTTCTCTAGTGGCTATCATGAATTAGCTAAGAACATTAGTACAGTTGCATACACTACCAGGACGCCTTCATACATAACCGCTGCTACCCCTGCTGCGGCAGCCACTGCCACCACTGCTGGACCAATGACTGCAACCGCCAGTGCTTACAATGGCAATAACCTCTGGATTGGTGTGAAAGATTATGCTGTCAATCATGCTGCTAACTATGGCATTATCAGAGGAAGCAGAAACAACATTAACGTTGGCAGTAATATATCACACGGATCAGGCTTCTCCCCAAAAAGTGTTCTTCAGGGTGGACACATGATTCTTGTAAATTGCAATGGCGTATACTTTGACAACGGAAGTGGCGAAGAACTTGAACCAGGCAGGTGTAGGAGGACAGATGGAAAGAAGTGGCGGTGCAAAAGGGGTGTTCTTCCTGATCAGAAGTATTGTGACCGGCATATCCACAGAGGAGTAAAGCAAATGAGAGCCTCTCTCCCTGTTGCTGCTGCTTCTACTTCGGCCGCTGCCATGAATACTACTCGGCCTTCTCAAACCACAGTCCCTAATACAAATCTCACAATGTCCATCCCAGCAAGATCACCAGTGATGCAAAATGATGAAAAAAGCAATTCCAGCAGCGACAGTGACGCAACCATTACAGACACTAGCCTTGCTGCTTATGAACAGCTGATT
