# Supplementary material for: Transcriptomics of long‐term, low oxygen storage coupled with ethylene signaling interference suggests neofunctionalization of hypoxia response pathways in apple ( Malus domestica )
Source: Plant Direct. 2024 Dec 20;8(12):e70025. doi: 10.1002/pld3.70025 (PMC11660084; doi:10.1002/pld3.70025)
Supplement: Supplementary file 2 — Data S2: Homologs of all 606 hypoxia response genes identified in this study across 42 representative species of land plants). [file PLD3-8-e70025-s004.gz › 01-integratedGeneFamilies_dir/1801.fna]

>gnl_Ambtr_v1.0_evm_27.model.AmTr_v1.0_scaffold00226.9
ATGCCCCTCAATTGTGAAGTTGAGCATGAGGCCCCCGCACTCGTATTCAGCACTGGCGGCTACACAGGCAACCTCTACCATGACTTCAATGATGGTATTATCCCCCTCTTCGTAACTTCTCTTCACCTCCCAGAACCACCCATCTTGGTTATCACTAACTTCCATAATTGGTGGCTTACAAAGTATGCTGATCTTCTCATCCACATAACACCCCACCAAGTACTTAACCTAGATAACGAGACCCGGACCCACTGTTTCCCTTCAGCCACATTTGGCCTTCTAATCCATGGGGAGCTCCTTGTGGACCCTGCACTTACACCTAAACAACAGTCGATATATCATTTTAGTCGTCTCCTTAATGAATCATACACTCCTCACTACTACGTTCCACCACCACCAAAGCCTAGTCGGCCACGCCTTGTCTTGATAGTTCGAGAGGGCACCCGGACCATCTTGAACCAAGATGAGGTGGTCAAGACCATGGAGGAAACTGGGTTTGATGTGGAATTGTTCAAGCCCACTAGAACCACCGAGCTTAGAAAGGCTTATGCAGTGCTTAACCAGAGCCATGCTATGGTTGGGGTTCATGGTGCCGCCTTGACCCAATTCTTGTTCATGAGGCCTGGCTCTGTGTTCATTCAAGTGGTTCCATTAGGGACTGACTGGGCCTCTGAGGAATATTATGGTGAACCAGCTAGGAGACTAGGGCTTGATTATCTTGGGTATAAAATTACCGTTGGTGAGAGTAGTTTGGTAAACAAGTATGAAAGAGATGATTTGATTTTGAAGGACCCAAGATCAGTTGTGAAGAAGGGTTGGTTTAATACCAAGAACATATACTTGGAGAGACAGGATGTGAACATCAATGTTGTGAGGTTTAGGAGGTACTTGAGTTTTGCTTATGTGAGAGCCAAGAGGTTCATGGTTCATCAAGGT
>gnl_Ambtr_v1.0_evm_27.model.AmTr_v1.0_scaffold00226.6
ATGACAGGGAAAAGTCGCAAAACATCTTCCATCCAACCAGTCTATTGCGATAGGGCCCACTACCGCTTCGACACATGCATCCTCCAAGGCCCCACTATCATGGACCCTGCTTCTAAAACATTCACTATTCTTGAACCAGTTGTCTTTGTCATTGTTGAAAAAATTCGCCCCTACGGAAGAAAATGGGAGACAGACATAATGTCTACAATCCCAGAACTGACTCTAAGAACCACAACCACCACCACCACCACCACGACTACAAAGCAATGTGACGTTAGGCATGAGGCTCCAGCTTTAGTCTTTAGCACTGGAGGCTACACTGGGAACCTCTTTCATGACTTCACAGATAGCATCATTCCTCTCTTCATTACATCTCGAACCTTTGCTAGTCAGCCGGTCTTGGTCTTGTCTAGGTGCCACAATTGGTGGCTCACTAAGTATAATCATATATTAGGGATGCTATCTCCACATCCGGTCGTCAATCTCGATAACGACACATACACCCATTGCTTCCCATCTGTCACACTGGGCCTCACCAGCCATGATGATCTCCGCATCAATCCTGATATAATGCCTAGAAACGAAACCATCCTCGACTTTCGAGCCTTCCTAGACCGAGCCTATTCCACTCGTAAATCATTATCCCAGCCTAAGTGTCTACGCCCTCGTCTAGTCTTGGTGAGACGGAGGGGCAGTCGTGCAATTCTGAACGAGAGAGATCTAATAAAACTAGCAAAGAGGCTGGGATTTGAGGTGAAGATCTTTGAGCCCTCTAAGACTACAGACTTGAGTCAGGCTTACCAGTTACTGAATGCAAGTCATGCAATGTTGGGGATTCATGGTGCAGGGCTAACCCACTTCTTGTTCATGAGGCCTGGGTCTGTGTTCATACAAGTGGTCCCCTTAGGTGGGGACTCGGTCTCAGAGAGTTGCTTCGGTGGGCCTGCCCGCCATCTCGGTCTGAAGTATGTTGCATATAAAATTGAGACTAATGAGAGCAGCTTAATTGAGAAATATGACAAGAATGACATTGTATTGAGGGATCCAAGAGCTGTTCAGAGGAAAGGGTGGACTTACACTAAGAATATATACCTAGAGTCTCAAGATGTGAGCATTGATTTACAAAGAATGAGTAGTTATTTGGAGCATGCCTATCTTGAAGCCAAGAGGTTCATGGAGGAAAATGGG
>gnl_Aquco_v3.1_Aqcoe1G036700.1
ATGGTACAACATCAAAGATACCATCAGTTAAAAAAGGGTTTTCAAGTAATAAGAAGAGGAGAAGAAGAAGATGATGAAGAGTCTCAAACCAAAATTCAAAACCAAACTCTGGTTTTAGACCTTGGGAATACCACTACTTATTTCAAAAGAACAAAACCCAAACTTCTTCCTCTTCTCTTTTTCTTTACCTTTGTTTCTTGCATCTTAATCTTCCTTCCTCGCCTTGTTAGCTTAAATTCTTTGGGAATGGAAAATGTTGGTTTGTATTTTTATGGAGAAGGAAAATACCCCCTTTGTTCTTCAGTTGCTTATGGAAGTATTTGTTGTGATCGAAGTAGTATCCGTTCTGATATCTGTTTCATGAATGGGGATGTAAGGACCAATTCTAATTCATCTTCAATCTTTGTCTACTCACCTAAAGAAGAAGATGATTTAGATTTAGTACACGAAAAGGTTAAACCTTATACGCGGAAATGGGAGACTAGCACTATGGATACAATTGATGAATTAGACCTTGTTGTGAAGAAAAAGGGTTCTGAAGTTTCTAATCCGTGTGAAGTTCAACATTCTGTTCCGGCTATTGTGTTTTCCACCGGTGGCTATACAGGCAATGTTTACCATGAGTTCAATGATGGGCTCATTCCCTTGTATATTACTTCCCAACATTTGAACAAGAATGTGGTGTTTGTAATGCTTGAGTATCATGAATGGTGGATGACTAAGTATGGCGACATCATCTCCCGTTTATCTAAATATCCACCAATCGATTTCAGCAAGGATAAAAGGACACATTGCTTCCCTGAGGTAATTGTTGGCCTTAGAATTCATGACGAGCTCACAATTGATCCTTCTATGATGCAAGGAAACAAGAGCATTAGAGATTTCCATAATGTTCTTGACAGAGCTTATTGGCCTAGAATACAAGGATTGATCCTAAAAGAGGAAGCAGAAGCACGATTGTCTTCACCTCCAGCATCATCAGTTCTGAAAGAAGTAGTCGAAGAAGAAACGGATCAAGAAATCGAAAAGAGGATGATCACAAGGCCAAAACTGGTTATCATATCTAGGAATGGATCAAGAGCGATAACCAATCAGCATTTGTTAGTGAGTTTAGCTGAAGAAATTGGTTTTGATGTGAAGGTATTGAGACCAGATAGAACGTCTGAGCTTGCAAAAATATATCGGGTTCTCAATTCTAGTGATGTCATGATTGGTGTTCATGGTGCAGCCATGACACATTTCCTTTTTATGAAACCAAAGACTGTTTTCATCCAGGTTATACCACTTGGGACAGATTGGGCTGCAGAGACTTATTATGGTGAGCCCTCCAGGAAGCTTGGGCTCGAGTACATTGGCTACAATATCCTTCCGCGTGAGAGTTCCTTATACAGTAAGTATAACAATGATGATCCTGTTCTTAGAGATCCTACAAGTGTGAATGCAAAGGGGTGGCAGTTTACTAAGAAAATCTATCTCGATGGGCAGAATGTGAGTTTGGATTTGAAACGATTTAGAAAGCGTTTAGTTCGTGCCTTTGACTACACAATCTCAAAAAGGGAC
>gnl_Aquco_v3.1_Aqcoe3G356500.1
ATGAATAGAAGAGCAGCAGCATCTTCACCAACAACGATTGCAATTCTACTTATTGCCTTATTAGTTGTTTTCTGTATTCATCAAATCACTTTTTCTTCAATATGGTCATCGTTGTCTTCTATAGATTCAACAACAACAGTTCAAGGAAAACAATTCGAAGAAGAAAATCATATAAAGGACCAACCATCATCATCACCACCACCAACAACACAAATCTCAGGTAGTAGTAGTAGTAGTTCTCATTCTCAACCAATCAAATGTGACTATTCTCACTACCTTTACGATATCTGTTTTCTCAACGGTTCTACTGTCGTGAACCCAACCATCTCTACTCTCTTTCTAACAAAAACAGACCCCACAGAATCAATTCTTCCAGCTCATCAGTTCAAATTACGTCCTTACCCTCGTAAATGGGAAAATTTTACCATGTCCCGAATCAAAGAGCTTACTATGATCACTACAACAATCCAAAGAGACTACACTCAATGTGATGTTTACCACAATGCCCCTGCTCTTGTATTCAGTACTGGTGGTTATACTGGAAATATTTTTCATGATTTTAATGAAGGATTCATACCTCTATTCATTACTATTAAGTCGGTATTCTCAGATCGAGATCCAGTTTTTGTTATTGATCAATATCATGATTGGTGGCATAGTAAGTATGCAGAGATAATTCGACAATTTAGCCCTTACCCTATTATTGACCTGAACAACGAAACCAGAACACATTGTTTCACATCAGCAACTGTTGGACTAATATCGAATGGTTTCATGACGATAGACCCGAAGTTGTTACCACATTCTGAAACATGGTTAGACTTTCGTGCATTCCTTGGAAATGCTTATTTATACACAAATCATGATTACCGTCGGTCAAGCTTGTTGAAGCCGAGGCTAATACTAGTTAGTCGATCAGGTGATGTGGGTCGGGTGATTAAAAATCAAGCTGATGTTGTACAAGTAGCAGAGAAAATAGGGTTTGAAGTAGTACTCTTTCAACCAACCAAGTACACATCTATGAGTAATGCCTATGGGTTAATAAACTCAAGTCATGCAATGCTTGGAGTGCATGGCGCTGCACTAACACATCTATTGTTTCTTCGGCCTGGGTCAGTTTTTATACAAGTTGTACCAATTGGGACAGAATGGCTTGCAGAAACTTGTTTTGGAAAGCCTGCAAAAGATATTGGGGTAGGTTACATGGAATACAAGATTAAAGTGCAGGAGAGTAGTTTGTTAGAGAAGTATGGAAGGGATCACTTGGTTTCGAAGGGCCAGGATGCTCTTTGGAAGTTAAAATTTGACGAATTTAAGAACATATATCTGAAGAGTCAAGATGTTATATTGGATTTGGATAGGATTGGAAAGTATTTGAGGAAGGCTTATAAAAAAGCTAACAGGTTCATGGTTAAGGAGGGT
>gnl_Arath_TAIR10_AT2G41640.1
ATGGTGCAGTACCAGAGATTAATCATCCACCATGGAAGAAAAGAAGATAAGTTTAGAGTTTCTTCAGCAGAGGAAAGTGGTGGAGGTGGTTGTTGCTACTCCAAGAGAGCTAAACAAAAGTTTCGTTGTCTTCTCTTTCTCTCTATCCTCTCTTGCTGTTTCGTCTTGTCTCCTTATTACCTCTTCGGCTTCTCTACTCTCTCCCTCCTAGATTCGTTTCGCAGAGAAATCGAAGGTCTTAGCTCTTATGAGCCAGTTATTACCCCTCTGTGCTCAGAAATCTCCAATGGAACCATTTGTTGTGACAGAACCGGTTTGAGATCTGATATTTGTGTAATGAAAGGTGATGTTCGAACAAACTCTGCTTCTTCCTCAATCTTCCTCTTCACCTCCTCCACCAATAACAACACAAAACCGGAAAAGATCAAACCTTACACTAGAAAATGGGAGACTAGTGTGATGGACACCGTTCAAGAACTCAACCTCATCACCAAAGATTCCAACAAATCTTCAGATCGTGTATGCGATGTGTACCATGATGTTCCTGCTGTGTTCTTCTCCACTGGTGGATACACCGGTAACGTATACCACGAGTTTAACGACGGGATTATCCCTTTGTTTATAACTTCACAGCATTACAACAAAAAAGTTGTGTTTGTGATCGTCGAGTATCATGACTGGTGGGAGATGAAGTATGGAGATGTCGTTTCGCAGCTCTCGGATTATCCTCTGGTTGATTTCAATGGAGATACGAGAACACATTGTTTCAAAGAAGCAACCGTTGGATTACGTATTCACGACGAGTTAACTGTGAATTCTTCTTTGGTCATTGGGAATCAAACCATTGTTGACTTCAGAAACGTTTTGGATAGGGGTTACTCGCATCGTATCCAAAGCTTGACTCAGGAGGAAACAGAGGCGAACGTGACCGCACTCGATTTCAAGAAGAAGCCAAAACTGGTGATTCTTTCAAGAAACGGGTCATCAAGGGCGATATTAAACGAGAATCTTCTCGTGGAGCTAGCAGAGAAAACAGGGTTCAATGTGGAGGTTCTAAGACCACAAAAGACAACGGAAATGGCCAAGATTTATCGTTCGTTGAACACGAGCGATGTAATGATCGGTGTACATGGAGCAGCAATGACTCATTTCCTTTTCTTGAAACCGAAAACCGTTTTCATTCAGATCATCCCATTAGGGACGGACTGGGCGGCAGAGACATATTATGGAGAACCGGCGAAGAAGCTAGGATTGAAGTACGTTGGTTACAAGATTGCGCCGAAAGAGAGCTCTTTGTATGAAGAATATGGGAAAGATGACCCTGTAATCCGAGATCCGGATAGTCTAAACGACAAAGGATGGGAATATACGAAGAAAATCTATCTACAAGGACAGAACGTGAAGCTTGACTTGAGAAGATTCAGAGAAACGTTAACTCGTTCGTATGATTTCTCCATTAGAAGGAGATTTAGAGAAGATTACTTGTTACATAGAGAAGAT
>gnl_Arath_TAIR10_AT2G03370.1
ATGGTTAGGAAACCGTCGTCGAAGATTTATTCGGTGGCAGCAGCTGCGTTGGTGATCGTTATATATGTTGTTTTCTGCTCCGTGTTTGATCGTCAATTGTTACAATCGTCAAGTTTATATCAAGGTACGTTACAACAACCATGGGAATCTAGAAGAATCAAGCAAGCCCCACAACAACCGCAAGAGACTACTTCGGCAACAATCACATGTGACCGATCCCACACTAATTACGATCTCTGCTCAATCAACGGCTCATGTAATCTGGACCTTAAAACCGGAACTTTGACTCTAATGGACCCAACATCAGCACCACTTGTCGAAAAGATCAGGCCATACCCAAAAAAGGCTGACAACTGGATCATGCCTAGGATCAGAGAGCTAACACTAACCTCAGGCCCATTGGGTCTGCCCCGATCATGTGACATAACACATGATTTGCCGGCGATTGTGTTCAGTGCCGGAGGTTACACCGGAAGCATCTATCACGATTTAATGGATGGTTTTATCCCGCTTTTCATCACGGCCAATTCGGTATATCCGGACCGTGATTTCATCCCGGTGGTAGTAAATGCAAAGGAATGGTGGATGCCAAAATACATCGATATTCTAGGTACGTTTAGCAAACATAAACCCATATTACTACTAGACAAAGAAAGTGTTGCTACTACACATTGCTTCACTTCAGCTATTGTGGGCCTAATTACACATTGGCCCATGACAATAGACCCAACCCAAATACCCAACTCCAAATCATTAGTGGACTTCCACAATCTTTTAGAAAAAGCTTTCACCACAAACATATCTACTCCTAAAACCCACAAGCCTCGTCTCATGTTGGTTAGTCGATATGGTAACATTGGTCGAGTGATATTAAACGAGCAAGAGATCAAAGAGATGCTTGAAGATGTCGGGTTCGAGGTAATCATATTTAGACCATCGAAAACGACGAATTTGAAAGAAGCATATAAACTTATCAAGTCTAGCCACGGAATGGTCGGTGTACATGGTGCGGCATTAACACACTTGTTGTTTCTTCGACCCGGTTCAATATTTGTTCAAGTTGTTCCGCTTGGGCTAGGTTGGGCGTCTAAACCGTGTTACGAATCGCCAGCTAAGACAATGAAGTTGGAGTATCTGGAGTATAAGGTGAATGTGGAAGAGAGCAGTTTGATAGAGAAGTATAACAGAGATGATTTGGTTTTGAAAGATCCTATTGCTTATAGAGGAATGGATTGGAATGCGACTAAAATGAAAGTATATTTAAAAGAACAAGATGTGAGTTTAGATGTGAATCGGTTTAGAAAACATATGAATGAAGCATATAAGAAAGCTAAAATATTTATGGACATAAACGGT
>gnl_Arath_TAIR10_AT2G03360.2
ATGGTTAGGAAAACGACGTCGAAGAGTTATTCGGTGGCGTTGGTGATCGTTATGGTTATATATGTTGCTTTCTCCTCCGTCTTCGATCGTCAATTGTTTCGTTCGTTAAGTTTCTCTCAAGTTTCCTCTGTAGGTACGTTACAACAAAGATGGGAATCAAGAAGAACAAAGCAAAACCCAAAAGTGATGGCTGCATCAGCAAAAATCACATGTGACCGATCCCACACTAGTTACGATCTTTGCTCCATCAACGGCTCATGTATTCTCAACCCTAAAACCGGAACTCTAACTCTTATGGACCGAACACTTACCACATCAGCACCACTTGTCGAGAAAATCAGGCCATACCCAAGAAAATCAGAAAACTGGATCATGCCTAGGATCAGAGAGCTAAAACTAACTTCAGGCCCATCGGACCTGACACGATCATGTGATATAACACATGATTCGCCGGCCATTGTGTTCAGTGCTGGAGGTTACACCGGAAGTATTTATCACGATTTTATCGATGGTTTCATCCCACTTTTTATCACGGCCAACTCGGTATACCCGGACCGCGATTTCATCCTCGTGGTTGTGAATCCTAAGGAATGGTGGATGCCAAAATACATCGATATTCTAGGTACGTTTAGCAAACACAAAACCATATTACTAGACAAAGAAAATGCTTCTATTACACATTGCTTCACTTCAGCCACTGTGGGCCTAATTTCACATGGGCCTATGACAATAGACCCAACCCAAATACCCAACTCCAAATCATTAGTAGACTTCCATAATCTCCTAGACAAAGCCTTGAACCCAAACCTATCTATTATCAAAATTAACAAGCCTCGTCTCATATTGGTCCGTAGATATGGTAACATTGGTCGAGTGATATTAAACGAGGAAGAGATCAGAGAGATGCTTGAAGATGTTGGATTCGAGGTAATCACATTTAGACCATCAAAAACAACGAGTTTGAGAGAAGCGTATAAACTTATAAAGTCAAGCCACGGGATGATCGGGGTTCATGGTGCAGCATTAACCCAGTTGTTGTTTCTTCGACCAGGTTCAGTGTTGGTTCAAATTGTTCCGGTTGGACTAGGTTGGGTGTCTAAAACGTGTTTCGAAACGCCGGCTAAAGCAATGAAGTTGGATTATACGGAGTATCGAGTAAATGTGGAAGAAAGCAGTTTGATAGAGAAGTATAGTAGAGATGATTTGGTTTTGAAAGATCCTATTGCTTATAGAGGAATGGATTGGAATGTGACTAAAATGAAAGTCTATTTAAAAGATCAAGATGTGAGGTTAGATGTGAATCGGTTTAGGAAACATATGAATGAAGCATACAAGAAAGCTAAGTCGTTTATGGACTTAAACGGT
>gnl_Arath_TAIR10_AT3G10320.1
ATGAGGCAGAATCTGAAAAAAGTAGCACAGATCAAAGTAGACGAATCTAAGAAGCTATTTCCTTATGTCTTCCGGGTTAAAACTTCTTGTGGGAATTGCGCTAAGAGATCGAAGCCTAAGCTTATCTATCTTCTTATCTTCTCTCTTATCTCAAGTTGCTTTGTCTTTGCTCCTCAGCTCCTCTGTTTCCCTTACCCCTCTGCTCTGTTTCTCATCGATTCTTCAATTAAAGAGATTGAAAATCGGGTTTCCGAAAGCAATATAGAATCACCTAAGACGTCACAAAAAGAAGAGAGCATATCTTGTGACAGAACCGGCTATCGTTCAGACATCTGTTTCATGAAAGGCGATATCAGAACACACTCTCCTTCCTCCTCCATCTTTCTCTACACCTCGAATGATCTCACCACCGATCAGGTCTTGCAAGAAAAAATCAAACCATACACCAGAAAATGGGAAACTAGTATAATGGAAACCATCCCTGAGCTCAAACTTGTGACAAAAGATATGAAGCTTTTTGGCGACAAGCGTAAATGCGAAGTGATCCATGAAGTACCGGCCGTGCTATTCTCTACCGGAGGATATACCGGAAACCTCTATCATGAGTTCAACGACGGGCTTATTCCTTTGTATATAACATCTAAACGTTTCAACAAAAAGGTTGTCTTTGTGATTGCTGAGTATCACAAGTGGTGGGAGATGAAGTATGGAGATGTTCTCTCTCAGCTCTCTGATTACTCTCTTATCGACTTCAACAAAGACAAGAGAACTCACTGCTTCAAGGAAGCTATTGTTGGTCTTAGAATCCATGGTGAGTTAACCGTCGATCCTTCTCAGATGCAAGATGATGGAACAACCATCAATGAGTTCAGAAATGTACTTGATCGAGCTTATAGACCACGAATCAACAGACTGGACAGGCTAGAGGAGCAACGATTCCACGCAAGACTAGCACAGAGAAGAAAGGCTAAGAGGCCAAAACTAGCGTTGTTTTCAAGAACCGGGTCTCGAGGGATAACAAACGAGGACCTGATGGTGAAAATGGCTCAGAGGATCGGGTTTGACATCGAGGTTTTGAGACCTGACAGAACAACGGAACTGGCAAAGATTTACAGAGTGTTAAACTCAAGCAAAGTCATGGTTGGGGTACATGGAGCAGCCATGACCCATTTTCTGTTCATGAAACCTGGAAGTATCTTTATTCAGATCATTCCACTGGGAACAGATTGGGCAGCAGAGACATATTATGGAGAACCGGCAAAGAAGCTCGGTCTAGACTACAATGGTTATAAGATTCTTCCAAGAGAGAGCTCATTGTATGAAAAATATGATAAAGATGATCCAATTCTAAAAGATCCAAACAGCATCACTAAGAAAGGATGGCAATTCACAAAGGGGATATACCTGAACGACCAGAAAGTGAGGTTAGATCTCCATAGATTCAAGAAGCTTTTGATTGATGCGTATGCAAAATCGATTAGG
>gnl_Arath_TAIR10_AT3G57380.1
ATGGTTCAATACAAAAGACTAATTAAAAAAGGAGAAAAGCATAGACTTTCGGTAGAAGAAGGTGGTTCCGGTGCCTCCGCCGTCACTGTCTCCGGCGGTGTGTACTCAAAGACAGCCAAACAGAAGCTTCTCTTAACTATCTTTCTCTCTTTGCTCTCATGCTGTTACATCTTCAGCTTCTCCTCTTTCTCTCTTCTAGGTGCTTTTAGCAGAGAAAGTAAAGGATTTGGTCCTTATGAACTGTTCATTGCACCTCTTTGTTCAGGAACCTCTAATGGAACAATTTGTTGTGACAGAACCGGTTCTAGATCCGACGTTTGTATCATGAAAGGAGACGTTAGGACACACTCTGCTTCGTCATCAGTCTTCCTCTTCACTTCCCTCAAAAACAAGACCAAGATCACGAAAAAGATCAAACCTTACACAAGAAAATGGGAAACAAGTGTGATGCAAACAGTTCAAGAACTCAATCTCGTTTACAGAGATGAAGAAAACAATTCTTTAGTCGTCTCCTCTGTTAATGACATCTGCGATGTGTTCTATAACGTTCCTGCTGTGTTTTTCTCAACTGGTGGATATACAGGAAATGTTTACCACGAATTCAACGATGGAATCATCCCTTTGTTCATCACTTCACATCATTTCAACAAGAAGGTTGTGTTTGTGATTGTTGAGTATCATAGTTGGTGGATTATGAAATATGGAGATATCGTTTCTCAGCTATCAGATTATCCTCCTGTCGACTTTAACGGCGACAAGAGAACACATTGTTTCAAGGAAGCTATTGTGGGATTGAAGATTCACGACGAGTTAACCGTTGAATCATCGTTGATGCTTGGGAATAAAACAATTCTTGATTTCAGAAATGTGCTGGATCAGGCTTATTGGCCACGTATCCATGGATTGATTCAAGAGGAAGAACTCAAGGCAGCTAACAAGACAGAAGACGGTTTCAAGAAACCAATATTGGTGATTCTGTCTAGAAATGGATCGAGGGAGATACTAAATGAGAGTCTTTTGGTTGAATTAGCTGAGGAAATTGGATTCATCGTCCATGTTTTGAGACCGGATAAAACAACAGAGCTGGCAAAAATCTACAGATGTTTGAATTCTAGTGATGTGATGATTGGTGTTCACGGAGCTGCAATGACACATTTACTTTTCTTGAAACCGAAAACAGTCTTTATACAGATTATACCAATAGGAACCGAATGGGCTGCTGAGACTTACTATGGTAAACCAGCTAAGAAGATGAGATTGAAGTACATTGGTTACAAGATTAAACCGAAAGAGAGCTCTTTGTACGATGAATATGGCATCGATGATCCCATTATCCGAGATCCTAAGAGTTTTACTCAAAAAGGATGGGATTACACTAAGAAGATTTATCTTGAGCGCCAAAACGTGAAGCTTGATTTGAAAAGATTTAGGAAACCGTTGTCTCGTGCTTATGATTTCTCGATGAAGCGAATTGGACTGGTGTATATCAGTCACAAACCGGATGTTACCAAT
>gnl_Betvu_v1.2_Bv3_061700_kfzm.t1
ATGGTGCATCATCAAAGATACTATTGCCAAAATATGAAGAAAGGAGAAAACTTTGTTAAAAACTTCAATATATCAGATGAAGAATCACAAATTGGGCTACTTTCTATAAATGGAAGTTATTTCAAAAGAGCAATTAGACCAAAACTTCTTACTTTCCTTTTTCTATCTCTTCTCTCATGTAGTCTCATATGGACTCCTCAACTCTTTGGTTTTCCCTCCACTTTCTCTCTCCTCTATTCATTAGGAGCTGAGAATGATGATATGGGTTCAAAGCTTCCTCTTTGTTCATACGTCTCTAATGGAACAATATGTTGTGATAGAAGTAGTATCAGGACTGATGTATGTTACATGAAGGGTGACATAAGGACACATTCATCTACTTCTTCAATCTTCCTTTACACTCAAAATGATCAGAAAGGTAGTTCGGGTGAAGGCGAAAAGGTTAGGCCTTACACCCGAAAATGGGAAAGTAGTGTTATGAACACCATTGAAGAACTTTCACTTGTGTCAAAGCACAAAACCAGCAATTCTCAGCATAAATGTGATGTTGTCCATGATGTTCCAGCAGTGTTCTTCTCAACAGGGGGATATACTGGAAACGTCTACCACGAATTCAATGACGGTATAGTCCCGTTATACATCACTTCTCAGCATTTTAAGAAGAAAGTTGTGTTTGTCATCCTTGAATATCATGATTGGTGGTTGACTAAGTATGGGGATATTCTTTCCCACTTGACTGATTATCCACCCATTGACTTCAATGGAGATAATCGAACACATTGCTTTCCAGAAACCATTGTGGGTTTGAATATACATGATGAGCTCACTATTGATCAATCCCTTATGAGAGAAAACAAGTCAATTAGGGACTTTAGGAACATCTTGGACCGAGCTTATTTGCCTCGAATTACAGATTTAATTCTAGATGAGGAAAGGGAGAAGCAAGTCTCACAATCTCCATCCTCCACCACCGCCTTACTTGAGTATGATGATTTACCAAAGAAACCAAAGTTGGTCATACTTTCAAGAAGTGGGTCTAGGGCAATACTCAATGAAGACTCACTAGTGAAACTAGCTGGAAAAATCGGTTTTCAGGTTGAGGTGGTAAGGCCAGAGCGAACCACTGAGTTAGCGAAGATTTATAGGGCACTTAACTCTAGTGATGTGATGATTGGAGTCCATGGTGCAGCCATGACACACTTTCTCTTTGTTAAGCCTAGCCGTGTTTTCATTCAAGTTGTTCCTCTAGGAACTGATTGGGCAGCTCAGACTTACTATGGAGATCCCGCGATGAAGCTTGGTTTGAAGTATATTGGGTACAAAATTCTTCCAAAAGAGAGCTCATTGCATGATGATTATGATATAACTGATCCTGTTCTAAGCGACCCTGATAGTGTAAACGCAAAAGGTTGGGAGTACACTAAGAGGATATATCTCGATAAGCAGAATGTTAAGTTAGATCTTCGGAGATTCAAGAAGCGGCTTGTTCATGCGTATGATTATTTGGCTCTTAGGAAAATTCGAGGATCTCTCTCT
>gnl_Betvu_v1.2_Bv3_061990_gkkz.t1
ATGAAGGGAGACATAAGAACAAATTCTTCTTCATCTTCAATCTTCATATACACATCAACAAACCCAAAATCCCATCTTAATGACTTTGCTACACATTTTGAGGAACATGAGCTAAAACATGAAACCATCAAGCCTTATACCCGAAAATGGGAGACTAGTGTAATGAACACAATTGACCAATTACACCTAATCTCAAAACCATTAGCTAACTCTGATCACAAATGCGACGTCGTTCACAACGTTCCGGCTATATTCTTCTCAACCGGAGGTTATACCGGCAATGTATACCATGAATTCAATGATGGCATAATCCCTTTGTATATAACTTCTCAACATTTTAACAAAGAAGTCATCTTTGTTATCCTTGAATACCATTCTTGGTGGTACACAAAGTATGCTCAAATCCTAAGACAACTTTCTAATTTTCCTCTAATCAATTTTGACTCCAACAATCATTCCAAGACACATTGCTTTCAAGAAGCCATTGTAGGATTAAAAATCCATGATGAGCTCACAATCGACTCATCCGGCCTCATGGAAGGAAGCTCAAGCACAGCCAATATGTTAGGCTTTCGAAACCTTCTAAGTCGAGCTTTTGAGGCTCCGAAAGGGGTACTAAATCATCACAAGAAGAAGCCGAAAATGGTCTTATTGTCTCGAAGTGGATCGAGAGCCATAATTAACGAGCATTTGTTGGTTAAATTAGCACAAAAAATAGGATTTAACGTACAAATATTGAAGCCTAATCGAAAAACAGAACTAGGTACCATATATGAGGCAATTAGTAGTAGTGATATTATGATTGGAGTTCATGGAGCTGGCATGACTCATTTACTCTTCCTTGAGCCTAAATGCATCTTGGTTCAAGTAATTCCACTAGGAACCGATTGGGCATCCGAGAATTACTATGGGCAACCCGCGAAAAAGATGGGATTAAGGTACATTGGTTACAAAATTCATCCTAGAGAAAGCTCATTGTACCAGAAGTACAATAAAGATGATCCTGTTTTAACAGATCCAAATAGTGTAAATAAAAAAGGTTGGGGTTATACCAAAACAGTTTATCTAGATGATCAGAAAGTGAGATTGGATCTCAAGAGGTTTAACAAGTTGTTAGTTCGAGTGTATGATGATCACTTTGTTAATTTGAGGAATACATCTAGGAGGCAACATGGAAGGCTAATTTTG
>gnl_Betvu_v1.2_Bv6_153070_coxk.t1
ATGAACTTGCCAATGGTGGAAAAACTTCGCCCTTACCCTCGCAAAAGGGACAATGACACCATGTCTAACATACGCGAAATTACCTTAACCACAAAATTATCCCGCTCTTCATGTACCATTATCCATGACACCCCGGCTTTAGTATTCAGCATTGGTGGCTTCACAGGCAACTTCTTCCATGATTTTAATGACGGTTTTGTCCCACTTTTTATCACTCTTAACACCCTCTTTCCTGATCAAGAAGTTACCCTAGTCATAACTGATTACAGTGAATGGTGGTATGGTAAATACGAGGCTATACTTCCTCAATTCTCCAACCATCGTGTTGTCAACCTTGACAACCAAACAGTCACTCATTGTTTCCCATCTGTTGTAGCTGGCCTTATATCCCATGGACCTATGACTATAGACCCTACCTTGATGCCGCGGCAAAAGAGCTTCCTTGATTTTCGTGCCATGCTTGAGGAAGGTTATCGACAATGTCTTGTGTGGCCTGCACCAAAAATCAAAGGTAGGCCAAGGCTTGTGTTGGTGAGCCGAACAGGTCCTGCTGGACGCGTTATATTAAACCAAGACAATGTTATAAAGGCGGCTCAAGAGGAGGGTTTTGATGTGGTGATATTTGAGCCATCAGCCTACACTTATTTATGCGATGTTTATCGGCTAATAAATGGCAGCCATGCTATCATGGGTGTTCATGGAGCTGCCCTTACACACTCCCTCTTCCTTCAGCCTGGTGCACCATTTATCCAGGTTGTTCCACTTGGCGGTGATTGGCTTGCAAGGACCTACTTTCGGAATTTAGCTAAGGGAATGAAATTGGAGTACATGGAGTACAAAATACAGCCAGAGGAGAGTACTTTGATTGAAAAATATGGAAAGGATCACGTTTTCATAAGGGACCCAAATTTGATTACAAGTCGAAATTGGTCTGCTTTGCATAATATTTACTTGAGAGGCCAAGATGTCAGGCTAGACATAGCAAGATTCAGGGGATGTTTGAAGAATGCTTATGCTAAGGCCAAGAGATTGATGGAGCACCAAGGTTTGCACGTTAGGCGCCGCCCTAAAATGAAGAAATTTATTAGGCCGTCAATCTTCAGTTATACTTATGGTGTACAA
>gnl_Carpa_v0.4_evm.model.supercontig_329.1
ATGGTGAGATACCAGCGTTCTCGTCAGCTAAAGAAAGGAGAACATGAAAATATTGGGGAAGATGAAGAAACACAGGCCTTGGTTTTTCTGTTTGCAAACTCTGGTTATAGTAAGAGAACAAGGCCGAAGCTTTTTACTCTTCTCTTTCTCTCTATTCTTTCTTGCGGCCTGGTTTTGGCTCCTCATCTCTTTGGCTCTTCTTCTTCTCTCTCTCTTTTATATTCCTTTGGCAGAGGAAGTGAAAGATTTGTTTTGGATGCAGACATGAATTCTCCGCCATGTTCTTCCATCTCTAATGGAACTATATGCTGTGACAGGAGTGCTTTCCGCACAGATGTTTGTATAATGAAAGGTGATGTGAGAACACATTCTGCTTCTTCTTCAATCTTCCTTTACAGCTCAAAAACCACCAAAAATGGCGGTCTCATCAACTACATTTCCGGTGTTGTTGAGGAAAGCAGCAAAGAGAAAGAAGACACTGAACTCCAGCACGAGAGGATCAAACCCTACACCCGGAAATGGGAGACAAGTGTGATGGACACCATTGATGAATTGGAGCTCATCAGGAAAAATGAGAACATGGGTATTGATCATCACTGTGATGTTTATCACGATGTTCCCGCCGTGTTCTTCTCTACCGGAGGATATACCGGCAATGTTTATCATGAATTCAACGATGGGATTCTACCACTGTATATAACCTCTCAGCATTTCAACAAGAAGGTTGTGTTCGTGATTCTTGAATACCATAATTGGTGGATCCTGAAGTATGGAGACATTCTTTCTCATTTATCATATTATCCTGCAATTGATTTCAATGGGGACAAGAGAACACATTGTTTTCCCGAAGCCATTGTTGGTCTCAGAATCCATGATGAACTCACCGTTGATCCTTCTCAAATGAAGGGGAACAACAAAAGCATTGTTGATTTCAGAAATCTTCTGGATAAAGCCTACCGACCGCGGATTCGAGGCTTGATTCAATCCGAGCTAAGAGAAGCTCAAGAGAATCTGAGAAAGAAACTTGCTTCTCCATCATTATCATCATCATCATCCTCTGTGCCAGTGGAATCCGAGACAAAAGCTCAAGTTTCCAAGAAACCAACTCTGGTTCTCTTGTCAAGAAATGGATCAAGAGCAATAATCAATGAGAATTCAATGGTGAAAATTGCAGAGGAAATTGGGTTTGCAGTTAAAGTCCTAAGGCCTGAGAGAACAACTGAACTTGCCAAGATTTACAGAGTACTTAACTCAAGCCATGTCATGGTTGGTGTCCATGGTGCAGCCATGACTCATTTCTTGTTTATGAAACCTGGCTGTGTGTTCATTCAAATAATTCCTCTAGGAACAGATTGGGCAGCAGAAACTTACTATGGGGAACCTGCAAAGAAACTTGGATTGAAGTATATAGGGTACCGTATTCTTGCTAGAGAGAGCTCATTGTATGACAAATATGACAAGAATGATCCTGTCCTTGCGGACCCTGAAAGTGTCAACAAGAAGGGATGGGAATACACAAAGAAGATTTATCTTGAGCACCAGAATGTGCGGCTGGATCTAAGAAGATTTCAGAAAAGGTTAATTCGTGCTTACGATTACTCGAACAATCGTTTTCACGTTAACTCGGCTCTA
>gnl_Elagu_v2.0_p5_sc00022.V1.gene539
ATGGTCCATATCGATGAGCTCCACCTTCGCACCATCCACTCTCCCAATGCTTCCCTCCCTTGTGATGTCCATCACAACGTCCCAGCTCTCTTCTTTTCTGCAGGTGGGTACACAGGCAACGTATTCCACGCATTTAACAATGGCCTTCTGCCCCTCTACATCACCTCCCACCACCTCCAACGTCAACTGGTCCTCGTCGTCCTCCAGTATCGCCATTGGTGGTTCACCAAGTACCAAGAGATCCTTGCTCAGCTCTCAGAATATACTCCCATAGATTTCTCCAACGACTCGAGGATCCACTGCTTTCCAAGTGCCATCGTCGGCCTCCACTTCCATGGGACCCTTGCGGTCAACCCTACTGAACTATCTGACAACAAATCTATCACAGACTTCCATTGCATGCTCGACAAGGCCTATAAGTCCAAAGTAGAACAGATCCCTTCGCAGAATCTTAAAGAGAGAAGTAGTAAGCCTCCGAAATTGGTGATTGTGTCTCGGGATGGGACGAGGGTGATAGAAAACGAGGCGAAGGTGTCGCATTTGGCGGAGGAAATCGGGTTTGATGTGGAGGTATTGAAGCCAGGGAACATGATGGCGATGGAGAGGATCTACCGATCACTGAGTTCATGTGATGTGATGATGGGGGTTCATGGAGCTGCGCTCACTCACTTCTTGTTCATGAGGCCCGGGTCGTCGATGTTTATCCAGATCGTACCGCTTGGAATCGAGCAGTTGGCATGGAGTTGCTTCGGAGAGGCAGCGATAAGGATGGGACTCAGATATGAAGAATATAGAATTCTCCCAAGGGAGAGCTCACTCTACTGGATGTATGGAGGGGACGACCCAGTGGTGAAAGATCCAAATGGTACGAAGGCCAAAGGATGGGAGATGACTAAAGAGGTGTATCTTGAAGGGCAAAATGTAACGTTAGATCTTGGCCGCCTAAAAAAGACCTTGGTGGGAGCCCTCCAATATGTGGTTTCAAAGAGAAGTATTGGCCAGAGAGTGCCATTAGAGTGGGTGGTGAGGGAGTTCAAGCTTAAAAGGCAACTGCAATATGATCTAAAACTGTTTGCCCTGGCGGAGGAACACCATCTTGTATGGTTCCAATCAGAGGAGGATTACAGGAAGGTGCTCGATGGGGGGCTATGGCTGGTTGCCGGCCAACTCATGGTGGTGGAGTCATGGGTTCCAAACTTTGTCCTTGGGACCAACAAAATCCAA
>gnl_Elagu_v2.0_p5_sc00022.V1.gene540
ATGGGGACGCAGCATCACAGAGTCTACTATTTTCTTCAGCTAAGAAGAGGAGAAGGAGAGCCACAACTAAAGGCGAGCTGCAAGCTCCCTTCTCAGATGTACTTCTTTGACAACTCCCCCAAGAAGCCCAAACGTCTTCTTCTTCGCCTTATCTTCCTCTTGATCCTCGCCTCTTGTAGCCTATTCTTCTTCCCTCGACTCCTCTTCTGCTCCTCCTCTCATCTTTGCCCTCTCTTCTACTCTTTTGGAGATGAAGAGAAGCTGCAAGTCCTCCAAGTTGGAACAAGGGTCCCCTGTTCTTCTCCTATCCCGAATAACACTATCTGCTGCGACCGCAGCGCCTTTCGCACCGATGTTTGCTTCATGAGAGGGGACGTTCGGACCCAGTCTTATTCCAAGAGTATTCTCCTTTATCCCGGGAATAACGCGTCTATCCCCGCCCCGGCGACGGAGGAAAGGATTAGGCCTTACACTCGGAAGTGGGAGACCAGCGTGATGGCCACCATCGATGAGCTCCGCCTGACCGCCGCCGCCGGCGGTGGCGGCAGCGGTTGCGACGTCCGGCATGCGGTCCCGGCGGTGGTGTTCTCCGCCGGTGGTTATACCGGCAACGTGTACCATGAGTTCAACGATGGGATTATTCCACTGTTCATCACTTCTCAGAAATTTAACAGGCGGGTGGTGTTTGTTGTTCTGGATTACCATAACTGGTGGTTCACCAAGTACGGGGATGTGCTATCCCGCCTCTCAGATCATCCGCCGCTTGATTTCTTTGGTGACTCGAGGGCTCATTGCTTCCTGGAAGCCATTGTTGGACTAAGAATTCATGATGAATTGACGGTGGACGCAGAGCGAATGGAGAACAACACAATTTTCGACTTCCGCCAGCTTCTCGACGATGCCTACCGGCCTCGAATTCGATCACTCGAATATGATGAGCAGCAAACAAGCCCCTGGCCATCAATGAACATTGCCAAGCGGCATAATTTGCGGAGTTCCTACCAACCGAAACTCATGATCATGTCAAGAAATGGATCAAGAGCGATCGAAAACGAGCTCAAGCTGGTGAAATTAGGCGAAGAGATTGGTTTCATTGTCGAGATATTGAGGCCGGACCGGACGACCGAGCTGGCGAAGATATACCGAGCATTGAATTCAAGCGATGCCATGATTGGAGTCCATGGAGCAGCCATGACTCATCTGTTGTTCATGAGGCCGGGTTCGGTGTTCATTCAAATTGTGCCGCTAGGGACCGACTGGGCCGCCAAGACCTACTACGGCGACCCAGCGGTGAGAATGGGGTTGTGGTATGTGGGGTATAAGATTCTAAAGAGAGAGAGCTCGTTGTACAGAGAGTATGACAAAAGTGACCCAGTGCTAAGGGACCCCAGAAGTATGGCCAAGAAAGGGTGGCATGTGACCAAGAGAGTCTATTTGGATCGCCAGAATGTGAATTTGGATTTGAAGCGGTTTAGAAAGCATCTGATTCGTGCTCACAAGTATCTGGTTTCGAAGAAAAGAATCAAACATGGCAAGGAGAAG
>gnl_Elagu_v2.0_p5_sc00032.V1.gene18
ATGAGTTCATTTAGAGATGAAGGGCTACTTTGCTGCGATCGAAGCCATAACCGGACCGACGTGTGCTACATGAAGGGAGACATCAGAACAGACGCTAACTCCTCCTCAATCTGGGTCTATGGTGCTGGGCCGTGGCAGGTACCCGAGACCATACGCCCTTACACAAGAAAATGGGAGACTCAGATCATGAGCACGATCGACAACATCACTCTCCTTCCCATGGCATCATCCAGCAATGAAGGAAGCCCATCCAAGGCCTGTGAGAAGCGCCACAGCGTGCCGGGTCTCGTGTTCTCGACGGGAGGATACACAGGGAACCTTTACCACGAGTTCAACGACGGGCTGATTCCACTGTTCATCACGGCGCAGCGGTTTCACGGCGAGGTGGTGTTGGTGGTGCTGGAATACCATTCCTGGTGGATGACCACATACCGTCCGGTTATAAGGAAGCTAACCAACTACAAGGTGGTGGATTTCTCCCAGGATCGTCGGGTCCATTGCTTCCCGGAGATGATCGTTGGCCTGAGAATCCACGGCGAGCTATCAATCAATCCACTGCTCATGTCCAATGGTGTTGGAATCCAAGATTTCCAGGCTTTACTTCGCCAAGGACTAGGTGACAGCCAACTCAAACCACAAGAAGCCCATCCACCACTGGCGGCGCCGCCGCCGGCCTCCAGCCACTGCAGCACCACCAAACCTAAGATCACAATCATCATCCGCAGCAAATCAAGGGTACTGCTCAACCTCAATGAGATAGTGAAAGCCTGCGAACATATCGGCTTCGAGGTGCAGGTCCTCAAGCCCAAGAGAGGCATGCCATTGACGGCAATCTACGACGCCCTCGACGCGGCCGACGTGATGCTGGCTGTGCATGGAGCAGCAATGACCCACTTCCTCTTCATGCGGCCCGGCTCCGTCCTCATACAGATCGTGCCTTTAGGATTGGACTGGGCGGCGGAGACTTACTACGGCGAGCCGGCACGGAAGCTTGGGTTGGAGTACATCGCCTACAGGGTGGCGCGGGGGGAGAGCTCGCTCTCCAAGGAGTACCCTCGCCGGAGCCCGGTTTTAATGGATCCTAGTATCATCACAAGGCAAGGGTGGTGGGAGACGAAGAGGATTTACCTGGACAAACAGAACGTCAAAGTGAATATCAGGAGATTTAGTAGGATGCTCGCAAAGGCACATTCCCATATTTGTACACTACATGCAAGAGTACGTAGAGAAGTATATGAGAAACATATGCAG
>gnl_Elagu_v2.0_p5_sc00086.V1.gene229
ATGAAGATTGTAGAAGTTGATGTGATACTCCCAAGCTTTGGGAGGCCACAGGAGGAGTTAGGATGTTGGCTCCGAGAGACTAGGACAGGTTTGAGTCCTAGGGCTAGGACAGGAGTGGTCTTAGAATGGAAGCGGTGTGTTGCCCTCTATGGGCTTGAGGTCCAGGCAATTATTGAGAGGGCAAATTGGATACACTTTCAAGATCAGATCATTCTATCTGTTGCAGATAAAGACTCAATCCATCACGTGAGGTGCCACTCTTTCTTCTTGTGGGCTTTTGACGTAAAAAAGGTCATCACTTTGAGGAAGAAGTTGTTCGACTTCCAGCTGAGAAAAGGCGAAGCGCAGCAGCAGCAGCAGCATCCGGATTTTATGGAGCCTCACCACTGCCCTTCTTTCATGTACCACGACTACTTTAATTACAGGAAGTCGAAGCTTGCAGCCCTCCGCTTCCTCTTCCTCTTCTCCCTACTTTCCTGCAGCTTCTTCTTTGGGCCTCGCCTCCTCTTCTATTCTTTAGGAACAGAATATGAGTCGGAACTCCAAACGAGAACGGAAGAAGAGAACAGGGGAGCAGCCCCCTGCTCCTCGATGGCCAACAACACCATCTGCTGCGATCGCACCGCCTTTCGGACCGACGTTTGCTACATGCGAGGCGACGTTCGGACTCATTCACCCTCCAACTCCATCCTCCTATTCGACAATAACTCCACCACCGCCCCTTCCATAGAGGAAAAGATCAGGCCTTATACCAGGAAGTGGGAGACCAGCATCATGGACACCATCGATGAGCTCCGCCTACGAACTGCCGGCGCCGGCGACTTAGATAACCACCGCTGCGATGTCCGCCATGACGTTCCCGCCGTCGTCTTCTCCACCGGTGGGTACACCGGCAACGTCTACCATGAGTTCAATGATGGCATCATCCCTCTCTACATCACCTCCCACCACTTCAACCGCCAGGTGGTCTTCGTCATGCTCGAGTACCACGACTGGTGGATGACCAAATATAGCGATGTCGTCTCTCGGCTCTCCGCCCACCCTCCCATCGACTACTCCAACGATCGGAGAACCCATTGCTTCTCGGAAGTTATCGTTGGACTTCGCATCCATGACGAACTCACGGTGGAATCTGATAGAATGGAGAGCAACAAGACTGTACTCGATTTCCGCCAACTGCTCGACGAGGCCTACACACCTCGAGTAAGAACACTTATGAGGGCGGAGGAGCAGGCGACCGCGTCGCTGCTGAAACCGGTGACAGAACGGAATGTTTCGGCAAAAGAGAAACCGAAGCTGGTAGTTGTGTCGCGGAATGGATCGAGAGCGATCGAGAACGAGGGAGAATTGGTGAAACTGGCGGAGGGGGTCGGTTTCGAAGTGAAGGTATTGAGGCCTGAACGGACTACAGAGCTGGCTAGGATTTATCAAGCGCTGAATTCGTGCGACGCGATGGTGGGAGTCCACGGGGCGGCGATGACGCACTTCTTGTTCATGAGGCCAGGGTCGGTGTTCATCCAGATTGTGCCGCTGGGGACGGACTGGGCGGCGGAGACATACTACGGGGAGCCGGCGAAGAAGATGGGGCTGCGGTATTTTCCGTATAAGATCCTGCCGAGAGAGAGCTCGTTGTATAGGGAGTATAGAAAGGGTGATCCGGTGCTGCGAGACCCTGAGAGTGTGAATGCCAAGGGGTGGCAGGTGACCAAGAAGGTGTATTTGGATGGGCAGAATGTGAGGGTGGACTTGGCTCGATTTCGAAAGCGTTTATTTCGAGCTCAACAGTACATAGTCTCGAGGAAGACATCCATGAATTTGAGGTGGAGGCAGCAGGGGCGGCGGCAGAGA
>gnl_Eucgr_v2.0_Eucgr.A02332.1
ATGGTACACCACCAGAGGTTACATCAGTGGAGGAAAGGCGAAGCCCATATCTTCGGCGACGAAGAGCATGGCTTCGTCGTGTTTGACTTCGCAAGCTTCGGTCACAAGAGGAAGAAGCCCAGGCTCTTCTACCTCCTCCTGATCTCTCTTCTGTCCTGCAGCCTTGTGTTGTTGGTCCCTGGGCTGTTCGGTTCCAGTAGCCTCTCTCTCTTGTATTCTTTCGGCGTGGACAGTGAAGTCGCTCGTGAGAACTACGATGCAAATGCCCCTCCTTGTTCTTCGATGTCTAATGGGACCATATGCTGTGACAGAAGCGGCGTTCGCACTGATGTGTGCATCATGAAAGGGGATGTGAGGACACACTCTCCCTCTTCCTCAGTCTTCCTTTATAGTTCCAAGCAGACGAGTGGGCTTGTTGACTTGTTCTCGAGCTTTCTCGGAGTAGCCGAAGACGGCCATGACGAGGAACTCCAGCATGAAAAGATAAGGCCCTATACCCGAAAATGGGAGAGCACTACCATGGCAACTATCGATGAGCTAGACCTTGTTGTGAAGAAAGACATTGCGGTTGCTCGCCATCGGTGCGATGTCTGGCACGATGTCCCTGCGGTGTTCTTCTCGACAGGAGGCTACACGGGTAACGTCTACCATGAATTTAATGATGGGATTCTACCGCTGTACATAACTTCGCAGCATTTCAAGAAGGAGGTGGTGTTTGTCATCCTTGAATATCACGATTGGTGGATTACAAAGTACGGGCAGATCCTTTCTCACCTCACGAATTATCCGCCAATCGACTATAGTGGAGACAAAAGAACCCATTGCTTTCCTGAAGCCATTGTCGGTCTGAAAATCCATGATGAGCTCACCGTGGATCCGTCGCTGGTGAAGGGGAAAAAGAGCATCGTCGACTTCAGAAATTTACTTGACCGTGCTTACTGGCCACGGATTAATGGTTTGATACAAGACGAGGAGCGAGAGATGCAGCTGAAACTGAGCCAGCCACCTTCAGGGTCAGCTCAGGAGCAATCGATGAAAATCAATAAACAGGATCAGAAACCCCGACTGAAGAAACCGAAGTTAGTAATATTTTCGCGCAGTGGGTCAAGGGCGTTATTGAACGAGGATTGCTTGGTTAAAATGGCAGAGGAGATGGGGTTCAAAGTAGAAGTTTTGAGGCCTGATAAAACGACTGAATTGGCGAAAATTTACCGCGTGCTTAATTCAAGCGAAGTCTTGATTGGTGTACATGGGGCTGCGATGACCCATTTTCTCTTCATGAAGCCTGGTTCGGTGTTCATCCAAGTTGTTCCTCTGGGGACAGATTGGGCAGCTGAGACATACTACGGCGAGCCTGCAAGAAAGCTCGGTTTGAAGTATATTGGTTATGAGATTTTGCCTACAGAGAGCTCATTGTACAGTGAATATGATAAAGCTGATCCAGTCCTTACTAATCCAAAGAGCGTGACAGAGAAGGGATGGGAATACACTAAGAAGATCTATCTTGATGGCCAGAATGTGAACTTGGACATGAGGAGATTCCGCAAGCGGCTGCTTAAAGCTTACGACTATTCCTTCATGAAAATTAACTGGCATTCCAATTCTCTGCTGAAGTTCGAT
>gnl_Eucgr_v2.0_Eucgr.A02333.1
ATGTTCCTCTTTCTTTTTTCTTTTTTTCTTTTTGGCTCTGTTTTGTTATTCTCTTTACCTTCTCTTGATGGTTTTCTTTCGTGGGATTCAGCAGATGCTTTCGGCGTGGACAGTAAAGGCGCTCGTGAGAACCACAATGCAAATGCCCGTCCTTGTTCTTCAATGTCTAATGGTGCGTATTCACTCCTTAACTGCATTGAAAAATGGCAAACTGAAGAAAAAAGAAGGGAAAAAATCCTAGACAAAACCTTGAACAAAATGAGTTTCTTGGAAACTGCTTTTGTAGTTGTTCCTTGGAATTATTCTTTATGCGTGTCTACCAGGTACAAAATGGTGGAAAACCAGTCGAAATTATCAGAACTTCGGACTATATGCTGTGATAGGAGCGGCTTTCGCTCTGATGTATGCATCATGAAAGGGGATGTAAGGACACACTCTCCCTCTTCTTCAGTCTTCCTTTATCATTCGAAACAGCAAAGCAAGTTCATCGACTTCATCTCAATTGTTCACCGAGCCGCCAAAAGGCATGATGATGAGGAACTCCAGCACGAAAAAATAAGGCCCTATACTCGAAAATGGGAGAACCCTATCATGGATAAAATTGATAAGCTTGACCTTATTGTGAAGAAAGATACCATGGTCACTAACCATCGGTGTGATGTCCGCCATGACGTTCCCGCACTTTTCTTTTCGACCGGAGGATACACGGGTAACCTCTACCATGAATTCAATGATGGGATTCTGCCGCTGTACATTACCTCACAGCATTTCAAGAAGGAGGTTGTGTTTGTCATCCTTGAATATCACAATTGGTGGATTATAAAGTATGAGAACATCCTTTCTCGCCTCTCGAACTATCAGCCCATCGACTTTGCTGGAGATAAAAGAACCCATTGCTTCCCGGAGGCCGTTGTTGGTCTGAAAATCCATGATGACCTTACTGTGGATCCTTCACTGATGAAGGGGAATAAGAGCATCCTCGATTTCAGACACTTCCTTGACCGTGCTTACCAGCCGCGGATAAAAGGTTCAATACCAGACAAGGAGCAAGGGGTACAGCTGAAACTGAATCAATCGGCTTCAGTGCCAACTTTGGGGCGATCGATGAAAATTAATAAAGACGATCAGAAACACCGGGTGAAAAAACCAAAGCTGGTGATATTATCGCGCAGTGGGTCCAGGGCGTTAGTTAACGAAGACTGCTTGGTTAAAATGGCAGAGGAGATGGGCTTCAGAGTAGAAGTTTTGCGGCCTAAGCGAACGACTGAACTGGCGAAGATGTATCGCTTGCTTAATAAGAGCGAGGTTATGGTTGGTGTACACGGGGCTGCTTTGACCCACTTCCTTTTCCTGAAGCCTGGTTCTGTGCTCATCCAAGTCATTCCTTTAGGGACGGATTCACCAGCTGAGACATGCTTTGGTAAACCTGCTAGAGAGCTTGGTCTCAAGTATATTGGCTACAAGATTTCGCCTAGAGAGAGCTCACTGAATAATGAATACCATAAAGATGATCCAGTCCTCACGAATCCAAAGAGTGTGACTACGAAGGGATGGCAATACACTAAGGAGATCTATCTCGACAGACAGAATGTGAGCTTGGACATGAGGAGATTCCACAAGCGGCTGCTTCAAGCCTATGACTATTCCTTCAAGAAAATAAACGGGCAAATTAGCTACAATCAAACAACCGACTTGTTTAAGCTTTGC
>gnl_Eucgr_v2.0_Eucgr.B03184.1
ATGTCCAAGATCAAAGAGTTCACCCTCGCCTCCGCCGGGCCCCCGGAGGGCCTCCGGTGCGACGTCGAGCACGACGCCCCTGCCCTCGCGATCAGCGTCGGCGGCTACGCCGGCAACTTCTTCCACCAGTTCGGCGACGGCCTCGTCCCCCTCTACGTCACCGCCAACACCGTCTTCCCCGGCCGAGATTTCGTCCTCGTGATCGACGGGGCCAGCGATCAGTGGATGCACAAGTATGAGGACTTGCTCCGAGCTCTCAGCGATCGTCCCGTCGTATACGTCGACCGCGCCAACGCCTCGCATTGCTTCCCTTCCGCTTCGGTCGGGTTGATCTCTCACGGATTCATGACGATAAACCCTAAATTGACTCCTAATTCCAGAAGCTTCTTGCATTTCCGCCGATTCCTGGATGAGGCGTACCGGCGCAACCGCCCCGGGGCCGCTCCTCGGCCTCCGGCGCGGAGGCCGCGGCTCGTGATCACCGCCAGGACCGGAGGCGTCGGGCGAGTGATCCTGAACCAGAAGGAAGTCGAGGACCTGGCGAGGGCGATCGGCTTCGAGGTGGCCGTCTTCGAGCCGAACCGGAGCACGCCGCTGCGGAAGGCGTACGAGCTGATCAACTCCAGCCACGCGCTGGTCGGCGTGCACGGGGCGGCGCTCACGCACGCGCTGTTCCTCCGGCCGGGAGCGGTGCTGGGGCAGGTGGTGCCGATCGGAGGGGACTGGGTGGCGCGCGCGTGCTTCGAGGAGCCGGCGCGGGCCATGGGGCTGAGCTACGTGGAGTACGGGATCGCGCCGGAGGAGAGCAGCCTGGTGGAGAAGTACGGGAGGGACAACGTGCTGCTGAGGGACCCGGCGGCGGCCAAGGGCGGCGGGGGTTGGTCGGCGAAGGTGATGAACGTGTACTTGAAGGAGCAGAATGTGAGGTTGGATTTGGTGAGGTTTAGGGGGTTTCTGGAGAAG
>gnl_Eucgr_v2.0_Eucgr.G02466.1
GCCTCGGCCTCGTCGTCGTCGGAAATCCACGCATCGCCGGTCTCCTGCGACCGATCTCATGCCACCTACGACCTTTGCACCGTCGACGGCCCCGCTTTGCTGGACCCCGCGACGGCGACGATCTCCTCCTTGGACCGGACCTCGCCGCCGCGCGCCCCGGTAAAGATCCGCCCTTACACGCGGAAGAGGGACCGGAGCGCGCTCTCGGGGGTCAGAGAGGTGACCATAGCTTCCTCGCCCCCGCCCAACGCCACCTGCGGCGCCACGCAGGCGGCCCCGGCCCTCGTGTTCAGCGCCGGCGGCTACACCGGCAATTTCTTCCACGAGTTCAGCGACGGCCTCGTCCCGCTCTTCATCACCGTCGAGTCCATATTCCCCGACCGCGACGTCACCCTCGCCGTCGTCGACTGTCGTGACTGGTGGCTCCGCAGGTACGCGGACGTGCTCTCCCACTTCAGCCGCCGCCCGGTCATCAACCTAGACAGGCAGAAGGAGACTCTCTGCTTCCCGTCCATCACCGTCGGGCTGATCAAGCATGGCCCGATGACTATCGATCCCAAGCTGCTCCCGCATCCGAAGAGCCTGCGCGACTTCGCCTCCTTCCTCGACGGCGTCTACGGCGGCGGCGGCGCGGCGGCTCCTCTGCCGAGTGCAGCGGCCGGGGGAAGGCCGCGGCTGGTGCTGGTGAGCCGGCCGAGGAGCGCCGGGCGCGCGTTCCTGAACCTGGGGGAGCTGGAGGCCCTGGCGGAGAGGATCGGGTTCGAGGTTCGGCGATTCGCGCCGAACCGGGGGACGCGGCTGGCGGAGTCGTGCAGGCTCGTGCGGGGGAGCCACGCCATGGTAGGGGTGCACGGGGCGGCGATGACGCACGCGGTGTTCCTGAGGCCGGGGTCGGTGCTGCTGCAGGTGGTGCCGGTGGGGACGACGTGGCTGTCGGAGGCCTACTTCGGGAGGCCGGCGAGGGAGATGGGGCTGGAGTACGTGGAGTACAGGATCGGGGCGAACGAGAGCAGCCTGGCGGAGGAGTACGGCGCCGACAGCGTGGTGCTGAGGGATCCGAGGGCGGTGGTGGGAGGGGAGTGGAAGAACATGCGCCTGTATCTGAAGACGCAGAACGTGAGGCTGGACCTGGGGAGGTTCAGGGCGTCCCTAGAACGGGCCTACGTCAAGGCCAAGGCGTTCATGGAGACTGGAGAGTCGAGT
>gnl_Manes_v6.1_Manes.08G052900.1
ATGGTGCACTACCATCGTTACAATCAGTGGAGGAAAGGTGAACATGCGGAAGAAGATGAAGGTCTTGCTTTGGTCTGTATAAACTCTGGTTTCTACAAGAGAAAAAGACCGAAGCTTGTTTCTCTTCTGCTTCTTTCTCTTCTCTCTTGTTCCCTTATTTTGTTGCCTCACCTGTTTTGCTCTTCCTCTGCTTTCTCTCTCTTGTATTCATTTGTTGCAGAAACTGATGATAGGGTTATTGTTGATATGGATGTAAATGCTCCTTTGTGTTCTTCAATTTCTAACGGAACCATATGCTGTGACAGGAGCAGTTTTCGTTCGGACATCTGTATTATGAAAGGAGATGTAAGAACACAATCTGCTTCTTCTTCAATCTTCCTCTACACCTCAAGCAATAGCAGTAAATCAATTAAAGAAGATGAAGAATTCCACCATGAAAAGATCAAACCATACACTAGAAAATGGGAAACAAGTGTTATGGACACAATTGATCAATTAGATCTCATATCAAAGCATGAAAAATCTGCAACTCACCACCAATGTGATGTCACACATCATGTCCCGGCCGTGGTCTTTTCGACAGGAGGCTACACTGGTAATGTTTATCATGAATTCAATGATGGGATTTTGCCATTGTACATTACATCTCAGCATTTGAACAAGAAGGTTGTTTTTGTTATGCTTGAGTATCATACTTGGTGGATAATGAAGTATGGAGATATTCTTTCGCGTCTTTCGGATTATCCTGCTATAGATTTTAGTGGAGATAAGAGAAATCATTGCTTCCCTGAAGTCATTGTTGGTCTTAGAATCCATAATGAACTCACTATTGATCCATCTTTGATGCAAGAGAATAAGAGTATTGTCGACTTTCGTAATCTCCTAGACAAGGCCTATTGGCCGCGAATTAGAGGTTTGATTCAAAAGGAAGAACTAGAAGCTTTATCCCCTTCATCAGGAACCTTGTTAGAGTTCCGAAAGGATGTGCAAGAAGCAAAAATGAAGAAGCCTAAATTGGTTATTTTATCTCGAAACGCGTCGAGAGCAATAACTAATGAAGATTTGTTAGTGAAAATGGCTGTAAGGATTGGATTCAGAGTTGAAGTTTTGAGGCCTGATCGGACAACAGAACTCGCAAAGATATATCGTTCGCTAAATTCAAGTGAAGTTATGATTGGTGTTCATGGTGCTGCTATGACTCATTTTCTGTTTATGAAGCCTGGTTCTGTGTTCATCCAAGTGATTCCTCTTGGAACAGAATGGGCTGCAGAGACTTATTATGGAGACCCAGCTAAGAAACTTGGATTGAAATACATTGGCTACCAAATTATGCCTAGAGAGAGCTCATTGTTTGAGAAATATGATAAAAATGATCCTGTTCTTCAAGACCCAAGAAGCATATCCGAGAAAGGCTGGGAATACACCAAGAAAATTTATCTTGACAGCCAGAATGTGAGGTTAAATCTTGCAAGATTTCAAAAAAGGTTAGTTCGTGCCTATCAACATTGCAAGAAAATGGATACCCTTCATCACCATTCTCAC
>gnl_Manes_v6.1_Manes.05G107400.1
ATGAAGAGGAGGAGGATCAGGCATTACGAAATCACAATCGTCTTCTTACTATTTTTGGTGTTCTGCTTCATATTTCAGATCAATTTCTCTTTCATTTCACGTTCAAACGACATTCTTCCAGGAAAAGAAGAATTGAAACTAAAGGCGGCGTTCAAGCAGAATCCATTATCTTTACAATCGCCGTCGCCGTCGCCGTCCTTCTCTGAATCACCTCAACCCACAGAAATCAACTGCGACCGATCTCACAAATCCTATGATCTTTGCACCATTAACGGTCCAACAGTTTTGGACCCCACCATAGCCACATTCTATACCTTGGGCCACCAAGATCATGTCCCACCATCTTACAAAGTGGAGAAAATGAAGCCTTACCCTAGAAAATGGGAGAGTTCGACGATGAAAAGGATAAGAGAGATTACTCTCACTTCAGGCCCACCAGGCCCATCATGTCAAGTCCAACACAATGTTCCTGCCTTGGTCTTTTCTGCGGGAGGCTACACAGGTAACTTTTTTCATGATTTCAATGATGGAATTATCCCCCTTTTTATCACCGTTCATTCTATCTTCACTGATGATCAAGAATTTGTCCTTGTGATATCAAAAGCTCGTGATTGGTGGGTGAATAAGTATGCAGATTTATTACAAAGCTTTAGCAAACATCCTATTGTAAACCTTGATAATGATTCCTCCACCCATTGTTTTACTTCTGCCACAATAGGCCTCATTTCTCATGGACTTATGGCCATTGACCCTAAATTGCTACCAAATTCACAAACGTTCTTCCATTTTCGTGCCTTCTTAGATAGAGCCTATGGTCGTCACCATGGTGAAAACCATCCCATCAAATCCAATTCTTCGAAACAAAGGCCTCGATTATTATTAATAAGTCGTAATGGTGACGTTGGACGTGTAATTCTAAATCAAATTCAAGTAAAAAAATTAGCCAAAAAAATCGGTTTTGACGTGACCATATTTGAACCTACAACTGAGACTTCATTGTGGAAAGCTTATACACTTATTAACTCAACCCATGCTATGGTTGGAGTGCATGGTGCAGCACTTACACACTCGTTGTTTCTCCGACCAGGATCGGTGTTCATGCAAGTGGTGCCCCTAGGCAATGAATGGGTAGCTAAATATTGTTTTGGAAATTCAGGCAGGACTATGGGATTGGAGTACATGCAATACAAGATTGGAGTGGAGGAAAGCACTTTGGTAGATAAGTATGATAGGAATAGCCTGTTACTAAAGGATCCAGTTGCTTTTCAAGGAAAAAATTGGTCAAATGATATTATGAATATATATTTGAAAGAGCAAAATATTAAATTTGATTTGGTTCGATTTAGACAGTATTTAAAGAATGCATACAGAAAAGCTAAAAGGTTTATGAGCAAAAAAGGA
>gnl_Manes_v6.1_Manes.05G107300.1
ATGCCACGTGCAAAATTGAGAACGATTACCCGACGAGACCGGCAGTTACATTGTGGAAGTCAAATCAGCTGCGACCGCACTCAGTTGCGCTATGATCTCTGCTCAGTCAATGGTTCAACTGTTTTGGACCCCACAACCTCTACTTTCTTCGTTGTAGGCCCCGCGAATCTAAATTCTGTTGAAAAAATAAAACCCTATCCTCGGAAATTCGAAGATTTCATCATGGCCCAAATCAAAGAACTCACTATTACCTTAAGCCCAACAAGCCCGCCATGCCAAATCCAACACAGCGCTCCAGCCCTGGTTTTCAGCGTCGGCGGCTACACCGGAAACTTCTTTCACGACTTCAATGACGGAATCATCCCTCTCTTCATCACCGTCAACACCATCTTCCCCGACCAAGACTTCGTCATCGTTGTCTCCGAAGCTCCTGACTGGTGGGTCACCAAGTACGGAGATTTGCTAAACACATTCACGAGACACCCGATCGTAACGCTCAAAGATACAAACACCCACTGCTTCCCGTCAGCAATATTTGGCCTAATCTCGCATGGCTTCATGACGATAAACCAAACCCTAATGCCTAACCATAGAACGTTCCTGCATTTCAGGGCTCTACTAGAGAAAGCATATAACCAAAAAGGTTTGAATTTGAACCCTCCAACTTCAAGCCCAGGGTGGGCACGCCCACGGCTGTTGCTTGCGAGCCGCAAGGGAAGCACAGGACGTGAGATTGTGAATGAAAATGAAGTAATCAAGGCGATGGAAGAAACGGGTTTTGAAGTGATTGTTTTTGAACCCAAGTATAACACCTCCCTGGTTGAATCTTATGCGCTGGTGAATTCAAGCCATGCATTGGTTGGGGTGCATGGGGCGGCGCTTACGCACTCGTTGTTTCTCCGTGCAGGGGCGGTGTTTTTGCAGGTGGTTCCGATTGGGGTCGAGTGGGCATCGGAAGCTTTTTTTGGAAGGGTAGGAAGAGGGTTGGAGCTGGAGTATATGGAGTATAGGATTGGAGCGGAAGAGAGTAGCTTGGTGGAAAAATATGGGAGTGAGAGCTTGCTGGTGAAGGATCCTCATGGTGTTCAAGTTCAGGGAAAAGGGTGGCCTGGTGAGATAATGGATATATACTTGAAGGAGCAAAATGTAAAGCTTGATTTAAGAAGGTTTAGGAAATTTTTGAAGATTGCTTATAGCAAGGCCAGGCGGTTCATGGATAGGGAGGGT
>gnl_Medtr_Mt4.0v1_Medtr7g091280.1
ATGGTTCATCACCACCGTTACCATCAACTTAGAAGACCAGCAGAGTATATCAAAGATGAAGAGTCACAGAATCACGTCATGGATTGTTCTAGCTCTGTTTATAGCAAGAGAACAAAGCCAAAACTCATCACTTTCCTCTTCCTCATCACTTTCCTCTCTTGCTGCTATGTTTTTGCACCTTTTTTCCTTGGACCATCTTTCTCTTTATCACTTTTGTATTCTTATGGACCTGAAAATGATGCCAACCAAGATGGTGTTGATATGCATGCTTCTATATGCTCTTCAGTTTCTACTGGAACCATATGTTGTGATAGAAGTGGTTACCGTTCTGATATCTGTGTGATGAAAGGCGATATAAGAACACATTCTTCTTCCTCTTCAATCTTCCTCTACAACTCAATAAGCCACGGCAATAATGTTTCAAGGACTATTGAAGCTCGAAAAGGTGAAGATGAAGAGGATCAAGTGCTCCAACATGAAAAGATAAAGCCCTATACTAGAAAGTGGGAGACAAGTGTCATGGACACCATTGATGAATTGAACCTCATTTCAAAGAAGGTGAATTCGCCTAGTGTTCGAGGTTGTGATGTTCAACATGATGTTCCAGCTGTGTTTTTCTCGAATGGAGGCTACACCGGCAATGTGTATCACGAATTCAACGATGGAATCATACCTTTGTACATCACTTCACAACATTTCAACAAGAAGGTTGTATTTGTGATACTTGAATATCATGAATGGTGGATCACGAAATACGGCGACATCCTTTCTCATCTATCGGATTTTCCACCGATTAACTTTAGCAATGATAATCGGACTCATTGTTTCCCTGAAGCCATCGTTGGTCTCAAAATTCATGATGAACTAGCCGTGGATTCCGCGTTGATGGAAGGTAACAAAAGCATTGTTTATTTCAGAAACCTTTTGGACGAAGCTTATTCGCCTCGGATAAAAGGACTAATTCAAGACGAGGAAAGGGAAGCACAAGAGAAATTGCGACAGCAACAACAACAACAAATCTCTTTATCTCCATCATCAGATTCAGAAACCTCACAAGGACTGCAAGAAATTGCACGAACGAAACCAAAATTGGTTATCGTCTCTAGAAGTGGTTCAAGAGCTATAACTAACGAGAATTTGCTAGTGAAAATGGCAGAGGAAATTGGTTTTAAGGTAAATGTTTTAAAACCTCAGAAAACAACAGAATTGGCAAAGATTTATAGGGTACTAAACGAAAGCGACGTTATGATTGGTGTTCATGGAGCTGCTATGACACATTTTATGTTCATGAAACCTAAATCTGTGTTCATTCAAGTTGTTCCTCTTGGTACTAATTGGGCTGCAGATACTTATTACGGCGAACCTGCAAGGAAGCTTGGTTTGAAATACATTGGCTATGAAATTCATCCTAAAGAAAGCTCTTTATATGAGAGATATGATAAAAGTGATCCTATTTTGAGAGACCCTGAAAGCATTAACAAGAAAGGGTGGGAATATACGAAGAAGATTTATCTTGATAGCCAAAATGTTAAATTAGACCTTAGAAGGTTCAGAAAAAGGTTGCATAGAGCCTATGAGTACACAATCCTTAGATCAAATCTGAACCTTCAACACCAACCACTG
>gnl_Medtr_Mt4.0v1_Medtr5g043230.1
ATGCTCTCAATTTCACAATGGGATTGGGATTGGGAAATTGAAGCTAATAGCACAGCTATAATCACATGTGATCGTTCTAACAAAGATTTCGATCTATGTACAATGAATAGTCCAACACTTTTAGACCCAACTTCATTAACTCTCTTTGCATTAGGTCCTCATACAAGGATTCAACATCACATCCATATGAAAATCAAGCCTTTCCCTCTGAAAAATGATACAAATGCAATGTCCCCCATTAGTGAACTCACTCTCACATCAGCACCATTAAAATCATCTCAATGCGGTGTCACACATCATAGCCCAGCATTAGTATTCAGTGTTGGAGGGTATACTGGAAACTTCTACCATGACATGAATGAAATTTTCATACCACTCTTCATCACCATCAATTATTCCTTATCCCATGATCAAGATGTAATACTTGTGATCATAGATGTTAAGCCTTGGTGGTTCGAAAAGTATGTTGATTTATTATCTGCATTTAGCCCTAACCATAAGATCATCAACACAAATAACCTAACAACCACTCATTGCTTTCCATCCGCGATCGTAGGGCTGATAAAGCATGGACAAATGATCATAGACCCTAAATTGCTACCAAACCCTAAAACCCTTCTTGATTTCCATTCATTTCTAAAACGTGCATATGTCAAAGAGGACATCCCATTTGTGTATCTTAATAGTAAGGGTAAGCCGATTCTCACATTGGTGAGTAGAAAAGGAAGTTCTAGCCGTGATATTTTGAACGAAGAAGAAGTCATAAAGTTAGCTGAAGATGTAGGGTTCAACGTACGTGTTTTGAAGCCATCAAGAGATTTCTCAGTAGCTGATGCTTTTAAGTTGATTCATTCAAGCCATGTATTGTTAGGCGTGCACGGTGCAGGCCTAACAAATTTATTGTTCCTTAGACAAGGGTCGGTGTCGGTGCAAGTGGTGCCTATTGGACTTGAGTGGGCCTCAGAAACTTACTATAACAAACCAACTAAGATTTTAGGGTTGGAGTATGTTGAGTACAAAGTAGAGGCAAATGAAAGTAGCTTGTCATGGGAGTATGGAGCTGATAGTCTAGTGATCAAAGATCCAAAAGCTTATACGGAAGGAAAATGGGATAAGCAACTAGTATACCTGAAGAAGCAAAATGTCTTCAGCACAAAGATTAAGTTTGCTAGTGATGGTTTCGTTAAAGTAAGAATCCCAGCATTGGTGCACAAAAGGTCTGAACTCAGGTTCCACCAACCAAGAGTTCTCGAAACGGAATTGCTTGCCATATCGTGGATCTTTACTTTACCCTTTGGAAATCTAGGTGTGAGTGTCCTAGACTTTCTTAAATTCTTAGTTGTGGAAATTGCAACGACGTTGAAGACAGGGGAAGGAGGTGGCTTGTTTATAATC
>gnl_Medtr_Mt4.0v1_Medtr5g043220.1
ATGTTGGAGGGTAAGACAACAACATTGTCAAAATGGGCTCTATTGTCAGCTGTATTGGGACTCATCTTCATTTTACAGACAACTGTATTGCAAGATGCAACAACATCGAAAGAGAAACTAAGACAAATATTCTCAATTTCACAGTGGGGTTGGAATTTAGAAGTTAATAATACTGCAATAATCACATGTGATCGTTCTAATCAACGTTTCGATATATGTTCAATGAGTAATCCAACACTTTTGGACCCAACTTCATTAACTCTCTTTACATTGAACCCCCATACAAGGATCCAACCCTACATCAATGTTAAAATTCAACCCTATCCTCTCAAAAGTGATAAAAATGCAATGTCTTCAGTTAGAGAAGTTACTCTAACATCAGCACCACCAAAATCATCTCAATGTGGTGTCACACATAATATCCCAGCATTAGTATTCAATGCACGTGGATACAATGGAAACTTCTACCATGAAATAAATGACATATTCATACCACTATTCATCACCATCAATTCCTTGTTCCATGATCAAGATGTAATACTTGTGATTGTAGATGGTATGACATGGTGGTACCAAAAGTATGTTGATTTATTGAATGCATTTAGTCCTAATCACAAGATCATCAACACAAATAACCTAACAACCGCTCATTGTTTTCCATCAGCGGTTGTAGGGTTGATAAAGCATGGCCCAGTAACCATAAACCCTAAATTGCTACCAAACCCTAAAACCCTACTTGATTTCAGTACATTCCTAAAAAATGCATATATAAAAGAGGATACCCCATTATTGTTTCCCAGCAATAACTCTAAGCCTCTTCTAACACTGGTAGATAGAAAGGGAAGTTCGAGTCGTGTGATTTTGAACCAAGAAGAAGTCGTCAAGTTAGCTAAAGAAGTAGGGTTCAATGTACATGTGTTGGATCACTCAAAAGACTCCACAATGGCTAATGTTTATAGGTTGGTTCATTCAAGCCATGTATTGTTAGGCGTGCACGGTGCAGGCCTAACTAATTTATTTTTCCTTAGACAAGGCTCAGTGGTGGTTCAAGTGGTGCCTATTGGACTTGAGTGGGCCTCAGATACTTGCTATAAAAACCCGAGTCCGTTTTTGGGGTTGGAATATGTAGAATACAAAGTAGAAGCAAATGAAAGCAGCTTGTCATGGGACTATGGAGTTGATAGCTTAATGGTCAAGGATCCAAAAGCATATACAGAAGGAAAATGGGAAAAGAGTATAGTATACTTGAAGAACCAAAATGTGAAAATTGATTTAGTTAGATTTAAAAAATGGTTGATGAAAGCATATGAAAAGGCCAAGATGTTTATGAATAGTACTAGTCAGGTAGCTAGT
>gnl_Mimgu_v2.0_Migut.J01741.1
ATGGTGAAGTACCAGAGGAAAAACATGTACACCCAGTTCAAGAAGAGCAAAGAGTACATGGTTGATGAAGACGAAGAGCCCGGCCCGACCCGGTTCGGGTTAATCTGCGGAAACAACGGCTACTTCAACAGAAGAGGAGCCAACCCTAAGTTCTTGTGCTTCGTGTTTCTCTCTCTTGTTTCTTGCAGCTTGATTCTAGCTCCCCTCTTCTTGTCCTGCGACTCCAATTTCCTTCTTCATTCGTTTGGGCCCAATAGAGAAGGGCTTGGTCCTGAAACTGATGTTTGCTCCTCTGTTCCTAACGGAACTATTTGTTGTGACAGAAGCAGCACAAGATCAGACATATGTATAATGAGAGGTGACATAAGAACCCACTCCACCTCCTCCTCCATCACCCTCTACCAATCCGATCAACCTTCCGGCATATCCGACGGTGGAGACGAGGCGGCAATCCACCACGAAAGAATCCGGCCCTACACTCGTAAATGGGAGAAGCAAATGATGGAAACAGTCGACGAATTGCACCTCACCGTAAAACGACACTCCACACCCCACCACAAATGCGACGTCCACCACGACGTACCGGCGGTTTTCTTCTCCACCGGAGGGTATACCGGTAATCTTTACCACGAATTCAACGACGGGATTTTGCCCCTGTACATCACCTCCCAGCATTTGAACAAGAAGGTCGTTTTCGTCATTCTTGAGTACCATGATTGGTGGATCACAAAGTACGGCGACATACTCTCTCAACTCTCCGATTTCCCGCCTATAGATTTCAACAACGACAAAAGAGTCCATTGCTTCCCTGAAGCGACTATCGGTTTAAAAATCCACAACGAACTCACAATCGATTCTTCTTTGATGGAAGGCAATAAGACCATAGGAGATTTTCACGATCTTCTTGATCGAGCTTATTGGCCTCGCATTAGCGGCCTCATCGAAGACGAAAAACGTGAAGAAATAGTAGAGATACCAAAAATGATTCAAGATTTACGTAAACCGAAACTCGTTATAGTATCGAGAAACGGGTCGAGGGAAATCACCAACGAGGATTCGTTGGTAAAGATGGCCGAAAATATCGGTTTCGTCGTTGAAGTGTTGAGGCCTCAAAGAACAACCGAGCTGGCGAAAATCTACCGAGTCTTGAACTCGAGTGACGTTGTTATTGGGGTCCACGGAGCCGCCATGACCCATTTCCTATTCATGAAACCTGGTTCGTTTTTCATTCAAGTAGTGCCACTTGGCACCGATTGGGCAGCGGAGACCTACTACGGCGACCCGGCTGTAAGATTCGGTTTGAGGTACGTCGGCTACAAGATACTTCCAAGGGAGAGCTCGTTGTACGAGCGTTATAGCAGAAACGACCCCGTTTTGGTGGACCCCGATAGTGTGAACAGAAAGGGGTGGGAGTACACGAAGAGAATCTATCTCGACGGGCAGAATGTGAGGCTCGATCTCGGAAGGTTCCGGAAGAAGTTGCTTCGTGGGTATTACTACTCCGTGGCGAAGAAGAACGGGCGTTTACGGTCGAAAGTTGCGGTTACTAATTCGCATCTTTAC
>gnl_Musac_v1_GSMUA_Achr9T18650_001
ATGACAAATAACCATCGCAACCAATACCTCCATCCGAACTCCGCCTCTGCCAGAAGGACCGAACCTCGCCCTCTCCAATGCCTCTTCCTCGTCTCCCTCATATGTTGCAATCTGTTGCTCGCCTCTCGCTTCTTCTTTGGCTTCTCCTCTTACATCAACTTTTACGCTGCGCCACAGGTAGAAACCGATACCGTTCTCAACCTCAACAGCTATAGCCATGGCCCGTGCTCCTCGCTCCAGAGCAACGCCATCTGCTGCGATCGCACCGACTCCCACAGCGACATCTGTTTCGTTCGAGGCGACGTCCGAACGCACTCCTCGTCCTCCTCCATCTTTCTCCATCTTCCGGGCGCCTGCAACAACGACTCCGTCGCTCTGCAGGAGGAAAGTATAAGCCCGTATACTCGCAAATGGGATGCGGCGATCAAAAGCAGAATCCCGGAGCTCCATCTTCGCGCCACCTCCGGCGCCGACGCTTCCCTGCCATGCCAAGTACGGCATGATGTGCCGGCGCTTGTTTTCTTCGCCGGTGGGTACACCGGCAACGTGTTCCATGACTTCAACGATGGCATCGTTCCTCTCTACATCACTTCACATCACCTCCGCCGCCGGGTGGCACTCGTGGTTCTTCAGTACAGGGATTGGTGGTCCTCCAAGTACAAGGAGATCCTGGCTCAGCTGTCTGACTACCCCCCAGTCGATTTCTCGAACGACACGCGGACCCACTGCTTCCCCGGCGCCATCGTGGGCCTCCGGTACCAAGGCATGCTTTCCATCGATGCCTCAAGGTCGAGTGAGAACAGTAGCATCCGGGACTTGTTACACATGCTCCGGGACGCCTACAAGCCAAAGACGGAAGTGGGGGGCAGTCCACCGACGCCCAACTCCCCAAAGCTGGTGGTAGTGTCTCGAAGTGGGACCAGGACGATGGAGAACGAGGCAGAAGTGGTGAAAGTAGGGGAGCAGATAGGGTTCCAGGTGGAAGTGTTGAGGCCAGCGGAGACGATGCCGCTGCGTAGGATGTACAACACGCTCAGCTCCTGCGATGTGATGATGGGAGTGCATGGGGCTGCTCTGACTCATTTCCTGTTCATGAGGCCTGGCGCGCTGTTCATCCAGATCGTGCCACTTGGGGCCGAAAAGGTCGCGCGGATCTGCTTCGGGGAGCCGGCGGTGGCGATGGGACTGAGGTATGTGGAATACAAGGTCCTCCCAACGGAGAGTTCATTGTATTACAAGTACGGGGAAGGAGATCCGGTGGTGAAGGACCCCGAGAGTTTTCTGAAAGGTAGGGGATGGGAAGTGACCAAGAACGTGTATCTCGAGGGCCAGAACGTAAGCCTGAACGTAGACAGATTGCATGAGGTGCTGTTACGGGCCTTCAATTACGCTGTTTCGGAAAGGGGCAAACGA
>gnl_Nelnu_v1.0_NNU_021748-RA
ATGGTCCATTACCAGCGTTATCAGCTGAGAAAATGTGGAGGCGTTGGAGAAGAAGATGAGGAGGCTCAAACCCTTGTTTTAGAGTTTGGGAGCTCTGGTTATTACAAGAGAACAAAACCCAAGATTCTTCCTCTGCTCTTCGTCTTCTCACTTGTTTCTTGCAGCTTACTCTTGGTACCTCATCTTTTCAGCTGTTTCTCCACTATTTCCCTCCTATGTACTTTTGAAGTTGAAAATGATAGAGTGGCGGTTGATAGAGAAGCAGATGCTCCCATTTGTGATTCTATCTCTAATGGGAGCATTTGCTGTGACAGAAGTGGTTTTCGTTCGGATATCTGTTTCATGAGAGGGGATATAAGGACTAAATCTGCATCTTCTTCAATATTCGTTTATACCTCTGACACCGATGATGACTTTATCAGTTATTCATTGGCCAAAGAAGGAGAGGGAGCAGAAGAAAAGGAAGAAGAGTTGCAACATGAAAAGATCAAACCCTATACACGAAAATGGGAGACAGGCGTCATGGATACCATTGGTGAACTAGACCTTGTTGTGAAGAAAGACAAATATGGGAGGCGCCATCATTGCGATGTCCAGCACTCTGTTCCAGCTATCTTCTTGTCGACAGGAGGATATACAGGCAATGTTTATCACGAATTCAACGATGGACTTATCCCTCTGTACATCACTTCTCAGCACTTGAACAAGAAGGTTGTGTTTGTCATGCTTGAATACCATAACTGGTATATGACCAAGTATGGTGACATCCTCTCCCGGCTCTCTGATTATCCCCCCATAGATTTTAGTGGAGACAAAAGAACCCATTGCTTCCCTGAAGCGATAGTTGGTCTCAGAATCCACGATGAACTCACAGTTGATTCTTCCCAAATGCAGGGGAGCAAGAGTATATTGGATTTTCACAACCTCCTAGACCAGGCATATTGGCCTAGAATAAGAGGATTGATTCAAGATGAAGAAAGGGAAGCCCAATTGAGATTAAAAGAGAGAGTGTCTTTATTCCCATCATCATTATCACCTGAAGCAGGGGAACAGAAGCAAGAAGAAAAAGAGAAGAAGCCGAAACTGGTTGTTATATCTCGGAATGGATCAAGAGCTATAATGAATGAGGATGCCATGGTTAAACTGGCTGAGAAAATTGGTTTTCAAGTTGAAGTCTTGAGGCCAGACCGGACGACAGAGTTGGCAAAGATTTATCGGGCTCTCAATTCTAGTGATGCCATGATTGGTGTTCATGGCGCTGCCATGACACATTTCCTCTTTATGAGGCCTTGTTCTGTCTTCATCCAAGTGATCCCGCTGGGTACTGACTGGGCTGCAGAGACTTACTATGGTGAACCTGCAATGAAGCTTGGCCTTAAGTATGTTGGCTATAAAATTCTTCCACGAGAAAGCTCTTTGTATGGGCAGTATGACAGAGATGATCCTGTCCTGAGAGATCCCAAGAGTGTGAACGCCAAGGGATGGCAGTTCACAAAGAAGGTCTATTTAGATGGGCAGAATGTGGAATTGGACCTTAGACGATTTGGCAAGCGATTGTTTCGTGCCTATGACTACATCTCAAAGAAGAACCAGAGGGCAGTACAA
>gnl_Nelnu_v1.0_NNU_008408-RA
ATGAAGAGAGGGTGTGTGACGCCGTTGATCATGTCCATATGCATCCTTTTATTCACCTTACTCTACATTCACCAAATCACCATCTCCTCCTTTATTTCGACATCTTCATTGAGAAGATCAACTCCTGCAGCTGAAAAACGTCTCAAAGTGGAAACAAGGCCGAGGCCGGCAGCGGTCCCATCAAAGCCTGCCGCCCCAGCCACACCCATCATTTGCGACCGCTCTCATGAACCCTACGATCTCTGCACCCTCAACGCCCCAACCCTCATGAACCCAAATTTATCGACTTTCTCCTTGGTTAACGACAACGTCAACCACCAAGACACAACCTCTCCCTCTCCACCCCAACGCACTTTTGAGAAAGTTCGTCCCTACCCTCGGAAATGGGAAAATGGCATCATCTCAGGCATCAAAGAGATCACCTTCACCTCCGATCCCTCCACAGACTCCTGCCAAATCCAGCACCATGCGCCAGCGCTTGTCTTCAGTGCCGGTGGCTACACCGGTAATCTCTTTCACGACTTCAGCGACGGGTTCGTCCCCCTTTTCCTCACTACCCGCTCACTCTTTTCCGGGGTGGACCCCGTCCTTATCGTCGCCAATTGTCGCGATTGGTGGCTTAGCAAGTATGCCGAACTGCTTCGAAGCTTCAGCCCCTACCCGGTCATCAACCTCGACAACGAAACCGCTATACATTGCTTCCCATCTGCAACTGTCGGTCTCATATCACAAGGTTTTATGACGATCGACCCCACATTATTACCCAATAAAGAGACGTTCCTTGATTTCCGCGCTTTGCTCCAGACCGCCTACATGCACCACCAGCATCTCCACGTCTCCAGCCCATCAACCGCCCGTCCTCGTCTTGTTTTGGTGGGTCGCACTGGTGGTGTCAGCCGTGTGATCTTAAACCAGAAAGAAGTCGTACAGCTGGCGAAGAAGATAGGGTTCGAGGTCGTCGTTTTTAAGCCGACTCGCTATACGTCTCTGAGTGAAGCATACAAGATGATCAACGCGAGCCATGCGATGATGGGAGTGCACGGTGCGGCGCTCACGCATTTCTTGTTCCTTCGGCCTGGGTCAGTGTTAGTGCAGGTGGTACCAATAGGAATCGACTGGCTTGGGGAAATTTGTTTTGGGAAACCGGCGAGAGATATGGGATTGGAGTACATGGAGTATAAGATTACAGTGGACGAGAGCAGCTTGGTGGATGAGTATGGGAAGGATGACTTGGTGTTAAGGAACCCAGAAGCTGTAATTAAGCTAGCTTGGTCCAATACCAACATCTATCTGAAGAACCAAAATGTTAAACTGGATCTGATTAGAGTTGGAGTGCACTTGAAGAAGGCTTACAAGAAGGCTAAGAGGTTCATTGAGAAACAAGGC
>gnl_Nelnu_v1.0_NNU_015538-RA
ATGTATATAAGCCCACTTCTTTCATGGTTCACGTCAGCTCAAGAAGCTAAGCAACAAGGGAGGAGAGAGATGGTGCATTATCAGCGTTACCATCAGATGAAAAAGTGTGGAGATGAGGAGGAGGCTCAGACCCTCGTTTTGGAGTGTGGGATCTCTACTTATTTCAAGCGAACAAGGCCCAAGTTTCTGCCTCCGCTTTTCCTCTTCTCCCTTGTTTCTTGCAGCTTACTCTTGCTTCTTCTGATTTTCAGCTCTTCCTCCACCATTTCCCTCCTGTATCCCTCTGAAGAACATAATGGGCCGCCTTCTCATAAAGAAGCAGATGGTCCCCCTTGTTCTGCAATCCCTAGTGGGAGCATTTTCTGTGATAGAAGTGCCTTCCGTTTTGACATCTGTTTCATGAAAGGGGATATAAGGACTCAATCTGCATCTTCTTCAATCTTCCTTTATAGTTCTAACAACGACACTAGCTCTCATAGTTATCCTATGGCTTCTTTGGAAGAGGAAGAGGAGTTACAGCACGAGAAGATCAAGCCATATACACGGAAATGGGAGACAAGCATCATGGATACCATTCCCGAACTAGACCTTATTATGAAGAAATATAAATTTGGGGGGCGCCATGAATGCGAAGTCCAGCACTCTGTTCCTGCTATCTTCTTCTCGACAGGTGGGTATACAGGGAATGTTTATCATGATTTCAATGATGGAATTATCCCTCTTTATATTACTTCTCAGCACTTCAAAAAGAAGGTTGTGTTTGTTATGCTTGAATATCATAAGTGGTATATGTCCAAGTATGGCGACATCCTCTCCCGGCTCTCTGATTATCCCCCAATAGATTTTAATGGAGACCAGAGAACCCATTGCTTTCCTGAAGCCATAGTTGGTCTCAGAATCCACAATGAGCTCACGGTGGATTCTTCCCAAATGCAGGGGAACAAGAGTATTTTGGATTTTCGCAACCTTCTAGACCAGGCATATCGGCCTAGAATAAAAGAATTAATTCGAGGTTTGGGAGGGGAAGCCCAATTGAAATTTAAAAAGAGATTGTCCTTATCTCCATCACCTTTGTCATCAGAAGTGGAGGAACAGAAGCAAGAAGAAGAAGGGAAGAAGCCAAAACTGGTTATTATATTGCGAAAGGGGTCAAGAAGGATAGTGAACGAGGATGCCATGATCAAATTAGCTGAGGAAATTGGTTTTCATGTTCAAGTGTTGAGGCCAAGCCGGACTACAGAGCTAGCAAAGATTTATCGGGCTCTCAATTCTAGTGATGCCTTGCTAGGAGTCCATGGTGCTGCCATGACACATTTACTCTTCATGAGGCCCGGCTCTGTCTTCATTCAAGTGATCCCACTGGGCATTGACTGGGCTGCAGAGACATACTACGGTGAACCTGCCATGAAGCTTGGGCTCAAGTATGTTGGTTATAAAATCCTTCCTCGAGAGAGCTCTTTGTACAGGAAGTATCACAAGGAAGATCCTGTCCTAAGAGATCCCAAGAGCATAACCTCCAAGGGATGGGAATTCACTAAGAAGGTCTATTTAGATGGGCAGAATGTCATGTTGGACCTCAGTCGATTTGGCAAACGGCTTGTTTGTGCCTATAACTACATCTCAAAGAAGAACCAGGGTCATCAGTGGCAACCACAA
>gnl_Orysa_v7.0_LOC_Os07g46380.1
ATGGTGCAACAACAGCAGCAGCAGCAGCACAGAATCTACATCCTACAGTTCAGGAAGGGCGAGCAGGATCAGGAGGTCGCATGCAAGGTCTCGACGCCGCCCAAGGCCGGCACCGGCCGCCGTGTCATGTACTACTACCACGACTACGGCGGCGGCGGCGCCGGCAAGAACGGCAAGGCGGCGCAGCCTAGGGCGTTCAGCATGCGCCGCTTCTTTGGGCTGCTGCTGCTGTCGTTCGTCTCGGTTGGGACGCTGTTCGTGGCGCCCGTGTCGTTCTTCTCCTTCGTGCACTCCGACGAGGGTGGCGGTGGCGCGGCCGCGGCGGCGCGGCGTGCGGTGGAGGTCGCCGCGGCGCCGTGCTCTGGCATGGGGAATGATAGCCTTTGCTGTGACCGGACGTCGACGCGGGCGGACATCTGCTTCGCGCGCGGCGACGTGCGGATGCACTCGGCGAGCGCGTCGTTCCAGCTCGTGTCGTCGTCGTCCGGGAACGCGACGGCGGCGGCGGTGGAGGAGGAGAGGATACGGCCGTACACGCGCAAGTGGGAGGCGAACGTCATGGCGACGATCGACGAGGTGCGGCTCCGTCGCGTGCCCGCCGGCGGCGCGGCGCGGTGCGACGTCGTGCACGACGTGCCCGCCGTGGTGTTCTCCACGGGCGGGTACACGGGCAACGTGTACCACGAGTTCAACGACGGGATCCTGCCGCTGTTCGTGACGTCGAACCACCTCCGCCGCCGCGTGGTGTTCGTCATCCTCGAGTACCACGACTGGTGGATGACCAAGTACGGCGACGTCGTGTCCCGCCTCTCGGCGTTCCCGCCGATCGACTTCACCGCCGACCGCCGCGTGCACTGCTTCCCGGAGGTGATCGCCGGCCTGCGCATCCACGGCGAGCTCACCGTCGATCCCGAGAAGACGCCGGAGGGCAAGAGCATCCGCCACTTCCGGACGCTCCTCGACGACGCCTACCGCGGCCGCATCCAGTACCTCGAGCGGCTCGAGCGCCGCGCCGCTCGCAGCCGCAAGCGCCGCGCCGCCGCGGCCAAGCCCACCACCACCTCCATCGCCCTGCCGATCATGGCGCCTCCGGCGAAGCAGGCCTCGCCGTCGCCGCCGGACAGGCCTCGTCTGGTGATCGTGTCGCGCACGGGGTCCCGCGTGATCGAGAACGAGGCGGACGTCGCCGCGCTCGCCGCGGACGTCGGCTTCGACGTGCGCGTGGTCCGCCCCGAGCGCACCACCGAGCTGTGCAAGATATACCGGGAGCTCAACGCCAGCGACGCCATGGTGGGCGTGCACGGCGCCGCCATGACCCACTTCCTCTTCATGCGCCCGGGCAAGGTGTTCGTCCAGGTCGTGCCGCTCGGCACCGACTGGGCCGCCGGCGCCTACTACGGCGAGCCGGCGGCGCGCCTCGGCCTCCGCTACGTCGGCTACAAGATCCTCCCCGAGGAGAGCTCCCTCTCCCGCGAGTACCCCACCGGCGACCCCGTGCTCACCGACCCCGCCGGCGTCGGCAAGCGCGGCTGGGACGTCACCAAGAAGGTCTACCTCGATCGCCAGAACGTCCGCCTCGACCTGCCACGCTTCAGGGAGGTGCTCGTCGGAGCTCACCGGCACTTGGTCGCCGGCAAGCGGCGGCGCCGGCAAAGAGAGAGCCAG
>gnl_Orysa_v7.0_LOC_Os01g31370.1
ATGGTGCAACACCATAGGGCCACCCTCCTGCTGCACCAGCAGCAGAGGAAAGGGGATGCGACGGCAGAGGAGGGGCAGCAGCTGGTGGCCGAGGAAGGAGCCGGCAAGATGAAGGAGCTCCGGCGCCGGCTCGTGGACTACGCGTGCCACCACCGGAAGCACGGCCACGACGCGCTGCTGCGGATGCTCGCGGGGTTCGCGCTTGTCTCCTGCCTGCTGCTGCTGCTGCCAGGGAGCCCTTTCTCAGCCGCGGTCGACGACCTGCTGCAGATGGGGAGGACGCGCCTGGACGACGAGACGCCGCCGCCGCCGCCGTGCGCGGCCGTGTCCAACGGCACCATCTGCTGCGACCGCACCGCCATGCGTACGGACGTGTGCATCATGCGCGGGGACGTCCGGACGGAGGCCGCTTCCAATTCTCTCTTCTTGCTCGTGCCGCCGCCGGACAATTCCACCGCCGCCGCTGGCCGGGACGAGCGCATCCGCCCTTACACCCGGAAGTGGGAGTCCAGCATCATGAGCACCATCGACGAGCTCCGGCTCCGTGCCGTGCCCGAGGGGGGTGCGGCGCCGGCTAGCTGCGACGTCCGGCACGACGTCCCAGCCGTCGTGTTCTCCACCGGCGGGTACACCGGCAATGTGTACCACGAGTTCAATGACGGCATAATCCCGCTCTACATCACCGCGCGCCAGTACAACAAGAAGGTGGTGTTCGTCATGCTCGAGTACCACGACTGGTGGATGACCAAGTACGGCCACATCGTCGAGCAGCTCTCCGATTACGCGCCTATCGACTTCACCAACGACCGCCGCACCCACTGCTTCCCGGAGGCCGTCGTTGGGCTGCGCATCCACGACGAGCTCGCCATCGACGCCGCACGAATGCCGGGCAACCGTACCATCCAGGACTTCCGTCGGATGCTCGACGACGCATACCGCGGCCGCATACAGATGATCATCGAGGAGGAGGAGAAGGCCGCGGCGGTGGCCTTGGGGACGCCGACCCAAGGCAGCATCAGGAAGAAGAGCGCGCTCAAGGACGACAAGCCACGACTGGTGATCGTGTCACGGAACGGGTCGCGCGCGATCGAGAACGAGGCCGAGCTGGTGCGTGCAGCTGCTGGCGCCGGGTTCCGCGTCGCCGTGCTCCAGCCTCGTCAGGATACGGAGCTCGCCAAGATGTACCGTGCTCTGAACGCATCGGACGTCATGGTGGGCGTGCACGGCGCGGCCATGACGCACTTCCTCTTCATGCGGCCGGGCTCCGTCTTCATCCAGGTCGTTCCGCTCGGCACCGACTGGGCCGCCGAGACATACTACGGCGAGCCGGCGCGGCGGCTCGGGCTGCGGTACATGCCGTACAAGATCAAGCCGGCGGAGAGCTCGCTGTACCGGCAGTACGCCAAGGATGACGCGGTGCTCACCGACCCGGACACCGTGAACGCCAAGGGGTGGCAGGTCACCAAGAAGGTTTACCTCGATGGCCAGAACGTGCGGCTGGACATGGTACGGTTCCGTCGCCGGCTGCGCGACGCGTACGACCACTGGGCGGAGCTGAGGAGGCGCCACAACGCGGACAGTACTGAGACGGAACAGCGGAAACCATGG
>gnl_Orysa_v7.0_LOC_Os05g32544.1
ATGCAGCAGGCGTCGTCGCATCAGCATCACTATCAGCACAGCGCCAAGCCTCCCGTGTCGCGGAGCTCGTCGTGGATCCGGAGGTCCCCGCCGCCGTCGCCGCCGCACAAGAAGCTGTGGGGAGGCGGCGGCGGCGGCGGCGGTGGGAGGAGCAGGTATGTGTGCCGCATCGTGCCGCTGCTCGTGCTCACCGTGTACAGCATCTTCACCGTCGTCCGCATCCCCAGCTCCTCCCTCGTCGTCTCCACCGCCGATTCAGAGCGCGTGGAGCGGCGGGAGGATGTGGAGGCGTTCAAGACGCACCTGCCGTCCAACCAGAACAACCTGGAGGCTCGCGAGGAGACTCGCTCTCCGGCGTCGCTCCCCTGCTCGGCGCTCATCAACGGTGAGGCGGGCGGCGGGCAGGCGGCGGCGGAGAGCGCGCTGTGCTGCGACCGGAGCCACTACCGGAGCGACGTGTGCTACCTCCGCGGCGACGTGCGCACGGACCCGTCCACCTCGTCGGTGCTCCTGTACAACGCCCCCCGCGGCAGCGCGCCGGAGAAGGTGCGGCCGTACACCCGCAAGTTCGAGGGCAGCATCATGAGCACCATCGACGAGGTCACCATCGTGCCGGTGGTCGACGCCGGCAGCGGCAGCAACGGCACCACCGCCGGCGACACCGGCAAGGACAGCCTGCGGCGGCGGTGCGACGTGCGGCACCCGCCGGGCGTGCCGGCGGTGGTGTTCTCGACGGGCGGGTACACCGGGAACGTGTACCATGAGTTCAGCGACGGGCTGATCCCGCTGTTCATCACGGCGCAGCGGTTCGCCGGCGAGGTGGTGTTCGTCGTCCTCGAGTACCACTACTGGTGGCTGGGCCGCTACGGCGCCGTCCTCGAGCGCCTCACCAACTACAAGGTGGTCGACTTCCGCTACGACCGCCGCGTCCACTGCTTCTCCGAGATGATCGTCGGCCTCCGCATCCACGGCGAGCTCGTCGTCGACCCCAAGCTCATGCCCAACGGCAAGGGCATCCAGGACTTCCAGGCGCTGCTCCACCAGGGGTACAGCCGGACGCCGTCGGCGACCGCCGCGGCGGCGGCGGCGCAGCCGCCGGTGCCACTCGCGCTCGCGGCGCCACCGTCGCGGCCGTGCCTCCGGCCGGACGACCACGCGAAGGTCGCCAAGCCGAAGCTGGTCATCTTCATCCGGAAGCAGAACCGCGTCCTCCTCAACCTGCCCCACATCGTCACCGCCTGCCGCCGCGCCGGGTTCGCGCCGCACGTCATGAACCTGCGCCGCCAGACCCCTCTGCCCGCCATCCACGCCGCGCTCTCCTCCGCCGACGCCATGGTCGCCGTGCACGGCGCCGCGGTGACGCACTTCCTCTTCATGCGGCCCGGGTCGGTGCTCCTCCAGATCGTGCCCGTGGGGCTCGACTGGGCCGCCGACGCGTTCTACGGCAAGCCGGCGCAGCAGCTCGGCCTCGGGTACCTCGAGTACAAGGTGGCGCCCGAGGAGAGCTCGCTCGCCGCCGAGTACGGCGTCAACAGCACCGTCGTGCGCGACCCCTCCGTGATCAGCAGCCGCGGGTGGTGGGAGATGAAGAAGGTGTACATGGACCGGCAGAACGTCACTGTGAACATCAAAAGGTTCGGCGAGCTGCTCCGGTCGGCGAGGCTGCACCTCAAGAACGCCACCGCCTGCGGCAAGGCCGCCTCGGCGGCGACGACGACCGCGGCGAGTGCAACTAGTTGGAGT
>gnl_Phavu_v2.1_Phvul.001G130200.1
ATGGTACACTATCACCGCTCCCATCAACCCAGAAAGCCTAATGCAGACCCCACCAGAGATGAAGACTCACACACCATCATTACCTTGGATTGCTCAAGCTCTGCCTACTACAAGAGAACCAGGCCAAAGCTCTTGTCTTTCCTCCTACTCATCACCTTTCTCTCTTGCTGCTACGTCTTCGCACCTTTTTTCCTTCCCACCTCCTTCTCCTTCTCTCTCTTGTACTCTCCTGTTTTTGGAAATGATGGGAACTCAGATGGGGTTGATGTAAATGATTCTACTTGCTCTTCTGTTTCTGCTGGAACTATTTGCTGTGATAGAAGTGGTTTTCGTTCTGATGTCTGTGTGATGAAAGGTGATATAAGAACACACTCTGCTTCCTCTTCGATCTTACTCTACAATCCAAGGAGCGCTGATAATGTTTCTGCTGAGGAGGAACTCCAGCATGAAAAGATCAAGCCATATACTCGAAAATGGGAGACAAGTGTTATGAACACCATCGATGAATTAAGCCTTGTCTCAAAGAAAGTAAATGATGTTGGTGGTTGTGATGTCCATCACGATGTTCCGGCAGTGTTCTTCTCTAATGGGGGCTACACCGGCAATGTTTATCATGAATTCAATGATGGAATCATACCCTTATACATTACTTCACAGCATTTCAATAAGAAGGTAGTGTTTGTGATTCTTGAATATCATAATTGGTGGATCATGAAGTACGGGGACATTCTTTCTCAGCTGTCTGATTTTCCACCAATTGATTTTAGAGGAGACAATAGAACTCATTGCTTCCCAGAAGCCATAGTTGGTCTCAGAATCCATGATGAGCTAACTGTGGATTCTGCGTTGATGAGGGGTAACAAGAGCATTGTTGATTTTAGAAACCTTTTGGATCAAGCTTATTGGCCTAGGATTAGGGGTTTGATTCAGAAGGAGGAAAGAATAGCACAAGAAAAATCAAGAGAACAAGACTCTTCATCTCAATCATCAGAAACCTCTGAACAACAGTATATTAAGCAACAAGTGCAAGAAAATCCAAGGAAGAAACCAAAGTTGGTTATTCTCTCTAGAAGTGGGTCAAGAGCCATAACCAATGAGAATTTGTTGGTGAAGATGGCGAAGGAAATTGGGTTTATGGTGGAAATTTTGAAACCAGGCAGAACAACAGAATTGGCCAAGATTTATAGGACTCTTAATGCAAGTGATGTCATGATTGGTGTTCATGGAGCAGCTATGACTCATTTTATGTTTTTGAGACCTGGCTCTGTGTTTATTCAAGTGGTTCCTCTTGGAACCACATGGGCAGCAGAAACTTATTACGGGGAACCTGCAAGGAAGCTTGGCTTGAAATACACTGGCTATCAAATTCATCCTAGAGAGAGCACTTTGTATGAGAAATATGATAAAAATGATCCTATTCTAAGAGACCCTACAAGCATTAACAAGAAGGGGTGGGAATACACAAAGAAGATCTATCTTGACAGCCAAAATGTCATATTAGACCTCGGAAGATTCAGAAAAAGGTTGCATCGAGCTTATGAGTATACACTCTCCAAATCAAAACTCAATCTTCAGCACCAACCAATG
>gnl_Phypa_v3.3_Pp3c10_25730V3.1
ATGAGAGGCAGGATAGCTGGATGGAGCGGTGGGACAGGAGGCCGTTGGCGGATGATGAGCAAGCGAAGTTCGTTGCTCACAAAACAGCTTGTATTATTGATTGTGCTTGTGCTGTTTCTCATCACCATTGTCGGGCACCACCGCGACGCTTTTATTAACGCACGTTTGGAGACAAGCCATCAGGCTCAATTTCTGGGGCTGATCGAGGGAGACCATGAGCTTTTCTGGTGCGATCGGTCGCAATTTCGGACGGATATTTGCAACATGAAAGGAGATATTCGAATGCTCACGTTTAACGGCAACAAACCCATCGTTCTGTACGCCAAGGACCCCGCCACATCGTCAGTGACGGAGATCGTTAAACCCTACACACGCAAGTGGGAGAAGAGCTGCATGGACACGGTGCACGAGGTAACGCTCCGAATTGTGCCAGCCAACTCCCAAACCGATAAAACACCTTGCGATGTCCACCACAAGGTCCCCGGCGTCGTGTTCAGCACCAGTGGCTACACAGGAAACTTGTTCCACGAGTTCAACGACGGCCTCATCCCACTCTTCATCACCAGCCAGCACTTGAAGGGCGAAGTCGTGTTCATCATCACTGAATTTCACAATTGGTGGCTCACGAAGTATTTCGAAGTGCTGCAACAATTGTCCCAGTATGAGATCATTAGCTTTGAGAATGACACTCGCGTACATTGCTTCCCCGAACTTGAAGTTGGGCTCCACATCCATGACGATCTCACAGTGGACCCCAACCGCATGCCAAATCACGAATCAATCCGCGACTTCAGGAAATTACTGGATCGTGGGTACGAAAACGCCTTGAGATTTGACTCTCCCATTCCCGATGTTTCAAAGCCTAAGTTGAGCATCATCGTGCGCAATGGCACGCGTAAGTTTCTAAACTTGGGTGACATTGTGACGACGGCTGAGGAGCTTGGCTTCAATGTCTCGCTACTAAGCCCCGATCCCACCATGGAGCTGAAGCGTCTCTTCCAGTTGCTCAACAGCACCGACGTGCTGATGGGCGTGCACGGTGCCGCCATGACGCACTTTTTATTCATGAAACCCGGCAAGGTATTAATCCAAGTGATTCCGCTAGGCATCGACTGGGCTTCGACCACGTACTATGGCAAGCCCACAAAGAAGATGGGATTACACTACCTCCCCTACAAAATTCTCCCCTCGGAGAGCTCCCTGAGTAGGCAGTATAATGCAAGTGATCCCATTTTGGTCAATCCTGACGAGATTTTTAATCAACAAGGCTGGTGGACCATGAAAAAAATATTTCTAGAGGGCCAGGATGTGCGTCCTTCACTGACTCGTATGCGCAAGATTTTCATGAGGGCGCTTAAAAAGCTGAAACGACCAGTGACGCCGCCACAATCTAGTCGCACAGCCACCAAAGGCGGTTTAATAGAT
>gnl_Phypa_v3.3_Pp3c5_5440V3.1
ATGCGGACGAAGACGGTAGATGGATGGCAGCGCAAGGACCATTTCCGCTTGAGCGTAATGAAGACTATGAAGAATCTGCGTCAAGCGCGTCCGGGGATGATTTTTGGCATGATTTTGCTCACGGGATTAGTATTGATTCACCTGCACCTGCACCTTCGACAAGATTCCTCACAGGCTAGCGAAAACACCGTCAGTGGATACCTGCCAGGCACGGTACGAGACGATCAGATATTTCAGTGCGATCGATCACAATGGCGGACGGACATCTGCAACTTGCGCGGTGACGTTCAACTAGAGATCTGTAACGGCACGAAGGCGTTTGTCCTGTACGCGAATCAAGCTGTCGAAACCACGCAACTTGTTAGGAAGGAGACGACGAAGCCATACTCGCGGAAATGGGAGGAAGATTCGATGAGTTCCGTCAATGAAGTCACGCTGCTCAGGATGCCAGCCTTATCACTTGCAGCTCAAGCCACTAGGCGCCCGTGCGATGTCCGTCACAAGGTGCCGGGCATCGTCTTCAGCACCGCAGGCTACACTGGCAATCTTTACCACGAGTTTAACGACGGCATAATTCCCTTATTTATAACCAGCCAACACCTGCGTCGGGAAGCCGTGCTCATTATTTCGAGCTTTCACAATTGGTGGTATTCGAAATACCGAGAAGTGATAGAACAGATCACCAAATATGAGATCATCGATCTAGAGCGGGACGAACGAGTTCATTGCTTTCCGGAGATCGAAACTGGCTTGCACATCCACGGTGAGTTAAGCATCGACGCAAATCGAATGCCTCTCAAGGAAGGCATTCAAGAGTTCCGTGACATGCTCAATCGAGCCTACAAGCCCGGACCAGAGGATGAACACAAGATTAGAGCTAGATTAAAAAACAAGATAAATCCGCGCTTAACCATCATTGTACGACAAGGGACCAGGAAGCTGCTGAACCTGGACGACGTGATTCACCTGGCGGAGCGCATCGGGTTTAAGGTCCATCTGTTAACGCCGGACCCCACCATGGAGCTGAAGAAGATCTTCTGGTTGCTCAACAACACAGATGTGCTGCTGGGCGTTCATGGGGCCGCCATGACCCACTTTCTATTCATGCGCCCGGGGAGCGTGTTCATCCAGATCGTCCCGCTCGGCACGGACTGGGCCGCGAATGAGTACTTCGGAGAGCCGGTGAGCAAACTGGGGCTCAAGTACATGCCCTACAAGATCCAACCTGATGAGAGCTCTCTCAGTGACATATACAACGCCACGGATCCTGTCTTAGTCGATCCTGATCGCATCACGCAAAGAGGGTGGGGCGATCTGAAGAAGATCTACCTGGAGGCACAAGATGTGCGTCCATCGCTGCATCGCCTGCGGCAAGTTCTGCAACAAGCGAAGCAGGATTGCAGACCTTTGTCTCACGAGAACAACACATCCAGGAAGAGTAGATTCATGAAACAC
>gnl_Pinta_v2.0_PITA_000020384-RA
ATGAAAAATCCAGCATTTCCTGTTTCAGATCATGACCTCGGAGGAGAAGAAACCAGTTATAGAGATGTCACTTTGCAAACTCGCATAGTTCTCCCAAATCATCGACTAGCAATGAAGGAAAAGGCCTTCATGCCAAAATCCAACACACAACCCAACAGTGTGAGATGCTCTGCACTTATCGACGGTGTAGGTGCAGAAAAAAATTATGAAATTGGGAGTAATACCGGAGAAATTATGTGCTGCGATAGGTCACACTTTCGCACAGACATATGTTATTTGAGAGGGGATGTGCGTACCCACTCTCAATCTTCCTCTGTTTTCCTTTACTCTCATCATAATCAAACGACTAGAGAGGAGAAAATCAGGCCATATACACGCAAATGGGAGGGCAGTATTATGAGCACGATTGACGAAGTCACTCTTAAATTACTGAGTCCGACTGATGACAATTCGTGCCAAGTGCAGCACTCGGTGCCTGCGCTGGTTTTCTCCACTGGAGGATACACCGGAAATGTTTACCATGAGTTCAACGACGGTTTATTGCCTCTCTATATAACTTCACAACATCTGCAGGGGGAAGTTGTGTTCATCATTCTTGAATACCATGAGTGGTGGATGACGAAATACCAGGACCTTGTGAAGCAGCTGAGCAGGTACCCAGTTATTGATTTCCGGAAGGATAAGAGAGTCCATTGTTTTCCAGAGATGATAGTGGGGATGAAGATACATGACGAGTTGAGTGTGGATCCATTTCTCATGAAGGATGGTAAGACAATTGGGGACTTTCAGTCGCTTCTCAGCCAGGCGTATACTTCCAATAGATTGCCAAATTGGGTTAACGAAACCTCCACTGTTCCTCTTCATGGGTTAAAGCCCAAATTGGTAATAATATCTAGGCAGAAATCGAGAGTGATGCTGAACCAGAAGGAAATAACAAGATTAGCTCAGAAAATAGGGTTCCAAGTGGAAGTGTTAAATCCCAAACGAACTACAGCGATGGCAGAGTTATTCAGAGCTTTGAATTCATGCGATGTTATGCTGGGTGTCCACGGTGCTGCCATGACACACTTTCTGTTGATGAGGCCTGGTTCTGTTTTTATACAAATAGTGCCTTTGGGTACAGACTGGGCTGCTGCTACTTATTATGGACAGCCGGCCATGAAATTGGGAGTGAAATATATAGAGTACAAAATTGTTGCAGAGGAGAGTACTCTGTATGGAAGATATGAGAGGAATGATCCTGTTCTTACAGACCCAGAATCCATAAACCGAAAGGGATGGTGGGAGACGAAAAAGGTGTATCTGGATGGACAAAACGTAAGAGTGTCATTGAAACGTTTGAAAAGGTACCTTGTTAGTGCGTATGCCTATTCTCTCTCCCGCTCACACAGTGGAGCAGACACGGGAAATTTGCATAAAAAT
>gnl_Pinta_v2.0_PITA_000014513-RA
ATGCAATCTGCTGTGATGGGCATTAAGAAATCGAAGTCCAATTTTAAGTTAATTCTGGTTTTGCTCTTCCTGGTATTCGGCTGGATGAGTTGGATTAGTCCAATAATCGAGCTATATGGCCGCGGCGAGGAAACGCTCTCCACAGAACTAAGTTTGCAAACTCGTATCGTTCTCCCAAATCATCCATTAAAAATCAAGAAAGACACCTTCGAGCCAAAATCAAACCTGCAACCGAGCAGTGAGGGCTGTTCTTCTTTCATTGACGGTGTAGGTGTAGAAAAAGATTATGAAATTGTGAGTAATACCGGGGAAATTCTGTGCTGCGATAGGTCACACTTTCGGACAGACATCTGTTATTTGAGCGGGGATGTGCGAACTCACTCCCAATATTCCTCTGTTTTCCTGTACAGCCAAAATAACAACACTACCAGGGAGGAGAAAATCAGACCTTATACTCGCAAATGGGAGAGCAGTATCATGAACACGATTGATGAAGTCACTCTCAGAATACTGAGCCGGACAGATCATGAGAGCGAGCAACAAAATTTGTGCCAAGTGCAGCACTCGGTGCCTGCAGTGGTGTTCTCCACTGGAGGGTACACAGGAAATGTTTACCATGAATTCAACGACGGTTTATTGCCTCTCTATATAACTTCACAACATCTGCAGGGGGAAGTTGTGTTCATCATTCTTGAATACCATGAGTGGTGGATGATGAAATACCAAGATCTTGTGAAGCAGCTGAGCAAATACCCAGTTATTGATTTCAGGAGGGATAAGAGAGTCCATTGTTTTCCAGAGATGATTGTGGGGTTGAAGATTCATGACGATTTAACGGTTGATTCATCGCTCATGAAAGATGGTAGGACCATTAGGGACTTTCAGTCACTCCTTGACAAGGCATATGCTCCTCCTAGATTAAGCCCTACGGCTGGATTTACAAACTTGATTAACGAAACCTCTACTGTTCCTCTTTATGGATTAAACAGTAATTCTGCGTCTATGAACTTTAGCAACGTTTTAATGCCCACTTCTTTGAAGCCCAAATTGGTGATAATTTCTAGGGGGAAATCGAGAGTAATGCTGAACCAGAAGGGAATAGTGAAATTGGCTGAGAAAATAGGGTTCCAAGTGGAAGTTTTAAATCCCAAATCAACAACAGAAATGGCAGAGATGTTCAGAGTTTTGAATTCCTGTGATGTTATGCTGGGAGTCCACGGTGCTGCCATGACACATTTTTTGTTGATGAGGCCTGGTTCCGTGTTTATACAGATAGTGCCTTTGGGTACAGACTGGGCTGCTGCTACTTATTATAGACAGCCAGCCATGAAATTGGGAGTGAAATATATAGAGTACAAAATTGTTGCAGAGGAGAGTTCTCTGTATGGAAGATATGAGAGGAATGATCCTGTTCTTACAGACCCGGACTCCATAAACAGACAGGGATGGTGGGAGACGAAAAAGGTGTATCTGGATGGACAAAACGTAAGAGTGTCGTTGAAACGTTTCAAAAAGTACCTTGTCAGCGCGTATGCGTATTCACTGCCCAGCGCACACCCAGGAACACACGTGGGGAATTCGCACTCGAGTTCA
>gnl_Pinta_v2.0_PITA_000066100-RA
ATGTTTGATGGTGCTAAGCTTGGTTTGGTCACAGTTTTGCAAATAGCTCGCAAAATTCTAGGATACATAGGGAATTTGTATCATGAGTTCAATAATGGGATTATTCCTATGTATATAACAACACAAAATTTAGAAGAGGAGGTTTTTGTTATTATTGTTAACTGCCATAGCTACTGGTTAATCAAGTATGATGAAATTTTGAAGCAACTGACAAAATACACAGTCATCAATTTTGAAAATGAAACTATAGTTCACTGCTTTTCAGAGGTCATAGTTGGCATGTTTATTCATGGTGATCTGATGATTGATCCCTCTTTAGTGGTCCACAATAAAATTATACTTGACCTCAGAGCTTTTTTCAATCGTGCTTGCACACCTCACTGGTTTGTCCCTGAACCAAGTTCAGATCAGCCTCGCCTTGTAATACCTGTTCCTAAAGGAAACAGGGTAATCTTGAACCTGAAAGAGGTGGTTGGATTAGCTGAGCAACTAGGGTTTAATGTTATAGTATGGAAGCCATTGTGTACCACTGAATTGAAAACAACTTATGATTTTCTGAATTCCAGCCACGTCATTCCTCTTGGGACTGAGTGGGCTTCTGACAAGGATTTTTGTGAACCAGCAAAAAGGATGGGCATGGCCAACCAACCTAGGTTTGATCCTAATTTTGGCATTTCTGCCACG
>gnl_Pinta_v2.0_PITA_000083263-RA
ATGAAGAAACCTGTGTCATCCAAGCGATTTCTACTGGCGGCGACAATTGTAGCCATTGGCTTCGTCATCTTCTTTGGCCAGCAATCTGCTCTTCCTTCACATTTTGAATACATAAATGCGAAGGCAACGAAGCCGGATGTCCAGCCTCTTGCAGTGCTGGGCACTGTAGAAGAGCCTCAAGAAATCCAGAATTCATCCATGAATCATAAGCACTCTACCGCAAATCCAATAGATTCTTTCCCCGCAGGTAATAAAAGTGTGGTGCATATGGTAACATCCGAAAGAATTAAGATTCCAGGGGCATATAAATATGGCGAAGGAATTGTATGTGATCGCTCCCATTCTCGAACTGACATTTGCTTCGCATTTGGTCATGTTCAGATGAATGCGACTTCGAGTCTTTTCATGCTGAATGCTTATAATGAGAATAACAGTGGAATAGAAGAGAAAATAAGGCCTTATACACGCAAATGGGAAAATGATGTTATGAATTTGGTAAATGAGGTAACTTTGAAGAGTAAACTTGTGCAAAATAATTCCGTGTTGAACTGTGATGTTAAGCATGAAGTCCCAGCTATTGTGTTTAGTACTGGAGGATACACAGGAAATGTGTACCATGAGTTCAACGACGGCATTATTCCCCTCTACATCACATTGCAGCATCTGAAAAGAGAAGTTGTACTTGTTAATGTTGATTGTCGCAACTGGTGGCTAACCAAGTATGATGAAGTGCTAAATCAACTGACCAAATACAGGGTTATCAATTTCGAGAATGAAACAATGATACACTGCTTTCCCGAGGTCACGGTGGGTGTATTTATTCATGATGAAATGACAATTGATCCCTCTCTAATGCCAAACAACGAAACTATACTCGACTTTAGAGCATTACTTGATAAGGCTTACAGACCAGGCTATCGACTGCCTGAGAAAAATCCTAGTGGGACTAAAAGGCCCGCTCTCGTTATTCTTGTTCGTGATGGAAGCAGAGTGATACTGAACCTTCAACAACTTGTGAAACTGGCTAAGCAATTAGGATTCAATGTCACATTATGGAAGCCGCTTCCAACTACTGAGCTGAAGGCAACATACAGACTCCTGAATTCAAGCCATGTTTTAATGGGAGTACATGGAGCAGCATTGACACATTTCCTCTTTATGCGTCCAAGCACTGTGTTCATTCAGATCATTCCTCTGGGTACTGATTGGGCTTCTCGCAACTACTATGGTGATCCTGCACAGAAGATGGGTCTTCAGTACATTGGTTATAAGATAGGTATAAATGAAAGTACTCTAAGTGACCAATACAGAGAGAATGACACAGTACTGATGAATCCAACAGAAATAGTCAGGCAAGGGTGGTCAGCAACAAAACAGATATACTTGGAATCACAAGATGTCCGTATTGATTTGCATCGATTCAAGGATACTCTTATGGATGCTAAGAGAAGAGCAATTAGATTCATTCGGCAACAGTACAGGAAAGGGCATAATGGA
>gnl_Pinta_v2.0_PITA_000035505-RA
ATGACTAATCGAACTAATGTTCCAGGGCTAGAGGATAAGGGAACAGGGCATAGAACTGATGGCCGCAGCGAGGAGATGGTTTACAGAGATGTATCTTTGCGAACTCGAATCGCTCTCCCAAACCAGAAGCCATCGAAAATCCAGAAAGAGGCCTTCCAGTCAAGATCGAACCCTCAACACAGCAGTGTGAGATGTTCTTCTCTCATAGATGGTGTAGGTGTAAACAAAGTTAATAAAACTCAAAGGTATGGCAACGAGATTCTGTGCTGCGATCGTTCACACTTGAGGACAGACTTATGTTATTTGAGCGGGGATGTGCGAACCCACTCTCAATCTTCCTCTGTTTTCCTTTATTCCCATGAGAATAAAACTACTGGAGAGGAGAAAATCAGGCCATATACGCGCAAATGGGAGAGCAGTGTTATGAGCACGATTGATGAAGTCACTCTCAGAATACTGAGCCAGAGAGATAATGACAGTGAGCAACAAAATTCGTGCCAAGTGCAGCACTCGGTGCCTGCAGTGGTATTCTCAACTGGAGGGTACACAGGAAACGTTTACCATGAATTCAACGATGGTTTGTTGCCTCTCTATATAACTTCACAACATCTTCAAGGGGAAGTTGTTTTCATCATTCTTGAATACCATGAGTGGTGGATGATGAAATACCAAGATATTGTGAAGCAGCTGAGCAAGTACCCAGTTCTTGATTTCAGGGGAGATAAAAAAGTTCATTGTTTTCCAGAGATGATAGTGGGGATGAAGATACATGACGAGTTAACTGTGAATTCATCGCTCATGAAAGATGGTAAGACCATCAGGGACTTTCAGTCGCTCCTTGCCAAGGCATATGCTCCCCCTAAATTAAACCCCATGGCTGAATTTACAAACTTGACCAACGAAACCTCTACTGTTCCTCTTTATGGATTAAACAGTACTTCTGCATCTATGAACATTAGCAACGTTTTAATGCCCAGCTCTTTGAAGCCCAAATTGGTAATAATTTCTCGGCCGAAATCGAGAGTTATGCTAAACCAGAATGAAATTGTGCTATTGGCGGAGAAAATTGGGTTCCAAGTGGAAATTTTAAATCCCAAACCAACCACAGAAATGGTAGAGATGTTCAGAATTTTGAATTCATGTGATGTTATGCTGGGTGTACACGGTGCTGCCATGACACATTTTTTGTTGATGAGACCTGGTTCTATAGTGCCTTTGGGTACAGACTGGGCTGCTGCTACTTATTACGGAGAGCCCGCCATGAAATTGGGACTGAAATATATAGAGTACAAAATCGTTCCAGAGGAGAGCTCTCTGTATGAAAGCTATGAGAGAAACGATCCTGTTCTTACAGACCCGGATTCCATAAACAGGCAGGGATGGTGGGAGACAAAGAAGGTGTATCTGGATGGACAGAACGTAAGACCGTCGTTGAAACGTCTAAAGAAGCGGCTTGTCAGTGCGTTTACCTATTCTCTCTCCACTGCACACGCAAGAACAGAAATGGGAAATTTGCAAAAAAAA
>gnl_Poptr_v3.0_Potri.010G162100.1
ATGTTGAAGAAGGGAATTTCTAAAACTACAATTGTGTTCCTCGTGTTGATGGTATTATTCTTCACTTCCCAGATAAACCTCTCATTGCTCTCAAGATCAAATGTATCCGAGGCTTCTTCAATACCCAAGAGTAGACCAGGTAATGTGAATAGGACACGAGAAGACAGGCCAACACGGTCACCTCCCCATTCACTCTCAGAGGTCAAGAGACCAATCACATGCGATTGCTCTCACAATGACTATGATTTGTGGTTTATCAACGGTCCTACGCTTTTGGATCCATCCACTTCAACATTCTTCACAACGGGCCCCACTATCTCGACATCACCAGACTTCGCAGTAAAATTTCGTCCTTACCCTCGGAAGACGGATGAAAGGGCCAGGTCTAAAGTCAACGAACTAACACTCACCTCAGCTCCACCAAGATCCTCCTGTGGAATCACACATTCTAGTCCAGCCATAGTATTCAGCACGGGCGGGTACACAGGAAACTTCTACCATCAGTTCAATGATGGGCTCCTTGCTCTCTACATCACCATCAACTCTCTCTCTCTAAATCGAGATGTCATCCTAACGGTCACCAATTGGAGTGACTGGTGGGCCCAGAAATATGCTGATCTCCTGCATCGATTCACCAAGCACCCCATCATCAACATGGACAATCAGACCAGGACACATTGCTTCCCATCAGCAATCGTAGGGCTAATGACGCACGGTCCCTTGGCTGTGGATCCCACGCTAACCCAGCATAAAACACTCCTTGATTTCCATGCACTCCTAGAAAGTACATACAGTCCACGAGGTAAACATGTTTCAACGCTTAAATCGAAGGGTGCTAGGCCACAACTTGTTTTGGTGAATAGAAAAAATGGTGTTGGTCGTGAGATCCTGAATTTAAAAGAAGCTCTCAAGGCAATCGAAGAGGTCGGATTTAAAGCAATTGTGTTCGAGCCGAAACGAAATGGTACAGTGGGTGACACATACAGGCTACTCCATGGAAGCCATGCAATGCTAGCAGTACACGGTGCTGCAATGACACATTTGTTGTTTCTCAGAGTAGGAATGGTGCTAGGTGAAATAGTGCCAATCGGAACAGATTGGCTTGCTAAGACATTTTATGAGAAGCCGGCTAGAGTTTTGGGATTAGAGTACATGAAATATAAGATTGAAGTCAATGAAAGTAGCCTGGCAGAAAAGTACGGGGCTAACGATTTGGTGCTAAAGAACCCTCAAGCTTTTGTTAACGGAGATTGGCCAAAAGCAAAGGTGTATATGAAGACCCAAAATGTGAAGCTTGACATGGTTAGGTTTCGGAAATACTTAAAGGAGGTTTTTGTGAAAGCCAAAAGATTCATGGACAAGGAAGGC
>gnl_Poptr_v3.0_Potri.010G162200.1
ATGGACAACCACCGAAATTCTGAACTGAATATGTATGAGAAAATATTGGCGAGATGGCCAAGTAAAGACCCAACACCGCCGTCTCCGCAATCACCGCTTCCTCGACCTAATCAAATCAACTGCGACCGATCTCACCGATTCTACGATCTTTGCACAATCAACGGCCCAACTGTTCTGGACCCTGTAAACTCCACACTCTACCTTTCGGCCCCCACAAACTCAACAACCGTGGAGAAGATTAGGCCTTACCCAAGGAAGTGGGAAAAGCCGATAATGGCGGGAATACAAGAGTTCACTCTAATTTCAAACTCAAAAAGCCCATTATGTCAAGCACAGCACAAGCTTCCGGCAATCGTATTCAGTGCGGCGGGTTACACTGGAAACTTCTTTCATGATTTCAACGATGGGTTCATCCCCCTCTTCATCACTGTTAATTCGGTTTTCCCCGACAATCAAGATTTCATCCTCGTGATATCACAAGCTCAGAATTGGTGGATTAGCAAGTATGGAGATTTGCTACACACCTATAGCAAGCACCCTGTTATAATTCCTGAAAACGAGACCTCCACCCATTGTTTCCCTTCTGCCACTTTAGGCCTCATATCACATGGATTTATGACCATAGACCCTAAATTAATGCCAAATTCACAAGCGTTAACCCATTTTCATGCCTTCTTAGATAAAGCCTATAACCATGGCCAAAATCATCCCTGGAAGTCCAATCCACCAAAACCGAGGGCACGACTGGTGCTGGCGACTCGAAACGGAGGTGTTGGGCGTGTGATTTCAAACCAAAACGAAGTGAAACATTTAGCAGAAGAAATTGGTTTTGATGTGATTATCTTTGAGCCTATACCTCAAACCCCGTTGCAACAAGCTTATGCACTGATAAACTCAAGTCATGCAATGGTTGGGGTACACGGTGCCGGACTTACGCATTCATTGTTTCTTCGGCCGGGCGTGGTATTCATGCAAGTGGTGCCGATAGGAGCTGATTGGCTGGCAGAGGTGTGCTTCGCAAATTCAGCCAGGGCTATGGGATTAGAGTACTTGGAGTACCGGATTGGAGCGGAGGAGAGTAGTTTGATAGACAAGTACGGTAAGAATAGCTTACTGATAAAGGACCCGGCGACTTTCCGAGGTCAAAATTGGTCGAGTGCAACAATGGACATATATTTGAAGGAACAAAATGTAAAAATAGATTTGATTCGGTTTAGGGAATATCTGAAGGAAGCATATAAGAAGGCCAAAGAGTTCATGGAAAAGGAGGGGGTTAGC
>gnl_Poptr_v3.0_Potri.006G048500.1
ATGGTGCAGTACTTTAGGTATCATCAGTTAAAGAAGGGTGAGCATCATCATGCTGGGGAGGATGAGATGCTATCTTTGATGAGTGCAACAAGCTCTGGTTATTTCAGGAGATCAAGGCCTAAGCTTTTTTCTCTTCTCATCCTTTCTCTTCTCTCTTGCTGTCTTATTTTAGGTGCTCACTTGTTTTGCTCTCCCTCTGCCTTTTCTCTCTTGTATTCTTTTGGTGTAGAGAGTGATGGGGTTGCTGCTAATGTAAATGCAAAAGCTTCTCTGTGTTCTTCGATTTCTAATGGAACCATATGCTGTGACCGGAGCAGTACTCGTTCGGATGTCTGTGTTATGAAAGGGGATGTAAGGACAAACTCTGCCTCTTCTTCAATCTTCCTCTACACCTCAAAAAGTACCGATGCTGTGATAAAAAATGTTTCGAGTTCAGTTGATAAAGATGAGGAACTCCAACACGAAAAGGTCAAACCATACACCAGAAAATGGGAAACGAGTGTGATGGACACAATTGATGAATTAGATCTTATTGTGAAGACAGAAAATTTTAGGAATAACCATCATTGTGATGTCAAGCATGATGTACCGGCAGTGTTCTTTTCGACTGGAGGCTACACTGGTAATGTTTATCATGAATTCAATGATGGGCTTTTGCCTTTGTACATTACATCACAGCATTTCAATAAGAAGGTTGTGTTTGTAATTCTTGAGTATCATGATTGGTGGATAATGAAGTATGGAGATATTCTTTCACATCTTTCGGATTATCCTGCAATTGATTTTAGTGGAGACAAGAGAACTCATTGCTTTCCTGAAGCCATTGTCGGTCTTAGAATCCACGACGAGCTCACAGTGGATCCTTCGCTGATGCAAGGGAATAAAAGCGTTGTTGATTTTCGCAATGTTCTAGACCGAGCATACTTGCCTCGAGTTCAAAGTTTGCTTAAAGAAGATGAACGGCTAGCTCAAGAAAAGCTAAAACAGAAAGTGCATTCATCATCATCGGAGATCAGAAAGGAAGTGCAAGATGCAACCTTGAAGAGACCTAAGCTGGTCATATTATCTAGAAATGGCTCTAGAGCTATAACGAATGAGGATTTATTGGTGAAGATGGCTGAAGAAATTGGATTCCGAGTTGAAGTAGTGAGGCCTGAACGAACAACAGAACTAGCCAGGATTTATGGGGCACTTAATTCAAGTGAAGTTATGATAGGTGTCCATGGCGCTGCCATGACTCATTTTCTGTTTATGAGGCCTGGCTCTGTTTTTATCCAAGTCATCCCTCTGGGAACAGAATGGGCAGCCGACGCTTATTACGGGGAACCTGCAAGGAAGCTTGGTTTAAAGTATATTGGCTACCAAATTCTTCCGAGAGAGAGTTCGTTGTATGACAAATATGATAGGAACGATCCTGTTCTTCGAGATCCCGAAAGTGTGTCCGAAAAGGGATGGCAATACACAAAGTCGATCTATCTTGACAACCAAAATGTGAGGCTAAACCTTGGAAGATTTCAAAAGAGGTTACTTCGTGCTTACAGTTACACTATCGCAAAAATGAACCGCAGATCTCATCTC
>gnl_Poptr_v3.0_Potri.016G057000.1
ATGGTGCACTCCTATAGATATCATGATCAGTTAAAAAAAGGTGATCGTCAACATGTTGAAGAAGAGGAGGTGCTGTTGTCATCTTTGATGTGTGCAGCAAGCTCGGGTTATTTCAATAGGACAAGGCCCAAGCTTTTCTCTCTTGTCATTCTTTCTCTTCTCTCTTGCTGTCTTATTTTATCTCCTCCCTTGTTTTGCTCTTCCTCTACTTCCTCTCTTTCGTATTCTTTTGATGTAGAAAGTGATGGGGTTGCTACTAATGTAAATGCAAAAGCTTATTTGTGCTCTTCGATTTCTAATGGAACCATATGTTGTGACCGAAGCAGTATGCGTTCTGATGTCTGTGTTATGAAAGGGGATGTAAGAACACATTCTGCCTCTTCTTCGATCTTCCTCTTCACCTCAAGAAATAACAATTCTGTGATGAACAAGGTTTCGAGTTTAGTTGATAAAGATGAGGAACTCCATCATGAAAAGATCAAACCATACACTCGAAAATGGGAAACGAGTGTGATGGACTCAATTGATGAATTAGGCCTTATTGCAAAGACAGAGAATTCTAGAATTAACCATCATTGCGATGTCATGCATGATGTACCGGCAGTGTTCTTTTCGACTGGAGGCTACACCGGTAATGTTTATCATGAATTCAATGATGGGATTTTGCCTTTGTACATTACATCACAGCATTTCAAGAAGAAGGTTGTGTTTGTTATTCTCGATTATCATAATTGGTGGATCATGAAGTATGGAAACATTCTTTCACTTCTTTCGGATTATCCTGCCATTGATTTTAGTGGAGACAAGAAAACCCATTGCTTTCCTGAAGCTATTGCTGGTCTTAGAATCCATGATGAGCTCACAGTGGATCCTTCACTGATGCAGGAGAATAAAAGCATTGTTGATTTTCGCAATTTTCTAGACCGAGCTTACTGGCCTCGAATTAAAAGTATGATTAAAGGAGAAGAACGAGGAGCTCAAAAAAAACTTGAACTGAAAGCTCATTCATCAAAAAAAAACCTAAAGCAAGTGCATGAAGCCACCTTGAAGAAACCTAAACTGGTAATTTTATCTCGAAATGGATCTAGAGCTATAACTAATGAGAATTTATTGGTGAAGATGGCTGAAGAAATCGGATTTCGAGTTGAAGTGATGAGGCCTGAACCAACGACAGAACTGGCCAGGATATATCGCGCACTTAATTCAAGTGAAGTTATGATTGGTGTCCATGGTGCTGCCATGACTCATTTTCTGTTTATGAAGCCTGGCTCTGTTTTTATCCAAGTTATTCCTCTAGGAACAGAATGGGCAGCCGATGCTTATTATGGTGAGCCTGCAAGGAAGCTTGGTTTAAAGTATATTGGCTACCAAATTCTTCCAAGAGAGAGTTCATTGTATGACAAATACGATAAGAATGATCCTGTTCTTCGAGATCCCAGAAGCGTGTCTGACAAGGGATGGCAATACACAAAGTCGATCTATCTTGATAACCAAAATGTGAGGCTCAATCTTGGAAGATTTCAGAGGAGGTTACTTCGTGCTTACCGTTACTCTATCGCAAAAGTGAATAGTAGATATCATCTCCAATCACAG
>gnl_Poptr_v3.0_Potri.008G092700.1
ATGTTGAAGAAGGGAGTTCCTACAACTGCAATTGTGTCCTTCGTGTTCGTGTTTATGGTGTTCTTCTTCACTTCCCAAATAAACCTCTCGTTGCTTTCTGGATCAAATGTGGCTTCTTCGATAGCCAGGAGTAAACCAGTTACTGTGAACACGGCGCGGGGAGACAAGCGAGCTCCTTCAACTTCCCGTTCAGGGGTCAAGAACGTAATCACATGCGACTGCTCTCACGGATACTATGATGTGTGGTCTATCAACGGTCCAACGCTCTTGGATCCAATCACTTCAACATTCTTCGCAATCGGCGCCACTAACTCGACCCCACTAGACTCCACAGTGAAATTTCATCCTTACCCTCGGAAGACGGATAAAAATGCCAAGTCTAAAGTCAACGAACTAACACTCACCTCAGCTCCACCAAAATCCTCCTGCGGAATCAGGCATTCTAGTCCAGCCATAGTATTCAGCACGGGCGGGTACACAGGAAACTTCTACCATCAGTTCAATGATGGTCTGCTTCCTCTCTACATCACCATTAATTCTCTCACTCTAGATCAAGATGTCATCCTAGTGGTCACCAATTGGAGTGATTGGTGGGCCAAAAAATACGCTGATCTACTGCATCAATTCACCAGGCACCCCATCGTCAACATGGACAATCAGACCAGGACACACTGCTTCCCATCAGCAATCGTAGGGCTAATGACACACGGTCCCTTAGTTGTGGACCCCAGATTGCTACCCCGGAATAAAACACTCCTTGATTTCCATGCACTCCTACAAAATACATATGGTCCCCGAGGTAATTATCTTTCGACATCTGGTAAATCTAAGGGTGCGAGGCCCCAGCTTGTTCTGGTGAATAGAAAAAATGGTGTCGGTCGTGAGATCTTGAACTTGAAAGAAGTTCTCAAGGCAATCAAGGAAGTGGGATTTAAAGCAATAGTGTTCGAGCCAAAGCGAAATGCTTCGGTGAGGGAAACATACAGGCTACTCCATGGAAGCCATGCAATGTTAGCAGTACATGGTGCTGCGATGACACATTTATTGTTTCTAAGAGTAGGAACGGTGGTGGGTGAAATAGTGCCGATTGGAACAGATTGGCCTGCTAAGACATTCTACGAGAAGCCGGCTAGAGTTTTGGGATTAGAGTATATGAAATACAAGATTGAAGTTAACGAAAGTAGCTTGGCAGAAAAGTATCGGGTTAATGATTTGGTGCTTAAGAACCCTTCAGCTTTTGTCAACGGAAATTATACAAAGGCCATGGTATATATGAAGACCCAAAATGTCAAGCTTGATATCGTCAGGTTTCGGGCATACTTAAAGGAGGCTTTTGTGAAAGCTCAAAGATTCATGGACAAAGAAGGC
>gnl_Prupe_v2.1_Prupe.7G055700.1
ATGGGACGCTATCAGCGCCATCATCAGTGGAGAAAAGGTGAAAAGCATACAGAAGATGATGAAGAGTCTCAGACCTTTCTAATGGAGTTTGCAAACTCTGGTTATTACAAAAGAACAAGTCCCAAGCTTCTCTATCTCCTCTTCCTCTCTTTTCTCTCTTGCAGCTTCATATTGGCCCCTCATCTTTTTAGCACCAACACCACCTTCTCTCTCTTATATTCGACAATGGTAGAAAATGAAGGCCTTGCTGCTGAAATGGACGTAAACATTCCCTTGTGTTCTTCAATCGCTAATGGAACTATATGTTGTGATAGAAGCAGTATTCGTTCAGATATTTGTGTCATGAAAGGGGATGTGAGAACACACTCTGCTTCCTCTTCTATATTTCTCTACAGATCTAAGGACGGAAACAGCTTGAAAAATTATGTTGCTGGTGTTGTTGAGGAAACTGAGGAACTTGAGCACGAAAAGGTCAAACCGTATACAAGGAAATGGGAAACAAGTGTCATGGACACCATTGATGAATTGCAGCTCGTTGCAAAGAAAGACACTCTAGGTATGCACCATCAGTGTGATGTCCAACATGATGTACCAGCAGTGTTTTTCTCGACTGGGGGCTATACTGGTAATGTTTATCATGAATTCAATGATGGGATTATGCCATTATACATTACTTCCCAGCATTTCAACAAGAAGGTTATATTTGTCATGCTTGATTACCATACATGGTGGATCACGAAATATGGAGACATTCTTTCACAACTGTCAGATTATCCACCGATAGATTTTAGCGGAGACAAGAGAACTCACTGCTTCCCTGAGGTCACTGTTGGCCTGAGAATTCACGACGAGCTCACTGTGGATTCTTCACTGATGGAGGGAAATATGGGCATTGTTGACTTTCGAAATCTTCTAGACCGAGCTTATTGGCCTCGAATCCGAAGTCTAATTCAAGATGAGGAACGAGAAGCGCAGGAGAAGCTTTCTGCATCTTTGACATCTGAAAGCCCTTTAGAAATAGAGAATGAAGTGCAAGAAGATCAAGTGAGGAAGCCTAAACTGGTAATCATATCTCGAAATGGATCAAGAGCCATAACTAATGAGAATTTATTGGTGAAAATGGCTGAGGAAATCGGGTTTGAAGTGAATGTTTTGAGACCCGACCCCACGACCGAGTTGGCAAAGATTTATCGGGCCCTTAATGCTAGTGATGTGATGATTGGGGTTCATGGTGCTGCCATGACTCATTTTCTATTCATGAAGCCTGGCTCTGTTTTTATCCAAGTTGTTCCCCTTGGAACTGTGTGGGCAGCAGAGGAATATTATGGGGAACCTGCAAGGAAGCTTGGCTTAAAATACATTGGCTACCAAATTCTTACCAGAGAGAGTTCCTTATATGACAAGTATGATAAAGATGATCCTGTTCTTAGAGATCCAAAGAGTGTAACCACAATGGGTTGGGAGTACACAAAGAAGATCTATCTTGATGGTCAGACTGTGAGATTAGATCTTGGAAGATTTCGCAAGCGATTGGTTCGTGCTTACTACCATAGACTGAACAAGCATCCCCATCTTCATTCTCAG
>gnl_Prupe_v2.1_Prupe.7G055600.1
ATGGTATACCATCAGAGATATCAGCAGAGGAAAAAGGGTGAAGTGGGTACAAAAGAAGATGAAGAGTGTCAGGCCTTTATAACGGAGTGTGCAAATTCTGGTTACTACAAAAGAACAAGGCCCAAGCTTCTCTCTTTCCTCTTACTCTCTCTTCTCTCTTGCAGCTTCATATTAGCCCCTCATCTTTTTTACTCCGACGCCACTTTCTCATTATATTCACTAGAAGTCGAAAATGAAGGCCTTGCTGCTGATAAGGTTGCAAATGCTCCCTTGGGTTCTTCAATCTCTAACGGAACTATATCTTGTGACAGAAGCAGTTTCCGGTCAGATATTTGTATCATGAAAGGGGATGTAAGAACACAATCTCCTTCCTCTTCTATCTTTGTCTACAGGTCCAGAGACAAAAGTAGCTTCACAAATTATCTTTGGGGCCTCGTTGAGGAACACGAAATCCGGGAAGAACTTCAACAGGAAAAGATCAAACCATATACTCGGAAATGGGAAACAAGCACTATGGACACCGTCACAGAATTAGACCTCATTGCAAAGAAAGAAAGTCCAGGCATGAAACATCATTGTGATGTCCAGCATGATGTTCCAGCAGTGTTTTTCTCAACTGGAGGATATACTGGTAATGTTTATCATGAATTCAATGATGGCATTTTACCATTGTACATTACTTCCCAGCATTTGAGCAAGAAGGTTGTGTTTGTGATTCTTGATTTTCATAAATGGTGGCTCATGAAATATGGAGACATTATTTCGCATCTATCGGATTATCCAGTAATAGATTTTAGTGCAGATAAGAGAACTCATTGCTTCCCTGAAGCCATTGTTGGTATGAGAATTCATAATGAGCTCACTGTGGATTCTTCATTGATGGACGGAGACAAGAGCATATTAGACTTTCGCAATCTTCTAGACCGTGCTTACAGGCCTCGAGTTAGAAGTCTGATCCGCGAACAAGAAGCAAATCAGAAGCTGTCTGTTTCGGTGTCTGCCACGTCGAAAAGCTCCTTACGAATCAAGAGAAAAGTGCATGAACATTCACTGAAGAGGCCTAAACTGGTTATCATATCTAGAAACGGATCAAGGGCAATAACCAATGAGAATTTGCTGGCTAAAATGGCAGAGAAAATTGGGTTTCGAGTTGAAGTTTTGAGACCCGAATCTTCGACAGAGTTGGCAAAGATTTATTGGGCTCTTAATTCTAGTGATGTCATGATTGGAGTTCATGGTGCTGCCATGGCACATTTTCTGTTCATGAGGCCTGGCTCTGTGTTTATCCAAGTCATCCCTCTTGGAACTGCATGGGCAGCAGAGGCATATTATGGGGAACCTGCAAGAAAGCTTGGCTTAGAATACATTGGTTACCAAATTCTTGCCACAGAGAGCTCATTGTATGGCAAATATGGTAAAGATGATCCTGTTGTGACAAATCCAAGAAGTGTTACTAAAAAAGGATGGGAATACACAAAGAAGATTTATCTTGAAGATCAAACTGTGAGACTACACCTCAGAAGATTTAGGAAGCAGTTGGTTGGTGCTTATAATTATACCATTGATAGAATA
>gnl_Prupe_v2.1_Prupe.1G281500.1
ATGAAGAAGACAGTTTCGAGGGCTGCGCTGGTGGGAGTGGCGTTGTGCTTGTTTTTCATTATTTTCCAGATCAGCGTCTCATCCACCTCCAGATTTCTTAAATATGCTACCAATTCAGCCAAGCCTAATCAAGAAGAAGGAACACGTAAACTGAAGGTTATCAATCAACCAAACTCACACCCTCCAAAATCTTTGCGACTTCGGGTGGAAAGCCCAATCATCTGCGATCGTACTGACATACGCTATGATCTCTGCTCAATCAACGGCCCAACTTTTCTGGACCCCGCCAAGTTCACATTCTTCATTATAGGCTCGGCCAAACATTCAATCATGGAAAAAGTCCAGCCCTACCCTCGGAAATTCGAAAAATTCATAATGCCTCGCATCAAGAACCTCACACTCACTTCTGGACCACAAAGGCCACCATGTAAAGTTCCGCACAATGTTCCGGCCCTAGTATTCAGCGCGGGAGGGTACACCGGAAACTTCTTCCATGATTTCAACGACGGGTTCATCCCCCTCTTCATCACCGTCCACACGATCTTCCATGATCAAGACTTCGTGATCGTGGTGTCCGAAGCTCCCAATTGGTGGCCTAGTAAGTATGCAGATCTATTGACAGTGTTCACAAAGCACCCTATCATTGTCCTTAAAAATGATACTCCCACCCACTGTTTTCCTTCTGCCAAAATAGGCCTCATATCACATGGCTTCATGACTATAAATCAAACTTTACTACCCAATTCAAAAACGTTTTTGGATTTTCGAGTGCTCCTAGACAGAGCCTACACCCCACAAGCCCAACCCAAAGTCTTGACCTCCAAGGACACAAATCCTAGGCCCAAACTTGTGCTGGCCAGCCGCAAAGAAGCCAAGGGGCGCTCGATCTTGAACCAAGAGCAAGTGATTAGGTTGATAAAGAAGGTGGGCTTTGATGTGGTTGTGTTTAAGCCCAAGAACAAAACCCCATTGAATGAATCTTATGCATTGCTGAATTCAAGCCATGCCATGGTTGGTGTTCATGGCGCTGCACTTACGCACTCTTTGTTCCTTAGGCCAGGCGCTGTGCTTGTGCAAGTGGTTCCGATTGGGGTCGAATGGGCGGCATATGCGTTTTTCGGGAGGGTGGCGAAGGGTTTAAATTTGCAATATTCTGAGTATAAGATTGGGGTGGAAGAGAGTAGCCTGGTGAGCAAGTATGGGAAGGGCAGCTTGTTGGTGAAAGAACCCTTTGCACTTCAGAAAACAGGCTGGGACCCTGAGATTATGGACATTTACTTGAAGGAACAAAATGTCAAACTTGATTTGATCAGGTTCAAGGCTTGCTTGAAGAAGGCTTATATCAAGGCTAAGAGATTTATGGAGGCCAATGGT
>gnl_Prupe_v2.1_Prupe.1G281600.1
ATGTGGATCTCCTGTACCCGTTCTCACAGGTACTACGATTTCTGTTTCATCAACGGTTCAACAATTTTGGACCCCACCACCTCCACATCCTTCATGGCGGACCCCGCAAGCCCACCCTTGGTGGAGAAAATCAAGCCTTACCCTCGAAAGTTCGAGAATTCAACAATGTCGGGTATCAAAGAGCTGATCCTTACCTCAGGCCCACGAGGCCCAAAATGCCAAATCCAACACAATGCCCCAGCCCTTGTATTCAGTGCGGGCAAGTACACCGGAAACGCACGTGATTGGTGGGTTAGTAGGTACGGAGATTTACTACGAACCTTTATAAAGCACCCGATCATAAACCTCGATAATGATACTGCCAACCACTGTTTTACTTCTGCCAGTGTGGGTCTTATATCCCATGGGCTTGTGACCATAAATCCTAAATTGTTACATACCCCAAAAACGTTGCAAGCGGCGGAGAAGGTTGGTTTTGAAGTTGTTGTTTTTGTGCCATCTTCTACGACCGATATGCATGTGGCTTATAATTTACTTAGCAAGAGTCATGCAATGGTTGGTGTGCATGGAGCTGCCATGACCCACTTGTTGTTTATGAGGCCTGGTTCGGTGTTCATGCAAATTGTGCATCTGGGCACCCATTGGTTGGCAAATGTGTGCTATGAAAGTCCAGCTAGGGCTATGGAGTTGCAATACATTGACTATAGGATCAACGTAGAGGAGAGCAGCTTGGTAGACAAGTATGGCAAGGATGATATTGTGGTCAAGGACCCGGTTTCTAAAATGGGTTCCAATTGGTCCATGGAGATTATGAAGATTTATCTCAAGGAGCAAAACGTGAAGTTGGATTTGGTTAGGTTTAATTGGGTTTTGAAGGCAGCTTATGACAAGGCCAAGAAATTCATGGACAAGGAAGGG
>gnl_Selmo_v1.0_11902
TGCGATCGCTCCCATCCTCGCTCGGATGTGTGCTACCTCAAGGGCGATGTCCGGATGGACTCGCGCTCCTCGTCCTTCGTGCTCGTGGCCAAGAACGCGAGCACGCGGCTGGGCGAGGAGAGAATCAAGCCATACACGAGGAAGTGGGAGCAGAGCTGTATGGACATCGTTCACGAGGTGAGAGTCCGCGCGGGGGCCGAGCGGAGATGCGATGTCTACCACTCTGTTCCAGCGGTGGTGTTCACCACCGGCGGCTACACCGGCAATGTGTACCACGAATTCCACGATGGATTGATCCCGCTCTACATCACATCCCAGCACCTCAATCGCGAGGTGGTGTTCGTGGGAGTGGAGCTCCACAACTGGTGGCTCACCAAGTATGGCGACGTGATCGCCCAGATGAGCAATCACCCCGTCATCGATTTCGATCGCGACGAGCGCATCCACTGCTTCCCGGAGGTGACAGTCGGCCTCCACATCCACGACGAGATGGCCATCGAGCCATCGCTCATGCCGGGCAACCAGACCATCGTGGATTTCCGCAACCTCCTCGACGCCGCGTATCAGGAGGAGCTGGCTCAAGCTCCGGAGCCACCGCCACCATCGCCAGCGTCTTCGATCGGCCAGCCCAGGCTGACAATCATCGCCAGGAACGACACGCGCGTCATCCTCAACCTGGACGAGATCGTGGGCATGGCTCGGGAGCTGGGCTTCTGGGTGGAGATTCGCAAGCCCGATCGGACGAGCGAGCTCAAGAGGATCTACCGCGCACTGAATTCCAGCGACGTTCTGCTGGGCGTCCACGGCGCCGCCATGACCCACTTCCTCTTCATGCGCCCTGGATCGGTGTTCATCCAGGTGGTGCCGCTGGGAACCAAGTGGGCCGCCGCCGCCTACTACGGCCAGCCCGCGCAGAAGCTCGGCCTCGACTACATCGGCTACGAGATCGAGGCCAGCGAGAGCTCGCTGAGCGACAGGTATGACGAGAACGACACGGTTCTCACCGATCCGGCCAAGATCAGCACGCAGGGATGGGCCGTCGTCAAGGAGATCTACTTGGAGGGCCAGAATGTGAGGCTCTCTTTGCCGCGATTCAAGAGGACTTTG
>gnl_Selmo_v1.0_426574
ATGGCGAAATGGAGCAGCAAAGAAGATTGGGACAAACAACGCCAGCGCCAAATCCAAAACCTGTTCCTCACGGTTCTGTGCCTCAGCCTCGCCGTTCTTCTCATCGCTGTGCCTCGGGAATACAGAACAACGCAGACCTTCTCGAGTAAGTCCGGTGCTACGTCGAAGAAAACCGTGGAGGATGGTGTTGCCTGTGATCTTTCAAACTATCGCACAGCAGTGTGTCGCCTCGCTGGTGATCTGAGAATCAGCGGCAGCACGGTGACACTGTTTAGTCCTCGCAACACCGACGAGGAGATCCTCGTCCAAAAGATCAAGCCATACCCGAGAAAGTGGCAGAAGCAGCTGCTCGAAAAGATTAGCGAGGTGACGATCAAAGTGAGAAGATCCAGCTCCTCAACTCCACAGCACCAGTGTGATGTCAACCACACGCAAGCCGCCATGATCTTCTCGACTGGAGGCTACACCGGAAGTGTCTACCACGACTTTAACGATGGTCTCATCCCCATCTATATCACCTCGCACGGATTCGAGGGCGAGGTTGTGTTCTTAGTCTCCGAGTTTCAGCCGTGGTGGATGAAGAAGTACGGTAGCATTGTCAAGCAGATGACCAAGTACCCCGTCCAAGACTTTTCCAGCAACCCCGCGCAGCACCGCGTCCACTGCTTCCCCAAAGTCGTGGTCGGTTTGGACATTCACGACGAGCTTGCCATCAATGCCGCAAAGATGTCGCATGGAAAGTCCATCCGAGACTTCCAATCCATCCTCAGTGCTGCCTTCTCGGCCTCGGACAGTCGGACCAAAGTTCCAAGCACCAGGCCGAAGCTCGTCTTCATCACTCGGCGAAGAACTCGGGTTGTCACCAACGAGGAAGAAGTGGTCCAGCTTGCGGAGAGAGCTGGATTTGACGTCGAGGCTCTGGAACCCGGATTCAACCACGAGATGGCCAATCTTTACGGGATCATACAGTCGGCCGACGTTCTTCTCGGTGTCCATGGAGCAGCAATGACACACCTGCTGTTTATGCGACCGGGATCACTCCTCCTCCAAATCGTTCCACTTGGAACCAAGAGCCCGTCTCGGTCGTTCTATGGAAACCCGGCCATGAAAGCTGGTATGCAGTATATGGAGTATATCGTCGAAGCCAGTGAGAGCAGCCTGTTGAAACGCTTTGGACAGAACCACTCCGTGATTGTGAGTCCTCCAGAGAATCCAGGATCGTCTTCCGGGTGGAGCGATATGAAGAAGATCTATCTCGACAAGCAGAACGTTACTATCTCGCTTTCGAGGTTCGAGCCAGTTCTTCGAGAAGCCTTTGAGAAAATCTCATCTCTG
>gnl_Selmo_v1.0_86384
GAAGTCGTCCAGGTGCCTTTGCAGGGGCTCGCCTCGAGAGAGAGCGTCTCTTGCGATTTCTCGCACCCTAGCACGAGTATCTGCAGCCTGCAGGGGGATGTCCGAGTGAAAGGCAGCAACTTGACAGTCGCACTGACGTCTGCCAACCAAAGCGCGCATTCAAATGTCCTGGCGAAGATCCGGCCTTACACAAGGAAATGGGAAAAGATGATGAAAACCATCGGAGAAGTAAACATGGTGAGCTTACCGAAGTCGAAGCAAATGGCTTGTGATGTGAGGCACTCGGTCCCGGCAGTGATATTCTCCACAGGGGGTTACACCGGAAGTATTTTCCACGACTTCAACGATGGTCTCGTTCCGCTCTTCATCACCGCACAGAGGTTTAAAGGCGAGGTCGTGTTCATGGTCCTCCAGTTCAAGCACTGGTGGCCCGGAAAATACGCCCCAATTCTCAAGCACCTCACGCACTACCCCGTGGTGGATTTCGACCGCGAGCAGCTCGTTCACTGCTTTCCGAAAGTCATAGTTGGTCTGAGAATCCACGGCGACCTGCTGATAGAAGAGGGATTAGCAGGAACATCAATGAGGAGCTTCCAAAACTTACTCGATATCGCTCTCAATCCAGGCCAAGTTGTGTTGCCAAAGACGAAGCCGATGCTTGTCCTCGTCAACCGGGAAACCAGCAGAGTGATCGTCAACAGAAACGAGACCATCGCGCTCGCGGAGAAGCTGGGCTACGAAGTTCACACGTTTGCTCCCAATTTTAACACTCGGCTCTCGGAAATTTACTCGCTCCTCCATTCGGCAGATGTTCTCATTGGTGTTCACGGGGCCGCTCTGACACACTTTTTGTTTATGCGTCCCGGTTCCACCTTGATCCAGATTATACCATTCGGACTCAACGGGCCAGCCGAGACATGCTTTGGGAGACCTGCAGAAAAAGCCGGGTTAAACTACGTGGGATACCAGATTTTACCTTCGGAGAGTACCTTGAGCGACGAGTTTGGTCTCAATCACACTGTGATAGTCAATCCGGATGAGGTCACCGCGAAGGGATGGACGGAGCGGAAGAGAATTTACCTCGATGGCCAGAACATAAGGCTTCACTTGCCAAGGCTGGAGCAAATTTTAAAAGATGTTCTTACGAGGCATCAG
>gnl_Selmo_v1.0_85736
ATGGAGAAAATCAAATCAAACATCACTTGCGATTTCTCTCACTTTCGAACCGACGTATGCGAATTGCGAGGCGACGTCCGAGTGAGCGGTGGAAGAGCCGGCAAAGTCGCGCTCCTGGACGCAGAATCACCCCAAGACTCACACCAAGTTGTGGCAAAGATCAAGCCTTACACAAGAAAATGGGAGAAGAGCTGCATGGCCACAATTGGAGAGGTCTCGCTGGAAATCCTCCCTCTCAGCTCCTCGCCCAGCATGCCTTGCGACACAAACCATTCCGTCCCGGCGGTGATCCTCTCCACGGGCGGCTACACCGGCAACGTCTACCACGAGTTTAACGACGGCCTCATTCCCCTCTTCATCACCTCCCACAAATTCCATGGCGAGGTTGTCTTCCTCGTCCTGGAGCTCCACAAATGGTGGATGATGAAATACGGTAGCATCGTGAGCAAGCTCTCAAACTATCCCGTCCAGGATTTCGATCGCTCCAAGCGTATCCACTGCTTCCCGCAAGCAATCCTGGGGATGCAAATTCACGACGAGCTCGCCATCGCCAGCCAAGCACCAGAAGCTTCAATGCGCGACTTCCAGCAGCTGCTCAAAGCCTCGCTCAACTCCCAGAAATCTCCACTCAAGCCCATGTCCCGCGTCGCAAAAGTTGGCAACAAAGTTGGCGGATCTTCGAGCCCAAAGTTGGTGCTGCTGGCCCGGAAGGGCAGCAGGGTCTTGCTCAACCAGAACGCACTCGTGAGGCTGGCCAAGAAGATCGGGTTCCGTGTCGTTGTGCTCGCACCAAACTCGCACTCGTCCCTGTTTGAGCTTCACGAGGAGCTGCACTCGGCCCATGTCATGGTTGGCGTGCATGGGGCGGCACTCACGCACTTCCTGTTTATGAGGCCGGCTTCGGTTTTCATTCAGATTGTTCCTCTGGGGACGGAATGGGCTGCGCAGACTTACTATGGCCAGCCAGCCATGAAAGCAGGGCTTAGGTATTTGGAGTACAAGATCGTGGCGGAGGAGAGCAGCCTGGTGAAGAAGCTGGGGCGGGAGAGTGCAGCTGTTGCACATCCTGAGGAGATCACCTCCAAGGGCTGGTGGGAGATGAAGAAGATTTACTTGCAGAACCAGGATGTCATGCTGTCGCTGCACAGGTTTAGACCTCTCCTTGAGCAAGCATTCAAAGAGAGTGTTTTC
>gnl_Solly_v2.4_Solyc04g016180.2.1
ATGATGCATTATAAGAGATATCAGCACTGGAATAGGAAAGGGGATGTTTTTGTGGTTTGTGTAGATGAAGAAACTACCCCTCTTGGTTTAGTGTGTGGAAATTCTAGTTACAATCACAAAAGAACTAAACCAAAACTTTTTTACCTTCTTTTTCTTTGTTTAATCTCTTTTAGCTTTTTTTTAGCTCCACAGTTGTTCACTTCTCATCATAATTTTTCTCTCTTGTATTCATTTAGTTCTGAAGAAGGTGGACTAATTTCTGAATCAGATTTTAATGCTTGTTCCTCTGTCTCTAATGGGTCAATTTGCTGTGAAAGAAGCAGTATCCGCTCCGATGTATGCGTGATGAAAGGGGATGTTAGGACAGATTCTGCTTCCTCTAGAATTACCCTCTACAGAAACAATGGTCATGAGAATGGTGAGGTGCTTCGGCATGAGAAGATTAGGCCATATACTCGGAAATGGGAAAAAAATGTGATGGACACCATAGATGAGTTAGACCTTGTTGTGAAGGGAGAGCATTCGAGGGTTCATCAAAAGTGTGATGTTAAACATGATGTGCCGGCTGTGTTTTTCTCTACTGGAGGTTACACCGGTAATCTTTACCACGAGTTTAATGACGGACTTTTGCCCCTTTACATCACTTCTCAGCAGTTCAACAAGAAGGTTGTGTTTGTAATCCTTGAGTACCATGCATGGTGGATTATGAAGTACGAGAACGTCCTGTCTCACCTCACTGAGTATCCTATTATAGATTTTAGCGGAGATAAGAGGACACATTGCTTCCCTGAAGCCATAGTTGGTTTAAGAATCCATGATGAGCTAACGGTTAATTCTTCATTGATGGGAAATGATAAGACCATTAGAGACTTTAGAGACCTTCTAGACCGAGCTTATTGGCCTCGGATTAGAAGTTTGATCCAAGATGAGGAACGTGAAGCTCGAATGAACATGGAAAAACATATTTCTTTACCCTCATCCGAAACAAAGATGGAAGAAAAACAGGATATGAAGAAACCTAAAGTGGTTATAATAGCTAGAAATGATTCGAGAGCTATAGTGAACGAAGATTCTTTGGTTAAACTACTCGAAGATGTTGGATTTCATGTGGAAGTTTTGAGGCCACAACGAACAACAGAGCTTGCAAGTATCTACCGAGTCCTTAATTCAAGTGATGTTATGATAGGAGTTCATGGTGCTGCGATGACACATTTCCTCTTCATGAGGCCTGGTTCTGTTTTCATCCAAATCATTCCACTCGGAACAGATTGGGCAGCAGGTACTTATTACGGAGAACCAGCAGTGAAACTGGGCCTCAAGTACATTGGATACAAAATTCTTCCGAAAGAGAGTTCATTGTATGATGAATATGACAAGAATGATCCCGTCCTGACTGACCCTAACAGCGTGAATGATAGAGGATGGGAGTTCACGAAAAAGATCTACCTTGATCGACAAAATGTTAAGTTGAATCTTGGAAGGTTCCGTAAAAGATTGCTTCGTGCCTACTATCATTCTGTGGCCAATGAAAGCTTACGTTATCGGCATCAAAGTCAG
>gnl_Solly_v2.4_Solyc05g012660.1.1
ATGTTCGAACGGTTAGAAAAATCAAAGTCAATAATCAATTGCAATAGGTCTCATTATTCCTATGATATTTGCTCAATCAATGGGCCAACAATTTTTGACCCATTTAAGTCAACATTTTATGACATGGGCTCAACCAATAAGAATGAGACAAATATTATAGTTGAAAAGATTAAGCCCTATCCAAGAAAATGGGAGAATTTCACAATGGGCCAAATCAATGAATTCACTCTTACTAAAGGCCCAATAGGCCCAAATTGCTTGATCCATCATAAAGCCCAAGCACTTGTATTCAGTTTGGGAGGGTACACTGGTAATTTCTTCCATGATATTAATGATGGATTTATTCCCCTTTTTATTACCATTAATTCTTTGTTTCCTAATCAAGATTTAGTCTTGGTAATCTCCAAATTAGAAGATTGGTGGGTCCACAAATACAAGGATTTGTTACAAAGCTTTAGTAAACATCCAATTATTGATATTGACAAGGAGATTAATATCACTCATTGTTTCCCTAGTGTCACAATTGGACTCATGTCACATGGTTTCATGAATATTGACCCAAAATTAACACCAACCTCAAAAACCCTAATAGATTTTCATAAATTTCTAGCTACGACATATGGTCAGGGTCAGTTTCAGCTTCAGCTACCTCAGTCTCAACATAGGCCTCGACTTGTCCTAGCAAGTCGTGGTGGTAGCATAGGGCGTCTAGTACTGAACCAGGATGAAGTAAGATTGGTGGCAGAACAGATTGGTTTTGAGGTGATACTATTTGAGCCGAGCAAAACAACATCATTGCATGAGTCATTTGGATTGATACATTCAAGCCATGCAATGATAGGAGTGCATGGAGCAGCGCTAACACATGCATTATTTTTACGACCTAGTTCAATATTCATACAAATTGTTCCTATTGGAGCAGAAGGTGTATCTGATATTTGTTTTGGAAAATTAGCAAGGGAAATGAAGTTGGTTTATGAGGAATACAAAATTAAAGTTGAAGAAAGTAGCTTAATGGAAAAATTTGGAAAAGGAGATAATTTAGTGTTGAAAAATCCAAAGGCTCTTCAAGAAAAAGGTTGGTCTCAAGAGATTATGGATATTTATCTTAGAGAACAAAATATAAATTTGGATTTAAATAGATTTAAAAAAATGTACTTAGAGAAAGCATATCAAAATGCAAAATTATTTATGTCTATTAATGGT
>gnl_Solly_v2.4_Solyc10g080010.1.1
ATGGTGTATTACCAGAGATATCATCAATGGAGAAAAGGGGATGTTCCTTTTGTTTGTGAAAACAGCAAAAGAGTAGCAAGACCTAAGCTTTTGTTTCTTGTTTTTCTATCTTTTATGTCTTTTAGCTTTATTTTAGCTCCTCTTTTCTTCCCATCTGCTCCTACTCTTTCTCTTTTATATTCATTTGGTTTTGAAGATGAAGGGGTTGTTTCTACATCAGATGTATATGCTTCTGTTTGTTCCTCTGTCTCTAATGGGTCAATTTGCTGTGATAGAAGTAGCATTCGTTCCGATATCTGTGTGATGAAAGGGGATGTAAGAACAGATTCTGTTTCCTCCACAATTACCCTCTACAGAAGCAACGGTTATGGCAGTCAAGTTATTGGGGCCTCTGGTGAAAATGATGAGATATTCCAACACGAAAAGATTAAGCCGTATACTCGGAAATGGGAAAAAAGTGTGATGGACACCATTGATGAGTTGAACCTTGTTACAAAGGGAGAGAATTCTGCTATTCATCAGAAGTGTGATGTTCAACATGATGTGCCTGCTGTGTTCTTCTCTACTGGAGGTTACACTGGTAATCTTTACCACGAATTCAACGATGGGATTATGCCTCTTTACATAACTTCTCAGCATTTCAACAAGAAAGTTGTGTTTGTAATACTCGAGTATCATGATTGGTGGATCTCAAAGTACGAGAACATACTTCCTCACCTCACTGAATATCCTATTATCGACTTTAGAGGCGATAACAGGACTCATTGCTTCCCTGAGGCTGTAGTTGGTTTAAAGATCCACGATGAGCTAACTATTGATGCTTCATTGATGGGAACAAACAAGACCATTAGGGATTTCCGAGACATGCTTGACCGAGCTTATTTGCCTCGAATTAGAGGTTTGATCCAAGAAGAGGAACATGAAACACAATTGGATAAGAATATATCTGCTTTTTCACCGTCAGCTAAGACAAAGATAGAAACGACTGAAGAAAAGCTGGACGTGAAGAAACCTAAAGTAGTCATCATAGCTAGAAACGATTCAAGAGCTATACTCAATGAAGCTTCATTAGTTAAAATGGCACAAGGTATTGGGTTCCAAGTGGAAGTTTTGAGGCCTCAACGAACGACTGAGCTAGCAAGAATCTATCGAGCTCTTAATTCCAGTGATGTTATGATTGGAGTTCACGGTGCTGCTATGACTCATTTCCTTTTCATGAGGCCTGATTCTGCTTTCATCCAAATCATTCCGCTAGGAACAGATTGGGCAGCAGATACATACTATGGACTACCAGCAAGGAAGTTAGGTCTCAGGTACATTGGCTACAAAATCCTTCCACAAGAAAGCTCTTTGTACAACGAGTACGAGAAAACTGATCCTGTTCTTACAGACCCCGATAGTGTGAACAACAGAGGATGGGAGTTCACGAAAAAGATCTACCTTGATCGTCAAAATGTGAAGTTGAACCTTCGAAGGTTCCATAAGAGACTGCTTCGTGCGTATTACTATTCTATGGCAAAGAAGAATGGTCATCTTCATCATCAAAATCAG
>gnl_Sorbi_v3.1_Sobic.009G126100.1
ATGATGCAGCTGCCGCAGCATCACAAGCCCTCCGCCCACTCCTGCTGCTCGTCGTGGATCCGGAGGTCCCCGCCGCCGTCGCCGCCGCACAAGAAGCCGGGCGGCGGCGGAGGGAGGGGGCGGTACGCTTGCCGCCTCGTGCCCCTGCTCGTGCTCACCGTGTACAGCGTCGTCACCGTGCTTCGCATCCCCAGCTCCTCCCTCGTCGTCTCCACCGCCGATTCAGAGCGCGTGGAAAGGCGGGAGGACCTGGAGGCGCTCAAGACCCACCTGCCGTCGAACCAGAACAGCCTCGAGGCCCGCGAGGAGACGCCGTCGGTCGCCTCCCTCCCCTGCTCCGCCTTCATCAGTGGTGAGGCCGGGCATGGCGAGGGAGAGGGCGTGCTGTGCTGCGACCGGAGCCACTACCGCAGCGACGTGTGCTACCTCCGCGGCGACGTGCGCACGGACCCGTCCACCTCGTCGGTGCTCCTGTACAACGCGCCCCGCGGGAGCGCCGCCGAGAAGGTGCGCCCGTACACGCGCAAGTTCGAGGACAGCATCATGAGCACCATCGACGAGGTGACCATCCAGCCCGTGGCGGGCGCCTACAACGCGAGCGCCAGCGCGAGCGACGGCGGCACCCTGCGCCGGCGGTGCGACGTCCGGCACCCGCGCGGCGTCCCCGCGGTGGTGTTCTCGACGGGCGGGTACACGGGCAACGTGTACCACGAGTTCAGCGACGGGCTCATCCCGCTGTTCGTCACGGCGCAGCGGTTCGCCGGCGAGGTGGTGTTCGTGGTGCTCGAGTACCACTACTGGTGGCTGGGCCGCTACGGCGCCGTCCTTGAGCAGCTCACCAACTACAAGGTGGTGGACTTCCGGTACGACCGCCGCGTCCACTGCTTCGACGAGATGATCGTCGGCCTCCGCATCCACGGCGAGCTCGTCGTGGACCCCAAGCTCATGCCCAACGGCAAGAGCATCAAGGATTTCCAGGCGCTACTCCACCAGGGCTACAGCCGGACGACGTCGTCGGCGTCGCCGCCCGTGCCGCTTCCTCTGGCGCCGCCATCCCGGCCGTGCCCGCGCCCGGCGAAGCCGAAGCTGCTCATCTTCATCCGGAAGCAGAACCGCGTCCTGCTCAACCTGCCGCACGTGGTGACGGCGTGCCGCCGGGCCGGGTTCGCGCCGCACGTGATGAACCTGCGGCGGCAGACCCCGCTCCCCGTCATCCACGCCGCGCTGGCGTCGGCGGACGCCATGGTTGCCGTGCACGGCGCCGCCGTGACCCACTTCCTCTTCATGCGCCCCGGCTCCGTGCTCCTCCAGATCGTGCCCGTGGGGCTCGACTGGGCCGCCGACGCCTTCTACGGCAAGCCCGCGCAGCAGCTGGGGCTCGAGTACCTCGAGTACAAGGTGGCGCCCGAGGAGAGCTCGCTGGCCGCCGAGTACGGGCTCAACAGCACCGTGGTGCGGACGCCCTGGGTCATCAGCAGCCGCGGCTGGTGGGAGATGAAGAAGGTCTACATGGACCGTCAGAACGTCACCGTTAACATCAAGCGCTTCGGCGAGCTACTCAGGGCGGCGCGGACTCACCTCAAGAACACCACGGCGTGCTCCAAGGGCGCCGGCGGCGGCGCCACCGCGGCACTGAGG
>gnl_Sorbi_v3.1_Sobic.002G401600.1
ATGGTGCAGCAGCAACAGCAGCACAGAATCTACATCTTGCAGTTCAGGAAGGGCGAGCCGGAGCAGGAGGTGGCATGCAAGGTGTCGCAGCCCAAGGGCGCCGGGCGGCGGGTCATGTACTACTACCAGGACTACGGCAGCGGTGGGGGCAAGAGCGGCAAGCAGGTGCAACCCAGGGCTCTCGGCCTGCGGCGCTTCTTGGCCATGCTCCTGCTCTCCTTCCTCTGCGTGGGGACGCTGTTCGTGGCGCCCGTGTCCTTCCTCTCTTTCGTGCATAGCGACGAAGGCGGCGCGGCGGCGGGAGCGGGGACGGGGGCGGTGGCGACGGCCGCGGCCGCGCGTGGCGCGGTGTCCGGACCGTGCTCGTCCGTGGGGAACGACAGCTTCTGCTGCGACCGCACGTCGGAGCGCGCGGACATCTGCTTCGCCAAGGGGGACCTGCGCATGCACTCGGCGAGCGCGTCGTTCCAGCTCGTGTCCGCCGGCAACTCGACGGCGGCGGCGGAGGAGGAGGAGGAGCGGATACGGCCGTACACGCGCAAGTGGGAGGCGAACGTGATGGCGACGATCGACGAGGTGCGGCTGCGGCGCGTGGTCCCCGGCGACGCCGCGCGGTGCGACGTGCGGCACGACGTGCCGGCCGTGCTCTTCTCCACCGGCGGGTACACGGGCAACGTGTACCACGAGTTCAACGACGGCATCCTGCCGCTGTTCGTGACGGCGCACCACCTCCGGCGGCGCGTGGTGCTGGTGATCCTCGAGTACCACGACTGGTGGATGACCAAGTACGGCGACGTGGTGTCCCAGCTGTCGGCGTTCCCGCCGATCGACTTCACCGCCGACCGCCGCGTGCACTGCTTCCCCGAGGTGATCGCCGGGCTTCGCATCCACGGCGAGCTGAGCGTGGACCCGGCGAGGACGCCCGAGGGGAAGAGCATCGGCGACTTCCGCAGGCTCCTGGACGACGCGTACCGCGGCCGCATCGAGTTCCTGGAGCGCCTGGAGCGGCGCACGGCTCGGAAGCGCCTGCGCCTGCACCGCCACCGCCGCGGCGCCGTGGTGCCCCGCGCGCCGCCAGGTCCGAGTCACGCAGACGACGACCGCCGGCCCAGGCCCAGGCTGGTGATCGTGTCGCGGACGGGGTCCCGCGTGATCGAGAACGAGGCCGACCTGGCGGCACTGGCGGCGGACGTCGGGTTCGACGTGCGCGTGATCCGTCCCGACCGCACCACGGAGCTGTGCAAGATATACCGGGAGCTGAACGCCAGCGACGCCATGATCGGGGTGCACGGCGCCGCCATGACGCACTTCCTGTTCATGCGGCCCGGGAAGGTGTTCATCCAGGTGGTTCCGCTGGGCACGGACTGGGCCGCCGGCGCCTACTACGGCGAGCCCGCGGCGCGGATGGGCCTGCGGTACGTCGGGTACAAGATCAGCCCCGAGGAGAGCTCGCTGTCCCGCGAGTACCCCACGGGCGACCCCGTGCTGACGGACCCCGCCGGCGTGGCGCAGCGCGGCTGGGACGTGACCAAGAAGGTGTACCTGGACCGGCAGAACGTGCGGCTGGACCTGGCGCGCTTCCGGGAGGAGCTCGTCGGGGCGCACCGGTACCTGATGGCCGGCGGCGACGGCGGCGGACGGCGGCGGCCGAGAGCGCCCGAG
>gnl_Spipo_v2_Spipo3G0060900
ATGGTGCACCACCACCGGCCGTGGCTTCTCCACAACAAGGGGAACGAGGAGTTGCCGCTCCGGGAGCCCTGCGGCGGCATGAAGAAACGGCGGCGCCACCTTCTCCGCCTCCTCTTCCTCTTCATCCTCGTCTCCTGCAGCGTCTTCCTTGGCCCCCGCCTCTGCTTCGGCGGGCCTTTCTTCTCCTCCTTCCTCTGCTCTGAACCGGAGTCCGTCTTCCCCTCCGACGCCGGCGAGGTGAGCTACTCCTCCGTGCCGGAGAACTCCATCTGGTGTGACCGTACCTCTAGCATCCGGTCCGACGTCTGCGTTCTCCGGGGCGACGTCCGTACCAGTCCCTCCACCTCCTCCATCCTCCTCTTCGCCGGCGGGAACAACGCCTCCTCCTCCGGCGACGGTTCCCCCATCCGTGTGGAGAAGATCCGGCCCTACACCCGGAAATGGGAGACCAGCGTGATGAGCACCATCCAGGAGCTGGACCTCGTCGTCCTCAATAGCTCCGGCGGCGGCGGCGCCCAACACTGCGACGTCGTCCATGGGGTCCCCGCCATCGTCTTCTCCACCGGCGGCTACACCGGTAACCTCTACCATGAGTTCAACGACGGCCTCATCCCTCTGTACATCACCTCCCTCCGCTACAACCGCCGCGTGGTCTTCGTCATCGTCGAGTACCATTCATGGTGGGTCACCAAGTATGGCGACGTCCTCTCCCAACTCTCCGCCTTCCCCCCCGTCGACTTCTCCGGCGACCACCGCACCCACTGCTTCCCGGAGGTCACCGTCGGCCTCCGCATCCACGATGAGCTCGCCGTCGACCCCTCCCTCACCTCGCCGGCGAACCAGACCATCCTCGACTTCCGCCGCCTTCTCGACGCCGCCTACCTCCCCCGCATCCAAGCCCTTAAACGCGCAGCGGAGAATAAGACGGCAGCAGCAGCGGTGGCGGCGGCGGCGGCGCCACCAGCGGTGGTGGCGGAGGAGGAAAAGCCGCGGCCGCCGAAGCTGGTGATTATCTCCAGGAACGGGTCGAGGGCGCTGGAGAACGAGAAGGAGTTGACGGCGCTCTGCGAGGAGATGGGTTTCAAGGTGGAGGTGCTGCGGCCGAAGAGGACGACGGAGCTGGCGAAGATCTACAGGAAGCTGAACTCGAGCGACGCCATGGTGGGAGTCCACGGGGCGGCGATGACCCACCTGCTGTTCATGAGGCCGGGGGCCGTTTTCATCCAGGTGGTGCCGCTGGGGACCGAGTGGGCGGCGGAGGCCTACTACGGCGGCCCTGCGAAGAAGATGGGGCTCAAGTACATCCCCTACAGGATCAAGCCATCGGAGAGCTCCTTATCTAGGGTTTACAAGAAGGACGACCCAGTGCTCACAGACCCCGCCGCCGTCGCCGGCGAGAGGTGGGAGGTGACGAAGAGGGTGTATCTCGATGGGCAGACTGTGAGGCTCGATCTGAACAGGTTTCTCAAGAGATTGACCCGCGCGTACCAGCACATCGTGGCGAGGAAGATGGCGGAGGATCACTCCAGCTTGAGCTGGAACGAGAACTGGCTGACCCGTCAGGAGAGGGAGCAGCGGCTCCTCCAGCAGCAGCGGCGCCGCCGCTTGGCGAGG
>gnl_Stras_v2.0_SGA_v2.0_scaffold105T30393
ATGGTGAAATACCAAAGAAAAAACCTGTATTTACAGTGGAAGAAGAACAAAGAGCACCTTGTTGATGAAGATGAAGAATCTGGGACTGGCCCTTTTGGGTTAATCTGCAAAAGCTCTGTTTTTAGCAGGAAAATAGCAAAGCCCCAGTTTTTTTATCTTGGTTGTCTCTCTCTGGCCTGTTGCTGCTTGTTCTTGGCATCCATGCTTTATTCTTTTGGGGTTAGTGGAGATTGCTTTGGTGCTGAGGCTGGTGAGAACGGTTTGCTCTGTTCATCTGTTCCTAATGGCACCATCTGTTGTGACCGAACGAGCATAAGAACAGACGTATGCATAATGAAAGGCGACGTGCGAACCCACTCCCCATCTTCCTCCATCACTCTCTACGAATCCAACGGCCCCGATGATCCCATCCCCTCCAAATCCGGTGGGCCCGAATCCGGCCCAATCCGCAGGGAGAAAATCCGGCCCTACACTCGAAAATGGGAAACCAGCGTGATGGACACGGTCGGCGAATTGGACCTCGTCGTCCGAAGAAAATCGGGCCGGGCCCACCATAAGTGTGACGTCATCCACGATGTCCCGGCCGTGTTCTTCTCTACCGGAGGGTACACCGGTAATCTCTACCACGAGTTCAACGATGGGATTGTGCCTTTATACATCACCTCCCAAAAGTTCGACAAGAGGGTCGTTTTCGTCATTCTCGAGTACCACAATTGGTGGATCACGAAGTACGGCGACATTCTCTCTCAGCTCTCCGATTTCCCGCCGGTCGATTTTTATGGCGACAAACGAGTCCATTGCTTCCCGGAGGCCGTCGTCGGTTTACGAATCCACGACGAGCTCACGATCGACCCTCTCAAAATCGAAGGCAATAAAACGATCGTCGATTTTCACGAGCTTCTCGGCCGGGCCTATTGGCCGCGCATCAAGGGTTTGATCGAAGACGAGGAGCGCGAGGCCCGGTCAAAGTCAAACACGTCGGTCAACACGCTGGCGACGAAAGTAGAAACCCGTGATTTGACCAAACCGAAACTCGTGATTGTTTCAAGAAACGGGTCGAGGGCAATCACGAACGAGGGCGAGTTGGTTCGGGCCGCGGAGGATATCGGGTTCGAAGTCGAGGTCATCCGGCCCGTAAAGACGACCGAGCTTGCAAAGACTTTTCGGGCCCTTAACTCATGCGACGTTGTGGTTGGGGTCCATGGGGCCGCCATGGCCCACTTCCTCTTCATGAACCCGGGCTCGGTTTTTATACAAGTCGTGCCATTGGGTACGGATTGGGCTGCGGAGAATTATTACTCTGGGCCCGCCACGAAATTTGGTTTGAAGTACATTGGGTATAAGATCCACCCGAAGGAGAGCTCATTGTACGACGAGTACAGTGAGAAAGACCCGGTTTTGAGCGACCCGGATAGCATCAACAGTAAAGGGTGGGAGTATACGAAGAGGATCTACTTAGACCGTCAAACCGTGAGGTTGGACCTTAGGAGGTTTGGGAAAAGGTTGCTTCGTGCGTATTATTACGTGTTGGCTCGGAAGAACGGCCGGCATTTGGGTCACGGTTTGCAGTAA
>gnl_Stras_v2.0_SGA_v2.0_scaffold105T30396
ATGGTGAAATACCAAAGAAAAAACCTGTATTTGCTGTGGAAGAACAAAGAGCACCTTGTTGGTGAAGATGAAGAGTCTGGCACTGGCCCTTTTGAGTTAATCTGCAAAACCTCTGTTTTTAGCAGGAAAATGGCAAAGCCCCAGTTTTTTTATCTTGTTTTTCTCTCTCTGGCCTGTTGCTACTTGTTCTTGCCATCGTTGCTTTATTTTTTTGGCGTTAGCGGAGATGGCTTTGGGGCTGAGGCTGGTGTGAACGGTTTGCTATGTTCTTCTGTTCCTAATGGCACCTTATGTTGTGACCGAAGGAGCAGAAGATCAGACGTATGCGTAATGAAAGGCGACGTGCGAACCCACTCCCCATCTTCCTCCATCACGCTCTACGAATCCAACGGCCCGGATGATCCCATCCCCTCTAAATCCGGTGGGCCCAATTCCGGCCCGGTCCGCAGGGAGAAAATCCGGCCCTACACTCGAAAATGGGAAACCGGCGTGATGAACAAGATCGGCGAACTGGACCTCGTCGTCCGAGGAAAATCAGGCCGGGCCCACCATAAGTGTGACGTCATCCACGATGTCCCGGCCGTGTTCTTCTCTACCGGAGGGTACACGGGTAATCTCTACCACGAGTTCAACGATGGGATTGTGCCTTTATACATCACCTCCCAAAAGTTCGACAAGAGGGTCGTTTTCGTCATTCTCGAGTACCACGATTGGTGGATCATGAAGTACGGCGACGTTCTCTCTCAACTCTCCGATTTCCCGCCGGTCGATTTCAACGGCGACAAACGAGTCCATTGCTTCCCGGAGGCCGTCGTCGGTTTACGGATCCACGACGAGCTCACGATCGACCCTCTCAAAATGGAAGGCAATAAAACGATCGTCGACTTTCACGAGCTTCTGGGCCGGGCCTATTGGCCGCGCATCAAGGGTTTGATCGACCACGAGGCCCGGTCAAAGTCAAACACTTCGGTCAACTCGAAAGTAGAAACCCGTGATTTGACCAAACCGAAACTCGTGATTATTTCTAGAAACGGGTCGAGGGCAATCATGAACGAGGGCGAGTTGGTTCGGGCCGCGGAGGATATCGGGTTTAAAGTCGAGGTCATCCGGCCCGTAAGGACGACCGAGCTTGCAAAGACTTTTCGGGCCCTTAACTCATGCGACGTTGTGGTTGGGGTCCATGGGGCCGCCATGGCCCACTTCCTCTTCATGAACCCGGGCTCGGTTTTTATACAAGTCGTGCCATTGGGTACGGATTGGGCTGCGGATAATTGTTACGCTGGGCCTACCGTGAAATTTGGTTTGAAGTACATTGGGTATAAGATCCACCCAAAAGAGAGCTCGTTGTACGATGAGTATAGTGAGAAAGACCCGGTTTTGAACGACCCGGAGAGCATTAACAGTAAAGGGTGGGAGTATACGAAGAGGATCTACTTAAACGGTCAAACCGTGAGGTTGGACCTTAGGAGGTTCGGGAAAAGGTTGCTTCGTGCGTATTATTACGCGTTGGCTCGGAAGAGCGGACGACATTTAGGTCGTCATTTAGGTTGA
>gnl_Theca_v1.1_Thecc1EG024584t1
ATGGGGCACTATCAGCGTTATAATCAGTTGAAAAAGGGTGGAGATGAAGAGGCAGGGACCCTTGTTTTTGTTTGGACAAACCCTGGTTACTACAGGAGAAGAAGGCCTAAACTTTTCTCTATCCTCTTGCTTTCTCTTCTCTCCTGTAGTTTCATATTGGCCCCTTACTTCTTCAGCTCTTCTTCTGCTTTATCTCACCTCTATTCATTTGGTGTACAAAATGAAGGCCTTGATGGTGATACGGCTGTAAAAGCTCCTCTTTGTTCTTCAATCTCTAATGGTACAATTTGCTGTGACAGAAGCCATTTACGTTCTGATATTTGTTTTATGAAGGGTGATGTAAGAACACACTCTCCCTCCTCTTCAGTATTCCTTTATTCCTCAAAAAACAGCGATGGTTTCATTAATTATGTTTCAAGTATTGTTGATGATGGAGAAGAAGAGGAAGATGATGAACTTCAACATGAAAAGATCAAACCTTACACCAGAAAATGGGAAACGAGTATAATGGACACCATTGAAGAATTGGACCTTATCTCAAAGAGAGGAAATTTGGGTGTTCACCATCCTTGTGATGTAGTTCATAATGTTCCAGCAGTTTTCTTCTCAACTGGAGGCTATACTGGCAACGTTTATCACGAGTTTAATGATGGGATTGTGCCTTTGTATATCACTTCCCAGCATTTTAACAAGAAGGTTGTGTTTGTGATTCTTGAATATCATAATTGGTGGGTTATGAAGTATGGCGACATCCTTTCTCATCTTTCGAATTATCCAACAATAGACTTTAGTGGAGACAATAGAACTCATTGCTTCACTGAGGCAATTGTTGGTCTGAGGATCCATGATGAGCTCACTGTGGACTCTTCTTTGATGAATGGCAATAAGAGCATTGTTGATTTTCGAAATCTTCTTGATAGAGCTTACTGGCCTAGAATTAGAGGTCTGATTCAGGATGAGGAACGAGAAGCACAAGAGAAGAAAATCTCTTTACGCCCAACATCAGGGTCCGCATCAGATATTGGAAAAAAGGTGCAATACCAACCACGGAGACCAAAGTTGGTCATCTTGTCTCGAGATGGTTCTAGAGCAATAACTAACGAGAACATGCTGGTGAAAACAGCAGAAGAAATTGGGTTTCAGGTTCAAGTTCTGAGGCCTGAACGAACAACAGAATTGGCAAAGATTTATCGGGTACTTAATTCAAGTGATGTGATGATAGGTGTCCACGGTGCTGCCATGACCCATTTTCTTTTCATGAAACCTGGCTCCGTTTTCATTCAAGTTATTCCCCTGGGAACAGACTGGGCAGCTGAGACATACTATGGGGAGCCCGCAAGGAAGCTTCATTTGAAGTACATTGGCTACAAAATCATGCCTAGGGAGAGCTCATTGTTTGATGAATATGATAGAGATGATCCTGTCCTTACAAATCCTTCGAGTTTGACTAAAAAAGGGTGGCAATACACTAAGAAGATCTATCTTGATGGCCAAACTGTGACATTAGACCTCATAAGATTTAGAACGCGGTTGGTTCGTGCTTATGACCACATCACTGGAATGCATCGGCGATCTCGTCTCCAGTCACAC
>gnl_Theca_v1.1_Thecc1EG011608t1
ATGAAGAAGGGAAGGGGATCGAAAGCAGCAGCTATTGCCACGATCCTGTTTTGCTTGTTGTTGCTGTGGTTTCATACGATGAGCCTGTCGTCAATCTCGAGGATAAACAACATAACAGCAACGACGACGTCGTCGTCGACGACGACGACGGTGTTTCCGACCAAGATCAGTCAAGAAAAAACACGTGTCGCAATGCAAACTGTGAAAAGCCAAAACTGCCAACCTATGCAACGTGCCCAACAGGTACAATTACCATTGACTAGCCAGATTAGCTGCAACCGTACCTATCTACGCTACGATCTTTGCTCGATCAACGGCCCAACTGTCTTAGACCCCACCACCTCCACATTCTTCACCATGGGCTCCACCAGCATTGTCCAAGTGGAGAAAATCAAGCCGTACCCGAGAAAATATGAGGATTACATCATGGCCCAAATCAAAGAGCTCTCCCTTACCTCTGGCCCCACAAGCCCACCATGCAAGATCCAACACGATGCTCCGGCCCTTGTGTTCAGTGCGGGAGGGTACACTGGAAATTTCTTCCATGATTTCAATGATGGGTTTATCCCTCTCTTCATCACCGCTAGTTCTATCTTCCCCAACCGTGATTTCATCATGGTGGTCTCGCAGGCCCGTGATTGGTGGCCCAGTAAGTATGCAGATTTACTAAAGGTTTTCAGTCAGCACCCTGTTGTCACCCTTGAAAAGGATAGTGCCACACATTGTTTTCCTTCAGCCACTTTAGGCCTCATGTCGCACGGTTTCATGACTATAGACCACACATTAATACCAAGCTCGAAAACATTCATGCATTTCCGACATCTCCTAGAAAAAGCCTATGACCATGGTCGAAGTTCAATTTCCTCTCCTCACCATCGTCCAAACTCCTTGAGCCGACCACGCCTCATCCTAGTGAGTCGCAAACACAACGTAGCGCGGACGATAATGAATCAAGAAGAAGTAATTCAAGTAATGAAAGAAATTGGATTTGATGTCATTGTGTTTGAACCAAGGCGTGACACATCTCTTGACGAGTCCTACGCATTGATAAATTCGAGCCATGCAATGGTTGGGGTGCATGGGGCGGGTCTTACACATGCATTGTTCCTCCGGCCGAGGTCAATGTTCATACAAGTGGTTCCAATTGGGGTTGATTGGGCAGCGGATGTGTTCTTTGGGAGAGTGGCAAGAGGCATAAACTTGGAGTATATTGAATATAAGATTGGGGTTGAAGAAAGTAGCTTAGTTAAAAAGTATGGAAAAGATAATATGTTATTAAAGGATCCCTATGCTCTTCAAAAGAAAGGGTGGCCAATAGAGATTATGGACATATATTTGAAGGAACAAAATGTCAAGCTTGATTTGCTAAGGTTTAGGAAAAGTTTGGAAGGTGCTTATCATTTGGCAAAGAAGTTCATGCATAAGGAAGGG
>gnl_Theca_v1.1_Thecc1EG011607t1
ATGATTCCGATGAAGAGGAGAAACTCAGCGGCTACGCTGATCGTGTGCCTGGCTCTCTTTGCGTTTTTCTTTGTATTTGAGATCAACCTGTCTTCCATTTTCAGATTGATTGCAACTCGTTCGACCGGTATTCAAGAATCGGAACGTTTGGAACTGAAACCAATGAGAACGCAGGAACCGTTAATAAAAGCAATAGGCAAAGAGGCCCGGCCGCTTCAGCAATCCCCTCCACAGAGACAAATTATCAGCTGCGACCGTTCCCATAGAGAATATGATCTCTGTTCGATAAACGGCCCCACTGTCGTGGACCCCAACACCTCTACATTCTTCCTCATGGACCCCACCACATCCAGTCCACAGTCCACGGTGGAGAAAATCAAGCCCTATCCAAGAAAATGGGAGAATTTTCCAATGGCGAGAATCAAAGAGCTGACCATCACATCGAGCCCATCGGGCCCACGATGCAAGGTCCGACATAAGGCCCCGGCCATTGTATTCAGTGCGGGGGGGTACACGGGAAACGTTTTTCATGATTTCAATGATGGATTCATCCCACTTTTCATCACCGTCGACTCCATCTATCAGAACCAAGATGTCATCCTTGTGATATCTGAGGCACGTGATTGGTGGGTAAGCAAGTACAGAAATTTGCTTGATGTTTTCAGCACACACAAAATAGTAAGCCTGGACAATGACACTTCCACGCACTGTTTTCCTTCTGCCACACTAGGCCTCATATCATATGGTTTCATGGCATTAATGCCAAACTCGTCACAAACATTACTTCATTTCCGTGCCCTCCTAGACCAAGCATTTGGTCATGGCAAGAACAACCCTTACTCCATCTCTAATGAATTTTTGAAATTCAGTAGGAAGCCGAGACTCGTGTTTATCAACCGACTGAGAGGCCAAGGACGAGAAATTTTGAACAAAGATGAAGCAAAGCGAGTAGCGGAGGAGATCGGGTTTGATGTCATTTCGTTTGAGCCAACGGATAGGACTTCGTTGGACCAAGTTTATGCATTGCTAAATTCTAGCCATGCAATGGTTGGGATGCACGGGGCAGCACTTACACACTTGTTGTTCCTCCGGCCGGGGTCGGTGCTGGTGCAAGTGATGCCGCTAGGGACTAATTGGGCGGGGAAGATGTGCCATGGGGAACCAGCTAGGGCGATGGGGATAGAGTACATGGAATACAAGATTGATGTAAAGGAGAGTAGCCTAGTGGAGAAGTATGACAAGGATGACATGGTGATTAAGGACCCAGCTGGTCTTCAAGGAAAGAAGTGGTCGCTTGATGTTATGAAAATATATTTGAAGGAACAAAATGTTAAACTAGATTTGGTTAGGTTTAGGGAATGTCTGAAGGAAGCTTATAGGAAAGCCAAGGTGTTCATGGAGAAAGAGGAA
>gnl_Utrgi_v4.1_Scf00171.g11435.t1
ATGGCCAGAAAACTTCTCTACAGCCCCTCGAAAAAGACGCAGTATGTGTTTCGTGAAGAGGAGGATTCGGGTCCTCACTCTTTTGATTTCTTCTTTCGGAGAGTTTCCCATATGAACAGAAGAGCGAAGGCTAGGATTCTGCACCTTGCTTATATTGCTCTGGCGTCGTTTGTTTTGGGATTTGTGCCCGTGTACTTGTTTCTCACCTCTGGCCTGTCCTCAACTCACTCTGAGAAAGCAACAACCTCTGTCCCCCCTGGCACTGGCTTTGAAGCTGGTTCGAATTCTGGGATTTGCTCCTCCGTTCCTAATGGGACTCTTTGTTGTGATAGAACAAGTGCAAGATCAGATATCTGTGTGATGAAAGGGGATGTGAGAACTGATCCGGCATCTTCCTCCCTAACTCTCTACACTTCTGATGCCTCGAGAGGAGGCGATGAATCAATGGAATTCCGGCGTGAAAAGATTCGGCCGTACACAAGAAAATGGGAGACCGATCTGATGCAAACAATCAACGAGCTCAAGCTGACCGTGAAGCCCAACTCAGACATCGACCAACATCGCTGCGACGTTCGTCACGACGTTCCGGCCGTTTTCTTTTCCACGGGAGGATATACGGGCAACCTTTACCATGAATTTAATGACGGGATCTTGCCTCTGTACATCACGTCTCAGCAGATGAACAGGAAAGTGGTGTTTGTGATACTCGAGTATCACAATTGGTGGATGACCAAGTACGGCGATGTTATCTCTCAGCTCACTGATTTTCCGGTCATAGACTTCTACGCTGATCAGAGGACTCACTGCTTCCCGGAAGCCATCGTTGGACTGAAAATTCACGGCGAGCTCACCATCGATCCTACACAGATGCAGAGCCAGAAGACGATCCTAGACTTCCATGATCTCTTGGGGCAAGCCTATGCGCCTCGTATCAGAAGCCTCATCGAGGAAGAGAAACTCGAAACAGAGCAGGACCCAAACAAGCCTAAGCTTGTTATAATATCGAGGAACGGGTCGAGGGCCATCACAAACCAAGACGCTTTAGTGAAAATGGCTAATGAAATTGGATTCAAAGTCGAGGTTCTGAGCCCCAAAAGAAGCATGGAGCTCGCCAAAATCTACCACATCCTGAACTCGAGCGACGTCGTGATCGGAGTCCATGGAGCTGCTATGACTCACTTGATCTTCATGAAGCGTCGCGCGGTTTTCATCCAAGTGATTCCTCTGGGGACCGACTGGGCGGCCGATTCTTACTACGGCGAACCGGCTCGAAAATTCGGGTTGCGGTACATCCCTTACAAGATCCTCCCCAGGGAGAGCTCTCTGTATCGGAAGTACCACAGGGACGACCCCGTTCTGGTCGATCCCACAAGCGTTAACAGCAAAGGCTGGGAGTTCACGAAGAGGATCTATCTTTCCCATCAAAACGTGCGACTGAACCTGCCCCGATTTCGCAAGCACTTGCTACGTGCTTACGCCTACTGCCACCAGATCAAAGAG
>gnl_Utrgi_v4.1_Scf00171.g11433.t1
ATGAATTTATTAATTAGGTCGGAGGCGGGTTTGCACGGAGCTGCCTTGCGAAAGACTCAAGAGGAGTCCGCGTCTCATTTCCATCCAGTTTCAGCGCCAGCATTCGCTTTACAGAAAAAATTCGAGTTTCAGGAATCCACCGACAGAGAGTTCCCCCATATGAACAGAAGAGCGAAAGCTACGATTCTCCACCTTGCTTACATTGCTCTGGCGTCGTTTGTGTTGGGATTTGTGCCCGTGTACTTGTTTCTCACCTCTGGCCTGTCCTCCACTCACTCTGAGACAGCAACAAGCTCTGTCTCCCCCCCTGGCTTTTGCGCCTCCGTTCCTAATGGGACTCTTTGTTGTGATAGAACAAGTGCAAGATCAGATGTCTGTGTGATGAAAGGGGATGTGAGAACTGATCCTGCATCTTCCTCCGTAACTCTCTACACTTCTGATGCGTCGAGAGGAGGCAATGAATCAATCGAATTCCGGCGTGAAAAGATTCGGCCGTACACAAGAAAATGGGAGACTGATCTGATGCAAACAATCAACGAGCTCGAGCTGATCGTGAAGCCCAACTCAGGCATCGACCAACATCGCTGCGACGTTCGTCACGACATTACGGCGGTTTTCTTTTCCACCGGGGGATATACGGGCAACCTTTACCATGAATTTAATGACGGGATCTTGCCTCTGTACATCACATCTCAGCAGATGAACAGAAAAGTGGTGTTTGTGATACTCGAGTATCATAATTGGTGGATGACCAAGTATGGGGATGTTATCTCTCAGCTCACTGAGTTTCCGGTCATAGACTTCTACGCTGATCAGAGGTCTCACTGCTTCCCCGAAGCCATCGTCGGACTGAGAATTCACGGTGAGCTCACCATCGATCCTACACAGATTCAGAACCAGAAGACGATCCTAGACTTCCATGATCTCTTGGGGCAAGCCTATGCGCCTCGTATCAGAAGCCTCATCGAGGAAGAGAAACTCGAAACAGAGCATGACCCAGACAAGTCTAAGCTTGCTATAATATCGAGGAACGTGTCGAGGGCCATCACAAACCAAGACGCTTTAGTGAAAATGGCTACTGAAATTGGATTCAAAGTCGAGGTTCTGAGCCCCAATAAAAGGACCGAGCTCGCCAAAATCTACCACCTCCTGAACTTGAGCGACGTCGTGATCGGAGTCCATGGAGCTGCTATGACTCACTTGATCTTCATGAAGCGTCGCGCAGTTTTCATCCAAGTGATTCCTCTTGGGACCGACTGGGCGGCCGATTCTTACTACGGCGAACCGGCTCGAAAATTCGGGTTGCGGTACATGCCTTACAAGATCCTCCCCGAGGAGAGCTCTCTGTATCTGGAGTACCACAGGGACGACCCCGTTCTGGTCAATCCGAGAAGCGTTAGCAGGAAAGGCTGGGAGTTCACGAAGAGGATCTATCTTTCCCATCAAAACGTACAACTGAACCTGCCCCGATTTCGCAAGCACTTGCTACGTGCTTACGCCTACTGCCGCCAGATCAAAGAG
>gnl_Vitvi_Genoscope.12X_GSVIVT01010089001
ATGGCTAAGCAAATAAGCTGTGACCGTTCTCACCAGCGTTACGACATGTGCACAGTCAATGCCACAACCGTGTTGGAGCCCACCACCTCCACTTTCTTCCTTGTGGAGCCCACCCAAGCTCTTATGGAAAAAGTCCGGCCTTACCCTCGAAAATGGGAAACTTCCGTGATGGGCCGGATCAAGGAGGTGAGACTCACCTCAGGGCCACCCAGTCCCTCATGCCAAGTCCACCACAGTGCCCCAGCCCTTGTCTTCAGCGCTGGGGGTTACACTGGGAATGTGTTTCATGATTTCAATGATGGCTTCATCCCTCTCTACATCACCGTCAATTCCATATTTCCGGATGGAAACTACGTCCTCGTCATCCACAGTAGTCGGCGTTGGTGGGAGAGCAAGTATGCAGATCTACTCCACACGTTGAGTAAGCACCCCATCGTGAACCTGGAAAAAGCCAACGCCACGCATTGCTTTCCTTATGCCCATGTCGGCCTCATTTCACATGGTTTCATGACTATTGACCCCACACTAATGCCCAGCTCAATAAATCTCACCCATTTCCGCGGTTTCCTGGATGCGGCCTATGCCCAAAATCACCCCTTTCCCACAGAGGAGGTGGGCTTCCACGTCATCCTCTTCCACCCCACCCCAACCACCTCTCTGCGGGAAGCTTACGCATTGATCAACTCAAGCCATGCCATGATGGGAGTGCACGGCGCCGCACTCACGCACTCGCTGTTTCTTAGGCCAGGTTCGGTGTTGATGCAGGTCGTGCCGCTTGGACTTGCGTGGGCGGCAGAGACGTGTTTCGGCAATTCTTCCAGGGAATTAGGGTTGGAGTACATGGAGTATAAGATTGGAGAGAAGGAGAGCACCTTGGCAGACAAGTATGGCAACGATGACATAATGGTGAAGGACCCAGTAAGGGCTCAGGGAAAGGGCTGGTCCACTAAGATTATGGACGTATATTTGAAGGAGCAAAATATTACACTGGACTTGGTTAGGTTTAGGAGACATTTGGAGGAAGCCTATAACAAAGCCAGTAAGTTCTTGCAAAACAAGGGA
>gnl_Vitvi_Genoscope.12X_GSVIVT01033248001
ATGGTGCACCATCAGCGGTATCATCAGTTGAGGAAAGGCGAAGATGATGAAGAGGCACAGAGCCTTGTTGATGAGTGTGGAAGCGCTGGTTATTACAAGAGAACAAGGCCCAAGCTTCTTGCCTTACTTTTTCTGTCTCTGCTCTCTTGCTGCTTTGTCCTGGCCCCTTGCCTTTTCAGCTTTCCCATATATTCATTTGGAGAATATGATGGCCCTGTTGCTGAAATGGATGCGAAAACCCTTTGTTCTTCAATCGCAAATGGAACTATTTGCTGTGATAGAAGCGCCTTTCGTACAGATACATGTTTCATGAAAGGGGATGTAAGAACGCACTCTTCTTCATCATCAATCTTCCTGTATGGCAAGGAGTTTGAAGAAGAGCAACTCCAACACGAAAAGATCAAACCTTATACCCGAAAATGGGAAGCCAGTGTCATGGACACCATTGATGAATTACACCTTATCTCGAAAAAAGAGGGTTACGGCACTCACCATCACTGTGATGTCCACCATGATGTTCCAGCTGTGTTCTTCTCCACCGGAGGCTATACAGGTAACATATACCATGAATTCAATGATGGGATTCTTCCTTTGTATATAACTTCCCAGCATCTGAACAAGAGGGTTGTGTTTGTTATTCTTGAGTACCATGATTGGTGGATTACTAAGTATGGAGACGTGATTTCGCAGTTATCAGATTACCCACCAATTGATTTTAGTGGAGATAACAGAACCCATTGTTTTCCAGAAGCGATTGTTGGTTTGAGGATCCATGATGAGCTCACTGTGGATTCTTCATTGGTGGAGGGAAATGAGAGCATCAGAGATTTCCGTAACCTTCTAGACCAGGCTTATTTGCCTAGAATCAGAAGTTTAATTCAAGCCAAGGAACAGAAACAAGTACATCAGTTGAAGAAACCGAAATTGGTTGTACTGTCCCGAACTGGCGCCAGAGCCATAACTAATGAGGATTTGATGGTGCAAATGGCTAAGGAAATAGGGTTTCAAGTCAAAGTTCTGAGGCCCAATAGAGCCACTGAACTGGCCAAGATCTATAGGGTGCTAAATTCAAGTGATGCCATGGTTGGAGTCCATGGTGCTGCTATGACCCATATTCTGTTTCTGCAGCCTGGCTCTGTATTTATCCAAGTAATTCCTCTGGGAACAGAATGGCCGGCAGAAACTTACTATGGGGAACCTGCAGAGAAGCTTGGTTTAAAATACATGGGCTATAAGATTCTTCCAAGAGAGAGCTCATTGTACAATGAGTATGCTAAAGATGATCCTGTTCTGAGAGACCCAGACAGTCTAGCCAAAAAGGGATGGGAATTCACTAAGAGGGTATATCTGGATCACCAAACTGTGACATTGGACCTCAGAAGATTTCGGAAGCAGTTGGTTTGTGCCTATGACTACTACATCTTAAAAGCCTCGCGACACTCTCATTTTTTGTCATAT
>FraveV4A2_4g30540.t1
ATGAAAAAGAAAGAGTCGATAGCGGCGGTTTTGGTGGTGTCGCTCTTGGTGATGTTGTTTGTTTGCCACATCAATCTGTCGGAAAATTTGAAGTTGAACTTCGAACTCATTCAATCACTTGCAACAACTCCAAAACCAGGTATCTTCAAACGATTAGCACCGAGAGGGCAGGACCCTATCGAATCGACACATTTGCAATCTTCATCATCGACAATGATCAGATGCACCCGTTCCGATGATTACTACGATTTCTGTTACATCAACGGCCCAACAGTTCTGGACCCAACAACCTCCACCTTATTCGTAATGGATGCCACAGGCCCAACCGTGGTGGAGAAAATCAAGCCCTACCCACGGAAACACGAGAATTCAACAATGTCGAGAATCAAAGAGTTCACCCTCACCTCCGGCCCACCAGGCCCAAAATGCCAGATCCAACACAATGCCCCGGCCATCGTATTCAGTGCGGGCGGGTACACCGGAAACTTCTTCCATGATTTCAACGATGGGTTCATCCCCCTGTACATCATCGTCAATTCTATCCTCTACGATCAAGTCCCCGTCCTTGCGATTTCCAGAGCACGTGATTGGTGGATTCAGAGGTACTCAGATTTGCTAAACGTGTTTAGCGAGCACCCAATCATAAACCTTGATAATGATACTGCCACACATTGTTTTCGTTCTGCCACCGTGGGCCTAATTGCTCATGGGTTTTTGACCGTAAACCCCAAAAAGTTGAAGACCCCCAAAACACTACCACATTTCCATGCCATGCTAGGAAAAGCCTTTGGCCAAAGGGAAACCGCACAACGATTCCACCTTCAGCGCCACCACAACGATCGGCCACGCCTCGTGTTCATTAGCCGAAACGTAAGCGTGGGCCGAGCAATCTTGAATCAAGAGGAAGCAATGGACTTGGCAGAAAGAATAGGGTTTGAGGTGATTGTTTATGAGCCAAGTTCAAGGACTAGTTTGCATGCAGCATATGACTTGCTTAATAATAGCCATGCGGTGGTTGGTGTTCATGGTGCGGCCCTTACTCACTTGTTGTTCATGCGGCCGGGGACCGTGTTCATGCAAATTGTGCCGCTAGGGACTAAGTGGATAGCAAAATGGTGCTATGAAAATCCAGCTAGAGCAATGGGGCTGCAGTACATTGACTATAGGATTACCGCGGAGGAGAGCAGCTTGGCTGAAACATACGGCAAGGATAACATTGTGGTTAAGGATCCGGCCGGTAAGATTGGTCGGAATTGGTCCGTGGAGTTTATGAAGATTTATCTCAAGGAACAGAATGTCAGGTTGGATTTGGACAGGTTTTCTTGGTTTTTGAAGGCCGCTTATGACAAGGCCAAAAGGTTTATGGAGAAGGAAGGA
>FraveV4A2_4g30550.t1
ATGAAGACGAAGAAGAGGGTTCTGGTAGCAGTGTCTGCTTTGTGCTTGTTCTTCATTATATTTCAGATCAGTGTCTCATCAACCTCCAGATTTCTCAACAATGCAGCATTTCCAGCTAAGACTCGAGAGACAACTCGTGAAGAGTCGAAGTTGATTAGTGAACTAATCCACCACCCACCGGAGTCTTTGTCACTTCCTCTGGAGAGTCCGATCATCTGTGACCGAACCTCCATACGATATGATCTTTGCTCAATCAACGGTCCGACAGTCATGGATTCAGCTACATCAACTTTCTTCACTATGAACTCGACCGGACCTCCATTGGTGGAAATAATCAGACCCTATCCTCGAAAATTTGAGGACCTCATAATGTCGCATATCAAGAACCTCACACTGACTGTCGGGCCAAGAATCCCATCGTGTAGAGTTCAACATAATGCTCCTGCCCTAGTATTCACCGCCGGAGGTTACACCGGAAACTTTTGGCACGACTTCAATGATGGATTCATCCCTCTCTTTATCACAGCCAACACCATATTCCCCGATCAAGACTTCATCATTGTGGTTTCTGAAGCTCCTAAATGGTGGCCTAGTAAGTATGCAAATTTACTACGCATGTTCACCAAGCATCCTATTGTTAACCTAGCAAGTGATACCACCACACATTGTTTTCCCTCTGCCAAGCTAGGCCTTATATCACATGGTTTCATGATCATAAACCAAACACTACTACCCAGCTTAAAGACATACTTGAGTTTTCGTGGGCTTCTTGGCAAAGCCTATAACCAATATGCCCAATCCCAAGCCCAAATCTTCACCTCTAAGCCCACAAAACCTCGGCCCCGACTTGTTCTAGCGAGCCGACGTCATGCCATTGGACGCTCCATTATGAACCAAGCCCAAGTCATTCGTTTGATAAAGAAAGTAGGTTTTGATGTGGTGGTGTTTGAGCCTAAGACCAAAACCTCATTGCAAGAATCTTATGCATTACTGAACTCAAGCCATGCATTTGTTGGGGTTCATGGAGCTGCCCTCACGCACTCATTGTTCCTCCGGCCGGGCACGGTGTTTGTGCAGGTGGTGCCGATCGGGATAAGCTGGGCGGCGGAAGCGTTTTTCGGGAGAGTAGCAAAGGGGTTGAGTTTGGAGTATTTTGAGTACAAAATTGGAGTGGAAGAGAGTAGCTTGGTGGACAAGTATGGGAAGGACAATTTGTTGGTAAGGGATCCATTTGCTCTTCTTAAAACAGGTTGGCCCACCGAGGTTATGAACATTTACTTGAAAGAACAAAATGTGAAACTGGATTTGGTTAGGTTCAAGAGATATTTGAAGAAAGCTTTTAATAGGGCTAAGAGATTTATGGAGAATGAGGGT
>FraveV4A2_4g30551.t1
ATGCATCAGGGCCTTTGTTCATCATATATCAGAGTTAAGTCGATGCGAACACCGGTTCGAAGGCCAATGAGGAAGACGAGGGTTTTGGTAGCATTGGCTGCGTCGTGCTTGTGTTTCATTGTGTTCCATATCTGTATCTCATCAACCACCAGAATTCTTAACAGGGCAGAATTTTCAGCAGAGACTCCAGAAATAACACGTGACATATTAGCCATTAGTAAACAATCCCATCACCCTTCAAAGGAAATTCCGATCATTTGCGACCGTACCTCTAAACATTACGACCTCTGCTCCATCAACAGTCCAACAGTCTTGGATCCAACCACATCCACATTCTTCATTATGAGCTCGACCCAACTTCCATCCATGGCAACAATCCGGCCCTATCCTCGAAAATTCGAAGACTTCATAATGAGCCGGATCAAGGACTTCACGCTCACTGTTGGCCCAAGAATCCCACTGTGTAAAGTCCAACACAATGCTCCAGCACTAGTATTCGCCGCCGGTGGATACACCGGAAACTTCTGGCACGACTTCAATGATGGGTTCATCCCACTCTTTATCACCATCAACACACTCTTGCCGGATCAAGACTTCGTAATCGTGGCTTCGGACGCTCCAAAGTTGTGGGTTTCTAAGTATGCTGATTTACTACACATTTTCACCAAGCACCCTATAATTACCCTTGGAAATGTTACCACCACCCATTGTTTTCCTTCTGCCAAGCTAGGCCTCATAACACATGGTTTCATGACTATAAACCAAACACTAATACCAAACTCAAAAACATTTCTACATTTCCGTGAGCTCCTAGACAATGCATATAACCGAAGATCCCAAGCTCGACTCCTCCTCTCTCAGCTGAAAAAACCCCGGCCGCGGCTTGTTCTGGCGAGCCGGAGTCATGCAACTGGACGCAGGATCATGAACCAAGCTCAAGTAGTTCGTTTGATAAAGAAAGTGGGGTTTGATGTGGTTGTGTTTGAGCCTAAGGCCAATACCTCATTGCATGAGTCTTATGCGTTACTTAATTCAAGCCATGCTTTGGTTGGGATACATGGCGCTGCACTTACACACTCATTGTTCCTCCGGCCGGGTTCGGTGTTTGTGCAGGTGGTGCCGATTGGGGTGGACTGGGTGGCGAAGGCGTGCTTCGGGACTGTGGCAAAGGGGTTGGACTTGGAGTATTTTGAGTACAAGATCGGAGTGGAAGAGAGTAGCTTGGTGGACAAGTATGGCAATGATAGTTTAGTAGTGAAAGATCCGAGTGGTCTTCAGAAAATGGGGTGGCGAGCTGAGGTTATGGACATTTACTTGAAGGAGCAAAATGTGAAACTGGATTTGGTTATGTTCAAGGGGTATTTGAAGCAAGCTTATAAAAAGGCTAAGAAATTTATGGAGAACAATGGT
>FraveV4A2_6g23970.t1
ATGGTATACCACCAGCGCAAAAAAGGTGAAAAGCCTAGGGAGGAAGAAGATGATGAGGAGTGTCAGACCCTTGCTATGGAGTGTGCGAGCTCTAGTTATTACAAAAGATCAACTTCAAAGCTTTTCACCTTTCTCTTCATCTGTATTCTCTCTTGTAGCTTCATATTAGCCCCTCATCTGATATTTTCCTCTGTCCCCACTTTCTCCCTTTCAAAACCACCGGAAGGAGAAAATGAAGGCCCGAGTACTGCTGCTGTTACCGACGCAAAGGCTCCCTTGTATTCTTCGATGTCTAATGCTGCAGGAGCTATTTGTTGTGATAGAAGCAGTATGCGTTCAGATGTTTGTACCATGAAAGGGGATGTAAGAACACACTCGCCTTCCTCTTCTATCTTCGTTTACGCATCGCAAGACCAAGCAGTGAAGAATGAGGAGGACCTCCAACACGAAAAGATCAAACCCTACACCAGAAAATGGGAAACAATTATTATGGACACCATTGTTGAGTTGGACCTCATTGCAAAGAAACGTACTCTGATCATGAACCATCATAACTGTGATGTCCAACATGATGTTCCGGCAGTGTTTTTCTCAACCGGGGGTTACACCGGCAACGTCTACCATGAATTTAATGATGGGATTATGCCACTGTACATTACTTCCCAACATTTCAACAAGAAGGTTGTGTTCGTCATTCTTGAATTTCACAATTGGTGGGTCATGAAATATTCGGACATTCTCTCCCATCTCTCAGATTATCCTGTAATAGATTTCCATACAGATGAGAGAGTTCATTGCTTCCCTGAGGCCATCGTTGGTTTGAAAATTCACGATGAGCTCACTGTGGATTCTTCATTGATGGAAGGGAATAAGAGCATCGTCGATTTCCGAGAACTCCTTGACAGAGCTTACCAGCCTCAGATTAGAAGTCTAATGCATATGCATGAACATGCAAAGGTTTCTGATGTTCTTTCGAAATCGAAAAGGCCATCCAGAATCAGGAGAAATGTGCAAGAGCGTGCATTCAATAACGAGCCGAAGTTGGTTATCATATCTCGGAATGGATCAAGGGCGATAACCAATGAGAATTTGCTGGTGAAAATGGCTGAGAAAATCGGGTTTCATGTCCAAGTTTTGAGGCCGGATAGCAGGACAATGTTAGCAGAGATTTATTGGGCTCTAAATTCGAGCGATGTCATGATTGGGGTTCATGGTGCTGCCATGACACATTTTCTGTTTATGAAGCCTGGTTCTGTGTTTATCCAAGTCATTCCTCTCGGAATTGAATGGGCAGCAGAGGCATACTATGGAGAACCTGCAAAGAAGCTTGGGTTAAACTACATTGGATACCAAATCCTTACTAAAGAGAGCTCGTTATGTGACAAATATAACAAGGATGATCCTGTTCTTAAAGATCCAAGGAGTGTAACCAGAAAGGGATGGCAATACACAAAGATGATCTATCTTGAGGGTCAGACGGTGAGACTAGACCTCCCAAGATTTCGGAAACAATTGGTTGGCGCTTACAATTACACCATTGATAGATTGAAACAGCAGCGTTCCAATATTCAGTCACAT
>FraveV4A2_6g24320.t1
ATGGTGCGCTATCAGCGGTGTCATCAGTGGAGAAAAGGTGAAAAGCATATAGACGAAGATGAAGAGTCTCAGACGTTTCTGATGGATTTTGCTAACTCTGGTTATTACAAAAGATCAAGCCCCAAGCTTCTCTATCTTCTCTTCATCTCTCTTCTCTCTTGCAGCTTCATATTAGCCCCTCACCTCTTCAGCTCCAGCACCACTTTCTCTCTCTTATATTCAACTCTGATAGAAGATGAAGGGCTTGTTGCTGATATGAATATAAATGCTCCCCTCTGTTCTTCTATCTCTAATGGAGCTATATGTTGTGATCGTAGCAGTATTCGTTCAGATATTTGTATCATGAAAGGGGATGTAAGAACCCAGTCTACTTCCTTTTCGATCTTTGTCTATGGATCTGAAGACAGAAGTAGCTCCAATAGTCAGTTTTCAGGTATCGTCGGGGAAAATGAAGATGGGGAACTCCAACATGAAAGAATCAAACCATATACCCGGAAATGGGAAACTAGTGTGATGAACACCATTGATGAATTACACCTCATTGCAAAGAAAGACAGTACTCTAGACCTGTACGAACAACAGTGTGATGTCCAACATGATGTTCCAGCTGTGTTTTTTTCGACTGGGGGCTATACCGGTAATGTTTATCATGAATTCAATGATGGGATTCTGCCACTGTACATTACTTCCCAGCATTTCAACAAGAAGGTTGTGTTTGTCATTCAGGATTATCATAATTGGTGGGTCATGAAATATGGAGACATTCTTTCGCAGCTATCTGATTATCCACCTATAGACTATAGTGGAGATAAGAGAACACATTGCTTCCCTGAGGCCATTGTTGGTCTGAGAATTCATGACGAGCTCTCTATTGATTCTTCACTGATGGAGAGGAATAAGGACATTGTTGATTTCAGGGATCTCCTAGACCGAGCATACTGGCCTCGAATTAGAGGTCTAATTCAAGATGAGGAACGAGAAGCACAAGAGAAGCTTTCAGTGTCTCCCACATTTGAAAGCTCCTTACAGATGAAAAAAGAAGTGCAAGGAGATCAACTTGTGAAGAAGCCGAAACTGCTAATCATATCTCGGAATGGATCAAGAGCGATAACTAATGAAGATTTATTGGTGAAGATGGCTGAGAAAATTGGTTTTGAAGTTGAGGTTTTGAGACCAGACCCTACGACAGAGTTAGCAAAGATATATCGGGCACTTAATGCAAGTGATGTCATGATTGGAGTTCATGGTGCTGCCATGACTCATTTTCTCTTCATGAAGCCTCACTCTGTTTTCATACAAGTTATTCCTCTTGGAACTGAATGGGCAGCAGAAGAGTACTATGGAGAACCTGCAAAGAAGCTTGGCTTAAAATACATTGGCTATCAAATTCTAGCAAGAGAGAGCTCTTTGTATGGCAAATATGATAGAGATGATCTTGTTCTTCGAGATCCACAGAGCGTAAACAAAAAGGGATGGGAATACACGAAGAAGATCTATCTTGATGGCCAAACTGTGAGATTAGACCTCGGGAGATTTCGGAAACGTTTGGTTCATGCTTATGATTATATGTTCAGTCGAATTAACCAGCGTCCCCATCTGAAATATTCACAG
>Maldo_HF_05227
ATGGGGCGGTATCAGCGGCATCACCACCACCAGTGGAGAAAAGTTGACAAGCCTTGTGCAGCTGCAGAGGAAGACGAAGACTCACAGACCACTACCTTTCTAATGGAGTTTGCAAACTCTGGTTATTATTACAAGAGAACAAGTCCCAAGCTTCTCTATCTCCTCTTCATCTCCTTCCTCTCTTGCAGCTTCATCTTAGCCCCTCATCTTTTCAGCTCCAACACCACTTTCTCTCTTCTATATTCAACACCAACGGAGGATATGAAAGTAAATGTTCCCTTGTGTTCTTCAATCTCTAATGGAACTATATGTTGCGATCGAAGCAGTATTCGTTCAGATATTTGTGTAATGAAAGGGGATGTAAGAACACACTGTGCTTCCTCCACTATCTTTCTCTACCGATCTAAAGAAGGAAGTAGCTTCCAAAATCATGTTTCTGATGTTGTTGAGGAAAATGAAGAAGATGAAACCGAGGAACTCGGGCACGCAAAGGTCAAACCGTATACACGGAAATGGGAAACAAGTGTCATGGACACCATTGATGAATTACAGCTCGTTGCGAAGAAAGACACTCTGGGGATGCACCACCGGTGTGATGTCCAACATGATGTTCCGGCAGTGTTTTTCTCAACCGGGGGGTATACCGGTAATGTCTATCACGAATTCAATGATGGGATTATGCCGTTGTTCATTACTTCCCAGCGTTTCAACAAGAAGGTTGTGTTTGTCATTCTCGAGTACCATAATTGGTGGGTGACGAAATATGGAGACATTGTTTCTCAACTATCAGATTATCAACCCATAGATTTTAGTGGAGAAACAAGAACTCATTGCTTCCCTGAGGTCACCGTTGGTCTGAGGATTCACGACGAGCTCACTGTGGATTCCTCACTGATGGAGGGAAATGTGAGCATTGTTGACTTTCGAAATCTTCTAGACCGAGCCTACTGGCCTCGAATTAGAAGTCTAATTCAAGACGAGGAACGGGAAGCACCGGAGAAGCATTCTGCGTCTCTGGCATCTGAAAGCTCTTTCGAACCTGAGAGTGAAGTGCAAGAAGATCAATTCAAGAAGCCTAAGCTGGTCATCATATCTCGAAATGGATCAAGAGCGATAACCAATGAGAATTTCTTGGTTAGAATGGCGGAGCAAATTGGGTTTGAAGTTAATGTTTTGAGACCTGACCGCACGACAGAGTTAGCAAAGATTTATCGGGCCCTTAATGCGAGTGATGTCATGATCGGGGTTCATGGCGCTGCCATGACACATTTTATGTTCATGAGGCCTGGGTCCGTGTTCATCCAAGTTGTTCCCCTAGGAACTGAGTGGGCAGCGGAGGAATACTATGGGGAACCTGCAAGGAAGCTCGGGTTGAAATACATCGGCTACCAGATTCTTACTCGAGAGAGCTCGTTGTACGCCAAATACCGTAAGGATGATCCTGTTCTTAGGGATCCACAGAGTGTAACCAAAATGGGATGGGAGTACACAAAGAAGATCTATCTTGATGGCCAAACTGTGAGATTAGACCTCCGAAGATTTCGGAAGCGATTGGTTCGTGCTTACGATTACATCTTCCACAGCTTGAACAATCGCCCCCATCTTCCATCACAG
>Maldo_HF_05228
ATGTTTATTTCAAACTTAAACCGAGCTTACCTCCCTCGAATCCGTATCCTAATCCATGAAGAGGAGGAACGAAAAGCGCAGGAGAAGTTCTTTGAGTCTACGCGCCACACATGGAAAATCCCTTTAAAAATGATGAAGAAAGTGCATGAAAAAGTACATCAACCCAAGAGGCCTAAACTTGCGATCATGTCTAGAAACGGATCGAGAGCAATAACGAATGAGAACTTTCAAATGGCTGAGAAAATAGGGTTTCACGTCCAAGTTTTGAGGCCGAAGCGCACCGCAGAACTAGCAAAGATTTATCGGGTCCTGAATTCGAGCGATGCCATGATCGGAGTTCATGGAGCTGCCGTGACACATTTTCTTTTTACGAGGTCTGGTTCGTACGGTGCACCTGCAAAGAAGCTTGGTTTGAAGTACATTGGCTATGAAATTCTTACCACAGAGAGCTCACTGTATGATAAATATGAAATAGGTGATACCATTCTCGCAGATCCAACAAGAGTGACAGAACAAGGATGGCAAATCACAAAGAAGGTTTATCTGCAAGGTCAAACCGTGAGGTTAAGGAAGCACTTGGTTGGTGCTTATGAATCAATATTAATT
>Maldo_HF_05231
ATGGTATACTATCAGAGATACAAGCAGAGGAAAAAAGGTGAACATCTTACAGAAGAAGATGAAGAGTGTCAGAGCATTATCATGGGGTGTTCAAACTCTGGTTACTACAAAAGAACAAGGCCCAAGCTTCTCTCTTTCGTCTTTCTCTCTCTCCTCTCTTGTAGCTTCATATTAGCACCTCATCTTTTCTACCCTAATGCCACTTTCTCTCTATTACGCCTTGCTGCTGATGATATGGTTGCATATGCTCCCTCGAGTTCTTCAATCTCTAACGGAACTATATTTTGTGACAGGAGCAGTTTTCGATCAGATGTTTGTATCCTGAAAGGGGATGTAAGAACACACTCCCGTTCCTCTTCCATCTTTGTCTACAGATCCAGAGATAAAAGTAATTTCACAAACTATCTATCGAGCATCGTCGAGGAAAACGAAGAGGAAAATGGGGAAAAGCTTCACCACGAAAAGATCAAACCGTATTCCCGGAAATGGGAACCCAGTACCATGGACACCGTCACAGAATTAGACCTCATTGCAAAGACAGATGGCACTCCAGGAAAGCAACATGAGTGTGATGTCCAACATGAGGTTCCGGCCATATTCTTCTCAACGGCGGGCTATACCGGTAATGTTTATCATGAATTCAACGATGGTATTATGCCGTTGTACATTACTTCTCAGCATTTGAGGAAACAGGTTGTGTTTGTCATCGTTGATTTTCACAATTGGTGGCTTATGAAATACGGAGACATTCTTTCACAACTATCAGACTATCCAGTAATTAGTTTCAGTGCAGACAAGAGAACTCATTGCTTTCCTGAAGCTACTGTCGGTCTGCAAATTCACGATGAGCTCACTGTGGATTCTTCAAATATGGAAGGAAATAAGAGCATATTCGACTTTCGAAATCTTCTAGACCGGGGTTACAGGCCTCGAGTTACAAGTCTGATTCACGAACGAGAAGCAAAAAAGAAACTCTCCGTTTCTATGTCTCCCGCATCGAAAAGATCCTTAAAAATCAAGAGAAAAGCACATGAAGCACATCAACTCAAGAGGGCTAGACTAGTGATCATATCTAGAAAAGGATCAAGAGCAATAACCAATGAGCATTTGCTGGTGCAAATGGCTGAAAAAATCGGGTTTGAAGTTGAAGTTCTGAGACCTAATTCGGGGACCGAGTTGGCAATGATTTATTGGGTTCTTAATTCGAGTGATGTCGTGATCGGGGTTCACGGTGCTGCCATGACACATTTTCTGTTCATGAGACCTGGCTCTGTGTTGATCCAAGTTATCCCTCTTGGAACTAGTTGGGCAGCAGAGGAATACTATGGGAAACCTGCAAGAAAGCTTGGGTTAAACTACATCGGCTACAAAATTCTTACCACAGAAAGCTCGTTACAGAACAAGTATGGTAAAGATGATCCTGTTCTTAAAAATCCAACTAGTGTAACAAAAAAAGGATGGGAATACACAAAGGAGATTTATCTTGAAGGTCAAACTGTGAGACTACACCTCACAAGATTTAAGAAGCAGTTGCTTCGTGCTTATGACTGCGCCATTGGAAGAACGACTTGGCATTTCGAACAACAA
>Maldo_HF_07562
ATGATCAAGTGCACCCGTTCTCACAAGTACTATGACTACTGTTTCATCGACGGTCCATTTTGGACCCCACCACCTCAACATTCTATGCAGCGGACCCCACCGGCCCAACCTTGGTGGAAAAAATCAAGCCCTACACACGAAAATTTGAGAATTCAACAATGTCCCGAATCAAAGAGCTCTCTCATCTCAGGCCCACCAGGCCCAAAGTCCCAGGTCCAACACACTGGCCCGGCCCTTGTATTCAGTGCCGGCGGGTACACCGGCAACATGTTCCATGATTTCAATGATGGGTTCATCCCAATCTTCATCATCGTCCATTCGATCCTCCACTATCAGGCGCCCATCCTTGTGATATCGGAAGCACGCGATCGGTGGGTTAGTAGGTATGCAGATTTACTGAAGATTTTTAGCAAGCACACGATCATAAACCTCGATAATGATACCGCCACCCATTGTTTTACTTCTGCCAGCGTGGGGCTTATATCTCACGGACTTGTCACCATAAACCCTACGTTATTACACAACCCTAAAACGATGGTACATTTCCATGCGATCCTGGACAAAGCCTTCGGAAAACACCGCCGCGATTGCAAACCTTGGACTTCCAGGCCACGCCTCGTCTTACTCAGTCGAACCCTAGGCGTTGGCCGGGCGATCTTGAACCAAGACGATGCGAGGCGAGCAGCGGAGAAGGTTGGTTTTGAACTTGTGATTTTTGAGCCGACCTCTACAACTGACATGCACTTTGCGTACGATTTAATTAGTAAGAGCCACGCGATGGTGGGCGTGCATGGCGCGGCGCTTACGCACTTGTTGTTCATGAGGCCCGGCGCGGTGTTCATGCAGATTGTGCCTCTCGGCACCAACTGGCCGGCGAAGGTGTGCTATGAGAGTCCGGCTAGGGCTATGGGGCTGCAGTACATTGACTATAGGATTGATGTAGAGGAGAGTAGCTTGGTGCACAAGTATGGGAAGGATGACATTGTGGTGAAAGATCCGGCTGCTAAAATTGGTTCCAATTGGGATATCTTGACGAAGATATATTTGAAGGAGCAAGATGTTAAGTTGGATTTGAATAGGTTTACTTGGTTTTTGAAGTCAGCTTATGGGAAGGCCAAGAGATTCATGGAGAAGGAAGGGGCTGCGACGGTGGCTTTGGCGGCCTTGTGTTTGTTTTTCATCGTGTTCGAAATCAGCGTCTCTTCAACCTCCAGATTTCTTAAATATGCTGCTACTACTACTACTACATATTCAGCCAAGACTCAAGAGGAAGGGAATCATGAAAAAACGAAACTGATCGATCAGCCAAACTCTCACCCTTCAGAATACTTGCAACTTCCTGTGAAAAGACGAATCATCTGCGACCGTACAGATGTACGCTATGATCTTTGTTCAATCAACGGTCCAACTGTCTTGGACCCACCCACCTCCACATTCTTCACTATGGGCTCGGCCCAACCCCCACAGGTGGAAAAAGTCCAGCCCTACCCTCGAAAGTTCGAAGGCTTCATAATGCCTCACATCAGGAACCTCACCCTCACTTCCGGCCCACAAAGCCCACCATGTAAAGTCCGGCACAGTGTTCCGGCCCTAGTATTCAGTGCGGGAGGGTACACCGGAAACTTCTTCCATGATTTCAACGACGGGTTCATTCCTCTCTTCATCACCGTCAACACAATCTTCCCTGATCAAGAGATCGAGATCGTGATCGTGGTGTCCGAAGCTCCCAATTGGTGGCCTAGTAAGTATGCAGATCTACTAGCAATGTTCACCAAGTACCCTATCATTATCCTAAAAAATGCTACTACCACCCATTGTTTTCCTTCAGCCACCATAGGCCTCATCTCGCATGGTTTCATGACCATAAACCAAACTTTACTACCAAAACCAAAATCGTTCATGGATTTTCGGGTCCTCCTAGAAAAGGCCTATGGTCCAAAAGCCCAGCCCAAAGTCTTGACATCCAAGCCCACAAGGTCACGCCCGAGACTCGTGTTGGCCGACCGCGAAATGGCACACGGGCGCATGATTATGAACCAAAAACAATTGATTAGGTTAATTAAGAAAGTGGGTTTTGAATTGATTGTGTTTAATCCCAAGAGGATGACCCCGTTGCATGAATCTTATGCGTTATTGAATTCGAGCCATGCTATGATCGGGGTCCATGGAGCCGCATTGACGCACTCTTTTTTTCTTCGACCCGGTTCTGTGTTTGTTCAAGTGGTTCCGATTGGGATTGAATGGGGTGCATATGCATTTTTTGGGAGGATGGCTAGGTCTTTGGATTTGGAATATTCGGAGTATAAGATTGGTGTGAACGAGAGTAGCTTGGCCGACAAGTACGGGAAGGAAAATTTGTTGATAAAGGACCCATTTGCCCTTCAGAAAACAGGTTGGCCACCTGAGGTTATGAACATTTACCTCAAGGAGCAAAACGTCAAACTGGATTTGGAAAGATTTAAGAGTTGTTTGAAGAAGGCTTATACAAAGGCTACCAGATTTATGGAGAAAAATGGTTCAAGAATTACGTTTTCAGTCTTAGCCTCCCTAGTCTTCCTCCTCGACTACAAAACCAATTCCCAACAACAAAACCCCATAGACTCGCAACCGGCCCACATACACTCGGTTGCGAACCAGGACCAAGTGACAAAGCTGATGAAGGAGGTGGGATTTGATGTGAAAGGATCCTATAAACGTTATAATAATTGTAACTGTTTGATCAAGATCCAACGACCTTTGTGTGTTGATCAGAGGCTCCTAAGCCTAAGCTCGGGAGAGGATCTAATTCCCCAAAACAAAACCCCACCGACAAATAATCATATACACTTTTTCCTCCGCGCGGGGATCTGTGTTTCTGCAGGTAATTCCGGCAGGGCTAGATTGGGCGGCGCATGCTTTAAATTTGGGGCAAACGAGAGTAGCTTGTTGGGCAAGTATAGCAAGGACGATTTGTTATTAAAGGACCCATATGCCCTTCAGAAAAAAAAAAAAACA
>Maldo_HF_16319
ATGAGAGGTTGGGGAGACATTGGTGATTTGGATAAAGCACGTAAGCTGTTTGATGAAATGACTGAACGAGGATGTTTGGTTGATGTGCCTGCGTATGATAGTTATTTGGAGGCTCTGTGTAAAGGTGGGAAAGTTGACGAGGCGTATAAGATATTTCGGGAGATGGGGTCGAATGGAGTTGAACCGGATGCTTGTACCTATTCGATTTTCATTCGTACTTATTGTGAGCGTTTCAACAAGAAGGTTGTGTTTGTCATTCTCGAGTACCATAATTGGTGGGTGACGAAATATGGAGACATTGTTTCTCAACCATTAGATTATCAACCTATAGATTTTAGTGGAGATACAAGAACTCATTGCTTCCCTGAGGTCATCGTTGGTCTGAGGATTCACGACGAGCTCACTGTGGATTCCTCACTGATGGAGGGAAATGTGAGCATTGTTGACTTTCGAAATCTTCTAGACCGAGCCTACTGGCCTCGAATTAGAAGTCTTATTCAAGACGAGGAATGGGAAGCACTGGAGAAGTATTCTGCGTCTCTGGCATTTGAAAGCTCTTTCGAACCTGAGAGTGAAATGCAAGAAGATCAATTCAAGAAGCCAAAGCTGGTCATCATATCTCGAAATGGATCAAGAGCGATAACCAATGAGAATTTCTTAGTTAGAATGGCTGAGCAAATTGGGTTTGAAGTTAATGTTTTGAGACCTGACCGCAAGACAGAGTTAGCAAAGATTTATCGGGCCCTTAATGCGAGTGATGTCATGATCGGGGTTCATGGCGCTGCCATGACACATTTTATGTTCATGAGGCCTGGGTCTGTGTTCATCCAAGTTGTTCCCCTAGGAATTGAGTGGGCAGCGGAGGAATACTATGGGGAACCTGCAAGGAAGCTCGGGTTGAAATACATCGGCATCCAAGTTTGTCTATTAATA
>Maldo_HF_20477
ATGGTATACTATAAGAGATACCAGCAAAGGAAAAAAGGGGAAGAGGATGAAGAGTGTCAGAGCATTCTAATGGAGTTTTCAAACTCTGGCCTTGGTGCTCATGATATGGTTGTATACGCTCCCTTGGGTTCTTCAATCGCCAACGGTACAGCTTCTAACTTAGGATTTGCTTGGGTCTCGAGTTTGGGCGGAGCACAAAATTCGGGGCTAAATCCTAAGGACATGTTTGGAACTATACTTTGTGATAGGAGCAATTTTCGATCAGATGTTTGTATCCTGAAAGGAAATGTAAGAACACACTCCGGATCCTCTTCCATCTTTGTCTACAGGTCCAGAGATAAAAGTAATTTCACATTCTATCTTTCGAGCATCGTCGAGGAAAATGAAGAGGAAAACGGGGAATGGCTTCAACACGAAAAGATCAAACCGTATACTCGGAAATGGGAACCAAGTACCATGGCCACCGTCACTGAATTAGACCTCATTGCAAAGAAAGACGATACTCTAGGGATGCAACATCAGTGTGACGTCCAACATGATGTTCCGGCGGTGTTCTTCTCAACGGCTGGCTATACTGGCAATGCTTATCATGAGTTCAACGACGGGATTATACCACTGTACATTACTTCTCAAGAACTGAGAAAGAAGGTTGTGTTTGTCATTCTTGATTTTCATGACTGGTGGCTTATGAAGTACGGAGACATTCTTTCACAACTATCAGACTATCCAGTAATAGATTTCAGTGCAGATACGAGAACCCATTGCTTTCCTGAAGCCATTGTCGGTTTGAGAATTCACGACGAGCTCACTGTGGATCCTTCGCTGATGGAGGGACATAGGAGCATTTTCGACTTTCAATATCTTCTAGACAGGGCGTACAGGCCTCGAATTATAGGTCTAATTAATGAACAAGAAGCAGAAGAGAAGCTTTCTGTTTCTGTGTCTCCAGCATCGGTAGGATCTTTAAAAATCAAGAAAAAACTACATGAAGCACATCAATTAGAGAGGCCTAAACTGGTGATCGTATCTAGAAACGGATCAAGAGCAATAACCAATGAGGACTTGTTGGTGGAAATGGCTGAGCAAATTGGGTTTGAAGTTGAAGTTCTGAGACCTGATTCGAGGACCGAGTTGGCAAAGATTTATTGGGTTCTTAATTCGAGTGATGTCGTGATAGGGGTTCACGGTGCCGCCATGACACATTTTCTGTTCATGAGACCTGGCTCTGTGTTGATCCAAGTGATTCCTCTTGGAACTAGTTGGGCAGCAGAGGCATACTTTGGGGAACCTGCAAGAAAGCTTGATTTAAACTACATTGGCTACAAAATTCTTCCCACAGAGAGCTCGTTGTACGACAAGTATGGCAAAGATGATCCTGTTCTTAAAAATCCAGCTAGTGTAACCAAAAAAGGTTGGCAACACACAAAGGAGATTTACCTTGAAGGTCAAACTGTGAGACTACACCTCACAAGATTTAAGAAGCAGTTGCTTGGTGCTTATGACTACACCACTGAAAGAATGACTGAGCATTTCGAACAACAA
>Maldo_HF_20478
ATGGACACCATCACTGAATTAAACCTCATTGCAAAGAAAGACAGTTTGATGAGCATGCAACTCGAGTGTGACGTTCAACATGAAGTTCCAGCCGTGTTCTTCTCAACGCCGGGCTATACGGGTAACTTTTTTCATGAATTCAACGATGGAATTTTGCCGTTGTACATAACATCCCAGCACTTGAGCAGCAAGATTGTGTTTGTCATTCTTGATTTACATGATTGGTGGCTCACGAAATATGGAAATATCCTTTCACAGCTGTCAGATTATGCAATGATAGATTTTGATGAAGATACGAGAACTCATTGCTTCCCTGAGGCCATTGTTGGTTTGAGAATTCATCAAGAGTTGAGTATAAACTCTTCACTGATGGAGGGAAATAAGAGCATTATCGATTTCAGAAATCTTCTAGACCAAGCTTACCTCCCTCGAATCCATTCCCTAATTCGTGAAGAGGAGGAACGTAAAGCG
>Maldo_HF_20479
ATGTCTAGAAACGGATCGAGATCAATAATGAATGAGAACTTCTTGGTGAAAATGGCTGTGAAAATAGGGTTTCACGTCGAAATTTTGAGGCCGAAGCGCACCACAGAACTAGCGAAGATTTATCGGGTCCTGAACTCAAGCGATGTTATGATAGGAGTTCATGGAGCTGCAATGACACATTTTCTTTTCATGAGGCCTGGCTCAGTTTTTATCCAAATTATTCCAATCGTAACTGCATGGGCAGCAGAGGAATATTATGGTGCACCTGCAAAGAAGCTTGGTTTAAAGTACATTGGCTATGAAATTCTTACCACAGAAAGCTCACTGTATGATAAATATGAATTAGATGATCCCGTTCTTGCAGATCCAACTAAAGTGACAGAACAAGGATGGCAAATCACAAAGAAGATATATCTGCAATGTCAAACTGTGAGATTGGATCTCATAAGGTTTAGGAAGCAGTTGGTTGAAGCTTATGATTACATCATTGATAGAATA
>Maldo_HF_20480
ATGGCGCGGTATCAGCGGCACCAGCACCACCAGTGGAGAAAAGTTGAAAAGCCTTGTGCAGCCGCAGAGGAAGATGAAGAATCACAGACCACCACCTTTCTAATGGAGTTTGCAAACTCTGGTTACTATTACAAGAGAACAAGTCCCAAGCTTCTCTATCTCCTCTTCATCTCTTTCCTCTCTTGCAGCTTCATCTTAGCCCCTCATCTTTTCAGCTCCACCACTACTTTCTCTCTCCTTTATTCAACGCCTGTGGAAGATATGGATGTAAATGTTCCCTTGTGTTCTTCAATCTCTAACGGAACTATATGTTGCGATCGAAGCAATGTTCGTTCAGATATTTGTGTAATGAAAGGGGATGTAAGAACACACTCTGCTTCCTCCACTATCTTCCTCTACCGATCTACAGAAGGAAGTAGCTTCCAAAATCGTGTTTCTGATGTTGTTGAGGAAAATGAAGAAGATGAAACAGGGGAACTAGAGCATGAAAAGGTCAAACCGTATACACGGAAATGGGAAACAAGTGTCATGGACACCATTGATGAATTACAGCTCATTGCGAAGAAAGACACTCTAGGCATGCACCACCGGTGTGATGTGCAGCACGATGTTCCGGCAGTGTTTTTCTCAACCGGGGGATATACCGGTAATGTCTATCATGAATTTAATGATGGGATTATGCCATTGTTCATTACTTCCCAGCGGTTCAACAAGAAGGTTGTGTTTGTCATTCTCGATTACCATAATTGGTGGGTGACGAAATATGGTGACATTGTTTCTCAACTATCAGATTATCCGCCTATAGACTTTAGTGGAGATACAAGAACTCATTGCTTCCCAGAGGTCACAGTTGGTTTGAGGATTCACGACGAGCTCACTGTGGATTCTTCACTGATGGAGGGAAATGTGAGCATTGTTGACTTTCGAAATCTTCTAGACCGAGCCTACTGGCCTCGAATTAAAAGTCTTATTGAAGACGAGGAACGGGAAGCACAGGAAAAGCTTTCTGCATCTTTGGCATCTAAAAGCTCTTTCGAACCTGAGAGTGCAGTGCAAGAAGATCAGTTCAAGAAGCCTAAACTGGTCATCATATCTCGAAATGGATCAAGAGCGATAACAAATGAGAATTTAATGGTGAGAATGGCCGCGCAAATTGGGTTTGAAGTTAACGTTTTGAGACCTGACCGCACGACAGAGTTAGCAAAGATTTATCGGGCCCTTAATGCGAGTGATGTGATGATTGGGGTTCATGGTGCTGCCATGACACACTTTATGTTCATGAAGCCTGGGTCTGTGTTTATCCAAGTTGTTCCCCTTGGCACTGAGTGGGCAGCGAAGGAGTATTATGGGGAACCTGCAAGGAAGCTCGGCTTAAAATACATCGGCTACCAAATTCTAACTCGGGAGAGCTCGTTATACGCCAAATATGATAAGGATGATCCTGTTCTTAGGGATCCAGAGAGTGTAAACAAAATGGGATGGGAATACACAAAGAAAATCTATCTTGATGGCCAAACTGTGAGATTAGACCTCGGAAGATTTCGAAAGCGATTGGTTCGTGCTTACGGCTACATCTTCCACAGGTTGAACTATCACCCCCATCTTCAATCACGTAGAATAATGATATTCACCATGCATGCGAATATAGTCAGTAGAATGCATTATTGCATCCATCCAAACCAAGTGCCAAAGCTATGGGAACGTTATACTGGTGTTTCTTCTTGGAAC
>Maldo_HF_38142
ATGGTATACTATCAGAGATACAAGCAGAGGAAAAAAAGAGTGTCAGAGCATTATTACGGGGTCTTCAAACTCTGGTTACTACAAAAGAACAAGGCCCAAGCTTCTCTCTTTCGCCTTGCTGCTGATGATATGGTTGCATATGCTCCCTCGAGTTCTTCAATCTCTAACGGTAGAATTCTCTGCTTCTCAGTGGCTTCTATTTGGAATCGATTAATTGTTTGTGTTTTAGTTGGAGGAACTAGGTTCAAGAATACAGCAGGACACGTAAAGCAGCAAGCCGTGGCACTGCGTTTAATTGAGTACACTTATTTTCTGTATGTGACACTTTTACATTTTCTCTATCTGCAATTACTTTCACTAACTATAAATGTTGTGGGTGCAGGAACTATATTTTGTGACAGGAGCAGTTTTCGATCAGATGTTTGTATCCTGAAAGGGGATGTAAGAACACACTCCGGTTCCTCTTCCATCTTTGTCTACAGATCCAGAGATAAAAGTAATTTCACAAATTATTTATCGAGTATCGTCGAGGAAAACGAAGAGGAAAATGGGGAACAGCTTCACCGCGAAAAGATCAAACCGTATACCCGGAAATGGGAACCAAATGGCACTCCAGGAAAGCAACATGAGTGTGATGTCCAACATGAGGTTCCGGCCGTATTCTTCTCGACGGCGGGCTATACCGGTAATGTTTATCATGAATTCAACGATGGTATTATGCCGCTGTACAGTACTTCTCAGCATTTGAGGAAACAGGTTGTGTTTGTCATCGTTAATTTTCACAATTGGTGGCTTATGAAATATGGAGACATTCTTTCACAACTATCAGACTATCCAGTAATTGATTTCAGTGCAGACAAGAGAACTCATTGCTTTCCCGAAGCTACTGTCGGTCTGCAAATTCACGATGAGCTCACTGTGGATTCTTCAAATATGGAAGGAAATAAGAGCATATTCGACTTTCGAAATCTTCTAGACGGGGCTTACAGTCCTCGAGTTACAAGTCTGATTCACGAACGAGAAGCAAAAGAGAAACTCTCCGTTTCTATGTCTCCCGCATCGAAAAGATCCTTAAAAATCAAGAGAAAAGTACATGAAGCACATCAACTCAAGAGGCCTAGACTAGTGATCATATCTAGAAATGGATCAAGAGCGATAACCAATGAGCATTTGCTGGTGAAAATGGCTGAAAAAATGGGGTTTGAAGTTGAAGTTCTGAGACCTAATTCGAGGACCGAGTTGGCAAAGATTTATTGCGTTCTTAATTCGAGTGATGTCGTGATCGGGGTTCACGTTATTCCTCTTGGAACTAGTTGGGCAGCAGAGGAATACTATGGGAAACCTGCAAGAAAGCTTGGGTTAAACTACGTCGGCTACAAAATTCTTACCACAGAAAGCTCGTTACACAACAAGTATGGTAAAGATGATCATGTTCTTAAAAATCCAGCTAGTGTAACAAAAAAAGGATGGGAATACACAAAGGAGATTTACCTTGAAGGTCAAACTGTGAGACTACACCTCACAAGATTTAAGAAGCAGCTGCTTCGTGCTTATAACTGCGCCATTGGAAGAACGACTCGGCATTTCGAACAACAA
>Maldo_HF_42385
ATGTGGGGTCCACCGGATCGATCAAACGCCACGTGCGAGTACAGTCACGATGATGAAATCGTGCTCCTCCTGTGCGCGCGGGTCCGACACACTGGTCCTACCCTTGTGTTCAAAGCGGACGGGTACGCCAAAATCACGCAGGAGCCCATCCTCGTGAATGGAAAGCACGCGATTGGCGGACTTGTCATCATAAACCCTAAGTTGTTGCCCAACCCTATAACGATGGTATATTTCCATACCATCCTAGACAAAGCCCTTGGCAAAAACGATCATCCTTCTAGACCTTCGACTTCCCGGCCGCTCCTCGTTTTACTCAGTCAAACCCTAGGCGTTGGTCAGGCGATCTTGAACCAAATTGAAGCGAAGCTAGCAACA
>Maldo_HF_42386
ATGGTCGGCATGCATGGTGCGGCGCTTACACACTTGTTCATGAGGCCCGCCGCGGCGTTCAAGCAGATTGTGCCTCTCGGCACCAACTGGCCGGCAAAGGTTTGCTACGAGTGTCCGGCTAGGACTATGAGGATTCATGCAGAGGAGAGTAGCTTGGTGCACAAGTATGGCAAGGATGATGACATTGTGGTGAAAGATCCGACTGCTAAAATTGGTTCCAATTGGGATATTTTGATGAAGATATATTTGAAGGAACAAGATGAGGATGAAGGAGACAAGTCCGAGGGCTGCGGCGGTGGCTGTGGCCGCCTTGTGCTTGTTTTTCATTTTGTTCGAAATCAGCCTCTCTTCAACCTCCAGATTTCTCAATATGCTACCACTACTACATATTCAGCGAAGACTACTACTCAAGAGTCTTTGCAACTCTCACGGTCTCACCCTTCAGAATCTTTGCAACTTCCAATTGTCTGCGACCGTCCAGATGGACGATATGATCTCTGTTCAATCAACGGTTCAACTGTCTTGGACACAAATATTTTCACATTTTTCGCTTTGGGCCCAGCCCAGCTCCCACAGGTGGGAAAAGTCCAGCCTTACCCTCGAAAATTCGAAGGGTTCATAATGTCTCGCATCAAGAACATCACTCTCACTTCCGGCCCACAAAGCCCATCATGTAAAGTCCAGCACAATGTTTCTGCCCTAGTATTCAGTGCAGGAGGGTACACCGGAAACTTCTTCCATGACTTTGATGACGGGTTTGTTCCGCTCTTGATCACCGTCAACACAATCTTCCCCGATCAAGACATCGTGATCGTGGTTTCCGAAGCTCCCTATTGGTGGCCTAGTAGGTATGCAGATCTACTAGCAATGTTCGACAAGTACCCTATCATTATCCTCAAAAATACTACTGCCACCCATTGTTTTCCTGCCGCCACCATAGGCCTCATATATAACACA
>Maldo_HF_42387
ATGGATTTTCGTGTGCTCCTAGAGAAAGCCTATGGGCCAAAAGCCCACCCCAAGGTTTTGACACCCAAGCCCACTAGATCACGCCCAAGACTTGTGTTGGCCAACCGCGAAAATGCATGTGGACGCATGATTACGAACCATAAACAAGTGGGATTTGAAGTGATTGTGTTCAATCCCAAGAGGACAACCCCATTGCACGAATCTTATGCGTCACTGAATTCGAACCATGCCATGATCGTGGTCCATGGAGCATCACTGACGCACTCTTTGTTCTTTCGACCAGGTTCTGTGTTTATTCAAGTGGTTCCGATCGGGATCAATTGGGCTGCATTTGCTGATATCGGGAGGGGGGCTAGGTCTTTGAATTTGGAATATTCCGAGTATAAGATTGGAGTGAACGAGAGTAGCTTGGTGGACAAGTCTGGGAAGGAGAATTTCTTGCTAAAGGACCCATCTGCCCTTCTGAAAAAAGGTTGGCCATCTGAGTTTATGAAGATTTACCTCAAGGAGCAAAATGTCAAACTAGATTTGGAAAGATTTAAGAGTTGTTTGAAGGAGGCTTATACAAAGGCTAAGAGATTTGTGGACAAAAATGGT
>Malba_002610
ATGGTATACTATCAGAGATACAAGCAGAGGAAAAAAGGTGAACATCTTACAGAAGAAGATGAAGAGTGTCAGAGCATTATCATGGGGTGTTCAAACTCTGGTTACTACACAAGAACAAGGCCCAAGCTTCTCTCTTTCGTCTTTCTCTCTCTCCTCTCTTGTAGCTTCATATTAGCACCTCATCTTTTCTACCCTAATACCACTTTCTCTCTATTACGCCTTGCTGCTGATGATATGGTTGCATATGCTCCCTCGAGTTCTTCAATCTCTAACGGAGCTATATTTTGTGACAGGAGCAGTTTTCGATCAGATGTTTGTATCCTGAAAGGGGATGTAAGAACACACTCCCGTTCCTCTTCCATCTTTGTCTACAGATCCAGAGATAAAAGTAATTTCACAAACTATCTATCGAGCATCGTCGAGGAAAACGAAGAGGAAAATGGGGAAAAGCTTCACCACGAAAAGATCAAACCGTATACCCGGAAATGGGAACCCAGTACCATGGACACCGTCACAGAATTAGACCTCATTGCAAAGACAGATGGCACTCCAGGAAAGCAACATGAGTGTGATGTCCAACATGAGGTTCCGGCCATATTCTTCTCAACGGCGGGCTATACCGGTAATGTTTATCATGAATTCAACGACGGTATTATGCCGTTGTACATTACTTCTCAGCATTTGAGGAAACAGGTTGTGTTTGTCATCGTTGATTTTCACAATTGGTGGCTTATGAAATACGGAGACATTCTTTCACAATTATCAGACTATCCAGTGATTAGTTTCAGTGCAGACAAGAGAACTCATTGCTTTCCTGAAGCTACTGTCGGTCTGCAAATTCACGATGAGCTCACTGTGGATTCTTCAAATATGGAAGGAAATAAGAGCATATTCGACTTTCGAAATCTTCTAGACGGGGCTTACAGGCCTCGAGTTACAAGTCTGATTCATGAACGAGAAGCAAAAAAGAAACTCTCCGTTTCTATGTCTCCCGCATCGAAAAGATCCTTAAATATCAAGAGAAAAGCACATGAAGCACATCAACTCAAGAGGGCTAGACTAGTGATCATATCTAGAAAAGGATCAAGAGCAATAACCAATGAGCATTTGCTGGTGAAAATGGCTGAAAAAATCGGGTTTGAAGTTGAAGTTCTGAGACCTAATTCGGGGACCGAGTTGGCAATGATTTATTGGGTTCTTAATTCGAGTGATGTCGTGATCGGGGTTCACGGTGCTGCCATGACACATTTTCTGTTCATGAGACCTGGCTCTGTGTTGATCCAAGTTATCCCTCTTGGAACTAGTTGGGCAGCAGAGGAATACTATGGGAAACCTGCAAGAAAGCTTGGGTTAAACTACATCGGCTACAAAATTCTTACCACAGAAAGCTCGTTACACAACAAGTATGGTAAAGATGATCCTGTTCTTAAAAATCCAACTAGTGTAACAAAAAAAGGATGGGAATACACAAAGGAGATTTACCTTGAAGGTCAAACTGTGAGTCTACACCTCACAAGATTTAAGAAGCAGTTGCTTCGTGCTTATGACTGCGCCATTGGAAGAACGACTCGGCATTTCGAACAACAA
>Malba_002612
ATGGCTGAGAAAATAGGGTTTCACGTCCAAGTTTTGAGGCCGAAGCGCACTGCAGAACTAGCAAAGATTTATCGGGTCCTGAATTCGAGCGATGCCATGATCGGAGTTCATGGAGCTGCCGTGACACATTTTCTTTTTATGAGGTCTGGTTCGGTTTTTATCCAAATCAATCCAATTGCAACTGCATGGGCAGCTGAGGAATATTATGGTGCACCTGCAAAGAAGCTTGGTTTGAAGTACATTGGCTATGAAATTCTTACCACAGAGAGCTCACGGTATGATAAATATGAAATAGGTGATCCCATTCTTGCAGATCCAACAAGAGTGACAGAACAAGGATCGCAAATCACAAAGAAGGTAATTATCTGCAAGGTCAAACCG
>Malba_002613
ATGGGACGGTATCAGCGGCATCACCACCACCAGTGGAGAAAAGTTGACAAGCCTTGTGCAGCTGCAGAGGAAGACGAAGACTCACAGACCACTACCTTTCTAATGGAGTTTGCAAACTCTGGTTATTATTACAAGAGAACAAGTCCCAAGCTTCTCTATCTCCTCTTCATCTCCTTCCTCTCTTGCAGCTTCATCTTAGCCCCTCATCTTTTCAGCTCCAACACCACTTTCTCTCTTCTATATTCAACACCAATGGAGGATATGAAAGTAAATGTTCCCTTGTGTTCTTCAATCTCTAATGGAACTATATGTTGCGATCGAAGCAGTATTCGTTCAGATATTTGTGTAATGAAAGGGGATGTAAGAACACACTGTGCTTCCTCCACTATCTTTCTCTACCGATCTAAGGAAGGAAGTAGCTTCCAAAATCATGTTTCTGATGTTGTTGAGGAAAATGAAGAAGATGAAACCGAGGAACTCGGGCACGCAAAGGTCAAACCGTATACACGGAAATGGGAAACAAGTGTCATGGACACCATCGATGAATTACAGCTCGTTGCGAAGAAAGACACTCTGGGGATGCACCACCGGTGTGATGTCCAACATGATGTTCCGGCAGTGTTTTTCTCAACCGGGGGGTATACCGGTAATGTCTATCACGAATTCAATGATGGGATTATGCCGTTGTTCATTACTTCCCAGCGTTTCAACAAGAAGGTTGTGTTTGTCATTCTCGAGTACCATAATTGGTGGGTGACGAAATATGGAGACATTGTTTCTCAACTATCAGATTATCAACCTATAGATTTTAGTGGAGATACAAGAACTCATTGCTTCCCTGAGGTCACCGTTGGTCTGAGGATTCACGACGAGCTCACTGTGGATTCCTCACTGATGGAGGGAAATGTGAGCATTCTTGACTTTCGAAATCTTCTAGACCGAGCCTACTGGCCGCGAATTAGAAGTCTTATTCAAGACGAGGAACGGGAAGCACCGGAGAAGCATTCTGCGTCTCTGGCATCTGAAAGCTCTTTCGAACCTGAGAGTGAAGTGCAAGAAGATCAATTCAAGAAGCCTAAGCTGGTCATCATATCTCGAAATGGATCAAGAGCGATAACCAATGAGAATTTCTTGGTTAGAATGGCTGAGCAAATTGGGTTTGAAGTTAATGTTTTGAGACCTGACCGCACGACAGAGTTAGCAAAGATTTATCGGGCCCTTAATGCGAGTGATGTCATGATCGGGGTTCACGGCGCTGCCATGACACATTTTATGTTCATGAGGCCTGGGTCCGTGTTCATCCAAGTTGTTCCCCTAGGAACTGAGTGGGCAGCGGAGGAATACTATGGGGAACCTGCAAGGAAGCTCGGGTTGAAATACATCGGCTACCGGATTCTTACTCGAGAGAGCTCGTTGTACGCCAAATACCATAAGGATGACCCTGTTCTTAGGGATCCACAGAGTGTAACCAAAATGGGATGGGAGTACACAAAGAAGATCTATCTTGATGGCCAAACTGTGAGATTAGACCTCCGAAGATTTCGGAAGCGATTGGTTCGTGCTTACGATTACATCTTCCACAGCTTGAACAATCGCCCCCATCTTCAATCACAG
>Malba_021613
ATGGTATACTATAAGAGATACCAGCAAAGGAAAAAAGGGGAAGAGGATGAAGAGTGTCAGAGCATTCTAATGGAGTTTTCAAACTCTGGTTTCTACAAAAGAACAAGGCCCAAGCTCCTCACTTTCGTCTTCCTCTCTCTCCTTTCTTGCAGCTTCATATTAGCCCCTCATCTTTTCTACCTTAACACCACTTTCTCTCTATTACGCCTTGGTGCTCATGATATGGTTGTATACGCTCCCTTGGGTTCTTCAATCGCCAACGGAACTATACTTTGTGATAGGAGCAATTTTCGATCAGATGTTTGTATCCTGAAAGGAAATGTAAGAACACACTCCGGATCCTCTTCCATCTTTGTCTACAGGTCCAGAGATAAAAGTAATTTCACATTCTATCTTTCGAGCATCGTCGAAGAAAATGAAGAGGAAAACGGGGAATGGCTTCAACACGAAAAGATCAAACCGTATACTCGGAAATGGGAACCAAGTACCATGGCCACCGTCACTGAATTAGACCTCATTGCAAAGAAAGACGATACTTTAGGGATGCAACATCAGTGTGACGTCCAACATGATGTTCCGGCAGTGTTCTTCTCAACGGCTGGCTATACTGGCAATGCTTATCATGAGTTCAACGACGGGATTATACCACTGTACATTACTTCTCAAGAACTGAGAAAGAAGGTTGTGTTTGTCATTCTTGATTTTCATGACTGGTGGCTTATGAAGTACGGAGACATTCTTTCACAACTATCAGACTATCCAGTAATAGATTTCAGTGCAGATACGAGAACCCATTGCTTTCCTGAAGCCATTGTCGGTTTGAGAATTCACGACGAGCTCACTGTGGATCCTTCGCTGATGGAGGGACATAGGAGCATTTTCGACTTTCAATATCTTCTAGACAGGGCGTACAGGCCTCGAATTATAGGTCTAATTAACGAACAAGAAGCAGAAGAGAAGCTTTCTGTTCCTGTGTCTCCTGCATCGGAAGGATCTTTAAAAATCAAGAAAAAACTACATGAAGCACATCAATTAGAGAGGCCTAAACTGGTGATCGTATCTAGAAACGGATCAAGAGCAATAACCAATGAGGACTTGTTGGTGGAAATGGCTGAGAAAATTGGGTTTGAAGTTGAAGTTCTGAGACCTGATTCGAGGACCGAGTTGGCAAAGATTTATTGGGTTCTTAATTCGAGTGATGTCGTGATAGGGGTTCACGGTGCCGCCATGACACATTTTCTGTTCATGAGACCTGGTTCTGTGTTGATCCAAGTGATTCCTCTTGGAACTAGTTGGGCAGCAGAGGCATACTTTGGGGAACCTGCAAGAAAGCTTGATTTAAACTACATTGGCTACAAAATTCTTCCTACAGAGAGCTCGTTGTACGACAAGTATGGCAAAGATGATCCTGTTCTTAAAAATCCAGCTAGTGTAACCAAAAAAGGTTGGCAACACACAAAGGAGATTTACCTTGAAGGTCAAACTGTGAGACTACACCTCACAAGATTTAAGAAGCAGTTGCTTGGTGCTTATGACTACACCACTGAAAGAATGACTGAGCATTTCGAAAAACAA
>Malba_021614
ATGGCGCGTTATCAGCGGCACCAGCACCACCAGTGGAGAAAAGTAGAAAAGCCTTGTGCAGCCGCAGAGGAAGATGAAGAATCACAGACCACCACCTTTCTAATGGAGTTTGCAAACTCTGGTTACTATTACAAGAGAACAAGTCCCAAGCTTCTCTATCTCCTCTTCATCTCTTTCCTCTCTTGCAGCTTCATCTTAGCCCCTCATCTTTTCAGCTCCACCACCACTTTCTCTCTCCTTTATTCAACACCTGTGGAAGATATGGATGTAAATGTTCCCTTGTGTTCTTCAATCTCTAACGGAACTATATGTTGCGATCGAAGCAATATTCGTTCAGATATTTGTGTAATGAAAGGGGATGTAAGAACACACTCTGCTTCCTCCACTATCTTCCTCTACCGATCTACAGAAGGAAGTAGCTTTCAAAATCGTGTTTCTGGTGTTGTTGAGGAAAATGAAGAAGATGAAACAGGGGAACTAGAGCATGAAAAGGTCAAACCGTATACACGGAAATGGGAAACAAGTGTCATGGACACCATTGATGAATTACAGCTCATTGCGAAGAAAGACACTCTAGGCATGCACCACCGGTGTGATGTGCAGCACGATGTTCCGGCAGTGTTTTTCTCAACCGGGGGATATACCGGTAATGTCTATCATGAATTTAATGATGGGATTATGCCATTGTTCATTACTTCCCAGCGTTTCAACAAGAAGGTTGTGTTTGTCATTCTCGATTACCATAATTGGTGGGTGACGAAATATGGTGACATTGTTTCTCAACTATCAGATTATCCGCCTATAGACTTTAGTGGAGATACAAGAACTCATTGCTTCCCAGAGGTCACAGTTGGTTTGAGGATTCACGACGAGCTCACTGTGGATTCTTCACTGATGGAGGGAAATGTGAGCATCGTTGACTTTCGAAATCTTCTAGACCGAGCCTACTGGCCTCGAATTAAAAGTCTTATTGAAGACGAGGAACAGGAAGCACAGGAAAAGCTTTCTGCATCTTTGGCATCTAAAAGCTCTTTCGAACCTGAGAGTGCAGTGCAAGAAGATCAGTTCAAGAAGCCTAAACTGGTCATCATATCTCGAAATGGATCAAGAGCGATAACAAATGAGAATTTATTGGTGAGAATGGCTGCGCAAATTGGGTTTGAAGTTAACGTTTTGAGACCTGACCGCACGACAGAGTTAGCAAAGATTTATCGGGCCCTTAATGCGAGTGATGTGATGATTGGGGTTCATGGTGCTGCCATGACACACTTTATGTTCATGAAGCCTGGGTCTGTGTTTATCCAAGTTGTTCCCCTTGGCACTGAGTGGGCAGCGAAGGAGTATTATGGGGAACCTGCAAGGAAGCTCGGCTTAAAATACATCGGCTACCAAATTCTAACTCGGGAGAGCTCGTTATACGCCAAATATGATAAGGATGATCCTGTTCTTAGGGATCCAGAGAGTGTAAACAAAATGGGATGGGAATACACAAAGAAAATCTATCTTGATGGCCAAACTGTGAGATTAGACCTCGGAAGATTTCGGAAGCGATTGGTTCGTGCTTACGGCTACATGTTCCACAGATGGCATAAAATGGCTACTAGGAAGATTATTGTTGGACATAAATGTGACCTATGTACATTTAGAAGCACAAAGACAATTGATTTTGATTATCCGCCTATAGACTTTAGTGGAGATACAAGAACTCATTGCTTCCCAGAGGTCACAGTTGGTTTGAGGATTCACGACGAGCTCACTGTGGATTCTTCACTGATGGAGGGAAATGTGAGCATCGTTGACTTTCGAAATCTTCTAGACCGAGCCTACTGGCCTCGAATTAAAAGTCTTATTGAAGACGAGGAACAGGAAGCACAGGAAAAGCTTTCTGCATCTTTGGCATCTAAAAGCTCTTTCGAACCTGAGAGTGCAGTGCAAGAAGATCAGTTCAAGAAGCCTAAACTGGTCATCATATCTCGAAATGGATCAAGAGCGATAACAAATGAGAATTTATTGGTGAGAATGGCTGCGCAAATTGGGTTTGAAGTTAACGTTTTGAGACCTGACCGCACGACAGAGTTAGCAAAGATTTATCGGGCCCTTAATGCGAGTGATGTGATGATTGGGGTTCATGGTGCTGCCATGACACACTTTATGTTCATGAAGCCTGGGTCTGTGTTTATCCAAGTTGTTCCCCTTGGCACTGAGTGGGCAGCGAAGGAGTATTATGGGGAACCTGCAAGGAAGCTCGGCTTAAAATACATCGGCTACCAAATTCTAACTCGGGAGAGCTCGTTATACGCCAAATATGATAAGGATGATCCTGTTCTTAGGGATCCAGAGAGTGTAAACAAAATGGGATGGGAATACACAAAGAAGATCTATCTTGATGGCCAAACTGTGAGATTAGACCTCGGAAGATTTCGGAAGCGATTGGTTCGTGCTTACGGCTACATGTTCCACAGGTTGAACTATCACCCCCATCTTCAATCACGG
>Malba_025209
ATGGGCCCAGCCCAGCTCCCACAGGTGGGAAAAGTCCAGCCTTACCCTCGAAAATTCGAAGGGTTCATAATGTCTCACATCAAGAACATCTCTCTCACTTCCGGCCCACGAAGCCCATCATGTAAAGTCCAGCACAATGTTTCTGCCCTAGTATTCAGTGCAGGAGGGTACGCCGGAAACTTCTTCCATGACTTCGATGACGGGTTTGTTCTGCTCTTCATCACCGTCAACACAATCTTCCCCGATCAAGACATCGTGATCGTGGTTTCCGAAGCTCCCAATTGGTGGCCTAGTAGCTTGGTGGACAAGTCTGGGAAGGAGAGTTTCTTGCTTAAGGACCCATCTGCCCTTCTGAAAAAAGGTTGGCCATCTGAGTTTATGAAGATTTGCATCAAGGAGCAAAATGCCAAACTAGATTTGGAAAGATTTAAGAGTTGTTTGAAGGAGGCTTATACAAAGGCTAAGAGATTTATGGACAAAAATGGT
>Malba_027328
ATGATCAAGTGCACCCGTTCTCACAAGTACTACGATTACTGTTTCATGGACGGTCCAGCAGTTTTGGACCCCACCACCTCGACATTCTATGCAGCGGACCCCACCGGCCCAACCTTGGTGGAAAAAATCAAGCCCTACCCACGAAAATTTGAGAATTCAACAATGTCCCGAATCAAAGAGCTCACTCTCATCTCAGGCCCACCAGGCCCAAAGTGCCACGTCCAACACACTGGCCCGGCCCTTGTATTCAGTGCCGGCGGGTACACCGGCAACGTCTTCCATGATTTCAATGACGGGTTCATCCCAATCTTCATCGTCGTCCATTCGATCCTCCACGATCAGGCGCCCATCCTCGTGATATCGGAAGCACGCGATCGGTGGGTTAGTAGGTATGCAGATTTACTGAAGATTTTCAGCAAGCACCCGATCATAAACCTCGATAATGATACCGCCACCCATTGTTTTACTTCTGCCAGCGTGGGGCTTATATCTCATGGACTTATCACCATAAACCCTACGTTGTTACACAACCCTAAAACGATGGTACATTTCCATGCGATCCTGGTCAAAGCCTTTGGAAAACACCGCCGCGATTCCAAACCTTGGACTTTTCCAGGCCACGCCTCGTCTTACTCAGTAGAACCC
>Malba_027329
ATGAGGCCCGGCGCGGTGTTCATGCAGATTGTGCCTCTCGGCACCAACTGGCCGGCGAAGGTGTGCTATGAGAGTCCGGTTAGGGCTATGGGGCTGCAGTACATTGACTATAGGATTGATGTAGAGGAGAGTAGTTTGGTGCACAAGTATGGGAAGGATGACATTGTGGTGAAAGATCCGGCTGCTAAAATTGGTTCCAATTGGGATAATTTGATGAAGATATATTTGAAGGAGCAAGATGTTAAGTTGAATTTGAATAGGTTTACTTGGTTTTTGAAGTCAGCTTATGGGAAGGCCAAGAGATTCATGGAGAAGGAAGGG
>Malba_027330
ATGAAGAAGACAATTTCCTGCAGGGCTGCGACGGTGGCTTTGGCGGCCTTGTGTTTGTTTTTCATCGTGTTCGAAATCAGCGTCTCTTCAACCTCCAGATTTCTTAAATATGCTGCTACTACTACTACTACATATTCAGCCAATACTCAAGAGGAAGGGAATCATGAAAAAACGAAACTGATCGATCAGCCAAACTCTCACCCTTCAGAATACTTGCAACTTCCTGTGAAAAGACGAATCATCTGCGACCGTACAGATGTACGCTATGATCTTTGTTCAATCAACGGTCCAACTGTCTTGGACCCACACACCTTCACATTCTTCACTATGGGCTCGGCCCAACCCCCACAGGTGGAAAAAGTCCAGCCCTACCCTCGAAAGTTCGAAGGCTTCATAATGCCTCACATCAGGAACCTCACCCTCACTTCCGGCCCACAAAGCCCACCATGTAAGGTCCGGCACAGTGTTCCGGCCCTAGTATTCAGTGCGGGAGGGTACACCGGAAACTTCTTCCATGATTTCAACGACGGGTTCATTCCTCTCTTCATCACCGTCAACACAATCTTCCCTGATCAAGAGATCGTGATCGTGGTTTCCGAAGCTCCCAATTGGTGGCCTAGTAAGTATGCAGATCTACTAGCCATGTTCACCAAGTACCCTATCATTATCCTCAAAAATGCTACTACCACCCATTGTTTTCCTTCAGCCACCATAGGCCTCATCTCACATGGTTTCATGACCATAAACGAAACTTTACTACCAAATCCAAAATCGTTCATGGATTTTCGGGTCCTCCTAGAAAAGGCCTATGGCCCAAAAGCCCAGCCCAAATTCTTGACATCCAAGCCCACAAGGTCACGCCCGAGACTCGTGTTGGTCAACCGCGAAATGGCACACGGGCGCGTGATTATGAACCAAAAACAATTGATTAGGTTAATTAAAAAAGTGGGTTTTGAATTGATTGTGTTTAATCCCAAGAGGATGACCCCGTTGCATGAATCTTATGCGTTATTGAATTCGAGCCATGCTATGATCGGGGTCCATGGAGCCGCATTGACGCACTCTTTTTTTCTTCGACCCGGTTCTGTGTTTGTTCAAGTGGTTCCGATTGGGATTGAATGGGGTGCATATGCTTTTTTTGGGAGGATGGCTAGGTCTTTGGATTTGGAATATTCAGAGTATAAGATTGGTGTGAACGAGAGTAGCTTGGCCGACAAGTATGGGAAGGAAAATTTGTTGGTAAAGGACCCATTTGCCCTTCAGAAAACAGGTTGGCCACCCGAGGTTATGAACATTTACCTCAAGGAGCAAAACGTCAAACTGGATTTGGAAAGATTTAAGAGTTGTTTGAAGAAGGCTTATACAAAGGCTACCAGATTTATGGAGAAAAATGGT
>Malsi_12g007640
ATGGTATACCATCAGAGATACAAGCAGAGGAAAAAAGGTGAACATCTTACAGCAGAAGATGAAGAGTGTCAGAGCATTATCATGGGGTGTTCAAACTCTGGTTACTACAAAAGAACAAGGCCCAAGCTTCTCTCTTTCGTCTTTCTCTCTCTCCTCTCTTGTAGCTTCATATTAGCACCTCATCTTTTCTACCCTAATGCCACTTTCTCTCTATTACGCCTTGCTGCTGATGATATGGTTGCATATGCTCCCTCGAGTTCTTCAATCTCTAACGAAACTATATTTTGTGACAGGAGCAGTTTTCGATCAGATGTTTGTATCCTGAAAGGGGATGTAAGAACACACTCCCGTTCCTCTTCCATCTTTGTCTACAGATCCAGAGATAAAAGTAATTTCACAAACTATCTATCGAGCATCGTCGAGGAAAACGAAGAGGAAAATGGGCAACAGCTTCACCACGAAAAGATCAAACCGTATACCCGGAAATGGGAACCCAGTACCATGGACACCGTCACAGAATTAGACCTCATTGCAAAGACAGATGGCACTCCAGGAAAGCAACATGAGTGTGATGTCCAACATGAGATTCCGGCCATATTCTTATCAACGGCGGGCTATACCGGTAATGTTTATCATGAATTCAACGATGGTATTATGCCGTTGTACATTACTTCTCAGCATTTGAGGAGACAGGTTGTGTTTGTCATCGTTGATTTTCACAATTGGTGGCTTATGAAATACGGAGACATTCTTTCACAACTATCAGACTATCCAGTAATTAGTTTCAGTGCGGACAAGAGAACTCATTGCTTTCCTGAAGCTACTGTCGGTCTGCAAATTCACGATGAGCTCACTGTGGATTCTTCAAATATGGAAGGAAATAAGAGCATATTCGACTTTCGAAATCTTCTAGACGGGGCTTACAGGCCTCGAGTTACAAGTCTGATTCACGAACGAGAAGCAAAAAAGAAACTCTCCGTTTCTATGTCTCCCGCATCGAAAAGATCCTTAAAAATCAAGAGAAAAGCACATGAAGCACATCAACTCAAGAGGCCTAGACTAGTGATCATATCTAGAAAAGGATCAAGAGCAATAACCAATGAGCATTTGCTGGTGAAAATGGCTGAAAAAATCGGGTTTGAAGTTGAAGTTCTGAGACCTAATTCGGGGACCGAGTTGGCAATGATTTATTGGGTTCTTAATTCGAGTGATGTCGTGATCGGGGTTCACGGTGCTGCCATGACACATTTTCTGTTCATGAGACCTGGCTCTGTGTTGATCCAAGTTATCCCTCTTGGAACTAGTTGGGCAGCAGAGGAATACTATGGGAAACCTGCAAGAAAGCTTGGGTTAAACTACATCGGCTACAAAATTCTTACCACAGAAAGCTCGTTACACAACAAGTATGGTAAAGATGATCCTGTTCTTAAAAATCCAACTAGTGTAACAAAAAAAGGATGGGAATACACAAAGGAGATTTATCTTGAAGGTCAAACTGTTAGACTACACCTCACAAGATTTAAGAAGCAGTTGCTTCGTGCTTATGACTGCGCCATTGGAAGAACGACTTGGCATTTCGAACAACAA
>Malsi_12g007670
ATGGTGGGAAATAAGAGCATTGTTGATTTCCGAAATCTTCTAGACCGAGCTTACCTCCCTCGAATCCGTATCCTAATCCATGAAGAGGAGGAACGAAAAGCGCAGGAGAAGTTCTTTGAGTCTACGCGCCACACATGGAAAATCCCTTTAAAAATGATGAAGAAAGTGCATGAAAAAGTACATCAACCCAAGAGGCCTAAACTTGCGATCATGTCTAGAAACGGATCGAGAGCAATAACGAATGAGAACTTTCAAATGGCTGAGAAAATAGGGTTTCACGTCCAAGTTTTGAGGCCGAAGCGCACCGCAGAACTAGCAAAGATTTATCGGGTCCTGAATTCGAGCGATGCCATGATCGGAGTTCATGGAGCTGCCGTGACACATTTTCTTTTTACGAGGTCTGGTTCGGTTTTTATCCAAATTAATCCAATTGCAACTTACGGTGCACCTGCAAAGAAGCTTGGTTTGAAGTACATTGGCTATGAAATTCTTACCACAGAGAGCTCACTGTATGATAAATATGAAATAGGTGATACCATTCTCGCAGATCCAACAAGAGTGACAGAACAAGGATGGCAAATCACAAAGAAGGTTTATCTGCAAGGTCAAACCGTGAGATTGGATCTCATAGGGTTTAGGAAGCACTTGGTTGAAATAATGGGGCGGTATCAGCGGCATCACCACCACCAGTGGAGAAAAGTTGACAAGCCTTGTGCAGCTGCAGAGGAAGACGAAGACTCACAGACCACTACCTTTCTAATGGAGTTTGCAAACTCTGGTTATTATTACAAGAGAACAAGTCCCAAGCTTCTCTATCTCCTCTTCATCTCCTTCCTCTCTTGCAGCTTCATCTTAGCCCCTCATCTTTTCAGCTCCAACACCACTTTCTCTCTCCTATATTCAACACCAATGGAGGATATGAAAGTAAATGTTCCCTTGTGTTCTTCAATCTCTAATGGAACTATATGTTGCGATCGAAGCAGTATTCGTTCAGATATTTGTGTAATGAAAGGGGATGTAAGAACACACTGTGCTTCCTCCACCATCTTTCTCTACCGATCTAAAGAAGGAAGTAGCTTCCAAAATCATGTTTCTGATGTTGTTGAGGAAAATGAAGAAGATGAAACCGAGGAACTCGGGCACACAAAGGTCAAACCGTATACACGGAAATGGGAAACAAGTGTCATGGACACCATTGATGAATTACAGCTCGTTGCGAAGAAAGACACTCTGGGGATGCACCACCGGTGTGATGTCCAACATGATTTTCCGGCCGTGTTTTTCTCAACCGGGGGGTATACCGGTAATGTCTATCACGAATTCAATGATGGGATTATGCCGTTGTTCATTACTTCCCAGCGTTTCAACAAGAAGGTTGTGTTCGTCATTCTCGAGTACCATAATTGGTGGGTGACGAAATATGGAGACATTGTTTCTCAACTATCAGATTATCAACCTATAGATTTTAGTGGAGATACAAGAACTCATTGCTTCCCTGAGGTCACCGTTGGTCTGAGGATTCACGACGAGCTCACTGTGGATTCATCACTGATGGAGGGAAATGTGAGCATTGTTGACTTTCGAAATCTTCTAGACCGAGCCTACTGGCCTCGAATTAGAAGTCTTATTCAAGACGAGGAACGGGAAGCACCGGACAAGCATTCTGCGTCTCTGGCATCTGAAAGCTCTTTCGAACCTGAGAGTGAAGTGCAAGAAGATCAATTCAAGAAGCCTAAGCTGGTCATCATATCTCGAAATGGATCAAGAGCGATAACCAATGAGAATTTCTTGGTTAGAATGGCGGAGCAAATTGGGTTTGAAGTTAATGTTTTGAGACCTGACCGCACGACAGAGTTAGCAAAGATTTATCGGGCCCTTAATGCGAGTGATGTCATGATCGGGGTTCATGGCGCTGCCATGACACATTTTATGTTCATGAGGCCTGGGTCCGTGTTCATCCAAGTTGTTCCCCTAGGAACTGAGTGGGCAGCGGAGGAATACTATGGGGAACCTGCAAGGAAGCTCGGGTTGAAATACATCGGCTACCAGATTCTTACTCGAGAGAGCTCGTTGTACGCCAAATACCATAAGGATGATCCTGTTCTTAGGGATCCACAGAGTGTAACCAAAATGGGATGGGAGTACACAAAGAAGATCTATCTTGATGGCCAAACTGTGAGATTAGACCTCCGAAGATTTCGGAAGCGATTGGTTCGTGCTTACGATTACATCTTCCACAGCTTGAACAATCGCCCCCATCTTCAATCACAG
>Malsi_12g018330
ATGGGGTCTTCAAACTCTGGTTACTACAAAAGAACAAGGCCCAAGCTTCTCTCTTTCGTCTTTCTCTCTCTCCTCTCTTGCCTTGCTGCTGACGATATGGTTGCATATGCTCCCTCGAGTTCTTCAATCTCTAACGGAACTATATTTTGTGACAGGAGCAGTTTTCGATCAGATGTTTGTATCCTGAAAGGGGATGTAAGAACACACTCCGGTTCCTCTTCCATCTTTGTCTACAGATCCAGAGATAAAAGTAATTTCACAAATTATTTATCGAGTATCGTCCAGGAAAACGAAGAGGAAAATGGGGAACAGCTTCACCGCGAAAAGATCAAACCGTATACCCGGAAATGGGAACCAAATGGCACTCCAGGAAAGCAACATGAGTGTGATGTCCAACATGAGGTTCCGGCCGTATTCTTCTCGACGGCGGGCTATACCGGTAATGTTTATCATGAATTCAACGATGGTATTATGCCGCTGTACAGTACTTCTCAGCGTTTGAGGAAACAGGTTGTGTTTGTCATCGTTAATTTTCACAATTGGTGGCTTATGAAATATGGAGACATTCTTTCACAACTATCAGACTATCCAGTAATTGATTTCAGTGCAGACAAGAGAACTCATTGCTTTCCCGAAGCTACTGTCGGTCTGCAAATTCACGATGAGCTCACTGTGGATTCTTCAAATATGGAAGGAAATAAGAGCATATTCGACTTTCGAAATCTTCTAGACGGGGCTTACAGTCCTCGAGTTACAAGTCTGATTCACGAACGAGAAGCAAAAGAGAAACTCTCCGTTTCTATGTCTCCCGCATCGAAAAGATCCTTAAAAATCAAGAGAAGAAAAGTACATGAAGCACATCAATTCAAGAGGCCTAGACTAGTGATCATATCTAGAAATGGATCAAGAGCGATAACCAATGAGCATTTGCTGGTGAAAATGGCTGAAAAATGGGTTATTCCTCTTGGAACTAGTTGGGCAGCAGAGGAATACTATGGGAAACCTGCAAGAAAGCTTGGGTTAAACTACATCGGCTACAAAATTCTTACCACAGAAAGCTCGTTACACAACAAGTATGGTAAAGATGATCATGTTCTTAAAAATCCAGCTAGTGTAACAAAAAAAGGATGGGAATACACAAAGGAGATTTACCTTGAAGGTCAAACTGTGAGACTACACCTCACAAGATTTAAGAAGCAGCTGCTTCGTGCTTATAACTGCGCCATTGGAAGAACAACTCGGCATTTCGAACAACAA
>Malsi_13g005710
ATGTGGGGTCCACCGGATCGATCAAACGCCACGTGCGAGTACAGTCACGATGATGAAATCGTGCTCCTCCTGTGCGCGCGGGTCCGACACACTGGTCCTACCCTTGTGTTCAAAGCGGACGGGTACGCCAAAATCACGCAGGAGCCCATCCTCGTGAATGGAAAGCACGCGATTGGCGGACTTGTCATCATAAACCCTAAGTTGTTGCCCAACCCTATAACGATGGTATATTTCCATACCATCCTAGACAAAGCCCTTGGCAAAAACGATCATCCTTCTAGACCTTCGACTTCCCGGCCGCTCCTCGTTTTACTCAGTCAAACCCTAGGCGTTGGTCAGGCGATCTTGAACCAAATTGAAGCGAAGCTAGCAACA
>Malsi_13g005720
ATGGTCGGCATGCATGGTGCGGCGCTTACACACTTGTTCATGAGGCCCGCCGCGGCGTTCAAGCAGATTGTGCCTCTCGGCACCAACTGGCCGGCAAAGGTTTGCTACGAGTGTCCGGCTAGGACTATGAGGATTCATGCAGAGGAGAGTAGCTTGGTGCACAAGTATGGCAAGGATGATGACATTGTGGTGAAAGATCCGACTGCTAAAATTGGTTCCAATTGGGATATTTTGATGAAGATATATTTGAAGGAACAAGATCCATTGCCGGCAACCAAGCCCCCGCCGCACAAGGAGGATGAAGGAGACAAGTCCGAGGGCTGCGGCGGTGGCTGTGGCCGCCTTGTGCTTGTTTTTCATTTTGTTCGAAATCAGCCTCTCTTCAACCTCCAGATTTCTCAATATGCTACCACTACTACATATTCAGCGAAGACTACTACTCAAGAGTCTTTGCAACTCTCACGGTCTCACCCTTCAGAATCTTTGCAACTTCCAATTGTCTGCGACCGTCCAGATGGACGATATGATCTCTGTTCAATCAACGGTTCAACTGTCTTGGACACAAATATTTTCACATTTTTCGCTATGGGCCCAGCCCAGCTCCCACAGGTGGGAAAAGTCCAGCCTTACCCTCGAAAATTCGAAGGGTTCATAATGTCTCGCATCAAGAACATCACTCTCACTTCCGGCCCACAAAGCCCATCATGTAAAGTCCAGCACAATGTTTCTGCCCTAGTATTCAGTGCAGGAGGGTACACCGGAAACTTCTTCCATGACTTTGATGACGGGTTTGTTCCGCTCTTCATCACCGTCAACACAATCTTCCCCGATCAAGACATCGTGATCGTGGTTTCCGAAGCTCCCTATTGGTGGCCTAGTAGGTATGCAGATCTACTAGCAATGTTCGACAAGTACCCTATCATTATCCTCAAAAATACTACTGCCACCCATTGTTTTCCTGCCGCCACCATAGGCCTCATATATAACACA
>Malsi_13g005730
ATGGATTTTCGTGTGCTCCTAGAGAAAGCCTATGGGCCAAAAGCCCACCCCAAGGTTTTGACACCCAAGCCCACTAGATCACGCCCAAGACTTGTGTTGGCCAACCGCGAAAATGCATGTGGACGCATGATTACGAACCATAAACAAGTGGGATTTGAAGTGATTGTGTTCAATCCCAAGAGGACAACCCCATTGCAAGAATCTTATACGTCACTGAATTCGAGCCATGCCATGATCGTGGTCCATGGAGCATCACTGACGCACTCTTTGTTCTTTCGACCAGGTTCTGTGTTTATTCAAGTGGTTCCGATCGGGATCAATTGGGCTGCATTTGCTGATATCGGGAGGGGGGCTAGGTCTTTGAATTTGGAATATTCCGAGTATAAGATTGGAGTGAACGAGAGTAGCTTGGTGGACAAGTCTGGGAAGGAGAATTTCTTGCTAAAGGACCCATCTGCCCTTCTGAAAAAAGGTTGGCCATCTGAGTTTATGAAGATTTACATCAAGGAGCAAAATGTCAAACTAGATTTGGAAAGATTTAAGAGTTGTTTGAAGGAGGCTTATACAAAGGCTAAGAGATTTGTGGACAAAAATGATCAGCATGTCATCAACCTCCAGATCTTTAAAAAAATATGCTACTACAAACTCAAACCAGACTCATCAAGAACACAGCAATCATGTGCTCATGCACGCTACGATCAATGCTCAATCAACGGCCCAACTGTCCTGGACTCGAAAACCTTGACATTCTTCACCATGAGCTCATCAGCCCAACCCCCGGCGGTGGAAAATATCCAACCCTACCCTCGAAAATTCGACGGTTTCATTATGCCTAACATCAAGAACTTCACGCTCACATCGGGTCCAGGAGGCCCGCCGTGTGAGGTTCAACACGACGTTCCGGCACTGGTATTCAGCGCCGGCGGGCTCATTCGAAGACGCAACTTCTACCATATTTTCGATGACGGGCTCATCCCACTCTTCATCACCGTCAACACGATCTTCCGCCCCGATCAGGACTTCGTGATCGTGGCTTCCTTGGCCACCACGTGGTGGTCTCGCAAGTTCCCAGAGTTAATGCGAATGTTCACCAGGCACCCTATCATCATCCCTAAAAGTTTTACACCCACCCACTGTTTTCCTTCTGCCACCATAGGCCTCATCTCCCATGATTTCATGACCATAAACCAAACACTACTATCCACTCCAAAAACGTTCATGGATTTTCGTCTGCTCATACACCAAGCCTATACCGAAACGTCCCGCCGCAAAATCTTCGCATCCGACCCCACTGACCCTCAACCGATACTCGTGTGGGCCAACCGCAAGGGGGCTCGTGGACGCATGGTCGCGAACCTGGACCAGGTGGTGGAGCTGATGAAGAAGGTGGGATTTGATGTGAAAGTGTTTGAGCCCAACACCACCACCCCATTGAATGAATCT
>Malsi_13g005740
ATGATTGGAGTGCATGGGGCTGCACTCACTCACCAAGTTTTTCTCCGGCCGGGATCTGTGTTTGTGCAGGTGGTTCCGATAGGGTTACACTGGGCGGCGGATGCATTTTACGGGAAGGTGGCAAAGGATTTAAATTTGGAGTATATTGAGTATAGGATTGGAGTGGACGAGAGTTGTTTGGTGGACAAGTATGGCAACAAGGGTTTGTTGTTAAAGGACCCATATGCCCTTCTGAATAAAGATAAAAATGGGTGGCCACCGACATTAGGGACATTTACTTGTGCGAACAAGATATCAGCATCATATGAACCTGCTCTGGAAATTGTCGAGGTGTCAAATGGTTGGTGGCAAGTTGAATTA
>Malsi_14g008740
ATGGTATACTATAAGAGATACCAGCAAAGGAAAAAAGGGGAAGAGGATGAAGAGTGTCAAAGCATTCTAATGGAGTTTTCAAACTCTGGTTTCTACAAAAGAACAAGGCCCAAGCTCCTCACTTTCGTCTTCCTCTCTCTCCTTTCTTGCAGCTTCATATTAGCCACTCATCTTTTCTACCCTAACACCACTTTCTCTCTATTACGCCTTGGTGCTCATGATATGGTTGTATACGCTCCCTTGGGTTCTTCAATCGCCAACGCAACTATACTTTGTGATAGGAGCAATTTTCGATCAGATGTTTGTATCCTGAAAGGAAATGTAAGAACACACTCCGGATCCTCTTCCATCTTTGTCTACAGGTCCAGAGATAAAAGTAATTTCACATTCTATCTTTCGAGCATCGTCGAGGAAAATGCAGAGGAAAACGGGGAATGGCTTCAACACGAAAAGATCAAACCGTATACTCGGAAATGGGAACCAAGTACCATGGCCACCGTCACTGAATTAGACCTCATTGCAAAGAAAGACGATACTCTAGGGATGCAACATCAGTGTGACGTCCAACATGATGTTCCGGCAGTGTTCTTCTCAACGGCTGGCTATACTGGCAATGCTTATCATGAGTTCAACGACGGGATTATACCACTGTACATTACTTCTCAAGAACTGAGAAAGAAGGTTGTGTTTGTCATTCTTGATTTTCATGACTGGTGGCTTATGAAGTACGGAGACATTCTTTCACAACTATCAGACTATCCAGTAATAGATTTCAGCGCAGATACGAGAACCCATTGCTTTCCTGAAGCCATTGTCGGTTTGAGAATTCACGACGAGCTCACTGTGGATCCTTCGCTGATGGAGGGACATAGGAGCATTTTCGACTTTCAATATCTTCTAGACAGGGCGTACAGGCCTCGAATTATAGGTCTAATTAACGAACAAGAAGCAGAAGAGAAGCTTTCTGTTTCTGTGTCTCCAGCATCGGAAGGATCTTTAAAAATCAAGAAAAAACTACATGAAGCACATCAATTAGAGAGGCCTAAACTGGTGATCGTATCTAGAAACGGATCAAGAGCAATAACCAATGAGGACTTGTTGGTGGAAATGGCTGAGCAAATTGGGTTTGAAGTTGAAGTTCTGAGACCTGATTCGAGGACCGAGTTGGCAAAGATTTATTGGGTTCTTAATTCGAGTGATGTCGTGATAGGGGTTCACGGTGCCGCTATGACACATTTTCTGTTCATGAGACCTGGCTCTGTGTTGATCCAAGTGATTCCTCTTGGAACTAGTTGGGCAGCAGAGGCATACTTTGGGGAACCTGCAAGAAAGCTTGATTTAAACTACATTGGCTACAAAATTCTTCCCACAGAGAGCTCGTTGTACGACAAGTATGGCAAAGATGATCCTGTTCTTAAAAATCCAGCTAGTGTAACCAAAAAAGGTTGGCAACACACAAAGGAGATTTACCTTGAAGGTCAAACTGTGAGACTACACCTCACAAGATTTAAGAAGCAGTTGCTTGGTGCTTATGACTACACCACTGAAAGAATGACTGAGCATTTCGAACAACAA
>Malsi_14g008750
ATGGGAATGATAATATGTGACAGAAGCAGTTTCCGATCTGATATTTGTATCATGAAAGGGGATGTAAGAACACACTCGGCCTCCTCTTCTATCTTTGTGTACAAATCCACACACAGAACTAGCTTCATAAATTACGTTGCAAGCATTCTTAAGGAGAAGGAAGAAGAAGAAACTGTCGAAGAACTCCAACACGAAAAGATCAAACCGTATACCCAAGAATGGGAAAAGAGTACGATGGACACCATCACTGAATTAAACCTCATTGCAAAGAAAGACAGTTTGATGAGCATGCAACACGAGTGTGACGTTCAACATGAAGTTCCAGCCGTGTTCTTCTCAACGCCGGGCTATACGGGTAACTTTTTTCATGAATTCAACGATGGAATTTTGCCGTTGTACATAACATCCCAGCACTTGAGCAGCAAGATTGTGTTTGTCATTCTTGATTTACATGATTGGTGGCTCACGAAATATGGAAATATCCTTTCACAGCTGTCAGATTATGCAGTGATAGATTTTGATGAAGATACGAGAACTCATTGCTTCCCTGAGGCCATTGTTGGTTTGAGAATTCATCAAGAGTTGAGTATAAACTCTTCACTGATGGAGGGAAATAAGAGCATTATCGATTTCAGAAATCTTCTAGACCAAGCTTACCTCCCTCGAATCCATTCCCTAATTCGTGAAGAGGAGGAACGTAAAGCG
>Malsi_14g008760
ATGTCTAGAAACGGATCGAGATCAATAATGAATGAGAACTTCTTGGTGAAAATGGCTGTGAAAATAGGGTTTCACGTCGAAATTTTGAGGCCGAAGCGCACCACAGAACTAGCGAAGATTTATCGGGTCCTGAACTCAAGCGATGTTATGATAGGAGTTCATGGAGCTGCAATGACACATTTTCTTTTCATGAGGCCTGGCTCAGTTTTTATCCAAATTATTCCAATTGTAACTGCATGGGCAGCAGAGGAATATTATGGAACACCTGCAAAGAAGCTTGGTTTAAAGTACATTGGCTATGAAATTCTTACCACAGAAAGCTCACTGTATGATAAATATGAATTAGATAATCCCGTTCTTGCAGATCCAACTAAAGTGACAGAACAAGGATGGCAAATCACAAAGAAGATATATCTGCAATGTCAAACTGTGAGATTGGATCTCATAAGGTTTAGGAAGCAGTTGGTTGAAGCTTATGATTACATCATTGATAGAATA
>Malsi_14g008790
ATGGCGCGGTATCAGCGGCACCAGCACCACCAGTGGAGAAAAGTTGAAAAGCCTTGTGCAGCCGCAGAGGAAGATGAAGAATCACAGACCACCACCTTTCTAATGGAGTTTGCAAACTCTGGTTACTATTACAAGAGAACAAGTCCCAAGCTTCTCTATCTCCTCTTCATCTCTTTCCTCTCTTGCAGCTTCATCTTAGCCCCTCATCTTTTCAGCTCCACCACCACTTTCTCTCTCCTTTATTCAACACCTGTGGAAGATATGGATGTAAATGTTCCCTTGTGTTCTTCAATCTCTAACGGAACTATATGTTGCGATCGAAGCAATATTCGTTCAGATATTTGTGTAATGAAAGGGGATGTAAGAACACAGTCTGCTTCCTCCACTATCTTCCTCTACCGATCTACAGAAGGAAGTAGCTTCCAAAATCGTGTTTCTGATGTTGTTGAGGAAAATGAAGAAGATGAAACAGGGGAACTAGAGCATGAAAAGGTCAAACCGTATACACGGAAATGGGAAACAAGTGTCATGGACACCATTGATGAATTACAGCTCATTGCGAAGAAAGACACTCTAGGCATGCGCCACCGGTGTGATGTGCAGCACGATGTTCCGGCAGTGTTTTTCTCAACCGGGGGATATACCGGTAATGTGTATCATGAATTTAATGATGGGATTATGCCATTGTTCATTACTTCCCAGCGTTTCAACAAGAAGGTTGTGTTTGTCATTCTCGATTACCATAATTGGTGGGTGACGAAATATGGTGACATTGTTTCTCAACTATCAGATTATCCGCCTATAGACTTTAGTGGAGATACAAGAACTCATTGCTTCCCAGAGGTCACAGTTGGTTTGAGGATTCACGACGAGCTCACTGTGGATTCTTCACTGATGGAGGGAAATGTGAGCATTGTTGACTTTCGAAATCTTCTAGACCGAGCCTACTGGCCTCGAATTAAAAGTCTTATTGAAGACGAGGAACGGGAAGCACAGGAAAAGCTTTCTGCATCTTTGGCATCTAAAAGCTCTTTCGAACCTGAGAGTGCAGTGCAAGAAGATCAGTTCAAGAAGCCTAAACTGGTCATCATATCTCGAAATGGATCAAGAGCGATAACAAATGAGAATTTATTGGTGAGAATGGCTGCGCAAATTGGGTTTGAAGTTAACGTTTTGAGACCTGACCGCACGACAGAGTTAGCAAAGATTTATCGGGCCCTTAATGCGAGTGATGTGATGATTGGGGTTCATGGTGCTGCCATGACACACTTTATGTTCATGAAGCCTGGGTCTGTGTTTATCCAAGTTGTTCCCCTTGGCACCGAGTGGGCAGCGAAGGAGTATTATGGGGAACCTGCAAGGAAGCTCGGCTTAAAATACATCGGCTACCAAATTCTAACTCGGGAGAGCTCGTTATACGCCAAATATGATAAGGATGATCCTGTTCTTAGGGATCCAGAGAGTGTAAACAAAATGGGATGGGAATACACAAAGAAAATCTATCTTGATGGCCAAACTGTGAGATTAGACCTCGGAAGATTTCGAAAGCGATTGGTTCGTGCTTACGGTTACATCTTCCACAGGTTGAACTATCATCCCCATCTTCAATCACGG
>Malsi_16g003580
ATGGGGCGGTATCAGCGGCATCACCACCAGTGGGGAAAAGTTGACAAGCCTTGTGCCGCAGTAGAGAAAGATGAAGACTCACTGACCACTACCTTTCTAATGGAGTTTGCAAACTCTGGTTATAATTACAAGAGAACAAGTCCCAAGCTTCTCTATCTCATCTTCATCTCCTTCTTCTCTTGCAGCTTCATCTTAACCCCTCATCTTTTCAACTCCAACACCACTTTCTCTCTCCTATATTTAACACCAATGGAGGATATGAAAGTAAATGTTCCCATGTGTTCTTCAATCTCTAATGCAGCAGAATCCGCAACCCATATCATCTGGCAAGTAACACCTAGAGAGAGCCCAAAATTACAACCCTCGTTCACCGCTAAGTCACCATCTTCCTGGAGCTATTCCTCATCGCCACGCACCGCCAAGAGAATCTCTTTTTCGACGGCTCCAAAGCCGAGCTCTCGACCCATCGAGCCGTTCTCTGGCTACGATTCTCCTACGCCAAAGTCCTCTCTGCACCGTGACGCTCAAGGCGCGGGCAGTGCTTGTCGA
>Malsi_16g006150
ATGATCAAGTGCACCCGTTCTCACAAGTACTATGACTACTGTTTCATCGACGGTCCATTTTGGACCCCACCACCTCAACATTCTATGCAGCGGACCCCACCGGCCCAACCTTGGTGGAAAAAATCAAGCCCTACACACGAAAATTTGAGAATTCAACAATGTCCCGAATCAAAGAGCTCTCTCATCTCAGGCCCACCAGGCCCAAAGTCCCAGGTCCAACACACTGGCCCGGCCCTTGTATTCAGTGCCGGCGGGTACACCGGCAACATGTTCCATGATTTCAATGATGGGTTCATCCCAATCTTCATCATCGTCCATTCGATCCTCCACTATCAGGCGCCCATCCTTGTGATATCGGAAGCACGCGATCGGTGGGTTAGTAGGTATGCAGATTTACTGAAGATTTTTAGCAAGCACACGATCATAAACCTCGATAATGATACCGCCACCCATTGTTTTACTTCTGCCAGCGTGGGGCTTATATCTCACGGACTTGTCACCATAAACCCTACGTTATTACACAACCCTAAAACGATGGTACATTTCCATGCGATCCTGGACAAAGCCTTCGGAAAACACCGCCGCGATTGCAAACCTTGGACTTCCAGGCCACGCCTCGTCTTACTCAGTCGAACCCTAGGCGTTGGCCGGGCGATCTTGAACCAAGACGATGCGAGGCGAGCAGCGGAGAAGGTTGGTTTTGAACTTGTGATTTTTGAGCCGACCTCTACAACTGACATGCACTTTGCGTACGATTTAATTAGTAAGAGCCACGCGATGGTGGGCGTGCATGGCGCGGCGCTTACGCACTTGTTGTTCATGAGGCCCGGCGCGGTGTTCATGCAGATTGTGCCTCTCGGCACCAACTGGCCGGCGAAGGTGTGCTATGAGAGTCCGGCTAGGGCTATGGGGCTGCAGTACATTGACTATAGGATTGATGTAGAGGAGAGTAGCTTGGTGCACAAGTATGGGAAGGATGACATTGTGGTGAAAGATCCGGCTGCTAAAATTGGTTCCAATTGGGATATCTTGACGAAGATATATTTGAAGGAGCAAGATGTTAAGTTGGATTTGAATAGCCATTGCCGGCAGCCAAGCCCCTTCCGCACAAGGAGGATGAAGAAGACAATTTCCTGCAGGGCTGCGACGGTGGCTTTGGCGGCCTTGTGTTTGTTTTTCATCGTGTTCGAAATCAGCGTCTCTTCAACCTCCAGATTTCTTAAATATGCTGCTACTACTACTACTACATATTCAGCCAAGACTCAAGAGGAAGGGAATCATGAAAAAACGAAACTGATCGATCAGCCAAACTCTCACCCTTCAGAATACTTGCAACTTCCCGTGAAAAGACGAATCATCTGCGACCGTACAGATGTACGCTATGATCTTTGTTCAATCAACGGTCCAACTGTCTTGGACCCACCCACCTCCACATTCTTCACTATGGGTTCGGCCCAACCCCCACAGGTGCAAAAAGTCCAGCCCTACCCTCGAAAGTTCGAAGGCTTCATAATGCCTCACATCAGGAACCTCACCCTCACTTCCGGCCCACAAAGCCCACCATGTAAAGTCCGGCACAGTGTTCCGGCCCTAGTATTCAGTGCGGGAGGGTACACCGGAAACTTCTTCCATGATTTCAACGACGGGTTCATTCCTCTCTTCATCACCGTCAACACAATCTTCCCTGATCAAGAGATCGTGATCGTGGTGTCCGAAGCTCCCAATTGGTGGCCTAGTAAGTATGCAGATCTACTAGCAATGTTCACCAAGTACCCTATCATTATCCTAAAAAATGCTACTACCACCCATTGTTTTCCTTCAGCCACCATAGGCCTCATCTCGCATGGTTTCATGACCATAAACCAAACTTTACTACCAAAACCAAAATCGTTCATGGATTTTCGGGTCCTCCTAGAAAAGGCCTATGGCCCAAAAGCCCAGCCCAAAGTCTTGACATCCAAGCCCACAAGGTCACGCCCGAGACTCGTGTTGGCCAACCGCGAAATGGCACACGGGCGCATGATTATGAACCAAAAACAATTGATTAGGTTAATTAAGAAAGTGGGTTTTGAATTGATTGTGTTTAATCCCAAGAGGATGACCCCGTTGCATGAATCTTATGCGTTATTGAATTCGAGCCATGCTATGATCGGGGTCCATGGAGCCGCATTGACGCACTCTTTTTTTCTTCGACCCGGTTCTGTGTTTGTTCAAGTGGTTCCGATTGGGATTGAATGGGGTGCATATGCTTTTTTTGGGAGGATGGCTAGGTCTTTGGATTTGGAATATTCGGAGTATAAGATTGGTGTGAACGAGAGTAGCTTGGCCGACAAGTACGGGAAGGAAAATTTGTTGGTAAAGGACCCATTTGCCCTTCAGAAAACAGGTTGGCCACCTGAGGTTATGAACATTTACCTCAAGGAGCAAAACGTCAAACTGGATTTGGAAAGATTTAAGAGTGGCAAAGGATTTAAATTTGGAGTAAACGGGAGTAGATTGGTGGACAAATATAGCAAGGACGATTTGTTATTAAAGGACCCATATGCCCTTCAGAAAAAGAAAAAAAACATAAAAATAGTTGGCCAACGGACATTATGGTCAGTTACTTGTGCCAACAACATGCCAAACTTGGTTTTACCAGGTTGGAGAGTTGTTCGGAGGAGATTTATGGAGTTGAATGGTTTGTACTGTAACTCTGCGTCTGGACAAAAGAAA
>Malsi_16g024320
ATGGTTGAGTTTGGAATTAAGCCCAGTGTTCATGATCTTGATCAGCTTCTTTACACATTATGTAAAAGAAAGCATGTCAAGTATGCCCATGAATTTTTTGATAAAGTTAAGAGTAGGTTTCAGTTGAATGCGAAAACTTATAGTTGGGGAGACATTGGTGATTTGGATAAAGCACGTAAGCTGTTTGATGAAATGACTGAACGAGGATGTTTGGTTGATGTGCCTGCGTATGATAGTTATTTGGAGGCTCTGTGTAAAGGTGGGAAAGTTGACGAGGCGTATAAGATATTTCGGGAGATGGGGTCGAATGGAGTTGAACCGGATGCTTGTACCTATTCGATTTTCATTCGTACTTATTGTGAGCGTTTCAACAAGAAGGTTGTGTTTGTCATTCTCGAGTACCATAATTGGTGGGTGACGAAATATGGAGACATTGTTTCTCAACCATTAGATTATCAACCTATAGATTTTAGTGGAGATACAAGAACTCATTGCTTCCCTGAGGTCATCGTTGGTCTGAGGATTCACGACGAGCTCACTGTGGATTCCTCACTGATGGAGGGAAATGTGAGCATTGTTGACTTTCGAAATCTTCTAGACCGAGCCTACTGGCCTCGAATTAGAAGTCTTATTCAAGACGAGGAATGGGAAGCACTGGAGAAGTATTCTGCGTCTCTGACATTTGAAAGCTCTTTCGAACCTGAGAGTGAAATGCAAGAAGATCAATTCAAGAAGCCAAAGCTGCTCATCATATCTCGAAATGGATCAAGAGCGATAACCAATGAGAATTTCTTAGTTAGAATGGCTGAGCAAATTGGGTTTGAAGTTAATGTTTTGAGACCTGACCGCAAGACAGAGTTAGCAAAGATTTATCGGGCCCTTAATGCGAGTGATGTCATGATCGGGGTTCATGGCGCTGCCATGACACATTTTATGTTCATGAGGCCTGGGTCTGTGTTCATCCAAGTCGGGTATTTGATAAAT
>Malsy_12g007020
ATGGTATACTATCAGAGATACAAGCAGAGGAAAAAAGGTGAACATCTTACAGAAGAAGATGAAGAGTGTCAGAGCATTATCATGGGGTGTTCAAACTCTGGTTACTACAAAAGAACAAGGCCCAAGCTTCTCTCTTTCGTCTTTCTCTCTCTCCTCTCTTGTAGCTTCATATTAGCACCTCATCTTTTCTACCCTAATGCCACTTTCTCTCTATTACGCCTTGCTGCTGATGATATGGTTGCATATGCTCCCTCGAGTTCTTCAATCTCTAACGGTAGAATTCTCTGCTTCTCAGTGGCTTCTATTTGGAATCGATTAATTTTAATTGAGTACACTTATTTTCTGGAGGTGACACTTTTACATTTTCTCTATCTGCAATTACTTTCACTAACTATATATATATATGTTGTGGGTGCAGGAACTATATTTTGTGACAGGAGCAGTTTTCGATCAGATGTTTGTATCCTGAAAGGGGATGTAAGAACACACTCCCGTTCCTCTTCCATCTTTGTCTACAGATCCAGAGATAAAAGTAATTTCACAAACTATCTATCGAGCATCGTCGAGGAAAACGAAGAGGAAAATGGGGAAAAGCTTCACCACGAAAAGATCAAACCGTATTCCCGGAAATGGGAACCCAGTACCATGGACACCGTCACAGAATTAGACCTCATTGCAAAGACAGATGGCACTCCAGGAAAGCAACATGAGTGTGATGTCCAACATGAGGTTCCGGCCATATTCTTCTCAACGGCGGGCTATACCGGTAATGTTTATCATGAATTCAACGATGGTATTATGCCGTTGTACATTACTTCTCAGCATTTGAGGAAACAGGTTGTGTTTGTCATCGTTGATTTTCACAATTGGTGGCTTATGAAATACGGAGACATTCTTTCACAACTATCAGACTATCCAGTAATTAGTTTCAGTGCAGACAAGAGAACTCATTGCTTTCCTGAAGCTACTGTCGGTCTGCAAATTCACGATGAGCTCACTGTGGATTCTTCAAATATGGAAGGAAATAAGAGCATATTCGACTTTCGAAATCTTCTAGACCGGGGTTACAGGCCTCGAGTTACAAGTCTGATTCACGAACGAGAAGCAAAAAAGAAACTCTCCGTTTCTATGTCTCCCGCATCGAAAAGATCCTTAAAAATCAAGAGAAAAGCACATGAAGCACATCAACTCAAGAGGGCTAGACTAGTGATCATATCTAGAAAAGGATCAAGAGCAATAACCAATGAGCATTTGCTGGTGCAAATGGCTGAAAAAATCGGGTTTGAAGTTGAAGTTCTGAGACCTAATTCGGGGACCGAGTTGGCAATGATTTATTGGGTTCTTAATTCGAGTGATGTCGTGATCGGGGTTCACGGTGCTGCCATGACACATTTTCTGTTCATGAGACCTGGCTCTGTGTTGATCCAAGTTATCCCTCTTGGAACTAGTTGGGCAGCAGAGGAATACTATGGGAAACCTGCAAGAAAGCTTGGGTTAAACTACATCGGCTACAAAATTCTTACCACAGAAAGCTCGTTACACAACAAGTATGGTAAAGATGATCCTGTTCTTAAAAATCCAACTAGTGTAACAAAAAAAGGATGGGAATACACAAAGGAGATTTATCTTGAAGGTCAAACTGTGAGACTACACCTCACAAGATTTAAGAAGCAGTTGCTTCGTGCTTATGACTGCGCCATTGGAAGAACGACTTGGCATTTCGAACAACAA
>Malsy_12g007050
CAATACATAGGCCCCCGAACCCATTGCTTCCCTGAGGCCATTGTTGGTGTGAGAATTCATCATGACCTGGGTGTGAACTCCACCGATGACCGAGCTTACCTCCCTCGAATCCGTATCCTAATCCATGAAGAGGAGGAACGAAAAGCGCAGGAGAAGTTCTTTGAGTCTACGCGCCACACATGGAAAATCCCTTTAAAAATGATGAAGAAAGTGCATGAAAAAGTACATCAACCCAAGAGGCCTAAACTTGCGATCATGTCTAGAAACGGATCGAGAGCAATAACGAATGAGAACTTTCAAATGGCTGAGAAAATAGGGTTTCACGTCCAAGTTTTGAGGCCGAAGCGCACCGCAGAACTAGCAAAGATTTATCGGGTCCTGAATTCGAGCGATGCCATGATCGGAGTTCATGGAGCTGCCGTGACACATTTTCTTTTTACGAGGTCTGGTTCGGTTTTTATCCAAATCAATCCAATTGCAACTGCATGGGCAGCTGAGGAATATTATGGTGCACCTGCAAAGAAGCTTGGTTTGAAGTACATTGGCTATGAAATTCTTACCACAGAGAGCTCACTGTATGATAAATATGAAATAGGTGATCCCATTCTTGCAGATCCAACAAGAGTGACAGAACAAGGATGGCAAATCACAAAGAAGGTAATTATCTGCAAGGTCAAACCTGGCCAATCCACCATCTTCCTTCTAACTAGAAGCAAGATCTTGATTCCCGCCAGCAGTCAGTTTGCTTTGCCAACTTGGACACAGCTCTCAGAGGCGCAAATAATGGGGCGGTATCAGCGGCATCACCACCACCAGTGGAGAAAAGTTGACAAGCCTTGTGCAGCTGCAGAGGAAGACGAAGACTCACAGACCACTACCTTTCTAATGGAGTTTGCAAACTCTGGTTATTATTACAAGAGAACAAGTCCCAAGCTTCTCTATCTCCTCTTCATCTCCTTCCTCTCTTGCAGCTTCATCTTAGCCCCTCATCTTTTCAGCTCCAACACCACTTTCTCTCTCCTATATTCAACACCAATGGAGGATATGAAAGTAAATGTTCCCTTGTGTTCTTCAATCTCTAATGGAACTATATGTTGCGATCGAACCAGTATTCGTTCAGATATTTGTGTAATGAAAGGGGATGTAAGAACACACTGTGCTTCCTCCACCATCTTTCTCTACCGATCTAAAGAAGGAAGTAGCTTCCAAAATCATGTTTCTGATGTTGTTGAGGAAAATGAAGAAGATGAAACCGAGGAACTCGGGCACACAAAGGTCAAACCGTATACACGGAAATGGGAAACAAGTGTCATGGACACCATTGATGAATTACAGCTCGTTGCGAAGAAAGACACTCTGGGGATGCACCACCGGTGTGATGTCCAACATGATGTTCCGGCAGTGTTTTTCTCAACCGGGGGGTATACTGGTAATGTCTATCACGAATTCAATGATGGGATTATGCCGTTGTTCATTACTTCCCAGCGTTTCAACAAGAAGGTTGTGTTTGTCATTCTCGAGTACCATAATTGGTGGGTGACGAAATATGGAGACATTGTTTCTCAACTATCAGATTATCAACCCATAGATTTTAGTGGAGAAACAAGAACTCATTGCTTCCCTGAGGTCACCGTTGGTCTGAGGATTCACGACGAGCTCACTGTGGATTCCTCACTGATGGAGGGAAATGTGAGCATTGTTGACTTTCGAAATCTTCTAGACCGAGCCTACTGGCCTCGAATTAGAAGTCTAATTCAAGACGAGGAACGGGAAGCACCGGAGAAGCATTCTGCGTCTCTGGCATCTGAAAGCTCTTTCGAACCTGAGAGTGAAGTGCAAGAAGATCAATTCAAGAAGCCTAAGCTGGTCATCATATCTCGAAATGGATCAAGAGCGATAACCAATGAGAATTTCTTGGTTAGAATGGCGGAGCAAATTGGGTTTGAAGTTAATGTTTTGAGACCTGACCGCACGACAGAGTTAGCAAAGATTTATCGGGCCCTTAATGCGAGTGATGTCATGATCGGGGTTCATGGCGCTGCCATGACACATTTTATGTTCATGAGGCCTGGGTCCGTGTTCATCCAAGTTGTTCCCCTAGGAACTGAGTGGGCAGCGGAGGAATACTATGGGGAACCTGCAAGGAAGCTCGGGTTGAAATACATCGGCTACCAGATTCTTACTCGAGAGAGCTCGTTGTACGCCAAATACCGTAAGGATGATCCTGTTCTTAGGGATCCACAGAGTGTAACCAAAATGGGATGGGAGTACACAAAGAAGATCTATCTTGATGGCCAAACTGTGAGATTAGACCTCCGAAGATTTCGGAAGCGATTGGTTCGTGCTTACGATTACATCTTCCACAGCTTGAACAATCGCCCCCATCTTCCATCACAG
>Malsy_12g019230
ATGGGGTCTTCAAACTCTGGCCTTGCTGCTGATGATATGGTTGCATATGCTCCCTCGAGTTCTTCAATCTCTAACGGTAGAATTCTCTGCTTCTCAGTGGCTTCTATTTGGAATCGATTAATTGTTTGTGTTTTAGTTGGAACTATATTTTGTGACAGGAGCAGTTTTCGATCAGATGTTTGTATCCTGAAAGGGGATGTAAGAACACACTCCGGTTCCTCTTCCATCTTTGTCTACAGATCCAGAGATAAAAGTAATTTCACAAATTATTTATCGAGTATCGTCGAGGAAAACGAAGAGGAAAATGGGGAACAGCTTCACCGCGAAAAGATCAAACCGTATACCCGGAAATGGGAACCAAGTATCATGGACACCACAGATGGCACTCCAGGAAAGCAACATGAGTGTGATGTCCAACATGAGGTTCCGGCCGTATTCTTCTCGACGGCGGGCTATACCGGTAATGTTTATCATGAATTCAACGATGGTATTATGCCGCTGTACAGTACTTCTCAGCATTTGAGGAAACAGGTTGTGTTTGTCATCGTTAATTTTCACAATTGGTGGCTTATGAAATATGGAGACATTCTTTCACAACTATCAGACTATCCAGTAATTGATTTCAGTGCAGACAAGAGAACTCATTGCTTTCCCGAAGCTACTGTCGGTCTGCAAATTCACGATGAGCTCACTGTGGATTCTTCAAATATGGAAGGAAATAAGAGCATATTCGACTTTCGAAATCTTCTAGACGGGGCTTACAGTCCTCGAGTTACAAGTCTGATTCACGAACGAGAAGCAAAAGAGAAACTCTCCGTTTCTATGTCTCCCGCATCGAAAAGATCCTTAAAAATCAAGAGAAAAGTACATGAAGCACATCAACTCAAGAGGCCTAGACTAGTGATCATATCTAGAAATGGATCAAGAGCGATAACCAATGAGCATTTGCTGGTGAAAATGGCTGAAAAAATGGGGTTTGAAGTTGAAGTTCTGAGACCTAATTCGAGGACCGATTGGGCAGCAGAGGAATACTATGGGAAACCTGCAAGAAAGCTTGGGTTAAACTACATCGGCTACAAAATTCTTACCACAGAAAGCTCGTTACACAACAAGTATGGTAAAGATGATCATGTTCTTAAATATCCAGCTAGTGTAACAAAAAAAGGATGGGAATACACAAAGGAGATTTACCTTGAAGGTCAAACTGTGAGACTACACCTCACAAGATTTAAGAAGCAGCTGCTTCGTGCTTATAACTGCGCCATTGGAAGAACGACTCGGCATTTCGAACAACAA
>Malsy_13g005000
ATGAGTCCCGGGACCCATACCGGAATCTATTTTGGTCCAATCCGCGCCTTCCGCGTCAGATTAATCATCTGCGTCCGCGGGCCCTCCATTGCTCCATCTATCTCCTCTACCCGCCGATGGAGCTATCATGTGGGGTCCACCGGATCGATCAAACGCCACGTGCGAGTCCGACACACTGGTCCTACCCTTGTGTTCAATGCGGACGGGTACGCCAAAATCACGCAGGAGCCCATCCTCGTGAATGGAAAGCACGCGATTGGCCGGTTAGTAGACTTAGTCATCATAAACCCTAAGTTGTTGCACAACCCTATAACGATGGTATATTTCCATACCATCCTAGACAAAGCCTTTGGCAAAAACGATCATCATTCTACACCTTCGACTTCCCGGCCGCTCCTCGTTTTACTCAGTCAAACCCTAGGCGTCGCTTTTGAAGTTGTGGCTTTTGAACCGACGTCTATGACTGATATGCACTTTGCGTACAATTTAATTAAGCCACGCAAAATGGTCGGCATGCATGGTGCGGCGTTTACACACTTGTTCATGAGGCCCGCCGCGGCGTTCAAGCAGATTGTGCCTCTCGGCACCAACTGGCCGGCAAAGGTTTGCTACGAGTGTCCGGCTAGGACTATGAGGATTCATGCAGAGGAGAGTAGCTTGGTGCACAAGTATGGCAAGGATGATGACATTGTGGTGAAAGATCCGACTGCTAAAATTGGTTCCAATTGGGATATTTTGATGAAGATATATTTGAAGGAACAAGATCCATTGCCGGCAGCCAAGCCCCCGCCGCACAAGGAGGATGAAGGAGACAAGTCCGAGGGCTGCGGCGGTGGCTGTGGCCGCCTTGTGCTTAGTCTTTGCAACTCTCACGGTCTCACCCTTCAGAATCTTTGCAACTTCCAATTGTCTGCGACCGTACAGATGGACGATATGATCTCTGTTCAATCAACGGTTCAACTGTCTTGGACACAAATATTTTCACATTCTTCGCTATGGGCCCAGCCCCCACAGGTGGGAAAAGTCCAGCCTTACCCTCGAAAATTCGAAGGGTTCATAATGTCTCGCATCAAGAACATCACTCTCACTTCCGGCCCACAAAGCCCATCATGTAAAGTCCAGCACAATGTTTCTGCCCTAGTATTCAGTGCAGGAGGGTACACCGGAAACTTCTTCCATGACTTCGATGACGGGTTTGTTCCGCTCTTCATCACCGTCAACACAATCTTCCCCGATCAAGACATCGTGATCGTGGTTTCCGAAGCTCCCTATTGGTGGCCTAGTAGATCTACTAGCAATGTTCGACAAGCCTCATATATAACACATGATTTCATGACCATGAACCAAATTCTACTACCAAATAAAAAATCATACATGGATTTTCGTGTGCTCCCAGAGAAAGCCTATGGGCCAAAAGCCCACCCCAAGGTTTTGACACCCAAGCCCACTAGATCACGCCCAAGACATGTGTTGGCCTACCGCGAAAATGCATGTGGACGCATGATTACGAACCATAAACAAGTGACTCGTGATTGTGTTCAATCCCAAGAGGACAACCCCATTGCACGAATCTTATGCGTCACTGAATTCGAACCATGCCATGATCGTGGTCCATGGAGCATCACTGACGCACTCTTTGTTCTTTCTACCAGGTTCTGTGTTTATTCAAGTGGTTCCGATTGGGATCAATTGGGCTGCATTTGCTTATATCGGGACTCCCGATTCGGGAGGGGGGCTAGGTCTTTGAATTTGGAATATTCCGAGTATAAGATTGGAGTGAACGAGAGTAGCTTGGTGGACAAGTATGGGAAGGAGAATTTCTTGCTAAAGGACCCATCTGCCCTTCTGAAAAAAGGTTGGCCATCTGAGTTTATGAAGATTTACATCAAGGAGCAAAATGTCAAACTAGATTTGGAAAGATTTAAGAGTTGTTTGAAGGAGGCTTATACAAAGGCTAAGAGATTTGTGGACAAAAATGAATTAGAAGGAGCTCATGAAAAATTGGAGATGATTAGCACACAAAATTCACACTCTCAAGAATCTTTGCAACTTCCACTGAAGAACACAACAATCATCTCATCAGCCCAACCCCCGGCGGTGGAAAATATCCAACCCTACCCTCGAAAATTCGACGGTTTCATTATGCCTAACATCAAGAACTTCACGCTCACATCGGGTCCAGGAGGCCCGCCGTGTGAGGTTCAACACGACGTTCCGGCACTGGTATTCAGCGCCGGCGGGCTCATTCGAAGACGCAACTTCTACCATATTTTCGATGACGGGCTCATCCCACTCTTCATCACCGTCAACACGATCTTCCGCCCCGATCAGGACTTCGTGATCGTGGCTTCCTTGGCCACCACGTGGTGGTCTCGCAAGTTCCCAGAGTTAATGCGAATGTTCACCAGGCACCCTATCATCATCCCTAAAAGTTTTACACCCACCCACTGTTTTCCTTCTGCCACCATAAACCTCATCTCCCATGATTTCATGACCATAAACCAAACACTACTATCCACTCCAAAAACCCTATACCGAAACGTCCCGCCGCAAATCTTCGCATCCGACCCCACTGACCCTCAACCGATACTCGTGTGGGCCAACCGCAAGGGGGCTCGTGGACGCATGGTCGCGAACCTGGACCAGGTGGTGGAGCTGATGAAGAAGGTGGGATTTGATGTGAAAGTGTTTGAGCCCAACACACCACCCCAT
>Malsy_14g007660
ATGGTATACTATAAGAGATACCAGCAAAGGAAAAAAGGGGAAGAGGATGAAGAGTGTCAGAGCATTCTAATGGAGTTTTCAAACTCTGGTTTCTACAAAAGAACAAGGCCCAAGCTCCTCACTTTCGTCTTCCTCTCTCTCTTTTCTTGCAGCTTCATATTAGCCCCTCATCTTTTCTACCTTAACACCACTTTCTCTCTATTACGCCTTGGTGCTCATGATATGGTTGTATACGCTCCCTTGGGTTCTTCAATCGCCAACGGAACTATACTTTGTGATAGGAGCAATTTTCGATCAGATGTTTGTATCCTGAAAGGAAATGTAAGAACCCACTCCGGATCCTCTTCCATCTTTGTCTACAGGTCCAGAGATAAAAGTAATTTCACATTCTATCTTTCGAGCATCGTCGAGGAAAATGAAGAGGAAAACGGGGAATGGCTTCAACACGAAAAGATCAAACCGTATACTCGGAAATGGGAACCAAGTACCATGGCCACCGTCACTGAATTAGACCTCATTGCAAAGAAAGACGATACTCTAGGGATGCAACATCAGTGTGACGTCCAACATGATGTTCCGGCGGTGTTCTTCTCAACGGCTGGCTATACTGGCAATGCTTATCATGAGTTCAACGACGGGATTATACCACTGTACATTACTTCTCAAGAACTGAGAAAGAAGGTTGTGTTTGTCATTCTTGATTTTCATGACTGGTGGCTTATGAAGTACGGAGACATTCTTTCACAACTATCAGACTATCCAGTAATAGATTTCAGTGCAGATACGAGAACCCATTGCTTTCCTGAAGCCATTGTCGGTTTGAGAATTCACGACGAGCTCACTGTGGATCCTTCGCTGATGGAGGGACATAGGAGCATTTTCGACTTTCAATATCTTCTAGACAGGGCGTACAGGCCTCGAATTATAGGTCTAATTAACGAACAAGAAGCAGAAGAGAAGCTTTCTGTTTCTGTGTCTCCTGCATCGGAAGGATCTTTAAAAATGAAGAAAAAACTACATGAAGCACATCAATTAGAGAGGCCTAAACTGGTGATCGTATCTAGAAACGGATCAAGAGCAATAACCAATGAGGACTTGTTGGTGGAAATGGCTGAGAAAATTGGGTTTGAAGTTGAAGTTCTGAGACCTGATTCGAGGACCGAGTTGGCAAAGATTTATTGGGTTCTTAATTCGAGTGATGTCGTGATAGGGGTTCACGGTGCCGCCATGACACATTTTCTGTTCATGAGACCTGGCTCTGTGTTGATCCAAGTGATTCCTCTTGGAACTAGTTGGGCAGCAGAGGCATACTTTGGGGAACCTGCAAGAAAGCTTGATTTAAACTACATTGGCTACAAAATTCTTCCTACAGAGAGCTCGTTGTACGACAAGTATGGCAAAGAAGATCCTGTTCTTAAAAATCCAGCTAGTGTAACCAAAAAAGGCTGGCAACACACAAAGGAGATTTACCTTGAAGGTCAAACTGTGAGACTACACCTCACAAGATTTAAGAAGCAGTTGCTTGGTGCTTATGACTACACCACTGAAAGAATGACTGAGCATTTCGAAAATCAA
>Malsy_14g007680
ATTCGGAGGAAGAAGAAGAAGAAGAAGAAGAAGAAGAAGAAGAAGAAGGAGGAAGAAGAAGAAAAAAAAAAAAAAAACTTCCCCAGATTCGGAGGAAGAAGAAGAAGAAGAAGAAAAAGAAGGAGAAGGAGAAGAAGGGGAAGGAAGAAGGAAAAAGGAAGAAGAAGAAAGAAGGAAAAAAAACGAATCTGGGCAGATTCGGAGGAAGAAGAAGAAGAAGAAGAAGAAGGAATAAGGAGGAAGGAGAAGGAAGCAGGAAAAAAATCCCCAGATTCGGAGGAAGAAAAAGGAGAAGGGGAAGGAGAAGGAAGAAGAAGGAAGAAGGAGAAGAAGGGGAAGGAAGAAGGAGGAAGGAAGAAGGAGAAGGAGGAAGAAAAAAAAAGTTTGCAGTCGGGTGGAAGAAGAAGAAGAAGAAGAAAGAAGAAAGAAGAAGAAGAAAGAGAAAAAAAAAATCCCCAGATTCAGAGGAAGAAAAAGGAGAAGGAGAAGGAGAAGGAAGAAGAAGGAAGAAGGAGAAGAAGGGGAAGGAAGAAAGAGGAAGGAAGAAGGAGAAGGAGGAAAAAAAAAATGTCTTTCCTACACATTAACCCAAAGCTTAGGCATAAGAAAATGGTACAATATCTGCGCAATCACCAGAGGAAGAAATGCGAACAGAAATATCTCACAGAAGATGAAGAGTATTGTCACACCTTCCTAATTTTCTGTGTTTGCAAAAGAAAAAGGCCCATGCTTCTCTCTTTCTTCTTCCTCTCTCTTCTTTCTTGTAGCTTCATATTTTTAAGCCCTCATCTCTTTTACTCTAACACTGGTTTGTCTCTTTTACGAATGGTAATATGTGACAGAAGCAGTTTCCGATCAGATATTTGTATCATGAAAGGGGATGTAAGAACACACTCAGCTTCCTCTTCTATCTTTGTGTACAAATCCACACATAGAACTAGCTTCATAAATTACGTTGCAAGCATTCTTAAGGAGAAGGAAGAAGAAGAAACTGTCGAAGAACACCAACACGAAAAGATCAAACCGTATACCCAAAAATGGGAAAAGAGTACAATGGACACCATCACTGAATTAAACCTCATTGCAAAGAAAGACATTCCAGCCGTGTTCTTCTCAACGCCAGGCTATACCGGTAACTTTTTTCATGAATTCAACGATGAAATTTTGCCGTTGTACATAACATCGCACTTGAGCATCAAGATTTTGAGTATAAACTCTTCACTGATGGAGGGAAATAAGAGCATTGTCGATTTCAGAAATCTTCTAGACCAAGCTTACCTCCCTCGAATCCATTCCCTAATTCGTGAAGAGGAGGAACGTAAAGCGCAAGAGAAGTTCTTTGAGTCTATGTACCACACATGGAAAATCCCATTCAAAGTGGGGATGAAAGTGCATAAAACAGTACATCAACTGAAGAGGCCTACACTCGCGATCATGTCTAGAAACGGATCGAGATCAATAATGAATGAGAACTTCTTGGAAAAAATGGCTGTGAAAATAGGGTTTCACGTCGAAATTTTGAGGCCGAAGCGCACCACAGAACTAGCGAAGATTTATCGGGTCCTGAATTCAAGCGATGTTATGATTGGAGTTCATGGAGCTGCAATGACACATTTTCTTTTTATGAGGCCAGGCTCAGTTTTTATCCAAATTATTCCAATTGGAACTGCATGGGCAGCAGAGGAATATTATGGTGCACCTGCGAAGAAGCTTGGTTTAAAGTACATTGGCTATGAAATTCTAACCACAGAAAGCTCACTGTATGATAAATATGAATTAGATGATCCCGTTCTTGCAGATCCAACTAGAGTGACAGAACAAGGATGGCAAATCACAAAGAAGATATATCTGCAAGGTCAAACTGTGAGATTGGATCTCGTAAGGTTTAGGAAG
>Malsy_14g007690
ATGGCGCGGTATCAGCGGCACCAGCACCACCAGTGGAGAAAAGTTGAAAAGCCTTGTGCAGCCGCAGAGGAAGATGAAGAATCACAGACCACCACCTTTCTAATGGAGTTTGCAAACTCTGGTTACTATTACAAGAGAACAAGTCCCAAGCTTCTCTATCTCCTCTTCATCTCTTTCCTCTCTTGCAGCTTCATCTTAGCCCCTCATCTTTTCAGCTCCACCACCACTTTCTCTCTCCTTTATTCAACACCTGTGGAAGATATGGATGTAAATGTTCCCTTGTGTTCTTCAATCTCTAACGGAACTATATGTTGCGATCGAAGCAATGTTCGTTCAGATATTTGTGTAATGAAAGGGGATGTAAGAACACACTCTGCTTCCTCCACTATCTTCCTCTACCGATCTACAGAAGGAAGTAGCTTCCAAAATCGTGTTTCTGATGTTGTTGAGGAAAATGAAGAAGATGAAACAGGGGAACTAGAGCATGAAAAGGTCAAACCGTATACACGGAAATGGGAAACAAGTGTCATGGACACCATTGATGAATTACAGCTCATTGCGAAGAAAGACACTCTAGGCATGCACCACCGGTGTGATGTGCAGCACGATGTTCCGGCAGTGTTTTTCTCAACCGGGGGATATACCGGTAATGTCTATCATGAATTTAATGATGGGATTATGCCATTGTTCATTACTTCCCAGCGGTTCAACAAGAAGGTTGTGTTTGTCATTCTCGATTACCATAATTGGTGGGTGACGAAATATGGTGACATTGTTTCTCAACTATCAGATTATCCGCCTATAGACTTTAGTGGAGATACAAGAACTCATTGCTTCCCAGAGGTCACAGTTGGTTTGAGGATTCACGACGAGCTCACTGTGGATTCTTCACTGATGGAGGGAAATGTGAGCATTGTTGACTTTCGAAATCTTCTAGACCGAGCCTACTGGCCTCGAATTAAAAGTCTTATTGAAGACGAGGAACGGGAAGCACAGGAAAAGCTTTCTGCATCTTTGGCATCTAAAAGCTCTTTCGAACCTGAGAGTGCAGTGCAAGAAGATCAGTTCAAGAAGCCTAAACTGGTCATCATATCTCGAAATGGATCAAGAGCGATAACAAATGAGAATTTAATGGTGAGAATGGCCGCGCAAATTGGGTTTGAAGTTAACGTTTTGAGACCTGACCGCACGACAGAGTTAGCAAAGATTTATCGGGCCCTTAATGCGAGTGATGTGATGATTGGGGTTCATGGTGCTGCCATGACACACTTTATGTTCATGAAGCCTGGGTCTGTGTTTATCCAAGTTGTTCCCCTTGGCACTGAGTGGGCAGCGAAGGAGTATTATGGGGAACCTGCAAGGAAGCTCGGCTTAAAATACATCGGCTACCAAATTCTAACTCGGGAGAGCTCGTTATACGCCAAATATGATAAGGATGATCCTGTTCTTAGGGATCCAGAGAGTGTAAACAAAATGGGATGGGAATACACAAAGAAAATCTATCTTGATGGCCAAACTGTGAGATTAGACCTCGGAAGATTTCGAAAGCGATTGGTTCGTGCTTACGGCTACATCTTCCACAGGTTGAACTATCACCCCCATCTTCAATCACGG
>Malsy_16g004830
ATGATCAAGTGCACCCGTTCTCACAAGTACTACGACTACTGTTTCATCGACGGTCCATTTTGGACCCCACCACCTCAACATTCTATGCAGCGGACCCCACCGGCCCAACCTTGGTGGAAAAAATCAAGCCCTACCCACGAAAATTTGAGAATTCAACAATGTCCCGAATCAAAGAGCTCTCTCATCTCAGGCCCACCAGGCCCAAAGTCCCAGGTCCAACACACTGGCCCGGCCCTTGTATTCAGTGCCGGCGGGTACACCGGCAACATGTTCCATGATTTCAATGATGGGTTCATCCCAATCTTCATCATCGTCCATTCGATCCTCCACTATCAGGCGCCCATCCTTGTGATATCGGAAGCACGCGATCGGTGGGTTAGTAGGTATGCAGATTTACTGAAGATTTTTAGCAAGCACACGATCATAAACCTCGATAATGATACCGCCACCCATTGTTTTACTTCTGCCAGCGTGGGGCTTATATCTCACGGACTTGTCACCATAAACCCTACGTTGTTACACTACCCTAAAACGATGCCGACCTCTACAATTGACATGCACTTTGCGTACGATTTAATTAGTAAGAGCCACGCGATGGTGGGCGTGCATGGCGCGGCGCTTACGCACTTGTTGTTCATGAGGCCCGGCGCGGTGTTCATGCAGATTGTGCCTCTCGGCACCAACTGGCCGGCGAAGGTGTGCTATGAGAGTCCGGCTAGGGCTATGGGGCTGCAGTACATTGACTATAGGATTGATGTAGAGGAGAGTAGCTTGTCAGCTTATGGGAAGGCCAAGAGATTCATGGAGAAGGAAGGCCATTGCCGGCAGCCAAGCCCCTTCCGCACAAGGAGGATGAAGAAGACAATTTCCTGCAGGGCTGCGACGGTGGCTTTGGCGGCCTTGTGTTTGTTTTTCATCGTGTTCGAAATCAGCGTCTCTTCAACCTCCAGATTTCTTAAATATGCTGCTACTACTACTACTACTACATATTCAGCCAAGACTCAAGAGGAAGGGAATCATGAAAAAACGAAACTGATCGATCAGCCAAACTCTCACCCTTCAGAATACTTGCAACTTCCTGTGAAAAGACGAATCATCTGCGACCGTACTGATGTACGCTATGATCTTTGTTCAATCAACGGTCCAACTGTCTTGGACCCACCCACCTCCACATTCTTCACTATGGGCTCGGCCCAACCCCCACAGGTGGAAAAAGTCCAGCCCTACCCTCGAAAGTTCGAAGGCTTCATAATGCCTCACATCAGGAACCTCACCCTCACTTCCGGCCCACAAAGCCCACCATGTAAAGTCCGGCACAGTGTTCCGGCCCTAGTATTCAGTGCGGGAGGGTACACCGGAAACTTCTTCCATGATTTCAACGACGGGTTCATTCCTCTCTTCATCACCGTCAACACAATCTTCCCTGATCAAGAGATCGTGATCGTGGTGTCCGAAGCTCCCAATTGGTGGCCTAGTAAGTATGCAGATCTACTAGCAATGTTCACCAAGTACTCTATCATTATCCTAAAAAATGCTACTACCACCCATTGTTTTCCTTCAGCCACCATAGGCCTCATCTCGCATGGTTTCATGACCATAAACCAAACTTTACTACCAAAACCAAAATCGTTCATGGATTTTCGGGTCCTCCTAGAAAAGGCCTATGGCCCAAAAGCCCAGCCCAAAGTCTTGACATCCAAGCCCACAAGGTCACGCCCGAGACTCGTGTTGGCCAACCGCGAAATGGCACACGGGCGCGTGATTATGAACCAAAAACAATTGATTAGGTTAATTAAGAAAGTGGGTTTTGAATTGATTGTGTTTAATCCCAAGAGGATGACCCAGTTGCATGAATCTTATGCGTTATTGAATTCGAGCCATGCTATGATCGGGGTCCATGGAGCCGCATTGACGCACTCTTTTTTTCTTCGACCCGGTTCTGTGTTTGTTCAAGTGGTTCCGATTGGGATTGAATGGGGTGCATATGCTTTTTTTGGGAGGATGGCTAGGTCTTTGGATTTGGAATATTCGGAGTATAAGATTGGTGTGAACGAGAGTAGCTTGGCCGACAAGTATGGGAAGGAAAATTTGTTGGTAAAGGACCCATTTGCCCTTCAGAAAACAGGTTGGCCACCTGAGGTTATGAACATTTACCTCAAGGAGCAAAACGTCAAACTGGATTTGGAAAGATTTAAGAGTTGTTTGAAGAAGGCTTATACAAAGGCTACCGGATTTATGGAGAAAAATGGTACCGTTTGGTACGTGGGACGGAATGGGACGGAACGGGACGAGCTGTTTCGTCCCACGTTTGGTGCACCCAAAAACTGTGGAACGGGTTGTCCCATGAGACGAAATTTGGCTGATTTTTCGTTCCACCTCTTTCCCTTGGAACGACCCGTTCCACATCCGGCTAGATTGGGCGGCGCATGCTTTCTATGGGAAGGTGGCAAAGGATTGAAATTTGGAGTAAACGGGAGTAGATTGGTGGACAGGTATAGCAAGGACGATTTGTTATTAAAGGACCCATATGCCCTTCAGAAAAAGAAAAAAAACATAAAAATAGTTGGCCAACGGACATTATGGTCAGTTACTTGTGCCAACAACATGCCAAACTTGGTT
>Malsy_16g022740
ATGATGGTTGTTCTGTCCTGTGTTTGGTATACCCAAAACCCTTCTTACGGCAACACAGAACATCGCCACTGCTGCTTCTTCATCTTTATCTTTCACTCTCTTCTCTCACCCTCCAAACCCAACATTCATCGCCACCCCTTCTCTTCTCTCACCCACCACAACCCGCCATCTCCACCATCATCGTACCTAGTAAGCAAGTTCTCCTGCATCCTCAACGACCACAGGAACCCTCACCACGACTTGGAGCTCTCCCTCAACGCTCTGTCTACCCAAATCTCCACAGACTTGGTTGAGCAAGTTCTGAAACGCTGCAAAAATCTCGGGCTTTCTGCACACAGTTATTTGGAGGCTCTGTGTAAAGGTGGGAAAGTTGACGAGGCGTATAAGATATTTCGGGAGATGGGGTCGAACGGAGTTGAACCGGATGCTTATTATCAACATATAGATTTTAGTGGAGATACAAGAACTCATTGCTTCCCTAAGGTCACCGTTGGTCTGAGGATTCACGACGAGCTTACTGTGGATTCCTCACCGATGGAGGGAAATGTGAGCATTGTTGACTTTCGAAATCTTCTAGACATAGCCTACTGGCCTCGAATTAGAAGTCTTATTCAAGATGAGGAACGGGAAGCACTGGGGAAGCATTCTGCGTCTCTAGCATTTGAAAGCTCTTTCGAACCTGAGAGTGAAGTGCAAGAAGATCAATTCAAGAAGCCAAAGCTAGTCATCATATCTCGAAATGGATCAAGAGCGATAACCAATGAGAATTTCTTGGTTAGAATGGTTGAGCAAATTGGGTTTGAAGTTAATGTTGTGAGACCTGACCGCACGACAGAGTTAGCAAAGATTTATCGGGCCCTTAATGCGAGTGATGTCATGATCGGGGTTCATGGCGCTGCCATGACACATTTTATGTTCATGAGGCCTGGGTCTGTGTTCATCCAAGTTGTTCCCCTAGGAACTGAGTGGGCAGCGGAGGAATACTATGGGGAACCTGCAAGGAAGCTCGGGTTGAAATACATCGGCATCCAAGTTTGTCTATTAATA
>Maldo_GDDH_00G1122300
ATGCCGTTGTTCATTACTTCCCAGCGTTTCAACAAGAAGGTTGTGTTTGTCATTCTCGAGTACCATAATTGGTGGGTGACGAAATATGGAGACATTGTTTCTCAACCATTAGATTATCAACCTATAGATTTTAGTGGAGATACAAGAACTCATTGCTTCCCTGAGGTCATCGTTGGTCTGAGGATTCACGACGAGCTCACTGTGGATTCCTCACTGATGGAGGGAAATGTGAGCATTGTTGACTTTCGAAATCTTCTAGACCGAGCCTACTGGCCTCGAATTAGAAGTCTTATTCAAGACGAGGAATGGGAAGCACTGGAGAAGTATTCTGCGTCTCTGGCATTTGAAAGCTCTTTCGAACCTGAGAGTGAAATGCAAGAAGATCAATTCAAGAAGCCAAAGCTGCTCATCATATCTCGAAATGGATCAAGAGCGATAACCAATGAGAATTTCTTAGTTAGAATGGCTGAGCAAATTGGGTTTGAAGTTAATGTTTTGAGACCTGACCGCAAGACAGAGTTAGCAAAGATTTATCGGGCCCTTAATGCGAGTGATGTCATGATCGGGGTTCATGGCGCTGCCATGACACATTTTATGTTCATGAGGCCTGGGTCTGTGTTCATCCAAGTTGTTCCCCTAGGAATTGAGTGGACAGCGGAGGAATACTATGGGGAACCTGCAAGGAAGCTCGGGTTGAAATACATCGGCATCCAAGTTTGTCTATTAATA
>Maldo_GDDH_00G1177600
ATGGACGATATGATCTCTGTTCAATCAACGGTTCAACTGTCTTGGACACAAATATTTTCACATTCTTCGCTATGGGCCCAGCCCCCACAGGTGGGAAAAGTCCAGCCTTACCCTCGAAAATTCGAAGGGTTCATAATGTCTCGCATCAAGAACATCACTCTCACTTCCGGCCCACAAAGCCCATCATGTAAAGTCCAGCACAATGTTTCTGCCCTAGTATTCAGTGCAGGAGGGTACACCGGAAACTTCTTCCATGACTTCGATGACGGGTTTGTTCCGCTCTTCATCACCGTCAACACAATCTTCCCCGATCAAGACATCGTGATCGTGGTTTCCGAAGCTCCCTATTGGTGGCCTAGTAGGTATGCAGATCTACTAGCAATGTTCGACAAGTACCCTATCATTATCCTCAAAAATACTACTGCCACCCATTGTTTTCATGCCGCCACCCATAGGCCTCATATA
>Maldo_GDDH_12G1075400
CTCTCTCTCTCTCTCTCTCTCTCTCTCTCTCTCTCTCTCTCTTTCTCTCTCTCAACTGTTATTTGCATAAGGAAAAATATGGTATACCATCAGAGATACAAGCAGAGGAAAAAAGGTGAACATCTTACAGAAGAAGATGAAGAGTGTCAGAGCATTATCATGGGGTGTTCAAACTCTGGTTACTCCAAAAGAACAAGGCCCAAGCTTCTCTCTTTCGTCTTTCTCTCTCTCCTCTCTTGTAGCTTCATATTAGCACCTCATCTTTTCTACCCTAATGCCACTTTCTCTCTATTACGCCTTGCTGCTGATGATATGGTTGCATATGCTCCCTCGAGTTCTTCAATCTCTAACGGAACTATATTTTGTGACAGGAGCAGTTTTCGATCAGATGTTTGTATCCTGAAAGGGGATGTAAGAACACACTCCCGTTCCTCTTCCATCTTTGTCTACAGATCCAGAGATAAAAGTAATTTCACAAACTATCTATCGAGCATCGTCGAGGAAAACGAAGAGGAAAATGGGGAAAAGCTTCACCACGAAAAGATCAAACCGTATACCCGGAAATGGGAACCCAGTACCATGGACACCGTCACAGAATTAGACCTCATTGCAAAGACAGATGGCACTCCAGGAAAGCAACATGAGTGTGATGTCCAACATGAGGTTCCGGCCATATTCTTCTCAACGGCGGGCTATACCGGTAATGTTTATCATGAATTCAACGATGGTATTATGCCGTTGTACATTACTTCTCAGCATTTGAGGAAACAGGTTGTGTTTGTCATCGTTGATTTTCACAATTGGTGGCTTATGAAATACGGAGACATTCTTTCACAACTATCAGACTATCCAGTAATTAGTATCAGTGCAGACAAGAGAACTCATTGCTTTCCTGAAGCTACTGTCGGTCTGCAAATTCACGATGAGCTCACTGTGGATTCTTCAAATATGGAAGGAAATAAGAGCATATTCGACTTTCGAAATCTTCTAGACGGGGCTTACAGGCCTCGAGTTACAAGTCTGATTCACGAACGAGAAGCAAAAAAGAAACTCTCCGTTTCTATGTCTCCCGCATCGAAAAGATCCTTAAAAATCAAGAGAAAAGCACATGAAGCACATCAACTCAAGAGGGCTAGACTAGTGATCATATCTAGAAAAGGATCAAGAGCAATAACCAATGAGCATTTGCTGGTGAAAATGGCTGAAAAAATCGGGTTTGAAGTTGAAGTTCTGAGACCTAATTCGGGGACCGAGTTGGCAATGATTTATTGGGTTCTTAATTCGAGTGATGTCGTGATCGGGGTTCACGGTGCTGCCATGACACATTTTCTGTTCATGAGACCTGGCTCTGTGTTGATCCAAGTTATCCCTCTTGGAACTAGTTGGGCAGCAGAGGAATACTATGGGAAACCTGCAAGAAAGCTTGGGTTAAACTACATCGGCTACAAAATTCTTACCACAGAAAGCTCGTTACAGAACAAGTATGGTAAAGATGATCCTGTTCTTAAAAATCCAACTAGTGTAACAAAAAAAGGATGGGAATACACAAAGGAGATTTATCTTGAAGGTCAAACTGTGAGACTACACCTCACAAGATTTAAGAAGCAGTTGCTTCGTGCTTATGACTGCACCATTGGAAGAACGACTTGGCATTTCGAACAACAA
>Maldo_GDDH_12G1075900
ATGGGGCGGTATCAGCGGCATCACCACCACCAGTGGAGAAAAGTTGACAAGCCTTGTGCAGCTGCAGAGGAAGACGAAGACTCACAGACCACTACCTTTCTAATGGAGTTTGCAAACTCTGGTTATTATTACAAGAGAACAAGTCCCAAGCTTCTCTATCTCCTCTTCATCTCCTTCCTCTCTTGCAGCTTCATCTTAGCCCCTCATCTTTTCAGCTCCAACACCACTTTCTCTCTCCTATATTCAACACCAATGGAGGATATGAAAGTAAATGTTCCCTTGTGTTCTTCAATCTCTAATGGAACTATATGTTGCGATCGAACCAGTATTCGTTCAGATATTTGTGTAATGAAAGGGGATGTAAGAACACACTGTGCTTCCTCCACCATCTTTCTCTACCGATCTAAAGAAGGAAGTAGCTTCCAAAATCATGTTTCTGATGTTGTTGAGGAAAATGAAGAAGATGAAACCGAGGAACTCGGGCACACAAAGGTCAAACCGTATACACGGAAATGGGAAACAAGTGTCATGGACACCATTGATGAATTACAGCTCGTTGCGAAGAAAGACACTCTGGGGATGCACCACCGGTGTGATGTCCAACATGATGTTCCGGCAGTGTTTTTCTCAACCGGGGGGTATACTGGTAATGTCTATCACGAATTCAATGATGGGATTATGCCGTTGTTCATTACTTCCCAGCGTTTCAACAAGAAGGTTGTGTTTGTCATTCTCGAGTACCATAATTGGTGGGTGACGAAATATGGAGACATTGTTTCTCAACTATCAGATTATCAACCCATAGATTTTAGTGGAGAAACAAGAACTCATTGCTTCCCTGAGGTCACCGTTGGTCTGAGGATTCACGACGAGCTCACTGTGGATTCCTCACTGATGGAGGGAAATGTGAGCATTGTTGACTTTCGAAATCTTCTAGACCGAGCCTACTGGCCTCGAATTAGAAGTCTAATTCAAGACGAGGAACGGGAAGCACCGGAGAAGCATTCTGCGTCTCTGGCATCTGAAAGCTCTTTCGAACCTGAGAGTGAAGTGCAAGAAGATCAATTCAAGAAGCCTAAGCTGGTCATCATATCTCGAAATGGATCAAGAGCGATAACCAATGAGAATTTCTTGGTTAGAATGGCGGAGCAAATTGGGTTTGAAGTTAATGTTTTGAGACCTGACCGCACGACAGAGTTAGCAAAGATTTATCGGGCCCTTAATGCGAGTGATGTCATGATCGGGGTTCATGGCGCTGCCATGACACATTTTATGTTCATGAGGCCTGGGTCCGTGTTCATCCAAGTTGTTCCCCTAGGAACTGAGTGGGCAGCGGAGGAATACTATGGGGAACCTGCAAGGAAGCTCGGGTTGAAATACATCGGCTACCAGATTCTTACTCGAGAGAGCTCGTTGTACGCCAAATACCGTAAGGATGATCCTGTTCTTAGGGATCCACAGAGTGTAACCAAAATGGGATGGGAGTACACAAAGAAGATCTATCTTGATGGCCAAACTGTGAGATTAGACCTCCGAAGATTTCGGAAGCGATTGGTTCGTGCTTACGATTACATCTTCCACAGCTTGAACAATCGCCCCCATCTTCCATCACAG
>Maldo_GDDH_12G1211700
ATGCCGCTGTACAGTACTTCTCAGCATTTGAGGAAACAGGTTGTGTTTGTCATCGTTAATTTTCACAATTGGTGGCTTATGAAATATGGAGACATTCTTTCACAACTATCAGACTATCCAGTAATTGATTTCAGTGCAGACAAGAGAACTCATTGCTTTCCCGAAGCTACTGTCGGTCTGCAAATTCACGATGAGCTCACTGTGGATTCTTCAAATATGGAAGGAAATAAGAGCATATTCGACTTTCGAAATCTTCTAGACGGGGCTTACAGTCCTCGAGTTACAAGTCTGATTCACGAACGAGAAGCAAAAGAGAAACTCTCCGTTTCTATGTCTCCCGCATCGAAAAGATCCTTAAAAATCAAGAGAAAAGTACATGAAGCACATCAACTCAAGAGGCCTAGACTAGTGATCATATCTAGAAATGGATCAAGAGCGATAACCAATGAGCATTTGCTGGTGAAAATGGCTGAAAAATGGGGTTTGAAGTTGAAGTTC
>Maldo_GDDH_13G1066400
ATGACCATGAACCAAATCTTCTACCAAATAAAAAAATCATACATGGATTTTCGTGTGCTCCCAGAGAAAGCCTATGGGCCAAAAGCCCACCCCAAGGTTTTGACACCCAAGCCCACTAGATCACGCCCAAGACATGTGTTGGCCTACCGCGAAAATGCATGTGGACGCATGATTACGAACCATAAACAAGTGACTCGGTTCTGTGTTTATTCAAGTGGTTCCGATTGGGATCAATTGGGCTGCATTTGCTTATATCGGGACTCCCGATTCGGGAGGGGGGCTAGGTCTTTGAATTTGGAATATTCCGAGTATAAGATTGGAGTGAACGAGAGTAGCTTGGTGGACAAGTATGGGAAGGAGAATTTCTTGCTAAAGGACCCATCTGCCCTTCTGAAAAAAGGTTGGCCATCTGAGTTTATGAAGATTTACATCAAGGAGCAAAATGTCAAACTAGATTTGGAAAGATTTAAGAGTTGTTTGAAGGAGGCTTATACAAAGACTAAGAGATTTGTGGACAAAAATGGT
>Maldo_GDDH_13G1066500
ATGAGCTCATCAGCCCAACCCCCGGCGGTGGAAAATATCCAACCCTACCCTCGAAAATTCGACGGTTTCATTATGCCTAACATCAAGAACTTCACGCTCACATCGGGTCCAGGAGGCCCGCCGTGTGAGGTTCAACACGACGTTCCGGCACTGGTATTCAGCGCCGGCGGGCTCATTCGAAGACGCAACTTCTACCATATTTTCGATGACGGGCTCATCCCACTCTTCATCACCGTCAACACGATCTTCCGCCCCGATCAGGACTTCGTGATCGTGGCTTCCTTGGCCACCACGTGGTGGTCTCGCAAGTTCCCAGAGTTAATGCGAATGTTCACCAGGCACCCTATCATCATCCCTAAAAGTTTTACACCCACCCACTGTTTTCCTTCTGCCACCATAAGCCTCATCTCCCATGATTTCATGACCATAAACCAAACACTACTATCCACTCCAAAAACGTTCATGGATTTTCGTCTGCTCATACACCAAGCCTATACCGAAACGTCCCGCCGCAAAATCTTCGCATCCGACCCCACTGACCCTCAACCGATACTCGTGTGGGCCAACCGCAAGGGGGCTCGTGGACGCATGGTCGCGAACCTGGACCAGGTGGTGGAGCTGATGAAGAAGGTGGGATTTGATGTGAAAGTGGTTCCGATAGGGTTACACTGGGCGGCGGATGCATTTTACGGGAAGGTGGCAAAGGATTTAAATTTGGAGTATATTGAGTATAGGATTGGAGTGGACGAGAGTTGTTTGGTGGACAAGTATGGCAACGAGGGTTTGTTGTTAAAGGACCCATATGCCCTTCTGAATAAAGATAAAAATGGGTGCCCAGTGGCCACCGACATTAGGGACATTTACTTGTGCCAACAAGATGTCAAACTTGATTTGACCAGGTTCGAGAGTTGTTTGATGGAGGTTTATCATAAAGCGAGGAGATTTATGAAGTTGAACGAT
>Maldo_GDDH_14G1073900
AAAAAAGGGGAAGAGGATGAAGAGTGTCAGAGCATTCTAATGGAGTTTTCAAACTCTGGTTTCTACAAAAGAACAAGGCCCAAGCTCCTCACTTTCGTCTTCCTCTCTCTCCTTTCTGCCTTGGTGCTCATGATATGGTTGTATACGCTCCCTTGGGTTCTTCAATCGCCAACGGTACGAACTATACTTTGTGATAGGAGCAATTTTCGATCAGATGTTTGTATCCTGAAAGGAAATGTAAGAACACACTCCGGATCCTCTTCCATCTTTGTCTACAGGTCCAGAGATAAAAGTAATTTCACATTCTATCTTTCGAGCATCGTCGAGGAAAATGAAGAGGAAAACGGGGAATGGCTTCAACACGAAAAGATCAAACCGTATACTCGGAAATGGGAACCAAGTACCATGGCCACCGTCACTGAATTAGACCTCATTGCAAAGAAAGACGATACTCTAGGGATGCAACATCAGTGTGACGTCCAACATGATGTTCCGGCGGTGTTCTTCTCAACGGCTGGCTATACTGGCAATGCTTATCATGAGTTCAACGACGGGATTATACCACTGTACATTACTTCTCAAGAACTGAGAAAGAAGGTTGTGTTTGTCATTCTTGATTTTCATGACTGGTGGCTTATGAAGTACGGAGACATTCTTTCACAACTATCAGACTATCCAGTAATAGATTTCAGTGCAGATACGAGAACCCATTGCTTTCCTGAAGCCATTGTCGGTTTGAGAATTCACGACGAGCTCACTGTGGATCCTTCGCTGATGGAGGGACATAGGAGCATTTTCGACTTTCAATATCTTCTAGACAGGGCGTACAGGCCTCGAATTATAGGTCTAATTAATGAACAAGAAGCAGAAGAGAAGCTTTCTGTTTCTGTGTCTCCAGCATCGGTAGGATCTTTAAAAATCAAGAAAAAACTACATGAAGCACATCAATTAGAGAGGCCTAAACTGGTGATCGTATCTAGAAACGGATCAAGAGCAATAACCAATGAGGACTTGTTGGTGGAAATGGCTGAGCAAATTGGGTTTGAAGTTGAAGTTCTGAGACCTGATTCGAGGACCGAGTTGGCAAAGATTTATTGGGTTCTTAATTCGAGTGATGTCGTGATAGGGGTTCACGGTGCCGCCATGACACATTTTCTGTTCATGAGACCTGGCTCTGTGTTGATCCAAGTGATTCCTCTTGGAACTAGTTGGGCAGCAGAGGCATACTTTGGGGAACCTGCAAGAAAGCTTGATTTAAACTACATTGGCTACAAAATTCTTCCCACAGAGAGCTCGTTGTACGACAAGTATGGCAAAGATGATCCTGTTCTTAAAAATCCAGCTAGTGTAACCAAAAAAGGTTGGCAACACACAAAGGAGATTTACCTTGAAGGTCAAACTGTGAGACTACACCTCACAAGATTTAAGAAGCAGTTGCTTGGTGCTTATGACTACACCACTGAAAGAATGACTGAGCATTTCGAACAACAA
>Maldo_GDDH_14G1074100
ATGATAATATGTGACAGAAGCAGTTTCCGATCTGATATTTGTATCATGAAAGGGGATGTAAGAACACACTCAGCCTCCTCTTCTAACTTTGTGTACAAATCCACACACAGAACTAGCTTCATAAATTACGTTGCAAGCATTCTTAAGGAGAAGGAAGAAGAAGAAACTGTCGAAGAACTCCAACACGAAAAGATCAAACCGTATACCCAAAAATGGGAAAAGAGTACGATGGACACCATCACTGAATTAAACCTCATTGCAAAGAAAGACAGTTTGATGAGCATGCAACTCGAGTGTGACGTTCAACATGAAGTTCCAGCCGTGTTCTTCTCAACGCCGGGCTATACGGGTAACTTTTTTCATGAATTCAACGATGGAATTTTGCCGTTGTACATAACATCCCAGCACTTGAGCAGCAAGATTGTGTTTGTCATTCTTGATTTACATGATTGGTGGCTCACGAAATATGGAAATATCCTTTCACAGCTGTCAGATTATGCAATGATAGATTTTGATGAAGATACGAGAACTCATTGCTTCCCTGAGGCCATTGTTGGTTTGAGAATTCATCAAGAGTTGAGTATAAACTCTTCACTGATGGAGGGAAATAAGAGCATTATCGATTTCAGAAATCTTCTAGACCAAGCTTACCTCCCTCGAATCCATTCCCTAATTCGTGAAGAGGAGGAACGTAAAGCG
>Maldo_GDDH_14G1074200
ATGAAAGTGCATAAAACAGTACATCAACTGAAGAAGCCTACACTCGCGATCATGTCTAGAAACGGATCGAGATCAATAATGAATGAGAACTTCTTGGTGAAAATGGCTGTGAAAATAGGGTTTCACGTCGAAATTTTGAGGCCGAAGCGCACCACAGAACTAGCGAAGATTTATCGGGTCCTGAACTCAAGCGATGTTATGATAGGAGTTCATGGAGCTGCAATGACACATTTTCTTTTCATGAGGCCTGGCTCAGTTTTTATCCAAATTATTCCAATCGTAACTGCATGGGCAGCAGAGGAATATTATGGTGCACCTGCAAAGAAGCTTGGTTTAAAGTACATTGGCTATGAAATTCTTACCACAGAAAGCTCACTGTATGATAAATATGAATTAGATGATCCCGTTCTTGCAGATCCAACTAAAGTGACAGAACAAGGATGGCAAATCACAAAGAAGATATATCTGCAATGTCAAACTGTGAGATTGGATCTCATAAGGTTTAGGAAGCAGTTGGTTGAAGCTTATGATTACATCATTGATAGAATA
>Maldo_GDDH_14G1074300
ATGGCGCGGTATCAGCGGCACCAGCACCACCAGTGGAGAAAAGTTGAAAAGCCTTGTGCAGCCGCAGAGGAAGATGAAGAATCACAGACCACCACCTTTCTAATGGAGTTTGCAAACTCTGGTTACTATTACAAGAGAACAAGTCCCAAGCTTCTCTATCTCCTCTTCATCTCTTTCCTCTCTTGCAGCTTCATCTTAGCCCCTCATCTTTTCAGCTCCACCACTACTTTCTCTCTCCTTTATTCAACGCCTGTGGAAGATATGGATGTAAATGTTCCCTTGTGTTCTTCAATCTCTAACGGAACTATATGTTGCGATCGAAGCAATGTTCGTTCAGATATTTGTGTAATGAAAGGGGATGTAAGAACACACTCTGCTTCCTCCACTATCTTCCTCTACCGATCTACAGAAGGAAGTAGCTTCCAAAATCGTGTTTCTGATGTTGTTGAGGAAAATGAAGAAGATGAAACAGGGGAACTAGAGCATGAAAAGGTCAAACCGTATACACGGAAATGGGAAACAAGTGTCATGGACACCATTGATGAATTACAGCTCATTGCGAAGAAAGACACTCTAGGCATGCACCACCGGTGTGATGTGCAGCACGATGTTCCGGCAGTGTTTTTCTCAACCGGGGGATATACCGGTAATGTCTATCATGAATTTAATGATGGGATTATGCCATTGTTCATTACTTCCCAGCGGTTCAACAAGAAGGTTGTGTTTGTCATTCTCGATTACCATAATTGGTGGGTGACGAAATATGGTGACATTGTTTCTCAACTATCAGATTATCCGCCTATAGACTTTAGTGGAGATACAAGAACTCATTGCTTCCCAGAGGTCACAGTTGGTTTGAGGATTCACGACGAGCTCACTGTGGATTCTTCACTGATGGAGGGAAATGTGAGCATTGTTGACTTTCGAAATCTTCTAGACCGAGCCTACTGGCCTCGAATTAAAAGTCTTATTGAAGACGAGGAACGGGAAGCACAGGAAAAGCTTTCTGCATCTTTGGCATCTAAAAGCTCTTTCGAACCTGAGAGTGCAGTGCAAGAAGATCAGTTCAAGAAGCCTAAACTGGTCATCATATCTCGAAATGGATCAAGAGCGATAACAAATGAGAATTTAATGGTGAGAATGGCCGCGCAAATTGGGTTTGAAGTTAACGTTTTGAGACCTGACCGCACGACAGAGTTAGCAAAGATTTATCGGGCCCTTAATGCGAGTGATGTGATGATTGGGGTTCATGGTGCTGCCATGACACACTTTATGTTCATGAAGCCTGGGTCTGTGTTTATCCAAGTTGTTCCCCTTGGCACTGAGTGGGCAGCGAAGGAGTATTATGGGGAACCTGCAAGGAAGCTCGGCTTAAAATACATCGGCTACCAAATTCTAACTCGGGAGAGCTCGTTATACGCCAAATATGATAAGGATGATCCTGTTCTTAGGGATCCAGAGAGTGTAAACAAAATGGGATGGGAATACACAAAGAAAATCTATCTTGATGGCCAAACTGTGAGATTAGACCTCGGAAGATTTCGAAAGCGATTGGTTCGTGCTTACGGCTACATCTTCCACAGGTTGAACTATCACCCCCATCTTCAATCACGG
>Maldo_GDDH_16G1065500
ATGCAGCGGACCCCACCGGCCCAACCTTGGTGGAAAAAATCAAGCCCTACCCACGAAAATTTGAGAATTCAACAATGTCCCGAATCAAAGAGCTCTCTCATCTCAGGCCCACCAGGCCCAAAGTCCCAGGTCCAACACACTGGCCCGGCCCTTGTATTCAGTGCCGGCGGGTACACCGGCAACATGTTCCATGATTTCAATGATGGGTTCATCCCAATCTTCATCATCGTCCATTCGATCCTCCACTATCAGGCGCCCATCCTTGTGATATCGGAAGCACGCGATCGGTGGGTTAGTAGGTATGCAGATTTACTGAAGATTTTTAGCAAGCACACGATCATAAACCTCGATAATGATACCGCCACCCATTGTTTTACTTCTGCCAGCGTGGGGCTTATATCTCACGGACTTGTCACCATAAACCCTACGTTGTTACACTACCCTAAAACGATGGTACATTTCCATGCGATCCTGGACAAAGCCTTCGGAAAACACCGCCGCGATTGCAAACCTTGGACTTCCAGGCCACGCCTCGTCTTACTCAGTCGAACCCTAGGCGTTGGCCGGGCGATCTTGACCCAAGACGATGCGAGGCGAGCAGCGGAGAAGGTTGGTTTTGAACTTGTGATTTTTGAGCCGACCTCTACAACTGACATGCACTTTGCGTACGATTTAATTAGTAAGAGCCACGCGATGGTGGGCGTGCATGGCGCGGCGCTTACGCACTTGTTGTTCATGAGGCCCGGCGCGGTGTTCATGCAGATTGTGCCTCTCGGCACCAACTGGCCGGCGAAGGTATGCTATGAGAGTCCGGCTAGGGCTATGGGGCTGCAGTACATTGACTATAGGATTGATGTAGAGGAGAGTAGCTTGGTGCACAAGTATGGGAAGGATGACATTGTGGTGAAAGATCCGGCTGCTAAAATTGGTTCCAATTGGGATATCTTGACGAAGATATATTTGAAGGAGCAAGATGTTAAGTTGGATTTGAATAGGTTTACTTGGTTTTTGAAGTCAGCTTATGGGAAGGCCAAGAGATTCATGGAGAAGGAAGGG
>Maldo_GDDH_16G1065600
ATGAAGAAGACAATTTCCTGCAGGGCTGCGACGGTGGCTTTGGCGGCCTTGTGTTTGTTTTTCATCGTGTTCGAAATCAGCGTCTCTTCAACCTCCAGATTTCTTAAATATGCTGCTACTACTACTACTACATATTCAGCCAAGACTCAAGAGGAAGGGAATCATGAAAAAACGAAACTGATCGATCAGCCAAACTCTCACCCTTCAGAATACTTGCAACTTCCTGTGAAAAGACGAATCATCTGCGACCGTACTGATGTACGCTATGATCTTTGTTCAATCAACGGTCCAACTGTCTTGGACCCACCCACCTCCACATTCTTCACTATGGGCTCGGCCCAACCCCCACAGGTGGAAAAAGTCCAGCCCTACCCTCGAAAGTTCGAAGGCTTCATAATGCCTCACATCAGGAACCTCACCCTCACTTCCGGCCCACAAAGCCCACCATGTAAGGTCCGGCACAGTGTTCCGGCCCTAGTATTCAGTGCGGGAGGGTACACCGGAAACTTCTTCCATGATTTCAACGACGGGTTCATTCCTCTCTTCATCACCGTCAACACAATCTTCCCTGATCAAGAGATCGTGATCGTGGTTTCCGAAGCTCCCAATTGGTGGCCTAGTAAGTATGCAGATCTACTAGCCATGTTCACCAAGTACCCTATCATTATCCTAAAAAATGCTACTACCACCCATTGTTTTCCTTCAGCCACCATAGGCCTCATCTCGCATGGTTTCATGACCATAAACCAAACTTTACTACCAAAACCAAAATCGTTCATGGATTTTCGGGTCCTCCTAGAAAAGGCCTATGGCCCAAAAGCCCAGCCCAAAGTCTTGACATCCAAGCCCACAAGGTCACGCCCGAGACTCGTGTTGGCCAACCGCGAAATGGCACACGGGCGCGTGATTATGAACCAAAAACAATTGATTAGGTTAATTAAGAAAGTGGGTTTTGAATTGATTGTGTTTAATCCCAAGAGGATGACCCCGTTGCATGAATCTTATGCGTTATTGAATTCGAGCCATGCTATGATCGGGGTCCATGGAGCCGCATTGACGCACTCTTTTTTTCTTCGACCCGGTTCTGTGTTTGTTCAAGTGGTTCCGATTGGGATTGAATGGGGTGCATATGCTTTTTTTGGGAGGATGGCTAGGTCTTTGGATTTGGAATATTCGGAGTATAAGATTGGTGTGAACGAGAGTAGCTTGGCCGACAAGTACGGGAAGGAAAATTTGTTGGTAAAGGACCCATTTGCCCTTCAGAAAACAGGTTGGCCACCTGAGGTTATGAACATTTACCTCAAGGAGCAAAACGTCAAACTGGATTTGGAAAGATTTAAGAGTTGTTTGAAGAAGGCTTATACAAAGGCTACCAGATTTATGGAGAAAAATGGT
>Maldo_Gala_02g009610
ATGGAGTTTGCAAACTCTGGTTATAATTACAAGAGAACAAGTCCCAAGCTTCTCTATCTCCTTTTCATCTCCTTCCTCTCTTGCAGCTTCATCTTAGCCCCTCATCTTTTCAGCTCCAACACCACTTTCTCTCTCCTATATTTAACACCAATGGAGGTTATGAAAGTAAATGTTCCCGTGTGTTCTTCAATCTCTAATGCAGCAGAATCCGCAGCCCATATCATCTGGCAAAGAGCCCAAAATTATAACCCAATGCTGTTCACCGCCAAGTCACCACCTTCCTGGCGCTATTCCTCGTCGCCACGCACCGTCAAGAGAATCTATTTTTTGATGGCTCCAAAGCCGAGCTCTCGACCCACCGAGCCGTTCTCCGGCTACGATTCTCCGACACCAAAGTCATCTCTGCGCCGTGACGTTCAAGGCGCGGGCAGTGCTTGTCGATGGCACCAGCCGAGTGGAAGAGGACAGGGAGTAGCT
>Maldo_Gala_12g007480
ATGGTATACCATCAGAGATACAAGCAGAGGAAAAAAGGTGAACATCTTACAGAAGAAGATGAAGAGTGTCAGAGCATTATCATGGGGTGTTCAAACTCTGGTTACTCCAAAAGAACAAGGCCCAAGCTTCTCTCTTTCGTCTTTCTCTCTCTCCTCTCTTGTAGCTTCATATTAGCACCTCATCTTTTCTACCCTAATGCCACTTTCTCTCTATTACGCCTTGCTGCTGATGATATGGTTGCATATGCTCCCTCGAGTTCTTCAATCTCTAACGGAACTATATTTTGTGACAGGAGCAGTTTTCGATCAGATGTTTGTATCCTGAAAGGGGATGTAAGAACACACTCCCGTTCCTCTTCCATCTTTGTCTACAGATCCAGAGATAAAAGTAATTTCACAAACTATCTATCGAGCATCGTCGAGGAAAACGAAGAGGAAAATGGGGAAAAGCTTCACCACGAAAAGATCAAACCGTATACCCGGAAATGGGAACCCAGTACCATGGACACCGTCACAGAATTAGACCTCATTGCAAAGACAGATGGCACTCCAGGAAAGCAACATGAGTGTGATGTCCAACATGAGGTTCCGGCCATATTCTTCTCAACGGCGGGCTATACCGGTAATGTTTATCATGAATTCAACGATGGTATTATGCCGTTGTACATTACTTCTCAGCATTTGAGGAAACAGGTTGTGTTTGTCATCGTTGATTTTCACAATTGGTGGCTTATGAAATACGGAGACATTCTTTCACAACTATCAGACTATCCAGTAATTAGTATCAGTGCAGACAAGAGAACTCATTGCTTTCCTGAAGCTACTGTCGGTCTGCAAATTCACGATGAGCTCACTGTGGATTCTTCAAATATGGAAGGAAATAAGAGCATATTCGACTTTCGAAATCTTCTAGACGGGGCTTACAGGCCTCGAGTTACAAGTCTGATTCACGAACGAGAAGCAAAAAAGAAACTCTCCGTTTCTATGTCTCCCGCATCGAAAAGATCCTTAAAAATCAAGAGAAAAGCACATGAAGCACATCAACTCAAGAGGGCTAGACTAGTGATCATATCTAGAAAAGGATCAAGAGCAATAACCAATGAGCATTTGCTGGTGAAAATGGCTGAAAAAATCGGGTTTGAAGTTGAAGTTCTGAGACCTAATTCGGGGACCGAGTTGGCAATGATTTATTGGGTTCTTAATTCGAGTGATGTCGTGATCGGGGTTCACGGTGCTGCCATGACACATTTTCTGTTCATGAGACCTGGCTCTGTGTTGATCCAAGTTATCCCTCTTGGAACTAGTTGGGCAGCAGAGGAATACTATGGGAAACCTGCAAGAAAGCTTGGGTTAAACTACATCGGCTACAAAATTCTTACCACAGAAAGCTCGTTACAGAACAAGTATGGTAAAGATGATCCTGTTCTTAAAAATCCAACTAGTGTAACAAAAAAAGGATGGGAATACACAAAGGAGATTTATCTTGAAGGTCAAACTGTGAGACTACACCTCACAAGATTTAAGAAGCAGTTGCTTCGTGCTTATGACTGCACCATTGGAAGAACGACTTGGCATTTCGAACAACAA
>Maldo_Gala_12g007520
ATGGCTGAGAAAATAGGGTTTCACGTCCAAGTTTTGAGGCCGAAGCGCACCGCAGAACTAGCAAAGATTTATCGGGTCCTGAATTCGAGCGATGCCATGATCGGAGTTCATGGAGCTGCCGTGACACATTTTCTTTTTACGAGGTCTGGTTCGGTTTTTATCCAAATCAATCCAATTGCAACTGCATGGGCAGCTGAGGAATATTATGGTGCACCTGCAAAGAAGCTTGGTTTGAAGTACATTGGCTATGAAATTCTTACCACAGAGAGCTCACTGTATGATAAATATGAAATAGGTGATCCCATTCTTGCAGATCCAACAAGAGTGACAGAACAAGGATGGCAAATCACAAAGAAGCGGCATCACCACCACCAGTGGAGAAAAGTTGACAAGCCTTGTGCAGCTGCAGAGGAAGACGAAGACTCACAGACCACTACCTTTCTAATGGAGTTTGCAAACTCTGGTTATTATTACAAGAGAACAAGTCCCAAGCTTCTCTATCTCCTCTTCATCTCCTTCCTCTCTTGCAGCTTCATCTTAGCCCCTCATCTTTTCAGCTCCAACACCACTTTCTCTCTCCTATATTCAACACCAATGGAGGATATGAAAGTAAATGTTCCCTTGTGTTCTTCAATCTCTAATGGAACTATATGTTGCGATCGAACCAGTATTCGTTCAGATATTTGTGTAATGAAAGGGGATGTAAGAACACACTGTGCTTCCTCCACCATCTTTCTCTACCGATCTAAAGAAGGAAGTAGCTTCCAAAATCATGTTTCTGATGTTGTTGAGGAAAATGAAGAAGATGAAACCGAGGAACTCGGGCACACAAAGGTCAAACCGTATACACGGAAATGGGAAACAAGTGTCATGGACACCATTGATGAATTACAGCTCGTTGCGAAGAAAGACACTCTGGGGATGCACCACCGGTGTGATGTCCAACATGATGTTCCGGCAGTGTTTTTCTCAACCGGGGGGTATACTGGTAATGTCTATCACGAATTCAATGATGGGATTATGCCGTTGTTCATTACTTCCCAGCGTTTCAACAAGAAGGTTGTGTTTGTCATTCTCGAGTACCATAATTGGTGGGTGACGAAATATGGAGACATTGTTTCTCAACTATCAGATTATCAACCCATAGATTTTAGTGGAGAAACAAGAACTCATTGCTTCCCTGAGGTCACCGTTGGTCTGAGGATTCACGACGAGCTCACTGTGGATTCCTCACTGATGGAGGGAAATGTGAGCATTGTTGACTTTCGAAATCTTCTAGACCGAGCCTACTGGCCTCGAATTAGAAGTCTAATTCAAGACGAGGAACGGGAAGCACCGGAGAAGCATTCTGCGTCTCTGGCATCTGAAAGCTCTTTCGAACCTGAGAGTGAAGTGCAAGAAGATCAATTCAAGAAGCCTAAGCTGGTCATCATATCTCGAAATGGATCAAGAGCGATAACCAATGAGAATTTCTTGGTTAGAATGGCGGAGCAAATTGGGTTTGAAGTTAATGTTTTGAGACCTGACCGCACGACAGAGTTAGCAAAGATTTATCGGGCCCTTAATGCGAGTGATGTCATGATCGGGGTTCATGGCGCTGCCATGACACATTTTATGTTCATGAGGCCTGGGTCCGTGTTCATCCAAGTTGTTCCCCTAGGAACTGAGTGGGCAGCGGAGGAATACTATGGGGAACCTGCAAGGAAGCTCGGGTTGAAATACATCGGCTACCAGATTCTTACTCGAGAGAGCTCGTTGTACGCCAAATACCGTAAGGATGATCCTGTTCTTAGGGATCCACAGAGTGTAACCAAAATGGGATGGGAGTACACAAAGAAGATCTATCTTGATGGCCAAACTGTGAGATTAGACCTCCGAAGATTTCGGAAGCGATTGGTTCGTGCTTACGATTACATCTTCCACAGCTTGAACAATCGCCCCCATCTTCCATCACAG
>Maldo_Gala_12g019400
ATGGGGTCTTCAAACTCTGGCCTTGCTGCTGACGATATGGTTGCATATGCTCCCTCGAGTTCTTCAATCTCTAACGGAACTATATTTTGTGACAGGAGCAGTTTTCGATCAGATGTTTGTATCCTGAAAGGGGATGTAAGAACACACTCCGGTTCCTCTTCCATCTTTGTCTACAGATCCAGAGATAAAAGTAATTTCACAAATTATTTATCGAGTATCGTCGAGGAAAACGAAGAGGAAAATGAGGAACAGCTTCACCGCGAAAAGATCAAACCGTATACCCGGAAATGGGAACCAAATGGCACTCCAGGAAAGCAACATGAGTGTGATGTCCAACGTGAGGTTCCGGCCGTATTCTTCTCGACGGCGGGCTATACCGGTAATGTTTATCATGAATTCAACGATGGTATTATGCCGCTGTACAGTACTTCTCAGCATTTGAGGAAACAGGTTGTGTTTGTCATCGTTAATTTTCACAATTGGTGGCTTATGAAATATGGAGACATTCTTTCACAACTATCAGACTATCCAGTAATTGATTTCAGTGCAGACAAGAGAACTCATTGCTTTCCCGAAGCTACTGTCGGTCTGCAAATTCACGATGAGCTCACTGTGGATTCTTCAAATATGGAAGGAAATAAGAGCATATTCGACTTTCGAAATCTTCTAGACGGGGCTTACAGTCCTCGAGTTACAAGTCTGATTCACGAACGAGAAGCAAAAGAGAAACTCTCCGTTTCTATGTCTCCCGCATCGAAAAGATCCTTAAAAATCAAGAGAAAAGTACATGAAGCACATCAACTCAAGAGGCCTAGACTAGTGATCATATCTAGAAATGGATCAAGAGCGATAACCAATGAGCATTTGCTGGTGAAAATGGCTGAAAAATGGGAGGAATACTATGGGAAACCTGCAAGAAAGCTTGGGTTAAACTACGTCGGCTACAAAATTCTTACCACAGAAAACTCGTTACACAACAAGTATGGTAAAGATGATCATGTTCTTAAAAATCCAGCTAGTGTAACAAAAAAAAGATGGGAATACACAAAGGAGATTTACCTTGAAGGTCAAACTGTGAGACTACACCTCACAAGATTTAAGAAGCAGCTGCTTCGTGCTTATAACTGCGCCATTGGAAGAACGACTCGGCATTTCGAACAACAA
>Maldo_Gala_13g005490
ATGTGGGGTCCACCGGATCGATCAAACGCCACGTGCGAGTACAGTCACGATGATGAAATCGTGCTCCTCCTGTGCGCGCGGGTCCGACACACTGGTCCTACCCTTGTGTTCAATGCGGACGGGTACGCCAAAATCACGCAGGAGCCCATCCTCGTGAATGGAAAGCACGCGATTGGCGGACTTGTCATCATAAACCCTAAGTTGTTGCACAACCCTATAACGATGGTATATTTCCATACCATCCTAGACAAAGCCTTTGGCAAAAACGATCATCATTCTACACCTTCGACTTCCCGGCCGCTCCTCGTTTTACTCAGTCAAACCCTAGGCGTTGGTCAGGCGATCTTGAACCAAAATGAAGCGAAGCTAGCAACA
>Maldo_Gala_13g005510
ATGCTACCACTACTACATATTCAGCGAAGACTACTACTCAAGAATCTTTGCAACTTCCAATTGTCTGCGACCGTACAGATGGACGATATGATCTCTGTTCAATCAACGGTTCAACTGTCTTGGACACAAATATTTTCACATTCTTCGCTATGGGCCCAGCCCCCACAGGTGGGAAAAGTCCAGCCTTACCCTCGAAAATTCGAAGGGTTCATAATGTCTCGCATCAAGAACATCACTCTCACTTCCGGCCCACAAAGCCCATCATGTAAAGTCCAGCACAATGTTTCTGCCCTAGTATTCAGTGCAGGAGGGTACACCGGAAACTTCTTCCATGACTTCGATGACGGGTTTGTTCCGCTCTTCATCACCGTCAACACAATCTTCCCCGATCAAGACATCGTGATCGTGGTTTCCGAAGCTCCCTATTGGTGGCCTAGTAGGTTCTGTGTTTATTCAAGTGGTTCCGATTGGGATCAATTGGGCTGCATTTGCTTATATCGGGACTCCCGATTCGGGAGGGGGGCTAGGTCTTTGAATTTGGAATATTCCGAGTATAAGATTGGAGTGAACGAGAGTAGCTTGGTGGACAAGTATGGGAAGGAGAATTTCTTGCTAAAGGACCCATCTGCCCTTCTGAAAAAAGGTTGGCCATCTGAGTTTATGAAGATTTACATCAAGGAGCAAAATGTCAAACTAGATTTGGAAAGATTTAAGAGTTGTTTGAAGGAGGCTTATACAAAGACTAAGAGATTTGCGAAGAGGTTTGAGGATACCCATGGAGGCAACTGTGCTGCAGAAGGAAGCGGTAGAGACGGAACACAACAATCATGTGCTCATGCACGCTACGATCAATGCTCAATCAACGGCCCAACTGTCCTGGACTCGAAAACCTTGACATTCTTCACCATGAGCTCATCAGCCCAACCCCCGGCGGTGGAAAATATCCAACCCTACCCTCGAAAATTCGACGGTTTCATTATGCCTAACATCAAGAACTTCACGCTCACATCGGGTCCAGGAGGCCCGCCGTGTGAGGTTCAACACGACGTTCCGGCACTGGTATTCAGCGCCGGCGGGCTCATTCGAAGACGCAACTTCTACCATATTTTCGATGACGGGCTCATCCCACTCTTCATCACCGTCAACACGATCTTCCGCCCCGATCAGGACTTCGTGATCGTGGCTTCCTTGGCCACCACGTGGTGGTCTCGCAAGTTCCCAGAGTTAATGCGAATGTTCACCAGGCACCCTATCATCATCCCTAAAAGTTTTACACCCACCCACTGTTTTCCTTCTGCCACCATAAGCCTCATCTCCCATGATTTCATGACCATAAACCAAACACTACTATCCACTCCAAAAACGTTCATGGATTTTCGTCTGCTCATACACCAAGCCTATACCGAAACGTCCCGCCGCAAAATCTTCGCATCCGACCCCACTGACCCTCAACCGATACTCGTGTGGGCCAACCGCAAGGGGGCTCGTGGACGCATGGTCGCGAACCTGGACCAGGTGGTGGAGCTGATGAAGAAGGTGGTTCCGATAGGGTTACACTGGGCGGCGGATGCATTTTACGGGAAGGTGGCAAAGGATTTAAATTTGGAGTATATTGAGTATAGGATTGGAGTGGACGAGAGTTGTTTGGTGGACAAGTATGGCAACGAGGGTTTGTTGTTAAAGGACCCATATGCCCTTCTGAATAAAGATAAAAATGGGTGCCCAGTGGCCACCGACATTAGGGACATTTACTTGTGCCAACAAGATGTCAAACTTGATTTGACCAGGTTCGAGAGTTGTTTGATGGAGGTTTATCATAAAGCGAGGAGATTTATGAAGTTGAACGAT
>Maldo_Gala_14g007230
ATGGTATACTATAAGAGATACCAGCAAAGGAAAAAAGGGGAAGAGGATGAAGAGTGTCAGAGCATTCTAATGGAGTTTTCAAACTCTGGTTTCTACAAAAGAACAAGGCCCAAGCTCCTCACTTTCGTCTTCCTCTCTCTCTTTTCTTGCAGCTTCATATTAGCCCCTCATCTTTTCTACCTTAACACCACTTTCTCTCTATTACGCCTTGGTGCTCATGATATGGTTGTATACGCTCCCTTGGGTTCTTCAATCGCCAACGGAACTATACTTTGTGATAGGAGCAATTTTCGATCAGATGTTTGTATCCTGAAAGGAAATGTAAGAACACACTCCGGATCCTCTTCCATCTTTGTCTACAGGTCCAGAGATAAAAGTAATTTCACATTCTATCTTTCGAGCATCGTCGAGGAAAATGAAGAGGAAAATGGGGAATGGCTTCAACACGAAAAGATCAAACCGTATACTCGGAAATGGGAACCAAGTACCATGGCCACCGTCACTGAATTAGACCTCATTGCAAAGAAAGACGATACTCTAGGGATGCAACATCAGTGTGACGTCCAACATGATGTTCCGGCGGTGTTCTTCTCAACGGCTGGCTATACTGGCAATGCTTATCATGAGTTCAACGACGGGATTATACCACTGTACATTACTTCTCAAGAAATGAGAAAGAAGGTTGTGTTTGTCATTCTTGATTTTCATGACTGGTGGCTTATGAAGTACGGAGACATTCTTTCACAACTATCAGACTATCCAGTAATAGATTTCAGTGCAGATACGAGAACCCATTGCTTTCCTGAAGCCATTGTCGGTTTGAGAATTCACGACGAGCTCACTGTGGATCCTTCGCTGATGGAGGGACATAGGAGCATTTTCGACTTTCAATATCTTCTAGACAGGGCGTACAGGCCTCGAATTATAGGTCTAATTAACGAACAAGAAGCAGAAGAGAAGCTTTCTGTTTCTGTGTCTCCTGCATCGGAAGGATCTTTAAAAATGAAGAAAAAACTACATGAAGCACCTCAATTAGAGAGGCCTAAACTGGTGATCGTATCTAGAAACGGATCAAGAGCAATAACCAATGAGGACTTGTTGGTGGAAATGGCTGAGAAAATTGGGTTTGAAGTTGAAGTTCTGAGACCTGATTCGAGGACCGAGTTGGCAAAGATTTATTGGGTTCTTAATTCGAGTGATGTCGTGATAGGGGTTCACGGTGCCGCCATGACACATTTTCTGTTCATGAGACCTGGCTCTGTGTTGATCCAAGTGATTCCTCTTGGAACTAGTTGGGCAGCAGAGGCATACTTTGGGGAACCTGCAAGAAAGCTTGATTTAAACTACATTGGCTACAAAATTCTTCCTACAGAGAGCTCGTTGTACGACAAGTATGGCAAAGAAGATCCTGTTCTTAAAAATCCAGCTAGTGTAACCAAAAAAGGCTGGCAACACACAAAGGAGATTTACCTTGAAGGTCAAACTGTGAGACTACACCTCACAAGATTTAAGAAGCAGTTGCTTGGTGCTTATGACTACACCACTGAAAGAATGACTGAGCATTTCGAAAATCAA
>Maldo_Gala_14g007250
ATGGTACAATATCTGCGCAATCACCAGAGGAAGAAATGCGAACAGAAATATCTCACAGAAGATGAAGAGTATTGTCACACCTTCCTAATTTTCTGTGTTTGCAAAAGAAAAAGGCCCAGGCTTCTCTCTTTCTTCTTCCTCTCTCTTCTTTCTTGTAGCTTCATATTTTTAAGCCCTCATCTCTTTTACTCTAACACCGGTTTGTCTCTTTTACGAATGATAATATGTGACAGAAGTAGTTTCCGATCAGATATTTGTATCATGAAAGGGGATGTAAGAACACACTCAGCTTCCTCTTCTATCTTTGTGTACAAATCCACACACAGAACTAGCTTCATAAATTACGTTGTAAGCATTCTTAAGGAGAAGGAAGAAGAAGAAACTGTCGAAGAACACCAACACGAAAAGATCAAACCGTATACCCAAAAATGGGAAAAGAGTACAATGGACACCATCACTGAATTAAACCTCATTGCAAAGAAAGACAGTTTGATGTGCATGCAACATGAGTGTGACGTTCAACATGAAGTTCCAGCCGTGTTCTTCTCAACGCCGGGCTATACCGGTAACTTTTTTCATGAATTCAACGATGGAATTTTGCCGTTGTACATAACATCGCACTTGAGCAGCAAGACTGTGTTTGTCATTCTTGATTTTCCTGATTGGTGGCTCACGAAATATGGAAACATCCTTTCACAGCTGTCAGATTATGCAGTGATAGATTTTGATGAAGATACGAGAACTCATTGCTTCCCTGAGGCCATTGTTGGTTTGAGAATTCATCATGAGTTGAGTATAAACTCTTCATTGATGGAGGGAAATAAGAGCATTGTCGATTTCAGAAATCTTCTAGACCAAGCTTACCTCCCTCGAATCCATTCCCTAATTCGTGAAGAGGAGGAACGTAAAGCGCAAGAGAAGTTCTTTGAGTCTATGCACCACACATGGAAAATCCCATTCAAAGTGGGGATGAAAGTGCATAAAACAGTACATCAACTGAAGAGGCCTACACTCGCGATCATGTCTAGAAACGGATCGAGATCAATAATGAATGAGAACTTCTTGGAGAAAATGGCTGTGAAAATAGGGTTTCACGTCGAAATTTTGAGGCCGAAGCGCACCACAGAACTAGCGAAGATTTATCGGGTCCTGAATTCAAGCGATGTTATGATTGGAGTTCATGGAGCTGCAATGACACATTTTCTTTTCATGAGGCCTGGCTCAGTTTTTATCCAAATTATTCCAATTGGAACTGCATGGGCAGCAGAGGAATATTATGGTGCACCTGCGAAGAAGCTTGGTTTAAAGTACATTGGCTATGAAATTCTAACCACAGAAAGCTCACTGTATGATAAATATGAATTAGATGATCCCGTTCTTGCAGATCCAACTAGAGTGACAGAACAAGGAAGGCAAATCACAAAGAAGATATATCTGCAAGGTCAAACTGTGAGATTGGATCTCGTAAGGTTTAGGAAGCAGTTGGTTGAAGCTTATGATTACATCATTGATAGAATA
>Maldo_Gala_14g007270
ATGGCGCGGTATCAGCGGCACCAGCACCACCAGTGGAGAAAAGTTGAAAAGCCTTGTGCAGCCGCAGAGGAAGATGAAGAATCACAGACCACCACCTTTCTAATGGAGTTTGCAAACTCTGATTCAACACCTGTGGAAGATATGGATGTAAATGTTCCCTTGTGTTCTTCAATCTCTAAAGGAACTATATGTTGCGATCGAAGCAATATTCGTTCAGATATTTGTGTAATGAAAGGGGATGTAAGAACACACTCTGCTTCCTCCACTATCTTCCTCTACCGATCTACAGAAGGAAGTAGCTTCCAAAATCGTGTTTCTGATGTTGTTGAGGAAAATGAAGAAGATGAAACAGGGGAACTAGAGCATGAAAAGGTCAAACCGTATACACGGAAATGGGAAACAAGTGTCATGGACACCATTGATGAATTACAGCTCATTGCGAAGAAAGACACTCTAGGCATGCACCACCGGTGTGATGTGCAGCACGATGTTCCGGCAGTGTTTTTCTCAACCGGGGGATATACCGGTAATGTGTATCATGAATTTAATGATGGGATTATGCCATTGTTCATTACTTCCCAGCGTTTCAACAAGAAGGTTGTGTTTGTCATTCTCGATTACCATAATTGGTGGGTGACGAAATATGGTGACATTGTTTCTCAACTATCAGATTATCCGCCTATAGACTTTAGTGGAGATACAAGAACTCATTGCTTCCCAGAGGTCACAGTTGGTTTGAGGATTCACGACGAGCTCACTGTGGATTCTTCACTGATGGAGGGAAATGTGAGCATTGTTGACTTTCGAAATCTTCTAGACCGAGCCTACTGGCCTCGAATTAAAAGTCTTATTGAAGACGAGGAACGGGAAGCACAGGAAAAGCTTTCTGCATCTTTGGCATCTAAAAGCTCTTTCGAACCTGAGAGTGCAGTGCAAGAAGATCAGTTCAAGAAGCCTAAACTGGTCATCATATCTCGAAATGGATCAAGAGCGATAACAAATGAGAATTTATTGGTGAGAATGGCTGCGCAAATTGGGTTTGAAGTTAACGTTTTGAGACCTGACCGCACGACAGAGTTAGCAAAGATTTATCGGGCCCTTAATGCGAGTGATGTGATGATTGGGGTTCATGGTGCTGCCATGACACACTTTATGTTCATGAAGCCTGGGTCTGTGTTTATCCAAGTTGTTCCCCTTGGCACTGAGTGGGCAGCGAAGGAGTATTATGGGGAACCTGCAAGGAAGCTCGGCTTAAAATACATCGGCTACCAAATTCTAACTCGGGAGAGCTCGTTATACGCCAAATATGATAAGGATGATCCTGTTCTTAGGGATCCAGAGAGTGTAAACAAAATGGGATGGGAATACACAAAGAAAATCTATCTTGATGGCCAAACTGTGAGATTAGACCTCGGAAGATTTCGAAAGCGATTGGTTCGTGCTTACGGCTACATCTTCCACAGGTTGAACTATCACCCCCATCTTCAATCACGG
>Maldo_Gala_16g003480
ATGGGGCGGTATCAGCGGCATCACCACCAGTGGGGAAAAGTTGACAAGCCTTGTGCCGCAGTAGAGAAAGATGAAGACTCACTGACCACTACCTTTCTAATGGAGTTTGCAAACTCTGGTTATAATTACAAGAGAACAAGTCCCAAGCTTCTCTATCTCATCTTCATCTCCTTCTTCTCTTGCAGCTTCATCTTAACCCCTCATCTTTTCAACTCCAACACCACTTTCTCTCTCCTATATTTAACACCAATGGAGGATATGAAAGTAAATGTTCCCATGTGTTCTTCAATCTCTAATGCAGCAGAATCCGCAACCCATATCATCTGGCAAGTAACACCTAGAGAGAGCCCAAAATTACAACCCTCGTTCACCGCTAAGTCACCATCTTCCTGGAGCTATTCCTCATCGCCACGCACCGCCAAGAGAATCTCTTTTTCGACGGCTCCAAAGCCGAGCTCTCGACCCATCGAGCCGTTCTCCGGCTACGATTCTCCTACGCCAAAGTCCTCTCTGCACCGTGACGCTCAAGGCGCGGGCAGTGCTTGTCGA
>Maldo_Gala_16g006010
ATGCAGCGGACCCCACCGGCCCAACCTTGGTGGAAAAAATCAAGCCCTACCCACGAAAATTTGAGAATTCAACAATGTCCCGAATCAAAGAGCTCTCTCATCTCAGGCCCACCAGGCCCAAAGTCCCAGGTCCAACACACTGGCCCGGCCCTTGTATTCAGTGCCGGCGGGTACACCGGCAACATGTTCCATGATTTCAATGATGGGTTCATCCCAATCTTCATCATCGTCCATTCGATCCTCCACTATCAGGCGCCCATCCTTGTGATATCGGAAGCACGCGATCGGTGGGTTAGTAGGTATGCAGATTTACTGAAGATTTTTAGCAAGCACACGATCATAAACCTCGATAATGATACCGCCACCCATTGTTTTACTTCTGCCAGCGTGGGGCTTATATCTCACGGACTTGTCACCATAAACCCTACGTTGTTACACTACCCTAAAACGATGGTACATTTCCATGCGATCCTGGACAAAGCCTTCGGAAAACACCGCCGCGATTGCAAACCTTGGACTTCCAGGCCACGCCTCGTCTTACTCAGTCGAACCCTAGGCGTTGGCCGGGCGATCTTGACCCAAGACGATGCGAGGCGAGCAGCGGAGAAGGTTGGTTTTGAACTTGTGATTTTTGAGCCGACCTCTACAACTGACATGCACTTTGCGTACGATTTAATTAGTAAGAGCCACGCGATGGTGGGCGTGCATGGCGCGGCGCTTACGCACTTGTTGTTCATGAGGCCCGGCGCGGTGTTCATGCAGATTGTGCCTCTCGGCACCAACTGGCCGGCGAAGGTATGCTATGAGAGTCCGGCTAGGGCTATGGGGCTGCAGTACATTGACTATAGGATTGATGTAGAGGAGAGTAGCTTGGTGCACAAGTATGGGAAGGATGACATTGTGGTGAAAGATCCGGCTGCTAAAATTGGTTCCAATTGGGATATCTTGACGAAGATATATTTGAAGGAGCAAGATGTTAAGTTGGATTTGAATAGCCATTGCCGGCAGCCAAGCCCCTTCCGCACAAGGAGGATGAAGAAGACAATTTCCTGCAGGGCTGCGACGGTGGCTTTGGCGGCCTTGTGTTTGTTTTTCATCGTGTTCGAAATCAGCGTCTCTTCAACCTCCAGATTTCTTAAATATGCTGCTACTACTACTACTACATATTCAGCCAAGACTCAAGAGGAAGGGAATCATGAAAAAACGAAACTGATCGATCAGCCAAACTCTCACCCTTCAGAATACTTGCAACTTCCTGTGAAAAGACGAATCATCTGCGACCGTACTGATGTACGCTATGATCTTTGTTCAATCAACGGTCCAACTGTCTTGGACCCACCCACCTCCACATTCTTCACTATGGGCTCGGCCCAACCCCCACAGGTGGAAAAAGTCCAGCCCTACCCTCGAAAGTTCGAAGGCTTCATAATGCCTCACATCAGGAACCTCACCCTCACTTCCGGCCCACAAAGCCCACCATGTAAGGTCCGGCACAGTGTTCCGGCCCTAGTATTCAGTGCGGGAGGGTACACCGGAAACTTCTTCCATGATTTCAACGACGGGTTCATTCCTCTCTTCATCACCGTCAACACAATCTTCCCTGATCAAGAGATCGTGATCGTGGTTTCCGAAGCTCCCAATTGGTGGCCTAGTAAGTATGCAGATCTACTAGCCATGTTCACCAAGTACCCTATCATTATCCTAAAAAATGCTACTACCACCCATTGTTTTCCTTCAGCCACCATAGGCCTCATCTCGCATGGTTTCATGACCATAAACCAAACTTTACTACCAAAACCAAAATCGTTCATGGATTTTCGGGTCCTCCTAGAAAAGGCCTATGGCCCAAAAGCCCAGCCCAAAGTCTTGACATCCAAGCCCACAAGGTCACGCCCGAGACTCGTGTTGGCCAACCGCGAAATGGCACACGGGCGCGTGATTATGAACCAAAAACAATTGATTAGGTTAATTAAGAAAGTGGGTTTTGAATTGATTGTGTTTAATCCCAAGAGGATGACCCCGTTGCATGAATCTTATGCGTTATTGAATTCGAGCCATGCTATGATCGGGGTCCATGGAGCCGCATTGACGCACTCTTTTTTTCTTCGACCCGGTTCTGTGTTTGTTCAAGTGGTTCCGATTGGGATTGAATGGGGTGCATATGCTTTTTTTGGGAGGATGGCTAGGTCTTTGGATTTGGAATATTCGGAGTATAAGATTGGTGTGAACGAGAGTAGCTTGGCCGACAAGTACGGGAAGGAAAATTTGTTGGTAAAGGACCCATTTGCCCTTCAGAAAACAGGTTGGCCACCTGAGGTTATGAACATTTACCTCAAGGAGCAAAACGTCAAACTGGATTTGGAAAGATTTAAGAGTTGTTTGAAGAAGGCTTATACAAAGGCTACCAGATTTATGGAGAAAAATGGT
>Maldo_Gala_16g024020
ATGCCGTTGTTCATTACTTCCCAGCGTTTCAACAAGAAGGTTGTGTTTGTCATTCTCGAGTACCATAATTGGTGGGTGACGAAATATGGAGACATTGTTTCTCAACCATTAGATTATCAACCTATAGATTTTAGTGGAGATACAAGAACTCATTGCTTCCCTGAGGTCATCGTTGGTCTGAGGATTCACGACGAGCTCACTGTGGATTCCTCACTGATGGAGGGAAATGTGAGCATTGTTGACTTTCGAAATCTTCTAGACCGAGCCTACTGGCCTCGAATTAGAAGTCTTATTCAAGACGAGGAATGGGAAGCACTGGAGAAGTATTCTGCGTCTCTGGCATTTGAAAGCTCTTTCGAACCTGAGAGTGAAATGCAAGAAGATCAATTCAAGAAGCCAAAGCTGGTCATCATATCTCGAAATGGATCAAGAGCGATAACCAATGAGAATTTCTTAGTTAGAATGGCTGAGCAAATTGGGTTTGAAGTTAATGTTTTGAGACCTGACCGCAAGACAGAGTTAGCAAAGATTTATCGGGCCCTTAATGCGAGTGATGTCATGATCGGGGTTCATGGCGCTGCCATGACACATTTTATGTTCATGAGGCCTGGGTCTGTGTTCATCCAAGTTGTTCCCCTAGGAATTGAGTGGGCAGCGGAGGAATACTATGGGGAACCTGCAAGGAAGCTCGGGTTGAAATACATCGGCATCCAAGTTTGTCTATTAATA
>Pyrco_DAP_Chr12v0.1_29947.1
ATGGACACCGTCACAGAATTAGGCCTCGTTGCAAAGACAGATGGCACTCCAGGAAAGCAACATGAGTGTGATGTCCAACATGAGGTTCCGGCCGTATTCTTCTCAACGGCGGGCTATACCGGTAATGTTTATCATGAATTCAACGATGGTATTATGCCGTTGTACATTACTTCTCGGCATTTGAGGAAAAAGGTTGTGTTTGTCATCGTTGATTTTCACAATTGGTGGCTTATGAAATATGGAGACATTCTTTCACAACTGTCAGACCATCCAGTAATTGATTTCAGTGCAGACAAGAGAACTCATTGCTTTCCTGAAGCTACTGTCGGTCTGCAAATTCACGACGAGCTCACTGTGGATTCTTCAAATATGGAAGGAAATAAGAGCATATTCGACTTTCGAAATCTTCTGGACGGGGCTTACAGGCCTCGAGTTACAAGTCTGATTCACGAACGAGAAGCAAAAAAGAAACTCTCCGTTTCTCTGTCTCCCGCATCGAAAAGACCCTTAAAAATCAAGAGAAAAGTACATGAAGCACATCACCTCAAGAGGCCTAGACTAGTGATCATATCTAGAAATGGATCAAGAGCAATAACCAATGAGCATTTGCTGGTGAAAATGGCTGAAAAAATCGGGTTTGAAGTTGAAGTTCTGAGACCTAATTCGAGGACCGAGTTGGCAAAGATTTATTGGGTTCTTAATTCGAGTGATGTCGTGATCGGGGTTCACGGTGCTGCCATGACACATTTTCTGTTCATGAGACCTGGCTCTGTGTTGATCCAAGTTATTCCTCTTGGAACTAGTTGGGCAGCAGAGGAATACTATGGGAAACCTGCAAGAAAGCTTGGGTTAAACTACATCGGCTACAAAATTCTTGCCACAGAAAGCTCGTTACACAACAAGTATGGTAAAGATGATCCTGTTCTTAAAAATCCAGCTAGTGTAACAAAAAAAGGATGGGAATACACAAAGGAGATTTACCTTGAAGGTCAAACTGTGAGACTACACCTCACAAGATTTAAGAAGCAGTTGCTTCGTGCTTATGACTGCGCCATTGGAAGAACGACCCGGCATTTCGAACAACAA
>Pyrco_DAP_Chr12v0.1_29949.1
ATGGGGCGGTATCAGCGGCATCACCACCACCAGTGGAGAAAAGTTGACAAGCCTTGTGCAGCAGCAGAGGGAGATGAAGACTCACAGACCATTACCTTTCTAATGGAGTTTGCAAACTCTGGTTATTATTACAAGAGAACAAGTCCAAAGCTTCTCTATCTCCTCTTCATCTCCTTCCTCTCTTGCAGCTTCATCTTAGCCCCTCATCTTTTCAGCTCCAACACCACTTTCTCTCTTCTATATTCAACACCAATGGAAGATATGAATGTAAATGTTCCCTTGTGTTCTTCAATCTCTAATGGAACTATATGTTGCGATCGAAGCAGTATTCGTTCAGATATTTGTGTAATGAAAGGGGATGTAAGAACACACTCTGCTTCCTCCACTATCTTTCTCTACCGATCTAAAGAAGGAAGTAGCTTCCAAAATCATGTTTCTGATGTTGTTGAGGAAAATGAAGAAGATGAAACCGAGGAACTCAGGCACACAAAGGTCAAACCGTATACGCGGAAATGGGAAACAAGTGTCATGGATACCATTGATGAATTACAGCTCGTTGCGAAGAAAGACACTCCAGGGATGCACCACCGGTGTGATGTCCAACATGATGTTCCGGCAGTGTTTTTCTCAACCGGGGGATATACCGGTAATGTCTATCACGAATTCAATGATGGGATTTTGCCGTTGTTCATTACTTCCCAGCGCTTCAACAAGAAGGTTGTGTTTGTCATTCTCGAGTACCATAATTGGTGGGTGACGAAATATGGAGACATTGTTTCTCAACTGTCAGATTATCAACCTATAGATTTTAGTGGAGATACAAGAACTCATTGCTTCCCTGAGGTCACCGTTGGTCTGAGGATTCACGACGAGCTCACTGTGGATTCTTCACTGATGGAGGGAAATGTGAGCATTGTTGACTTTCGAAATCTTCTAGACCGAGCTTACTGGCCTCGAATTCGAAGTCTTATTCAAGATGAGGAACGGGAAGCACAGGAGAAGCATTCTGCGTCTCTGGCATCCGAGAGCTCTTTCGAACCTGAGAGTGAAGTGCAAGAAGATCAATTCAAGAAGCCTACACTGGTCATCATATCTCGAAATGGATCAAGAGCGATAACTAATGAGAATTTCTTGGTTAGAATGGCTGAGCAAATTGGGTTTGAAGTTAATGTTTTGAGACCTGACCGCACGACAGAGTTAGCAAAGATTTATCGGGCCCTTAATGCGAGTGATGTGATGATCGGGGTTCATGGCGCCGCCATGACACATTTTATGTTCATGAGGCCTGGGTCTGTGTTCATCCAAGTTGTTCCCCTAGGAACTGAGTGGGCAGCGGAGGAATACTATGGGGAACCTGCAAGGAAGCTCGGGTTGAAATACATCGGCTACCAGATTCTTACTCGAGAGAGCTCGTTGTACGCCAAATACGATAAGGATGATCCTGTTCTTAGGGATCCACAGAGTGTAACCAAAATGGGATGGGAGTACACAAAGAAGATCTATCTTGATGGCCAAACTGTGAGATTAGACCTCCGAAGATTTCGGAAGCGATTGGTTCGTGCTTACGATTACATCTTCCACAGGTTGAACAATCACCCCCATCTTCGATCACAG
>Pyrco_DAP_Chr13v0.1_32349.1
ATGACTGATGAATGGTCATTTTCCTATTCAGCGAGTCAGAAGAAGGACGAAAAAAACAGAGAACCGATGAGTCCCGGGACCCACACCGGAATCCATTTTGGTCCAATCCGCGCCTTCCACGTCAGATTAATCATCTGCGTCCGCGAGCCCTCCATTGCCCCATCTATCTCCTCCTTCCGGCCGATGGTGCTATCCTGTGGGATCCACCGGATCGACCAAACGCCACGTGCGAGTACAGTCACGATGATGAAATCGTGCTCTCCGTATATTTTAACGATTCGAATGACTATAAAATGTCAAGTCCGACACACTGGCCCTACCCTTGTGTTCAATGCGGACGGGTACACCGAAATCACGCAGGAGCCCATCCTTGTGAATGGAAAGCATGCGATTGGTGGGTTAGTAGAGGAGAGTAGCTTGGTGCACAAGTATGGCAAGGATGACATTTTGGTGAAAGGTCCGGCTGCTAAAATTGGTTCCAATTGGGATATTTTGATGAAGATATATTTGAAGGAACAAGATGTTAAGTTGGATTTGAATAGCCATTGCCGGCAGCCAAGCCCCCGCCGCACAAGGAGGATGAAGGAGACAAGTCCGAGGACTGAGGCGGTGGCTGTGGCAGCCTTGTGCTTGTTTTTCATTTTGTTCGAAATCAGCCTCTCTTCAACCTCCAGATTTCTCAAATATGCTACCACCACTACATATTCCGCGAAGATTACTACTCAAGGTATGAGAAATATTTTCAATCTCTCTGCTATTTTTCATCCAAAGCAATTACGTATCAAATTCCCTCAAGTTTTAGAAGCATATATATTTCAAGAAATT
>Pyrco_DAP_Chr13v0.1_32350.1
ATGCATGGATTTTCGTGTGCTCCTAGAGAAAGCCTATGGGGCAAAAGCCCACCCAAGGTTTTGACACCCAAGCCCACTAGATCACGCCCAAGACTCGTGTTGGCCTACCGCGAAAATGCATGGGGACGCATGATTGCGAACCATAAACAAGTGATTAGGTTAATTGAAAAGGTGGGATTTGAAGTGATTGTGTTCAATCCCAAGAGGACAACCCCATTGCACGAATGTTATGCGTTACTGAATTCGAGCCATGCCATGATTGGGGTTTGTGAAGCATCACTAACACACTCTTTGTTCCTTCGACCAGGTTATGTGTTTATTCAAGTGGTTCCGATTGGGCTCAATTGGGCTGCATTTGCTTATATCGGGAGGGGGGCTAGGTCCTTGAATTTGGAATATTCCGAGTATAAGATTGGAGTGAACGAGAGTAGCTTGGTGGACAAGCATGGGAAGGAGAATTTCTTGCAAAGGACCCAGCTGCCCTTC
>Pyrco_DAP_Chr13v0.1_32352.1
ATGGACCAGGTGATGGAGCTGATGAAGAAGGTGGGATTTGATGTGAAAGTGTTTGAACCCAACACCACAAACCCATTGAATGAAGCTTATGCATTGTTGAATGCAAGCCATGCAATTATCGGAGTGCATGGGAATGTACTCACTCACCAATTTTTTCTCCGGCCGGGATCCGTGTTTGTGCAGGTGGTTCCGATAGGGTTACACTGGGCGGCGAATGCATTTTACGGGAAGGTGGCAAAGGATTTAAATTTTGAGTATATTGAGTATAGGATTGGAGTGAACGAGAGTAGCTTGGTGGACAAATCAGCATCATATGAACCTGCTCTGGAAATTGTCGAGGTGTCAAATGGT
>Pyrco_DAP_Chr14v0.1_34746.1
ATGGCCACCGTCACTGAATTAGACCTCATTGCAAAGAAAGACGATACTCTAGGGATGCAACATCAGTGTGACGTCCAACATGATGTTCCGGCAGTGTTTTTCTCAACGGCTGGCTATACTGGCAATGCTTATCATGAGTTCAACGACGGGATTATACCACTGTACATTACTTCTCAAGAACTGAGAAAGAAGGTTGTGTTTGTCATTCTTGATTTTCATGACTGGTGGCTTATGAAGTACGGAGACATTCTTTCACAACTCTCGGACTATCCAGTAATAGATTTCAGTGCAGATACGAGAACTCATTGCTTTCCTGAAGCCATTGTCGGTTTGAGAATTCACGACGAGCTCACTGTGGATCCTTCGCTGATGGAGGGACATAGGAGCATTTTCGACTTTCAATGTCTTCTAGACAGGGCGTACAGGCCTCGAATTACAGGTCTAATTAACGAACAAGAAGCAGAAGAGAAACTTTCTGTTTCTGTGTCTCCTGCATCGGAAGGATCCTTAAAAATCAAGAAAAAACTCCATGAAGCACATCAATTAGAGAGGCCTAAACTGGTGATCGTGTCTAGAAACGGATCAAGAGCAATAACCAATGAGGACTTGTTGGTGGAAATGGCTGAGAAAATTGGGTTTGAAGTTGAAGTTCTGAGACCTGATTCGAGGACCGAGTTGGCAAAGATTTATTGGGTTCTTAATTCGAGTGATGTCGTGATAGGGGTTCACGGTGCCGCCATGACACATTTTCTGTTCATGAGACCCGGCTCTGTGTTGATCCAAGTGATTCCTCTTGGAACTAGTTGGGCAGCAGAGGCATACTTTGGGGAACCTGCAAGAAAGCTTGATTTAAATTACATCGGCTACAAAATTCTTCCCACAGAGAGCTCGTTGTACGACAAGTATGGTAAAGATGATCCTGTTCTTAAAAATCCAGCTAGTGTAACCAAAAAAGGTTGGCAACACACAAAGGAGATTTACCTTGAAGGTCAAACTGTGAGACTACACCTCACAAGATTTAAGAAGCAGTTGCTTGGTGCTTATGACTATACCACTGAAAGAATGACTGAGCATTTCGAACAACAA
>Pyrco_DAP_Chr14v0.1_34747.1
ATGATAGTATGTGACAGAAGCAGTTTCCGATCAGATATTTGTATCATGAAAGGGCATGTAAGAACACACTCAGCCTCCTCTTCTATCTTTGTGACCGAATCCACACACAGAACTAGCTTCATAAATTACGTTGCAAGCATTCTTAAGGAGAAGGAAGAAGAAGAAACTGTCGAAGAACTCCAACACGAAAAGATCAAACCGTATACCCGAAAATGGGAAAAGAGTACAATGGACACCATCACTGAATTAAACCTCATTGCAAAGAAAGACAGTTTGATGAGCATGCAACACGAGTGTGACGTTCAACATGAAGTTCCAGCCGTGTTCTTCTCAACATCGGGCTATACCGGTAACTTTTTTCATGAATTCAACGATGGAATTTTGCCGTTGTACATAACATCCCAGCACTTGAGCAGCAAGATTGTGTTTGTCATTCTTGATTTTCATGATTGGTGGCTCAAGAAATATGGAAACATCCTTTCACAGCTGTCAGATTATGCAGTAATAGATTTTGATGAAGATACGAGAACTCATTGCTTCCCTGAGGCCATTGTTGGTTTGAGAGTTCATCATGAGTTGAGCATAAACTCTTCACTGATGGAGGGAAATAAGAGCATTGTCGATTTCAGAAATCTTCTAGACCAAGCTTACCTCCCTCGAATCCATTCCCTAATTCGTGAAGAGGAGGAACGTAAAGCGCGAGAGAAGTTCCTTGAGTCTATGTACCACACATGGAAAATCCCTTTCAAAGTGGGGATGAAAGTGCATAAAACAGTACATCAACTGAAGAGGCCTACACTCGCGATCATGTCTAGAAACGGATCGAGATCAATAATGAATGAGAACTTCTTGGTGAAAATGGCTGTGAAAATAGGGTTTCAGGTCGAAGTTTTGAGGCCGAAGCGCACCACAGAACTAGCGAAGATTTATCGGGTTCTGAATTCAAGCGATGTTATGATTGGAGTTCATGGAGCTGCAATGACACATTTTCTTTTCATGAGGCCTGGCTCAGTTTTTATCCAAATTATTCCAATTGGAACTGCATGGGCAGCAGAGGAATATTATGGTGCACCTGCAAAGAAGCTTGGTTTAAAGTACATTGGCTATGAAATTCTTACCACAGAGAGCTCACTGTATGATAAATATGAATTAGATGATCCCGTCCTTGCAGATCCAACTAGAGTGACAGAACAAGGATGGCAAATCACAAAGAAAATATATCTGCAAGGTCAAACTGTGAGATTGGATCTCATAAGGTTTAGGAAGCAGTTGGTTGAAGCTTATGATTACATCATTGATAGAATA
>Pyrco_DAP_Chr14v0.1_34748.1
ATGGCGCGGTATCAGCGGCACCAGCACCACCAATGGAGAAAAGTTGAAAAGCCTTGTGCAGCCGCAGAGGAAGATGAAGAATCACAGACCAACACCTTTCTAATGGAGTTTGCAAACTCTGGTTACTATTACAAGAGAACGAGTCCCAAGCTTCTCTATCTCCTCTTCATCTCTTTCCTCTCTTGCAGCTTCATCTTGGCCCCTCATCTTTTCAGCTCCACCACCACTTTCTCTCTCCTATATTCAACACCTGTGGAAGATATGGATGTAAATGTTCCCTTGTGTTCTTCAATCTCTAACGGAACTATATGTTGCGATCGAAGCAATATTCGTTCGGATATTTGTGTAATGAAAGGGGATGTAAGAACACACTCTGCTTCCTCCACTATCTTCCTCTACCGATCTACAGAAGGAAGTAGCTTCCAAAATCGTGTTTCTGATGTCGTTGAGGAAAATGAAGAAGATGAAACAAAGGAACTAGAGCATGAAAAGGTCAAACCGTATACACGGAAATGGGAAACAAGTGTCATGGACACCATTGATGAATTACAGCTCATTGCCAAGAAAGACACTCTAGGCATGCACCACCGGTGTGATGTGCAGCACGATGTTCCGGCGGTGTTTTTTTCAACCGGGGGATATACCGGTAATGTCTATCATGAATTTAATGATGGGATTATGCCATTGTTCATTACTTCCCAGCGTTTCAACAAGAAGGTTGTGTTTGTCATTCTCGATTACCATAATTGGTGGGTGATGAAATATGGTGACATTGTTTCTCAACTATCAGATTATCCACCTATAGACTTTAGTGGAGATACAAGAACTCATTGCTTCCCAGAGGTCACAGTTGGTTTGAGGATTCACGACGAGCTCACTGTGGATTCTTCACTGATGGAGGGAAATGCGAGCATTGTTGACTTTCGAAATCTTCTAGACCGAGCCTACTGGCCTCGAATTAAAAGTCTTATTGAAGGCGAGGAACGGGAAGCACAGGAAAAGCCGTCTGCATCTTTGGCATCTAAAAGCTCTTTCGAACCTGAGAGTGAAGTGCAAGAAGATCAGTTCAAGAAGCCTAAACTGGTCATCATATCTCGAAATGGATCAAGAGCGATAACAAATGAGAATTTATTGGTGAGAATGGCCACGCAAATTGGGTTTGAAGTTAACGTTTTGAGACCTGACCGCACGACAGAGTTAGCAAAGATTTATCGGGCCCTTAACGCGAGTGATGTGATGATTGGGGTTCATGGTGCTGCCATGACACACTTTATGTTCATGAAGCCTGGGTCTGTGTTTATCCAAGTTGTTCCCCTTGGCACCGAGTGGGCAGCCAAGGAGTATTATGGGGAACCTGCAAGGAAGCTCGGCTTAAAATACATCGGCTACCAAATTCTAACTCGGGAGAGCTCGTTATACGCCAAATATGATAAGGATGATCCTGTTCTTAGGGATCCAGAGAGTGTAAACAAAATGGGATGGGAATACACAAAGAAAATCTATCTTGATGGCCAAACTGTGAGATTAGACCTCGGAAGATTTCGGAAACGATTGGTTCGTGCTTATGGCTACATCTTCCACAGGTTGAACTATCACCCCCATCTTCAATCACAG
>Pyrco_DAP_Chr16v0.1_40768.1
ATGATCAAGTGCACCCGTTCTCACAAGTACTACGATTACTGTTTCATCGACGGTCCAGCAGTTTTGGACCCCACCACCTCTACATTCTTTGCAGCGGACCCCACCGGCCCAACCTTGGTGGAAAAAATAAAGCCTTACCCACGAAAATTTGAGAATTCAACAATGTCTCGAATCAAAGAGCTCACTCTCATCTCAGGCCCACCAGGCCCAAAGTGCCAGATCCAACACACTGGCCCGGCCCTTGTATTCAGTGCAGGCGGGTACACCGGCAACGTCTTCCATGATTTCAATGACGGGTTCATCCCAATCTTCATCGTCGTCCATTCGATCCTCCAAGATCAGGCGCCCATCCTTGTGATATCGGAAGCACGCAATTGGTGGGTTAGTAGGTATGCAGATTTACTGAAGATTTTTAGCAAGCACCCGATCATAAACCTCGATAATGATACCGCCAGCCATTGTTTTACTTCTGCCAGCGTGGGGCTTATATCTCACGGACTTGTCACCATAAACCCTACGTTGTTACACAACCCTAAAACGATGGTACATTTCCATGCGATCCTAGACAAAGCCTTCGGAAAACACCGCCGCGATTCCAAACCTTCGACTTCCAGGCCACGCCTCGTCTTACTCAGACGAACCCTAGGCGTTGGGCGGGTGATCTTGAACCAAGACGATGCGAGGCGAGCAGCGGAGAAGGTTGGTTTTGAAGTTGTGATTTTTGAGCCGACGTCTACAACTGACATGCACTTCGCGTACGATTTAATTAGTAAGAGCCACGCGATGGTGGGCGTGCATGGCGCGGCACTTACGCACTTGTTGTTCATGAGGCCCGGCGCGGTGTTCATGCAGATTGTGCCTCTCGGCACCAACTGGCCGGCGAAGGTGTGCTATGAGAGTCCGGCTAGGGCTATGGGGTTGCAGTACATTGACTATAGGATTGATGTAGAGGAGAGTAGCTTGGTGCACAAGTATGGGAAGGATGACATTGTGGTGAAAGATCCGGCTGCTAAAATTGGTTCCAATTGGGATATTTTGATGAGGATATATTTGAAGGAGCAAGATGTTAAGTTGGATTTGAATAGGTTTACTTGGTTTTTGAAGTCAGCTTATGGGAAGGCCAAGAAATTCATGGAGAAGGAACGG
>Pyrco_DAP_Chr16v0.1_40769.1
ATGCTAAGGAGCCATTGCCGGCAGCCAAGCCCCTTCCGCACAAGGAGGATGAAGAAGACAATTTCCTGCAGGGCTGCGACGGTGGCCTTGGCGGCCTTGTGTTTGTTTTTCATCGTGTTCGAAATCAGCGTCTCTTCAACCTCCAGATTTCTTAAATATGCTGCTACTACTACTGCTACATATTCAGCCAAGACTCAAGAGGAAGGGAATCATGAAAAAACGAAACTGATCAATCGGCCAAACTCTAACCCTTCAGAATACTTGCAACTTCCTGTGAAAAGACGAATCATCTGCGACCGTACAGATGTACGCTATGATCTTTGTTCAATCAACGGTCCAACTGTCTTGGACCCAAACACCTTCACATTCTTCACTATGGGCTCAGCCCAACCCCCACAGGTGGAAAAAGTCCAGCCCTACCCTCGAAAGTTCGAAGGCTTCATAATGCCTCACATCAAGAACCTCACCCTCACTTCCGGCCCACAAAGCCCACCATGTAAAGTCCGGCACAGTGTTCCGGCCCTAGTATTCAGTGCGGGAGGGTACACCGGAAACTTCTTCCATGATTTCAATGACGGGTTCATTCCTCTCTTCATCACCGTCAACACAATCTTCCCTGATCAAGAGATCGTGATCGTGGTTTCTGAAGCTCCCAATTGGTGGCCTAGTAAGTATGCAGATCTACTAGCAATGTTCACCAAGTACCCCATCATTATACTAAAAAATGCTACTGCCACCCATTGTTTTCCCTCAGCCACCATAGGCCTCATTTCACATGGTTTCATGACCATAAACGAAACATTACTACCAAATCCAAAATCGTTCATGGATTTTCGGGTCCTCCTAGAAAAAGCCTATGGCCCAAAAGCCCAGCCCAAAGTCTTGACATCCAAGCCCACAAGGTCACGCCCGAGACTCGTGTTGGCCAACCGCGAAATGGCACACGCGCGCGTGATTATGAACCAAAAACAATTGATTAGGTTAATTAAAAAAGTGGGTTTTGAAGTGATTATGTTTAATCCCAAGAGGATGACCCCGTTGCATGAATCTTATGCGTTATTGAATTCAAGCCATGCTATGATTGGGGTCCATGGAGCTGCATTGACGCACTCTTTTTTTCTTCGACCCGGTTCTGTGTTTGTTCAAGTGGTTCCGATTGGGATTGAATGGGGTGCATATGCTTTTTTTGGGAGGATGGCTAGGGCTTTGGATTTGGAATATTCGGAGTATAAGATTGGTGTGAACGAGAGTAGCTTGGTCGACAAGTATGGGAAGGAAAATTTGTTGCTAAAGGACCCATTTGCCCTTCAGAAAACGGGTTGGCCACCTGAGGTTATGAACATTTACCTCAAGGAGCAAAACGTCAAACTGGATTTGGAAAGATTTAACAGTTGTTTGAAGAAGGCTTATACAAAGGCTACCAGATTTATGGAGAAAAATGGT
>Pyrco_BP1_011515.1
ATGAAAGGGGATGTAAGAACACACTCTGCTTCCTCCACTATCTTTCTCTACCGATCTAAAGAAGGAAGTAGCTTCCAAAATCATGTTTCTGATGTTGTTGAGGAAAATGAAGAAGATGAAACCAAGGAACTCAGGCACACAAAGGTCAAACCGTATACGCGGAAATGGGAAACAAGTGTCATGGATACCATTGATGAATTACAGCTCGTTGCGAAGAAAGACACTCCAGGGATGCACCACCGGTGTGATGTCCAACATGATGTTCCGGCATTGTTTTTCTCAACCGGGGGATATACCGGTAATGTCTATCACGAATTCAATGATGGGATTTTGCCGTTGTTCATTACTTCCCAGCGCTTCAACAAGAAGGTTGTGTTTGTCATTCTCGAGTACCATAATTGGTGGGTGACGAAATATGGAGACATTGTTTCTCAACTGTCAGATTATCAACCTATAGATTTTAGTGGAGATACAAAAACTCATTGCTTCCCTGAGGTCACCGTTGGTCTGAGGATTCACGACGAGCTCACTGTGGATTCTTCACTGATGGAGGGAAATGTGAGCATTGTTGACTTTCGAAATCTTCTAGACCGAGCTTACTGGCCTCGAATTAGAAGTCTTATTCAAGACGAGGAACGGGAAGCACAGGAGAAGCATTCTGCGTCTCTGGCATCCGAGAGCTCTTTCGAACCTGAGAGTGAAGTGCAAGAAGATCAATTCAAGAAGCCTAAACTGGTCATCATATCTCGAAATGGATCAAGAGCGATAACTAATGAGAATTTCTTGGTTAGAATGGCTGAGCAAATTGGGTTTGAAGTTAATGTTTTGAGACCTGACCGCACGACAGAGTTAGCAAAGATTTATCGGGCCCTTAATGCGAGTGATGTGATGATCGGGGTTCATGGCGCCGCCATGACACATTTTATGTTCATGAGGCCTGGGTCTGTGTTCATCCAAGTTGTTCCCCTAGGAACTGAGTGGGCAGCGGAGGAATACTATGGGGAACCTGCAAGGAAGCTCGGGTTGAAATACATCGGCTACCAGATTCTTACTCGAGAGAGCTCGTTGTACGCCAAATACGATAAGGATGATCCTGTTCTTAGGGATCCACAGAGTGTAACCAAAATGGGATGGGAGTACACAAAGAAGATCTATCTTGATGGCCAAACTGTGAGATTAGACCTCCGAAGATTTCGGAAGCGATTGGTTCGTGCTTACGATTACATCTTCCACAGGTTGAACAATCACCCCCATCTTCGATCACAG
>Pyrco_BP1_011517.1
ATGGATCATCAGGTTGTGAGTGCAGGAACTATATTTTGTGACAGGAGCAGTTTTCGATCAGATGTTTGTATCCTGAAAGGGGATGTAAGAACACACTCCGGTTCCTCTTCCATCTTTGTCTACAGATCCAGAGATAAAAGTAATTTCACAAACTATCTATCGAGCATCGTCGAGGAAAACGAAGAGGAAAATGGGGAACAGCTTCACCGCGAAAAGATTAAACCGTATACCCGGAAATGGGAACCAAGTACCATGGACACCGTCACAGAATTAGGTCTCATTGCAAAGACAGATGGCACTCCAGGAAAGCAACATGAGTGTGATGTCCAACATGAGGTTCCGGCCGTATTCTTCTCAACGGCGGGCTATACCGGTAATGTTTATCATGAATTCAACGATGGTATTATGCCGTTGTACATTACTTCTCGGCATTTGAGGAAACAGGTTGTGTTTGTCATCGTTGATTTTCACAATTGGTGGCTTATGAAATATGGAGACATTCTTTCACAACTGACAGACCATCCAGTAATTGATTTCAGTGCAGACAAGAGAACTCATTGCTTTCCTGAAGCTACTGTCGGTCTGCAAATTCACGACGAGCTCACTGTGGATTCTTCAAATATGGAAGGAAATAAGAGCATATTCGACTTTCGAAATCTTCTGGACGGGGCTTACAGGCCTCGAGTTACAAGTCTGATTCACGAACGAGAAGCAAAAAAGAAACTCTCCGTTTCTCCGTCTCCCGCCGCATCAAAAAGACCCTTAAAAATCAAGAGAAAAGTACATGAAGCACAACAACTCAAGAGGCCTAGACTAGTGATCATATCTAGAAATGGATCAAGAGCAATAACCAATGAGCATTTGCTGGTGAAAATGGCTGAAAAAATCGGGTTTGAAGTTGAAGTTCTGAGACCTAATTCGAGGACCGAGTTGGCAAAGATTTATTGGGTTCTTAATTCGAGTGATGTCGTGATCGGGGTTCACGGTGCTGCCATGACACATTTTCTGTTCATGAGACCTGCCTCTGTGTTGATCCAAGTTATTCCTCTTGGAACTAGTTGGGCAGCAGAGGAATACTATGGGAAACCTGCAAGAAAGCTTGGGTTAAACTACATCGGCTACAAAATTCTTGCCACAGAAAGCTCGTTACACAACAAGTATGGTAAAGATGATCCTGTTCTTAAAAATCCAGCTAGTGTAACAAAAAAAGGATGGGAATACACAAAGGAGATTTACCTTGAAGGTCAAACTGTGAGACTACACCTCACAAGATTTAAGAAGCAGTTGCTTCGTGCTTATGACTGCGCCATTGGAAGAACGACCCGGCATTTCGAACAACAA
>Pyrco_BP1_013063.1
ATGATCAAGTGCACCCGTTCTCACAAGTACTACGATTACTGTTTCATCGACGGTCCAGCAGTTTTGGACCCCACCACCTCTACATTCTTTGCAGCGGACCCCACCGGCCCAACCTTGGTGGAAAAAATAAAGCCTTACCCACGAAAATTTGAGAATTCAACAATGTCTCGAATCAAAGAGCTCACTCTCATCTCAGGCCCACCAGGCCCAAAGTGCCAGATCCAACACACTGGCCCGGCCCTTGTATTCAGTGCAGGCGGGTACACCGGCAACGTCTTCCATGATTTCAATGACGGGTTCATCCCAATCTTCATCGTCGTCCATTCGATCCTCCACGATCAGGCGCCCATCCTTGTGATATCGGAAGCACGCAATTGGTGGGTTAGTAGGTATGCAGATTTACTGAAGATTTTTAGCAAGCACCCGATCATAAACCTCGATAATGATACCGCCAGCCATTGTTTTACTTCTGCCAGCGTGGGGCTTATATCTCACGGACTTGTCACCATAAACCCTACGTTGTTACACAACCCTAAAACGATGGTACATTTCCATGCGATCCTAGACAAAGCCTTCGGAAAACACCGCCGCGATTCCAAACCTTCGACTTCCAGGCCACGCCTCGTCTTACTCAGACGAACCCTAGGCGTTGGTCGGGCGATCTTGAACCAAGACGATGTGAGGCGAGCAGCGGAGAAGGTTGGTTTTGAAGTTGTGATTTTTGAGCCGACGTCTACAACTGATATGCACTTTGCGTACGATTTAATTAGTAAGAGCCATGCGATGGTGGGCGTGCATGGCGCGGCACTTACGCACTTGTTGTTCATGAGGCCCGGCGCGGTGTTCATGCAGATTGTGCCTCTCGGCACCAACTGGCCGGCGAAGGTGTGCTATGAGAGTCCGGCTAGGGCTATGGGGCTGCAGTACATTGACTATAGGATTGATGTAGAGGAGAGTAGCTTGGTGCACAAGTATGGGAAGGATGACATTGTGGTGAAAGATCCGGCTGCTAAAATTGGTTCCAATTGGGATATTTTGATGAGGATATATTTGAAGGAGCAAGATGTTAAGTTGGATTTGAATAGGTTTACTTGGTTTTTGAAGTCAGCTTATGGGAAGGCCAAGAAATTCATGGAGAAGGAACGCGTCTCTTCAACCTCCAGATTTCTTAAATATGCTGCTACTACTACTACTACATATTCAGCCAAGACTCAAGAGGAAGGGAATCATGAAAAAACGAAACTGATCAATCGGCCAAACTCTAACCCTTCAGAATACTTGCAACTTCCTGTGAAAAGACGAATCATCTGCGACCGTACAGATGTACGCTATGATCTTTGTTCAATCAACGGTCCAACTGTCTTGGACCCAAACACCTTCACATTCTTCACTATGGGCTCAGCCCAACCCCCACAGGTGGAAAAAGTCCAGCCCTACCCTCGAAAGTTCGAAGGCTTCATAATGCCTCACATCAAGAACCTCACCCTCACTTCCGGCCCACAAAGCCCACCATGTAAAGTCCGGCACAGTGTTCCGGCCCTAGTATTCAGTGCGGGAGGGTACACCGGAAACTTCTTCCATGATTTCAATGACGGGTTCATTCCTCTCTTCATCACCGTCAACACAATCTTCCCTGATCAAGAGATCGTGATCGTGGTTTCTGAAGCTCCCAATTGGTGGCCTAGTAAGTATGCAGATCTACTAGCAATGTTCACCAAGTACCCCATCATTATACTAAAAAATGCTACTGCCACCCATTGTTTTCCCTCAGCCACCATAGGCCTCATTTCACATGGTTTCATGACCATAAACGAAACATTACTACCAAATCCAAAATCGTTCATGGATTTTCGGGTCCTCCTAGAAAAAGCCTATGGCCCAAAAGCCCAGCCCAAAGTCTTGACATCCAAGCCCACAAGGTCACGCCCGAGACTCGTGTTGGCCAACCGCGAAATGGCACACGCGCGCGTGATTATGAACCAAAAACAATTGATTAGGTTAATTAAAGAAGTGGGTTTTGAAGTGATTATGTTTAATCCCAAGAGGATGACCCCGTTGCATGAATCTTATGCGTTATTGAATTCAAGCCATGCTATGATTGGGGTCCATGGAGCTGCATTGACGCACTCTTTTTTTCTTCGACCCGGTTCTGTGTTTGTTCAAGTGGTTCCGATTGGGATTGAATGGGGTGCATATGCTTTTTTTGGGAGGATGGCTAGGGCTTTGGATTTGGAATATTCGGAGTATAAGATTGGTGTGAACGAGAGTAGCTTGGTCGACAAGTATGGGAAGGAAAATTTGTTGCTAAAGGACCCATTTGCCCTTCAGAAAACGGGTTGGCCACCTGAGGTTATGAACATTTACCTCAAGGAGCAAAACGTCAAACTGGATTTGGAAAGATTTAACAGTTGTTTGAAGAAGGCTTATACAAAGGCTACCAGATTTATGGAGAAAAATGGT
>Pyrco_BP1_020426.1
ATGAAAGGGGATGTAAGAACACACTCAGCCTCCTCTTCTATCTTTGTGTACGAATCCACACACAGAACTAGCTTCATAAATTACGTTGCAAGCATTCTTAAGGAGAAGGAAGAAGAAGAAACTGTCGAAGAACTCCAACACGAAAAGATCAAACCGTATACCCGAAAATGGGAAAAGAGTACAATGGACACCATCACTGAATTAAACCTCATTGCAAAGAAAGACAGTTTGATGAGCATGCAACACGAGTGTGACGTTCAACATGAAGTTCCAGCCGTGTTCTTCTCAACATCGGGCTATACTGGTAACTTTTTTCATGAATTCAACGATGGAATTTTGCCGTTGTACATAACATCCCAGCACTTGAGCAGCAAGATTGTGTTTGTCATTCTTGATTTTCATGATTGGTGGCTCAAGAAATATGGAAACATCCTTTCACAGCTGTCAGATTATGCAGTAATAGATTTTGATGAAGATACGAGAACTCATTGCTTCCCTGAGGCCATTGTTGGTTTGAGAATTCATCATGAGTTGAGCATAAACTCTTCACTGATGGAGGGAAATAAGAGCATTGTCGATTTCAGAAATCTTCTAGACCAAGCTTACCTCCCTCGAATCCATTCCCTAATTCGTGAAGAGGAGGAACGTAAAGCGCGAGAGAAGTTCCTTGAGTCTATGTACCACACATGGAAAATCCCTTTCAAAGTGGGGATGAAAGTGCATAAAACAGTACATCAACCGAAGATGCCTACACTTGCGATCATGTCTAGAAACGGATCGAGATCAATAATGAATGAGAACTTCTTGGTGAAAATGGCTGTGAAAATAGGGTTTCAGGTCGAAGTTTTGAGGCCGAAGCGCACCACAGAACTAGCGAAGATTTATCGGGTCCTGAATTCAAGCGATGTTATGATTGGAGTTCATGGAGCTGCAATGACACATTTTCTTTTCATGAGGCCTGGCTCAGTTTTTATCCAAATTATTCCAATTGGAACTGCATGGGCAGCAGAGGAATATTATGGTGCACCTGCAAAGAAGCTTGGTTTAAAGTACATTGGCTATGAAATTCTTACCACAGAGAGCTCACTGTATGATAAATATGAATTAGATGATCCTGTTCTTGCAGATCCAACTAGAGTGACAGAACAAGGATGGCAAATCACAAAGAAGATATATCTGCAAGGTCAAACTGTGAGATTGGATCTCATAAGGTTTAGGAAGCAGTTGGTTGAAGCTTATGATTACATCATTGATAGAATA
>Pyrco_BP1_020427.1
ATGGCGCGGTATCAGCGGCACCAGCACCACCAATGGAGAAAAGTTGAAAAGCCTTGTGCAGCCGCAGAGGAAGATGAAGAATCACAGACCACCACCTTTCTAATGGAGTTTGCAAACTCTGGTTACTATTACAAGAGAACGAGTCCCAAGCTTCTCTATCTCCTCTTCATCTCTTTCCTCTCTTGCAGCTTCATCTTGGCCCCTCATCTTTTCAGCTCCACCACCACTTTCTCTCTCCTATATTCAACACCTGTGGAAGATATGGATGTAAATGTTCCCTTGTGTTCTTCAATCTCTAACGGAACTATATGTTGCGATCGAAGCAATATTCGTTCGGATATTTGTGTAATGAAAGGGGATGTAAGAACACACTCTGCTTCCTCCACTATCTTCCTCTACCGATCTACAGAAGGAAGTAGCTTCCAAAATCGTGTTTCTGATGTCGTTGAGGAAAATGAAGAAGATGAAACAGAGGAACTAGAGCATGAAAAGGTCAAACCGTATACACGGAAATGGGAAACAAGTGTCATGGACACCATTGATGAATTACAGCTCATTGCCAAGAAAGACACTCTAGGCATGCACCACCGGTGTGATGTGCAGCACGATGTTCCGGCAGTGTTTTTCTCAACTGGGGGATATACCGGTAATGTCTATCATGAATTTAATGATGGGATTATGCCATTGTTCATTACTTCCCAGCGTTTCAACAAGAAGGTTGTGTTTGTCATTCTCGATTACCATAATTGGTGGGTGATGAAATATGGTGACATTGTTTCTCAACTATCAGATTATCCACCTATAGACTTTAGTGGAGATACAAGAACTCATTGCTTCCCAGAGGTCACAGTTGGTTTGAGGATTCACGACGAGCTCACTGTGGATTCTTCACTGATGGAGGGAAATGCGAGCATTGTTGACTTTCGAAATCTTCTAGACCGAGCCTACTGGCCTCGAATTAAAAGTCTTATTGAAGGCGAGGAACGGGAAGCACAGGAAAAGCTGTCTGCATCTTTGGCATCTAAAAGCTCTTTCGAACCTGAGAGTGAAGTGCAAGAAGATCAGTTCAGGAAGCCTAAACTGATCATCATATCTCGAAATGGATCAAGAGCGATAACAAATGAGAATTTATTGGTGAGAATGGCTGCGCAAATTGGGTTTGAAGTTAACGTTTTGAGACCTGACCGCACGACAGAGTTAGCAAAGATTTATCGGGCCCTTAATGCGAGTGATGTGATGATTGGGGTTCATGGTGCTGCCATGACACACTTTATGTTCATGAAGCCTGGGTCTGTGTTTATCCAAGTTGTTCCCCTTGGCACTGAGTGGGCAGCCAAGGAGTATTATGGGGAACCTGCAAGGAAGCTCGGCTTAAAATACATCGGCTACCAAATTCTAACTCGGGAGAGCTCGTTATACGCCAAATATGATAAGGATGATCCTGTTCTTAGGGATCCAGAGAGTGTAAACAAAATGGGATGGGAATACACAAAGAAAATCTATCTTGATGGCCAAACTGTGAGATTAGACCTCGGAAGATTTCGGAAACGATTGGTTCGTGCTTACGGCTACATCTTCCACAGGTTGAACTATCACCCCCATCTTCAATCACAG
>Pyrco_BP1_026001.1
ATGAAGGAGACAAGTCCGAGGACTGAGGCGGTGGCTGTGGCAGCCTTGTGCTTGTTTTTCATTTTGTTCGAAATCAGCCTCTCTTCAACCTCCAGATTTCTCAAATATGCTACCACCACTACATATTCCGCGAAGATTACTACTCAAGCCCAGCTCCCACAGGTGGAAAAAGTCCAGCCTTACCCTCGAAAATTCGAAGGGTTCATAATGTCTCGCATCAAGAACATCACTCTCACTTCCGGCCCACAAAGCCCATCATGTAAAGTCCAGCACAATGTTCCGGCCCTAGTATTCAGTGCGGGTGGGTACACCGGAAACTTCTTCCATGACTTCAATGACGGGTTTGTTCCGCTCTTCATCACTGTCAACACAATCTTCCCCCATCAAGACATCGTGATCGTGGTTTCGGAAGCTCCCAATTGGTGGCCTAGCAGGTTAATTGAAAAGGTGGGATTTGAAGTGATTGTGTTCAATCCCAAGAGGACAACCCCATTGCACGAATCTTATACGTTACTGAATTCGAGCCATGCCATGATTGGGGTTCGTGGAGCATCACTAACGCACTCTTTGTTCCTTCGATCAGGTTATGTGTTTATTCAAGTGGTTCCGATTGGGCTCAATTGGGCTGCATTTGCTTATATCGGGAGGGGGGCTAGGTCCTTGAATTTGGAATATTCCGAGTATAAGATTAGAGTGAACGAGAGTAGCTTGGTGGACAAGTATGGGAAGGAGAATTTCTTGCTAAAGGACCCATCTGCCCTTCTGAAAAAAGGTTGGCCATCTGAGTTTATGAAGATCTACCTCAAGGAGCAAAATGTCAAGCTAGATTTGGAAAGATTTAAGAGTTGTTTGAAGAAGGCTTATACAAAGGCTAAGAGATTTACGGACAAAAATGGT
>Pyrco_BP1_026002.1
ATGGATTTTCGTCTTCTCATAGACCAAGCTTATACCGAAACTTCCCGTCGCAAAATCTTCGCATCCGACCCCACTGACCCTCAACCGATACTCGTGTGGGCTAACCGCAAGGGGGCTTGTGGACGCACGGTCGCGAACCTAGACCAGGTGGTGGAGCTGATGAAGAAGGTGGTATTTGATGTGAAAGCGTTTGAGTCCAACACCACAAACCCATTGAATGAAGCTTGCATTGTTGAATGCAAGCCATGCAATGATCGGAGTGCATGGGGCTTACTCACTCACCAATTTTTTCTCCGGCCGGGATCTGTGTTTGTGCAGGTGGTTCCGATAGGGTTACAATGGGCGGCGGATGCATTTTACGGGAAGGTGGCAAAGGATTTAAATTTGGAGTATATTGAGTATAGGATTGGAGTGAACGAGAGTAGCTTGGTGGACAAGTATGGCAACGTGGGTTTGTTGTTAAAGACCCCATATGCCCTTCTGAATAAAGACAAAAATGGGTGGCCACCGGACATTATGGACATT
>Pyrco_BP1_033006.1
ATGTTTGAGAAAATTGGGTTTGAAGTTGAAGTTCTTAGACCTGATTCGAGGATCGAGTTGGTAAAGATTTATTGGGTTCTTAATTTAAGTGATGTCGTGATAGGGGTTCACGGTGCTACCATGACACATTTTCTGTTCATGAGACCTGGCTCTGTGTTGATCCAAGTGATTCCTCTTGGAACTAGTTGGGGACCAGAGGCATACTTTGGGGAACTTGCAAGAAAGCTTGATTTAAACTACATTGGCTACAAAATTCTTCCCACAGAGAGCTCATCGTACGATAAGTATGGTAAAGTTGATCCTGTTCTTAAACATCCAGCAATGAAGCCATTACTGATGTTACCCTACATAACGATGGTAGACATCTGTCAATGCAAACTATAC
>Pyrco_BP1_034092.1
ATGAGGCCTGGGTCAGGTTTTATCCAAATTAATCCAATTGCAACTGCATGGGCAGCTGAGGAATATTATGGTGCACCTGCAAAGAAGCTTGGTTTGAAGTACATTGGCTATGAAATTCTTACCACAGAGAGCTCACTGTATGATAAATATGAAATAGGTGATCCCATTATTGCAGAGCCAACAAGAGTGACAGAACAAGGATGGCAAATCACAAAGAAGATTTATCTGCAAGGTCAAACCGTGAGATTGGATCTCATAAGGTTTAGGAAGCACTTGGTTGGTGCTTATGAATCAATATTAATT
>Pyrco_BP1_043581.1
ATGGCGGCAAGTGTGCTGCAGAAGGAAGCGGTAGAGACGGAATTAGAAGGAGCTCATGAAAAATTGGAGATGATTAGCACACAAAATTCACACTCTCAAGAATCTTTGCAACTTCCAGTGAAGAACACAACAATCATCTGTGACCGAACTCATGCACGCTACGATCAATGCTCAATCAACGGCCCAACTGTCCTGGACTCGAAAACGTTGACATTCTTCACCATGAGCTCATCAGCCCAACCCCCGGCGGTGGAAAATATCCAACCCTACCCTCGAAAATTCGACGGTTTCATTATGCCTAACATCAAGAACTTCACGCTCACATCGGGTCCAGGAGGCCCGCCGTGTGAGGTCCAACACGACGTTCCGGTACTGGTATTCAGCGCCGGCGGGCTCATTCGAAGACGCAACTTCTACCATATTTTTGATGACGGGTTCATCCCACCCTTCATCACCGTCAATACGATCTTCCGCCTGTTAGAA
>Pyrco_BP1_045065.1
ATGGAATTTTCAAACCCTGGTTTCTACAAAAGAACAAGGCCCAAGCTCCTCACTTTCGTCTTCCTCACTCTTCTTTCTTGCAGCTTCATATTAGCCCCTCATCTTTTCTACCCCAACACCACTTTCTCTCTATTACGCTTCGGTGCTCATGATATGGTTGTATACGCTCCCTTGGGTTCTTCAATCGCCAACGGTACGGTTTACGAATGTTTTTTTTCTTTGAGTTGTGGTAGAGCTTCTAACTTAGGATTTGCTTGGGTCTCGAGTTTGGGCGGAGCACAAAATTCGGGGCTAAATCCTAAGGACTCGTTTGGAACTATACTTTGTGATAGGAGCAATTTTCGATCAGATGTTTGTATCCTGAAAGGAAATGTAAGAACACACTCCGGATCCTCTTCCATCTTTGTCTACAGGTCCAGAGATAAAAGTAATTTCACATTCTATCTTTCGAGCATCGTCGAGGAAAATGAAGAGGAAAACGGGGAATGGCTTCAACACGAAAAGATCAAACCGTATACTCGGAAATGGGAACCAAGTACCATGGCCACCGTCACTGAATTAGACCTCATTGCAAAGAAAGACGATACTCTAGGGATGCAACATCAGTGTGACGTCCAACATGATGTTCCGGCAGTGTTTTTCTCAACGGCTGGCTATACTGGCAATGCTTATCATGAGTTCAACGACGGGATTATACCACTGTACATTACTTCTCAAGAACTGAGAAAGAAGGTTGTGTTTGTCATTCTTGATTTTCATGACTGGTGGCTTATGAAGTACGGAGACATTCTTTCACAACTCTCGGACTATCCAGTAATAGATTTCAGTGCAGATACGAGAACTCATTGCTTTCCTGAAGCCATTGTCGGTTTGAGAATTCACGACGAGCTCACTGTGGATCCTTCGCTGATGGAGGGACATAGGAGCATTTTCGACTTTCAATATCTTCTAGACAGGGCGTACAGGCCTCGAATTACAGGTCTAATTAACGAACAAGAAGCAGAAGAGAAACTTTCTGTTTCTGTGTCTCCTGCATCGGAAGGATCCTTAAAAATCAAGAAAAAACTCCATGAAGCACATCAATTAGAGAGGCCTAAACTGGTGATCGTGTCTAGAAACGGATCAAGAGCAATAACCAATGAGGACTTGTTGGTGGAAATGGCTGAGAAAATTGGGTTTGAAGTTGAAGTTCTGAGACCTGATTCGAGGACCGAGTTGGCAAAGATTTATTGGGTTCTTAATTCGAGTGATGTCGTGATAGGGGTTCACGGTGCCGCCATGACACATTTTCTGTTCATGAGACCTGGCTCTGTGTTGATCCAAGTGATTCCTCTTGGAACTAGTTGGGCAGCAGAGGCATACTTTGGGGAACCTGCAAGAAAGCTTGATTTAAATTACATCGGCTACAAAATTCTTCCCACAGAGAGCTCGTTGTACGACAAGTATGGTAAAGATGATCCTGTTCTTAAAAATCCAGCCAGTGTAACCAAAAAAGGTTGGCAACACACAAAGGAGATTTACCTTGAAGGTCAAACTGTGAGACTACACCTCACAAGATTTAAGAAGCAGTTGCTTGGTGCTTATGACTATACCACTGAAAGAATGACTAAGCATTTCGAACAACAA
>Pyrco_BP_DH_12g06490
ATGACCCAGTTGTATGGCTTCACCCAAATACTCAAGCTTTTAGTTGCAGGAACTATATTTTGTGACAGGAGCAGTTTTCGATCAGATGTTTGTATCCTGAAAGGGGATGTAAGAACACACTCCGGTTCCTCTTCCATCTTTGTCTACAGATCCAGAGATAAAAGTAATTTCACAAACTATCTATCGAGCATCGTCGAGGAAAACGAAGAGGAAAATGGGGAACAGCTTCACCGCGAAAAGATTAAACCGTATACCCGGAAATGGGAACCAAGTACCATGGACACCGTCACAGAATTAGGTCTCATTGCAAAGACAGATGGCACTCCAGGAAAGCAACATGAGTGTGATGTCCAACATGAGGTTCCGGCCGTATTCTTCTCAACGGCGGGCTATACCGGTAATGTTTATCATGAATTCAACGATGGTATTATGCCGTTGTACATTACTTCTCGGCATTTGAGGAAACAGGTTGTGTTTGTCATCGTTGATTTTCACAATTGGTGGCTTATGAAATATGGAGACATTCTTTCACAACTGACAGACCATCCAGTAATTGATTTCAGTGCAGACAAGAGAACTCATTGCTTTCCTGAAGCTACTGTCGGTCTGCAAATTCACGACGAGCTCACTGTGGATTCTTCAAATATGGAAGGAAATAAGAGCATATTCGACTTTCGAAATCTTCTGGACGGGGCTTACAGGCCTCGAGTTACAAGTCTGATTCACGAACGAGAAGCAAAAAAGAAACTCTCCGTTTCTCCGTCTCCCGCCGCATCAAAAAGACCCTTAAAAATCAAGAGAAAAGTACATGAAGCACAACAACTCAAGAGGCCTAGACTAGTGATCGATATC
>Pyrco_BP_DH_12g06530
ATGTATAGAAAATTAGTCACGTGGGGGCGGTATCAGCGGCATCACCACCACCAGTGGAGAAAAGTTGACAAGCCTTGTGCAGCAGCAGAGGGAGATGAAGACTCACAGACCACTACCTTTCTAATGGAGTTTGCAAACTCTGGTTATTATTACAAGAGAACAAGTCCAAAGCTTCTCTATCTCCTCTTCATCTCCTTCCTCTCTTGCAGCTTCATCTTAGCCCCTCATCTTTTCAGCTCCAACACCACTTTCTCTCTTCTATATTCAACACCAATGGAAGATATGAATGTAAATGGTCCCTTGTGTTCTTCAATCTCTAATGGAACTATATGTTGCGATCGAAGCAGTATTCGTTCAGATATTTGTGTAATGAAAGGGGATGTAAGAACACACTCTGCTTCCTCCACTATCTTTCTCTACCGATCTAAAGAAGATGAAACCGAGGAACTCAGGCACACAAAGGTCAAACCGTATACGCGGAAATGGGAAACAAGTGTCATGGATACCATTGATGAATTACAGCTCGTTGCAAAGAAAGACACTCCAGGGATGCACCACCGGTGTGATGTCCAACATGATGTTCCGGCATTGTTTTTCTCAACCGGGGGATATACCGGTAATGTCTATCACGAATTCAATGATGGGATTTTGCCGTTGTTCATTACTTCCCAGCGCTTCAACAAGAAGGTTGTGTTTGTCATTCTCGAGTACCATAATTGGTGGGTGACGAAATATGGAGACATTGTTTCTCAACTGTCAGATTATCAACCTATAGATTTTAGTGGAGATACAAAAACTCATTGCTTCCCTGAGGTCACCGTTGGTCTGAGGATTCACGACGAGCTCACTGTGGATTCTTCACTGATGGAGGGAAATGTGAGCATTGTTGACTTTCGAAATCTTCTAGACCGAGCTTACTGGCCTCGAATTAGAAGTCTTATTCAAGACGAGGAACGGGAAGCACAGGAGAAGCATTCTGCGTCTCTGGCATCCGAGAGCTCTTTCGAACCTGAGAGTGAAGTGCAAGAAGATCAATTCAAGAAGCCTAAACTGGTCATCATATCTCGAAATGGATCAAGAGCGATAACTAATGAGAATTTCTTGGTTAGAATGGCTGAGCAAATTGGGTTTGAAGTTAATGTTTTGAGACCTGACCGCACGACAGAGTTAGCAAAGATTTATCGGGCCCTTAATGCGAGTGATGTGATGATCGGGGTTCATGGCGCCGCCATGACACATTTTATGTTCATGAGGCCTGGGTCTGTGTTCATCCAAGTTGTTCCCCTAGGAACTGAGTGGGCAGCGGAGGAATACTATGGGGAACCTGCAAGGAAGCTCGGGTTGAAATACATCGGCTACCAGATTCTTACTCGAGAGAGCTCGTTGTACGCCAAATACGATAAGGATGATCGATCTGTTCTTAGGGATCCACAGAGTGTAACCAAAATGGGATGGGAGTACACAAAGAAGATCTATCTTGATGGCCAAACTGTGAGATTAGACCTCCGAAGATTTCGGAAGCGATTGGTTCGTGCTTACGATTACATCTTCCACAGGTTGAACAATCACCCCCATCTTCGATCACAG
>Pyrco_BP_DH_14g06320
ATGGCGCGGTATCAGCGGCACCAGCACCACCAGTGGAGAAAAGTTGAAAAGCCTTGTGCAGCCGCAGAGGAAGATGAAGAATCACAGACCACCACCTTTCTAATGGAGTTTGCAAACTCTGGTTACTATTACAAGAGAACGAGTCCCAAGCTTCTCTATCTCCTCTTCATCTCTTTCCTCTCTTGCAGCTTCCTCTTGGCCCCTCATCTTTTCAGCTCCACCACCACTTTCTCTCTCCTATATTCAACACCTGTGGAAGATATGGATGTAAATGTTCCCTTGTGTTCTTCAATCTCTAACGGAACTATATGTTGCGATCTCAGCAATATTCGTTCGGATATTTGTGTAATGAAAGGGGATGTAAGAACACACTCTGCTTCCTCCACTATCTTCCTCTACCGATCTACAGAAGGAAGTAGCTTCCAAAATCGTGTTTCTGATGTCGTTGAGGAAAATGAAGAAGATGAAACAGAGGAACTAGAGCATGAAAAGGTCAAACCGTATACACGGAAATGGGAAACAAGTGTCATGGACACCATTGATGAATTACAGCTCATTGCCAAGAAAGACACTCTAGGCATGCACCACCGGTGTGATGTGCAGCACGATGTTCCGGCAGTGTTTTTCTCAACTGGGGGATATACCGGTAATGTCTATCATGAATTTAATGATGGGATTATGCCATTGTTCATTACTTCCCAGCGTTTCAACAAGAAGGTTGTGTTTGTCATTCTCGATTACCATAATTGGTGGGTGATGAAATATGGTGACATTGTTTCTCAACTATCAGATTATCCACCTATAGACTTTAGTGGAGATACAAGAACTCATTGCTTCCCAGAGGTCACAGTTGGTTTGAGGATTCACGACGAGCTCACTGTGGATTCTTCACTGATGGAGGGAAATGTGGGCATTGTTGACTTTCGAAATCTTCTAGACCGAGCCTACTGGCCTCGAATTAAAAGTCTTATTGAAGACGAGGAACGGGAAGCACAGGAAAAGCTGTCTGCATCTTTGGCATCTAAAAGCTCTTTCGAACCTGAGAGTGAAGTGCAAGAAGATCAGTTCAGGAAGCCTAAACTGATCGATCATATCTCGAAATGGATCAAGAGCGATAACAAA
>Pyrco_BP_DH_14g06330
ATGATTGGGGTTCATGGTGCTGCCATGACACACTTTATGTTCATGAAGCCTGGGTCTGTGTTTATCCAAGTTGTTCCCCTTGGCACTGAGTGGGCAGCCAAGGAGTATTATGGGGAACCTGCAAGGAAGCTCGGCTTAAAATACATCGGCTACCAAATTCTAACTCGGGAGAGCTCGTTATACGCCAAATATGATAAGGATGATCCTGTTCTTAGGGATCCAGAGAGTGTAAACAAAATGGGATGGGAATACACAAAGAAAATCTATCTTGATGGCCAAACTGTGAGATTAGACCTCGGAAGATTTCGGAAACGATTGGTTCGTGCTTACGGCTACATCTTCCACAGGTTGAACTATCACCCCCATCTTCAATCTCAG
>Pyrco_BP_DH_16g05720
ATGAAGAAGACAATTTCCTGCAGGGCTGCGACGGTGGCCTTGGCGGCCTTGTGTTTGTTTTTCATCGTGTTCGAAATCAGCGTCTCTTCAACCTCCAGATTTCTTAAATATGCTGCTACTACTACTGCTACATATTCAGCCAAGACTCAAGAGGAAGGGAATCATGAAAAAACGAAACTGATCAATCGGCCAAACTCTAACCCTTCAGAATACTTGCAACTTCCTGTGAAAAGACGAATCATCTGCGACCGTACAGATGTACGCTATGATCTTTGTTCAATCAACGGTCCAACTGTCTTGGACCCAAACACCTTCACATTCTTCACTATGGGCTCAGCCCAACCCCCACAGGTGGAAAAAGTCCAGCCCTACCCTCGAAAGTTCGAAGGCTTCATAATGCCTCACATCAAGAACCTCACCCTCACTTCCGGCCCACAAAGCCCACCATGTAAAGTCCGGCACAGTGTTCCGGCCCTAGTATTCAGTGCGGGAGGGTACACCGGAAACTTCTTCCATGATTTCAATGACGGGTTCATTCCTCTCTTCATCACCGTCAACACAATCTTCCCTGATCAAGAGATCGTGATCGTGGTTTCTGAAGCTCCCAATTGGTGGCCTAGTAAGTATGCAGATCTACTAGCAATGTTCACCAAGTACCCCATCATTATACTAAAAAATGCTACTGCCACCCATTGTTTTCCCTCAGCCACCATAGGCCTCATTTCACATGGTTTCATGACCATAAACGAAACATTACTACCAAATCCAAAATCGTTCATGGATTTTCGGGTCCTCCTAGAAAAAGCCTATGGCCCAAAAGCCCAGCCCAAAGTCTTGACATCCAAGCCCACAAGGTCACGCCCGAGACTCGTGTTGGCCAACCGCGAAATGGCACACGCGCGCGTGATTATGAACCAAAAACAATTGATTAGGTTAATTAAAAAAGTGGGTTTTGAAGTGATTATGTTTAATCCCAAGAGGATGACCCCGTTGCATGAATCTTATGCGTTATTGAATTCAAGCCATGCTATGATTGGGGTCCATGGAGCTGCATTGACGCACTCTTTTTTTCTTCGACCCGGTTCTGTGTTTGTTCAAGTGGTTCCGATTGGGATTGAATGGGGTGCATATGCTTTTTTTGGGAGGATGGCTAGGGCTTTGGATTTGGGATATTCGGAGTATAAGATTGGTGTGAACGAGAGTAGCTTGGTCGACAAGTATGGGAAGGAAAATTTGTTGCTAAAGGACCCATTTGCCCTTCAGAAAACGGGTTGGCCACCTGAGGTTATGAACATTTACCTCAAGGAGCAAAACGTCAAACTGGATTTGGAAAGATTTAACAGTTGTTTGAAGAAGGCTTATACAAAGGCTACCAGATTTATGGAGAAAAATGGT
>Pruav_sc0000220.1_g550.1.mk
ATGATCGGGCGGGACCCAAACTATTCGAGACCTTTGCAGTCCACTCCATCCACGCGGATCACCTGTACCCGTTCTCACAAATACTACGATTTCTGTTTCATCAACGGTTCGACGGTTCTGGACCCCACCACCTCCACATTCTTCATGGCAGACCCCACAGGGCCACCCTTGATGGAGAAAATCAAGCCCTACCCTCGAAAACTCGAGACTTCAACAATGTCGGGTATCAAAGAGCTGATCCTCACCTCAGGCCCACGAGCCCCAAAATGCCAAATCCAACACAATGCCCCAGCCCTTGTATTCAGTGCGGGCGGGTACACCGGAAACGTTTTCCATGATTTCAATGATGGGTTCAACCCTATCTTCATTATCGTCAACTCCATCCTTCACGATCAAGAGCCTGTCCTCGTGATGTCCAAGGCACGTGATTGGTGGGTTAGTAGGTACGGAGATTTACTACGAACCTTCACAAAGCACCCGATCATAAACCTCGATAATGATACTGCCAACCACTGTTTTACTTCTGCCAGTGTCGGTCTTACATCCCATGGGCTTGTGACCATAAATCCTAAATTGTTACATACCCCAAAAACGTTGGTCCATTTTCATGGCATCCTAGACAAAGCCTTCGGCCGAAACCACCACCATCCTAGGCCTTCGGGTTCCCGGCTGCGCCTTGTCTTAATAAGTCGAACCGGCGGTGTTGGCCGGGAGATGTTGAACCAAAATGAAGTGAAGCAAGCGGCGGAGAAGGTTGGTTTTGAAGTTGTTGTTTTTGTGCCATCTTCCACGACCGCTATGCATGTGGCTTATAATTTACTTAGCAAGAGCCATGCAATGGTTGGTGTACATGGAGCTGCCATGACCCACTTGTTGTTTATGAGGCCTGGCTCGGTGTTCATGCAAATTGTGCCTCTGGGCACCCATTGGTTGGCAAATGTGTGCTATGAAAGTCCAGCTAGGGCTATGGGGTTGCAGTACATTGACTATAGGATCAATGTAGAGGAGAGCAGCTTGGTAGACAAGTATGGCAAGGATGATATTGTGGTCAAGGACCCGGTTTCTAAAATGGGTTCCAATTGGTCCATGGAGGTTATGAAGATATATCTCAAGGAGCAAAACGTGAAGTTGGATTTGGATAGGTTTAATTGGCTTTTGAAGGCGGCTTATGATAAGGCCAAGAAATTCATGGACAAGGAAGGG
>Pruav_sc0000220.1_g560.1.mk
ATGAAGAAGACAGTTTCGAGGGCTGCGCTGGTGGGAGTAGCGTTGTGCTTGTTTTTCATTATTTTCCAGATAAGCGTCTCATCCACCTCCAGATTTCTTAAATATGCTACCAATTCAGCCAAGCCTACTCAAGAAGAAGGAACGCGTAAACTGAAGGCTATCAGTCAACCAAACTCACACCCTCCAAAATCTTTGCGACTTCCGGTGGAAAGCCCAATCATCTGTGATCGTACTGATATACGCTATGATCTCTGCTCAATCAACGGCCCAACTGTTCTGGACCCCGCCAAGTCCACATTCTTCACCATAGGCTCAGCCCAACATTCAATCATGGAAAAAGTCCAGCCCTACCCTCGAAAATTCGAAAAATTCATAATGCCTCGCATCAAGAACCTCACACTCACTTCTGGACCACGAAGGCCACCATGTAAAGTCCCACACAATGTTCCGGCCCTAGTATTCAGCGCGGGAGGGTATACCGGAAACTTCTTCCATGATTTCAACGACGGGTTCATCCCCCTCTTCATCACCGTCCACACGATCTTCCCCGATCAAGACTTCGTGATCGTGGTGTCTGAAGCTCCCAATTGGTGGCCTAGTAAGTATGCAGATCTATTGACAGTGTTCACCAAGCACCCTATCATTGTCCTTAAAAATGATTCTCCCACCCACTGTTTTCCTTCTGCCAAAATAGGCCTCATATCACATGGCTTCATGACTATAAACCAAACTTTACTACCCAACTCAAAAACGTTATTGGATTTTCGAATGCTCCTAGACAAAGCCTACACCCCACAAGCCCAACCCAAAGTCTTGACCTCCAAGCACACAAATCCTAGGCCCAAACTTGTGCTGGCCAGCCGCAAAGAAGCCAAGGGACGCTCGATCTTGAACCAAGAGAAAGTGATTAGGTTGATAAAGAAGGTGGGCTTTGATGTGGTTGTGTTTAAGCCCAAGAACAAAACCCCATTGAATGAATCTTATGCATTGCTGAATTCAAGCCATGCCATGGTTGGTGTTCATGGCGCTGCACTTACACACTCATTGTTCCTTAGGCCAGGCTCTGTGCTTGTGCAAGTGGTTCCGATTGGGGTTGAATGGGCGGCGTATGCGTTTTTCGGGAGGGTGGTGAAGGGTTTAAATTTGCAATATTCTGAGTATAAGATTGGGGTGGAAGAGAGTAGCTTGGTGGACAAGTATGGGAAGGGCAGCTTGTTGGTGAAAGACCCATTTGCACTTCAGAAAACAGGCTGGGACCCTGAGATTATGGACATTTACTTGAAGGAACAAAATGTCAAACTTGATTTGATCAGGTTCAAGGCTTGCTTGAAGGAGGCTTATATCAAGGCTAAGAGATTTATGGAGGCCAATGGT
>Pruav_sc0001338.1_g130.1.mk
ATGGTATACAAAAAGAGATATCAGCAGAGGAAAAAGGGTGAAGTGGGTAAAGAAGAAGATGAAGAGTGTCAGGCCTTTATAACGGAGTGTGCAAATTCTGGTTACTACGTATACAAAAGAACAAGGCCCAAGCTTCTCTCTTTCCTCTTACTCTCTCTTCTCTCTTGCGGCTTCATATTAGCCCCTCATCTTTTTTACTCTGACGCCACTTTCTCATTATATTCACTGGAAGTCGAAAATGAAGGCCTTGCTCCTGATATGGTTGCAAATGCTCCCTTGGGTTCTTCAATCTCTAACGGAACTATATCTTGTGACAGAAGCAGTTTCCGGTCGGATATTTGTATCATGAAAGGGGATGTAAGGACACAATCTCCTTCCTCTTCTATCTTTGTCTACAGGTCCAGAGACAAAAGTAGCTTCACAAATTATCTTTCGGGCCTCGTTGAGGAACACAAAAAGCGGGAAGAACTTCAACAGGAAAAGATCAAACCATATACTCGGAAATGGGAAACAAGCACCATGGACACCGTCACAGAATTAGACCTCATTGCAAAGAAAGAAAGTCCAGGCATGAAACATCAGTGCGATGTCCAGCATGATGTTCCAGCATTGTTTTTCTCAACTGGAGGATATACTGGTAATGTCTATCATGAATTCAACGATGGCATTTTGCCATTGTACATTACTTCCCAGCGTTTGAGCAAGAAGGTTGTGTTTGTGATTCTTGATTTTCATAAATGGTGGCTCATGAAATATGGAGACATTATTTCGCATCTATCGGATTATCCAGTAATAGATTTTAGTGCAGATAAGAGAACTCATTGCTTCCCTGAAGCCATTGTTGGTATGAGAATTCATAATGAGCTCACTGTGGATTCTTCATTGATGGACGGAGACAAGAGCATATTCGACTTCCGCAATCTTCTAGACCGAGCTTACAGGCCTCGAGTTAGAAGTCTGATTCGTGAACAAGAAGCAAAACAGAAGCTTTCTGTTTCGATGTCTCCCACATCAAAAAGCTCCTCAAGAATCAAGAAAAAAGTGCATGAACGTTCACTAAAGAGGCCTAAACTGGTTATCATATCTAGAAACGGATCAAGGGCAATAACCAATGAGAATTTGCTGGCTAAAATGGCAGAGAAAATTGGGTTTCGAGTTCAAGTTTTGAGACCCGAATCTTCGACAGAGTTGGCAAAGATTTATTGGGCTCTTAATTCTAGTGATGTCATGATTGGAGTTCATGGTGCTGCCATGGCACATTTTCTGTTCATGAGGCCTGGCTCTGTGTTCATCCAAGTCATCCCTCTTGGAACTGCATGGGCAGCAGAGGCATATTATGGGGAGCCTGCAAGAAAGCTTGGCTTAGAATACATTGGCTACAAAATTCTCACCACAGAGAGCTCATTGTATGGCAAGTATGGTAAAGATGATCCTGTTGTGACAAATCCAAGAAGTGTTACTAAAAAAGGATGGGAATACACAAAGAAGATTTATCTTGAAGATCAAACTGTGAGACTACACCTCAGAAGATTTAGGAAGCAATTGGTTGGTGCTTATAATTACACCACTGATAGAATA
>Pruav_sc0001338.1_g170.1.br
ATGGGAAAAACCACAAGTGTGATTCAGCATAATGTTCCGGCTGTGTTCTTCTCCACGGCCGGCTATACGGGAAATGTTTACCATGCATTCAACAATGGGATTTGGCCATTGTACATCACTTCACAGCATTTGAGCAAGAGGGTTGTGTTTGTGATTCTTGATTTTCATGACTGGTGGCTCATGAAATATGGGGACATTTTTTCTCATCTGTCAGATTATCAAGTGGTGGATTTTGGTGCAGATATGAGAACTCACTGCTTCCCTGAGGCCATTGTTGGTTTGAGAATTCACAATGAGCTCTCTATGGATTCTTTACTGATGAAGGGAAACAAGAGCATTTTCGATTTT
>Pruav_sc0001338.1_g190.1.mk
ATGGGACGCTATCAGCGCCATCATCAGTGGAGAAAAGGTGAAAAGCATACAGAAGATGATGAAGAGTCTCAGACCTTTCTAATGGAGTTTGCAAACTCTGGTTATTACAAAAGAACAAGTCCCAAGCTTCTGTATCTCCTCTTCCTCTCTTTTCTCTCTTGCAGCTTCATATTGGCCCCTCATCTTTTTAGCACCAACACCACCTTCTCTCTCTTATATTCAACAATGGTAGAAAATGAAGGCCTTGCTGCAGAAATGGATGTAAACATTCCCTTGTGTTCTTCAATCTCTAATGGAACTATTTGTTGTGATAGAAGCAGTATTCGTTCAGATATTTGTGTCATGAAAGGGGATGACGGAAGCAGCTTGAAAAATTATGTTGCGGGTGTTGTTGAGGAAGGCGAAACTGAGGAACTTGAGCATGAAAAGGTCAAACCGTATACAAGGAAATGGGAAAAAAGTGTCATGGACACCATTGATGAATTGCAGCTCATTGCAAAGAAAGACACTCTAGGTATGTACCATCAGTGTGATGTCCAACATGATGTACCAGCAGTGTTTTTCTCGACTGGGGGCTATACTGGTAATGTTTATCATGAATTCAATGATGGGATTATGCCATTATACATTACTTCCCAGCATTTCAACAAGAAGGTTATATTTGTCATGCTTGATTACCATAATTGGTGGATCATGAAATATGGAGACATTCTTTCACAACTGTCAGATTATCCACCGATAGATTTTAGCGGAGACAAGAGAACTCACTGCTTCCCTGAGGTCACTGTTGGCCTGAGAATTCACGACGAGCTCACTGTGAATTCTTCACTGATGGAGGGAAATATGGGCATTGTTGACTTTCGAAATCTTCTAGACCGAGCTTATTGGCCTCGAATTCGAAGTCTAATTCAAGATGAGGAACGAGAAGCGCAGGAGAAGCTTTCTGCATCTTTGACATCTGAAAGCCCTTTAGAAATAGAGAATGAAGTGCAAGAAGATCAAGTGAGGAAGCCTAAACTGATAATCATATCTCGAAATGGATCAAGAGCCATAACTAATGAGAAATTATTGGTGAAAATGGCTGAGGAAATCGGGTTTGAAGTTAATGTTTTGAGACCCGACCCCACGACAGAGTTGGCAAAGATTTATCGGGCCCTTAATGCTAGTGATGTGATGATTGGGGTTCATGGTGCTGCCATGACTCATTTTCTATTCATGAAGCCTGGCTCTGTTTTTATCCAAGTTGTTCCCCTTGGAACTGTGTGGGCAGCAGAGGAATATTATGGGGAACCTGCAAGGAAGCTTGGCTTAAAATACATTGGTTACCAAATTCTTACTAGAGAGAGTTCCTTATATGACAAGTATGATAAAGATGATCCTGTTCTTAGAGATCCAAAGAGTGTAACCAAAATGGGATGGGAGTACACAAAGAAGATCTATCTTGATGGTCAGACTGTGAGATTAGATCTTGGAAGATTTCGCAAGCGATTGGTTCGTGCTTACGATTACATGTTCCATAGACTGAACAAGCATCCCCATCTTCAATCA
>Pyrusco12g014980.1
ATGGCGCGGTATCAGCGGCATCACCACCACCAGTGGAGAAAAGTTGACAAGCCTTATGCAGCAGCAGAGGAAGATGAAGACTCACAGACCACTACCTTTCTAATGGAGTTTGCAAACTCTGGTTATTATTACAAGAGAACAAGTCCAAAGCTTCTCTATCTCCTCTTCATCTCCTTCCTCTCTTGCAGCTTCATCTTAGCCCCTCATCTTTTCAGTTCCAACACCACTTTCTCTCTTCTATATTCAACACCAATAGAAGATATGAATGTAAATGTTCCCTTGTGTTCTTCAATCTCTAATGGAACTATATGTTGCGATCGAAGCAGTATTCGTTCAGATATTTGTGTAATGAAAGGGGATGTAAGAACACACTCTGCTTCCTCCACTATCTTTCTCTACCGATCTAAAGAAGCAAGTAGCTTCCAAAATCATGTTTCTGATGTTGTTGAGGAAAATGAAGAAGATGAAACCGAGGAACTCAGGCACACAAAGGTCAAACCGTATACGCGGAAATGGGAAACGAGTGTCATGGATACCATTGATGAATTACAGCTCGTTGCGAAGAAAGACACTCCAGGGATGCACCACCGGTGTGATGTCCAACATGATGTTCCGGCAGTGTTTTTCTCAACCGGGGGATATACCGGTAATGTCTATCACGAATTCAATGATGGGATTATGCCGTTGTTCATCACTTCCCAGCGTTTCAACAAGAAGGTTGTGTTTGTCATTCTCGAGTACCATAATTGGTGGGTGACGAAATATGGAGACATTGTTTCTCAACTGTCAGATTATCAACCTATAGATTTTAGTGGAGATACAAGAACTCATTGCTTCCCTGAGGTCACCGTTGGTCTGAGGATTCACGACGAGCTCACTGTGGATTCTTCACTGACGGAGGGAAATGTGAGCATTGTGGACTTTCGAAATCTTCTAGACCGAGCTTACTGGCCTCGAATTAGAAGTCTTATTCAAGACGAGGAACGGGAAGCACAGGAGAAGCATTCTGCGTCTCTGGCATCCGAGAGCTCTTTCGAACCTGAGAGTGAAGTGCAAGAAGATCAATTCAAGAAGCCTAAACTGGTCATCATATCTCGAAATGGATCAAGAGCGATAACTAATGAGAATTTCTTGGTTAGAATGGCTGAGCAAATTGGGTTTGAAGTTAATGTTTTGAGACCTGACCGCACGACAGAGTTAGCAAAGATTTATCGGGCCCTTAATGCGAGTGATGTGATGATCGGGGTTCATGGCGCTGCCATGACACATTTTATGTTCATGAGGCCTGGGTCCGTGTTCATCCAAGTTGTTCCCCTAGGAACTGAGTGGGCAGCGGAGGAATACTATGGGGAACCTGCAAGGAAGCTCGGGTTGAAATACATCGGCTACCAGATTCTTACTCGAGAGAGCTCGTTGTACGCCAAATACGATAAGGATGATCCTGTTCTTAGGGATCCACAGAGTGTAACCAAAATGGGATGGGAGTACACAAAGAAGATCTATCTTGATGGCCAAACTGTGAGATTAGACCTCCGAAGATTTCGGAAGCGATTGGTTCGTGCTTACGATTACATCTTCCACAGGTTGAACAATCACCCCCATCTTCGATCACAG
>Pyrusco12g015010.1
ATGGACACCGTCACAGAATTAGGCCTCGTTGCAAAGACAGATGGCACTCCAGGAAAGCAACATGAGTGTGATGTCCAACATGAGGTTCCGGCCGTATTCTTCTCAACGGCGGGCTATACCGGTAATGTTTATCATGAATTCAACGACGGTATTATGCCGTTGTACATTACTTCTCGTCATTTGAGGAAACAGGTTGTGTTTGTCATCGTTGATTTTCACAATTGGTGGCTTATGAAATATGGAGACATTCTTTCACAACTGTCAGACCATCCAGTAATTGATTTCAGTGCAGACAAGAGAACTCATTGCTTTCCTGAAGCTACTGTCGGTCTGCAAATTCACGATGAGCTCACTGTGGATTCTTCAAATATGGAAGGAAATAAGAGCATTTTCGACTTTCGAAATCTTCTGGACGGGGCTTACAGGCCTCGAGTTACAAGTCTGATTCACGAACGAGAAGCAAAAAAGAAACTCTCCGTTTCTCTGTCTCCCGCATCGAAAAGACCCTTAAAAATCAAGAGAAAAGTACATGAAGCACATCACCTCAAGAGGCCTGGACTAGTGATCATATCGAGAAATGGATCAAGAGCAATAACCAATGAGCATTTGCTGGTGAAAATGGCTGAAAAAATCGGGTTTGAAGTTGAAGTTCTGAGACCTAATTCGAGGACCGAGTTGGCAAAGATTTATTGGGTTCTTAATTCGAGTGATGTCGTGATCGGGGTTCACGGTGCTGCCATGACACATTTTCTGTTCATGAGACCTGGCTCTGTGTTGATCCAAGTTATTCCTCTTGGAACTAGTTGGGCAGCAGAGGAATACTATAGAAATTATAGCTTTAATTTG
>Pyrusco14g006670.1
ATGGTATACTATAAGAGATACCAGCAAAGGAAAAAAGGGGAAGAGGATGAAGAGTGTCAGAGCATTCTAATGGAATTTTCAAACTCTGGTTTCTACAAAAGAACAAGGCCCAAGCTCCTCACTTTCGTCTTCCTCTCTCTTCTTTCTTGCAGCTTCATATTAGCCCCTCATCTTTTCTACCCTAACACCACTTTCTCTCTATTACGCCTTGGTGCTCATGATATGGTTGTATACGCTCCCTTGGGTTCTTCAATCGCCAACGGAACTATACTTTGTGATAGGAGCAATTTTCGATCAGATGTTTGTATCCTGAAAGGAAATGTAAGAACACACTCCGGATCCTCTTCCATCTTTGTCTACAGGTCTAGAGATAAAAGTAATTTCACATTCTATCTTTCGAGCATCGTCGAGGAAAATGAAGAGGAAAACGGGGAATGGCTTCAACACGAAAAGATCAAACCGTATACTCGGAAATGGGAACCAAGTACCATGGCCACCGTCACTGAATTAGACCTCATTGCAAAGAAAGACGATACTCTAGGGATGCAACATCAGTGTGACGTCCAACATGATGTTCCGGCAGTGTTTTTCTCAACGGCTGGCTATACTGGCAATGCTTATCATGAGTTCAACGACGGGATTATACCACTGTACATTACTTCTCAAGAACTGAGAAAGAAGGTTGTGTTTGTCATTCTTGATTTTCATGACTGGTGGCTTATGAAGTACGGAGACATTCTTTCACAACTCTCGGACTATCCAGTAATAGATTACAGTGCAGATACGAGAACTCATTGCTTTCCTGAAGCCATTGTCGGTTTGAGAATTCACGACGAGCTCACTGTGGATCCTTCGCTGATGGAGGGACATAGGAGCATTTTCGACTTTCAATATCTTCTAGACAGGGCGTACAGGCCTCGAATTACAGGTCTAATTAACGAACAAGAAGCAGAAGAGAAACTTTCTGTTTCTGTGTCTCCTGCATCGGAAGGATCCATAAAAATCAAGAAAAAACTCCATGAAGCACATCAATTAGAGAGGCCTAAACTGGTGATCGTGTCTAGAAACGGATCAAGAGCAATAACCAATGAGGACTTGTTGGTGGAAATGGCTGAGAAAATTGGGTTTGAAGTTGAAGTTCTGACACCTGATTCGAGGACCGAATTGGCAAAGATTTATTGGGTTCTTAATTCGAGTGATGTCGTGATAGGGGTTCACGGTGCCGCCATGACACATTTTCTGTTCATGAGACCTGGCTCTGTGTTGATCCAAGTGATTCCTCTTGGAACTAGTTGGGCAGCAGAGGCATACTTTGGGGAACCTGCAAGAAAGCTTGATTTAAATTACATCGGCTACAAAATTCTTCCCACAGAGAGCTCGTTGTACGACAAGTATGGTAAAGATGATCCTGTTCTTAAAAATCCAGCTAGTGTAACCAAAAAAGGTTGGCAACACACAAAGGAGATTTACCTTGAAGGTCAAACTGTGAGACTACACCTCACAAGATTTAAGAAGCAGTTGCTTGGTGCTTATGACTACACCACTGAAAGAATGACTGAGCATTTCGAACAACAA
>Pyrusco14g006680.1
ATGAAAGGGGATGTAAGAACACACTCAGCCTCCTCTTCTATCTTTGTGTACGAATCCACACACAGAACTAGCTTCATAAATTACGTTGCAAGCATTCTTAAGGAGAAGGAAGAAGAAGAAACTGTCGAAGAACTCCAACACGAAAAGATCAAACCATATACCCGAAAATGGGAAAAGAAATTCTCTAGCATGTGCATGGATCTTTCTTTGTGTATGGGCCGGATCAATTATTTTTGGGCCAAGACAAGATTACAATTTAACATGGACACCATCACTGAATTAAACCTCATTGCAAAGAAAGACAGTTTGATGAGCATGCAACACGAGTGTGACGTTCAACATGATGTTCCAGCCGTGTTCTTCTCAACATCGGGCTATACCGGTAACTTTTTTCATGAATTCAACGATGGAATTTTGTCGTTGTACATAACATCCCAGCACTTGAGCAGCAAGATTGTGTTTGTCATTCTTGATTTTCATGATTGGTGGCTCACGAAATATGGAAACATCCTTTCACAGCTGTCAGATTATGCAGTAAAAGATTTTGATGAAGATACGAGAACTCATTGCTTCCCTGAGGCCATTGTTGGTTTGAGAATTCATCATGAGTTGAGCATAAACTCTTCACTGATGGAGGGAAATAAGAGCATTGTCGATTTCAGAAATCTTCTAGACCAAGCTTACCTCCCTCGAATCCATTCCCTAATTCGTGAAGAGGAGGAACGTAAAGCACAAGAGAAGTTCTTTGAGTCTATGTACCACACATGGAAAATCCCTTTCAAAGTGGGGATGAAGGTGCATAAAACAGTACATCAACTGAAGAGGCCTACACTCGCGATCATGTCTAGAAACGGATCGAGACCAATAATGAATGAGAACTTCTTGGTGAAAATGGCAGTGAAAATAGGGTTTCAGGTCGAAGTTTTGAGGCCGAAGTGCACCATAGAACTAGCGAAGATTTATCAGGTTCTGAATTCAAGCGATGTTATGATTGGAGTTCATGGAGCTGCAATGACACATTTTCTTTTCATGAGGCCTGGCTCAGTTTTTATCCAAATTATTCCAATTGGAACTGCATGGGCAGCAGAGGAATATTATGGTGCACCTGCAAAGAAGCTTGGTTTAAAGTACATTGGCTATGAAATTCTTACCACAGAGAGCTCACTGTATGATAAATATGAATTAGATGATCCCGTTCTTGCAGATCCAACTAGAGTGACAGAACGAGGATGGCAAATCACAAAGAAGATATATCTGCAAGGTCAAACTGTGAGATTGGATCTCATAAGGTTTAGGAAGCAGTTGGTTGAAGCTTATGATTACATCATTGATAGAATA
>Pyrusco14g006690.1
ATGGCGCGGTATCAGCGGCACCAGCACCACCAATGGAGAAAAGTTGAAAAGCCTTGTGCAGCCGCAGAGGAAGATGAAGAATCACAGACCACCACCTTTCTAATGGAGTTTGCAAACTCTGGTTACTATTACAAGAGAACGAGTCCCAAGCTTCTCTATCTCCTCTTCATCTCTTTCCTCTCTTGCAGCTTCATCTTGGCCCCTCATCTTTTCAGCTCGACCACCACTTTCTCTCTCCTATATTCAACACCTGTGGAAGATATGGATGTAAATGTTCCCTTGTGTTCTTCAATCTCTAACGGAACTATATGTTGCGATCGAAGCAATATTCGTTCGGATATTTGTGTAATGAAAGGGGATGTAAGAACACACTCTGCTTCCTCCACTATCTTCCTCTACCGATCTACAGAAGGAAGTAGCTTCCAAAATCGTGTTTCTGATGTCGTTGAGGAAAATGAAGAAGATGAAACAGAGGAACTAGAGCATGAAAAGGTCAAACCGTATACACGGAAATGGGAAACAAGTGTCATGGACACCATTGATGAATTACAGCTCATTGCCAAGAAAGACACTCTAGGCATGCACCACCGGTGTGATGTGCAGCACGATGTTCCGGCAGTGTTTTTCTCAACCGGGGGATACACCGGTAATGTCTATCATGAATTTAATGATGGGATTATGCCATTGTTCATTACTTCCCAGCGTTTCAACAAGAAGGTTGTGTTTGTCATTCTCGATTACCATAATTGGTGGGTGATGAAATATGGTGACATTGTTTCTCAACTATCAGATTATCCACCTATAGACTTTAGTGGAGATACAAGAACTCATTGCTTCCCAGAGGTCACAGTTGGTTTGAGGATTCACGACGAGCTCACTGTGGATTCTTCACTGATGGAGGGAAATGTGAGCATTGTTGACTTTCGAAATCTTCTAGACCGAGCCTACTGGCCTCGAATTAAAAGTCTTATTGAAGACGAGGAACGGGAAGCAGTGGAAAAGCAGTCTGCATCTTTGGCATCTAAAAGCTCTTTCGAACCTGAGAGTGAAGTGCAAGAAGATCAGTTCAAGAAGCCTAAACTGGTCATCATATCTCGAAATGGATCAAGAGCGATAACAAATGAGAATTTATTGGTGAGAATGGCCACGCAAATTGGGTTTGAAGTTAACGTTTTGAGACCTGACCGCACGACAGAGTTAGCAAAGATTTATCGGGCCCTTAATGCGAGTGATGTGATGATTGGGGTTCATGGTGCTGCCATGACACACTTTATGTTCATGAAGCCTGGGTCTGTGTTTATCCAAGTTGTTCCCCTTGGCACTGAGTGGGCAGCCAAGGAGTATTATGGGGAACCTGCAAGGAAGCTCGGCTTAAAGTACATCGGCTACCAAATTCTAACTCGGGAGAGCTCGTTATACGCCAAATATGATAAGGATGATCCTGTTCTTAGGGATCCAGAGAGTGTAAACAAAATGGGATGGGAATACACAAAGAAAATCTATCTTGATGGCCAAACTGTGAGATTAGACCTCGGAAGATTTCGGAAACGATTGGTTCGTGCTTACGGCTACATCTTCCACAGGTTGAACTATCACCCCCATCTTCAATCACAG
>Pyrusco16g005570.1
ATGATCAAGTGCACCCGTTCTCACAAGTACTACGATTATTGTTTCATCGACGGTCCAGCAGTTTTGGACCCCACCACCTCTACATTCTTTGCAGCGGACCCCACCGGCCCAACCTTGGTGGAAAAAATCAAGCCCTACCCACGAAAATTTGAGAATTCAACAATGTCTCGAATCAAAGAGCTCACTCTCATCTCAGGCCCACCAGGCCCAAAGTGCCAGATCCAACACACTGGCCCGGCCCTTGTATTCAGTGCAGGCGGGTACACCGGCAACGTCTTCCATGATTTCAATGACGGGTTCATCCCAATCTTCATCGTCGTCCATTCGATCCTCCACGATCAGGCGCCCATCCTTGTGATATCGGAAGCACGCGATTGGTGGGTTAGTAGGTATGCAGATTTACTGAAGATTTTTAGCAAGCACCCGATCATAAACCTCGATAATGATACCGCCAGCCATTGTTTTACTTCTGCCAGCGTGGGGCTTATATCTCACGGACTTGTCACCATAAACCCTACGTTGTTACACAACCCTAAAACGATGGTACATTTCCATGCGATCCTAGACAAAGCCTTCGGAAAACACCGCCGCGATTCCAAACCTTCGACTTCCAGGCCACGCCTCGTCTTACTCAGACGAACCCTAGGCGTTGGTCGGGCGATCTTGAACCAAGACGATGTGAGGCGAGCAGCGGAGAAGGTTGGTTTTGAAGTTGTGATTTTTGAGCCGACGTCTACAACTGATATGCACTTCGCGTACGATTTAATTAGTAAGAGCCACGCGATGGTGGGCGTGCATGGCGCGGCACTTACGCACTTGTTGTTCATGAGGCCCGGCGCGGTGTTCATGCAGATTGTGCCTCTCGGCACCAACTGGCCGGCGAAGGTGTGCTATGAGAGTCCGGCTAGGGCTATGGGGCTGCAGTACATTGACTATAGGATTGATGTAGAGGAGAGTAGCTTGGTGCACAAGTATGGGAAGGATGACATTGTGGTGAAAGATCCGGCTGCTAAAATTGGTTCCAATTGGGATATTTTGATGAAGATATATTTGAAGGAGCAAGATGTTAAGTTGGATTTGAATAGGTTTACTTGGTTTTTGAAGTCAGCTTATGGGAAGGCCAAGAAATTCATGGAGAAGGAACGCGTCTCTTCAACCTCCAGATTTCTTAAATATGCTGCTACTACTACTACTACATATTCAGCCAAGACTCAAGCCCAACCCCCACAGGTGGAAAAAGTCCAGCCCTACCCTCGAAAGTTCGAAGGCTTCATAATGCCTCACATCAAGAACCTCACCCTCACTTCCGGCCCACAAAGCCCACCATGTAAAGTCCGGCACAGTGTTCCGGCCCTAGTATTCAGTGCGGGAGGGTACACCGGAAACTTCTTCCATGATTTCAATGACGGGTTCATTCCTCTCTTCATCACCGTCAACACAATCTTCCCTGATCAAGACATCGTGATCGTGGTTTCTGAAGCTCCCAATTGGTGGCCTAGAAAGTTAATTAAAGAAGTGGGTTTTGAAGTGATTATGTTTAATCCCAAGAGGATGACCCCGTTGCATGAATCTTATGCGTTATTGAATTCAAGCCATGCTATGATTGGGGTCCATGGAGCTGCATTGACGCACTCTTTCTTTCTTCGACCCGGTTCTGTGTTTGTTCAAGTGGTTCCGATTGGGATTGAATGGGGTGCATATGCTTTTTTTGGGAGGATGGCTAGGGCTTTGGATTTGGAATATTCGGAGTATAAGATTGGTGTGAACGAGAGTAGCTTGGTCGACAAGTATGGGAAGGAAAATTTGTTGCTAAAGGACCCATTTGCCCTTCAGAAAACGGGTTGGCCACCTGAGGTTATGAACATTTACCTCAAGGAGCAAAACGTCAAACTGGATTTGGAAAGATTTAAGAGTTGTTTGAAGAAGGCTTATACAAAGGCTACCAGATTTATGGAGAAAAATGGT
>Pyrusco8g018340.1
ATGTCTGAGAAAATTGGGTTTGAAGTTGAAGTTCTTAGATCTGATTGGAGGATTGAGTTGGTAAAAATTTATTGGGTTCTTAATTTGAGTGATGTCGTGATAGGGGTTCACGGTGCTACCATGACACATTTTCTGTTCATGAGACCTGGCTATGTGTTGATCCAAGTGATTCCTCTTGGAACTAGTTGGGGAGCAGAGGCATACTTTGGGGAACTTGCAAGAAAGCTTGATTTAAACTACAGCGGCGACAAAATTTTTCCCACAGAGAGCTCATTGTACGATAAGTATGGTAAAGTTGATCCTGTTCTTAAAAATCCAGCAATGAAGCCATTATTGATGTTACCCTACTTAACGATGGTAGACATCTGTCAATGCAAACTATAC
>Pyrusco8g019710.1
ATGTCTGAGAAAATTGGGTTTGAAGTTGAAGTTCTTAGACCTGATTGGAGGACCGAGTTGGTAAAGATTTATTGGGTTCTTAATTTGAGTGATGTCGTGATAGGGGTTCACGGTGCTACCATGACACATTTTCTGTTCATGAGACCTGGCTATGTGTTGATCCAAGTGATTCCTCTTGGAACTAGTTGGGGAGCAAAGGCATACTTTGGGGAACCTACAAGAAAGCTTGATTTAAACTACAGCGGCTACAAAAATTTTCCCACAGAGAGCTCATTGTACGATAATTATGGTAAAGTTGATCCTGTTCTTAAAAATCCAGCAATGAAGCCATTATTGATGTTACCCTACTTAACGATGGTAGACATCTGTCAATGCAAACTATAC
>Pyrbe_010582
ATGCATGAAGTGGCCTTATCCCCTCTCCCCGTCTTCAAGTACCCTTTTTCGATACATGGCCTTGCTGCTGACGATGTGGTTGCATATGCTTCCTCGAGTTCTTCAATATCTAACGGAACTATATTTTGTGACAGGAGCAGTTTTCGATCAGATGTTTGTATCCTGAAAGGGGATGTAAGAACACACTCCGGTTCCTCTTCCATCTTTGTCTACAGATCCAGAGATAAAAGTAATTTCACAAACTATCCATCGAGCATCGTCGAGGAAAACGAAGAGGAAAATGGGGAACAGCTTCACCGCGAAAAGATCAAACCGTATACCCGGAAATGGGAACCAAGTACCATGGACACCGTCACAGAATTAGGCCTCGTTGCAAAGACAGATGGCACTCCAGGAAAGCAACATGAGTGTGATGTCCAACATGAGGTTCCGGCCGTATTCTTCTCAACGGCGGGCTATACCGGTAATGTTTATCATGAATTCAACGATGGTATTATGCCGTTGTACATTACTTCTCAGCATTTGAGGAAAAAGGTTGTGTTTGTCATCGTTGATTTTCACAATTGGTGGCTTATGAAATATGGAGACATTCTTTCACAACTGTCAGACCATCCAGTAATTGATTTCAGTGCAGACAAGAGAACTCATTGCTTTCCTGAAGCTACTGTCGGTCTGCAAATTCACGATGAGCTCACTGTGGATTCTTCAAATATGGAAGGAAATAAGAGCATATTCGACTTTCGAAATCTTCTGGACGGGGCTTACGGGCCTCGAGTTACAAGTCTGATTCACGAACGAGAAGCAAAAAAGAAACTCTCCGTTTCTCTGTCTCCCGCATCGAAAAGACCCTTAAAAATCAAGAGAAAAGTACATGAAGCACAACAACTCAAGAGGCCTAGACTAGTGATCATATCTAGAAATGGATCAAGAGCAATAACCAATGAGCATTTGCTGGTGAAAATGGCTGAAAAAATCGGGTTTGAAGTTGAAGTTCTGAGACCTAATTCGAGGTCCGAGTTGGCAAAGATTTATTGGGTTCTTAATTCGAGTGATGTCGTGATCGGGGTTCACGGTGCTGCCATGACACATTTTCTGTTCATGAGACCTGGCTCTGTGTTGATCCAAGTTATTCCTCTTGGAACTAGTTGGGCAGCAGAGGAATACTATGGGAAACCTGCAAGAAAGCTTGGGTTAAACTACATCGGCTACAAAATTCTTGCCACAGAAAGCTCGTTACACAACAAGTATGGTAAAGATGATCCCGTTCTTAAAAATCCAGCTAGTGTAACAAAAAAAGGATGGGAATACACAAAGGAGATTTACCTTGAAGGTCAAACTGTGAGACTACACCTCACAAGATTTAAGAAGCAGTTGCTTCGTGCTTATGACTGCGCCATTGGAAGAACGACCCTGGCATTTCGAACAACAATAAAC
>Pyrbe_010585
ATGGGGCGGTATCAGCGGCATCACCACCACCAGTGGAGAAAAGTTGACAAGCCTTGTGCAGCAGCAGAGGGTGATGAAGACTCACAGACCACTACCTTTCTAATGGAGTTTGCGAACTCTGGTTATTATTACAAGAGAACAAGTCCAAAGCTTCTCTATCTCCTCTTCATCTCCTTCCTCTCTTGCAGCTTCATCTTAGCCCCTCATCTTTTCAGTTCCAACACCACTTTCTCTCTTCTATATTCAACACCAATGGAAGATATGAATGTAAATGTTCCCTTGTGTTCTTCAATCTCTAATGGAACTATATGTTGCGATCGAAGCAGTATTCGTTCAGATATTTGTGTAATGAAAGGGGATGTAAGAACACACTCTGCTTCCTCCACTATCTTTCTCTACCGATCTAAAGAAGGAAGTAGCTTCCAAAATCATGTTTCTGATGTTGTTGAGGAAAATGAAGAAGATGAAACCGAGGAACTCAGGCACACAAAGGTCAAACCGTATACGCGGAAATGGGAAACAAGTGTCATGGATACCATTGATGAATTACAGCTCGTTGCGAAGAAACACACTCCAGGGACGCACCACCGGTGTGATGTCCAACATGATGTTCCGGCAGTGGTTTTCTCAACCGGGGGATATACCGGTAATGTCTATCACGAATTCAATGATGGGATTATGCCGTTGTTCATCACTTCCCAGCGTTTCAACAAGAAGGTTGTGTTTGTCATTCTCGAGTACCATAATTGGTGGGTGACGAAATACGGAGACATTGTTTCTCAACTGTCAGATTATCAACCTATAGATTTTAGTGGAGATACAAGAACTCATTGCTTCCCTGAGGTCACCGTTGGTCTGAGGATTCACGACGAGCTCACTGTGGATTCTTCACTGATGGAGGAAAATGTGAGCATTGTGGACTTTCGAAATCTTCTAGACCGAGCTTACTGGCCTCGAATTAGAAGTCTTATTCAAGACGAGGAACGGGAAGCACAGGAGAAGCATTCTGCGTCTCTGGCATCCGAGAGCTCTTTCGAACCTGAGAGTGAAGTGCAAGAAGATCAATTCAAGAAGCCTAAACTGGTCATCATATCTCGAAATGGATCAAGAGCGATAACTAATGAGAATTTCTTGGTTAGAATGGCTGAGCAAATTGGGTTTGAAGTTAATGTTTTGAGACCTGACCGCACGACAGAGTTAGCAAAGATTTATCGGGCCCTTAATGCGAGTGATGTGATGATCGGGGTTCATGGCGCTGCCATGACACATTTTATGTTCATGAGGCCTGGGTCTGTGTTCATCCAAGTTGTTCCCCTAGGAACTGAGTGGGCAGCGGAGGAATACTATGGAGAACCTGCAAGGAAGCTCGGGTTGAAATACATCGGCTACCAGATTCTTACTCGAGAGAGCTCGTTGTACGCCAAATACGATAAGGATGATCCTGTTCTTAGGGATCCACAGAGTGTAACCAAAATGGGATGGGAGTACACAAAGAAGATCTATCTTGATGGCCAAACTGTGAGATTAGACCTCCGAAGATTTCGGAAGCGATTGGTTCGTGCTTACGATTACATCTTCCACAGGTTGAACAATCACCCCCATCTTCGATCACAG
>Pyrbe_013586
ATGACTGATGAATGGTCATTTTCCTATTCAGCGAGTCAGAAGAAGGACGAAAGAACCGATGAGTCCCGGGACCCACACCGGAATCTATTTTGGTCCAATCCGCTCCTTCCACGTCAGATTAATCATCTGCGTCCGCGAGCCCTCCATTGCCCCATCTATCTCCTTCTTCCGGCCGATGGTGCTATCCTGTGGGATCCACCGGATCGATCAAACGCCACGTGCGAGTACAGTCACGATGATGAAATCGTGCTCTCCGTCCGACGCACTGGCCCTACCCTTGTGTTCAATGCGGACGGGTACACCGAAATCACGCAGGAGCCCATCCTCGTGAATGGAAAGCACGCGATTGGTGGACTTGTCATCATAAACCCTAAGTTGTTGCACAACCCTATAACGATGGTATTTTTCCATACCATCCTAGACAAAGCCTTTGGCAAAAACGATCATCATTCTAGACCTTCGACTTCCCGGCCGCCCCTCGTCTTACTCAGTCGAACCCTCGGCGTTGTAAGAGCCACGCAAAATGGTCGGCGTGCATGGCACGGCGCGGCGCTTACACACTTGTTGTTCATGAGGCCCAGCGCAGTGTTCAAGCAGATTGTGCCTCTCGGCACCAACTGGACGGCAAATGTTTGCTACGAGTGTCCGGCTAGGGCTATGAGGATTCATGCAGAGGAGAGTAGCTTGGTGCACAAGTATGGCAAGGATGACATTGTGGTGAAAGATCCGGCTGCTAAAATTGGTTCCAATTGGGATATTTTGATGAAGATATATCTGAAGGAACAAGATGTTAAGTTGGATTTGAATAGGTTTACTTGGTTTTTGATGTCTAACGTATGGGAAGGCCAAGAAATTCATGGA
>Pyrbe_013587
ATGAAGGAGACAAGTCCGAGGGCTGAGGCGGTGGCTGTGGCAGCTTTGTGCTTGTTTTTCATTATGTTCGAAATCAGCCTCTCTTCAAGCTCCAGATTTCTCAAATATGCTACCACTACTACATATTCAGCGAAGATTACTACTCAAGAGGAGGTTAGTTATGAAAAAACGAGGCTGATTAATCAACCAAACTCTCACCCCTCAGAATCTTTGCAACTTCAAATCGTCTGCGACCGTACAGATGGACGATATGATCTCTGTTCAATCAACGGTTCAACCGTCTTGGACCCAAATATTTTCATATTCTTCACTATGGGCCCAGCCCAGCTCCCACAAGTGGGGAAAGTCCAGCCTTACCCTGGAAAATTCGAAGGGTTCATAATGTCTCGCATCAAGAACATCACTCTCACTTCCGGCCCACAAAGGCCATCAAGTAAAGTCCAGCACAATGTTCCGGCCCTAGTATTCAATGCGGGAGGGTACACCGGAAACTTTTTCCATGACTTCAATGACGGGTTTGTTCCGCTCTTCATCACCGTCAACACAATCTTCCCCGATCAAGACATCGTGATCATGGTTTCGGAAGCTTCCAATTGGTGGCCTAGCAGGTGTGCAGATCTACTAGCAATGTTCACCAAGTACCCTATCATTATCCTAAAAAATGCTACTGCCACCCGTTGTTTTCCTGCAGCCACCATAGGCCTCATAGCACATGATTTCATGGCCATAAACCAAACTCTACAACCAAATAAAAAATCATGCATGGATTTTCGTGTGCTCCTAGAGAAAGCCTATGGGCCAAAAGCCCACCCCAAGTTT
>Pyrbe_013588
ATGATTGGGTTTCATGGAGCATCACTAACGCATTCTTTGTTCCTTCGACCAGGTTCTGTGTTTATTCAAGTGGTTCCGATTGGGATCAATTGGGCTGCATTTGCTTATATCGGGAGGGGGGCTAGGTCCTTGAATTTGGAATATTCCGAGTATAAGATTGGAGTGAACGAGAGTAGCTTGGTGGACAAGTATGGGAAGGAGAATTTCTTGCTAAATGACCCATCTGCCCTTCTGAAAAAAGGTTGGCCATCTGAGTTTATGAAGATTTACCTCAAGGAGCAAAATGTCAAGCTAGATTTGGAAAGATTTAAGAGTTGTTTGAAGGAGGCTTATACAAAGGCTAAGAAATTTATGGACAAAAATGATTGCAGAGGCAAGCAAGAGGCAGAGATGGGAAACAATGACAGCGCTGCATGCAGCTAC
>Pyrbe_013589
ATGGATTTTCGTCTTCTCATAGACCAAGCTTATACCGAAACCTCCTGTCGCAAAATCTACGCATCCAACCCCACTGACCCTCAACCGATACTCGTGTGGGCTAACCGCAAGGGGGCTCGTGGACGCACGGTCGCGAACCTGGACCAGGTGGTGGAGCTGATGAAGAAGGTGGGATTTGATGTGAAAGTGTTTGAGCCCAACACCACAAACCCATTGAATGAAGCTTATGCATTGTTGAATGCAAACCATGCAATGATCGGAGTGCATGGGAATGTACTCACTTACCAATTTTTTCTCCGGCCGGGATCCATGTTTGTGCAGGTGGTTCCGATAGGGTTACACTGGGCGGCGGATGCATTTTACCGGAAGGTGGCAAAGGATTTAAATTTTGAGTATATTGAGTATAGGATTGGAGTGAACGAGAGTAGCTTGGTGGACAAGTATGGCAACGAGGACATT
>Pyrbe_017353
ATGTTTTTTTCTTTGAGTTGTGGTAGAGCTTCTAACTTAGGATTTGCTTGGGTCTCGAGTTTGGGCGGAGCACAAAATTCGGGGCTAAATCCTAAGGACTCGTTTGGAACTATACTTTGTGATAGGAGCAATTTTCGATCAGATGTTTGTATCCTGAAAGGAAATGTACGAACACACTCCGGATCCTCTTCCATCTTTGTCTACAGGTCCAGAGATAAAAGTAATTTCACATTCTATCTTTCGAGCATCGTCGAGGAAAATGAAGAGGAAAACGGGGAATGGCTTCAACACGAAAAGATCAAACCGTATACTCGGAAATGGGAACCAAGTACCATGGCCACTGTCACTGAATTAGACCTCATTGCAAAGAAAGACGATACTCTAGGGATGCAACATCAGTGTGACGTCCAACATGATGTTCCGGCAGTGTTTTTCTCAACGGCTGGCTATACTGGCAATGCTTATCATGAGTTCAACGACGGGATTATACCACTGTACATTACTTCTCAAGAACTGAGAAAGAAGGTTGTGTTTGTCGTTCTTGATTTTCATGACTGGTGGCTTATGAAGTACGGAGACATTCTTTCACAACTCTCGGACTATCCAGTAATAGACTTCAGTGCAGATACGAGAACTCATTGCTTTCCTGAAGCCATTGTCGGTTTGAGAATTCACGACGAGCTCACTGTGGATCCTTCGCTGATGGAGGGACATAGGAGCATTTTCGACTTTCAATATCTTCTAGACAGGGCGTACAGGCCTCGAATTACAGGTCTAATTAACGAACAAGAAGCAGAAGAGAAACTTTCTGTTTCTGTGTCTCCTGCATCGGAAGGATCCTTAAAAATCAAGAAAAAACTCCATGAAGCACATCAATTAGAGAGGCCTAAACTGGTGATCATGTCTAGAAACGGATCAAGAGCAATAACCAATGAGGACTTGTTGGTGGAAATGGCTGAGAAAATTGGGTTTGAAGTTGAAGTTCTGAGACCTGATTCGAGGACCGAGTTGGCAAAGATTTATTGGGTTCTTAATTCGAGTGATGTCGTGATAGGGGTTCACGGTGCCGCCATGACACATTTTCTGTTCATGAGACCTGGCTCTCTGTTGATCCAAGTGATTCCTCTTGGAACTAGTTGGGCAGCAGAGGCATACTTTGGGGAACCTGCAAGAAAGCTTGATTTAAATTACATCGGCTACAAAATTCTTCCCACAGAGAGCTCGTTGTACGACAAGTATGGTAAAGATGATCCTGTTCTTAAAAATCCAGCTAGTGTAACCAAAAAAGGTTGGCAACACACAAAGGAGATTTACCTTGAAGGTCAAACTGTGAGACTACACCTCACAAGATTTAAGAAGCAGTTGCTTGGTGCTTATGACTACACCACTGAAAGAATGACTGAGCATTTCGAACAACAA
>Pyrbe_017354
ATGATAGTATGTGACAGAAGCAGTTTCCGATCAGATATTTGTATCATGAAAGGGGATGTAAGAACACACTCAGCCTCCTCTTCTATCTTTGTGTACGAATCCACACACAGAACTAGCTTCATAAATTACGTTGCAAACATTCTTAAGGAGAAGGAAGAAGAAGAAACTGTCGAAGAACTCCAACACGAAAAGATCAAACCGTATACCCGAAAATGGGAAAAGAGTACAATGGACACCATCACTGAATTAAACCTCATTGCAAAGAAAGACAGTTTGATGAGCATGCAACACGAGTGTGACGTTCAACATGAAGTTCCAGCCGTGTTCTTCTCAACATCGGGCTATACCGGTAACTTTTTTCATGAATTCAACGATGGAATTTTGCCGTTGTACATAACATCCCAGCACTTGAGCAGCAAGATTGTGTTTGTCATTCTTGATTTTCATGATTGGTGGCTCACGAAATATGGAAACATCCTTTCACAGCTGTCAGATTATGCAGTAATAGATTTTGATGAAGATACGAGAACTCATTGCTTCCCTGAGGCCATAAATCTTCTAGACCAAGCTTACCTCCCTCGAATCCATTCCCTAATTATTCGTGAAGAGGAGGAACGTAAAGCGCAAGAGAAGTTCTTTGAGTCTATGTACCACACATGGAAAATCCCTTTCAAAGTGGGGATGAAAGTGCATAAAACAGTACATCAACTGAAGAGGCCTACACTCGCGATCATGTCTAGAAACGGATCGAGATCAATAATGAATGAGAACTTCTTGGTGAAAATGGCTGTGAAAATAGGGTTTCAGGTCGAAGTTTTGAGGCCGAAGCGCACCACAGAACTAGCGAAGATTTATCGGGTTCTGAATTCAAGCGATGTTATGATTGGAGTTCATGGAGCTGCAATGACACATTTTCTTTTCATGAGGCCTGGCTCAGTTTTTATCCAAATTATTCCAATTGGAACTGCATGGGCAGCAGAGGAATATTATGGTGCACCTGCAAAGAAGCTTGGTTTAAAGTACATTGGCTATGAAATTCTTACCACAGAGAGCTCACTGTATGATAAATATGAATTAGATGATCCCGTTCTTGCAGATCCAACTAGAGTGACAGAACGAGGATGGCAAATCACAAAGAAGATATATCTGCAAGGTCAAACTGTGAGATTGGATCTCATAAGGTTTAGGAAGCAGTTGGTTGAAGCTTATGATTACATCATTGATAGAATA
>Pyrbe_017355
ATGGCGCGGTATCAGCGGCACCAGCACCACCAATGGAGAAAAGTTGAAAAGCCTTGTGCAGCCGCAGAGGAAGATGAAGAATCACAGACCACCACCTTTCTAATGGAGTTTGCAAACTCTGGTTACTATTACAAGAGAACGAGTCCCAAGCTTCTCTATCTCCTCTTCATCTCTTTCCTCTCTTGCAGCTTCATCTTGGCCCCTCATCTTTTCAGCTCCACCACCACTTTCTCTCTCCTATATTCAACACCTGTGGAAGATATGGATGTAAATGTTCCCTTGTGTTCTTCAATCTCTAACGGAACTATATGTTGCGATCGAAGCAATATTCGTTCGGATATTTGTGTAATGAAAGGGGATGTAAGAACACACTCTGCTTCCTCCACTATCTTCCTCTACCGATCTACAGAAGGAAGTAGCTTCCAAAATCGTGTTTCTGATGTCGTTGAGGAAAATGAAGAAGATGAAACAGAGGAACTAGAGCATGAAAAGGTCAAACCGTATACACGGAAATGGGAAACAAGTGTCATGGACACCATTGATGAATTACAGCTCATTGCCAAGAAAGACACTCTAGGCATGCACCACCGGTGTGATGTGCAGCACGATGTTCCGGCAGTGTTTTTCTCAACCGGGGGATATACCGGTAATGTCTATCATGAATTTAATGATGGGATTATGCCATTGTTCATTACTTCCCAGCGTTTCAACAAGAAGGTTGTGTTTGTCATTCTCGATTACCATAATTGGTGGGTGATGAAATATGGTGACATTGTTGCTCAACTATCAGATTATCCACCTATAGACTTTAGTGGAGATACAAGAACTCATTGCTTCCCAGAGGTCACAGTTGGTTTGAGGATTCACGACGAGCTCACTGTGGATTCTTCACTGATGGAGGGAAATGTGAGCATTGTTGACTTTCGAAATCTTCTAGACCGAGCCTACTGGCCTCGAATTAAAAGTCTTATTGAAGACGAGGAACGGGAAGCACAGGAAAAGCAGTCTGCATCTTTGGCATCTAAAAGCTCTTTCGAACCTGAGAGTGAAGTGCAAGAAGATCAGTTCAAGAAGCCTAAACTGGTCATCATATCTCGAAATGGATCAAGAGCGATAACAAATGAGAATTTATTGGTGAGAATGGCTGCGCAAATTGGGTTTGAAGTTAACGTTTTGAGACCTGACCGCACAACAGAGTTAGCAAAGATTTATCGGGCCCTTAATGCGAGTGATGTGATGATTGGGGTTCATGGTGCTGCCATGACACACTTTATGTTCGTGAAGCCTGGGTCTGTGTTTATCCAAGTTGTTCCCCTTGGCACTGAGTGGGCAGCCAAGGAGTATTATGGGGAACCTGCAAGGAAGCTCGGCTTAAAGTACATCGGCTACCAAATTCTAACTCGGGAGAGCTCGTTATACGCCAAATATGATAAGGATGATCCTGTTCTTAGGGATCCAGAGAGTGTAAACAAAATGGGATGGGAATACACAAAGAAAATCTATCTTGATGGCCAAACTGTGAGATTAGACCTCGGAAGATTTCGGAAGCGATTGGTTCGTGCTTACGGCTACATCTTCCACAGGTTGAACTATCACCCCCATCTTCAATCACAG
>Pyrbe_025025
ATGATCAAGTGCACCCGTTCTCACAAGTATTACGATTACTGTTTCATCGACGGTCCAGCAGTTTTGGACCCCACCACCTCTACATTCTTTGCAGCGGACCCCACCGGCCCAACCTTGGTGGAAAAAATCAAGCCCTACCCACGAAAATTTGAGAATTCAACAATGTCTCGAATCAAAGAGCTCACTCTCATCTCAGGCCCACCAGGCCCAAAGTGCCAGATCCAACACACAGGCCCGGCCCTTGTATTCAGTGCCGGCGGGTACACCGGCAACGTCTTCCATGATTTCAATGACGGGTTCATCCCAATCTTCATCGTCGTCCATTCGATCCTCCACGATCAGGCGCCCATCCTTGTGATATCGGAAGCACACGATTGGTGGGTTAGTAGGTATGCAGATTTACTGAAGATTTTTAGCAAGCACCCGATCATAAACCTCGATAATGATACCGACAGCCATTGTTTTACTTCTGCCAGCGTGGGGCTTATATCTCACGGACTTGTCACCATAAACCCTACGTTGTTACACAATCCTAAAACGATGGTACATTTCCATGCAATCCTAGACAAAGCCTTCGGAAAACACCGCCGCGATTCCAAACCTTCGACTTCCAGGCCACGCCTCGTCTTACTCAGACGAACCCTAGGCGTTGGCCGGGCGATCTTGAACCAGGACGAGGCGAGGCGAGCAGCAGAGAAGGTTGGTTTTGAAGTTGTGATTTTTGAGCCGACGTCTACAACTGACATGCACTTCGCGTACGATTTAATTAGTAAGAGCCACGCGATGGTGGGCGTGCATGGCGCGGCACTTACGCACTTGTTGTTCATGAGGCCCGGCGCGGTGTTCATGCAGATTGTGCCTCTCGGCACCAACTGGCCAGCGAAGGTGTGCTATGAGAGTCCGGCTAGGGCTATGGGGCTGCAGTACATTGACTATAGGATTGATGTAGAGGAGAGTAGCTTGGTGCACAAGTATGGGAAGGATGACATTGTGGTGAAAGATCCAGCTGCTAAAATTGGTTCCAATTGGGATATTTTGATGAGGATATATTTGAAGGAGCAAGATGTTAAGTTGGATTTGAATAGGTTTACTTGGTTTTTGAAGTCAGCTTATGGGAAGGCCAAGAAATTCATGGAGAAGGAACGG
>Pyrbe_025026
ATGAAGAAGACAATTTCCTGCAGGGCTGCGACGGTGGCTTTGGCGGCCTTGTGTTTGTTTTTCATCGTGTTCGAAATCAGCGTCTCTTCAACCTCCGGATTTCTTAAATATGCTGCTACTACTACTACTACTACATATTCAGCCAAGACTCAAGAGGAAGGGAATCATGAAAAAACGAAACTGATCAATCGGCCAAACTCTCACCCTTCAGAATACTTGCAACTTCCTGTGAAAAGACGAATCATCTGCGACCGTGCAGATGTACGCTATGATCTTTGTTCAATCAACGGTCCAACTGTCTTGGACCCAAACACCTTCACATTCTTCACTATGGGCTCAGCCCAACCCCCACAGGTGGAAAAAGTCCAGCCCTACCCTCGAAAGTTCGAAGGCTTCATAATGCCTCACATCAAGAACCTCACCCTCACTTCCGGCCCACAAAGCCCACCATGTAAAGTCCGGCACAGTGTTCCGGCCCTAGTGTTCAGTGCGGGAGGGTACACCGGAAACTTCTTCCATGATTTCAATGATGGGTTCATTCCGCTCTTCATCACCGTCAACACAATCTTCCCTGATCAAGAGATCGTGATCGTGGTTTCCGAAGCTCCCAATTGGTGGCCTAGAAAGTATGCAGATCTACTAGCAATGTTCACCAAGTACCCTATCATTATCCTAAAAAATGCTACTACCACCCATTGTTTTCCTTCAGCCACCATAGGCCTCATTTCACATGGTTTCATGACCATAAACGAAACTTTACTACCAAATCCAAAATCGCTCATGGATTTTCGGGTTCTCCTAGAAAAAGCCTATGCCCCAAAAGCCCAGCCCAAAGTCTTGACATCCAAGCCCACAAGGTTACGCCCGAGACTCGTGTTGGCCAACCGCGAAATGGCACACGCGCGCGTGATTATGAACCAAAAACAATTGATTAGGTTAATTAAAAAAGTGGGTTTTGAAGTGATTATGTTTAATCCCAAGAGGATGACCCCGTTGCATGAATCTTATGCGTTATTGAATTCAAGCCATGCTATGATCGGGGTCCATGGAGCCGCATTGACGCACTCTTTTTTTCTTCGACCCGGTTCTGTGTTTGTTCAAGTGGTTCCGATTGGGATTGAATGGGGTGCATATGCTTTTTTTGGGAGGATGGCTAGGGCTTTGGATTTGGAATATTCGGAGTATAAGATTGGTGTGAACGAGAGTAGCTTGGTCGACAAGTATGGGAAGGAAAATTTGTTGCTAAAGGACCCATTTGCCCTTCAGAAAACGGGTTGGCCACCTGAGGTTATGAACATTTACCTCAAGGAGCAAAACGTCAAACTGGATTTGGAAAGATTTAAGAGTTGTTTGAAGAAGGCTTATACAAAGGCTACCAGATTTATGGAGAAAAATGGT
>Pyrbe_057382
ATGGTATACTATAAGAGATACCAGCAAAGGAAAAAAGGGGAAGAGGATGAAGAGTGTCAGAGCATTCTAATGGAATTTTCAAACCCTGGTTTCTACAAAAGAACAAGGCCCAAGCTCCTCACTTTCGTCTTCCTCTCTCTTCTTTCTTGCAGCTTCATATTAGCCCCTCATCTTTTCTACCCTAACACCACTTTCTCTCTATTACGCCTTGGTGCTCATGATATGGTTGTATACGCTCCCTTGGGTTCTTCAATCGCCAACGGAACTATACTTTGTGATAGGAGCAATTTTCGATCAGATGTTTGTATCCTGAAAGGAAATGTACGAACACACTCCGGATCCTCTTCCATCTTTGTCTACAGGTCCAGAGATAAAAGTAATTTCACATTCTATCTTTCGAGCATCGTCGAGGAAAATGAAGAGGAAAACGGGGAATGGCTTCAACACGAAAAGATCAAACCGTATACTCGGAAATGGGAACCAAGTACCATGGCCACTGTCACTGAATTAGACCTCATTGCAAAGAAAGACGATACTCTAGGGATGCAACATCAGTGTGACGTCCAACATGATGTTCCGGCAGTGTTTTTCTCAACGGCTGGCTATACTGGCAATGCTTATCATGAGTTCAACGACGGGATTATACCACTGTACATTACTTCTCAAGAACTGAGAAAGAAGGTTGTGTTTGTCGTTCTTGATTTTCATGACTGGTGGCTTATGAAGTACGGAGACATTCTTTCACAACTCTCGGACTATCCAGTAATAGACTTCAGTGCAGATACGAGAACTCATTGCTTTCCTGAAGCCATTGTCGGTTTGAGAATTCACGACGAGCTCACTGTGGATCCTTCGCTGATGGAGGGACATAGGAGCATTTTCGACTTTCAATATCTTCTAGACAGGGCGTACAGGCCTCGAATTACAGGTCTAATTAACGAACAAGAAGCAGAAGAGAAACTTTCTGTTTCTGTGTCTCCTGCATCGGAAGGATTCATTAAAAATCAAGAAAAAACTCCA
>Pyrbe_057383
ATGGCTGAGAAAATTGGGTTTGAAGTTGAAGTTCTGAGACCTGATTCGAGGACCGAGTTGGCAAAGATTTATTGGGTTCTTAATTCGAGTGATGTCGTGATAGGGGTTCACGGTGCCGCCATGACACATTTTCTGTTCATGAGACCTGGCTCTCTGTTGATCCAAGTGATTCCTCTTGGAACTAGTTGGGCAGCAGAGGCATACTTTGGGGAACCTGCAAGAAAGCTTGATTTAAATTACATCGGCTACAAAATTCTTCCCACAGAGAGCTCGTTGTACGACAAGTATGGTAAAGATGATCCTGTTCTTAAAAATCCAGCTAGTGTAACCAAAAAAGGTTGGCAACACACAAAGGAGATTTACCTTGAAGGTCAAACTGTGAGACTACACCTCACAAGATTTAAGAAGCAGTTGCTTGGTGCTTATGACTACACCACTGAAAGAATGACTGAGCATTTCGAACAACAA
>Pyrpy_N_08g0941.1
ATGTCTGAGAAAATTGGGTTTGAAGTTGAAGTTCTTAGACTTGGTTGGAGGATCGAGTTGGTAAAGATTTATTGGGTTCTTAATTTGAGAGATGTCGTGATAGGGACCTGGCTATGCGTGTTGATCCAAGTGATTCCTCTTGGAACTAGTTGGGGAGCAGAGACATACTTTGGGGAACTTGCAAGAAAGCTTGATTTAAACTACATCGGCTACAAAATTCTTCCCACAGAGAGCTCATTGTACAACAAGTATGGTAGAGTTGATCCTGTTCTTAAAAATCCAGCAATGAAGCCATTATTGATGTTACCCTACTTAACGATGGTAGACATCTGTCAATGCAAACTATAC
>Pyrpy_N_08g1200.1
ATGTTTGAGAAAATTGGGTTTGAAGTTGAAGTTCTTAGACCTGATTGGAGGACGGAGTTGGTAAAGATTTATTGGGTTCTTAATTTGAGTGATGTTGTGATAAGGGTTAACAGTGCTACCATGACACATTTTCTGTTCATGAGACCTGGCTATGTGTTGATCCAAGTGATTCCTCTTGGAATTAGTTGGGGAGCAGAGGCATACTTTGGGGAACTTGCAAGAAAGCTTGATTTAAACTATAGCGGCTACAAAATTCTTCCCACAGAGAGCTCATTGTACGACAAGTATGGTAAAGTTGATCCTGTTCTTAAAAATCCAGCAATGAAGCCATTATTGATGTTACCTTACTTAACGATGGTAGACATCTGTCAATGCAAACTATAC
>Pyrpy_N_12g0229.1
ATGGTATACTATCAGAGATACAAGCAGAGGAAAAAAGGTGAACATCTTACAGAAGAAGATGAAGAGTGTCAGAGCATTATTTTGGGGTGTTCAAACTCTGGTTACTACAAAAGAACAAGGCCCAAGCTTCTCTCTTTCGTCTTTCTCTCTCTCCTCTCTTGTAGCTTCATATTAGCACCTCATCTTTTCTACCCTAATACCACTTTCTCTCTATTACGCCTTGCTGCTGACGATATGGTTGCATATGCTTCCTCGAGTTCTTCAATCTCTAACGGAACTATATTTTGTGACAGGAGCAGTTTTCGATCAGATGTTTGTATCCTGAAAGGGGATGTAAGAACACACTCCGGTTCCTCTTCCATCTTTGTCTACAGATCCAGAGATAAAAGTAATTTCACAAACTATCTATCGAGCATCGTCGAGGAAAACGAAGAGGAAAATGGGGAACAGCTTCACCGCGAAAAGATCAAACCGTATACCCGGAAATGGGAACCAAGTACCATGGACACCGTCACAGAATTAGGCCTCGTTGCAAAGACAGATGGCACTCCAGGAAAGCAACATGAGTGTGATGTCCAACATGAGGTTCCGGCCGTATTCTTCTCAACGGCGGGCTATACCGGTAATGTTTATCATGAATTCAACGATGGTATTATGCCGTTGTACATTACTTCTCGGCATTTGAGGAAACAGGTTGTGTTTGTCATCGTTGATTTTCACAATTGGTGGCTTATGAAATATGGAGACATTCTTTCACAACTGTCAGACCATCCAGTAATTGATTTCAGTGCAGACAAGAGAACTCATTGCTTTCCTGAAGCTACTGTCGGTCTGCAAATTCACGATGAGCTCACTGTGGATTCTTCAAATATGGAAGGAAATAAGAGCATTTTCGACTTTCGAAATCTTCTGGACGGGGCTTACAGGCCTCGAGTTACAAGTCTGATTCACGAACGAGAAGCAAAAAAGAAACTCTCCGTTTCTCTGTCTCCCGCATCGAAAAGACCCTTAAAAATCAAGAGAAAAGTACATGAAGCACAACAACTCAAGAGGCCTAGACTAGTGATCATATCTAGAAATGGATCAAGAGCAATAACCAATGAGCATTTGCTGGTGAAAATGGCTGCAAAAATCGGGTTTGAAGTTGAAGTTCTGAGACCTAATTCGAGGACCGAGTTGGCAAAGATTTATTGGGTTCTTAATTCGAGTGATGTCGTGATCGGGGTTCACGGTGCTGCCATGACACATTTGCTGTTCATGAGACCTGGCTCTGTGTTGATCCAAGTTATTCCTCTTGGAACTAGTTGGGCAGCAGAGGAATACTATGGGAAACCTGCAAGAAAGCTTGGGTTAAACTACATCGGCTACAAAATTCTTACCACAGAAAGCTCGTTACACAACAAGTATGGTAAAGATGATCCTGTTCTTAAAAATCCAGCAAGTGTAACAAAAAAAGGATGGGAATACACAAAGGAGATTTACCTTGAAGGTCAAACTGTGAGACTACACCTCACAAGATTTAAGAAGCAGTTGCTTCGTGCTTATGACTGCGCCATTGGAAGAACGACCCGGCATTTCGAACAA
>Pyrpy_N_12g0231.1
ATGGCTGAGAAAATAGGGTTTCACGTCCAAGTTTTGAGGCCGAAGCGCACCGCAGAACTAGCAAAGATTTATCGGGTCCTGAATTCGAGCGATGCCATGATCGGAGTTCATGGAGCTGCCGTGACACATTCTTTTTGTGAGGCCTGGCTCAGGTTTTATCAAATTAATCCAATTGCAACTGCATGGGCAGCTGAGGGATATTATGGTGCACCTGCAAAGAAGCTTGGTTTGAAGTACATTGGCTATGAAATTCTTACCACAGAGAGCTCACTGTATGATAAATATGAAATAGGTGATCCCATTATTGCAGATCCAACAAGAGTGACAGAACAAGGATGGCAAATCACAAAGAAGATTTATCTGCAAGGTCAAACCGTGAGATTGGATCTCATAAGGTTTAGGAAGCACTTGGTTGGTGCTTATGAATCAATATTAATT
>Pyrpy_N_12g0235.1
ATGGGGCGGTATCAGCGGCATCACCACCACCAGTGGAGAAAAGTTGACAAGCCTTATGCAGCAGCAGAGGAAGATGAAGACTCACAGACCACTACCTTTCTAATGGAGTTTGCAAACTCTGGTTATTATTACAAGAGAACAAGTCCAAAGCTTCTCTATCTCCTCTTCATCTCCTTCCTCTCTTGCAGCTTCATCTTAGCCCCTCATCTTTTCAGTTCCAACACCACTTTCTCTCTTCTATATTCAACACCAATAGAAGATATGAATGTAAATGTTCCCTTGTGTTCTTCAATCTCTAATGGAACTATATGTTGCGATCGAAGCAGTATTCGTTCAGATATTTGTGTAATGAAAGGGGATGTAAGAACACACTCTGCTTCCTCCACTATCTTTCTCTACCGATCTAAAGAAGGAAGTAGCTTCCAAAATCATGTTTCTGATGTTGTTGAGGAAAATGAAGAAGATGAAACCGAGGAACTCAGGCACACAAAGGTCAAACCGTATACGCGGAAATGGGAAACGAGTGTCATGGATACCATTGATGAATTACAGCTCGTTGCGAAGAAAGACACTCCAGGGATGCACCACCGGTGTGATGTCCAACATGATGTTCCGGCAGTGTTTTTCTCAACCGGGGGATATACCGGTAATGTCTATCACGAATTCAATGATGGGATTATGCCGTTGTTCATCACTTCCCAGCGTTTCAACAAGAAGGTTGTGTTTGTCATTCTCGAGTACCATAATTGGTGGGTGACGAAATATGGAGACATTGTTTCTCAACTGTCAGATTATGAACCTATAGATTTTAGTGGAGATACAAGAACTCATTGCTTCCCTGAGGTCACCGTTGGTCTGAGGATTCACGACGAGCTCACTGTGGATTCTTCACTGACGGAGGGAAATGTGAGCATTGTGGACTTTCGAAATCTTCTAGACCGAGCTTACTGGCCTCGAATTAGAAGTCTTATTCAAGACGAGGAACGGGAAGCACAGGAGAAGCATTCTGCGTCTCTGGCATCCGAGAGCTCTTTCGAACCTGAGAGTGAAGTGCAAGAAGATCAATTCAAGAAGCCTAAACTGGTCATCATATCTCGAAATGGATCAAGAGCGATAACTAATGAGAATTTCTTGGTTAGAATGGCTGAGCAAATTGGGTTTGAAGTTAATGTTTTGAGACCTGACCGCACGACAGAGTTAGCAAAGATTTATCGGGCCCTTAATGCGAGTGATGTGATGATCGGGGTTCATGGCGCTGCCATGACACATTTTATGTTCATGAGGCCTGGGTCCGTGTTCATCCAAGTTGTTCCCCTAGGAACTGAGTGGGCAGCGGAGGAATACTATGGGGAACCTGCAAGGAAGCTCGGGTTGAAATACATCGGCTACCAGATTCTTACTCGAGAGAGCTCGTTGTACGCCAAATACGATAAGGATGATCCTGTTCTTAGGGATCCACAGAGTGTAACCAAAATGGGATGGGAGTACACAAAGAAGATCTATCTTGATGGCCAAACTGTGAGATTAGACCTCCGAAGATTTCGGAAGCGATTGGTTCGTGCTTACGATTACATCTTCCACAGGTTGAACAATCACCCCCATCTTCAATCACAG
>Pyrpy_N_13g0839.1
ATGAAGGAGACAAGTCCGAGGGCTGAGGCGGTGGCTGTGGCAGCTTTGTGCTTGTTTTTCATTATGTTCGAAATCAGCCTCTCTTCAAGCTCCAGATTTCTCAAATATGCTACCACTACTACATATTCAGCGAAGATTACTACTCAAGAGGAGGGTAGTTATGAAAAAACGAGACTGATTAATCAACCAAACTCTCACCCCTCAGAATCTTTGCAACTTCAAATCGTCTGCGACCGTACAGATGGACGATATGATCTCTGTTCAATCAACGGTTCAACTGTCTTGGACCCAAATATTTTCACATTCTTCACTATGGGCCCAACCCAGCTCCCACGGGTGGAAAAAGTCCAGCCTTACCCTCGAAAATTCGAAGGGTTCATAATGTCTCGCATCAAGAACATCACTCTAACTTCCGGCCCACAAAGCCCATCATGTAAAGTCCAGCACAATGTTCCAGCCCTAGTATTCAGCGCGGGAGGGTACACCGGAAACTTCTTCCATGACTTCAATGATGGGTTTGTTCCGCTCTTCATCACCGTCAACACAATCTTCCCCGGTCAAGACATCGTGATCGTGGTTTCCGAAGCTCCCAATTGGTGGCCTAGTAGGTATGCAGATCTACTAGCAATGTTCACCAAGTACCCTATCATTATCCTCAAAAATGCTACTGCCACCCATTGTTTGCCTGCAGCCGCCATAGGCCTCATAGCACATGATTTCATGACCATAAACCAAAATCTACTACCAAATAAAAAATCATGCATGGATTTTCGTGTGCTCCTAGAGAAAGCCTATGGGCCAAAAGCCCACCATAAAGTTTTGACACCCAAGCCCACTAGATCACGCCCAAGACTCCTGTTGGCCAACCGCGAAAATGCATGTGGACGCATGATTACGAACCATAAACAAGTGATTAGGTTAATTGAAAAGGTGGGATTTGAAGTGATTGTGTTCAATCCCAAGAGGACAACCCCATTGCACGAATCTTATGCGTTACTGAATTCGAGCCATGCCATGATTGGGTTTCATGGAGCATCACTGACGCATTCTTTGTTCCTTCGACCAGGTTCTGTGTTTATTCAAGTGGTTCCGATTGGGATCAATTGGGCTGCATTTGCTTATATCGGGAGGGGGGCTAGGTCTTTGAATTTGGAATATTTCGAGTATAAGATTGGAGTGAACGAGAGTAGCTTGGTGGACAAGTATGAGAGGAGAATTTCTTGCCAAAGGACCCATCTGCCCTTC
>Pyrpy_N_13g0842.1
ATGAAGAAGGTGGGATTTGATGTGAAAGTGTTTGAGCCCAACACCACAAACCCATTGAATGAAGCTTATGCATTGTTGAATGCAAACCATGCAATGATCGGAGTGCATGGGAATGTACTCACTCACCAATTTTTTCTCCGGCCGGGATCCATGTTTGTGCAGGTGGTTCCGATAGGGTTACACTGGGCGGCGGATGCATTTTACGGGAAGGTGGCAAAGGATTTAAATTTTGAGTATAGGATTGGAGTGAACGAGAGTAGCTTGGTGGACAAGTTCGAGGTTTGTTTGATGGAGGTTTATCGAAAGGCTAGGAGATTTATGGAGTTGAATGAT
>Pyrpy_N_14g0644.1
ATGGTATACTATAAGAGATACCAGCAAAGGAAAAAAGGGGAAGAGGATGAAGAGTGTCAGAGCGTTCTAATGGAATTTTCAAACCCTGGTTTCTACAAAAGAACAAGGCCCAAGCTCCTCACTTTCGTCTTCCTCTCTCTTCTTTCTTGCAGCTTCATATTAGCCCCTCATCTTTTCTACCCTAACACCACTTTCTCTCTATTACGCCTTGGTGCTCATGATATGGTTGTATACGCTCCCTTGGGTTCTTCAATCGCCAACGGAACTATACTTTGTGATAGGAGCAATTTTCGATCAGATGTTTGTATCCTGAAAGGAAATGTAAGAACACACTCCGGATCCTCTTCCATCTTTGTCTACAGGTCCAGAGATAAAAGTAATTTCACATTCTATCTTTCGAGCATCGTCGAGGAAAATGAAGAGGAAAACGGGGAATGGCTTCAACACGAAAAGATCAAACCGTATACTCGGAAATGGGAACCAAGTACCATGGCCACCGTCACTGAATTAGACCTCATTGCAAAGAAAGACGATACTCTAGGGATGCAACATCAGTGTGACGTCCAACATGATGTTCCGGCAGTGTTTTTCTCAACGGCTGGCTATACTGGCAATGCTTATCATGAGTTCAACGACGGGATTATACCACTGTACATTACTTCTCAAGAACTGAGAAAGAAGGTTGTGTTTGTCGTTCTTGATTTTCATGACTGGTGGCTTATGAAGTACGGAGACATTCTTTCACAACTCTCGGACTATCCAGTAATAGACTTCAGTGCAGATACGAGAACTCATTGCTTTCCTGAAGCCATTGTCGGTTTGAGAATTCACGACGAGCTCACTGTGGATCCTTCGCTGATGGAGGGACATAGGAGCATTTTCGACTTTCAATATCTTCTAGACAGGGCGTACAGGCCTCGAATTACAGGTCTAATTAACGAACAAGAAGCAGAAGAGAAACTTTCTGTTTCTGTGTCTCCTGCATCGGAAGGATCCTCAAAAATCAAGAAAAAACTCCATGAAGCACATCAATTAGAGAGGCCTAAACTGGTGATCGTGTCTAGAAACGGATCAAGAGCAATAACCAATGAGGACTTGTTGGTGGACATGGCTAAGAAAATTGGGTTTGAAGTTGAAGTTCTGAGACCTGATTCGAGGACCGAGTTGGCAAAGATTTATTGGGTTCTTAATTCGAGTGATGTCGTGATAGGGGTTCACGGTGCCGCCATGACACATTTTCTGTTCATGAGACCTGGCTCTGTGTTGATCCAAGTGATTCCTCTTGGAACTAGTTGGGCAGCAGAGGCATACTTTGGGGAACCTGCAAGAAAGCTTGATTTAAATTACATCGGCTACAAAATTCTTCCCACAGAGAGCTCGTTGTACGACAAGTATGGTAAAGATGATCCTGTTCTTAAAAATCCAGCTAGTGTAACCAAAAAAGGTTGGCAACACACAAAGGAGATTTACCTTGAAGGTCAAACTGTGAGACTACACCTCACAAGATTTAAGAAGCAGTTGCTTGGTGCTTATGACTACACCACTGAAAGAATGACTGAGCATTTCGAACAACAA
>Pyrpy_N_14g0645.1
ATGATAGTATGTGACAGAAGCAGTTTCCGATCAGATATTTGTATCATGAAAGGGGATGTAAGAACACACTCAGCCTCCTCTTCTATCTTTGTGTACGAATCCACACACAGAACTAGCTTCATAAATTACGTTGCAAGCATTCTTAAGGAGAAGGAAGAAGTAGAAACTGTCGAAGAACTCCAACACGAAAAGATCAAACCGTATACCCGAAAATGGGAAAAGAGTACAATGGACACCGTCACTGAATTAAACCTCATTGCAAAGAAAGACAGTTTGATGAGCATGCAACACGAGTGTGACGTTCAACATGAAGTTCCAGCCGTGTTCTTCTCAACATCGGGCTATACCGGTAACTTTTTTCATGAATTCAACGATGGAATTTTGCCGTTGTACATAACATCCCAGCACTTGAGCAGCGAGATTGTGTTTGTCATTCTTGATTTTCATGATTGGTGGCTCACGAAATATGGAAACATCCTTTCACAGCTGTCAGATTATGCAGTAATAGATTTTGATGAAGATACGAGAACTCATTGCTTCCCTGAGGCCATTGTTGGTTTGAGAATTCATCATGAGTTGAGCATAAACTCTTCACTGATGGAGGGAAATAAGAGCATTGTCGATTTCAGAAATCTTCTAGACCAAGCTTACCTCCCTCGAATCCATTCCCTAATTCGTGAAGAGGAGGAACGTAAAGCGCAAGAGAAGTTCTTTGAGTCTATGTACCACACATGGAAAATCCCTTTCAAAGTGGGGATGAAAGTGCATAAAAAAGTACATCAACTGAAGAGGCCTACACTCGCGATCATGTCTAGAAACGGATCGAGATCAATAATGAATGAGAACTTCTTGGTGAAAATGGCTGTGAAAATAGGGTTTCAGGTCGAAGTTTTGAGGCCGAAGCTCACCACAGAACTAGCGAAGATTTATCGGGTTCTGAATTCAAGCGATGTTATGATTGGAGTTCATGGAGCTGCAATGACACATTTTCTTTTCATGAGGCCTGGCTCAGTTTTTATCCAAATTATTCCAATTGGAACTGCATGGGCAGCAGAGGAATATTATGGTGCACCTGCAAAGAAGCTTGGTTTAAAGTACATTGGCTATGAAATTCTTACCACAGAGAGCTCACTGTACGATAAATATGAATTAGATGATCCTGTTCTTGCAGATCCAACTAGAGTGACAGAACAAGGATGGCAAGTCACAAAGAAGATATATCTGCAAGGTCAAACTGTGAGATTGGATCTCATAAGGTTTAGGAAGCAGTTGGTTGAAGCTTATGATTACATCATTGATAGAATA
>Pyrpy_N_14g0646.1
ATGGCGCGGTATCAGCGGCACCAGCACCACCAGTGGAGAAAAGTTGAAAAGCCTTGTGCAGCCGCAGAGGAAGATGAAGAATCACAGACCACCACCTTTCTAATGGAGTTTGCAAACTCTGGTTACTATTACAAGAGAACGAGTCCCAAGCTTCTCTATCTCCTCTTCATCTCTTTCCTCTCTTGCAGCTTCATCTTGGCCCCTCATCTTTTCAGCTCGACCACCACTTTCTCTCTCCTATATTCAACACCTGTGGAAGATATGGATGTAAATGTTCCCTTGTGTTCTTCAATCTCTAACGGAACTATATGTTGCGATCGAAGCAATATTCGTTCGGATATTTGTGTAATGAAAGGGGATGTAAGAACACACTCTGCTTCCTCCACTATCTTCCTCTACCGATCTACAGAAGGAAGTAGCTTCCAAAATCGTGTTTCTGATGTCGTTGAGGAAAATGAAGAAGATGAAACAGAGGAACTAGAGCATGAAAAGGTCAAACCGTATACACGGAAATGGGAAACAAGTGTCATGGACACCATTGATGAATTACAGCTCATTGCCAAGAAAGACACTCTAGGCATGCACCACCGGTGTGATGTGCAGCACGATGTTCCGGCAGTGTTTTTCTCAACCGGGGGATATACCGGTAATGTCTATCATGAATTTAATGATGGGATTATGCCATTGTTCATTACTTCCCAGCGTTTCAACAAGAAGGTTGTGTTTGTCATTCTCGATTACCATAATTGGTGGGTGATGAAATATGGTGACATTGTTTCTCAACTATCAGATTATCCACCTATAGACTTTAGTGGAGATACAAGAACTCATTGCTTCCCAGAGGTCACAGTTGGTTTGAGGATTCACGACGAGCTCACTGTGAATTCTTCACTGATGGAGGGAAATGTGAGCATTGTTGACTTTCGAAATCTTCTAGACCGAGCCTACTGGCCTCGAATTAAAAGTCTTATTGAAGACGAGGAACGGGAAGCACAGGAAAAGCTGTCTGCATCTTTGGCATCTAAAAGCTCTTTCGAACCTGAGAGTGAAGTGCAAGAAGATCAGTTCAAGAAGCCTAAACTGGTCATCATATCTCGAAATGGATCAAGAGCGATAACAAATGAGAATTTATTGGTGAGAATGGCTGCGCAAATTGGGTTTGAAGTTCACGTTTTGAGACCTGACCGCATGACAGAGTTAGCAAAGATTTATCGGGCCCTTAATGCGAGTGATGTGATGATTGGGGTTCATGGTGCTGCCATGACACACTTTATGTTCATGAAGCCTGGGTCTGTGTTTATCCAAGTTGTTCCCCTTGGCACTGAGTGGGCAGCCAAGGAGTATTATGGGGAACCTGCAAGGAAGCTCGGCTTAAATTACATCGGCTACCAAATTCTAACTCGGGAGAGCTCGTTATACGCCAAATACGATAAGGATGATCCTGTTCTTAGGGATCCAGAGAGTGTAAACAAAATGGGATGGGAATACACAAAGAAAATCTATCTTGATGGCCAAACTGTGAGATTAGACCTCGGAAGATTTCGGAAACGATTGGTTCGTGCCTACGGCTACATCTTCCACAGGTTGAACTATCACCCCCATCTTCAATCACAG
>Pyrpy_N_16g0548.1
ATGAGCGAGCGGGACCCAATGATCAAGTGCACCCGTTCTCACAAGTATTACGATTACTGTTTCATCGACGGTCCAGCAGTTTTGGACCCCACCACCTCTACATTCTTTGCAGCGGACCCCACCGGCCCAACCTTGGTGGAAAAAATCAAGCCCTACCCACGAAAATTTGAGAATTCAACAATGTCTCGAATCAAAGAGCTCACTCTCATCTCAGGCCCACCAGGCCCAAAGTGCCAGATCCAACACACTGGCCCGGCCCTTGTATTCAGTGCAGGCGGGTACACCGGCAACGTCTTCCATGATTTCAATGACGGGTTCATCCCAATCTTCATCGTCGTCCATTCGATCCTCCACGATCAGGCTCCCATCCTCGTGATATCGGAAGCACGCGATTGGTGGGTTAGTAGGTATGCAGATTTACTGAAGATTTTTAGCAAGCACCCGATCATAAACCTCGATAATGATACCGCCAGCCATTGTTTTACTTCTGCCAGCGTGGGGCTTATATCTCACGGACTTGTCACCATAAACCCTACGTTGTTACACAACCCTAAAACGATGGTACATTTCCATGCGATCCTAGACAAAGCCTTCGGAAAACACTGCCGCGATTCCAAACCTTCGACTTCCAGGCCACGCCTCGTCTTACTCAGACGAACCCTAGGCGTTGGCCGGGCGATCTTGAACCAGGACGATGCGAGGCGAGCAGCGGAGAAGGTTGGTTTTGAAGTTGTGATTTTTGAGCCGACGTCTACAACTGACATGCACTTCGCGTACGATTTAATTAGTAAGAGCCACGCGATGGTGGGCGTGCATGGCGCGGCACTTACGCACTTGTTGTTCATGAGGCCCGGCGCGGTCTTCATGCAGATTGTGCCTCTCGGCACCAACTGGCCGGCGAAGGTGTGCTATGAGAGTCCGGCTAGGGCTATGGGGCTGCAGTACATTGACTATAGGATTGATGTAGAGGAGAGTAGCTTGGTGCACAAGTATGGGAAGGATGACATTGTGGTGAAAGATCCGGCTGCTAAAATTGGTTCCAATTGGGATATTTTGATGAAGATATATTTGAAGGAGCAAGATGTTAAGTTGGATTTGAATAGGTTTACTTGGTTTTTGAAGTCAGCTTATGGGAAGGCCAAGAAATTCATGGAGAAGGAAGGG
>Pyrpy_N_16g0549.1
ATGAAGAAGACAATTTCCTGCAGGGCTGCGACGGTGGCTTTGGCGGCCTTGTGTTTGTTTTTCATCGTGTTCGAAATCAGCGTCTCTTCAACCTCCAGATTTCTAAAATATGCTACTACTACATATTCAGCCAAGACTCAAGAGGAAGGGAATCATGAAAAAACGAAACTGATCAATCGGCCAAACTCTCACCCTTCAGAATACTTGCAACTTCCTGTGAAAAGACGATTCATCTGCGACCGTGCAGATGTACGCTATGATCTTTGTTCAATCAACGGTCCAACTGTCTTGGACCCAAACACCTTCACATTCTTCACTATGGGCTCAGCCCAACCCCCACAGGTGGAAAAAGTCCAGCCCTACCCTCGAAAGTTCGAAGGCTTCATAATGCCTCACATCAAGAACCTCACCCTCACTTCCGGCCCACAAAGCCCACCATGTAAAGTCCGTCACAGTGTTCCAGCCCTAGTATTCAGTGCGGGAGGGTACACCGGAAACTTCTTCCATGATTTCAATGATGGGTTCATTCCGCTCTTCATCACCGTCAACACAATCTTCCCTGATCAAGAGATCGTGATCGTGGTTTCCGAAGCTCCCAATTGGTGGCCTAGTAAGTATGCAGATCTACTAGCAATGTTCACCAAGTACCCCATCATTATCCTAAAAAATGCTACTACCACCCATTGTTTTCCTTCAGCCACCATAGGCCTTATTTCACATGGTTTCATGACCATAAACGAAACTTTACTACCAAATCCAAAATCGTTCATGGATTTTCGGGTCCTCCTAGAAAAAGCCTATGGCTCAAAAGCCCAGCCCAAAGTCTTGACATCCAAGCCCACAAGGTCACGCCCGAGACTCGTGTTGGCCAACCGCGAAATGGCACACGCGCGCGTGATTATGAACCAAAAACAATTGATTAGGTTAATTAAAAAAGTGGGTTTTGAAGTGATTGTGTTTAATCCCAAGAGGATGACCCCGTTGCATGAATCTTACGCGTTATTGAATTCGAGCCATGCTATGATCGGGGTCCATGGAGCCGCATTGACGCACTCTTTTTTTCTTCGACCCGGTTCTGTGTTTGTTCAAGTGGTTCCGATTGGGATTGAATGGGGTGCATATGCTTTTTTTGGGAGGATGGCTAGGGCTTTGGATTTGGAATATTCGGAGTATAAGATTGGTGTGAACGAGAGTAGCTTGGTCGACAAGTATGGGAAGGAAAATTTGTTGCTAAAGGACCCATTTGCCCTTCAGAAAACAGGTTGGCCACCTGAGGTTATGAACATTTACCTCAAGGAGCAAAACGTCAAACTGGATTTGGAAAGATTTAAGAGTTGTTTGAAGAAGGCTTATACAAGGGCTACCAGATTTATGGAGAAAAATGCTTTTTCGTTTGCTCATAAACCAAGCCTATATCGAGAAGTCCGTCACAAAATCTTTGCATCCAACCCCACAAACTCACAACTGGTACTCGTGTGTGTCAACCGCAAAAAGGCCCAAGTGACGGAGCTGATGAAGGAGGTGGGATTTGATGTGAAAGTGTTTGTGCCCAACAACAAAACCCCACTGACAAATAATCATATGCACGTATTTCTCCGGCGGGGATCTGTGTTTATGCAGGTGGTTCCGGTAGGGTTAGATTGGGCGGCGCATGCTTTCTATGGGAAGCAGGGACGGTTTGTTGTTAAAGGACGCATATGCCCTTCAGAAATAAAAAAAAAAAAGAAAAAAAGTTGGCCGACGGACATTACGGTCAGTTACTTGTGCCAACAACATGCCAAACTTGGTTTGACCAGGTTGGAGAGTTGTTCGGAGGAGGTTTATGGTGAGGTTAGGAGATTTATGGAGTTGAATGGTCAG
>Rosch_v2.0_Chr3g0483201
ATGGTGCGCTATCAGCGGAGTCATCAGTGGAAAAAAGGTGAAAAGCATATAGACGAAGATGAAGAGTCTCAGACGTTTCTGATGGAGTTTGCAAACTCTGGTTATTACAAAAGATCAAGCCCCAAGCTTCTCTATCTTCTCTTCATCTCTCTTCTCTCTTGCAGCTTCATATTAGCCCCTCACCTTTTCAGTTCCAGCACCACTTTCTCTCTCTTATATTCAACTCTGATAGAAGATGAAGGGCTTGCTGGTGATATGAATATAAATGCTCCCCTGTGTTCTTCGATCTCTGATGGAGCTATATGTTGTGATCGTAGCAGTATTCGTTCAGATATTTGTATCATGAAAGGGGATGTGAGAACCCAGTCTACTTCCTTTTCGATCTTTGTCTATGGATCTGAAGACAGAAGTAGCTCCAAAAGTCTGTTTTCAGGTATTGTTGAGGAAAATGAGGAACTCCAACACGAAAGGATCAAACCATACACCCGGAAATGGGAAACTAGTGTGATGAACACCATTGATGAATTACACCTCATTGCAAAGAAAGACAGTACTCTAGGCCCGTACCAACAACAGTGTGATGTCCAACATGATGTTCCAGCTGTGTTTTTCTCGACTGGGGGCTATACCGGTAATGTTTATCATGAATTCAATGATGGGATTGTGCCATTGTACATTACCTCCCAGCATTTCGACAAAAAGGTTGTGTTTGTCATTCAGGATTATCATAATTGGTGGGTCATGAAATATGGAGACATTCTTTCACAGCTATCAGATTATCCACCTATAGACTTCAGTGGAGATAAGAGAACTCATTGCTTCCCTGAGGCCATTGTTGGTCTGAGAATTCATGACGAGCTTTCTGTTGATTCTTCACTGATGGAGAGGAATAAGGACATTGTTGATTTCCGGGATGTCCTAGACAGAGCTTACTGGCCTCGAATTAGAGGTCTAATTCAAGATGAGGAACGAGAAGCGCAGGAGAAGCTTTCAGTGTCTCCCACATTTGAAAGCTCCTTAGAAATCAAAAAAGAAGTGCAAGAAGATCAACTTTTGAAGAAGCCTAAACTGCTAATCATATCTCGGAATGGATCAAGAGCGATAACTAATGAAAATTTATTGGTGAAGATGGCTGAGAAAATCGGTTTTGAAGTTGAGGTTTTGAGACCAGACCGCACGACAGAGTTGGCAAAGATTTATCGGGCACTTAATGCGAGTGATGTCATGATTGGAGTTCATGGTGCTGCTATGACTCATTTTCTCTTCATGAAGCCGCACTCTGTTTTCATCCAAGTTATTCCTCTCGGAACTGAATGGGCAGCAGAAGAGTATTATGGAGAACCTGCAAAGAAGCTTGGCTTGAAATACATTGGCTATCAAATTCTCGCAAGAGAGAGCTCTTTGTATGGCAAATATGATAGAGATGATCCTGTTCTTCGAGATCCACAGAGCGTAAACAAAAAGGGATGGGAATACACAAAGAAAATCTATCTTGATGGCCAAACTGTGAGATTAGACCTTGGGAGATTTCGGAAACGTTTGGTTCGTGCTTATGATTACATGTTGAGTAGAATGAACCAGCGTCCCCATCTGCAATATTCACAG
>Rosch_v2.0_Chr3g0483241
ATGGTATACCACCAGCGCAGGAAAGGCGAAAAGCCTACCGAGGATGAAGATGAGGAGGGTCAGAGTCTTGCAATGGAGTGTGCGAGCTCTGGTTACTACAAAAGATCAAGGCCCAAGCTTCTCACCTTTCTCTTCATCTCTCTTCTCTCTTGTGGCTTCATATTAGTCCCTCATCTGATATTTTCCTCTGTCACCACTTTCTCTCTTTCACAATCACCGCAAGTAGAAAACGAAGGCCCTATTACTGCTGCTGCTGTTATAGACCCAAAGGCTCCCTTCTATTCTTCAGTCAATAATGGAGCTATATGTTGTGATAGAAGCAGTATCCGTTCAGATGTTTGTACCATGAAAGGGGATGTAAGAACACACTCGCCTTCCTCTTCTATCTTCGTCTACGAATCGCAAGACGAAGCAGTGAAGAATGAGGAGGATCTCCAACACGAAAAGATCAGACCATACACCAGAAAATGGGAAACAAATATTATGGACACCATTGATGAGTTGGATCTCATTGCAAAGAAAAACACTCTGATCATGAACCATCATAAATGTGATGTCCAACATGATGTTCCAGCAGTGTTTTTCTCAACCGGGGGCTACACCGGCAACGTCTACCATGAATTTAATGATGGGATAATGCCACTGTACATTACTTCCCAACATTTCAACAAGAAGGTTGTGTTCGTCATTCTTGAATTTCACAATTGGTGGGTCATGAAATATTCAGACATTCTTTCCCATCTCTCAGATTATCCCTTAATAGATTTCCGTACTGATAAGAGAGTTCATTGCTTCCCTGAAGCCATTGTCGGTTTGAAAATTCACGATGAGCTGACTGTGGATTCTTCATTGATGGAAAGGAATGCGAGCATAGTCGAGTTTCGAAATCTCCTAGACAGAGCTTACCGGCCTCAGATCAGAAGTCTAATGTATGAACATGCAAAGCTTTCTGTTGTTCCCAAGTTGAAAAAACCATCAAGAATCAGGAGAAAAGTGCAAGAGCATCCATTTAATAAGCCGAAGTTGGTTATTATATCTCGAAATGGATCAAGGGCAATAACAAATGAGAATTTTCTGGTGAAAATGGCTGAGAAAGTCGGGTTTCAAGTCCAAGTTTTGAGGCCAGATAGCCGGACAATGTTAGCAGAGATTTATTGGGCTCTAAATTCGAGTGACGTCATGATTGGGGTTCATGGGGCTGCCATGACACATTTTCTGTTCATGAAGCCTGGTTCTGTGTTCATTCAAATCATTCCTCTCGGAACTGAATGGGCAGCAGAGGCATATTATGGAGAACCTGCAAAGAAGCTTGGGTTGAAGTACATTGGATACCAAATCCTTACGAAAGAGAGCTCATTATATGACAAGTATGATAAGGATGATCCTGTTCTTAAAGATCCAAGGAGTGTAACCAGAAAGGGATGGCAATACACAAAGATGATCTATCTTGAGGATCAGACAGTAAGACTACACCTCCCAAGATTTCGGAAGCAGTTGGTTGGCGCTTTTGATTACACCATTGATAGATTGAATCAGCAGGGTCCTAATATTCAGTCACAT
>Rosch_v2.0_Chr4g0438911
ATGTACATTATTTTAGATATTTCAAGGTGCATTAACCTTCAACATAAATGTTTCTTGTTAATGGTTGTAGATATCTTCAAACGCTTAGCACCAAGATCAAATACTAGCGGCCGGAACCCTATCAATTCGACACGTTTGCCATCTTCGACATCAACAAAGATTACATGCACCCGTTCTCACAAATACTACGATTTCTGTTTCATCGACGGCCCAACAGTTCTGGACCCCACAACCTCCACGTTATTTGTAATGGACTCCACGGGCCCAACCTTGGTGGAAAAAATCAAGCCCTACCCACGAAAACATGAGAATTCGACAATGTCGAGAATCAAAGAGCTCACCCTAACATCAGGCCCACCAGGCCCAAAATGCCAGGTCCAACACAATGCCCCGGCAATTGTATTCAGTGCGGGCGGGTACACCGGAAACTTCTTCCATGATTTCAATGATGGGTTCATCCCCCTCTACATCATAGTCAATTCGATTCTTTACGATCAAGATCCCGTGCTCGTGATTTCCAAAGCACGTGATTGGTGGCTTCAGAGGTACTCAGATTTGCTACAAGTTTTTAGCGAGCACCCAATTATAAACCTTGATAATGATACTGCCACCCATTGTTTTCGTTCTGCCACCGTGGGTCTAATTTCTCATGGATTTTTGACCATAAACCCCAAATCGTTAAAGACCCCCAAGACACTGCCTCATTTCCATGCCATCCTAGGCAAAGCCTTTGGCCAAACTGCCCATCGCTTCTACCGTCAGCGCCACCACAATGAGCGGCCACGCATTGTGTTAATTAGTCGAACCGTAGGCGTCGGCCGAGCAATCTTGAATCAAGAGGAAGCGATGGAAGTGGCAGACAGAATAGGGTTCGAGGTGATTGTTTATGAGCCAAGTTCAAGGACCGATTTGCATGTAGCATATGACTTGCTTAGTAATAGCCATGCAGTGGTTGGTGTTCATGGTGCGGCCCTTACTCACTTGTTGTTCATGCGGCCTGGGACGGTGTTCATGCAAATTGTGCCGCTAGGGACTAATTGGTTGGCAAAAGTGTGCTATGAAAATCCAGGTAGGGCAATGGGGCTGGAGTACATTGACTATAGGATTACTGCGGAGGAGAGCAGCTTGTTAGAAACTTACGGAAAGGATGACATTGTGGTTAAGAATCCGGGAGCTAAGATTGGTACTAATTGGTCCATGGAGATTATGAAGATTTATCTCAAGGAACAGAATGTCAGGTTGGATTTGGATAGGTTTTCTTGGTTTTTGAAGGCCGCTTATGACAAGGCCAAGAAGTTTATGGACAAGGAAGGA
>Rosch_v2.0_Chr4g0438921
ATGAAAGTGATATTAACACTTCACCTTTCTCTTATTACACTTCATCTTATTTTTTTTTATTTTTTTTTGAAAAGACACTTCATCTTCTTGAATTCTTTTAATATTTGTTATAAACCGACTGCAGAAACAACTCGTGTGGAATCAAAGCTGATTAGTAAACAACTCCATCACCCACCGAAGTCTTTGGAACTTCGTTTGGAGAGTCCGATCATCTGTGACCGAACCTCTATTCGTTATGATCTCTGCTCAATCAACGGCCCAACAGTTTTGGATCCGACCACATCGACTTTCTTCACTATGAACTCTACCGAAACTCCATTGGTAGAAAGAATCAGACCCTATCCTCGAAAATTCGAAGACCTCATAATGGCTGATATCAAGAACTTCACACTCACTGTCGGACCACGAATCCCAATGTGTAGAGTTCAACACAATGCTCCTGCGCTAGTATTCACCGCCGGTGGATACACCGGAAACTTTTGGCATGACTTCAACGATGGATTCATCCCTCTCTTTATCACCGCCAACACCATATTCCCAGATCAAGACTTCGTCATTGTGGTTTCCGAAGCTCCCAAGTGGTGGCCTAGTAAGTATGCCGATTTACTACGCATGTTCACCAATCATCCTATTGTCAACCTAGGAAGTGATACCACCACCCATTGTTTTCCTTCTGCCAAGCTAGGCCTTATATCACATGGCTTCATGATCATAAACCAAACATTAATACCCAACTCAAAGACATACATGAATTTTCGTGAGCTCCTTGGCAAAGCCTATAACCAACTAGCCCAAATCCAAACCAAAATTTTCACCTCTAAGCCCACAAATCCTCGGCCCAGACTTGTTTTGGCGAGCCGACGTCAGGCCACTGGACGCACGATCATGAACCAAGCCCAAGTTATTCGTTTGATCAAGAAAGTAGGTTTTGATGTGGTGGTATTTGAGCCTAAAACCAAAACCTCATTGCAAGAATCTTATGCATTACTGAATTCAAGCCATGCTTTTGTTGGGGTTCATGGAGCTGCACTTACGCACTCATTGTTCCTCCGGCCGGGCGCGGTGTTCGTGCAGGTGGTGCCAATAGGAATAGGCTGGGCGGCGGAAGCGTTTTTCGGGAGAGTAGCAAAAGGGTTGAATTTGGAGTATATTGAGTACAAAATTGGTGTGGAAGAGAGTAGCTTGGTGGACAAGTTTGGAAAGGACAGTTTGTTGGTTAGGGATCCATTTGCTCTTCAAAAAAGGGGCTGGCCCCCGGAGGTTATGAACACTTACTTGAAAGAACAGAATGTGAAACTGGATTTGGTTAGGTTCAAGAGATATTTGAAGAAAGCTTTTAAGAAAGCTAAGAGATTTATGGACAATGAGGGTTAT
>Rosch_v2.0_Chr4g0438931
ATGTGTTTTTACATTTATCAAATTTTGATTTCAGAAATAACACGTGAGATATTGGAAATTCATGAACAAATCCATCACCCTGCACAGAAAAGTCCGATCAGTTGCGACCGTACCTGTAAACATTACGATATCTGCTCGATCAACGGCCCAACAGGCTTGGATCCAACCACATCCACATTCTTCACTATGGACTCATCCCAACTTGCACCCCTGGAAGTGGAAAGAATCCGACCTTACCCTCGAAAATTCGAAGATTTCATAATGGCCCAGATCAAGGACCTCACACTCGCTGTTGGCCCACGAAGCCCACCGTGTAAAGTCCAACACAATGCTCCGGCCCTAGTATTCGCCGCCGGTGGATACACCGGAAACTTTTGGCATGACTTCAATGATGGATTTATCCCGCTCTTTATCACCGCCAACACACTCTTCCCAGATCAAGACTTCGTGATCGTGGTTTCCCAAGCTCCAAAGTGGTGGATTTATAAGTATGCCGATTTACTACGCATATTCACCAAGCACCCTATTATTACCATGGGAAATGATGCCACCACCCATTGTTTTCCTTCTGCCAGTCTAGGCCTTATATCACATGGTTTCATGACTATAAACCAAACACTAATACCTCGTGCAAAAACGTTTCTGCATTTTCGTGGGCTCCTAGACAACGCATATAAGCGAAGGTCCCAACCTCAAATTCTCTCCTCTGAGCAGACAAAACCCCGGCCACGCCTTGTTTTGGCGAGCCGGAATCATGCAACTGGACGCAGGATCGTTAACCAGGTTCAAGTAGTTCGTTTGGTAAAGAAAGTGGGGTTTGATGTGATTGTGTTTGAGCCCAAGGCCAATAACTCATTGCATGAGTCTTATGCGTTACTTAATTCAAGCCATGCTTTTGTTGGGGTACATGGCGCTGCACTTACACACTCATTGTTCCTCCGGCCGGGTTCAGTGTTCGTACAGGTGGTGCCGATTGGGGTGGACTGGGCGGCGAATGCGTGTTTCGGGAGAGTGGCGAAGGGGCTGAGGTTGGAGTATTTTGAGTACAAGATCGGAGTGAAAGAGAGTAGCTTGGTGGACAAGTATGGTAATGATAGTTTGGTGGTAAAAGATCCATTTGGTCTTCAGAAAATGGGGTGGCGTGCTGAGGTTATGGACATTTACTTGAAGGAGCAGAATGTGAAGCTGGATTTGGTTAGGTTCAAGGGGTATTTGAAGCAAGCGTTTAAGAAGGCTAAGAAATTTATGGACAACAATGGT
>Rubch_LG04.605
ATGAAGATGAAGAAGAGGGTATTTGTAGCAGTGGCTGCTTTGTGCTTGTTCTTCATTGTATTCCAGATCAGTGTCTCATCAACCTCCAGATTCCTTAATAATGCAGCATTTCCAGCAAAGCGTACTCAAGAAACAACACGTAGGGAATCGAATTTGATTAGTAAACAAGTTCATCACCCTCTAAAGTCTTTGCAACTTCCTTTGGAAAGTCCGATCATCTGTGACCGAAGCTCTGTACGTTATGATTTCTGCTCAATCAACGGCCCAACAGTGTTGGATCCAACCACATCAACATTCTTCACGATGAGCTCGGCGCCATCTCCATTGGTGGAAAGAATCCGACCCTACCCTCGAAAATTTGAAGATGTCATAATGGCTCATATCAAGAATCTCACACTCACTGCCGCACCACGAAGCCCACTGTGTAGAGTCCAGCACAACGCTCCTGCTCTTGTATTCGCCGCCGGCGGATACACCGGAAACTTTTGGCATGACTTCAATGACGGGTTCATCCCCCTCTTTATCACCGCCAACACAATATTTCCAGATCAAGACTTCGTAATTGTGGTTTCCGAAGCTCCCAAGTGGTGGCCTAGTAAGTATGCCGATTTACTACGCATGTTCACCAAGCATCCTATCATTACCATGGGAAATGATACCGCCACCCATTGTTTTCCTTCTGCCAATCTAGGCCTCATAACACATGGCTTCATGACCATAAACCAAACATTAATACCCAACTCAAAGACATACATGCATTTCCATGGGCTCCTTGACAAAGCCTATAACCGACAAGCCCAAGCCCAAATGTTCACCTCTAAGCCCACAAAACCTCGGCCCCGCCTTGTTTTGGCGAGCCGGCGTCATGCCACTGGACGCACAGTTATGAACCAAGCCCAAGTAATTCGTCTGATAAAGAAGGCAGGTTTTGATGTGATTGTGTTTGAGCCTAAAGCCAATACCTCATTGCATGAGTCTTGTGCATTACTGAATTCAAGCCATGCTTTAGTCGGGGTTCATGGCGCTGCACTTACACATTCATTGTTCCTCCGGCCGGGCTCGGTGTTCGTGCAGGTGGTACCGATCGGATTGGGCTGGGCTGCTAATGCGTTTTTCGGGAGAGTAGCCAAGGGGTTGAATTTGGAGTATTTTGAGTACAAGATTGGAGTGGAAGAGAGTAGCTTGGTGGACAAGTATGGGAACGATAGTTTGTTACTAAGGGATCCATTTGCTCTTCAGAAAACGGGTTGGCCCACTGAGGTCATGAACATTTACTTGAAGGAACAATTTTTGTCTTATTTC
>Rubch_LG04.606
ATGGGGGGCAATTTGGGACACAGAACGGCCGAAACTGAAACTCATGCTGTGGTGGGACCCTGCCCGGATCTATTAGCCACCAATCCCTGCCCTACGCGTCAGATCATTCGTCTCTGTCTTCACTCATGCCGTGGGGTCCACCGTATCCATCCAACGACTGTACTACTCTTAGAGTTAGATATGATGAACCTGCTATCCTCTGCGGACGGATCCAGCGTATTAAATCAGTGCAAATTTGAGGTTCAACTTCGAACTCATTCATTCGCTTACAACTACTCCAGGACCAGTCTGGGTAAAGATATATGTGCTAGTTGTCCAGATAGGATAGCAAGTATTAACAACATTACAAGGAAGTCTTGCAGAAGGATGTCGTGGTACGTGACTAGTAGAACAACTCAATACCGGTGTGTCACATTAAAGACGAATCTCACATGCGACACTCGGCAGTGGCGGAGTCATGGGGTGGTGAGGGTAGACATGTTCAAAAGCTTAGCACCGAGATCAAATACTAGTGGGCGGGATTCCATCTATTCGACCCGTTTGGAACCTCCTCCATCAGCAGAGATCAGATGCAACCGTTCTCACAAATACTACGATTTCTGTTTCATCAACGGTCCAACAGTTCTCGACCCCACCACGTCCACGTTATTTGTAACGGACTCCAGCGGCCCAACTGTAGTGGAAAAAATCAAGCCCTACCCACGAAAACAAGAGAATTCAACAATGTCGAGAATCAAGGAGCTGACCCTCACCTCAGGCCGAGAAGGCCCGAAATGCCAGGTCCAACACAATGCCGCGGCAATCGTATTCAGTGCGGGCGGGTACACCGGAAACTTGTTCCATGATTTCAATGATGGGTTCATTCCCCTCTACATAATCGTCAATTCGATCCTTCACGATCAACCTCCCGTGCTGGTGGTATCCAGAGCACGTGATTGGTGGGTTCAAAGGTATTCAGATTTGCTACAGATTTTTAGCCAGCACCCAATCATAAACCTTGATAATGACACTGCTACCCATTGTTTTCGTTCTGCCAGCGTGGGTCTTATTTCTCATGGACTGTTGACCATAAACCCCAAATTGTTAAAAACCCCCAAAACATTGCCCCATTTTCATACCATCATAGGCAAAGCCTTCGGCCAAACTGCCCAGCACTACCACCGTCAGCGTCACCGCAATGAGCGGCCACGCATGGTCTTAATTAGTCGAACCGTAGGTGACGGCCGGGCAATCTTGAACCAAAAGGAAGCAATACAAGTGGCAGAAAAAATTGGGTTTGAGGTGATTGTTTACAAGCCAACTTCACGGACCGATTTGCATGTAGCATATGACGTACTTAGTAACAGCCATGCAGTGGTTGGTGTTCATGGTGCAGCCCTTACTCACTTGTTGTTTATGCGGCCGGGGACGGTGTTCATGCAAATTGTGCCGCTAGGTACTAAGTGGCTGGCAAAAGTGTGCTACGAAAATCCAGGCAGGGCCATGGGGCTGGAGTACATTGACTATAGGATTACCCAAGAGGAGAGCAGCTTGGTAGAAAAGTACGGCAAGGATGACATTGTGGTTAAGGATCCGGGGGCTAAGATCGGTCCGAATTGGTCCATGGAGATTATGAAGATTTATCTCAAGGAACAAAATGTAAGGTTAGATTTGGATAGGTTTTCTTGGTTTTTGAAGGCCGCTTATGATAAGGCCAAGAAATTTATGGACAAGGAAGGA
>Rubch_LG06.3177
ATGGTGCGCTATCAGCGGTATCATCAGTGGAGAAAGGGCGAAAAGCATATAGAAGATGATGAAGAGTCTCATGCATTTCTAATGGAGTTTGCCAACTCTGGTTATTACAAAAGATCAAGCCCCAAGCTTCTCTATCTCCTCTTCATCTCTCTTCTCTCTTGCAGCTTCATATTAGCCCCTCATCTTTTCAGCTCCAGCGCCACTTTCTCTCTCTTATATTCAACACTAATAGAAGATGAAGGCCTTGCTGCTCATATGAATATAAATGCTCCCTTGTGCTCTTCAATCTCTAATGGAACAATATGTTGCGATCGAAGCAGTATTCGTTCAGACATTTGTATCATGAAAGGGGATGTAAGAACCCACTCTACTTCCCTTTCGATCTTTGTATATGGATCGAAAGACAGAAGTAGCTCCAAAAGTCGTTATTCGGGTATTGTTGAGGAAAATGAGGAACTCCAACACGAAAAGATCAAACCATATACCCGGAAATGGGAAACTAGTGTGATGAACACCATTGATGAATTACAGCTCATTGCAAAGAAAGACAGCACTCTAGGCATGTACCAACAGCAATGTGATGTCCAACATAATGTTCCGGCTGTGTTTTTCTCAACTGGGGGCTATACCGGTAATGTTTATCATGAATTCAACGATGGGATTCTGCCATTGTACATTACTTCCCAGCATTTCAACAAGAAGGTTGTCTTTGTCATTCAGGATTATCATAATTGGTGGGTCATGAAATATGGAGACATTCTTTCACAGCTATCAGATTATCCACCTATAGATTTTAGTGGAGATAAGAGAACTCATTGCTTCCCGGAGGCCATTGTTGGTCTGAGAATTCATGATGAGCTCTCTGTGGATTCTTCACTGATGGAGTGGAATAAGGACATTGTGGATTTCCGGGATCTCCTGGACCGAGCTTACTGGCCTCGAATTAGAGGTCTAATTCAAGATGAGGAACGAGAAGCCCAGGAGAAGCTTTCAGTGTCTCCTACATTTGAAAGCTCCTTAGAAATCAAAAAAGAAGTGCAAGAACATCAACTTTTGAAGAAGCCTAAACTGCTAATCATATCTCGAAATGGATCAAGATCGATAACTAATGAGAATTTATTGGTGAAGATGGCTGAGACGATCGGTTTTAATGTTGAGGTTTTGAGACCAGACCGCACGACGGAGTTGGCAAAGATTTATCGGGCACTTAATGCGAGTGATGTCATGATTGGGGTTCATGGTGCTGCCATGACTCATTTTCTGTTCATGAAGCCTCACTCTGTGTTCATTCAAGTGATTCCTCTTGGAACTGAATGGGCTGCAGAGGAGTATTATGGAGAACCTGCAAAGAAGCTTGGCTTGAAATACATTGGCTATCAAATTCTTGCAAGAGAGAGCTCTTTATATGGCAAATATGATAGAGATGATCCTGTTCTTAGAGATCCACAGAGTGTAAACAAAAAAGGATGGCAGTACACAAAGAAGATCTATCTTGATGGCCAAACTGTGAGATTAGACCTTGGAAGATTTCGCAAACGATTGGTTCGAGCTTATGATTACATGTTCAGTAGAATGAACCAGCATCTCCATCTGCAATATTCACAG
>Rubch_LG06.3178
ATGGTATACTACCAGCGCAAAAAAGGCGAAAAGCCTACCAAAGAAGAAGATGAGGAGTGTCAGAGTTTTGCAATGGAGTGTGCAAGCTCTGCTGGTTATTACAAAAGAGCAAGGCCCATGCTTTTCACCTTTCTCTATATTTCTCTTCTCTCTTGTAGCTTCATATTAGCCCCTCATCTGATTTTTCGCTCTGTCACCACCTTCTCTCTTTCTCCTGCAGGAGCTATATATTGTGATAGAAGCAGTATCCGTTCAGATGTTTGTACCATGAAAGGAGATGTAAGAACACACTCGGCTTCCTCTTCCATCTTAGTCTATGGAACTCAAGACGAAGAAGGGAAGAATGAGGAGGAACTCCAACATGAAAAGATCAAACCATATACCAGAAAATGGGAAACCAGTATTATGGACACCATTGATGAGTTAGACCTCATTTCAAAGAAAAGCACTGTAAGCATGAACCGTCATCAATGTGATGTCCAACATGAAGTTCCAGCAGTTTTTTTCTCAACCGGGGGCTACACCGGTAACGTTTACCATGAATTCAATGATGGGATTATGCCATTGTACATTACTTCCCAACATTTCCACAAGAAGGTTGTGTTCGTCATTCTTGAATTTCACAATTGGTGGCTCAGGAAATATTCAGACATACTTTCACATCTCTCGGATTATCCTGTAATAGATTTTCGTGCTGATAAGAGAACTCACTGCTTCCCTGAAGCCATTGTGGGTTTGAAAATTCACGACGAGCTCACCGTGGATTCTTCATTGATGGAAGGGAATAAGAGCATTTTCGAGTTTAAGAATCTTTTAGACAGAGCTTACCGGCCTCAAATCACAAGTCTAATGCATGAACAACTGAAGCCTTCTGTTTTTCCCACATTGAAAAGGCCTTCAAAGATGAGGAGAAAAGTGCAAGAGCATCCATTTAAGAAGCCTAATCTGGTTATCATATCTCGAAATGGATCAAGGGCGATAACCAATGAGTACTTGTTGGTGAAAATGGCGGAGAAAATTGGGTTTCAAGTTCAAATTATGAAGCCGAATAGCAGGACAAAGTTAGCAGAGATTTATTGGGCTCTCAATTCAAGTGACGTCATGATTGGGGTTCATGGTGCTGCCATGACACATTTTCTGTTTATGAAGCCTGGTTCTGTATTTATCCAAGTTATTCCTCTTGGAACTGAATGGGCAGCAGAAGCATATTATGGAGAACCTGCAAAGAAGCTTGGGCTAAAATATATTGGTTACCAAATTTTCACCAAAGAGAGCTCCTTATATGATAAATATGGTAAGGATGATCCTGTCCTTAAAGATCCAAGGAGTGTAACCAAAAAGGGATGGCAATATACAAAGATGATCTATCTCGAGGGTCAAACTGTAAGATTAAACCTCCAAAGATTTCGGAAGCAGTTGGTTGGTGCATATGATTACAGCATTCATAGACTGAATCAGCAGCAAACTTCTCATCTTCAATCAAAT
>Ruboc_04_G00001
ATGAACAAGAAAGATTCAATAGCAGCGATTTTGTGCGTGGCGATGTTGGTGGTGTTGTTTGTTTGCCACGTAAATCTCTCAGCAAATTTGAGGTTCAACTTCGAACTCATTCATTCGCTTACAACTACTCCAGGACCAGACATCTTAAAACGCTTAGCACCGAGATCGAATATTAGTGGGCGGGGCTCTATCCATACGACACCTTTGAAACCTCCTCCATCAGCAAAGATCAGATGCACCCGTTCTCACAAATACTACGATTTCTGTTTCATCAACGGTCCAACAGTTCTCGACCCCACCACCTCCACGTTATTTGTAACGGACTCCAGCGGCCCAACCTTGGTGGAAAAAATCAAGCCCTACCCACGAAAACACGAGAATTCAACAATGTCGGGAATCAAAGAGCTGACCCTCACCTCAGGCCCAGCAGGCCCGAAATGCCAGGTCCAACACAATGCCGCCGCAATCGTATTCAGTGCGGGCGGGTACACCGGAAACTTGTTCCATGATTTCAATGATGGGTTCATTCCCCTCTACATAATCGTCAATTCGATCCTTCACGATCAACCTCCCGTGCTTGTGGTATCCAGAGCACGTGATTGGTGGGTTCAAAGGTATTCAGATTTACTACAGGTTTTTAGTCAGCACCCAATTATAAACCTTGATAATGATACTGCCACCCATTGTTTTCGTTCTGCCAGCGTGGGTCTTATTTCTCATGGACTGTTGACCATAAACCCCAAATTGTTAAAAACCCCCAAAACATTGCCCCATTTCCATACCATCATAGGCAAAGCCTTTGGCCAAACTGCCCAACACTACCACCGTCAGCGTCACCGCAATGAGCGGCCGCGCATGGTCTTAATTAGTCGAACCGTAGGTGACGGCCGGGCAATCTTGAACCAAAAGGAAGCAATAGAAGTGGCAGAAAAAATTGGGTTTGAGGTGATTGTTTACAAGCCAACTTCAAGGACCGATTTGCATGTAGCATATGACTTACTTAGTAACAGCCATGCAGTGGTTGGTGTTCATGGTGCAGCCCTTACTCACTTGTTGTTTATGCGGCCGGGGACGGTGTTCATGCAAATTGTGCCGCTAGGTACTAGGTGGCTGGCAAAAGTGTGCTATGAAACTCCAGGCAGGGCCATGGGGCTGCAGTACATTGACTATAGGATTACCGAAGAGGAGAGCAGCTTGGGAGAAATGTACGGCAAGGATGACATTGTGGTTAAGGATCCGGCGGCTAAGATCGGTCCGAATTGGTCCATGGAGATTATGAAGATTTATCTCAAGGAACAAAATGTAAGGTTGGATTTGGATAGGTTTTCTTGGTTTTTGAAGGCCGCTTATGATAAGGCCAAGAAATTTATGGACAAGGAAGGATATGTCTCATCAACCTCCAGATTCCTTAATAATGCAGCATTTCCAGCAAAGAGCACTCAAGAAACAACACGTGGGGAATCAAATTTGATTAGTAAACAAGTTCATCTCCCTCTGAAGTCTTTGCAACTTCCTTTGGAAAGTCCGATCACCTGTGACCGTAGCTCTGTACGTTATGATTTCTGCTCAATCAACGTCCCAACAGTCTTGGATCCAACCACATCAACATTCTTCACGATGAGCTCGGCCCCATCTCCATTGGTGGAAAGAATCCGACCCTACCCTCGAAAATTTGAAGATGTCATAATGGCTCATATCAAGAACCTCACACTCACTGCCGCACCACGAAGCCCACTGTGTAGAGTCCAGCACAACGCTCCTGCTCTTGTATTCGCCGCCGGCGGATACACCGGAAACTTTTGGCATGACTTCAATGACGGGTTCATCCCCCTCTTTATCACCGCCAACACGATATTTCCAGATCAAGAATTCGTAATTGTGGTTTCCGAAGCTCCCAACTGGTGGCCTAGTAAGTATGCCGATTTACTACGCCCGTTCACCAAGCATCCTATCATTACCATGGGAAATGATACCACCACCCATTGTTTTCCTTCTGCCAATCTAGGCCTTATAACACATGGCTTCATGACCATAAACGAAACATTAATACCCAACTCAAAGACATACATGCATTTCCGTGGGCTCCTTGACAAAGCCTATAACCAACAAGCCCAAGCCCAAATGTTCACCTCTGAGCCCACAAAACCTCGGCCCCGCCTTGTTTTGGCGAGCCGAAGTTATGCCACTGGACGCACAGTTATGAACCAAGCCCAAGCAATTCGTCTGATAAAGAAAGCAGGTTTTGATGTGATTATGTTTGAGCCTAAAGCCAATACCTCATTGCACGAATCTTATGCATTACTGAATTCAAGCCATGCTTTTGTCGGGGTTCATGGCGCTGCACTTACGCACTCATTGTTCCTCCGGCCGGGCTCGGTGTTCGTGCAGGTGGTGCCAATCGGATTGGGCTGGGCTGCTAATGCGTTTTTCGGGAGAGTAGCCAAGGGGTTGAATTTGGAGTATTTTGAGTACAAGATTGGAGTGGAAGAGAGTAGCTTGGTGGACAAGTATGGGAATGATAGTTTGTTACTAAGAGATCCATTTGCTCTTCAGAAAACGGGTTGGCCCACTGAGGTCATGAACATTTACTTGAAGGAACAGAATGTGAAACTGGATTTGGTTAGGTTCAAGGGATATTTGAAGAAAGCTTATAAGAAGGCTAAGAAATTTATGGACAACAATGGT
>Ruboc_06_G23567
ATGGTATACTACCAGCGCAAAAAAGGCATAAAGCCTACCGAGGAAGAAGATGAGGAGTGTCAGAGTTTTGCAATGGAGTGTGCAAGCTCTGCTGGTTATTACAAAAGATCAAGGCCCATGTTTTTCACCTTTCTCTATGTCTCTCTCCTCTCTTGTAGCTTCATATTAGCCCCTCATCTGATTTTTCGCTCTGTCACCAGCTTCTCTCTTTCACAATCACCACAAGTAGAAAACGAAGGCCCTGATACTGCTGCTATTATGGATGCAAATGCTCCACTGTATTCTTCAATCTCTAATGGAGCTATATGTTGTGATAGAAGCAGTATCCGTTCAGATGTTTGTACCATGAAAGGAGATGTAAGAACACACTCGGCTTCCTCTTCCATCTTAGTCTATGGATCTCAAGACGAAGAAGGGAAGAATGAGGAGGAACTCCAACACGAAAAGATCAAACCATATACCAGAAAATGGGAAACAAGTATTATGGACACCATTGATGAGTTAGACCTCATTTCAAAGAAAATCACTGTAGGCATGAACCGTCATCAATGTGATGTCCAACATGAAGTTTCAGCAGTGTTCTTCTCAACCGGGGGCTACACCGGTAACGTGTACCATGAATTCAATGATGGGATTATGCCATTGTACATCACTTCCCAACATTTCCACATGAAAGTTGTGTTCGTCATTCTTGATTTTCACAATTGGTGGCTCATGAAATATTCAGACATACTTTCACATCTATCGGATTATCCTGTAATAGATTTTCGTGCTGACAAGAGAACTCACTGCTTCCCTGAAGCCATTGTGGGTTTGAAAATTCACGACGAGCTCACCGTGGATTCTTCATTGATGGAAGGGAATAAGAGCATTTTCGAGTTTAAGAATCTTCTAGACAGAGCTTACCGGCCTCAAATCACAAGTCTAATGCATGAACAACTGAAGCCTTCTGTTTTTCCCACATTGAAAAGGCCTTCAAAGATGAGGAGAAAAGTGCAAGAGCATCCGTTTAAGAAGCCTAATCTGGTTATCATATCTCGAAATGGATCAAGGGCGATAACCAATGAGAACTTGTTGGTGAAAATGGGTGAGAAAATGGGGTTTCAAGTCCAAATTATGAGGCCGGATAGCAGGACAAAGTTAGCAGAGATTTATCGGGCTCTCAATTCAAGTGACGTCATGATTGGGGTTCATGGTGCTGCCATGACACATTTTCTGTTTATGCAGCCTGGTTCTGTGTTTATCCAAGTTATTCCTCTTGGAACTGAATGGGCAGCAGAGGCATATTATGGAGAACCTGCAAAGAAGCTTGGGTTAAAATATATTGGTTACCAAATTTTCACCAAAGAGAGCTCCTTATACGACAAATATGGTAAGGATGATCCTGTTCTTAAAGATCCAAGGAGTGTAACCAAAAAGGGATGGCAATATACAAAGATGATCTATCTCGAGGGTCAAACTGTGAGATTAAACCTCCGAAGATTTCGGAAGCAGTTGGTTGGTGCATATGATTACAGCATTGATAGATTGAATCAGCAGCAGACTTCTCATCTTCAATCACAT
>Ruboc_06_G23568
ATGCGCTATCACCAGAGAAAAAAAGGTTCATTGCAGACTCAAGAAGACGAAGAGTGCCAGACCTACCTAATATCTTGCTATTACCAAAGAATAACGAGACCCAAGCTTCTCTCTTTCTTCTTCCTTTGCCTTCTCTCTTGCATCTTCATATTAACCCCTCATCTTTATTTCTCTAACACCATTTTCTCTCTATTACATTCACCAGAAGTAGAAAATGAAGGCCTTGCTCCTGATATGGATGTGAACATCTTGGCTTCTTCAATCTCTAATGGAACCATATATTGTGATCGAAGCAGTGTTCGATCAGATATTTGCATCATGAAAGGGGATGCAAGAACACAATCTGCTTCCCATATTCGATCTTTGTCTATAGATCTAGAGACAATGATTCAATCATCATCAAGGAAAATGAAAAAGGCGACAATGAGGAAG
>Ruboc_06_G24344
ATGGTGCGCTATCAGCGGTATCATCAGTGGAGACAAGGCGAAAAGCATATAGAAGTTGATGAAGAGTCTCAGACATTTCTAATGGAGTTTGCCAACTCTGGTTATTACAAAAGATCAAGCCCCAAGCTTCTCTATCTCCTCTTCATATCTCTTCTCTCTTGCAGCTTCATATTAGCCCCTCATCTTTTCAGCTCCAGCACCACTTTCTCTCTCTTATATTCAACACTAATAGAAGATGAAGGCCTTGCTGCTGATATGAATATAAATGCTCCCTTGTGTTCTTCAATCTCTAATGGAACTATATGTTGCGATCGAAGCAGTATTCGTTCAGATATTTGTATCATGAAAGGGGATGTAAGAACCCACTCTACTTCCTTTTCGATCATTGTATATGGATCGAAAGACAGAAGTAGCTCCAAAAGTCGTTATTCGGGTATTGTTGAGGAAAATAAGGAACTCCAACACGAAAAGATCAAACCATATACCCGGAAATGGGAAATTAGTGTGATGAACACCATTGATGAATTACAGCTCATTGCAAAGAAAGACAGCACTCTAGGCATGTACCAACAACAGTGTGATGTCCAACACAATGTTCCGGCTGTGTTTTTCTCAACTGGGGGCTATACCGGTAATGTTTATCATGAATTCAATGATGGGATTCTGCCATTGTACATTACTTCCCAGCATTTCAACAAGAAGGTTGTCTTTGTCATTCAGGATTATCATAATTGGTGGGTCATGAAATATGGAGACATTCTTTCACAGCTATCAGATTATCCACCTATAGATTTTAGTGGAGATAAGAGAACTCATTGCTTCCCAGAGGCCATTGTTGGTCTGAGAATACATGATGAGCTCTCTGTGGATTCTTCACTGATGGAGTGGAATAAGGACATTGTTGATTTCCGGGATCTCCTGGACCGAGCCTACTGGCCTCGAATTAGAGGTCTAATTCAAGATGAGGAACGAGAAGCGCAGGAGAAGCTTTCAGTGTCTCCTACATTTGAAAGCTCCTTAGAAATCAAAAAGAAAGTGCAAGAACATCAACTTTTGAAGAAGCCTCGGCTGCTAATCATATCTCGAAATGGATCAAGATCGATAACTAATGAGAATTTATTGGTGAAAATGGCTGAGACGATCGGTTTTGATGTTGAGGTTTTGAGACCAGACCGCACGACGGAGTTGGCAAAGATTTATCGGGCACTTAATGCGAGTGATGTCCTGATTGGGGTTCATGGTGCTGCCATGACTCATTTTCTGTTCATGAAGCCTCACTCTGTGTTCATTCAAGTGATTCCTCTTGGAACTGAATGGGCTGCAGAGGAGTATTATGGAGAACCTGCAAAGAAGCTTGGCTTGAAATACATTGGCTATCAAATTCTTGCAAGAGAGAGCTCTTTATATGGCAAATATGATAGAGATGATCCTGTTCTTAGAGATCCACAGAGTGTAAACAAAAAAGGATGGCAGTACACAAAGAAGATCTATCTTGATGGCCAAACTGTGAGATTAGACCTTGGAAGATTTCGCAAACGGTTGGTTCGTGCTTATGATTACATGTTCAGTAGAATGAACCAGCATCTCCATCTGCAATATTCACAG
