# Supplementary material for: Transcriptomics of long‐term, low oxygen storage coupled with ethylene signaling interference suggests neofunctionalization of hypoxia response pathways in apple ( Malus domestica )
Source: Plant Direct. 2024 Dec 20;8(12):e70025. doi: 10.1002/pld3.70025 (PMC11660084; doi:10.1002/pld3.70025)
Supplement: Supplementary file 2 — Data S2: Homologs of all 606 hypoxia response genes identified in this study across 42 representative species of land plants). [file PLD3-8-e70025-s004.gz › 01-integratedGeneFamilies_dir/291.faa]

>gnl_Ambtr_v1.0_evm_27.model.AmTr_v1.0_scaffold00007.336
MRSFSLGSRSSFRKNSGELDDMARTSSSGGGAMLPLFFSDLAAAGPQELVELTLEIDNGDSLLVMGGNAEDHDDSTPQSDSMKAALFGRSGSKRVAERVRCVSHEFVTELRRFARARSLSGRSVTTEEAPVTDARAARRVQARLERTRSGAKEALKGLRFISKTATAGGGDSGEMWPQVAARFDKLAKDDLLCRHDFAACIGMDDSKEFAGGVFDALARRRHQKIEKITKEELYDFWLQISDQSFDARLQIFFDMVDTNADGKITREEVQELIILSASANKLSKLKEQAQEYATLIMEELDPESLGYIELWQLEALLLQRDNYMNYSRPLSTTSQAWSQNIGFKSKNLVRRISSSIGYFWQENWQRVWILSIWMLIMAGLFAWKFMQYKKKAAFEVVGYCLLTAKGAAETLKLNMALVLLPVCRNTLTWLRSTRARLFIPFDDNINFHKMIAIAIVMGILLHAGNHIACDFPRLVHASPSQFDLIASDFNREMPTYKSLFGGVAGITGIAMVVLMAIAFTLATRYFRKNAVKIPPPINRLTGFNAFWYSHHLLAIVYLLLIVHSNYMYFVHKWYEKTTWMYLSVPLILYLGERTLRTLRSKSFAVKILKVAVVPGRVLTLVMSKPQGFRYKSGQYIFLQCPAVSPFEWHPFSITSAPDDSYLSVHIRTIGDWTEELKRVFAETCDSSSVIGRAKFDDQGRIDQKSLPRLLVDGPYGAPAQDYRNYDVLLLVGLGIGATPFISILRDLLNNIKLSEDQTDTNTDFSRSDDSSNSFISMASSKKKQPQRTTHAHFYWVTREASSFEWFKGVMDEVAEMDQKGIIEMHNYLTCVYEEGDARSTLLTMVQALNHAKHGVDIVSGTRVRTHFARPDWRKVFTKIASKHPYKTVGVFYCGMPVLAKELKRMSHELSHNSATRFQFHKENF
>gnl_Ambtr_v1.0_evm_27.model.AmTr_v1.0_scaffold00058.1
HLVSASTNKLEILEEDAEDYASIIMEELDHENLGHIGLSQLEEFFKELFSSESYEHGYIPKWIYTNPIQRIISHFTIEIQTHWRRAWIILAWLLACASLFAWKFMQYKQSLPFEVMGYCLCTAKGAAETLKLNMALILLPVCRNTITWLRQNRWISSVIPFNDNINFHKLIAGGIVTGVILHGGTHLACDFPRIVGCNHTIFRQTIYENFGHHQPSYVEILATTEVATGICMVAMMVAAFLTATQLPRRNPAALPWPFRRITGFNVFWYSHHLFILVYALLIVHSMLLFFTKDNMEKTTWMYIAIPIIIYVGERIIRINRSNHYDCNVLEAVIYPGKVLSLKLRKPKGFHYRSGMYVFLQCPQISPFEWHPFSLTSAPDDPYLALHIRTLGDWTHQIYSVFQETSKSSTVKYPRLLIDGPYGSASQDHINYDIVLLVGLGIGATPFISVLHHIVHALRRPSPDIIDGGESGSSSHPSKVYFYWVTREQGSFDWFRDIMNEISNTNKKQGQIEMHNYLTSVYEEGDARSALISMVQALHHAKTGIDVVSHTPVRAHFARPNWHRVYCNLAERHAGAKIGVFCCGPQILAKELERLSKKFTNTTSTRFVFHKENY
>gnl_Ambtr_v1.0_evm_27.model.AmTr_v1.0_scaffold00006.155
MAQAENPTSIAEVLRRAAEQADLHYIELTIEQEGSPTHAAYKPESPLLVESLSGQAKPKSKPISQELKQYSQELKQYSQELKAEFKRITQSASAKLGSKIVGVKRLSRQKSGAEGALHGLRFISKATEDSDFKTLWESAAARFDRLASADGLLSRXDFGNCIGMKDSKEFAGQIFDALVRRRGTHSDAIDKHQLHEFCQQISDQSFDARLKIFFEMCDKNADGMISEEEVREIIMLTASVNQLSKLEEKAQEYAALIMEELDPNNRGYIELSLLEELLRAPSSCDGYTGYSQNLSQALSSVSKRSRIRKLSQEAKYFLDENWKRAWVVALWVTVMAGLFAWKFLQYRQRKAFMVMGYCLCMSKGGAETLKLNMALVLLPVCRNMITWLRSTGLAAIIPFDDNINFHKTIAGGIAMGVLVHVLSHLLCDFPRLTHANEHDYEEYLQMYFGNKRPTYVDLLKGVVGVTGIAMVILMAVAFLLATSWFRRKSIRLPWPLDRVTGFNAFWYSHHSFAIVYVLLIVHSWFLYLNKEWRQKTTWMYIAVPIILYCGERILRALRAGRYTVDILKAAIYPGNVLALHMTKPRRFKYKSGMYIFLQCPQISTFQWHPFSITSAPDDEHISVHIRTSGDWTQEMRRLFSEKMRPPPIGMSGLLRADNRCCDERAKSKLPELRIDGPYGAPAQNHKNYDVLMLIGIGIGATPFISILKDMLNHMKFQERKESMSCAKIDTLRNLLDLEQEFQGWSRDFQAKKRKRERDGPTRAFFYWVTREQGSFEWFKGVMNEIAEIDHNAVIEMHNYLTSVYEEGDARSALITMLQELNHAKNGLDIVSGTRVKTHFARPNWKGVFSKVASKNKDARIGVFYCGPLILAKELKALTHEFNHRMNTKFEFHKENF
>gnl_Ambtr_v1.0_evm_27.model.AmTr_v1.0_scaffold00066.13
MGHEEPGKSSSRWAPTREDMDKSIEMVRPIRREMSASSRRLSFTARIKSEVKRLSTFSSQESMKIESTNNKAMSRMVRTKSSAERGLQSLRFLDKASGSNEGEGWNAVEKRFNQFVVEDRVSRENFGRCIGMGDSKEFALQLLDAMARRRKLDVENGLSKEQLKELWGEMADQNFDSRLQIFFDMCDKNGDGKLSEDEVEEVIVLSASANKLAKFKEHVKTYTALIMEELDPDHLGYIEIWQLETLLQGMVKSQGHEAFEKSSQALTRTMIPKRYRNPVNRYLDYAKDFVHENWKRIWILLLWIIANVALFTWKFAQYKQRSPFQVMGYCVCTAKGAAETLKLNMAVILLPVCRNTITRLRSTFLSKVVPFDDNINFHKAIAFGIAIAVIVHTVAHLGCNYPRITSCSNTKFLRTIGPDFNNKQPTFQSLVFSFPGMSGIIMIFLMSFSFTLATHSFRRNVVKLSWPLHHLAGFNAFWYAHHLFAVVYFLLVFHGFYMYLAKLWYSKTTWMYLTAPVLFYICEKTTRLFREKHYRVSIIKAAIYPGDVLALYMSKPPGFKYKSGMYMFIKCPNVSPFEWHPFSITSAPGDDYLSIHIRTLGDWTTELRMHFEQVIQSGTTYRKSGLTRLETTVYAEAGVPHSRFPRLLIDGPYGAPTQNYKKYDILLLIGLGIGATPMISILKDLLNTIKLHEFRSIDYDDSKDVHEIQITEVRRNKGKGPNRAYFYWVTREQGSFEWFKGVMNEVAEFDHNKIIEMHNYLTSVYEEGDARSALIAMVQSLQHARNGVDIVSGSRIRTHFARPNWSKVFAELANTHKTAHIGVFYCGTPTLTKMLRKLCQEFNHGTTTHFHFHKENF
>gnl_Ambtr_v1.0_evm_27.model.AmTr_v1.0_scaffold00016.300
MGSDTGKGPDIQSESNWDSESVGSDRVGFSGPLSGPLSGPLNKRGGRRSARFNIPEPSTQNPDDGYVEITLDVRDDSVAVHSVKPAGQDNEDPEVTLLARTLEKKTSLGSSVIRSASSRIKQVSQELRRLASITKRPAPGRFDRTKSAAAHALKGLKFISKTDGASGWPAVEKRFDELAVNGVLPKALFGQCIGMKESKEFAGELFEALARRRNITSNSISKTELQEFWEQISDQSFDSRLQTFFDMVDKNADGRINGEEVKEIITMSASANKLSKIQERAEEYAALIMEELDPDSLGYIELYNLEMLLLQGPSQSVKGVQQSHNLSQMISQKLKPTKENNPIRRGYQRAKYFLEDNWKRVWVLMLWMCIMTGLFTWKFIQYKHRAVYEVMGYCVCTAKGAAETLKFNMAIILFPVCRNTITWLRARTKLGVVVPFDDNINFHKVIAAGIVVGVGLHAGAHLTCDFPRLLHATPKEYEPMKQFFGQTQPPNYWWFVKGVEGVTGVIMVVFMTIAFVLATPWFRRNRLNLPTPLKKLTGFNAFWYSHHLFVIVYTLFVVHGIYLYLSKEWYKKTTWMYLAVPVLLYACERLVRAFRSSSQPVKILKVAVYPGNVLALHMSKPQGFKYRSGQYLLVNCAAVSPFEWHPFSITSAPGDDYLSVHIRTLGDWTGQLKAVFSEVCQPSTGGKSGLLRADYMQEEGNPSFPRVLIDGPYGAPSQDYKKYDVVLLVGLGIGATPCVSIVKDIMNNIRASEEEEREEKDLERGGALRTTATPTKKKFKTQRAYFYWVTREQGSFEWFKGVMNEVAEADQNGVIEFHNYCTSVYEEGDARSALIAMLQSLHHAKSGVDIVSGTRVKTHFARPNWRAQFKRIAINHREKRVGVFYCGAPALTGELRHLSLEFSRKTTTRFDFHKENF
>gnl_Ambtr_v1.0_evm_27.model.AmTr_v1.0_scaffold00023.119
MGQEEPGTSSTRWALACKVVREEIDKSTDITRAIRREMSASSRQKSSFTARIKSEVKRLSTFRSQESMRRENTNNKSTSRMVRTKSRAERGLRSLRFLDKASGNKEGEGWNAVQKRFNQFAVEGRVSRDNFGQCIGMGDSKEFALQLLDAMARSRGLDVENGLSKEQLKELWGEMADQNFDSRLQIFFDMCDKNGDGKLSEDEVEEVIVLSASANKLAKIKEHAKTYAALIMEELDPDDLGYIEIWQLETLLQGMVKSKGPEAFSKKSQTLTRTMIPMRYRNPVNRYLDLAKDFVHENWKRIWIILLWIMVNVALFTWKFLQYRQRSAFQVMGYCVCTAKGAAETLKLNMALILLPVCRNTITRLRSSFLSKVVPFDDNINFHKTIAFGIAIAVIVHSVIHLGCDFPRIASCSNEAFLRTLGPDFNYKQPTFQSLVSSFPGVSGIIMIFLMLFSFTLATHSFRRNVVKLPWPLHHLAGFNAFWYAHHLLAIVYILLICHGFFMYLTRIWYRKTTWMYLTVPVLFYICERITRFLREKHYRVSIIKAAIYPGNVLALHMSKPPGFKYKSGMYLFIKCPHVSPFEWHPFSITSAPGDDYLSVHIRTLGDWTTELRKLFAKVSQEGPTVDKSSLARLETTVYADADVPQSRFPKLLIDGPYGAPAQNYKKYDILLLVGLGIGATPMISILKDLLNNIKFNEFCSINSTDSKPMHETQAMEIHRNKGKGPNRAYFYWVTREQGSFEWFKGVMNEIAEFDHNKVIEMHNYLTSVYEEGDARSALIAMVQSLQHAKNGVDIVSGSRIRTHFARPNWRKVFTELANIHKTSRIGVFYCGTPTLTNTLKKLCKEFSHSTTTRFQFHKENF
>gnl_Aquco_v3.1_Aqcoe2G090100.1
MSRTNSSRWMLGNSSKGSQDMDPMVDIIIDEHATSNSNPNKPPKAPNFSGPLDENAVPKVKVPTLAQMGRTTSSASRGLMSLRFLDRTMTGREGDAWRPVEKRFNQYATNGKLSKDDFGRCIGMADSKDFAAELFETLARRRNLCVADGINKEQLKKFWEDMQSRDLDDRLQIFFDMCDKNGDGKLSEEEVQEVIVLSASANKLANLKGNAATYASLIMEELDPDHKGYIEMWQLETLLRGMVSTDQSKNFINRTETLTKTMIPTKYRSPVGRFLNRNTELCHENWKRIWIFSLWLNINLLLFIWKYEQVKRSNVYPVLGRCVCIAKGTAETLKFNMALILIPVCRNTLTRLRSTFLGRFIPFDDNINFHKVIAVGIAIQTFIHTFMHVTCNYPKLVRCNNDRYNLYIGYITNVAQPTYYALYSSSVSVTGFLMIFIMAFSFTLATHWFRKSGIKLPPPFDQFAGFNAFWYAHHLLAFAYLLLVLHGYYLIFDKPWHQKTTWMYIMVPIILYSLERAHTSLYGSHYNVDVIKAVIYKGNVLALYMTKPPGFKYMSGMYLFIKCPNISPYEWHPFSITSAPGDDYLSVHIRTLGDWTTELRNRFQEVCEAPPSQPKQGRLARIETSGMKDFQKAQASFPRVLIKGPYGAPAQSYNKYDILLLIGLGIGATPFISILKDLLNHIKPNYMISKDDKAKGPGRAYFYWVTREQGSFEWFKGVMDDIADYDQDNVIEMHNYLTSVYAEGDARSALITMVQSLQHARNGVDIVSESRIRTHFARPNWRKVFTQLSTTHKASRIGVFYCGSPVLTKQLKDLCHEFTLNTTTRFHFHKENF
>gnl_Aquco_v3.1_Aqcoe7G437300.1
MTPSTIGSSSSRRSNYRRSFEFSDNFSETSDYGVGGTMLPIFLNDLHKNNQNEDFVEITLELEDDEIFLHSVTPAPVPPDTSGDDAVSAGFFSRSVSATSKLRRMFSWRKSSSARPSISGRPSTSDIAEDLTISARDIRKMRAKLQRTRSSAQQALKGLRFINKTTGTIDKNELWLQVESRFNSLAMDGLLSRENFGECIGMLDSKEFALGVFDALARRRRQKIERLSKEELYDFWLQISDQSFDARLQLFFDMADSNEDGKITREEVQELIMLSASANKLSKLKERAEEYASLIMEELDPENLGYIELWQLEALLLQRDNYMNYSRPLSTVSVAWSQSRSTVSTKTKNVVRSITCTLRCLILENWQRAWIIIVWILIMASLFAWKFYQYRHRAGFHVMGYCFTTAKGAAETLKFNMALILLPVCRNTLTWLRSTRARLFVPFDENINFHKIIAIAIGFGIVLHAVSHLACDFPRLITCSPQDFALISDEFNGKKPTYKDLLTGVIGVTGIAMIVLMAISFTLATGHFRRNVVRLPAPFNRLTGFNAFWYSHHLFTLVYILLLVHGFFLFFVHNWYQKTTWMYISVPLLLYIAERTLRACRSNYYSVKILKAAELPGNVLSLMMSKPHGFKYKSGQYIFLQCPTISPFEWHPFSITSAPGDDYLTVHIRTVGDWTQELKRVFTEAGGSSSVNGRATFSQQVQKIESKGLQRLLVDGPYGAPAQDYRNYDVLLLVGLGIGATPFISILKDLLNQLRTTEEQTDSNTETSRSEDSLNSYTSSSATPNLKKKSQRTSSAHFYWVTREPGSFEWFKGVMNEVAEMDQRGVIEMHNYLTSVYEEGDARSTLLTMVQALNHAKHGVDILSGTRVRTHFARPNWKEVFTKIASKHPHATVGVFYCGMPVLAKELRKLSYELSHKTSTRFEFHKEYF
>gnl_Aquco_v3.1_Aqcoe5G438000.1
MNSTAAKHERRWASDTVPGRTISRTGSLSEATGEEEFIEVTLDFQDNDTILLRSIEPSTSTVIDISNQHEDVVLQGSDTPVSSSSRSTTMKRSSSHKILQFSHELKQFSQELKVEFKKKFSWGHGNASKVLSRSTSSLNQNGAGNNDLALAARALRKQRAQFDRTRSGAQKALKGLRFISTTNGSTTTTTGSSHGRHGHGGVNVWNDVENNFDKLSKDGLLFRSDFAQCIGMRDSKEFALELFDALSRRRRLKADMISKDELYEFWSQITDQSFDSRLQIFFDMVDKNEDGRITEAEVKEIIMLSASANKLLRLKEQAEEYAALIMEELDPERLGYIELWQLETLLLQKDTYLNYSQALSYTSQALSQNLQSLRMKSPIHRMSTKVVYYVEENWKRLWVLGLWIGIMLGLFVWKFFQYKNKTAFHAMGYCLLTAKGAGETLKFNMALVLFPVCRNTITWLRSTKLAHAVPFDDNINFHKTIAGAIVVGVILHAGNHLFCDFPRLVNLSERAYKPYQGDFGKHKPSYLTLIRGPESVTGILMLLLMIVAFTLATKWFRRNLIKLPKPFDRLTGFNAFWYSHHIFILVYILLVIHGNFLYLIHKWYLKTTWMYLAVPVILYMLERIVRYFRSGYYPVRILKVAIYPGNVLTLQMSKPPNFKYKSGQYMFVQCPEVSPFEWHPFSITSSPGDDYLSIHIRQLGDWTQELKRVFAEACEPPLAGKSGLLRADETTKKSLPKLLIDGPYGAPAQDYRNYDVLLLVGLGIGATPFISILKDLLNNIIKLEEKTDSNRDFGKTGQEMDNIDSTSPNKVSLKRKKPLRTTNAYFYWVTREQGSFDWFKGVMNEVAELDKKRVIDMHNYLTSVYEEGDARSALITMIQSLNHAKNGVDIVSGTRVRTHFARPNWKKVFSRICSKHPNAKIGVFYCGAPILAKELKQLCDDFNEKGSTKFEFHKEHF
>gnl_Aquco_v3.1_Aqcoe5G083800.1
MTRELGIHDYQFDSLSESESTASSRIGFSGPLSGPLNSKKGGSNKPSARFKDDDSLVEITLDIRDDSVSIQNLRGGDSETAILASRLERRTSSLGSHLSFRLKQVSHELKRLTSSKRFNKIDRSKSGAARALKGLKFMSKSVCNEDWAAVEARFDELAIDGLLPRSRFGKCIGMIGSDEFAGHLFDALVRRSGLTSSSVTKEVLHAFWQQLTDQSFDARLQTFFDMVDKNADGRITEEEVKEIIALSASANKLSKIQDRVEEYTALIMEELDPDNLGHIELYNLEMLLLQAPSQSTRLVTNSQNLSQALSQKLVPTKELNPIKRWYRKANYFIEDNWKRIWVMALWISICAGLFTWKFIQYKHRAVFDVMGYCVTTAKGAAETLKFNMALILLPVCRNTITWLRSRTKLGGVVPFDDNINFHKVIAIGIAIGVGLHAGAHLTCDFPRLLHATDEEYEPMKQFFGDNRPPNYWWFVKGTEGWTGVVIVVLMGIAYTLAQPWFRRNKLKLPKLLKKLTGFNAFWYSHHLFVVVYVLFIIHGIYLYLSKEWYKKTTWMYLAVPITLYACERLIRAFRSGYKAVRILKVAVYPGNVLALHMSKPQGFKYQSGQYIFINCSAISSFQWHPFSITSAPGDDYLSIHIRTLGDWTSQLRALFSQACQPATADQSGLLRADMMQGNNIPRLPKLLIDGPYGAPAQDYKEYDVLLLVGLGIGATPLISIVKDVLNNIKQQKEMEEGIVESEAKDNKRKPFATTRAYFYWVTREQGSFEWFKGVLNEVTENDRQGIIELHNYCTSVYEEGDARSALIAMLQSLQHAKNGVDIVSGTHVKTHFARPNWRNVFKRIAMNHTNQRVGVFYCGAPALTGELRRLSLDFSRRTSTKFDFHKENF
>gnl_Aquco_v3.1_Aqcoe5G319800.1
MQRMGSQQEPRKGVLIHNDRNSESFGSEGVPYSGPLTKKGRKSARFNIPGDSNNTTKTIGRSASSSTTTAVDQESYVEITLDVRDDSVAVHSVKTAGGGGGGGGGVDEDPEVTLLAKTLEKRTSFGSSIVRNASSRIKQVSQELKRLASLTRKPSGGRFDRTKSAAAHALKGLKFISKTDGGAGWAAVEKRFNDLTASTTNGLLPRALFGECIGMNRESKEFANELFSALARRRNITRDSINKAELKEFWEQVSDQSFDSRLQTFFDMVDKDADGRITEEEVREIISLSASANKLSNIQKQAEEYAALIMEELDPDNLGFIMIHNLETLLLQAPSQTVRGADSRNLSQMLSQKLKPTTESNPLRRWYQKTKYFFLDNWQRAWVMALWLGIVFGLFTYKFIQYRNKAVYEVMGYCVCTAKGAAETLKFNMALILLPVCRNTITWLRNKTKLGLAIPFDDNLNFHKVIATAVGVGVALHGGAHLTCDFPRLLHATEDEYEPMKPYFGDDQPENYWWFVKGVEGVTGIIMVVLMAIAFTLATPWFRRNKIKNLPKSLKRLTGFNMFWYSHHLFVAVYVLLVVHGIYLYLSKEWYKKTTWMYLAVPVVLYACERLIRAFRSSIKPVKILKVAVYPGNVLALHMSKPQGFKYKSGQYMFVNCAAVSPFEWHPFSITSAPRDDYLSVHIRTLGDWTRQLKVVFSEVCQPPEGGKSGLLRADYMQGTNNPNFPKVLIDGPFGAPAQDYKKYDVVLLVGLGIGATPMISIVKDIVNNMKAKDDEEAALEMGTSPPSHHKKKAFKTQRAYFYWVTREQGSFEWFKGIMNEVAETDQKGVIELHNYCTSVYEEGDARSALIAMLQSLNHAKNGVDIVSGTRVKSHFAKPNWRNVYKRIALNHKDARVGVFYCGAPGLTKELKQLALDFSHRTSTKFDFHKENF
>gnl_Aquco_v3.1_Aqcoe3G372000.1
MDTEFNSQTTTQSSSSSVSSSSSSSTYYSSNSRIVPITTCSPENNSSLTENVVAKKAIERMRYIDHVASRRKEWKQVEDRFNQIASATQTDLVPVVQNSDFAYCIGMKETQEFADELLGALTRRKEPQYGITKSELHDYWCRITDTSFQSRTRIFFDLCDRNMDGKISEMEIKQVILLSASTNKLGIPQEDAEEYAALIIEELDNENRGYLQLSQLEILFKEGSRSFSSMDHRISTCMDIICWLNVCLSLFTWKFTAYRNRKAFEVMGYCLCAAKGAAETLKFNMALILLPVCRNTITWLRKNRSINSVIPFNDNVNFHKLIAGGIVIGVILHGGTHLACDFPRIVGCNHSVFRRTIGSGFQNHQPSYFEILLTTESATGIAMVVLMAIAFSLATQLPRRRPSAMPWPLQRLTGFNAFWYSHHLFILVYALLIVHSMFLFLTKDVTEKTTWMYIAIPVLLYASERVARALRSGLYNVNIVKATAYPGKVLSLKVSKPPGFQYRSGMYIFLQCPQISTFEWHPFSLTSAPEDDHLGVHIRTLGDWSYQIYSLFQETQISGNSGFPKVSIDGPYGAASQDHVKYDIVVLIGLGIGATPFISIVRDIAHGQPKTLGYINDEESVITKGPSKAYLYWVTREQGSFEWFQDVMKEISEANRRQPVVEMHNFLTSVYQDGDARSALLTAIQALKCTKNGIDIISRTPVRTHFARPNWFKIFSNLASKHAGEKIGVFYCGPSMLVKELEKICAKLTTTTSTRFVFHKENY
>gnl_Arath_TAIR10_AT4G25090.1
MQRVSFEVKDTEAEKSSSEILSGSLPSTYRNPAMENVGNAVDDGSSVKNNPKLDMQKQNGLVKWFKKCLTMVSGESKAPRLDRSKSTAGQALKGLKIISKTDGNAAWTVVEKRYLKITANTDGLLLRSKFGECIGMNSKEFALELFDALARKSHLKGDVITETELKKFWEQINDKSFDSRLITFFDLMDKDSDGRLTEDEVREIIKLSSSANHLSCIQNKADEYAAMIMEELDPDHMGYIMMESLKKLLLQAETKSVSTDINSEERKELSDMLTESLKPTRDPNHLRRWYCQLRFFVLDSWQRVWVIALWLTIMAILFAYKYIQYKNRAVYEVLGPCVCLAKGAAETLKLNMALILLPVCRNTITWLRNKTRLGVFVPFDDNLNFHKVIAVGIAIGVAIHSVSHLACDFPLLIAATPAEYMPLGKFFGEEQPKRYLHFVKSTEGITGLVMVFLMVIAFTLAMPWFRRGKLEKKLPGPLKKLASFNAFWYTHHLFVIVYILLVLHGYYIYLNKEWYKKTTWMYLAVPVALYAYERLIRAFRSSIRTVKVLKMAAYPGKVLTLQMSKPTNFKYMSGQYMFVNCPAVSPFEWHPFSITSTPQDDYLSVHIKALGDWTEAIQGVFSEVSKPPPVGDMLNGANSPRFPKIMIDGPYGAPAQDYKKYEVVLLIGLGIGATPMISIIKDIINNTETKEQLSQMEKGSPQEQQGNKETFKTRRAYFYWVTKEQGTFDWFKNIMNEIAERDKSKVIELHNHCTSVYEEGDVRSALIRMLQSLNYAKNGLDIVAGTRVMSHFARPNWKNVYKQIAMDHPGANVGVFYCGAPVLTKELRQLALEFTHKTSTRFSFHKENF
>gnl_Arath_TAIR10_AT4G11230.1
MSMSFSGGTHNDRWGSDLASAGEFTQSFPSLPATYSPSPSSSSSSGEELLEVTIEFPSGVIINIDSVTGTGTDISGTDLEITSCSDSGSGSRSLSLGWSASSERLTAGTNSKQQIQKISRRGYGYSSRSAPEPVVPHRGEITDSVNLPRALSQRPTRPNRDGSGTERAIHGLKFISSKENGIVDWNDVQNNFAHLSKDGYLFKSDFAHCIGLENENSKEFADELFDALCRRRRIMVDKINLQELYEFWYQITDESFDSRLQIFFNMVKNGDGRITENEVKEIIILSASANNLSRLRERAEEYAALIMEELAPDGLYSQYIELKDLEILLLEKDISHSYSLPFSQTSRALSQNLKDRRWRMSRNLLYSLQDNWKRIWVLTLWFVIMAWLFMWKCYQYKHKDAFHVMGYCLVMAKGAAETLKFNMALILLPVCRNTITYLRSTALSHSVPFDDCINFHKTISVAIISAMLLHATSHLACDFPRILASTDTDYKRYLVKYFGVTRPTYFGLVNTPVGITGIIMVAFMLIAFTLASRRCRRNLTKLPKPFDKLTGYNAFWYSHHLLLTVYVLLVIHGVSLYLEHKWYRKTVWMYLAVPVLLYVGERIFRFFRSRLYTVEICKVVIYPGNVVVLRMSKPTSFDYKSGQYVFVQCPSVSKFEWHPFSITSSPGDDYLSIHIRQRGDWTEGIKKAFSVVCHAPEAGKSGLLRADVPNQRSFPELLIDGPYGAPAQDHWKYDVVLLVGLGIGATPFVSILRDLLNNIIKQQEQAECISGSCSNSNISSDHSFSCLNSEAASRIPQTQRKTLNTKNAYFYWVTREQGSFDWFKEIMNEIADSDRKGVIEMHNYLTSVYEEGDTRSNLLTMIQTLNHAKNGVDIFSGTKVRTHFGRPKWKKVLSKISTKHRNARIGVFYCGVPSLGKELSTLCHEFNQTGITRFDFHKEQF
>gnl_Arath_TAIR10_AT1G19230.2
MKLSPLSFSTSSSFSHADGIDDGVELISSPFAGGAMLPVFLNDLSRNSGESGSGSSWERELVEVTLELDVGDDSILVCGMSEAASVDSRARSVDLVTARLSRNLSNASTRIRQKLGKLLRSESWKTTTSSTAGERDRDLERQTAVTLGILTARDKRKEDAKLQRSTSSAQRALKGLQFINKTTRGNSCVCDWDCDCDQMWKKVEKRFESLSKNGLLARDDFGECVGMVDSKDFAVSVFDALARRRRQKLEKITKDELHDFWADSNEDGKITREEIKELLMLSASANKLAKLKEQAEEYASLIMEELDPENFGYIELWQLETLLLQRDAYMNYSRPLSTTSGGVSTPRRNLIRPRHVVQKCRKKLQCLILDNWQRSWVLLVWVMLMAILFVWKFLEYREKAAFKVMGYCLTTAKGAAETLKLNMALVLLPVCRNTLTWLRSTRARACVPFDDNINFHKIIACAIAIGILVHAGTHLACDFPRIINSSPEQFVLIASAFNGTKPTFKDLMTGAEGITGISMVILTTIAFTLASTHFRRNRVRLPAPLDRLTGFNAFWYTHHLLVVVYIMLIVHGTFLFFADKWYQKTTWMYISVPLVLYVAERSLRACRSKHYSVKILKVSMLPGEVLSLIMSKPPGFKYKSGQYIFLQCPTISRFEWHPFSITSAPGDDQLSVHIRTLGDWTEELRRVLTVGKDLSTCVIGRSKFSAYCNIDMINRPKLLVDGPYGAPAQDYRSYDVLLLIGLGIGATPFISILKDLLNNSRDEQTDNEFSRSDFSWNSCTSSYTTATPTSTHGGKKKAVKAHFYWVTREPGSVEWFRGVMEEISDMDCRGQIELHNYLTSVYDEGDARSTLIKMVQALNHAKHGVDILSGTRVRTHFARPNWKEVFSSIARKHPNSTVGVFYCGIQTVAKELKKQAQDMSQKTTTRFEFHKEHF
>gnl_Arath_TAIR10_AT1G64060.1
MKPFSKNDRRRWSFDSVSAGKTAVGSASTSPGTEYSINGDQEFVEVTIDLQDDDTIVLRSVEPATAINVIGDISDDNTGIMTPVSISRSPTMKRTSSNRFRQFSQELKAEAVAKAKQLSQELKRFSWSRSFSGNLTTTSTAANQSGGAGGGLVNSALEARALRKQRAQLDRTRSSAQRALRGLRFISNKQKNVDGWNDVQSNFEKFEKNGYIYRSDFAQCIGMKDSKEFALELFDALSRRRRLKVEKINHDELYEYWSQINDESFDSRLQIFFDIVDKNEDGRITEEEVKEIIMLSASANKLSRLKEQAEEYAALIMEELDPERLGYIELWQLETLLLQKDTYLNYSQALSYTSQALSQNLQGLRGKSRIHRMSSDFVYIMQENWKRIWVLSLWIMIMIGLFLWKFFQYKQKDAFHVMGYCLLTAKGAAETLKFNMALILFPVCRNTITWLRSTRLSYFVPFDDNINFHKTIAGAIVVAVILHIGDHLACDFPRIVRATEYDYNRYLFHYFQTKQPTYFDLVKGPEGITGILMVILMIISFTLATRWFRRNLVKLPKPFDRLTGFNAFWYSHHLFVIVYILLILHGIFLYFAKPWYVRTTWMYLAVPVLLYGGERTLRYFRSGSYSVRLLKVAIYPGNVLTLQMSKPTQFRYKSGQYMFVQCPAVSPFEWHPFSITSAPEDDYISIHIRQLGDWTQELKRVFSEVCEPPVGGKSGLLRADETTKKSLPKLLIDGPYGAPAQDYRKYDVLLLVGLGIGATPFISILKDLLNNIVKMEEHADSISDFSRSSEYSTGSNGDTPRRKRILKTTNAYFYWVTREQGSFDWFKGVMNEVAELDQRGVIEMHNYLTSVYEEGDARSALITMVQALNHAKNGVDIVSGTRVRTHFARPNWKKVLTKLSSKHCNARIGVFYCGVPVLGKELSKLCNTFNQKGSTKFEFHKEHF
>gnl_Arath_TAIR10_AT1G09090.2
MREEEMESSSEGETNKISRCKATGSDNPDEDYVEITLEVRDETINTMKAKATLRSVLSGRLKTMVKSLSFASRRLDRSKSFGAMFALRGLRFIAKNDAVGRGWDEVAMRFDKLAVEGKLPKSKFGHCIGMVESSEFVNELFEALVRRRGTTSSSITKTELFEFWEQITGNSFDDRLQIFFDMVDKNLDGRITGDEVKEIIALSASANKLSKIKENVDEYAALIMEELDRDNLGYIELHNLETLLLQVPSQSNNSPSSANKRALNKMLSQKLIPTKDRNPVKRFAMNISYFFLENWKRIWVLTLWISICITLFTWKFLQYKRKTVFEVMGYCVTVAKGSAETLKFNMALILLPVCRNTITWLRTKSKLIGSVVPFDDNINFHKVVAFGIAVGIGLHAISHLACDFPRLLHAKNVEFEPMKKFFGDERPENYGWFMKGTDGWTGVTMVVLMLVAYVLAQSWFRRNRANLPKSLKRLTGFNAFWYSHHLFVIVYVLLIVHGYFVYLSKEWYHKTTWMYLAVPVLLYAFERLIRAFRPGAKAVKVLKVAVYPGNVLSLYMSKPKGFKYTSGQYIYINCSDVSPLQWHPFSITSASGDDYLSVHIRTLGDWTSQLKSLYSKVCQLPSTSQSGLFIADIGQANNITRFPRLLIDGPYGAPAQDYRNYDVLLLVGLGIGATPLISIIRDVLNNIKNQNSIERGTNQHIKNYVATKRAYFYWVTREQGSLEWFSEVMNEVAEYDSEGMIELHNYCTSVYEEGDARSALITMLQSLHHAKSGIDIVSGTRVRTHFARPNWRSVFKHVAVNHVNQRVGVFYCGNTCIIGELKRLAQDFSRKTTTKFEFHKENF
>gnl_Arath_TAIR10_AT3G45810.1
MKNNKKVGTEDSTKWMLESVEIDPKGDSSVKQPESTINSNNPESSGAGGGILKNVSKNLAVGSIIRSMSVNKWRKSGNLGSPSTRKSGNLGPPLPVSQVKRPGPQRVERTTSSAARGLQSLRFLDRTVTGRERDSWRSIENRFNQFAVDGRLPKDKFGVCIGMGDTLEFAAKVYEALGRRRQIKTENGIDKEQLKLFWEDMIKKDLDCRLQIFFDMCDKDGDGKLTEEEVKEVIVLSASANRLVNLKKNAASYASLIMEELDPNEQGYIEMWQLEVLLTGIVSNADSHKVVRKSQQLTRAMIPKRYRTPTSKYVVVTAELMYEHWKKIWVVTLWLAVNVVLFMWKYEEFTTSPLYNITGRCLCAAKGTAEILKLNMALILVPVLRRTLTFLRSTFLNHLIPFDDNINFHKLIAVAIAVISLLHTALHMLCNYPRLSSCPYNFYSDYAGNLLGAKQPTYLGLMLTPVSVTGVLMIIFMGISFTLAMHYFRRNIVKLPIPFNRLAGFNSFWYAHHLLVIAYALLIIHGYILIIEKPWYQKTTWMYVAIPMVLYASERLFSRVQEHNHRVHIIKAIVYSGNVLALYMTKPQGFKYKSGMYMFVKCPDISKFEWHPFSITSAPGDEYLSVHIRALGDWTSELRNRFAETCEPHQKSKPSPNDLIRMETRARGANPHVEESQALFPRIFIKGPYGAPAQSYQKFDILLLIGLGIGATPFISILKDMLNNLKPGIPKTGQKYEGSVGGESLGGSSVYGGSSVNGGGSVNGGGSVSGGGRKFPQRAYFYWVTREQASFEWFKGVMDDIAVYDKTNVIEMHNYLTSMYEAGDARSALIAMVQKLQHAKNGVDIVSESRIRTHFARPNWRKVFSELSNKHETSRIGVFYCGSPTLVRPLKSLCQEFSLESSTRFTFHKENF
>gnl_Arath_TAIR10_AT5G07390.1
MMNRSEMQKLGFEHVRYYTESPYNRGESSANVATTSNYYGEDEPYVEITLDIHDDSVSVYGLKSPNHRGAGSNYEDQSLLRQGRSGRSNSVLKRLASSVSTGITRVASSVSSSSARKPPRPQLAKLRRSKSRAELALKGLKFITKTDGVTGWPEVEKRFYVMTMTTNGLLHRSRFGECIGMKSTEFALALFDALARRENVSGDSININELKEFWKQITDQDFDSRLRTFFAMVDKDSDGRLNEAEVREIITLSASANELDNIRRQADEYAALIMEELDPYHYGYIMIENLEILLLQAPMQDVRDGEGKKLSKMLSQNLMVPQSRNLGARFCRGMKYFLFDNWKRVWVMALWIGAMAGLFTWKFMEYRKRSAYEVMGVCVCIAKGAAETLKLNMAMILLPVCRNTITWLRTKTKLSAIVPFDDSLNFHKVIAIGISVGVGIHATSHLACDFPRLIAADEDQYEPMEKYFGPQTKRYLDFVQSVEGVTGIGMVVLMTIAFTLATTWFRRNKLNLPGPLKKITGFNAFWYSHHLFVIVYSLLVVHGFYVYLIIEPWYKKTTWMYLMVPVVLYLCERLIRAFRSSVEAVSVLKVAVLPGNVLSLHLSRPSNFRYKSGQYMYLNCSAVSTLEWHPFSITSAPGDDYLSVHIRVLGDWTKQLRSLFSEVCKPRPPDEHRLNRADSKHWDYIPDFPRILIDGPYGAPAQDYKKFEVVLLVGLGIGATPMISIVSDIINNLKGVEEGSNRRQSPIHNMVTPPVSPSRKSETFRTKRAYFYWVTREQGSFDWFKNVMDEVTETDRKNVIELHNYCTSVYEEGDARSALITMLQSLNHAKHGVDVVSGTRVMSHFARPNWRSVFKRIAVNHPKTRVGVFYCGAAGLVKELRHLSLDFSHKTSTKFIFHKENF
>gnl_Arath_TAIR10_AT5G60010.1
MKSNTPTEDSTKWMLESVEIDSMGESSSKEPEINLNKNEGGLKKNASRNLGVGSIIRTLSVSNWRKSGNLGSPSTRKSGNLGPPTNAVPKKTGPQRVERTTSSAARGLQSLRFLDRTVTGRERDAWRSIENRFNQFSVDGKLPKEKFGVCIGMGDTMEFAAEVYEALGRRRQIETENGIDKEQLKLFWEDMIKKDLDCRLQIFFDMCDKNGDGKLTEEEVKEVIVLSASANRLGNLKKNAAAYASLIMEELDPDHKGYIEMWQLEILLTGMVTNADTEKMKKSQTLTRAMIPERYRTPMSKYVSVTAELMHENWKKLWVLALWAIINVYLFMWKYEEFMRNPLYNITGRCVCAAKGAAETLKLNMALILVPVCRKTLTILRSTFLNRVVPFDDNINFHKVIAYMIAFQALLHTALHIFCNYPRLSSCSYDVFLTYAGAALGNTQPSYLGLMLTSVSITGVLMIFFMGFSFTLAMHYFRRNIVKLPKPFNVLAGFNAFWYAHHLLVLAYILLIIHGYYLIIEKPWYQKTTWMYLAVPMLFYASERLFSRLLQEHSHRVNVIKAIVYSGNVLALYVTKPPGFKYKSGMYMFVKCPDLSKFEWHPFSITSAPGDDYLSVHIRALGDWTTELRSRFAKTCEPTQAAAKPKPNSLMRMETRAAGVNPHIEESQVLFPKIFIKGPYGAPAQNYQKFDILLLVGLGIGATPFISILKDMLNHLKPGIPRSGQKYEGSVGGESIGGDSVSGGGGKKFPQRAYFFWVTREQASFDWFKGVMDDIAEYDKTHVIEMHNYLTSMYEAGDARSALIAMVQKLQHAKNGVDIVSESRIRTHFARPNWRKVFSELSSKHEACRIGVFYCGSPTLVRPLKELCQEFSLESSTRFTFHKENF
>gnl_Arath_TAIR10_AT5G47910.1
MKMRRGNSSNDHELGILRGANSDTNSDTESIASDRGAFSGPLGRPKRASKKNARFADDLPKRSNSVAGGRGDDDEYVEITLDIRDDSVAVHSVQQAAGGGGHLEDPELALLTKKTLESSLNNTTSLSFFRSTSSRIKNASRELRRVFSRRPSPAVRRFDRTSSAAIHALKGLKFIATKTAAWPAVDQRFDKLSADSNGLLLSAKFWECLGMNKESKDFADQLFRALARRNNVSGDAITKEQLRIFWEQISDESFDAKLQVFFDMVDKDEDGRVTEEEVAEIISLSASANKLSNIQKQAKEYAALIMEELDPDNAGFIMIENLEMLLLQAPNQSVRMGDSRILSQMLSQKLRPAKESNPLVRWSEKIKYFILDNWQRLWIMMLWLGICGGLFTYKFIQYKNKAAYGVMGYCVCVAKGGAETLKFNMALILLPVCRNTITWLRNKTKLGTVVPFDDSLNFHKVIASGIVVGVLLHAGAHLTCDFPRLIAADEDTYEPMEKYFGDQPTSYWWFVKGVEGWTGIVMVVLMAIAFTLATPWFRRNKLNLPNFLKKLTGFNAFWYTHHLFIIVYALLIVHGIKLYLTKIWYQKTTWMYLAVPILLYASERLLRAFRSSIKPVKMIKVAVYPGNVLSLHMTKPQGFKYKSGQFMLVNCRAVSPFEWHPFSITSAPGDDYLSVHIRTLGDWTRKLRTVFSEVCKPPTAGKSGLLRADGGDGNLPFPKVLIDGPYGAPAQDYKKYDVVLLVGLGIGATPMISILKDIINNMKGPDRDSDIENNNSNNNSKGFKTRKAYFYWVTREQGSFEWFKGIMDEISELDEEGIIELHNYCTSVYEEGDARVALIAMLQSLQHAKNGVDVVSGTRVKSHFAKPNWRQVYKKIAVQHPGKRIGVFYCGMPGMIKELKNLALDFSRKTTTKFDFHKENF
>gnl_Arath_TAIR10_AT5G51060.1
MSRVSFEVSGGYHSDAEAGNSGPMSGGQLPPIYKKPGNSRFTAENSQRTRTAPYVDLTVDVQDDTVSVHSLKMEGGSSVEESPELTLLKRNRLEKKTTVVKRLASVSHELKRLTSVSGGIGGRKPPRPAKLDRTKSAASQALKGLKFISKTDGGAGWSAVEKRFNQITATTGGLLLRTKFGECIGMTSKDFALELFDALARRRNITGEVIDGDQLKEFWEQINDQSFDSRLKTFFDMVDKDADGRLTEDEVREIISLSASANNLSTIQKRADEYAALIMEELDPDNIGYIMLESLETLLLQAATQSVITSTGERKNLSHMMSQRLKPTFNRNPLKRWYRGLRFFLLDNWQRCWVIVLWFIVMAILFTYKYIQYRRSPVYPVMGDCVCMAKGAAETVKLNMALILLPVCRNTITWLRNKTRLGRVVPFDDNLNFHKVIAVGIIVGVTMHAGAHLACDFPRLLHATPEAYRPLRQFFGDEQPKSYWHFVNSVEGITGLVMVLLMAIAFTLATPWFRRGKLNYLPGPLKKLASFNAFWYTHHLFVIVYILLVAHGYYLYLTRDWHNKTTWMYLVVPVVLYACERLIRAFRSSIKAVTIRKVAVYPGNVLAIHLSRPQNFKYKSGQYMFVNCAAVSPFEWHPFSITSAPQDDYLSVHIRVLGDWTRALKGVFSEVCKPPPAGVSGLLRADMLHGANNPDFPKVLIDGPYGAPAQDYKKYEVVLLVGLGIGATPMISIVKDIVNNIKAKEQAQLNRMENGTSEPQRSKKESFRTRRAYFYWVTREQGSFDWFKNIMNEVAERDANRVIEMHNYCTSVYEEGDARSALIHMLQSLNHAKNGVDIVSGTRVMSHFAKPNWRNVYKRIAMDHPNTKVGVFYCGAPALTKELRHLALDFTHKTSTRFSFHKENF
>gnl_Betvu_v1.2_Bv4_075730_oajz.t1
MRKPMEIDNNDPGSDAGGSSTHSQNRVTFSGPLTPKKRNNSRRSNKDDENEYVEITLDVRDDSVSVQDIKGAVGDQEAALLTSHLEKQRPQTLTSQFSAKIKQVSRELKRVTSSNRGFKQLDRSKTTAGRALKGLQFLTKSVGNEGWAQVEKRFEDLAVDGLLLRSRFGKCIGMNEKEFAGELFDALARRRGNVTGTVTKAQLRDFWEQLCDQSFDARIQTFFDMVDKDADGRITEEEVREIISLSASANKLSTILDHAEEYAALIMEELDPDGLGFIELHNLEMLLLQAPTHSNNTVTDSRKLSQLLSQKLVPTKEPNPIKRGASKVAYFVEDNWKRIWIVLLWLGICAGLFTWKFLQYKNRYVFHVMGYCVTFAKGAAETLKFNMALILLPVCRNTITWLRSRSKLGVAVPFDDNINFHKVVALGVGVGVAIHVICHLTCDFPRLLHASDEAYEPLGRYFGETRPPNYWWFVKGTEGWTGIVMLVLMVIAFTLAQPWFRRNRLKLPKALKKLTGFNAFWYSHHLFVIVYALLLVHGWYLYLSREWQKKTTWMYLAVPVLLYAFERVIRAFRSGYKTVQISKVAVYPGNVLSLQMTKPQNFRYTSGQYIFVNCAEVSPFEWHPFSLTSAPGDDYVSVHIRTLGDWTSQLRTLFSKLCQPPTSSDQSGLLRADMGNGPIPRMPKLKIDGPYGAPAQDYKKYDVLLLVGLGIGATPLISILKDVLYHIKQQKDVEKGIADDFNVHKKKPFLVKRAYFYWVTREQGSFDWFRSVMNEVAENDRDNVIELHNYCTSVYEEGDARSALIAMLQSLHHAKNGMDIVSGSKVKTHFARPNWRAVFKHVAINHTDKRVGVFYCGAPGLTQQLRHLSHDFSRKTSTKFDFHKENF
>gnl_Betvu_v1.2_Bv5_099740_zpio.t1
MRGYSRHELRRWASDNIRTPAPAISAGSSPRSDVTASGYSTPPSTAEEFVEVTLDIEDDETIILRSVEPANTLSPAPASLNVDSSATHNSLSSFDIPPTSSSSSRTPAIRRTTSSSSRIRQFSHELKAEISRAKQSFSAQLTKRFSGKFLSNSPSMKGSDSGVDPAIAARNRRKQLAQLNRTRSGAKRALKGLRFISSKGNATWSEVENNFKKLAKDEFLYRIDFAECIGMLNSKEFALEMFDALSRRRRLKVEKISKDELYEYWSQITDQSFDSRLQIFFDMVDKNDDGRLTEEEVKEIITLSASANKLSRLKDQAEEYAALIMEELDPEGLGYIELWQLETLLLQKDTYLSYSQALSYTSQALSQNLHGLRYKSPMQRMRTKMFYFLQDNWKRIWVLSLWILIMIGLFLWKFFQYKNKAAFQVMGYCLTTAKGAAEILKLNMALILFPVCRNTITWIRSTRLAYIVPFDDNINFHKTIAAAIVVGVILHAGNHLACDFPRLERSSPQDYARYLSDFGTPKPTYGEIVRSIEGITGVIMVVLMAIAFVLATRYFRRGLIKLPKPFDRLTGYNAFWYSHHLLVIVYICLFIHGIKLYLVKKWYKMTTWMYIAIPVLIYAGERTLRFFRSGLYSVRLLKVAIYPGNVLTLQMSKPSQFRYKSGQYMFVQCPAVSPFEWHPFSITSAPEDNFLSIHVRKLGDWTHELQNVFGDACEEPVPGRSGLLRADETTKKSLPKLLIDGPYGAPAQDYRKYDVLLLVGLGIGATPFISILKDLLNNIVKKEEEEEKAADLYPVPDLNDISPKQKKPLRTTNAYFYWVTKEQGSFDWFRGVMNEVAELDQRGVIEMHNYLTSVYEEGDARSALITMVAALNHAKNGVDIVSGTKVRTHFARPNWKKVLSKIGSKHANARIGVFYCGAPILAKELKVLCNEYNQRGTTKFEFHKENF
>gnl_Betvu_v1.2_Bv5_123540_rpki.t1
MRDQKEKFVDSLSSSLSSTSSLGCETISGPSSSSVSSTVLDVDDDHLGSDQRLRFVDAGENDKSGMHWKEVEKRFDRIALCAAHDDESVTTIHASHFGHCIGMQQTSQFADELLQALRRNNHSTNLTKRELNGYWHRLTNPSFDSSMQILFDMCDKDMDGKITTDDFKQMIMLSASTNKMGMKQEEAEHFAAMIMQEIDTHQEGYIELYQLKELFKTALTKEYLSVEHKLTQYSTTSTPDDSIYQDNEHEKQGRMIKSLPEILFRTYWRRFWIVTLWVVVCIILFSWKFIQYKHRAAFQVMGYCLSTAKGAAETLKFNMALILLPVCRNLVTWLRRSPLISSFVPFNDTINFHKLIAGGIVIGVVLHGGTHLACDFPRITQSSPLVFLRTIGNKFGNHQPSYLQVLCRTEVVTGIAMVILMVIAFSLATRMPRRQPPSLPQPIRRVTGYNTFWYSHHLLIIVYVLLIIHSMFLFLVTSFAQKTTWMYLAIPVLLYSGERIYRSIRSEIREVNVIQANMYPGKVLHLKLSKPATFTYRSGMYIFIKCPQVSPFEWHPFSLTSGPNDNHLSIHVRSLGDWSYQMHNLFHEQAMISKPFDYPKVYIDGPYGAASQDHIKYEVVVLVGLGIGATPFISVLKDIKDRFHKPPSNHANDEDTFTNGPLKAYLYWVTRDHDSLGWFIDAMKEISQATQKQKVIEMHSFLSSVYQSGDARSILLSIIQALYFAKSGLDVFSQTQILSPAASGQEVLPSPGRRFATEDSAYGRIGELGPQQLCQGHATTTGPTSPPLTWPPEEARRSQVKPLFRHLGISTRPPKQFRVALGNDECYAPAHEDMGESGSPPCRRASTITMGTLEALVQQGWSMTSPPEPNEAGPSSWLRIQPPRHVGATSTGLVAGQKRRREPLQRSQSANAMEGMHLEARYRSTVGKRQRLAQWEAKGGFNVGFLHGSCRGKALTDLSMARNLDVEPGAELISKKRQPATSAPMSAGKWIFKC
>gnl_Betvu_v1.2_Bv5_123540_rpki.t2
MRDQKEKFVDSLSSSLSSTSSLGCETISGPSSSSVSSTVLDVDDDHLGSDQRLRFVDAGENDKSGMHWKEVEKRFDRIALCAAHDDESVTTIHASHFGHCIGMQQTSQFADELLQALRRNNHSTNLTKRELNGYWHRLTNPSFDSSMQILFDMCDKDMDGKITTDDFKQMIMLSASTNKMGMKQEEAEHFAAMIMQEIDTHQEGYIELYQLKELFKTALTKEYLSVEHKLTQYSTTSTPDDSIYQDNEHEKQGRMIKSLPEILFRTYWRRFWIVTLWVVVCIILFSWKFIQYKHRAAFQVMGYCLSTAKGAAETLKFNMALILLPVCRNLVTWLRRSPLISSFVPFNDTINFHKLIAGGIVIGVVLHGGTHLACDFPRITQSSPLVFLRTIGNKFGNHQPSYLQVLCRTEVVTGIAMVILMVIAFSLATRMPRRQPPSLPQPIRRVTGYNTFWYSHHLLIIVYVLLIIHSMFLFLVTSFAQKTTWMYLAIPVLLYSGERIYRSIRSEIREVNVIQANMYPGKVLHLKLSKPATFTYRSGMYIFIKCPQVSPFEWHPFSLTSGPNDNHLSIHVRSLGDWSYQMHNLFHEAMISKPFDYPKVYIDGPYGAASQDHIKYEVVVLVGLGIGATPFISVLKDIKDRFHKPPSNHANDEDTFTNGPLKAYLYWVTRDHDSLGWFIDAMKEISQATQKQKVIEMHSFLSSVYQSGDARSILLSIIQALYFAKSGLDVFSQTQILSPAASGQEVLPSPGRRFATEDSAYGRIGELGPQQLCQGHATTTGPTSPPLTWPPEEARRSQVKPLFRHLGISTRPPKQFRVALGNDECYAPAHEDMGESGSPPCRRASTITMGTLEALVQQGWSMTSPPEPNEAGPSSWLRIQPPRHVGATSTGLVAGQKRRREPLQRSQSANAMEGMHLEARYRSTVGKRQRLAQWEAKGGFNVGFLHGSCRGKALTDLSMARNLDVEPGAELISKKRQPATSAPMSAGKWIFKC
>gnl_Betvu_v1.2_Bv7_174850_ogrh.t1
MSNNRTGDDSAKWILGAAEIDQVVDTPTNGNGNGNGNANASSSNNNNNNGKKNLKSGVSFSRIGSNARKRFGMLGNGNGNGNGNGAQPKMGRMRSTAARGLQSLRFLDGATGKDGDSWKPVEKRFNQNAVNGRLHRDKFSAIVGMGDSKEFAGELYDTLARRRNVDASNGIGIDEMRMFWEDMTSQDIDARLQIFFDMCDKNGDGKLSEDEVREVLVLSASANKLNKLKTQAGEYAALIMEELDPDHQGYIELWQLETLLRGMVTSTDEGTKMKRSQTLTKTMIPKMFRNPISKVVNGTKEFVVDNGKRIWAVGLWLMINVILFYYKFHYYEKHPAFPIMGYCVCVAKGAAETLKFNMALILLPVCRRTLTRLRSSFLSRIFPFDDNINFHKMIAAGITVGTFLHVLMHLSCDFPRVILCPKPKFMRWLGPNFNFKQPTFLDLVNSIPGMTGIIMILLMAFAFTLATHSFRRNVIKLPWPFLHLAGFNAFWYAHHLLVVVYILLIIHGYFLFLTREWYKKTTWMFIVFPVLLYASERTLTSVHDHNHHVNILKAVIYQGNVLALYMSKPPAFKYKSGMYLFVKCPDISSFEWHPFSITSAPDDAYLSVHIRTLGDWTTALRERFAKACEPPANRPAKGRLMRMETRQVADYDPQPTSFPHIIIKGPYGAPAQNYKKYDILLLIGLGIGATPFISILKDLLNNLKDTSSQDIESRKGPQRAYFYWVTREQGSFDWFKGVMDDIAEYDSDDVIEMHNYLTSVYEEGDARSALIQMVQSLQHAKNGVDVVSESRIRTHFARPNWRKVFTQLAASHASQRIGVFYCGSPTLTKPLRKLCQEFSLSTTTRFHFHKENF
>gnl_Betvu_v1.2_Bv8_190890_terf.t1
MRQSSIGSSSRHSNYSRSFHLPDEENAYDDYPAPSSIGGAMLPAFLKDLGRATTTTTTTTTTINDEELVEVELQVEDDNIYICSVTPRATTPRSARAEDPTSASGTGGGGGGGGGGILSRSLSAASKLRKKFAWPSSSRPSSEAGDQPLPPMTERDKRKMRAQLQRTTSGAQRALTGLRFISMTTCTTTGDDGGEEMWKQVEARFDELAQNGLLAREDFGACIGMANSKEFAIGIFDALARRKRQRLSKICKEELQDFWLQLTNQSFDARLQIFFDIADSNEDGRITRDEVQELIMLSASANRLSSLKEQAHEYANLIMEELDPENLGYIELWQLEALLLQRDVYMEYSRPLSTVSAGWSQNLSTLRPVSLVRKVSCTLRCLILENWQRGWIILLWVTVMASLFVWKFLQYRKKSAFQVMGYCLCTAKGAAETLKLNMALILLPVSRNTLTWLRSTRARCFIPFDDNINFHKIIACAIAIGVLLHAGIHLTCDFPRLINSSPGKFALIASDFNNKKPTYWDLVKGIEGVTGIGMVVLMMIAFTLATSRFRRDVVKLPAPFNRLAGYNAFWYSHHLLAIVYVMLVVHGFFLFLVKDWTKKTTWMYISIPLLLYIAERSLRTCRSEIRSVKILKVSELPGNVFSLLMSKPQGFKYKSGQYIFLQCPAISKFEWHPFSITSAPGDNFLSVHIRIVGDWTQELKQVFTEGRMSVSSIGRLKFEEEGIRQRGLPRLHVDGPYGAPAQEYQSYDVLLLVGLGIGATPFISILKDLLNNARAATDSTTDFSISDDSLSSFASASTAQSGNKRPMRVKSAQFYWVTREPGSFEWFKGVMNEVAEMDHKGLIEMHNYLTSVYEEGDARSTLLTLVQALTHAKYGVDILSGTRVKTHFARPDWKEVFAKIAKKHPYSTIGVFYCGRPVLAKELKKLAHEMSHKTSTRFEFHKEQF
>gnl_Carpa_v0.4_evm.model.supercontig_13.202
MREHNHHNHHHRHHSDAEIASSERVPYSGPLSGPLNKRPAAGKKSARFNVPAATEVGGSSGNGEAYVEITLDLREDSVAVQSVKAANGEDLGEDPELTLLAKGLEKKSTSSVVRNASARFRQVSQELKRLASFSKKPAPAPRFDRTKSAAAHALKGLKFISKTDGGAGWAAVEKRFDELTASSDGNLHRSQFGECIGMNSKEFALELFDALTRKRGISGDAISKSQLREFWDQISDQSFDSRLQTFFDMVDKDADGRITEEEVKEIISLSASANRLSNIQKQAEEYAALIMEELDPDNLGYIMIDNLEMLLLQAPNQSVRVGESKNLSQMLSQKLKPTHDNNPIRRWCRGTKYFLLDNWQRVWVIALWIGVMAGLFAYKYVQYRHRAAYDVMGPCVCMAKGAAETLKLNMALILLPVCRNTITWLRNKTKLGIVIPFDDNLNFHKVIAVGISIGVGIHGIAHLACDFPRLLSASKEKYAPMVKYFGEQPTSYWHFVKSVEGVTGIVMVVLMAIAFTLATPWFRRGKLNNLPKPLKKLTGFNAFWYSHHLFVIVYALLIVHGIYLYLTKEWYKKTTWMYLAIPITLYACERLIRALRSSIKAVSIQKVAVYPGNVLALHMSKPQGFRYKSGQYMFVNCAAVSPFEWHPFSITSAPGDDYLSVHIRTLGDWTRQLRTVFSEVCQPPPNGISGLLRADGLQGNCHPNFPRVLIDGPYGAPAQDYKKYEVLLLVGLGIGATPMISIVKDIVNNIRAMEDEENAIENGTAGTPTLSPTTPKRRENFKTRRAYFYWVTREQGSFDWFKGVMNEVAELDHNNVIELHNYCTSVYEEGDARSALITMLQSINHAKNGVDIVSGTRVKSHFAKPNWRNVYKRIAVNHTNSRVGVFYCGAPTLTKELRQLALDFSHKTSTKFDFHKENF
>gnl_Carpa_v0.4_evm.model.supercontig_139.10
MVHTTSEDSTKWMLESIEVDRMEDVPINDDGQNFVTFKRNSSRQSSILKRTLSTASDRGNSHAERNVPGKMIERTTSSAARGLKSLRFLDRTVTSKDFDAWKSIERRFNQFSVDGRLQKNKFGITIGMADSNEFSEEVFDALARRRKINAENGITLEELKIFWEDISKKDFDSRLQIFFDMCDKNGDGKLTEEEVKEVIVMSASANKLVNLKQNAGKYASLIMEELDPHNHGFIEMWQLEALLTGKVNLEDTEKFNKRSHSIAKTMIPEKYRTPISRFFSIAKELAHENWRKIWVITLWALVNLALFSWKFEQVKKSATFQITGYCVSAAKGSAEILKFNMALILIPVCRRTLTALRSTFLNQIIPFDDNINFHKLIAAIIAIASAVHTIFHLTCNYPILSTFPRDRFMEIAGPAFDFRQPTYGDLMLTNVSITGVLMILIMGFSFTLAIHKLRKNVIKLPWPLNNLAGFNSFWYAHHLLVLAYLLLVLHGYFLIIEQPWFKKTTWMYIIVPVLFYASERIISRYQERNHRVNVIKAIIYTGNVLALYITKPPGFKYKSGMYLFVKCPDLSNFEWHPFSITSAPGDDYLSVHIRTLGDWTSALKNKFEKVCEPPAASKTKGRLMRIETKATGDTNIEESQASFPKIFIKGPYGAPAQNFKRYDVLLLVGLGIGATPFISIIKDLLNHIKPNNPKCGEQSDTESVRSGTGKKGPERAYFYWVTREQGSFEWFKGVMDDIAEYDKTNMIEMHNYLTSVYEEGDARSALITMAQKLHHAKNGVDIVSESRIRTHFARPNWRRVFTQMASAYPSARIGVFYCGSPTLVQTLKKLCQEFSYNSTNRFYFHKENF
>gnl_Carpa_v0.4_evm.model.supercontig_201.1
MGTFPKHERRWASDTVPGASVLSSGTSPGSESNSAEEFVEVTLDLQDDDTIVLRSVEPATVINIADDGVDTSSTASATVSASVSRSSTIRRSFSNSRLRQFSQELKAEAVAKAKQLSQELRAELRRFSWSHGHGARAFPATTSPATARNGGGFDSALAARALRKQRARLDRTRSGAEKALRGLRFISNKKNNGVDAWNEVQNNFDKLAKDGYLHRSDFAKCIGMRDSKEFALELFDALSRRRRMKVEKISREELYEYWSQITDQSFDSRLQIFFDMVDKNEDGRITEEEVKEIIMLSASANKLSRLKEQAEEYAALIMEELDPERLGYIELWQLETLLLQKDTYLNYSQGLSYTSQALSQNLQGLKKRSRIQRLSKQFLYYVQDNWRRIWVLSLWVMTMIGLFAWKFFQYKQKSAFKVMGYCLPTAKGAAETLKFNMALVLLPVCRNTITWLRSTKFSFFLPFDDNINFHKTIAAAIVIGVILHAGDHLACDFPRLINASSDNYNYYLSGNFGTQKPTYLDLVKGPEGVTGILMVICMAIAFTLATRRFRRNQIKLPKPFDRFTGFNAFWYSHHLFVIVYILLIVHGVCLYLVHKWYLQTTWMYLAIPVLLYAGERTLRFFRSGSYTVRLLKVAIYPGNVLTLQMSKPSQFRYKSGQYMFVQCPAVSPFEWHPFSITSAPDDDYLSVHIRQLGDWTQELKRLFSEVCEPPVAGKSGLLRADETTKKSLPKLLIDGPYGAPAQDYKKYDVLLLVGLGIGATPFISILKDLLNNIVKMEEQADSNSDLSRTSDLSAGSNDSSNSRRVCPKRKKFVKTTNAYFYWVTREQGSFDWFKGVMNEVADFDQRGVIEMHNYLTSVYEEGDARSALITMVQALNHAKNGVDVVSGTRVRTHFARPNWKKVLSKISSKHSGARIGVFYCGAPVLAKELSKLCYEFNQKGSTKFEFHKEYF
>gnl_Carpa_v0.4_evm.model.supercontig_201.3
MGYCLLVAKGAAETLKFNMALILLPVCRNTLTWLRSTKFSFFIPFDDNINFHKMIPAAIVIGVILHAGDHLACNFPRIINASSDKYNQFLSRNFGTHKPTYLDLVKGPEGVTGILMVICMASAFTLATTRFRRNQIKLPNPFRRFIGFNAFWYSHHLFVIVYILLIIHGVCLYLVHKWHLQTTWMYLAIPILLYTGERTLRFFRSRSYTVQILKVGIYPGNVLNLEMSKPSKFRYNSGQYIFVQCPAVSLFEWTIGDWTRELKRVFTGVGEPPPVRKSGLLKTNETSSKSILKDLLNNIIEMEEQADSDSDLRRTSDLSAGNNDSINSSGAFAKTKKLVNTNNAYFYWVTREQNSFEWFKRALREVSDLDQRRVIEMHNYVTSAYEEGSSQSAFITMVHAINHVNDGVDILSGTRLRTHFARPKWKKVLSELSSKHSSSRIGVFYCGAPSLGKELSKLCDDFNQKDSTKFEFHDAEYA
>gnl_Carpa_v0.4_evm.model.supercontig_201.4
MGTSPGNESNSADEFVDVIVDIQDDDIVALRSVDPVTISNTELRRFPRSHGEVARAFPATSSPARAKFDRTSFGAEKALRGLRFISNLNNGVDLWVEVQENLDKLAGDGYLHRSDFAECIDVIEGTRDVKEFAVVLFDALTRRRGLKVEKISREEVYEYWCQITDQSFDSRLRIFFDMYV
>gnl_Carpa_v0.4_evm.model.supercontig_2196.1
MLSVWVMIMIGLFAWKFFQYKQKSAFKVMGYCLLIANGAAETLKFNMALILLPVCRNTITWLRSTNFSSFLPFDDNINFHEMIAAAIVIGVILHAGDHLACNFPRLINASSDNYNNFLSRNFGTQKPTYLDLVKGLEGVTGILMVICMAIAFTLATRRFRKNQIKLPRPFDRFIGFNAFWYSHHLFVIVYIFLIVHGVFLYLVHEWYLKTTWMYLAIPVLLYVGERTLRFFRSVSYTVQILKVAIYPGNILELLMSKPSQFQYKSGQYVFIQCPSISPFEWHPFCITSGPNDDYLSVHIKIVGDWTRQLKCVFSEVHKPPATGKNGLLRANETTKESLPKFFIDGPYGTPAQNYKKYDVLLLIGLGIGATLFISILKDLLNNIVKMEEQA
>gnl_Carpa_v0.4_evm.model.supercontig_2279.1
MGTSPEHERRWAFDTLPGASVLRSGTSPGNESNSSDEFVQITLDLQDDENIIIRSVKPATVSNTELRRFSRSYGEGARAFPATSPLATAQNGGGFDSVLAARGLRRRHAQLDRTRFGAEKALRGLRFIGNLNDGFDLWNEVQSNFDQLAKDGYLHRSDFAECIDVIDGTRDSKELAVVLFDALSRRRGLEVEKISREEVYEYWCQITDQSFHSRLQIFFDMVDKNEDGRITEEEVKEIIRLSASANDLSGLKEEPEEYAALIMNELDLERLGYIELWQLETLFLQKDTYLDYSQELSQNLQSSCVQRLSRKLIYYLQDNWRRIWVLSVWVMIMIGLFEWKFFQYKQKSAFKVMGYCLPTAKGAAETLKFNMALVLLPVCRNTITWLRSTKFSFFLPFDDNINFHKIIAAAIVIGVILHAGDHLACNFPRLINVSSDNYNHFLSRNFGTHKPTYLDLVKGPEGVTGILMVICMAIAFPLATRWFRRRQINLPKPFGKFIGFNAFWYSHHLFVVVYILLIVHGVCLYLVHKWYLQTTWMYLAIPILLYAGERTLRFFRSGSYTVQILKVVIYRGNVLKLQMSKPSQFRYKSGQYMFVQCPAVSLFEWHPFSITSAPDDEYLNVHIRTLGDWTLKLRRVFSEVCQPPEAGKSGLLWADETTKTSLPKLFIDGPYGGPAQDYKKYEVVLLVGLGIGATLFISILKDLLNNIDEHADSDSDLNRTSDLSAGSNDSSNSNGVSPKKKKHVKIANAYFYWVNREQNSFEWFKEVLKEVSDLDQRRVIEMHNYVTSVYEEGNERSALITMVEALNHVNNGVDILSGTR
>gnl_Carpa_v0.4_evm.model.supercontig_38.53
MRREQDNWGRGAYSENNSDTESITSDRTGFSGPLGAPMSSKRGSKKSARFNIPQEMTMMNKTNSTSSSIGGDDSYVEITLDIRDDSVAVHSVQAGAGHEDPELALLAKKTLENSKSSSLFRNTSAHIKQVSQELKRVISRRSSAARRFDRTKSAAAYALKGLKFITSKTGSGGNAAWPPVEKRFDELTASTNGLLPASLFGECIGMNRESKEFAGELFHALARRNRVSGDSINKAQLKLFWDQISDESFDSRLQTFFDMVDKDADGRISEEEVREIISLSASANKLSNIQKQADEYAALIMEELDPDNAGYIMIENLEMLLLQAPNQSVRIGDSKLMSQLLSQKLKPTQENNPLKRWYQEFKYFLMDNWQRIWIMMLWLGIVGGLFAYKFVQYRRKAVFDVMSYCVCIAKGGAETLKFNMALILLPVCRNTITWLRNKTKLGVAVPFDDNLNFHKVIAVGIGIGIILHGGAHLTCDFPLLLRATEEEYEPMKPFFGETKPPNYWWFLKGVEGVTGIVMVVLMAIAFTLATPWFRRNKLNVPRFLKKLTGFNAFWYSHHLFVIVYVLLVIHGIFLFLTKKWYQKTTWMYLVVPVVLYACERLIRAFRSSIKPVKILKVAVYPGNVLALHMSRPQGFKYKSGQYMFVNCSAVSPFEWHPFSITSAPGDDYLSVHIRTLGDWTRQLKTVFSEVCQPPAAGKSGLLRADNMQGGNVPNLPRILIDGPYGAPAQDYKKYEVVLLVGLGIGATPMISILKDIINNMKTAEDELENGSQNNKSSNNSFGTRKAYFYWVTREQGSFEWFKGIMNEVAEMDEKRVIELHNYCTSVYEEGDARSALITMLQSLHHAKNGVDVVSGTRVKSHFAKPNWRQVYKKIALHHEGARVGVFYCGAPALTKELKQLASDFSRKTSTKFDFHKENF
>gnl_Carpa_v0.4_evm.model.supercontig_48.86
MDPHQHNQAQHSKHESWSGTDSPGSTKVGYSGPMSGPLVTNKTRNSSKKSARFKDQNDYVEITLDVRDDAVSVQNIIGAGDQETALLASRLEQQPRASLGSQLSFRLKQVSQELRRITSSNGAGGVRAFDKVDRSKSGAARALKGLKFITRSTVGSGEDWSEIEKRFEALAVDGSLPKSQFAQCIGMKESKEFASELFDALARRRGVESNSISKQELRVFWEQITDQSFDARLQTFFDMVDKNLDGRITEEEVKEIIALSASANKLSKIQESAEEYAALIMEELDPDNLGYIELYNLETLLLQAPSQSANLATDSRVLSQLLSQKLVPTKERNPIKKCFKGLTYFVEDNWKRIWVMALWIAVCAGLFAWKFIQYKDRAVFDVMGYCVTTAKGAAETTKLNMALILLPVCRNTITWLRSNTKLGAILPFDDNINFHKVIAAGVAIGVGLHAIAHLTCDFPRLLHATDAEYEPMKQFFGEKRPPNYWWFVKGTEGWTGVTMVVLMTIAYILAQPWFRRNRVNLPRFLKKLTGFNAFWYSHHLFVIVYGLFIVHGYVLFLSKEWYKKTTWMYLAIPILLYACERLVRVFRSGYKSVKILKVAVYPGNVLSLHMSKPQGFKYTSGQYIFVNCSDVSPFQWHPFSITSAPGDDYLSIHIRTLGDWTAQLKAVFSKVCQPASVDQSGLLRSDAEQANNKPRMPKLLIDGPYGAPAQDYRNYDVLLLVGLGIGATPLISIVKDVLNNIKQMKEIEDGEMEGGVKTNKNKKPFATKRAYFYWVTREQGSFEWFRGVMNEVAEYDHDRVIELHNYCTSVYEEGDARSALITMLQALHHAKNGVDIVSGTQVKTHFARPNWRNVFKRVAVNHVNQRVGVFYCGAQGLTGELRRLSQDFSRKTTTKFDFHKENF
>gnl_Carpa_v0.4_evm.model.supercontig_82.74
MPPSSRSSSKRSTYTPTTYDDMDASQDCEYGLVGGAMLPIFLNDLRRNNQQDLVEVTLELDDDSIVVCSVAPTTAAAPVDSASQDDIDRASVGSRIRRKFGWLRSASSRTTSSSASATAAVDNDRNRAALTARDARRMKAKLQRTRSSAERALKGLRFISRTTGATDADELWKRVESRFEYLAKDGLLAREDFGECIGMVDSKEFAVGIFDALARRRRQKISRITKEELREFWLQISDQSFDARLQIFFDMADSNEDGRITREEVQELLMLSASANKLSKLKEQAEEYASLIMEELDPENLGYIELWQLETLLLQKDTYVNYSRQLSTTSIGWICRNTLTWLRSTKARSFVPFDDNINFHKMIACAIAIGICIHAGNHLACDFPRLTQSSPEKFAMISSEFNGKKPTYKDLLIGVEGVTGISMVILMVIAFTLASRYFRRNVVKLPSPFNRLTGFNAFWYSHHILGLVYVLLLIHGTFLFLAHKWYQRTTWMYISVPLLLYIGERSLRTRRSEHYSVKIIKVSVLPGNVFSLIMSKPQGFKYKSGQYIFLQCPKISSFEWHPFSITSAPGDNYLSVHIRTVGDWTQELKRVFTEDNDTSFVIGRAKFGEQGHTDQTGQPKLLVDGPYGAPAQDYKNYDVLLLVGLGIGATPFISILRDLLNNSRTFEEQTDSNTEASRSDDSSNSYTSSNITPNSSLTPGGRKKSHSTTNAHFYWVTRESGSFEWFKGVMDQVAEMDQKGQIELHNYLTSVYEEGDARSTLITMVQALNHAKHGVDILSGTRVRTHFARPNWREVFTRIASKHPYATVGVFYCGMPVLAKELKKLSKELSYKTTTRFDFHKEIF
>gnl_Elagu_v2.0_p5_sc00003.V1.gene358
MADSKEFAGELFAALARRRNLEPENGITQDELKEFWEEMTDQNFDSRLGIFFDMCDKNGDGKLTEDEVKEVIILSASANKLAKLKGHAATYAALIMEELDPDQLGYIEVPINPS
>gnl_Elagu_v2.0_p5_sc00011.V1.gene128
MPGTPASYLSHPKQSLITVLFRAHWRQVWVVLLWLAACLALFVWKFLQYRHRSAFEVMGYCLCTAKGAAETLKLNMALVLLPISRNTMTWLRKRRWINSTIPFNDTINFHKLIAGGIVIGVILHAGTHLACDFPRIVNAKRSVFQRTIAKGFHYRQPSYLEILGTTEGATGIAMVVLMIIAFLLATRPSRRQHASLPWPIRRFAGFNAFWYSHHLLVLVYVLLIIHSMFLFLTKDVTEKTTWMYLVIPVLIYAGERVFRIIRSGIYDVQILKALASGKANFPKICIDGPYGAASQDHCKYDNILLIGLGIGATPFISILKDIANGQQGPQLDTGVIEMHNYLTSIFHEGDKRSALISAIQALHFMKSGVDIISKTPVSSHCASLMYH
>gnl_Elagu_v2.0_p5_sc00018.V1.gene160
MSRHERRWASDTVPGGKILSAGSSPGNSTDGVEEFVEVTLDLQDDDTIILRSVEPASAVPHADRDSAEATPMSSSSRSPSIARSSSHGRLRQFSQELKAEAVAKARQLSQELKAELRRFSWSHAQGNRAVGASVSAEGSGGASGPLDSALAARDRRRQKAQLDRSRSGTQKALRGLRFISKANGVDGWNEVQSNFDKLARDGSLSRSDFAQCIGMKDSKEFALELYDALRRRRRMKAEKISKDELYEFWSQITDQSFDSRLQIFFDMVNKNEDGRITEAEVKEVCEIKIERTGSRRQGKIIMLSASANKLARLKEQAEEYAALIMEELDPERLGYIELWQLETLLLQKDTYLNYSQALSYTSQALSQNLAGLRKRGPIRKLSTKLGYYLEENWKRLWVMALWIGVMVGLFTWKFIQYRNRYAYQVMGYCLTTAKGAAETLKLNMALILLPVCRNTITWLRSTRLSRALPFDDNINFHKVSVLSLLLARELGSCTCHIDGKQLRAFRNVSFAWDGRDLVRQR
>gnl_Elagu_v2.0_p5_sc00018.V1.gene161
MQTIAAAIVIGVILHAGNHLSCDFPRLIASSGQKYQGLTRDFGQTKPTYMKLVRGPEGITGILMVLCMLVAFTLATRWFRRSLVKFPKPFDRLTGFNAFWYSHHLFIIVYMLLIVHGQFLYLIHHWYRKTVAIYPGNVLTLQMSKPPAFRYKSGQYMFVQCPAISPFEWHPFSITSAPGDDYLSIHIRQLGDWTRELKRVFSEACEPPVPGKSGLLRADETTKKSLPKLLIDGPYGAPAQDYKKYDVLLLVGLGIGATPFISILKDLLNNIVKMEEQADSISDYFPPPGQNGRVDLGTILKASRPKWTLKTTNAYFYWVTREQGSFDWFKGVMNEVAELDQRECSIVEHQSWPKN
>gnl_Elagu_v2.0_p5_sc00046.V1.gene168
MQKMGTDDGKGGDHPSDIIETESIGSDRVAHSGPLSKRGSRKSARFNLPESAAGDDEQYVEITLDVRDDSVAVHSVKPAAGGEVEDPEVTLLARTLEKQSGSIGSAVLRSASSRIRQVSQELKRLASFNKRPGPGPIDRSKSAAAHALKGLKFISKTDGAAGWPTVEKRFDELAVDGALPRSLFGQCIGMKESKEFAGELFDALARRRNIIGDSITKAELREFWDQISDQSFDSRLQTFFDMVDKNADGRIGEEEVKEIISLSASANKLSKIQEQAEEYARLIMEELDPNNLGYIEIYNLEMLLLQVPNKSIRIGTTNSRNLSQMLSQKLKPTEEPNLLRRWYQWSRYFLEDNWKRVWVIALWLAICAGLFTWKFIQYRQRAVYHVMGYCVCVAKGGAETLKFNMALILLPVCRNTITWLRNKTKLGAALPFDDNLNFHKVIAVGIAVGVGLHAISHLTCDFPRLLHASDAAYVPMKPFFGDTRPNNYWWFVKGTEGWTGITMVVLMTIAFTLATPWFRRGRVRLPKPLNRLTGFNAFWYSHHLFVIVYVLLIIHGTFLYLTHQWYKKSTWMYLAIPMIIYGAERLIRAFRSSVRPVKILKVAVYPGNVLALHVSKPQGFKYRSGQYTFVNCAAVSPFQWHPFSITSAPQDHYLSVHIRTLGDWTRQLKTVFSQVCQRPADGKSGLLRADCDGDANSSIPSMPRVLIDGPYGAPAQDYKKYDVVLLVGLGIGATPFISILKDIVNNMKQLELEGLLDSEGDRDLENAVVGEGSSTKGAGGSSHRPSGTTFNTRRAYFYWVTREQGSFEWFRGVMNEVAETDKKGVIELHTYCTSVYEEGDARSALITMLQSLNHAKHGVDVVSGTRVKSHFARPNWRNVYKRIALNHRDQRIGVFYCGAPTLTKQLRQLALDFSRKTTTKFDFHKENF
>gnl_Elagu_v2.0_p5_sc00059.V1.gene463
MLIYLTSSPLWNLDVDYGLEQGSQCGFVNDGYFHDFWRKAIKPGKQLLGLTQASCFRPWRSPEGRTETEQGKKKLLYGKVTPEALAHRAQLDRTRSAARKALRGLRFISKANDVDGWKEVQTNFDKLARNGHLSRSDFAQCIGMKDSKEFALELFDALSRRRGMKAEKISIEELYEFWSQIADRSFDSRLQIFFDMVDKNEDGRITEAEVKEIIMLSASANNLARLKEQAEEYAALIMEELDPERLGYIELWQLETILLQKDTYLNYSQALSYTSQALSQNLAGLRKRGPIRKWSTNVGYYLEENWKRVWVMAVWISVMAGLFTWKFIQYRNRYAFEVMGYCLTTAKGAAETLKLNMALILLPVCRNTVTWLRSTRLSRILPFDDNINFHKVSVCSSYCQQVKLDR
>gnl_Elagu_v2.0_p5_sc00064.V1.gene286
MIATAIVIGMLLHAGNHLACDFPRVIGASPEKYRLVARDFGPVKPTYSGLLTGVEGVTGIGMVVLMAVSFTLATHRFRKNGGRLPFPLNRLTGFNAFWYSHHLLAVAYGLLVVHGYYMFLVHKWYQRTTWMYLSVPLLLYVGERVLRAFRSKAYSVKILKVSLLPGSVLTLTMSKPHGFRYRSGQYIFLQCPTISPFEWHPFSITSAPGDDYLSVHIRTSGDWTQELKRIFLENYFSPRSIGRATFNEFGSVDQRSLPRLLVDGPYGAPAQDFRNYDVLLLVGLGIGATPFISILRDLLNNIKLAEELMDLAMETSRSEDSSNSFSFSTSSSSKKRPYRTTRAYFYWVTREPGSFEWFKGVMNDVAEMDKGVIELHNYLTSVYEEGDARTTLLTMVQALNHAKHGVDIVSGTRVRTHFARPNWKEVFAKIASKHPGATMPEGRRNPPNPTIKE
>gnl_Elagu_v2.0_p5_sc00064.V1.gene287
MVDSKEFAVGLFDALARRRRQTLERITKEELYDFWVQISDQSFDARLQIFFDIASANKLSKLKEQAEEYAALIMEELDPENLGYIELWQLEALLLQRDNYMNYSRPLSTASGAGWSQNITSGGLRGHRRSCGWRRMALAARLAVQENWRRAWVVALWVAAMAGLFVWKFVQYRRRAAFHVMGYCLTTAKGAAETLKLNMALVLLPVCRNTLTWLRSTRARLFVPFDDSITFHKVDPNYYPGFYATPSVLQFTPAFLPYPWKRHEQ
>gnl_Elagu_v2.0_p5_sc00177.V1.gene124
MQEMGTDDGRGGDHQSDVMETESIGSDRVSYSGPLSGPLNKRRGRRSARFNIPDSAGGGGGDEQYVEITLDVRDDSVAVHSVKPAAAGEEEDPDVTLLARTLEKRSGSIGSSVIRSASSRIRQVSQELKRLASLNKRPGQGRVDRSKSAAAHALKGLKFISKTDGTAGWPAVEKRFDELAVDGALARSLFGQCIGMKGSNEFAGELFDALTRRRHIIGDSITKEELREFWEQISDQSFDSRLQTFFDMVDKNADGRITEAEVKQIISLSASANKLSKIQEQAEEYARLIMEELDPNNLGYIEIYNLEMLLLQAPSQSTQIGTSNSRNLSQMLSQKLKPTEEPNPLRRWYQRSRYFVEDNWKRVWVMALWLAICAALFAWKFIQYRRRAVYHVMGYCVCVAKGGAETLKFNMALILLPVCRNTITWLRNKTKLGAALPFDDNLNFHKVIAVGITIGVGLHAISHLTCDFPRLLHASDAAYEPMKPFFGDTRPNNYWWFVKGTEGWTGITMVVLMAIAFTLATPWFRRGRVRLPKPLNRLTGFNAFWYSHHLFVIVYILLIIHGIFLYLSHRWYKKTVSTSCKNLDVLGDPDDHLRDGAAHQNIQIEREAGEDTEGGGIPRERAGSPRVEASGLQIPERPVHIRQLR
>gnl_Eucgr_v2.0_Eucgr.L01771.1
MEIQDHHQHAQWSDTESNCSSRLGYSGPLSSTSTKIRSNARFRDDQDEECYVEITLDVGEDSVSVHDIKGGGDPETALFTSRLGLRPSSLGAQLSFRLRQVSQELRRITSTKGRNNQIDRTRSGAARALRGLQFMTKNVEIDQGWSEVEARFDELALNGVLPKSLFGQCIGMNESSEFAGELFDALARRRGITSSAVSKPELREFWEQIADQSFDARLQTFFDMVDKNADGRITEEEVKEIIALSASANKLSKIQEQAEEYAALIMEELDPSNLGYIELHNLETLLLQAPIQSSSAHARSESRVLSQMLSQKLVPTREHNPIKRYYKALAYFIEDNWKRIWIMGLWISICAGLFTWKFIQYKHRAVFDVMGYCVTTAKGGAETTKFNMALILLPVCRNTVTWLRSRTRLGVIVPFNDNINFHKVIAWGIAVGVGLHAGAHLTCDFPRLLHATDAEYEPMKQFFGEKRPNNYWWFVKGTEGWTGVSMLVLMTIAYTLAQPWFRRNRLDLPKALKKLTGFNAFWYSHHLFVIVYVLFVIHGYFLYLAKKWYKRTTWMYLAVPVTLYASERLLRALRSGYKTVRIFKVAVYPGNVMALHMSKPQGFRYTSGQYIFVNCAAVSPFQWHPFSITSAPGDDYLSLHIRTVGDWTSQLKSVFSKACQPPSIDQSGLLRADIATGENVPRIPRLLIDGPYGAPAQDYKNYDVLLLVGLGIGATPLISIVKDVLNNIKQQKEMEKGIVESGAKSNKRKPFLTRRAYFYWVTREQGSFEWFRGVMNEVAENDRDGVIELHNYCTSVYEEGDARSALIAMLQSLNHAKNGVDIVSGTRVRTHFARPNWRNVFKHVAVNHPDERVGVFYCGVQGVVGEMRRLAQDFSHKTTTKFYFHKENF
>gnl_Eucgr_v2.0_Eucgr.E00785.1
MKGLAKHGRRWASDTVPGKSPASDSTSPAGTEASYGEELVEVTLDLQEDDTIVLRSVEPATAASALTIKIDDDDGGGGGCGGGGSGAETPRGASSSAPSRSPAMRRSSSSRLRQFSQELKAEAVAKARQFSQELKAELRRFSWSHGHASRVLSASTSSAGQNAGGFDVALAARALRKQRAQLDRNRSGAQKALRGLRFISNSKTNCSIDAWNEIQASFDKLAKDGCLYRQDFAQCIGMKDSKEFALELFDALGRRRRMKVDRISKDELHEFWCQITDQSFDSRLQIFFDMVDKNEDGRITGEEVKEIIMLSASANRLSRLKEQAEEYAALIMEELDPEQLGYIELWQLETLLLQKDTYLNYSQALSYTSQALSQNLQGLRRRSRIRRLSTKCLYYLEENWRRIWVVTLWVMIMIGLFTWKFVQYKQKAAFQVMGYCLLTAKGAAETLKFNMALILLPVCRNTITWLRNTRVGLFIPFDDNINFHKTIAAAIVVGVILHVGDHLACDFVRLEHASKDVYHRYLEDDFGNPKPTYFDLVKGIEGVTGILMVILMLIAFTLATRWFRRSLVKLPKPFDRLTGFNAFWYSHHLFVLVYILLIIHGVFLYLVHHWYRKTTWMYLAVPVLLYAGERTLRFFRSGMYTVRLLKVAIYPGNVLTLKMSKPPQFKYKSGQYMFVQCPAVSPFEWHPFSITSAPGDDFLSVHIRQLGDWTQELKRVFAEACEPPVAGKSGLLRADETTKKSLPKLCIDGPYGAPAQDYKKYDVLLLVGLGIGATPFISILKDLINTIVKSEEQADSVTDVSRNSDLSIGSVESPGPNRVSPRRRKTLKTTNAYFYWVTREQGSFDWFKGVMNEVAEIDQRGVIEMHNYLTSVYEEGDARSALITMVQALNHAKNGIDIVSGTTVRTHFARPNWKKAFNKLCSKHSGARIGVFYCGAPVLAKELSKLCYEFNQKGPTKFDFHKEHF
>gnl_Eucgr_v2.0_Eucgr.J02107.1
MGDSSKWILESIEVDDMADVPLDSSNKSGVHSGGPTSKVNDEAMLARSSSSTRKRVGFQGTRPPALSRMGRTESGARRGLKSLRFLDRTITGKEVDAWKSMEKRFNQFAVDGRISKDKFGTCIGMGESKEFAGELFETLARRRKIHSENGITQEEMRAFWDDMTNQDIDSRLQIFFDMCDKNGDGKLSEEEVKEVIILSASANKLSNLKQQAASYAVLIMEELDPDHLGYIEMWQLETLLREMVSSEEANKLAKKTHTLARTMIPRQYRTPISKFLLKTFEFLQENWKRVWVMSLWLTLNLILFVWKFRQYKERDIFQVMGYCVCFAKGAAETLKFNMALILIPVCRRTLTKLRSTALSRIFPFDDNINFHKSIALAIVIGTSIHIIMHLSCDFPRLISCPKPKFLRYAGPNFNYKQPSYLDLVESVPGVTGIIITILMAFSFTLATHSFRRNVIKLPWPFHHLAGFNAFWYAHHLLFLVYALLIVHGYFLFLSRHWYSKSTWMYLSVPLLLYVSERIFTAIDERNHRVNVIKAIIYTGNVLALYISKPPGFKYKSGMYMFVKCPDISNFEWHPFSITSAPGDDYLSVHIRTLGDWTTELKNRFAQVCEPPNEPAGRGSLVRLQTKAISDYDHTQVRFPRILIKGPYGAPAQNYKKYDILFLIGLGIGATPFISILKDLLNQIKPNEQNNVSQKFITSNKFSRCRRQDPGQSIPGANKKAPERAYFYWVTREQGSFEWFKGVMDDIAEYDHNHIIEMHNYLTSVYEEGDARSALIAMVQKLQHAKNGVDVVSESRIRTHFARPNWRKVFSQLASAHPSSRIGVFYCGSPTLTKPLKKLCQEFSLNSSTRFQFHKENF
>gnl_Eucgr_v2.0_Eucgr.J01662.1
MRNEEIGMGTFNYSSDNNNSSDTESVGSDGRTAFSGPLGSALRSSKRGSRKSARFNIPAETAGLRSAGATSKDEQEDGDPYVEITLDIRDDGVAVHSVQAAGGATNFEDPELALLAKRTFETRRSSSFGSSVFRSTSSRFRQVSQELKRIASLTRRPTAPPARRFDRTRSAAAHALKGLKFIAAKTGGGGGGAGSAASGWPSVEKKFDQLTASSGGLLHCSQFCECIGMNKESKEFATELFRALAQRRNIFGDSITKDQLKEFWEQISDESFDSRLQTFFDMVDKDADGRIAEEEVREIITLSASANKLSNIQKQADEYAALIMEELDPDNKGYIMVQNLETLLLQAPNQSVRVGDSKVLSQLLSQKLKPTIDNNPVRRWCEHAKYFLMDNWKRLWVMVLWIAIMAGLFTYKFIQYRNRAAFGVMGYCVCVAKGGAETVKFNMALILLPVCRNTITWLRNKTRLSVAVPFDDNLNFHKVIAAGIAVGVGLHVISHLTCDFPRLLLASPEAYEPMKPYFGEKQPPNYWWFVKGVEGVTGILMLVLMAIAFTLAMPWFRRSKINVPGPLKKLTGFNAFWYSHHLFVIVYTLLIVHGIKLYLAHDWYKKTTWMYLAVPVTLYACERLIRAFRSSIKPVKILKVAVYPGNVLALHMSKPHGFKYRSGQYMFVNCSAVSPFEWHPFSITSSPGDDYLSVHIRTLGDWTRQLKSVFSEVCQPPSVGKSGLLRADCVPGGSIPRFPKILIDGPYGAPAQDYQKYEVVLLVGLGIGATPMVSIVKDIINNIKVKENEQDHMGSLESGGRPVSPLTPDDSNSHYPKAGHRSSHGRGAFKTRKAYFYWVTREQGSFEWFKGIMDEVAGMDERQVIELHNYCTSVFEEGDARSALIAMLQTLNHAKHGVDVVSGTRVMSHFAKPNWRQVYKKIALHHPDKRVGVFYCGAPALTKELNHLALDFSRKTSTKFDFHKENF
>gnl_Eucgr_v2.0_Eucgr.C00773.1
MGSKRSSYSRGFDLPEEFDDEEDEAAAAADYGSVGGAMLPVFLNDLRQNSQQDLVEVTLELEDDSIVVRSVTPTSNNNLAFSAAADENPDPAAAAAALDRNLSVTTRIRRKFPWLRSGSSRAGSEAEAPTAAAAAREARRARAQLDRSRSSAQRALKGLRFISKANFCARDAEELWRQVEARFHRLARDGLLAREDFGECIGMDSKEFAVGMFDALARRRRQRIGKITREELHDFWLQISDQSFDARLQIFFDMADSNEDGRITRAEVQELLMLSASANKLSKLKERAEEYASLIMEELDPENLGYIELWQLETLLLQKDTYMNYSRTLSTTSLGWSQNLSSFRPTDKVRRICSSLRCLVLENWQRGWILLLWAIVMGCLFAWKFIQYRNMAAFHVMGYCLATAKGAAETLKLNMALILLPVCRNTLTWLRSTRARSFIPFDDNINFHKIIACAIVIGIILHAGDHLACDFPRLVNSSPEKFALISSDFNNRKPTYTDLLSGVEGVTGIAMVVLMAISFTLATHRFRRNIVRLPAPFNRLTGFNAFWYSHHLLGVVYVLLLIHGTFLYLVHEWYMKTTWMYISIPLLLYILERSMRACRSNHYAVRILKVSVLPGNVFSIIMSKPQGFKYRSGQYIFLQCPTISPFEWHPFSITSAPGDDYLSVHIRTVGDWTQELKKTLTEGRDSSCVIGRAKFTSVGCINQTGQPKLLVDGPYGAPAQDYRNYDVLLLVGLGIGATPFVSILRDLLSNTRAEEQMDSITETSRSDDSTNSFASSNVTPGSKRKSQRTSSAHFYWVTRESGSFEWFKGVMNEVAEMDHKGQIELHNHLTSVYEEGDARSTLITMVQALNHAKHGFDILSGTRVRTHFGRPNWREVFIKVASKHPYTTVGVFYCGMPMLAKELRKLSHELSHKTSTRFEFHKELF
>gnl_Eucgr_v2.0_Eucgr.H04514.1
MEIQDHHQHAQWSDTESNCSSRLGYSGPLSSTSTKIRSNARFRDDQDEECYVEITLDVGEDSVSVHNIKGGGDPETALFTSRLGLRPSSLGAQLSFRLRQVSQELRRITSTKGRNNQIDRTRSGAARALRGLQFMTKNVEIDQGWSEVEARFDELALNGVLPKSLFGQCIGMNESSEFASELFDALARRRGITSSAVSKPELREFWEQIADQSFDARLQTFFDMVDKNADGRITEEEVKEIIALSASANKLSKIQEQAEEYAALIMEELDPSNLGYIELHNLETLLLQAPIQSRSAHAGSESRVLSQMLSQKLVPTREHNPIKRYYKALAYFIEDNWKRIWVMGLWISICAGLFTWKFIQYKHRAVFDVMGYCVTTAKGGAETTKFNMALILLPVCRNTVTWLRSRTRLGVIVPFNDNINFHKVIAWGIAVGVGLHAGAHLTCDFPRLLHATDAEYEPMKQFFGEKRPNNYWWFVKGTEGWTGVSMLVLMTIAYTLAQPWFRRNRLDLPKALKKLTGFNAFWYSHHLFVIVYVLFVIHGYFLYLAKKWYKRTTWMYLAVPVTLYASERLLRALRSGYKTVRIFKVAVYPGNVMALHMSKPQGFRYTSGQYIFVNCAAVSPFQWHPFSITSAPGDDYLSLHIRTVGDWTSQLKAVFSKACQPPSIDQSGLLRADIATGENVPRIPRLLIDGPYGAPAQDYKNYDVLLLVGLGIGATPLISIVKDVLNNIKQQKEMEKGIVESGAKSNKRKPFLTRRAYFYWVTREQGSFEWFRGVMNEVAENDRDGVIELHNYCTSVYEEGDARSALIAMLQSLNHAKNGVDIVSGTRVRTHFARPNWRNVFKHVAVNHPDERVGVFYCGVQGVVGEMRRLAQDFSHKTTTKFYFHKENF
>gnl_Eucgr_v2.0_Eucgr.F02491.1
MNMLLHKTQVIGTTRKRNVSYGGIPRMERTASSASRGLMSLRFLDRTITGKEGDAWRSIEKRFHQHATNGQLSRDKFGVCIGMGDSKEFAGELFDALSRRRKVNAENGISIDQLRQFWEDMTTRELESRLQIFFDMCDKNGDGRLTEDEVKEVIVLSAASNRLSNLQQQAASHASLIMERLDPDHQGYIEMWQLKTLLREMVNPDQRSKSSVNSQNLTRTMLPKGYRNPMSRLVHKNIERIHDNWRRIWVVGLWLVANMILFLWKFNKTRHGPAFDITGYCLCYAKGSAETLNLNMALVLLPVCRRTLTKLRSSFLGTFIPFDDNINFHKIIALAIAIGSVVHIAMHFMCNFPRITSCPKSQFKQVFGPYFHNRQPHYIDLVNNLSSTTGVLMFMMMAFSFTLATHWFRRNIIKLPWGLHHLAGFNAFWYAHHLLAVAYVFFILHGYFLVISRPWYTKTAWMYVMVPILLYTSERAFTSASELQHRVDIVKAIVYSGNVLALYMSKPPGFNYNSGMYLFVKCPDISKFEWHPFSITSAPGDAFLSVHMRALGDWTTELRNRFAEVCEPPSKKPGKGGLTKMATRTSHNLEELQEKFPKIFIKGPYGAPAQDYEKYDILLLIGLGIGATPFISIIKDILNHVKLNKLQADSDQDQSSGARKGPKRAYFYWVTREQNSFEWFKGVMDDIAERDDHNVIEMHNYLTSLYEEGDARSALIAMVQKLQHAKNGVDIFSESQIKTHFARPNWRKVFSEIAMRHKSSRIGVFYCGSSVLTKTLRKLCQELSLESSTRFQFHKENF
>gnl_Manes_v6.1_Manes.04G028100.1
MNKQGDQSTRWILDGVEADRMDEESKNHLPHRSRNAKSGNLGKHSGNLGMHTSKNSSSPGTYSGNLGQTLKRTTSQFGGSIWKTTSNALRISSVLTPSPPPPPRRRPERVERTASAAARGLKGLRFLDRTMTGKEMDAWRSIENRFHQFAVDDRLPKEKFGICIGMGDSKEFAGEVFDAIARRKNIDTTNGITKDEVKLFWEDMTRQDLDARLQIFFDMCDKNGDGKLSEDEVKEVILLSASANKLTNLNQQAATYAALIMEELDPDHLGYIEMWHLEILLREMVNNDESVHKLKKANTLTRAMIPRRYRTPLSKTFSLATEFIYENWMRIWAINIWLFINFLLVLWKFEEYVHSPTFKITGYCVCIAKAAGETLKFNMALILVPVCRRTLTNLRSTCLSKAIPFDDNIKFHQIIATAISIGTLMHVMAHLTCNYPRLSSCPKLKFMIYLGPVLGYQQPTYGGLMLTTVSITGVALTLIMAVSFTLATHYFRRNIVKLPGVFHRLAGFNSFWYAHHFLILAYVLLILHGYYLIFPKPWYQKTTWMYLVAPLLLYAGERLFSGYQEHNHQVNVVKAVIYSGNVLALYITKPQGFKYRSGMYLFVKCPDISKFEWHPFSITSAPGDDYLSVHIRTLGDWTTELKSIFEKVCEPPPSDKQQPKRGNLKRIETRALSTANYDEIQATFPQILIKGPFGAPAQSYTQYDILLLIGLGIGATPFISIAKDLLYQIKQNNLGPGKSVEPARKCAERAYFYWVTREQASFEWFKGVMDDIAEFDRNNVIEMHNYLTSVYEQGDARSALIGMVQQLQHAKNGIDIVSQSRIKTHFARPNWRKVLSQLASTHPASRIGVFYCGSSTLAKPLKKLCHEFSLDSTTRFEFHKENF
>gnl_Manes_v6.1_Manes.08G118500.1
MEIQENQQETWSETESRSSTSSRRAGFSGPLATNKRNSSKKSSKYKEEEYVEITLDVRDDSVSVQNIRGGDSETAFLASQLERKNHPSLGSQLSLRLRQVSQELKRITSSNTFDKVDRSKSGAARALKGLKFMTKNVGTEGWSEVEARFDKLAVDGLLPKNRFGQCIGMNESSEFASELFDALARNRGITSASISKAVLREFWEQITDQGFDARLQIFFGMVDKNADGRITEEEVKEIIALSASANKLSKIQERAEEYAALIMEELDPDNLGYIELYNLEMLLLQAPNQSTNLATDSRILSQVLSQRLVPTKDHNPIKRCYRKVAYFVEDNWKRIWVMALWLGICAGLFTWKFIQYKHRAVFDVMGYCVTTAKGAAETTKFNMALILLPVCRNTITWLRSKTKLGAVVPFDDNINFHKVVAFGIAIGVGLHAGAHLTCDFPRLLHATDEEYEPMKPFFGDDRPNNYWWFVKGTEGWTGVVMVVLMAIAYILAQPWFRRNRLNLPTTLKKLTGFNAFWYSHHLFVIVYALFIVHGYYLYLSKKWYKKTTWMYLAIPMGLYACERLIRAFRSGYKSVRILKVAVYPGNVLALHMSKPQGFRYTSGQYIFVNCSAVSQFQWHPFSITSAPGDDYLSIHIRTLGDWTAQLKAVFSKVCQPASSNQSGLLRADIASSDNKPRLPKLLIDGPYGAPAQDYKNYDVLLLVGLGIGATPLISIVKDVLNNIKQQKEIEEGMVESGIKGNKRKPFATKRAYFYWVTREQGSFEWFRGVMNEVADYDQDRVIELHNYCTSVYEEGDARSALIAMLQSLQHAKNGVDVVSETRVKTHFARPNWRKVFKHVAVNYPNQKVGVFYCGAPGLTGELRRLAQDFSRKTTTKFDFHKENF
>gnl_Manes_v6.1_Manes.08G057200.1
MDSQVEPKKVDASLSSSSSYWIGRVASLQHFVEKPMDERLMRFTDSEWKEVEKRFNRLASAGNGPEPVVKWSEFGFCIGMQQSPEFAKEVLMAIRGREYYKFDITRKELHSYWHRLTDPSFQSRVKIFFDMCNRNKDGKINEMDIKQAILLSAAANKLSLTHEEAHEYAALIMESLDTEEKGFIEPHQLETLLKASLSSSSSPPTGYHQTNEKDPRGKTMSRSEIIFRSYWRRGWIVVLWLVICFSLFTWKFIQYRHRTAFEVMGYCLCTAKGAAETLKFNMALILLPVCRNTITWLRRKPTLNSFIPFNDNINFHKVIAGGIVVGVILHGGTHLACDFPRISGSNQSIFRQTIAVRFGYHQPSYIQILATTEVATGIAMVMLMTVAFLLATKWPRRRSPSLPSSIRHVTGYNTFWYSHHLFILVYALLIVHSMFLFLTDNITEKTTWMYIAFPVTLYAAERFVRALRSGFYDAKIIKVMIHPGKVLSLKLQKPEGFKHKSGMYIFIQCPQISLFQWHPFSLTSGPEDDHLSVHIRTLGDWSYQIYSLFQEAVLSRTKEYPKIYIDGPYGAASQDHVKYDIVMLIGLGIGATPFISILKDVANGLHQKANCGECNIAKGPLKAYFYWVTREQSSFDWFRDVLWEISKTNQKQSVIEMHNFLSSVYEEGDARSALISAMQALYQAKKGIDIVSWTQARTQFGRPNWFNIFFKLAKKHRGERIGVFYCGPSTLARELKTLCAKFSTKTTTRFVFHKENY
>gnl_Manes_v6.1_Manes.02G016200.1
MRGSPKHERRWASDTVPGKPTVSTGTSPGTDSNPAEEYVEVTLDLQDDNTIVLRSVEPATFINIEDGTGAETPVSVSASETRSPTIRRSSSNKILHFSQELKAEAVAKARQFSQELKAELRRFSWSHGHAAKVLSASPCNDGGGGGFESALAARALRKQRAQLDRTRSSAQKALRGLRFISNSETNGVDAWNEVQSNYEKLAKDGYLYRADFAQCIGMRDSKEFALELFDALGRRRRLKVNKISRDELYEFWSQITDQSFDSRLQIFFDMVDKNEDGRITEEEVKEIIMLSASANKLSRLKEQAEEYAALIMEELDPERLGYIEIWQLETLLLQKDTYLSYSQALSYTSQALSQNLQGLRKRGPIRRLSTRLIYFVQENWRRIWVLALWALIMIGLFTWKFLQYKQKNAFKVMGYCLPTAKGAAETLKLNMALILLPMCRNTITWLRSTRLGYSVPFDDNVNFHKTIAAAIVIGVILHAGNHLACDFPRLINSSDEVYRKYLRDDFGGQKPTYAELARGAEGVTGIVMVVLMAIAFTLATRWFRRSLVKFPKPFDRLTGFNAFWYSHHLFVLVYILLIIHGVFLYLVHKWYLKTTWMYLSVPVLLYAGERALRYFRSRSYTVQLRKVAIYPGNVLTLQMSKPSQFRYKSGQYMFVQCPAVSPFEWHPFSITSAPGDDYLSVHIRQLGDWTQELKRVFSEACERPVAGKSGLLRADETTKKSLPKLLIDGPYGAPAQDYRKYDVLLLVGLGIGATPFISILKDLLNNIVKTEQEDLESDISRTSNFSAGSNDASTHNRTSPKLKKILRTTNAYFYWVTREQGSFDWFKGVMNEVADLDQMGVIEMHNYLTSVYEEGDARSALITMVQALNHAKNGVDIVSGTRVRTHFARPNWKKVLSKLCSKHCNARIGVFYCGAPVLAKELSKLCYEFNQKGSTKFEFHKEHF
>gnl_Manes_v6.1_Manes.09G172500.1
MRSDDYSDSESIASDRTAFSGPLGGPPLNKKRSSKKSARLNIPPETTTTYSNADEDPSSYVEITLDIRDDSVAVHSVHPANEDPEFALLAKKTLENKTSSFRASLFRNTSSHIKQVSQELKRFASLSRRPSAARRFDRTKSAAAHALKGLKFIAAKTGASGNGWPAVEKRFQELTASTNGLLHCSSFGECIGMNKESKEFAGELFRALARRHNINGDSINKSQLKEFWDQISNESFDSRLQIFFDMVDRDADGRITEEEVTEIISLSASANKLSNIQKQAKEYAALIMEELDPDNAGYIMIYNLETLLLQAPNQSVRVGDSRVLSQLLSQKLKPTQENNPLKRWFQKAKYFLLDNWQRVWVMALWLGIVAGLFTYKFIQYKNKAVYDIMGYCVCVAKGGAETLKFNMALILLPVCRNTITWLRNKTKLGVAVPFDDNLNFHKVIAVGIAVGIGLHAGAHLTCDFPRLLHATEEEYEPMKPYFGDDQPPNYWWFLKGVEGITGIVMVVLMAIAFTLATPWFRRNKLNLPKPLKKLTGFNAFWYSHHLFVIVYTLLIIHGIYLYLTKKWYQKTTWMYLAVPIILYACERLIRAFRSSIKSVKILKVAVYPGNVLALHMSKPQGFKYKSGQYMFVNCAAVSPFEWHPFSITSAPGDDYLSVHIRTLGDWTRQLKTVFSEVCQPPPAGKSGLLRAEGMQGGNNPSFPKILIDGPYGAPAQDYKKYDVVLLVGLGIGATPMISIVKDIINNMKEEDDEETALEAGRAAQGNSNNNISKKGFKTRKAYFYWVTREQGSFEWFKGIMNEVAEMDDKGLIELHNYCTSVYEEGDARSALIAMLQSLHHAKNGVDVVSGTRVKSHFAKPNWRQVYKKIALQHPNGRIGVFYCGAPALTKELRQLALDFSHRTSTKFDFHKENF
>gnl_Manes_v6.1_Manes.16G092100.1
MKSSPPSFGGSSSKLSNYSRTFDLPDDLDSGSASDCELGGAMLPIFLNDLRRNNQQDLVEVTLELDNDSIVVCSVKPNPTSVTSDPGCGVDVHSAGILKRSLSATSRIRQKFGWGRSRSSRTTSSEIEDRTISARDARKIKAKLQRTRSSAQRALKGLRFISKTTGASNDANELWRRVESRFDSLAKDGLLAREDFGECIGMVDSKEFAVCIFDALARRKRRRISKISKEELHEFWLQITDQSFDARLQIFFDMADSNEDGRITREEVQELIMLSASANKLSKLKEQAEEYAYLIMEELDPENLGYIELWQLETLLLQRDTYMNYSRPLSTTSVGWSQNLSSFSSHNVVRRLSFALRYLILENWQRGLILMMWMMTMACLFAWKFYQYKNRAAFQVMGYCLCTAKGAAETLKLNMALILLPVCRNTLTWLRSTRARSFIPFDDNINFHKIIAQAIAVGVILHAGNHLFCDFPRLINSSPEKFSLIASDFHNKKPTYKYILTGVEGVTGISMVVLMVIAFTLATSQFRRNLVKLPAPFNRLTGFNAFWYSHHLLGLVYVLLLVHGTFLFLTHSWNQKTTWMYVSAPLLLYGAERSVRVGRSEHYSVKVLKVSVLPGNVLSIIMSKPQGFKYKSGQYLFLQCPAISSFEWHPFSITSAPGDDYLSVHIRIVGDWTEELNKVFTEVNDSPSVIGRAMFGQHGHVDQRGQPKLYVDGPYGAPAQDYQNYDVLLLVGLGIGATPFISILRDLLNNTRAADYQTDYTETSRSDDSSTSCASSTGAPSSKRRTQRTTNAHFYWVTREPGSFEWFKGVMDEVADMDHKGQIELHNYLTSVYEEGDARSTLITMVQALNHAKHGVDILSGTRVRTHFARPNWNEVFTKVATKHPFATVGVFYCGMPVLAKELKKICQELSHKTSTRFEFHKEYF
>gnl_Manes_v6.1_Manes.S089900.1
MKGLPKHERRWASDTVTGKETLGSGTSPGIDSNTAEEFVEVTLDFQNDDTIVLRSVEPAAVVNIEDGNGVASAGVATPLSVSASVSRSPTIRRSSSNKLLQFSQELKAEAVAKARQFSQELKAELRRFSWSHGHATKVLSASPSNGGGGGGFESALAARALRKQRAQMDRTRSGAQKALRGLRFMSNCKSKGVDAWNEVQINFEKLAKDGYLYRADFAQCIGMRDSKEFALELFDALGRRRRLKVEKVTRDELYEFWSQITDQSFDSRLQIFFDMVDKNDDGRITEEEVKEIIMLSASANKLSRLKEQAEEYAALIMEELDPERLGYIELWQLETLLLQKDTYLNYSQALSYTSQALSQNLQGLRKRGPIRRLSTQLIYFLQENWKRIWVLALWVLIMIGLFTWKFFQYKQKNAFIVMGYCLLTAKGAAETLKLNMALILLPVCRNTITWLRSTRLGYFVPFDDNINFHKTIAAAIVIGVILHAGNHLACDFPRLINSSDQEYKNYLRDDFGEHKPSYAKLVKGAEGVTGILMVIFMAIAFTLATRWFRRSLIKFPKPFDRLTGFNAFWYSHHLFVLVYILLIIHGVLLYLVHKWYLKTTWMYLAVPVLLYAGERALRFFRSGFYSVQLRKVAIYPGNVLTLQMSKPSQFRYKSGQYMFVQCPAVSPFEWHPFSITSAPGDDYLSVHIRQLGDWTQELKRVFSEACERPVAGKSGLLRADETTKKSLPKLLIDGPYGAPAQDYRKYDVLLLVGLGIGATPFISILKDLLNNIVKMEEQADLGSDISRTSDLSVGSNDASTHTRTSPKRKKTMRTTNAYFYWVTREQGSFDWFKGVMNEVADIDQRGVIEMHNYLTSVYEEGDARSTLITMVQALNHAKNGVDIVSGTRVRTHFARPNWKKVLSKLCSKHCNARIGVFYCGAPVLAKELSKLCYEFNQKGSTKFEFHKEHF
>gnl_Manes_v6.1_Manes.06G128700.1
MGREDHHHQHRHSDTELISAEKVAYSGPMSGPLNKKGGKKSARFNIPESSSAQDEQYVEVTLDVRDDSVAVHSVKTAKGGEEVGEMTLLGRGLEKRSTSKVARNASARIKQVSQEIKRLTSFSKRPPPGRRFDRTKSAAAHALKGLKFISKTEGGAGWDGVEKRFDEITASTDGLLPRSRFCECIGMKESKEFAGELFNALARKRNIQGDSISKDELKEFWEQISDQSFDSRLQTFFEMVDKDADGRITEEEVREIITLSASANKLSNIQKQAEEYAALIMEELDPENHGYIMIENLEMLLMHGPNQSVRVGESKNLSKMLSQKLKPSMDENPIIGFCRNIKYFILDNWQRVWVIALWIGVMAGLFAYKYVQYKHRAAYVVMKECVCVAKGAAETLKLNMALILLPVCRNTITWLRNKTKLGVVVPFDDNLNFHKVIAVGITIGVGLHGISHLACDFPRLLQASEEKWKLMQPFFGDQPSSYWHFVKSVEGVTGIIMVILMAIAFTLATPWFRRNRLNLPTFLKKLTGFNAFWYSHHLFVIVYALLIVHGHYLYLTHKWYKKTTWMYLAVPVILYASERLTRALRSSIKPVTIKKVAIYPGNVLALHMSKPPGFRYKSGQYMFVNCAAVSPFEWHPFSITSAPGDDYLSVHIRTLGDWTRQLKTVFSQVCQPPDTGKSGLLRADGFQGNNNPICFPRVLIDGPYGAPAQDYKEYEVLLLVGLGIGATPMISIVKDIVSNIRAMEEEAEGSIENGTFAKTPSPSNALRRREEFKTSRAYFYWVTREQGSFDWFKGVMNEVAELDHNHVIELHNYCTSVYEEGDARSALIAMLQSLHHAKNGVDIVSGTRVKSHFAKPNWRNVYKRIALNHPDSRVGVFYCGAPALTKELRHLALDFSHKTSTKFDFHKENF
>gnl_Manes_v6.1_Manes.14G042600.1
MQDMGREDQHHRSDTELISGERAPYSGPLSGPLNKRGTRKSARFNIPESSSAQDEQYVEVTLDVRDDSVAVRSVKAAEMEEDPEATLLGKGLEKRSTSKVMRNASTRIRQVSQEIKRLTSFSKRPPPPGRLDRTRTAAAHALKGLKFISKTDGGAGWAAVEKRFDEITASTDGLLPRSRFCECIGMKESKEFAGELFDALARKRNIQGDSISKAQLQDFWEQISNQSFDSRLQTFFDMVDKDADGRITEEEVKEIITLSASANKLSNIQKQAEEYAALIMEELDPDNHGYIMVEDLEVLLLQGPSQSVRVGDSKNLSKMLSQKLKATLDENPIRRCCRSINYFIFDNWQRAWVLALWIGVMAGLFAWKYVQYRRRAAYVVMGECVCIAKGGAESLKLNMALILLPVCRNTITWLRNKTKLGAVVPFDDNLNFHKVIAVGIIIGVGLHGISHLACDFPRLLQADEEKWKLMQPFFGDQPSSYWHFVKSIEGVTGIIIVILMAIAFTLATPWFRRNRLNLPPFLKKLTGFNAFWYSHHLFIIVYALLIVHGHFLYLTDKWHKKTTWMYLAIPIILYASERLTRALRSSIKPVTIKKVAIYPGNVLALHMSKPQGFRYKSGQYMFVNCAAVSPFEWHPFSITSAPGDDYISVHIRTLGDWTRQLKTVFSQVCRPPDTGKSGLLRADDFQGNNNQIGFPRVLIDGPYGAPAQDYHNYDVVLLVGLGIGATPMISIVKDIVSNIRAMEEEGESSLENGTVPRTPSPNTLKRKENFKTTRAYFYWVTREQGSFDWFKGVMNEVAELDHNNVIELHNYCTSVYEEGDARSALIAMLQSLHHAKNGVDIVSGTRVKSHFAKPNWRTVYKRIALNHPNSRVGVFYCGAPALTKELRQLASDFSHKTNTKFDFHKENF
>gnl_Medtr_Mt4.0v1_Medtr3g098380.1
MGTDEVEGEIHNHRDSDTELIALHNGSFSGPLNKRVGRRSAKLNVSNSTSAIDLNHQEQDEEKAEQDYVEVTMDIQGDSVALHSVKTVPGNNGEDEKLVLLGKGMEKKRSFGASFVRTASIRMKHVSQELKKLTSFSKQVGPQKVYDRTKSAASHALRGLKFINNKTDVGWFEVEKQFDILSTHDAFLHRSLFAKCIGMNKESEAFAGELFDAMSRRRNIHGDSINKPQLKDFWDQISDNSFDSRLRTFFDMVDKDADGRITEDEIKEIICLSATTNKLSNIQKQAEEYAALIMEELDPDDTGFIMVNDLEILLLHGPTHSTRGDSKYLSQMLSIKLKGTYEYNPVRKRYRDAIYFLQDNWQRTWILVLWIGVMCGLFAYKFMQYRRKDAYEVMGHCVCMAKGAAETLKLNMAIILLPVCRNTITWLRNKTKLGIAVPFDDNLNFHKVIAVAVATGVGIHAIYHLTCDFPRLLHANSEKYKLMEPFFGKQPTSYWHFVKSWEGVTGIVMVVLMTIAFTLASPWFRKGRVKLPKPLNSLTGFNAFWYSHHLFVFVYALLVVHGIKLYLTREWHKKTTWMYLVIPIIIYALERLTRALRSSIKPVRILKVAVYPGNVLALHMSKPQGFRYKSGQYMFVNCAAVSPFEWHPFSITSSPGDDYLSVHIRTLGDWTRSLRVKFSESCLPPTHGKSGLLRAECMQGDSSPSTLPKVLIDGPYGAPAQDYKQYDVVLLVGLGIGATPMISILKDIVNNFKAMEEDEGTTIEEGTSSKSPRPSQHKRTGLNSFKTKRAYFYWVTREQGSFDWFKGVMNEVAEDDHRGVIELHNYCTSVYEEGDARSALIAMLQSLNHAKNGVDIVSGTRVKSHFAKPNWRSVYKRIALNHPQTRVGVFYCGPPALTKELRQLGSDFSHNTTTKYDFHKENF
>gnl_Medtr_Mt4.0v1_Medtr3g098350.1
MGIDEIEEVPVDIELVERVHRNGSLNRRRTESNSDINKEGDLVDVTLDIQGKKVALHFTPVTGNNNYEEDEKLDLLGKGMEKKRSFGDSFVRTASNHLRKVSQELTRLTSFSKQVGVEKVKHARTDSVASHALREFRFITKNDGDAGWETVEKKFDKLADNGLLHRDNFAECIGMKKESKEFGGELFNAISRRRNIHRHSINKAQLKDCWNQICDHDFESRLRTFFDMVDKDADGMVNEEEIEEIISLSATANDLLNIKNQAGEYAALIMEELGRNGEESIRVNDLEELLLHVPTHPKRGESKYLSEILSIKLKANENNLVRKWHRNTKYFLEHNWKRIWILALWIGVMCGLFAYKFMQYRRKAAYEVMGHCVCMAKGAAETLKLNMAIILLPVCRNTVTWLRDKTKLGIAVPFDDNLHFHQIIAVAIAIGVGIHAIYHLACDFPSLIHANSEKYELMEPFFGKQATSYWHFVKSWEGVTGIIMVVLMTIAFTLASPWLRKRKVGEPRKDKEPRKDEEPKTPNCLQPLINITGFNAFWYSHHLFVFVYALLIVHGFKLYFTKEWYKKTTWMYLAIPIIIYALERLHRALKSRIKSVSISKVAVYPAGNVLALHVSKPEGFRYKSGQYMFVNCAAVSPFEWHPFSITSAPGDDYLSVHIQGSGDWTKSLIKEFSKRYHQTAHGNNGLLRAENVPGDSSPSTRPKVRIDGPYGAPAQDYKQYEVVLLVGLGIGATPMISIIKDILNNSKAIEQEEGSTIEEGTGGKSPRSSQRKKTGLNNFKTRKAYFYWVAAKQGFFDWFKDVMNEVVEEDRRRVIEIHSHLTSVYEDGDAQSALIAMLQSLNHAKNGVDILTGTPVKSHFARPKWCSVYKRIALNHPQKRIGVFYCGRPDAIQELRDLAFDFSGKTSTKFDFHKENF
>gnl_Medtr_Mt4.0v1_Medtr3g098320.1
MGADEIEEISDNIELIGGGITERVPQNGSLSGRFNKMVSRRKVKISSKEQNEEENECAQITLDIPGDSAVSVEPLAGNNDRGEDGKLDLLSKRIEKKRSHLKQVSKELKRKVGTEKKKYDRTTSAASNALKGLNFITKAARDDGWEKVYGEFYRLTKKTNRLLPRSMFAECIGMKNSKTFADELLNVISKRREIDGDPLNEAELKEIWEAISDDRYDTRLKTFFDMIDKDADGRITEDEIKQIIILCAGTNRLASIENHAGQYAALIMEELDPDGLRFITLDQLEMLLLHGSTNFTTLDSKDLNKMLSSIKPKPRYEGGVGKRCMDTIYFLPDSWKRNWILVLWIGVMLGLFAYKFVQYRRKAAYEVMGHCVCMAKGAAETLKLNMALILLPVCRNTVTWLRSKTKLGIVVPFNDNLNFHKVIAVAVAIGVGIHAIYHLACDFPRLLHANSEKYKLMEPFFGKQATNYWHFVKSWEGVTGIIMVVLMAIAFTTASPWLRKRKVEEPKTPNCLQPLLNSVTGFNVFWYTHHLFVFVYALLIVHGFKLYFTKEWYKKTTWMYLAIPVTIYALERLTRILRPRIKSVKILQAVVYKKDLNSRGDVLGLRVSKPEGFRYKSGQYMFVKCANVSPFEWHPFSITSAPGDDYLSVHIKENGDWTNSLIKEFSKSKCCLRSIHGQSELLMDEHNSSSTPLPKVLVDGPYGAPAQDYKKYEVVLLVGLGIGATPMISIVKDILNNIKAKEEEERITNMEEGTIGKSSRPSEHKKTDLSNFKTRKAYFYWMAGEQGFFDWFKGVINEVAEEDHKKVIEIHSHLTSVYEDGDARSALVTVLQSLNHAKEGLDILNGTPIASYFARPNWRSVYNRIANNHPQKRIGVFYCGAPAPIKELRGLALEFSQERAPKFDFHKENF
>gnl_Medtr_Mt4.0v1_Medtr2g043900.1
MRTLSFERCTTSTNEQDLPENFETSSPVTGKHAYGAMLPVFLNDLRSNHHKELVEITLELENDAVLLRNIASASSAPNASPSSSHAGDEDTLAGVGFGVPRSLSITSRIRKKFPWLRSMSIRTSTSSSESVIAPVDDPMMARNARRMRAELERTRSSAQRGLKGLRFISKSGEASEELWRKVEERFGFLAKDGLLDREEFGECIGMEDSKEFAVGIFDALARRKERKSVSKITKEELHHFWLQISNQNFDARLQIFFDMADSNEDGRITREEVQELIMLSASANNLSKLKEQAEGYAALIMEELDPENLGYIELWQLEMLLLEKDRYMTYSRQHSSASVNWSQNMTNLRPKSKIHKIRKTLQCLALEYWRRGWILLLWLVTIACLFTWKFYQYKNRTSFQVMSYCLPVAKGAAETLKFNMALILLPVCRNTLTWLRSTKVRKFVPFDDNINFHKMIAFSIVVGILVHAGNHISCDFPLLVNSSPEKFSLIASDFNNKKPTYKSLFISIEGVTGITMLTLMVISFTLATSQFRRNAVNLPSPFNRLTGFNAFWYSHHLLGIVYILLFIHGSFLNLTHKWYQKTTWMYISVPLLLYIAERTLRTRRSHHYAVKVLKVSVLPGNVFSLLMSKPNGFKYKSGQYIFLQCPKISPFEWHPFSITSAPGDDYLSVHIRTVGDWTQELKLRFTEDDELPPVNTSATFGELIKLDQLGPPKLLVDGPYGAPAQDYQNFDVLLLIGLGIGATPFISILKDLLSDTRPIDEQMDSNTETTKSDESFNSFTSSNVTPGRNKRSQRITNAYFYWVTREPGSFEWFKGVMDEVAEMDHKGLIELHNYLTSVYEEGDARSTLITMIQALNHAKHGVDILSGTRVRTHFARPNWREVFTKLASKHPNSTVGVFYCGMPVLAKELKKLSLELSHKTTTRFDFHKEYF
>gnl_Medtr_Mt4.0v1_Medtr8g095520.1
MGGSSADLHHHESDIELIAPENSTKLSTTESKSVTDVDHNIEEDADYVEVTMDIQGDSVALHSVKTVTESDMGEGEHEKQSLTGNKLEKKKSFGASVVQNATIRIKQLKRLASFSKPEPAKRLERTKSAVAHALTGLKFISKTDVGAGWSEVEKVFDKLTVTTDGYLPRTLFAKCIGLNEESKAYAEMLFDTLARQRGIQGGSINKIQFREFWDCISDQSFDTRLKIFFDMVDKDADGRITEEEIKNIICLSATANKLSNIQKQAEEYAALIMEELDPDDTGYILIGNLETLLLHGPEETTRGESKYLSQMLSQKLRPTFEGNPIKRWYRDTKYFFQDNWRRSWVFALWIGVMLGLFAFKFVQYRRRSAYKVMGHCVCMAKGAAETLKLNMAIILLPVCRNTITWLRNKTKLGAFVPFDDGLNFHKMIALAIAIGVGIHAIYHLACDFPRILHASNEKYKLIEPFFGEKPTNYWHFVKSWEGVTGILMVVLMAIAFTLANTRFRRNRTKLPKPFNKLTGFNAFWYSHHLFIIVYAMLIIHGTKLYLTKEWNHKTTWMYLAIPITIYGLERLIRALRSSIKSVRILKVAVYPGNVLAINMSKPQGFSYKSGQYMLVNCAAVSPLEWHPFSITSAPNDDYLSVHIKILGDWTRSLKTKFSQACQPAINGQSGLLRAECLKGDNSPSTFPKVLIDGPYGAPAQDYREYEVVLLVGLGIGATPMISILKDMVNNFKAMEEEDGFAMEEGSPMTPNQKDSRFSDFKTRRAYFYWVTREQGSFDWFKGVMNDVPEEDRRGLIELHSYCTSVYEQGDARSALIAMVQSINHAKHGVDVVSGTRVMSHFAKPNWRTVYKRIALNHPEAQVGVFYCGPSTLTHELRQLSLDFSHNTSTKFDFHKENF
>gnl_Medtr_Mt4.0v1_Medtr8g099030.1
MNDIPKHERRWASDSVPGKATVSAGTSPGTESSYTGDEFVEVTLDLRDDDTIVLRSVEPAVINIDDSSVAGSGYDTPVSVPRSPSMRRSSSRGFRHFSQELKAEAVAKAKQFSQELRRFSWSHGHASRTLSSSSARAGTSTTAGGGFETALAARALRKQRAQLDRTRTGAHKALRSLKFISSKSNGVDAWNEVQKNFDKLAKDGFLHRVDFGQCIGMKDSKEFALELFDALGRKRRLKVEKINREELFEFWSQITDQSFDSRLQIFFDMVDKNEDGRITEEEVKEIIMLSASANKLSRLQEQAEEYAALIMEELDPERLGYIELWQLETLLLQKDTYLNYSQALSYTSQALSQNLQGLRKKSPIRRMSRRFIYYLQENWKRLWILTLWVCIMIGLFTWKFIQYTRKDAFHIMGYCLPTAKGGAETLKFNMALILLPVCRNTITWLRSTKLSYVIPFDDNINFHKTIAGAIVIGVILHAGDHLACDFPRLVSSSEADYQKYLKGVFGHNRPSYGDIVKGVEGVTGILMVVLMAISFTLATKWFRRNLIKLPEPFSRLTGFNAFWYSHHLFVIVYVLLIIHGVKLYLVHKWYYQTTWMYLTVPLLLYASERTLRLFRSGLYTVRLIKVAIYPGNVLTLQMSKPPQFRYKSGQYMFVQCAAVSPFEWHPFSITSAPGDDYLSVHIRQLGDWTQELKRVFSEVCEPPVSGRSGLLRADETTKKSLPKLKIDGPYGAPAQDYRKYDVLLLVGLGIGATPFISILKDLLNNIVKMEELADSVSDTSRGSDLSVGSTDSPSLNKTTPKRKKTLKTTNAYFYWVTREQGSFDWFKGVMNEVAELDQRGVIEMHNYLTSVYEEGDARSALITMVQALNHAKNGVDIVSGTRVRTHFARPNWKKVFSKMCSKHYSGRIGVFYCGAPVLAKELNKLCFEFNEKGPTKFEFHKEHF
>gnl_Medtr_Mt4.0v1_Medtr7g113130.1
MEISQERENHHQEIWSETESNGSRSTRVGFSGSLSGPLSGPLVSNNKKKSSKKSARFSDEVDQDYVEITLDVRDDTVSVQNIRGGDSETALLASRLEKRPSTLSVKLKQVSQELKRMTSSKKFDRVDRAKSGAARALKGLKFMTKNVGTDRGWSQVEKRFDELEVDGKLPKTRFSQCIGMNESKDFAGELFDALARRRGITSASITKDELRQFWEQITDQSFDSRLQTFFDMVDKNADGRISEDEVKEIITLSASANKLSKLQERAEEYAALIMEELDPDNLGFIELHNLEMLLLQAPAQSTHMHTDSRVLSQMLSQKLVPTKEYNPIKRSLRSLNYFIEDNWKRIWVIALWLSICAALFTWKFIQYKNRSAFRVMGYCVTIAKGAAETLKFNMALILMPVCRNTITWLRSKTKLGVVVPFDDNINFHKVIAFGIAIGVGLHAISHLTCDFPRLLHATDAEYVPMKKFFGDHRPNNYWWFVKGTEGWTGIVMVVLMAIAFTLAQPWFRRNKLKLPPLLKKLTGFNAFWYSHHLFVIVYALLIVHGYFLYLSKKWYKKTTWMYLAIPMIIYACERLLRAFRSGYKSVKILKVAVYPGNVLALHVSKPQGFKYHSGQYIFVNCADVSPFQWHPFSITSAPGDDYVSVHIRTAGDWTSQLKAVFAKACQPASGDQSGLLRADMLQGNNIPRMPKLLIDGPYGAPAQDYKDYEVILLVGLGIGATPLISILKDVLNNMKQQKDIEQGVVESGVKNNKRKPFATNRAYFYWVTREQGSFEWFKGVMDEIADYDKDGLIELHNYCTSVYEEGDARSALITMLQSLHHAKSGVDIVSGTRVKTHFARPNWRTVFKHTALKHPGKRVGVFYCGAAGLVGQLKSLSLDFSRKTNTKFEFHKENF
>gnl_Medtr_Mt4.0v1_Medtr7g060540.1
MSSEKEGTDESSKWILESIDIVPNVEVPKKDEENESKVIKASDNEAFSNVDNLRSRNNNNNINNNGSKMRRMESGAARGLKGLRFLDRTVTGKEADAWKSIEKRFTQHAVDGMLSKDKFGTCMGMGADSKDFAGELYEALARRRNICAENGITLNEARVFWEDMTNKDLESRLQVFFDMCDKNGDGRLSEEEVKEVIVLSASANRLGNLKQHADNYASLIMEELDPDHNGYIEMWQLETLLREMVSAEDGKPKLGTRTQTLTRAMIPCKYRTPIRKWITKTAEFVNEQWKKIWIIVLWLAINLVLFVWKFLQYKERPAYEVMGSCLCFAKGSAETLKFNMALIVLTMCRRTLTKLRGTFLSQIIPFDDNINFHKIIAVGVVIGTLIHVGVHVSCDFPRLVSCPTEKFMAILGSGFDYKQPSYLTLVTSPPGITGIFMVLIMAFSFTLATHYFRKSVVTLPSPLHHLAGFNSFWYAHHLLILVYILLVIHGYFLFLTKAWHKKTTWMYLVVPLVLYGIERVHPFYKSKDHRVNVIKAIIYTGNVLALYMTRPQGFKYQSGMYLFVKCPDISSFEWHPFSITSAPGDDYLSVHIRTLGDWTTELRNIFAKACEPQSAIPRGSLMRMETRAYSKSSIDNSKPRYPKILIKGPYGAPAQSYKHYDVLLLIGLGIGATPMISILKDILNQMKMASPQQEKSEKGSFSSNSSDEDRKGPERAYFYWVTREQASFEWFKGVMDDIAEHDSDGVIEMHNYLTSVYEEGDARSALIAMIQRLQHAKNGVDVVSESRIRTHFARPNWKKVFSQLATTHESSRIGVFYCGSPTLTKSLKSLCQEFSLNTSTRFHFHKENF
>gnl_Medtr_Mt4.0v1_Medtr1g083290.1
MEIDQENKHESWSEPESTGSRSSGVGLSGPLASKKQRNRSKNKSASFKDDGEMVEITLNVRDDSVSVQNIRGGDTETAFLASQLEKRPSSLSAKLRQVSQELKRMTSFKAFDKVDRSKSGAARALQGLKFMTKNVGSEGWSQVEKRFDELAVEGKLPKTRFSQCIGMNESKEFAGELFDALARRRGIVAASITKEELREFWDQITDQSFDSRLQTFFGMVDKNADGRITEEEVKEIIALSASANKLSKLQERAEEYAALIMEELDPNNLGYIELYNLEMLLLQAPAQSAHITTDSRVLSQMLSQKLVPTKERNPIKRAFRELAYFMEDNWKRIWIIALWLSICAALFTWKFIQYKRRAVFHVMGYCVTTAKGGAETLKFNMALILLPVCRNTITWLRSRTRLGMVVPFDDNINFHKVIAFGIAIGVGLHAISHLTCDFPRLLHATDEEYEPMKQFFGDERPNNYWWFVKGTEGWTGVVMVVLMAIAFILAQPWFRRNRLNLPKPLKKLTGFNAFWYSHHLFVIVYVLFIIHGYFLYLSKKWYKKTTWMYLAVPMILYGCERLLRAFRSGYKSVRILKVAVYPGNVLALHASKPQGFKYTSGQYIYVNCSDISPFEWHPFSITSAPGDDYISVHIRTLGDWTSQLKGIFAKACQPANDDQSGLLRADMLPGKSSLPRMPRLRIDGPYGAPAQDYKNYEVLLLVGLGIGATPLISILKDVLNNIKQQEEDLEEGGEVESGVKNNKKRPFATKRAYFYWVTREQGSFEWFKGVMNEVAENDKEGVIELHNYCTSVYEEGDARSALITMLQSLHHAKNGVDVVSETRVKTHFARPNWRNVYKHVALKHPEKKVGVFYCGAHGLVGELRKLSLDFSRKTGTKFDFHKENF
>gnl_Medtr_Mt4.0v1_Medtr4g109530.1
MDEHMVKSKTSLLALFKSSPSSSSSSYSSSYSYSHSSSSSCTVENDIDSFYPVQTGSKGLHEAEKCGHVAENEALEVMGLKFINDIVGDQGGIMEWKDVENRFNQVAWTGNGPEPVVSWSQFGFCIGIGMQSSPELARELLRALRGCMQWKSDITKTDLHNFWLRMNDDSFNSRMRLFFDMCNRNMDGRITETDIKQTILLTASINKLSVTRDEAEDYAALIMESVDNKNKGYIEISEMETLFKESLLKAYSPMKLQGSTNQDCEEQEQEPMSKVEVLFRTYWRRSWVVVLWLVGCFGLFGWKFDQYSKRSGFEVMGYCLPTAKGAAETLKLNMALILLPVCRNTITWLRNDPRLNYVIPFNDNINFHKLIAGGIVVGVILHGGTHLTCDFPRISDSDKSIFRQTIAAGFGYHQPTYMEILATTEVASGIGMVLIMAIAFSLATKWPRRRSPVLPLSIRRVTGYNTFWYSHHLFVIVYVLLIVHSMFLFLADKWIEKTTWMYIAFPVLLYAGERIFRAIRSGSYEVDVMKASLYPGKVLYLKMQKPDGFKYRSGMYIFIQCPQISPFQWHPFSLTSGPQDEYLSVHIRTLGDWSYQIYALFQEAVLSRLQGCPKLYIDGPYGSASQDHVKYDILVLIGLGIGATPFISILKDVANGVQTSQQSNHSGLRECSSTKGSPSKAYLYWVTREQNSFDWFRDVMKEIANSTKQQSVVEMHNFLTSVYPEGDVRSALLSVIQALHHAKNGTDIVSRTPIHTHFARPNWSNIFSRLARKHVEAKIGVFYCGPSNLATELKNLCTKFSTKTTTRFVFHKENY
>gnl_Mimgu_v2.0_Migut.N02643.1
MASTEMSELSRGESVKWILEKIDIDSMSEVPILGEGQAGPASKEGYLKRKTSSIMKRNRVQDSGPKMGRTESTAAKGLMSLRFLDRTRTGKEEDAWKAIEKRFNQNSVDGMLFKDKFGVCIGMGDSKEFAGELFEALARRRNIVAENGINIEQVREFWEDMTNNDLDTRLQIFFDMCDKNGDGQLSEDEVLVMSASANKLSKFKQEASTYASLIMEELDPDHQGYIEMWQLETLLRGMVTSNEGKKPSEKTGTLARTMIPKEYRTPISKFFSKNTERFYENRRRIFVLVFWTFVTLSLFSWKFYQYKQRAAFRVMGYCLCFAKAAAETIKFNMALILLPVCRRTLTKLRETFLGMIIPFDDNINFHKLIAIEILLGTAVHIIMHMSCNIVRLTTCPKDQFDAIFGPAFHYKQPTYLGVVGTTVGVTGVLMTILMIFSFTLATHSFRRNVVKLPWPFHHLAGFNSFWYAHHLLAIVYVLLIIHGYFIYLTREWYKKTTWMYIAVPVLAYTSERILTLYDRNYKVDIIKAVIYTGNVLALYMSKPPGFKYKSGMYLFVKCPDISSFEWHPFSITSAPDDDYLSVHIRTLGDWTTELRTQFAKACEPQCTQPRRGNLVRMETKAYSDTRQEFPSILIKGPYGAPAQNYKKYDILLLVGLGIGATPFISIIKDIVNNESVLTDDLGGDKKGPERAYFYWVTREQGSFDWFKGVMDDIAEYDHNHIIEMHNYLTSVYEEGDARSALIAMVQSLQHAKNGVDVVSESRIRTHFARPNWRKVFGHLASVHPSTRIGVFYCGSPTLTKPLKRLCQEFTMNTSTRFQFHKENF
>gnl_Mimgu_v2.0_Migut.N02642.1
MASSELPKGESRKWTLEKIEIDGMEDVESGAAKERYAKKKANSIMKRNQVHDCGPHMDSSPSSVNRGIMGLRFLDRTTTGKEEEAWLAIENRFHQNSVNGMLFKDKFGECIGMGDSEEFAGELFEALARRRNIVTENGINIKQARVFWEDMTNHDLDTRLQIFFDMCDKNGDGKLSEDEVKEVLVMSASANKLSRFKQDAANYASLIMEELDPDNKGYIEMWQLEALLRGMVASNEKDKKPHEKTETLARTMIPKEYRTPMSKLVSKNTENFYENWRRIWVLVFWTSVTISLFSWKFYQYKQKAAFRVMGYCLCFAKAASETIKFNMALVLLPVCRRTLTKLRETFLGTIIPFDDNINFHKIIALEIFLASILHILMHLSCNFVRLASCPKDEFIAIFGRAFHYRQPTYSDLLGNTIGKTGIMMIVLMTFSFTLATHSFRKNVVKLQGPFRHLAGFNSFWYAHHLLAFVYIMLIIHGHFVVLTHEWYKKTTWMYVAMPMLAYTSERILAIYDDNYEVDILNAVVYTGNVLALYMSKPTGFKYKSGMYLFVKCPDISSFEWHPFSITSAPNDDYLSIHVRTLGDWTTELKNYFTKACGRSTQRRGGNRMRMETRGYSEIDDDQFPIIVIKGPYGAPAQNYKKYDILLLIGLGIGATPFISIIKDIVNNEPVRKGGEKKGPERAYFYWVTREQGALDWFEGVMDDIAEYDHNHLIEMHNYLSSVYEEGDARSALIAMVQSLQRAKNGVDVVSDSRIHTHFARPNWRKVFTHLVDAHPSTRIGVFCCGNPTITKPLKKLCHEFTMNSSSRFHFHKENF
>gnl_Mimgu_v2.0_Migut.D01163.1
MQSAKENCHRQLDSFTDAEFVSGGKSINTRSTVTDTSAAAAVDEHMVPENKVVAAAAAVNVQTEQLADKDGEKKYSSFPSSLARSASSRIKQVSKEVKRLATLTRRPPEKSAAARYALNGLKFISKTEGEAAWATVEQRFDELTSTTDRGLLPRSLFGECIGMSKECKEFAGVLFDALARRNNITGDSITRAELKKFWNRIADESFDSRLQTFLDMVDKDADGKITEDEVREIMCLSASANNLSNIQRQANEYARLMMEELDPGNLRYIKIENLEMLLMQGPNPLARGRGKSRNLSIMLSEKLKPTRDYPLKMWYRDFNYFLVDNWQRFWVVALWIGIMAALFAYQYVQYRKRDAFDVMGHCVCMAKGAAETLKLNMALILLPVCRNIITWLRNKTRLGVAVPFDDNLNFHKVIAVAIAIGVGVHGISHLACDFPRLLNASPEKYKLMEPYFGEQPASYWYFVKGCEGVTGIIMVVLMAISFTLASPWLRRRKEEKSSKTLMNKILNKLTGFNAFWYTHHLFIVVYSLLIVHGVKLNLSREWYRKTTWMYLAVPMMLYGGERLVRSFRSRAQAVNILQVPVYPGNVLVLHMSKPHGFKYKSGQYIFVKCAAVSPFEWHPFSITTAPDDNFLSVHIRIVGDWTRQLKTVFSKVCQQPPVDKSEGANSLQEGNNPIFFPRVLIDGPYGAPTQDYKDYDVVLLVGLGIGATPMISVVRDIINNIRSIEEEENSLEGGTRPPTPKQKTGSNSSSSHKHEFRTRKAYFYWVTREQGSFDWFKDVMNEAAEMDHKGVIEMHNHCTSVYEDGDARSALIAMLQSIYLAKNGLDVVSGTRVVSHFAKPNWRTVYKRIALNHPETTVGVFFCGAPAPVKELRQLASYFSHSTSTTFVFHKENF
>gnl_Mimgu_v2.0_Migut.D01166.1
MENPEEKGHHSDTAELDGGGKNSTAHFSLPETKTAAADDSVVDITLDVREDSVAVQSVKTVAAAAAAAGEVQDSELNILPAKGMEKKSSSSGSSFARNASSTIRQVSLGMKRLASVTRRRQPSRRLHRTESAATHALNGLKFINKTGGGGGGAAAAAWAGVEQRFKKITSTTNGLLPRSHFGECIGMNEESKEFAGELFDTLARRRHIVGDSITNVQLKEFWDEINDQSFDSRLQTFFDMVDKDADGRITEDEVREIITLSACANKLTNIQNQADEYARLIMEELDPNNIGYIMIENLETLLLQGPGKSSLASASTRNLSKMLSEKLKVTKEHPLKMWCRDNFHYFLIDNWKRVWVMGMWIGVMGALFGYKYVEYKRKEDVFEVMGHCVCMAKGAAETLKLNMALILLPVCRNTITWLRNKTRLGVAVPFDDNLNFHKVIAIAIAIGVGIHGISHLSCDFPRLLNASPEKYEPLEPYFGENQPTSYGQFVKGWEGVTGILMVILMAISFTLASPWFRRNRVKLPKPLNKITGFNAFWYSHHLFIIVYTLLIIHGIKLYLTHQWYKKTTWMYLAVPVALYGGERLFKAFRSRVKAVKILKVAVFPGNVLSLHMSKPHGFEYKSGQYIFVNCAAVSPFEWHPFSITSAPSDGYVSVHIRTLGDWTKQLKTTFTKVCQPSPTGKSGIRSVDYLEGEDNHNCPKVLIDGPYGAPTQDYKDYDVVLLVGLGIGATPMISVVKDIVNNMKALDEAGENENAALEGGTHKRKKTVSNSPSDKQDFKTRRAYFYWVTREQGSFDWFKGVMNEVAEMDHKGVIEMHNYCTSVYEEGDARSALIAMLQSINHAKNGVDVVSGTRVKSHFAKPNWREVYKSIAVNHPNARVGVFYCGAPPPVRELRQLASDFSHKTTTKFEFHKENF
>gnl_Mimgu_v2.0_Migut.I00652.1
MQNSDNHNSDSEVVGDRTSYSGPLNKRPGKKSARFNIPESSNRNSSADADDYVEITLDVREDSVAVHSVKTAGGGEVEDPELALLARGLEKKSSFGSSVVRNASSRIKQVSQELKRLASLTRRPHPPGRFDRTKSAAAHALKGLKFISKTDGGAAWAGVEKRFNDLTAATNGLLPRALFGECIGMNKESKEFAGELFDALARRRNISGGSITKAHLKEFWDQISDQSFDCRLQTFFDMVDKDADGRITEEEVKEIITLSASANKLSNIQKQADEYARLIMEELDPNELGYIMIENLEMLLLQGPSQSIRVGGESRNLSKMLSEKLKPTQANIVQRKYRDFNYFVQDNWQRVWVMALWIGVMAGLFTYKYIQYKNRAVYEVMGHCVCMAKGAAETLKLNMAIILLPVCRNTITWLRNKTRLGVAVPFDDNLNFHKVIAVAIALAVGIHAISHLACDFPRILNASEDAYEPMEQFFGEDQPSSYWWFVKGWAGVTGIIMVVLMAIAFTLASPWFRRNRVNLPKPLDKLTGFNAFWYSHHLFVIVYTLLVIHGIKIYLTHEWYKKTTWMYLAAPVILYAGERLIRAFRSSIKAVKILKVAVIQEMC
>gnl_Mimgu_v2.0_Migut.I00678.1
MSNSVVRNGPSRISRTRSTTAALGLEAITFIGWSWFTVEKRFNELTATATDGLLPRSHFGECIGMRNRESKEFACELFDALARSRNISCGSITKEELREFWEQISDPSFDSRLRTFFDMIDKDGDGRITEDEVRKMIILSASANQLSNIVIQADEYAKLFMTELDHNKLGYLTIENLEMLILQGPNRSLTGDNEGRGLSRMLSQKLRPTHVNLVQRKYRDFHYFVLDNWQRVLVMALWIGIMAAIFTYKYIEYKNRAVFEVLGHCVCMAKGAAETLKLNMALILLPVCRNTITWLRNKTKLAMAVPFDDNLNFHKLIAVAIALGVGIHGISHLACDFPRLLIASSDEYSPLGTFFGEEQPTSYWHFVKGWEVTTGILMVVLMAIAFTLAFPWFRRSRVRLPKPLNKLTGFNAFWYSHHLFIIVYGLLIIHGIKLYMTHEWYKKTTWMYLAVPVALYLGERLIRVFRSSINSVKILKVAVYPGNVLALHMSKPQGFKYKSGQYIFVNCAAVSPFEWHPFYMTSAPMDDHLSIHMRTLGDWTRQLKLVFSEACQPPRSFRSDYLQGKNYPNFPRVLIDGPYAAPSQDYRNYGVVLLLGLGIGSTPMISIIKDIVNNIMSMEEEEEANSLEEGTAAPLKSRSDSGAHSFKTRKAYFYWVIREQGSFDWFKGVLDEVAELDTRGIVEMHNYCTSVYEEGDARSVIITMLQSLNHAKNGLDVVSGTRITSHFGKPNFRNAFKGIALNHPNTRVGVFYCGAPALEPELRQLASDFSHKTTTKFEFHKENM
>gnl_Mimgu_v2.0_Migut.L01592.1
MRTLSSSGNSSRYSRSFDLPEPSRDPPLYGAAGGAMLPVYLNDLRKSVKSDEMVEVTLELDVNSVVLCSVAPTTAAAEEEPPVFNNGFLARSTSAATRLRRMFSWRRTASARTSTSDAEDQHQTAVATAREMMKMKTKMMRNKSSAQRALGGLRFISKSTTAGESDPNALWKQVEARFAVLAKDGLLYRQDFGECIGMADSKEFALGVFDALARRRRQKTGGVTKAELHDYWLQISDHSFDARLQIFFDMADVNGDGKITRDEVQELIMLSASANKLANLKERADEYASLIMEELDPERLGYIELWQLETLLLQREDYMNYSRPLSTTSVGWKRSFGSQIINKIASPLFDNWQRGWILLLWILAMAGLFTWKFLQYRQKAAFQIMGHCLTTAKGAAETLKFNMALILLPVCRNILTWLRSTRARLFIPFDDNINFHKVIACAIVVGVVVHAGIHITCDFPRLVRSTPEKFALIASDFGGEKPTYTSLLVGVIGCTGIAMVVLMIITFTLATRSFRKKGVKLPQPLNKLTGFNAFWYSHHLLGVVYVLLLIHGTSLFLVHKWYQKTTWMYISAPLLLYLAERSLRTCRSEHYAVRILKVSVLPGGVFTLVMAKPNGFKYKSGQYVFLQCPAISSFEWHPFSLTSAPGDNYLSVHIRTVGDWTKELKRVFTENNSSTSVIGRAKFGSLGNVNQAGLPKLLVDGPYGAPAQAYQNYDVLLLVGLGIGATPFISILKDLLNNTKSEDQMDSNTDTSQSDESSTSFASSTDTSVGKKKPQKIRSAHLYWVTREPGSFEWFKGVMNEVAEIDHKGQIEMHNYLTSVYEEGDARSTLITMVQALNHAKHGVDILSGTRVRTHFARPNWREVFNKIASKHPCSTVGVFYCGMPILAKELKKLSQELTYKTSTRFEFHKEYF
>gnl_Mimgu_v2.0_Migut.A00712.1
MKDSKEFALELFDALGRRRRLKVDKISRDELYEFWSQITDQSFDSRLQIFFDMVDKNEDGRITEEEVKEIIMVSASANKLSRLKEQAEEYAALIMEELDPERLGYIELWQLETLLLQKDTYLNYSQALSYTSQALSQNLHGLRYKGPIRRISTKCIYFLHENWKRIWVLILWVALMIGLFVWKFYQYKQKDAYKVMGYCLLTAKGAAETLKLNMALVLFPVCRNTITWLRSSKLGYCVPFDDNINFHKTIAAAIVVGIILHAGNHLACDFPRLTNESDSKYNLYLIRDFGDIQPKYIDLVKGVEGVTGIMMLIFMLIAFTLATSWFRRSLIKLPKPLDRLTGYNAFWYSHHLFAFVYILLIIHGTNLYLVHDWYKMTTWMYIAIPVLLYAGERILRYFRSGFHSVRLLKVAIYPGNVLSLQMSKPPQFKYKSGQYMFVQCPAVSPFEWHPFSITSAPDDDYLSIHIRQLGDWTHELKRVFSEACEPPVSGKSGLLRADENTKKSLPKLLIDGPYGAPAQDYRKYDVLLLVGLGIGATPFISILKDLLNNILKMEEQADSLSDFSRYSDQSVGSFDSPALNKASPKRKKALRTTNAYFYWVTREQGSFDWFKGVMNEVAELDQRGVIEMHNYLTSVYEEGDARSALITMVQALNHAKNGVDIVSGTRVRTHFARPNWNKVLSKVGTKHANARIGVFYCGAPVLAKELSQLCNEYNQKGSTKFEFHKEHF
>gnl_Mimgu_v2.0_Migut.B01146.1
MDEATFSEAESNVKRANHVSFSGPLVVTGSKKLKSRSVRTENNDDSYDVEIALHDVKDDEVSMIRGVTTTSEQNLSADKTPNSLASKLSFRMRQVSRELTRMASLKSSSNYKLDRSHSAGTVHALKGLRFMNKNIGSEGWSDIQKRFKELSAGGVLHKSLFGQCIGMKESSEFADKLFEALARKRCIVSDSITEGELYQFWEQITDASFDARLETFFDMVDKDADGRIMEDEVKEIITLSAAANNLSKIQDHADEYAALIMEELDPDNRGYIELQNLETLLVQAPNYSSNPTTENRVLSQMLSQKLKLTKEFNPIKRWFRKKAYFVEDNWKRIWVMVVWLAICGGLFTWKFIQYKQKAVFHVMGYCVCTAKGGAETLKFNMALILLPVCRNTMTWLRSRTKLGSVVPFDDNINFHKVIALGITIGTGLHVISHLTCDFPRLLHATDAEYEPMKPLFGEERPNNYWWFVKGTEGWTGVVMLVLMAIAFTLAQPWFRRNRINLPTTIKNLTGFNAFWYSHHLFVLVYILFIVHGYFLYITKTWYKKTTWMYLAVPMILYASERLIRAFRSGHKTVQILKVSVYPGNVMSLHMSKPQGFKYTSGQYIFVNCPEVSPFQWHPFSITSAPGDDYLSIHIRTRGDWTSQLKAIFSKVCHTPDNGQSGLLRADIGPISSNKLRLPKLLIDGPYGAPAQDYKKYDIVLLIGLGIGATPLISIVKDVLNNIKQQKDIEKGSPLLENNIKSDKKKTSNFATRRAYFYWVTREQGSFEWFRGVMNEVAENDHDSVIELHNHCTSVYEEGDARSALIAMLQSLEHAKTGLDIVSGTRVKTHFARPDWRRVFKNVAVNHAGQRVGVFYCGPPTLVGELRRLAHDFSRKTSTKFDFHKENF
>gnl_Mimgu_v2.0_Migut.O00661.1
MRGKGKHERRWGSDSGNSASGGSSPRTEYSCDSAADASEFVEVTLDLQDDDTIILRSVEPATVISIDGNDVISGFAGVEAPNPASASTSRSPTMRRSASNRLLQFSQELKAEARAKAKQFSQELRRFSWSHGHASRILSGIGVGVAAGVGGGGGTGGLDSALAARAMRRQRAQLDRCRSGAQKALRGLKFISNTKNNRVDAWNEVERNFEKLAKDGYLYSTDFAQCIGMKDSKEFALELFDALGRRRRLKVDKISRDELYEFWSQITDQSFDSRLQIFFDMVDKNEDGRITEEEVKEIIMVSASANKLSRLKEQAEEYAALIMEELDPERLGYIEMLPCKLQNHRVAGQISLVLLR
>gnl_Musac_v1_GSMUA_Achr3T05840_001
MVRTPSSGGGSSRKSGHRRIADILADDEDSSDESVFNGYGYGYGGGGGGMLPIFLNDQSDLVEVMLELDEESMVVRSVTPTSAAAAAAASAGRDSSGSLSQSSSTASRIRRKFAWLRSPTRTTTGAADAAELWRRVEDRFALLAKDGLLSREDFGECIGMVDSKEFAVGIFDALSRRRRQNLERITKEELYEFWLQISDQSFDARLQIFFDMADTNVDGRITREEVQELIGLSASANKLSMLKEQADEYAALIMEELDPENLGYIELWQLEALLLQRDTYMNYSRPLSTASAAGWSQTIAGGPKPSRRRWFSPRRAAARLRLAAQENWQRAWVVSLWLAAMAGLFAWKFTQYRERDAFQVMGYCLPTAKGAAETLKLNMALVLLPVCRNTLTWLRSTRARLFVPFDDNITFHKMIATAIVIGILLHAGNHLTCDFPRLINSSPARYELVARYFGQEKPTYGSLVAGVEGVTGIAMVVLMTISFTLATHRFRKNGARLPFPLNRLSGFNAFWYSHHLLAVVYVLLLVHGYYMFLVQEWYQRTTWMYISVPLLLYVGERNLRAFRSKAYSVKILKVALLPGGVLTVTMSKPHGFRYRSGQYIFLQCPTISPFEWHPFSITSAPGDEYLSVHIRTSGDWTQELKRIFIESYFSPHSMGRASLNESGSSEQTRQPRLFVDGPYGAPAQDFRNYDVLLLVGLGIGATPFISILRDLLNNIKLADELMDLAMETSRSEVSSHSFSFSTSSSSIKKRTYRTSSAHFYWVTREAGSFEWFKGVMNDVAEMDKKGIIEMHNYLTSVYEERDARTTLLTMVQALSHAKHGVDIVSGTRVRTHFARPNWKEVFTKLASEHPGATVGVFYCGTPTLAKELRKLSLETSHKTSTRFHFHKEYF
>gnl_Musac_v1_GSMUA_AchrUn_randomT01580_001
MKEELHECWKAITEQNFVSRLRTFFDMCDKNGDGKLTEDEVIKLSASENKLSKVKAHAVTYAALVMKELDPDNLGYIEIAQLETLVRGLVNSQGSERTLRRSHGLGKSMTTRLYRHRTNRPVRKTADFIHENWKRKWVLSLWMMLNKALDAWKFEQYRRRSAFQVMGYGVCIAKAAAETLKLNMALILITVRRNMLTRLRLTALNSIFPFDDNINFHKIIASAIAIGTVVHTLAHVTCDFPRIITCPKSKFMTTLGLNFNDKQPTYPSLLASFPGVTGTLMILIMTFSFTLATHSFRRSVVKLPSPLHHLAGFNAFWHAHHLLALVYDLLVVHSYFIFLTKKWYKKTTWMYLTIPVLFYACEGLIRKLHEKSYCVAIIKAVIYPGNVLSIHVKKPPGFKCKSGMYLFIKYPDVTPFEWHPFSITSTPGDGYLSVHIRS
>gnl_Musac_v1_GSMUA_Achr2T21340_001
MGASDGHQSSAIVETESVGSDQVGFSGPLNKHGGGSNRKSARFNLPPPPAAPVDGETFLEITLDVTDDSVAVHSVKPAAGGLASLTKRPAAPRLDRSKSAAAHALKGLKFITKANGAAGWPAVEKRFDRLSVDGALHLSLFGQCIGMKESSEFAGELFDALKRRRSITGDKITKAELREFWDQISDQSFDSRLQTFFDMVDKDLDGRITEEEVKEIISLSASANKLSKIQEKAEEYARLIMEELDPDNVGYIEIYNLEMLLVQAPSQSMQLATANSRNLSQLLSQRLNPTQERNPLRRWYQRAKYFMEDYWQRVWVVVLWLCVCAALFAWKFVQYRRRAVYHVMGYCVCVAKGGAETLKFNMSLILLPVCRNALTWLRTRTKLGKVLPFDDSLSFHKVIAAGIAVGLGLHAIAHLTCDFPRLLHATDAEYEPMKPFFGDARPSDYWWFVKGTEGWTGVAMVVLMAVAFILATPWFRRGAISLPKPLHRLTGYDAFWYSHHLFVIVYVLLVIHGYFLYLTKKWYKRTTWMYVAIPVVLYASERLTKVMRSKIQVVKILKVAVYPGNVLALHVSKPPGFTYRSGQYITVNCAAVSPFQWHPFSITSAPQDDYISVHIRSAGDWTSQLIEVFSKACQPSTAGKSGRLRADINDGSDDGVSPSFPRVLIDGPYGAPAQDYEKYEVVLLVGLAIGATPFISIVKDILNNIKQRDQDSFEWFRGVMDEVAEADAQGVIELHNYCTSVYEEGDARAALIAMLQSLNYAKHGVDVVAGTRVKSHFARPNWRNVYKRIALNHPDQRIGVFYCGKPTLVKELRQLAQDFSHKTTTKFDFHKENF
>gnl_Musac_v1_GSMUA_Achr9T07100_001
MSRIDLFLRTHWRRAWVVLLWLAACMALFAWKFVQYRHRLAFDVMGYCLCTAKGAAETLKLNMALVLLPVCRNTMTWLRRSRRINSVVPFNDTINFHKLVAGGIVIGIILHGGTHLTCDFPRIANADRLVFRQTIAYCFQYRQPSYVQIVLTTEGATGIAMVVLMIVAFLLATRPSRRSPASLPRPIGRWAGFNAFWYSHHLLILVYVLLVIHSMFLFLTHDVTEKTTWMYIAIPVLIYAGERMFRTIRSEIYNVEVVKATIYPGKVLSLKLMKPAGFTFRSGMHIYVQCPEISRFEWHPFSLTSAPGDDHLGLHIRSLGDWSCQIYSLFQEVRKPDDGIALLSGKPDLPHVSIDGPYGAASQDHAKYKIILLVGLGIGATPFISILKDIANGLRRPPPPEDNSSQVGDANGRRTGSGPEKAYFYWVTREQGSFEWFRDIMKEVSVLNKKQGVIEMHNYLTSVFEEGDKRSALVRAVQALHFMKSGVDIISKTPVKTKFARPNWSRVLSRLAGRHGGKRIGVFYCGPAALGRDLERLCHEMSIETSTRFVFHKEHY
>gnl_Musac_v1_GSMUA_Achr9T05450_001
MRSSARHERRWASDTVPRGSAISAGSSPGTSGKAPDESEEEFVEVTLDLQGDDTIVLRSVEPAFEDLKAELKRFTWGHGPSRAAQLDRSRSGAKKALRGLRFISGNKANGVDAWNEVQSNFDKLARDGYLSRSDFAQCIGMRDSKEFALELFDALTRRRRLNAERIGKEELHEFWCQITDQSFDSRLEIFFDMVDKNEDGRITEEEVKEIIMLSASANKLSRLKEQAEEYAALIMEELDPERLGYIELWQLETLLLQRDTYLNYSQALSYTSQALSQNLAGLRKKGPIRKLSTKLGYYLEENWKRLWVMALWIGVMAGLFSWKFIQYRNRYAFQVMGYCITTAKGAAETLKFNMALILLPVCRNTITWLRSTRLARALPFDDNINFHKTIAAAIVVGVILHAGVHVTCDFPHLISASREKYAPLSPYFGKTKPTYLDLVRGLEGVTGIIMVVCMLVAFTLATHWFRRSLVRFPKPLDRLTGFNAFWYSHHLFVIVYVLLIVHGERLYLIHEWYRKTTWMYLAVPLLLYVGERSLRALRSGYYSVRLLKVAIYPGNVLTLQMSKPVAFRYKSGQYMFVQCPAVSPFEWHPFSITSAPGDDYLSVHIRQLGDWTRELRRVFAAACEPPVAGKSGLLRADEATKKSLPKLLIDGPYGAPAQDYKKYDVLLLVGLGIGATPFISILKDLLNNIVKMEEENVSATTPFINDCPPKPQNGERVDLATLMRASRRVTWTLRTTNAYFYWVTREQGSFDWFKGVMNEVAELDQRGVIEMHNYLTSVYEEGDARSALITMIQALNHAKNGVDIVSGTRVRTHFARPNWKKVFSRICSKHPYAKIGVFYCGAPVLAQELNKLCYEYNQKSSTRFEFHKEHF
>gnl_Musac_v1_GSMUA_Achr8T23680_001
MVRTPPSGCGGVRKSRHRRIADILAEDEDSSDESVFHGYGYGGRRGGGGGMLPVFLNDQSDLVEVMLELDEESMVVRSVTPTSAAAAAAAAAAAGRESSASLSRSSSTASRIRRKFSWLLRTTTATANLAELWGRVEDRFAVLAKDGLLSREDFGECIGMVDSKEFAVGIFDALARRRRQNLERITKEELYDFWVQISDQSFDARLQIFFDMVDTNVDGRITRQEVQELIILSCSANKLAKLKEQAEEYAALIMEELDPENLGYIELWQLEALLLQRDTYMNYSRPLSTASAAAWSQTIPGGAPKPPRRPWFSPRRAATRLRLAARENWQRAWVVALWVAAMAGLFAWKFTQYRQRTAFRVMGYCLPTAKGAAETLKLNMSLVLLPVCRNTLTWLRSTRARLFVPFDDNITFHKMIATAIVVGILLHAGNHLACDFPRLINSSPAHYEMVARYFGPEKPTYRSLVAGVEGVTGIAMVALMAVSFTLATHRFRKNGVRLPFPLNRLTGFNAFWYSHHLLAVVYLLLLIHGYFVFLVHKWYQRTTWMYISVPLLLYLGERNLRAFRSKGYSVKILKVSLLPGGVLTVTMSKPQGFRYRSGQYIFLQCPTISPFEWHPFSITSAPGDEYLSVHIRTSGDWTQELKRIFIENYFSPHSTGKATFNESGSLEQKSLPRLFVDGPYGAPAQDFRNYDVLLLVGLGIGATPFISILRDLLNNIKLADELMELAMETSRSEVSSTSFSISTTSSSTKKRSYRTSSAHFYWVTREAGSFEWFKGVMNDVADMDKKGIIEMHNYLTSVYEERDARTTLLKMVQALNHAKHGVDIVSGTRVRTHFARPNWKEVFTKLASKHPGATVGVFYCGTPTLAKELRKLSHEMSHRTSTRFHFHKEYF
>gnl_Musac_v1_GSMUA_Achr11T23900_001
MTRMVSSAQMGIKGLRFLDKTSGGKEGWNAVEKRFGQFAVGGRLPKEHFGRCIGDIYQNLLNHTDDLEVLMREKTLQTKEMKKTGCMAESEFAGELFVALARRRNLEPENGVTKAELKEFWEEMTDRNFDSRLQIFFDMCDKNGDGKLSEEEVKEIIILSASANKLAKLKANAATYAALIMEELDPDGLGYIELWQLETLLRGMVSSQGSEKTLKRSHSLARTMIPMRYRNPVNKFVSKTADSVHENWKRIWVISFWLTLNIVLAAWKFAQYKRKAAFEVMGYCVCIAKAAAETLKFNMALILIPVCRNTLTRLRSTRLSSVFPFDDNINFHKVIALGITIGTLVHTLAHVTCDFPRLITCPKSKFMRTLGPNFHYKQPTYPSLLASAPGVTGILMIIIMAFSFTLATHSFRRSVVKLPSPLHHLAGFNAFWYAHHLLAVVYALLIVHSYFIFLTKEWYKKTTWMYLMIPVLFYVCERSIRKVREKSFRVSIVKVSYSYLYVYISAKMKCITFCICHTGSNISG
>gnl_Musac_v1_GSMUA_Achr6T11770_001
MGTDDDGYQASDMVETESVGSDRVGFSGPLSKRGSRKSARFNLPASSAAAGEDDEAYVEITLDVRDDTVAVHSVSQELRRLASVTKRPTAGGKVDRSRSAAAHALKGLKFITKTDGAAGWLAVEKRFDELAADGALPRSLFAQCIGMKESKEFAGELFDALARRRHITGDKITKAELREFWEQISDQSFDSRLQTFFDMVDKNLDGRITEEEVKEIITLSASANKLSKIKEQAEEYARLIMEELDPNDLGYIEIYNLEMLLLQAPTQSMNIGTTNSRNLSQLLSQKLRPTQEPNPLRRWYQRARYFLEDNWQRVWVMALWLCICAGLFAWKFVQYRHRAVYHVMGYCVCVAKGGAETLKFNMALILLPVCRNTVTWLRTKTKLGKVVPFDDNLNFHKAVKCR
>gnl_Musac_v1_GSMUA_Achr6T16270_001
MKKTGSNEEGTGSESPMYAISAQTAGGISFSGPLTGPLGDKNGARCSVPDSPSSAATAKGTEEEEEEDGTYVEITLDVRDDAVAVHSIRRLASFGRRSGVGKLDRTRSAAAHALKGLKFISRADGAAGWAAVERRFDELAVDGNLHRSRFAQCIGMKESKDFAGELFDALSRRRHIRGDKITMAELREFWDQIADQSFDSRLQTFFDMVDKNADGRITEEEVRKIISLSASANNLSNIQEQAEEYAALIMEELDPENVGYIEIYNLEMLLLQAPAYSAQIGTTNSRNLSQMLSQKLRPTREPNPLVRWYHEARYFLEDHWKRAWVMALWLGVCAGLFAWKFVQYRRRAVFHVMGYCVCVAKGGAETLKFNMALILLPVCRNTITCLRTKTRLGKVLPFDDNLNFHKVIAVGVAIGVGLHAISHLTCDFPRLLHATDQEYVPMKRFFGDTRPDDYWWFVKGTEGWTGVVMVVLMAIAFTLASPWFRRNRLNLPTPLKRLTGFNAFWYSHHLFVVVYILLIIHGTFLYLTKKWYKKTTWMYLAIPVILYASERLIRALRSSVRAVKILKVAVYPGNVLTLQMSKPQGFKCRSGQYIFVNCAAVSPFQWHPFSITSAPQDDYISVHIRTLGDWTRQLKAVFSEVCQPPTSGQSGLLRSDHESRSSLAFPRVLIDGPYGAPAQEYKKYEVVLLVGLGIGATPFISIVKDIVNNMKQLDPDEESSDDGRTRRAYFYWVTREQGSFEWFRGVMNEVAEADKKGVIELHNFCTSVYEEGDARSALIVMLQSLNHAKHGVDIVSGTRVKSHFARPNWRNVYKRIALNHRDQRIGVFYCGAPTLTKELRQLATDFSRKTSTKFDFHKENF
>gnl_Musac_v1_GSMUA_Achr6T31850_001
MRGSTRHERRWASDTVPRGRSMSVGSSPGTSASNDGEEFVEVTIDLQDDDTIAEAVARARQLKEDLKAELKRFTWGHGPSRAGASTSAGGVAGASPALDSALASRAARRQRAQLDRTRSGAQKALRGLRFISGGKATAVDAWNEVQSNFDKLARDGYLSRSDFAQCIGMKDSKEFALELFDALSRRRRLNAERITKEELYEFWCQITDQSFDSRLQIFFDMVDKNEDGRITEEEIIMLSASANKLSRLKEQAEEYAALIMEELDPERLGYIELWQLETLLLQKDTYLNYSQALSYTSQALSQNLAGLRKKGPIRKLSTKLGYYLEENWKRLWVMALWVGVMAGLFAWKFIQYRHRYAFQVMGYCLTTAKGAAETLKLNMALVLLPVCRNTITWLRSTRLARALPFDDNINFHKAIAAAIMVGVILHAGNHVTCDFPRLISSSADKYNMLRPYFGETKPTYMDLVRGPEGVTGIIMLVCMVVAFTLATHWFRRSLVRFPKPFDRLTGFNAFWYSHHLFVIVYVLLIVHGECLYLIHKWYNKTTWMYLAAPVLLYVGERSLRALRSGYYSVRLLKVAIYPGNVLTLQMSKPSAFRYQSGQYMFVQCPAVSPFEWHPFSITSAPGDSYLSVHIRQLGDWTRELKRVFAAACEPPVAGKSGLLRADEATKKSLPKLLIDGPYGASAQDYKKYDVLLLVGLGIGATPFISILKDLLNNIVKMEEENDALSDYRPPKPQNGERVDLATLMRASRRVRWALRTTNAYFYWVTREQGSFDWFKGVMNEVAELDQRGVIEMHNYLTSVYEEGDARSALITMIQALNHAKNGVDIVSGTRVRTHFARPNWKRVFSKICSKHPHAKIGVFYCGAPVLAQELSKICYDHNQRGTTRFDFHKEHF
>gnl_Musac_v1_GSMUA_Achr10T12340_001
MGPTEEGRGGESPTDAIEVESTGGRISFSGPLSGPLNKRGEKSGARDDDDTYVEITLDVRDDTVAVHSVKAAGAGGDAAGDPEVAALARELERRSAFGASVMRTASWRFRQVSQELRRLASFGRRPGAGKFDRSRSAAAQALKGLKFISKADGVAGWAAVERRFDELAVDGTLDRSKFAQCIGMKESKEFAGELFDALARRRQIKGDTITKAELREFWDQISEQSFDSRLQTFFDMVDKNADGRITEEEVREIISLSASANNLSKIQDQAEEYAALIMEELDPDSLGYIEIYNLEMLLLEAPGYSAQLGTTNSRNLSQMLSQKLRPTREPNPLVRWYHEGRYFLEDHWKRVWVMVLWLCVCASLFAWKFVQYRRRAVFHVMGYCVCVAKGGAETLKFNMALILLPVCRNTITWLRTKTKLGKVLPFDDNLNFHKVIAVGVAIGVGLHAISHLTCDFPRLLHATDQEYDPMKHFFGDTRPNNFWWFVKGTEGWTGVVMVVLMAIAFTLATPWFRRNRLNLPWPLKRLTGFNAFWYSHHLFVIVYVLLIIHGTFIYLSKKWYKKTTWMYLAIPLILYASERLIRALRSSVRAVKILKVAVYPGNVLTLQMSKPQGFKYRSGQYIFVNCAAVSPFQWHPFSITSAPQDDYISVHIRTLGDWTRQLKAVFSEVYCAAYCLRYAGIVLVDMAGLSALFSDLRANVCQPPTSGQSGLLRSDYDSNNNLIFPKVLIDGPYGAPAQEYKKYEVVLLVGLGIGATPFISIVKDIVNNMKQWDPEESSDGDDTRRAYFYWVTREQGSFEWFRGVMNEVAETDKKGVIELHNFCTSVYEEGDARSALIVMLQSLNHAKHGVDIVSGTRVKSHFARPNWRNVYKRIALNHRDQRIGVFYCGAPTLTKELRQLATDFSRKTSTKFDFHKENF
>gnl_Musac_v1_GSMUA_Achr10T17310_001
MGYCVCVAKGGAETLKFNMALILLPVCRNTVTWLRTKTKLGKIVPFDDNLNFHKVIAVGIAVGVGLHAISHLTCDFPRLLHATDAEYEPMKHFFGYTRPNNYWWFVKGTEGWTGVVMVVLMAVAFTLATPWFRRGRVSLPRPFNRLTGFNAFWYSHHLFVIVYILFIVHGYFLYLTKKWYKRTTWMYLAVPMILYASERLIRAFRSSIRPVKIRKVAVYPGNVLALHVSKPQGFKYRSGQYVFVNCAAVSPFQWHPFSITSAPQDDYISVHIRTLGDWTRQLKVVFSEVCQPPTGGKSGLLRADYGDSSNNRANLSFPRVLIDGPYGAPAQDYKKYEVVLLVGLGIGATPFISIVKDIVNNIKQLDNGDHKRHASTSVSTSSFRTRRAYFYWVTREQDSFEWFRGVMNEVAETDKKGVIELHNYCTSVYEEGDARSALIAMLQSLNHAKHGVDVVSGTRVKSHFARPNWRNVYKRIALNHRDKRIGVFYCGAPTLTKELRQLAQDFSHKTTTKFDFHKENF
>gnl_Musac_v1_GSMUA_Achr10T03800_001
MINLYSKSHEHMDIPLDDRPTHELESIIVAHGDQIQPAASNPPPPRASGPSGSLARTLLSQPSKIMAGVQGFASRVGGDKRHPGRTTAASGAKGLRFLDKKAGGWKAVEKRFDQFAVDGRLPKESFGRCIGMGESQEFAGELFVALARRGNITPEHGITKDELKEFWQQMTDQNFDSRLQIFFDMCDKNGDGKLSENEVKEVIGLSASANKLSKLKAHAANYAALIMEELDPDGLGYIEIRQLETLIRGMVSSQVTERTLKRSHGHARRMIPKRYRYPVNRFVGKATDFVLDNWKRIWVFSLWLTLNAVLAAWKFYQYERRAAFEVMGYCVCVAKAAAETLKLNMALILIPVCRNTLTRLRSTCLSSVFPFDDNINLHKAIALAITIGTLVHTLAHVTCDFPRLITCPESKFMRLLGPNFHYKQPTYASLLASVPGVTGILMIIIMAFSFTLATHSFRRSVVKLPPPLHHLAGFNAFWYAHHLLAVVYVLLIVHSYFLFLTKEWYKKTTWMYLTIPLLFYACERLIRKVREKSIGVSIVKAAIYPGNVLSIHMRKPPGFRYKSGMYLFVKCPDVSPFEWHPFSITSAPDDEHLSVHIRTLGDWTTELRNLFGKVCQAQVTLKKANLVRLETTVVADVQFDDARFPKLYIDGPYGAPAQDYKKYDILLLIGLGIGATPFISILKDLLNNIKSNEETHDAAANFIQGNGPGRAYFYWVTREQGSFEWFKGVMNEVAESDHHNVIEMHNYLTSVYEEGDARSALIAMIQSLQHSKSGVDIVSGSRIRTHFARPNWRKVFSDLANAHKDSRIGVFYCGSATLTKHLRDLSQEFSHDSATRFDFHKENF
>gnl_Musac_v1_GSMUA_Achr10T17300_001
MTLNIGTVKHDNPEMSLLARTLERRSASFGSSVIRTASSRIRQVSQELRQLASATKRPAVGKFDRSRSAAAHALKGLKFITKTDGATGWPAVEKRFDELAVDGALHRSVFGQCIGMKEKEFAGELFDAMARRRNITGDKITKAELREFWEQIADQSFDSRLQTFFDMVDKNLDGRITEEEVKEIISLSASANKLSKIQEQAEEYARLIMEELDPNELGYIEIYNLEMLLLQAPSQSMRIGTTNSRNLSQLLSQNLSRTRSGGGTSAPSTSWRTTGSGCG
>gnl_Musac_v1_GSMUA_Achr5T26970_001
MGSATENGTLRYYFDHESESESDGGRSVGHSGPLGGPLASKKAGKKRSARFKGDDNYVEITLDVRDDAIAIQSIQSGDPEAALLAKNLERRSPMRLDRTKSSAAQAIKGLQFVAKNVASEGWPQVERRFDELAVDGVLLRSRFGKCIGMVGSEEFAGEVFDALARRRGITAAVLTKEELWEFWEQLSDQSFDARLQTFFDMVDKNADGRITEEEVREIIALSASANKLSRIQERVEEYTALIMEELDPNNLGYIELYNLEMLLLQPAVQPSAMLYANSNNLSQMLSQKLVPTKDKNPVRRCCRRISYFMEDNWKRVWVMALWLSICAGLFTWKFIAYRRRAVFHIMGYCVTTAKGGAETLKFNMALILLPVCRNTITWLRSRTKLGVIIPFNDNINFHKVIAAGIVVGVALHVGAHLTCDFPRLLHATDAEYEPMKPFFGEKRPPNYWWFVKGTEGWTGVVMLVLMVIAYVLAQPWFRRNRLSPTNPLRRLTGFNAFWYSHHLFVIVYVLYVVHGVCLYLIKKWYKKTAWMYLAIPVTLYACERLLRAFRSGHKTVRIQKVAVYPGNVLALRMSKPQGFKYRSGQYIFLNCAAVSPFEWHPFSITSAPGDDYLSIHIRTRGDWTSQLRAIFSQVCQPAKSDQSGLLRADVMPGGNNPRLPKLLIDGPYGAPAQDYEHYDVLLLIGLGIGATPLISIVKDVLNNVEQKKTTAAADWFRGIMNEVAEKDKDGVIELHNHCTSVYEEGDARSALIVMLQALHHAKNGVDIVSGTRVKTHFARPNWRNVFKRIAINHPNQRVGVFYCGDPMVIGELRRLSQDFSHKTSTKFVFHKENF
>gnl_Musac_v1_GSMUA_Achr5T29250_001
MAESKEFAGEIFVALARRRNLEPENGITKSELKEFWEEMTDQNFDSRLQIFFEMCDKNGDGKLSEDEVKEIIILSAAANKLAKLKAHAATYAALIMEELDPDGLGYIELWQLETLLQGMVSSDGAELTKSSQSLARTMIPLKYRNPVTRFFSMTTDFVHENWKRIWFISFWLTVNLVLAGWKFLQYERRAAFEVMGYCVCMAKAAAETLKLNMALILIPVCRNTLTGLRSTRLSSIIPFDDNINFHKTIALAITIGTLVHTIAHVTCDFPRLITCPSPTFMRTLGPNFNYKQPTYASLVASAPGATGILMIIIMAFSFTLATHSFRRNVVKLPSPLHHLSGFNAFWYAHHLLAVVYVLLIVHSYFLFLTKEWYKKTTWMYLTIPIIFYTCERLIRRVREKRFHVSIIKAAIYPGNVLSLHMKKPAGFKYKSGMYLFVKCPDVSPFEWHPFSITSAPGDDYVSVHIRTLGDWTSELRNLFGKVCQSQVTLKKANLKRLETTVVADVQFEDTRFPEVFIDGPYGAPAQNYKKYDILLLIGLGIGATPFISILKDLLNNIKTNEEMQRIHNADASDTNADASNTKGNGPGRAYFYWVTREQGSFEWFKSVMNDVAERDYNNVIEMHNYLTSVYEEGDARSALIAMVQSLQHAKNGVDIVSGSRIRTHFARPNWRKVFTDLSNTHKAARIGVFYCGPPTLTKSLKDLSQEFSHDTSTRFHFHKENF
>gnl_Nelnu_v1.0_NNU_010334-RA
MRGLSHRDSPWASDTASEKTTSVGSSPRTDYESAEEFLQVTLDLQDDDTIILRSVESATVIDIDLEVSIGSETETPASSRSPTVRRSSSNRLRQLSQEIIAELKRFSWGQHGRASRTPSASASPPSAAQNGAGTCSALDSVLAARDLRKQRAQLERSKPGAERALRGLRFISNKSNQGVDKWNEVDNNFNELAQDGLLHRSDFAQCIGMRDSEEFALELFDALNRRRRIKMDKISKEELHEFWCQITDESFDSRLQIFFDMVDKNEDGRITEAEVKEIITLSASANKLSRLKEQAEEYAALIMEELDPERFGYIELWQLETLLLQDAYLNYSQALSYTSQALSQNLQGLRKRNPIQRVRTKVVYYLEENWKRVWVLGLWVGIMAGLFCWKFFQYKQKNAFKVMGYCLPTAKGAAETLKFNMALILFPVSRNTITWLRSTKLALFLPFDDSINFHKTIAAAIVVGVILHAGNHITCDFPRLIHASSGEYEGYLRDDFGDHKPTYGKLVRGVEGITGILMVLCMAVAFTLATRWFRQSRVSLPMPFHRLTGFNAFWYSHHLLAIVYTLLVVHGTFLYLVHKWYLKTTWMYLAVPVLLYAGERILRFFRSGFYSVRLLKVTIYPGNVLALQMSKPAQFQYKSGQYMFVQCPAVSSFEWHPFSITSAPDDDYLSIHIRQLGDWTKEIKRVFSEVCEPPVAGRSGLLRADETTKKNFPKLLIDGPYGAPAQDYCKYDVLLLVGLGIGATPCISILKDLLNNIVKMEEQADSISDFSRSTDQSAGSSDLSFSSKVSPRGRKTAKTTNAYFYWVTREQDSFDWFKEVMDEVAELDQRGMIEMHNYLTSVYEEGDARSALITMVQALNHAKNGVDIVSGTRVRTHFARPNWRKVFSRTCSKHPNAKIGVFYCGAQLLAEELRKLCHEYNQEGSTKLEFHKEHF
>gnl_Nelnu_v1.0_NNU_003891-RA
MGTDDGRAALPDTESVGTERSSFSGPLSGPLNKRGRKSARFNLPEPISSVSRASCSSSNNIPDDDAYVEITIDVRGDSVAVHSVKPAGGEDDEDHELTLLAKNLEKRSSFGSSVMRTASLRIKQVSQELKRLASLTTRPSATRFDRTKSAAAHALKGLKFISSKTTDGAAGNAWLAVEKRFDELTASTNGVLPRTLFGECIGMNKDSKEFAGELFDALARKKGITGDSITKLQLQEFWDQISDQSFDSRLQTFFDMVDKDADGRITEEEVREIISLSASANKLSTIQKQAQEYAALIMEELDPDNHGYIMIHNLELLLLQAPNQSIRGGESRNLSEMLSQKLKPNEESNPVKRWVGKISCRLVDNWQRVWVVGVWLGMVWGLFAYKFIQYRKRAAYEVMGYCVCMAKGAAETLKLNMALILLPVCRNTITWVRNKTKLGVVVPLDDNLNFHKVIAVGIAVGTGIHVGAHLTCDFPRLMSASKEKYDELMAAYFGEEQPSSYWWFVKGVEGVTGIIMVVLMGIAFTLATPWFRRGRFNLPHPLKKLTGFNAFWYSHHLFVIVYALLIVHGIKLYLTKEWDKKTTWMYLAIPVTLYTCERLIRAFRSSIKPVKILKVAVYPGNVLALHMSKPQGFKYKSGQYMFVNCAAVSPFEWHPFSITSAPGDDYLSVHIRTLGDWTRQLKTVFSQVCQPPTGDKSGLLRADYMQRLGTPNFPRVLIDGPYGAPAQDYKKYEVVLLVGLGIGATPMISIVKDIVNDIKAMEEEEASTALVLEAATPPQKRKGNSFKTSRAYFYWVTREQGSFDWFKGVMNEVAEMDHEGVIELHNYCTSVYEEGDARSALIAMLQSLNHAKNGVDVVSGTRVKSHFAKPNWRNVYKRIALKHGDARVGVFYCGAPALTKELRQLALDFSHKTSTKFDFHKENF
>gnl_Nelnu_v1.0_NNU_018213-RA
MRTPPMSTACSSRRSNYYTRGFDIPDGHPDFGVGGAMLPIFLNDLSRHNSEQDLVEVTLEFDEDDSIVVRSVTPTTIPEPIPEPILERNLSITTRIRRKFPWLRSPSARTSAELEELAATAMSARDARKITAKLERTRSRAQQALNGLRFISKKTGNLDANELWRKVECRFESLAKDGLLSREDFGECIGMVDSKEFALRIFDALARRRRQRIEKITKEEFYDFWLQISDQSFDARLQIFFDMADSNEDGRITREEVQELIMLSASANKLSKLKERADEYASLIMEELDPENLGYIELWQLEGLLLQRDKYMNYSRPLSVTSVGWSQNLGGGGGAFKTRNVARKISSKVRYAILENWQRAWIVTLWVVTMAGLFVWKFNQYRNKAAFQIMGYCLTTAKGAAETLKLNMALILLPVCRNTLTRLRSTRARLFIPFDDNINFHKMIAVAIAIGILLHAGNHLTCDFPRLINSVPERFALISSDFNGKQPTYPDLLKGVEGLTGIGMVVLMAIAFTLATHRFRKNVVKLPSPLNRLTGFNAFWYSHHLLALVYVLLLFHGYFLFLVHKWHKKTTWMYISIPLLLYMGERSLRTSRSTHYSVKILKASVLPGSVLSIVMAKPQGFKYKSGQYIFLQCPNISPFEWHPFSITSAPRDDYLSVHIRTVGDWTEELKRLLTETCDSPTVIGRAKFNEHGRIDQKGLPKLLVDGPYGAPAQDHRNYDVLLLVGLGIGATPFISILRDLLNNIRAAEEQNEMNTEMSRSEDSSLNSITSTTTTGTNMSTSTTGTSGKKKGQRTSNAHFYWVTREPGSLEWFKGVMNEVAEMDHKGVIEMHNYLTSVYEEGDARSTLLTMIQALNHAKHGVDILSGTRVRTHFARPNWREVFAKIAAKHPNCRVGVFYCGKPVLAKELRKLSRELTQRTSTRFEFHKEYF
>gnl_Nelnu_v1.0_NNU_015376-RA
MGVGSEIGSQGYQTDLESESDTGSTRIGLSGPLSGPLSGPLVTSTKKSGNRRSARFKDGDDYVEITLDVREDSVSVQNVKGGDHETAVLASRLETTTTTRTSLGSLLGSQFSMKIKQVSKELKRMASSNRFNRLDRTKSTATRALRGLQFITENVGTDGWAEVESRFSELQVDGSLPRSRFGKCIGMSESDEFAGELFDALARKRGIVSHLITKAELREFWEQLTDQSFDARLQTFFDMIDKNADGRIAEEEVKELITLSASANKLSKILESADEYTAMIMEELDPDNLGYIEVHSLETLLLQAPNQYSTNLGTQSRKLSQMLSQKLVQTQEPNPIKRYYRKAAYFLEDNWKRVWVLALWISICAGLFTWKFIQYKNREVFDIMGYCVTTAKGGAETTKLNMAIILLPVCRNTITWLRSRTKLGLIVPFDDNINFHKVIALGIAIGVGLHAGAHLTCDFPRLLHVTDQQYEPMKPFFGATRPPNYWWFVEGTEGWTGVVMLVLMIIAYVLAQPWFRRNKLKDKLPKPLKRLTGYNAFWYSHHLFFIVYVLFIVHGYFLYLQKTWYKKTTWMYLVLPLTLYASERLLSAFRSGYKTVKILKVAVYPGNVLALHMSKPQGFKYKSGQYIFVKCSAVSSLQWHPFSITSAPGDDYLSVHIRTLGDWTSQLKSVFSQVCQPPSADQSGLLRADINTGNNAPRLPRLLIDGPYGAPAQDYKEYDVLLLVGLGIGATPLISIVKDVLNNIKQQKDIEEGSVVQSGGGAKSNKKKPFATKQAYFYWVTREQGSFEWFRGVLNEVAEYDRDGVIELHNYCTSVYEEGDARSALIAMLQSLQHAKYGVDIVSGTRVKTHFARPNWRNVFKHVAVNHPDQRVGVFYCGAPGLTGELRRLARDFSRKTPTKFEFHKENF
>gnl_Nelnu_v1.0_NNU_000970-RA
MLQFSSSSSSSLSSSSSSSPYVDGARVVPLSFSPTQNWSLSLQRTFSGTFSLDDESQLADNHRHSPENLVPTVAGLAIERLRFIDQVASGGMEWKDVEDRFDRLSSTKCGSVPVVDWSDFAYCIGMKESPEFADELLGALQGRRDRHFEITKTELHYYWLRITDPSFGSRIRIFFDLCDKNMDGKITEMEIKQVILLSASTNKLSMTPEEAKDYSALIMEALDTEKRGFIELAQLETLFKGGSTKGSVSVDQFIKNPGDCDDDDDDPYRKPMSPIEIAFRTYWRRAWIVTLWLIVCFTLFAWKFTQYXRRKAFEVMGYCLCTAKGAAETLKFNMALILLPVCRNTITWLRKNRCLNSVIPFNDNINFHKLIAGGIVIGVILHGGTHLACDFPRIAGCNSSIYRRTIAAHFGKRQPSYLEILTTTEATSGIAMVVLMGIAFALATHVPRRRPSSLLWPLRHVTGFNAFWYSHHLFILVYALLIVHSMFLFLTKNVVEKTTWMYIAAPVLLYTGERIFRAVRSTFYDVKVIKSTIYPGKVLSLKLSKPDGFKYWSGMYVFIQCPQISQFEWHPFSLTSAPEDDYLSVHIRTLGDWSDQVYNLFQEELVSGNSNFPEIRIDGPYGAASQDHVKYDTVVLIGLGIGATPFISILRDVVHGLSKPQADYVYDEESGIAKVPSKAYLYWVTREQDSFDWFRDVMKEISQTNKKQAVVEMHNFLTSVYEDGDARSALISAIQALYQAKNGIDIVSQTPVRTHFARPNWYRVFSNLASKHGGARIGVFYCGPSVLARELERLCTKFTTKTTTRFVFHKENN
>gnl_Nelnu_v1.0_NNU_004555-RA
MRGLPKHERRWASDTVPAKTFSGSSSPGTEYGSAEEFVEVTLDFQGDDTIVLRSVEPATVLDIDAEVSAGSETPASSRSPSIRRSSSNRLRQFSQELKAEAVAKARQFSQELKAELRRFSWGHGHASRAQSSSPSSAAQNAAGASSGLDSALAARALRKQRAQLDRTKSGAQKALRGLRFISNTSNQGVDAWNEVQNNFDKLAKDGFLHRSDFAQCIGMRDSKEFALELFDALSRRRRLKVDKISREELHGFWCQITDQSFDSRLQIFFDMVNKNEDGRITEEEVKEIIMLSASANKLSRLKEQAEEYAALIMEELDPEGLGYIELWQLETLLLQKDTYLNYSQALSYTSQALSQNLQGLRKRSRIQRVSTKVMYYLEDNWKRLLVLALWVCIMAGLFFWKFFQYKQKYAFKVMGYCLLTAKGAAETLKFNMALILLPVCRNTITWLRSTKLALLVPFDDNINFHKTIAAAIVVGVILHAGNHLSCDFPRLIHASAHDYEHLIDDFGSHKPTYMKLVRGVEGITGILMVLCMAVAFTLATRWFRRNVVKFPKPFDRLTGFNAFWYSHHLLVLVYFMLVAHGFFLYLVHKWYLKTTWMYLAIPVLLYAGERTLRFFRSGFYSVHLLKVAIYPGNVLTLQMYKPPLFHYKSGQYMFVQCPAVSPFEWHPFSITSAPDDNYLSIHIRQLGDWTQELKRVFSEACEPPVGGKSGLLRADETTKKSLPKLLIDGPYGAPAQDYQKYDVLLLVGLGIGATPFISILKDLLNSIVKMEELADSILDFSRTTDQSVGTLDSSSTSKSSQKGRKILKTTNAYFYWVTREQGSFDWFKGVMNEVAELDQRGVIEMHNYLTSVYEEGDARSALITMVQALNHAKNGVDIVSGTRVRTHFARPNWKKVFSRICSKHPNAKIGVFYCGMPVLAQELRKLCQVYNQKGSTKFEFHKEHF
>gnl_Nelnu_v1.0_NNU_005562-RA
MLTKGEESHGGSTSSQWTLDSIVAPEEMEQMVDVVIHDHDGSESSKDESPETEVDGNKSIPKETNGTRTASAASRGLKSLRFLDRTTTENEGDAWKATEKRFDQLAVDGHLSRDNFGRCVGMGDSKEFAGELFDALARRRNLETTNGITREQLKSFWEDMISRDFDSRLQIFFDMCDKNGDGRLSEDEVIMLSASENKLTKLKEHASTYAALIMEELDPDHLGYIEIWQLETLLQGMVNSEEGENFVKKTHTLAKMMIPKQYRTPVSKYLTKASEFIHDNWKRIWIIALWLIANLILFIWKAYQYQHRSVFVIMGYCVCIAKGAAEGLKLNMALILLPVCRKTLTRLRSTFLGSFIPFDDNINFHKLIALTIVIGTSIHVFMHITCDFPRLTSCPKIIFMETLGSNFGYKQPTYGDLLASTVGVTGIIMIIIMAFSFTLATHSFRRNVIKLRWPFHHLAGFNAFWYAHHLLTIAYILLLIHGYFIFLTKEWYKKTTWMYVSIPVLFYASERMHRAIHERTDDVSIIKVIIYEGNVLALYMSKPPGFKYKSGMYLFVKCPDISPFEWHPFSITSAPGDDYLSVHIRTLGDWTTALRNRFSEVCEAPTVPPRKGHLARRETKAVTDYDYQELGCSSRSNSTTDYTSKHCSFPKIVIDGPYGAPAQNYKKYDILMLIGLGIGATPFISILKDLLNHIKTNDTNLVPPNTQGTARKEKGPGRAYFYWVTREQSSFEWFKGVMDDVTEHDHDHVIEMHNYLTSVYEEGDARSALIAMLQSLQHAKNGVDIVSESRIRTHFARPNWRKVFTYLANAHKSSRIGKPSPAALLAHHCSSTCYRNGVFYCGSSTLTKQLKKLCQEFSYSSTTRFHFHKENF
>gnl_Nelnu_v1.0_NNU_009254-RA
MGVGSEIGSQGYQTDPGSESDTGSARVGFSGPLSGPLTSNKRSSNRRSARFKDGEDYVEITLDVRDDSVSVHNVKGGDPETALLASRLERRPSLGSQFSMKIRQVSQELRRITSNNKFNRVDRTKSGATRALRGLQFITKNVGSDGWAEVERRFNELQVDGSLPRTRFGKCIGMNDSGEFATELFDALARRRGIVSHLITKIELREFWEQITDQSFDARLQTFFDIASANKLSSILERVDEYTAMIMEELDPNNLGYIEVYNLEMLLLQAPSQSTNLGMTQSRNLSQLLSQKLVPTKEPNPIKRYYRKAAYFLEDNWKRVWVLALWVSICVGLFTWKFIQYKHRAVFDIMGYCVTTAKGGAETTKFNMAIILLPVCRNTITWLRSKTKLGMVIPFDDNINFHKVVALGIAIGVGLHAVAHITCDFPRLLHATDAEYEPMKPFFGEERPPNYWWFVKGTEGWTGVTMLVLMIIAYVLAQPWFRKNRLRLPKSLKKLTGFNAFWYSHHLFVIVYVLFVIHGYFLYLQKKWYKKTTWMYLAVPVTLYACERLIRTFRSGYKTVKILKVAVYPGNVLALHMSKPQGFKYRSGQYIFVNCSAVSSLQWHPFSITSAPGDDYLSIHIRTLGDWTSQLKAVFAQVCQPPTEDQSGLLRADIKTGSNPPRLPRLLIDGPYGAPAQDYKEYDVLLLVGLGIGATPLISIVKDVLNNIKQQNDVEEGAVEVGSKDNKKKPFATKRAYFYWVTREQGSFEWFRGVLNEVAEYDRDGVIELHNYCTSVYEEGDARSALITMLQSLHHAKSGVDIVSGTQVKTHFARPNWRNVFKHVAVNHTDQRVGVFYCGAPGLTGELRRLAQDFSRKTTTRFDFHKENF
>gnl_Nelnu_v1.0_NNU_003299-RA
MHKMGTDDGRGTLPDHHSDTESVGSERSSAYSGPLNKRGRKSARFNLPESTARTISGVGRTSSNSINAAPDDDAYVEITLDVRDDSVAVHSVKPAGGADAEDPELTLLAKNLEKRSSFGSSVMRSASSRIKQVSQELKRLASLTKRPSSTRFDRTKSAAAHALKGLKFISSKTDGTAGWVAVEKRFNDLTASTNGVLPRTLFGECIGMNKESKEFAGELFDALARRRGITGDSITRDELKEFWEQISDQSFDSRLQTFFDMVDKDADGRITEEEVREIISLSASANKLSTIQKQAQEYAALIMEELDPDNHGYIMIHNLEMLLLQAPNQSVRGGESRNLSQMLSQKLKPTQDSNPLRRWSRKISYLLLDNWQRVWVLALWLGIVSGLFAYKFVQYRNKAAYEVMGNCVCMAKGAAETLKFNMALILLPVCRNTITWLRNKTKLGVVVPFDDNLNFHKVVAVGIAVGVGIHAGAHLACDFPRLMSASEEKYELMEPYFGEEQPSSYWWFVKGVEGVTGIIMVVLMAIAFTLATPWFRKGRLNLPKPLKKLTGFNAFWYSHHLFVIVYALLIVHGMKLYLTKEWEKKTTWMYLAVPVILYVCERLIRAFRSSIKPVKILKVAVYPGNVLALHMSRPQGFKYKSGQYMFVNCAAVSPFEWHPFSITSAPGDDYLSVHIRTLGDWTRQLKTVFSQVCQPPTGDKSGLLRADHMQGGNAPNFPRVLIDGPYGAPAQDYKKYEVVLLVGLGIGATPMISIVKDIVNNMKAMEEEESALEAATHNPNKKNSKASFKTTRAYFYWVTREQGSFDWFKGVMNEVAEMDQKGVIELHNYCTSVYEEGDARSALIAMLQSLNHAKNGVDVVSGTRVKSHFAKPNWRNVYKRIALNHQNARVGVFYCGAPAPTKELRQLASDFSHKTSTKFDFHKENF
>gnl_Orysa_v7.0_LOC_Os08g35210.1
MWTPSRGSASGRRATGHRRIADYLADDRTEASTENGSFNTAYSDELFAPTSSSAGGDGVGGMLPAFLADQSDLVEVMLELDEESMVVRSVTPTTGALYGPTSLAGGGAAHTPPGSGRSLSRCSSTSSRIRKKFAWLRSPSPAPAPRAPTPSEPPPPREAAMAARERRRIQARLNRSRSGARRALKGLRFISRTTGSAEAAELWTRVEHRFNALSRDGLLSRDNFGDCIGKQAKPSSMSMARRARARSRDDTAYGAGIGAGMEDSKEFAVGIFDALARRRRQELERISKEELYDFWLIVLSASANKLSKLKEQAEEYASLIMEELDPEDLGYIELWQLEALLLQRDAYMNYSRPLSSGSTAQWSQNLGGGGGGQQGGQGQGQGQSEGRRNDWRRRWSPRRAAARAQVAAEENWRRAWVLALWFAAMAGLFAWKFVQYRRTPAFRVMGYCLPTAKGAAETLKLNMALVLLPVCRNTLTWLRSSWARFFVPFDDSITFHKVESSSGFKWAPPGRSNQCSVAGEPAGTEDPRPGRLRVKAPVIQKSPRPTGLPLSCGATIIATAIALGICTHAGTHLACDFPRLIGSSREEYELLLSGFFGASRPTYRGLLAGVEGVTGIVMVVLMVVSFTLATRPLRKREAPRLPFPLGHLAGFNAFWYSHHLLIVVYLLLLVHGWFMFLVTKWHQRTTWMYIAVPLMLYVGERTLRAFRSKAYAVKILKVCLLPGNVLTITMSKPYGFRYRSGQYIFLQCPTISPFEWHPFSITSAPGDDYISVHIQTRGDWTQELKRIFVENYFVPSVPRRASFGALGMAEQKSPPRLLVDGPYGAPAQDFRNYDVLLLVGLGIGATPFISILRDLLNNIKLADELMDLAMETSRSDDSANSFSVSTASSNKRRAYRTSRAHFYWVTREPGSFEWFKGVMNEVAEMDKKGVIELHNYLTSVYEERDARSTLLSMVQALNHAKHGVDIVSGTRVRTHFARPNWKEVFTRIASKHPNSTVGVFYCGKPTLAKELKKLSLDMSHKTTTRFHFHKEYF
>gnl_Orysa_v7.0_LOC_Os01g25820.1
MADLEAGMVAAATDQGNSTRSQDDAATLIPNSGNLGSSNRSTKTARFKDDDELVEITLDVQRDSVAIQEVRGVDEGGSGHGTGFDGLPLVSPSSKSGKLTSKLRQVTNGLKMKSSSRKAPSPQAQQSAKRVRKRLDRTKSSAAVALKGLQFVTAKVGNDGWAAVEKRFNQLQVDGVLLRSRFGKCIGMDGSDEFAVQMFDSLARKRGIVKQVLTKDELKDFYEQLTDQGFDNRLRTFFDMVDKNADGRLTAEEVKEIIALSASANKLSKIKERADEYTALIMEELDPTNLGYIEMEDLEALLLQSPSEAAARSTTTHSSKLSKALSMKLASNKEMSPVRHYWQQFMYFLEENWKRSWVMTLWISICIALFIWKFIQYRNRAVFGIMGYCVTTAKGAAETLKFNMALVLLPVCRNTITWIRSKTQVGAVVPFNDNINFHKVIAAGVAVGVALHAGAHLTCDFPRLLHASDAQYELMKPFFGEKRPPNYWWFVKGTEGWTGVVMVVLMAIAFTLAQPWFRRNKLKDSNPLKKMTGFNAFWFTHHLFVIVYTLLFVHGTCLYLSRKWYKKTTWMYLAVPVVLYVSERILRLFRSHDAVGIQKVAVYPGNVLALYMSKPPGFRYRSGQYIFIKCTAVSPYEWHPFSITSAPGDDYLSVHIRTRGDWTSRLRTVFSEACRPPTEGESGLLRADLSKGITDEKARFPKLLVDGPYGAPAQDYREYDVLLLIGLGIGATPLISIVKDVLNHIQGEGSVGTTEPESSSKAKKKPFMTKRAYFYWVTREEGSFEWFRGVMNEVSEKDKDGVIELHNHCSSVYQEGDARSALIVMLQELQHAKKGVDILSGTSVKTHFARPNWRSVFKKVAVSHENQRVGVFYCGEPVLVPQLRQLSADFTHKTNTRFDFHKENF
>gnl_Orysa_v7.0_LOC_Os01g53294.1
MTESKEFALELFDTLSRRRQMKVDTINKDELREIWQQITDNSFDSRLQIFFEMVDKNADGRITEAEVKEIIMLSASANKLSRLKEQAEEYAALIMEELDPEGLGYIELWQLETLLLQKDTYMNYSQALSYTSQALSQNLAGLRKKSSIRKISTSLSYYFEDNWKRLWVLALWIGIMAGLFTWKFMQYRNRYVFDVMGYCVTTAKGAAETLKLNMAIILLPVCRNTITWLRSTRAARALPFDDNINFHKTIAAAIVVGIILHAGNHLVCDFPRLIKSSDEKYAPLGQYFGEIKPTYFTLVKGVEGITGVIMVVCMIIAFTLATRWFRRSLVKLPRPFDKLTGFNAFWYSHHLFIIVYIALIVHGECLYLIHVWYRRTTWMYLSVPVCLYVGERILRFFRSGSYSVRLLKVAIYPGNVLTLQMSKPPTFRYKSGQYMFVQCPAVSPFEWHPFSITSAPGDDYLSIHVRQLGDWTRELKRVFAAACEPPAGGKSGLLRADETTKKILPKLLIDGPYGSPAQDYSKYDVLLLVGLGIGATPFISILKDLLNNIIKMEEEEDASTDLYPPMGRNKPHVDLGTLMTITSRPKKILKTTNAYFYWVTREQGSFDWFKGVMNEIADLDQRNIIEMHNYLTSVYEEGDARSALITMLQALNHAKNGVDIVSGTKVRTHFARPNWRKVLSKISSKHPYAKIGVFYCGAPVLAQELSKLCHEFNGKCTTKFEFHKEHF
>gnl_Orysa_v7.0_LOC_Os01g61880.1
MASPYDHQSPHAQHPSGLPRPPGAGAGAAAGGFARGLMKQPSRLASGVRQFASRVSMKVPEGVGGMRPGGGRMTRMQSSAQVGLRGLRFLDKTSGGKEGWKSVERRFDEMNRNGRLPKESFGKCIGMGDSKEFAGELFVALARRRNLEPEDGITKEQLKEFWEEMTDQNFDSRLRIFFDMCDKNGDGMLTEDEVKEVIILSASANKLAKLKGHAATYASLIMEELDPDDRGYIEIWQLETLLRGMVSAQAAPEKMKRTTSSLARTMIPSRYRSPLKRHVSRTVDFVHENWKRIWLVALWLAVNVGLFAYKFEQYERRAAFQVMGHCVCVAKGAAEVLKLNMALILLPVCRNTLTTLRSTALSHVIPFDDNINFHKVIAATIAAATAVHTLAHVTCDFPRLINCPSDKFMATLGPNFGYRQPTYADLLESAPGVTGILMIIIMSFSFTLATHSFRRSVVKLPSPLHHLAGFNAFWYAHHLLVLAYVLLVVHSYFIFLTREWYKKTTWMYLIVPVLFYACERTIRKVRENNYRVSIVKAAIYPGNVLSLHMKKPPGFKYKSGMYLFVKCPDVSPFEWHPFSITSAPGDDYLSVHIRTLGDWTTELRNLFGKACEAQVTSKKATLSRLETTVVADAQTEDTRFPKVLIDGPYGAPAQNYKKYDILLLIGLGIGATPFISILKDLLNNIKSNEEVESIHGSEIGSFKNNGPGRAYFYWVTREQGSFEWFKGVMNDVAESDHNNIIEMHNYLTSVYEEGDARSALIAMVQSLQHAKNGVDIVSGSRIRTHFARPNWRKVFSDLANAHKNSRIGVFYCGSPTLTKQLKDLSKEFSQTTTTRFHFHKENF
>gnl_Orysa_v7.0_LOC_Os09g26660.1
MWTPSRGSNAARRSGHRRIADYLADDQTTNTDTSDNESYTTAYGDEFFAAAAAAAGSGGGGMLPAFLADQGDLVEVMLELDEESMVVRSVTPTSATLYGGGGGQMPQPLPPPLRTPEGGGGARSLSRCSSTSSRIRKKFAWLRSPSPSPSPRPPTPAELQREAAMAARERRRIQARLNRSSTGAKRALKGLRFISRTTGTVQAAELWRRVEDRFNALARDGLLSRDDFGECIGMVDSKEFAVGIFDALARRRRQNLERITREELYDFWLQISDQSFDARLQIFFDMVDTNVDGRITREEVQELIVLSASANKLAKLKEQAEEYASLIMEELDPENLGYIELWQLEALLLQRDSYMNYSRPLSTASGAQWSQNLGGAAVAAGAAAATGGGAHAAVAARGGQQQQQQQEGRRGGWGVRKAAARVRVAAEENWRRAWVVALWFAAMASLFVWKFVQYRRTPAFRVMGYCLPTAKGAAETLKLNMALVLLPVCRNTLTWLRSSWARFFVPFDDNITFHKMIATAIVVGITLHAGNHLACDFPRLIASGPEEYRLVADAFGPEKPTYVGLLSGVEGITGVAMVVLMTVSFTLATHPFRKGEKGGSGGGAAATVLPTVARLPSPFNRLAGFNAFWYSHHLLGIVYALLIAHGYFLFLVRRWYLKTTWMYISVPLMLYVGERMLRALRSNAYAVKILKVCLLPGNVLTITMSKPYGFRYRSGQYIFLQCPTISPFEWHPFSITSAPGDDYLSVHIRTNGDWTQELKRIFVENYFSPHLNRRASFSELGATEPRSLPRLLVDGPYGAPAQDFRNYDVLLLVGLGIGATPFISILRDLLNNIKLAEELMDLAMETSRSEDSANSFSVSTASSNKKRAYRTSRAHFYWVTREPLSFEWFKGVMNEVAEMDKKGVIELHNYLTSVYEERDARTTLLSMVQALNHAKHGVDIVSGTRVRTHFARPNWKEVFTRIASKHPNSTVGVFYCGAPTLAKELKTLSHEMSHRTGTRFHFHKEYF
>gnl_Orysa_v7.0_LOC_Os12g35610.1
MASREESGNGGGGGATPAADYRSSDSRSSSRRSTRFKEDNEYVEITLDVKGDDTVAIQSIRNGADMPEVALLARGLAQQPPPSAAPGPGGLSSRLKAVRTELRRIASWKFPSGVLSGGGGGGDAPGNGNDRRPRLDRSMTGAARALRGLQFLNSSAVTNGWPEVEKRFERLAVDGFLLRSRFGQCIGMVGSEEFAVQIFDSLARRRGITAQLLTKDQLREFWEQLSDPGFDAKLQTFFDMVDKNADGQITEEELKEVLTLTASANKLSKILERVDEYTALIMEELDPDQLGYIDISNLESLLLLPPSQAPSKLVTHSSNISQLISQKLVPTHDRNPLRRGLRRLSYFMEDNWKRVWVMALWLAINAGLFTWKFMAYKRHPTFDVMGYCVCVAKGGAETTKFNMALILLPVCRNTITWLRSRTKLGAVIPFNDNINFHKVVAGGVVVGVALHGVTHLTCDFPRLLHASDAAYEPMKKYFGQTRIPDYWWFVRGVEGITGVIMVVLMAIAYTLAHPWFRRSKLSDSNPLKRLSGFNMFWYSHHLFVIVYIAFVVHGVCLYINRTWWKQTTWMYLAIPILLYAGERIFRALRSHGFTTVRIEKVAIYPGNVIAIHMTKPHGFKYKSGQYIYVNCGEVSPFEWHPFTITSAPDDSYLSMHIRCRGDWTSSFRAIFSQICRPPMNGQSGLLRADCMSMEHHSRFPKLLIDGPYGAPAQDYWKYDVLLLIGLGIGATPLISIVKDVLNHIYDDPESAASPHTTNGGGAAAAARRAFMTKRVYFYWCTREEGSFEWFRGVMNEVADRDAGRELIELHNHCTSVYEEGDARSALVTMLQALHHAKNGVDVVSGTRVRTHFARPSWRDVFKRVAVNHQGQRVGVFFCGDQALTPELRRLAQDFSHKTTTKFVFHKENF
>gnl_Orysa_v7.0_LOC_Os05g38980.1
MAGDYVDVPLGGGGQSTLPPVAPLKKQPSRLASGMKRLASMVPDTMKLKRTHSSAQPALRGLRFLDKTSAGKDGWKNVEKRFDEMSADGRLPQESFAKCIGMADSKEFASEVFVALARRRSIKPEDGITKEQLKEFWEELTDQNFDSRLRIFFDMCDKNGDGQLTEDEVKEVIVLSAAANKLAKLKSHAATYASLIMEELDPDHRGYIEIWQLETLLRGMVTAQGPPEKVKLASASLARTMVPSSHRSPMQRRFNKTVDFIHENWKRIWVLSLWAILNIALFMYKFVQYSRRDAFQVMGYCVCIAKGAAETLKLNMAVILLPVCRNTLTRLRSTALSKVVPFDDNINFHKVIALTIAIGAATHTLAHVTCDFPRLVSCPRDKFEATLGPYFNYVQPTYSSLVASTPGWTGILMILIMSFSFTLATHSFRRSVVKLPSPLHHLAGFNAFWYAHHLLVIAYILLVLHSYFIFLTKQWYNRTTWMFLAVPVLFYSCERTIRRVRESSYGVTVIKAAIYPGNVLSIHMNKPSSFKYKSGMYMFVKCPDVSPFEWHPFSITSAPGDDYLSVHIRTLGDWTTELRNLFGKACEAQVSSKKATLARLETTIIADGLKEETCFPKVFIDGPFGAPAQNYKKYDILLLIGLGIGATPFISILKDLLNNIKSNGDVQSTHDAELGCTFKSNGPGRAYFYWVTREQGSFEWFKGVMNDVAESDHDNVIEMHNYLTSVYEEGDARSALIAMVQSLQHAKNGVDIVSGSKIRTHFARPNWRKVFSDLANAHQNSRIGVFYCGSPTLTKMLRDLSLEFSQTTTTRFHFHKENF
>gnl_Orysa_v7.0_LOC_Os05g45210.1
MRAGIGSGSGGGTTPVRPRWGSGVTTPRSLSTGSSPRGSDRSSDDGEELVEVTLDLQEDDTIVLRSVEPAAGGAAVASSSGASPSAVAPPRRAEPPGGVASRSRSPAMRRTSSHRLLQFSQELKAEAMARARQFSQDLTKRFTRTQSTTTAPPGIESALAARAERRQRAQLDRTKSGAQRAIRGLRFISGPNKASNAWIEVQANFDRLARDGYLSRDDFPQCIGMTESKEFAMELFDTLSRRRQMQVDKINKEELREIWQQITDNSFDSRLQIFFDMVDKNADGHITEAEVKEIIMLSASANKLSRLKEQAEEYAALIMEELDPEQLGYIELWQLETLLLQKDTYVNYSQALSYTSQALSQNLAGLRKRSPIRKISTKLSYYLEDNWKRLWVLALWIGIMAGLFIWKFIQYRHRYVFNVMGYCVTTAKGAAETLKLNMAIILLPVCRNTITWLRNTRAARALPFDDNINFHKTIAAAIVVGVILHGGLHLVCDFPRLIGSSEEKYAPLGKYFGETKPTYLTLVKGVEGITGVIMLVCMIIAFTLATRWFRRSLVKLPKPFDKLTGFNAFWYSHHLFIIVYISLVIHGEWLYLIRIWYKRTTWMYLAVPVCLYVGERTLRFFRSGSYSVRLLKVAIYPGNVLTLQMSKPPTFRYKSGQYMFVQCPAVSPFEWHPFSITSAPGDDYLSIHVRQLGDWTRELKRVFSAACEPPVGGKSGLLRADETTKKALPKLLIDGPYGSPAQDYSKYDVLLLVGLGIGATPFISILKDLINSIIKMEEEEEASGDLYPPIGRNKAHVDLDTLMRITSKPKRVLKTTNAYFYWVTREQGSFDWFKGVMNEIAELDQRNIIEMHNYLTSVYEEGDARSALITMLQALNHAKNGVDIVSGTKVRTHFARPNFKKVLSKIASKHPYAKIGVFYCGAPVLAQELSDLCHDFNGRCTSKFEFHKEHF
>gnl_Orysa_v7.0_LOC_Os11g33120.1
MHHTRAGAADGAGGGGEDIVEAGAEAPPPQRERLVPHSGPLSKRSGMRKSARFAESVSAPLSAPSGVAAARRAAAAANDDDEEDYVEITLDVRDDSVAVHSVKPAGGGGEDSDVTLLARTLEKRSSSFGHSVIRNASSRIKQVSQELRRLASVNRRGGGGGGPRFDRSKSAAAHALKGLKFISRADGGAGWPAVEKRFDDLAKDGLLPRSKFGQCIGMKELEFAGELFDALARRRNISGDSISKAELLEFWDQISDTSFDSRLQTFFDMVDKNADGRITEEEVKEIITLSASANKLSKVQEQSEEYARLIMEELDPSNLGYIELYNLEMLLLQAPSQSVRIGTTNSRNLSQMLSQNLRPTAEPNPLRRWWRRASYFLEDNWRRVWVLLLWLAICAGLFTYKFIQYRHRAVFHVMGYCVCVAKGGAETLKFNMALILLPVCRNTVTWIRNRAAVARVVPFDDNLNFHKVIAVGITVGAGLHVISHLTCDFPRLLHATDAEYEPMKRFFGDTRPPNYWWFVKGTEGWTGLVMLVLMAVAFTLATPWFRRGRLRLPRPLNRLTGFNAFWYSHHCFVIVYALLIVHGYYLFLTKDWYKKTTWMYLAVPMFLYACERLTRALRSSVRPVKILKVAVYPGNVLSLHFSKPQGFKYKSGQYIFVNCAAVSPFQWHPFSITSAPQDDYVSVHIRTLGDWTRELKNVFSRVCRPPTEGKSGLLRAEYDRDGAMTNPSFPKVLIDGPYGAPAQDYKQYDIVLLVGLGIGATPMISIIKDIINNMRQLDGDLEDGDGNDNSVSSSSAAFKTRRAYFYWVTREQGSFEWFRGVMDEVAETDKKGVIELHNYCTSVYEEGDARSALIAMLQSLNHAKHGVDVVSGTRVKTHFARPNWRNVYKRIALNHRDQRVGVFYCGAPVLTKELRELAQDFSRKTSTKFDFHKENF
>gnl_Phavu_v2.1_Phvul.003G184900.1
MDGLVKSKIPHERSLIALFKSSPSSSSLSSSTTTSSSTSWTQVLHSLSSVPTGSKVRHEGGLDATNLSSEQTCSQIIENEATQGVGFINGFVGQSGVEWKDVEKRFDQVARTGRSTEPVVRWSEFGFCIGMQSSPEFANELLCALRGGDNWKYKITKADLYNLWFRMKDNSFNSRLRIFFDMCNRNKDGRITETDIKQTILLTASTNKLSVTHDEAENYASLIMESLDKKKKGYIEISQMGSLFKASLSKAYSPMKQVSAATGSTQNVHSSSGDFCEEQEPMSRTEVLIRTYWRRAWVVLLWFLACLGLFVWKFVQYRHRSGFEVMGYCLPTAKGAAETLKLNMALVLLPVCRNTITWLRKHRPINSVIPFNDNINFHKVIAGGIVVGVILHGGTHLACDFPRISESDRSIFRQTIAAGFGYHRPTYAEILATTEVASGIAMVVLMGVAFSLATKWPRRRSPVLPVSLRRVTGYNTFWYSHHLFVLVYALLIIHSIFLFLTDKLMEKTTWMYIAFPVLLYTGERIFRACRSGSYEVDILKASLYPGKVLYLKMQKPEGFKFHSGMYIFIQCPQISPFEWHPFSLTSGPQDDYLSVHIRTLGDWSYQIYDLFQEAVLSRSQGCPKLYIDGPYGCAAQDHVKYDILVLIGLGIGATPFISILKDVVKGVQTTEVDHSGLRKCSLTKGPLKAYLYWVTREPNSFDWFRDVMKEISNSTKKQSVVEMHNFLTSVHPEGDIRSALLSVIQALHLAKNGTDTVSRTPIHTHFARPNWFNIFSRLARKHGGAKIGVFYCGPSKLARELTKLCTKFSTKTTTRFVFHKENY
>gnl_Phavu_v2.1_Phvul.009G224100.1
MRTSSFGRCSSSEFQLPESFATSSPATGGRAYGAMMPVFLNDLRSNHHKELVEITLELENDAVVLCNLTPAAAYSAPNASPSSSSGGGDGGGGVARSLSITSRIRRKFPWLRSLSSASVESVVAAEDPVTTARNARKMRAKLERTRSSAQRALKGLRFISKSGEASEELWGKVQERFSVLAKDGLLAREDFGECIGMEDSKEFAVCIYDALSRRKERRVSSINREELHDFWLQISDQSFDARLQIFFDMADINEDGRITREEVQELIMLSASANKLSKLKEQAEGYASLIMEELDPENLGYIELWQLEMLLLEKDRYMNYSRQLSSASVNWSQNMTETMPRNDIQRLRRTLQCLALEYWRRGWILFLWLVISASLFGWKFYQYRNRSTFQVMSYCIPIAKGAAETLKFNMALILLPVCRNTLTWLRSTGARKFVPFDDNINFHKMIAFAIAVAVAIHAGNHLACDFPLLVNSSPEKFSLISSDFNNKRPTYKSLLTGVEGVTGISMVILMVISFTLATHHFRRNALRLPSPFNRLTGFNAFWYSHHLFALVYVLLLVHGQFLYLTHSWYQKTTWFYISVPLLLYIAERTLRTRRSAHYMVKILKVSGLPGNVFSLIMSKPNGFKYKSGQYIFLQCPKISPFEWHPFSITSAPGDEYLSVHIRTVGDWTQELKLLLTKEDDNLPTVKRGATFGELIQLDQRGQPRLLVDGPYGAPAQDYQRFDVLLLIGLGIGATPFISILRDLLNNTKTMDEAGEPSNTETSQATRSDESSNSFTSSNLTPGGNKRARRTTNAYFYWVTREPGSFEWFKGVMDEVAEMDHKGQIELHNYLTSVYEEGDARSTLITMIQALNHAKHGVDILSGTRVRTHFARPNWKEVFNKIASKHPFSTVGVFYCGMPVLAKELKKLSLELSHRTTTRFEFHKEYF
>gnl_Phavu_v2.1_Phvul.009G159200.1
MGTDEVGGASADSHLRDSDIELIGGERAPHSGPLSKRVGRRSSKLSNASASTSGSDVGHSISQEQDEGDYVEVTMDIKGDSVALHSVIPVAGNSDQGEDEKLVLLGKGMEKKRSFGASVVRSASIRIQQVSQELKRLASSSKQGATARVHYDRTKSAASHALKGLKFISKTDGGAGWAEVEKKFDALTASTNGYLHRSLFAKCIGMNKESEAFAVELFDALSRKREIQSDSITKVQLKDFWEQISDQSFDSRLRTFFDMVDKDADGRITEEEIKEIICLSATTNKLANIQKQAEEYAALIMEELDPDDTGFIMVNDLEMLLLHGPTHSTRGDSKYLSQMLSLKLKPTHEENPIRRWYTNTMYFLQDNWQRTWVLVLWIVVMLGLFAYKFVEYRRKDAYEVMGHCVCMAKGAAETLKLNMAIILLPVCRNTITWLRNKTKLGIMVPFDDNLNFHKLIAVAVAIGVGIHGIYHLSCDFPRLIDASSEKWELMEPFFGDQPSSYWFFVKSWEGVTGIIMVVLMAIAFTLATPWFRRGRVKLPKPLDNLTGFNAFWYSHHLFVIVYALLIVHGIKLFLTKEWYKKTTWMYLAIPIVIYFLERLTRALRSSIKPVRILKVAVYPGNVLTLHMSKPQGFRYRSGQYMFLNCAAVSPFEWHPFSITSAPGDDYLSVHIRTLGDWTRSLKVKFSECCQPPDNGKSGLLRADNLQGDGSPSALPKVMIDGPYGAPAQDYKQYEVVLLVGLGIGATPMISIVKDIVNNMKAMEEEEGRNMEEGESGKSARTTPQKKNGVNKFNTRRAYFYWVTREQGSFDWFKGVMNEVAEEDHKGVIELHNYCTSVYEEGDARSALIAMLQSLNHAKNGVDIVSGTRVKSHFAKPNWRSVYKRIAVTYPRARVGVFYCGPPALTKELGQLASDFSRNTTTRYDFHKENF
>gnl_Phavu_v2.1_Phvul.008G100700.2
MSSGKEGKDESSAWILESIEIQTVQGRSGGINEPSADASSVLKGPNETSVNNVRSRNDNQGNGGVKMMRIESGAARGIKGLRFLDRTVTGKEADAWRSIEKRFTQHAVEGKLPKDKFGACMGMGAESKDFAGELYEALARRRNVCTSNGITLADAKVFWEDMTNKDLESRLQVFFDMCDKNGDGRLSEDEVKEVIVLSASANRLGNLKSHADGYAALIMEELDPDHNGYIEMWQLETLLKEMVSSEEGPKKVNTKAMTLSRAMIPSKYRTPMSKYISKATEFALDKWKKIWVVALWLVINLVLYIWKFKKYREMGAYEVMGYCVCFAKGAAETLKLNMALIVLTMCRRTLTKIRESFLSRIIPFDDNINFHKTIAVAVVIGTFIHVMVHITCDFPRLVSCPKEKFLTILGDGFNYEQPDYFTLVKSTPGVTGILMVLLMAFSFTLATHYFRKNVVKLPSALHRLAGFNSFWYAHHLLIVVYILLIIHGYYLFLTKEWQKKTTWMYLVIPLALYASERIHPFFRGKDHRVNIIKAIIYTGNVLALYMSKPQGFKYKSGMYLFLKCPDISSFEWHPFSITSAPDDEYLSVHVRTLGDWTTELKNTFTQACEPHSTQTRRGSLMRMETRAASSSFSEKQNFRYPKILIKGPYGAPAQSYKNYDVLLLIGLGIGATPMISILKDLLNQMKLGSPIEVSDKDQNPIHGNHSDELKKIPERAYFYWVTREQASFEWFKGVMDDIADYDRDHIIEMHNYLTSVYEEGDARSALIAMIQKLQHAKNGVDVVSESRIRTHFARPNWKKVFSKLANSHQSSRIGVFYCGSPTLTKVLKSLCQEFSLNSSTRFQFHKENF
>gnl_Phavu_v2.1_Phvul.007G196800.1
MEIHENQHESWSETESTGSRGMQVGFSGPLSGPFSGPLLTSHKRNGSKNKSARFKDDEEMVEITLDVRDDAVSVQNIRGGDSETAFLASRLEMRPSSFSGRLRQVSRELKRMTSNKTFDKVDRSKSGAARALRGLEFMTKNAAGPEGWSLVEKRFDEFAIDAKLPKTRFSQCIGMTESKEFAGELFDALARRRGITSASVTKNQLREFWEQITDQSFDSRLQTFFDMVDKDADGRITEEEVKEIITLSASANKLSKLLERAEEYAALIMEELDPDNLGYIELYNLEMLLLQAPAQSTHITTDSRVLSQMLSQRLVPTKEHNPIKRGFRAVAYFVQDNWKRLWVIALWLAICAGLFTWKFIQYKHRAVFHVMGYCVTTAKGGAETTKFNMALILLPVCRNTITWLRSRTKLGAIIPFDDNINFHKVVASGIAIGVGLHVISHLTCDFPRLLHATDAEYEPMKPFFGDERPNNYWWFVKGTEGWTGVVMVVLMAIAFILAQPWFRRNRLNLPKSLKKLTGFNAFWYSHHLFVIVYVLFIIHGYFLYLSKKWYKKTTWMYLAVPMILYGCERLLRAFRSGNKSVRILKVAVYPGNVLALHVSKPQGFKYSSGQYIYVNCSDVSPFEWHPFSITSAPGDDYVSVHIRTLGDWTSQLKSVFAKACQPANDGQSGLLRADMLQGNNKPRMPSVLIDGPYGAPAQDYKNYDVILLVGLGIGATPLISILKDVLNNIKQHQDEEEGVVESGVKDNKRKPFATKRAYFYWVTREEGSFEWFKGVMNEVAENDKEGVIELHNYCTSVYEEGDARSALITMLQSLHHAKNGVDIVSGTRVKTHFARPNWRNVFKHAALKHPNQRVGVFYCGAHGLVGELKRLSLDFSRKTTTKFDFHKENF
>gnl_Phavu_v2.1_Phvul.006G090200.1
MEIEEHQIESWSEAGSSGSRSTRVGFSGPMSGPLVTNKKTSKKSARFKDDEELVEITLDVRDDVVSVQNIRGGDPETALLASRLEKRPSSLSVRLRQVSQELKRMTSSKKFDRVDRTKSGAARALRGFKFMTKNVGSEGWSQVEKRFLDLAVEGKLPKTRFGQCIGMQESKEFAGELFDALSRRRGITSASITKDELREFWEQITDQSFDSRLQTFFDMVDKNADGRITQEEVQEIIGLSASANKLSKLQERSDEYAALIMEELDPDNLGYIELHNLEMLLLQAPAQSTHITTDSRVMSQMLSQKLVPTKEYNPIKRGFRALAYFVEDNWKRIWVIALWLAICAALFTWKFIEYKHRAVFKVMGYCVTSAKGAAETLKFNMALILLPVCRNTITWLRSKTKLGMAVPFDDNINFHKVIAFGIAVGVGIHAIAHLTCDFPRLLHTTEEEYEPMKPFFGEDRPNDYWWFVKGTEGWTGITIVVLMAIAFTLAQPWFRRNRLKLPKPLKKLTGFNAFWYSHHLFVIVYGLLIVHGYYLYLTKKWYKKTTWMYIAIPVILYACERLLRAFRSGNKSVKILKVAVYPGNVLALHVSKPQGFKYSSGQYIFVNCSDVSPFQWHPFSITSAPGDDYVSVHIRTLGDWTSQLKNVFAKACQPASGDQSGLLRADMLQGNNIPRMPKLLIDGPYGAPAQDYKNYEVILLVGLGIGATPLISILKDVLNNMKQQKDLEEGIVESGVKNKRKPFATNRAYFYWVTREQGSFEWFKGVMDEVAEYDKDGIIELHNYCTSVYEEGDARSALITMLQSLHHAKSGVDIVSGTRVKTHFARPNWRSVFKHTALKHPGKRVGVFYCGAHTLVGELKRLSLDFSRKTNTKFDFHKENF
>gnl_Phavu_v2.1_Phvul.002G160700.1
MNAAPKHERRWASDTVPEIAFVSGATSPGTESCSVADEYVEVTLDVQDDHTVVLRGVEPVTVVNVDDGYAPSGNETPVSSAWSPSIRRSSPNPWRQFSQELKAEAVAKARQFSQELKAELRRFPWSQGGSETALVRRDIRKQRAQLERNRSGTMKALRGLKFISSKSNGVDAWNQVQSSFDSLAKDGFLYRTDFAQCIGMKDSKEFALELFDALGRRRRLSVEKISRDELSEFWSQITDQSFDSRLQIFFDMVDKNEDGRITEEEVKEIIMLSASANKLSRLKEQAEEYAALIMEELDPERLGYIELWQLETLLLQKDTYLNYSQALSYTSQALSQNLQIRGRSPIRRMSRRVMYYLQENWRRLWILAVWVSVMIGLFTWKFMDYKRKNAYHVMGYCLLAAKGAAETLKFNMALILFPVCRNTITWLRSTNLAYIAPFDDNINFHKTIAAAVLIGVILHAGNHLACDFPRLVNSSEEIYEKYLNGVFGDHKPGYGDLIKGVEGVTGILMVILMAIAFTLATKWFRRNLIKLPKPFNRLTGFNAFWYSHHLFVIVYVLLIVHGVNLYLERKWHLQTTWMYLAVPIVLYLGERTLRFFRSGFYTVRLIKVAIYTGNVLTLQMSKPPQFRYKSGQYMFVQCPAVSPFEWHPFSITSAPGDDYLSVHIRQLGDWTQELRKVFSAACEPPVAGKSGLLRADETTKKCLPKLRIDGPYGAPAQDYRNYDVLLLVGLGIGATPFISILKDLLNNIVKMEELADLVSDSSRGSDLSTGSSDSPSFSKISPKRKKTLKTTNSYFYWVTREQGSFDWFKGVMNEVAELDQRGVIEMHNYLTSVYEEGDARSALITMVQALNHAKNGVDVVSGTRVRTHFARPNWKKVFSRICSKHSNGRIGVFYCGAPVLAKELSKLCFEFNEKGQTKFEFHKEHF
>gnl_Phavu_v2.1_Phvul.002G293700.1
MSAIPRHERRWASDTVPGRATASAGTSPGTESNSAAEEFVEVTLDLQDDDTIVLRSVEPASVINIDDSVAGSGYETPASVTRSPTIRRSSSRGFRQFSQELKAEAVAKAKQFSHELKSELRRFSWSHSQASRALSSSSAANGAGGGFETALAARALRRQRAQLDRTRSGAHKALRGLKFISRKSNGVDAWNEVQSNFDRLSKDGFLCRADFAQCIGMKDSKEFALELFDALSRKRRMKIDNINRDELFEFWSQITDQSFDSRLQIFFDMVDKNEDGRITEEEVKEIILLSASANRLSRLKEQAEEYAALIMEELDPEGLGYIELWQLETLLLQKDTYLNYSQALSYTSQALSQNLHGLRKRSPIRRMSRRVIYYLQENWKRLWVLTLWACIMTGLFTWKFIQYKQKDAFHIMGYCLPVAKGGAETLKFNMALILFPVCRNTITWLRSTTKLGYAVPFDDNINFHKTIAGAIVIGIILHAGDHLACDFPRLVSTSEDNYKRYLRGVFGDHKPSYVDLIKGVEGVTGILMVIFMIIAFTLATKWFRRNLIKLPKPFSRLTGFNAFWYSHHLFVIVYVLLIVHGIKLYLVHKWYHKTTWMYLAVPVLLYTSERILRLFRSGLYTVRLGKVAIYPGNVLTLQMSKPPQFRYKSGQYMFVQCPAVSPFEWHPFSITSAPGDDYLSVHIRQLGDWTQELKRVFSEACETPVPGKSGLLRADETTKKSLPKLKIDGPYGAPAQDYKKYDVLLLVGLGIGATPFISILKDLLNNIIKMEEMADSISDISRGSDLSAGSTTDSPSLNKIAPKRKKTLKTTNAYFYWVTREQGSFDWFKGVMNEVAELDQRGVIEMHNYLTSVYEEGDARSALITMVQALNHAKNGVDIVSGTTVRTHFARPNWKKVFSKMCSKHCNGRIGVFYCGAPVLAKELSKLCFEFNEKGPTKFEFHKEHF
>gnl_Phavu_v2.1_Phvul.002G279700.1
MGGASADLHQLESDIELTHAERTDTKLGASESKAANDVGLDSGIKSQAEAEGHFVEVTMDIHGDSVALHSVKAFGGVDVVEEEGEKLGLTGKRFEKKKSFSASVVQSAAIRMKQLKRLTSFSKPAPKHFERTKSAVAHALTGLKFISTTDGGEGWIKAEGRFKKFVGADGYLPRARFAECLGLNKESEAYAEKLFDTLARQRGIQGGSINHIQFKEFWDNISDQSFDARLKTFFDMVDKDADGRITEEEIKEIICLSATANKLSIIQKQAEEYAALIMEELDPDDSKYIMIDDLETLLLHGPEETTRGESKNLSRMLSQKLKPTYVDNTIMKWYRDGRYFFLDNWRRSWVLVLWIGVMLGLFAYKFVQYRRKAAYEVMGHCVCMAKGAAETLKLNMALILLPVCRNTITWLRNKTKLGAVVPFDDNINFHMVIAVAIAFGVGVHAIYHLSCDFPRLLHASDEKYKLMEPFFGERPSDYWYFVKSWEGVTGIIMIVLMAIAFTLANPAFRRGRTKLPKPFDKLTGFNAFWYSHHLFVFVYALLVVHGIKLYLTTEWYKKTTWMYLAVPITIYALERLTRALRSSIKSVKILKVTLYPGNVLSLQMSKPQGFTYKSGQYMFVNCAAVSPFEWHPFSITSAPDDDYLSVHIKIVGDWTRSLKTKFSQACQQPLNGQSGLLRAECLKEDNSSVSFPKVLVDGPYGAPAQDYREYEVVLLVGLGIGATPMISIVKDMVKMLKEIEEEEERGMEEGAAGAVKSDDEFKTRRAYFYWVTREQGSFDWFKGVMNEVAEEDRKKVIELHSYCTSVYEEGDARSALIAMLQSINHAKNGLDIVSGTRVMSHFAKPDWRNVFKRIALNHPHGRVGVFYCGPSNLTRELRQLSLDFSHNTSTKFDFHKENF
>gnl_Phypa_v3.3_Pp3c10_24760V3.1
MGKKEQGGDSADHMEIGRPSSFARLASMETPSSKRFSETRLSFVRPDEVSIDMSALQPATSASLTVQLREGDPGAFSTGHAMLELSFAVSEEHVTLQSLTPMDDSEVPFPVENETWEGRSTGNDLDARRPSRPMPISSSSCHSGSFRESMRTVGTLVKQLGNDLARSSRNASRVQDLGSPCSESGFLDPELDNPICTGMQKSTSSRAEYAIKGLRYINKATATADQKKSWEQVEARFHKLANLENMLHRSDFAECIGMKDSKEFANELFDALVRRQGVEVESIGKDELYLHWLQIADKSFDARMQLFFDLCDKDLDGRITGEEVKQLIMLSASANKLSKLKDQAAEYAALIMEGLHVDGAEYITLSQLKTLMSGSVQGFGRETTVNNNQTLTPKSKRSRMMGVAEKSAYFLLDNCKRIWILALWISVMVGLFAWKFLQYRNRSAWWVMGDCLCVAKGAAETLKLNMALILLPVCRNTITRLRSTRLRRIIPFDDNLDFHKIVAGGIAAGVILHATCHITCDIPRFVEADKEKFFKYLGDDFDFQPTYSDILRMSVGYSGLIMVVLMILAFLLATHWFRQSLVKLPWPFHRLTGFNAFWYSHHLFAIVYAFLLLHGSKLLLPNSILERSTWIYIAVPLVLYAGERFLRMYRTNSSKVDVIKAAIYTGNVLAIHMSKPEGFKYKSGMYLFLQCPEISSFEWHPFSITSAPEDPFLSVHIRTLGDWTAELKRIFSDACGGRMRLQTVNNYGLSGELTLAARFPKLYIDGPYGAPAQDYLNYDVLLLVGLGIGATPFISILKDLLHHTINESLGHSDPSLTPDLRPMESPRTRSKKKAKRNPKAYFYWMTREQGSFDWFRGVMREVEEIDHKGSIEMHNYLTSVYEEGDARSTLVIMLQALHHAKNGVDLVSGTRARTHFARPNWKSVFSKLAATHQEKRIGVFYCGPVTLANELENLSRTYTQKSSTKFSFHKENF
>gnl_Phypa_v3.3_Pp3c24_2840V3.1
MDRNRAASFVKIASREPRKQRSLRRDGLSLDLKPVGAETSDSGIWQQQQQLRERKDPYFEAQALLELSFEVNKDTVTLRSVSPAAIAEVPIIPAGENLPWGRIESHKNESHQSSTSSSLAAIMPRSLSLGDSVRAVGSMVKQLSNELARMTRNASKAQDYITPVEQSESPDLELGRPGSPRNMQKSTSRAEYALQAVRCISKATATDDEKKLWEKVEQRFVKLADADSMLPRSNFAECIGMKESKEFANELFDALVRCKGEKVNSISKQELYQYWLVIANKSFDGRMQMFFALCDKDLDGRITAEEVKQVIVLSASANKLSVLKEQASEYAALIMEELDVNRNGYIELSEFESLMRGSVMAANGKEPTVQYNQMLKQKSKRTKVQDATGKAKHFLHDYWKRLWILALWVMAMTGLFTWKFLQYRHHEAYAVMGECLCVAKGAAETLKLNMALILLPVCRNMLTRLRSTRLGKLIPFDENLDFHKCIAAAIAVGVFVHGTLHITCDIPKFVNCDDEKFFEALGDQFDKHPTYADIAVTPVAITGILMVVLMAIAMLLATHWIRRSLVKFPWPLHRLTGFNTFWYSHHLFVIVYALLLVHSIKLLLAGSWYKRTIWMYTAVPLVLYASERFLRLYRTNYSKVEVVKAAVYTGNVLAIHMTKPAGFKYKSGMYLFLQCPAISSFEWHPFSITSAPDDPFLSVHIRTLGDWTTEMRKIFSDSLGGKTRLQAINDYGLSGELTLAPRFPKLYIDGPYGAPAQDYLKYDVLLLVGLGIGATPFISILKDMLHHSRNDSVSDLSSSPDLNPTGSPPPKKKAKRDPKAYFYWVTREQGSFDWFRGIMREVEEIDNKELIEMHNYLTSVYEEGDARSTLVTMLQSLHHAKNGVDVVSGTRARTHFARPNWKNVFTNMADTHPNKRIGVFYCGPASLVNELKTLSKAFTKKSTKFFFHKENF
>gnl_Phypa_v3.3_Pp3c20_22940V3.1
MEIGKPSCLSLLAGKETSFSKPFPENRLASEGSDVVSIDVSTVQSGRNAPTIVQLREGDEGAPLMEPAMRELSFLLSEEHVTLRRISPVDIPEIAISGENQKWEGRSIVNDCDAQRPSSLSRVLSSSCHSGSFRESIKTVGCLVKQFSLDLARNSRNVSRVQDLGSPPSYRGVPDPELGDCTSIRKQGSTSSRAEYAIKGLRYISKATATADQKKSWEQVEARFLKLADSENMLHRTNFAECIGMSDSKEFASELFDALVRRKGIEVESITKDELYEYWLQVADRSFDARMQIFLGLCDKDLDGRITGEEVKQVIMLSASANKLSKLKDQAAEYAALIMEELDVDRVGYIELSQLETLMRQSILGLGREVTVNYTHVLTTRTERSKIIKLAEKCVHFFLDNWKRIWILALWMSVMAALFAWKFLQYRDRSSWWIMGDCLCVAKGAAETLKLNMALILLPVCRNTLTRLRSTRLWKIIPFDDNLDFHKIVAGGMAAGVFLHVGCHATCDLPRFVNADKETFFKHLGDHFDTQPTYSDILNMSVGYSGVIMLVIMIIAFLLATHWFRRSLVKLPWPFHRLMGFNAFWYSHHLFVIVYALLLLHGTKLLLPSPWHERTTWMYIAVPLLLYAGERLLRMYRTNSSKVDVIKAAIYSGNVLAIHMSKPEGFKYKSGMYLFLQCPEISSFEWHPFSITSAPEDPFLSVHIRTLGDWTGEMMKIFADACGGRMRLQTVNNYGFSGELTLAARFPKLYIDGPYGAPAQDYLKYDVLLLVGLGIGATPFISILKDMLHHTRNDSSGHSYPSSTPDLRPTESPRTRSKKKAKRKPKAYFYWITREQGSFDWFRGVMREVEEIDNKRSIEMHNYLTSVYEEGDARSTLVMMLQALHHAKNGVDLVSGTRARTHFARPNWKSVFSGLTATHQDKRIGVFYCGPAALANELENLSRSYTQTSSTKFSFHKENF
>gnl_Phypa_v3.3_Pp3c23_10130V3.1
MDKSRASSIVRLMSRESNMKRSFKSDEVLLDLRMLEAECSGSAKSPVEESEDVYSKGNAMLELNFEVSQDHVTLRSVIPAANSELPLLAAAEIHAREKCDSVGRESRPSNWGNSMSAIVSGSRASCSTSFRESFITVGNMVKQLSNEFHRYPRSASRVQDLDNSVDERGVLDSELGNCGSTRKMQKSTSRAEYAIKAVRCISKATATADQKKSWQKVEERFHKLRDADSMLPRFYFPECIGMKESKEFALELFDALVRRKGEKVNSISKDGLYQFWLEITDKSFDARMQMFFDLCDKDLDGRISGEEVKQVIMLSASANKLSKLKEQAAEYAALIMEELDVNRNGYIELSHLETLLRESVLPGHGKEATMNNHQLLIKRSKRSRIRSFAEKTRNCFQDNWKRLWILALWMMAMTGLFIWKFFQYREHAAFPIMGNCLCVAKGAAETLKLNMALVLLPIIAGGIAAGVFIHGVCHITCDIPKFVESGDDKFFKYLGDEFEKHPTYANIAVMPVAITGILMVVFMIIAFLLATHWFRRSMVKLPWPLQRLTGFNAFWYSHHLFVIVYALLMVHSIKLLLAGPWYKRTTWMYIAIPLLLYAGERMLRLYRTNSSKVEIVKAAIYTGNVLAIHITKPQGFKYKSGMYLFLQCPQISSFEWHPFSITSAPGDPFLSVHIRTLGDWTAEMKKIFSEACGGRTCLQTINNYGLSGELTLAARFPKLFVDGPYGAPAQDYLKYDVLLLVGLGIGATPFISILKDMLHHTRYDLSDPSLTPSLRPTESPKKKKKSKRKPKAYFYWVTREQGSFDWFRGIMREVEEIDNKESIEMHNYLTSVYEEGDARSTLVTMLQSLYHAKNGARTHFARPNWKDVFANLTFTHPEKRIGVFYCGPAALVNELETLSRTYTKESSTKFSFHKENF
>gnl_Pinta_v2.0_PITA_000085516-RA
MYRQRDDFEIGPMGESHDSVMDPVIAFSGHLGSALSGSSARKPGRKSTRFAEFLRQDQDLIEITLDISDDSLAINSIKNAANVAEDPEIALLTRKLEKKASFGSSVIKPKIRNVSHELKRIASLSSKKDPPPRTDKAVTGAKNALKGLRFISKTAHNADQQAFLKRFDDLAVNGLLSRSDFGACIEMDSKEFAGELFDALARRRGITTPGITKAELHEFLDQITDQSFDTRLQTFFDMVDKNSDGLLTEEEVREVIMLSASANKLSKLKEQAGEYAALIMEELDPNNLGYIMQLETLLLQVPIQSTVKSGNYSHSLSQALSQKLAPSKLQNPLRRCSQKIKYFLEDNWKRVWIILLWFLMISGLFTWKFFQYKNRAVYHVMGFCVCTAKGAAETLKLNMALILLPVIAVAIAIGIAFHAGAHLICDFPRLLYTSSEEYEAMKPFFGSDKPSNYWWFLKGIEGITGAVMVVLMVVAFTLATPLFRKNKVKLPRPLQRLAGFNAFWYSHHLFMIVYILLIIHGVFLYLTHKWYNKTTWMYLAVPVLLYGGERTLRAFRSGSKPVQILKVAIYPGNVLTLHMSKPQRFRYKSGQYMHPFSITSAPGDDYLSVHIRTLGDWTRELKNSFAEVCEPPMGGKSGLLRADYMQGKTSPRQMDHQALSIFVQQYLNKYHCLCNRFPRLLIDGPYGAPAQDYKKYDVLLLVGLGIGATPFISILKDIVNHMKVSEEEGSIANVGKRKKKTFNTVRAFFYWVTKEEGSFDWFKGVMNEVAEIDQKGIIELHNYCTSVYEEGDARSALIAMLQALNHAKHGVDIVSGTRVCTHFAKPNWRNVFKSIALMHKDSRVEYSLICV
>gnl_Pinta_v2.0_PITA_000034448-RA
MTLVMGRNPEDLINSFALKLGMDIDSNAENGISKLQEIMVVHAGEQIDENFIELTVDEHGECDKNADGRISEDEIKEVIMLSASANKLTKLKEQAEEYANLIMEELDPDHMGYIELSQLKALLQGLTYGKEGHANYSQNLSQQILPVPIRRNPIQRAMQNARYLLDENWQRAWVIVIWLATMLGLFTWKFIQYRNRGIFKVAGYCLCVAKGSAETLKLNMALILLPVCRNTITWLRSTILGSIVPFDDNINFHKTIAGAIVIGVMLHGLDHISCDFIRIANCDEESYNRYLKAYFGSKRPNYGDILGSTVGITGVCMVVLMAIAFILATSWFRRSSVKLPQQLDKLTGFNAFWYSHHAFVVIYLLLIVHSICLFFVRDWREKTTWMYIAVPVLLYCGERTLRAFRAGNYTVNIVKAAVYRGNVLALHMSKPAGFEYKSGMYLFLQCPEISPFEWHPFSITSAPDDEHISVHIRTVGDWTQEMKRVFSQTMEPPTAGKSGLLRAERGLYGDDENKSKFPKLRIDGPYGAPAQNYKKYDVLLLIGLGIGATPFISILKDMLNHMKIADSAYRRKRKDRGPTNAYFYWVTREQGSFDWFKGVMNEIAEMDSRAAIEMHNYLTSVYEEGDARSALITMVQALNHAKNGVDILSGTRVKTHFARPNWKKVFSKVASANKDAKIGVFYCGPLILAKELRAIAKDYNHRMNTKFEFHKENF
>gnl_Pinta_v2.0_PITA_000079771-RA
MEAFSQHSRRSSRSGGTLTTRIVPLAFSPDLWIDGSNNEEQKKPRLEKSLSVAEHAILGLRFINRATCDKDLDKLWAEVECRFNKLALPNYLLDRSDFAECIGMKESKEFALQLFDALSRRRARGRHLNSISKEELHEYWCRITDRSFESRIQIFFDLCDKDSDGRISEAEVREVILLSASANRLSILQEQADEYAALIMEELDRDNLGYIGLSELETLFKKLFQSEAYQNYSQSLWPSRKKRYLQNTLRRARVLARSNWKRAWIVSLWLLICTGLFLWKFFQYRQRSGFEVMGYCLCTAKGAAETLKFNMALILLPVCRNTITWLRSTWLGSVVSFNDNINFHKLIAAGIVVAIILHGGVHLACDFPRIAKADHYIFQQTIAMDFHGKQPSYIDILLTTEVISGISMVFLMTVAFSLATSISRRNLLTLPWPLHRLTGYNAFWYSHHLFVIVYILLIIHSIFLFLAHDWIQKWALNVAGEDGACDSSRDVATLPRFSKIYIDGPYGSAAQDHSKYDVMLLIGLGIGATPFISILKDIVNDEKTRCSHINDEEAGKTRRPSRAYFYWVTREQGSFEWFKSIMNEVAELDKKSVIEMHNYLSSVYEEGDARSAFLTMVQALHHAKRGLDIVSGTPVIIPSSAF
>gnl_Pinta_v2.0_PITA_000007241-RA
MALVYNAPDGVSEFGESNVQSELDGVVVHTGNEEPFRCAEEDKTMSASFCYSQGSLSMNPDMGMESELKPAPRMGDPGMKRASFTTRIKSEMKRISTFRGNKESINGISGDGSVSHSKANRRVKFDRTVSSAERGLKSLRFLDKNVGAKEKDAAWQTVEKRFEQFAVKGRVSRENFGACIGMKDSKEFAVELFDALARRKGLETNCLSKDELYQFWQEMADQNFDSRLQIFFDMCDKNGDGRISEDEVKEVIVLSASANKLAKLKENAAEYAGLIMEELDPDHLGYIEIWQLEALLQGMVNTYGNEGCVKHSKTLSKTMIPKRWRSPIYRFLEVAKDFVHENWKRIWIILLWIALNACLFTWKFLQYKHKAAFQVMGYCVCVAKGAAETLKLNMALILFPVCRNTITWLRKTRASSIVPFDDNINFHKVMAVGITTGVFIHGVVHLSCDFPRIVSCPDPKFMATIGRGFHYRKPTYQDLVTSTVGLTGIIIVFLMAFSFTLATHSFRRNVVKLPWPLHKLAGFNAFWYAHHLFIAVYTLLIIHSIFIYLTQEWYEKTAWMYMAIPILLYIGERLLRFFRENTNKVNLVKAAIYPGNVLALHMTKPMGFKYKSGMYLFIKCPDVSPFEWHPFSITSAPGDDYLSVHIRTLGDWTTELKRIFSRVCEPPTANKSGLLRADTTLVADNGVPMFNCEIYTCRFPKLYIDGPYGAPAQNYNKYDILLLVGLGIGATPFISILKDLLNNIKSNEEQAEAGNDVSKFKPSPTRSPEGSNYKGRVPARAYFYWVTREQGSFEWFKGVMNEVAESDHNRVIEMHNYLTSVYEEGDARSALIAMVQSLHHAKNGFDIVSGSRIRTHFARPNWNRVFTQLSTAHKGARIGVFYCGPPTLTKQLRSLSQQFNHNSSTRFEFHKENF
>gnl_Pinta_v2.0_PITA_000050869-RA
MLSASTNKLTKLKEQAEEYANLIMEELDPDHMGYIELSQLKALLQGLTYGKEGHANYSQNLSQQILPVPIRRNPIQRAIQNARYLLDENWQRTWVIVIWLATMLGLFTWKFIQYRNRGIFKLAGYCLCVAKGSTETLKLNMALILLPVCRNTITWLRSTILGSIVPFDNNINFHKTVAGAIVIGVMLHGLDHISCNFIRIANCDEESYNLYLKAYFGSEKPNYGDILGSTVGITRVCMVVLMAIAFILVTSWFRRSSVKLPQQLDKLTRFNAFWYSHHAFVVIYLLLIVHSIHLFFVRDWREKTAAVYRGNVLALHMSKPAGFEYKSGMYLFLQCPEISPFEWHPFLITSAPDDEHISMHIRTVGDWTQEMKRVFSQTMEPPTAGKNGLLRAERGLYGDNENKSKFPKLRIDGPYGAPAQNYKKYDVLLLIGLGIGATTFISILKDMLNHMKIADSAYKRKRKDQGPTNAYFYWVTREQGSFDWFKGAAIEMHNYLTSVYEEGDARSALITMVQVLNHAKNGVDFSQEPGSRLTLPDQIGKRFSQKLLPLIKTLKLVSFIAGL
>gnl_Pinta_v2.0_PITA_000006695-RA
MGLDTDFHAADQHGETGLHGILKEPGGNVDRVAFSGPLSSNMDRVAFSGPLSGQGDRVAFSGPLGGSSDRVAFSGPLGGSADRVAFSGPLSGPLNKRPGRRSARFNIPGDGATSSKSNSGDEGYVEITLDVMDDSIAVHSVKPAGPGDQEDPEIALLAKDLEKRSSFGSSIIRNASARIKHVSQELKRLTSFTKRAPYPGRLDRSKTGAHYALQGLKFITKTKGGGDWNLVEKRFDELAVDGSLSRAHFGQCIGMKDSNEFAGELFDALARRRGISGPSITKDELKEFWEQISDQGFDSRLQTFFDMVDKNADGRITEEEVKEVIMLSASANKLSKLKEQAEEYAALIMEELDPDHLGYIEIQNLEMLLLEVPNENTKRGNTSVNLSQMISQKLAPTMINNPVERWLQKTKFFVEDNWQRIWVLLLWLCILAGLFTWKFIQYRHRAIYHVMGYCVCTAKGAAETLKFNMALILLPVCRNTITWLRNKTKLGVAVPFDDNLNFHKVIAVAIAVGVGLHAGAHLTCDFPRLLHASNEEYVPLQQFFGHNRPPNYWWFVKGVEGVTGVIMVVFMAIAFVLATPWFRRNKLNLPKPLKRLTGFNAFWYSHHLFVIVYVLLIVHGIYLYLSHGWYKKTTWMYLAVPVLLYGGERTLRAFRSGYKSVNILKVAIYPGNVLSLHVSKPQGFKYKSGQYMFVNCPAVSSFEWHPFSITSAPGDDFLSVHIRTLGDWTRELKNVFSRVCEPPRSGKSGLLRADYMQGENNPSFPRLLIDGPYGAPAQDYRKYDVLLLVGLGIGATPFISIVKDLVNNMKLKDEESDHLENGSKHKKKTFNTNRAYFYWVTREQGSFEWFKGVMNEVAEIDDKGIIELHNYCTSVYEEGDARSALIAMLQALNHAKHGVDIVSGTRVKTHFAKPNWRNVFKKVAVNHKDERVGVFYCGAPALTNELKQLALDFTRKTSTRFDFHKENF
>gnl_Poptr_v3.0_Potri.003G159800.1
MIRGEDSRGAYSENNSDTESIASDRTAFSGPLGSGGGGALNKKRSSRKSARFNIPTETVINSGVPDDPSSYVEITLDIREDSVAVHSVQGANEDPELTLLAKTALEGNNSSSLRSSLFRNTSSRIRQVSQELKRFASLSRRTSTRRFDRNKSAAAHALKGLKFITTKTGNGWPAVEKRFQGLTASTSGLLPCSLFGECIGMNKDSKEFAGELFRALARRHNINSDLINKAQLRQFWDQISDESFDSRLQIFFDMVDKDADGRIAEEEVLEIITLSASANKLSNIQKQAKEYAALIMEELDPDNAGYIMIYNLETLLLQAPNQTVRVGDSKVLSQLLSQKLKPTQENNPLKRWYQKMKYFLMDNWQRVWIMMLWMGIVAGLFTYKFIQYRHKAAYDVMGYCVCVAKGGAETLKFNMALILLPVCRNTITWLRNKTKLGVAVPFDDNLNFHKVIAVGIAIGIGLHAGAHLTCDFPRLIHATEEEYEPMKPYFGDDQPENYWWFLKGVEGITGVVMVVLMAIAFTLATPWFRRNRINLPKPLKKLTGFNAFWYSHHLFVIVYTLLVVHGIYLYLTKTWYHKTTWMYLAVPVILYACERLIRAFRSSIRAVKILKVAVYPGNVLALHMSKPQGFKYKSGQYMFVNCAAVSPFEWHPFSITSAPGDDYLSVHIRTLGDWTRQLKTVFSEVCQPPTAGKSGLLRADMQGGNNPSIPKILVDGPFGAPAQDYKKYDVVLLVGLGIGATPMISIVKDIINNMKIKDKDEGNNGALDALESGRATPNKNNKINSKSFKTRKAYFYWVTREQGSFEWFKGIMNEVAEMDDKQVIELHNYCTSVYEEGDARSALIAMLQSLHHAKSGVDVVSGTRVKSHFAKPNWRQVYKKIALQHPDSRIGVFYCGAPALTKELRQLALDFSRKTSTKFDFHKENF
>gnl_Poptr_v3.0_Potri.003G133300.1
MRGSLPKHERRWASDTVPGNATMSAGTSPGTESGEEFVEVTLDLQDDNTIVLRRVEPATSTVINIDDVSFTPGGSVSAGAVTPVSRSPTIRRSSSNKILQFSQELKAEAVAKAKQFSQELKAELRRFSWTHGQAARVLSASGNSGGGFESALAARALRKQRAQLDRSRSGAHKALRGLRFISNNSAKTNGVDAWSEVQSNFEKLAKDGYLYRADFAQCIGMENSKEFAVELFDALGRRRRLKVDKISRDELHEFWSQITDQSFDSRLQIFFDMVDKNEDGRITEEEVKEIIMLSASANKLSRLKEQAEEYAALIMEELDPERLGYIEIWQLETLLLQKDTYLNYSQALSYTSQALSQNLQGLRKRSPIRRVSKRCVYFLQENWRRIWVLALWVMIMIGLFTWKFLQYKQKNAFHVMGYCLLTAKGAAETLKFNMALILLPVCRNTITWLRSTKLGHLVPFDDNINFHKTIAAAIVIGVILHAGNHLACDFPKLINSSDDTYEQYLRNDFGGKKPSYAKLVRGAEGVTGILMVISMAIAFTLATRWFRRSLIKFPKPFDRLTGFNAFWYSHHLFVIVYILLIIHGVFLYLVHKWYKKTTWMYLSVPVLLYAGERALRFFRSGFNTVRLLKVAIYPGNVLTLQMSKPPQFRYKSGQYMFVQCPAVSPFEWHPFSITSAPGDDYLSVHIRQLGDWTQELRRVFSEACECPVAGKSGLLRADETTKKILPKLLIDGPYGAPAQDYRKYDVLLLVGLGIGATPFISILKDLLNNIVKMEEQADLVSDISRTSDLSIGSNDTSSSNKVSTKRKKAVRTTNAYFYWVTREQGSFDWFKGVMNEVAELDQRGVIEMHNYLTSVYEEGDARSTLITMVQALNHAKNGVDIVSGTRVRTHFARPNWKKVLSKLCSKHCNARIGVFYCGAPVLAKELSRLCYEFNQKGSTKFEFHKEHF
>gnl_Poptr_v3.0_Potri.006G137300.1
MKSTSSFGRTSSRLSNYSRTFDLPDDDLDGSETASDCEIGGAMLPIFLNDLRRNNQDELVEVTLELEKDSIVVCSVNPNGRGMSTPSTPGGGAAAGILERSLSATSRIRRKFGWLRSRSSRTTWSENEERVISARDARKLKAKLDRSKLSAQRGLKGLRFINKTTGTTSESNELWKRVESRFKLLSKDGLLAREDFGECIGMVNSKEFAVCIFDALARRKRQRITKISKEELHDFWLQISDQSFDARLQIFFDMADSNEDGRIIREEVQELIMLSASANKLSKLKEQAEEYASLIMEELDPENLGYIELWQLETLLLQRDTYMNYSRPLSTASVSWSQNISSIKPRNVMHRLSFKLRNLILEKWQRAWILSLWVMIMVGLFVWKFLQYKNKAAFHVMGYCLASAKGAAETLKFNMALILLPVCRNTLTWLRSTRARSFVPFDENINFHKMVAGAIVIGVILHAGNHLLCDFPRLINSSPENFALIASDFNNKKPTYKELVTGIEGVTGISMVVLLTIAFTLATGRFRRNGVRLPAPFNKLTGFNAFWYSHHLTGVVYILLLVHGTFLFLAHKWYQKTTWMYISAPLLLYMVERNVRTRRSEHYSVKLLKVSVLPGNVLSLILSKPQGFKYKSGQYIFLQCPAISSFEWHPFSITSAPGDDYLSVHIRIVGDWTEELKRVFTEENDSPSVIGRAKFGQLGHMDQTRQPKLYVDGPYGAPAQDYRNYDVLLLVGLGIGATPFISILRDLLNNTRTADNQMDSNTENSRSDDSSNSYASSSMTPVSKKRTQRTTNAHFYWVTREPGSFEWFKGVMDEVAEMDHKGQIELHNYLTSVYEEGDARSTLITMVQALNHAKHGVDIVSGTRVRTHFARPNWKEVFNKIASKHPFGTVGVFYCGMPVLAKELKKLCQELSHKTTTRFEFHKEYF
>gnl_Poptr_v3.0_Potri.006G097200.1
MGSRTESKKWMLENIEIDRMVEVPINDEPKKAFPPRGPVGASIKWSASNLGASLRRTTSSALRKNGVLSSKPPRPKMERTASSAARGLKSLRFLDRTVTGKEMDAWRSIERRFDQFAVDERLPKDKFGICIGLGDSKEFAGEIFDAIARRKNIFTANGITKDELKLFWEDMTKQDLDSRLGIFFDMCDKNGDGRLSEEEVKEIIVLSASANKLTNLKQYAAVYAALIMEELDPDHLGYIGLWQLETLLREMVNNEDQITTKLNRSTHTLTRAMIPRRYRTPVTKSLSLSVEYIHENWRRIWVMTLWLAVNLALFIWKFKEFEKSPLFKISSYCVCLAKASAETLKLNMALILLPVCRRTLTKLRSSFLGTFIPFDDNINFHKNIALAIVIATVAHTLAHMLCNIPLLSSCPKDKFMAYAGPLFNYQQPTYWFFIRSSVGVTGILIILVMGFSFTLATHYFRKNVVKLPGAFHKLAGFNAFWYAHQLLALAYLLCFLHGYFLIFEKPWYAKTTWMYLIGPVVFYATERISTKYQEHHHQVDVIKAIIYTGNVLALYMNKPPGFKYESGMYLFIKSPDLSSFEWHPFSITSAPGDNNLSVHIRTVGDWTTELKNLFAKVCEAPPAAKQKQGRLNRLETIAMSNSNYDQIQATFPKILIKGPFGAPAQNYKKFDILLLIGLGIGATPFISILKDLLNGIKPSAADSMKDRRCTERAYFYWVTREQSSFDWFKGVMDDVADYDDNHIIEMHNYLTSVYEEGDARSALIAMVQKLQHAKNGLDVVSQSRIRTHFARPNWRKVFAQMAETHKSSRIGVFYCGSALLVKTLRELCQEFTLDSSTRFQFHKENF
>gnl_Poptr_v3.0_Potri.016G112200.1
MGSKTESKRWMLESIEIDRMRGVPVNDEPKATLPPKEPADAFIKRSASNLGASLRRTTSSALRKSGVLSSKPPLPKIERTASSASRGLKSLRFLDRTMTGKEMDAWRSIERRFDQFAVHERLPKDKFGICIGLGDSKEFAGEIFHAIARRKNICPANGITKDELKLFWEDMTKQDLDSRLGIFFDMCDKNGDGRLSELEVREVIELSASANKLTNLKQHAAVYAALIMEELDPDHLGYIGLWELETLLRGMVNNEDQTTKLDEKTHNLTNAMIPRRYRTPVTKFLTVSVEYIHENWRRIWVIALWLAVNFVLIFWKFKEFEKSPLFKISSYCVCLAKASAESLKFNMALILLPVCRRTLTKLRSSFLGTFIPFDDNISFHKTIALAIVIGTLAHTLAHVLCNIPLLSSCPEGKFMLFAGPLFHYQQPTYWFFMRSIVGVTGILMILIMGFSFTLATHHFRKNVVKLPGVFHRLAGFNAFWYAHHLLALAYLLCILHGYFLIFEKPWYAKTTWMYLIGPVLFYATERVFTKNQERFHRVDVIKAIIYTGNVLALYMGKPPGFKYESGMYLFIKCPDLSKFEWHPFSITSAPGDNNLSVHIRTVGDWTTELKNLFAKVCEPPRDTKQNQGRLKRMETKALSNSNFDQIQATFPKILIKGPFGAPAQNYKKFDILLLIGLGIGATPFISILKDLLNQIKSNAAESRRDQRMGSTDKKGPERAYFYWVTREQSSFDWFKGVMDDIADYDDNNIIEMHNYLTSVYEEGDARSALIAMVQKLQHAKNGLDVVSQSRIRTHFSRPNWRKVFTQMAETHKFSRIGVFYCGSALLVKPLRELCQEFTLNSSTRFQFHKENF
>gnl_Poptr_v3.0_Potri.015G109800.1
MQDTGREDHHSDTELSGSERVAYSGPLSGPLNKRPGKKSARFNIPETTTSKDEQYVEITLDVRNDSVAVHSVKPSHGVKEDPEMTLLAKGPDKRSASSVVRTASARIRQVSHEIKRLASFSKRPPPGRLDRSKSAAAHALKGLKFISKTDGGAGWAAVEKRFDEITASTEGLLPRARFCECIGMKESKEFAGELFSSLARKRNIQCDSINKAELREFWEQISNQSFDSRLQTFFDMVDKDADGRITEEEVREIITLSASANKLSNIQKQAEEYAALIMEELDPENHGYIMIENLEMLLLQGPSQSAGGESRNLSRMLSQKLKPTLDSNPLNRWGRGTRYFLLDNWQRVWVMALWIAVMASLFAYKYVQYRRRAAYVVMGHCVCMAKGAAETLKLNMALILLPVCRNTLTWLRNKTKLGVAVPFDDNLNFHKVLSSIYVIAVGVAVGVGIHGISHLACDFPRLLRASEEKWELMQQFFGDQPSSYWHFVKSKEGVTGILMVVLMAIAFTLATPWFRRNKLNLPTWLKKLTGFNAFWYSHHLFVIVYTLLIVHGYYLYLTHEWYKKTTWMYLTVPVMLYGGERFIRALRSSIKAVTIQKVAIYPGNVLALHMSKPQGFRYKSGQYMFVNCSAVSPFEWHPFSITSAPGDDYLSVHIRTLGDWTLQLRTVFSEACQPPPNGKSGLLRADCFQGHSPNFPRVLIDGPYGAPAQDYKKYEVLLLVGLGIGATPMISIVKDIASNIRAMEEEEKALENGTDGAGNSPLTRTPSPNAHKRKESFKTRRAYFYWVTREQGSFDWFKGVMNEVAELDHNHVIELHNYCTSVYEEGDARSALIAMLQSINHAKNGVDIVSGTRVKSHFAKPDWRNVYKRTALNHPDSRVGVFYCGAPALTKELRQLALDFSHKTSTKFDFHKENF
>gnl_Poptr_v3.0_Potri.005G026200.1
MEIQENQQDSLSETESNTSSTRIGYSGPLSGPLVTTTKKNSSKKSARFKDEEYVEITLDVRDDSVSVQNIKGGDSETAYLASQLGRKHPSLGSQLSIKLRQVSHELKRMTSSKRFDKYDRSKSGAARALKGLKFMTKNVGSEGWSEIEARFHELAVNGSLPKSKFGQCIGMKESSEFASELFDALARRRGITTPSIIKAELYEFWQQITDQRFDARLQTFFDMVDKDADGRITEEEVKELSKIQERAEEYAALIMEELDPDNLGFIELYNLEMLLLQAPSQSTNLGTDSRVLSQLLSQKLVPTKDHNPIKRGYRGLSYFVEDNWKRIWVIGLWLAVCAALFTWKFVQYKHRAVFDVMGYCVTTAKGAAETLKFNMALILLPVCRNTITWLRSKTKLGMAVPFDDNINFHKVIALGIAIGVGLHAGAHLTCDFPRLLHATDDEYEPMEQFFGKDRPDDYWWFVKGTEGWTGVVMVVLMAVAYTLAQPWFRRNRLSLPKTLKKLTGFNAFWYSHHLFVIVYALFIIHGYYLYLSKKWYKKTTWMYLAVPILLYTCERLTRAFRSGYKTVRILKVAVYPGNVLALHMSKPQGFRYTSGQYVFVNCSAVSTFQWHPFSITSAPGDDYLSIHIRTLGDWTSQLKAVFSKVCQPASIHQSGLLRADMAQRDNQPRLPRLLIDGPYGAPAQDYKKYDVLLLVGLGIGATPLISIVKDVLNNIKQQKEMEEGLVESGIKGNYRKPFATKRAYFYWVTREQGSFEWFRGVMNEVADYDQDRVIELHNYCTSVYEEGDARSALITMLQSLQHAKSGVDIVSETRVKTHFARPNWRKVFKHVAVNYPDQRVGVFYCGAPGLTGELRRLAQDFSRKTTTKFDFHKENF
>gnl_Poptr_v3.0_Potri.001G070900.1
MIRSEGLRGAYSEDSSDTESTASDRTAFSGPLASGGGGLLNKKHSSKKSAGFNIPPETTINSGFTDDSSSFVEITLDICDDSVAVHSVQGANEDPELTLLAKTALEGNNSSSLRSSLFRNTSSKIRQVSQELKRFASRRSSTARRFDRTKSAAAHALKGLKFITAKTGNGWPAVEKRFQELTASTDGLLPCSLFGECIGMNKDSKEFANELFRALARRHNTNGDSINKAQLRQFWDQIADESFDSRLQTFFDMVDKDADGRITEEEVLEIISLSASANKLSNIQKQAKEYAALIMEELDPDNAGYIMIYNLETLLLQASTQSFRVSDSRVLSELLSQKLKPTQENNPLKRWYPKVKYFLMDNWQRVWIMMLWMGIVAGLFTYKFIEYRHNKAAYDVMGYCVCVAKGGAETLKFNMALILLPVCRNTITWLRNKTKLGVAVPFDDNLNFHKVIAVGIAIGTGLHAGAHITCDFPRLLHATEKEYEPLKPYFGDEQPDNYGWFLKGVEGITGIIMVVLMAIAFTLATPWFRRNRLNLPKPLKKLTGFNAFWYSHHLFVIVYTLLVVHGIYLYLTKTWYKKTTWIYLAVPVILYACERLIRAFRSSTRAVKILKVAVYPGNVLALHMSKPQGFKYKSGQYMFVNCAAVSPFQWHPFSITSSPGDDYLSVHIRTLGDWTRQLQTVFSEVCQPQPAGKSGLLRADMQGENNPSFPKILIDGPFGAPAQEYKKYDVVLLVGLGIGATPMVSIVKDIINNKKLKDKDGEDNGALEGLESGRGPPNKNKISTSRSFKTRKAYFYWVTREQGSFEWFKEIMNEVAEMDDKQVIEMHNYCTSVYEEGDARSALIAMLQSLNHAKNGVDVVSGTRVKSHFAKPIWRQVYKKIALRHPDARIGVFYCGAPALTKELRQLALDFSHKTSTEFDFHKENF
>gnl_Poptr_v3.0_Potri.001G098300.1
MRASLPKHERRWASDTLPGNATMSTGTSPGTESGEEFVEVTLDLQGDDTIVLRSVEPATSTVINIDDVSFTTGGSVSAGAVTPVSRSPTIRRSSSNKLLQFSQELKAEAVAKARHFSHELKAELRRFSWSHGQAARILSASGNNGGGAFESALAARALRKQRAQLDRTRSGAHKALRGLRFISKNSKKTNGVDAWSEVQSNFEKLAEDGYLNRADFAQCIGMKDSKEFALELFDALGRRRRLKADKICGDELYEFWSQITDQSFDSRLQIFFDMVDKNEDGRITEEEVKEIIMLSASANKLSRLKEQAEEYAALIMEELDPERFGYIELWQLETLLLQKDTYLNYSQALSYTSQALSQNLQGLRKRSPIRRVSKQCVYFFQENWRRIWVLTLWVMIMIGLFAWKFFQYKQKNAFQVMGYCLLTAKGAAETLKFNMALILLPVCRNTITWLRSTRLGPLVPFDDNINFHKTIAAAIVIGVILHAGNHLVCDFPRLINSSDEQYRAYLSDDFGGNKPSYAKLARGTEGVTGILMVISMAIAFTLATRWFRRSLIKFPKPFDRLTGYNAFWYSHHLFVIVYILLTIHGVFLYMVHKWYKKTTWMYLSVPVLLYAGERALRFFRSGFYTVRLLKVAIYPGNVLTLQMSKPPQFRYKSGQYMFVQCPAVSLFEWHPFSITSAPGDDYLSVHIRQLGDWTQELRRVFSEACERPVAGKSGLLRADETTKKSLPKLLIDAPYGAPAQDYRKYDVLLLVGLGIGATPFISILKDLLNNIVKMEEQADSVLDISRTSDLSIGSNDTSTSNKVSPKRKKAVRTTNAYFYWVTREQSSFDWFKGVMNEVAELDQRGVIEMHNYLTSVYEEGDARSTLITMVQALNHAKNGVDIVSGTRVRTHFARPNWKKVLSKLCSKHCNARIGVFYCGAPVLAKELGKLCYDFNQKGSTKFEFHKEHF
>gnl_Poptr_v3.0_Potri.012G111600.1
MQDMGREDHHSDSEMSGSERLAYSGPLSGPLNKRPGRKSARFSIPGTTTSKDEQYVEITLDVRNDSVAVHSVKAANGVEEDPEMALLAKGLEKRSASNVLRTASARIRQVSHEIKRLASFSKRPPPGRLDRSKSAAAHALKGLKFISKTDGGAGWAAVEKRFDEITASTDGLLPRARFCECIGMKESKDFAGELFNALARKRNMHCDSISKAELREFWDQISNQSFDSRLQTFFDMVDKDADGRITEEEVREIITLSASANKLSNIQKQAEEYAALIMEELDPENHGYILIENLEMLLLQGSNQSVRGESRNLSHMLSQKLKPTLDSNPLNRWCRSTKYFLLDNWQRVWVMALWIVFMASLFAYKYIQYRRREAYEVMGHCVCMAKGAAETLKLNMALILLPVCRNTLTWLRNKTKLGVVVPFDDNLNFHKVIAVGIAVGVGIHGISHLACDFPRLLQASEEKWELMQQFFGDQPSSYWHFVKSKEGVTGIVMVVLMAIAFTLATPWFRRNKLNLPTWLKKLTGFNAFWYSHHLFVIVYTLLVVHGYYLYLTHKWYKKTTWMYLAVPVILYGSERLIRALRSSIKAVTIQKVAIYPGNVLALHMSKPQGFRYKSGQYMFVNCAAVSPFEWHPFSITSAPGDDYLSVHIRTLGDWTRQLRTVFSEVCQPPPDGKSGLLRSDCFQGHNSNLPRVLIDGPYGAPAQDYKKYEVVLLVGLGIGATPMISIVKDIVSNIRTMEEEENAVENGAGGIGNSPSTKIPSPYTQKRKENFKTRRAYFYWVTREQGSFDWFKGVMNEVAEIDHNHVIELHNYCTSVYEEGDARSALIAMLQSINHAKNGVDIVSGTRVKSHFAKPNWRNVYKRTALNHPDSRVGVFYCGAPALTKELRQLALDFSHKTSTKFDFHKENF
>gnl_Prupe_v2.1_Prupe.6G088800.1
MLAMNLSENDDQQDPNKWMLQRIDIDPMVDVPLNSNDTGGNASKSSNETTLKRNNSSVRKRSGAQGSSHGGMGLRVEPGGKEGIKSLRFLDRTATGKEGEAWKQIERRFNQYGGDGRLSKDKFGACIGMGGDSKDFASELYDALARRRKICAEDGITLEELRLFWEDMTNEDMEARLQIFFDMCDKNGDGMLSEEEVTEVIVLSASANKLAKFKQQAESYAALIMEELDPDHLGYIEMWQLETLLREMVVSEENQKLGKRTQTLTRAMIPRRYRTPVSKFLSTTAEHLHENWKKIWIVTLWLAVNIGLFTWKYKQYQQKGLYKIMGQCLCFAKGSAETLKFNMALVLIPVCRGTLTKLRSTFLSHLIPFDNNINFHKLIALGITIGTSIHAVLHITCDFPRLISYPQDQFFDIAGKYFFYRQPTYMDLVNSIVGISGIVMVILMAFSFVLATNAMRKNVKLPWPLHLLSGFNSFWYAHHLLAMVYMLFVIHGYFLIFTDDWRKKTTWMYIMAPVLLYTTERLIILINEINHPVYVIKAVIYTGNVLALYMSKPPGFRYKSGMYLFVKCPDISSFEWHPFTITSAPGDDYLSVHIRSLGDWTTELRNRFEKACSELQSTQTRRGNLVRMETKANSNFQHDQAGYPRILIKGPYGAPAQNYRKFDILLLIGLGIGATPFISIIKDIINQINHRFASPPDSVHSNSEKSTEPQLKGHPRATHRKSPERAYFYWVTREQASFEWFKGVMDDISECDHNHMIEMHNYLTSVYEEGDARSALIAMVQKLQHAKNGVDVVSESRIRTHFARPNWRKVFSDLAATHQSSRIGVFYCGSPTLTKTLRQLCLEFSLNSSTRFQFYKENF
>gnl_Prupe_v2.1_Prupe.6G321500.1
MEIQEHRCDSLSETESTGVGHSGPLSGPLVTNKRNNSSKRSARSKSSDQEECYVEITLDVRDDTVLVHNIRGGDSETAMLASKLERRASSLSLGSQLSFRLRQVSQELKRMTSSKSFKRVDRTKSGAARALKGLKFMTKNVGSEGWSEIETRFDELAVDGTLPKLRFAQCIGMDESSEFAGELFDALARRRGITAGCVSKDELREFWEQISDISFDARLQTFFDMVDKNADGRITEEEVKEIISLSACANRLSQIQERVEEYAALIMEELDPDNIGYIELYNLEMLLLQGPTQSTNLVTDSGIQSQLLSQKLVPTKEHNPIRRWYKRLAYFMEDNWKRIWVIALWILICLGLFTWKFIQYKHRAVFDVMGYCVSIAKGGAETLKFNMALILLPVCRNTITWLRSKTKLGVIVPFDDNINFHKVIAFGIIVGVGLHAGSHLTCDFPRLLHSTDDEYDPMKPFFGNKRPDNYWWFVKGTEGWTGVVMVALMIVAYTLAQPWFRRNRLNLPKTLKRLTGFNAFWYSHHLFVIVYILFIIHGYFLYLSKNWDKKTTWMYLAVPILLYACERLIRAFRSGYKTVRILKVAVYPGNVLALHMSTPQGFKYTSGQYIYVNCSAISPFQWHPFSITSAPGDDYLSIHIRTLGDWTSQLKSIFSKVCQPPSSEQSGLLRADIAPGNVKLRMPRLLIDGPYGAPAQDYKEYEVLLLVGLGIGATPLISIVKDVLTNIKQQKETEDHQGNMVENNGDNKDNKRKSFVTKRAYFYWITREQGSFEWFRGVMDEVAENDKDGVIELHNYCTSVYEEGDARSALITMLQSLNHAKNGVDIVSGTRVKTHFARPNWRNVFKHVAVKHTNQRVGVFYCGAHGLVGELKRLSQDFSRKTETKFDFHKENF
>gnl_Prupe_v2.1_Prupe.5G204900.1
MEAHTQLQTPHQPSVSALSPSSSTSSSCNASVVPLSFFPVWTEPHGDKTEPLQDALNRQYYMAENGGAASTAGSATKTQWLRFVGTMGNGGMEWKGVEERFDRLALTGNGVEPVIKWSDFGLCIGMQQTPEFANELLRALRGTRDRNVDMLKDELHSYWCRMTDPCFDSRIRIYFDLCDKNMDGRITKKDLKQTIILCASTNKLSLTHEEAEDYAALVMEHLDIENQGYIELNQFETLIKMSLSKVSFSTNHLSIRRPYYSFDLCEEPRSKNEVLFRSYWRRAWIVLLWLIICTALFTWKFIQYRHRAAFQVMGYCLSTAKGAAETLKFNMALILLPVCRNTITWLRKNRSINSIIPFNDNINFHKMIAGGIVVGVILHGGAHLACDLPRISDSDRLIFWQTIAARFGYHQPSYFEILATKEVATGIVMVVLMMIAFSLATKWPRRQPPSLPRSVRNVTGYNTFWYSHHLFIAVYALLILHSMFLFLTDNVTEKTTWMYIAIPVLLYTGERVFRAIRSGFYEVEILKASIYPGKVLSLQLNKPEGFKYLSGMYIFIQCPQISPFEWHPFSLTSGPEDNYLSVHIRTAGDWSYQIYSLFQEATLSGVKGYPKVHIDGPYGAASQDHVKYDIVVLIGLGIGFTPFISILKDVVNGAEKSHCDHTGCREGSLRKAPLKAYLYWVTREQSSFDWFRDITKEILNSNQKQSVVEMHNFLTCVYQEGDARSVLISAIQALHHAKNGIDFVSRTPVRTHFARPNWISIFSKLAHRHREARIGVFYCGPSAVAKELEKMCTKFSTKTSTRFVFHKENY
>gnl_Prupe_v2.1_Prupe.5G107400.1
MRSHPRHERRWASDSVPEKSLVSAGTSPAMTEDSSSGADQEFVEVTLDLQDDNTIVLRSVEPATVIHVDDLAGVGASPGTETPASASASVSRSPSTMRRSSSNNRIRQFSQELKAEAVAKAKQFSQELKAELRRFSWSHGHASRVLSASASQNAGAGTSTGTFDSALAARALRRQRAQLDRTRSGAQKALRGLRFISNCKSTKTNGVDAWNDVEASFNKLAKDGQLLRADFAQCIGMRDSKEFALELFDALGRRRRMKVDKISKDELYEFWSQISDQSFDSRLQIFFDMVDKNEDGRITEEEVKEIIMLSASANKLSRLKEQAEEYAALIMEELDPERLGYIELWQLETLLLQKDTYLNYSQALSYTSQALSQNLQGLRRRSPIRRMSTKLLYYLQENWRRVWVLTLWVAIMIGLFTWKFYQYKQKKAFHVMGYCLLTAKGAAETLKFNMALVLLPVCRNTITWLRNTRLGFFVPFDDNINFHKTIAAAIVVGVILHAGNHLACDFPRLIEVSKSDYDKYLVQDFGKHKPKYIDLIKGAEGVTGIIMLTCMIIAFTLATRWFRRSIIKLPKPFNRLTGFNAFWYSHHLFVIVYALLIIHGVFLYMVHTWYLKTTWMYISVPILLYAGERTLRIFRSGFYTVRLLKVAIYPGNVLTLQMSKPPQFKYKSGQYMFVQCPAVSPFEWHPFSITSAPGDDYLSVHIRQLGDWTQELKRVFSEACEPPLAGKSGLLRADETTKTSLPKLLIDGPYGAPAQDYRKYDVLLLVGLGIGATPFISILKDLLNNIVKMEEQADSVSDMSRASDLSAGSTDSPNPNKVYPKRKKTLKTTNAYFYWVTREQGSFDWFKGVMNEVAEQDQRGVIEMHNYLTSVYEEGDARSTLITMVQALNHAKNGVDIVSGTRVRTHFARPNWKKVFSKTCSKHCNARIGVFYCGAPVLAKELSQLCYEFNQKGSTKFEFHKEHF
>gnl_Prupe_v2.1_Prupe.5G138300.1
MGTNEVGGVHYHSDTEILGSERMVNYSGPLSGPLNKRSGNKKTAKFNIAEPAGSAVKPGISTSDEEPYVEVILDVREDSVAVHSVKPAADDHEDHVEMNLLGKGLEKNQSPKGSSVVRTASARIKQVSQELKRLASFSKQAVAAPHPRRRFDRTQSAAAPALKGLKFISKTDGNAGWPAVEKKFNQLTASSNGLLPRSLFGECIGMNKESKEFAGKLFDALARKLDIKEDSITKEQLNEFWAQISEQGFDSRLQTFFDMVDKDADGRITIEEVKEIISFSASANKLSNIQNQADEYAALIMEELDPDNLGHIMIDSLETLLLQGPEETAVRGKDSRNLSKMLSQKLKPTREHPLRIWCSNIKYFLQDNWKRVWVVTLWVGIMAGLFAYKYVQYRNKAAYKVMGHCVCMAKGAAETLKFNMALILLPVCRNTITLLRNKTKLGIVVPFDDNLNFHKVIAIGIGIGVGIHGISHLACDFPRIIHASSDKYELMKPFFGDDQPSNYWHFLKSLEGVSGIVMVVLMAIAFTLAAPCFRKGQLKLPEPLKKLTEPLKKLTGFNAFWYSHHLFIIVYVLLIIHGVYLYLTKEWYKKTTWMYLAVPLTLYAGERLVRALRSSIKPVKILKVALYPGNVLALHLSKPQGFRYHSGQYMFVKCAAVSPFEWHPFSITSAPGDNHLSVHIRIVGDWTRQLKTVFSQVCQPPPSGKSGLLRADHMQGDDNLIFPKVLIDGPYGAPAQDYKNYEVVLLVGLGIGATPMISILKDVVNNIKAMEEEGEDMGALENGAPSRISKVGSGSSQLGLHNFKTKRAYFYWVTREQGSFDWFKGAMNEVAELDHNRVIEFHNYCTSVYEEGDARSALIHMLQSLSHAKNGVDIVSGTRVKSHFAKPNWREVYKRIALDHANATVGVFYCGLPALANELRQLSHDFSHKTTTQFDFHKENF
>gnl_Prupe_v2.1_Prupe.7G193000.1
MTTEKVTASFSPKRSSNGHRFEQPEETTSSVGGAMLPKFLSDLSQDLVEVTLELNDDNDEIVLCSVAPASEGILQRSMSATSRRIRRTFGWLRSASSRTTASNSESLEFALSARDARRLKAKLQRTRSSARRALDGLRFISRTTVGANGAEELWKQVEARFESLADDGLLARPDFGECIGMVDSEEFAVGIFDALARRRGQNITKITKEELREFWLQISDNSFDARLQIFFDMADSNEDGRITRAGVQELIMLSASANKLSKLKEQAEEYASLIMEELDPENLGYIELWQLEALLLQRDVYINYSRPLSTASVAWSQNLSSFMPKNLFRRLSRSLQCFMLENWQRGWIILLWVIAMASLFAWKFYQYRKNRAAFQVMRYCLPVAKGAGETLKLNMALILLPVCRNTLTWLRSTRARSFIPFDDNINFHKIIAFAIAVGIIVHAGNHLTCDFPRLVNSSPEKFAPLSSDFHGTKPTYKFLLTGAEGVTGILMVILIAISFTLAARRFRRNMVRLPAPFNNLTGFNAFWYSHHLLGLVYLLLLIHGSCLYLAHKWYEKTTWMYISVPLLLYIAERSVRTCRSQHYSVKILKVLVLPGNVISLIMSKPPGFKYKSGQYIFLQCPTISPFEWHPFSITSAPGDDHLSVHIRTVGDWTKELKRVIAEGDDSTSVDHQARLVHIGNLDQRGQPRLFVDGPYGAPAQEYRNYDVLLLVGLGIGATPFISILRDLLNSTKTAEEQMDSNTETSRSEDSQNSFTSSSLTPGDKKKSQRNTNAHFYWVTREPGSFEWFKGVMDEIAEMDQKGQIELHNYLTSVYEEGDARSTLITMVQALNHAKHGVDILSGTRVRTHFARPNWKEVFTKIASKHPYSTVGVFYCGMPMLAKELKVLSHELSHKTSTRFEFHKEYF
>gnl_Prupe_v2.1_Prupe.1G211000.1
MGSRRHEEGLMTSSENNSDTESTQLSTAARASGSAEVERRAFSGPLGEPHNSYAPSSLSSKSTRAWRRIKSAKFDKSAVDSNRNPGTDQNEDDAYVEITLDIRDDTVAVHSVQAAGGASNEDPELALLAKKTLEGKKSSSFRSSLLRNTSSHIRQVSQELKRLASFSKRPSNARRFDRTKSATAYALKSLKFITAKTGGGASSSAGWVAVEKRFDELTVKSNGLLPSSLFGECIGMNKESKEFAGELFRALAWRRNISGDAVNKAQLREFWEQISDESFDSRLQTFFDMVDRDADGRITEEEVREIISLSASANKLSNIQKQAKEYTALIMEELDPDGAGYIMVENLETLLLQAPVGQSVGVNESRVLSQLLSQKLKPTQENNPITRWYEKTKYFLLDNWQRVWVMMLWLGIVSGLFVYKFLQYKNKAAFEVMGYCVCIAKGGAETLKFNMALILLPVCRNTITWLRNKTKLGVVVPFDDNLNFHKVIAAGIAVGVGLHAGAHLTCDFPRLIHATEEKYEPMIQYFGEEQPPNYWWFVKGVEGWTGISIVVLMAIAFTLATPWFRRNKLNLPKPLKKLTGFNAFWYSHHLFVIVYALLIVHGIKLYLTKEWYHKTTWMYLAVPVVLYACERLIRAFRSSIKPVKILKVAVYPGNVLALHMSKPQGFKYKSGQYMFVNCAAVSPFEWHPFSITSAPGDDYLSVHIRTLGDWTRQLKTVFSEVCQPPTGGKSGLLRADNMQGGNNPSFPKILIDGAYGAPAQDYKKYDVVLLVGLGIGATPMVSIVKDIINNMKMKGKEDDDSILESSLEMGRVSGNPSTPNHSSSGKNKSNKGFKTRKAYYYWVTREQGSFEWFKGILNEVADMDEKGVIEIHNYCTSVYEEGDARSALIAMLQSLHHAKNGVDVVSGTRVKSHFAKPNWRQVYKDIARHHPDSRVGVFYCGAPALTKDLKELALHFSHKTTTKFEFHKENF
>gnl_Selmo_v1.0_110111
MPVDFSPDREPPAAAAAAAAAAAPPAIATTSRAIEGLRFIDKSNRDTNWETVDARFRKLSAGRPDGRLARSDFGACIGMKTKEFAGQLFDALSRRRGKEGLTSIGREELSDYWLDMTDKRFDSRMRIFFDLCDKDLDGRIFEDEVKEVILLSASANRLSILEEQAEEYAALIMEELDREKNGYIGLLQLEGLLRSPSACDHQSQMISSSATLPKSAIGRMESLRRRARVVLLDDWQRVWMIALWFAVMAVLFSWKFIQYSYRSGFPVMGYCLCTAKGAAETLKLNMALILLPVCRNTITWLRSTALATIVPFDDNINFHKLVAVAIVIGVFLHGGVHLTCDFYRISSADYIKFIQTLGVNFKFAQPTYLDLVLSIEGMTGIIMVLLMIIAFLLATHWSRRNLVKLHWPFHRLTGFNAFWYSHHLFVLVYGLLIVHSIFLFLARGWREKTAWMYIAIPALLYTGERTLRTLRACTYKVSIVKASIYSGNVLALYMTKPPGFRYQSGMYLFLQCPAVSPFEWHPFSITSAPGDEYVSVHIRSLGDWTQELMKIFSQVSFSGERFHGLFILAFRMISKVYPKLCVDGPYGAPSQDFKKYDILLLVGLGIGATPFISILRDMLNHLKSAEQLPVSILSSFLFSSRSNELTHIIFQGSQSPFSKMFDAARKKAKKNRGPTNAYFYWVTREQSSFEWFKGVMNEVSQLDHKAVIEMHNYLTSVYEEGDARSTLIGLVQALHHARSGVDIVSGTRVRTHFARPNWRKVFARLASIHPGARIGVFYCGNSAAGKELDLLSRSYSEKSNTKFIFHKEKF
>gnl_Selmo_v1.0_81185
MQDSKEFAGELFDALARRKLKHRQRVEWISYDELRDFWLQISDQNFDSRMQIFFDMCDKDLDGLISEAEVKEVIMLSASENKLSKLKERAEEYAAMIMEELDPQRRGYIELWQLESLIQGTTGIGNYGQILVQPRMFCGSGLVRGICYVFIEHWQRLWVLGLWLLAVVCLFSWKFVQYKNQSSFLVAGYCICVAKGAAETLKLNMALILLPVCRNSITWLRSTSAVGSLIPFDDNINFHKATIFLGVVLHGGVHLTCDFPRLANSPREQFMAAGLAGDFGNRQPTYWELVKSIEGVTGIAMVLIMCVAFVLASGRSRRNLVKLPWPLHRLTGFNAFWYSHHLFIIVYTMLVLHSMFLFLKHDWVDKTAWMYLLLPTLLYMFERTFSGLRAGYSTVQILKAAIYPGNVLSLDMTKPPGFKYQSGMYIFIKCPSISPFEWHPFSITSAPSDDFVSVHIRISGDWTGEMGKIFSKVCEPPVGNKSGPLKAEYLFGLQSRFVLKLDVSPYFRWNRFPKLLIDGPYGAPAQDYKKYDVLLLIGLGIGATPFISILKDILNNIKTTEPKMKPLKKESSFRKINGPCNAYFYWLTKEQGSFEWFRGVMNEIAELDHSALIEMHNYLTSVYAEDDARSALITMVQALHLEKNGVDILSGTRVRTHFAKPNWRKVFGNLASLHPNARIGVFFCGSKILARELDSLAREYSHNQATKFDFHKENF
>gnl_Selmo_v1.0_403353
MEVCPKSPGDEDNVDESRMLELTIDVRNDNVRVRTVSALDDRCDDPQPSGRITLASLLRHTTQSGRFISKQISQELELIRNWAASTPRSRSRSRPSSPDRDPLVKILALSRSNSAVSSRSSASQQQPRIRKQQSGDLFLVRSRSGAETALQGLRYISRAIESADQKAVWEAVEMRFQQLAKPDGMLDRGDFGLCIGMPDSREFTGELFDALARRKHQNLQCINKEELYEFWLQLSDQSFDSRIQIFFDMCDKDADGRITEEEVKELWQLESLMLGQFASLAQDGYLNYSQTWSQTLAFEQSGKIILWARKIKYFVIENWQRVWVVGLWIFAMCGLFLWKFFTYKQTSAFKLLGYCLCSAKGAAETLKLNMALVLLPIIAGAIVAGVGIHATVHLACDFPRIIRASEEEFMIYLGRGFHYKQPTYVGILVSIEGVTGISMVIMMSIAFVLATRWFRRNLVRLPWPLHRLTGFNAFWYSHHLFMVVYVLLLLHSIFLFFTNDWVAKSTWMYLSVPVLLYSVERILSAFRARHFTVQVVKAAIHPGNVLALKMTKPPTFKYKSGMYLFIKCISISPFEWHPFSITSAPSDRHLSVHIRTVGDWTEELRRIFSKALGGLAEKENVLESESSDISIIRHRFPKLQIDGPYGAPAQDYQKYDVLLLVGIGIGATPFISVLKDMLNQIKLADQQQFLSMKQIRSPRKRNERKLQCPTNAYFYWVTREQGSFEWFRGVLNEVAEIDNKAVIEMHNYLTSVYEEGDARSALITMMQAFHHAKNGVDIVSGTRVRTHFARPKWYKVFSRLANIHTNSRIGVFYCGPMVLARELDALSSEFNQISNSKFEFHKENF
>gnl_Selmo_v1.0_74260
MPESEEFAAELLGVLRRRRAHSRGVTTSAVEDRHDIGKDELWDLWMDLTDKTTASRMQIFFDLCDRDRDGKISGSELKSAILLSASANRLSILDEQAEEYAALLMEELDREKKGEVGISQLESLLSKRAFEADSFRQHYQSHYPCNAERLGRLQFLACSTKNAFQEDWRRLWIVGVWFGAMAALFMWKSMQYSYRSGFEVMGYCVSMAKGAAETLKLNMALILFPVCRNTITWLRSTRLGSVIPFDDSISFHKTVAGAICLGVLIHGGAHLTCDFPRIANAESKTFMRTLGRDFHGCQPSMLGMVMSVEGVTGIAMVILMAVSFLLATNLARKNRLKLRRPFDKLTGFNVFWYSHHLFAIVYALLIVHSTLLFLTHKWSEKTTWLYILVPTVLYIGERFLRVSRACIYKVDIVQAAIFPGNVLSLHMTKPPGFKYQSGMYIFIQCPSISPFEWHPFSITSAPGDEHLSVHVRSLGDWTEEIMRTFAKVHNDSRLCSMKFSQKKTERHNQTECMNRFPKLYIDGPYGAAAQDYRKYDVMLLVGLGIGATPFISILRDMLNTQTGKPEYQQSPRRCPSHAYFYWVTKEQGSFQWFKGVMNEVAEMDHKAVIEMHNYLTCVHEEGDARSALITLVQALHHAKSGVDIVSGTRVRTHFARPNWNKVFARLAANHPGARVGVFYCGMASAAKELEGIAWTFSQRTSTRFEFRKESF
>gnl_Selmo_v1.0_412004
MEVCPKSPGDEDNVDESRMLELTIDVRDDNVRVRSVSALDDRCDDPQPSGRITLASLLRHTTQSGRFISKQISQELELIRNWAASTPRSRSRSRPSSPDRDRLVKILALSRSNSAVSSRSSASQQQPRIRKQQSGDLFLARSRSGAETALQGLRYISRAIESADQKAVWEAVEMRFQQLAKPDGMLDRGDFGLCIGMPDSREFTGELFDALARRKHQNLQCINKEELYEFWLQLSDQSFDSRIQIFFDMCDKDADGRITEEEVKEIIAGAIVAGVGIHATVHLACDFPRIIRASEEEFMIYLGRGFHYKQPTYVGILVSIEGVTGISMVIMMSIAFVLATRWFRRNLVRLPWPLHRLTGFNAFWYSHHLFMVVYVLLLLHSIFLFFTNDWVAKSTWMYLSVPVLLYSVERILSAFRARHFTVQVVKAAIHPGNVLALKMTKPPTFKYKSGMYLFIKCISISPFEWHPFSITSAPSDRHLSVHIRTVGDWTEELRRIFSKALGGLAEKENVLESESSDISIIRHRFPKLQIDGPYGAPAQDYQKYDVLLLVGIGIGATPFISVLKDMLNQIKLADQQQFLSMKQIRSPRKRNERKLQCPTNAYFYWVTREQGSFEWFRGVLNEVAEIDNKAVIEMHNYLTSVYEEGDARSALITMMQAFHHAKNGVDIVSGTRVRTHFARPKWYKVFSRLANIHTNSRIGVFYCGPMVLARELDALSSEFNQISNSKFEFHKENF
>gnl_Selmo_v1.0_235874
MWVVSLWIMAMAGLFSWKFVRYKNKAAFQVMGYCVCTAKGAAETLKLNMALILFPVCRKTITWLPSTWLGNLVPFDDDINFHKIIALGIVVGVLIHAGTHLACDFVRIVNYTDQEFVRMIGKGFHNKKPTYVDILRSVEGVTGTIMVVLMVIAFTLVSRWFRRDLIKLPWPLKNMTGFNAFWYSHHLLIVVYILLLVHSFFLFLTYKWHEKNTWMYLAVPLLLYAGASVSSLQGQLHLFGLFLMIVAIYPGNVLALHMSKPPGFTYHSGMYLFLKCAEISPFEWHPFSITSAPGEDFLSVHIRTLGDWTQKMRKLFSEVQFVSNHMVCQHYRKYDVLLLIGLGIGATPFISILKDILNQRTAASKCAQASSNDLSKSFGSPNGALALESPRRHSLESPRRRKRKCPTNAYFYWVTREQGSFEWFKGVMNDVAEIDHKAVIEMHNYLTSVYEEGDARSALIAMVQALHHAKNGVDIVSGTRVRTHFARPNWSKVFSNFSTTHANSTIVVFYCGPALLAKELRTLSQEYTQQSSCRFEFHKENF
>gnl_Selmo_v1.0_97417
MRQGRSSHQAQELSIHPSYGGQGGGGGGGAHIATVPLRWDQALDHSSGGGAIAQHHFVEVTLDVRDDSVKLRSVNPTIAAAAVQSLRSSLKRTASNTSSRMKQLSGGVHAGSSRPRYLSRSKSGAENALHGLRFITKAGANAADRSALWKSVEERFDKLASPEGLLKRGDFGQCIGMKDSKEFAGELFDALARKKGMTNAEQISKRDLYEFWLQISDQSFDARMQIFFDMCDKNADGRISEEEVKEVIMLSASANKLSKLKEQAEEYAALIMEELDPDNLGYIELWQLEQLMRGAPIGGYSRDLQQLNYSQTLVAPRRRNPIRALSRSTRNYVTEHWQRIWVVSVWLAAMVALFTWKFVQYKNRAAFEIMGYCVCAAKGAAETLKLNMALILLPVCRNLITTLRSTWLGLVVPFDDNINFHKAITIGIAFGVIIHGGVHLACDFPRIVQASDEDFNAKIGRGWHYEKPSYMDIVKSVTGITGIIMVVLMIIAFTLATRWFRRSLVKLPWPFHRLTGFNAFWYSHHLFVIVYVCLIVHSFKLFLSFKFKDKTTWMYLSVPLLLYTGERTLRYFRSGNYSVQILKAAIYTGNVLALHMTKPPGFKYKSGMYLFLKCPAISPFEWHPFSITSAPGDDFVSVHIRVLGDWTQEMKRIFSEVCEPPIGNKSGLLRAEYIVGAASRNKFPKLLIDGPYGAPAQDYRKYDVLLLVGLGIGATPFISILRDMLNHIKTSDHPSPSDSVHIDMIRAMESPRRRKRRGPTNAYFYWVTREQGSFDWFKGVMNEVAEIDQKAVIEMHNYLTSVYEEGDARSALITMVQALHHAKNGVDIVSGTRVRTHFAKPNWRKVFSRLASTHPDSRIGVFFCGSSLLAKELDQISREYTYKTSTRFEFHKEHF
>gnl_Selmo_v1.0_266977
MEELDPDNLGYVELWQLETLLRGEIVGASQRYSTQNVSQMLSQALVPPHRRDRLHEIKSKTKYFLAENWKRIWVLALWIAACVGLFTWKFVQYRNKAAFDVMGYCLCIAKGAAETLKLNMALILFPMCRNFLTYLRSTWLNQVVPFNDNINFHKTIAAGIVVGVLLHGGMHITCDIPRLVSYDEEEFIAKIGRGFNYRQPTYWEVVKGVEGVTGIVMVVLMAIAFTLATHKFRRNLVKFPWPFHRMTGFNTFWYTHHLFIIVYVLLIIHGIFLYLTYKWQQKTTWMYVAIPVLLYAFERIRRVFKSTVYPVKVVKVAIYSGNVMALYMTKPPNFRYKSGMYMVLNCPAVSPFEWHPFSITSAPGDEYLSVHIRTLGDWTAELKNVFSQICEPSAGGKSGLLRAEAWNSGESSNFPKLFIDGPYGAPSQDYTSYDILLLVGLGIGATPFISVLKDMLNNMKKNETSADVRIPMPSPRRSPGNSTVPGWTPTNAYFYWVTREQGSFDWFKGVMNEVAEIDSKAVIELHNYLTSVYEEGDVRSALITMVQSLQHARNGVDIISGTRVKTHFARPNWRKVLSRLEKLHRGARIGVFYCGAPALGKELDALCKEYSHHNITKFDFQKENF
>gnl_Selmo_v1.0_92554
MSDSKEFAELLFDALARRKGHDELWTASKEELRDFWLQITDKRFSSRLQTFFDLCDTDLDGRISENEVKEIILLSASANKLSFLQEQAEEYAALIMGELDQNKQGYIEVKQLERLMREPIALAEDPSYGYACAPTLHSRRRNRLHLLQRTIKYFALDNWQRIWVLCVWFLAMTGLFTWKFIEYKNRAAFKIMGYCVCTAKGAAETLKLNMALVLLPVCRITITSLRSTVFGSILPFNDNINFHKLIAAAILFGVLLHGGTHIACDFPKMANANSRIFLDTIGHGFHGRQPSFLGILASIEGITGIIMVVLMSIAFLLATHWSRKNIVRLPWPLHRLTGFNAFWYSHHLFILVYALLIIHSVFLFLTPDWQQKTTWIYLSCPLLLYVGERFLRVLRSRQHRVNIVKAAIHPGNVLALDMTKPPGFKYRSGMYMFLQCPAISPFEWHPFSITSAPDDEFLNVHIRTVGDWTKEMRKIFAKSAAGWLTSPDRFPKLYIDGPYGAPAQDYRKYDVMLLVGLGIGATPFISILKDMLNNIKSTEQHKPFDSPRRKSRKSRGPTNAYFYWVTREQGSFEWFKGVMNEVAEIDHKAVIEMHNYLTSVYEEGDARSALIAMVQALHHTKNGVDIVSGTRARTHFARPNWDKVFARLTATHDNSRIGVFYCGPSQVAKELDVLSRKYSQESNTKFIFHKENF
>gnl_Selmo_v1.0_183259
MVNDDGVSVSSDRPLHRTESIASGGGEKRSAVVTAIKVKTAFTRLASTVRNHNSPKATKFDRAKQAKFSRTKSNALQGLRFLTGKNKKKVSWLDIERRFTVLAVDGSLSREKFGECIGMETSEFAQALFDALVSSKKLENQQSISKEVLHAFWLQMSDDSFDSRMQIFFQMFDRNADGHISEEEVKEIIMLSAATNKLAKLKAQADEFAALIMEELDPDKNGFIELSQLEALMRVPEPAHAKDSFLNYSTTISRNLVGVKRKKHTPLLSFWKDSKFYLSENWRYLMFFGLWIATMAGLFAWKFFVYKQRAAFEVMGYCLCVAKGAAETLKLNMALVLFPVCRNTITWFRSTFVGNIVPFNDNLKFHMMIASGVAIGTVIHAGVHLACDFPRITSSSDELFMRTLGKSFHYKRQTYVDLLKSVAGVTGIASVLLMAFIFLLATPWFRRGQVKPLWPLHRLSGFNAFWYSHHLFIFVYVLLIVHSLFIYLAHGWWQKTTWMYLAIPVALYASERLVRAIRAGLYTVRVVKAAVYPGNVLALYIQKPRGFKYKSGMYLFLKCPAISHLQWHPFSITSAPSDDYLSIHIRSAGDWTSKMKKIFSEVCHKPEVGKSGLLRAEYVDHDLEFPKLRIDGPYGAPAQDYMKYDVLLLVGLGIGATPFVSILRDILNHVNRDVENNGKKSGPTKVYFYWVTREQGSFEWFKGVMNEIAEMDHKRVIEMHNYLTSVYEEGDARSALITMIQALNLAKNGVDILSGTRVRTHFARPNWKTVFSRLSAVHRHANIGVFYCGAPAVAKELDTLSREYTHQNSTTFDFHKENF
>gnl_Selmo_v1.0_101139
MDYHQVSLPPIQLQINDFNQPKEGEYHQLVELTLDVRKDSVTLRSIAPIPAQSAQAADPHGNTLLLDTRSNSNSKRASPQETAALIKSASAKLSKFTGDVWSHVRQLSSRSGKKAKDQEVVAPSSRGADIRRLARSKSGAEHALQGLRFISKSNNQKLAWELVSRRFDKLASEEGFIDKSDFGLCIGMEDSNEFAAELFDALARRRGLKQLRKLSKRDMYDFWLQISDQSFDARMQIFFDMCDKNLDGRISEREVKEVIMLSASANRLSKLKEQAEEYAALIMEELDPENLGYIELWQLETLLMRGPHPKDHSSQQANQIITSTKAPGISRRLQRFLRNSRHSLGDNWRRMWVVSLWIMAMAGLFSWKFVQYKNKAAFQVMGYCVCTAKGAAETLKLNMALILFPVCRKTITWLRSTWLGNLVPFDDDINFHKIIALGIVVGVLIHAGTHLACDFVRIVNYPDQEFVRMIGKGFHNKKPTYVDILRSVEGVTGIIMVVLMVIAFTLASRWFRRDLIKLPWPLKNITGFNAFWYSHHLLIVVYILLLVHSFFLFLTYKWHEKNTWMYLAVPLLLYAGERAYRACRANYTVQIIKAAIYPGNVLALHMSKPPGFTYHSGMYLFLKCAEISPFEWHPFSITSAPGEDFLSVHIRTLGDWTQKMRKLFSEVCEPSTDSKSGLLREELTTEEIPTSLGKFPKLVIDGPYGGPSQDYRKYDVLLLIGLGIGATPFISILKDMLNQRKMADQLQSPRRHSLESPRRRKRKCPTNAYFYWVTREQGSFEWFKGVMNEVAEIDHKAVIEMHNYLTSVYEEGDARSALIAMVQALHHAKNGVDIVSGTRVRTHFARPNWSKVFSNLSTTHANSTIGVFYCGPALLAKELRTLSQEYTQQSSCRFEFHKENF
>gnl_Solly_v2.4_Solyc06g075570.1.1
MVPIDDGDLSRDNSVKWILENAEKDSTSDIHENRNGANGLQELANQKSFKKNFSISRRRNGVVPRMGRMESGATRGLKSLRFLDRSTTGKEGDAWRSVEKRFNQNAVNGRIFREKFGTCIGMGESKEFAGELFDTLARRRKINTENGITIDEVKGFWEDISTQSLDARLHIFFDMCDKNGDGKLSEEEVKEVLVMSASANKLSKFKQHAPTYAALIMEELDPDHLGYIEMWQLEALLRGMVGSEEGEKTLKRSQTLAKTMIPKEYRTPVSKFFYKTSEKIQENWKRIWVLTLWLCINMILFTWKFQQFKRKSAFQIMGYCVCIAKGAGETLKFNMALVLFPVCRRTLTKLRETFLGSIFPFDDNINFHKIIALGIAVATFIHALFHTSCNFVKLTTCPQSKFMTFLGSNFDYHQPSYLDLVASIPGVTGILMTLFMLFSFTLATHSFRRNVIKLPWPFHHLAGFNAFWYAHHLLVLVYILLVLHGYFIYLTKEWYKKTTWMYLAVPVLAYATERTLIVYEHSYNVNIIKAVTYTGNVLALYMSKPPGFKYKSGMYLFVKCPDISTFEWHPFSITSAPDDNYLSVHIRTLGDWTTELKTRFEKACEPDQVAQSRKGSLVRMETKAYSDVEQAQSEFPKIMIKGPYGAPAQNYKKYDILLLIGLGIGATPFISILKDLLNNESQSNGELSSNRRGPDRAYFYWVTREQGSFDWFKGVMDDIAEYDHNEMMEMHNYLTSVYEEGDARSALIAMVQSLQHAKNGVDVVSDSRIRTHFARPNWRKVFSRLAAAHPSSRIGVFYCGSPTLTKPLRRLCQEFSLNSSTRFNFHKENF
>gnl_Solly_v2.4_Solyc06g068680.2.1
MQNPEDHHSDREIISPSYTTKSNDDKYVEVTLDIRDDTVAVHSVKNATKTKAEEAEIEALGKNLQKKRSFGATIVRNLSKRLRSQPHPPRTIDRSSTAAQNVLKGFKFISRTDGGSGWDTVQQRFDELTANSDSLLPKAKFGECIGMNKESEGFALELFDALARRRNMTSGCISKEQLKEFWEQIANQSFDSRLQTFFDMVDKDADGRLTEEEVREIICLSASANKLSNIQKQAAEYAALIMEELDRERKGYIMLENLKMLLLQAPIQSDGGKGLHRKLSHMLSMKLKPTLETNPIKRWYNNLTYFLLDNWRRVWVLLLWISVMAGLFGYKYVQYRNKAAFDVMGHCVCVAKGAAEVLKLNMALILLPVCRNTITWLRNKTKLGGAVPFDDNINFHKMVAGAIGLAVGIHILAHMTCDFPRLLNASPEKYKPMKPYFGDQPRNYWHFVKGVEGVSGIIMVVLMSIAFTLASQRFRRNKIRLPRPLNKLTGFNAFWYSHHLFVIVYSLLIVHGIELYLTKEWYKKTTWMYLAIPIILYSGERLLRAFRSSVKDVKILKVAMYPGNVLTLQMSKPQGFNYKSGQYMFVNCAAVSPFEWHPFSITSAPGDEYLSVHIRTVGDWTTKLRDVFSEPSQTGRSGLVKAAYMQDNINYYPKVLIDGPYGAPAQDYKEYEVLLLVGLGIGATPMISIVKDIVNNMKEEEYDHDLESTEQKKKSGSGSNFKRVYFYWVTREQGSFDWFKGLMNELAEMDCAEIIEMHNYCTSVYEEGDARSALIAMLQSINHAKNGVDIVSGTRVKTHFARPNWRDVYKRIALNHTDARVGVFYCGAPALTKQLGQLALDFSHKTSTKFDFHKENF
>gnl_Solly_v2.4_Solyc03g117980.2.1
MQNSENHHPHHHHHHSDTEVIGNDRASYSGPLSGPLNKRGGKKSARFNIPESTDIGTSAGAGAKSNDDAYVEITLDVREDSVAVHSVKTAGGADVEDPELALLAKGLEKKSTLGASLVRNASSRIRQVSQELKRLASLNKRPIPTGRFDRNKSAAAHALKGLKFISKTDGGAGWAAVEKRFDEITASTTGLLPRAKFGECIGMNKESKEFAGELYDALARRRNITTDSINKAQLKEFWDQVADQSFDTRLQTFFDMVDKDADGRITEEEVREIIGLSASANRLSTIQKQSDEYAAMIMEELDPNNLGYIMIENLEMLLLQAPNQTVQRGGESRNLSQMLSQKLKHTQEPNPLVRWYKSFKYFLLDNWQRVWVLLLWIGIMAGLFTWKYIQYKQKAAYGVMGPCVCLAKGAAETIKLNMAIILLPVCRNTITWLRNKTRLGSAVPFDDNLNFHKVIAVAVALGVAIHGLAHLTCDFPRLLNASEEAYEPMIYYFGEQPESYWWFVKGVEGVTGIIMVILMAIAFTLATPWFRRGRVSFPKPFHKLTGFNAFWYSHHLFIIVYTLLIVHGEKLYITKTWYKRTTWMYLTVPLALYAGERLLRAFRSSIKAVKILKVAVYPGNVLALHMSKPQGYKYKSGQYMFVNCAAVSPFEWHPFSITSAPGDDYLSVHIRTLGDWTRQLKTVFSEVCQPPPNGKSGLLRADYLQGENNPNFPRVLIDGPYGAPAQDYKQYEVVLLVGLGIGATPMISIVKDIVNNMKAMDEEENSLENGHGMSNAAQNASPNMAQKRGKSGSASGRNSFNTRRAYFYWVTREQGSFDWFKGIMNEAAEMDHKGVIEMHNYCTSVYEEGDARSALITMLQSLHHAKNGVDIVSGTRVKSHFAKPNWRNVYKRIALNHPEAKVGVFYCGAPALTKELKQHALDFSHKTSTKFDFHKENF
>gnl_Solly_v2.4_Solyc01g099620.2.1
MEIENTTDSVRGSRVGFSGSLVSGKKSARFKDDESYVEITLDVRDDSVLVQNIKGADHEAALLASKLEKRPNHTLGSQLSFHLKQVSKELKRMTSSNKFQKIDRSKSGAARALRGLQFMNRNVGTEGWSEVESRFDQLAVDGMLAKTLFGQCIGMKESSEFAEELFDALARKRCITSPAVTKDELHEFWEQITDTSFDARLQTFFDMVDKDADGRITEEEVKEIISLSASANKLSKIEDNSDEYAALIMEELDPGNVGYIELYNLETLLLQAPSHSMNLSTNSRVLSQMLSQKLKPTKERNPFKRCKRRLDYFIEDNWKRIWVMVLWLSICAGLFTWKFIQYKRRAVFDVMGYCVSVAKGGAETTKFNMALVLLPVCRNTITWLRSRTKLGKIIPFDDNINFHKVIAFGVAVGVGLHAISHLTCDFPRLLHATDEEYEPMKPFFGDERPNNYWWFVKGTEGWTGVVMVVLMIIAYVLAQPWFRRNRLNLPSTIKKLTGFNAFWYSHHLFVIVYVLFIIHGYFLYLSKKWYKKTTWMYIAVPMILYACERLLRAFRSGYKAVRILKVAVYPGNVMAVHMSKPQGFKYTSGQYIFVNCSDVSSFQWHPFTISSAPGDDYLSVHIRTLGDWTSQLKTLFSKVCEPPTGDQSGLLRADIGKADYKPRLPKLLIDGPYGAPAQDYKKYDVVLLVGLGIGATPLISIVKDVLNNINQQKDIEDGTKGSKKSPFATKRAYFYWVTREQGSFEWFKGVMDEVSENDQEGLIELHNYCTSVYEEGDARSALITMLQSIHQAKSGVDIVSGTRVKTHFARPNWRQVFKRVTINHPDQKIGVFYCGPQGLVGELRHLSQDFSHKTDTKFEFHKENF
>gnl_Solly_v2.4_Solyc05g025680.1.1
MVSASANKLSKLKENAGEYACLIMEELDPENVGYIEIWQLETLLLQRDNYMSHSTPLSTTTVDWSPNIGTSNANNIVKKASRTVKCLVLENWHRGLIILLWLLAMIGLFIWKFMQYRKMEAFQVMGYCLATAKGAAETLKFNMALILLPVCRNMLTRLRSTRARILIPFDDNINFHKIIAHAIAVAIILHAANHLACDFPHLVNSSPEKFALIASDFDKLKPSYISLLTGVEGITGISMVILMTIAFILATRRFRRSVPKLPTPLNRLTGFNAFWYSHHLLAFVYILLLLHGTFLFFVHKWYQKTTWMYISIPLILYIAERTLRTWRSEDYAVKILKVSVLPGDVLSLIMSKPAGFKYKSGQYIFLQCPTISSFEWHPFSITSAPGDDYISVYIRIVGDWTKELKRVFTEIPACLVGRAKFEEQENVDQRGLPRLLVDGPYGAPAQDYQNYDVLLLVGLGIGATPFISILKDLLNNTRADENVDSNTETSASDDSWTSFGSSSSASSVKKKSQRARSAHFYWVTREPGSLEWFKGVMNEVAEMDHKGQIEMHNYLTSVYEEGDARSTLITMLQALNHAKHGVDILSGTKVRTHFARPKWTEVFKRIALKHPYSTVGKEFLQSQV
>gnl_Solly_v2.4_Solyc05g025690.1.1
MQLMSLFRSSPRSCSNYSRRFDLPEAETSEHVGGAMLPIFFQNNLQNTNNYERDLVEVTLQLDKNSFVLCSVDHKIQIEEENSPPYWLRSPPEKEMIWKAVRNKSSAERALGGLRFISKTSGECDSNNNDIWGKVESRFNALAKNGLLRREDFGECIGMGDSKEFAVGVFDALVRRRRQKMARINKSEFHEFWLQISDQSFHARLEIFFDMADSNGDGKITKEEVQEVRLSLVQLSQSKQIR
>gnl_Solly_v2.4_Solyc08g081690.2.1
MRGLPGHERRWTSDTVSSGKDLSGESSPGTDSGNISGFASEEFVEVILDLQDDDTIILRSVEPATVINIDGSDPASGVGIGGASIETPASVTSTSETRSPMMRRSTSNKFRQFSQELKAEAVAKAKHFSQELKAELRRFSWSHGHASRAFSPASFFQNAVVGTGNGVDSALAARALRRQRAQLDRTRSSAHKALRGLKFISNNKTNGWNEVENNFAKLAKDGYLYRSDFAQCIGMKDSKEFALELFDALSRRRRLKVDKISKEELYEYWSQITDQSFDSRLQIFFDMVDKNEDGRIGEEEVKEIIMLSASANKLSRLKEQAEEYAALIMEELDPERLGYIELWQLETLLLQKDTYLNYSQALSYTSQALSQNLQGLRKRSPIRRMSTKLVYSLQENWKRIWVLVLWILIMIGLFLWKFYQYKQKSAFQVMGYCLLTAKGAAETLKFNMALILLPVCRNTITFLRSTKLSCFVPFDDNINFHKTVAAAIVTGIILHAGNHLVCDFPKLIHANSTNYQKYLVNDFGPSQPQYIDLVKGVEGVTGIVMVILMAIAFTLATRWFRRSLIKLPKPFDRLTGFNAFWYSHHLLIIVYIVLIIHGTFLYLVHNWYSKTTWMYIAVPVLLYAGERTLRFFRSGLYSVRLLKVAIYPGNVLTLQMSKPPQFRYKSGQYMFVQCPAVSPFEWHPFSITSAPGDDYLSIHIRQLGDWTQELKRVFSEACEQPEAGKSGLLRADENTKTSLPKLLIDGPYGAPAQDYRKYDVLLLVGLGIGATPFISILKDLLKNIVAMEEQADLVSDFSGNSDMSAATSEQPALNKISPKKRKSTLKTTNAYFYWVTREQGSFDWFKGVMNEVAELDQRGVIEMHNYLTSVYEEGDARSALITMVQALNHAKNGVDIVSGTSVRTHFARPNWRKVFSKTLTKHANARIGVFYCGAPILAKELSQLCKEFNQKGTTKFEFHKEHF
>gnl_Solly_v2.4_Solyc11g072800.1.1
MGETPIENGGGGRTKMVRIESGAARGFKSLHFLDNTTGKEADAWKNVEKRFHINAVNGILFKDKFGPSIGMKSFFFKKNKIGARGKKGFLSTELLNLCDIVFLFFSEMKGMESKEFAEELFDTMARRKKINAENGITIEELKEFWDDISTHCPDTRLHIFFDMCDKNGDGKLSEEEVKEVLVMSASANKLTNFKKHAATYAALIMEEFDPDHLGYIEIWQLESLLRGMVGSEDGQNNMKRSQTLAKTMIPRQYRTPVSKFLSKTSEKIYDNWKRIWVVTLWLSINFILFIWKIEQFKRREAFKIMGYCVCLAKAAGETLKFNMALILIPVCRRTLTQIRESFLGYIIPFDDNINFHKMVAVGITVGAFIHILFHTSCNFVKLASCPESKFMTALGSNFGYQQPTYMDLVVSVPGVTGILMTLFMLFSFTLATHSFRRNIIKLPGSFHHLAGFNAFWYAHHLLIFVYVLLILHGCFIFLTNEWYKKTTWMYLAVPVVLYSTERVLIINENRYHVNIQKAVIYAGNVLALYMTKPPGFKYKSGMYLFVKCPDISNFEWHPFSITSAPDEDYLSVHIRTLGDWTTELRTRFEKACQEAPSKTRNLVRMETKAYNQKDAEQSQAENPMIIIKGPYGAPAQNYKKYDILLLVGLGIGATPFISIIKDILNQKSGYNQQDDGKKGPQRAYFYWVTREQGSFDWFKGVMDDIAEHDENEVIEMHNYLTSVYEEGDARSALITMVQSLQHAKNGVDVVSESRIRTHFSRPNWKRVFAQLAVTHPSSRIGVFYCGSPTLTKPLKKLCQEFSLNSSTRFNFHKENF
>gnl_Solly_v2.4_Solyc07g042460.1.1
MNEGSERGEEEAPPNGFLARSASAASKLRRKFSWIRSPSVMSRTSAAASEVSDDNYQLHHTSNTLSAREEMKSKLKLVRSKSTAQRALGGLRFISKTTGESDTNVLWKKVEARFDALAKDGLLAREDFGECIGMEDSKEFAVGVFDALIRRRRQKAAKITKIELHDFWLQISDQSFDARLQIFFDMADSNGDGKITRDEVQELIMLSASANKLSKLKERAAEYASLIMEELDPECLGYIELWQLETLLLQRDNYMTYSRPLSTTSVGWGQNLGTLNKTKNLVKRASYAFKCLVLDNWQRGWILLLWVMVMAVLFTWKFLQYRQRAAFQVMGYCLATAKGAAETLKLNMALILLPVCRNILTWLRSTRAKLLLPFDDNINFHKVKCTQTEYIVQHPRIFLTMLFQLQIIAYAIGVGILLHAGNHLACDFPRLINSSPEKFALIASDFDNVKPTYKSLLTGIEGVTGIAMVILMAIVFTLATRTFRRNVLKLPPPFSRLTGFNAFWYSHHLLAVVYVLLLVHGTFLFLVHQWWQKTTWMYISMPLLLYVAERSLRTCRSEHYAAKILKVSVLPGDVFSLTMSKPNSFKYKSGQYIFLQCPTISSFEWHPFSITSAPGDDYLSVHIRMVGDWTNELKRVFTEDDSSACEIGRAKFRERGNVDQRGLPRLLVDGPYGAPAQDYQNYDVLLLVGLGIGATPFISILKDLLNNSRSEELDSTTETSASDDSWTSLASSSMASTGKKKSLRTKSAHFYWVTREPGSFEWFKGVMNEMAEIDHKGLIEMHNYLTSVYEEGDARSTLITMVQALNHAKHGVDILSGTQVRTHFARPNWKEVFNKIASKHPYSTVGVFYCGLPALAKELKKLSQELTYKTSTRFEFHKEYF
>gnl_Sorbi_v3.1_Sobic.003G287400.1
MRGGAAPGHQRWSGSAGTTPRSLSTGSSPRGSERSSDDGEELVEVTLDLQEDDTIILRSVEPAAAGAANGLPLGARGDHAGGASSSSRSRSPSIRRTSSHRLLQFSQELKAEAMSIARQFSQDLTKRFGRTQSRAEGQGQQQQQPSSGIESALAARAARRQRAQLDRTRSGAHKALRGLRFISSNKANNAWMEVQANFDRLACDGFLSRSDFAECIGMTESKEFALELFDTLSRRRQMQVDKINKEELREIWQQITDNSFDSRLQIFFDMVDKNADGRIGEEEVKEIIMLSASANKLSRLKEQAEEYAALIMEELDPEGLGYIELWQLETLLLQKDTYMNYSQALSYTSQALSQNLAGLRKKSPIRKISTTLSYYLEDNWKRLWVLALWIGIMAGLFTWKFMQYRNRYVFNVMGYCVTTAKGAAETLKLNMAIILLPVCRNTITWLRNTRAARALPFDDNINFHKTIAAAIVVGIILHAGNHLVCDFPRLINSSNEKYAPLGQYFGETKPTYFRLVKGVEGITGVIMVICMIIAFTLATRWFRRSLVKLPKPFDKLTGFNAFWYSHHLFIIVYLALVVHGQFLYLIHDWYRKTTWMYLAVPVCLYAGERVLRFFRSGSYSVRLLKVAIYPGNVLTLQMSKPPAFRYKSGQYMFVQCPAVSPFEWHPFSITSAPGDDYLSIHVRQLGDWTRELKRVFAAACEPPVGGKSGLLRADETTKKALPKLLIDGPYGSPAQDYSKYDVLLLVGLGIGATPFISILKDLLNNIIRMEEEEDASTDLYPPVGPNKPHIDLSTLMTVTSRPKRVLRTTNAYFYWVTREQGSFDWFKGVMNEIAELDQRNIIEMHNYLTSVYEEGDARSALITMLQALNHAKNGVDIVSGTKVRTHFARPNWKKVLSKIASKHPHAKIGVFYCGAPVLAQELNKLCHEFNGKSTTKFEFHKEHF
>gnl_Sorbi_v3.1_Sobic.003G347520.1
MAGYGDRRSPPLEGITVVDGGGSRAQSPVPVPGAGAGRLPPPPGGFARGLMKQPSRLASGVRQFASRVSMKVPEGVAGMRPGRMTRMQSSAQMGLRGLRFLDKTSGGKEGWKAVERRFDDMTKGSGRLQKESFGKCIGMGDSKEFAGELFVALARRRNLEPEDGITKEQLKEFWEEMTDQNFDSRLRIFFDMCDKNGDGMLTEDEVKEVIILSASANKLAKLKGHAATYASLIMEELDPDDRGYIEIWQLETLLRGMVSAQAPEKLKRTPSSLARTMIPSRYRNPLKRHLSKTVDFIHENWKRIWLVTLWLVVNLALFVYKFEQYKRRTAFQVMGYCVCVAKGAAEILKLNMALILLPVCRNTLTTLRSTALSHVIPFDDNINFHKIMALSIAIATAIHTLAHVTCDFPRLISCPTDKFMATLGSNFHYKQPTYPDLLESIPGVTGILMIIIMSFSFTLATHSFRRSVVKLPSPLHHLAGFNAFWYAHHLLVIAYILLVVHSYFIFLTREWYKKTTWMYLIVPVLFYACERIIRKFRENNYHAEIVRAAIYPGNVLSIHMKKPQGFKYKSGMYLFVKCPEVSPFEWHPFSITSAPGDDYLSVHIRTLGDWTSELRMLFGKACEAQVTSKKATLTRLETTVVADARTEDTRFPKVYIDGPYGAPAQNYRKYDILLLIGLGIGATPFISILKDMLNNLKSTEEVESIHGSEIGSFKNNGPGRAYFYWVTREQGSFEWFKGVMNEVAESDHSNVIEMHNYLTSVYEEGDARSALIAMVQSLQHAKNGVDIVSGSKIRTHFARPNWRKVFSDLANAHRNSRIGVFYCGSPTLTKQLKDLSKEFSQTTTTRFHFHKENF
>gnl_Sorbi_v3.1_Sobic.003G161500.3
MAATEAAMDTGSSRRSQDDTATLIPHSGNLGESSQKGVKTTRFKDDDEVVEITIVQRDSVAIEDVRAVDDGSGHGGGFDGLSLVSPSSSRSGKLSSKIRQVKNGLKMKSSSSKAPQTQLGKNVRKRLNRSKSGAAVALKGLQFVTAKVGHDGWAAVEKRFNQLQVDGVLLRSRFGKCIGNFSGSIEYVSPYSYLNNANTSIALDCAGMDGSDEFAVQVFDSLARKRGITKQLLTKDELKDFWEQLSDQGFDNRLQTFFDMVDKNADGRITAEEVKEIITLSASANKLSKLKDRADEYTALIMEELDRDNLGYIELEDLEALLLQSPSQAAARSTTQSSKLSKALSMKLASNKNTGPLYHYWQEFMYFLEENWKRIWVMTLWLSICIGLFIWKFIQYRNRAVFHIMGYCVCTAKGAAETLKFNMALVLFPVCRNTITWIRSKTKIGAVVPFNDNINFHKVIAAGVAVGVALHAGAHLTCDFPRLLHASDVAYEPMKPFFGDKRPPNYWWFVKGTEGWTGVVMVVLMTIAFVLAQPWFRRNRLKDSNPLKKMTGFNAFWFTHHLFVIVYALLVVHGICLYLSRKWYKKTTWMYLAVPVLLYVSERIIRLFRSHDAVRIQKVAVYPGNVLALYMSKPPGFRYRSGQYIFINCRAVSPYEWHPFSITSAPGDDYLSVHIRTRGDWTSRLRTVFSEACRPPTDGESGLLRADLSKGITESNARFPKLLIDGPYGAPAQDYREYDVLLLIGLGIGATPLISIVKDVLNHIQHGGSVAGTEPDGSGKAKKRPFMTKRAYFYWVTREEGSFEWFRGVMNEVAEKDKDGVIELHNHCSSVYEEGDARSALIVMLQELQHAKKGVDILSGTSVKTHFARPNWRSVFKHVAVNHENQRVGVFYCGEPVLVPQLRQFSADFTHKTNTKFEFHKENF
>gnl_Sorbi_v3.1_Sobic.003G175000.1
MASSAGYAGGDTGGLGDGEPPPPVPPQMRKQPSRIASGMRRLASKVSSAVPEMRGHKHTHSGAQSGLRGLRFLDKTSAGKDGWKTVEKRFDEMSTDGRLQRENFAKCIGMADSKEFASEVFVALSRRRHINPDDGVTKEQLKEFWEEMTDQNFDSRLRIFFDMCDKNGDGKLTEDEVKEIMVLSASANKLAKLKKHAGTYASLIMEELDPDHRGYIEIWQLETLLRGMVSASGPPDKMNMASQSLTRTMVPSSHRSPLQRRMNMAVDFVHENWKRIWVISLWGALNIALFVFKFIQYRRRAVFEVMGYCVCIAKGAAETLKLNMALILLPVCRNTLTRLRSTALSKVVPFDDNINFHKVIALTIAIGAATHTLSHVLCDFPRLVSCPKDKFMEKLGPFFNYVQPTWPILLTSIPGWTGILLILIMSFSFTLATHSFRRSVVKLPSPLHHLAGFNAFWYAHHLLVIAYVLLVMHSYFIFLTKQWYKRTTWMYLAVPVIFYASERSIRKIRERSYRVSIIKAAIYPGNVLSIYMKKPPSFKYKSGMYLFVKCPDVSPFEWHPFSITSAPGDDYLSVHIRTLGDWTSELRNLFGKACEAEVTSKKATLARLETTVVAHGLAEDTRFPKVFIDGPYGAPAQNYRKYDILLLIGLGIGATPFISILKDLLNNIKSNQEMESTHDTELGCSFKTNGPGRAYFYWVTREQGSFEWFKSVMNEVAESDRDDVIEMHNYLTSVYEEGDARSALIAMVQSLQHAKNGVDIVSGSKIRTHFARPNWRKVFSDLASAHKNSRIGVFYCGSPTLTKTLRDLSIEFSSTTTTRFHFHKENF
>gnl_Sorbi_v3.1_Sobic.009G206500.1
MRGGGGGGPGVGTPGRPRWGSGATTPRSLSTGSSPRGSDRSSDDGEELVEVTLDLLEDDNIVLRSVEPAAAGSAAVAAPPRRHPDPTPSSSGAPSRSRSPAMRRTSSHRLLQFSQELKATANRAKQFSQDLTKRFTRTQSRANLADPPPATATAAAPSSGIDAALEARAQRRRRAQLDRTKSGAQRAIRGLRFISGGNKASNAWIEVQANFDRLARDGYLSRADFPKCIGMTESQEFAMELFDTLSRRRQMQVDKINKDELREIWQQITDNSFDSRLQIFFDMVDKNADGHITEAEVKEIIMLSASANKLSRLKEQAEEYAALIMEELDPEGLGYIELWQLETLLLQKDTYVNYSQALSYTSQALSQNLAGLRKRSPIRKISSTVNYYLEDNWKRLWVLAVWIGIMAGLFIWKFIQYRNRYVFDVMGYCVTTAKGAAETLKLNMALILLPVCRNTITWLRNTKAARALPFDDNINFHKTIAAAIVVGVVLHAGNHLVCDFPRLIGSSEMKYAPLRKYFGENKPTYLALVKGVEGITGVIMVVCMLIAFTLATRWFRRSLVKLPRPFDKLTGFNAFWYSHHLFIIVYIALVIHGECLYLIHDWYKKTTWMYLAVPVGLYVGERTLRFFRSGSYSVRLLKVAIYPGNVLTLQMSKPPAFRYKSGQYMFVQCPAVSPFEWHPFSITSAPGDDYLSIHVRQLGDWTRELKRVFSAACEPPVGGKSGLLRADETTKKALPKLLIDGPYGSPAQDYSKYDVLLLVGLGIGATPFISILKDLLNNIIKMEEEEEASSDLYPPIGRSKAHVDLDTLMRITSKPKRVLKTTNAYFYWVTREQGSFDWFKGVMNEIAELDQRNIIEMHNYLTSVYEEGDARSALITMLQALNHAKNGVDIVSGTKVRTHFARPNFKKVLSKIATKHPYAKIGVFYCGAPVLAQELSKLCYEFNGKSTTKFEFHKEHF
>gnl_Sorbi_v3.1_Sobic.005G139700.2
MQQQQQCSPRQPPLDPAIFLPHTKQHSTTTPAPSRPVPSPPHCSAAGGVGDERRRLVKNVRASRAGPSSRYGYKTSPPFLAQRSTVHPSPPVPVSSLPPSLASDYRNPPPPPYQPLAFRFFASLVKQLTTEKEERPAGRSKIAMHNPRPGGGDIVEMSSSSSAAAPHEAGARDRERVIPHSGPLSKKTGARKSARFAESVSAPLTAPPPPRASSANNNDDDDDYVEITLDVRDDSVAVHSVKPAHGGGGGGDDSDVTLLARTLENRRASGHSVIRNASSRIKQVSQELRRIASINRRGGGGGARLDRSKSAAAHALKGLKFISKAEGAAGWEAVEKRFDKLAENGLLHRSKFGQCIGMKEPEFAGELFDALSRRRNISGDSISKAELLEFWDQISDTSFDGRLQTFFDMVDKDADGRITEEEVKEIITLSASANKLSKITDQAEEYARLIMEELDPANLGYIELYNLEMLLLQAPSQSVRIGTTNSRNLSQMLSQSLRPTPEPNPLRRWYRRVHYFLEDNWRRVWVLLLWLSICAALFAWKFTQYRRRYVFHVMGYCVCVAKGGAETLKFNMALILLPVCRNTITWLRNRTTAVARVVPFDDSLNFHKVVAVGITVGAALHIVSHLTCDFPRLLHATDEAYAPLGQYFGTRRPPDYWWFVKGTEGWTGLVMLVLMAVAFTLATPWFRRGRVALPGPVLRRLTGFNAFWYSHHCFVAVYALLVVHGQYLYLTHKWYKKSTWMYLAVPVALYACERLTRALRSSVRPVKILKVAVYPGNVLSLHFSKPQGFRYRSGQYIFVNCAAVSPFQWHPFSITSAPQDDYVSVHIRTLGDWTRELKNVFSRVCRPPTEGKSGLLRAEYDRDGSAMANPSFPKVLIDGPYGAPAQDYKQYDIVLLVGLGIGATPMISIIKDIINNMKQPDGDLEAGAGADTSASSMASSFRTRRAYFYWVTREQGSFEWFRGVMDEVAETDKKGVIELHNYCTSVYEEGDARSALIAMLQSLNHAKHGVDVVSGTRVKTHFARPNWRNVYKRIALNHQNQRVGVFYCGAPVLTKELRELAQDFSRKTNTKFEFHKENF
>gnl_Sorbi_v3.1_Sobic.008G118700.1
MSSSSGQQHETGPPPPTAFKSASTDGKSGSRRSTRFKDEDEYVEVTLDVRDDGGGDVAVRAIKDVVLAGGPGVLGDAQDATALLDPPPTGSAAAAASGGLSSKLRAARAHLGRIASVKRAAVPLSALLRRDRDRDRDRSSRLDRSVVTGAASALRGLQFLNQAAVTEGWTEVEKRFQRLAVDGFLLRSRFGQCIGMVGSEEFAAQIFDALARRRGITAMVLTKDQVREFWEQLSDPGFDAKLQTFFDMVDKNADGQITEEELKEVLTLTASANKLSKILERVDEYTALIMEELDPDNLGYIELANLESLLLQPAPASTSTRLVTHSSNNISQLISQRLAPARDDSALRRAAMAFLYFMEDNWKRVWVMSLWLAINAALFAWKFAAYRRHPTFDVMGYCVCVAKGGAETTKFNMALILLPVCRNTITWLRSRTRLGAAVPFNDNINFHKVVAGGVAVGVALHAVTHLTCDFPRLLHASAAAYEPMKAYFGQRRIPDYWWFVRGVEGVTGVIMVVLMAVAYTLAHPWFRRGKLSEGNPLRRLSGFNMFWYSHHLFVIVYVAFVVHGVCLYINRTWYKQTTWMYLAIPILLYAGERLFRALRSHGLTTVRIEKVALYPGNVIAIHMSKPHGFSYKSGQYIYVNCGEVSPFEWHPFTITSAPGDDYLSMHIRCRGDWTTSFRALFAQVCRPPAAGQSGLLRADFASSTAAASAGGGKLPKLLIDGPYGAPAQDYRKYDVLLLIGLGIGATPLISIVKDVLNNISDDDEEQPSSSSSAAAEFMTRRVYFYWCTREEGSFEWFRGVMNEVAERDARGDVVELHNHCTSVYEEGDARSALLVMLQALHHAKSGVDVVSGTRVRTHFARPNWRDVFKRVACNHQGQRVGVFYCGDQKVTPELRRLSQDFSHKTTTKFVFHKENF
>gnl_Sorbi_v3.1_Sobic.007G148300.1
MWAPSRGSSSGSGRRTWRRRIADYLADDQTDVSDNESFITAHSDEYVAASTSMSAAGGGGMLPAFLADQSDLVEVMLELDEESMVVRSVTPTTAALYGTPTASSLPGPGAAGPQAHTPDGPRSLSRCSSTSSRIRRKFAWLRSPSPSPSLRRPPPAAGAAAATAALSDQQVVREAALAARERRRVQARLLNRSRSGARRALKGLRFISRTTTDADGGAALWRAVEERFNALATDGLLARDDFGDCIGMVDSKEFAVGIFDALARRRRQNLERISKDELYEFWLQISDQSFDARLQIFFDMVDTNVDGRITREEVQELIVLSASANKLSKLKEQAEEYASLIMEELDPENLGYIELWQLEALLLQRDAYMTYSRPMSSGSAAQWSQGLSAGAGAGAGGQQQQQQQAQPQPSRWQLQRRRWSPRRAAARARVAAAERWRRAWVVALWCAAMASLFAWRFVQYRRSAAFRVMGYCLPTAKGAAETLKLNMALVLLPVCRNTLTWLRSTWARFFVPFDDSIAFHKMIALAIAVGICLHAGNHLACDFPRLIASGPDEYRLVARFFGRDKPSYRGLLAGAEGVTGIVMVTLMAVSFTLATRPFRKREAEVKPARSARRWCWPLAHLAGGFNAFWYSHHLLIVVYLLLLVHGWFVFLVDKWYQRTTWMYISVPLVLYVGERTLRAFRSKAYAVKILKVCLLPGNVLTITMSKPYGFRYRSGQYIFLQCPTISPFEWHPFSITSAPGDDYISVHIQTRGDWTQELKRIFVENYFTPCVPRRAAFGELGAVEHKSPPRLLVDGPYGAPAQDFRNYDVLLLVGLGIGATPFISILRDLLNNIKLADELMDLAMETSRSEDSANSLSASTASSSNKRRAYRTSCAHFYWVTREPGSFEWFKGVMNEVAEMDKKGVIELHNYLTSVYEERDARTTLLSMVQALNHAKHGVDIVSGTRVRTHFARPNWKEVFTRIASKHPNSTVGVFYCGRPTLAKELKKLSLDMSHKTGTRFDFHKEYF
>gnl_Sorbi_v3.1_Sobic.001G303600.2
MASSHSHEPSSSSKNPAMQPSSSPLSEPGFSGTSPVPVWPAARSPSIQFVSNVVVGDGDAVAASLSACPSSTSSGSSSDIEIQVLFQGNDDYYVYDDDYSTTTTTSPAAVWSRSTSFHACSDDGELDVEAAGRSRLLRAQSLRSMEEFIERDSTGELRWSALEGGVLHHFASRSRRSNAGESESNSSSVYPLPVNLNINSSRSIGRSPSHGIRIAMDSCDRNSTSRITEKHIKQAIMFSASLNKLTLNQDEATEYTNLILEELQTGQGVIQMNVMRKGLSRDLQPTCWAIPLPIKCSQQILTATIVFFQAQWRRIFVVFLWLMACAALFTWKFMQYRQRLAFEVMGYCLSTAKGAAETLKLNMAIVLLPVCRNTVTWLRRSRVINSAIPFNDNINFHKLVAAGIVIGIILHGGIHLACDFPRIARAEKTFFGRTIASDFGYHQPSYLEIVASTEGITGIAMVVLMLIAFLLASSPWRRNPGTLPPLVRQFAGFNSFWYSHHVFIAVYVLLIVHSMFLFLAKDVAEKTTWMYVAIPVVIYVGERFYRMVRSMVFDVKILNATTYPGKVLALKVTKPPGFQYRSGMYVFVQCPEVSKFEWHPFSLTSAPDDDHLSIHIRSLGDWSYQMYNVFQQALLSSNSSLPKILFDGPYGAASQDHSKYEIILLIGLGIGATPFISVLKDIANGLDKGHGSLNYHSDRLKKAYFYWVTREQGSFEWFRDIMKEVSVLDSKQGVIEMYNYLTSVYQEGDKRSMLISVIQALHFARHGIDIISKTPVRTHFSRPNWPRVLHGLARRHIGERIGVFYCGPDDLGRQLEKLCHKVNMRTFTRFVFHKEHF
>gnl_Sorbi_v3.1_Sobic.002G214200.1
MWTPSRGSNARRSGHRRIADYLADDQTTTTATATDASDNESYTTAYGEEFFAAAAAAAAGSGGGGGMLPAFLADQGDLVEVMLELDEESMVVRSVTPTSATLYGAASLPAPHPPAGFVGVSPSPRRAPSEGGGRLSRCSSTSSRIRKKFAWLRSPSPSPSPYRPTPAELQREAAMAARERRREQAQLNRSRAGARRALKGLRFISRTTGSVEAAELWRRVEERFNDLAREGLLSRDDFGECIGMVDSKEFAVGIFDALARRRRQNLERITKEELYDFWLQISDQSFDARLQIFFDMVDTNVDGRITREEVQELIVLSASANKLAKLKEQGEEYAALIMEELDPENLGYIELWQLEALLLERDTYMNYSRPLSTASGAQWSQNLGGGGGTLTVPGGGADGGGCGADGDNPLERRRMSWGVRKAAARVRVAAEENWRRAWVLALWFAAMAALFVWKFVQYRRMAAFQVMGYCLPTAKGAAETLKLNMALVLLPVCRNTLTWLRSSWARFFVPFDDNITFHKMIATAIVVGITLHAGNHLACDFPRVIAASPEEYSLVAGAFGADKPTYAGLLSGTEGITGVAMVVLMTVSFTLATHPFRKGEPKQGGASGNAVTSRLPAPLNRLTGFNAFWYSHHLLGIVYALLLVHGYFLFLVRRWYEKTTWMYISVPLVLYVGERMLRALRSNAYTVKIIKVCLLPGSVLTITMSKPYGFRYRSGQYIFLQCPIISPFEWHPFSITSAPGDDYLSVHIRTNGDWTQELKRIFVENYFSPHLNRRASFSELGAAEPRSLPKLLVDGPYGAPAQDFRNYDVLLLVGLGIGATPFISILRDLLNNIKIADELMDLAMETSRSEDSANSFSVSTASSNRKRAYRTSRAHFYWVTREAGSFEWFKGVMNEVAEMDKKGVIELHNYLTSVYEERDARTTLLSMVQALNHAKHGVDIVSGTRVRTHFARPNWKEVFTRIASKHPNSTVGVFYCGAPMLAKELKTLSHEMSHKTGTRFHFHKEYF
>gnl_Spipo_v2_Spipo4G0030000
MGSSGAVERVPYSGPLSGSLSGPLSGPLNKRGTKKSARFNIPDHPVPSREPAGGEEDYVEITLDFQDDSVAVHSVKPAGGGGPAAEEDPEVTLLAKTLERRSASFGASVFRSASNRIRQVSHELKRLASVTRRPEANAGAGHVDRSKSAATHALKGLKFISKADAANGWPAVEKRFDSLAVDGRLTRALFGQCIGMKESKEFALVLFDAMARRRNIMSGSVNKAELKEFWEQMSDQSFDSRLQTFFDMVDQDSDGRITEEEVKEIISLSASANKLSKIQDQAEEYAALIMEELDPDNLGYVEIYNLEMLLLQGPTHAAAGGGMTTSRNLSQMLSQKLRSTRESNPLKRWWQKGRYFLEDNWQRCWVLALWLGACAGLFTWKFIQYRERAVFHVMGYCVCTAKGAAETTKLNMALILLPVCRNTITWLRNRTGLGTVVPFDDNLNFHKVIAAGVAVGVGMHAISHLTCDFPRLLHATDSEYEPMKPFFGQERPDNYWWFVKGTEGWTGIVMVVLMAIAFTLATPWFRRNKINLPKPLKRLSGFNAFWYTHHLFIIVYALYIVHGYYLYLTKKWYKKTTWMYVAVPMFLYACERLLRAFRSGVWPVRILKVAVYPGNVLTLQVSKPPGFKYHSGQYMFVNCAAVSPFQWHPFSITSAPEDDYLSVHIRTLGDWTRQLKVVFSEACQPPTGGKSGLLRADVNGDDGPNPRLPKVLIDGPYGAPAQDYKKYEVVLLVGLGIGATPFISIVKDIVNNMKRLSEEGRGAGDDDVESGNRRRGGSASSAFRTRRAYFYWVTREQGSFDWFKGVMNEVAETDKDGVIELHNYCTSVYEEGDARSALIAMLQSLNHAKHGVDVVSGTRVKTHFAKPNWRNVYKSLALNHRDKRIGVFYCGAPALTKELRQLSLDFSRKTSTKFDFHKENF
>gnl_Spipo_v2_Spipo6G0068400
MRDLGEEEFVDVPLESPSWRNLDGRGRGGGSLLQDSRLLQPSGAGKPSRVASGVRRLTTIASRVAEGRRNLQAGGEISGAESGLRGLRFLDEKAFRGKEGWKDVERRFFQLAAGGRLAREDFGRCIGMADSAEFAGKLFDALARNRGIKSAVGITKDELKAFWERMADQSFDSRLQIFFDMCDENGDGKLTEAEVKEVIILSASANKLAKIKPRAADHASLIMEELDPDNLGYIEIWQLETLLRGMLSSGPHENLTKNSSQNLARTAVPRRHRNPIKRCLGEASDFVHENWKRIWITTAWLVLNAALFLWKFYQYKKKSAFQVMGYCVCVAKGAAETLKLNMALILLPVCRNTITKLRSTVLSSVIPFDDSINFHKIIALGITAGTLTHTVVHMACDFPRLAQSPLFLRALGANFGYKQPTYLDLLSSAPGITGIIMIILMAFSFTLATHSFRRNIVKLPSPVHFLAGFNAFWYAHHLLALVYALLLVHSYFIFLTRVWYQKTTWMYLLIPVAVYIGERLVRALREKQYHVTIAKAALYPGNALSLHMKKPPGFRYKSGMYLFVKCPDVSPYEWHPFSITSAPGDANLSIHIRALGDWTTELRNLFGKVCEAQFASKKTTLSRLDTTVIADGEFQQTRFPRLLIDGPYGAPAQNYKKYDILLLVGLGIGATPFISILNDLLNTIKSTEAILEAEGKNAAELSRVRGKCPARAYFYWVTRDQGSFEWFRGVMNDVAECDNNNIIEMHNYLTSVYEEGDARSALIAMIQSLQHAKDGVDVVSGSRIRTHFARPNWRRVFSELANSHRSSRIGVFYCGPPTLTKQLRVLAQEFSHSTTSRFHFHKENF
>gnl_Spipo_v2_Spipo6G0046300
MSENGAVQEVYPDEISDTDSVGSSTAGYSGPLAAGKKTGKKRSARFKEESYVEITLDVRGDSIAVQNIHGGDPQDAAILAQAMEGRPSSLAAKLRQVSHELRRITSSSSKRVGKFERSMSGATRALQGLQFLTQNVEAAGGIWPEVERRFEELAIDGCLPRSKFGQCIGMTGSDEFAMELFDALARRRGILCPWLSKFELMEFWEQITDQSFDSRLQTFFDMVDKNADGRITEEDVKEIISLSASANKLSKIKDRADEYTALIMEELDPDNLGYIELEKLEMLLLQAPNETVKIGGAHSANMSQLLSQKLATTRDRNPLRRAYRATAYFLEDNWKRLWVMALWLAICAGLFTWKFIQYRHRAVFHVMGYCVTTAKGAAETLKFNMAIILLPVCRNTITWLRSRTGLGAAVPFDDNINFHKVVAAGIAVGVGLHAGAHLTCDFPRLLHATDAEYEPMKPFFGDRRPPDYWWFVKGTEGWTGVVMLVLMVVAYVLAQPWFRRNRLSPGNPLRRLTGFNAFWYSHHLFVIVYILFIIHGIFLYLSRQWYKKTTWMYLTVPMMLYACERLLRAFRSGYKTVKIQKVAVYPGNVMAVYMSKPHGFRYTSGQYVFVNCATVSPLQWHPFSITSAPGDDYLSIHIRTVGDWTSQLRAVFSEVCQPAKADQSGLLRADSINGRASSPSFPRLLIDGPYGAPAQDYKKYDVVLLVGLGIGATPLISIVKDVLNNATADDEEDPEAAGAAKRKQPFATKRAYFYWVTREQGSFEWFRGVMNEVAEKDHGGAIELHNYCTSVYEEGDARSALIVMLQALHHAKNGVDIVSGTRVKTHFARPNWRSVFKHVAVNHADERVGVFYCGPPSLVGELRRLAKDFSRKTTTKFEFHKENF
>gnl_Spipo_v2_Spipo0G0118600
MAGDPDGDTPVVEVYFHSQDSSRSSGSSFSLESTAGSSGHELPVTIKFPQHSSGNIDLHCSSSSSCSSSSSSGNLGGCIPALRGGGCGVAAKRSDRVVEELMEHVDRRQVEWREVEGKFDQLAVPVPGRPPAVKSSDFMLCIGSDWVLLKQISFLHFVLDSSGDAKSPHGSYSSGMEETPEFASELLRALRGGKNDCQWITKPELLECRNVDGEITEKEMKQVIRLSAAANHLSMSHQEVGEYTRLIMEAILGRNLSSHSDQETPRKPEDEGRRFRRRSPPSAAEVLVRANWRQAWVVSLWLIACAALFTWKFEQYRRRRAFEVMGYCLCAAKGAAETLKLNMALVLLPICRNTVTWLRRHRLLNSLIPFNDAINFHKLVAGGIVIGVILHGGTHLACDFPRIAGADQTLFRQTIAANFRHRQPSYLEILATTEVASGIAMVVLMAAAFALATRLPRRDPASLPRLLRRIAGFNTFWYSHHIFVVVYVLLIIHSMFLFLTKDVTEKT
>gnl_Spipo_v2_Spipo0G0033500
MRTPSSGGSSFQRSPSDRMFADLLAMDHHGSDDSSGSLGGAMPPEFLRGDLVEVMLELDAESAFVRSVTPTSVGLLAAGEGTSGNLSRCSSTESKIRRKFPWLRSPSPRRSRSSSPWLRDLQDPAVIAARDARRNKARLDRTRSGAQQALKGLRFIRTQTAAAGGAGDADALWRAVEERFHALSKDGLLSRDDFGECIGMVDSEEFAKGIFDALARRRRQNLERITKEELRDFWLQISDQSFDARLQIFFDMYAVDTNVDGRITREEVQELIILSASANKLSKLKEQAEEYAALIMEELDPEDLGYIELWQLEALLLQRDYYMNYSRPLSVASMGWSQSLPGGAASMGWWLVRPITLVRRLGHRLRWSAQEHWQRAWVLLLWFATMASLFTWKFVQYRRRPEFHVMGYCLPSAKGAAETLKLNMALVLLPVCRNTLTWLRSTRARLFVPFDDNINFHKVRTVGRPLFLLLLGGAAGNIQWLTRRDDVQMIAGAIVGGILLHAGNHLACDFPRVIDATPAQFEQVLVADFGEKKPTYGSFVGSVEGVTGILMVVLMALAFTLATSWFRKSALRLPAPLNRLTGFNAFWYSHHLLAVVYLLLIIHGFFMHLVHHWYQKTTWMYMALPLLLYLGERTLRTLRSEASTVKILKVSVLPGNVLTVVMSKPPGFRYKSGQYIFLKCPAISPFEWHPFSITSAPGDGHLSVHIRTLGDWTQELRRVFTEANSAAMIGRGTFSEVGTVPQKRVPRLLVDGPYGAPAQNYKSYDVLLLVGLGIGATPFISILRDLLNNIRAAEEQLPFGRRRDRHRLHLERRRRRRRRQREQEESSEDDQRTLLLGHAGAGILRVVQRGHERSRGDGSKAAAATAPQQQLQQLQQSQQQQAQQSQQAQVQQQQQQQQQPPQMQKSPSMLAANPLARLMGQNSSMQIGANQMVGSKASHLQLQMLQQQAQQHSQIPGKAMMGLGAAMSMGSNMAGIGSLGNVMGMGGLRGISSPMGAMPGLAGVGANQMNLGAASGFSPGLRGTMSTVQMTALKLRMAQQQNRAGVYSAQPGMMGNQMLANSPAGLSMLGQSLNRGSMSPLQRAAMSSMGPPKMAAAANFYLNQQQQLQQLQQLPQQQLLPQQQQQQQQQQQMLPQQQQQQQLQHQLMAQQQQQQQQIQQQQQHQQQQQMQHQQQQQQQMQQQQQQQQIGSPLQQPQVGSPMVVGSPSTMTMQQISPQQMGQQTPVSPQQLSAGALQQISNGGNAGPAPASPQVSSQTHGSMGSITSSPMEPLQSSNKAT
>gnl_Spipo_v2_Spipo26G0007900
MRNFSSHERRWASDTVPSRGVSVPSSPATSEALSSEEFVEVTLDFQDDDTVILRSVEPAVAPTACFDIEADTADRRGPPSESASVASTSPSIGRSSSHGRLRQFSQELKAEAVAKAKQLSQELKAELRKFSWSHGHGSKAAGSSLAASAGIASAVPLDSALAARALRKQLAQQDRARSGAHKALRGLRFISSGKTNNVDAWNEVQANFDRLAKDGCLSRSDFAQCIGKRTTEKLHLDKEVTRIVYRFSWISGMKETKEFALELFDALKRRRRLGGDKITKEELHEFWSQITEQSFDSRLQIFFDMVDKNLDGRITEEEVKEIIMLSASANKLSRLNEQAEEYAALIMEELDPEGLGYIELWQLETLLLQKDTYFNYSQALSYTSQALSQNLQGLRKKGRIRKLSTKVGYYLEDNWKRLWVLGLWIGIMAGLFLWKFFQYRDKYAFEVMGYCLTTAKGAAETLKFNMALILLPVCRNLITWLRNTKLGQFVPFDDNINFHKTVAAAIVVGIILHAGNHLACDFPRLMDASDEEYAPLKHDFGEIKPTYAELVRGWEGVTGVLMVILMIIAFTLATRWFRRNVVKLPKPFDRITGFNAFWYSHHLFVLVYILLIIHGLMLYLVHEWHRRTTWMYLSVPLLLYAGERILRALRSGYYSVRVLKVTIYPGNVLSLQVSKPPAFRYKSGQYMFVQCPAVSPFEWHPFSITSAPGDDYLSVHIRQLGDWTQELKRVFSEACHAPVAGKSGLLRADETTNRCSLPKLLIDGPYGAPAQDYRKYDVLLLAGLGIGATPFISILKDLLNNIVKMEEQADSNPDFCQSTDVSSGSSSSPTDSSVHPKRKKTLKTTNAYFYWVTREQSSFDWFKGVMNEVAELDQRGVIEMHNYLTSVYEEGDARSALITMVQALNHAKNGVDVVSGTRVRTHFARPNWRKVFSRTCSKHPNAKIGVFYCGAPVLAQELNKLCQDFNQKGSTKFEFHKEHF
>gnl_Stras_v2.0_SGA_v2.0_scaffold87T27043
MRWKPQISASLQVQTPDFCFTSSPDMEIFLLGGPWGCRIRRRRRRRETAMATTVCQFENWLEKLAKDGYLYRSDFGQCIGMRDSKEFALELFDALSRRRRLKVDKISKEELYKSWSQISDQSFDSRLQIFFYMTPTISEQFVHTLCCYRVVSFNKTVFNITVPNRPHHGSSGSDITMSSSESASRDNFDDVQTQDTCRGFNIPVTVKLAEKSAIRRNLGLLISFLDGFEVDTLEKHKSAAESCDRSILVWGNKGASGAHHTAVVGALTGHAGPVMCLAFVWDVLMSGSGDGMVRM
>gnl_Stras_v2.0_SGA_v2.0_scaffold104T30110
MRENLIDMGSSNCGSDLPRDESVKCILERIEIDTMANDSDRKTGPRIGRLESGVARGLRSLRFLDRTTTGKEEDSWRAIEKRFHQLSVEGKLFKDKFGVCIGLGDSKEFAEELYDALARRRNVRTENGITVNEAREFWEDMTNQDLDTRLHIFFDMCDKNGDGKLSEDEVKEVLVMSASANKLSNFKQQAATYASLIMEELDPDHQGYIEMWQLEALLRGMVGSEQGKTMKSTRKTESLAKTMIPKEYRTPVSKFISKNTERFFENWKKIWVLCLWSFVNISLFIWKFDQYKKRAAFRVMGYCLCSAKASAETVKFNMALILLPVCRRTLTWLRESFLGTFIPFDENINFHKIIAAGIVLGTLVHVVMHCTCNFVRLVSCPLNQFDSIFGPAFDFRQPSYLDLAGTTVGVTGIVMLVLMVFSFTLATHSFRRNVVKLRWPFCHLAGFNSFWYAHHLLALVYVLLIVHGYFIFIIREWYKKTTWMYVAVPMLVYTSERILTLYDHNYKVGIIKAVIYTGNVLALYMSRPPGFKYKSGMYLFVKCPDISNFECIDIGTLQHIIEMHNYLTSMYEEGDARSALITMVQSLQHAKNGVDVVSESRIRTHFARPNWRKVFTHLTSVHPSTRIGVFYCGSPTLTKPLKKLCQEFSLNSSTRFQFHKENF
>gnl_Stras_v2.0_SGA_v2.0_scaffold173T39129
MRGPGEHHRRLGSDTPPAGISASVGSSPGTEYSVDPSAEFVEVTLDLQDDDTIILRSVEPAAAVAINIGGEAAAGIVGVEATPASASTSRSTTMRRSASNNKLIQFSQELKAEALARARQFSQEMRKLSWSHGRASRILSGGAGGGGIESALAARAMRRQRAQLDRTRSGAQKALRGLKFISDGKKSHVDGWSEIIMVSASANKLSRLKEQAEEYAALIMEELDPERLGYIELWQLETLLLQKDTYLNYSQALSYTSQALSQNLHGLRHRGRLRRISTKLLYFLQENWRRIWVLTIWILIMIGLFTWKFYQYKQKNAYKVMGYCLLTAKGAAETLKFNMALVLLPVCRNTITWLRSSKLGYFVPFDDNINFHKTIAAAIVVGVILHAGNHLACDFPRLINEPDSMYRRYFIDDFGKNKPKYIDLVKGIEGVTGLLMVILMIIAFILATRWFRRSLIRLPKPFDRLTGYNAFWYSHHLFVFVYVLLVIHGTFLYLVHHWYKKTTWMYLAVPVILYAGERILRFFRSGFNSVRLLKVAIYPGNVLTLQMSKPPQFRYKSGQYMFVQCPAVSPFEWNSDQSVSSFDSSNTKRRKTLRTTNAYFYWVTREQGSFDWFKGVMNEVAELDQRGVIEMHNYLTSVYEEGDARSALITMVQALNHAKNGVDIVSGTRVRTHFARPNWKKVLSKIGTKHANARIGVFYCGAPVLAKELNQLCYEYNQKGSTKFEFHKEHF
>gnl_Stras_v2.0_SGA_v2.0_scaffold5T02815
MQNPESSQQHRPNSSDSDAPAPGEKPAAAASNSDPLSKRPARKSARFSVPEASSANPGGSGSGAGASAPGGEDYVEITLDVRDDSVAVHSVKAAGGGEVEDPELALLAKGLEKRTSLGSILVRNASSRIRQVSQELKRLASTTRRPHPAGVFDRNKSAAAHALKGLKFISKTDGGAAWAGVEQRFDELTANLDGLLPRSLFGQCIGMNKESKEFAGELFDALARRRNIVRGSITKAQLKEFWDQIITLSASANKLSNIQKQADEYARLIMEELDPNELGYIMIENLEMLLLQGPSQSVRGGAESRNLSKMLSEKLKPTQDTFIRRKYRDFHYFVLDNWQRLWVMALWIAIMAGLFTYKYIQYRNRAVFKVMGHCVCMAKGAAETLKLNMALILLPVCRNTITWLRNRTKLGVAVPFDDNLNFHKVIAIAISLGVGIHAISHLTCDFPRLLAATPKEYEPMEQFFGKQATSYWHFVLSWEGITGVVIVVLMAIAFTLATPWFRRNRVDLPRPFNKLTGFNAFWYSHHLFVIVYALLIIHGIKLYLTHEWYKKTTWMYLTVPIMLYAGERLIRAFRSSIKAVKILKVAVYPGNVLALHMSKPQGFKYKSGQYIFVNCAAVSPFEWHPFSITSAPRDDYVSVHIRTLGDWTRQLKAVFAEVCQPPPTGKSGLLRADFMQGENNPNFPRVLIDGPYGAPTQDYKDYDVVLLVGLGIGATPMISVVKDIVNNIKAMDEEEGGATRGSTPNASPLSTPRRKSGSDRRDFKTRRAYFYWVTREQGSFDWFKGVMNEVSEMDHKGVIEMHNYCTSVYEEGDARSALITMLQSLNHAKNGVDVVSGTRVKSHFAKPNWRTVYKRIALNHPTARVGVFYCGAPPPVKELRQLASDFSHRTTTKFEFHKENF
>gnl_Stras_v2.0_SGA_v2.0_scaffold21T09547
CCRTEILVSRLNSAGQIVVVFMKTPSFRSSGSCCEFPPAPGGAMLPVYLNDLRRNAAGGGEEMVEVTLELDGGSVVLCGVGPAEGEAIPAPEGADFLSRSASAASRLRRMFSRRWAAEEEEKRHEAAVETAREAMRARVRMMRDRSGAQRALGGLRFISRSGAASGGGDSSPEAAWREVERRFDALAEGGLLSRQDFGECIGMGDSKEFAVGVFDALARRRRQKSGGITKAELHDFWRQISDDSFDARLQIFFDMADINGDGKITRDEVQELIMLSASANKLSNLKERAKEYASLIMEELDPERLGYIEIIACAIAAGVAVHGGVHLTCDFPRLVRSSPEKFKLIASDFHGKKPTYTELLTGIIGITGLCMVVLMVIAFTLATRRFRRNILKFPPPFNRITGFNAFWYSHHLLVIVYILLLFHGTFLLLVHQWYKKTTWMYISIPLLLYVAERSLSRRRSEHYAVKILKVSVLPGGVFSLVMAKPNGFKYKSGQYVFLQCPVISSFEWHPFSLTSAPGDDYLSVHIRTVGDWTQELKSVFTEDNSSTCVIGRAKFGAKGNVNQTGLPKLLVDGPYGAPAQDYQNYDVLLLVGLGIGATPFISILKDLLNNTKQEDLMDSNTDTSRSENSSNSITSSCDTSSSKKKSHKTRSAHFYWVTREPGSFEWFKGVMNEVAEMDLKGQIEMHNYLTTVYEEGDARSTLITMVQALNHAKHGVDILSGTRVRTHFARPDWREVFSKIAVKHPCCTVGVFYCGAPNLAKELKKLSQELTYKTSTRFEFHKEYF
>gnl_Theca_v1.1_Thecc1EG026646t1
MEIRHSKHESWSDTESTSSNRVGYSGPLSGPILMNNKKSSSKKSARFKDGDDEYVEITLDIREDSVSVQNIKGGDPETAMLATRLEKRPSFGSQLSFRIRQVSQELKRMTSTKAAAPFNKVDRSKSGAARALQGLKFMTTKNVGSEGWSEVEKRFDELSVDGSLLKSLFGQCIGMNESKEFASELFEALARRRGITSSAISKAELREFWEQISDHGFDARLQTFFDMVDKDADGRITEEEVKEIIALSASANKLSKIQESAEEYAALIMEELDKDNLGYIEIYNLETLLLQAPSQSTNLVTDSRILSRLLSEKLVPTKERNPIKRWGRGLAYFLEDNWKRIWVLALWISICAGLFTWKFIQYKHRAVFDVMGYCVTTAKGAAETTKFNMALILLPVCRNTITWLRSRTKLGVVVPFDDNINFHKVVALGIAIGVGLHAGAHLTCDFPRLLHATDEEYEPMKPFFGEKRPNNYWWFVKGTEGWTGVAMVVLMAIAYILAQPWFRRNRLNLPKPIKKLTGFNAFWYSHHLFVIVYALFIVHGYFLYLSKKWYKKTTWMYLAVPMLLYACERLIRAFRSGYKSVKILKVAVYPGNVLSLHMSKPQGFKYTSGQYIFVNCAAVSPFQWHPFSITSSPADDYLSIHIRTLGDWTSQLKALFVKVCQPPSVNQSGLLRADIGKGENKPRLPKLLIDGPYGAPAQDYKKYDVLLLVGLGIGATPLISIVKDVLNNIKQQKEMEEGIENGVKNNKRKPFATKRAYFYWVTREQGSFEWFRGVMNEVAEYDRDRMIELHNYCTSVFEEGDARSALITMLQSLHHAKSGVDIVSGTRVKTHFARPNWHKVFKHVAVNHANQRVGVFYCGAPGLTGELRRLAQDFSRKTSTKFDFHKENF
>gnl_Theca_v1.1_Thecc1EG037473t1
MESPRSFSMGNDKVPVRCGFQITQEFRAWKEESGLMKSPASFHSFGRSSSKLSNYSRSFDLPDDLEDLSADDYGVGGAMLPIFLSDLQRNNQQDLVEVTLELENDSIVFCSVTPSTPPITDQKEASSVTASSGILGRSLSATSRIRRKFAWLKSGSSSRASSSAENDQDRRITARDERRIKAKLQRTKSSAQRALRGLRFISKTTGANDAEEMWRRVESRFESLAKDGLLAREDFGDCIGMVDSKEFAVGIFDALARRRRQRMGKITKEELHDFWLQISDQSFDARLQIFFDMADSNEDGRVTREEVQELIMLSASANKLSKLKEQAEEYASLIMEELDPENFGYIELWQLETLLLQRDNYMNNSRPLSTTSVAWSQNISSARPKNMFRRVCFALRCLVLENWRRGWILLLWMMAMATLFAWKFMQYKNRAAFQVMGYCLCTAKGAAETLKLNMALILLPVCRNTLTWLRSTKARSFVPFDDNINFHKIIACAIAIGVLVHAGSHLSCDFIRLTRSSPEKFALIASDFSHGKRPTYLELLTGVLGVTGISMVIFMAIAFILATSHFRRNVLRLPAPFNRLTGFNAFWYSHHLLGLVYVLLVIHGTFLFLAHKWYQRSTWMYISAPLLLYMGERSVRTCRSEHYSVKIFKVSVLPGNVFSMVMSKPPGFKYKSGQYIFLQCPSISPFEWHPFSITSAPGDECLSVHIRTVGDWTQELKRVFTDVNDSPFVIGRARFGQPGHIDQNGQPKLLVDGPYGAPAQDYRNYDVLLLAGLGIGATPFISILRDLLNNSRAEDQMSSTTEMTRSDDSWNSLASSNFTAKSSSTNGGKKKPQRTRNAYFYWVTREPGSFEWFKGVMDEVAEMDHKGQIELHNYLTSVYEEGDARSTLITMVQALNHAKHGVDILSGTRVRTHFARPNWKEVFSKIASKHPHATVGVFYCGMPVLAKELKKLSRELSHKTSTRFEFHKEYF
>gnl_Theca_v1.1_Thecc1EG041962t1
MRDRGTRNLSGDASEDNSRKWMLESIEIDGMADVPLNAQSGTSISTCPNEAAFTRDTSTSNTASHSRNPSTSSGLPPNPGSLTGLSRNSSTAAGLSRNTSISPALPRSASRVTSFRRLISTARKRSNGAPPNIPRVQRTASSAAKGIQSLRFLDRTVTGKEMDAWKSTERRFNQFAVDGKLHRDKFGVCIGMGDSKEFAGGVFDALARRKKINPDDGITKEELQSFWQDMTNQDLDSRLQIFFDMCDKNGDGKLSEEEVKEILVLSASANKLGKLKQQAAAYASLIMEELDPDHLGYIEIWQLEILLRGMVTSDEGSKLNKKSQSLAKAMIPKRYRTPISKYTSMTVEFVHENWKRIWVVALFVIINLILFFWKYIQFYGSATYQITGYCVCVAKGSAEALKLDMALILLPVCRRTLTKLRSTFLHKIIPFDDNINFHKLIALAIAIWTSLHTFLHLACNFPKISGCPTGKFMELLGPAFGYKQPSYADLVNNTVGITGVLMVILMLFSFTLATHNFRRNIVKLPWPFTILAGFNAFWYAHHLLTLVYVQLILHGYFLIFKKPWYWKTTWMYLLIPMLFYASERFLTRFQEHKHNVNVIKAVIYTGNVLALYLTKPPGFKYKSGMYLFIKCHDISKFEWHPFSITSAPKDDYLSVHIRTLGDWTRELKDRFEKACEPPTVEAKRGNLMRMETRATKKTESSTDYEQEQTIFPSIFIKGPYGAPAQNYKKYDILLLIGLGIGATPFISIIKDLLSRIKPADGLQMEGGMKPGKKYPERAYFYWVTREQSSFEWFKGVMDDIAEYDKNKMIEMHNYLTSVYEEGDARSALIGMVQKIQQAKNGVDIVSESRITTHFARPNWGKVFSQLASTHESSRIGVFYCGSATLTKVLKKLCHEFSLETSTRFQFHKENF
>gnl_Theca_v1.1_Thecc1EG014791t1
MQEMTAEDGNRYQHHHHHSDTEVLAGDKVPHSGPLSGPLNKRAGKKSARFSVPDSTSSKDDGYVEITLDVRDDSVAVHSVKAANGADLQEDPELTLLAKGLEKRSTVGSSMVRNASAKIRQVGHELKRLTSFSKKPARFDRTKSAAAHALKGLKFITKTDGGHGWAAVEKRFDEITASNNGALPRARFGECIGMESKEFAGQLFDALARKRNIQGDSIDKAHLKEFWDQISNQSFDARLQTFFEMVDKDADGRITEEEVKEIISLSASANKLSNIQKQAEEYAALIMEELDPDHLGYIMINNLEMLLLQAPNQSVRGESRNLSQMLSQKLKPTYDSNPVTRFLLDTKYFLLDNWQRVWVMALWIGVMCGLFTYKYIEYRRRGDVFKVMGHCVCFAKGAAETLKLNMALILLPVCRNTITWLRNKTKLGAAVPFDDNLNFHKVIAVAISIGVGIHAISHLACDFPRLLHATPDEYEPMIKYFGKQPESYWHFVKHPEGVTGIVMVVLMAIAFTLAAPCFRRGRMDLPKPLKKLTGFNAFWYSHHLFVIVYTLLIVHGIKLFLTQKWYKKTTWMYLAVPVTLYLCERLTRLLRSSIKPVIIQKVAVYPGNVLALHMSRPNGFRYKSGQYMFVNCAAVSPFEWHPFSITSAPGDDYLSVHIRTLGDWTRQLRTVFSEVCQQPTNGKSGLLRADNKPDFPRVLIDGPYGAPAQDYKKYEVVLLVGLGIGATPMISIVKDIVNNIRAREEEESALENGNADGVNKTSPPNSKRKESFKTRRAYFYWVTREQGSFDWFKGIMNEVAEMDHNHVIELHNYCTSVYEEGDARSALIAMLQSLNHAKNGVDVVSGTRVKSHFAKPNWRSVYKQIAVNHNNTRVGVFYCGPPALTKELGQLASDFSHRTSTKFDFHKENF
>gnl_Theca_v1.1_Thecc1EG016350t1
MRGGSLPTHERRWASDTVPAKTTLSSTTSPGTDSNSAEEFVEVTLDLQDDDTIILRSVEPATVINVDDGAETPVSAPASASRSPIIKRSSSNKLRQFSQELKAEAVAKAKQFSQELKAELRKFSWGHGHATQTVTGFDSALAARALRKQRAQLDRTRSGAQKALRGLRFISNNKTNAWEEVQNNFDKLAKDGFLFRSDFAQCIGMKDSKEFALEMFDALSRRRRLKVEKISRDELYEYWSQITDQSFDSRLQIFFDMVDKNEDGRIAEAEVKEIIMLSASANKLSRLKEQAEEYAALIMEELDPERLGYIELWQLETLLLQKDTYLSYSQALSYTSQALSQNLQGLRKKSRIRRMSTKLLYYLEENWKRIWVVSLWIMIMIGLFTWKFFQYKQKSSFQVMGYCLLTAKGAAETLKFNMALILLPVCRNTITWLRSTKLGLFVPFDDNINFHKTIAAAIVIGVILHAGNHLACDFPKLINSSAKDYEVFLIHDFGSHKPTYIDLIKGAEGVTGILMVICMTIAFTLATTWFRRNLIKLPKPFDRITGFNAFWYSHHLFVIVYVLLVIHGVFLYLVHIWYRKTTWMYLAVPVLLYAGERILRFFRSGSYTVRILKVAIYPGGVLTLQMSKPPQFRYKSGQYMFVQCPAVSPFEWHPFSITSAPGDDYLSVHIRQLGDWTQELRRLFSEVCEPPVAGKSGLLRADETTKKSLPKLLIDGPYGAPAQDYHKYDVLLLVGLGIGATPFISILKDLLNNIVKMEEQADSVSDTSRTSDISIGSNDSTTPNRVSPKRKKTLKTTNAYFYWVTREQGSFDWFKGVMNEVAELDQRGVIEMHNYLTSVYEEGDARSALITMVQALNHAKNGVDIVSGTRVRTHFARPKWKNVLSKLSSKHCNARIGVFYCGAPVLAKELSKLCYEFNQKGSTKFEFHKEHF
>gnl_Theca_v1.1_Thecc1EG014262t1
MEIRKGSQSAQKHPANLALSPSSSSSSCSSFSASVVPLTCSPVEQTALPYRMGSRGISIVSLSDCERLRFVDTAGNEWRIVENRFNRLAITGNGHEPVVKWSDFGSCIGMRESPEFANELLRAMRGRRDWKKDITKNELHSYWCRMTDPWLDSRIELFFDLCDRNMDGRINERDIKKVILLSAPINKLSVKHEEAEEQASLIMEVLDIEHRGYIEPSQLESLFKVSLPKGSSATSYQKDQKLEPTSKAEILFRSYWRRTWIILFWLIVCFALFTWKFIQYSHRTAFQVMGYCLSTAKGAAETLKFNMALILLPVCRNTITWLRKNSGFNSVIPFNDNINFHKLIAGGIVIGVLLHGGTHLACDFPRISGSDSSTFRQTIAARFGYQQPSYFQILATTEVATGIAMVIVMMIAFSLATKWPRRQTSPLPRSVRKVTGYNTFWYSHHLFILVYALLIVHSMFLFLTDNLTEKTTWMYIAIPVLLYAGERIIRAIRSGFCEVEIWKVNLYPGKVLSLKLRKPEGFSHKSGMYIFIQCPQISPFEWHPFSLTCGPKDDYLSVHIRTLGDWSYQLYSLFQEAQVTRLKQYPKIYIDGPYGAASQDHIKYDIVVMVGLGIGVTPFISILKDFASRVKKPNINHAASGEGRIEKGPLKAYLYWVTREQSSFNWFMDVMQEIAETNQKQSVVEVFNFLTSVYQEGDARSALISIIQSLYHAKNGMDIVSRTPVHTHFARPNWFNIFSNLARRHRGARIGVFYCGPLALARELERLCTKFSTKTTTRFVFHKENY
>gnl_Theca_v1.1_Thecc1EG034030t1
MYMCMHVQGSGRMFDRHHEASFLTFGKEETKEKKMRNEDGRGAYSENNSDTESIASDRAAFSGPLGLGGGGPVSNKRASKKSARFNLPPEITLAKTNSTGSSASFAAADNDYVEITLDIRDDSVAVHSVQGAGGGDEDPELALLAKRTLENKSASFRSYLFGNTSAHIKQVSQELKRALSRRSSNAGRRFDRTKSAAAHALKGLKFITTKTGASGNGWSSVEKRFNDLTASTNGLLHQSQFGECIGMNQSKEFAGELFQALARRQNITGDSINKTQLKQFWDQMSDESFDSRLQTFFDMVDKDADGRITEEEVREIISLSASANKLSNIQKQAEEYAALIMEELDPDNVGYIMIHNLETLLLQAPNQSVRVGDSRILSQMLSQKLKPTQENNPLKRWYQKTKYFIMDNWQRVWVMMLWLGIVGGLFAYKFVQYRNKAVFDVMGYCVCVAKGGAETLKFNMALILLPVCRNTITWLRNKTKLGVVVPFDDNLNFHKVIAVGITIGVILHGGAHLTCDFPRLLHATEEEYEPMKPFFGEEQPENYWWFVKGVEGVTGIIMVVLMAIAFTLATPWFRRNKLNLPKFLKKLTGFNAFWYSHHLFVIVYTLLIVHGIYLYLTKKWYQKTTWMYLAVPIILYACERLIRALRSSIKAVKILKVAVYPGNVLSLHMSKPQGFKYKSGQYMFVNCSAVSPFEWHPFSITSAPGDDYLSVHIRTLGDWTRQLKTVFSEVCQPPPAGKSGLLRAEGGNNTSFPKILIDGPYGAPAQDYKKYDVVLLVGLGIGATPMISIVKDIINNMKMEEDSVPGPALENGNYSKNKNNKGFKTRKAYFYWVTREQGSFEWFKGIMNEVAEMDEKRVIELHNYCTSVYEEGDARSALITMLQSLHHAKNGVDVVSGTRVKSHFAKPNWRQVYKKIALHHPDARIGVFYCGAPALTKELRQLALDFSHKTSTKFEFHKENF
>gnl_Utrgi_v4.1_Scf00063.g6357.t1
MMGIEDGHRSMENNAEGVPLSLRRVESGARNGLMGLRFLDRAKTGKEADAWKAIERRFHENAIDGRLFRDKFGVCTGLGDSKEFAAELFDALARRRRIIAGDGVNIHQLREFWEDMTSQDLDMRLQIFFDMCDKNGDGRLSEEEVREVLVLSASANKLSKFKQHAATYASLIMEELDPDHKGYIEVPLFISSSVTSIKSSHYILLYLKQMWQLETLLRGMVSVDGCEKSVEKARTLALTMIPKEYRTTVSKCLSISRDKFFDNWKRIWLVTLWISINLSLFAWKFYQYRHRAAFQIMGYCLCFAKGAAETTKFNMALILLPVCRRSLTKLRDTFLGTIIPFDDNINFHKLIAAGVLTGVVIHTMMHLSCDLIRIASCPNDTFEPILGEAFHHHQPSYMDLVRSIPGITGTLMIILITFSFTLATHSFRRNVVKLPWPLHHLAGFNAFWYAHHLLVFVYILFIIHGYFLFLTRQWYKKTAVTYTGNVLALYMSKPPEFKYKSGMYLFVKCPDISAFEWLPRIMIKGPYGAPAQNYKKYDILLLIGLGIGATPFISIIKDIVNNESLSSTADDSWGDKKCPDRAYFYWVTREQDSFEWFKGVMDDIAEYDHNQVIEMHNYLTSMYAEGDARSALIAMVQSLQHAKNGIDVVSETRIRTHFARPNWRKVLDDLSVTHPSSRIGVFYCGSPMLTKSLKSLCQEFSMNSSTRFQFHKENF
>gnl_Utrgi_v4.1_Scf01232.g24250.t1
MEYYGSTGSSAAAEEEEEYVEVTLDLQDDDTIILRSVEPAAAIRIDGNDVVSGFDTPAVFSASSSRSSTMRRTGSPSNKLLRFSQELKLEAVTKAKQFSQELRRLGNGGVDSALTARAMRRQRAQLDRTRSGAHRALQGLKFISATKKTGVDALSEVQANFEKLAKDGYLHRADFAQCIGNCC
>gnl_Utrgi_v4.1_Scf01232.g24249.t1
MIKKFSPGMRDSKDFALQLFDALSRRRRLVCDKINRDELREFWSQITDQSFDSRLQIFFDMVDKNDDGRITEEDVKELWQLETLLLQKDTYLNYSQALSYTSQALSQNLYGHKSKGPITRLSNRLLYFFEENWQRAWVLALWIAVMIALFTWKFMEYKQKAAFKVMGYCLLTAKGAAETLKLNMALILFPVCRNTITWLRSSRLGHVVPFNDNIKFHKTIAAAIVLGVILHAGNHLTCDFPRLINASNATYDLYMTEAFGSKKPTYLDLVKGAEGITGILMVIFMAIAFTLATHMFRRSKIKLPKPFNKLTGYNAFWYSHHLFVLVYILLVIHGYFLYLVHDRYKKTTWMYLAVPVLLYAGERIFRFFRAGLSSVRLLKVAIYPGNVISLHMTKPPQFRFKSGQYMFVQCPVVSPFECLPKLLIDGPYGAPAQDYSKYDVLLLVGLGIGATPFISILKDLLNNIIKMEMQADSISDQSTGSSNSSSNKISPKPKKTLRTTNAYFYWVTREQGSFDWFKGVMDEVAELDQRGVIEMHNYLTSVYEEGDARSTLITMVQALNHAKNGVDIVSGTRVRTHFGKPNWKKVLSKIGTKHAESRIGVFYCGVPMLAKELRQHCYECNQKGSTKFEFHKENF
>gnl_Utrgi_v4.1_Scf00255.g13907.t1
MRIAESENRGGDSPETVHSGADEEFVEVTLDLQDDDTIIVRSVEPAGVLKMDVEAASLFPPSTSRSSTMRSNRSDSNNLIQRFSQELPRRFSWSRRRDGFDSAIAARAIRRQRAQLDRTRSGAHRALQGLKFISSSQRNGVDAWKEVQSNFVKLAKEGYLHRDDFARCIGNEGFRFRSKRFYLNSLTSCPPQGMKDSDEFAMQLFDALSRRRGMHFDRIDEDELHEFWLQITDQSFDSRLQIFFDM
>gnl_Utrgi_v4.1_Scf00162.g11144.t1
MNNSERNDLGGERRGQSLPVSRRGSRKSARFELPEQSVDDDYVEITLDVTEDSVAVHSVRAAGGGGAEDPDLALLAKGLENKGSSRIKQVSEELRRLATLTRRPQPTAFDRNKSAAARALKGLKFIAKTDGPAGWAAVAKRFDELTVETSGLLPRALFGACIGMNKEAVEFAGKLFDALARRRNYSGITIINKVQLKEFWDQISDQTFDSRLQTFFDMVDKDADGRIAEEEVREIISLSASANKLSTIQKQADEYARLIMEELDPAGLGFIMVIPGFLVGGIPQWILLLLKVTALHLVVADRELGDTFAARTEPLRSGRGQPEPEQDAEREAEADERQPDTPLLEKLQLLLTGQLAEDLGVGSLDRNYGRAFCLEGAAETLKLNMAIILFPVCRNTITWLRTKTGIGAAVPFDDNINFHKVIAIAITIGVGIHGLAHLTCDFPRLLEATPEQYAPMIQFFGPQPTSYWWFVWGWEGVTGVLMVVLMAIAFILALPWFRRGRVALPKPLRNFTGFNAFWYSHHLFVIVYIAYVIHGIMLFLTHEWYKKTTWMYLAIPVLLYLGERLMRAFRSSIQPVKLLKVAVYPGNVLALYMSKPQGFRYKSGQYVFLNCRAISPFQWHPFTITSAPGDDYVSVHIRAAGDWTRQLRVLFSEVCQPPQSGKSGLLRAECLNGENNPNFPKLMIDGPYGAPTQDYKEYDVVLLVGLGIGATPMISVVKDIMNNIRASDEEENSLEAGARWKTKGHNFKTTRAYFYWITREQGSFDWFKGVMNEVSENDHKGVIEMHNYCTSVYEEGDARSALITMLQQLNHAKNGVDVISGTRVKSHFARPNWRAVYKRITLNHPNTRVGVFYCGAPQPVKELRQLASDFSHKTSTKFEFHKENF
>gnl_Vitvi_Genoscope.12X_GSVIVT01001122001
MINASRRINYQNYHIINQTALLAVMMMMPTWRSLSTFLMTPLLFTASRLLLKRFASLSRRPSARHFDRTKSAVTHALKGLKFITTKAGGGAAGWPAVEKRFDELTAPTNGHLHFSLFCECIGRMKDSKEFAGELFHALARRHNITGDSIDKAQLKAFWEQISDQGFDSRLQTFFDMVDKNADGRITEEEVGEIISLSASANKLSNIQKQANEYAALIMEELDPDNVGYIMVQNLETLLLQAPNQSVRVGDSRILSQLLSQKLKPTQENNPLRRWYQKTKYFIMDNWQRLWVMMLWLGIVASLFTYKFVQYRHKAAYEVMGYCVCTAKGAAETLKFNMALILLPVCRNTITWLRNKTKLGIVVPFDDNLNFHKVIAVAIAVGVALHAGAHLTCDFPRLIHATEEAYEPMEPYFGEEQPSDIWWFLKGVEGVTGIIIVVLMAIAFTLATPWFRRNKLNLPVTLKKLSGFNAFWYSHHLFVIVYVLLIVHGIYLYLTKEWYNKTTWMYIAVPVALYACERLIRAFRSTIKPVKILKVAVYPGNVLTLHMTKPQGFKYRSGQYMFVNCSAVSPFEWHPFSITSAPGDDYLSVHIRTLGDWTRQLKTVFSEVCLPPTGGKSGLLRADCSQEGDGPNFPKILIDGPYGAPAQDYKKYDVVLLVGLGIGATPMISIVKDIISNMKTKDQETEDIQITTKRAYYYWVTREQGSFEWFKGIMNEVAEMDEKGVIELHNYCTSVFEEGDARSALITMLQSLHHAKNGVDVVSGTRVKSHFAKPNWRQVFKKIAIQHPDSRVGVFYCGAPALTKDLRQLALDFSHRTTTKFDFHKENF
>gnl_Vitvi_Genoscope.12X_GSVIVT01001123001
MRIHDNSDTENVQSDKASYCGPLGGPPDKKRSARESARFNIPPVTSSQLKSTSVTPRDDDDYVEITLGVLDDSITVHSVQAPGGAKGEDPQLAQLAKKSLQKKSSYASSIFCTTSSRIKPVSQELKRFPSFSERPPARHFDRTKSAVTHALKGLKFITTKASGGATGWPVVEKRFDELTASTNGLLHFSLFCECIGRMDKDSKDFADALFHALARRHNLTGDSIDQAQLKAFWEQISNQGFDSRLQTFFDMMDKNADGRITEKEVGEIISLSAAANKLSNIQKQANEYAAFIMEELDPDNVGYIMVQNLETLLLQEPNQSFSVGDSRILSQLLSQKLKPTQENNPLKRWCHKTKYLVMDNWQRLWVMMLWLGILAGLFTYKFVQYRHKAAYKVMGYCVCTAKGAAETLKFNMALILLPVCRNTITWLRNKTKLGVLVPFDDNLNFHKVIAVAIAIGVALHGGAHLTCDFPKVIHATEEEYKPMEPYFGEEQPTNYWWFLKGVEGMTGIIMVILMAIAFTLATPWFRRNKLNLPVTLKKLSGFNAFWYSHHLFVIVYVLLIVHGIYLYLTKEWYNKTTWMYIAVPLVLYACERLIRSFRSTIKPVRILKVAVYPGNVLTLHMTKPQGFKYRSGQYMFVNCSSVSPFEWHPFSLTSAPGDDYLSVHIRTLGDWTRQLKTVFREVCQPPTGGKSGQLRADCSLERNGPNFPKILIDGPYGAPAQDYKKYEVVLLVGLGIGATPMISIVKDIINNMKAKEEDKEDIQIRRTFKTKRAYYYWVTREQGSFEWFKGIMNEVAEMDEKGVVELHNYCTSVFEEGDARSALITMLQTLYHAKNGVDVVSGTRVKSHFARPNWRQVLKNIALQHPDSRVGVFYCGAPGLTKELQKLALYFSHKTTTKFDFHKENF
>gnl_Vitvi_Genoscope.12X_GSVIVT01014350001
MEVQKMKTDDHVSDDIKLDVPDDSDAVHGVKTTGEDAQSALHAEGEENRFSFRALVRGASARIRSVSDELKSLTSWKSTPSSRYEPPNSAALHALTGLKFIRQTDGSAGWPDVEKSFQQLTDSTNGLLPRSRFAECIGMGQESNEFGGKLFDALARRWEIKDDSINKAQLKQFWDQISDESFYSRLQTFFDMVDKDADGRITEEEVKEIITLSASTNNLSNIQKQADEYAALIMEALDPKNVGYVQVHKLEMVLLEASKQTTRGDSKNLSQLLSEQLRRPALENNPLIRCCQGTKYLLKDNWRRVWIIALWVGVMLGLFAYKFVQYRNRAAYQVMGHCVCMAKGAAETLKLNMALILLPVCRNTMTWLRNKTKLSVIVPFDDNLNFHMVVAVGVAVGTGIHVVYHMACDFPRLIHASSDRFALLEPYFKEQPSYWELVKGVEGVTGILMVVLMVIAFTLATPWLRRGKLTGFNAFWYSHHLFVIVYALLVVHGLYLYLSKEWYQKTTWMYLAVPVVLYALERLTRAFRSSIQPVWIVKAVDYPGRRGVLALHMQKPDKDFEYRSGQYMFVNCPAVSPFEWHPFSITSAPRDDYLSVHIQAVGDWTRQIKKVFSEASPSGKGGYSEGENRPNFPKVLIDGPYGAPAQEYKNYEVVMLVGLGIGATPMISIVKDILHNIKEMEEEENADMEGGNGAGGKYDNEFKTRRAYFYWMTREQDSFHWFEGVMDEVAELDHNEVIELHNHCTSVHEEGDARSALIAMIQDLNHAKKGYDVVSGTRVKSHFGKPNWRSVFKYIARKNPHTNVGVFYCGPPGPTKQLRELALGFSHETSTQFDFHKENF
>gnl_Vitvi_Genoscope.12X_GSVIVT01015025001
MRTPSPGSSSKRSNYSRTYDFPEELVDSGDYAVGGAMLPIFLNDLRPNHRQDLVEVTLELEDDSIVLCSVTPTATANPSGDEAATGFLGRSLSATSKLCRKFSWLRSTSSRASSEAEDPTISARDARKITAKLQRTRSSAQQALKGLRFIRKTTGASDADELWKKVESRFKSLAKDGLLSREDFGECIGMVDSKEFAVGIFDALARRRRQKMGRITKEELRDFWLQISDQSFDARLQIFFDMADSNADGRITRKEVQELIMLSASANKLSKLKEQAAEYASLIMEELDPENLGYIELWQLETLLLQRDTYMNYSRELSTASTVAWSQNVSPFRPKNVMRRVSFTVRCVLIENWQRTWIILLWVMAMGGLFAWKLNQYRNRAAFQVMGYCLAAAKGAAETLKLNMALILLPVCRNMLTWLRSTRARLFIPFDDNINFHKIIACAIAIGVLVHAGTHLACDFPRLVNSSQEKFDLISSDFNHKKPTYRDLLGGVEGVTGISMVILMAISFTLATHRFRKNVVRLSAPFNRLTGFNAFWYSHHLLGVVYILLLVHGTFVFLVHQWYEKTTWMYISVPFLLYVAERSLRTCRSEHYSVKILKVSVLPGAVLSLIMSKPNGFKYKSGQYIFLQCPAISSFEWHPFTITSAPGDDHLSVHIRTVGDWTQELKRVFTESNNSRSVIGRAKFNQLGHIDQRGLPRLLVDGPYGAPAQDYLNYDVLLLVGLGIGATPFISILRDLLNNTRTEEQTDSTTDISRSEDSLNSFTSSNSTLGTLGGKKKSQRTTSAHFYWVTREHGSFDWFKGVMNEVAEMDLKGQIEMHNYLTSVYEEGDARSTLLTMVQAIKHAKHGVDILSGTRVRTHFARPNWKEVFTKIASKHPNATVGVFYCGMPVLAKDLKKLSQELTHKTSTRFEFHKEYF
>gnl_Vitvi_Genoscope.12X_GSVIVT01019429001
MRGLPKHERRWASDTVPGKAMSAGSSPATESGSAEEFVEVTLDLQDDDTIVLRSVEPATVINVDQEGSATPASASGSRSPTSIRRSSSSRLRQFSQELKAEAVAKAKQFSQELKAELKSAGGPGSGFDTALAARALRRQRAQLDRTRSGAQKALRGLRFISAKTNSVDAWNEVQSNFDKLAKDGFLNRSDFAQCIGMKDSKEFALELFDALSRRRRLKMDKITRDELYEFWSQIADQSFDSRLQIFFDMVDKNEDGRIAEEEVKEIIMLSASANKLSRLKEQAEEYAALIMEELDPERLGYIELWQLETLLLQKDTYLNYSQALSYTSQALSQNLAGLRKRSSIQRMSTKLLYYLQENWRRIWVICLWVLIMAGLFMWKFFEYRQTKAFHVMGYCLLTAKGAAETLKFNMALILLPVCRNTITWLRSTKLGLFVPFDDNINFHKTIAGAIVVGVILHAGNHLACDFPRLEKATQINYNDYLIEFGSDKPTYADLVRGKEGVTGILMVLLMLIAFTLATRWFRRSLVKLPKPFDRITGFNAFWYSHHLFVIVYILLIIHGTYLYLVHKWYLKTTWMYLAVPVCLYAGERTLRLFRSGFYAVRLLKVAIYPGNVLTLQMSKPPQFRYKSGQYMFVQCPAVSPFEWHPFSITSAPGDDFLSIHIRQLGDWTQELKRVFSEACEAPIAGKSGLLRADESTKKSLPKLLIDGPYGAPAQDYKKYDVLLLVGLGIGATPFISILKDLLNNIVKMEEQDSVSDFSRISDQSAGTTDSPSLNRISPKRRKTLKTTNAYFYWVTREQGSFDWFKGVMNEVAELDQRGVIEMHNYLTSVYEEGDARSALITMVQALNHAKNGVDIVSGTRVRTHFARPNWKKVFSKTATKHANARIGVFYCGAPVLAKELSRLCYEFNQKGSTKFEFHKEHF
>gnl_Vitvi_Genoscope.12X_GSVIVT01025074001
MAGIMEPGENDSTKWMLQIVDIDNMEEVPINDGDQVRSSTAESQNGETSLNESESIVKRRNEAQGKVPGLGRSTSGAARGLNSLRFLDRTTTGKEGDAWKPVQKRFKQHAVEGKLYKEKFGVCIGMGDSKEFAGELFDALARRRKINTENGISEEELRQFWEDMTDRDLDSRLQIFFDMCDKNGDGKLSEDEVKEVIMLSASTNKLSNLKQHAAEYAALIMEELDPDNHGHIEMWQLETLLRGMVGGSEEGPKFNKRAQTLSRTMIPKKYRTPVSKHLSKTQEFLQDNWKRVWLVTLWLSINLTLFIWKFNQYKTKKAFKIMGYCLCTAKGAAETLKFNMALILIPVCRRTLTKLRSTFLSALIPFDDNINFHKLIALAIAIGVFIHTIMHVTCDFPRLISCPPRKFRRILGPQFNFKQPTYGDLLESITGTTGILMIVMMSFSFTLATHSFRRNVIKLPWPFHHLAGFNAFWYAHHLLVLVYVLLVIHGYFLILSRNWYMKTTWMYVMVPVLFYASERTLTSVHEHNHQVGIIKATIYTGNVLALYMTKPPGFKYKSGMYLFVKCPDVSNFEWHPFSITSAPGNDYLSVHIRTLGDWTTEIKNRFAKVCEPPSAQPKKGALMRMETRAATETGDVQAGFPRIIIKGPYGAPAQNYKKYDILLLIGLGIGATPFISIMKDLLNDIKPNDSVSQKASYVSKFDSSYSDAHEATKKGPERVYFYWVTREQGSFEWFKGVMNDVAEYDHGHMIEMHNYLTSMYEEGDARSALIAMVQSLQHAKNGVDVVSESRIKAHFARPNWKKVFSHLASTHQSAKIGVFYCGSPTLAKPLRQLCKEFSLNSSTRFHFHKENF
>gnl_Vitvi_Genoscope.12X_GSVIVT01031128001
MEIQENHDQASSETESVRSGRVGFSGPLSGPSSGPPSGPLLGNKKGSKKSARFKSEEYVEITLDVRDDSVSRPSLGSQLSFRIRQVSQELKRITSSSSKRFNKDDRSKSSATRALKGLQFMTKNVGNEGWSAIEKRFDQLSVNGALPKSSFGQCIGMKDSKEFASELFDALARRRGITSNSITRAELREFWEQITDQSFDARLQTFFDMVDKDDDGRITEGEVKEIITLSASANKLSKIQERADEYAALIMEELDPDNLGYIELHNLELLLLQAPNPSTNLTTNSRILSQLLSQKLVPTKEPNPIKRCFRGIEYFIEDNWKRIWVVLLWLAICAGLFTWKFIQYKNRAVFEVMGYCVTAAKGAAETLKFNMALILFPVCRNTITWLRSRTKLGMAVPFDDNINFHKVIAFGIALGVGVHAIAHLTCDFPRLLHATEEQYEPMEKYFGHDQPRSYWWFVKGTEGWTGVVMVVLMAIAYILAQPWFRRNRLNLPKTLKRLTGFNAFWYSHHLFIIVYVLFVIHGYYLYLTKKWYKKTTWMYLAVPIILYACERLIRAFRSGYKSVRILKVAVYPGNVLALHMSKPQGFKYTSGQYMFVNCSAVSAFQWHPFSITSAPGDEYLSIYIRTLGDWTSQLKTVFSKACQPSNENQSGLLRADMMKGENKPRLPKLLIDGPYGAPAQDYKKYDVVLLVGLGIGATPLISIVKDVLNNVKQYQELEEGMTESNGERGNARKPFATRRAYFYWVTREQGSFEWFRSVMNEVTENDKDGVIELHNYCTSVYEEGDARSALIAMLQSLHHAKNGVDIVSGTRVKTHFARPNWRNVFKRVALNHANQRVGVFYCGAPTLTGELKRLALDFSRKTSTKFDFHKENF
>FraveV4A2_1g09270.t1
MTTSPARSSFGSARSNFSLSDHDRQHHRQDLVGGAMLPIFLNDLNHNNQDLVEVTLELNNNDDDIVVCSVAPVASGTSEEEETGPGMLGRSLSATSRSLRRTFGWLIRSTSSRTAASSNSSELPLPPREARRLKAKLQRTRSGAQRALNGLRFISKTTGPSDAEELWKQVEARFESLAVDGLLARADFGRCIGMADSEEFAVGIFDTLARRRRQNITKISKEELRDFWSQISDQSFDARLQIFFDMADSNEDGRITREGVQELIMLSASANKLSKLKEQAEEYASLIMEELDPENFGYIELWQLEALLLQRDVYIDYSRPLSAVSVAWSQNLSSFRPKNLLRRLNRSLNCLILDNWQRGWILLLWIVAMASLFAWKFYQYRNKAAFEVIRYCLPVAKGAAETLKLNMALILLPVCRNTLTWLRSTRARSFIPFDDSTNFHKMIAFAIAIGIIVHAGNHVACDFPRLVKSSPEEFAPISADFHGKKPTYEFLFTGPEGLTGILMVIFMAISFTLAASHFRKNMVRLPAPFNKLTGFNAFWYSHHLLGLVYVLLLIHGSCLYFVHKWYQKTTWMYISVPFLLYVVERSIRTCRSKHYAVKILKASNLPGNVISLIMSKPPGFKYRSGQYIFLQCPSISPFEWHPFSITSAPGDDHLSVHIRTVGDWTKELKRAISEGDHSISIVHQASVTAMDQRRLFNQPKLFLDGPYGAPAQDYRNYDVLLLVGLGIGATPFVSILKDLLNSTRTAEEQTDSNTETSTSDSLSSFTSSCLTPNDKKKSQRTTNAHFYWVTREPGSFEWFKGVMDEVAEMDHKGQIELHNYLTSVYEEGDARSTLITMVQALNHAKHGTDILSGTSVMTHFARPNWKEVFTKIASKHPFSTVGVFYCGMPMLAKELKMLSLELSQKTSTRFEFHKEYF
>FraveV4A2_3g34420.t1
MNISENEGKEDVPSKGVLQNIDIDPMVDVPSSSNENVLTGTNNIVRRRAGFHGNVPSGTGKVEARGGGGGGGGLKGLHFLNIKGKESEAWKPMEKRFHQYAVEDRLSRDDFGTCIGMGGRESKEFAGQLFDALCRRRKLCAADGITIVELRLFWEDLTSEDTESRLQIFFDMCDKNGDGKLSEDEVMEVIILSASTNKLANLKDQAATYAALIMEELDPDHLGYIEMWQLETLLREMVMVETEAKPKISKRTQTLAKAMIPRRYRNPMSKFTSTTIELVYENWRKIWIIGLWLAVNVGLFTWKYRQYQKNSLYKIMGRCLCFAKGAAETLKFNMALILIPVCRRGLTALRSTFLSNLIPFDDNINFHKLIALGITVGTGIHGIVHLACDFPRLISCPHDRFMDIAGPYFKYKQPSYMDLVKSIPGITGIIFVVIMAFSFTLALNSLRRSINLPGPLKNWIGFNTFWYSHQLLALAYILFIIHGFFLIFQDLWYKKTTWMYVSVPVLLYASERLVTIFREFSHPVCVIKAITYTGNVLALYMTKPPGFKYESGMYLFLKCPDLSNFEWHPFSITSAPGDEYLSVHIRALGDWTTELRNIFSKVSSQVQTTQTTRKGSLVRIETRVRPKTYDPVEDFDKLEEFDPKQPVYPRIVLKGPFGAPAQNYTKYDILLLIGLGIGATPFISVAKDIINHISKKYAEGPESGGHVRRRSSLGKLLSGDHVEVNTKTPERAYFYWLTREQGSFEWFKGVMDDIAECDQHRVIEMHTYLTSVYEEGDARSALITMVQRLQHAKNGVDVVSQSRIRTHFSRPNWRKVFSDLAAAHQSSRIGVFYCGTPVLIKTLKNLCLEFSLNSSTRFQFHKENF
>FraveV4A2_4g22100.t1
MGSRREDQELSSDSEVMARTERKAFSGPLGPSSSSGAWRRIKSLDRKRTSTSTENDDDEAYVEITLDILDDSVAVHSVQAAGGGGHEDPQLALLAKKTLEGKKSASFRSSLLRSTSTHIRQVSQELKRLASFSKRNSGAGRRIDRTRSATAHALKSLKFITAKASAANGWASVEKRFDDLTANSNGLLNSSLFGECIGMNKESKEFAGELFRAIARRRNISGDAINKAQLREFWEQISDESFDSRLQTFFDMVDKDADGRITEEEVREIISLSASANKLSNIQKQAQEYAALIMEELDPDNVGYIMVENLETLLLQAPVHHSVTVSDSRVLSQLLSQKLKPTQENNPIKRCYHKTKYFLLDNWKRVWVLMLWISIVSALFVYKFIQYKNKEAFEVMGYCVCVAKGGAETLKFNMALILLPVCRNTITWLRNKTKLGVVVPFDDNLNFHKVIAVGIIVGVGLHAGAHLTCDFPRLIHATEEQYESMIPYFGEDQPDNYWWFVKGVEGLTGIGMVVLMTIAFTLATPWFRRNKLNLPKPLKKLTGFNAFWYSHHLFVIVYALLILHGIRLYLTKKWYYKTTWMYLAVPVFLYACERLIRFFRSSIKPVKILKVAVYPGNVLALHMSKPQGFKYKSGQYMFVNCAAVSPFEWHPFSITSAPGDDYLSVHIRTLGDWTRQLKTVFSSVCQPSAAGKSGLLRADMQEENNPSFPKILIDGPYGAPAQDYKKYDVVLLVGLGIGATPMVSIVKDIINNMNSLKNKELDEYAVLDDVLESGRAGNNTNNSSSSNGKSNKSNKGFRTQKAYYYWVTREQGSFEWFKGILNEVAEMDEKGVIELHNYCTSVYEEGDARSALIAMLQNLHHAKNGVDVVSGTRVKSHFAKPNWRQVYKKIALHHPDSRVGVFYCGAPALTKELKQLALDFSHRTSTKFEFHKENF
>FraveV4A2_5g03310.t1
MRGHQRRWASDSVPDKTIASGTTSPGTESTSGEEFVEVTLDLQDDNTIVLRSVEPATVVNIPDDGEATPASSSRSSSIRRSSSNSRIRQFSQELKAEAVAKAKQFSQELKAELKRFSWSHGNASRVLAASSAIASQNNGGGAGSGYHDSALAARALRRQRAQLDRTRSGAQKALRGLRFISNCKSKSNGLDAWNEVESNFYKLAKDGNLYRADFAQCIGMKDSKEFALELFDALGRRRRLKVDKISKDELYEFWSQISDQSFDSRLQIFFDMVDKNEDGRITEEEVKEIIMLSACANKLSRLKEQAEEYAALIMEELDPERLGYIELWQLETLLLQKDTYLNYSQALSYTSQALSQNLQGLRRRSPIRRISSKCIYYLQENWKRLWVLTLWVCIMIGLFTWKFFQYKQKNSFQIMGYCLLTAKGAAETLKFNMALVLLPVCRNTITWLRNTRVGFVVPFDDNINFHKSIAAAIVIGVILHAGNHLACDFPRLIKVPESVYEEYLHDDFGTHKPTYLDLVKGAEGVTGILMVICMTIAFTLATKWFRRSLIKLPKPFNRLTGYNAFWYSHHLFVIVYALLIIHGVFLYLVHKWYLKTTWMYLSVPVLLYAGERILRVFRSGFSTVRLLKVAIYPGNVLTLQMSKPPQFKYKSGQYMFVQCPAVSPFEWHPFSITSAPGDDYLSVHIRQLGDWTQELKRVFSEACEPPLAGKSGLLRADETTKKSLPKLLIDGPYGAPAQDYRKYDVLLLVGLGIGATPFISILKDLLNNIVKMEEQADSLSDFSRNSDLSSGSTDSPNKLNPKRKKTLKTTNAYFYWVTREQGSFDWFKGVMNEVADQDQRGVIEMHNYLTSVYEEGDARSTLITMVQALNHAKNGVDIVSGTRVRTHFARPNWKKVFSKFCSKHYGARIGVFYCGAPVLAKELSKLCYEFNQKGPTKFEFHKEHF
>FraveV4A2_5g10010.t1
MKETAPEDHIGEAATSAGVAPPLQYHSDNELPAPEKMSGAGYTAPLSLSGTLNKRTGSKRTNNHEEEPYVEDVSVDVSSVKPLPRGDANNTDDSLTLLGGDKPPQKSNNDQSFVRTASVRIKQELKKLTSFSKQQLPQRRRFDRMQSAAAPALKGLKFISKTDGNAEWPAVEKRFDKLTGSTNGMLPRAAFGECIGMNKDCKEFAGKLFDALARKHGIKGDSINKEELKEMWTQVSEQGFNSRLQIFFDMVDKDGDGRISVEEVKEIISFSASANKLSNIQTQAQEYAALIMEELDPDNLGYIMIDSLETLLLYGPEETVARGKESRNLSKMLSQKLKPVREDNPLTRWYRRANYFLEDNWKRVWVMALWIGIMAALFAYKYVQYKNRAAYHVMGHCVSMAKGAAETLKFNMALILLPVCRNTITLLRNKTKLGVAVPFDDNLNFHKVIAIGISVGVGIHSIYHLACDFPRLIKADSVTYAPMRQYFGEQPSNYWFFVKSVEGVTGIIMVVLMTIAFTLAAPCFRRGKLKNLPQPLKRLTGFNAFWYSHHLFVIVYTLLIVHGEYLYLTKEWYKKTTWMYLAVPLLLYGGERLVRALRSSIKPVKIVKVALYPGNVLALFMSKPQGFRYHSGQYMFVNCAAVSPFEWHPFSITSAPGDDHLSVHIRTLGDWTRQLKTVFSQVCQPPPSGNSGLLRADCMQSNDLNFPRVLIDGPYGAPAQDYKNYEVVLLVGLGIGATPMISILKDIVNNIKAIEDESQNALESGTAGSGSPVSLHSNFKTKRAYFYWVTREQGSFDWFKGAMNEVAELDHNRVIEFHNYCTSVYEEGDARSALIAMLQSLNHAKNGVDIVSGTRVKSHFAKPNWREVYKRIALDHTNDKVGVFYCGPPALTEELRQLSLDFNHKTSTRFEFHKENF
>FraveV4A2_5g13850.t3
MEAQPASLSPSSSSSCSTNDNIMLPSFSSVWTESDKTEPLQAVNQEQAPIPMSDIGLLRFMELTANGGMRWEDVKDRFDRLSITLGQTEPVIKWSDFGLCIGMEQSQEFANQLLRALRKSKDRNFGIPKAELQSYWSRMTDPCFSSRMQIFFDMCDRNMEGRITEIDIKQTITLSATTNKLFLTPEEAEDYAALVMEVLDTEKRGYIELPQFETLIKMNLSKASFSHNHLSIRHDPYHNFDQVQKPNSRINILFRTYWRRAWIVLLWLIICSALFTWKFLQYRHRAAFQVMGYCLSSAKGAAETLKFNMALILLPVCRNTITWLRRNRSINSIIPFNDTINFHKLIAGGVVVGVILHGGCHLACDLPRISESDHVIFGQTIAARFGYHQPSYFEILTTKEVASGIGMVILMAVAFSLATRWPRRGSPSLPKSVRNVTGYNTFWYSHHLFIPVYALLIFHSIFLFLTNNVTEKTVSRSISPCVYGILTSYTVCHDANNVLQQTLMYIAIPVLLYTGERVFRAIRSGFYEVEMSKASIYPGKVLSLKLHKPKGFKYLSGMYIFIQCPQISPFEWHPFSLTSGPEDDYLSVHIRTTGDWSYQIYSLFQEATLSGLNSYPKVHIDGPYGAPSQDHIKYDIIVLIGLGIGATPFIGILKDIVNSAQNSSHCDHHSGCRECSSRKSPLKAYLFWVTREQSSFEWFRDIMKEISDSKEKQSIVEMHSFLTSVYQEGDARSVLISAIQALLYAKNGIDFVSRTPVRTHFARPNWSSIFSELACRHRGARIGVFYCGASTLAEELQGMCTKFSTKTSTRFVFHKENY
>FraveV4A2_6g06490.t1
MEIEENPLPEKESIRVGGHSGPLVTGSKTRSNSNLSARFKEDDQCYVEVTLDVCDDNTFVLRNIRGADEPGSTSARIEGRPSLASQLSFKLKKVSHELKRMKSSLSFKKVDQPAKPGVARALKGLKFMTKNVCSEGWLEIEMRFDELAVDGTLPKSVFAQCIGMKESSEFACEVFDALARRRGITSCCVTKEELREFWEQISDHSFNARLQTFFDMVDKNADGRISEEEVKEIITLSASANNLSKILEQAEEYAALIMEELDHDNLGYIDLHNLEMLLLSGPTQSSNLETDSHIQSRLLSEKLVPTKEYNPIRRWCRRLSYFVEDNWKRIWVIVLWLLICMGLFAWKFIQYRHREVYHVMGYCVCIAKGGAETLKFNMALILLPVCRNTITWLRSKTKLGGVVPFDDNINFHKVIAFGIAVGVGLHAGSHLTCDFPKLLHSTNDQYDKLKPFFGQKRPDDYWWFVKGTEGWTGVVMVALMLVAYTLAQPWFRRNRLRNLPKPLKKLTGFNAFWYSHHLFLIVYILFIIHGYFLYLSKNWDKKTTWMYLAFPLIMYACERLLRAFRSGYETVKILKVAVYPGNVLALHMSKPQGLKYTSGQYIYINCSAISPIQWHPFSITSAPGDDHLSVHIRTLGDWTSQLKYIFSQVCQPPSIEHSGLLRADIEQPNIHTRMPKLLIDGPYGAPAQDYKNYEVLLLVGLGIGATPLISIVKDVLNNIKRQKELEAQMLVENGVKRKSTFATKRAYFYWITREQGSFEWFRGVMNEVAENDLDGLIELHNYCTSVYEEGDARSALITMLQSINHAKNGVDVVSGTRVKTHFARPNWRNVFKHVAVKHPDQRVGVFYCGAHGLVGELKRLAQDFSRKTETKFDFHKENF
>Maldo_HF_06315
MVAMNMSKDDDQNDPNKWKLETIDIDPMVDIPLSNNDTEGNVTKSSNDATLKRNNSSVRKRNGVQGNNHGSVGCRAEPGGKEGIKSLRFLDRTATGKEVDAWKQVEKRFNQYAVADRLSRDKFGACIGMGGESKEFAGELFDALARRRIICEKGGITLEELRLFWEDITNEDMEARLQIFFDICDKNGDGKLSEDEVEEVIVLSASANKLANLKMQAKSYAALIMEEIDPDHLGYIEMWQLETLLRGMAVSEDNQKLGKRTQSLTKSMIPRSYRTPISKFLSTTAELVQENWKKIWIVILWLAINIGLFTWKYRQYQKHGLYKLMGTCLCIAKGSAETLKFNMALILIPVCRGTLTAIRSSFLSNLIPFDDNIKFHKLIALGIVISTSLHAGLHITCDFPRLITSQEDEFMDVAGTYFNYKQPTYMDLVNSIPGITGILMTVLMMFSFTLALNVMRKNVNLPWPLNILSGFNSFWYAHHLLVLVYMLFVMHGYFLIFTSDWHKKTTWMYILVPVMLYAIERFIIIIKEINLPVHVIKAVIYTGNVLALYMSKPHGFKYKSGMYLFLKCPDISGFEWHPFTITSAPGDDYLSVHIRSLGDWTTELRERFEKACSQLQSTQTRKGNLVRIETKAHSNYGHEIEGYPKIVIKGPYGAPAQNYIKFDILLLIGLGIGATPFVSIIKDIINQINLNLAYNPDSITEHQETSVETKSNNMQREAYKRGPERAYFYWITREQASFEWFKGVMDDIAECDHYHMIEMHNYLTSVYEEGDARSALIAMVQKLQHAKNGVDVVSESRIRTHFARPNWRKVFSDLAAAHESSRIGVFYCGSPTLTKTLRELCLEFSLNSATRFVFHKENF
>Maldo_HF_08509
MRAVPRHERRWASDSIPIRSTVSTGSSSPAMTDDSNSGDQEFVEVTLDLQDDNTIVLRSVEPATVIHIDELATAGNETPTSALASASQSPSTIRRSSSNNRIRQFSQELKAEAVAKAKQFSQELKAELRRFSWNQSHGSRVLSASTSQNASVGGGGGGAFDSALAARALRRQRAQLDRTRSGAQKALRGLRFISNCKSSKTNGVDAWNEVEANFNKLAKDGHLHRAHFGQCIGMRDSKEFALELFDALGRRRRMKVEKISKDELYEFWSQISDQSFDSRLQIFFDMVDKNDDGRITEEEVKEIIMLSASANKLSRLKEQAEEYAALIMEELDPERLGYIEVDFVVNNADDEDGDKMLMQLWQLETLLLQKDTYLNYSQALSYTSQALSQNLQGLRSRSPIRRMSTKLLYYLQENWKRIWVLTLWVSIMITLFTWKFIQYKRKSAFQIMGYCLLTAKGAGETLKFNMALVLLPVCRNTITWLRSTRLGFFVPFDDNINFHKTIAAAIVVGVILHAGNHLACDFPRLIKVPESDYEKYLHHDFGKHKPTYLDLVKGAEGVTGIIMVICMIIAFTLATRWFRRSLIKLPKPFNRLTGFNAFWYSHHLFVIVYILLIIHGVFLYLVHIWYLKTTWMYLCVPVLLYAGERILRIFRSGSYIVRLLKVAIYPGNVLTLQMSKPQQFKYKSGQYIAQQFLRLSGDDYLSVHIRQLGDWTQELKRVFSEACEPPLAGKSGLLRADETTKTRYLNTSFLDTSLPKLLIDGPYGAPAQDYRKYDVLLLVGLGIGATPFISILKDLLNNIVKMEEQADSVSDFSRTSDLSSGSIGSPNHNKVYPKRKKPLKTTNAYFYWVTREQGSFDWFKGVMNEVAELDQRGVIEMHNYLTSVYEEGDARSTLITMVQALNHAKNGVDIVSGTRVRTHFARPNWKKVFSKTSSKHCNARIGVFYCGAPVLAKELSQLCYEFNQKVIEFFQ
>Maldo_HF_08791
MGTNEAGGVHYHSDTEIIGGNEKMANYSGPLSGPLSGPLNKKRSGTKKNAKINTPEPISATKPGISSNDEESYVEVTLDVRDDSVAVHSVKPADHPPHEDHEDHVELLGKGLEKSRSFVRNASFHIKRLASFSKQAVVAAVPHHHPRRRFDRTQSAAAPALKGLKFISKTDGNEWPEVEKRFCKLTASTNGLLSRALFGECIGMNKESKEFAGKLFDALARKLDIKGDSINEDQLKELWDQISEQGFDSRLQTFFDMVDKDADGRITIEEVKEIISFSASANKLSNIQKQADEYAALIMEELDPDNLGYIMIDSLETLLLEGPEETAAAARGKDSRNLSRMLSQKLKPTREHPLTRCYNNTKYFLQDNWKRVWVMILWLGITLGLFVYKFMQYRNKAAYEVMGHCVCMAKGAAETLKFNMALILLPVCRNTITLLRNKTKLGGVIPFDDNLNFHKVIAVGIGFGVGIHAIYHMACDFPRLIHANSDDYELMKPFFGEVQPSSYWYFVKSLEGVSGIVMVVLMAVAFTLAAPCFRRGKVNLPKPLNKLAGFNAFWYSHHLFVIVYVLLIIHGVHLYLTKKWYQKTTWMYLAVPLTLYAGERLVRALRSSIKPVQILKVALYPGNVLALHLSKPQGFRYHSGQYMFVNCAAVSPFEWHPFSITSAPGDDHLSVHIRIVGDWTRQLKTVFSKVCQPPPSGKSGLLTADHMQGAENLIFPRVLIDGPYGAPAQEYKTYEVVLLVGLGIGATPMISILKDIVNNIKAMEEEEEDNALENGGCGGGGGGGTKLPHKSSKTHAGSTSVGHHNFKTKRAYFYWVTREQGSFDWFKGAMNEVAELDHNRVIEFHNYCTSVYEEGDARSALIAMLQSLSHAKDGVDIVSGTRVKSHFAKPNWREVYKRIALDHTDARVGVFYCGPPALTEELRQLSLDFSHKTSTRFEFHKENF
>Maldo_HF_15854
MAYLMEDNWRRIGVIAPWISILLDHFTSKFIQYKNRAMFDVMGYCVFIAKGGAETLKFNMALILLPICGNSITWVIAFGILVGVELYVGSHLTCDFCRPLHSTDDEFKPIKLFYGTNWPDDYWWFVFSIVLQWCLYIAFNYNLAMSIYCHRCRCIRLFQSYSTHVRA
>Maldo_HF_19073
MASTASSSAKRSSYTPGFELPSSPSPVGGAMLPKFLRDLSQDLVEVTLELDDDDDDGSIVVCSVAPANDDLSVAAENGILRRSLSTTSRSVRRTFGWLKSASSRTTASNSESVVEFTLSAREGRRMKAKLQRTRSSAQRALNGLRFISKTTAGGNDAAEQWQQVEARFESLAKDGLLARADFGECIGMGDSEEFAVGIFDALARRRRQKITKITIEELRDFWLQISDSSFDARLQIFFDMWVSLTLISLYSQPLIRADSNDDGRITSEGVQELITLSASANKLSKLKEQAEEYASLIMEELDPENFGYIELWQLEALLLQRDVYINYSRPLSTASVPWSQNTSSLKPKNLVRRLSRSLQCLALENWRRGWILLLWVVAMASLFVWKFYRYRKNTATFQVMHYCLPVAKGAAETLKLNMALILLPVCRNTLTWLRSTRARSFIPFDDNINFHKIIAFAIAIGITIHAGNHLACDFPRLVNSSPEKFAPLSSDFHDKKPTYEFLLTGTEGATGILMVILIAISFTLAAHRFRRNMVRLPAPFNKLTGFNAFWYSHHLLGLVYILLIIHGSCLYLAHNWYEKTTWMYISVPLLLYVAERSLRTCRSKHYAVKMLKVSVLPGNVISLIMSKPPGFKYKSGQYIFLQCPTISPFEWHPFSITSAPGDEYLSVHIRTVGDWTRELKRVIAEEDDSSVVHPARFAQMQNLDQRGQPRLFVDGPYGAPAQDYQNYDVLLLVGLGIGATPFISILRDLLDRARTAEEQMDSNTETSRSDDSLSSFMSSSLTPGDKKKSQKTTNAHFYWVTREPGSFEWFKGVMDEVAEMDHKGQIELHNYLTSVYEEGDARSTLITMVQALNHAKHGVDILSGTRVRTHFARPDWKQVFTKIASKHPYSTVGVFYCGMPMLAKELKVLSHELSQKTTTRSCKYASEAKSADATIQTYRNRPAFPSLLPTQTPKRYPSSQTLPIASGSSHSKFYGLKFSTSSTLPIPSSSSGKMFISAKVDKGTVPPAFTLKDQDGKTVSFSKFKGKPVVLYFYPADESPSCTKQACAFRDSYEQFKKAGAEVVGISGDDPSSHKEFAKKNRLPFTLLSDEGNKVRKEWGVPSDLFGALPGRQTYVLDKNGVVQLIYNNQFQPEKHIDETLKLLQSL
>Maldo_HF_20862
MRAHPRHERRWASDSVPERSMVSAGSSSPAMTDDSNSRDQEFVEVTLDLQDDNTIVLRSVEPTTVIHIDDLAGAGNETPTSASASWSPSPIRRSSSNNRIRQFSQELKAEAVAKAKQFSQELKAELRRFSWSQSHSSRVLSASTSQNASAGGGGGGAFDLALAARALRRQRAQLDRTRSGAEKALRGLRFIGNYKSTKTNGVDAWNEVETNFNKLAKDGHLFRADFPQCIGMRDSKEFALELFDALGRRRRMQVEKISKDELYEFWSQISDQSFDSRLQIFFDMVDKNDDGRITEEEVKEIIMLSASANKLLRLKEQAEEYAALIMEELDPESLGYIELWQLETLLLQKDTYFNYSQALSYTSQALSQNLQGLRRRSPIRKMSTNLIYYLQENWRRVWVLTLWFCIMIALFIWKFIQYKQKSAFQIMGYCLLTAKGAGETLKFNMALVLLPVCRNTITRLRSTRLGFFVPFDDNINFHKTIAAAIVVGVILHAGNHLACDFPRLIKVSESVYKKHLLHDFGKNKPSYLDLIKGPEGLTGIIMLICMIIAFTLATRWFRRNLVKLPKPFNRLTGFNAFWYSHHLFVIVYVLLIIHGVFLYLVHTWYLKTTWMYLSVPVLLYAGERILRIFRSGFYTVRLLKVAIYPGNVLTLQMSKPQQFKYKSGQYMHPFSITSAPGDDYLSVHIRQLGDWTQELKRVFSEACEPSLAGKSGLLRADETTKTSMISKHGFLGTSLPKLLIDGPYGAPAQDYRKYDVLLLVGLGIGATPFISILKDLLNNIVKMEEQADSVSDFNRTSDLSFGSIDSPNPNKVYPKRKKPLKTTNAYFYWVTREQGSFDWFKGVMNEVAELDQRGVIEMHNYLTSVYEEGDARSTLITMVQALNHAKNGVDIVSGTRVRTHFARPNWKKVFSKTSSKHCNARIGVFYCGAPVLAKELSQLCYDFNQTVGTDNILVEYVDEAVANAG
>Maldo_HF_24761
MEAHVQLQTAHQPYVSAMSPSSSSSSSSSSCSASVFPPSFSPIWTEPHDETGVLNRQQHYMAENGEASSTAGSANEIEWLRFIDITANGGMKWKDVEEQFDRLALTRHGVEPAIKSSDFGLCIGMQQSPEFANELLRTLRRRMDRNFDMTKCELYGYWCLMTDPRFDSRIRIYFDLCDKNMDGRVTEKDIKQIITLSASTNKLSLTHEEAEDYAALVMKLLDTENRSYLEFPQFRTLFNVMSLSKSSFSTNHFSIRLSRLHHNFDPTEEPRSKTEILFRSYWRRAWIVLLWLIICSALFAWKFTQYRHRAAFQVMGYCLSTAKGAAETLKFNMALILLPVCRNTITWLRKNRSINSIIPFNDNINFHKMIAGGIVVGVILHGGSHLACDFPRISDSDRMVFRQTIAARFGYHQPSYCEILATKEVATGIAMVVLMAIAFSLATKWPRRQSPSLPKSVRNITGYNAFWYSHHLFIPVYALLILHSMFLFLTNKATEKTTWMYIAVPVVLYAGERVFRAIRSGFYEVEILKASIYPGKVLSLKLQKPEGFRYLSGMYIFIQCPQISPFEWHPFSLTSGPEDDYLSVHIRTAGDWSYQIYSLFQEATLSGVDGYPKVHIDGPYGAASQDHVKYDIVVLIGLGIGATPFVSILKDVVNAAKKPHCDHSGCRECSSRKAPLKAYLYWVTREQSSFDWFRDIMKEVSISNQKQSLVEMHNFLTCVYPEGDARSVLISTIQALHHAKNGTDFLSRTPVRTHFGRPDWFDIFSKLARGHKEERIGVFYCGPSSAAKELERMCTRLSTKTSTRFVFHKENY
>Maldo_HF_26306
MNGHHHEEGMLTSSEYNSDTESTQSTGPGGSIEFERRAFSGPLGTPNSGNHAPTTSSNSNRAWRRIKSAKFDKSGGTDKTTGNTSDQNDDDTYVEITLDIRDDSVAVHSVQAAGGASNEDPELALLAKRTLEGKKSSSFRSSLLRNTSSHIRQVSQELKRLASFSKRPSNAKRFDRTKSATAHALKSLKFITTKTGAGATSGWAAVDKRYDELTAKSNWLLPSSLFGECIGMNKESKEFAGELFRALARRRNITGDIINKAQLREFWEQISDESFDSRLQTFFDMVDRDADGRITEEEVTEIISMSASANKLSNIQKQAKEYAALIMEELDPDNVGYIMVQNLETLLLQAPVGQSVSVNESRVLSQLLSQKLKPTQENNPIRRCYQRTKYFFLDNWQRVWVMMLWLGIVSGLFVYKFVQYREREEAFEVMGYCVCIAKGGAETLKFNMALILLPVCRNTITWLRNKTKLGVAVPFDDNLNFHKVIAVGIIVGVGLHVGAHLTCDFPRIIHATEDEYEDLKPYFGEEQPGNYWWFVKGVEGWSGILMVVLMAIAFTLATPWFRRNKLNLPKPLKKLTGFNAFWYSHHLFVIVYALLIVHGIKLYLTKEWYHKTTWMYLAVPVVLYACERLIRAFRSSIKPVKILKVAVYPGNVLALHMSKPQGFKYKSGQYMFVNCAAVSPFEWHPFSITSSPGDDYLSVHIRTLGDWTRQLKTVFSEVCQPPTGGKSGLLRADMQGGNNPSFPKILIDGPYGAPAQDYKKYDVVLLVGLGIGATPMVSIVKDIINNIKMKSREDDDSESALESGRATPNAPSHNNSSSGKNKSNKGFKTRKAYYYWVTREQGSFEWFKGILNEVADMDEKGVIEIHNYCTSVYEEGDARSALIAMLQSLHHAKNGVDVVSGTRVKSHFAKPNWRQVYKDIARRHPDSRVGVFYCGAPALTKDLKELALYFSHKTTTKFDFHKENF
>Maldo_HF_30845
MMPTASFSSKRSSYTHGFELPGNSSPSSVGGAMLPKFLNDLNQDLVEVTLELDDDDDGSIVVCSVAPANDDLTSSEAAAANGILRRSLSATSRSIRRTFGWLKSASSRTTASNSESVAEFTLSAREARRMKAKLQRTRSSAQRALNGLRFISKTTAGGSDAAGQWQQVEARFESLAKDGMLASADFGECIGMEDSEEFAVGIFDALARRRRQKISKITKEELRDFWLQISDNSFDARLQIFFDMADSNEDGRITREGVRELIMLSASANKLPKLKEQAEDYASLIMEELDPENFGYIELWQLEALLLQRDVYINYSRPLSTASVSWSQNLSSLKPKNLVRRLSRSLQCLVLENWQRSWILLLWVVAMASLFGWKFYQYRKNRAAFQVMHYCLPVAKGAAETLKLNMALILLPVCRNMLTWLRSTRARCFIPFDDNINFHKIIAFAIAIGIIIHAGNHLACDFPRIVNSSPEKFAPLSSDFHNKKPTYEFLLTGTEGTTGILMVILIAISFTLAARRFRRNMVRLPAPFNKLTGFNAFWYSHHLLGLVYILLIIHGSCLYFAHKWYEKTTWMYISVPLLLYVAERSLRTCRSKHYSVKMLKVSVLPGNVISLIMSKPPGFKYKSGQYIFLQCPTISSFEWHPFSITSAPGDEYLSVHIRTVGDWTRELKRAIAEEDDSSPAEHSARFVQMRNLDRRGQPRLFIDGPYGAPAQDYQNYDVLLLVGLGIGATPFISILRDLLNSTRTAEEQMDSNTETSRSDDSQNSFTSSSLTPGDKKKSQRTMNAHFYWVTREPGSFEWFKGVMDEVAEMDHKGQIELHNYLTSVYEEGDARSTLITMVQALNHAKHGVDILSGTRVRTHFARPDWKEVFTKIASKHPYSTVGVFYCGMPMLAKELKHPAFPSVLRTLTPKRYPSSQTLPIVSSSSHSPFYGLKFSTSSTLPIPSSSSGKMFISAKVDKGKVPPAFTLKDQDGKTVSLSKFKGKPVVLYFYPADETPGCTKQACAFRDSYEKFKKAGAQVVGISGDDPSSHKAFAKKYKLPFTLLSDDGNKVRKEWGVPSDLFGTLPGRQTYVLDKNGVVQLIYNNQFQPEKHIDETLKLLQSL
>Maldo_HF_38162
MVVLMLVAYMLAQSWFRPNWLNLPKTLKKLTGLHPLYHPWILSISTQEMREEDDVDVFGCSNPTLRMCALNSCIQFIRGMFWPCITTGQYIYVKISPHFNALPPFYGEAAPKSQTRDLPLMGEGTCHRTKCDLLREGKKDTEKKKTMPGLLIDGPYVAPSQDYKK
>Maldo_HF_38163
MEELDPDDIGRIGVNILLYKNRAVFDVKGYCVSIAKGGTETLKFNTALILLPVCRNSITWLRSNTKLGVVVPFDDNINFHKVIAFGILVGVGLHADSHLTCDFPRLLYSTDNEYKPKKLFLGTKRPDDYWWFMRGTEG
>Maldo_HF_38172
MAAGHASRRFKGATRSRHRFLGLELNSWLQGYKNIEIKTIVLEESDCVMILTNCFDAENFHISWHRRLAYLTEDNWRRIWVIALWISIYLGIYAWEFVQYRNRSVFDVMGYCVSIAKGGAETLKFNMALILLPVCRNSITWLRSKTKLGVVVPFDDNINFHKVIAFSILVGVGLRAGSHLTCDFPRLLHSTDNELQPMKPFFGTKLPDDYWWFVRGTEGWTRVVMVVLMLVAYTLAQPWFPCNRLNLPKTLKKLTGFNAFCLHPLYIHGYFLYLSKNWEKKTVAVYPGNVLARLMSKPQGFKYTSGQYIYINCSDISPFQWHPFSITSAPGDDYLSIHIRILACISRMPRLLIDGPYGAPAQDYKKYEVLLLVGLGIGATPLISILNGRRVVCPLTSGTLPYLHVLCALCNIKHQREVEDNQGIKDNKRTFVTQRAYFYWITREQGSFEWFRGVTNEVAETDIDGVIELHNYCTSKEMLDRLFTMLQSLNHAKNDVDVGSGTRVKTYFARPNWHNIFKLVAIKHTDQRVRVFYYGAHGLVGELKEVSSGFFPEN
>Maldo_HF_40407
MNMSNNDDQKDPNKWKLERIDVDPMVDIPLSNNDTEGNVTKSSNDVTLKRNNSSVRKRNGVQGNNHASVGGRAPVPGGKEGIKSLRFLDRTVTGKEGEAWKQIEKQFNQYAVAGRLSRDKFGACIGMGGESKEFAGELFDALARRRIICAKGGITLEELKLFWEDITNEDMEARLQIFFDMCDKNGDGMLSEDEVAEVIVLSASANKLANLKKQAKSYAALIMEELDPDHLGYIEMWQLETLLRGMVVSEDNKKIGMITESLTRAMIPRRYRTPISRFLSTTAELVHENWKKIWIVTLWLAVNVGLFTWKYRQYQTRGLYKLMGECICIAKGCAETLKFNMAIILIPVCRGTLTAIRSSFLSNLIPFDDNIKFHKLIALGIVISTFIHGGLHITCDFPRLVTSQKNEFMDVVGTYFNYKQPTYMDMINSIPGITGILMTVLMMFSFTLALNSMRKNVNLPWPLNNLSGFNSFWYAHHLLALVYMLFVIHGYFLVFASDWHKKTTWMYILIPVMLYAIESFIILIKEINHPVHVIKAVTYTGNVLALYMSKPPGFKYKSGMYLFLKCPDISGFEWHPFTITSAPGDDYLSVHIRSLGDWTTELRERFEKACSQLQSTQTRRGSLVRIETKAHSYHSHETEGYPKIVIKGPYGAPAQNYIKFDILLLIGLGIGATPFISILKDIINQINLKLALNPISINGHQETSAETKSNSMPTEAYKKGPERAYFYWVTREQASFEWFKGVMDDIAECDNNHMIEMHNYLTSVYEEGDARSALIAMVQKLQHAKNGVDVVSESRIRTHFARPNWRRVFSNLATAHESSRIGVFYCGSPTLTKTLRKLCLEFSLNSATRFVFHKENF
>Maldo_HF_42906
MNGHHDEEGMLTSSEYNSDTESTQSTALGGSTRFERRAFSGPLGTSNYAPTTSSNSSRAWRRNKSTKVDNSGGTDKTTSTTSDKNNDNDYVEITLDIRDDSVAVHSVQAAGGASSEDPELALLAKRTLEGKKSSSFRSSLFRNTSSHIRQVSQELKRLASFTKRPSNAKRFDRTKSATAYALKNLKFITAKTGAASTSGWAAVDKRYDELTAKSNWLLHSSLFGECIGMNKESKEFAGELFRALARRRNITGDIINKAQLREFWEQISDESFDSRLLTFFDMVDRDADGRITEEEVTEIISMSASANKLSNIQKQAKEYAALIMEELDPDNVGYIMVENLETLLLQAPVSQSVSVNESRVLSQLLSQKLKPTQEDNPIRRCYQKTKYFVLDNWQRVWVMMLWLGIVSGLFAYKFLQYREKEAAFEVMGYCVCIAKGGAEILKFNMALILLPVCRNTITWLRNRTKLGVVVPFDDNLNFHKVIAVGIIVGVGLHAGSHLTCDFPRILHATEDEYEDLKPYFGEEQPPNYWWFVKGVEGWTGILMVVLMTIAFTLATPWFRRNKLNLPKPLKKLTGFNAFWYSHHLFVIVYGLLIVHGIKLYLTKEWYNKTTWMYLAVPVTLYACERLIRAFRSSIKPVKIIKVAVYPGNVLALHMSKPQGFKYKSGQYMFVNCAAVSPFEWHPFSITSAPGDDYLSVHIRTLGDWTRQLKTVFSEICQPPTGGRSGLLRADMQGGNNPSIPKILIDGPYGAPAQDYKKYDVVLLVGLGIGATPMVSIVKDIINNMKMKGKEDDDSESALESGRATPNASSHNNSNTGKNKSNKGFKTRKAYYYWVTREQGSFEWFKGILNEVADMDEKGVIEMHNYCTSVYEEGDARSALIAMLQSLHHAKNGVDVVSGTRVKSHFAKPNWRQVYKDIARHHPGSRVGVFYCGAPALTKDLKELALYFSHKTTTKFEFHKENF
>Malba_007433
MRAVPRHERRWASDSVPMRSTVSTGSSSPAMTDDSNSGDQEFVEVTLDLQDDNTIVLRSVEPATVIHIDELATAGNETPTSALASASQSPSTIRRSSSNNRIRQFSQELKAEAVAKAKQFSQELKAELKRFSWNQSHGSRVLSASTSQNASVGGGGGGAFDSALAARALRRQRAQLDRTRSGAQKALRGLRFISNCKSSKTNGVDAWNEVEANFNKLAKDGHLHRAHFGQCIGMRDSKEFALELFDALGRRRRMKVEKISKDELYEFWSQISDQSFDSRLQIFFDMVDKNDDGRITEEEVKEIIMLSASANKLSRLKEQAEEYAALIMEELDPERLGYIELWQLETLLLQKDTYLNYSQALSYTSQALSQNLQGLRSRSPIRRMSTKLLYYLQENWKRIWVLTLWVSIMIALFTWKFIQYKRKSAFQIMGYCLLTAKGAAETLKFNMALVLLPVCRNTITWLRSTRLGFFVPFDDNINFHKTIAAAIVVGVILHAGNHLACDFPRLIKVPESDYEKYLHHDFGKHKPTYLDLVKGAEGVTGIIMVICMIIAFTLATRWFRRSLIKLPKPFNRLTGFNAFWYSHHLFVIVYILLIIHGVFLYLEHTWYLKTTWMYLCVPVLLYAGERILRIFRSGSYIVRLLKVAIYPGNVLTLQMSKPQQFKYKSGQYMFVQCPAVSPFEWHPFSITSAPGDDYLSVHIRQLGDWTQELKRVFSEACEPPLAGKSGLLRADETTKTSLPKLLIDGPYGAPAQDYRKYDVLLLVGLGIGATPFISILKDLLNNIVKMEEQADSVSDFSRTSDLSSGSIGSPNPNKVYPKRKKPLKTTNAYFYWVTREQGSFDWFKGVMNEVAELDQRGVIEMHNYLTSVYEEGDARSTLITMVQALNHAKNGVDIVSGTRVRTHFARPNWKKVFSKTSSKHCNARIGVFYCGAPVLAKELSQLCYEFNQKGSTKFEFHKEHF
>Malba_014410
MEAHVQLQTAHQPYVSAMSPSSSSSSTSSSCSASVFPPSFSPVWTEPHDKTGVVNRQQHYMAENGEASSTAGSANEIEWLRFIDITANGGMKWKDVEEQFDRLALTRHGVEPAIKSSDFGLCIGMQQSPEFANELLRTLRRRMDRNFDMTKCELYGYWCRMTDPVFDSRIRIYFDLCDRNMDGRVTEKDIKQTITLSASTNKLSLTHEEAEDHAALVMELLDTENRSYLEFPQFRTLFNVMSLSKSSFSTNHFSIRLSRLHHSFDPIEEPSALFAWKFTQYRHRAAFQVMGYCLSTAKGAAETLKFNMALILLPVCRNTITWLRKNRSINSIIPFNDNINFHKMIAGGIVVGVILHGGSHLACDFPRISDSDHMVFQQTIAARFGYHQPSYCEILATKEVATGIAMVVLMAIAFTLATKWPRRQSHSLPKSVRNITGYNAFWYSHHLFIPVYALLILHSMFLFLTNKATEKTTWMYIAVPVVLYAGERVFRAIRSRFYEMEILKASIYPGKVLSLKLQKPEGFRYLSGMYIFIQCPQISPFEWHPFSLTSGPEDDFLSVHIRTAGDWSYQIYSLFQEAILSGVDGYPKVHIDGPYGAASQDHVKYDIVVLIGLGIGATPFVSILKDVVNAAKKPHCDHSGCRECSSRKAPLKAYLYWVTREQSSFDWFRDIMKEVSISNQKQSLVEMHNFLTCVYPEGDVRSVLISTIQALHLAKNGTDFLSRTPVRTHFGRPDWFDIFSKLARGHKEERIGVFYCGPSSAAKELERMCTRFSIKTSTRFVFHKENY
>Malba_015244
MVAMNMSKDDDQNDPNKWKLETIDIDPMVDIPLSNNDTEGNVTKSSNNATLKRNNSSVRKRNGVQGNNHGSVGCRAEPGGKEGIKSLRFLDRTATGKEVDAWKQVEKRFNQYAVADRLSRDKFGACIGMGGESKEFAGELFDALARRRIICEKGGITLEELRLFWEDITNEDMEARLQIFFDICDKNGDGKLSEDEVEEVIVLSASANKLANLKMQAKSYAALIMEEIDPDHLGYIEMWQLETLLRGMAVSEDNQKLGKRTQSLTKSMIPRSYRTPISKFLSTTAELVQENWKKIWIVILWLAINIGLFTWKYRQYQKHGLYKLMGTCLCIAKGSAETLKFNMALILIPVCRGTLTAIRSSFLSNLIPFDDNIKFHKLIALGIVISTSLHAGLHITCDFPRLITSQEDEFMDVAGTYFNYKQPTYMDLVNSIPGITGILMTVLMMFSFTLALNVMRKNVNLPWPLNILSGFNSFWYAHHLLVLVYMLFVMHGYFLIFTSDWHKKTTWMYILVPVMLYAIERFIIIIKEINLPVHVIKAVIYTGNVLALYMSKPHGFKYKSGMYLFLKCPDISGFEWHPFTITSAPGDDYLSVHIRSLGDWTTELRERFEKACSQLQSTQTRKGNLVRIETKSHSNYGHEIEGYPKIVIKGPYGAPAQNYIKFDILLLIGLGIGATPFVSIIKDIINQINLNLAYNPDSITEHQETSPETKSNNMQREAYKRGPERAYFYWITREQASFEWFKGVMDDIAECDHYHMIEMHNYLTSVYEEGDARSALIAMVQKLQHAKNGVDVVSESRIRTHFARPNWRKVFSDLAAAHESSRIGVFYCGSPTLTKTLRELCLEFSLNSATRFVFHKENF
>Malba_020743
MASTASSSAKRWSYTPGFELPSSPSPVGGAMLPKFLRDLSQDLVEVTLELDDDDDDGSIVVCSVAPANDDLTSSAAAENRILRRSLSATSRSVRRTFGWLKSASSRTTASNSESVVEFTLSAREGRRMKAKLQRTRSSAQRALNGLRFISKTTAGGNDTAEQWQQVEARFESLAKDGLLARADFGECIGMGDSEEFAVGIFDALARRRRQKITKITIEELRDFWLQISDSSFDARLQIFFDMADSNDDGRITSEGVQELITLSASANKLSKLKEQAEEYASLIMEELDPENFGYIELWQLEALLLQRDVYINYSRPLSTASVPWSQNPSSLKPKNLVRRLSRSLQCLALENWRRGWILLLWVVAMASLFVWKFYRYRKNRATFQVMHYCLPVAKGAAETLKLNMALVLLPVCRNTLTWLRSTRARSFIPFDDNINFHKIIAFAIAIGITIHAGNHLACDFPRLVNSSPEKFAPLSSDFHDKKPTYEFLLTGTEGTTGILMVILIAISFTLAAHRFRRNMVRLPAPFNKLTGFNAFWYSHHLLGLVYILLIIHGSCLYLAHNWYEKTTWMYISVPLLLYVAERSLRTCRSKHYSVKMLKVSVLPGNVISLIMSKPPGFKYKSGQYIFLQSPTISSFEWHPFSITSAPGDEYLSVHIRTVGDWTRELKRVIAGEDDSSVVHPARFAQMRNLDQRGQPRLFVDGPYGAPAQDYQNYDVLLLVGLGIGATPFISILRDLLDRARTAEEQMDSNTETSRSDDSLSSFMSSSLTPSDKKKSQKTTNAHFYWVTREPGSFEWFKGVMDEVAEMDHRGQIELHNYLTSVYEEGDARSTLITMVQALNHAKHGVDILSGTRVRTHFARPDWKQVFTKIASKHPYSTVGVFYCGMPMLAKELKVLSHELSQKTTTRFEFHKEYF
>Malba_024972
MPTASFCSKRSSYTHEFELPGNSSPSSVGGAMLPKFLNDLNQDLVEVTLELDDDDDGSIVVCSVAPANDGLTSSEAAAANGILRRSLSATSRSIRRTFGWLKSASSRTTASNSESVAEFTLSAREARRMKAKLQRTRSTAQRALNGLRFISKTTAGGSDAAEQWQQVEARFESLAKDGMLASADFGECIGMGDSEEFAVGIFDALARRRRQKISKITKEELRDFWLQISDNSFDARLQIFFDMADSNEDGRITREGVRELIMLSASANKLPKLKEQAEDYASLIMEELDPENFGYIELWQLEALLLQRDVYINYSRPLSTASVSWSQNLSSLKPKNLVRRLSRSLQCLVLENWQRSWILLLWVVAMASLFGWKFYQYRKNRAAFQVMHYCLPVAKGAAETLKLNMALILLPVCRNMLTWLRSTRARCFIPFDDNINFHKIIACAIAIGIIIHAGNHLACDFPRIVNSSPEKFAPLSSDFHNKKPTYEFLLTGTEGTTGILMVILIAISFTLAARRFRRNMVRLPAPFNKLTGFNAFWYSHHLLGLVYILLIIHGSCLYLAHKWYEKTTWMYISVPLLLYVAERSLRTCRSKHYSVKTLKVSVLPGNVISLIMSKPPGFKYKSGQYIFLQCPTISSFEWHPFSITSAPGDENLSVHIRTVGDWTRELKRAIAEEDDSSPAEHSARFVQMRNLDRRGQPRLFIDGPYGAPAQDYQNYDVLLLVGLGIGATPFISILRDLLNSTRTAEEQMDSNTETSRSDDSQNSFTSSSLTPGDKKKSQRTMNAHFYWVTREPGSFEWFKGVMDEVAEMDHKGQIELHNYLTSVYEEGDARSTLITMVQALNHAKHGVDILSGTRVRTHFARPDWKEVFTKIASKHPYSTVGVFYCGMPMLAKELKVLSHELSHKTTTRFEFHKEYF
>Malba_027676
MGTNEAGGVHYHSDTEIIGGNEKMANYSGPLSGPLSGPLNKKRSGTKKNAKFNTPEPISATKPGISSNDEESYVEVTLDVRDDSVAVHSVKPADHPHHEDHEDHVELLGKGMEKSRSFVRNASFHIKRLASFSKQAVVAAVPHHHPRRRFDRTQSAAAPALKGLKFISKTDGNEWPEVEKRFCKLTASTNGLLSRALFGECIGMNKESKEFAGKLFDALARKLDIKGDSINEDQLKELWDQISEQGFDSRLQTFFDMVDKDADGRITIEEVKEIISFSASANKLSNIQKQADEYAALIMEELDPDNLGYIMIDSLETLLLEGPEETAAAARGKDSRNLSRMLSQKLKPTREHPLTRCYNNTKYFLQDNWKRVWVMILWLGITLGLFMYKFMQYRNKAAYEVMGHCVCMAKGAAETLKFNMALILLPVCRNTITLLRNKTKLGGVIPFDDNLNFHKVIAVGIGFGVGIHAIYHMACDFPRLIHANSDDYELMKPFFGEVQPSSYWHFVKSLEGVSGIVMVVLMAVAFTLAAPCFRRGKVNLPKPLNKLAGFNAFWYSHHLFVIVYVLLIIHGVHLYLTKKWYQKTTWMYLAVPLTLYAGERLVRALRSSIKPVQILKVALYPGNVLALHLSKPQGFRYHSGQYMFVNCAAVSPFEWHPFSITSAPGDDHLSVHIRIVGDWTRQLKTVFSKVCQPPPSGKSGLLTTDHMQGAENLIFPRVLIDGPYGAPAQEYKTYEVVLLVGLGIGATPMISILKDIVNNIKAMEEEEEEENALENGGGGGGTKLPHKSSKTNAGSTSVGHHNFKTKRAYFYWVTREQGSFDWFKGAMNEVAELDHNRVIEFHNYCTSVYEEGDARSALIAMLQSLSHAKNGVDIVSGTHVKSHFAKPNWREVYKRIALNHTDARVGVFYCGPPALTEELRQLSLDFSHKTSTRFEFHKENF
>Malba_029783
MNMSNNDDQKNPNKWKLERIDVDPMVDIPLSNNDTEGNVTKSSNDVTLKRNNSSVRKRNGVQGNNHASVGGRAPVPGGKEGIKSLRFLDRTVTGKEGEAWKQIEKQFNQYAVAGRLSRDKFGACIGMGGESKEFAGELFDALARRRIICAKGGITPEELKCDKNGDGMLSEDEVAEVIVLSASANKLANLKKQAKSYAALIMEELDPDHLGYIEMWQLETLLRGMVVSEDNKKIGMITESLTRAMIPRRYRTPISRFLSTTAELVHENWKKIWIMTLWLAVNVGLFTWKYRQYQTRGLYKLMGECICIAKGCAETLKFNMAIILIPVCRGTLTAIRSSFLSNLIPFDDNIKFHKLIALGIVVSTFIHGGLHITCDFPRLVTSQKNEFMDVVGTYFNYKQPTYMDMINSIPGITGILKN
>Malba_029784
MEARLQIFFDMCDKNGDGMLSEDEVAEVIVLSASANKLANLKKQAKSYAALIMEELDPDHLGYIEASLLGNMAIILIPVCRGTLTAIRSSFLSNLIPFDDNIKFHKLIALGIVVSTFIHGGLHITCDFPRLVTSQKNEFMDVVGTYFNYKQPTYMDMINSIPGITGILMTVLMMFSFTLALNSMRKNVNLPWPLNNLSGFNSFWYAHHLLALVYMLFVIHGYFLVFASDWHKKTTWMYILIPVMLYAIESFIILIKEINHPVHVIKAVTYTGNVLALYMSKPPGFKYKSGMYLFLKCPDISGFEWHPFTITSAPGDDYLSVHIRSLGDWTTELRERFEKACSQLRSTQTRRGSLVRIETKAHSYHVHETEGYPKIVIKGPYGAPAQNYIKFDILLLIGLGIGATPFISILKDIINQINLKLALNPDSINGHQETSAETKSNSMPTEAYKKGPERAYFYWVTREQASFEWFKGVMDDIAECDNNHMIEMHNYLTSVYEEGDARSALIAMVQKLQHAKNGVDVVSESRIRTHFARPNWRRVFSNLATAHESSRIGEPNSDEISHFFYP
>Malba_035517
MNGHHDEEGMLTSSEYNSDTESTQSTALGGSTRFERRAFSGPLGTSNYAPTTSSNSSRAWRRNKSTKVDNSGGTDKTTSTTSDKNNDNDYVEITLDIRDDSVAVHSVQAAGGASSEDPELALLAKRTLEGKKSSSFRSSLFRNTSSHIRQVSQELKRLASFTKRPSNAKRFDRTKSATAYALKNLKFITAKTGAASTSGWAAVDKRYDELTAKSNWLLHSSLFGECIGMNKESKEFAGELFRALARRRNITGDIINKAQLREFWEQISDESFDSRLLTFFDMVDRDADGRITEEEVTEIISMSASANKLSNIQKQAKEYAALIMEELDPDNVGYIMVENLETLLLQAPVSQSVSVNESRVLSQLLSQKLKPTQEDNPIRRCYQKTKYFVLDNWQRVWVMMLWLGIVSGLFAYKFLQYREKKAAFEVMGYCVCIAKGGAEILKFNMALILLPVCRNTITWLRNKTKLGVVVPFDDNLNFHKVIAVGIIVGVGLHAGSHLTCDFPRILHATEDEYEDLKPYFGEEQPPNYWWFVKGVEGWTGILMVVLMTIAFTLATPWFRRNKLNLPKPLKKLTGFNAFWYSHHLFVIVYGLLIVHGIKLYLTKEWYNKTTWMYLAVPVTLYACERLIRAFRSSIKPVKIIKVAVYPGNVLALHMSKPQGFKYKSGQYMFVNCAAVSPFEWHPFSITSAPGDDYLSVHIRTLGDWTRQLKTVFSEICQPPTGGKSGLLRADMQGGNNPSFPKILIDGPYGAPAQDYKKYDVVLLVGLGIGATPMVSIVKDIINNMKMKGKEDDDSESALESGRATPNASSHNNSNTGKNKSNKGFKTRKAYYYWVTREQGSFEWFKGILNEVADMDEKGVIEMHNYCTSVYEEGDARSALIAMLQSLHHAKNGVDVVSGTRVKSHFAKPNWRQVYKDIARHHPGSRVGVFYCGAPALTKDLKELALYFSHKTTTKFEFHKENF
>Malba_039779
MRAHPRHERRWASDSVPERSMLSAGSSSPAMTDDSNSRDQEFVEVTLDLQDDNTIVLRSVEPTTVIHIDDLAGAGNETPTSASASWSPSPIRRSSSNNRIRQFSQELKAEAVAKAKQFSQELKAELRRFSWSQSHSSRVLSASTSQNASAGGGGGGAFDLALAARALRRQRAQLDRTRSGAEKALRGLRFIGNYKSTKTNGVDAWNEVETNFNKLAKDGHLFRADFPQCIGMRDSKEFALELFDALGRRRRMQVEKISKDELYEFWSQISDQSFDSRLQIFFDMVDKNDDGRITEEEVKEIIMLSASANKLSRLKEQAEEYAALIMEELDPERLGYIELWQLETLLLQKDTYFNYSQALSYTSQALSQNLQGLRRRSPIRKMSTNLIYYLQENWRRVWVLTLWFCIMIALFTWKFIQYKQKSAFQIMGYCLLTAKGAGETLKFNMALVLLPVCRNTITRLRSTRLGFFVPFDDNINFHKTIAAAIVVGVILHAGNHLACDFPRLIKVSESVYKKYLLHDFGKNKPSYLDLIKGPEGLTGIIMLICMIIAFTLATRWFRRNLVKLPKPFNRLTGFNAFWYSHHLFVIVYVLLIIHGVFLYLVHTWYLKTTWMYLSVPVLLYAGERILRIFRSGFYTVRLLKVAIYPGNVLTLQMSKPQQFKYKSGQYMFVQCPAVSPFEWHPFSITSAPGDDYLSVHIRQLGDWTQELKRVFSEACEPSLAGKSGLLRADETTKTSLPKLLIDGPYGAPAQDYRKYDVLLLVGLGIGATPFISILKDLLNNIVKMEEQADSVSDFNGTSDLSFGSIDSPNPNKVYPKRKKPLKTTNAYFYWVTREQGSFDWFKGVMNEVAELDQRGVIEMHNYLTSVYEEGDARSTLITMVQALNHAKNGVDIVSGTRVRTHFARPNWKKVFSKTSSKHCNARIGVFYCGAPVLAKELSQLCYDFNQTGSTKFEFHKEHF
>Malsi_02g008950
MASTASSSAKRSSYTPGFELPSSPSPVGGAMLPKFLRDLSQDLVEVTLELDDDDDDGSIVVCSVAPANDDLTAAAENGILRRSLSATSRSVRRTFGWLKSASSRTTASNSESVVEFTLSAREGRRMKAKLQRTRSSAQRALNGLRFISKTTAGGNDAAEQWQQVEARFESLAKDGLLARADFGECIGMADSEEFAVGIFDALARRRRQKITKITIEELRDFWLQISDSSFDARLQIFFDMADSNDDGRITSEGVQELITLSASANKLSKLKEQAEEYASLIMEELDPENFGYIEESDDVLPIPFYQLWQLEALLLQRDVYINYSRPLSTASVSWSQNTSSLKPKNLVRRLSRSLQCLALENWRRGWILLLWVVAMASLFVWKFYRYRKNRATFQVMHYCLPVAKGAAETLKLNMALVLLPVCRNTLTWLRSTRARSFIPFDDNINFHKIIAFAIAIGITIHAGNHLACDFPRLVNSSPEKFAPLSSDFHDKKPTYEFLLTGTEGTTGILMVILIAISFTLAAHRFRRNMVRLPAPFNKLTGFNAFWYSHHLLGLVYILLIIHGSCLYLAHNWYEKTTWMYISVPLLLYVAERSLRTCRSKHYAVKMLKVSVLPGNVISLIMSKPPGFKYKSGQYIFLQCPTISPFEWHPFSITSAPGDEYLSVHIRTVGDWTRELKRAIAEEDESSVVHPARFAQMRNLDQRGQPRLFVDGPYGAPAQDYQNYDVLLLVGLGIGATPFISILRDLLDRARTAEEQMDSNTETSRSDDSLSSFMSSSLTPGDKKKSQKTTNAHFYWVTREPGSFEWFKGVMDEVAEMDHRGQIELHNYLTSVYEEGDARSTLITMVQALNHAKHGVDILSGTRVRTHFARPDWKQVFTKIASKHPYSTVGVFYCGMPMLAKELKVLSHELSQKTTTRFEFHKEYF
>Malsi_03g009260
MNMSNNDDQKDPNKWKLERIDVDPMVDIPLSNNDTEGNVTKSSNDVTLKRNNSSVRKRNGVQGNNHASVGGRAPVPGGKEGIKSLRFLDRTVTGKEGEAWKQIEKQFNQYAVAGRLSRDKFGTCIGMGGESKEFAGELFDALARRRIICAKGGITLEELKLFWEDITNEDMEARLQIFFDMCDKNGDGMLSEDEVAEVIVLSASANKLANLKKQAKSYAALIMEELDPDHLGYIEMWQLETLLRGMVVSEDNKKIGMITESLTRAMIPRRYRTPISRFLSTTAELVHENWKKIWIVTLWLAVNIGLFTWKYRQYQTRGLYKLMGECICIAKGCAETLKFNMAIILIPVCRGTLTAIRSSFLSNLIPFDDNIKFHKLIALGIVISTFIHGGLHITCDFPRLVTSQKNEFMDVVGTYFNYKQPTYMDMINSIPGITGILMTVLMMFSFTLALNSMRKNVNLPWPLNNLSGFNSFWYAHHLLALVYMLFVIHGYFLVFASDWHKKTTWMYILIPVMLYAIESFIILMKEINHPVHVIKAVTYTGNVLALYMSKPPGFKYKSGMYLFLKCPDISGFEWHPFTITSAPGDDYLSVHIRSLGDWTTELRERFEKACSQLQSTQTRRGSLVRIETKAHSYHGHETEGYPKIVIKGPYGAPAQNYIKFDILLLIGLGIGATPFISILKDIINQINLKLALNPISINGHQETSVETKSNSMPTEAYKKGPERAYFYWVTREQASFEWFKGVMDDIAECDNNHMIEMHNYLTSVYEEGDARSALIAMVQKLQHAKNGVDVVSESRIRTHFARPNWRRVFSNLATAHESSRIGVFYCGSPTLTKTLRKLCLEFSLNSATRFVFHKENF
>Malsi_04g018010
MAYLMEDNWRRIGVIAPWISILLDHFTSKFIQYKNRAMFDVMGYCVFIAKGGAETLKFNMALILLPICGNSITWVRSKTKLRVIAFGILVGVELYAGSHLTCDFCRPLHSTDDEFKPIKLFYGTNWPDDYWWFVFSIASILDYFGSGRRLFTFKHKVIGYHSSNNFSLSCTVADYNM
>Malsi_06g009150
MRAVPRHERRWASDSVPMRSTVSTGSSSPAMTDDSNSGDQEFVEVTLDLQDDNTIVLRSVEPATVIHIDELATAGNETPTSALASASQSPSTIRRSSSNNRIRQFSQELKAEAVAKAKQFSQELKAELRRFSWNQSHGSRVLSASTSQNASVGGGGGGAFDSALAARALRRQRAQLDRTRSGAQKALRGLRFISNCKSSKTNGVDAWNEVEANFNKLAKDGHLHRAHFGQCIGMRDSKEFALELFDALGRRRRMKVEKISKDELYEFWSQISDQSFDSRLQIFFDMVDKNDDGRITEEEVKEIIMLSASANKLSRLKEQAEEYAALIMEELDPERLGYIELWQLETLLLQKDTYLNYSQALSYTSQALSQNLQGLRSRSPIRRMSTKLLYYLQENWKRIWVLTLWVSIMITLFTWKFIQYKRKSAFQIMGYCLLTAKGAGETLKFNMALVLLPVCRNTITWLRSTRLGFFVPFDDNINFHKTIAAAIVVGVILHAGNHLACDFPRLIKVPESDYEKYLHHDFGKHKPTYLDLVKGAEGVTGIIMVICMIIAFTLATRWFRRSLIKLPKPFNRLTGFNAFWYSHHLFVIVYILLIIHGVFLYLVHIWYLKTTWMYLCVPVLLYAGERILRIFRSGSYIVRLLKVAIYPGNVLTLQMSKPQQFKYKSGQYMFVQCPAVSPFEWHPFSITSAPGDDYLSVHIRQLGDWTQELKRVFSEACEPPLAGKSGLLRADETTKTSLPKLLIDGPYGAPAQDYRKYDVLLLVGLGIGATPFISILKDLLNNIVKMEEQADSVSDFSRTSDLSSGSIGSPNHNKVYPKRKKPLKTTNAYFYWVTREQGSFDWFKGVMNEVAELDQRGVIEMHNYLTSVYEEGDARSTLITMVQALNHAKNGVDIVSGTRVRTHFARPNWKKVFSKTSSKHCNARIGVFYCGAPVLAKELSQLCYEFNQKGSTKFEFHKEHF
>Malsi_06g011970
MGTSEAGGVHYHSDTEIIGGNEKMANYSGPLSGPLSGPLNKKRSGTKKNAKINTPEPISATKPGISSNDEESYVEVTLDVRDDSVAVHSVKPADHPPHEDHEDHVELLGKGLEKSRSFVRNASFHIKRLASFSKQAVVAAVPHHHPRRRFDRTQSAAAPALKGLKFISKTDGNEWPEVEKRFCKLTASTNGLLSRALFGECIGMNKESKEFAGKLFDALARKLDIKGDSINEDQLKELWDQISEQGFDSRLQTFFDMVDKDADGRITIEEVKEIISFSASANKLSNIQKQADEYAALIMEELDPDNLGYIMIDSLETLLLEGPEETAAAARGKDSRNLSRMLSQKLKPTREHPLTRCYNNTKYFLQDNWKRVWVMILWLGITLGLFVYKFMQYRNKAAYEVMGHCVCMAKGAAETLKFNMALILLPVCRNTITLLRNKTKLGGVIPFDDNLNFHKVIAVGIGFGVGIHAIYHMACDFPRLIHANSDDYELMKPFFGEVQPSSYWYFVKSLEGVSGIVMVVLMAVAFTLAAPCFRRGKVNLPKPLNKLAGFNAFWYSHHLFVIVYVLLIIHGVHLYLTKKWYQKTTWMYLAVPLTLYAGERLVRALRSSIKPVQILKVALYPGNVLALHLSKPQGFRYHSGQYMFVNCAAVSPFEWHPFSITSAPGDDHLSVHIRIVGDWTRQLKTVFSKVCQPPPSGKSGLLTADHMQGAENLIFPRVLIDGPYGAPAQEYKTYEVVLLVGLGIGATPMISILKDIVNNIKAMEEEEEDNALENGGGGGGGGGGGTKLPHKSSKTHAGSTSVGHHNFKTKRAYFYWVTREQGSFDWFKGAMNEVAELDHNRVIEFHNYCTSVYEEGDARSALIAMLQSLSHAKNGVDIVSGTRVKSHFAKPNWREVYKRIALDHTDARVGVFYCGPPALTEELRQLSLDFSHKTSTRFEFHKENF
>Malsi_11g009610
MVAMNMSKDDDQNDPNKWKLETIDIDPMVDIPLSNNDTEGNVTKSSNDATLKRNNSSVRKRNGVQGNNHGSVGCRAEPGGKEGIKSLRFLDRTATGKEVDAWKQVEKRFNQYAVADRLSRDKFGACIGMGGESKEFAGELFDALARRRIICEKGGITLEELRLFWEDITNEDMEARLQIFFDICDKNGDGKLSEDEVEEVIVLSASANKLANLKMQAKSYAALIMEEIDPDHLGYIEMWQLETLLRGMAVSEDNQKLGKRTQSLTKSMIPRSYRTPIGKFLSTTAELVQENWKKIWIVILWLAINIGLFTWKYRQYQKHGLYKLMGTCLCIAKGSAETLKFNMALILIPVCRGTLTAIRSSFLSNLIPFDDNIKFHKLIALGIVISTSLHAGLHITCDFPRLITSQEDEFMDVAGTYFNYKQPTYMDLVNSIPGITGILMTVLMMFSFTLALNVMRKNVNLPWPLNILSGFNSFWYAHHLLVLVYMLFVMHGYFLIFTSDWHKKTTWMYILVPVMLYAIERFIIIIKEINLPVHVIKAVIYTGNVLALYMSKPHGFKYKSGMYLFLKCPDISGFEWHPFTITSAPGDDYLSVHIRSLGDWTTELRERFEKACSQLQSTQTRKGNLVRIETKAHSNYGHEIEGYPKIVIKGPYGAPAQNYIKFDILLLIGLGIGATPFVSIIKDIINQINLNLAYNPDSITEHQETSVETKSNNMQREAYKRGPERAYFYWITREQASFEWFKGVMDDIAECDHYHMIEMHNYLTSVYEEGDARSALIAMVQKLQHAKNGVDVVSESRIRTHFARPNWRKVFSDLAAAHESSRIGVFYCGSPTLTKTLRELCLEFSLNSATRFVFHKENF
>Malsi_12g018520
MNEVAGTDIDEGDTRSALTTMLQSLNHAKNGIDVVSGTRVKTHFPRSNWRDVFKRVIIKHTNQRVGVFYSGAHGTVGELKRLAQDFSRKPRPSLISIKKTFEFTSLLNFPFWL
>Malsi_12g018530
MVVLMLVAYMLAQSWFRRNRLNLPKTLKKLTGFNAFWYSHHLFVITWMYLAVPILLYACVRLIRAFRSGYKTVKISKVQNRTWVGMDWRGNRRRIIGFRSWVGIVKTISNLKPKIFSP
>Malsi_12g018540
MEELDPDDIGLVQLGNASSPRPNPINEPSHGQSCTEPAAKPEASPNQRAQPFTAVVQEAGLLHGGQLEEDLGHCPMDSICLGLYTWKFVQYKNRAVFDVKGYCVSIAKGGTETLKFNTALILLPVCRNSITWLRSNTKLGVVVPFDDNINFHKVISFGILVGVGLHTDSHLTCDFPRLLYSTDNEYKPMKLFLGTKRPDDYWWFMRGTEG
>Malsi_12g018600
MIARVDVFYRHPFSITSAPGDDYLSIHIRILGDWTSKLKQIFSKVCQPPSIQGNIKPRTFVTQRAYFYWITREQGSFEWFRGVTNEVAETDIDGVIELHNYCTSKEMLDRLFTMLQSLNHAKNDVDVGSGTRVKTYFARPNWHNIFKLVAIKHTDQRVRVFYYGAHGLVGELKEVSSGFFPEN
>Malsi_12g018610
MGYCVSIAKGGAETLKFNMALILLPVCRNSITWLRSKTKLGVVVPFDDNINFHKVIAFSILVGVGLRAGSHLTCDFPRLLHSTDNELQPMKPFFGTKLPDDYWWFVRGTEGWTRVVMVVLMLVAYTLAQPWFPCNRLNLPKTLKKLTGFNAFWYSH
>Malsi_13g011830
MNGHHDEEGMLTSSEYNSDTESTQSTALGGSTRFERRAFSGPLGTSNYAPTTSSNSSRAWRRNKSTKVDNSGGTDKTTSTTSDKNNDNDYVEITLDIRDDSVAVHSVQAAGGASSEDPELALLAKRTLEGKKSSSFRSSLFRNTSSHIRQVSQELKRLASFTKRPSNAKRFDRTKSATAYALKNLKFITAKTGATSTSGWAAVDKRYDELTAKSNWLLHSSLFGECIGMNKESKEFAGELFRALARRRNITGDIINKAQLREFWEQISDESFDSRLLTFFDMVDRDADGRITEEEVTEIISMSASANKLSNIQKQAKEYAALIMEELDPDNVGYIMVENLETLLLQAPVSQSVSVNESRVLSQLLSQKLKPTQEDNPIRRCYQKTKYFVLDNWQRVWVMMLWLGIVSGLFAYKFLQYREKEAAFEVMGYCVCIAKGGAEILKFNMALILLPVCRNTITWLRNKTKLGVVVPFDDNLNFHKVIAVGIIVGVGLHAGSHLTCDFPRILHATEDEYEDLKPYFGEEQPPNYWWFVKGVEGWTGILMVVLMTIAFTLATPWFRRNKLNLPKPLKKLTGFNAFWYSHHLFVIVYGLLIVHGIKLYLTKEWYNKTTWMYLAVPVTLYACERLIRAFRSSIKPVKIIKVAVYPGNVLALHMSKPQGFKYKSGQYMFVNCAAVSPFEWHPFSITSAPGDDYLSVHIRTLGDWTRQLKTVFSEICQPPTGGRSGLLRADMQGGNNPSFPKILIDGPYGAPAQDYKKYDVVLLVGLGIGATPMVSIVKDIINNMKMKGKEDDDSESALESGRATPNASSHNNSNTGKNKSNKGFKTRKAYYYWVTREQGSFEWFKGILNEVADMDEKGVIEMHNYCTSVYEEGDARSALIAMLQSLHHAKNGVDVVSGTRVKSHFAKPNWRQVYKDIARHHPGSRVGVFYCGAPALTKDLKELALYFSHKTTTKFEFHKENF
>Malsi_14g012720
MRAHPRHERRWASDSVPERSMVSAGSSSPAMTDDSNSRDQEFVEVTLDLQDDNTIVLRSVEPTTVIHIDDLAGAGNETPTSASASWSPSPIRRSSSNNRIRQFSQELKAEAVAKAKQFSQELKAELRRFSWSQSHSSRVLSASTSQNASAGGGGGGAFDLALAARALRRQRAQLDRTRSGAEKALRGLRFIGNYKSTKTNGVDAWNEVETNFNKLAKDGHLFRADFPQCIGMRDSKEFALELFDALGRRRRMQVEKISKDELYEFWSQISDQSFDSRLQIFFDMVDKNDDGRITEEEVKEIIMLSASANKLSRLKEQAEEYAALIMEELDPERLGYIELWQLETLLLQKDTYFNYSQALSYTSQALSQNLQGLRRRSPIRKMSTNLIYYLQENWRRVWVLTLWFCIMIALFTWKFIQYKQKSAFQIMGYCLLTAKGAGETLKFNMALVLLPVCRNTITRLRSTRLGFFVPFDDNINFHKTIAAAIVVGVILHAGNHLACDFPRLIKVSESVYKKYLLHDFGKNKPSYLDLIKGPEGLTGIIMLICMIIAFTLATRWFRRNLVKLPKPFNRLTGFNAFWYSHHLFVIVYVLLIIHGVFLYLVHTWYLKTTWMYLSVPVLLYAGERILRIFRSGFYTVHLLKVAIYPGNVLTLQMSKPQQFKYKSGQYMFVQCPAVSPFEWHPFSITSAPGDDYLSVHIRQLGDWTQELKRVFSEACEPSLAGKSGLLRADETTKTSLPKLLIDGPYGAPAQDYRKYDVLLLVGLGIGATPFISILKDLLNNIVKMEEQADSVSDFNRTSDLSFGSIDSPNPNKVYPKRKKPLKTTNAYFYWVTREQGSFDWFKGVMNEVAELDQRGVIEMHNYLTSVYEEGDARSTLITMVQALNHAKNGVDIVSGTRVRTHFARPNWKKVFSKTSSKHCNARIGVFYCGAPVLAKELSQLCYDFNQTGSTKFEFHKEHF
>Malsi_14g020880
MEAHVQLQTAHQPYVSAMSPSSSSSSSSSSCSASVFPPSFSPIWTEPHDETGVLNRQQHYMAENGEASSTAGSANEIEWLRFIDITANGGMKWKDVEEQFDRLALTRHGVEPAIKSSDFGLCIGMQQSPEFANELLRTLRRRMDRNFDMTKCELCDKNMDGRVTEKDIKQIITLSASTNKLSLTHEEAEDYAALVMKLLDTENRSYLEFPQFRTLFNVMSLSKSSFSTNHFSIRLSRLHHNFDPTEEPSALFAWKFTQYRRKAAFQVMGYCLSTAKGAAETLKFNMALILLPVCRNTITWLRKNRSINSIIPFNDNINFHKMIAGGIVVGVILHGGSHLACDFPRISDSDHMVFQQTIAARFGYHQPSYCEILATKEVATGIAMVVLMAIAFSLATKWPRRQSPSLPKSVRNITGYNAFWYSHHLFIPVYALLILHSMFLFLTNKATEKTTWMYIAVPVVLYAGERVFRAIRSGFYEVEILKASIYPGKVLSLKLQKPEGFRYLSGMYIFIQCPQISPFEWHPFSLTSGPEDDYLSVHIRTAGDWSYQIYSLFQEATLSGVDGYPKVHIDGPYGAASQDHVKYDIVVLIGLGIGATPFVSILKDVVNAAKKPHCDHSGCRECSSRKAPLKAYLYWVTREQSSFDWFRDIMKEVSISNQKQSLVEMHNFLTCVYPEGDARSVLISTIQALHHAKNGTDFLSRTPVRTHFGRPDWFNIFSKLARGHKEERIGVFYCGPSSAAKELERMCTRLSTKTSTRFVFHKENY
>Malsi_15g020610
MMPTASFSSKRSSYTHGFELPGNSSPSSVGGAMLPKFLNDLNQDLVEVTLELDDDDDGSIVVCSVAPANDDLTSSEAAAANGILRRSLSATSRSIRRTFGWLKSASSRTTASNSESVAEFTLPAREARRMKAKLQRTRSSAQRALNGLRFISKTTAGGSDAAEQWQQVEARFESLAKDGMLASADFGECIGMGDSEEFAVGIFDALARRRRQKISKITKEELRDFWLQISDNSFDARLQIFFDMADSNEDGRITREGVRELIMLSASANKLPKLKEQAEDYASLIMEELDPENFGYIEQTIEHSKCILESEPQFLEAQESGPETEPFTSVSRTRELAGQLDSTAVMHYCLPVAKGAAETLKLNMALILLPVCRNMLTWLRSTRARCFIPFDDNINFHKIIAFAIAIGIIIHAGNHLACDFPRIVNSSPEKFAPLSSDFHNKKPTYEFLLTGTEGTTGILMVILIAISFTLAARRFRRNMVRLPAPFNKLTGFNAFWYSHHLLGLVYILLIIHGSCLYLAHKWYEKTTWMYISVPLLLYVAERSLRTCRSKHYSVKMLKVSVLPGNVISLIMSKPPGFKYKSGQYIFLQCPTISSFEWHPFSITSAPGDEYLSVHIRTVGDWTRELKRAIAEEDDSSPAEHSARFVQMRNLDRRGQPRLFIDGPYGAPAQDYQNYDVLLLVGLGIGATPFISILRDLLNSTRTAEEQMDSNTETSRSDDSQNSFTSSSLTPGDKKKSQRTMNAHFYWVTREPGSFEWFKGVMDEVAEMDHKGQIELHNYLTSVYEEGDARSTLITMVQALNHAKHGVDILSGTRVRTHFARPDWKEVFTKIASKHPYSTVGVFYCGMPMLAKELKVLSHELSHKTTTRFEFHKEYF
>Malsi_16g012390
MNGHHHEEGMLTSSEYNSDTESTQSTGPGGSIEFERRAFSGPLGTPNSANHAPTTSSNSNRAWRRIKSAKFDKSGGTDKTIGNTSDQNDDDTYVEITLDIRDDSVAVHSVQAAGGASNEDPELALLAKRTLEGKKSSSFRSSLLRNTSSHIRQVSQELKRLASFSKRPSNAKRFDRTKSATAHALKSLKFITTKTGAGATSGWAAVDKRYDELTAKSNWLLPSSLFGECIGMNKESKEFAGELFRALARRRNITGDIINKAQLREFWEQISDESFDSRLQTFFDMVDRDADGRITEEEVTEIISMSASANKLSNIQKQAKEYAALIMEELDPDNVGYIMVQNLETLLLQAPVGQSVSVNESRVLSQLLSQKLKPTQENNPIRRCYQRTKYFFLDNWQRVWVMMLWLGIVSGLFVYKFVQYREREEAFEVMGYCVCIAKGGAETLKFNMALILLPVCRNTITWLRNKTKLGVAVPFDDNLNFHKVIAVGIIVGVGLHVGAHLTCDFPRIIHATEDEYEDLKPYFGEEQPGNYWWFVKGVEGWSGILMVVLMAIAFTLATPWFRRNKLNLPKPLKKLTGFNAFWYSHHLFVIVYALLIVHGIKLYLTKEWYHKTTWMYLAVPVVLYACERLIRAFRSSIKPVKILKVAVYPGNVLALHMSKPQGFKYKSGQYMFVNCAAVSPFEWHPFSITSSPGDDYLSVHIRTLGDWTRQLKTVFSEVCQPPTGGKSGLLRADMQGGNNPSFPKILIDGPYGAPAQDYKKYDVVLLVGLGIGATPMVSIVKDIINNIKMKSREDDDSESALESGRATPNAPSHNNSSSGKNKSNKGFKTRKAYYYWVTREQGSFEWFKGILNEVADMDEKGVIEIHNYCTSVYEEGDARSALIAMLQSLHHAKNGVDVVSGTRVKSHFAKPNWRQVYKDIARRHPDSRVGVFYCGAPALTKDLKELALYFSHKTTTKTATELCRRSCQDLRLSQVVMVLAGVCATVVEVTVGAADRTNLSFTLTRRERSETYLTRKSKKTRRRVYGLRHSRRVGREKTDDV
>Malsy_02g009830
MASTASSSAKRSSYTPGFELPSSPSPVGGAMLPKFLRDLSQDLVEVTLELDDDDDDGSIVVCSVAPANDDLTAAAENGILRRSLSATSRSVRRTFGWLKSASSRTTASNSESVVEFTLSAREGRRMKAKLQRTRSSAQRALNGLRFISKTTAGGTDSAEQWQQVEARFESLAKDGLLARADFGECIGMGDSEEFAVGIFDALARRRRQKITKITIEELRDFWLQISDSSFDARLQIFFDMADSNDDGRITSEGVQELITLSASANKLSKLKEQAEEYASLIMEELDPENFGYIELWQLEALLLQRDVYINYSRPLSTASVPWSQNTSSLKPKNLVRRLSRSLQCLALENWRRGWILLLWVVAMASLFVWKFYRYRKNRATFQVMHYCLPVAKGAAETLKLNMALVLLPVCRNTLTWLRSTRARSFIPFDDNINFHKIIAFAIAIGITIHAGNHLACDFPRLVNSSPEKFAPLSSDFHDKKPTYEFLLTGTEGATGILMVILIAISFTLAAHRFRRNMVRLPAPFNKLTGFNAFWYSHHLLGLVYILLIIHGSCLYLAHNWYEKTTWMYICVPLLLYVAERSLRTCRSKHYSVKMLKVSVLPGNVISLIMSKPPGFKYKSGQYIFLQCPTISPFEWHPFSITSAPGDEYLSVHIRTVGDWTRELKRVIAEEDDSSVVHPARFAQMRNLDQRGQPRLFVDGPYGAPAQDYQNYDVLLLVGLGIGATPFISILRDLLDRARTAEEQMDSNTETSRSDDSLSSFMSSSLTPGYKKKSQKTTNAHFYWVTREPGSFEWFKGAMDEVAEMDHKGQIELHNYLTSVYEEGDARSTLITMVQALNHAKHGVDILSGTRVRTHFARPDWKQVFTKIASKHPYSTVGVFYCGMPMLAKELKVLSHELSQKTTTRFEFHKEYF
>Malsy_03g009510
MNMSNNDGQKDPNKWKLERIAVDPMVDIPLSNNDTEGNVTKSSNDVTLKRNNSSVRKRNGVQGNNHASVGGRAPVPGGKEGIKSLRFLDRTVTGKEGEAWKQIEKQFNQYAVAGRLSRDKFGACIGMGGESKEFAGELFDALARRRIICAKGGITLEELKLFWEDITNEDMEARLQIFFDMCDKNGDGMLSEDEVAEVIVLSASANKLANLKKQAKSYAALIMEELDPDHLGYIEMWQLETLLRGMVVSEDNKKIGMITESLTRAMIPRRYRTPISRFLSTTAELVHENWKKIWIVTLWLAVNVGLFTWKYRQYQTRGLYKLMGECICIAKGCAETLKFNMAIILIPVCRGTLTAIRSSFLSSLIPFDDNIKFHKLIALGIVISTFIHGGLHITCDFPRLVTSQKNEFMDVVGTYFNYKQPTYMDMINSIPGITGILMTVLMMFSFTLAVNSMRKNTWMYILIPVMLYAIESFIILIKEINHPVHVIKAVTYTGNVLALYMSKPPGFKYKSGMYLFLKCPDISGFEWHPFTITSAPGDDYLSVHIRSLGDWTTELRERFEKACSQLQSTQTRRGSLVRIETKAHSYHSHETEGYPKIVIKGPYGAPAQNYIKFDILLLIGLGIGATPFISILKDIINQINLKLALNPDSINGHQETSAETKSNSMPTEAYKKGPERAYFYWVTREQASFEWFKGVMDDIAECDNNHMIEMHNYLTSVYEEGDARSALIAMVQKLQHAKNGVDVVSESRIRTHFARPNWRRVFSNLATAHESSRIGVFYCGSPTLTKTLRKLCLEFSLNSATRFVFHKENF
>Malsy_03g023150
MQPPAPVYPMQHMPFQPQYPMPVYRSQMTSPSGAHISQGGFNGGLSSGFLSGLMMGSFDGDVMRYLEAHGLAEGFGSQEASAEGVGSQGGSAEGVGSQRGSAEGSGAQGGFGEGSGSIEYRAAFQVMRYYLFTTKIVAETLKLNMDLILFPTGEIGSSSDIKQYGQPVLILLVILIKNEKQFPTPLTSSIQLLDYSFREDSKHVLDPGIAHNLGRKQ
>Malsy_06g009580
MRAVPRHERRWASDSVPMRSTVSTGSSSPAMTDDSNSGDQEFVEVTLDLQDDNTIVLRSVEPATVIHIDELATAGNETPTSALASASQSPSTIRRSSSNNRIRQFSQELKAEAVAKAKQFSQELKAELRRFSWNQSHGSRVLSASTSQNASVGGGGGGAFDSALAARALRRQRAQLDRTRSGAQKALRGLRFISNCKSSKTNGVDAWNEVEANFNKLAKDGHLHRAHFGQCIGMRDSKEFALELFDALGRRRRMKVEKISKDELYEFWSQISDQSFDSRLQIFFDMVDKNDDGRITEEEVKEIIMLSASANKLSRLKEQAEEYAALIMEELDPERLGYIELWQLETLLLQKDTYLNYSQALSYTSQALSQNLQGLRSRSPIRRMSTKLLYYFQENWKRIWVLTLWVSIMIALFTWKFIQYKRKSSFQIMGYCLLTAKGAAETLKFNMALVLLPVCRNTITWLRSTRLGFFVPFDDNINFHKTIAAAIVVGVILHAGNHLACDFPRLIKVPESDYEKYLHHDFGKHKPTYLDLVKGAEGVTGIIMVICMIIAFTLATRWFRRSLIKLPKPFNRLTGFNAFWYSHHLFVIVYILLIIHGVFLYLEHTWYLKTTWMYLCVPVLLYAGERILRIFRSGSYIVRLLKVAIYPGNVLTLQMSKPQQFKYKSGQYMFVQCPAVSPFEWHPFSITSAPGDDYLSVHIRQLGDWTQELKRVFSEACEPPLAGKSGLLRADETTKTSLPKLLIDGPYGAPAQDYRKYDVLLLVGLGIGATPFISILKDLLNNIVKMEEQADSVSDFSRTSDLSSGSIGSPNHNKVYPKRKKPLKTTNAYFYWVTREQGSFDWFKGVMNEVAEFDQRGVIEMHNYLTSVYEEGDARSTLITMVQALNHAKNGVDIVSGTRVRTHFARPNWKKVFSKTSSKHCNARIGVFYCGAPVLAKELSQLCYEFNQKGSTKFEFHKEHF
>Malsy_06g012320
MGTNEAGGVHYHSDTEIIGGNEKMANYSGPLSGPLSGPLNKKRSGTKKNAKINTPEPISATKPSISSNDEESYVEVTLDVRDDSVAVHSVKPADHPPHEDHEDHVELLGKGLEKSRSFVRNASFHIKRLASFSKQAVVAAVPHHHPRRRFDRTQSAAAPALKGLKFISKTDGNEWPEVEKRFCKLTASTNGLLSRALFGECIGMNKESKEFAGKLFDALARKLDIKGDSINEDQLKELWDQISEQGFDSRLQTFFDMVDKDADGRITIEEVKEIISFSASANKLSNIQKQADEYAALIMEELDPDNLGYIMIDSLETLLLEGPEETAAAARGKDSRNLSRMLSQKLKPTREHPLTRCYNNTKYFLQDNWKRVWVMILWLGITLGLFVYKFMQYRNKAAYEVMGHCVCMAKGAAETLKFNMALILLPVCRNTITLLRNKTKLGGVIPFDDNLNFHKVIAVGIGFGVGIHAIYHMACDFPRLIHANSDDYELMKPFFGEVQPSSYWYFVKSLEGVSGIVMVVLMAVAFTLAAPCFRRGKVNLPKPLNKLAGFNAFWYSHHLFVIVYVLLIIHGVHLYLTKKWYQKTTWMYLAVPLTLYAGERLVRALRSSIKPVQILKVALYPGNVLALHLSKPQGFRYHSGQYMFVNCAAVSPFEWHPFSITSAPGDDHLSVHIRIVGDWTRQLKTVFSKVCQPPPSGKSGLLTADHMQGAENLIFPRVLIDGPYGAPAQEYKTYEVVLLVGLGIGATPMISILKDIVNNIKAMEEEEEDNALENGGGGGGGGTKLPHKSSKTQAGSTSVGHHNFKTKRAYFYWVTREQGSFDWFKGAMNEVAELDHNRVIEFHNYCTSVYEEGDARSALIAMLQSLSHAKNGVDIVSGTRVKSHFAKPNWREVYKRIALDHTDARVGVFYCGPPALTEELRQLSLDFSHKTSTRFEFHKENF
>Malsy_11g010010
MVAMNMSKDDDQNDPNKWKLETIDIDPMVDIPLSNNDTEGNVTKSSNDATLKRNNSSVRKRNGVQGNNHGSVGCRAEPGGKEGIKSLRFLDRTATGKEVDAWKQVEKRFNQYAVADRLSRDKFGACIGMGGESKEFAGELFDALARRRIICEKGGITLEELRLFWEDITNEDMEARLQIFFDICDKNGDGKLSEDEVEEVIVLSASANKLANLKMQAKSYAALIMEEIDPDHLGYIEMWQLETLLRGMAVSEDNQKLGKRTQSLTKSMIPRSYRTPISKFLSTTAELVQENWKKIWIVILWLAINIGLFTWKYRQYQKHGLYKLMGTCLCIAKGSAETLKFNMALILIPVCRGTLTAIRSSFLSNLIPFDDNIKFHKLIALGIVISTSLHAGLHITCDFPRLITSQEDEFMDVAGTYFNYKQPTYMDLVNSIPGITGILMTVLMMFSFTLALNVMRKNVNLPWPLNILSGFNSFWYAHHLLVLVYMLFVMHGYFLIFTSDWHKKTAVIYTGNVLALYMSKPHGFKYKSGMYLFLKCPDISGFEWHPFTITSAPGDDYLSVHIRSLGDWTTELRERFEKACSQLQSTQTRKGNLVRIETKAHSNYGHEIEGYPKIVIKGPYGAPAQNYIKFDILLLIGLGIGATPFVSIIKDIINQINLNLAYNPDSITEHQETSVETKSNNMQREAYKRGPERAYFYWITREQASFEWFKGVMDDIAECDHYHMIEMHNYLTSVYEEGDARSALIAMVQKLQHAKNGVDVVSESRIRTHFARPNWRKVFSDLAAAHESSRIGVFYCGSPTLTKTLRELCLEFSLNSATRFVFHKENF
>Malsy_12g019420
LRTTNSDRVRLHPALCRRLVPAVDSHESDLSNHCNHAAASLGIGATPLISILEDLLSNNIKHQKEIIKGSKTTKGLLSPKELTSTAWITREQGSFEWFRVAGTDIDGVIVLRNYCTSVYEGDARSALTTMLQSLNHAKNGIDVVSGTRVKTHFPRSNWRDVFKRVAIKHTDQQVGVFYSGAHGSVGELKRLAQDFSRKTETKFDFHKENF
>Malsy_13g010720
MNGHHDEEGMLTSSEYNSDTESTQSTALGGSTRFERRAFSGPLGTSNYAPTTSSNSSRAWRRNKSIKVDNSGGTDKTTSTTSDKNNDNDYVEITLDIRDDSVAVHSVQAAGGASSEDPELALLAKRTLDGKKSSSFRSSLFRNTSSHIRQVSQELKRLASFTKRPSNAKRFDRTKSATAYALKNLKFITAKTGASSTSGWAAVDKRYDELTAKSNWLLHSSLFGECIGMNKESKEFAGELFRALARRRNITGDIINKAQLREFWEQISDESFDSRLLTFFDMVDRDADGRITEEEVTEIISMSASANKLSNIQKQAKEYAALIMEELDPDNVGYIMVENLETLLLQAPVSQSVSVNESRVLSQLLSQKLKPTQEDNPIRRCYQKTKYFVLDNWQRVWVMMLWLGIVSGLFAYKFLQYREKEAAFEVMGYCVCIAKGGAEILKFNMALILLPVCRNTITWLRNKTKLGVVVPFDDNLNFHKVIAVGIIVGVGLHAGSHLTCDFPRILHATEDEYEDLKPYFGEEQPPNYWWFVKGVEGWTGILMVVLMTIAFTLATPWFRRNKLNLPKPLKKLTGFNAFWYSHHLFVIVYGLLIVHGIKLYLTKEWYNKTTWMYLAVPVTLYACERLIRAFRSSIKPVKIIKVAVYPGNVLALHMSKPQGLKYKSGQYMFVNCAAVSPFEWHPFSITSAPGDDYLSVHIRTLGDWTRQLKTVFSEICQPPTGGRSGLLRADMQGGNNPSFPKILIDGPYGAPAQDYKKYDVVLLVGLGIGATPMVSIVKDIINNMKMKGKEDDDSESALESGRATPNASSHNNSNTGKNKSNKGFKTRKAYYYWVTREQGSFEWFKGILNEVADMDEKGVIEMHNYCTSVYEEGDARSALIAMLQSLHHAKNGVDVVSGTRVKSHFAKPNWRQVYKDIARHHPGSRVGVFYCGAPALTKDLKELALHFSHKTTTKFEFHKENF
>Malsy_14g011790
MRAHPRHERRWASDSVPERSMVSAGSSSPAMTDDSNSRDQEFVEVTLDLQDDNTIVLRSVEPTTVIHIDDLAGAGNETPTSASASWSPSPIRRSSSNNRIRQFSQELKAEAVAKAKQFSQELKAELRRFSWSQSHSSRVLSASTSQNASAGGGGGGAFDLALAARALRRQRAQLDRTRSGAEKALRGLRFIGNYKSTKTNGVDAWNEVETNFNKLAKDGHLFRADFPQCIGMRDSKEFALELFDALGRRRRMQVEKISKDELYEFWSQISDQSFDSRLQIFFDMVDKNDDGRITEEEVKEIIMLSASANKLLRLKEQAEEYAALIMEELDPESLGYIELWQLETLLLQKDTYFNYSQALSYTSQALSQNLQGLRRRSPIRKMSTNLIYYLQENWRRVWVLTLWFCIMIALFIWKFIQYKQKSAFQIMGYCLLTAKGAGETLKFNMALVLLPVCRNTITRLRSTRLGFFVPFDDNINFHKTIAAAIVVGVILHAGNHLACDFPRLIKVSESVYKKHLLHDFGKNKPSYLDLIKGPEGLTGIIMLICMIIAFTLATRWFRRNLVKLPKPFNRLTGFNAFWYSHHLFVIVYVLLIIHGVFLYLVHTWYLKTTWMYLSVPVLLYAGERILRIFRSGFYTVRLLKVAIYPGNVLTLQMSKPQQFKYKSGQYMFVQCPAVSPFEWHPFSITSAPGDDYLSVHIRQLGDWTQELKRVFSEACEPSLAGKSGLLRADETTKTSLPKLLIDGPYGAPAQDYRKYDVLLLVGLGIGATPFISILKDLLNNIVKMEEQADSVSDFNRTSDLSFGSIDSPNPNKVYPKRKKPLKTTNAYFYWVTREQGSFDWFKGVMNEVAELDQRGVIEMHNYLTSVYEEGDARSTLITMVQALNHAKNGVDIVSGTRVRTHFARPNWKKVFSKTSSKHCNARIGVFYCGAPVLAKELSQLCYDFNQTGSTKFEFHKEHF
>Malsy_14g019790
MEAHVQLQTAHQPYVSAMSPSSSSSSSSSSCSASVFPPSFSPVWTEPHDETGVLNRQQHYMAENGEASSTAGSANEIEWLRFIDITANGGMKWKDVQEQFDRLALTRHGVEPAIKSSDFGLCIGMQQSPEFANELLRTLRRRMDRNFDMTKCELYGYWCRMTDPRFDSRIRIYFDFASTNKLSLTHEEAEDYAALVMKLLDTENRSYLEFPQFRTLFNVMSLSKSSFSTNHFSIKLSRLHHNFDPTEEPRSKTEILFRSYWRRAWIVLLWLIICSALFAWKFTQYRHRAAFQVMGYCLSTAKGAAETLKFNMALILLPVCRNTITWLRKNRSINSIIPFNDNINFHKMIAGGIVVGVILHGGSHLACDFPRISDSDHMVFQQTIAARFRYHQPSYCEILATKEVATGIAMVVLMAIAFSLATKWPRRQSPLLPKSVRNITGYNAFWYSHHLFIPVYALLILHSMFLFLTNKATEKTTWMYIAVPVVLYAGERVFRAIRSGFYEVEILKASIYPGKVLSLKLQKPEGFRYLSGMYIFIQCPQISTFEWHPFSLTSGPEDDYLSVHIRTAGDWSYQIYSLFQEATLSGVDGYPKVHIDGPYGAASQDHVKYDIVVLIGLGIGATPFVSILKDVVNAAKKPHCDHSGCRECSSRKAPLKAYLYWVTREQSSFDWFRDIMKEVSISNQKQSLVEMHNFLTCVYPEGDARSVLISTIQALHHAKNGTDFLSRTPVRTHFGRPDWFNIFSKLARGHKEERIGENAWVFYCGPSSAAKELERMCTRLSTKTSTRFVFHKENY
>Malsy_15g019180
MMPTASFSSKRSSYTHGFELPGNSSPSSVGGAMLPKFLNDLNQDLVEVTLELDDDDDGSIVVCSVAPANDDLTSSEAAAANGILRRSLSATSRSIRRTFGWLKSASLRTTASNSESVAEFTLSAREARRMKAKLQRTRSSAQRALNGLRFISKTTAGGSDAAGQWQQVEARFESLAKDGMLASADFGECIGMEDSEEFAVGIFDALARRRRQKISKITKEELRDFWLQISDNSFDARLQIFFDMADSNEDGRITREGVRELIMLSASANKLPKLKEQAEDYASLIMEELDPENFGYIELWQLEALLLQRDVYINYSRPLSTASVSWSQNLSSLKPKNLVRRLSRSLQCLVLENWQRSWILLLWVVAMASLFGWKFYQYRKNRAAFQVMHYCLPVAKGAAETLKLNMALILLPVCRNMLTWLRSTRARCFIPFDDNINFHKIIAFAIAIGIIIHAGNHLACDFPRIVNSSPEKFAPLSSDFHNKKPTYEFLLTGTEGTTGILMVILIAISFTLAARRFRRNMVRLPAPFNKLTGFNAFWYSHHLLGLVYILLIIHGSCLYLAHKWYEKTTWMYISVPLLLYVAERSLRTCRSKHYSVKMLKVSVLPGNVISLIMSKPPGFKYKSGQYIFLQCPTISSFEWHPFSITSAPGDEYLSVHIRTVGDWTRELKRAIAEEDDSSPAEHSARFVQMRNLDRRGQPRLFIDGPYGAPAQDYQNYDVLLLVGLGIGATPFISILRDLLNSTRTAEEQMDSNTETSRSDDSQNSFTSSSLTPGDKKKSQRTMNAHFYWVTREPGSFEWFKGVMDEVAEMDHKGQIELHNYLTSVYEEGDARSTLITMVQALNHAKHGVDILSGTRVRTHFARPDWKEVFTKIASKHPYSTVGVFYCGMPMLAKELKVLSHELSHKTTTRFEFHKEYF
>Malsy_16g010410
MNGHHHEEGMLTSSEYNSDTESTQSTGPGGSIEFERRAFSGPLGTPNSGNHAPTTSSNSNRAWRRIKSAKFDKSGGTDKTTGNTSDQNDDDTYVEITLDIRDDSVAVHSVQAAGGASNEDPELALLAKRTLEGKKSSSFRSSLLRNTSSHIRQVSQELKRLASFSKRPSNAKRFDRTKSATAHALKSLKFITTKTGAGATSGWAAVDKRYDELTAKSNWLLPSSLFGECIGMNKESKEFAGELFRALARRRNITGDIINKAQLREFWEQISDESFDSRLQTFFDMVDRDADGRITEEEVTEIISMSASANKLSNIQKQAKEYAALIMEELDPDNVGYIMVQNLETLLLQAPVGQSVSVNESRVLSQLLSQKLKPTQENNPIRRCYQRTKYFFLDNWQRVWVMMLWLGIVSGLFVYKFVQYREREEAFEVMGYCVCIAKGGAETLKFNMALILLPVCRNTITWLRNKTKLGVAVPFDDNLNFHKVIAVGIIVGVGLHVGAHLTCDFPRIIHATEDEYEDLKPYFGEEQPGNYWWFVKGVEGWSGILMVVLMAIAFTLATPWFRRNKLNLPKPLKKLTGFNAFWYSHHLFVIVYALLIVHGIKLYLTKEWYHKTTWMYLAVPVVLYACERLIRAFRSSIKPVKILKVAVYPGNVLALHMSKPQGFKYKSGQYMFVNCAAVSPFEWHPFSITSSPGDDYLSVHIRTLGDWTRQLKTVFSEVCQPPTGGKSGLLRADMQGGNNPSFPKILIDGPYGAPAQDYKKYDVVLLVGLGIGATPMVSIVKDIINNIKMKSREGDDSESALESGRATPNAPSHNNSSSGKNKSNKGFKTRKAYYYWVTREQGSFEWFKGILNEVADMDEKGVIEIHNYCTSVYEEGDARSALIAMLQSLHHAKNGVDVVSGTRVKSHFAKPNWRQVYKDIARRHPDSRVGVFYCGAPALTKDLKELALYFSHKTTTKFDFHKENF
>Malsy_scaffold234g000040
WHRRLAYLTEDNWRRIWVIALWISIYLGIYAWEFVQYRNRSVFDVMGYCVSIAKGGAETHKFNMALILLPVCRNSITWLRSKTKLGVVVPFDDNINFHKVIAFSILVGVGLRAGSHLTCDFPRLLHSTDNELQPMKPFFGTKLPDDYWWFVRGTEGWTRVVMVVLMLVAYTLAQPWFPCNRLNLPKTLKKLTGFNAFWLQFILEMFWHGLCQNLKDLNTLLMIARVDVFYRHPFSITSAPGDDYLSIHIRILGDWTSKLKQIFSKVCQPPSIQGNIKPRTFVTQRAYFYWITREQGSFEWFRGVTNEVAETDIDGVIELHNYCTSKEMLDRLFTMLQSLNHAKNDVDVGSGTRVKTYFARPNWHNIFKLVAIKHTDQRVRVFYYGAHGLVGELKEVSSGFFPEN
>Maldo_GDDH_02G1099900
MASTASSSAKRSSYTPGFELPSSPSPVGGAMLPKFLRDLSQDLVEVTLELDDDDDDGSIVVCSVAPANDDLTAAAENEILRRSLSATSRSVRRTFGWLKSASSRTTASNSESVVEFTLSAREGRRMKAKLQRTRSSAQRALNGLRFISKTTAGGTDAAEQWQQVEARFESLAKDGLLARADFGECIGMGDSEEFAVGIFDALARRRRQKITKITIEELRDFWLQISDSSFDARLQIFFDMADSNDDGRITSEGVQELITLSASANKLSKLKEQAEEYASLIMEELDPENFGYIELWQLEALLLQRDVYINYSRPLSTASVTWSQNTSSLKPKNLVRRLSRSLQCLALENWRRGWILLLWVVAMASLFVWKFYRYRKNRATFQVMHYCLPVAKGAAETLKLNMALVLLPVCRNTLTWLRSTRARSFIPFDDNINFHKIIAFAIAIGITIHAGNHLACDFPRLVNSSPEKFAPLSSDFHDKKPTYEFLLTGTEGATGILMVILIAISFTLAAHRFRRNMVRLPAPFNKLTGFNAFWYSHHLLGLVYILLIIHGSCLYLAHNWYEKTTWMYICVPLLLYVAERSLRTCRSKHYSVKMLKVSVLPGNVISLIMSKPPGFKYKSGQYIFLQCPTISPFEWHPFSITSAPGDEYLSVHIRTVGDWTRELKRAIAEEDDSSVVHPARFAQMRNIDQRGQPRLFVDGPYGAPAQDYQHYDVLLLVGLGIGATPFISILRDLLDRARTAEEQMDSNTETSRSDDSLSSFMSSSLTPGDKKKSQKTTNAHFYWVTREPGSFEWFKGVMDEVAEMDHRGQIELHNYLTSVYEEGDARSTLITMVQALNHAKHGVDILSGTRVRTHFARPDWKQVFTKIASKHPYSTVGVFYCGMPMLAKELKVLSHELSQKTTTRFEFHKEYF
>Maldo_GDDH_03G1106300
MSNNDDQKDPNKWKLERIDVDPMVDIPLSNNDTEGNVTKSSNDVTLKRNNSSVRKRNGVQGNNHASVGGRAPVPGGKEGIKSLRFLDRTVTGKEGEAWKQIEKQFNQYAVAGRLSRDKFGACIGMGGESKEFAGELFDALARRRIICAKGGITLEELKLFWEDITNEDMEARLQIFFDMCDKNGDGMLSEDEVAEVIVLSASANKLANLKKQAKSYAALIMEELDPDHLGYIEMWQLETLLRGMVVSEDNKKIGMITESLTRAMIPRRYRTPISRFLSTTAELVHENWKKIWIVTLWLAVNVGLFTWKYRQYQTRGLYKLMGECICIAKGCAETLKFNMAIILIPVCRGTLTAIRSSFLSNLIPFDDNIKFHKLIALGIVISTFIHGGLHITCDFPRLVTSQKNEFMDVVGTYFNYKQPTYMDMINSIPGITGILMTVLMMFSFTLALNSMRKNVNLPWPLNNLSGFNSFWYAHHLLALVYMLFVIHGYFLVFASDWHKKTAVTYTGNVLALYMSKPPGFKYKSGMYLFLKCPDISGFEWHPFTITSAPGDDYLSVHIRSLGDWTTELRERFEKACSQLQSTQTRRGSLVRIETKAHSYHSHETEGYPKIVIKGPYGAPAQNYIKFDILLLIGLGIGATPFISILKDIINQINLKLALNPISINGHQETSAETKSNSMPTEAYKKGPERAYFYWVTREQASFEWFKGVMDDIAECDNNHMIEMHNYLTSVYEEGDARSALIAMVQKLQHAKNGVDVVSESRIRTHFARPNWRRVFSNLATAHESSRIGVFYCGSPTLTKTLRKLCLEFSLNSATRFVFHKENF
>Maldo_GDDH_06G1093000
CFCLLIIILFYSSMRAVPRHERRWASDSVPMRSTVSTGSSSPAMTDDSNSGDQEFVEVTLDLQDDNTIVLRSVEPATVIHIDELATAGNETPTSALASASQSPSTIRRSSSNNRIRQFSQELKAEAVAKAKQFSQELKAELRRFSWNQSHGSRVLSASTSQNASVGGGGGGAFDSALAARALRRQRAQLDRTRSGAQKALRGLRFISNCKSSKTNGVDAWNEVEANFNKLAKDGHLHRAHFGQCIGMRDSKEFALELFDALGRRRRMKVEKISKDELYEFWSQISDQSFDSRLQIFFDMVDKNDDGRITEEEVKEIIMLSASANKLSRLKEQAEEYAALIMEELDPERLGYIELWQLETLLLQKDTYLNYSQALSYTSQALSQNLQGLRSRSPIRRMSTKLLYYLQENWKRIWVLTLWVSIMITLFTWKFIQYKRKSAFQIMGYCLLTAKGAGETLKFNMALVLLPVCRNTITWLRSTRLGFFVPFDDNINFHKTIAAAIVVGVILHAGNHLACDFPRLIKVPESDYEKYLHHDFGKHKPTYLDLVKGAEGVTGIIMVICMIIAFTLATRWFRRSLIKLPKPFNRLTGFNAFWYSHHLFVIVYILLIIHGVFLYLVHIWYLKTTWMYLCVPVLLYAGERILRIFRSGSYIVRLLKVAIYPGNVLTLQMSKPQQFKYKSGQYMFVQCPAVSPFEWHPFSITSAPGDDYLSVHIRQLGDWTQELKRVFSEACEPPLAGKSGLLRADETTKTSLPKLLIDGPYGAPAQDYRKYDVLLLVGLGIGATPFISILKDLLNNIVKMEEQADSVSDFSRTSDLSSGSIGSPNHNKVYPKRKKPLKTTNAYFYWVTREQGSFDWFKGVMNEVAELDQRGVIEMHNYLTSVYEEGDARSTLITMVQALNHAKNGVDIVSGTRVRTHFARPNWKKVFSKTSSKHCNARIGVFYCGAPVLAKELSQLCYEFNQKGSTKFEFHKEHF
>Maldo_GDDH_06G1128500
MGTNEAGGVHYHSDTEIIGGNEKMANYSGPLSGPLSGPLNKKRSGTKKNAKINTPEPISATKPGISSNDEESYVEVTLDVRDDSVAVHSVKPADHPPHEDHEDHVELLGKGLEKSRSFVRNASFHIKRLASFSKQAVVAAVPHHHPRRRFDRTQSAAAPALKGLKFISKTDGNEWPEVEKRFCKLTASTNGLLSRALFGECIGMNKESKEFAGKLFDALARKLDIKGDSINEDQLKELWDQISEQGFDSRLQTFFDMVDKDADGRITIEEVKEIISFSASANKLSNIQKQADEYAALIMEELDPDNLGYIMIDSLETLLLEGPEETAAAARGKDSRNLSRMLSQKLKPTREHPLTRCYNNTKYFLQDNWKRVWVMILWLGITLGLFVYKFMQYRNKAAYEVMGHCVCMAKGAAETLKFNMALILLPVCRNTITLLRNKTKLGGVIPFDDNLNFHKVIAVGIGFGVGIHAIYHMACDFPRLIHANSDDYELMKPFFGEVQPSSYWYFVKSLEGVSGIVMVVLMAVAFTLAAPCFRRGKVNLPKPLNKLAGFNAFWYSHHLFVIVYVLLIIHGVHLYLTKKWYQKTTWMYLAVPLTLYAGERLVRALRSSIKPVQILKVALYPGNVLALHLSKPQGFRYHSGQYMFVNCAAVSPFEWHPFSITSAPGDDHLSVHIRIVGDWTRQLKTVFSKVCQPPPSGKSGLLTADHMQGAENLIFPRVLIDGPYGAPAQEYKTYEVVLLVGLGIGATPMISILKDIVNNIKAMEEEEEDNALENGGGGGGGTKLPHKSSKTHAGSTSVGHHNFKTKRAYFYWVTREQGSFDWFKGAMNEVAELDHNRVIEFHNYCTSVYEEGDARSALIAMLQSLSHAKNGVDIVSGTRVKSHFAKPNWREVYKRIALDHTDARVGVFYCGPPALTEELRQLSLDFSHKTSTRFEFHKENF
>Maldo_GDDH_11G1118400
MVAMNMSKDDDQNDPNKWKLETIDIDPMVDIPLSNNDTEGNVTKSSNDATLKRNNSSVRKRNGVQGNNHGSVGCRAEPGGKEGIKSLRFLDRTATGKEVDAWKQVEKRFNQYAVADRLSRDKFGACIGMGGESKEFAGELFDALARRRIICEKGGITLEELRLFWEDITNEDMEARLQIFFDICDKNGDGKLSEDEVEEVIVLSASANKLANLKMQAKSYAALIMEEIDPDHLGYIEMWQLETLLRGMAVSEDNQKLGKRTQSLTKSMIPRSYRTPISKFLSTTAELVQENWKKIWIVILWLAINIGLFTWKYRQYQKHGLYKLMGTCLCIAKGSAETLKFNMALILIPVCRGTLTAIRSSFLSNLIPFDDNIKFHKLIALGIVISTSLHAGLHITCDFPRLITSQEDEFMDVAGTYFNYKQPTYMDLVNSIPGITGILMTVLMMFSFTLALNVMRKNVNLPWPLNILSGFNSFWYAHHLLVLVYMLFVMHGYFLIFTSDWHKKTTWMYILVPVMLYAIERFIIIIKEINLPVHVIKAVIYTGNVLALYMSKPHGFKYKSGMYLFLKCPDISGFEWHPFTITSAPGDDYLSVHIRSLGDWTTELRERFEKACSQLQSTQTRKGNLVRIETKAHSNYGHEIEGYPKIVIKGPYGAPAQNYIKFDILLLIGLGIGATPFVSIIKDIINQINLNLAYNPDSITEHQETSVETKSNNMQREAYKRGPERAYFYWITREQASFEWFKGVMDDIAECDHYHMIEMHNYLTSVYEEGDARSALIAMVQKLQHAKNGVDVVSESRIRTHFARPNWRKVFSDLAAAHESSRIGVFYCGSPTLTKTLRELCLEFSLNSATRFVFHKENF
>Maldo_GDDH_12G1213800
MNEVAGTDIDGVIVLRNYCTSVYEGDARSALTTMLQSLNHAKNGIDVVSGTRVKTHFPRSNWRDVFKRVAIKHTDQQVGVFYSGAHGSVGELKRLAQDFSRKTETKFDFHKENF
>Maldo_GDDH_13G1134500
MNGHHDEEGMLTSSEYNSDTESTQSTALGGSTRFERRAFSGPLGTSNYAPTTSSNSSRAWRRNKSTKVDNSGGTDKTTSTTSDKNNDNDYVEITLDIRDDSVAVHSVQAAGGASSEDPELALLAKRTLEGKKSSSFRSSLFRNTSSHIRQVSQELKRLASFTKRPSNAKRFDRTKSATAYALKNLKFITAKTGAASTSGWAAVDKRYDELTAKSNWLLHSSLFGECIGMNKESKEFAGELFRALARRRNITGDIINKAQLREFWEQISDESFDSRLLTFFDMVDRDADGRITEEEVTEIISMSASANKLSNIQKQAKEYAALIMEELDPDNVGYIMVENLETLLLQAPVSQSVSVNESRVLSQLLSQKLKPTQEDNPIRRCYQKTKYFVLDNWQRVWVMMLWLVIVSGLFAYKFLQYREKEAAFEVMGYCVCIAKGGAEILKFNMALILLPVCRNTITWLRNRTKLGVVVPFDDNLNFHKVIAVGIIVGVGLHAGSHLTCDFPRILHATEDEYEDLKPYFGEEQPPNYWWFVKGVEGWTGILMVVLMTIAFTLATPWFRRNKLNLPKPLKKLTGFNAFWYSHHLFVIVYGLLIVHGIKLYLTKEWYNKTTWMYLAVPVTLYACERLIRAFRSSIKPVKIIKVAVYPGNVLALHMSKPQGFKYKSGQYMFVNCAAVSPFEWHPFSITSAPGDDYLSVHIRTLGDWTRQLKTVFSEICQPPTGGRSGLLRADMQGGNNPSFPKILIDGPYGAPAQDYKKYDVVLLVGLGIGATPMVSIVKDIINNMKMKGKEDDDSESALESGRATPNASSHNNSNTGKNKSNKGFKTRKAYYYWVTREQGSFEWFKGILNEVADMDEKGVIEMHNYCTSVYEEGDARSALIAMLQSLHHAKNGVDVVSGTRVKSHFAKPNWRQVYKDIARHHPGSRVGVFYCGAPALTKDLKELALYFSHKTTTKFEFHKENF
>Maldo_GDDH_14G1113700
LYTRGGVFVLYGPSRGVLGPFASLALSAPKLSASLFFLCLIAALRVRLFPEIPSKPRSTKTSHLFFLTNKTKLTHHSPHPFIFTNLINTTTTTYSSLNYIQIFLFSLPMRAHPRHERRWASDSVPERSMVSAGSSSPAMTDDSNSRDQEFVEVTLDLQDDNTIVLRSVEPTTVIHIDDLAGAGNETPTSASASWSPSPIRRSSSNNRIRQFSQELKAEAVAKAKQFSQELKAELRRFSWSQSHSSRVLSASTSQNASAGGGGGGAFDLALAARALRRQRAQLDRTRSGAEKALRGLRFIGNYKSTKTNGVDAWNEVETNFNKLAKDGHLFRADFPQCIGMRDSKEFALELFDALGRRRRMQVEKISKDELYEFWSQISDQSFDSRLQIFFDMVDKNDDGRITEEEVKEIIMLSASANKLSRLKEQAEEYAALIMEELDPESLGYIELWQLETLLLQKDTYFNYSQALSYTSQALSQNLQGLRRRSPIRKMSTNLIYYLQENWRRVWVLTLWFCIMIALFIWKFIQYKQKSAFQIMGYCLLTAKGAGETLKFNMALVLLPVCRNTITRLRSTRLGFFVPFDDNINFHKTIAAAIVVGVILHAGNHLACDFPRLIKVSESVYKKHLLHDFGKNKPSYLDLIKGPEGLTGIIMLICMIIAFTLATRWFRRNLVKLPKPFNRLTGFNAFWYSHHLFVIVYVLLIIHGVFLYLVHTWYLKTTWMYLSVPVLLYAGERILRIFRSGFYTVRLLKVAIYPGNVLTLQMSKPQQFKYKSGQYMFVQCPAVSPFEWHPFSITSAPGDDYLSVHIRQLGDWTQELKRVFSEACEPSLAGKSGLLRADETTKTSLPKLLIDGPYGAPAQDYRKYDVLLLVGLGIGATPFISILKDLLNNIVKMEEQADSVSDFNRTSDLSFGSIDSPNPNKVYPKRKKPLKTTNAYFYWVTREQGSFDWFKGVMNEVAELDQRGVIEMHNYLTSVYEEGDARSTLITMVQALNHAKNGVDIVSGTRVRTHFARPNWKKVFSKTSSKHCNARIGVFYCGAPVLAKELSQLCYDFNQTGSTKFEFHKEHF
>Maldo_GDDH_14G1211700
MEAHVQLQTAHQPYVSAMSPSSSSSSSSSSCSASVFPPSFSPIWTEPHDETGVLNRQQHYMAENGEASSTAGSANEIEWLRFIDITANGGMKWKDVEEQFDRLALTRHGVEPAIKSSDFGLCIGMQQSPEFANELLRTLRRRMDRNFDMTKCELYGYWCLMTDPRFDSRIRIYFDLCDKNMDGRVTEKDIKQIITLSASTNKLSLTHEEAEDYAALVMKLLDTENRSYLEFPQFRTLFNVMSLSKSSFSTNHFSIRLSRLHHNFDPTEEPRSKTEILFRSYWRRAWIVLLWLIICSALFAWKFTQYRRKAAFQVMGYCLSTAKGAAETLKFNMALILLPVCRNTITWLRKNRSINSIIPFNDNINFHKMIAGGIVVGVILHGGSHLACDFPRISDSDRMVFRQTIAARFGYHQPSYCEILATKEVATGIAMVVLMAIAFSLATKWPRRQSPSLPKSVRNITGYNAFWYSHHLFIPVYALLILHSMFLFLTNKATEKTTWMYIAVPAVLYAGERVFRAIRSGFYEVEILKASIYPGKVLSLKLQKPEGFRYLSGMYIFIQCPQISPFEWHPFSLTSGPEDDYLSVHIRTAGDWSYQIYSLFQEATLSGVDGYPKVHIDGPYGAASQDHVKYDIVVLIGLGIGATPFVSILKDVVNAAKKPHCDHSGCRECSSRKAPLKAYLYWVTREQSSFDWFRDIMKEVSISNQKQSLVEMHNFLTCVYPEGDARSVLISTIQALHHAKNGTDFLSRTPVRTHFGRPDWFNIFSKLARGHKEERIGENACKFSA
>Maldo_GDDH_15G1222800
MPTASFSSKRSSYTHGFELPGNSSPSSVGGAMLPKFLNDLNQDLVEVTLELDDDDDGSIVVCSVAPANDDLTSSEAAAANGILRRSLSATSRSIRRTFGWLKSASSRTTASNSESVAEFTLPAREARRMKAKLQRTRSSAQRALNGLRFISKTTAGGSDAAEQWQQVEARFESLAKDGMLASADFGECIGMGDSEEFAVGIFDALARRRRQKISKITKEELRDFWLQISDNSFDARLQIFFDMADSNEDGRITREGVRELIMLSASANKLPKLKEQAEDYASLIMEELDPENFGYIELWQLEALLLQRDVYINYSRPLSTASVSWSQNLSSLKPKNLVRRLSRSLQCLVLENWQGSWILLLWVVAMASLFGWKFYQYRKNRAAFQVMHYCLPVAKGAAETLKLNMALILLPVCRNMLTWLRSTRARCFIPFDDNINFHKIIAFAIAIGIIIHAGNHLACDFPRIVNSSPEKFAPLSSDFHNKKPTYEFLLTGTEGTTGILMVILIAISFTLAARRFRRNMVRLPAPFNKLTGFNAFWYSHHLLGLVYILLIIHGSCLYLAHKWYEKTTWMYISVPLLLYVAERSLRTCRSKHYSVKMLKVSVLPGNVISLIMSKPPGFKYKSGQYIFLQCPTISSFEWHPFSITSAPGDEYLSVHIRTVGDWTRELKRAIAEEDDSSPAEHSARFVQMRNLDRRGQPRLFIDGPYGAPAQDYQNYDVLLLVGLGIGATPFISILRDLLNSTRTAEEQMVQFITSDSFEYKHSDSNTETSRSDDSQNSFTSSSLTPGDKKKSQRTMNAHFYWVTREPGSFEWFKGVMDEVAEMDHKGQIELHNYLTSVYEEGDARSTLITMVQALNHAKHGVDILSGTRVRTHFARPDWKEVFTKIASKHPYSTVGKDILPQPNFYVKNINPNHASSREPKQRTERLNESANLQGYSTVGCRCWQRS
>Maldo_GDDH_16G1145100
MNGHHHEEGMLTSSEYNSDTESTQSTGPGGSIEFERRAFSGPLGTPNSANHAPTTSSNSNRAWRRIKSAKFDKSGGTDKTTGNTSDQNDDDTYVEITLDIRDDSVAVHSVQAAGGASNEDPELALLAKRTLEGKKSSSFRSSLLRNTSSHIRQVSQELKRLASFSKRPSNAKRFDRTKSATAHALKSLKFITTKTGAGATSGWAAVDKRYDELTAKSNWLLPSSLFGECIGMNKESKEFAGELFRALARRRNITGDIINKAQLREFWEQISDESFDSRLQTFFDMVDRDADGRITEEEVTEIISMSASANKLSNIQKQAKEYAALIMEELDPDNVGYIMVQNLETLLLQAPVGQSVSVNESRVLSQLLSQKLKPTQENNPIRRCYQRTKYFFLDNWQRVWVMMLWLGIVSGLFVYKFVQYREREEAFEVMGYCVCIAKGGAETLKFNMALILLPVCRNTITWLRNKTKLGVAVPFDDNLNFHKIIAVGIIVGVGLHVGAHLTCDFPRIIHATEDEYEDLKPYFGEEQPGNYWWFVKGVEGWSGILMVVLMAIAFTLATPWFRRNKLNLPKPLKKLTGFNAFWYSHHLFVIVYALLIVHGIKLYLTKEWYHKTTWMYLAVPVVLYACERLIRAFRSSIKPVKILKVAVYPGNVLALHMSKPQGFKYKSGQYMFVNCAAVSPFEWHPFSITSSPGDDYLSVHIRTLGDWTRQLKTVFSEVCQPPTGGKSGLLRADMQGGNNPSFPKILIDGPYGAPAQDYKKYDVVLLVGLGIGATPMVSIVKDIINNIKMKSREDDDSESALESGRATPNAPSHNNSSSGKNKSNKGFKTRKAYYYWVTREQGSFEWFKGILNEVADMDEKGVIEIHNYCTSVYEEGDARSALIAMLQSLHHAKNGVDVVSGTRVKSHFAKPNWRQVYKDIARRHPDSRVGVFYCGAPALTKDLKELALYFSHKTTTKFDFHKENF
>Maldo_Gala_02g008650
MASTASSSAKRSSYTPGFELPSSPSPVGGAMLPKFLRDLSQDLVEVTLELDDDDDDGSIVVCSVAPANDDLTAAAENEILRRSLSATSRSVRRTFGWLKSASSRTTASNSESVVEFTLSAREGRRMKAKLQRTRSSAQRALNGLRFISKTTAGGTDAAEQWQQVEARFESLAKDGLLARADFGECIGMGDSEEFAVGIFDALARRRRQKITKITIEELRDFWLQISDSSFDARLQIFFDMADSNDDGRITSEGVQELITLSASANKLSKLKEQAEEYASLIMEELDPENFVMAIGSTASTKRRVHKLQQTIEHSKCTLESEHQFLEAQESGPETEPFTSVSRTRELAAWLDFTVVGCCNGFPFCMEILLVMHYCLPVAKGAAETLKLNMALILLPVCRNTLTWLRSTRARSFIPFDDNINFHKIIAFAIAIGITIHAGNHLACDFPRLVNSSPEKFAPLSSDFHDKKPTYEFLLTGTEGTTGILMVILIAISFTLAAHRFRRNMVRLPAPFNKLTGFNAFWYSHHLLGLVYILLIIHGSCLYLAHNWYEKTTWMYISVPLLLYVAERSLRTCRSKHYSVKMLKVSVLPGNVISLIMSKPPGFKYKSGQYIFLQCPTISPFEWHPFSITSAPGDEYLSVHIRTVGDWTRELKRVIAEEDESSVVHPARFAQMRNLDQRGQPRLFVDGPYGAPAQDYQNYDVLLLVGLGIGATPFISILRDLLDRARTAEEQMDSNTETSRSDDSLSSFMSSSLTPGDKKKSQKTTNAHFYWVTREPGSFEWFKGAMDEVAEMDHKGQIELHNYLTSVYEEGDARSTLITMVQALNHAKHGVDILSGTRVRTHFARPDWKQVFTKIASKHPYSTVGVFYCGMPMLAKELKVLSHELSQKTTTRFEFHKEYF
>Maldo_Gala_03g009260
MNMSNNDDQKDPNKWKLERIDVDPMVDIPLSNNDTEGNVTKSSNDVTLKRNNSSVRKRNGVQGNNHASVGGRAPVPGGKEGIKSLRFLDRTVTGKEGEAWKQIEKQFNQYAVAGRLSRDKFGACIGMGGESKEFAGELFDALARRRIICAKGGITLEELKLFWEDITNEDMEARLQIFFDMCDKNGDGMLSEDEVAEVIVLSASANKLANLKKQAKSYAALIMEELDPDHLGYIEMWQLETLLRGMVVSEDNKKIGMITESLTRAMIPRRYRTPISRFLSTTAELVHENWKKIWIVTLWLAVNVGLFTWKYRQYQTRGLYKLMGECICIAKGCAETLKFNMAIILIPVCRGTLTAIRSSFLSNLIPFDDNIKFHKLIALGIVISTFIHGGLHITCDFPRLVTSQKNEFMDVVGTYFNYKQPTYMDMINSIPGITGILMTVLMMFSFTLALNSMRKNVNLPWPLNNLSGFNSFWYAHHLLALVYMLFVIHGYFLVFASDWHKKTTWMYILIPVMLYAIESFIILIKEINHPVHVIKAVTYTGNVLALYMSKPPGFKYKSGMYLFLKCPDISGFEWHPFTITSAPGDDYLSVHIRSLGDWTTELRERFEKACSQLQSTQTRRGSLVRIETKAHSYHSHETEGYPKIVIKGPYGAPAQNYIKFDILLLIGLGIGATPFISILKDIINQINLKLALNPISINGHQETSAETKSNSMPTEAYKKGPERAYFYWVTREQASFEWFKGVMDDIAECDNNHMIEMHNYLTSVYEEGDARSALIAMVQKLQHAKNGVDVVSESRIRTHFARPNWRRVFSNLATAHESSRIGVFYCGSPTLTKTLRKLCLEFSLNSATRFVFHKENF
>Maldo_Gala_04g017590
MAYLMEDNWRRIGVIAPWISILLDHFTSKFIQYKNRAMFDVMGYCVFIAKGGAETLKFNMALILLPICGNSITWVRSKTKLRVIAFGILVGVELYVGSHLTCDFCRPLHSTDDEFKPIKLFYGTNWPDDYWWFVFSIVLQWCLYIAFNYNLAMSIYCHRCRCIRLFQSYSTHVRA
>Maldo_Gala_06g009530
MRAVPRHERRWASDSVPMRSTVSTGSSSPAMTDDSNSGDQEFVEVTLDLQDDNTIVLRSVEPATVIHIDELATAGNETPTSALASASQSPSTIRRSSSNNRIRQFSQELKAEAVAKAKQFSQELKAELRRFSWNQSHGSRVLSASTSQNASVGGGGGGAFDSALAARALRRQRAQLDRTRSGAQKALRGLRFISNCKSSKTNGVDAWNEVEANFNKLAKDGHLHRAHFGQCIGMRDSKEFALELFDALGRRRRMKVEKISKDELYEFWSQISDQSFDSRLQIFFDMVDKNDDGRITEEEVKEIIMLSASANKLSRLKEQAEEYAALIMEELDPERLGYIELWQLETLLLQKDTYLNYSQALSYTSQALSQNLQGLRSRSPIRRMSTKLLYYLQENWKRIWVLTLWVSIMITLFTWKFIQYKRKSAFQIMGYCLLTAKGAGETLKFNMALVLLPVCRNTITWLRSTRLGFFVPFDDNINFHKTIAAAIVVGVILHAGNHLACDFPRLIKVPESDYEKYLHHDFGKHKPTYLDLVKGAEGVTGIIMVICMIIAFTLATRWFRRSLIKLPKPFNRLTGFNAFWYSHHLFVIVYILLIIHGVFLYLVHIWYLKTTWMYLCVPVLLYAGERILRIFRSGSYIVRLLKVAIYPGNVLTLQMSKPQQFKYKSGQYMFVQCPAVSPFEWHPFSITSAPGDDYLSVHIRQLGDWTQELKRVFSEACEPPLAGKSGLLRADETTKTSLPKLLIDGPYGAPAQDYRKYDVLLLVGLGIGATPFISILKDLLNNIVKMEEQADSVSDFSRTSDLSSGSIGSPNHNKVYPKRKKPLKTTNAYFYWVTREQGSFDWFKGVMNEVAELDQRGVIEMHNYLTSVYEEGDARSTLITMVQALNHAKNGVDIVSGTRVRTHFARPNWKKVFSKTSSKHCNARIGVFYCGAPVLAKELSQLCYEFNQKGSTKFEFHKEHF
>Maldo_Gala_06g012170
MGTNEAGGVHYHSDTEIIGGNEKMANYSGPLSGPLSGPLNKKRSGTKKNAKINTPEPISATKPGISSNDEESYVEVTLDVRDDSVAVHSVKPADHPPHEDHEDHVELLGKGLEKSRSFVRNASFHIKRLASFSKQAVVAAVPHHHPRRRFDRTQSAAAPALKGLKFISKTDGNEWPEVEKRFCKLTASTNGLLSRALFGECIGMNKESKEFAGKLFDALARKLDIKGDSINEDQLKELWDQISEQGFDSRLQTFFDMVDKDADGRITIEEVKEIISFSASANKLSNIQKQADEYAALIMEELDPDNLGYIMIDSLETLLLEGPEETAAAARGKDSRNLSRMLSQKLKPTREHPLTRCYNNTKYFLQDNWKRVWVMILWLGITLGLFVYKFMQYRNKAAYEVMGHCVCMAKGAAETLKFNMALILLPVCRNTITLLRNKTKLGGVIPFDDNLNFHKVIAVGIGFGVGIHAIYHMACDFPRLIHANSDDYELMKPFFGEVQPSSYWYFVKSLEGVSGIVMVVLMAVAFTLAAPCFRRGKVNLPKPLNKLAGFNAFWYSHHLFVIVYVLLIIHGVHLYLTKKWYQKTTWMYLAVPLTLYAGERLVRALRSSIKPVQILKVALYPGNVLALHLSKPQGFRYHSGQYMFVNCAAVSPFEWHPFSITSAPGDDHLSVHIRIVGDWTRQLKTVFSKVCQPPPSGKSGLLTADHMQGAENLIFPRVLIDGPYGAPAQEYKTYEVVLLVGLGIGATPMISILKDIVNNIKAMEEEEEDNALENGGGGGGGTKLPHKSSKTHAGSTSVGHHNFKTKRAYFYWVTREQGSFDWFKGAMNEVAELDHNRVIEFHNYCTSVYEEGDARSALIAMLQSLSHAKNGVDIVSGTRVKSHFAKPNWREVYKRIALDHTDARVGVFYCGPPALTEELRQLSLDFSHKTSTRFEFHKENF
>Maldo_Gala_11g011080
MVAMNMSKDDDQNDLNKWKLETIDIDPMVDIPLSNNDTEGNVTKSSNDATLKRNNSSVRKRNGVQGNNHGSVGCRAEPGGKEGIKSLRFLDRTTTGKEVDAWKQVEKRFNQYAVADRLSRDKFGACIGMGGESKEFAGELFDALARRRIICEKGGITLEELRLFWEDITNEDMEARLQIFFDICDKNGDGKLSEDEVEEVIVLSASANKLANLKMQAKSYAALIMEEIDPDHLGYIEMWQLETLLRGMAVSEDNQKLGKRTQSLTKSMIPRSYRTPISKFLSTTAELVQENWKKIWIVILWLAINIGLFTWKYRQYQKHGLYKLMGTCLCIAKGSAETLKFNMALILIPVCRGTLTAIRSSFLSNLIPFDDNIKFHKLIALGIVISTSLHAGLHITCDFPRLITSQEDEFMDVAGTYFNYKQPTYMDLVNSIPGITGILMTVLMMFSFTLALNVMRKNVNLPWPLNILSGFNSFWYAHHLLVLVYMLFVMHGYFLIFTSDWHKKTTWMYILVPVMLYAIERFIIIIKEINLPVHVIKAVIYTGNVLALYMSKPHGFKYKSGMYLFLKCPDISGFEWHPFTITSAPGDDYLSVHIRSLGDWTTELRERFEKACSQLQSTQTRKGNLVRIETKAHSNYGHEIEGYPKIVIKGPYGAPAQNYIKFDILLLIGLGIGATPFVSIIKDIINQINLNLAYNPDSITEHQETSVETKSNNMQREAYKRGPERAYFYWITREQASFEWFKGVMDDIAECDHYHMIEMHNYLTSVYEEGDARSALIAMVQKLQHAKNGVDVVSESRIRTHFARPNWRKVFSDLAAAHESSRIGVFYCGSPTLTKTLRELCLEFSLNSATRFVFHKENF
>Maldo_Gala_12g019600
MNEVAGTDIDGVIVLRNYCTSVYEGDARSALTTMLQSLNHAKNGIDVVSGTRVKTHFPRSNWRDVFKRVAIKHTDQQVGVFYSGAHGSVGELKRLAQDFSRKTETKFDFHKENF
>Maldo_Gala_13g011710
MNGHHDEEGMLTSSEYNSDTESTQSTALGGSTRFERRAFSGPLGTSNYAPTTSSNSSRAWRRNKSTKVDNSGGTDKTTSSTSDKNNDNDYVEITLDIRDDSVAVHSVQAAGGASSEDPELALLAKRTLEGKKSSSFRSSLFRNTSSHIRQVSQELKRLASFTKRPSNAKRFDRTKSATAYALKNLKFITAKTGAASTSGWAAVDKRYDELTAKSNWLLHSSLFGECIGMNKESKEFAGELFRALARRRNITGDIINKAQLREFWEQISDESFDSRLLTFFDMVDRDADGRITEEEVTEIISMSASANKLSNIQKQAKEYAALIMEELDPDNVGYIMVENLETLLLQAPVSQSVSVNESRVLSQLLSQKLKPTQEDNPIRRCYQKTKYFVLDNWQRVWVMMLWLVIVSGLFAYKFLQYREKEAAFEVMGYCVCIAKGGAEILKFNMALILLPVCRNTITWLRNRTKLGVVVPFDDNLNFHKVIAVGIIVGVGLHAGSHLTCDFPRILHATEDEYEDLKPYFGEEQPPNYWWFVKGVEGWTGILMVVLMTIAFTLATPWFRRNKLNLPKPLKKLTGFNAFWYSHHLFVIVYGLLIVHGIKLYLTKEWYNKTTWMYLAVPVTLYACERLIRAFRSSIKPVKIIKVAVYPGNVLALHMSKPQGFKYKSGQYMFVNCAAVSPFEWHPFSITSAPGDDYLSVHIRTLGDWTRQLKTVFSEICQPPTGGRSGLLRADMQGGNNPSFPKILIDGPYGAPAQDYKKYDVVLLVGLGIGATPMVSIVKDIINNMKMKGKEDDDSESALESGRATPNASSHNNSNTGKNKSNKGFKTRKAYYYWVTREQGSFEWFKGILNEVADMDEKGVIEMHNYCTSVYEEGDARSALIAMLQSLHHAKNGVDVVSGTRVKSHFAKPNWRQVYKDIARHHPGSRVGVFYCGAPALTKDLKELALYFSHKTTTKFEFHKENF
>Maldo_Gala_14g011340
MRAHPRHERRWASDSVPERSMVSAGSSSPAMTDDSNSRDQEFVEVTLDLQDDNTIVLRSVEPTTVIHIDDLAGAGNETPTSASASWSPSPIRRSSSNNRIRQFSQELKAEAVAKAKQFSQELKAELRRFSWSQSHSSRVLSASTSQNASAGGGGGGAFDLALAARALRRQRAQLDRTRSGAEKALRGLRFIGNYKSTKTNGVDAWNEVETNFNKLAKDGHLFRADFPQCIGMRDSKEFALELFDALGRRRRMQVEKISKDELYEFWSQISDQSFDSRLQIFFDMVDKNDDGRITEEEVKEIIMLSASANKLSRLKEQAEEYAALIMEELDPESLGYIELWQLETLLLQKDTYFNYSQALSYTSQALSQNLQGLRRRSPIRKMSTNLIYYLQENWRRVWVLTLWFCIMIALFTWKFIQYKQKSAFQIMGYCLLTAKGAGETLKFNMALVLLPVCRNTITRLRSTRLGFFVPFDDNINFHKTIAAAIVVGVILHAGNHLACDFPRLIKVSESVYKKYLLHDFGKNKPSYLDLIKGPEGLTGIIMLICMIIAFTLATRWFRRNLVKLPKPFNRLTGFNAFWYSHHLFVIVYVLLIIHGVFLYLVHTWYLKTTWMYLSVPVLLYAGERILRIFRSGFYTVRLLKVAIYPGNVLTLQMSKPQQFKYKSGQYMFVQCPAVSPFEWHPFSITSAPGDDYLSVHIRQLGDWTQELKRVFSEACEPSLAGKSGLLRADETTKTSLPKLLIDGPYGAPAQDYRKYDVLLLVGLGIGATPFISILKDLLNNIVKMEEQADSVSDFNRTSDLSFGSIDSPNPNKVYPKRKKPLKTTNAYFYWVTREQGSFDWFKGVMNEVAELDQRGVIEMHNYLTSVYEEGDARSTLITMVQALNHAKNGVDIVSGTRVRTHFARPNWKKVFSKTSSKHCNARIGVFYCGAPVLAKELSQLCYDFNQTGSTKFEFHKEHF
>Maldo_Gala_14g019610
MEAHVQLQTAHQPYVSAMSPSSSSSSSSSSCSASVFPPSFSPIWTEPHDETGVLNRQQHYMAENGEASSTAGSANEIEWLRFIDITANGGMKWKDVEEQFDRLALTRHGVEPAIKSSDFGLCIGMQQSPEFANELLRTLRRRMDRNFDMTKCELYGYWCLMTDPRFDSRIRIYFDLCDKNMDGRVTEKDIKQIITLSASTNKLSLTHEEAEDYAALVMKLLDTENRSYLEFPQFRTLFNVMSLSKSSFSTNHFSIRLSRLHHNFDPTEEPRSKTEILFRSYWRRAWIVLLWLIICSALFAWKFTQYRRKAAFQVMGYCLSTAKGAAETLKFNMALILLPVCRNTITWLRKNRSINSIIPFNDNINFHKMIAGGIVVGVILHGGSHLACDFPRISDSDRMVFRQTIAARFGYHQPSYCEILATKEVATGIAMVVLMAIAFSLATKWPRRQSPSLPKSVRNITGYNAFWYSHHLFIPVYALLILHSMFLFLTNKATEKTTWMYIAVPAVLYAGERVFRAIRSGFYEVEILKASIYPGKVLSLKLQKPEGFRYLSGMYIFIQCPQISPFEWHPFSLTSGPEDDYLSVHIRTAGDWSYQIYSLFQEATLSGVDGYPKVHIDGPYGAASQDHVKYDIVVLIGLGIGATPFVSILKDVVNAAKKPHSYLYWVTREQSSFDWFRDIMKEVSISNQKQSLVEMHNFLTCVYPEGDARSVLISTIQALHHAKNGTDFLSRTPVRTHFGRPDWFNIFSKLARGHKEERIGENAWVFYCGPSSAAKELERMCTRLSTKTSTRFVFHKENY
>Maldo_Gala_15g020490
MMPTASFSSKRSSYTHGFELPGNSSPSSVGGAMLPKFLNDLNQDLVEVTLELDDDDDGSIVVCSVAPANDDLTSSEAAAANGILRRSLSATSRSIRRTFGWLKSASSRTTASNSESVAEFTLPAREARRMKAKLQRTRSSAQRALNGLRFISKTTAGGSDAAEQWQQVEARFESLAKDGMLASADFGECIGMGDSEEFAVGIFDALARRRRQKISKITKEELRDFWLQISDNSFDARLQIFFDMADSNEDGRITREGVRELWQLEALLLQRDVYINYSRPLSTASVSWSQNLSSLKPKNLVRRLSRSLQCLVLENWQGSWILLLWVVAMASLFGWKFYQYRKNRAAFQVMHYCLPVAKGAAETLKLNMALILLPVCRNMLTWLRSTRARCFIPFDDNINFHKIIAFAIAIGIIIHAGNHLACDFPRIVNSSPEKFAPLSSDFHNKKPTYEFLLTGTEGTTGILMVILIAISFTLAARRFRRNMVRLPAPFNKLTGFNAFWYSHHLLGLVYILLIIHGSCLYLAHKWYEKTTWMYISVPLLLYVAERSLRTCRSKHYSVKMLKVSVLPGNVISLIMSKPPGFKYKSGQYIFLQCPTISSFEWHPFSITSAPGDEYLSVHIRTVGDWTRELKRAIAEEDDSSPAEHSARFVQMRNLDRRGQPRLFIDGPYGAPAQDYQNYDVLLLVGLGIGATPFISILRDLLNSTRTAEEQMDSNTETSRSDDSQNSFTSSSLTPGDKKKSQRTMNAHFYWVTREPGSFEWFKGVMDEVAEMDHKGQIELHNYLTSVYEEGDARSTLITMVQALNHAKHGVDILSGTRVRTHFARPDWKEVFTKIASKHPYSTVGVFYCGMPMLAKELKVLSHELSHKTTTRFEFHKEYF
>Maldo_Gala_16g012130
MNGHHHEEGMLTSSEYNSDTESTQSTGPGGSIEFERRAFSGPLGTPNSANHAPTTSSNSNRAWRRIKSAKFDKSGGTDKTTGNTSDQNDDDTYVEITLDIRDDSVAVHSVQAAGGASNEDPELALLAKRTLEGKKSSSFRSSLLRNTSSHIRQVSQELKRLASFSKRPSNAKRFDRTKSATAHALKSLKFITTKTGAGATSGWAAVDKRYDELTAKSNWLLPSSLFGECIGMNKESKEFAGELFRALARRRNITGDIINKAQLREFWEQISDESFDSRLQTFFDMVDRDADGRITEEEVTEIISMSASANKLSNIQKQAKEYAALIMEELDPDNVGYIMVQNLETLLLQAPVGQSVSVNESRVLSQLLSQKLKPTQENNPIRRCYQRTKYFFLDNWQRVWVMMLWLGIVSGLFVYKFVQYREREEAFEVMGYCVCIAKGGAETLKFNMALILLPVCRNTITWLRNKTKLGVAVPFDDNLNFHKIIAVGIIVGVGLHVGAHLTCDFPRIIHATEDEYEDLKPYFGEEQPGNYWWFVKGVEGWSGILMVVLMAIAFTLATPWFRRNKLNLPKPLKKLTGFNAFWYSHHLFVIVYALLIVHGIKLYLTKEWYHKTTWMYLAVPVVLYACERLIRAFRSSIKPVKILKVAVYPGNVLALHMSKPQGFKYKSGQYMFVNCAAVSPFEWHPFSITSSPGDDYLSVHIRTLGDWTRQLKTVFSEVCQPPTGGKSGLLRADMQGGNNPSFPKILIDGPYGAPAQDYKKYDVVLLVGLGIGATPMVSIVKDIINNIKMKSREDDDSESALESGRATPNAPSHNNSSSGKNKSNKGFKTRKAYYYWVTREQGSFEWFKGILNEVADMDEKGVIEIHNYCTSVYEEGDARSALIAMLQSLHHAKNGVDVVSGTRVKSHFAKPNWRQVYKDIARRHPDSRVGVFYCGAPALTKDLKELALYFSHKTTTKFDFHKENF
>Pyrco_DAP_Chr0v0.1_45908.1
MRAHPRHERRWASDSVPERSMVSDGSSSPAMTDDSNSRDQEFVEVTLDLQDDNTIVLRSVEPTTVIHIDDLTGAGNETPTLASASWSPSPIRRSSSNNRIRQFSQELKAEALAKAKQFSQELKAELRRFSWSQSHSSRVLSASTSQNASAGGGGGDAFDLVLAARALRRQRAQLDRTRSGAEKALRGLRFIGNYNSTKTNGVDAWNEVETNFNKLTKDGHLFRADFPQCIGMRDSKEFALELFDALGRRRRLKVEKISKDELYEFWSQISDQSFDSRLQIFFDMVDKNDDGRITEEEVKEIIMLSASANKLSRLKEQAEEYAALIMEELDPERLGYIELWQLETLLLQKDTYLNYSQALSYTSQALSQSLQGLRRRNPIRKMSTNLIYYLQENWRRVWVLTLWFCIMIALFTWKFIQYKQKSAFQIMGYCLLTAKGAGETLKFNMALVLLPVCRNTITRLRSTRLGFFVPFDDNINFHKTIAAAIVVGVILHAGNHLACDFPRLIKVSESVYKKYLLHDFGKHKPSYLDLIKGPEGLTGIIMLICMIIAFTLATRWFRRNLVKLPKPFNRLTGFNAFWYSHHLFVIVYVLLIIHGVFLYLVHTWYLKTTWMYLSVPVLLYAGERILRIFRSGFYTVRLLKVAIYPGNVLTLQMSKPQQFKYKSGQYMFVQCPAVSPFEWHPFSITSAPGDDYLSVHIRQLGDWTQELKRVFSEACEPSLAGKSGLLRADETTKTSLPKLLIDGPYGASAQDYRNYDVLLLVGLGIGATPFISILKDLLNNIVKMEEQADSVSDFIRTSELSSGSIDSPNPNKVYPKRKKPLKTTNAYFYWVTREQGSFDWFKGVMNEVAEFDQRGVIEMHNYLTSVYEEGDARSTLITMVQALNHAKNGVDIVSGTRVRTHFARPNWKKVFSKTSSKHSNARIGVFYCGAPVLAKELSQLCYDFNQKGSTKFEFHKEHF
>Pyrco_DAP_Chr11v0.1_27383.1
MNMSKNDDQKDPNQWKLETIDIDPMVDIPLSNNDTEGNVTKSSNDATLKRNNSSVRKRNGVQGNNHGSVGCRAEPGGKEGIKSLRFLDRTATGKEVDAWKQVEKRFNQYAVAGRLSRDKFGACIGMGGESKEFAGELFDALARRRIICEKGGITLEELRLFWEDITNEDMEARLQIFFDICDKNGDGKLSEDEVAEVIVLSASANKLANLKMQAKSYAALIMEEIDPDHLGYIEMWQLETLLRGMAVSEDNQKIGKRTQSLTKSMIPRSYRTPISKFLSTSAELVQENWKKIWIVTLWLAINIGLFTWKYRQYQKHGLYKLMGTCLCIAKGSAETLKFNMALILIPVCRGTLTAIRSSFLSNLIPFDENIKFHKLIALGIVISTSLHAGLHITCDFPRLITSREDEFMDVAGTYFNYKQPTYMDLVNSIPGITGILMTVLMMFSFTLALNVMRKNVNLPWPLNKLSGFNSFWYAHHLLVLVYMLFVMHGYFLIFTSDWHKKTTWMYILVPVMLYAIERSIIIIKEINLPVHVIKAVIYTGNVLALYMSKPHGFKYKSGMYLFLKCPDISGFEWHPFTITSAPGDDYLSVHIRSLGDWTTELRERFEKDSTNEHQETSAETKSNNMQREAYKKGPKRAYFYWVTREQASFEWFKGVMDDIAECDHYHMIEMHNYLTSVYEEGDARSALIAMVQKLQHAKNGVDVVSESRIRTHFARPNWRKVFSDLATAHESSRIGVFYCGSPTLTKTLRELCLEFSLNSATRFVFHKENF
>Pyrco_DAP_Chr12v0.1_31206.1
MNEVAGTHIDGVIELHNYCTRVYEEGDARSALTTMLQSLNHAKNGINVVSGTRVKTHFPKSNWRDIFKRVAIKHTDQRVGVFYCGAHGSVGELKRLAQDFSRKTETKFDFHEENF
>Pyrco_DAP_Chr13v0.1_32892.1
MNGHHDEEGMLTSSEYNSDTESTQSTALGGSTRFERRAFSGPLGTSNYAPTTSSNSSRAWRRNKSTKVDNSGGTDKTTSTTSDKNNDDDYVEITLDIRDDSVAVHSVQAAGGASSEDPELALLAKRTLEGKKSSSFRSSLFRNTSSQIRQVSQELKRLASFTKRPSNAKRFDRTKSATAYALKNLKFITAKTGAASTSGWAAESKEFAGELFRALARRRNITGDIINKAQLREFWEQISDESFDSRLQTFFDMVDRDADGRITEEEVTEIISMSASANKLSNIQKQAREYAALIMEELDPDNVGYIMVENLETLLLQAPVSQSVSVNESRVLSQLLSQKLKPTQEDNPIRRCYQKTKYFVLDNWQRVWVVMLWLGIVSGLFAYKFLQYREKEAAFEVMGYCVCVAKGGAEILKFNMALILLPVCRNTITWLRNKTKLGVVVPFDDNLNFHKVIAVGIIVGVGLHAGSHLTCDFPRILHATEDEYEDLKPYFGEEQPPNYWWFVKGVEGWTGISMVTWMYLAVPVTLYACERLIRAFRSSIKPVKIMKVAVYPGNVLALHMSKPQGFKYKSGQYMFVNCAAVSPFEWHPFSITSAPGDDYLSVHIRTLGDWTRQLKTVFSEVCQPPTGGKSGLLRADMQGGNNPSFPKILIDGPYGAPAQDYKKYDVVLLVGLGIGATPMVSIVKDIINNMKMKSKEDDDSESALESGRATPNASSHDNSNSGKNKSNKGFKTRKAYYYWVTREQGSFEWFKGILNEVADMDEKGVIEMHNYCTSVYEEGDARSALIAMLQSLHHAKNGVDVVSGTRVKSHFAKPNWRQVYKDIARHHPGSRVGVFYCGAPALTKGLKELALDFSHKTTTKFEFHKENF
>Pyrco_DAP_Chr14v0.1_35883.1
MEEHVELQTAHQPNVSVMSPSSSSCSAGIFPVSFASVWTEPHDKTGVVNRQQHYMAENGEAPSTAGSANEIEWLRFIHITANGGMKWKDVEEQFDRLALTRHGVEPAIKSSDFGLCIGMQQSPEFANELLRALRRRMDRNFDMTKCELYGYWCRMTDPRFDSRIRIYFDLCDRNMDGRVTEKDIKQIITLSASTNKLSLTHEEAEDYAALVMKLLDTENRSYIEFPQFRTLFNVMSLSKSSFSTNHFSIRLSRLHRSFDPIEEPRSKTEILFRSYWRRAWIVLLWLIICSALFAWKFTQYRHRAAFQVMGYCVSTAKGAAETLKFNMALILLPVCRNTITWLRKNRSINSIIPFNDNINFHKMIAGGIVVGVILHGGSHLACDFPRISDSDRMVFRQTIAARFGYHQPSYCEILATKEVATGIAMVVLMAIAFSLATKWPRRQSPSLPKSVRNVTGYNAFWYSHHLFIPVYALLILHSMFLFLTNKATEKTTWVYIAIPVVLYTGERVFRAIRSGFFEVEILKASIYPGKVLSLKLQKPEGFRYLSGMYIFIQCPQISPFEWHPFSLTSGPEDDYLRVHIRTAGDWSYQIYSLFQEATLSGVDGYPKVHIDGPYGAASQDHVKYDIVVLIGLGIGATPFVSILKDVVNAAKKPHCDHSGCRKCSARKAPLKAYLYWVTREQSSFDWFRDIMKEVSISNQKQSVVEMHNFLTCVYPEGDARSVLISTIQALHHAKNGTDFLSRTPVRTHFGRPDWFNIFSKLARRHKEERIGVFYCGPSSVAKELERMCTKFSTKSSTRFVFHKENY
>Pyrco_DAP_Chr15v0.1_38144.1
MMPTASFSSKRSTYSHGFELPGNSSPSSVGGAMLPKFLNDLNQDLVEVTLELDDDDDGSIVVCSVAPANDDLTSSEAAAANGILRRSLSATSRSIRRTFGWLKSASSRTTASNSESVAEFTLSAREARRMKAKLQRTRSSAQRALNGLRFISKTNAGGSDAAEQWQQVEARFESLAKDGLLASADFGECIGMGDSEEFAVGIFDALARRRRQKISKITKEELRDFWLQISDNSFDARLQIFFDMADSNDDGRITREGVRELWQLEALLLQRDVYLNYSRPLSTASVSRSQNLSSLKPKNLVRRLSRSLQCLILENWQRGWILLLWVVAMASLFGWKFYQYRKNRAAFQVMHYCLPVAKGAAETLKLNMALVLLPVCRNTLTWLRSTRARCFIPFDDNINFHKIIAFAIAIGIIIHAGNHLACDFPRIVNSSPEKFAPLSSDFHNKKPTYEFLLTGTEGTTGILMVILIAISFTLAARRFRRNMVRLPAPFNKLTGFNAFWYSHHLLGLVYILLIIHGSCLYLAHKWYEKTTWMYIFVPLLLYVAERSLRTCRSKHYSVKIFKVSVLPGNVISLIMSKPPGFKYKSGQYVFLQCPTISPFEWHPFSITSAPGDEYLSVHIRTVGDWTRELKRAIAEEDDSSPAVHSARFVQIRNLDRRGQPRLFIDGPYGAPAQDYQSYDVLLLVGLGIGATPFISILRDLLNSTRTAQEQMDSNTETSRSDDSQNSFTSSSLTPGDKKKSQRTMNAHFYWVTRELGSFEWFKGVMDEVAEMDHKGQIELHNYLTSVYEEGDARSTLITMVQALNHAKHGVDILSGTRVRTHFARPDWKEVFTKIASKHPYSTVGVFYCGMPMLAKELKNSSDLYHIDHASEAKSADATIPKHGNRGTADS
>Pyrco_DAP_Chr16v0.1_41424.1
MNGHHHEEGMLTSSDYNSDTESTQSTGPGGSIELERRAFSGPLGTPNSGNHTPTTSSNSNRAWRRIKSAKFDKSGGTDKSTGNTSDQNDDDTYVEITLDIRDDSVAVHSVQAAGGASNEDPELALLAKRTLEGKKSSSFRSSLLRNTSSHIRQVSQELKRLASFSKRPSTKRFDRTKSATAYALKSLKFITTKTGAGATSGWAAVDKRYDELTAKSNWLLPSSLFGECIGMNKESKEFAGELFRALARRRNITGDIINKAQLREFWEQISDESFDSRLQTFFDMVDRDADGRITEEEVTEIISMSASANKLSNIQKQAKEYAALIMEELDPDNAGYIMVQNLETLLLQAPVGQSVSVNESRVLSQLLSQKLKPTQENNPIRRCYQRTKYFFLDNWQRVWVMMLWLGIVSGLFVYKFVQYREREEAFEVMGYCVCIAKGGAETLKFNMALILLPVCRNTITWLRNKTKLGVAVPFDDNLNFHKVIAVGIIVGVGLHVGAHLTCDFPRIIHATEDEYEDLKPYFGEDQPGNYWWFVKGVEGWSGILMVVLMAIAFTLATPWFRRNKLNLPKPLKKLTGFNAFWYSHHLFVIVYALLIVHGIKLYLTKEWYHKTTWMYLAVPVVLYACERLIRAFRSSIKPVKILKVAVYPGNVLALHMSKPQGFKYKSGQYMFVNCAAVSPFEWHPFSITSSPGDDYLSVHIRTLGDWTRQLKTVFSEVCQPPTGGKSGLLRADMQGGNNPSFPKILIDGPYGAPAQDYKKYDVVLLVGLGIGATPMVSIVKDIINNIKMKSREDDDSESALESGRATPNASSHNNSSSGKNRSNKGFKTRKAYYYWVTREQGSFEWFKGILNEVADMDEKGVIEIHNYCTSVYEEGDARSALIAMLQSLHHAKNGVDVVSGTRVKSHFAKPNWRQVYKDIARRHPDSRVGVFYCGAPALTKDLKELALYFSHKTTTKFDFHKENF
>Pyrco_DAP_Chr2v0.1_03372.1
MMSTASSSAKRSSYTPGFELPSPLPVGGAMLPKFLRDLSQDLVEVTLELDDDDDDGSIVVCSVAPANDDLTSSAVAENGILRRSLSATSRSVRRTFGWLKSASSRTTASNSESAVEFTLSAREGRRMKAKLQRTRSSAQRALNGLRFISKTTAGGNDAAEQWQQVEARFESLAKDGLLARADFGECIGMGDSEEFAVGIFDALARRRRQKITKITIEELRDFWLQISDSSFDARLQIFFDMWVSLTLISFYSQPLIRADSNEDGRITMEGVQELIMLSASANKLSKLKEQAEEYASLIMEELDPENFGYIEEIDDVLPIPFYQLWQLEALLLQRDVYINYSRPLSTASVPWSQNPSSLKPKNLVRRLSRSLQCLALENWRRGWILLLWVVAMACLFVWKFYQYRKNRATFQVMHYCLPVAKGAAETLKLNMALILLPVCRNTLTWLRSTRARSFIPFDDNINFHKIIAFAIAIGITIHAGNHLACDFPRLVNSSREKFAPLSSDFHDKKPTYEFLLTGTEGATGILMVILIAISFTLAAHRFRRNMVRLPAPFNKLTGFNAFWYSHHLLGLVYILLIIHGSCLYLAHRWYEKTTWMYICVPLLLYVAERSLRTCRSKHYSVKMLKASVLPGNVISLIMSKPPGFKYKSGQYIFLQCPTISPFEWHPFSITSAPGDEYLSVHIRTVGDWTRELKRAIAEEDDSSVVHPARFAQMRNLDQRGQPRLFVDGPYGAPAQDYQHYDVLLLVGLGIGATPFISILRDLLDRARTAEEQMDSNTETSRSDDSPNSFMSSSLTPVDKKKSQKTTNAHFYWVTREPGSFEWFKGVMDEVAEMDHKGQIELHNYLTSVYEEGDARSTLITMVQALNHAKHGVDILSGTRVRTHFARPDWKQVFTKIASKHPYSTVGVFYCGVPMLAKELKVLSHELSQKTTTRFEFHKEYF
>Pyrco_DAP_Chr3v0.1_06331.1
MVAMNMSNNDDQKDPNKWKLERIDVDPMVDIPLSNNDTEGNVTKSSNNVTLKRNNSSVRKRNGVQGNNHASVGGRAPVPGGKEGIKSLRFLDRTVTGKEGEAWKQIEKQFNQYAVAGRLSRDKFGACIGMGGESKEFAGELFDALARRRIICAKGGITLEELKLFWEDITNEDMEARLQIFFDMCDKNGDGMLSEDEVTEVIVLSASANKLANLKKQAKSYAALIMEELDPDHLGYIEMWQLETLLRGMVVSKDNQKIGMITESLTRAMIPRRYRTPISRFLSTTAELVHENWKKIWIVTLWLAVNIGLFTWKYRQYQTRGLYKLMGECICIAKGCAETLKFNMAIILIPVCRGTLTAIRSSFLSNLIPFDDNIKFHKLIALGIVISTFIHGGLHITCDFPRLVTSQKNEFMDVVGTYFNYKQPTYMDMINSIPGITGILMTVLMIFSFTLALNSMRTNVNLPWPLNNLSGFNSFWYAHHLLALVYMLFVAHGYFLVFASDWHKKTTWMYILIPVMLYAIESFIILIKEINHPVHVIKAVTYTGNVLALYMSKPPGFKYKGGMYLFLKCPDISGFEWHPFTITSAPGDDYLSVHIRSLGDWTTELRERFEKACSQLQSTQTRRGSLVRIETKVYSNHGHETEGYPKIVIKGPYGAPAQNYIKFDILLLIGLGIGATPFVSILKDIINQINLKLAHNPDSINGHQETSAETKSNSMPGEAYKKGPERAYFYWVTREQASFEWFKGVMDDIAECDNNHMIEMHNYLTSVYEEGDARSALIAMVQKLQHAKNGVDVVSESRIRTHFARPNWRKVFSDLATAHESSRIGVFYCGSPTLTKTLRKLCLEFSLNSATRFVFHKENF
>Pyrco_DAP_Chr6v0.1_14506.1
MRALPRHERRWASDSIPMRSTVSTGSSSPAMTDDSNSGDQEFVEVTLDLQDDNTIVLRSVEPATVIHIDELATAGNETPTSALASASQSPSTIRRSSSNNRIRQFSQELKAEAVAKAKQFSQELKAELRRFSWNQSHGSRVLSASTSQNASVGGGGGGAFDSALAARALRRQRAQLDRTHSSAQKALRGLRFISNCKSTKTNGVDAWNEVEVNFNKLAKDGHLHRADFGQCIGMRDSKEFALELFDALGRRRRMKVEKISKDELYEFWSQISDQSFDSRLQIFFDMVDKNDDGRITEEEVKEIIMLSASANKLSRLKEQAEEYAALIMEELDPERLGYIEDDDKLLMQLWQLETLLLQKDTYLNYSQALSYTSQALSQNLQGLRSRSPIRRMSTKLLYYLQENWKRIWVLTLWVSIMIALFTWKFIQYKRKSAFQIMRYCVLTAKGAGETLKFNMALVLLPVCRNTITWLRSTRLGFFVPFDDNINFHKTIAAAIVVGVILHAGNHLACDFPRLIKVPESDYEKYLHHDFGKHKPTYLDLVKGAEGVTGIIMVICMIIAFTLATRWFRRSLIKLPKPFNRLTGFNAFWYSHHLFVIVYILLIIHGVFLYLVHTWYLKTTWMYLSVPVLLYAGERILRIFRSGSYTVHLLKVAIYPGNVLTLQMSKPQQFKYKSGQYMFVQCPAVSPFEWHPFSITSAPGDDYLSVHIRQLGDWTQELKRVFSEACEPPLAGKSGLLRADETTKTSLPKLLIDGPYGAPAQDYRKYDVLLLVGLGIGATPFISILKDLLNNIVKMEEQADSISDFSRTSDLSSGSIGSPNPNKVDPKRKKPLKTTNAYFYWVTREQGSFDWFKGVMNEVAELDQRGVIEMHNYLTSVYEEGDARSTLITMVQALNHAKNGVDIVSGTRVRTHFARPNWKKVFSKTSSKHCNARIGVFYCGAPVLAKELSQLCYDFNQKGSTKFEFHKEHF
>Pyrco_DAP_Chr6v0.1_14832.1
MGTNEAGGVHYHSDTEIIVGNEKMANYSGPLSGPLSGPLNKKRSGTKKNAKFNTPEPISATKPGISSNDEESYVEVTLDVRDDSVAVHSVKPADHPHHEDHEDHVELLGKGLEKSRSSLSSSVVRNASFHIKRLASFSKQAVVAAVPHHHPRRRFDRTQSAAAPALKGLKFISKTDGNEWPEVEKRFCKLTASTNGLLPRALFGECIGMNKESKEFAGKLFDALARKLDIKGDSINEDQLKELWDQISEQGFDSRLQTFFDMVDKDADGRITIEEVKEIISFSASANKLSNIQKQADEYAALIMEELDPDNLGYIMIDSLETLLLEGPEETAAAARGKDSRNLSRMLSQKLKPTREHPLIRCYNNTKYFLQDNWKRVWVMILWLGIMLGLFVYKFMQYRNKAAYEVMGHCVCMAKGAAETLKFNMALILLPVCRNTITLLRNKTKLGGVVPFDDNLNFHKVIAVGIGIGVGIHAVYHMACDFPRLIHANSDDYELMKPFFGEVQPSSYWYFVKSLEGVSGIVMVVLMAVAFTLAAPCFRRGKVNLPKPLNKLAGFNAFWYSHHLFVIVYVLLIIHGVHLYLTKKWYQKTTWMYLAVPLTLYAGERLVRALRSSIKPVQILKVALYPGNVLALHLSKPQGFRYHSGQYMFVNCAAVSPFEWHPFSITSAPGDDHLSVHIRIVGDWTRQLKTVFSQVCQPPPSGKSGLLTADHMQGADNLILPRVLIDGPYGAPAQEYKTYEVVLLVGLGIGATPMISILKDIVNNIKAMEEEEEDNALENRGGGGGGGTKLPHKSSKTHTGSAFMGHHNFKIKRAYFYWVTREQDSFDWFKGAMNEVAELDHNRVVEFHNYCTSVYEEGDARSALIAMLQSLSHAKNGVDIVSGTRVKSHFAKPNWREVYKRIALDHTDATVGEFPSLYRKTSSQNKF
>Pyrco_DAP_Chr7v0.1_16424.1
MQTSKFSVHIFSNRLSNIQERAEEYAALIMEELDPDNIGHIGYKNRAVFDVMGYCVSTAKGGAETLKFNTALILLPVCRNSITWLRNNTTWMYLAVPILLYACERLIRAFRSRYETVKISKLRSKVDQLLSHHEHFYEKINTHLLQSKITIYCLLQIIRGMFWPCITTGQYIYASLLGYFGSWRRLHKHSYSNKFSLR
>Pyrco_BP1_001194.1
MRLEEFITTRIQRSSLVMKKWRNYSGPLSGPLSGSLNKKRSGTKKNAKFNTPEPISATKPGISSNDEESYVEVTLDVRDDSVAVHSVKPADHPHHEDHEDHVELLGKGLEKSRSSLSSSVVRNASFHIKRLASFSKQAVVAAVPHHHPRRRFDRTQSAAAPALKGLKFISKTDGNEWPEVEKRFCKLTASTNGLLPRALFGECIGMNKESKEFAGKLFDALARKLDIKGDSINEDQLKELWDQISEQGFDSRLQTFFDMVDKDADGRITIEEVKEIISFSASANKLSNIQKQADEYAALIMEELDPDNLGYIMIDSLETLLLEGPEETAAAARGKDSRNLSRMLSQKLKPTREHPLIRCYNNTKYFLEDNWKRVWVMILWLGIMLGLFVYKFMQYRNKAAYEVMGHCVCMAKGAAETLKFNMALILLPVCRNTITLLRNKTKLGGVVPFDDNLNFHKVIAVGIGIGVGIHAVYHMACDFPRLIHANSDDYELMKPFFGEVQPSSYWYFVKSLEGVSGIVMVVLMAVAFTLAAPCFRRGKVNLPKPLNKLAGFNAFWYSHHLFVIVYVLLIIHGVHLYLTKKWYQKTTWMYLAVPLTLYAGERLVRALRSSIKPVQILKVALYPGNVLALHLSKPQGFRYHSGQYMFVNCAAVSPFEWHPFSITSAPGDDHLSVHIRIVGDWTRQLKTVFSQVCQPAPSGKSGLLTADHMQGADNLIFPRVLIDGPYGAPAQEYKTYEVVLLVGLGIGATPMISILKDIVNNIKAMEEEEEDNALENVGGGGGGGTKLPHKSSKTHTGSAFMGHHNFKIKRAYFYWVTREQDSFDWFKGAMNEVAELDHNRVVEFHNYCTSVYEEGDARSALIAMLQSLSHAKNGVDIVSGTRVKSHFAKPNWREVYKRIALDHTDATVGVFYCGPPALTEKLRQLSLDFSHKTSTRFEFHKENF
>Pyrco_BP1_005307.1
MSKNDDQKDPNQWKLETIDIDPMVDIPLSNNDTEGNVTKSSNDATLKRNNSSVRKRNGVQGNNHGSVGCRAEPGGKEGIKSLRFLDRTATGKEVDAWKQVEKRFNQYAVAGRLSRDKFGACIGMGGESKEFAGELFDALARRRIICEKGGITLEELRLFWEDITNEDMEARLQIFFDICDKNGDGKLSEDEVAEVIVLSASANKLANLKMQAKSYAALIMEEIDPDHLGYIEMWQLETLLRGMAVSEDNQKIGKRTQSLTKSMIPRSYRTPISKFLSTSAELVQENWKKIWIVTLWLAINIGLFTWKYRQYQKHGLYKLMGTCLCIAKGSAETLKFNMALILIPVCRGTLTAIRSSFLSNLIPFDENIKFHKLIALGIVISTSLHAGLHITCDFPRLITSREDEFMDVAGTYFNYKQPTYMDLVNSIPGITGILMTVLMMFSFTLALNVMRKNVNLPWPLNKLSGFNSFWYAHHLLVLVYMLFVMHGYFLIFTSDWHKKTTWMYILVPVMLYAIERSIIIIKEINLPVHVIKAVIYTGNVLALYMSKPHGFKYKSGMYLFLKCPDISGFEWHPFTITSAPGDDYLSVHIRSLGDWTTELRERFEKACSQLQSTQTRKGNLVRIETKAHSNYGHEIEGYPKIVIKGPYGAPAQNYIKFDILLLIGLGIGATPFVSIIKDIINQINLNLAYNPDSTNEHQETSAETKSNNMQREAYKKGPKRAYFYWVTREQASFEWFKGVMDDIAECDHYHMIEMHNYLTSVYEEGDARSALIAMVQKLQHAKNGVDVVSESRIRTHFARPNWRKVFSDLATAHESSRIGVFYCGSPTLTKTLRELCLEFSLNSATRFVFHKENF
>Pyrco_BP1_007506.1
MVAMNMSNNDDQKDPNKWKLERIDVDPMVDIPLSNNDTEGNVTKSSNNVTLKRNNSSVRKRNGVQGNNHASVGGRARVPGGKEGIKSLRFLDRTATGKEGEAWKQIEKQFNQYAVAGRLSRDKFGACIGMGGESKEFAGELFDALARRRIICAKGGITLEELKLFWEDITNEDMEARLQIFFDMCDKNGDGMLSEDEVTEVIVLSASANKLANLKKQAKSYAALIMEELDPDHLGYIEMWQLETLLRGMVVSKDNQKIGMITESLTRAMIPRRYRTPISRFLSTTAELVHENWKKIWIVTLWLAVNIGLFTWKYRQYQTRGLYKLMGECICIAKGCAETLKFNMAIILIPVCRGTLTAIRSSFLSNLIPFDDNIKFHKLIALGIVISTFIHGGLHITCDFPRLVTSQKNEFMDVVGTYFNYKQPTYMDMINSIPGITGILMTVLMIFSFTLALNSMRTNVNLPWPLNNLSGFNSFWYAHHLLALVYMLFVAHGYFLVFASDWHKKTTWMYILIPVMLYAIESFIILIKEINHPVHVIKAVTYTGNVLALYMSKPPGFKYKGGMYLFLKCPDISGFEWHPFTITSAPGDDYLSVHIRSLGDWTTELRERFEKACSQLQSTQTRRGSLVRIETKAYSNHGHETEGYPKIVIKGPYGAPAQNYIKFDILLLIGLGIGATPFVSILKDIINQINLKLAHNPDSINGHQETSAETKSNSMPGEAYKKGPERAYFYWVTREQASFEWFKGVMDDIAECDNNHMIEMHNYLTSVYEEGDARSALIAMVQKLQHAKNGVDVVSESRIRTHFARPNWRKVFSDLATAHESSRIGVFYCGSPTLTKTLRKLCLEFSLNSATRYLQTLKRYVRNKGRPKGSIAEAYLVDECLSFCSMYHRDVNSRRTCRGRNEDGIGRGVSSGLSIFDSEGCYMVSGENVELDLNVLDQNHRYILNNCDEVNPFRRQHEEFLNTKHRRERSTMRQINELSKKEFQEWFKQHMNSRCHRNNTLISQDLHWLANYPSRVASRYKSHIVHGFRFRIKSVDDKHKNQNCSVFVPANIPGAIGQVNCYGRVVDMFELRDLFDVLEDSDAIDDYAIPNLDDRILDIENFHTRVGVEETPFHESLPLPTEYINYANADDDLTDDDME
>Pyrco_BP1_010826.1
MRALPRHERRWASDSVPMRSTVSTGSSSPAMTDDSNSGDQEFVEVTLDLQDDNTIVLRSVEPATVIHIDELATAGNETPTSALASASQSPSTIRRSSSNNRIRQFSQELKAEAVAKAKQFSQELKAELRRFSWNQSHGSRVLSASTSQNASVGGGGGGAFDSALAARALRRQRAQLDRTHSSAQKALRGLRFISNCKSTKTNGVDAWNEVEVNFNKLAKDGHLHRADFGQCIGMKDSKEFALELFDALGRRRRMKVEKISKDELYEFWSQISDQSFDSRLQIFFDMVDKNDDGRITEEEVKEIIMLSASANKLSRLKEQAEEYAALIMEELDPERLGYIEENWKRIWVLTLWVSIMIALFTWKFIQYKRKSAFQIMRYCVLTAKGAGETLKFNMALVLLPVCRNTITWLRSTRLGFFVPFDDNINFHKTIAAAIVVGVILHAGNHLACDFPRLIKVPESDYEKYLHHDFGKHKPTYLDLVKGAEGVTGIIMVICMIIAFTLATRWFRRSLIKLPKPFNRLTGFNAFWYSHHLFVIVYILLIIHGVFLYLVHTWYLKTTWMYLSVPVLLYAGERILRIFRSGSYTVHLLKVAIYPGNVLTLQMSKPQQFKYKSGQYMFVQCPAVSPFEWHPFSITSAPGDDYLSVHIRQLGDWTQELKRVFSEACEPPLAGKSGLLRADETTRTSLPKLLIDGPYGAPAQDYRKYDVLLLVGLGIGATPFISILKDLLNNIVKMEEQADSISDFSRTSDLSSGSIGSPNPNKVDPKRKKPLKTTNAYFYWVTREQGSFDWFKGVMNEVAELDQRGVIEMHNYLTSVYEEGDARSTLITMVQALNHAKNGVDIVSGTRVRTHFARPNWKKVFSKTSSKHCNARIGVFYCGAPVLAKELSQLCYDFNQKGSTKFEFHKEHF
>Pyrco_BP1_011478.1
MNGHHDEEGMLTSSEYNSDTESTQSTALGGSTRFERRAFSGPLGTSNYAPTTSSNSSRAWRRNKSTKVDNSGGTDKTTSTTSDKNNDDDYVEITLDIRDDSVAVHSVQAAGGASSEDPELALLAKRTLEGKKSSSFRSSLFRNTSSQIRQVSQELKRLASFTKRPSNAKRFDRTKSATAYALKNLKFITAKTGAASTSGWAAVDKRYDELTAKSNWLLHSSLFGECIGMNKESKEFAGELFRALARRRNITGDIINKAQLREFWEQISDESFDSRLQTFFDMVDRDADGRITEEEVTEIISMSASANKLSNIQKQAREYAALIMEELDPDNVGYIMVENLETLLLQAPVSQSVSVNESRVLSQLLSQKLKPTQEDNPIRRCYQKTKYFVLDNWQRVWVVMLWLGIVSGLFAYKFLQYREKEAAFEVMGYCVCVAKGGAEILKFNMALILLPVCRNTITWLRNKTKLGVVVPFDDNLNFHKVIAVGIIVGVGLHAGSHLTCDFPRILHATEDEYEDLKPYFGEEQPPNYWWFVKGVEGWTGISMVVLMTIAFTLATPWFRRNKLNLPKPLKKLTGFNAFWYSHHLFIIVYGLLIVHGIKLYLTKEWYNKTTWMYLAVPVTLYACERLIRAFRSSIKPVKIMKVAVYPGNVLALHMSKPQGFKYKSGQYMFVNCAAVSPFEWHPFSITSAPGDDYLSVHIRTLGDWTRQLKTVFSEVCQPPTGGKSGLLRADMQGGNNPSFPKILIDGPYGAPAQDYKKYDVVLLVGLGIGATPMVSIVKDIINNMKMKSKEDDDSESALESGRATPNASSHDNSNSGKNKSNKGFKTRKAYYYWVTREQGSFEWFKGILNEVADMDEKGVIEMHNYCTSVYEEGDARSALIAMLQSLHHAKNGVDVVSGTRVKSHFAKPNWRQVYKDIARHHPGSRVGVFYCGAPALTKGLKELALDFSHKTTTKFEFHKENF
>Pyrco_BP1_011897.1
MMSTASSSAKRSSYTPGFELPSPSPVGGAMLPKFLRDLSQDLVEVTLELDDDDDDGSIVVCSVAPANDDLTSSAVAENGILRRSLSATSRSVRRTFGWLKSASSRTTASNSESAVEFTLSAREGRRMKAKLQRTRSSARRALNGLRFISKTTAGGNDAAEQWQQVEARFESLANDGLLARADFGECIGMGDSEEFAVGIFDALARRRRQKITKITIEELRDFWLQISDNSFDARLQIFFDMWVSLTLISFYSQPLIRADINEDGRITMEGVQELITLSASANKLSKLKEQAEEYASLIMEELDPENFGYIELWQLEALLLQRDVYINYSRPLSTASVPWSQNPSSLKPKNLVRRLSRSLQCLALENWRRGWILLLWVVAMACLFVWKFYQYRKNRATFQVMHYCLPVAKGAAETLKLNMALILLPVCRNTLTWLRSTRARSFIPFDDNINFHKIIAFSIAIGITIHAGNHLACDFPRLVNSSPENFAPLSSDFHNKKPTYEFLLTGSEGATGILMVILIAISFTLAAHRFRRNMVRLPAPFNKLTGFNAFWYSHHLLGLVYILLIIHGSCLYLAHRWYEKTTWMYICVPLLLYVAERSLRTCRSKHYSVKMLKASVLPGNVISLIMSKPPGFKYKSGQYIFLQCPTISPFEWHPFSITSAPGDEYLSVHIRTVGDWTRELKRAIAEEDDSSVVHPARFAQMRNLDQRGQPRLFVDGPYGAPAQDYQHYDVLLLVGLGIGATPFISILRDLLDRARTAEEQMDSNTETSRSDDSPNSFMSSSLTPVDKKKSQKTTNAHFYWVTREPGSFEWFKGVMDEVAEMDHKGQIELHNYLTSVYEEGDARSTLITMVQALNHAKHGVDILSGTRVRTHFARPDWKQVFTKIASKHPYSTVVPKQPAFPSLLPTQTPKHYPSSQTLPIASSSSHSKFYGLKFSTSSTLPIPSSSSGKMFISAKVDKGTVPPAFTLKDQDGKTVSLSKFKGKPVVLYFYPADESPSCTKQACAFRDSYEKFKKAGAEVVGISGDDPSSHKEFAKKNRLPFTLLSDEGNKVRKEWGVPSDLFGALPGRQTYVMDKNGGSTPIQTVHLRNKLETIWGLKAWRLIPLGKGFFSLRFDHTEDMRRVWAVGTLNLNPGLFRISQWSADFSPSKQKSTHAQVWIRLYDLGLEYWEPQTLMEIARGVGVPIQLDRATASVNFGMYARILADIDLSKKPPTSLMVERDSGEVLFVEIIYEKLPAFCSVCGNIGHLPATCRVAARDIKRGHVVEKEGARSRIVKRNENNQDNIRVETDIRNQPEGEVRVNNVSNSSVGGLDDGDVSPIHVVDGLENNGTTSAYVSETPGSHDHMVSQLAKAGLVSKNSLSSARGLDDASPSYFVEGLVDDNDTTCDHVSDTPMDTPLIGLVDDNDTTCDHVSDTPMDTPLIVQEASPPSLSPQVRSEIQKVNDWYNMVEEYALQNNVVSRENNDLDGANNVSEDDLTLVLSKSQKRRLRKKQRESGYHTYERETIQTRARVAAMAPRDP
>Pyrco_BP1_018614.1
MNGHHHEEGMLTSSDYNSDTESTQSTGPGGSIELERRAFSGPLGTPNSGNHTPTTSSNSNRAWRRIKSAKFDKSGGTDKSTGNPSDQNDDDTYVEITLDIRDDSVAVHSVQAAGGASNEDPELALLAKRTLEGKKSSSFRSSLLRNTSSHIRQVSQELKRLASFSKRPSTKRFDRTKSATAYALKSLKFITTKTGTGATSGWAAVDKRYDELTAKSNWLLPSSLFGECIGMNKESKEFAGELFRALARRRNITGDIINKAQLREFWEQISDESFDSRLQTFFDMVDRDADGRITEEEVTEIISMSASANKLSNIQKQAKEYAALIMEELDPDNAGYIMVQNLETLLLQAPVGQSVSVNESRVLSQLLSQKLKPTQENNPIRRCYQRTKYFFLDNWQRVWVMMLWLGIVSGLFVYKFVQYREREEAFEVMGYCVCIAKGGAETLKFNMALILLPVCRNTITWLRNKTKLGVAVPFDDNLNFHKVIAVGIIVGVGLHVGAHLTCDFPRIIHATEDEYEDLKPYFGEDQPGNYWWFVKGVEGWSGILMVVLMAIAFTLATPWFRRNKLNLPKPLKKLTGFNAFWYSHHLFVIVYALLIVHGIKLYLTKEWYHKTTWMYLAVPVVLYACERLIRAFRSSIKPVKILKVAVYPGNVLALHMSKPQGFKYKSGQYMFVNCAAVSPFEWHPFSITSSPGDDYLSVHIRTLGDWTRQLKTVFSEVCQPPTGGKSGLLRADMQGGNNPSFPKILIDGPYGAPAQDYKKYDVVLLVGLGIGATPMVSIVKDIINNIKMKSREDDDSESALESGRATPNASSHNNSSSGKNRSNKGFKTRKAYYYWVTREQGSFEWFKGILNEVADMDEKGVIEIHNYCTSVYEEGDARSALIAMLQSLHHAKNGVDVVSGTRVKSHFAKPNWRQVYKDIARRHPDSRVGVFYCGAPALTKDLKELALYFSHKTTTKFDFHKENF
>Pyrco_BP1_028210.1
MRAHPRHERRWASDSVPERSMVSDGSSSPAMTDDSNSRDQEFVEVTLDLQDDNTIVLRSVEPTTVIHIDDLTGAGNETPTLASASWSPSPIRRSSSNNRIRQFSQELKAEALAKAKQFSQELKAELRRFSWSQSHSSRVLSASTSQNASAGGGGGGAFDLALAARALRRQRAQLDRTRSGAEKALRGLRFIGNYNSTKTNGVDAWNEVETNFNKLTKDGHLFRADFPQCIGMRDSKEFALELFDALGRRRRLKVEKISKDELYEFWSQISDQSFDSRLQIFFDMVDKNDDGRITEEEVKEIIMLSASANKLSRLKEQAEEYAALIMEELDPERLGYIEEKKYISDDFVVYNVDDDDDSENVDAVMAIGDASTTKRYILKLQPSTKLHEPSPKPEPPRAEKEKSNTQIEHQLNLLFAGKLEESLGFDIVVLHYDCALHMEIHTVQAKKCFSDNGLLPSHGQRSTRLGFFVPFDDNINFHKTIAAAIVVGVILHAGNHLACDFPRLIKVSESVYKKYLLHDFGKHKPSYLDLIKGPEGLTGIIMLICMIIAFTLATRWFRRNLVKLPKPFNRLTGFNAFWYSHHLFVIVYVLLIIHGVFLYLVHTWYLKTTWMYLSVPVLLYAGERILRIFRSGFYTVRLLKVAIYPGNVLTLQMSKPQQFKYKSGQYMFVQCPAVSPFEWHPFSITSAPGDDYLSVHIRQLGDWTQELKRVFSEACEPSLAGKSGLLRADETTKTSLPKLLIDGPYGASAQDYRNYDVLLLVGLGIGATPFISILKDLLNNIVKMEEQADSVSDFIRTSELSSGSIDSPNPNKVYPKRKKPLKTTNAYFYWVTREQGSFDWFKGVMNEVAELDQRGVIEMHNYLTSVYEEGDARSTLITMVQALNHAKNGVDIVSGTRVRTHFARPNWKKVFSKTSSKHSNARIGVFYCGAPVLAKELSQLCYDFNQKVGTDNILLEYVDDAVAMQAERPLADAL
>Pyrco_BP1_029648.1
MMPTASFSSKRSTYSHGFELPGNSSPSSVGGAMLPKFLNDLNQDLVEVTLELDDDDDGSIVVCSVAPANDDLTSSEAAAANGILRRSLSATSRSIRRTFGWLKSASSRTTASNSESVAEFTLSAREARRMKAKLQRTRSSAQRALNGLRFISKTNAGGSDAAEQWQQVEARFESLAKDGLLASADFGECIGMGDSEEFAVGIFDALARRRRQKISKITKEELRDFWLQISDNSFDARLQIFFDMADSNDDGRITREGVRELIMLSASANKLSKLKEQAEDYASLIMEELDPENFGYIELWQLEALLLQRDVYLNYSRPLSTANVSRSQNLSSLKPKNLVRRLSRSLQCLILENWQRGWILLLWVVAMASLFGWKFYQYRKNRAAFQVMHYCLPVAKGAAETLKLNMALVLLPVCRNTLTWLRSTRARCFIPFDDNINFHKIIAFAIAIGIIIHAGNHLACDFPRIVNSSPEKFAPLSSDFHNKKPTYEFLLTGTEGTTGILMVILIAISFTLAARRFRRNMVRLPAPFNKLTGFNAFWYSHHLLGLVYILLIIHGSCLYLAHKWYEKTTWMYIFVPLLLYVAERSLRTCRSKHYAVKIFKVSVLPGNVISLIMSKPPGFKYKSGQYVFLQCPTISPFEWHPFSITSAPGDEYLSVHIRTVGDWTRELKRAIAEEDDSSPAVHSARFVQIRNLDRRGQPRLFIDGPYGAPAQDYQSYDVLLLVGLGIGATPFISILRDLLNSTRTAQEQMDSNTETSRSDDSQNSFTSSSLTPGDKKKSQRTMNAHFYWVTRELGSFEWFKGVMDEVAEMDHKGQIELHNYLTSVYEEGDARSTLITMVQALNHAKHGVDILSGTRVRTHFARPDWKEVFTKIASKHPYSTVGVFYCGMPMLAKELKVLSHELSHKTTTRFEFHKEYF
>Pyrco_BP1_035701.1
MQLYNLEMLLLQDPIQSTNLATDNRVQSQLLSQKLVATKEHNPLRRWYRRLAYFMEDNWRRIWVIALWISICLGLYTWKFVQYKNRAVFDVMGYCVSTAKGGAETLKFNTALILLPVSRNSITWLRSNTVIAFGILVGVGLHADSHLTCDFPRLLHFTDNEYKPMKPFFGTKRPDDYWWFVRGTEG
>Pyrco_BP1_037572.1
MMPTASFSSKRSTYSHGFELPGNSSPSSVGGAMLPKFLNDLNQDLVEVTLELDDDDDGSIVVCSVAPANDDLTSSEAAAANGILRRSLSATSRSIRRTFGWLKSASSRTTASNSESVAEFTLSAREARRMKAKLQRTRSSAQRALNGLRFISKTNAGGSDAAEQWQQVEARFESLAKDGLLASADFGECIGMGDSEEFAVGIFDALARRRRQKISKITKEELRDFWLQISDNSFDARLQIFFDMADSNDDGRITREGVRELIMLSASANKLSKLKEQAEDYASLIMEELDPENFGYIELWQLEALLLQRDVYLNYSRPLSTANVSRSQNLSSLKPKNLVRRLSRSLQCLILENWQRGWILLLWVVAMASLFGWKFYQYRKNRAAFQVMHYCLPVAKGAAETLKLNMALVLLPVCRNTLTWLRSTRARCFIPFDDNINFHKIIAFAIAIGIIIHAGNHLACDFPRIVNSSPEKFAPLSSDFHNKKPTYEFLLTGTEGTTGILMVILIAISFTLAARRFRRNMVRLPAPFNKLTGFNAFWYSHHLLGLVYILLIIHGSCLYLAHKWYEKTTWMYIFVPLLLYVAERSLRTCRSKHYAVKIFKVSVLPGNVISLIMSKPPGFKYKSGQYVFLQCPTISPFEWHPFSITSAPGDEYLSVHIRTVGDWTRELKRAIAEEDDSSPAVHSARFVQIRNLDRRGQPRLFIDGPYGAPAQDYQSYDVLLLVGLGIGATPFISILRDLLNSTRTAQEQMDSNTETSRSDDSQNSFTSSSLTPGDKKKSQRTMNAHFYWVTRELGSFEWFKGVMDEVAEMDHKGQIELHNYLTSVYEEGDARSTLITMVQALNHAKHGVDILSGTRVRTHFARPDWKEVFTKIASKHPYSTNSSDLYHIDHASEAKSADATIPKHGNRGTADS
>Pyrco_BP1_044291.1
MEEHVELQTAHQPNVSVMSPSSSSCSAGIFPVSFASVWTEPHDKTGVVNRQQHYMAENGEAPSTAGSANEIEWLRFIHITANGGMKWKDVEEQFDRLALTRHGVEPAIKSSDFGLCIGMQQSPEFANELLRALRRRMDRNFDMTKCELYGYWCRMTDPRFDSRIRIYFDLCDRNMDGRVTGKTLSRYFCTITLSASTNKLSLTHEEAEDYAALVMKLLDTENRSYIEFPQLRTLFNVMSLSKSSFSTNHFSFRRSRLHRSFDPIEEPRSKTEILFRSYWRRAWIVLLWLIICSALFAWKFTQYRHRAAFQVMGYCLSTAKGAAETLKFNMALILLPVCRNTITWLRKNRSINSIIPFNDNINFHKMIAGGIVVGVILHGGSHLACDFPRISDSDRMVFRQTIAARFGYHQPSYCEILATKEVATGIAMVVLMAIAFSLATKWPRRQSPSLPKSVRNVTGYNAFWYSHHLFIPVYALLILHSMFLFLTNKATEKTTWMYIAIPVVLYTGERVFRAIRSGFFEVEILKASIYPGKVLSLKLQKPEGFRYLSGMYIFIQCPQISPFEWHPFSLTSGPEDDYLRVHIRTAGDWSYQIYSLFQEATLSGVDGYPKVHIDGPYGAASQDHVKYDIVVLIGLGIGATPFVSILKDVVNAAKKPHCDHSGCRKCSSRKAPLKAYLYWVTREQGSFDWFRDIMKEVSISNQKQSVVEMHNFLTCVYPEGDARSVLISTIQALHHAKNGTDFLSRTPVRTHFGRPDWFNIFSKLASRHKEERIGENARVFYCGPSSVAKELERMCTKFSTKSSTRFVFHKENY
>Pyrco_BP_DH_02g07780
MSKPPGFKYKSGQYIFLQCPTISPFEWHPFSITSAPGDEYLSVHIRTVGDWTRELKRAIAEEDDSSVVHPARFAQMRNLDQRGQPRLFVDGPYGAPAQDYQHYDVLLLVGLGIGATPFISILRDLLDRARTAEEQMDSNTETSRSDDSPNSFMSSSLTPVDKKKSQKTTNAHFYWVTREPGSFEWFKGVMDEVAEMDHKGQIELHNYLTSVYEEGDARSTLITMVQALNHAKHGVDILSGTRVRTHFARPDWKQVFTKIASKHPYSTVGVFYCGVPMLAKELKVLSHELSQKTTTRFEFHKEYF
>Pyrco_BP_DH_02g07790
MMSTASSSAKRSSYTPGFELPSPSPVGGAMLPKFLRDLSQDLVEVTLELDDDDDDGSIVVCSVAPANDDLTSSAVAENGILRRSLSATSRSVRRTFGWLKSASSRTTASNSESAVEFTLSAREGRRMKAKLQRTRSSARRALNGLRFISKTTAGGNDAAEQWQQVEARFESLANDGLLARADFGECIGRTSMKMEESQWKEFKRVLNQEIDDVLPISFYQLWQLEALLLQRDVYINYSRPLSTASVPWSQNPSSLKPKNLVRRLSRSLQCLALENWRRGWILLLWVVAMACLFVWKFYQYRKNRATFQVMHYCLPVAKGAAETLKLNMALILLPVCRNTLTWLRSTRARSFIPFDDNINFHKV
>Pyrco_BP_DH_03g08540
MQMWQLETLLRGMVVSKDNQKIGMITESLTRAMIPRRYRTPISRFLSTTAELVHENWKKIWIVTLWLAVNIGLFTWKYRQYQTRGLYKLMGECICIAKGCAETLKFNMAIILIPVCRGTLTAIRSSFLSNLIPFDDNIKFHKLIALGIVISTFIHGGLHITCDFPRLVTSQKNEFMDVVGTYFNYKQPTYMDMINSIPGITGILMTVLMIFSFTLALNSMRTNVNLPWPLNNLSGFNSFWYAHHLLALVYMLFVAHGYFLVFASDWHKKTVYTLLKFSFIFSESL
>Pyrco_BP_DH_06g08880
MRALPRHERRWASDSVPMRSTVSTGSSSPAMTDDSNSGDQEFVEVTLDLQDDNTIVLRSVEPATVIHIDELATAGNETPTSALASASQSPSTIRRSSSNNRIRQFSQELKAEAVAKAKQFSQELKAELRRFSWNQSHGSRVLSASTSQNASVGGGGGGAFDSALAARALRRQRAQLDRTHSSAQKALRGLRFISNCKSTKTNGVDAWNEVEVNFNKLAKDGHLHRADFGQCIGMKDSKEFALELFDALGRRRRMKVEKISKDELYEFWSQISDQSFDSRLQIFFDMVDKNDDGRITEEEVKEIIMLSASANKLSRLKEQAEEYAALIMEELDPERLGYIELWQLETLLLQKDTYLNYSQALSYTSQALSQNLQGLRSRSPIRRMSTKLLYYLQENWKRIWVLTLWVSIMIALFTWKFIQYKRKSAFQIMRYCVLTAKGAGETLKFNMALVLLPVCRNTITWLRSTRLGFFVPFDDNINFHKTIAAAIVVGVILHAGNHLACDFPRLIKVPESDYEKYLHHDFGKHKPTYLDLVKGAEGVTGIIMVICMIIAFTLATRWFRRSLIKLPKPFNRLTGFNAFWYSHHLFVIVYILLIIHGVFLYLVHTWYLKTTWMYLSVPVLLYAGERILRIFRSGSYTVRLLKVAIYPGNVLTLQMSKPQQFKYKSGQYMFVQCPAVSPFEWHPFSITSAPGDDYLSVHIRQLGDWTQELKRVFSEACEPPLAGKSGLLRADETTRTSLPKLLIDGPYGAPAQDYRKYDVLLLVGLGIGATPFISILKDLLNNIVKMEEQADSISDFSRTSDLSSGSIGSPNPNKVDRSKRKKPLKTTNAYFYWVTREQGSFDWFKGVMNEVAELDRSKGCH
>Pyrco_BP_DH_06g08890
MVQALNHAKNGVDIVSGTRVRTHFARPNWKKVFSKTSSKHCNARIGVFYCGAPVLAKELSQLCYDFNQKGSTKFEFHKEHFSKKFFLVEKKKRKTIEVHIYIYMYVCMYVCIQNNLCLVFSHIN
>Pyrco_BP_DH_06g11870
MRLEEFITTRIQRSIVGNEKMTNYSGPLSGPLSGSLNKKRSGTKKNAKFNTPEPISATKPGISSNDEESYVEVTLDVRDDSVAVHSVKPADHPHHEDHEDHVELLGKGLEKSRSSLSSSVVRNASFHIRRLASFSKQAVVAAVPHHHPRRRFDRTQSAAAPALKGLKFISKTDGNEWPEVEKRFCKLTASTNGLLPRALFGECIGMNKESKEFAGKLFDALARKLDIKGDSINEDQLKELWDQISEQGFDSRLQTFFDMVDKDADGRITIEEVKEIISFSASANKLSNIQKQADEYAALIMEELDPDNLGYIMIDSLETLLLEGPEETAAAARGKDSQNLSRMLSQKLKPTREHPLIRCYNNTKYFLQDNWKRVWVMILWLGIMLGLFVYKFMQYRNKAAYEVMGHCVCMAKGAAETLKFNMALILLPVCRNTITLLRNKTKLGGVVPFDDNLNFHKVIAVGIGIGVGIHAVYHMACDFPRLIHANSDDYELMKPFFGEVQPSSYWYFVKSLEGVSGIVMVVLMAVAFTLAAPCFRRGKVNLPKPLNKLAGFNAFWYSHHLFVIVYVLLIIHGVHLYLTKKWYQKTTWMYLAVPLTLYAGERLVRALRSSIKPVQILKVALYPGNVLALHLSKPQGFRYHSGQYMFVNCAAVSPFEWHPFSITSAPGDDHLSVHIRIVGDWTRQLKTVFSQVCQPPPSGKSGLLTADHMQGADNLM
>Pyrco_BP_DH_06g11890
MNEVAELDHNRVVEFHNYCTSVYEEGDARSALIAMLQSLSHAKNGVDIVSGTRVKSHFAKPNWREVYKRIALDHTDATVGVFYCGPPALTEKLRQLSLDFSHKTSTRFEFHKENF
>Pyrco_BP_DH_11g09950
MWQLETLLRGMAVSEDNQKIGKRTQSLTKSMIPRSYRTPISKFLSTTAELVQENWKKIWIVTLWLAINIGLFTWKYRQYQKHGLYKLMGTCLCIAKGSAETLKFNMALILIPVCRGTLTAIRSSFLSNLIPFDENIKFHKLIALGIVISTSLHAGLHITCDFPRLITSREDEFMDVAGTYFNYKQPTYMDLVNSIPGITGILMTVLMMFSFTLALNVMRKNVNLPWPLNKLSGFNSFWYAHHLLVLVYMLFVMHGYFLIFTSDWHKKTVSARNFYHSLKYLRNLI
>Pyrco_BP_DH_11g09960
MDSSIKVECTSFLSALIYQVLNGNKNYIVAIMIRNHNISTQIKHFVHYRHPFTITSAPGDDYLSVHIRSLGDWTTELRERFEKKFGKLTISFKQILNSLISTAYFFKYMQACSQLQSTQTRKGNLVRIETKAHSNYGHEIEGYIRRSIIKGPYGAPAQNYIKFDILLRIGLGIGATPFVSIIKDIINQINLNLAYNPVSQSRKKKKKDKDSTNEHQETSAETKSNNMQREAYKKGPKRAYFYWVTREQASFEWFKGVMDDIAECDHYVSLFKLKVR
>Pyrco_BP_DH_13g11730
MNGHHDEEGMLTSSEYNSDTESTQSTALGGSTRFERRAFSGPLGTSNYAPTTSSNSSRAWRRNKSTKVDNSGGTDKTTSTTSDKNNDDDYVEITLDIRDDSVAVHSVQAAGGASSEDPELALLAKRTLEGKKSSSFRSSLFRNTSSQIRQVSQELKRLASFTKRPSNAKRFDRTKSATAYALKNLKFITAKTGAASTSGWAAVDKRYDELTAKSNWLLHSSLFGECIGMNKESKEFAGELFRALARRRNITGDIINKAQLREFWEQISDESFDSRLQTFFDMVDRDADGRITEEEVTEIISMSASANKLSNIQKQAREYAALIMEELDPDNVGYIMVENLETLLLQAPVSQSVSVNESRVLSQLLSQKLKPTQEDNPIRRCYQKTKYFVLDNWQRVWVVMLWLGIVSGLFAYKFLQYREKEAAFEVMGYCVCVAKGGAEILKFNMALILLPVCRNTITWLRNKTKLGVVVPFDDNLNFHKVIAVGIIVGVGLHAGSHLTCDFPRILHATEDEYEDLKPYFGEEQPPNYWWFVKGVEGWTGISMVVLMTIAFTLATPWFRRNKLNLPKPLKKLTGFNAFWYSHHLFIIVYGLLIVHGIKLYLTKEWYNKTTWMYLAVPVTLYACERLIRAFRSSIKPVKIMKVAVYPGNVLALHMSKPQGFKYKSGQYMFVNCAAVSPFEWHPFSITSAPGDDYLSVHIRTLGDWTRQLKTVFSEVCQPPTGGKSGLLRADMQGGNNPSFPKILIDGPYGAPAQDYKKYDVVLLVGLGIGATPMVSIVKDIINNMKMKSKEDDDSESALESGRATPNASSHDNSNSGKNKSNKGFKTRKAYYYWVTREQGSFEWFKGILNEVADMDEKGVIEMHNYCTSVYEEGDARSALIAMLQSLHHAKNGVDVVSGTRVKSHFAKPNWRQVYKDIARHHPGSRVGVFYCGAPALTKGLKELALDFSHKTTTKFEFHKENF
>Pyrco_BP_DH_14g17530
MKLLDTENRSYIEFPQFRTLFNVMSLSKSSFSTNHFSIRLSRLHRSFDPIEEPRSKTEILFRSYWRRAWIVLLWLIICSALFAWKFTQYRHRAAFQVMGYCVSTAKGAAETLKFNMALILLPVCRNTITWLRKNRSINSIIPFNDNINFHKMIAGGIVVGVILHGGSHLACDFPRISDSDRMVFRQTIAARFGYHQPSYCEILATKEVATGIAMVVLMAIAFSLATKWPRRQSPSLPKSVRNVTGYNAFWYSHHLFIPVYALLILHSMFLFLTNKATEKTVSLLVHVVNSA
>Pyrco_BP_DH_16g11470
MNGHHHEEGMLTSSDYNSDTESTQSTGPGGSIELERRAFSGPLGTPNSGNHTPTTSSNSNRAWRRIKSAKFDKSGGTDKSTGNTSDQNDDDTYVEITLDIRDDSVAVHSVQAAGGASNEDPELALLAKRTLEGKKSSSFRSSLLRNTSSHIRQVSQELKRLASFSKRPSTKRFDRTKSATAYALKSLKFITTKTGTGATSGWAAVDKRYDELTAKSNWLLPSSLFGECIGMNKESKEFAGELFRALARRRNITGDIINKAQLREFWEQISDESFDSRLQTFFDMVDRDADGRITEEEVTEIISMSASANKLSNIQKQAKEYAALIMEELDPDNAGYIMVQNLETLLLQAPVGQSVSVNESRVLSQLLSQKLKPTQENNPIRRCYQRTKYFFLDNWQRVWVMMLWLGIVSGLFVYKFVQYREREEAFEVMGYCVCIAKGGAETLKFNMALILLPVCRNTITWLRNKTKLGVAVPFDDNLNFHKVIAVGIIVGVGLHVGAHLTCDFPRIIHATEDEYEDLKPYFGEDQPGNYWWFVKGVEGWSGILMVVLMAIAFTLATPWFRRNKLNLPKPLKKLTGFNAFWYSHHLFVIVYALLIVHGIKLYLTKEWYHKTTWMYLAVPVVLYACERLIRAFRSSIKPVKILKVAVYPGNVLALHMSKPQGFKYKSGQYMFVNCAAVSPFEWHPFSITSSPGDDYLSVHIRTLGDWTRQLKTVFSEVCQPPTGGKSGLLRADMQGGNNPSFPKILIDGPYGAPAQDYKKYDVVLLVGLGIGATPMVSIVKDIINNIKMKSREDDDSESALESGRATPNASSHNNSSSGKNRSNKGFKTRKAYYYWVTREQGSFEWFKGILNEVADMDEKGVIEIHNYCTSVYEEGDARSALIAMLQSLHHAKNGVDVVSGTRVKSHFAKPNWRQVYKDIARRHPDSRVGVFYCGAPALTKDLKELALYFSHKTTTKFDFHKENF
>Pruav_co4068891.1_g010.1.mk
MNESSEFAGELFEALARRRGITAGCVSKDELREFWEQISDISFDARLQTFFDMVDKDADGRITEEEVKEIISLSACANRLSQIQERVEEYAALIMEELDPDNVGYIELYSLEMLLLQDPTQSTNLVTDSGIQSQLLSQKLVPTKEHNPIRRWYRRLAYFMEDNWKRIWVISLWILICLGLFTWKFIQYKHRAVFDVMGYCVSIAKGGAETLKFNMALILLPVCRNTITWLRSKTKLGVIVPFDDNINFHKVIAFGIIVGVGLHAGSHLTCDFPRLLHSTDDEYNPMKPFFGNKRPDDYWWFVKGTEGWTGVVMVALMLVAYTLAQPWFRRNRLNLPKTLKRLTGFNAFWYSHHLFVIVYILFIIHGYFLYLSKNWDKKTTWMYLAVPILLYACERLIRAFRSGYKTVRILKVAVYPGNVLALHMSTPQGFKYTSGQYIYVNCSAISPFQ
>Pruav_sc0000129.1_g1630.1.mk
MTTATATASFSPKRSSDGHRFEHPEETMSSFRGAMLPKFLSDLSQDLVEVTLELNDDNDEIVVCSVAPAADDVSAADGILQRSMSARSRRIRRTFGWLRSASSRTTASNSEPVEFALPAREARRLKAKLQRTKSSARQALDGLRFISRTTVGANGAEELWKQVEARFESLADDGLLARPDFGECIGMVDSVEFAVGIFDALARRRGQNITKITKEELREFWLQISDNSFDARLQIFFDMADSNEDGRITREGVQELWQLEALLLQRDVYINYSRPLSTASVAWSQNPSSLLPKNLLHRLSRSLQCFMLENWQRGWIILLWVIAMASLFAWKFYQYRKNRAAFQVMHYCLPVAKGAAETLKLNMALILLPVCRNTLTWLRSTRARSFFPFDDNINFHKIIAFAIAVGIIIHAGNHLTCDFPHLVNSSPEKFAPLSSDFHGTKPTYKFLLTGAEGVTGILMVILIAISFTLAARRFRRNMVRLPAPFNKLTGFNAFWYSHHLLGLVYVLLLIHGSCLYLAHKWHPFSITSAPGDDHLSVHIRTVGDWTQELKRVIAEGDDSTSVDHQARLVQIGNLDPIGQPRLFVDGPYGAPAQEYRNYDVLLLVGLGIGATPFISILRDLLNSTKTAEEQMDSNTETSRSEDSQNSFTSSSLTPGDKKKSQRTTNAHFYWVTREPGSFEWFKGVMDEVAEMDQKGQIELHNYLTSVYEEGDARSTLITMVQALNHAKHGVDILSGTRVRTHFARPNWKEVFTKIASKHPYSTVGVFYCGMPMLAKELKVLSHELSHKTSTRFEFHKEYF
>Pruav_sc0000323.1_g150.1.mk
MLAMNLSENDDQQDPNKWMLQRIDIDPMVDVPLNSNDTGGNASKSSNETTLKRNNSSVRKRNGAQGSSHGGMGLRVEPGGKEGIKSLRFLDRTATGKEGEAWKQIERRFNQYGGDGRLSKDKFGACIGMGGDSKDFASELYDALARRRKICAEDGITLEELRLFWEDMTNEDMEARLQIFFDMCDKNGDGMLSEEEVTEVIVLSASANKLAKFKQQAESYAALIMEELDPDHLGYIEMWQLETLLREMVVSEENQKLGKRTQTLTRAMIPRRYRTPVSKFLSTTAEHLHENWKKIWIVTLWLAVNIGLFTWKYKQYQQKGLYKIMGQCLCFAKGSAETLKFNMALVLIPVCRGTLTKLRSTFLSHLIPFDNNINFHKLIALGITIGTSIHAVLHLTCDFPRLISYPQDQFFDIAGKYFFYLQPTYMDLVNSIVGISGILMVILMAFSFVLATNAMRKNVKLPWPLHLLSGFNSFWYAHHLLAMVYMLFVTHGYFLIFTDDWRKKTTWMYVMAPVLLYTTERLIILINEINHPVSVIKAVIYTGNVLALYMSKPPGFRYKSGMYLFVKCPDISSFEWHPFTITSAPGDDYLSVHIRSLGDWTTELRNRFEKVACSELQSTQTRRGNLVRMETKANSNFQHDQAGYPRILIKGPYGAPAQNYRKFDILLLIGLGIGATPFISIIKDIINQINHRFASPPDSVHSNSEKSTEPQLKGHPRAAHRKSPERAYFYWVTREQASFEWFKGVMDDISECDHNHMIEMHNYLTSVYEEGDARSALIAMVQKLQHAKTGVDVVSESRIRTHFARPNWRKVFSDLAATHQSSRIGVFYCGSPILTKTLRQLCLEFSLNSSTRFQFHKENF
>Pruav_sc0000358.1_g180.1.mk
MEAHAQLQTPHQPSVSALSPSSSSSSSCSTSVVPLSFSPLWTEPHGDKTEPLQAALNRQYYMAENGGEVSTAGSATKTQWLRFVGTVGNGGMEWKGVEERFDRLALTGNGVEPVIKWSDFGLCIGMQQTPEFANELLRALRGTRDRTVDMPKDELHSYWCRMTDPCFNSRIRIYFDLCDRNMDGRITKKDIKQTIILSASTNKLSLTHEEAEDFAALVMELLDIENQGYIELNQFETLIKMSLSKGSFSTNHLSIRHNPYHSFDLCEEPRSKTEVLFRSYWRRGWIVFLWLIICTALFTWKFIQYRHRAAFQVMGYCLSTAKGAAETLKFNMALILLPVCRNTITWLRKNRSINSIIPFNDNINFHKMIAGGIVVGVILHGGAHLSCDLPRISDSDRLIFMQTIAARFGYHQPSYFEILATKEVATGIIMSVVEMHNFLTCVYQEGDARSVLISAIQALHHAKNGIDFVSRTPVRTHFARPNWISIFSKLARRHREARIGVFYCGPSAAAKELEKMCTKFSTKTSTRFVFHKENY
>Pruav_sc0000589.1_g030.1.mk
MGTNEVGGVHYHSDTEIVGSERMVNYSGPLSGPLNKRSGNKKTAKFNIAEPAGSAVKPGISTSDEEPHVEVILDVREDSVAVHSVKPAADDHEDHVEMTLLGKGLEKNQSPKGSSVVRTASARIKQVSQELKRLASFSKQAVAAPHPRRRFDRTQSAAAPALKGLKFISKTDGNAGWPAVEKKFDELTASSNGLLPRSRFGECIGMNKESKEFAGKLFDALARKLDIKEDSITKEQLNEFWAQISEQGFDSRLQTFFDMVDKDADGRITIEEVKEIISFSASANKLSNIQNQADEYAALIMEELDPDNLGHIMIDSLETLLLQGPEETAVRGKDSRNLSKMLSQKLKPTREHPLRRWCSDLKYFLQDNWKRVWVVTLWVGIMAGLFAYKYVQYRNKAAYEVMGHCVCMAKGAAETLKFNMALILLPVCRNTITLLRNKTKLGIVVPFDDNLNFHKVIAIGIGIGVGIHGISHLACDFPRIIHASSDKYELMKPFFGDDQPSNYWHFLKSLEGVSGIVMVVLMAIAFTLAAPCFRKGQLKLPEPLKKLTEPLKKLTGFNAFWYSHHLFIIVYVLLIIHGIYLYLTKEWYKKTTWMYLAVPLTLYAGERLVRALRSSIKPVKILKVALYPGNVLALHLSKPQGFRYHSGQYMFVKCAAVSPFEWHPFSITSAPGDNHLSVHIRIVGDWTRQLKTVFSQVCQPPPSGKSGLLRADHMQGADNLIFPKVLIDGPYGAPAQDYKNYEVVLLVGLGIGATPMISILKDIVNNIKAIEEEGEDMGALENGAPSRISKVGSGSGSSQLGLHNFKTKRAYFYWVTREQGSFDWFKGAMNEVAELDHNRVIEFHNYCTSVYEEGDARSALIHMLQSLSHAKNGVDIVSGTRVKSHFAKPNWREVYKRIALDHTNATVGVFYCGLPALANELRQLSHDFSHKTTTQFDFHKENF
>Pruav_sc0000671.1_g200.1.mk
MPRLLIDGPYGAPAQDYKEYEVLLLVGLGIGATPLISIVKDVLTNIKQQKETEDHQGNKVENNGANKDNKDNKRKSFVTKRVYFYWITREQGSFEWFRDVMDEVAENDKDGVIELHNYCTSVYEEGDARSALITMLQSLNHAKNGVDIVSGTRVKTHFARPNWRNVFKHVTVKHMNQRVGVFYCGAHGLVGELRRLSQDFSRKTETKFDFHKENF
>Pruav_sc0000886.1_g850.1.mk
MRSHPRHERRWASDSVPEKSLVSTGTSPAMTDDSSSGADQEFVEVTLDLQDDNTIVLRSVEPATVIHIDDLAGVGASSGTETPASASASASRSPSTMRRSSSNNRIRQFSQELKAEAVAKAKQFSQELKAELRRFSWSQGHASRVLSASASQNAGAGTSTGTFDSALEARALRRQRAQLDRTRSGAQKALRGLRFISNCKSTKFNGVDAWNDVEASFNKFAKDGQLLRSDFAQCIGMRDSKEFALELFDALGRRRRMKVDKISKDELYEFWSQISDQSFDSRLQIFFDMVDKNEDGRITEEEVKEIIMLSASANKLSRLKEQAEEYAALIMEELDPERLGYIELWQLETLLLQKDTYLNYSQALSYTSQALSQNLQGLRRRSPIRRMSTKLLYYLQENWRRIWVLTLWVAIMIGLFTWKFYQYKQKKAFHVMGYCLLTAKGAAETLKFNMALVLLPVCRNTITWLRNTRLGFFVPFDDNINFHKTIAAAIVVGVILHAGNHLACDFPRLIEVSISDYDKYLVQDFGKHKPKYIDLIKGAEGVTGIIMLTCMVIAFTLATRWFRRSIIKLPKPFNRLTGFNAFWYSHHLFVIVYALLIIHGVFLYMVHTWYLKTTWMYISVPILLYAGERTLRIFRSGFYTVHLLKVAIYPGNVLTLQMSKPPQFKYKSGQYMFVQCPAVSPFEWHPFSITSAPGDDYLSVHIRQLGDWTQELKRVFSEACEPPLAGKSGLLRADETTKTSLPKLLIDGPYGAPAQDYRKYDVLLLVGLGIGATPFISILKDLLNNIVKMEEQADSLSDMSRASDLSAGSTDSPNPNKVYPRRKKTLKTTNAYFYWVTREQGSFDWFKGVMNEVAEQDQRGVIEMHNYLTSVYEEGDARSTLITMVQALNHAKNGVDIVSGTRVRTHFARPNWKKVFSKTCSKHCNAKIGVFYCGAPVLAKELSQLCYEFNQKGSTKFEFHKEHF
>Pruav_sc0001450.1_g120.1.mk
MGSRRHEEGLMTSSENNSDTESTQLSTAAGESGPAEFERRAFSGPLGEPHNSYAPSSLSSKSTRAWRRIKSAKFDKSAVDSNRTPGTDQNEDDAYVEITLDIRDDTVAVHSVQAAGGASNEDSELALLAKKTLEGKKSSSFRSSLLRNTSSHIRQVSQELKRLASFSKRPSNARRFDRTKSATAHALKSLKFITAKTGGGASSSSGWVAVEKRFDELTVKSNGLLPSSLFGECIGMNKESKEFAGELFRAIARRRNISGDAVNKAQLREFWEQISDESFDSRLQTFFDMYYTNLI
>Pyrusco0g001010.1
MMSTASSSAKRSSYTPGFELPSPSPVGGAMLPKFLRDLSQDLVEVTLELDDDDDDGSIVVCSVAPANDDLTSSAVAENGILRRSLSATSRSVRRTFGWLKSASSRTTASNSESAVEFTLSAREGRRMKAKLQRTRSSAQRALNGLRFISKTTAGGNDAAEQWQQVEARFESLAKDGLLARADFGECIGMGDSEEFAVGIFDALARRRRQKITKITIEELRDFWLQISDSSFDARLQIFFDMADINEDGRITMEGVQELITLSASANKLSKLKEQAEEYASLIMEELDPENFGYIELWQLEALLLQRDVYINYSGPLSTASVPWSQNPSSLKPKNLVRRLSRSLQCLALENWRRGWILLLWVVAMACLFVWKFYQYRKNRATFQVMHYCLPVAKGAAETLKLNMALILLPVCRNTLTWLRSTRARSFIPFDDNINFHKIIAFAIAIGITIHAGNHLACDFPRLVNSSPENFAPLSSDFHNKKPTYEFLLTGSEGATGILMVILIAISFTLAAHRFRRNMVRLPAPFNKLTGFNAFWYSHHLLGLVYILLIIHGSCLYLAHRWYEKTTWIYISVPLLLYVAERSLRTCRSKHYSVKMLKASVLPGNVISLIMSKPPGFKYKSGQYIFLQCPTISPFEWHPFSITSAPGDEYLSVHIRTVGDWTRELKRAIAEEDDSSVVHPARFAQMRHLDQRGQPRLFVDGPYGAPAQDYQHYDILLLVGLGIGATPFISILRDLLDRARTAEEQRDSNTETSRSDDSPNSFMSSSLTPGDKKKSQKTTNAHFYWVTREPGSFEWFKGVMDEVAEMDHKGQIELHNYLTSVYEEGDARSTLITMVQALNHAKHGVDILSGTRVRTHFARPDWKQVFTKIASKHPYSTVGVFYCGMPMLAKELKVLSHELSQKTTTRFEFHKEYF
>Pyrusco0g029290.1
MRAHPRHERRWASDSVPERSMVSDGSSSPAMTDDSNSRDQEFVEVTLDLQDDNTIVLRSVEPTTVIHIDDLTGAGNETPTLASASWSPSPIRRSSSNNRIRQFSQELKAEALAKAKQFSQELKAELRRFSWSQSHSSRVLSASTSQNASAGGGGGGAFDLALAARALRRQRAQLDRTRSGAEKALRGLRFIGNYNSTKTNGVDAWNEVETNFNKLTKDGHLFRADFPQCIGMRDSKEFALELFDALGRRRRLKVEKISKDELYEFWSQISDQSFDSRLQIFFDMVDKNDDGRITEEEVKEIIMLSASANKLSRLKEQAEEYAALIMEELDPERLGYIELWQLETLLLQKDTYLNYSQALSYTSQALSQSLQGLRRRSPIRKLSTNLIYYLQENWRRVWVLTLWFCIMIALFTWKFIQYKQKSAFQIMGYCLLTAKGAGETLKFNMALVLLPVCRNTITRLRSTRLGFFVPFDDNINFHKTIAAAIVVGVILHAGNHLACDFPRLIKVSESVYKKYLLHDFGKHKPSYLDLIKGPEGLTGIIMLICMIIAFTLATRWFRRNLVKLPKPFNRLTGFNAFWYSHHLFVIVYVLLIIHGVFLYLVHTWYLKTTWMYLSVPVLLYAGERILRIFRSGFYTVRLLKVAIYPGNVLTLQMSKPQQFKYKSGQYMFVQCPAVSPFEWHPFSITSAPGDDYLSVHIRQLGDWTQELKRVFSEACEPSLAGKSGLLRADETTKKSLPKLLIDGPYGASAQDYRNYDVLLLVGLGIGATPFISILKDLLNNIVKMEEQADSVSDFIRTSELSSGSIDSPNPNKVYPKRKKPLKTTNAYFYWVTREQGSFDWFKGVMNEVAELDQRGVIEMHNYLTSVYEEGDARSTLITMVQALNHAKNGVDIVSGTRVRTHFARPNWKKVFSKTSSKHSNARIGVFYCGAPVLAKELSQLCYDFNQKGSTKFEFHKEHF
>Pyrusco0g048820.1
MKLEVSELPKSLVLGRDRNIHIRLTGSTSLGNVGCYNSLKCIKSEFYKRNQYKKYWSSAPSSSFPLPLYRGSRSRDGRDCEAKCNDRKRQPFFVHIFSNRLSNIQERAEEYAALIMEELDPDNIGHIDLYNLEMLLLQDPIQSTNLATDNRVQSQLLSQKLVPTKEHNPLRRWYRRLAYFMEDNWRRILVIALWISICLGLYTWKFVQYKNRAVFDVMGYCVSTAKGGAETLKFNTALILLPQYGNTKLGVVPFDDNINFHKVIAFGILVGVGLHADSHLTCDFPRLLHFTDNEYKPMKPFFGTKRPDDFWWFMRGTETKPWFRRNRLTLPKTLKKLIFVITWMYLAVPILLYACERLIRAFRSRYETVKISKLRSKVAVYLGNVLALHHYWAIYLCEDISPFQWHPFSVTSAPGDDYINRPTSDLHCRPPHLFLPVPPLLLDNHEPPLVFDDFQTREPQTRIEMPGLLIDGPYVAPAQDYKKYEALLLVGLGIGATPLISILKDVLSNNIKHQKEVEDNQGIKYNKRTFGVMNEVAGTHIDGVIELHNYCTRAYEEGDARSALTTMLQSLNHAKNGINVVSGTRVKTHFPRSNYIKFVFICPFAEGVFYCGAHGSVGELKRLAQDFSRKTETKFDFHEENF
>Pyrusco0g049090.1
MTSSQQGSLLCEGPGGGGKRLSYTALSFQGTGSYHHVIWWVPIGPVCMGEPRLSSTWLLMCETSRVIHKKEVSRARESWMNLSGKQTTTGNQSFSVHIFSNRLSNIQERAEEYAALIMEELDPDNIGHIDLYNLEMLLLQDPIQSTNLATDNRVQSQLLSQKLVPTKEHNPLRRWYRRLAYFMEDNWRRILVIALWISICLGLYTWKFVQYKNRAVFDVMGYCVSTAKGGAETLKFNTALILLPQYGNTKLGVVPFDDNINFHKVIAFGILVGVGLHADSHLTCDFPRLLHFTDNEYKPMKPFFGTKRPDDFWWFMRGTETKPWFRRNRLTLPKTLKKLTGFNAFWHSHHLFVITWMYLAVPILLYACERLIRAFRSRYETVKISKLRSKVAVYLGNVLALHHYWAIYLCEDISPFQWHPFSVTSAPGDDYINRPTSDLHCRPPHLFLPVPPLLLDNHEPPLVFDDFQTREPQTRIEMPGLLIDGPYVAPAQDYKKYEALLLVGLGIGATPLISILKDVLSNNIKHQKEVEDNQGIKYNKRTFGVMNEVAGTHIDGVIELHNYCTRAYEEGDARSALTTMLQSLNHAKNGINVVSGTRVKTHFPRSNYIKFVFICPFAEGVFYCGAHGSVGELKRLAQDFSRKTETKFDFHEENF
>Pyrusco11g017790.1
MNMSKNDDQKDPNQWKLETIDIDPMVDIPLSNNDTEGNVTKSSNDATLKRNNSSVRKRNGVQGNNHGSVGCRAEPGGKEGIKSLRFLDRTATGKEVDAWKQVEKRFNQYAVAGRLSRDKFGACIGMGGESKEFAGELFDALARRRIICEKGGITLEELRLFWEDITNEDMEARLQIFFDICDKNGDGKLSEDEVAEVIVLSASANKLANLKMQAKSYAALIMEEIDPDHLGYIEMWQLETLLRGMAVSEDNQKIGKRTQSLTKSMIPRSYRTPISKFLSTTAELVQENWKKIWIVTLWLAINIGLFTWKYRQYQKHGLYKLMGTCLCIAKGSAETLKFNMALILIPVCRGTLTAIRSSFLSNLIPFDENIKFHKLIALGIVISTSLHAGLHITCDFPRLITSREDEFMDVAGTYFNYKQPTYMDLVNSIPGITGILMTVLMMFSFTLALNVMRKNVNLPWPLNKLSGFNSFWYAHHLLVLVYMLFVMHGYFLIFTSDWHKKTTWMYILVPVMLYAIERSIIIIKEINLPVHVIKAVIYTGNVLALYMSKPHGFKYKSGMYLFLKCPDISGFEWHPFTITSAPGDDYLSVHIRSLGDWTSELRERFEKACSQLQSTQTRKGNLVRIETKAHSNYGHEIEGYPKIVIKGPYGAPAQNYIKFDILLLIGLGIGATPFVSIIKDIINRINLNLAYNPDSTNEHQETSAETKSNNMQREAYKKGPKRAYFYWVTREQASFEWFKGVMDDIAECDHYHMIEMHNYLTSVYEEGDARSALIAMVQKLQHAKNGVDVVSESRIRTHFARPNWRKVFSDLATAHESSRIGVFYCGSPTLTKTLRELCLEFSLNSATRFVFHKENF
>Pyrusco13g001000.1
MNGHHDEEGMLTSSEYNSDTESTQSTALGGSTRFERRAFSGPLGTSNYAPTTSSNSSGAWRRNKSTKVDNSGGTDKTTSTTSGKNNDDDYVEITLDIRDDSVAVHSVQAAGGASSEDPELALLAKRTLEGKKSSSLRSSLFRNTSSHIRQVSQELKRLASFTKRPSNAKRFDRTKSATAYALKNLKFITAKTGAASTSGWAAVDKRYDELTAKSNWLLHSSLFGECIGMNKESKEFAGELFRALARRRNITGDIINKAQLREFWEQISDESFDSRLQTFFDMVDRDADGRITEEEVTEIISMSASANKLSNIQKQAREYAALIMEELDPDNVGYIMVENLETLLLQAPVSQSVSVNESRVLSQLLSQKLKPTQEDNPIRRCYQKTKYFVLDNWQRVWVVMLWLGIVSGLFAYKFLQYREKKAAFEVMGYCVCVAKGGAEILKFNMALILLPVCRNTITWLRNKTKLGVVVPFDDNLNFHKVIAVGIIVGVGLHAGSHLTCDFPRILHATEDEYEDLKPYFGEEQPPNYWWFVKGVEGWTGILMVVLMTIAFTLATPWFRRNKLNLPKPLKKLTGFNAFWYSHHLFIIVYGLLIVHGIKLYLTKEWYNKTTWMYLAVPVTLYACERLIRAFRSSIKPVKIMKVAVYPGNVLALHMSKPQGFKYKSGQYMFVNCAAVSPFEWHPFSITSAPGDDYLSVHIRTLGDWTRQLKTVFSEVCQPPTGGKSGLLRADMQGGNNPSFPKILIDGPYGAPAQDYKKYDVVLLVGLGIGATPMVSIVKDIINNMKMKSKEDDDSESALESGRATPNASSHDNSNSGKNKSNKGFKTRKAYYYWVTREQGSFEWFKGILNEVADMDEKGVIEMHNYCTSVYEEGDARSALIAMLQSLHHAKNGVDVVSGTRVKSHFAKPNWRQVYKDIARHHPGSRVGVFYCGAPALTKGLKELALDFSHKTTTKFEFHKENF
>Pyrusco14g011050.1
MRAYPRHERRWASDSVPERSMVSAGSSSPAMTDDSNSRDQEFVEVTLDLQDDNTIVLRSVEPTTVIHIDELTGTGNETPTSVSASWSPSPIRRSSSNSRIRQFSQELKADALAKAKQFSQELKAELRRFSWSQSHSSRVLSASTSQNASAGGSGGGAFDLALAARALRRQRAQLDRTRSGAEKALRGLRFIGNYNSTKTNGVDAWNEVETNFNKLTKDGHLFRADFPQCIGMRDSKEFALELFDALGRRRRLKVEKISKDELYEFWSQISDQSFDSRLQIFFDMVDKNDDGRITEEEVKEIIMLSASANKLSRLKEQADEYAALIMEELDPERLGYIELWQLETLLLQKDTYLNYSQALSYTSQALSQSLQGLRRRSPIRKMSTNLIYYLQENWRRVWILTLWFCIMIALFTWKFIQYKQKSAFEIMGYCLLTAKGAGETLKFNMALVLLPVCRNTITRLRSTRLGFFVPFDDNINFHKTIAAAIVVGVILHAGNHLACDFPRLIKVSESVYKKYLLHDFGKHKPSYLDLIKGPEGLTGIIMLICMIIAFTLATRWFRRNLVKLPKPFNRLTGFNAFWYSHHLFVIVYVLLIIHGVFLYLVHTWYLKTTWMYLSVPVLLYAGERILRIFRSGFYTVRLLKVAIYPGNVLTLQMSKPQQFKYKSGQYMFVQCPAVSPFEWHPFSITSAPGDDYLSVHIRQLGDWTQELKRVFSEACEPSLAGKSGLLRADETTKTSLPKLLIDGPYGASAQDYRNYDVLLLVGLGIGATPFISILKDLLNNIVKMEEQADSVSDFIRTSELSSGSIDSPNPNKVYPKRKKPLKTTNAYFYWVTREQGSFDWFKGVMNEVAELDQRGVIEMHNYLTSVYEEGDARSTLITMVQALNHAKNGVDIVSGTRVRTHFARPNWKKVFSKTSSKHSNARIGVFYCGAPVLAKELSQLCYDFNQKGSTKFEFHKEHF
>Pyrusco14g018590.1
MEEHVELQTAHQPNVSVMSPSSSSCSAGIFPVSFASVWTEPHDKTGVVNRQQHYMAENGEAPSTAGSANEIEWLRFIHITANGGMKWKDVEEQFDRLALTRHGVEPAIKSSDFGLCIGMQQSPEFANELLRALRRRMDRNFDMTKCELYGYWCRMTDPRFDSRIRIYFDLCDRNMDGRVTGKDIKQTITLSASTNKLSLTHEEAEDYAALVMKLLDTENRSYIEFPQFRTLFNVMSLSKSSFSTNHFSIRLSRLHRSFDPIEEPRSKTEILFRSYWRRAWIVLLWLIICSALFAWKFTQYRHRAAFQVMGYCVSTAKGAAETLKFNMALILLPVCRNTITWLRKNRSINSIIPFNDNINFHKMIAGGIVVGVILHGGSHLACDFPRISDSDRMVFRQTIAARFGNHQPSYCEILATKEVATGIAMVVLMAIAFSLATKWPRRQSPSLPKSVRNVTGYNTFWYSHHLFIPVYALLILHSMFLFLTNKATEKTTWMYIAIPVVLYAGERVFRAIRSGFFEVEILKASIYPGKVLSLKLHKPEGFRYLSGMYIFIQCPQISPFEWHPFSLTSGPEDDYLRVHIRTAGDWSYQIYSLFEEATLSGVDGYPKVHIDGPYGAASQDHVKYDIVVLIGLGIGATPFVSILKDVVNAAKKPHCDHSGCRKCSSRKAPLKAYLYWVTREQGSFDWFRDIMKEVSISNQKQSVVEMHNFLTCVYPEGDARSVLISTIQALHHAKNGTDFLSRTPVRTHFGRPDWFNIFSKLASRHKERIGVFYCGPSSVAKELERMCTKFSTKSSTRFVFHKENY
>Pyrusco16g011250.1
MNGHHHEEGMLTSSDYNSDTESTQSTGPGGSIELERRAFSGPLGTPNSGNHTPTTSSNSNRAWRRIKSAKFDKSGGTDKSTGNPSDQNDDDTYVEITLDIRDDSVAVHSVQAAGGASNEDPELALLAKRTLEGKKSSSFRSSLLRNTSSHIRQVSQELKRLASFSKRPSTKRFDRTKSATAYALKSLKFITTKTGAGATSGWAAVDKRYDELTAKSNWLLPSSLFGECIGMNKESKEFAGELFRALARRRNITGDIINKAQLREFWEQISDESFDSRLQTFFDMVDRDADGRITEEEVTEIISMSASANKLSNIQKQAKEYAALIMEELDPDNAGYIMVQNLETLLLQAPVGQSVSVNESRVLSQLLSQKLKPTQENNPIRRCYQRTKYFFLDNWQRVWVMMLWLGIVSGLFVYKFVQYREREEAFEVMGYCVCIAKGGAETLKFNMALILLPVCRNTITWLRNKTKLGVAVPFDDNLNFHKVIAVGIIVGVGLHVGAHLTCDFPRIIHATEDEYEDLKPYFGEDQPGNYWWFVKGVEGWSGILMVVLMAIAFTLATPWFRRNKLNLPKPLKKLTGFNAFWYSHHLFVIVYALLIVHGIKLYLTKEWYHKTTWMYLAVPVVLYACERLIRAFRSSIKPVKILKVAVYPGNVLALHMSKPQGFKYKSGQYMFVNCAAVSPFEWHPFSITSSPGDDYLSVHIRTLGDWTRQLKTVFSEVCQPPTGGKSGLLRADMQGGNNPSFPKILIDGPYGAPAQDYKKYDVVLLVGLGIGATPMVSIVKDIINNIKMKSREDDDSESALESGRATPNASSHNNSSSGKNRSNKGFKTRKAYYYWVTREQGSFEWFKGILNEVADMDEKGVIEIHNYCTSVYEEGDARSALIAMLQSLHHAKNGVDVVSGTRVKSHFAKPNWRQVYKDIARRHPDSRVGVFYCGAPALTKDLKELALYFSHKTTTKFDFHKENF
>Pyrusco6g008670.1
MRALPRHERRWASDSVPMRSTVSTGSSSPAMTDDSNSGDQEFVEVTLDLQDDNTIVLRSVEPATVIHIDELATAGNETPTSALASASQSPSTIRRSSSNNRIRQFSQELKAEAVAKAKQFSQELKAELRRFSWNQSHGSRVLSASTSQNASVGGGGGGAFDSALAARALRRQRAQLDRTHSSAQKALRGLRFISNCKSTKTNGVDAWNEVEVNFNKLAKDGHLHRADFGQCIGMRDSKEFALELFDALGRRRRMKVEKISKDELYEFWSQISDQSFDSRLQIFFDMVDKNDDGRITEEEVKEIIMLSASANKLSRLKEQAEEYAALIMEELDPERLGYIELWQLETLLLQKDTYLNYSQALSYTSQALSQNLQGLRSRSPIRRMSTKLLYYLQENWKRIWVLTLWVSIMIALFTWKFIQYKRKSAFQIMRYCLLTAKGAGETLKFNMALVLLPVCRNTITWLRSTRLGFFVPFDDNINFHKTIAAAIVVGVILHAGNHLACDFPRLIKVPESDYEKYLHHDFGKHKPTYLDLVKGAEGVTGIIMVICMIIAFTLATRWFRRSLIKLPKPFNRLTGFNAFWYSHHLFVIVYILLIIHGVFLYLVHTWYLKTTWMYLSVPVLLYAGERILRIFRSGSYIVRLLKVAIYPGNVLTLQMSKPQQFKYKSGQYMFVQCPAVSPFEWHPFSITSAPGDDYLSVHIRQLGDWTQELKRVFSEACEPPLAGKSGLLRADETTKTSLPKLLIDGPYGAPAQDYRKYDVLLLVGLGIGATPFISILKDLLNNIVKMEEQADSISDFSRTSDLSSGSIGSPNPNKVDPKRKKPLKTTNAYFYWVTREQGSFDWFKGVMNEVAELDQRGVIEMHNYLTSVYEEGDARSTLITMVQALNHAKNGVDIVSGTRVRTHFARPNWKKVFSKTSSKHCNARIGVFYCGAPVLAKELSQLCYEFNQKGSTKFEFHKEHF
>Pyrusco6g011150.1
MGTNEAGGVHYHSDTEIIDGNEKMANYSGPLSGPLSGPLNKKRSGTKKNAKFNTPEPISATKPGISSNDEESYVEVTLDVRDDSVAVHSVKPADHPHHEDHEDHVELLGKGLEKSPSSLSSSVVRNASFHIKRLASFSKQAVVAAVPHHHPRRRFDRTQSAAAPALKGLKFISKTDGNEWPEVEKRFRKLTASTNGLLPRALFGECIGMNKESKEFAGKLFDALARKLDIKGDSINEDQLKELWDQISEQGFDSRLQTFFDMVDKDADGRITIEEVKEIISFSASANKLSNIQKQADEYAALIMEELDPDNLGYIMIDSLETLLLEGPEETAAAARGKDSRNLSRMLSQKLKPTREHPLIRCYNNTKYFLQDNWKRVWVMILWLGIMLGLFVYKFMQYRNKAAYEVMGHCVCMAKGAAETLKFNMALILLPVCRNTITLLRNKTKLGGVVPFDDNLNFHKVIAVGIGIGVGIHAVYHMACDFPRLIHANSDDYELMKPFFGEVQPSSYWYFVKSLEGVSGIVMVVLMAVAFTLAAPCFRRGKVNLPKPLNKLAGFNAFWYSHHLFVIVYVLLIIHGVHLYLTKKWYQKTTWMYLAVPLTLYAGERLVRALRSSIKPVQILKVALYPGNVLALHLSKPQGFRYHSGQYMFVNCAAVSPFEWHPFSITSAPGDDHLSVHIRIVGDWTRQLKTVFSQVCQPPPSGKSGLLTADHMQGADNLIFPRVLIDGPYGAPAQEYKTYEVVLLVGLGIGATPMISILKDIVNNIKAMEEEEEDNALENDGGGGDGGTKLPHKSSKTHTGSAFTRHHNFQIKRAYFYWVTREQDSFDWFKGAMNEVAELDHNRVIEFHNYCTSVYEEGDARSALIAMLQSLSHAKNGVDIVSGTRVKSHFAKPNWREVYKRIALDHTDATVGVFYCGPPALTEKLRQLSLDFSHKTSTRFEFHKENF
>Pyrbe_007274
MNMSKNDDQKDPNQWKLETIDIDPMVDIPLSNNDTEGNVTKSSNDATLKRNNSSVRKRNGVQGNNHGSVGCRAEPGGKEGIKSLRFLDRTATGKEVDAWKQVEKRFNQYAVAGRLSRDKFGACIGMGGESKEFAGELFDALARRRIICEKGGITLEELRLFWEDITNEDMEARLQIFFDICDKNGDGKLSEDEVAEVIVLSASANKLANLKMQAKSYAALIMEEIDPDHLGYIEMWQLETLLRGMAVSEDNQKIGKRTQSLTKSMIPRSYRTPISKFLSTTAELVQENWKKIWIVTLWLAINIGLFTWKYRQYQKHGLYKLMGTCLCIAKGSAETLKFNMALILIPVCRGTLTAIRSSFLSNLIPFDENIKFHKLIALGIVISTSLHAGLHITCDFPRLITSREDEFMDVAGTYFNYKQPTYMDLVNSIPGITGILMTVLMMFSFTLALNVMRKNVNLPWPLNKLSGFNSFWYAHHLLVLVYMLFVMHGYFLIFTSDWHKKTTWMYILVPVMLYAIERSIIIIKEINLPVHVIKAVIYTGNVLALYMSKPHGFKYKSGMYLFLKCPDISGFEWHPFTITSAPGDDYLSVHIRSLGDWTTELRERFEKACSQLQSTQTRKGNLVRIETKAHSNYGHEIEGYPKIVIKGPYGAPAQNYIKFDILLLIGLGIGATPFVSIIKDIINRINLNLAYNPDSTNEHQETSAETKSNNMQREAYKKGPKRAYFYWVTREQASFEWFKGVMDDIAECDHYHMIEMHNYLTSVYEEGDARSALIAMVQKLQHAKNGVDVVSESRIRTHFARPNWRKVFSDLATAHESSRIGVFYCGSPTLTKTLRELCLEFSLNSATRFVFHKENF
>Pyrbe_012319
MRRRGDREAEIEKMRKQRSKGSRSRDGRDCEAKCNDRKRQPVAEQLRILNRLSNTQERAEEYAALIMEELDPDNIGHIDLYYLEMLLLQDPNQSTNLAMDNRVQSQLTRRIWVIALWISICLGLYTWKFIQYKNRAVFDGGAETLKFNMALILLPFCRNSITWLRSKTKLGVVVLFYDSINFHKVIAFGILVGVGLHADSHLTCDFPRLLHSTDNEYKPMKPFFRTKRLDNYWWFVRGTEGWTGVVMVVLMLVAYMLAQPWFRRNRLNLPKTLQKLIFVIVYIHYKKNELWCAVPIFFVVILFIIHGYFLYLSKNWEKKTTWMYLAVPILLYACERLIRAFRSGYKTVKISKFIRGMFWPCICQKPQGFKYTSGQYIYVNCSDISPFQWHPFSVTSAPGDDYISIHIRTLGDWTAQLKQIFSKGLRLFAPPASTIGAAQPAPA
>Pyrbe_014231
MRKGCLRPRSTTPTPSRLSPTALGGSTRFERRAFSGPLGTSNYAPTTSSNSSRAWRRNKSTKVDNSGGADKTTSTTSDKNNDDDYVEITLDIRDDSVAVHSVQAAGGASSEDPELALLAKRTLEGKKSSSFRSSLFRNTSSHIRQVSQELKRLASFTKRPPNAKRFDRTKSATAYALKNLKFITAKTGAASTSGWAAVDKRYDELTAKSNWLLHSSLFGECIGMNKESKEFAGELFRALARRRNITGDIINKAQLREFWEQISDESFDSRLQTFFDMVDRDADGRITEEEVTEIISMSASANKLSNIQKQAREYAALIMEELDPDNVGYIMVENLETLLLQAPVSQSVSVNESRVLSQLLSQKLKPTQEDNPIRRCYQKTKYFVLDNWQRVWVVMLWLGIVSGLFAYKFLQYREKKAAFEVMGYCVCVAKGGAEILKFNMALILLPVCRNTITWLRNKTKLGVVVPFDDNLNFHKVVAVGIIVGVGLHAGSHLTCDFPRILHATEDEYEDLKPYFGEEQPPNYWWFVKGVEGWTGILMVVLMTIAFTLATPWFRRNKLNLPKPLKKLTGFNAFWYSHHLFIIVYGLLIVHGIKLYLTKEWYNKTTWMYLAVPVTLYACERLIRAFRSSIKPVKIMKVAVYPGNVLALHMSKPQGFKYKSGQYMFVNCAAVSPFEWHPFSITSAPGDDYLSVHIRTLGDWTRQLKTVFSEVCQPPTGGKSGLLRADMQGGNNPSFPKILIDGPYGAPAQDYKKYDVVLLVGLGIGATPMVSIVKDIINNMKMKSKEDDDSESALESGRATPNASSHDNSNSGKNKSNKGFKTRKAYYYWVTREQGSFEWFKGILNEVADMDEKGVIEMHNYCTSVYEEGDARSALIAMLQSLHHAKNGVDVVSGTRVKSHFAKPNWRQVYKDIARHHPGSRVGEYSKNFRKFLTNLSPPSIAYHFMLFFKIHNILKYNVIVSRA
>Pyrbe_018006
MRAHPRHERRWASDSVPERSMVSDGSSSPAMTDDSNSRDQEFVEVTLDLQDDNTIVLRSVEPTTVLHIDDLTGAGNETPTLASASWSPSPIRRSSSNSRIRQFSQELKADALAKAKQFSQELKAELRRFSWSQSHSSRVLSASTSQNASAGGSGGGAFDLALAARALRRQRAQLDRTRSGAEKALRGLRFIGNYNSTKTNGVDAWNEVETNFNKLTKDGHLFRADFPQCIGMRDSKEFALELFDALGRRRRLKVEKISKDELYEFWSQISDQSFDSRLQIFFDMVDKNDDGRITEEEVKEIIMLSASANKLSRLKEQAEEYAALIMEELDPERLGYIELWQLETLLLQKDTYLNYSQALSYTSQALSQSLQGLRRRSPIRKMSTNLIYYLQENWRRVWILTLWFCIMIALFTWKFIQYKQKSAFQIMGYCLLTAKGAGETLKFNMALVLLPVCRNTITRLRSTRLGFFVPFDDNINFHKTIAAAIVVGVILHAGNHLACDFPRLIKVSESVYKKYLLHDFGKHKPSYLDLIKGPEGLTGIIMLICMIIAFTLATRWFRRNLVKLPKPFNRLTGFNAFWYSHHLFVIVYVLLIIHGVFLYLVHTWYLKTTWMYLSVPVLLYAGERILRIFRSGFYTVRLLKVAIYPGNVLTLQMSKPQQFKYKSGQYMFVQCPAVSPFEWHPFSITSAPGDDYLSVHIRQLGDWTQELKRVFSEACEPSLAGKSGLLRADETTKTSLPKLLIDGPYGASAQDYRNYDVLLLVGLGIGATPFISILKDLLNNIVKMEEQADSVSDFIRTSELSSGSIDSPNPNKVYPKRKKPLKTTNAYFYWVTREQGSFDWFKGVMNEVAELDQRGVIEMHNYLTSVYEEGDARSTLITMVQALNHAKNGVDIVSGTRVRTHFARPNWKKVFSKTSSKHSNARIGVFYCGAPVLAKELSQLCYDFNQKGSTKFEFHKEHF
>Pyrbe_019035
MEEHVELQTAHQPNVSVMSPSSSSCSAGIFPVSFASVWTEPHDRAGVVNRQQHYMTENGEAPSTAWSANEIEWLRFIHITANGGMKWKDVEEQFDRLALTRHGVEPAIKSSDFGLCIGMHQSPEFANELLRALRRGMDRNFDMTKCELYGYWCRMTDPRFDSRIRIYFDLCDRNMDGRVTEKDIKQTITLSASTNKLSLTHEEAEDYAALVMKLLDTENRSYIEFPQFRTLFNVMSLSKSSFSTNHFSIRLSRLHRSFDPIEEPRSKTEILFRSYWRRAWIVLLWLIICSALFAWKFTQYRHRAAFQVMGYCVSTAKGAAETLKFNMALILLPVCRNTITWLRKNRSINSIIPFNDNINFHKMIAGGIVVGVILHGGSHLACDFPRISDSDRMVFRQTIAARFGNHQPSYCEILATKEVATGIAMVVLMAIAFSLATKWPRRQSPSLPKSVRNVTGYNTFWYSHHLFIPVYALLILHSMFLFLTNKATEKTTWMYIAIPVVLYAGERVFRAIRSGFFEVEILKASIYPGKVLSLKLQKPEGFRYLSGMYIFIQCPQISPFEWHPFSLTSGPEDDYLRVHIRTAGDWSYQIYSLFQEATLSGVDGYPKVHIDGPYGAASQDHVKYDIVVLIGLGIGATPFVSILKDVVNAAKKPHCDHSGCRKCSSRKAPLKAYLYWVTREQGSFDWFRDIMKEVSISNQKQSVVEMHNFLTCVYPEGDARSVLISTIQALHHAKNGTDFLSRTPVRTHFGRPDWFNIFSKLARRHKEERIGVFYCGPSSVAKELERMCTKFSTKSSTRFVFHKENY
>Pyrbe_021541
MMPTASFSLKRSTNSHGFELPGNSSPSSVGGAMLPKFLNDLNQDLVEVTLELDDDDDGSIVVCSVAPANDDLTSSEAAAANGILRRSLSATSRSIRRTFGWLKSASSRTTASNSESVAEFTLSAREARRMKAKLQRTRSSAQRALNGLRFISKTNAGGIDAAEQWQQVEARFESLAKDGLLASADFGECIGMGDSEEFAVGIFDALARRRRQKISKITKEELRDFWLQISDNSFDARLQIFFDMADSNDDGRITREGVRELIMLSASANKLSKLKEQAEDYASLIMEELDPENFGYIELWQLEALLLQRDVYINYSRPLSTASVSRSQNLSSLKPKNLVRRLSRSLQCLILENWQRGWILLLWVVAMASLFGWKFYQYRKNRAAFQVMHYCLPVAKGAAETLKLNMALVLLPVCRNTLTWLRSTRARCFIPFDDNINFHKIIAFAIAIGIIIHAGNHLACDFPRIVNSSPEKFAPLSSDFHNKKPTYEFLLTGTEGTTGILMVILIAISFTLAARRFRRNMVRLPAPFNKLTGFNAFWYSHHLLGLVYILLIIHGSCLYLAHKWYEKTTWMYIFVPLLLYVSERSLRTCRSKHYSVKMFKVSVLPGNVISLIMSKPPGFKYKSGQYIFLQCPTISPFEWHPFSITSAPGDEYLSVHIRTVGDWTRELKRAIAEEDDSSPAVHSARFFQIRNLDRRGQPRLFIDGPYGAPAQDYQSYDVLLLVGLGIGATPFISILRDLLNSTRTAQEQMDSNTETSKSDDSQNSFTSSSLTPGDKKKSQRTMNAHFYWVTRELGSFEWFKGVMDEVAEMDHKGQIELHNYLTSVYEEGDARSTLITMVQALNHAKHGVDILSGTRVRTHFARPDWKEVFTKIASKHPYSTVGVFYCGMPMLAKELKVLSHELSHKTSTRFEFHKEYF
>Pyrbe_025677
MNGHHHEEGMLTSSDYNSDTESTQSTGPGGSIELERRAFSGPLGTPNSGNHTPTTSSNSNRAWRRIKSAKFDKSGGTDNSTGNTSDQNDDDTYVEITLDIRDDSVAVHSVQAAGGASNEDPELALLAKRTLEGKKSSSFRSSLLRNTSSHIRQVSQELKRLASFSKRPSTKRFDRTKSATAYALKSLKFITTKTGAGATSGWAAVDKRYDELTAKSNWLLPSSLFGECIGMNKESKEFAGELFRALARRRNITGDIINKAQLREFWEQISDESFDSRLQTFFDMVDRDADGRITEEEVTEIISMSASANKLSNIQKQAKEYAALIMEELDPDNAGYIMVQSLETLLLQAPVGQSVSVNESRVLSQLLSQKLKPTQENNPIRRCYQRTKYFFLDNWQRVWVMMLWLGIVSCLFVYKFVQYREREEAFEVMGYCVCIAKGGAETLKFNMALILLPVCRNTITWLRNKTKLGIAVPFDDNLNFHKVIAVGIIVGVGLHVGAHLTCDFPRIIHATEDEYEDLQPYFGEDQPGNYWWFVKGVEGWSGILMVVLMAIAFTLATPWFRRNKLNLPKPLKKLTGFNAFWYSHHLFVIVYALLIVHGIKLYLTKEWYHKTTWMYLAVPVVLYACERLIRAFRSSIKPVKILKVAVYPGNVLALHMSKPQGFKYKSGQYMFVNCAAVSPFEWHPFSITSSPGDDYLSVHIRTLGDWTRQLKTVFSEVCQPPTGGKSGLLRADMQGGNNPSFPKILIDGPYGAPAQDYKKYDVVLLVGLGIGATPMVSIVKDIINNIKMKSREDDDSESALESGRATPNASSHNNSSSGKNRSNKGFKTRKAYYYWVTREQGSFEWFKGILNEVADMDEKGVIEIHNYCTSVYEEGDARSALIAMLQSLHHAKNGVDVVSGTRVKSHFAKPNWRQVYKDIARRHPDSRVGVFYCGAPALTKDLKELALYFSHKTTTKFDFHKENF
>Pyrbe_031872
MTSTASSSAKPSSYTPGFELPSSPSPVGGAMLPKFLRDLSQDLVEVTLELDDDDDDGSIVVCSVAPANDNLTSSAVAENGILRRSLSATSRSVRRTFGWLKSASSRTTASNSESVVEFTMSAREGRRMKAMLQRTRSSAQRALNGLRFISKTTAGGNDAAEQWQQVEARFESLAKDGLLARADFGECIGMGDSEEFAVGIFDALVRRRRQKITKITIEELRDFWLQISDSSFDARLQIFFDMADINEDGRITMEGVQELITLSASANKLSKLKEQAEEYASLIMEELDPENFGYIELWQLEALLLQRDVYINYSGPLSTASVPWSQNPSSLKPKNLVRRLSRSLQCLALENWRRGWILLLWVVAMACLFVWKFYQYRKNRATFHVMHYCLPVAKGAAETLKLNMALILLPVCRNTLTCLRSTRARSFIPFDDNINFHKIIAFAIAIGITIHAGNHLACDFPRLPTYEFLLTGTEGATGILMVILIAISFTLAAHRFRRNMVRLPAPFNKLTGFNAFWYSHHLLGLVYILLIIHGSCLYLAHRWYEKTTWMYISVPLLLYVAERSLRTCRSKHYSVKMLKVSVLPGHVISLIMSKPPGFKYKSGQYIFLQCPTISPFEWHPFSITSAPGDEYLSVHIRTVGDWTRELKRAIAEEDDSSVVHPARFAQMRTSRSERDYQHYDVLLLVGLGIGATPFISILRDLLDRARTAEEQMDSNTETSRSDDSPNSFMSSSLTPGDKKKSQKTTNAHFYWVTREPGSFEWFKGVMDEVAEMDHKGQIELHNYLTSVYEEGDARSTLITMVQALNHAKHGVDILSGTRVRTHFARPDWKQVFTNLASKHPYSTVGVFYCGMPMLAKELKVLSHELSQKTTTRFEFHKEYF
>Pyrbe_035094
MVAMNMSNNDDQKDPNKWKLERIDVDPMVDIPLSNNDKEGNVTKSSNGVALKRNNSSVRKRNGVQGNNHASVGGRAPVPGGKEGIKSLRFLDRTVTGKEGEAWKQIEKQFNQYAVAGRLSRDKFGACIGMGGESKEFAGELFDALARRRIICAKGGITLEELKLFWEDITNEDMEARLQIFFDMCDKNGDGMLSEDEVTEVIVLSASANKLANLKKQAKSYAALIMEELDPDHLGYIEMWQLETLLRGMVVSKDNQKIGMITESLTRAMIPRRYRTPISRFLSTTAELVHENWKKIWIVTLWLAVNIGLFTWKYRQYQTRGLYKLMGECICIAKGCAETLKFNMAIILIPVCRGTLTAIRSSFLSNLIPFDDNIKFHKLIALGIVISTFIHGGLHITCDFPRLVTSQKNEFMDVVGTYFNYKQPTYMDMINSIPGITGILMTVLMIFSFTLALNSMRTNVNLPWPLNNLSGFNSFWYAHHLLALVYMLFVAHGYFLVFASDWHKKTTWMYILIPVMLYAIESFIILIKEINHPVHVIKAVTYTGNVLALYMSKPPGFKYKSGMYLFLKCPDISGFEWHPFTITSAPGDDYLSVHIRSLGDWTTELRERFEKACSQLQSTQTRRGSLVRIETKAYSNHGHETEGYPKIVIKGPYGAPAQNYIKFDILLLIGLGIGATPFVSILKDIINQINVKLAHNPKHPLKAKSNSMPGEAYKKGPERAYFYWVTREQASFEWFKGVMDDIAECDNNHMIEMHNYLTSVYEEGDARSALIAMVQKLQHAKNGVDVVSESRIRTHFARPNWRKVFSDLATAHESSRIGVFYCGSPTLTKTLRKLCLEFSLNSATRFVFHKENF
>Pyrbe_045644
MRALPRHERRWASDSVPMRSTVSTGSSSPAMTDDSNSGDQEFVEVTLDLQDDNTIVLRSVEPATVIHIDELATAGNETPTSALASASQSPSTIRRSSSNNRIRQFSQELKAEAVAKAKQFSQELKAELRRFSWNQSHGSRVLSASTSQNASVGGGGGGAFDSALAARALRRQRAQLDRTHSSAQKALRGLRFISNCKSTKTNGVDAWNEVEVNFNKLAKDGHLHRADFGQCIGMRDSKEFALELFDALGRRRRMKVEKISKDELYEFWSQISDQSFDSRLQIFFDMVDKNDDGRITEEEVKEIIMLSASANKLSRLKEQAEEYAALIMEELDPERLGYIELWQLETLLLQKDTYLNYSQALSYTSQALSQNLQGLRSRSPIRRMSTKLLYYLQENWKRIWVLTLWVSIMIALFTWKFIQYKRKSAFQIMRYCLLTAKGAGETLKFNMALVLLPVCRNTITWLRSTRLGFFVPFDDNINFHKTIAAAIVVGVILHAGNHLACDFPRLIKVPESDYEKYLHHDFGKHKPTYLDLVKGAEGVTGIIMVICMIIAFTLATRWFRRSLIKLPKPFNRLTGFNAFWYSHHLFVIVYILLIIHGVFLYLVHTWYLKTTWMYLSVPVLLYAGERILRIFRSGSYIVRLLKVAIYPGNVLTLQMSKPQQFKYKSGQYMFVQCPAVSPFEWHPFSITSAPGDDYLSVHIRQLGDWTQELKRVFSEACEPPLAGKSGLLRADETTKTSLPKLLIDGPYGAPAQDYRKYDVLLLVGLGIGATPFISILKDLLNNIVKMEEQADSISDFSRTSDLSSGSIGSPNPNKVDPKRKKPLKTTNAYFYWVTREQGSFDWFKGVMNEVAELDQRGVIEMHNYLTSVYEEGDARSTLITMVQALNHAKNGVDIVSWH
>Pyrbe_046061
MGTNEAGGVHYHSDTEIIDGNEKMANYSGPLSGPLSGPLNKKRSGTKKNAKFNTPEPISATKPGISSNDEESYVEVTLDVRDDSVAVHSVKPADHPHHEDHEDHVELLGKGLEKSPSSLSSSVVRNASFHIKRLASFSKQAVVAAVPHHHPRRRFDRTQSAAAPALKGLKFISKTDGNEWPEVEKRFRKLTASTNGLLPRALFGECIGMNKESKEFAGKLFDALARKLDIKGDSINEDQLKELWDQISEQGFDSRLQTFFDMVDKDADGRITIEEVKEIISFSASANKLSNIQKQADEYAALIMEELDPDNLGYIMIDSLETLLLEGPEETAAAARGKDSRNLSRMLSQKLKPTREHPLIRCYNNTKYFLQDNWKRVWVMILWLGIMLGLFVYKFMQYRNKAAYEVMGHCVCMAKGAAETLKFNMALILLPVCRNTITLLRNKTKLGGVVPFDDNLNFHKVIAVGIGIGVGIHAVYHMACDFPRLIHANSDDYELMKPFFGEVQPSSYWYFVKSLEGVSGIVMVVLMAVAFTLAAPCFRRGKVNLPKPLNKLAGFNAFWYSHHLFVIVYVLLIIHGVHLYLTKKWYQKTTWMYLAVPLTLYAGERLVRALRSSIKPVQILKVALYPGNVLALHLSKPQGFRYHSGQYMFVNCAAVSPFEWHPFSITSAPGDDHLSVHIRIVGDWTRQLKTVFSQVCQPPPSGKSGLLTADHMQGADNLIFPRVLIDGPYGAPAQEYKTYEVVLLVGLGIGATPMISILKDIVNNIKAMEEEEEDNALENGGGGGDGGTKLPHKSSKTHTGSAFTRHHNFQIKRAYFYWVTREQDSFDWFKGAMNEVAELDHNRVIEFHNYCTSVYEEGDARSALIAMLQSLSHAKNGVDIVSGTRVKSHFAKPNWREVYKRIALDHTDATVGVFYCGPPALTEKLRQLSLDFSHKTSTRFEFHKENF
>Pyrpy_N_02g0774.1
MMSTASSSAKRSSYTPGFELPSPSPVGGAMLPKFLRDLSQDLVEVTLELDDDDDDGSIVVCSVAPANDDLTSSAVAENGILRRSLSATSRSVRRTFGWLKSASSRTTASNSESAVEFTLSAREGRRMKAKLQRTRSSAQRALNGLRFISKTTAGGNDAAEQWQQVEARFESLAKDGLLARADFGECIGMGDSEEFAVGIFDALARRRRQKITKITIEELRDFWLQISDSSFDARLQIFFDMADINEDGRITMEGVQELITLSASANKLSKLKEQAEEYASLIMEELDPENFGYIELWQLEALLLQRDVYINYSGPLSTASVPWSQNPSSLKPKNLVRRLSRSLQCLALENWRRGWILLLWVVAMACLFVWKFYQYRKNRATFQVMHYCLPVAKGAAETLKLNMALILLPVCRNTLTCLRSTRARSFIPFDDNINFHKIIAFAIAIGITIHAGNHLACDFPRLVNSSPENFAPLSSDFHDKKPTYEFLLTGSEGATGILMVILIAISFTLAAHRFRRNMVRLPAPFNKLTGFNAFWYSHHLLGLVYILLIIHGSCLYLAHRWYEKTTWMYISVPLLLYVAERSLRTCRSKHYSVKMLKVSVLPGHVISLIMSKPPGFKYKSGQYIFLQCSTISPFEWHPFSITSAPGDEYLSVHIRTVGDWTRELKRAIAEEDDSSVVHPARFAQMRHLDQRGQPRLFVDGPYGAPAQDYQHYDVLLLVGLGIGATPFISILRDLLDRARTAEEQVDSNTETSRSDDSPNSFMSSSLTPGDKKKSQKTTNAHFYWVTREPGSFEWFKGVMDDVAEMDHKGQIELHNYLTSVYEEGDARSTLITMVQALNHAKHGVDILSGTRVRTHFARPDWKQVFTKIASKHPYSTVGVFYCGMPMLAKELKVLSHELSQKTTTRFEFHKEYF
>Pyrpy_N_03g0985.1
MVAMNMSNNDDQKDPNKWKLERIDVDPMVDIPLSNNDKEGNVTKSSNGVTLKRNNSSVRKRNGVQGNNHASVGGRAPVPGGKGGIKSLRFLDRTVTGKEGEAWKQIEKQFNQYAVAGRLSRDKFGACIGMGGESKEFASELFDALARRRIICAKGGITLEELKLFWEDITNEDMEARLQIFFDMCDKNGDGMLSEDEVTEVIVLSASANKLANLKKQAKSYAALIMEELDPDHLGYIEMWQLETLLRGMVVSKDNQKIGMITESLTRAMIPRRYRTPISRFLSTTAEFVHENWKKIWIVTLWLAVNIGLFTWKYRQYQTRGLYKLMGECICIAKGCAETLKFNMAIILIPVCRGTLTAIRSSFLSNLIPFDDNIKFHKLIALGIVISTFIHGGLHITCDFPRLVTSQKNEFMDVVGTYFNYKQPTYMDMINSIPGITGILMTVLMIFSFTLALNSMRTNVNLPWPLNNLSGFNSFWYAHHLLALVYMLFVAHGYFLVFASDWHKKTTWMYILIPVMLYAIESFIILIKEINHPVHVIKAVTYTGNVLALYMSKPPGFKYKSGMYLFLKCPDISGFEWHPFTITSAPGDDYLSVHIRSLGDWTTELRERFEKACSQLQSTQTRRGSLVRIETKAYSNHGHETEGYPKIVIKGPYGAPAQNYIKFDILLLIGLGIGATPFVSILKDIINQINLKLAHNPDSINGHQETSAETKSNSMPGEAYKKGPESAYFYWVTREQASFEWFKGVMDDIAECDNNHMIEMHNYLTSVYEEGDARSALIAMVQKLQHAKNGVDVVSESRIRTHFARPNWRKVFSDLATAHESSRIGVFYCGSPTLTKTLRKLCLEFSLNSATRFVFHKENF
>Pyrpy_N_06g0825.1
MRALPRHERRWASDSVPMRSTVSTGSSSPAMTDDSNSGDQEFVEVTLDLQDDNTIVLRSVEPATVIHIDELATAGNETPTSALASASQSPSTIRRSSSNNRIRQFSQELKAEAVAKAKQFSQELKAELRRFSWNQSHGSRVLSASTSQNASVGGGGGGAFDSALAARALRRQRAQLDRTHSSAQKALRGLRFISNCKSTKTNGVDAWNEVEVNFNKLAKDGHLHRADFGQCIGMRDSKEFALELFDALGRRRRMKVEKISKDELYEFWSQISDQSFDSRLQIFFDMVDKNDDGRITEEEVKEIIMLSASANKLSRLKEQAEEYAALIMEELDPERLGYIELWQLETLLLQKDTYLNYSQALSYTSQALSQNLQGLRSRSPIRRMSTKLLYYLQENWKRIWVLTLWVSIMIALFTWKFIQYKRKSAFQIMRYCLLTAKGAGETLKFNMALVLLPVCRNTITWLRSTRLGFFVPFDDNINFHKTIAAAIVVGVILHAGNHLACDFPRLIKVPESDYEKYLHHDFGKHKPTYLDLVKGAEGVTGIIMVICMIIAFTLATRWFRRSLIKLPKPFNRLTGFNAFWYSHHLFVIVYILLIIHGVFLYLVHTWYLKTTWMYLSVPVLLYAGERILRIFRSGSYIVRLLKVAIYPGNVLTLQMSKPQQFKYKSGQYMFVQCPAVSPFEWHPFSITSAPGDDYLSVHIRQLGDWTQELKRVFSEACEPPLAGKSGLLRADETTKTSLPKLLIDGPYGAPAQDYRKYDVLLLVGLGIGATPFISILKDLLNNIVKMEEQADSISDFSRTSDLSSGSIGSPNPNKVDPKRKKPLKTTNAYFYWVTREQGSFDWFKGVMNEVAELDQRGVIEMHNYLTSVYEEGDARSTLITMVQALNHAKNGVDIVSGTRVRTHFARPNWKKVFSKTSSKHCNARIGVFYCGAPVLAKELSQLCYEFNQKGSTKFEFHKEHF
>Pyrpy_N_06g1107.1
MGTNEAGGVHYHSDTEILDGNEKMANYSGPLSGPLSGPLNKKRSGTKKNAKFNTPEPISATKPGISSNDEESYVEVTLDVRDDSVAVHSVKPADHPHHEDHEDHVELLGKGLEKSRSSLSSSVVRNASFHIKRLASFSKQAVVAAVPHHHPRRRFDRTQSAAAPALKGLKFISKTDGNEWPEVEKRFRKLTASTNGLLPRALFGECIGMNKESKEFAGKLFDALARKLDIKGDSINEDQLKELWDQISEQGFDSRLQTFFDMVDKDADGRITIEEVKEIISFSASANKLSNIQKQADEYAALIMEELDPDNLGYIMIDSLETLLLEGPEETAAAARGKDSRNLSRMLSQKLKPTREHPLIRCYNNTKYFLQDNWKRVWVMILWLGIMLGLFVYKFMQYRNKAAYEVMGHCVCMAKGAAETLKFNMALILLPVCRNTITLLRNKTKLGGVVPFDDNLNFHKVIAVGIGIGVGIHAVYHMACDFPRLIHANSDDYELMKPFFGEVQPSSYWYFVKSLEGVSGIVMVVLMAVAFTLAAPCFRRGKVNLPKPLNKLAGFNAFWYSHHLFVIVYVLLIIHGVHLYLTKKWYQKTTWMYLAVPLTLYAGERLVRALRSSIKPVQILKVALYPGNVLALHLSKPQGFRYHSGQYMFVNCAAVSPFEWHPFSITSAPGDDHLSVHIRIVGDWTRQLKTVFSQVCQPPPSGKSGLLTADHMHGADNLIFPRVLIDGPYGAPAQEYKTYEVVLLVGLGIGATPMISILKDIVNNIKAMEEEEEDNALENGGRGGGGCSGGTKLPHKSSKTHTGSVFMGHHNFKIKRAYFYWVTREQDSFDWFKGAMNEVAELDHNRVIEFHNYCTSVYEEGDARSALIAMLQSLSHAKNGVDIVSGTRVKSHFAKPNWREVYKRIALDHTDATVGVFYCGPPALTEKLRQLSLDFSHKTSTRFEFHKENF
>Pyrpy_N_11g0925.1
MNMSKNDDQKDPNQWKLETIDIDPMVDIPLSNNDTEGNVTKSSNDATLKRNNSSVRKRNGVQGNNHGSVGCRAEPGGKEGIKSLRFLDRTATGKEVDAWKQVEKRFNQYAVAGRLSRDKFGACIGMGGESKEFAGELFDALARRRIICEKGGITLEELRLFWEDITNEDMEARLQIFFDICDKNGDGKLSEDEVAEVIVLSASANKLANLKMQAKSYAALIMEEIDPDHLGYIEMWQLETLLRGMALSEDNQKLGKRTQSLTKSMIPRSYRTPISKFLSTTAELVQENWKKIWIVTLWLAINIGLFTWKYRQYQKHGLYKLMGTCLCIAKGSAETLKFNMALILIPVCRGTLTAIRSSFLSNLIPFDENIKFHKLIALGIVISTSLHAGLHITCDFPRLITSREDEFMDVAGTYFNYKQPTYMDLVNSIPGITGILMTVLMMFSFTLALNVMRKNVNLPWPLNKLSGFNSFWYAHHLLVLVYMLFVMHGYFLIFTSDWHKKTTWMYILVPVMLYAIERSIIIIKEINLPVHVIKAVIYTGNVLALYMSKPHGFKYKSGMYLFLKCPDISGFEWHPFTITSAPGDDYLSVHIRSLGDWTTELRERFEKASSQLQSTQTRKGNLVRIETKAHSNYGHEIEGYPKIVIKGPYGAPAQNYIKFDILLLIGLGIGATPFVSIIKDIINRINLNLAYNPDSTNEHQETSAETKSNNMQREAYKKGPKRAYFYWVTREQASFEWFKGVMDDIAECDHYHMIEMHNYLTSVYEEGDARSALIAMVQKLQHAKNGVDVVSESRIRTHFARPNWRKVFSDLATAHESSRIGVFYCGSPTLTKTLRELCQEFSLNSATRFVFHKENF
>Pyrpy_N_12g1396.1
MNEVAGTHIDGVIELHNYCTRAYEEGDARSALTTMLQSLNHAKNGINVVSGTRVKTHFPRSNWHDLFKRVAIKHPDQRVVFYCGAHGSVGELKRLAQDFSRKTETKFDFHEENF
>Pyrpy_N_12g1397.1
MQLYNLEMLLLQDPIQSTNLATDNRVQSQLLSQKLVPTKEHNPLRRWYRRLAYFMEDNWRRIWVIALWISICLGLYTWKFVQYKNRAVFDVMGYCVSTAKGGAETLKFNTALILLPVCRNSITWLRSNTVIAFGILVGVGLHADSHLTCDFPRLLHFTDNEYKPMKPFFGTKRPDDYWWFMRGTEG
>Pyrpy_N_12g1539.1
MEDNWKRIGVIAPWISIFLDLFTWKFIQYKYRATFDAMGYCVFIAKGGAETLKFNMALILPPICRNSITWVRSKTRLGVIVPFDDNINFHEVITFGILVGVEVHADSHLTCDFRRLLQSTDDEYKPMKLFYGTNWPDDYWWFVFSIVLQWCLYIAFVYNLAMSIYCHRCRCIRLFSPTQRM
>Pyrpy_N_13g1397.1
MNGHHDEEGMLTSSEYNSDTESTQSTALGGSTRFERRAFSGPLGTSNYAPTTSSNSSRAWRRNKSTKVDNSGGADKTTSTTSDKNNDDDYVEITLDIRDDSVAVHSVQAAGGASSEDPELALLAKRTLEGKKSSSFRSSLFRNTSSQIRQVSQELKRLASFTKRPSNAKRFDRTKSATAYALKNLKFITAKTGAASTSGWAAVDKRYDELTAKSNWLLHSSLFGECIGMNKESKEFAGELFRALARRRNITGDIINKAQLREFWEQISDESFDSRLQTFFDMVDRDADGRITEEEVTEIISMSASANKLSNIQKQAREYAALIMEELDPDNVGYIMVENLETLLLQAPVSQSVSVNESRVLSQLLSQKLKPTQEDNPIRRCYQKTKYFVLDNWQRVWVVMLWLGIVSGLFAYKFLQYREKKAAFEVMGYCVCVAKGGAEILKFNMALILLPVCRNTITWLRNKTKLGVVVPFDDNLNFHKVIAVGIIVGVGLHAGSHLTCDFPRILHATEDEYEDLKPYFGEEQPPNYWWFVKGVEGWTGILMVVLMTIAFTLATPWFRRNKLNLPKPLKKLTGFNAFWYSHHLFIIVYGLLIVHGIKLYLTKEWYNKTTWMYLAVPVTLYACERLIRAFRSSIKPVKIMKVAVYPGNVLALHMSKPQGFKYKSGQYMFVNCAAVSPFEWHPFSITSAPGDDYLSVHIRTLGDWTRQLKTVFSEVCQPPTGGKSGLLRADMQGGNNPSFPKILIDGPYGAPAQDYKKYDVVLLVGLGIGATPMVSIVKDIINNMKMKSKEDDDSESALESGRATPNASSHDNSNSGKNKSNKGFKTRKAYYYWVTREQGSFEWFKGILNEVADMDEKGVIEMHNYCTSVYEEGDARSALIAMLQSLHHAKNGVDVVSGTRVKSHFAKPNWRQVYKDIARHHPGSRVGVFYCGAPALTKGLKELALDFSHKTTTKFEFHKENF
>Pyrpy_N_14g0958.1
MRAHPRHERRWASDSVPERSMVSDGSSSPAMTDESNSRDQEFVEVTLDLQDDNTIVLRSVEPTTVIHIDDLTGAGNETPTLASASWSPSPIRRSSSNNRIRQFSQELKAEALAKAKQFSQELKAELRRFSWSQSHSSRVLSASTSQNASAGGGGGDAFDLVLAARALRRQRAQLDRTRSGAEKALRGLRFIGNYNSTKTNGVDAWNEVETNFNKLTKDGHLFRADFPQCIGMRDSKEFALELFDALGRRRRLKVEKISKDELYEFWSQISDQSFDSRLQIFFDMVDKNDDGRITEEEVKEIIMLSASANKLSRLKEQAEEYAALIMEELDPERLGYIELWQLETLLLQKDTYLNYSQALSYTSQALSQSLQGLRRRSPIRKMSTNLIYYLQENWRRVWILTLWFCIMIALFTWKFIQYKQKSAFQIMGYCLLTAKGAGETLKFNMALVLLPVCRNTITRLRSTRLGFFVPFDDNINFHKTIAAAIVVGVILHAGNHLACDFPRLIKVSESVYKKYLLHDFGKHKPSYLDLIKGPEGLTGIIMLICMIIAFTLATRWFRRNLVKLPKPFNRLTGFNAFWYSHHLFVIVYVLLIIHGVFLYLVHTWYLKTTWMYLSVPVLLYAGERILRIFRSGFYTVRLLKVAIYPGNVLTLQMSKPQQFKYKSGQYMFVQCPAVSPHPFSITSAPGDDYLSVHIRQLGDWTQELKRVFSEACEPSLAGKSGLLRADETTKTSLPKLLIDGPYGASAQDYRNYDVLLLVGLGIGATPFISILKDLLNNIVKMEEQADSVSDFIRTSELSSGSIDSPNPNKVYPKRKKPLKTTNAYFYWVTREQGSFDWFKGVMNEVAELDQRGVIEMHNYLTSVYEEGDARSTLITMVQALNHAKNGVDIVSGTRVRTHFARPNWKKVFSKTSSKHSNARIGVFYCGAPVLAKELSQLCYDFNQKDWKKEKLTEEGSFRGLWRWRSEMALSVG
>Pyrpy_N_14g1790.1
MEEHVELQTAHQPNVSVMSPSSSSCSAGIFPVSFASVWTEPHDKTGVVNRQQHYMAENGEAPSTAGSANEIEWLRFIHITANGGMKWKDVEEQFDRLALTRHGVEPAIKSSDFGLCIGMQQSPEFANELLRALRRGMDRNFDVTKCELYGYWCRMTDPRFDSRIRIYFDLCDRNMDGRVAEKDIKQTITLSASTNKLSLTHEEAEDYAALVMKLLDTENRSYIEFPQFRTLFNVMSLSKSSFSTNHFSIRLSRLHRSFDPIEEPRSKTEILFRSYWRRAWIVLLWLIICSALFAWKFTQYRHRAAFQVMGYCLSTAKGAAETLKFNMALILLPVCRNTITWLRKNRSINSIIPFNDNINFHKMIAGGIVVGVILHGGSHLACDFPRISDSDRMVFRQTIAARFGYHQPSYCEILATREVVTGIAMVVLMAIAFSLATKWPRRQSPSLPKSVRNVTGYNTFWYSHHLFIPVYALLILHSMFLFLTNKATEKTTWMYIAIPVVLYTGERVFRAIRSGFFEVEILKASIYPGKVLSLKLQKPEGFRYLSGMYIFIQCPQISPFEWHPFSLTSGPEDDYLRVHIRTAGDWSYQIYSLFQEATLSGVDGYPKVHIDGPYGAASQDHVKYDVVVLIGLGIGATPFVSILKDVVNAAKKPHCDHSGCRKCSSRKAPLKAYLYWVTREQGSFDWFRDIMNEVSISNQKQSVVEMHNFLTCVYPEGDARSVLISTIQALHHAKNGTDFLSRTPVRTHFGRPDWFNIFSRLARRHKEERIGVFYCGPSSVAKELERMCTKFSTKSSTRFVFHKENY
>Pyrpy_N_15g1922.1
MMPTASFSSKRSTNSHGFELPGNSSPSSVGGAMLPKFLNDLNQDLVEVTLELDDDDDGSIVVCSVAPANDDLTSSEAAAANGILRRSLSATSRSIRRTFGWLKSASSRTTASNSESVAEFTLSAREARRMKAKLQRTRSSAQRALNGLRFISKTNTGGSDTAEQWQQVEARFESLAKDGLLASADFGECIGMGDSEEFAVGIFDALARRRRQKISKITKEELRDFWLQISDNSFDARLQIFFDMADSNDDGRITREGVRELIMLSASANKLSKLKEQAEDYASLIMEELDPENFGYIELWQLEALLLQRDVYINYSRPLSTASVSRSQNLSSLKPKNLVRRLSRSLQCLILENWQRGWILLLWVVAMASLFGWKFYQYRKNRAAFQVMHYCLPVAKGAAETLKLNMALVLLPVCRNTLTWLRSTRARCFIPFDDNINFHKIIAFAIAIGIIIHAGNHLVCDFPRIVNSSPEKFAPLSSDFHNKKPTYEFLLTGTEGTTGILMVILIAISFTLAARRFRRNLVRLPAPFNKLTGFNAFWYSHHLLGLVYILLIIHGSCLYLAHKWYEKTTWMYIFVPLLLYVAERSLRTCRSKHYSVKMFKVSVLPGNVISLIMSKPPGFKYKSGQYIFLQCPTISPFEWHPFSITSAPGDEYLSVHIRTVGDWTRELKRAIAEEDDSSPAVHSARFVQIRNLDRRGQPRLFIDGPYGAPAQDYQSYDVLLLVGLGIGATPFISILRDLLNSTRTAQEQMDSNTETSRSDDSQNSFTSSSLTPGDKKKSQRTMNAHFYWVTRELGSFEWFKGVMDEVAEMDHKGQIELHNYLTSVYEEGDARSTLITMVQALNHAKHGVDILSGTRVRTHFARPDWKEVFTKIASKHPYSTVGVFYCGMPMLAKELKVLSHELSHKTSTRFEFHKEYF
>Pyrpy_N_16g0870.1
MNGHHHEEGMLTSSDYNSDTESTQSTGPGGSIELERRAFSGPLGTPYSGNHTPTTSSNSNRAWRRIKSAKFDKSGGTDNSTGNTSDQNDDDTYVEITLDIRDDSVAVHSVQAAGGASNEDPELALLAKRTLEGKKSSSFRSSLLRNTSSHIRQVSQELKRLASFSKRPSTKRFDRTKSATAYALKSLKFITTKTGAGATSGWAAVDKRYDELTAKSNWLLPSSLFGECIGMNKESKEFAGELFRALARRRNITGDIINKAQLREFWEQISDESFDSRLQTFFDMVDRDADGRITEEEVTEIISMSASANKLSNIQKQAKEYAALIMEELDPDNAGYIMVQNLETLLLQAPVGQSVSVNESRVLSQLLSQKLKPTQENNPIRRCYQRTKYFFLDNWQRVWVMMLWLGIVSGLFVYKFVQYREREEAFEVMGYCVCIAKGGAETLKFNMALILLPVCRNTITWLRNKTKLGVAVPFDDNLNFHKVIAVGIIVGVGLHVGAHLTCDFPRIIHATEDKYEGLKPYFGEDQPGNYWWFVKGVEGWSGILMVVLMAIAFTLATPWFRRNKLNLPKPLKKLTGFNAFWYSHHLFVIVYALLIVHGIKLYLTKEWYHKTTWMYLAVPVVLYACERLIRAFRSSIKPVKILKVAVYPGNVLALHMSKPQGFKYKSGQYMFVNCAAVSPFEWHPFSITSSPGDDYLSVHIRTLGDWTRQLKTVFSEVCQPPTGGKSGLLRADMQGGNNPSFPKILIDGPYGAPAQDYKKYDVVLLVGLGIGATPMVSIVKDIINNIKMKSREDDDSESALESGRATPNASSHNNSSSGKNRSNKGFKTRKAYYYWVTREQGSFEWFKGILNEVADMDEKGVIEIHNYCTSVYEEGDARSALIAMLQSLHHAKNGVDVVSGTRVKSHFAKPNWRQVYKDIARRHPDSRVGVFYCGAPALTKDLKELALYFSHKTTTKFDFHKENF
>Rosch_v2.0_Chr2g0095831
MTSPATPSFGSKRSNYSLPDHDRQHHRLCGAMLPIFLNDLTNHNNQDLVEVTLELNNDDDDIVVCSVAPVGNDTQEEEEEEEEETGTGMLGRSLSATSRSIRRTFGWLIRSSSSRTTASSNSGELALPPREARRLKAKLQRTRSSAQRALNGLRFISKTTGPSDAEELWKQVEARFESLAVHGLLARGDFGRCIGMEDSEEFAVGIFDTLARRRRQKITKITKEELHDFWIQISDQSFDARLQIFFDMADSNEDGRITREGVQELIMLSASANKLSKLKEQAEEYASLIMEELDPENFGYIELWQLEALLLQRDVYINYSRPLSAVSVGWSQNLNSFRPKNLLRRLNRSLQCLILDNLQRGWILLLWIVAMASLFAWKFYQYRNKAAFEVIGYCLPVAKGAAETLKLNMALILLPVCRNTLTWLRSTRARFFIPFDDNINFHKMIAFAIAIGIIVHAGNHVACDFPRLVNSSAEEFEPISSDFHGKNPTYKFLFTGPEGVTGILMVIFMAISFTLAASHFRRNMVRLPAPLNKLTGFNAFWYSHHLLGLVYVLLLIHGSCLYFVHKWYQKTTWMYISVPFLLYVVERSIRTCRSKHYSVKILKATILPGNVISLIMSKPPGFKYRSGQYIFLQCPTISPFEWHPFSITSAPGDEHLSVHIRTVGDWTQELKRAISEGDHSLSLVHRTSVAQPQDMDQIRLCSQPKLFFDGPYGAPAQDYRNYDVLLLVGLGIGATPFVSVLKDLLNSTRTAEEQLDSNTETSTPSGSLNSFTSSCLTPNDKKKSQRTTNAHFYWVTREPGSFEWFKGVMDEVAEMDHKGQIELHNYLTSVYEEGDARSTLITMVQALNHAKHGVDILSGTRVMTHFARPNWKEVFTKIASKHPFSTVGVFYCGMPMLAKELKMLSLELSHKTSTRFEFHKEYF
>Rosch_v2.0_Chr2g0103591
MTKSFRPKNLLRRLNRSLQCLILDNWQRGWILLLWIVAMASLFAWKFYQYRNKAAFEVIGYCLAVTKGAAETLKLNMALILLPVCRNTLTRLRSTQARSFIPFDDNINFHKPISSDFHGKNPTYKFLFTGPEGLTGILMVIFMAISFSLAASHFRRNMVRLPAPFNKLTGFNAFWYSHHLLGLVYVLLLIHGSCLYFVHEWYQKTTWMYISVPFLLYVAERSIRTCRSKHYSGKILKATILPRNVISLIMSKPPGFKYRSGQCIFLQCPTISPFEWHPFSITSAPGDEHLSVHVRTVGEWTQELKQAISEGDHSLSLVHQTFNLVLLSHKIWIK
>Rosch_v2.0_Chr2g0103601
MLISIGLPGSFEWFKGVMDEVAEMDIKGQIELHNYLTSVYEEGDARSTLITMVQALNHAKLGVDILSGTRVMTHFARPNWKEVFTKIASKHPFSTVGIFYCGMPMLAKELKMLSLELSHKTSTRFEFHKEYF
>Rosch_v2.0_Chr3g0455621
MEIEAENPLPEKESKRVGHSGPLVTSSKMRSNSNRSARFKEDDQCYVEVTLDVCDDDTFVLRNIRGAEPESTSARLERRPSLASQLSFKLKKVSHELKRMKSSLSFKKGDRPTKPGVARALKGLKLMTKNVCSEGWPEIEIRFYELAVDGTLPKSVFGQCIGMKESSEFACEVFDALARRRGITSCCVTKEELREFWEQISDHSFNARLQTFFDMVDKNADGRISEEEVKEIITLSASANKLSKILEQAEEYAALIMEELDQDNLGYIDLYNLEMLLLSGPTQSSNLETDSHIQSRLLSEKLVPTKEHNPIRRWYRRLSYFVEDNWRRIWVIVLWLLICMGLFAWKFIQYRHREVFHVMGNCVCIAKGGAETLKFNMALILLPVCRNTITWLRSKTKLGGVVPFDDNINFHKVIAFGIAVGVGLHAGSHLTCDFPKLLHSTDDQYDKMKPFFGQKRPKDYWWFVKGTEGWTGVVMVALMLVAYTLAQPWFRRNRLRNLPKTLKKLTGFNAFWYSHHLFTIVYILFIIHGYFLYLSKNWDKKTTWMYLAFPVIMYACERLLRAFRSGYESVKILKVAVYPGNVLALHMSKPHRLKYISGQYIYINCSAISPFQWHPFSITSAPGDDYLSVHIRTLGDWTSQLKYIFSQVCQRPPIEHSGLLRADIEQSNIQPRMPRLLIDGPYGAPAQDYKNYEVLLLVGLGIGATPLISILKDVLNNIKRQKELEAQMLVENGVKRKSPFATKRAYFYWITREQGSFEWFRGVMNEVAENDLDGVIELHNYCTSVYEEGDARSALITMLQSINHAKNGVDVVSGTRVKTHFARPNWRNVFKHVAVKHPDQKVGVFYCGAHGLVGELKRLAQDFSRKTETKFDFHKENF
>Rosch_v2.0_Chr3g0455641
MEIQAENPLSDKESKRVGQGGKMRSNSNRSTMFKEDDQCYVEVALDGCDDNTFVLRNIRGAEPESTSARLERRRSVASQLSFKLKKVTRELKRMKSSLSFKKVDRPTKPGIARALKGLKLMTKNVCSEGWPEIEIRFDELAVDGTLPKSVFAQCIGMKESSEFACEVFDALARRRGITSCCVTKEELREFWEQISDHSFNARLQTFFDMVDKNADGRISEEEVKEIITLSAAANKLSKILEHAEEYAALIMEELDHDNLGYIDFYQFGPGLQLYNLKMLLLPDPTQSSNLETDSYIQSRLLSEKLVPTKEHNPIRRWCRRLSYFVEDNWRRIWVILLWLLICMGLFAWKFIQYRQREVFHVMGYCVCIAKGGAETLKFNMALILLPVCRNTITWLRSKTQLGGVVPFDDNINFHKVIAFGIAVGVSLHAGSHLTCDFPRLLHSTNDQYDKMKPFFGQKRPDNYWWFVKGTEGWTGVVMVALMLVAYTLAQPWFRRNRLRNLPKTLKKVTGFNAFWYSHHLFIIVYILLIIHGYFLYLSKDWDKKTTWMYLAFPVIMYACERLLRAFRSGYESVKILKVTVYPGNVLALHMSKPQGLKYTSGQYIYINCSAISSFQWHPFSITSAPGDDYLSVHIRTLGDWTSQLKYIFSRVCERPPLELSGLLRADIEQPDIQLRMPRLLIDGPYGAPAQDYKNYEVLLLVGLGIGATPLISILKDVLNNIKRQKELDAQMLVESGVKRKSTFATKRAYFYWITREQGSFEWFRGVMNEVAENDLDGVIEMHNYCTSVYEEGDARSALITMLQSINHAKNGVDVVSGTRVKTHFARPKWRNVFKHVAVNHPDKKVGVFYCGAHGLVGELKMLAKDFSRKTETEFDFHKENF
>Rosch_v2.0_Chr4g0428361
MGSRHEDGASAENNSDSEVMARVERKAFSGPLGSSSSSRAWRRIKSLDRKRTSSTSTENDDDEAYVEITLDILDDSVAVHSVQAAGGCGHEDPELALLAKKTLEGKKSASFRSSLLRNTSTHIRQVSQELKRLASFSKRNSGAGRRFDRTRSATAQALKSLKFITAKASATNGWATVEKRFDDLTATSNGLLNSSLFGECIGMNKESKEFAGELFRALARRRNISGDCINKAQLREFWEQICDESFDSRLQTFFDMVDKDADGRITEEEVREIISLSASANKLSNIQKQAQEYAALIMEELDPDNVGYIMVENLETLLLQAPVHKSVTVSDSRVLSQLLSQKLKPTQENNPITRWYQKTKYFLLDNWQRVWVMMLWIGIVSALFVYKFIQYKNKEAFEVMGYCVCIAKGGAETLKFNMALILLPVCRNTITWLRNKTKLGVVVPFDDNLNFHKVIAVGIVIGVGLHAGAHLTCDFPRLIHATEEQYEPMIPYFGKDQPENYWWFLKGVEGLTGIGIVVLMTIAFTLATPWFRRNKLNLPKPLKKLTGFNAFWYSHHLFVIVYALLIIHSIKLYLTKKWYYKTTWMYLAVPVFLYACERLIRFFRSSIKPVKILKVAVYPGNVLALHMSKPQGFKYKSGQYMFVNCAAVSPFEWHPFSITSSPGDDYLSVHIRTLGDWTRQLKTVFSSVCQPSTAGKSGLLRADMQEENNPSFPKILIDGPYGAPAQDYKKYDVVLLVGLGIGATPMVSIVKDIINNMNILKNKELDEYAVLDDVLESGKAVNNNNSSSGKSNKSNKGFRTQKAYYYWVTREQGSFEWFKGILNEVAEMDEKGVIELHNYCTSVYEEGDARSALIAMLQNLHHAKNGVDVVSGTRVKSHFAKPNWRQVYKKIALHHPDSRVGVFYCGAPALTKELRQLALDFSHRTSTKFEFHKENF
>Rosch_v2.0_Chr5g0062021
MNISENEGKEDPSKWGLQNIEIDPMVEAPLNHSNDTALKRTNSSVRRRNAFQGNVRGGMGRIRSLHFLNIKGKESDAWKPMEKRFNQYAVDNRLSRDNFGTCIGMGGRESKDFAGQLFDALCRRRRINVNDGITCEEFRLFWEDLTNEDSEARLQIFFDMCDKNGDGKLSEEEVTEVIVLSASTNKLANLKQQAASYAALIMEELDPDHLGYIEMWQLETLLREMAMAETEVKPKLCKKTQTLARAMIPRRYRNPMSKFVSTTTEHVYENWRKIWVISLWLAVNVGLFAWKYRQYQKNPLFKIMGRCLCFAKGAAETLKFNMALILIPVCRGTLTVLRSTFLSNLIPFDDNINFHKLIALGITIGTGIHGIVHLTCDFPRLISCPRGQFLDIAGRYFNSVQPSYMDLVTTTPGITGIIIIVIMAFSFTLALNSLRKSAINLPGPLKNWIGFNSFWYSHQMLGLAYMLFIIHGFFLIFQDQWYKKTTWMYVSVPVLLYATERLVTLLQEYSHPVSVIKAITYTGNVLALYLSKPPGFKYESGMYMFLKCPDLSNFEWHPFTITSAPGDDYLSVHIRALGDWTTELRNIFSEVSSQLQCTQTTRKGTLIRTETRVKSKKHELEGNYDPEQPVYPKIVVKGPFGAPAQNYTKYDILLLIGLGIGATPFISIAKDIINRISYRYGQRPESAHGSEERSLETVLSTHQLETNTRTPERAYFYWLTREQGSFEWFKGVMDDIAEYDNHQVIEMHTYLTSVYEEGDARSALITMVQKLQHAKNGVDVVSESRIRTHFSRPNWRKVFSDLAAAHQSSRIGVFYCGSPTLIKTLKELCLEFSLNSSTRFQFHKENF
>Rosch_v2.0_Chr7g0183081
MEPQPSSLSLSSSSSCSTNDNTMPLSFSPVWTESDKTEPLQAVNQEKASTPRSDTELLRFMDLTANGGMRWEDVEDRFDRLAITHCQIDPVIKWSDFGLCIGMKQSQEFANQLLRALRKSKDCNFCMRKDELHSYWCRMTDPCFNSRMQIFFDLCDRNMEGRMTEIDIKQTIILSATTNKLFLTPEEAEDYAALVMELLDTEKRGYIELPQFETLFKVSLSKASFSNNHLSIRHDPYHNFDRVQEPNSRIEILFRSYWRRAWIVLLWLTICSALFTWKFLQYRHRAAFQVMGYCLSSAKGAAETLKFNMALILLPVCRNTITWLRRNRSVNSIIPFNDTINFHKLIAGGIAVGVILHGGCHLTCDLPRISDSDHVIFRQTIAAQFGYHQPSYFEILSTKEVASGIGMVILMAIAFSLATTWPRRGSPSLPKSVRNVTGYNTFWYSHHLFIPVYALLIFHSIFLFLTNNVNEKTTWMYIAIPVLLYTGERVFRAMRSGFYEVEMLKASIHPGKVVSLKLHKPKGFKYLSGMYIFIQCPQISPFEWHPFSLTSGPEDDYLSVHIRTSGDWSYQIYSLFQEATLSGLNSYPKVHIDGPYGAASQDHIKYDIIVLIGLGIGATPFIGILKDIVNGAQKSSHCDHHSGCRECSSRKSPLKAYLFWVTREQSSFEWFRDIMKEISNSSEKQSVVEMHNFLTSVYEEGDARSVLISAIQALHYAKNGIDFVSRTPVRTHFARPNWSSIFSKLACKHRRARIGVFYCGASTLANELEGMCTKFSTKTSTRFVFHKENY
>Rosch_v2.0_Chr7g0188251
MKETAPDDHIGAASAGVAPPQYHSDTELAGTEEMSGAGYSSPLSLSGTLNKRTGSKRSNNDEQEPNVEVTLDLLDDDSVAVRSVKPLPRGGDEDEHHHNTVDDSLTLLGDSKAAEKSNDQSFVRTASIRIKKELKKLASFSKQPQQRRRFDRMQSAAAPALKGLKFISKTDGNAEWPAVEKRFDKLTGSTNGMLTRAAFGECIGMNKDCKEFAGKLFDALARKHGIKGDSINKEELKEMWGQVSEQGFNSRLQIFFDMVDKDGDGRITVEEVKEIISFSASANKLSNIQKQADEYAALIMEELDPDNLGYIMIESLEMLLLYGPQETVVRGKESRNLSKMMSQKLKPVREDNPLRRWYRSTNYFLEDNWQRVWVMALWIGIMAGLFAYKYVQYKNRAAYQVMGHCVSMAKGAAETLKFNMALILLPVCRNTITLLRNKTKLGVAIPFDDNLNFHKVIAIGISVGVGIHSIYHLACDFPRLIKADGDKYAPMKQFFGEQPSNYSFFLKSVEGVTGIIMVVLMTIAFTLAAPCFRRGRLKNLPQPLKRLTGFNAFWYSHHLFVIVYTLLIVHGEYLYLTKEWYKKTTWMYLAVPLLLYGGERLVRAFRSSIKPVKIVKVALYPGNVLALHMSKPQGFRYHSGQYMFINCAAVSPFEWHPFSITSAPGDDHLSVHIRTLGDWTQQLKTVFSQVCQPPPSGKSGLLRADCVQGNDLNFPRVLIDGPYGAPAQDYKKYEVVLLVGLGIGATPMISILKDIVNNIKAIEEESENALESGTAGSGAPVSLHGNFKTKRAYFYWVTREQGSFDWFKGAMNEVAELDHNRVIEFHNYCTSVYEEGDARSALIAMLQSLNHAKNGVDIVSGTRVKSHFAKPNWREVYKRIALDHTNAKVGVFYCGPPALTEELRQLALDFNHKTSTRFEFHKENF
>Rosch_v2.0_Chr7g0196471
MRAHPRHERRWASDSVPEKTLVSTGTSPGTESTSAEEFVEVTLDLQDDNTIVLRSVEPATVINITDDGGAEATPASSSRSPSIRRSSSNSRIRQFSQELKAEAVAKAKQFSQELKAELRRFSWSHGNASRVLAASSAVASQNDGGSGGGAGSGYYDSALAARALRRQRAQLDRTRSGAQKALRGLRFISNCKNKSNGVDAWNEVESNFNKLAKDGNLYRADFAQCIGMKDSKEFALELFDALGRRRRLKVERLSKDELYEFWSQISDQSFDSRLQIFFDMVDKNEDGRITEEEVKEIIMLSACANKLSRLKEQAEEYAALIMEELDPERLGYIELWQLETLLLQKDTYLNYSQALSYTSQALSQNLQGLRRRSPIRRISSKCLYYLQENWKRLWVLALWVCIMIGLFTWKFFQYKQKKSFHIMGYCLLTAKGAAETLKFNMALVLLPVCRNTITWLRNTRLGFVVPFDDNINFHKSIAAAIVIGVILHAGNHLACDFPRLIKVSELVYEEYLHDDFGTHKPTYVDLVKGAEGVTGIIMVVCMVIAFTLATKWFRRSLIKLPKPFNRLTGYNAFWYSHHLFVIVYALLVIHGVFLYLVHKWYLKTTWMYLSVPVILYAGERILRVFRSGFYTVRLLKVAIYPGNVLTLQMSKPPQFKYKSGQYMFVQCPAVSPFEWHPFSITSAPGDDYLSVHIRQLGDWTQELKRVFSEACEPPLAGKSGLLRADETTKKSLPKLLIDGPYGAPAQDYRKYDVLLLVGLGIGATPFISILKDLLNNIVKMEEQADSPSDFSRNSDLSSGSTDSPNKVYLKRKKPLKTTNAYFYWVTREQGSFDWFKGVMNEVADLDQRGVIEMHNYLTSVYEEGDARSTLITMVQALNHAKNGVDIVSGTRVRTHFARPNWKKVFSKFSSKHYGARIGVFYCGAPVLAKELSKLCYEFNQKGLTKFEFHKEHF
>Rosch_v2.0_Chr7g0202531
MHSAAAPALKGLKFISNNAEWPAVEKNFDKLTASTNGMLPRALFGECIGMGRESKEFAGLLFDALARKHGIKGDPINKEKLREMWVQVSKQDFDSSLQIFFDMFDKDGDGRISVEDVKEMVSFSASVNKLSKIQAQADEYAALIMEELDPDNLGYITTESLETLLLYGPQETVVRGKESQNLSKMLSQRLKPVREDNPLRRWYRSTNYFLEDNWQRVCVMALWIGIMAGLFAYKYVQYKDGPAYQVMGHCVSMAKGAAETLKFNMALILLPLCRNTITLLRNKTKLGVAIPFDDNLNFHKVIAIGISVGVGIHSIYHLACDFPRLIKADSDKYAPMKQFFGEQPSNYWFFLKSVEGVTGIIMVVLMTIALTLSAPCFRRGWFYHLRRLTGPRAFFYSHQLFIIVYTLLIVHGEYLYLTKEWYKKTTWMYLAVPLLLYGGERLVQVLRSIKPVKIVKVVIYPGNVLALHMSKPQGFRYHSGQYMFINCAAVSSFEWHPFYISSAPGDDHLSVHIRTLGKWTRELKTVFSQICQPPPSGKSGLLRADCMQGSNLNKFPRVLIDGPYGAPPQDYKKYEVVLLIALGIGVTPMISILKDIVNNIKAIEEESENALESGTAGSDGPVSLNSNFKTKRAYFYWVTREQGSFEWFKGAMNKVAELDHNRVIELHNYCTSVYEEGDARSALIAMLQSLNHAKNGVDILSGTRVKSHFARPNWREVYKRIALDHTNAKVGVFYCGAPVLTEGLRQLALDFNHRTSTRFEFHKENF
>Rubch_LG01.2832
MTSPETESCGSKRSSYSHSTSLPEEDSRNGFVGGAMLPIFLNDLTRHGNHHSQDLVEVTLELNDDDDDIVVYSVAPVPNDLSEEEAGTGILGRSLSATSRSIRRTLGRLIRSSSSRTAASSDSVDPALPAREARKLKAKLQRTRSSAQRALNGLRFISKTTGASDTEELWKQVEARFESLAVDGLLARADFGQCIGMADSEEFAEGIFDALARRRRQKITKITKEELRDFWLQISDQSFDARLQIFFDMADSNEDGRITREGVQELIMLSASANKLSKLKEQAEEYASLIMEELDPENLGYIELWQLEALLLQRDVYINYSRPLSTASVAWSQNLSSFRPKNLFRRLNRSLQCLILENWQRGWILLLWIITMASLFAWKFYQYRHKTAFEVIRYCLPVAKGAAETLKLNMALILLPVCRNMLTWLRSTRARCFIPFDDNINFHKMIAFAIAIGIIVHAGNHMACDFPRLVNSSPEEFASISSDFHGKQPTYKFLFTGPEGLTGILMVILIVISFTLAARRFRRNMVRLPAPLNKLTGFNAFWYSHHLLGLVYVLLLIHGSCLYFVHKWYQKTTWMYISVPLLLYIAERSIRTCRSKHYSVKILKASVLPGNVISLIISKPSGFKYRSGQYIFLQCPTISPFEWHPFSITSAPGDEHLSVHIRTVGDWTQELKRVISEGDHSLSLVHRANFAQPQDMDDRRLCNQPKLFVDGPYGAPAQDYRNYDVLLLVGLGIGATPFVSILKDLLNSTRTAEEQTDSNTETSTSSDSLNSFTSSSLTPDKKKSQRTTNAHFYWVTREPGSFEWFKGVMDEVAEMDHKGQIELHNYLTSVYEEGDARSTLITMVQALNHAKHGVDILSGTRVRTHFARPNWKEVFTKIASKHPFSTVGVFYCGMPMLAKELKILSHELSHKTSTRFEFHKEYF
>Rubch_LG03.4301
MNISEDEDNGDPSKMMLERIEIDPMVDVPLNNSNENLVRRTNSIVRRRDVHSGLGRVESGGEGGLKGLHFLNIKGKESDAWKPMEKRFNQYAADGRLSRDNFGTCIGMGGESKDFAGELFDTLCRRRRICAKDGITFEELRLFWEDMTNEDTEARLQIFFDMCDKNGDGKLSEEEVMQVIVLSASANKLANLKEQAASYAGLIMEELDPDHLGYIEMWQLETLLREMSDSEINEKLGKRTQCLTRAMIPRRYRNPISKFISTTTELFHENWKKIWVISLWLGVNLGLFAWKYRQYQKKALFEIMGRCLCFAKGAAETLKFNMALILIPVCRGALTALRSTFLSNLIPFDDNINFHKLIAVGITIATSIHGIVHLTCDFPRLSSCPNDQFLDIAGLSFNFVQPSYMDLVQGVSGITGIIMVVIMAFSFTLAINSLRKSAVNLPGPLKNWIGFNSFWYAHQLLGLVYMLFIIHGFFLVFHVEWHKRTTWMYIMVPILLYASERVATILQEFSHPVSVIKAIIYTGNVLALYLSKPPGFKYRSGMYLFLKCPDISNFEWHPFTITSAPGNDYLSVHIRALGDWTTELRNMFSKVSSELQSTQTTRKGNLVRMETRAISNYDHEQTVYPKILVKGPYGAPAQNYSKYDILLLIGLGIGATPFISIVKDLINQINYRFGHRPEPVHGGQERSLETVLSTHQVESNRKTPERAYFYWLTREQGSFEWFKGVMDDIAECDHHQVIEMHSYLTSVYEEGDARSALITMVQKLQHAKNGVDVVSESRIRTHFSRPNWRKVFSDLAAAHESSRIGVFYCGSPALTKVLKNLCLEFSLNSSTRFQFHKENF
>Rubch_LG04.1357
MGSRNEEPPHSENNSDSEVMARAERKAFSGPLGSSSSTRAWRRIKSLDKKRTTSTSTENDDDDAYVEITLDILDDSVAVHSVQAAGGGGHEDPELALLAKKTLEGKKSASFRSSLLRNTSTHIRQVSQELKRLASFSKRNSGAARRFDRTRSATAHALKSLKFITAKASATNGWASVEKRFDDLTAGSNVLLNSSLFGECIGMNKESKEFAGELFRALARRRNISSDSIDKAQLKEFWEQISDESFDSRLQTFFDMVDRDADGRITEEEVREIISLSASANKLSNIQKQSQEYAALIMEELDPDNVGYIMVENLETLLLQAPVHQSVTTTDSRVLSQLLSQKLKPTQDNNPITRWYQKIKYFLLDNWQRVWVMMLWIGIISGLFVYKFIQYKNKAAFGVMGYCVCIAKGGAETLKFNMALILLPVCRNTITWLRNKTKLGVVVPFDDNLNFHKVIAVGIVIGVGLHAGAHLTCDFPRLIHANEEQYEPMIPYFGEDQPKDYWWFVNGVEGWTGIGMVILMTIAFTLATPWFRRNKLNLPKPLKKLTGFNAFWYSHHLFVIVYSLLIVHSIKLYLTKKWYYKTTWMYLAVPVLLYACERLIRAFRSSIKPVKILKVAVYPGNVLALHMSKPQGFKYKSGQYMFVNCAAVSPFEWHPFSITSAPGDDHLSVHIRTLGDWTRQLKTVFSSVCQPSAAGKSGLLRADMQGGNNPSFPKILIDGAYGAPAQDYKKYDVVLLVGLGIGATPMVSIVKDIINNMNFLKNKESDEYSAVEDVLESGKAGNSDSSSGKNKSNKGFRTQKAYYYWVTREQGSFEWFKGILNEVAEMDQKGVIELHNYCTSVYEEGDARSALIAMLQNLHHAKNGVDVVSGTRVKSHFAKPNWRQVYKKIALHHPDSRVGVFYCGAPALTKELRQLALDFSHRTSTKFEFHKENF
>Rubch_LG05.1237
MRAHPRHERRWASDSVPEKTLASAGTSPGTESNSGEEFVEVTLDLQDDNTIVLRSVEPATVIHIDDGGTETPASASASASSRSPSIRRSFSNNRIRQFSQELKAEAVAKAKQFSQELKAELRRFSWSHSHGSRVLAASSAITSQNASSGGAGSGYYDSALAARALRRQRAQLDRTRSGAQKALRGLRFISNCKATKTNGVDAWNEVESNFNKLAKDGNLYRADFGKCIGMKDSKEFALELFDALGRRRRLKVEKISKDELYEFWSQISDQSFDSRLQIFFDMVDKNEDGRITEEEVKEIIMLSACANKLSRLKEQAEEYAALIMEELDPERLGYIELWQLETLLLQKDTYLNYSQALSYTSQALSQNLQGLRRRSPIRRMSSKLLYYLQENWRRLWVLTLWICIMIVLFTWKFFQYKQKKSFRIMGYCLLTAKGAAETLKFNMALVLLPVCRNTITWLRNTRLGFFVPFDDNINFHKTIAAAIVIGVILHAGNHLACDFPRLIKVSETTYEEYLHHDFGIQKPTYIDLVKGPEGVTGILMVICMAIAFTLATKWFRRSLIKLPKPFNRLTGYNAFWYSHHLFVIVYALLVIHGVFLYLVHKWYLKTTWMYLSVPVLLYAGERTLRIFRSGFYTVRLLKVAIYPGNVLTLQMSKPPQFKYKSGQYMFVQCPAVSPFEWHPFSITSAPGDDYLSVHIRQLGDWTQELKRVFSEACEPPLAGKSGLLRADETTKKSLPKLLIDGPYGAPAQDYQKYDVLLLVGLGIGATPFISILKDLLNNIVKMEEQADSASDFSRTSDQSSGSTADSPNPNKVHPRRKKTLKTTNAYFYWVTREQGSFDWFKGVMNEVADLDQRGVIEMHNYLTSVYEEGDARSTLITMVQALNHAKNGVDIVSGTRVRTHFARPNWKKVFSKFSSKHYGARIGVFYCGAPVLAKELSKLCYEFNQKGPTKFEFHKEHF
>Rubch_LG05.400
MPLSFSPVWTESDKTEPLQVMNQEEASDIEWLRFIDLTSNGGMGWKDVEGRFDRLAFAQCQIEPVLKWSDFGLCIGMQQSPEFANELLRALTRSKDQNFGIRKAELHSYWCRMTDPCFNSRMQIFFDLCDRTMEGRITEIDIKQTIILSASTNKLFLTPEEAEDYAASVMELLDTEKRGYIELAQFVTLFKVSLSKASFSNNHLSIRQDPYHNFDTFQEPNSRTEIFFRSYWRQAWIVLLWLIICSALFTWKFLQYRHRAAFQVMGYCLSSAKGAAETLKFNMALILLPICRNTITWLRRYRSVNSIIPFNDTLNFHKLIAGGIIVGVILHGGCHLACDLPRISDSDSVIFRQTIAARFGYRQPSYFEILATKEVASGIGMVILMAIAFSLATTWPRRGSPSLPKSVRTVTGYNTFWYSHHLFIPVYALLIFHSMFLFLANNVTEKTTWMYVAIPILLYTGERVFRAIRSGFYEVEMLKATIYPGKVLSLKLHKPEGFKYLSGMHIFIQCPQISPFEWHPFSLTSGPEDDYLSVHIRTAGDWSYQIFSLFQEATLSGVKSYPKVHIDGPYGAPSQDHIKYEIAVLIGLGIGATPFIGILKDVVNGAKKSSHCNHTGCRECSSRKAPLKAYLFWITREQSSFEWFRDIMKEISNLNQKQSVVEMHNFLTSVYQEGDARSILISAIQALHHARNGIDFVSRTPVQTHFSRPNWFSIFSKLACRHKGARIGVFYCGASTLAKELERMCTKYSTKTSTRFVFHKENY
>Rubch_LG05.721
MKKTEELDDQIEAPAGATVPDNHSDTEVTGTEKMSAAGYSGPLNKRTASKRSNSDEDQEPYVEVTFDLRHDHSVAVHSVKPLPAGTADHGEHHADDSLTLLGAGAVNKDSEKSDQSSFVRTASTRIKQELKKLASFSKQPPQRRRFDRMQSAAAPALKGLKFISKTEGNAEWPAVEKRFEHLTGSTNGMLPRAVFGECIGMNKDSKEFAGKLFDALARKHGIKGDSINKEQLRELWGQVSEQGFNSRLQIFFDMVDKDGDGRISVEEVKEIISFSASANKLSNIQKQAEEYAALIMEELDPDNLGYIMIDSLETLLLYGPEETVVRGKESRNLSKMMSQKLKPVREDNPLRRWYSSTNYFLQDNWQRVWVMALWIGIMAALFAYKYVQYKNRAAYQVMGHCVAMAKGAAETLKFNMALILLPVCRNTITLLRNKTKLGVAIPFDDNLNFHKVIAIGITIGAAIHSIYHLSCDFPRLIHAKSDKYELMKPFFGNKQPSDYWYFLTSVEGVTGIVMVVLMAIAFTLAAPCFRRGKLKNLPQPLKRLTGFNAFWYSHHLFVIVYALLIVHGQYLYLTKKWYKKTTWMYLAVPLLLYGGERLVRALRSSIKPVKIVKVALYPGNVLALHMSKPQGFRYHSGQYMFVNCAAVSPFEWHPFSITSAPGDDHLSVHIRTLGDWTQQLKTVFSQVCLPPPSGKSGLLRADCMQGDDLNFPRVLIDGPYGAPAQDYKKYEVVLLVGLGIGATPMISILKDIVNNIKAIEEEEESALEKGTGGPMSLHSNFKTKRAYFYWVTREQGSFDWFKGAMNEVAELDHNRVIEFHNYCTSVYEEGDARSALIAMLQSLNHAKNGVDIVSGTRVKSHFAKPNWREVYKRIALDHTNAKVGVFYCGPPTLTEELRQLALDFNHKTSTRFEFHKENF
>Rubch_LG06.5004
MEIQENPLPETESKRVGHSSPLVTSKMRSSSNRSARSKEDDQCYVEVTLDVHGDDTVVLRNIRGADPETSATPASKLERRPSLASQLSFKLKQVSHELKRMKSSLSFKKVDRTTKPGVARALKGLKFMTRNVCSEGWPEIEKRFEELAVNGTLPKSVFAQCIGMKESSEFACELFDALARRRGITSCCATKEELREFWEQISDHSFNARLQTFFDMVDKNADGRISEEEVKEIITLSASANRLSKILEQAEEYAALIMEELDPDNLGYIDLNNLEMLLLQGPIQSSNLVTDSHILSRLLSEKLVPTKEYNPIRRWCRQLTYFVEDNWRRIWVIALWLLICMGLFTWKFIQYRHREVFHVMGYCVSIAKGGAETLKFNMALILIPVCRNTITWLRSKRGCSHLTCDFPKLLHSTNDQYDKMKPFFGRTTTGETPPKTLKKLTGFNAFWYSHHLFVIVYILFIIHGHFLYLSKNWDKKTTWMYLAFPVIMYACERLLRAFRSGYETVAVYPGNVLALRMSKPKGLKYTSGQYIYINCSAISPFQWHPFSITSAPGDYYLSVHIRTLGDWTSYRMPRLLIDGPYGAPAQDYKNYEVLLLVGRGIGATPLISISTFATKRAYFYWITREQGSFEWFRGVMNEVAENDLDGVIERRCALITMLQSINHARVDVVSGTRGKTHFARPNWRNVFKHVAVKHPDQRVGVFYCGAHGLVGELKSKKVTKILKKIDGVYKTEVDILLQKVTVIGNVEVETLIKKLSQKTAKHVELWPDLQKPNSKDKKPSKPKSKDPAEISEETNHGGSGGGGGDMKKEKEKVKVEVDQVQESGGSNKNFEVGSSSNSKNVEDKPREGGGGGGSGGGGGELKEAKTGIMASQSAPVVAENSGGGESEAVGEKSSGGGKKKKKGQNNVNAAEGEPRADAPPSTESAPVHNGPQPHVLNEQSPIQVLPNHGPPPQQHSPLPQQVYQYPYHPRQPQQYYTPPVHAMNYNAAHPSVSYGAARYATQPVYSQTHTYAHWGLGETEVEPPSYHLENHPPPPSHPPHPYYSADSDTFALFSDENPNGCHIM
>Ruboc_01_G03040
MNVIIFRHPFSITSAPGDEHLSVHIRTVGDWTQELKRVISEGDHSLSLVHQANFAQPQDMDDRRLCSQPKLFVDGPYGAPAQDYRNYDVLLLVGLGIGATPFVSILKDLLNSTRTAEEQMVQFIISKHNVSLTSSNFLFLVIKLYAFMT
>Ruboc_01_G03041
MTSPATASTCGSKRSSYSHSTSLPEEDSSNGFVGGAMLPIFLNDLTRHGNHHSQDLVEVMLELNDDDDDIVVYSVTPVPNDLSEEEAGTGILGRSLSATSRSIRRTLGRLIRSSSSRTAASSDSVDLALPAREERKLKAKLQRTRSIAQRALNGLRFISKTTGASDAEELWKQVEARFESLAVDGLLARADFGQCIGMADSEEFAEGIFDALARRRRQKITKITKEELRDFWLQISDQSFDARLQIFFDMADSNEDGRITREGVQELIMLSASANKLSKLKEQAEEYASLIMEELDPENFGYIELWQLEALLLQRDVYINYSRPLSTASVAWSQNLSSFRPKNLFRRLNRSLQCLILENWQRGWILLLWIITMASLFAWKFYQYRHKAAFEVIRYCLPVAKGAAETLKLNMALILLPVCRNMLTWLRSTRARCFIPFDDNINFHKMIAFAIAIGIIVHAGNHMACDFPRLVNSSPEEFASISSDFHGKQPTYKFLFTGPEGLTGILMVILIIISFTLAARRFRRNMVRLPVPLNKLTGFNAFWYSHHLLGLVYVLLLIHGSYLYFVHKWYQKTTWMYISVPLLLYIAERSIRTCRSKHYSVKILKASVLPGNVISLIMSKPSGFKYRSGQYIFLQCPTISPFEWHPFSITSAPGDEHLSVHIRTVGDWTQELKRVISEGDHSLSLVHQANFAQPQDMDDRRLCSQPKLFVDGPYGAPAQDYRNYDVLLLVGLGIGATPFVSILKDLLNSTRTAEEQMDSNTETSTSSDSLNSFTSSSLTPNDKKKSQRTTNAHFYWVTREPGSFEWFKGVMDEVAEMDHKGQIELHNYLTSVYEEGDARSTLITMVQALNHAKHGVDILSGTRVRTHFARPNWREVFTKIASKHPFSTVGVFYCGMPMLAKELKMLSHELSHKTSTRFEFHKEYF
>Ruboc_03_G02103
MNISEDEDKGDPSKMMLERIEIDPMVDVPLNNSNENLVRRTNSIVRRRDVHNGMGRVESGGEGGLKGLHFLNIKGKESDAWKPMEKRFNQYAVDGRLSRDNFGTCIGMGGESKDFAGELFETLCRRRRICAKGGITFEELRLFWEDMTNEDTEARLQIFFDMCDKNGDGKLSEEEVMQVIVLSASANKLANLKEQAASYAGLIMEELDPDHLGYIEMWQLETLLREMADSEIKEKLGKRTQCLTRAMIPRRYRNPISKFISTTMELFHENWKKIWVISLWLAVNMGLFAWKYRQYQKTALFEIMGRCLCFAKGAAETLKFNMALILIPVCRGALTALRSTFLSNLIPFDDNINFHKLIAVGITIATSIHGIVHLTCDFPRLSSCPNDQFLDIAGPSFNFLQPSYMDLVQGVSGITGIIMVVIMAFSFTLAINSLRKSAINLPGPLKNWIGFNSFWYAHQLLGLVYMLFIIHGFFLVFQVEWHKRTTWMYIIVPILLYASERVATMLQEFSHPVSVIQAIIYTGNVLALYLSKPPGFKYRSGMYLFLKCPDISNFEWHPFSITSAPGNDYLSVHIRALGDWTTELRNMFSKVSSELQSTQTTRKGNLVRMETRAISNYDHEQAAVYPKILVKGPYGAPAQNYSKYDILLLIGLGIGATPFISIIKDLINQINYRFGHRPESVHGGQERSLETVLSTHQVESNRKTPERAYFYWLTREQGSFEWFKGVMDDIAECDHHQVIEMHSYLTSVYEEGDARSALITMVQKLQHAKNGVDVVSESRIRTHFSRPNWRKVFSDLAAAHESSRIGVFYCGSPALTKALKNLCLEFSLNSSTRFQFHKENF
>Ruboc_04_G08892
MGSRNEEPTPSENNSDLDVMPRAERKAFSGPLGSGSSTKAWRRIKSLDKRRTSTSTENDDDEAYVEITLDILDDSVAVHSVQAAGGGGHEDPELALLAKKTLEGKKSASFRSSLLRNTSTHIRQVSQELKRLASFSKRNSGAARRFDRTRSATAHALKSLKFITAKASAANGWASVEKRFDDLTAGSNGLLNSSLFGECIGMNKESKEFAGELFRALARRRSISSDSIDKAQLKEFWEQISDESFDSRLQTFFDMVDRDADGRITEEEVREIISLSASTNKLSNIQKQAQEYAALIMEELDPDNVGYIMVENLETLLLQAPVHQSVTTSDSRVLSQLLSQKLKPTQDNNPITRWYQRIKYFLLDNWQRVWVMMLWIGIISALFVYKFIQYKNKAAFGVMGYCVCIAKGGAETLKFNMALILLPVCRNTITWLRNKTKLGVVVPFDDNLNFHKVIAVGIVIGVGLHAGAHLTCDFPRLIHATEEQYEPMIPYFGEDQPKDYWWFVDGVEGWTGIGMVILMTIAFTLATPWFRRNKLNLPKPLKKLTGFNAFWYSHHLFVIVYSLLLVHSIKLYLTKKWYYKTTWMYLAVPVLLYACERLIRAFRSSIKPVKILKVAVYPGNVLALHMSKPQGFKYKSGQYMFVNCTAVSPFEWHPFSITSAPGDDYLSVHIRTLGDWTRQLKTVFSSVCQPSAAGKSGLLRADMQGENNPSFPKILIDGAYGAPAQDYKKYDVVLLVGLGIGATPMVSIVKDIINNMNFLKNKESDDYSGVEDALESGKAGNSDSSSGKNKSNKGFRTQKAYYYWVTREQGSFEWFKGILNEVAEMDQKGVIELHNYCTSVYEEGDARSALIAMLQNLHHAKNGVDVVSGTRVKSHFAKPNWRQVYKKIALHHPDSRVGVFYCGAPALTKELRQLALDFSHRTSTKFEFHKENF
>Ruboc_04_G21610
MVALMLVAYTLAQPWFRRNRLRNPPKTLKKLTGFNAFWYSHHLFVIVYILFIIHGDFLYLSKNWDKKTTWMYLAFPVIMYACERLLRAFRIQSFIVHLESFPLLIYRESGINSLRVIVNLDTKSIYSLEGKGLLLYADSVPFIFELLLSSWIPFTKEQCNCPGIRRPAGKIFLYDGNDCICAISRKCRMGRPWLPGLESSLLPTSSRQ
>Ruboc_05_G01806
MKKIEELDDQIEAPAGGTVLDNHSDTEITGTEKMSAAGYSGPLNQRTASKRSNSDEDQEPYVEVTFDLRHDHSVAVHSVKPLPAGTADHGEHHADDSLTLLGAGAVNKAPEKSDQSSFVRTASTRIKQELKKLASFSKQPPQRRRFDRMQSAAAPALQGLKFISKTEGNAEWPAVEKRFDHLTGSTNGMLPRAVFGECIGMNKDSKEFAGKLFDALARKHCIKGDSINKEQLRELWGQVSEQGFDSRLQIFFDMVDKDGDGRISVEEVKEIISFSASANKLSNIQKQAEEYAALIMEELDPDNLGYIMIDSLETLLLYGPEETVVRGKESRNLSKMLSQKLKPVREDNPLRRWYSSTNYFLQDNWQRVWVMALWIGIMAALFAYKYVQYKNRAAYQVMGHCVAMAKGAAETLKFNMALILLPVCRNTITLLRNKTKLGVAIPFDDNLNFHKVIAIGITIGAAIHSIYHLSCDFPRLIHAKSDKYELMKPFFGNKQPSDYWYFLKSVEGVTGIVMVVLMAIAFTLAAPCFRRGKLKNLPQPLKRLTGFNAFWYSHHLFVIVYTLLIVHGQYLYLTKKWYKKTTWMYLAVPLLLYGGERLVRALRSSIKPVKIVKVALYPGNVLSLHMSKPQGFRYHSGQYMFVNCAAVSPFEWHPFSITSAPGDDHLSVHIRTLGDWTRQLKTVFSQVCLPPPSGKSGLLRADSMQGDDLNFPRVLIDGPYGAPAQDYKKYEVVLLVGLGIGATPMISILKDIVNNIKAIEEEKENALEKGTGGPMSLHSNFKTKRAYFYWVTREQGSFDWFKGAMNEVAELDHNRVIEFHNYCTSVYEEGDARSALIAMLQSLNHAKNGVDIVSGTRVKSHFAKPNWREVYKRIALDHTNAKVGVFYCGPPTLTEELRQLALDFNHKTSTRFEFHKENF
>Ruboc_05_G03331
MNQEEASDIEWLRFIDLTSNGGMGWKDVEGRFDRLAFAQCQIEPVLKWSDFGLCIGMQQSPEFANELLRALRRSKDQNFGIRKAELHSYWCRMTDPCFNSRMQIFFDLCDRTMEGRITEIDIKQTIILSASTNKLFLTPEEAEDYAASVMELLDTEKRGYIELAQFETLFKVSLSKASFSNNHLSIRQDPYHNFDTFQEPNSRTEILFRSYWRRAWIVLLWLIICSALFTWKFLQYRHRAAFQVMGYCLSSAKGAAETLKFNMALILLSICRNTITWLRRNRSINSIIPFNDTINFHKLIAGGIVVGVFLHGGCHLACDLPRISDSDSVIFRQTIAARFGHHQPSYFEILATKEVASGIGMVILMSIAFSLATTWPRRGSPSLPKSVRNVTGYNTFWYSHHLFIPVYALLIFHSMFLFLANNVTEKTTWMYVAIPILLYTGERVFRAIRSGFYEVEMLKATIYPGKVLSLKLHKPEGFKYLSGMHIFIQCPQISPFEWHPFSLTSGPEDDYLSVHIRTAGDWSYQIYSLFQEATLSGVKSYPKVHIDGPYGAASQDHIKYDTAVLIGLGIGATPFIGILKDVVNGAQKSSHCDHTGCRECSSRKAPFKAYLFWITREQSSFEWFRDIMKEISNLNQKQSVVEMHNFLTSVYQEGDARSILISAIQALHHARNGIDFVSRTPVQTHFSRPNWLSIFSKLACRHKGARIGEKILSKTKEMGFLLWRINLSQRVGENVYQIFHQNLHKICISQGELLGLDV
>Ruboc_05_G16791
MRAHPRHERRWASDSVPEKTLVSTGTSPGTESNSGEEFVEVTLDLQDDNTIVLRSVEPATVIHIDDGGTETPASASASASSRSPSIRRSSSNNRIRQFSQELKAEAVAKAKQFSQELKAELRRFSWSHSHGSRVLAASSAITSQNASSGGAGSGYYDSALAARALRRQRAQLDRTRSGAQKALRGLRFISNCKTKTNGVDAWNEVESNFNKLAKDGNLYRADFGKCIGMKDSKEFALELFDALGRRRRLKVEKISKDELYEFWSQISDQSFDSRLQIFFDMVDKNEDGRITEEEVKEIIMLSACANKLSRLKEQAEEYAALIMEELDPERLGYIELWQLETLLLQKDTYLNYSQALSYTSQALSQNLQGLRRRSPIRRMSSKLLYYLQENWRRLWVLTLWICIMIVLFTWKFFQYKQKRSFQIMGYCLLTAKGAAETLKFNMALVLLPVCRNTITWLRNTRLGFFVPFDDNINFHKTIAAAIVIGVILHAGNHLACDFPRLIKVSEEVYEEYLHHDFGIHKPTYIDLVKGPEGVTGILMVICMAIAFTLATKWFRRSLIKLPKPFNRLTGYNAFWYSHHLFVIVYALLVIHGVFLYLVHKWYLKTTWMYLSVPVLLYAGERTLRIFRSGFYTVRLLKVAIYPGNVLTLQMSKPPQFKYKSGQYMFVQCPAVSPFEWHPFSITSAPGDDYLSVHIRQLGDWTQELKRVFSEACEPPLAGKSGLLRADETTKKSLPKLLIDGPYGAPAQDYQKYDVLLLVGLGIGATPFISILKDLLNNIVKMEEQADSASDFSRTSEQSSGSTADSSNPNKVHPKRKKTLKTTNAYFYWVTREQGSFDWFKGVMNEVADLDQRGVIEMHNYLTSVYEEGDARSTLITMVQALNHAKNGVDIVSGTRVRTHFARPNWKKVFSKFSSKHYGARIGVFYCGAPVLAKELSKLCYEFNQKGPTKFEFHKEHF
>Ruboc_06_G18529
MEIQENPLPETESKRVGHSGPLVTSKMRSSSNRSARSKEDDQCYVEVTLDVHDDDTVVLRNIRGADPETSAKQASKLERRVPSLASQLSFKLKQVSHELKRMKSSLSFKKVDRTTKPGVARALKGLKFMTRNVCSEGWPEIETRFEELAVNGSLPKSVFAQCIGMKESNEFACELFDALARRRGITSCCATKEELREFWEQISDHSFNARLQTFFDMVDKNADGRISEEEVKEIITLSASANKLSKILEQAEEYAALIMEELDPDNIGYIDLNNLEMLLLQGPIQSSNLVTDSHILSRLLSEKLVPTKEYNPIRRWCRQLTYFVEDNWRRIWVIALWLLICMGLFTWKFIQYRHREVFHVMGYCVSIAKGGAETLKFNMALILLPVCRNTITWLRSKTKLGGVVPFDDNINFHKVIAFGIAIGVGLHAGSHLTCDFPKLLHSTNDQYDQMKPFFGQKRPDDYWWFVKGTEGWTGVVMVALMLVAYTLAQPWFRRNRLRNLPKTLKKLTGFNAFWYSHHLFVIVYILFIIHGYFLYLSKKWDKKTTWMYLVFPIIMYACERLLRALRSGYETVKILKVAVYPGNVLALHISKPQGLKYTSGQHPFSITSAPGDDYLSVHIRTLGDWTSQLKYIFSQVCQPPSIEQSDLPRADIAQPRMPRLLIDGPYGAPAQDYKNYEVLLLVGLGIGATPLISIVKDVLNNIKQHKEIEDQMLVANGVKRKSTFATKRAYFYWITREQGSFEWFRGVMNEVAENDLDGVIELHNYCTSVYEEGDARSALITMLQSINHAKNGVDVVSGTRVKTHFARPNWRNVFKHVAVKHPDQRVGVFYCGAHGLVGELKRLAQDFSRKTETKFDFHKENF
