# Supplementary material for: Transcriptomics of long‐term, low oxygen storage coupled with ethylene signaling interference suggests neofunctionalization of hypoxia response pathways in apple ( Malus domestica )
Source: Plant Direct. 2024 Dec 20;8(12):e70025. doi: 10.1002/pld3.70025 (PMC11660084; doi:10.1002/pld3.70025)
Supplement: Supplementary file 2 — Data S2: Homologs of all 606 hypoxia response genes identified in this study across 42 representative species of land plants). [file PLD3-8-e70025-s004.gz › 01-integratedGeneFamilies_dir/4979.fna]

>gnl_Ambtr_v1.0_evm_27.model.AmTr_v1.0_scaffold00057.39
ATGGCTTTGTCGTCTCCAAAAGGCATGCGTTCTGGAATAGAGTTCATCATTGTAGCCATTCTTTGCTGCAACTTAGTGCATGGAGATTTACAAGATCCAAGCCAGATCGTCTCCCAGGCATTGCTTTGCTTTAACAATCGAATGATATACGATAGTTGTGAGCAATCATTCCGACTATCAGAGGCTGGTACGATCAACGTTCCATACGAAAAGACAGACGAATACTGCAATGGGCCTTGCCTAACAGAGACACAGTTGGTGCTCAGTTGCATTGATGGGATTCTATCTAACTTCTTATTTTACAACAAGGCCACTGTTGGGGATGTACGATCTACCATACTAGCTGCTTGTGGAGACACTGATACACGAGGGGATTTCAATGTGGCTGAGCACGTTCAAGGAGTAGAGTGGAGTGGGGGAGAAAAGCTTCTCCATCTAATTGCTTGTGGATGTTTATTGGGTGTGTCTTGCCAATATTTGCTCAAT
>gnl_Aquco_v3.1_Aqcoe2G278400.1
ATGGCTTTCTCATTCAATCCTAAAGTCTTGATCTTTGGTGTGATGTTGTTCACCTTTGGTGTATTCTGCTGTAAATCAGAAGACGATGTAGAGTATGATCCGGCTGTGATAGTTTCTAGAGCATTGGTTTGTTTCCATGATAAGTATATATACAAAAGTTGCGACGAGTCTTGTAGATTGACACAAAGCGGAAACATTAATGTATCTCCTGAAGAGACTGATCAATTCTGCGAAGGGCCTTGCTTTGAAGAATCGAACCATGTTCTCAATTGCCTCAACGATGTATTTTCCCACTTTCTTTTTTACAACGAGGCGACAATCAAAGACGTAAGGGCTACTCTAAGGGCTGGATGTAGCCATACTAGTGAAAGAGGTAACTTCAATGTGGCAGAACACCTGGAAAGTCATGCTAGGAAGGTTATACATTCAGAATACATGTACATGTTGATCATATTAGGATCCTACTTAGTACTTTGGAATCACTAT
>gnl_Arath_TAIR10_AT1G56320.1
ATGAATGTTCCAAAGGTGTCAAGACTTTGGCTACTCTATGCAGTGTTGCTCTTTGATAGTCAGAGACATTCAGTAAATGCGCAGGCTGGTGGTATCATCGGGGGCGCGGGGATTTTGGTTCAGAGAGCCGCGTTCTGTTTTAACAATAATCTGCTCTACAGAGGATGTAATGAGGCGTTCAGACTAAACCAACAAGGTGAATTCAAGGTTCCACCTGAGGAAACAGACAGATTCTGCAACGGTCCTTGTTCTGCAGAAACAGAACTTGTGCTTACATGCATTAATAGTGTCATGTCTGATTTCGTGTTTTACAATCGTGCTACCCCGAGAGATGTAAGGAACGCCCTCCGTGGTGGCTGCAGCTCCTCTTTCACACGAGGAAACTTCAATGTGGGAGACTATGCTCAAGGACTCTATTTCGGCAAGGCAGGGAAAAAGCTGCCTGGACTGTTCATTGTACTAGTTCTCGGGTTTGTACCACTGATCCTG
>gnl_Arath_TAIR10_AT5G49350.1
ATGGCGTTTTCATTCAACAGAGAGCTCCGGATCTCAGTCACCATTGTCACTTTTTTCTTCCTCTTAGTTTCCTTTCCAGGGAACACTTATAGTGAAGAAGACGATTCAGAGGTAGGAGGTGAAGGTGGAGGAATTGGAGGTGGCGGCACAGGATTTGGCGGTGGTGGGACTGGTGTGGGAGGCGGAGGGACAGGTTTTGGCGGAGGAGGATTGGGTGCTGGTGGCAGTGGTGGAGGAGGAGCAGGAGGATTAGGCAGTGGTGGGACTGGTGTGGGAGGCGGAGGAGGATTGGGTGCTGGTGGCAGTGGTGGAGGAGGAGCAGGAGGATTAGGCGGTGGTGGGACTGGTGTGGGAGGCGGAGGGACAGGTGGTGGTACTGGATTTAACGGCGGAGGGACAGGTTTTGGGCCTTTTGGCGGAGGAGGGTTGGGTACTGGTGGAGGCGGAGCAGGAGGATTAGGTGGGGGTGGGGGTAATGGAGGTTTCGGAGGAGGAGGATTAGGCGGCGGGGGATTAGGTGGGGAAGATCCACCGGAGATAGTTGCCAAAGCTTTGGAATGCTTAAATGAGAAACACATATACAGAGAGTGTGATGAATCATGGAGGCTAACGTTAAACGGAGACCTAAATATTCCGCTGGGGAGGACAGAAGAGTTCTGTGAAGGACCATGCTTCTCAGAAACACATTTGGCTTTGAATTGCATTGAAGAAATTATTCACCACTACAGATTCTTTAACAGAGCCACCATTCACGACATCCGTGAAACCCTCAAGTCTGGCTGCAGCTACGGACCTGAACGAGGTGTTTTCAACGTCTTGGAGCATATTGAAGATGAAGAAGAAAATGCAAGTGAGAAGATAAAGTCAAGATTTGGGCCGTTGCTATTCATTATTGCCTTGCTTCTC
>gnl_Betvu_v1.2_Bv3_047960_wiep.t1
ATGGCATCCTCAGTCAGAATTATTCAGTATCTTTTGGTGACTGTGATAATCTGTACTCTAATATTCAGTTTCACCTCAGCTGGAGGAGATTACGATTATGAGCCTCAAATCGGACCTTTAGGCAAACATCCTGATGAAGGCAATGAGGACCATGGTCATGAAGGGTTCAATGAGGATCACGGTCATGAAGGGTTCAATGAGGATCACGGTCATGAAGGGGGTGAGGAAGATCACGGTCATGAAGGGGGTCAGGAAGATGCTGGTGTGAGCGCGGATCCAACTCATATTGTTGATGGAGCCTTGGTTTGCTTCCATGGGAAAAATCAGATCTACAACCACTGTGATGAATCCTGCAGACTGACAGCACACGGGGAGCTCCATGTACCCCACGATCACGTCGATGAGTTCTGTAGCGGGCCTTGCCTTGAGGAGACGAACCATATGCTAGACTGCATAGATGGGATTATGGGTCACTTTTTGTTCTTTAATAGGGCCACCACTCAGGATGTCAGGGATACAATTCTTGCAGGCTGTGGACATGGTGATAAAAGAGGTAATTTTGATGTGGGAGAGCACATTGAAGCTGATGAAGGGAGCGGAAGCATCGGATGCAAGGCTACATATTCCCTACTGTCTGGCATTTTTCTTTCAGCCATAGGGCAAAATCTGTTACTATTG
>gnl_Betvu_v1.2_Bv3_047960_wiep.t2
ATGGCATCCTCAGTCAGAATTATTCAGTATCTTTTGGTGACTGTGATAATCTGTACTCTAATATTCAGTTTCACCTCAGCTGGAGGAGATTACGATTATGAGCCTCAAATCGGACCTTTAGGCAAACATCCTGATGAAGGCAATGAGGACCATGGTCATGAAGGGTTCAATGAGGATCACGGTCATGAAGGGTTCAATGAGGATCACGGTCATGAAGGGGGTGAGGAAGATCACGGTCATGAAGGGGGTCAGGAAGATGCTGGTGTGAGCGCGGATCCAACTCATATTGTTGATGGAGCCTTGGTTTGCTTCCATGGGAAAAATATCTACAACCACTGTGATGAATCCTGCAGACTGACAGCACACGGGGAGCTCCATGTACCCCACGATCACGTCGATGAGTTCTGTAGCGGGCCTTGCCTTGAGGAGACGAACCATATGCTAGACTGCATAGATGGGATTATGGGTCACTTTTTGTTCTTTAATAGGGCCACCACTCAGGATGTCAGGGATACAATTCTTGCAGGCTGTGGACATGGTGATAAAAGAGGTAATTTTGATGTGGGAGAGCACATTGAAGCTGATGAAGGGAGCGGAAGCATCGGATGCAAGGCTACATATTCCCTACTGTCTGGCATTTTTCTTTCAGCCATAGGGCAAAATCTGTTACTATTG
>gnl_Eucgr_v2.0_Eucgr.H04030.1
ATCTATCAGAGCTGCGAGGAATCCTATAGGTTGGATCACAGTGGAGATCTCCATGTCCCTCCCGAATACACCGATGAGTTTTGTAATGGGCCGTGCCTGAGCGAAACGAACTTGGTGCTCACATGCATCGACGGGATTGTGTCAAACTTCATATTTGACAACCACGCGACGATAAAGGACATCCAAGATACGATTCATGAAGGATGCAGCCATGGATCTCAAAGAGGTGACTTCAATGTGGCCGAGCACATTCAAGCCGGAGGAGATGGTGCACCTAAGGATTCCAAGCAGGCCATCTTCTCCATCATGATGGTGGCTATGGGGTGGTTGCTTCTTCTCTGT
>gnl_Manes_v6.1_Manes.13G033800.1
ATGTCAAGAGCAACTGATCTCTTCTGTAATGGACCTTGCCTAACTCAGACACAAGCAATCCTTAATTGTATTGACAATGTTTTGTCAGATTTCTTGTTCTATAATAGAGCCACTGTAAGAGACATCAGATGTGTCCCTAGAGCTGGCTGCAGCCACACCAACCTGAGAGGGAACTTCAACGTGGCAAGATATATAGAAGGTGAAACAAGCGGTGCATACAGATTAGAGAACTTGCTTAGCATCTTTGCTTTCACTTGGATCATTGTGTTAGTTCATTTGGCCTTG
>gnl_Manes_v6.1_Manes.09G176000.1
ATGTCAAAACAGAACATCACCTTCGTCTTCACCCTAATTTCCATAGCCAAATTGAGCTGCTACTCAGGATATGCGCAGGATGTTCCAAGACAAACGGTTGGGGATGCATTGTTCTGTTTCAATAATGAGGTTTACACTGGATGTGATGAGGCATATAGATTAACACTGAGTGGGAATATTAATGTTCCACCAGAAGCAACTGATCTCTTCTGTACTGGACCTTGCCTAACTCAGACACAAGCAATCCTTAATTGTATTGACAATGTTTTGTCAGATTTCTTGTTCTATAATAGAGCCACTGTAAGAGACATCAGGTACGTCCTTAGAGCTGGCTGCAGCCACACCAACCTAAGAGGGAACTTCAACGTGGCAAGATATATAGAAGGTGAAACGAGCAGTGCATGCAAATTAGAGAACTTGCTTGGCATCTTTGCTTTCACTTGGATCATTGTGTTAGTTCAGTTGGCCTTA
>gnl_Manes_v6.1_Manes.03G202000.1
ATGGCATTTTCAGTTTCCATGAAACATGGGCAATTGTTTTTAGCAGTAGTTCTTCTCTGTATGTCTGTGTTTTGCTGCAACATAGGGAAGGCATATGATGAGGAAGTGCCTCAGACAGGCACAGGCCTTGCAGGATATGATCCTTTCACAGGTTCAGGCGTTGTAGGACATGTGCCTCAAACAGGTATTGGCGTTCTAGAAGATGAGCCGGCTGGAATTCTTGACAAAGCCTTGCTGTGTTTTAATGAGAAACATATTTACAGCAGCTGCGAAGAAGCCTATAGATTAACCGAGACTGGAGATATCAAAGTGCCTTATGCATATGTTGAACAATATTGCCATGGGCCATGCCTCTCAGAGACCCATTTGGTGCTCAATTGCGTAGAAAACGTTATGAAGCACTTTGTATTCTACAATAAGGCTACCATAGAGGCTATTAGAGAAACAATCAAGGCAGGATGCAGCTATGGCCCTGAAAGAGGTGACTTCAATGTGGCTGAGCACCTTCAAGCTGAAGAAAACAGAGCAGACAAGACTCAAATCAAGATTCTCTCTGGACTTGGCTTGGCAATCATAGGGCATACCATACTGTTC
>gnl_Medtr_Mt4.0v1_Medtr2g034760.1
ATGACATTTCGAATCAGTGTTAGGCGTTGGATTTTTGTCTTTGCTCTACTTTATGTTTGCTTATTTTTGAATTTGAATAACTTTGGAGAGGCTGATGATGATGAGGGTGATACTCAGATAGGTAGTGGATTTGGTGGTGTTGGGGGTGGTAATGGCGGCGGTGGAGCTGGTTTTGGTGGAGGTTCGGGGGTTGGTGGTGGCAGTGGTGGTTCTGGAGTTGGTGGTGCTGGTGGGATTGGAGGTGGCGGCGGCGGCAGCTCTGGAGTTGGTGGTGCTGGTGGAATTGGAGGTGGTGGCGGCATTGGTGATCCTTCTCAAATTATCTCAAAAGCCTTACTTTGTTTCAATGATAAATATATTTACCAAAGCTGTGAAGAGTCATACAGATTAACTGAGAATGGAAATTTAGATGTTCCTTCAGAGAAAACTGATGCATTCTGTGAAGGACCATGTATGTCAGAGACAAATTTGGTCCTAGGATGCATTGATAACATTTTCAGCCACTTCATATTCTACAATAGAGCAACCCTAGAGGATGTCAAAGAAACAATTCTAGCTGGATGTGGTTATGGCCCTGAAAGAGGAAACTTTAATGTGGCTGAGCACATCCAGGCTGAAGAAAACCAAGCTGTGAAAGCTACAAGCCATGTTCTAATGAGCCTTGTTTTCATTATATGGGGCATGCTTTGTTGGTCTAATATT
>gnl_Medtr_Mt4.0v1_Medtr1g083900.1
ATGGCATTTGCACTCATCTTAAAGGCAAATTTATTGATCACTGCCTTAATTTTCATTGCTATATTTTTCTGTTACTCAGTGGCTGCAGAGGGTGAGCTGGATGGAGGGCAAGACATAGTAAAGGCTTTATCATGCTTTGAAAATAAGCTCATTTATGCTGGGTGTGATGATGCATATAGATTAAACCCATCTGGGAATATTAGGGTGCCACCAGAGGCCACTGATTTTTTCTGTAGTGGACCATGTCTCATTGAAACACAGCTAGTGCTTGAATGCATTGACAACATGCTCTCCAATTTCATATTCTACAACAAAGCAACCGTACAACAAATGAGATATGCACTAAATTCTGGCTGCAGCTACTCTAGACAAAGAGGGAACTTCAATTTGGAAGGTTACATTGGAGGAGAGACAAACAATGCTCGGGAGGTACCTATTTTGATTAGATGCTATCTCTTCATTGCGGCAGCCACAGCAGTTTATTTAATG
>gnl_Mimgu_v2.0_Migut.N00054.1
CAAGGTGCAGAAGTTGATATCGACAATCAACGGTTCTATAGAAACACTGCGACCAACCAAAAATTACAGGTAATTTTCGATTTTCAAGGTGAAGGAGAGACAGATGACAATTTTCCTGATCCAGGTCATGTCTTCAACAAAGCCCTCGAATGTCTCAATGATAAATATATATATAGCAGTTGTGACGAAGAACACAGGCTGACACAAAACGGGGAGCTAAACGTGCCACCGGAATATGCTGACGAATATTGCAACGGAGCGTGCCTGACGGAGACGTATCTTGTGCTGGACTGCATTGATGATGTCATCAAATACTTTGTGTTCTATAACAAGGCTACTCTTAGAGATGTAAGAGAAACAATCAAGTGTGGTTGTAGCTATGGTCCTAAAAGAGGTGACTTCAATGTGGAAGAACAC
>gnl_Mimgu_v2.0_Migut.G00098.1
ATGTTGGTCTCAGCATTCACTAATCAATGGCTTCTATTGTCAATTCTGTTTTACGTATTTGTTTCGGCTTGCAAATTTGGAATAGCATACGATTATCCCCACCTAGGTGCTGCGGGCGTAGTTGCAGACCAGTATTTGCCTCAAGCAGAAGTCGAAGGAGGGGTAGATCAGTCTTTTCCTCAAACTGGAATAATAGGCACCACTCCCGCTCTTATTTTCAACAAAGCCCTCGAATGTCTCAGTAACAAATATATTTACAGCAGCTGTGATGAAGCTCACAGACTCACACAAAAGGGGGAGCTAAATGTGCCACCGGAATATGCTGATGAATACTGTAATGGGCCGTGCCTAGCTGAGACAAACCATGCATTGGACTGTATAAACGGAATCTTGAAACGTTTCGTATTTTACAACAGTGCCACTCTGAATGATGTTAGGGAGACTATTAAGTCTGGATGTGGATATGGGCCTAAAAGAGGTAACTTTGATGTGATTGGGCATATACAAGCCGGTGATGCTAGTGAGAACAGGGTATTTGATCGTGTGGTTTACGTGGTTTTAGCGATGACTGTTGCATGGAGAGTATTGCTC
>gnl_Musac_v1_GSMUA_Achr7T16950_001
ATGTTGTATCTATCCTCTCCACTTGTATCTTACATGCTTGAAGGCACCATGTCTTCCATCTCCCCTCTCAAGTGCTGGTCCCTCTTGCTGGCTGTGCTTTGCTTATCTACGTCCTGTTGCAAGTCAGATCAAAATGCTGAAGACATTGTTGCAACAGCGTTGGCTTGTTTCAACGATCGTTACGTTTACAGCAGCTGCCAAGAGTCCTATAGGCTGAACGCAGGGGGGACTCTAAATATCCCTCAAGAGGCAACCGATGGCTACTGCGGTGGGCCGTGTCTCACCGAGACGAAGCTGGTGCTCTCTTGCGTGGACAACATACTCTACAACTTCCGGTTCTACAATGGCGCATCGGTCCGAGATGTGCGTTACACCCTCGACGCAGGCTGTGGCCACACCAGTAAGAGAGGGGACTTCAACGTTAATGAACACCTGGATGATGATATTGATGGCTATGGTGGGTACTATGATCATGGAGACAGACTCGCCGTCCCCGTTTACTTGCTGATACTCTTCAGCTGTGTTCTGCTTCTG
>gnl_Musac_v1_GSMUA_Achr11T20640_001
ATGGCTTCCGCTGCTCTCCTCAAGCCTTGGTGCCTTTTCTTGGCTCTGCTTTGCTTGTCTACTTCTTGCTGCAACTCAGAAGAAAGCACTGTGGGGACGGTAGGAATGGCGTTGCAATGCTTCGTTGATCATCACATCTACGTCGGCTGCCAAGAGTCGTACAGGCTGAACGGAGGAGGGAGGGTCGACGTGCCCACGGGAGCGGCCGACGTGTTCTGCGAAGGGCCGTGCCTCCTGGAGACGAAGCTCGCGCTCGATTGCGTGGAGAGGACGCTGCATGGCTTCATATTCTCGAACGGTGCGTCGGTCATGGACGTCAGGTTCGCCCTCGACGTCGGCTGTGGCCACACCAGCAGAAGAGGGGACTTCAGCGTGATGAATCATGAAAGAGGTGTTCCTGAGACGCGTGTTCCTGAGACGCGTGTTGATGATTACGATCAGGGAAGCAAGACGAGGATCCCAGTTTACTTGATGATACTGCTGACTTCTGTTCTTCTTCTTCGGAGCATC
>gnl_Nelnu_v1.0_NNU_009090-RA
ATGAACAAATTAACACAGATATACAGGAGGTGTGACGAGGCTTACAGACTATCAGATAAGGGGCACTTGGATGTCCCAAGAGAAAAAACCGACGCATTCTGCGAGGGTCCCTGCCTGGCCGAAACAAGGCTCGTCCTCCGTTGTATCAATAACATACTAAACCATTTCACTTTCTACAATCGGGCCACAATTCGAGACATTAGACACACACTGAAAGCTGGATGTAGCTACAGTCAGGATAGAGGTGAGCAAAACCAGTCTGATCTTTCACTA
>gnl_Orysa_v7.0_LOC_Os01g14990.1
ATGGCTTGGGTCTCCATGACCTGGTGTTGGCACAGGAGCTTCTTGCTCATGATGGCGTGCGTCTGCAGCTGGTCGATCACTTGCTGCAAATCAGACGAAGCAGCAGCAGGAGCCTTCCATGGTCAGAAGAGGAGCACTGAAGACATCGTCGCCAGAGCTATCATCTGCTTCAGCGATCGATATATCTTCAGCGGGTGCCAGGGGCAGTACAGGCTGGGGCCGGAGGGCGCGCTGCGCGTGCCGGCGGCGGCGGCGGAGGCGTTCTGCGGCGGGCCGTGCCTGGCGGAGACGAGGCTGGTGCTCGGCTGCGTCGACGGCATCATGGACAGCTTCCGCTTCTACAACGGCGCCTCCGTCCGCGACGTCCGCCTCGCGCTCGACCGCGGCTGCGGCCTCCGGGGCGACTTCGACGTGCTGCGGCGCCTCGGGGGCGACGGCTACGACTACGGCGGCGGGCCACGCGGCCTCGTGACCACGCCGGCGCCTCTGCTGCTGGGCGCCGTCGTCGCGGTGCTTCTGTGGGGA
>gnl_Orysa_v7.0_LOC_Os03g19170.1
ATGGGCCTCTCCGCCGCTCGCCTCAGCCGCTTCGCCGTCGTCGTCCTACTCCTCTGCCTGTGCGCGCCCTTCTGCAAGCCAGAGCCAGATGGTGACGTGCCGATCGACCCCTTGCCGGGCTTGCCATCGAGATCCCTGCGCTGCTTCGACGACGGCCAGGTGTACAGCTGCTGCGAGGGCGCGTACAGGCTGAACCCGTCGGGGGTGATCGCCGTGCCGCCCGGGGAGGTGGACAGCTACTGCGGCGGGGCGTGCGTGGTGGAGACGGAGGACGTGCTCAACTGCGTGGCGAGCGCGCTGGACGGCTTCCGGTTCTTCAACGGCGCCTCCGTCGAGGACGCGCGCTACGCGCTCAGGAGGGGATGCAGCCACACCATCAAGAGAGGGGACTTCAACGACTTGGAGCCGCAGATGGGAGACTACCCGGACATCTACGGCGACAACAGCAGCGACGGCGGCGAGGACAACGCCGCTTCGCCGCGTTTGCTCGCGTTTCTTGGCGCCGCCGCCGCCGCCGCATGGCTGCTGCTCTTTGGTCGC
>gnl_Orysa_v7.0_LOC_Os03g19180.1
ATGGATCGTCAGTGTCCATCCAAACACTTTCTTCTTGCAGCTGCGGTCATCTTTTGCATGACAATCCCCTCCTGCAAAGCACAAGATGCAGTTGAGATCGTAGCAAAAGCGGCTCTTTGCTTCGACAACCACACGGTGATCAACAAGTGCCTGCAGCAAATTGGGATCGACAGCAACGCGAGGGCTTCAACGCAAGGCGCCGGCGGCGCGGTACTGGACGCGAGCGCGAACGCCAGCGCGGCGCTCTGCGACACGCCGTGCTTCGAGCACATGTTGATGATGACGGACTGCATGGACGACATCCTCTCCAACTTCCAGGGATACAGCGCCGGCCTCATCAAGGGCTACCGCGCCGTCTTCCAGATGTCGTGCAGGGTGGTCACCGCTGCCGCAGCTGGTGGCGGCGGCAGCAGCAGCAGCAGCAATGGCACCGCCAACGCCACCGTCGCCGGCGGCGGCGACGCGGACGATCGCCACTCCCCGTCTCATGGCGCGGCGAAGGGTAATTCGCTTGTGTCCAGAACCGGAAGCGCCGTGGCGAACGGCGCCGGCGGCCGACGACTTCGCGTCGGCAACCTTGTGTGGGCGGCCATACTTGCGGTGACAGTG
>gnl_Orysa_v7.0_LOC_Os05g28780.1
ATGGCAGTATTGCTCCATCCCTCTCCAAGAAGTGTCTGCTTGGCCTTTGCAATTGCAGTGTGTCTTTTGCTCCCATGCTGCTTTGGTAGCAAAGCTGCCGTGGAAATGTTCGAGAAGGCTTGCCATTGCTTCGACGATCACAACGTGTACAGCGAGTGCAAGGAGGAGCTTCGGCTGGGGGTGGAGGGGGCGTTCCATGTGGGGAAGGAGAGCGTGGACGAGTACTGCGGTGGGCCGTGCCTGATGGAGACGAAGATGGCGCTGCAGTGCGTGGAGGAGGTCGCCCACGACGGCTTCAGGTTCTACAGCGGCGCCTCGCTGCCCGCGGTCAAGGCCGCGCTCGACACCGGCTGCAGCTACACTCCTGACAGAGGGACGTTTGAGATTAGGGAGCGTAAGCAGTGCGGCGACGAGTACTACCACTACAGCCACCACGAGCAGACGACGGAGCAGCAATACGGTGGGTACTATGGCAGCGAGGAGGGCGAATACCCAACTACGACTAGTACGCTTCCTGCTTCAGACTACTGCTACGGCGCCGGCGCCAGCAGCCTAGGCCTTCGCTACAGCCTGCTGCAGATGCTCATGCTCTTCTCCGCTTCTATGGTGCTTCTGCTGCTTGTAATA
>gnl_Phavu_v2.1_Phvul.009G254100.1
ATGATGGCATTCGGATTCAGTCTCAAACGTTGGATTTTAACTTTCGTTCTTCTTTACGTTTGTGTATTTGGGAAAAACTTTGGTTATGCTGATGAGGACGACTCGGACGGGGAGAATGGTGGTGAGATCGGTGGTGGGTTCGGCGGTACTGGTGGTGGGTTCGGGGGTACTGGTGGTGGGATCGGTGGTGCTGGCGGTGGTGGGTTCGGTGGTTCTGGCGGTGGTATTGTTGGTGGTGGGACCGGAGTTGGTGGTGGTGGTGGGTTCGGTGGTTCAGGCGGTGGTATTGTTGGTGGTGGGACCGGAGTTGGTGGTGGTGGTGGGTTTGGAGGCGGTGGTGGTGGGGTTGGTGACTCTTCTCAAATTTTCGCAAAAGCCTTGCTTTGTTTCAATGATAAATATATTTATAGCAGGTGTGAAGATTCATGCAGATTAAACGAGAAAGGAAACCTGAACGTGCCTGCAGATAAAACTGATATATTCTGCCAAGGACCATGTCTCTCAGAGACTAACTTGGTCCTCAATTGCCTCAATAACGTTTTCAGCAACTTCATTTTCTACAACAAAGCAACCATACACGACATCAGAGACACAGTCGAAGCTGCATGTGGCTATGGCCCTCAAAGAGGAAACTTCAATGTGGCTCAGCATGTTCAGAGAGAAGAAAACGAAGCTGCTCCAAAGGCTACCACTAGCCATGCTGTAATGGGACTTGCTGTTATCGTAATGGGACGTGCTCTATTACCTCCAAATTTCACA
>gnl_Phavu_v2.1_Phvul.007G200600.1
ATGGCACTTGCACTCAAGCTAAAGAATAGTTTCAGCATCCTTATTATTCTTCCAATTTCAATGTTTTGCTTATGCTCAGAGGCTGCCGAGGGTGATCTGCAAGGACAAAACTTGGTAGAGGCCTTATCATGCTTCAACAATAAGCTTATTTATGTTGGGTGTGATGAGGCATACAGATTAAACCCATCTGGGAATATCAATATACCAGTGGAGGCCACTGATTTATTCTGTAGTGGAGCATGCCTCACTGAAGCACAGCAAGTGCTTAATTGCATAGATGATGTACTGTCCAATTTCATATTCTACAACAAAGCCACTGTACAACAAATGAGATATGCACTAAATGCTGGCTGCAGCTTCTCAAGACAAAGAGGTAACTTCAATTTGGCAGAGTACATTGGAGGAGAGACAAATAATGCTCCCAAATTACCAATCCTCAGAAAATCCTATCTTTTCATCCTAGCAGCAGCAGCTGCTGCTGTTTAT
>gnl_Poptr_v3.0_Potri.013G010100.1
ATGGTAGAGCGCTCGCTTAGCATGCGAGAGGATTTGATGAGGCATATAGTATTATTAACACAAAGTGGGAATCTTAATGCGCCTCCTGAAGCAACTGATGACCTCTTCTGTAATGGACCTTGCCTAGCTGAGACAAGACACGAGTGT
>gnl_Poptr_v3.0_Potri.005G019200.1
ATGGCAATCTTAGCTTTGCCAAAACTAAAATTCCTTGCCTTCACTCTAATTTTCATGGCCAGATTGTGCTGCTACACAGGATATGCTCAGGTTGTCCCCGGACAGATGGTTGCTAAAGCATTGTTGTGTTTGAATAACAAGATTATTTATTCAGGATGTGACGAGGCATATAGATTAACACAGAGTGGGAATCTTAATGTACCTCCTGAAGCAACTGAACTATTCTGTAATGGACCTTGCTTAGCTGAGACGAGATTAGCGCTGAGTTGCATTAATGATGTGATATCAGATTTTCTTTTCTATAATAAGGCTACTGTAAGAGACATAAATTATGCGCTGAGTGCTGGTTGCAGCTCCACTAGGCAAAGAGGTGACTTCAATGTGGCAAGGTACATCAATGGTGAAACAAGTAGTGCATCAAGCTTGCCCAACTTGATTGGATTCTATGCCTTGGCTTTGTTTATTTGGTGGTGGATATTGCTCTTG
>gnl_Poptr_v3.0_Potri.008G108400.1
ATGGCACAATATGCAATCACATTTAGACTCTGGGTTTTATCTGCAGTTCTTGTTGGGGTCTCTATATTCTGCTGCAACCTAGGGAAGGCAGATGAAGGTGAAGATGTGCCTCAAACAGGCACAGGAATTATAGGTGGTGTGCCTCAAACAGGCACTGGTACTATTGGTGGCGTCCCTCAAACAGGCACAGGCACTGGCACTATTGGTGGTGTTCCTCAAACAGGCACAGGCACAGGCATCGTAGATGCTGATCCGGCTGAAATTGTTGCCAAAGCGTTGCTTTGTTTCAGCGATAAATATTTATACAGCAGCTGCGAAGTAGCCTATAGATTGACCCAGACAGGTAAGCTTAACGTGCCTCCTGAATACGCTGATTCCTACTGCGGTGGACCATGCCTTGTAGAGACACATTTGGTGCTCAGCTGCATTGAAAACATCATGAAACATTTTGTTTTCTATAATAAAGCCACCATAGAGGATATCAGAGACACAATCAAGGCCGGATGTGGCTACGGTCCCGAGAGAGGTAATTTTGATGTGTCCGAGCACCTTCAATTTGAAGAAAACAATGCATTCAAGACTGCAAACCAGATTCTGCTCGGAGTTGGCTTCATGTTCGGCGGGCATGCTTTATTGCTT
>gnl_Prupe_v2.1_Prupe.6G314800.1
ATGGCTTTTATTGCCCTCGTAACGTACAAGTTCCTCTGTTTCACTCTTGCTCTCATCGCTGTCTCTTGCTGCTACTCAGGATATGCAGAGGAGAACCCGGCGCAAACGTTTGTGACAGCCTTAGCATGCTTCAACAATAAGTTTATATATGCCGGTTGCGATGAAGCATACAGATTGAATGAGAGTGGGAACTTCAATGTCCCTCCTGAAGCAACTGATCTGTTTTGCCATGGACCATGTCTGGCTGAGACACAGCAAGTGCTAAATTGCGTTGATCACATGTTATCAGGCTTCGTTTTCAATAATAGGGCAACACTACCAGATATTAGAGGTGCACTGCGTGCTGGTTGCAGCTACACCAGCCAAAGAGGAAAGTTCAATGGTTTTGGACCTTTTGGTGAGTATATACAAGGTGAAACGAGCAATGCACAGAAGCTACCAAATTTTAGCAGCTTTTTCACTTTCTTAATTGTTACTGGATGCTCTCTCTTCATCTTACAC
>gnl_Prupe_v2.1_Prupe.1G123300.1
ATGGCATTAACAATAAGCCAACTCTTAGTTTTAGCTGCAGCTTTCATCTATCTCTCTGCTTTCTGCTGCAAAATAGGGATGGCAGATGATTTTACACCTGAAAGAGGTGATGTGCCAGATCAAATAGGCTCTGCAGAGCAGGATCCAGCTCAAATTGTTGCCAAAGCCTTGCTGTGTTTCAATGATAAATATGTCTACAGCAGCTGTGAAGAGTCTTACAGATTGAATGAGAGTGGAGATCTCAAAGTGCCAGCAGCAAAAACTGACGAGTACTGCAACGGTCCATGTCTGCAAGAAACACACCTTGTGCTCGACTGTGTTGATAACATTTTGAGCAACTTCCTGTTCTACAACAAGGCCACGGTGCAAGATGTTAGAGATACGATTCAGGCCGGATGTGGCTACGGGGAAGAAAGAGGAAAATTCGATGTGCCTGAGCACATCAAAGCTGAGGGAAGCAAGGCATACAAGGCTGCAAATTACCAGATTCTAATTGGGCTTGTGGTGATGATCATGGGGAATGGATTGCTGTTC
>gnl_Solly_v2.4_Solyc01g060260.2.1
ATGAAGCATTCTCTTCAATCTTTAACCCTGACCTGTTTCTTGTTTTTCCGTTTCACACTAGATTGTTGTTTGATAGGTAAAGTAGATGATTATGAGGGTCAAACCGCCGCTGCAGGAGTACTTGGAAATGAATATTTACCTAACTATGGAGGAACAAATGGAGGATATTCATCTGAAAACGGTGATTCACCTCAATATGGTGGTGGCACAATTGATGCTCGACCTGACTATCTTTTCTCTAAGGCATTGCAATGTTTCACTGATAAGCATATTTACAGTAGTTGTGAAGAGTCTTACAGATTGACTGAGACAGGGGAGCTCCATGTACCACCTGAATATACCGATCAATACTGCAAAGGACCCTGCTTGGAGGAGACTCACCATGTGCTTAATTGTCTTGGAAGCATACTGTCGCAGTTCAGATTTTATAATAAAGCCACCGTCAGAGCAGTCGAAGAGACTATCAAGGAGGGATGTAGCTATGGCCCTGAAAGAGGTCTTTTCAATGTTGCTGAGCACATCCTAGCTTATGACAACACTGCTTTTCGTGCTTCAAAATCGTCCATGCTGCATAGCTTTGTTCTGATGACTTTGGCCCTTATTTTCTTCCTT
>gnl_Sorbi_v3.1_Sobic.009G106400.1
ATGGCCTTTCAAAGAAGTGGTAGCTTGTTAGCCCTAGCCTTCGCCATTTGCATACTGATACCGTGCTGCTCCTCCAGCAAAGAAGCCATGGAATTGTTCGAGAGAGCGTGCCATTGCTTCGATGACCCCAATATCTACAGCCAGTGCGCGGCGGAGTTGAGGCTGAACGTGGAGGGCGCGTTCCACGTGCAGCGGAACGAGGTGGACCAGTACTGCGGCGGGCCGTGCCTGGAGGAGACGCAGCTGGCGCTGCAGTGCGTGGAGGAGGTGGCCACCCAGAGCTTCAAGTTCTCCAATGGCGCGTCGGTGCTGGCGGTGAAGCAGGCGCTCGGCACGGGATGCAGCTACGGCCCCGACAGAGGAACCTTTGAGATCAGGGAGCGCAGAGACTGTGTCGGCGGCGCCGACGAGTCCTACTACCACAAGTCTCGGGACCACGAGCAGGAGAAGCCAGTGGGCGGCCGGTACTACTACGGCGAGGGCAGCCAGCAGCCGTATGAGCAGGGCGCCGGGTATGGCGAGGGCGAGGAGTACTGCTACGGCTACGGGGCCGCTGGAAGGCTAGGAGAGCGCCGCGGCTACCTGCAAATGATGGTGATCCTGGTGCTCGTTGCCTCTGCACCACTGATGCTCACGCTC
>gnl_Sorbi_v3.1_Sobic.001G398000.1
ATGGGCGAGGACCTTGCTGCTCGCCACAGCCGGCGCTGGTGCTGCCGTTTCGCGGCCGTCCTTTGCCTGTGCGCGACCTGCAACTGCAAACCAGATGATCTCCCGATGGATCCACTGCCGAACTTGCTGCCGACACGGTCGCTGCAGTGCTTCGAGGACGATCAGGTGTACAGCTGCTGCGAGGCCACATACAGGCTGAACCCATCGGGAATCATCGCCGTTCCCATCGGGGCGGTGGACTACTACTGCGGCGGCGCGTGCGTGGTGGAGACGGAGGACGTGCTCAACTGTGTGGCCAGCGCCCTGGACGGCTTCGCCTTCTACAACGGGGCCTCCGTGGAGGACGTGCGCTACGCGCTCCGGCGGGGCTGCAGCCACAGCGTCAGAAGAGGCGACTTCAACGATTTGGAGCCGCATCTCGGCGACTACCCTGACATCTATGGTGACGACGAACACAGCTTTGGCAGCAAGGTTGCAGCTCCTCTGAGGTTGCTCGCGTTTCTTGGCGGTGCGGGGCTGTTTCTCCTTGGCCCT
>gnl_Sorbi_v3.1_Sobic.001G397850.1
ATGATCTCCCAATGGATCCACTGCCGAACTTGCTGCCGATCGACGAGGTCGTCGCTGCAGTGCTTCGAGGACGACCAGGTGTACAGCTGCTGCGAGGCCACGTACAGGCTGAACCCATCAGGGATCATCGCTGTTCCCATCGGTGCTGTGGACTACTACTGCGCGGCGGTGCGTGCGTGCGTGCGTGGTGGAGACGGAGGACGTGCTCAACTGCGTCGCCAGTGCCCTGGACGGCTTCGCCTTCTACAACGGGCCTCCATGGAGGACGGGACTTCAATGATCTGGAGCCGCATCTGGGCGACTACCCTGACATCGATCTATGGTGACGACGAACGCAGCTTTGGCAGCAAAGGTCGTTGCACCTCCTCTGGGGTTGGGTTGCTCGCGTTTCTTGGTGGTGCGGGGCTGTTCCTCCTTGGCCCT
>gnl_Spipo_v2_Spipo29G0002800
ATGGTACTGCTGCATACCAAGGAGCAGCACAGCCTCAGCGGTGGGAAACGGTCGTCTGAGATGGCTCCCTCAGTCACCCTCGCGCGCTTCGGCTTTGCCCTCCTGCTCGTCGCCGTCTTTTCTCCCGCCCGCTGTGAAGGGTTTAAACAGATCTACAGGAACTGCCAGGAGCAGTATAGGTTGACGGCGAACGGGACGCTGAATGTGCCTAGCAACGCCGTCGACGCATTCTGCAGCGGGCCCTGCTTGGCCGAAACTCAGCTCGTTCTTAGATGCATCGATGGGATACTTTCCAACTTCCAGTTCTACAATGGAGCGACGATAAGAGCTGTCAACGCGACGATCCTCATTGCCTGTGGAAGCGGCATTGGAAGAGGTAAT
>gnl_Theca_v1.1_Thecc1EG026750t1
ATGGCAGCAGCTACTTCATCAAAGCTGAAGTGTTTCACCTGCTTCTTCAACTTGATTTTCGTTGCCATATTCTTCTCCAACATGAACTCAGGAAAAGCACAGAACCTCCTCCCTGCACGATCCTTTGCGAAAGCTTTCTTTTGTTTCAACAACAGATATATTTATACTGGATGCGATGAGGCTTTTAGACTGAGTGAGAGTGGTAACCTGAACGTACCTCGTGAAGCTACCAACATCTTCTGCACCGGACCTTGCTTAGCTGAGACACAGTTGGTGCTTCAATGCGTTGACAACGTTTTATCAGACTTCACGTTTTATAACAAGGCCACTGTTCGAGATATCAGAGATGTACTCCGTGCTGGTTGCAGCTACACAAGCAGAAGAGGGAATTTCGATGTGGAGAATTATTTCCAGGGTGAAATAAGCAAGTCACCTGGATTGCGCGAGTTCATGACCAGCTTGTCTTCATTAACATTGATCATTGGGTTTCATATTCTGATGATA
>gnl_Theca_v1.1_Thecc1EG021321t2
ATGAGAAGGCTTTCCTCTTTGGCTTCTAGGTCAACAACTTCCCTCAGAAACCTCACAAAAGATCCCAAAAATACAACAATTTCTTGTCAGAGCCAATTCAAAAGCAACACTCCAGTTCCTCCTCCTCCTTCAAGAGGGAAGGCAGATGAAGGTTTGCCTCAAACGGGTGGTGTAGCCCGTGATCCAGCTCAAATTGTCGCAAAAGCATTGTTATGTTTCAATGATAAATATATTTACAGCAGCTGTGAAGAATCGTGCAGATTGACTGCAAGTGGAAACCTAGGTGTTCCTCCCGGCTACATTGATGAATATTGCAGTGGACCTTGCCTGTCAGAGACACACCTAGTGCTCAACTGTATAGAGAACATCATGACAAACTTCCTGTTCTACAACAGGGCCACGATTCAGGATATTAGAGACACAATCCAGGCAGGATGTGGCTATGGTCCTGAAAGAGGTGATTTCAATGTGGAAGAGCACATTGAAGCTGAGGGAAGCAGTGCAAGCAAGGCAGCCACTCAGATTTTGATTGGCATAGGGTCGATGATTATTGCCTGCACTCTATTACTT
>gnl_Utrgi_v4.1_Scf00101.g8475.t1
ATGGAGTTGCAGCGCTTGTATGCTTCGGCGCCGGTTCTGCTTTCCCTGTTCATTCCCGTTCTGAAGATTGCAAACGGGGACGCATGCCCAGAGCTCGGCGCAGCAGGGGTGGTCGCTAACGGCTATCTGCCTCAAGGCGAAGCTGGACAATATGGCAATAACCCTGCTTTGTTTTTGAAAAAGGCCATTGCCTGTCTCAGTGATCAGCTTATTTACAGCAGCTGCCAAGAATCTTACAGGATAACACAGAGCGGGGAACTCGACGTTCCTAGTAAAGACACTGAAGAGTACTGTAACGGGCCATGCGTCCCTGAGACGAAGCATGTGCTGGACTGTATCAACTCTATTTTTCACCCCTTTTTATTCTACAACAAAGCCACCCTAAACGATGTTAGGAGAACTATTGACTCTGCCTGCGGCTATGGCCCCTTGAGAGGTAACTTCAATGTGGGGGAGCGTGTGGGAGTTCACTATCAGACTAATGGTGTCCTTGAGAATAGGTTGACCACTGCAGTCACCTGCGGGATTATATTTATAGTTGTTGTCTTAATTGGACCAGGGGTGCTTCTC
>gnl_Vitvi_Genoscope.12X_GSVIVT01035038001
ATGGCATTCTCAGTTACCACCAAATGTTGGGTGCTACTTGTTGCTCTGGTTTATGTCTCTTTTTTTGGTTTCAAATTCGGGAATGCACATGAAGATCTGCCTGAAACAGGTTCTGTAGATGGTCATGATATTCCTCAAACAGGTGCCGTAGATGGAGACCCAGCTCAGATTGTAGCAAAAGCCTTGCTCTGTTTCAATGACAAGTTCATCTACAGCAGCTGTGAGGAATCTTATAGATTAAACGAGAGAGGAAACATCAACGTCCCACCTGAATATACTGATCAATACTGCAACGGACCGTGCCTGGAAGAGACTCACCTTGTGCTCACCTGCATTGGCAACATATTATCAAACTTTTTTTTTTACAATAAAGCCACGATACAGGACGTAAGGGAGACCCTCCAGGCAGGATGCAGCTACACCAGTGAAAGAGGTGACTTCAATGTGGCTGAGCACATCGAGGCTGACGAAAACAGTGCAAACAAGGCTGGCAAATCGATCCTTTTCGGGTTTATGCCGATGATTATAGGATGTGGTTTGCTGATT
>FraveV4A2_4g19330.t1
ATGGCATTAACAAAAATCCAACTCTTAGTTTTAGCTGCAGCTTTGATCAACATCTCTCTTTTCTGCAAAATCGGTTCTGCAGATGAAGATGGGCCTGAAACAGGTGACGTACCGCAAACAGGCGGTGGCCAAGAATTTGATCCAGCTCAAATTGTTGCCAAAGCCTTGCTGTGTTTCAATGATAACTATGTATACAGCAGCTGCCAAGCGTCTTATAGGTTGAATGAGAGTGGAGATCTGAATGTTCCTAAAGAGAAAACCGACGAGTTCTGCAATGGCGCTTGCCTCACAGAGACACACCTTGTGCTCAACTGTGTTGATCACATTTTGAACAACTTCATCTTCTACAACAAGGCCACTGTAAGAGATGTTAGAGATACGATTCATGCCGGATGTGGATATGGCCCCGAAAGAGGTGACTTCAACGTGGCTGAGCATATGGCTGTGACGAGTGAGGCACACAAGGCTGCAAATTACCAGATTATTGTTGGGTTTATCTTGATGGTTTTGGGAAATGGATCACTGTTC
>FraveV4A2_6g07260.t1
ATGACTTTCTGTAATTTCCCTCCAAAACAGAAGTTCCTTGGTTTCACTACTGTTCTCATTGTTGTATTTTGCTGCTTCTCAGGCTATGCAGCAGACAACCCGGGGGAGAGGTTCTTTAATGCCTTGACATGCTTCAGCAATAAGTTTATTTATTCTGGTTGTAACGAAGCGTATAGATTGAACGAAAGTGGAAACCTTAATGTGCCTCCTGATGCACTTGATTTGTTCTGCCATGGACCTTGTCTAGCTGAGACACAGCAAGTCCTGAAGTGCGTTGATAGCATGTTATCAACCTTCATTTTCAACAATAAGGCTACAACAGCAGACATTAGAGGTGCCCTCCATGACGGCTGCAGCTATACCAGCCAAAGAGGGAACTTCAATGGTTTTGGTCCTTTTGGTGAGTATATACAAGGTGTAAATGCTGCAGGGAAGCTACCAAATTTAGTCAGCTTCTTCTTCACAATCTTATGTATTGTAGGCTGTTGTCTCTACATCTTATGG
>Maldo_HF_15797
ATGGGGCCTTCCCGTGCGATCCAACCGCGTACAAACGCATCGAACTCTCGTCCTGCTTCCTCCTTTCGCTCACAACTCGACGATCCAAATGAGTTCCTCCCCGAAAGATGGTTTGAAACCAACAACGAAGTTGAAGTATCAAGCAGGGATGAGGGGTTCATCGGATCGCACTTTGCAGCTAGGGTTGTAGCCAACATGGGGGACAACTATGTTGTCGAGTACAAGGAGCTATTGGAGAATGACGAGCGCACGCTCTACAAAGAGACCGTCATGGCTCATGACGTCCGCCCTCCGCACCCGAATCAAACCCTGCCATTGAGCCCGAACGACTCATCTGCAAACAATGAAAAGTTTGGTTTCGGCGATTTGGTGGATGTGTACGACAATGACGGGTGGTGGAAGGGGGTTGTCACCGGGGAGAAGGATGGTTTCTACGCCGTGTTCTTCGAAACAACGTTGGATCACGTTGTTTATCCGGCTACTCACGTGAGGCCTCATCTGGATTGGAGGAGAGGGAAGTGGTTTCCTGGCAAGAACAGGGAAAGGTTCTTGCATGGGAACCCAAATTTCTCAGAAGAGATGACGCAAGTTATCTTGGATGAAAAGATCGAGCAGTCAAAGTTAAATACATCAAGATACGCAGAGGACAACCCGGCGCAGACGTTTGTGACAGCCTTGGCATGTTTCACCAACAAGTTTATTTATGCTGGTTGTAATGAAGCATACAGATTGAATGAGAGTGGAGAATTTAACGTGCCTCCTGAAGCAACTAATTCGTTCTGCCATGGACCATGTTTTGAAGAGACACAACAAGTTCTGAACTGCGTTGATAGAATGTTTTCAAACTTCGTTTTCGGCAATAGAGCAACACTGCCTGAGCTGAGAAGTGCACTTCATGCTGGCTGCATCTACACAAATCAAATAGGGAGGTTCAATGGTTTTGGGCCTTTTGGTCAGTACCAAGGTGAAACAAGCAGTGCACAGAAGCTACCAAAGTTCGTCAGTTTTTTCACGTTCTTAATTGTTACTGGGTTCTGTCTCTTCATCCTACAC
>Maldo_HF_26521
ATGGCATTAACGATGAACCAACTCTCAGTTTTAGCTGCAGCTTTCATCTGCATCTCTCTTTTCTGCTGCAGAACAGGGATGGCTGATGATTATACACCTGAAAGAGGTTATGAACCAGAAAAAGGCACTGAACTCGAGGATCCAACTCAAATTGTAGCCAAAGCCTTGCTGTGTTTCAATGATAAATATGTTTACAGCAGCTGTGAAGAGTCTTACAGATTGAATGAGGGTGGAAATCTGAAGGTACCTGCAGAAAAAACTGATGAATACTGCAATGGTCCTTGCTTGACGGAGACACACCTTGTGCTCGATTGTCTTGAAAAAATCATGACCAACTTCCTGTTTTACAACAAGGCCACGATTCAAGACGTTCGAGACACGATTCATGCCGGATGTGGCCACGGCGAAGAAAGAGGTAAATTCGATGTGGCTGAGCACTTCAGAGCTGAAGGAAGCAATGCATACAAGGCTGCAAACCAGATTCTAATTGGGATAGTGTTGATGATTGTGGGCACTGGATTACTGTTC
>Maldo_HF_43078
ATGGCATTAACGATGACCCAACTCTCAGTTTTAGCTGCAGCTTTCATCTGCATTTCTCTTTTCTGCTGCAGAACAGGGATGGCAGATGAATATACACCCGAAAGAGGTGATGAACCAGAAAAGGGCACTGGCACTGAACACCAGGATCCAACTCAAATTGTTGCCAAAGCCTTGCTGTGTTTCAATGACAAATATGTATACAGCAGCTGTGAAGAGTCTTACAGATTGAATGAGAGTGGAGATCTGAAGGTGCCTGCAGAAAAAACTGATGAATACTGCAATGGTCCTTGCATGACGGAGACACAGCTTGTGCTCGATTGTATTGATAACATCATGACCAATTTCCTGTTTTACAACAAGGCCACGATTCAAGACATTCGAGACACGATTCATGCCGGATGTGGCCACGGCAAAGAAAGAGGTAAATTCGACGTGGCTGAACACATCATCAGAGCTGAAGGAAGCAATGCGTACAAGGCTGCAAACCAGATTCTGATTGGGATTGTGCTGATGATTGTGGGGAATGGATTACTGTTC
>Malba_016716
ATGGTTTGGAGAAAATTTCAGGTATACAGCAGCTGTGAAGAGTCTTACAGATTGAATGAGAGTGGAGATCTGAAGGTGCCTGCAGAAAAAACTGATGAATACTGCAATGGTCCTTGCATGACGGAGACACAGCTTGTGCTCGATTGTATTGATAACATCATGACCAATTTCCAGTTTTACAACAAGGCCACGATTCAAGACATTCGAGACACGATTCATGCCGGATGTGGCCACGGCAAAGAAAGAGGTAAATTCGACGTGACTGAACACATCACCAGAGCTGAAGGAAGCAATGCGTACAAGGCTGCAAACCAGATTCTGATTGGGATTGTGCTGATGATTGTGGGGAATGGATTACTGTTC
>Malba_016717
ATGGCATTAACGATGACCCAACTCTCAGTTTTAGCTGCAGCTTTCATCTGCATTTCTCTTTTCTGCTGCAGAACAGGGATGGCAGATGAATATACACCTGAAAGAGGTGACGAACCAGAAAAGGGCACTGGCACTGAACACCAGGATCCAACTCAAATTGTTGCCAAAGCCTTGCTGTGTTTCAATGACAAATATGTATACAGCAGCTGTGAAGAGTCTTACAGATTGAATGGGAGTGGAGATCTGAAGGTGCCTGCAGAAAAAACTGATGAATACTGCAATGGTCCTTGCATGACGGAGACACAGCTTGTGCTCGATTGTATTGATAACATCATGACCAATTTCCAGTTTTACAACAAGGCCACGATTCAAGACATTCGAGACACGATTCATGCCGGATGTGGCCACGGCAAAGAAAGAGGTAAATTCGACGTGACTGAACACATCACCAGAGCTGAAGGAAGCAATGCGTACAAGGCTGCAAACCAGATTCTGATTGGGATTGTGCTGATGATTGTGGGGAATGGATTACTGTTC
>Malba_028937
ATGGCATTAACGATGAACCAACTCTCAGTTTTAGCTGCAGCTTTCATCTGCATCTCTCTTTTCTGCTGCAGAACAGGGATGGCTGATGATTATACACCTGAAAGAGGTTATGAACCAGAAAAAGGCACTGAACTCGAGGATCCAACTCAAATTGTAGCCAAAGCCTTGCTGTGTTTCAATGATAAATATGTTTACAGCAGCTGTGAAGAGTCTTACAGATTGAATGAGGGTGGACATCTGAAGGTACCTGCAGAAAAAACTGATGAATACTGCAATGGTCCTTGCTTGACGGAGACAAACCTTGTGCTCGATTGTCTTGAAAACATCATGACCAACTTCCTGTTTTACAACAAGGCCACGATTCAAGACGTTCGAGACACAATTCATGCCGGATGTGGCCATGGCGAAGAAAGAGGTAAATTCGATGTCGCTGAGCACTTCAGAGCTGAAGGAAGCAATGCATACAAGGCTGCAAACCAGATTCTAATTGGGATAGTGTTGATGATTGTGGCCACTGGATTACTGTTC
>Malba_039740
ATGGCTTGTATTATATTCCCAAAACACAAGTTCTTCTGCCTAACTCTTCTTCTCATTGCAGCTTGTTGCTCGTACTCAGGATACGCAGAGGACAACTCGGCGCAGACGTTTGTGACAGCCTTGGCATGTTTCACCAACAAGTTTATTTATGCTGGTTGTAATGAAGCATACAGATTGAATGAGAGTGGAGAATTTAACGTGCCTCCTGAAGCAACTAATTCGTTCTGCCATGGACCATGTTTTGAAGAGACACAACAAGTTCTGAACTGCGTTGATAGAATGTTTTCAAACTTCGTTTTCGGCAATAGAGCAACACTGCCAGAGCTGAGAAGTGCACTTCGTGCCGGCTGCATCTACACAAATCAAATAGGGAGGTTCAATGGTTTTGGGCCTTTTGGTCAGTACCAAGGTGAAACAAGCAGTGCACAGAAGCTACCAAAGTTCGTCAGTCTTTTCACGTTCTTAATTGTTATTGGGTTCTGTCTCTTCGTCCTACAC
>Malsi_04g017480
ATGGCTTGTATTATATTCCCAAAACACAAGTTCTTCTGCCTTACTCTTCTTCTCATTGCAGCTTGTTGCTCCTACTCAGGATACGCAGAGGACAACCCGGCGCAGACGTTTGTGACAGCCTTGGCATGTTTCACCAACAAGTTTATTTATGCTGGTTGTAATGAAGCATACAGATTGAATGAGAGTGGAGAATTTAACGTGCCTCCTGAAGCAACTAATTCGTTCTGCCATGGACCATGTTTTGAAGAGACACAACAAGTTCTGAACTGCGTTGATAGAATGTTTTCAAACTTCGTTTTCGGCAATAGAGCAACACTGCCTGAGCTGAGAAGTGCACTTCATGCTGGCTGCATCTACACAAATCAAATAGGGAGGTTCAATGGTTTTGGGCCTTTTGGTCAGTACCAAGGTGAAACAAGCAGTGCACAGAAGCTACCAAAGTTCGTCAGTTTTTTCACGTTCTTAATTGTTACTGGGTTCTGTCTCTTCATCCTACAC
>Malsi_13g013620
ATGGCATTAACGATGACCCAACTCTCAGTTTTAGCTGCAGCTTTCATCTGCATTTCTCTTTTCTGCTGCAGAACAGGGATGGCAGATGAATATACACCTGAAAGAGGTGATGAACCAGAAAAGGGCACTGGCACTGAACACCAGGATCCAACTCAAATTGTTGCCAAAGCCTTGCTGTGTTTCAATGACAAATATGTATACAGCAGCTGTGAAGAGTCTTACAGATTGAATGAGAGTGGAGATCTGAAGGTGCCTGCAGAAAAAACTGATGAATACTGCAATGGTCCTTGCATGACGGAGACACAGCTTGTGCTCGATTGTAAATTCGACGTGGCTGAACACATCATCAGAGCTGAAGGAAGCAATGCGTACAAGGCTGCAAACCAGATTCTGATTGGGATTGTGCTGATGATTGTGGGGAATGGATTACTGTTC
>Malsi_16g014480
ATGTTTCATCTAGTCAAGAAAGTAGAATGTTGCTCTAGTTTGCAAGCTTCTGTCATGGCATTAACGATGAACCAACTCTCAGTTTTAGCTGCAGCTTTCATCTGCATCTCTCTTTTCTGCTGCAGAACAGGGATGGCTGATGATTATACACCTGAAAGAGGTTATGAACCAGAAAAAGGCACTGAACTCGAGGATCCAACTCAAATTGTAGCCAAAGCCTTGCTGTGTTTCAATGATAAATATGTTTACAGCAGCTGTGAAGAGTCTTACAGATTGAATGAGGGTGGAAATCTGAAGGTACCTGCAGAAAAAACTGATGAATACTGCAATGGTCCTTGCTTGGCGGAGACACAACTTGTGCTCGATTGTCTTGAAAACATCATGACCAACTTCCTGTTTTACAACAAGGCCACGATTCAAGACGTTCGAGACACGATTCATGCCGGATGTGGCCACGGCGAAGAAAGAGGTAAATTCGATGTGGCTGAGCACTTCAGAGCTGAAGGAAGCAATGCATACAAGGCTGCAAACCAGATTCTAATTGGGATAGTGTTGATGATTGTGGGCACTGGATTACTGTTC
>Malsy_13g012550
ATGGCATTAACGATGACCCAACTCTCAGTTTTAGCTGCAGCTTTCATCTGCATTTCTCTTTTCTGCTGCAGAACAGGGATGGCAGATGAATATACACCTGAAAGAGGTGATGAACCAGAAAAGGGCACTGGCACTGAACACCAGGATCCAACTCAAATTGTTGCCAAAGCCTTGCTGTGTTTCAATGACAAATATGTATACAGCAGCTGTGAAGAGTCTTACAGATTGAATGAGAGTGGAGATCTGAAGGTGCCTGCAGAAAAAACTGATGAATACTGCAATGGTCCTTGCATGACGGAGACACAGCTTGTGCTTGATTGTATTGATAACATCATGACCAATTTCCTGTTTTACAACAAGGCCACGATTCAAGACATTCGAGACACGATTCATGCCGGATGTGGCCACGGCAAAGAAAGAGGTAAATTCGACGTGGCTGAACACATCATCAGAGCTGAAGGAAGCAATGCGTACAAGGCTGCAAACCAGATTCTGATTGGGATTGTGCTGATGATTGTGGGGAATGGATTACTGTTC
>Malsy_16g012490
ATGGCATTAACGATGAACCAACTCTCAGTTTTAGCTGCAGCTTTCATCTGCATCTCTCTTTTCTGCTGCAGAACAGGGATGGCTGATGATTATACACCTGAAAGAGGTTATGAACCAGAAAAAGGCACTGAACTCGAGGATCCAACTCAAATTGTAGCCAAAGCCTTGCTGTGTTTCAATGATAAATATGTTTACAGCAGCTGTGAAGAGTCTTACAGATTGAATGAGGGTGGAAATCTGAAGGTACCTGCAGAAAAAACTGATGAATACTGCAATGGTCCTTGCTTGACGGAGACACACCTTGTGCTCGATTGTCTTGAAAAAATCATGACCAACTTCCTGTTTTACAACAAGGCCACGATTCAAGACGTTCGAGACACGATTCATGCCGGATGTGGCCACGGCGAAGAAAGAGGTAAATTCGATGTGGCTGAGCACTTCAGAGCTGAAGGAAGCAATGCATACAAGGCTGCTAACCAGATTCTAATTGGGATAGTGTTGATGATTGTGGGCACTGGATTACTGTTC
>Maldo_GDDH_04G1195000
ATGGCTTGTATTATATTCCCAAAACACAAGTTCTTCTGCCTTACTCTTCTTCTCATTGCAGCTTGTTGCTCCTACTCAGGATACGCAGAGGACAACCCGGCGCAGACGTTTGTGACAGCCTTGGCATGTTTCACCAACAAGTTTATTTATGCTGGTTGTAATGAAGCATACAGATTGAATGAGAGTGGAGAATTTAACGTGCCTCCTGAAGCAACTAATTCGTTCTGCCATGGACCATGTTTTGAAGAGACACAACAAGTTCTGAACTGCGTTGATAGAATGTTTTCAAACTTCGTTTTCGGCAATAGAGCAACACTGCCTGAGCTGAGAAGTGCACTTCATGCTGGCTGCATCTACACAAATCAAATAGGGAGGTTCAATGGTTTTGGGCCTTTTGGTCAGTACCAAGGTGAAACAAGCAGTGCACAGAAGCTACCAAAGTTCGTCAGTTTTTTCACGTTCTTAATTGTTACTGGGTTCTGTCTCTTCATCCTACAC
>Maldo_GDDH_13G1157600
ATGGCATTAACGATGACCCAACTCTCAGTTTTAGCTGCAGCTTTCATCTGCATTTCTCTTTTCTGCTGCAGAACAGGGATGGCAGATGAATATACACCCGAAAGAGGTGATGAACCAGAAAAGGGCACTGGCACTGAACACCAGGATCCAACTCAAATTGTTGCCAAAGCCTTGCTGTGTTTCAATGACAAATATGTATACAGCAGCTGTGAAGAGTCTTACAGATTGAATGAGAGTGGAGATCTGAAGGTGCCTGCAGAAAAAACTGATGAATACTGCAATGGTCCTTGCATGACGGAGACACAGCTTGTGCTCGATTGTATTGATAACATCATGACCAATTTCCTGTTTTACAACAAGGCCACGATTCAAGACATTCGAGACACGATTCATGCCGGATGTGGCCACGGCAAAGAAAGAGGTAAATTCGACGTGGCTGAACACATCATCAGAGCTGAAGGAAGCAATGCGTACAAGGCTGCAAACCAGATTCTGATTGGGATTGTGCTGATGATTGTGGGGAATGGATTACTGTTC
>Maldo_GDDH_16G1158500
TTTTTCTTCCAAGGTAGTTGCTCTAGTTTGCAAGCTTCTGTCATGGCATTAACGATGAACCAACTCTCAGTTTTAGCTGCAGCTTTCATCTGCATCTCTCTTTTCTGCTGCAGAACAGGGATGGCTGATGATTATACACCTGAAAGAGGTTATGAACCAGAAAAAGGCACTGAACTCGAGGATCCAACTCAAATTGTAGCCAAAGCCTTGCTGTGTTTCAATGATAAATATGTTTACAGCAGCTGTGAAGAGTCTTACAGATTGAATGAGGGTGGAAATCTGAAGGTACCTGCAGAAAAAACTGATGAATACTGCAATGGTCCTTGCTTGACGGAGACACACCTTGTGCTCGATTGTCTTGAAAAAATCATGACCAACTTCCTGTTTTACAACAAGGCCACGATTCAAGACGTTCGAGACACGATTCATGCCGGATGTGGCCACGGCGAAGAAAGAGGTAAATTCGATGTGGCTGAGCACTTCAGAGCTGAAGGAAGCAATGCATACAAGGCTGCAAACCAGATTCTAATTGGGATAGTGTTGATGATTGTGGGCACTGGATTACTGTTC
>Maldo_Gala_04g017120
ATGGCTTGTATTATATTCCCAAAACACAAGTTCTTCTGCCTTACTCTTCTTCTCATTGCAGCTTGTTGCTCCTACTCAGGATACGCAGAGGACAACCCGGCGCAGACGTTTGTGACAGCCTTGGCATGTTTCACCAACAAGTTTATTTATGCTGGTTGTAATGAAGCATACAGATTGAATGAGAGTGGAGAATTTAACGTGCCTCCTGAAGCAACTAATTCGTTCTGCCATGGACCATGTTTTGAAGAGACACAACAAGTTCTGAACTGCGTTGATAGAATGTTTTCAAACTTCGTTTTCGGCAATAGAGCAACACTGCCTGAGCTGAGAAGTGCACTTCATGCTGGCTGCATCTACACAAATCAAATAGGGAGGTTCAATGGTTTTGGGCCTTTTGGTCAGTACCAAGGTGAAACAAGCAGTGCACAGAAGCTACCAAAGTTCGTCAGTTTTTTCACGTTCTTAATTGTTACTGGGTTCTGTCTCTTCATCCTACAC
>Maldo_Gala_13g013680
ATGGCATTAACGATGACCCAACTCTCAGTTTTAGCTGCAGCTTTCATCTGCATTTCTCTTTTCTGCTGCAGAACAGGGATGGCAGATGAATATACACCTGAAAGAGGTGATGAACCAGAAAAGGGCACTGGCACTGAACACCAGGATCCAACTCAAATTGTTGCCAAAGCCTTGCTGTGTTTCAATGACAAATATGTATACAGCAGCTGTGAAGAGTCTTACAGATTGAATGAGAGTGGAGATCTGAAGGTGCCTGCAGAAAAAACTGATGAATACTGCAATGGTCCTTGCATGACGGAGACACAGCTTGTGCTCGATTGTATTGATAACATCATGACCAATTTCCTGTTTTACAACAAGGCCACGATTCAAGACATTCGAGACACGATTCATGCCGGATGTGGCCACGGCAAAGAAAGAGGTAAATTCGACGTGGCTGAACACATCATCAGAGCTGAAGGAAGCAATGCGTACAAGGCTGCAAACCAGATTCTGATTGGGATTGTGCTGATGATTGTGGGGAATGGATTACTGTTC
>Maldo_Gala_16g014160
ATGGCATTAACGATGAACCAACTCTCAGTTTTAGCTGCAGCTTTCATCTGCATCTCTCTTTTCTGCTGCAGAACAGGGATGGCTGATGATTATACACCTGAAAGAGGTTATGAACCAGAAAAAGGCACTGAACTCGAGGATCCAACTCAAATTGTTTACAGCAGCTGTGAAGAGTCTTACAGATTGAATGAGGGTGGAAATCTGAAGGTACCTGCAGAAAAAACTGATGAATACTGCAATGGTCCTTGCTTGACGGAGACACACCTTGTGCTCGATTGTCTTGAAAAAATCATGACCAACTTCCTGTTTTACAACAAGGCCACGATTCAAGACGTTCGAGACACGATTCATGCCGGATGTGGCCACGGCGAAGAAAGAGGTAAATTCGATGTGGCTGAGCACTTCAGAGCTGAAGGAAGCAATGCATACAAGGCTGCAAACCAGATTCTAATTGGGATAGTGTTGATGATTGTGGGCACTGGATTACTGTTC
>Pyrco_DAP_Chr13v0.1_33042.1
ATGGCATTAACGATGACCCAACTCTCAGTTTTAGCTGCAGCTTTCTTCTGCATCTCTCTTTTCTGCTGCAGAACAGGGATGGCAGATGAATATACACCTGAAAGAGGTGATGAACCAGAAAAGGGCACTGGCACTGAACACCAGGATCCAGGTCAAATTGTTGCCAAAGCCTTGCTGTGTTTCAATGATAAATATGTATACAGCAGCTGTGAAGAGTCTTACAGATTGAATGAGAGTGGAGATCTGAAGGTGCCTGCAGAAAAAACTGATGAATACTGCAATGGTCCTTGCATGACGGAGACACAGCTTGTGCTCGATTGTATTGATAACATCATGACCAATTTCCTGTTTTACAACAAGGCCACAATTCAAGACATTCGAGACACGATTCATGCCGGATGTGGCCACGGCGAAGAAAGAGGTAAATTCGACGTGAATGAACACATCATCAGAGCTGAAGGAAGCAATGCATACAAGGCTGCAAACCAGATTCTGATTGGGATTGTGCTGATGATTGTGGGGAATGGATTACTGTTC
>Pyrco_DAP_Chr16v0.1_41622.1
ATGGCATTAACGATGAACCAACTCTCAGTTTTAGCTGCAGCTTTCATCTGCATCTCTCTTTTCTGCTGCAGAACTGGGATGGCTGATGATTATACACCTGAAAGAGGTTATGAGCCAGAAAAAGGCACTGAACTCCAGGATCCAACTCAAATTGTAGACAAAGCCTTGCTGTGTTTCAATGATAAATATGTTTACAGCAGCTGTGAAGAGTCTTACAGATTGAATGAGGGTGGAAATCTGAAGGTACCTGCAGAAAAAACTGATGAATACTGCAATGGTCCTTGCTTGACGGAGACACACCTTTTGCTCGATTGTCTTGAAAACGTCATGACCAGCTTCCTGTTTTACAACAAGGCCACGATTCAAGACGTTCGAGACACGATTCATGCCGGATGCGGCCACAGCGAAGAAAGAGGTAAATTCGATGTGGTTGAGCACATGAGAGCTGAAGGAAGCAAAGCACACAAGGCTGTAAACCAGATTCTAATTGGGATTGTGTTGATGATTGCGGGGACTGGATTACTGTAC
>Pyrco_DAP_Chr4v0.1_09773.1
ATGGCTTCTATTATCCTCCCAAAACACAAGTTCTTCTGCCTTACTCTTCTTCTCATTGCAGCTTGTTGCTCCTACTCAGGATACGCAGAGGACAACCCAGCGCAGACGTTTGTGACAGCCTTGGCATGTTTCAGCAACAAGTTTATTTATGCTGGTTGTAATGAAGCATACAGATTGAATGAGAGTGGAGAATTTAACGTGCCTCCTGAAGCAACTAATTCGTTCTGCCATGGACCATGTTTTGAAGAGACGCAACAAGTTCTGAACTGCGTCGATAGAATGTTTTCAAACTTCGTTTTCGGCAATAGAGCAACACTGCCAGAGCTGAGAAGGAGGTTCAATGGTTTTGGGCCTTTTGGTCAGTACCAAGGTGAAACAAGCAGTGCACAGAAGCTACCAAAGTTCGTCAGTTTTTTCACGTTCTTAATTGTTACTGGGTTCTGTCTCTTCATCCTACAC
>Pyrco_BP1_021804.1
ATGGCATTAACGATGAACCAACTCTCAGTTTTAGCTGCAGCTTTCATCTGCATCTCTCTTTTCTGCTGCAGAACTGGGATGGCTGATGATTATACACCTGAAAGAGGTTATGAGCCAGAAAAAGGCACTGAACTCCAGGATCCAACTCAAATTGTAGACAAAGCCTTGCTGTGTTTCAATGATAAATATGTTTACAGCAGCTGTGAAGAGTCTTACAGATTGAATGAGGGTGGAAATCTGAAGGTACCTGCAGAAAAAACTGATGAATACTGCAATGGTCCTTGCTTGACGGAGACACACCTTTTGCTCGATTGTCTTGAAAACGTCATGACCAGCTTCCTGTTTTACAACAAGGCCACGATTCAAGACGTTCGAGACACGATTCATGCCGGATGCAGCCACAGCGAAGAAAGAGGTAAATTCGATGTGGCTGAGCACATGAGAGCTGAAGGAAGCAAAGCACACAAGGCTGTAAACCAGATTCTAATTGGGATTGTGTTGATGATTGCGGGGACTGGATTACTGTAC
>Pyrco_BP1_037212.1
ATGGCATTAACGATGACCCAACTCTCAGTTTTAGCTGCAGCTTTCTTCTGCATCTCTCTTTTCTGCTGCAGAACAGGGATGGCAGATGAATATACACCTGAAAGAGGTGATGAACCAGAAAAGGGCACTGGCACTGAACACCAGGATCCAGGTCAAATTGTTGCCAAAGCCTTGCTGTGTTTCAATGATAAATATGTATACAGCAGCTGTGAAGAGTCTTACAGATTGAATGAGAGTGGAGATCTGAAGGTGCCTGCAGAAAAAACTGATGAATACTGCAATGGTCCTTGCATGACGGAGACACAGCTTGTGCTCGATTGTATTGATAACATCATGACCAATTTCCTGTTTTACAACAAGGCCACAATTCAAGACATTCGAGACACGATTCATGCCGGATGTGGCCACGGCGAAGAAAGAGGTAAATTCGACGTGAATGAACACATCATCAGAGCTGAAGGAAGCAATGCATACAAGGCTGCAAACCAGATTCTGATTGGGATTGTGCTGATGATTGTGGGGAATGGATTACTGTTC
>Pyrco_BP_DH_04g17230
ATGGCTTCTATTATCCTCCCAAAACACAGGTTCTTCTGCCTTACTCTTCTTCTCATTGCAGCTTGTTGCTCCTACTCAGGATACGCAGAGGAAAACCCAGCGCAGACGTTTGTGACAGCCTTGGCATGTTTCAGCAACAAGTTTATTTATGCTGGTTGTAATGAAGCATACAGATTGAATGAGAGTGGAGAATTTAACGTGCCTCCTGAAGCAACTAATTCGTTCTGCCATGGGCCATGTTTTGAAGAGACGCAACAAGTTCTGAACTGCGTCGATAGAATGTTTTCAAACTTCGTTTTCGGCAATAGAGCAACACTGCCAGAGCTGAGAAGTGCACTTCGTGCTGGCTGCAGCTACACAAATCAAATAGGGAGGTTCAATGGCTTTGGGCCTTTTGGTCAGTACCAAGGTGAAACAAGCAGTGCACAGAAGCTACCAAAGTTCGTCAGTTTTTTCACGTTCTTAATTGTTACCGGGTTCTGTCTCTTCATCCTACAC
>Pyrco_BP_DH_13g13490
ATGGCATTAACGATGACCCAACTCTCAGTTTTAGCTGCAGCTTTCTTCTGCATCTCTCTTTTCTGCTGCAGAACAGGGATGGCAGATGAATATACACCTGAAAGAGGTGATGAACCAGAAAAGGGCACTGGCACTGAACACCAGGATCCAGGTCAAATTGTTGCCAAGGCCTTGCTGTGTTTCAATGATAAATATGTATACAGCAGCTGTGAAGAGTCTTACAGATTGAATGAGAGTGGAGATCTGAAGGTGCCTGCAGAAAAAACTGATGAATACTGCAATGGTCCTTGCATGACGGAGACACAGCTTGTGCTCGATTGTATTGATAACATCATGACCAATTTCCTGTTTTACAACAAGGCCACAATTCAAGACATTCGAGACACGATTCATGCCGGATGTGGCCACGGCGAAGAAAGAGGTAAATTCGACGTGAATGAACACATCATCAGAGCTGAAGGAAGCAATGCATACAAGGCTGCAAACCAGATTCTGATTGGGATTGTGCTGATGATTGTGGGGAATGGATTACTGTTC
>Pyrco_BP_DH_16g13340
ATGTTTGTTCAAGGTGACAATCAATGCATGTATATGAGAGAATTTGGTAAAATCACAGCTGAAATAAGATTTATGTTCAAGAAAGTAGAATGTTGCTCTAGTTTGCAAGCTTCTGTCATGGCATTAACGATGAACCAACTCTCAGTTTTAGCTGCAGCTTTCATCTGCATCTCTCTTTTCTGCTGCAGAACTGGGATGGCTGATGATTATACACCTGAAAGAGGTTATGAGCCAGAAAAAGGCACTGAACTCCAGGATCCAACTCAAATTGTAGACAAAGCCTTGCTGTGTTTCAATGATAAATATGTTTACAGCAGCTGTGAAGAGTCTTACAGATTGAATGAGGGTGGAAATCTGAAGGTACCTGCAGAAAAAACTGATGAATACTGCAATGGTCCTTGCTTGACGGAGACACACCTTTTGCTCGATTGTCTTGAAAACGTCATGACCAGCTTCCTGTTTTACAACAAGGCCACGATTCAAGACGTTCGAGACACGATTCATGCCGGATGCGGCCACAGCGAAGAAAGAGGTAAATTCGATGTGGTTGAGCACATGAGAGCTGAAGGAAGCAAAGCACACAAGGCTGTAAACCAGATTCTAATTGGGATTGTGTTGATGATTGCGGGGACTGGATTACTGTAC
>Pruav_sc0000907.1_g510.1.mk
ATGGCTTTTATTGCCCTCCCAACACACAAGTTCCTCTGTTTCACTCTTGTTCTCATCGCTGTCTCTTGCTGCTACTCAGGATATGCAGAGGAGAACCCGGCACAAACGTTTGTGACAGCTTTAGCGTGCTTCAACAATAAGTTTATATATGCCGGTTGTGATGAAGCATATAGATTGAATGAGAGTGGAAACTTTAACGTGCCTCCTGAAGCAACTGATCTGTTTTGCCATGGACCATGTCTGGCTGAGACACAGCAAGTGCTAAATTGCGTTGATCGCATGTTATCAGGCTTCGTTTTCAATAATAGGGCAACACTACCAGATATTAGAGGTGCACTGCGTGCTGGTTGCAGCTACACCAGCCAAAGAGGAAAGTTCAATGGTTTTGGACCTTTTGGTGAGTATATACAAGGTGAAACGAGCAAGGCACAGAAGCTACCAAATTTTATCAGCTTTTTCACTTTTTTAATTGTTACTGGGTGCTCTCTCTTCATATTACAC
>Pruav_sc0001014.1_g050.1.mk
ATGGCATTAACAATAAGGCAACTCTCAGTTTTAGCTGCAGCTTTCATCTACCTCTCTGCTTTCTACTGCAAAATAGGGATGGCAGATGATTTTACATCTGAAAGAGGTGATGTGCCAGATCAAATAGGCTCTGCAGAGCAGGATCCAGCTCAAATTGTTGCCAAAGCCCTGCTGTGTTTCAATGATAAATATGTCTACAGCAGCTGTGAAGAGTCTTACAGATTGAATGAGGGTGGAGATCTCAAAGTGCCAGCAGCAAAAACTGACGAGTACTGCAACGGTCCATGTCTGCAAGAAACACACCTTGTGCTCGACTGTGTTGATAACATTTTGAGCAACTTCCTGTTCTACAACAAGGCCACGGTGCAAGATGTTAGAGATACGATTCAGGCAGGATGTGGCTATGGCGAAGAAAGAGGAAAATTCGATGTGGCTGAGCACATCAAAGCTGAAGGAAGCAAGGCATACAAGGCTGCAAATTACCAGATTCTAATTGGGCTTGTGGCGATGATCATGGGGAATGGATTGCTGTTC
>Pyrusco0g056170.1
ATGGCATTAACGACGACCCAACTCTCAGTTTTAGCTGCAGCTTTCATCTGCATCTCTCTTTTCTGCTGCAGAACAGGGATGGCAGATGAATATACACCTGAAAGAGGTGATGAACCAGAAAAGGGCACTGGCACTGAACACCAGGATCCAGCTCAAATTGTTGCCAAAGCCTTGCTGTGTTTCAATGATAAATATGTATACAGCAGCTGTGAAGAGTCTTACAGATTGAATGAGAGTGGAGATCTGAAGGTGCCTGCAGAAAAAACTGATGAATACTGCAATGGTCCTTGCATGACGGAGACACAGCTTGTGCTCGATTGTATTGATAACATCATGACCAATTTCCTGTTTTACAACAAGGCCACAATTCAAGACATTCGAGACACGATTCATGCCGGATGTGGCCACGGCGAAGAAAGAGGTAAATTCGACGTGGCTGAACACATCATCAGAGCTGAAGGAAGCAATGCATACAAGGCTGCAAACCAGATTCTGATTGGGATTGTGCTGATGATTGTGGGGAATGGATTACTGTTC
>Pyrusco12g004770.1
ATGGCTTCTATTATCCTCCCAAAACACAAGTTCTTCTGCCTTACTCTTCTTCTCATTGCAGCTTGTTGCTCCTACTCAGGATACGCAGAGGACAACCCAGCGCAGACGTTTGTGACAGCCTTGGCATGTTTCAGCAACAAGTTTATTTATGCTGGTTGTAATGAAGCATACAGATTGAATGAGAGTGGAGAATTTAACGTGCCTCCTGAAGCAACTAATTCGTTCTGCCATGGACCATGTTTTGAAGAGACGCAACAAGTTCTGAACTGCATCGATAGAATGTTTTCAAACTTCGTTTTCGGCAATAGAGCAACACTGCCAGAGCTGAGAAGTGCACTTCGCGCTGGCTGCAGCTACACAAATCAAATAGGGAGGTTCAATGGTTTTGGGCCCTTTGGTCAGTACCAAGGTGAAACAAGCAGTGCACAGAAGCTACCAAAGTTCGTCAGTTTTTTCACGTTCTTAATTGTTACCGGGTTCTGTCTCTTCATCCTACAC
>Pyrusco16g012150.1
ATGGCATTAACGATGAACCAACTCTCAGTTTTAGCTGCAGCTTTCATCTGCATCTCTCTTTTCTGCTGCAGAACTGGGATGGCTGATGATTATACACCTGAAAGAGGTTATGAGCCAGAAAAAGGCACTGAACTCCAGGATCCAACTCAAATTGTAGACAAAGCCTTGCTGTGTTTCAATGATAAATATGTTTACAGCAGCTGTGAAGAGTCTTACAGATTGAATGAGGGTGGAAATCTGAAGGTACCTGCAGAAAAAACTGATGAATACTGCAATGGTCCTTGCTTGACGGAGACACACCTTTTGCTCGATTGTCTTGAAAACGTCATGACCAGCTTCCTGTTTTACAACAAGGCCACGATTCAAGACGTTCGAGACACGATTCATGCCGGATGCAGCCACAGCGAAGAAAGAGGTAAATTCGATGTGGCTGAGCACATGAGAGCTGAAGGAAGCAAAGCACACAAGGCTGTAAACCAGATTCTAATTGGGATTGTGTTGATGATTGCGGGGACTGGATTACTGTAC
>Pyrusco16g012810.1
ATGGCATTAACGATGAACCAACTCTCAGTTTTAGCTGCAGCTTTCATCTGCATCTCTCTTTTCTGCTGCAGAACTGGGATGGCTGATGATTATACACCTGAAAGAGGTTATGAGCCAGAAAAAGGCACTGAACTCCAGGATCCAACTCAAATTATAGACAAAGCCTTGCTGTGTTTCAATGATAAATATGTTTACAGCAGCTGTGAAGAGTCTTACAGATTGAATGAGCGTGGAAATATGAAGGTACCTGCAGAAAAAACTGATGAATACTGCAATGGTCCTTGCTTGACGGAGACACACCTTGTGCTCGATTGTCTTGAAAACATCATGACCAACTTCCTGTTTTACAACAAGGCCACGATTCAAGACGTTCGAGACACGATTCATGCCGGATGCGGCCACAGCGAAGAAAGAGGTAAATTCGATGTGGCTGAGCACATGAGAGCTGAAGAAAGCGAAGCACACAAGCCTGGAAACCAGATTCTAATTGGGATTGTGTTGATGATTGCGGGGACTGGATTACTGTAC
>Pyrusco4g003520.1
ATGGCTTCTATTATCCTCCCAAAACACAAGTTCTTCTGCCTTACTCTTCTTCTCATTGCAGCTTGTTGCTCCTACTCAGGATACGCAGAGGACAACCCAGCGCAGACGTTTGTGACAGCCTTGGCATGTTTCAGCAACAAGTTTATTTATGCTGGTTGTAATGAAGCATACAGATTGAATGAGAGTGGAGAATTTAACGTGCCTCCTGAAGCAACTAATTCGTTCTGCCATGGACCATGTTTTGAAGAGACGCAACAAGTTCTGAACTGCATCGATAGAATGTTTTCAAACTTCGTTTTCGGCAATAGAGCAACACTGCCAGAGCTGAGAAGTGCACTTCGCGCTGGCTGCAGCTACACAAATCAAATAGGGAGGTTCAATGGTTTTGGGCCCTTTGGTCAGTACCAAGGTGAAACAAGCAGTGCACAGAAGCTACCAAAGTTCGTCAGTTTTTTCACGTTCTTAATTGTTACCGGGTTCTGTCTCTTCATCCTACAC
>Pyrbe_014420
ATGGCAGATGAATATACACCTGAAAGAGGTGATGAACCAGAAAAGGGCACTGGCACTGAACACCAGGATCCAGCTCAAATTGTTGCCAAAGCCTTGCTGTGTTTCAATGATAAATATGTATACAGCAGCTGTGAAGAGTCTTACAGATTGAATGAGAGTGGAGATCTGAATGTGCCTGCAGAAAAAACTGATGAATACTGCAATGGTCCTTGCATGACGGAGACACAGCTTGTGCTCGATTGTATTGATAACATCATGACCAATTTCCTGTTTTACAACAAGGCCACAATTCAAGACATTCGAGACACGATTCATGCCGGATGTGGCCACGGCGAAGAAAGAGGTAAATTCGACGTGGCTGAACACATCATCAGAGCTGAAGGAAGCAATGCATACAAGGCTGCAAACCAGATTCTGATTGGGATTGTGCTGATGATTGTGGGGAACGGATTACTGTTC
>Pyrbe_014485
ATGCATGGATGGCAGATGAATATTACACCTGAAAGAGGTGATGAACAGAAAAGGGCACTTGGCACTGAACACCAGGATCCAGCTCAAATTGTTGCCAAGCCTTGCTGTGTATACAGCAGCTGTGAGAGGTCTTACAGATTGAATGAGAGTGGAGATCTGAATGTGCCTGCAGAAAAAACTGATGAATACTGCAATGGTCCTTGCATGACGGAGACACAGCTTGTGCTCGATTGTATTGATAACATCATGACCAATTTCCTGTTTTACAACAAGGCCACAATTCAAGACATTCGAGACACGATTCATGCCGGATGTGGCCACGGCGAAGAAAGAGGTAAATTCGACGTGGCTGAACACATCATCAGAGCTGAAGGAAGCAATGCATACAAGGCTGCAAACCAGATTCTGATTGGGATTGTGCTGATGATTGTGGGGAATGGATTACTGTTC
>Pyrbe_025890
ATGGCATTAACGATGAACCAACTCTCAGTTTTAGCTGCAGCTTTCATCTGCATCTCTCTTTTCTGCTGCAGAACTGGGATGGCTGATGATTATACACCTGAAAGAGGTTATGAGCCAGAAAAAGGCACTGAACTCCAGGATCCAACTCAAATTATAGACAAAGCCTTACTGTGTTTCAATGATAAATATGTTTACAGCAGCTGTGAAGAGTCTTACAGATTGAATGAGCGTGGAAATCTGAAGGTACCTGCAGAAAAAACTGATGAATACTGCAATGGTCCTTGCTTGACGGAGACACACCTTGTGCTCGATTGTCTTGAAAACATCATGACCAACTTCCTGTTTTACAACAAGGCCACGATTCAAGACGTTCGAGACACGATTCATGCCGGATGCGGCCACAGCGAAGAAAGAGGTAAATTCGATGTGGCTGAGCACATGAGAGCTGAAGAAAGCGAAGCACACAAGGCTGTAAACCAGATTCTAATTGGGATTGTGTTGATGATTGCGGGGACTGGATTACTGTAC
>Pyrbe_039861
ATGGCTTCTATTATCCTCCCAAAACACAAGTTCTTCTGCCTTACTCTTCTTCTCATTGCAGCTTGTTGCTCCTACTCAGGATGCGCAGAGGACAACCCAGCGCAGACGTTTGTGACAGCCTTGGCATGTTTCAGCAACAAGTTTATTTATGCTGGTTGTAATGAAGCATACAGATTGAATGAGAGTGGAGAATTTAACGTGCCTCCTGAAGCAACTAATTCCTTCTGCCATGGACCATGTTTTGAAGAGACACAACAAGTTCTGAACTGCGTTGATAGAATGTTTTCAAACTTCGTTTTCGGCAATAGAGCAACACTGCCAGAGCTGAGAAGTGCACTTCGTGCTGGCTGCAGCTACACAAATCAAATAGGGAGGTTCAATGGTTTTGGGCCTTTTGGTCAGTACCAAGGTGAAACAAGCAGTGCACAGAAGCTACCAAAGTTCGTCAGTTTTTTCACGTTCTTAATTGTTACTGGGTTCTGTCTCTTCATCCTACAC
>Pyrpy_N_04g1599.1
ATGGCTTCTATTATCCTCCCAAAACACAAGTTCTTCTGCCTTACTCTTCTTCTCAATGCAGCTTGTTGCTCCTACTCAGGATACGCAGAGGACAACCCAGCGCAGACGTTTGTGACAGCCTTGGCATGTTTCAGCAACAAGTTTATTTATGCTGGTTGTAATGAAGCATACAGATTGAATGAGAGTGGAGAATTTAACGTGCCTCCTGAAGCAACTAATTCGTTCTGCCATGGACCATGTTTTGAAGAGACACAACAAGTTCTGAACTGCGTTGATAGAATGTTTTCAAACTTCGTTTTCGGCAATAGAGCAACACTGCCAGAGCTGAGAAGTGCACTTCGTGCTGGCTGCAGCTACACAAATCAAATAGGGAGGTTCAATGGTTTTGGGCCTTTTGGTCAGTACCAAGGTGAAACAAGCAGTGCACAGAAGCTACCAAAGCTCGTCAGTTTTTTCACGTTCTTAATTGTTACTGGGTTCTGTCTCTTCATCCTACAC
>Pyrpy_N_13g1563.1
ATGTTTGTTCAAGCTATATTTCTCTCCCGAGATAGTTGCTGTAGTTTGCAAGCTTCTGTCATGGCATTAACGACGACCCAACTCTCAGTTTTAGCTGCAGCTTTCATCTGCATCTCTCTTTTCTGCTGCAGAACAGGGATGGCAGATGAATATACACCTGAAAGAGGTGATGAACCAGAAAAGGGCACTGGCACTGAACACCAGGATCCAGCTCAAATTGTTGCCAAAGCCTTGCTGTGTTTCAATGATAAATATGTATACAGCAGCTGTGAAGAGTCTTACAGATTGAATGAGAGTGGAGATCTGAAGGTGCCTGCAGAAAAAACTGATGAATACTGCAATGGTCCCTGCATGACGGAGACACAGCTTGTGCTCGATTGTATTGATAACATCATGACCAATTTCCTGTTTTACAACAAGGCCACAATTCAAGACATTCGAGACACGATTCATGCCGGATGTGGCCACGGCGAAGAAAGAGGTAAATTCGACGTGGCTGAACACATCATCAGAGCTGAAGGAAGCAATGCATACAAGGCTGCAAACCAGATTCTGATTGGGATTGTGCTGATGATTGTGGGGAATGGATTACTGTTC
>Pyrpy_N_16g1035.1
ATGTTTGTTCAAGGTGACAATCAATGCATGTATATGAGAGAATTTGGTAGTTGCTCTAGTTTGCAAGCTTCTGTCATGGCATTAACGATGAACCAACTCTCAGTTTTAGCTGCAGCTTTCATCTGCATCTCTCTTTTCTGCTGCAGAACTGGGATGGCTGATGATTATACACCTGAAAGAGGTTATGAGCCAGAAAAAGGCACTGAACTCCAGGATCCAACTCAAATTATAGACAAAGCCTTGCTGTGTTTCAATGATAAATATGTTTACAGCAGCTGTGAAGAGTCTTACAGATTGAATGAGCGTGGAAATATGAAGGTACCTGCAGAAAAAACTGATGAATACTGCAATGGTCCTTGCTTGACGGAGACACACCTTGTGCTCGATTGTCTTGAAAACATCATGACCAACTTCCTGTTTTACAACAAGGCCACGATTCAAGACGTTCGAGACACGATTCATGCCGGATGCGGCCACAGCGAAGAAAGAGGTAAATTCGATGTGGCTGAGCACATGAGAGCTGAAGAAAGCGAAGCACACAAGCCTGGAAACCAGATTCTAATTGGGATTGTGTTGATGATTGCGGGGACTGGATTACTGTAC
>Rosch_v2.0_Chr3g0456891
ATGACTTTTTTTAATCTCCCTCCAAAACACAAGTTCCTTGGTTTCACTCTTGTTCTCATTGTAGTATTTTGCTGCTTCTCAGGCTATTCAGCAGACAACCCAGGGGAAAGATTTTTCAACGCCTTAACGTGCTTCAGCAATAAGTTTATCTATTCTGGTTGTGATAAAGCATATAGATTGAACGAAAGCGGAAACCTTAATGTGCCTCCTAATGCACTTGATCTGTTCTGCCATGGACCCTGTCTGGCTGAGACACAGCAAGTGCTGAAGTGCGTTGATAGCATGTTATCGACCTTCATTTTCAATAATAAGGCTACACTACCAGATATAAGAGGTGCCCTCCATGACGGCTGCAGCTATACCAGCCAAAGAGGGAACTTCAATGGTTTTGGACCTTTCGGTGAGTATATACAAGGTGAAAATGCTGCAGGGAAGCTACCAAATTTAGTTAGCTTCCTCTTCACAATCTTATGTATTACAGGCTGTTGTCTCTTCTTCATCTTATGG
>Rosch_v2.0_Chr4g0424351
ATGATCTCCATTTGGGCAAATTCTCAGGTATACAGCAGCTGCGAACAGTCTTTTAGATTGAATGAGAGTGGAGATCTGAAAGTTCCAAAAGACAAAACCGACGAGTTCTGCAATGGTGCTTGCCTCACAGAGACACACCTTGTGCTCAACTGTGTTGATCACATTTTGGCCAACTTCGTCTTCTACAACAAGGCCACTATAAGAGATGTTAGAGATACTGTTCAGGCCGGATGTGGATCTGGCCCTGAAAGAGGCAACTTCAACGTGGAGGAGCATATGGCTGAGACGAGCAAGGCACGCACGCCTGCAACTTACCAGATTCTTGTTGGGCTTGTTTTGATGGTTTTGGGAAATGGATTACTGTTC
>Rubch_LG04.1583
ATGGCATTAACAAAAACCAAACTCTTAGTTTTAGCTGCAGCTTTGATCTACATCTCTCTTTTCTGCTCCAAAATAGGTTCCGCAGATGAAGATGTACAATCAGAAACAGGTGATGTACCAGAAACAGTTGTTGAAAGTTACGATCCAGCTCAAATTGTTGCCAAAGCTTTGCTGTGTTTCAATGACAAATATGTATACAGCAGCTGCGAAGAGTCTTATAGATTGACCGAGAGTGGAGATCTGAACGTTCCAAAAGACAAAACAGACGAGTACTGCAGTGGCGCTTGCCTCACAGAGACACACCTTGTGCTCAACTGCGTTGATCACATTTTGACCAACTTCATCTTTTACAACAAGGCCACTATAAGAGATGTTAGGGATACTATTCAGGCCGGATGCGGATATGGCCCGGAAAGAGGTGACTTCAACGTGGCTGAGCATATACAAGCTGAAGAAAGCAAGGCATACAAGGCTGCAAATTACCAGATTCTAGTTGGGCTTGTTTTCATGGTTTTGGGAAATGGATTACTGTTC
>Rubch_LG06.4925
ATGATAATGACTTTCTTTAATATCCCTCCAAAACACAAGTTCCTTGGTTTCACTCTTATTCTCGTTGCTGTATCTTGCTGCTACTCAGGCTGTGCCGCAGAGGACAACCCGGGGGAAAGATTTTTTAATGCCTTAACATGCTTCAATAATAAGTTTATCTATTCTGGTTGTGATGAAGCATATAGATTGAACCAAAGTGGAAACCTTAATGTGCCTCCTGATGCAATTGATTTGTTCTGCCATGGACCCTGTCTTGCTGAGACACAGCAAGTGCTGAAGTGCGTTGATAGCATGCTATCGACCTTCATTTTCAACAACAAGGCTACACTACCAGATATAAGAGGTGCTCTCCATGATGGCTGCAGCTATACCAGCCAAAGAGGGAACTTCAATGGATTTGGACCTTTTGGCGAATATATCCAAGGTGAAACAAGCAATGTTGCAGGGAACCTCCCAAATTCGTTCAGCTTTTTCTTCACATTCTTAAGTATTACTGGGTGCTGCTGTCTCTTCTTCATCTTATGG
>Ruboc_04_G25848
GCTACTTTGCTATACATTTTGCTCCAAGGTGTAGCCATTTTCTCTTCCATATCTGTCATGGCATTAACAAAAACCCAACTCTTAGTTTTAGCTGTAGCTTTGATCTACATCTCTCTTTTCTGCTCCAAAATAGGTTCCGCAGATGAAGATGTACCAGCAGAAACAGGTGATGTACCAGAAACAGTTGTTGGAAGTTACGATCCAGCTCAAATTGTTGCCAAAGCTTTGCTGTGTTTCAATGACAAATATGTATACAGCAGCTGCGAAGAGTCTTATAGATTGACTGAGAGTGGAGATCTGAACGTTCCAAAAGACAAAACCGACGAGTACTGCAATGGCGCTTGCCTCACAGAGACACACCTTGTGCTCAACTGCGTTGATCACATTTTGACCAACTTCATCTTTTATAACAAGGCCACTATAAGAGATGTTAGGGATACTATTCACGCCGGATGCGGATATGGCCCGGAAAGAGGTGACTTCAACGTGGCTGAGCATATACAAGCTGAAGAAAGCAAGGCATACAAGGCTGCAAATTACCAGATTCTAGTTGGGCTTGTTTTCATGGTTTTGGGAAATGGATTATTGTTC
>Ruboc_06_G23810
ATGACTTTCTTTAATATCCCTCCAAAACACAAGTTCCTTGGTTTCACTCTTGTTCTCATTGTTGTATCTTGCTGTTACTCAGGCTGTGCCGCAGAGGACAACCCTGGGGAAAGGTTTTTTAATGCCTTAACATGCTTCAATAATAAGTTTATCTATTCAGGTTGTGATGAAGAATATAGATTGAACCAAAGCGGAAACCTTAATGTGCCTCCTGATGCAATTGATTTGTTCTGCCATGGACCTTGTCTGGCTGAGACACAGCAAGTACTGAAGTGCGTTGATAGCATGCTATCGACCTTCATTTTCAACAATAAGGCTACACTACCAGATATAAGAGGTGCTCTCCATGATGGCTGCAGCTATACCAGCCAAAGAGGTAATATACATAAAAATACAACGGTA
