# Supplementary material for: Transcriptomics of long‐term, low oxygen storage coupled with ethylene signaling interference suggests neofunctionalization of hypoxia response pathways in apple ( Malus domestica )
Source: Plant Direct. 2024 Dec 20;8(12):e70025. doi: 10.1002/pld3.70025 (PMC11660084; doi:10.1002/pld3.70025)
Supplement: Supplementary file 2 — Data S2: Homologs of all 606 hypoxia response genes identified in this study across 42 representative species of land plants). [file PLD3-8-e70025-s004.gz › 01-integratedGeneFamilies_dir/4655.faa]

>gnl_Ambtr_v1.0_evm_27.model.AmTr_v1.0_scaffold00007.80
MYCIVDAGKDMTSKIGMPPLDVSIAFPQATSASVFPPSVSDYYQFDDLLTPEERTIRRYVRKLVEKEIAPEMVKFWEKAEFPFHLVPKLAALRIAGGTIKGYGCPGLSITASALAIAEVARVDASCSTFILVHSSLAMLTIALCGSEDQKHKYLPSLARFDTIACWALTEPDYGSDASSLSTTATKVPGGWLLDGQKRWIGNSTFADVLVVFARNMSTNQINGYIVKKGTAGLKVSKIENKIGLRIVQNGDILLQKVFVPDEDWLPGVNSFKDTSKVLAVSRVMVAWQPIGIAMGVYDMCHRYLQERKQFGVPLASFQINQEKLVRMLGNIQGMFLVGWRLCKLYETEKMTPGHASLGKAWTSLKARETVSLARELLGGNGIVADFLVAKAFCDLEPIFSYEGTYEINSLVTGREITGIASFKPAAVARRSSL
>gnl_Aquco_v3.1_Aqcoe1G417400.1
MTINPSSQKPDNNDSKYDVKIGLPALEVSLAFPQATPASTFPPCASDYYQFDDLLTSEEQNLRRHVRAIMEKEIAPIMTEYWEKAEFPFHAIPKLADLRVAGGTVKGYGNPGLSITGSAIATAEVARVDASCSTFILVHSSLAMLTIALCGSEAQKQKYLPSLAQFRTVACWALTEPDYGSDASSLRTTATKVDGGWIVEGQKRWIGNSTFADVLVVFARNRTTNQINGFIVNKGAPGLKVTKIENKIGLRMVQNGDILLQKVFVPDEDRLPGVNSFQDTSKVLAVSRVMVAWQPIGIAMGVYDMCLRYLKERKQFGVPLAAFQINQEKLVRMLGNVQAMFLVGWRLCKLYESGKMTAGHASMGKAWITLRARETVSLGRELLGGNGILADFLVAKAFCDLEPIFTYEGTYDINSLVTGREVTGVAAFKPAALKQHSRM
>gnl_Arath_TAIR10_AT3G51840.1
MAVLSSADRASNEKKVKSSYFDLPPMEMSVAFPQATPASTFPPCTSDYYHFNDLLTPEEQAIRKKVRECMEKEVAPIMTEYWEKAEFPFHITPKLGAMGVAGGSIKGYGCPGLSITANAIATAEIARVDASCSTFILVHSSLGMLTIALCGSEAQKEKYLPSLAQLNTVACWALTEPDNGSDASGLGTTATKVEGGWKINGQKRWIGNSTFADLLIIFARNTTTNQINGFIVKKDAPGLKATKIPNKIGLRMVQNGDILLQNVFVPDEDRLPGVNSFQDTSKVLAVSRVMVAWQPIGISMGIYDMCHRYLKERKQFGAPLAAFQLNQQKLVQMLGNVQAMFLMGWRLCKLYETGQMTPGQASLGKAWISSKARETASLGRELLGGNGILADFLVAKAFCDLEPIYTYEGTYDINTLVTGREVTGIASFKPATRSRL
>gnl_Betvu_v1.2_Bv5_102830_dqji.t1
MAIQKSSSTIRDDSRKDERSSYFNLPPLDVSVAFPQATPASVFPPCASDYYQFDDLLNSEERAVRAKVRECMEKEIAPIMAEYWEKAEFPFHIIPKLGALHIAGGTIKGYGCPGLSIIGSAIATAEVARVDASCSTFILVHSSLAMLTIALCGSEDQKQKYLPSLSQLNTVACWALTEPDNGSDASGLQTTATKVAGGWILEGQKRWIGNSTFADLLIIFARNTSTNQINGYIVKKDSPGLTATKMENKIGLRIVQNGDIVMKRVFVPDEDRLPGVNSFQDTNKVLAVSRVMVAWQPIGISMGVYDMCLRYLKERKQFGAPLAAFQINQQKLVQMLGNVQAMFLVGWRLCKLYESGKMTTGHASLGKSWITVKARETVALGRELLGGNGILADFLVAKAFCDMEPIYTYEGTYDINTLVTAREVTGIASFKPAARSRL
>gnl_Carpa_v0.4_evm.model.supercontig_11.100
MHFCFRNGNKRERSAYFNSPALDISVAFPQATPASIFPPCASDYYQFDDLLTPEEQALRLKVRECMEKEVAPVMTEYWEKAEFPFHVVPKLAALRIAGGTIKGYGCPGLSITASAIATAEVARVDASCSTFILVHSSLAMLTIALCGSESQKQKYLPSLARFNTVACWALTEPDYGSDASALRTTATKVEGGWVLEGQKRWIGNSTFADLLVIFARNTSTSQINGFIVKKDAPGLTATKIQNKIGLRMVQNGDILLQKVFVPDEDWLPGINSFQDTNKVLAVSRVMVAWQPIGISMGIYDMCHRYLKERKQFGAPLAAFQINQQKLVQMLGNVQAMVLVGWRLCKLYEKGKMTPGQASLGKSWITLRARETAALGRELLGGNGILADFLVAKAFCDLEPIYTYEGTYDINSLVTGREVTGLASFKPAMLNKRSRL
>gnl_Elagu_v2.0_p5_sc00121.V1.gene95
MATSTPKHGDHFKGVMGSHIGLPALDISAAFPQATPASIFPPSASDYYQFDDLLSSEEKALRRKVREVMEKEVAPIMAGYWEKAEFPFHVIPKLATLSLAGGTIKGYGCPGLSITGSAIATAEVARVDASCSTFILALTEPDYGSDASSLRTIATKKDAPGLRVTKIENKIGLRIVQNGDILFKKVFVPDEDRLPGVNSFQDTNKAWTSLKARETVSLGRELLGGNGILADFLVAKHASPLFGDRLKEQLCREIPMNSCMLREGSTIWTSSNVALFKKKGNKQ
>gnl_Eucgr_v2.0_Eucgr.A00529.1
MTVRASPKPDNLEKEERSSYFGLPGLDVSVGFPQATPASVFPPCTSDYYHFDDLLTPEEQAIRKRVKECMEKEVAPIMAKYWEKAEFPFHIIPKLGALGIAGGTIKGYGCPGLSITGSAISTAEVARVDASFSTFILVHSSLAMLTISLCGSEEQKQKYLPSLAKLDTVACWALTEPDYGSDASALKTSATKVEGGWILEGQKRWIGNSTFADLLVIFARNSSTNQINGYIVKKNAPGLTARKMENKIGLRIVQNGDIILKKVFVPDNDRLPGVNSFQDTNKVLAVSRVMVAWQPIGLSMGVYDICHRYLKERKQFGAPLAAFQINQQKLVQMLGNVQAMFLVGWRLCKLYESGTMTPGHASLGKAWITARARETVALGRELLGGNGILSDFLVAKAFCDLEPIYTFEGTYDINNLVTGREVTGLASFKPAASSQRSRL
>gnl_Manes_v6.1_Manes.08G093200.1
MTVDASKNRDDHDESVKSSYFNLPPLDVSIAFPQATPASIFPPCASDYYHFDDLLTPEEQAIRMKVRQCMEKEVAPIMAEYWEKAKFPFHIIPKLGALHIAGGTIKGYGCPGLSLTASAVATAEVARVDASCSTFILVHSSLAMITIALCGSEVQKQKYLPSLAQLSTVACWALTEPDYGSDASSLKTTATKVEGGWILEGQKRWIGNSTFADVLVIFARNTSTNQINGYIVKKDALGLTATKIENKIGLRIVQNGDIQLRKVFVPDEDRLPGVNSFQDTNKVLAVSRVMVAWQPIGISMGVYDICHRYLKERKQFGAPLAAFQINQQKLVHMLGNVQAMLLVGWRLCKLYEKGKMTPGRASMAKAWITLRARETVAIGRELLGGNGILADFLVAKAFCDLEPIYTYEGTYDINSLVTGREVTGLPSFKPAAVSQRSRL
>gnl_Medtr_Mt4.0v1_Medtr7g068850.1
MTRSNPQDKIGNMPSYFDLPPLDVSLAFPQATPASTFPPCASDYFQFDDLLKPEEQAIRMKVRECMEKNIAPIMTQYWEKAEFPFHAIPKLGELGIAGGTIKGYGCPGLSVTGSAIATAEVARVDASCSTFILVHSSLAMLTIALCGSEAQKQKYLPSLAQLKTIACWALTEPDYGSDASALKTTATKVEGGWILEGQKRWIGNSTFADLLVIFARNTSTNQINGYIVKKDAPGLTVTKIENKIGLRIVQNGDIVMRKVFVPDEDRIEGVNSFQDTNKVLAVSRVMVAWQPIGISMGIYDMCHRYLKERKQFGAPLAAFQINQQKLVQMLSNVQAMILVGWRLCKLYESGKMTPGHASLGKSWITLRARETAALGRELLGGNGILADFLVAKAFCDLEPIYTYEGTYEINTLVTGREVTGFASFKPATQRSRM
>gnl_Mimgu_v2.0_Migut.J00147.1
MKVPPSEAQEDMYRKEKSSYFDSPALDVSVAFPQATPASVFPPSVSDYYQFDDLLTPEEQAVRIKVRECMEKEVAPIMTKYWEKAEFPFEVVPKLGALRVAGGSIKGYGCPNLSITANAIATAEVARVDASCSTFILVHSSLAMLTIGLCGSEAQKQKYLPSLAELKTVACWALTEPDYGSDASALKTTARKVEGGWILDGQKRWIGNSTFADVLVIFARNLTTNQINGYIVKKDTPGLQATKIENKIGLRIVQNGDIVMKNVFVPDEDRLPGVDSFQDTNKVLAVSRVMVAWQPIGISMGVYDMCHRYLKERKQFGVPLASFQINQQKLVRMLGNVQAMFLVGWRLCKLYESGKMTPGHASMGKSWISLKARETVSLGRELLGGNGILSDFLVAKAFCDLEPIYTYEGTYDINTLVTGREITGIASFKPAASSNRSRL
>gnl_Musac_v1_GSMUA_Achr8T21130_001
MASSNQDDHHMASMGSHSGLPPLNISVAFPQATPASVFPPSSSDYYQFDDLLNPEEQALRKRVRVVMEKEVAPIMAVYWEKAEFPFHVIPKLATLSIAGGTIKGYGCPGLSITASAIATAEVARVDASCSTFILVHSSLAMLTIALCGSEAQKVKYLSSLAKFDTVACWALTEPDYGSDASSLRTTATKVSGGWVLDGQKRWIGNSTFADVLIVFARNTSTNQINGFIVKKGTPGLRVTKIENKIGLRIVQNGDIILNKVFVPDEDRLPGVNSFQDTSKVLAVSRVMVAWQPIGISMGVFDMCNRYLKERKQFGAPLAAFQINQEKLVRMLGNIQAMLLVGWRLCKLYESGKMTAGHASLGKAWTSLKARETVSLGRELLGGNGILADFLVAKAFCDLEPIFTYEGTYDINSMVTAREITGIASFKPAVLGRSSRL
>gnl_Nelnu_v1.0_NNU_005759-RA
DISKNYKSSYFGLPALDVSVAFPQATPASVFPPNASDYYQFDDLLNLEEQTLRRKVREVMEKDVAPIMTEYWEKAEFPFHVIPKLGALGVAGGTIKGYGCPGLSIAGSAVALSEIARVDGSCSTFILVHSSLAMLTIALCGSEEQKQKFLPSLAQLQTVACWGLTEPDIGSDASSLKTTASKVSGGWMLNGRKRWIGNSTFADVLVIFARNTTTNQING
>gnl_Nelnu_v1.0_NNU_005760-RA
FIVKKDAPGLRVTKIENKIGLRIVQNGDILLQNVFVPDEERLPGVNSFQDTSKDDLLTYKRTKIRYLKERKQFGVPLAAFQLTQEKLVRMLGNIQAMFMVGWRLCKLYEKGKMTPGHASLAKAWITLRARETVSIGRELLGGNGILADFLVAKAFCDLEPIYTYEGTYEINSLVTGREITGIASFKPAALTKRSRL
>gnl_Nelnu_v1.0_NNU_012335-RA
MTIVSSSQNQGETVKNYKSSYFGLPALDVSVAFPQATPASIFPPCASDYYQFDDLLNPEEQALRRKVREVMENDIAPIMTKYWEKAEFPFHVIPKLGSLGIGGSTIKGYGCPGLSITGSAIAAAEVARVDASCSTFILVHSCLGMLTIGLCGSEEQKQRYLPSLAQLHTVACWGLTEPGIGSDASSLKTTATKVSRGWVLDGQKRWIGNSTFADVLVIFARNTNTNQINGFIVKKDAPGLRVTKIENKIGLRIVQNGDILLKNVFVPDEDRLPGVNSFQDTSKVLAVSRVMVAWQPIGISMGVYDACHRYLKERKQFGVPLAAFQLNQEKLVRMLGNVQAMLLIGWRLCKLYEKGKMTPGHASLGKAWITLRARETVSLGRELLGGNGILSDFLVGKAFCDLEPIYTYEGTYDINSLVTGREITGIASFKPAELSKRSRL
>gnl_Orysa_v7.0_LOC_Os01g06600.1
MAGKQGDGREEDGAKVGLPALDISLAFPQATPASIFPPSASDYYQIDDLLTTEEQSIRKNVRAIMEKEIAPIMATYWEKAEFPFHAIPKLSSLGVAGGTIKGYGCPGLSITASAITMAEIARVDASCSTFILVHSSLAMVTIALCGSEVQKQKYLPSLAQLTAVGCWALTEPNHGSDASSLITTATKVPGGWHIDGQKRWIGNSTFADVLVVLARNANTKQLNGFIVRKGAPGLKATKIENKIGLRMVQNGDIVFNKVFVPEEDRLPGVNSFQDISKVLAISRVMVAWQPIGISMGVFDVCHRYLKERKQFGVPLVAFQLNQEKLVRMLGNIQAMLLVGWRLCKLYESGKMTPGHASLGKGWTSRMAREVVSLGRELLGGNGILADFLVAKAFCDLEPIYSYEGTYDINSLVTGREITGIASFKPAALAKARL
>gnl_Orysa_v7.0_LOC_Os06g23870.2
MLGNIQAMWLLGWRLCKLHDSGRMTTGQASLGKAWITKQARETVALGRELLGGNGIVTDFHVGKAFCDMESIYTYEGSYEVNVLVAAREITGIASIRPTSRL
>gnl_Orysa_v7.0_LOC_Os06g23780.1
MTKIARFITNEAPNKNQSGIYGMALSEPNHGSDASSLNTTARKVPGGWILNGQKRWPANSSFADIFVVLACNTSTNQINGFIVNGGAPGLKISKIDNKMSLRVVQNCDILLEDVFVPDDDRLPGANSFQDLVKIYSISPHTIGDTDLTDYVAYIQALSFSRVIVAWISIGIAAGVYDACLRYLGERKQFGAPLAAFQLNQEKLMWLLGWRLYELHDSGRMTTGQASLGKAWITKKARETVALGRELLGGNGIVTDFHVGKAFCDMESLYTYEGSYEVNALIVARDITGIASIRPASRL
>gnl_Orysa_v7.0_LOC_Os05g07090.1
MGSLAGGGGGGKVGLPALDVALAFPQATTASQFPPAVSDYYQFDDLLTDEEKTLRKKVRGIMEREIAPIMTEYWEKAEFPFHAIPKLATLGLAGGTTKGYGCPGLSLTASAISVAEVARVDASCSTFILVHSSLAMSTIALCGSEAQKQKYLPSLTQFRTIGCWALTEPDYGSDASSLRTAATKVPGGWHLDGQKRWIGNGTFADVLIILARNSDTNQLNGFIVKKGAPGLKCTKIENKIGLRMVQNADIVLNKVFVPDEDRLTGINSFQDINKVLAMSRIMVAWQPIGISMGVFDMCHRYLKERKQFGVPLAAFQLNQEKLVRMLGNIQAMLLVGWRLCKLYESGKMTPGHASLGKAWTSKKAREVVSLGRELLGGNGILADFLVAKAFCDLEPIFSYEGTYDINSLVTGREITGIASFKPAALTKSRL
>gnl_Phavu_v2.1_Phvul.010G076000.2
MTIASSTNPDGSVKNAMPSYFYLPPLDVSAAFPQATPASTFPPSASDYFQLDDLLTAEEHAIRRKVRECMEKEIAPIMTEYWEKAKFPFHVIPKLGALHIAGGTIKDYGCPGLSLIGSAIAIAEVARVDASCSTFILVHSSLAMLTIALCGSEAQKQKYLPSLAQLHTIACWALTEPDYGSDASALKTTAIKVEGGWILEGQKRWIGNSTFADVLVVFARNATTNQINGFIIKKDAPGLTVTKIENKIGLRIVQNGDIVMRKVFVPDEDRIAGVNSFQDTNKVLAVSRLMVAWQPIGISMGIYDMCHRYLSERKQFGSPLAAFQISQQKLVQMLGNIQAMILVGWRLCKLYESGKMTPGHASLGKSWITLRARETAALGRELLGGNGILADFLVAKAFCDLEPIYTYEGTYDINTLITGREVTGFASFKPVAKRSRL
>gnl_Phypa_v3.3_Pp3c10_910V3.1
MDRVMTGEGMDEKGWRRLARINQQLQPKGIPSLLSPSQLESMPTLGVGLPALDIASAFPQATPASTFPTSVSDYFGLEDLLSPEDVALRKRVRRVMEEHVAPVVTKYWEKAEFPFEIIPHLASLKIAGGTIKGYGCPGLSILSHALVGAEIARVDASCCTFALVHSSLCMSTIGMLGNEEQKQKYLPSLARFDTIGCWALTEPAYGSDASSLNTTAVKVEGGWLLNGQKRWIGNATFADIVVVFARNTQTNQINGFIVKKGTPGYRATKIENKIGLRIVQNGDIIMKDVFIPDEDRLTGINSFQDTNKVLAVSRIMVAWLPIGVCMGVYDICYRYLQERKQFGAPLAALQINQEKLVRMLGNIQAMFLLGWKLCKMYESGKMTPGQASLCKAWNTLRARETVALGRELLGGNGILSDFLVAKAFCDIEPIYTYEGTYDINTLVTGREITGIASIKPSASGKIKGFTASQK
>gnl_Phypa_v3.3_Pp3c3_8340V3.1
MIMELSVVREGTEEKCQRRLTRIHEHLKPTDAYSSSALERIPTLAIGLPPLDIRSAFPQATPASIFPESVSDYFQLDDLLSSEDVALRKRIRETMEKHVAPVMTKYWEKAEFPFECVPHISSLMVAGGTTKGYGCPGLSVLSSALAMSEIARVDASCSTFVLVHSSLCMATLAMLGSEEQKLKYLPGLARLDLIGCWALTEPGYGSDASSLNTTAKKVEGGWLLNGQKRWIGNATFADVAVLFARNTQTNQINGFIVKKGTPGYRATKIENKIGLRMVQNGDIVMENAFVPDKDRLPGINSFADTNKVLAVSRIMVAWQPIGIAMGVYDICHRYLLERKQFGAPLAALQINQEKLVRMLGNIQAMFLLGWRLCKIYEAGKMTPGQASLCKAWNTKRARETVALGRELLGGNGILADFLVAKAFCDLEPIYSYEGTYEINALVTGREITKIAAIKPSGGKTKTTATSEGLVRNTTKN
>gnl_Pinta_v2.0_PITA_000078563-RA
MIEPNYGIDASSLNTTTTKNGDIHLKGAFIADQDRFPSIDSFQGTSKVLLVSHVIVAWKPIGITMGLYDVSQVKYCFFLDIDLDCIPLVHLCVFTGKKLVWSVNKLFPNQPIKTYSYAYNTLKARKVVPLGQELLRGNGILTDFLLAKNTFKSREVVSLGRELLGGNGIFTDFLVAKEFYDLEHIFSYEGTYEINSLVTG
>gnl_Pinta_v2.0_PITA_000052194-RA
MKVREVAEIEIALVIVKYWEQAEFLFEIVPKLANIKVAGGTIKGYGCPGLTKKKKKYLPASARLDIITCWALIESNYGSDASSLNTTSTKVEGGWKLDDQKRWIGNSTFADILIVFARNTTTNQINGFIVRKGAPRLRVAKMKNKIGLRCVQNGDITLTSVFVDDEDRLRDINSFQDTNRVLAVSRVMVAW
>gnl_Poptr_v3.0_Potri.006G101800.1
MSIPKNKDEVEQNPRSSYFNLPPLDVSVAFPQATPVSTFPPSVSDYYQFSDLLTVEDQALRMRVRECMEKEIAPMMTEYWEKAKFPFHAIPKLGALGIAGGTIKGYGCPGLSITASAIAMAEVARVDASCSTFILVHSLAMLTIAFCGSEEQKLKYLPSLAQFSTVACWALTEPDYGSDASGLKTTAIKVEGGWILEGKKRWIGNSTFADLLVVFARNTTTNQINGFIVKKDAPGLTVTKIENKIGLRIVQNGDIVMKRVFVPDEDRLPGVNSFQDTNKVLAVSRIMVAWQPIGISMGVYDMCHRYLKERKQFGAPLAAFQINQQKLVHMLGNVQAMVLVGWRLCKLYEKEKMTPGQASLAKAWISLKARETASIGRELLGGNGILADFLVAKALCDLEPIYTYEGTYDINSLITGREITGLASFKPAMLSKRSRM
>gnl_Poptr_v3.0_Potri.016G118000.1
MAIPKNQDEVEQNARSSYFNLPPLDVSVAFPQATPASTFPPSVSDYFQISDLLTAEDQAIRMRVRQCMEKEIAPIMAEYWEKAKFPFHVIPKLGALGIAGGTIKGYGCPGLSITTSAVAIAEVARVDASCSTFILVHSSLAMLTIALCGSEEQKQKYLPSLAKFSTVACWALTEPDYGSDASSLQTTATKVEGGWILEGQKRWIGNSTFADLLVIFARNTTTDQINGYIVKKDAPGLTVTKIENKIGLRIVQNGDIVMKRVFVPDEDRLPGVNSFQDTNKVLAVSRVMVAWQPIGISMGVYDMCHRYLKERKQFGAPLAAFQINQQKLVHMLGNVQAMVLVGWRLCKLYEKGTMTPGHASLAKSWISLKARETAAIGRELLGGNGILSDFLVAKAMGDLEPIYTYEGTYDINSLVTGREITGLASFKPAMLSKRSRL
>gnl_Prupe_v2.1_Prupe.6G279200.1
MTVPPNQDDVNKNERTNYFNSPAMDVSLAFPQATPASTFPPCTSDYYQFDDLLTPEEQAVRLRVRQCLEKDVAPIMAEYWEKAEFPFHVIPKFGALRIAGGTIKGYGCPGLSITANAFATAEIARVDASCSTFFLVHSSLAMLTIALCGSEAQKQEYLPSLAELKTVACWALTEPDYGSDASALRTTATKVEGGWILEGQKRWIGNSTFADVLVIFARNTTTNQINGYIVKKNVPGLTATKIENKIGLRIVQNGDILLKKVFVPDEDRLPGVNSFQDTSKVLAVSRVMVAWQPIGLSMGVYDMCHRYLKERKQFGAPLAAFQINQEKLVRMLGNVQAMVLIGWRLCKLYEKGKMTPGHASLGKAWITLRARETVALGRELLGGNGILADFLVAKAFGDLEPIYTFEGTYDINALVTGREITGIASFKPAASSQRSRL
>gnl_Selmo_v1.0_90623
MSVGLPALDLSRAFPQATPASSFPPLVSDYFQLHDLLSKEDQDLRMRVRTVMEKEVAPIMAEYWEKAEFPFEIVPKMASLNIAGGTIQGYGCPGLSILGSAIAAAEVARVDASCSTFILVHSSLAMLTIAMCGSEQQKQKYLPQLAKLDTIACWALTEPDYGSDASSLSTTATKAKGGWILNGQKRWIGNSTFADVAVIFARNTETNQINGFIVRKGTPGYRATKIENKIGLRIVQNGDIVLKDAFIPDDDRLPGINSFADTNKVLAISRIMVAWQPIGVTMGVYDMCHRYLLERKQFGAPLASLQINQEKLVQMLGNIQAMALVGWRLCKLYDSGKMTPGQASLAKSWNTKRARETVALGRELLGGNGILVDFLVAKAFCDLEPIYTYEGTYEVNALVTGREVTGIASIRPRKA
>gnl_Solly_v2.4_Solyc10g085200.1.1
MPALDVSVAFPQATPASNFPPCTSDYYQLADLLTPEEQAIRMKVRECMEKEIAPIMTKYWEKAEFPFEIIPKFGALHIAGGTIKGYGCPGHSITGSAVAAAEVARVDASCSTFLLVHSSLAMLTIGLCGSEMQKEKYLPSLAEFDTVACWGLTEPDYGSDASGLGTTARKVEGGWILEGQKRWIGNSTFADILVIFARNTSTNQINGFIVKKDAPGLQCTKIENKIGLRIVQNGDILLKNVFVPDEDRLPGVNSFQDTNKVLAVSRVMVAWQPIGITMGVYDMCHRYLKERKQFGAPLAAFQINQQKLVQMLSNIQAMILVGWRLCKLHESDKLTHGHASLGKSWITLRARETVALGRELLGGNGILADFHVAKAFCDLEPIYTFEGTYDINTLVTGREITGLASFKPAPVRQKSRL
>gnl_Solly_v2.4_Solyc10g076600.1.1
MKVPPTKTQEEMYKEAKSSYFDLPALDVSVAFPQATPASVFPNCTSDYYQLDDLLTSEEKAVRLKVRECMEKEIAPIMTKYWEKAEFPFEVIPKLGALNISGGTIKGYGCPGLSVTGSAIALAEIARVDASCCTFILVHSSLAMLTIGLLGSEMQRQKYLPSLADLSSISCWGLTEPDYGSDASALRTTATKVEGGWILEGQKRWIGNSTFADVLVIFARNAATNQINGFIVQKDAPGLQCTKIENKIGLRMVQNGDILFKKVFVPDEDRLPGVNSFNDTSKVLAVSRVMVAWLPIGIAMGVYDMCHRYLKERKQFGAPLAAFQLNQQKLVQMLSNIQAMLLVGWRLCKLYESGKMTPGQASLGKSWNTLRARETVSLGRELLGGNGILTDFLVAKAFCDLEPIYTFEGTYDINTLVTGREITGLPSFKPAPLRPQSRL
>gnl_Sorbi_v3.1_Sobic.003G061800.1
MAEKRVTGGDRREEDRAKVGLPALDLSLAFPQATPASIFPPSASDYYQFDDLLTSEERSIRKKVRGIVEKEIAPIMAAYWEKAEFPFDAIPKLASLGVAGGTIKGYGCPGLSITASAVTMAEMARVDASCSTFILVHSSLAMVTIALCGSEAQKQKYLPSLAQLTTVGCWALTEPNYGSDASSLRTTASKAPGGWHIDGQKRWIGNSTFADVLVVLARNADTQQLNGFIVRKGAPGLKATKIENKIGLRMVQNGDIVFNKVFVPEEDRLPGITSFKDISKVLAISRIMVAWQPIGISMGVFDMCHRYLKERKQFGVPLASFQLNQEKLVRMLGNIQSMLLVGWRLCKLYESGKMTPGHASLGKAWNSRMAREVVSLGRELLGGNGILADFLVAKAFCDLEPIYSYEGTYDINSLVTGREITGIASFKPAAALAKARL
>gnl_Sorbi_v3.1_Sobic.009G057300.1
MGSLGGSAGAGDGGKVGLPALDVALAFPQATPASLFPPAASDYYQFDDLLTEEEKALRKKVRGIMEKEIPPIMTEYWEKAEFPFHAIPSLASLGLAGGTIKGYGCPGLSLTASAISIAEVARVDASCSTFILVHSSLAMSTIALCGSEAQKQKYLPSLAEFKTIGCWALTEPDYGSDASSLRTAATKVPGGWQLDGQKRWIGNSTFADVLVILARNADTNQLNGFIVKKGAPGLKATKIQNKIGLRMVQNGDIILNKVFVPEEDRLTGINSFQDINKVLAMSRIMVAWQPIGISMGVFDICHRYLKERKQFGAPLAAFQLNQEKLVRMLGNIQAMLLVGWRLCKFYESGKMTPGRSSLGKAWTSQKAREVVSLGRELLGGNGILADFLVAKAFCDLEPIFSYEGTYDINSLVTGREITGIASFKPAMSAKSRL
>gnl_Sorbi_v3.1_Sobic.009G057200.2
MGGLGGAGGGGGGGGGGGEVGLPALDVALAFPQATPASLFPPAVSDYYQLDDLLTNEEKVLRKKVQGVMEKEIAPIMTEYWEKAEFPFHVIPKLATLGLAGGTTKGYGCPGLSLTATAISTAEVARVDASCSTFILAHASLVVPTIALCGSESQKQQYLPSLAQFKMLGCWALTEPDNGSDASSLRTAATKVPGGWHLNGQKRWIGNSTFADMLIILARNAETKQLNGFIVKKGAPGLKATKIENKIGLRMVQNGDIVLNEVFVPEEDRLPGINSFQDVNKVFAMSRVLVTWQPIGISMGVFDMCHRYLKERKQFGAPLAAFQLNQEKLVRMLGNVQAMLLVGWRLCKLYEAGKLTPGQSSLGKAWTSRKAREVVSLGRELLGGNGILADFLVAKAFCDLEPIFSYEGTYDINSLVTGRDITGIASFKPAMVAKSRM
>gnl_Sorbi_v3.1_Sobic.006G012800.3
MDLAIGAYQNVPFQLFSPLHSSRLLPARVSAARKNGKTRLSGYCSKDHVVKPPASDMMSVACARLTPAASVFPAAVSDYYQFDELLTPEEKNLRINIRQFMEKEVAPIVPKYWETAQFPFHLIPKLGSLGFLGGIIKGHGCPGLSETAYAVCISEVARVDASIASFCLVQSCLAMLCIAQMGSEAQKEKYLPLLSKQQKVCAYALTEPDYGSDASSLNTVARKVPGGWVLNGRKRWPGNSSFADVLVVLARNTSTNQVNGFIVNGGSSGLKINKIENKVSMRMVQNCDIQLDDVFVPDDDRLPGANSFQDLVDSLSFSRVMAAWVSIGIAEGVYDACHRYLGERKQFGVPLATFQLNQEKLVRMLGNIQAMWLLGWRLCKLHASGNITTGHASLGKAWITKQARETVALGRELLGGNGIVTDFHVGKALCDMETVYTYEGSYDVNALIVAREITGISSIRPTSRL
>gnl_Spipo_v2_Spipo23G0036400
MSSHLGLPALDVSLAFPQATPASVFPPLASDYYQFDDLLNPEEKALRRKVREVMEKEIAPIMSKYWEKAEFPFHAIPKLSSLGVAGGTIKGYGCPGLSCLGAAIAISEVARVDASCSTFILVHSSLAMLTIALCGSEEQKQKYLPSLAQLETVACWALTEPDYGSDASSLRTTATRVDGGWVLDGQKRWIGNSTFADILIVFARNTATNQINGFIVKKGAPGLSVTKMENKIGLRIVQNGDILLNKVFIPDEDKLSGVTCFQDTSKVLAVSRVMVAWQPIGISMGVYDMCHRYLMERKQFGAPLAAFQINQEKLVRMLGNIQAMLLVGWRLCKLYESGKMTPGHASLGKAWTSRKARETVSLGRELLGGNGILADFLVAKAFCDLEPIFSYEGTYDINSLVTGREITGIASFKPAILGKSRL
>gnl_Stras_v2.0_SGA_v2.0_scaffold95T28857
MKVPASKAQGIILSIETENMHHEAKSSYFDLPALDVSVAFPQATPASIFPPSVSDYYQFDDLLTPEEKAVRKKVRECMEKEVAPIMAKYWERAEFPFEVIPKLGALRIAGGSIKGYGCPNLSITANAVAAAEVARVDASCSTFILVHSSLAMLTIALCGSEAQKEKYLPSLAELKSVACWALTEPDYGSDASALKTTARKVEGGWILDGQKRWIGNSTFADVLVIFARNLSTNQINGFILKKNTPGLQATKIENKIGLRIVQNGDILMKNVFVPDEDRLPGVNSFQDTNKVLAVSRVMVAWQPIGISMGVYDMCHRYLKERKQFGTSLAAFQLNQQKLVRMLGNIQAMQLIGWRLCKMYESGKMTPGHASLGKAFCDLEPIYTYEGTYDINTLVTGREITGFASFKPAVSSSRSRL
>gnl_Theca_v1.1_Thecc1EG021674t1
MLEAKQPKLACQLYLPPAADLSLSILSKNRKKKPLLSITMALLSKFRDETDKSAKSSYFNLPPLDVSVAFPQATPASTFPPPASDYYQFDDLLSPEEQAIRKKVRECMEKEVAPVMTEYWEKAEFPFQIVPKLAALRIAGGTIKGYGCPGLSITGSAISTAEVARVDASCSTFILVHSSLAMLTIALCGSEEQKQKYLPSLAQLKTIACWALTEPDYGSDASALKTTATKVKGGWMLEGQKRWIGNSTFADVLVIFARNTTTNQINGYLVKKDSPGLTATKIANKIGLRIVQNGDILLKKVFVPDEDRLPGVNSFQDTSKVLAVSRVMVAWQPIGISMGVYDMCQRYLKERKQFGAPLAAFQINQQKLALMLGNVQAMTLVGWRLCKLYEGGKMTPGQASLGKSWITLKARETVSLGRELLGGNGILADFLVAKAFCDLEPIYTYEGTYDINSLVTGREITGFASFKPAALSQRSRL
>gnl_Utrgi_v4.1_Scf00307.g15172.t1
MAEWMGKEVPPGFGIRMICHGHNSIRCSYLILLPFFSYISVFPALTVLPRHIFCICNKLTFLLVSRWFYLACLQGFRLRFFLLFSNMPAEVRSNYFNSPAIDVQIAFPQATPASIFPPCASDYYQFDDLLTPEEQALRRRVRECMEKEVAPIAAKYWEKAEFPFEVVPKLGALGVSGGTIKGYGCPGLSLTASAVATAEVARVDASCSTFILVHSSLGMMTIALCGSEAQKKKYLPSLASLETIACWALTEPDYGSDASGLGTTATKVGGGWILNGQKRWIGNSTFADILVVFARNTSTNQINGFIVKKNALGLQATKIENKIGLRIVQNGDILLKNVFVPDEDRLPGVDSFQDTNKVLAASRVMVSWQPIGISMGVYDMCHRYLKERKQFGAQLAAFQLNQQKLVQMLGNIQAMFLVGWRLCKLYESGKMTPGHASLGKSWISSKARETVSLGRELLGGNGILADFLVAKAFCDLEPIYTYEGTYDINTLVTGREITGIASFKAPAAAASKAKSRLYLQLGFLFHPTQLYKGRCLSAVAAVVSAIRLLVRL
>gnl_Vitvi_Genoscope.12X_GSVIVT01011175001
MTIYSSNNAGYSSNNPDDSEKAKKGSYFGLPSLDVSVAFPQATPASIFPPCASDYYQFDDLLTPEEQALRMKVRKCVEKEIAPIMTEYWEKAEFPFHVVPKLAALRIAGGTIKGYGCPGLSVTASAITTAEVSRVDASCSTFILVHSSLAMLTIALCGSEAQKQKYLPSLAQLNTIACWALTEPDYGSDASSLKTTATKVEGGWILEGQKRWIGNSTFADVLIIFARNTTTNQINGYIVKKGAPGLTATKIQNKIGLRIVQNGDIQFKKVFVPDEDRLPGVNSFQDTNKVLAVSRVMVAWQPIGISMGAYDMCHRYLKERKQFGAPLAAFQINQQKLVEMLGNIQAMTLVGWRLCKLYEKGKMTPGHASLAKAWITLKARETLALGRELLGGNGILADFLVAKAFCDLEPIYTYEGTYDINTLVTGREITGIASFKPAALNRRSRL
>FraveV4A2_6g11280.t1
MTIPPNQDDGKARTTYFNSPALDVSLAFPQATPASKFPPCTSDYYQSNDLLTPEEQALRMRVRHCVEKEVAPIMAEYWEKAKFPFHIIPKLGALRIAGGTIKGYGCPGLSVTANAIATAEVARVDASCSTFILVHSSLAMLTIALCGSEAQKQKYLPSLAEFKTVACWGLTEPDYGSDASALKTTATKVEGGWILDGQKRWIGNATFADVLVIFARNTTTNQINGYIVNKNVPGLKATKIENKIGLRMVQNGDILLKQVFVPDEDRLPGVNSFQDTSKVLAVSRVMVAWQPIGISMGVYDMCHRYLKERKQFGAPLAAFQINQEKLVHMLGNVQAMILIGWRLCKLYEAGKMTPGQASMGKSWITVKARETVALGRELLGGNGILSDFLVAKAFCDLEPIYTYEGTYDINSLVTGREITGVASFKPAPSSKRSRL
>Maldo_HF_15436
MTVPPNQDDVKKNERTNYFNSPALDVSLAFPQATPASTFPPCASDYYQFDDLLTPEEQAMRLRVRKCMEKDVAPIMAEYWEKAEFPFQIIPKLGALRIAGGTIKGYGCPGLSITASAFATAELARVDASCSTFVLVHSSLAMLTIEAQKQKYLPSLAEFKTVACWGLTEPDYGSDASALRTTATKVEGGWILEGQKRWIGNSTFADVLVIFARNTTTNQINGFIIKKNAPGLAATKIENKIGLRIVQNGDILLNKVFVPDEERLPGVNSFQDTSKVLAVSRVMVAWQPIGLSMGVYDMCHRYLKERKQFGAPLAAFQINQEKLVRMLGNVQAMVLIGWRLCKLYEAGKMTPGHASMGKAWITLRARETVALGRELLGGNGILSDFLVAKAFGDLEPIYTFEGTYDINSLVTGREVTGIASFKPPASSQRSRL
>Maldo_HF_37712
MTVPPYQVMWDLLELGKTTTLMEIILKFRFFILWNNERTSYFNSPALDVSVAFPQATPAATFPPCKATPASAIVICMLKGLTEPDYGSDASALRATATKVEGGWVLEGQKRWIGNSTFADVLIIFARNTTTNQINGFIVKKNAPGLTATKIENKIGLEQDTNKERKQFGAPLAAFQINQEKLVRMLGHVQAMAPLQAAFGDLEPIYTFEGTYDINALVTGTEVTGIASFRPAASTQRSRL
>Maldo_HF_37720
MTVPPYQDDVKNNERTNYFNSPALDVSVAFPQATPGSTFPPCIMDHSEGRETVALGRELLGGNGILSDFLVAKAFGDLEPIYTFEGTYDINALVTGREVTGIASFRPTASTQRSRLECNFSESQLLPQVSFINNKVVRCQKG
>Maldo_HF_37725
MAQRVVVGGCRDRCGRLGSSNDGVARWSDGALHEWLHGWWFWVLDDVKNNERTNYFNSPALDVSVAFPQATPASTCPPCTSDYYQIDDLLTPEEQAIRLRVRECMEKDVAPIMAEYWEKAEFPFQIIPKLGALRIAGGTIKGYGCPGLSITANAFATAEIARVDASCSTFFLVHSSAAMLTIALCGSEAQKQKYLPSLAEFKTVACWGLTEPDYGSDASALRATATKVKDFNLLICFFISVKWYYHALLVFGCHGSDHAISRILVLLGSSGGRRYLKERKQFGAPLAAFQINQEKIARMLGNVQAMVLIGWRLCKLYEAGKMTPGHASMGKSWITLKARETVALGRELLGGNGILSDFLVAKAFGDLEPIYTFEGTYDINALVTGREVTGIASFRPAASTQRSRLQCNFSESQLPPQVSFINNKVV
>Maldo_HF_37733
MTVPPYQDDVKNNERTNYFNSPALDVSVAFPQATPASTFPPCSKNINHHYIIDIYWEKAEFPFQIIPKLGALRIAGGTIKVLNTYLNKVMGVRSFYYGKCFATAEIARVDASCSTFFWVHSSLAMLTIDVVDKSRLITSVNISGLSRIALCGSEAQKQKYLPSLSEFKTVACWILKSVYLHVKGTEPDYGSDASALRATATKVEGGWVLEGQKRWIGNSTFADVLIIFARNTTTNQINGFIVKKNAAGLTATKIENKIGLRIVQNGDILLNKVYVPDEERLPGVNSFQDTNKIRLDTAMTLSQSYNDIRHGIGNLCEKWCPG
>Maldo_HF_37738
MTVPPYQDDVKNNERTNYFNSPALDVSVAFPQATPASTFPPCTSDNYQIDDLLTPEEQAIRLRVRECMEKDVAPIMAEYWEKAEFPFQIIPKLGALRIAGGTIKCNISGLSRIALCGSEAQKQKYLPSLAEFKTVACWGLTEPDYGSDASALRATATKVEGGWVLEGQKRWIGNSTFADVLIIFARNTTTNQINGFIVKKNAPGLTATKMENKIGIRIVQNGDILLNKVFVPDEERLPGVNSFQDTNKVLAVSRVMVAWQPIGLCMGVYDMCHRYLKERKQFGAPLAAFQINQEKLVRMLGNVQAMVLIGWRLCKLFEAGKMTPGHASMGKEKNTSRSLVESHSIDHTFQRSYFP
>Maldo_HF_37742
MIEGGQFQDHLCCMCVHGEIVFVKQFRISSCNTIDSNFSDLRIHLVILFAFCTLLVHLITSDYYKIDDLLTPEEQAIRLSVRECMEKDVAPIMAEEVIGDVGKDDVGDGGADDELGEKTPNEDDGLEQELVMAKKGERTGNSGLGRDDDGLSLDSELVTVEDAESMTGSGAAAKFPFQIIPKLGALRIAGGTIKVLNTYLNKLFLTLVFDNLLDGLVISLLAFFLSGLWVSGLSITANAFATAEIARIDASCSTFFLVHSSLAMLTIGLSPAGYSSLFICMLKGLTEPDYGSDASALRATATEVKDFNLLICFYISVKWYYHALLVFGCHGSDHAISRM
>Maldo_HF_37747
MTVPPYQDDVKNNERTNYFNSPALDVSVTFPQATRASTFPPCTSDCYKIDDLLTPEEQAIRLRYWEKAEFPFQIIPKLGALRIAGGAIKGYGCPGLSITANAFATAEIARVDASCSTFFLVHSSAAMLTIEAQKQKYLPSLAEFKTVACWGLTEPYYGSVASALRATATKVKDFNLLICFFISVKWWKEVGYLKAKSDG
>Maldo_HF_37763
MTVPPYQDDVKNNQRTNYFNSPALDVSVVFRKQRRLLLFLPAIDDLLTPEEQAIRLRVRECMEKDVAPIMAEYWDKAEFPFQIIPKLGALRIAGETIKGYGCPGLSIMANAFATAEIARVDASCSAFFLVHSSLAMLTSALCGSEAQKQKYLPSLAEFKTVACWGLTEPDYGSVASALRATATKVLAVSRVMVAWQPIGLCMGVYDMCHRYLKERKQFGAPLAAFQINQEKLVPMLGNVQAMVLIGWRLWKLYEAGKMTPGYASMGKSWITLRARETVALGRELLSGNGILSEFLVAKAFGDLEPIYTFEGTYDINALVTGREVTGIASFRPAALTQRSCL
>Malba_032163
MTVPPYQDYVKNNESTNYFNSPALDVSVAFPQATPASTFPPCTSDNYQIDDLLTPEEQAIRLRVRECMEKDVAPIMAEYWEKAEFPFQIIPKLGALRIAGGTIKGYGCPVLLLRQMLLLQLKLLELMQAVLLSSGRALCGSEAQKQKYLPSLSEFKTVACWGLTEPDYGSDASALSATATKVEGGWVLEGQKRWIGNSTFADVLIIFARNTTN
>Malba_035104
MEKDVAPIMAEYWEKAEFPFQIIPKLGALRIAGGTIKGYGCPGLSITANAFATAEIARVDASCSTFFLVHSSAAMLTIALCGSEAQKQKYLPSLAEFKTVACWVLAVLRVMVAWQPIGLCMGVYDMCHRYLKERKQFGAPLAAFQINQEKLVRMLGNVQAMVLIGWRLCKLYEAGKMTPGHASMGKSWTTLRARETVALGRELLGGNGILSDFLVAKALGDLEPIYTFEGTYDINALVTGREVTGIASFRPAASTQRSRL
>Malba_041571
MTVPPNQDDVKKNERTNYFNSPALDVSLAFPQATPASTFPPCASDYYQFDDLLTPEEQAMRLRVRKCMEKDVAPIMAEYWEKAEFPFQIIPKLGALRIAGGTIKGYGCPGLSITASAFATAELARVDASCSTFVLVHSSLAMLTIALCGSEAQKQKYLPSLAEFKTVACWGLTEPDYGSDASALRTTATKVEGGWILEGQKRWIGNSTFADVLVIFARNTTTNQINGFIIKKNAPGLAATKIENKIGLRIVQNGDILLNKVFVPDEERLPGVNSFQDTSKVLAVSRVMVAWQPIGLSMGVYDMCHRYLKERKQFGAPLAAFQINQEKLVRMLGNVQAMVLIGWRLCKLYEAGKMTPGHASMGKAWITLRARETVALGRELLGGNGILSDFLVAKAFGDLEPIYTFEGTYDINSLVTGREVTGIASFKPPASSQRSRL
>Malsi_04g014200
MTVPPNQDDVKKNERTNYFNSPALDVSLAFPQATPASTFPPCASDYYQFDDLLTPEEQAMRLRVRKCMEKDVAPIMAEYWEKAEFPFQIIPKLGALRIAGGTIKGYGCPGLSITASAFATAELARVDASCSTFVLVHSSLAMLTIALCGSEAQKQKYLPSLAEFKTVACWGLTEPDYGSDASALRTTATKVEGGWILEGQKRWIGNSTFADVLVIFARNTTTNQINGFIIKKNAPGLAATKIENKIGLRIVQNGDILLNKVFVPDEERLPGVNSFQDTSKVLAVSRVMVAWQPIGLSMGVYDMCHRYLKERKQFGAPLAAFQINQEKLVRMLGNVQAMVLIGWRLCKLYEAGKMTPGHASMGKAWITLRARETVALGRELLGGNGILSDFLVAKAFGDLEPIYTFEGTYDINSLVTGREVTGIASFKPPASSQRSRL
>Malsi_12g014820
MTVPPYQVAFPQATPASTFPPCKATPASAIVICMLKGLTEPDYGNDASALRATATKVEGGWVLEGQKRWIRNSTFADVLFLLGIQQQIRLMGIFIVKKNAPGLTATKIENKIGLRIVQNGDILLNKVFVPDEEPGVNSFQDTNKVSCKAALLQFV
>Malsi_12g014840
MAAIECLGIRFYLRVVYGFLQKPLGEHRDFEFAAEIFGFLQKQLDWTSGGDFLYDVKNNERTNYFNSPALDVSVAFPQATPASTFPPCTSDNYQIDDLLTPEEQAIRLRVRECMEKDVAPIMAEYWEKAEFPFQIIPKLGALRIAGGTIKCNISGLSRIALCGSEAQKQKYLPSLAEFKTVACWGLTEPDYGSDASALRATATKVEGGWVLEGQKRWIGNSTFADVLIIFARNTTTNQINGFIVKKNAPGLTATKMENKIGIRIVQNGDILLNKVFVPDEERLPGVNSFQDTNKVLAVSRVMVAWQPIGLCMGVYDMCHRYLKERKQFGAPLAAFQINQEKLVRMLGNVQAMVLIGWRLCKLFEAGKMTPGHASMGKEKNTSRSLVESHSIDHTFQRSYFP
>Malsi_12g014880
MAEELVMAKKGERTGNSGLGHDDDGLSSDSELVTVEDAESMTVLGEGRVSISNYSKAWCIAHCWWDNQGLWVSGLSITANAFATAEIARIDASCSTFFLVHSSLAMLTIG
>Malsi_12g014890
MAAIECLGIRFYLRVVYGFLQKPLGEHRDFEFAAEIFGFLQKQLDWTSGGDFLYDVKNNERTNYFNSPALDVSVTFPQATRASTFPPCTSDCYKIDDLLTPEEQAIRLRYWEKAEFPFQIIPKLGGLRIAGGTVKLKLLELMQAVLLSSWFIPQQQCLLLVRIWIILFLTFCFINNQTFTEKNDVVDKSRLITSVNISGLSRIALCGSEAQKQKYLPSLAEFKTVACWGLTEPDYGSDATATKVEGGWVLEGQKRWIGNSTFADVLIIFARNTTTNQINGFIVKKNAPGLTATKIENKIGLRIVQNGDILLNRVFVPDEERLPGVNSFQDTNKVLAVSRVMVAWQPIGLCMGVYDMCHRYRKERKQFGALLQPSRSTKRNLSVCLAFGDLEPIYTFEGTYDINALVTGREVTGIASFRPAASTQRSRL
>Malsi_12g014940
MERLPGVNSVQDTNKVLAVSRVMVAWQPIGFCMGVYDMCHRYLKERKQFGAPLAAFQINQEKLVRMLGNVQAMVLIGWRLCKMYEAGKMTPGHASMGKSWITLRARETVALGRELLGGNGILSDFLVAKAFGDLEPIYTFEGTYDINALVTGREVTGIASFRPAASTQRSRL
>Malsi_12g014990
MTVPPYQDDVKNNERTNYFNSPALDVSVVFRKQRRLLLFLPAIDDLLTPEEQAIRLSVRECMEKDVAPIMAEYWEKAEFPFQIIPKLGALRIAGGTIKGYGCPGLSITPNAFATAEIARVDASCSTFFLVHSSLAMLTIALCGSEAQKQKYLPSLAEFKTVACWGLTEPDYGSDASALRATATKVEGGWVLEGQKRWIGNSTFADILIIFARNTIRLMGIFIVKKNAPGLTATKKENKIGLRIVQNGDVLLNKVFVPDEERLPGVNSFQDTNKERKQFGAPLAAFQINQEKLVRMLGNVQAMVLIGWRLCKLYEAGKMTPGHASMGKSWITLRARETVALGRELLGGNGILSDFLVAKAFGDLEPIYTFEGTYDIIALVTGREVTGIASAQLGSNHHRLRSIPAASRRPSPTPNSESSAETASPPSKTSLPAPSSANPPASSPSSSSASWHSPPRSPMPT
>Malsy_04g013960
MTVPPNQDDVKKNERTNYFNSPALDVSLAFPQATPASTFPPCASDYYQFDDLLTPEEQAMRLRVRKCMEKDVAPIMAEYWEKAEFPFQIIPKLGALRIAGGTIKGYGCPGLSITASAFATAELARVDASCSTFVLVHSSLAMLTIALCGSEAQKQKYLPSLAEFKTVACWVEGGWILEGQKRWIGNSTFADVLVIFARNTTTNQINGYVKQKHAINLLVCVRNLFIIKKNAPGLAATKIENKIGLRIVQNGDILLNKVFVPDEERLPGVNSFQDTSKVLAVSRVMVAWQPIGLSMGVYDMCHRYLKERKQFGAPLAAFQINQEKLVRMLGNVQAMVLIGWRLCKLYEAGKMTPGHASMGKAWITLRARETVALGRELLGGNGILSDFLVAKAFGDLEPIYTFEGTYDINSLVTGREVTGIASFKPPASSQRSRL
>Malsy_12g015340
MFSFELSLSFVSVCLSFVSISPSLSQIGTCRHLHAPMFPSIESPQLPITITQPLMLLLGDVLRFWVAVKVLFALFGRIMGALTALVTRLPPFSIDPVVAFGSSFGGGGLPMEAHQIWWWLLNNERTSYFNSPALDVSVAFPQATPAATFPPCKATPASAIVICMLKGLTEPDYGSDASALRATATKVKDFNLLICSFISIKWYYRSLLVFGCHGSDHAISCILVLLGSSGEETLEPLLQLSRSTKRNLSVCLVMFKLWRLCKLYEVGKMTPGHASMGKLRKNDAFGDLEPIYTFEGTYDINALVTGTEVTGIASFRPAASTQRSRL
>Malsy_12g015380
ASDYYQIDDLLTAEEQAIRLRVRECTEKDVAPIMAENPHFVLHHRHLQFHRHIPTPVRGMGNYSVEEVIGDVGRDDVGDGGADDELGEKTPNVGLPLLSSLDYKLFVWKWSIIPIHFQRIKGLEMEAYHVGPHVADMELVLGRPPESPGGAVDLGGIGNWVFIFERDEANEEDDGLEQELVMAKKGERTGNSGLGHDDDGLSSDSELVTVEDAESMTGLWVSGLSITANAFATAEIARIDASCSTFFLVHSSLAMLTIG
>Malsy_12g015420
MTVPPYQDDVKNNERTNYFNSPALDVSVTFPQATRASTFPPCTSDCYKIDDLLTPEEQAIRLRYWEKAEFPFQIIPKLGALRIAGGTVKLKLLELMQAVLLSSWFIPQQQCLLLVRIWIILFLTFCFINNQTFTEKNDVVDKSRLITSVNISGLSRIALCGSEAQKQKYLPSLAEFKTVACWGLTEPDYGSDATATKVKDFNLLICFFISVKWYYHALLVFGCHGSDHAISRILVLLGSSGGRRFIVKKNAPGLTATKIENKIGLRIVQNGDILLNRVFVPDEERLPGVNSFQDTNKVLAVSRVMVAWQPIVSEGEETIWSPLAAFQINQEKLVRMLGNVQAMMVVRVIWADCSAMVATRTTLTTDERKTTDETNTHGDGGAGYLGRLQCGGGDKNDGGAGYLGRLQCGGGDKNVEMVVRVIWADCSVVVATRMCRNLIALDLKRAIERLFLLRRAFGDLEPIYTFEGTYDINALVTGREVTGIASFRPAASTQRSRL
>Malsy_12g015460
MERLPGVNSVQDTNKVLAVSRVMVAWQPIGFCMGVYDMCHRYLKERKQFGAPLAAFQINQEKLVRMLGNVQAMVLIGWRLCKMYEAGKMTPGHASMGKSWITLRARETVALGRELLGGNGILSDFLVAKAFGDLEPIYTFEGTYDINALVTGREVTGIASFRPAASTQRSRL
>Malsy_12g015510
MTVPPYQDDVKNNERTNYFNSPALDVSVVFRKQRRLLLFLPAIDDLLTPEEQAIRLSVRECMEKDVAPIMAEYWEKAEFPFQIIPKLGALRIAGGTIKGYGCPGLSITPNAFATAEIARVDASCSTFFLVHSSLAMLTIALCGSEAQKQKYLPSLAEFKTVACWGLTEPDYGSDASALRATATKVEGGWVLEGQKRWIGNSTFADILIIFARNTIRLMGIFIVKKNAPGLTATKKENKIGLRIVQNGDVLLNKVFVPDEERLPGVNSFQDTNKERKQFGAPLAAFQINQEKLVRMLGNVQAMVLIGWRLCKLYEAGKMTPGHASMGKSWITLRARETVALGRELLGGNGILSDFLVAKAFGDLEPIYTFEGTYDIIALVTGREVTGIASAQLGSNHHRLRSIPAASRRPSPTPNSESSAETASPPSKTSLPAPSSANPPASSPSSSSASWHSPPRSPMPT
>Maldo_GDDH_00G1080100
MCVYREIVFCKTVQDFLLLCNLCESRLFIRIFRICLFILSHFLHSASDCYKIDDLLTPEEQAIRLRVRECMEKDYWEKAEFPFQIIPKLGALRIAGGTVKLKLLELMQAVLLSSWFIPQQQCLLLVRIWIILFLTFCFINNQTFTEKNDVVDKSRLITSVNISGLSRIALCGSEAQKQKYLPSLAEFKTVACWGLTEPDYGSDATATKVEGGWVLEGQKRWIGNSTFADVLIIFARNTTTNQINGLPGVNSFQDTNKVLAVSRVMVAWQPIGLCMGVYDMCHRYRKERKQFGALLQPSRSTKRNLSVCLVMFKLWFL
>Maldo_GDDH_04G1155700
MTVPPNQDDVKKNERTNYFNSPALDVSLAFPQATPASTFPPCASDYYQFDDLLTPEEQAMRLRVRKCMEKDVAPIMAEYWEKAEFPFQIIPKLGALRIAGGTIKGYGCPGLSITASAFATAELARVDASCSTFVLVHSSLAMLTIALCGSEAQKQKYLPSLAEFKTVACWGLTEPDYGSDASALRTTATKVEGGWILEGQKRWIGNSTFADVLVIFARNTTTNQINGFIIKKNAPGLAATKIENKIGLRIVQNGDILLNKVFVPDEERLPGVNSFQDTSKVLAVSRVMVAWQPIGLSMGVYDMCHRYLKERKQFGAPLAAFQINQEKLVRMLGNVQAMVLIGWRLCKLYEAGKMTPGHASMGKAWITLRARETVALGRELLGGNGILSDFLVAKAFGDLEPIYTFEGTYDINSLVTGREVTGIASFKPPASSQRSRL
>Maldo_GDDH_12G1169900
MEKDVAPIMAEYWEKAEFPFQIIPKLGALRIAGGTIKGYGCPGLSITANAFATAEIARVDASCSTFFLVHSSAAMLTIALCGSEAQKQKYLPSLSEFKTVACWGLIEPDYGSDASALRATATKVEGGWVLEGQKRWIGNSTFADVLIIFARNTTTNQINGYKIKLVYALFKMERLPGVNSVQDTNKVLAVSRVMVAWQPIGFCMGVYDMCHRYLKERKQFGAPLAAFQINQEKLVRMLGNVQAMVLIGWRLCKMYEAGKMTPGHASTGKSWITLRARETVALGRELLGGNGILSDFLVAKAFGDLEPIYTFEGTYDINALVTGREVTGIASFRPAASTQRSRL
>Maldo_GDDH_12G1170600
MTVPPYQDDVKNNERTNYFNSPALDVSVVFRKQRRLLLFLPASLLVHLFSSSDYYKIDDLLTPEEQAIRLSVRECMEKDVAPIMAEYWEKAEFPFQIIPKLGALRIAGGTIKGYGCPGLSITPNAFATAEIARVDASCSTFFLVHSSLAMLTIALCGSEAQKQKYLPSLAEFKTVACWGLTEPDYGSDASALRATATKVEGGWVLEGQKRWIGNSTFADILIIFARNTIRLMGM
>Maldo_Gala_04g013730
MTVPPNQDDVKKNERTNYFNSPALDVSLAFPQATPASTFPPCASDYYQFDDLLTPEEQAMRLRVRKCMEKDVAPIMAEYWEKAEFPFQIIPKLGALRIAGGTIKGYGCPGLSITASAFATAELARVDASCSTFVLVHSSLAMLTIEAQKQKYLPSLAEFKTVACWGLTEPDYGSDASALRTTATKVEGGWILEGQKRWIGNSTFADVLVIFARNTTTNQINGFIIKKNAPGLAATKIENKIGLRIVQNGDILLNKVFVPDEERLPGVNSFQDTSKVLAVSRVMVAWQPIGLSMGVYDMCHRYLKERKQFGAPLAAFQINQEKLVRMLGNVQAMVLIGWRLCKLYEAGKMTPGHASMGKAWITLRARETVALGRELLGGNGILSDFLVAKAFGDLEPIYTFEGTYDINSLVTGREVTGIASFKPPASSQRSRL
>Maldo_Gala_12g015510
MVLSFSFAEATPASAIVICMLKGLTEPDYGSDASALRATATKVEGGWVLEGQKRWIGNSTFADVLIIFARNTTTNQINGRGNIGAPLAAFQINQEKLVRMLGHVQAMAPLQAAFGDLEPIYTFEGTYDINALVTGREVTGIASFRPAASTQRSRL
>Maldo_Gala_12g015580
MASDYYQIDDLLTAEEQAIRLRVRECTKKDVAPIMAEELVMAKKGERTGNSGLGHDDDGLSSDSELVTLFLTLVFDNLLDGLVISLLAFFLSGLWVSGLSITANAFATAEIARIDASCSTFFLVHSSLAMLTIG
>Maldo_Gala_12g015620
MTVPPYQDDVKNNERTNYFNSPALDVSVTFPQATRASTFPPCTSDCYKIDDLLTPEEQAIRLRYWEKAEFPFQIIPKLGALRIAGGAIKGYGCPGLSITANAFATAEIARVDASCSTFFLVHSSAAMLTIEAQKQKYLPSLAEFKTVACWGLTEPYYGSVASALRATATKVKDFNLLICFFISVKMVEGGWVLEGQKRWIGNSTFADVLIIFARNTTTNQINGFIVKKNAPGLTATKIENKIGLRIVQNGDILLNRVFVPDEERLPGVNSFQDTNNVLAVSRVMVAWQPIGLCMGVYDMCHR
>Pyrco_DAP_Chr11v0.1_27966.1
DDVKINEMTNYFNSPAVDVSVAFPQATPASTFPPCTSDYYQIDDLLTPEEQAIRLRVRECMEKEVAPFMVEYCEKAEFPFQIIPKLGALRIAGGTIKGYGCPGLSITANAFATAEIARVDATCSTFFLVHSSAAMLTIALCGSEAQKQKYLPSLAEFKTVACWGLTEPDYGTDASALRATATKVKDFNLLICFFISVKWYYHALLVEGGWVLEGQKRWIGNSTFVDVLIIFARNTTTNQINGYVKT
>Pyrco_DAP_Chr12v0.1_30258.1
MTVPPYQDDVKNNEMTNYFNSPALDVSVAFPQATPVSTFPPCTSDYYQIDDLLTPEEQAIRLRVRECMENDVAPIMAEYCEKAEFPFQIIPKLGALHIAGGTIKGYGCPGLSITANAFATAEIARVDASCSTFFLVHSSATMLTIALCGLEAQKQKYLPSLAEFKIVACLGLTEPDYGSDASALRATATKVEGGWVLEGQKRWIGNSTFADVLIIFARNTTTNQINGLIVKKNAPGLTATKIENKIGLHIVQNGDILLNKVFVPHEERLPGVNSFQDTNKVLAVSRVMVAWQPIGLCMGVSEGEETIGAPLAAFQINQEKLVRMLGNVQAMVLVGWHLCKLCEAGKMTPGHASMGKSWITLRARETVALGRELLGGNGILSDFLVAKAFGDLEPIYTFEGTYDINALVTGKEVTGIASFRPAASTQRSCL
>Pyrco_DAP_Chr12v0.1_30785.1
KSGGDRVLGNTIYLRVVYGFLRKPLGEHCEFEFAAEIFGFLQKQLDWTSGRDFLCIIFRTSSLSKIIPSSFSKEQFDLRAPNFPPHHHDSSAVSGLWLLIWVFCNCYKLNDVENNEMTNYFNSPALDVSVAFPQATPASTFPPCTSDYYQIDDLLTPEEQAIRLRVRECMEKDVAPIMAEYCEKAEFPFQIIPKLGALRIAGGTIKLKLLELMQAVLLSLVHSSAAMLTIALCGSEAQKQKYLPFLAEFKTVACWGLTEPDYGSDASALRATATKVEGGWVLEGQKRWIGNSTFADVLIIFARNTTTNQINGFIVKKNAPGLTATKIEKKIGLRIVQNGDILLNKVFVPDEERLPGVNSFQDTNKHGAKFLLFRVSWLPSNLLVYVWGSMICVTGFERYLKERKQFGTPLAAFQINQEKLVRMLGNVQAMSWITLRARETVALGRELLGGNGILSDFLVAKAFGDLEPIYTFEGKYDINALVTGREVTSIASFRPAASTQRSCL
>Pyrco_DAP_Chr12v0.1_30789.1
AEFPFQIIPKLGALRIAGGTIKGYGCPGLSITANAFATAEIARVDATCSTFFLVHSSAAMLTIALCGSEAQKQKYLPSLAEFKTVACWGLTEPDYGSDVSALRATATKVEGGWVLEGQKRWIGNSTFADALIIFARNTTTNQINGFIVKKNASGLTATKIEKKIGLHIVQNGDILLNKVFVPDEERLPGVNSFQDTNKVLAVLLVMVAWQPIGLCMGVYDMCHRYLKERKQFGAPLAAFQINQEKLVRMLGNVQAMVLIGWRLCKLYDAGKMTPGHASIGKVEKNDILMHLVILLLIHSKY
>Pyrco_DAP_Chr12v0.1_30792.1
KKVAAIDCLGIRFYLRVVYGFPQKPLGEHCEFEFAAEIFGFLQKQLDWTSGGDYLWVVVGHVENSSTSELPIFLLTTITVPPYQDDVKNNEMTNYFNSPALDVSVAFPQATPTSTFPPCTSDYYQIDDLLTLEEQAIRLSVWRKTWLQLWQSIVRRQSFHFKLFQSLVHCALLVGQSRVMGVLVFLLRQMLLLQLKLLEIALCGSEAQKQKYLPSLAEFKTVACWGLTEPDYGSDASALRATATKVKDFNLLICFFISVKWYYHALLVEGGWVLEGQKRWIGNSTFADALIIFARNTTTNQINGYVKT
>Pyrco_DAP_Chr16v0.1_42253.1
MDGFSEYNQIKMSGKNVKNNEMTNYFNSPALDVSVAFPQATPASTFPPCTSNYYQIDDLLTPEEQAIRLRVRECMEKDVAPIMAEYCEKAEFPFQIIPKLGALRIAGGTIKGYGCPGLSLTANAFATAEIARVDASCSTFFLVHSSAAMLTIALCGSEAQKQKYLLSLAEFKTVACWGLTEPDYGSDASALRATATKVEGGWVLEGQKGWIGNSTFANVLIIFARNTTTNQINGFIVKKNVPGLTATKIENKIGLRIVQNGDILLNKVFVPDEERLPGVLAVSRVMVTWQPIGLCMGVYDICHRYLKERKQFGAPLAAFQINQEKLVRMLGNVQAMVLIGWRICKLYEAGKMTPGHARMGK
>Pyrco_DAP_Chr4v0.1_09433.1
MNPVEHPRGGANHRILDRLQEYGVTLLLGRKLVSLLLGGLVWEQGKEKKFAPNANGSSSELPIFLLAAMTVPPNQADHVAVISNFRFGLTVAIALLISADDVKKNERTNYFNSPALDVSLAFPQATPASTFPPCASDYYRFDDLLTPEEQAMRLRVRKCMEKDVAPIMAEYWEKAQFPFQIIPKLAALRIAGGTIKGYGCPGLSITASAFATAELARVDASCSTFVLVHSSLAMLTIALCGSEAQKQKYLPSLAEFKTVACWVEGGWILEGQKRWIGNSTFADVLVIFARNTTTNQINGFIIKKNAPGLAATKIENKIGLRIVQNGDILLNKVFVPDEERLPGVNSFQDTSKVLAVSRVMVAWQPIGLSMGVYDMCHRYLKERKQFGAPLAAFQINQEKLVRMLGNVQAMVLIGWRLCKLYEAGKMTPGHASMGKAWITLRARETVALGRELLGGNGILSDFLVAKAFGDLEPIYTFEGTYDINSLVTGREVTGIASFKPPASSQRSRL
>Pyrco_DAP_Chr4v0.1_09461.1
MTVPPNQADHVAVISNFRFGLTVAIALLISADDVKKNERTNYFNSPALDVSLAFPQATPASTFPPCASDYYRFDDLLTPEEQAMRLRVRKCMEKDVAPIMAEYWEKAQFPFQIIPKLAALRIAGGTIKGYGCPGLSITASAFATAELARVDASCSTFVLVHSSLAMLTIALCGSEAQKQKYLPSLAEFKTVACWGLTEPDYGSDASALRTTATKVEGGWILEGQKRWIGNSTFADVLVIFARNTTTNQINGFIIKKNAPGLAATKIENKIGLRIVQNGDILLNKVFVPDEERLPGVNSFQDTSKVLAVSRVMVAWQPIGLSMGVYDMCHRYLKERKQFGAPLAAFQINQEKLVRMLGNVQAMVLIGWRLCKLYEAGKMTPGHASMGKAWITLRARETVALGRELLGGNGILSDFLVAKAFGDLEPIYTFEGTYDINSLVTGREVTGIASFKPPASSQRSRL
>Pyrco_BP1_003240.1
MLGNVQAMVLIGWRLCKLYEAGKMTPGHASMGKAWITLRARETVALGRELLGGNGILSDFLVAKAFGDLEPIYTFEGTYDINSLVTGREVTGIASFKPPASSQRSRL
>Pyrco_BP1_015136.1
MTVPPNQADHVAVISNFRFGLTVAIALLISADDVKKNERTNYFNSPALDVSLAFPQATPASTFPPCASDYYRFDDLLTPEEQAMRLRVRKCMEKDVAPIMAEYWEKAQFPFQIIPKLAALRIAGGTIKGYGCPGLSITASAFATAELARVDASCSTFVLVHSSLAMLTIAQKQKYLPSLAEFKTVACWGLTEPDYGSDASALRTTATKVEGGWILEGQKRWIGNSTFADVLVIFARNTTTNQINGFIIKKNAPGLAATKIENKIGLRIVQNGDILLNKVFVPDEERLPGVNSFQDTSKVLAVSRVMVAWQPIGLSMGVYDMCHRY
>Pyrco_BP1_022366.1
MTVLPYQDDVENNEMTNYFNSPALDVSVAFPQPTLASTFPPCTSDYYQIDDLLTPEEQAIRLRVRECMEKDVAPIMAEYCDKVEFPFQIIPKLGALRIAGYGCPGLSITVNAFATAEIARVDASCSTFFLVHSSAAMLTIGLTEPDYGSDASALRATATKVKDFNPLICFFISVKWWKEVRYLKAKSDG
>Pyrco_BP1_025682.1
MLGNVQAMVLIGWRLCKLYEAGKMTPGHASMGKAWITLRARETVALGRELLGGNGILSDFLVAKAFGDLEPIYTFEGTYDINSLVTGREVTGIASFKPPASSQRSRL
>Pyrco_BP1_028785.1
MAEYCEKAEFPFQIIPKLGALRIAGGTIKGYGCPGLSLTAMLLLQLKLQELMQAVLLSSWFIPQQQCLLLGLTEPDYGSDASALRATATKVKDFNLLICFFISVKWWKEVGYLKAKRDG
>Pyrco_BP_DH_04g14040
MTVPPNQDDVKKNERTNYFNSPALDVSLAFPQATPASTFPPCASDYYRFDDLLTPEEQAMRLRVRKCMEKDVAPIMAEYWEKAQFPFQIIPKLAALRIAGGTIKGYGCPGLSITASAFATAELARVDASCSTFVLVHSSLAMLTIALCGSEAQKQKYLPSLAEFKTVACWGLTEPDYGSDASALRTTATKVKDFNLPICFFISVIGLVWAG
>Pyrco_BP_DH_04g14050
MVFVMAVISCYITYSLCCWDHQVEGGWILEGQKRWIGNSTFADVLVIFARNTTTNQINGFIIKKNAPGLAATKIENKIGLRIVQNGDILLNKVFVPDEERLPGVNSFQDTSKVLAVSRVMVAWQPIGLSMGVYDMCHRYLKERKQFGAPLAAFQINQEKLVRMLGNVQAMVLIGWRLCKLYEAGKMTPGHASMGKAWITLRARETVALGRELLGGNGILSDFLVAKAFGDLEPIYTFEGTYDINSLVTGREVTGIASFKPPASSQRSRL
>Pyrco_BP_DH_12g10520
MTVPPYQDDVKNNEMTNYFNSPALDVSVAFPQATPISTFPPCTSDYYQIDDLLTPEEQAIRLRVRECMENDVAPIMAEYCEKAEFPFQIIPKLGALRIAGGTIKGYGCPGLSITANAFATAEIARVDASCSTFFLVHSSAAMLTIALCGLEAQKQKYLPSLAEFKIVACLGLTEPDYGSDASALRATATKVKDFNLLICFFISVKWYYHALLVFGCHGSDHAISCILVLLGSSGGRRLGT
>Pyrco_BP_DH_12g10590
MTVPPYQDDVKNNEMTNYFNSPALDVSVAFPQATPVSTFLPCTSDYYQIDNLLTPEEQAIRLSVWRKTWLQLWQSIVRRQSFHLKLFQSLVHCALLVGQSRVMGVLVFLLRQMLLLQLKLLELMQGVLLSSWFIPQQQCLLLNSIMWVGGSKAEISTFFG
>Pyrco_BP_DH_12g16040
MTVLPYQDDVENNEMTNYFNSPALDVSVAFPQPTLASTFPPCTSDYYQIDDLLTPEEQAIRLRVRECMEKDVAPIMAEYCDKVEFPFQIIPKLGALRIAGGTIKVMGVLVFLLR
>Pyrco_BP_DH_12g16090
MRGRITSIPLHWMPQLLFRKQRRLLFFLPAGVWRRTLLQLWQSIGRRQSFHFKLFQSLVHCALLIAGETIKGYGCPGLSITANAFTTAEIARVDASCSTFFLVHSSLAMLTISLCGSEAQKQKYLPSLAEFKTVACWGLTEPDYGSDASALRARATKVKDFNLLICFFNSVKWYYHALLVFGCHGSNHAISCILVLLGSSGGRRLGT
>Pyrco_BP_DH_12g16190
MLFWFLGVMPPIMLYHVFLCCWDRQVEGGWVLEGQKRWIGNSTFADVLIIFARNTTTNQINGFIVKKNAPGLTATKIENKIGLRIVQNGDILLNKVFVPDEERLPSVNSFQDTNKFLAVSRVMVAWQPIGLCMGVYDMCHRYLKERKQFGAPLAAFQINQEKLVRMLGNVQAIVLIGWCLCKLYEAGKMTPGHASMGKVEKYDILMHLVILLLIHSKY
>Pyrco_BP_DH_12g16220
MVLSCSFGFWVSWLRSMLYHVFLCCWDRQVEGGWVLEGQKRWIGNSTFADALIIFSRNTTTNQINGFIVKKNAPGLTTTKIENQIGLRIVQNGDILLNKVFVPDEERLPGVNSFQDTNKVLAVLRVMVA
>Pyrco_BP_DH_16g21080
MTNYFNSPALDVSVAFPQATPASTFPPCTSNYYQIDDLSTPEEQAIRLRVRECMEKDVAPIMAEYCEKAEFPFQIIPKLGALRIAGGTIKGYGCPGLSLTANAFATAEIARVDASCSTFFLVHSSAAMLTIALCGSEAQKQKYLLSLAEFKTVACWGLTEPDYGSDASALRATATKVKDFNLLICFFISVKWYYHALLVFGCHGSDHAISCILVLLGSSGGRRLGT
>Pruav_sc0001925.1_g050.1.mk
MTVPPTQDDVNKNERTNYFNSPAMDVSLAFPQATPASTFPPCTSDYYQFDDLLTPEEQAVRLRYWEKAEFPFHVIPKFGALRIAGGTIKGYGCPGLSITASAFATAEIARISNLLVCMLKALTEPDYGSDASALRTTATKVEGGWILEGQKRWIGNSTFADVLVIFARNTTTNQINGYIVKKNVPGLTATKIENKIGLRIVQNGDILLKKVFVPDEDRLPGVNSFQDTSKVLAVSRVMVAWQPIGLSMGVYDMCHRYLKERKQFGAPLAAFQINQEKLVRMLGNVQAMVLIGWRLCKLYEKGKMTPGHASLGKAWITLRARETVALGRELLGGNGILADFLVAKAFGDLEPIYTFEGTYDINALVTGREITGIASFKPAASSQRSRL
>Pyrusco12g007210.1
MTVPPYQDDVKNNERTNYFNSPALDVSVAFPQATPASTFPPCTSDYYQIDDLLTPEEQAIRLSYCEKAEFPFQIIPKLGALRIAGLWCPGLSITANAFATAEIARVDASCSTFFLVHSSAAMLTIALCGSEAQKQKYLPSLAEFKTVACWGLTEPDYGSDASALRATATKVEGGWVLEGQKRWIGNSTFADALIIFARNTTTNQINGFIVKKNAPGLTATKIENKIGLRIVQNGDILLNKVFVPDEERLPGVNSFQDTNKVLAVLRVMVAWQPIGLCMGVYDMCHRYKNMPKQRSLSLSLSLSLSSSIYHNSSSSLLSLNYKDLKGI
>Pyrusco12g007310.1
MTVLPYQDDVKNNERANYFNTAALDVSVAFPQATPTSIFPPCSKNINHHYILDIIDDLLTPEEQAIRLRVRGCMEKDVTPIMAEYWEKAEFQFQIIPKSGALRIGYGCPGLSITANAFTTAEIARVDGSCSTFFLVHSSLAMLTISLCGSEAQKQKYLPSLAEFKTVACWGLTEPDYGSDASALRATATKVEGGWVLEGQKRWIGNSTFADVLIIFARNTTTNQINGFIVKKNAPGLTATKIENKIGLRIVQNGDILLNKVFVPDEERLPGVNSFQDTNKVLAVSRVMVAWQPIGLCMGVYDMCHRYLKERKQFEAPFAAFQINQEKLVRMLGNVQAMVLIGWRICKLYEAGKMTPGHVSMGKSWITLRARETVALGRELLGGNGILSDFLVAKAFGDLEPIYTFEGTYDINALVTGREVTGIASFRPAASTQ
>Pyrusco12g007410.1
MTVPPYQDDVENNEMTNYFNSPALDVSVAFPQATPASTFPPCTSDYYQIDDLLTPEEQAIRLRVRECMEKDVAPIMAEYCEKAEFPFQIIPKLGALRIAGGTIKGYGCPGLSITANAFATAEIARVDASCSTFFLAQKQKYLPSLAEFKTVACWGLTEPDYGSDASALRATATKVEGGWVLEGQKRWIGNSTFVDVLIIFARNTTTNQINGFIVKKNAPGLTATKIENKIGLRIVQNGDILLNKVFVPDEERLPGVNSFQDTNKVLAVSRVMVAWQPIGLCMGVYDMCHRYLKERKQFGAPLAAFQINQEKLVRMLGNVQAMVLIGWRLSKLYEAGKMTPGHASMGKSWITLRARETVALGRELLDGNGILSDFLVAKAFGDLEPIYTFEGTYDINASFRPASITGIASFRPAASTQRSCL
>Pyrusco16g019410.1
MISQVSEMSGKNVKNNEMMNYFNSPALDVSVAFPQATPASTFPPCTSNYYQIDDLLTPEEQAIRLRVRECMEKDVAPIMAEYCEKAEFPFQIIPKLGALRIAGGTIKGYGCPGLSLTAHAFATAEIARVDASCSTFFLVHSSAAMLTIALCGSKAQKQKYLLSLAEFKTVVCWGLTEPDYGSDASALRATATKVLAVSRVMVAWQPIGLSFQINQEKLVRMLGNVQAMVLIGWRLCKLYEAGKMTPGHARMGKVEKNDILIARSSTRVASLSRAILTCSWSLKSDTDSVTSRNTILGLYPAIQSRLLS
>Pyrusco4g006800.1
MTVPPNQDDVKKNERTNYFNSPALDVSLAFPQATPASTFPPCASDYYRFDDLLTPEEQAMRLRVRKCMEKDVAPIMAEYWEKAQFPFQIIPKLAALRIAGGTIKGYGCPGLSITASAFATAELARVDASCSTFVLVHSSLAMLTIALCGSEAQKQKYLPSLAEFKTVACWGLTEPDYGSDASALRTTATKVEGGWILEGQKRWIGNSTFADVLVIFARNTTTNQINGFIIKKNAPGLAATKIENKIGLRIVQNGDILLNKVFVPDEERLPGVNSFQDTSKVLAVSRVMVAWQPIGLSMGVYDMCHRYLKERKQFGAPLAAFQINQEKLVRMLGNVQAMVLIGWRLCKLYEAGKMTPGHASMGKAWITLRARETVALGRELLGGNGILSDFLVAKAFGDLEPIYTFEGTYDINSLVTGREVTGIASFKPPASSQRSRL
>Pyrbe_011893
MTVPPYQDDVKNNEMTNYFNSPALDVSVAFPQATPTSTFPPCTLDYYQIDDLLTPEEQAIRLRVRQCMEKDVAPIKAEYWEKAEFPFQIIPKYGALRIAHCWVMGVLVFLLRQMLLLQLKLLELMQAVLLSSWFIPQQQCLLLAFGDLEPIYTFEGTYDINALVTSREVTGIASFRPAASTQRSCL
>Pyrbe_011896
MTVLPYQDDVKNNERANYFNTAALDVSVAFPQATPASIFPPCTSDYYQIDDLLTPEEQAIRLRVRECMEKDVAPIMAEYCEKAEFPFQIIPKLGALRIAGGTIKGYGCPGLSITANAFATAEIARVDASCSTFFLVHSSAAMLTIALCGSEAQKQKYLPSLVEFKTVACWGLTEPDYGSDASALRATATKVEGGWVLEGQKRWIGNSTFADVLIIFARNTTTNQINGFIVKKNAPGLTATKIENKIGLRIVQNGDILLNKVFVPDEERLPGVNSFQDTNKVLAVSRVMVAWQPIGLCMGVYDMCHRYLKERKQFGAPLAAFQINQEKLVRMLGNVQAMVLIGWRLCKLYEAGKMTPGHASMGKSWITLRARETVALGRELLGGNGILSDFLVAKAFGDLEPIYTFEGTYDINALVTGREVTGIASFRPAASTQRSCL
>Pyrbe_039512
MTVPSNQDDVKKNERTNYFNSPALDVSLAFPQATPASTFPPCASDYYQFDDLLTPEEQAMRLRVRKCMEKDVAPIMAEYWEKAQFPFQIIPKLGALRIAGGTIKGYGCPGLSITANAFATAELARVDASCSTFVLVHSSLAMLTIALCGSEAQKQKYLPSLAEFKTVACWGLTEPDYGSDASALRTTATKVEGGWILEGQKRWIGNSTFADVLVIFARNTTTNQINGFIIKKNAPGLAATKIENKIGLRIVQNGDILLNKVFVPDEERLPGVNSFQDTSKVLAVSRVMVAWQPIGLSMGVYDMCHRYLKERKQFGAPLAAFQINQEKLVRMLGNVQAMVLIGWRLCKLYEAGKMTPGHASMGKAWITLRARETVALGRELLGGNGILSDFLVAKAFGDLEPIYTFEGTYDINSLVTGREVTGIASFKPPASSQRSRL
>Pyrpy_N_04g1261.1
MTVPPNQADHVAVISNFRFGLTVAIALLISADDVKKNERTNYFNSPALDVSLAFPQATPASTFPPCASDYYQFDDLLTPEEQAMRLRVRKCMEKDVAPIMAEYWEKAQFPFQIIPKLGALRIAGGTIKGYGCPGLSITANAFATAELARVDASCSAFVLVHSSLAMLTIALCGSEAQKQKYLPSLAEFKTVACWVEGGWILEGQKRWIGNSTFADVLVIFARNTTTNQINGFIIKKNAPGLAATKIENKIGLRIVQNGDILLNKVFVPDEERLPGVNSFQDTSKVLAVSRVMVAWQPIGLSMGVYDMCHRYLKERKQFGAPLAAFQINQEKLVRMLGNVQAMVLIGWRLCKLYEAGKMTPGHASMGKAWITLRARETVALGRELLGGNGILSDFLVAKAFGDLEPIYTFEGTYDINSLVTGRELKLRHRRQKPHRLPRAKYLHQLRHHRRPQQSSELPIFLLAAMTVPPNQDDVKKNERTNYFNSPALDVSLAFPQATPASTFPPCASDYYQFDDLLTPEEQAMRLRVRKCMEKDVAPIMAEYWEKAQFPFQIIPKLGALRIAGGTIKGYGCPGLSITASAFATAELARVDASCSTFVLVHSSLAMLTIALCGSEAQKQKYLPSLAEFKTVACWVEGGWILEGQKRWIGNSTFADVLVIFARNTTTNQINGFIIKKNAPGLAATKIENKIGLRIVQNGDILLNKVFVPDEERLPGVNSFQDTSKVLAVSRVMVAWQPIGLSMGVYDMCHRYLKERKQFGAPLAAFQINQEKLVRMLGNVQAMVLIGWRLCKLYEAGKMTPGHASMGKAWITLRARETVALGRELLGGNGILSDFLVAKAFGDLEPIYTFEGTYDINSLVTGREVTGIASFKPPASSQRSRL
>Pyrpy_N_12g0997.1
MTVPPYQDDVKNNEMTNYFNSPALDVSVAFPQAMPASTFPPCTSDYYQIDDLLIPEEQAIRLRVRQCMEKDVAPIMAEYWEKAEFPFLTIPKLGALRIAGGTIKGYGCPGFSITANAFATAEIARVDASCSTFFLAFGDLEPIYTFEGTYDINALVTSKEVTGIASFRLAASTQRSRL
>Pyrpy_N_12g1002.1
MCVYGEIFFCKTVQDFLLLCNLCESRLLIRIFRICVSSCLTFCILIDDLLTPEEQAIRLRVRQCMEKDVAPIMAEYCEKVEFPFQIIPKLGALRIAGGTIKGYGCPGVSITANAFATAEIARVDASCSTFFLVHSSAAMVTIALCGSEAQKQKYLPSLAEFKTVACWGLTEPDYGSDASALRATATKVEGGWVLEGQKRWIGNSTFADVLIIFARNTTTNQMNGFIVKKNAPGLTATKIENKIGLRIVQNGDILLNKVFVPDEERLPGVNSFQDTNKERKQFGAPLAAFQINQEKLVRMLGNVQAMVLIGWRLCKLYEAGKMTPGHASMGKSWITLRARETVALGRELLGGSGILSDFLVAKNLWKD
>Pyrpy_N_12g1006.1
MTVLPYQDDVKNNERANYFNTAALDASIDDLLTLEEQAIRLRVRGCMEKDVTPIMAESFHFKLFQSMVHCALLIAGETIKGYGCPGLSITANAFATAEIARVDASCSTFFLGLTEPDYGSDASALRARATKVEGGWVLEGQKQWIGNSTFADVLIIFARNTTTNQINGFIVKKNAPGLIATKIENKIGLRVVQNGDILLNKVFVPDEERLPGVNSFQDTNEIRLDTVMTLSQSYKSESSFYGAWSKVLAVSRVMVAWQPIGICMGVYDMCHRYLKERKQFGAPLAAFQINQEKLVRMLGNVQAMVLIGWRLCKLYEAGKMTPGAFSYPIAYTFKILNGCNFQSWITLRARETVALGRELLGGNGILSDFLVAKAFGDLEPIYTFEGTYDINALVIGREVTGIASFRPAASTQRSCL
>Pyrpy_N_12g1012.1
MTVLPYQDDVKNNERANYFNTAALDISVAFPQATPASIFPPCTSDYYQIDDLLTPEEQAIRLRVRECMEKDVAPIMAEYCEKAEFPFQIIPKLGALRIAGGTIKGYGCPGLSITANAFATAEIARVDASCSTFFLVHSSAAMLTIEAQKQKYLPSLAEFKTVACWGLTEPDYGSDASALRARATKIMLYHVFLCCWDRQVEGGWLLEGQKRWIGNSTFADVLIIFARNTTTNQINGFIVKKNAPGLTATKIENKIGLRIVQNGDILLNKVFVPDEERLPGVNSFQDTNKVLAVSRVMVAWQPIGLCMGVYDMCHRYLKERKQFGAPLAAFQINQEKLVRMLGNVQAMVLIGWRLCKLYEAGKMTPGHASMGKSWITLRARETVALGRELLGGNGILSDFLVAKAFCDLEPIYTFEGTYDINALVTGRDVTGIASFRPAASTQRSCL
>Pyrpy_N_12g1020.1
MTNYFNSPALDVSVAFPQATPASTFPPYTSDYYQIDDLLTPEEQAIRLRVRECMEKDVAPIMAEYCEKAEFPFQMIPKLGALRIAGYGCPGLSLTANAFATAEIARVDASCSTFFLVHSSAAMLTIALCGSEAQKQKYLPSLAEFKTVACWGLTEPDYGSDASALRATATKVKDFNLLICFFISVKWWKEVRFIVKKNAPGLTATKIENKIGLRIVQNRDILLNKVFVPDEERLPGVNSFQDTNKVLVVSRVWSPGNLLVYVWGSMICVTGFERYLKERKQFGAPLAAFQINQEKLVCMLGNVQAMVLIGWRLCKLYKAGKMTPGHARMGKLGLEGNDRIDFKFAVSY
>Pyrpy_N_12g1026.1
MGSLRTWKDHNFDGNYDVKNNERTNYFNCPALDVSVAFPQATSTSIFPPCTSDYYQIDDLLTPEEQAIIGSNYGREFPFQIIPKLGALRIAGGTIKALNT
>Rosch_v2.0_Chr3g0462821
MTIPPNQDDANKARTTYFNLPALDVSLAFPQATPAAIFPPCTSDYYQSNDLLTPEEQALRMRVRQSVEKEVAPIMAEYWEKAAFPFHIIPKLGALRIAGGTIKGYGCPGLSITASAIATAEVARVDASCSTFILVHSSLAMLTIALCGSEAQKQKYLPSLAELKTVACWGLTEPDYGSDASALKTTATKVEGGWMLDGQKRWIGNATFADVLIIFARNTTTNQINGYIVNKNVPGLKATKIENKIGLRMVQNGDILLKQVFVPDEDRLPGVTSFQDTNKVLAVSRVMVSWQPIGISMGVYDMCHRYLKERKQFGAPLAAFQINQEKLVHMLGNVQAMILIGWRLCKLYETGKMTPGQASMGKSWITVKARETVALGRELLGGNGILSDFLVAKAFCDLEPIYTYEGTYDINSLVTGREITGFASFKPAALSKRSRL
>Rubch_LG06.4567
MTVPSNQDDANKNERTTYFNLPALDVSLAFPQATPASIFPPCTSDYYQSNDLLTPEEQAVRMRVRQSVEKEVAPIMAEYWEKAEFPFHIIPKLGALRIAGGTIKGYGCPGLSITGSAIATAELSRVDASCSTFILVHSSLAMLTIALCGSEAQKQKYLPSLAELSTIACWALTEPDYGSDASALKTTATKVEGGWILDGQKRWIGNSTFADVLIIFARNTTTNQINGYIVKKNVPGLKATKIENKIGLRMVQNGDIILKQVFVPDEDRLPGVNSFQDTSKVLAVSRVMVAWQPIGISMGVFDMCHRYLKERKQFGAPLAAFQINQEKLVHMLGNVQAMILIGWRLCKLYETGKMTPGQASMGKAWITLKARETVALGRELLGGNGILSDFLVAKAFCDLEPVYTFEGTYDINSLVTGREITGFASFKPAALRQRSRL
>Ruboc_06_G05595
MTVPSNQDDANKNERTTYFNSPALDVSLAFPQATPASIFPPCTSDYYQFNDLLTPEEQAVRMRVRQSVEKEVAPIMAEYWEKAEFPFHIIPKLGALRVAGGTIKGYGCPGLSITGSAIATAELARVDASCSTFILVHSSLAMLTIALCGSEAQKQKYLPSLAELSTVACWALTEPDYGSDASALKTTATKVEGGWILDGQKRWIGNATFADVLIVFARNTTTNQINGYIVKKNVPGLKATKIENKIGLRMVFVPDEDRLPGVNSFQDTSKVLAVSRVMVSWQPIGISMGVFDMCHRYLKERKQFGAPLAAFQINQEKLVHMLGNVQAMILIGWRLCKLYETGKMTPGQASLGKAWITVKARETVALGRELLGGNGILSDFLVAKAFCDLEPIYTYEGTYDINSLVTGREITGFASFKPAALRQRSRL
