# Supplementary material for: Transcriptomics of long‐term, low oxygen storage coupled with ethylene signaling interference suggests neofunctionalization of hypoxia response pathways in apple ( Malus domestica )
Source: Plant Direct. 2024 Dec 20;8(12):e70025. doi: 10.1002/pld3.70025 (PMC11660084; doi:10.1002/pld3.70025)
Supplement: Supplementary file 2 — Data S2: Homologs of all 606 hypoxia response genes identified in this study across 42 representative species of land plants). [file PLD3-8-e70025-s004.gz › 01-integratedGeneFamilies_dir/371.fna]

>gnl_Ambtr_v1.0_evm_27.model.AmTr_v1.0_scaffold00201.6
ATGAAGGGCACCTCGGAATTCTTTCATCCTCATCCTTCTTCCTTGGCCACGTCTATCTCTGATGAACCCGAGGGAACATCGGAATTGGGGTCGAGATTGAAGCCAATCGCGACATCACAATCAGCTGAGGCCACAGAGGGAGGGTGCACCACACCTACTTCTGAGGAGCACAAGATACCTTCGACTCTTAGCTGCCCTCCGGCACCGAGGAAGCCACGAGCTAGAAAGAGGAAAAACGTAGTGGTTGCTCGATTTTTCTTTATGAAGCCCCATGAGATAGAGTCTATCTTTCACCCCATTTGCATTCTCTCTTTGCGACGAAAGTCGAGGAGCCGCTGTGGGGATGAA
>gnl_Ambtr_v1.0_evm_27.model.AmTr_v1.0_scaffold00103.92
ATGGCTCCAGCAGGAGCAAGAAGAAGAACCCAATACAAGAGGCTCCTTATGGTCGAGTCCAAGAAAAAAGAGGCACCCCTCAAAGCCAGGCCTCCAAAGCACCCTCAGAGAAGAAGAGATGAGCAGAGAGAGGAAGAGAGAGAAAGTGGGGAGCACGATAGAGAAGTAGAGAGAGAAGATGGTTGCACCACCCCAAGAGCTGAGGAGTTCAGAATTCCAGAGCTTCTCTCTTGCCCACCGGCACCGAAAAAGAGGCGCCTCCCTTCCTCAAGAGCTTCGACTGCTTTGCCCTTCTTCTATCCACCAGATTTGGAGCTCTTCTTCTTCTCTCTGCATAACATTTCAGTT
>gnl_Ambtr_v1.0_evm_27.model.AmTr_v1.0_scaffold00083.13
ATGGGCTACTCGGAAAAGTTCAGAGATGAAGAAGGAGCAAAGCAAGATGGAAAGAAATGGATCATTGCCGGTATACCTAGCCGAAATCCCCTTTCTCCTATTATTATAAACCCCTCTTCAAATGAAGGGAAGTTTGATGGCGATGAGAGATCTCGAACACCAACGAGCAAAGAAGCGAGAATACCAGAGAAGCTTCCATGTCCTCCTGCTCCACGAAAGCCAAAGCTTTCTTCAAAGTTTCCCATGAATGGGTTCAAGGAGTTCTTTAGTTCCCCTGACTTGGATGCTCTCTTCACAATCCATTTTAAAGAGAGAGTC
>gnl_Aquco_v3.1_Aqcoe2G148700.1
ATGAAAGACCATTTAGAATCAATTGATGAGTTAGAAATTGTTGTAACTCGACGACCGACATTGGAATTTGAAGATAGATGTATTGAAAGAATTGATGTAACAAATTATCGTCAAGCTGACGAAAAAAAGAATGAAAAAAAACAACCACAAGAAGAAGAATATAAGTCTACAGTTTCTACCATGGAGGTAAGAATACCGTCATTAGGGGATCAAGATTTCAAAGTACATGATGAAGACGATGATGGGTTTCGAACTCCTACATCTATGGATCACAGGATACCTGTGATCAGACAATGTCCACCTGCACCAAGGAAACCCAAATCATGTCCAATGAAGAAAAGAAAAGCTTCTTCAAATCTTCATCGCATTAAAATTGATCTTTCTAAAGAGATAGAATTGATGTTTCCTTCATTAGTCTCAGATCTAGACCAAAAGATCATCAAAAAATTGCGTGGCAACTCCACTACAACG
>gnl_Aquco_v3.1_Aqcoe2G021600.1
ATGGCAAGAAAAAGAAGAATCCAATACAAGAAAAAGCTTCATCAACCAAAGACTCGAGAAGATACAACAATGAAGATTCCTTACAGTCCAACCAGCAGTACTACAAGTGTAGATGAAGAAGTGTTGAAGAATGAAGACAAAGAAGTTCAAGATAGCAGTGGTTTTGAAGTTTCTAGCAGTGATTGTTCAACTCCTAAGGCTCAACGACACCAGATACCCAAGATTGTTTTATGTCCTCCTGCACCTAAGAAGCGAAAAATAGTCTCTCCCTGCTCATCATTAAGGTCACCAATATCTTTCTTTGCACCACCAGATATAGAACACTTTTTCTATTTTGCTGTTCACACTATAGTC
>gnl_Aquco_v3.1_Aqcoe2G109100.1
ATGGGGTTTTCAGAAAAGCATCAAGTAGATGGAGGAATAGAATTAAAAGGCAAGAAATGGGTAGTTGGTGGTATTCCAATTCGAGCTCCTTTGACGAAAATAAAAACAAAAAAAATGGAAAAAGATACAGAAAGTGAAGAAGAGGAAAGTTCGACAACTCCAACATCAATAGATGCAAGAATACCTGAGAGATTTCCATGTCCGCCGCCACCAAGAAAGCGTAGGCCTAATCCTTCATCAAGATGCAACTTCAATGGTGTTAGAGAGTTCTTTAATCCCCCAGACTTGGAATCCGTCTTTATACGACATGTTGAAACT
>gnl_Aquco_v3.1_Aqcoe2G157300.1
ATGTCTACTAGTGTGGAATTCCGATCACCCTTGCCAGAGATTCATCTTCGGCCTATTATTGATATTCCAACACGGCAATCTGATGAAGATGAATGTCGAACGCCTACTTCTAGTGAATACAAAATACCCCTTATTGAAACTTGTCCACCAGCGCCACGAAAACGAAGAAAATTGATGTTGTGCAAGAGAAAATTATGGTCGGAGATGCAATTCTTTGAAACTGATGGTCAAGATAAGATTGATTCTTTCTTTAGATGCAGCTACAACTTGTCTCAGAACATAAAGAAGCGATCATGCCCCAATACA
>gnl_Aquco_v3.1_Aqcoe1G121400.1
ATGGCTGCAGATCTTAGTCGTATTCAAAACCAGTTTCAAAACCTTAGTTTACAACCTATCAATGTTAAAAGAGAAGGAGTTGTTGAATCAAATCAGTTGAATGGTGAAGAGGAATGTCGAACGCCAACATCTGTTGAGTACAAGATACCAATGACTCAAGAATGTCCTCCAGCACCAAAAAAGTCTAGGCCAATGGAGGATTTAGGCGAAAGAAAGTCATCTGATGAGCAAAATTTCACTACTGTTAGTGTAGACGAAATTTGTTCGCTTTTTAATCAAGGACTCTCAAACAAGAAA
>gnl_Aquco_v3.1_Aqcoe1G462300.1
ATGTACTCAAAATTTGATCCATTTTCATTTGTGGGCATGTCAAATTCTGAGTACTTGTTCATTGAAAAGGGCCCAGAACGTATGCAATACGATGATTTTCGGTTAGAATTCTCTGACGAGAATCAAATTACGGTGACTACCAATGATTGTAAAATTCAACAACAAGAAGATAAAGAAGAAGAAGAAGACCATGGTGTTAGTACAGATGGAAGTGTCAATAAAGAAGTAGAAGAAGATGAAGAGTGTATAAGTTACATTAAAGACGATGATTCTTTTCTCAAGAAGGAGCTGAAGATACAGTCATTGGGAAAATGCGAGGTTGATGAGAATGACGATGGCTTTCAAACTCCAACTTCTTTAGAGCACAAGATTCCAGTGATCCAACAATGCCCACCTGCACCAAAGAAGCCTAAATCAGTACCTTCATCCAAAAAAAGAAAAGCTTCTTCCAATATCAATCTTGTCAGAATCGATTTATCCAAAGAGATGGAAATGTTGTTTCCAATTCCACCAGCTCTTCTTGTTGATCTTGGCTGTAAGATCAAGAAAGCTAAAGGTAGCAACACAAAA
>gnl_Aquco_v3.1_Aqcoe5G403700.1
ATGGGTGTTCCTCAGAAGGTACAAAATGATGGAGGATTGGTAGAAACAGAAGGAAAGAAATGGGTAGTAGCTGGAATTTCTTTAAGAACTCCATTAAAGCCAATAAGTACTAATAAGATTGAAAGAGGTTCGAATAGTAGTAGTGAAGAAGATGAGTTAATTTCAACAACACCAACAGCAGAAGAAATGAAGATACCAGAGAAATTGCCATGTCCACCACCACCAAGAAAGCGTAGACCTTCATTAAAATGTAATTTGAATGGTGCTAGAGAGTTCTTCAATCCTCCAGACTTAGAAACTGTGTTCACATTTCGTGTT
>gnl_Aquco_v3.1_Aqcoe3G145600.1
ATGGGATTTTCAGAGAAGCATCAAGTAGATGGAGGACTAGAATTAGAAGGTAAGAAATGGGTAATTGCTGGAATTCCAATTCGAGCTCCTTTGAGGCAAATAAGAGCAAAAAGGATGGAGAAAGATACAGAGAATGAAGAAGAAGAAGAAGAAGAAAGTTTGACAACTCCGACAGCTGTGGATTCAAGAATACCTGAAAGATCTCCATGTCCACCGGCACCTAGAAAGCGTAGGCCTTCATTAAGATGTAACTTCAATGGTGTTAGAGAGTTCTTTAGTCCACCAGATTTAGAATCTGTCTTTATACGCCATGTCGAGACT
>gnl_Arath_TAIR10_AT2G37610.1
ATGGAGATTGGAAACGTAAAGGCAGATGTCAATTTGGTGCTTAACTTGCGAGAAGCAGAAAGGCATCGGCGATATTTTGATTACTTTATCGACGAGATATTATGGTTATCATTTTTAGGTATGTCGGAGACGAGCTTGAAAGAGGAAGAGGTAACGTTAGGTGGTGTTAAAGAGACGAGAGAAGAAGAATGTTCCGACGATAAACTTGTGTTGGATATTTGTCTGAAAAGGAAGAGATTAGATGAAGAAGAAGAAGAAGAAGTTGTGGAGGAAGAGAATGATGGGTTCAAGACACCGACTCGTCCGGAGAATAGAATCCCTATAGTTAGAGAATGTCCACCGGCGCCGATGAAACGTTCGTCGGAGATGTTTAGAGGTAGAACAATGTATTGCCGGAGACGGTTGAGTTTCTTGCCGGAAGATGACGTCAACTCGTTTATAACGGATTTGCAGTGGAGGACGACAACAATGACGATCAAGAAA
>gnl_Arath_TAIR10_AT2G28870.1
ATGGGTTTCTCCGACGCTGGAATTTACCTCTCCGACCCAAACAATCTCTGCCAAACCGAACTAGGTTTCTTTCATGAACCATCTCTAGGGTTTTCAGACCAGAGCGATCCACAAAACGAGTTCCACATCACTCCTCCTATATATCAAGAATTACAAGATCAGGATCTTGAACCTAAATCCCAAGAGACGAATAATTGCTCACGCAAAGAAGGAGCAACCGTCAAGAAAGAAGAAGAAGAAGAAGACGATTATTGTAAAACTCCGACTCGTTCAGACCAGATTCTCTCGGCGATGCCAAGAATTTGTCCACCGGCGCCTAGGAAACCTAAAAGAGTCCCGTCGAGAAGCCTTAAGGTTAGAAATTCATATAGAAGCAAGAGAATGATCATTCTAAATGTTTCTAGAGAGATTGATTGTTTGTTTAATCCAACATCACTATGTAACAAAATTAAGAAAGCCAGATACATC
>gnl_Arath_TAIR10_AT1G08180.1
ATGTCTAAGCTTCTCGAGACCCTAGAAGAAGAAAAGACAGTAGAGCAGAAACCCAGAAGCCAAGAAGAAGAAGATCATCAAGATAGCTCGAAGAAAGAAGAGTTGTTAGAATCTCTGTGTACTCCAACTTCAAGTGATCACAAGATTCCGGAGGTGGAGACGTGTCCTCCGCCGCCAAGAAAGCGACCGCGTGAGATTTCTCTCACAAAGAAGACAAGATTGTCCAAAGATCTTCGGTTCTTTGAAGCCACCGACGTCGGGAGCCAAGAGGTAGAGACTTTATTTGTTCACGAACCAAACCATGTCCGTAAGAAACGAAGGAGTAATAGTGCC
>gnl_Arath_TAIR10_AT1G60783.1
ATGGGATTTTCCGGCAAGACTTACCACCAGTTTGACAGAAAATTTAGCGAAACTACCGAAGGGAAGAAATGCGTCATCACCGGAATCTCCTTACATTCTACGGTGAAGCCGATTAGCCTCTCTTCCTCTGCCGTATCCAACACGGAAGACGAAGATCTCTGTCCAACGACTCCAACAGCGGATTCCGTTAGAATACCGACGGTAATTCCGTGTCCTCCGGCGCCTAAGAAACGGAAACTGACATTGAAGGTTAGCTACGGCCCTAGAGAGTTCTTTTCGCCACCAGATCTCGAGACCGTCTTCATATACAGAACTACT
>gnl_Arath_TAIR10_AT1G10690.1
ATGGGATATTCCGGCAAACCTCACCACCAACTCGACGGCGAGATACGAGAATCCACCGACGGTAAAAAATGGGTCATCGCCGGAATTCCCTCACGTTCCCCTCTCAAGCAGATTAACCTATCTCCCGGCGTCACAGTTACCGAAACAGAGGAGCAAGATCAGTGTCCTACGACCCCTACGGCGGTTTCCGTCAGAATTCCAAGGGTCCCGCCGTGTCCAGCGGCGCCAAAGAAGCGTAAACCGTCGTTGAAGTGCAGTTACGTCACCGTCACTAGAGATTACTTCTCTCCGCCGGACCTAGAAACCGTTTTCATTCAAAGAGCTAGTTAT
>gnl_Arath_TAIR10_AT1G51355.1
ATGGCATCAAAAGGAAAGAAACCACTAAGAAGAACAACTACAAGAAGAAGAAAAAGAAGCCACTTCAAGAACCCATCTCCTCCATGTAGTATCAATAGTGACGTCACTTCAACGTCATCAACATCTACTTCACCCACATCAACGGCCACGCCATCTCCGGTTTCAGCAGAGAGTGGATGTTGTACTCCGGAGAAGTCACGAATACCGGAGATGCTGACGTGTCCACCGGCACCGAAGAAGCAAAAGGTGGCGCAAAACTGCGCTTTAAGGAGGAGACAAATCGCTTTCTTTGCTCCTCCGGATGTAGAGCTCTTCTTCGTTTTCGCACTTGGTCAACAAAATAATAAA
>gnl_Arath_TAIR10_AT3G20898.1
ATGGCATCAAAAAAAGCAAGAAAACCAAACCGAGCCGAAAAGAAACTCACAAGAAGCTGTTTCAAGAAACAAGTTCCTCAACACAACAACATCAACACAAACACAATCTACTCTGTTCCCTCTCCATCCCCAGCAGCGGTGCTGACGTCACCAGGCGGTTGTTGTACCCCGAAAGCCAAGAAGTCTAGGATACCGGAGATGCTGACGTGTCCACCGGCGCCGAAGAAGCAAAGGGTCTCGAAAAACTGTGTGTTACGACGGAGACAGATCGTTTTCTTTGCTCCGCCGGAGATAGAGCTCTTCTTCGTCAACGCACACGATCGA
>gnl_Arath_TAIR10_AT3G27630.1
ATGGGAATTTCGAAAAAATCTCAAGTTAGCAGAGAATTAGACACCGATGGAAAAAAGTTTATCTTCGCCAAAACATCGATTCGGGCTTCACTAAAGCCGGTGAAGACGAAACTCATTAAGCCTGAGAGAGAATCAGAAGATGGAATTTGTATCACTCCCACGGCGAGAGGAGCAAAGACTCCGGAGTGTCCGGCGGCTCCAAGGAAACGCCCACCGGTGTTGAAATGTCAGAACAATATTCGTATAGAGTACTTTGTGCCTCCTTCAGATTTCGAGTTGGTGTTTATACAACGCCGT
>gnl_Arath_TAIR10_AT3G10525.1
ATGGATCTTGAATTACTACAAGATTTGTCCAAATTCAATTTCCCAACACCCATCAAGATCCGATCCAAAACCTCAAAAACAAAGAAGGACGAAGGTGATGACGACGAAGATGACCTCCGCTGCAGCACACCCACATCCCAAGAACACAAGATTCCCGCCGTCGTAGACTCTCCACCTCCTCCGCCGAGAAAACCCCGGCCACCACCGTCAGCACCGTCGGCTACGGCGGCTCTGATGATCAGATCGTGCAAGAGGAAGCTTTTAGTGTCGACTTGTGAGATAATCATGAATCGGGAAGAGATTGACCGTTTCTTCTCCTCCGTCTACAATGAGACGTCGACTACGGCTAAACGGCGGAGAAGTTACCCTTATTGTTCTCGAAGA
>gnl_Arath_TAIR10_AT5G02420.1
ATGGCAGAGATCTGCTGCGTCAAAGAGATCCAAGAAGAAGACGTGGAGAAGATCCGATTACCGACCCGACCCGAATTAGACATTCCTGACTCTGATCACGAAGATCCAACGGTCAACGAAGAAGAAGGGTGCAAGACTCCAACATCGTCCGATCACAAGATTCCGGAGGTGAAGTATACGTTATGTCCACCGGCTCCGAGAAAACCAAAACCGAATCGATCTTCCGGTACGAAACGGAAATTAACGCCGGTTAATGTTGTTAACCGCATACCGATTGATCTGAGCCGTGAGATCGAGATGTTCTTCGAGGATTTGGACCGTAGGATCAAGAAGTCACGGAAACAA
>gnl_Arath_TAIR10_AT5G04470.1
ATGGATCTTGATTTAATACAAGATCTGCCCATCTTGAATTTCCCACCAGCCATCAAGATCCGAGCCAACACCAACAGAGATGATGACGGCGGCGGCTGCACCACTCCCACTTCTTCCGACCACAAGATTCCTCCCACCACAGCCACCACTCCTCCTCCTCCACCGCAGAAACCCCGTCCACCTTCCACACCGTCGTCTCTCGGCATCAGATCTTGCAAGAGAAAGCTTATGACGTCATTGTCCAAGTATGAGATCATCGTCAACAAAGATGAGATCGAGCGGTTCTTCTCCTCTGTTTACAACCAAACGATGGCGTCATCCACCACGACGGCTATCACGGTGGCCAAGCGGCGAAGAAGTTTCCGTTCTTGTTCACGAAGA
>gnl_Arath_TAIR10_AT5G40460.1
ATGGGTTTTTCGAAGAAATCTCAATTCGAAGGAGGTTTAGAATCCGACGGGAAGAAATGGGTTATCGCCGGAATTTCGATTCGGGCTTCGTTGAAACCAGTCAAGACGAAACTCAGAGCGCCGCCGGAGATAGTGACCGAAGTTGAAGAAGATTGCTACAACGAAGAGGAAGAGTGTTCGACGACACCGACAGCGAAGGAAACGAAGATACCGGAGTTATTGGAATGTCCACCAGCACCGAGAAAACGACGGCCGGCGTTAAAATGTCGGAGTAACGTCGTTAGAGAGTTTTTTACGCCTCCTTCTGATTTAGAGACGGTGTTTCTACGTCGCCGT
>gnl_Arath_TAIR10_AT5G59360.1
ATGTCAAAGATTAAGATTTTTCATTTATTCCCTGATGACAAAGATATTGAAGCAACGCAACAACCTGAGAGTCTCCTAGTTCCATCAAAATCCGACTCTCTTGATTCATCATTATCTCGACACCACCAAGAAAATCAATCTAACAGACAACGGAACCACCAACACCGACAACAAGATCAAGAACTAGAAAATCTACAAGATGGATCGAGAGGAAAACGAAAATGGGAATGTAAGGATGAAGAGTCTCCTGTAAAGATCCCAGAGACGCCGAGAAACTCGAACAGTGTGTGTTATTGTCCTCCTCGACCGCCGAGAAAGCCAAAAGCTATCCCGTCCATGAAACGGAGAGGCATGTGGGTAAAGAGATCGGTGGTTTTTTTAGATGTAGCTAGAGAGGTCGAATCCATGTTTCCTCCGTCTGTTCTTCAAGATTTTGGTAAAAAGATCAAGAAAGCGAGATTT
>gnl_Betvu_v1.2_Bv4_072710_idnf.t1
ATGGCACCAACAACAAGTAGAAGAAGAAGATCAGAAAATACCCAGAAAACAACAACAACATCAACAACAACAAGAAGAATTATTACAAGAAGTATTTACAAGAAGGAGCAATTATTATTACTTAATCAAGAAAAAAAATCACCCAAGAAAATATTATCCAATAATTTTATTGGAGAAGTAGAAGAAGAAGAAGAAGTTTGCAGTAATAATAAGAGCTCAAAAAATGATATTTGTTCAACTCCAAAATCAGACAAGTATAAAATACCAGAGATTGTTACTTGTCCACCTGCACCTAAGAAGCCAAAAATTGATAACTGTTTAATGCAAAAAAGGAGATCAATTACCTTTTTTGCACATCCTGATTTAGACAAATTCTTCATGTTTGCAATGAGAGATATCAAGGTT
>gnl_Betvu_v1.2_Bv5_111790_uejn.t1
ATGTACTTTGAAAGCTCAGCGTTCGCTTTCGGCGTCATGTCTTCTCATCCGAACTTGCCTTTGAGAAATTCAGACAAGGCCGAGTCCATTCATAGCTGCGAGTTAATGCTCCAAGAAAATGTAGAAATTGTTAGTAGTAGTACCAGTACTAATAATAACAGTAGTAGTACTACAACGGGTAATGTGAGTTACTGTGGCATTCATACTGTCAATTCTGTTGCTGATGATGAAGTCCTTGATGACAGACCCACAACTCCGACATCTTCGGACCAAAGGATACCCGAAACCCGGCCCTGCCCACCCGCTCCAAGAAAGCCCAAATCTAGGCCCATTCGAAAAAGGAAATTTTCTGATGGCTGTGTAATTCCTAGTAGTAGTAATAGTAGTAGTGTTACTCGTTTGCTTGATTTCTCAAAGGAGATCGAATCCATGTTTCCTCCACGCCTTCAAGCCAACTTAGGCTGCAAGATCAAGAAAGCTCGAACCATC
>gnl_Betvu_v1.2_Bv6_148130_mrmk.t1
ATGGGGTATTCTACAGAAAATTCAGTAACTAATAATAATGGTTTTAGTTATTCAAATTGGGTAATACCTATAAGAGCTCCTCTTAAGCCCATCAACACCACCACCGGATCAACAGCGGCCGAAGACGAGAGAGAAACAACATCATCATTGTCAGTCCCCACAACTCCAACAACAGAAGCTTCTAAAATTCCTTCTAAGTTGCCGTGCCCGCCGCCGCCTCGAAAGCGGAAGCCTTCTCCTACGGCTGCGGCTAGGAACGGCAATATGAGGTGTAGTAATAGTAATAATAATAAGATGTGTAATAATGGTAGAAGGGAGTTCTTTATTACTCCTCCTGATTTAGAAGCTGTTTTCGTACGCCGACATAATGTTGGCTGT
>gnl_Carpa_v0.4_evm.model.supercontig_128.74
ATGTCCACGGATCTCCAGCTCTGCCAAGATTTGCCCAAACTCAATTTACCTTCTTCCAATTTTCAATCCCATCGCACTCCCGCCCTGGAAGAATCCAACGCCGGTAACATCTCCGACGACGAAGGATGCCGCACACCCACCTCCGCCGAGCACAAGATCCCGGCCGCCCTCGTCTGCCCGCCGGCCCCCAGGAAGCCCAAATGGCGAGCCCCCGTCTGCAAGCGAAAGCTCTCGTTTTTCTTCGAGGTCGTCCGTGACGAGGAGCTTGAAAGCTTTTTCAGATCCTGCGACGCCGTTTCG
>gnl_Carpa_v0.4_evm.model.supercontig_130.83
ATGGGTTTTTCCAAGAAGGCACAAGTTGATGGAGGGTTAGACTCCGACGGGAAGAAGTGGGTAATCGCTAGTATTTCCATGAGGACTTCGTTGAAGCCAATAAACACAAAACCAAGAGCAAAAGACACTGAAGAAGATGAAGAGGAAGCCTGCTCAACAACACCAACAGCGAAGGAAACCAGGATACCAGAAAAATTGCCATGCCCACCGGCACCAAGGAAGCGACGACCTGCTTTGAGGTGTCATTTTAATGGCTCTAGGGAGTTCTTTACCCCTCCTGATTTGGAGACAGTATTCAAACGCCATGTTGAGAAAGCAAAT
>gnl_Carpa_v0.4_evm.model.supercontig_33.8
ATGGGATTTTCAGGGAAGCCTCAAGTTGTCGATGGTGGGATAGAATCCGAAGGAAAACGATGGGTCATCGCTGGAATTCCTTCCCGAGCCCAGTTGACGACCATTTTCACTACCCCACCCGATAAGGATCAGACCGATAACGCAGCTGAGGAGGGTTGCAAGACACCGACTTCGGAAGAATCCAAAATTCCAACCAAACTCACGTGCCCCCCGCCGCCGCCCAGGAAGCGGAAGCCTTCTCTCAAGTGCAATTACGGTGCTAATAGAGAGTTCTTCACTCCCCCGGACCTGGAATCCGTTTTCGTGAGGCGCCATGTCGAGAAGGCCAAT
>gnl_Carpa_v0.4_evm.model.supercontig_81.161
ATGGGAATCAATACCGAAACATTCCTCTCTGAAAAAGATCGGGTCAATGCCCCACTAAGACCCAGTTTAGATCATGAGTGCAGCAGTACCCAAACTGCACCATCAGAAGTTGATGACAATCCTGATCACGAAGATGATAAGGTTAAAGGAAGAGCTGATCAAGAACAAGACCACAATAATCAAGAATTTCGCCAAAAGGAGAAAGATTACGAGGAAGATGAAAAAGAAGCCAAGTCTTTAATGTCATCGCCGCCGTCGTCGTCGTCGTCATCTTCTTCTTCTCTGCAAATAAAATTGCCAGAATTCAAGGTTGAAGACGACGATGAAGATGGATTCAAGACTCCGACATCTTCGGACTGTAGAATTCCGTTGATACCCAAATGCCCGCCGGCCCCGAGAAAGTCCAAGACAAAGAGAAAAGCGGCGGCCATGCCGGCGAGAGCCAGTTGCGGCCAACAGAGAATAAAAATTGATTTATCTAGAGAGATATTTGAGTCCCTTTTCTCGATTCGTCAAGATGATGATTACCTCGATCAACAGATCAAGATGGTTAGACAAGAAAATATTATG
>gnl_Carpa_v0.4_evm.model.supercontig_84.51
ATGGCACCTTCTTCAAGTAGAGTAACCAGGAGGAGGACAAAAGCAAGAAAACCAGCAAAAACGTCAGCACCATCGTCATCATCAAAACCAAGGAAGAAGACGACGAAAACAAGAGGAAGAATCCAATGCAAGAAAACTACTAATCAAGCTCGAGAAACACCGTTACTGGAGGATATGCCTTGCTGTTGTTCTTCAACCGCAAGCTCTGATAATCATCACAGTAACTTGTCAATTACGAAGATAGGTCAAGTTGACCATGACGATGATGTCTCTTCATCAAACGGCTGTTCTACCCCGAAAGCTCAGAGGTTCAGAATACCGGCGATTGACACGTGTCCGCCGGCTCCGAAGAAAAAGAGAGTCATCTCAAATTGCTCCACCTTGCAGAGAAGACCCATTGCTTTTTTCGCTCCCCCAGATTTAGAGCTCTTCTTCTTCTTTGCAAGAATTCAGAACATCTCAGTC
>gnl_Elagu_v2.0_p5_sc00475.V1.gene18
ATGGAGATCCTGTTGAGCTCGATGAGAACAATGAAGATCCAGTCACCTATATGGATGCAATGCAGAGACACCATGTCGGCATCCCCAGAAGTCTCTCGAGTCTCTTCAGAGTTTGTTCTACATCCTATCATTACCATGTTTCCGGTAGGACATCATGATATCGTGGTGCCATTGGTTAACAGTGAGGATGAGGGGAGAGAGTGCCGGACGCCGACGTCGGAAGAGAGCAAGCTACCGACAGTCCCCTCTAGCTGCCCGCCGGCGCCGAAAAAGCCACGAAAAGTGCTTTTGTGCAAGAGGAGACTACCGGAGCTGGAGTTGTTCAGTGCTCGGCTCGAGGAGATCGAGCTCTGGTTTCAACAAAGAGATCGGCCGACCACAGTGCCTTCTTTGTCAGGCCGGTCGAAGAAGAAGAGGAAGCGCCGGCATCTGGGTAAGAAG
>gnl_Elagu_v2.0_p5_sc00636.V1.gene29
ATGGCTCCATCTTGTAGACGAGGAAGAAGAAAGACCAACTGCAAGAACTGCCTTGTTCGGCGAAAGACCACATCAGAACCAGCACAAGAACTCCAGTGCACAGCTGATGGCCCCTCCAAACCAGCAATGCTGGAAGTGGAAGAGAAGAATGGTGATGATGTCTCCACCTCTGGCATTTCGACTCCAAAAGCCTGGAGGTTCCGAATACCCGAGCACCTCCGCTGCCCTCCAGCACCGAAGAAGCGGCGTCTAATGACCCTCCACTGCTCCTCGCCAAGACCTTCCATCTCATTCTTCACATCTCCTGATATAGAGCTCTTCTTCTTATTTGCCCTCCATGACTGTACGTGTGCA
>gnl_Elagu_v2.0_p5_sc02744.V1.gene7
ATGACTCCGGCTGGTAGAGGAGGAAGAAGAAAGACCCACTGCAAGCATTGTCTTGTTCGGCAAAAGAAGACATCAAAACCAGCCCAAGAGCTCCAGTCCGCAGCTGATGGCCTCTCCAAACCAGCAGTGCTGGAAATGGGAGAGAAGTACGGCAATGATGTCTCCACTTCTGGCTGTTCCACGCCAAAAGCCCCGAGGTTCCGAATACCGGAGCACCTGCCATGCCCCCCGGCGCCCAAGAAACGGCGGCTTACGGCCCTCCACTGCTCCTCACAAACCCCTACCATCTCATTCTTCACACCTCCTGATATAGAGCTCTTCTTCTTATCTGCCCTCCATGACATCTCAAGAGAGAAGGGA
>gnl_Eucgr_v2.0_Eucgr.J02239.1
ATGGGGGTCTCGAAGAAGTCGCAGGCGGACAGCAACTCCTCGGAATCGGAAATCAAGAAGTGGGTCGTCTCCGGTGTTGTGGTCAAGGCGATGAAGCCGATAAACACGAGGGGGGCGGCGAGGTCGTCGAGGGACGGCGGCGAGGGCGACGACGCGGAAGCGGCGCGCTCGACGACCCCGACCTTCAAGGAGGCGAGGATACCGGAGAAGCTGCCGTGCCCGCCCGCGCCCCGGAAGAGGAGGCCGCCTCCCTCGAGCTGTCACATGCTGAGCGGCGTGCGGGAGTTCTTCAACCCGCCGGATTTGGAAGCCGTGTTCAAGCGCCATGTGGAGAGAGCCAAG
>gnl_Eucgr_v2.0_Eucgr.J00398.1
ATGCCTAGAGATCACAGTTCTTCGCATCAAACGCCATTAAAGCCCCAGGAATTGCCTCGATGTCTCGGAACCGATGAAGAAGAAGGCGAGAGTGAAACCACTAACTTCGATCGGCCATCGGACGACACTGATCACGGCGACGAACAGTGTCGAACCCCAACCTCAGAACATCACAAGATCCCCGCAATCCGGAGCTGCCCACCAACACCTCGCAAGCCAGTTCATCTACTGCCCGTGAGTTTTCAGAACAAGAGAAAATTGCACTTCTTCGAATCAACGAGCAAGGGGCGGGAGGAGCTCGACTCGTTCTTCCAGTCAAGCTTCAAGCTATCTCCAGCCGTGAAGAAACGGTGCATGAGCGTG
>gnl_Eucgr_v2.0_Eucgr.J01032.1
ATGAAAGCGTCTCCCTCTCCATCTCCCTCCACCATGGATCCAGATCTGGAACTGCCCAAGATCAGGGTTCCCTCCTCTTCTTCTCCTTCTTCTTCTTCTTCTTCGGTTGCCGCGGCTGTCCACGACGATGAGTCGTCGAGCGGCGACGCGGGTGCAATTCAGATCGCGAGCGACGGCGGCAGCGAGGAGTGCCGGACCCCGACGTCGAGCGAGCATAGGATCCAGGCCGCCGAGACCTGCCCCCCGGCGCCGCGGAAGCCCCGAGCTGCGCCCTCCCGGAAGAGGAGGCACGAGTTCTTTGATGTGGCGAACCGCGACGAGGTGGAGGGTTTCTTCCGGAGCTGCGAGCTGGCCCTGTGCTTGAGGGACAGGCCTGGCGGGGCGGTCGTGAAGAGGAGGTACCTGAGTAAGGGCGTCGTGGTCGCAATTCTC
>gnl_Eucgr_v2.0_Eucgr.J00765.1
ATGGCGCCTAAGAGCAGGAGGATAGTGAAGAGGAGGAGCACGATGAGGAAACCGAGGAAAGCCCATCACAACCAGAAGAAGGCCGCGCAAGCGCAAGCGAGCAGCCAAGAAACGCCGAGCCACGCGCCCCTCGGTTTGGCGCCCTCCGCTGCGGGCTCGGATCAAAAGCTCGCCAAAACCGGCGGCGATCACGACCCGACCATCGAGAGCGCCGTCAACATCGACTTCTCCTGCTCGACGCCGAAGGGCAAGAGGTTCCGCATACCGAAGATCCGGACGTGCCCGCCGGCGCCGATGAAGAAGAGGGTCCGCGATTCGAATCGCTCGAGCAGCTTGCAGAGAAGTCCCATCTCGTTCTTTGCTTCCCCAGATATCGAGCTCTTCTTCTTCGCTCATCACGGCTTGTCTGTT
>gnl_Eucgr_v2.0_Eucgr.J01033.1
ATGTCCACCGATCTCCAAGTCCTCAGCCACCAAACCCTAAGCTTAGCCTCGATCCACACTCAAACCCGAGATGAGCAATTCTCCGATCCGATAGGCCGGCCAAATCAAGTCAACGACTGCCCCAGCGGCGACGATGAATCTTGTCGGACGCCGAGGTCCGAGAAACATAGGATCCCCGCAGTCCTCTGCTGTCCTCCTGCACCGAAGAAGCCGAGATTCTCCCACTCCTCGTGCAAGCGGAAGCTGTCTGAGCTGGATTTCTTCGATGTCGTGAACCACCGTAAGGTCGACGCTTTCTTTGAGCTGGCCGCTGCTGCCGCCACCGCCACCGCCACCGCCACTGCCGCCAGAATTTCCAAGAGGAGACGCCCCTTG
>gnl_Eucgr_v2.0_Eucgr.A02382.1
ATGGCACCTCCTGGCAAAACCACAGATGTTCCACTAACGGATTGTTGTACGCCGAAGGCAGAAAAGTTCAGAATACCAGAGATCTTGTCTTGTCCGCCAGCTCCAATGAAGAAGAGGAGGGTGTCGTTGGCTCTGAATGGCTTGCCGAGAAAATCTCCTACAACCTTCTTCACTCACCCCGATATAGACACGTTCTTCCTCGTTGCATTC
>gnl_Eucgr_v2.0_Eucgr.A01260.1
ATGTCCGATGGTTCTGAGCAGCTTCTCGCCGAAGATGAGCAAGAAACAATCCGAAGCGACACTTTGAAGAGTCCTCAGTTGGAGTTTGACTACGAGATTGCCCAAATTTCCCCCTTGGACCACGTTGGCATTGAGACCGATCACCTGAGCCCGAGGAAAGCCATCAGAACAGTCAGAGAAGAAAAGGAGGAGGAGGAGGGTGGAAAGACGTCGTTCCGAGAAGAACACGAGCTCGTTGAAGAAGATGGGGAGAATAATGACGGATTTAGGACTCCAACGTCTTCAGACCACAAAATCCCCGTGATGACACATTGCCCACCTGCGCCGATGAAGCCGAAGCCGACAAAAAAGCGGAAATTGTCGTCGCCGTCGATGTTATCCGACGATCGCCACAGAGAAGTGATTGATCTTGATTTATCCGAGGAAGTGGAATCGCTGCTTCAGCCAACTCATCGCAATGAAGTCAAGAAAGCTAGAAGAGATGGAAATAATAAT
>gnl_Eucgr_v2.0_Eucgr.B03916.1
ATGTCTAAGGAGATCGATGACTCAGAGCAAGGCCATCCAAAGGAAGTACAGCAACGACCCACTAGCGGAGACGACGAGAGTGACGAGAAGCTACCGAAGGATGATGGAGATCAGTGCGGAACGCCGACCTCCAGCGAGCACAAGATCCCTACAGTTCGGAGCCGCCCGCCCACGCCGCGTAAGCAAGCTCGACCAGTACTTCCTCACAAGCGGAAATTGCACTTCTTTGAAATAACAGGGCGTGAGGAGGTAGAATCGTTCTTTCGATCAAACGATAGGTCAACGTCGCCGTCGTCGTCTCGCTCTTCTAAAAGGAGATGTACCAGCATA
>gnl_Eucgr_v2.0_Eucgr.B03689.1
ATGGCATCAAAGGGCAGCAGAAGAGCGAGGACAAGAAGATCAACCACAAAACCGAGAAGGACCCATTGCGAGAAAAGGTCTCTGCAAGTGAAGAATCAAGAAAGTTCCACTTCGTCATCCTCTACAATCTGCTCTGACAGTTCTCCCAAGGTCAGCAATACAACAAGCGACTCAGAATTGGGAGGTGAAAAAATCTCCGGAACCAACTGCTCCACTCCGAAAGCGCAGAGATTCCGGATACCGAAGATCGAGACGTGCCCACCTGCGCCGAAGAAGCAGAGAGTAATGTCAAGCTGCCGCCTACGGAGGAGGCCGATCGCATTCTTCGCTCCTCCGGACATAGAGCTCTTCTTCTTCTTCGCGCTTCGCGGTATTTCGGTT
>gnl_Eucgr_v2.0_Eucgr.B03299.1
ATGATCATGGGGTTCCAAGAGAAACGCCACCAGGTGGATAAAGGGCTCGACATGGAGGGCAAGGCGACGTGGGTCATCGCCGGGATCTCGCTGCGCTCCCCGTTGAAGCCGATATACACCGGCTCCCCGCGGAGCCGCGGCGAGTGGGACGACGACGGCGGCTGCGGCGGCGAGGAGGAGGAACTCTCCACGACCCCGACGGGGGAAGAGGCGAGGATCCCGGTTAAGTTCACGTGCCCGCCGCCGGCCCCGAGGAAGCGGAAGCCGGCCTTGAAGTACCGCTACGACGGAGTTAGGGAGTTCTTTAACCCTCCGGATTTGGAGAGCGTGTTCATGCGCAAAGCCGAAAGGGCTAAC
>gnl_Eucgr_v2.0_Eucgr.B02374.1
ATGGCCAAACTCCAAACTGTCCCAAACCCTAAACCTGAAGATCGAGATACACTTGAGATCCGTATAAAAAGCTTAGGTAGGAAGTTCCCTGATATACCTGCATCGGATCCTTCTCTCATGGTGGACCTACCCCTCTTACTATTTCCCTGTCAACCCCGTCTTCCCCTTCCTTCGCTTCCGCCTTCTTTGGCCATTCTCGCTCTCTCAAAGCGTCCCTTTTCTTGTTTCCTTTTCTCCCTTTTTCACGCACTTCGAGAAGATCTTCCCCCATCCGCGGGCATGTCCACTTCCCAAGTGTCTTCTGGTCTTCCCGAGGGCGATCTGGACGGCGCGAGACCCTCCTCCAACTCCTCGGAAACTGCGCCTCCTGAGGATGGAACGAACCCCGAAGGGCGCAATCCCGTCGTGATCGATGTGCCCTCCTTGGTGATCAAGCTGCCGTCTAGCGTCGGCGAAGAATTCAAGGTGGACGGAGAAGATGACGACAGTGGCTTCAAGACTCCTACGTCCGCGGAGAGCAAGATACCGCCGCTTGCCGAGTGCCCGCCGGCGCCGAGGAAGCGCAGGTCAGAAGAGATTCTCGACTCGAAGACGCCACCCAAAGCGCCGGCCAAGTGCCGGCGAGTCTTGCTCGATCTGTCGAGCGAGATTCAGTCTTCCCTCGCACCTCCTCTGTCGACGAATTTTGGCGGGAAGATAAACCGGAGACCCAAGGAAGGGGATGCAGCACCGACCCGCGAAGTA
>gnl_Eucgr_v2.0_Eucgr.I01742.1
ATGGGTTTCTCGGAGAAGCCACAGGTGGGGAGCGCGTGCGTAGAATCCGAGGGAAACAAGAAGTGGGTGATCGCCGGAATCTCCATACGAGCCTCGCTCAAGCCTGTGAGCACCGAGCCGAAGCCCAGGACGAACAGAGACGACGCGGATGAGGAAGAGAGGGAGACGCCCTCCACGACCCCGACGTCGAAAGAATCCAGGATAGCCGAGAAACTGCAGTGCCCGCCCGCCCCGAGAAAGAGGAGGCCCTCGTCGTCGAGGTGTCATTTCAATGGCGTCAGGGAGTTCTTCAATCCTCCCGACTTGGAATCAGTGTTCAAGCGCCATGTCGAGAGGACAAAC
>gnl_Eucgr_v2.0_Eucgr.G02732.1
ATGGCGACCCATCTGGATCCGGAACTGGAATTCGACTCCTCCGCCACCTCGATGCTTCCCAGATTGCCGCCCCTTGAGGTGCAAGTCCGCGCTGCCGAGTGCGAGGGCGAGGCCGAGGCCGAGGAGTGCAAGACCCCGACGTCCGAGGAGCACAGGATCCCGCCGGCCCTGACCTGCCCGGCCGCACCGCGCAAGGCGAAGGCGAGGACGACGCCGGCGGTCCCGTGCAAGAGAGCCCCGCCGCCGTCGGATCGGCTCGAGTCCTTCGAGGTGAGGAGCCGCGGCGAGGTTGAAGGGTTCTTCAGGAGCTGTGAGGAGGCGGCCAAGCGGAGGCGTTTCTTCTGCAGG
>gnl_Manes_v6.1_Manes.04G034400.1
ATGTTTTCCCAATTTAAATCAATTTCAGTCATAGGGATGTCAAATCCTGAGATGTTTTTATCAGACAAAGATCTGAATTCTGTGGAACTCAATTTTCTTGTACGACCCACGATGGAATTTGAAGCTGGTGAGTGTGATGTTGCACCTTTACGAGATGGCCATGGAGATGATGAAGAAGAAGAAGAAGATAAATGCAAGTTCCTGGTTTCTACGTTGAAGATAAAATTGCCGGCGACAAGAGAATTCGAGATTGAAGAAGATCTCCACGATGGATTCAAGACTCCGACATCTTTGGATCAGAAAATCCCAGTAATTCTTCCATGTCCACCTGCACCGAGAAAACCTAAATCTCTGCCGTCAAATAAAAGAAAATCTTCTCGCCGGAGAGTCCTTCTTGATCTATCAAATGAGATTGAATCTTTGTTCCCTCCAGCTCTTCGTGCAGATCTTGGTGGAAAGATTAAGAAAGTTAGACAAGAAATTAACGACAACAAATCAAAAGGGTAC
>gnl_Manes_v6.1_Manes.04G012000.1
ATGACAGAAACAGATCACAAAAACAAGCAAATTCCACCAACCCTCGAAGGATCTGCAGCATCACAAGGTCTCAAGCAAGACGAAGATGGGGACGCAATCATGGCTGCCGCTGATGAAGAAGGATGCACAACGCCAACTTCAAGTGATCACAAGATACCAACTTTTCGAAGCTGCCCACCAACTCCAAGAAAAAAACTTCAGAAACTGTTCTTGCGCAAGAGGAAATTGGTTGATGAGATGAATTTCTTTGAAGCTTCTCATAGAGATGAGGTGGAGGCTTTCTTTAGATCAAACTTTGAGCTTGCTAAAGTTGAATCTCGTCCCATGAAGAGAAGATGCAGAAGTTTT
>gnl_Manes_v6.1_Manes.05G007500.1
ATGCGAAAACAGAGACAACGACTCTCGAATCTCGATTGTACGACCCCCACGGCCAAGGAGTATAGGATACTTGATGTCATGACATGTCCTCCTTCTCCAAAGAAACGGAAGGCCTCACTGGCCGTTAACGCTCCGGACAAAATTACCGATTTGAAGAGATTCTTTATCTCTCGGGAGCTTCAAGTTACGCTCGAGACTAAT
>gnl_Manes_v6.1_Manes.13G025600.1
ATGGGTTTCTCAGGGAAGCCTCAAGTTGATTCTGGGACGTTGGAATTGGATGCTAAAAAATGGGTTATTGCTGGTATTCCTTTAAGAGCTCCTTTAAAGCCCATTTTTACGAATCCTGTGGAGAAGGAAAGCGAAAGTAGTGGTGATGAGTGTTCGACGACCACCACACCGACAAGTGAAGATGCTAGAATTCCGACGAGACTGACTTGCCCTCTGGCTCCTAAGAAGCGGAAAGCTACTTTGAAATGTAATTACAATAGAGAGTTCTTTACTCCTCCTCCTGATTTGGAAACTGTTTTTATACGCCATGTTAAT
>gnl_Manes_v6.1_Manes.09G089000.1
ATGTCGTCTAATTCAGAGTTGCATCTCGTCAAAGAAAATCAAGAAGATATTGAATTCAAGATCTTGCTTAGACCCAGTTTAGATTTTACTGTCGTATCAGAGAGTTCTGATGCAAATGGGATCATTGCTCTTCAATGGCACAGTCAAGAAGAAGAAGAAGAAGAATGCAAGACCACTGGGGATTCTTCTTCACGGCAGCTATCTTTAGGAGAATTGAAGGCAACAGATGATGATGATAACGATGGATTCAAAACTCCAACAACTATGGATCACAAAATCCCAGTAATCAAACAATGCCCAGCTGCACCAAGAAAACCCAGGCCTGTACTTTGTACTAAAAGAAAAGCAATCTCACCATCAAATGGACGAAGAAGTCTACAACTTGATCTATCTCGAGAAGTGGAGTCTCTATTTCCTAGGCCTATTCTTGCAGATTTTTATCAGAAGATGAAGAAAGCTCGAAGAGAAGACACCCAC
>gnl_Manes_v6.1_Manes.09G025100.1
ATGGCACCATCCAATCCAAGAACAAGAAGATTCAAGCAACTTCAGCGACAAGAACAAGTTGTCTCCACAAGCAAAGGAACATCATTGGATGATCTGTCTTGTCTTGATGATGACATGGCTGCTTCTTCTTCTTCTTGTTCTACGCCAAAGGCTCAAAAATTCAGAATATCTGAGAGATTATCATGTCCACCAGCTCCAATGAAGAGAAGGGTAGCTCCAAAATGCTCTTCAAAGGAATCTTCTATCAACTTTTTTGCTCCTCCTGATATAGAGCTCTTCTTCTTCTTTGCATTTAGCAATATCACAACTTTGCATAGTCTTCAAAAG
>gnl_Manes_v6.1_Manes.12G024000.1
ATGGGTTTCTCAGAGAAGCCTCAAGTTGATTCTGGGATGGAACTGGATGCTAAAAAATGGGTTATTGCAGGAATTCCTTTGAGAGCTCCTTTAAAGCCCATTTTTACAAATCCTGTAGAGAAAGAAAGCGAAACTGATGAGTGTTCAACGACGACGACCACACCGACGAGTGAAGATGCTAGAATTCCGACGTCAATGACATGCCCGCCGGCTCCCAAGAAGCGAAAGGCTACTTCGAAATGTAGTTACAGTGGTGTTAGAGAGTTCTTTACTCCTCCTTCTGACTTGGAAACCGTTTTTATACGCCGGTTCGAAAGGGCTAAG
>gnl_Manes_v6.1_Manes.06G164000.1
ATGGCTCCCTCTGCTGGAACAAGAAGAAGAAACACAACAAGAAAACCAAGAAGAACCCATTACAAGAAGCGGCTTGTCAAGTCCAAGAGCGTTCAAGAAGCATCAGTTGTGGAGGATTTATCTTCTAATTCTTCCTCCACCACCACTATCACTAACACAAGCTTCGATAATTGTTCCAAAATCGATGGCTTAGATTTCGAGGATGTTGATATCTCTACAAGTTCATGCTCTACGCCAAAAGCCCAGAGATTTCGGTTACCAGAGATAGTTTCATGCCCACCAGCTCCTAAGAAGCAAAGAGTGATATCAAATTGCTCATTGCAAAGGAAACCGATCGCTTTCTTTGCCCCTCCAGACATAGAGCTCTTCTTCTTCTTTGCTCTTCGAGATATCTCAGTC
>gnl_Manes_v6.1_Manes.15G150600.1
ATGGGGTTTTCAAAGAAGACGCAAGTGGATTCCGGTTTAGATTCCGAAGGAAAAAAATGGGTAATCGCTGGAATCGCTATTAGGACTTCACTCAAGCCAATAAGCACAAAACCAAGAGGAAAAGACAGCGATGATGGCGATGAAGAGGAGTGTTCTACAACCCCAACTGCCAAAGAGGCAAGAATACCAGAAAGATTGCCGTGCCCGCCGGCACCGAGGAAGCGGCGGCCTTCTTCGAGGTGCAACTACAACGGCGTTAGGGAGTTCTTCACTCCTCCTGATTTGGAGTCAGTGTTCAAATGCTATGTTGAGAAGGCAAAT
>gnl_Manes_v6.1_Manes.07G093500.1
ATGTCTACTGATCTCCAATTACGTCAAGATTTGCCGAGAATTCAAGTTCCTCCAATCAAGATTCAAACCCTTGGATCTTGCAGCGCCACCATGGAGGATCAGAAAGATGTAATTCAACAAGAAAACAGCGATGAATGTCGAACTCCGACATCTCAAGAACACAAGATTCCTACCATCTTAAGTTGTCCGCCGGCGCCACAAAAACCCAGAAGGAGGATGTTTTCATGTAAAAGAAAGTTATCAGAGTTTGAATTCTTCGAGATCGTGAACCGACAAGAAGTGGAATCTTTCTTCCGATCAAGTTTCCAGCTCGTTGAATCGGCCAAGAAGCGATGCCCTTGT
>gnl_Manes_v6.1_Manes.11G131200.1
ATGTTTTCCCAATTTAAATCTTTGACGTTCATAGGGGTGTCCAATCCTGAGATGTTTTTGTCCGAAAAGGATCTGAATTCTATGGAATTCAATTTCCTTGTAAGACCTGCATTAGAATTTGAAGATCATGAATGTGATATTGCACGTTTACGAGAAGGTGATGATGATCAAGATGAGCTTCATCTGAATAATCCCAAAGAAGAAGAAAAAGAAGGAGAAAGAAAGAGAGAAGAACATAAAGAAGGAGATCAATGCAAGTTGCTGGTTTCTACGTTGAAGATAAAATTGCCATCTTTAGGAGAATTCAAGCTTGAAGAAGATGTAGATGAAGATGATGGGTTCAAGACTCCAACATCTTTAGATAATAAAATCCCAGTGGTTCTTCCATGTCCACCTGCACCAAGAAAACCTAAATCTCTCCCATCGAATAAAAGAAAATCTCATCGCCGGAGAGTCCTTCTTGATCTATCAAATGAGATTGAATCTTTGTTTCCTCCAGCTCTTCGTGCAGATCTTGGTGGAAAGATTAAGAAAATTAGACAGGAAAATGACTCCAACGGTATAATTATT
>gnl_Manes_v6.1_Manes.11G153500.1
ATGTCTGAAGATCACAAACCCCAGCAAATTCTACCAGAACTTGATGAAAAATCTGCAACATCACAAGGTCTCAAGCAAGATGATGGTGATGAGATAGTTGCTGCTGATGAAGAACTCGTGTCATCAAATGATCAAGAAGAGTGCAAGACACCAACTTCTAGTGATCACAAGATACCAAGAATTCGAAGCTGCCCACCAACACCGAGAAAGAAGGAGAGAAAATTGTTGTTGCAGAAGAGAAAATTTTCTGAGATGGAATTCTTTGAAGCTTCTAATAGAGATGAGGTAGAGTCTTTCTTTCGATCAAACTTTGAGCTTGCTAGAGTTGAATCTTGCCGAATGAAGAGAAGATGTAGAAGCTTT
>gnl_Manes_v6.1_Manes.14G003000.1
ATGGCTCCATCTGCTACAACAGAAACAAAAGCAAAAACGACGAGAAAACCAAGAAGAACCCATTACAAGAAGCGGCTGGTGAAGTCCAAGAACATCCAGGAAACATCATTGGTGGAGGATATCTCTTCCTCCACCACCACTACCACAAGCTTCAATGTTTGTTCCAAGATTGATGGCTTAGATTTGGAGGGGGTTGATATCTCTACAAGTTCTTGCTCCACACCAAAAGCTCAGAGATATCGGATACCAGAGATCGTTACATGCCCACCAGCACCAAAGAAGCAAAGAGTGATATCAAATTGCTCACTGCAAAGGAGACCAATCGCTTTCTTTGCCCCTCCAGACTTAGAGCTCTTCTTCTTCTTTGCTCTTCGTGATATCTCAGTC
>gnl_Manes_v6.1_Manes.17G112300.1
ATGATGGGGTTTTCAAAGAAGACTCAAGTGGATTCTGGTTTAGACTCGAAAGGGAAAAAATGGGTAATTGCTGGAATCGCTATTAGAACTTCATTGAAGCCTATAAGCACGAAACCAAGAGGAAAAAGCAGTGACGAAGGTGAAGATGATGAGGAGTGTTCTACAACCCCGACTGCAAAAGAAGCAAGAATACCGGAGAGATTGCCCTGCCCGCCGGCTCCAAGGAAGCGTCGGCCTTCTTCGACGTGCAAAAACAACGGTGCTAGAGAGTTCTTTACTCCTCCTGATTTGGAATCTGTATTTAAGTGCTATGTTGAGAAAGCAAAT
>gnl_Manes_v6.1_Manes.10G053200.1
ATGTCTACTGATCTTGAATTAGGTCAAGATTTGTTGAGCATTGAAGTTCCTCCCATCAAAATTCAAACACCAGGATCTTGCAGCAACTCGAAGGACATCAATGTTGATGTAATTCAACAGGAAAATGGCGACGAATGTTGTCGAACTCCGACATCCGAGGAACACAAGATTCCTGATATCTTATGTTGTCCGCCGGCGCCAAGGAAACCGAGGAGAAGGATGATCTTATGCAAAAGGAAGCTGTTGGAATTTGATGAATTCTTCGAGATTGTGAACCGTCAAGAAGTGGAATCGCTCTTTCGGTCAAGCTCTGAGGTTATTGCAGCTGCAAAGAAGAGATCATGCCTTCGTAAA
>gnl_Manes_v6.1_Manes.10G053300.1
ATGTCTACTGATCTTGAGTTAGGTCAAGATTTGCCGGGGATTAAAGTTCCTCTCATCGAGATTCAAACACTAGGAACTTGCAGCAGCTCGAAAGAAGTTGTTGATCCAATAACTCAACAAGAAAATGCAGAGGAATGTTGTCGAACTCCAACATCTGAGGAACACAAGATTCCTGCTATCTTACAATGTCCGCCGGCGCCTCGAAAACCGAAGAGAAGGACTGTCTTATGCAAAAGGAAGTTGTCGGAATTTGAATTCTTAAACTGCCAAGAAGTGGAATCTTTATTTCGGTCAAGCTCTGAGGTTGTTGCAGTTGCAAAGAAGAGATTGTGCCCTTCTGAA
>gnl_Medtr_Mt4.0v1_Medtr3g061570.1
ATGGCCCCTTCTGGAAGAACAGCATCAAACAAAATCTCAAGGACCACAAAAGCTACAACAAGAACAAGAACAAGACAACCTAGAAGAACAGACTTCAAGAAGAAGCAGCAGCAGCAGCAAAGTAGTACTCATACCAAAAAACAAGAGATAATCAACAAAGTTTTGCCTTCTAGCTGTCTTCCAAAAACCTCTCAGGAGTCTTCAAAGGAAGAGAAGACTGAAATTTCTGAGGTAATTGATGTTTCTAACAGTAACAATAACAGTGCATGTTCAACACCAAAAGGTCAGAAATATAGGATACCAGAGATTTCAACATGTCCTCCAGCACCAAAGAAACAAAGGGTAGTTTCAAATTGTTCTTTGAGAAGGTCACCACTTTCATTCTTTGTACCTCCTGATTTGGAGCACTTTTTCTTGGTGACACTT
>gnl_Medtr_Mt4.0v1_Medtr8g069510.1
ATGGGGTACTCTGAGAAGGCACAAGTAGTAGAAGGAGGGTTTGAATCAGAAAATAATAGTAGAAAATGGGTTATAGCTGGAATAGCGTTACGTGCTCCATTGAAGCCAATACAGACAAATTCTATTGAGAAGGAACAACAAAAAGAAGAAGTTGAAATTGAAATAGAAGAATGTTCAACACCAACAAATGAGGAATCAAAAATTCCAACATCATTCACTTGTCCACCTGCTCCTAGGAAGCAAAAATCTTCTTTGAAGTGGAACTACCAAAGTAGTGGTGTTGTAAGAGAGTTTTTTAAAGCACCAGATTTAGAAAATGTGTTTATACGTCATGTTGAAAGTGCTAAT
>gnl_Medtr_Mt4.0v1_Medtr7g060440.1
ATGCATCACTTCTCAAACATGTCATCAAATCTAGAGCTATTTCTTATCAAAAGTGATAAAGAAGATTTGACCAATTTTGATATTGTCAAGATCAATGATCAAAACCTTGAAGGTAGTTCCAACTCACAATGCAAAAAAGAAGAAAATAGTGATAAATATGAGATAGAAAAAGAAGAATGCTCAAGAACTTCATCGTCGTCGCCATCAGCATCAGAAGCAGAAGAGAAGCTCAAAGAGAAAGATGAAGAAGATGGTTTCAGAACTTCATCACTGTCGTTGTCGTTATCAGAAGCAGAAGAGAAGCTCAAAGAGAAAGATGATGAAGAAGATGGTTTTAGAACTCCAACATCTTTGGACCACAAGATTTCAGTGCTCACATGTCCACTTGCACCAAAGAAAATGAAACAGTCACTGAAAAGGAGAGCAGAACCTTACAATGATCAGTACTTCAGCTGCAGACAATTACCACTTGATCTGTCAAAAGAAGTTGAATTATTATTATTCCCAACTAAGCATATTCCATTATCTGATTCATATAGCGCCAAGAAAATTCGAAGAGATAATAAGGGACTGAAA
>gnl_Medtr_Mt4.0v1_Medtr7g092040.1
ATGGATTCAAATTCTTCACCAAGATCTCCAATGGAAACAAAGCAGGAAAATTCACCGAAAAGGTCTAGTGAGCATGCTACTTCTCCGGGCTCGAAAGTAGAAGAAGTTGAGAGTACTACTACTAATGTTGAGGAGGTTAACGAAGAAAATATTTGTTCGAGTGATGGTTTCACTACACCAAAAGGTAAAAGATTCAAAATACCAGAAATCATTGATTGTCCACCAGCTCCAAAGAGGAAAAGAACATGGAAATGCCCACCATTTAGAACATCAAAAAGTTTTTCTTCACCAGAAATCGAGTTGTTCTTAACTACGATTAGAAAGTTTGCAAGT
>gnl_Medtr_Mt4.0v1_Medtr7g091750.1
ATGGCTTCAACTTCAACAAGAACAACTCCAAAGAAATGTCAAAACAACATTGAGGAAACAAAGCAGAACAAATCAATGAAAAGGTCTCCTGAGTGTGCTAATACTTCACCGAGCCCTAAAGTACAACAAGGCGTTACGAACATTAATGTAGAGGACGTTGATGATGAAAATATTTGTTCAAGTGATGGCTTCATTACACCAAAGGGTAGAAGATTCAAAATACCAAAAGTGCACTATGACAATTGTCCACCGGCTCCAATGCAAAGAAAA
>gnl_Medtr_Mt4.0v1_Medtr5g033220.1
ATGGGGTTATTATCTGACAATTCACAAGTGGAAGGAGGGTTAGTAGAAAATTCAGAGAAAAATAGAAAATGGGTGATCAATTTAAGAACACCATTGAATTTGAAGCCAATACATACAATCCCTTTGGAGAAAAGTAAACAAGAGGAAAGTGGCATGGAGGAAGAGTGTTCAACAACACCAAGAGGGGAAGGATCAAGGATTCCAACAACTTTGATATGTCCACCGGCTCCGAGGAAACGAAAAGCTTCTTTGAAATGGAATTATCGCGGAAAAGCAAGAGAGTTTTTCACTCCACCTGAGTTAGAAACTGTGTTCATACGCCATGTTGAAAGGGCTATAGCTAAT
>gnl_Medtr_Mt4.0v1_Medtr5g096855.1
ATGGTCCCTTTGGGAAAGACAACACCAACAACATCAACAAAGAAGAAGACAAGAACAAGAGGAAGAAAACTCACAAGAAGCAACATCAAGAATCAGCATCTACAAAGCAAACAACAAGAAACATCCTCTGAAAATTGTTCCTCAAACATGGATTCTGTTAAGGTTGTTGATGATGTCTCCATCACAAGTAACAGTTTATGCTCAACGCCAAAAGGTAAAAAATTTCGGATACCAGAAATTTCCACATGTCCACCAGCACCAAAGAAACAAAGGGTGCTTTCAAATTTCTCTCTTCGTCGATCATTTTTCGCAACACCAGACTTGGAGAAATTTTTGTGTGTTGCACTTCAAGATTCTCTAGCTTCATTTGTTTGC
>gnl_Medtr_Mt4.0v1_Medtr1g052770.1
ATGGCACCAGTTTGTACAAGAAGTAGAATGAAGTTGCAAAAAGCACTTGTTGAAGATAAAAAGCAGAAAAAAGCAATGGAAAACACAGAAGTTGATGATACAAAGAAAGATATAATATTTTCATCAAGTTCAAGTGGTTGTTCTACACCAAAAGCTAAAAGGTTCAGAATACCTAAGGTGTTAACATGTCCACCAGCTCCTAAGAAGAGAAGAGTAACTCCTCCTTCAGCATGTTCTTCCATTAATAGATCACCAATATCATTGTTTTCTTCACCTGATATTGAGCTTTTTTTCTTCTCTGCACTTAATAATGTATCAGTA
>gnl_Medtr_Mt4.0v1_Medtr1g090837.1
ATGTCTACTGATCTTCACCTCCAGCAATTACCAACACTTCGAATCTCTGCCGCCGTCGACAATCTCGACGACGACGACGACGTAGTCACTCCTTCCTCCGATCAAGTCCCTGATGTGGCCGACACGATGTCGTCGTCGGCTATAATAGAACCTGAAATTGAGAAAGAGAACGTTGACGGTGCTGTTGTTGACGGTGAAATCGATGAGAGTTACCGGACTCCGACGTCGAAAGAAAGCAAGATACCGGAGATACATGATTGTCCGCCGGCGCCGAGAAAACCGAAGCCGTTCGTTTCTTGTAAGAGGAAGCTTATGGATGATTTTCAATTTTTTGAAGTTAAGAATAATGAAGACATGGACGCGTTTTTCAGATCCACTTTTCCCAAGAGGACTTGTCCTTGTACA
>gnl_Medtr_Mt4.0v1_Medtr6g005250.1
ATGGGTTTTTCGAAGAATTCGAAGAAAACACAAATAGAGAAGAGTTTGGAATCTGAAGCTAAGAAATGGGTAATTGCTGGAATTTCTCTCAGGTCATTGAAGCCCATAAACACAAAGATGAGCACAAAAAACGGCGCAGTTTTTGACGAAGAAGATGAAGAAAATTCAACAACACCGACCGCGAAAGAAGCTAGGATACCGGTGAACATGTCGTGTCCACCGGCACCAAGGAAGAAGAAAGTTTCAAAGTGTAACAATGTTGTTGGTGGTAGAGAGTTTTTCAAGTGTCCTGATTTGGAAACAGTGTTCAAGGTTCGAGTTGAGAAGAGTGTT
>gnl_Medtr_Mt4.0v1_Medtr4g021870.1
ATGTCAAATTCAGAGCTATTTCACATCAAAGATGACAAAGAAGAGTGTAGCAACAACAATTTGAAGGGTTTGAAGAGACCAATATCGTTGATGTTTAAGGAAGAACAAAACATAGTGTTGTCTAAGCAAAAACAAGATTTAGAGGTAGACACAACAACATCATCAAGAGAATTGGAAAATGAAGAAGATGAAGATGATGGATTCAAAACTCCAACTCATTTTGATAATAGAATCCAAATACCAAAGCAATGTCCACTTGCACCAAGAAAAACTAAACCACATATGAAAAGAAGGAAAGCACAATGCAAACAACTACTTGATGTGTCAAGAGAAGTTGAATTATTGTTCCAAATCAAGAACAAAACATTTTCAAGTTCACAACAAAGTACCAAGAAAGCTCGAAGAAAA
>gnl_Medtr_Mt4.0v1_Medtr4g063885.1
ATGGAAGTTCAAGATCAAGAGTACCAATCTTCAATAATGAAAGAGCTTAAGCCAAAAAAGCAACTAGTGCAACAACATGAAGAAAAACAACACAAAAATGTTCCTTTGAATTTGAAGATCAATGTTCCATCGTACGAGGAAGAGAAAGATATTGATCCATTAAACGACGGTTTCAAGACTCCAACATCCATGGAACACAAAATTCAAGTGATTCTTCCACCTCCACCTAGAAAACCAAAACAACTGCGTCAATCTACAAAACGAAAAGGTTGTTGTCATCCTCATGTTGCACTTGATCTATCTCATGAGATTGAATCCTTATTTTCCACTTCTCCAAGCGGTGGTAAGAATCATAAGAAGGTCAAACTTTTT
>gnl_Medtr_Mt4.0v1_Medtr4g056580.1
ATGTGTGAAGACAATATCCTTATCAGGAGGTCCCTTTCTTTGTCATATATATTTGTTATTTGTGTAACTAGCTACATGTCTACAACAAGGTCAGAAGAGACACAAATTCCTCGTCATATGGAAGAATCAATCATTAAACAAGAAAAAAGAGAACAAGAAGAAGAAGAAGAAGCAAATATTCCAAAGCCAATTCAAGTTGAAGAGGTAATTTTTGAGGAATTAGAAGAATGTAAAACACCAACTTCATCAAGTAACAAGATTCCTATTGTTGAAAAGTGTCCACCAGCTCCAAAGAAAAAAAGGAAATCATCAATTTCACCAAATTCATGTATGATGAAAAGATCATCAGCAACTCAATTGAAGTATGATGTAAAGGCTGAGGAGGTAGACTCTTTCTTTCAATCCATGTTTGAGGTTACTAAGGTAATCAATAAGAGACGTAGAACTATA
>gnl_Mimgu_v2.0_Migut.E00196.1
ATGGGTGTCTCGGAGAAGATTCATCAAATGGATGGCGGCGGCGTAGTGGAATCTGAAAAGTGGGTTTTCTCCGGAATAGCGGTGATCAGAAGCCCGTTGAAGCCGGTTTTCACAAAACCGGCGGTGGAGAAGAAAGAGCTGCAGGAAGATCAGGATTGTTCCACCACTCCGACGGCGGCGGAATCGAGAATTCCGACAAGGCTGTCTTGCCCGCCGGCGCCAAAGAAGCGGAAGCCTTCCTCGAGATCATCTTCTTGCCATAGAGAGTTTTTCAACCCGCCGGATTTGGACACGCTTTTCGTTCGCCGCACGTGT
>gnl_Mimgu_v2.0_Migut.N02319.1
ATGGGTCCAACAGCTTGTAGAAGAAGAACAAGAAAATCATCAGCATCTGCAAGAAGAAGAAAAACCCTCATTTTCAAGAAGCAGCAGCTTGTAAACTCGAAGAATCAAGACAATTCGCCAGTTTCTTCGCCTGCGAAGTTGAAAGTGGATGATCTAATTGAAAATAGTTCCGTAGAATTAATGTATTGTAGCAGTCCTTGTTCTACACCGAAGGCCGAAAGATATCGAATACCGAAGATCGAAACATGCCCACCGGCGCCGAAGAAGAGGCGAATCGTCACAAATTGCTCTTTGAATAGAACCTCGATCGCTTTCTTTGCTTCTCCAGATATAGACCTCTTCTTCAACTTTGCTCTTTGTGGTGTTCCTGTT
>gnl_Mimgu_v2.0_Migut.N02671.1
ATGCACACAGACTTGAAGCCATTAATTTCCTCCATGGGTTTGCCCAGTATTAAAGTTGCTTCCGAGGCTAAAATTCTCTCAGGTAAAGATAATCTGCATGCAACTACAAAATGCAACTTCTTCTTTGAAAAGCTCCATAACAAAGAAGAAGCTGATCAGAAAAGCGCTTTTTCAGCGCCTGTTCTGAAGATCAAACTGCCATCTTCTGCAACAGTTGACGAGCATGGTGAAGAAGAAGAAGAAGAAGAAGATGGTGGGTGCAGGACACCGAAAGCAGTCGATCACGAAAAGAATATTCCCCCTAAATGCCCACCACCTCCAAGAAAACCCAAATCAACACTCCTATCCTTAAAGAGAAAATTAGGTCAAAGAGTACTTCTTGATCTGTCAAGTGAAATTGAGTCACTCTTTCCTCCAAATCTTCTCAGAGATTTTGTGAGTGGTAGTAAGATAAAGAAACTTAGGCAAGAAACTTCA
>gnl_Mimgu_v2.0_Migut.D00603.1
ATGGGTCCATCTTGTAGAAGAAAAACCCTTTTCAAGAAGCAGCATCTGATCAAGAAGCCGGAGAATATTCCGGCGAAGTCAGTTGTATTGTTAGCTTCTCCGGCCAAATCTCCGGCCAAGCCGCCACCAGAAGTGGCGAAAGTGGATGTATCTGGCAATAGTAATAGTAATAGTAATAGGAATAATGTTTGTTCGACTCCGAAAAGCAAGAGGTTTCGAATACCGGAGATCAAGACTTGCCCGCCGGCGCCGAAGAAGATACGGATAGTGACAGGTGGCAGTGGCGGCAGTTATTCTTTGATGAGGAGGAGTAGTAGTAGTGTTACGGCAGTACCCTATTTTGCGCCGCCGGATATTGAGCTCTTCTTCTACTTTGCTCTCCGTGGTATTCCAATT
>gnl_Mimgu_v2.0_Migut.F01597.1
ATGTCTGCAGCAGATCTTGAATTCTTCACTACTGCTCTGCCAATCATCAAAACAGTTTCTTCTGATGATTGTCAGAGCTGCTGCGTCAGTAGTACTAATGATGACGAAGCTGATTGCCGGACTCCGAAGTCGCCGGAGAATATGATCCCTCCAATTCTTGTCTGCCCGCCGGCTCCCAGAAAGCCGCTGCGGCGGCGCACGACGGCGGCCGCCTCCTCCAAGAGGAAGCTGTGTGAATTGCAGTTCTTCGAGATCGCCGCTAGAGAAGAAGTCGAATCTTTTTTCAGAAGGGTTGAGGAAAGTATCAACGGCGGCGCCGCCGCCACCGCCAAGAGGAGATGTGTGATG
>gnl_Mimgu_v2.0_Migut.F01894.1
ATGTCTACAGATCTTGAATTATTCAGGCAGCTGCCAATAATCAAGATAAATTCCACACCACAAAAATCAGATATCACAACAGATAAAGAAGAAAAAGAAGAAGAGAATTGCCACACCCCAAGATCTCCCAAGCACATGATTCCGACCGCCGTCAGCTGCCCGCCGGCGCCGAAGAAGCGGCGGCCCGCCGCCGCGTGCAAGAGGAAACTATGTGAGCTGCAGTTCTTTGAATTTGTGGGCAGAGAAGAAATCGAATCTCTCTTCGAAATTGCTCAGGTGAACTTCAATAATCGATCCACCAAGAGGAATTGTTTAATG
>gnl_Mimgu_v2.0_Migut.K01394.1
ATGGGTTTCTCGAAGAAACACCAAATTGAAGTGGGCAAAGAATCAGAAGTCAAGAAATGGGTTATCGCCGGAATAGCAATCCGGTCGCCGTTGAAACCCATATCTACAAAGCCCAGAGAAGACGACGACGACGGCGGCGAAGATTTTGCACGCGCGGCGGGTTCCACAACCCCGACGGCGCGTGAGTCGAAGCTGCCGGAAAAGCTGTCGTGTCCGCCGGCGCCGAGGAAGCGCCGCCCCGCTTCAACTTGCCATGTTAACGGAGCTATAGAGTTCTTCATTCCTCCAGATTTGGAATCAGTGTTCATCTGCCATGCTGGGCGAGCCAAT
>gnl_Mimgu_v2.0_Migut.J01773.1
ACAAGAATGTCTGAAAATGATCACAAGAAGCAATGTTCGACACCAAAAGGCGAACGATTCAAGATATTGGAAACCCTAATTTGCCCACCGGCCCCGAAGAAGAGAAGGCTAATAACGTCAACGAGTACTTGCTCGTTTAAACGACCACGTATTGAGTTTTTCACTTCACCTGAACTAGAGCTCTTTTTCTTGTGTGCATTTAGAAGCAATGCC
>gnl_Mimgu_v2.0_Migut.J00334.1
ATGTGCTCAGAAATCAACCGGTTTTCTTCGTATCTGAGGAGGATGACGTCATCGGAAGACGGTGGTAATTGTAGCCCGAGATTCGGCGTCGTCGGAGATTCGGGCTGTTCTTGTCCGGAAATTGAGCCGGAGATTACAGAAACGGCAGCTGAGGAAGAAAATGAAATTGAGAAATTAAAGAGGATAGCGGATAAGGCTAGGGTTTCGTTGAGGGAATCGGAGAAGGAAATTGATGCGGTGGCGGAAGATGACGACGGGTTTAAAACTCCGACGTCCTCCGATCACAGGATTCCGGCGATCACGGAGTGTCCGCCGGCGCCGAGAAAAACGCGGCCGCAGTCGTCGAAATCGAAGAGGAAGGCGGAATCGCCGCCGGGAGCTCGCCGGAGGCTACAATTGGATATGTCGCCAGAGATCGAATCTATTTTCCGGACGAATGAAGACGATTCAGGGGATCGGGAAATCAAGAAAGCTCGAAAAGACGATGAAGAATCGTCGTTG
>gnl_Mimgu_v2.0_Migut.H00078.1
ATGGGTTTCTCGAAGAAGCATCAAGCTGAAATGAACAAAGAATCAGAAGCCAAAAAATGGCTTATAGCCGGAATCCCAATTAGGGCTCCTTTAAAACCCATTTCTACAAAACCTTGCACCGACGAAGACGAAGACTCTCGCTCCACAACCCCGACGGCGCGTGAATCACAGATACCCGCAAAATTTTCCTGCCCACCAGCTCCGAGGAAGCGCCGCCCCACTTTGACTTGCCATTTTAATGGCGTGAGAGAGTTCTTCAATCCCCCAGATTTGGAGTCGGTGTTTATATGCCATGCTGCAGCAGGAAGAGCAAAT
>gnl_Musac_v1_GSMUA_Achr9T20500_001
ATGATTGTTGAAGAAAGCATATATGGAAGAGAGAGTAGGTCAAGAGTTGGAGAGCTGACAAGGAAAAAAGAATCATATAAGAACAAACACAGTCATGCCAACAACTCCTCTTCTCCTACATCCCCCTCCCCAACCTTCTCTACCAAGCCTTGCACTCATCTTGAAATGTCCGCCTCCCCGGAGCTCGCTCGCACAACGCCGCCCGAGTTCTCGCTGAGGCCGATCAAGATGGCGCCGCCGTCGAAGGACGACGACGAAGAGTGCCACACGCCGACCGCCGAAGAGAGCAAGCTCCCGTCCACCACGCTGAGCTGCCCGCCGGCGCCGAGGAAGCCAGGTACGGCGCGGCGGTGCAAGAGGAGGCTGTGGCCTGAAGCGGAGCTCATCGAGATCGGAGCTGAAGAGATGGAGCAGGTGTTTGGGTCGAGGAGTCAATGCAGTCATGCAAAGAAGAGAAGC
>gnl_Musac_v1_GSMUA_Achr1T22910_001
ATGTCGGATTTGGAAGAGAAGAGAGCAATCGACATCGCAGCTGCAGGATCCTCAACCCCAAAGGCCAAGACCTCCCGGATACCGGAGCACCTCAGCTGCCCACCGGCGCCTAAAAAGCGACGGGTCACCGCCATGCGCTGGTCCGAGAACACACCTCCCGTCCCCTTCTTCACCTCGCCAGACCTCGATCTCTTCTTCCTCTACGCCCTACGGGAGATCTCACTG
>gnl_Nelnu_v1.0_NNU_004303-RA
ATGGGGTTCCCAGAAAAGTCACACGTAGATGGAGAGTCAGAAGGCAAGAAATGGGTCACTGCTGGAATTTCATTGCGAACTCCGTTAAGGCCAATAAATACGAACCCGAGGGAGGACAACGACGAAGAGGAATGTTCGACAACACCGACGGCCTCTGAAGCGAGGATACCAGAGAGGTTGCCATGCCCGCCGGCTCCAAGGAAGCGTAGGCCTTCTTCAAAATGCCATTTTAACGGCGTTAGGGAGTTCTTTACCCCGCCAGACCTAGAATCTGTATTTATGCGCCATGCCCAGAAAGCCAAG
>gnl_Nelnu_v1.0_NNU_007847-RA
ATGAAGATCATCGACAGCAACGACGACAATGGTGTCGATATCTCTGCAGGCAGTGGCTGTTCTACTCCCAAGGCTCAAAGGTTTCGAATACCAGAGGTCTTATCGTGTCCCCCAGCTCCAAAGAAGCGAAGAGTAGCTTCACACTGTTCATCACGGAGGTCACCCATTTCTTTCTTCTCTCCTCCGGATATAGAGCTCTTCTTCTTGTTTGCATTTCGTGATATCTCAGTC
>gnl_Nelnu_v1.0_NNU_021240-RA
ATGGCTCCATCTGATACGAGAAGAACAGGAAGAAGACGAAGAACAAGAAGTAAAATTCAATACAAGACGTGCCTTCTCCAATCAGAGAGTCCAGAGCCATCACCACTGGAATCGTCGTNTGCTTCTACCACCACAAGCTCAGATAAGGTATCGAAGATCACCCACGACACAGACAGCAATGGCGTCACTGATATGCCTAGCAGTGGCTGTTCCACTCCAAAGGCTCAAAGGTTTAGAATACCAGAAAACCTGTCGTGTCCACCAGCTCCAAAGAAGCGGAGAGCAGCTTCACACTGTTCATCACTGAGGCCTCCCATCACTTTCTTTGTTCCTCCAGACTTAGAACTCTTCTTCTTCTTTGCACTTCGTGATATATCAGTC
>gnl_Nelnu_v1.0_NNU_014073-RA
ATGTCCACAGATCTTGAATTCCGGTGCAATTTGCCGGCGGAGACGCGACTACGGCCCATCAAGATCCAGACAGAGCGCTCCAGCGAGGAGGGTGGAGCAATAATTCAGTCAGAAAACCAGGAGGACGAATGCCGAACGCCAACCTCCGAAGAACACAAGATACCCATCATTCAGACCTGCCCGCCGGCGCCGAGGAAGCCAAGAAAGGTGGTGTTGTGTAAGAGAAAATTGTCAGAGCTGCGATTTTTCGAAATTGTGAGCCACGATGAAGTCGAGTCCTTCTTCTTAGCTCCTGTCATCTCTCGCAACGTCAAGAAACGAAGGTGTGCGAGTGAA
>gnl_Nelnu_v1.0_NNU_002863-RA
ATGGGGTTTCCCGAGAAACCACAAGTAGATGGAGAATCAGAAGGAAAGAAATGGGTCATCGCTGGAATTTCGTTACGAAGTCCTTTGAGATCAATAAGTACGAACCCGAAGGAGGATGGCGATAACGACGATGAGGAATGTTCGACTACTCCCACGGCCTCAGAAGCGAGGATACCAGAGAGGTTGCCGTGCCCGCCGGCTCCAAGGAAGCGTAGGCCTTCTTCAAAGTGTCATATTAACGGCGTTAGGGAGTTCTTCACTCCTCCAGACCTAGAAACTGTATTTATACGCCTTGCCCAGAGAGCCAAG
>gnl_Nelnu_v1.0_NNU_004827-RA
ATGTCCCTCTTGAATATGTCGAATTCAGAGTTATTTCTTGTTGAGGAAGATCCGAAGGTGATGAAATTCGACTTTCTTCTAACATCTACATTAGAGTTCTCAGATAGCAGCCTAATTGCCACTTCGGAGGAGAGTGAATTTCATGTACGAGAAGAAAAGGAAGAAGAAGAACAAGAACAGGGACAAGTTGGGCAGCAACAACAACAGAAGCAAGAGAAAGAAGAGGATAGCGAGAGTTTAGTTTCTTCTGAGAAGCAAAAACTGCCTTCTCTGGGAGAATTCACGGCCACAGGGGACGAAGGCAACGACGGGTTCCGAACCCCAACATCTACAGATCACAGAATCCCAGTAATCCAACAATGCCCACCTGCACCAAGGAAACCCGCATCATCAACGAAACGAAAAGCATCTCCGACTGGGCAAAATTACCTGCTCGATCTGTCCGACGAGATTATATCACTGTTTCCACCTGCCTTACTCGCCGATCTTGGCCGTAAGATCAAGAAAGTCCGCGGCAACGATGCTAAA
>gnl_Orysa_v7.0_LOC_Os02g03830.1
ATGGGGATCCAAGAAGTGAAGAAGAGGCTGCATCTCCATGTCGAAGCCCAACCGGAGAGCTGCAAGAAGAAGGAGCAGGCCGCCGTGTGGGTGCTCGCCGGCGGCGGCGGCGGCGGCGGCGGCGGCGGCGAGATCACGGTGTCGCTGAAGCCGGTCAAGGTCAGCCGGCCACAGCTCGGCGACGAGGAGGAGGAGGAGGAGGAGGTGACGACGCCGAGAGGGGAGGAGTGCAGATTACCGGCGGAGGCGGCGACGTGCCCGCCGGCGCCCAAGAAGCCGAGGACGGCGGCGGTGGCGATCGTCGCCGGCGGCGGCCGGCGGTGCAACTGCTGCGACGACGACGGCGGCGACTCGCTGGAGTTCTTCCGCGTGCCGGCGGATTTGGAGGCCGTCTTTGCCAACCGAGTTGCAAAGGCAAAT
>gnl_Phavu_v2.1_Phvul.003G064100.1
ATGGTCACTGCTTATGTCACGAGTTTCTTCCTTTGCTTCTCTCTTCACCAATTGCTTTCTAACCTCTTTTCTAACACACCAACATTCATCATCTTCACACCTTATTCCACACATTTAATACTGTATCTTACTCTTTCTCTCATTCTCATTCATTCTCCTTCATTCTCTTACCTCAACTCAACCCTCTTCTCTTTTTCATTTCCACTGTCCCCTCACACTCCCACCTTTTATTTTCCTCCCTCTTTAATTCCCACTTCCAACCTTTTCTTCAGTCAACACTTTCCCACTCCTTATCAAAAGAAACAAAACAACCAAACAAGTCGTAAACACTTCTCTTTATCCAAGGATATATATACCAAGGCTGCGAAAGTCTTATGCTTTTTGATCCACATGGGGTTCTCCGAGATGGCTCAAGTAGAGGGAGGGTTTGATTCAGATAACAACAGAAAATGGGTCATCGCTGGAATTGCGTTACGAGCGCCATTGAAGCCTATATACACCGTCCCTGTCGAGAAGGAACAGAAGGAAGAGGTTGACACAGAGGAGCATTCCACCACACCAACAACCGTGGAATCCAAGATCCCGACACCCTTCACGTGCCCACCTCCTCCCAGGAAGCCAAAATCTTCCTTCAAGTGCAATTATCATGGCGTTGTTCGAGAGCTTTTCACGCCACCAGACTTGGAAACAGTCTTCATACGCCACGTAATTGATCCCACCCAAGAGAAAAATATGAACGGAAAAATCAAAAACGAATTT
>gnl_Phavu_v2.1_Phvul.008G283300.1
ATGGATTTTAGTGATGTGGCTACGTGTTCCACTCCCAAAGGGCAAAAGTTTCGGATACCACAAATTTCAACATGCCCTCCAGCACCAAAGAAGCCAAGGATGCTTTCCAATTGCTCTTTGCGTAGATCACCTTTAGCTTTCTTTGCACCACCAGACTTGGACATTTTCTTCTGTGTTGCGCTTCAAGATCTTCCCGTTTCGTTCCTCTTC
>gnl_Phavu_v2.1_Phvul.008G100200.1
ATGTCAAATCCAGAGTTCCTCACCAAAGATCACAAAGAGAGCGATTTCGAGATTCTGAAGAGATCCATGTTGGAGTTCCAAAGTGAGAAGAACATTGAAAACCTTTCAAGCAGTTCCAACTCTAGGTATTCACAAACCACAAAAGATAGCAATCAAGATAAAGAAGAAAATCAACAGATCTGTAGAGTAACAGTTCCCAAACAAGATGATTCAGCATCAAGTACTACTCCATCATCAGAAGAAAAACTCAAAGAGGAGGAAGACGAAGAAGATGATGGTTTCAAAACTCCAACTTCTTTGGACCACAAGATTCTGGTGCCCTCTCAGTGCCCACCTGCACCAAGAAAAACTAAACCATCTCTGAAAAGAAAAGGATCTTGTTTCAATCACTGCAACTGCAGACACCCACTTGATCTGTCAAAAGAGGTGTTCGAATTAGTGTTCCCAACCCAACATATTAGTCCACTTTCTGGATCGCAACAAAGCACCAAGAAAGTTCGAAGACATGATCAGAAA
>gnl_Phavu_v2.1_Phvul.004G010700.1
ATGGGGTTCTCTCATTCTGACCTGGAATCAGAATCCAAGAAGTGGGTAATTGCCGGAATAGCTGTTCGGTCTCTCAAACCCATCAACACCAAACGCGTCAATGGCGGCGACAACAAAGACGACAATGCTGAAGAACTCTCCACAACACCCACAGCTAAGGAATCAAGGATACCCGACAATTTGCCCTGCCCGCCGGCGCCGCGAAAGTGCAGACTTCCGACCAGGTGTGGCGGCGGCACTGGCGGCGTGAGAGAGTTCTTCACGCCACCTGATTTGGAGAGTGTGTTCAAGTTTCATAAAGCCAAA
>gnl_Phavu_v2.1_Phvul.007G253900.1
ATGGCACCAGCTTCTTCAAGAACACTAGTGAAGTGTAAGAAAGTTGTGGAAAGAATGCAGAAGAAAAAATCAATGGCAAGGTCTTATGCTACTCCTACTACTTCTTCTTCTTCTTCTTCTTCTTCTTCTTATTCTTCTTCAGGTACAAAAGAAGTAATAAAGAGTGTGGATGATGATAATGAGGAAGATACATGTTGTACACCAAAGGGTAAAAGGTTCAGAATACCAGAAGTCTCAACATGTCCACCAGCTCCTAAGAAGAGAAGGGTAGCCATCACATGCTCCACCAAGAAATCCCCAATTGCATTTTTTGCTTCACCAGATATGGAGCTCTTTTTCTTTTCAGGAATTAAAAGTGTAGCAGCTTCAAGTTTTACCCCAAGTGGAGTT
>gnl_Phavu_v2.1_Phvul.007G141600.1
ATGTCCACCGACTTCCACCTCCACCACGACTTGCCCAAGCTCCGAATCGCCGCCGTCAAAATCGAAGACGTCCCCTCCGACCACCACCTCGACGCCCTCGTCTCCTCCGTCGTCACGCGAGAGGAGAACGAAAGCCACGAAGAGGAAACCGTCGCCGTCACCGCCGCTGCCGCCGTCGCCGAAGAAGACGAGAGCTACCGTACTCCGACATCGAAGGAGAGCAAAATTCCGGCGATCATGACGTGCCCGCCGGCGCCGCGGAAGCCCAAGGCCTTCGCCTCCTGCAAAAGAAAGCTTTTTGACGACTTTCAGTTCTTCGATGTGACGAATAAGGAGGACATGGACGCGTTTTTCAGATCCACTTTTCCCAAGAGGAGCTGCACTTGTACA
>gnl_Phavu_v2.1_Phvul.001G135700.1
ATGGCGTCAACCTCTACCACAAGAACTCAAATCAAGTGGCAGAAGCTTGAGGAAACAAGTCTGCAAAGATCAATGAAAAGGCCATGTGAGCATGCCACTGCTTCTTCTAGCTCCCAAGACCAAGGTATTAGGAATGCTGCGGAAGATGGTAATGGTGATGATTGTTCAAGTGGTTGTGCTACACCAAAGGCTAAAAGGTTCAGAATACCAGAGGTGCTAACATGTCCACCAGCTCCAAAGAAGAGAAGGACTCTGGCAATACCCAATTGCTCATCAAATAGATCTGCAGTAGCACTTTTTGCTTCACCAGATATAGAGTTGTTCTTCTTTTCTGCACTC
>gnl_Phavu_v2.1_Phvul.006G062400.1
ATGGCCCCTTCTGGAAGGACAACAGCTGCAGCAACATCAACAAGGACAGCCTCAAAGACAAACACCACAACAACAAGGAGAACAAGACAGCAAAGAAGAACAGCACAGTTCAAGAAGAAGCAGCAGCAGCAGCAGCAGCACACAAAGAGCAACAAAAAGCAAGAGACTGATCTTGTTCCCACTGTTTTACCCTCCAGCTGCTCCTCCATAAGCTCACAAGACTCCTCAAAGGAAGTGGACATGCAAGGTTCTGAGGTCATTGATGTGTCCTTGAGTCCATGTTCCACACCAAAGGGTCAGAAGTTTAGGATTCCTGAGATTTCAACATGCCCCCCAGCACCCAAGAAGCCTAGGGTTCTTTCCAATTGCTCTTTGCGAAGGTCTCCACTTTCATTCTTTGTACCACCTGACTTGGAGCACTTTTTCTTAGTGGCACTTCGAGATGTCTCAGTT
>gnl_Phavu_v2.1_Phvul.002G150700.1
ATGGGGTTCTCGGAGAAGCCACAAGTGGAAGAGACAGATAGTACTAGAAAATGGGTCATCGCTGGAATCTCTTTGCGTGCGCCATTGAAGCCAATATACACCACCACCACCACTGTGGAGAAAGAAGATGAAGAAGATGAAGGTGACGTGGCAGACTGTTCAACGACACCAAAAGGGGAAGAAGCAAAGATTCCAACCACGTCGAAGTGTCCACCAGCACCTAGGAAGAGAAAACCTTCTTTGAAGTGCAACTATCTTGGTGGAGCTAGAGAGTTCTTCACTCCACCGGACATAGAAACTGTGTTTATACGCCATGTTGAAAGGGCTAAT
>gnl_Phavu_v2.1_Phvul.L004943.1
ATGTTCATACACCATGCATCTTTTCATCTCACCACTCCTCTTATAGCTTCCAATCCCAAAGTCTTTCTCTCTGACAAAGATATCAAAGGACCCAACATCCTCGATCCAGAACTTGGGTTACTGCTACACAACCAAGGGTGTCAGGCTTTCATCCAAGAAGATCACCACCTTATTAAACTGAAACAACTATCAGTGCAAGAACGTGACCAACGAGAAGAAGACAACAAAGATCACAACCAAGAAGAGCAAAAGCAACAGCAACGCAACAACATCCTCGTCACAAACACCTTGAAACTAGAGATTCTGTCTTCGTACGTAGGATCAGACAACGAGGATGACGGTTACGCAACTCCAACATCTTCGGACAAGAAAGTCCCGGCGATCCTAGAATGCCCAGGTGCACCCAAGAAGTCAAAAGCAAAGGCGGCGATGAAGAGAAAAGCGTGCGGAAGAAGAATTGTGCTTGATCTGCCCCAAGATTTGGAATCTTTGTTCCCTGCGCCTTGTATGGTGGATCTTGCAGGTGGTGGCGTGAACAAGCGGGTGAAACATTGT
>gnl_Phypa_v3.3_Pp3c24_20470V3.1
ATGGCACCCACATCTGTAAGCCGCTTCCAGATACTGCAAACGCAACCTCACGAATCCATAGAGGCAGGATCCGGAAGGCGACGTCTCTCTCTTGACAGCTGGGTTTGTCTGCCTATTCCACGGCCAGTGCTCACAACAAGCAGCACTGCCTCTCAGCTTTCATTAACCGTTACGAGTTCTTGCACGACGCAAAAGGATTTGCCTCACAGCAAGCCTGCGACGTCGGACATGCCTCTCAGCGGAGACGACGAAGCTGTCACGCGGGAGTCTGGTTGCGAGACACCCAAATCGGGGGAGCACAGGATACCCGACGTGGATGTCACCTTTTGCCCTCCGGCTCCAAGGAAACCCCGCGCTATGTCTCGCCGTCGCCGAGTGCAGCCCACGAGCTTCTTCAGCGCGCCAGATTTTGAGAATTTTCTATCCCACCGCAAAGTGCAAGTGAGCAGT
>gnl_Phypa_v3.3_Pp3c24_20500V3.1
ATGTTGAGCACGCAAGATGAGAAGTCCATGGAGGTGGGTTTTGGGAGGAGCCGTCAGTCGCTTGAAGGATGGGTTCGTATGGCCGCTCTTCGGTCGGTTCGTGCGCCGTTGCGTGGCTTCTCTTACAAGAAGCAGAAAGATTACTCCTCTGTTGTTGAGAAATTGGAAATTGTCGCGCCTTCTGCCGAGGACGAGGAATCGCGAGAGTTCGGTTGCGAGACACCCAAATCCGTGGACCATATGATACCTGCTGTTGAAATCGATTTATGTCCTCCAGCTCCGAAAAAGCCCCGCGGTGTGGGTCGATTGGCACTTGCTTGCTCCGTTGCATCTGAGGACCATGGCACTTGCCAGGAATTGCGCTTGGCACCGTGCTACTTGTTT
>gnl_Phypa_v3.3_Pp3c24_20540V3.1
ATGACACCCACTATTTTGTTCTCGCAATCAGCCCGAGTATCCGCGGAAACGATGCAATGGGAAAGAGATCATATCTTCCTTCTGCAGGTGCGGACCGCCACCAGCAGCTCGAAGGTGCGTGGAGGTTCTCGCACGACTTCAAAGAGTGTGTCGATATCCAAGAGCAGTTTGTCGTTGGACATGAGCCTTTTTAGGGAGAACGAACCAGCACATGAGGACGCCGGAGAATTGGGTTGTGAGACCCCCAAATCCAACGAGCACAGAATCCCCGCTGTGGACATTGATGCTTGTCCACCAGCTCCAAAGAAGCCTCGCGGGATGGGTCGATTGGCACTGGCCTGCGCAACTGAATGCGAGAAC
>gnl_Phypa_v3.3_Pp3c20_3210V3.1
ATGTCACCCACAACATCAGGTTGCTGTCAAGTGCTGAAAAATCAACCTCAAAAGCTGCCCATGGAGGTGGGATCTGGGAGAAGGCGTCTTTCGCTTGACAGTTGGGTGTGCTTACCTATCCTGCGACCGGTGCGCACGGCTAGCAGCTCATCATCTGAAAGTTCTTGCACCACGCAAAAGGAATTGTCTCATACCAAGAGTTTGACATTGGACGTATCCATCACTGGAGAAGATGAAGCTTTCTCAAAGGAGTCCGGTTGTGAGACGCCCAAATCGAAGGAGCACAGAATACCCGAAGTGGATATTTCCTTCTGCCCTCCGGCTCCAAGGAAACCTCGTGCCATGGCTCGCCGTCGCCGTGTTCAACCCACTAGCTTCTTCAACACGCCTGATTTCGAGAATTTTCTCTCCCAGCACAAAGTGCAAGTGGGAAGT
>gnl_Phypa_v3.3_Pp3c20_3140V3.1
ATGGCACCCGCCGCAGCAGTGTGCAGCACCATGGTTCAGAAGCAGTCCCAGGAGCCAAAACAGGTTGTGTCCGGAAAGAGGCGTCTCACTCTGGACAGCTGGGTTTCACAGCCGTCGCACGAGGCAGTGCGCGCCAGTAGTGGCAGCTCGTCTGGAAGTTCTTGTACCACGCAAAAGGGCTCGTCCCTGGACAAGACTTTAACATTGGTCACTGGGGATGACGAAGCTTGCTCACGAGTTTCGGCGTGCGTGACGCCAAAATCCAAGAAGCATAGAATTCCAGTCGTAGACGTTGACCTGTGCCCTCCAGCGCCGAAGAAGCCCCGCTCAATAGGTCGAATACAAGTTGTATGCGCACTCAAATTTGAAATCTCCAACTTCTATCAGAAATTGAGCGTCTCGCCTAAGTACTTTTGT
>gnl_Phypa_v3.3_Pp3c23_21800V3.1
ATGACGGCTACAACTGCGGGTTGCTGTCAAAGGTTGCAAAATCAATCACAAAAGCTGCCCATGGAGGTGGGATCGGGAAGGAGACGTCTCTCCCTTGACAGTTGGGTGTGCTTACCTATTCTTCGGCCCGTGCGCACGACTCCCACTTCATCGTCGGAAAGTTCTTGCACCGCGCCTAAGGATTTGTCTCTTGTCAAGACCCTAGCATTGGACGTCACCTTCACCGGAGAAGATGAAGCTCTGTCGAAGGAGTCTGGTTGTGAGACACCCAAATCAAAGGAACACAGAATACCTGAAGTGGACATTTCCTTCTGCCCTCCGGCTCCGAGGAAACCTCGCGCCACGGCTCGTCGTCGGCGTGTGCAGCCCACTAGCTTCTTCAACACATCTGATTTTGAGAATTTTCTCTCCCAGCACAAAGTGGAAGTGAGTAGT
>gnl_Phypa_v3.3_Pp3c23_21770V3.1
ATGGCGCCCCCCGCAGCAGTGTGCAGCGCGATGGTCCAGAAGGAATCTCAGGAGTCGAAGGCCGCGGTGGCTGGGAAGAAACGTATGGCTCTTGACAGCTGGGTATCACAGCCTACTACTCAGGAGGCAATGCGCGCAAGCAGTAGTAGCTCCAAGTCTGAGAGTTCTTGTACCACGCAGAAGGGAGTGTCCCTCGAGAAAGCTCGGGCATTGGATGAAGCCTTGGCTGGGGAAGGCGAAGAAGCTTGTTTGCAGATGTCTGCGTTTGTGACGCCAAAATCGAGGAAGCATAGAGTTCCTGTCGTGGATATCGACCATTGCCCTCCGGCGCCGAAGAAGCCCCGCGCTGTAAGCCGAATGCAAGTGGTCTGCGCACTCAAGTTTGAAAGCACCAATTTCTTTCAAAAGCTGAATGCTTCACCCAACTACCTTTCA
>gnl_Phypa_v3.3_Pp3c8_24610V3.1
ATGGCACCCACAACAGCAGGTTGCTGCCAATTGTTGCAAGCGCCATCCCACGAGCCCATTGAGATGGAATCCGGAAGACGACGTCTCACTCTTGATAGCTGGGTTTGCTTGCCTATGCTTCGGCCAGTGCGGACGACTAGTAGCATTGCGGCGCAGTTGTCATCACCTGCTCCAAGTTCTTGCACGACACAGAAAGATTTGTCTCTTGCCAAGCCCATGACGTTGGACGTTTCCTTCATCGGGGTCGATGAAACGCTCTCACGGGAGTCTTGTTGCGAAACACCCAAATCGAAAGAGCACAGAATACCCGAAGTTGATGTTACCTTTTGCCCTCCAGCTCCAAGGAAGCCCCGTGCAATGGCTCGTCGTCGACGCATGCAGCCCACAAGTTTCTTCAACACGCTTGACTTCGAGAATTTTCTCTCCCAGCACAAAGTGCAAGTGAGCAGT
>gnl_Phypa_v3.3_Pp3c8_24740V3.1
ATGGCACCTACTATGGTTTCGCAACCAGCTCAAGGGTCAATGGGAATGGGAAAGCGTCGCGTCACCCTCGATAGTTGGGAATGCCAGCTGCCTAACCTTCGACCGGTGTGCACAAGGGGCAGAAGCTTAATGGTGCCTGGAAGCTCTTGCACCACGCAACAGAGTGCGTCGCGTACGAAGAGCAGCCTAACGTTGGATTTGAGCCTCATGAGCGACAGAGCAGAAGAAGAAGAAAAAGAAGATGGAGATGTGTTCAATGTAGAGGAATCGGATTGCGAGACACCCAAAGCGACGGAGCACAGAATCCCCGACGTGGACATTGATTTCTGCCCCCCAGCTCCGAAGAAGCCCCGCAGCATGGGTCGATTTGCACTGGTTTGCGCAATCCAATGCGACAAACCTGAATTTGTCTCTAATCCCAGCCTAAAGATGCAAGCGTCGCCGTGCTACCTGTTT
>gnl_Phypa_v3.3_Pp3c8_24700V3.1
ATGACACCCACTATGTTGTTCTCGCATTCCATTGAGGAGCCCATGCAGTCGATGGGATTGAAAGAAGGTGATCTTGTCCCAGTGGGCAATTGTGATTATCTGCCTAAATCACAGGCGGTGCGCACAGCGAGCAGCAATCTGATGATGCGAGAAGGTTCCGGCACCAAGACCACAGGCGCGCTGCATGTAAACACCAGTCTGTCGCTAGATTTGAGCTCAATCAGGAGGGAAGCAGATGCAGAAGAACAACAAGAAGAAGAAGATAGAGAAGAAGAGTTCAACGCAGGGGATCCGGATTGCGAGACACCGAAATCAAACCAATGCAGAATCCCTGATGTGGACATTGATTCCTGTCCCCAAGCTCCGAAGAAGTCCCGTGGCACGAGTCGATTGGCACTGCTTGGCACAATCGAATGCGAGAACTGTCGCCCTATGTCCAAGGCCGATCTGCGCTTGCAATTGTCACCTTGCTACCTATTT
>gnl_Phypa_v3.3_Pp3c8_24650V3.1
ATGGCTCCGGGGATGTTGAGTACGCAAGGGGAGGAGTCTGTGGAGATGGGATTTGGAAGGAACCGACAGTCGCTGGAGACGTGGAGTCGCATATCGAACCTTCGCCCGGTGCGCACTTCGTTACCTGGGAATGCTTGTAAGAAGCCTAAAGATTTTTCGGCTGTAAAGAAGCTGACATTGGATGGTTCCCTGTCGGTGGAGGAGGATGCGATGAAGGGGTCGGGTTGTGAGACGCCCAAGTCAAACGAGCACAGAATACCTTATGTGAATGTGGACTTCTGCCCTCCCGCACCGAAGAAGCCGCGCGGGAGGAGTCGGCTGGCGCTGGCATGCGCTCTTGAATCCCAAGACGCTAGCATGGGCCAGGACTTGAGCCTGGCACCATGCTACTTGTTC
>gnl_Phypa_v3.3_Pp3c8_24690V3.1
ATGGCACCTACTATGTTGTTTACGCAATCGGATCAAGGGTCTGTTGAGTCAATGCGATTGAAAGGAACTCTCATTTCTCTTCGCCCCTCGCGCGCAGCCAGCAAGAGATTGACGGTTGGTGGAACTTCTCACACGAGCCATCAGAATGCATCGCGTACGAAGAGCAGTCTGACATTGGATTTGAGCTTCTTGAGCGGGGGAGAAGACGCGTTCAATTCAGAGGAATCGGGTTGTGAGACACCCAAATCCGAGGAGCATAGAATTCCCGACGTGGACATTGATTTTTGCCCTCCAGCTCCGAAGAAACCACGCAGTATGCGTCGATCAGCACTGATATGCGCAATCGAATGCGAGAGCTCGGATGTTGTCTCGAAGGCCAACTTGGGCTTGCAAGTGTCCTCATGCTACCTGTAT
>gnl_Poptr_v3.0_Potri.010G231600.1
ATGTCTACGGATCTTGAATTACTCCATGATCTGCCAAGAATTCAAGTTCGGCCTGCAATCAAGATTGAGACCCTACAATCTTGTAGTGCTACGGATGGCAATAAAGCCATAATTCAGCAAGAAAACAGCGAAACTGATGACGACTGTCAAACGCCGAAATCTGAAGAGCACAAGATTCCTGCCGTTTTAAGCTGTCCGCCGGCGCCACGAAAAGCAAAGAGGAATATTTCATGCAAAAGAAAGCTGACAGAAATCGACTTCTTTGAGATCGTGAACGGTGAAGAAGTAGATTCGTTTTTTCAATCAAGTTTTGAGCTTCTTACAAAGAGAAGGTGCCCTTGTATA
>gnl_Poptr_v3.0_Potri.010G045200.1
ATGGGGTTCTCGAAGAAGCCTCCAGCCGTGGATGGTGGCTTGGACTTAGATGGTGGTAAGAGATGGGTTATTGCTGGGATTCCTTTAAGAGCTCCTTTAAAGCCCATATCTACAAATCCAGTGGAGAAAGAGATCAACGAAGATGATGATCAGAGTAACTGTACTACTGCTTCAACAACGCCTACCAGTGAAGAAGCAAGAATTCCTTCTAGACTGGTGTGCCCTCCGGCTCCCAGGAAGCGAAAAGCTACTTTCAAGTGTAATTATACCAGTGGTGTTAGGGAGTTCTTTACCCCCCCTGACTTGGAAACCCTTTTTGTACAAAGGGCAAAC
>gnl_Poptr_v3.0_Potri.010G231700.1
ATGTCTAGCGATCAGGAACTCTTCCAAAACTTGCCAAAACTTGGATTGAAAGTGATAAAGACGACTCGTAATGATGATGGTGAAGATGATGACTGTGAGCAATATGAGTGCTGCACTCCAACATCAGCTCAACACAAGATTCCCGCCTTGTTAACCTGTCCACCAGCACCAAAGAAACCACCAAGAAGTCCAGATTCATGCAAGAGGAAACTGTCAAATCTGCACTTTTTTGAGGTTATGAACCGTGAAGAGGTGGACTTGTTTTTTAGGTCAAGCAAGAAGGTTGGTTTCGCCTCTGGGGTGGTCGCC
>gnl_Poptr_v3.0_Potri.017G070000.1
ATGGGTTTTTCAAAGAAGACACAGGTGGATTCAGGTTTGGACTCTGAAGGGAAGAAATGGGTGATCGCCGGAATAGCAATAAGGACCTCACTGAAGCCGGTAAACACGAAATCAAGAGTGAAAGATTGCGATGGTGACGAAGAGGAGTTTTCTACTACGCCAACAGCCAAAGAGGCAAGAATACCGGAGAGATTGCCATGCCCGCCTGCTCCAAGGAAGCGGCGGCCGTCTTCAAGGTGTAACTACAGTGGTGTTAGGGAGTTCTTTACTCCTCCTGATTTGGAAACAGTGTTTAAATGCTATGTTGAGAAAGCAAAT
>gnl_Poptr_v3.0_Potri.009G053000.1
ATGGCTCCGACTGGTAGAAAAAGAGCAAGAGCAAGAACAAGAACAAGAACAACGAGAAAAACCCAGTACAAAAGAGCGGCTGTGAAGCCGAAGAGCATTAAAGGGGCATCAACAATTGATCAGGATTTTCCTTCTAACTCTTCCACGAGCTGCGATGACTGCTCAAGGATCGATGGCTTAGATGTCGAGGGTGTTGATATCTCCACGAGTGCATGCTCTACTCCAAAAGCTGAGAGATTTCGGATACCAGAGATTCAAACATGCCCACCAGCGCCGAGGAAGCAAAGGATGATATCGATTTGCTCTTTGCAGAGGAGACCAATTGCTTTCTTTGCTCCTCCAGATTTAGAGCTCTTCTTCTTCTATGCACTTCAAGTC
>gnl_Poptr_v3.0_Potri.009G030200.1
ATGGGGTTTTCCAACTCTGAGATGTTTTTCTCTGAGAAAGATCTGAATCCCATGGAATTCAATTTCCTTGTGAGATCTGCATTAGAACTTGGAGATGACTGTGAAATTGTACCCCAAGATCTTCATCAGGAAAAAGAAGTACTTGAAAAAGAAGAAAAGCAAGAAGACGAATGCGAGATATCGGTGCCTACTTTGAAGATAAAACTGCCGTCTGTAGAAGCATTCCAAATTGAAGATGATAAAGATGACGATGATGATGGGTTCAAGACTCCAACTTCTTTGGATCGCAAAATTCCTGTCATTTTTCAATGTCCGCCCGCACCCAGAAAACCTAAATCACTCCCATCAGCCAAACGAAAATCGCCTCAACGGAGAGTCTTACTTGATCTGTCCAATGAGATCGAATCCTTGTTTCCTCCAGCTCTTGCTGGGGATCTTGGTGGCAAGATTAAGAAAGTTAGACAAGGCAATGACACCAACAAGGTGAAGCAAACCCAAGGGAGAAATATATTCCCTCGTGTGACAGAAGACATCAGAGATTCAGAGCAGCAATTGATTGAAGACTGTCCTGGAATGCCTTCATGTCATCCTGGCTTTCATTGCTTGAGA
>gnl_Poptr_v3.0_Potri.009G003400.1
ATGTCTAAAGATCACAAAACCCAGAAGAATCTACAAAAAGTTCAACAATCCGTATCACAAGGTCATGAACAAGAAGAAGGAGAGCTAGAGAATATTCAAGTTGATGATCAAGAAGAGTGCAAAACACCAACCTCTAGTGATCACAAGATACCTGCCATTCAAAGCTGCCCACCAACACCGAGAAAGAAGGTGCAAGTTTTTGAGCATAAGAGAAAACTTCCAGAGTTCTTCGAAACTACAAATAACGATGAGGTAGAGTCGTTTTTTCGATCAAGCTTTGAGATATCTACTCGTGTCAACGAATCTCGTCCCATGAAAAGAAGATGCAGAAGTTAT
>gnl_Poptr_v3.0_Potri.006G084700.1
ATGGTAGCTTATCCTCGTGTTCTCGAATTTGTTGTAAAAACCTCCTTCTCGATAAGTATGTCAAGTTCAGAGCTGTTTATTGTCAAAGAAAACAATGAAGAGAAAGAACTCAACTTCTTGAGTAAGAGACCCATGTTAGAATTTCAAAAAGAAAGTCATGCAACGACCTCACGAGATTCTGATCCTCCTCAACAGCTTCAAGAGCAAGAAGCCAAAAGCGAAGTACATCATGAGAGCCAAGAAGAATGCAACAATACTTTAGATCCCAACTCTATTGAAAAGCCGTCTTTAGAAGCAGTTCTGATGGAAACATATGTTGTTGGCGACGATGACGACGGATTCAAAACTCCAACATCTTTGGATCACAAGATTTCTATCACGAAATGCCCACCTGCACCGAGAAAACCCAAGTCGTTCCTATCAAGGAAAAGAAAAGCATCGCCACCGAAGGCACGTACAATTCTACAGCTTGATCTATCACAAGAAATTGAGGCAGTATTTCCTAGTACCATTGTTGTTGATTTGCAAAAAAAGATCAAGAAATCTCCAAGTGACAACGACATAACCGGTGAATTTATACCTTCTCCAACT
>gnl_Poptr_v3.0_Potri.006G053600.1
ATGGCACCGTCAAATAATACAAGAAGATCAACAAGATACAAGAGGCAAGAAGTTCTGACAAAACGTGATGAAATATCAAGGGATCTCCATTGTAGTCACAGCACTACTGCTACCAGCTCCAAAGAATCATGCAACGAGGGCATTGTTGGCTGTTCTACACCAAAGGCGCAAAGATTCAAAATACCCGAGACCCTATCTTGTCCACCAGCTCCGATGAAGAGAAGGGTAACTACAAAGTGCTCATCAAAGAAATCTCCCATAGCATTTTTCGCTTCTCCAGATATAGAGCTCTTCTTCTTCCTAGCATTTCACAATATCCCAACT
>gnl_Poptr_v3.0_Potri.016G053900.1
ATGTTCCTGTTGCTGTCTTGCAAAAGATCAACAAGATGCAAGAGGAAACAAATTGTGCCAAAATGCGAAGAACCATCAAGGGATCTGCCTTGCAGTCACAGCACTACTTCTACCAGCTCCAAAGAGTCATGCACTGTCAACATTAATGACCAAGAAGGTGATAAGGACATCGTTGGCTGTTCTACACCAAAGGCTCAAAGATTCAAAATACCTGAGATCTTATCTTGTCCACCAGCTCCAATGAAGAGAAGGGCAACTACAAAGTGCTCGTCAAAGAAATCTCCCATAGTCTTTTTTGCTCCTCCAGATATAGAGCTTTTCTTCTTCTTTGCATTTCGTGATAATATCCCAGCT
>gnl_Poptr_v3.0_Potri.014G090000.1
ATGATGATACCAAGCTTGGAAAGGGAAACCCTAAAGGTAAATACTAGTCCAGTTAACAAAGACGAAGAAACAGAGATGACAATGGATTGTAAAACCCCAACCGGGCTGAGACATAAAATAGCAGAGACGACATGGGATTGCAAGACCCCGACTGGGGAGGAACACAAAATACCTATCCTGAACACTTGCCCTCCAGCTCCAGGTCCAAGGTGGCTTCTGGATTCTCTCTCGGAGAAAAAGAAGGCGTCGAAGATGAACTCTGATGCCGAGCCAAAGGGGTTCTGCACAGTGATT
>gnl_Poptr_v3.0_Potri.014G089900.1
ATGATTTCAACCGATCTTGAAGTTCCTGGACTGGAAGGAAAGACCCTAAAACTAACCATCAATCCTGTTGAAACAAGCGAAGCAGCAAACACCACCTGGGATTGCAAGACCCCAACTGGAGAGGAACACAAAATACCTATCCAGCACGAGTGCCCTCCAGCTCCAGGTCCAAAGTGGCTTCTGGATTCTCTCTGTGTGAAGAAGAAGGCGTCGAAGAAGAAGTCTAGGTGCCAGCCAAAGGTAATAATGTTGCAACCTTTTAACGTATCTTATTCCAAGCGAATCACTCTGGCGCCTGGGATGCTGCCTGAGGATGTTAGAGCTTCTGATGATGCCTTAGAGGATCACATTGTAAGAAATTTGAAGTGGCCAGTCGAAGAGATGAGAAGACTGCAATATCGTTCACCAAGAGAAAAGAAACACAGGGTA
>gnl_Poptr_v3.0_Potri.008G029600.1
ATGTCTACCGATCTTGAATCACGCCAGGATTTGCCAAGAATTCAAGTTCGTGCCGTCAAGACTGAAACCCTACAATCCTGCAGTGCTACGGATGACAAAGAAACCATAATTAAGCAAGAAAACAGCGAAACTGACGACTGTCAAACGCCGAAATCTGAAGAGCACAAGATTCCTGCCGTTTTAAGCTGTCCACCGGCCCCGAGAAAACCAAGAAGGTCCTTTTCATGCAAGAGAAAACTGACGGAACTCGAGTTCTTTGAGATTGTGAACCGCGAAGAAGTAGATTCGTTTTTTCAATCAAGTTTTGAGCTTCTTCCGAAGAGAAGGTGCCCTTGCATA
>gnl_Poptr_v3.0_Potri.008G187300.1
ATGGGGTTCTCAGAGAAGCCTCAAGTTGTGGATGGTGGCTTGGATTTAGATGGAAATAAAAGATGGGTTATTGCTGGAATTCCTTTAAGAGCTCCTTTGAAACCCATATTTACAAATCCAGTTGAGAAAGAGATCTACGACGAAAGCGATGATGGTCAGAGCAACTGCACTACTTCAACAACGCCAACGAGTGAAGAAGCCAAAATCCCTTCTAAATTGGTGTGCCCTCCGGCTCCCAGGAAGCGAAAAGCTACTTTCAAGTGTAATTACACTAGTGGTATGAGGGAGTTCTTTACTCCTCCTGACTTGGAAACCCTTTTTATACAAAGGGCAAAC
>gnl_Poptr_v3.0_Potri.001G257700.1
ATGGCTCCAAATGGTAGAAAAAGAACAAGAGCAAAAACAACAAGAAGAACCCAGTACAAGAAGCGGGTTATGAAGCCCAAGAGCATTAAAGAAGCTTCAATAATTGAGGATTTGCCTTCTAACTCTTCCACCACCACCACAAGCTGCAATGGTTGTTCAAAGATTGATGGCTTAGATTTTGAGGGTGTTGATATCTCTGCAAGTGCATGCTCTACTCCAAAAGCTGAGAGGTTTCGGATACCAGAGATTCAAACATGTCCACCTGCACCAAGGAAGGAAAGGATAATATCAAATTGCTCTTTGCAAAGGAGACCGATTGCTTTTTTTGCTCCTCCGGATTTGGAGCTCTTCTTCTTCTATGCAATTCACGATGTATCGGTT
>gnl_Poptr_v3.0_Potri.001G212300.1
AATATCCCTTCAACAATACAAATTGTCAAAAGACTTGTGAAGTCTCTCTCTCCAAACTTCTTCCGTTGCAAGTTTCGATACACTCCCATGTCAGAAGATCACATAAACCAGAGAGATCTACCAAAGCTTCTACAATCTGCACCACAAGGTCATGAACAAGGAGAGGGGGAGCTCGGGCTTCAGGCTGTTGATGATCAAGAAGAGTGCCGAACAGTGCCAGCCTCTAGTGACCACAAGATACCAACCATTCAAAGCTGCCCGCCAACACCACCCTCTATTGACCAGGCTGTTGATGATCAAGAAGAGTGCAGAACACCAACCTCTAGTGACCACAAGATACCGACCATTCGAAGTTGCCCACCAACACCAAGAAAGAAGGTGCAAGTTTTTGCGCATAAGAGAAAAATTCCAGAGTTTTTCGATACTACAAACAAAGATGAGGTAGAATCGTTTTTTCGATCAAGCTTTGAGGTACCTAGTCGTGTCAATCAATCTCGTCCCATGAAAAGAAGATGCAGAAGTTAT
>gnl_Poptr_v3.0_Potri.001G239000.1
ATGACAAAAACAAAAAAAAACATCGACTACGAGACGAGAAGTTATGTATATAGTCATAAAATATGGCGAGAAACGAGAGGAGGATTGCGAGAAGAGTCACATAAAATAGCGATTTTTTTCTCTGAGAAAGATCCGAATCCTAAGGAATTCAATTTCCTTGTGAGACCCACGTTAGAACTTGGAGATGACGGTGAAACTGTACCTCAAGAGCTTCATCAGGAAAAAGAAGTTGAAGAAGAAGGAAAGCAAGAAGATAAATGCGAGATCTCGGTACCTACTTTGAAGATAAAATTCCCATCTTTAGGAGCTTTCCAAATTGAAGATAGTGATCATGGTGATGGTTCGAAGACTCCAACTTCTTCGGATTGCAAAATCCCTGTCATTTTTCAATGTCCGCCTGCACCTATAAAACCTAAATCACTTCCATCAACCAAACGAAAATCGCCTCGACGGAGAGTCTTACTTGATCTGTCCAACGAGGTTGAAACTTTGTTTCCCCCAGCTCTTGCTGCAAATCTTGGTGGCAAGATTAAGAAAGTTAGGCAAGGCAACGACACCAAA
>gnl_Prupe_v2.1_Prupe.2G095100.1
ATGGCCACTGGTCTAGACTTCTGCCAAGACCTCCCAAATCCGAGATTCCTCACCATCAAAATCTCAACCCCAAAAGCCCAACAACCATTATCTCTCCACGACCATGATGCTCTCGATGAGGTCGTTCACGGCTGCCGCACGCCAACATCCAAAGAGCACAAAATTCCCACGGTTGTTACATGCCCGCCTGCACCGCGAAAGCCGGCCAGACGGGCGGCTTCCTCATGCAAGAGAAAGCTGCAATTCTTCGAGACGGCGAACCAGGATGAGGTCGAGGACTTTTTCAGATCGAGCTTTTTGATTAATTCTCGTGCCAAGAGGAGTTGCCCCTGTACA
>gnl_Prupe_v2.1_Prupe.6G114400.1
ATGGCTGAAGATCCTAAAGCTTCAGATCAACACCAAGTTCTATCAATATTTCATGATCACCAACAACCGCCACAAGGTCTCAAGGAGAAAGATGATAACAGTGAACCAATTATTCGAAAGGAAGGGGATGATTGTCGAACACCGACCTCTCGTGATCACAAGATACCTACCATTCAAAGCTGCCCAACCACACCAAGAAAAAAAGGACAAGCCTTTGTGTGCAAGAGGAAATTAGCAGTGTTCGATTTCTTCGAACGCACCGGGCGTGAAGAGGTAGAGTCCTTCTTTCGCTCTTGCTTTGAATCTCCTAGTCCTAGGGTTAAGAAGAGATGTACCAGTATA
>gnl_Prupe_v2.1_Prupe.6G254000.1
ATGCCTACTCTCTCTCTCTCTCTCTCTCTCTCTCTCACTCTCTCTCTCTCTCTCTCTCTCTCTCTCTCTCTCTCTCTTTTTTTCTCTTCAAATAAGCTCCAGGAAATTCCAAACCTATTAGGATTAGGAAAAGAAGATCCTTGTTTCCATCATGATCACGATGATCAAACCCAGAAACCCACGTTGGAAAATCCCGAACAGCCCTCGGATCACGATCATGCTCTCCATGATCACCCACAACAGGAACAACCCAAGAACGGCGCGGATCACATTGACACTCCCGCAAAGAAAAAACGCCGAACGACGGAGTCGGTTGAAGTAGAAGACGATGACGACGGATTCAAAACGCCGACGTCGCTGGAGCACAGAATCCCCCCGATGACAAAATGCCCGCCTGCGCCAAGAAAACCGCTGCGGAAGAGAAAGGTGGTGACGTCATCGTCGCCCAGTCGCAGAAGGATCCAATTCCATTTCGATCATCTGGACACAAAAGAACTGGAGGCATTCTTTGCGTCAAATTTTCTTCTCCAGGATTTGCGCGCCAAGATCAAGAAAGCCAAACGAGCTCATCGCGACGAAACCCGG
>gnl_Prupe_v2.1_Prupe.6G078900.1
ATGTACACGTACACCTTCTCCAAGTCAATTCCATTAATCATGGATGGCGAGACAAATATTAGCCCTCCTCCAAATTCTCAAATGTTGGTTTCTCAGAAAAATCATGGCCCTCTGAGCTCCATGGACTTCAATTTCTTGGTGAGACCCACGTTGGATTTCCATCGCCGCGAGTGCCAAACGTCACGTTGCAAAGACAAAGAAGAAGATGGAGGCCAATTACAAAGCTCAGAAGAGAAGCAAGAAGACAACTTCGACATGTTCGTTTCGTCTTTGAAGGTCCAAATTCCATCGGCAGGAGAATTCTGCAGGCTCCTCCAGCAAGACGATAATGTTGATGGCGTTCTGGATGATGAAGGGTTGAAGACTCCTACATCTTTGGATCACAAAATCACAATGAACCTCCAGTGTCCACCTGCGCCAAGAAAACCCAAGTCACTTCCGCTAAAGAAGCGAAAAGGAGCAGGCCACCCCAGAATTGTACTGCATCTATCGAGCGAGATCGAATCGCTGTTTCCTCCGGTGGATGATCTTCTTGCAGATGTTCATGTCGGTGGTAAGATTAAGAAGAAACTTAGAGTG
>gnl_Prupe_v2.1_Prupe.4G249800.1
ATGGCTCCATCTGCAAGAACAAGAGCGAAGACAAAGACAACAACAAAGGCAAGAAAAACCAATTTCAAGAAGAAGCCCGTCCACCAAAAGGGTAAGCAACAAATTACTCCTTCGAATTCTCCTTCGAATTCCTCCTCCGTGGTCTGCGATGATCCTCCGAAGATCGAAGGCTGCGCAGATGATGTGGAGGGTCCTGATGATGTCTCTACAAGCGCTTGCTCCACACCAAAAGGTCAGAGATTTCGGATACCGGAGATTGTGACATGTCCACCGGCGCCCAAGAAGCAAAGAGTGATTTCAAACTGCTTGTTTCGGAGATCTCCCATCGCTTTCTTTGCTCCCCCAGACTTGGAGCTCTTCTTCTACTTTGCAAATGGCGGTATTTCAGTT
>gnl_Prupe_v2.1_Prupe.3G291500.1
ATGGGTTTTTCAAAGAAGTCCCAAGTGGATGGAGGCCTAGAATCCGAAGGCAAGAAGTGGGTAATCGCCGGAATCTCAGTACGAACCTCGTTAAAGCCGATAAACACGAAACTGAGAGCTAAAGAAAGCGAAGCTGGAGAAGAAGAAGAGGCATCTTCAACTACCCCAACAGCCAAAGAAGCCAGAATACCTGAGATTTTTTCATGCCCGCCAGCCCCAAGAAAAAGCCGGCCTCCTTCAAGATGTAACTTCAATGGTGTGAGGGAGTTCTTTACCCCACCCGATTTGGACTCAGTGTTCAAACTCCATGTTGAGAAGGCAAAT
>gnl_Prupe_v2.1_Prupe.1G243100.1
ATGGGCTTTTCTGGGAAGTCTCAGCCAGCTCCTGTGGACATAGGCTTGGATTCTGAAACTCAAAAATGGGTTATCGCCGGAATCCCATTACGGGCTCCGTTGAAGCCGCTGTACACAAACCCCGTAGAGACAGAACGGGATCACGGCGGCGATGACGTGGAGGAGTGTTCGACGACCCCGACGGGTGAAGAAGCCAGAATTCCGACGAGGCTGACGTGTCCACCTCCTCCGAGAAAGAGGAAAGCAGCTGCTTCGAAATGTAATTATGGCGCTGGTGTTAGGGAGTTCTTCACTCCTCCCGACTTAGAAACTGTGTTTATACGCCATGTTGAAAGGGCCAAT
>gnl_Selmo_v1.0_409968
ATGTGTGAGAAGAGCCTCCTCTTGTCCCTCGCCATCATTGATCTGGGCTCTCGTCAACGAGGATACAAGTACCAGCAGAGATCCCAAGGAGGAAATCCAGGTAGAGTATCATCGGCAATTCTCTCCAATTCGCCATCAATCGAGCTCTTCGAAGTAGAAGAAATCTTCTACCTCGCGAAATCCATCAAGGCAATGTCCAGCAGCAGCAGCAGCAGCCACCAAAATGTGGAAGAGGGAGGAGTGATCAATCGCAATCGCGAGAAGGACGATGAGAGAGTAGCTCTGGTTGTGCGGGTGGAGGAAGAGGAGGTGGAAGAGCAGGATTCCACAAACAGGGGAACAACAGGGGCATCGATCCAGCAATTGGCGGCGCAAGCCATCGTGGGCGCTGCCCAATCGCACGAAATTCGCGACTCCACACTGGAATCCACGGCGCCTGCTACCCAATCTCTGGAATCTCAGGATGGAGCTGCCACGCCATCGCGCAGCCAGGAAGGAGGATTAGAATTGCGAGAATTGGAAGAGCTCCAGGCCACTCCGAAAGGGGAAGAACACAGGATCCCAGAGCCAACAGAGTGCCCGCCAGCGCCTCGCAAGCTTCCCAGATCCTCCTCATTTCCTTCCTCTTCCTCGTTGCTGCTCTCCACGATTTCGTCTTCGTCCTCGAGGAAACGATCCGCCCAGCAAGCATTCTTCGTCCCTCCCGACTCGGAAGTGTTTGCTCCCCGGCCACGCCAGGAGCAAAACTCCAAGAAAGAAGAGGACGAACACAAGGAAGAAAAGGAAGAAGAGGATGATGAGAAAAACACCAAAGAAGAGGAACACCAC
>gnl_Selmo_v1.0_404801
ATGGCGCCTATTCCATCGGGCTGTGCTCCAGTGTCCACCGTCTATCGCCAGAAGTCGTGGGACGAGGAGTTTGTGAGGAGGCTACGCAGTGAGGGGGGGAACAGCTTCAGCAACAGCAAATGCAGCAGCGGCGCAGCGATTCCAGAATCGGGCGGTGGCAATCATCACGATCAGCTGGGCGATCACGAGGATGGCTGCAAGACACCCAAGTCGCGGCAATACAGGTTGCCCGAGGATGCTCTCGTGTGCCCACCGGCGCCCAAGAAGCCACACTTGCAAAGACGGTTTTTGCCGCCAGCCGCCGCCTACTTTACTTCGCCCGAGCTGGATCTCTTCTTCAACCAGCTCGAGATCATTGCCAAG
>gnl_Solly_v2.4_Solyc06g076060.1.1
ATGGTTGTGGATTCCCAAAATGGATGTCAAAATATAGCAAGCCAAACACAAGAAGAAGAAGATGGATGGAGAACTCCAACATCAAAGGAACATAAAATACCAATGAAATGTCCAAAAGCTCCAAGAAAGGCCAAGTCATCATCAGTTGTTGCAACTAATACTGTTATCACAAAGAGAAGGAGGAGAAAAGTGTTTTTTGATGTTTACAATGAGGAAGTTGAATTACTCTTTCCTCCAACGTCTCTACTTGCAAATCTCATCAACAAAATCACCACAACGACT
>gnl_Solly_v2.4_Solyc09g010980.1.1
ATGGATATGGAGGAAGAAATGTGTACAACACCAAAAAATCAAGAATATCGAATTCAAACGCCATTAGAGTGTCCACCGGCTCCGAAGAAGAAGAAGAATGAAAACAGAGCAGCAGGGAAAAGGTACAAAAAGCCCAAAATTACAGCCTATTTTCATTCTCCTGATCTTGATGCATTTTTTGGCGGAGACGGAGCTAGAGTTTTAGTTATGAGTCCCGCAATTCAA
>gnl_Solly_v2.4_Solyc09g010730.1.1
ATGAATATGTCAAATTTTGATGAGAGCAATTCTAGTGAAAACCAACAACTACCCACTTTTAAAGATCCAAAAGGGTGTCTAGATATTACAACAAATCATCAAAAAGATGATGATATCAAGAAAATTGTCATATTGCATCAAGATATTATAATGGATGAACAAAAAGATGATGATGCCAACAAAAGAGAAACATTGCACCAAAACAATCCACAAAAGTGTCAAGATATTACAATAGGAATCAAGAAAATAACGGTATTGCAAGAAGATCCAAAAGGGTGTCAAGATATTACAAAGGACACTAACAATATAGTAATATTGCATCAAGTTTCTAATCAAGATGATCATCAAGATGTTGTTAATGAGACAATAGTTATACAACACGTTGAAGAAGAATTAGAATTAGTACAAGAAGATATACAACACGTTGAAGATGAGGTTGTCAATGATATAATAGTAGCACCACACCCCATTGTTGTTGTTGAAAACCAAGTGGTAGTGCTACAAGAAGATGACAATGATGGATTTAGGACTCCAACTTCTTTGGAATCAAAAATTCCAATTTTAACAACATGTCCTGGTGCACCAAGACGTAACTATAATGGTATTAAACGAAAAGCTTCATCATCACTGAGAAGAGGGGAAAGAAATATTAGAGTATGGAACGATTATCGCCATCGCGATACCGCTAGATTT
>gnl_Solly_v2.4_Solyc03g071710.1.1
ATGTCTAGAGATCTACAATCCCGGCGACCTCTTTCTGAAATTCAGTTACCAAATATCATCTCACAAAATGAAAATATCTCTAAAGATCATGATCTAGAAAGATGTAATAAGGAACAAGCTGTAGAAATCCGAACCCCTGGATCTCCTCAAAATTTGATCCCTAAAATTCTCAGCTGTCCACCGGCACCTAAGAAACCTAAAAGGGGAATCTCATGTAAGAGGAAATTACTAAGCGATTTGGAGTTTTATGATGTGACGGCAAGAGAGGAAGTAGATTCCTTCTTCAGCTCGGTTGATGAGAATTCTAAATCGTGTGCTGGTAACAGGAAGAGAAGGTGTATTCTG
>gnl_Solly_v2.4_Solyc11g007860.1.1
ATGTCTACAGATCTACAATTTCCACAAGATCTCTTTGAAATGAATTCACCAAATATCAATTCTTCTCAAAGATGTATCAACAGCAATATTAATATTATTATCAGTAATAAAGATGATTGCAAAACCCCAAAATCTTCACCTTTTTTAATCCCAAAAATCCTCAAATGCCCAGCTGCACCTAAAAAACCCAGAAGGGTAATTTCGTCCTGTAAGAGAAAATTACAATTTGTTGAAATTGTTGCTAGTAAAGAAGTTGAATCATTTTTCAAAATCCTCGATGATGATGTCGTTGCTTCGTCTTCGAAAAAGATA
>gnl_Solly_v2.4_Solyc11g066000.1.1
ATGTGCTCACAATTCAATTCTTCTTCAACATCATCATCATCTTCCCTCATGGTTCTTCCAAAATGCAATCTCTTGTCATCTAGACCCTTTCTAAATTTTCAAGATGGGTATCAAGATTCACCCCAACAAAACACACAAGAGGCTCAAGTAACTCAAAATCAAGAAGTTCATAGACAACATGACACACAACAACAACAACAACAACAAGACAAGAAAGAAGAAAATGAATTGTTTGAAGAAAATGTTAAGGATTACAACAACAACTCCAGTGTAATTCCAGAAGTGGAGTCTGGACAAGGTAGAGTACAACACGTAGACTTTATCCCCTCCTTTGAGAAGGATAATACAAAAAAGATTCCAACATCTCCGAAACATGTTAGAAGTACTATAGAATTGATGATTTGTCCACCAGCTCCAAAGAAGAAAAAGACCATTCAAGTTACAAAGAGAAGATCACATCATGATCATCAAGATGAAAGAGTGTTTCTTGATGTTTATAATGAAGTAGAATCATTGTTTCCTCCATCTTTACTAGCAGATCTTAGTAAGAAGATCAAAAAAGCTAGGAAAACAACTCCCATTTTA
>gnl_Solly_v2.4_Solyc11g007870.1.1
ATGGCTAAAGACCTCCAAATTCCAAAAGATTTCCAAGAGAACCAATCACCAAACATCAACCCTCCTCTTCCAAATGGATGCAAAACCCCAAAATCTCTTTCAAGTAGGATTCCCAAAGCTGTTAACTGTCCAGGTGCACCTAAGAAACCGAAAAGGGCAAATCGGTCATTTTACAAGAGAAGATTGCGGTTTGAGATCGTCGTCGTGGTTCCTAGGGAAGAAACTGATTCATTTTTCAGAAATGCTGAAAATGCTAACAATGGTTGTAACAAGATCATGAAAAGAAGACGTACCATG
>gnl_Solly_v2.4_Solyc11g007880.1.1
ATGGCTAAAGACCTCCAAACCCCAAAAGATTTCCAAGAAAACCAATCACCAAACATCAACTCTCTTCTTCCAAATGAATGCAAAACCCCAAAATCTCCTTCATTTAGGATTCCCAAAGTTGTTAACTGTCCTGGTGCACCCAAGAAACCTAAAAGGGCAAATCGGTCATTGTGCAAGAGAAGATTGCGATTTGAGGTCATCGTCATGGTTGATGAGGAAGAAATCGATTCATTTTTCAGAAATGCTGAAGATGTTAATAATGGTGGTAGCATGATCATGAAAAGAAGACGTAGCATG
>gnl_Solly_v2.4_Solyc10g080250.1.1
ATGCTCGCCTTAAATACTGAAGAAGTGGTGCATGAATATTCGTGCATGACGCCTAAGGGGAAGAGATTTCGGATATCGGAAAATTCATCGTGTCCACCGGCTCCGAAAAAGAGAAGGCCGGTAGGTGCAACTAATTGTGTGTCAAAAAGAAGAAGATTGTTAGACGATACAGAGCGGGCACAGAAAATGGCGAAGTAC
>gnl_Solly_v2.4_Solyc10g086450.1.1
ATGTCGAATCCAGACCTTTTCCAAGTAAAACAAGAAGAAGATGATGAGAAAAAGATTATTACTTACAAAATTCCAGATAGGGGCATAGAGGATATTGCACCTAGTCAACATGACACCGTTGACCAAAACCAAGATGAAAACAATCCAGATCATGATGATAAAAAAGAAATACTATTTCAAGAAGAGGATCTAGATAAAGGAAGCCCATGTTCAGGACAATTTGGAACGATACAGAGAAGATCAACACAGACGTTGTGTGAAGATGATGACACATACAAATCGAGAAATGATGATAGCGACGATGATGATGGTGGATTTACAACTCCAACTTCTTCGGATCACAAAATCCCAGTGATGACAACGTGTCCACCAGCACCTAAAAAAAGTATCAAAAGAAAAGTTTCAGATTCACCGAACATACATCCAACTCTTCATGTTGACTTTGTAGATTTGGAAGAGAATATCAAGAAATTAAGAAGAAATGATCATCAAGAA
>gnl_Solly_v2.4_Solyc02g086450.1.1
ATGGGGTTTTCGAAGAAACATCAATTAGTGGATGGAAGCAAAGAAGAAAACAAAATGTGGGTAATTGCTGGAATAGCATTTAGGCCTAATAAACTGAAATCTATATCCACAAAGCCAAACAGAGGAGGAGAAGAAGAAGCAGAAGAAGAAGAGGGTTCAAAAACTCCGACAACAAGAGATTCAAGGATACCGGAAAAGCTACCATGTCCACCGGCTCCGGCGAAACGCCGACCAGTATCAACATGTCATTATAATGGTGCTAGAGAGTTCTTTAATCCACCAGATCTTGAATCAGTATTTATTATTCGACATGTG
>gnl_Solly_v2.4_Solyc02g067810.1.1
ATGGGATTATCGAAAAAAAATCAAGTAGAAGTGAACAAAGAAGAAAATAAGAAATGGGTAATTGCTGGAATTGCGATTCTTGCTCCTTTGAGATCAATTTCTACGAAGCCAAAAGGAGATAGCACTGAAGATGAAGAAGAATTTTCAACAACTCCGACGGCGAGAGGTTCAAGGATACCGGAAAGACTTCCATGTCCACCGGCGCCGATGAAACGCCGGCCAAAGTCCACGTGTCATTATAATAGTGGTAGGGAGTTTTTTAATCCACCGGACCTTGAATCTGTATTTATACGCCATGTGGAGAGAGCTAAT
>gnl_Sorbi_v3.1_Sobic.004G030300.1
ATGATGGGGTTGCCGGAGGTGAAGAAGAAGAAGCAGCTGGTGCACAGTACGCGAGTGGAAGATCGTCACAGGCACCACCAGAAGCAGCAGCACCAAGACGGCAGCAAGGTCAAGGTGCTGGATCTGTCATCCGGCGCCGGGATCGCTGCCCTGCCGCTGCAGCAGCAGCTCAAGCCCGTCAAGACCAGCCGACGACGGCACGCCGCCGCCGCCGTCGTCACCGAGGAGGAGGGAGAGGGAGAGGAAGAGCCCGTGACGCCGAGGGGGGAAGGGTGGAGGATACCGGCGGAGGCAGCGACCTGCCCGCCCGCGCCCAAGAAGCCCAGGACGGCGGTGTCCATCGTCAGAAGCACCGCCGGCCGCCGGTGCAACTACGACGGCGGCGAGGTGTTCGACGAGTTCTTCCGCGTGCCGGCGGATTTGGAGGCCGTCTTCGTCGCCCGTGCAGCCAAGGCGAAC
>gnl_Spipo_v2_Spipo3G0098300
ATGGCGAAGGTTTTCAGCGAAAACTTGAAAACTCGGAAGACCGACAACGGCAATGGCGACGATGGTGGCGTTACCCAGCTGCCTTCCGGTTGCCGTACACCAGACGCTGGGAGGTGCTACATACCGGAGAGCGTGGAATGCCCGCCGGCCCCAAAGAAGAAGACTTTGGCTGTACGTTGCCTTCCACTGATGAAATCAACCTTCTTCAGCCCTCCGGATCTAGAGCTTTTCTTCTCTATCGCTCTGAGGAATCTTTCTGGT
>gnl_Spipo_v2_Spipo11G0054600
ATGGCCGCGTCCCCGGAATTGAGGCGGTTGCCGTCGCCGGCGGAGCTGGAGCCGCGGCCGCTGCCGGCACCGGAGCAGAGCGGCGGCGGCGGCGGCGGCGGCGAGGGGTACAACACGCCGGCGACGAAGGAGAGCGCGATTCCGGCGATCACGAGCTGCCCGCCGGCGCCAAGGAAGAAGAGGCGACTGGAGATCTCCTGCAAGCGGCGTCTTCTGGATCTCGAGCTGTTCAGGGTCGGCCCGGAGCTGATGGAGCTCCTCTTCCGCCCTCTCGAGGATCATCCTTCTCCGGCCACGAAGAAGCGCAAGAACCCTTGCCCTAGC
>gnl_Stras_v2.0_SGA_v2.0_scaffold135T34905
ATGGGTTTTTCAAAGACACATCAAATTGAAGCGAACAAAGAATCAGAAGGCAAAAAGTGGGTTATAGTTGGTGTTGCAGTGAGAGCTCCGTTAAAGCCTATAGCCACAAAAGCAAGAGAAGATAATAGTGATAATGGAGACACGTGTCCCACAACACCAACGGCGCGTGAGTCGAAGTTACCGGAAAAATTCTCCTGCCCTCCAGCGCCCAGAAAGCGCCGGCCGTCTTCTAACTGCAATTTTAACGGCGTTAGGGAGTTCTTCAATCCTCCGGACTTGGAGTCAGTATTCTTATGCCATGCCGAAAGGGAAAACTGA
>gnl_Stras_v2.0_SGA_v2.0_scaffold224T42989
ATGGGTTTTTCTAAGAAACATCAAACTGAGGTAGGCGCAGAATCAGAAGCCAAGAAATGGGCCGTAGCCGGAATTCAAATTAGGGCGCCGTTAAAACAAATATCTACTAAGGCAGCGGATTATTACGAGGATGAAGACAGCGCGTGTGCAACGACCCCTACAGCGCGTGAGTCAAGGATAACCGGAAAATTGATCTGCCCGGCGGCGCCCAGGAAGCGCCGTCCGTCCTCAAAGTGCAATTTCAACGGAGTTAGGGAGTTCTTTAATCCTCCCGATTTGGAATCGGTGTTTATATGCCATGCTGAGAGAGCAAATTGA
>gnl_Stras_v2.0_SGA_v2.0_scaffold8T04189
ATGGATTTTCCTGAAAAGTTTCATCCTCAGTTGGATATTAAAATCGGAGGCGATGTGGATTCTAATCTAGAGTGGGCTATTGCTGATTTTGGGTTTACTCGATTACTTAAACCAATTTTAGCAAGGCCAGAGAGTGAGTATATTGCTGATGATGAAGAAAAAGATGAGTATCTTTCAACTACTCCAACTTGTGCGGAATCCAGATTTGCAAGCAAATTGCAGTGCCCGCCCGCTCCTAAAAAGCTAAAATCGGCTCCCAAAGGATACCATAATAAAGACAGAGGAGTTAGTAGGGAATTTTTCCGTCCACCTGATCAGCTTGAAGCTATTTTCTTCCGCCGCTAA
>gnl_Stras_v2.0_SGA_v2.0_scaffold42T16100
ATGGGTCCTTCTTACAGATCAAGAAAAACAAGAAGCACTGGAAAATCATCGAGCAGAAGAAAAGCCCTCATCAAAAAACGGGCCAAAAAATCAAAGAATCAAGAAAGTTGGACCCTTTTGCCAGATATTCCGAAAGCCTTTGATAATAAAAATGTCGAGAATGAAGAAGTTTTGTCGGGCTGCAATTGTTCGACTCCGAAAGCCGAAAGATTTAGAATACCGGAGATCAAAACTTGTCCACCGGCACCAAAAAAGCGCCGAATTTCGGCAAATTGTTCTTCGAGGAGAACATCTATCACGTTTTTCAGCCATCCGGAAATCGAGCTTTTATTCAACTTTGCTCTTTGCGGGATCCCGGTTTAG
>gnl_Stras_v2.0_SGA_v2.0_scaffold18T08279
ATGGGTTTTTCAAAGAAGCATCAAATTGAAACGGGCAAAGAGTCTGAAGGCAGAAAGTGGGTTATAGCTGGAGTTGCTGTAAGGGCTCCTCTGAAACCAATATCCACAAAAGCTATGGAGGAGGAGGACAGTGAAAACGGCGGCGCGTGGCCCACAACCCCCACCGCTCGTGAATCAAAGTTGCCGGAAATATTCTCCTGCCCGCCGGCACCCAGAAAGCGCCGCCCATCTTCGAACTGCAGTTTTCGTGGTGTAAGGGCGTTCTTTAATCCTCCGGACTTGGAATCGGTGTTCATATGTCATGCCGAGAGAGCAAACTGA
>gnl_Stras_v2.0_SGA_v2.0_scaffold83T26453
ATGTCTAAGGATGACACTAATTCTTGCAATTCCAGTCAAGAACACGTCAAAAGGGAAGAAAAGGAAGAAGAAGAAAACAACAGTGTAGCTTTAAATTCTGAAATCGAAGATAATACCGATGATGGGTATAAAACTCCGACATCGGAGGAGCACAAGATTCCGGCAGTCGTCCTCAGCTGCCCGCCGCCGGCTCCAAAAAGGCGGAAAAGATTGGTTCTGAGGAAGCCAGCCGATTTGCAGAAACAGCTCGATCGAGGGGTCGATGATGAGAAAACGATCGTGATAAGAGAGGCGGATTTGGATTATTTGTTGAAAACCCTCGCCGGAGAATCTAGGGTTCCGTCGACGGGTTCAGGGAAGGAATGTGTACTTTTGCCATCACTATATGCGTAA
>gnl_Stras_v2.0_SGA_v2.0_scaffold126T33790
ATGGATTCTTGGCCGGGAGACACGTCGGACTCGGAAAGCACGACCGGCGACGGGGACGGGGAAGAAAGAAAGGAGGCTGAGGGTAAAACGGGAAAGGAAATTATCTCGGTGGAAGACGAGGAAGACGGGTTCCGGACGCCGACTTCGTCGGAGCATAGGATTCCGGCGCCCACTGTGTGCCCGCCGGCGCCTAGGAAGCCCTGCCCGAAGAGGAGGCGGTCGAGGTCGCCGGCGGCTCGCCGGTGCGTGGAATTCGACGCGTCAGAGGAGGTCGAGTCAGTTTTGCAGTCGGAGGACGGCCGGAATCAGGAGGACGGCGGTGGAGACGAGCCGGAAAACAAGAGAGCTCGGAAGAGCAGCGGCGACGGCGGCCATGAACGCCGATCGTGA
>gnl_Stras_v2.0_SGA_v2.0_scaffold247T44878
ATGGCTCCATCATCTTGTAGAAGAAAAGGGTCCAGAAAATCTTCATCGTCAAGAAGGAAAATCCTCAACAAGAACTCGTCCAAGAATCGAAAGAACTCGATAATTATCTTAACCGGCAACGAATCATCGAAAACCGAAGGGTCGGAAGGCGTTGCAGATAATAATAATAATAATAACGCCAGCATTTGTTCCACCCCAAAAGCGGAAAGATTCCGGTTAACCGAGATGGGCACTTGCCCGCCGGCACCTAAGAAGACGATAAGAGTACGGCTCAAAAATTGTTCCTTAAAGAGAACGGTCCACATGCCGTTTTTCGTGTCTCCAGATATCGACCTCTTCTTTTATTTCGCGCTCCGTGGGTTTTGA
>gnl_Theca_v1.1_Thecc1EG024741t1
ATGGCTCCGACCGCAACAAGAAGGAGAAGTTGTTACAGGCGGCGAGAGGTCGAAAGAGATAGCAGCCTGGAATCATCAATGGAGTTGCCTTGTAGTCACATTGGCAGTAATAGCAGTTCCAATGATTCATCATGCAGGAATAGCACTACTGCTGATAAAGAAGACATAAACCGTGTAGAAGTTTTGCAGACTGGATGTTCTACTCCGAAGGGGCAAAGGTTTAGAATACCAGATACGTTAACTTGTCCACCAGCTCCAATGAAACCCAGAGTTGCTCCAAAGTTGTTGTCCAGGAGGTCTTCAGCTATCACCTTCTTTGCTCCTCCAGATATAGACCTTTTCTTCTTTCTCGCATTTCAGAACGTCTCAGCT
>gnl_Theca_v1.1_Thecc1EG021947t1
ATGTACGCAGAATTCAGCCAGGTTTCCGTTCTTAGCATGTCGAATTCAGAGGTCTTCCTGGTTAAAGATGATGGAGAAGGGATGGAACTAGGTATCGTGAAACGACCCGCATTGGAGTTTCGAGAGGAGTGTGCTCAGGCTACAGCTTCTTCACATAATCCTGATAAGGAACCACAAGTTGATGAAGAGAAAAAAGGAGGAGAACCCAGCGTTACAGCTTCTACGGAAAGCGAACAGAAGAAGCCATGTTTAGGAGAATTCAAGGCAATAGATGACGACGATGGGTTCAAAACTCCTACATCTTTGGATCACAAAATCCCAGTGATCAAACAATGCCCACCTGCACCGAGAAAACCCAAGCCGGCGCCACTCCCATCAAATAAAAGAAAAGCATCGTCATCGCCAATTACACGCAGGAATCTGCAACTCGATCTTTCACTAGAGATCGAGTCCTTGTTTCCCAGGCCTCTTCTTGCTGATCTACACCGCAAGGTCAAGAAAGCTCGAAACGAAGACAACCAG
>gnl_Theca_v1.1_Thecc1EG041853t3
ATGATTAAAACCATGGGCGAGTCCAATTCTGATAAGTTTCTCTCTGAGAAAGATCCAAGTAGTACCATGGAATTCAATTGCTCGGTTAGACCTCCTTTAGAATCCCAAAAAGATCAGTGCCAAACTGCACCTCTTCAAGATGCTGATGATGAGCCTCAACAAAAAGAAGAGAGAGTACCAAAAGAACAAGATCAGCAACAAGAAGAAGTAGAAGATAAATACATGTTGGAGGTGTCCCCAGTGAAGTCAAAATTACCGTCTTTAGGAGAATTCAATGTTCATGAAGATTGTGAAGTTCATGAAAAGGGTGCGGTTCATGTAAATGGTGATGAAGAGAACAATGATGGGTTCAAGACTCCTACTTCTCTGGATCACAAAATTCCTAGCCTGCTCAAATGCCCACCTGCACCAAGAAGGCCAGTATATCTCCAAGCACCAAAACGAAAAGATTATGTTCACCGGACAATCCTAATTGATTTGACAAAAGAGATTGAGGCTTTGTTTCCTCCAGCTTTTCTTGCAGATCTAGGCAAGAAGATTAAGAAAGCCAGACAAGGAAGTGACTTCAAA
>gnl_Theca_v1.1_Thecc1EG040708t1
ATGGCACCCACCAGCAGAAGCAGCAAAACAAGAAGAAGAGCAAGCAAGCCAAGGAGAAGTAATTACAAGAAGAAGCCTGTAAAGCCCAAGATCAGTATTCAAACGACATCAGTGGTGGAGGATTTGCCTTCAACGTCTTCTACCATAAGCTCAGACAATATTGGCAAGATCGATGGCTTTGATTTTGAAGGTGTAGATGATATGATCACTACGAGTCCTTGTTCCACACCAAAAGCTCAAAGGTTTCGAATACCGGAGATCAGTTCATGCCCTCCAGCACCAAAGAAGCAAAGAGTTCTCTCCAGTTGCTCATTGCAAAGAACTCCTATTGCTTTCTTTGCTCCTCCAGACTTAGAGCTCTTCTTCTTCTTTGCACTTAGAGATATCTCCGTC
>gnl_Theca_v1.1_Thecc1EG041561t1
ATGTCCAAGGATCACCATGATAATAATCTTCAAGAAAGTCTACAAAAACGTGAACAACAGCAAGAAGAAGAAGAAGGAAAAGAAGAACAAGGGCCTGAAAAAGATGGAGGAGGAGGAGGAGAAGAAGAAGCGGTGGCATCGAGGAAAGATGTTGAAGAAGTGTGCAAAACGCCAACTTCGAGTGATCACAAGATACCAACCATTCAAAGCTGCCCACCAACACCCAAGAAGAAAGTGGGACCGAATTCCCACAAGAGAAAATTGTCGGAGTCGCAGTTCTTCGAAACCACGAGAAGTGAGGAGGTAGAGTCGTTTTTTCGATCCAATTCTGAGCCAGTTACTGTTAACTCTCGTAGCATCAAGAGGAGATGTAGGAGTGCT
>gnl_Theca_v1.1_Thecc1EG004963t1
ATGGTAATCAATGTTTACACCAAAGAAGACGCGCAACAAATTCTTTCTGACAAAATTGCAAAGCTAACAGTTAATGTAGAAGAAGGAGAGTGCAACAGCGAGGCAGCTCCAGTTGCCGACAGTGAATCCTGTAGGACTCCGACTTCTAAAGAGCATCGGATTCCTGAATCCTTGACATGCCCACCAGCCCCAAGGAAACGTAAGGGTTCCTTCCCTGCCGATAAAAATGAGCCCAAGAAGATTGTAGACGATGAAGAGATTGAGACCATATTTTCCCCTGATCAGCTTTCCTCGGAGACATCTTCCGGGCAG
>gnl_Theca_v1.1_Thecc1EG043399t1
ATGTCTACAGATCTCGAATTGTTCCAGGATTTGACCAAAATAAAACTACCCCAACTCAAGATTCAATCTTCCAATGGGAGTGGTGCCGTAATTCAACAAGAAAACAACAATCAAGACAGCAGCAACGAGTGTACGACGCCAACCTCGGAAGAAAGCAAGATCCCAGCTGCTCTGAAATGTCCACCAGCACCAAAGAAACCTAAGAGGAGAACTTTTTCATGCAAAAGAAAGCTGTCTGATCAGCTTCAATTCTTCGAGATCGTTAACAGGGAAGAAGTTGAGGCGTATCTCAAAGCTGGTTTTGATAGCTCAAAGAGAAGGTGCCCATGTACA
>gnl_Theca_v1.1_Thecc1EG016961t1
ATGGGGTTCTCCAAAAAGCCACAAGTAGATGGAGCATTAGACTCTGAAGGGAAGAAATGGGTAATAGCCGGTATTGCTATAAGGACTTCATTGAAGCCAATAAACACAAAACCAAGAGGAAAAGAAATCGAAGAAGATGAAGAAGAAGCATGTTCAACCACTCCAACTTCAAAAGAAGCAAGAATACCAGACAAACTACCTTGCCCTCCTGCTCCAAGAAAGCGAAGGCCTCCTTCAAGATGCCATTACACTGGAGTTAGGGAGTTCTTTACTCCTCCTGATTTGGAAACAGTATTTAAGCTTCATGTTGAGAAAGCAAAT
>gnl_Utrgi_v4.1_Scf00092.g8008.t1
ATGGTGTCAGGGGCCGAAAACCCAGAAAAATTCTCCGGCGAAAACGACGTTTGTGATTCTTTTCAACCCGTGTCGGAGGCAGAGGCGCCGGTGGGGGAGGGAATATGCGTCGGATCGTCTACCGAGAAGGATATTCGCGAAGGAAATGAGGAGGGATTCCAAAGTGTGAATCAGAGTCTTCCGGCGGAGACAGAGGCTCCAGGGGCGGAGGAGATTGATTTAGTGATCGGCATCAAATCGGGTAGGGAAACCGCGGAAGAGAATGACGGATTCAGGACTCCAACTCGTAAGATTCCGGTCCCGACCGAGTGTCCCCCGGCTCCGAGGAAACTCCGGCGGAAAACGGAGACTTGTGTGAGGAAATCGTGCCGCCGAAGCCTCAAATTCGAACTGGATAACGCGGAGGTGGAGTCGGTATTCCGACCCGCGAATGATGAGGAACCGGGTACGAAGCGAGCTCGAAGGGAGGACGCCGCATGG
>gnl_Utrgi_v4.1_Scf00512.g18848.t1
ATGTCTGTTACCGGGATCCTAGAAAATATCTCCTGTGAAAGCGATCGGAATGAAGTCGAGGATCTCCTCCCGGGTTCGATTCAGGGATGCCCTGAAACGGAAGCCGGTACGGGAGATCGATCGGGGAAGATCACGGAGGACGATGACGGATTCAGGACTCCGACGTCGCAGGAATATAAGATTCCGGTTCCGACAGAGTGCCCACCAGCGCCCAGGAAACGCCGGTTGACAACGGAGATTCGTGAGAGGATTGAATCCCTGCGACGCAGCCTCCGATTCGAAGAGGAAGCGACTGAGGCGGAGTCGACATCCCGATCCACCGATGATGATCAGGAGGAACCCGCAAGGAAACGACCTCGAAGGGGAGGG
>gnl_Utrgi_v4.1_Scf00295.g14890.t1
ATGCGGACATGGGGTTCTGCCAGCTGGTGCTGCCCGCCGCCGCTGCTTCTCACCAAACCCGTCGACGAACACTATGACGCGGCTCCGAAGACGCCGACCGCGGGTGAGTCGAGGATACCCCATATCCTGCCGTGTCCTCCGCCGCCGAAGAAGCGGCGAGTGACGTTCTCCGCTACGTGCCGTGCGGATAACCTGGAATTTTTTCACCTGCCGGAGGACCTCGAATCTATCTTCTTCTGCCGCTCAACTGCTAGGCTCGGTTCCGGC
>gnl_Utrgi_v4.1_Scf00393.g16872.t1
ATGTCAAGCCACACCAGCGTACAGCAATTCCCCGAGAAAACCGATGGGAAACAAAGAGCGGACGGATTCAAATGCGAGCCGCGATCGACTGTCCATTTCACATCCGACTCTGAAGAGAATCATCGTCGCCAGGAGAAAAAGCGGAATACCTCTGAAGACGACTCAACGGATTCTTCATGTTGCACTCTCTGTGAAGACGGCGGATTCGGAACACCGATTCGATCCGACTGCAAAATCCCGGCGATCCTAACTTGCCCGCCGGCACCGCGACCGAAGAAACTCGCGAGGACACGGTTGAGATTAGAGACCGCCGGATCTCCCCGATGCCGGCGGAGACTTCAATTCGATGACATTCCGGCGGATCTGATTTCT
>gnl_Utrgi_v4.1_Scf00754.g21446.t1
ATGTCGGTCACCGGAGTCCCGGAAGGTCTATCCGGTGATAGCGATCGGGGTAAAACCGATGATCCGGCCCCGGGTTCGGTTCCGGATTCCCCCGAACCGGAGGCTGGATCAGGGAGTGAATCGGAGAAGGTCGTGGTGGGATCGGAGATTGAGGAGGAGGAGGATGACGGGTTCAAGACACCCACCTCGGAGGATCACAAGATACCGGTTCCGACGGAGTGTCCTCCCGCGCCAAGGAAACGCTGGATAAGGACCGATATAAGTGGGAGGGGTGTCACCCCCCGATTCGAAGATGTAACCGTCGAGGCGGAGTCCGTATACCAATCCACCGACGACAGTGATCGGGATAGTGCGGAGTCCCTGGAGGAGCCGGACAGAAAGCGAGCTCGAAGACAACCA
>gnl_Utrgi_v4.1_Scf00025.g3262.t1
ATGGGGCTGAAGAAGAAGCTTCGCTTGATGGAGGCCCAGGACTCGGGGGAGTGGATTTTCTCGCTACGGATTCCCCCGAAGATGTCTCAAGAGGAGAAGGGCATGCCGACGACTCCCACCGCCGCGGATTGCGGAATTCCCAGGGTGTCTGTTTGTCCGCCGCCGCCCAAGAAGAGGAAATCTTCGCCGGCGGGAGGATCCTTTTGTTGCTATGGAGCCAGAGAGTTCTTCCATCCTCCTGATCTGGAATCCGTCTTCGTCCGTCGTGTCAAAAGC
>gnl_Vitvi_Genoscope.12X_GSVIVT01025255001
ATGGGGTGTTTGCAGATTTCTTTGTTTGTTTCCAAAGAGGTTGTCTCTTCGCTTTTACCACTTTTTTCAGTCAAATTTACTTGCTTTAAAGTACCTCCCCGCCCTTATAGGTTTTCAAGAAGTTTTTCTGCTTTGGTGTTGTTTTTTAGCCATACCCTGAAGCTTTCATCATCCTCTCCAATGGCTCAAAGGAGGAGAACAAGGAGACCAAGAAGAACCCAGTACAGCAGACCTCCTGTACAGTCCAGTGACCCACAGTCTTCAATGGATCATGCAGCAGATGATAATCCATCCAATACTCCGGCTGTAGAATTGGAGAGTGTGGACATCTCAAACAATGGCTTCTCCACCCCTAAGGCTCAGAGGTTTCGCATACCAGAGATACTAACATGCCCACCTGCACCCAAGAAGAGAAGGCCAAACTACTCACTAAGAAGGTCTCCTATTGCTTTCTTTGCTCCACCAGACTTAGAGCTTTTCTTCTTCTTTGCTCTGGGAGATGTCTCACCCTTTTTCCTTTTTCTTGGATGGATCCTGACTCCTGGTGTTTGGAGAGTCCACAATGTAGTTGGTGGATTTGAGCTTGTGTGGGTGTGGCTTTTAGCTTGTGTTTTTCAAGTCAAATTTGAGGAAGTAAAGAAAGCACATAGACTTCTTTTTTGTGTGTCACCTCTTCTTTCTTTTTTTTCCTTTTGGATTTTGCCATTGATGAGTGATCATGAAACCAGTACTGCA
>gnl_Vitvi_Genoscope.12X_GSVIVT01033314001
ATGAAAAACTATATATTTGGCAAACAGCAGAGAAAGCAAAAAGTAACGATTAAAAAGACAAAAGAGCCAGAAAAAAAATCTCCGTTCACACTCTCTGAACGCTCTCTTGATTTTTCCGGCGGCCGTCTGTCCGCTTCGCCGACGAAATTGCCGGTGGGTCGAGTCTCCAGTTTACCCGAAGACGCATTCTCTCAACCACTTGTCTTTTCACACATCAATTTCTTTTATTCATCCACATTCAAGTCTTCCCATTTAAGAAGTGAACCTAACAGTGCGACCTATCTATTTTCTCTTTCATTTTCTCTCACTTTCTCGGCAGCCCTTTTTTGTACTAATTTGAAACTACTGTTTATGGTTTTGACTGTCTTTTTTCCAGGGAGTCACTGTATGGACCAGCAAAACAAGCCATCTATCTCTCCAAAGAAGAGAAGGGTAACCCCAAACTGCCTAACAAAGCGATCTCCTATAGCCTATTTTGCTCCTCCGGATATAGAGCTCTTCTTCTTCTTCGCCTTCAGAAACATCTCAGCT
>FraveV4A2_3g28800.t1
ATGGCTCCCACCGGAAGAACAAGAGCAAGCAGGCCTAAAACAGCAAGAAAGGCAAGAAGAACCATTGTCAAGAAGCCGGTAGTAGTTGTCAAGCCAAAGCAAAAGATTCAGAAGACGCCTCCTCCTCCTCCGAGTTCACCTTCCAAGTCCTCCTCCTCCTTGATCTCTAGTGGCCTTTCGAAGACCGAAAGCATAGATTTCGAGGCTGTTGATGTCTCTGCAACTTCTAGCCCTTGCTCCACACCAAAAGCTCAGAGATTTCGAATACCCCAGATTGTGTCATGCCCACCAGCACCAAAGAAGCCAAGAGTGAGTTCAAATTGCTTGTTCCGGAGATCTCCAATCGCCTTCTTTGCTCCACCGGAATTGGAGCTCTTCTTCTACTACGCAAATCGCGGTATTTCAGTT
>FraveV4A2_3g30440.t1
ATGTCTAATAAAGGTATTGATCAGACATCTGATCACCAAGTTTCATCACAATTTCAAGAACAACCCCCGAAATGTCTCGAGGAAGAAGATGGTATTGAAGCGATTACTCAGGGATCAAATGATAAGCAGCTGGAAGAGTACTCATCGTTATGTCGAACACCTACCTCTCTTGATCACAGAATACCTGCCATTCAGAGCTGCCCAGCCACACCGCGAAAGAAGCGAGGACGAGTTTTCTTGCATAAGAGAAAATTGGAATTCCCTGACTTCTTTGAAAGCTCGAGGGGTGAAGAGGTAGAGTCCTTCTTTCACTCATGCTTTGAATCTCCTATTAACTCTAGGGTGCTAGATGCCATCAAAGAGAGTGAGCTTTGGATCCTATTCTGTGTGTCTTTCGCAAGAGGAGTAGCTCCAAATCTGAAGGGCCTCCTC
>FraveV4A2_3g35950.t1
ATGTACAAGGCGGAGTGCTACAAAGACTTCATGGTTGGCTACTCCGACTCGAAAGCTGCTCAAATGTTGGTTTCCGATAAAGATGGTGGAGGTGCTCTAAATCTCAATCCTTTGGAATTCAAACTCTTTGTTCGGGAATTTGATGATAGGCAAGGTTGTCAAATTAAGCGCAACAATTCAAATAGAGATGATAAAGAAGAAGGTCGAGATGGTTCTGAGGTTCATCAACGAGAGGAGCAAGATCACCAAGTAAGAGGTCAGGAAGAAAAGCATGAAGACAACTTCGACATGTTTGTTTCGTCCTTGAAGGTCAAGATTCCATCTGCAGAAGAAGCAAAAGGCCTTGAAGACGACGATGAAGGGATGAAGACTCCTACTTCTTTGGATCAGAAGATCACTGTGAGCCTCAAGTCCCCTCCAGGTGCACCAAGAAAACCAAAAGCACTGCCACTAAAGAAGCGCAAAGCTAATCGCCACCCGAGACTTTTGCTTGATCTTTCGAGGGAGATTGAGTTGTTGTTTCCTCCGGTTGTCTGTGGCGATCTTGGTGGTGATAAGATTAAGAAGAAATCCAGACAAGAAAGCTCC
>FraveV4A2_4g25460.t1
ATGGGGCTTTCTGGCGACCTAGGCTTGGATTCCGACCCCCAGAAATGGGTCATGGCCGGAATACAGTTACGAGCTCCGTTAAAGCCGATATACACCAACGCGGTGGCGGAGATCAATGAAGGAAACGATGACGTGGGAGAAGAAGAGTGTGGTTCGACGACTCCGACGGCTGTGGAAGCGAGAATTCCGACGAGGATGACGTGTCCGCCTCCACCGAGGAAGAGGAAGTCTGTGGCTTCGAAATGTAACTATGTTAGAGAGTTCTTCACTCCTCCTGACTTGGAAAGCGTCTTCATACGTCGTCATGTCGAGAGCGCTAAT
>FraveV4A2_6g13950.t1
ATGGATTCCGTTCGACCGGACCCGATATCCGTCAGCCCGGATCGTCTTCTTCCCGAAGACGACAAGATCACGTTCGAAATTTCCAAGAAAGAACAAGCTGCAGGACCACCCGACACGTCGCCGTCTTCGTCACTCACAGAGGAATCCGGCACTGAAAACAACGCCGTGGACGACGACGACAACGACGGTTTCAGGACGCCGGTGAACCAAAAAATCCCCGTGATCACTGAATGCCCGCCTGCACCGCGAAAGACGAGAATGCCCCTGCGGAAACGAAAAGCGCTTAATTCTCCGATGAGTTCAAGGAAGAGAATCCAGGTTAATCTCTCGGAAGAAGAATTCGACGCTCTGTTTCCGTACGATTTTCGCGGCGAGATCAAGAAAGGCGCCGTC
>FraveV4A2_6g27641.t1
ATGCGGACGTCCCTCCGTTCTTCACCGTCCGAAGACGATGAAGGCGCGCCTCCACCCGAGCGAACACCAGAGGCGTCCCCGACCACTTTCCCTTCCCAGCGAGATCGATTTGAAGATATCATGGATGGAGGCCTTGAATCTGACGACAAGAAACTTGCAGCAGTATCTGTATCAACCATATTAGAGACGACGTCGCCCACACATAAAGAAAGCAAAGAGGACTTCACGTTTCCGGCAGCCCCAAGAAACTGCTCATCTGCTCCTAGAAGCATCTTCAACAAAACTAATGAGTTCTTTATCAAGTACGATGATTTGAAACCCGTTTTCAAGCTCTACTTCGAAAGAGAAAGTGTCAAAGAAATAGAAGCTGAAGAAGATGACTGGGAT
>FraveV4A2_6g51230.t1
ATGGGTTTTTCCAAGAAGTCACAAGTGGTGGACGGAGGCCTGGAATCCGAGGGGAAGAAGTGGGTAATTGCCGGAATCTCGGTCAGAGCTTCGCTGAAGCCGGTAAAGACCAAGCCGAGGAGAGCTAAGCAGAGCGAGGAGGGCGGTGAAGAAGAAGAGGCAGGTTCAACAACCCCAACGGCGAAAGAAGCGAGAATACCGGAGACGTTTTCGTGCCCGGCGGCGCCAAGAAAGCGGCGACCGGCGTCGGTGTGTAACTTCAGTGGGGTGAGGGAGTACTTCATCCCACCGGATTTGGAGACGGTTTTCAAACTCCATGTGGAGAAAGCAAAC
>FraveV4A2_7g06790.t1
ATGGCCACCACTGGTCTAGACTTGTGCCAAGACCTTCCATCTCTCATGCGATCACTGCCCTCCATCAAAATCCAAACCCCCAAACCTCAACAACCACAACCACAAGACTCCATCACCACAAACGACGCCGTCCTCGAAGACGAGTGCTGCCGCACCCCCAAGTCGGAAGCCAGCAAAATCCCGGCAGTCGTCACCTGCCCGCCGGCACCCAGAAAGCCCAGAAGAGCTGCCGGCTCCTGCAAGAGGAAGCTGACCGAGCTGCAATTCTTCGAGGTCGTCAATCGCGACGAAGTCGAGGCCTTTTTCGGATCAACCGGTTTGTTCAACAAGAGGAGCTGCCCATGTAAA
>Maldo_HF_04069
ATGACTCCGTCTGCAAGAACAAGATCAAAGACAAAAACGACAAGAGAGGCAAAAACAAGAACTCATTTCAAGAAGAAGCTTGGCCGGCCAAAGACTGCTACTGGTCAAGATATTGCAACTCCGACGACTTCGCCTTGGAATTCATCCTCCGTGGTCTGCAACGATGCTCCGAAGATTCAAGGTGGCGTAGATGATTTGGAGGCTGTTGACGATGTCTCTACTACAAGTGCCTGCTCCACACCGAAAGCTCAGAGATTTCGGATACCGGAGATTTTGACCTGTCCACCGGCGCCTAAGAAGAAGAGGGTGATTTCATCAAACTTCTTGTTTCGGAGATCTCCAATCGCCTTCTTTGCTCCGCCGGATTTAGAGCTCTTCTTCTGCTTTGCAAATGGCGGTATTTCAGTT
>Maldo_HF_04647
ATGGAGTCAAACCTAGTCGACCGGATCTCCGTCCTCAACGTCTCGGATTCACTCAAACAGGACTGGAGCGAGAAACCCACGTCGGAGTTTCAATCCACGCCATCGGATCACGATCATGCGCCTCATGATCATCAACAACAAGAACAGCCCAAGAAACAAGAAACAACTGAGCAGTCCCAGAACATTACACCAGATCACATTAACACCCCGGCAAAACAAGACCGCAAGAAGCCGCCGTTGCCGGAGGAAGATGAATCGTCGACGAACGACAAGGACGTCATGGATGAGGACAACGACGGGTTCAAAACGCCGACGTCTCTGGAACACAAAATCCCGCCGATGACAGTTTGTCCGCCTGCGCCGCGAAAACCCTTTCTAAAGAGAAGGCGGTCGCCGTCGCCTCCGCCCCCGGCTGCTCGCAGAAAGGTTCAGTTTACTCAAGCACAACTGGATGATATTTTCTCCAACTTTTTACTCATCCCGGATGCGCGCGCCAAAATCAAGAAAGCCAGACGATCAGAG
>Maldo_HF_13807
ATGACTCCAGCTGCAAGAACAAGATCAAAGACAAAAACAACAAGAGAGGCAAAAACAAAAACAACCCATTTCAAGAAGAAGCTTGTCCGGCCAAAGACTACTACTCATCAAGAATTTGCATCTCCGAAGACTTCGCCTTCGAATTCATCCTCCGTGGTCTGCAACGATGCTCCGAAGATTGAAGGCGGCATAGATGAGTTCGAGGCTGTTGACGATGTGTCTACGGCAAGCGCCTGCTCCACTCCGAAAGCTCAGAGATTCCGGATACCGGAGATTGTAACCTGTCCACCGGCGCCTAAGAAGAAAAGAGCTATTTCATCAAATTGCTTGTTTCGGAGATCTCCAATCGCCTTCTTTGCTCCGCCGGACTTGGAGCTCTTCTTCTGCTTTGCAAATGGCGGTATTTCAGTT
>Maldo_HF_14349
ATGGCCACTGGTCTGGACTTCTGCCAAGACCTCCCAAATCCAAGACTCCCCACCATCAAAATCTCAGCCCCGCATCCACGACCGCAACCATCGCCATCTCATATCGACGACAGCGTTGTCTCCGAGTGCCGCACACCAACATCCAAAGAGAACAAAATCCCCACGATTCTTACATGTCCGCCTGCGCCGAGAAAGCAGGCCAGAAGGGTGGGTTCTTCATGCAAGAGGAAACTGCAGTTCTTCGAGACCACGAACCGCGAAGAGGTTGAAGATATGTTCAGATCGAGCTTTATGATCAATTCTCGTGCCAAAAGGAGCTGCCCATGTACA
>Maldo_HF_27925
ATGGAGTCGAACCTAGTCGACCGGATCTCCGTCCTCAACGTCTCAAATTCACACAAACAAGACCGGAGCGAGACACCCATGTCGGAGTTTCAATCCAAGCCGTCGGATCACGATGATGCGCCTCATGATCGTCTACGACAAGAACAGCCCAAGAAAGAAGAACCAGAGCCGTCCCAGAACATTACACCAGATCACATTAACACCCCGGCAAAACAAGACCGCAAGACGCCGCCGTTCCCGGTGGAAGATGAATCATCGACGAACGACAAGGACGTCGTGGACGACGACGACGATGGGTTCAAAACGCCGACGTCGCTGGAGCACAAAATCCCTCCGATGACAGAATGCCCGCCTGCACCGGGCAAACCCAAACGCTTTCTAAAGAGAAAAGTGTCGTCGCGGTCGCCGTCGCCTCCGCCGCCGGCTGCTCGCAGAAAGGTTCAGTTTACAACAGCACAACTGGATATGATATTTTGGTCAACTTTTCCCTCGCCCCGGATGGGCGCGCCAAAATCAAGAAAGGCAGACGATCAGAGTGAT
>Maldo_HF_33094
ATGGGTTTTTCGAAGAAGTCCCAGGTCGCGGAAGGAGGCATGGAATCCGAAGGGAAGAAGTGGGTAATCGCCGGAATCTCAGTCCGGACTTGCTTGAAGCCAGTGAACACGAAACCGGCGAGGGGGAAAGAGAGCGACGACGGAGAAGAAGAGGAGGCGTATTCGACAACCCCAACAACGAAAGAAACAAGAATACCAGAGATTTTTTCGTGCCCGCCGGCGCCGAGGAAGAGCCGGCCTCCTTCCAGATGCAACTTCAATGGCGTGAAGGAGTTTTTTACTCCGCCGGATTTGGAAACGGTGTTCAAGCTCCATGTTGAGAAAGCAAAC
>Maldo_HF_34242
ATGTACGCCAAGAGCTACAGCTTCTCCAAGTCAATGCCATTAATAATATCCATGGGCGGTGAGACCAAAAGTAGTACTAATTCTCACTCTCAAATGTTGGTTTCTGAGAAAAATGGTACTAATAACGGTCTTAATTCCATGGAATTCAATTTCTTAGTGAGACCCGCGTTGAATTTTAATAACCATGCGTGCCAAATTGCGCGTTGTGAAGACGAAGACAAAGGAGAAGATGACGGCTTACATATCTCAGAAGAGAAGCAAGAAGATAATTTCGACATGTTTGTTTCGTCGTTGAAGGTCAAACTTCCGTCAGCAGGAGAATTTTGTAGAGTCCAGCAAGAAGGTATTGGTGGTGATGGTGATGTGGAAGATGGGTTGAAGACTCCAACATCTTTGGATCACAAAATCACAGGAAGCCTGCAATGTCCACCAGCACCAAGAAAACCCAAATCACTACCACTAAAGAAGAGAAAAGCAATAATTGGCCCCAGAATTTTACTTGATCTTTCGATTGATGAGATCGAATCGTTGTTTCCTCCTGTTGATGATGTTCTTGCAGATCTTGGTAGTAAGATTATTATGAAGAAGAAAGTTAGAGTACAAGCAAGTGATGATCATATAGCATCAGCTAAC
>Maldo_HF_35147
ATGGGATTTTCCGGGAAATCTCAGCCGGTGGATCACATGGGTTTCGATTCCGACCCTAAAAAATCATGGGTCGTCGCCGGAATCTCACTACGTGCGCCGTTAAAGCCGTTGTATACAAATCCGGTAGAGCAAGTTGACGGGGAAGAGTGCTCGACGACTCCCACGGCGGAAGAAGCCAGGATTCCGGCGAGGCTGACGTGTCCGCCTCCTCCCAGAAAACGTAAAGCTGCTGCTGCTTCGAAATGCAAATTTAATGGTGCTCGGGAGTTCTTCACTCCTCCAGATTTAGAAACCGTGTTTATACGACGCCATGTTGAAAGGGCCAAC
>Maldo_HF_38902
ATGGTTTTTTCGAAGAAGTCCCAGGTGGTGGACGGAGGCATGGAATCCGAAGGCAAGAAGTGGGTAATCGCCGGAATCTCGGTACGAACTTGCTTAAAGCCGGTAAACACAAAATCGGCGAGGGGAAAGGAGACAGACGACGTAGAAGAAGAGGAGGAGTATTCGACAACCCCAACAGCGAAAGAAACAAGAATACCGGAGATTTTGTCATGCCCGCCGGCGCCGAGAAAGAGCCGGCCGCCTTCCAAATGCAACTTCAGTGGCGTGAAGGAGTTCTTCACACCGCCGGATTTGGAAACGGTGTTCAAGCTCCATGTTGAGAAAGCAAAC
>Maldo_HF_40327
ATGTTGGTTTCTGAGAAAAATGGTACTAATCACGGTCTTAGTCCCATGGAATTCAATTTCTTAGTGAGACCCGCATTGAATTTCAATAATCATGCATGCCAAATTGCTCATTGTGAAGACGAAGAAGGAGATGGAGACGGCCAATTACATAGCTCAGAGGAGAAGCAAGAAGATAATTTCGACATGTTTGTGTCATCGTTGAAGGTCAAAGTTCCATCAGCAGGAGAATTCTGTAGAGTCCAGCAGGAAGGTATTGGTGGTGATGGGGACGTGGAATATGGGTTGAAGACTCCAACATCTTTGGATCACAAAATCAAAGGGAGCCTGCAATGTCCACCAGCACCAAGAAAACCCAAATCACTTCCACTAAAGAAGAGAAAAGCAATACTTGACCCCAGAATTTTACTTGATTTTTCGAGTGATGAGATCGAATCGTTGTTTCCTCCGGTTGATGGTGTTCTTGCAGATCTTGGTAGTAAGATTATCATGAAGAAGAAAGTTAGAGTACAAGCAAGTGAAGATCACGATCATATAATA
>Maldo_HF_42671
ATGGGATTTTCCGGGAAATCTCAGCCGCTGGATCACATGGGTTTCGATTCCGACCCTAAAAAAACATGGGTCGTCGCCGGAATCCCACTACGTGCGCCGTTAAAGCCGTTGTATACAAACCCAGTAGAGCAAGATGACGGGGAAGAGTGCTCGACGACTCCCACGGCGGAAGAGTCCAGGATTCCGGCGAGTCTGACGTGTCCGCCGGCTCCCAGAAAACGAAAAGCGGGGGCTGCTTCGAAGTGCAAATTTAATGGTGTTAGGGAGTTCTTCACTCCTCCAGATTTAGAAACCGTGTTTATACGACGCCATGTTGAGAGGGCCAAT
>Malba_001122
ATGTCCATGGCTGAAGATCATAAAATATCTGATGATCATCATCACCAACTTCTATCAAAATTTCACGACCAACCTTCAAAAGATTTCGAAAAAGGCGATATTACTGAACCAATCACTCATGTGTTACCAAATGATCGACAGAAGGACTTGTGTCGAACGCCAGCCTCGTACGATCACAACATACCTACCATTCAAAGCTGCCCTGCCACACCAAGAAAACAAGCACACGGAAATGTTTTCTTACATAAGAGGAAATTGGCACGATTGGACTTCTTTGAAACCACCGGGCGTGAAGAGGTAGACTCATTCTTTCGCTCTTGCTTTGAATCTCCTAGAGTCAAGAAGAGATGTACAAGTATA
>Malba_002500
ATGTTGGTTTCTGAGAAAAATGGTACTAATAACGGTCTTAATTCCATGGAATTCAATTTCTTAGTGAGACCCGCGTTGAATTTTAATAACCATGCGTGCCAAATTGCGCGTTGTGAAGACGAAGACAAAGGAGAAGATGACGGCTTATATATCTCAGAAGAGAAGCAAGAAGATAATTTCGACATGTTTGTTTCGTCGTTGAAGGTCAAACTTCCGTCAGCAGGAGAATTTTGTAGAGTCCAGCAAGAAGGTATTCGTGGTGATGGTGATGTGGAAGATGGGTTGAAGACTCCAACATCTTTGGATCACAAAATCACAGGAAGCCTGCAATGTCCACCAGCACCAAGAAAACCCAAATCACTACCACTAAAGAAGAGAAAAGCAATAATTGGCCCCAGAATTTTACTTGATCTTTCGATTGATGAGATCGAATCGTTGTTTCCTCCTGTTGATGATGTTCTTGCAGATCTTGGTAGTAAGATTATTATGAAGAAGAAAGTTAGAGTACAAGCAACTGATGATCATATATCATCAGCTAAC
>Malba_005356
ATGGCCACTGGTCTGGACTTCTGCCAAGACCTCCCAAATCCAAGACTCCCCACCATCAAAATCTCAGCCCCGCATCCACGACCGCAACCATCGCCATCTCATATCGACGACAGCGTTGTCTCCGAGTGCCGCACACCAACATCCAAAGAGAACAAAATCCCCACGATTCTTACATGTCCGCCTGCGCCGAGAAAGCCGGCCAGAAGGGTGGGTTCTTCATGCAAGAGGAAACTGCAGTTCTTCGAGACCACGAACCGCGAAGAGGTTGAAGATATGTTCAGATCGAGCTTTATGATCAATTCTCGTGCCAAAAGGAGCTGCCCATGTACA
>Malba_010388
ATGTCCATGGCTGAAGATCATAATATATCTGATGATCATCATCACCAAGATCCATCAAAATTTCACGATCAACCTTCAAAAGGTTTCGAAAAAGAAGATAGTACTAAACCAATCGCTCATGAGTTACCAAATGATCGACAGGAAGACTTGTGTCGAACGCCGACCTCATCTGATCACAAGATACTTACCAGTCAAAGCTGCCCAGCCACACCAAGAAAACTAGCACAAGGAAATGTTTTCTTACATAAGAGGAAATTGGCACGATTGGACTTCTTCGAAACCACCAGGCGTGAAGAGGTAGACTCATTCTTTCGCTCTTGCTTTGAAGAATCTCCTAGTTCTAGAGCTAAGAAGAGATGTACCAGTATA
>Malba_011158
ATGTTGGTTTCTGAGAAAAATGGTACTAATCACGGTCTTAGTCCCATGGAATTCAATTTCTTAGTGAGGCCCGCATTGAATTTCAATAATCATGCATGCCAAATTGCTCATTGTGAAGACGAAGAAGAAGATGGAGACGGCCAATTACATAGCTCAGAGGAGAAGCAAGAAGATAATTTCGACATGTTTGTGTCATCGTTGAAGGTCAAAGTTCCATCAGCAGGAGAATTCTGTAGAGTCCAGCAGGAAGGTATTGGTGGTGATGGGGACGTGGAATATGGGTTGAAGACTCCAACATCTTTGGATCACAAAATCAAAGGGAGCCTGCAATGTCCACCAGCACCAAGAAAACCCAAATCACTTCCACTAAAGAAGAGAAAAGCAATACTTGACCCCAGAATTTTACTTGATTTTTCGAGTGATGAGATCGAATCGTTGTTTCCTCCGGTTGATGGTGTTCTTGCAGATCTTGGTAGTAAGATTATCATGAAGAAGAAAGTTAGAGTACAAGCAAGTGAAGATCACGATCATATAATA
>Malba_011565
ATGGAGTCGAACCTAGTCGACCGGATCTCCGTCCTCAACGTCTCAAATTCACACAAACAAGACCGGAGCGAGACACCCATGTCGGAGTTTCAATCCAAGCCGTCGGATCACGATGATGCGCCTCATGATCGTCAACAACAAGAACAGCCCAAGAAAGAAGAACCAGAGCCGTCCCAGAACATTACACCAGATCACATTAACACCCCGCCAAAACAAGACCGCAAGACGCCGCCGTTCCCGGTGGAAGATGAATCATCGACGAACGACAAGGACGTCGTGGATGACGACGACGATGGGTTCAAAACGCCGACGTCGCTGGAGCACAAAATCCCTCCGATGACAGAATGCCCGCCTGCGCCGGGCAAACCCAAACGCTTTCTAAAGAGAAAAGTGTCTTCGCGGTCGCCGTCGCCTCCGCCGCCGGCTGCTCGCAGAAGGGTTCAGTTTACAACAGCACAACTGGATATGATATTTTGGTCAACTTTTCCCTCGCCCCGGATGGGCGCGCCAAAATCAAGAAAGCCAGACGATCAGAGTGAT
>Malba_012703
ATGGAGTCAAACCTAGTCGACCGGATCTCCGTCCTCAACGTCTCGGATTCACTCAAACAGGACTGGAGCGAGAAACCCACGTCGGAGTTTCAATCCACGCCATCGGATCCCGATCATGCGCCTCATGATCATCAACAACAAGAACAGCCCAAGAAACAAGAAACAACTGAGCAGTCCCAGAACATTACACCAGATCACATTAACACCCCGGCAAAACAAGACCGCAAGAAGCCGCCGTTGCCGGAGGAAGATGAATCGTCGACGAACGACAAGGACGTCATGGATGAGGACAACGACGGGTTCAAAACGCCGACGTCTCTGGAACACAAAATCCCGCCGATGACAGTTTGTCCGCCAGCGCCGCGAAAACCCTTTCTAAAGAGAAGGCGGTCGCCGTCGCCTCCGCCCCCGGCTGCTCGCAGAAAGGTTCAGTTTACTCAAGCACAACTGGATGATATTTTCTCCAACTTTTTACTCATCCCGGATGCGCGCGCCAAAATCAAGAAAGCCAGACGATCAGAG
>Malba_016377
ATGGGTTTTTCGAAGAAGTCCCAGGTCGCGGAAGGAGGCATGGAATCCGAAGGGAAGAAGTGGGTAATCGCCGGAATCTCAGTCCGGACTTGCTTGAAGCCAGTGAACACGAAACCGGCGAGGGGGAAAGAGAGCGACGACGGAGAAGAAGAGGAGGCGTATTCGACAACCCCAACAACGAAAGAAACAAGAATACCAGAGATTTTTTCGTGCCCGCCGGCGCCGAGGAAGAGCCGGCCTCCTTCCAGATGCAACTTCAATGGCGTGAAGGAGTTTTTTACTCCGCCGGATTTGGAAACGGTGTTCAAGCTCCATGTTGAGAAAGCAAAC
>Malba_021909
ATGGGATTTTCCGGGAAATCTCAGCCGGTGGATCACATGGGTTTCGATTCCGACCCTAAAAAATCATGGGTCGTCGCCGGAATCTCACTACGTGCGCCGTTAAAGCCGTTGTATACAAATCCGGTAGAGCAAGTTGACGGGGAAGAGTGCTCGACGACTCCCACGGCGGAAGAAGCCAGGATTCCGGCGAGGCTGACGTGTCCGCCGCCTCCCAGAAAACGTAAAGCTGCTGCTGCTTCGAAATGCAAATTTAATGGTGCTCGGGAGTTCTTCACTCCTCCAGATTTAGAAACCGTGTTTATACGACGCCATGTTGAAAGGGCCAAC
>Malba_032391
ATGGGATTTTCCGGGAAATCTCAGCCGCTGGATCACATGGGTTTCGATTCCGACCCTAAAAAAACATGGGTCGTCGCCGGAATCCCACTACGTGCGCCGTTAAAGCCGTTGTCTACAAACCCAGTAGAGCAAGATGACGGGGAAGAGTGCTCGACGACTCCCACGGCGGAAGAGTCCAGGATTCCGGCGAGTCTGACGTGTCCGCCCGCTCCCAGAAAACGAAAAGCGGGGGCTGCTTCGAAGTGCAAATTTAATGGTGTTAGGGAGTTCTTCACTCCTCCAGATTTAGAAACCGTGTTTATACGACGCCATGTTGAGAGGGCCAAT
>Malba_039930
ATGACTCCGTCTGCAAGAACAAGATCAAAGACAAAAACGACAAGAGAGGCAAAAACAAGAACTCATTTCAAGAAGAAGCTTGGCCGGCCAAAGACTGCTACTCGTCAAGATATTGCAACTCCGACGACTTCGCCTTGGAATTCATCCTCCGTGGTCTGCAACGATGCTCCGAAGATTGAAGGTGGCGTAGATGATTTGGAGGCTGTTGACGATATCTCTACTACAAGTGCCTGCTCCACACCGAAAGCTCAGAGATTTCGGATACCGGAGATTTTGACCTGTCCACCGGCGCCTAAGAAGAAGAGGGTGATTTCATCAAACTTCTTGTTTCGGAGATCTCCAATCGCCTTCTTTGCTCCGCCGGATTTAGAGCTCTTCTTCTGCTTTGCAAATGGCGGTATTTCAGTT
>Malsi_03g008220
ATGTTGGTTTCTGAGAAAAATGGTACTAATCACGGTCTTAGTCCCATGGAATTCAATTTCTTAGTGAGACCCGCATTGAATTTCAATAATCATGCATGCCAAATTGCTCATTGTGAAGACGAAGAAGAAGATGGAGACGGCCAATTACATAGCTCAGAGGAGAAGCAAGAAGATAATTTCGACATGTTTGTGTCATCGTTGAAGGTCAAAGTTCCATCAGCAGGAGAATTCTGTAGAGTCCAGCAGGAAGGTATTGGTGGTGATGGGGACGTGGAATATGGGTTGAAGACTCCAACATCTTTGGATCACAAAATCAAAGGGAGCCTGCAATGTCCACCAGCACCAAGAAAACCCAAATCACTTCCACTAAAGAAGAGAAAAGCAATACTTGACCCCAGAATTTTACTTGATTTTTCGAGTGATGAGATCGAATCGTTGTTTCCTCCGGTTGATGGTGTTCTTGCAGATCTTGGTAGTAAGATTATCATGAAGAAGAAAGTTAGAGTACAAGCAAGTGAAGATCACGATCATATAATA
>Malsi_03g011300
ATGTCCATGGCTGAAGATCATAATATATCTGATGATCATCATCACCAAGATCCATCAAAATTTCACGATCAACCTTCAAAAGGTTTCGAAAAAGAAGATAGTACTAAACCAATCGCTCATGAGTTACCAAATGATCGACAGGAAGACTTGTGTCGAACGCCCACCTCGTCTGATCACAAGATACTTACCAGTCAAAGCTGCCCAGCCACACCAAGAAAACTAGCACAAGGAAATGTTTTCTTACATAAGAGGAAATTGGCACGATTGGACTTCTTCGAAACCACCAGGCGTGAAGAGAATTTGGCCAAACTATTTGTAGTTTTACTAGCCACTCATATTGCCAAGACTTTGTTATTGCTCGCTTTAATGGAAATA
>Malsi_07g006480
ATGGCCACTGGTCTGGACTTCTGCCAAGACCTCCCAAATCCAAGACTCCCCACCATCAAAATCTCAGCCCCGCATCCACGACCGCAACCATCGCCATCTCATATCGACGACAGCGTTGTCTCCGAGTGCCGCACACCAACATCCAAAGAGAACAAAATCCCCACGATTCTTACATGTCCGCCTGCGCCGAGAAAGCCGGCCAGAAGGGTGGGTTCTTCATGCAAGAGGAAACTGCAGTTCTTCGAGACCACGAACCGCAAAGAGGTTGAAGATATGTTCAGATCGAGCTTTATGATCAATTCTCGTGCCAAAAGGAGCTGCCCATGTACA
>Malsi_09g002760
ATGGGTTTTTCGAAGAAGTCCCAGGTCGCGGAAGGAGGCATGGAATCCGAAGGGAAGAAGTGGGTAATCGCCGGAATCTCAGTCCGGACTTGCTTGAAGCCAGTGAACACGAAACCGGCGAGGGGGAAAGAGAGCGACGACGGAGAAGAAGAGGAGGCGTATTCGACAACCCCAACAACGAAAGAAACAAGAATACCAGAGATTTTTTCGTGCCCGCCGGCGCCGAGGAAGAGCCGGCCTCCTTCCAGATGCAACTTCAATGGCGTGAAGGAGTTTTTTACTCCGCCGGATTTGGAAACGGTGTTCAAGCTCCATGTTGAGAAAGCAAAC
>Malsi_11g015790
ATGACTCCAGCTGCAAGAACAAGATCAAAGACAAAAACAACAAGAGAGGCAAAAACAAAAACAACCCATTTCAAGAAGAAGCTTGTCCGGCCAAAGACTACTACTCATCAAGAATTTGCATCTCCGAAGACTTCGCCTTCGAATTCATCCTCCGTGGTCTGCAACGATGCTCCGAAGATTGAAGGCGGCATAGATGAGTTCGAGGCTGTTGACGATGTGTCTACGGCAAGCGCCTGCTCCACTCCGAAAGCTCAGAGATTCCGGATACCGGAGATTGTAACCTGTCCACCGGCGCCTAAGAAGAAAAGAGCTATTTCATCAAATTGCTTGTTTCGGAGATCTCCAATCGCCTTCTTTGCTCCGCCGGACTTGGAGCTCTTCTTCTGCTTTGCAAATGGCGGTATTGCTGACCTTCTGAGTTTGGTGAGTGGAATGAGGCTGGAGGCTGACAAGACCAAGTTTAGGAGTCTTGAGATACTAATAAAGTCTGGTTACTATAATGAAAAAATTGGAGAAGTCAATGTATACTCTATTCATTTGACTCTTAACGATGAAGAGATGATGAAAGATGCTCTAAGA
>Malsi_12g012630
ATGGAGTCAAACCTAGTCGACCGGATCTCCGTCCTCAACGTCTCGGATTCACTCAAACAGGACTGGAGCGAGAAACCCACGTCGGAGTTTCAATCCACGCCATCGGATCACGATCATGCGCCTCATGATCATCAACAACAAGAACAGCCCAAGAAACAAGAAACAACTGAGCAGTCCCAGAACATTACACCAGATCACATTAACACCCCGGCAAAACAAGACCGCAAGAAGCCGCCGTTGCCGGAGGAAGATGAATCGTCGACGAACGACAAGGACGTCATGGATGAGGACAACGACGGGTTCAAAACGCCGACGTCTCTGGAACACAAAATCCCGCCGACGACAGTTTGTCCGCCTGCGCCGCGAAAACCCTTTCTAAAGAGAAGGCGGTCGCCGTCGCCTCCGCCCCCGGCTGCTCGCAGAAAGGTTCAGTTTACTCAAGCACAACTGGATGATATTTTCTCCAACTTTTTACTCATCCCGGATGCGCGCGCCAAAATCAAGAAAGCCAGACGATCAGAGGTTCTCGTGGACGCCCTTGTCGACAAGAACCAAGACTCCGACGAGAGCACCGTTGTGCACAAAACTCTCGACTGCCTTCAAGAATTTGATGGAGGTGGAGTGCAGAAGTCTCACACCGATATCATAGTAGAACCTCGATGTCCCCGTTGCCTAATTTGGACCCCGCCAGCA
>Malsi_13g008930
ATGGGATTTTCCGGGAAATCTCAGCCGCTGGATCACATGGGTTTCGATTCCGACCCTAAAAAAACATGGGTCGTCGCCGGAATCCCACTACGTGCGCCGTTAAAGCCGTTGTATACAAACCCAGTAGAGCAAGATGACGGGGAAGAGTGCTCGACGACTCCCACGGCGGAAGAGTCCAGGATTCCGGCGAGTCTGACGTGTCCGCCGGCTCCCAGAAAACGAAAAGCGGGGGCTGCTTCGAAGTGCAAATTTAATGGTGTTAGGGAGTTCTTCACTCCTCCAGATTTAGAAACCGTGTTTATACGACGCCATGATCTTCGTATTGGGAAGGTAGCTAGGAGA
>Malsi_16g009490
ATGGGATTTTCCGGGAAATCTCAGCCGGTGGATCACATGGGTTTCGATTCCGACCCTAAAAAATCATGGGTCGTCGCCGGAATCTCACTACGTGCGCCGTTAAAGCCGTTGTATACAAATCCGGTAGAGCAAGTTGACGGGGAAGAGTGCTCGACGACTCCCACGGCGGAAGAAGCCAGGATTCCGGCTAGGCTGACGTGTCCGCCTCCTCCCAGAAAACGTAAAGCTGCTGCTGCTTCGAAATGCAAATTTAATGGTGCTCGGGAGTTCTTCACTCCTCCAGATTTAGAAACCGTGACTGGCGAG
>Malsi_17g002330
ATGGTTTTTTCGAAGAAGTCCCAGGTGGTGGACGGAGGCATGGAATCCGAAGGCAAGAAGTGGGTAATCGCCGGAATCTCGGTACGAACTTGCTTAAAGCCGGTAAACACAAAATCGGCGAGGGGGAAGGAGACAGACGACGTAGAAGAAGAGGAGGAGTATTCGACAACCCCAACAGCGAAAGAAACAAGAATACCGGAGATTTTGTCATGCCCGCCGGCGCCGAGAAAGAGCCGGCCGCCTTCCAGATGCAACTTCAGTGGGGTGAAGGAGTTCTTCACACCGCCGGATTTGGAAACGTTTGAGTTGAGACTTATTTTGTTAGTCTTGGAACTTGGAATTAGATGCCTTTGCAAGGTCACTGAAGTTCTTGAGATTGCT
>Malsy_03g008610
ATGGGAGGTGAGACCAAAATTAGTACTAATTCTCACTCGCAAATGTTGGTTTCTGAGAAAAATGGTACTAATCACGGTCTTAGTCCCATGGAATTCAATTTCTTAGTGAGACCCGCATTGAATTTCAATAATCATGCATGCCAAATTGCTCATTGTGAAGACGAAGAAGAAGATGGAGACGGCCAATTACATAGCTCAGAGGAGAAGCAAGAAGATAATTTCGACATGTTTGTGTCATCGTTGAAGGTCAAAGTTCCATCAGCAGGAGAATTCTGTAGAGTCCAGCAGGAAGGTATTGGTGGTGATGGGGACGTGGAATATGGGTTGAAGACTCCAACATCTTTGGATCACAAAATCAAAGGGAGCCTGCAATGTCCACCAGCACCAAGAAAACCCAAATCACTTCCACTAAAGAAGAGAAAAGCAATACTTGACCCCAGAATTTTACTTGATTTTTCGAGTGATGAGATCGAATCGTTGTTTCCTCCGGTTGATGGTGTTCTTGCAGATCTTGGTAGTAAGATTATCATGAAGAAGAAAGTTAGAGTACAAGCAAGTGAAGGTCACGATCATATAATA
>Malsy_03g011670
ATGTCCATGGCTGAAGATCATAATATATCTGATGATCATCATCACCAAGATCTATCAAAATTTCACGATCAACCTTCAAAAGGTTTCGAAAAAGAAGATAGTACTAAACCAATCGCTCATGAGTTACCAAATGATCGACAGGAAGACTTGTGTCGAACGCCGACCTCGTCTGATCACAAGATACTTACCAGTCAAAGCTGCCCAGCCACACCAAGAAAACTAGCACAAGGAAATGTTTTCTTACATAAGAGGAAATTGGCACGATTGGACTTCTTCGAAACCACCAGGCGTGAAGAGAGCCTGAGACTTCAACTTCATTCACACACAAAAGAAGTGGGACCTTCCGTATACACATGCACAGCCAAATATATGAACTCTCCTCTCCCGCACAGAAGCTATTATTGTGATAATTTGATACTGCTTCGAGGCAAGTCAGGCGACCATTATTTGGCTATAGGAAGAAATTATCTGTTCCACGACCTAAGAGCACTACCAAAT
>Malsy_03g015940
ATGACTCCGTCTGCAAGAACAAGATCAAAGACAAAAACGACAAGAGAGGCCAAAACAAGAACTCATTTCAAGAAGAAGCTTGGCCGGCCAAAGACTGCTACTCGTCAAGATATTGCAACTCCGACGACTTCGCCTTGGAATTCATCCTCCGTGGTCTGCAACGATGCTCCGAAGATTGAAGGTGGCGTGGATGATTTGGAGGCTGTTGACGATGTCTCTACTACAAGTGCCTGCTCCACACCGAAAGCTCAGAGATTTCGGATACCGGAGATTTTGACCTGTCCACCGGCGCCTAAGAAGAAGAGGGTGATTTCATCAAACTTCTTGTTTCGGAGATCTCCAATCGCCTTCTTTGCTCCGCCGGATTTAGAGCTCTTCTTCTGCTTTGCAAATGGCGGTTCTAACTCAGAAACAATTTTTGTCACATCCCGGCCCAGGCTTAATAAAATTAGTAAATTTCTTCAATTAAACGGTCTACTCTGCAACAAAAGGGACATCAATGGT
>Malsy_04g011850
ATGGAGTCGAACCTAGTCGACCGGATCTCCGTCCTCAACGTCTCAAATTCACACAAACAAGACCGGAGCGAGACACCCATATCGGAGTTTCAATCCAAGCCGTCGGATCACGATGATGCGCCTCATGATCGTTTACAACAAGAACAGCCCAAGAAAGAAGAACCAGAGCCGTCCCAGAACATTACACCAGATCACATTAACACCCCGGCAAAACAAGACCGCAAGACGCCGCCGTTCCCGGTGGAAGATGAATCATCGACGAACGACAAGGACGTCGTGGACGACGACGACGATGGGTTCAAAACGCCGACGTCGCTGGAGCACAAAATCCCTCCGATGACAGAATGCCCGCCTGCGCCGGGCAAACCCAAACGCTTTCTAAAGAGAAAAGTGTCGTCGCGGTCGCCGTCGCCTCCGCCGCCGGCTGCTCGCAGAAAGGGGTGGGATGGATTGCCG
>Malsy_09g002300
ATGGGTTTTTCGAAGAAGTCCCAGGTCGCGGAAGGAGGCATGGAATCCGAAGGGAAGAAGTGGGTAATCGCCGGAATCTCAGTCCGGACTTGCTTGAAGCCAGTGAACACGAAACCGGCGAGGGGGAAAGAAAGCGACGACGGAGAAGAAGAGGAGGCGTATTCGACAACCCCAACAACGAAAGAAACAAGAATACCAGAGATTTTTTCGTGCCCGCCGGCGCCGAGGAAGAGCCGGCCTCCTTCCAGATGCAACTTCAATGGCGTGAAGGAGTTTTTTACTCCGCCGGATTTGGAAACGGTGTTCAAGCTCCATGTTGAGAAAGCAAAC
>Malsy_11g008880
ATGGGCGGTGAGACCAAAAGTAGTACTAATTCTCACTCTCAAATGTTGGTTTCTGAGAAAAATGGTACTAATAACGGTCTTAATTCCATGGAATTCAATTTCTTAGTGAGACCCGCGTTGAATTTTAATAACCATGCGTGCCAAATTGCGCGTTGTGAAGACGAAGACAAAGGAGAAGATGACGGCTTACATATCTCAGAAGAGAAGCAAGAAGATAATTTCGACATGTTTGTTTCGTCGTTGAAGGTCAAACTTCCGTCAGCAGGAGAATTTTGTAGAGTCCAGCAAGAAGGTATTGGTGGTGATGGTGATGTGGAAGATGGGTTGAAGACTCCAACATCTTTGGATCACAAAATCACAGGAAGCCTGCAATGTCCACCAGCACCAAGAAAACCCAAATCACTACCACTAAAGAAGAGAAAAGCAATAATTGGCCCCAGAATTTTACTTGATCTTTCGATTGATGAGATCGAATCGTTGTTTCCTCCTGTTGATGATGTTCTTGCAGATCTTGGTAGTAAGATTATTATGAAGAAGAAAGTTAGAGTACAAGCAAGTGATGATCATATAGCATCAGCTAAC
>Malsy_11g016740
ATGACTCCAGCTGCAAGAACAAGATCAAAGACAAAAACAACAAAAGAGGCAAAAACAAAAACAACCCATTTCAAGAAGAAGCTTGTCCGGCCAAAGACTACTACTCATCAAGAATTTGCATCTCCGAAGACTTCGCCTTCGAATTCATCCTCCGTGGTCTGCAACGATGCTCCGAAGATTGAAGGCGGCATAGATGAGTTCGAGGCTGTTGACGATGTGTCTACGGCAAGCGCCTGCTCCACTCCGAAAGCTCAGAGATTCCGGATACCGGAGATTGTAACCTGTCCACCGGCGCCTAAGAAGAAAAGAGCTATTTCATCAAATTGCTTGTTTCGGAGATCTCCAATCGCCTTCTTTGCTCCGCCGGACTTGGAGCTCTTCTTCTGCTTTGCAAATGGCGGTATTGCTGACCTTCTGAGTTTGGTGAGTGGAATG
>Malsy_12g013030
ATGGAGTCAAACCTAGTCGACCGGATCTCCGTCCTCAACGTCTCGGATTCACTCAAACAGGACTGGAGCGAGAAACCCACGTCGGAGTTTCAATCCACGCCATCGGATCACGATCATGCGCCTCATGATCATCAACAACAAGAACAGCCCAAGAAACAAGAAACAACTGAGCAGTCCCAGAACATTACACCAGATCACATTAACACCCCGGCAAAACAAGACCGCAAGAAGCCGCCGTTGCCGGAGGAAGATGAATCGTCGACGAACGACAAGGACGTCATGGATGAGGACAACGACGGGTTCAAAACGCCGACGTCTCTGGAACACAAAATCCCGCCGATGACAGTTTGTCCGCCTGCGCCGCGAAAACCCTTTCTAAAGAGAAGGCGGTCGCCGTCGCCTCCGCCCCCGGCTGCTCGCAGAAAGGTTCAGTTTACTCAAGCACAACTGGATGATATTTTCTCCAACTTTTTACTCATCCCGGATGCGCGCGCCAAAATCAAGAAAGCCAGACGATCAGAG
>Malsy_13g008020
ATGGGATTTTCCGGGAAATCTCAGCCGCTGGATCACATGGGTTTCGATTCCGACCCTAAAAAAACATGGGTCGTCGCCGGAATCCCACTACGTGCGCCGTTAAAGCCTTTGTATACAAACCCAGTAGAGCAAGATGACGGGGAAGAGTGCTCGACGACTCCCACGGCGGAAAAGTCCAGGATTCCGGCGAGTCTGACGTGTCCGCCGGCTCCCAGAAAACGAAAAGCGGGGGCTGCTTCGAAGTGCAAATTTAATGGTGTTAGGGAGTTCTTCACTCCTCCAGATTTAGAAACCGCATGGAGAGTGACAAAATCCAAGTCAAATCTTGGTAAGCATCCAAAAAAGTTGTCAAACTGTGAGTATATAGGG
>Malsy_16g007800
ATGGGATTTTCCGGGAAATCTCAGCCGGTGGATCACATGGGTTTCGATTCCGACCCTAAAAAATCATGGGTCGTCGCCGGAATCTCACCACGTGCGCCGTTAAAGCCGTTGTATACAAATCCGGTAGAGCAAGTTGACGGGGAAGAGTGCTCGACGACTCCCACGGTGGAAGAAGCCAGGATTCCGGCGAGGCTGACGTGTCCGCCTCCTCCCAGAAAACGTAAAGCTGCTGCTGCTTCGAAATGCAAATTTAATGGTGCTCGGGAGTTCTTCACTCCTCCAGATTTAGAAACCGACTGGCGAGTGACAAATTCCAAGTCGAATCTTGGTAAGCATCCAAAAAAGTCGTCAAACGCCGAATCTACTGGGCAAGAAATCCCTTTCAATGGATTACACGAAGTGGGACTGTTTTTAGACTTGCATGCTAAAATGACGGTATTT
>Malsy_17g002290
ATGGTTTTTTCGAAGAAGTCCCAGGTGGTGGACGGAGGCATGGAATCCGAAGGCAAGAAGTGGGTAATCGCCGGAATCTCGGTACGAACTTGCTTAAAGCCGGTAAACACAAAATCGGCGAGGGGGAAGGAGACAGACGACGTAGAAGAAGAGGAGGAGTATTCGACAACCCCAACAGCGAAAGAAACAAGAATACCGGAGATTTTGTCATGCCCGCCGGCGCCGAGAAAGAGCCGGCCGCCTTCCAGATGCAACTTCAGTGGCGTGAAGGAGTTCTTCACACCGCCGGATTTGGAAACGGTGTTCAAGCTCCATTCACTGAAGTTCTTGAGATTGCTTAAACATGGCAGCTGGCTGCCTGCCACGGCCAGAACAGTGAGCTTTCTCACTGGTTTACATGCAGAATTTTGTGAAGCTGAAACGAGCGGTGCTGCCAGAGCCGCCCTTGCCCAACCCCAATGTCCCAGCAGAGAGAGAGACCCAACCCGCTTTGCTGCCTGCCCGAACTGCCCGACACTTTTGGCGGGAACTTGCCCTTTGAAACCTCCAACATTTGGATTCATTCGTTTCCCGCTAAAAATTTTGCCCCGCGAAAAG
>Maldo_GDDH_03G1095400
ATGTTGGTTTCTGAGAAAAATGGTACTAATCACGGTCTTAGTCCCATGGAATTCAATTTCTTAGTGAGACCCGCATTGAATTTCAATAATCATGCATGCCAAATTGCTCATTGTGAAGACGAAGAAGAAGATGGAGACGGCCAATTACATAGCTCAGAGGAGAAGCAAGAAGATAATTTCGACATGTTTGTGTCATCGTTGAAGGTCAAAGTTCCATCAGCAGGAGAATTCTGTAGAGTCCAGCAGGAAGGTATTGGTGGTGATGGGGACGTGGAATATGGGTTGAAGACTCCAACATCTTTGGATCACAAAATCAAAGGGAGCCTGCAATGTCCACCAGCACCAAGAAAACCCAAATCACTTCCACTAAAGAAGAGAAAAGCAATACTTGACCCCAGAATTTTACTTGATTTTTCGAGTGATGAGATCGAATCGTTGTTTCCTCCGGTTGATGGTGTTCTTGCAGATCTTGGTAGTAAGATTATCATGAAGAAGAAAGTTAGAGTACAAGCAAGTGAAGGTCACGATCATATAATA
>Maldo_GDDH_03G1174700
ATGACTCCGTCTGCAAGAACAAGATCAAAGACAAAAACGACAAGAGAGGCAAAAACAAGAACTCATTTCAAGAAGAAGCTTGGCCGGCCAAAGACTGCTACTGGTCAAGATATTGCAACTCCGACGACTTCGCCTTGGAATTCATCCTCCGTGGTCTGCAACGATGCTCCGAAGATTCAAGGTGGCGTAGATGATTTGGAGGCTGTTGACGATGTCTCTACTACAAGTGCCTGCTCCACACCGAAAGCTCAGAGATTTCGGATACCGGAGATTTTGACCTGTCCACCGGCGCCTAAGAAGAAGAGGGTGATTTCATCAAACTTCTTGTTTCGGAGATCTCCAATCGCCTTCTTTGCTCCGCCGGATTTAGAGCTCTTCTTCTGCTTTGCAAATGGCGGTATTTCAGTT
>Maldo_GDDH_09G1027300
ATGGGTTTTTCGAAGAAGTCCCAGGTCGCGGAAGGAGGCATGGAATCCGAAGGGAAGAAGTGGGTAATCGCCGGAATCTCAGTCCGGACTTGCTTGAAGCCAGTGAACACGAAACCGGCGAGGGGGAAAGAGAGCGACGACGGAGAAGAAGAGGAGGCGTATTCGACAACCCCAACAACGAAAGAAACAAGAATACCAGAGATTTTTTCGTGCCCGCCGGCGCCGAGGAAGAGCCGGCCTCCTTCCAGATGCAACTTCAATGGCGTGAAGGAGTTTTTTACTCCGCCGGATTTGGAAACGGTGTTCAAGCTCCATGTTGAGAAAGCAAAC
>Maldo_GDDH_11G1110400
ATGTTGGTTTCTGAGAAAAATGGTACTAATAACGGTCTTAATTCCATGGAATTCAATTTCTTAGTGAGACCCGCGTTGAATTTTAATAACCATGCGTGCCAAATTGCGCGTTGTGAAGACGAAGACAAAGGAGAAGATGACGGCTTACATATCTCAGAAGAGAAGCAAGAAGATAATTTCGACATGTTTGTTTCGTCGTTGAAGGTCAAACTTCCGTCAGCAGGAGAATTTTGTAGAGTCCAGCAAGAAGGTATTGGTGGTGATGGTGATGTGGAAGATGGGTTGAAGACTCCAACATCTTTGGATCACAAAATCACAGGAAGCCTGCAATGTCCACCAGCACCAAGAAAACCCAAATCACTACCACTAAAGAAGAGAAAAGCAATAATTGGCCCCAGAATTTTACTTGATCTTTCGATTGATGAGATCGAATCGTTGTTTCCTCCTGTTGATGATGTTCTTGCAGATCTTGGTAGTAAGATTATTATGAAGAAGAAAGTTAGAGTACAAGCAAGTGATGATCATATAGCATCAGCTAAC
>Maldo_GDDH_11G1192700
ATGACTCCAGCTGCAAGAACAAGATCAAAGACAAAAACAACAAGAGAGGCAAAAACAAAAACAACCCATTTCAAGAAGAAGCTTGTCCGGCCAAAGACTACTACTCATCAAGAATTTGCATCTCCGAAGACTTCGCCTTCGAATTCATCCTCCGTGGTCTGCAACGATGCTCCGAAGATTGAAGGCGGCATAGATGAGTTCGAGGCTGTTGACGATGTGTCTACGGCAAGCGCCTGCTCCACTCCGAAAGCTCAGAGATTCCGGATACCGGAGATTGTAACCTGTCCACCGGCGCCTAAGAAGAAAAGAGCTATTTCATCAAATTGCTTGTTTCGGAGATCTCCAATCGCCTTCTTTGCTCCGCCGGACTTGGAGCTCTTCTTCTGCTTTGCAAATGGCGGTATTTCAGTT
>Maldo_GDDH_12G1140600
ATGGAGTCAAACCTAGTCGACCGGATCTCCGTCCTCAACGTCTCGGATTCACTCAAACAGGACTGGAGCGAGAAACCCACGTCGGAGTTTCAATCCACGCCATCGGATCACGATCATGCGCCTCATGATCATCAACAACAAGAACAGCCCAAGAAACAAGAAACAACTGAGCAGTCCCAGAACATTACACCAGATCACATTAACACCCCGGCAAAACAAGACCGCAAGAAGCCGCCGTTGCCGGAGGAAGATGAATCGTCGACGAACGACAAGGACGTCATGGATGAGGACAACGACGGGTTCAAAACGCCGACGTCTCTGGAACACAAAATCCCGCCGACGACAGTTTGTCCGCCTGCGCCGCGAAAACCCTTTCTAAAGAGAAGGCGGTCGCCGTCGCCTCCGCCCCCGGCTGCTCGCAGAAAGGTTCAGTTTACTCAAGCACAACTGGATGATATTTTCTCCAACTTTTTACTCATCCCGGATGCGCGCGCCAAAATCAAGAAAGCCAGACGATCAGAG
>Maldo_GDDH_13G1102700
ATGGGATTTTCCGGGAAATCTCAGCCGCTGGATCACATGGGTTTCGATTCCGACCCTAAAAAAACATGGGTCGTCGCCGGAATCCCACTACGTGCGCCGTTAAAGCCGTTGTATACAAACCCAGTAGAGCAAGATGACGGGGAAGAGTGCTCGACGACTCCCACGGCGGAAGAGTCCAGGATTCCGGCGAGTCTGACGTGTCCGCCGGCTCCCAGAAAACGAAAAGCGGGGGCTGCTTCGAAGTGCAAATTTAATGGTGTTAGGGAGTTCTTCACTCCTCCAGATTTAGAAACCGTCTTTATACGACGCCATGTTGAGAGGGCCAAT
>Maldo_GDDH_16G1102900
ATGCCCTGCCTCCTCCTCCTCCGTTTTCATCACTCAAAAGGGAAGAAAAAAGAACCCATCTTTTTTTTTATTCCACCCTTTATTCCCTGCTATATTTATCTCACCGATTCCGCTGCAATTTCCCAGAGAGAAATGGGATTTTCCGGGAAATCTCAGCCGGTGGATCACATGGGTTTCGATTCCGACCCTAAAAAATCATGGGTCGTCGCCGGAATCTCACTACGTGCGCCGTTAAAGCCGTTGTATACAAATCCGGTAGAGCAAGTTGACGGGGAAGAGTGCTCGACGACTCCCACGGCGGAAGAAGCCAGGATTCCGGCGAGGCTGACGTGTCCGCCTCCTCCCAGAAAACGTAAAGCTGCTGCTGCTTCGAAATGCAAATTTAATGGTGCTCGGGAGTTCTTCACTCCTCCAGATTTAGAAACCGTGTTTATACGACGCCATGTTGAAAGGGCCAAC
>Maldo_GDDH_17G1027200
ATGGTTTTTTCGAAGAAGTCCCAGGTGGTGGACGGTGGCATGGAATCCGAAGGCAAGAAGTGGGTAATCGCCGGAATCTCGGTACGAACTTGCTTAAAGCCGGTAAACACAAAATCGGCGAGGGGGAAGGAGACAGACGACGTAGAAGAAGAGGAGGAGTATTCGACAACCCCAACAGCGAAAGAAACAAGAATACCGGAGATTTTGTCATGCCCGCCGGCGCCGAGAAAGAGTCGGCCGCCTTCCAGATGCAACTTCAGTGGCGTGAAGGAGTTCTTCACACCGCCGGATTTGGAAACGGTGTTCAAGCTCCATGTTGAGAAAGCAAAC
>Maldo_Gala_03g008150
ATGTTGGTTTCTGAGAAAAATGGTACTAATCACGGTCTTAGTCCCATGGAATTCAATTTCTTAGTGAGACCCGCATTGAATTTCAATAATCATGCATGCCAAATTGCTCATTGTGAAGACGAAGAAGAAGATGGAGACGGCCAATTACATAGCTCAGAGGAGAAGCAAGAAGATAATTTCGACATGTTTGTGTCATCGTTGAAGGTCAAAGTTCCATCAGCAGGAGAATTCTGTAGAGTCCAGCAGGAAGGTATTGGTGGTGATGGGGACGTGGAATATGGGTTGAAGACTCCAACATCTTTGGATCACAAAATCAAAGGGAGCCTGCAATGTCCACCAGCACCAAGAAAACCCAAATCACTTCCACTAAAGAAGAGAAAAGCAATACTTGACCCCAGAATTTTACTTGATTTTTCGAGTGATGAGATCGAATCGTTGTTTCCTCCGGTTGATGGTGTTCTTGCAGATCTTGGTAGTAAGATTATCATGAAGAAGAAAGTTAGAGTACAAGCAAGTGAAGATCACGATCATATAATA
>Maldo_Gala_07g006600
ATGGCCACTGGTCTGGACTTCTGCCAAGACCTCCCAAATCCAAGACTCCCCACCATCAAAATTTCAGCCCCGCATCCACGACCGCAACCATCGCCATCTCATATCGACGACAGCGTTGTCTCCGAGTGCCGCACACCAACATCCAAAGAGAACAAAATCCCCACGATTCTTACATGTCCGCCTGCGCCGAGAAAGCCGGCCAGAAGGGTTGGTTCTTCATGCAAGAGGAAACTGCAGTTCTTCGAGACCACGAACCGCGAAGAGGTTGAAGATATGTTCAGATCGAGCTTTATGATCAGTTCTCGTGCCAAAAGGAGCTGCCCATTTAGT
>Maldo_Gala_09g002300
ATGGGTTTTTCGAAGAAGTCCCAGGTCGCGGAAGGAGGCATGGAATCCGAAGGGAAGAAGTGGGTAATCGCCGGAATCTCAGTCCGGACTTGCTTGAAGCCAGTGAACACGAAACCGGCGAGGGGGAAAGAGAGCGACGACGGAGAAGAAGAGGAGGCGTATTCGACAACCCCAACAACGAAAGAAACAAGAATACCAGAGATTTTTTCGTGCCCGCCGGCGCCGAGGAAGAGCCGGCCTCCTTCCAGATGCAACTTCAATGGCGTGAAGGAGTTTTTTACTCCGCCGGATTTGGAAACGGTGTTCAAGCTCCATGTTGAGAAAGCAAAC
>Maldo_Gala_11g009860
ATGGGCGGTGAGACCAAAAGTAGTACTAATTCTCACTCTCAAATGTTGGTTTCTGAGAAAAATGGTACTAATAACGGTCTTAATTCCATGGAATTCAATTTCTTAGTGAGACCCGCGTTGAATTTTAATAACCATGCGTGCCAAATTGCGCGTTGTGAAGACGAAGACAAAGGAGAAGATGACGGCTTACATATCTCAGAAGAGAAGCAAGAAGATAATTTCGACATGTTTGTTTCGTCGTTGAAGGTCAAACTTCCGTCAGCAGGAGAATTTTGTAGAGTCCAGCAAGAAGGTATTGGTGGTGATGGTGATGTGGAAGATGGGTTGAAGACTCCAACATCTTTGGATCACAAAATCACAGGAAGCCTGCAATGTCCACCAGCACCAAGAAAACCCAAATCACTACCACTAAAGAAGAGAAAAGCAATAATTGGCCCCAGAATTTTACTTGATCTTTCGATTGATGAGATCGAATCGTTGTTTCCTCCTGTTGATGATGTTCTTGCAGATCTTGGTAGTAAGATTATTATGAAGAAGAAAGTTAGAGTACAAGCAAGTGATGATCATATAGCATCAGCTAAC
>Maldo_Gala_12g013250
ATGGAGTCAAACCTAGTCGACCGGATCTCCGTCCTCAACGTCTCGGATTCACTCAAACAGGACTGGAGCGAGAAACCCACGTCGGAGTTTCAATCCACGCCATCGGATCACGATCATGCGCCTCATGATCATCAACAACAAGAACAGCCCAAGAAACAAGAAACAACTGAGCAGTCCCAGAACATTACACCAGATCACATTAACACCCCGGCAAAACAAGACCGCAAGAAGCCGCCGTTGCCGGAGGAAGATGAATCGTCGACGAACGACAAGGACGTCATGGATGAGGACAACGACGGGTTCAAAACGCCGACGTCTCTGGAACACAAAATCCCGCCGACGACAGTTTGTCCGCCTGCGCCGCGAAAACCCTTTCTAAAGAGAAGGCGGTCGCCGTCGCCTCCGCCCCCGGCTGCTCGCAGAAAGGTTCAGTTTACTCAAGCACAACTGGATGATATTTTCTCCAACTTTTTACTCATCCCGGATGCGCGCGCCAAAATCAAGAAAGCCAGACGATCAGAAACTCTCGACTGCCTTCAAGAATTTGATGGAGGTGGAGTGCAGAAGTCTCGCACTAATATCATAGTAGAACCTCGATGTCCCCGTTGCCTAATTTGGACCCCGCCAGCA
>Maldo_Gala_13g008680
ATGGGATTTTCCGGGAAATCTCAGCCGCTGGATCACATGGGTTTCGATTCCGACCCTAAAAAAACATGGGTCGTCGCCGGAATCCCACTACGTGCGCCGTTAAAGCCGTTGTATACAAACCCAGTAGAGCAAGATGACGGGGAAGAGTGCTCGACGACTCCCACGGCGGAAGAGTCCAGGATTCCGGCGAGTCTGACGTGTCCGCCGGCTCCCAGAAAACGAAAAGCGGGGGCTGCTTCGAAGTGCAAATTTAATGGTGTTAGGGAGTTCTTCACTCCTCCAGATTTAGAAACCAGTCCTACACGCCATGAGCGA
>Maldo_Gala_16g009210
ATGGGATTTTCCGGGAAATCTCAGCCGGTGGATCACATGGGTTTCGATTCCGACCCTAAAAAATCATGGGTCGTCGCCGGAATCTCACTACGTGCGCCGTTAAAGCCGTTGTATACAAATCCGGTAGAGCAAGTTGACGGGGAAGAGTGCTCGACGACTCCCACGGCGGAAGAAGCCAGGATTCCGGCTAGGCTGACGTGTCCGCCTCCTCCCAGAAAACGTAAAGCTGCTGCTGCTTCGAAATGCAAATTTAATGGTGCTCGGGAGTTCTTCACTCCTCCAGATTTAGAAACCTCTGAAGTGATGGTCTTTAGGATCTTTGTATTCGGAAGATCAAACTTGGTGCAAAAAGAAAGACGCAATGAT
>Maldo_Gala_17g002600
ATGGTTTTTTCGAAGAAGTCCCAGGTGGTGGACGGAGGCATGGAATCCGAAGGCAAGAAGTGGGTAATCGCCGGAATCTCGGTACGAACTTGCTTAAAGCCGGTAAACACAAAATCGGCGAGGGGAAAGGAGACAGACGACGTAGAAGAAGAGGAGGAGTATTCGACAACCCCAACAGCGAAAGAAACAAGAATACCGGAGATTTTGTCATGCCCGCCGGCGCCGAGAAAGAGCCGGCCGCCTTCCAAATGCAACTTCAGTGGCGTGAAGGAGTTCTTCACACCGCCGGATTTGGAAACGTTTGAGTTGAGACTTATTTTGTTAGTCTTGGAACTTGGAATTGGATGCCTTTGCAAGGCTGGCTGCCTGCCACGGCCAGAACAG
>Pyrco_DAP_Chr11v0.1_27262.1
ATGTACGCCAAGAGCTACAGCTTCTCCAAGTCAATTCCACTAATAATATCCATGGGCGGTGAGACCAAAATTAGTACTAATTCTCTCTCTCAAATGTTGGTTTCTGAGAAAAATGGTAGTGGTAACGGTCTTAATTCCATGGAATTCAATTTCTTAGTGAGACCCGCGTTGAATTTTAATAACCATGCGTGCCAAATTGCGCTTTGTGAAGACGAAGACAAAGGAGAAGATGACGGCTTACATATCTCTGAAGAGAAGCAAGAAGATAATTTCGACATGTTTGTTTCGTTGTTGAAGGTCAAACTTCCGTCAGCAGGAGAATTCTGTAGAGTCCAGCAAGAAGGTATTGGTGGTGATGGTGATGTGGAAGATGGGTTGAAGACTCCAACATCTTTGGATCACAAAATCACAGGAAGTCTGCAATGTCCACCAGCACCAAGAAAACCCAAATCACTACCACTAAAGAAGAGAAAAGCAATAATTGGCTCCAGAATTTTACTTGATCTTTCGATTGATGAGATCGAATCGTTGTTTCCTCATGTTGATGATCTTGCAGATCTTGGTAGTAAGATTATTATGAAGAAGAAAGTTAGAGTACAAGCAAGTGATGATCATATAACATCAGCTAAC
>Pyrco_DAP_Chr11v0.1_27776.1
ATGACCTTATGCTTTTCCTTGTATAAGGTCATGTACTATTTGGTATTAGAGCCAAAGAGCGAGTCGGTATTGCCACGTGATTGGTGGGTCCCCTTAGCCCTATGCGATGATGGTGAGTCCCTTGGCCCAGCGTGTGGGAGTGCCTATTTCGCCAGAGTAGCTAGTTATATGTCCATGGCTGAAGATCATAAAATATCTGGTGATCATCATCACCAACTTCTATCAAAATTTCCCGATCAACCTCCTAAAGGTTTCGAAAAAGAAGATAGTACTGAACCAATCGCTCATGAGTTACCAAATGATCGACAGGAAGACTTCTGTCGAACGCCAGCCTCGTATGATCACAAGATACCTACCATTCAAAGCTGCCCAGCCACACCAAGAAAACAAGCACACGGAAATGTTTTCTTACGTAAGAGGAAATTGGCACGATTGGAATTCTTTGAAACCACTGGGCGTGAAGAGGTAGACTCATTCTTTCGCTCTTGCTTTGAATCTCCTAGTTCTAGAGTTAAGAAGAGATGTACCAGTTTA
>Pyrco_DAP_Chr11v0.1_28182.1
ATGACTCCAGCTGCAAGAACAAGATCAAAGACAAAAACAACAAGAGAGGCAAAAACAAAAACAACCCATTTCAAGAAGAAGCTTGTCCGGCCAAAGACTACTACTCATCAAGAATTTGCATCTCCGAAGACTTCGCCTTCGAATTCATCCTCCGTGGTCTGCAACGATGCTCCGAAGATTGAAGGCGGCATAGATGAGTTCGAGGCTGTTGATGATGTGTCTACTGCAAGCGCCTGCTCCACTCCGAAAGCTCAGAGATTCCGGATACCGGAGATTGTAACCTGTCCACCGGCGCCTAAGAAGAAGAGACCTATTTCATCAAATTGCTTGTTTCGGAGATCTCCAATCGCCTTCTTCGCTCCGCCGGACTTGGAGCTCTTCTTCTGCTTTGCAAATGGCGGTATTTCAGTT
>Pyrco_DAP_Chr13v0.1_32621.1
ATGGGAAAAAGAGCGGGCATCTGTAAAGAGAAGGGAATATTTGAGTACTGTTGCCGATCCCCAGGCCCCAATTCTTGGCGCCAAAATCCAAGTCAATCTCCCTCCTCCCTCCCCTGGCCCCGTTCCACGCTGCTCCCGGCTGCAATCCTGCCGTGGACCCCCACCCATGTAAGTGACTTGTTAAAAACTGATAAGATATCGTTTAGAGAAATGGGATTTTCCGGGAAATCTCAGCCGCTGGATCACATGGGTTTCGATTCCGACCCTAAAAAAACATGGGTCGTCGCCGGAATCCCACTACGAGCGCCGTTAAAGCCGTTGTATACAAACCCGGTAGAGCAAGATGACGCGGAAGAGTGCTCGACGACTCCCACGGCGGAAGAGTCCAGGATTCCGGCGACTCTGACGTGTCCGCCGGCTCCCAGAAAACGAAAAGCGGCGGCTGCTTCGAAGTGCAAATTTAATGGTGTTAGGGAGTTCTTCACTCCTCCAGATTTAGAAACCGTGTTTATACGACGCCATGTTGAGAGCGCCAAT
>Pyrco_DAP_Chr16v0.1_41118.1
ATGGGATTTTCCGGGAAATCTCAGCCGGTGGATCACATGGGTTTCGATTCCGACCCTAAAAAATCATGGGTCGTCGCCGGAATCTCACTTCGTGCGCCGTTAAGGCCGTTGTATACAAACCCGGTAGAGCAAGTTGACGGGGAAGAGTGCTCGACGACTCCCACGGCGGAAGAAGCCAGGATTCCGGCGAGGCTGACGTGTCCGCCTCCACCCAGAAAACGTAAAGCTGCAGCTGCTTCGAAATGCAAATTTAATGGTGCTCGGGAGTTCTTCACTCCTCCAGATTTAGAAACCGTGTTTATACGACGCCATGTTGAAAGGGCCAAC
>Pyrco_DAP_Chr17v0.1_43039.1
ATGGGTTTTTCGAAGAAGTCACAGGTGGTGGACGGAGGCATGGAATCCGAAGGCAAGAAGTGGGTAATCGCCGGAATCTCGGTACGAACTTGCTTAAAGCCGGTAAACACAAAATCGGCGAGGGGGAAGGAGACCGACGACGTAGAAGAAGAGGAGGAGTATTCGACAACCCCAACAGCGAAAGAAACAAGAATACCGGAGATTTTGTCATGCCCGCCGGCGCCGAGAAAGAGCCGGCCGCCTTCCAGATGCAACTTCAGCGGCGTGAAGGAGTTCTTCACGCCGCCGGATTTGGAAACGGTGTTCAAGCTCCATGTTGAGAAAGCAAAC
>Pyrco_DAP_Chr17v0.1_43061.1
ATGGGTTTTTCGAAGAAGTCACAGGTGGTGGACGGAGGCATGGAATCCGAAGGCAAGAAGTGGGTAATCGCCGGAATCTCGGTACGAACTTGCTTAAAGCCGGTAAACACAAAATCGGCGAGGGGGAAGGAGACCGACGACGTAGAAGAAGAGGAGGAGTATTCGACAACCCCAACAGCGAAAGAAACAAGAATACCGGAGATTTTGTCATGCCCGCCGGCGCCGAGAAAGAGCCGGCCGCCTTCCAGATGCAACTTCAGCGGCGTGAAGGAGTTCTTCACGCCGCCGGATTTGGAAACGGTGTTCAAGCTCCATGTTGAGAAAGCAAAC
>Pyrco_DAP_Chr17v0.1_43272.1
ATGGGTTTTTCGAAGAAGTCCCAGGTCGCGGACGGAGGCATGGAATCCGAAGGGAAGAAGTACGTAATCGCCGGAATCTCAGTCCGGACTTGCTTAAAGCCAGTGAACACGAAACCGGCGAGGGGGAAAGAGAGCGACGACGGAGAAGAAGAGGAGGCGTATTCGACAACCCCAACAACGAAAGAAACAAGAATACCGGAGATATTTTCGTGCCCGCCGGCGCCGAGAAAGAGCCGGCCTCCTTCCAGATGCAACTTCAATGGCGTGAAGGAGTTTTTTACTCCGCCGGATTTGGAAACGGTGTTCAAGCTCCATGTTGAGAAAGCAAAC
>Pyrco_DAP_Chr3v0.1_06263.1
ATGTTGGTTTCTGAGAAAAATGGTACTAATCATGGTCGTAGTCCCATGGAATTCAATTTCTTAGTGAGACCCGCATTGAATTTCAATAATCATGCATGCCAAATTGCTCGTTGTGAAGACGAAGAAGAAGATGGAGACGGCCAATTACATAGCTCAGAGGAGAAGCAAGAAGATAATTTCGACATGTTTGTGTCATCGTTGAAGGTCAAAGTTCCTTCAGCTGGAGAATTCTGTAGAGTCCAGCAAGAAGGTATTGGTGATGATGGGGACGTGGAATATGGGTTGAAGACTCCAACATCTTTGGATCACAAAATCAAAGGGAGCCTGCAATGTCCACCAGCACCAAGAAAACCCAAATCACTTCCACTAAAGAAGAGAAAAGCAATACTTGACCCCAGAATTTTTCTTGATTTTTCAAGTGATGAGATCGAATCGTTGTTTCCTCCGGTTGATGGTGTTCTTGCAGATCTTGGTAGTAAGATTATCATGAAGAAGAAAGTTAGAGTACAAGCAAGTGAAGATCACGATCATATAATA
>Pyrco_DAP_Chr3v0.1_06814.1
ATGACTCCGTCTGCAAGAACAAGATCAAAGACAAAAACGACAAGAGAGGCAAAAACAAGAACTCATTTCAAGAAGAAGCTTGGCCGGCCAAAGACTACTACTCGTCAAGATATTGCAACTCCGACGACTTCGCCTTGGAATTCATCTTCCGTGGTCTGCAACGATGCTCCGAAGATTGAAGGTGGCGTAGATGATTTGGAAGCTGTTGACGATGTCTCTACTACAAGTGCCTGCTCCACACCGAAAGCTCAGAGATTTCGGATACCGGAGATTTTGACCTGTCCACCGGCGCCTAAGAAGAAAAGGGTGATTTCATCAGACTTCTTGTTTCGGAGATCTCCAATCGCCTTCTTTGCTCCGCCGGATTTAGAGCTCTTCTTCTGCTTTGCAAATGGCGGTATTTCAGTT
>Pyrco_DAP_Chr3v0.1_06827.1
ATGACTCCGTCTGCAAGAACAAGATCAAAGACAAAAACGACAAGAGAGGCAAAAACAAGAACTCATTTCAAGAAGAAGCTTGGCCGGCCAAAGACTACTACTCGTCAAGATATTGCAACTCCGACGACTTCGCCTTGGAATTCATCTTCCGTGGTCTGCAACGATGCTCCGAAGATTGAAGGTGGCGTAGATGATTTGGAAGCTGTTGACGATGTCTCTACTACAAGTGCCTGCTCCACACCGAAAGCTCAGAGATTTCGGATACCGGAGATTTTGACCTGTCCACCGGCGCCTAAGAAGAAGAGGGTGATTTCATCAGACTTCTTGTTTCGGAGATCTCCAATCGCCTTCTTTGCTCCGCCGGATTTAGAGCTCTTCTTCTGCTTTGCAAATGGCGGTATTTCAGTT
>Pyrco_DAP_Chr5v0.1_10867.1
ATGGTTGAGGGTGATAGGTTTATGGGAGGTGGGTTCAGCGGCAGGGATTTGGTGGAGAAGGAGGGAGAGGAACTCCATGTGAGAGAGGTGGAGATGGCCGAGTTGAAGGACCCCATTGGAACAGATCAGGACAAAGGGGGAGAAAAGGACAGAGTTATAGGGGTGAAGCAGATCAAAACCAGAAGCGAAGAAAAATCAGAAGAATCAACTTCAACAACACCAACGGCTAAAGAGGCTAGATTAATGCGACCAGAAAATGTGCGATGCCCACCAGCCCCAAGAAAGTCCCGACCTTCAAAAGCAGCATATATTAATGGAATTGGCTTTCCCCCTGTAGTTGATTTGGAGAAAACTTTCAACAACTGC
>Pyrco_DAP_Chr7v0.1_16569.1
ATGGCCACTGGTCTGGACTTCTGCCAAGACCTCCCAAATCCAAGACTCCCCACCATCAAAATCTCAGCCCCGCATCCACGACCGCAACCATCGCCATCTCATATCGACGACAGCGTTGTCTCCGAGTGCCGCACACCAACATCCAAAGAGAACAAAATCCCCACGATTCTTACATGTCCGCCTGCGCCGAGAAAGCCGGCCAGAAGGGTGGGTTCTTCATGCAAGAGGAAACTGCAGTTCTTCGAGACCAAGAACAGCGAAGAGGTTGAAGATATGTTCAGATCGAGCTTTATGATCAACTCTCGTGCCAAAAGGAGCTGCCCATGTACA
>Pyrco_BP1_003378.1
ATGGAGTCAAACCTAGTCGACCGGATCTCCGTCCTCAACGTCTCGAATTCACTCAAACAAGACCGGAGCGAGAAACCCATGTCGGAGTTTCGATCCACGCCGTCGGATCACGATCATGCGCCTCATGATCATCAACAACAAGAACAGTCCAAGAAACAACAAACAAAGCAGTCCCAGAACATTACACCAGATCACATTAACACCCCGGCAAAACAAGACCGCAAGAAGCCGCCGCTGCCGGGGGAAGATGAATCGTCGACGAACGACAAGGATGTCATGGATGAGGACGACGACGGGTTCAAAACGCCGACGTCTCTGGAGCACAAAATCCCGCCGATGACAGAATGTCCGCCAGCGCCGCGAAAACCCTTTCTAAAGAGAAGGCGGTCGCCGTCGCCTCCGCCGCCGGCTGCTCGCAGAAAGGTTCAGTTTACTCAAGCACAACTGAATGATATTTTCTCCAACTTTTTACTCGTCCCGGATGCGCGCGCCAAAATCAAGAAAGCCAGACGATCAGAG
>Pyrco_BP1_008410.1
ATGGGTTTTTCGAAGAAGTCCCAGGTCGCGGACGGAGGCATGGAATCCGAAGGGAAGAAGTACGTAATCGCCGGAATCTCAGTCCGGACTTGCTTAAAGCCAGTGAACACGAAACCGGCGAGGGGGAAAGAGAGCGACGACGGAGAAGAAGAGGAGGCGTATTCGACAACCCCAACAACGAAAGAAACAAGAATACCGGAGATATTTTCGTGCCCGCCGGCGCCGAGAAAGAGCCGGCCTCCTTCCAGATGCAACTTCAATGGCGTGAAGGAGTTTTTTACTCCGCCGGATTTGGAAACGGTGTTCAAGCTCCATGTTGAGAAAGCAAAC
>Pyrco_BP1_009480.1
ATGACTCCGTCTGCAAGAACAAGATCAAAGACAAAAACGACAAGAGAGGCAAAAACAAGAACTCATTTCAAGAAGAAGCTTGGCCGGCCAAAGACTACTACTCGTCAAGATATTGCAACTCCGACGACTTCGCCTTGGAATTCATCTTCCGTGGTCTGCAACGATGCTCCGAAGATTGAAGGTGGCGTAGATGATTTGGAAGCTGTTGACGATGTCTCTACTACAAGTGCCTGCTCCACACCGAAAGCTCAGAGATTTCGGATACCGGAGATTTTGACCTGTCCACCGGCGCCTAAGAAGAAAAGGGTGATTTCATCAGACTTCTTGTTTCGGAGATCTCCAATCGCCTTCTTTGCTCCGCCGGATTTAGAGCTCTTCTTCTGCTTTGCAAATGGCGGTATTTCAGTT
>Pyrco_BP1_016932.1
ATGGGATTTTCCGGGAAATCTCAGCCGGTGGATCACATGGGTTTCGATTCCGACCCTAAAAAATCATGGGTCGTCGCCGGAATCTCACTTCGTGCGCCGTTAAGGCCGTTGTATACAAACCCGGTAGAGCAAGTTGACGGGGAAGAGTGCTCGACGACTCCCACGGCGGAAGAAGCCAGGATTCCGGCGAGGCTGACGTGTCCGCCTCCACCCAGAAAACGTAAAGCTGCAGCTGCTTCGAAATGCAAATTTAATGGTGCTCGGGAGTTCTTCACTCCTCCAGATTTAGAAACCGTGTTTATACGACGCCATGTTGAAAGGGCCAAC
>Pyrco_BP1_020130.1
ATGTTGGTTTCTGAGAAAAATGGTAGTGGTAACGGTCTTAATTCCATGGAATTCAATTTCTTAGTGAGACCCGCGTTGAATTTTAATAACCATGCGTGCCAAATTGCGCGTTGTGAAGACGAAGACAAAGGAGAAGATGACGGCTTACATATCTCTGAAGAGAAGCAAGAAGATAATTTCGACATGTTTGTTTCGTCGTTGAAGGTCAAACTTCCGTCAGCAGGAGAATTCTGTAGAGTCCAGCAAGAAGGTATTGGTGGTGATGGTGATGTGGAAGATGGGTTGAAGACTCCAACATCTTTGGATCACAAAATCACAGGAAGTCTGCAATGTCCACCAGCACCAAGAAAACCCAAATCACTACCACTAAAGAAGAGAAAAGCAATAATTGGCTCCAGAATTTTACTTGATCTTTCGATTGATGAGATCGAATCGTTGTTTCCTCATGTTGATGATCTTGCAGATCTTGGTAGTAAGATTATTATGAAGAAGAAAGTTAGAGTACAAGCAAGTGATGATCATATAACATCAGCTAAC
>Pyrco_BP1_021814.1
ATGGAGTCGAACCTAGTCGACCGGATCTCCGTCCTCAACGTCTCAAATTCACACAAACAAGACCGGAGCGAGACACCCATGTCGGAGTTTCAATCCAAGCCGTCGGATCACGATGATGCGCCTCACGATCGTCAACAACAAGAACAGCCCAAGAAACAAGAACCAGAGCAGTCCCAGAACATTACACCAGATCACATTAACACCCCGGCAAAACAAGACCGCAAGACGCCGCCGTCCCCGATGGAAGATGAATCATCGACGAACGACAAGGACGTCGTGGATGACGACGACGATGGGTTCAAAACGCCAACGTCCCTGGAGCACAAAATCCCGCCGATGACAGAATGCCCGCCTGCGCCGCGCAAACCCAAACGCTTTCTAAAGAGAAAAATGTCGTCGCGGTCGCCGTCGCCTCCGCCGCCGCCCGCTCGCAGAAAGGTTCAGTTTACAACAGCACAACTGGATATGATATTTTGGTCAACTTTTCCCTCGCCTCGGATGGGCGCGCCAAAATCAAGAAAGCCAGACGATCAGAGTGAT
>Pyrco_BP1_022161.1
ATGGCCACTGGTCTGGACTTCTGCCAAGACCTCCCAAATCCAAGACTCCCCACCATCAAAATCTCAGCCCCGCATCCACGACCGCAACCATCGCCATCTCATATCGACGACAGCGTTGTCTCCGAGTGCCGCACACCAACATCCAAAGAGAACAAAATCCCCACGATTCTTACATGTCCGCCTGCGCCGAGAAAGCCGGCCAGAAGGGTGGGTTCTTCATGCAAGAGGAAACTGCAGTTCTTCGAGACCAAGAACAGCGAAGAGGTTGAAGATATGTTCAGATCGAGCTTTATGATCAACTCTCGTGCCAAAAGGAGCTGCCCATGTACA
>Pyrco_BP1_023314.1
ATGGGTTTTTCGAAGAAGTCCCAGGTGGTGGACGGAGGCATGGAATCCGAAGGCAAGAAGTGGGTAATCGCCGGAATCTCGGTACGAACTTGCTTAAAGCCAGTAAACACAAAATCGGCGAGGGGGAAGGAGACCGACGACGTAGAAGAAGAGGAGGAGTATTCGACAACCCCAACAGCGAAAGAAACAAGAATACCGGAGATTTTGTCATGCCCGCCGGCGCCGAGAAAGAGCCGGCCGCCTTCCAGATGCAACTTCAGCGGCGTGAAGGAGTTCTTCACGCCGCCGGATTTGGAAACGGTGTTCAAGCTCCATGTTGAGAAAGCAAAC
>Pyrco_BP1_024238.1
ATGGGATTTTCCGGGAAATCTCAGCCGCTGGATCACATGGGTTTCGATTCCGACCCTAAAAAAACATGGGTCGTCGCCGGAATCCCACTACGAGCGCCGTTAAAGCCGTTGTATACAAACCCGGTAGAGCAAGATGACGCGGAAGAGTGCTCGACGACTCCCACGGCGGAAGAGTCCAGGATTCCGGCGACTCTGACGTGTCCGCCGGCTCCCAGAAAACGAAAAGCGGCGGCTGCTTCGAAGTGCAAATTTAATGGTGTTAGGGAGTTCTTCACTCCTCCAGATTTAGAAACCGTGTTTATACGACGCCATGTTGAGAGCGCCAAT
>Pyrco_BP1_024606.1
ATGACTCCAGCTGCAAGAACAAGATCAAAGACAAAAACAACAAGAGAGGCAAAAACAAAAACAACCCATTTCAAGAAGAAGCTTGTCCGGCCAAAGACTACTACTCATCAAGAATTTGCATCTCCGAAGACTTCGCCTTCGAATTCATCCTCCGTGGTCTGCAACGATGCTCCGAAGATTGAAGGTGGCATAGATGAGTTCGAGGCTGTTGATGATGTGTCTACTGCAAGCGCCTGCTCCACTCCGAAAGCTGAGAGATTCCGGATACCGGAGATTGTAACCTGTCCACCGGCGCCTAAGAAGAAGAGAGCTATTTCATCAAATTGTTTGTTTCGGAGATCTCCAATCGCCTTCTTCGCTCCGCCGGACTTGGAGCTCTTCTTCTGCTTTGCAAATGGCGGTATTTCAGTT
>Pyrco_BP1_026504.1
ATGTTGGTTTCTGAGAAAAATGGTACTAATCATGGTCGTAGTCCCATGGAATTCAATTTCTTAGTGAGACCCGCATTGAATTTCAATAATCATGCATGCCAAATTGCTCGTTGTGAAGACGAAGAAGAAGATGGAGACGGCCAATTACATAGCTCAGAGGAGAAGCAAGAAGATAATTTCGACATGTTTGTGTCATCGTTGAAGGTCAAAGTTCCTTCAGCTGGAGAATTCTGTAGAGTCCAGCAAGAAGGTATTGGTGATGATGGGGACGTGGAATATGGGTTGAAGACTCCAACATCTTTGGATCACAAAATCAAAGGGAGCCTGCAATGTCCACCAGCACCAAGAAAACCCAAATCACTTCCACTAAAGAAGAGAAAAGCAATACTTGACCCCAGAATTTTTCTTGATTTTTCAAGTGATGAGATCGAATCGTTGTTTCCTCCGGTTGATGGTGTTCTTGCAGATCTTGGTAGTAAGATTATCATGAAGAAGAAAGTTAGAGTACAAGCAAGTGAAGATCACGATCATATAATA
>Pyrco_BP1_043302.1
ATGGCCACTGGTCTGGACTTCTGCCAAGACCTCCCGAATCCAAGACTCCCCACCATCAAAATCTCAGCCCCACATCCACGACCGCAATCACCGGCATCCCATAGCGACGGTGACGTTGTCTCCGAGTGCGCCGAGACAAAGTCCCCACGATTCTTACACGTTCCCGCGATTCTTACATGTCCGCCTGCGCCGAGAAAGCCTGCCACAAGGGTGGTTTCCTCATGCAAGAGGAAACTCCAGTTCTTCGAGATCACAAACCGTGAAGAGGTCGAAGATATGTTCAGATCAAGCTTTTTGATCAACTCACAAGCCAAAAGGAGCTGCCCATGTACA
>Pyrco_BP1_044719.1
ATGGCTGAAGATCATAAAATATCTGGTGATCATCATCACCAACTTCGATCAAAATTTCACGATCAACCTCCTAAAGGTTTCGAAAAAGAAGATAGTACTGAACCAATCGCTCATGAGTTACCATATGATCGACAGGAAGATTTCTGTCGAACGCCAGCCTCGTATGATCACAAGATATCTACCATTCAAAGCTGCCCAGCCACACCAAGAAAACAAGCACACGGAAATGTTTTCTTACGTAAGAGGAAATTGGCACGACTGGAATTCTTTGAAACCACTGGGCGTGAAGAGGTAGAGTCATTCTTTCGCTCTTGCTTTGAATCTCCTAGTTCTAGAGTTAAGAAGAGATGTACCAGTATA
>Pyrco_BP_DH_02g20810
ATGGCCACTGGTCTGGACTTCTGCCAAGACCTCCCGAATCCAAGACTCCCCACCATCAAAATCTCAGCCCCACATCCACGACCGCAATCACCGGCATCCCATAGCGACGGTGACGTTGTCTCCGAGTGCGCCGAGACAAAGTCCCCACGATTCTTACACGTTCCCGCGATTCTTACATGTCCGCCTGCGCCGAGAAAGCCTGCCACAAGGGTGGTTTCCTCATGCAAGAGGAAACTCCAGTTCTTCGAGATCACAAACCGTGAAGAGGTCGAAGATATGTTCAGATCAAGCTTTTTGATCAACTCACAAGCCAAAAGGAGCTGCCCATGTACA
>Pyrco_BP_DH_03g07830
ATGGGGGGTGAGACCAAAATTAGTACTAATTCTCACTCGCAAATGTTGGTTTCTGAGAAAAATGGTACTAATCATGGTCGTAGTCCCATGGAATTCAATTTCTTAGTGAGACCCGCATTGAATTTCAATAATCATGCATGCCAAATTGCTCGTTGTGAAGACGAAGAAGAAGATGGAGACGGCCAATTACATAGCTCAGAGGAGAAGCAAGAAGATAATTTCGACATGTTTGTGTCATCGTTGAAGGTCAAAGTTCCTTCAGCTGGAGAATTCTGTAGAGTCCAGCAAGAAGGTATTGGTGATGATGGGGACGTGGAATATGGGTTGAAGACTCCAACATCTTTGGATCACAAAATCAAAGGGAGCCTGCAATGTCCACCAGCACCAAGAAAACCCAAATCACTTCCACTAAAGAAGAGAAAAGCAATACTTGACCCCAGAATTTTTCTTGATTTTTCAAGTGATGAGATCGAATCGTTGTTTCCTCCGGTTGATGGTGTTCTTGCAGATCTTGGTAGTAAGATTATCATGAAGAAGAAAGTTAGAGTACAAGCAAGTGAAGATCACGATCATATAATA
>Pyrco_BP_DH_03g13210
ATGACTCCGTCTGCAAGAACAAGATCAAAGACAAAAACGACAAGAGAGGCAAAAACAAGAACTCATTTCAAGAAGAAGCTTGGCCGGCCAAAGACTACTACTCGTCAAGATATTGCAACTCCGACGACTTCGCCTTGGAATTCATCTTCCGAGGTCTGCAACGGTGCTCCGAAGATTGAAGGTGGCGTAGATGATTTGGAAGCTGTTGACGATGTCTCTACTACAAGTGCCTGCTCCACACCGAAAGCTCAGAGATTTCGGATACCGGAGATTTTGACCTGTCCACCGGCGCCTAAGAAGAAGAGGGTGATTTCATCAAACTTCTTGTTTCGGAGATCTCCAATCGCCTTCTTTGCTCCGCCGGATTTAGAGCTCTTCTTCTGCTTTGCAAATGGCGGTATTTCAGTT
>Pyrco_BP_DH_04g11420
ATGGAGTCGAACCTAGTCGACCGGATCTCCGTCCTCAACGTCTCAAATTCACACAAACAAGACCGGAGCGAGACACCCATGTCGGAGTTTCAATCCAAGCCGTCGGATCACGATGATGCGCCTCACGATCGTCAACAACAAGAACAGCCCAAGAAACAAGAACCAGAGCAGTCCCAGAACATTACACCAGATCACATTAACACCCCGGCAAAACAAGACCGCAAGACGCCGCCGTCCCCGATGGAAGATGAATCATCGACGAACGACAAGGACGTCGTGGATGACGACGACGATGGGTTCAAAACGCCAACGTCCCTGGAGCACAAAATCCCGCCGATGACAGAATGCCCGCCTGCGCCGCGCAAACCCAAACGCTTTCTAAAGAGAAAAATGTCGTCGCGGTCGCCGTCGCCTCCGCCGCCGCCCGCTCGCAGAAAGGTTCAGTTTACAACAGCACAACTGGATATGATATTTTGGTCAACTTTTCCCTCGCCTCGGATGGGCGCGCCAAAATCAAGAAAGCCAGACGATCAGAGTGAT
>Pyrco_BP_DH_11g09120
ATGTACGCCAAGAGCTACAGCTTCTCCAAGTCAATTCCATTAATAATATCCATGGGCGGTGAGACCAAAATTAGTACTAATTCTCTCTCTCAAATGTTGGTTTCTGAGAAAAATGGTAGTGGTAACGGTCTTAATTCCATGGAATTCAATTTCTTAGTGAGACCCGCGTTGAATTTTAATAACCATGCGTGCCAAATTGCGCGTTGTGAAGACGAAGACAAAGGAGAAGATGACGGCTTACATATCTCTGAAGAGAAGCAAGAAGATAATTTCGACATGTTTGTTTCGTCGTTGAAGGTCAAACTTCCGTCAGCAGGAGAATTCTGTAGAGTCCAGCAAGAAGGTATTGGTGGTGATGGTGATGTGGAAGATGGGTTGAAGACTCCAACATCTTTGGATCACAAAATCACAGGAAGTCTGCAATGTCCACCAGCACCAAGAAAACCCAAATCACTACCACTAAAGAAGAGAAAAGCAATAATTGGCTCCAGAATTTTACTTGATCTATCGATTGATGAGATCGAATCGTTGTTTCCTCATGTTGATGATCTTGCAGATCTTGGTAGTAAGATTATTATGAAGAAGAAAGTTAGAGTACAAGCAAGTGATGATCATATAACATCAGCTAAC
>Pyrco_BP_DH_11g16830
ATGACTCCAGCTGCAAGAACAAGATCAAAGACAAAAACAACAAGAGAGGCAAAAACAAAAACAACCCATTTCAAGAAGAAGCTTGTCCGGCCAAAGACTACTACTCATCAAGAATTTGCATCTCCGAAGACTTCGCCTTCGAATTCATCCTCCGTGGTCTGCAACGATGCTCCGAAGATTGAAGGTGGCATAGATGAGTTCGAGGCTGTTGATGATGTGTCTACTGCAAGCGCCTGCTCCACTCCGAAAGCTGAGAGATTCCGGATACCGGAGATTGTAACCTGTCCACCGGCGCCTAAGAAGAAGAGAGCTATTTCATCAAATTGTTTGTTTCGGAGATCTCCAATCGCCTTCTTCGCTCCGCCGGACTTGGAGCTCTTCTTCTGCTTTGCAAATGGCGGTATTTCAGTT
>Pyrco_BP_DH_12g13560
ATGGAGTCAAACCTAGTCGACCGGATCTCCGTCCTCAACGTCTCGAATTCACTCAAACAAGACCGGAGCGAGAAACCCATGTCAGAGTTTCGATCCACACCGTCGGATCACGATCATGCGCCTCATGATCATCAACAACAAGAACAGTCCAAGAAACAACAAACAAAGCAGTCCCAGAACATTACACCAGATCACATTAACACCCCGGCAAAACAAGACCGCAAGAAGCCGCCGCTGCCGGGGGAAGATGAATCGTCGACGAACGACAAGGATGTCATGGATGAGGACGACGACGGGTTCAAAACGCCGACGTCTCTGGAGCACAAAATCCCGCCGATGACAGAATGTCCGCCAGCGCCGCGAAAACCCTTTCTAAAGAGAAGGCGGTCGCCGTCGCCTCCGCCGCCGGCTGCTCGCAGAAAGGTTCAGTTTACTCAAGCACAACTGAATGATATTTTCTCCAACTTTTTACTCGTCCCGGATGCGCGCGCCAAAATCAAGAAAGCCAGACGATCAGAG
>Pyrco_BP_DH_13g08980
ATGGGATTTTCCGGGAAATCTCAGCCGCTGGATCACATGGGTTTCGATTCCGACCCTAAAAAAACATGGGTCGTCGCCGGAATCCCACTACGAGCGCCGTTAAAGCCGTTGTATACAAACCCGGTAGAGCAAGATGACGCGGAAGAGTGCTCGACGACTCCCACGGCGGAAGAGTCCAGGATTCCGGCGACTCTGACGTGTCCGCCGGCTCCCAGAAAACGAAAAGCGGCGGCTGCTTCGAAGTGCAAATTTAATGGTGTTAGGGAGTTCTTCACTCCTCCAGATTTAGAAACCGTGTTTATACGACGCCATGTTGAGAGCGCCAAT
>Pruav_sc0000040.1_g350.1.mk
ATGGGTTTTTCAAAGAAGTCCCAAGTGGATGGAGGCCTAGAATCCGAAGGCAAGAAGTGGGTAATCGCCGGAATCTCAGTACGAACCTCGTTAAAGCCGATAAACACGAAACCGAGAGCTAAAGAAAGCGAAGCTGGAGAAGAAGAAGACGCATCTTCAACAACCCCAACAGCCAAAGAAGCCAGAATACCTGAGATTTTTTCATGCCCGCCAGCCCCAAGAAAAAGCCGGCCTCCTTCAAGATGTAACTTCAGTGGTGTGAGGGAGTTCTTTACCCCACCTGATTTGGACTCAGTGTTCAAACTCCATGTTGAGAAGGCAAAT
>Pruav_sc0000087.1_g530.1.mk
ATGGATGGCGAGACAAATATTAGCCCTCCTCCAACTTCTCAAATATTGGTTTCTCAGAAAAATCGTGGCCCTCTGAGCTCCATGGATTTCAATTTCTTGGTTAGGCCCACGTTGGATTTCCATCGCCACGAGTGCCAAACGTCACGTTGCAAAGACAAAGAAGAAGATGGAGGCCAATTACAAAGCTCAGAAGAGAAGCAAGAAGACAACTTCGACATGTTTGTTTCGTCTTTGAAGGTCCAAATTCCATCGGCAGGAGAATTCTGCAGGCTCCTCCAGCAAGACGATAACGTTGATGGCGTTGTGGATGATGAAGGGTTGAAGACTCCTACATCTTTGGATCACAAAATAACAGTGAACCTCCAGTGTCCACCTGCGCCAAGAAAACCCAAGTCACTTCCGCTAAAGAAGCGAAAAGGAGCTGGCCATCCCAGAATTTTACTCCATCTATCGAGCGAGATCGAATCACTGTTTCCTCCAGTGGATGATCTTCTTGCAGATGTTCATGTCGGTGGTAAGATTAAGAAGAAACTTAGAGTG
>Pruav_sc0000465.1_g1070.1.mk
ATGTTTATTGCTGGTTTAGTGTTGAGCCTGCCTCATTCACTCACTCTTATATATCCATCCATGGCTCCATCCGCAAGAACAAGAGCGAAGACAAAAACAACAACAAAGGCAAGAAGAACCAATTTCAAGAAGAAGCCCGTCCACCAAAAGGGTAAGCAAGAAATTACTCTTTCGAATTCGCCTTCGAATTCCTCCTCCGTGGTCTGCGATGATCCTCCGAAGATCGAAGGAGGCGCAGATGATTTGGAGGGTCCTGATGATGTCTCTACAAGCGCTTGCTCCACACCAAAAGGTCAGAGATTTCGGATACCGGAGATTGCGACATGTCCACCGGCGCCCAAGAAGCAAAGAGTGATTTCAAACTGCTTGTTTCGGAGATCTCCCATCGCTTTCTTTGCTCCACCGGACTTGGAGCTCTTCTTCTACTTTGCAAATGGCGGTATTTCAGTT
>Pruav_sc0000467.1_g750.1.mk
ATGGCTGAAGATCATAAAGCTTCAGATCAACACCAAGTTCTATCAATATTTCATGATCACCAACAACCGCCACAAGGTCTCAAGGAGAAAGATGATAATAGTGAACCAATTATTCGAAAGGAAGAAAATGATTGTCGAACACCGACCTCTCGTGATCACAAGATACCTACCATTCAAAGCTGCCCAACCACACCAAGAAAAAAAGGACAAGCTTTTGTGCTCAAGAGGAAATTAGCAGTGTTCGATTTCTTCGAAAGCACCGGGCGTGAAGAGGTAGAGTCCTTCTTTCGTTCTTGCTTTGAATCTCCTAGTTCTAGGGTTAAGAAGAGATGTACCAGTATA
>Pruav_sc0000702.1_g230.1.mk
ATGGCCACTGGTCTAGACTTCTGCCAAGACCTCCCAAATCCGAGATTCCTCACCATCAAAATCTCAACCCCAAAAGCCCAACAACCATTATCTCTCCATGACCATGATGCTCTCGATGAGGTCGTTCATGACTGCCGCACGCCAACATCCAAAGAGCACAAGATTCCCACGGTTGTTACATGCCCGCCTGCACCCCGAAAGCCGGCCAGACGGGCGGCTTCCTCATGCAAGAGGAAGCTGCAATTCTTCGAGACGGTGAACCAGGATGAGGTCGAGGAATTTTTCAGATCGAGCTTTTTGATTAACTCTCGTGCCAAGAGGAGCTGCCCCTGTACA
>Pruav_sc0000747.1_g610.1.mk
ATGGGCTTTTCTGGGAAGTCTCAGCCAACTCCTGTGGACATAGGCTTGGATTCTGAAACTCAAAAATGGGTTATCGCCGGAATCCCATTACGAGCTCCGTTGAAGCCGCTGTACACAAACCCCGTAGAGACAGAACGGGATCACTGCGGCGATGACGGGGAGGAGTGTTCGACGACCCCGACGGGTGAAGAAGCCAGAATTCCGACGAGGCTGACGTGTCCACCTCCTCCGAGGAAGAGGAAAGCAGCTGCTTCGAAATGTAATTATGGCGCTGGTGTTAGGGAGTTCTTCACTCCTCCCGACTTAGAAACTGTGTTTATACGCCATGTTGAAAGGGCCAAT
>Pruav_sc0000780.1_g480.1.mk
TTGGAAAATCCCAAACAGCCTTCGGATCACGATCATGCGCTCCATGATCACCCACAACAAGAACAACCCAAGAACGGTGCGGATCACATTAACACTTCCGCAAAGAAAGAAAGCCGAACGACGGAGTCGGTTGGCGTAGACGACGATGACGACGGGTTCAAAACGCCGACGTCGCTGGAGCACAGAATCCCGCCGATGACAAAATGCCCGCCTGCGCCAAGAAAACCGCTGCGGAAGAGAAAGGTGGTGACGTCATCGTCTCCCAGTCGCAGAAGGATCCAATTCCAATTCGAGCATCTGGACACAAAAGAACTGGAGGCATTCTTTGCGTCAAATTTTCTTCTCCAGGATTTGCGCGCCAAGATCAAGAAAGCCAAACAAGCTCATCGCGACGAAACCCGG
>Pyrusco0g006850.1
ATGGGAAAAAGAGCGGGCATCCGTAAAGAGAAGGGAATATTTGAGTACTGTTGCCGATCCCTAGGCCCCAAATCTTGGCGCCAAAATCCAAGTCAATCTCCCTCCTCCCTCCCCTGGCCCCCGCAATCTTTCCCTCTCCCTCTTCCCTCCCCCCTTTTCCCTGTCACTGATATCAGACCACCCAAATCCAAACGACCTTTCCATCTCTCTCCCTCTCGTCCCTTTCATCTTTTCCCTCTCACTTTCCCACTGAGAGAAATGGGATTTTCCGGGAAATCTCAGCCGCTGGATCACATGGGTTTCGATTCCGACCCTAAAAAAACATGGGTCGTCGCCGGAATCCCACTACGTGCGCCGTTAAAGCCGTTGTATACAAACCCGGTAGAGCAAGATGACGGGGAAGAGTGCTCGACGACTCCCACGGCGGAAGAGTCCAGGATTCCGGCGAGTCTGACGTGTCCGCCGGCTCCCAGAAAACGAAAAGAGGCGGCTGCTTCGAAGTGCAAATTTAATGGTGTTAGGGAGTTCTTCACTCCTCCAGATTTAGAAACCGTGTTTATACGACGCCATGTTGAGAGGGCCAAT
>Pyrusco0g058380.1
ATGGGATTTTCCGGGAAATCTCAGCCGGTGGATCACATGGGTTTCGATTCCGACCCTAAAAAATCATGGGTCGTCGCCGGAATCTCACTACGTGCGCCGTTAAAGCCGTTGTATACAAACCCGGTAGAGCAAGTTGACGGGGAAGAGTGCTCGACGACTCCCACGGCGGAAGAAGCCAGGATTCCGGCGAGGCTGACGTGTCCGCCTCCTCCCAGAAAACGTAAAGCTGCTGTTTCGAAATGCAAATTTAATGGTGCTCGGGAGTTCTTCACTCCTCCAGATTTAGAAACCGTGTTTATACGACGCCATGTTGAAAGGGCCAAC
>Pyrusco11g011530.1
ATGACTCCAGCTGCAAGAACAAGATCAAAGACAAAAATAACAAGAGAGGCAAAAACAAAAACAACCCATTTCAAGAAGAAGCTTGTCCGGCCAAAGACTACTACTCATCAAGAATTTGCATCTCCGAAGACTTCGCCTTCGAATTCATCCTCCGTGGTCTGCAACGATGCTACGAAGATTGAAGGCGGCATAGATGAGTTCGAGGCTGTTGATGATGTGTCTACTGCAACCGCCTGCTCCACTCCGAAAGCTCAGAGATTCCGGATACCGGAGATTGTAACCTGTCCACCGGCGCCTAAGAAGAAGAGAGCTATTTCATCAAATTGCTTGTTTCGGAGATCTCCAATCGCCTTCTTCGCTCCGCCGGACTTGGAGCTCTTCTTCTGCTTTGCAAATGGCGGTATTTCAGTT
>Pyrusco11g016000.1
ATGTCCATGGCTGAAGATCATAAAATATCTGGTGATCATCATCACCAACTTCTATCAAAATTTCCCGATCAACCTCCTAAAGGTTTCGAAAAAGAAGATAGTACTGAACCAATCGCTCATGAGTTCCCAAATGATCGACAGGAAGACTTCTGTCGAACGCCAGCCTCGTATGATCACAAGATACCTACCATTCAAAGCTGCCCAGCCACACCAAGAAAACAAGCACACGGAAATGTTTTCTTACGTAAGAGGAAATTGGCACGATTGGAATTCTTTGAAACCACTGGGCGTGAAGAGGTAGACTCATTCTTTCGCTCTTGCTTTGAATCTCCTAATTCTAGAGTTAAGAAGAGATGTACCAGTATA
>Pyrusco11g018580.1
ATGTTGGTTTCTGAGAAAAATGGTAGTGGTAACGGTCTTAATTCCATGGAATTCAATTTCTTAGTGAGACCCGCGTTGAATTTTAATAACCATGCGTGCCAAATTGCGCGTTGTGAAGACGAAGACAAAGGAGAAGATGACGGCTTACATATCTCTGAAGAGAAGCAAGAAGATAATTTCGACATGTTTGTTTCGTCGTTGAAGGTCAAACTTCCGTCAGCAGGAGAATTCTGTAGAGTCCAGCAAGAAGGTATTGGTGGTGATGGTGATGTGGAAGATGGGTTGAAGACTCCAACATCTTTGGATCACAAAATCACAGGAAGTCTGCAATGTCCACCAGCACCAAGAAAACCCAAATCACTACCACTAAAGAAGAGAAAAGCAATAATTGGCTCCAGAATTTTACTTGATCTTTCGATTGATGAGATCGAATCGTTGTTTCCTCATATTATTATGAAGAAGAAAGTTAGAGTACAAGCAAGTGATGATCATATAACATCAGCTAAC
>Pyrusco12g009040.1
ATGGAGTCAAACCTAGTCCACCGGATCTCCGTCCTCAACGTCTCGAATTCACTCAAACAAGACCGGAGCGAGAAACCCATGTCGGAGTTTCGATCCACGCCGTCGGATCACGATCATGCGCCTCATAATCATCAACAACAAGAACAGTCCAAGAAACAAGAAACAAAGCAGTCCCAGAACATTACACCAGATCACATTAACACCCCGGCAAAACAAGACCGCAAGAAGCCGCCGTTGCCGGGGGAAGATGAATCGTCGACGAACGACAAGGACGTCATGGATGAGGACGACGACGGGTTCAAAACGCCGACGTCTCTGGAGCACAAAATCCCGCCGATGACAGAATGTCCGCCAGCGCCGCGAAAACCCTTTCTAAAGAGAAGGCGGTCGCCGTCGCCTCCGCCGCCGGCTGCTCGCAGAAAGGTTCAGTTTACTCAAGCACAACTGAATGATATTTTCTCCAACTTTTTACTCGTCCCGGAAGCGCGCGCCAAAATCAAGAAAGCCAGACGATCAGAG
>Pyrusco16g008680.1
ATGGGATTTTCCGGGAAATCTCAGCCGGTGGATCACATGGGTTTCGATTCCGACCCTAAAAAATCATGGGTCGTCGCCGGAATCTCACTACGTGCGCCGTTAAAGCCGTTGTATACAAACCCGGTAGAGCAAGTTGACGGGGAAGAGTGCTCGACGACTCCCACGGCGGAAGAAGCCAGGATTCCGGCGAGGCTGACGTGTCCGCCTCCTCCCAGAAAACGTAAAGCTGCTGTTTCGAAATGCAAATTTAATGGTGCTCGGGAGTTCTTCACTCCTCCAGATTTAGAAACCGTGTTTATACGACGCCATGTTGAAAGGGCCAAC
>Pyrusco17g001470.1
ATGGGTTTTTCGAAGAAGTCCCAGGTGGTGGACGGAGGCATGGAATCCGAAGGCAAGAAGTGGGTAATCGCCGGAATCTCGGTACGAACTTGCTTAAAGCCGGTAAACACAAAATCGGCGAGGGGGAAGGAGACCGACGACGTAGAAGAAGAGGAGGAGTATTCGACAACCCCAACAGCGAAAGAAACAAGAATACCGGAGATTTTGTCATGCCCGCCGGCGCCGAGAAAGAGCCGGCCGCCTTCCAGATGCAACTTCAGCGGCGTGAAGGAGTTCTTCACACCGCCGGATTTGGAAACGGTGTTCAAGCTCCATGTTGAGAAAGCAAAC
>Pyrusco2g006180.1
ATGGCCACTGGTCTGGACTTCTGCCAAGACCTCCCGAATCCAAGACTCCCCACCATCAAAATCTCAGCCCCACATCCACGACCGCAATCACCGGCATCCCATAGCGACGGTGACGTTGTCTCCGAGTGCGCCGAGACAAAGTCCCCACGATTCTTACACGTTCCCGCGATTCTTACATGTCCGCCTGCGCCGAGAAAGCCTGCCACAAGGGTGGTTTCCTCATGCAAGAGGAAACTCCAGTTCTTCGAGATCACAAACCGTGAAGAGGTCGAAGATATGTTCAGATCGAGCTTTTTGATCAACTCACAAGCCAAAAGGAGCTGCCCATGTACA
>Pyrusco3g007660.1
ATGACTCCGTCTGCAAGAACAAGATCAAAGACAAAAACGACAAGAGAGGCAAAAACAAGAACTCATTTCAAGAAGAAGCTTGGCCGGCCAAAGACTACTACTCGTCAAGATATTGCAACTCCGACGACTTCGCCTTGGAATTCATCTTCCGTGGTCTGCAACGATGCTCCGAAGATTGAAGGTGGCGTAGATGATTTGGAAGCTGTTGACGATGTCTCTACTACAAGTGCCTGCTCCACACCGAAAGCTCAGAGATTTCGGATACCGGAGATTTTGACCTGTCCACCGGCGCCTAAGAAGAAGAGGGTGATTTCATCAAACTTCTTGTTTCGGAGATCTCCAATCGCCTTCTTTGCTCCGCCGGATTTAGAGCTCTTCTTCTGCTTTGCAAATGGCGGTATTTCAGTT
>Pyrusco4g009060.1
ATGGAGTCGAACCTAGTCGACCGGATCTCCGTCCTCAACGTCTCAAATTCACACAAACAAGACCGGAGCGAGACACCCATGTCGGAGTTTCAATCCAAGCCGTCGGATCACGATGATGCGCCTCATGATCGTCAACAACAAGAACAGCCCAAGAAACAAGAACCAGAGCAGTCCCAGAACATTACACCAGATCACATTAACACCCCGGCAAAACAAGACCGCAAGACGCCGCCGTCCCCGATGGAAGATGAATCATCGACGAACGACAAGGACGTCGTGGATGACGACGACGACGGGTTCAAAACGCCGACGTCCCTGGAGCACAAAATCCCTCCGATGACAGAATGCCCGCCTGCGCCGGGCAAACCCAAACGCTTTCTAAAGAGAAAAACGTCGTCGCGGTCGCCGTCACCTCCGCCGCCGCCCGCACGCAGAAAGGTTCAGTTTACAACAGCACAACTGGATATGATATTTTGGTCAACTTTTCCCTCGCCTCGGATGGGCGCGCCAAAATCAAGAAAGCCAGACGATCAGAGTGAT
>Pyrusco7g004300.1
ATGGCCACTGGTCTGGACTTCTGCCAAGACCTCCCAAATCCAAGACTCCCCACCATCAAAATCTCAGCCCCGCATCCACGACCGCAACCATCGCCATCTCATATCGACGACAGCGTTGTCTCCGAGTGCCGCACACCAACATCCAAAGAGAACAAAATCCCCACGATTCTTACATGTCCGCCTGCGCCGAGAAAGCCGGCCAGAAGGGTGGGTTCTTCATGCAAGAGGAAACTGCAGTTCTTCGAGACCAAGAACAGCGAAGAGGTTGAAGATATGTTCAGATCGAGCTTTATGATCAACTCTCGTGCCAAAAGGAGCTGCCCATGTACA
>Pyrusco9g017510.1
ATGGGTTTTTCGAAGAAGTCCCAGGTCGCGGACGGAGGCATGGAATCCGAAGGGAAGAAGTGGGTAATCGCCGGAATCTCAGTCCGGACTTGCTTAAAGCCAGTGAACACGAAACCGGCGAGGGGGAAAGAGAGCGACGACGGAGAAGAAGAGGAGGCGTATTCGACAACCCCAACAACAAAAGAAACAAGAATACCGGAGATATTTTCGTGCCCGCCGGCGCCGAGAAAGAGCCGGCCTCCTTCCAGATGCAACTTCAATGGCGTGAAGGAGTTTTTTACTCCGCCGGATTTGGAAACGGTGTTCAAGCTCCATGTTGAGAAAGCAAAC
>Pyrbe_007152
ATGTACGCCAAGAGCTACAGCTTCTCCAAGTCAATTCCATTAATAATATCCATGGGCGGTGAGACCAAAATTAGTACTAATTCTCTCTCTCAAATGTTGGTTTCTGAGAAAAATGGTAGTGGTAACGGTCTTAATTCCATGGAATTCAATTTCTTAGTGAGACCCGCGTTGAATTTTAATAACCATGCGTGCCAAATTGCGCGTTGTGAAGACGAAGACAAAGGAGAAGATGACGGCTTACATATCTCTGAAGAGAAGCAAGAAGATAATTTCGACATGTTTGTTTCGTCGTTGAAGGTCAAACTTCCGTCAGCAGGAGAATTCTGTAGAGTCCAGCAAGAAGGTATTGGTGGTGATGGTGACGTGGAAGATGGGTTGAAGACTCCAACATCTTTGGATCACAAAATCAAAGGGAGCCTGCAATGTCCACCAGCACCAAGAAAACCCAAATCACTTCCACTAAAGAAGAGAAAAGCAATACTTGACCCCAGAATTTTTCTTGATTTTTCAAGTGATGAGATCGAATCGTTGTTTCCTCCTGTTGATGTTCTTGCAGATCTTGGTAGTAAGATTATTATGAAGAAGAAAGTTAGAGTACAAGCAAGTGATGATTATATAACATCAGCTAAC
>Pyrbe_008446
ATGACTCCAGCTGCAAGAACAAGATCAAAGACAAAAACAACAAGAGAGGCAAAAACAAAAACAACCCATTTCAAGAAGAAGCTTGTCCGGCCAAAGACTACTACTCATCAAGAATTTGCATCTCCGAAGACTTCGCCTTCGAATTCATCCTCCGTGGTCTGCAACGATGCTCCGAAGATTGAAGGCGGCATAGATGAGTTCGAGGCTGTTGATGATGTGTCTACTGCAAGCGCCTGCTCCACTCCGAAAGCTCAGAGATTCCGGATACCGGAGATTGTAACCTGTCCACCGGCGCCTAAGAAGAAGAGAGCTATTTCATCAAATTGCTTGTTTCGGAGATCTCCAATCGCCTTCTTCGCTCCGCCGGACTTGGAGCTCTTCTTCTGCTTTGCAAATGGCGGTATTGCTGACCTTCTGAGTTTGGTGAGTGAAATG
>Pyrbe_011587
ATGGAGTCAAACCTAGTCGACCGGATCTCCGTCCTCAACGTCTCGAATTCACTCAAACAAGACCGGAGCGAGAAACCCATGTCGGAGTTTCGATCCACGCCGTCGGATCACGATCATGCGCCTCATGATCATCAACAACAAGAACGGTCCAAGAAACAACAAACAAAGCAGTCCCAGAACATTACACCAGATCACATTAACACCCCGGCAAAACAAGACCGCAAGAAGCCGCCGCTGCCGGGGGAAGATGAATCGTCGACGAACGGCAAGGATGTCATGGATGAGGACGACGACGGGTTCAAAACGCCGACGTCTCTGGAGCACAAAATCCCGCCGATGACAGAATGTCCACCAGCGCCGCGAAAACCGTTTCTAAAGAGAAGGCGGTCGCCGTCGCCTCCGCCGCCGGCTGCTCGCAGAAAGGTTCAGTTTACTCAAGCACAACTGAATGATATTTTCTCCAACTTTTTACTCGTCCCGGATGCGCGCGCCAAAATCAAGAAAGCCAGACGATCAGAG
>Pyrbe_013926
ATGGGATTTTCCGGGAAATCTCAGCCGCTGGATCACATGGGTTTCGATTCCGACCCTAAAAAAACATGGGTCGTCGCCGGAATCCCACTACGTGCGCCGTTAAAGCCGTTGTATACAAAGCCGTTAGAGCAAGATGACGGGGAAGAGTGCTCGACGACTCCCACGGCGGAAGAATCCAGGATTCCGGCGAGTCTGACGTGTCCGCCGGCTCCCAGAAAACAAAAAGCGGCGGCTGCTTCGAAGTGCAAATTTAATGGTGTTAGGGAGTTCTTCACTCCTCCGGATTTAGAAACCGTGTTTATACGACGCCATGTTGAGAGGGCCAAT
>Pyrbe_025370
ATGGGATTTTCCGGGAAATCTCAGCCGGTGGATCACATGGGTTTCGATTCCGACCCTAAAAAATCATGGGTCGTCGCCGGAATCTCACTACGTGCGCCGTTACAGCCGTTGTATACAAACCCGGTAGAGCAAGTTGACGGGGAAGAGTGCTCGACGACTCCCACGGCAGAAGAAGCCAGGATTCCGGCGAGGCTGACGTGTCCGCCTCCTCCCAGAAAACGTAAAGCTGCTGCTGCTTCGAAATGCAAATTTAATGGTGCTCGAGAGTTCTTCACTCCTCCAGATTTAGAAACCGTGTTTATACGACGCCACGTTGAAAGGGCCAAC
>Pyrbe_028049
ATGGGTTTTTCGAAGAAGTCCCAGGTGGTGGACGGAGGCATGGAATCCGAAGGCAAGAAGTGGGTAATCGCCGGAATCTCGGTACGAACTTGCTTAAAGCCGGTAAACACAAAATCGGCGAGGGGGAAGGAGACCGACGACGTAGAAGAAGAGGAGGAGTATTCGACAACCCCAACAGCGAAAGAAACAAGAATACCGGAGATTTTGTCATGCCCGCCGGCGCCGAGAAAGAGCCGGCCGCCTTCCAGATGCAACTTCAGCGGCGTGAAGGAGTTCTTCACACCGCCGGATTTGGAAACGGTGTTCAAGCTCCACGTTGAGAAAGCAAAC
>Pyrbe_033387
ATGGCCACTGGTCTGGACTTCTGCCAAGACCTCCCGAATCCAAGACTCCCCACCATCAAAATCTCAGCCCCACATCCACGACCGCAATCACCGGCGTCCCATAGCGACGGTGACGTTGTCTCCGAGTGCGCCGAGACAAAGTCCCCACGATTCTTACACGTTCCCGCGATTCTTACATGTCCGCCTGCGCCGAGAAAGCCTGCCACAAGGGTGGTTTCCTCATGCAAGAGGAAACTCCAGTTCTTCGAGATCACAAACCGTGAAGAGGTCGAAGATATGTTCAGATCGAGCTTTTTGATCAACTCACAAGCCAAAAGGAGCTGCCCATACATTAAAAAAAGAAAAATTGCTGAAGCTTTGTTGTGCCTCGCCACTCCGCTGCTTGAATCGATTCTGCGGCTATCCATTGAACTCGTTGTCCGCACCACCACCCGT
>Pyrbe_035407
ATGTCCATGGCTGAAGATCATAATATATCTGATGATCATCATCACCAAGATCCATCAAAACTTCACGATCAACCCTCAAAAGGATTCGAAAAAGAAGATAGTACTAAACCAATCGCTCATGAGTTACTAAATGATCGACAGGAATACTTGTGTCGAACGCCGACCTCGTATGATCACAAGATACTTACCAGTCAAAGCTGCCCAGCGACACCAAGAAAACAAGCACAAGGAAATGTTTTCCTACATAAGAGGAAATTGGCACGATTGGACTTCTTCGAAACCGCCGGGCGTGAAGAGGTAGACTCATTCTTTCGCTCTTGCTTTGAAGAATCTCCTAGTTCTAGAGCTAAGAAGAGATGTACCAGTATA
>Pyrbe_036321
ATGACTCCGTCTGCAAGAACAAGATCAAAGACAAAAACGACAAGAGAGGCAAAAACAAGAACTCGTTTCAAGAAGAAGCTTGGCCGGCCAAAGACTACTACTCGTCAAGATATTGCAACTCCGACGACTTCGCCTTGGAATTCATCTTCCGTGGTCTGCAACGATGCTCCGAAGATTGAAGGTGGCGTAGATGATTTGGAAGCTGTTGACGATGTCTCTACTACAAGTGCCTGCTCCACACCGAAAGCTCAGAGATTTCGGATACCGGAGATTTTGACCTGTCCACCGGCGCCTAAGAAGAAGAGGGTGATTTCATCAAACTTCTTGTTTCGGAGATCTCCAATCGCCTTCTTTGCTCCGCCGGATTTAGAACTCTTCTTCTGCTTTGCAAATGGCGGTATTTCAGTT
>Pyrbe_039222
ATGGAGTCGAACCTAGTCGACCGGATCTCCGTCCTCAACGTCTCAAATTCACACAAACAAGACCGGAGCGAGACACCCATGTCGGAGTTTCAATCCAAGCCGTCGGATCACGATGATGCGCCTCATGATCGTCAACAACAAGAACAGCCCAAGAAACAAGAACCAGAGCAGTCCCAGAACATTACACCAGATCACATTAACACCCCGGCAAAACAAGACCGCAAGACGCCGCCGTCCCCGATGGAAGATGAATCATCGACGAACGACAAGGACGTCGTGGATGACGACGACGACGGGTTCAAAACGCCGACGTCCCTGGAGCACAAAATCCCGCCGATGACAGAATGCCCGCCTGCGCCGGGCAAACCCAAAAGCTTTCTAAAGAGAAAAATGTCGTCGCGGTCGCCGTCGCCTCCGCCGCCGCCTGCTCGCAGAAAGGTTCAGTTTACAACAGCACAACTGGATATGATATTTTGGTCAACTTTTCCCTCGCCTCGGATGGGCGCGCCAAAATCAAGAAAGCCAGACGATCAGAGTGAT
>Pyrbe_041054
ATGGTTGAGGGTGATAGGTTTATGGGAGGTGGGTTCAGCGGCAGGGATTTGGTGGAGAATGAGGGAGAGGAACTCCATGTGAGAAAGGTGGAGATGGTCGAGTTGAAGGACCCCATTGGAACAGATCAGGACAAAGGGGGAGAAAAGGACAGAATGGATTTAACCTCAGTGAAGCCGATCAAAACAAGAAGCGAAGAAAAATCAGAAGAATCAACTTCAACAACACCAACGGCTAAAGAGGCTAGATTAATGCGACCAGAAAATGTGCGATGCCCACCAGCCCCAAGAAAGTCCCGACCTTCAAAAGCAGCATATATTAATGGAATTGGCTTTCCCCCAGTAGTTGATTTGGAGAAAACTTTCAACAACTGC
>Pyrbe_047857
ATGGCCACTGGTCTGGACTTCTGCCAAGACCTCCCAAATCCGAGACTCCCCACCATCAAAATCTCAGCCCCGCATCCACGACCGCAACCATCGCCATCTCATATCGACGACAGCGTTGTCTCCGAGTGCCGCACGCCAACATCCAAAGAGAACAAAATCCCCACGATTCTTACATGTCCGCCTGCGCCGAGAAAGCCGGCCAGAAGGGTGGGTTCTTCATGCAAGAGGAAACTGCAGTTCTTCGAGACCAAGAACAGCGAAGAGGTTGAAGATATGTTCAGATCGAGCTTTATGATCAACTCTCGTGCCAAAAGGAGCTGCCCATGTACA
>Pyrbe_053621
ATGGGTTTTTCGAAGAAGTCCCAGGTCGCGGACGGAGGCATGGAATCCGAAGGGAAGAAATGGGTAATCGCCGGAATCTCAGTCCGGACTTGCTTAAAGCCAGTGAACACGAAACCGGCGAGGGGGAAAGAGAGCGACGACGGAGAAGAAGAGGAGGCGTATTCGACAACCCCAACAACGAAAGAAACAAGAATACCGGAGATATTTTCGTGCCCGCCGGCGCCGAGAAAGAGCCGGCCTCCTTCCAGATGCAACTTCAATGGCGTGAAGGAGTTTTTTACTCCGCCGGATTTGGAAACGGTGTTCAAGCTCCATGTTGAGAAAGCAAAC
>Pyrbe_057282
ATGGGATTTTCCGGGAAATCTCAGCCGCTGGATCACATGGGTTTCGATTCCGACCCTAAAAAAACATGGGTCGTCGCCGGAATCCCACTACGTGCGCCGTTAAAGCCGTTGTATACAAAGCCGTTAGAGCAAGATGACGGGGAAGAGTGCTCGACGACTCCCACGGCGGAAGAATCCAGGATTCCGGCGAGTCTGACGTGTCCGCCGGCTCCCAGAAAACGAAAAGCGGCGGCTGCTTCGAAGTGCAAATTTAATGGTGTTAGGGAGTTCTTCACTCCTCCAGATTTAGAAACCGTGTTTATACGACGCCATGTTGAGAGGGCCAAT
>Pyrpy_N_02g2115.1
CTTCCTCCCTCCCTCCTCCCATCTCCCTCAAGCCATAAATATACTCATAATATCCCCACAAAACACACATTTCGCTCCCAACAAAAACACCTCTTAATATATATTTGTCACACCACCTCCCAACTCCGTTTCTCCACCACAAAAACCACGATGGCCACTGGTCTGGACTTCTGCCAAGACCTCCCGAATCCAAGACTCCCCACCATCAAAATCTCAGCCCCACATCCACGACCGCAATCACCGGCATCCCAAAGTGACGGTGACGTTGTCTCCGAGTGCGCCGAGACAAAGTCCCCACGATTCTTACACGTTCCCGCGATTCTTACATGTCCGCCTGCGCCGAGAAAGCCTGCCCCAAGGGTGGTTTCCTCATGCAAGAGGAAACTCCAGTTCTTCGAGATCACAAACCGTGAAGAGGTCGAAGATATGTTCAGATCGAGCTTTTTGATCAACTCACAAGCCAAAAGGAGCTGCCCATGTACA
>Pyrpy_N_03g0905.1
ATGTTGGTTTCTGAGAAAAATGGTGCTAATCATGGTCGTAGTCCCATGGAATTCAATTTCTTAGTGAGACCCGCATTGAATTTCAATAATCATGCATGCCAAATTGCTCGTTGTGAAGACGAAGAAGAAGATGGAGACGGCCAATTACATAGCTCAGAGGAGAAGCAAGAAGATAATTTCGACATGTTTGTGTCATCGTTGAAGGTCAAAGTTCCTTCAGCTGGAGAATTCTGTAGAGTCCAGCAAGAAGGTATTGGTGATGATGGGGACGTGGAATATGGGTTGAAGACTCCAACATCTTTGGATCACAAAATCAAAGGGGGCCTGCAATGTCCACCAGCACCAAGAAAACCCAAATCACTTCCACTAAAGAAGAGAAAAGCAATACTTGACCCCAGAATTTTTCTTGATTTTTCAAGTGATGAGATCGAATCATTGTTTCCTCCGGTTGATGGTGTTCTTGCAGATCTTGGTAGTAAGATTATCATGAAGAAGAAAGTTAGAGTACAAGCAAGTGAAGGTCACGATCATATAATA
>Pyrpy_N_03g1206.1
ATGTCCATGGCTGAAGATCATAATATATCTGATGATCATCATCACCAAGATCCATCAAAACTTCACGATCAACCCTCAAAAGGATTCGAAAAAGAAGATAGTACTAAACCAATCGCTCATGAGTTACCAAATGATCGACAGGAATACTTGTGTCGAACGCCGACCTCGTATGATCACAAGATACTTACCAGTCAAAGCTGCCCAGCGACACCAAGAAAACAAGCACAAGGAAATGTTTTCCTACATAAGAGGAAATTGGCACGATTGGACTTCTTCGAAACCACCGGGCGTGAAGAGGTAGACTCATTCTTTCGCTCCTGCTTTGAAGAATCTCCTAGTTCTAGAGCTAAGAAGAGATGTACCAGTATA
>Pyrpy_N_03g1645.1
ATGACTCCGTCTGCAAGAACAAGATCAAAGACAAAAACGACAAGAGAGGCAAAAACAAGAACTCATTTCAAGAAGAAGCTTGGCCGGCCAAAGACTACTACTCGTCAAGATATTGCAACTCCGACGACTTCGCCTTGGAATTCATCTTCCGTGGTCTGCAACGATGCTCCGAAGATTGAAGGTGGCGTAGATGATTTGGAAGCTGTTGACGATGTCTCTACTACAAGTGCCTGCTCCACACCGAAAGCTCAGAGATTTCGGATACCGGAGATTTTGACCTGTCCACCGGCGCCTAAGAAGAAGAAGGTGATTTCATCAAACTTCTTGTTTCGGAGATCTCCAATCGCCTTCTTTGCTTCGCCGGATTTAGAGCTCTTCTTCTGCTTTGCAAATGGCGGTATTTCAGTT
>Pyrpy_N_04g1039.1
ATGGAGTCGAACCTAGTCGACCGGATCTCCGTCCTCAACGTCTCAAATTCACACAAACAAGACCGGAGCGAGACACCCATGTCGGAGTTTCAATCCAAGCCGTCGGATCACGATGATGCGCCTCATGATCGTCAACAACAAGAACAGCCCAAGAAACAAGAACCAGAGCAGTCCCAGAACATTACACCAGATCACATTAACACCCCGGCAAAACAAGACCGCAAGACGCCGCCGTCCCCGATGGAAGATGAATCATCGACGAACGACAAGGACGTCGTGGATGACGACGACGACGGGTTCAAAACGCCGACGTCCCTGGAGCACAAAATCCCTCCGATGACAGAATGCCCGCCTGCGCCGGGCAAACCCAAACGCTTTCTAAAGAGAAAAACGTCGTCGCGGTCGCCGTCACCTCCGCCGCCGCCCGCACGCAGAAAGGTTCAGTTTACAACAGCACAACTGGATATGATATTTTGGTCAACTTTTCCCTCGCCTCGGATGGGCGCGCCAAAATCAAGAAAGCCAGACGATCAGAGTGAT
>Pyrpy_N_07g0890.1
ATGGCCACTGGTCTGGACTTCTGCCAAGACCTCCCAAATCCAAGACTCCCCACCATCAAAATCTCAGCCCCGCATCCACGACCGCAACCATCGCCATCTCATATCGACGACAGCGTTGTCTCCGAGTGCCGCACGCCAACATCCAAAGAGAACAAAATCCCCACGATTCTTACATGTCCGCCTGCGCCGAGAAAGCCGGCCAGAAGGGTGGGTTCTTCATGCAAGAGGAAACTGCAGTTCTTCGAGACCAAGAACAGCGAAGAGGTTGAAGATATGTTCAGATCGAGCTTTATGATCAACTCTCGTGCCAAAAGGAGCTGCCCATGTACA
>Pyrpy_N_09g0232.1
ATGGGTTTTTCGAAGAAGTCCCAGGTCGCGGACGGAGGCATGGAATCCGAAGGGAAGAAGTGGGTAATCGCCGGAATCTCAGTCCGGACTTGCTTAAAGCCAGTGAACACGAAACCGGCGAGGGGGAAAGAGAGCGACGACGGAGAAGAAGAGGAGGCGTATTCGACAACCCCAACAACGAAAGAAACAAGAATACCGGAGATATTTTCGTGCCCGCCGGCGCCGAGAAAGAGCCGGCCTCCTTCCAGATGCAACTTCAATGGCGTGAAGGAGTTTTTTACTCCGCCGGATTTGGAAACGGTGTTCAAGCTCCATGTTGAGAAAGCAAAC
>Pyrpy_N_11g0840.1
ATGTTGGTTTCTGAGAAAAATGGTAGTGGTAACGGTCTTAATTCCATGGAATTCAATTTCTTAGTGAGACCCGCGTTGAATTTTAATAACCATGCGTGCCAAATTGCGCGTTGTGAAGACGAAGACAAAGGAGAAGATGACGGCTTACATATCTCTGAAGAGAAGCAAGAAGATAATTTCGACATGTTTGTTTCGTCGTTGAAGGTCAAACTTCCGTCAGCAGGAGAATTCTGTAGAGTCCAGCAAGAAGGTATTGGTGGTGATGGTGATGTGGAAGATGGATTGAAGACTCCAACATCTTTGGATCACAAAATCACAGGAAGTCTGCAATGTCCACCAGCACCAAGAAAACCCAAATCACTACCACTAAAGAAGAGAAAAGCAATAATTGGCTCCAGAATTTTACTTGATCTTTCGATTGATGAGATCGAATCGTTGTTTCCTCATGTTGATGATCTTGCAGATCTTGGTAGTAAGATTATTATGAAGAAGAAAGTTAGAGTACAAGCAAGTGATGATCATATAACATCAGCTAAC
>Pyrpy_N_11g1163.1
ATGACATATGTTATTCCGTGTCCAACGTCCAAGATGGTATCCAATGCGGTTAAGCACGTTGTTGTGCATACAGACAAGGAGGAGAGAAACAGTGATAAAGAAATGATCGGACATGGAGCAAGTTCTGAGGTCATGTACTATTTGGTATTAGAGCCAGAGAGCGAGTCGGTATTGCCACATGATTGGTGGGTCCCCTTAGCCCCATGCGATGATGGTGAGTCCCTTGGCCCAGCGTGTGGGAGTGCCTATTTCGCCAGAGTAGCTAGTTATATGTCCATGGCTGAAGATCATAAAATATCTGGTGATCATCATCACCAACTTCTATCAAAATTTCCCGATCAACCTCCTAAAGGTTTCGAAAAAGAAGATAGTACTGAACCAATCGCTCATGAGTTACCAAATGATCGACAGGAAGACTTCTGTCGAACGCCAGCCTCGTATGATCACAAGATACCTACCATTCAAAGCTGCCCAGCCACACCAAGAAAACAAGCACACGGAAATGTTTTCTTACGTAAGAGGAAATTGGCACGATTGGAATTCTTTGAAACCACTGGGCGTGAAGAGGTAGACTCATTCTTTCGCTCTTGCTTTGAATCTCCTAGTTCTAGAGTTAAGAAGAGATGTACCAGTATA
>Pyrpy_N_11g1606.1
ATGACTCCAGCTGCAAGAACAAGATCAAAGACAAAAACAACAAGAGAGGCAAAAACAAAAACAACCCATTTCAAGAAGAAGCTTGTCCGGCCAAAGACTACTACTCATCAAGAATTTGCATCTCCGAAGACTTCGCCTTCGAATTCATCCTCCGTGGTCTGCAACGATGCTCCGAAGATTGAAGGCGGCATAGATGAGTTCGAGGCTGTTGATGATGTGTCTACTGCAAGCGCCTGCTCCACTCCGAAAGCTCAGAGATTCCGGATACCGGAGATTGTAACCTGTCCACCGGCGCCTAAGAAGAAGAGAGCTATTTCATCAAATTGCTTGTTTCGGAGATCTCCAATCGCCTTCTTCGCTCCGCCGGACTTGGAGCTCTTCTTCTGCTTTGCAAATGGCGGTATTTCAGTT
>Pyrpy_N_12g0776.1
ATGGAGTCAAACCTAGTCGACCGGATCTCCGTCCTCAACGTCTCGAATTCACTCAAACAAGACCGGAGCGAGAAACCCATGTCGGAGTTTCGATCCACGCCGTCGGATCACGATCATGCGCCTCATGATCATCAACAACAAGAACAGTCCAAGAAACAACAAACAAAGCAGTCCCAGAACATTACACCAGATCACATTAACACCCCGGCAAAACAAGACCGCAAGAAGCCGCCGCTGCCGGGGGAAGATGAATCGTCGACGAACGACAAGGACGTCATGGATGAGGACGACGACGGGTTCAAAACGCCAACGTCTGTGGAGCACAAAATCCCGCCGATGACAGAATGTCCACCTGCGCCGCGAAAACCCTTTCTAAAGAGAAGGCGGTCGCCGTCGCCTCCGCCGCCGGCAGCTCCCAGAAAGGTTCAGTTTACTCAAGCACAACTGAATGATATTTTCTCCAACTTTTTACTCGTCCCGGATGCGCGCGCCAAAATCAAGAAAGCCAGACGATCAGAG
>Pyrpy_N_13g0578.1
ATGGGATTTTCCGGGAAATCTCAGCCGGTGGATCACATGGGTTTCGATTCCGACCCTAAAAAATCATGGGTCGTCGCCGGAATCTCACTACGTGCGCCGTTAAAGCCGTTGTATACAAACCCGGTAGAGCAAGTTGACGGGGAAGAGTGCTCGACGACTCCCACGGCGGAAGAAGCCAGGATTCCGGCGAGGCTGACGTGTCCGCCTCCACCCAGAAAACGTAAAGCTGCTGCTGCTTCGAAATGCAAATTTAATGGTGCTCGGGAGTTCTTCACTCCTCCAGATTTAGAAACCGTGTTTATACGACGCCATGTTGAAAAGGCCAAC
>Pyrpy_N_13g1133.1
ATGGGATTTTCCGGGAAATCTCAGCCGCTGGATCACATGGGTTTCGATTCCGACCCTAAAAAAACATGGGTCGTCGCCGGAATCCCACTACGTGCGCCGTTAAAGCCGTTGTATACAAACCCGGTAGAGCAAGATGACGGGGAAGAGTGCTCGACGACTCCCACGGCGGAAGAGTCCAGGATTCCGGCGAGTCTGACGTGTCCGCCGGCTCCCAGAAAACGAAAAGAGGCGGCTGCTTCAAAGTGCAAATTTAATGGTGTTAGGGAGTTCTTCACTCCTCCAGATTTAGAAACCGTGTTTATACGACGCCATGTTGAGAGGGCCAAT
>Pyrpy_N_17g0223.1
ATGGGTTTTTCGAAGAAGTCCCAGGTGGTGGATGGAGGCATGGAATCCGAAGGCAAGAAGTGGGTAATCGCCGGAATCTCGGTACGAACTTGCTTAAAGCCGGTAAACACAAAATCGGCGAGGGGGAAGGAGACCGACGACGTAGAAGAAGAGGAGGAGTATTCGACAACCCCAACAGCGAAAGAAACAAGAATACCGGAGATTTTGTCATGCCCGCCGGCGCCGAGAAAGAGCCGGCCGCCTTCCAGATGCAACTTCAGCGGCGTGAAGGAGTTCTTCACACCGCCGGATTTGGAAACGGTGTTCAAGCTCCACGTTGAGAAAGCAAAC
>Rosch_v2.0_Chr1g0336411
ATGGCCACCAGTGGTCTAGACTTGTGCCAAGACCTTCCATCCCTCATGCGATCACTCCCCTCCATCAAAATCCAAACCCCCAAATCTCAACCACAACAACAAGATGCCACAAACGACGCCGTCCTCGAAGACGAGTGCTGCCGCACCCCGAAATCGGAAGCCAGCAAAATCCCAGCAGTCGTCACCTGCCCGCCGGCGCCCAGAAAGCCAAGAAGAGCTGCCGGCTCCTGCAAGAGGAAGCTGACGGAGCTGCAATTCTTTGAGGTCGTGAATCGCGACGAAGTCGATGCCTTTTTCGGATCAACTGGTTTGTTCAACAAGAGGAGCTGCCCATGTAAA
>Rosch_v2.0_Chr2g0172811
ATGGGTTTTTCGAAGAAGTCACAAGTGCTGGACGGAGGGATAGAGTCCGAGGGAAAGAAGTGGGTGATTGCCGGAATCTCGGTCCGAGCCTCGCTGAAGCCAATAAAGACGAAGACGAGGAGAGCCAAGGAGAGCGAGGAGGGCAGCGAAGAAGAAGAGGCGGGTTCAACAACCCCAACGGCGAAAGAAGCCAGAATACCGGAGAAGTTTTCGTGCCCGGCGGCGCCGAGAAAGCGGCGACCGGCGTCGGTGTGCAACTTCAGTGGGGTGAGGGAATACTTCATCCCACCGGATTTGGAGACGGTTTTCAAACTCCATGTGGAGAAAGCAAAT
>Rosch_v2.0_Chr3g0466771
ATGGATTCCAAACAACCCGACCCGAAATCCATTAACCCTTCGGATCCCAATCGTCTTCTTCCCGAAGACGACAGGATCAAGCTCGAAATTTCTAAGACGGAAGATGGTGGCAAGAAAGGACAAGCAGGACCACCCGAAACTTCGTCGTCCTCGTCAGTCACAGAGGAATCCGGCAGCGAAAAAGTCGTAGTGGAAGACGACGACAACGACGGTTTCAGAACGCCGGTGAATCACAGAATTCCCGTGATCACAGAGTGCCCGCCTGCACCGAAAAAGACGAGAATACCCCTGCGGAAACGAAAAGCGCTTAATTCGCCGAGCGCTTCTTCTCGCAAGAGAATCCAGATTATGCTCTCGGAAGAAGAATTCGACGCGCTGTTTCCGCCGCCGTACGATTTTCGAGGCCAGATCAAGAAAGCCAGCCCAGATGGCGCCGTC
>Rosch_v2.0_Chr4g0432781
ATGGGCTTTTCTGGCGAGTTAGGCTTGGATTCCGACCCCCAGAAATGGGTTATAGCCGGAATTCCGTTGCGGGCTCCGTTAAAGCCGATATACACCATTGCCAACCCGGTGGCGGACATCACCGAAGCAAACCACGGCGGCGGTGACGTGGAAGAAGAAGAAGAGTGTGGTTCGACGACTCCGACCGCTGCGGAGGCGAGAATTCCTATCAGGCTGACGTGTCCGCCTCCGCCGAGGAAAAGGAAGCCGGCGGCTGCTTCGAAATGTAACTACGGTAGTGTTAGAGAGTTCTTCACCCCTCCCGACTTAGAAAGCGTCTTCATACGCCGCCATGTCGAGAGGGCTAAT
>Rosch_v2.0_Chr5g0052211
ATGGCTCCCTCTGGAAGAACAAGAGCAAGCAGGCCTAAGACAGCAAGAAAGGCAAGAAGAACCATTTTCAAGAAGCCAGTAGTTGTCAAGCCAAAGCAAAAGATTCAAAAGACGCCTCCTCCTCCGAATTCACCTTCCAAGTCCTCCTCCTTGATCTCCGGTGGCCTTCCGCAGACCGAAAGCATAGATTTCGAGGCTGTTGTTCATCATGATGTCTCTGCAACTTCTAGCCCTTGCTCCACACCAAAAGCTCAGAGATATCGGATACCCCAGATTGTGTCATGTCCTCCAGCACCCAAGAAGCAAAGAGTGAATTCAAATTGCTTGTTTCGGAGATCTCCAATCGCCTTCTTCGCTCCACCGGATTTGGAGCTCTTCTTCTACTTCGCAAATCGCGGTATTTCAGTT
>Rosch_v2.0_Chr5g0056381
ATGTCTAAAAGTATTGATCAGACATCTAATCACCAAGTTTCACCAGAATTCCATGAACAACCCCCTAAAGGTCTCGAGGAAGATGATGGTATTGAAGTGATTATTCAGGGATCAAATGACAAGCAGCTGGAAGAGTACTCATCGTGTCGAACACCTACCTCTTTTGATCACAGAATACCTACCATTCAGAGCTGCCCAGCCACACCGCGAAAGAAGCAAGGACGAGTTTTCTTGCATAAGAGAAAATTGGCGTTCCCCGACTTCTTTGAAAGCACAAGCGGTGAAGAGGTAGAGTCCTTCTTTCAGTCGTGCTTTGAATCTCCTGCTAGTCCTAGGGTTAAGAAGAAGAGATGCACCAGTATA
>Rosch_v2.0_Chr5g0064301
ATGTACACGGCGGAGTGCTACAAAGACTCAATACCTTCCTTCATGGTTGGCTACTCCGACTCGAAAACTGCTCAAATGTTGGTTTCTGATAAAGATGGTGATGGTTCTCTCAATCGCAATCCCTTGGAATTCAAACTCTTTGTTCGAGAGTTTGATGATAGGCAAGGGTGTCGAATTAAGAGCAGTAATTCAGAAAGAGATGATAAAGAAGAAGAAGATCATGATGATTCAGAGGTTCATCAACGAGAGGAGGAAGACCAAGTAAAAAGTCAAGAAGAAAAGCAAGAAGACAACTTTGACATGTTTGTTACGTCCTTGAAGGTCAAGATTCCATCTGCAGAAGAATCAAGAGGCCTCGAAGACGACGATGAAGGGCTGAAGACTCCTACATCTTTGGATCAGAAGATCATTGTGAGCCTCAAGTCTCCACCAGGTGCACCAAGAAAACCAAAAGCACTACCACTAAAGAAGCGAAAAGGCAATCGCCACCCGAGACTTTTGCTTGATCTTTCGAGTGAGATTGAATTGTTGTTTCCTCCGGTTGTTTGTCCTGATCTTGGTGGTGGTAAGATTAAGAAAAATCCAGACAAGAAAGCTCCTAGTACTAATGATTGTATGACCAGC
>Rubch_LG03.3687
ATGGCTCCCACTGGAAGAACAAGAGCAACCAGGCCGAAAACAGCAAGAAAGGCAAGAAGAACCAATTTCAAGAAGCCGGTAGTACTTGCCAAGCCAAAGAACCAAAAAAGGTCTCCTCCGAATTCGCCGTCCAAGTCTTCCTCCAGTGGCCTTCCAGAGACCGAGGGCATAGATTTTGAGGCTGTTGTTCATCATGATGTGTCTGCAAGTACTAGTCCTTGCTCCACACCGAAAGCTGAGAGGTTTCGAATACCCGAGATTGTGTCATGTCCACCAGCACCAAAGAAGCAAAGAGTGAATTCGAACTGCTTGTTCCGGAGAACTCCAATCGCCTTCTTCGCTCCACCGGATTTAGAGCTCTTCTTCTACTTTGCAAATCGCGGTATTTCTGTT
>Rubch_LG03.3950
ATGTCTAAAGATTGTGATCATACAACTGATCTCCGAGTTTTAGCAGAACTCCGTGAACAACCACCTCAAGGTCTGGAGGAAGACGATGGCAGTCAACCAAAGGACACGATGGAAGAGTACTCATCGTGTCGAACACCTACCTCTCTTGATCACCGAATACCTACCATTCAGAGCTGCCCAGCAACACCGCGAAAAAAGCAAGGACGAGTTTTCCTGCATAAGAGAAAATTGACATTCTTGGACTTCTTTGAAAATACAAGGCGTGAAGAGATCGAGTCCTTCTTCCAGTCATGCTTTGAATCTCCTACTAGTCCTAGGGTTAAGAAGAGATGTACCAGTATA
>Rubch_LG03.4447
ATGTACACGGCCGAGTGCTACAGCAACTCAACTTCTCCATTCATGGTTGAGTACTCCGACTCGAAAACTGCTCAAATGTTGGTTTCCGGGAAAGATGGTGGTGATGCTCTCAGTCTCAACCCCTTGGAATTCAAGCTCTTTGTTCGAGAGTTTGATGATAGGCAAGGGTGTCAAATTACGCGCAATAATTCGAATAGAGATGATAAAGAGGAAGAAGATTCCGAGCTTCATCAACGAGAGGAAGAGAAGCAAGAAGATAACTTCGACATGTTTGTTTCAACTTTGAAGGTCAACATTCCATATGAAGAAGAATCAAGAGGCCTCGAAGATGACGATGAAGGGCTAAAGACTCCTACATCTTTGGATCAGAAGATCACAGTGAGCCTTAAGTCTCCACCACCTGCACCACGAAAACCGAAATCACTGCCACTAAAGAAGCGAAAAGCCAATCGCCACCCAAGACTTTTGCTTGATCTTTCGAGTGAGATCGAATCGCTGTTTCCTCCGGTTGTTCTTGCAGATCTTGGTGGTGGAAATATTAAGAAGAAAGCAAGACAAGCAGGCTGC
>Rubch_LG03.4500
ATGGTTTTTTCAAAGAAATCACTGGTAGATGAAGGCGCTCTTGAATCTGAAGGCAGCAAGAAGATGGAAGGTGTCTCTGGATTAACCAAGTTAAAGACGAAACACAGAGGCAAAGAAAACGAAGATGAAGAAGAGACCTTTACCGTCCCGCCAACCCCAAGAAAGTCCTCACCTCCTGCTACAAGCATCTTCACGATCAGCAAAACGAATGAGTTCTTTATCAAGTATGATGATCTGAAACCCGCCTTCAAACTCTACTTCGAGAGAGAAAGTGGCAAAGAAATAGAGGCTGAAGTAGATGACTGGGAT
>Rubch_LG04.1050
ATGGGCTTTTCTGGCGACTTAGGCTTGGATTCCGACCCTCAGAAATGGGTTCTAGCCGGAATTCCGTTGTTAAAGCCCATATACACCATTGCCAGCCCGGTGGTGGAGATCACGGAAGGCAACCACGGCGGTGACGTCGAAGAAGAGTGTGGCTCGACGACTCCGACCGGTGCCGAAGCCAGAATTCCGACCAGGCTGACGTGTCCGCCTCCTCCGAGAAAAAGGAAGCCCGCCTCGAAATGTAACTACGGTAGTGTTAGAGAGTTCTTCACTCCTCCCGACTTAGAAAGCGTGTTCATACGCCATGTCGAAAGGGCTAAT
>Rubch_LG06.245
ATGGGTTTCTCCAAGAAGTCACAAGTGGTGGACGGAGGCCTAGAATCCGAAGGAAAGAAGTGGGTAATCGCCGGTATCTCGCTACGAGCCTCGCTGAAGCCGATAAACACCAAGCTGCCGAGAGCCAAGGAAACTCAGGAGAGCGGCGAGGAAGATGAGGAGGCTTCAACAACCCCAACGGCCAAAGAAGCGAGAATACCAGAGAAAATATCTTGCCCGGCGGCGCCAAGAAAGCGACGACCGCCTTCAGTGTGCAACTTCAGTGGGGTGAGGGAGTACTTCATCCCACCGGATTTGGAGACAGTTTTCAAACTACACGTTGAGAAAGCAAAC
>Rubch_LG06.4330
ATGGATTCCGTACAACCCGACCCGAAGATGTCAAATTCGGATCCTGATTGTCTTCTTCCCGAAGACGATAAGATCAAATTCGAAATTTCCAAGACGCCCATGTTGGAGGATCATGCCAAGAAAGAAGAAGGACCATCGTCCAAAGAATGCGAAACGTCGCCGTCGTCGTCAATGACGGAGGCATTAGGCAACAAGGTCTCCAACGACGTCGTCGTAGTAGACGAACAGAACGACGGCTTCAAAACGCCGACTGCTCTGGATCACAAAATTCCCGTGATCACAGAGTGCCCGGCTGCACCTAGAAAGTCCAGAATACCCCTGCGGAAACGAAAAGCGCTTAATTCGCCAAGCGCTTCCCGCAAAAGAATCCAGATTAATGTTTCAGAAGAAGAATTCCAGGCTCTGTTTTCGCCAACTCACGATTTTCGCGGCAAGATCAAGAAAGCCAGCGCAGGTGGCGCCATC
>Rubch_LG07.2837
ATGGCTACCACTGGTCTAGACTTGTGCCAAGACCTCCCAACCCTCATGCGATCACTCCCCGCTGTCAAAATCCAAACCCCAAAACCACAACAAGACTCCACAAACGACGCCGTCTTGGAAGACGAGTGCTGCCGCACCCCGAAATCTGAAGCAAGCAAAATCCCGGCAGTCGTCACATGCCCGCCGGCGCCGAGAAAGCCCAGAAGGGCGGCCGGCTCCTGCAAGAGGAAGCTGACGGAGTTGCAATTCTTCGAGGTCGTGAATCGCGACGAAGTCGAAGCCTTTTTCGGATCAACTGGTTTGTTCAAAAGGAGCTGCCCATGTAAA
>Rubch_Scaffold1.221
ATGGCTACCACTGGTCTAGACTTGTGCCAAGACCTCCCAACCCTCATGCGATCACTCCCCGCTGTCAAAATCCAAACCCCAAAACCACAACAAGACTCCACAAACGACGCCGTCTTGGAAGACGAGTGCTGCCGCACCCCGAAATCTGAAGCAAGCAAAATCCCGGCAGTCGTCACATGCCCGCCGGCGCCGAGAAAGCCCAGAAGGGCGGCCGGCTCCTGCAAGAGGAAGCTGACGGAGTTGCAATTCTTCGAGGTCGTGAATCGCGACGAAGTCGAAGCCTTTTTCGGATCAACTGGTTTGTTCAAAAGGAGCTGCCCATGTAAA
>Ruboc_03_G14106
ATGGCTCCCACTGGAAGAACAAGAGCAAGCAGGCCGAAAACAGCAAGAAAGGCAAGAAGAACCAATTTCAAGAAGCCGGTAGTACTTGTCAAGCCAAAGAACCAAAAAAGGTCTCCTCCGAATTCGCCGTCCAAGTCTTCCTCCAGTGGTCTTCCAGAGACCGAAGGCATAGATTTTGAGGCTGTTGTTCATCATGATGTGTCTGAAAGTACTAGTCCTTGCTCCACACCGAAAGCTGAGAGGTTTCGAATACCCGAGATTGTGTCATGTCCACCAGCACCCAAGAAGCAAAGAGTGAATTCGAATTGCTTGTTTCGGAGAACTCCAATCGCCTTCTTCGCTCCACCGGATTTAGAGCTCTTCTTCTACTTTGCAAATCGCGATAGC
>Ruboc_03_G16261
ATGGTTGGGTACTCCGACTCGAAAACTGCTCAAATGTTGGTTTCCGGGAAAGATGGTGGTGACGCTCTCAGTCTCAACCCCTTGGAATTCAAGCTCTTTGTTCGAGAGTTTGATGATAGGCAAGGGTGTCAAATTACGCGCAATAATTCGGATAGAGATGATAAAGAGGAAGAAGATTCCGAGCTTCATCAACGAGAGGAAGAGAAGCAAGAAGATAACTTCGACATGTTTGTCAACATTCCATCTGCAGAAGAATCAAGAGGCCTCGAAGACGACGATGAAGGGCTAAAGACTCCTACATCTTTGGATCAGAAGATCACAGTGAACCTCAAGTCTCCACCACCTGCACCACGAAAACCGAAATCACTGCCACTAAAGAAGCGAAAAGCCAATCGCCACCCGAGACTTTTGCTTGATCTTTCGAGTGAGATCGAATCGTTGTTTCCTCCGGTTGTTCTTGCAGATCTTGGTGGTGGAAAGATTAAGAAGAAAGCGAGACAAGCAAGCTGC
>Ruboc_04_G19471
ATGGGCTTTTCTGGCGACTTAGGCTTGGATTCCGACCCTCAGAAATGGGTTCTAGCCGGAATTCCGTTGTTAAAGCCCATATACACCATTGCCGACCCGGTGGTGGAGATCACGGAAGGCAACCACGGCGGTGACGTGGAAGAAGAGTGTGGCTCGACGACTCCGACGGGTGCGGAAGCCAGAATTCCGACCGGGCTGACGTGTCCGCCTCCTCCGAGAAAAAGGAAGCCCGCCTCGAAATGTAACTACGGTAGTGTTAGAGAGTTCTTTACTCCTCCCGACTTAGAAAGCGTCTTCATACGCCATTGCTCTGTTATCTTTAGGATCTTAATTCGTACCGGCAAAGACCCAGATGACTTTGTGGCTGTGCCATCATCCCAATTCAGACTTGGAATGAGTTTGGTCTATGAATCAATCAATGCCCCACTCCCACAAGCCATGTATGACCCCCCACCCACCTCGGACTGTTATGATAGTGGGAAAAGGGGAAGGTTCTCTGTGATTGTAGCTCGCTCAATTCAAATTGTGGGTGAGGACAAATCACATGTGGAT
>Ruboc_06_G03941
ATGGGTTTTTCCAAGAAGTCACAAGTGGTGGACGGAGGCCTAGAATCCGAAGGAAAGAAGTGGGTAATCGCCGGAATCTCGCTACGAGCCTCCCTGAAGCCGATAAACACCAAGCTGCTGAGAGCCAAGGAAACCCAGGAGGGCGGCGAGGAAGATGAGGAGGCTTCAACAACCCCAACGGCCAAAGAAGCGAGAATACCGGAGAAAATTTCTTGCCCGGCGGCGCCAAGAAAGCGACGACCGCCTTCAGTGTGCAATTTCAGTGGGGTGAGGGAGTACTTCATCCCACCGGATTTGGAGACAGTTTTCAAACTACATGTTGAGAAAGCAAAC
>Ruboc_06_G06130
ATGGATTCCGAACAACCCGACCCGAAGATGTCAAATTCGGATCCTGATTGTCTTCTTCCCGAAGACGATAAGATCAAATTCGAAATTTCCAAGACGCCCATGTTGGAGAATCATGCCAAGAAAGAAGAAGGACCATCATCCAAAGAATGCGAAACGTCGCCGTCGTCGTCAATGACGGAGGAATTGGGCAACAAGGTCTCCAACGACGTCGTAGTCGTGGACGAACAGAACGACGGCTTCAAAACGCCGACTGCTCTGGATCACAAAATTCCCGTGATCACAGAGTGCCCGGCTGCACCGAGAAAGTCCAGAATATCCCTGCGGAAACGAAAAGCGCTTAATTTGCCAAGCGCTTCCCGCAAAAGAATCCAGATTAATGTTTCAGAAGAAGAATTCCAGGCTCTGTTTTCGCCGCCTCACGATTTTCGCGGCAAGATCAAGAAAGCCAGCCCAGATGGCGCCATC
>Ruboc_06_G13122
ATGTCTAAAGATTGTGATCATACATCTGATCTCCGAGTTTTTTCAGAACTCCGTGAACAACAACCTCAAGGTCTGGAGGAAGACGATGGTAGTAAACCAAATGACAAGATGGAAGAGTACTCATCGTGTCGAACACCTACCTCTCTTGATCACCGAATACCTACCATTCAGAGCTGCCCAGCAACACCACGAAAAAAGCAAGGACGAGTTTTCCTGCATAAGAGAAAATTGACATTCTTGGACTTCTTTGAAAACACAAGGCGTGAAGAGATCGAGTCCTTCTTCCAGTCATGCTTTGAATCTCCTACTAGTTCTAGGGTTAAGAAGAGATGTACCAGTGTA
>Ruboc_07_G19439
ATGGACAACCAGGGCAGCCGTAAAGCGGAAGACAAGGTCGGCGAGGTGACTGAAGAAGAACGGGAAGAAGGATACGAGACACCAGAAGACATTAGCAGTCGAATTCCGCAACCAACGTCCCCGCCTCCGCCACCAAGGAAGAATCCTCGACGGTTTCATGCCATGAAACGAAAGAATAGTCCACAGGAGGAGAAAAACCCCAAATCATCATCGTCCATTGATTTTGAAACTTCACTTTACTGCTACCACAAAACTCCCAAGTATACACTGTTAAATGTAACATTGACCAAGAATGCTACTGTGTACACCGTGTCTACACGGATGGACCGGGCC
>Ruboc_07_G25716
ATGGCTACCACTGGTCTAGACTTGTGCCAAGACCTCCCAACCCTCATGCGATCACTCCCCGCTGTCAAAATCCAAACCCCAAAACCACAACAAGACTCCACAAACGACGCCGTCTTGGAAGACGAGTGCTGCCGCACCCCGAAATCTGAAGCAAGCAAAATCCCGGCAGTCGTCACATGCCCGCCGGCGCCGAGAAAGCCCAGAAGGGCGGCCGGCTCCTGCAAGAGGAAGCTGACGGAGCTGCAATTCTTCGAGGTCGTGAATCGCGACGAGGTCGAAGCCTTTTTCGGATCAACTGGTTTGTTCAAGAGGAGCTGCCCATGTAAA
