# Supplementary material for: Transcriptomics of long‐term, low oxygen storage coupled with ethylene signaling interference suggests neofunctionalization of hypoxia response pathways in apple ( Malus domestica )
Source: Plant Direct. 2024 Dec 20;8(12):e70025. doi: 10.1002/pld3.70025 (PMC11660084; doi:10.1002/pld3.70025)
Supplement: Supplementary file 2 — Data S2: Homologs of all 606 hypoxia response genes identified in this study across 42 representative species of land plants). [file PLD3-8-e70025-s004.gz › 01-integratedGeneFamilies_dir/246.faa]

>gnl_Ambtr_v1.0_evm_27.model.AmTr_v1.0_scaffold00102.49
MVSVEELRKAQRADGPATVLAILTANPVNVVEQAHFPDFYFNSTNLQDAYLRDKFSRLCAKSGIKKRHLFLTEERLSANPSLCAYMAPSLDTRQELVLEEIPRLGKEAAPRAIKEWGQPVSGITHLVFCTTSCIDMPGATALRIAKGLAENNRNARVLVVCSEMIPIFFKGIHASHLESLVGPALFGDGAAAVIIGSDPLTTERALYQLAWAGQSIVPDSTHALAGHLREVGLTFTLSKELPMLLTKSVKDCLSHALEPLGITDWNSIFYAAHPGGPLVMDKMENELELKPEKLRATHHVLEEYGNMSSPSVLFMLDEMRKWSAEQGAATTGEGLEWGVLFGFGPGLTIETVVIRSMPT
>gnl_Ambtr_v1.0_evm_27.model.AmTr_v1.0_scaffold00102.48
MVSVEELRKAQRADGPATVLAIGTANPPNVVEQAHFPDFYFNITNLQDLYLKDKFSRICAKSGIKKRHLFLTEERLSANPSLCSYMAPSLDARQELVLEEIPRLGKEAALCAIKEWGQPVSGITHLVFCTTSCIDMPGADLRLANLLNLSPCVNRVMLYLQGCFAGATALRIAKDLAENNHNARVLVVCSEMIPIFFRGVHASHLESLVGPALFGDGAAAVIIGSDPLTTERALYQLAWAGQSIVPDSTHALAGHLREVGLTFTLSKELPMLLTKSVKDCLSHALEPLGITDWNSIFYAAHPGGPLVMDKMENELGLKPEKLRATRHVLEEYGNMSSPSVLFVLDEMRKWSAEQGAATTGEGLEWGVLFGFGPGLTIETVVIRSMPT
>gnl_Ambtr_v1.0_evm_27.model.AmTr_v1.0_scaffold00039.31
MVNVEAIRKAQRAEGPATIMAIGTATPPNSVDQSTYPDYYFRITKSEKSMIKKRYMYLTEEILKENPTVCEYMAPSLDARQDMVVVEVPKLAKEAATRAIKEWGQPKSKITHLVFCTTSGVDMPGADYQLTKLLGLRPSVKRVMMYQMGCYAGGTVLRVAKDLAENNRGARVLAVCSEITAVTFRGPSDTHLDSLVGQALFGDGAGALIVGSDPLPVERPIFELIWTGQTILPDSNGAIDGHLREVGLTFHLLKDVPGIISKNIDKALVEAFEPLGISDWNSLFWIAHPGGPAILDQVEAKLGLKEEKLRATRHVLSEFGNMSSACVLFILDEMRRKSAQDGCKTTGEGLEWGVLFGFGPGLTVETVALRGIATA
>gnl_Aquco_v3.1_Aqcoe2G387500.1
MVGVDVSRTVQISNGLATVMAIGTATPPNCVDQSTYPDYYFRVTNSEHKTELKEKFRRICERTTVKKRYMHLTEDILKENPNMCAFSASSLDARQAMAVVAVPNLAKEAATKAIEEWGQPKSMITHLVFCNSTCGGDIPGADVQLMKLLKLKPSVKRYMMYSQGCFGGGMVLRLAKDLAENNKGARVLAVCCETIHLSFRGPNADHLDSLVNQALFGDGAAALVIGTDPVIGVEKPIFEVVSTAQTILPDSDEAIKGHLKEEGLTFNLVKDVPGLISKNIESCLEEAFEPLGISDWNSLFWIAHPGGPAILDKIQNKLNLEPKKLRATRQVLSDYGNLSSACVLFIMEEMRKNSVQEGCKTTGEGLEWGVLFGIGAGLTVDTVVLRSMLI
>gnl_Aquco_v3.1_Aqcoe2G118400.1
MMGVDAFRSAQKADGQATIMAIGTANPPNCVDQSTYPDYYFRITNSEHMTDLKEKFKRICERTTVKKRYIHLTEDVLKENPNMCAYKAPSLDARQDMAVVDVPKLAKEAAVKAIEEWGQTKSKITHLVFCNSTCGGDIPGADVRLVKLLGLKLSVKRYMMYQQGCFGGGMVLRLAKDLAENNRGARVLVVCCETIHLSFRGPSDNHLASLVNQALFGDGAAALIVGADPIIGIEKPLFEVVSTAQTLVPDSDGAIQGHLKEEGLTFNLVKNVPELISKNIEKCLQEAFEPLGISDWNSLFWIAHPGGPAILDKVQDILDLEPDKLRATRQVLSDYGNMSSACVLFILDEMRKKSVQDGMKTTGEGLEWGVLFGFGAGLTVDTVVLRSVPI
>gnl_Aquco_v3.1_Aqcoe5G334300.1
MVSVEEIRNAQRAKGPATVLAIGTATPSNCVYQADYPDYYFRITKSEHLTDLKEKFKRMCDKSQIKKRYMHLNEEILKENPSMCAYEAPSLDARQDMVVVEVPKLGKEAASKAIKEWGQPKSKITHVVFCTTSGVDMPGADYQLTKLLGLRPSVKRLMMYQQGCFAGGTVLRLAKDLAENNAGARVLVVCSEITAVTFRGPSDSHLDSLVGQALFGDGAAAVIIGADPDMAIERPLFQLVSAAQTILPDSDGAIDGHLREVGLTFHLLKDVPGLISKNIQKSLVEAFSPIGISDWNSLFWIAHPGGPAILDQVELKLGLKEEKLKPTRQVLSDYGNMSSACVLFILDEMRKNAAEEGLSTTGQGLEWGVLFGFGPGLTVETVVLHSMPTVSTQ
>gnl_Aquco_v3.1_Aqcoe3G357100.1
MVDINTIRRTQRACGAATVMAIGTANPPNSVDQINYPDYYFRITKSDHMTELKEKFKRMCAKSMIKTRYLHLTEDLLKKNPNLGAYKAPSLNARQDILVEEIPKLGKEAAVKAIQEWGQPKSEITHLIFCSTGGVDTPGADFQLTKLLGLQLSVKRYMMYQQGCFSGGMVLRLAKDLAENNRGARVLVVCSEITVLTFHGPSSTNLDSLLGQAIFGDGAAAVIVGADPVIGIEKPLFKIVSASQTIIPDCGDAIDGHLREEGLIFHLQKTVPELVSMNIKKSLEEAFEPLGISDWNSLFWIVHPGGPKILNQVELKLNLEPEKLALSRHVLSEYGNMSGACVLFVLDKMRTKSVQEGLQTTGEGLEWGVLFGFGPGLTVETLVLHSVLIHDNS
>gnl_Arath_TAIR10_AT5G13930.1
MVMAGASSLDEIRQAQRADGPAGILAIGTANPENHVLQAEYPDYYFRITNSEHMTDLKEKFKRMCDKSTIRKRHMHLTEEFLKENPHMCAYMAPSLDTRQDIVVVEVPKLGKEAAVKAIKEWGQPKSKITHVVFCTTSGVDMPGADYQLTKLLGLRPSVKRLMMYQQGCFAGGTVLRIAKDLAENNRGARVLVVCSEITAVTFRGPSDTHLDSLVGQALFSDGAAALIVGSDPDTSVGEKPIFEMVSAAQTILPDSDGAIDGHLREVGLTFHLLKDVPGLISKNIVKSLDEAFKPLGISDWNSLFWIAHPGGPAILDQVEIKLGLKEEKMRATRHVLSEYGNMSSACVLFILDEMRRKSAKDGVATTGEGLEWGVLFGFGPGLTVETVVLHSVPL
>gnl_Betvu_v1.2_Bv1_018740_qrnh.t1
MATPSVQEIRDAQRSNGPATILAIGTANPANEMYQAEYPDFYFRVTKSEHMKELKQKFKRMCDNSMIKKRYMHVTEELLEENPHLCDFNASSLDTRQDILATEVPKLGKEAAVKAIKEWGQPRSKITHVIFCTTSGVDMPGADYQLTKLLGLRPSVKRFMLYQQGCYAGGTVLRLAKDIAENNRGARVLVVCAEITIICFRGPTQIHLDSMVGQALFGDGAGAVIVGADPDESIERPIFQLVWAAQTILPGSEGAIDGHLREVGLTFHLLKDVPGLISKNIEKALVEAFQPIGIDDWNSIFWVAHPGGRAILDDVESKLGLKEDKLKTTRHVLSEYGNMSSACVLFILDEMRKRAMKEGMATTGEGLEWGVLFGFGPGLTVETVMLHSVPTAN
>gnl_Betvu_v1.2_Bv1_018750_wmqt.t1
MATPSVQEIRDAQRSNGPATILAIGTANPANEMYQAEYPDFYFRVTKSEHMKELKQKFKRMCDNSMIKKRYMHVTEELLEENPHLCDFNASSLDTRQDILATEVPKLGKEAAVKAIKEWGQPRSKITHVIFCTTSGVDMPGADYQLTKLLGLRPSVKRFMLYQQGCYAGGTVLRLAKDIAENNRGARVLVVCAEITIICFRGPTQVHLDSMVGQALFGDGAGAVIVGADPDESIERPIFQLVWAAQTILPGSEGAIDGHLREVGLTFHLLKDVPGLISKNIEKALVEAFQPIGIDDWNSIFWVAHPGGRAILDEVESKLGLKEDKLKTTRHVLSEYGNMSSACVLFILDEMRKRATKEGMATTGEGLEWGVLFGFGPGLTVETVMLHSVPTAN
>gnl_Betvu_v1.2_Bv1_018760_ejxc.t1
MYQAEYPDFYFRVTKSEHMDELKQKFKRMCDKSMIKKRYVHMTEELLQENPHMYDYNASSLDTRQDILVTEVPKLGKEAAVKAIKEWGQPRSKITHVIFCTASGVDMPGADYQLTKLLGLRPSVKRFMLYQQGCYAGGTILRLAKDIAENNRGARVLVVCAEITVIGFRGTTETHLDSMVAQTLFGDGAGAVIVGADPDESIEHPIFQLVLSNPLQVSLFPPLKILQSKDLPGLISKNIEKALVEAFKPIGINDWNTIFWVAHPGGRAILDEVESKLGLEEDKLKTTRHVLSEYGNMSSVCVLFILDEMRKRSMREGMATTGEGLEWGVLFGFGPGLTVETVMLHSVPIAN
>gnl_Betvu_v1.2_Bv1_018770_zsda.t1
MATPSVQEIRDAQRSNGPATILAIGTANPANEMYQAEYPDFYFRVTKSEHMSELKQKFKRMCDKSMIKKRYMHVTQELLEENPHMCDYNASSLNTRQDILATEVPKLGKEAAVKAIKEWGQPRSKITHVIFCTTSGVDMPGADYQLTKLLGLRPSVKRFMLYQQGCYAGGTVLRLAKDIAENNRGARVLVVCAEITVICFRGPTETHLDSMIGQALFGDGAGAVIVGADLDESIERPIFQLVWAAQTILPDSEGAIDGHLREVGLAFHLLKDVPGLISKNIEKALVEAFKPIGIDDWNSIFWAAHPGGPAILDQVESKLGLKQDKLSTTRHVLSEFGNMSSACVLFILDEMRKRSMKEGMATTGEGLEWGVLFGFGPGLTVETVMLHSVPIAN
>gnl_Betvu_v1.2_Bv2_042480_pyot.t1
MITKRHFYLTEEILKANPSMLTYGEPSHDARRAMTIEYVPKLGVEAAEGALKEWGQPKSKITHLIVYTTLALSMPGTDYEIAKLLKLDPSVHRMVLYLVGCHAGPHILKHAKDIVENNKGARVLVVCSEITAVNFHGPSENHIDSLVGQALFGDGAAAVVVGADPDLSIERPLFQLVHAIQATIPDTAGPASEIIEMGQTFHLRRDLPFFVSKNVEECLVKAFKPIGISDWNKLFWIAHNGGPAVLDQTEAELGLNKDKLEVTRHVLSEYGNMASVGVIIMMDEMRKKALKEGKATTGLGLDWGVMFGFGPGMTIETLVLRSVPLEA
>gnl_Betvu_v1.2_Bv2_042490_cfac.t1
MESIQQIRDAQRAVGPACILGIGKAHPPNYIFQKDYPDYYFRVTNSEQKVELKEKFKRICEKTMITKRHFYLTEEILKANPSMLTYGEPSHDARRAMTIDYVPKLGVEAAEEALKEWGQPKSKITHLIVYTTLALSMPGTDYEIAKLLKLDPSVHRMVLYLVGCHAGPHILKHAKDIVENNKGARVLVVCSEITAVNFHDPDLLIERPLFQLVHAIQATSPDTAGPASEIIEMGQTFHLRRDLPFFVSKNVEECLVKAFKPIGISDWNKLFWIAHNGGPAVLDQTEAELGLNKDKLEVTRHVLSEYGNMASVGVIIMMDEMRKKALKEGKATTGLGLDWGVMFGFGPGMTIETLVLRSVPLEA
>gnl_Betvu_v1.2_Bv2_042500_ciwn.t1
MITKRHFYLTEEILKANPSMLTYGEPSHDARRAMTIDYVPKLGVEAAEEALKEWGQPKSKITHLIVYTTLALSMPGTDYEIAKLLKLDPSVHRMVLYLVGCHAGPHILKHAKDIVENNKGARVLVVCSEITAVNFHGPSENHIDSLVGQALFGDGAAAVVVGADPDLSIEKPLFQLVHAIQATIPDTAGPASEIIEMGQTFHLRRDLPFFVSKNVEECLVKAFKPIGISDWNKLFWIAHNGGPAVLDQTEAELGLNKDKLEVTRHVLSEYGNMASVGVIIMMDEMRKKALKEGKATTGLGLDWGVMFGFGPGMTIETLVLRSVPLEA
>gnl_Betvu_v1.2_Bv6_151690_pgae.t1
MASIEEIRKAQRADGPATILAIGTATPPNCVYQADYPDYYFRVTKSEHMTDLKEKFRRMCDKSMIKKRYMYLTEEILEENPNLCDYMGTSSLDTRQDIVVAEVPRLGKEAAVKAIKEWGQPKSKITHVIMCTTSGVDMPGADYQLTKLLGLRPSVRRFMLYQQGCFAGGTVLRLAKDLAENNRGARVLVVCSEITAICFRGPTETHLDSMVGQALFGDGAGALIVGADPIESLERPLFKMVSAAQTLLPDSEGAIDGHLRQVGLTFHLLKDVPGLISKNINKALEDAFTPLGIDDWNSIFWIAHPGGPAILDQVEAKLGLKEDKLTATRNVLSEFGNMSSACVLFILDEMRKKSSKEGKSTTGEGLDWGVLFGFGPGLTVETVVLHSVPLNH
>gnl_Betvu_v1.2_Bv6_152260_oprd.t1
MASIQEIRNSHRANGPATILAIGTANPPNEMYQADYPDFYFRATNNEHMTDLKAKFKRICEKSMIKKRYMHITEEMLKENSNLCDYNASSLNFRQLILASEVPKLGKEAALKAIEEWGQSKSKITHVLFCTNSGVDIPGADYQLIKLLGLHSSVKRLILCQEGCHSGAMVLRIAKDMVENNRGARVLVVCSESTVICFRGPTDAHMDSMVAQALFGDGAAAMIVGADPDESIERPIFKLVWTAQAILPDSEGAIEGHIREAGMDIRLSSDVPKLISNSIKNALVEAFDPIGLEINDRNSFFWIAHPGGPAILDKVEAELGLEENKLSTTRHVLSEFGNMWSACMIFILDEMRKRSLKECKTTTGEGLDWGVMVGLGPGITVETIVIHSVPLS
>gnl_Betvu_v1.2_Bv9_210980_izsj.t1
MKAQRANGPATILAIGTATPPNCVYQDDYPDYYFRVTNSEHMTDLKEKFKHMCNKSMIKKRYMHLTEEFLKENPNMCAYMGASLDTRQDIVVSEVPRLGKEAAVKAIKEWGQPKSKITHVIMCTTSGVDMPGADYQLTKLLGLRPSVRRFMLYQQGCFAGGTVLRLAKDLAENNRGARVLVVCSEITAICFRGPTETYLDSMVGLALFGDGAGALIVGADPDESIERPLFKMVWTAQTIISDSEGAIDGHLREVGLTFHLLKDVPGLISKNINKALEEAFTPLGISDWNSIFWIAHWGGPAILDQVEAKLGLKEEKLHATRNVLREFGNMSSACVLFILDEMRKKSLEEGKITTGEGLD
>gnl_Carpa_v0.4_evm.model.supercontig_59.102
MVSKSVNVGEVRRAQRAEGPATVLAIGTTTPPNCLDQSTYPDYYFRITNSEHRTDLKEKFQRMCDKSMIKKRYMYLTEEMLKENPNICAYMAPSLDARQDMVVVEVPKLGKEAAKKAIKEWGQPKSKITHLIFCTTSGVDMPGADYQLTKLLGLRPSVNRLMMYQQGCYGGGTVLRLAKDLAENNKGARVLVVCSEITAMTFRGPNDTHLDSLVGQALFGDGAAAIIVGSDPLEVENPLFELVSAAQTILPDSDGAIDGHVREVGLTFHLLKDVPTLISKNIEKNLVEALEPLGITDWNSIFWVAHPGGPAILDQIEVKLGLKPEKLRATRHVLAEYGNMSSACVLFILDEMRRKSREEKLKTSGEGLEWGVLFGFGPGLTVETVVLHCVAN
>gnl_Carpa_v0.4_evm.model.supercontig_70.51
MAVAVTVDQIRNAQRARGAATILAFGTATPSNCVSQADYPDYYFRITNSQHMTDLKEKFKRMCEKSMIRKRYMFLTEDFLKDNPNMCAYMAPSLDARQDIVVVEVPKLGKEAAVKAIKEWGQPKSKITHLVFCTTSGVDMPGADYQLTKLLGLRPSVKRFMMYQQGCFAGGTVLRLAKDLAENNEGARVLVVCSEITAVTFRGPSESHLDSLVGQALFGDGAAAVIVGSDPDISVERPLFQLVSAAQTILPDSHGAIDGHLREVGLTFHLLKDVPGLISKNIEKSLVEAFTPIGINDWNSIFWIAHPGGPAILDQVELKLGLEEDKLRATRHVLSEYGNMSSACVLFILDEMRKRSVAEGKSTTGDGLNWGVLFGFGPGLTVETVVLHSFPTTERWDALVG
>gnl_Elagu_v2.0_p5_sc00001.V1.gene2109
MARAAFLVAGTGRTAARSTLSKDWFRPHLIFEFHPEGYIYGSQAHATPHSSAFFLKQLIKPSVTAAHLSISLPLRMASIQSIRKAHRADGPATIMAIGTANPPHAVDQSTYPDFYFRISKNELKVELKVKFKRICEKSMIKKRYMHLTEDILKENPNMCAYMASSLDARQDILVEEVPKLGKEAAVKAIKEWGRPKSNITHLVVCSTSGVDMPGADYQLIRLLGLKSSVKRVMLYHQGCFAGGTVLRIAKDLAENNKDARVLVVCSEITVVTFRGTDDIHFDNLVGQALFADGAAALIVGADPIQDVERPLFQMISAAQLILPDSEGAIEGHLREVGLTFHLLNQVPTIISKNIEKSLEEAFHPLGISDWNSLFWIAHPGGPAILDAFEAKLKLKPEKLRATRHVLSEYGNMSSACVFFIMDEMRKRSIKEGKETTGEGLDWGVLYGFGPGLTMETVVLKSVAI
>gnl_Elagu_v2.0_p5_sc00001.V1.gene2120
MAIGTANPPHAVDQSTYPDFYFQITKNEHKLELKEKFKRMCEKSMIKKRYMYLTEDILKQNPNMCAYMASSLDARQDILVEEVPKLGKEATVKAIKEWGRPKYNITHLVAALPVASTCPGPTTNSFGS
>gnl_Elagu_v2.0_p5_sc00001.V1.gene2125
MANIQSIRKAQRANGPTTIMAIGTANPLHAIDQSTYPDFYFRITKNEHKLELKEKFKRISEKSMIKKRYMYLTEDVLEQNPNMGAYMASSLDARQDILVEEVPKLGKEATTKAIKEWGRHESNITHLIVCSTSGVDMPGADYQLIRLLDLNPSVKRVMLYHQGCFTGGTVLRIAKDLTENNKGARVLVICSEITAVTFRGTDDIHFDNLVGQALFADGAAALIVGPNPMQDVERPHFEMASAIQLILPDSQGAIEGHLREVGLTFHLLNQVPTIISKNIEKSLEEAFQQLDMALGDRRRCSCLLSTSEAEAPSSISTAAPVPSSEDLALVGPSEAGLSEMDPSDPSSSVMRRR
>gnl_Elagu_v2.0_p5_sc00046.V1.gene319
MAKVEDIRRSQRSEDPATILAFGTATPANVFYQADYPDYYFRITKSEHLTELKEKFKRMCDKSMIRKRYLHLNEEILTENPNMCAYMAPSLDARQDVVVVEVPKLGKEAAAKAIKAWGQPKSRITHLVFCTTSGVDMPGADYQLTKLLGLRPSVNRFMMYQQGCFAGGTVLRLAKDLAENNRGSRVLVVCSEITAVTFRGPSDSHLDSLVGQALFGDGAAAIIVGADPDLAIERPLFQLVSASQTILPNSEGAIDGHLREVGLTFHLLKDVPSLISKNIEKSLVEAFTPLGISDWNSIFWIAHPGGPAILDQVEAKLGLEEEKMRATRHVLSEYGNMSSACVLFILDEMRKKSAEDGKTTTGEGLEWGVLFGFGPGLTVETVVLHSLPIAAP
>gnl_Elagu_v2.0_p5_sc00076.V1.gene463
MGRVLQVSLDLIWRAQRADDTAIILAIGTAAPPNAVDQGTYPDYYFRITNREHMHEVKEKFQRMCDKSMIKKRYMYLTEEILKQHPNVCDHKAPSLDDRQAVVVAEVPKLGHDAAVGAIKEWGQPKSRITHLIFCTTSGVDMPGADYQLTRLLGFRPSVGRLMLYQQGCFAGGTVLRLAKALAENHRGARVLVVCSEITAVTFRGPSEDHLDSLVGQALFGDGAAALIVGADPDTTIERPIFEIVSASQTILPDSDGAIDGHLTEAGLTFYLLKDVPGIITKNIENSRSVRSSRWG
>gnl_Elagu_v2.0_p5_sc00177.V1.gene16
MAKVLLEEIRSSQRAEGPATILAIGTATPANVVYQADYPDYYFRITKSEHLTDLKEKFKRMCDKSMIRKRYMHLSEEILKENPNICAYMAPSLDARQDVVVVEVPKLGKEAAVKAIKEWGQPKSKITHLVFCTTSGVDMPGADYQLTKLLGLRPSVNRLMMYQQGCFAGGTVLRLAKDLAENNRGARVLVVCSEITAVTFRGPSESHLDSLVGQALFGDGAAAIIVGADPDPAIERPLFQLVSASQTILPDSEGAIDGHLREVGLTFHLLKDVPGLISKNIHKSLVEAFVPLGISDWNSIFWIAHPGGPAILDQVEAKLGLEKEKMRATRVVLSEYGNMSSACVLFILDEMRRRSAEEGKATTGEGLEWGVLFGFGPGLTVETVVLHSLPISTR
>gnl_Elagu_v2.0_p5_sc00457.V1.gene23
MSMTVEEIREAQRAEGPATVLAIGTATPANAVYQADYPDYYFRITNSEHLTDLREKFKRMCDKSMIRKRYMHLTEEILKENPNMCAYMAPSLDARQDLVVVEVPKLGKEAATKAIKEWGQPKSRITHLIFCTTSGVDMPGADYQLTKLLGLRPSVNRFMMYQQGCFAGGTVLRLAKDLAENNRDARVLVICSEITAVTFRGPSESHLDSLVGQALFGDGAAALIVGADPDLAIERPLFQLISASQTILPDSEGAIDGHLREVGLTFHLLKDVPGLISKNIEKSLVQALRPIGIDDWNSIFWVAHPGGPAILDQVEEKVGLKKEKMRATREVLKEYGNMSSACVLFILDEMRRRSAEEGLATTGEGLEWGVLFGFGPGLTVETVVLHSMPIASR
>gnl_Elagu_v2.0_p5_sc00581.V1.gene11
MSMTVEEIRKAQRAEGPATVLAIGTATPANVVYQADYPDYYFRITNSEHLADLKEKFKRMCDKSMIHKRYMHLTEEILKENPNMCAYMAPSLDARQDLVVVEVPKLGKEAATKAIKEWGQPKSRITHLIFCTTSGVDMPGADYQLTKLLGLRPSINRFMMYQQGCFAGGTVLRLAKDLAENNRGARVLVVCSEITAVTFRGPSESHLDSLVGQALFGDGAAALIVGADPDLAIERPLFQLISASQTILPDSEGAIDGHLREVGLTFHLLKDVPGLISKNIEKSLVQALRPIGIDDWNSIFWVAHPGGPAILDQVEEKVGLKKEKMRATREVLKEYGNMSSACVLFILDEMRRRSVEEGLATTGEGLEWGVLFGFGPGLTVETVVLHSMPIASR
>gnl_Elagu_v2.0_p5_sc00581.V1.gene13
MSMTVEEIRKAQRAEGPATVLAIGTATPANVVYQADYPDYYFRITNSEHLADL
>gnl_Elagu_v2.0_p5_sc00581.V1.gene14
MHLIEEILKENPNMYTYMAPSLDARQDLVVVEVSKLGKEAAAKAIKEWGQSKSRITHLIFCTNSGIDMPGADYQLTTLLGLRPSVNCFMMYQQGCFTGGTMLRLAKDFAENNRGTRVLVVCSKITAVTFRGPSESHLDSLVGQTLFGDGAAVLIVGADPDLAIERPLFQLNSASQTILPDSEGAIDGHLREVGLTFHLLKDVPGLISKNIEKSLVQALGPIGIDDWNSIFWVAHPGGPAILD
>gnl_Elagu_v2.0_p5_sc00581.V1.gene22
MSTTVEEIRKAQRAEGPATVLAIGTATPANVVYQADYPDYYFRITNSEHLADLKEKFKRMCDKSMIHKRYMHLTEEILKENPNMCAYMAPSLDARQDLVVVEVPKLGKEAATKAIKEWGQPKSRITHLIFCTTSGVDMPGADYQLTKLLGLRPSVNRFMMYQQGCFAGGTVLRLAKDLVENNRGARVLVVCSEITAVTFRGPSESHLDSLVGQALFGDGAAALIIGADPDLAIERPLFQLISASQTILPDSEGAIDGHLREVGLTFHLLKDVPGLISKNIEKSLVQALRPIGIDDWNSVFWVAHPGGPAILDQVEEKVGLKKEKMRATREVLKEYGNMSSACVLFILDEMRRRSAEEGLATTGEGLEWGVLFGFGPGLTVETVVLHSMPIASC
>gnl_Elagu_v2.0_p5_sc01627.V1.gene3
MSTTVEEIRQAQRAEGPATVLAIGTATPANVVYQADYPDYYFRITNSEHLDDLKEKFKRMCDKSMIRKRYMHLTEEILKENPNMCAYMAPSLDARQDLVVVEVPKLGKEAATKAIKEWGQPKSLITHLIFCTTSGVDMPGADYQLTKLLGLRPSINRFMMYQQGCFAGGTVLRLAKDLAENNRGARVLVVCSEITAVTFRGPSESHLDSLVGQALFGDGAAALIVGADPDLAIERPLFQLISASQTILPDSEGAIDGHLREVGLTFHLLKDVPGLISKNIEKSLVQALRPIGINDWNSIFWVAHPGGPAILDQVEEKVGLKKEKMRATREVLKEYGNMSSACVLFILDEMRRRSTEEGLATTGEGLEWGVLFGFGPGLTVETVVLHSMPITSR
>gnl_Elagu_v2.0_p5_sc04523.V1.gene3
MSKTVEEIRKAQRAEGPATVLAIGTATPANVVYQADYPDYYFRITKSEHLTDLKEKFKRMCDKSMIRKRYMHVTEEILRENPNMCAYMAPSLDARQDLVVVEVPKLGKEAALKAIKEWGQPKSRITHLIFCTTSGVDMPGADYQLIKLLGLRPFVNRFMMYQQGCFGGGTVLRVAKDIAENNRGARVLVVCSEITAVTFRGPSESHLDSLVGQALFGDGAAALIVGADPDVAIERPLFQLISASQTILPDSEGAIDGHLREVGLTLHLLKDVPGLISKNIEKSLVEALPPIGNNEWNSVFWVAHPGGPAILDQVEEKVGLKKEKMRATREVLKEYGNMSSACVLFILDEMRKKSGEEGLATTGEGLEWGVLFGFGPGLTVETVVLHSMPIASR
>gnl_Elagu_v2.0_p5_sc05048.V1.gene2
MASIQSIRKAQRANGSATIMAIETANPPHAVDQSTYPDFYFRITKNEHKLELKEKFKRICEKSMIKKLYMYLTEDVLEQNPNMCAYMASSLDAWQDIQVEEMLKLGKEATMKAIKEWGHHESNITHLVVCATSGVDMPGANYQLIRLLGLNPSVKRVMLYHQGCFAGGTVLRIAKDLAENNKGARVLVICSEITAVTFRGTDDIHFDNLVGQALFADGAVALIVGADPMQGVERPLFEMASTVQLILPDSEGAIEGHLREVGLTFHLLNQVPTIISKNIEKSLEEAFQQLGISDWNSLFWIAHPDGPTILDAIESKLKSMSESRLRPRFRLRSRSRSDSDGAESVTVSAPRKWGLWEAMFGRCKVCDGTSTSAVGAGVTGAESKQYAVCDGAGIIVGAMGGRVWH
>gnl_Elagu_v2.0_p5_sc11454.V1.gene3
MASIQSIRKAQRADGPATIMAIGTANPPHAVDQSTYPDFYFRITKNEHKLELKEKFKRICEKSMIKKRYMYLTEDVLKQNPNMCAYMASSLDARQDILVEEVPKLGKEAAVKAIKEWGRPKSNITHLVVCSTSGVDMPGADYQLIRLLGLNPSVKRVMLYHQGCFAGGTVLRIAKDLAENNKGARVLVVCSEITVVTFRGTDDIHFDNLVGQALFADGAAALIVGADPMQGVERPLFEMASAAQLILPDSEGAIEGHLREVGLTFHLLNQFRGGIPAAGYL
>gnl_Elagu_v2.0_p5_sc15753.V1.gene2
MDDTVVIPIGQLYHGPTDDVPGVTAAHLSIFLPLRMASIQSIRKAQRANGPATIMAIETTNPPHAVDQSTYPDFYF
>gnl_Eucgr_v2.0_Eucgr.D01640.1
MVSVEKIRENQRAKGPATILAIGTANPANCMYQDEFPDYYFRMTKSEHMTALKQKFIRICEPHSSFP
>gnl_Eucgr_v2.0_Eucgr.K01978.1
MSAVEKIRENQRAKGPATILAIGTANPVNCVYQAEYPDYYFRMTKSEHMTALKQKFIRICDNSMIHKRYTHLTEELMEKHPEICSYDDPSSFNPRQDIMIDAIPKLGKEAALKAIKEWGQPKSKITHIVFCSFSGVDMPGADYQLMRLLGLSPSVKRVMLYHLGCFAGGTALRIAKDLAENNASARVLVVCSDITVTAFRGPSAENLANLVGQAIFGDGAAALIIGSDPEIPAERPVFQIVWTAETVLPNSECAIEGQLRDVGFTFGLSDRVPHLIASNIEKSLKEAFDSLDISDWNSIFWVPHPGGPAILNQIEAKLGLKKERLRAVRQVLGEYGNMSSASVLFILDEMRRKSAEEGLATTGEGLEWGVLFGFGPGLTVETVVLHSVPTVTRG
>gnl_Eucgr_v2.0_Eucgr.D01637.1
MGAIEKIRENQRAKGPATILAIGMANPTNCVYQVKYPDYYFCMTKSEHMTALKQKFIRICDKSMIHKRYMHLTEELMEKHPEICSYDTPSLNPRQHIIIDTIPKLGEEAALKSKMTHIIFCSTSGVDMPSADYQLMRLLGLSPSVKRVMLYSENNAGPSTENLPNLVGQAIFGDGAAALIIKSDLEIPAEQSIFQLGAIEGQLRDVGLTFGLSDRIPHLITSNIKKSLKEAFDSLSIVPHPGGPAILNQIKAKLGLKKEGPEP
>gnl_Eucgr_v2.0_Eucgr.K01974.1
MVSVEKIRENQRAKGPATILAIGTANPANCMYQDEFPDYYFRMTKSEHMTALKQKFIRICEKSMIHKRYKHLTEELLNKNPEICSYDAPSLNARQDISTVSIPKLGEEAATEAIKEWGQPKSKITHIVFCSLSGADMPGADYQLMRLLGLSPSVKRVMLYHLGCFAGGTALRIAKDLAENNAGARVLIVCSEITVASFRGPSDENHGNLTSQALLGDGAAALIIGSDPEIPSEQPIFQLVWTAETVLPNSESTVESQVRDGGLTLVLSDRVPLLIASNIEKSLNEAFDSLGITDWNPSSGCLIRAKLGLRKERLRAVRHVLREYGNMSSASVFFVLDEMRRKSVEEGLATTGEGLEWGVLFGFGPGLTVETVVLHSVPIVPPG
>gnl_Eucgr_v2.0_Eucgr.D01632.1
MGAVEKIHEDQRAKGPATILAIGTANPANCVYQAEYPHYYFRMTKSEHMTALKQKFIRICDKSMIHKRYMHLTEELMEKHPEICSYDDPSLNPRQDIIIDTIPKLGEEAALKAIKEWGQPKSKITHIVFCSTSGVDMPGADYQLMRLLGLSPSVKRVMLYHQGCFAGGTVLRVAKDLAENNGGARVLVVCSEITVTTFRGPSAENLANLVGQAIFGDGAAALIIGSDPEIPAERPIFQLVWTAETVLPNSEGAIEGQLRDVGLTFGLSDRVPHLIADHIEKSLKEAFDSLGISDWNSIFWVPHPGGPAILNQIEAKLGLKKERLRAVRHVLREYGNMSSACVSFILDEMRRKSAEEGLATPGEGLEWGVLFGFGPGLTVETVVLHSVPTVTHG
>gnl_Eucgr_v2.0_Eucgr.D01635.1
MGAVEMIRENQRAKGPATILAIGTANPANCVYQAEYPHYYFRMTKSEHMTALKQKFIRICDKSMIHKRYMHLTEELMEKHPEICSYDDPSLNPRQDIIIDTIPKLGEEAALKAIKEWGQPKSKITHIVFCSTSGVDMPGADYQLMRLLGLSPSVKRVMLYHQGCFAGGTVLRVAKDLAENNAGARVLVVCSEITVTTFRGPSAENLANLVGQAIFGDGAAALIIGSDPEIPAERPIFQLVWTAETVLPNSEGAIEGQLRDVGLTFGLSDRVPHLIADHIEKSLKEAFDSLGISDWNSIFWVPHPGGPAILNQIEAKLGLKKERLRAVRHVLREYGNMSSACVSFILDEMRRKSAEEGLATPGEGLEWGVLFGFGPGLTVETVVLHSVPTVTHG
>gnl_Eucgr_v2.0_Eucgr.H00087.1
MVSVEEFCRAQKSKGPASVLAIGTAVPKNVIEQSTYPDYLFRITNSEHMTDLKEKFKRMYTKLRKDSQSKSRVVSMGVSDARIGFLPDILVSEVPKLAKEAAANALKEWGQPKSKITHLVFCTTSGVDMPGCDYQLTKLLGLRPTVKRYMMYQVGCYGAGLVLRIAKDLAENNKGARVLVVCSEITVCTFRGPTETYLDNLVGQALFGDGASSVIVGSDPVPGIERPLYEIVSTSQTILPNSEGAIAGHVREIGLTIHLLKDVPGLISKNVEKNMAEAFHPLGITDWNSLFFIVHPGGPAILDDVEAKLKLKPEKMEASRYVLGEYGNMSSACVFFIMDEMRKKSIKKGLKTTGEGLEWGVLFGFGPGLTVETVVLHALSA
>gnl_Eucgr_v2.0_Eucgr.H03914.1
MASVEEFCRAQKSKGPATVLAIGTAVPKNVIEQSTYPDYLFRITNSEHMTELKEKFKRICEGSSIKRRYVHMTEEILKEHPNMSSFTEPSLDARQDILVPEVPKLAKEAAVNALKEWGQPKSKITYLVFCTTSGVDMPGCDYQLTKLLGLRPSVKRYMMYQVGCYGAGLVLRLAKDLAENNKGARVLVVCSEITVCTFRGPSEAFLDNLVGQALFGDGASSVIVGADPVPGIERPLYEIVSTFQTLLPNSEEAIAGHVREIGLTIHLLKDLPALVSKNIDKNMAEAFHPLGITDWNSLFFIVHPGGPAILDQVEAKLKLKPEKIELSRYVLAEYGNMSSACVFFIMDEMRKKSIKKGLKTTGEGLEWGVLFGFGPGLTVETVVLHALST
>gnl_Eucgr_v2.0_Eucgr.H02828.1
MVTVEEVRRAQRAEGPATIMAIGTATPPNCVDQSAYPDYYFRITNSEHKTELKEKFKRMCEKSMIKKRYMHLTEDILKENPNICAYMAPSLDARQDMVVVEVPKLGKEAAVKAIKEWGQPKSKVTHLIFCTTSGVDMPGADYQLTKLLGLRPSVKRYMMYQQGCFAGGTVLRLAKDLAENNKGARVLVVCSEITAVTFRGPTDTHLDSLVGQALFGDGAAAVIVGADPVPGVEKPMFELVSTAQTILPDSDGAIDGHLREVGLTFHLLKDVPGLISKNIEKSLVEAFQPLGISDWNSLFWIAHPGGPAILDQVEEKLKLKAEKLRATRHVLSEYGNMSSACVLFILDEMRKKSTEDGLKTTGEGLEWGVLFGFGPGLTVETVVLHSLAAQA
>gnl_Eucgr_v2.0_Eucgr.I01579.1
MWPRIYHFLARPNPDPTWPPSARPFDLPLPHPLYISAPPALRRSIPRTFLSIYRLLLAPPRDSIRPVFRSSLAGEWRAGLIDRDRSGIMAATKSVEEIRKAQRAEGPATVLAIGTATPNNCISQADYPDYYFRITNSEHMTDLKEKFKRMCDKSMIKKRYMHLTEDFLKENPAMCAYMANSLDARQDVVVVEVPKLGKEAAAKAIKEWGQSKSKITHLIFCTTSGVDMPGADYQLTKLLGLRPSVKRYMMYQQGCFAGGTVLRLAKDLAENNRGARVLVVCSEITAVTFRGPTDTHLDSLVGQALFGDGAAAVIVGADPDTAVERPLYQLVSAAQTILPDSDGAIDGHLREVGLTFHLLKDVPGLISKNIEKSLAEAFSPIGISDWNSLFWIAHPGGPAILDQVEAKLGLKEEKMRATRHVLSEYGNMSSACVLFILDEMRRKSAEEGRPTTGEGLDWGVLFGFGPGLTVETVVLHSVPIEGAH
>gnl_Eucgr_v2.0_Eucgr.L02670.1
MIHKRYMHLTEELMEKHPEICSYDDPSLNPRQDIIIDTIPKLGEEAALKAIKEWGQPKSKITHIVFCSTSGVDMPGADYQLMRLLGLSPSVKRVMLYHQGCFAGGTVLRVAKDLAENNAGARVLVVCSEITVTTFRGPSAENLANLVGQANFGDGAAALIIGSDPEIPAERPIFQLVWTAETVLPNSEGAIEGQLRDVGLTFGLSDRVPHLIANHIEKSLKEAFDSLGISDWNSIFWVPHPGGPAILNQIEAKLGLKKERLRAVRHVLREYGNMSSACVSFILDEMRRKSAEEGLATPGEGLEWGVLFGFGPGLTVETVVLH
>gnl_Manes_v6.1_Manes.04G094200.1
MAASVEEIRKAQRAQGPATILAIGTATPSNCVNQADYPDYYFRITNSEHMTELKEKFKRMCDKSMIKKRYMHLDEEILKENPNMCAYWEPSLDARQDIVVVEVPKLGKEAATKAIKEWGQPKSKITHLIFCTTSGVDMPGCDYQLTKLLGLRPSVKRFMMYQQGCFAGGTVLRLAKDLAENNKGARVLVVCSEITAVTFRGPSDTHLDSLVGQALFGDGAGALIVGSDPDTSIERPLFQLVSAAQTILPDSDGAIDGHLREVGLTFHLLKDVPGLISKNIEKSLVEAFTPIGINDWNSIFWIAHPGGPAILDQVEAKLSLKPEKMRATRHVLSEYGNMSSACVLFILDEMRKKSLKEGKPTTGEGLEWGVLFGFGPGLTVETVVLHSVPTETTAY
>gnl_Manes_v6.1_Manes.18G083400.1
MIVAIGTANPPNCFYQSTYPDFYFKLTNSDHLTELELKQKFRRIYIINKNPEIAIYGASSLDARQKILIPEVPKLGKEAALKAIKEWSQPISKITHLIFCTSSGVNMPGADHQLVKLLGLQPSVKRFMIYHTGCFAGAASLRLAKDIAENNGDSRVLIVCSENMTSSFHAPSETHLDILVGSAIFADGAAAIIVGADLDMTSERPLFQLVSASQTIIPDSENGIVGETCEMGLSYYLSKSVPQVIGDNIVEWMSENFGNLKDWNKLFYIVHPGGPTILNGMEEKLGLEKQKLKASRHVLSEYGNMWSPSVFFILDEMRKTSMEEGKATTGEGLNLGILFGCGPGLTVESVILRSVIIARD
>gnl_Manes_v6.1_Manes.11G079300.1
MAGIVEEIREAHRAKGPATILAIGTATPSNSISQDLYPDYYFRITKSDHLTHLKRKFMHLCAKSRIKKRYMHLTEEMLKEHPNLCSYKEPSLSTRKEILKHELPKLGSEAACKAIQEWGQPKSKITHLIFYTTSSIVVMPGCDFYLAKILGLRPCVQRFMMYNLGCFAGGTVLRLAKDLAENNKDARVLVVCSEISVATFRGPSDTHLDSLVGQALFGDGAAALIVGSDIDTSIEHPLFQLVSASQTILPDSDKVIEGNLLEIGLTFHLQKDVPKLISENIEKCLVQAFSPIGISDWNSIFWIAHPGGPAILEQIEMKLNLKQEKLRASWHVLREYGNMSSASVFFIMDEMRNKSVEEGNCSLGEGLEWGVLFGFGPGLTVETVVLRNISMATEGDNNSMNRV
>gnl_Manes_v6.1_Manes.11G075100.1
MAAASVEEIRKAQRAQGPATILAIGTATPSNCVNQADYPDYYFRITKSEHMAELKEKFKRMCDKSMIKKRYMHLDEEILKENPNMCGYWEPSLDARQDIVVVEVPKLGKEAATKAIKEWGQPKSKITHLIFCTTSGVDMPGCDYQLTKLLGLRPSVKRFMMYQQGCFAGGTVLRMAKDLAENNKGARVLVVCSEITAVTFRGPSDTHLDSLVGQALFGDGAGALIVGSDPDTSIERPLFQLVSAAQTILPDSDGAIDGHLREVGLTFHLLKDVPSLISKNIEKSLVEAFKPIGISDWNSIFWIAHPGGPAILDQVEAKLSLKPEKMRATRHVLSEYGNMSSACVLFILDEMRKKSLEEGKVTTGEGLEWGVLFGFGPGLTVETVVLHSVST
>gnl_Manes_v6.1_Manes.11G075500.1
MAAVSVGEIIKAEKAQGPATILAIGTATPSNCVNQVDYPDYYFRITKSEHMTDLKEKFKRICDKSKVKKRYMHLNEEILKENPNMCAYWEPSLDARQDIAAVEVPKLGKEAAAKAIKEWGQPKSKITHLIFCTTSVIDIPGCDYQLTKLLGLHPAVKRFMIYHQGCYASGMALRVAKDLAENNKGARVLVVCSEIRVATFRGPSETHLDSLVGQAIFSDGAGAIIIGSDPDIPIEYPLFQLISAAQTIIPDSDGAIHGHLREVGLTVHLLKDIPRLISKNIGEILEEAFSPIGISDWNSIFWIAHPGGSAILDQIEVKLSLDPEKLNASKHVLSEYGNMSSASVLFILDEMRKKSLEEGKATTGEGLEWGVLFGFGPGITVETVVLHSVRI
>gnl_Manes_v6.1_Manes.11G075200.1
MAASVEEIRKAQRAHGPATILAIGTATPSNCVNQADYPDYYFRVTKSEHMTELKEKFKRICDKSMIKKRYMHLTEEILKENPNICTYWEPSLDARQDIMVVEVPKLGNKAATKAIEEWGQPKSKITHLIFCTTSGVDMPGYDYQLIKLLGLRPSVKRFMMYQQGCFAGGTVLRLAKDLAENNKGARVLVVCSEITVVTFRGPADTHLDSLVGQALFGDGAAALIVGADPDTSIEHPLFQLVSTAETILPDSDGAIEGHLREVGLSFHLQDRVPSLISKNIEKSLVEVFSPIGINNWNSIFWIAHPGGPAILDQVEAKLSLKPEKMRATRHILSEYGNLSSACVIFILDEMRKKSLEERKVTTGEGLEWGVLFGFGPGLTVETVVLHSVLTETATK
>gnl_Manes_v6.1_Manes.11G075300.1
MAASVEEIRMAQRAQGPATILAIGTATPSNYFIQADYPDFYFRVTRSEHMTNLKEKFKRICDKSMIKKRYMHLNEEILKENSNMCAYWEPSLDARQDIAVVEVPKLGKEAAIKAIEEWGQPKSKITHLIFCTTAGVDMPGCDYQLTKLLGLHLSVKRYMLYQQGCFAGGTVLRLAKDLAENNKGARVLVVCSEITTMIFRGPSDTHLDSLVCQALFGDGAGALIVGSDPDDTIEHPLFQLVSSAQTIIPNSDAALKLHVREVGLTFHLLKEVPELISKNIEKPLAESFNPIGISDWNSIFWIVHPGGAAILDQIEKKLDLKPEKMRASRHVLSEYGNLTSACVLFILDEMRKKSFEEGKVTTGEGVEWGVLFGFGPGLTVETIVLHSVPTGAKK
>gnl_Manes_v6.1_Manes.03G150000.1
MVTVDEVRKAQRAEGPATVLAIGTATPTNCVDQSTYPDYYFRITNSEHKTELKEKFQRMCDKSMIKKRYMHLTEDILKENPNICAYMAPSLDARQDIVVVEIPKLGKEAAVKAIKEWGQPKSKITHLVFCTTSGVDMPGADYQLTKLLGLRPSVKRLMMYQQGCFAGGTVLRLAKDLAENNKGARVLVVCSEITAVTFRGPSDTHLDSLVGQALFGDGAAAIIVGADPVPQVEKPLFELVSAAQTILPDSDGAIDGHLREVGLTFHLLKDVPGLISKNIEKSLVEAFQPLGISDWNSLFWIAHPGGPAILDQVEVKLGLKPEKLRATRHVLADYGNMSSACVLFILDEMRKKSTEDGLKTTGEGLEWGVLFGFGPGLTVETVVLHSVAT
>gnl_Medtr_Mt4.0v1_Medtr3g086260.1
MVTVNEIRQAQRAEGPATVLAIGTANPLNCVDQSTYPDFYFRITNSEHKTELKEKFQRMCDKSMIKKRYMHLTEQILKENPSFCEFMAPSLDARQDIVVEEVPKLGKEAAIKAINEWGQPKSMVTHLIFCTSSGVDMPGADYQLTKLLGLCPYVKRYMMYQQGCFAGAMALRLAKDLAENNKGARVLMVSSEIRVFNFRGPSDTDLDSLMGRALFGDGAAAVIVGSDPLPEVEKPLFELVWTAQTIIPDSEGAIKAHTREAGLTLHIIKDVPDLISKNIEKTLVEAFQPLNISDYNSIFWIAHPGGRAILDQVEAKLGLKPEKMQATRHVLSEYGNMSSPSVLFILDEMRRKSKEEGLGTTGEGLEWGVLLSFGPGLTVETVVLHSVAT
>gnl_Medtr_Mt4.0v1_Medtr3g083910.1
MVTFDEIRQAQRADGPATVLAIGTATPQNCVDQSTYPDYYFRITNSEHKTELKEKFQRMCDKSMIKKRYMYLTEEILKENPSVCEYMAPSLDARQDMVVVEVPRLGKEAATKAIKEWGQPKSKITHLIFCTTSGVDMPGADYQLTKLLGLRPYVKRYMMYQQGCFAGGTVLRLAKDLAENNKGARVLVVCSEITAVTFRGPSDTHLDSLVGQALFGDGAAAVIVGSDPLPQVEKPLFELVWTAQTILPDSEGAIDGHLREVGLTFHLLKDVPGLISKNIEKALAEAFQPLGISDYNSIFWIAHPGGPAILDQVEAKLSLKPEKMQATRHVLSEYGNMSSACVLFILDEMRRKSKEDGLATTGEGLEWGVLFGFGPGLTVETVVLHSVAT
>gnl_Medtr_Mt4.0v1_Medtr3g083920.1
MVTVNEIRQAQRAEGPATVFAIGTANPQNCVDQSTYPDFYFRITNSEHKTELREKFQRMCDKSMIKKRYMHLTEEILKENPSLCEYMAPSLDARQDMVVVEVPKLGKEAATKAIKEWGQPKSKITHLIFCTTSGVDMPGADYQLTKLLGLRPYVKRYMMYQQGCFAGGTVLRLAKDLAENNKGARVLVVCSEITAVTFRGPSDTHLDSLVGQALFGDGAAAVIVGSDPLPEVEKPLFELVWTAQTIVPDSEGAIDGHLREAGLTFHLLKDVPGLVSKNIEKALVEAFQPLNISDYNSIFWIAHPGGPAILDQVELKLGLKPEKMQATRHVLSEYGNMSSACVLFILDEMRMKSKEDGLATTGEGLEWGVLFGFGPGLTIETVVLRSVST
>gnl_Medtr_Mt4.0v1_Medtr3g088675.1
MAYLEGIRESQRARGPATILAIGTATPVNCIYQSDFTDYYFRVTKSEHMTQLKAKLKRICEKSMIKKRYIHLTEEILKEHPNISTYEEPSLNVRQDILVEEVPKLGEKAALKAIKEWGRPKSEITHLIFCSTSGVDMPGADYQLIKLLNLNPSTKRFMLYHQGCYAGGTVLRLAKDLAENNIGARVLVVCSEITVVTFRGPNETHLDSLVGQALFGDGASSVIVGSNPNTTLERPLFHLVSASETILPNSEGAIEGHLREVGLTFHLKDNVPSLIGENIEKSLEETFHPLGITDWNSLFWVTHPGGPAIIKRIEETVGLNSDKLNATKHVLSEYGNMSSACVIFILDEMRRRSMEEGKTTTGEGLKWGVLFGFGPGLTMETIALHSANIDHGY
>gnl_Medtr_Mt4.0v1_Medtr2g058470.1
MMKVSEIRKAQRAEGPATILAIGTANPPNCVEQSTYPDFYFRVTNSEHKIKLKEKFQRICDKTMIKRRYMYLTEEILKENPNLCTYMAPSLDTRQDMVVVEAPRLGKEAAVKAIKEWGQPKSKITHLIFCTISGVDMPGADYQLTKLLGLRPCVKRYMMYQQGCFAGGTVLRLAKDLAENNKGSRVLVVCSEVTAITFCGPSDTHLDNLVGQALFGDGAAAVIVGSDPIQEIEKPLFELVWTAQTIAPNSEGAICGQLREFGLSFHLCKDVPDIVSKNIDKALFEAFQPLGISDYNSIFWIAHSGGPAILDKIEEKLALKPEKMSATRKMLSEYGNMSSACVLFILDEMRNKSAQDGLKTTGEGLEWGVLLSFGPGLTIETIVLHSVAI
>gnl_Medtr_Mt4.0v1_Medtr7g016720.1
MVSVSEIRKAQRAEGPATILAIGTANPANCVEQSTYPDFYFKITNSEHKTELKEKFQRMCDKSMIKRRYMYLTEEILKENPSVCEYMAPSLDARQDMVVVEVPRLGKEAAVKAIKEWGQPKSKITHLIVCTTSGVDMPGADYQLTKLLGLRPYVKRYMMYQQGCFAGGTVLRLAKDLAENNKGARVLVVCSEVTAVTFRGPSDTHLDSLVGQALFGDGAAALIVGSDPVPEIEKPIFEMVWTAQTIAPDSEGAIDGHLREAGLTFHLLKDVPGIVSKNITKALVEAFEPLGISDYNSIFWIAHPGGPAILDQVEQKLALKPEKMNATREVLSEYGNMSSACVLFILDEMRKKSTIDGLKTTGEGLEWGVLFGFGPGLTIETVVLRSVAI
>gnl_Medtr_Mt4.0v1_Medtr7g016700.1
MVSVSEIRKAQRAEGPATILAIGTANPANCVEQSTYPDFYFKITNSEHKTELKEKFQRMCDKSMIKRRYMYLTEEILKKNPSVCEYMAPSLDARQDMVVVEVPRLGKEAAVKAIKEWGQPKSKITHLIVCTTSGVDMPGADYQLTKLLGLRPYVKRYMMYQQGCFAGGTVLRLAKDLAENNKGARVLVVCSEVTAVTFRGPSDTHLDSLVGQALFGDGAAALIVGSDPIPEIERPIFEMVWTAQTIAPDSEGAIDGHLREAGLTFHLLKDVPGIVSKNITKALVEAFEPLGISDYNSIFWIAHPGGPAILDQVEQKLALKPEKMNATREVLSEYGNMSSACVLFILDEMRKKSTQNGLKTTGEGLEWGVLFGFGPGLTIETVVLRSVAI
>gnl_Medtr_Mt4.0v1_Medtr7g016800.1
MVSVSEIRNAQRAEGPATILAIGTANPANCVEQSTYPDFYFKITNSEHKTELKEKFQRMCDKSMIKRRYMYLTEEILKENPSVCEYMAPSLDARQDMVVVEVPRLGKEAAVKAIKEWGQPKSKITHLIVCTTSGVDMPGADYQLTKLLGLRPYVKRYMMYQQGCFAGGTVLRLAKDLAENNKGARVLVVCSEVTAVTFRGPSDTHLDSLVGQALFGDGAAALIVGSDPVPEIEKPIFEMVWTAQTIAPDSEGAIDGHLREAGLTFHLLKDVPGIVSKNITKALVEAFEPLGISDYNSIFWIAHPGGPAILDQVEQKLALKPEKMNATREVLSEYGNMSSACVLFILDEMRKKSTQNGLKTTGEGLEWGVLFGFGPGLTIETVVLRSVTI
>gnl_Medtr_Mt4.0v1_Medtr7g016820.1
MVSVSEIRKAQRAEGPATILAIGTANPANCVEQSTYPDFYFKITNSEHKVELKEKFQRMCDKSMIKRRYMYLTEEILKENPSVCEYMAPSLDARQDMVVVEVPRLGKEAAVKAIKEWGQPKSKITHLIVCTTSGVDMPGADYQLTKLLGLRPYVKRYMMYQQGCFAGGTVLRLAKDLAENNKGARVLVVCSEVTAVTFRGPSDTHLDSLVGQALFGDGAAALIVGSDPVPEIEKPIFEMVWTAQTIAPDSEGAIDGHLREAGLTFHLLKDVPGIVSKNITKALVEAFEPLGISDYNSIFWIAHPGGPAILDQVEQKLALKPEKMNATREVLSEYGNMSSACVLFILDEMRKKSTKDGLKTTGEGLEWGVLFGFGPGLTIETVVLRSVAI
>gnl_Medtr_Mt4.0v1_Medtr7g084300.1
MVTVEEIRKAQRSNGPATILAFGTATPSHCVTQAEYPDYYFRITNSEHMTDLKEKFKRMCEKSMIKKRYMHITEEFLKENPNMCAYMAPSLDARQDLVVVEVPKLGKDAAKKAIAEWGQPKSKITHVVFCTTSGVDMPGADYQLTKLLGLKPSVKRLMMYQQGCFAGGTVLRLAKDLAENNKNARVLVVCSEITAVTFRGPSDTHLDSLVGQALFGDGAAAMIIGADPDLTVERPIFEIVSAAQTILPDSDGAIDGHLREVGLTFHLLKDVPGIISKNIEKSLVEAFAPIGISDWNSIFWVAHPGGPAILDQVEEKLRLKEEKLRSTRHVLSEYGNMSSACVLFILDEMRKRSKEEGKITTGEGLEWGVLFGFGPGLTVETVVLHSVPVQG
>gnl_Medtr_Mt4.0v1_Medtr7g016780.1
MVSVSEIRKAQRAEGPATILAIGTANPANCVEQSTYPDFYFKITNSEHKTELKEKFQRMCDKSMIKRRYMYLTEEILKENPSVCEYMAPSLDARQDMVVVEVPRLGKEAAVKAIKEWGQPKSKITHLIVCTTSGVDMPEADYQLTKLLGLRPYVKRYMMYQQGCFAGGTVLRLAKDLAENNKGARVLVVCSEVTAVTFRGPSDTHLDSLVGQALFGDGAAALIVGSDPVPEIEKPIFEMVWTAQTIAPDSEGAIDGHLREAGLTFHLLKDVPGIVSKNITKALVDAFEPLGISDYNSIFWIAHPGGPAILDQVEQKLSLKPEKMNATREVLSEYGNMSSACVLFILDEMRKKSTKDGLKTTGEGLEWGVLFGFGPGLTIETVVLRSVAI
>gnl_Medtr_Mt4.0v1_Medtr7g113405.1
MAPSLDARQDMVVVEVPRLGKEAAVKAIKEWGQPKSKITHLIVCTTSGVDMPGADYQLTKLFGLRPYVKRYMMYQQGCFAGGTGLRLANDLAENNKGARVLVVCSEVTAVTFRGPSDTHLDSLVGQALFGVRAAALIVGSDPVPEIEKPIFEMVWTSQTIAPDSEGAIDGHLREAGLTFHLLKDVPGIVSKNIDKALVEAFQPLGISDYNSIFWIAHPGGPAILDQVEQKLALKPEKMRATREVLSEYGNMSSACVLFILDEMRKKSTQDGLKTTGEGLEWGVLFGFGPGLTIETVVLHSVAI
>gnl_Medtr_Mt4.0v1_Medtr5g007717.1
MVSVSEIRKAQRAEGPATILAIGTANPANCVEQSTYPDFYFKITNSEHKVELKEKFQRMCDKSMIKRRYMYLTEEILKENPSVCEYMAPSLDARQDMVVVEVPRLGKEAAVKAIKEWGQPKSKITHLIFCTTSGVDMPGADYQLTKLLGLRPYVKRYMMYQQGCFAGGTVLRLAKDLAENNKGARVLVVCSEVTAVTFRGPSDTHLDSLVGQALFGDGAAALIVGSDPIPEIEKPIFEMVWTAQTIAPDSEGAIDGHLREAGLTFHLLKDVPGIVSKNIDKALIDAFQPLNISDYNSIFWIAHPGGPAILDQVEQKLGLKPEKMKATREVLSEYGNMSSACVLFILDEMRKKSSQEGLKTTGEGLDWGVLFGFGPGLTIETVVLHSVAI
>gnl_Medtr_Mt4.0v1_Medtr5g007770.1
MYITEEILKENPNVCAYTAPSLDARQDMVVVKVPRLGKEVAVKAIKEWGQPKSKITHLIFCTTSGVDMSGAHYQLTKLLGLHPYVKRYMMYQQRCFAGGTVLHLAKDLAENNQDARVLVVCSKVIAVTFCGPGDTHLDSLVGQALFGDGAAALIVGTDPVPEIEKSIFEMVWTAQTIAPNSEGAIDGHLREVGLTFRLLKDAFQPLNISDYNSIFWIAHPDGAAIIDQVDEYGNMSSACVLFILDEMRKKSAQEGIKTIGEGLEWGLWT
>gnl_Medtr_Mt4.0v1_Medtr5g007760.1
MVSVSEIRKAQRAEGPATILAIGTANPPNCVEQSTYPDFYFRITNSEHKTELKEKFQRMCDKSMIKRRYMYLTEEILKENPSVCEYMAPSLDARQDMVVVEVPRLGKEAAVKAIKEWGQPKSKITHLIVCTTSGVDMPGADYQLTKLLGLRPYVKRYMMYQQGCFAGGTVLRLAKDLAENNKGARVLVVCSEVTAVTFRGPSDTHLDSLVGQALFGDGAAALIVGSDPIPEIEKPIFEMVWTAQTIAPDSEGAIDGHLREAGLTFHLLKDVPEIVSKNINKALVDAFQPLGVSDYNSIFWIAHPGGPAILDQVEQKLALKPEKMKATREVLSEYGNMSSACVLFILDEMRKKSAQDGLKTTGEGHEWGVLFGFGPGLTIETVVLRSVAI
>gnl_Medtr_Mt4.0v1_Medtr5g007730.1
MVSVSEIRKAQRAEGPATILAIGTANPANCVEQSTYPDFYFKITNSEHKTELKEKFQRMCDKSMIKRRYMYLTEEILKENPNVCEYMAPSLDARQDMVVVEVPRLGKEAAVKAIKEWGQPKSKITHLIVCTTSGVDMPGADYQLTKLLGLRPYVKRYMMYQQGCFAGGTVLRLAKDLAENNKGARVLVVCSEVTAVTFRGPSDTHLDSLVGQALFGDGAAALIVGSDPVPEIEKPIFEMIWTAQTIAPDSEGAIDGHLREAGLTFHLLKDVPGIVSKNINKALVEAFQPLGISDYNSIFWIAHPGGPAILDQVEQKLALKPEKMRATREVLSEYGNMSSACVLFILDEMRKKSTQNGLKTTGEGHEWGVLFGFGPGLTIETVVLRSVAI
>gnl_Medtr_Mt4.0v1_Medtr5g007713.1
MVSVSEIRKAQRAEGPATIMAIGTANPANCVEQSTYPDFYFKITNSEHKVELKEKFQRMCDKSMIKRRYMYLTEEILKENPSVCEYMAPSLDARQDMVVVEVPRLGKEAAVKAIKEWGQPKSKITHLIFCTTSGVDMPGADYQLTKLLGLRPYVKRYMMYQQGCFAGGTVLRLAKDLAENNKGARVLVVCSEVTAVTFRGPSDTHLDSLVGQALFGDGAAALIVGSDPIPEIEKPIFEMVWTAQTIAPDSEGAIDGHLREAGLTFHLLKDVPGIVSKNIDKALVEAFQPLNISDYNSIFWIAHPGGPAILDQVEEKLGLKPEKMKATREVLSEYGNMSSACVLFILDEMRKKSAQEGLKTTGEGLDWGVLFGFGPGLTIETVVLHSVAI
>gnl_Medtr_Mt4.0v1_Medtr5g007740.1
MIRKRHVYLTEEILKDNPNFCFDKTPSLDARQDMMAVEIPRLGKEAAVKAIEEWGQPKSNITHLIFCTYSGVDMPGADYQLTKLLGLNPYVKRYMMYQLGCYAGGTVLRLAKDLAENNKGARVLVVCSEITAISFCGPSNTHLHKLVGQAIFGDGAAAVIVGSDLVPEIEKPLFELVWTAQTIASDSEGAICGQLREVGLTYNIRKDVSEIVSKNIDKVLVEAFQPLGISDYNSIFWIAHPGGPAILDQIEQKLGLKAEKLRVVREVLSEYGNMSSASVLFILNEMRRKSTQDRLKTTGEGQEWGVLLSFGPGLTIETVVLHSIVI
>gnl_Medtr_Mt4.0v1_Medtr1g097910.1
MVSVSEIRNAQRAEGPATILAIGTANPANCVEQSTYPDFYFKITNSEHKTELKEKFQRMCDKSMIKRRYMYLTEEILKENPSVCEYMAPSLDARQDMVVVEVPRLGKEAAVKAIKEWGQPKSKITHLIVCTTSGVDMPGADYQLTKLLGLRPYVKRYMMYQQGCFAGGTVLRLAKDLAENNKGARVLVVCSEVTAVTFRGPSDTHLDSLVGQALFGDGAAALIVGSDPVPEIEKPIFEMVWTAQTIAPDSEGAIDGHLREAGLTFHLLKDVPGIVSKNINKALVEAFEPLGISDYNSIFWIAHPGGPAILDQVEQKLALKPEKMKATREVLSEYGNMSSACVLFILDEMRKKSAQDGLKTTGEGLEFGVLFGFGPGLTIETVVLRSIAI
>gnl_Medtr_Mt4.0v1_Medtr1g097935.1
MVSVSEIRNAQRAEGPATILAIGTANPANCVEQSTYPDFYFKITNSEHKTELKEKFQRMCDKSMIKRRYMYLTEEILKENPSVCEYMAPSLDARQDMVVVEVPRLGKEAAVKAIKEWGQPKSKITHLIVCTTSGVDMPGADYQLTKLLGLRPYVKRYMMYQQGCFAGGTVLRLAKDLAENNKGARVLVVCSEVTAVTFRGPSDTHLDSLVGQALFGDGAAALIVGSDPVPEIEKPIFEMVWTAQTIAPDSEGAIDGHLREAGLTFHLLKDVPGIVSKNINKALVEAFEPLGISDYNSIFWIAHPGGPAILDQVEQKLALKPEKMKATREVLSEYGNMSSACVLFILDEMRKKSAQDGLKTTGEGLEFGVLFGFGPGLTIETVVLRSVAI
>gnl_Medtr_Mt4.0v1_Medtr1g098140.1
MVSVSEIRNAQRAEGPATILAIGTANPANCVEQSTYPDFYFKITNSEHKTELKEKFQRMCDKSMIKRRYMYLTEEILKENPSVCEYMAPSLDARQDMVVVEVPRLGKEAAVKAIKEWGQPKSKITHLIVCTTSGVDMPGADYQLTKLLGLRPYVKRYMMYQQGCFAGGTVLRLAKDLAENNKGARVLVVCSEVTAVTFRGPSDTHLDSLVGQALFGDGAAALIVGSDPVPEIEKPIFEMVWTAQTIAPDSEGAIDGHLREAGLTFHLLKDVPGIVSKNINKALVEAFEPLGISDYNSIFWIAHPGGPAILDQVEQKLALKPEKMKATREVLSEYGNMSSACVLFILDEMRKKSAQDGLKTTGEGLEWGVLFGFGPGLTIETVVLRSVAI
>gnl_Mimgu_v2.0_Migut.G00627.1
MAAASIEDIRRAQRAEGPATILAIGTATPANCVEQTEYPDFYFRITNSEHMTDLKEKFQRMCEKSQIKKRYMHLTEEILKENPNMCAYMAPSLDARQDIVVVEVPKLGKEAAQKAIKEWGQPKSKITHLVFCTTSGVDMPGCDYQLTKLLGLRPSVKRFMMYQQGCFAGGTVLRMAKDLAENNAGARVLVVCSEITAVTFRGPNGSHLDSLVGQALFGDGAAAVIVGSDPVVGVERPLFQLVSAAQTLLPDSHGAIDGHLREVGLTFHLLKDVPGLISKHIGKSLKEAFDPLGISDWNSIFWIAHPGGPAILDQVESTLALKPEKLRSTRHVLSEYGNMSSACVLFILDEMRKSSAKEGMSTTGEGLNWGVLFGFGPGLTVETVVLHSVAIN
>gnl_Mimgu_v2.0_Migut.G00629.1
MAASIEDIRRAQRAEGPATILAIGTATPANCVEQSEYPDFYFRITNSEHMTDLKEKFKRMYARQDIVVVEVPKLGKEAAQKAIKEWGQPKSKITHLVFCTTSGVDMPGCDYQLTKLLGLRPSVKRFMMYQQGCFAGGTVLRMAKDLAENNAGARVLVVCSEITAVTFRGPNGSHLDSLVGQALFGDGAAAVIVGSDPVVGVERPLFQLVSAAQTLLPDSHGAIDGHLREVGLTFHLLKDVPGLISKHIGKSLKEAFDPLGISDWNSIFWIAHPGGPAILDQVESTLALKPEKLRSTRHVLSEYGNMSSACVLFILDEMRKSSAKEGMSTTGEGLNWGVLFGFGPGLTVETVVLHSVAIN
>gnl_Mimgu_v2.0_Migut.G00628.1
MASIEDIRRAQRAEGPATILAIGTATPANCVKQSEYPDFYFRITDSEHMTELKEKFKRMCEKSQIKKRYMHLTEEILKENPNMCAYMAPSLDARQDIVVVEVPKLGKEAAEKAIQEWGQPKSKITHLVFCTTSGVDMPGCDYQLTKLLGLRPSVKRIMMYQLGCFAGGTVLRMAKDLAENNAGARVLVVCSEITAIMFRGPNGSPIDSLIGQFLFGDGAAAVIVGSDPVVGVERPLFQLVSAAQTLLPDSHGGIDCHLREAGLTFHLRKDVPALISKHIGESLKEAFDPLGISDWNSIFWIAHPGGPAILDQVESTLALKPEKLRSTRHVLSEYGNLSSACVLFILDEMRKSSAKEGMSTTGEGLNWGVLFGFGPGLTVETVVLHSVAIN
>gnl_Musac_v1_GSMUA_Achr3T22530_001
MDQSCAAQSASKIREIRREQRADGPAAIMAIGTANPPNVIDQVNFADFYFRMTSSEDKQELKEKFKLICDRTTVKNRYAHLTEEIVEQNPNLRNPTAPSLETRLRIMIEAVPNLGKEAAAKALKEWGQPKSMITHLVFCSGAGVDMPGADYQLVKLLGLSPSVKRVMLYHLGCYGGGTVLRVAKDLAENNRGARVLVVNVEITTMAIATQTLLPESEGKIGGQLKESGLAIHLHRDTKLKLEPKKLQVTRRVLREFGNMSSATVFFVLDETRKQSATEGWATTGQGLEWGVLCGLGPGITVETVVLRSVPL
>gnl_Musac_v1_GSMUA_Achr2T14310_001
MECTNGFRTTQSADGPATILAIGTANPSNVIDQSAYPDFYFRVTNSEHLQDLKAKFRRICEKAAIKKRHLYLTEEILRENPSLLAPMAPSFDARQEIVVTAVPELAKEAAAKAIKEWGRPKSDITHLVFCSASGVDMPGSDLQLLKLLGLPMSVSRVMLYNVGCHAGGTALRVAKDLAENNRGARVLAVCSEITVLSYRGPDAAHMESLIVASASQVMLPESAEAVGGHLRELFWVVHPGGRAILDQVEARLELHKDRLGATRHVLSEYGNMQSATVLFILDEMRKRSAAAGQATTGDGLDWGVLLGFGPGLSIETVVLHSVQI
>gnl_Musac_v1_GSMUA_Achr2T22970_001
MASLHALRKTQRAQGPATIMAIGTANPPNLYEQSTYPDYYFRVTNSEHKPDLKHKFRRMCEKTMVKRRYLHLTEEILKERPKLCSYMEPSFDDRQDIVVEEVPKLAKEAATKAIKEWGRSKSDITHLVFCSISGIDMPGADYRLAKLLGLPLSVNRIMLYSQACHMGAAMLRIAKDLAENNKGARVLVVSCEITVLSFRGPDEHDFEALAGQAGFVTVPESEKAVGGHLREVGLTFHFFNQLPLIIADNIGNSLADAFKPLGITDWNEVFWVAHPGNWAIMDAIESKLGLLPEKLSTARHVFTEYGNMQSATVYFVMDEVRKRSVVEGRATTGDGLQWGVLFGFGPGLSIETVVLRSVPL
>gnl_Musac_v1_GSMUA_Achr11T26240_001
MASFRASRKAQSSDGPATVLAIGTANPRNVVDQLAYPDFYFRVTNADDRQELKDKFKRICKTSSSSPPLTPFCLTSCLSLQLQQIRH
>gnl_Musac_v1_GSMUA_Achr11T26230_001
MASFRASRKAQSSDGPATILAIGTANPRNLVDQLAYPDFYFRVTNADDRQELKDKFKRICKTSTVKRRFIHLNEEILKANPTVCTPGAPSLEARQDILIEELPKLGKEAAERAIKEWGRPKSMITHVIFCSTAGFDMPGADYQLIKLLGLSPSVRRVMLYHVGCFAGASALRIAKDLAENNRGARVLVVCAETTAITFQAPDEHNIYNLIASAAQTLLPESEGTIKGHLRDVGLDLHLRRDVPKLIAENIEETLVNAFEPLGISDWNSLFWIAHPGGPAILDQIESTLGLKPEKLRATRSVLRDYGNMSSATVIFIMDEMRKQSAKEERESSGEGLEWGVLYGFGPGLTVESVVLHSVPL
>gnl_Musac_v1_GSMUA_Achr6T08170_001
MAKVEEIRRSQRAEGPATVLAIGTSNPDNVVYQADYPDYYFRITKSNHLPELKQKFKRICEKTMIRKRYMFLNEEILKANPNIAEYMAPSMDVRRDILAVEVPKLAKEAAVKAIEEWGHPKSRITHLVFCTTASFDSPGHDYQLVKLLGLSPSINRFTLSHHGCFAGGTVLRLAKDLAENNRGARVLVVCSELTAVTFRGATETHLDNLRPLFQLVSASQTLLPDSDGAIEGHLKEVGLTFHLLKDVPRIIAKNIEQNLVEAFESLGISDWNSIFWIVHPGGSAILDAMEAKLGLEKEKLKATRQVMTEYGNMYSACVLFILDEMRKRSAEDGKATTGDGLEWGVLYGFGPGLTVETVVLRSVAISSR
>gnl_Musac_v1_GSMUA_Achr6T10910_001
MADLQEIRRSQRAGGPAAVLAIGTATPANVLYQADYPDYYFRITKSDHLTELKEKFKRMCDKSMIRKRYMHLNEEILKENPNICAYMAPSLDARQDIVVVEIPKLGKEAAVKAIKEWGQPKSKITHLVFCTTSGQGCFAGGTVLRLAKDLAENNRGARVLVVCSEITAVTFRGPSESHLDSLVGQALFGDGAAAIIVGLTFHLLKDVPGLISKNIEKSLVEAFKPLGIDDWNSIFWIAHPGGPAILDQVEAKIGLQKEKMQATRRVLSEYGNMSSACVLFILDEMRNRSAADGKATTGEGLKWGVLFGFGPGLTVETVVLHSMPIVAN
>gnl_Musac_v1_GSMUA_Achr6T08180_001
MAKVEEIRRSQRAEGPATVLAIGTANPANVVYQADYPDYYFRITRSNHLPELKQKFKRMCDKTMIRKRYMFLNEEILKAYPNIGAYMAPSLDVRRDIMAVEVPKLAMQAAVKAIEEWGHPKSRITHLVFCTTVSFDLPGHDYQLVKLLGLNLSINRFTLSQHGCFAGGTVLRLAKDIAENNRGARVLVVCSELTTVTFRGAAETHLDNLRPLFQLVSASQTLLPDSDGAIEGHLKEVGLTFHLLRDVPRIIAKNIEQNLVEAFEPLGISDWNSIFWIAHPGGPAILDAMEAKLGLGKAKLKATRQVMTEYGNMSSACVLFILDEMRKRSAEDGKATTGEGLEWGVLYGFGPGLTVETVVLRSVAISSHVHARLKKVPKNKTVARMFVVINIFHLVALLLP
>gnl_Musac_v1_GSMUA_Achr6T08990_001
MGSFHAIRKAQRAQGPATIMAIGTANPPNLYEQSTYPDYYFRVTNSEQKQDLKHKFRRICEKTMVKRRYLHLTEAILKERPKLCSYMEPSFDARQEIVVEEVPKLAKEAAAKAINEWGRPNSDITHLVFCSISGIDMPGADYRLAKLLGLPLSDIAENNRGARVLVVSCEITVLSFRGPDEHDFQALAGQAGFGDGAAAVISEKAVGGHLREVGLTFHFFNQLPMIIADNIDKSLSEAFEPLGITDWNDIFWVAHPGNWSIMDAIEVKLELQQEKLSTARHVFAEYGNMQSATVYFVMDEVRKRSVREGRATTGYGLELGVLFGFGPGLTIETVVLRSVPL
>gnl_Musac_v1_GSMUA_Achr6T16370_001
MAKVQEIRSSQRAEGPATVLAIGTATPANVVYQAEYPDYYFRITKSEHLTELKEKFKRMCDKSMIRKRYMHLNEEILQENPNMCAYMAPSLDARQDIVVVEVPKLGKEAAAKAIKEWGQPKSKITHLVFCTTSGVDMPGADYQLTKLLGLRPSVNRFMMYQQGCFAGGTVLRLAKDLAENSRGARVLVVCSEITAVTFRGPSESHLDSLVGQALFGDGAAAIIVGLTFHLLKDVEAKLGLEKEKMKATRQVLSEYGNMSSACVLFILDEMRKRSAEDGKATTGEGLEWGVLFGFGPGLTVETVVLHSIPIAAR
>gnl_Musac_v1_GSMUA_Achr10T20630_001
MASVHPFRKAQRARGPATIMAIGTANPPNLYEQSTFPDFYFRVTNSDHMPELKEKFRRICGKTMIKKRYMHLTEEVLKDKPGMCSYMDPSLDERQDIVVEEVPRLAKEAAAKAIEEWGRDKSDVTHLVFCSTSGVDMPGADYRLVKLLGLPLSVNRIMLYSQACHIGAQMLRIAKDIAENNKDARVLVVACELNTLIFRGPDERDFLSLAGQAAFADGAAAVTVPDCERAVGGHLKEIGLTFHFMNQLPMLIANNLENCLLEAFKPLGITDWNEVFWVSHPGNWGIMDAIERKVGLKQEKLRSSRHVFGEYGNMMSATVLFVMDDVRKRSAAEGRATTGDGLEWGVLFGFGPGLSIETVVLRSVAL
>gnl_Musac_v1_GSMUA_Achr10T12200_001
MAKLAEIRQSQRAEGSATVLAIGTATPVNVLYQADYPDYYFRITKSEHLTELKEKFKRMCDKSMIRKRYMHINEEILKENPNVCAYMAPSLDARQDIVVVEVPKLGKEAAVKAIKEWGQPKSKITHLVFCTTSGQGCFAGGTVLRMAKDLAENNRGARVLVVCSEITAVTFRGPSESHLDSLVGQALFGDGAAAIIVGADPDPATEKPIFQLRSLAEAFKPLGISDWNSIFWIAHPGGPAILDQVEAKLGLEKEKMKATREVLKEYGNMSSACVLFILDEMRKRSAEDGKATTGEGLEWGVLFGFGPGLTVETVVLHSIPIAAH
>gnl_Musac_v1_GSMUA_Achr10T20620_001
MVSIDAFRKAQRPQGPATIMAIGTANPPNLYEQSTFPDFYFRVTNSDHMPELKEKFRRICGKTMIKKRYMHLTEEVLKQKPGMCSYMDPSFDERQEIVVEEVPRLAKEAAAKAIEEWGRDKSGITHLVFCSTSGIDMPGADYRLVKLLGLPLSVNRIMLYSQACHIGAQILRIAKDIAENNKDARVLVVACELNTLIFRGPDERDFLSLAGQAAFADGAAAVTVPDCERAVGGHLKEIGLTFHFMNQLPMLISNNLENCLLEAFKPLGITDWNEVFWVSHPGNWGIMDAIEKKVGLKQEKLRSSRHVFGEYGNMMSATVLFVMDDVRRRSAAEGRATTGDGLEWGVLFGFGPGLTIETVVLRSVAI
>gnl_Musac_v1_GSMUA_Achr10T12260_001
MFERDISRSASVPARLSLRRRWKPRAEGSATVLAIGTATPVNVMYQADYPDYYFRITKSEHLTKLKEKFKRMCNTSMIRKRYLHLNEEILKENPNICAYMAPSLDARQDIVVVEVPKLGKEAAVKAIKEWGQPKSKITHLVFCTTSGQGCFAGGTVLRMAKDLAENNRGARVLVVCSEITALSFHGPSESHLDNLVGQALFGDGAAAIIVGADPDPATEQPIFQLVSASQTLLPDSEGAPLGISDWNSIFWIAHPGGPAILDQVEAMLGLEKEKMKATREVLKEYGNMASGTVLFILDEMRKRSAEDGKATTGEGLEWGVLFGFGPGLTVETVVLHSIPIADK
>gnl_Musac_v1_GSMUA_Achr10T20610_001
MAGISTFRKAQRPQGPATIMAIGTANPPNLYEQSTFPDFYFRVTNSDHMPELKDKFRRICGKTMIKKRYMHLTEEVLKQKPGMCSYMDPSFDERQEIVVEEVPRLAKEAAAKAIKEWGRDKSGITHLVFCSTSGIDMPGADYRLMLRIAKDIAENHKDAPVIVGADPIQGVEKTIFEMMSAEQVTVPDCEKAVGGHLKEIGLTFHFMNQLPMLISNNLENCLLEAFKPLGITDWNEVFWVSHPGNWGIMDAIEKKVGLKQEKLRSSRHVFGEYGNMMSATVLFVMDDVRKRSAAEGRATTGDGLEWGVLCGFGPGLTIETVVLRSVPL
>gnl_Musac_v1_GSMUA_Achr10T20600_001
MSSLHAMRKAQRARGPATIMAIGTANPPNLYEQSTYPDYYFRVTNSEHMQELKHKFRRICEKTMVKRRYLYLTEEILKERPKLCAYMEPSFDDRQDIVVEEVPKLAKEAAAKAIKEWGRSVSDITHLVFCSISGIDMPGADYRLAKLLGLPLSVNRIMIYSQACHMGAAMLRIAKDLAENNKGARVLVVSCEITVLSFRGPDEHDFQALAGQAGFGDGAAAVISEKAVGGHLREVGLTFYFFSQLPMIIADNIEHSLTEAFKPLGIANWNDIFWVAHPGNWAIMDAIERKLGLQPEKLSTARHVFSEYGNMQSATVYFVLDEVRKRSVTQERSTTGDGLRWGVLFGFGPGLSIETVVLRGVPR
>gnl_Musac_v1_GSMUA_Achr10T20590_001
MDSFDAFPRPQSADGPATILAIGTANPANVMDQMEYADYYFRITNAEDKTELKRKFKRICEKSTIKKRHMSLTEEILKKNPSLCEYMAPSFDARQLIVLEEVPRLAKEAAAKAIKEWGRPTSDITHLVFCSAAGLDIPGVDYRLLQLLGLPVSVRRVMLYNVGCHAGGTALRVAKDLAENNKDARVLVVCSELNGAEKPIFQLASASQVMLPESEEMLFWIVHPGGRAIIDQVEARAGLAPEKLAATRHVLSEYGNMQSASVLFIMDEMRKRSAMEGHATTGQGCQWGVLFGFGPGLTVETVVLHSVPI
>gnl_Musac_v1_GSMUA_Achr5T29740_001
MAAIHASRKTTRSEGPATIMAIGTANPPNLYEQSSYADFYFRVTNSEHMQELKQKFQRICDRTMIKRRYMLLTEEILREKPGMCSYMGTSFDERQDIVVEEVPRLAKEAAAKAIKEWGRDKSEITHLLFCSTSGIDMPGADYRLIKLLGLPLTVNRIMLYSQACHMGAQMLRIAKDIAENNRDARVLLVACEVNTLIFRGPDERDIQSLAGQPIFEIMSAAEVTVPESDMAVGGQLKQVGLTFHFMRQLPMLIANNLENCLQEAFKPLGITDWNEVFWVSHPGNWGIMDAIEAKLALQKGKLRSSRHVFSEYGNMMGATVLFVMDDVRKRSTVEERTTTGDGLEWGFLCAFGPGLSIETLVLHSVPL
>gnl_Nelnu_v1.0_NNU_011974-RA
MVTVEDIRKAQRAEGPATVMAIGTANPPNCVDQSTYPDYYFRITNSEHKTELKEKFKRMCEKSMIKKRYMHLTEEILKENPNICEYMASSLDARQDMVVVEVPKLGKEAATKAIKEWGQPKSKITHLVFCTTSGVDMPGADYQLTKLLGLRPSVKRLMMYQQGCFAGGTVLRLAKDLAENNRGARVLVVCSELTAVTFRGPSDTHLDSLVGQALFGDGAAAVIVGADPVPGVEKPLFELVSAAQTILPDSHGAIDGHLREVGLTFHLLKDVPGLISKNIEKSLVEAFQPLGISDWNSIFWIAHPGGPAILDQVEEKLALKPEKLSATRHILSEYGNMSSACVLFILDEMRKKSIEDGLKTTGEGLEWGVLFGFGPGLTVETVVLHSIAA
>gnl_Nelnu_v1.0_NNU_011979-RA
MQSCNLVNLNVLTRAHTLNTTSGSPTASTRQSLKRNSSACCTTAGEKSRIKKSYMHLTEEISKENPNVCAYMAPSLDARQDMVVVEVPKLGEEAAVKAIKEWGQPKSKITHLVFCTTSGVDMPGADYQLTKLLGLRPSVKRLMMYQQGCYGGGMVLRLAKDLAENNRGARVLVVCSEITAVTFRGPSDTHLDNLLGQALFGDGAAAVIVGADPVPGVEKPLFELVSAAQTILPDSHGAIDGHLRELALKSEKLRATRHILSEYGNMSSACVLFILDEMRKKSIEDGLKTTGEGLEWGVLFGFGPGLTVETVVLHSIAV
>gnl_Nelnu_v1.0_NNU_011978-RA
MVTVEDIRKAQRAEGPATVMAIGTATPPNCVDQSTYPDYYFRITNSEHKTELKEKFKRMCEKSMIKKRYMHLTEEILKENPNVCAYMAPSLDARQDMVVVEVPKLGKEAATKAIKEWGQPKSKITHLVFCTTSGVDMPGADYQLTKLLGLRPSVKRLMMYQQGCFAGGTLRATRHILSEYGNMSSACVLFILDEMRKKSIEDGLKTTGEGLEWGVLFGFGPGLTVETVVLHSIAA
>gnl_Nelnu_v1.0_NNU_003269-RA
MVSVEEIRNAQRAQGPATVLAIGTATPANCVYQADYPDYYFRITNSEHKTELKEKFKRMCEKSMIKKRYMHLTEEILKENPNICAYMAPSLDARQDMVVVEVPKLGKEAASKAIKEWGQPKSKITHLVFCTTSGVDMPGADYQLTKLLGLRPSVKRFMMYQQGCFAGGTVLRLAKDLAENNAGARVLVVCSEITAVTFRGPSDTHLDSLVGQALFGDGAAAVIVGADPDTSIERPLFQLVSAAQTILPDSHGAIDGHLREVGLTFHLLKDVPGLISKNIEKSLVEAFTPIGVSDWNSLFWIAHPGGPAILDQVEEKLGLKEEKLRATRNVLSEYGNMSSACVLFILDEMRKKSVEEGRATTGEGLEWGVLFGFGPGLTVETVVLHSLPAVPAH
>gnl_Orysa_v7.0_LOC_Os04g23940.1
MGSSGAPELTHELSNNPRAGGRATSQQSWESARLCRCMCKKTTTEKRHMYISDEWLRANPSVTAYMSTSLNVRQQVAEEGIPRLGAEAACNAIGNWGKPASSITHVVFATTSTGCLPSADVTLIKLLGLPLSTKRVMLYQSGCFGGTTALRVAKDIAESNRDARVLVVTSEVMSLIIRGPSESHVGNLVAQAVFGDAAGAAVVGCCRHPSSTGERPVFQLVRASQDVIPGTDDAVVVKVQQEGVVITLHRDLPLHVSNAIGGVVESAFRGVGTTVTSYDEAFWLLHAGGRAVVDGVEERLGLGEGKLAVTREVMRQYGNTRSTTIFLAMEEMRRRSEERGMATAGEGLEWGMLMAFGPGLTVETMLLRAMPRN
>gnl_Orysa_v7.0_LOC_Os07g11440.1
MVTSTVKLEEVRRMQRAEGMAAVLAIGTATPANCVYQTDYPDYYFRVTNSEHLTNLKERFQRMCESSQIRKRYTHLTEEILQENPSMCVFTAPSLDARQDMVVAEVPKLGKAAAEEAIKEWGQPMSRITHLVFCTTNGVDMPGADYQVAKMLGLPTSVKRLMMYQQGCFAGGTVLRVAKDLAENNRGARVLVVCSEIMAMAFRGPSESHLDSLVGHALFGDGAAAVIVGSDPDEAADERPLFQIVSASQTILPGTEDAIVGHLREVGLTFHLPKDVPEFISDSVEGALTDAFMPLGVHDWNSIFWVVHPGGPAILDQVEEKVALHKARMRASRNVLSEYGNMASATVLFVLDEMRKLSADDGHATTGEGMDWGVLFGFGPGLTVETIVLHSVPITAAAPLIMQ
>gnl_Orysa_v7.0_LOC_Os11g35930.1
MGSSGAPELTHEMSSNPCAGGRATILGIGTAVPVHVYEQKSFPDYYFEITDSNHLVDLKAKFANICEKTSTEKRHMYISDEWLRANPSVTAYMSTSLNVRQQVAEEGIPRLGAEAARKAIDDWGKPASSITHIVFATTSTGCLPSADVVLIKLLGLPLSTKRVMLYQAGCFGGTTALRVAKDIAESNHGARVLVVTSEVMSLVIRGPSESHIGNLVGQAVFGDAAGAVVVGCCPTADERRPVFELVRASQDVIPGTDDAVVVKVRQEGVVITMHRDVPLHVSNAIGGVVKSTFHEIDMKITSYNEAFWLLHAGGRGIVDGVEERLGLGGEKLAATREVMRQYGNTRSSTIFLAMEEMKRRSEERGMATAGEGLEWGMLIAFGPGLTLETMLLRAVPRNS
>gnl_Orysa_v7.0_LOC_Os11g32580.1
MASPLPTMETAHATVLAIGTANPAKCVAQEEYVDWYFRVTKSDHLVDLKAKMKRMCDKSGIRKRHLCLTEDMIAAHPELLDRAAPSLDARLGIARDAVPELAMAAAARAIAEWGRPAADITHLVVSTNAGAHAPGADARLAELLGLRATVQRTVLYMHGCSAGCSALRLAKDIAESNRRARVLVACAEVFLIALAAPDEARLDALVAASLFGDGAGAVIVGTDGDDDPGAPVEHPPIFHMLSASQTTIAGTHQRVSLQLSERGLDYKISGEVPALVRAGIERCMEDALAPLGLAGCGGGWNHLLWAMHPGGRAILDSYEAGLRLEPGKLAASRRVLSEYGNMSGAAIIFVLDELRRRRRRRDGGEEEEEESDEYCEWGAMVGVGPGLTIETMVLRASATGGHVGDEVKKSTTA
>gnl_Orysa_v7.0_LOC_Os11g32610.1
MAARQQHAAVLAIGTANPAKCVVAQEEFVDWYFRVTQSDHLPDLKAKMKRMCDKSAIKKRHFYHSEETIAGHPEFINRALPSLDARLGIAKDAVPELAMAAAARAIAEWGRPAADVTHLVVSTNAGAHAPGADARLAALLGLRATVQRAVLYMHGCNAGCTALRLAKDIAENNRGARVLVACAEVTLPLFAAPYEARLDALVAMALFGDGAGAAVVGADPTTPVEHPIFHVVSASQATIPGTEEGVSLLLGERGLDCRISGEVAALVRGGVERCLLDALTPLGLGAGAGGWNHLFWAMHPGGRAILDAYEAALRLEPGKLAASRRVLSEYGNMSCAAIIFVLDELRRRCRRDGGEEEEESDEYCEWGAMVGLGPGLTIETIVLRATGGGHVDDEGKKSIAA
>gnl_Orysa_v7.0_LOC_Os11g32650.1
MAAAVTVEEVRRAQRAEGPATVLAIGTATPANCVYQADYPDYYFRITKSEHMVELKEKFKRMCDKSQIRKRYMHLTEEILQENPNMCAYMAPSLDARQDIVVVEVPKLGKAAAQKAIKEWGQPRSRITHLVFCTTSGVDMPGADYQLAKMLGLRPNVNRLMMYQQGCFAGGTVLRVAKDLAENNRGARVLAVCSEITAVTFRGPSESHLDSMVGQALFGDGAAAVIVGSDPDEAVERPLFQMVSASQTILPDSEGAIDGHLREVGLTFHLLKDVPGLISKNIERALGDAFTPLGISDWNSIFWVAHPGGPAILDQVEAKVGLDKERMRATRHVLSEYGNMSSACVLFILDEMRKRSAEDGHATTGEGMDWGVLFGFGPGLTVETVVLHSVPITAGAAA
>gnl_Phavu_v2.1_Phvul.009G131000.1
MAHLEEIREKQRARGPATILAIGTATPSNCIYQSDFTDYYFRVTKSDHMTQLKAKLKRICEKSMIEKRYIHLTEEMLKENPNIGAYEEPSLDVRQDILVEEVPKLGEKAASKALKEWGRPRSDITHLIFCSTSGVDMPGADYQLLRLLGLKPSTKRFMLYHQGCYAGGTVLRLAKDLAENNVGARILVVCSEITVVTFRGPCETHLDSLVGQALFGDGASSVIVGSDPDTSIERPLFHLVSASETILPNSEGAIEGHLREVGLTFHLKDNVPQLIGENIEKSLEEAFHPLGISDWNSLFWVAHPGGPAILKQIEATLGLNPDKLRATKQVLKEYGNMSSACVLFILDEMRSWSLEKGKSSTGEGLKWGVLYGFGPGLTMETIVLHSAAVDPNN
>gnl_Phavu_v2.1_Phvul.001G067950.1
MASVDEIHKAQRAERPATILAIATATPLNCVEQSTYSDYYFRVTKSEHKTELKKKFDRLCKKSMIKKRYMQLTEEMLKEHPNIGEHNAPSLNARQDLVVMEVARLGKEAATKAIEEWGEPKSKVTHLIFCTTSGNDMPGADYQLTKLLGLNLNVKRYMIYQQGCYAGGTGLRLAKDLAENNKGARVLLVCSEITIFTFRGPSEAHVDNLVGQSLFGDGASAAIIGSDVIPNVEKPLFQLVWTSQTIVPNTEEVMALHLREAGLTFHVLKGLPDLISNNIENVLVEAFQPLSLSDYNSIFWIVHPGGRAILDQVEEKLGLKPGKLRASRHVLAEYGNMASACVLFIMDEMRNKSKEAELSTTGEGFDWGVLFGFGPGLTIETIVLRSVML
>gnl_Phavu_v2.1_Phvul.001G067800.1
MASVDEIHKAQRTEGPATILAIATATPLNCVEQSTYSDYYFRVTKSEHKTELKKKFDLLCKKSMIKKRHMQLTEEMLKEHPNIGEHNAPSLNARQDLVVMEVARLGKEAATKAMEEWGEPKCKVTHLIFCTTSGNDMPGADFQLTKLLGLNLNVKRYMIYQQGCYAGGTALRLAKDLAENNKGARVLVVCSEITIFTFRGPSEAHVDNLVGQALFGDGASAAIIGSDVIPNVEKPLFQLVWTSQTIVPNTEEVIALHLLEAGLTFHVLKDLPDLISNNIENVLVEAFQPLSLSDYNSIFWIVHPGGRAILDQVEEKLGLKPEKLRASRHVLAEYGNMASACVLFIMDEMRNKSKEAELSTTGEGFDWGVLFGFGPGLTIETIVLRSVML
>gnl_Phavu_v2.1_Phvul.001G083000.1
MVTVEEIRNAQRSHGPATILAFGTATPSNCISQADYPDYYFRITNSEHMTDLKEKFKRMCEKSMIKKRYMHLTEEFLKENPNMCAYMAPSLDARQDIVVVEVPKLGKEAARKAIKEWGQPKSKITHLVFCTTSGVDMPGADYQLTKLLGLRSSVKRLMMYQQGCFAGGTVLRLAKDLAENNKGARVLVVCSEITAVTFRGPSDAHLDSLVGQALFGDGAAAMIIGADPDRSVERPIFELVSAAQTILPDSDGAIDGHLREVGLTFHLLKDVPGIISKNIEKSLTEAFAPIGINDWNSIFWVAHPGGPAILDQVEEKLRLKPEKLRSTRHVLSEYGNMSSACVLFILDEMRKKSKEEEKGSTGEGLEWGVLFGFGPGLTVETVVLHSVPLEG
>gnl_Phavu_v2.1_Phvul.002G039000.1
MVSVSEIRQAQRAEGPATILAIGTATPSNCVDQSTYPDYYFRITNSEHMTDLKEKFQRMCDKSMIKKRYMHLNEEILKENPNMCAYMAPSLDARQDIVVVEVPKLGKEAAVKAIKEWGQPKSKITHLIFCTTSGVDMPGADYQLTKLLGLRPYVKRYMMYQQGCFAGGTVLRMAKDLAENNKGARVLVVCSEITAVTFRGPSDTHLDSLVGQALFGDGAAAVIVGSDPIPQIEKPLFELVWTAQTIAPDSDGAIDGHLREVGLTFHLLKDVPGIVSKNIGKALFEAFNPLNISDYNSIFWIAHPGGPAILDQVEQKLGLKPEKMKATRDVLSDYGNMSSACVLFILDEMRRKSVENGLKTTGEGLEWGVLFGFGPGLTIETVVLHSVAV
>gnl_Phavu_v2.1_Phvul.002G038900.1
MVSVSEIRQAQRAEGPATILAIGTATPSNCVDQSTYPDYYFRITNSEHMTDLKEKFQRMCDKSMIKKRYMHLNEEILKENPNMCAYMAPSLDARQDIVVVEVPKLGKEAAVKAIKEWGQPKSKITHLIFCTTSGVDMPGADYQLTKLLGLRPYVKRYMMYQQGCFAGGTVLRLAKDLAENNKGARVLVVCSEITAVTFRGPSDTHLDSLVGQALFGDGAAAVIVGSDPVPQIEKPLFELVWTAQTIAPDSDGAIDGHLREVGLTFHLLKDVPGIVSKNIGKALFEAFNPLNISDYNSIFWIAHPGGPAILDQVEQKLDLKPEKMKATRDVLSDYGNMSSACVLFILDEMRRKSAENGLKTTGEGLEWGVLFGFGPGLTIETVVLHSVSI
>gnl_Phavu_v2.1_Phvul.002G039166.1
MTDLKEKFQRMCDKSMIKKRYMHLNEEILKENPNMCAYMAPSLDARQDIVVVEVPKLGKEAAVKAIKEWGQPKSKITHLIFCTTSGVDMPGADYQLTKLLGLRPYVKRYMMYQQGCFAGGTVLQLAKDLAENNKGARVLVVCSEITAVTFRGPSDTHLDSLVGQALFGDGAAAVIVGSDPIPQIEKPLFELVWTAQTIAPDSDGAIDGHLREVGLTFHLLKDVPGIVSKNIGKALFEAFNPLNISDYNSIFWIAHPGGPAILDQVEQKLGLKPEKMKATRDVLSDYGNMSSACVLFILDEMRRKSAEKGLKTTGEGLEWGVLFGFGPGLTIETVVLHSVAI
>gnl_Phavu_v2.1_Phvul.002G039100.1
MVSVSEIRQAQRAEGPATILAIGTATPSNCVDQSTYPDYYFRITNSEHMTDLKEKFQRMCDKSMIKKRYMHLNEEILKENPNMCAYMAPSLDARQDIVVVEVPKLGKEAAVKAIKEWGQPKSKITHLIFCTTSGVDMPGADYQLTKLLGLRPYVKRYMMYQQGCFAGGTVLRLAKDLAENNKGARVLVVCSEITAVTFRGPSDTHLDSLVGQALFGDGAAAVIVGSDPIPQIEKPLFELVWTAQTIAPDSDGAIDGHLREVGLTFHLLKDVPGIVSKNIGKALFEAFNPLNISDYNSIFWIAHPGGPAILDQVEQKLGLKPEKMKATRDVLSDYGNMSSACVLFILDEMRRKSAEKGLKTTGEGLEWGVLFGFGPGLTIETVVLHSVAI
>gnl_Phavu_v2.1_Phvul.002G039300.1
MVSVSEIRQVQRAEGPATILAIGTATPSNCVDQSTYPDYYFRITNSEHMTDLKEKFQRMCDKSMIKKRYMHLNEEILKENPNMCAYMAPSLDARQDIVVVEVPKLGKEAAVKAIKEWGQPKSKITHLIFCTTSGVDMPGADYQLTKLLGLRPYVKRYMMYQQGCFAGGTVLRMAKDLAENNKGARVLVVCSEITAVTFRGPSDTHLDSLVGQALFGDGAAAVIVGSDPIPQIEKPLFELVWTAQTIAPDSDGAIDGHLREVGLTFHLLKDVPGIVSKNIGKALFEAFNPLNISDYNSIFWIAHPGGPAILDQVEQKLGLKPEKMKATRDVLSDYGNMSSACVLFILDEMRRKSAEKGLKTTGEGLEWGVLFGFGPGLTIETVVLHSVAI
>gnl_Phavu_v2.1_Phvul.002G039232.1
MVSVSEIRQAQRAEGPATILAIGTATPSNCVDQSTYPDYYFRITNSEHMTDLKEKFQRMCDKSMIKKRYMHLNEEILKENPNMCAYMAPSLDARQDIVVVEVPKLGKEAAVKAIKEWGQPKSKITHLIFCTTSGVDMPGADYQLTKLLGLRPYVKRYMMYQQGCFAGGTVLRMAKDLAENNKGARVLVVCSEITAVTFRGPSDTHLDSLVGQALFGDGAAAVIVGSDPIPQIEKPLFELVWTAQTIAPDSDGAIDGHLREVGLTFHLLKDVPGIVSKNIGKALFEAFNPLNISDYNSIFWIAHPGGPAILDQVEQKLGLKPEKMKATRDVLSDYGNMSSACVLFILDEMRRKSVENGLKTTGEGLEWGVLFGFGPGLTIETVVLHSVAV
>gnl_Phavu_v2.1_Phvul.002G038800.2
MVSVSEIRQAQRAEGPANILAIGTATPSNCVDQSTYPDYYFRITNSEHMTDLKEKFQRMCDKSMIKKRYMHLNEEILKENPNMCAYMAPSLDARQDIVVVEVPKLGKEAAVKAIKEWGQPKSKITHLIFCTTSGVDMPGADYQLTKLLGLRPYVKRYMMYQQGCFAGGTVLRLAKDLAENNKGARVLVVCSEITAVTFRGPSDTHLDSLVGQALFGDGAAAVIVGSDPIPQIEKPLFELVWTAQTIAPDSDGAIDGHLREVGLTFHLLKDVPGIVSKNIGKALFEAFNPLNISDYNSIFWIAHPGGPAILDQVEQKLGLKPEKMKATRDVLSDYGNMSSACVLFILDEMRRKSAEKGLKTTGEGLEWGVLFGFGPGLTIETVVLHSVAI
>gnl_Phavu_v2.1_Phvul.002G184300.1
MVSVSEIRQAQRAEGPANILAIGTATPSNCVDQSTYPDYYFRITNSEHMTELKEKFQRMCDKSMIKKRYMHLNEEILKENPNMCAYMAPSLDARQDIVVVEVPKLGKEAAVKAIKEWGQPKSKITHLIFCTTSGVDMPGADYQLTKLLGLRPYVKRYMMYQQGCFAGGTVLRLAKDLAENNKGARVLVVCSEITAVTFRGPSDTHLDSLVGQALFGDGAAAVIVGSDPISQIEKPLFELVWTAQTIAPDSDGAIDGHLREVGLTFHLLKDVPGIVSKNIGKALFEAFNPLNISDYNSIFWIAHPGGPAILDQVEQKLGLKPEKMKATRDVLSDYGNMSSACVLFILDEMRRKSAENGLKTTGEGLEWGVLFGFGPGLTIETVVLHSVAI
>gnl_Phavu_v2.1_Phvul.002G038600.1
MVSVSEIRQAQRAEGPATILAIGTATPSNCVDQSTYPDYYFRITNSEHMTDLKEKFQRMCDKSMIKKRYMHLDEEILKENPNMCAYMAPSLDARQDIVVVEVPKLGKEAAVKAIKEWGQPKSKITHLIFCTTSGVDMPGADYQLTKLLGLRPYVKRYMMYQQGCFAGGTVLRLAKDLAENNKGARVLVVCSEITAVTFRGPSDTHLDSLVGQALFGDGAAAVIVGSDPIPQIEKPLFELVWTAQTIAPDSDGAIDGHLREVGLTFHLLKDVPGIVSKNIGKALFEAFNPLNISDYNSIFWIAHPGGPAILDQVEQKLGLKPEKMKATRDVLSNYGNMSSACVLFILDEMRRKSVENGLKTTGEGLEWGVLFGFGPGLTIETVVLHSVAV
>gnl_Phavu_v2.1_Phvul.002G038700.1
MVSVSEIRQAQRAEGPATILAIGTATPSNCVDQSTYPDYYFRITNSEHMTDLKEKFQRMCDKSMIKKRYMHLDEEILKENPNMCAYMAPSLDARQDIVVVEVPKLGKEAAVKAIKEWGQPKSKITHLIFCTTSGVDMPGADYQLTKLLGLRPYVKRYMMYQQGCFAGGTVLRLAKDLAENNKGARVLVVCSEITAVTFRGPSDTHLDSLVGQALFGDGAAAVIVGSDPIPQIEKPLFELVWTAQTIAPDSDGAIDGHLREVGLTFHLLKDVPGIVSKNIEKALFEAFNPLNISDYNSIFWIAHPGGPAILDQVEQKLGLKPEKMKATRDVLSDYGNMSSACVLFILDEMRRKSAENGLKTTGEGLEWGVLFGFGPGLTIETVVLHSVAV
>gnl_Phypa_v3.3_Pp3c24_13120V3.1
MASAGDVTRAALPRAQPRAEGPACVLGIGTAVPPAEFLQSEYPDFFFNITNCGEKEALKAKFKRICDKSGIRKRHMFLTEEVLKANPGICTYMEPSLNVRHDIVVVQVPKLAAEAAQKAIKEWGGRKSDITHIVFATTSGVNMPGADHALAKLLGLKPTVKRVMMYQTGCFGGASVLRVAKDLAENNKGARVLAVASEVTAVTYRAPSENHLDGLVGSALFGDGAGVYVVGSDPKPEVEKPLFEVHWAGETILPESDGAIDGHLTEAGLIFHLMKDVPGLISKNIEKFLNEARKPVGSPAWNEMFWAVHPGGPAILDQVEAKLKLTKDKMQGSRDILSEFGNMSSASVLFVLDQIRHRSVKMGASTLGEGSEFGFFIGFGPGLTLEVLVLRAAPNSA
>gnl_Phypa_v3.3_Pp3c24_18000V3.1
MAPRAGELDIAASDEQVAAAPLVRMHAPIPRGQPRAEGPACVLGIGTAVPPTEFLQSEYPDFFFNITNTSEKEALKAKFKRICDKSGIRKRHMFLTEEVLKANPGICTYMEPSLNVRHDIVVVQVPKLAAEAAQKAIKEWGGRKSDITHIVFATTSGVNMPGADHALAKLLGLKPTVKRVMMYQTGCFGGASVLRVAKDLAENNKGARVLAVCSEVTAVTYRAPSENHLDGLVGSALFGDGAGVYVVGSDPKPEAEKALFEVHWAGESILPESDGAIDGHLTEAGLIFHLMKDVPGLISKNIEKFLNEARKCVGSPEWNEMFWAVHPGGPAILDQVEAKLKLTKDKMQGSRDILSEYGNMSSSSVLFVLDQIRQRSVKMGASTLGEGSDFGFFIGFGPGLTLEVLVLRAAANV
>gnl_Phypa_v3.3_Pp3c24_13090V3.1
MFLTEEVLKANPGICTYMEPSLNVRHDIVVVQVPKLAAEAAQKAIKEWGGRKSDITHIVFATTSGVNMPGADHALAKLLGLKPTVKRVMMYQTGCFGGASVLRVAKDLAENNKGARVLAVASEVTAVTYRAPSENHLDGLVGSALFGDGAGVYVVGSDPKPEVEKPLFEVHWAGETILPESDGAIDGHLTEAGLIFHLMKDVPGLISKNIEKFLNEARKPVGSPAWNEMFWAVHPGGPAILDQVEAKLKLTKDKMQGSRDILSEFGNMSSASVLFVLDQIRHRSVKMGASTLGEGSEFGFFIGFGPGLTLEVLVLRAAPNSA
>gnl_Phypa_v3.3_Pp3c24_18010V3.1
MAPRAGELDIAASDEQVAAAPLVRMHAPIPRGQPRAEGPACVLGIGTAVPPTEFLQSEYPDFFFNITNTSEKEALKAKFKRICDKSGIRKRHMFLTEEVLKANPGICTYMEPSLNVRHDIVVVQVPKLAAEAAQKAIKEWGGRKSDITHIVFATTSGVNMPGADHALAKLLGLKPTVKRVMMYQTGCFGGASVLRVAKDLAENNKGARVLAVCSEVTAVTYRAPSENHLDGLVGSALFGDGAGVYVVGSDPKPEAEKALFEVHWAGESILPESDGAIDGHLTEAGLIFHLMKDVPGLISKNIEKFLNEARKCVGSPEWNEMFWAVHPGGPAILDQVEAKLKLTKDKMQGSRDILSEYGNMSSSSVLFVLDQIRQRSVKMGASTLGEGSDFGFFIGFGPGLTLEVLVLRAAANV
>gnl_Phypa_v3.3_Pp3c21_7660V3.1
MASAGDVTRAALPRAQPRAEGPACVLGIGTAVPPAEFLQSEYPDFFFNITNCGEKEALKAKFKRICDKSGIRKRHMFLTEEVLKANPGICTYMEPSLNVRHDIVVVQVPKLAAEAAQRAIKEWGGRKSDITHIVFATTSGVNMPGADHALAKLLGLKPTVKRVMMYQTGCFGGASVLRVAKDLAENNKGARVLAVASEVTAVTYRAPSENHLDGLVGSALFGDGAGVYVVGSDPKPEVEKPLFEVHWAGETILPESDGAIDGHLTEAGLIFHLMKDVPGLISKNIEKFLNEARKPVGSPAWNEMFWAVHPGGPAILDQVEAKLKLTKDKMQGSRDILSEFGNMSSASVLFVLDQIRHRSVKVGASTLGEGSEFGFFIGFGPGLTLEVLVLRAAPNSA
>gnl_Phypa_v3.3_Pp3c21_7690V3.1
MASAGDVTRAALPRAQPRAEGPACVLGIGTAVPPAEFLQSEYPDFFFNITNCGEKEALKAKFKRICDKSGIRKRHMFLTEEVLKANPGICTYMEPSLNVRHDIVVVQVPKLAAEAAQRAIKEWGGRKSDITHIVFATTSGVNMPGADHALAKLLGLKPTVKRVMMYQTGCFGGASVLRVAKDLAENNKGARVLAVASEVTAVTYRAPSENHLDGLVGSALFGDGAGVYVVGSDPKPEVEKPLFEVHWAGETILPESDGAIDGHLTEAGLIFHLMKDVPGLISKNIEKFLNEARKPVGSPAWNEMFWAVHPGGPAILDQVEAKLKLTKDKMQGSRDILSEFGNMSSASVLFVLDQIRHTLSRWVRPLWARAASSDSSLASDQD
>gnl_Phypa_v3.3_Pp3c21_20650V3.1
MAPPSGESISASAEEPIALSVLPRGQPRAEGPASVLGIGTAVPPTEFLQSEYPDFFFEVTKCSEKEALKAKFKRICDKSGIRKRYLFLTKEVLEANPGIATYMEPSLNVRHDIVVVQVPKLAAEAAVKAIKEWGGRKSEITHIVFATTSGVNMPGADHAMAKLLGLKPTVKRVMLYQTGCFGGATVLRVAKDLAENNKNARVLAVCSEVTAVTYRAPNENHLDGLVGSALFGDGAAVFVVGADPKPEEKPLFEVHWAGETILPESDGAIDGHLTEAGLIFHLMKDVPGLISKNIEKFLSEARKCVGSPDWNDMFWAVHPGGPAILDQVEAKLKLSKDKMQGSRDVLSEFGNMSSSSVLFVLDQIRQRSMKMGASTTGEGNDFGFFIGFGPGLTLEVLVLRSMPIV
>gnl_Phypa_v3.3_Pp3c2_36460V3.1
MAPSGEVDVQGAATRSALPRGQPRAEGPACVLGVGTAVPPAEFLQSEYPDFFFNITNCGEKDALKAKFKRICDKSGIRKRHMFLTEEVLKANPGICTYMEPSLNVRHDIVVVQVPKLAAEAAQRAIKEWGARKSDITHIVX
>gnl_Phypa_v3.3_Pp3c2_36170V3.1
MAPSGEVDVQGAATRSALPRGQPRAEGPACVLGVGTAVPPAEFLQSEYPDFFFNITNCGEKDALKAKFKRICDKSGIRKRHMFLTEEVLKANPGICTYMEPSLNVRHDIVVVQVPKLAAEAAQRAIKEWGGRKSDITHIVFATTSGVNMPGADHALAKLLGLKPTVKRVMMYQTGCFGGASVLRVAKDLAENNKGARVLAVASEVTAVTYRAPSENHLDGLVGSALFGDGAGVYVVGSDPKPEVEKALFEVHWAGETILPESDGAIDGHLTEAGLIFHLMKDVPGLISKNIEKFLNEARKCVGSPDWNEMFWAVHPGGPAILDQVEAKLKLTKDKMQGSRDILSEYGNMSSASVLFVLDQIRQRSVKMGASTLGEGSEFGFFIGFGPGLTLEVLVLRAAATV
>gnl_Phypa_v3.3_Pp3c2_36290V3.1
MAPSGEVDVQGAATRSALPRGQPRAEGPACVLGVGTAVPPAEFLQSEYPDFFFNITNCGEKDALKAKFKRICDKSGIRKRHMFLTEEVLKANPGICTYMEPSLNVRHDIVVVQVPKLAAEAAQRAIKEWGGRKSDITHIVFATTSGVNMPGADHALAKLLGLKPTVKRVMMYQTGCFGGASVLRVAKDLAENNKGARVLAVASEVTAVTYRAPSENHLDGLVGSALFGDGAGVYVVGSDPKPEVEKALFEVHWAGETILPESDGAIDGHLTEAGLIFHLMKDVPGLISKNIEKFLNEARKCVGSPDWNEMFWAVHPGGPAILDQVEAKLKLTKDKMQGSRDILSEYGNMSSASVLFVLDQIRQRSVKMGASTLGEGSEFGFFIGFGPGLTLEVLVLRAAATV
>gnl_Phypa_v3.3_Pp3c2_36410V3.1
MAPSGEVDVQGAATRSALPRGQPRAEGPACVLGVGTAVPPAEFLQSEYPDFFFNITNCGEKDALKAKFKRICDKSGIRKRHMFLTEEVLKANPGICTYMEPSLNVRHDIVVVQVPKLAAEAAQRAIKEWGGRKSDITHIVFATTSGVNMPGADHALAKLLGLKPTVKRVMMYQTGCFGGASVLRVAKDLAENNKGARVLAVASEVTAVTYRAPSENHLDGLVGSALFGDGAGVYVVGSDPKPEVEKALFEVHWAGETILPESDGAIDGHLTEAGLIFHLMKDVPGLISKNIEKFLNEARKCVGSPDWNEMFWAVHPGGPAILDQVEAKLKLTKDKMQGSRDILSEYGNMSSASVLFVLDQIRQRSVKMGASTLGEGSEFGFFIGFGPGLTLEVLVLRAAATV
>gnl_Phypa_v3.3_Pp3c2_32400V3.1
MASAGDVTRTALPRGQPRAEGPACVLGIGTAVPPAEFLQSEYPEFFFNITNCGEKEALKAKFKRICDKSGIRKRHMFLTEEVLKANPGICTYMEPSLNVRHDIVVVQVPKLAAEAAQKAIKEWGGRKSDITHIVFATTSGVNMPGADHALAKLLGLKPTVKRVMMYQTGCFGGASVLRVAKDLAENNKGARVLAVASEVTAVTYRAPSENHLDGLVGSALFGDGAGVYVVGSDPKPEVEKPLFEVHWAGETILPESDGAIDGHLTEAGLIFHLMKDVPGLISKNIEKFLNEARKPVGSPAWNEMFWAVHPGGPAILDQVEAKLKLTKDKMQGSRDILSEFGNMSSASVLFVLDQIRHRSVKMGASTLGEGSEFGFFIGFGPGLTLEVLVLRAAPNSA
>gnl_Phypa_v3.3_Pp3c2_32320V3.1
MASAGDVTRTALPRGQPRAEGPACVLGIGTAVPPAEFLQSEYPEFFFNITNCGEKEALKAKFKRICDKSGIRKRHMFLTEEVLKANPGICTYMEPSLNVRHDIVVVQVPKLAAEAAQKAIKEWGGRKSDITHIVFATTSGVNMPGADHALAKLLGLKPTVKRVMMYQTGCFGGASVLRVAKDLAENNKGARVLAVASEVTAVTYRAPSENHLDGLVGSALFGDGAGVYVVGSDPKPEVEKPLFEVHWAGETILPESDGAIDGHLTEAGLIFHLMKDVPGLISKNIEKFLNEARKPVGSPAWNEMFWAVHPGGPAILDQVEAKLKLTKDKMQGSRDILSEFGNMSSASVLFVLDQIRHRSVKMGASTLGEGSEFGFFIGFGPGLTLEVLVLRAAPNSA
>gnl_Phypa_v3.3_Pp3c2_36350V3.1
MAPSGEVDVQGAATRSALPRGQPRAEGPACVLGVGTAVPPAEFLQSEYPDFFFNITNCGEKDALKAKFKRICDKSGIRKRHMFLTEEVLKANPGICTYMEPSLNVRHDIVVVQVPKLAAEAAQRAIKEWGGRKSDITHIVFATTSGVNMPGADHALAKLLGLKPTVKRVMMYQTGCFGGASVLRVAKDLAENNKGARVLAVASEVTAVTYRAPSENHLDGLVGSALFGDGAGVYVVGSDPKPEVEKALFEVHWAGETILPESDGAIDGHLTEAGLIFHLMKDVPGLISKNIEKFLNEARKCVGSPDWNEMFWAVHPGGPAILDQVEAKLKLTKDKMQGSRDILSEYGNMSSASVLFVLDQIRQRSVKMGASTLGEGSEFGFFIGFGPGLTLEVLVLRAAATV
>gnl_Phypa_v3.3_Pp3c2_30620V3.1
MASAGDVTRVALPRGQPRAEGPACVLGIGTAVPPAEFLQSEYPDFFFNITNCGEKEALKAKFKRICDKSGIRKRHMFLTEEVLKANPGICTYMEPSLNVRHDIVVVQVPKLAAEAAQKAIKEWGGRKSDITHIVFATTSGVNMPGADHALAKLLGLKPTVKRVMMYQTGCFGGASVLRVAKDLAENNKGARVLAVASEVTAVTYRAPSENHLDGLVGSALFGDGAGVYVVGSDPKPEVEKPLFEVHWAGETILPESDGAIDGHLTEAGLIFHLMKDVPGLISKNIEKFLNEARKPVGSPAWNEMFWAVHPGGPAILDQVEAKLKLTKDKMQGSRDILSEFGNMSSASVLFVLDQIRHRSVKMGASTLGEGSEFGFFIGFGPGLTLEVLVLRAAPNSA
>gnl_Phypa_v3.3_Pp3c2_36540V3.1
PDFFFNITNCGEKDALKAKFKRICDKSGIRKRHMFLTEEVLKANPGICTYMEPSLNVRHDIVVVQVPKLAAEAAQRAIKEWGGRKSDITHIVFATTSGVNMPGADHALAKLLGLKPTVKRVMMYQTGCFGGASVLRVAKDLAENNKGARVLAVASEVTAVTYRAPSENHLDGLVGSALFGDGAGVYVVGSDPKPEVEKALFEVHWAGETILPESDGAIDGHLTEAGLIFHLMKDVPGLISKNIEKFLNEARKCVGSPDWNEMFWAVHPGGPAILDQVEAKLKLTKDKMQGSRDILSEYGNMSSASVLFVLDQIRQRSVKMGASTLGEGSEFGFFIGFGPGLTLEVLVLRAAATV
>gnl_Phypa_v3.3_Pp3c2_36440V3.1
MAPSGEVDVQGAATRSALPRGQPRAEGPACVLGVGTAVPPAEFLQSEYPDFFFNITNCGEKDALKAKFKRICKSTSTV
>gnl_Phypa_v3.3_Pp3c19_13790V3.1
MASAGNITRAALPRGQPRAEGPTFVLGISTAVPPAKFLQSKYPDFFFNITNCGEKEVLKAKFRCICDKLGIPKRHMFLMEGMPKANPGICTYMEPTLNVRHDIVVVQVPKLAAEAVQKAIKEYGGRKSDITHIVFATTSGVNMTGADHALAKLLGLKPTVKLVLMYQTGCPGSASVLRVAKDLAENNKSSRVLAVASEVTAVTYRAPSENHLDGLVGSALFGDDADVHVVGSDPKPEVEKPLFEVHWAGETILPESGGAIDGHLTEAGLIFHLMKDEPVEAKLQLTKDKMQGNRDILFEFGNTSSALMLFVLDQIRRRSVEMRVSTMGEGSKFGFLIGFGPGVVLDVLVLRVAANSA
>gnl_Phypa_v3.3_Pp3c19_6320V3.1
MAPRAGELDVAASDEQVAAAPLVRMHAPIPRGQPRAEGPACVLGIGTAVPPTEFLQSEYPDFFFNITNTSEKEALHAKFKRICDKSGIRKRHMFLTEEVLKANPSMCTYMEPSLNVRHDIVVVQVPKLAAEAAQKAIKEWGGRKSDITHIVFATTSGVNMPGADHALAKLLGLKPTVKRVMMYQTGCFGGASVLRVAKDLAENNKGARVLAVCSEVTAVTYRAPSENHLDGLVGSALFGDGAGVYVVGSDPKPEAEKALFEVHWAGESILPESDGAIDGHLTEAGLIFHLMKDVPGLISKNIEKFLNEARKCVGSPEWNEMFWAVHPGGPAILDQVEAKLKLTKDKMQGSRDILSEYGNMSSSSVLFVLDQIRQRSVKMGASTLGEGSDFGFFIGFGPGLTLEVLVLRAAANV
>gnl_Phypa_v3.3_Pp3c19_6330V3.1
MAPRAGELDVAASDEQVAAAPLVRMHAPIPRGQPRAEGPACVLGIGTAVPPTEFLQSEYPDFFFNITNTSEKEALHAKFKRICDKSGIRKRHMFLTEEVLKANPSMCTYMEPSLNVRHDIVVVQVPKLAAEAAQKAIKEWGGRKSDITHIVFATTSGVNMPGADHALAKLLGLKPTVKRVMMYQTGCFGGASVLRVAKDLAENNKGARVLAVCSEVTAVTYRAPSENHLDGLVGSALFGDGAGVYVVGSDPKPEAEKALFEVHWAGESILPESDGAIDGHLTEAGLIFHLMKDVPGLISKNIEKFLNEARKCVGSPEWNEMFWAVHPGGPAILDQVEAKLKLTKDKMQGSRDILSEYGNMSSSSVLFVLDQIRQRSVKMGASTLGEGSDFGFFIGFGPGLTLEVLVLRAAANV
>gnl_Phypa_v3.3_Pp3c19_6250V3.1
MAPRAGELDVAASDEQVAAAPLVRMHAPIPRGQPRAEGPACVLGIGTAVPPTEFLQSEYPDFFFNITNTSEKEALHAKFKRICDKSGIRKRHMFLTEEVLKANPSMCTYMEPSLNVRHDIVVVQVPKLAAEAAQKAIKEWGGRKSDITHIVFATTSGVNMPGADHALAKLLGLKPTVKRVMMYQTGCFGGASVLRVAKDLAENNKGARVLAVCSEVTAVTYRAPSENHLDGLVGSALFGDGAGVYVVGSDPKPEAEKALFEVHWAGESILPESDGAIDGHLTEAGLIFHLMKDVPGLISKNIEKFLNEARKCVGSPEWNEMFWAVHPGGPAILDQVEAKLKLTKDKMQGSRDILSEYGNMSSSSVLFVLDQIRQRSVKMGASTLGEGSDFGFFIGFGPGLTLEVLVLRAAANV
>gnl_Phypa_v3.3_Pp3c19_6240V3.1
MAPRAGELDVAASDEQVAAAPLVRMHAPIPRGQPRAEGPACVLGIGTAVPPTEFLQSEYPDFFFNITNTSEKEALHAKFKRICDKSGIRKRHMFLTEEVLKANPSMCTYMEPSLNVRHDIVVVQVPKLAAEAAQKAIKEWGGRKSDITHIVFATTSGVNMPGADHALAKLLGLKPTVKRVMMYQTGCFGGASVLRVAKDLAENNKGARVLAVCSEVTAVTYRAPSENHLDGLVGSALFGDGAGVYVVGSDPKPEAEKALFEVHWAGESILPESDGAIDGHLTEAGLIFHLMKDVPGLISKNIEKFLNEARKCVGSPEWNEMFWAVHPGGPAILDQVEAKLKLTKDKMQGSRDILSEYGNMSSSSVLFVLDQIRQRSVKMGASTLGEGSDFGFFIGFGPGLTLEVLVLRAAANV
>gnl_Phypa_v3.3_Pp3c11_2990V3.1
MAPAGEVEAEVRATRAVLPRGQPRAEGPACVLGIGTAVPPTEFLQSDYPDFFFNITNTSDQEALKAKFKRICDKSGIRKRHMFLTEEVLKANPGICTYMEPSLNVRHDIVVVQVPKLAAEAAQKAIKEWGGRKSDITHIVFATTSGVNMPGADHALAKLLGLKPTVKRVMMYQTGCFGGASVLRVAKDLAENNKGARVLAVCSEVTAVTYRAPSENHLDGLVGSALFGDGAGVYVVGSDPKPQAEKALFEVHWAGESILPESDGAIDGHLTEAGLIFHLMKDVPGLISKNIEKFLNEARKCVGSPQWNDMFWAVHPGGPAILDQVEAKLKLSKDKMQGSRDVLSEFGNMSSSSVLFVLDQIRHRSLEMRSSTLGEGSEFGFFIGFGPGLTLEVLVLRAAVNV
>gnl_Phypa_v3.3_Pp3c18_5400V3.1
MASAGEVTRAALPRGQPCAEGPACVLGIGTAVPLAEFLQSEYPDFFFNITNCGEKEALKAKFKCICDKSGIKKRHMFLTEEVLKANPGICTYMEPSLNVRHDVVVVLSNITHIVFATTSGVNMPGADHALAKLLGLKPTVKRIMMCQTGYFGGASVLKVAKDLAENIKGARVRAVASEVTAVIYKASSKHHLDGLVGSALFGDGVCVYVVGSDPKPEVEKLLFKKHWAGVTILPESDGAIDGHLPEAGFIFHLMKDVPGLIFKNIKKFLNEARKPVGSPAWNEMFWAVHPEGPAILNQVEAKLKLTKDKMQGSKDILSEFGNRSSASVLFVLDQIRHKFVKMGASTLGEDSEFGFFIGFGPGLTLEVLVLRAAPNSA
>gnl_Pinta_v2.0_PITA_000091764-RA
MIALITNNLACVCFAGDKSGINKRYMHLTEEILKANPNICDYMAPTLDAWQDMVVVEVPKLGKEAAAKAIKEWGQPKSEITHVIFCTTSRVDMPGARYQLTKLLGLHSSVMRVMMYQQGCFAGGTVLHVAKDLAENNRGARVLVISSKITVVTFRGPSDTHLNSMVGQAPFNNGASALIMGVDPIIEVEKPCFELLWTAQTILPDNDGAIDGHLREAGLTFHLLKDVMGHISNNIEKSLITHPGGPAILDQVEAKLNLDPKKLRATRQVLSEYGNMSSACVLFILDELRKSSLQNGCSTMGEGLDVGVLFGFGPDLIVETIVLESISLPLLQ
>gnl_Pinta_v2.0_PITA_000045347-RA
MVVVEVPKLGKEAAAKAIKEWGQPKSKITHVIFCTTSGVDMPGADYQLTKLLGLRSSVKRVMLYQQGCFAGGTVLRVAKDLAENNRGARVLVVCSEITAVTFRGPSDTHLDSMARASFTINFFAAYYNIDHSERASMPVSLDLDLEAFRKAQRADGAATIFAIGTANSPNAVDQSSYPDYYFHITNSEHMTELKHKFQRMCDKSGIKKRYMYLTEEILKANPNLCDYMAPSLDARQDMVVVEVTKLGKEAAAKAIKEWGQPKSKITPVISCTTSGVDMPGADYQLTKRLGLRSSVKRVMLYQQGCFAGGTVLRVAKDLAEDNRGARILVVCSEITAVIFRDPSDTHLDSMVGQGLFGDGASALIVGADPIPEVEKPCFELLWTAQTILPDSGGAIDRSPERGGPYLPPSQRRSGAHLQQHRKKSGGRLSALRNL
>gnl_Pinta_v2.0_PITA_000091057-RA
MNSLHLPFFAYSLLGKAVGGHATKAQRADGPATILAIGTANPPNAVDQSSYPDYYFHITNSEHMAELKHKFQRMSKN
>gnl_Pinta_v2.0_PITA_000042321-RA
MYLTEEILKKNLDVCVFVEVPSLDAWQVMLAMEVPRLPKEAAEKAIHEWGQSKSRITHLIFCSKTTPDLSRANFEVAKLLGLHPSVKRVGMFQHGCFARGTVLRLAKDLAENNRGARVLVIYTALIVGDDPIPHVENPCFEIVWTTQTVLPNSDRAIGGKVREVGLTFQLKGVVPGLISNNIENCLVEAFSEFRISDWNQLFWVVHPGGRAILDQVEAKPNLDPTKLIPTRYVMSEYGNMSNACIHFILDETRKASQDNECSTNGE
>gnl_Pinta_v2.0_PITA_000087660-RA
MLAMEVPRLEKEAFEKAIQEWGQSKSRITHLIFCSKTNLDLPGADFEVAKLLGLHPNVKRVGVFQHGCFVGGTVPRMAKDLAENNRGARVLVICNETTAVTFRGPSETHLDSLVEQALFGDGASALIVGADPIPQVEKACFEIVWTTQTVVPDSEGAIGGKVRENKFFWVVHPGGRAILDRVEAELNLDPTKLIPTRDVMSEYGNMSSACIHFILDQTRKASLQNRCSTSGEGLEMGVLFGFGSGLTIETVVLKSVPVQ
>gnl_Pinta_v2.0_PITA_000087677-RA
MLAVEVPRLAKEAAEKAIQEWGQSKSQITHLIFCSTTTPDLPATDFEVAKLLGLHPSVKRVGVFQHGCFAGGTVLRMAKDLAENNQGARVLVICSEITAVTFRGPSEIHLIACKGAIRGKVREVGLTLQLKGAVPDLISANIENCLVEAFSQFKISDWNKLFWVVHPGGRAILDRVEAKLNLDPTKLIPTRHVMSEYGNMSSACVHFILDQTRKASLQNRCSTSGEGLEMGVLFGFGPGLTIETVVLKSVPLQ
>gnl_Pinta_v2.0_PITA_000054711-RA
MNIEDDVLHMEGESTTTPNIPAADFEVAKLLGLHPSVKRVGLFQHGCFAGGTVLRLVKDLAENNRGARVLVIYSKTTIVTFRRPSETHLDSLVGQALFSDGAAALVVGANPIPQVENPCFKIIWTTQTIVLDSDRAIGGKVKEVELTFQLKGAVPDLISTNIENCLMEAFNQFKISDWNQLFWVVHPRGRAILDRVEAKLNLDPTKLITTRDIMSEYGNMSSACVHFILDETRKASRDNECLTSGDGLEMGVLFGFELGLTIETVVLKSVPFNKNLTTKL
>gnl_Pinta_v2.0_PITA_000088121-RA
MAPCRSAIKQRYMYLTEEILKKNPDVEAAEKAIHEWGQSKSGITHLMFCSTRTLDLPNADFEVAKLLGLHPNVKRVGVFQHGCFAEDTVLRLTHLDSVVGQALFGDVASANIVGANPIPQVEKACFKIVWTTQTVVLVSEGAIGGKVREVGLTFQLKDAVPDLISANIENCLVEAFSQFKISDWKKLFWVFHPEGRAILDQVEAKLNLDPTKLIPTRHVMSEFRNMSSACVHFILDETRKASLQNGCSTSGEGLEMGVLFGFGQASPSKQSFSRAFPFNKNLTTKLSHIVATSKL
>gnl_Pinta_v2.0_PITA_000075318-RA
MEVEDFPHNIENMGVDLEAFRKLQRAYGFTSILAINTANPPNVVDQRRYPNYYFQITDACCKEWEPSRYHLLLCGHTNVHNSIQQACQVIGHGCVDLLTVTPPLMLQVSTETCLVPVSTSYLTIRGRRLDNMDVQPTERDLNWESCLNSATTHVMSEYGNMSSAYVHFIFDYMRKASR
>gnl_Pinta_v2.0_PITA_000038714-RA
MWGISLEGFRKLHRVDGFSSILAIITTNPPTAVDQSTYPDFYFQITGNKHNTELKDKFNQICDVGYGGAPTSKRGG
>gnl_Pinta_v2.0_PITA_000009297-RA
MAGGKMVDLEALRKAQRADGPATILAIGTASPLNAVDQSSDKSAVKKRHMYLTEETLKENPNVCESMALSLDTRQDMVVVEVPRLGEEAATKAIKEWGQPYDHSSRFLHHHWSGHARSRLSADKASWPPPQR
>gnl_Pinta_v2.0_PITA_000087953-RA
MGGVDFEGFRKLQRADGFASILAIGTANPPNAVDQSTYPDYYFRITGNEHNTELKDKFKRICERSAIKQRYMYLTEEILKKNPDVCAFVEVPSLDARQATLAMEVPQLAKEAGEKAIHEWGQSKSGITHLILCSTTTPNIPAADFEVAKLLGLHPSVKRVGLFQHGCFAGGTVLRLAKDLAENNRGAXXXXXXXPSETHLDSLVGQALFGDGAAALIVGVDPIPQVENPCFEIIWAAQTVVPDSDGAIGGKLREVGLTFQLKGTVPDLISTNIENCLMEAFSQFKISDWNQLFWVVHPGGRAILDRVEAKLXXXXXXXPQVENPCFEIIWAAQTVVPDSDGAIGGKLREVGLTFQLKGTVPDLISTNIENCLMEAFSQFKISDWNQLFWVVHPGGRAILDRVEAKLNLDPTKLIPTRHIMSEYGNMSSACVHFILDEMRKASRDNGSSTSGEGLEMGVLFGFGPGLTIETVVLKSVPLLTTTKL
>gnl_Pinta_v2.0_PITA_000019619-RA
MGGVDFEGFRKLQRADGFASILAIGTANPPNAVDQSTYPDYYFRITGNEHNTELKDKFKRISSQLVKQARDSEICSAYFSNLVAVTFY
>gnl_Pinta_v2.0_PITA_000019616-RA
MKRQNFAINMSSAAWEATNIYGEAEAKVIKQFKEIFKDHNSPGGSSIKFTISPTGLEIAFSKYCSIVHKDTTVTENKMIFEGFLASIIGKSSGLSVAKNSIANWVSKLEVAEGRWLRSLLAINTANPPNAVDQSTYPNFYFRITSNEHNTELKDKFKRICNSNNGCSTSGEGLEMGFLFGFGSGLTIETMVAREPTSIYGDAEAKAIKQFKEIFKNHNFLHGSSILFTISPTGIEIAFSKDCSIPDKDTTMTENKIIF
>gnl_Pinta_v2.0_PITA_000017127-RA
MEDWEAFRKAQRADGPAMILAIGTATPPNAVDQSSYPDYYFKITDSEHMTELKEKFKRMCDKSAIKTRYMYLTEEILKENPKVCEYMAPSLDARQDMVVVEVPRLGKEAAAKAIKEWGQPKSKITHVVFCTTSGVDMPGADYQLTKLLGLSPSVKRVMMYQQGCFAGGTVLRVAKDLAENNRGARVLLTKLLGLSPSVKRVMMYQQGCFAGGTVLRVAKDLAENNRGARVLVVCSEITAVTFRGPSDTHHDSMVGQALFGAGAAALFVGFRGPSDTHLDSMVGQALFGDGAAALIVGADPVPEVEKPCFELIWTAQTILPDSDGAINGHLREVEAKLNLDPKKLRATRQVLSDYGNMSSACVHFILDEMRKSSREKGCSTTGEGLDVGVLFGFGPGLTVETVVLKSVPLQ
>gnl_Pinta_v2.0_PITA_000007991-RA
MAAGMMKDLEAFRKAQRADGPATILAIGTATPPNAVDQSSDKSAIKKRYMYLTEEILQENPNVCEYMAPSLDARQDMVVVEVPRLGKEAAAKAIKEWGQPKSKITHVIFCTTSGVDMPGADYQLTKLLGLRPSVKRVMMYQQGCFAGGTVLRVAKDLAENNRGARVLVVCSEITAVTFRGPSDTHLDSMVGQALFGDGAAALIVGADPVPEVEKPCFELMWTAQTILPDSDGAIDGHLREVGLTFHLLKDVPGLISKNIEKSLVEAFQQFGISDWNQLFWIAHPGGPAILDQVEAKLNLDPKKLRATRQVLSDYGNMSSACVHFILDEMRKSSRQNGCSTTGEGLDVGVLFGFGPGLTVETVVLKSVPLQNSFVEFRTELCG
>gnl_Pinta_v2.0_PITA_000090763-RA
MGGVDFEGFRKLQRADGFASILAIGTANPPNAVDQSTYPDFYFRITGNEHNTELKDKFKRICERSAIKQRYMYLTEEILKKNPDVCAFVEVPSLDTRQAMLAMEVPRLAKEAAEKAIHEWGQSKSGITHLIFCSTTTPDLPGADFEVAKLLGLHPSVKRVGVFQHGCFAGGTRVGVFQHGCFAGGTVLRLAKDLAENNRGARVLVICSETTAVTFRGPSETHLDSLVGQALFGDGASALIVGADPIPQVEKACFEIVWTAQTVVPHSEGAIGGKVREVGLTFQLKGAVPDLISANIESCMVEAFSQFKISDWNKLFWVVHPGGRAILDRVEAKLNLDPTKLIPTRHVMSEYGNMSSAHVMSEYGNMSSACVHFILDQTRKASLQNGCSTSGEGLEMGVLFGFGPGLTIETVVLKSRYTYLTEEILKQNPDVCVFVEVPSLDARQAMLAMEVPRLAKEAAEKAIQEWGQSKSRITHLIFRSTTTLDLPGADFEVAKLLGLHPSVKRVGVFQHGCFTGGTVLRMAKDLAENNRGARVLVICSETTAVTFRGPSETHLDSLVGQALFGDGASALIVGGDPIPQVEKACFEIVWIAQTVVPDSEGAIGGKVREVGLTFKLKGAVPDLISANIENCLVEAFSQFKISDWNKLFWVVHPGGRAILDRVEAKLNLDPTTLIPTRHIMSEYGNMSSACIHFILDQMRKASLQNRCSTSGEGLEMGVLYGFGPGLTIETMVLKSVPLQ
>gnl_Poptr_v3.0_Potri.003G176800.1
MVTVDEIRKTQRAEGPATIMAIGTSTPPNCVDQSTYPDYYFRITNSEHKAELKEKFKRMCEKSMIKKRYMYLTEEILKENPSVCEYMAPSLDARQDMVVVEVPRLGKEAATKAIKEWGQPKSKITHLVFCTTSGVDMPGADYQLTKLLGLRSSVKRFMMYQQGCFAGGTVLRLAKDLAENNKGARVLVVCSEITAVTFRGPSDTHLDSLVGQALFGDGAAALIIGSDPVIGVEKPLFELVSAAQTILPDSDGAIDGHLREVGLTFHLLKDVPGLISKNVEKSLTEAFKPLGISDWNSLFWIAHPGGPAILDQVEAKLALKPEKLRATRHVLSEYGNMSSACVLFILDEMRKKSAEDGLQSTGEGLEWGVLFGFGPGLTVETVVLHSVAPTI
>gnl_Poptr_v3.0_Potri.003G176900.1
MVTVDEIRKSQRAEGPATIMAIGTSTPPNCVDQSTYPEYYFRITNSEHKAELKEKFKRMCEKSMIKKRYMYLTEEILKENPSVCEYMAPSLDARQDMVVVEVPKLGKEAATKAIKEWGQPKSKITHLVFCTTSGVDMPGADYQLTKLLGLRSSVKRFMMYQQGCFAGGTVLRLAKDLAENNKGARVLVVCSEITAVTFRGPSDTHLDSLVGQALFGDGAAALVIGSDPVIGVEKPLFELVSAAQTILPDSDGAIDGHLREVGLTFHLLKDVPGLISKNVEKSLTEAFKPLGISDWNSLFWIAHPGGPAILDQVEAKLALKPEKLRATRHVLSEYGNMSSACVLFILDEMRKKSAEDGLQSTGEGLEWGVLFGFGPGLTVETVVLHSVAPTI
>gnl_Poptr_v3.0_Potri.003G176700.1
MVTVDEVRKGQRAEGPATIMAIGTSNPPNCVDQSTYPDYYFRVTNSEHRAELKEKFKRMCEKSMIKKRYIYLTEDMLKENPDMRAYMAPSLDARQDMVVVEVPKLGKEAATKAIKEWGQSKSKITHLVFCTTSGVDMPGADYQLTKLLGLRPSVKRLMMYQQGCFAGGTVLRLAKDLAENNKGARVLVVCSEITAIIFRGPNDTHLDSLIGQALFGDGAAAIIIGSDPVVGVEKPLFEIVSAAQTILPNSDGAIDGHLREAGLTFHLLKDVPGLISNNVEKSLTEAFKPLGISDWNSLFWIAHPGGPAILDQVEAKLGLKPEKLRATRHVLSEYGNMSSACVLFILDEMRKKSAEDGLQSTGEGLEWGVLFGFGPGLTVETVVLHSVATRV
>gnl_Poptr_v3.0_Potri.005G175100.1
MASDQTSQGAQAAQSPATILAIGTANPANFIYQADYPDYYFRVTRSEHMTDLKGKFKRL
>gnl_Poptr_v3.0_Potri.014G145100.1
MAPSIEEIRKAQRASGPATILAIGKATPANCVSQADYPDYYFRITNSEHMTELKEKFKRMCKCLFCDKSMIKKRYMHLTEEILKENSSMCEYMAPSLDARQDMVVVEVPKLGKEAAAKAIKEWGQPKSKITHLVFCTTSGVDMPGADYQLTKLLGLRSSVKRFMMYQQGCFAGGTVLRLAKDLAENNKGSRVLVVCSEITAVTFRGPSDTHLDSMVGQALFGDGAAAVIVGADPDTSIERPLFQIVSAAQTILPDSDGAIDGHLREVGLTFHLLKDVPGLISKNIEKSLVEAFAPIGINDWNSIFWIAHPGGPAILDQVEIKLDLKEEKLRATRNVLSDYGNMSSACVLFILDEMRNKSLEEGKSTTGEGLEWGVLFGFGPGLTVETVVLHSVPVEQTIYS
>gnl_Poptr_v3.0_Potri.001G028600.1
MASILAIGTANPPNCFDQADYPDFYFRVTKSEHMTQLKDKFKRICEKSKIRKRYMYITEDTIKKNPSLSTYDAASLDARQEILVTEVPKLGKEAALKAIEEWGQPKSKITHLIFCTSSGTHMPGADHELTKLLGLERSVKRFMMYQQGCFTAALALRLSKDLAENNPGARVLIVCSENMTVCFRAPSETHLDILVGSAIFSDGAAAIIVGADPDTATERPLFQLVSAEQCIVPDSDDGIVGHIREMGISYYLHKMVPKIVAEGAAQCLVETFNARYGIKDWNSLFYVVHPGGTGVLNKFEEHIGLTKDKLRASRHVLSEYGNMWGPSMFFVLDEMRRRSAKEGKATTGEGLDLGVLFGFGPGVTIETIVLRSFATD
>gnl_Poptr_v3.0_Potri.001G051600.1
MVTVDEVRKAQRAEGPAVILAIGTSTPPNCVDQSTYPDYYFRITNSEHKVELKEKFKRMCEKSMIKKRYMHLTEEILKENPSVCEYMAPSLDARQDMVVVEVPKLGKEAAAKAIKEWGQPKSKITHLVFCTTSGVDMPGADYQLTKLLGLRSSVKRFMMYQQGCFAGGTVLRLAKDLAENNKGARVLVVCSEITAVTFRGPSDTHLDSLVGQALFGDGAAAIIIGSDPVLGVEKPLFELVSAAQTILPDSDGAIDGHLREVGLTFHLLKDVPGLISKNIEKSLTEAFKPLGISDWNSLFWIAHPGGPAILDQVEAKLELKPEKLRATRQVLADYGNMSSACVLFILDEMRKKSAKDGLKSTGEGLEWGVLFGFGPGLTVETVVLHSVASI
>gnl_Poptr_v3.0_Potri.001G051500.1
MVTVDEIRKAQRAEGPATILAIGTSTPPNCVDQSTYPDYYFRITNSEHKVELKEKFKRMCEKSMIKKRYMHLTEEILKENPSVCEYMAPSLDARQDMVVVEVPKLGKEAAAKAIKEWGQPKSKITHLVFCTTSGVDMPGADYQLTKLLGLRSSVKRFMMYQQGCFAGGTVLRLAKDLAENNKGARVLVVCSEITAVTFRGPSDTHLDSLVGQALFGDGAAAIIIGSDPVLGVEKPLFELVSAAQTILPDSEGAIDGHLREVGLTFHLLKDVPGLISKNIEKSLTEAFKPLGISDWNSLFWIAHPGGPAILDQVEAKLELKPEKLRATRQVLADYGNMSSACVLFILDEMRKKSAKDGLKSTGEGLEWGVLFGFGPGLTVETVVLHSLPATI
>gnl_Poptr_v3.0_Potri.012G138800.1
MALVDEIRKAQRARGPAMVLAIGTAVPVNCFYQADYPDYFFRVTKTENLTELKAKFERICQKSMINKRYMHLTEEMIKENPEIGNFMTPSLNVRQDIVLAEVPKLGKEAALKAIQEWGHPMSKITHLVFCTTSGVHMPGADYQLANLLGLSSSIKRLMLYQQGCYGGGTALRVAKDLAENNAGARVLVVCSEITAITFHAPNEDQLGCLVGQALFGDGAGAAIIGSDPDTLVEKPIFQLVSAAQIMIPDSEHAIEGHVREMGLLIHLSEDVPKLISDNVEAALREVVTPIGGVLSDWNSLFWAVHAGGRAILDGVEAKLKLKKEKLGVTRHILREYGNVASACVLFVLDEMRERSVREGKATTGEGLEWGVVIGLGPGLTMETLVLHSVPVAITK
>gnl_Prupe_v2.1_Prupe.I005800.1
EHKTELKEKFQRMCDKSMIKKRYMYLTEEILKENPSMCEYMAPSLDARQDMVVVEIPKLGKEAATKAIKEWGQPKSKITHLVFCTTSGVDMPGADYQLTKLLGLRSSVKRLMMYQQGCFAGGTVLRLAKDLAENNRGARVLVVCSEITAVTFRGPSDTHLDSLVGQALFGDGAAAIIVGSDPIPEIEKPLFEVVSAAQTILPDSDGAIDGHLREVGLTFHLLKDVPGLISKNIEKSLNEAFQPLGISDWNSLFWIAHPGGPAILDQVESKLALKPEKLEATRHILSEYGNMSSACVLFILDEVRKRATKKGLKTTGDGLDWGVLFGFGPGLTVETVVLHSVGLNA
>gnl_Prupe_v2.1_Prupe.I005700.1
MVTVEEVRKAQRAEGPATVLAIGTATPPNCVDQATYPDYYFRITNSEHKVELKEKFQRMCDKSMIKKRYMYLTEDILKENPTMCEYMAPSLDARQDMVVVEIPKLGKEAATKAIKEWGQPKSKITHLVFCTTSGVDMPGADYQLTKLLGLRPSVKRLMMYQQGCFAGGTVLRLAKDLAENNRGARVLVVCSEITAVTFRGPNDTHLDSLVGPGLIWVMVQQLLLWVRTQFPRSRAPCLKWCQQP
>gnl_Prupe_v2.1_Prupe.4G252800.1
MTRINYLIQVADLAPSGWEISLGCLFVYSFEPIQSNQPCIRPAMSASKIEAKSPAAILAIGPTNPANCHYQQDYPDFLFRVTNNDHMTELKDKFKRICEKSNVKKRYLHITEEILKANPNICRYKAPSLDPCQDMMIPEVPKLGKEAALKAIEEWGQPISNITHLIFCTSSCVDMPGADLQLVKLLGLDPFVNRFMIYLQGCFAGGTALLKYK
>gnl_Prupe_v2.1_Prupe.4G252100.1
MSVSKIEDKSPAAILAIGTANPANCYYQQDYPNFLFRITNNDHMTDLKDRFKRICEKSKIKKRYLHITEDILKANPNICRYKAPSLDPCQDMLIPEVPKLGKEAALKAIEEWGQPISNITHLIFCTSSCVDMPGADFQLVKLLGLDPSVNRFMIYLQGCFAGGTALRLAKDVAENNPGARVLVVCCEITAMYFQAPTESHVDVLVGQALFADGASALIVGANPDPKINERPVYEIMSTRETIVPYSEHGVVVHVREMGCEYYLSPDVPKLVGANIEELLVKGFSEIDGTNNDWNSLFYCIHPGGPAILDKVEEKLGLNEEKLRATRHVLREYGNMGAPSVLFILDEMRKKSMEEGKATTGEGLEWGVLIGIGPGLTVETVVLRSVRIAAC
>gnl_Prupe_v2.1_Prupe.4G253000.1
MSMSKIEAKSPAAILAIGTANPANCYYQQDYPDFLFRVTNSDHMTELKDRFKRICEKSKTKKRYLHITEEILKANPNICSYKAPSLDPRQDMLIPAVPKLGKEAALKAIEEWGQPISNITHLIFCTASCVDMPGADFQLVKLLGLDPSVNRFMIYQQGCFAGGTVLRLAKDVAENNPGARVLVVCCEITTMFFQAPTESHVDVLVGQALFSDGASALIVGANPDPKINERQVFEIMSTRGTIVPYSEHGVVAHLREMGFEYYLSPDVPKLVGANIEELLVKGFSEIDGINNDWNSLFYSIHPGGPAILDKVEEKLGLNEGKLRATRHVLREYGNMGAPSVLFILDEMRKKSMEEGKATTGEGLEWGVLIGIGPGLTVETVVLRSVRIAAR
>gnl_Prupe_v2.1_Prupe.1G003000.1
MVTVEEVRKAQRAEGPATVLAIGTATPPNCVDQATYPDYYFRITNSEHKTELKEKFQRMCDKSMIKKRYMYLTEEILKENPSMCEYMAPSLDARQDMVVVEIPKLGKEAATKAIKEWGQPKSKITHLVFCTTSGVDMPGADYQLTKLLGLRSSVKRLMMYQQGCFAGGTVLRLAKDLAENNRGARVLVVCSEITAVTFRGPSDTHLDSLVGQALFGDGAAAIIVGSDPIPEIEKPLFEVVSAAQTILPDSDGAIDGHLREVGLTFHLLKDVPGLISKNIEKSLNEAFQPLGISDWNSLFWIAHPGGPAILDQVESKLSLKPEKLEATRHILSEYGNMSSACVLFILDEVRKRAAEKGLKTTGDGLDWGVLFGFGPGLTVETVVLHSVGLNA
>gnl_Prupe_v2.1_Prupe.1G002900.1
MVTVEEVRKAQRAEGPATVLAIGTATPPNCVDQATYPDYYFRITNSEHKAELKEKFQRMCDKSMIKKRYMYLTEEILKENPTMCEYMAPSLDARQDMVVVEIPKLGKEAATKAIKEWGQPKSKITHLVFCTTSGVDMPGADYQLTKLLGLRPSVKRLMMYQQGCFAGGTVLRLAKDLAENNKGARVLVVCSEITAVTFRGPSDTHLDSLVGQALFGDGAAAVIVGADPIPEIEKPLFEVVSAAQTILPDSDGAIDGHLREVGLTFHLLKDVPGLISKNIEKSLNEAFQPLGISDWNSLFWIAHPGGPAILDQVESKLGLKPEKLEATRHILSEYGNMSSACVLFILDEVRKRAAEKGLKTTGDGLDWGVLFGFGPGLTVETVVLHSVGLNA
>gnl_Selmo_v1.0_403771
MARKPNGVANVLAIGTAVPPTSFPQSSYPEYFFRATKSTDKPEMMQKFQRICDRSGIKKRHFYLTSEILEKNPEICSYMGASLDARQEIGVREVPMLAKEAASAAIAEWGQPKSAITHLVLGTTSSIDMPGADFQLLKLLGLRPSVKRVMIYQQGCFAGGTVLRIAKDLAENNENARVLVACSEITAVTFRAPSDKHLDGLVGSALFGDGAAALIVGADPRPGIEKPLFEIHSAIQTVLPESDGAILGHLRECGLVFHLLKDVPGIIAKNLGKVLGGMLDRAGVASYNDLFWVVHPGGPAILDQMVARLQLDEEKMRATRQVLADFGNMSSSSVLFVLEEMRKGSTRAGMRSTGEGCDWGIMLCFGPGLTVEALLLKSTAV
>gnl_Selmo_v1.0_405294
MATILAIGTALPPDACSQRDFVDSYFSEAEEHSHQAENAKTFSLSLPEGEKSGIKRRHFSVLPRFDPDETSSRSLEKSFAVANERVPELAARAARNALDEWGRPASSITHLV
>gnl_Selmo_v1.0_230794
MPCDEEDENEDLNHCVATILAIGTATPEEFVLQSDYPDFFFRITESENLVELKEKFKRICDKSGIQKRHLHLTESILAGNPELCKDSSETSSLLARQSISNAEVAALGARAAKKALQEGGHSAAEITHLIVATSNGIRMPGPDLAIAKILGLRHDVRRLMLNQVGCYAGGTALRIAKEMAESGGISTRVLIVCSEVGAFTFRPPNEKHPDRLVGSAIVGDGAASLVVGCRDPRLDSSPGQLLELHWAGQFFVPDSEDDLTATLSEQGLIYFLSKHVPDLISSSVRELLPTALAASSKTRDLAPNDLFWRSIREGERDKLRATRETLASYGNMSSPTVLFVLEEIVRQSSRSGEWGVLLSFGPGLTIEIQLLRRC
>gnl_Selmo_v1.0_270496
MTIQDFQSSGKATVLAVGTAVPPKEFDQSTYPDFFFNVTNCNEKVELKGKFQRICDRSGIKKRHFYLDEEILKANPGMCTYMEASLDVRQDIAVREVPKLAKEAALKAIKEWGQPKSRITHLVFGTTSGVDMPGADFQLLKLLGLRPNVKRVMLYQQGCFAGATVTRVAKDLAENNPGARVLVACSEVTAVTFRAPSETHLDGLVGSALFGDGAAALIIGSSPTPVEKPLFEVHWSGQCVLPDSDGAILGHLREAGLVFHLLKDVPGIISKNIEKLLAEPLDYVKSVDEASPAYTDLFWVVHPGGPAILDQVEAKLKLDKDRMQATRDVLAQYGNMSSASVLFVLDQMRKRSVELNKDTTGDGLKWGVMLGFGPGLTVETLLLKSI
>gnl_Solly_v2.4_Solyc09g091510.2.1
MVTVEEYRKAQRAEGPATILAIGTSTPSNCVDQSTYPDYYFRITNSEHKTELKEKFKRMCDKSMIKKRYMHLTEEILKENPNMCAYMAPSLDARQDIVVVEVPKLGKEAAQKAIKEWGQPKSKITHLVFCTTSGVDMPGCDYQLAKLLGLRPSVKRLMMYQQGCFAGGTVLRLAKDLAENNKGARVLVVCSEITAVTFRGPSESHLDSLVGQALFGDGAAAIIIGSDPIIGVERPLFELVSAAQTLVPDSEGAIDGHLREVGLTFHLLKDVPGLISKNIEKSLLEAFQPLGISDWNSLFWIAHPGGPAILDQVELKLGLKPEKLRATREVLSNYGNMSSACVLFILDEMRKASTKEGLGTTGEGLEWGVLFGFGPGLTVETVVLHSVAA
>gnl_Solly_v2.4_Solyc05g053550.2.1
MVTVEEVRRAQRAKGPATIMAIGTATPSNCVDQSTYPDYYFRITNSEHMTELKEKFKRMCDKSMINKRYMHLTEEILKENPNICEYMAPSLDARQDIVVVEVPKLGKEAAQKAIKEWGQPKSKITHVVFCTTSGVDMPGADYQLTKLLGLRPSVKRLMMYQQGCFAGGTVIRLAKDLAENNKGARVLVVCSEITAVTFRGPSDTHLDSMVGQALFGDGAAAMIIGSDPLPEVERPLFELVSAAQTLLPDSEGAIDGHLREVGLTFHLLKDVPGLISKNIEKSLIEAFQPLGISDWNSIFWIAHPGGPAILDQVELKLSLKPEKLRATRQVLSDYGNMSSACVLFILDEMRKASSKEGLSTTGEGLDWGVLFGFGPGLTVETVVLHSVST
>gnl_Solly_v2.4_Solyc05g053170.2.1
MKLENGQKIGRVHERAEGPAKILAIGTATPFHWVDQTSYPDYYFKVTNNEHLVDLKEKFRRICSRTMIRKRHMLLTEEILKKNPNLCSYNGPSLDIRQDILVSEIPKLGKEAALRAIDEWAQPKSNITHLVFCTRSGVDMPGADYQLINLLGLSPSVQRFMMYQQGCFAGGTMLRLAKDLAENNKGARVLVVCAESSAIGFRGPSEAYPDNLIAQALFGDGAVAVIIGSDPKMGLERPVFEIVSAGQTFVPNGDCHLALHLREMGLTFHCTRDVPPAIAKNVESCLIKAFEPLGISDWNSVFWILHPGGNAIVDQVENILGLEPDRLRATRNILREYGNLSSACVLFILDEIRKKSARDGLKTTGDGLDLGVLLSFGPGLTIETVVLRSMPI
>gnl_Solly_v2.4_Solyc12g098090.1.1
MIKCLCSNLPPSAKIVTIEEFHKAQRAEGLANVLAIGTANPSNCIDQSTYPDYFFRITNSEHKSELKRKFKQMCAKTMIKKRYLHLTEEILKKNPNICDYNTPSFDAKQKITIIEVPKLGQEAAQKAIKEWGQPISKITHLVFCTTSGVDMPGADSQLTKLLGLDPSVKRFMLYQQGCSGGAAVLRLAKDLAENNKKARVLVVCSELINLMSFQGPRDTDLDVLVGQAFSSDGASAVIIGSDPIIPIERPLFELVFTTQTLLPNSESAIYSNLSEAGLIIHIHKEVPMLISTNIEKILLEGFQPLGISDWNSIFWVAHPGGRAISDQIELKLGLKPEKLKATRNVLSGYGNMGCATILFVLDEMRKASISEGLISTGEGLEWGVLCCFGPGLTMEAVVLRSCNLIMSEFVDIAPMKYGKCQTLGTTRRGVRNRNKENR
>gnl_Sorbi_v3.1_Sobic.005G135800.1
MARISSFHLATVLHDIHQRQRADGPAAILGLGTANPTNCVLQDHFADWYFHVTKSDRLAELKAKTKKICDRSGIKKRYFYHTEEIIGGHPELIDRTLPSLKTRLSIIADAAPNLAAEAASRAIVDWGRPAADITDQIVVTNSGANEPGADLRLAGLLGLRPTVRRTLLYLHGCSAGLTALRIAKDIAENNRGARVLVACAQAKILMFTSPDVDAAADLDKIIAMTLFADGAGAVIVGAEPAASSSPIPMERPIFHMVSASQTTLPGTEQAVVMNLRENGLVDSHLSVEVPRLVCGSLERCLADSLAPLGLVNASDGDGGRNGLFWAVHPGGRAILDSYEATLGLEPGKLAASRHVLSEYGNMMGATVIFVLDEIRRRRRRRCEDDAKEKNCQWGVMSGLGPGLTIETIVLHATDRQDEN
>gnl_Sorbi_v3.1_Sobic.005G137200.1
MAGATVTVEEVRKAQRATGPATVLAIGTATPANCVHQADYPDYYFRITKSEHMTDLKEKFKRMCDKSQIRKRYMHLTEEYLAENPNMCAYMAPSLDARQDIVVVEVPKLGKAAAQKAIKEWGQPKSKITHLVFCTTSGVDMPGADYQLTKMLGLRPSVNRLMMYQQGCFAGGTVLRVAKDLAENNRGARVLVVCSEITAVTFRGPSESHLDSMVGQALFGDGAAAVIVGADPDKRVECPLFQLVSASQTILPDSEGAIDGHLREVGLTFHLLKDVPGLISKNIERSLEEAFKPLGITDYNSIFWVAHPGGPAILDQVEAKVGLKKERMRATRHVLSEYGNMSSACVLFILDEMRKRSAEEGQATTGEGFDWGVLFGFGPGLTVETVVLHSVPITIAAITA
>gnl_Sorbi_v3.1_Sobic.005G135500.1
MGSSPHLATVLHDIHQRQRADGPAAMLGIGTANPTNCVLQDQFADWFFHVTKSDHLAESTAKMKKICERSGIKKRYFYHTEEIIGAHPELIDRVLPSLTTRLSIIADAAPKLAAEAASRAIADWGRPAADITHLVVATNSGANEPGADVRLAGLLGLRPTVRRTLLYLHGCSAGLAALRMAKDIAENNRGARVLVACTQAKILWFCPPNDAHLDLMVAMTMLADGAGAVVVGADDPANHIERPIFHMVSASQTTLPGTEQAVVDNLRENGLVDSHLSVEVPRLLRGSISKCLADSMAPLGLLTASDKGWNGFFWALHPGGRAILDSYEAALGLEPGKLAASRHVLSEYGNMMGTAIIFVLDEIRRRRRRHDDGKDCQWGVMSGLGPGLTIETIVLHATGSQDEN
>gnl_Sorbi_v3.1_Sobic.005G136800.1
MAGATVTVEEVRKAQRATGPATVLAIGTATPANCVHQADYPDYYFRITKSEHMTELKEKFKRMCDKSQIRKRYMHLTEEYLAENPNMCAYMAPSLDARQDIVVVEVPKLGKAAAQKAIKEWGQPKSKITHLVFCTTSGVDMPGADYQLTKMLGLRPSVNRLMMYQQGCFAGGTVLRVAKDLAENNRGARVLVVCSEITAVTFRGPSESHLDSMVGQALFGDGAAAVIVGADPDERVERPLFQLVSASQTILPDSEGAIDGHLREVGLTFHLLKDVPGLISKNIERSLEEAFKPLGITDYNSIFWVAHPGGPAILDQVEAKVGLEKERMRATRHVLSEYGNMSSACVLFILDEMRKRSAEDGRATTGEGFDWGVLFGFGPGLTVETVVLHSVPITTGAAITA
>gnl_Sorbi_v3.1_Sobic.005G136300.1
MAAATVTVEEVRKAQRATGPATVLAIGTATPANCVHQADYPDYYFRITKSEHMTELKEKFKRMCDKSQIRKRYMHLTEEYLAENPNMCAYMAPSLDARQDIVVVEVPKLGKAAAQKAIKEWGQPKSKITHLVFCTTSGVDMPGADYQLTKMLGLRPSVKRLMMYQQGCFAGGTVLRVAKDLAENNRGARVLVVCSEITAVTFRGPSESHLDSMVGQALFGDGAAAVIVGADPDERVERPLFQLVSASQTILPDSEGAIDGHLREVGLTFHLLKDVPGLISKNIERSLEEAFKPLGITDYNSIFWVAHPGGPAILDQVEAKVGLKKERMRATRHVLSEYGNMSSACVLFILDEMRKRSAEDGQATTGEGLDWGVLFGFGPGLTVETVVLHSVPITTGAAITA
>gnl_Sorbi_v3.1_Sobic.005G135300.1
MATIAEKVTVLEDLRRAQRANGPAAVLAIGTATPANCVLQDQFPDWYFRVTRSDHLTKLKAKMTRICNKSGIKKRYFHHTEETISRHPEFLDRALPSLGARLRTTADAVAELAAAAAGAAIAEWGRPAADITHLVVATNSGADEPGADLRLALLLGLRPTVRRTLLYLHGCSAGLVAIRVARDIAENNRGARVLVACAHTVLLTFGAPDEARLDALVTSALFADGAGAVVVGADPVLPVERPVFHLVSSAQATLPATERTVGISLGESGVEYGVSVEVPALVRDSIERCLADSMAPLGLANAKDGGGGGGWNWNSLFWAVHPGGRALLDSYEAALGLETAKLAASRRVLAEHGNMLGATIIFVLDEIRRRHQDGGEEKVDCKWGIMTGLGPGLTIETIVLHTAGSRNED
>gnl_Sorbi_v3.1_Sobic.005G107800.2
MVVSEACKELILLKDVNNHRMGCRHEGRNATILGVGKAVPLHEFEQNSFSDYYFEISRSNHMVDLKAKFANICEKTMIEKRHFYMSDEMLRESPSITAYSSPSLTRRQELADAGVPELGVAAAGRAMSDWGKQASDITHLVASTSSSGCMPGADCELARLLGLKPSTKRFMLYQTGCHGGCTALRLSKDLAENNPGARVLVVCSEVCTLSLRGPSASHMGDLVGQAILGDAAGAVVVGCSPTAEEHAMFELVMACQETVAGTEEALVSKLREEGIVYTLDRDIPRHVSGSVERLVELMLQEATVVPVPDLNDEVFWVVHPGGRGILDRIESKLGLGEKKLAASRAVMRQYGNTRCSSVILVLEEMRRMSEQLGLSTAGEGLDWGLLVGYGPGITVEAILLRALPNKLKP
>gnl_Sorbi_v3.1_Sobic.005G135600.1
MATIAQQVTLLEDLRRAQRANGPAAVLAIGTATPANCVLQDHFPDWYFRVTRCDHLTKLKSKMTRICDKSGTKKRYFHHTEETIGWHPEFLDRALPSLGARLRTTADAAAELAAAAAGAAIAEWGRPAVDITHLVVATNSGADEPGADLRLALLLGLGPTVRRTLLYLHGCSAGLVAIRVARDIAENNRSARVLVACAHAVLLTFGAPDEARLDALVTSALFADGAGAVVVGADPVLPLERPVFHLDYVLKAHSCVV
>gnl_Sorbi_v3.1_Sobic.005G136600.1
MAGATVTVEEVRKAQRATGPATVLAIGTATPANCVHQADYPDYYFRITKSEHMTELKEKFKRMCDKSQIRKRYMHLTEEYLAENPNMCAYMAPSLDARQDIVVVEVPKLGKAAAQKAIKEWGQPKSKITHLVFCTTSGVDMPGADYQLTKMLGLRPSVNRLMMYQQGCFAGGTVLRVAKDLAENNRGARVLVVCSEITAVTFRGPSESHLDSMVGQALFGDGAAAVIVGADPDERVERPLFQLVSASQTILPDSEGAIDGHLREVGLTFHLLKDVPGLISKNIERSLEEAFKPLGITDYNSIFWVAHPGGPAILDQVEAKVGLEKERMRATRHVLSEYGNMSSACVLFILDEMRKRSAEDGRATTGEGFDWGVLFGFGPGLTVETVVLHSVPITTGAAITA
>gnl_Sorbi_v3.1_Sobic.005G135700.1
MGRSSPHLATVLHDIHQRQRADGPAAMLGIGTANPTNCVLQDQFADWFFHVTKSDHLADLKAKMKKICERSGIKKRYFYHTEEIIGAHPELIDRVLPSLTTRLSIIADAAPKLAAEAASRAIADWGRPAADITHLVVATNSGANEPGADVRLAGLLGLRPTVRRTLLYLHGCSAGLAALRMAKDIAENNRGARVLVACTQAKILWFCPPNDAHLDLMVAMTMLADGAGAVVVGADDPANHIERPIFHMVSASQTTLPGTEQAVVDNLRENGLVDSHLSVEVPRLLRGSISKCLADSMAPLGLLTASDKGWNGFFWALHPGGRAILDSYEAALGLEPGKLAASRHVLSEYGNMMGTAIIFVLDEIRRRRRRHDDGKDCQWGVMSGLGPGLTIETIVLHATGSQDEN
>gnl_Sorbi_v3.1_Sobic.005G137100.1
MAAATVTVEEVRKAQRATGPATVLAIGTATPANCVHQADYPDYYFRITKSEHMTDLKEKFKRMCDKSQIRKRYMHLTEEYLAENPNMCAYMAPSLDARQDIVVVEVPKLGKAAAQKAIKEWGQPKSKITHLVFCTTSGVDMPGADYQLTKMLGLRPSVNRLMMYQQGCFAGGTVLRVAKDLAENNRGARVLVVCSEITAVTFRGPSESHLDSMVGQALFGDGAAAVIVGADPDERVERPLFQLVSASQTILPDSEGAIDGHLREVGLTFHLLKDVPGLISKNIERSLEEAFKPLGITDYNSIFWVAHPGGPAILDQVEAKVGLEKERLRATRHVLSEYGNMSSACVLFILDEMRKRSAEDGQATTGEGFDWGVLFGFGPGLTVETVVLHSVPITTGAAITA
>gnl_Sorbi_v3.1_Sobic.005G137000.1
MAGATVTVEEVRKAQRATGPATVLAIGTATPANCVHQADYPDYYFRITKSEHMTELKEKFKRMCDKSQIRKRYMHLTEEYLAENPNMCAYMAPSLDARQDIVVVEVPKLGKAAAQKAIKEWGQPKSKITHLVFCTTSGVDMPGADYQLTKMLGLRPSVNRLMMYQQGCFAGGTVLRVAKDLAENNRGARVLVVCSEITAVTFRGPSESHLDSMVGQALFGDGAAAVIVGADPDERVERPLFQLVSASQRILPDSEGAIDGHLREVGLTFHLLKDVPGLISKNIERALEEAFKPLGITDYNSIFWVAHPGGPAILDQVEAKVGLEKERMRATRHVLSEYGNMSSACVLFILDEMRKRSAEDGQTTTGEGFDWGVLFGFGPGLTVETVVLHSVPITTGAAITA
>gnl_Sorbi_v3.1_Sobic.005G136450.1
MAGATVTVEEVRKAQRATGPATVLAIGTATPANCVHQADYPDYYFRITKSEHMTELKEKFKRMCDKSQIRKRYMHLTEEYLAENPNMCAYMAPSLDARQDIVVVEVPKLGKAAAQKAIKEWGQPKSKITHLVFCTTSGVDMPGADYQLTKMLGLRPSVNRLMMYQQGCFAGGTVLRVAKDLAENNRGARVLVVCSEITAVTFRGPSESHLDSMVGQALFGDGAAAVIVGADPDERVERPLFQLVSASQTILPDSEGAIDGHLREVGLTFHLLKDVPGLISKNIERSLEEAFKPLGITDYNSIFWVAHPGGPAILDQVEAKVGLEKERMRATRHVLSEYGNMSSACVLFILDEMRKRSAEDGRATTGEGFDWGVLFGFGPGLTVETVVLHSVPITTGAAITA
>gnl_Sorbi_v3.1_Sobic.005G136200.1
MAAATVTVEEVRKAQRATGPATVLAIGTATPANCVHQADYPDYYFRITKSEHMTELKEKFKRMCDKSQIRKRYMHLTEEYLAENPNMCAYMAPSLDARQDIVVVEVPKLGKAAAQKAIKEWGQPKSKITHLVFCTTSGVDMPGADYQLTKMLGLRPSVNRLMMYQQGCFAGGTVLRVAKDLAENNRGARVLVVCSEITAVTFRGPSESHLDSMVGQALFGDGAAAVIVGADPDERVERPLFQLVSASQTILPDSEGAIDGHLREVGLTFHLLKDVPGLISKNIERSLEEAFKPLGITDYNSIFWVAHPGGPAILDQVEAKVGLEKERMRATRHVLSEYGNMSSACVLFILDEMRKRSAEDGQATTGEGFDWGVLFGFGPGLTVETVVLHSVPITTGAAITA
>gnl_Sorbi_v3.1_Sobic.005G137300.1
MAGATVTVEEVRKAQRATGPATVLAIGTATPANCVHQADYPDYYFRITKSEHMTELKEKFKRMCDKSQIRKRYMHLTEEYLAENPNMCAYMAPSLDARQDIVVVEVPKLGKAAAQKAIKEWGQPKSKITHLVFCTTSGVDMPGADYQLTKMLGLRPSVNRLMMYQQGCFAGGTVLRVAKDLAENNRGARVLVVCSEITAVTFRGPSESHLDSMVGQALFGDGAAAVIVGADPDERVERPLFQLVSASQTILPDSEGAIDGHLREVGLTFHLLKDVPGLISKNIERSLEEAFKPLGITDYNSIFWVAHPGGPAILDQVEAKVGLKKERMRATRHVLSEYGNMSSACVLFILDEMRKRSAEDGQATTGEGFDWGVLFGFGPGLTVETVVLHSVPITTGATITA
>gnl_Sorbi_v3.1_Sobic.007G058900.1
MTTGKVTLEAVRKAQRAEGPATVLAIGTATPANCVYQADYPDYYFRVTKSEHLTDLKEKFKRICHKSMIRKRYMHLTEDILEENPNMSSYWAPSLDARQDILIQEIPKLGAEAAEKALKEWGQPRSRITHLVFCTTSGVDMPGADYQLIKLLGLCPSVNRAMMYHQGCFAGGMVLRLAKDLAENNRGARVLIVCSEITVVTFRGPSESHLDSLVGQALFGDGAAAVIVGADPSEPAERPLFHLVSASQTILPDSEGAIEGHLREVGLTFHLQDRVPQLISMNIERLLEDAFAPLGISDWNSIFWVAHPGGPAILNMVEAKVGLDKARMCATRHILAEYGNMSSVCVLFILDEMRNRSAKDGHTTTGEGMEWGVLFGFGPGLTVETIVLHSVPITTVAA
>gnl_Sorbi_v3.1_Sobic.002G020100.1
MATSTTVAAVREIRRAQRADGPAAVLGIGTATPPFCVLQDDFPDYYFRVTNKEHLTHLKDTFRRLCRITGLERRFFHHTEQMLNAHPSFLHGNGDLDARLDMVAKAAPELAASAAATAIARWGRPATDITHLVVSTSSEARAPGTDLGLASRLGLRAGVHRTVLQLGGCSAGCAALRLAKDLAENNRGARVLVACVELTLTGFRGPRQGDTFDTLVPQAVFSDGAGAVVVGADADAEGDGGERPLFEMMAASQTLVPGSTHLLNVRLGASGVAGDVSARLQSFAAQDLERCLLDALAPLGLGIGVGGDGEVRWNDLFWAVHPGSRGILDHIDAALRLEPGKLAASRTVLREYGNMMSATVIFVLDELRRRIDEEGEEAATEWGVMVGFGPGFTVETMVLHATSTPTRSDISTDREGTVAPVSEPVLPFQD
>gnl_Spipo_v2_Spipo4G0065100
MAAKIEEIRKAQRAEGPATVLAIGTATPANVFYQDEYPDFYFRITNSEHLTELKTKFKRMCDKSMIRKRYMHLNEEILKENPNMCAYMAPSLDARQDMVVVEVPKLGKEAAVKAIKEWGQPKSKITHVVFCTTSGVDMPGADYQLTKLLGLRPSVKRLMMYQQGCFAGGTVLRLAKDLAENNRGARVLVVCSEITAVTFRGPTDTHLDSLVGQALFGDGAAAVIIGSDPDPATERPLFQLVSAAQTLLPDSHGAIDGHLREVGLTFHLLKDVPGLISKNIEKSLVEAFEPLGIKDWNSLFWIAHPGGPAILDQVEEKLALKPEKMRATREVLKEYGNMSSACVLFILDEMRRKSAEDGKATTGDGLDWGVLFGFGPGLTVETVVLHSVPIAGQ
>gnl_Stras_v2.0_SGA_v2.0_scaffold155T37204
MVSVEEIRRAQRAEGPATILAIGTATPPNCVDQSTYPDYYFRITNSEHMTDLKEKFKRMCEKSMIKKRYMYLTEEILKEHPEMCEYMAPSLDPRQDMVVAEVPKLGKEAAQKAIKEWGQPKSKITHLVFCTTSGVDMPGADYQLTKLLGLRSSVRRLMMYQQGCFAGGTVLRLAKDLAENNAGARVLVVCSEITAVTFRGPSESHLDSLVGQALFGDGAAAIIVGSDPVVGVERPLFQVVSAAQTLLPDSHGAIDGHLREVGLTFHLLKDVPGLISKNIDKSLKEAFDPLGISDWNSVFWIAHPGGPAILDQVEEKLGLKPEKLRATRHVLGEYGNMSSACVLFILDEMRKASAKEGVGSTGEGLEWGVLFGFGPGLTVETVVLHSVPIN
>gnl_Theca_v1.1_Thecc1EG024558t1
MALPENFGRQKQAQSAATILSIGTANPVFCISQIDYPDYYFRVTKSEHMTQLKGKFKQICEKSMIRKRHFVLTEEILKKNASISTYDDPSLDARREIAFAQVPKLAMEAASKAIQEWGQPKSQITHLIFSSLSGMDMPGADYHLTKLLGLPSSVKRIMLNFQPCYASGTILRMAKDIAENNAGARILVVSTEISIGAFHGPNEHDIASLIGQAIVGDGAAAMIVGADPDVLNERPLFQIVSTAQNIIPGSGGAIEGHVREAGYSIQLSKDVPKLIANNLESCLSEALSPISINDWNSFFWIVHPGGSAILDQIEIKLGLKKEKLLATRHVLSEFGNMSVACVLFILDEMKKKSLEKGKATTGEGLEWGLLIGFGSGITLETVVLRSFPITITHP
>gnl_Theca_v1.1_Thecc1EG024559t1
MALPENFGRRKPAQSLATILSIGKATPAYCISQADFPDYYFRVTKSEHMTQLKEKFKRICEKSMISKRHFVLTEEIINKNPNISTYSSPSLDIRQQILAAEVPKLAMEAASKAIQEWGQPKSQITHLIFSAVSGVDMPGADYRLTKLLGLPSSVKRVMMYFQGCYAGGAILRMAKDIAENNTGARVLVVSSEILLGIFRAPNEHDTPSLIGNAILGDGAAAMIIGADPNALKERPLFQIVSASENIIPDSHGAIEGHIHEAGLSINLSRDVSKLIADNIDKCLAEALSPISNNDWNSFFWIVHPGGNAILDQIEIKLGLKREKLLTTRHVLSEFGHMSSATVFFILDEMRRRSMEVGKATGEGLEWGFLLGLGAGITVDTVVLRSFPTNTTH
>gnl_Theca_v1.1_Thecc1EG017370t1
MAMASVEEIRKAQRAQGPATVLAIGTATPPNCVSQADYPDYYFRITNSEHLTELKEKFKRMCDKSMIKKRYMYLTEEILKENPNMCAYMASSLDARQDMVVVEVPKLGKEAATKAIKEWGQPKSKITHLVFCTTSGVDMPGADYQLTKLLGLRPSVKRLMMYQQGCFAGGTVLRVAKDLAENNKGARVLVVCSEITAVTFRGPSDTHLDSLVGQALFGDGAAAIIVGADPDTKIERPLFELVSAAQTILPDSDGAIDGHLREVGLTFHLLKDVPGLISKNVEKSLVEAFSPIGINDWNSIFWIAHPGGPAILDQVEAKLGLKEEKLKATRHVLSEFGNMSSACVLFILDEMRKQSLEQGKPTTGEGLEWGVLFGFGPGLTVETVVLHSIPTEATH
>gnl_Theca_v1.1_Thecc1EG020384t1
MVTVEEVRKAQRAEGPATVLAIGTSTPPNCVDQSTYPDYYFRITNSEHKTELKEKFKRMCEKSMIKRRYMYLTEEILKENPNICAYMATSLDARQDMVVVEVPKLGKEAATRAIKEWGQPKSKITHLVFCTTSGVDMPGADYQLTKLLGLRPSVKRLMMYQQGCFAGGTVLRVAKDLAENNKGARVLVVCSEITAVTFRGPSDTHLDSLVGQALFGDGAAAVIIGADPVPEIEKPMFELVSAAQTILPDSDGAIDGHLREVGLTFHLLKDVPGLISKNIEKSLAEAFQPLGISDWNSLFWIAHPGGPAILDQVEAKLALKPEKLRATRHVLSEYGNMSSACVLFILDEMRKKSREDGLKTTGEGLEWGVLFGFGPGLTVETVVLHSISA
>gnl_Theca_v1.1_Thecc1EG035383t1
MASEKNLETQQAEEQVTILAIGTANPPHCFYQADYPDFYFRVTKSEHKIELKDKFKRICERSSIKKRYMHLTEDIIKENPNLIIYKAPSFDARQDILVTEVPKLGQEAALKAIKEWGQPISKITHLIFCTSSGINMPSADHQLARLIGLEPSVQKFMIYQQGCFAAGTALRLSKDLAKNNAGARVLIVCSELMVECFQPPSETHLDILVGSALFSDGAAAAIVGANPDATINERPSFQIVSAHQTIIPDSADIIVAKIREMGMEYYLSRDLPKCIANNIEQCLIEALIPFGIGDWKTLFYIVHPGGPAVLRGVEEKLGLGREKLKASWHVLSEYGNMWSPSVLFILDEMRKMSILEGKASSGDGLEWDVLFGFGPGLTVETVVLRSFALNSCR
>gnl_Utrgi_v4.1_Scf00001.g271.t1
MINWEDGGVFEWVGAQLPREEGEISYHSSRPPPLPSLAHIKSALSSSGGQPHTIWLHRQISSTYSIMVTVEEVRRAQRAEGPATVLAIGTAVPPNCVDQSTYPDYYFRITNSEHMVELKEKFKRMCDKSMIKKRYMYLNEEILKENPSICAYMAPSLDIRQDMLVVEVPKLGKEAAQKAIKEWGQPKSRSRI
>gnl_Utrgi_v4.1_Scf00001.g270.t1
MPGYDYQLTKLLGLRSSVRRVMLYQQGCFAGGTVLRVAKDLAENNRGARVLVVCSEITACTFRGPSETHLDSLVGQSLFGDGAAAVIVGADPIVGIERPLFQIVSAAQTLLPDSHGAIDGHLREVGLTFHLLKDVPGLVAKNIENSLKEAFQPLGISDWNSIFWIAHPGGPAILDQVEAKVALKAEKLRATREILKEYGNMSSACVLFILDEMRKTSAKEGAATTGEGLDWGVLFGFGPGMTVETVVLHSVPIN
>gnl_Vitvi_Genoscope.12X_GSVIVT01000521001
MAIGTATPPNCVDQSTYPDYYFRITNSEHKTELKEKFKRMCDKSMIKKRYMHLTEEILKENPNVCEYMAASLDARQDMVVVEVPKLGKEAAAKAIKDAS
>gnl_Vitvi_Genoscope.12X_GSVIVT01010554001
MTELKKKFNRICDKSMIKKRYIHLTEEMLEEHPNIGAYMAPSLNIRQEIITAEVPRLGREAALKALKEWGQPKSKITHLVFCTTSGVEMPGADYKLANLLGLETSVRRVMLYHQGCYAGGTVLRTAKDLAENNAGARVLVVCSEITVVTFRGPSEDALDSLVGQALFGDGSSAVIVGSDPDVSIERPLFQLVSAAQTFIPNSAGAIAGNLREVGLTFHLWPNVPTLISENIEKCLTQAFDPLGISDWNSLFWIAHPGGPAILDAVEAKLNLEKKKLEATRHVLSEYGNMSSACVLFILDEMRKKSLKGEKGGFGMGRPHPNSALLFKTNLIPVPFKKLNGTGRV
>gnl_Vitvi_Genoscope.12X_GSVIVT01010556001
MTELKKKFNRICDKSMIKKRYIHLTEEMLEEHPNIGAYMAPSLNIRQEIITAEVPKLGKEAALKALKEWGQPKSKITHLVFCTTSGVEMPGADYKLANLLGLETSVRRVMLYHQGCYAGGTVLRTAKDLAENNAGARVLVVCSEITVVTFRGPSEDALDSLVGQALFGDGSAAVIVGSDPDISIERPLFQLVSAAQTFIPNSAGAIAGNLREVGLTFHLWPNVPTLISENIEKCLTKAFDPLGISDWNSLFWIAHPGGPAILDAATTGEGLDWGVLFGFGPGLTIETVVLHSIPTVTN
>gnl_Vitvi_Genoscope.12X_GSVIVT01010561001
MPGADYKLANLLGLETSVRRVMLYHQGCYAGGTVLRTAKDLAENNAGARVLVVCSEITVVTFRGPSEDALDSLVGQALFGDGSAAVIVGSDPDISIERPLFQLVSAAQTFIPNSAGAIAGNLREVGLTFHLWPNVPTLISENIEKCLTKAFDPLGISDWNSLFWIAHPGGPAILDAVEAKLNLEKKKLEATRHVLSEYGNMSSACVLFILDEMRKKSLKGEKATTGEGLDWGVLFGFGPGLTIETVVLHSIPTVTN
>gnl_Vitvi_Genoscope.12X_GSVIVT01010565001
MTELKKKFNRICEKSMIKKRYIHLTEKMLEEHPNIGAYMAPSLNIRQEIITAEIPKLGKEAALKALKEWGQPKSKITHLVFCTTSGVEMPGADYKLANLLGLDNSVRRVMLYHQGCHAGGTVLRTAKDLAENNAGARVLVVCSEITVVTFRGPSEEALDSLVGQVLFGDGSAAVIVGSDPDLSIERPHFQLISAAQTFIPNSQGAIAGNLREVGLTFHLWPSVPTLISENIEKCLTQAFDPLGISDWNSLFWIAHPGGPAILDAVEAKLNLEKKKLEATRHVLSEYGNMSSACVLFILDEMRKKSLKREKATTGDGLDWGVLFGFGPGLTIETVVLQFKKFQKLIKYQNTPKTKIKVRKKKQKY
>gnl_Vitvi_Genoscope.12X_GSVIVT01010570001
MASVEKIRNAQCAKGPSTILAIGTATPENCVYQSDYADYYFRVTKSEQLTELKKKFNRICEKSIIKKHYIHLTEKMLEEHPILVSTWPHLLIYGRRSSLLRYPSLVRK
>gnl_Vitvi_Genoscope.12X_GSVIVT01010572001
MASVDEIRNAQRAKGPATVLAIGTATPDNCLYQSDFADYYFRVTKSEHMTELKKKFNRICDKSMIKKRYIHLTEEMLEEHPNIGAYMAPSLNIRQEIITTEVPKLGKEAALKALKEWGQPISKITHLVFCTTSGVEMPGADYKLANLLGLEPSVRRVMLYHQGCYAGGTVLRTAKDLAENNAGARVLVVCSEITVVTFRGPSESALDSLVGQALFGDGSAAMIIGSDPDISIERPLFQLVSAAQTFIPNTQGAIAGNLREVGLTFHLWPNVPTLISENIEKCLTQAFDPLGISDWNSLFWIAHPGGPAILDAVEAKLSLDKQKLNATRHILSEYGNMSSACVLFILDEMRKKSLKEGKTTTGEGLDWGVLFGFGPGLTIETVRKQTLSFLLMMLPGRYEFICSYQMIKSFSIFYSFKPWLKKRLEGN
>gnl_Vitvi_Genoscope.12X_GSVIVT01010574001
MIKKRYIHLTEEMLEEHPNIGAYMAPSLNIRQEIITTEVPKLGKEAALKALKEWGQPKSKITHLVFCTTSGVEMPGVDYKLANLLGLEPSVRRVMLYHQGCYAGGTVLRTAKDLAENNAGARVLVVCSEITVVTFRGPSEDALDSLVGQALFGDGSAAVIIGSDPDTSIERPLFQLVSAAQTFIPNSAGAIAGNLREVGLTFHLWPNVPTLISENIENCLTKAFDPIGISDWNSLFWIAHPGGPAILDAVEAKLGLDKQKLKATRHILSEYGNMSSACVLFILDEMRKKSLKEGKMTTGEGLDWGVLFGFGPGLTIETVVIHSVGTDSN
>gnl_Vitvi_Genoscope.12X_GSVIVT01010580001
MTELKKKFNRICDKSMIKKRYSHLTEEMIEEHPNIGAYMAPSLNIRQEIITAEVPKLGKEAALKALKEWGQPKSKITHLVFCTTSGVEMPGADYKLANLLGLETSVRRVMLYHQGCYAGGTVLRTAKDLAENNAGARVLVVCSEITVVTFRGPSETALDSLVGQALFGDGSAAVIVGSDPDLSIERPLFQLVSAAQTFIPNTQGAIAGNLREVGLTFHLWPNVPTLISENIEKCLTQAFDPIGINDWNSLFWIAHPGGPAILDAVEAKLSLDKQKLKATRHVLSEYGNMSSACVLFIMDEMRKKSLKEQKTTTGEGLDWGVLFGFGPGLTIETVVLHSIPRDSN
>gnl_Vitvi_Genoscope.12X_GSVIVT01010581001
MIKKRYIHLTEEMLEEHPNIGAYMAPSLNIRQEIITAEVPKLGKEAALKALKEWGQPKSKITHLVFCTTSGVEMPGADYKLANLLGLEPSVRRVMLYHQGCYAGGTVLRTAKDLAENNAGARVLVVCSEITVVTFRGPSEDALDSLVGQALFGDGSAAVIVGSDPDISIERPLFQLVSAAQTFIPNSAGAIAGNLREVGLTFHLWPNVPTLISENIENCLTKAFDPIGISDWNSLFWIAHPGGPAILDAVEAKVGLDKQKLKATRHILSEYGNMSSACVLFILDEMRKKSLKEGKTTTGEGLDWGVLFGFGPGLTIETVVLHSVGTDSN
>gnl_Vitvi_Genoscope.12X_GSVIVT01010582001
MTELKKKFNRICDKSMIKKRYIHLTEEMLEEHPNIGAYMAPSLNIRQEIITAEVPKLGKEAALKALKEWGQPKSKITHLVFCTTSGVEMPGADYKLANLLGLEPSVRRVMLYHQGCYAGGTVLRTAKDLAENNAGARVLVVCSEITVVTFRGPSEDALDSLVGQALFGDGSAAVIIGSDPDISIEQPLFQLVSAAQTFIPNSAGAIAGNLREVGLTFHLWPNVPTLISENIENCLTKAFDPIGISEWNSLFWIAHPSGPAILDAVEAKVGLDKQKLKATRHILSEYGNMSSACVLFILDEMRKKSLKEGKTTTGEGLDWGVLFGFGPGLTIETVVLHSVGTDSN
>gnl_Vitvi_Genoscope.12X_GSVIVT01010584001
MTELKKKFNRICDKSMIKKRYIHLTEEMLEEHPNIGAYMAPSLNIRQEIITAEVPKLGKEAALKALKEWGQPKSKITHLVFCTTSGVEMPGADYKLANLLGLEPSVRRVMLYHQGCYAGGTVLRTAKDLVENNAGARVLVVCSEITL
>gnl_Vitvi_Genoscope.12X_GSVIVT01010585001
MIKKRYSHLTEEMLEEHPNIGAYMAPSLNIRQEIITAEVPKLGKEAALKALKEWGQPKSKITHLVFCTTSGVEMPGADYKLANLLGLETSVRRVMLYHQGCYAGGTVLRTAKDLAENNAGARVLVVCSEITVVTFRGPSETALDSLVGQALFGDGSATVIVGSDPDLSIERPLFQLVSAAQTFIPNTQGAIAGNLREVGLTFHLWPNVPTLISENIEKCLNQAFDPIGINDWNSLFWIAHPGGPAILNAVEAKLSLDKQKLKATRHVLSEYGNMSSACVLFIMDEMRKKSLKEQKTTTGEGLDWGVLFGFGPGLTIETVVLHSIPRDSN
>gnl_Vitvi_Genoscope.12X_GSVIVT01010589001
MASVEEIRNAQRAKGPATILAIGTATPDHCVYQSDYADYYFKVTKSEHMTELKKKFNRICDKSMIKKRYIHLTEEMLEEHPNIGAYMAPSLNIRQEIITAEVPKLGKEAALKALKEWGQPKSKITHLVFCTTSGVEMPGADYKLANLLGLETSVRRVMLYHQGCYAGGTVLRTAKDLAENNAGARVLVVCSEITVVTFRGPSEDALDSLVGQALFGDGSAAVIVGSDPNVSIERPLFQLVSAAQTFIPNSAGAIAGNLREVGLTFHLWPNVPTLISENIEKCLSQAFDPLGISNWNSLFWIAHPGGPAILDAVEAKLNLEKKKLEATRHVLSEYGNMSSACVLFILDEMRKKSLKGEKATTGEGLDWGVLFGFGPGLTIETVVLHSVPMVTN
>gnl_Vitvi_Genoscope.12X_GSVIVT01010590001
MASIEEIRNAQRAKGPATILAIGTATPDHCVYQSDYADYYFRVTKSEHMTELKKKFNRICDKSMIKKRYIHLTEEMLEEHPNIGAYMAPSLNIRQEIITAEVPKLGKEAALKALKEWGQPKSKITHLVFCTTSGVEMPGADYKLANLLGLETSVRRVMLYHQGCYAGGTVLRTAKDLAENNAGARVLVVCSEITVVTFRGPSEDALDSLVGQALFGDGSAAVIVGSDPDVSIERPLFQLVSAAQTFIPNSAGAIAGNLREVGLTFHLWPNVPTLISENIEKCLTQAFDPLGISDWNSLFWIAHPGGPAILDAVEAKLNLDKKKLEATRHVLSEYGNMSSACVLFILDEMRKKSLKGEKATTGEGLDWGVLFGFGPGLTIETVVLHSIPMVSN
>gnl_Vitvi_Genoscope.12X_GSVIVT01026213001
MTDLKKKFNRICEKSMIKKRYIHLTEEMLEEHPNMGAYMAPSLNIRQEIITAEVPKLGKEAALKALKEWGQPKSKITHLVFCTTSGVEMPGADYKLANLLGLETSVRRVMLYHQGCYAGGTVLRTAKDLAENNAGARVLVVCSEITVVTFRGPSETHLDSLVGQALFGDGSAAVIVGSDPDTSIE
>gnl_Vitvi_Genoscope.12X_GSVIVT01026220001
MTDLKKKFNRICEKSMIKKRYIHLTEEMLEEHPNMGAYMAPSLNIRQEIITAEVPKLGKEAALKALKEWGQPKSKITHLVFCTTSGVEMPGVDYKLANLLGLETSVRRVMLYHQGCYAGGTVLRTAKDLAENNAGARVLVVCSEITVVTFRGPSETHLDSLVGQALFGDGSAAVIVGSDPDTSIERPLFQLVSAAQTFIPNTQGAIAGNLREVGLTFHLWPNVPTLISENIENKTQFGEEET
>gnl_Vitvi_Genoscope.12X_GSVIVT01032968001
MTELKEKFKRMCDKSMINKRYMHLNEEILKENPNVCAYMAPSLDARQDMVVVEVPKLGKEAAVKAIKEWGQPKSKITHLVFCTTSGVDMPGADYQLTKLLGLKPSVKRLMMYQQGCFAGGTVLRLAKDLAENNAGARVLVVCSEITAVTFRGPSDTHLDSLVGQALFGDGAAAIIIGADPDTKIERPLFELVSAAQTILPDSEGAIDGHLREVGLTFHLLKDVPGLISKNIEKSLVEAFKPIGISDWNSLFWIAHPGGPAILDQVELKLGLKEEKLRATRHVLSEYGNMSSACVLFILDEMRKKSIEEGKGTTGEGLEWGVLFGFGPGLTDCMSSCANLRSYPSFLCYVLLYFYVLLCPCAFSPFTLK
>FraveV4A2_2g28040.t1
MESLAKEAKVPASILAIGTANPVSCYYQDDYPDFLFKVTKSEHETGLKDKFKHICEKSMVKKRYLGITEESLKANPNICSYKAPSLNARQDLLVHEVPKLGKEAALKAIKEWGHPISSLTHLIFCTASCVDIPGADFQLIKLLGLNPSINRVMIYLQGCFAGGTVLRIAKDIAENNAGARVLIVCSEITTMLFQQPCDSHLDVLVGQALFGDGAAALIVGANPDPESECQLFNVMSARETIIPNSEHAVMGHLREMGFEYYLSSEVPGLVGANIEEVLSKGIEGIGINGDWNSLFYSIHPGGPAILDKVEEQLGLKEGKLRATRHVLSEFGNMGAPCVFFILDEMRKKSVEEGKATTGEGLEWGVLIGIGPGLTVETVVLRSAPATAI
>FraveV4A2_2g28050.t1
MVKKRYLGITEDSLKANPNICTYKAPSLNARQDLLIHEVPKLGKEAALKAIKEWGHPISSLTHLIFCTASCVDMPGADFQLVKLLGLNPSINRFMIYQQGCFAGGTVLRIAKDIAENNAGARVLIVCCEITTMFFQQPCDSHLDVLVGQALFSDGAAALVVGANPDPESECQLFNVMSARETIIPNSEHGVVAHLREMGFEYYLSSEVPKLVGGKIEECLSKGFEGFGVNGDWNSLFYSIHPGGPAILDKVEEQLGLKEGKLRATRHVLSEFGNMGAPSVLFILDELRKKSMEEGKATTGEGLEWGVLIGIGPGLTVETVVLRSAPATAI
>FraveV4A2_7g01160.t5
MVTVEEVRKAQRAEGPATVLAIGTATPPNCIDQSTYPDYYFRITNSEHKAELKEKFQRMCDKSMIKKRYMYLTEEILKENPSMCEYMAPSLDARQDMVVVEIPKLGKEAAVKAIKEWGQPKSKITHLVFCTTSGVDMPGADYQLTKLLGLRPSVKRLMMYQQGCFAGGTVLRLAKDLAENNRGARVLVVCSEITAVTFRGPSDTHLDSLVGQALFGDGAAAIIVGSDPLPEVERPLFELVSAAQTILPDSDGAIDGHLREVGLTFHLLKDVPGLISKNIEKSLNEAFKPLNITDWNSLFWIAHPGGPAILDQVEAKLALKPEKLEATRHILSEYGNMSSACVLFILDEVRRRSAANGHKTTGEGKEWGVLFGFGPGLTVETVVLHSVAA
>Maldo_HF_00720
MVTVEEVRKAQRAEGPATVLAIGTATPPNCVDQATYPDYYFRITNSEHKTELKEKFQRMCDKSMIKTRYMYLTEEILKENPTVCEYMAPSLDARQDMVVVEVPRLGKEAATKAIKEWGQPKSKITHLVFCTTSGVDMPGADYQLTKLLGLRPSVKRLMMYQQGCFAGGTVLRLAKDLAENNKGARVLVVCSEITAVTFRGPSDTHLDSLVGQALFGDGAAAVIIGSDPVPEVEKPLFELVSAAQTILPDSDGAIDGHLREVGLTFHLLKDVPGLISKNIEKSLNEAFKPIGISDWNSLFWIAHPGGPAILDQVESKLALKPEKLEATRQVLSDYGNMSSACVLFILDEVRRKSAEKGLKTTGEGLEWGVLFGFGPGLTVETVVLHSVGA
>Maldo_HF_00721
MVTVEEVRKAQRAEGPATVMAIGTATPSNCVDQATYPDYYFRITNSEHKVELKEKFQRMCDKSMIKKRYMYLTEEILKENPSVCEYMAPSIDARQDMVVVEVPKLGKEAATKAIKEWGQPKSKITHLVFCTTSGVDMPGADYQLTKLLGLRPSVKRLMMYQQGCFAGGTVLRLAKDLAENNKGARVLVVCSEITAVTFRGPSDTHLDSLVGQALFGDGAAAVIIGADPVPEVEKPLFELVSAAQTILPDSDGAIDGHLREVGLTFHLLKDVPGLISKNIEKSLNEAFKPIGISDWNSLFWIAHPGGPAILDQVEAKLALKPEKLEATRQVLSDYGNMSSACVLFILDEVRRKSAEKGLKTTGEGLEWGVLFGFGPGLTVETVVLHSVGLTA
>Maldo_HF_12607
MAPLVKDQVEPQHAKILAIGTANPSNVYYQEDYPDFLFRVTKNEHRTDLREKFDRICEKSRTRKRYLYLTEEILKANPSIYTYGAPSLDVRQDMLNPEVPKLGQEAALKAIKEWGQPISKITHLIFCTASCVDMPGADFQLVKLLGLNPSVTRTMIYEAGCYAGATVLRMAKDFAENNEGARVLVVCAEITTVFFHGLTDTHLDILVGQALFADGASAVIVGANPEPEIESPLFEIVACRQTIIPNSEHGVVANIREMGFNYYLSGEVPKFVGGNVVDFLTKTFEKVDGKNKDWNSLFFSVHPGGPAIVDQVEEQLGLKEGKLRATRHVLSEYGNMGAPSVHFILDEMRKKSIEEGKATTGEGLEWGVVIGIGPGLTVETAVLRSESITC
>Maldo_HF_12608
MGYCHSFYRNLSTSPSLSNFNKSLLYICYLTCSMAPLVKNHVEPPHAKILAIGTANPPNVYYQKDYPDFLFRVTKNEHRTDLREKKRYLYLTEEILNANPSIYTYGAPSLDVRQDMLNPEVPKLGQQAALKAIKEWGQPISKITHLIFCTASCVDMPGADFQLVKLLGLNPSVTRTMIYEAGCYAGATVLRLAKDFAENNEGARVLVVCAEITTVFFHGLTDTHLDILVGQALFADGASAVIVGANPEPEIERPLFEIVACRQTIIPNSEHGVVANIREMGFNYYLSGEVPKFVGGSVVDFLTKTFEKVDGKNKDWNSLFFSVHPGGPAIVDQVEEQLGLKEGKLRATRHVLSEYGNMGAPSVHFILDEMRNKSIGEGKATTGEGLEWGVMIGIGPGLTVETAILRISSISDCYKRKGVVPFILLEPFDSPSLSSFSKSLLYICSSTCPMAPLVKNHGEHQHAKILAIGTANPPNVYYQKDYPDFLFRVTKNEHRTDLREKTRKRYLHLTEEILKANPSIYTYGAPSLDVRQDMLNPEVPKLGQQAALKAIKEWGQPISKITHLIFCTASCVDMPGADFQLVKLLGLNPSVTRTMIYEAGCYAGATVLRLAKDFAENNEGARVLVVCAEITTVFFHGLTDTHLDILVGQALFADGASAVIVGANPEPKIERPLFEIVACRQTIIPNSEHGVVANIREMGFTYYLSGEVPKFVGGNVVDFLTKTFEKVDGKNKDWNSLFFSVHPGGPAIVDQVEEQLGLKEGKLRATRHVLSEYGNMGAPSVHFILDDMRKKSIEEGKSTTGEGLEWGVVIGIGPGLTVETAIPQVSRFSNCYIRNGVVPFILSQPFNSPSLFKFQQIPTLYLLFN
>Maldo_HF_12609
MAPLVKNEPQHAKILAIGTANPPNVYHQKDYPDFLFRVTKNEHRTDLREKFDRICEKSRTKKRYLHLTEEMLKANPNIYTYGAPSLDVRQDICNIEVPKLGQEAALKAIKEWGQPISKITHLIFCTASCVDMPGCDFQLIKLLGLDPSVTRTMIYEAGCYAGATVLRMAKDFAENNKGARVLVVCAEITTVFFHGLTDTHLDILVGQALFADGASAVIVGANPEPEIERPLFEIVACRQTILPNSEHGVVANIREMGFNYYLSGDVPKFVGGNVVDFMTKTFEKVDGKKKDWNSLFFSVHPGGPAIVDQVEEKLGLKEGKLRATRHVLSEYGNMGAPTVHFILDEMRNKSIEEGKTTTGEGLEWGVVIGIGPGLTVETAVLRSESIRC
>Maldo_HF_21790
MGKIPIPSALSLSNGALVKNHVEPQHAKILAIGTANPPNVYYQKDYPDFLFRVTKKEHITDLKEKFDRICNCNFCKYYSGYIMHMREITIYLYISRIKKCYLYLTEELLKANPNIYTYGAPSLDVSQDMLNAEVPKLGQQAALKAIKEWGQPISEITHLIFRTASCVHHILCGQFSLAGCYAGATVLRLAKDFAENNEGARVFVVCAKIFTLYFHELTDTHVDILVGQALFANGASAVIVGANPDPETESSLFEIMACRQTIVPNSEHGVVVHIREIGRSPKTCWWKCCDYVTKTFEEVDGKNRDWNFLFFSEHLGGRAIVDQVEEQLSLKERKLRAIRHV
>Maldo_HF_35684
MVTVQEVRKAQRAEGPATVFAIGTATPPNCVDQATYPDYYFRITNSEHKAELKEKFQRMCDKSMIKKRYMYLTEEILKENPSVCEYMAPSLDARQDMVVVEVPRLGKEAATKAIKEWGQPKSKITHLVFCTTSGVDMPGADYQLTKLLGLRPSVKRLMMYQQGCFAGGTVLRLAKDLAENNKGARVLVVCSEITAVTFRGPSDTHLDSLVGQALFGDGAAAVIIGADPVPEVEKPLFELVSAAQTILADSDGAIDGHLREVGLTFHLLKDVPGLISKNIEKSLNEAFKPIGISDWNSLFWIAHPGGPAILDQVEAKLALKPEKLEATRQVLSDYGNMSSACVLFILDEVRRKSAEKGLETTGEGLEWGVLFGFGPGLTVETVVLHSVAA
>Maldo_HF_41469
MCALKYILTLKIPQVSRICDCYIRNGAVPFILSQPFNSPSLSSFNKSLLYICSLTCLMAPFVYIHVEPPQAKILAIGTANPPNIYYQKDYPDFLFRVTKNEHKTYLREKFDRICKYNFYKHYSCTFILHMHEITLYLYSKTRKRYLYLTEEILNANPSIYTYGAPSLDVRQDMLNPKVPKLGQQATLKAIKEWGQPISKITHLIFCTASYVDMPGANFQLVKPSALTHLTMIYEAGYYAGATVLPLAKDFAENNKGARILVVCGEITTVFFHGLINTHLDILVEEQLGLKEGKLRATRHVLSEYSNMGAPSVHFILDEMRNKSIGEGKATTGEGLE
>Maldo_HF_41470
MAPLVKDQVEPQHAKILAIGTANPPNVYYQEDYPDFLFRVTKNEHRTDLREKFDRICEKSRTRKRYLYLTEEILKANPSIYTYGAPSLDVRQDMLNPEVPKLGQEAALKAIKEWGQPISKITHLIFCTASCVDMPGADFQLVKLLGLNPSVTRTMIYEAGCYAGATVLRLAKDFAENNEGARVLVVCAEITTVFFHGLTDTHLDILVGQALFADGASAVIVGANPEPEIESPLFEIVACRQTIIPNSEHGVVANIREMGFNYYLSGEVPKFVGGNVVDFLTKTFEKVDGKNKDWNSLFFSVHPGGPAIVDQVEEQLGLKEGKLRATRHVLSEYGNMGAPSVHFILDEMRKKSIEEGKATTGEGLEWGVVIGIGPGLTVETAVLRSESITS
>Malba_010814
MVTVEEVRKAQRAEGPATVLAIGTATPPNCVDQATYPDYYFRITNSEHKTELKEKFQRMCDKSMIKTRYMYLTEEILKENPTVCEYMAPSLDARQDMVVVEVPRLGKEAATKAIKEWGQPKSKITHLVFCTTSGVDMPGADYQLTKLLGLRPSVKRLMMYQQGCFAGGTVLRLAKDLAENNKGARVLVVCSEITAVTFRGPSDTHLDSLVGQALFGDGAAAVIIGSDPVPEVEKPLFELVSAAQTILPDSDGAIDGHLREVGLTFHLLKDVPGLISKNIEKSLNEAFKPIGISDWNSLFWIAHPGGPAILDQVESKLALKPEKLEATRQVLSDYGNMSSACVLFILDEVRRKSAEKGLKTTGEGLEWGVLFGFGPGLTVETVVLHSVGA
>Malba_010816
MVTVEEVRKAQRAEGPATVMAIGTATPSNCVDQATYPDYYFRITNSEHKVELKEKFQRMCDKSMIKKRYMYLTEEILKENPSVCEYMAPSIDARQDMVVVEVPKLGKEAATKAIKEWGQPKSKITHLVFCTTSGVDMPGADYQLTKLLGLRPSVKRLMMYQQGCFAGGTVLRLAKDLAENNKGARVLVVCSEITAVTFRGPSDTHLDSLVGQALFGDGAAAVIIGADPVPEVEKPLFELVSAAQTILPDSDGAIDGHLREVGLTFHLLKDVPGLISKNIEKSLNEAFKPIGISDWNSLFWIAHPGGPAILDQVEAKLALKPEKLEATRQVLSDYGNMSSACVLFILDEVRRKSAEKGLKTTGEGLEWGVLFGFGPGLTVETVVLHSVGLTA
>Malba_010817
MVTVEEVRKAQRAEGPATVLAIGTATPSNCVDQATYPDYYFRITNSEHKTELKEKFQRMCDKSMIKKRYMYLTEEILKENPTVCEYMAPSLDARQDMVVVEVPRLGKEAATKAIKEWGQPKSKITHLVFCTTSGVDMPGADYQLTKLLGLRPSVKRLMMYQQGCFAGGTVLRLAKDLAENNKGARVLVVCSEITAVTFRGPSDTHLDSLVGQALFGDGAAAVIIGADPLPEVEKPLFELVSAAQTILPDSDGAIDGHLREVGLTFHLLKDVPGLISKNIEKSLNEAFKPIGISDWNSLFWIAHPGGPAILDQVESKLALKPEKLEATRQVLSDYGNMSSACVLFILDEVRRKSAEKGLRTTGEGLEWGVLFGFGPGLTVETVVLHSVAA
>Malba_021262
MLNPEVSKLGQQAALKAIKKWGQPISKITHLIFCTASCVDMPGADFQLVKLLSLNPSVTRTMIYEAGCYVDATVLRLAKDFAENNEGARILVVCAEITTVFFHGLTDTHIDILVGQAHGASAVIVGANLEPEIERPLFEIVACRQTIIPNSEHGVVANIREMGFNYYLSGEVPKFVGGNVGFSD
>Malba_021263
MAPLVKDQVEPQHAKILAIGTANPPNVYYQEDYPDFLFRVTKNEHKTDLREKFDRICEKSRTRKRYLYLTEEILKANPSIYTYGAPSLDVRQDMLNPEVPKLGQEAALKAIKEWGQPISKITHLIFCTASCVDMPGADFQLVKLLGLNPSVTRTMIYEAGCYAGATVLRLAKDFAENNEGARVLVVCAEITTVFFHGLTDTHLDILVGQALFADGASAVIVGANPEPEIESPLFEIVACRQTIIPNSEHGVVANIREMGFNYYLSGEVPKFVGGNVVDFLTKTFEKVDGKNKDWNSLFFSVHPGGPAIVDQVEEQLGLKEEKLRATRHVLSEYGNMGAPSVHFILDEMRKKSIEEGKATTGEGLEWGVVIGIGPGLTVETAVLRSESITS
>Malba_038968
MAPLVKNEPQHAKILAIGTANPPNVYHQKDYPDFLFRVTKNEHRTDLREKFDRICEKSRTKKRYLHLTEEMLKANPNLYTYGAPSLDVRQDICNIEVPKLGQEAALKAIKEWGQPISKITHLIFCTASCVDMPGCDFQLIKLLGLDPSVTRTMIYEAGCYAGATVLRMAKDFAENNKGARVLVVCAEITTVFFHGLTDTHLDILVGQALFADGASAVIVGANPEPEIERPLFEIVACRQTILPNSEHGVVANIREMGFNYYLSGDVPKFVGGNVVDFMTKTFEKVDGKKKDWNSLFFSVHPGGPAIVDQVEEKLGLKEGKLRATRHVLSEYGNMGAPTVHFILDEMRNKSIEEGKTTTGEGLEWGVVIGIGPGLTVETAVLRSESIRC
>Malba_038969
MAPLVKNHGEPQHAKILAIGTANPPNVYYQKDYPDFLFRVTKNEHRTDLREKFDRICEKSRTRKRYLHLTEEILKANPSIYTHGAPSLDVRQDMLNPEVPKLGQQAALKAIKEWGQPISKITHLIFCTASCVDMPGADFQLVKLLGLNPSVTRTMIYEAGCYAGATVLRLAKDFAENNEGARVLVVCAEITTVFFHGLTDAHLDILVGQALFADGASAVIVGANPEPKIERPLFEIVACRQTIIPNSEHGVVANIREMGFTYYLSGDVPKFVGGNVVDFLTKTFEKVDGKNKDWNSLFFSVHPGGPAIVDQVEEQLGLKEGKLRATRHVLSEYGNMGAPSVHFILDDMRKKSIEEGKSTTGEGLEWGVVIGIGPGLTVETAVLRSESITC
>Malba_038970
MAPLVKNHVEPPHAKILAIGTANPPNVYYQKDYPDFLFRVTKNEHRTDLREKFDRICEKSKTRKRYLYLTEEILNANPSIYTYGAPSLDVRQDMLNPEVPKLGQQAALKAIKEWGQPISKITHLIFCTASCVDMPGADFQLVKLLGLNPSVTRTMIYEAGCYAGATVLRLAKDFAENNEGARVLVVCAEITTVFFHGLTDTHLDILVGQALFADGASAVIVGANPEPEIERPLFEIVACRQTIIPNSEHGVVANIREMGFNYYLSGDVPKFVGGSVVDFLTKTFEKVDGKNKDWNSLFFSVHPGGPAIVDQVEEQLGLKEGKLRATRHVLSEYGNMGAPSVHFILDEMRNKSIGEGKATTGEGLEWGVVIGIGPGLTVETAILRSESITY
>Malba_038972
MAPLVKNQVEPQHAKILAIGTANPPNVYYQEDYPDFLFRVTKNEHRTDLREKFDRICEKSRTKKRYLHLTEEILQANPSIYTYGAPSLDVRQDMLNPEVPKLGQQAALKAIKEWGQPISKITHLIFCTASCVDMPGADFQLVKLLGLNPSVTRTMIYEAGCYAGATVLRLAKDFAENNEGARVLVVCAEITTVFFHGLTDTHLDILVGQALFADGASAVIVGANPEPEIERPLFEIVACRQTIIPNSEHGVVANIREMGFTYYLSGEVPKFVGGNVVDFLTKTFEKVDGKNKDWNSLFFSVHPGGPAIVDQVEEQLGLKEGKLRATRHVLSEYGNMGAPSVHFILDDMRKKSIEEGKSTTGEGLEWGVVIGIGPGLTVETVVLRSESIACEKLA
>Malba_040828
MVTVKEVRKAQRVEGPTTVFAIGTATPPNCVDQATYPNYNFRITNSEHKVELKEKFQRMCDKSMIKKRYMYLTEEILKENPSVCEYMAPSPDARQDLVVVEVPRLGKEAATKAIKEWGHPNSPSSGPSPLLQAPHSVPTRLFCWRHGCPFGQRLGRKQQGCTCSFFVCSEITAVTFRGPSDTHLDSLVGQALFGDDIAVVIIGADPVPEVEKPLFELVSVVQTILPDSDGAIDGHLREVGLTFHLLKDVIRLILKNIEKSLIKAFKPIGIFYWNSLFWIAHPGSLAILDQVEAKLALKPEKLEATRQVLSDYGNMSSACVLFILDEVRRKSTEKGLKTTGEGLEWGVLFGFGPGLTIETVVLHNVVVACRLLRH
>Malba_043775
MVTVEEVRKAQRAEGPATVFAIGTATPPNCVDQATYPDYYFRITNSEHKAELKEKFQRMCDKSMIKKRYMYLTEEILKENPSVCEYMAPSLDARQDMVVVEVPRLGKEAATKAIKEWGQPKSKITHLVFCTTSGVDMPGADYQLTKLLGLRPSVKRLMMYQQGCFAGGTVLRLAKDLAENNKGARVLVVCSEITAVTFRGPSDTHLDSLVGQALFGDGAAAVIIGADPVPEVEKPLFELVSAAQTILPDSDGAIDGHLREVGLTFHLLKDVPGLISKNIEKSLNEAFKPIGISDWNSLFWIAHPGGPAILDQVEAKLALKPEKLEATRQVLSDYGNMSSACVLFILDEVRRKSAEKGLETTGEGLEWGVLFGFGPGLTVETVVLHSVAA
>Malsi_04g000610
MVTVEEVRKAQRAEGPATVLAIGTATPPNCVDQATYPDYYFRITNSEHKTELKEKFQRMCDKSMIKTRYMYLTEEILKENPTVCEYMAPSLDARQDMVVVEVPRLGKEAATKAIKEWGQPKSKITHLVFCTTSGVDMPGADYQLTKLLGLRPSVKRLMMYQQGCFAGGTVLRLAKDLAENNKGARVLVVCSEITAVTFRGPSDTHLDSLVGQALFGDGAAAVIIGSDPVPEVEKPLFELVSAAQTILPDSDGAIDGHLREVGLTFHLLKDVPGLISKNIEKSLNEAFKPIGISDWNSLFWIAHPGGPAILDQVESKLALKPEKLEATRQVLSDYGNMSSACVLFILDEVRRKSAEKGLKTTGEGLEWGVLFGFGPGLTVETVVLHSVGA
>Malsi_04g000630
MVTVEEVRKAQRAEGPATVMAIGTATPSNCVDQATYPDYYFRITNSEHKVELKEKFQRMCDKSMIKKRYMYLTEEILKENPSVCEYMAPSIDARQDMVVVEVPKLGKEAATKAIKEWGQPKSKITHLVFCTTSGVDMPGADYQLTKLLGLRPSVKRLMMYQQGCFAGGTVLRLAKDLAENNKGARVLVVCSEITAVTFRGPSDTHLDSLVGQALFGDGAAAVIIGADPVPEVEKPLFELVSAAQTILPDSDGAIDGHLREVGLTFHLLKDVPGLISKNIEKSLNEAFKPIGISDWNSLFWIAHPGGPAILDQVEAKLALKPEKLEATRQVLSDYGNMSSACVLFILDEVRRKSAEKGLKTTGEGLEWGVLFGFGPGLTVETVVLHSVGLTA
>Malsi_04g000660
MVTVEEVRKAQRAEGPATVLAIGTATPSNCVDQATYPDYYFRITNSEHKTELKEKFQRMCDKSMIKKRYMYLTEEILKENPTVCEYMAPSLDARQDMVVVEVPRLGKEAATKAIKEWGQPKSKITHLVFCTTSGVDMPGADYQLTKLLGLRPSVKRLMMYQQGCFAGGTVLRLAKDLAENNKGARVLVVCSEITAVTFRGPSDTHLDSLVGQALFGDGAAAVIIGADPLPEVEKPLFELVSAAQTILPDSDGAIDGHLREVGLTFHLLKDVPGLISKNIEKSLNEAFKPIGISDWNSLFWIAHPGGPAILDQVESKLALKPEKLEATRQVLSNYGNMSSACVLFILDEVRRKSAEKGLRTTGEGLEWGVLFGFGPGLTVETVVLHSVAA
>Malsi_08g011250
KIPIPSALSLSNGALVKNHVEPQHAKILAIGTANPPNVYYQKDYPDFLFRVTKKEHITDLKEKFDQNNEGARVFVVCAKIFTLYFHELTDTHVDILVGQALFANGASAVIVGANPDPETESSLFEIMACRQTIVPNSEHGVVVHIREIGRSPKTCWWKCCDYVTKTFEEVDGKNRDWNFLFFSEHLGGRAIVDQVEE
>Malsi_13g024500
MVTVQEVRKAQRAEGPATVFAIGTATPPNCVDQATYPDYYFRITNSEHKAELKEKFQRMCDKSMIKKRYMYLTEEILKENPSVCEYMAPSLDARQDMVVVEVPRLGKEAATKAIKEWGQPKSKITHLVFCTTSGVDMPGADYQLTKLLGLRPSVKRLMMYQQGCFAGGTVLRLAKDLAENNKGARVLVVCSEITAVTFRGPSDTHLDSLVGQALFGDGAAAVIIGADPVPEVEKPLFELVSAAQTILADSDGAIDGHLREVGLTFHLLKDVPGLISKNIEKSLNEAFKPIGISDWNSLFWIAHPGGPAILDQVEAKLALKPEKLEATRQVLSDYGNMSSACVLFILDEVRRKSAEKGLETTGEGLEWGVLFGFGPGLTVETVVLHSVAA
>Malsi_13g024510
MVTVDEVRKAQRAEGPATVFAIGTATPPNCVDQATYPDYNFRITNSDHKVELKEKFQRMCDKSMIKKCYMYLTEEILKENPSVCEYMAPSSDAGQDMVVVEVPRLGKEAATKAIKEWGQPKSKITHLVFCTTSGVDMPSADYQLTKLWASAPPSSAS
>Malsi_14g016740
MAPLVKDQVEPQHAKILAIGTANPPNVYYQEDYPDFLFRVTKNEHRTDLREKFDRICEKSRTRKRYLYLTEEILKANPSIYTYGAPSLDVRQDMLNHEVPKLGQEAALKAIKEWGQPISKITHLIFCTASCVDMPGADFQLVKLLGLNPSVTRTMIYEAGCYAGATVLRLAKDFAENNEGARVLVVCAEITTVFFHGLTDTHLDILVGQALFADGASAVIVGANPEPEIESPLFEIVACRQTIIPNSEHGVVANIREMGFNYYLSGEVPKFVGGNVVDFLTKTFEKVDGKNKDWNSLFFSVHPGGPAIVDQVEEQLGLKEGKLRATRHVLSEYGNMGAPSVHFILDEMRKKSIEEGKATTGEGLEWGVVIGIGPGLTVETAVLRSESITS
>Malsi_14g016750
MCALKYILTLKIPQVSRICDCYIRNGLVPFILSQPFNSPSLSSLNKSLLYICSLTCLMAPLVNIHVEPPHAKILAIGTANPPNIYYQKDYPDFLFRVTKNKHKTYLRETKRYLYLTEEILNANPSIYTYGAPSLDVRQDMLNPKVPKLGQQATLKAIKEWGQPISKITHLIFCTASYVDMPGANFQLVKPSALTHLTMIYEAGCYAGATVLPLAKDFAENNKGAHILVVCAEITTVFFHGLTDTHLDILVGQALFADGASAVIVGANPEPEIERPLFEIVACRQTIIPNSEHGVVANIREMGFNYYLSGEVPKFVGGSVVDFLTKTFEKVDRKNKDWNSLFFSVHPGGPAIVEEQLGLKEGKLRATRHVLSEYSNMGAPSVHFILDEMRNKSIGEGKATTGEGLE
>Malsi_15g012770
MAPLVKNEPQHAKILAIGTANPPNVYHQKDYPDFLFRVTKNEHRTDLREKFDRICEKSRTKKRYLHLTEEMLKANPNIYTYGAPSLDVRQDICNIEVPKLGQEAALKAIKEWGQPISRITHLIFCTASCVDMPGCDFQLIKLLGLDPSVTRTMIYEAGCYAGATVLRMAKDFAENNKGARVLVVCAEITTVFFHGLTDTHLDILVGQALFADGASAVIVGANPEPEIERPLFEIVACRQTILPNSEHGVVANIREMGFNYYLSGDVPKFVGGNVVDFMTKTFEKVDGKKKDWNSLFFSVHPGGPAIVDQVEEKLGLKEGKLRATRHVLSEYGNMGAPTVHFILDEMRNKSIEEGKTTTGEGLEWGVVIGIGPGLTVETAVLRSESIRC
>Malsi_15g012780
MAPLVKNHGEHQHAKILAIGTANPPNVYYQKDYPDFLFRVTKNEHRTDLREKFDRICEKSRTRKRYLHLTEEILKANPSIYTYGAPSLDVRQDMLNPEVPKLGQQAALKAIKEWGQPISKITHLIFCTASCVDMPGADFQLVKLLGLNPSVTRTMIYEAGCYAGATVLRLAKDFAENNEGARVLVVCAEITTVFFHGLTDTHLDILVGQALFADGASAVIVGANPEPKIERPLFEIVACRQTIIPNSEHGVVANIREMGFTYYLSGEVPKFVGGNVVDFLTKTFEKVDGKNKDWNSLFFSVHPGGPAIVDQVEEQLGLKEGKLRATRHVLSEYGNMGAPSVHFILDDMRKKSIEEGKSTTGEGLEWGVVIGIGPGLTVETAVLRSESITC
>Malsi_15g012790
MAPLVKNHVEPPHAKILAIGTANPPNVYYQKDYPDFLFRVTKNEHRTDLREKFDRICEKSKTRKRYLYLTEEILNANPSIYTYGAPSLDVRQDMLNPEVPKLGQQAALKAIKEWGQPISKITHLIFCTASCVDMPGADFQLVKLLGLNPSVTRTMIYEAGCYAGATVLRLAKDFAENNEGARVLVVCAEITTVFFHGLTDTHLDILVGQALFADGASAVIVGANPKPEIERPLFEIVACRQTIIPNSEHGVVANIREMGFNYYLSGEVPKFVGGSVVDFLTKTFEKVDGKNKDWNSLFFSVHPGGPAIVDQVEEQLGLKEGKLRATRHVLSEYGNMGAPSVHFILDEMRNKSIGEGKATTGEGLEWGVMIGIGPGLTVETAILRSESITY
>Malsi_15g012800
MAPLVKNQVEPLHAKILAIGTANPPNVYYQEDYPDFLFRVTKNEHRTDLREKFDRICEKSRTKKRYLHLTEEILQANPSIYTYGAPSLDVRQDMLNPEVPKLGQEAALKAIKEWGQPISKITHLIFCTASCVDMPGADFQLVKLLGLNPFVTRTMIYEAGCYAGATVLRLAKDFAENNEGARVLVVCAEITTVFFHGLTDTHLDILVGQALFADGASAVIVGANPEPEIERPLFEIVACRQTIIPNSEHGVVAHIREMGFEYYLSGEVPKFVGGNVVDFLTKTFEKVDGKKKDWNSLFYSVHPGGPAIVDQVEEQLGLKEGKLRATRHVLSEYGNMGAPSVHFILDEMRNKSIEEGKSTIGEGLEWGVVIGIGPGLTVETVVLRSESTACEKLA
>Malsi_15g012810
MAPLVKDQVEPQHAKILAIGTANPPNVYYQEDYPDFLFRVTKNEHRTDLREKFDRICEKSRTRKRYLYLTEEILKANPSIYTYGAPSLDVRQDMLNPEVPKLGQEAALKAIKEWGQPISKITHLIFCTASCVDMPGADFQLVKLLGLNPSVTRTMIYEAGCYAGATVLRMAKDFAENNEGARVLVVCAEITTVFFHGLTDTHLDILVGQALFADGASAVIVGANPEPEIESPLFEIVACRQTIIPNSEHGVVANIREMGFNYYLSGEVPKFVGGNVVDFLTKTFEKVDGKNKDWNSLFFSVHPGGPAIVDQVEEQLGLKEGKLRATRHVLSEYGNMGAPSVHFILDEMRKKSIEEGKATTGEGLEWGVVIGIGPGLTVETAVLRSESITC
>Malsy_04g000250
MVTVEEVRKAQRAEGPATVLAIGTATPPNCVDQATYPDYYFRITNSEHKTELKEKFQRMCDKSMIKTRYMYLTEEILKENPTVCEYMAPSLDARQDMVVVEVPRLGKEAATKAIKEWGQPKSKITHLVFCTTSGVDMPGADYQLTKLLGLRPSVKRLMMYQQGCFAGGTVLRLAKDLAENNKGARVLVVCSEITAVTFRGPSDTHLDSLVGQALFGDGAAAVIIGSDPVPEVEKPLFELVSAAQTILPDSDGAIDGHLREVGLTFHLLKDVPGLISKNIEKSLNEAFKPIGISDWNSLFWIAHPGGPAILDQVESKLALKPEKLEATRQVLSDYGNMSSACVLFILDEVRRKSAEKGLKTTGEGLEWGVLFGFGPGLTVETVVLHSVGA
>Malsy_04g000270
MVTVEEVRKAQRAEGPATVMAIGTATPSNCVDQATYPDYYFRITNSEHKVELKEKFQRMCDKSMIKKRYMYLTEEILKENPSVCEYMAPSIDARQDMVVVEVPKLGKEAATKAIKEWGQPKSKITHLVFCTTSGVDMPGADYQLTKLLGLRPSVKRLMMYQQGCFAGGTVLRLAKDLAENNKGARVLVVCSEITAVTFRGPSDTHLDSLVGQALFGDGAAAVIIGADPVPEVEKPLFELVSAAQTILPDSDGAIDGHLREVGLTFHLLKDVPGLISKNIEKSLNEAFKPIGISDWNSLFWIAHPGGPAILDQVEAKLALKPEKLEATRQVLSDYGNMSSACVLFILDEVRRKSAEKGLKTTGEGLEWGVLFGFGPGLTVETVVLHSVGLTA
>Malsy_04g000300
MVTVEEVRKAQRAEGPATVLAIGTATPSNCVDQATYPDYYFRITNSEHKTELKEKFQRMCDKSMIKKRYMYLTEEILKENPTVCEYMAPSLDARQDMVVVEVPRLGKEAATKAIKEWGQPKSKITHLVFCTTSGVDMPGADYQLTKLLGLRPSVKRLMMYQQGCFAGGTVLRLAKDLAENNKGARVLVVCSEITAVTFRGPSDTHLDSLVGQALFGDGAAAVIIGADPLPEVEKPLFELVSAAQTILPDSDGAIDGHLREVGLTFHLLKDVPGLISKNIEKSLNEAFKPIGISDWNSLFWIAHPGGPAILDQVESKLALKPEKLEATRQVLSNYGNMSSACVLFILDEVRRKSAEKGLRTTGEGLEWGVLFGFGPGLTVETVVLHSVAA
>Malsy_08g010910
MARLVKNHVEPQHAKILAIGTANPPNVYYQKDYPDILFRVTKKEHITDLKEKFDRICNCNFCKYDSGYIMHMREITIYLYIGARVFVVCAEIFTLYFHELTDTHVDILVGQALFANGASAVIVGANPDPETESSLFEIMACRQTIVPNSEHGVVVHIREIGRSPKTCWWKCCDYVTKTFEEVDGKNRDWNFLFFSEHLGGRAIVDQVEEQLSLKEMKLRAIRHV
>Malsy_13g024050
MVTVEEVRKAQRAEGPATVFAIGTATPPNCVDQATYPDYYFRITNSEHKAELKEKFQRMCDKSMIKKRYMYLTEEILKENPSVCEYMAPSLDARQDMVVVEVPRLGKEAATKAIKEWGQPKSKITHLVFCTTSGVDMPGADYQLTKLLGLRPSVKRLMMYQQGCFAGGTVLRLAKDLAENNKGARVLVVCSEITAVTFRGPSDTHLDSLVGQALFGDGAAAVIIGADPVPEVEKPLFELVSAAQTILADSDGAIDGHLREVGLTFHLLKDVPGLISKNIEKSLNEAFKPIGISDWNSLFWIAHPGGPAILDQVEAKLALKPEKLEATRQVLSDYGNMSSACVLFILDEVRRKSAEKGLETTGEGLEWGVLFGFGPGLTVETVVLHSVAA
>Malsy_14g015850
MAPLVKDQVEPQHAKILAIGTANPPNVYYQEDYPDFLFRVTKNEHRTDLREKFDRICEKSRTRKRYLYLTEEILKANPSIYTYGAPSLDVRQDMLNPEVPKLGQEAALKAIKEWGQPISKITHLIFCTASCVDMPGADFQLVKLLGLNPSVTRTMIYEAGCYAGATVLRLAKDFAENNEGARVLVVCAEITTVFFHGLTDTHLDILVGQALFADGASAVIVGANPEPEIESPLFEIVACRQTIIPNSEHGVVANIREMGFNYYLSGEVPKFVGGNVVDFLTKTFEKVDGKNKDWNSLFFSVHPGGPAIVDQVEEQLGLKEGKLRATRHVLSEYGNMGAPSVHFILDEMRKKSIEEGKATTGEGLEWGVVIGIGPGLTVETAVLRSESITS
>Malsy_14g015860
MLLTGTIFADFFNLVKSRPSTRNHELNIMCALKYILTLKIPQVSRICDCYIRNGAVPFILSQPFNSPSLSSFNKSLLYICSLTCLMAPFVYIHVEPPQAKILAIGTANPPNIYYQKDYPDFLFRVTKNEHKTYLREKFDRICEKSKTRKRYLYLTEEILNANPSIYTYGAPSLDVRQDMLNPKVPKLGQQATLKAIKEWGQPISKITHLIFCTASYVDMPGANFQLVKPSALTHLTMIYEAGYYAGATVLPLAKDFAENNKGARILVVCGEITTVFFHGLINTHLDILVGQALFADGASAVIVDGKNKDWNSLFFSVHPGGPAIVEEQLGLKEGKLRATRHVLSEYSNMGAPSVHFILDEMRNKSIGEGKATTGEGVVIGIGPGLTVEIAIMSSESITY
>Malsy_15g011340
LKLSIGRNWVVETVNLRWGRKRKYPNLEDSKFGVTDMLTGTLFADFFNVVKSRPSTRNHELNIMCALKYILTLKIPQVSRICDCYIRNAVLPFILSQPFNFSLSFKFQQIPTLNLLFNFLNGAFEPPHAKILAIGTANPPNVYYQKDYPDFLFRILNANPSIYTYGAPSLDVRQDMLNPEVPKLGQQAALKAIKEWGQPISKITHLIFCTAFCVDMPGADFQLVKLLGLNPSVTRTMIYEAGCYAGATVLRLAKDFTENNEGARVLVALFADGASAVIVGANPEPKIERPLFEIVACRQTIIPNSEHGVVANIREMGFNYYLSGEVPKFVGGSVVDFLTKTFEKVDGKNKDWNSLFFSVHPGGPAIVDQVEEQLGLKEGKLRATRHVLSEYGNMGAPSVHFILDEMRNKSIGEGKATTGEGLEWGVVIGIGPGLTVETIPQVSSISDCYKRKGVVPFILLEPFDSPSLSSFNKSLLYICSSTCPMAPLVKNHGEPQHAKILAIGTANPPNVYYQKDYPDFLFRVTKNEHRTDLREKTRKRYLHLTEEILKANPSIYTYGAPSLDVRQDMLNPEVPKLGQQAALKAIKEWGQPISKITHLIFCTASCVDMPGADFQLVKLLGLNPSVTRTMIYEAGCYAGATVLRLAKDFAENNEGARVLVVCAEITTVFFHGLTDTHLDILVGQALFADGASAVIVGANPEPKIERPLFEIVACRQTIIPNSEHGVVANIREMGFTYYLSGEVPKFVGGNVVDFLTKTFEKVDGKNKDWNSLFFSVHPGGPAIVDQVEEQLGLKEGKLRATRHVLSEYGNMGAPSVHFILDDMRKKSIEEGKSTTGEGLEWGVVIGIGPGLTVETAIPQVSRFSNCYIRNGVVPFILSQPFNSPLFSSFNKSLLYICSLTSLMAPLVKNEPQHAKILAIGTANPPNVYHQKDYPDFLFRKSRTKKRYLHLTEEMLKANPNIYTYGAPSLDVRQDICNIEVPKLGQEAALKAIKEWGQPISKITHLIFCTASCVDMPGCDFQLIKLLGLDPSVTRTMIYEAGCYAGATVLRMAKDFAENNKGARVLVVCAEITTVFFHGLTDTHLDILVGQALFADGASAVIVGANPEREIERPLFEIVACRQTILPNSEHGVVANIREMGFNYYLSGDVPKFVGGNVVDFMTKTFEKVDGKKKDWNSLFFSVHPGGPAIVDQVEEKLGLKEGKLRATRHVLSEYGNMGAPTVHFILDEMRNKSIEEGKTTTGEGLEWGVVIGIGPGLTVETAVLRSESIRC
>Malsy_15g011350
MAPLVKNQVEHQHAKILAIGTANPPNVYYQEDYPDFLFRVTKNEHRTDLREKTKKRYLHVTEEILQANPSIYTYGAPSLDVRQDMLNPEVPKLGQQAALKAIKEWGQPISKITHLIFCTASCVDMPGADFQLVKLLGLNPSVTRTMIYEAGCYAGATVLRLAKDFAENNEGARVLVVCAEITTVFFHGLTDTHLDILVGQALFADGASAVIVGANPEPEIERPLFEIVACRQTIIPNSEHGVVAHIREMGFEYYLSGEVPKFVGGNVVDFLTKTFEKVDGKKKDWNSLFYSVHPGGPAIVDQVEEQLGLKEGKLRATRHVLSEYGNMGAPSVHFILDEMRNKSIKEGKSTTGEGLEWGVVIGIGPGLTVETVVLRKYSIPTRAAAEFSFWSDNHFTITDQVEPQHAKILAIGTANPPNVYYQEDYPNFLFRVTKNEHRTDLREKTRKRYLYLTEEILKANPSIYTYGAPSLDVRQDMLNPEVPKLGQEAALKAIKEWGQPISKITHLIFCTASCVDMPGADFQLVKLLGLNPSVTRTMIYEAGCYAGATVLRLAKDFAENNEGARVLVVCAEITTVFFHGLTDTHLDILVGQALFADGASAMIVGANPEPEIERPLFEIVACRQTIIPNSEHGVVANIREMGFNYYLSGEVPKFVGGNVVDFLTKTFEKVDGKNKDWNSLFFSVHPGGPAIVDQVEEQLGLKEGKLGATRHVLSEYGNMGAPSVHFILDEMRKKSIEEGKATTGEGLEWGVVIGIGPGLTVETAVLRSESITC
>Maldo_GDDH_00G1132100
MVTVDEVRKAQRAEGPATVFAIGTATPPNCVDQATYPDYNFRITNSDHKVELKEKFQRMCDKSMIKKCYMYLTEEILKENPSVCEYMAPSSDAGQDMVVVEVPRLGKEAATKAIKEWGQPKSKITHLVFCTTSGVDMPSADYQLTKLWASAPPDTHLDSLVGQVLFGDGVAAVIIGADPVPKVEKPLFELVSAVQTILPDSDGAIDGHLREVGLTFHLLKDVPRLISKNIEKSLNKAFKPIRIFYWNSLFWIAHPGGLAILDQVEAKLALKPEKLEATRQVLFDYCNMSSACVLFILDEVRRKSTEKGLKTTREGLEWGVLFGFGPGLTIETVVLHNVVVACRL
>Maldo_GDDH_04G1003000
MVTVEEVRKAQRAEGPATVLAIGTATPPNCVDQATYPDYYFRITNSEHKTELKEKFQRMCDKSMIKTRYMYLTEEILKENPTVCEYMAPSLDARQDMVVVEVPRLGKEAATKAIKEWGQPKSKITHLVFCTTSGVDMPGADYQLTKLLGLRPSVKRLMMYQQGCFAGGTVLRLAKDLAENNKGARVLVVCSEITAVTFRGPSDTHLDSLVGQALFGDGAAAVIIGSDPVPEVEKPLFELVSAAQTILPDSDGAIDGHLREVGLTFHLLKDVPGLISKNIEKSLNEAFKPIGISDWNSLFWIAHPGGPAILDQVESKLALKPEKLEATRQVLSDYGNMSSACVLFILDEVRRKSAEKGLKTTGEGLEWGVLFGFGPGLTVETVVLHSNLAFGILCVGVMGLTWCKEGPLLSCCLLQY
>Maldo_GDDH_04G1003300
MVTVEEVRKAQRAEGPATVMAIGTATPSNCVDQATYPDYYFRITNSEHKVELKEKFQRMCDKSMIKKRYMYLTEEILKENPSVCEYMAPSIDARQDMVVVEVPKLGKEAATKAIKEWGQPKSKITHLVFCTTSGVDMPGADYQLTKLLGLRPSVKRLMMYQQGCFAGGTVLRLAKDLAENNKGARVLVVCSEITAVTFRGPSDTHLDSLVGQALFGDGAAAVIIGADPVPEVEKPLFELVSAAQTILPDSDGAIDGHLREVGLTFHLLKDVPGLISKNIEKSLNEAFKPIGISDWNSLFWIAHPGGPAILDQVEAKLALKPEKLEATRQVLSDYGNMSSACVLFILDEVRRKSAEKGLKTTGEGLEWGVLFGFGPGLTVETVVLHSVGLTA
>Maldo_GDDH_04G1003400
MVTVEEVRKAQRAEGPATVLAIGTATPSNCVDQATYPDYYFRITNSEHKTELKEKFQRMCDKSMIKKRYMYLTEEILKENPTVCEYMAPSLDARQDMVVVEVPRLGKEAATKAIKEWGQPKSKITHLVFCTTSGVDMPGADYQLTKLLGLRPSVKRLMMYQQGCFAGGTVLRLAKDLAENNKGARVLVVCSEITAVTFRGPSDTHLDSLVGQALFGDGAAAVIIGADPLPEVEKPLFELVSAAQTILPDSDGAIDGHLREVGLTFHLLKDVPGLISKNIEKSLNEAFKPIGISDWNSLFWIAHPGGPAILDQVESKLALKPEKLEATRQVLSNYGNMSSACVLFILDEVRRKSAEKGLKTTGEGLEWGVLFGFGPGLTVETVVLHSVAA
>Maldo_GDDH_04G1111500
MAPLVKDQVEPQHAKILAIGTANPPNVYYQEDYPDFLFRVTKNEHRTDLREKFDRICEKSRTKKRYLHVTEEILQANPSIYTYGAPSLDVRQDMLNPEVPKLGQQAALKAIKEWGQPISKITHLIFCTASCVDMPGADFQLVKLLGLNPSVTRTMIYEAGCYAGATVLRLAKDFAENNEGARVLVVCAEITTVFFHGLTDTHLDILVGQALFADGASAVIVGANPEPEIERPLFEIVACRQTIIPNSEHGVVAHIREMGFEYYLSGEVPKFVGGNVVDFLTKTFEKVDGKKKDWNSLFYSVHPGGPAIVDQVEEQLGLKEGKLRATRHVLSEYGNMGAPSVHFILDEMRNKSIEEGKSTTGEGLEWGVVIGIGPGLTVETVVLRSESIACEKLA
>Maldo_GDDH_08G1116200
MARLVKNHVEPQHAKILAIGTANPPNVYYQKDYPDFLFRVTKKEHITDLKEKFDRICNCNFCKYYSGYIMHMREITIYLYIKSRIKKCYLYLTEELLKANPNIYTYGAPSLDVGQDMLNVEVPKLGQQAALKAIKECGQPISEITHLILRTASCVHHISCAGCYAGMTILRLAKVFVENNEGARVFVVCAEIFTLYFHELTDTHVDILVGQALFANGASAVIVGANPDPETESSLFEIMACRQTIVPNSEHGVVIHIHEIGFEYYLSEEVPKLVGGNNRDWNFLFFSEHPGGRAIVDQVEEQLSLKEGKLRAIRHVLSEYGNMGAPFVLFILDEIRNKSIKEGKATTAKGLEWGIVINVGPGLTIETIVLHSESITGKNLG
>Maldo_GDDH_13G1285100
MVTVQEVRKAQRAEGPATVFAIGTATPPNCVDQATYPDYYFRITNSEHKAELKEKFQRMCDKSMIKKRYMYLTEEILKENPSVCEYMAPSLDARQDMVVVEVPRLGKEAATKAIKEWGQPKSKITHLVFCTTSGVDMPGADYQLTKLLGLRPSVKRLMMYQQGCFAGGTVLRLAKDLAENNKGARVLVVCSEITAVTFRGPSDTHLDSLVGQALFGDGAAAVIIGADPVPEVEKPLFELVSAAQTILADSDGAIDGHLREVGLTFHLLKDVPGLISKNIEKSLNEAFKPIGISDWNSLFWIAHPGGPAILDQVEAKLALKPEKLEATRQVLSDYGNMSSACVLFILDEVRRKSAEKGLETTGEGLEWGVLFGFGPGLTVETVVLHSVAA
>Maldo_GDDH_14G1160800
MAPLVKNQVEPQHAKILAIGTANPPNVYYQEDYPDFLFRVTKNEHRTDLREKFDRICEKSRTRKRYLYLTEEILKANPSIYTYGAPSLDVRQDMLNPEVPKLGQEAALKAIKEWGQPISKITHLIFCTASCVDMPGADFQLVKLLGLNPSVTRTMIYEAGCYAGATVLRLAKDFAENNEGARVLVVCAEITTVFFHGLTDTHLDILVGQALFADGASAVIVGANPEPEIESPLFEIVACRQTIIPNSEHGVVANIREMGFNYYLSGEVPKFVGGNVVDFLTKTFEKVDGKNKDWNSLFFSVHPGGPAIVDQVEEQLGLKEGKLRATRHVLSEYGNMGAPSVHFILDEMRKKSIEEGKATTGEGLEWGVVIGIGPGLTVETAVLRSESITS
>Maldo_GDDH_14G1160900
MCALKYILTLKIPQVSRICDCYIRNGVVPFILSQPFNSPSLSSFNKSLLYICSLTCLMAPFVNIHVEPPHAKILAIGTANPPNIYYQKDYPDFLFRVTKNEHKTYLREKFDRICKYNFYKHYSCTFILHMHEITLYLYVGRKHIMHQISKTRMRYLYLTEEILNANPSIYTYGAPSLDVRQDMLNPKVPKLGQQATLKAIKEWGQPISKITHLIFCTTSYVDMPAGCYAGATVLPLAKDFAENNNGARILVVCGEITTVFFHGLIDTHLDILVGQALFADGASAVIVGANPEPEIERPLFEIRRNNAFQ
>Maldo_GDDH_15G1131700
FNSPLFSSFNKSLLYICSLTSLMAPLVKNEPQHAKILAIGTANPPNVYHQKDYPDFLFRVTKNEHRTDLREKFDRICEKSRTKKRYLHLTEEMLKANPNIYTYGAPSLDVRQDICNIEVPKLGQEAALKAIKEWGQPISKITHLIFCTASCVDMPGCDFQLIKLLGLDPSVTRTMIYEAGCYAGATVLRMAKDFAENNKGARVLVVCAEITTVFFHGLTDTHLDILVGQALFADGASAVIVGANPEPEIERPLFEIVACRQTILPNSEHGVVANIREMGFNYYLSGDVPKFVGGNVVDFMTKTFEKVDGKKKDWNSLFFSVHPGGPAIVDQVEEKLGLKEGKLRATRHVLSEYGNMGAPTVHFILDEMRNKSIEEGKTTTGEGLEWGVVIGIGPGLTVETAVLRSESIRC
>Maldo_GDDH_15G1132000
SPSLSSFNKSLLYICSSTCPMAPLVKNHGEPQHAKILAIGTANPPNVYYQKDYPDFLFRVTKNEHRTDLREKFDRICEKSRTRKRYLHLTEEILKANPSIYTYGAPSLDVRQDMLNPEVPKLGQQAALKAIKEWGQPISKITHLIFCTASCVDMPGADFQLVKLLGLNPSVTRTMIYEAGCYAGATVLRLAKDFAENNEGARVLVVCAEITTVFFHGLTDTHLDILVGQALFADGASAVIVGANPEPKIERPLFEIVACRQTIIPNSEHGVVANIREMGFTYYLSGEVPKFVGGNVVDFLTKTFEKVDGKNKDWNSLFFSVHPGGPAIVDQVEEQLGLKEGKLRATRHVLSEYGNMGAPSVHFILDDMRKKSIEEGKSTTGEGLEWGVVIGIGPGLTVETAVLRSESITC
>Maldo_GDDH_15G1132100
SLDVRQDMLNPEVPKLGQQAALKAIKEWGQPISKITHLIFCTAFCVDMPGADFQLVKLLGLNPSVTRTMIYEAGCYAGATVLRLAKDFTENNEGARVLVALFADGASAVIVGANPEPKIERPLFENVACRQTIIPNSEHGVVANIREMGFNYYLSGEVPKFVGGSVVDFLTKTFEKVDGKNKDWNSLFFSVHPGGPAIVDQVEEQLGLKEGKLRATRHVLSEYGNMGAPSVHFILDEMRNKSIGEGKATTGEGLEWGVVIGIGPGLTVETVILRSESITY
>Maldo_GDDH_15G1132300
MAPLVKDQVEPQHAKILAIGTANPPNVYYQEDYPNFLFRVTKNEHRTDLREKFDRICEKSRTRKRYLYLTEEILKANPSIYTYGAPSLDVRQDMLNPEVPKLGQEAALKAIKEWGQPISKITHLIFCTASCVDMPGADFQLVKLLGLNPSVTRTMIYEAGCYAGATVLRLAKDFAENNEGARVLVVCAEITTVFFHGLTDTHLDILVGQALFADGASAMIVGANPEPEIERPLFEIVACRQTIIPNSEHGVVANIREMGFNYYLSGEVPKFVGGNVVDFLTKTFEKVDGKNKDWNSLFFSVHPGGPAIVDQVEEQLGLKEGKLGATRHVLSEYGNMGAPSVHFILDEMRKKSIEEGKATTGEGLEWGVVIGIGPGLTVETAVLRSESITC
>Maldo_Gala_04g000250
MVTVEEVRKAQRAEGPATVLAIGTATPPNCVDQATYPDYYFRITNSEHKTELKEKFQRMCDKSMIKTRYMYLTEEILKENPTVCEYMAPSLDARQDMVVVEVPRLGKEAATKAIKEWGQPKSKITHLVFCTTSGVDMPGADYQLTKLLGLRPSVKRLMMYQQGCFAGGTVLRLAKDLAENNKGARVLVVCSEITAVTFRGPSDTHLDSLVGQALFGDGAAAVIIGSDPVPEVEKPLFELVSAAQTILPDSDGAIDGHLREVGLTFHLLKDVPGLISKNIEKSLNEAFKPIGISDWNSLFWIAHPGGPAILDQVESKLALKPEKLEATRQVLSDYGNMSSACVLFILDEVRRKSAEKGLKTTGEGLEWGVLFGFGPGLTVETVVLHSVGA
>Maldo_Gala_04g000290
MVTVEEVRKAQRAEGPATVMAIGTATPSNCVDQATYPDYYFRITNSEHKVELKEKFQRMCDKSMIKKRYMYLTEEILKENPSVCEYMAPSIDARQDMVVVEVPKLGKEAATKAIKEWGQPKSKITHLVFCTTSGVDMPGADYQLTKLLGLRPSVKRLMMYQQGCFAGGTVLRLAKDLAENNKGARVLVVCSEITAVTFRGPSDTHLDSLVGQALFGDGAAAVIIGADPVPEVEKPLFELVSAAQTILPDSDGAIDGHLREVGLTFHLLKDVPGLISKNIEKSLNEAFKPIGISDWNSLFWIAHPGGPAILDQVEAKLALKPEKLEATRQVLSDYGNMSSACVLFILDEVRRKSAEKGLKTTGEGLEWGVLFGFGPGLTVETVVLHSVGLTA
>Maldo_Gala_04g000310
MVTVEEVRKAQRAEGPATVLAIGTATPSNCVDQATYPDYYFRITNSEHKTELKEKFQRMCDKSMIKKRYMYLTEEILKENPTVCEYMAPSLDARQDMVVVEVPRLGKEAATKAIKEWGQPKSKITHLVFCTTSGVDMPGADYQLTKLLGLRPSVKRLMMYQQGCFAGGTVLRLAKDLAENNKGARVLVVCSEITAVTFRGPSDTHLDSLVGQALFGDGAAAVIIGADPLPEVEKPLFELVSAAQTILPDSDGAIDGHLREVGLTFHLLKDVPGLISKNIEKSLNEAFKPIGISDWNSLFWIAHPGGPAILDQVESKLALKPEKLEATRQVLSNYGNMSSACVLFILDEVRRKSAEKGLKTTGEGLEWGVLFGFGPGLTVETVVLHSVAA
>Maldo_Gala_08g010780
KIPIPSALSLSNGALVKNHVEPQHAKILAIGTANPPNVYYQKDYPDFLFRVTKKEHITDLKEKFDRICNCNFCKYYSGYIMHMREITIYLYISRIKKCYLYLTEELLKANPNIYTYGAPSLDVSQDMLNAEIFTLYFHELTDTHVDILVGQALFANGASAVIVGANPDPETESSLFEIMACRQTIVPNSEHGVVVHIREIGRSPKTCWWKCCDYVTKTFEEVDGKNRDWNFLFFSEHLGGRAIVDQVEEQLSLKERKLRAIRHV
>Maldo_Gala_13g024330
MVTVQEVRKAQRAEGPATVFAIGTATPPNCVDQATYPDYYFRITNSEHKAELKEKFQRMCDKSMIKKRYMYLTEEILKENPSVCEYMAPSLDARQDMVVVEVPRLGKEAATKAIKEWGQPKSKITHLVFCTTSGVDMPGADYQLTKLLGLRPSVKRLMMYQQGCFAGGTVLRLAKDLAENNKGARVLVVCSEITAVTFRGPSDTHLDSLVGQALFGDGAAAVIIGADPVPEVEKPLFELVSAAQTILADSDGAIDGHLREVGLTFHLLKDVPGLISKNIEKSLNEAFKPIGISDWNSLFWIAHPGGPAILDQVEAKLALKPEKLEATRQVLSDYGNMSSACVLFILDEVRRKSAEKGLETTGEGLEWGVLFGFGPGLTVETVVLHSVAA
>Maldo_Gala_13g024350
MVTVDEVRKAQRAEGPATVFAIGTATPPNCVDQATYPDYNFRITNSDHKVELKEKFQRMCDKSMIKKCYMYLTEEILKENPSVCEYMAPSSDAGQDMVVVEVPRLGKEAATKAIKEWGQPKSKITHLVFCTTSGVDMPSADYQLTKLWASAPPSSAS
>Maldo_Gala_14g015380
MAPLVKDQVEPQHAKILAIGTANPPNVYYQEDYPDFLFRVTKNEHRTDLREKFDRICEKSRTRKRYLYLTEEILKANPSIYTYGAPSLDVRQDMLNPEVPKLGQEAALKAIKEWGQPISKITHLIFCTASCVDMPGADFQLVKLLGLNPSVTRTMIYEAGCYAGATVLRLAKDFAENNEGARVLVVCAEITTVFFHGLTDTHLDILVGQALFADGASAVIVGANPEPEIESPLFEIVACRQTIIPNSEHGVVANIREMGFNYYLSGEVPKFVGGNVVDFLTKTFEKVDGKNKDWNSLFFSVHPGGPAIVDQVEEQLGLKEGKLRATRHVLSEYGNMGAPSVHFILDEMRKKSIEEGKATTGEGLEWGVVIGIGPGLTVETAVLRSESITS
>Maldo_Gala_14g015390
MAPLVNIHVEPPHAKILAIGTANPPNIYYQKDYPDFLFRVTKNEHKTYLRETFDRICEKSKIRKRYLYLTEEILNANPSIYTYGAPSLDVRQDMLNPKVPKLGQQATLKAIKECQLPTGQALGLNPSVTRTMIYEAGCYAGATVLPLAKDFAENNKGARILVVCAEITTVFFHGLTDTHLDILVGQALFADGASAVIVGANPEPEIERPLFEIVACRQTIIPNSEHGVVANIREMGFNYYLSGEVPKFVGGSVVDFLTKTFEKVDGKNKDWNSLFFSVHPGGPAIVDQVDEQLGLKEGKLRATRHVLSEYGNMGAPSVHFILDEMRNKSIGEGKATTGEGLEWGVVIGIGSGLTVETAILRSESITY
>Maldo_Gala_15g012550
MAPLVKNEPQHAKILAIGTANPPNVYHQKDYPDFLFRVTKNEHRTDLREKTKKRYLHLTEEMLKANPNIYTYGAPSLDVRQDICNIEVPKLGQEAALKAIKEWGQPISKITHLIFCTASCVDMPGCDFQLIKLLGLDPSVTRTMIYEAGCYAGATVLRMAKDFAENNKGARVLVVCAEITTVFFHGLTDTHLDILVGQALFADGASAVIVGANPEPEIERPLFEIVACRQTILPNSEHGVVANIREMGFNYYLSGDVPKFVGGNVVDFMTKTFEKVDGKKKDWNSLFFSVHPGGPAIVDQVEEKLGLKEGKLRATRHVLSEYGNMGAPTVHFILDEMRNKSIEEGKTTTGEGLEWGVVIGIGPGLTVETAVLRSESIRC
>Maldo_Gala_15g012560
MCMVREKSKTRKRYLYLTEEILNANPSIYTYGAPSLDVRQDMLNPEVPKLGQQAALKAIKEWGQPISKITHLIFCTASCVDMPGADFQLVKLLGLNPSVTRTMIYEAGCYAGATVLRLAKDFAENNEGARVLVVCAEITTVFFHGLTDTHLDILVGQALFADGASAVIVGANPEPEIERPLFEIVACRQTIIPNSEHGVVANIREMGFNYYLSGEVPKFVGGSVVDFLTKTFEKVDGKNKDWNSLFFSVHPGGPAIVDQVEEQLGLKEGKLRATRHVLSEYGNMGAPSVHFILDEMRNKSIGEGKATTGEGLEWGVMIGIGPGLTVETAILRISSISDCYKRKGVVPFILLEPFDSPSLSSFSKSLLYICSSTCPMAPLVKNHGEHQHAKILAIGTANPPNVYYQKDYPDFLFRVTKNEHRTDLREKTRKRYLHLTEEILKANPSIYTYGAPSLDVRQDMLNPEVPKLGQQAALKAIKEWGQPISKITHLIFCTASCVDMPGADFQLVKLLGLNPSVTRTMIYEAGCYAGATVLRLAKDFAENNEGARVLVVCAEITTVFFHGLTDTHLDILVGQALFADGASAVIVGANPEPKIERPLFEIVACRQTIIPNSEHGVVANIREMGFTYYLSGEVPKFVGGNVVDFLTKTFEKVDGKNKDWNSLFFSVHPGGPAIVDQVEEQLGLKEGKLRATRHVLSEYGNMGAPSVHFILDDMRKKSIEEGKSTTGEGLEWGVVIGIGPGLTVETAIPQVSRFSNCYIRNGVVPFILSQPFNSPSLFKFQQIPTLYLLFN
>Maldo_Gala_15g012570
MAPLVKNQVEPQHAKILAIGTANPPNVYYQEDYPDFLFRVTKNEHRTDLREKFDRTCEKSRTKKRYLHLTEEILQANPSIYTYGAPSLDVRQDMLNPEVPKLGQEAALKAIKEWGQPISKITHLIFCTASCVDMPGADFQLVKLLGLNPFNHDLRSWLLCWCDVLRLAKDFAENNEGARVLVVCAEITTVFFHGLTDTHLDILVVQALFADGASAVIVGANPEPEIERPLFEIVACRQTIIPNSEHGVVAHIREMGFEYYLSGEVPKFVGGNVVDFLTKTFEKVDGKKKDWNSLFYSVHPGGPAIVDHVEEQLGLKEGKLRATRHVLSEYGNMGAPSVHFILDEMRNKSIEEGKSTIGEGLEWGVVIGIGPGLTVETVVLRSESTACEKLA
>Maldo_Gala_15g012590
MAPLVKDQVEPQHAKILAIGTANPSNVYYQEDYPDFLFRVTKNEHRTDLREKFDRICEKSRTRKRYLYLTEEILKANPSIYTYGAPSLDVRQDMLNPEVPKLGQEAALKAIKEWGQPISKITHLIFCTASCVDMPGADFQLVKLLGLNPSVTRTMIYEAGCYAGATVLRMAKDFAENNEGARVLVVCAEITTVFFHGLTDTHLDILVGQALFADGASAVIVGANPEPEIESPLFEIVACRQTIIPNSEHGVVANIREMGFNYYLSGEVPKFVGGNVVDFLTKTFEKVDGKNKDWNSLFFSVHPGGPAIVDQVEEQLGLKEGKLRATRHVLSEYGNMGAPSVHFILDEMRKKSIEEGKATTGEGLEWGVVIGIGPGLTVETAVLRSESITC
>Pyrco_DAP_Chr13v0.1_32761.1
MVTVEEVRMAQRAEGPATVFAIGTATPLNCVDQATYPDYYFRITKSDKSMIKKRYMYLTEEILKENPSVCEYMAPSLDARQDMVVVEVPRLGKEAATKAINEWGQPKSKITHLVFCTTSGVDMPGADYQLTKLLGLRPSVKRLMMYQQGCFAGGTVLRLAKDLAENNKGARVLVVCSEITAVIFRGPSDTALDSLVGQALFGDGAAAVIIGADPMPEVEKPLFELVSAAQTIIPDSDGVIDLHLREVGLTFHLRKDVPELISKNIEKSLNEAFKPIGISDWNSLFWIAHPGGRAILDQIEAKLALKPEKLEATRQVLSDYGNMTSGCVLFILDEVRRKSVEKGLKTTGEGLEWEIRRSVSYKLCNLANLGKSAMPKSNLNSSLVIAEKNGGVSRRDFVSVGVKEDKREMVKRQRQK
>Pyrco_DAP_Chr15v0.1_37430.1
MAPLVKNEPQHAKILAIGTANPPNVYHQKDYPDFLFRVTKNEHRTDLREKFDRICDKSRTNKRYLHLTEEMLKANPNIYTYGAPSLDVRQDICNIEVPKLGQEASLKAIKEWGQPISKITHLIFCTASCVDMPGCDFQLIKLLGLDPSVTRTMIYEAGCYAGATVLRMAKDFAENNKGARVLVVCAEITTVFFHGLTDTHLDILVGQALFADGASAVIVGANPEPEIERPLFEIVACRQTILPNSEHGVVANIREMGFNYYLSGDVPKFVGGNVVDFMTKTFEKVDGKKKDWNSLFFSVHPGGPAIVDQVEEKLGLKEGKLRATRHVLSEYGNMGAPTVHFILDEMRNKSIEEGKTTTGEGLEWGVVIGIGPGLTVETAVLRSESIRC
>Pyrco_DAP_Chr15v0.1_37431.1
MAPLVKNHGEPQHAKILAIGTANPPNVYYQKDYPDFLFRVTKNEHRTDLREKFDRICEKSRTRKRYLHLTEEILKANPSIYTYGAPSLDVRQDMLNPEVPKLGQQAALKAIKEWGQPISKITHLIFCTASCVDMPGADFQLVKLLGLNPSVTRTMIYEAGCYAGATVLRLAKDFAENNEGARVLVVCAEITTVFFHGLTDTHLDILVGQALFADGASAVIVGANPEPKIERPLFEIVACRQTIIPNSEHGVVANIREMGFTYYLSGEVPKFVGGNVVDILTKTFEKVDGKNKDWNSLFFSVHPGGPAIVDQVEEQLGLKEGKLRATRHVLSEYGNMGAPSVHFILDDMRKKSIEEGKSTTGEGLEWGVVIGIGPGLTVETAILRSESITC
>Pyrco_DAP_Chr15v0.1_37432.1
MAPLVKNHVEPPHAKILAIGTANPPNVYYQKDYPDFLFRVTKNEHRTDLREKFDRICEKSRTRKRYLYLTEEILNANPSIYTYGAPSLDVRQDMLNPEVPKLGQQAALKAIKEWGQPISKITHLIFCTASCVDMPGADFQLVKLLGLNPSVTRTMIYEAGCYAGATVLRLAKDFAENNEDARVLVVCAEITTVFFHGLTDTHLDILVGQALFADGASAVIVGANPEPEIERPLFEIVACRQTIIPNSEHGVVANIREMGFNYYLSGDVPKFVGGSVVDFLTKTFEKVDGKNKDWNSLFFSVHPGGPAIVDQVEEQLGLKEGKLRATRHVLSEYGNMGAPSVHFILDEMRNKSIGEGKATTGEGLEWGVVIGIGPGLTVETAVLRSESITC
>Pyrco_DAP_Chr15v0.1_37433.1
MAPLVKDQVEPQHAKILAIGTANPPNVYYQEDYPDFLFRVTKNEHRTDLREKFDRICEKSRTRKRYLYLTEEILKANPSIYTYGAPSLDVRQDMLNPEVPKLGQQAALKAIKEWGQPISKITHLIFCTASCVDMPGADFQLVKLLGLNPSVTRTMIYEAGCYAGATVLRLAKDFAENNEGARVLVVCAEITTVFFHGLTDTHLDILVGQALFADGASAVIVGANPEPEIESPLFEIVACRQTIIPNSEHGVVANIREMGFNYYLSGEVPKFVGGNVVDILTKTFEKVDGKNKDWNSLFFSVHPGGPAIVDQVEEQLGLKEGKLRATRHVLSEYGNMGAPSVHFILDEMRKKSIEEGKTTTGEGLEWGVVIGIGPGLTVETAVLRSESITC
>Pyrco_DAP_Chr15v0.1_37434.1
MAPLVKVQVEPQHAKILAIGTANPPNVYYQEDYPDFLFRVTKNEHRTDLREKFDRICEKSRTRKRYLYLTEEILKANPSIYTYGAPSLDVRQDMLNPEVPKLGQQAALKAIKEWGQPISKITHLIFCTASCVDMPGADFQLVKLLGLNPSVTRXVFFHGLTDTHLDILVGQALFADGASAVIVGANPEPEIERSLFEIVACRQTIIPNSEHGVVANIREMGFNYYLSGDVPKFVGGSVVDFLTKTFEKVDGKNKDWNSLFFSVHPGGPAIVDQVEEQLGLKEGKLRATRHVLSEYGNMGAPSVHFILDEMRNKSIGEGKATTGEGLEWGVVIGIGPGLTVETAVLRSESITC
>Pyrco_DAP_Chr4v0.1_08077.1
MVTVEEVRKAQRAEGPATVLAIGTSTPPNCVDQATYPDYYFRITNSEHKTELKEKFQRMCDKSMIKTRYMYLTEEILKENPTVCEYMAPSLDARQDMVVVEVPRLGKEAATKAIKEWGQPKSKITHLVFCTTSGVDMPGADYQLTKLLGLRPSVKRLMMYQQGCFAGGTVLRLAKDLAENNKGARVLVVCSEITAVTFRGPSDTHLDSLVGQALFGDGAAAVIIGSDPVPEVEKPLFELVSAAQTILPDSDGAIDGHLREVGLTFHLLKDVPGLISKNIEKSLNEAFKPIGISDWNSLFWIAHPGGPAILDQVESKLALKPEKLEATRQVLSDYGNMSSACVLFILDEVRRKSAEKGLKTTGEGLEWGVLFGFGPGLTVETVVLHSVGA
>Pyrco_DAP_Chr4v0.1_08078.1
MVTVEEVRKAQRAEGPATVMAIGTSTPSNCVDQATYPDYYFRITNSEHKVELKEKFQRMCDKSMIKKRYMYLTEEILKENPSVCEYMAPSIDARQDMVVVEVPKLGKEAATKAIKEWGQPKSKITHLVFCTTSGVDMPGADYQLTKLLGLRPSVKRLMMYQQGCFAGGTVLRLAKDLAENNKGARVLVVCSEITAVTFRGPSDTHLDSLVGQALFGDGAAAVIIGADPVPEVEKPLFELVSAAQTILPDSDGAIDGHLREVGLTFHLLKDVPGLISKNIEKSLNEAFKPIGISDWNSLFWIAHPGGPAILDQVEAKLALKPEKLEATRQVLSDYGNMSSACVLFILDEVRRKSAEKGLKTTGEGLEWGVLFGFGPGLTVETVVLHSVGLTA
>Pyrco_DAP_Chr4v0.1_08080.1
MVTVEEVRKAQRAEGPATILAIGTATPPNCVDQATYPDYYFRITNSEHKTELKEKFQRMCDKSMIKKRYMYLTEEILKENPTVCEYMAPSLDARQDMVVVEVPRLGKEAATKAIKEWGQPKSKITHLVFCTTSGVDMPGADYQLTKLLGLRPSVKRLMMYQQGCFAGGTVLRLAKDLAENNKGARVLVVCSEITAVTFRGPSDTHLDSLVGQALFGDGAAAVIIGADPLPEVEKPLFELVSAAQTILPDSDGAIDGHLREVGLTFHLLKDVPGLISKNIEKSLNEAFKPIGISDWNSLFWIAHPGGPAILDQVESKLALKPEKLEATRQVLSDYGNMSSACVLFILDEVRRKSAEKGLRTTGEGLEWGVLFGFGPGLTVETVVLHSVAA
>Pyrco_DAP_Chr4v0.1_08100.1
MVTVEEVRKAQRAEGPATILAIGTATPPNCVDQATYPDYYFRITNSEHKTELKEKFQRMCDKSMIKKRYMYLTEEILKENPTVCEYMAPSLDARQDMVVVEVPRLGKEAATKAIKEWGQPKSKITHLVFCTTSGVDMPGADYQLTKLLGLRPSVKRLMMYQQGCFAGGTVLRLAKDLAENNKGARVLVVCSEITAVTFRGPSDTHLDSLVGQALFGDGAAAVIIGADPLPEVEKPLFELVSAAQTILPDSDGAIDGHLREVGLTFHLLKDVPGLISKNIEKSLNEAFKPIGISDWNSLFWIAHPGGPAILDQVESKLALKPEKLEATRQVLSDYGNMSSACVLFILDEVRRKSAEKGLRTTGEGLEWGVLFGFGPGLTVETVVLHSVAA
>Pyrco_BP1_012650.1
MIKKRYMYLTEEILKENPSVCEYMAPSLDARQDMVVVEVPRLGKEAATKAIKEWGQPKSKITHLVFCTTSGVDMPGADYQLTKLLGLRPSVKRLMMYQQGCFAGGTVLRLAKDLAENNKGARVLVVCSEITAVTFRGPSDTHLDSLVGQALFGDGAAAVIIGADPVPEVEKPLFELVSAAQTILPDSDGAIDGHLREVGLTFHLLKDVPGLISKSIEKSLNEAFKPIGISDWNSLFWIAHPGGPAILDQVEAKLALKPQKLEATRQVLSDYGNMSTIDAIEQDFTNLSDGGLVEVTMGIQPNHGSENTEDTNTSPAKKKARVIKLVYAEENSNVENLTENIINITLEGNRSSQSSNTISS
>Pyrco_BP1_014287.1
MPGADFQLVKLLGLNPSVTRTMIYEAGCYAGATVLRLAKDFAENNEGARVLVVCAEITTVFFHGLTDTHLDILVGQALFADGASAVIVGANPEPEIERSLFEIVACRQTIIPNSEHGVVANIREMGFNYYLSGDVPKFVGGSVVDFLTKTFEKVDGKNKDWNSLFFSVHPGGPAIVDQVEEQLGLKEGKLRATRHVLSEYGNMGAPSVHFILDEMRNKSIGEGKATTGEGLEWGVVIGIGPGLTVETAVLRSESITC
>Pyrco_BP1_019697.1
MAPLVKNEPQHAKILAIGTANPPNVYHQKDYPDFLFRVTKNEHRTDLREKFDRICDKSRTNKRYLHLTEEMLKANPNIYTYGAPSLDVRQDICNIEVPKLGQEASLKAIKEWGQPISKITHLIFCTASCVDMPGCDFQLIKLLGLDPSVTRTMIYEAGCYAGATVLRMAKDFAENNKGARVLVVCAEITTVFFHGLTDTHLDILVGQALFADGASAVIVGANPEPEIERPLFEIVACRQTILPNSEHGVVANIREMGFNYYLSGDVPKFVGGNVVDFMTKTFEKVDGKKKDWNSLFFSVHPGGPAIVDQVEEKLGLKEGKLRATRHVLSEYGNMGAPTVHFILDEMRNKSIEEGKTTTGEGLEWGVVIGIGPGLTVETAVLRSESIRC
>Pyrco_BP1_019698.1
MAPLVKNHGEPQHAKILAIGTANPPNVYYQKDYPDFLFRVTKNEHRTDLREKFDRICEKSRTRKRYLHLTEEILKANPSIYTYGAPSLDVRQDMLNPEVPKLGQQAALKAIKEWGQPISKITHLIFCTASCVDMPGADFQLVKLLGLNPSVTRTMIYEAGCYAGATVLRLAKDFAENNEGARVLVVCAEITTVFFHGLTDTHLDILVGQALFADGASAVIVGANPEPKIERPLFEIVACRQTIIPNSEHGVVANIREMGFTYYLSGEVPKFVGGNVVDILTKTFEKVDGKNKDWNSLFFSVHPGGPAIVDQVEEQLGLKEGKLRATRHVLSEYGNMGAPSVHFILDDMRKKSIEEGKSTTGEGLEWGVVIGIGPGLTVETAILRSESITC
>Pyrco_BP1_019699.1
MPGADFQLVKLLGLNPSVTRTMIYEAGCYAGATVLRLAKDFAENNEDARVLVVCAEITTVFFHGLTDTHLDILVGQALFADGASAVIVGANPEPEIERPLFEIVACRQTIIPNSEHGVVANIREMGFNYYLSGDVPKFVGGSVVDFLTKTFEKVDGKNKDWNSLFFSVHPGGPAIVDQVEEQLGLKEGKLRATRHVLSEYGNMGAPSVHFILDEMRNKSIGEGKATTGEGLEWGVVIGIGPGLTVETAVLRSESITC
>Pyrco_BP1_019700.1
MAPLVKDQVEPQHAKILAIGTANPPNVYYQEDYPDFLFRVTKNEHRTDLREKFDRICEKSRTRKRYLYLTEEILKANPSIYTYGAPSLDVRQDMLNPEVPKLGQQAALKAIKEWGQPISKITHLIFCTASCVDMPGADFQLVKLLGLNPSVTRTMIYEAGCYAGATVLRLAKDFAENNEGARVLVVCAEITTVFFHGLTDTHLDILVGQALFADGASAVIVGANPEPEIESPLFEIVACRQTIIPNSEHGVVANIREMGFNYYLSGEVPKFVGGNVVDILTKTFEKVDGKNKDWNSLFFSVHPGGPAIVDQVEEQLGLKEGKLRATRHVLSEYGNMGAPSVHFILDEMRKKSIEEGKTTTGEGLEWGVVIGIGPGLTVETAVLRSESITC
>Pyrco_BP1_019701.1
MAPLVKVQVEPQHAKILAIGTANPPNVYYQEDYPDFLFRVTKNEHRTDLREKFDRICEKSRTRKRYLYLTEEILKANPSIYTYGAPSLDVRQDMLNPEVPKLGQQAALKAIKEWGQPISKITHLIFCTASCVDMPGADFQLVKLLGLNPSVTRTMIYEAGCYAGATVLRLAKDFAENNEGARVLVVCAEITTVFFHGLTDTHLDILVGQALFADGASAVIVGANPEPEIESPLFEIVACRQTIIPNSEHGVVANIREMGFNYYLSGEVPKFVGGNVVDFLTKTFEKVDGKNKDWNSLFFSVHPGGPAIVDQVEEQLGLKEGKLRATRHVLSEYGNMGAPSVHFILDEMRKKSIEEGKATTGEGLEWGVVIGIGPGLTVETAVLRSESITC
>Pyrco_BP1_022135.1
MVTVEEVRKAQRAEGPATVFAIGTATPPNCVDQATYPDYYFRITNSEHKAELKEKFQRMCDKSMIKKRYMYLTEEILKENPSVCEYMAPSLDARQDMVVVEVPRLGKEAATKAIKEWGQPKSKITHLVFCTTSGVDMPGADYQLTKLLGLRPSVKRLMMYQQGCFAGGTVLRLAKDLAENNKGARVLVVCSEITAVTFRGPSDTHLDSLVGQALFGDGAAAVIIGADPVPEVEKPMFELVSAAQTILPDSDGAIDGHLREVGLTFHLLKDVPGLISKNIEKSLNEAFKPIGISDWNSLFWIAHPGGPAILDQVEAKLALKPEKLEATRQVLSDYGNMSSACVLFILDEVRRKSAEKGLKTSGEGLEWGVLFGFGPGLTVETVVLHSMVAA
>Pyrco_BP1_023048.1
MVTVEEVRKAQRAEGPATVMAIGTSTPSNCVDQATYPDYYFRITNSEHKVELKEKFQRMCDKSMIKKRYMYLTEEILKENPSVCEYMAPSIDARQDMVVVEVPKLGKEAATKAIKEWGQPKSKITHLVFCTTSGVDMPGADYQLTKLLGLRPSVKRLMMYQQGCFAGGTVLRLAKDLAENNKGARVLVVCSEITAVTFRGPSDTHLDSLVGQALFGDGAAAVIIGADPVPEVEKPLFELVSAAQTILPDSDGAIDGHLREVGLTFHLLKDVPGLISKNIEKSLNEAFKPIGISDWNSLFWIAHPGGPAILDQVEAKLALKPEKLEATRQVLSDYGNMSSACVLFILDEVRRKSAEKGLKTTGEGLEWGVLFGFGPGLTVETVVLHSVGLTA
>Pyrco_BP1_023049.1
MVTVEEVRKAQRAEGPATVLAIGTSTPPNCVDQATYPDYYFRITNSEHKTELKEKFQRMCDKSMIKTRYMYLTEEILKENPTVCEYMAPSLDARQDMVVVEVPRLGKEAATKAIKEWGQPKSKITHLVFCTTSGVDMPGADYQLTKLLGLRPSVKRLMMYQQGCFAGGTVLRLAKDLAENNKGARVLVVCSEITAVTFRGPSDTHLDSLVGQALFGDGAAAVIIGSDPVPEVEKPLFELVSAAQTILPDSDGAIDGHLREVGLTFHLLKDVPGLISKNIEKSLNEAFKPIGISDWNSLFWIAHPGGPAILDQVESKLALKPEKLEATRQVLSDYGNMSSACVLFILDEVRRKSAEKGLKTTGEGLEWGKGYKLYDLETKTFFVSRDVKFFENTFPFHSVSPLPPPEDIPAIPSLPISTDTHDLSYTVPHIRSFPPPTDSTHINISPPITSHTLSHSEMSLPPPTVPSSPGPYPSISHSSPPCHFSNPPSDSFPIYIKPTHPSIPIQSDTSFPLATSFSPPPRQSHYPKQPLVWHKEYHVANQVSHFPLQPRLTSGPTKPTSYAQTILDPDW
>Pyrco_BP1_026641.1
MVTVEEVRKAQRAEGPATVFAIGTATPLNCVDQATYPDYYFRITKSEHKAELKEKFQRMCDKSMIKKRYMYLTEEILKENPSVCEYMAPSLDARQDMVVVEVPRLGKEAATKAINEWGQPKSKITHLVFCTTSGVDMPGADYQLTKLLGLRPSVKRLMMYQQGCFAGGTVLRLAKDLAENNKGARVIVVCSEITAVIFRGPSDTALDSLVGQALFGDGAAAVIIGADPMPEVEKPLFELVSAAQTIIPDSDGAIDLHLREVGLTFHLRKDVPELISKNIEKSLNEAFKPIGISDWNSLFWIAHPGGRAILDQIEAKLALKPEKLEATRQVLSDYGNMTSGCVLFILDEVRRKSVEKGLKTTGEGLEWGVLFGFGPGLTVETVVLHSVAA
>Pyrco_BP_DH_04g00310
MVTVEEVRKAQRAEGPATVLAIGTSTPPNCVDQATYPDYYFRITNSEHKTELKEKFQRMCDKSMIETRYMYLTEEILKENPTVCEYMAPSLDARQDMVVVEVPRLGKEAATKAIKEWGQPKSKITHLVFCTTSGVDMPGADYQLTKLLGLRPSVKRLMMYQQGCFAGGTVLRLAKDLAENNKGARVLVVCSEITAVTFRGPSDTHLDSLVGQALFGDGAAAVIIGSDPVPEVEKPLFELVSAAQTILPDSDGAIDGHLREVGLTFHLLKDVPGLISKNIEKSLNEAFKPIGISDWNSLFWIAHPGGPAILDQVESKLALKPEKLEATRQVLSDYGNMSSACVLFILDEVRRKSAEKGLKTTGEGLEWGVLFGFGPGLTVETVVLHSVGA
>Pyrco_BP_DH_04g00320
MVTVEEVRKAQRAEGPATVMAIGTSTPSNCVDQATYPDYYFRITNSEHKVELKEKFQRMCDKSMIKKRYMYLTEEILKENPSVCEYMAPSIDARQDMVVVEVPKLGKEAATKAIKEWGQPKSKITHLVFCTTSGVDMPGADYQLTKLLGLRPSVKRLMMYQQGCFAGGTVLRLAKDLAENNKGARVLVVCSEIDRGHLPGA
>Pyrco_BP_DH_04g00350
MVTVEEVRKAQRAEGPATILAIGTATPPNCVDQATYPDYYFRITNSEHKTELKEKFQRMCDKSMIEKRYMYLTEEILKENPTVCEYMAPSLDARQDMVVVEVPRLGKEAATKAIKEWGQPKSKITHLVFCTTSGVDMPGADYQLTKLLGLRPSVKRLMMYQQGCFAGGTVLRLAKDLAENNKGARVLVVCSEITAVTFRGPSDTHLDSLVGQALFGDGAAAVIIGADPLPEVEKPLFELVSAAQTILPDSDGAIDGHLREVGLTFHLLKDVPGLISKNIEKSLNEAFKPIGISDWNSLFWIAHPGGPAILDQVESKLALKPEKLEATRQVLSDYGNMSSACVLFILDEVRRKSAEKGLRTTGEGLEWGVLFGFGPGLTVETVVLHSVAA
>Pyrco_BP_DH_13g10200
MIKKRYMYLTEEILKENPSVCEYMAPSLDARQDMVVVEVPRLGKEAATKAINEWGQPKSKITHLVFCTTSGVDMPGADYQLTKLLGLRPSVKRLMMYQQGCFAGGTVLRLAKDLAENNKGARVIVVDTALDSLVGQALFGDGAAAVIIGADPMPEVEKPLFELVSAAQTIIPDSDGAIDLHLREVGLTFHLRKDVPELISKNIEKSLNEAFKPIGISDWNSLFWIAHPGGRAILDQIEAKLALKPEKLEATRQVLSDYGNMTSGCVLFILDEVRRKSVEKGLKTTGEGLEWGVLFGFGPGLTVETVVLHSVAA
>Pyrco_BP_DH_15g11900
MYVPQGSAIHFIETFRLPLSSKFSKSLLYICSSTSPMAPLVKNHGEPQHAKILAIGTANPPNVYYQKDYPDFLFRVTKNEHRTDLREKFDRICEKSRTRKRYLHLTEEILKANPSIYTYGAPSLDVRQDMLNPEVPKLGQQAALKAIKEWGQPISKITHLIFCTLLALTCQVVTSN
>Pyrco_BP_DH_15g11910
MAPLVKNHVEPPHAKILAIGTANPPNVYYQKDYPDFLFRVTKNEHRTDLREKFDRICEKSRTRKRYLYLTEEILNANPSIYTYGAPSLDVRQDMLNPEVPKLGQQAALKAIKEWGQPISKITHLIFCTASCVDMPGADFQLVKLLGLNPSVTRTMIYEAGCYAGATVLRLAKDFAENNEDARVLVVCAEITTVFFHGLTDTHLDILVGQALFADGASAVIVGANPEPEIERPLFEIVACRQTIIPNSEHGVVANIREMGFNYYLSGDVPKFVGGSVVDFLTKTFEKVDGKNKDWNSLFFSVHPGGPAIVDQVEEQLGLKEGKLRATRHVLSEYGNMGAPSVHFILDEMRNKSIGEGKATTGEGLEWGVVIGIGPGLTVETAVLRSESITC
>Pyrco_BP_DH_15g11920
MAPLVKDQVEPQHAKILAIGTANPPNVYYQEDYPDFLFRVTKNEHRTDLREKFDRICEKSRTRKRYLYLTEEILKANPSIYTYGAPSLDVRQDMLNPEVPKLGQQAALKAIKEWGQPISKITHLIFCTASCVDMPGADFQLVKLLGLNPSVTRTMIYEAGCYAGATVLRLAKDFAENNEGARVLVVCAEITTVFFHGLTDTHLDILVGQALFADGASAVIVGANPEPEIESPLFEIVACRQTIIPNSEHGVVANIREMGFNYYLSGEVPKFVGGNVVDILTKTFEKVDGKNKDWNSLFFSVHPGGPAIVDQVEEQLGLKEGKLRATRHVLSEYGNMGAPSVHFILDEMRKKSIEEGKTTTGEGLEWGVVIGIGPGLTVETAVLRSESITC
>Pyrco_BP_DH_15g11930
MCALKYILTLKIPQVSRISHCYIRNGVVPFILSQPFNTPSLSSFNKSLLYICSLTCFMAPLVKNHVEPPHAKILAIGTANPPNVYYQKDYPDFLFRVTKNEHRTDLREKFDRICEKSRTRKRYLYLTEEILKANPSIYTYGAPSLDVRQDMLNPEVPKLGQQAALKAIKEWGQPISKITHLIFCTASCVDMPGADFQLVKLLGLNPSVTRTMIYEAGCYAGATVLRLAKDFAENNEGARVLVVCAEITTVFFHGLTDTHLDILVGQALFADGASAVIVGANPEPEIERSLFEIVPCSQIDHT
>Pyrco_BP_DH_15g11940
MAPLVKVQVEPQHAKILAIGTANPPNVYYQEDYPDFLFRVTKNEHRTDLREKFDRICEKSRTRKRYLYLTEEILKANPSIYTYGAPSLDVRQDMLNPEVPKLGQQAALKAIKEWGQPISKITHLIFCTASCVDMPGADFQLVKLLGLNPSVTRTMIYEAGCYAGATVLRLAKDFAENNEGARVLVVCAEITTVFFHGLTDTHLDILVGQALFADGASAVIVGANPEPEIESPLFEIVACRQTIIPNSEHGVVANIREMGFNYYLSGEVPKFVGGNVVDFLTKTFEKVDGKNKDWNSLFFSVHPGGPAIVDQVEEQLGLKEGKLRATRHVLSEYGNMGAPSVHFILDEMRKKSIEEGKATTGEGLEWGVVIGIGPGLTVETAVLRSESITC
>Pyrco_BP_DH_420g00730
MVTVEEVRKAQRAEGPATVFAIGTATPPNCVDQATYPDYYFRITNSEHKAELKEKFQRMCDKSMIKKRYMYLTEEILKENPSVCEYMAPSLDARQDMVVVEVPRLGKEAATKAIKEWGQPKSKITHLVFCTTSGVDMPGADYQLTKLLGLRPSVKRLMMYQQGCFAGGTVLRLAKDLAENNKGARVLVVCSEITAVTFRGPSDTHLDSLVGQALFGDGAAAVIIGADPVPEVEKPMFELVSAAQTILPDSDGAIDGHLREVGLTFHLLKDVPGLISKNIEKSLNEAFKPIGISDWNSLFWIAHPGGPAILDQVEAKLALKPEKLEATRQVLSDYGNMSSACVLFILDEVRRKSAEKGLKTSGEGLEWGVLFGFGPGLTVETVVLHSMVAA
>Pruav_sc0000045.1_g280.1.mk
MVTVEEVRKAQRAEGPATVLAIGTSNPPNCVDQATYPDYYFRITNSEHKTELKEKFQRMCDKSMIKKRYMYLTEEILKENPTMCEYMAPSLDARQDMVVVEIPKLGKEAATKAIKEWGQPKSKITHLVFCTTSGVDMPGADYQLTKLLGLRSSVKRLMMYQQGCFAGGTVLRLAKDLAENNRGARVLVVCSEITAVTFRGPSGPAILDQVESKLALKPEKLEATRHILSEYGNMSSACVLFILDEVRKRATKKGLKTTGDGLDWGVLFGFGPGLTVETVVLHSLETSVGNGHHG
>Pruav_sc0000045.1_g350.1.mk
MVTVEEVRKAQRAEGTATVLAIGTATPPNCVDQATYPDYYFRITNSDRSMIKKRYMYLTEEILKENPSMCEYMAPSLDARQDMVVVEIPKLGKEAATKAIKEWASPSPKLPICGVDMPGADYQLTKLLGLRPSVKRLMMYQQGCFAGGTVLRLAKDLAENNKGARVLVVCSEITAVTFRGPNQVESKLALKPEKLEPTRHILSEYGNMSSACVLFILDEVRKRATKKGLKTTGDGLDWGVLFGFGPGLTVETVVLHSVGLNA
>Pruav_sc0000465.1_g1500.1.mk
MSVSKIEAKSPAANPANCYYQQDYPDFLFRVTNSDHMTELKGSFEPIQSNQPYIRPAMSVSKIEAKSPAANPANCYYQQDYPDFLFRIWNLFAPSLDPRQDMLIPEVPKLGKEAALKAIEEWGQPISNITHLIFCTASCVDMPGTDFQLVKLLGLDPSVNRFMIYQQGCFAGGTVLRLAKDVAENNPGAQISCNNEIDGINKDWNSLFCSIHPGGPAILDKVEEKLGLNEGKLRATRHVLSEYGNMGAPSVLFILDEIRKKSTEEGKATTDDGLEYGVLIGIGPGLTVETSVRNIREPQQAQGPAAILAIGTANPANCYYQQDYPDFLFRVTNSDHKTELKEKFKRICEKSKTKKRYLHISEEFLKANPNICSYKAPSLDPRQDILIPEVPKLGKEAALKAIEEWGQPISNITHLIFCTASCVDMPGADFQLVKLLGLDPSVNRFMIYQQGCFAGGTVLRLAKDVAENNPGSRVLPPSESHLDVLVGQALFSDGAVALIVGANADSNTNERQVFEIMSTRETIVPDSEHGVVAHLREMGFEYYLSPDVPKLVSANIEDLLVKGFNKIDGINNDWNSLFYSIHPGGPAILDKVEEKLGLNEGKLRATRHVLSEYGNMGAPSVLFILDEIRKKSTEEGKATTGDGLEYGVLIGIGPGLTVETVVLRSVPIATAN
>Pruav_sc0009537.1_g010.1.mk
MIKKRYMYLTEEILKENPSMCEYMAPSLDARQDMVVVEIPKLGKEAATKAIKEWGQPKSKITHLVFCTTSGVDMPGADYQLTKLLGLRPSVKRLMMYQQGCFAGGTVLRLAKDLAENNRGARVLVVCSEITAVTFRGPSGPAILDQVESKLALKPEKLEATRHILSEYGNMSSACVLFILDE
>Pyrusco13g000080.1
MVTVEEVRKAQRAEGPATVFAIGTATPLNCVDQATYPDYYFRITKSEHKAELKEKFQRMCDKSMIKKRYMYLTEEILKENPSVCEYMAPSLDARQDMVVVEVPRLGKEAATKAINEWGQPKSKITHLVFCTTSGVDMPGADYQLTKLLGLCPSVKRLMMYQQGCFAGGTVLRLAKDLAENNKGARVLVVCSEITAVIFRGPSDTALDNLVGQALFGDGAAAVIIGADPMPEVEKPLFELVSAAQTIIPDSDGAMDLHLREVGLTFHLRKDVPELISKNIEKSLNEAFKPIGISDWNSLFWIAHPGGRAILDQIEAKLALKPEKLEATRQVLSDYGNMTSGCVLFILDEVRKKSAKKGLKTTGEGLEWGVLFGFGPGLTVETVVLHSVAA
>Pyrusco13g014200.1
MVTVEEVRKAQRAEGPATVFAIGTATPPNCVDQATYPDYYFRITNSEHKAELKEKFQRMCDKSMIKKRYMYLTEEILKENPSVCEYVAPSLDARQDMVVVEVPRLGKEAATKAIKEWGQPKSKITHLVFCTTSGVDMPGADYQLTKLLGLRPSVKRLMMYQQGCFAGGTVLRLAKDLAENNKGARVLVVCSEITAVTFRGPSDTHLDSLVGQALFGDGAAAVIIGADPVPEVEKPLFELVSAAQTILPDSDGAIDGHLREVGLTFHLLKDVPGLISKNIEKSLNEAFKPIGISDWNSLFWIAHPGGPAILDQVEAKLALKPEKLEATRQVLSDYGNMSSACVLFILDEVRRKSAEKGLKTSGEGLEWGVLFGFGPGLTVETVVLHSVVAA
>Pyrusco13g014210.1
MVTVEEVRKAQRAEGPATVFAIGTATPPNCVDQATYPDYYFRITNSEHKAELKEKFQRMCDKSMIKKRYMYLTEEILKENPSVCEYMAPSLDARQDMVVVEVPRLGKEAATKAIKEWGQPKSKITHLVFCTTSGVDMPGADYQLTKLLGLRPSVKRLMMYQQGCFAGGTVLRLAKDLAENNKGARVLVVCSEITAVTFRGPSDTHLDSLVGQALFGDGAAAVIIGADPVPEVEKPLFELVSAAQTILPDSDGAIDGHLREVGLTFHLLKDVPGLISKSIEKSLNEAFKPIGISDWNSLFWIAHPGGPAILDQVEAKLALKPEKLEATRQVLSDYGNMSSACVLFILDEVRRKSAEKGLKTTGEGLEWGVLFGFGPGLTVETVVLHSVAA
>Pyrusco15g021600.1
MAPLVKVQVEPQHAKILAIGTANPPNVYYQEDYPDFLFRVTKNEHRTDLREKFDRICEKSRTRKRYLYLTEEILKANPSIYTYGAPSLDVRQDMLNPEVPKLGQQAALKAIKEWGQPISKITHLIFCTASCVDMPGADFQLVKLLGLNPSVTRTMIYEAGCYAGATVLRLAKDFAENNEGARVLVVCAEITTVFFHGLTDTHLDILVGQALFADGASAVIVGANPEPEIESPLFEIVACRQTIIPNSEHGVVANIREMGFNYYLSGEVPKFVGGNVVDFLTKTFEKVDGKNKDWNSLFFSVHPGGPAIVDQVEEQLGLKEGKLRATRHVLSEYGNMGAPSVHFILDEMRKKSIEEGKATTGEGLEWGVVIGIGPGLTVETAVLRSESITC
>Pyrusco15g021610.1
MSRVNQAMPFILSQPFNSPSLSSFNKSLLYICSLTCLMAPLVKNHVEPPHAKILAIGTANPPNVYYQKDYPDFLFRVTKNEHRTDLREKFDRICEKSRTRKRYLYLTEEILNANPSIYTYGAPSLDVRQDMLNPEVPKLGQQAALKAIKEWGQPISKITHLIFCTASCVDMPGADFQLVKLLGLNPSVTRTMIYEAGCYAGATVLRLAKDFAENNEDARVLVVCAEITTVFFHGLTDTHLDILVGQALFADGASAVIVGANPEPEIERPLFEIVACRQTIIPNSEHGVVANIREMGFNYYLSGDVPKFVGGSVVDFLTKTFEKVDGKNKDWNSLFFSVHPGGPAIVDQVEEQLGLKEGKLRATRHVLSEYGNMGAPSVHFILDEMRNKSIGEGKATTGEGLEWGVVIGIGPGLTVETAVLRSESITC
>Pyrusco15g021620.1
MAPLVKNHVEPPHAKILAIGTANPPNVYYQKDYPDFLFRVTKNEHRTDLREKFDRICEKSRTRKRYLYLTEEILKANPSIYTYGAPSLDVRQDMLNPEVPKLGQQAALKAIKEWGQPISKITHLIFCTASCVDMPGADFQLVKLLGLNPSVTRTMIYEAGCYAGATVLRLAKDFAENNEGARVLVVCAEITTVFFHGLTDTHLDILVGQALFADGASAVIVGANPEPEIERPLFEIVACRQTIIPNSEHGVVANIREMGFNYYLSGDVPKFVGGSVVDFLTKTFEKVDGKNKDWNSLFFSVHPGGPAIVDQVEEQLGLKEGKLRATRHVLSEYGNMGAPSVHFILDEMRNKSIGEGKATTGEGLEWGVVIGIGPGLTVETAVLRSESITC
>Pyrusco15g021650.1
MSFPGTWDRGIGFSKSLLYICSSTSPMAPLVKNHEEPQHAKILAIGTANPPNVYYQKDYPDFLFRVTKNEHRTDLREKFDRICEKSRTRKRYLHLTEEILKANPSIYTYGAPSLDVRQDMLNPEVPKLGQQAALKAIKEWGQPISKITHLIFCTASCVDMPGADFQLVKLLGLNPSVTRTMIYEAGCYAGATVLRLAKDFAENNEGARVLVVCAEITTVFFHGLTDTHLDILVGQALFADGASAVIVGANPEPKIERPLFEIVACRQTIIPNSEHGVVANIREMGFTYYLSGEVPKFVGGNVVDFLTKTFEKVDGKNKDWNSLFFSVHPGGPAIVDQVEEQLGLKEGKLRATRHVLSEYGNMGAPSVHFILDDMRKKSIEEGKSTTGEGLEWGVVIGIGPGLTVETAVLRSESITC
>Pyrusco15g021660.1
MAPLVKNEPQHAKILAIGTANPPNVYHQKDYPDFLFRVTKNEHRTDLREKFDRICDKSRTNKRYLHLTEEMLKANPNIYTYGAPSLDVRQDICNIEVPKLGQEASLKAIKEWGQPISKITHLIFCTASCVDMPGCDFQLIKLLGLDPSVTRTMIYEAGCYAGATVLRMAKDFAENNKGARVLVVCAEITTVFFHGLTDTHLDILVGQALFADGASAVIVGANPEPEIERPLFEIVACRQTILPNSEHGVVANIREMGFNYYLSGDVPKFVGGNVVDFMTKTFEKVDGKKKDWNSLFFSVHPGGPAIVDQVEEKLGLKEGKLRATRHVLSEYGNMGAPTVHFILDEMRNKSIEEGKTTTGEGLEWGVVIGIGPGLTVETAVLRSESIRC
>Pyrusco4g019520.1
MVTVEEVRKAQRAEGPATILAIGTATPPNCVDQATYPDYYFRITNSEHKTELKEKFQRMCDKSMIKKRYMYLTEEILKENPTVCEYMAPSLDARQDMVVVEVPRLGKEAATKAIKEWGQPKSKITHLVFCTTSGVDMPGADYQLTKLLGLRPSVKRLMMYQQGCFAGGTVLRLAKDLAENNKGARVLVVCSEITAVTFRGPSDTHLDSLVGQALFGDGAAAVIIGADPLPEVEKPLFELVSAAQTILPDSDGAIDGHLREVGLTFHLLKDVPGLISKNIEKSLNEAFKPIGISDWNSLFWIAHPGGPAILDQVESKLALKPEKLEATRQVLSDYGNMSSACVLFILDEVRRKSAEKGLRTTGEGLEWGVLFGFGPGLTVETVVLHSVAA
>Pyrusco4g019550.1
MVTVEEVRKAQRAEGPATVMAIGTSTPSNCVDQATYPDYYFRITNSEHKVELKEKFQRMCDKSMIKKRYMYLTEEILKENPSVCEYMAPSIDARQDMVVVEVPKLGKEAATKAIKEWGQPKSKITHLVFCTTSGVDMPGADYQLTKLLGLRPSVKRLMMYQQGCFAGGTVLRLAKDLAENNKGARVLVVCSEITAVTFRGPSDTHLDSLVGQALFGDGAAAVIIGADPVPEVEKPLFELVSAAQTILPDSDGAIDGHLREVGLTFHLLKDVPGLISKNIEKSLNEAFKPIGISDWNSLFWIAHPGGPAILDQVEAKLALKPEKLEATRRVLSDYGNMSSACVLFILDEVRRKSAEKGLKTTGEGLEWGVLFGFGPGLTVETVVLHSVGLTA
>Pyrusco4g019560.1
MIKTRYMYLTEEILKENPTVCEYMAPSLDARQDMVVVEVPRLGKEAATKAIKEWGQPKSKITHLVFCTTSGVDMPGADYQLTKLLGLRPSVKRLMMYQQGCFAGGTVLRLAKDLAENNKGARVLVVCSEITAVTFRGPSDTHLDSLVGQALFGDGAAAVIIGSDPVPEVEKPLFELVSAAQTILPDSDGAIDGHLREVGLTFHLLKDVPGLISKNIEKSLNEAFKPIGISDWNSLFWIAHPGGPAILDQVESKLALKPEKLEATRQVLSDYGNMSSACVLFILDEVRRKSAEKGLKTTGEGLEWGVLFGFGPGLTVETVVLHSVGA
>Pyrusco8g019540.1
MIYKTSCYASATVLRLAKGFAENNEGARVLVVYAEIFNLYFHRLTNIHLDNLVGQALFANGASAVIVKADPDPETESSLFEILACRQTIIPNSEHGVVVHIREMRFEYYLSEEVPKLVGGNVGDCVTKTFEKWE
>Pyrbe_014063
MFTVEEVRKAQRAEGPATVFAIGTATPLNCVDQATYPDYYFRITKSEHKAELKEKFQRMCDKSMIKKRYMYLTEEILKENPSVCEYMAPSLDARQDMVVVEVPRLGKEAATKAINEWGQPKSKITHLVFCTTSGVDMPGADYQLTKLLGLCPSVKRLMMYQQGCFAGGTVLRLAKDLAENNKGARVLVVCSEITAVIFRGPSDTALDNLVGQALFGDGAAAVIIGADPMPEVEKPLFELVSAAQTIIPDSDGAMDLHLREVGLTFHLRKDVPELISKNIEKSLNEAFKPIGISDWNSLFWIAHPGGRAILDQIEAKLALKPEKLEATRQVLSDYGNMTSGCVLFILDEVRKKSAEKGLKTTGEGLEWGVLFGFGPGLTVETVVLHSVAA
>Pyrbe_016353
MVTVEEVRKAQRAEGPATVFAIGTATPPNCVDQATYPDYYFRITNSEHKAELKEKFQRMCDKSMIKKRYMYLTEEILKENPSVCEYMAPSLDARQDMVVVEVPRLGKEAATKAIKEWGQPKSKITHLVFCTTSGVDMPGADYQLTKLLGLRPSVKRLMMYQQGCFAGGTVLRLAKDLAENNKGARVLVVCSEITAVTFRGPSDTHLDSLVGQALFGDGAAAVIIGADPVAEVEKPLYELVSAAQTILPDSDGAIDGHLREVGLTFHLLKDVPGLISKNIEKSLNEAFKPIGISDWNSLFWIAHPGGPAILDQVEAKLALKPEKLEATRQVLSDYGNMSSACVLFILDEVRRKSAEKGLKTSGEGLEWGVLFGFGPGLTVETVVLHSVVAA
>Pyrbe_016355
MVTVEEVRKAQRAEGPATVFAIGTATPPNCVDQATYPDYYFRITNSEHKAELKEKFQRMCDKSMIKKRYMYLTEEILKENPSVCEYMAPSLDARQDMVVVEVPRLGKEAATKAIKEWGQPKSKITHLVFCTTSGVDMPGADYQLTKLLGLRPSVKRLMMYQQGCFAGGTVLRLAKDLAENNKGARVLVVCSEITAVTFRGPSDTHLDSLVGQALFGDGAAAVIIGADPVPEVEKPLFELVSAAQTILPDSDGAIDGHLREVGLTFHLLKDVPGLISKSIEKSLNEAFKPIGISDWNSLFWIAHPGGPAILDQVEAKLALKPEKLEATRQVLSDYGNMSSACVLFILDEVRRKSAEKGLKTTGEGLEWGVLFGFGPGLTVETVVLHSVAA
>Pyrbe_020665
MAPLVKNEPQHAKILAIGTANPPNVYHQKDYPDFLFRVTKNEHRTDLREKFDRICDKSRTKKRYLHLTEEMLKANPNIYTYGAPSLDVRQDICNIEVPKLGQEASLKAIKEWGQPISKITHLIFCTASCVDMPGCDFQLIKLLGLDPSVTRTMIYEAGCYAGATVLRMAKDFAENNKGARVLVVCAEITTVFFHGLTDTHLDILVGQALFADGASAVIVGANPEPEIERPLFEIVACRQTILPNSEHGVVANIREMGFNYYLSGDVPKFVGGNVVDFMTKTFEKVDGKKKDWNSLFFSVHPGGPAIVDQVEEKLGLKEGKLRATRHVLSEYGNMGAPTVHFILDEMRNKSIEEGKTTTGEGLEWGVVIGIGPGLTVETAVLRSESIRC
>Pyrbe_020666
MAPLVKNHGEPQHAKILAIGTANPPNVYYQKDYPDFLFRVTKNEHRTDLREKFDRICEKSRTRKRYLHLTEEILKANPSIYTYGAPSLDVRQDMLNPEVPKLGQQAALKAIKEWGQPISKITHLIFCTASCVDMPGADFQLVKLLGLNPSVTRTMIYEAGCYAGATVLRLAKDFAENNEGARVLVVCAEITTVFFHGLTDTHLDILVGQALFADGASAVIVGANPEPKIERPLFEIVACRQTIIPNSEHGVVANIREMGFTYYLSGEVPKFVGGNVVDFLTKTFEKVDGKNKDWNSLFFSVHPGGPAIVDQVEEQLGLKEGKLRATRHVLSEYGNMGAPSVHFILDDMRKKSIEEGKSTTGEGLEWGVVIGIGPGLTVETAVLRSESITC
>Pyrbe_020668
MAPLVKNHVEPPHAKILAIGTANPPNVYYQKDYPDFLFRVTKNEHRTDLREKFDRICEKSRTRKRYLYLTEEILNANPSIYTYGAPSLDVRQDMLNPEVPKLGQQAALKAIKEWGQPISKITHLIFCTASCVDMPGADFQLVKLLGLNPSVTRTMIYEAGCYAGATVLRLAKDFAENNEGARVLVVCAEITTVFFHGLTDTHLDILVGQALFADGASAVIVGANPKPEIEKPLFEIVACRQTIIPNSEHGVVANIREMGFNYYLSGDVPKFVGGSVVDFLTKTFEKVDGKNKDWNSLFFSVHPGGPAIVDQVEEQLGLKEGKLRATRHVLSEYGNMGAPSVHFILDEMRNKSIGEGKATTGEGLEWGVMIGIGPGLTVETAVLRSESITC
>Pyrbe_020669
MAPLVKDQVEPQHAKILAIGTANPPNVYYQEDYPDFLFRVTKNEHRTDLREKFDRICEKSRTRKRYLYLTEEILKANPSIYTYGAPSLDVRQDMLNPEVPKLGQQAALKAIKEWGQPISKITHLIFCTASCVDMPGADFQLVKLLGLNPSVTRTMIYEAGCYAGATVLRLAKDFAENNEGARILVVCAEITTVFFHGLTDTHLDILVGQALFADGASAVIVGANPEPEIESPLFEIVACRQTIIPNSEHGVVANIREMGFNYYLSGEVPKFVGGNVVDFLTKTFEKVDGKNKDWNSLFFSVHPGGPAIVDQVEEQLGLKEGKLRATRHVLSEYGNMGAPSVHFILDEMRKKSIEEGKATTGEGLEWGVVIGIGPGLTVETAVLRSESITC
>Pyrbe_020670
MAPLVKDQVEPQHAKILAIGTANPPNVYYQEDYPDFLFRVTKNEHRTDLREKFDRICEKSRTRKRYLYLTEEILKANPSIYTYGAPSLDVRQDMLNPEVPKLGQQAALKAIKEWGQPISKITHLIFCTASCVDMPGADFQLVRLLGLNPSVTRTMIYEAGCYAGATVLRQAKDFAENNKGARVLVVCAEITTVFFHGLTDTHLDILVGQALFADGASAVIVGANPEPEIESPLFEIVACRQTIIPNSEHGVVANIREMGFNYYLSGEVPKFVGGNVVDILTKTFEKVDGKNKDWNSLFFSVHPGGPAIVDQVEEQLGLKEGKLRATRHVLSEYGNMGAPSVHFILDEMRKKSIEEGKTTTGEGLEWGVVIGIGPGLTVETAVLRSESITC
>Pyrbe_020671
MLNPELPALTCQVPTSNWSSSSALTNPVTRTMIYEASCYAGATILRLAKDFAENNEGARVLVVCVRITTVFFHGLTDTHLDILVGQAFFADGASDVIVGVNPEPEIERPLFEIMACS
>Pyrbe_020675
MAPLVKNHVEPPHAKILAIGTANPPNVYYQKDYPDFLFRVTKNEHRTDLREKFDRICEKSRTRKRYLYLTEEILKANPSIYTYGAPSLDVRQDMLNPEVPKLGQQAALEAIKEWGQPISKITHLIFCTASCVDMPGADFQLVKLLGLNPSVTRTMIYEAGCYAGATVLRLAKDFAENNKGARVLVVCAEITTVFFHGLTDTHLDILVGQALFADGASAVIVGANPEPEIERPLFEIVACRQTIIPNSEHGVVANIREMGFNYYLSGDVPKFVGGSVVDFLTKTFEKVDRKNKDWNSLFFSVHPGGPAIVDQVEEQLGLKAGKLRATRHVLSEYGNMGAPSVHFILDEMRNKSIGEGKATTGEGLEWGVVIGIGPGLTVETAVLRSESITC
>Pyrbe_020676
MAPLVKDQVEPQHAKILAIGTANPPNVYYQEDYPDFLFRVTKNEHRTDLREKFDRICEKSRTRKRYLYLTEEILKANPSIYTYGAPSLDVRQDMLNPEVPKLGQQAALKAIKEWGQPISKITHLIFCTASCVDMPGADFQLVKLLGLNPSVTRTMIYEAGCYAGATVLRLAKDFAENNEGARILVVCAEITTVFFHGLTDTHLDILVGQALFADGASAVIVGANPEPEIESPLFEIVACRQTIIPNSEHGVVANIREMGFNYYLSGEVPKFVGGNVVDFLTKTFEKVDGKNKDWNSLFFSVHPGGPAIVDQVEEQLGLKEGKLRATRHVLSEYGNMGAPSVHFILDEMRKKSIEEGKATTGEGLEWGVVIGIGPGLTVETAVLRSESITC
>Pyrbe_037564
MVTVEEVRKAQRAEGPATVLAIGTSTPPNCVDQATYPDYYFRITNSEHKTELKEKFQRMCDKSMIKTRYMYLTEEILKENPTVCEYMAPSLDARQDMVVVEVPRLGKEAATKAIKEWGQPKSKITHLVFCTTSGVDMPGADYQLTKLLGLRPSVKRLMMYQQGCFAGGTVLRLAKDLAENNKGARVLVVCSEITAVTFRGPSDTHLDSLVGQALFGDGAAAVIIGSDPVPEVEKPLFELVSAAQTILPDSDGAIDGHLREVGLTFHLLKDVPGLISKNIEKSLNEAFKPIGISDWNSLFWIAHPGGPAILDQVESKLALKPEKLEATRQVLSDYGNMSSACVLFILDEVRRKSAEKGLRTTGEGLEWGVLFGFGPGLTVETVVLHSVAA
>Pyrbe_037566
MVTVEEVRKAQRAEGPATVMAIGTSTPSNCVDQATYPDYYFRITNSEHKVELKEKFQRMCDKSMIKKRYMYLTEEILKENPSVCEYMAPSIDARQDMVVVEVPKLGKEAATKAIKEWGQPKSKITHLVFCTTSGVDMPGADYQLTKLLGLRPSVKRLMMYQQGCFAGGTVLRLAKDLAENNKGARVLVVCSEITAVTFRGPSDTHLDSLVGQALFGDGAAAVIIGADPVPEVEKPLFELVSAAQTILPDSDGAIDGHLREVGLTFHLLKDVPGLISKNIEKSLNEAFKPIGISDWNSLFWIAHPGGPAILDQVEAKLALKPEKLEATRQVLSDYGNMSSACVLFILDEVRRKSAEKGLKTTGEGLEWGVLFGFGPGLTVETVVLHSVGLTA
>Pyrbe_051751
MIYEAGYYASATVLRLAKDFAENNEGARILVVCTEIMTVFFHRFTDTHLDILVGQALFADKAFVVIVGVNPDRETKSPLFEIVACMQMIIPNSEHGVVAHIREMGFEYYLSGEVPKLLVEMLWIVEEQLDFEGKLRATMHLLSEYGNMGAPSVNLILDEMRNKSIEEGKATTGEGLE
>Pyrpy_N_04g0023.1
MVTVEEVRKAQRAEGPATVLAIGTSTPPNCVDQATYPDYYFRITNSEHKTELKEKFQRMCDKSMIKTRYMYLTEEILKENPTVCEYMAPSLDARQDMVVVEVPRLGKEAATKAIKEWGQPKSKITHLVFCTTSGVDMPGADYQLTKLLGLRPSVKRLMMYQQGCFAGGTVLRLAKDLAENNKGARVLVVCSEITAVTFRGPSDTHLDSLVGQALFGDGAAAVIIGSDPVPEVEKPLFELVSAAQTILPDSDGAIDGHLREVGLTFHLLKDVPGLISKNIEKSLNEAFKPIGISDWNSLFWIAHPGGPAILDQVESKLALKPEKLEATRQVLSDYGNMSSACVLFILDEVRRKSAEKGLKTTGEGLEWGVLFGFGPGLTVETVVLHSVGA
>Pyrpy_N_04g0024.1
MVTVEEVRKAQRAEGPATVMAIGTSTPSNCVDQATYPDYYFRITNSEHKVELKEKFQRMCDKSMIKKRYMYLTEEILKENPSVCEYMAPSIDARQDMVVVEVPKLGKEAATKAIKEWGQPKSKITHLVFCTTSGVDMPGADYQLTKLLGLRPSVKRLMMYQQGCFAGGTVLRLAKDLAENNKGARVLVVCSEITAVTFRGPSDTHLDSLVGQALFGDGAAAVIIGADPVPEVEKPLFELVSAAQTILPDSDGAIDGHLREVGLTFHLLKDVPGLISKNIEKSLNEAFKPIGISDWNSLFWIAHPGGPAILDQVEAKLALKPEKLEATRQVLSDYGNMSSACVLFILDEVRRKSAEKGLKTTGEGLEWGVLFGFGPGLTVETVVLHSVGLTA
>Pyrpy_N_04g0025.1
MVTVEEVRKAQRAEGPATILAIGTATPPNCVDQATYPDYYFRITNSEHKTELKEKFQRMCDKSMIKKRYMYLTEEILKENPTVCEYMAPSLDARQDMVVVEVPRLGKEAATKAIKEWGQPKSKITHLVFCTTSGVDMPGADYQLTKLLGLRPSVKRLMMYQQGCFAGGTVLRLAKDLAENNKGARVLVVCSEITAVTFRGPSDTHLDSLVGQALFGDGAAAVIIGADPLPEVEKPLFELVSAAQTILPDSDGAIDGHLREVGLTFHLLKDVPGLISKNIEKSLNEAFKPIGISDWNSLFWIAHPGGPAILDQVESKLALKPEKLEATRQVLSDYGNMSSACVLFILDEVRRKSADKGLRTTGEGLEWGVLFGFGPGLTVETVVLHMCGRHGLTWCKEGPLLS
>Pyrpy_N_08g1220.1
MIYKTSCYVGATILRLAKGFAENNEGARVLVVCAEIFNLYFHRLTNIHLDNLVGQALFANGASAVIVKADPDPETESSLFEILACRQTIIPNSKHGVVVHICEMGVHPGARAIVDQVEEQLGLKEGKLRVTRHVLSEYGNMGASSVLFILDEMRSKSIKEGKATTADGLEWGIVIDVGLGLIIETIVLRTESITGKNLG
>Pyrpy_N_13g1256.1
MLTVEEVRKAQRAEGPATVFAIGTATPLNCVDQATYPDYYFRITKSEHKAELKEKFQRMCDKSMIKKRYMYLTEEILKENPSVCEYMAPSLDARQDMVVVEVPRLGKEAATKAINEWGQPKSKITHLVFCTTSGVDMPGADYQLTKLLGLCPSVKRLMMYQQGCFAGGTVLRLAKDLAENNKGARVLVVCSEITAVIFRGPSDTALDNLVGQALFGDGAAAVIIGADPMPEVEKPLFELVSAAQTIIPDSDGAMDLHLREVGLTFHLRKDVPELISKNIEKSLNEAFKPIGISDWNSLFWIAHPGGRAILDQIEAKLALKPEKLEATRQVLSDYGNMTSGCVLFILDEVRKKSAEKGLKTTGEGLEWGVLFGFGPGLTVETVVLHSVAA
>Pyrpy_N_13g2593.1
MVTVEEVRKAQRAEGPATVFAIGTATPPNCVDQATYPDYYFRITNSEHKAELKEKFQRMCDKSMIKKRYMYLTEEILKENPSVCEYMAPSLDARQDMVVVEVPRLGKEAATKAIKEWGQPKSKITHLVFCTTSGVDMPGADYQLTKLLGLRPSVKRLMMYQQGCFAGGTVLRLAKDLAENNKGARVLVVCSEITAVTFRGPSDTHLDSLVGQALFGDGAAAVIIGADPVPEVEKPLFELVSAAQTILPDSDGAIDGHLREVGLTFHLLKDVPGLISKSIEKSLNEAFKPIGISDWNSLFWIAHPGGPAILDQVEAKLALKPEKLEATRQVLSDYGNMSSACVLFILDEVRRKSAEKGLKTTGEGLEWGVLFGFGPGLTVETVVLHSVAA
>Pyrpy_N_13g2594.1
MVTVEEVRKAQRAEGPATVFAIGTATPPNCVDQATYPDYYFRITNSEHKAELKEKFQRMCMYTSLPLRDKSMIKKRYMYLTEEILKENPSVCEYMAPSLDARQDMVVVEVPRLGKEAATKAIKEWGQPKSKITHLVFCTTSGVDMPGADYQLTKLLGLRPSVKRLMMYQQGCFAGGTVLRLAKDLAENNKGARVLVVCSEITAVTFRGPSDTHLDSLVGQALFGDGAAAVIIGADPVPEVEKPLFELVSAAQTILPDSDGAIDGHLREVGLTFHLLKDVPGLISKNIEKSLNEAFKPIGISDWNSLFWIAHPGGPAILDQVEAKLALKPEKLEATRQVLSDYGNMSSACVLFILDEVRRKSAEKGLKTSGEGLEWGVLFGFGPGLTVETVVLHSVVAA
>Pyrpy_N_15g1113.1
MAPLVKNEPQHAKILAIGTANPPNVYHQKDYPDFLFRVTKNEHRTDLREKFDRICDKSRTKKRYLHLTEEMLKANPNIYTYGAPSLDVRQDICNIEVPKLGQEASLKAIKEWGQPISKITHLIFCTASCVDMPGCDFQLIKLLGLDPSVTRTMIYEAGCYAGATVLRMAKDFAENNKGARVLVVCAEITTVFFHGLTDTHLDILVGQALFADGASAVIVGANPEPEIERPLFEIVACRQTILPNSEHGVVANIREMGFNYYLSGDVPKFVGGNVVDFMTKTFEKVDGKKKDWNSLFFSVHPGGPAIVDQVEEKLGLKEGKLRATRHVLSEYGNMGAPTVHFILDEMRNKSIEEGKTTTGEGLEWGVVIGIGPGLTVETAVLRSESIRC
>Pyrpy_N_15g1114.1
MAPLVKNHEEPQYAKILAIGTANPPNVYYQKDYPDFLFRVTKNEHRTDLREKFDRICEKSRTRKRYLHLTEEILKANPSIYTYGAPSLDVRQDMLNPEVPKLGQQAALKAIKEWGQPISKITHLIFCTASCVDMPGADFQLVKLLGLNPSITRTMIYEAGCYAGATVLRLAKDFAENNEGARVLVVCAEITTVFFHGLTDTHLDILVGQALFADGASAVIVGANPEPKIERPLFEIVACRQTIIPNSEHGVVANIREMGFTYYLSGEVPKFVGGNVVDFLTKTFEKVDGKNKDWNSLFFSVHPGGPAIVDQVEEQLGLKEGKLRATRHVLSEYGNMGAPSVHFILDDMRKKSIEEGKSTTGEGLEWGVVIGIGPGLTVETAVLRSESITC
>Pyrpy_N_15g1115.1
MAPLVKDQVEPQHAKILAIGTANPPNVYYQEDYPDFLFRVTKNEHRTDLREKTKKRYLYLTEEILKANPSIYTYGAPSLDVRQDMLNPEVPKLGQQAALKAIKEWGQPISKITHLIFCTASCVDMPGADFQLVKLLGLNPSVTRTMIYEAGCYAGATVLRLAKDFAENKEGARVLVVCAEITTVFFHGLTDTHLDILVGQALFADGASAVIVGANPEPEIESPLFEIVACRQTIIPNSEHGVVANIREMGFNYYLSGEVPKFVGGNVVDILTKTFEKVDGKNKDWNSLFFSVHPGGPAIVDQVEEQLGLKEGKLRATRHVLSEYGNMGAPSVHFILDEMRKKSIEEGKTTTGEGLEWGVVIGIGPGLTVETAVLRSEKSRTRKRYLYLTEEILNANPSIYTYGAPSLDVRQDMLNPEVPKLGQQAALKAIKEWGQPISKITHLIFCTASCVDMPGADFQLVKLLGLNPSVTRTMIYEAGCYAGATVLRLAKDFAENNEDARVLVVCAEITTVFFHGLTDTHLDILVGQALFADGASAVIVGANPEPEIERPLFEIVACRQTIIPNSEHGVVANIREMGFNYYLSGDVPKFVGGSVVDFLTKTFEKVDGKNKDWNSLFFSVHPGGPAIVDQVEEQLGLKEGKLRATRHVLSEYGNMGAPSVHFILDEMRNKSIGEGKATTGEGLEWGVMIGIGPGLTVETVVLRSESITC
>Pyrpy_N_15g1116.1
MLNLEVPKLGQQAALKAIKEWGQPISKITHLIFCTASCVDMPGADFQLVKLLDLNQSVTRTMIYEASCYAGATVLHLTKDFAENNEGARVLVVCAEITTLFFHGLTDTHLDKLVGQALFADGASAVIVGANPEPEIERPLFEIVACWQTIIPNSEHGVVAHIREMGFEYYLSGEVPKFVGENVVDFLTKTFEKVDGKKKDWNSLFYSVHPGGPAIVDQVEEQLGLKEGKLRATRHVLSEYGNMGAPSVHFILDEMRNKSIEEGKATSGEGLEWGVVIGIGPGLTVETVVLRKRSSGFHFTATFELPLSFKV
>Pyrpy_N_15g1117.1
MLNPEVPKIGQQAALKAIKQWGQPISKITHVIFCTASCVNMPGANFQLVKFLGLNPSVTRTMIYKASCYASATVLRLAKDFAENNEGARVLVACAEITTVFFHELTDTQSIIPSSEQGVVAHIREMGFEYYLSGEVPKFVGGNVVDFLTKTFEMVDGKKKDWNSLFYSVHPGGPTIVDQVEEQLGLKEGKLRATRHVLSKATTGEGLYWGVMIGIGPELTVETAVLCSGFSPCKKPA
>Pyrpy_N_15g1118.1
MAPLVKDQVEPQHAKILAIGTANPPNVYYQEDYPDFLFRVTKNEHRTDLREKFDRICEKSRTRKRYLYLTEEILKANPSIYTYGAPSLDVPKLGQQAALKAIKEWGQPISKITHLIFCTASCVDMPGADFQLVKLLGLNPSVTRTMIYEAGCYAGATVLRLAKDFAENNEGARILVVCAEITTVFFHGLTDTHLDILVGQALFADGASAVIVGANPEPEIESPLFEIVACRQTIIPNSEHGVVANIREMGFNYYLSGEVPKFVGGNVVDFLTKTFEKVDGKNKDWNSLFFSVHPGGPAIVDQVEEQLGLKEGKLRATRHVLSEYGNMGAPSVHFILDEMRKKSIEEGKATTGEGLEWGVVIGIGPGLTVETAIPQVSRISDCYIRNGVVPFILSQPLNSPSLSSFNKSLLYICSLTCFMAPLVKNHVEPPHAKILAIGTANPPNVYYQKDYPDFLFRVTKNEHRTDLREKTRKRYLYLTEEILKANPSIYTYGAPSLDVRQDMLNPEVPKLGQQAAFKAIKEWGQPISKITHLIFCTASCVDMPGADFQLVKLLGLNPSVTRTMIYEAGCYAGATVLRLAKDFAENNEGARVLVVCAEITTVFFHGLTDTHLDILVGQALFADGASAVIVGANPEPEIERPLFEIVACRQTIIPNSEHGVVANIREMGFNYYLSGDVPKFVGGSVVDFLTKTFEKVDGKNKDWNSLFFSVHPGGPAIVDQVEEQLGLKEGKLRATRHVLSEYGNMGAPSVHFILDEMRNKSIGEGKATTGEGLEWGVVIGIGPGLTVETAVLRSESITC
>Rosch_v2.0_Chr1g0316441
MVTVEEVRKAQRAEGPATVLAIGTATPPNCIDQSTYPDYYFRITNSEHKAELKEKFQRMCDKSMIKKRYMYLTEEILKENPSMCEYMAPSLDARQDMVVVEIPKLGKEAATKAIKEWGQPKSKITHLVFCTTSGVDMPGADYQLTKLLGLRPSVKRLMMYQQGCFAGGTVLRLAKDLAENNKGARVLVVCSEITAVTFRGPSDTHLDSLVGQALFGDGAAAIIVGSDPLPE
>Rosch_v2.0_Chr1g0316451
MVTVEEVRKAQRAEGPATVLAIGTATPPNCIDQSTYPDYYFRITNSEHKAELKEKFQRMCDKSMIKKRYMYLTEEILKENPSMCEYMAPSLDARQDMVVVEIPKLGKEAATKAIKEWGQPKSKITHLVFCTTSGVDMPGADYQLTKLLGLRPSVKRLMMYQQGCFAGGTVLRLAKDLAENNKGARVLVVCSEITAVTFRGPSDTHLDSLVGQALFGDGAAAIIVGADPLPEVEKPLFELVSAAQTILPDSDGAIDGHLREVGLTFHLLKDVPGLISKNIEKSLNEAFKPLNITDWNSLFWIAHPGGPAILDQVEAKLGLKPEKLEATRHILSEYGNMSSACVLFILDEVRRKSAANGHKTTGEGLEWGVLFGFGPGLTVETVVLHSVAA
>Rosch_v2.0_Chr1g0316461
MVTVEEVRKAQRAEGPATVLAIGTATPPNCIDQSTYPDYYFRITKSEHKAELKEKFQRMCDKSMIKKRYMYLTEEILKENPSMCEYMAPSLDARQDMVVVEIPKLGKEAATKAIKEWGQPKSKITHLVFCTTSGVDMPGADYQLTKLLGLRPSVKRLMMYQQGCFAGGTVLRLAKDLAENNKGARVLVVCSEITAVTFRGPSDTHLDSLVGQALFGDGAAAIIVGSDPLPEVEKPLFELVSAAQTILPDSDGAIDGHLREVGLTFHLLKDVPGLISKNIEKSLNEAFKPLNITDWNSLFWIAHPGGPAILDQVEAKLGLKPDKLEATRHILSEYGNMSSACVLFILDEVRRKSAANGHKTTGEGLEWGVLFGFGPGLTVETVVLHSVAA
>Rosch_v2.0_Chr4g0399981
MVTVDEVRKAQRAEGPATILAIGTATPPNCIKQSTYPDYYFRITNSEHKVELKKKFQRICDKSMIKKRYMYLTEEILKKNPSMCEYMAPSLDARQDMLVVEIPKLGKEAATKAITEWGQPKSKITHLVFCTTSGVDMPGADYQLTKLLGLRPSVKRLMMYQQGCFAGGTVLRLAKDLAENNRDARVLVVCSEITAIIFRGPPSDNHLDNLVGQALFGDGAAAIIVGADPLPEIEKPLFEVVSAAQTILPDSDGVMELHLREVGLTFHLLKDVPGLISKNIEKSLNEAFKPLNITDWNSLFWIAHPGGPAILDQVEAKLGLKPEKLEATRHILSEYGNLTSACVLFILDEVRRKSAANGHKTTGEGLEWGVLFGFGPGLTVETVVLHSASVTA
>Rosch_v2.0_Chr6g0296951
MESLAKQAKVPATILAIGTANPISCYYQEDYPDFLFKVTKSEHKTELKDKFKRICEKSMVKKRYLGVTEESLKANPNICSYKAPSLDARQDLLIHEVPKLGKEAALKAIREWGQPISSLTHLIFCTASCVDMPGADFQLIKLLGLNPSINRFMIYQQGCFAGGTVLRIAKDVAENNAGARVLIVHLDVLVGQALFSDGAAALIVGANPDPKSERQLFNIMSVRLTIIPNSEHGVVAHLREMGFEYYLSSEVPKLVGGKIEECLNKGFEGIGVNGDWNSLFFSVHPGGPAILDKVEEELGLKEGKLKATRHVLSEFGNMGAPSVLFILDEIRKKSMEEAKATTGEGLEWGVLIGIGPGLTVETVVLRSAPTAI
>Rosch_v2.0_Chr6g0297001
MESLAKQAKVPATILAIGTANPISSYYQEDYPDFLFKVTKSEHKTELKDKFKRICEKSMVKKRYLGVTEESLKANPNICSYKAPSLDARQDLLIHEVPKLGKEAALKAIREWGQPISSLTHLIFCTASCVDMPGADFQLIKLLGLNPSINRFMIYQQGCFAGGTVLRIAKDVAENNAGARVLIVCCEITTMFFSNLVTATWMFWSDRLCFRTVRRLLLLGPIRTPKVNVNCSISCLLD
>Rubch_LG02.1188
MGSVAKEAKIPATILAIATANPANCYHQKDYPDFLFRITKSEDKTQLKDKFKRICEKSMVKKRYLRITEESLNANPNICTYKAPSLDARQDLLVHEVPKLGKEAALKAIEEWGQPISSLTHLIFCTASCVDMPGADFQLIKLLGLDPTIKRFMIYQQGCFAGGTVLRIAKDVAENNAGARVLIVCCEITTMFFHQPSEIHLDVLVGQALFSDGAAALIVGANPDPKSEGRLFDIMSVRETIIPNSEHGVVAHFREMGCEYYLSSEVPTLVGGKIEEYLSKGFEGIGVDGDWNSLFYSIHPGGPAILNKVEEELGLKEGKLRATRHVLSEFGNMGAPSVLFILDEIRKRSMEEGKATTGEGFEWGVLIGIGPGLTVETVVLRSVSTASANSIKVRTC
>Rubch_LG04.4244
MVTVDEVRKAQRAEGPATVLAIGTATPPNCVDQSTYPDYYFRITKSEHKTELKEKFQRMCDKSMIKKRYMYLTEEILKENPSMCEYMAPSLDARQDMVVVEIPKLGKEAATKAIKEWGQPKSKITHLVFCTTSGVDMPGADYQLTKLLGLRPSVKRLMMYQQGCFAGGTVLRLAKDLAENNRGARVLVVCSEITAVTFRGPSDTHLDSLVGQALFGDGAAAIIVGADPLPEIERPLFELVSAAQTILPDSDGAIDGHLREVGLTFHLLKDVPGLISKNIEKSLNEAFKPLDITDWNSLFWIAHPGGPAILDQVEAKLGLKPEKLEATRNILSEYGNMSSACVLFILDEVRRKSAANGHKTTGEGLEWGVLFGFGPGLTVETVVLHSVAAST
>Rubch_LG04.4245
MVTVEEVRKAQRAEGPATVLAIGTATPPNCVDQSTYPDYYFRITNSEHKTELKEKFQRMCDKSMIKKRYMYLTEEILKENPSMCEYMAPSLDARQDMVVVEIPKLGKEAATKAIKEWGQPKSKITHLVFCTTSGVDMPGADYQLTKLLGLRPSVKRLMMYQQGCFAGGTVLRLAKDLAENNKGARVLVVCSEITAVTFRGPSDTHLDSLVGQALFGDGAAAIIVGADPLPEIERPLFELDVPGLISKNIEKSLNEAFKPLDITDWNSLFWIAHPGGPAILDQVEAKLGLKPEKLEATRNILSEYGNMSSACVLFILDEVRRKSAANGLKTTGEGLEWGVLFGFGPGLTVETVVLHSVGVTA
>Ruboc_02_G01512
MGSVAKEAKIPATILAIATANPANCYHQKDYPDFLFRVTKSEDKTELKDKFKRICEKSMKRYLGITEESLNANPNICTYKAPSLDSRQDLLVHEVPKLGKEAALKAIEEWGQPISSITHLIFCTASCVDMPGADFQLVKLLGLDPTIKRFMIYQQGCFAGGTVLRIAKDVAENNAGARLLIVCCEITTMFFQQPSENHLDVLVGQALFSDGAAALIVGANPDPKSERQLFDIMSVRETIIPNSEHGVVAHLREMGFEYYLSSEVPKLVGGKIEEYLNKGFEGIGVDGDWNSLFYSIHPGGPAILNKVEEELGLKEGKLRATRHVLSEFGNMGAPSVLFILDEIRKRSMEEGKATTGEGFEWGVLIGIGPGLTVETVVLRSSVAKEAKIPATILAIATANPANCYHQKDYPDFLFTVTKSEDKTELKDKFKRICKLYLIHKIFKYIFVIVASEKSMVKKRYLGITEESLNANPNICTYKAPSLDSRQDLLVHEVPKLGKEAALKAIEEWGQPISSLTHLIFCTASCVDMPGADFQLVKLLGLDPTIKRFMIYQQGCFAGGTVLRIAKDVAENNAGARVLIVCCEITTMFFQQPSEIHLDVLVGQALFSDGAAALIVGANPDPKSERQLFDIMSVRETIIPNSEHGVVAHLREMGFEYYLSSEVPKLVGGKIEEYLSKGFEGIGVDGASLVKLLKKF
>Ruboc_04_G24959
MVTVEEVRKAQRAEGPATVLAIGTATPPNCIDQSTYPDYYFRITKSEHKTELKEKFQRMCDKSMIKKRYMYLTEEILKENPSMCEYMAPSLDARQDMVVVEIPKLGKEAATKAIKEWGQPKSKITHLVFCTTSGVDMPGADYQLTKLLGLRPSVKRLMMYQQGGTVLRLAKDLAENNRGARVLVVCSEITAVTFRGPSDTHLDSLVGQALFGDGAAAIIVGADPLPKIERPLFELVSAAQTILPDSDGAIDGHLREVGLTFHLLKDVPGLISKNIEKSLNEAFKPLDITDWNSLFWIAHPGGPAILDQVETKLGLKPEKLEATRHILSEYGNMSSACVLFILDEVRRKSATNGLKTTGEGLEWGVLFGFGPGLTVETVVLHSVGVTA
>Ruboc_04_G26206
MVTVDEVRKAQRAEGPATILAIGTATPPNCVDQSTYPDYYFRITKSEHKTELKEKFQRMCDKSMIKKRYMYLTEEILKENPSMCEYMAPSLDARQDMVVVEIPKLGKEAATKAIKEWGQPKSKITHLVFCTTSGVDMPGADYQLTKLLGLRPSVKRLMMYQQGCFAGGTVLRLAKDLAENNKGARVLVVCSEITAVTFRGPSDTHLDSLVGQALFGDGAAAIIVGADPLPEIERPLFELVSAAQTILPDSDGAIDGHLREVGLTFHLLKDVPGLISKNIEKSLNEAFKPLDITDWNSLFWIAHPGGPAILDQVEAKLGLKPEKLEATRNILSEYGNMSSACVLFILDEVRRKSAANGHKTTGEGLEWGVLFGFGPGLTVETVVLHSVAAST
