# Supplementary material for: Transcriptomics of long‐term, low oxygen storage coupled with ethylene signaling interference suggests neofunctionalization of hypoxia response pathways in apple ( Malus domestica )
Source: Plant Direct. 2024 Dec 20;8(12):e70025. doi: 10.1002/pld3.70025 (PMC11660084; doi:10.1002/pld3.70025)
Supplement: Supplementary file 2 — Data S2: Homologs of all 606 hypoxia response genes identified in this study across 42 representative species of land plants). [file PLD3-8-e70025-s004.gz › 01-integratedGeneFamilies_dir/6149.fna]

>gnl_Ambtr_v1.0_evm_27.model.AmTr_v1.0_scaffold00129.61
ATGGTGGATCCCAATTGTAGCAAACCCATCATATATGACACAGCCCAAAGCAAATGGTGCAATATCAACCATCCTGAGCTTTTAGAAACCAACAATGGCCTTTTACCAGTGGCCTCTTCAGGTGGATTACTGTGCTTCCGGTCATTTTCCGGTGAATTTTTTATCAGTAATCCAGTTAGTGGCTCACACCGAAAATTACCCCATGTAGATATCGAAGATACTGTCCATGCCATAGCCATGTCATCCTCTTCATTGTCATCATACAAACTTATCTTAGTCCATGGCGACCCATCTTCTCTTACTGTAAAAACATTTGACTCTACTTTGGACCACTGGACCGTTTCCATGCTTCACCGGAAAACCAAATTCCAGCAACTAGCTTTGCCAGAATCTGGCGATGAATATGGGGATGAGACCCTTTACTATTTGAGTAAGGCTGGAGATGTAGTGGCCACTGATATGCAAAGAAGTCCCTCTAAACAGTTCTCATCGGTTGTGATCACGGAGAAGAATGGGAATGAAGTCCTCTACTTTTTGAGCCAGTCAGGGAGGGTGGTGGGGTGCAATTTGAGTGAGGGGTTTTGGTATGAATACCCCAAGATTTTACCCCCCTTTTTCGAGCACTCACTAGATTTAGTAGAGTGTAGAGGAGAGATGTTAGTGGTTGTTATGTCGGAGCTTTTAGAGAGCGCTAGCCTTCGAGTTTGGAGGTTCAGCGAAGAAAAAGGACTGTGGGTTCAGGTTGGGGCTATACCCCCCTCTATGTCCCATGAATTTTATGGGAAGAAGGCTGATATAAACTGTGTTGGCCATGGAAATTTGATAATGGTTTGTGTTAGTAGTGTGAGTTGTGGTTTTAATTGTGAGGTTTTGTGTAATTTGGAGGAGAATTCATGGGTGGAGTTGCCTGAGTGTTTCATTTCAGGGAAGCCCAAGGAGTTTGTGTCTGCATTTTCATTTGAACCAAGGTTGGAGGCCTGTGTG
>gnl_Aquco_v3.1_Aqcoe7G101900.1
ATGGAGCTAGATCAGAGTTGTTGGAATTCAAACAAGACAAGGAAGAGAAAACTACGGGAAGAAGATAATGGGGGTTTTGGCATTTCCATGGATGATCTTAATCAAGATGTGCTTGAAAGAGTCCTTTCATGGCTACCAACTTCAAGTTTTTTCCGGTTTCATTCAGTGTGCAAAAGATGGAAATCTGTGGAAGCTTCACCATCTTTTCGACTTGCTTGCTCTGAAATCCCTACCCGCGATCCATGGTTCTTTATGGTTGATCCCCATCTCGATCAATCAGTAGTTTTTGATACAGCCGAAAAGAGCTGGAAAAATCTCAAGTACCCACTTCTCCTTCAAGAAAATCCTAACTGCAGTTCTATCCCAGTTGCAGCTTCAGGTGGTTTGGTCTGTTTCCGCAATATAAATGGTGATTTTGTTGTTTCCAACCCAGTCACAGGTGCTTGTCGAGAACTCCCTCCCCTCGGTCCAATTACCCATAGTCAAACACTTCATGCCATTGCAATGAATTCATATTCAAAAAATTCCTACAAGCTTGTATTGATTTTTGGTGAGCTTCCACACCTTACTGCCAAAATCTATGAATCTGTGAAAAATTGTTGGACAGAAGAGATCGTGATAAGTAGGAACAGTGATGAAACGTTAGAGTCCGATATAGCTGGAGATGATACATTATATTTTCTTAGTAAGGCAGGAGATGTGGTGACGACTAACATGCAGAGGAGCCCATCGAAGCAATATTCATCTGTTATAACTGTCAAAGATGGCGAAGAAATAATAAATTTTCTTAGCTCGTCGGGGACAATTGTGGCATGTAATCTTGTTCGGAAGTGCTTCCTTGAGTATCCAAGGTTATTGCCAGTCTTTCTGGAGTACTCTATTGATGTTGTTGAATGTAGAGGTGAGTTGCTTGTAGTAGTCTTGTCAGAATTTCTAGAAACTGCAAGCCTTAGGGTCTGGAGGTTCTCTGAGGACGATAGATTGTGGACTCAGGTTGCTGCAATGCCTCCTTCGATGTCACACGAATGCTATGGAAAGAAGGCAGATATTAACTGTGTGGGCTCTGGAGATCAAATACTGGTATGCATAAACTCTGGCGAGTTTTGTAGCTATGTTTTGTTTGATTTAGTGGCTAATCAGTGGACTGAATTGCCTAAATATTATTTAGATGGCAAACCTAAGGAGTTCATGTCTGCCTTCTCTTTTGAACCTAGAATTGAGGCTAGTGTA
>gnl_Aquco_v3.1_Aqcoe3G386300.1
ATGTCTATTAGCAAGTACCTCCTTTCCAACGAAGATCAATGGAAGAAACTTGATGATGCACTTGTTGAGACCATATTAGCTCGCCTTCCTGTGGCCGACTTCTTTCGCGGCCAGTTTGTTTGCAGGAGGTGGATATCAGTTATTCGCTCCCCTACCTTCCAAAAAGCCTCCAAGGAGCTCTTTAGTCGGCTTCCATGGTTTTTTATGCTTAATTTTCAGTACCCGTCAAATGTAGTGTATGATATGGAAGTGGATAGTTGGCGCCACATTTCCCTATCTATCCGTACGTTTGGTGGAGTTCCGTCAATTCCTTTGGCAACGTCAAATAGTCTCATGTGCTGCTTTTCAGGAAGTGGTTCTCTCTTTGTTTGCAATCCACTCAATGGTTCTGCGCGTATAATAGATGTGGTCCGCAGCACTGTGCACTTCAAGGCTATAGCAATGCAGGCCTTGGGATCATCTTACCACGTCTTTGTAGTTGTATGGAGGTCAAACTGTCTTCGCATGCGCATCTTCTCATCAGTGCTCAATGGTTGGAGTGAATTTCCTTTGAAAGTGTGCAGACTGGATCCAGATCATGGCTTCCATGTTGAACCACTGTTGGCACCTGTACATGAATTTAGCCTTGGCTGGACACCAGCGAAGATACTAGCAGGTGTAACGATAGTAAATAGTTCTGGAGAAGTATTAGTTTACTACATTGAACCTCGTGGTCGCCTAGTGTGTTGCAACTCTAGACAGAAGCTTGCAGTTGTATACCCTGCACTCATCCTTGAGAACTCTAATTGCTCTTATGACATGGCAGAATGCCGTGGCCGAATTTTTATGTTGACACTGATTGAAGAAGTGGTTGGAACCGAAATTCTACACGTGTGGGAGTTCGACGATTCAAAGGTGGCCTGGAGTAAAATAGCAATTATGCCACCATTGATGTCTCAAAGTTATGCTGGAGTGAATGCTATCATTGACTGCACTGGCTGTGGAGACTATATCATGGTTTGTGTGAGCTCCATGGATTACAACTTTACTACAACAGTGATGTTCAATATTGTGGAATATACTTGGAAGGAGTTGCCAGTATGTGTGGGGCCTCGTTGTGGACAACCAAAGAGATTCTTATCATCTTTTGCCCTTCTCCCAAACATTGAAGATAGGGCC
>gnl_Arath_TAIR10_AT4G33160.1
ATGCCCTCCTCTGCTACTAGCACATATCTCCTCTCTTTAAAACAAGTCTCTCTCACAGCTTCTTCACCACTCCTTCTCCAGCTCAAAGACCGTTTCTTTCACCAGCCAAAGCTCCTTAACATGGGATTCTCAACTGGGAAAAGAAAATCAAGAGATGAAGAAGAAGATAGAGTGAGCTTCTTCGCTTCTGAATTCCCCATGGATGACCTCAACGATGACGTTCTCGAGAGAGTCCTCTCATGGCTACCAACTTCTTGCTTCTTTCGTATGAGCTCTGTTTGCAAAAGATGGAAATCAAGCCAAACCTCGAAAAGCTTCAAGCTTGCTTGCTCTCAAATCCCTACTCGAGATCCTTGGTTCTTCATGATCGACAACGATTCCAATTCTTCCTCCTTCGTTTTCGACTCCACTGAGAACTCCTGGAAAAATCTCAACCGCCGCGATTTCCTCCACCACCACCGTCAAGATTTCATCCCCGTCGCTTCTTCCGGCGGCTTGCTCTGTTACCGCTGCTCCATCTCCGGCGACTTCCTCCTCCGTAATCCACTCACTGGATCTTCTCGTGACATTCCTTCTCAAGATAACAACAACAACAAACCTCTCCAAGCCGTAGCCATGACCACCACTACTGTTACTCCCTCCAGCTATACGCTCGTTACCATCTCCGGTGAAATCCCAAATCTCAGTTTCAAGATCTACGAATCAAACGCAGATTCTTGGAGCAAAGACCAAGAACTGGAATCAGTCAAGAACAATGATTCATCATTACATGATGATTATGATACTGACAGTGGCACAGTCTACTTTCTTAGCAAACAAGGAAACGTTGTCGTGGCGAGTAACAATCTTCAGAGAAGTCCGTCGAAGCAATACTCTTCCGTTATTACCGTTACAGATGAAGCCGAAATCGTCTATTTTCTCAGCTCTTACGGAACAATTGTAGCTTGTGATCTCACTAAACGATGCTTCACCGAGCTACCAAAGCTTCTTCCTCCGTTCCTAGAGTACTCCATCGACTTGGTGGAATGTGAAGGAACAATGTATGTGATTCTTCTCTCTGAGTTCTTTGAAAGCGCAAGTTTAAGGATCTGGAGACTTGACAATAACCGGGAATGGGTTCAAGTCGGGATGTTGCCTCCCGCGTTGTCTCATGAGTTATACGGTAAGAAAGGCGACATAAACTGCGTTGGAGGAGCTGGAAACAAGATACTCGTGTGCTTCAATGCTAGTCCTCCAGAAGTGTATTGTAGATACTTTGTGTATGATTTAGTTGCAGAAGAGTGGAACGAGTTGCCGAAATGCTTCAAGGATGGAGAAGCTGTGGATTTTGTTTCCGCTCTTTCTTTCCAGCCTAGGATCGAGGCTACAGTT
>gnl_Carpa_v0.4_evm.model.supercontig_82.23
ATGGAGCATTTTGACCGTGGGGTTTCGAGGCTTTCTAAGAAAAGGAAAGTACAAGAAGACGAGCTTGGCTACTCCATGGACGAGCTAAACGAAGACCTACTCGAGAAAGTTCTTTCATGGCTACCCACATCCACATTCTTTCGCCTTTCTTCCGTCTGCAAGAGATGGAAATCTGTTGCAGCTTCTAAAAGCTTCAAGCTTGCCTGCTCTCACATCCCTTCAAGAGACCCTTGGTTCTTCATGGTTGATCCCCATCTCAACCAATCTATCATCTTTGATTCTGCTGAAAAAAATTGGAAAAAACTCAATCATCCCTCCACTCTTCACCACTATCAATCCATGCCTGTTGCAGCATCTGGTGGACTGGTCTGTTACCGTACCATTACAGGAAACTTCCTAGTTTCCAATCCTGTCACACAAGCCTGCAGACAACTCCCTTCCCCTTCCCCAACCCTACAAGACCAACCCCTTCAAGCCATTGCCATGAATATAACTTCTAACTATCATGGCTCCTACAAACTTGTTTTAGTATCCGGTGAACTCCCAAGACTCTCGTTCAAGGTTTATGATTCTAGTGCCAATTGTTGGGAAGAAGAGGTTTTGTTGAGTAGAAAGGTTAATGATTCTCTGGAATTTGACTCAAATTCTGATGATGCTGTTTACTTTCTTAGTAAGGCTGGAAATGTAGTTGCCACAAACTTGCAGAGAAGCCCATCTAAGCAGTACTCTGCTGTAATTACTGTTAAAGATGATGAGGAAACTGTTTACTTTCTGAGCTCATCTGGGACAATTGTGGCTTGTAATGTAACTTGCAGGTACTTCTGTGAGTACCCAAGACTGCTGCCTGCATTCTCAGAGTACTCTATTGATGTGGTGGAGTGTAGAGGAGAGATGCTAGTTGTTCTACTGTCCGAATTTTTTGAAAGCTCGAGTGTTCGAGTATGGAGGTTTGATGAGAAAATTAAGTGTTGGCAGCAGATTGCAGCAATGCCTCCAGCAATGTCACATGAATTATTTGGGAAGAAGGTCGATATAAACTGTGTTGGGGCCGGTGATCGAATATTTATGTGCTTAAACTCCGCAGAGCTATTCAGATACATTGTTTGTGATCTGGTTTCAAATGAATGGATTGAGCTCCCCAATTGTTTTATGAATGGTGAAGCTATAGAGTTCATGTCTGCATTTTCATTTGAGCCAAGGATTGAGGCTTCAGTA
>gnl_Eucgr_v2.0_Eucgr.C00751.1
ATGGACAGCCATGATCAGTGTGCTTCAAGATTGAGTCGAAAGAGGAAGTTTGAATACCAAGAAGGTCATGGAACCCTGCACTTGGATGATCTCAATCAAGACCTCCTCGAAAAGGTGCTCTCGTGGCTACCAACCTCTGCGTTCTTCCGCCTCACTTCGGTCTGCAAGAGGTGGAAGTCGGTTGCTGATTCCCCGAGCTTCAAGCTCGCCTGCTCCGATATTCCTTCCCGTGAGCCGTGGTTCTTCATGGTTGGCTCATGCCTCAACAAATCGGTCGTCTTTGACTCGGCCGAATCCAAGTGGAAGCCACTCAATCACCCATCCTTCCTCCAGAAGGACCTTAGCTTTCTGCCCGTGGCCTCATCTGGTGGCTTTATCTGCTTCCGAAATGCTTCCGGGAACTTCGTTGTGTCCAATCCCGTGACAGGGTCCTTCCGAGAGCTCCCACATACTGAAAACCAAACAATTCATGCCATTGTGATGCAATCAACTCCTGGGCCTTATAACTCTTTCAAGCTTGTATTGGTGTGTGGTGAATTACCAAGGCTTTCTTTCAAAACCTTCAATTCGGTACTTGATAGATGGGATGATGATAATCTGCTCAGCAAAAATCACGAAGATCCTGGGGAGATCGAAGAGGATGCTGTCTACTTCCTTAGTAAGGCAGGCAATCTGGTGGTTACCAATATGCTCAGAAGCCCATCAAAGCAATATTCATCAGTTATGACCATCAAGAATGGTCATGAGATTGTCTATTTCCTAAGCTCCTCGGGGACTGTCGTGGCCTGCGACTTGACAAGCAGGTGCTTCTCTGAGTACCCGAGGCTACTGCCTATGTGGTATGAGTACTCCATCGACATAGTGGAGTGCAGAGGCGAGATGATAGTTGTGGTCTTATCGGAATTCTTTGAGAGCGCAAGCCTCAGGATGTGGCGATACAATGAAGTTAACAGGTCTTGGCAGCAAATCACGGCAATGCCGCCAGCCATGGCCCATGAATTTTATGGCAAGAAGGTGGACATAAACTGCCTCGGGGCTGGTGACCGGGTATTGATATGCTTGAATTCGAGCGATCTGTTTAAGTACATTCTTTATGATTCTGTTGGCAATGAATGGATTGAATTGCCAACCTGTGATATGAAGGGTGAACCGATGGAGTTCATGTCTGCCTTCTCCTTTGAGCCCAGGATTGAGGCTTCTGTG
>gnl_Manes_v6.1_Manes.16G088100.1
ATGGAGCACCATGATTCCCGGTCTTCACTTCCAAGTCGGAAAAGGAAGTTGCAAGAAGAAGAAGAAGAAGATGAGGGCATGCTTAGCTTCTCCATGGATGAGCTCAATCAAGACCTTCTTGAAAGAGTTCTTTCCTGGCTTCCAACCTCCACATTTTTTCGGCTCCGATCAGTGTGCAAGAGATGGAAATCAGTAGCAGATTCTGCAAGTTTCAAGTTTGCCTGCTCTCAGATTCCTTCTAGAGACCCATGGTTTTTTATGGTCGATCCCCACCTTCGCAAATGGACCATCTTTGACTCTGCTGAAAGAAGTTGGAAGAAAATCAATCACCCTCCTCTCCTCCAGCAAAGTTCTAACTCTAACTCCATGCCTGTGGCAGCTTCTGGTGGCTTAGTCTGCTTCAGCAATGACTCAGGTTGTTTAATTGTATGCAATCCTGTGACAGGATCCTGCCGCGAACTCTCTCCACTCAATCATGCTACAGAAAATCAATCTCTCCATGTCATTGCTATGAGCAAATGTTGTAAGCCCCAGCAGTCTTACAAACTTGTTTTGGTCTCTGGTGAACTACCAACATTATCGTGCAAAATCTATAATTCAAGTACCAATTGTTGGGATGAGGAGATTTTATTGAAAAGAAAGGCTGATGAGACTCAGGAATTTGAATCAAATGATGATAATGCTGTCTATTTCCTTAGCAAATCCGGAAATGTTGTGGCAACAGATATGCAAAGAAGTCCATTTAAGCAGTATTCATCAATTATGACTGTTAAAGATGGAGAGGAAATTGCTTATTTCCTTAGCTCATTCGGAACGATTGTAGCTTGCAATCTGACCCACAAGTGCTTCTCTGAGTACCCTAGGCTATTGCCAGTCTTTTATGAATACTCCATTGATGTGGTGGAATGTGGAGGAGAAATGCTTGTGGTTTTGCTGTCAGAATTCTTTGGAAGTGCAAGCCTCAGAGTCTGGAGGTTCGATGGGGTTACTCGATCCTGGCAGCAGATTGCAGCGATGCCTCCAGCAATGTCTCACGAGTTCTATGGGAAGAAGGTGGACATAAACTGTGTTGGAGCTGGTGACCAGATATTTATCTGCTTAAATTCTGCTGGGTTCTTCAGCTACATTCTGTGTGATTTGAGGACCAATGCTTGGGTAGAATTGCCCAAGTGCTTTATTAATGGTGAAGCTGTGGAGTTCATGTCTGCTTTCTCATTTGAGCCAAGGATTGAGGCTTCTGTC
>gnl_Manes_v6.1_Manes.03G055400.1
ATGGCGAAGGCATCGAGATCTCTGCAGAGGAAGCGAGAGAAAAGAGACACTAAACCCAAAGGCACAGACAGAGAGGAAGAGATTCCTCAACGAGGAAGGAAAAGAAAAGAAACAGATAGAAGGAAAATTGCTTTTCTTTCCTTTGCTTTGGAAAGTATCAGTGTCAAAGTATCACTCTCTTGTCTTGATTCTTTCTACTCCTCCATTCAGCTCTCACCAGTTGATATTTTCAAGTTCTTATCCATGGAACAACATGATTCCTGGGCTTCAGTGCCAAGTCGGAAAAGAAAGTTGCAAGAAGAAGATGAGGGCATGCTTAGCTTCTGCATGGACGAACTCAATCAAGACCTTCTTGAAGGGGTTCTTTCCTGGCTGCCAACCTCCTCATTCTTTCGCCTTAGATCAGTGTGCAAGAGATGGAAATCAGTAGCAGATTCTGCAAGTTTCAAGCTTGCTTGCTCTGAGATTCCTTCACGGGATCCATGGTTTTTTATGGTTGATCCCCACATTAACAAATGGACCATCTTTGACTCTGCTGAAAGAAGGTGGAATAAACTCAATCATCCACCTCTCCTCCAGCAAAGTTCTAACTCTGACTCCATGCCTGTGGCGGCTTCTGGTGGCTTAGTCTGCTTCCGCAACGAATCAGGCGATTTAATTGTATGTAATCCTGTGACAGGATCCTGCCGCCAACTCCCTCCAGCTTATGCAGCAACAGAAAATAAATCTTTGCATGCCATTGCTATGAGTACATGTTTTAAAAGTCAGCAGTCTTACAAACTTGTTCTGGTATATGGTGAACTGCCGAAACTGTCATGCAAAGTTTATAATTCAAGTAACAATTGTTGGGAAGAGGAGATGTTATTAAAAAGAAAGGTCGATGATTCTCAGGAACTCGAGTCAAATGATGACAATGCTGTCTACTTTCTTAGCAAGGCTGGAAATGTAGTGGCAACAGACATGCAAAGAAGCCCATCTAAGCAATACTCGTCAATTATGACTATTAAAGATGAAGAGGAAATTACCTATTTCCTTAGCTCGTCCGGTACGATTGTAGCTTGCAATCTGACCCGCAAGTGCTTCTTTGAGTACCCCAGGCTATTGCCTGTCTTTTATGAATACTCCATTGATGTGGTGGAGTGTAGAGGGGAAATGCTAGTTGTTTTGCTCTCAGAATTTTTCGGAAGTGCAAGCCTCAGGGTATGGAGGTTTGATGAAGATATTCGATCCTGGCACCAGATTGCAGCAATGCCCCCAGCAATGTCGCACGAGTTTTATGGGAAGAAGGTGGACATAAACTGTGTTGGAGCTGGTGACCAGATATTTATCTGCTTAAACTCTGCTGAGTTCTTCAGTTATATTTTGTGTGATTTGAGGAACAATGATTGGGTTGAATTGCCTAAGTGCTTCATGAATGGTGAAGCTGTGGAGTTCATGTCTGCCTTCTCATTTGAGCCAAGGATTGAGGCTTCTGTC
>gnl_Medtr_Mt4.0v1_Medtr1g014700.1
ATGGAGCATAGATTGAAAAGAAAGTCTCCAGAGAATGGATTCAACAGTTTTTCACTGGATGATCTGAATGAAGATGTCTTTGAAAAGGTACTTTCGTGGTTACCGACTTCCAGTTTCTTTCGCCTTACTTCGGTGTGCAAGAGATGGAAATCAGCTGCTGATTCTGCGAGTTTCAAGCTTGCTTGCTCACACATCCCCACAAGGGATCCTTGGTTTTTCATGGTTGCTCCCGATCTCAACCAATCTGTAATTTTTGACTTGGCTGAAAACAGTTGGAAAAGACTCAATCATCCGAATCTTCTGCTCGAAGATTCCAACAAAAGTTGCATTCCTGTTGCAGCTTCTAATGGCCTGGTTTGCTACCGAACATCGTCGGGAAACTTCATTGTGTCCAATCCTGTGACCGGATCTTCTACCGAACTCCCTCCATTGAATTTCACCTCAGAAAATCAATCTCTCAATGCTGTTGTTATGAGTACAACATCTTTCAATGGCCAAATATCCTACAAGATTGTATTAGTCTTCGGTGAACTTCCCAATCTTTCATTTAAAGTCTATAACTCAAGCTCTGCCTGTTGGGAAGACGAGAATGCTCTTGGGAGGAAGGTCGATGATAGTTCAGCGGATTGTGATTCAACCGATGACAATGTTGTGTACTTTCTGAGCAAGGCTGGAAATGTGGTAGCAAGTAGCATGCAGAGAAGTCCAACCAAGCAATATTCGTCGGTCATTACTAACCAAGACGGTCAAGAGGTAGTCTATTTTTTGAGTTCGTCTGGGACCGTTGTAGCTTGCAATTTGACCTGCACGTGTTTCTTTGAGTACCCTAGGCTATTGCCAGTTTTTTGCGAGTACTCTATCGATATTGTGGAGTGTAATGGTGAGATGATAGTTGTTTTGTTATCGGAATTCTTGGAAACTACAAGTCTTAGGGTGTGGAGATTCGATGAGACCAACCGATGCTGGCAACAGATTGCAGCAATGCCAGCAGCAATGTCTCATGAATGGTACGGAAAGAAGCCGGATATCAATTGTGTTGGTGCCGGTTCTCGGATTTTTATATGCTTGAACTCTCCTGAGCTATGTACTTATGTTCTGTGTGATTTGGTAACCAACAACTGGGTTGAATTGCCAAAATGTCACATTAATGGAGAAGTCATGGAGTTTATGTCGGCATTTTCTTTCGAGCCGAGGATAGAAGCTTCTGTT
>gnl_Mimgu_v2.0_Migut.A00333.1
ATGGAGGTTGTCGGAGATGACAACGTTGTTGTTGTTGTCCGAACAAGTCACAAGAGAAAGTCGCCGGAGATTTCAAGATTTCCATTGAACGAGCTCAATCAAGACCTTCTTGAGAGGGTTCTCTCATGGCTGCCGACCTCTTCCTTCCTCCGCCTCAGTTCCGTCTGCAAGAGATGGAAGTCGACGGCGGATTCCGCCACTTTCCGGCGGGCCTGCTCTCAAGTTCCGGCCCGTGAACCCTGGTTCTTCATGGTGGATTCTCGGAAACCCCAGAGTTCGATAGCCTTCGATTCGTCGGAGGGGAACTGGAAGAAGCTCAACCGCCCGCCTCTGTTCTCCGCCGTCGATTTCATTCCGGTTGCCTCCTCCGGCGGCTTGATCTGCTTCCACAGCAACACCGCCGCCGGAGACTTCATCGTCACCAACCCCGTCACCGGCGCGTGCCACCAGCTGACGTCACTCCCGACCCCGCATCCACCCATTCTGGCGATAGCAATGACGTCATCGAAAACCGGAACTTTCAAGGTGTTCGTAGTCTCCGGCGAGCTGCCGAACATCACATTCCGGCAGTACAACTCCGGCGCCGATCAATGGGAGGAGGAAATCTCCCTCACAAGAAAGTCCGCCACCAAGAGCAGCAGCAGCCCCGTTGAATCGGAAGCAAGCGACGACGACTGCACACAGTATTTCCTGAGCAAATGCGGCAACGTTGTCTCGCCGGAAATCCAGAGGAGCCCGTCGAAGCAATACTCATCAGTCCTCACAATCTCACGCGCCGCCGGAGACAAAATTCTCCACTTCCTGAGCTCATCCGGGACGGTGGTGGCCTGCAACCTCACGCGCCGCCAATTCTCCGAGTACCCGAGGCTTCTCCCTGTTTTCTCCGAGTACTCGATCGATCTAGTCGAGTGCGGCGGGGAGATGTACGTGGTTCTGCTCTGTGATTTCCTCGAAAGTTGCAGTGTTCGAGTGTGGAGTTGGGATGAGAAGATCGAATCTTGGCGGCAGGTGGCGGCGATGCCGCCGCACATGTCGCACAAGTTCTACAGCAAGAAGGCGGACATAAACTGCAGCGGCGGCGGCGGTGGCGGGAAGATGTTTGTGTGCGTGAGTTCCGGTGAAATGTGTTGTTATGTGATGTGTGATTTGGTCGGAAATGAATGGGTTGAAGTACCGCAGTTTTACGAAAATGGCGGGGAAGCCAAAGAGTTTGCTTCTGCATTGTCTTTTGAGCCTAGGATTGAAGCTTCTGTCAAT
>gnl_Musac_v1_GSMUA_Achr7T11470_001
ATGGAGCAGAACATGGATCTCTTGGCAGGAAAAGGCAGGAAGAGAAAGGCACAAGAAGAAGCTCATACTGGACCTGCCTTCTTCTTAGATGAGCTCAATCAAGACCTACTCGAAAGGGTCCTCTCCTGCCTTCCTGCCTCAAGCTTCTTTCGTCTCAGTTCAGTATGCAAGAGATGGAGATCTGTTGCCACATCTGAGACATTTCATATCGCATGCTCTCAGATACTCCGTAGGGAACCATGGTTCCTTATGGTAGATCACGATCTTGACCAGTATATTGTTTTCGACACCAGTGAAAGGAATTGGAAAAGTCTCAATCATCAAACTCATATCCCACAAAGCCACAGTTGTAAACCCATTCCTGTTGCTGCATCTGGTGGTCTTGTGTGCTACCGCACGGACTCTGGCAACTTTTTGGTGTCTACATGGGAAGATGAAGTCATGTTAATTCAGAAAGGTGAGAGTTCCTCAGAATCTCACATAGCCGGAGATGAGATTATTTATTTCCTTAGCAAAGCCGGAGATGTTGTAGCCACAAACATGCAGAGGAGTGCATCTAAACAGTACTCGTCAGTTCTCATCATGGAAAATGGAGAACAGGTCATCTATTTTCTCAGTGAGTCGGGAACTGTCGTGGCTTGTAATCTTGCTCAGAAGACATTTTTCGAGTATCCTAGATTTCTGCCTATCTACTTTGAGTACTCAATAGATGTGGTCGAGTGCAAGGGAGAGATGTTAGTCGTTGTCTTATCAGAATTCCTGGAGACTGCAAGCCTGAGAGTCTGGAAGTTCTCCAAGGAAAGCCAATCATGGCAACAAGTAGCAGCCATGCCGCCATCAATGTCTCATGAGTTCTACGGGCAAAAGATGGACATAAACTGCACAGGCTGTCAGGAAATCATCTTCATCTGTGCCAGTTCAAGTGAATGCAGCAGACACATAATGTTCGATATGGCGGTCGATGAATGGGTTGAGCTGCCCAAGTGTTACGTGGATGGGAAGGCCAAGGAGTTTACGGCTGCCATCTCCTTCGAGCCAAGACCGGAGGCTACTGTG
>gnl_Musac_v1_GSMUA_Achr10T25720_001
ATGGAACAGCACATGGATCTCTTAGCAAGAAAAAGCAGGAAGAGAAAGGCAGAAGAAGAAGCTCATGTCATACCTACCTTCTTCTTAGATGAGCTGAACCAAGACCTACTCGAGAGGGTCCTCTCCTGGCTGCCTGCTTCGACCTTCTTTCGTCTCCGTTCGGTGTGCAAGAGATGGAGATCTGTTGTCACCTCCGAGACATTTCGTGTTGCTTGCTCTCGGATACCCTTCAGAGAACCGTGGTTTCTTATGGTTGATCAAGATCTTGACCACTCGATTGCTTTCGACACCAGTGAAAGGAATTGGAAAAGTGTCGGTCATCAATCTTGCATCCCGCAAAGCCGTAGTTGTAAACCCGTTCCTGTCTCTGCATCTGGCGGTCTTGTGTGCTACCGCACAGACTCTGGCAAATTCATTGTGTCGAATCTCCTCACAGGGTCATGCCGTGAGATCCCACCGGCAGGCCATGGTGGTGAAAGCCATGCTTTACAAGCAGTTGCCATGTGCTCTACTCCAATCTATCCATCTTCATTTAAGATTATACTAGTTTCGGGTAAATCACCAAACCTTGCTTTCAGAGTCTTTGACTCCATGAAGTCTACATGGGAAGATGAAGTTATGTTGGCTCAGAAAGCTGGGAGTTCTTCAGATTCTCACGTATCTGGAGATGAGATCATTTATTTCCTTAGCAAAGCTGGAGATGTCATTGCCACAAACATGCAGAGAAGCCCATCAAAACAATACTCATCGGTTCTCATCACAGAAGATGGAGAACAGGTTGTATATTTCCTCAGTGAAACAGGAACTATCGTGGCTTGTAATCTTGCTCAGAAAGCATTTTTCGAGTATCCTAGACTTTTGCCTATCTACTTGGAGTACTCGATCGACGTGGTTGAGTGCAACGGAGAGATGTTAGTGGTTGTCTTATCAGAATTTCTGGAGTCTGCAAGCCTGAGAGTCTGGAAGTTCTGCGAGGAAAGCCATTCATGGCAACAAGTAGCGGCCATGCCACCATCAATGTCTCATGAGTTCTATGGGCAAAAAATGGACATAAACTGCACAGGTTGCCAGGACATGATCTTTATCTGTGCCAACTCAAGTGAATGCAGCAGAAATATAATGCTCGATATGGCGGCTGGTGAGTGGGTTGAGCTGCCCAAGTTTTATGTGAACGGAAAGGCCAAGGAGTTCACGTCTGCCATCTCATTTGAGCCAAGAGTGGAGGCTACTGTC
>gnl_Nelnu_v1.0_NNU_018151-RA
ATGTTGGGCCTGTCCTTTGACGAGTTGAACCAAGACCTGCTCGAGAGGGTGCTCTCATGGCTACCAACATCAAGCTTCTGCCGCCTCCGTTCAGTGTGCAAAAGATGGAGTTCTGTTGCAAACTCTGCAACTTTTCAACTTGCCTGCTCCCAGGTTCCCTATCGGGATCCTTGGTTTTTCATGGTTGGTCCCCATCTTGACCAATCAATTATCTTTGACACTGCTGAAAGGAAATGGAAAAATCTTAATAACCAACTTCTCCAACAAAATCCCAGCTGCAATTTCATTCCAGTTGCTGCTTCTGGTGGTCTGATATGTTTCCGCACTATTTCTGGTGACTTTGTTGTCTGCAACCCAGTCACAGGTGCCTGCCGAGAAATTCCTCCTGTAGGAGAGACCACTCAAAGTCAGACTGTCCATGCCATTGCAATGGTTTCATCTTCTAACTGCTCCTCGTATAAGCTTGTATTAGTCTCTGGTGAATTCCCAAGTCTCTCTGTCAAAGTCTATGATTCAGAGAAAAACTTGTGGCAAGAAGAGATTGTGCTTAGTAGGAAAACCAGCAATTCATTAGAATCTGAGATGGCTGGAGATGAGACTCTTTACTTTCTCAGTAAAGCAGGAGATGTTGTCATGACTAACATGCAAAGGAGCCCATCGAAGCAATACTCATCTGTTATAACTGTCAAAGATGGTGAAGAGATTATTTATTTTCTTAGCTCCTCAGGGACGGTTATCTCATGCAATTTAGCCCACAAATGCTTCTTTGAGTATCCAAGGTTGCTTCCGGTCTTTTTTGAGTATTCCATTGATGTTGTTGAGTGTAGGGGTGAGATGTTGGTAGTGCTATTGTCAGAGTTCCTAGAAACCGCGAGTCTTAGAGTCTGGAAATTCTGTGAGGGGGACCGGTCGTGGCATCAGCTTGCAGTTATGCCTCCATCGATGTCACATGAATTTTATGGCAAGAAAGCAGATATAAATTGTGTAGGATCTGGAGGTCAGATACTTATATGTGTGAATTCTGGTGAGTTTAGTAGTTGTTACTTATGTGATTTGGTGAGAAATGAATGGACTGAATTGCCAAGGTGTTTTGTGGATGGGGAGGCAAAGGAATTCATGTCTGCCTTCTGTTTCGAGCCCAGGATGGAGGTTTATGTA
>gnl_Nelnu_v1.0_NNU_010524-RA
ATGAATAGAACGCCTGTTTTTTTTCTTATATACTCCCAATTCATGGAACGAGATCAGGGTTGGGCGTCGAAGAAAACCCGGAAGAGAAAACTACCAGAAGAAGAAGATCGTGGGATGTTGGACTTGTCGTTTGACGAGTTGAATCAGGACCTGCTCGAAAAGGTTCTTGCATGGCTGCCAACATCGAGCTTCTGCCGCCTTCGTTCAGTGTGCAAAAGATGGAGTTGTGTTGCAGAGTCTGCAACTTTTCTACTCGCTTGCTCTCAGATTCCCTCCCGGGATCCCTGGTTTTTTATGGTCGATCCCAATCTTGACCAATCCATTGTCTTTGATACTGCTGAAAAGAACTGGAAAAATCTCAATCACTCCCTTCATCTCCAACAAAACCCCGGCCACAATTCCATTCCAGTTGCCGCTTCTGGTGGTTTGATCTGTTTCCGCACCGTTTCAGGGGAATTCGTTGTCTGCAACCCAGTTACAGGTGCATACCGTGAACTTCCTCCGGTGTGTACAACCAATCAAAGTCAGACACTTGATGCCATTGCAATGGTTTCATCCGCCAACCGCTCCTCTTACAAGCTTGTCTTGGTCTGCGGTGACCTCCCCAACCTCTCCGCCAAGGTCTACGATTCGGGGACAAATCAGTGGGAAGAAGAGATTACTCTAATTCGGAACACCAACAGAAATTCACTAGAATCTGAGTCTAGCGGAGATGAGACTCTTTATTTTCTGAGTAAAGCTGGGGACGTTGTGGCTACCAACATGCAGAGGAGCCCATCTAAGCAATACTCATCGGTTATAACTGTTAAAGATGGCGAAGAGATTATTTATTTTCTTAGCTCAACGGGGACGGTTGTGGCATGCAACCTGGCCAAGAAGTGCTTCTCCGAATATCCGAGATTGCTGCCTCTCTATTTTGAGTATTCCATCGATGTCATTGAGTGTAGGGGTGAGATGTTGTTGGTTGTTTTGTCGGAATTACTGGAAAGCGCAAGTCTTAGGGTGTGGAGGTTCTCTGAAGAGAACCGATTGTGGCATCAGATTGCAGTTATGCCTCCGGCCATGTCACACGAATTCTATGGCGGGAAAGCGGATATTAACTGTGTGGGGTATGGAGATCAGATACTCATCTGTGTCAACTCCACGGGAACGGAGTTTGGTTCTTGTTTCTTATGTGATTTGGTGACAAATGGTTGGATTGAATTGCCCAAATGTTTTGTGAATGGGAAGCCTAGGGAGTTCATGTCTGCCTTCTCATTCGAGCCTAGGATTGAGGCATGTGTG
>gnl_Orysa_v7.0_LOC_Os07g42590.1
ATGGCTGCTGCGGTAGTGGCGAGGTGTGGTGGTGCCAAGAAGCGGAAGGGCGAGGGGCTCGGGGAGATGCACGACGACGTGCTCGAGCGCGTCCTGGCGAGGCTCCCGCCGGCGAGCTACTTCCGGCTCAGGGGGGTGTGCCGGCGGTGGAGCGACGCCGCGTCGTCGCCCACGTTCCTCGCCGCGTGCGGCCGCGTCCCCGCGCGCGACCCGTGGTTCCTCATGCTGTCGGAGGGGGAGGGGCAGGAGCGGCGTCTTCCGGCCGTCGCGTTCGACGCCGGCGAGGGGGAATGGGCGCGGTGCGGGGGCGCGCCGGGGCACGTGATGCCGGTGGTGGCCGCGTCGGGGGGTCGAGTGCTGTACCGCGCGCCGGACACCGGGGAGCTCACCGTGGCCAACCCGCTCACCGGCGCGTCCCGCGTGCTGCCTGCGCCGCCGCCCGGCGCCGCGCTCCACGCCGTTGCCATGTACGGCTCCTCCCCCTACCGCGTCGTCCTCATCACGGGCGACCTCCCGGACCTCTCCATGACGGTGTTCGACTCGTCCAAGAACGCGTGGGACGACGCGGTGGCGCTGTCCCGGAAGCCGGATGCCTCGTCGCCCGAGCGCGACGCGGAGGGCGGCGTCGGCGGCGGCGGCGGCGGCGGCGACGACGAGACGGTCTACTTCCTGAGCAAGTCCGGCGACGTGATGGCGACCAACATGCAGCGGAGCGCGTCGAGGCAGTACTCGTCCGCCGTCACGTGCGGCGACGGCGGCGAGGCCGTGGCCTACTTCCTGAGCAACTCCGGCGCGGTGGTGGCCTGCGAACTGTCGCGCCGCGCCTTCGCCGAGCTCCCCCGGATCCTGCCCGTGTACTTCGAGTACTCCATCGACGTCGTGGCGTGCGGCGGCCGCGCCTACGTGGTGGTCCTCTCGGAGCTCCTCGGCACGGCCAGCCTGCGCCTGTGGGAGTTCGCCGGCGGCGCGTGGCGGCAGGTGGCCGCGATGCCGCCGGCCATGTCGCACGCGTTCCACGGCAAGAAGGCCGACGTCAACTGCGTCGGGCACGGCGACCGCGTCATGGTCTGCGTCAGCTCCGGCGAGGCCAACGGCTGCTTCATGTGCGACGTGCCGACCAACCGCTGGGAGGAGCTCCCGCCGTGCGCCGGCGCCGGCGGCGAGCCCATGGACTTCGTGGCCGCCTTCTCGTTCGAGCCAAGAATGGAGGTCACCGTC
>gnl_Orysa_v7.0_LOC_Os03g28130.1
ATGGCGTCCATGGCGGCGAGAAGTAGCAGGAAGCGCAGGAGCCCGCCGCCGCGTGGGCTCGGGGACCTCCACGACGACGTTCTGGAGCGCGTCCTGGCGCGCCTCCCGCCGGCCACCTTCTTCCGCCTCCGCGCCGTCTGCCGCCGCTGGAGCGCCGCCGCCGCGTCGCCCACGTTCCTCCGCGCCTGCGCCCGCGTCCCGTCGCGGGACCCGTGGTTCCTCATGCTCTCCGGCGCCCGCCCCCGCCCGCCGCTCGCCTTCGACGCCGCCGGCCGCTCCTGGATCCCTTGCCGCGCCGCGCCGGGCGGCAGCGACGGCGGCGCCGACGCCGCCGTCCCGGTGGCGTCGTCCGGCGGCCTCGTCCTCTACCGCGCGCCGGGCACGGGCGAGCTCCTCGTCGCGAACCCGCTCACCGGCGCGAGCCGTGCCCTCCCCTCGCCGCCGGGGGCCCACGGCGGCGCGCCGCGGCTCCACGCCATTGCCATGTACGGCTCCCCCTACCGCGTGGCGCTCTTCGCGGACGAGCTCCCCGACCTGTCCATGTCGGTGTTCGACTCGTCCAGGGGCTCGTGGGAGGGCCCTGTCGCGCTCTCCCGGAGGCCCGACGCCGCCGCGCTGCTCCCCGACGACGCGCCGTCCCAGGGCGGCGCCGACGACACGGTCTACTTCCTCAGCAAGTCCGGCGACGTGGTGGCCACCAACATGCAGCGCAGCGCGTCGAAGCAGTACTCCTCGGTGGTGGTCGCCGCGTCGTCCGACGGCGGCGACGCCGTGGCCTACTTCCTGAGCCACTCCGGCACGGTGGTCGCCTGCGACACGGCGCGCCGCACGTTCGCCGAGCTCCCCCGCATCCTCCCGGTCTACTTCGAGTACTCCATCGACGTCGTGGCCTGCGACGGCGCCGCCTACGCCGTCGTGCTGGCGGAGTACCTCGACACGGCGAGCCTGCGGGTGTGGGGGTTCGCCGGCGGCGCGTGGAGGCAGGTGGCCGCCATGCCGCCGGCCATGTCGCACGCGTTCCACGGCAAGAAGGCCGACATCAACTGCGTCGGCCACGGCGGCCGCCTCATGGTCTGCGTGAGCTCCGGCGAGGCCAACGGCTGCTTCATGTGCGACGTCGGCAGCAACCAGTGGGAGGAGCTCCCCAAGTGCGTCAATGGCGATGGAGAGGTCAACGACTTCTTGGCCGCTTTCTCCTTCGAGCCTAGGCTAGAGATTAGCGTC
>gnl_Phavu_v2.1_Phvul.009G084700.1
ATGGTTCAATTTGGAAAACTTCATTCCCTTTTTCTGACGTCTGTGAATGACTGTTTGCCAATGGAATGTAATTATCAGTGTGGCCAAAGTGTTGTAAGCTTGAAGAGAAAGTTGCCAGAAGATGGAGATCATGTACTCTTCAACACCTTTTCTCTGGATGACCTTAATGAAGATCTCTTTGAAAGGATACTTTCATGGCTTCCAACTTCCACATTCTTTCGCCTAAATTCTGTGTGCAAAAGATGGAAATCAGTTGCTGATTCTGCCAGTTTCAAGCTTGCCTGCTCTCGCATTTCCTCGAGGGAGCCTTGGTTTTTAATGGTTGCTCCCAACCTTAATCAATCTGTTATCTTCGATTCTTCTGAGAGCTCTTGGAAGAGACTAAACCACCCACCTCTTCTGCAAGAGGAATCTAACCAAAATTGCATGCCAGTTGCAGCCTCTGGTGGCTTGATTTGCCACCGAAAATCATCTGGAAACTTCATTGTGAGCAACCCCGTGACAGGATCTTGTACAGAACTCCCCCCACTTCATGCCCCACAGCACCAACCTCTCAATGCCATTGTGATGAGCACAGCTTGCAAAGACCAACTCTCCTTCAAAATTGTCTTAGTCTTTGGTGAACTTCCAAATCTCTTGTTTAAAGTCTACGATTCAAGATCTGGCTGTTGGGATGATGAGATTGCTTTGAGGAGAAAGACAGAAGACAATTCAATGGAACATGATTCTACTGATGACAATGTTGTGTACTTCCTCAGCAAGGCTGGAATTGTTGTGGCAAGCAACATGCAGAGAAGCCCCTCTAAGCAGTATTCATCAGTTATTACCAACAAAGATGGGCAAGATATTGTGTATTTTCTTAGCTCCTCAGGAAACGTAGTAGCTTGCAATTTGACTTGCAAGTGCTTCTTTGAGTACCCCAGGCTGTTGCCTGTTTTTAGTGAGTATTCCATTGATGTTGTAGAGTGCAGTGGGGAGATGCTAGTTGTTTTGTTATCAGAGTTCTTGGAAACTGCAACTCTTAGGGTGTGGAGGTATGATGAGGCTAATAAAGGGTGGCATCAGATTGCCGCAATGCCTGCAGCAAATTCTCATGAGTGGTATGGAAAGAAAGCAGATATTAACTGTGTTGGGGCTGGTAACCAAATATTGATATGCTTGAGCTCCCCTGATCTATGCACTTATGTTATGTGTGATTTGGAAACCAACAAGTGGGTTGAATTGCCAAAATGTTGCATAAATGGTGAAGTCATAGACTTTATGTCTGCCTTTTCATTTGAGCCTCGGATAGAGGCTTCTGTA
>gnl_Phavu_v2.1_Phvul.001G043800.1
ATGGAACACAGTTTGAAAAGAAAGTGTCCAGAAAATGGAGACAATTTAGTCTTGAACAGCTTTTCTCTGGATGACCTTAATGAAGATCTCTTAGAGAGGGTGCTTTCATGGCTACCGACTTCCTCCTTCTTCCGCCTTACTTCAGTGTGCAAGAGATGGAAGTCAGCTGCTGCTTCTGTGAGTTTCAAGCTTGCCTGCTCACACATTCCCTCCAGGGATCCTTGGTTTCTGATGGTTTCTCCCAGCCTCAACCAATCTATTGTCTTTGATGCTGCTGAAAACAGTTGGAAAAAACTCAATCACTTGCGTCTTCCGCTCGAAGACTCCAACATAAACTGCATGCCTGTTGCAGCCTCTGGTGGCCTGGTTTGCTACCGCAAACTTTCAGGAAACTTTGTTGTATGCAATCCAGTGACCGGATCCTGTAGTGAACTCCCTCCACTGCATTTCCCCTCAGAAAATCAACCTCTCAATGCCGTTGTGATGAGTACAACTTTCAGAGATCAAATCTCCTACAAGATTGTGTTAGTCTTCGGTGAACTCCCTAATCTTATGTTCAAAGTCTATGACTCAAGCTCTTGCTGTTGGGAAGAGGAGACTGCACTGAGGAGGGAGGTTGATGACAATTCCATTGGTTGTGATTCAATTGATGATGACCATGTTGTGTACTTCCTTAGCAAGGCTGGTACAGTGGTGGCTAGTAGCATGCAGAGGAGCCCATCTAAGCAATATTCCTCAGTTATTATTACTCACAAAGATGGTCAGGAAATGGTGTATTTCCTGAGCTCCTCAGGGACAGTAGTAGCTTGCAATTTGACATCCAGGTGCTTTTTTGAGTACCCCAGGTTGTTGCCTGTTTTCAGTGAGTACTCCATTGATATTGTGGAGTGTGGTGGTGAGATGCTGGTTGTTTTGTTATCAGAGTTCTTGGAGAGCACAAGTCTTAGGGTGTGGAAATACGATGACCCGAATCGATGCTGGCAACAGATTGCTGCAATGCCTGCAGCAATGTCTCAAGAATGGTATGGAAAGAAGGCAGATATCAACTGTGTTGGATCTGGCAATCAGATATTTATATGCTTGAACTCCCCTGAGCTATGCACTTACATTCTATGTGATTTGGCGACCAACAATTGGACCGAGTTGCCGAAATGTTGCATGAATGGAGAAGTCATGGAGTTCATGTCTGCCTTCTCATTTGAGCCGAGGATAGAGGCTTGTGTA
>gnl_Pinta_v2.0_PITA_000013924-RA
ATGGTTCACTACAAGAGGCCTATCATACCCAAGCGAGAAGATGGAAGTGTTAGAGGGAAAAATGTTTTCAAGGAGAAAATGATAGGCACAACAGATTTGCTAATGCTTACATACACATGGGATCAGTTGAATAAAGCAACTGAGAACTTCATTCCTAATTGTAGAATAGAAGGTTTTTTCTACCATGGGATCTCGGATGAGCTAAGAAGTTTGTGCCAAGTTCAACAAAATAATCTTATTGGATTCCTGAGGATCTGCAATGAAGCCATGAAAAAAAAATTTATAACCGCATGTTCTCGCTTCTTGACACTGGATAAGAGGCTCCATATCTTTCTTGATGTGACCATGGGATTGCATTATATACTTGAACAAAAACATCCTAGTTATGTGCACAAGGACATCACAAGCAACAATATTATGTTGAATGCAGAATTGAAGGCCAATATAGAAAATTTCAGCATGGGTACCAAGCATAATAGCTCAGGTACACCTGCGTACATGGCTCCTAAATACATTTCTCATGGGAAAGTGACCACAAAGATTGATGAAGGCAACAAAATATATGCCATAGACAAATCTCTGGACCTCGCCAAACTTGCAAAGTCATGTGTTGAAGAAAATCCATTAGCTAGGCCCACCATGGCTGAGATTGCT
>gnl_Pinta_v2.0_PITA_000013928-RA
ATGATTTTTCCTGGGGTAAAAAAGATGTTCTTTAGTAGCTCAAAACAGAAGAGTAGAAAGTTAAATGCATCAATTTTATGTGAGGATTCTATGATAATAGATAACATATCTTGTGCTGAACTTCATGATGATTTATTAGCAAGGGTGCTTGCATGGTTTCCTGTGTCTCACTTCTTCAATTTTGGTTCAGTATGCAAAGGATGGAATTCAATGATATATTCTCAAAGTTTTTTAAATTCTTGTTCAGAAGTCCCATTCTGTTGTCCATGGTTCTACGTGGTGGACTCCAAGTTTGATCAAGGAATTTTAGATGACATAGATGTAAAAAAAATGGCACCATATCAATATCCCCTCTTGTCTGAGAAAAAATGTGAAGTGCAAAACAATGTCATCTGCAGGAGGACTTATTTGTTTTGGGTCATCTCTTGGAAATTTCATTGTGTGCAACCCTCTCAC
>gnl_Pinta_v2.0_PITA_000013927-RA
ATGGTTGCAACTAAAAATTCATATAAGGTAATACTCACATATGGGGATTTTCCTACATTTTTCATGAAGTTTTTGAACAGAGGAGGTAATGTAATTGCTTCAGATGTCTGGAGAAGTCCTTCAAAGGAGTATTCTTCCATCTTGACATCACGATATGGTGGTGAATATATAAGAGGAGGAAAAGTAGTGGATTGCAATACTCACAAAGGCCTGTGGTATGAATACCCCCCTCTTTTACCATCACCACTTGAGTATTCTCTAGACATTGTGAATTGTGGGGGACATATATCCGTGGCATTCCTCCTGGAATTTTTGGAAAGTGCCCATGTGATAATATGGGAATATAAGGAGACACATTCTAAGTGGGTGCAAGAGCAAATGACAGGCACAATAGATTTGATAATGCTTACATACACATTGGATCAGTTCAATAAAAATAGAAGGTTTTTTCTACCATGGTACTTGAGTGGTACCCCTTTGGCTATTAAGCATATCAAGAAAGGGATTTCCGATGAGCTAAGAAGTTTGTGCCAAGTTCAACAAAATAATATTATTGGGTTCCCAGGGATCTGCAATGAAGTCATGAAAAAAAAATTTATAACCTCATGTTCTCCCTTCTTGACATTGGATAAGAGGCTCCATATCTTTCTTGATGTGGCCATGGGATTGCATTATGTACATGAACACAAACATCCTAGTTATGTGCACAAGGACATCACAAGCAACAATATTATGTTGAATGCAGAATTGAAGGCCAAGATAGCAAATTTCAACATGGGTACCAAGCATAATAGCTCAGGTACACCTACATACATGGCTCCTAAATACATTTCTCGTGGGAAAGTGACCAGAAAGATTGATGAAGGCAACAAAAGTTTTCTTGGC
>gnl_Poptr_v3.0_Potri.006G217500.1
ATGGAGCACAATGATAACTGGGCTTCGAGAGCAAGTCGGAAGAGAAAGCTGGAAGCACAAGATAAAGGGATGCTCAGCTTGTCTATGGATGAGCTCAATGAAGACCTTCTTGAAAGGGTTCTTTCCTGGCTACCAACCTCTGCATTTTTTCGTGCTGCTTCAGTGTGCAAGAGATGGAAATCAGTTTCAGATTCTGCAAGTTTCAAGCTTGCCTGCTCTGAGATTCCTTCTCGAGAGCCATGGTTTCTCATGGTGGATCCCCATCTTAACCAGTCAACCATCTTTGACTCTGCTGATAGAAGTTGGAAAAAACTCAACTATCCTCCGCTGCTCAAGCAAAGCTCTAACTGTGATTCCATTCCTGTTGCAGCATCTGGTGGCTTAGTCTGCTTCCACATGGGAGCGTGCAATTTCATCGTATGCAATCCTGTGACAGGATCCTGTCGTGAGCTCCCTCCAGTGCATGCAGCCCAAGAAACTCACTCTCTTCTTGCTGTAGCAATGAATGCACAGAATAATCAGTCCTATAAACTTGTATTGGTCTCTGGTGAGCTACCAAAACTTTCATGCAAAGTCTATAATTCAAGCACTGGTTGCTGGGGAGAAGAGATCTTTTTGAGAAGAAAGGTTGACGAGTCTCAGGAATTTGATTCAAACGACGACAATGCTGTGTATTTCCTTAGTAAGGCTGGAAACGTCGTGGCAACTGACATGCAGAGGAGCCCATCTAAGCAATACTCATCAGTTATAACTGTTAAGGACGGAGAGGAGATTGTTTATTTCCTCAGCTCCTCAGGTACGATTGTGTCTTGCAATCTGACCACCAAGTGCTTCTCTGAGTATCCAAGGCTATTGCCTGTCTTCTGTGAATACTCCATCGACGTGGTGGAGTGTAAAGGAGAGATGCTAGTTGTTGTGTTATCAGAATTTTTTGAAAGCGCAAACCTCAGAATCTGGAGGTTTGATGAGAGCATTCGATCTTGGAATCAGATTGTAGCAATGCCTCCAGCAATGTCACACGAGTTTTACGGCAAGAAGGTGGATATAAACTGTGTTGGAGCCGGTGACCAGATATTTATCTGCTTAAACTCTGCCGAGTTTTTCCGTTATGTTGTGTGTGATTTGAGAACCAATGAGTGGATTGAGTTACCAAAATGTTTTAAGAATGGTGAAGCCGTAGAGTTCATGTCTGCCTTCTCTTTTGAGCCAAGGATTGAAGCTTCTGTC
>gnl_Prupe_v2.1_Prupe.1G401100.1
ATGGAGGACCAAAATTGCCGGGCTTCTGTGATGACTCGGAAGAGAAAATCCCAAGAAGAAGATAATTGCATTTCAAGCACCTTTTATATGGATGAGCTTAATGAAGACCTCCTGGAAAGGGTCCTCTCAAGGCTACCAACCTCTGCATTCTTCCGCCTTACTTCGGTGTGCAAAAGATGGAAATCGGTTGCATCTTCTCCTAGTTTCAAGCTTGCCTGCTCTCAGATTCCTTCACGGGATCCATGGTTTTTCATGGTCGATCCCCTTCTCAATCGATCAATAGTCTTTGACTCCACTGAAAGAAGCTGGAAAAAACTTAATCATCCACCTCTCCTCCAGAAAAACTCCAACTGCAATTCCATGCCTGTTTCAGCCTCTGGTGGCTTGATCTGTTTCCGAAATTCATATGGCAACTTCATTGTGTGCAACCCCGTGACAGGGTCTTGCAACGAACACCCTCCGCTGGATCCATCCCTACAAAATCTCACCTTCCATGCCATTGTGATGCATTCATGTCCCAAGTATGAGCAGTCCTCTTACAAGCTGCTTGTTGTCTTTGGTGAACTTCCAAAGCTGTCATTCAGAGTGTATAACTCAGACACCGGTTCCTGGGAAGAAGAGACCGCCTTGTGTAAGAAGTTTGATGATGATTCTGCAGAATCTGAATCAAGTGAGGACAATGCTGCTGTTTACTTCCTTAGCAAGGCTGGGAATGTAGTGGCAACCAACATGCAAAGAAGCCCATCTAAGCAATACTCATCAGTGATCACTACTAATAAAGATGGCGAGGAGATAGTCCATTTCCTAAGCTCATCAGGGTCAGTTGTGGCTTGCAATCTGGCCACCAAGTGCTTCTCTGAGTACTCCAGGCTTTTGCCCGTCTTCTTCGAGTACTCCATTGATTTAGTGGAGTGCGGAGGCAGGATGTTAGTGGTTCTGCTGTCAGAATTCTTCGAAAGCGCTAGTCTCAGGGTGTGGTGTTACGATGAGGATGTTCGATCTTGGCACCAAATTGCAGCAATGCCTCCAGCAATGTCCCATGAGTGGTATGGCAAGAATGTGGATATAAACTGTGTAGGGGCTGGTGACCAGATACTGATCTGCTTAAGCTCTGCTGAGATTTCTAGCTGTGTTCTGTGTGACTTGGCTGCCAATGAATGGGTTGAATTGCCCAAATGTTTTATGGATGGTGAAGCCATAAAGTTCATGTCTGCCTTCTCATTTGAGCCAAGGATTGAGGCTTCTGTA
>gnl_Solly_v2.4_Solyc08g067300.1.1
ATGGCTTCTAAGAGGAATCTAAAGAGGAAATTACTTGATCAACATCTTGTTTTTCCATTGGATGAACTTAATCAAGATCTTCTTGAGAGGGTTCTTTCATGGCTTCCAACTTCAACTTTTCTAAGATTAACTTCAGTCAGCAAGAGGTGGAAATCTGCTGCGAATTCCCCTGTTTTCCACCATGCTTGCTCTCAAATTCCATCAAGAGAACCTTGGTTCTACATGGTGGATTCTTCACAATCGTCTGAAATCAAGAACCAACAACAATTTGTTTATGATGCTGCTGAAATGAACTGGAAATTCCTCACCTACCCATCTAATTTTATTGGAGAAAAGAAGCTTAATCAGTCGAATTTCCTCCCTGTCGCTGCTTCTGGTGGCTTACTCTGTTTTCATAACGGCGAAAATGGTGAATTTCTCATTTGTAACCCTGTTACTTCCTCGTATCGCAAGCTTCCTTTTTTGGATTATTCCGATACCCTTTCTGCCATTGGAATGATTTCTACTCAGGAATCGTATAAACTCTTCTTAATTTTCGGAGAAATTTCAAGTCTTTCATTCAGAGTTTACGATTCCACTGCAGATAGCTGGGAAGACACCGCAATTCTGAGTAAGAAATCTCCCACTTGCCCTGCAGCTCAATTCTGCACTACTGACGATGATGACGATGATCGAATGCTCTATTTCTTGAGCAAATGTGGGAATGTAGTAGCAACTGAAATACAAAAAAACCCATGTAAGCAATACTCTTCAATAACCACCACCACGAAAGGCGATAGACAAGAAATCCTCTGTTTCTTGAACTCTTCGGGGAAAGTGGTGGCTTGCAATCTTACCGAAAAACACTTTTTTGAGTACCCAAGATTGCTCCCTCTTCATCACGAGTACTCAATCGACTTAGTTGAATGCGGTGGAGAGCTATTAGCAGTTGTTCTATCTGAATTTCTTGAAACAGCTAGTCTCAGGATATGGAAATTTGACGAAAAAGAATGGGCATGGAATCAAGTGTTGACAATGCCATCAGCTATCTCACATGAGTTTTATAGCAAGAAAGTGGACATCAACTGCACAGGAAGTAGTGAACACATGTTTGTCTGCATTTCGAATTCTGGTTCGAGTGATGATGAGAGTTGTAGGTATTTCTTGTGCAAATTGGCTGAAAATGAGTGGACTGAATTGCCTGCTTGTTCTGGGAAATTCAGCTGTGCTTTCTCTTTTCAGCCAAGGATTGAAGCTTCAGTG
>gnl_Sorbi_v3.1_Sobic.001G345200.1
ATGGAACCGCCGCGGGCCAACAACAACGGCGGCAGGAAGCGCAAGCCCACGCCGCCTCCCGCCGCCGCCGGCGGCCTGGGGGACCTCCACGACGACATGCTCGAGGGCGTCCTCGCGCGCCTCCCGCCGGCCGCCTACTTCCGCCTCCGCGCCGTCTGCCGCCGCTGGCGCGCCGCCGCGGAGTCCCCGACCTTCCTCGACGCCTGCGCCCGCGTCCCGTCCCGTGACCCCTGGTTCCTCATGCTCTCCGACTCCGACTCCGCCTCCGGCTCCGTCGCCTTCGACGCCGCCGGCCGCAGCTGGAACCGGCTTTGCCGCGCCGCGCCGGGGGCCGCGGCCGCCGTGCCCGTGGCCGCGTGGGGCGGCTTCGTCCTCTACCGCGCGCCGGACACGGGCGCGCTCACCGTCGCCAACCCGCTCACGGGCGCGTCCCGCGCGCTCCCCTCGCCGCCGCCGCCGCTGCAGAGCGCGCAGCAGCAGCTGCAGGCCATCGCCATGTACGGCGCCGGCGCCGGCCACTACTACCGCGTGGCCCTCTTCGCGGGCGACCTCCCGGACCTCTCCATGGCGGTCTTCGACTCGTCCAGCAACTCGTGGGAGGGCCCCCTGCCGCTCGCCCGCAAGGCCGGGGACGACTCCTCCTGCTACCCCGACGCGCCGGCGCAGGGCGGCGGCGGCGGCGACGACGACACGGTCTACTTCCTCAGCAAGTCCGGGGACGTGGTGTCCACCAACATGCAGCGCAGCGCGTCCAAGCAGTACTCGTCGGTGGTCGTGCCCTCGTCCGCTCCCGGCGACGGTGACGCGGTCGCCTACTTCCTCAGCTACTCGGGCACCGTCGTGGCCTGCGACACGGCGCGCCGCACGTTCGCGGAGCTGCCCCGCATCCTCCCCGTCTACTTCGAGTACTCCATCGACGTCGTGGCGTGCGGCGCCGCGGCCTACGCCGTGGTGCTCTCCGAGTACCTGGACACGGCCAGCCTGCGGGTCTGGGAGTTCGCCGGGGGCGCGTGGCGGCAGGTGGCCGCCATGCCGCCCGCCATGTCGCACGGCTTCCACGGCACGCGGGCCGACATCAACTGCGTCGGCCACGGCGACCGCCTCATGGTCTGCGTCACCTCCGCCGAGGCCAGCGGCTGCTTCATGTGCGACGTGGCCAGCAACCAGTGGGAGGAGCTGCCCAAGCACGTCAATGGCGACGGCGAGGCCAACGAGTTCTTGGCCGCCTTCTCCTTCGAGCCCAGAGTGGAGATCACCGTC
>gnl_Sorbi_v3.1_Sobic.002G375701.1
ATGGCGGCCACGCTGGACGGAGCTGCCGGAGGCAAGAAGCGCAAGCGCGCGGCGCCCGGCCTCGCCGACCTCCACGACGACATGCTCGAGCGCGTGCTCGCGCGCCTCCCGCCGGCCAGCTACTTCCGCCTGCGTGGCGTCTCCCGCCGGTGGCGCGCAGCCGCGGAGTCCCGCACCTTCCGCGCCGCCTGCGCGCGCGTCACGGCAAGGGACCCATGGTTCCTCATGCTCGAGGACCCCGACCACCAGTACCAGGACCAGGACGAGCGGCGGCCGCGCCCCGCCGCCGTCTTCGACTCCGCCGAGCGCGCCTGGGCGCGGTGGCGTGGCGCGCCGGGTCCCCTGCAGCCGGTGGCCGCCGCGGGCGGGCTCCTGCTGTACCGCGACCCGGGCACGGGTGACCTCACCGTGGTCAACCCGCTCACGGGCGCGTCCCGCGCGCTCCCGCCGCCGCCGCCGACGCCGACGCGCGCGCTGCAGGCTGTCGCCATGTACGGCTCGCCGTACCGCGTGGTGCTCATCTTAGGCGAGCTCCCGGACCTGTCCACGGTGGTGTACGACTCGTCGACGAACGCGTGGGGCGACGAGGCGGCGCTGTCCCGGAAACCGGCCGAGGACGCCGCCTCGTCCCGGGAGGAGCGCGTCGCGGAGGCGGACGGCGACGACACGGTCTACTTCCTGAGCAAGTCCGGCGACGTCGTGGCCACCACCATGCAGCGGAGCGCGTCGCGGCAGTACTCGTCCGCCGTGGCGTGCCGCGAAGGAGGAGGCGGCGACGCCGTGGCCTACTTCCTGAGCCGCTCGGGCACGGTGGTGGCCTGCGACCTGTCGCGCCGCGCGTTCGCGGAGCTGCCCCGGATCCTTCCCGCGTACCACGAGTACTCCATCGACGTGGTGGCGTGCGGCGGCGCCGCCTACGCGGTGGTGCTCTCGGAGTTCCTCGACGCGGCCAGCCTCCGCGTGTGGGAGTTCGCGGGCGGCGCGTGGCGGCAGGTGGCCGCGATGCCGCCCGCCATGGCGCACGCCTTCCGCGGCGCCAAGGCGGACGTGAACTGCGTCGGCCACGGGGGCCGCGTCATGGTCTGCGTCAGCTCCAGCACCGCCGCCGGCGCCAGCGGCTGCTTCATGTGCGACGTCAGGACCAACCGGTGGGAGGAGCTCGCCGGCGGGGACGGGGACGCCGCCACCGGCTTCGTGGCCGCACTGTCGTTCGAGCCGAGAATGGAGGCCGCCGTC
>gnl_Spipo_v2_Spipo0G0034800
ATGGCGGCGGCCGCGGGAACCCGGAAGAGACGGTGGCCTCCTCCGGGTCCTGCGGCGGGCGAGATAAGCCTGGAGGATTTACCTCAGGACCTGCTCGAGAAGATCCTCTCTTGGCTTCCTGCCTCGAGCTTCTTCCGCCTCCGCTCGGTGTGCAAGCGGTGGAGGTCCGCCGAAGCCTCTGCGACTTTCCTCAATTCCTGCTCCGGGATCGCCTCCAGAGAGCCCTGGTTTCTCCTGGTCGACCCCGACGTCGACCAGTCGATCATCTTCGACACCAGTGAGGGAAACTGGAAGAACATCGGCCACCCGGCGCTCCTCCGGGAGACCCGCAACTCCAACTCCATCCCCGTCGCATCGGCCGGCGGCCTCGTCTGCTTCCTCACCACCGCCGGCAGCTTCATCGTCTGCAACCCTGTCACCGGTGCCTGCCGCGAGCTCCCCCCGATGGGACTCGGCGAAGAGAACGAGAAGGAGAGGATTTACGCCATCGCCATGACCTCCTCGCCCTACAAGCTCTTCGTCATCTCAGGCGACTTCCCGAACATCCGTGTGAAGATCTACGACTCGGCGGAAGAACAATGGGATGAAGCTCCGCTCTCCGGCGGTGAGCCCCGCAGCACGGCCGAGCGGGACATTGCCAGCGACGAGACGGTATACTTCCTCAGCAAGGCGGGAGAGGTCGTCGCCACCAACACCCAGAGAAGCCCTTCCAAGCAGTACTCGTCGGTGATCACCACGCAGGGCGGGGAGCTCCACATGTTCTTCCTCAGCTCCGGCGGGGCCGTGGTGGGATGCAACCTCGCGCAGAGATCCTTCTCCGAGTACCCGAGGCTGCTGCCGGCCCACCTGGAGCACTCCTTCGACGTGGTGGAGTGCATGGGGGAGCTGATGGTGGTGGCTCTGTCGGAGTTCCTGGAGAGCGCCAGCCTCCGAGTCTGGAGGTTCTGCGAGGACGACCAGCAGTGGCACCAGGTGGCGGCGATGCCGCCGGCGATGTCGCACGAGCTGCACGGGAAGCAGGCCGACGTGAACTGCGTGGGCCTCGGGGACGCCATCCTCGTGTGCGTGAGCTCGGCCGAGTTCAGCCGTCATATCGTCTGCAACCTGCCCTCCGGGCGGTGGTCCGAGCTGCCGGAGTGCTCCCTGAGAGGGACTCACGCGAGGGAGCTGCGCTCGGCCTTCTCCTTCGAGCCGAGGCTCGAGGCCCGCGTC
>gnl_Spipo_v2_Spipo20G0006400
ATGGAGGAAGAGCAGAGGAGGGCCGGGGCGGCGCCGCCAGTCAAAGGCTGGAAGAAAAGAGGACGACCCGATGAGTGTGACGGGTCTGCCGAGTTTTCCTTCCTGAGCGAGTTGAACGGAGACCTCCTCGAGAAGATCCTCTCCCGGCTGCCCCCCTCGAGCTTCTTCCGCCTGCGTTCAGTCTGCAAGAGATGGCTGTCCGCATCGACCTCTGCGACCTTCGTCGCCTCCTGCTCCGAGGTTCCCTCGAGAGAGCCCTGGTTCTTCATGGTGGACTCCGACCTTCGCTACTCGGTGGTCTTCGACACTAGCGAGGGCGACTGGAAGAACCTCAACCGGCCGTCTCTCCTCCCCAAGTCCATTCCTGTGGCCTCCGCCGGGGGCCTGGTCTGCTTCCGCTCCCCTTCCGGCGGCCTCTTCGTCTGCAACCCGGTCGACGGCGCCTGCAGCGAGCTTCCTCCCCCCCCGCCGGCGGACGCAGCAGCAGACCAGCGAATCCACGCCATCGCCATGAAGTCCTCCCCTCTCGGCCACTCGTCTCCGTCCTATGAAGTGGTCCTCATCGCCGGCGACTCCGCGAACCTCGCCGTAAAGGTGTACAGCTCGGAGATATCGCGGTGGGAGGAGGGTTCGCTCTCACGGAAGAAGAAGCCCGCTCAAGAAGAATCGGAAGTCTCAGGCGAGGAGACGGTTTACTTCCTCAGCAAGGCCGGCGAGGTGGTGGCGGCGGATATTCAGAGGAGCCCCTTCAAGAAGTACTCGTCGGTGATCACCACGGTGGGGGCCGGGGAGGAACTGGTCTACTTCCTCGGCCCGACCGGTACAGTCGTCGCCTGCAATCTCAGCCGCCGGGTCGTCGCCGAGCTCCCCCGGCTGCTCCCTGTCAACGTGGAGTACTCCGTCGATGTGGTGGAGTGCATGGGGGAGATGATGGTTGTCGTCCTCTCGGAGCTGCTGGAGGCGGCGAGCCTCAGGGTGTGGCGCTTCTGCCGGGGAGACCAGTCATGGCGGCAGGTGGCGGCGATGCCACCGTCCATGTCCCGTGAGTGGTTCGGGAAGAGGGCTGACATCAACTGCGCGGGGTTCAAGGAGATGATCTTCATCTGCTTGAGCTCCAGCGACTTGTGCCGCTGCGTCGTCTGTGATATCGCCGCCGGCGAGTGGCGGGAGCTCCCCGGTTTCTCCGTCAATGGAGCTCCCTTGGAGTTCATGTCAGCCTTCTCCTTCGAGCCCCGGATCGAGGCCCGAGTC
>gnl_Stras_v2.0_SGA_v2.0_scaffold22T09921
ATGTCGGCCAAGGCCCAAATCGTTTCTCGCAAGAGAAAGCTCGAGGAGACTAACGTAGACGATTACGAATTTTCTGGTGTTTTCCCTCTGAACGACCTCAATCAAGACCTCCTCGAGAGAGTCCTCTCACGGCTGCCGGCGTCCTCCTTCCTCCGCCTCACCTCTGTCTGCAAGAGATGGAAATCCGTCGCCCATTCCCCAACTTTCAACCTCGCCTGCTCCGAAATCCGCCGCCGCGAGCCCTGGTTCCTCATGGTCCGCTCCCGACCCGACCCGACCCGCCCCACCACCACCGTCTTCGACTCGTCGGAGAACAACTGGAAGCAGATCCCGACCCCGCTTTTCCCCAAACGCCGCGGCGATTACATCCCCGTCGCCTCCTCCGGCGGCCTCCTCTGCTTCCACCGCGCCGCCGGCGAATTCGTCGTCTCCAACCCCGTCACCTCCTCCTCCCGCCAGATCCCCGCCCCACAAACCCCCATCCTCGCCGTCGCCTTATCCTCCACCGCCGGAAATTTCAGAATCTTGCTAATCTCCGGCGAACTCCCGCATCTCGCGTTCAGCCATTACCACTCCGTCACCGGCGAGTGGGCGGAAAGCATCCCCCTGACAAGAAAATCAAACCCCGCCAGAGAATCTCCGGCAACATTCCCGGACGACGAGTGCACGAACTATTTCCTGTCCAAAAACGGGGACATTGTCTCGGCAGACATACAGAGAAGCCCGTCCAAGCAATTCTCCTCCATCCTCACCGTTCAAAACGGGGACGAGATTTTGGATTTTCTGAGTTCCACCGGAACAATAATCTCCTGCAACCTCAACCAGAGAATTTTCTCCGAGTACCCAAGAATTCTCCCAGTTTTGTCAGAGTACTCGATCGACTTAATTGAGTCGGGAGGCGAAATGCGAGTTGTCCTGCTTTCCGAATTTTTCGAGACCTCCAGCCTCCGGGTTTGGGCGTGGGACCGCAAAATCGAGACTTGGCGCCAGGTGGCGGCAATGCCGCCACATATGTCGCATATGTTGTACGGGAAGAAGGCTGACGTCAACTGCATGGGGTCTGGTGGGGAAATGCTTGTGTGTGTGAGTTCGGAAGAGGTTTGTAGCTATTTCATGTGCAATTTGGAGGCGAATGAGTGGGTTGAGCTGGACAATGGGGCGGCGGACGAGTTTGTGAACGCGCTCGCGTTCGAGCCAAGGATTGAAGCTTGTGTATGGGGAAAGTAG
>gnl_Theca_v1.1_Thecc1EG037427t1
ATGGAGAATGCTAATGGCTGGACTTCAAGGCCATCTAGAAAGAGGAAGTTGCCTTGGGAAGGCAAAGATATGTTGAACTTCTCCTTGGATGAGCTCAATGAAGACCTCCTAGAAAGGGTCCTTTCATGGTTACCGACCTCAACGTTCTTTCGCCTCAGTTCAGTGTGCAAGAGATGGAAATCATTTGCAGCTTCCGAAAGTTTTAAGCTGGCATGCTCTCGGATTCCTTCACGGGAGCCTTGGTTTTTCATGGTGGATCCCAATCTTAATCAATCCGTTGTCTTTGACTCTACTGAAAAAGCTTGGAAAAAACTCAATCATCCGCCTCTCCTCTTGCGTAACTGTAACTGTGACTCCATTCCAGTTGCAGCATCTGGTGGTCTTGTCTGTTTCCGCAATATGTCCGGCGATTACCTTGTATGCAATCCTGTGACAGGATCTTGTCGCGAACTCCCTCCAGTGGATCCAGACTCTCAAGATCGATCTCTTCATGCTATTGCAATGAATGCATATTCCAACTACCATGGCTCATACAAGCTTGTCTTAGTCTCTGGTGATCTTCCAAAGCTTTCATTCAAAGTTTATAACTCAAGTGCTGATTGCTGGGAAGAAGAGATTATGTTGAGGAGAAAAGCTGATGATTGTACAGAATTCGACTCAACCGATGATGATGCTGTGTACTTCCTTAGTAATGCTGGAACTGTAGTGGCAACTAACACGCAAAGAAGCCCATCCAAGCAGTATTCATCAGTCATTACTCTTAAAGATGGTGAGGAGATTGTTTATTTCCTCAGCTCCTCAGGGACAGTTGTGGCTTGCAATCTGACCGGCGAGTATTTCTCTGAATATCCCAGACTGTTGCCCGTCTTTTCTGAGTACTCCATTGATGTGGTAGAGTGTAGAGGAGAGATGTTGGTTGTTGTGTTATCAGAATTTTTTGAAAGTGCTAGCCTTAGGGTGTGGAGGTTTGATGAGAAAACCAAGTCTTGGAATCAGATTGCAGCAATGCCTCCTCCGATGTCACACGAGTTTTATGGCAAGAAGGTGGACATAAACTGTGTTGGGGCTGGTGATCAGATATTTATCTGCTTAAGCTCTGCTGAGCTTTGCAGTTATGTTCTCTGTGATTTGGTGGCTAATGACTGGGTTGAACTACCCAAATGTTCTATGAACGGTGAAGCCCTGGAGTTCATGTCTGCCTTTTCATTCGAGCCAAGGATTGAAGCTTCTGTA
>gnl_Utrgi_v4.1_Scf00142.g10357.t1
ATGTTCTTTTATGTCTTCGACCCAATTTCAATTCGTCCAAGTGTTTGGCTGTTTTACTGGTATCATGTGCTGTATCCACTTTACCTTTTCTTCTCCCCCGTGATACCGTTCTTAATCATTTTTCCTGCGTGTCAATGGCTTTTGCTTTTCTCCTCCTTGCTTTTGCTCCCCTCTCCTCTTCTTGTCAACTCTATAAACTCGTTGTCAAACTCACTCTCCTCCCATCCATCCATGGCCTCCAAAAGAAAGTTTGGAGATGAAGCGCAAGTTGATCATTTGCCTCAAGATCTTCTCGAGACGCTTCTCTCCTTCCTCCCCACTTCTTTCTTCTTCCGTCTCTCCTCTGTTTGCAAGAGATGGAAATCCACCGCGGATTCCGCTACCTTCCGCAGGGCCTGCAGCAGGGTTCCGGCCAGAGAACCCTGGTTTTATATGGTCGACTCTTGCTGCGGCTCACAGGCCCCTGTTGTTTATGACTCTTCGGAGAATACGTGGAGGAGTCTTCCGCAGGTGAAGGACGTGTACTCCGACTTGGTCCCTGTTGCTACCTCTCACGGGCTTATCTGCTTCCACCACCGTGATGGGGAGTTCGCCGTTGGTAATCCGGTGACCCAGTCCCTTCTCAGGCTGGATCCACTTCCTCCGGAAACCAAATTGCCGATTCGGGCGGTTGCCTTGACGTCGAAAGGCGAGTTTTTTAAGGTAATCGTGGTTTCCGGCGAGCTACCGAAGCTGACATTTATCGAGTACAACTCCATTGCTGCTCGATGGGGAACAGAAACATCGCTCACCACAGAAGCCAGCAATTCGCTGGAGACTGAGGAGCGCGATGACACTGAAAACTGTACGCAGTATTTCTTGAGCAAACGCGGCGATGTGGTCTCGGCTGATTTTCAAAGAAGCCCATCAAAGCAATACTCTTCGATTCTCACGACCGATGAAAACCAAGACGAAATCTTGCACTTTTTGAGCTCTTCTGGATCTGTAATCGCCTGCAATCTCACGCGTCGAGACTTGTCTGTGTACCCGACGCTGCTACCGGAATTCTCCGAGTATTCAATCGATCTAATTGAATCCTCGGGGAAAATGCACGTAGTTCTGCTGTCAGAGTTTCTCGAAACGGCGAGCTTACGCATCTGGTGTTGGGACAAATCCACAGGAAGCTGGCGACAGACCGCGGCCATGCCTCCCGCGATGTCCTACGAATTCTCCGGCAACAAAGTGGACATAAACTGCACCGCCACTGGCCGGAAAATGCTGGTTTGTGCAAACTCCACAGAAATGTGCCGCTACTACACGTGTGATCTGCAATCCAACCACTGGGAAGAATTGCCCGGATTTCTTAAAGACGGAGAAAACAGAGAATTCGTCAGCGCTTTGTCGTTTGAACCCAGAATCGAAGCTTCCGTTTCA
>gnl_Vitvi_Genoscope.12X_GSVIVT01035605001
ATGCAGACCGACGGTGGTTGCTGTGCTCCCACGGCCAGTAGGAAGAGAAAATTCCCTTTGGATGATCTCAATCAAGACCTCCTCGAAAGGGTTCTTTCGTGGCTACCGACCTCCGTCTTCTTCCGCCTTACTTCAGTGTGCAAAAGATGGAAATCAATTGCAGATTCTGCAACTTTCCAGCTAGCATGTTCCCAAATCCCCTCCAGGGACCCCTGGTTTTTTATGGTTGATCCCCACCTCAACCAATGGGTCGTCTTCGACTCCGCCGAACGGAATTGGAAAACCCTCAATCACCCACCCCTCCTCCAGCTCAACCCCAACATCAATTCCATTCCTGTTGCAGCTCATGGCGGATTGATCTGTTTCCGAAACTCCTCCGGCCACTACATTGTCTGCAACCCCGTGACAGGCTCCACCAGGCAACTTCCTCTGCTTGATAAACCCCCACAGAATCAATCCCTTCACGCCATTGCGATGAACTCGTTTTCCACATCCCACCACTCATACAAGCTTGTGCTGGTGTATGGTGAACTTTCCTCCCTCACATTTAGAATCTATAACTCAAGCGTGAACCTCTGGGAAGAAGAGATCAGGCTGAGCAGAAAGGCTGAAAACCCTGAAAACTCTTTCCAATCCGACCCAGATGATGATGATGAAACTGTATATTTCCTCAGTATTACGGGCAATGTAGTGGCGACCAACATGCAGAGAAGCCCATCTAAGCAGTACTCATCATACCCCAAGTTGCTGCCTGCCCTTTCCGAGTATTCCATTGATATAGTTGAATCCAAGGGAGAGCTCTTAGTCGTTGTGCTGTCTGAATTCCTGGAAACTGCCAGCCTCAGAGTGTGGAAATTCGACGAAGACACGCGGGCTTGGCGTCAGATTGCAGCAATGCCGCCGGCAATGTCCCATGAGTTCTACGGCAAGAAGGTGGATATCAACTGTGCTGCTGCCGGTCACCAGATACTAATCTGCATAAACTCCGGCGAGCTATGCAGATACATTCTATGTGACCTGGTGGCCAATCAATGGATTGAGTTGCCCCAATGTATCAAGGAAGATGAAGCCAAGGAGTTCATTTTTAAAATTGTCTCGGATTTCTCTAATCTAACCTCTAAACTCGTTGAGAAGGATGTGTGGTTCATCTTGACGGTGAAGACGAAGAGAAGGAAGAGAGAACAAAGGAAG
>FraveV4A2_2g37090.t1
ATGGAGCCTGAAAACTGCTCAGCTTTGATGATGACTCGGAAGAGAAAGTCCCATATAAGCACATTTTTTATGGATGAGCTTAATGAAGACCTTCTTGAAGGGGTCCTTTCTAGGCTACCAACCTCTGCATTCTTCCGCCTCTCTTCGGTTTGCAAGAGATGGAAATCAGTTGCAAACTCCTCAAGTTTCAAGCTTGCCTGCTCACAAATCCCTTCTCGGGATCCATGGTTTTTCATGGTCGACTCTCATCTCAATCGATCCATCGTGTTTGACTCTGCTGAAAAAAACTGGAAGAAACTTAACCATCCACCTCTCCTCCAGAAAAACTCCAACTACAATTCCATGCCTGTTTCAGCCTCTGGTGGCTTTATCTGTTTCCGAAATTCATATGGCAACTTTGTCGTGTGCAATCCTGTGACAGGGTCCTGCAACGAACAACCTCCACTTGATCCAGCCCTACAAAGTCTCACATTCCATGCCATTGTGATGAGCTCATGTCCCAACAAGCATGATCAGTCCTCTTACAAGCTTGTAGTTGTCTTTGGTGAGCTTCCAAAGCTGTCATTTAGAGTGTACAACTCCAGCAGTGGTTGCTGGGAAGAAGAGATCGCCTTGTCCAAGAAGTTCAACGATGATGATAAGTCAAAGGAACTTGATGGTTCTACAGAATTTGACTCGAATGATGACAGTGCTGTGTACTTCCTCAGCAAGGCAGGAAATGTAGTGGCAACCAATATGCAAAGAAGCCCATCTAAGCAATACTCATCGGTTATCACTAGCAAAGATGGTGAGGAAATAGTTCATTTCCTTAGCTCCTCGGGTTCAATTGTGGCATGCAATCTGACCTCCAAGTGCTTCATCGAGTACCCGAGGCTACTTCCTGTCTTCTACGAGTACTCCATTGACTTGGTGGAGTGTGGAGGCAGGATGCTGGTGGTTTTGTTGTCAGAATTCTTTGGAAGCGCTAGCCTTAGGGTTTGGTGTTATGATGAGGATATTCGAAGTTGGCAACAAATTGCAGCAATGCCACCATCAATGACACATGAATGGTATGGCAAGAATGTGGATATCAACTGTGTTGGGGCAGGTGACCAAATATTGATATGCTTAAGTTCTGCTGAGATTTCTAGCTGTGTTATGTGTGAGTTGGCTGCTAATGAATGGGTTGAATTGCCCAAATGCTTTGTGGATGGTGAAGCCGTCAAGTTTATGTCTGCCTTCTCATTCCAGCCAAGGATTGAGGCTTCTCTA
>Maldo_HF_21256
ATGAAGGACATAATCTGCAATTCCATGCCTGTTTCAGCCTCTGGTGGCTTGATCTGTTTCCGCAATTCACAGGGCAACTTCATTGTATCCAACCCCGTGACAGGAGTTTGCAACGAACACCCTCCACTGGATCCATCCCTACAAAATCTCACATTCCATGCCATTGTGATGAGTTCATATCCCAAGTATGATCAGCCCTCTTACAAGCTTCTTGTAGTCTTTGGCGAGTTTCCAAAACTGTCCTTTCTAGTGTATAACTCAAGCACTGCCTGCTGGGAAGAAGAGACCGCCTTGTGTAAAAACTTTGACGATGATGATTCTACAGAATCAGACTCAAACGATGACAATGCCGTTTACTTCCTTAGCAAGGCTGGAAATGTAGTGGCAACCAACATGCAAAGAAGCCCATCCAAGCAATACTCATCCATCATCACTACCAAAAATGGCGAGGAGACACTCCATTTCCTCGGCTCATCAGGCTTAGTTGTAGCCTGCAACCTGACCACCAAGTGCTTCTCGGAGTACCCCAGGCTACTCCCGGTCTTCTTCGAGTACTCCATCGACTTGGTAGAATGCGGAGGCAGAATGCTGGTGGTTCTTCTTTCAGAATTCTTCGAAAGCGCGAGCCTCAGGGTGTGGCGCTATGATGAGGAAGCTCGATCGTGGCAACAAATCGCAGCAATGCCTCCAGCGATGTCACACGAGTGGCATGGCAAGAATGTGGACATAAACTGTGTAGGGGCTGGTGACCAGATACTGATCTGCTTAAGCTCTCCCGAGATTTCGAGCTGTGTTCTGTGCGACTTGGCTGCCAATGATTGGATTGAATTGCCCAAATGTTTTATGGATGGTGAAGCCATCAAGTTCTTGTCTGCCTTCTCAATTGAGCCAAGGATTGAGGCTTCTATG
>Maldo_HF_34987
ATGTCGTCTATTACTGCATTGTTCAAGCATGCATACAATATTAAAATTCAATCAAGTCCCAAGTATGATCAATCATCTTACAAGCTTATTATAGTCTTCGGCGAGCTTCCAAAATTAAGAGACGCCTTGTGTAAAAACTTAGAGGATGATGATTTTACAGAATCTGACTCAAACGATGATAGTGCCATTTACTTCCTTAGCAAGGGCGAGGAGACAGTCTATTTCCTCAACTCATCAGGCTCAATTGTGGCCTGCAACCTGACCACCAAGTGCTTCTCCGAGTACCCGAAGCTACTCCCCCTCTTCCTTGAGTACTCCATTGACTTGAATGATGAGGCCGAATGCTGGTGGTTCTTCTCTCAAAATTCTTTGAAAGCGCAAACCTCAGGGTGTGGTGCTACAATGAGGAAGTTCGATCATGACAACAAATCGCAGCAATGCCTCCAA
>Malba_009227
ATGGAGCACAACATTTGCCTAGCTTTTACGATGAATCGGAAGAGAAAATCCCTAGAGCAAGATGATTGCATTTCAAGCACCTTTGGTATGGATGAGCTTAATGAAGACCTTCTCGAAAGGGTGCTGTCGAGACTACCAACATCTGCCTTCTTCCGCCTTACTTCGGTGTGCAAAAGATGGAAATCAGTTGCATCTTCTCCCAGTTTTAAGCTTGCCTGCTCTCAGATCCCCTCTCGGGATCCATGGTTTTTCATGGTCGATCCCTTTCTCAATCGATCAATTGTCTTTGACTCCTCTGAAAGAAGCTGGAAGAAACTCAATCATCCCCCTCTCCTGCAGACAAACTCCAACTGCAATTCCATGCCTGTTTCAGCATCTGGTGGCTTGATCTGTTTCCGCAATTCACAGGGCAACTTCATTGTATCCAACCCCGTGACAGGAGTTTGCAACGAACACCCTCCACTGGATCCATCCCTGCAAAATCTCACATTCCATGCCATTGTGATGAGCTCATATACAAAGTATGATCAGTCCTCTTATAAGCTTGTTGTAGTCTTCGGCGAGTTTCCAAAACTGTCCTTTCGAGTGTATAACTCAAGCACTGCCTGCTGGGAAGAAGAGACAGCCTTGTGTAAAAACTTTGACGATGATGATTCAACAGAATCAGACTCAAACGATGACAGTGCCGTTTACTTCCTTAGCAAGGCTGGAAACGTAGTGGCAACCAACATGCAAAGAAGCCCATCCAAGCAATACTCATCCGTCATCACTACCAAAAATGGTGAGGAGACACTCCATTTCCTCAGCTCATCAGGCTCAGTTGTAGCCTGCAACCTGACCACCAAGTGCTTCTCGGAGTACCCCAGGCTACTCCCAGTCTTCTTCGAGTACTCCATTGACTTGGTAGCATGCGGAGGCAGAATGCTGGTGGTTCTTCTCTCAGAATTCTTCGAAAGCGCGAGCCTCAGGGTGTGGTGCTACGATGAGGAAGCTCGATCGTGGCAACAAATTGCAGCAATGCCTCCCGCGATGTCACACGAGTGGTATGGCAAGAATGTGGACATAAACTGCGTAGGGGCCGGTGATCAGATACTGATCTGCTTAAGCTCTGCCGAGATTTCGAGCTGTGTTCTGTGCGACTTGACTGCCAATGATTGGATTGAATTGCCCAAATGTTTTGTGGATGGTGAAGCCATCAAGTTCTTGTCTGCCTTCTCATTTGAGCCAAGGATTGAGGCTTCTATG
>Malba_012962
ATGAATCGGAAGAGAAAATCCCAAGAACAAGATGATGGCATTTCAAACACATTTTATATGGATGAGGTTAACGAAGACCTTCTTGAAAGGGTACTTTCGAGGCTACCAACATCTGCATTCTTCCGCCTTACTTCGGTATGCAAAAGATGGAAATCAGTTGCATATTCTCCCAGTTTCAAGCTTGCCTGCTCTCAGATTCCTTCTCGGGATCCTTGGTTTTTCATGGTCGATCCCCTTCTTAACCGGTCAATTGTCTTTGACTCCGCTGAAAGAAGCTGGAAGAAACTCAATCATCCGCCTCTCCTCCAGACAAAATCCAACTGCAATTCCATGCCTGTTTCAGCTTCTGGTGGCTTGATCTGTTTCCGCAATTCACAGGGCAACTTCATTGTATCCAACCCTGTGACAGGGGTTTGCAACGAACACCCTCCGCTGGATCCATCCTTACAAAATCTCACATTCCATGCCATTGTGATGAGCTCAAGTCCCAAGTATGATCAATCATCTTACAAGCTTGTTGTTGTCTTTGGCGAGCTTCCAAATTTGTCCTTCCGAGTGTATAACTCAAGCACTGCCTGTTGGGAAGAAGAGACTGCCTTGCGTAAAAACTTCGAGGATGATGATTCTACAGAATCTGACTCAACCGATGACAGTGCTGTTTACTTCCTTAGCAGGGCTGGAAATGTAGTGGCAACCAACATGCAAAGAAGCCCATCCAAGCAATACTCGTCCGTAATCACTTCCAAAAAGGGCGAGGAGACAGTCTATTTCCTCAGCTCATCAGGCTCAGTTGTGGCCTGCAACCTGACCACCAAGTGCTTCTCCGAGTACCCCAGGCTACTCCCTGTCTTCTTCGAGTACTCCATCGACTTGGTAGAATGCGGAGGCAGAATGCTGGTGGTTCTTCTCTCAGAATTCTTTGAAAGCGCGAACCTCAGGGTGTGGTGCTACGATGAGGAAGCTCGATCATGGCAACACATCGCAGCAATGCCTCCAGCGATGTCACACGAGTGGTACGGCAAGAATGTGGACATAAACTGTGTTGGTGCCGGTAACCAGATACTGATCTGCTTAAGCTCTGCCGAGATTTCGAGGTGTGTTCTGTGTGATTTGGCTGCCAATGATTGGATTGAATTGCCCAAATGTTTTGTGGATGGTAAATCCATCAAGTTCTTGTCTGCCTTCTCATTTGAGCCAAGGATCGAGGCTTCTGTG
>Malba_026831
ATGGAGCACAACATTTGCCCAGTTTTTACGATGAATCTGAAGAGAAAATCCCTAAAGCAAGATGATTGTATTTCAAGCACATTTGGTATGGATGAGCTTAATGAAGACCTTCTCGAAAGGGTGATGTCGAGACTACCAACATCTGCCTTCTTCCGCCTTACTTCGATGTGCAAAAGATTGAAATCAGTTGCATCTTCTCCCAGTTTTAAGCTTGCTTGCTCTCAGATTCCCTCTCGGGATCCATGGTTTTTCATAGTCGATCCCCTTCTCAATCGATCAATTATCTTTGACTCTTCTGAAAGAAGCTGTGGAAGATTATGGGGCCCATCGCCTTCACTATCATCAGTCCCCTCACTCTCCTTTGCCGATTCACCCCTTTGGATCTTTACAAATCTTGTTGAGTAC
>Malsi_08g004230
ATGAAGGACATAATCTGCAATTCCATGCCTGTTTCAGCCTCTGGTGGCTTGATCTGTTTCCGCAATTCACAGGGCAACTTCATTGTATCCAACCCCGTGACAGGAGTTTGCAACGAACACCCTCCACTGGATCCATCCCTACAAAATCTCACATTCCATGCCATTGTGATGAGTTCATATCCCAAGTATGATCAGCCCTCTTACAAGCTTCTTGTAGTCTTTGGCGAGTTTCCAAAACTGTCCTTTCTAGTGTATAACTCAAGCACTGCCTGCTGGGAAGAAGAGACCGCCTTGTGTAAAAACTTTGACGATGATGATTCTACAGAATCAGACTCAAACGATGACAATGCCGTTTACTTCCTTAGCAAGGCTGGAAATGTAGTGGCAACCAACATGCAAAGAAGCCCATCCAAGCAATACTCATCCATCATCACTACCAAAAATGGCGAGGAGACACTCCATTTCCTCGGCTCATCAGGCTTAGTTGTAGCCTGCAACCTGACCACCAAGTGCTTCTCGGAGTACCCCAGGCTACTCCCGGTCTTCTTCGAGTACTCCATCGACTTGGTAGAATGCGGAGGCAGAATGCTGGTGGTTCTTCTTTCAGAATTCTTCGAAAGCGCGAGCCTCAGGGTGTGGCGCTATGATGAGGAAGCTCGATCGTGGCAACAAATCGCAGCAATGCCTCCAGCGATGTCACACGAGTGGCATGGCAAGAATGTGGACATAAACTGTGTAGGGGCTGGTGACCAGATACTGATCTGCTTAAGCTCTCCCGAGATTTCGAGCTGTGTTCTGTGCGACTTGGCTGCCAATGATTGGATTGAATTGCCCAAATGTTTTATGGATGGTGAAGCCATCAAGTTCTTGTCTGCCTTCTCAATTGAGCCAAGGATTGAGGCTTCTATG
>Malsi_08g004280
ATGTTCTTGACAGAGACAAAGACCCACCAGCCTCACTTCATCACTCTCACTGTCCTCCTCCACTCAGACCTCACGGCAGCGCCGCCGTTGAAGCAGCTGCAGCAGGAAAAGTCCATGGAACACAACATTTGCCCAGCTTTTACGATGAATCGGAAGAGAAAATCCCTAGAGCAAGATGATTGTATTTCAAGCACCTTTGGTATGGATGAGCTTAATGAAGACCTTCTCGAAAGGGTACTGTCGAGACTACCAACATCTGCCTTCTTCCGCCTTACTTCGGTGTGCAAAAGATGGAAATCAGTTGCATCTTCTCCCAGTTTTAAGCTTGCCTGCTCTCTGATCCCCTCTCGGGATCCATGGTTTTTCATGGTCGATCCCCTTCTCAATCGATCAATTGTCTTTGACTCCTCTGAAAGAAGCTGGAAGAAACTCAATCATCCCCCTCTCCTGCAGACAAACTCCAACTGCAATTCCATGCCTGTTTCAGCATCTGGTGGCTTGATCTGTTTCCGCAATTCACAGGGCAACTTCATTGTATCCAACCCCGTGACAGGAGTTTGCAACGAACACCCTCCACTGGATCCATCCCTGCAAAATCTCACATTCCATGCCATTGTGATGAGCTCATATACGAAGTATGATCAGTCCTCTTATAAGCTTGTTGTAGTCTTCGGCGAGTTTCCAAAACTGTCCTTTCGAGTGTATAACTCAAGCACTGCCTGCTGGGAAGAAGAGACAGCCTTGTGTAAAAACTTTGACGATGATGATTCAACAGAATCAGACTCAAACGATGACAGTGCCGTTTACTTCCTTAGCAAGGCTGGAAACGTAGTGGCAACCAACATGCAAAGAAGCCCATCCAAGCAATACTCATCCGTCATCACTACCAAAAATGGTGAGGAGACACTCCATTTCCTCAGCTCATCAGGCTCAGTTGTAGCCTGCAACCTGACCACCAAGTGCTTCTCGGAGTACCCCAGGCTACTCCCAGTCTTCTTCGAGTACTCCATTGACTTGGTAGCATGCGGAGGCAGAATGCTGGTGGTTCTTCTCTCAGAATTCTTCGAAAGTGCGAGCCTCAGGGTGTGGTGCTACGATGAGGAAGCTCGATCGTGGCAACAAATTGCAGCAATGCCTCCCGCGATGTCACACGAGTGGTATGGCAAGAATGTGGACATAAACTGCGTAGGGGCCGGTGATCAGATACTGATCTGCTTAAGCTCTGCCGAGATTTCGAGCTGTGTTCTGTGTGACTTGACTGCCAATGATTGGATTGAATTGCCCAAATGTTTTGTGGATGGTGAACCCATCAAGTTCTTGTCTGCCTTCTCATTTGAGCCAAGGATTGAGGCTTCTATG
>Malsi_15g004720
ATGGAGCACAACAATTCCCCAGCTTTTAAGATGAATCGGAAGAGAAAATCCCAAGAACAAGATGATGGCATTTCAAACACATTTTATATGGATGAGGTTAACGAAGACCTTCTTGAAAGGGTACTTTCGAGGCTACCAACATCTGCATTCTTCCGCCTTACTTCGGTATGCAAAAGATGGAAATCAGTTGCATATTCTCCCAGTTTCAAGCTTGCCTGCTCTCAGATTCCTTCTCGGGATCCTTGGTTTTTCATGGTCGATCCCCTTCTTAACCGGTCAATTGTCTTTGACTCCGCTGAAAGAAGCTGGAAGAAACTCAATCATCCGCCTCTCCTCCAGACAAAATCCAACTACAATTCCATGCCTGTTTCAGCTTCTGGTGGCTTGATCTGTTTCCGCAATTCACAGGGCAACTTCATTGTATCCAACCCTGTGACAGGGGTTTGCAACGAACACCCTCCGCTGGATCCATCCTTACAAAATCTCACATTCCATGCCATTGTGATGAGCTCAAGTCCCAAGTATGATCAATCATCTTACAAGCTTGTTGTTGTCTTTGGCGAGCTTCCAAATTTGTCCTTCCGAGTGTATAACTCAAGCACTGCCTGTTGGGAAGAAGAGACTGCCTTGCGTAAAAACTTCGAGGATGATGATTCTACAGAATCTGACTCAACCGATGACAGTGCTGTTTACTTCCTTAGCAGGGCTGGAAATGTAGTGGCAACCAACATGCAAAGAAGCCCATCCAAGCAATACTCATCCGTAATCACTTCCAAAAAGGGCGAGGAGACAGTCTATTTCCTCAGCTCATCAGGCTCAGTTGTGGCCTGCAACCTGACCACCAAGTGCTTCTCCGAGTACCCCAGGCTACTCCCTGTCTTCTTCGAGTACTCCATCGACTTGGTAGAATGCGGGGGCAGAATGCTGGTGGTTCTTCTCTCAGAATTCTTTGAAAGCGCGAACCTCAGGGTGTGGTGCTACGATGAGGAAGCTCGATCATGGCAACACATCGCAGCAATGCCTCCAGCGATGTCACACGAGTGGTACGGCAAGAATGTGGACATAAACTGTGTTGGTGCCGGTAACCAGATACTGATCTGCTTAAGCTCTGCCGAGATTTCGAGATTAAACGAGAGCAACCAAATCTGTCTAACG
>Malsy_08g004350
ATGCAGGAGGACGGCGTCGACGGCGTCGGAGATGCAGGGGTGGACGGCACAGAGACAAAGACCCACCAGCCTCACTTCATCACTCTCACTGTCCTCCTCCACTCAGACCTCACGGCAGCGCCGCCGTTGAAGCAGCCGCAGCAGGAAAAGTTCATGGAGCACAACATTTGCCCAGCTTTTACGATGAATCGGAAGAGAAAATCCCTAGAGCAAGATGATTGCATTTCAAGCACCTTTGGTATGGATGAGCTTAATGAAGACCTTCTCGAAAGGGTGCTGTCGAGACTACCAACATCTGCCTTCTTCCGCCTTACTTCGGTGTGCAAAAGATGGAAATCAGTTGCATCTTCTCCCAGTTTTAAGCTTGCCTGCTCTCAGATCCCCTCTCGGGATCCATGGTTTTTCATGGTCGATCCCTTTCTCAATCGATCAATTGTCTTTGACTCCTCTGAAAGAAGCTGGAAGAAACTCAATCATCCCCCTCTCCTGCAGACAAACTCCAACTGCAATTCCATGCCTGTTTCAGCATCTGGTGGCTTGATCTGTTTCCGCAATTCACAGGGCAACTTCATTGTATCCAACCCCGTAACAGGAGTTTGCAACGAACACCCTCCACTGGATCCATCCTTGCAAAATCTCACATTCCATGCCATTGTGATGAGCTCATATACAAAGTATGATCAGTCCTCTTATAAGCTTGTTGTAGTCTTCGGCGAGTTTCCAAAACTGTCCTTTCGAGTGTATAACTCAAGCACTGCCTGCTGGGAAGAAGAGACAGCCTTGTGTAAAAACTTTGACGATGATGATTCAACAGAATCAGACTCAAACGATGACAGTGCCGTTTACTTCCTTAGCAAGGCTGGAAACGTAGTGGCAACCAACATGCAAAGAAGCCCATCCAAGCAATACTCGTCCGTCATGACTACCAAAAATGGCGAGGAGACACTCCATTTCCTCAGCTCATCAGGCTCAGTTGTAGCCTGCAACCTGACCACCAAGTGCTTCTCGGAGTACCCCAGGCTACTCCCAGTCTTCTTCGAGTACTCCATTGACTTGGTAGCATGCGGAGGCAGAATGCTGGTGGTTCTTCTCTCAGAATTCTTCGAAAGCGCGAGCCTCAGGGTGTGGTGCTACGATGAGGAAGCTCGATCGTGGCAACAAATTGCAGCAATGCCTCCCGCGATGTCACACGAGTGGTATGGCAAGAATGTGGACATAAACTGCGTAGGGGCCGGTGATCAGTTACTGATCTGCTTAAGCTCTGCCGAGATTTCGAGCTGTGTTCTGTGTGACTTGACTGCCAATGATTGGATTGAATTGCCCAAATGTTTTGTGGATGGTGAAGCCATCAAGTTCTTGTCTGCCTTCTCATTTGAGCCAAGGATTGAGGCTTCTATG
>Malsy_15g003970
ATGGAGCACAACAATTCCCCAGCTTTTAAGATGAATCGGAAGAGAAAATCCCAAGAACAAGATGATGGCATTTCAAACACATTTTATATGGACGAGGTTAACGAAGACCTTCTTGAAAGGGTACTTTCGAGGCTACCAACATCTGCATTCTTCCGCCTTACTTCGGTATGCAAAAGATGGAAATCAGTTGCATATTCTCCCAGTTTCAAGCTTGCCTGCTCTCAGATTCCTTCTCGGGATCCTTGGTTTTTCATGGTCGATCCCCTTCTTAACCGGTCAATTGTCTTTGACTCCGCTGAAAGAAGCTGGAAGAAACTCAATCATCCGCCTCTCCTCCAGACAAAATCCAACTGCAATTCCATGCCTGTTTCAGCTTCTGGTGGCTTGATCTGTTTCCGCAATTCACAGGGCAACTTCATTGTATCCAACCCTGTGACAGGGGTTTGCAATGAACACCCTCCGCTGGATCCATCCTTACAAAATCTCACATTCCATGCCATTGTGATGAGCTCAAGTCCCAAGTATGATCAATCATTTTACAAGCTTGTTGTTGTCTTTGGCGAGCTTCCAAATTTGTCCTTCCGAGTGTATAACTCAAGCACTGCCTGTTGGGAAGAAGAGACTGCCTTGCGTAAAAACTTCGAGGATGATGATTCTACAGAATCTGACTCAACCGATGACAGCGCTGTTTACTTCCTTAGCAGGGCTGGAAATGTAGTGGCAACCAACATGCAAAGAAGCCCATCCAAGCAATACTCATCCGTAATCACTTCCAAAAAGGGCGAGGAGACAGTCTATTTCCTCAGCTCATCAGGCTCAGTTGTGGCCTGCAACCTGACCACCAAGTGCTTCTCCGAGTACCCCAGGCTACTCCCTGTCTTCTTCGAGTACTCCATCGACTTGGTAGAATGCGGAGGCAGAATGCTGGTGGTTCTTCTCTCAGAATTCTTTGAAAGCGCGAACCTCAGGGTGTGGTGCTACGATGAGGAAGCTCGATCATGGCAACACATCGCAGCAATGCCTCCAGCGATGTCACACGAGTGGTACGGCAAGAATGTGGACATAAACTGTGTTGGTGCCGGTAACCAGATACTGATCTGCTTAAGCTCTGCCGAGATTTCGAGGTGTGTTCTGTGTGATTTGGCTGCCAATGATTGGATTGAATTGCCCAAATGTTTTGTGGATGGTGAATCCATCAAGTTCTTGTCTGCCTTCTCATTTGAGCCAAGGATCGAGGCTTCTGTG
>Malsy_scaffold612g000250
ATGGCAGCCGGCCTCGAAGCCTTGGACTTTGGAGACAAAGACCCACCAGCCTCACTTCATCACTCTCACTGTCCTCCTCCACTCAGACCTCACGGCAGCGCCGCCTTTGAAGCAGCAGCACCGCCGCTGAAACGGCCGCAGCAGGAAAAGTTCATGGAGCACAACATTTGCCCAGCTTTTACGATGAATCGGAAGAGAAAATCCCTAGAGCAAGATGATTGCATTTCAAGCACCTTTGGTATGGATGAGCTTAATGAAGACCTTCTCGAAAGGGTGCTGTCGAGACTACCAACATCTGCCTTCTTCCGCCTTACTTCGGTGTGCAAAAGATGGAAATCAGTTGCATCTTCTCCCAGTTTTAAGCTTGCTTGCTCTCAGATCCCCTCTCGGGATCCATGGTTTTTCATGGTCGATCCCTTTCTCAATCGATCAATTGTCTTTGACTCCTCTGAAAGAAGCTGGAAGAAACTCAATCATCCCCCTCTCCTGCAGACAAACTCCAACTGCAATTCCATGCCTGTTTCAGCATCTGGTGGCTTGATCTGTTTCCGCAATTCACAGGGCAACTTCATTGTATCCAACCCCGTGACAGGAGTTTGCAACGAACACCCTCCACTGGATCCATCCCTGCAAAATCTCACATTCCATGCCATTGTGATGAGCTCATATACAAAGTATGATCAGTCCTCTTATAAGCTTGTTGTAGTCTTCGGTGAGTTTCCAAAACTGTCCTTTCGAGTGTATAACTCAAGCACTGCCTGCTGGGAAGAAGAGACAGCCTTGTGTAAAAACTTTGACGATGATGATTCAACAGAATCAGACTCAAACGATGACAGTGCCGTTTACTTCCTTAGCAAGGCTGGAAACGTAGTGGCAACCAACATGCAAAGAAGCCCATCCAAGCAATACTCATCCGTCATCACTACCAAAAATGGTGAGGAGACACTCCATTTCCTCAGCTCATCAGGCTCAGTTGTAGCCTGCAACCTGACCACCAAGTGCTTCTCGGAGTACCCCAGGCTACTCCCAGTCTTCTTCGAGTACTCCATTGACTTGGTAGCATGCGGAGGCAGAATGCTGGTGGTTCTTCTCTCAGAATTCTTCGAAAGCGCGAGCCTCAGGGTGTGGTGCTACGATGAGGAAGCTCGATCGTGGCAACAAATTGCAGCAATGCCTCCCGCGATGTCACACGAGTGGTATGGCAAGAATGTGGACATAAACTGCGTAGGGGCCGGTGATCAGATACTGATCTGCTTAAGCTCTGCCGAGATTTCGAGCTGTGTTCTGTGTGACTTGACTGCCAATGATTGGATTGAATTGCCCAAATGTTTTGTGGATGGTGAAGCCATCAAGTTCTTGTCTGCCTTCTCATTTGAGCCAAGGATTGAGGCTTCTATG
>Maldo_GDDH_08G1047200
ATGGAGCACAACATTTGCCCAGCTTTTACGATGAATCGGAAGAGAAAATCCCTAGAGCAAGATGATTGCATTTCAAGCACCTTTGGTATGGATGAGCTTAATGAAGACCTTCTCGAAAGGGTGCTGTCGAGACTACCAACATCTGCCTTCTTCCGCCTTACTTCGGTGTGCAAAAGATGGAAATCAGTTGCATCTTCTCCCAGTTTTAAGCTTGCCTGCTCTCAGATCCCCTCTCGGGATCCATGGTTTTTCATGGTCGATCCCTTTCTCAATCGATCAATTGTCTTTGACTCCTCTGAAAGAAGCTGGAAGAAACTCAATCATCCCCCTCTCCTGCAGACAAACTCCAACTGCAATTCCATGCCTGTTTCAGCATCTGGTGGCTTGATCTGTTTCCGCAATTCACAGGGCAACTTCATTGTATCCAACCCCGTAACAGGAGTTTGCAACGAACACCCTCCACTGGATCCATCCTTGCAAAATCTCACATTCCATGCCATTGTGATGAGCTCATATACAAAGTATGATCAGTCCTCTTATAAGCTTGTTGTAGTCTTCGGCGAGTTTCCAAAACTGTCCTTTCGAGTGTATAACTCAAGCACTGCCTGCTGGGAAGAAGAGACAGCCTTGTGTAAAAACTTTGACGATGATGATTCAACAGAATCAGACTCAAACGATGACAGTGCCGTTTACTTCCTTAGCAAGGCTGGAAACGTAGTGGCAACCAACATGCAAAGAAGCCCATCCAAGCAATACTCGTCCGTCATGACTACCAAAAATGGCGAGGAGACACTCCATTTCCTCAGCTCATCAGGCTCAGTTGTAGCCTGCAACCTGACCACCAAGTGCTTCTCGGAGTACCCCAGGCTACTCCCAGTCTTCTTCGAGTACTCCATTGACTTGGTAGCATGCGGAGGCAGAATGCTGGTGGTTCTTCTCTCAGAATTCTTCGAAAGCGCGAGCCTCAGGGTGTGGTGCTACGATGAGGAAGCTCGATCGTGGCAACAAATTGCAGCAATGCCTCCCGCGATGTCACACGAGTGGTATGGCAAGAATGTGGACATAAACTGCGTAGGGGCCGGTGATCAGTTACTGATCTGCTTAAGCTCTGCCGAGATTTCGAGCTGTGTTCTGTGTGACTTGACTGCCAATGATTGGATTGAATTGCCCAAATGTTTTGTGGATGGTGAAGCCATCAAGTTCTTGTCTGCCTTCTCATTTGAGCCAAGGATTGAGGCTTCTATG
>Maldo_GDDH_15G1046700
ATGGAGCACAACAATTCCCCAGCTTTTAAGATGAATCGGAAGAGAAAATCCCAAGAACAAGATGATGGCATTTCAAACACATTTTATATGGATGAGGTTAACGAAGACCTTCTTGAAAGGGTACTTTCGAGGCTACCAACATCTGCATTCTTCCGCCTTACTTCGGTATGCAAAAGATGGAAATCAGTTGCATATTCTCCCAGTTTCAAGCTTGCCTGCTCTCAGATTCCTTCTCGGGATCCTTGGTTTTTCATGGTCGATCCCCTTCTTAACCGGTCAATTGTCTTTGACTCCGCTGAAAGAAGCTGGAAGAAACTCAATCATCCGCCTCTCCTCCAGACAAAATCCAACTGCAATTCCATGCCTGTTTCAGCTTCTGGTGGCTTGATCTGTTTCCGCAATTCACAGGGCAACTTCATTGTATCCAACCCTGTGACAGGGGTTTGCAATGAACACCCTCCGCTGGATCCATCCTTACAAAATCTCACATTCCATGCCATTGTGATGAGCTCAAGTCCCAAGTATGATCAATCATCTTACAAGCTTGTTGTTGTCTTTGGCGAGCTTCCAAATTTGTCCTTCCGAGTGTATAACTCAAGCACTGCCTGTTGGGAAGAAGAGACTGCCTTGCGTAAAAACTTCGAGGATGATGATTCTACAGAATCTGACTCAACCGATGACAGTGCTGTTTACTTCCTTAGCAGGGCTGGAAATGTAGTGGCAACCAACATGCAAAGAAGCCCATCCAAGCAATACTCATCCGTAATCACTTCCAAAAAGGGCGAGGAGACAGTCTATTTCCTCAGCTCATCAGGCTCAGTTGTGGCCTGCAACCTGACCACCAAGTGCTTCTCCGAGTACCCCAGGCTACTCCCTGTCTTCTTCGAGTACTCCATCGACTTGGTAGAATGCGGAGGCAGAATGCTGGTGGTTCTTCTCTCAGAATTCTTTGAAAGCGCGAACCTCAGGGTGTGGTGCTACGATGAGGAAGCTCGATCATGGCAACACATCGCAGCAATGCCTCCAGCGATGTCACACGAGTGGTATGGCAAGAATGTGGACATAAACTGTGTTGGTGCCGGTAACCAGATACTGATCTGCTTAAGCTCTGCCGAGATTTCGAGGTGTGTTCTGTGTGATTTGGCTGCCAATGATTGGATTGAATTGCCCAAATGTTTTGTGGATGGTGAATCCATCAAGTTCTTGTCTGCCTTCTCATTTGAGCCAAGGATCGAGGCTTCTGTG
>Maldo_Gala_08g004120
ATGTACTCTCTCTCTCTCTCTCTCTCTCTCTCTCTCTCTCTCTCTTGTTTTATAAATATTGGGCTGAAAAGAAAGAAAAACCAACCACCAACCAACCCCTCGTGTGTTTGTGTATGTTCTTGGTTGTCAACCCCTACAAAAAGAGTTTCCCACGAAGCTTCCCACCTTCCTTCCTCCATAGCTCTTTTTCTCCCTTCCTTTCTTTCCTTTAATCTTTTCTCCCAAACGCTGCCCAATTTAAAGACAGAGACAAAGACCCACCGGCCTCACTTCATCACTCTCACTGTCCTCCTCCACTCAGACCTCACGGCAGCGCCGCCCAGCACCGCCGCTGAAGCAGCCGCACCGCCGCTGAAGCAGCCGCAGCAGGAAAAGTTCATGGAGCACAACATTTGCCCAGCTTTTACGATGAATCGGAAGAGAAAATCCCTAGAGCAAGATGATTGCATTTCAAGCACCTTTGGTATGGATGAGCTTAATGAAGACCTTCTCGAAAGGGTGCTGTCGAGACTACCAACATCTGCCTTCTTCCGCCTTACTTCGGTGTGCAAAAGATGGAAATCAGTTGCATCTTCTCCCAGTTTTAAGCTTGCCTGCTCTCAGATCCCCTCTCGGGATCCATGGTTTTTCATGGTCGATCCCTTTCTCAATCGATCAATTGTCTTTGACTCCTCTGAAAGAAGCTGGAAGAAACTCAATCATCCCCCTCTCCTGCAGACAAACTCCAACTGCAATTCCATGCCTGTTTCAGCATCTGGTGGCTTGATCTGTTTCCGCAATTCACAGGGCAACTTCATTGTATCCAACCCCGTAACAGGAGTTTGCAACGAACACCCTCCACTGGATCCATCCTTGCAAAATCTCACATTCCATGCCATTGTGATGAGCTCATATACAAAGTATGATCAGTCCTCTTATAAGCTTGTTGTAGTCTTCGGCGAGTTTCCAAAACTGTCCTTTCGAGTGTATAACTCAAGCACTGCCTGCTGGGAAGAAGAGACAGCCTTGTGTAAAAACTTTGACGATGATGATTCAACAGAATCAGACTCAAACGATGACAGTGCCGTTTACTTCCTTAGCAAGGCTGGAAACGTAGTGGCAACCAACATGCAAAGAAGCCCATCCAAGCAATACTCGTCCGTCATGACTACCAAAAATGGCGAGGAGACACTCCATTTCCTCAGCTCATCAGGCTCAGTTGTAGCCTGCAACCTGACCACCAAGTGCTTCTCGGAGTACCCCAGGCTACTCCCAGTCTTCTTCGAGTACTCCATTGACTTGGTAGCATGCGGAGGCAGAATGCTGGTGGTTCTTCTCTCAGAATTCTTCGAAAGCGCGAGCCTCAGGGTGTGGTGCTACGATGAGGAAGCTCGATCGTGGCAACAAATTGCAGCAATGCCTCCCGCGATGTCACACGAGTGGTATGGCAAGAATGTGGACATAAACTGCGTAGGGGCCGGTGATCAGTTACTGATCTGCTTAAGCTCTGCCGAGATTTCGAGCTGTGTTCTGTGTGACTTGACTGCCAATGATTGGATTGAATTGCCCAAATGTTTTGTGGATGGTGAAGCCATCAAGTTCTTGTCTGCCTTCTCATTTGAGCCAAGGATTGAGGCTTCTATG
>Maldo_Gala_15g004480
AAAGAAAAATTAACCACCAACCAACCCCTCGTGTGTTTGTGTGTGTTTTTGGTCGTCAACCCCTACAAAAGGAGCTTCCCACGAAGCTTCCCACCTTCCTTCCTCCATAGCTATTTTTCTCCTTCCTTTCTTTCCCTTTCTCTTTTCTCCCAAACACTGCCCAATTTAAAGACGAGGACAAAGACCCACCAACCTCACTCCGTCGCTCTCACTTTGATGGAGCACAACAATTCCCCAGCTTTTAAGATGAATCGGAAGAGAAAATCCCAAGAACAAGATGATGGCATTTCAAACACATTTTATATGGATGAGGTTAACGAAGACCTTCTTGAAAGGGTACTTTCGAGGCTACCAACATCTGCATTCTTCCGCCTTACTTCGGTATGCAAAAGATGGAAATCAGTTGCATATTCTCCCAGTTTCAAGCTTGCCTGCTCTCAGATTCCTTCTCGGGATCCTTGGTTTTTCATGGTCGATCCCCTTCTTAACCGGTCAATTGTCTTTGACTCCGCTGAAAGAAGCTGGAAGAAACTCAATCATCCGCCTCTCCTCCAGACAAAATCCAACTGCAATTCCATGCCTGTTTCAGCTTCTGGTGGCTTGATCTGTTTCCGCAATTCACAGGGCAACTTCATTGTATCCAACCCTGTGACAGGGGTTTGCAATGAACACCCTCCGCTGGATCCATCCTTACAAAATCTCACATTCCATGCCATTGTGATGAGCTCAAGTCCCAAGTATGATCAATCATCTTACAAGCTTGTTGTTGTCTTTGGCGAGCTTCCAAATTTGTCCTTCCGAGTGTATAACTCAAGCACTGCCTGTTGGGAAGAAGAGACTGCCTTGCGTAAAAACTTCGAGGATGATGATTCTACAGAATCTGACTCAACCGATGACAGTGCTGTTTACTTCCTTAGCAGGGCTGGAAATGTAGTGGCAACCAACATGCAAAGAAGCCCATCCAAGCAATACTCATCCGTAATCACTTCCAAAAAGGGCGAGGAGACAGTCTATTTCCTCAGCTCATCAGGCTCAGTTGTGGCCTGCAACCTGACCACCAAGTGCTTCTCCGAGTACCCCAGGCTACTCCCTGTCTTCTTCGAGTACTCCATCGACTTGGTAGAATGCGGAGGCAGAATGCTGGTGGTTCTTCTCTCAGAATTCTTTGAAAGCGCGAACCTCAGGGTGTGGTGCTACGATGAGGAAGCTCGATCATGGCAACACATCGCAGCAATGCCTCCAGCGATGTCACACGAGTGGTATGGCAAGAATGTGGACATAAACTGTGTTGGTGCCGGTAACCAGATACTGATCTGCTTAAGCTCTGCCGAGATTTCGAGGTGTGTTCTGTGTGATTTGGCTGCCAATGATTGGATTGAATTGCCCAAATGTTTTGTGGATGGTGAATCCATCAAGTTCTTGTCTGCCTTCTCATTTGAGCCAAGGATCGAGGCTTCTGTG
>Pyrco_DAP_Chr15v0.1_36634.1
ATGAATCGGAAGAGAAAATCCCAAGAACAAGATGATGGCTTTTCAAACACATTTTATATGGATGAGGTTAACGAAGACCTTCTTGAAAGGGTGCTTTCGAGGCTACCAACATCTACATTCTTCCGCCTTACTTCGGTATGCAAAAGATGGAAATCAGTTACATCTTCTCCCAGTTTCAAGCTTGCCTGCTCTCAGATTCCTTCTCGGGATCCTTGGTTTTTCATGGTCGATCCCCTTCTTAACCGGTCTATTGTCTTTGACTCCGCTGAAAGAAGCTGGAAGAAACTCAATCATCCGCCTCTCCTCCAGACAAAATCCAACTGCAATTCCATGCCTGTTTCAGCTTCTGGTGGCTTGATCTGTTTCCGCAATTCACAGGGCAACTTCATTGTATCCAACCCTGTGACAGGGGTTTGCAACGAACACCCTCCGCTGGATCCATCCTTACAAAATCTCACATTCCATGCCATTGTGATGAGCTCAAGTCCCAAGTATGATCAATCATCTTACAAGCTTGTTGTTGTCTTTGGCGAGCTTCCAAATTTGTCCTTCCGAGTGTATAACTCATGCACTGCCTGTTGGGAAGAAGAGACTGCATTGCGTAAAAACTTCGAGGATGATGATTCTACAGAATCCGACTCAACCGATGACAGTGCTGTTTACTTCCTTAGCAGGGCTGGAAATGTAGTGGCAACCAACATGCAAAGAAGCCCATCCAAGCAATACTCATCCGTAATCACTTCCAAAAAGGGCGAGGAGACAGTCTATTTCCTCAGTTCATCAGGCTCAGTTGTGGCCTGCAACCTGACCACCAAGTGCTTCTCCGAGTACCCCAGGCTACTCCCCGTCTTCTTCGAGTACTCCATCGACTTGGTAGAATGCGGAGGCAGAATGCTGGTGGTTCTTCTCTCAGAATTCTTTGAAAGCACGAACCTCAGGGTGTGGTGCTACGATGAGGAAGCTCGATCGTGGCAACAAATCGCAGCAATGCCTCCGGCGATGTCACACGAGTGGTACGGCAAGAGTGTGGACATAAACTGTGTTGGTGCCGGTAACCAGATACTGATCTGCTTAAGCTCTGCCGAGATTTCAAGCTGTGTTCTGTGTGATTTGGCTGCCAATGATTGGATTGAATTGCCCAAATGTTTTGTGGATGGTGAATCCATCAAGTTCTTGTCTGCCTTCTCATTTGAGCCAAGGATCGAGGCTTCTGTG
>Pyrco_DAP_Chr8v0.1_19199.1
ATGAATCGGAAGAGAAAATCCCTAGAGCAAGATGATTGCATTTCAAGCACCTTTGGTATGGATGAGCTTAATGAAGACCTTCTCGAAAGGGTGCTGTCGAGACTACCAACATCTGCCTTCTTCCGCCTTACTTCGGTGTGCAAAAGATGGAAATCAGTTGCATCTTCTCCCAGTTTTAAGCTTGCCTGCTCTCAGATACCCTCTCGGGATCCATGGTTTTTCATGGTCGATCCCCTTCTCAATCGATCAATTGTCTTTGACTCCTCTGAAAGAAGCTGGAAGAAACTCAATCATCCACCTCTCCTCCAGAAGAACTCCAACCGCAATTCCATGCCTGTTTCAGCCTCTGGTGGCTTGATCTGTTTCCGCAATTCACAGGGCAACTTCATTGTATCCAACCCCGTGACAGGAGTTTGCAACGAACACCCTCCGCTGGATCCATCCCTACGAAATCTCACATTCCATGCCATTGTGATGAGCTCATATCCCAAGTATGATCAGCGCTCTTACAAGCTTGTTGTAGTCTTCGGCGAGTTTCCAAAACTGTCCTTTCGAGTGTATAACTCAAGCACTGCCTGCTGGGAAGAAGAGACCGCCTTGCGTAAAAACTTTGACGATGATGATTCTACAGAATCAGACTCAAACGATGACAGTGCCGTTTACTTCCTCAGCAAAGCTGGAAATGTAGTGGCAACCAACATGCAAAGAAGCCCATCCAAGCAATACTCATCCGTCATCACTACCAAAATTGGCGAGGAGACACTCCATTTCCTCAGCTCATCAGGCTCCGTTGTAGCCTGCAACCTGACCACCAAGTGCTTCTCGGAGTACCCCAGATTACTCCCGGTCTTCTTCGAGTACTCCATTGACTTGGTAGAATGTGGAGGCAGAATGCTGGTGGTTCTTCTCTCAGAATTCTTCGAAAGCGCGAGCCTCAGGGTGTGGTGCTACAATGAGGAAGCTCGATCGTGGCAACAAATCGCAGCAATGCCTCCGGCGATGTCACACGAGTGGTATGGCAAGAATGTGGACATAAACTGCGTAGGGGCTGGTGACCAGATACTGATCTGCTTAAGCTCTACCGAGATTTCAAGCTGTGTTCTGTGTGACTTGACTGCCAATGATTGGATTGAATTGCCCAAATGTTTTGTGGATGGTGAAGCCATCAAGTTCTTGTCTGCCTTCTCATTTGAGCCAAGGATTGAGGCTTCTATG
>Pyrco_BP_DH_08g03960
ATGGAGCACAACATTTGCCCAGCTTTTACGATGAATCGGAAGAGAAAATCCCTAGAGCAAGATGATTGCATTTCAAGCACCTTTGGTATGGATGAGCTTAATGAAGACCTTCTCGAAAGGGTGCTGTCGAGACTACCAACATCTGCCTTCTTCCGCCTTACTTCGGTGTGCAAAAGATGGAAATCAGTTGCATCTTCTCCCAGTTTTAAGCTTGCCTGCTCTCAGATACCCTCTCGGGATCCATGGTTTTTCATGGTCGATCCCCTTCTCAATCGATCAATTGTCTTTGACTCCTCTGAAAGAAGCTGGAAGAAACTCAATCATCCACCTCTCCTCCAGAAGAACTCCAACCGCAATTCCATGCCTGTTTCAGCCTCTGGTGGCTTGATCTGTTTCCGCAATTCACAGGGCAACTTCATTGTATCCAACCCCGTGACAGGAGTTTGCAACGAACACCCTCCGCTGGATCCATCCCTACGAAATCTCACATTCCATGCCATTGTGATGAGCTCATATCCCAAGTATCGATCAGCGCTCTTACAAGCTTGTTGTAGTCTTCGGCGAGTTTCCAAAACTGTCCTTTCGAGTGTA
>Pyrco_BP_DH_15g04440
ATGGAGCACAACAATTCCCCAGCTTTTAAGATGAATCGGAAGAGAAAATCCCAAGAACAAGATGATGGCTTTTCAAACACATTTTATATGGATGAGGTTAACGAAGACCTTCTTGAAAGGGTGCTTTCGAGGCTACCAACATCTACATTCTTCCGCCTTACTTCGGTATGCAAAAGATGGAAATCAGTTACATCTTCTCCCAGTTTCAAGCTTGCCTGCTCTCAGATTCCTTCTCGGGATCCTTGGTTTTTCATGGTCGATCCCCTTCTTAACCGGTCTATTGTCTTTGACTCCGCTGAAAGAAGCTGGAAGAAACTCAATCATCCGCCTCTCCTCCAGACAAAATCCAACTGCAATTCCATGCCTGTTTCAGCTTCTGGTGGCTTGATCTGTTTCCGCAATTCACAGGGCAACTTCATTGTATCCAACCCTGTGACAGGGGTTTGCAACGAACACCCTCCGCTGGATCCATCCTTACAAAATCTCACATTCCATGCCATTGTGATGAGCTCAAGTCCCAAGTATCGATCAATCATCTTACAAGCTTGTTGTTGTCTTTGGCGAGCTTCCAAATTTGTCCTTCCGAGTGTA
>Pyrco_BP_DH_15g04450
ATGCAAAGAAGCCCATCCAAGCAATACTCATCCGTAATCACTTCCAAAAAGGGCGAGGAGACAGTCTATTTCCTCAGTTCATCAGGCTCAGTTGTGGCCTGCAACCTGACCACCAAGTGCTTCTCCGAGTACCCCAGGCTACTCCCCGTCTTCTTCGAGTACTCCATCGACTTGGTAGAATGCGGAGGCAGAATGCTGGTGGTTCTTCTCTCAGAATTCTTTGAAAGCACGAACCTCAGGGTGTGGTGCTACGATGAGGAAGCTCGATCGTGGCAACAAATCGCAGCAATGCCTCCGGCGATGTCACACGAGTGGTACGGCAAGAGTGTGGACATAAACTGTGTTGGTGCCGGTAACCAGATACTGATCTGCTTAAGCTCTGCCGAGATTTCAAGCTGTGTTCTGTGTGATTTGGCTGCCAATGATTGGATTGAATTGCCCAAATGTTTTGTGGATGGTGAATCCATCAAGTTCTTGTCTGCCTTCTCATTTGAGCCAAGGATCGAGGCTTCTGTG
>Pyrusco8g001230.1
ATGGAGCACAACATTTGCCCAGCTTTTACGATGAATCGGAAGAGAAAATCCCTAGAGCAAGATGATTGCATTTCAAGCACCTTTGGTATGGATGAGCTTAATGAAGACCTTCTCGAAAGGGTGCTGTCCAGACTACCAACATCTGCCTTCTTCCGCCTTACTTCGGTGTGCAAAAGATGGAAATCAGTTGCATCTTCTCCCAGTTTTAAGCTTGCCTGCTCTCAGATACCCTCTCGGGATCCATGGTTTTTCATGGTCGATCCCCTTCTCAATCGATCAATTGTCTTTGACTCCTCTGAAAGAAGCTGGAAGAAACTCAATCATCCACCTCTCCTCCAGATGAACTCCAACCGCAATTCCATGCCTGTTTCAGCCTCTGGTGGCTTGATCTGTTTCCGCAATTCACAGGGCAACTTCGTTGTATCCAACCCCGTGACAGGAGTTTGCAACGAACACCCTCCGCTGGATCCATCCCTACGAAATCTCACATTCCATGCCATTGTGATGAGCTCATATCCCAAGTATGATCAGCGCTCTTACAAGCTTGTTGTAGTCTTCGGCGAGTTTCCAAAACTGTCCTTTCGAGTGTATAACTCAAGCACTGCCTGCTGGGAAGAAGAGACCGCCTTGCGTAAAAACTCTGACGATGATGATTCTACAGAATCAGACTCAAACGATGACAGTGCCGTTTACTTCCTTAGCAAAGCTGGAAATGTAGTGGCAACCAACATGCAAAGAAGCCCATCCAAGCAATACTCATCCGTCATCACTACCAAAAATGGCGAGGAGACACTCCATTTCCTCAGCTCATCAGGCTCCGTTGTAGCCTGCAACCTGACCACCAAGTGCTTCTCGGAGTACCCCAGGTTACTCCCGGTCTTCTTCGAGTACTCCATTGACTTGGTAGAATGTGGAGGCAGAATGCTGGTGGTTCTTCTCTCAGAATTCTTCGAAAGCGCGAGCCTCAGGGTGTGGTGCTACAATGAGGAAGCTCGATCGTGGCAACAAATCGCAGCAATGCCTCCGGCGATGTCACACGAGTGGTATGGCAAGAATGTGGACATAAACTGCGTAGGGGCTGGTGACCAGATACTGATCTGCTTAAGCTCTACCGAGATTTCGAGCTGTGTTCTGTGTGACTTGACTGCCAATGATTGGATTGAATTGCCCAAATGTTTTGTGGATGGTGAAGCCATCAAGTTCTTGTCTGCCTTCTCATTTGAGCCAAGGATTGAGGCTTCTATG
>Pyrbe_051040
ATGCTTTGCTTCTGGGACTCGAAGAATCTGGTCTGGCCATTGACTTTGAAGGCTCACGAGCTCCCAGATTCCTTAACGAGGCAAATGCAGAAGCCAAAAGCACCACCAGACAGAGACAAGACCCACCAGCCTCACTTCATCACTCTCACTGTCCTCCTCCACTCAGACCTCACGGTCAGCGCCACCGTTGAAGCAGCAGCATCGCCGCTGAAGCAGCCGCAGCAGGAAAAGTCCATGGAGCACAACATTTGCCCAGCTTTTACGATGAATCGGAAGAGAAAATCCCTAGAGCAAGATGATTGCATTTCAAGCACCTTTGGTATGGATGAGCTTAATGAAGACCTTCTCGAAAGGGTGCTGTCGAGACTACCAACATCTGCCTTCTTCCGCCTTACTTCGGTGTGCAAAAGATGGAAATCAGTTGCATCTTCTCCCAGTTTTAAGCTTGCCTGCTCGCAGATACCCTCTCGGGATCCATGGTTTTTCATGGTCGATCCCCTTCTCAATCGATCAATTGTCTTTGACTCCTCTGAAAGAAGCTGGAAGAAACTCAATCATCCACCTCTCCTCCAGATGAACTCCAACCGCAATTCCATGCCTGTTTCAGCCTCTGGTGGCTTGATCTGTTTCCGCAATTCACAGGGCAACTTCATTGTATCCAACCCCGTGACAGGAGTTTGCAACGAACACCCTCCGCTGGATCCATCCCTACGAAATCTCACATTCCATGCCATTGTGATGAGCTCATATCCCAAGTATGATCAGCCCTCTTACAAGCTTGTTGTAGTCTTCGGCGAGTTTCCAAAACTGTCCTTTCGAGTGTATAACTCAAGCACTGCCTGCTGGGAAGAAGAGACCGCCTTGCGTAAAAACTTTGACGATGATGATTCTACAGAATCAGACTCAAACGATGACAGTGCCGTTTACTTCCTTAGCAAGGCTGGAAATGTAGTGGTAACCAACATGCAAAGAAGCCCATCCAAGCAATACTCATCCGTCATCACTACCAAAAATGGCGAGGAGACACTCCATTTCCTCAGCTCATCAGGCTCCGTTGTAGCCTGCAACCTGACCACCAAGTGCTTCTCGGAGTACCCCAGGTTACTCCCGGTCTTCTTCGAGTACTCCATTGACTTGGTAGAATGCGGAGGCAGAATGCTGGTGGTTCTTCTCTCAGAATTCTTCGAAAGCGCGAGCCTCAGGGTGTGGTGCTACAATGAGGAAGCTCGATCGTGGCAACAAATCGCAGCAATGCCTCCGGCGATGTCACACGAGTGGTATGGCAAGAATGTGGACATAAACTGCGTAGGGGCTGGTGACCAGATACTGATCTGCTTAAGCTCTACCGAGATTTCGAGCTGTGTTCTGTGTGACTTGACTGCCAATGATTGGATTGAATTGCCCAAATGTTTTGTGGATGGTGAAGCCATCAAGTTCTTGTCTGCCTTCTCATTTGAGCCAAGGATTGAGGCTTCTATG
>Pyrpy_N_08g0376.1
ATGGAGCACAACATTTGCCCAGCTTTTACGATGAATCGGAAGAGAAAATCCCTAGAGCAAGATGATTGCATTTCAAGCACCTTTGGTATGGATGAGCTTAATGAAGACCTTCTCGAAAGGGTGCTGTCCAGACTACCAACATCTGCCTTCTTCCGCCTTACTTCGGTGTGCAAAAGATGGAAATCAGTTGCATCTTCTCCCAGTTTTAAGCTTGCCTGCTCTCAGATACCCTCTCGGGATCCATGGTTTTTCATGGTCGATCCCCTTCTCAATCGATCAATTGTCTTTGACTCCTCTGAAAGAAGCTGGAAGAAACTCAATCATCCACCTCTCCTCCAGATGAACTCCAACCGCAATTCCATGCCTGTTTCAGCCTCTGGTGGCTTGATCTGTTTCCGCAATTCACAGGGCAACTTCGTTGTATCCAACCCCGTGACAGGAGTTTGCAACGAACACCCTCCGCTGGATCCATCCCTACGAAATCTCACATTCCATGCCATTGTGATGAGCTCATATCCCAAGTATGATCAGCGCTCTTACAAGCTTGTTGTAGTCTTCGGCGAGTTTCCAAAACTGTCCTTTCGAGTGTATAACTCAAGCACTGCCTGCTGGGAAGAAGAGACCGCCTTGCGTAAAAACTCTGACGATGATGATTCTACAGAATCAGACTCAAACGATGACAGTGCCGTTTACTTCCTTAGCAAAGCTGGAAATGTAGTGGCAACCAACATGCAAAGAAGCCCATCCAAGCAATACTCATCCGTCATCACTACCAAAAATGGCGAGGAGACACTCCATTTCCTCAGCTCATCAGGCTCCGTTGTAGCCTGCAACCTGACCACCAAGTGCTTCTCGGAGTACCCCAGGTTACTCCCGGTCTTCTTCGAGTACTCCATTGACTTGGTAGAATGTGGAGGCAGAATGCTGGTGGTTCTTCTCTCAGAATTCTTCGAAAGCGCGAGCCTCAGGGTGTGGTGCTACAATGAGGAAGCTCGATCGTGGCAACAAATCGCAGCAATGCCTCCGGCGATGTCACACGAGTGGTATGGCAAGAATGTGGACATAAACTGCGTAGGGGCTGGTGACCAGATACTGATCTGCTTAAGCTCTACCGAGATTTCGAGCTGTGTTCTGTGTGACTTGACTGCCAATGATTGGATTGAATTGCCCAAATGTTTTGTGGATGGTGAAGCCATCAAGTTCTTGTCTGCCTTCTCATTTGAGCCAAGGATTGAGGCTTCTATG
>Pyrpy_N_15g0388.1
ATGGAGCACAACAATTCCCCAGCTTTTAAGATGAATCGGAAGAGAAAATCCCAAGAACAAGATGATGGCTTTTCAAACACATTTTATATGGATGAGGTTAACGAAGACCTTCTTGAAAGGGTGCTTTCGAGGCTACCAACATCTGCATTCTTCCGCCTTACTTCGGTATGCAAAAGATGGAAATCAGTTGCATCTTCTCCCAGTTTCAAGCTTGCCTGCTCTCAGATTCCTTCTCGGGATCCTTGGTTTTTCATGGTCGATCCCCTTCTTAACCGGTCTATTGTCTTTGACTCCGCTGAAAGAAGCTGGAAGAAACTCAATCATCCGCCTCTCCTCCAGACAAAATCCAACTGCAATTCCATGCCTGTTTCAGCTTCTGGTGGCTTGATCTGTTTCCGCAATTCACAGGGCAACTTCATTGTATCCAACCCTGTGACAGGGGTTTGCAACGAACACCCTCCGCTGGATCCATCCTTACAAAATCTCACATTCCATGCCATTGTGATGAGCTCAAGTCCCAAGTATGATCAATCATCTTACAAGCTTGTTGTTGTCTTTGGCGAGCTTCCAAATTTGTCCTTCCGAGTGTATAACTCATGCACTGCCTGTTGGGAAGAAGAGACCGCATTGCGTAAAAACTTTGAGGATGATGATTCTACAGAATCCGACTCAACCGATGACAGTGCTGTTTACTTCCTTAGCAGGGCTGGAAATGTAGTGGCAACCAACATGCAAAGAAGCCCATCCAAGCAATACTCATCCGTAATCACTTCCAAAAAGGGCGAGGAGACGGTCTATTTCCTCAGTTCATCAGGCTCAGTTGTGGCCTGCAACCTGACCACCAAGTGCTTCTCCGAGTACCCCAGGCTACTCCCCGTCTTCTTCGAGTACTCCATCGACTTGGTAGAATGCGGAGGCAGAATGCTGGTGGTTCTTCTCTCAGAATTCTTTGAAAGCACGAACCTCAGGGTGTGGTGCTATGATGAGGAAGCTCGATCGTGGCAACAAATCGCAGCAATGCCTCCGGCGATGTCACACGAGTGGTACGGCAAGAGCGTGGACATAAACTGTGTTGGTGCCGGTAACCAGATACTGATCTGCTTAAGCTCTGCCGAGATTTCAAGCTGTGTTCTGTGTGATTTGGCTGCCAATGATTGGATTGAATTGCCCAAATGTTTTGTGGATGGTGAATCCATCAAGTTCCTGTCTGCCTTCTCATTTGAGCCAAGGATCGAGGCTTCTGTG
>Rosch_v2.0_Chr6g0304701
ATGGAGCAAGAAAATTGCTCAGCTTTCATGATGACTCGGAAGAGAAAGTCCCAAGAAGAGAATTGCATTTCAAGCACATTTTTGATGGATGAGCTTAATGAAGACCTTCTTGAAGGGGTCCTGTCTAGGCTACCAATCTCTGCATTTTTCCGTCTTTCTTCGGTTTGCAAGAGATGGAAATCAGTTGCAAACTCTTCAAGTTTCAAGCTTGCCTGCTCCCAAATCCCTTCTCGGGATCCATGGTTCTTCATGGTCGACTCTCATCTCAATCGATCCATTGTGTTTGACTCTGCTGAAAAAAACTGGAAGAAACTTAACCATCCACCTCTCCTCCAGACAAACTCCAACTGCAATTCCATGCCTGTTTCAGCCTCTGGTGGCTTTATCTGTTTCCGAAATTCATATGGCAACTTTGTCGTGTGCAATCCTGTGACAGGGTCCTGCAATGAACAACCTCCACTCTATCCAGCCCTACAAAGCCTCACATTCCATGCCATTGTGATGAGCTCATGTCCCAACAAGCATGACCAGTCCTCTTACAGGCTTGTAGTTGTCTTTGGTGAGCTTCCGAAGCTGTCATTTAGAGTGTACAACTCAAGCAGCGGTTGCTGGGAAGAAGAGATCACCTTGTGCAAGAAGTTCAATGATGATGATAATTCAAAGGAACTTGATGATTCTACAGACTTTGACTCGAATGATGACAGTGCTGTTTACTTCCTCAGCAAGGCTGGAAATGTAGTGGCAACCAATATGCAAAGAAGCCCATCTAAGCAATACTCATCTGTTATCACTAACAAAGATGGTGAGGAAATAGTCCATTTCCTTAGCTCCTCGGGCTCAATCGTGGCTTGCAATCTGACCTCCAAGTGCTTCATTGAGTACCCGAGGCTACTCCCCGTTTTCTATGAGTACTCCATTGACTTGGTGGAGTGTGGAGGCAGGATGCTGGTGGTTCTGTTGTCGGAGTTCTTTGAAAGTGCGAGCCTTAGGGTTTGGTGTTATGATGAGGATGTTCGAAGTTGGCAACAAATTGCAGCAATGCCACCAGCAATGTCCCATGAGTGGTATGGCAAGAATGTGGATATCAACTGTGTCGGGGCAGGTGACCAGATATTGATTTGCTTAAGCTCAGCAGAGATTTCTAGCTGTGTTATGTGTGACTTGGCTGCTAATGAATGGGTTGAATTGCCCAAATGCTATGTGGATGGTGAAGCCATCAAGTTTATGTCTGCTTTCTCATTCCAGCCAAGGATTGAGGCTTCTCTA
>Rubch_LG02.423
ATGCCTGTTTCAGCCTCTGGGGGCTTTATCTGTCTACGAAATTCATATGGCAACTTTATCGTGTGCAACCCCGTGACTGGATCCTGCAACGAACACCCTCCCCTCGATCCAGCCCTACACAGCCTCACATTCCATGCCATTGTCATGAGTTCGTGTCCCAACAAGCATGACCAGTCCTCTTACAAGCTTGTAGTTGTGTTTGGTGAGCTTCCAAAGCTGTCATTCAGAGTGTACAACTCGGGTAGCAGATGCTGGGAAGAAGAGATGGCCTTGTGTAAGAAGTTCTACGATGATGATGATTCAAAGGAACTTGACGACTCTACAGAATTTGACTCAAATGATGACAATGCTGTGTACTTCCTCAGCAAGGCAGGAAATGTAGTGGCAACCAATATGCAAAGAAGCCCATCTAAGCAATACTCATCAGTTATCACTAGCAAAAATGGCGAGGAAATAGTCCATTTCCTTAGTTCGTCGGGCTCAGTTGTGGCTTGCAATCTGACCTCCAAGTGCTTCACTGAGTACCCGAGGCTACTCCCTGTCTTCTACGAGTACTCCATTGACTTGGTGGAGTGTGGAGGCAGGATGCTGGTTGTTCTGTTGTCGGAATTTTTTGAAAGCGCGAGCCTTAGGGTTTGGTATTATGATGAGGATGTTCGAAGTTGGCAACAAATTGCAGCAATGCCACCAGCAATGTCACACGAATGGTATGGCAAGAATGTGGATATCAACTGTGTTGGGGCAGGTGACCAGATATTGATCTGCTTAAGCTCTGCAGAGATTTCTAGCTGTGTTTTGTGTGACTTGGCTGCTAATGAATGGGTTGAATTGCCCAAATGCTTTGTGGATGGTGAAGCCATCAAGTTCATGTCTGCTTTCTCATTCCAGCCAAGGATTGAGGCTTCCCTA
>Ruboc_02_G10467
ATGCCTGTTTCAGCCTCTGGGGGCTTTATCTGTTTACGAAATTCATATGGCAACTTTATCGTGTGCAACCCCGTGACTGGATCCTGCAACGAACACCCTCCCCTCGATCCAGCCCTACAAAGCCTCACATTCCATGCCATTGTCATGAGTTCGTGTCCCAACAAGCAGGACCAGTCCTCTTACAAGCTTGTAGTCGTGTTTGGGGAGCTTCCAAAGCTGTCATTCAGAGTGTACAACTCGAGCAGCAGATGCTGGGAAGAAGAGATGGCCTTGTGTAAGAAGTTCAATGATGATGATGATTCAAAGGAAGTTGATGATTCTACAGAATTTGACTCAAATGATGACAATGCTGTGTACTTCCTCAGCAAGGCAGGAAATGTAGTGGCAACCAATATGCAAAGAAGCCCATCTAAGCAATACTCATCGGTTATCACTAGCAAAAATGGCGAGGAAATAGTCCATTTCCTTAGCTCGTCGGGCTCGGTTGTGGCTTGCAATCTGACCTCCAAGTGCTTCACTGAGTACCCGAGGCTACTCCCTGTCTTCTACGAGTACTCCATTGACTTGGTGGAGTGTGGAGGCAGGATGCTGGTGGTTCTGTTGTCGGAGTTCTTTGAAAGCGCGAGCCTTAGGGTTTGGTATTATGATGAGGATGTTCGAAGTTGGCAACAAATTGCGGCAATGCCACCAGCAATGTCACACGAGTGGTATGGCAAGAATGTGGATATCAACTGTGTTGGGGCAGGTGACCAGATATTGATCTGCTTAAGCTCTGCAGAGATTTCTAGCTGTGTTTTGTGTGACTTTGCTTCTAATGAATGGGTCGAATTGCCCAAATGCTTTGTGGATGGTGAAGCCATCAATCGGATCCTGCCTGATTGCCAGAGATATGGGCTGGGCCCGTTGCCAGAGATATGGGCCTCTATG
