# Supplementary material for: Transcriptomics of long‐term, low oxygen storage coupled with ethylene signaling interference suggests neofunctionalization of hypoxia response pathways in apple ( Malus domestica )
Source: Plant Direct. 2024 Dec 20;8(12):e70025. doi: 10.1002/pld3.70025 (PMC11660084; doi:10.1002/pld3.70025)
Supplement: Supplementary file 2 — Data S2: Homologs of all 606 hypoxia response genes identified in this study across 42 representative species of land plants). [file PLD3-8-e70025-s004.gz › 01-integratedGeneFamilies_dir/5440.fna]

>gnl_Ambtr_v1.0_evm_27.model.AmTr_v1.0_scaffold00072.22
ATGTGGGAGGGACAGGTCTTTGACTGCTTTGAGGATCGTCGGATCGCCATTGAAACTGGGTGTTGTCCATGCTCTACATTTGGGAAGAATATGGCGAGAGCTGGTTTCGGATCATGTTTTCTACAGGGAGGCATTCATCTTTTGATTGTGATGATTGCTCTGGTCTGCTTCATTGCCTATGCTGTAACAAGTCAGATATGTTTTCTATACGTGGCTGGTGCTTTCACCATTTCTGTAGGGTTATACTTGGGATATTTCCGAATACAGATCAGAAAGCGTTTCAACATTAGTGGTACTGATGGTGCCATGGAGGATTGTGTGAACCATCTTCTTTGTCATTGCTGCACATTATGCCAGGAGTCTCGGACATTAGAGATGAACAATGTTCGAGATGGTGTATGGCATGGCCGCAGCGACACCATATGCATTGGAGGGAGTCAAAGAGAAGCTGTCAGGCAACAGATGGCTGATTTGAACCTTTTTTTCCCTCTCAAGTGGGCTTGGTGGACTTTGGTGGAGAAGTGGCGGATTGTTAATGTTACCTATAGCATTAACAGTGTGTCATTAATGACATGGTATATAAACATTGCCGAATATTGGTACCTTGGTAAATATTTTACT
>gnl_Arath_TAIR10_AT1G11380.1
ATGGCGGATTTGGATAAACTCGAGGGTGGAGGAGGAGGAGGAGCCGTCGTAATCGCCGACATTAGAGCCGATGAAGGCGGAGGAGCGGTGGAGGAGAGGGAGAGGTTAACGGAACTTGAAGGAATTTCTGTGTTGGATTTCGATTTGCTTTGCTCAACGGTTGCGCTTCAGACTCAGGGGAAATGGAGGAAGCTTGAGAGCTCGGAGGGAGAAGATGCGACGGAGGATGATTATGGCGGTGGCGTTTTACGGCTTTGGGAAGGCGATGTTATGGATTGCTTTGAAGATCGTCATCTCTGTATCGAATCTGCTTGCTGTCCATGCTACAGATTCGGGAAAAACATGACAAGGACTGGTTTTGGTTCTTGCTTTCTTCAGGGTGCTGTTCATATGATTCTTATTGCCGGTTTCTTATTCAATGTTGTTGCTTTTGCTGTAACTAAGAGGCACTGCTTTCTCTATCTGGCTATTGCTTTCGTTCTTTTGATTGGATCCTACTTGGGTTTCTTCCGTATGTTGATAAGAAGGAAGTTTAATATTAGAGGTACTGATAGTTTCTTGGACGATTTTATCCACCATCTCGTATGTCCATTCTGTACATTAACTCAGGAATCTAAAACTCTGGAGATGAACAATGTTCATGATGGTATCTGGCATGGTCGAGGAGACACTCTATGTATAGGCGGCTATTCCGAAGGAAAAGCTTTTCTCGAGCTGCATTCGCCTCCAGTTATTGCCTCAACAATGTCATCATCTCAACCC
>gnl_Betvu_v1.2_Bv_011310_hynm.t1
ATGGCGGATTTGGGGAAGGAAGAGAAGGTGGGAGGTGGGTTTGATAAAGAGGAAGAAGAGAGATTAATTGAAGGTGTTGCAGTGTTGGATTTTGATGTTTTATGTTCAACGGTTGCTATGCAAAGCCAAGGCAAATGGAGGTTATTTGAAAATGAAGAAGAAGGTGAAGAAAATGGAGGAGTTGAGTATGGTGGTGGGGTTTTGAGGATGTGGGAAGGTGAAGTTCTTGATTGTTTTGATGATCATCGTATTGCTATTGAAACTATCTGTTGTCCATGCTACAGATTTGGGAAGAACATGAGACGAGCTGGTCTAGGCCCTTGTTTTCTTCAGGGAGCTGTCTCTTTCCTTCTAGTTATCTTTGCTTTTCTCAGCTGTGTTGCCTTCATAGTGACCAGGAGGCGCTGTTTCCTGTATTTGACTATTGCACTCACCATGTCAGTGGGAACCTACTTGGGTTTTTTCCGCACACGGATAAGAAAAAAGTTTAATATTAGAGGTAGCGACAATTCAGTGGACGACTGTGTTTACCATCTGGTTTGCCCGTGCTGCACCTTATGTCAGGAGTCTAGAACATTGGAGATGAACAATGTTCAAGGCGGCACTTGGCATGGACGGGGCGACACAATATGCATAGGAAGTTTTGGTGAAGGTGGCAAAGCGTTTGTTGAGCTTCATCCCCCGCCTTCAGTTTTGGCAAATTTTCGTGATACCAATGCATCTCCAAGAGGTGAAGGTGATCTCCAAAATCAATGT
>gnl_Carpa_v0.4_evm.model.supercontig_27.157
ATGGAGGATTTGGAAAAGCGAGAGAAGGGCGGGGTAGGTGGAGGAGGGCAGGAGGAGGAGGAGCTGATTGAGGGGATGGCGGTTTTGGATTTCGATATGTTGTGTTCGACTGTGGCGTTGCAGACGCAAGGAAAGTGGACGAGACTGGAGAGCGTCGATGCGGGAGATGATGAGAAAGGAGGAGATTTAGGTGGGGTTTTGAGGATGTGGGAAGGTGAGGTTCTTGATTGTTGCGAGGACCGTCGTATCGCTATTGAATCCGCTTGTTGCCCATGGTACAGATTTGGGAAAAACATGAGACGGGCCGGTTTTGGTCCTTGTTTTATTCAGGGAATCGTTTATTTCATCCTCGTTGTTACTGCTCTTGTCAATTTCATTGCCTATATTGTCACCAAGCGCCATTGCTTTCTGTATTTTGCACTTGCTTTCACCATTTCAGTGGGAATATATTTGGGTTTAATTTTGTATAAGGATCCTAATATCAGATTTTGGATGTTTGATTGTTTTCAGGGCAATGATAGTTTCTTGGACGACTGCATCTACCATCTTATCTGTCCCATGTGCGCATTATGCCAGGAGTCCAGAACTCTGGAAATGAACAATGTCCAGGATGGAACTTGGCATGGTCGAGGGGATACACTATGCATCGGTGGCTATAGTGAAGGGAACAAAAACTTTCTCGAGCTACACCCGCCTCCTCTTGTCTCAATCACAACTCCTGTTCCGTCTGATGCGCAAAAGAAT
>gnl_Elagu_v2.0_p5_sc00175.V1.gene261
ATGCGGGTGAGGGGAAGGAGGAAGGCAGCGAGGGATTCCAAGGAGAAGAGGGAGACGCGAAGTCTAACCCTAATCCTAGGCCCATCTCTTTTGATTCGAAGGGCTGGTGGGGTGATGGCGGAGGCGGAGGAGAAGGGGGCACCGGTGGAGGGGAAGGAGAATGTGGTGGAACGGGTGGCCGTGCTGGATTTCGACATGCTCTGCGCCACCGTGGCGCTCCAGACGCAGGGTTTCACGGTCGAGAAGAGGCGGATGGGGATGGCGGAGGAGGAGGAGGAGGAGGGGGGAGGAGGAGGGGGGGAGTTTGATGGGCTGCAGCGGATGTGGGAGGGACATGTCCTTGATTGCTTCGAGGACCGGCGGATCGCGATCGAGTCCGCATGGATCTTGGCTACGCATATATCATCTTCGGCCGCCGCCTCTACCCTCTACCCTTTCATCATAAACGACAGCCTCAGGAGACTCCTGGACTTCAAAGTCCAAGAGTTCAATGGCTCCGGCTCTGCCTCCATCTTCGACACTGTTATCACCTTCGGCTCT
>gnl_Eucgr_v2.0_Eucgr.E03677.1
ATGGAGGGGGTGACGGTTCTTGATTTCGACATGCTGTGCTCGACGGTGGCGCTGCAGACGCAGGGGAAATGGAGGAAGCTCGAGAGCGGGGAGGGGGATGATGAGGGGTTGGAGCTTGGTGGTGGGGTTTTCAGGATGTGGGAAGGTGAGGTTCTTGATTGCTTCGAGGACCGTCGTGTTGCCCTTCAATCTTCATGTTGTCCATGCTACAGATTCGGGAAAAACATGAAGCGGGCGGGTTTCGGTTCTTGCTTTATGCAGGGAACCTTCCACTTTGTTCTTGCCTTCTGTGCATTTTTCAGCGTGATTGCTTTTGCAGTAACCAAGCGACCCTTATTTATCTACTTAGCAGTAGCTTTTGCCTTCTCACTTGGAACTTATATGGGCTTATTCCGTGCACAAATTAGAAAGAAGTTTAACATCAAAGGCTCCGACAGCTCTTTGGACGATTGTGTCTACCATTTTATATGTCCGTGCTGCGCCTTATGTCAGGAATCCAGAACTTTGGAGATGAACAATGTCCAGGATGGAATTTGGCATGGTCGTGGCGACACAATATGTGTGGCTACTTACAATGAAGGAAGCAAAGCAATAATTGAGCTAAATTCAACCCCTGTTTCCTTAACCAAGTGTCCCGACCCTTGCACAATGCAAAAGGGTATTACAGCAGGC
>gnl_Manes_v6.1_Manes.S039000.1
ATGGGTGATTTGGAGAGACAAGTGGTGGACGGAAAGGTGGTTGCGGTGGATGTGGAGGAGCAAGAGAAGGATAGGCTTATGGAGGAAATGACTGTGTTGGATTTTGATATACTGTGTTCGACGGTGGCGTTGCAGACACAAGGGAAATGGAGGAAACTTGAAACTGAAGATTTTGATGCTAATGGTGCTAGTGGAGGTGTTTTTAGGATGTGGGAAGGTGAAGTCCTTGATTGCTTCGATGATCGCCGCATCGCCATTGAATCCCTGTGTTGTCCATGCTACAGATTTGGGAAGAACATGGGACGAGCTGGTTTTGGTTCTTGCTTTCTCCAGGGAACTGTTTATTACATTCTTGCTCTTAGTGCCCTTCTCAACTTTATTGCCTTCATCATCACAAAGCGGCGTTGCTTTCTGTATTTGGCTGTTGCTTTTGCTATTTCAATGGGGATATATTTGGGTATCTTCCGCACACGGATGAGAAAGAAATTTAATATCAGGGATAATGATAGTTCCTTTGATGACTGCATATACCATACTTTCTGCTCCTGCTGTGCATTGTCTCAGGAGTCCAGAACGCTGGAGATGAACAATGTCCAAGATGGCACTTGGCATGGTCGCGGTGACACAATATGCATAGGTAGTTATAGTGAAGGAAACATGGCAAACTATGAACTTCACCCGGCTGCTATCATCTCAGCCAATTCCTCTGATATTGGTGGC
>gnl_Manes_v6.1_Manes.17G032900.1
ATGGGGGATTTGGAGAGACAACAGGTGGAGGAAAAGCTGGTGGTGGTGGAGATGGAGGAGGTGGAGGAGAAGGATAGGCTTATGGAAGGAATGTCGATGTTGGACTTTGATATGTTGTGTTCGACAGTTGCTTCGCAGACGCAAGGGAAATGGAGGAAACTTGAAACTGAAGATTTTGATGCTAGCGGTGCTAGTGGAGGGGATTTTGGAGGTGTTTTCAGGATGTGGGAAGGTGAAGTCTTTGATTGCTGCGATGACCGCCGAATCGCCATTGAATCCCTTTGTTGTCCATGTTACAGATTTGGGAAGAACATGAGACGAGGCGGCTTCGGTTCTTGCTTTCTTCAGGGAACTGTATATTGCATTCTTGCTCTTAGCTCCCTTCTCAACTTCATTGCCTTCATCATCACCAAACGGCGTTGCTTTCTGTATTTGGCAGTTGCTTTTACCATTTCAATAGGAATGTATTTGGGTTTCTTCCGCACACAGATGAGAAAGAAGTTTAATATCAGGGGTAGTGATAATTCCCTGGATGATTGCATCTACCATATTTTCTGCTCCTGCTGCGCATTATGTCAGGAGACCAGAACATTGGAGATGAACAATGTCCAAGATGGCATCTGGCATGGTCGGGGCGACACAATATGCATAGGTAGTTATACTGAGGGGAAAAAGGCTACCTTTGAGCTACACCCCCCTTCCTTTGTCTCAACTAAGTCCCCTCATATTGCTGATCACTCC
>gnl_Medtr_Mt4.0v1_Medtr2g011490.1
ATGGGTGATTTGGAGAAGCAGCAAGAGAAGGTGATGGTGATGGATGAAGGAGAAGGAAGAGAAGGTGAAGAAAATGAGAGGCTTTTGGAGGGTATGGCTGTTTTGGATTTTGATATGCTTTGTTCATCTGTTGCTTTGCAAACTGCAAATGGAACTTGGGGGAAGCTTGGAGGAGGTGGAGATGATGAACAGCGTGGTGAGGAGTTTGGTGGTGTTTTGAGGATGTGGGAAGGTGAAGTTCTTGATTGTTTCGAGCATCGTCGAATTGCTCTTGAATCTTCATGTTGTCCCTGCTACCGATTTGGGAAGAACATGAAACGAGCTGGTCTTGGTTCTTGCTATATTCAGGCATTTGTATATTTTCTTCTTGCCATCTGTGCTCTTTTCAACTTCATAGCCTTTATTGTCACGAGACATCACTACTTTCTATACCTGACAGTCACCTTCATCATTACTGGTGGAGCATATTTAGGATTCTACCGAACTCGTATGCGAAAGAAATTCAACATCAAGGGTAGCGATAGTATGGTGGACGATTGCGTTTACCATTTTGTCTGTCCTTGTTGTACATTGTGTCAGGAGTCGAGAACATTGGAGATTAACAACGTTCAAGACGGCACTTGGCACGGTCGGGGTGACACCATATGCATAGGTGGCATTAGGAATGGGAGTAAAGCACTCCCTGAGATGATTCCTCCTCCTATCGAGTCGATCAAGCTTACGGATGAAAATTACACCTTA
>gnl_Medtr_Mt4.0v1_Medtr8g446760.1
ATGTATATTAAAAGTAGCTCATTTGATTGCAGTTGTCTCTGCTACCGATTTGGGAAGAACATGAAGCGAACTGGTCTTGGTTCTTGCTATATTCAGGCATTTGTATATTTTCTTCTAGCCATCTGTGAGATGATTCCTCCTCCTATCGAGTCGATCAAGCTTACAGAAAATTACACCTTA
>gnl_Medtr_Mt4.0v1_Medtr4g091550.1
ATGTTGAAATTTGATGCAATGGAGGATTTGGAGAAACAAGAGAGGAAGGTAGAAGAGGAAGAAGAGAAGGAGAAATTGTTGGAGAACAAAGCAGTTTTGGACTTTGATGTATTGTGTTCTTCTGTGGCTTTGAAAGCTTCTCAAGGGAAATGGGGGAAGCTAGGATCCATGGAAGAAGAAGAGGAAGAAAGTGGGGTTTTTGGTGGGGTTTTGAGGATGTGGGAAGGTGAACTTTTTGATTGCTTCGATCATCGTCGCATTGCTCTAGAATCCATAATTTGTCCTTGCTACCGATTTGGGAAGAACATGAAGAGAGCTGGTTTTGGTTCTTGCTTCATTCAGGCAACAATTTATTTGATTCTTGCAATTGGTTTCTTCGTTAATTTCATTGCCTTTGCTGTCACAAGACGTCATTGCTTTCTCTATTTGGCTGTTTCCTTCATTATTTGTGTTGGTGCATATTTAGGGCTATTTCGGACACTTATAAGAAAGAAATTCAACATCAAGGATAGTGAGAGTTCCTTGGACGATTGTGTTTACCATTTTGCATGCCCTTGTTGTACATTATCTCAGGAGTCTAGAACATTGGAGATGAACAATGTTCAAAATGGTACTTGGCATGGTCGAGGTGACACAAATTGCATAGGTGGTTTTGGTGAAAAAAGTAAAGCACACTTTGAGTTACTTCCTCCTCCAATTATTACCATCAAGACTATCAATGAGAGTTGTATTGAAACAAAAACAAAGGTGAATCCATCT
>gnl_Mimgu_v2.0_Migut.M01228.1
ATGGCGGTGCCGGAAAAGAGATCATGTGGTGCAGACACGGCGGCGGCGGCGGCGGCGGAGGAGGAGGAGAGGTTGTTGATGGAGGAGATGACTGTATTGGATTTCGACATGCTCTGCTCAACAGTTGCCATGCAGGCGCACAAGGGTAAATGGGGAAAGTTGAACGGAGTTAATAATAAAGAAGAAGAAGAAGAAGACAATCTTGATTCGGATTATGATTATGGAGGAGGAGGAGTTCATAGAATGTGGGAAGGTGATCTTGTTTATGACTTCTTACAACATCGACCAATCGCTCTTCAATCCACCTGTTGCCCATGTTACAGATTTGGCAAGAATATGAGACGAGCTGGATTTGGTTCTTGTTTGGCCCAGGGATTCATTTACTTGGTTCTTGCACTCGTTGCCCTGTTCAGCCTAGTCGCGTTCATCGTTACCAGAAGATGCTATTTTCTGTATCTGTGTATTTCCTTCACTGTCTCAGCTGGTTTATATCTCGGGTACTACCGAATCCAGATTAGAAACAAGTTCAACGTTAAAGGTGGGGAAAGTTCTTTCGACGATTGTGTTTACCATCTCATTTGTCCCTGCTGTACTATATCTCAGGAGTCGAGGACAATGGAGATGAACAATGTCGAAGATGGGATATGGCATGGCAGAGGAGACAGTGCTATATGCATCGGAAGCAAACCTTTTATTAATGTCTCAACAAAATCTCCAGAATTCACTACCATGCAGAAAATTACCTCAAATAAT
>gnl_Mimgu_v2.0_Migut.H01529.1
ATGGCCGCCGTGGAAAAGGGAGGAGTTGCAACGGCGGCGGCGGCGGTGGCGGCGAAGGCGGAAGAGGAGGAGCAGTACTTGATGGAGGGGGAGAGGGTGTTGGATTTCGACATGCTGTGCTCGATGGTGGCGGTGCAGGCGCAGAAAGGTGGGTGGGGCAAATTGAATGGGGGCGGCGGCGATAGGGAAGAAGACAACCTCGTACCTGAAGGCGGCGGAGTTTTTAGAATGTGGGAAGGTGAGATTGTTTATGACTGCTTCGACGACCGCCGATTAGCCATTCACTCCACCTGTTGTCCGTGTTATAGATTCGGAAAGAACATGAAACGAGCTGGATTTGGTTCGAGTTTTATTCAGGGATCGATATACTTGATTCTTGTGGTGGTTGCGATATCGAATGTAGTAGCGTTCATCGTCACGGAGAGGCGCTGGTTTTTGTATATGGCGATTGCGTTCGTTTTCTTGACCGGAATTTATATGGGGTGTTGTCGAACAAGGATTAGGAAAAAGTTCAAAATACAAGGAAGCGAGAGTTCGTTCGACGACTGTGTTTACCATCTAATTTGCCCATGCTGCACCTTATGTCAGGAATCACGAACATTGGAGATGAACAATGTACAAGATGGAATCTGGCATGGGAGAGGGGATACTATTTGCATCGGAAGCGTCTCCGAGTTGACTCCACCTTTAGTTGTATCGACAAAGTCTCCTAAAGTTATTACAATGCACAAAACATCGAACGAGAATTTTCAGTTATCGACTTCTGTCGCTGCAGATTCTGTC
>gnl_Musac_v1_GSMUA_AchrUn_randomT13880_001
ATGCTGTGCGCCACTGTGGCGCTCCAGACGCAGGGGCTCTCCGTGGGGAAGACGCGCCGGAAAGATTCGGTGGCAGAAGAGGCGAACGAGGAGGCGGGGTTGGAGTTCGGTGGCGTGCAGCGGATGTGGGAGGGCGACGTCATGGATTGCTTCGAGGACCGGCGCATCGCCATCGAAGCCGCATGTTGCCCATGCTATAGATTTGGGAAGAACATGCAAAGATCCAACTTAGGGTCGTGGTTTCTTCAGGCAATGGTGTATTTTATCTTTATAGTTGTTTCATTGTTCAATTTCATAGCTTTTGGTATTACCGACCATCATATCTTCTTATATATGGGAATTGTATCTACCATCTTGACGGGGTTGTATTTGGGTTACTTCCGTACCCGAATAAAGAAGCAATTTAACATACGGGGAAGTGATAGTTCTTTAGATGATTGTGTTAACCATCTCATCTGCCCTTGTTGCACATTATGCCAGGAATCAAGGACATTGGAAATGAACAATGTCCAAAATGGTGTATGGCATGGTCGGGGCGACACGTTATGCTTAGCTACTGGTGGTGAAGGAAGCAAGGTGTTCACAGCTCTCCGCAAGCCTCCTCTGTTTCCAACCAAATCTCCAGATATTTGTAGCATGGAGAGAACAACAAATGGCAGTGAGCACTTATGGAATGCAGACGGAAGCCATTCTGAGCCTCTAGTCCCATCAGTCCAATTAGGACAGCAAGCT
>gnl_Musac_v1_GSMUA_Achr2T02990_001
ATGCCGGTGGCGGAGGTGAAGAAGGTACCGGCGGCGGGGACGCAGGAGGAGGAGGAGGCCGTGGGTGGAGAGGTGGCTGCGGTGCTGGACTTCGACATGCTGTGCGCCACCGTGGCGCTGCAGACGCAGGGGATGTCCGTGGGAAGGAGCCGCCGGATAGAGGCGGTGGCGGAGGAGGGGGACGAAGATGAGGGGATGGAGTTCGGTGGCGTGCAGCGGATGTGGGAGGGCGACGTCACGGATTGCTTCGATGACCGGCGCATCGCCATTGAAGCCGCATGTTGCCCATGCTATAGATTTGGGATGAACATGCGAAGGGCCAACCTAGGGTCTTGCTTTCTTCAGGCAACAGTGCATTCTATCTTTATAGTTGCTGCCTTGTTCAGTTTCATTGCCTTTGGTATTACGAACCGGCATTGCTTCTTGTACATGGCAATTGCTTCTACCATCTCATCCGGGTTGTATTTGGGTCATTTTCGTACTAGATTAAAGAAGCGATTTAATATAAGAGGAAGTAACAGTCTCCTGGATTGTATTAATCATCTCATTTGCCCTTGTTGCACATTATGCCAGGAATCGCGGACGTTGGAAATGAACAATGTCCAGAATGGCGTATGGCACGGTCGGGGTGACACAATATGCCTAGCTACTGGTGGTGAAGGAAGCAAGGCCTTCACAGCTCTCCACAAGCCTCCTTTGTTTGCAACCAGAATTCCAGATCTTTGTAGCATGGAAAGAGCATCAAATGGTAGTGAGCACTCTTGGAATGCAGACACGAGCCATTCCAAGTCTCTAGGAATTTGTGATCAAAGAAGTATTTGTAAATATGCAATAAGATTCTCGTCTAAAAGCCTTTCACAATCCTGCATTCTGTCTTGCTGCTGCTTATTTTCTGGAATTTGC
>gnl_Nelnu_v1.0_NNU_020779-RA
ATGGCGGATTCGGAGAAGCAAGAAACGGCCGTTAATGGCATGTCGGAGGAGAGGGGAGGGTCTTGTGTGGAAGGAGTGGCGGTTTCGGATTTTGACATGTTATGCGCCACTGTGGCTTTGCAGACGCAAGGATTTTCGGTAGACAAATGGCGGAAATTGGGAGGAATACATGAAGACGGAGGAGACTTCGGTGGAGTGCAGAGGATGTGGGAAGGTGAAGTTTTAGATTGCTTCGATGACCGACGAATCGCTATTGAAACAGCATGCTGTCCGTGCTACACATTTGGGAAGAACATGGGAAGAGCTGGTTTTGGTTCATGTTTTGTTCAGGGAACTATTTATTTCATCATTGCAGTCTGTGCTCTTCTCAACTACATTGCTTTTGCTTATACCAAGCGATACTACTTTCTGTACTTAGCGGTTGGTTTCACAGTTTTGACTGGAACATATTTAGGGTATTTCCGTACACTGATAAGAAAGCAGTTTAATATTGGGCAGCACAAGGACAGCTTTTTGGATGACTGTGTGAACCATTTAGTATGCCCCTGTTGCACGTTATGCCAGGAGTCCAGGACATTGGAGATGAACAACGTCCGAGATGGCATCTGGCACGGCCGAGGTGACACAATATGCATAGGCAGTTCCGGAGAAAGGAGCAAAGCCTTTTTTGAGCTACGGCGGCCGCCTCTGGTCTCCACCAAATCTCCTGATCTCTGCAGCATGCGAAGATCTACAGACGGTAGCGATCACTTGTGGATTGCAGGAGTCAACCAATCCGAGCCCTTGGTCCCACCACCATCTCAACAC
>gnl_Orysa_v7.0_LOC_Os07g36820.1
ATGGCCGCGGCGGCGCGGGAGGAGGAGGAGGCGTCGACGGCGGCGAGGAGCCGGCAGGAGAGCGAGGGGGAGGAGGAGGAGGTGATGGCGGTGCTGGACTTCGACATGCTGTGCGCCTCGGTGGCGCTGGCGGCGGAGAGGAGGAAGGATTCGGCCGCGGCGGCGGCGGCCACGGTGGAGGCCGGTGGTGGAGGAGGCGGAGGAGGAGGAGGAGGGGTGCAGAGGATGTGGGAAGGGGACGTGGTGCTGGATTGCTTGGAGGACAGGCGAATCGCGCTCGAGGCCGCGTGCTGCCCATGCTACAGGTTCGGCAAGAACATGCGGAGAGCCAATCTTGGATCTTGCTTCCTTCAGGCCATGGTTTACTTAATTTCTTTAGTGGCTATTCTGGTTAGCCTAATCGCCTTTTCTGTCACAAGGCATAATATATATTTGTATATGGGACTTAGCTCTGTTCTCTTGATAGCAATCTATACTGGTTACTTCCGAAGAAGAATCAGGAAGCAGTTCAATATCAGGGGCACTGATAGCAGTCTAGATGACTGTGTTCTCCATCTCATTTGTCCTTGCTGTACGCTATGCCAGGAGGCTCGGACGTTGGAGATAAATAATGTCCAGTGCGGTGTCTGGCATGGGCGGGGTGATACCATTTGTTTAGGAAGCAACGGTGAAGGAAATAAGGCTTTTGCTGCTCTACACAAGTCCTCTTTTGTGCCTATAAAATCTCCTGAGGTGTGTGGCATGGACAGAACATCAAATGGTGCTAATGAGCATGAACCACTCGTCCCATCAGATCTACCAGAGCAG
>gnl_Phavu_v2.1_Phvul.006G193600.1
ATGGGGGATTTGGAGAAGCAAGAGAGGGTGGGGGAGGAAAGGGAAGAAAATGGGGAGGGGGAAAAGGAGAGGCTTTTGGAGGGTAAGGCGGTCGTGGATTTTGACAAGCTTTGTTCCTCTGTGGCGTTGCGAAGTACGCATGGAAGTTGGGGGAAGCTTGGGGTTAGGGAGGATGAGCAGCAAGGTGGGGTTTTGAGGATGTGGGAGGGTGAACTCCTCGATTGCTTTGAGGATCGTCGCATCGCCTTTGAATCTGCGTGTTGTCCTTGCTACCGATTTGGGAAGAATATGAAGCTGGCTGGTTTTGGTTCTTGCTTTCTCCAGGCTATAGTTTATTTTCTCCTTGTTATTGGTGCCCTCGTTACTTTCATTGCCTATACTATCACGAGGATTCACTACTTCCTATACCTAGCGGTTGCATTCACCATTGCTGTTGGAGTATATTTAGGATTCTACCGAACTCGAATGCGGAAGAAGTTCAACATCAAGGGTAGTGATAGTTCGTTGGACGACTGCGCTTACCATTTTGTCTGTCCCTGTTGCACATTATGCCAGGAATCAAGAACACTTGAGATGAACAATGTTCAAAATGGAACATGGCACGGTCGGGGGGACACACTATGTATAGGTGGTTTTAGAGATGAAAGGAAACCTCTGTTCGAGTTACGTCCTCCTTCTGTTGTGTCCATTGATATTACTAAAGAAAATGGCACGGCAAAGAGCACAGATGCTGCTACCAATGGTTGT
>gnl_Phavu_v2.1_Phvul.002G220600.1
ATGGGGGATTTCGAGAAGCAGGAGAGGACCATGGAAGAGGAAGAGAGAGAGAGTTTGCTGGAGGGTGTGGCGGTTTTGGACTTTGATGTGCTTTGTTCCACTGTGGCTCTGCAAGCTGGGCATGGAAAATGGGGGAAGCTTGGAGTTGGATATGATGATGATGATGAAGAAGAGGGTGGTCAGTTTGGTGGTGTTCTAAGGATGTGGGAGGGTGAGATTCTTGAGTGTTTTGATGATCATCGCATCGCCCTTGAATCCACATGTTGTCCTTGCTACCGATTTGGGAAGAACATGAAGAGAGCTGGTTTTGGTTCTTCCTACATTCAGGCAGCGATTTATTTTGTTCTTACCATTGGTGCCTTTCTTAACTGCATTGCCTTTGCTGTCACGAGACATCACTGCAATCTATACCTGGCAGTTGCCTTCGTTGTTTCCTTTGGAGCATATTTAGGATTCTTCCGAACACGACTAAGAAAGAAGTTCAACATCAATGCCAGTGACAGTTCCTTGGACGATTGCGTTTACCATTTCGCCTGTCCTTGCTGTACATTATGTCAGGAGTCTAGAACGCTGGAGATGAACAATGTTGAAGATGGCACTTGGCATGGTCGGGGTGACAAAATATGCATAGGTGGTTTTGGCCAAAAGAGCAATGGATTCTTTGATCAGTTACATCCTCCTTCCATTGTGTCCATCATGAATATTGATGAAAGTTCCTTTGAAACAAAAGCAAACACAAATGTCAGCAATCCATCT
>gnl_Phypa_v3.3_Pp3c21_1800V3.1
ATGGCCACAACGAGTGAGGCCAGAATGGCTGTACCGCCTCCTGAAGCGGATCAGTGTGAAGCCAATACTGATCTTCAAGAAGTAACCATCGATTCTTCAATAGAGCGCCAGCAGGAAGGCCAGGAACCTTCACAGGAAGGATTGTCACGTCCTCCCGGAGCTTTCGACTACGTGGAGCTGCCCGTAGGAGTTGCAGTGAACACACCATGCAGTAGTGAGGTCGGTCTACAAAGGTTGTGGGAAGGGGGCTTATTTGATGTGAATGAGTATACAGATGTCACGCTTCATACGGCCTGCTGTCCATGGCACACATTTGGGATGAACATGGAGCGGTCGGGCTTCGGTACAAGCTGGACTCAAGGGGGATTTTTCTTGCTGCTCGCAATAGGAGCGTTGTGGTTTTACATCATGTTTTTGTACACAGGTTCACCATGGTACATCTATGGCACTGTGGGTGTGACTTTGCTGATTGCAATTTATGCTGGTCACTATCGTGCCCGCATGCGGAGGAGATTCAACATTATTGGAAGTGAAGGTGACAACACTGTCAGTACTATCGACGATCATCTGTACCACCTTATGTGCGGCTGCTGTTCACTATGTCAGGAAGCTAGAACTTTAAAACACAACAATGTCCATAATGGAGTATGGCACGGGCGTGGAGACATTCTGGTTATTGGCAGCCAGGTCGTGTTCTCTCCCAACGGTACAGCAGATCTGGCATTGAATCCTTCTAGGAGGTACCCGCCTTGGAGGAAGAAACCTGAAGTTGAAACGCCCACGGAACCGGTATCATTAGAGACTGGAACAGAGCATTCATGGACCGGAGAAGTATCTCAAATACAGCACCTTCCTCTGATACAACGT
>gnl_Phypa_v3.3_Pp3c18_19760V3.1
ATGGCTATAGCGAGTGAGGCTAGGACGGCATTACAGCTTCCCGAAACGGATCAGTTGGAAGGCAATTCTGACTTGAAGGAAGTGATTATTGACTCTCTAGCGGAGCGCGACCCAGATGGCCAGGAACCTTTACAGGAAGGAGTGTTGCGTCCACTCCGAGCTTTTGATTACGTGGAGCTTCCTCCAGGTGTTGCAGTGAGCACGCCATGCAGCAGTGAGGGCGGTCTGCAACGGTTGTGGGAAGGTGGCTTGTTTGATGTTCGTGAGTACGCTGATGTCACGCTTCATACAGCCTGCTGTCCGTGGCACACATTTGGGACGAACATGGAGCGGTCTGGCTTTGGTACAAGCTGGGTTCAAGGAGGATTTTTTTTGCTGCTTCTAATAGGAGCATTATGCTTTTACGTCACGTTTCTGTGCACAGGTTCACCATGGTACATCTATGGCACTGTGAGTCTATTTTTAGTGATTGCTATGTATGCTGGTCACTATCGTGCCCGCATACGGAGGAGATTTAACATTATTGGAAGTGAAGGCGACGACACTGTCAGCACAATTGACGATCATCTTAATCACCTTATGTGCGGCTGCTGTTCACTATGTCAGGAAGCTAGAACTTTAAAACATAACAATGTGCACAATGGAGTGTGGCATGGGCGTGGTGATATCCTTGTCATCGGCAGCCAGGTTGTGTTTTCTCCCAATGGTTTAGCAGATCCGGCACTGAATCGCCCGAGGAGATACCCGTCTTGGAGGAAGACATGCAAGAGAGGAGCG
>gnl_Poptr_v3.0_Potri.004G026700.1
ATGGGGGATTTGGAAAAGCAAGTAGAGGTGAATCGAAGGAAGGAGGAAGATGAAGAGGAGAAGCTGTTAATGGAAGGAATGAGTGTTTTGGATTTTGATATGTTATGTTCTACTGTGGCTATGCAAACACAAGGCAAATATTGGGTCAAACTTGAAAGCAAAGAAGAAGAGGAAGAAGGTGATTTGCGTCATTATAATAATGGAGTTGGAGGTGGCGGTGGTGGTTTCAGGATGTGGGAAGGTGAAGTTCTTGATTGCTTTGATGACCGCCGCATTGCCATTGAATCTCTTTGCTGTCCATGCTATAGATTTGGAAAAAACATGAGACGAACTGGTTTTGGTTCTTGTTTTCTTCAGGGAGTCGTATATTACGCTTTTGCTTTCAGTGCCCTTCTCAGCTTTGTTGCCTTTATTGTGACGAAGCGTCTCTACTTTCTGTATTTTTCTGTTGCAATTACCTTCTTTATAGGAATGTATTTGGGTTTCTTCCGCACACAGATGAAAAAGAAATTTAACATCAGGGGTAGTGATAGTTCTTTGGATGATTGTGTCTACCATCTGATCTGCTCCTGCTGTTCATTATCCCAGGAATCCAGGACATTGGAGATGAACAATGTCCAAGATGGTATCTGGCATGGTCGGGGTGATACTATATGTGTAGGTAGTTATAGTGAAGGAAATAAAGTGTTCCTGGAATTGCACCCGCCTTCTGCTGTTGCAGCAAAGTCCCCTGACATTTGCAGCATGCAAAAAAGTACTGATCTCAGTGACCAATCTTCAACT
>gnl_Poptr_v3.0_Potri.T145200.1
ATGGGGGATTTGGAAAAGCAAGTAGAGGTGAATCGAAGGAAGGAGGAAGATGAAGAGGAGAAGCTGTTAATGGAAGGAATGAGTGTTTTGGATTTTGATATGTTATGTTCTACTGTGGCTATGCAAACACAAGGAAAATATTGGGCCAAACTTGAAAGCAAAGAAGAAGAGGAAGAAGGTGATTTGCGTCATTATAATAATGGAGTTGGAGGTGGCGGTGGTGGTTTCAGGATGTGGGAAGGTGAAGTTCTTGATTGCTTTGATGACTGCCGCATTGCCATTGAATCTCTTTGCTGTCCATGCTATAGATTTGGAAAAAACATGAGACGAACTGGTTTTGGTTCTTGTTTTCTTCAGGGAGTCGTATATTACGCTTTTGCTTTCAGTGCCCTTCTCAGCTTTGTTGCCTTTATTGTGACGAAGCGTCTCTACTTTCTGTATTTTTCTGTTGCAATTACCTTCTTTATAGGAATGTATTTGGGTTTCTTCCGCACACAGATGAAAAAGAAATTTAACATCAGGGGTAGTGATAGTTCCTTGGATGATTGTGTCTACCATCTGATCTGCTCCTGCTGTTCATTATCCCAGGAATCCAGGACATTGGAGATGAACAATGTCCAAGATGGTATCTGGCATGGTCGGGGTGATACTATATGTGTAGGTAGTTATAGTGAAGGAAATAAAGTGTTCCTGGAATTGCACCCGCCTTCTGCTGTTGCAGCAAAGTCCCCTGACATTTGCAGCATGCAAAAAAGTACTGATCTCAGTGACCAATCTTCAACT
>gnl_Poptr_v3.0_Potri.011G040100.1
ATGGGGGATTTGGAAAAGCAAGTGGTGGTGAATGGAGGGAAGGAGGAGGCAGAGGAAGAGGAGAAGCTGTTAATGGAAGGGATGAGTGTTTTGGATTTTGATATGTTGTGTTCTACCGTGGCTATGCAAACACAAGGCAAATATTGGGCCAAACTTGAAAGCAATGAAGAAGAAGACGATGATTTGAATCGTTACAATAATGGAGGTGGTGGTGGTGGTTTCAGGATGTGGGAAGGTGAAGTTCTTGATTGCTTTGATGACCGCCGCATTGCCATCGAATCTCTTTGCTGTCCATGCTATAGATTTGGAAAGAACATGAGACGAGCTGGTTTTGGTTCTTGTTTTCTTCAGGGAATTGCATATTACATTCTTGGTCTTGGCGCCCTGCTCAACTTCATTGCCTTTATTGTGACGAAGCGAAGCCGCTTTCTGTACTTGTCAATTGTTTTTACCTTCTCATTAGGAATATATTTGGGTTTCTTCCGCACACAGATGAGAAAGAAATTTAATATCAGGGGTAGTGATAGTTCCTTGGATGATTGCATCTACCATCTGATCTGCCCATGCTGCACATTATCCCAGGAATCCAGGACATTGGAGATGAACAATGTCCAAGATGGTACCTGGCATGGCCGGGGTGACACTATATGTGTGGGTAGTTATAGTGAAGGAAACAAAGTGTTCCTGGAGCTGCACCCACCTCCCGCTGTCACAACCAGCTCCCCTGATGTTTGCAGCATGCAAAAAAATACCAATGTCAGTGACCAACCTTCGACT
>gnl_Poptr_v3.0_Potri.T144700.1
ATGGGGGATTTGGAAAAGCAAGTGGTGGTGAATGGAGGGAAGGAGGAGGCAGAGGAAGAGGAGAAGCTGTTAATGGAAGGGATGAGTGTTTTGGATTTTGATATGTTGTGTTCTACCGTGGCTATGCAAACACAAGGCAAATATTGGGCCAAACTTGGAAGCAATGAAGAAGAAGACGATGATTTGAATCGTTACAATAATGGAGGTGGTGGTGGTGGTTTCAGGATGTGGGAAGGTGAAGTTCTTGATTGCTTTGATGACCGCCGCATTGCCATTGAATCTCTTTGCTGTCCATGCTATAGATTTGGAAAGAACATGAGACGAGCTGGTTTTGGTTCTTGTTTTCTTCAGGGAATTGCATATTACATTCTTGGTCTTGGCGCCCTGCTCAACTTCATTGCCTTTATTGTGACGAAGCGACGCCGCTTTCTGTACTTGTCAGTTGTATTTACCTTCTCATTAGGAATATATTTGGGTTTCTTCCGCACACAGATGAGAAAGAAATTTAATATCAGGGGTAGTGATAGTTCCTTGGATGATTGCATCTACCATCTGATCTGCCCATGCTGCACATTATCCCAGGAATCCAGGACATTGGAGATGAACAATGTCCAAGATGGTACCTGGCATGGCCGGGGTGACACTATATGTGTGGGTAGTTATAGTGAAGGAAACAAAGTGTTCCTGGAGCTGCACCCACCTCCCGCTGTCACAACCAGCTCCCCTGATGTTTGCAGCATGCAAAAAAATACCAATGTCAGTGACCAACCTTCGACT
>gnl_Prupe_v2.1_Prupe.4G033900.1
ATGGGGGATTTGGAGAAGCAAGAGACGGTGCTCAAGAAGGTGGAGGAGGAAGAAAAGGAGAGATTTTTGGAGGGAAATGGGAAGTCTGTGGTCGATTTCGACGTGCTGTGCTCAACGGTGGCTTTGCAGACCCAAGGCAAGTTGGCGGCCAAGCTGCAGAGCTTTCATGGTGGAGAAGAAGATGGAGATGTTGGGGATTTGGGTGGCGTCTTCAGGATGTGGGAAGGCGAAGTCCTTGATTGCCTCGACGACCGTCGTATTGCTCTCGAATCCCTTTGTTGCCCGTGCTATAGATTTGGGAAGAACATGAGTCGAGCTGGTTTTGGTCCTTGTTCGTTGCAGGGAACTCTTCATTTGATTCTTGCTGTTCTCGTCATTCTCAACTGCGTTGCCTTCATTGTTACCAAGAAGCAATGCTTTATATATTTGGCCGTTGCTTTCACCATTTCACTAGGAACATATTTGGGGTACTTCCGTACACAGATGAAAAAGAAATTTAACATCAGGGGTAGTGATAGTTCCTTGGATGATTGCATCTACCATCTTATCTGCCCATGCTGTGCATTATGTCAGGAATCCAGAACATTGGAGATGAACAATGTCCAAGATGGCACCTGGCATGGTCGGGGTGATACAATATACATAGGTAGCCTTGGAGAAGGGGGAAAGTCGATCTTTGAGCTACAACCGCCTCCAATTGTGTCAATCAAATCCCCTGACCCC
>gnl_Prupe_v2.1_Prupe.5G244100.1
ATGATTTTAGCAATTGAGGTAGATTCTGAATTTCGGGATATTATTATTTTGCAAGGAACTCTTCATTTGATTTTTGTTGTTCTTGTCATTCTCAACTGCATTACCTTCATTGTTACGAAGAAGCACTGCTTGATATATTTAGCGGTTGCTTTCACCATTTCACTAGGAACATATTTGGGGTACTTCCGTACACAGATGAAAAAGAAATTTAACATCAAAGGTAGTGATAGTTCCTTGGATGATTGCATCTACCATCTTATCTGCCCATGCTGTGCATTATGTCAGGTGATTATCGTTGCGGAACCTATGCTTGCAAGA
>gnl_Solly_v2.4_Solyc02g079390.2.1
ATGGATGTGTTTGAAAAGAGAGAAATGGCGGCGGAGAAAGCAAGAGGAAGGGAGGAGGAGGAAGAGGGAGAGGGGCAGAGGTTGTTGTCGGAAGGGGTGACTGTGGTGGATTTTGATTTGTTGTGTTCCACGGTGGCGATGCAGGCACAAAAGGGGCAGTGGGTGAAGTTAAATTTGAATGGGGATGAAGAAAATGCTATGGGTTATGATTATGGTGGAGGGGTTTTGAGGATGTGGGAAGGAGAGCTTTTTTGTGATTGTCTGGAGGACCGTCGAATTGCTGTTCAATCTGTTTGCTGCCCCTGGTACAGATTTGGAAAGAATATGAAGCGTTCTGGTTTCGGTTCCTGCTTTCTTCAGGGCTCTATTTATTTCATCCTCACTCTTGTTGCTCTCCTAAGCATTCTGGCTTTCATTGTCACAAAGAAGCACTGCTTTTTATATGTTGGTGGTGCTTTTATAATATTAGTTGGAGTATATATGGGTTATCACCGCACAAAAATGAGAAACAAGTTCAATATCAGAGGTGATAGTTCTTTGGATGATTGCATCTTCCATTTGACCTGTCCGTGCTGCACCTTATCTCAGGAAGCTAGAACATTAGAGATGAACAATGTCCAAGATGGCATTTGGCATGGTAGAGGTGATACCATATGCGTAGGAAGTTATTCTGAACCTGGCAGGACCCCATTTGAACTAAGTCCGCCTGCTGTTGTGTCAACAAAGTCC
>gnl_Sorbi_v3.1_Sobic.002G335300.2
ATGGCTGCGGCGGCGGATGTGTCGACGGCGGCGAGGACTAGTAGCAGCCCGGCGGCGGAGGAGGGGGGGCAGCGGGGCGAGCACGAGAGCGAGAGCGAGGGGGAGGAGGTGGGTGTGGCGGCCGTGCTGGACTTCGACATGCTGTGCGCGTCCGTGGCGCTGTCGGCGGAGAGGAGGAAAGGCGCCGCCGCGCCGGAGGGGGCGGCTGGCGACTGCGGCGGCGGAGGCGGAGGGGTGCAGAGGATGTGGGAGGGCGACGTCGTGCTGGATTGCTTGGAGGACCGGCGAATCGCGCTCGAGGCGTCCTGCTGCCCATGCTATCGGTTTGGTAAGAACATGCGGAGAGCCAATCTCGGATCTTGCTTCCTTCAGGGAATGGTTTACTGCATTCTGTTAGCTGCTGTCCTGATCAGCCTAATTGCCTTTTCTGTAACAAGGCATCATATATATTTATATATGGGACTTGGCTCTGTCCTCTTGATAGCGATCTATACTGGTTATTTCCGGAGAAGAATCAGGAAGCAATTCAACATTCGGGGTACTGAGAGCAGTCTGGACGATTGTGTTCTCCATCTCATATGTCCCTGCTGTACGCTGTGCCAGGAGGCTAGAACTTTGGAGATGAACAATGTCCAGTGTGGTGTCTGGCATGGACGAGGTGATACCATTTGTTTAGGGCGCAACGGTGAAGGAAACAAGGCTTTCGCTGCCCTGAACAAGGCCTCTCTTGTGCCTATAAAGTCCCCAGGGTTGTGTGGCATGGATAGAACGTCAAATGCTGCTGACGAGCATGAGCCACTTGTCCCACCAGACCAACTGGAGCAGGTT
>gnl_Spipo_v2_Spipo8G0013700
GGAACTGGTGCGCCGATGGGGGCAGCCGACGGGGCGGGTGAGGAGGGAAATGGGGGTGGGAAGGATGGGGAGGAGACGAGGCTCCTGGAAGAGGTGGCTCACGTCCTGGACTTCGACATGTTGTGCGCCACCGTGGCTCTGCAGACGCAGGGCTTCTCGGTGGACAAAAGGGGGAGTGGCGGCGTGGGTGAGGATGAAGATGAGCTCGCGGCGGAGGTCGGTGGCGTGCAGCGGATGTGGGAAGGAGGTGTGCTCGATTGCTTACAGGACCGCCAGATCGCCATTGAGACCTCATGTTTACCATGCTACAGGTTTGGAAAGAACATGGGCAGAGCCAATCTTGGATCCTGCTTCTTTCAGGGCGCCGTTTATTTATTTCTCACGGCCGCGATTCTCTTCAATGCCGTTGCCTTCAGCATCACCTTTTGGCATGGCTTCTTGTATCTGGGGATCGCCTCTGTGGCCTCAGCCGCAATTTATCTCGGCTATTCTCGGGGGCGGATAAGAAAGCAATTTAATATAAGGGCCGGTGATTCTGCCCTGGATGATTGCGTGAGCCACCTTGTGTGCCCTTGCTGTACTCTGTGTCAGGAGTCAAGAACTCTGGAGATGAACAACGTGCAGGACGGCGTGTGGCATGGCCGCAGCGACACGATATGCATCGGCAGCTCCGGCAACGGCAGCAAGACCTTCCCGGAGCTCCGCCAACCCTCCGCCATCCCCCTCAGGTCCCCGGAGCTATGCGGCATGGAGAGGGCGGCGACAAACAAGGGCCACCATTCTTGGAGCCCAGATGCCAGCCGCCAGTCTTCTTCTTCTCTG
>gnl_Stras_v2.0_SGA_v2.0_scaffold42T16089
TTTGTGCATCCCATCTCAATCAATCGGGCCAGAGAACCCAGGAAATCCGCTGTCCTGTCTAGAGGGCGCGTTTGTGAGGACAGGAGGCGGTTGCGGACGATGGCGGAGCCGGAGAACGGACGCCTCGGCGGCGGAGGAGGAGAGGCTGCTGATGGATGTTGTGGCGGCGCACAAGGGGAATGGGGGAAATTGAACTGGGGGAACGGAGAGGATGATTTTGCTGCAGATTATTATCTATACGGCGGCGGGGTACCCAGAATGTGGGAGGGAGAGCTAGTTAACGATTGCTTGGACGATCGCCGGATCGCTCTGCAATCCACCTGCTGTCCATGCTATAGTTTTGGCAAGAATGTAAAACGAGCTGGCCTTGGTTCTTGTTTTCTTCAGAAGATGCATCTTTCTGTACTTGGCCATTTCTTTTGTGCTCTCAGTTGGAGTATATCTGGGATATCACCGTATGCAGATGAGGAAAAAGGCGGTGATAGTTCTATCGATGACTGTATATACCATCTTATCTGCCCGCGCTGCACTCTATGT
>gnl_Stras_v2.0_SGA_v2.0_scaffold114T31992
ATGGCGGAGCCGGAGAACGGGCGCGGCGGCGCGGCGGCGGAGGAGGAGGAGAGGCTGTTGGTGGAGGATGTGGCGGTGCTTGATTTCGACATGCTCTGCGCGACGGTGGCGATGCAGGCGCACAAGGGGAAATGGGGGAAATTGAACGGGGGGAACGGAGAGGATGATTTTGCTGCCGATTATTATCAATACGGCGGCGGGGTGCACAGAATGTGGGAGGGTGAGCTAGTTAATGATTGCTTGGACGATCGCCGGATCGCTCTCCAATCCACCTGCTGTCCATGCTATAGATTTGGTAAGAATATGAAACGAGCTGGCCTTGGTTCTTGTTTTCTTCAGGGATTCATTCATCTGATTCTTGCCATCATTGCCCTATGCAATCTGCTTGCATTTGTAATTACCAGAAGATGCTACTTTCTGTACTTGGCCCTTACTTTTGTGCTCTCAGTTGGAATATATCTGGGATATCACCGTATGCAGATGAGGAAAAAGTTCAATATAAAAGGCGATGATAGTTCTATCGACGACTGTATATACCATCTTATCTGCCCATGCTGCACTCTGTGTCAGGAATCAAGGACATTAGAGATGAATAATGTCCAAGATGGCACGTGGCATGGCCGAGGGGACACAATATGTATAGGAAGCTTATCCGAGGATACTAAACTTTGTTTGGAGTTGAGCCCACCTTTTGTTGTTTCAACAAAGTCTCCAGAATTGTTGAGCATGCAGAAAGCCTCGAAAAATGATAGCACGAATTTTACTACGACTCAAGTAAAGCATTCTTCTCTTTTGGTCCCACCGCTCGATTGA
>gnl_Theca_v1.1_Thecc1EG030021t1
ATGGCGGAATTGGAGAAGCAGGAGAAAGTTGTTGTAAATGGAAAGGGAGAGGGAGGAGGAGGAGGAGAAGAAGAAGAAGAAGAGAGGCTGTTGGAGGGAATGGCAGTGTTGGATTTCGACATGCTGTGTTCGACGGTGGCTTTGCAAACCCAAGGCAAATGGAGGAAGCTTGAACGCGCTGAGGATTGTTTAGAACAAGGAAACGGCGACTTGGGTGGCGTTTTGAGGATGTGGGAAGGTGAAGTTGTTCTTGATTTCTTCGATGACCGCCGCGTCGCTCTCGAATCTGCCTGTTGCCCCTGCTACAGATTTGGGAAGAACATGAGGCGGGCTGGTTTCGGTTGTTGTTTTCTTCAGGGAACTGTTTATTTCATTCTTGTTGTTAGTGCTTTCCTCAACTTCATTGCCTTTATTGTCACCAAGCGGAATTGCTTTCTGTATTTTGCTGTTGCTTTCATCATATCAGTTGGAGCATATTTGGGTTTCTTCCGTACACAGATAAAAAGAAAATTCAATATTAGGGGTAACGATAGCTTATTGGATGATTGCGTCTATCATCTTATCTGCCCGTGCTGTACATTATCCCAGGAGTCCAGAACACTGGAGATGAACAATGTCCAAGATGGTACATGGCATGGTCGTGGTGATACAATATGCATAGGAAGCTATGGTGAAGGGAACAAAGCCTTCTTTGAGCTACAGCCTCCTTCTCCTATATCAATTAGGACTCCTGAGCCCCGTGGCGTGCAAAATAGT
>gnl_Utrgi_v4.1_Scf00702.g20960.t1
ATGGCAACGGGGGAACGGGGCGGTGGCGGAGATGTCTTGGAGGAAGGGGAGCGATTGTTAATGGAGGAGATGACGATGCTGGATTTCGATATGCTTTGCTCGGCGGTGGCTTTGCAGGCGGAAGGGAGGAAATTGTGGAATAATCAACAAGAGGGGGTTACTCATGGTGGGGGAGCTCTGGTTAGAATGTGGGAGGGCGAGCTTATTCATGATTGTTTTGATAATCGAGAAATTGCTCTTCAATCCACGTTTTGCCCGTGCTATAGATTCGGCAAGAACATGAAACGAGCTGGACTCGGTTCTTGCTTTTTCCAGGGATTCATCCATTTTATTCTAGTCGCCCTCGCCCTAGCTGGCCTGCTTGCATTCTTAATCACCAAGAGAGAATGCTTCTTATATTTATCTGTTTCTTTTGGTGCACTTCTCATCTTATATATGGGAGTATGCCGTATGCACATCCGGAAGAAGTTCAATATCAAGGGCGGTCGCAGTTCCCTCGACGATTTCGCCTACCATCTTATATGCCCTTGCTGTACCTTGTGCCAGGAATCAAGGACCCTGGAGATGAACAATGTCAGGGATGGTATGTGGCATGGTAGAGGGGACACTATATGCGTGGGGAGCCTGTCGAATCTGGATCCACATTATGTCGTCTCGGTGAACTCACCGAGTCCTCTTACAATGCAGAAGATGACGACAGATGATGGTCTCAGT
>gnl_Vitvi_Genoscope.12X_GSVIVT01003677001
ATGGCGGCGACGGAGGTGGTGAAGAGCGGAGAGACGGAGGGGGAGGGAGAGGAGCAGAGGCTGCTGGAGGGAGTGGCGGTGCTGGACTTCGACATGTTGTGCTCCACGGTGGCACTGCAGGCGCAGGGCAAGTGGACCAAATTTGACCACAATGGGAATGGTGATGATGAAGATAGTGGGGAATTTGGGGGCGTTTTCAGGATGTGGGAAGGTGAACTTCTTGATTGCTTTGAGGATCGTCGCATCGCTATTCAAACTGCTTGTTGTCCATGCTACAGGTTTGGTAAAAACATGAGAAGAGCTGGTTTTGGTTCTTGTTTTATTCAGGGAACTGTTTATTTCATACTTTCCTTTAGTGCCTTTCTTAGCTGCATTGCCTTTTTTGTCACCAAACGACACTGCTTTCTGTACATGGCGGTTGCTTTCACCATTTCAATTGGAACATATATGGGTTTCTTCCGCACACAGATTAAAAAGAAATTTAATATCAGGGGTGGTGACAGTTCCTTGGATGATTGTGTCTACCATCTAATCTGCCCTTGCTGCACGTTATGCCAGGAGTCGAGAACATTGGAAATGAACAATGTCCAAGATGGCACCTGGCATGGTCGGGGTGACACAATATGCATCGGGAGTTACGGTGAAAGCAGCAAAGCATTCTTTGAGCTGCACCCACCTCCTCTAGTCTCGACCAAATCCCCTGAACCCTGCAGCATGCAAAAAAGTACAGACAGCAATGAGCGGTCA
>FraveV4A2_3g03670.t1
ATGGGGGATTTGGAGAAGCAGCAGCTGAACAAGGACGAGGCGGCGGCGGAGGAGACGGAGAGGCTTGTCGACGACGGAGGAATGGCCGTGTTGGATTTCGACATGCTCTGCTCCACCGTCGCCTTACAGACCCAGGGAAAGTCCGCCGCCAAGTTTCAGAGCTTCGACGGCGGAGATGAAGCTGAGGCTGCGGAATTGGGCGGCGTGTTTAGGATGTGGGAGGGTGAGCTCCTAGATTGCTTCGAAGATCGCCGCGTCGCTCTCGAATCGGCTTGCTGTCCGTGCTATACATTTGGGAAGAACATGAAGCGAGCTGGGTTTGGTCCTTGCTTTTTACAGGGTTCTCTTCATTTAATCCTTGTCGCCAGCATCCTTCTCAACTGCGTTGCGTTTATTATCACCAAGAAGCGCTGCTTTGTATATCTGGTGGTTGCTTTCACCATTACACTGGGGACGTATTTGGGGTACTTCCGTACACAGATAAGAAACAAATTTAACATAAGGGGTAATGAGAGTTCCGTGGATGATTGCCTCTACCACCTTGTCTGTCCATGCTGCACATTATCTCAGGAAGCCAGAACATTAGAGATGAACAATGTCCAAGATGGCACCTGGCACGGTAGGGGAGATACAATATATATAGGCAGCCTTGGAGAAGGAGGAAAATCTTTCTTTGAGCTCCAACCACCTACTCTTGTGTCAATCAAGTCTCCCGACCTCTGCAACACGCAAAAAAGTCCAGCTGCTAGTACATATTCA
>Malba_012857
ATGGGGGATTTGGAGAAGCAAGAGACGGTGCTGCTGAAGAAGGCGGAGGAAACGGCGGAAGGGGAAGAAAAGGAGAGGCTTTTGGAGGGAAGTGGAATGGCGGTCGTGGATTTCGACCTGCTCTGCTCGACGGTGGCGTTGCAGACCCAGGGCAAGCTGGCGGCCAAGCTCCAGAGCTTCCCCAGAGGAGAGGAAGACGGAGACGCAGGGGACTTGGGTGGCGTGTTCAGGATGTGGGAAGGTGAAGTCCTCGAATGCTTCGATGACCGTCGTGTTGCTCTCGAATCCCTCTGTTGCCCATGCTATAGATTTGGGAAGAACATGAGACGAGCTGGTTTCGGTCCTTGTTCGTTACAGGGAGCTCTTCATTTGATCCTCGTTGTTCTTGTCCTTCTCAACGGCATTGCCTTCATTGTCACCAAGAAGCACTGCTTTCTATATTTGGCGGTTGCTTTCAGCATTTCACTAGGAACGTATTTGGGGTACTTCCGAACACAGATAAAGAAGAAATTTAACATCAGGTTAACAATGTTCAAGTCTTATAACTTAAATGGTTATTCAATGGAGAAAAGCGACGTTAGGTATAGAAAAATACCGAAACTGTGGGGTAGTGATAATTCCTTGGATGATTGCATCTACCATCTCATCTGCCCGTGCTGTGCATTATGTCAGGAATCCAGAACATTGGAGATGAACAATGTCCAAGATGGCACCTGGCATGGTCGGGGTGATACGATATGCATAGGTAGCCTTGGAGAAGGTGCAAAATCGTTCTTTGAGCTACAACCGCCACCTATTGTCTCGATCAAATCCCCTGATCCCTGCAGCTTA
>Malba_040652
ATGGGGGATTTGGAGAAGCAAGAGACGGTGCTACTGAAGAAGGCAGCGGATGAGGCGGAGGGGGAAGAAAAGGAGAGGCTTTTGGAGGGAAATGGAATGGCGGTCGTCGATTTCGACCTGCTCTGCTCGACGGTTGCGCTGCAGACGCAGGGAAAGCTGGCGGCCAAGCTCCAGAGCTTCCCCGACGTAGAGGAAGGCGGAGACGCAGGGGACTTGGGTGGCGTCTTCAGGATGTGGGAAGGTGAAGTCCTAGATTGCTTCGATGACCGTCGTGTTGCGCTCGAATCCCTCTGTTGCCCATGCTATAGATTTGGGAAGAACATGAGACGAGCTGGTTTCGGTCCTTGTTCGTTACAGGGAGCTCTTCATTTGATTCTTGTTGTTCTTGTCCTTCTCAACTGCATTGCCTTCATTGTCACCAAGAAGCACTGCTTTCTATATTTGGCGGTTGCTTTCACCATTTCACTAGGAACGTATTTGGGGTACTTCCGAACACAGATAAAGAAGAAATTTAACATCAGGGAAGAAAACTACATTAGGTGTAGAAAATACAGAAAATGTGGGTTAGGTACGGTAAACGGTTTGCTATTCCCTTCTCGTGGAGAGGATGCTGTTACTGCTATGTTTTCCATCATTGCAATTGGTGGTGATAGTTCCTTGGATGATTGCATCTACCATCTCATCTGCCCATGCTGTGCATTATGTCAGGAATCCAGAACATTGGAGATGAACAATGTCCAAGATGGCACCTGGCATGGTCGGGGTGATACGATATACATAGGTAGCCTTGGAGAAGGTGCAAAATCGTTCTTTGAGCTACAACCGCCTCCGATTGTCTCAATCAAATCCCCTGACCCCTGCAGCTTG
>Malsi_05g031230
ATGGGGGATTTGGAGAAGCAAGAGACGGTGCTGCTGAAGAAGGCGGAGGAAACGGCGGAAGGGGAAGAAAAGGAGAGGCTTTTGGAGGGAAGTGGAATGGCGGTCGTGGATTTCGACCTGCTCTGCTCGACGGTGGCGTTGCAGACCCAGGGCAAGCTGGCGGCCAAGCTCCAGAGCTTCCCCAGAGGAGAGGAAGACGGAGACGCAGGGGACTTGGGTGGCGTCTTCAGGATGTGGGAAGGTGAAGTCCTCGAATGCTTCGATGACCGTCGTGTTGCTCTCGAATCCCTCTGTTGCCCATGCTATAGATTTGGGAAGAACATGAGACGAGCTGGTTTCGGTCCTTGTTCGTTACAGGGAGTTCTTCATTTGATCCTCGTTGTTCTTGTCCTTCTCAACGGCATTGCCTTCATTGTCACCAAGAAGCACTGCTTTCTATATTTGGCGGTTGCTTTCAGCATTTCACTAGGAACGTATTTGGGGTACTTCCGAACACAGATAAAGAAGAAATTTAACATCAGGGGTAGTGATAGTTCCTTGGATGATTGCATCTACCATCTCATCTGCCCGTGCTGTGCATTATGTCAGGAATCCAGAACATTGGAGATGAACAATGTCCAAGATGGCACCTGGCATGGTCGAGGTGATACGATATGCATAGGTAGCCTTGGAGAAGGTGCAAAATCGTTCTTTGAGCTACAACCGCCACCTATTGTCTCGATCAAATCCCCTGATCCCTGCAGCTTA
>Malsi_10g028030
ATGGGGGATTTGGAGAAGCAAGAGACGGTGCTACTGAAGAAGGCAGCGGAGGAGGCGGAGGGGGAAGAAAAGGAGAGGCTTTTGGAGGGAAATGGAATGGCGGTCGTCGATTTCGACCTGCTCTGCTCGACGGTGGCGCTGCAGACCCAGGGAAAGCTGGCGGCCAAGCTCCAGAGCTTCCCCGACGTAGAGGAAGGCGGAGACGCAGGGGACTTGGGTGGCGTCTTCAGGATGTGGGAAGGTGAAGTCCTAGATTGCTTCGATGACCGTCGTGTTGCGCTCGAATCCCTCTGTTGCCCATGCTATAGATTTGGGAAGAACATGAGACGAGCTGGTTTCGGTCCTTGTTCGTTACAGGGAGCTCTTCATTTGATTCTTGTTGTTCTTGTCCTTCTCAACTGCATTGCCTTCATTGTCACCAAGAAGCACTGCTTTCTATATTTGGCGGTTGCTTTCACCATTTCACTAGGAACGTATTTGGGGTACTTCCGAACACAGATGAAGAAGAAATTTAACATCAGGGGTGGTGATAGTTCCTTGGATGATTGCATCTACCATCTCATCTGCCCATGCTGTGCATTATGTCAGGAATCCAGAACATTGGAGATGAACAATGTCCAAGATGGTACCTGGCATGGTCGGGGTGATACGATTTACATAGGTAGCCTTGGAGAAGGTGCAAAATCGTTCTTTGAGCTACAACCGCCTCCGATTGTCTCAATCAAATCCCCTGACCCCTGCAGCTTG
>Malsy_05g028680
ATGGGGGATTTGGAGAAGCAAGAGACGGTGCTGCTGAAGAAGGCGGAGGAAACGGCGGAAGGGGAAGAAAAGGAGAGGCTTTTGGAGGGAAGTGGAATGGCGGTCGTGGATTTCGACCTGCTCTGCTCGACGGTGGCGTTGCAGACCCAGGGCAAGCTGGCGGCCAAGCTCCCGAGCTTCCCCAGAGGAGAGGAAGACGGAGACGCAGGGGACTTGGGTGGCGTCTTCAGGATGTGGGAAGGTGAAGTCCTCGAATGCTTCGATGACCGTCGTGTTGCTCTCGAATCCCTCTGTTGCCCATGCTATAGATTTGGGAAGAACATGAGACGAGCTGGTTTCGGTCCTTGTTCGTTACAGGGAGTTCTTCATTTGATCCTCGTTGTTCTTGTCCTTCTCAACGGCATTGCCTTCATTGTCACCAAGAAGCACTGCTTTCTATATTTGGCGGTTGCTTTCAGCATTTCACTAGGAACGTATTTGGGGTACTTCCGAACACAGATAAAGAAGAAATTTAACATCAGGGGTAGTGATAGTTCCTTGGATGATTGCATCTACCATCTCATCTGCCCGTGCTGTGCATTATGTCAGGTGATTATCCTTCGAGAACCTATGCCTATGGAATCCAGAACATTGGAGATGAACAATGTCCAAGATGGCACCTGGCATGGTCGAGGTGATACGATATGCATAGGTAGCCTTGGAGAAGGTGCAAAATCGTTCTTTGAGCTACAACCGCCACCTATTGTCTCGATCAAATCCCCTGATCCCTGCAGCTTA
>Malsy_10g026800
ATGGGGGATTTGGAGAAGCAAGAGACGGTGCTACTGAAGAAGGCAGCGGAGGAGGTGGAGGGGGAAGAAAAGGAGAGGCTTTTGGAGGGAAATGGAATGGCGGTCGTCGATTTCGACCTGCTCTGCTCGACGGTGGCGCTGCAGACCCAGGGAAAGCTGGCGGCCAAGCTCCAGAGCTTCCCCGACGTAGAGGAAGGCGGAGACGCAGGGGACTTGGGTGGCGTCTTCAGGATGTGGGAAGGTGAAGTCCTAGATTGCTTCGATGACCGTCGTGTTGCGCTCGAATCCCTCTGTTGCCCATGCTATAGATTTGGGAAGAACATGAGACGAGCTGGTTTCGGTCCTTGTTCGTTACAGGGAGCTCTTCATTTGATTCTTGTTGTTCTTGTCCTTCTCAACTGCATTGCCTTCATTGTCACCAAGAAGCACTGCTTTCTATATTTGGCGGTTGCTTTCACCATTTCACTAGGAACGTATTTGGGGTACTTCCGAACACAGATGAAGAAGAAATTTAACATCAGGGGTGGTGATAGTTCCTTGGATGATTGCATCTACCATCTCATCTGCCCATGCTGTGCATTATGTCAGGAATCCAGAACATTGGAGATGAACAATGTCCAAGATGGCACCTGGCATGGTCGGGGTGATACGATTTACATGGGTAGCCTTGGAGAAGGTGCAAAATCGTTCTTTGAGCTACAACCGCCTCCGATTGTCTCAATCAAATCCCCTGACCCCTGCAGCTTG
>Maldo_GDDH_05G1328900
ATGGGGGATTTGGAGAAGCAAGAGACGGTGCTGCTGAAGAAGGCGGAGGAAACGGCGGAAGGGGAAGAAAAGGAGAGGCTTTTGGAGGGAAGTGGAATGGCGGTCGTGGATTTCGACCTGCTCTGCTCGACGGTGGCGTTGCAGACCCAGGGCAAGCTGGCGGCCAAGCTCCAGAGCTTCCCCAGAGGAGAGGAAGACGGAGACGCAGGGGACTTGGGTGGCGTCTTCAGGATGTGGGAAGGTGAAGTCCTCGAATGCTTCGATGACCGTCGTGTTGCTCTCGAATCCCTCTGTTGCCCATGCTATAGATTTGGGAAGAACATGAGACGAGCTGGTTTCGGTCCTTGTTCGTTACAGGGAGTTCTTCATTTGATCCTCGTTGTTCTTGTCCTTCTCAACGGCATTGCCTTCATTGTCACCAAGAAGCACTGCTTTCTATATTTGGCGGTTGCTTTCAGCATTTCACTAGGAACGTATTTGGGGTACTTCCGAACACAGATAAAGAAGAAATTTAACATCAGGGGTAGTGATAGTTCCTTGGATGATTGCATCTACCATCTCATCTGCCCGTGCTGTGCATTATGTCAGGAATCCAGAACATTGGAGATGAACAATGTCCAAGATGGCACCTGGCATGGTCGAGGTGATACGATATGCATAGGTAGCCTTGGAGAAGGTGCAAAATCGTTCTTTGAGCTACAACCGCCACCTATTGTCTCGATCAAATCCCCTGATCCCTGCAGCTTA
>Maldo_GDDH_10G1305800
ACGTTCATTGAATACCAAAAAGCGAATACGCATAAAAGGAGGAGGAGGAGAGGAGAGAGAAAGCGGAGGAGCAGCGAGGAGGAAGGAAACCCTAGAGCTTCCGCTTCTGGTTTTGGGGTTTGGAAAATGGGGGATTTGGAGAAGCAAGAGACGGTGCTACTGAAGAAGGCAGCGGAGGAGGCGGAGGGGGAAGAAAAGGAGAGGCTTTTGGAGGGAAATGGAATGGCGGTCGTCGATTTCGACCTGCTCTGCTCGACGGTGGCGCTGCAGACCCAGGGAAAGCTGGCGGCCAAGCTCCAGAGCTTCCCCGACGTAGAGGAAGGCGGAGACGCAGGGGACTTGGGTGGCGTCTTCAGGATGTGGGAAGGTGAAGTCCTAGATTGCTTCGATGACCGTCGTGTTGCGCTCGAATCCCTCTGTTGCCCATGCTATAGATTTGGGAAGAACATGAGACGAGCTGGTTTCGGTCCTTGTTCGTTACAGGGAGCTCTTCATTTGATTCTTGTTGTTCTTGTCCTTCTCAACTGCATTGCCTTCATTGTCACCAAGAAGCACTGCTTTCTATATTTGGCGGTTGCTTTCACCATTTCACTAGGAACGTATTTGGGGTACTTCCGAACACAGATGAAGAAGAAATTTAACATCAGGGGTGGTGATAGTTCCTTGGATGATTGCATCTACCATCTCATCTGCCCATGCTGTGCATTATGTCAGGAATCCAGAACATTGGAGATGAACAATGTCCAAGATGGTACCTGGCATGGTCGGGGTGATACGATTTACATAGGTAGCCTTGGAGAAGGTGCAAAATCGTTCTTTGAGCTACAACCGCCTCCGATTGTCTCAATCAAATCCCCTGACCCCTGCAGCTTG
>Maldo_Gala_05g029900
ATGGGGGATTTGGAGAAGCAAGAGACGGTGCTGCTGAAGAAGGCGGAGGAAACGGCGGAAGGGGAAGAAAAGGAGAGGCTTTTGGAGGGAAGTGGAATGGCGGTCGTGGATTTCGACCTGCTCTGCTCGACGGTGGCGTTGCAGACCCAGGGCAAGCTGGCGGCCAAGCTCCAGAGCTTCCCCAGAGGAGAGGAAGACGGAGACGCAGGGGACTTGGGTGGCGTCTTCAGGATGTGGGAAGGTGAAGTCCTCGAATGCTTCGATGACCGTCGTGTTGCTCTCGAATCCCTCTGTTGCCCATGCTATAGATTTGGGAAGAACATGAGACGAGCTGGTTTCGGTCCTTGTTCGTTACAGGGAGTTCTTCATTTGATCCTCGTTGTTCTTGTCCTTCTCAACGGCATTGCCTTCATTGTCACCAAGAAGCACTGCTTTCTATATTTGGCGGTTGCTTTCAGCATTTCACTAGGAACGTATTTGGGGTACTTCCGAACACAGATAAAGAAGAAATTTAACATCAGGGGTAGTGATAGTTCCTTGGATGATTGCATCTACCATCTCATCTGCCCGTGCTGTGCATTATGTCAGGAATCCAGAACATTGGAGATGAACAATGTCCAAGATGGCACCTGGCATGGTCGAGGTGATACGATATGCATAGGTAGCCTTGGAGAAGGTGCAAAATCGTTCTTTGAGCTACAACCGCCACCTATTGTCTCGATCAAATCCCCTGATCCCTGCAGCTTA
>Maldo_Gala_10g027280
ATGGGGGATTTGGAGAAGCAAGAGACGGTGCTACTGAAGAAGGCAGCGGAGGAGGCGGAGGGGGAAGAAAAGGAGAGGCTTTTGGAGGGAAATGGAATGGCGGTCGTCGATTTCGACCTGCTCTGCTCGACGGTGGCGCTGCAGACCCAGGGAAAGCTGGCGGCCAAGCTCCAGAGCTTCCCCGACGTAGAGGAAGGCGGAGACGCAGGGGACTTGGGTGGCGTCTTCAGGATGTGGGAAGGTGAAGTCCTAGATTGCTTCGATGACCGTCGTGTTGCGCTCGAATCCCTCTGTTGCCCATGCTATAGATTTGGGAAGAACATGAGACGAGCTGGTTTCGGTCCTTGTTCGTTACAGGGAGCTCTTCATTTGATTCTTGTTGTTCTTGTCCTTCTCAACTGCATTGCCTTCATTGTCACCAAGAAGCACTGCTTTCTATATTTGGCGGTTGCTTTCACCATTTCACTAGGAACGTATTTGGGGTACTTCCGAACACAGATGAAGAAGAAATTTAACATCAGGGGTGGTGATAGTTCCTTGGATGATTGCATCTACCATCTCATCTGCCCATGCTGTGCATTATGTCAGGAATCCAGAACATTGGAGATGAACAATGTCCAAGATGGTACCTGGCATGGTCGGGGTGATACGATTTACATAGGTAGCCTTGGAGAAGGTGCAAAATCGTTCTTTGAGCTACAACCGCCTCCGATTGTCTCAATCAAATCCCCTGACCCCTGCAGCTTG
>Pyrco_DAP_Chr10v0.1_25980.1
ATGGGGGATTTGGAGAAGCAAGAGACGGTGCTACTGAAGAAGGCGGCGGAGGAGGCGAATGGGGAAGAAAAGGAGAGGCTTTTGGAGGGAAATGGAATGGCGGTCGTCGATTTCGACCTGCTCTGCTCGAGGGTGGCCCTGCAGACCGAGGGAAAGCTGGTGGCCAAGCTCCAGAGCTTCCCCGACGTAGAGGAAGGCGGAGACGCAGGGGACTTGGGTGGCGTCTTCAGGATGTGGGAAGGTGAAGTCCTAGATTGCTTCGATGACCGTCGTGTTGCGCTCGAATCCCTCTGTTGCCCATGCTATAGATTTGGGAAGAACATGAGACGAGCTGGTTTCGGTCCTTGTTCGTTACAGGGAGCTCTTCATTTGATTCTTGTTGTTCTTGTCCTTCTCAACTGCATTGCCTTCATTGTCACCAAGAAGCACTGCTTTCTATATTTGGCGGTTGCTTTCACCATTTCACTAGGAACGTATTTGGGGTACTTCCGAACACAGATAAAGAAGAAATTTAACATCAGGGGTAGTGATAGTTCCTTGGATGATTGCATCTACCATCTCATCTGCCCATGCTGTGCATTATGTCAGGTCATCTTTCCAGATCCTATGCCTACAAAACAGTTGTTAAAAGTTAAAACTAAACATATGGAATCCAGAACATTGGAGATGAACAATGTCCAAGATGGCACCTGGCATGGTCGGGGTGATACGATATACATAGGTAGCCTTGGAGAAGGTGCAAAATCGTTCTTTGAGCTACAACCGCCACCGATTGTCTCAATCAAATCCCCTGACCCCTGCAGCTTG
>Pyrco_DAP_Chr5v0.1_13264.1
ATGGGGGATTTGGAGAAGCAAGAGACGGTGCTGCTGAAGAAGGCGGAGGAAACGGCGGAAGGGGAAGAAAATGAGAGGCTTTTGGAGGGAAGTGGAATGGCGGTCGTGGATTTCGACCTGCTCTGCTCGACGGTGGCGTTGCAGACCCAGGGCAAGCTGGCGGCCAAGCTCCAGAGCTTCCCCAGAGGAGAGGAAGACGGAGACGCAGGGGACTTGGGTGGCGTCTTCAGGATGTGGGAAGGTGAAGTCCTCGATTGCTTCGATGACCGTCGTGTTGCTCTCGAATCCCTCTGTTGCCCGTGCTATAGATTTGGGAAGAACATGAGACGAGCTGGTTTGGGTCCTTGTTCGTTACAGGGAGCTCTTCATTTGATCCTCGTTGTTCTTGTCCTTCTCAACGGCATTGCCTTCATTGTCACCAAGAAGCACTGCTTTCTATATTTGGCGGTTGCTTTCACCATTTCACTAGGAACGTATTTGGGGTACTTCCGAACACAGATAAAGAAGAGATTTAACATCAGGTTAACAATGTTCAAGTCTTATAACTTAAATGGTTATTCAATGGAGAAAAGCGACATTAGGGTAGTGATAATTCCTTGGATGATTGCATCTACCATCTCATCTGCCCGTGCTGTGCATTATGAATCCAGAACATTGGAGATGAACAATGTCCAAGATGGCACCTGGCATGGTCGGGGTGATACGATATGCATAGGTAGCCTTGGAGAAGGCGCAAAATCGTTCTTTGAGCTACAACCGCCGCCTATTGTCTCGATCAAATCCCCTGACCCCTGCAGC
>Pyrco_BP1_016738.1
ATGGGGGATTTGGAGAAGCAAGAGACGGTGCTACTGAAGAAGGCGGCGGAGGAGGCGGATGGGGAAGAAAAGGAGAGGCTTTTGGAGGGAAATGGAATGGCGGTCGTCGATTTCGACCTGCTCTGCTCGACGGTGGCGCTGCAGACCCAGGGAAAGCTGGCGGCCAAGCTCCAGAGCTTCCCCGACGTAGAGGAAGGCGGAGACGCAGGGGACTTGGGTGGCGTCTTCAGGATGTGGGAAGGTGAAGTCCTAGATTGCTTCGATGACCGTCGTGTTGCGCTCGAATCCCTCTGTTGCCCATGCTATAGATTTGGGAAGAACATGAGACGAGCTGGTTTCGGTCCTTGTTCGTTGCAGGGAGCTCTTCATTTGATCCTTGTTGTTCTTGTCCTTCTAAACTGCATTGCCTTCATTGTCACCAAGAAACACTGCTTTCTATATTTGGCGGTTGCTTTCACCATTTCACTAGGAACATATTTGGGGTACTTCCGAACACAGATAAAGAAGAAATTTAACATCAGGGGTAGTGATAGTTCCTTGGATGATTGCATCTACCATCTCATCTGCCCATGCTGTGCATTATGTCAGGAATCCAGAACATTGGAGATGAACAATGTCCAAGATGGCACCTGGCATGGTCGGGGTGATACGATATACATAGGTAGCCTTGGAGAAGGTGCAAAATCGTTCTTTGAGCTACAACCGCCACCGATTGTCTCAATCAAATCCCCTGACCCCTGCAGCTTG
>Pyrco_BP1_020900.1
ATGGGGGATTTGGAGAAGCAAGAGACGGTGCTGCTGAAGAAGGCGGAGGAAACGGCGGAAGGGGAAGAAAATGAGAGGCTTTTGGAGGGAAGTGGAATGGCGGTCGTGGATTTCGACCTGCTCTGCTCGACGGTGGCGTTGCAGACCCAGGGCAAGCTGGCGGCCAAGCTCCAGAGCTTCCCCAGAGGAGAGGAAGACGGAGACGCAGGGGACTTGGGTGGCGTCTTCAGGATGTGGGAAGGTGAAGTCCTCGATTGCTTCGATGACCGTCGTGTTGCTCTCGAATCCCTCTGTTGCCCGTGCTATAGATTTGGGAAGAACATGAGACGAGCTGGTTTGGGTCCTTGTTCGTTACAGGGAGCTCTTCATTTGATCCTCGTTGTTCTTGTCCTTCTCAACGGCATTGCCTTCATTGTCACCAAGAAGCACTGCTTTCTATATTTGGCAGTTGCTTTCACCATTTCACTAGGAACGTATTTGGGGTACTTCCGAACACAGATAAAGAAGAAATTTAACATCAGGGGTAGTGATAATTCCTTGGATGATTGCATCTACCATCTCATCTGCCCGTGCTGTGCATTATGTCAGGAATCCAGAACAATGGAGATGAACAATGTCCAAGATGGCACCTGGCATGGTCGGGGTGATACGATATGCATAGGTAGCCTTGGAGAAGGCGCAAAATCGTTCTTTGAGCTACAACCGCCGCCTATTGTCTCGATCAAATCCCCTGACCCCTGCAGC
>Pyrco_BP_DH_05g30220
ATGGGGGATTTGGAGAAGCAAGAGACGGTGCTGCTGAAGAAGGCGGAGGAAACGGCGGAAGGGGAAGAAAATGAGAGGCTTTTGGAGGGAAGTGGAATGGCGGTCGTGGATTTCGACCTGCTCTGCTCGACGGTGGCGTTGCAGACCCAGGGCAAGCTGGCGGCCAAGCTCCAGAGCTTCCCCAGAGGAGAGGAAGACGGAGACGCAGGGGACTTGGGTGGCGTCTTCAGGATGTGGGAAGGTGAAGTCCTCGATTGCTTCGATGACCGTCGTGTTGCTCTCGAATCCCTCTGTTGCCCGTGCTATAGATTTGGGAAGAACATGAGACGAGCTGGTTTGGGTCCTTGTTCGTTACAGGGAGCTCTTCATTTGATCCTCGTTGTTCTTGTCCTTCTCAACGGCATTGCCTTCATTGTCACCAAGAAGCACTGCTTTCTATATTTGGCAGTTGCTTTCACCATTTCACTAGGAACGTATTTGGGGTACTTCCGAACACAGATAAAGAAGAAATTTAACATCAGGGGTAGTGATAATTCCTTGGATGATTGCATCTACCATCTCATCTGCCCGTGCTGTGCATTATGTCAGGAATCCAGAACAATGGAGATGAACAATGTCCAAGATGGCACCTGGCATGGTCGGGGTGATACGATATGCATAGGTAGCCTTGGAGAAGGCGCAAAATCGTTCTTTGAGCTACAACCGCCGCCTATTGTCTCGATCAAATCCCCTGACCCCTGCAGC
>Pyrco_BP_DH_10g25810
ATGTTATTTATTTTCACGTTCTTTGAATACCAAAAAGCGAAAACGCATAAAAGGAGGAGGAGGAGAGGAGAGAGAAAGCGGAGGAGCAGCGAGGAGGAAGGAAACCCTAGAGCTTCAGCTTCTGGTTTTGGGGTTTGGAAAATGGGGGATTTGGAGAAGCAAGAGACGGTGCTACTGAAGAAGGCGGCGGAGGAGGCGAATGGGGAAGAAAATGAGAGGCTTTTGGAGGGAAATGGAATGGCGGTCGTCGATTTCGACCTGCTCTGCTCGAGGGTGGCCCTGCAGACCGAGGGAAAGCTGGTGGCCAAGCTCCAGAGCTTCCCCGACGTAGAGGAAGGCGGAGACGCAGGGGACTTGGGTGGCGTCTTCAGGATGTGGGAAGGTGAAGTCCTAGATTGCTTCGATGACCGTCGTGTTGCGCTCGAATCCCTCTGTTGCCCATGCTATAGATTTGGGAAGAACATGAGACGAGCTGGTTTCGGTCCTTGTTCGTTGCAGGGAGCTCTTATT
>Pruav_sc0000598.1_g180.1.mk
ATGGGGGATTTGGAGAAGCAAGAGACGGTGCTCAAGAAGGGGGAGGAGGAAGAAAAGGAGAGATTTTTAGAGGGAAATGGGAAGTCTGTGGTCGATTTCGACGTGCTGTGCTCAACGGTGGCGTTGCAGACCCAAGGCAAGTTGGCGGCCAAGCTGCAGAGCTTTCATGGTGGAGAAGAAGATGGAGACGTTGGGGACTTGGGTGGCGTCTTCAGGATGTGGGAAGGCGAAGTCCTTGATTGCCTCGACGACCGTCGTATTGCTCTCGAATCCCTTTGTTGCCCGTGCTATAGATTTGGGAAGAACATGAGACGAGCTGGTTTTGGTCCTTGTTCCTTGCAGGGAACTCTTCATTTGATTCTTGCTGTTCTTGTCATTCTCAACTGCATTGCCTTCATTGTCACCAAGAAGCACTGCTTTATATATTTGGCGGTTGCTTTCACCATTTCACTAGGAACATATTTGGGGTACTTCCGAACACAGATGAAAAAGAAATTTAACATCAGGGGTAGTGATAGTTCCTTGGATGATTGCATCTACCATCTTATCTGCCCATGCTGTGCATTATGTCAGGAATCCAGAACATTGGAGATGAACAATGTCCAAGATGGCACCTGGCATGGTCGGGGTGATACAATATACATAGGTAGCCTTGGAGAAGGGGGAAAGTCGATCTTTGAGCTACAACCGCCTCCTATTGTGTCAATCAAATCCCCTGACCCC
>Pyrusco10g002690.1
ATGGGGGATTTGGAGAAGCAAGAGACGGTGCTACTGAAGAAGGCGGCTGAGGAGGCGGATGGGGAAGAAAAGGAGAGGCTTTTGGAGGGAAATGGAATGGCGGTCGTCGATTTCGACCTGCTCTGCTCGACGGTGGCGCTGCAGACCCAGGGAAAGCTGGCGGCCAAGCTCCAGAGCTTCCCCGACGTAGAGGAAGGCGGAGACGCAGGGGACTTGGGTGGCGTCTTCAGGATGTGGGAAGGTGAAGTCCTAGATTGCTTCGATGACCGTCGTGTTGCGCTCGAATCCCTCTGTTGCCCATGCTATAGATTTGGGAAGAACATGAGACGGGCTGGTTTCGGTCCTTGTTCGTTACAGGGAGCTCTTCATTTGATTCTTCTTGTTCTTGTCCTTCTCAACTGCATTGCCTTCATTGTCACCAAGAAGCACTGCTTTCTATATTTGGCGGTTGCTTTCACCATTTCACTAGGAACATATTTGGGATACTTCCGAACACAGATAAAGAAGAAATTTAACATCAGGGGTAGTGATAGTTCCTTGGATGATTGCATCTACCATCTCATCTGCCCATGCTGTGCATTATGTCAGGAATCCAGAACATTGGAGATGAACAATGTCCAAGATGGCACCTGGCATGGTCGGGGTGATACGATATACATAGGTAGCCTTGGAGAAGGTGCAAAATCGTTCTTTGAGCTACAACCGCCACCGATTGTCTCAATCAAATCCCCCGACCCCTGCAGCGTG
>Pyrusco5g024840.1
ATGGGGGATTTGGAGAAGCAAGAGACGGTACTGCTGAAGATGGCGGAGGAAACGGCGGAAGGGGAAGAAAATGAGAGGCTTTTGGAGGGAAGTGGAATGGCGGTCGTGGATTTCGACCTGCTCTGCTCGACGGTGGCGTTGCAGACCCAGGGCAAGCTGGCGGCCCAGCTCCAGAGCTTCCCCAGAGGAGAGGAAGACGGAGACGCAGGGGACTTGGGTGGCGTCTTCAGGATGTGGGAAGGTGAAGTCCTCGATTGCTTCGATGACCGTCGTGTTGCTCTCGAATCCCTCTGTTGCCCGTGCTATAGATTTGGGAAGAACATGAGACGAGCTGGTTTGGGTCCTTGTTCGTTACAGGGAGCTCTTCATTTGATCCTCGTTGTTCTTGTCCTTCTCAACGGCATTGCCTTCATTGTCACCAAGAAGCACTGCTTTCTATATTTGGCGGTTGCTTTCACCATTTCACTAGGAACGTATTTGGGGTACTTCCGAACACAGATAAAGAAGAAATTTAACATCAGGGGTAGTGATAATTCCTTGGATGATTGCATCTACCATCTCATCTGCCCGTGCTGTGCATTATGTCAGGAATCCAGAACATTGGAGATGAACAATGTCCAAGATGGCACCTGGCATGGTCGGGGTGATACGATATGCATAGGTAGCCTTGGAGAAGGCGCAAAATTGTTCTTTGAGCTACAGCCGCCGCCTATTGTCTCGATCAAATCCCCTGACCCCTGCAGC
>Pyrbe_005668
ATGGGGGATTTGGAGAAGCAAGAGACGGTGCTACTGAAGAAGGCGGCGGAGGAGGCGGATGGGGAAGAAAAGGAGAGGCTTTTGGAGGGAAATGGAATGGCGGTCGTCGATTTCGACCTGCTCTGCTCGACGGTGGCGCTGCAGACCCAGGGAAAGCTGGCGGCCAAGCTCCAGAGCTCCCCCGACGTAGAGGAAGGCGGAGACGCAGGGGACTTGGGTGGCGTCTTCAGGATGTGGGAAGGTGAAGTCCTAGATTGCTTCGATGACCGTCGTGTTGCGCTCGAATCCCTCTGTTGCCCATGCTATAGATTTGGGAAGAACATGAGACGAGCTGGTTTCGGTCCTTGTTCGTTACAGGGAGCTCTTCATTTGATTCTTGTTGTTCTTGTCCTTCTCAACTGCATTGCCTTCATTGTCACCAAGAAGCACTGCTTTCTATATTTGGCGGTTGCTTTCACCATTTCACTAGGAACTTATTTGGGGTACTTCCGAACACAGATAAAGAAGAAATTTAACATCAGGGGTAGTGATAATTCCTTGGATGATTGCATCTACCATCTCATCTGCCCATGCTGTGCATTATGTCAGGAATCCAGAACATTGGAGATGAACAATGTCCAAGATGGCACCTGGCATGGTCGGGGTGATACCATATACATAGGTAGCCTTGGAGAAGGTGCAAAATCGTTCTTTGAGCTACAACCGCCACCGATTGTCTCAATCAAATCCCCTGACCCCTGCAGCTTG
>Pyrbe_044058
ATGGGGGATTTGGAGAAGCAAGAGACGGTACTGCTGAAGATGGCGGAGGAAACGGCGGAAGGGGAAGAAAATGAGAGGCTTTTGGAGGGAAGTGGAATGGCGGTCGTGGATTTCGACCTGCTCTGCTCGACGGTGGCGTTGCAGACCCAGGGCAAGCTGGCGGCCAAGCTCCAGAGCTTCCCCAGAGGAGAGGAAGACGGAGACGCAGGGGACTTGGGTGGCGTCTTCAGGATGTGGGAAGGTGAAGTCCTCGATTGCTTCGATGACCGTCGTGTTGCTCTCGAATCCCTCTGTTGCCCGTGCTATAGATTTGGGAAGAACATGAGACGAGCTGGTTTGGGTCCTTGTTCGTTACAGGGAGCTCTTCATTTGATCCTCGTTGTTCTTGTCCTTCTCAACGGCATTGCCTTCATTGTCACCAAGAAGCACTGCTTTCTATATTTGGCGGTTGCTTTCACCATTTCACTAGGAACGTATTTGGGGTACTTCCGAACACAGATAAAGAAGAAATTTAACATCAGGGGTAGTGATAATTCCTTGGATGATTGCATCTACCATCTCATCTGCCCGTGCTGTGCATTATGTCAGGAATCCAGAACATTGGAGATGAACAATGTCCAAGATGGCACCTGGCATGGTCGGGGTGATACGATATGTATAGGTAGCCTTGGAGAAGGCGCAAAATCGTTCTTTGAGCTACAACCGCCGCCTATTGTCTCGATCAAATCCCCTGACCCCTGCAGC
>Pyrpy_N_05g3031.1
ATGGGGGATTTGGAGAAGCAAGAGACGGTGCTGCTGAAGAAGGCGGAGGAAACGGCGGAAGGGGAAGAAAATGAGAGGCTTTTGGAGGGAAGTGGAATGGCGGTCGTGGATTTCGACCTGCTCTGCTCGACGGTGGCGTTGCAGACCCAGGGCAAGCTGGCGGCCAAGCTCCAGAGCTTCCCCAGAGGAGAGGAAGACGGAGACGCAGGGGACTTGGGTGGCGTCTTCAGGATGTGGGAAGGTGAAGTCCTCGATTGCTTCGATGACCGTCGTGTTGCTCTCGAATCCCTCTGTTGCCCGTGCTATAGATTTGGGAAGAACATGAGACGAGCTGGTTTCGGTCCTTGTTCGTTACAGGGAGCTCTTCATTTGATCCTCGTTGTTCTTGTCCTTCTCAACGGCATTGCCTTCATTGTCACCAAGAAGCACTGCTTTCTATATTTGGCGGTTGCTTTCACCATTTCACTAGGAACGTATTTGGGGTACTTCCGAACACAGATAAAGAAGAAATTTAACATCAGGGGTAGTGATAATTCCTTGGATGATTGCATCTACCATCTCATCTGCCCGTGCTGTGCATTATGTCAGGAATCCAGAACATTGGAGATGAACAATGTCCAAGATGGCACCTGGCATGGTCGGGGTGATACGATATGTATAGGTAGCCTTGGAGAAGGCGCAAAATCGTTGTTTGAGCTACAACCGCCGCCTATTGTCTCGATCAAATCCCCTGACCCCTGCAGC
>Pyrpy_N_10g1813.1
ATCACGTTCTTTGAATACCAAAAAGCGAAAACGCATAAAAGGAGGAGGAGGAGAGGAGAGAGAAAGCGGAGGAGCAGCGAGGAGGAAGGAAACCCTAGAGCTTCAGCTTCTGGTTTTGGGGTTTGGAAAATGGGGGATTTGGAGAAGCAAGAGACGGTGCTACTGAAGAAGGCGGCGGAGGAGGCGGATGGGGAAGAAAAGGAGAGGCTTTTGGAGGGAAATGGAATGGCGGTCGTCGATTTCGACCTGCTCTGCTCGACGGTGGCGCTGCAGACCCAGGGAAAGCTGGCGGCCAAGCTCCAGAGCTTCCCCGACGTAGAGGAAGGCGGAGACGCAGGGGACTTGGGTGGCGTCTTCAGGATGTGGGAAGGTGAAGTCCTAGATTGCTTCGATGACCGTCGTGTTGCGCTCGAATCCCTCTGTTGCCCATGCTATAGATTTGGGAAGAACATGAGACGAGCTGGTTTCGGTCCTTGTTCGTTACAGGGAGCTCTTCATTTGATTCTTGTTGTTCTTGTCCTTCTCAACTGCATTGCCTTCATTGTCACCAAGAAGCACTGCTTTCTATATTTGGCGGTTGCTTTCACCATTTCACTAGGAACGTATTTGGGGTACTTCCGAACACAGATAAAGAAGAAATTTAACATCAGGGGTAGTGATAGTTCCTTGGATGATTGCATCTACCATCTCATCTGCCCATGCTGTGCATTATGTCAGGAATCCAGAACATTGGAGATGAACAATGTCCAAGATGGCACCTGGCATGGTCGGGGTGATACGATATACATAGGTAGCCTTGGAGAAGGTGCAAAATCGTTCTTTGAGCTACAACCGCCACCGATTGTCTCAATCAAATCCCCTGACCCCTGCAGCTTG
>Rosch_v2.0_Chr5g0005711
ATGGGGGATTTAGAGAAGCAAGCAGAGAGGGTTGTGCTGAGCAAGGACGAGGCGGAAGAGGAGGAGATGGAGAGGCTGGTCGGCGGCGGAATGGCGGTGTTGGATTTCGACATGCTCTGCTCCACCGTCGCCTTACAGACCCAGGGCAAGTCCGCCGCCAAGTTCCAGAGCTTTGGGGCCGGAGAAGAAGAAGAAGAAGCTGAGGTTGGGGATTTCGGCGGCGTGTTCCGGATGTGGGAGGGTGAGCTTCTCGATTGGTTCGACGATCGCCGCGTCGCTATTCAGTCGGCTTGCTGTCCGTGCTATACATTTGGGAAGAACATGATGCGAGCTGGTTTTGGTCCTGGCTTTTTACAGGGAACTCTTCATTTAGTTCTTGTTGCGAGCATCCTTCTCAACTGCATTGCGTTTATTATCACCAAGAAGCGCTGCTTTATATATCTGGTGGTTGCTTTCACCATTACACTAGGAACGTATTTGGGGTACTTCCGTACACAGATAAGAAACAAATTTAACATACGGGGTAATGATAGTTCCATGGATGATTGCATCTACCACCTTGTCTGCCCATGCTGCACGTTATCTCAGGAAGCCAGAACATTAGAGATGAACAATGTCCAAGATGGCACCTGGCATGGCAGGGGCGATTCAATATACATAGGCAGCCTTGGAGAAGGAGGAAAGTCTTTCTTTGAGCTCCAAGCACCTCCTCTTGTGTCAATCAAGTCCCCCGACCTCTGCAACGCGCAAAAAAGTACAGCGACTAGTGCATATTCA
>Rubch_LG03.336
ATGGGGGATTTGGAGAAGCAAGAGAGGGCTGTGGAGGCGGAGGAGGAAGAGAAGGAGAGATTGGTCGCCGGAAATGGAATGGCGGTGTTGGATTTCGACATGCTCTGCTCCACCGTGGCCTTACAGACCCAGGGCAAGCTCCAGAGTTTTCAGAGCGGAGAAGAAGGTGAGGTTGGGGACCTTGGTGGGGTCTTCAGAATGTGGGAAGGTGAACTCCTCGATTGCTTCGACGATCGCCGTATCGCTCTCGAATCGGCTTGCTGTCCGTGCTATACATTTGGGAAGAACATGAAACGGTCTGGTTTTGGTCCTTGCTTTTTACAGGGATCTCTTCATTTAATTCTTGCCGCTAGCATCCTTCTCAACTGCATTGCGTTTATGATCACCAAGAAGCGGTGCTTTCTATATTTGGTGGTTGGTTTCACTGTTACACTAGGAACATATTTGGGGTACTTCCGCACACAGATAAGAAACAAATTTAACATCAGGGGTAATGATAGTTCCATGGATGATTGCATCTACCACCTCGTCTGCCCGTGCTGCACATTATCTCAGGAAGCCAGAACATTAGAGATGAACAATGTCCAAGATGGCACCTGGCATGGTAGGGGCGATACAATATACATAGGCAGCCTTGGAGAAGGAGGAAAATCTTTCTTTGAGCTCCAACCACCTCCTCTTGTGTCAACCAAGGACCCCGACCTTTGCAACCTGCAAAAAAGTACTGTTGCTAGTGCATATTCA
>Ruboc_03_G05892
ATGGGGGATTTGGAGAAGCAAGAGAGGGCTGTGCTGGACAAGGAGGCGGCGGAGGAGGAAGAGAAGGAGAGATTGGTCGGCGGAAATGGAATGGCGGTGTTGGATTTCGACATGCTCTGCTCCACCGTGGCCTTACAGACCCAGGGCAAGCTCCAGAGCTTTCAGGGCGGAGAAGAAGGTGAGGTTGGGGACCTCGGTGGGGTCTTCAGGATGTGGGAAGGTGAACTCCTCGATTGCTTCGACGATCGCCGTATCGCTCTTGAATCGGCTTGCTGTCCGTGCTATACATTTGGGAAGAACATGAAACGGTCTGGTTTTGGTCCATGCTTTTTACAGGGATCTCTTCATTTAATTCTTGCCGCTAGCATCCTTCTCAACTGCATTGCGTTTATGATCACCAAGAAGCGGTGCTTTCTATATTTGGTGGTTGCTTTCACCGTTACACTAGGAACATATTTGGGGTACTTCCGTACACAGATAAGAAACAAATTTAACATCAGGGGTAATGATAGTTCCATGGATGATTGCATCTACCACCTTGTCTGCCCATGCTGCACATTATCTCAGGAAGCCAGAACATTAGAGATGAACAATGTCCAAGATGGCACCTGGCATGGTAGGGGTGATACAATATACATAGGCAGCCTTGGAGAAGGAGGAAAATCTTTCTTTGAGCTCCAACCACCTCCTCTTGTGTCAATCAAGGACCCCGACCTCTGCAACCTGCAAAAAAGTACAGTTGCTAGTGCATATTCA
