# Supplementary material for: Transcriptomics of long‐term, low oxygen storage coupled with ethylene signaling interference suggests neofunctionalization of hypoxia response pathways in apple ( Malus domestica )
Source: Plant Direct. 2024 Dec 20;8(12):e70025. doi: 10.1002/pld3.70025 (PMC11660084; doi:10.1002/pld3.70025)
Supplement: Supplementary file 2 — Data S2: Homologs of all 606 hypoxia response genes identified in this study across 42 representative species of land plants). [file PLD3-8-e70025-s004.gz › 01-integratedGeneFamilies_dir/5871.fna]

>gnl_Ambtr_v1.0_evm_27.model.AmTr_v1.0_scaffold00007.203
ATGGCTCTATCTCCATTATTATTCCAGACAAGGAAGAGAAGGCCATCTGTTGGATCCTTTATTACACCGTCAAATCTCTCTCAAACTGCCCTAGTTCAAGCGCTAATGCTTCTTGCTCAGGAGCTGTCCCTTTACAAGCCGCTGAAGCCATTGCAAAAGCGAAACTCATCAGCTATAATCAGAAAGGTGAAGCTCTTAACCGTTCTCTTTGAAACTCTCAAAGAAACACAGTCCCCTCTCCCAAAAACGGCGATCCTCTGTTTCCGAGAAATCTTCATTGTTTTGGAGAGGATCAAAGCTTTGCTCGATGACTGCAACAATGGAAGCAGGATCTGGCTCCTGATGCAAAACGAAGAGGTTTCTAACCAGTTTTATGAGCTCACTCTAGAGCTTGCTACGCTTCTTGATGTTCTTCCATTAAAGGAGCTCACTCTCTTAGAAGATGTAAAGGAGCAGGTGGAACTGGTCCATAAACAGTGTGGAAAATCAAAGCTTTTCATCGATCAGAGTGATAAAACCCTAAGAAGTGAGGTCTTATCGATTTTAGACGAGATCGGGCGAGAAATCATACCAGAGAGATCTAAATTGAAGCAAATCTTTGACAGATTGGAGATAACAGATGGACAAAGTTGCAGAAGAGAGATGGCTTTCTTAGAAGAGGAGGTCCAAGCACAGGGCCTAACAGACAAATCAACCGCTGTAATTAATAGCTTAGTGAGTCTGGTCCGATACTGTAAATGCGTATTGTTTGGTATTTCATCGCCTGAACCCGAAAATTTTCGACAAGAGAAGCCCTTAGAGAATGAGGAAGGCACATTGATCCCTGATGATTTTCGGTGCCCAATTTCACTTGATCTAATGCATGATCCGGTGATTGTGGCCAGCGGTCAGACCTACGAACGCAGTTCTATCAGCCGATGGATTGAGGACGGCCACCTCACTTGCCCTAAGAGTGGTCAGGTTCTTGCTCACACCAATTTGGTTCCAAACCATGCATTGCGTAGCTTGATCGCACAATGGTGTCGAGAACGTGGAGTACCATTTGAGAAATCAGAGAAGGGTGGTCGAAATGAGGCTGCGACGTGCACCAAAGCAGCTCTCGAGGCCACAAAAATGACTGCTTCCTTCTTGGTTTCTCAGCTTTCAGTTCCCGAAGTGGCAAGTCAAGCGGTTTACGAGCTTCGACTCCTGGCAAAATCGGGGTCTGATAATCGAGCTTGTATTGCAGAGGCTGGAGCAATTGAGAAATTGGTCCCTCTCATGCGCTCAACTGACGTGTTGACACAAGAGAATGCAGTGACTGCAATTTTGAATCTTTCGATTCTAGAAGACAACAAAGGAAGGATAATGGCCACTGAGGGTTGCCTTGCCGGGGTTGTGCACGTTTTGAGTTCGGGCCTCACGGCAGAGGCCCGAGAAAATGCTGCGGCTGCTTTGTTTAGCCTGTCAGCCACCCCAGAGCACAAACGCGCAGTTGCAGAGGAGCCAGGTGCACTGGCAGCTCTGGTCCGGCTCCTCTCCTCTGGTGGGTCCCGTGGGCGGCGTGATGCTGTATCAGCATTGTTTAATCTCGCGGTTCACAGAGAGAACCATGAAAAGGTCCTGAAGGCTGGCGTTGTCAATGCAATTATGAAGATGTTCAGTGAAGAGGGGCCTCTGTTGGAGGAAGGGCTTGTGGAGGATTCACTCGCCGTGGTAGCACTGCTCGTCAGGCGGTGTGGGAAGCAAGGAGCTATGGCATTTGTAAAGGGGTCTTCTTATTGCTCATCGTCGTTGATTGGGGTGTTGGTGGGGATTTTGGGCTGGGGGAGTGCGAGGTCCCGAGAGCAAGCGGTGGCAACATTGTTGGATGTGTGTCGTGGGGGAGGAGGGGAGGCAGTGAGGGAGGTTGCAGGGGCATCCGGGGCAGGGAGGATGTTGTATGAGCTGATGGCAGCTGGCACTCCTAGGGCGAGGAGGAAGGCAGCATCCCTTGGGAGGCTTTGTCATAGGTGGGAGGTCGGGAGGGTTGCCGCGGCCACTGAGAGTGTCAGTGTCGTAGGGGCTAGCGGCGGCCGGGTCAGCATTGTTGTGCCGACCGTGGCTCACCCATTGGAGAGG
>gnl_Aquco_v3.1_Aqcoe1G400200.1
ATGGCAAAACCTAAACCTGCTCAACCTTTAGTTTTCCCGCCAAGAAAACTTCGTCCTTCACCAGAAGCATTTATTTCACCTAATTTCTCAAATCAAAAGCTAGTTCAATCTGTTCTTATTCTATCAAAAGAGATTTCTTCATTGAAACCACTTGATTCAATCTTGAAACGATGTTCTTCTTCAATGATATGTAAATCAAATCTTTTATCAATTTTATTCGAAGAAATTTACCGAAATCCAATCATTTATCTTCCAAAATCAGCTATCTTATGTTTCGAAGAGATTTATATTGTCTTGCAAAGAATCAAAACTCTACTTGAAGATTGTTCTAAAGGTAGTAAGATGTGGCTTATAATGCAAAATGAATCTGTTTCAATTAGTTTTCATGAACTAATGGTAGATTTATCTACACTTCTTGATATCTTTCCTTTACATGAATTCAATTTAAATGAAGATGTAAGAGAAATGGTTTTGTTGATTAGAAAACAGTGTTGGGAGAAGAAAGCATTCATTGATCCAACTGATAAGAATCTCCGATTCGAAGTATCTAAGCTTCTTGATCAAATCAAGAATGAAATTGTTCCAGATCATTTTAAACTCAAACAGATTTTTCACAAATTAGGTTTAAAGAATTCAAAATCTTGCAAAGAAGAAATCGAAAGTTTAGAAGATGAAGTTCAGAATCAAGTTTGTGAGAAATCAACGGTTGAGATTATTGGATTAATTGGTCTTGTTCGTTATGCAAAATGTGTTCTGTTTGGTGCATCAACACCGAGATCTGAATCATCAACATCACGTTTCGATTCAACGGATACGATTACTTTTCCGGTAGATTTCCGGTGTCCGATATCTCTTGATTTGATGAGAGATCCTGTTGTCGTGGCAACAGGACAAACGTACGATCGATCATCAATTAATCACTGGATTGATTCTGGACACAACACGTGTCCTAAAACCGGTCAAGTTTTAGCTCACACGCATTTGATTTCTAACAGAGCTTTGAAGAACTTGATTGCTTTATGGTGTCGTGAGCAAAAAATTCCGTTTGAAGTAACGGAAACAAATTACAGAGTTAACGGTTCTACACCAAATAAAGCTGCAATTGAAGCAACAAAGATGACGGCGTTATTTCTTGTTAATAAACTATCTGCTTCGCCGTCAAATGAATCGGCGAATCGGCTTGTTTATGAGTTAAGACTTCTTGCAAAAACTGACTCAGAGAATCGGGCTTGTATTGCTGAAGCTGAAACGATTTCTGCACTCGTAAGGTATTTGATATCTAACGATGCAAATTTACAAATTAACGCCGTTACAACGATACTTAATTTGTCTATACTTGAATCCAATAAGAAAAGGATAATGGAGACTAACGGCGTTATAGACGGAATTACTGAAGTGTTAAGAACTGGTGCCACGTGGGAAGCAAAGGAGAATGCTGCAGCTACAATATTTAGTTTATCGGGTGTAGCTGAATATAGGAAAAAGCTTGGGAAGAAAACACGTGTTGTAAAGGGATTGGTGGAATTAGCTAAAATGGGGCCCAGTAATGGGAAAAAGGATGCATTGGTGGCAATTTTGAATTTCGCTGGTGAGAGGGAAACAGTTGGGAGGTTAATTGAAGGAGGGGTTGTGGATATGGCAGTAGGATTGGCGGCAGAGTTTCCAGAGGAAGCAATGGCGATTATTGCCGCAGTGGCAAAACGCGGTGGGGTGGCAGCTGTAGTGGCATCATTTCAATCGATTCGTATTATTGGAGGGATTTTAAGAGATGGACCAGAAGCAGCTAGGGAGAGTGCAGTGGCTGGACTTGTTTCGGTTTGTCGTAGAGGTGGAGCAGAAGTAGTAGCTGAATTGGCTTCAATGGCAGGAATAGAAAGGTCTATGTGGGAATTAATGGCTACTGGTACAGTAAGATCAAGAAGAAAAGCAGCTTCCTTGATGCGCATTATTCGTAGGTGGGCTGCTAGTCTAGAAAATCAAACAGTTCATTGT
>gnl_Arath_TAIR10_AT5G01830.1
ATGGCTGTTACTCTTGATTCTCCTTCTCCGGCGAGAAAACGTCGCCCTTTGGTCGTCGGGTCATTCGAATCTCCGAAGCTTTCTTCAGATACCAAACTGACTCGGTCTCTGTTTCTGGCGTCTCATGAGATTTCTTCTATGCAGCCTCTCCCATTCATTCTCCGACGCAATTCTCTCTCCCTCATTCGCAAAGTGAAGATATTAGCTTCCGTCTTCGATGAGCTTCTTCTCCCTCGTTCCCAACTTGTCGTCTACTCTCAATCCGCTCATCTCTGCTTCGAAGAAATGCAAATCGTTATGCAACGTATCAAGTCTTTGATCGATGACTGTTCTCGTGTTAGCAAACTCTGGCTACTCTTGCAGATCGACATCGTTGCCTTCAACTTTCACGAGCTTGTCACCGATTTATCCACCGTTCTTGATATTTTACCGCTCCATGACTTTGACCTCAGCGACGACGCCCAAGATCTCATCTCTCTCCTTACAAAACAATGCTCCGATTCTGTTCAGTTCGTCGACGCCCGCGACGTTGCTCTCCGTCGTAAAGTCACCGATACAATCGCCGGGATCAAGCACCAGATCTCACCGGATCACTCTACTCTCATCAAGATTTTCAACGACCTTGGTTTATCCGATTCTGCTAGTTTGACCGACGAAATTCAGAGATTGGAAGACGAGATTCAGGATCAGATCGACGACAGATCCAAATCCGCAGCCGCCTCTCTTATCGGACTCGTCCGTTACTCTAAGTGCGTCTTATACGGTCCCTCCACGCCGGCTCCAGATTTCCGCCGCCACCAATCCTTATCTGACGCTAACATCCCCGCGGATTTCCGGTGTCCGATCACCCTCGAGCTGATGCGGGATCCGGTGGTGGTTGCCACCGGTCAAACATACGATAGAGAGTCCATCGATCTTTGGATCCAATCGGGGCATAACACGTGTCCGAAAACAGGTCAAGTCCTCAAACACACCAGCCTCGTACCTAACCGTGCCTTGAAGAACCTCATCGTTTTGTGGTGCCGCGATCAGAAGATACCGTTCGAATTATACGGTGACGGCGGCGGAGAACCTGCGCCGTGCAAGGAGGCGGTGGAGTTTACGAAGATGATGGTTTCGTTTCTCATCGAGAAGCTCTCCGTGGCAGATTCTAACGGTGTCGTGTTCGAGCTCCGGGCGCTCGCAAAGTCAGATACTGTGGCCCGAGCCTGCATAGCCGAGGCTGGAGCCATACCCAAGCTGGTTCGTTATCTAGCCACAGAGTGCCCGAGCCTTCAGATAAACGCCGTTACGACGATCCTAAACCTATCCATCCTGGAACAGAACAAAACGAGGATCATGGAAACTGACGGAGCTTTAAACGGCGTCATCGAGGTTCTTCGTTCGGGTGCCACGTGGGAGGCTAAGGCTAACGCAGCCGCGACATTGTTCAGTTTGGCGGGCGTCTCGGCATACAGAAGAAGACTCGGGAGAAAAGCACGTGTCGTAAGCGGATTGGTTGACTTGGCTAAGCAGGGCCCCACCAGCTCTAAGAGAGACGCGCTCGTGGCGATCCTAAACCTGGTGGCTGAGAGAGAGAACGTGGGGAGGTTCGTTGAGGCTGGGGTAATGGGAGCCGCAGGAGATGCATTCCAGGAGCTACCGGAGGAAGCGGTGGCTGTCGTGGAGGCGGTGGTCAGGAGGGGAGGACTCATGGCGGTTTCTGCCGCTTTCAGTTTGATTCGACTTTTGGGGGAGGTGATGAGAGAAGGAGCGGATACCACAAGGGAGAGTGCGGCGGCAACGCTGGTCACGATGTGTCGGAAAGGAGGGTCGGAGCTAGTGGCGGAGATGGCGGCTATTCCAGGGATAGAGAGGGTTATATGGGAGATGATAGGAGCTGGAACGGCCAGGGGAGGGAGGAAAGCGGCGTCATTGATGAGATATCTAAGACGGTGGGCCGCCGGAGATACCCATAACACGGCGGCGGAAACGCAGAGCATTGTAGTGCCAACGCCAAGTAGGATTTTTAGTCCAGTTTTA
>gnl_Betvu_v1.2_Bv7_157400_wayh.t1
ATGGCGGTTTCTCCGACGATCTTTCCTCAACGTCGTCGTCGGCCATCTCCGACATCGTTTCTCTCTCCTCAACTTTCAACAATTGATCTTCTTCGTTCTCTTCATTCTCTGTCATCGGAGATTTCATCGTTGAATCCTCCGAGGTTTCTTTTCAAGCGAAATTCGGCGTCAATTATACGCAAATGCAGTGTTTTATCAATTATTTTTGAGGAGATTTTTCGTCAGATTAATCATTTGATTTCATTTTCTCCTTCTTCTGTTCTCTGTTTCGAAGAAATGTTTATCGTTCTTCAACGAATCAGAGCTTTAATTGAAGATTGCTCTAATGGCGGAAGTAAACTATGGATTTTGATGCAGATTGAATCGATTTCCAGTACTTTTCATGAGTTGACCTTAGATTTATGGACGTTGCTGGAAATTCTCCCTAAATCGGAGCTTAATTTGAGCGAAGATGTTGATGAATTGCGCGATTTAGTTATCAAACAGTGTAAAGAAGATAAATCGTTCGTTGATTCTTCAGATAATTGGTTGCGAATCGAAGTTTTGAGCATGCTTGATTCGATTAAGAAAGAGATTGTTCCTGATTATTCCAAACTTGCTGAGGTTTTCACGAAACTCGGAATGAGTGACTCTACGAGTTGTCGAGAAGAGATCGAATGGTTAGAAGACGAAATTCAGTGTCAAAACGACGAGAAATCAAAATCTGAGGTAATTTCTTTGATTGGACTTGTAAGATATACGAAATGCGTACTTTTCGGCGCTTCTTCAAGTAGTTCAAGCTTTTCCGGTGACGGAAATTTACGCCGGAATTTTTCATCGGAGACGAATATTCCGGTGGATTTCCGGTGCCCTATAACACTTGATCTAATGACAGACCCTGTCGTTGTAGCAACAGGACAAACGTACGATCGAACCTCAATTGTATTGTGGATTGAATCAGGTCACAACACATGTCCTAAAACTGGTCAAAATCTGGTTCATACAAACTTGATACCAAATAGAGCATTGAAGAGTTTGATTGCAATGTGGTGTAGGGAGCGTAGAATTCCTTATGCTGCAGCTGAGAGTATCGAGGGCCGCAACGGCGTCGCTTTGAATAAGGCGGCGTTTGAGGCGACGAAGATGACAGTTTCGTTTCTATTGGGGAAGTTGGGGTCAGGGTTGCAACCAATAGAGATGGTTAATCGGGTTGTGTACGAGTTTCGAGTGTTGGCGAAGACTGACTCGGATAGCCGAGCTTGCATAGGTGAAGCTGGGGCTATCCCTTTGTTGGTTAGGTATTTAAGTCCAGAGTATCCAAAGTTACAAGTTAATACTGTTACAACTATATTGAATTTGTCGATATTAGAGGCGAATAAGGGTAGGATTATGGAAACAGATGGTGCGTTGAATGGTGTAATTGAAGTGCTACGATCAGGAGCTACTTGGGAAGCTAAGGCAAATGCGGCTGCTACAATGTTTAGTCTATGTGCGGTGAATGCTTATAGGAAGAAGCTCGGTAAGAAGACACGAGTGATTAAAGGATTACTCGAGCTCGCAAGGGAAGGGCCTATTAGTTCGAAAAGGGATGCGTTGGTGGCAATATTGACCTTAGCGGGTGATAGAGAGACCGCGGGGAGGCTAGTAGAGTGTGGGGTTGTGGATGTGGTGAAGGATGTTATGGAGTTGTTACCAGAGGAAGCAATGACTATAATGGAGACAGTGGTTAAGAAAGGTGGTTTTGTTGCTATTGCAGCGGCTAGTCATCTGATTGGAAGACTAGTGGCCGTGTTAAGAAGTGGTACCGATAGAACAAAAGAGAGCGCGATTGCCACCCTTGTGATTATTTGTCGAAAAGGAGGGGCGGAGTTGGTGGCCGAGTTAGCAAGGATAACAACCATTGAGATGGTGATATGGGAGTTGATGGGTACAGGCACGGCTAGGACTAAGCGAAAAGCTGCGTCGCTTATGCGAATACTCCGAAGGTGGGCAGCTGGTTTGGAAGGAGATGTATTGGAAGAATTCTCAATGACTATGGCAATACAT
>gnl_Carpa_v0.4_evm.model.supercontig_86.33
ATGGCCGTATCTCCTCAAGCATTCCCGCCAAGAAAACGGCGGCCATCTGCTGCTGCGTTCGTATCTCCCAACCTGTCAGACGTCGGATTGGTTCAATCTCTTCTTCTTTTGTCGCAAGAAATTTCTTCCCTGAAACCTCTCAATTTTATTCTAAAACGCTATTCTCTGTCGATCATCCGCAAATCGGAGCTCCTTGCGATTTTGTTTGAGGAGATTCTGAAGGTTGAATCTCTGAATCTGTCTACTTCAACTCTCCTCTGCTTCGAGGAAATGTATATAGTCCTGCAGAGAATGAAGACTGTGATCGAAGACTGTTCTAATGGGAGCAGGACGTGGCTGCTCTCGCAAAACGAATCGGTAGCCAACAGTTTCCACGAGTTGGTACTGGACTTGTCGACTCTTCTGGATATCCTTCCCGTTCGCGAAATTCATTTGAGCCAGGATGTGGAAGAACTAGTGCTCCTGATGAGAAAACAGTGCGCCGAATCAAAGGCTTATGTAGATCCAGTAGATAGTAATCTCAGGCTCCGGGTGCTAACCATGCTGGACGGTATCAAAAGCGAGATAGTTCCTGATCGTTCCGAGCTCGCGCTGATTTTCCGTGATTTAGGATTGCTTGATTCTTCAAGTTGCAGAGAGGAAATCGAGAGCCTAGAAGAGGAAATCAAAAGCCAATCCGATAAGAAATCAAAATCAGAAGCTGTTGCTTTGATCGGACTCGTTCGTTACGCCAAATGCGTCCTGTTCGAATCATCATCTGCTCCTAGATCCGAATTTCGCCGCCGGAAATCGTTGTCGGAGCTGAATATCCCGTCGGATTTTCGGTGCCCTATCAGCCTCGAGCTTATGCGGGACCCAGTAGTCGTGGCGACTGGACAATCCTACGATCGGGAGTCGATCAACTTATGGATCGAATCAGGACACAACACGTGTCCTAAAACAGGTCAGACCCTGGCTCACACCAATCTCATTCCCAACTGTGCTCTCAAAAATCTCATCGCTATCTGGTGCCGTGAGCAGAGAATACCTTTTGAAACGGCAGCCGTTAACGACAAACTTAACGGCGTCGTAACAAACAAGGCGGCGTTAGAGGCAACGAAGATGACGGTATCGTTTTTGATCGACAAACTTTCTGCTTCTCAGTTAGTGGAGACGGCTAACAGCGCCGTTTACGAGCTTCGGGTCCTTGCCAAAACAGACTCGGATAGCCGAGCCTGCGTAGCCGAGTTAGGGGGTATCCCCATGCTTGTCCGCTATCTAGGTGCGGACATAGGTTCGATCCATCCGAATCTGCAGGTCAACGCGGTAACTACGATTCTAAACCTTTCCATCCTGGAAGCCAACAAAACGAGAATCATGGAGACTGACGGAGCTTTAAACGGCGTGATAGAAGTGCTGCGTTCGGGGGCCACGTGGGAGGCAAAAGGTAATGCGGCCGCCACCATTTTCAGCTTATCTAGCGTGCACGAGTATAGAAAGAAGCTGGGGAGGAAGACACGTGTCATAAGGGGATTGATGGACCTGGCGAAGGATGGGCCCACCAGCGCCAAAAGAGACGCGCTAGTGGCAATTTTGAATTTAGCAGGAGAGAGAGAGACTGTAGGAAGATTATTAGAAGGTGGGGTGGTGGAGATGGTGAGCGAAACCATGAATGGGTTGCCGGAAGAGGCGATTACGATTCTGGAAGCGGTGGTGAAGAGAGGTGGACTAATGGCGATTGCTGCAGCTTACAAGATAATTAAGAAAATGGGAATGGTATTAAGGGAAGGATCGTATACTGCAAGAGAAAGTGCAGTGGCAACTCTTGTAACAATCTGCCGGAAGGGGGGATCGGAGATGGTTGCGGAGATAGCGGAGTTGCCGGGAGTGGAGAGAGTTATATGGGAATTGATGGGAACGGGAACCATGAGAGCTAGAAGGAAGGCGACCACTCTGTTGAGGCTTCTTCGTAGATGGGCGGCAGGTTTGGCTTCTCAACATCTTACACATTCACAGAATCTTCCTGTGAGTTCATCTAGCATGCTGCTGCCGAGC
>gnl_Elagu_v2.0_p5_sc00003.V1.gene1004
ATGGCAATCTCTTCCTTCAATCTCCCTCGTCCCCCTCTTCTTCCCACTCCCCCCGATCCCGATGTCGTCCGATCTCTACTTCGGCTCTCGCGAGAGATCTCTCTCTGCGAGCCCCCCATGTCACTCCAAAATCGAAACTTTTCATCAATTGCTCGCAAGTCGAAGCTTTTGGCTGCGTTCTTCGAGGAGCTCCTCCGAGATCCTGCCCCCGCTCTTCCCCGATCCACCTCCCTTTGTCTCAAAGAGATTCTTCTCGTTTTTCAGCGGTTCAAGGCCTTGCTAGCCGATTGCTCCACCCGGAGCCGGATGCGGCTTCTCCTCCAGTCCGAGAGCGTCGCCAACGAGTTCCATGAGCTCACCCTCGACCTGTCTACTCTGCTGGATATTCTTCCCCTGGCTGAGATTGATGTGGGTGAGGATGTGAGGGATCTGGTGGATCTGGTCCGCCGCCAGTGCCGCCGGTCGGTGGCTTCCGTGGATCCAGCGGAGGCGGCGCTCCGTGGCGAGATTCTTGACATCATCCGCGAGATCGAGCGGGAAATCGTCCCCGACCGGTCCAAGCTGGAGGCGGTGTTCGAAAGATTGGGGCTGGACGATTCCCGGAGCTGCCGCACCGAGATCGAGTCGCTGGAGCGCGAGATTGGCGACCGCGTCGCCGAGAAATGGACGGCGTCTATGATCGCCCTCGTCGGCCTCGTCCGCTACGCCAAGTGCGTCCTCTACGGCGCCTCCACCCCGAGATCGGAGTCCGCCGGAAAATTTAGCTTCTCGGCGACGGACCTCGCCATCCCCGCCGACTTCCGGTGCCCGATCTCGCTCGAGCTGATACGGGATCCCGTCGTGGTGGCGACCGGGCAGACGTACGATCGGGAGTCCATCAGCCGGTGGATCGCCTCCGGTCACGCCACGTGTCCCAAGACCGGCCAGGCCCTCGCCCACACCAACTTGATCCCCAACAGGGGCCTCAAGAACTTGATCTCCCAGTGGTGCCGCGAGCAGCACGTGCCGTTCGACGGCGCCGAGCCCGGGAACGGCGGCGAGGCCAACGCCGTGAGCGCCAACAAGGCCGCCCTCGAGGCGGCGAGGATGACGGCATCTTTCCTCGTCCAGAAACTCGCCGCCTCGCCGTCCACGGAGGCGGCGAACCGCGTCGTCCACGAGCTCCGCCAGCTGGCCAAATCCGGATCCGACAACCGCGCCTTCGTCGCGGATGCCGGCGCCATTCCGTTACTGCTCCCACTGTTCCGTTCGGAAGACCAAGGCCTCCAAGTTAACGCCGTTACCGCTTTGCTTAACCTCTCAATCCTGGAAGCTAACAAGAAGCGAATAATGCACGCGGACGGCGGCGTTGACGGCATCATCGACGTGATGGCGAGCGCTGCCACGTGGCGGGCGAAGGAGAACGCGGCCGCCACCATCCTGAGCTTGTCCTCCATCCACGCCTACCGCAGGCGATTGGGCCGCAATCCACGTGTCATCGAGCAACTGGTCAGTCTCATCAAAGCGGGGCCCACCAGCACGAAAAAGGACGCGCTGGCGGCGATTTTGAGCTTGGCCGGAGACCGGGAGAATATTTCTCGGTTGGTCGAGGGCGGCGTGGTGGAAGCGGCGCTGGAGACGGTCGGGGCGGTGGAGGTGGCGGCGGAGGCGGTGGCGGTTCTCGCAGCTGTGGCGAAGAGAGGCGGCGCCGAGGCGGTGGGTCAGGCAGACGGATCCGTCTCCAAGTTGGTACGGGTTTTGAGGCGCGGGACCGACTGGGCAAGAGAGAGCGCGGCCGCGGCGCTGGTTCAGGTCTGCCGGCGAGCTGGTGGCTCCGCGGTGGCGGAGCTAGCTGCGACGCCGGGGATCGAGTGGGTCATATGGGAGCTGATGGGGTCGGGGACCGAGAGGGCGAGGCGGAAGGCGGCCACCCTCGGCCGGATCTGCCGGAGGTGGGCCGCGGCGCTGGAGGCCGACCGGACGGCCAGATTTTCCGCGCTGACCATCACCGCGGCCACCACGACGACGGTGGCGCAATCT
>gnl_Elagu_v2.0_p5_sc00015.V1.gene246
ATGGCGATCTCTTCCTCCCCTCTTCCTCGCCCATCTTCTCCCCCTCCTCTCCCAGACCCCTGCGATCCCGACCTCGTCCGATCCCTTCTTCGGCTCTCGAGAGAGATTTCCCGCTTCGAGCCTCCCAAATCCCTCCAAAATCGAAACTTCTCTTCAATTGCCCGCAAATCGAAGCTCCTGGCACTGTTCTTCGAGGAGCTCCTCCGCGATTCCACCCCCGATCTCCCCCGATACGCCTCCCTCTGTCTCAAAGAGATCCTTCTCGTTCTCCAGCGTTTCAAGGCCTTGCTCGGTGATTGCTCCACCCGGAGCCGAATGCGGCTCCTCCTCCAGGCCGACACCGTCGCCAACGAGTTCCACGAGCTCACCCTCGAGCTCTCCATTCTGCTGGACATTCTCCCTCTAGCTGAACTGGATGTGGGGGAGGATGTGAGGGATCTCGTGGATATGGTCCGCCGCCAGTGCCGGCGGTCGACGGCTGCGGTGGATCCGGCGGAGGCGACGCTCCGGGGCGAGATATTTGACATCATCCGCGAGATCGAGAGGGAGATCGTGCCCGATCGGTCCAAGCTGGAGGCGGTGTTCGAGAAATTGGGGCTGGACGACTCCCGGAGCTGCCGCAACGAGATCGAGTCGCTGGAGCGCGAGATCGGCGACCGGGTTGCCGAGAAATGGACGGCGGCGATGATCGCCCTCGTCGGCCTTGTCCGCTACGCCAAATGCGTCCTCTACGGCGCCTCCACGCCGAAGGCGGAGTCCGCCGGAAAATTTAGCTTCTCCGCGACTGATCTCGCAGTCCCCGCGGACTTCCGGTGCCCGATCTCGCTCGAGCTGATGCGGGATCCCGTCGTGGTGGCGAGCGGGCAGACGTACGATCGGGAGTCCATCAGCCGGTGGATCGCCTCCGGGCATGCCACGTGTCCCAATACCGGCCAGGCCCTCACCCACACCAACCTGATCCCCAACAAAGCCCTCAAGAATTTGATCTTCCAGTGGTGCCGCGAGCAGCACGTGCCGTTCGTCGGCGTGGATCCCGGGAACGGTGGAAGGGCCACCGCCGTCAGCGCCAACAAGGCCGCCCTCGAGGCGGCGAGGATGACGGCGTCGTTCCTCGTCCAAAAGCTAGCCGCCTCGTCGTCGACGGAGGCCGCAAACCGTGTCGTCCACGAGCTCCGCCAGCTCGCCAAATCCGGATCCGATAACCGCGCCTTCGTCGCGGAAGCCGGCGCCATTCCGTTACTCCTGCCGCTTCTCCGTTCGGATGACCCTGGCCTCCAAGTTAACGCCGTTACGGCTTTGCTCAACCTTTCCATCCTCGAAGCCAACAAGAGGCGGATTATGCGTGCGGACGGCGGCGTTGACGGCATCGTTGACGTGATGGCGAGCGGTGCCACGTGGCGCGCAAAGGAGAACGCGGCCGCGACGATCCTGAGCCTCTCCTCCATCCACGTCTACCGCAGGCGATTGGGCCGAAATCGTTGTGTCATTGACCGATTGGTCAATCTCGTAAAAGTAGGGCCCACCAGCACGAAGAAAGATGCGCTGGCGGCAATTTTAAGCCTGGCTGGCGATCGGGAGAACAACGCACGGTTGGTGGAGGGCGGCGTGGTGGAGATGGCGCTCGGAGCGGCGGAGGTGGCGGAGGAGGCGGTGGCTGTGCTCGCTGCGGTGGCGAAGAGGGGTGGCGCGGAGGCGGTGGGGAAGGCGGAAGGGTCCACCGCGAAGTTGGTTCAGGTTTTGAGGCGCGGGTCGGACTGGGCGAGGGAGAGCGCAGCGGCGGCGCTGGTCCTGGTCTGCCGGCGGGCTGGTGTCTCCGCGGTGGCGGAGCTGGCGGCGACCCCGGGAATCGAGTGGGTAATATGGGAGCTGATGGGATCCGGGACCGAGAGGGCAAAGCGGAAGGCCGCCGCCCTGTGCCGGATCTGCCGGCGGTGGACCGCGGCGGTGGAGACCGACCGGACGGCTGCATTTTCCGCGGTGACCATCACGGCTTCCACAACCGCGGTGGCGCAGGCT
>gnl_Eucgr_v2.0_Eucgr.K01275.1
ATGGCGGTGTCGCCGCACGCCTTCCCGCCGCGGAAGCGGCGGCCCCCTGCCGGGGCCTTCGTCTCGCCCAGGCTCTCCGATGTCGAGCTCGTCCAGACCCTCATCCACCTCTCCCAGGAGATCGCGTCCCTCCGGCCGTTTCAGTACCTCCTCCGGTCGTGCTCGCTCTCCATCGTGCGCAAGGTCAACCTCCTCGCCGTCCTGTTCGAGGAGCTGCTTCGGAGGCCCACGAGCTACTGCTCCCCGTCGGCGGTGCTCTGCCTCGAGGAGATGTACATTCTGCTGCAGAGGATCAAGACGCTGATCGAGGACTGCTGCAACGGGAGCAAGATGTGGCTGCTCCTGCAGGTCGAGCTCGTGTCCGACAGCTTCCGCGAGCTCAACGCCGATTTGACCACCTTGCTCGACGTGTTCCCGGTGCGGGAGGCCCAATTGAGCGACGACGTCGAGGAGCTCGTCGCTCTGATCAAGAACCAGCGCTCGCGGGCCGGGGCTCGCGCCGATCCGAGGGACGACGATCTCCGGCGCGACGTGCTGGCGATACTGGATGGCATCGAGAGGGAGGTCGTGCCTGATCAAGCCAAGCTCGCGGCCGTTTTCGAGAGCCTGGGCCTGCGGGATTCGTCCAGCTGCAGAGAGGAGATGGAGAGTCTCGAAGAGGAGGTCCAGAACCAGAGCGACGAGAAGGGGAAATCGCAGGCCATCGCGCTGATCGGGCTCGTCCGGTTCGCGAAGTTCGTCCTCTACGGCGGATCGACGCCGCCGAAGCCGCCGGCGGAGTTCCGGCGGCGGAAGTCGGCGTCGAGCCTCGCCATCCCGGCGGACTTCCGGTGCCCCATCACGCTGGACCTCATGCGGGACCCGGTAGTCGTGGAGACGGGGCAGACGTACGATCGCGAATCCATCACCCTCTGGATCCAATCGGGGCACAACACGTGTCCCAAGACAGGTCAGGCCCTGGCCCACACGAACCTCATCCCCAACCGCGCGTTGAAGAACCTCATCTCCCTGTGGTGCCGCGAGCAGAGGATCCCCTTCGAGGCCTCCGGCGACGCCGCGACCGCCCGCGGCGGCGCGAGGAGCAAAGGCGCGATCGGGGCGACCAAGATGACGGCGTCGTTCCTGCTCCGGAAACTGTCCGGCGGCCCGCCGGCGGAGGTCGCCGACGGCGTCGTCTACGAGCTCCGGGAGCTCGCGAAGTCCGACTCGGAGAGCCGGGCCTGCATCGCGGAGGCCGGAGCCATCCCCCACCTGGTGCGGTACCTAGGCTCGGACGTCGCCTCGGAGTGCCCGACCCTGCAGGTCAACGCCATCACGACGATGCTCAACCTGTCGATCCTGGAGGCGAACAAGGCTCGGATAATGGAGACGGACGGCGCCCTCAACGGAGTCATCGAGGTCCTGCGCTCCGGCGCCACCTGGGAGGCGAAGGGCAACGCCGCCGCCACGATATTCAGCCTCTCCAGCGTGCACTCCTACATGAGGCGGCTCGGGCGGAAGACGCGGGTCGTGAAGGGGCTGATGGACTTGGCCCGGGACGGCCACGGCAGCGCCAGGCGGGACGCGCTGGCGGCCATCTTGAATTTGGCGGGAGACAGGGAGGCCGTCGCGAGTCTGCTGGAGGGAGGGATGGTGGAGATGGTGTGCGGCGTGATGGAGAGCCTGCAGGATGAGGCAGTGACCATCCTCGAAGCGGTGGTGAAGCGCGGTGGGTTGGTGGCGGTCATGGCGGCCTTTGGGGCCATCAGGAAGCTGAGCACGGTGCTGAGGGAAGGGTCGGAGCGGGCGCGGGAGAGCGCGGCGGCGACCCTCGTCATGATATGCAGGAAAGGCGGGTCGGATGCGGTGGCGCAGCTGGCAACAATGCCGGGGATCGAGAGGGTCATATGGGAGCTGATGGGGACGGGGACCGTGCGAGCGAAGAGGAAGGCGGGCAGCCTACTGAGGATACTCCGGCGATGGGCGGCGGGATTGGACTGCGATATGGCGGATTCCGGCGACACGACCAACGTGACGACGAGCACGACCACGACGACAAGGATAATGTTGCCAAGC
>gnl_Manes_v6.1_Manes.08G173500.1
ATGACAGTTTCTCCACAAATTTTCCCGCCAAGAAAACGCTGGCCATCGGCAGGGGCCTTTCTTGCTCCTAGCTTCTCTCATCATAAACTTCTCCATTCTCTCCTCATCCTATCCCAAGAAATCTCATCTCTCAACCCCATTTCATTCCTCCTAAAACCCAATTCTCTTTCCGTTATACGAAAAACAAGCCTCCTCGCAATCTTCTTCGATGAGCTTCTTCGTAACCAAATTCCTTTTCCTTCTTCCACTTTCCTTTGCTTTGAAGAAATGTACATACTCTTACAAAGAGTCAAGAATCTAATGGAGGACTGCGCAAATGGAAGCAGGATGTGGCTTCTAATCCAAGCCGAATCTGTGGTTAGCAGTTTTCACGAGCTAACCCTTCAATTATCTACTCTTTTAGATATTTTCCCACTAGAACACGTTGATTTGAGCGACGATATTCAAGAACTCTTCACTTTGATCAGAAAACAATGCTTCCAAGCAAAATGTTCCCTGGATCCGAGTGATTATAATCTAAGGCACAAGGTGCTAACGATGCTGGATCGAATCAAGAAAGAGATCGTGCCTGATCATTCCAAACTCGCTGAGATATTTGATAAACTAGGCCTACAAAATTCTTCCAGTTGCAAAGAGGAGATGGAGAGTCTCGAAGACGAAATGCAAAATCAGATCGACCACAAATCCAAATCCGAAGTGGTTGCTTTGATCGGACTCGTCCGCTATGCGAAATGTGTCCTCTATGGAGCATCAACGCCCACATCCGATCACGGGAGAGAAAAGGTGGTGTCAGAAGCCATTGTTCCACCGGACTTCCGCTGTCCGATTAGCCTGGAATTGATGCGGGACCCAGTCGTATTGGCCACCGGCCAGACTTACAATCGGGAGTCGATCACTCTTTGGATTGAATCTGGACATAACACGTGTCCAAAGACAGGTCAGACATTGTCCCACACCAACCTTATCTCTAACCTTGCTTTGAAGAACCTGATTGGCATGTGGTGTCGGGAGCAGAAAATTCCTTTCGAGTCTATGGAAAATAACCAAAAACTTGACGGCGTTATGCGAAACAAGGCGGCGATTGCGGCTACCAAGATGATGGTGTCTTTTTTCGTCAACGAGCTCTCAATTTCACAGTCATTGGAAGCAGCTAACGGCGTCGTTTATGAACTTCGCACGCTGGCAAAAACAAACTCGGATGGCCGAGCCTACATGGCCGAAGTCGGAGTCATTCCTTTGCTCGTACGTTACCTAGGCTCGGATGTAGGTTCGGAGCTTCCGAACTTACAAGTCAACGCCGTAACGGCTATTCTCAATCTCTCCATTCTTGAAGCAAACAAAACCAGGATAATGGAAATTGATGGAGTTTTAAACGGCGTCATAGAGGTGCTGCGATCGGGTGCCACGTGGGAAGCAAAAGCAAATGCAGCAGCTACCATATTCAGCGTATCGGGTGTGCACTCATATCGGAAGCAATTGGGAAGGAAAACACGTGTCATAAAGGGATTGATGGACTTAGCTAAAAGCGGGAACATGTGTTCGAAAAAGGATGCTTTGATGGCAATTTTGAGTTTGGCGTGGGATAGAGAAACTATTGGGAGGTTGGTGGAGGCTGGAGTGGTAGAGACGGTGATGGAAGTAGTGAATGTGCTACCGGAGGAGGCGGTGACCATTCTTGAAATGGTGGTGAAGAAAGGTGGAATATTAGCTACCGCGGCGGCTTATAATGCAATTAAGAAATTAGGGATGTTATTAAGAGAAGGATCGGATGCGGCAAGAGAGAGTGCAATGGCGACTCTTGTTACGATCTGTCGAAAAGGAGGATCGGAAATGGTGGCAGAACTGGCATCAATATGTGAAATTGAGAGAATTATATGGGAATTGATGGGATCAGGGACAATTAGATCAAGAAGAAAAGCGGCTACTCTGTTGAGGATTATCAGGAGATGGGCGGCTAGTTTGGATGGTGAATTTGTAGATATGAATACTACTGCTACTGCAATAATAACTAGTTCATCAAGGCCTGCATTTGCAAGA
>gnl_Manes_v6.1_Manes.09G116300.1
ATGACGGCTTCTCTTCAAATTTTCCCTCCGAGAAAACGCCGGCCACCGGTGGAGGCGTTTATTGCTCCTAACTTTTCCGACCTTAAACTTGTACACTCTCTCCTTATTCTATCCCAAGACATATGTTCTCTCGACCCTATACCATTCCTTCTAAAACGCAATTATCTTTCCATTATACGCAAAGCCAAGCTCCTTTCTATCCTATTCGATGAGATTTTTCGAAACCCAATTCGTTTTGTGTCTCCAATTCACCTCTGCTTTGAAGAAATGTACATAGTTTTACTGAGGGTGAAGGCTCTGATTGAAGACTGCTCAAATGGAAGCAGGATGTGGCTTTTAATCCAAACCGAATCTGTGGCTACCAGTTTTTACGAGCTAATCCTTGAATTATCAACACTTCTGGATATTTTCCCAGTTGAGAAGGTTGATTTGAGCCTAGATATTCAAGAAATCGTCGTTTTGATCAGAAAACAATGCTACCAATCAAAAGCATTCTTGGATCCGAGTGATTATAATTTAAGGCATCAGGTGTTAACCATGCTCGATCGAATCAAGAAACAGATCGTGCCTGATCATTCGAAGCTCGCTGAGATATTTTATAAATTAGGCTTGCGTAATCTTTCCGCCTGCAAAGAGGAGATCGAGAGGCTCGAAGACGAAGTACAAAATCAGATCGACGAGAAATCCAAATCTGAGGTGGTTGCTCTGATGGGACTCGTACGCTACGCGAAATGTGTTCTCTATGGAGCATCAACGCCCACATCCGATCACCAGCGTAGACGGAAGGTGTCAGAGGCCAATATTCCGTCAGACTTCCGATGTCCGATTAGCTTGGATTTGATGCGGGACCCAGTCGTAGTGGCCACCGGCCATACATACGATCGAGAGTCCATCAATCCTTGGATTGAATTGGGACACAAGACATGTCCAAAGACAGGTCAGACGCTGCCACACACCAACCTCATCCCTAACCTCGCTTTGAAGAATCTAATCGGCATGTGGTGTTGGAAGCACAAAATTCCCTTCGAGACTACAGAGAATAACCAAAAAGATAACGCCGTTATACAGAACAAGGCAGCGATAGAGGCTACAAAGATGACGGTGTCCTTTCTGGTCAGCAAACTTTCCCATTCAGAGTCATTGGAAACAGCTAACGGCGTCGTTTATGAACTTCGTGCGTTGGCTAAAGCAAACCCAGACAGCCGAGCCTGCATGGCCGAAGCTGGAGCTATACCTTTGCTTGTACGATACCTAGGCTCAGACGTAGGTTCGAAAATACCGAACCTACAAGTCAACGCGGTAACAACCATTCTCAACCTCTCAATCCTCGAAGAAAACAAAATAAGGATAATGGAAACTGACGGAGCTTCAAACGGCGTTATCGAGGTGCTGAGGTCAGGTGCCACGTGGGAGGCCAAGGGAAATGCGGCAGCTACAATATTCAGCTTATCTGGCGTGCACTCATATCGGAAGCGATTAGGGAGAAAATCCCGTGTAATAACGGGGTTGATTGATTTGGCTAGAAGTGGGAACACGTGTTCGAAAAAGGATGCATTAATTGCGATATTGAATTTGGCAGGAGATCGAGAAACGGTGGGGAGGCTAGTGGAGGCAGGGGTGGTGGATATGGTGAAGGAAGTAGTGAATGAGCTGCCGGAGGAGGCGGTGAGTATACTTGAAGTGGTGGTGAAGAGAGGTGGAATGGTGGCGATCGCCGCTGCTTATAGTGTAATTAGGAAACTAGGGAGGTTGTTAAGGGAAGGATCGGATGCGAGTAGAGAGAGTGCAGTGGCAGCTCTTGTTACGATTTGCAGAAAAGGAGGGGCGGAAATGGTGGCGGAGCTAGCTTCGATAACTGGGATTGAGAGAACGATATGGGAATTGATGGGATCAGGTACGACGAGATCAAGAAGAAAAGCAGCTAGTCTGTTGAGGATTCTCCGGAGATGGGCGGCTGGTTTGGATTGTGGATATGTGGATATGAGTAGTTCATCAACAGCTGCATTGGCAAGC
>gnl_Medtr_Mt4.0v1_Medtr4g028960.1
ATGGCAATATCACCTCAAACATTCCCAACTACTAAACCACCATCATCAGAAACGTCGTCGTTTATTACCCCAAATATCACTAACTTTAACCTCCTCCATTCTCTTTTACACCTCACAAACCAAATATGTTCCTTAAACGCAGCTCCATGGTGTCGTTTCCTTTTAAACAAAATTTCTTCTTCCACTATACGTAAAACGCACCTTCTCGGTGTCGTTTTCGATGACCTAATTCGCAATTCAGTTTCATCTTCGAATTCAACTCGTCAAAATTCTTATGTTCTTTGTCTTGAAGAAATGTATATTGTGCTTCATAGGGTTAAAACTCTGCTTGAAGATTGTTCTAATGGAAGCAAATTTTCAATTCTCATGCAGATTGAAACTGTTGCTGATAATTTCAACAAATTAACAGGTGAATTATCAACTCTTCTTGATGTTTTTCCAATTCAAGAAATGAACTTGAACGATGATGTATTGGAGCTTGTTGTTCTGATTAGAAAACAGTGTTCAGAAACGAAGAATTTGTTAGGTGAAGAACAAATTCATCTCAGAAACGACGTTGTTTCTGTTCTTGAAGGAATCAAGAGAGAAATTGTTCCAAAAGAGGAGAAATTATCTTCAATTTTTGAGAAATTGGAGATTCAAGATTCTTCAAGTTGTAGAAATGAGATTGAAAATCTTCAGGAAGAAATTCAGAATCGGAACGAAGAACAATCAAAATCGGAGATTGTTGCGTTGATCGGACTGGTTCGTTATGCGAAGTGCGTTCTTTTTGGTGCTTCGACGCCGTCATCGGGAAATGATGGCCGTCTACGGCGGAATCAGTCGATGGAGGTGGTGGTTCCGGCGGATTACCGGTGTCCGATAAGTCTTGAACTGATGCGGGAGCCTGTCGTCGTGGCAACAGGACAGACGTACGATCGTTGTTCTATTAAGCTTTGGATGGATTCTGGACACAACACGTGTCCTAAAACAGGTCAAACCCTGGCCCACATGGAGTTAATACCTAACCATGCTTTGAGAAATATGATAGCTATTTGGTGCAAAGAACAGAAAATTCCGTTTGAAAGTGAAACGGTTGCCGTTAAAGTTAACGGTGGTGTTACAAATAAGACAGCTTTGGAAGCAACAAGAATGACGGCAGCGTTTTTAGTCAACAAGTTGACTTTGACTAACGGTTCTTTAGCGTCGATGGAAGAGACAAATGGTGTCGTTTATGAGCTTCGGGTTTTGGCAAAATCAGATTCGGAGAGTCGAGCTTGTATAGCTGAAGCTGGAGCTATAGAGATTTTAGTTCAGTTTTTAAGCTATGAAGTTGGTTCGCAAAATCCGAGTTTACAAGTTAATGCAGTTACAACGATATTAAATCTCTCGATACTTGAAGCGAATAAGACAAGGATAATGGAGACTGAAGGTGTTTTAAGCGGTGTTGCAGAGGTTTTAAGATCGGGTGCGACGTGGGAGGCTAAAGCAAATGCGGCGGCTACTGTGTTTAGTTTAACTGGAGTGGTTGCTTTTAGAAAGCGGTTAGGTAGGAAGACACGTATCGTTAGTGGATTGATTGAGTTGGCGAAGAATGGGCCTGAGGGTGCGAAGAGGGATGCATTGGCAGCCATTTTGCATCTAGCAGCGGATAGGGAGACGGTGGCGAGGTTGGTAGAGAGTGGGGCGGTGGAGATGACAGCAGGGATTATGGCGGTAATGCCGGAGGAGGCAGTGACGATACTTGAAGCGGTGGTTAAGCGTGGAGGATTAGTTGCGGTTGCGGCGGCTTTTGTGGGGATTAAAAAACTGGGGACGGTGTTAAGGGAGGGATCAGAGAGGGCGAGGGAGAGCGCGGCCGCGACACTTGTGACAATGTGTAGGAAAGGTGGATCAGAGATTGTGGCGGAGCTTGCGGCGATTCATGGTGTGGAAAGGGTGATTTGGGAGTTAATGGCGGTGGGGAGTGTGAGAGGGAGGAGGAAGGCGGCGACATTGTTGAGGATTTTACGTCGGTGGGCGGCGGGTTTAGATGGTGGTGAAACGGAGGGATTTACATCAACAAACACTTTTGTTAGTACGTCAACTACCATGGTTGTTCCAACTACAACTTCATTAGCACAA
>gnl_Mimgu_v2.0_Migut.J00059.1
ATGGCTGTTTCACAGGAGGTTTTTCCGGTGAGAAAGCGGCGGCCGTCGTTGGGGGCGTTTATATCGCCGGATTTCTCCGACCGGAATCTCCTCCGAGCGCTGTTTCTTCTATCTCATGAAATTTCAACTCTGCAGCCGATGAGAGTTCTTCTGAGGAAAAGCTCTGCTTCGATCATCAGAAAATCGAAGCTGATTTCCATACTTTTCGAGGAACTTGTTCAGAATCATGAGAATGTTCTTCCGCCTTCTGCTGCTTTGTGCTTCGAGGAGTTGTACATACTTTTGCAGAGGATAAAGGTACTGTTGGAAGACTGTTCCTCATACAGCAAAATGTGGCTGTTAATGCAAATTCCTTCTACTTCGAGCTCTTTTTATCAATTGACTGTTGAATTATCGACGCTTCTCGATATTTTTCCGGCGAGGGAGCTCAATTTGAACGAAGATGTTGAGGAATTGCTTAATTTGATTAGAAAGCAGTGCTCGGAAAAAGTTGCAGGTGGTTGTGTTGAATCGAACGATGAAAACCTCAGAACGGAGGTACTGAAAATGCTGGAGAACATCAAAAGAGAAATTGTTCCCGATCATTCGAAGCTCTCCGATATTTTCGAACGATTGAATTTAAACGATTCCGCTGGCTGCACAGCCGAAATCGAGAATCTCGAAGACGAAATTCAGAATCAAAACGACGACAAATCGAAGGCGGACGCCGTCGCGCTGATCGGACTTGTACGCTACGCAAAGTGCGTGTTGTACGGCGCCTCCACGCCTAGAATCACCACCAGGAGGCAGAAATCGACGGCGGAGGTGAACTGCCCGGCGGATTTCCGGTGTCCGATTTCTCTCGATTTGATGAGAGATCCGGTGGTGGTGTCCACCGGCCAGACTTACGACCGGTCGTCGATAAACCTGTGGGTCGAATCGGGGCACGCCACGTGTCCGAAGACAGGTCAGACACTGTCCCACACGCATTTCATTCCTAATTTGGCGTTGAAGAATATGATAGCTATGTGGTGCCGCGACCAGAAGATCCCTTTCGAGTCAATGGAAGTTAACGTCAAACCTAACGCCGTTGCCTTGAATAAAACCGCACTCGAAGCAATCAAGATGACCGTTTCTTTTCTGGTCAACAAGTTAACGGCGCAGCAGACGTCGGAAGTAATTGACCGTTTAGTTCACGAGCTTCGTGTTCTGGCCAAGACCGATTCCGACAGTCGAACCTGCATCGCCGAGGCTGGAGCCTTGCCTTTGCTGGCAAAGTTCTTAGGGTCGGAACACCCGAGCCTACAAATCAACGCCGTTACCACCATTCTCAACTTGTCCATACTCGAAGCAAATAAGACAAGGATTATGGAAACTGACGGAGTACTGAACGGCGTTATCGAGGCGATTGGGAAGTTGATTGAAGGAGGAGTGGTGGATATGATCGGGGAAGTGATGGACTCGCTGGTGGAGGAAGCGGTGGCGGTTCTGGAGGTGGTGGTGAAACGGGGCGGATTGGCGGCGATTGCGGCGGCATACCATGGGAATGTGGTGAAGAAATTGACGGGGGTATTGAGGGAGGGTTCGGACAGAGCAAAGGAGAGCGCGGCCGCGACGCTAGTGAATATGTGCCGGAAAGGTGGGTCGGAGATGGTGGGGGAGCTGGCGGCAACGTCGGGGATAGAAAGGGTAGTTTGGGAAATAATGGGGACGGGAACTGGGAGAGGGAAGAGGAAGGCGGCGACGCTGTTGAGGATTCTAAGGAGATGGGCTGCTGGCTTAAGTGGACCGCAGTTCACTCTCCAGCAGCACTCTACAACTCTTAATATGACCTCAGCCAGGATAGTTTTACCTGCA
>gnl_Musac_v1_GSMUA_Achr4T00200_001
ATGGCGACCTCCCCTTTCCGTCCTGTTCCTCATCCCTCTTCCTCCCCTCCTCCTCCGCCACCCGACCCCTCCTCCGACGCCGACCTCCTTCGCCACCTCCTCTCCCTCTCCCGCGACGTATCCTCCTCCCAGCAGCCGTCCTTCTCCTCGTCGTCCCCTCTCCGCATCAATCCCAACTTGTCCTCCGTCCCCCGCAACGTCAAGCAGCTCTCCTTCCTCTTCGAGGAGCTCCTGCTCGCCGTCCAAGACGAGGACGACGACCACGACCTTGCGCTGCCACGCACGGCTTCGCTTTGCTTCCGCGAGATCCTTCTTGTTCTCCACCGGCTTAAGGTTCTCTTCGACGACCATGACTGCCGCAGCCGCGCCTTCGTCCTCTTCCGGGCCGAGCGCATCGCCGCCGAGATCCACGAGCAGGTCGTCGACCTGGCCACATTCCTTGACATCGTCCCGCTGGCGGAGCTTCGGGTTCCCGAGGACGTGAGGGACCTCCTCCGCCTCCTCCGTCGCCAGCTCCGCCGCACCTCGCCAGCCGTCGACCCCGCCGCCCTATCCCTCCGACGAGATGTTCTCGAGCTCGTCGCAGGCGTCGAGAGCGGAACGATACCCGATCGGGGCGCGCTGCGGGGGATCTTCCGGCAGCTTAGCCTCGACGGTGCGCGGAGCTGCCGCCACGAGATCGAACGCGTCGAGCGCGACATCGCCGACCGCGTGGTAGACGACAGGCGGGTGCCGGGGATGGTGGCTTTAGCTTCGATTCTCCGCTATGCTAAGTGCGTCCTCTTCGGCGCGTCGACTCCCAGATCGGACTCTTCCATCGGCGCCGGTGGCCACAAGTCGCCCTTCTCCGAGGCGGAGGACCTCGCAGTGCCGGCAGACTTCCGGTGCCCGATATCGCTGGACCTGATGCGGGACCCGGTAGTGGTGGCTACCGGGCAGACATACGACCGAGAGTCCATCGACCGGTGGATCGGCTCCGGCCACGCTACCTGCCCCAAGTCCGGCCAGGCCCTTCCCTACCTCGAGCTCCTGCCCAACCGCGCCCTCAAAAACCTCATCGCCCGCTGGTGCCGCGACAACAACCTTCCCTACGACGTAGCTGACACCATCACCAGCACCAGCGACAGGCAGGATGATGCCGATGGCGTCACCGCCGGGACCAACAAAGCAGCGCTCGAGGCGGCAAGGATGACGGCGTCCTTCCTCGTGGAGGAGCTCGCGACAGCACCTTCGACGGAGGCCGCACACCGGCTCGTCCACGAGCTGCGGCTACTGGCCAAGCACGGGTCCGACAACCGCGCCTTAGTGGCGGAGGCCGGCGCAATCCCCCTGCTCCTCCCGCTGCTCCGGTCAGCCGACGCTGGGCTACAGGTCAACGCCGTGACCGCGCTGCTCAATCTGTCGATCTTGGAGGCCAACAAACGGCGTATCATGCACGCGGACGGCGCCGTCGACGGCGTCGTCCACGTCCTGGGAGAGGGCACCACGTGGCGAGCAAAGGAGAACGCCGCCGCCACCGTGCTCAGTCTCTGCTCCGTCCACTCCTACCGTCGGCGGCTCGCGCGGCACCCCCGCATGGTGGAGGTGCTGGTGCAGATGGCGCGCGATGGCCCCTCCAGCGCGAAGAAGGACGCCATGGCCGCCATCCTGAGCCTTGCCGGGGACCGAGAGAATACCGGGCGCCTGGTGGAGGGCGGGGTAGTGGCAGCAGCGCTGGAGACCGCGGTTGAACCCGAGGTCGCGGAGGAGGCGTCAGCGGTGCTGGCGGCAGTGGCGAGGAGGGGCGGGGCGGAAGCCGTGGCGGAGGCGGAGGGGGCGGTGGCCCGGTTGGTCGGGGTGCTTCGGCGGGGTTCGGACTGGGCGAGGGAGAGCGCGGCGGCGGCGCTGGTGGCGGTGTGCCGACGAACGGGGGCGTCGATAGTGGCAGAGCTGGCGGCGGTGCCGGGGATCGAGTGGGTGATCTGGGAACTGATGGGGGCGGGGACGGAACGGGCGAGGCGGAAGGCGGCGGCGCTGAGTCGAATCTGCCGGCGGTGGGCGGCTGCAGTCGAGGCGGAACGCACGGCCAGGTTCTCTGCTATGAGCGTCACAGCGGCCTCCACTACGGTCGCA
>gnl_Musac_v1_GSMUA_Achr7T22130_001
ATGGCCACCTCCTCCTCCTCCCCTCCTCCGCCACCCGACCCGTCCACCGACGCCGACCTCCTCCGCCACCTCCTCTTCCTCTCCCGTGACGTCTCCTCCCACCAACAACCTTCGCCGTCGTCGTCCCCCCTTCGTGTTAATCCCAACTTCTCCTCCGTCCCCCGCAACGTTAAGCAGCTCTCCCTCCTCTTCGAGGAGCTACTCCTCGCCGTCCGAGATGACGACGACCGCTGCGTTGACTTTGCCCTCCCGCGATTGGCTTCGCTTTGCTTCCGCGAGATTCTTCTCGTTCTCCACCGCCTCAAGGCCCATTTTGACCATTGCTCCGCCCGCAGCCGCGCTTTCGTCCTCTTCCGGGCCGAGCCCCTTGCCGCTGAGATCCACGAGCAAGTTGTCGACCTCGCCACCTTCCTTGACATCCTGCCTGTGGCGGAGCTTCGGATTCCTGAGGACGTGAGGGACCACGTCCGCCTCCTCCTCCGCCAGCTCCGACGTTCCTCCCCCGCCGTCGATCCCGCTGCCCTCTCCCTCCGCCGAGATATTCTCGAGCTCATCGCACTCGTCGAGAGCGGGACGGTACCCGACCATGCCGCGCTGCAGGGGATCTTCCGGCGGCTCGGCATCGATGATTCATGGAACTGCCGCCACGAGATCGACAGCCTCGAGCGCGACATCGCCGACGGCGCCGCCGCCGACAGATGGGTGCCGGCCATGGTGGCCCTCGCGTCGATCCTACGATACGCTAGGTACGCGGAGGACCTCGCGGTGCCGGCAGACTTCCGGTGCCCGATATCGCTGGACCTCATGCGGGATCCGATGGTGGTGGCCACCGGACAGACGTACGATAGGGACTCCATCGTTCGATGGATCGGCTCCGGCCATGCCACCTGCCCCAAGTCCGGCCAAGCCCTCGCCCACCTCGAGCTCGTCCCCAATCGCGCCCTCAAGAACCTCATCTGCTGCTGGTGCCGCGACAACAACCTTCCCTTCGACGGAGCCGACGTCACCAGCAACGAGCAAGCCGATGCCGACAACGCCACGACAGCAGCGGCTAACAAGGCTGCGCTCGAGGCGGCAAGAATGACTGCGTCCTTCCTCGTGGAGGAGCTCGCGGCGGCGCCGTGTACGGATGCCGCGCACCGGGTGGTCCACGAACTCCGACTGCTGGCCAAGCACGGCTCCGACAACCGCGCATTCGTAGCGGAGGCCGGTGCGATTCCCCTCCTCCTCCCGCTGCTCCGATCGGACGACGCTGGGCTCCAGGTCAGCGCGGTGACTGCGCTGCTCAACCTTTCGATCCTGGAGGCCAACAAGCGGCTCATCATGCACGCGGATGGCGCCGTCGACGGGATCGTCCACGTCCTGGCAGAGGGCGCCAAGTGGCGGGCGAAGGAGAACGCTGCCGCCACCGTGCTCAGCCTCTCCTCCATCCACTCCTACCGCCGGCGACTCGCACGACACCCCCGGGTGGTGGAGGGGGGGGTGGTGGGGGCGGCACTGGAAGCCGTGGGAGAGCCGGAGGTCGCGGAGGAGGCGGCAGCGGTGCTGGCGGCAGTGGCGAGGAGGGGCGGAGCGGAGGCCGTGGCGAAGGCGGAGGGGGCGGTTGCGCGGCTGGTCGGGTTGCTACGGCGGGGGTCGGACTGGGCGAGGGAGAGCGCAGCGGCGGCTCTGGTGGCGGTGTGCCGGCGGTCGGAGTCGGGGGTGGTGGCGGAGCTGGCGGCCATGCCGGGGATCGAGTGGGTGATCTGGGAGCTGATGGGGGCGGGGACGGAGCGGGCGAGGCGGAAGGCGGCGTCGCTGAGTCGGATCTGCCGGCGGTGGGCGGCTGCCGTGGAGGCGGAACGCACGGCCAGATTCTCGGCGATGAGCGTCACGACGTCCTCTACTACAGTTGCATCA
>gnl_Musac_v1_GSMUA_Achr8T25140_001
ATGTTTTCTTCTTTTCTTTTCCTGTCAAGTGTGAGCTCCCATGGAAATATAACATACGAAATTACAGACCGATTTTGCGTCCTCTTCGGCGCCTCGATTCCGAGGTCTGACTCTTCTGCCGCCGCAGGCGGTAAACAATCGTCCTCCGCGTTGGAGAACATCACGGTGCCGGCGGACTTCCGGTGCCCAATCTCGCTGGACCTGATGCGGGACCCGGTGGTGGTGGCCACCGGGCAGACGTACGACCGAGAGCCCATTGTCCGGTGGATCGGCTCCGGACACGCCACCTGCCCCAAGTCCGGCCAGTCGCTCGCCCACCTCGAGCTCGTCCCCAACCGCGCCCTGAAGAACCTTATAGCCCGGTGGTGCCACGACAACAACGTCCCCTTCGACGCATCTGATCGTAACGCGGCGCTGGAAGCGGCGAGGATGACGGCGTCCTTCCTCGTGGGAGAGCTCGCAGTGGCGCCGTCGACGGAGGCCGCGAACCGCGTCGTCCACGAGCTCCGGTTGCTAGCTAAGCACGGGTCCGACAACCGCGCATTTGTGGCGGAAGCCGGCGCGATCCCCCTCCTCCTCCCGCTACTCCGGTCGGACGACACGGGGCTCCAACTCAACGCCGTAACGGCGCTGCTCAACCTGTCGATCATGGAGGCCAACAAGCGGCGCATCATGCACACGGACGGCGCCGTCGACCTCTTCGTCCACATCCTGGCGAAGGGCGCCACGTGGCGGGCGAAGGAGAACGCCGCCGCCACCGTGTTCAGCCTCACCACCGTGCACTCCTACCGGCGGCGGCTCGGGCGGCACCCGCGCGTCAACACTGGGCGGCTGGTGGAGGCCGGGGTCGTGCGAGTGGCGCTGGAGGTCTCCGGGGAGCCGGAGGCGGCGGAGGAGGCCGTGGCAGTGTTGGCTGCGGTGGCGAAGAAGGGAGGAGCAGAGGCGGTGGCGGAAGCGGAGGGGGCGGTGGCGAGGCTGGTGGGTGTGCTTCGACGGGGGTCGGACTGGGCGAGGGAGAGCGCGGCGGCGGCGCTGGTGGAGGTGTGCCGGCAGTCGGGCGCGGAGGTGGTGGCGGAGCTAGTGGCAGTGCCGGGAATCGAGTGGGTGATATGGGAGCTGATGGAGGCGGGGACGGAGCGCGCGAGGCGAAAGGCGGCGGCTCTGGCGCGTATATGCCGGAGGTGGGCGGCAGCGGTGGAGGCGGAACGAACGGCCAGATACTCGGAGATGAGCATACCCGCGTCGTCCACCACCGTCTCA
>gnl_Nelnu_v1.0_NNU_005399-RA
ATGTGGCTTCTCATGCAGAACGAATCTGTCGCTAACAGCTTTCACGAGCTGACGCTGGATTTGTCCACCCTTCTCGATATATTTCCTGTTAAGGACTTCGATTTGAGCCATGATGTCAAGGAGATTGTCCTTCTCGTCAGAAAGCAGTGCCGAGGGGAGATAGAAGCTTTTATCGATCCCGGGAACAAGAGTCTTAGACATGATGTATTGAAGCTATTAGATCAGATTAAGCAAGAAATCGTTCCTGATCAGTCAAAGCTGGCACACATCTTTGACAAATTGGGTTTGCGTGATTCCATCAGCTGCAGAGACGAGATCGAGAGTCTCCAAGACGAGGTTCGTAATCAGAACTGCGAGAAATCCACAGCGGAGATGGTCGCTTTGATGGGTCTCGTTCGCTACGGGAAGTGCGTTCTCTTCGGAGCATCGACGCCGACTTCCGACGGTAAACATGATTCTCTGGTGACAGATACCATTTTTCCTGCCGATTTCCGGTGTCCTATCAGCCTCGAATTGATGCGAGATCCAGTCGTCGTGGCCACGGGACATACCTACGATCGAGCCTCCATCGGCCTCTGGATCGATTCAGGGCACAAGACGTGTCCAAAGACAGGTCAAACCTTGTCCCACACGAACATGATACCCAACCTGGCATTGAAGAACCTGATACTGCTATGGTGCCGCGAGCAGAAAATTCCGATTGAAGCCGAAGACTCCAACTCCAAATCCAAAGTCAACAGCGTGATAGTTAACAAAGCAGCTTTAGAGGCAACGAAGATGACCGCTACATTCCTCGTCAACAAACTATCGTCTTCTCCGTCAACAGAGGCGGCCAATCGCATTGTTCACGAGCTCCGAGTACTTGCCAAAACGGACTCGGATAGCCGAGCATGCATCGCCGAGGCCGGGGCCATTACATCGCTAGTAAGGTACCTAGGTTCGGAGGACCCAAACTTGCAGGTTAACGCCGTTACGACGATTCTCAATCTTTCCATCCTGGACGCCAATAAAACCAGGATAATGGAAACAAACGGCGTGTTGGACGGCGTTATCGGGGTGTTGAGATCAGGTGTCATGTGGGAGGCAAGGGGTAATGCAGCGGCCACGATTTTCAGCTTAACAGCCGTGCACGACTATAGAAAGAAGCTGGGGAGGAAGACGCGCATCATAAAAGGATTGATAGAGCTGGCTAAGGCGGGGCCCTCCAGTTCAAAGAGAGATGCTTTAGCGGCAATTTTGAATTTGGCGGGAGAGAGGGAGGTCGTTAAAAGGTTAGTTGAAGGAGGGATAGTGGAGACGGTAGTGGAGGTCGTGGATGAATTACCGGAGGAGGCGGTGACAATTCTAGCAGCAATAGCCAAGAGGGGCGGAGCGCTGGCCGTTGCATCGGCTAACCAGGCCGTTAGAAAGATTGCGTTGGTGTTGAGGAATGGTCCGGAGAGAGCGAGAGAGAGTGCTGCCTCAGCACTTGTTTCAGTGTGTCGGAATGGCGGGCAGCAGGTGGTGGCGCTACTCGCGGAAACGCGAGGGATTGAAAGGGCAATATGGGAACTGATGGGTGGCGCTGGCGGAACAGCTAGAGCAAAACAGAAAGCAGCCTCACTATTACGGATTCTTCGTCGCTGGTCCGCCGGGGTGGATTATCATCAACATCAACATCATCAAATGCAGGAAGGATTCTCTTCGACTGCCGTTACCAATACCACATCGAGGACTATTCTGCATGGATCCTCAACATTC
>gnl_Orysa_v7.0_LOC_Os01g60860.1
ATGGCTGGTAATCCGGCGGCGGCGGCGCCGTCGTCGTCTGGCTCTTCGTCGGTGTTCCTGCCGCCCCCGTCGCCGTCCGACGGGGAGCTGCTCCGGCCGCTGCACCGCCTGGCGCGCGACCTGTCCGCCGTCGACACGCCCGCGCCGTTCCTGCGCGCCGCGTTCGCGTCCATCTCGAGGCGGTCCAAGCTACTGGCGGCCGCGTTCGACGACCTGCTGCTGTGCGGCGCCGCGGGGGAGCTGCCGCGGTCGGCGTCGCTGTGCCTGCGGGAGGTGCTCCTGGTGCTGCAGCGGTTCAAGGCGATCGTCGCCGATTGCTCGGCGCGCAGCCGGATGCGGCTGCTGCTGGAGTCCGACGAGATGGAGGCGGAGCTGCGGGAGCTCAACCACGACCTGGCCACGCTGCTCGACCTGTTGCCGGTCGTCGAGCTGGGGCTTGCCGACGACGTGCTCGACGTCCTCGCCCTCGCGTCGCGCCAGTGCCGGCGGTGCTCGCCGGCACCGGAGTCGGAGGAGGCGCTGAAGGCGAGCGTGCTGTCGCTGATACAAGAGATCGAGCGGGAGATCGTGCCGGAGCGGGAGAGGCTGGAGGAGATCCTGGTGGAGGTCGGCATCAACGACCCGGCGAGCTGCAGCGAGGAGATCGAGAGCCTGGAGCAGGAGATCGGCGACCGTGCCTCGGAGAAATGGACGGCCTCCATGATCGCTCTCGTCGGCCTCCTCCGGTATGCCAAGTGCGTCCTGTTCAGCGCCACGCCTCGGCCTTCAGATTCCAATTCCAAGGCTGACGTCGAGGCTGAAGACGGCGAGCCCCCGGTGCCGCCGTCGGACTTCCGGTGCCCAATCTCTCTCGATCTAATGCGCGACCCCGTCGTCGTCGCGAGCGGCCAGACGTACGATCGCGAGTCGATCGACCGGTGGTTCAGCTCCGGCAAGTCAACGTGCCCCAAGACAGGGCAGGTCTTGGCCAATCTGGAGCTCGTGTCGAACAAGGCCCTCAAGAACCTCATCTCCAAGTGGTGCCGGGAGAACGGCGTCGCCATGGAAGCCTGCGAGGCGAGCAAGAGCGAGCAGGCCCAGGCGGTGGCCGCCAACAAGGCCGCGCTCGAGGCGGCGCGCATGACGGCGTCGTTCCTTGTGAAGAAGCTGTCCGTCTCCTTCTCCCCAGATGCCGCCAACCGCGTCGTGCACGAGATCCGGCTGCTATCCAAGTCCGGCTCGGAGAACCGAGCGTTCGTCGGAGAGGCCGGAGCCGTGCCTCTGCTCGTGCCCCTGCTCTACTCCGAGGATGCAGGGCTCCAGCTCAACGCCGTCACGGCGCTGCTTAATCTCTCCATCCTCGAGGCCAACAAGAAGCGCATCATGCACGCCGACGGCGCCGTCGAGGCGGTCGCCCATATCATGAGCTCCGGCGCGACGTGGCGCGCCAAGGAGAACGCCGCCGCCGCCGTGCTCAGCTTGGCGTCCGTGCATTCCTACCGCCGCAGGCTCGGCAGGAACCAATCCGTCGTGGAGAAATTAGTGCATCTCGTGCGCACCGGCCCGACGAGCACAAAGAAGGACGCATTGGCCGCGCTGCTGACGCTGGCCGGCGAGAGGGAGAACGTCGGCAAGCTCGTTGACGCAGGCGTCGCCGAGGTGGCGCTGTCAGCGATTAGCAAGGAGGAGACCGCCGCGGCGGTGCTCGCCGCGCTGGCCAAGCGCGGCGGTGCGGAGGCGATCGTCAACATCGACGGCGCCGTGGCGCGTCTCGTGGCGGAAATGAGGCGCGGCACGGACTGGGCCAGGGAGAACGCCACGGCGGCGCTCGTGCTGCTCTGCCGGCGCCTGGGCGCGCCGGCGGTGACCCAGGTCATGGCCGTGCCCGGCGTGGAATGGGCGATCTGGGAGCTGATGAGCATCGGCACGGAGCGCGCCCGGCGGAAGGCCGCCTCGCTCGGCCGGATATGCCGGCGGTGGGCAGCCGCCTCCGCCGCCGACGGGGAGCGAGGCGGCGGTTGCCCCGTTGCCACCGTGGTGCCCCCTGCCATGATGGCTTCG
>gnl_Orysa_v7.0_LOC_Os05g39930.1
ATGGCCAACGCGAGGAACGCGGCTGCCGCGTCGCCGCCGCCGCCGTCGTCGTCTTCTTCGTATTCCTCGTCGGCGTCCGACGGGGAGATCCTCCGATCGCTGCACCGCCTGGCGAGGGATCTGGCTGCGGCGGAGGCGCCGGCGCCGTTCTTGGAGACGGTGTTCGCGGCGGTGTCCAGGCGCGCGAAGCTTCTCGCCGCGGTGTTCGACGACCTGCTCCGGTGCGGGAGGCTGCCGCGGTCGGCGTCGCTGTGCCTGCGCGAGGTGCTGCTCGTGCTGCAGCGGTTCAAGGCGGTGGTGGCCGACTGCTCGGCGCGCAGCCGGATGCGGCTGCTACTGCAGGCCGACGAGGTGGCGGCGCGGGTGCGTGAGCTGCAGCATGACCTGGCCACGCTGCTGGATCTTCTCCCCGTTCCCGAGCTCGGGCTCGCCGACGACGTGGTGGACCTCCTCGCGCTCGCGTCCCGGCAGTGCCGGCGGAGCTCGCCGTCGGCGGACGCCGCGGAGCACGAGCTGAAGACCGGGGTGCTGGCGCTGATCCAGGAGGTGGAGAGGGAGATCGTGCCGGAGAGGGAGAGGCTGGAGGGCATCCTCGAGGAGGTTGGCATCAACGACCCGGCGTGCTGCAGCGACGAGATCGAGACACTGGAGCGGGAGATCGGCGACCGCGTGGCGGAGAGGTGGACGTCGGCCATGATTGCGCTCGTTGGGCTCCTCCGGTACGCCAAGTGCGTCCTCTTCACCGCGGCCACGCCGCGGCCGATGGACACCAAGGTGGATGTTGACGACGATGACGATGACGACGACGCCGAGCCGCCGTCGCCGCCGCCGGACTTCCGGTGCCCCATCTCTCTCGATCTGATGCGCGACCCGGTTGTGTCGGCGAGCGGCCAGACGTACGACCGGGAGTCCATCACCCGGTGGTTCGGCTCCGGCAAGTCGACGTGCCCCAAGACTGGGCAGGTGCTGGCCAATCTGGAGCTTGTCCCCAACAAGGCGCTCAAGAACTTGATCTCGCGGTGGTGCCGGGAGAACGGCGTCGCCATGGAGAGCTCCGAGCCAAGCAAGCCCGAGCCAGCGCCGGTGGTGACCGCGAACAAGGCGGCGTTGGAGGCGGCGCGCATGACGGCGTCGTTCCTCGTCAAGAAGCTCTCCGTCTCCTTCTCCCCCGCCGCGGCCAACCGCGTGGTGCACGAGATCCGGCAGCTCGCCAGGTCCGGCAACGACACGCGCGCCTTCATCGGGGAGGCCGGCGCCGTCCCGCTCCTCGTGCCGCTGCTCCACTCCGACGACACCGCCACCCAGCTCAACGCCGTCACGGCGCTGCTCAACCTGTCCATCCTCGACGCCAACAAGAAGCGCATCATGCACGCCGAGGGCGCCGTCGAGGCGATCTGCCACGCCATGGGCTCCGGCGCGACGTGGCGCGCCAAGGAGAACGCGGCGGCCACCGTGCTCAGCCTGGCGTCCGTCCATTCCTACCGCCGCCGGCTTGGCCGGAACCCACGCGTCGTCGAGAGGGTCGTGCACCTCGTGCGCACCGGCCCCTCCAGCACCAAGAAGGACGCGATCGCCGCGCTCCTGTGCCTGTCCGGCGAGAGGGAGAACGTCGGGAAGCTCGTGGAAGCCGGCGCCGCGGAGGCGGCGCTGTCGGCGATCAGCGAGGAGGAGACCGCCGTGGCGGTGCTGGCGTCGCTGGCCAAGCGCGGCGGCGCGGAGGCGATCGTGAACATCGACGGCGCGGTGGTGCGCCTCGTGGCCGAGCTGCGGCGCGGCACGGAGTGGTCAAGGGAGTGCGCGGCCGCCGCGCTGGTGCTGCTCTGCCGCCGCGTGGGCGCCGCCGTGGTGGCGCAGGTGATGTCGGTCTCCGGCGTGGAGTGGGCGATATGGGAGCTGATGGCCACCGGCACGGAGCGCGCGCGGCGCAAGGCCGCGTCGCTCGGCAGGGCATGCCGGCGTTGGGCCGCGGCGGAGCAAACCGCGGAGTACCCCGCCACCTCCGACGTCACGACGACGGCCATTACAGCGTCG
>gnl_Phavu_v2.1_Phvul.L001610.1
ATGGCTCTTTTTCCTGAAACGTTCACAACCCGAAAACGACGACCCGGGGCGTCGTTTAACACTTCCAAGCTAAGCGACCTTAACCTTCTCTTCTCTCTGCTTCAACTCACGGATCAGATATGTTCTATAAACCTAAACAGTGCCGCCAATTTTCTCTTCAACCGCGCTTCATGTTCCGCCATCCGCAAAACGCAGCTCCTCGGTGTCGTTTTTGAAGACCTGATTCGCTCTTCCAACGCGAATCCCAATTCCGTTGTGTTTCCCCCCTCTCTCTTCCTCTGCCTCGAAGAAATGTACATCGTTCTACACAAAATCAAAACGTTGATTGAAGATTTCTCCAACGGAAGCAAGTTCAATTTGCTCATGCAAATCGAAACCGTCGCCGATACCTTCCACAGGTTCACCGGAGAACTCTCCACGCTTCTCGACGTCTTCCCTCTCCGGGAACTCACCCTAAACGATGACGTTCGGGACATCGTTCTCCTCATCAGAAAACAGTGCTCCGAATCCAGGCCGTTCATCGGAACAGAACAAATTAACCTTCGGTGCGACGTCGTTTCCGTCCTCGACCGGATCAAGAACGAGATCGTTCCTGATCAAGCGAATCTTTCGTCGATTTTCGAGAAACTGGAGATTCGTGACGCTTCGAGCTGCAGAGCGGAGATTGAGAACTTGGAGGAGGAGATTCACAACCGGAGCGAGGAGCAATCGAAAGCGGATCTCGTAGCGTTGATCGGCCTCGTTCGTTTCGCCAAGTGCGTTCTCTTCGGTGCGTCAACGCCTTCGCCGAGGAGCGTGAGTCTACAACGGAGTCGGTCGTTGGAGTTCGCAGTCCCGGCAGATTACCGATGCCCGATAAGCCTAGAGCTCATGCAAGACCCTGTCGTGGTGGCGACGGGACAGACGTACGATCGTGTATCGATCAAACTGTGGATGGATTCAGGACACAACACGTGTCCAAAAACGGGTCAAACTCTATCACACACCGACCTAATCCCCAATCGCGTCCTGAGGAACATGATAGCGACGTGGTGTCGCGAGCAGAAAATCCCCTTCGAAGTGGAAACGGTTACAGGGAAACTCAACGGCGGAGTATCCAACAAGGCCGCGTTAGAAGCCACGCGTATGACGGTGTCGTTTTTGGTGAACAAGCTTAAGGGAAACGACAACGTTCCTTTGTCCGTCGAAGTCACAAACGGTGCAGTTTACGAGCTTCGGGTTTTAGCGAAAACAGATTCAGATAGCCGAGCCTGTATTGCCGAAGCGGGGGCGATTCCGCTTTTGGTTCGGTTTCTCGATGTGGGAATGGAGAACCCGAGCCTACAGGTTAACGCCGTGACGACGATATTGAATTTGTCTATTCTGGAAGCGAACAAGACGAGGATAATGGATACTGATGGCGCGTTAAACGGCGTTGCGGAGGTTTTGCTTTCGGGTGCTTCGTGGGAGGCGAAGGCCAACGCGGCAGCGACGGTGTTTAGTTTATCGGGTGTACCCGCGCACAGGAAGAGGCTCGGTAGGAAGACAGGTGTCATTAGCGGGTTGGTGAGTTTGGCGCGGAGTGGGCCCGAGGGGGCGAGGCGAGACGCGCTGGCGGCGATACTAAACCTCGCGGCGGACAGGGAGACGGTGGCGCGCCTGGTGGAGGGGGGCGTGGTGGCTATGGCTTCGGAGATCATGGCGGCGATGCCGGAGGAGGGGGTGACGATTCTGGAGGCGGTGGTCAAGAGGGGTGGGTTGGTAGCAGTGGCGGAGGCGTACGCCGGGATTAAACGGCTGGGGGCGGTTCTCAGGGAGGGGTCGGAGAGAGCAAGGGAGAGTGCGGCGGCGACGCTGGTCACCATGTGTCGGAAGGGGGGATCGGAGGTTGTGGCTGAGTTAGCGGCAGTTCCCGGAGTGGAGAGGGTCATCTGGGAGCTCATGGCCGTGGGGAGTGCTAGGGGGCGACGGAAGGCGGCTACGCTCTTGAGGATTTTGCGGCGGTGGGCGGCGGGGCTAGATGGCGGAGAGAGTGAAGGGGTTTCAACAACCACTACGGTCATTTCCTCAACCACTTACATAACACCG
>gnl_Poptr_v3.0_Potri.006G107600.1
ATGGCAGTTTCCCCTCAAGTTTTCCCGCCGAGAAAACGGCGGCCGTCGGCCGGGGCATTCATACCACCAAAATTCTCCGACCAGAGACTTCTCCAAACTCTCCTTGAACTCTCCCAAGAAATCTCTTCTCTCAAACCTCTTCAATTCCTTCTAAAACGCACCTCTTCTTCAATCTTACGGAAGACGAAGATCCTTTCAATCTTATTCGAGGAACTCCTGAAAAACCCAATTCTGTTCTTATATCCTACTCTCTTATGCTTCGAAGAAATGTACTTAGTTCTTCAAAGATTCAAGACTTTGCTTGAAGACTGCGTGAACGGAAGCAGGATGTGGCTATTGATGCAAAGCGATTCGGTTGCTAATAATTTCCTCGAGCTGACAGTAGAACTAGCAACCCTTTTGGATATCTTTCCTGTCAAGGAAGTCGAGATTAGCGAGGAAGTTGAAGAATTGTTTTTGTTGTTAAGAAAACAATGCTCTAAGGCTAAAACCTTTGTCGATAAAAGAGATTACAATTTGCGCCAAGACGTGTTAACAATGCTTGATCGGATTCAGAAAGAGATTGTCCCTGATCATTCAAAGCTAGCAGAGATTTTTTATTTGTTGGGGTTTCGCAATTCCTTATCCTGCAAAGAAGAAATTGAAAATCTTGAAGATGAAGTTCAGAACCAAAAAGATGAGAAATCGAAATCCGACTTGATTGCTTTGATAGGACTGGTTCGTTACGTGAAATGCGTGTTGTTTGAACCATCCACACCAGGCGCTGATTCCAGGAGTAAGAAATTAGCATCGGATGTCAACGTACCGGTGGATTTCCGGTGTCCGATAAGCCTGGATTTAATGCGGGATCCAGTTGTCGTGGCCACAGGTCAGACGTACGATCGTGAGAGTATTAATCTCTGGATTGAATCGGGGCACAGCACTTGTCCGAAGACAGGCCAGGCCCTGGTCAACACCAACCTGATTCCTAACCGAGCTTTGAAGAATTTGATAGCCATGTGGTGCCGAGAGCAGAAAATACCGTTTGAAACCGCGGAAGGCAACAACAGAATAGACCGCGTTATAAAAAGCAAGGCGGCTCTTGAGGCCAACAAAATGACAGTGTCGTTTCTGGTTAACAAAATGTCGGCCTCACAGTCAATGGAAGCAGTTAACGGAGTTATTTATGAGCTTCGTGCACTTGCGAAGTCTAACTCGGATTCCCGAGCCTGCATCGCTGAAGCTGGAGCTATTCCCGTGCTCGCACGATATTTAGGTCCGGATATAGGTTCAGAGTTTCCAAATTTACAAGTTAATGCCGTTACTGCTATGCTAAACCTTTCCATTCTAGAAGCGAACAAAACAAAGATCATTGAAAACGGCAGAGCTCTCAACGGCGTTATCGAGGTGTTACGCACTGGTGCCACTTGGGAGGCTAAAGGGAATGCGGCAGCAACTATATTCAGCCTATCTGGCGTGCACTCGTACCGGAAAAGACTTGGGAGGAAGACGCGTGTCGTTAAAGGATTGGTGGATTTAGCGAAAAGCGGGCCCGCGAGTTCGAAGAGAGATGCATTGGTGGCTATTTTGAATTTGGCGGGAGATAGGGAGACAGTTGGGAGGTTAGTTAAGGAAGGGGTGGTGGATATGGTTAATGAAGTGATCAATGAGATGCCGGAAGAAGCCGCCGCGGTGCTCGAAATGGTGGTGAAGAGAGGAGGAATAGTGGCAGTAGCTGCCGCATATAATGCTATTAAGAAGTTGGGTGTGTTAATGAGGGAAGGATCGGATATAGTAAGAGAAAGCGCTGCGGCAACACTTGTTACCATCTGTCGTAAAGGTGGGGCAGACACGATAGCAGAGCTGGCGTCGATAATGGGAATCGAGAGAATTATATGGGAATTATTGGCATCAGGAACAATGAGAGCAAGAAGAAAGGCTTCCACTTTGTTGAGGATTCTTAGAAGATGGGCAGCTGGTTTGGATGTTGAATTTTTTTACGGGCATAGTACTGTTGCAACTGTGAGTAGCGCATCATCAACAGTGGTGTTACCAGCT
>gnl_Poptr_v3.0_Potri.016G134000.1
ATGGCAATAATTCCTCCTCAAGTTTTCCCGCCAAGAAAACGGAGGCCATCAGCCGGAGCATTTATTCCACCAAAATTTTCTGACCAGAGGCTTCTCCAATCTCTCTTTCTACTCTCCCAAGAAATATCTTCTCTCAAACCTCTTCCGTTTCTTCTGAAACGTAACTCTTTGTCCATCATACGTAAAGCGAAGATCCTCGCAATCTTATTCGAGGAACTTTTGAAAAAACCAATTCTAGTTTTATCTCCAACTCTCTTATGCTTCGAAGAAATGTACTTAGTTCTTCAAAGAATCAAGACCTTGCTTGAAGACTGCGTGAATGGAAGCAAGATGTGGCTATTGATGCAAAGCGATTCGGTTGCTAATAATTTCCATGAGCTGACGGTAGAATTAGCAACACTTTTGGATATTTTTTCTGTCAAGGAAGTCGAGGTTAGCGAAGACGTTGAAGAATTGTTTTTGCTGTTAAGGAAACAATGCTCCCAGGCAAAAGTCTTTGTCGATAAAAGAGATTCCAGTTTGCGGCTCGACGTGTTAACAATGCTTGATCGGATTCAGAAGGAGATTGTCCCTGATAACTCAAAGCTGGCAGAGATTTTTGATTTCCTGGGGTTACCCAATTCTTTATCTTGCAAAGAAGAAATTGAGAATCTTGAAGATGAAGTTCAAAACCAAAAAGATGAGAAAGCGAAGTCCGACATGATTGCTTTGATAGGACTCGTTCGGTACGCGAAATGCGTGCTGTTCGAGCCATTGACACCAGGGTCTGATAGCAAGACGAAAAAACTAGCATCGGATGCGAACATCCCGGCCGATTTCCGGTGTCCGATAAGCCTGGATTTAATGCGGGACCCAGTTGTGATGGCCACAGGTCAGACGTACGATCGAGAGAGTATTGCTCTCTGGATTGAATCAGGGCACAACACGTGTCCGAAGACAGGTCAGGCCCTGGTCCACACCAGCTTGATACCCAACCAAGCTTTGAAGAATTTGATAGCCATGTGGTGCCGAGAGCTGAAAATACCGTTTGAAACGGCGGGAGATAATAACAGAACTAACGGCGTTATAAAAAACAAGGCAGCGCTTGAGGCTACTAAGATGACGGCGTCGTTTTTGGTGAACAAAATGTCGGCCTCGCAGTCAATGGAAGCGGTTAACGGAGTTATTTATGAGCTTCGTACACTTGCAAAGAGTAATTCGGATTCCCGAGCCTGCATCGCTGAGGCTGGGGCCATCCCAGTGCTCGCGAGATATTTAGGTTCGGATGTAGGTGTGGGGTCTCTGAACTTACAAGTTAACGCCGTTACAGCTATGTTAAATCTTTCCATTCTTGAAGCGAACAAAACAAAGATCATGGAAAACGGCAAGGCTTTGAACGGCGTTATCGAGGTGTTACGCACGGGTGCCACGTGGGAGGCGAAGGGGAATGCAGCTGCAACTATATTCAGCCTATCTTGTGTGCACTCCCATAGGAAACTGCTTGGGAGGAAGACACGTGTCATTAAGGGGTTGATGGATTTAGCCAAAAGCGGGCCCCCGGGTCCCAAGAGGGATGCATTGGTGGCAATTTTGAATTTGGCGGGGGATAGAGAGGCAGCTCGGAGGTTAGTTGAGGAAGGAGTGGTTGATGTGGTTAAAGAAATGATCAATGTTCTGCCGGTAGAAGCCGCGGCGATACTCGAAATGGTGGTAAAGAGAGGAGGGATAATGGCGGTTGCAGCCGCGCATAACACGATAAAGAAGTTGGGCACATTGATGAGGGAAGGATCGGAGACAGCTCGCGAAAGCGCGGTGGCAACACTCGTCACCATCTGTCGAAAAGGGGGAGCAGAGATGGTGGCAGAGCTTGCAACGATAACTGGAATCGAAAGGATTATATGGGAATTAATGGGATCAGGGACAATGAGAGCAAGAAGAAAGGCCTCTAGTTTGTTGAGGACTGTAAAAAGATGGGCAGCTGGTTTGGATGGTGATTTTTTGGAGGGTCATAGTACGGTTGCAACTTCGAGTAGTTCCTCATCAAGAGTGGTCATATCAGTT
>gnl_Prupe_v2.1_Prupe.6G290800.1
ATGGTCATATCTCCACAAGCATTCCCGCCCAGAAAACGCCGGCCGTCCGCTGGGGCGTTCATCTCGCCGAAGCTCTCCGATCAGAGCCTCATCCGCTCTCTCCTCTCCATCTGCCAAGAAATCTCCTCCCTCGAGCCTCTCCGCTTCCTTCTCCGGCGAACCTCCCTCTCCATGATCCGCAAGACCAACCTTCTCTCCATGCTCTTCGAAGACCTCGTCCGAAACTCCACCGCCGCCTTCTCTCCCTCCGCCCTGCTCTGCTTCCAGGAGCTCTACATCCTGCTGCAGAGGATCCAAACTCTGATCGAAGACTCATCCCACGGGAGCAAGATGTGGCTTCTCATCCAGACGGAGTCCCTTGCCAACTGCTTCCATGAGTTCACCCTCGACCTGTCCACCTTGCTCGACATTCTCCCCATCAAGGAGCTCCGATTAAACGACGACGTAGAGGAGGTCGTTTCTCTGCTCCGAAACCAGTGCTCGCGGAGCACGACGAAATCGTTCGTGGATCCCCTAGACGACGATCTCAGGCTCGAGGTCTGCACCATGCTCGATCGCCTCAAGAGCGAGATCGTCCCCGACCATTCCAGGCTCTCCAAGATTTTCATCCGATTAGGGATCGACAGCTCTGCGTGCTGCACAGAGGAGTTCGAGAGTCTTCAAGACGAGTTTCAGAACCAAACAGAGGAGAAATCCAAATCGCAGCTCATCGCTCTCGTCGGGCTCGTCCGCTATGCCAAGTGCGTTCTTTTCGGAGCCTCCACTCCCGGATCCGATTTGATCCGACGAAAATCGGCTTCGGAGCTGGGTTTTCCGGTGGATTTCCGGTGCCCGATCAGTTTGGAGCTAATGCGGGACCCAGTCGCAGTGGCAACAGGTCAGACGTACGATCGAGAGTCGATAAAGCTATGGATCGAATCAGGTCACAACACGTGTCCCAAAACAGGTCAAACCCTGGCCCACAGTGACCTCATCCCTAACCGCGCATTGAAAAATCTTATCGCCATGTGGTGCCGGGGGCAAAGAATCCCTTTCGAAACCGCGGAGAATAACAAGGGACTGGTCAACGCCGTCAAAAAGAACAAGGCGGCTCTCGAAGCCACCAGAATGACGGCGTCGTTTTTGGTTAACAAGCTTTCGGTTTCTCAGTCCATGGATGCTGCAAACGGCGTCGTCTACGAGCTGCGCAGTTTGGCCAAGACAGACTCTGATTGCCGCGCCTGCATTGCCGAAGCTGGAGCTATCCCATTGCTTGTACGGTACTTAAGCTCGGACGTCGGCGGGGCCCAACCTAACCTCCAGGTAAATGCCGTGACGGCGATTCTCAACCTCTCCATTTTGGAAGCGAACAAGACCCGGATTATGGAGACGGACGGAGCTCTTAACGGCGTCATCGAGGTGCTGCGTTCGGGAGCCACGTGGGAGGCGAAGGGGAACGCTGCGGCTACGATATTCAGCTTATCGGGTGTGCACGGGTACAGGAAGAGACTGGGGAGGAAGACACGTGTCATCAAGGGGTTGTTGGAGTTGGCGAAAGAAGGGCCCGAGCACGGGTGTTTTAGAAGGGACGCGATGGTGGCCATATTGAATTTGGCGGGAGAGAGAGAGGCGGTGGCGAGGTTGGTGGAAGGCGGGGTGGTGGAGATGATCGTACAAGTGATGGAGGGGCTACCGGAGGAGGCGGTGACCGTGTTGGAAGCTGTGGTGAGAAGCGGCGGGATATTGGCAATCACGGCGGCATATGGTGCGATTAGGAAATTGGGGTGTGTGTTGAGAGAAGGGTCGGAGAGGGCGCGGGAGAGTGCGGCGGCGACCCTTGTGACGATATGTCGAAAAGGGGGCTCGGAGATGGTGGCTGAGTTGGCTTCCATGCCGGGGATTGAGAGGGTAATATGGGAATTGATGGGGGTGGGGACGGTGAGGGCAAAGCGGAAAGCGGCGTCGTTGTTGAGGATTCTGAGGAGATGGGCTGCGGGTTTGGATAGTGTGGTGGCGGATGAAGGGTATTCACAAGTTGTGAGTTCATCAATAGCAGCAACGACAACAGTTGCAGGC
>gnl_Solly_v2.4_Solyc09g018230.1.1
ATGGCAGTTTCACCTGAATCTTTTCCCCCGAGAAAACGTCGGCCGTCGGCCAACTGTTTCGTGGCTCCGAATCTCTCCGATCGCAATCTCCTTAAATCTCTTCTTCTATTATCATCAGAAATCTCTACTTTAAAACCTTTGTTATTTCTTCTCAAGAGAAATACATCTTCAATTATCAGGAAATCCAAGCTTTTATCGGTATTATTTGAGGAAATTCTCGGTAGGGATTTTACATATTCAAATACATCAAGAGGAGGAGGAGGACATGTAACTGGTTTTCCACCTTCTGCTGTTTTGTGTTTCGATGAATTGTACATAGTTTTACAGAGAATGAAGACTTTGCTTGAAGATTGCCGTAATTGTAGTAAGATGTGGCTACTTATGCAAATTGATGTTTTCTGTAACGTTTTTCATGAATTAACTCTTGAATTGTCTACTTTATTGGATATTTTACCTTCCAAAAAGCTCAAATTAAACGACGATGTTCAGGAATTGCTGATTCTCATAACGAAGCAGTGCTCGGAGAAATTTACTTATGTCGATCCTAAGGATCGAGATTTACGATCTCAAGTTGTTGAAATGCTCGATAGAATTGAAAGAGAAATCGTACCTGATCAGTGTGAATTAGCCGAAATTTTTGAGAAATTAACTTTGCGTGATTCTACAAGCTGCAGGGATGAGATTGAATTATTGGAAGAAGAAATTCAAAGTCAAACAGATGAGAAAGCTAAATCAGATATCATCGCGTTGATTGGATTTGTTCGATATGCTAAATGTGTGTTGTACGGCGGTTCAACACCGAGAACAAATTCACGGCGGAGACGGGCGGCGGCGGATGTTAATGTTCCGGCTGATTTCAGGTGTCCGATTTCGCTTGACTTGATGAAAGACCCTGTGGTGGTTTCCACGGGACAAACATACGACCGCAGTTCAATAACCCTTTGGTTCGAATCGGGTCATACCACGTGTCCTAAAACGGGTCAAACACTGACCCATACAGACCTCATACAAAATTCAGCTTTGAAGAATTTGATAGCTATGTGGTGCAGAGAGCAGAAAATACCCTTTGAATCAACGCAGATGAACGTTAAATCTAACGGCGTTGTTACCAACAAAACAGCGTTGGAAGCAACGAGAATGACTGTGTCGTTTTTGGTCAACAAGTTGAAGGCTTCCCAAGTTGTAGAATCGGCTAACAGGCTTGTTCATGAGCTTCGAGTCTTAGCTAAGACGGATTCAGATAGCCGAGCCTGCATTGCTGAAGCTGCAGCTTTGCCGTTAATGGTTAAGCTATTAGGTTCTGAGCATCCGGGCTTACAAGTTAATGCAGTTACAACAATTCTCAATCTATCTATTCTTGAGGCGAACAAGACGAGGATAATGGAAACAGACGGAGTTTTAAACGGAGTTATAGAAGTGTTACGGTCTGGTGCAACATGGGAGGCAAAAGGGAATGCAGCAGCAACAATTTTTAGCTTGTCAGGTGTACCTGCTTACAAGAAGAGGTTAGCTCGAAAGACACGTGTGGTGAAGGGATTGATGGATTTGGCACGTGAGGGGCCAACGAATTCAAAGAGGGATGCCTTAGTAGCTATTTTGAATTTGGCGGGAGATAGGGAGGCAGTTGGGAAGTTGATTGAAGGCGGGGTAGTGGAAATGGTAGCGGAGATTATGGATGGATTACCTGAAGAGGCAGTTACAATTCTCGAAGTGGTGGTAAAGAAGGGTGGATTGGTGGCCATTGCAGCCGCATATCCATTGATGAAAAAACTGGCTATAGTATTAAGGGATGGAACAGATAGAGCTAGAGAGAGCGCTGCAGCAACGCTAGTAAACATGTGTCGTAAAGGGGGATCAGAGATGGTGGCGGAATTGGCAGGAGTTCAAGGGATTGAGAGGGTGATTTGGGAAATAATGGGAATGGGAACAGGGAGGGGAAGAAGAAAAGCAGCAACATTGTTGAGAGTTTTAAGGAGATGGGCTGCTGGATTAGATGCAGAAGTGGCATCAGGGGCATATTCAGATGTGAATATGAATACTTCAACCAGAATAGTATTGCCAGGT
>gnl_Sorbi_v3.1_Sobic.003G339500.1
ATGGCCATGCCCAACCCACGGGCGGTGTTGACCTCCGCGCCGTCACCGCCCGCCGCCTGCTCCTCCTCCTGGTCGGCGGCGGCGGAGTTCATGGCGCCGGCAACGCCTCCGTCGCCGTCCGACGGGGAGCTGCTGCGCTCGCTGCACCGCCTGGCGCGGGACCTGTCCGCGACGGCCGCAGAGACGCCGGCCCCGTTCCTGCGCGCCGCGCTCGCGTCCATCACCAGGCGGTCCAGGCTCCTGGCCGCCGCGTTCGACGACCTCGTCCTGTGCGCCGCGGCGGCCGAGGAGGGCATGCCCCGGTCCGCGTCGCTGTGCCTCCGCGAGGTGCTCCTCGTGCTGCAGCGGTTCAAGGCGTTGGCCGCCGACTGCGCCGCGCGGAGCCGGATGCGGCTGCTGCTGCAGTCGGACGAGATCGAGGAGGAGGTCAGGGAGCTGCACCAGGAAATGGCCACGCTGCTCGACCTCCTGCCGGGCGTCGAGCTGGGCCTCGCCGAGGACGTCATGGACCTACTCGACCTCGCGTCGCGCCAGTGCCGGCGGTTCGCGCCGTCTGTGTCGGTCCAGGCCGAGCAGGCTCTCAAGGCCAGAGTGCTCTCGCTGATACAGGAGATTGAGCGGGAGATCGTGCCGGAGCGGGAGAGGCTGCGGGAGATCCTGGAGGAGGTGGGCATCAACGACTCGGCGACCTGCGGCGAAGAGATCGAGAGCCTCGAGCGGGAGATCGGTGAAAACCGCGCCTCGGAGAGGTGGACGGACGCCATGATCGCGCTCGTCGGCCTGCTGCGGTACGCCAAGTGCGTCCTGTTCAGCGCCACGCCCCGGCCTTCTTCGGATTCCAAGCCGGACCCCGAGGTCGACGAGGAAGGGGAGCCTCCGGCGCCGCCGCCGGACTTCCGCTGCCCCATCACCCTCGATATCATGCGCGAGCCCGTCGTCGTCGCCAGCGGGCAGACGTACGACCGGGAGTCCATCTTCCGGTGGTTCGACTCCGGCAAGTCAACGTGCCCCAAGACAGGGCAGGTGCTTACCGTTCTGGAGCTCGTGCCCAACAAGGCGCTCAAGAACCTCATCGCCAAGTGGTGCCGGGAGAACGGCGTCGCCATGGAGAGCAGCGAGGCGAGCAAGAGCGAGCCTGCGCAGGCGGTGGCCGCGAACAAGGCCGCGCTGGAGGCGGCGCGCATGACGGCGTCGTTCCTCGTGAAGAAGCTCGCCATCTGTTTCTCCCCTGACGCGGCCAACCGCGTGGTGCACGAGATCCGGCTGCTGTCCAAGACCGGCGCCGACAGCCGCGCGTTCGTCGGTGAGGCCGGAGCCGTGCCGCTGCTGGTGCCCCTGCTCTACTCCGAGGACGCCGGGCTGCAGCTGAACGCCGTCACGGCGCTGCTCAACCTCTCCATCCTCGAGGCCAACAAGAAGCGCATCATGCACGCCGAGGGCGCCGTGGAGGCGGTCGCCCACATCCTGAGCTCCGGCGCGACGTGGCGCGCCAAGGAGAATGCGGCGGCCGCCGTGCTCAGCCTGGCGTCCGTCCACACCTACCGGCGCCGCCTCGGCCGGAACCTGTCCATCGTGGAGAAGCTCGTGCACCTGGTCCGCACCGGCCCGACGAGCACCAAGAAAGACGCGCTGGCCGCGCTGCTGTCGCTGGCGGGCGAGAGGGAGAACGTGGGAAAGCTCGTGGACGCCGGCGTCGCGCAGGCGGCGCTGTCCGCGATCAGCGAGGAGGAGACCGCGGCCGCGGTGCTGGCCGCGCTGGCGAAGCGCGGCGGCGCGGAGGCGATCGTGGGCATCGACGGCGCCGTGGCGCGTCTTGTGGCCGAGATGCGGCGCGGCACGGAGTGGGGCCGGGAGAACGCGACGGCGGCGCTGGTGCTCCTGTGCCGGCGGCTGGGCGCGCGCGCGGTGACGCAGGTGATGGCCGTGCCCGGCGTGGAGTGGGCCATCTGGGAGCTGATGGGCACCGGCACGGACCGCGCACGCCGCAAGGCCGCGTCGCTCGGCAGGATATGCCGCCGGTGGGCCGCCGCCTCGGCCGCCGACGGCGAGCGGGGCAGCGTGTGCCCGGCCGCCAGCACCGTCGTGCCTCCGGCCATGATGGCGTCG
>gnl_Sorbi_v3.1_Sobic.009G173300.2
ATGGCTAGCGGCGCGACGAGCGACGCGTGGCCATCCTCCCCCTACTCCTCGTCGGCGCCCGACGGGGAGGTCCTACGCTCCCTGCACCGCCTGGCGCGGGACCTGTCTGCAGCCGAGGCACCGGCGCCGTTCCTCCGGGCGGTCTTCGCGGCGGTGGCGAGGCGGGCGCGCCTGCTGGCGGCCGTGTTCGACGACCTCCTCCTCTGCGGCGCTGCCGCGGGCCCGCTGCTCCTACTTCCGCGGTCCGCGTCGCTGTGCCTCCGGGAGCTCCTGCTGGTGCTGCAGCGGTTCAAGGCGCTGGTGGCCGACTGCGCCGCGCGCAGCCGCACGCGCCTGCTGCTCCAGTCGGACGAGGTGGCGGCCCGGGCGCGGGAGCTCCAGCACGACCTCGCCACGCTCCTCGACCTGCTCCCCGTCGCCGACCTCGGCCTCGCCGACGACGTGTCGGACCTCCTGGCGCTCGCGTCGCGGCAGTGCCGCCGCGCGGTCGCGGCACCGGAGCTGGAGCTCAAGGCGGGCGTGCTCGCGCTCATCCAGGAGGTGGAGCGGGAGATCGTGCCGGGGCGGGAGAGGCTGGAGGGCGTACTGGAGGACGTGGGCATCAATGATCCGGCTAGCTGTAGCGACGAGATCGAGACCCTGGAGCGAGAGATCGGCGACCGTGTCGCTGAGAGGTGGACGTCGTCGATGATCGCCCTCGTCGGCCTCCTCCGCTACGCCAAGTGCGTCCTCTTCAGTGCCGCCACGCCGCGGCCCGTGGACTCCAACAAGGTGGATCTCGACGACGGCGACGGCGACGACGGCGCGGAGCCACCGTCGCCACCGCTGGATTTCAGGTGCCCCATCTCCCTCGAGCTGATGGCCGATCCCGTCGTGGCTTCTAGCGGTCAGACGTACGACCGCGACTCCATCACGCGGTGGTTCGGCTCCGGCAAATCCACGTGCCCCAAGACCGGGCAGGTGCTGCCGAATCTGGAGCTCGTGCCCAACAAGGCGCTCAAGAACTTGATATCGCGGTGGTGCCGGGAGAACGGCATCCCCATGGAGAGCAGCGAGTCTGGGAAATCCGAGCCGGCGCCGGTGGTGGTAGGCGCGAACAAGGCCGCGCAGAAGGCGGCGCGGATGACCGCGTCGTTCCTGGTGAAGAAGCTGTCGGCCTCGTTCTCCCCCGAGGCGACCAAGCGCGTGGTGCAGGAGATCCGGCAGCTGGCCAAGTCCGGGTCCGACAACCGCGCCTTCATCGGGGAGGCCGGCGCCGCGGGGCTCCTCGTGCCGCTGCTCCGGTCCGAGGACTCGGCTCTGCAGCTCAACGCCGTCACGGCGCTGCTCAACCTCTCCATCCTGGAGGCCAACAAGAAGCGCATCATGCACGCCGAGGGCGCCGTGGACGCGCTCTGCCACGTGATGTGCTCGGGCGCCACGTGGCGCGCCAAGGAGAACGCCGCGGCCACGGTCCTCAGCCTTGCGGCCGTGCACGCGTACCGCCGCCGGCTCGGCCGGAACCCGCGCGTCGTCGACAGCGTGGTGCAGCTCGCGCGCACGGGCCCCGCCAGCACCAAGAAGGACGCCCTCGCGGCGCTCCTGTGCCTGTCCGCCGAGCGCGAGAACGTCCCGAGGATCGTCGAGGCCGGCGCCGCGGAGGCGGCGCTGTCGGCGATCGGCGACGCGGAGGCAGCCGCGGCCGTGCTGGCGTCCCTGGCGAAGCGCGGCGGCGCGGAGGCGATCGTGGCGCTGGACGGCGCCGTGGCGCGGCTGGTGGCCGAGATGCGGCGCGGCACGGAGTGGTCGCGGGAGTGCGCGGCCGCCGCGCTGGTGCTGCTGTGCCGGCGCGCGGGCGCCGCCGCCGCGTCACAGGTGATGGCCGTCCCGGGCGTGGAGTGGGCCATCTGGGAGCTGCTGGGCACCGGCACGGAGCGCGCGCGTCGCAAGGCCGCGTCGCTCGGCAGGGCGTGCCGACGGTGGGCCGCTGCCGCCAACGCGGAGCAGGGCACCGAGTGCCCCACCTCCGGCGACGCGTCGGGGCTCACGGTGGCGTCG
>gnl_Spipo_v2_Spipo3G0002500
ATGGCGATCTCGTCGCGCTCTGCTAGGTTGTCGGAGGGGGGCCTCCCCCTTTTCCGGTCCCTTCTCGGTCTGTCGAGGGAGATTTCTTTCTGCGAGCCTTCCCTGCCAAGGCGGAGAGTTCGCTCCGCCGCCCGCAAGGCGAGGATCCTGTCCCTTCTCTTCGAGGAGCTGCTATGCGCCGCCGCCCCCGCTGGCGACCTTCCACGAGCCACCGTCCTCTGGCTCAGGGAGATCTTCGTCGTCCTCCGGCGGATTAAGAGGCTCCTGGACGCGTGCTCCGATCGGATGAGTAGGGTGAGGCTGGTTCTCCGGCTGGAGAGCGTCGCCGGGGACTTCCACGAGATCACTCGGGACCTCTCCAGGCTGCTGTGCATCTTCCCGGTTTCCGATCTCGGCCTCGGCGACGACTCTGTGGAGTTGGTGGACCTCCTGCAGAAACAGTGCCGGAGGTCTTCGGCGGCCGTGGACCCCGAAGACGAGGAACTTCGCTCCGAGATTCTGGAAATGGTCGGCGATCATTCGAAGCTGGAGATCGTCCCCGACCATTCGAAGCTGGAGAACATGTTCGAGAGGTTAGGGGTGAACGATTTCAAGAACCTCTGCGAGGAGATCGAGCGACTGGAAGTCGAGATCCGCGACCGCGTCGATCCAAATCGGACGGCCACCATGACCGCTCTGCTCGGCCTCCTGCGCTACGGCAAGTGCGTCCTGTTCGGCGCTTCCGCCGGTCCTGGATCTCACTTCCTTGCGGACCACGGCGACTTCGAGACCGCCGATGCCGCCGTTCCGGCGGACTTCCGGTGTCCCATCTCTCTGGACCTGATGAGGGACCCCGTCGTCGTCTCCAGCGGGCAGACATACGATCGAGAATCCATCAGCGGCTGGATCGCCTCCGGTCACGCCACCTGTCCCAAAACCGGCCAGGTTCTGTCGAATTCTCGCCTGGTTCCCAACAGAGCCCTCAGGAACATCATCAACCAGTGGTGCGGCCAGCATGGCGTCCCCTTCGATCCGGAGGACGCCGAAGTCTCAGTCGCGAGTAAGGCCCCCGTGGAGGCGATGAAGATGATGACCCAGTTCTTCGTCCGGAAGCTCAGGGCCTCCCCATCCGGGGAGTCGGCGAATAAGATCGTCCACGAGCTTCCATCCGATGACGCCCACCTCCAGGACAACGCCATCACCGCGCTGCTCAACCTCTCCATCCTACCGGTCAATAAGAGGCGCATAATGCTCGCCCCTGGTGGCCTCGACGGCGTGGTCTACGTGCTGAGGTCCGGCAGGACGTGGCAGGCGAAGGAGAACGCGGCGGCGACGCTGCTGAGCCTCTCGACCCACCACGCGTCGTACAAGAAGAAGGTGGCCATGGCGGCGGGGGTCGCCGAGGGGCTCGCGGAGCTCGTGAGATCGGGCCCTGCAAGCTCCCAGAGAGACGGGCTCGTGGCCATGCTGAATTTGGCCGGAGACAAGGACAACGTAGGTTGCCTGATTGAGGGGGGCGTGGTGGAGACGGCGCTGGAGGCCACCGCCGTCCCCGAGGTAGGGGAGATAGCCCTGGCCGTCGTCGCGGCCATCGCGAAGAGGGGAGGGGCGGCAGCGGTGGCGGAAACCAAGGGCTCCATCACCCGGCTCGCCGGAATCATGAGGTGGGGGACTGATCGAGCGAGGGAGACGGCGGCGGCGGCGCTGGTCTCAGTCTGCCCCCACGGAGGCGGAGCAGCGGCGGCGGAGCTGGCGGCGATCTCTGGCATAGAGTGCACGCTCTGGAACCTGATGCAGTCCGGCTCGGAGCGCGGCAGCCGCACGGCGGCTTCCCTCTGCCGCATGTGCCGCCGGTGGGGCGAGGGACGGCGAGTCAACCTCACCTCCTTCGGCACATCGGCCGGGGCCTCTGCGACTACGACTGGAACG
>gnl_Stras_v2.0_SGA_v2.0_scaffold85T26647
ATGGCGGTTTCCAACGACTCTTTTCCGGCCAGAAAACGGCGGCCGGCGATGGAAGCATTCGTGTCGCCGAAATTCTCCAGTCCGAAGCTCCTCCAGTCGCTCCTCCATCTCTGTAAGGAAGTTTCTTCTCTGCAGCCGCTGGGCGTGCTTCTGAAGAAAACCTCGGCGTCGGTCATCCGAAAGACGAGGCTGATCTCCGTCCTTCTCGAGGAACTCGTTCGATTTCCGGCGAGCACATTCCCGCCTTCCGCCGCGTTGTGCTTCGAGGAGTTGTACTTAGTTCTGCAGAGGATAAAGGTACTGGTTGAGGATTGTAGCTCTTGCAGCAGAATGTGGCTGCTGGTGCAGGTCCCTTCGATTTTGAGCTCATTTCAGCAGATGACGGCGGAATTATCGACGCTCCTAGACATTTTCCCGGCGAAGGAGATGGAATTGAGCGAGGACGTCGGGGAATTGCTCGATTTGATTAAGAGGCAGTGCTCGGCAAGAGGCTCGCCGGCGTGTGCGGACGCGTGCGACGAGGATCTGAGGATTGAGGTGCTGAAAATGCTGGAGGACATCAAGAGGGAGGTCGTCCCCGACCAATCGAAGCTCGGCGTGATTTTCGAGAGGCTGAATTTGAGCGACACGGCGAGCTGCAGCGGCGAGATCGAGAATCTCGAGGAGGAAGTGCAGAGCCAAAACGACGACCTTTCGAAGGTGGAGATAATCGCTCTGATGGGGCTCGTCCGGTACGGGAAGTGCGTTCTGTACGGCGCGTCGACGCCGCGGGCGTCCTCCGCCACCGCCCTCAGGCGGCGGAAATCGGCTTCGGAGGTAAATTTCCCGGCGGATTTCCGATGCCCGATCTCGCTCGACCTGATGCGAGATCCGGTGGTGGTGTGCACGGGTCAGACCTACGACCGGTCGTCAATCAGCGCGTGGATCGAATCGGGTCACGAGACTTGCCCGAAGACCGGTCAGGCTCTGGCCCACACGCGCCTTATCCCCAATTTGGCATTGAAGAATTTGATAGCTATGTGGTGCAGGGACCAGCGGATCCCTTTCGAGACAACGGAGGTCAACGTCAAACCTAACGGCGCCGTTATCAACAAAGCTGCTCTGGAGGCTACCAAGATGACCGTCTCATTCCTCGTCAACAAGCTCGCGGCGGCGGCGGCGCCCGCCGCCGCCGACCGTCTCGTCCACGAGCTCCGCGTCCTTGCCAAGACCGATTCCGACAGCCGTCTCTGCATCGCCGAGGCCGGAACCCTGCCGCTCCTCGTCAAGTGCCTCCGTTCAGAACTCCCGAGCCTCCAGATAAACGCCGTCACCACCATCCTCAACCTCTCCATCCTCGACTCCAACAAAGCTCGGATCCTGGAGACCGACGGGGCCATCGACGGTGTTATCCACGTGCTGAGATCCGGCGCCACGTGGGAGGCCAAGGGAAACGCCGCCGCCGCCATCTTCAGCCTGACGGGTGGCGCCGGCCGGCGCCGCCTCGGCCGGAGGGTCCGTGCCGCCACACTGGCGCTACTCAACCTGGCAAAAACAGGGCCCACGGGCCCCAGACGAGATGCAATGATGGCTATCCTGAACCTGGCCGGAGATCGGGAGGGGGCCGGGAGGCTGGTGGAGGCAGGGGCGGTGGAAGTTGCAGGGGAGGTGATGGACGTGCTGCCGGAGGAGGCGGCTGCGGTGCTGGAGGTGGTGGTGAAGAGGGGTGGGATGGCGGCAGTGGCGGCGGTTTACCACCGGAACGTAGTGGAGAGGCTGGCGAAGCTGCTGAGGGATGGGTCGGATCGGGCCCGGGAAAGCGCGGCAGCTACATTGGTGATCCTTTGCCGGAAAGGAGGGTCGGAGGTGGTGGCTGAGCTGGCGGCGGTGGCCGGAATCGAGAGGGTGGTTTGGGAGGTGATCAGGATGGGTAGCGGACGGGCGAGACGAAAGGCAACGACACTTTTGAGGATATTAAGGAGATGGGCGGCCGGGCTTGTTGGGCGAGATTTCGATTCGGGCCACTCGACGAATATTACAGGTTTGAATGTGATGAACCCTACAAGAATAGTGTTGCCTGCATAG
>gnl_Theca_v1.1_Thecc1EG019731t1
ATGGCCGTTTCTCCTCAAGTTTTCCCACCAAGAAAGCGGCGGCCGTCGGCGGGATCCTTCTTATCTCCGAAATTAACAGACCTAAACCTGGTACAGTCTCTTCTTTCTTTGTCTCAAGAAATCTCTTCCCTCAAACCTCTTCAGTTTCTTCTAAAACGAAACTCTCTTTCGACCATAAACAAAGCGAAGCTTCTCGCCATCTTATTCGAGGAGCCGCTTCGAAATCCTGTTTCTAATTTCTTCTCTCCTTCAACCATCCTCTGCTTCGAAGAAATGTACATTGTTTTACAGAGAATAAAAACACTGATGGAAGATTGTTCCAATGGAAGCATGATGTGGCTGCTCCTGCAAATTAAACCTTTGGCTAACAGTTTCCACGAGCTAACCCTGGAATTATCCACTCTCCTCGATATTTTCCCTGTAAAAGAAGTTGATTTGAGTAGAGACGTGGAGGAGCTCGTCGTTTTGTTAAGAAAGCAGTGTACGCAATCTAAACCTTTGATAGATCCAAGAGACGATTTTCTCATGCGAGAAGTTATAGCCATGCTCGACCAGATCAAAAAAGAGATCGTACCTGATCATTCAAGGCTCAAACAGATTGTGGAGAATTTAGGATTACGCGACAATTCAAGTTGCAGAGAAGAAATCGAGAGTCTCCAAGAAGAAATTCAGAACCAAATGGATGAAAAATCCAAAGCAGATATTGTTTCTGTGATCGGTCTCGTTCGTTACGCTAAATGTGTTTTATATGGATCTTCAACGACGCAGAAATCAGACCACCGCCGTCGAAAATCGATGTCGGATATTAGTATTCCTGCGGACTTTCGGTGTCCGATAAGCCTCGAGCTCATGCGCGACCCAGTTGTCGTGGCATCGGGACAGACGTACGATCGAGAATCGATTAATCAGTGGATTGAATCTGGACACAACACGTGTCCTAAGACAGGTCAGACCCTGGCCCACATCAGCCTCATCCCCAACCGCGCTTTAAGGAATCTTATAGCGATGTGGTGCCGTGAGCAAAGAATTCCGTTTGAAACCGCGGGAAGTAACGAAAAAGTTAACGGCGTTAAAGCCACCAAAGCTGCCTTAGAAGCTACGAAAATGACGGTGTCCTTTTTGGTTAACAAACTTTCGGTTTCTCAATCCATGGAGGCGGCCAACGGCGTCATTTACGAGCTTCGTGCCCTTGCCAAAACTGACTCGGATAGCCGAGCCTGCATTGCCGAAGCTGGAGCTATTCCCATCCTCGTCAGATATCTAGGTTCGGCTGTAGGCTCCGACCACCCATGTCTCCAAGTCAACGCCGTTACCACGATTCTTAATCTTTCTATCTTGGAAGCAAACAAAACGAGGATCATGGAAACTGACGGAGCTTTAAACGGCGTCATTGAAGTGTTACGTTCGGGTGCCAGCTGGGAAGCCAAAGGAAATGCGGCGGCTACAATATTCAGCTTATCTGGTGTGCACGCGTACAGGAAGAGGCTAGGGAGGAAGACACGTGTCATCAAGGGACTGATGGACTTGGCGAAAGACGGGCCCACTAGCTCGAAAAGGGATGCGCTCGTGGCAATTTTGAATTTGGCGGGAGATAGGGAGACTGTTGGGAGGTTGGTTGAAGGAGGGGTGATAGAGGTGGTGAGCGGAGTCATCAACGAGTTACCGGAAGAGGCAGTGACAATACTCGAGGCAGTGGTGAAGAGAGGTGGATTGCAGGCGATTGCGGCGGCTTACAGTGCGATCAGGAAACTGGGTGTTATTTTGAGGGAAGGATCGGATACTGCGAGGGAGAGTGCGGCGGCTGCTTTGGTTACTATATGTCGAAAAGGGGGGTCGGAGGTTGTTGCAGAGTTGGTGGCAATTCCTGGGATCGAAAGGATTATATGGGAGGTGATGGGGACAGGAACTGTGAGAGCGAGACGGAAGGCGGCGACGCTGCTGAGGATTCTTCGGAGATGGGCCGCTGGTTTGGATATTAATGCTGTGGACAGTTCGAGCATGATGACCACCACCGTCAGTACATCCAGAATAGTGTTGCCAGCA
>gnl_Utrgi_v4.1_Scf01520.g24993.t1
ATGTCGGTGAAACACGTTGCTGTGCAGGGGAGGAGTTGCCGCTCTCCGTTAGCGGCACCGGAATCGCGGAAAGTTTATGATCGGAGGCTTTTGAAGTCTCTCTTGGACCATTCCGAGGCGGTGGTGTCGATGGAACCGGCGAGTGTGCTGCTGAGGAAGACCTCGGGGTCTGTGATAAGAAAAGCTCTGCTGATTTCGGTTGTGGTAGAGGAGCTTGTTCGAGATCCTCCGGTAAATCCGTTTTCTCCTTGTGCGATTTTGTGTTTTGAGGAATTATGCGTGGTTTTGCAAAGAATTAGGGCACTTGTTGAAGACTTCGCCGCCGGTAGTATAATGTGGCGTTTGATGCGAATTCCTTTGATTTTGGAGTCTTTTCATCGATTAGTTGGGGAATTGGCGCTGCTTCTGGATATTTTTCCGGTGCATGAGATTGAATTGAATGAAGATTTGAGGGAAATGGTGAATTTGGTTCGGAAACAATGCTGTAAGAAGCCTGTAACCTGTCTGGATTCAGATGATGTGAATCTGAGAAGCGAGGTTCGGAGAATGCTGGAGAATATCGAAAGAGAGATTGCTCCTGATCACAGTAATCTCTCTGAGATATTCACGAGATTGAAACTGGCAGATTCCACAAGCTGCGGCAATGAAATTCAAAATCTAGAATCCGAGGTGAGAAGTCAAGGAGATGAATTCAACGCCGAAGAAGGCATCGCTCTGATCGGGCTCGTCCGCTACTCAAAGTGCGTCCTCTACGATGCGTCCACGCCGAGAATCTGCCCGCAGCGGCAGAAATCGGCGTCGGAGCTCCACATTCCGGCGGATTTCCGCTGCCCTGTCACCCTCGATCTGATGATGGATCCCGTCACCGTATCGACGGGGCAAACTTACGACCGCAGGTCGATCACTCTGTGGATAGATTCCGGACACGCTACTTGTCCCAAAACAGGGCAGCCCATGGTCCACACACATCTGATCCCCAATTTGGCGTTGAAAAATCAGATCGCCTTGTGGTGCCGCGCTCAAGGGATTCCGTTAGATTCAAACGGGGCTAACTTCAAACGTAACGGTCACTCCAACAAGGGGTCTTTAGAAGCCACCAAGATGACCGCGTTATTTCTCATCGGGAAATTGACGGCGGCGTCGCAGACGCCGGAGGAAAGGGATCATGTTGTGTACGAGCTGCGTGTTTTGGCGAAGATGGATCCCGATAGCCGAGACTGCATCGGCGAAGCTGGAGCCTTCCCAGTGCTTGCCGAATTCCTAAGCTCGGAGCTTCCAAGCCTGCAAATCAACGCCGTTACCACCATCCTCAACCTCTCAATACTGGAAGCTAACAAGACGAGGATCATGGAGGCCGACGGCGTCCTTAACGGCGTTGTCGAGGTTCTGAGGTCAGGCTCGACCTGGGAAGCGAAGGGGAATGCAGCAGCGACGATATTCAGCTTGTCCTGCCCACAGGCATGTCGGAAGAAGCTGGGGAAAACACGTATCATCAGGGCGTTAATCGATTTGGCAAAAGCGGGACCAACGAGTGTCAAAAGGGATGCTTTGACGGCGATTCCAAATTTGGCCGGGAGCAAGGAAGCGGTGGCGAAGTTCATCAAGGCTGGAATCGTGGATCTGGTCAATGATCTCACGGACGTCCTGCCGGAGGAAGCGATGGCGATTCTCGAAGCGGTGGTGAAACGGGGCGGATCGCCGGCCATTTCAGCTCTTCGCGAACGGAATATGGTGCGGAAGTTGATCAAGGTAATGAGAAACGGTACTGATAAAGCAAAGGAGAGAGCAGCCGCCACGCTGTTGGACCTTTGCCGTAAAGGCGCACCGGAGATGGTGGGCGAGGTGGCGGAGGTGACCGGAATCGAGAGCGTGGTCTGGGAAGTGATAGGGACGGGATCGGAGAGAGCGAGGAGGAAGGCCGCTTCCTTGTTGAGGATTCTGAGAAGATTCGCAGCGGAGAGCCTCAGCATCGCATTTGATGACGCCGCACCTTCGAGCAGCGTTTTGGCCACGACGAGGATCCCTCTTCCGGCA
>gnl_Utrgi_v4.1_Scf01242.g24281.t1
ATGCCGGTGAAACACGCCGCTTTGCTGGGGAGAAGTCGCCGCCAGCCGGTCGGGCGACCTGAAAGGAGGAATGTTTATGACCGGAGGCTCTTGAAATCTTTGTTGGATCATTCCGAGGCGGTGGCTTCGATGGAGCCGATGAGTGTTCTGTTGAGGAAGACATCGGCGTCTGTAATTAGAAAAGCTCTGATGATCTCGGTTGTGGTGGAGGAGCTTGCTCGGGATCCTCCGGTAAACGGCTTTTCTACTTGTGCGATTTTATGTTTCGAGGAATTATGCGTGGTTCTGCAAAGAATTAGGGCACTGATTGAAGACTGTGCCGCCGGTAGTAGAATGTGGCGTTTGGTTCAAATTCCTTTCATTTTGGATTCTTTTCATCAATTGGTTGGGGAATTGGCGATGGTGCTTGATATTCTTCCGGTGGATGAGGTTAATTTGAATGAAGATTTGAGGGAATTGGTGAATCTGGTCCGAAAGCAGTGTTATGAGAAACCTCCATATGGTTGGGATTCAGATGATGTTACCCTCAGAAACGAAGTTCTGAGAATGCTGGAGAATATCAAAAGAGAGATTGTCCCAGATCGAACCATGCTCTCCGAGATATTTACGAGATTGAGATTGACCGACTCCGCAAGCTGCAGCAACGAAATTCAGAATCTTGAAAACGAGGTCAGAAGTCAAAACGATGAATCCAGAGCCGAGGAAGCCATCGCCCTGATTGGGCTCGTCCGCTACTCCAAATGCGTCCTCTACGGCGCTTCGACTCCCAGAATCGCCCCACGGCGGCAGAAATCGGCGTCGGAGCTCACCGTTCCGGCAGATTTCCGTTGCCCTGTAACCCTCGATCTGATGATGGATCCCGTCACCGTAGCAACGGGGCAAACTTACGATCGCTCGTCGATAACCATGTGGATTGACTCCGGGCATGCCACGTGTCCCAAAACAGGGCAGCGCCTGGCTCACACGCATCTGATCCCCAATCTGGCGTTGAAAAACCTGATTGCCTTGTGGTGCAGGGATCAGGGGATTCCGTTAGATTCAACGGAGTCTCATGTCAAACATAACGGCGTACACTCCAACAAGGCGTCGTTAGAGGCCACCAGGATGACGGCGTCCTTTCTCGTTAGTCAACTATCGGCGGCGTTACACTCGCTGGAGGAGACGGATCGCGTGGTTTACGAGCTCCGTGTGTTGGCGAAGACGGATTCCGATAGCCGAGCCTGCATCGCCGAAGCTGGAGCCTTACCTTTGCTGCTCAAATTCCTAGGCTCG
>gnl_Utrgi_v4.1_Scf00074.g6976.t1
ATGTCGTTGAATAACGAAGATATTCCGAGGAGGAATCGTCGCCCTCCGTTGGGGACATCCGCCGCCGAAACGAGGAATTCCTCGGATCGGAGGCTTCTACACTCTCTCTTTGTTCTTTCTCAGGCGATCGCGTCCTTCGAGCCGCTGAGGATTCTTCTTCTGAGGAAGATTTCATCCTCCGTTATCAGAAAAGCTCTCCTGTTTTCGATTGTCTTCGAGGAGCTCCTCCTTCGAGATTCTCCGGTAATTTTTTTTCCTCCAGTTGCGTCGCTTTGTTTTGAGGAGTTGTACATCGTGTTGCAAAGAATTAGGACTCTTCTAGAGGAGTGCTGTGCTGGGAGCAGGCTCTGGTCGTTGATGCAAGTCCCGTTAATTTCGAATTCTTTTCGTCAATTGGTTGGGGAATTGTTTACGCTTGTTGATGTGTTTCCTGCTAAGGAGCTTGATTTGAATGAGGATGTGAAGGAATTGGTGAATTTGATTCGAAGGCAGTGTTCGGAGAAATATACTGCTGCCATCTGGGATGCAGATGATTTGAATCTCAGAAATGAGGTTGTGAAAATGCTGGAGAATGTCACGAGAGGCATTGTTCCTAATCACAGCAAGCTTTCGGAAATATTCAGGAGATTGAATCTGACCGACTCCGCAAGTTGCATCGACGAGATTCAGAATCTGGAAAAAGAGGTTCATAACCAGCAACAAGATCAGTCAACGACTTCCCTCATCGGACTCGTTCGCTACGCAAAGTGCGTTTTATACAGCGGCGGGGGTGTACCCTCGAATTCAACTCCTCGGCGGCAGTTATCGGCGTCGGAGGTCAACATACCAGCAGATTTCCGTTGTCCGGTTTCTTTAGATCTGATGAGGGATCCGGTGGTGGTATCCACAGGGCATACATACGACAGGTCGTCAATAAGCTCGTGGATCCAATCAGGACACCCCACGTGTCCGAAAACTGGTCAGGTCTTGGCCCACACGCAGCTCATCCCCAACTTGGCGTTGAAAAATTTGATCGCCATCTGGTGCCGCGATCAAGAAATCCCGTTAGAGTATCCCGTCAAGCAGCAGAAGAACAATGCTGTGGCAGTTACTTCGCCGAACAGGACGGCGTTGGAAGCCACGAGGATGACGGTCTCCTTCCTCGTCGGCAACTTAGCGGTGCAATCGCAGACGCCGGAGTTAACCGATCGCTTGGTATACGAGCTCCGCGTGTTGTCGAAGACGGATTCCAATAGCCGAGCGTGCATAGCTGAAGCTGGAGCATTGCCATTGCTTGCCAAATTCATGGGGTCAGAGCACCCCGACCTCCAAATCAATGCGGTGACCACAATTCTCAATGTTTCCATTCTTGAAGCCAACAAAACGAGGATCATGGAGACTGACGGAGTTCTAAACGCCGTCGTGGAGGTTCTGAGAACAGGGGCCACTTGGGAAGCAAAGGGAAATGCGGCAGCCACCATATTTAGCTTGTCGGGAGTACAGGCATATCGAAAGAAGTTGGGCAAGAAGACGCGTATCGTTAAGGCATTGCTTCATTTGGCGAGATCCGGACCCGCAAACTCCAGAAGGGACGCCCTGATTGCAATTCTGAATCTGGCCGGAGACAGAGAAGCGGCGGCAAAGTTGATCGACGCTGGCGTCATGGATGTCATCAGCGGCGTGATGGATTCGCTCGCGGAGGAGGCGGTAACAATTCTCGAAACCCTAGTGAAGCGTGGTGGATTAGCAGCAATCTCAGCTGCTCACGAGTGCAAGATGATGGACAAGTTGATCAAAGTGATGAGAGACGGCTCCGATCGAGCCAAGGAAGGTGCCACCGCCACGCTGGTGACACTCTGCCGTAAAGGGGGATCGGAAATGACGGCACAGATGGCGGCGGTGGCCGGAATCGAGAGTCTAATTTGGGAAACAATGGGTTCAGGTACTGGTAGGGCCAGGATGAAAGCCGCTTCACTGTTGCGGATTCTGCGAAGATGGGCAGCGGGGCTTGTTCTGGACATTCCAAACGCCCCCGCAGTGGATGATGACTCGACAGCAACACTGACCCACGTGGTGACCACAACGAGGATAGTATTGCCTGCC
>gnl_Utrgi_v4.1_Scf00106.g8757.t1
ATGCTGATTTCCGTTCCGGCGGATTTCCGTTGCCCTGTAACCCTCGATCTGATGACGGATCCCGTCACCGTAGCAACGGGGCAAACTTACGATCGCTCGTCGATAACCATGTGGATTGACTCCGGGCATGCCACGTGTCCCAAAAGAGGGCAGCGCCTGGCTCACACGCATCTGATCCCCAATCTGGCGTTGAAAAACCTGATTGCCTTGTGGTGCAGGGATCAGGGGATTCCGTTAGATTCAACGGAGTCTCATGTCAAACATAACGGCGTACATTCCAACAAGGCGTCGTTAGAGGCCACCAGGATGACGGCGTCCTTTCTCGTTAGTCAACTATCGGCGGCGCTAAACTCGCTGGAGGAGACGGATCGCGTGGTTTACGAGCTCCGTGTGTTGGCGAAGACGGATTCCGATAGCCGAGCCTGCATCGCCGAAGCTGGAGCCTTACCTTTGCTGCTCAAATTCCTAGGCTCAGAGCACCCGAGCCTGCAAATCAACGCCGTCACCACCATCCTCAACCTCTCAATACTCGAAGCCAACAAGACCAGGATCATGGAGACCGAAGGAGTTCTTAACGGCGTTATCGAGGTTCTTAGGTCAGGATCAACATGGGAAGCGAAGGGGAACGCAGCAGCGACGATATTCAGCTTATCCTGGCCACAAGCCTATAGGAAGATGCTGGGGAAGACGCGTATTATCAGGGCATTGGTCGATTTAGCAAAGATGGGACCTATGAGTGCTCAGAGGGATGCTCTGACGGCGATCACGAACTTGGCCGGTAACAAGGAAACGGTGGGGAAGTTATTGGACGCTGGCATCGTGGGGTTGATCGGTGATCTCATGGACGTCCTCCCCGAGGAGGCGGTGTCCATTCTCGAATCGGTGGTGAAACGCGGCGGCCTACCGGCCATTTCAGCCGTCCACGAATGCAAAATGATGGAAAGGTTGATCAAGGTGATGAGAAACGGCACTGATAAAGCTAAGGAGAGAGCAACGGCCACGGTGGTGGACATTTGCCGTAAAGGGGGATCCGAGATGGCGGCGGAGCTGGCGGAGGTGGCAGGAGTGGAGAGGATAATCTGGGATGTAATGGGAACGGGATCGAGGAGGGCGAGGAGGAAGGCAGCCTCTCTGTTGAGGATTCTTAGAAGATTCGAAGCGGACACGGTTATGGACAACCTAAGTATGGCGCTCGGTGAATCAACAACGCTGGGTAACGTTTTAGCCTCTACACGGATAATACTGCCTGCA
>gnl_Vitvi_Genoscope.12X_GSVIVT01030205001
ATGGCGATATCTCCACAAAACTTTCCCAGAAAACGGCGTCCATCCGCCGGATCGTTCATTTCTCCTACCTTATCCGATCGCAGATTGGTTCAATCTCTGCTTCTGGTCTCTCAAGAGATTTCGTCTCTGGCGCCGCTTCAGTTTCTTCTCAAGCGCAATTCCGTTTCAATTATTCGCAAATCTAATCTCCTCGCCTTCCTGTTCGAAGAGCTTCTGCGCAATCCGGTGTCCTGTTTCGCTCCTACGGCTATCCTCTGCTTTGAAGAAATGTATATAGTCTTGCAAAGGATGAAAACATTGATCGAGGATTGTTCCAACGGAAGCAGGACATGGCTTCTCATGCAGAACGAATCGGTTTCCAACGGTTTTCATGAACTCACTCTGGATTTATCGACCTTGTTGGATATTATTCCGGTGAAAGGCCTGGATTTGGTCGAAGATATTGAAGAACTGGTCCTTTTAATCAGAAAACAGTGTTCGGAAACCGCTGCTTATGTAGATCCCACAGATGAAACTCTCAGACGAGATTTACTGAAAATGCTCGATCAGATCAAGAGGGAGATTGTTCCCGATCATAAAAAATTAGCCGAGATATTTGAGAAATTAGATTTACAAGACTCCGCAAGTTGCAGTGATGAGATTAAAAGCCTTGAAGAAGAGTTTCAGAATCAAAGGGATGACAAAAGCAAATCTGAAGTCACAGCATTGATCGGCCTGGTCCGTTACGCCAAGTGCGTTCTCTTCGGAGCATCCACGCCCAAGTCCCACGGTCGGCGGCAAAAATCCATGACGGACACAATTATACCGGCCGACTTCCGGTGTCCGATCACTCTCGACCTGATGCGGGACCCAGTAGTCGTGGCAACGGGACAGACGTATGATCGGACATCGATCAATCGCTGGATCGAATCTGGACACAACATGTGTCCCAAGACAGGTCAGATCCTAGCCCACACAAACCTAATCCAAAACCGCGCTCTCAGGAACCTCATCATACTATGGTGCCGGGAGCAAGAAATTCCATTCCAAACAACGGAAGTCAACGACAAAGTTAAAGCCGCCACGCAAAACAAAACGCTTTTCGGCGCCACGAAGATGACCGTGTTATTTCTCATCAACAAGTTAACCGATTCAGAGTCGGTGGAGGCCACGAATCGCGTGGTTCACGAGCTTCGCGTACTCGCCAAGACAGATTCGGAGAGCCGAGCCTGCATTGCCGAAGCAGGAGCTATACCTTTGCTGGTGAGGTTCTTGGGTTCTGACAACCCAAGCCTCCAGGTCAACGCCGTCACAACGCTCCTCAACCTTTCCATCCTGGAAGCCAACAAGACCAGGATAATGGAAATAGATGGAGCTCTGAACGGCGTCATCGAGGTGCTGAGATCAGGTGCCACGTGGGAGGCGAAGGGCAACGCGGCAGCCACCATATTTAGCCTAGCTGGAGTGCAGTCGTATAGGAAGAGATTGGGGAAGAAGACGCGCGTCATAAAGGGGTTAATCGAAGGAGGAGTGGTGGAGATGGTCATTGAAGTAATGGCAGCATCACCGGAGGAGGCTGAGGAGGCTGTGACTGTACTGGAGGTGGTGGTGCGGAGAGGTGGATTAGTGGCAGTTGCTGCAGCTTACCATGCAATCAAGAAACTGAGTGTGGTGTTGAGGAGCGGATCGGACAGAGCAAGAGAGAGTGCCGCGGCCACGCTTGTTAATATTTGTAGAAAAGGAGGGTCGGAGACGGTGGCAGCGCTTGCGGCAATGCCAGGAATAGAGAGAGTGATATGGGAGTTGATGGGAACTGGAACTGAGAGATGTAGAAGGAAAGCAGCGTCGTTGTTGAGAATGCTCCGGAGATGGGCAGCTGGGTTGGATGAGGATGTACCCACTACCACTGGCCACTCCACCACTGTAACCACTACCTCCAGGCCAAAAATATCCAGCAAACTCACC
>FraveV4A2_5g29050.t1
ATGGCGGTTTCTCCACAAGCATTCCCGCCCAGAAAGCGGCGCCCCTCTGCCGGAGCCTTCATGTCTCCCAAACTCTCCGATCAGACCCTCCTCCGCTCTCTCCTCCTCCTCTGCCAAGAAATCTCCTCCCTCGAATCCCGCGGCTTCCTCCTCAGGCGCACCACCCTCTCCATGACTCGTAAATCCAAGCTTCTTGCTTTCCTTTTCGAAGACCTAGCTCGATCTTCAATCACCTACCTCTCTCCCTCCGCTCTCTTGTGCTTCCAAGAAATGTACATCCTCCTCCAGAGGATCCAAACCCTAATCGAGGACTCTTCCAACGGCAGCAAGATGTGGCTTCTCATCCAGAACGAGTCCCTCGCCAACAGCTTCCACGAGCTCACTCTTGATCTGTCCACCTTGCTAGATATTCTCCCCGTCAAGGAGCTTGACCTCAACGACGACGTCGAGGAAGTCGTCGCCTTGCTTCGCGCCCAGTGCGCCCGAAGCAAGGACGCTTTTGTTGATCCCAAGGATGACGACCTCCGCCTCCAAGTCTGCTACATGCTCGATCGTCTCAAAAAAGAAATCATTCCAGACCACTCCAAGCTCTCCGAGATTTTCGCCCAGTTGGGAATTCTAGACTCTTCCAATTGTAGAGAAGAGCTAGAGTTTCTTCAAGACGAGTTTCAGAACCAAGCAGACGACAAGTCCAAGTCTCAGTTGCTTTCCCTCATCGGCCTCGTTCGCTATGCCAAATGTGTCCTCTTCGGCGCTTCAACTCCACCTTCCGATCTCACTCGCCTGAAATCCTCCTCCGAGTTAAACTTCCCGGTGGACTTCCGGTGTCCGATCAGCCTAGAGCTCATGCGGGACCCGGTGGCCGTGGCGACCGGTCAGACCTACGATCGTGAGTCAATCAAGCTGTGGATCGAATCGGGACACAACACGTGTCCCAAGACGGGACAGGCCCTGGTCCACACGAACTTGATACCCAACCGCGCTTTGAAAAATCTTATCGCCATGTGGTGCCGCGAGCAGCGAATCCCTTTCGACCACGCGGAGAATAAGGAGAAAGTCAGCGCCGTCAAGAAGAACAAGGCCGCGTTGGAAGCCACCAGGATGACGGCCTCGTTTTTGGTCAACAAACTCTCCCTCGCCCAGTCAGTCGAGGCTGCCAACGGCGTCGTTTACGAGCTCCGTAGTCTAGCCAAGACTGATTCGGACTGCCGCGCCTGCATTGCCGAAGCTGGAGCGATTCCTTTGCTGGTACGCTATTTAGGCTCCGACGTCGGCAGGGACCACCCAAACCTTCAGGTAAACGCCGTCACAACGATTCTCAACCTCTCCATACTCGAAGCCAATAAAGCAAGAATCATGGACACTGACGGAGCGTTAAACGGAGTTATTGAGGTGCTCCGCTCTGGCGCCACGTGGGAGGCCAAGGGAAACGCGGCGGCTACGATATTCAGCTTGTCAGGTGTGCATGCGTACAGGAAGAAACTAGGGAGGAAGGCACGTGTGGTGAAGGCATTGGTGGAGTTGGCCAGGGCGGGACCCGGATTCTCCAAGAGGGACGCCATGGTGGCGATATTGAATTTGGCGGGAGAAAGAGATGCGGTGGCAAGGTTGGTGGAAGGCGGGGTGGTGGAGATGACGGTGGAAGTAATGGAGGAGCTACCGGAGGAGGCGGTGACGGTGTTGGAAGTGGTGGTGAGAAGCGGCGGGATGGTGGCCATTGCGGCGTCGTTTGGTGCAATACGGCATTTGGGGGTGGTGTTGAGAGAAGGGTCGGATAGGGCGAGGGAGAGCGCGGCGGCGACTCTTGTGACCATTTGTCGAAAAGGTGGGTCGGAGATGGTGGCGGAATTGGTGTCTGTTTCAGGGATAGAGAGGGTAATATGGGAATTGATGGGGACGGGGACGGTGAGGGCGAGGAGGAAAGCGGCGTCGTTGTTGAGGATTCTGAGGAGATGGGCGGCTGCAATGGAGGGTGATCATATAGTGGAAGGGTATTCGACTATTGTGAGTTCATCAACGACGGCAATGGTGTCTAGC
>Maldo_HF_02208
ATGGAACCTCAAGCCGCCTGCAATTGGCAGCGCCTAGCTGCAACTTTCTCAAGTGCCTTCAATCTATTAGCTTCCATTCGCGCTTTCTGTTCATCTCTTTCTCATAGATTTCATGAATCATCTCTTCCTGCATATCATCCACATCATGGACCAGTTCCTCTTGCGCCGCACAGGTCAACCCTCATCTCCATCCTCTTCGAAGACATCATCTGCAGCTCCACCGCCGTCTTCTCCCACTCCGCCATCCTCTGCTTCCAGGAGCTCTGCATCATGCTCCAGAGGATCCAGACCCTTCTCGAAGACTCCTCCAACGGCAGCCGGATGTGGCTCCTCCTCCAGACCGAGTCTCTAGCGAACAGCTTCCACGCAATTAGAGATTCGCGACGCTTCAAATTGCAGAGAGGAGCTCGAGAGCCTCCGGGAATAGTTCCAGAAGAAATCCAAGTCGCAGCTCCTTGTATTGGAATG
>Maldo_HF_15581
ATGGCAATATCTCCGCAAGCATTTCCGCCGCGAAAACGCCGGCCCTCGGCGGGGGCCTTCATATCGCCCAAGCTATCCGACCAGACCCTCCTCCGCTCCCTCCACCATCTCTCCCAAGAAATCTCCTCCCTCGAGCCGCTCCAGTTCCTCCTGCGCCGCACGTCCCGCTCGGTGATCCGCAGGTCAACCCTCCTCTCCATCTTCTTCGAAGACATCATCCGCATCTCCACCGCCGTCTTCTCCCACTCCGCCATCCTCTGCTTCCAGGAGCTCTACATCCTGCTCCAGAGGATCCAGACCCTTCTCGAAGACTCCTCCAACGGCAGCCGGATGTGGCTCCTCCTCCAGACCGAGTCTCTAGCGAACAGCTTCCACGAGCTCACCCTCGACCTCTCCACCTTACTCGACATCCTCCCCGTCAAGGAGCTACGATTAAACGACGACGTAGAAGAGGTCGTCTCCCTCCTCCGCACCCAGTGCTCCCGCAGCACCACGAAGTCGTTCGTCGATCCAAGAGACGACGGCCTCCGCCTCGAGGTCTGCTCCATACTCGACCGCCTCAGGAGCGAGATCGTTCCCGACCACTCCAAGCTCTCCGATATTTTCACGCAATTGGGGATTCGCGATGCTTCGGATTGCAGGGAGGAGCTTGAGAGCCTCCAGGAAGAGTTCCAGAACCAGACAGATGAGAAATCCAAGTCGCAGCTCGTTGCCCTCGTCGGACTCGTTCGCTACGGCAAGTGCGTGTTATTCGGAGCATCCACGCCGGCATCGGACCTAATCCGCCTTAAATCGGCGTCGGAATTAAGTTTCCCGGCAGATTTCCGGTGCCCGATCAGTTTGGAGCTAATGCGGGCCCCGGTCACCGTGGCGACCGGCCAGACGTACGATCGTGAGTCCATCAAGCTGTGGATCGAAGCGGGTCACAACACGTGTCCCAAGACAGGTCAGGCCCTGGCCCACACTGAGCTCATCCCCAACCTCGCATTGAAAAATCTCATTGCCATGTGGTGCCGCCAGCAGAAAATCCCTTTCGAAACAGCGGCGAATAATAAGGGGCTGGTCAACGCCGTTAAAAAGAACAAGGCCGCGCTCGAAGCTACCAGAATGACGGCGTCGTTTCTGGTCAATAAGCTTTCGGTCTCTCAGTCTATGGAGGCGGCTAACGGCGTCGTTTACGAGCTCCGGAGTCTGGCGAAGACGGACGCTGACTGTCGCGCCTGCATTGCGGAAGCCGGGGCTATTCCTTTGCTCGTACGGTACCTGGGCGCGGACGTCGGTGGGCCCCATCCGAACCTGCAGGTTAACGCCGTGACGACGATTCTAAACCTTTCTATTTTGGAAGCGAACAAAACGCGGATCATGGAGACGGACGGAGCTCTTAACGGCATCATCGAGGTGCTGAGGTCGGGGGCCACGTGGGAGGCGAAGGGGAATGCGGCGGCGACGATATTCAGTTTATCAGGTGTGCATGGGTACAGGAAGAGACTGGGGAGGAAGACACGCGTCATAAAGGGGTTAGTGGAGCTGGCGAGGGATGGACCCGAGCACGGATGTTTTAAAAAGGACGCCATGGTGGCGATATTGAATTTGGCGGGAGAGAGGGAGGCAGTGGCTAGATTGGTGGAAGGTGGGGTGGTGGAGACGACCTTGCAAGTGATGGAGGCGTTGCCGGAGGAGGCGGTGGCTGTGTTGGAAATTGTGGTTAGAAGCGGCGGATTAGTGGCCATTGCGGCGGCGTACGGCGCGATTAGAAAATTGGGAAGTGTGTTGAGAGAAGGGTCGGAGAGGGCGAGGGAGAGCGCGGCGGCGACGCTGGTGACAATTTGTCGAAAAGGGGGATCGGAAATGGTGGCGGAATTGGCGTCAGTGCCGGGGATTGAGAGGATGATATGGGAATTGATGGGGGTGGGGACGGTGAGGGCGAGGCGGAAGGCGGCGTCGCTGTTGAGGATTCTGAGGAGATGGGCTGCGGGTTTGGGTAGTGAGGTTGCGGAGGTGGGATATTCAACGGTGAATCATGTGAGTACATCGGCAACAGCGACAATAGTGGCAATC
>Maldo_HF_31256
ATGCTCCCACGAGCCGCTTTGGGTCACTCTGGATTCTCCGCTCCCTCCACAGTTCCTCCTGCGCCGCACAGGTCAACCCTCATCTCCATCCTCTTCGAAGACATCATCTGCAGCTCCACCGCCGTCTTCTCCCACTCCGCCATCCTCTGCTTCCAGGAGCTCTGCATCATGCTCCAGAGGATCCAGACCCTTCTCGAAGACTCCTCCAACGGCAGCCGGATGTGGCTCCTCCTCCAGACCGAGTCTCTAGCGAACAGCTTCCACGCAATTAGGGATTCGCGACGCTTCAAATTGCAGAGAGGAGCTCGAGAGCCTCCGGGAATAGTTCCAGAAGAAATCCAAGTCGCAGCTCCTTGTATTGGAATG
>Maldo_HF_37890
ATGACAATATCTCCCAAAGCATTCCCGCCGCCAAAACGCCGGCCCACGGCGGGGGCGTTCGTGTCGCCCAAGCTCTCTGACCAGACCCTCCTCCGCTCCCTCCACCATCTCTCCCATGAAATCTCCTCTGTCGAGCCTCTCCACTTCCTCCGCCGCCGCACCTCCCGCTCCATGATCCGCAAGTCAACCCTCCTCTCCATCCTCTTCGAAGACATCATCAGGAGCTCCACCGCCGTCTTCTCCCCCTCCGCCCTCCTCTGCTTCCAGGAGCTCTACATCCTGCTCCAGAGGATCCAGACTCTCATGGAAGATTCCTCCAACGGGAGCCGGATGTGGCTGCTCCTCCAGACCGAGTCCCTCGCCAACAGCTTCCACGAGCTCACCCTCGACCTCTCTACCTTGCTTGACATCCTCCCCGTCAAGGAGCTCCGATTAAACGACGATGTCCGGGAGGTCGTCTCCCTCCTCCGCAGCCAGTGCTCCCGCAGCACCACAAAATCGCTCGTCGATCCGAGAGACGACGCCCTCCGCCGCGAGGTTTGCTCCATGCTCGACCGCCTCAGGAGCGAGATCGTCCCTGACCACTCCAAGCTCTCTGAAATCTTCGCGCAATTAGGGATTCGCGACGCTTCGAATTGCAGAGAGGAGCTCGAGAGCCTCCAGGACGAGTTCCAGAACCAGACGGAGGAGAAACCCAAGTCGCAGCTCATCTCCCTCGTCGGACTCGTTCGCTACGGCAAGTGCGTGTTATTTGGAGCATCCACACCCGGATCGGACCTAATCCGCCGTAAATCGGCATCGGAATTAAGTTTCCCGGTAGATTTTCGGTGTCCGATCAGTTTGGAGCTAATGCGGGACCCGGTCACCGTGGCCACCGGCCAGACATACGATCGTGATTCCATCAAGCTGTGGATCGAATCAGGACACAACACGTGTCCCAAGACAGGTCAGGCCCTGGCCCACATAGAGATCATACCGAATCGCGCGTTGAAAAATCTCATCGCCATGTGGTGCCGCGAGCAGAGAGTCCCTTTCGAAACCTCGGAGAATAATAAGGGGCTAGTCAACGCCGTAAAAAAGAACAAGGCGGCGCTAGAAGCTACGCGGATGACGGGCTCGTTTTTGGTCAACAAGCTTTCGGTGTCTCAGTCGATGGAGGCGGCGAACGGCGTCGTTTACGAGCTCCGGAGTCTGGCGAAGACGGACTCCGACTGTCGCGCCTGCATTGCGGAGGCCGGGGCTATTCCTTTGCTTGTACGGTACTTAAGCTCCGACGTGGGAGAGACCCATCCGAACCTGCAGGTTAACGCCGTGACGACGATTCTTAACCTTTCTATCTTGGAAGCGAACAAAACGCGGATCATGGAGACTGAAGGAGCTCTTAACGGCGTTATCGAGGTGCTGAGGTCGGGGGCCACCTGGGAGGCGAAGGGGAATGCGGCGGCTACGATATTCAGTTTATCAGGTGTGCAGGCGTACAGGAAGAGACTCGGGAAGAAGACACGTGTCATAAAGGGGTTAGTGGAGTTGGCGAGGGATGGGCCCGAGCGCGGGTGTTTTAAAAAGGACGCCATGGTGGCGATACTGAATTTGGCGGGAGAGAGGGAGGCAGTGGCGAGATTGGTGGAAGGCGGGGTGGTGGAAATGACCGTGCAAGTGATGGAGGGGCTGCCGGAGGAGGCGGTTACTGTGTTGGAAATTGTGGTGAGAAGCGGCGGATTACTGGCCATTGCGGCGGCGCATCGCGCGATTAGAAAATTGGGGAGTGTGTTGAGAGAAGGGTCGGAGAGGGCGAGGGAGAGCGCGGCGGCCACGCTGGTGACAATCTGTCGAAAAGGGGGATCGGAGATGGTGGCGGAATTGGCGTCAATGCCAGGGATTGAGAGGGTGATATGGGAATTGATGGGGGTGGGGACGGTGAGGGCGAGGCGGAAGGCGGCGTCTCTATTGAGGATTCTGAGGAGATGGGCTGCCGGTTTGGATAGTGAGGTAGCGGAGGGGGGATATTCAACGGTGAATCATGTGAGTACATCGGCAACAACAACAGTAGTTGCAAGC
>Malba_008453
ATGACAATATCTCCCAAAGCATTCCCGCCGCCAAAACGCCGGCCCACGGCGGGGGCGTTCGTGTCGCCCAAGCTCTCCGACCAGACCCTCCTCCGCTCCCTCCACCATCTCTCCCATGAAATCTCCTCCCTCGAGCCTCTCCACTTCCTCCGCCGCCGCACCTCCCGCTCCATGATCCGCAAGTCAACCCTCCTCTCAATCCTCTTCGAAGACATCATCAGGAGCTCCACCGCCGTCTTCTCCCCCTCCGCCCTCCTCTGCTTCCAGGAGCTCTACATCCTGCTCCAGAGGATCCAGATTCTCATGGAAGATTCCTCCAACGGAAGCCGGATGTGGCTCCTCCTCCAGACCGAGTCCCTCGCCAACAGCTTCCACGAGCTCACCCTCGACCTCTCTACCTTGCTTGATATCCTCCCCGTCAAGGAGCTCCGATTAAACGACGATGTCCGGGAGGTCGTCTCCCTCCTCCGCAGCCAGTGCTCCCGCAGCACCACAAAATCGCTCGTCGATCCGAGAGACGACGCCCTCCGCCGCGAGGTTTGCTCCATGCTCGACCGCCTCAGGAGCGAGATCGTCCCTGACCACTCCAAGCTCTCTGAAATCTTCGCGCAATTAGGGATTCGCGACGCTTCGAATTGCAGAGAGGAGCTCGAGAGCCTCCAGGACGAGTTCCAGAACCAGACGGAGGAGAAACCCAAGTCGCAGCTCATCTCCCTCGTCGGACTCGTTCGCTACGGCAAGTGCGTGTTATTTGGAGCATCCACACCGGGATCGGACCTAATCCGCCGTAAATCGGCATCGGAATTAAGTTTCCCGGTAGATTTTCGGTGTCCGATCAGTTTGGAGCTAATGCGGGACCCGGTCACCGTGGCCACCGGCCAGACATACGATCGTGATTCCATCAAGCTGTGGATCGAATCAGGACACAACACGTGCCCCAAGACAGGTCAGGCCCTGGCCCACATGGAGATCATACCGAATCGCGCGTTGAAAAATCTCATCGCCATGTGGTGCCGCGAGCAGAGAGTCCCTTTCGAAACCTCCGAGAATAATAAGGGGCTAGTCAACGCCGTAAAAAAGAACAAGGCGGCGCTAGAAGCTACGCGGATGACCGGCTCGTTTTTGGTCAACAAGCTTTCGGTGTCTCAGTCGATGGAGGCGGCGAACGGCGTCGTTTACGAGCTCCGGAGTCTGGCGAAGACGGACTCCGACTGTCGCGCCTGCATTGCGGAGGCCGGGGCTATTCCTTTGCTTGTACGGTACTTAAGCTCCGACGTGGGAGAGACCCATCCGAACCTGCAGGTTAACGCCGTGACGACGATTCTTAACCTTTCTATCTTGGAAGCGAACAAAACGCGGATCGTGGAGACTGACGGAGCTCTTAACGGCGTTATCGAGGTGCTGAGGTCGGGGGCCACCTGGGAGGCGAAGGGGAATGCGGCGGCTACGATATTCAGTTTATCAGGTGTGCAGGCGTACAGGAAGAGACTCGGGAAGAAGACACGTGTCATAAAGGGGTTAGTGGACTTGGCGAGGGATGGGCCCGAGCGCGGGTGTTTTAAAAAGGACGCCATGGTGGCGATACTGAATTTGGCGGGAGAGAGGGAGGCAGTGGCGAGATTGGTGGAAGGCGGGGTGGTGGAAATGACCGTGCAAGTGATGGAGGGGCTGCCGGAGGAGGCGGTTACTGTGTTGGAAATTGTGGTGAGAAGCGGCGGATTATTGGCCATTGCGGCGGCGCATCGCGCGATTAGAAAATTGGGGAGTGTGTTGAGAGAAGGGTCGGAGAGGGCGAGGGAGAGCGCGGCCGCCACGCTGGTGACAATCTGTCGAAAAGGGGGATCGGAGATGGTGGCGGAATTGGCGTCAATGCCAGGGATTGAGAGGGTGATATGGGAATTGATGGGGGTGGGGACGGTGAGGGCGAGGCGGAAGGCGGCGTCTCTATTGAGGATTCTGAGGAGATGGGCTGCCGGTTTGGATAGTGAGGTAGCGGAGGGGGGATATTCAACGGTGAATCATGTGAGTACATCGGCAACAACAACAGTAGTGGCAAGC
>Malba_043610
ATGGCAATATCTCAGCAAGCATTTCCGCCGCGAAAACGCCGGCCCTCGGCGGGGGCCTTCATATCGCCCAAGCTATCCGACCAGACCCTCCTCCGTTCCCTCCACCATCTCTCCCAAGAAATCTCCTCTCTCGAGCCGCTCCAGTTCCTCCTGCGCCGCACGTCCCGCTCGGTGATCCGCAGGTCAACCCTCCTCTCCATCTTCTTCGAAGACATCATCCGCATCTCCACCGCCGTCTTCTCCCACTCCGCCATCCTCTGCTTCCAGGAGCTCTACATCCTGCTCCAGAGGATCCAGACCCTTCTCGAAGACTCCTCCAACGGCAGCCGGATGTGGCTCCTCCTCCAGACCGAGTCTCTAGCGAACAGCTTCCACGAGCTCACCCTCGACCTCTCCACCTTACTCGACATTCTCCCCGTCAAGGAGCTACGATTAAACGACGACGTAGAAGAGGTCGTCTCCCTACTCCGCACCCAGTGCTCCCGCAGCACCACGAAGTCGTTCGTCGATCCAAGAGACGACGGCCTCCGCCTCGAGGTCTGCTCCATACTCGACCGCCTCAGGAGCGAGATCGTTCCCGACCACTCCAAGCTCTCCGATATTTTCACGCAATTGGGGATTCGCGATGCTTCGGATTGCAGAGAGGAGCTTGAGAGCCTCCAGGAAGAGTTCCAGAACCAGACGGAGGAGAAATCCAAGTCGCAGCTCGTTGCCCTCGTCGGACTCGTTCGCTACGGCAAGTGCGTGTTATTCGGAGCATCCACGCCGGCATCGGACCTAATCCGCCTTAAATCGGCGTCGGAATTAAGTTTCCCGGCGGATTTCCGGTGCCCGATCAGTTTGGAGCTAATGCGGGACCCGGTCACCGTGGCGACCGGCCAGACGTACGATCGTGAGTCCATCAAGCTGTGGATCGAAGCGGGTCACAACACGTGTCCCAAGACAGGTCAGGCCCTGGCCCACACTGAGCTCATCCCCAACGTCGCGTTGAAAAATCTCATTGCCATGTGGTGCCGCCAGCAGAAAATCCCTTTCGAAACCGCGGCGAAGAATAAGGGGCTGGTCAACGCCGTTAAAAAGAACAAGGCCGCGCTCGAAGCTACCAGAATGACGGCGTCGTTTCTGGTCAATAAGCTTTCGGTGTCTCAGTCTATGGAGGCGGCGAACGGCGTCGTTTACGAGCTCCGGAGTCTGGCGAAGACGGACGCCGACTGTCGTGCCTGCATTGCGGAAGCCGGGGCTATTCCTTTGCTCGTACGGTACCTGGGTGCGGACGTCGGTGGTGCCCATCCGAACCTGCAGGTTAACGCCGTGACGACGATTCTAAACCTTTCTATTTTGGAAGCGAACAAAACGCGGATCATGGAGACGGACGGAGCTCTTAACGGCATCATCGAGGTGCTGAGGTCGGGGGCCACGTGGGAGGCGAAGGGGAATTCGGCGGCGACGATATTCAGTTTATCAGGTGTGCACGGATACAGGAAGAGACTGGGGAGGAAGACACGCGTCATAAAGGGGTTAGTGGAGCTGGCGAGGGATGGACCCGAACACGGATGTTTTAAAAAGGACGCCATGGTGGCGATATTGAATTTGGCGGGAGAGAGGGAGGCAGTGGCTAGATTGGTGGAAGGTGGGGTGGTGGAGACGACCTTGCAAGTGATGGAGGGGTTGCCGGAGGAGGCGGTGGCTGTGTTGGAAATTGTGGTTAGAAGCGGCGGATTAGTGGCCATTGCGGCGGCGTACGGCGCGATTAGAAAATTGGGAAGTGTGTTGAGAGAAGGGTCGGAGAGGGCGAGGGAGAGCGCGGCGGCGACGCTGGTGACAATTTGTCGAAAAGGGGGATCGGAAATGGTGGCGGAATTGGCGTCAGTGCCGGGGATTGAGAGGATCATATGGGAATTGATGGGGGTGGGGACGGTGAGGGCGAGGCGGAAGGCGGCGTCGCTGTTGAGGATTCTGAGGAGATGGGCTGCGGGTTTGGGTAGTGAGGTTGCGGAGGTGGGATATTCAACGGTGAATCATGTGAGTACATCGGCAACAGCGACAATAGTGGCAATC
>Malsi_03g006280
ATGGACCATATTCAAAGCTCCTGCGATCTTTACCCCGTTGTTGACGTCCCGACGATGATCTATGAAGACAACGCAGTCAACCCTCTTCTCCATCCTCTTAGAAGACATCATCCGCAGCTCCACCGTCGTATTCTCCTACTCCGCCATCATCTGCTTCCAAGAGCTCTACATCCTGCTCCAGATGATCTAGACCTTTCTGGAAGACTCTTCAAACGGCACACCACGAAGTCGTTCATTAATCCAAGAGACGATGGCCTCCACCTCGAGGTCTACTCCATACTCGACCGCCTCAGGAGCGAGATTGTCCCCGACCACTCCAAGCTCTCCGATATTTTCACACAAATAGGGATTCGTGACACTTCAAATTGCATAGATGAGCTCAAGAGCCTCCAGGAAGAGTTCCAAAACCAGACGGAGGAGAAATCCAAGTCGCAGTTCCTTGTCTATTTACTATATATCCAATTGTATTGGAACGCAAAAATAAATAAA
>Malsi_04g011140
ATGGTTCTAAATCAACAAAACAGCTTGAATGTGAGGACCAGATATACAAGCACTAGCAGCAACCATCTCACCATGGAACGTCTCATACGATTTCATGAATCGTCTCTTCCTGCATATCATCCACATCATGGACCAGTTCCTCTTGTGCCGCACAGGTCAACCCTCATCTCCATCCTCTTCGAAGACATCATCTGCAGCTCCACCGCCGTCTTCTCCCACTCCGCCATCCTCTGCTTCCAGGAGCTCTGCATCATGCTCCAGAGGATCCAGACCCTTCTCGAAGACTCCTCCAACGGCAGCCGGATGTGGCTCCTCCTCCAGACCGAGTCTCTAGCGAACAGCTTCCACGCAATTAGGGATTCGCGACGCTTCAAATTGCAGAGAGGAGCTCGAGAGCCTCCGGGAATACATAAAATTGTGGATTTCTACGGAAAGAGTCACACTCTAAACTGTGACATGTTTGAACGTCATTCTTTCTCTCGCTCTCTCTTAACATCACGATTCAAACCCCCACCCCAGCCAGCACCCACGAACCCAGAAATACCGAAAACCATCACCATTCTCATCCTTCAGTTCTCAATTGGATTCCACAGTGTAAACCCAGAAACTAAAGTTTATGCAAAGAGCAACTTACAAAGAGGTGAAGAAAAAAAAGTATGTCAAATCATTGCTCATCACTTCAGGTACCTTTTGACCTTTTGCATGTCAAGATATGCTTCAATTTTGTTAGGTAGTAAATTTTCA
>Malsi_04g015450
ATGGCAATATCTCCGCAAGCATTTCCGCCGCGAAAACGCCGGCCCTCGGCGGGGGCCTTCATATCGCCCAAGCTATCCGACCAGACCCTCCTCCGTTCCCTCCACCATCTCTCCCAAGAAATCTCCTCCCTCGAGCCGCTCCAGTTCCTCCTGCGCCGCACGTCCCGCTCGGTGATCCGCAGGTCAACCCTCCTCTCCATCTTCTTCGAAGACATCATCCGCATCTCCACCGCCGTCTTCTCCCACTCCGCCATCCTCTGCTTCCAGGAGCTCTACATCCTGCTCCAGAGGATCCAGACCCTTCTCGAAGACTCCTCCAACGGCAGCCGGATGTGGCTCCTCCTCCAGACCGAGTCTCTAGCGAACAGCTTCCACGAGCTCACCCTCGACCTCTCCACCTTACTCGACATCCTCCCCGTCAAGGAGCTACGGTTAAACGACGACGTAGAAGAGGTCGTCTCCCTCCTCCGCACCCAGTGCTCCCGCAGCACCACGAAGTCGTTCGTCGATCCAAGAGACGACGGCCTCCGCCTCGTGGTCTGCTCCATACTCGACCGCCTCAGGAGCGAGATCGTTCCCGACCACTCCAAGCTCTCCGATATTTTCACGCAATTGGGGATTCGCGATGCTTCGGATTGCAGGGAGGAGTTTGAGAGCCTCCAGGAAGAGTTCCAGAGCCAGACGGATGAGAAATCCAAGTCGCAGCTCGTTGCCCTCGTCGGACTCGTTCGCTACGGCAAGTGCGTGTTATTCGGAGCTCCCACGCCGGCATCGGACCTAATCCGCCTTAAATCGGCGTCGGAATTAAGTTTCCCGGCGGATTTCCGGTGCCCGATCAGTTTGGAGCTAATGCGGGACCCGGTCACCGTGGCGACCGGCCAGACGTACGATCGTGAGTCCATCAAGCTGTGGATCGAAGCGGGTCACAACACGTGTCCCAAGACAGGTCAGGCCCTGGCCCACACTGAGCTCATCCGCAACCTCGCGTTGAAAAATCTCATCGCCATGTGGTGCCGCCAGCAGAAAATCCCTTTCGAAACCGCGGCGAAGAATAAGGGGCTGGTCAACGCCGTTAAAAAGAACAAGGCCGCGCTCGAAGCTACCAGAATGACGGCGTCGTTTCTGGTCAATAAGCTTTCGGTGTCTCAGTCTATGGAGGCGGCTAACGGCGTCGTTTACGAGCTCCGGAGTCTGGCGAAGACGGACGCTGACTGTCGCGCCTGCATTGCGGAAGCCGGGGCTATTCCTTTGCTCGTACGGTACCTGGGCGCGGACGTCGGTGGGCCCCATCCGAACCTGCAGGTTAACGCCGTGACGACGATTCTAAACCTTTCTATTTTGGAAGCGAACAAAACGCGGATCATGGAGACGGACGGAGCTCTTAACGCCATCATCGAGGTGCTGAGGTCGGGGGCCACGTGGGAGGCGAAGGGGAATGCGGCGGCGACGATATTCAGTTTATCAGGTGTGCATGGGTACAGGAAGAGACTGGGGAGGAAGACACGCGTCATAAAGGGGTTAGTGGAGCTGGCGAGGGATGGACCCGAGCACGGATGTTTTAAAAAGGACGCCATGGTGGCGATATTGAATTTGGCGGGAGAGAGGGAGGCAGTGGCTAGATTGGTGGAAGGTGGGGTGGTGGAGACGACCTTGCAAGTGATGGAGGCGTTGCCGGAGGAGGCGGTGGCTGTGTTGGAAATTGTGGTTAGAAGCGGCGGATTAGTGGCCATTGCGGCGGCGTACGGCGCGATTAGAAAATTGGGAAGTGTGTTGAGAGAAGGGTCGGAGAGGGCGAGGGAGAGCGCGGCGGCGACGCTGGTGACAATTTGTCGAAAAGGGGGATCGGAAATGGTGGCGGAATTGGCGTCAGTGCCGGGGATTGAGAGGATGATATGGGAATTGATGGGGGTGGGGACGGTGAGGGCGAGGCGGAAGGCGGCGTCGCTGTTGAGGATTCTGAGGAGATGGGCTGCGGGTTTGGGTAGTGAGGTTGCGGAGGTGGGATATTCAACGGTGAATCATAGGTTTTCGTTTTCTTTGTTTCGATTTGTTGAAAGCTTAGATGAAAAAAATCTCATGCATTCTTTCGTA
>Malsi_10g006900
ATGGCATCAGTTAATCAGCCTAGAACAGGACTGGCACCTACAATGGATCCAAGGTCACTTTGGGTCAACCCGTTAGGCCTGTTAGCACCCATTATAAATTATATTGGAATGCTTCCTCAAGCCTCTTTGGGTCATCCGCTCATTCCACCATCTCTCCTAAGAAATCTCATCCCTAGAGCCGTTCAAGTTATTTATGTGCCGCACCTCCCGCTTCGTGATCCGCAGACCCTTCTCGAAGACTCCTCCAACGACAACCGGATGTGGCTTTTCCTCCAAACCGAGTCTCTAGCGAACAGCTTCCATGAGCTCACCCTCGACCTCTCCATCTTACTCGACATCTTCCCTCACCACGAAGTCGTTGATCCAAGAGACGACGGTTTTTGCCTAGAGGTATGCTCCATACTCGACTGCCTCATGAGTGAGATCGTCCCCGACCACTCCAAGCTCTCCGATATTTTCACGCAAATAGGGATTCGCGATGCTTCAAATTGCAGAGAGGAGCTCGAGAGCCTCCACGAAGAGTTCCAAAACCAGACAGAGGGAAATGCAAGTCGCAGTTCCTTGTCTGTTTACTATATATCCAAT
>Malsi_12g016040
ATGACAATATCTCCCAAAGCATTCCCGCCGCCAAAACGCCGGCCCACGGCGGGGGCGTTCGTGTCGCCCAAGCTCTCTGACCAGACCCTCCTCCGCTCCCTCCACCATCTCTCCCATGAAATCTCCTCCGTCGAGCCTCTCCACTTCCTCCGCCGCCGCACCTCCCGCTCCATGATCCGCAAGTCAACCCTCCTCTCCATCCTCTTCGAAGACATCATCAGGAGCTCCACCGCCGTCTTCTCCCCCTCCGCCCTCCTCTGCTTCCAGGAGCTCTACATCCTGCTCCAGAGGATCCAGACTCTCATGGAAGATTCCTCCAACGGGAGCCGGATGTGGCTGCTCCTCCAGACCGAGTCCCTCGCCAACAGCTTCCACGAGCTCACCCTCGACCTCTCTACCTTGCTTGACATCCTCCCCGTCAAGGAGCTCCGATTAAACGACGATGTCCGGGAGGTCGTCTCCCTCCTCCGCAGCCAGTGCTCCCGCAGCACCACAAAATCGCTCGTCGATCCGAGAGACGACGCCCTCCGCCGCGAGGTTTGCTCCATGCTCGACCGCCTCAGGAGCGAGATCGTCCCTGACCACTCCAAGCTCTCTGAAATCTTCGCGCAATTAGGGATTCGCGACGCTTCGAATTGCAGAGAGGAGCTCGAGAGCCTCCAGGACGAGTTCCAGAACCAGACGGAGGAGAAACCCAAGTCGCAGCTCATCTCCCTCGTCGGACTCGTTCGCTACGGCAAGTGCGTGTTATTTGGAGCATCCACACCCGGATCGGACCTAATCCGCCGTAAATCGGCATCGGAATTAAGTTTCCCGGTAGATTTTCGGTGTCCGATCAGTTTGGAGCTAATGCGGGACCCGGTCACCGTGGCCACCGGCCAGACATACGATCGTGATTCCATCAAGCTGTGGATCGAATCAGGACACAACACGTGTCCCAAGACAGGTCAGGCCCTGGCCCACATGGAGATCATACCGAATCGCGCGTTGAAAAATCTCATCGCCATGTGGTGCCGCGAGCAGAGAGTCCCTTTCGAAACCTCGGAGAATAATAAGGGGCTAGTCAACGCCGTAAAAAAGAACAAGGCGGCGCTAGAAGCTACGCGGATGACGGGCTCGTTTTTGGTCAACAAGCTTTCGGTGTCTCAGTCGATGGAGGCGGCGAACGGCGTCGTTTACGAGCTCCGGAGTCTGGCGAAGACGGACTCCGACTGTCGCGCCTGCATTGCGGAGGCCGGGGCTATTCCTTTGCTTGTACGGTACTTAAGCTCCGACGTGGGAGAGACCCATCCGAACCTGCAGGTTAACGCCGTGACGACGATTCTTAACCTTTCTATCTTGGAAGCGAACAAAACGCGGATCATGGAGACTGACGGAGCTCTTAACGGCGTTATCGAGGTGCTGAGGTCGGGGGCCACCTGGGAGGCGAAGGGGAATGCGGCGGCTACGATATTCAGTTTATCAGGTGTGCAGGCGTACAGGAAGAGACTCGGGAAGAAGACACGTGTCATAAAGGGGTTAGTGGAGTTGGCGAGGGATGGGCCCGAGCGCGGGTGTTTTAAAAAGGACGCCATGGTGGCGATACTGAATTTGGCGGGAGAGAGGGAGGCAGTGGCGAGATTGGTGGAAGGCGGGGTGGTGGAAATGACCGTGCAAGTGATGGAGGGGCTGCCGGAGGAGGCGGTTACTGTGTTGGAAATTGTGGTGAGAAGCGGCGGATTACTGGCCATTGCGGCGGCGCATCGCGCGATTAGAAAATTGGGGAGTGTGTTGAGAGAAGGGTCGGAGAGGGCGAGGGAGAGCGCGGCGGCCACGCTGGTGACAATCTGTCGAAAAGGGGGATCGGAGATGGTGGCGGAATTGGCGTCAATGCCAGGGATTGAGAGGGTGATATGGGAATTGATGGGGGTGGGGACGGTGAGGGCGAGGCGGAAGGCGGCGTCTCTATTGAGGATTCTGAGGAGATGGGCTGCCGGTTTGGATAGTGAGGTAGCGGAGGGGGGATATTCAACGAATCAATCTCAT
>Malsi_14g000330
ATGGCAATATCTCCGCAAGCATTTCCGCCGCGAAAACGCCGGCCCTCGGCGGGGGCCTTCATATCGCCCAAGCTATCCGACCAGACCCTCCTCCGTTCCCTCCACCATCTCTCCCAAGAAATCTCCTCCCTCGAGCCGCTCCAGTTCCTCCTGCGCCGCACGTCCCGCTCGGTGATCCGCAGGTCAACCCTCCTCTCCATCTTCTTCGAAGACATCATCCGCATCTCCACCGCCGTCTTCTCCCACTCCGCCATCCTCTGCTTCCAGGAGCTCTACATCCTGCTCCAGAGGATCCAGACCCTTCTCGAAGACTCCTCCAACGGCAGCCGGATGTGGCTCCTCCTCCAGACCGAGTCTCTAGCGAACAGCTTCCACGAGCTCACCCTCGACCTCTCCACCTTACTCGACATCCTCCCCGTCAAGGAGCTACGATTAAACGACGACGTAGAAGAGGTCGTCTCCCTCCTCCGCACCCAGTGCTCCCGCAGCACCACGAAGTCGTTCGTCGATCCAAGAGACGACGGCCTCCGCCTCGAGGTCTGCTCCATACTCGACCGCCTCAGGAGCGAGATCGTTCCCGACCACTCCAAGCTCTCCGATATTTTCACGCAATTGGGGATTCGCGATGCTTCGGATTGCAGGGAGGAGCTTGAGAGCCTCCAGGAAGAGTTCCAGAGCCAGACGGATGAGAAATCCAAGTCGCAGCTCGTTGCCCTCGTCGGACTCGTTCGCTACGGCAAGTGCGTGTTATTCGGAGCTCTCACGCCGGCATCGGACCTAATCCGCCTTAAATCGGCGTCGGAATTAAGTTTCCCGGCGGATTTCCGGTGCCCGATCAGTTTGGAGCTAATGCGGGACCCGGTCACCGTGGCGACCGGCCAGACGTACGATCGTGAGTCCATCAAGCTGTGGATCGAAGCGGGTCACAACACGTGTCCCAAGACAGGTCAGGCCCTGGCCCACACTGAGCTCATCCGCAACCTCGCGTTGAAAAATCTCATCGCCATGTGGTGCCGCCAGCAGAAAATCCCTTTCGAAACCGCGGCGAAGAATAAGGGGCTGGTCAACGCCGTTAAAAAGAACAAGGCCGCGCTCGAAGCTACCAGAATGACGGCGTCGTTTCTGGTCAATAAGCTTTCGGTGTCTCAGTCTATGGAGGCGGCTAACGGCGTCGTTTACGAGCTCCGGAGTCTGGCGAAGACGGACGCTGACTGTCGCGCCTGCATTGCGGAAGCCGGGGCTATTCCTTTGCTCGTACGGTACCTGGGCGCGGACGTCGGTGGGCCCCATCCGAACCTGCAGGTTAACGCCGTGACGACGATTCTAAACCTTTCTATTTTGGAAGCGAACAAAACGCGGATCATGGAGACGGACGGAGCTCTTAACGGCATCATCGAGGTGCTGAGGTCGGGGGCCACGTGGGAGGCGAAGGGGAATGCGGCGGCGACGATATTCAGTTTATCAGGTGTGCATGGGTACAGGAAGAGACTGGGGAGGAAGACACGCGTCATAAAGGGGTTAGTGGAGCTGGCGAGGGATGGACCCGAGCACGGATGTTTTAAAAAGGACGCCATGGTGGCGATATTGAATTTGGCGGGAGAGAGGGAGGCAGTGGCTAGATTGGTGGAAGGTGGGGTGGTGGAGACGACCTTGCAAGTGATGGAGGCGTTGCCGGAGGAGGCGGTGGCTGTGTTGGAAATTGTGGTTAGAAGCGGCGGATTAGTGGCCATTGCGGCGGCGTACGGCGCGATTAGAAAATTGGGAAGTGTGTTGAGAGAAGGGTCGGAGAGGGCGAGGGAGAGCGCGGCGGCGACGCTGGTGACAATTTGTCGAAAGGGGGGATCGGAAATGGTGGCGGAATTGGCGTCAGTGCCGGGGATTGAGAGGATGATATGGGAATTGATGGGGGTGGGGACGGTGAGGGCGAGGCGGAAGGCGGCGTCGCTGTTGAGGATTCTGAGGAGATGGGCTGCGGGTTTGGGTAGTGAGGTTGCGGAGGTGGGATATTCAACGGTGAATCATAGGTTTTCGTTTTCTTTGTTTCGATTTGTTGAAAGTTTAGATGAAAAAAATCTCATGCATTCTTTCGTA
>Malsy_04g015280
ATGGCAATATCTCCGCAAGCATTTCCGCCGCGAAAACGCCGGCCCTCGGCGGGGGCCTTCATATCGCCCAAGCTATCCGACCAGACCCTCCTCCGCTCCCTCCACCATCTCTCCCAAGAAATCTCCTCCATCGAGCCGCTCCAGTTCCTCCTGCGCCGCACGTCCCGCTCGGTGATCCGCAGGTCAACCCTCCTCTCCATCTTCTTCGAAGACATCATCCGCATCTCCACCGCCGTCTTCTCCCACTCCGCCATCCTCTGCTTCCAGGAGCTCTACATCCTGCTCCAGAGGATCCAGACCCTTCTCGAAGACTCCTCCAACGGCAGCCGGATGTGGCTCCTCCTCCAGACCGAGTCTCTAGCGAACAGCTTCCACGAGCTCACCCTCGACCTCTCCACCTTACTCGACATCCTCCCCGTCAAGGAACTACGATTAAACGACGACGTAGAAGAGGTCGTCTCCCTCCTCCGCACCCAGTGCTCCCGCAGCACCACGAAGTCGTTCGTCGATCCAAGAGACGACGGCCTCCGCCTCGAGGTCTGCTCCATACTCGACCGCCTCAGGAGCGAGATCGTTCCCGACCACTCCAAGCTCTCCGATATTTTCACGCAATTGGGGATTCGCGATGCTTCGGATTGCAGGGAGGAGCTTGAGAGCCTCCAGGAAGAGTTCCAGAACCAGACGGATGAGAAATCCAAGTCGCAGCTCGTTGCCCTCGTCGGACTCGTTCGCTACGGCAAGTGCGTGTTATTCGGAGCATCCACGCCGGCATCGGACCTAATCCGCCTTAAATCGGCGTCGGAATTAAGTTTCCCGGCAGATTTCCGGTGCCCGATCAGTTTGGATCTAATGCGGGCCCCGGTCACCGTGGCGACCGGCCAGACGTACGATCGTGAGTCCATCAAGCTGTGGATCGAAGCGGGTCACAACACGTGTCCCAAGACAGGTCAGGCCCTGGCCCACACTGAGCTCATCCCCAACCTCGCGTTGAAAAATCTCATTGCCATGTGGTGCCGCCAGCAGAAAATCCCTTTCGAAACAGCGGCGAATAATAAGGGGCTGGTCAACGCCGTTAAAAAGAACAAGGCCGCGCTCGAAGCTACCAGAATGACGGCGTCGTTTCTGGTCAATAAGCTTTCGGTCTCTCAGTCTATGGAGGTGGCTAACGGCGTCGTTTACGAGCTCCGGAGTCTGGCGAAGACGGACGCTGACTGTCGCGCCTGCATTGCGGAAGCCGGGGCTATTCCTTTGCTCGTACGGTACCTGGGCGCGGACGTCGGTGGGCCCCATCCGAACCTGCAGGTTAACGCCGTGACGACGATTCTAAACCTTTCTATTTTGGAAGCGAACAAAACGCGGATCATGGAGACGGACGGAGCTCTTAACGGCATCATCGAGGTGCTGAGGTCGGGGGCCACGTGGGAGGCGAAGGGGAATGCGGCGGCGACGATATTCAGTTTATCAGGTGTGCATGGGTACAGGAAGAGACTGGGGAGGAAGACACGCGTCATAAAGGGGTTAGTGGAGCTGGCGAGGGATGGACCCGAGCACGGATGTTTTAAAAAGGACGCCATGGTGGCGATATTGAATTTGGCGGGAGAGAGGGAGGCAGTGGCTAGATTGGTGGAAGGTGGGGTGGTGGAGACGACCTTGCAAGTGATGGAGGCGTTGCCGGAGGAGGCGGTGGCTGTGTTGGAAATTGTGGTTAGAAGCGGCGGATTAGTGGCCATTGCGGCGGCGTACGGCGCGATTAGAAAATTGGGAAGTGTGTTGAGAGAAGGGTCGGAGAGGGCGAGGGAGAGCGCGGCGGCGACGCTGGTGACAATTTGTCGAAAAGGGGGATCGGAAATGGTGGCGGAATTGGCGTCAGTGCCGGGGATTGAGAGGATGATATGGGAATTGATGGGGGTGGGGACGGTGAGGGCGAGGCGGAAGGCGGCGTCGCTGTTGAGGATTCTGAGGAGATGGGCTGCGGGTTTGGGTAGTGAGGTTGCGGAGGTGGGATATTCAACGTGGAAGAGAGAGAAAGTGAGAGAGGAGAGAGAGAGAGAGGTGGTGATGGGAAACCACAAGTTTAGATTATCAGATATGATGTCCAATTCCTGGTTTAGCAAGCTGAAAGACATGAGCAAGCCCAGAAAAAAGCAATCCAAGAAGAAAAAACAACAAAAACCACCCTCGTTTGCTTCTTCTTCTCCAACAAAAAATTTTACAGAGCCCTCGAAGCCAACGCGGCAACTGCCCCACCACCTCCACTGCCACCCAAGACAGTCTTACTACTTCACAAGAGAGCTCACCTCCCCTGCGCCTGCCCCATCTCACAGATTCCCCACCTCCTCCTCCCCCACCAATGACCCACCACCAAAAAAATCCAACAGACAAAAACTCAGGAACAGAATTACCACCTTGCCCGCTTCCGATCCCAACCTCCTAACTTCCTCTGTTTCAGCCGGCTGCGGCTGCCACGCCACCACCATTGAATCCGTCTGGACTAAATCCCAATCCCCACCTGAGACATGGTCGTCTTTCTCCTTCGACAGCTTCCCAGACCCGACGTCAGAGATAGAGTTTCTCGACGACGACAATGAGCCTGAATTCCGGTGCGACCGCGTTCTCGCCGCTTACCATGTCGACTCCGGTGAAAAAGACGTCGTTGTCGACGTCGACAAGGCGTCTCTGACCATGAAATTATCCGATGTGAAAGTATCTGATGCGCCGGAGGATGGGTTGGATTCGTTTTCCGAGCTCGAGCTCCCTCCGATTATAACCAAGCCACCAAAATTCAGCGAAATGGTGAGCGAACTGAAGAAGAACAAGAACAAGAAGAAAGAACAGAGGAGCATTACTAAAAGTGATGGTAGAAGGCTTCCTTCATCAAATGCAGCTACATCTCCCGGCGTCCGTCTTCGGAATTCGCCGAGAATTTCCAACCGGAAGATCAACCAGGCCGGCCTCAGCCGGCGGAGCGTGTCGTCGAATTCGAGCTCGAAGCGAAGGAGCATCTCCGACAGCTTCGCAATTGTCAAATCATCGTTTGATCCCCAGAGGGATTTCAGGGAATCAATGGTGGAGATGATCTTGGAGAACAACATCAAGGCATCCAAGGATTTGGAAGATCTTCTTGCATGTTATCTTTCTTTGAATTCTGATGAGTACCATGAGATGATCATCAAGGTGTTCAAGCAAATCTGGATTGATCTCACTGATATTAGGTCCAAGGTAGAAAATCCGACTCCGTCCGAAAGTTCTTTACCTAGGGCTATGGGACGAAACAAGGCCCGAAGGTTGAGGGAAAAGGGCAAGGCAAATGCTGATTACGCCGCTCAACATGAAGTGGCGGCCTCATTTCGATTACTGACGGAGCAAAATGCCCTTGAGGCGGAAGAAAGGAAGTGTAGACATGAAGAACGAGCCAAACAAATACAAGAAGAGATGGATGATAAGAATATGGAAAGGAACACTTCGAATTACACTCTAATGAGAAAAAAAAAAGAAATTATGTCTCGGCAGCAATTGTTGACCTCTGACTATACTCCTACAATGGCGGATGATGAAGATGATATTGATTATGGATAT
>Malsy_12g017130
ATGACAATATCTCCCAAAGCATTCCCGCCGCCAAAACGCCGGCCCACGGCGGGGGCGTTCGTGTCGCCCAAGCTCTCTGACCAGACCCTCCTCCGCTCCCTCCACCATCTCTCCCATGAAATCTCCTCCGTCGAGCCTCTCCACTTCCTCCGCCGCCGCACCTCCCGCTCCATGATCCGCAAGTCAACCCTCCTCTCCATCCTCTTCGAAGACATCATCAGGAGCTCCACCGCCGTCTTCTCCCCCTCCGCCCTCCTCTGCTTCCAGGAGCTCTACATCCTGCTCCAGAGGATCCAGACTCTCATGGAAGATTCCTCCAACGGGAGCCGGATGTGGCTGCTCCTCCAGACCGAGTCCCTCGCCAACAGCTTCCACGAGCTCACCCTCGACCTCTCTACCTTGCTTGACATCCTCCCCGTCAAGGAGCTCCGATTAAACGACGATGTCCGGGAGGTCGTCTCCCTCCTCCGCAGCCAGTGCTCCCGCAGCACCACAAAATCGCTCGTCGATCCGAGAGACGACGCCCTCCGCCGCGAGGTTTGCTCCATGCTCGACCGCCTCAGGAGCGAGATCGTCCCTGACCACTCCAAGCTCTCTGAAATCTTCGCGCAATTAGGGATTCGCGACGCTTCGAATTGCAGAGAGGAGCTCGAGAGCCTCCAGGACGAGTTCCAGAACCAGACGGAGGAGAAACCCAAGTCGCAGCTCATCTCCCTCGTCGGACTCGTTCGCTACGGCAAGTGCGTGTTATTTGGAGCATCCACACCCGGATCGGACCTAATCCGCCGTAAATCGGCATCGGAATTAAGTTTCCCGGTAGATTTTCGGTGTCCGATCAGTTTGGAGCTAATGCGGGACCCGGTCACCGTGGCCACCGGCCAGACATACGATCGTGATTCCATCAAGCTGTGGATCGAATCAGGGCACAACACGTGTCCCAAGACAGGTCAGGCCCTGGCCCACATGGAGATCATACCGAATCGCGCGTTGAAAAATCTCATCGCCATGTGGTGCCGCGAGCAGAGAGTCCCTTTCGAAACCTCGGAGAATAGTAAGGGGCTAGTCAACGCCGTAAAAAAGAACAAGGCGGCGCTAGAAGCTACGCGGATGACGGGCTCGTTTTTGGTCAACAAGCTTTCGGTGTCTCAGTCGATGGAGGCGGCGAACGGCGTCGTTTACGAGCTCCGGAGTCTGGCGAAGACGGACTCCGACTGTCGCGCCTGCATTGCGGAGGCCGGAGCTATTCCTTTGCTTGTACGGTACTTAAGCTCCGACGTGGGAGAGACCCATCCGAACCTGCAGGTTAACGCCGTGACGACGATTCTTAACCTTTCTATCTTGGAAGCGAACAAAACGCGGATCATGGAGACTGACGGAGCTCTTAACGGCGTTATCGAGGTGCTGAGGTCGGGGGCCACCTGGGAGGCGAAGGGGAATGCGGCGGCTACGATATTCAGTTTATCAGGTGTGCAGGCGTACAGGAAGAGACTCGGGAAGAAGACACGTGTCATAAAGGGGTTAGTGGAGTTGGCGAGGGATGGGCCCGAGCGCGGGTGTTTTAAAAAGGACGCCATGGTGGCGATACTGAATTTGGCGGGAGAGAGGGAGGCAGTGGCGAGATTGGTGGAAGGCGGGGTGGTGGAAATGACCGTGCAAGTGATGGAGGGGCTGCCGGAGGAGGCGGTTACTGTGTTGGAAATTGTGGTGAGAAGCGGCGGATTACTGGCCATTGCGGCGGCGCATCGCGCGATTAGAAAATTGGGGAGTGTGTTGAGAGAAGGGTCGGAGAGGGCGAGGGAGAGCGCGGCGGCCACGCTGGTGACAATCTGTCGAAAAGGGGGATCGGAGATGGTGGCGGAATTGGCGTCAATGCCAGGGATTGAGAGGGTGATATGGGAATTGATGGGGGTGGGGACGGTGAGGGCGAGGCGGAAGGCGGCGTCTCTATTGAGGATTCTGAGGAGATGGGCTGCCGGTTTGGATAACGGCTCAGCAGCAGCAGGACGAAAGGGGGACCAATATTCTTTGACCGGGAATTATAGGGCTCTCAAACCTTCTGAATGTGAATCAAACCCATGCCCATTCAAGCTGAAAGACATGAGCAAACCCAGAAAAAAGCAATCCAAGAAGAAAAAACAACCCCCATTTGCTTCTTCTTCTCCAACAGCAAAATTTTTTACAGAGCCCTCAAAGCCAAAGCCGCAACTGCCCCACCACCTCCACTACCCCCCAAGACAGTCTTACTACTTCACAAGAGAGCTCACCTCCCCTGCGCCTGCCCCATCTCACGGATGCCCCACCTCCTCCTCCCCCACCAATGACCCACCACCAAAAAAATCCAACAGACAGAAACCGAGGAACAGAACTACCACCTTGCCCTCCTCCGATCCCAACCTCCTAACTTCCTCTGTTTCCGCCGGCTGCGGCTGCCGCTACACCACCATTGAATCCGTCTGGACTAGATCCCAATCCCCACCTGAGACAGGGTCTTCTTCCTCCTTCGACAGCTCTCCAGACCCGCCGTCAGAGACGGAGTTTCTCGACGACGACGATGAGCCTGAATTCCGGTGCGACCGCGTTCTCTCCGCTTACCATGCTGACTCCGGCGAAAAAGACGTCGTTATCGACGTCGAAAAGGCGTCACTGGCCATGAAATTATCCGATGTGCGAATTTCAGAATCGCCGGGTGATGGTTTGGATTCGTTTTCCGGGCTCGAGCTCCCTCCGATTATAACCAAGCCAGCAAAATTCAGCGAAATGGTGAGCGAAGTGAAAAAGAACAAGAACAAGAAGAAAGAGCAGAGGAATATTACTAACAGCGCTGGTAGAAGGCTTCCTTCATCAAATGCAGCTATATCTCCTGGCTTCCGCCTTCGGAATTCGCCGAGGATTTCCAACCGGAAGATCAACCAGGCCTGCCTCAGCCGGCGGAGCGTGTCGTCGAATTCGAGCTCGAAGCGGAGGAGCATCTCCGACAGCTTTGCAATTGTCAAGACATCGTTTGATCCCCAGAGGGATTTCAGGGAATCAATGGTGGAGATGATCATGGAGAACAACATCAAGGCGTCCAAGGATTTGGAAGATCTTCTTGCATGTTATCTTTCCTTGAATTCTGATGAGTACCATGAGATGATCATCAAGGTGTTCAAGCAAATCTGGTTTGATCTCACTGACATTGGGTCCAAG
>Maldo_GDDH_04G1172300
CAATCTACTGTTTCATTGATTCATTCATTTGATTTGTTCATGGCAATATCTCCGCAAGCATTTCCGCCGCGAAAACGCCGGCCCTCGGCGGGGGCCTTCATATCGCCCAAGCTATCCGACCAGACCCTCCTCCGTTCCCTCCACCATCTCTCCCAAGAAATCTCCTCCCTCGAGCCGCTCCAGTTCCTCCTGCGCCGCACGTCCCGCTCGGTGATCCGCAGGTCAACCCTCCTCTCCATCTTCTTCGAAGACATCATCCGCATCTCCACCGCCGTCTTCTCCCACTCCGCCATCCTCTGCTTCCAGGAGCTCTACATCCTGCTCCAGAGGATCCAGACCCTTCTCGAAGACTCCTCCAACGGCAGCCGGATGTGGCTCCTCCTCCAGACCGAGTCTCTAGCGAACAGGCAATTGGGGATTCGCGATGCTTCGGATTGCAGGGAGGAGCTTGAGAGCCTCCAGGAAGAGTTCCAGAGCCAGACGGATGAGAAATCCAAG
>Maldo_GDDH_04G1172400
ATGCGGGACCCGGTCACCGTGGCGACCGGCCAGACGTACGATCGTGAGTCCATCAAGCTGTGGATCGAAGCGGGTCACAACACGTGTCCCAAGACAGGTCAGGCCCTGGCCCACACTGAGCTCATCCGCAACCTCGCGTTGAAAAATCTCATCGCCATGTGGTGCCGCCAGCAGAAAATCCCTTTCGAAACCGCGGCGAAGAATAAGGGGCTGGTCAACGCCGTTAAAAAGAACAAGGCCGCGCTCGAAGCTACCAGAATGACGGCGTCGTTTCTGGTCAATAAGCTTTCGGTGTCTCAGTCTATGGAGGCGGCTAACGGCGTCGTTTACGAGCTCCGGAGTCTGGCGAAGACGGACGCTGACTGTCGCGCCTGCATTGCGGAAGCCGGGGCTATTCCTTTGCTCGTACGGTACCTGGGCGCGGACGTCGGTGGGCCCCATCCGAACCTGCAGGTTAACGCCGTGACGACGATTCTAAACCTTTCTATTTTGGAAGCGAACAAAACGCGGATCATGGAGACGGACGGAGCTCTTAACGGCATCATCGAGGTGCTGAGGTCGGGGGCCACGTGGGAGGCGAAGGGGAATGCGGCGGCGACGATATTCAGTTTATCAGGTGTGCATGGGTACAGGAAGAGACTGGGGAGGAAGACACGCGTCATAAAGGGGTTAGTGGAGCTGGCGAGGGATGGACCCGAGCACGGATGTTTTAAAAAGGACGCCATGGTGGCGATATTGAATTTGGCGGGAGAGAGGGAGGCAGTGGCTAGATTGGTGGAAGGTGGGGTGGTGGAGACGACCTTGCAAGTGATGGAGGCGTTGCCGGAGGAGGCGGTGGCTGTGTTGGAAATTGTGGTTAGAAGCGGCGGATTAGTGGCCATTGCGGCGGCGTACGGCGCGATTAGAAAATTGGGAAGTGTGTTGAGAGAAGGGTCGGAGAGGGCGAGGGAGAGCGCGGCGGCGACGCTGGTGACAATTTGTCGAAAAGGGGGATCGGAAATGGTGGCGGAATTGGCGTCAGTGCCGGGGATTGAGAGGATGATATGGGAATTGATGGGGGTGGGGACGGTGAGGGCGAGGCGGAAGGCGGCGTCGCTGTTGAGGATTCTGAGGAGATGGGCTGCGGGTTTGGGTAGTGAGGTTGCGGAGGTGGGATATTCAACGGTGAATCATGTGAGTACATCGGCAACAGCGACAATAGTGGCAATC
>Maldo_GDDH_12G1185600
ATGACAATATCTCCCAAAGCATTCCCGCCGCCAAAACGCCGGCCCACGGCGGGGGCGTTCGTGTCGCCCAAGCTCTCTGACCAGACCCTCCTCCGCTCCCTCCACCATCTCTCCCATGAAATCTCCTCCGTCGAGCCTCTCCACTTCCTCCGCCGCCGCACCTCCCGCTCCATGATCCGCAAGTCAACCCTCCTCTCCATCCTCTTCGAAGACATCATCAGGAGCTCCACCGCCGTCTTCTCCCCCTCCGCCCTCCTCTGCTTCCAGGAGCTCTACATCCTGCTCCAGAGGATCCAGACTCTCATGGAAGATTCCTCCAACGGGAGCCGGATGTGGCTGCTCCTCCAGACCGAGTCCCTCGCCAACAGCTTCCACGAGCTCACCCTCGACCTCTCTACCTTGCTTGACATCCTCCCCGTCAAGGAGCTCCGATTAAACGACGATGTCCGGGAGGTCGTCTCCCTCCTCCGCAGCCAGTGCTCCCGCAGCACCACAAAATCGCTCGTCGATCCGAGAGACGACGCCCTCCGCCGCGAGGTTTGCTCCATGCTCGACCGCCTCAGGAGCGAGATCGTCCCTGACCACTCCAAGCTCTCTGAAATCTTCGCGCAATTAGGGATTCGCGACGCTTCGAATTGCAGAGAGGAGCTCGAGAGCCTCCAGGACGAGTTCCAGAACCAGACGGAGGAGAAACCCAAGTCGCAGCTCATCTCCCTCGTCGGACTCGTTCGCTACGGCAAGTGCGTGTTATTTGGAGCATCCACACCCGGATCGGACCTAATCCGCCGTAAATCGGCATCGGAATTAAGTTTCCCGGTAGATTTTCGGTGTCCGATCAGTTTGGAGCTAATGCGGGACCCGGTCACCGTGGCCACCGGCCAGACATACGATCGTGATTCCATCAAGCTGTGGATCGAATCAGGACACAACACGTGTCCCAAGACAGGTCAGGCCCTGGCCCACATGGAGATCATACCGAATCGCGCGTTGAAAAATCTCATCGCCATGTGGTGCCGCGAGCAGAGAGTCCCTTTCGAAACCTCGGAGAATAGTAAGGGGCTAGTCAACGCCGTAAAAAAGAACAAGGCGGCGCTAGAAGCTACGCGGATGACGGGCTCGTTTTTGGTCAACAAGCTTTCGGTGTCTCAGTCGATGGAGGCGGCGAACGGCGTCGTTTACGAGCTCCGGAGTCTGGCGAAGACGGACTCCGACTGTCGCGCCTGCATTGCGGAGGCCGGGGCTATTCCTTTGCTTGTACGGTACTTAAGCTCCGACGTGGGAGAGACCCATCCGAACCTGCAGGTTAACGCCGTGACGACGATTCTTAACCTTTCTATCTTGGAAGCGAACAAAACGCGGATCATGGAGACTGACGGAGCTCTTAACGGCGTTATCGAGGTGCTGAGGTCGGGGGCCACCTGGGAGGCGAAGGGGAATGCGGCGGCTACGATATTCAGTTTATCAGGTGTGCAGGCGTACAGGAAGAGACTCGGGAAGAAGACACGTGTCATAAAGGGGTTAGTGGAGTTGGCGAGGGATGGGCCCGAGCGCGGGTGTTTTAAAAAGGACGCCATGGTGGCGATACTGAATTTGGCGGGAGAGAGGGAGGCAGTGGCGAGATTGGTGGAAGGCGGGGTGGTGGAAATGACCGTGCAAGTGATGGAGGGGCTGCCGGAGGAGGCGGTTACTGTGTTGGAAATTGTGGTGAGAAGCGGCGGATTACTGGCCATTGCGGCGGCGCATCGCGCGATTAGAAAATTGGGGAGTGTGTTGAGAGAAGGGTCGGAGAGGGCGAGGGAGAGCGCGGCGGCCACGCTGGTGACAATCTGTCGAAAAGGGGGATCGGAGATGGTGGCGGAATTGGCGTCAATGCCAGGGATTGAGAGGGTGATATGGGAATTGATGGGGGTGGGGACGGTGAGGGCGAGGCGGAAGGCGGCGTCTCTATTGAGGATTCTGAGGAGATGGGCTGCCGGTTTGGATAGTGAGGTAGCGGAGGGGGGATATTCAACGGTGAATCATGTGAGTACATCGGCAACAACAACAGTAGTGGCAAGC
>Maldo_Gala_04g015180
ATGGGCTATATCCCAAAGTGGTTCCTCCTGCGCCGCACGTCCCGCTCGGTGATCCGCAGGTCAACCCTCCTCTCCATCTTCTTCGAAGACATCATCCGCATCTCCACCGCCGTCTTCTCCCACTCCGCCATCCTCTGCTTCCAGGAGCTCTACATCCTGCTCCAGCGGATCCAGACCCTTCTCGAAGACTCCTCCAACGGCAGCCGGATGTGGCTCCTCCTCCAGACCGAGTCTCTAGCGAACAGCTTCCACGAGCTCACCCTCGACCTCTCCACCTTACTCGACATCCTCCCCGTCAAGGAGCTACGATTAAACGACGACGTAGAAGAGGAGCTTGAGAGCCTCCAGGAAGAGTTCCAGAACCAGACGGATGAGAAATCCAAGTCGCAGCTCGTTGCCCTCGTCGGACTCGTTCGCTACGGCAAGTGCGTGTTATTCGGAGCATCCACGCCGGCATCGGACCTAATCCGCCTTAAATCGGCGTCGGAATTAAGTTTCCCGGCAGATTTCCGGTGCCCGATCAGTTTGGAGCTAATGCGGGCCCCGGTCACCGTGGCGACCGGCCAGACGTACGATCGTGAGTCCATCAAGCTGTGGATCGAAGCGGGTCACAACACGTGTCCCAAGACAGGTCAGGCCCTGGCCCACACTGAGCTCATCCCCAATCTCGCGTTGAAAAATCTCATTGCCATGTGGTGCCGCCAGCAGAAAATCCCTTTCGAAACAGCGGCGAATAATAAGGGGCTGGTCAACGCCGTTAAAAAGAACAAGGCCGCGCTCGAAGCTACCAGAATGACGGCGTCGTTTCTGGTCAATAAGCTTTCGGTCTCTCAGTCTATGGAGGCGGCTAACGGCGTCGTTTACGAGCTCCGGAGTCTGGCGAAGACGGACGCTGACTGTCGCGCCTGCATTGCGGAAGCCGGGGCTATTCCTTTGCTCGTACGGTACCTGGGCGCGGACGTCGGTGGGCCCCATCCGAACCTGCAGGTTAACGCCGTGACGACGATTCTAAACCTTTCTATTTTGGAAGCGAACAAAACGCGGATCATGGAGACGGACGGAGCTCTTAACGGCATCATCGAGGTGCTGAGGTCGGGGGCCACGTGGGAGGCGAAGGGGAATGCGGCGGCGACGATATTCAGTTTATCAGGTGTGCATGGGTACAGGAAGAGACTGGGGAGGAAGACACGCGTCATAAAGGGGTTAGTGGAGCTGGCGAGGGATGGACCCGAGCACGGATGTTTTAAAAAGGACGCCATGGTGGCGATATTGAATTTGGCGGGAGAGAGGGAGGCAGTGGCTAGATTGGTGGAAGGTGGGGTGGTGGAGACGACCTTGCAAGTGATGGAGGCGTTGCCGGAGGAGGCGGTGGCTGTGTTGGAAACTGTGGTTAGAAGCGGCGGATTAGTGGCCATTGCGGCGGCGTACGGCGCGATTAGAAAATTGGGAAGTGTGTTGAGAGAAGGGTCGGAGAGGGCGAGGGAGAGCGCGGCGGCGACGCTGGTGACAATTTGTCGAAAAGGGGGATCGGAAATGGTGGCGGAATTGGCGTCAGTGCCGGGGATTGAGAGGATGATATGGGAATTGATGGGGGTGGGGACGGTGAGGGCGAGGCGGAAGGCGGCGTCGCTGTTGAGGATTCTGAGGAGATGGGCTGCGGGTTTGGGTAGTGAGGTTGCGGAGGTGGGATATTCAACGGTGAATCATGTGAGTACATCGGCAACAGCGACAATAGTGGCAATC
>Maldo_Gala_scaffold440g000010
ATGAGTATGGACCTGCATGTGGTTAGTGCAGGCAGGATGTTGCATGATGAGAAAGAAAACTTGAAGACGATAACAACGGTGAACAAAAACATCGTGTTGATGGATTCGAAGCAGAGGGGCGATCCTCCTCCCCCTGGATCTAATCCGACGACCCCTAGGTCTGCTGATCTTGCCGATACAACCATCAACCAAAGGAACATTGCAGGCCACACTACTCCTACTCCGCCTCCTCCACACCATGCATACCCTAATAATGCCGTGGCTAGATCACTACTCGGCGTGGCTACAGATCTTCATGGCAATATCTCTGCAAGCATATCGCCCAAGCTCTCCGACCCAACCCTCCTCTGTTCCCTCCACCATCTCTCCCAAGAAATCTCCTCCCTCGAGCCGCTCCCGTTCCTCCTGCGCCGCACCTCCCGCTCCGTGATTCGCAGGTCAACCCTACTCTCCATCCTCTTCGAAGACATCATCCGCAGCTCCACCGCCGCCTTCTCCCACTCCGCCGTCCTCTGCTTTCAGGAGCTCTACATCCTGCTCCAGAGGATTCAGACCCTTCTTGAAGACTCCTCCAACGGCAACCGGATGTGGCTTTTCCTCCAGATTGAGTCTCTTGCGAACAGCTTCGACGAGCTCACCATCAACCTCTCCACCTTAAGGAAGAGTTCCAGAACCAAATGGAGGAGAAATCCAAGTCGCAGCTCCTTGTCTGTGGAGCCGAATGCGGTGGTCATACCTGTA
>Pyrco_BP1_003662.1
ATGTCGCCCAAGCTCTCCGACCAGACCCTCCTCCGCTCCCTCCACCAACTCTCCCATGAAATCTCCTCCCTCGAGCCTCTCCAGTTCCTCCGCCGCCGCACCTCCCGCTCCATGATCCGCAAGTCAACCCTCCTCTCCATCCTCTTCGAAGACATCATCAGGAGCTCCACCGCCGTCTTCTCCCCCTCCGCCCTCCTCTGCTTCCAGGAGCTCTACATCCTGCTCCAGAGGATCCAGACTCTCATGGAAGATTCCTCCAACGGGAGCCGGATGTGGCTCCTCCTCCAGACCGAGTCCCTGGCCAACAGCTTCCACGAGCTCACCCTCGACCTCTCCACCTTGCTTGACATCCTCCCCGTCAAGGAGCTCCGATTAAACGACGATGTCGGGGAGGTCGTCTCCCTCCTCCGCAGCCAGTGCTCCCGCAGCACCACAAAATCGCTCGTCGATCCGAGAGACGACGCCCTCCGCCGCGAGGTTTGCTCGATGCTCGACCGCCTCAGGAGCGAGATCGCCCCCGACCACTCCAAGCTCTCTGATATTTTCGCGCAATTAGGGATTCGCGACGCTTCGAATTGCAGAGAGGAGCTCGAGAGCCTCCAGGACGAGTTCCAGAACCAGACCGAGGAGAAATCCAAGTCGCAGCTCATCGCCCTCGTCGGACTCGTTCGCTACGGCAAGTGCGTGTTATTTGGAGCATCCACACCGGGATCGGACCTAATCCGCCGTAGATCGGCATCGGAATTAAGTTTCCCGGTGGATTTTCGGTGCCCGATCAGTTTGGAGCTAATGCGGGACCCGGTCACCGTGGCCACCGGCCAGACATACGATCGTGATTCCATCAAGCTGTGGATTGAATCAGGACACAACACGTGTCCCAAGACAGGTCAGGCCCTGGCCCACACGGAGCTCATACCGAATCGCGCGTTGAAAAATCTCATCGCCATGTGGTGCCGCGAGCAGAGAGTCCCTTTCGAAACCGCGGAGAACAATAAGGGGCTGGTCAACGCCGTCAAAAAGAACAAGGCGGCGCTAGAAGCTACGCGGATGACGGGCTCGTTTTTGGTCAACAAGCTTTCGGTGTCTCAGTCGATGGAGGCGGCGAACGGCGTCGTTTACGAGCTCCGGAGTCTGGCGAAGACGGACTCCGACTGTCGCGCCTGCATTGCGGAGGCCGGGGCTATTCCTTTGCTGGTACGGTACTTAAGCTCGGACGTGGGAGAGACCCATCCGAACCTGCAGGTTAACGCCGTGACGACGATTCTTAACCTTTCTATTTTGGAAGCGAACAAAACGCGGATCATGGAGACTGACGGAGCTCTTAACGGCGTTATCGAGGTGCTGAGGTCGGGGGCCACCTGGGAGGCGAAAGGGAATGCGGCGGCTACGATATTCAGTTTATCAGGTGTGCACGCGTACAGGAAGAGACTCGGGAAGAAGACACGTGTCATAAAGGGATTAGTGGAGCTGGCGAGGGATGGGCCCGAGCGCGGGTGTTTTAAAAAGGACGCCATGGTGGCGATACTGAATTTGGCGGGAGAGAGGGAGGCAGTGGCGAGATTGGTGGAAGGCGGGGTGGTGGAGATGACCGTGCAAGTGATGGACGGGCTGCCGGAGGAGGCGGTTACTGTGTTGGAAATTGTGGTGAGAAGCGGCGGACTACTGGCCACTGCGGCGGCGTATCGCGCGATTAGAAAATTGGGGAGTGTGTTGAGAGAAGGGTCGGAGAGGGCGAGGGAGAGCGCGGCGGCCACGCTGGTGACAATCTGTCGAAAAGGGGGATCGGAGATGGTGGCGGAATTGGCGTCAATGCCGGGGATTGAGAGGGTGATATGGGAATTGATGGGGGTGGGGACGGTGAGGGCGAGGCGGAAGGCGGCGTCTCTATTGAGGATTCTGAGGAGATGGGCTGCCGGTTTGGATAGTGAGGTAGCGGAGGGGGGATATTCAACGGTGAATCATGTGAGTACATCGGCAACGACAGTAGTGGCAAGC
>Pyrco_BP1_006626.1
ATGTGGTGCCGCCAGCAGAAAATCCCTTTCGAAACCGCGGAGACTAATAAGGGGCTGGTCAACGCCATCAAAAAGAACAAGGCCGCGCTCGAAGCTACTAGAATGACGGCGTCGTTTCTGGTCAATAAGCTTTCGGTGTCTCAGTCCATGGAGGCGGCGAACGGCGTCGTTTACGAGCTCCGGAGTCTGGCGAAGACGGACGCCGACTGTCGCGCCTGCATTGCGGAAGCTGGGGCTATTCCTTTGCTCGTACGGTACCTGGGCGCGGACGTCGGTGGGGCCCGTCCGAACCTGCAGGTTAACGCTGTGACGACGATTCTAAACCTTTCTCTTTTGGAAGCGAACAAAACGCGGATCATGGAGACGGACGGAGCTCTTAACGGCATCATCGAGGTGCTGAGGTCGGGGGCCACGTGGGAGGCGAAGGGGAATGCGGCGGCTACGATATTCAGTTTATCAGGTGTGCACGGGTACAGGAAGAGACTGGGGAGGAAGACACGCGTCATAAACGGGTTAGTGGAGCTGGCGAGGGATGGACCCGAGCACGGATGCTTTAAAAAGGACGCCATGGTGGCGATATTGAATTTGGCGGGAGAGAGGGAGGCAGTGGCGAGATTGGTGGAAGGTGGGGTGGTGGAGACGACCTTGCAAGTGATGGAGGGGTTGCCGGAGGAGGCGGTGACTGTGTTGGAAATTGTGGTGAGAAGCGGCGGACTAGTGGCCGTTGCCGCGGCGTACGGCGCGATGAGGAAATTGGTAAGTGTGTTGAGAGAAGGGTCGGACAGGGCGAGGGAGAGCGCGGCGGCGACGCTGGTGACAATTTGTCGAAAAGGGGGATCGGAAATGGTGGCGGAATTGGCGTCAATGCCGGAGATTGAGAGGGTGATATGGGGATTGATGGGGGTGGGGACGGTGAGGGCAAGGCGGAAGGCAGCGTCGCTGTTGAGGATTCTGAGGAGATGGGCTGCGGGTTTGGGTAGTGAGGTTGCGGAGGTGGGATATTCAACGGTGAATTATGTGAGTACATCGACAACAGCGACAATAGTGGCAATC
>Pyrco_BP_DH_04g15230
ATGGCAATATCTCCGCAAGCATTTCCACCGCGAAAACGCCAGCCCTCGGCGGGGGCCTTCATATCGCCCAAGCTCTCCGACCAGACCCTCCTCCGCTCCCTCCACCATCTCTCCCAAGAAATCTCCTCCCTCGAGCCGCTCCAGTTCCTCCTGCGCCGCACCTCCCTCTCCGTGATCCGCAGGTCAACCCTCCTCTCCATCTTCTTCGAAGACATCATCCGCAGCTCCACCGCCGTCTTCTCCCACTCCGCCATCCTCTGCTTCCAGGAGCTCTACATCCTGCTCCAGAGGATCCAGACCCTTCTCGAAGACTCCTCCAACGGCAGCCGGATGTGGCTCCTCCTCCAGACCGAGTCTCTAGCGAACAGCTTCCACGAGCTCACCCTCGACCTCTCCACCTTACTCGACATCCTCCCCATCAAGGAGCTACGATTAAACGACGACGTAGAAGAGGTCGTCTCCCTCCTCCGCACCCAGTGCTCCCGCAGCACCACGAAGTCGTTCGTCGATCCAAGAGACGACGGCCTGCGCCTCGAGGTCTGCTCCATACTCGACCGCCTCAGGAGCGAGATCGTTCCCGACCACTCCAAGCTCTCCGATATTTTCACGCAATTGGGAATTCGCGATGCTTCGGATTGCAGAGAGGAGCTTAAGAGCCTCCAGGAAGAGTTCCAGAACCAGACGGAGGAGAAATCCAAGTCGCAGCTCGTTGCCCTCGTCGGACTCGTTCGCTACGGTAAGTGCGTGTTATTCGGAGCATCCACGCCGGCATCGGACCTAATCCGCCTTAAATCGGCGTCGGAATTAAGTTTCCCGGCGGATTTCCGGTGCCCGATCAGTTTGGAGCTAATGCGGGACCCGGTCACCGTGGCGACCGGGCAGACGTACGATCGTGAGTCCATCAAGCTGTGGATCGAAGCGGGTCACAACACGTGTCCCAAGACAGGTCAGACCCTGGGCCACACTGAGCTCATCCCCAACCGCGCGTTGAAAAATCTCATCGCCATGTGGTGCCGCCAGCAGAAAATCCCTTTCGAAACCGCGGAGACTAATAAGGGGCTGGTCAACGCCATCAAAAAGAACAAGGCGGCGCTCGAAGCTACTAGAATGACGGCATCGTTTCTGGTCAATAAGCTTTCGGTGTCTCAGTCCATGGAGGCGGCGAACGGCGTCGTTTACGAGCTCCGGAGTCTGGCGAAGACGGACGCCGACTGTCGCGCCTGCATTGCGGAAGCTGGGGCTATTCCTTTGCTCGTACGGTACCTGGGCGCGGATGTCGGTGGGGCCCGTCCGAACCTGCAGGTTAACGCCGTGACGACGATTCTAAACCTTTCTCTTTTGGAAGCGAACAAAACGCGGATCATGGAGACGGACGGAGCTCTTAACGGCATCATCGAGGTGCTGAGGTCGGGGGCCACGTGGGAGGCGAAGGGGAATGCGGCGGCTACGATATTCAGTTTATCAGGTGTGCACGGGTACAGGAAGAGACTGGGGAGGAAGACACGCGTCATAAACGGGTTAGTGGAGCTGGCGAGGGATGGACCCGAGCACGGATGCTTTAAAAAGGACGCCATGGTGGCGATATTGAATTTGGCGGGAGAGAGGGAGGCAGTGGCGAGATTGGTGGAAGGTGGGGTGGTGGAGACGACCTTGCAAGTGATGGAGGGGTTGCCGGAGGAGGCGGTGACTGTGTTGGAAATTGTGGTGAGAAGCGGCGGACTAGTGGCCGTTGCCGCGGCGTACGGCGCGATGAGGAAATTGGTAAGTGTGTTGAGAGAAGGGTCGGACAGGGCGAGGGAGAGCGCGGCGGCGACGCTGGTGACAATTTGTCGAAAAGGGGGATCGGAAATGGTGGCGGAATTGGCGTCAATGCCGGAGATTGAGAGGGTGATATGGGGATTGATGGGGGTGGGGACGGTGAGGGCAAGGCGGAAGGCAGCGTCGCTGTTGAGGATTCTTAGGAGATGGGCTGCGGGTTTGGGCAGTGAGGTTGCGGAGGTGGGATATTCAACGGTGAATCATGTGAGTACATCGACAACGGCGACAATAGTGGCAATC
>Pyrco_BP_DH_12g17420
ATGGAAGATTCCTCCAACGGGAGCCGGATGTGGCTCCTCCTCCAGACCGAGTCCCTGGCCAACAGCTTCCACGAGCTCACCCTCGACCTCTCCACCTTGCTTGACATCCTCCCCGTCAAGGAGCTCCGATTAAACGACGATGTCGGGGAGGTCGTCTCCCTCCTCCGCAGCCAGTGCTCCCGCAGCACCACAAAATCGCTCGTCGATCCGAGAGACGACGCCCTCTGCCGCGAGGTTTGCTCGATGCTCGACCGCCTCAGGAGCGAGATCGCCCCCGACCACTCCAAGCTCTCTGACATTTTCGCGCAATTAGGGATTCGCGACGCTTCGAATTGCAGAGAGGAGCTCGAGAGCCTCCAGGACGAGTTCCAGAACCAGACGGAGGAGAAATCCAAGTCGCAGCTCATCGCCCTCGTCGGACTCGTTCGCTACGGCAAGTGCGTGTTATTTGGAGCATCCACACCGGGATCGGACCTAATCCGCCGTAGATCGGCATCGGAATTAAGTTTCCCGGTGGATTTTCGGTGCCCGATCAGTTTGGAGCTAATGCGGGACCCGGTCACCGTGGCCACCGGCCAGACATACGATCGTGATTCCATCAAGCTGTGGATTGAATCAGGACACAACACGTGTCCCAAGACAGGTCAGGCCCTGGCCCACACGGAGCTCATACCGAATCGCGCGTTGAAAAATCTCATCGCCATGTGGTGCCGCGAGCAGAGAGTCCCTTTCGAAACCGCGGAGAACAATAAGGGGCTGGTCAACGCCGTCAAAAAGAACAAGGCGGCGCTAGAAGCTACGCGGATGACGGGCTCGTTTTTGGTCAACAAGCTTTCGGTGTCTCAGTCGATGGAGGCGGCGAACGGCGTCGTTTACGAGCTCCGGAGTCTGGCGAAGACGGACTCCGACTGTCGCGCCTGCATTGCGGAGGCCGGGGCTATTCCTTTGCTGGTACGGTACTTAAGCTCGGACGTGGGAGAGACCCATCCGAACCTGCAGGTTAACGCCGTGACGACGATTCTTAACCTTTCTATTTTGGAAGCGAACAAAACGCGGATCATGGAGACTGACGGAGCTCTTAACGGCGTTATCGAGGTGCTGAGGTCGGGGGCCACCTGGGAGGCGAAGGGGAATGCAGCGGCTACGATATTCAGTTTATCAGGTGTGCACGCGTACAGGAAGAGACTCGGGAAGAAGACACGTGTCATAAAGGGGTTAGTGGAGCTGGCGAGGGATGGGCCCGAGCGCGGGTGTTTTAAAAAGGACGCCATGGTGGCGATACTGAATTTGGCGGGAGAGAGGGAGGCAGTGGCGAGATTGGTGGAAGGCGGGGTGGTGGAGATGACCGTGCAAGTGATGGAGGGGCTGCCGGAGGAGGCGGTTACTGTGTTGGAAATTGTGGTGAGAAGCGGCGGACTACTAGCCATTGCGGCGGCATATCGCGCGATTAGAAAATTGGGGAGTGTGTTGAGAGAAGGGTCGGAGAGGGCGAGGGAGAGCGCGGCGGCCACGCTGGTGACAATCTGTCGAAAAGGGGGATCGGAGATGGTGGCGGAATTGGCGTCAATGCCGGGGATTGAGAGGGTGATATGGGAATTGATGGGGGTGGGGACGGTGAGGGCGAGGCGGAAGGCGGCGTCTCTATTGAGGATTCTGAGGAGATGGGCTGCCGGTTTGGATAGTGAGGTAGCGGAGGGGGGATATTCAACGGTGAATCATGTGAGTACATCGGCAACAACAGTAGTGGCAAGC
>Pruav_sc0001502.1_g520.1.mk
ATGGCCATATACCCACAAGCATTCCCGCCTAGAAAACGCCGGCCGTCGGCGGGGGCGTTCATGTCGCCGAAGCTCTCCGATCAAAGCCTCCTCCGCTCTCTCCTCTCCATCTGCCAAGAAATCTCCTCCCTCGAGCCTTTCCGCTTCCTTCTCCGACGAACCTCCCTCTCCATGATCCGCAAGACCAATCTTCTCTCCATGCTCTTCGAAGACCTCGTCCGAAACTCCACCGCCGCCTTCTCTCCCTCCGCCTTGCTCTGCTTCCAGGAGCTCTACATCCTGCTGCAGAGGATCCAAACCCTGATCGAAGACTCATCCCACGGAAGCAAGATGTGGCTTCTGATCCAGACCGAGTCCCTCGCCAACTGCTTCCACGAGTTCACCCTCGACCTGTCCACCTTGCTCGATATTCTCCCCATCAAGGAGCTCCGATTAAACGACGACGTAGAGGAGGTCGTTTCTCTGCTCCGAAACCAGTGCTCGCGGAGCACGACGAAATCGTTCGTGGATCCCCTAGACGACGATCTCAGGCGCGAGGTCTGCACCATGCTCGATCGCCTCAAGAGCGAGATCGTCCCCGACCATTCCAGGCTCTCCGAGATTTTCATCCGATTAGGGATCGGCAGCTCTGCGAGCTGCACAGAGGAGTTAGAGAGTCTTCAAGACGAGTTTCAGAACCAAACAGAGGAGAAATCCAAATCGCAGCTCATTGCTCTCGTCGGGCTCGTCCGCTACGCCAAGTGCGTTCTTTTCGGAGCCTCCACTCCTGCATCCGATTTGATCCGACGAAAATCGGCGTCGGAGCTGGGTTTCCCGGTGGATTTCCGGTGCCCGATCAGTTTGGAGCTAATGCGGGACCCAGTCGCCGTGGCGACAGGTCAGACGTACGACCGAGAGTCGATAAAGCTATGGATCGAATCAGGTCACAACACGTGTCCCAAAACAGGTCAAACCCTGGCCCACACTGACCTCATCCCTAACCGCGCATTGAAAAATCTTATCGCCATGTGGTGCCGGGAGCAAAGAATCCCTTTCGAAACCGCGGAGAATAGTAAGGGACTGGTCAACGCCGTCAAAAAGAACAAGGCGGCTCTCGAAGCCACCAGAATGATGGCGTCGTTTTTGGTTAACATGCTTTCGGTTTCTCAGTCCATGGAGGCTGCAAACGGCGTCGTCTACGAGCTGCGCAGTTTGGCCAAGACGGACTCCGATTGCCGCGCCTGCATCGCCGAAGCCGGAGCTATCCCATTGCTTGTACGGTACTTAAGCTCGGACGTCGGCGGGGCCCAACCTAACCTCCAGGTAAACGCCGTGACGGCGATTCTCAACCTTTCCATTTTGGAAGCGAACAAGACCCGGATTATGGAGACGGACGGAGCTCTTAACGGCGTCATCGAGGTGCTGCGTTCGGGCGCCACGTGGGAGGCGAAGGGGAACGCGGCGGCTACGATATTCAGCTTATCGGGTGTGCACGGGTACAGGAAGAGACTGGGGAGGAAGACACGTGTCATCAAGGGGTTGTTGGAGTTGGCGAAAGAAGGGCCCGAGCATGGGTGTTTTAGAAGGGACGCGATGGTGGCCATATTGAATTTGGCGGGAGAGAGAGAGGCGCTGGCCAGGATGGTGGAAGGCGGGGTGGTGGAGATGGTCGTACAAGTGATGGAGGGGCTACCGGAGGAGGCGGTGACCGTGTTGGAAGCTGTGGTGAGAAGCGGCGGGATGTTGGCAATCGCAGCGGCATATGGTGCGATTAGGAAATTGGGGTGTTTGTTGAGAGAAGGGTCGGAGAGGGCGCGGGAGAGTGCGGCGGCGACACTTGTGACGATATGTCGAAAAGGGGGCTCGGAGATGGTGGCTGAATTGGCTTCCATGCCGGGGATTGAGAGGGTAATATGGGAATTGATGGGGGTGGGGACGGTGAGGGCGAGGCGGAAAGCGGCGTCGTTGTTGAGGATTCTGAGGAGATGGGCTGCGGGTTTGGATAGTGAGGTGGCGGATGAAGGGTATTCACAAGTTGTGAGTCCATCAATAACAGCAACGACAACTGTTGCAGGC
>Pyrusco0g048470.1
ATGACAATATCTCCCCAAGCATTCCTGCCGCCAAAACGCCGGCCCTCGGCGGGGGCGTTCATGTCGCCCAAGCTCTCCGACCAGACCCTCCTCCGCTCCCTCCACCATCTCTCCCTTGAAATCTCCTCCCTCGAGCCTCTCCAGTTCCTCCGCCACCGCACCTCCCGCTCCATGATCCGCAGGTCAACCCTCCTCTCCATCCTCTTCGAAGACATCATCAGGAGCTCCACCGCCGTCTTCTCCCCCTCCGCCCTCCTCTGCTTCCAGGAGCTCTACATCCTGCTCCAGAGGATCCAGACTCTCATGGAAGATTCCTCCAACGGGAGCCGGATGTGGCTCCTCCTCCAGACCGAGTCCCTCGCCAACAGCTTCCACGAGCTCACCCTCGACCTCTCCACCTTGCTTGACATCCTCCCCGTCAAGGAGCTCCGATTAAACGACGATGTCGGGGAGGTCGTCTCCCTTCTCCGCAGCCAGTGCTCCCGCAGCACCACAAAATCGCTCGTCGATCCGAGAGACGACGCCCTCCGCCGCGAGGTTTGCTCGATGCTCGACCGCCTCAGGAACGAGATCGTCCCCGACCACTCCAATCTCTCTGACATTTTCGCGCAATTAGGGATTGGCGACGCGTCGAATTGCAGAGAGGAGCTCGAGAGCCTCCAGGACGAGTTCCAGAACCAGACGGAGGAGAAATCCAAGTCGCAGCTCATCGCCCTCGTCGGACTCGTTCGCTACGGCAAGTGCGTGTTATTTGGAGCATCCACACCGGGATCGGACCTAATCCGCCGTAGATCGGCATCGGAATTAAGTTTCCCGGTGGATTTTCGGTGCCCGATCAGTTTGGAGCTAATGCGGGACCCGGTCACCGTGGCCACCGGCCAGACATACGATCGTGATTCCATCAAGCTGTGGATTGAATCAGGACACAACACGTGTCCCAAGACAGGTCAGGCCCTGGCCCACACGGAGCTCATACCGAATCGCGCGTTGAAAAATCTCATCGCCATGTGGTGCCGCGAGCAGAGAGTCCCTTTCGAAACCGCGGAGAACAATAGGGGGCTGGTCAACGCCGTCAAAAAGAACAAGGCGGCGCTAGAAGCTGCGCGGATGACCGGCTCGTTTTTGGTCAACAAGCTTTCGGTGTCTCAGTCGATGGAGGCGGCGAACGGCGTCGTTTACGAGCTCCGGAGTCTGGCGAAGACGGACTCCGACTGTCGCGCCTGCATTGCGGAGGCCGGGGCTATTCCTTTGCTGGTACGGTACTTAAGCTCGGACGTGGGAGAGACCCATCCGAACCTGCAGGTTAACGCCGTGACGACGATTCTTAACCTTTCTATTTTGGAAGCGAACAAAACGCGGATCATGGAGACTGACGGAGCTCTTAACGGCGTTATCGAGGTGCTGAGGTCGGGGGCCACCTGGGAGGCGAAGGGGAATGCGGCGGCTACGATATTCAGTTTATCAGGTGTGCACGCGTACAGGAAGAGACTCGGGAAGAAGACACGTGTCATAAAGGGGTTAGTGGAGCTGGCTAGGGATGGGCCCGAGCGCGGGTGTTTTAAAAAGGACGCCATGGTGGCGATACTGAATTTGGCGGGAGAGAGGGAGGCAGTGGCGAGATTGGTGGAAGGTGGGGTGGTGGAGATGACCGTGCAAGTGATGGAGGGGCTGCCGGAGGAGGCGGTTACTGTGTTGGAAATTGTGGTGAGAAGCGGCGGACTACTGGCCACTGCGGCGGCGTATCGCGCGATTAGAAAATTGGGGAGTGTGTTGAGAGAAGGGTCGGAGAGGGCGAGGGAGAGCGCGGCGGCCACGCTGGTGACAATCTGTCGAAAAGGGGGATCGGAGATGGTGGCAGAATTGGCGTCAATGCCGGGGATTGAGAGGGTGATATGGGAATTGATGGGGGTGGGGACGCTGAGGGCGAGGCGGAAGGCGGCGTCTCTATTGAGGATTCTGAGGAGATGGGCTGCCGGTTTGGATAGTGAGGTAGCGGAGGGGGGATATTCAACGGTGAATCATGTGAGTACATCGGCAACAACAACAGTGGTAGCAAGC
>Pyrusco4g005900.1
ATGGCAATATCTCCGCAAGCATTTCCGCCGCGAAAACGCCAGCCCTCGGCGGGGGCCTTCATATCGCCCAAGCTCTCCGACCAGACCCTCCTCCGCTCCCTCCACCATCTCTCCCAAGAAATCTCCTCCCTCGAGCCGCTCCAGTTCCTCCTGCGCCGCACCTCCCTCTCCGTGATCCGCAGGTCAACCCTCCTCTCCATCTTCTTCGAAGACATCATCCGCAGCTCCACCGCCGTCTTCTCCCACTCCGTCATCCTCTGCTTCCAGGAGCTCTACATCCTGCTCCAGAGGATCCAGACCCTTCTCGAAGACTCCTCCAACGGCAGCCGGATGTGGCTCCTCCTCCAGACCGAGTCTCTAGCGAACAGCTTCCACGAGCTCACCCTCGACCTCTCCACCTTACTCGACATCCTCCCCGTCAAGGAGCTACGATTAAACGACGACGTAGAAGAGGTCGTCTCCCTCCTCCGCACCCAGTGCTCCCGCAGCACCACGAAGTCGTTTGTCGATCCAAGAGACGACGGCCTGCGCCTCGAGGTCTGCTCCATACTCGACCGCCTCAGGAGCGAGATCGTTCCCGACCGCTCCAAGCTCTCCGATATTTTCACGCAATTGGGAATTCGCGATGCTTCGGATTGCAGAGAGGAGCTTAAGAGCCTCCAGGAAGAGTTCCAGAACCAGACGGAGGAGAAATCCAAGTCGCAGCTCGTTGCCCTCGTCGGACTCGTTCGCTACGGTAAGTGCGTGTTATTCGGAGCATCCACGCCGGCATCGGACCTAATCCGCCTTAAATCGGCGTCGGAATTAAGTTTCCCGGCGGATTTCCGGTGCCCGATCAGTTTGGAGCTAATGCGGGACCCGGTCACCGTGGCGACCGGGCAGACGTACGATCGTGAGTCCATCAAGCTGTGGATCGAAGCGGGTCACAACACGTGTCCCAAGACAGGTCAGACCCTGGGCCACACTGAGCTCATCCCCAACCGCGCGTTGAAAAATCTCATCGCCATGTGGTGCCGCCAGCAGAAAATCCCTTTCGAAACCGCGGAGACTAATAAGGGGCTGGTCAACGCCATCAAAAAGAACAAGGCCGCGCTCGAAGCTACTAGAATGACGGCGTCGTTTCTGGTCAATAAGCTTTCGGTGTCTCAGTCCATGGAGGCGGCGAACGGCGTCGTTTACGAGCTCCGGAGTCTGGCGAAGACGGACGCCGACTGTCGCGCCTGCATTGCGGAAGCTGGGGCTATTCCTTTGCTCGTACGGTACCTGGGCGCGGACGTCGGTGGGGCCCGTCCGAACCTGCAGGTTAACGCCGTGACGACGATTCTAAACCTCTCTCTTTTGGAAGCGAACAAAACGCGGATCATGGAGACGGACGGAGCTCTTAACGGCATCATCGAGGTGCTGAGGTCGGGGGCCACGTGGGAGGCGAAGGGGAATGCGGCGGCTACGATATTCAGTTTATCAGGTGTGCACGGGTACAGGAAGAGACTGGGGAGGAAGACACGCGTCATAAACGGGTTAGTGGAGCTGGCGAGGGATGGACCCGAGCACGGATGCTTTAAAAAGGACGCCATGGTGGCGATATTGAATTTGGCGGGAGAGAGGGAGGCAGTGGCGAGATTGGTGGAAGGTGGGGTGGTGGAGACGACCTTGCAAGTGATGGAGGGGTTGCCGGAGGAGGCGGTGACTGTGTTGGAAATTGTGGTGAGAAGCGGCGGATTAGTGGCCATTGCCGCGGCGTACGGCGCGATTAGGAAATTGGCAAGTGTGTTGAGAGAAGGGTCGGACAGGGCGAGGGAGAGCGCGGCGGCGACGCTGGTGACAATTTGTCGAAAAGGGGGATCGGAAATGGTGGCGGAATTGGCGTCAATGCCGGAGATTGAGAGGGTGATATGGGAATTGATGGGGGTGGGGACGGTGAGGGCAAGGCGGAAGGCAGCGTCGCTGTTGAGGATTCTGAGGAGATGGGCTGCGGGTTTGGGTAGTGAGGTTGCGGAGGTGGGATATTCAACGGTGAATCATGTGAGTACATCGACAACAGCGACAATAGTGGCAATC
>Pyrbe_012049
ATGACAATATCTCCCCAAGCATTCCCGCCGCCAAAACGCCGGCCCTCGGCGGGGGCGTTCATGTCGCCCAAGCTCTCCGACCAGACCCTCCTCCGCTCCCTCCACCATCTCTCCCTTGAAATCTCCTCCCTCGAGCCTCTCCAGTTCCTCCGCCACCGCACCTCCCGCTCCATGATCCGCAGGTCAACCCTCCTCTCCATCCTCTTCGAAGACATCATCAGGAGCTCCACCGCCGTCTTCTCCCCCACCGCCCTCCTCTGCTTCCAGGAGCTCTACATCCTGCTCCAGAGGGTCCAGACTCTCATGGAAGATTCCTCCAACGGGAGCCGGATGTGGCTCCTCCTCCAGACCGAGTCCCTCGCCAACAGCTTCCACGAGCTCACCCTCGACCTCTCCACCTTGCTTGACATCCTCCCCGTCAAGGAGCTCCGATTAAACGACGATGTCGAGGAGGTCGTCTCCCTTCTCCGCAGCCAGTGCTCCCGCAGCACCACAAAATCGCTCGTCGATCCGAGAGACGACGCCCTCCGCCGCGAGGTTTGCTCGATGCTCGACCGCCTCAGGAACGAGATCGTCCCCGACCACTCCAAGCTCTCTGACATTTTCGCGCAATTAGGGATTCGCGACTCTTCGAATTGCAGAGAGGAGCTCGAGAGCCTCCAGGACGAGTTCCAGAACCAGACGGAGGAGAAATCCAAGTCGCAGCTCATCGCCCTCGTCGGACTCGTTCGCTACGGCAAGTGCGTGTTATTTGGAGCATCCACACCTGGATCGGACCTAATCCGCCGTAGATCGGCATCGGAATTAAGTTTCCCGGTGGATTTTCGGTGCCCGATCAGTTTGGAGCTAATGCGGGACCCGGTCACCGTGGCCACCGGCCAGACATACGATCGTGATTCCATCAAGCTGTGGATTGAATCAGGACACAACACGTGCCCCAAGACAGGTCAGGCCCTGGCCTACACGGAGCTCATACCGAATCGCGCGTTGAAAAATCTCATCGCCATGTGGTGCCGCGAGCAGAGAGTCCCTTTCGAAACCGCGGAGAACAATAAGGGGCTGGTCAACGCCGTCAAAAAGAACAAGGCGGCGCTAGAAGCTACGCGGATGACGGGCTCGTTTTTGGTCAACAAGCTTTCGGTGTCTCAGTCGATGGAGGCGGCGAACGGCGTCGTTTACGAGCTCCGGAGTCTGGCGAAGACGGACTCCGACTGTCGCGCCTGCATTGCGGAGGCCGGGGCTATTCCTTTGCTGGTACGGTACTTAAGCTCGGACGTGGGAGAGACCCATCCGAACCTGCAGGTTAACGCCGTGACGACGATTCTTAACCTTTCTATTTTGGAAGCGAACAAAACGCGGATCATGGAGACTGACGGAGCTCTTAACGGCGTTATCGAGGTGCTGAGGTCGGGGGCCACCTGGGAGGCGAAGGGGAATGCGGCGGCTACGATATTCAGTTTATCAGGTGTGCACGCGTACAGGAAGAGACTCGGGAAGAAGACACGTGTCATAAAGGGGTTAGTGGAGCTGGCTAGGGATGGGCCCGAGCGCGGGTGTTTTAAAAAGGACGCCATGGTGGCGATACTGAATTTGGCGGGAGAGAGGGAGGCAGTGGCGAGATTGGTGGAAGGTGGGGTGGTGGAGATGACCGTGCAAGTGATGGAGGGGCTGCCGGAGGAGGCGGTTACTGTGTTGGAAATTGTGGTGAGAAGCGGCGGACTACTGGCCACTGCGGCGGCTTATCGCGCGATTAGAAAATTGGGGAGTGTGTTGAGAGAAGGGTCGGAGAGGGCGAGGGAGAGCGCGGCGGCCACGCTGGTGACAATCTGTCGAAAAGGGGGATCGGAGATGGTGGCAGAATTGGCGTCAATGCCGGGGATTGAGAGGGTGATATGGGAATTGATGGGGGTGGGGACGGTGAGGGCGAGGCGGAAGGCGGCGTCTCTATTGAGGATTCTGAGGAGATGGGCTGCCGGTTTGGATAGTGAGGTAGCGGAGGGGGGATATTCAATGGTGAATCATAAT
>Pyrbe_012053
ATGACAATATCTCCCCAAGCATTCCCGCCGCCAAAACGCCGGCCCTCGGCGGGGGCGTTCATGTCGCCCAAGCTCTCCGACCAGACCCTCCTCCGCTCCCTCCACCATCTCTCCCTTGAAATCTCCTCCCTCGAGCCTCTCCAGTTCCTCCGCCACCGCACCTCCCGCTCCATGATCCGCAGGTCAACCCTCCTCTCCATCCTCTTCGAAGACATCATCAGGAGCTCCACCGCCGTCTTCTCCCCCACCGCCCTCCTCTGCTTCCAGGAGCTCTACATCCTGCTCCAGAGGATCCAGACTCTCATGGAAGATTCCTCCAACGGGAGCCGGATGTGGCTCCTCCTCCAGACCGAGTCCCTCGCCAACAGCTTCCACGAGCTCACCCTCGACCTCTCCACCTTGCTTGACATCCTCCCCGTCAAGGAGCTCCGATTAAACGACGATGTCGAGGAGGTCGTCTCCCTTCTCCGCAGCCAGTGCTCCCGCAGCACCACAAAATCGCTCGTCGATCCGAGAGACGACGCCCTCCGCCGCGAGGTTTGCTCGATGCTCGACCGCCTCAGGAACGAGATCGTCCCCGACCACTCCAAGCTCTCTGACATTTTCGCGCAATTAGGGATTCGCGACTCTTCGAATTGCAGAGAGGAGCTCGAGAGCCTCCAGGACGAGTTCCAGAACCAGACGGAGGAGAAATCCAAGTCGCAGCTCATCGCCCTCGTCGGACTCGTTCGCTACGGCAAGTGCGTGTTATTTGGAGCATCCACACCTGGATCGGACCTAATCCGCCGTAGATCGGCATCGGAATTAAGTTTCCCGGTGGATTTTCGGTGCCCGATCAGTTTGGAGCTAATGCGGGACCCGGTCACCGTGGCCACCGGCCAGACATACGATCGTGATTCCATCAAGCTGTGGATTGAATCAGGACACAACACGTGCCCCAAGACAGGTCAGGCCCTGGCCTACACGGAGCTCATACCGAATCGCGCGTTGAAAAATCTCATCGCCATGTGGTGCCGCGAGCAGAGAGTCCCTTTCGAAACCGCGGAGAACAATAAGGGGCTGGTCAACGCCGTCAAAAAGAACAAGGCGGCGCTAGAAGCTACGCGGATGACGGGCTCGTTTTTGGTCAACAAGCTTTCGGTGTCTCAGTCGATGGAGGCGGCGAACGGCGTCGTTTACGAGCTCCGGAGTCTGGCGAAGACGGACTCCGACTGTCGCGCCTGCATTGCGGAGGCCGGGGCTATTCCTTTGCTGGTACGGTACTTAAGCTCGGACGTGGGAGAGACCCATCCGAACCTGCAGGTTAACGCCGTGACGACGATTCTTAACCTTTCTATTTTGGAAGCGAACAAAACGCGGATCATGGAGACTGACGGAGCTCTTAACGGCGTTATCGAGGTGCTGAGGTCGGGGGCCACCTGGGAGGCGAAGGGGAATGCGGCGGCTACGATATTCAGTTTATCAGGTGTGCACGCGTACAGGAAGAGACTCGGGAAGAAGACACGTGTCATAAAGGGGTTAGTGGAGCTGGCTAGGGATGGGCCCGAGCGCGGGTGTTTTAAAAAGGACGCCATGGTGGCGATACTGAATTTGGCGGGAGAGAGGGAGGCAGTGGCGAGATTGGTGGAAGGTGGGGTGGTGGAGATGACCGTGCAAGTGATGGAGGGGCTGCCGGAGGAGGCGGTTACTGTGTTGGAAATTGTGGTGAGAAGCGGCGGACTACTGGCCACTGCGGCGGCTTATCGCGCGATTAGAAAATTGGGGAGTGTGTTGAGAGAAGGGTCGGAGAGGGCGAGGGAGAGCGCGGCGGCCACGCTGGTGACAATCTGTCGAAAAGGGGGATCGGAGATGGTGGCAGAATTGGCGTCAATGCCGGGGATTGAGAGGGTGATATGGGAATTGATGGGGGTGGGGACGGTGAGGGCGAGGCGGAAGGCGGCGTCTCTATTGAGGATTCTGAGGAGATGGGCTGCCGGTTTGGATAGTGAGGTAGCGGAGGGGGGATATTCAATGGTGAATCATGTGAGTACATCGGCAACAACAACAGTAGTGGCAAGC
>Pyrbe_039645
ATGGCAATATCTCCGCAAGCATTTCCGCCGCGAAAACGCCAGCCCTCGGCGGGGGCCTTCATATCGCCCAAGCTCTCCGACCAGACCCTCCTCCGCTCCCTCCACCATCTCTCCCAAGAAATCTCCTCCCTCGAGCCGCTCCAGTTCCTCCTGCGCCGCACCTCCCTCTCCGTGATCCGCAGGTCGACCCTCCTCTCCATCTTCTTCGAAGACATCATCCGCAGCTCCACCGCCGTCTTCTCCCACTCCGCCATCCTCTGCTTCCAGGAGCTCTACATCCTGCTCCAGAGGATCCAGACCCTTCTCGAAGACTCCTCCAACGGCAGCCGGATGTGGCTCCTCCTCCAGACCGAGTCTCTAGCGAACAGCTTCCACGAGCTCACCCTCGACCTCTCCACCTTACTCGACATACTCCCCGTCAAGGAGCTACGATTAAACGACGACGTAGAAGAGGTCGTATCCCTCCTCCGCACCCAGTGCTCCCGCAGCACTACGAAGTCGTTCGTCGATCCAAGAGACGACGGCCTGCGCCTCGAGGTCTGCTCCATACTCGACCGCCTCAGGAGCGAGATCGTTCCCGACCACTCCAAGCTCTCGGATATTTTCACGCAATTGGGAATTCGCGATGCTTCGGATTGCAGAGAGGAGCTTAAGAGCCTCCAGGAAGAGTTCCAGAACCAGACGGAGGAGAAATCCAAGTCGCAGCTCGTTGCCCTCGTCGGACTCGTTCGCTACGGTAAGTGCGTGTTATTCGGAGCATCCACGCCAGCATCGGACCTAATCCGCCTTAAATCCGCGTCGGAATTAAGTTTCCCGGCGGATTTCCGGTGCCCGATCAGTTTGGAGCTAATGCGGGACCCGGTCACCGTGGCGACCGGGCAGACGTACGATCGTGAGTCCATCAAGCTGTGGATCGAAGCGGGTCACAACACGTGTCCCAAGACGGGTCAGACCCTGGGCCACACTGAGCTCATCCCCAACCGCGCGTTGAAAAATCTCATCGCCATGTGGTGCCGCCAGCAGAAAATCCCTTTCGAAACCGCGGAGACTAATAAGGGGCTGGTCAACGCCATCAAAAAGAACAAGGCCGCGCTCGAAGCTACTAGAATGACGGCGTCGTTTCTGGTCAATAAGCTTTCGGTGTCTCAGTCCATGGAGGTGGCGAACGGCGTCGTTTACGAGCTCCGGAGTCTGGCGAAGACGGACGCCGACTGTCGCGCCTGCATTGCGGAAGCTGGGGCTATTCCTTTGCTCGTACGGTACCTGGGCGCGGACGTCGGTGGGGCCCGTCCGAACCTGCAGGTTAACGCCGTGACGACGATTCTAAACCTTTCTCTTTTGGAAGCGAACAAAACGCGGATCATGGAGACGGACGGAGCTCTTAACGGCATCATCGAGGTGCTGAGGTCGGGGGCCACGTGGGAGGCGAAGGGGAATGCGGCGGCTACGATATTCAGTTTATCAGCTGTGCACGGGTACAGGAAGAGACTGGGGAGGAAGACACGCGTCATAAACGGGTTAGTGGAGCTGGCGAGGGATGGACCCGAGCACGGATGCTTTAAAAAGGACGCCATGGTGGCGATATTGAATTTGGCGGGAGAGAGGGAGGCAGTGGCGAGATTGGTGGAAGGTGGGGTGGTGGAGACGACCTTGCAAGTGATGGAGGGGATGCCGGAGGAGGCGGTGACTGTGTTGGAAATTGTGGTGAGAAGCGGCGGACTAGTGGCCGTTGCCGCGGCGTACGGCGCGATTAGGAAATTGGCAAGTGTGTTGAGAGAAGGGTCGGACAGGGCGAGGGAGAGCGCGGCGGCGACGCTGGTGACAATTTGTCGAAAAGGGGGATCGGAAATGGTGGCGGAATTGGCGTCAATGCCGGAGATTGAGAGGGTAATATGGGGATTGATGGGGGTGGGGACTGTGAGGGCAAGGCGGAAGGCAGCGTCGCTGTTGAGGATTCTGAGGAGATGGGCTGCGGGTTTGGGTAGTGAGGTTGCGGAGGTGGGATATTCAACGGTGAATCATTGGAAAGATGGTTTTGCCCATTCTTTCCACGCGTCCGTCATAGTTGATATCTCGGCTTCGAGTTCGAGAAGTTGCGATCGGGAGGCAAATATTTCGCAGTTTTTGCGTTCGTCTTTGTCTGGGATTCGCGAATCT
>Pyrpy_N_04g1398.1
ATGGCAATATCTCCGCAAGCATTTCCGCCGCGAAAACGCCAGCCCTCGGCGGGGGCCTTCATATCGCCCAAGCTCTCCGACCAGACCCTCCTCCGCTCCCTCCACCATCTCTCCCAAGAAATCTCCTCCCTCGAGCCGCTCCAGTTCCTCCTGCGCCGCACCTCCCTCTCCGTGATCCGCAGGTCAACCCTCCTCTCCATCTTCTTCGAAGACATTATCCGCAGCTCCACCGCCGTCTTCTCCCACTCCGTCATCCTCTGCTTCCAGGAGCTCTACATCCTGCTCCAGAGGATCCAGACCCTTCTCGAAGACTCCTCCAACGGCAGCCGGATGTGGCTCCTCCTCCAGACCGAGTCTCTAGCGAACAGCTTCCACGAGCTCACCCTCGACCTCTCCACCTTACTCGACATCCTCCCCGTCAAGGAGCTACGATTAAACGACGACGTAGAAGAGGTCGTCTCCCTCCTCCGCACCCAGTGCTCCCGCAGCACCACGAAGTCGTTTGTCGATCCAAGAGACGACGGCCTGCGCCTCGAGGTTTGCTCCATACTCGACCGCCTCAGGAGCGAGATCGTTCCCGACCACTCCAAGCTCTCCGATATTTTCACGCAATTGGGAATTCGCGATGCTTCGGATTGCAGAGAGGAGCTTAAGAGCCTCCAGGAAGAGTTCCAGAACCAGACGGAGGAGAAATCCAAGTCGCAGCTCGTTGCCCTCGTCGGACTCGTTCGCTACGGTAAGTGCGTGTTATTCGGAGCATCCACGCCGGTATCGGACCTAATCCGCCTTAAATCGGCGTCGGAATTAAGTTTCCCGGCGGATTTCCGGTGCCCGATCAGTTTGGAGCTAATGCGGGACCCGGTCACCGTGGCGACCGGGCAGACGTACGATCGTGAGTCCATCAAGCTGTGGATCGAAGCGGGTCACAACACGTGTCCCAAGACAGGTCAGACCCTGGGCCACACTGAGCTCATCCCCAACCGCGCGTTGAAAAATCTCATCGCCATGTGGTGCCGCCAGCAGAAAATCCCTTTCGAAACCGCGGAGACTAATAAGGGGCTGGTCAACGCCATCAAAAAGAACAAGGCCGCGCTCGAAGCTACTAGAATGACGGCGTCGTTTCTGGTCAATAAGCTTTCGGTGTCTCAGTCCATGGAGGCGGCGAACGGCGTCGTTTACGAGCTCCGGAGTCTGGCGAAGACGGACGCCGACTGTCGCGCCTGCATTGCGGAAGCTGGGGCTATCCCTTTGCTCGTACGGTACCTTGGCGCGGACGTCGGTGGGGCCCGTCCGAACCTGCAGGTTAACGCCGTGACGACGATTCTAAACCTTTCTCTTTTGGAAGCGAACAAAACGCGGATCATGGAGACGGACGGAGCTCTTAACGGCATCATCGAGGTGCTGAGGTCGGGGGCCACGTGGGAGGCGAAGGGGAATGCGGCGGCTACGATATTCAGTTTATCAGGTGTGCACGGGTACAGGAAGAGACTGGGGAGGAAGACACGCGTCATAAACGGGTTAGTGGAGCTGGCGAGGGATGGACCCGAGCACGGATGCTTTAAAAAGGACGCCATGGTGGCGATATTGAATTTGGCGGGAGAGAGGGAGGCAGTGGCGAGATTGGTGGAAGGTGGGGTGGTGGAGACGACCTTGCAAGTGATGGAGGGGTTGCCGGAGGAGGCGGTGACTGTGTTGGAAATTGTGGTGAGAAGCGGCGGACTAGTGGCCGTTGCCGCCGCGTACGGCGCGATTAGGAAATTGGCAAGTGTGTTGAGAGAAGGGTCGGACAGGGCGAGGGAGAGCGCGGCGGCGACGCTGGTGACAATTTGTCGAAAAGGGGGATCGGAAATGGTGGCGGAATTGGCGTCAATGCCGGAGATTGAGAGGGTGATATGGGAATTGATGGGGGTGGGGACGGTGAGGGCGAGGCGGAAGGCAGCGTCGCTGTTGAGGATTCTGAGGAGATGGGCTGCGGGTTTGGGTAGTGAGGTTGCGGAGGTGGGATATTCAACGGTGAATCATGTGAGTACATCGACAACAGCGACAATAGTGGCAATC
>Pyrpy_N_12g1156.1
ATGACAATATCTCCCCAAGCATTCCTGCCGCCAAAACGCCGGCCCTCGGCGGGGGCGTTCATGTCGCCCAAGCTCTCCGACCAGACCCTCCTCCGCTCCCTCCACCATCTCTCCCTTGAAATCTCCTCCCTCGAGCCTCTCCAGTTCCTCCGCCACCGCACCTCCCGCTCCATGATCCGCAGGTCAACCCTCCTCTCCATCCTCTTCGAAGACATCATCAGGAGCTCCACCGCCGTCTTCTCCCCCTCCGCCCTCCTCTGCTTCCAGGAGCTCTACATCCTGCTCCAGAGGATCCAGACTCTCATGGAAGATTCCTCCAACGGGAGCCGGATGTGGCTCCTCCTCCAGACCGAGTCCCTCGCCAACAGCTTCCACGAGCTCACCCTCGACCTCTCCACCTTGCTTGACATCCTCCCCGTCAAGGAGCTCCGATTAAACGACGATGTCGGGGAGGTCGTCTCCCTTCTCCGCAGCCAGTGCTCCCGCAGCACCACAAAATCGCTCGTCGATCCGAGAGACGACGCCCTCCGCCGCGAGGTTTGCTCGATGCTCGACCGCCTCAGGAACGAGATCGTCCCCGACCACTCCAATCTCTCTGACATTTTCGCGCAATTAGGGATTCGCGACGCGTCGAATTGCAGAGAGGAGCTCGAGAGCCTCCAGGACGAGTTCCAGAACCAGACGGAGGAGAAATCCAAGTCGCAGCTCATCGCCCTCGTCGGACTCGTTCGCTACGGCAAGTGCGTGTTATTTGGAGCATCCACACCGGGATCGGACCTAATCCGCCGTAGATCGGCATCGGAATTAAGTTTCCCGGTGGATTTTCGGTGCCCGATCAGTTTGGAGCTAATGCGGGACCCGGTCACCGTGGCCACCGGCCAGACATACGATCGTGATTCCATCAAGCTGTGGATTGAATCAGGACACAACACGTGTCCCAAGACAGGTCAGGCCCTGGCCCACACGGAGCTCATACCGAATCGCGCGTTGAAAAATCTCATCGCCATGTGGTGCCGCGAGCAGAGAGTCCCTTTCGAAACCGCGGAGAACAATAGGGGGCTGGTCAACGCCGTCAAAAAGAACAAGGCGGCGCTAGAAGCTGCGCGGATGACCGGCTCGTTTTTGGTCAACAAGCTTTCGGTGTCTCAGTCGATGGAGGCGGCGAACGGCGTCGTTTACGAGCTCCGGAGTCTGGCGAAGACGGACTCCGACTGTCGCGCCTGCATTGCGGAGGCCGGGGCTATTCCTTTGCTGGTACGGTACTTAAGCTCGGACGTGGGAGAGACCCATCCGAACCTGCAGGTTAACGCCGTGACGACGATTCTTAACCTTTCTATTTTGGAAGCGAACAAAACGCGGATCATGGAGACTGACGGAGCTCTTAACGGCGTTATCGAGGTGCTGAGGTCGGGGGCCACCTGGGAGGCGAAGGGGAATGCGGCGGCTACGATATTCAGTTTATCAGGTGTGCACGCGTACAGGAAGAGACTCGGGAAGAAGACACGTGTCATAAAGGGGTTAGTGGAGCTGGCTAGGGATGGGCCCGAGCGCGGGTGTTTTAAAAAGGACGCCATGGTGGCGATACTGAATTTGGCGGGAGAGAGGGAGGCAGTGGCGAGATTGGTGGAAGGTGGGGTGGTGGAGATGACCGTGCAAGTGATGGAGGGGCTGCCGGAGGAGGCGGTTACTGTGTTGGAAATTGTGGTGAGAAGCGGCGGACTACTGGCCACTGCGGCGGCGTATCGCGCGATTAGAAAATTGGGGAGTGTGTTGAGAGAAGGGTCGGAGAGGGCGAGGGAGAGCGCGGCGGCCACGCTGGTGACAATCTGTCGAAAAGGGGGATCGGAGATGGTGGCAGAATTGGCGTCAATGCCGGGGATTGAGAGGGTGATATGGGAATTGATGGGGGTGGGGACGCTGAGGGCGAGGCGGAAGGCGGCGTCTCTATTGAGGATTCTGAGGAGATGGGCTGCCGGTTTGGATAGTGAGGTAGCGGAGGGGGGATATTCAACGGTGAATCATGTGAGTACATCGGCAACAACAACAGTAGTGGCAAGC
>Rosch_v2.0_Chr3g0460861
ATGGCGGTTCCTCCACAAGCATTCCCGCCCAGAAAGCGGCGGCCATCTGCAGGAGCCTTCATGTCTCCCAAATTCTCCGACCAGAGCCTCCTCCGCTCTCTCCTCCACCTCTGCCAGGAAATATCCTCCCTCGAATCCCGCAGCTTCCTCCTCAGACGAACCACCCTATCCATGACTCGAAAAGCCAAGCTTCTTGCCTTCCTCTTCGAAGACCTAGTTCGATCATCAATCACCTACCTCTCTCCCTCCGCTCTCTTATGTTTCCAAGAAATGTACATACTGCTGCAGAGAATCCAAACCCTCATCGAAGACTCTTCTCACGGCAGCAAGATGTGGCTTCTCATCCAAAACGAGTCCCTCGCCAACAGCTTCCACGAGCTGACTCTTGATCTATCCACTTTGCTCGATATTCTCCCCGTCAAGGAGCTTAACCTAAACGAAGACGTCGAGGAAGTCGTCGCCTTGCTCCGCGCACAGTGCGCACGAAGCAAGGACGCTTTTGTTGATCCCAAGGATGATAATCTCCGCCTCGAAGTCTGCTCCATGCTCGATCGCCTCAAAAAGGAAATCATTCCAGACCACTCCAAGCTCTCCGAGATTTTTGTCCAGTTAGGAATTCTAGACTCTTCCAAATGTAAAGAAGAGCTAGAGTCTCTCCAAGACGAGTTTCAGAACCAAGCCGACGACAAGTCCAAATCCCAATTGGTTTCCCTCATCGGCCTCGTTCGCTACGCCAAATGTGTCCTCTTCGGCGCTTCAACTCCAAGTTCCGATCTCACTCGCCTGAAATCTTCCTCGGAGCTAAACCTCCCGGCGGACTTCCGGTGTCCGATCAGCTTAGAGCTTATGCGGGACCCGGTCGCCGTGGCCACCGGTCAGACATACGATCGTGAGTCCATCAAGCTGTGGATCGAATCAGGACACAATACGTGTCCCAAGACAGGTCAGACGCTGGCCCACACGAACTTGATACCCAACCGCGCTTTGAAAAATCTTATCGCCATGTGGTGCCGCGAGCAGCGAATCCCTTTCGAGCATGCCGAGAATAAGGATAAAGTCAGCGCCGTCAAGAAGAACAAGGCGGCGTTAGAAGCCACCAGGATGACCGCGTCGTTTTTGGTCAACAAACTCTCCCTCGCCCAGTCAATCGAGGCTGCCAACGGCGTCGTTTACGAGCTTCGTAGCCTGGCCAAGACTGATTCGGACTGCCGAGCCTGCATTGCCGAAGCTGGAGCGATTCCTTTGCTCGTACGTCATTTAGGCTCGGACGCCGGTCGGGACCACCCGAACCTACAGGTGAACGCCGTCACGACGATCCTCAACCTCTCAATACTCGAAGCCAACAAAGCAAGGATCATGGACACTGACGGAGCCTTAAACGGCGTCATTGAGGTGCTTCGTTCGGGTGCCACGTGGGAGGCTAAAGGGAACGCGGCGGCTACGATATTCAGCTTATCAGGTGTGCAAGCGTACAGGAAGAAACTAGGGAGGAAGGCACGTGTCATAAAGGCATTGGTGGACTTGGCCAGGGAGGGACCCGGGTTTTCCAAAAGGGACGCCATGGTGGCGATATTGAATTTGGCGGGAGAAAGAGAGGCGGTGGCGAAGTTGGTGGAATGCGGGGTGGTGGAGATGACGATGGAAGTAATGGAGGGGCTACCGGAAGAGGCGGTGACGGTGTTGGAAGTGGTGGTGAGAGGAGGAGGGATGGGGGCAATTGCGGCGGCGTATGGGGCTATCAGGCATTTGGGAGTGGTGTTGAGAGAAGGGTCGGATAGGGCGAGGGAGAGCGCGGCGGCGACACTTGTGACAATTTGTAGAAAAGGGGGGTCGGAAATGGTGGCGGAGTTGGTGTCGGTTTCGGGGATAGAGAGGGTAATATGGGAATTGATGGGGACGGGGACGGTGAGGGCGAGGAGGAAAGCGGCGTCGTTGTTGAGGATCTTGAGGAGATGGGCGGCCGGATTGGAGGGTGATCAAGTAGTGGAAGGGTATTCGACTATTGTGAGTTCATCAACGACAGCAATGGTGTCTGGC
>Rubch_LG06.4679
ATGGCGGTTTCTCCACAAGCATTCCCGCCGAGAAAGCGGCGGCCGTCTGCCGGAGCGTTCATATCTCCCAAACTATCCGACCAGAGCCTCCTCCGCTGTCTCCTCCTCCTCTGCCAAGAAATCTCCTCCCTGGAATCTCGCGGCTTCCTTCTCAGGCGAACCACCGTCTCCATGACCCGCAAATCCAAGCTTCTGGCTATGCTCTTCGAGGACCTCGCCCGCAGCTCGATCACGTATCTCTCCCCCTCTGCTCTCTTATGTTTCCAAGAAATGTACATCCTGCTGCAGAGGATCCAAACCCTGATCGAGGACTCTTCTCACGGAAGCAAGATGTGGCTTTTGATCCAGAACGAGTCCCTCGCCAACAGTTTCCACGAGCTCACCCTCGATTTATCGACTCTGCTTGATATTCTCCCCGTCAAGGAGCTCAACTTAAACGACGACGTTGAGGAAGTCGTTGCTTTGCTCCGAGCGCAGTGCGCGCGCTGCACGGAGGCGTTTGTCGATCCCAAGGATGATAATCTCAGGCTTCAAGTGTGTTCCATGCTGGATCGGCTCAAGAAGGAGATCATTCCGGATCATTCCGAGCTCTCCGAGATTTTCGTTCAGTTAGGGATTCGCGACTCTTCCAATTGTAGAGAAGAGCTGGAGAGTCTCCAAGACGAGTTTCAGAACCAACCCGATGACAAATCCAAATCGCAGCTCGTTTCTCTCCTCGGACTCGTTCGCTACGCCAAATGCGTTCTCTTCGGAGCTTCCACGCCGAGTTCCGATCTGACTCACCTGAAATCATCATCGGACTTGGCTTTCCCGGTGGACTTTCGGTGTCCGATCAGCTTGGAGCTGATGCGGGACCCGGTGACGGTGGCAACAGGTCAGACGTACGATCGGGAATCGATCAAGCTCTGGATCGAGTCCGGACATAACACGTGTCCCAAGACAGGTCAGACACTGGCCCACACCAACCTCATACCCAATCGCGCTTTGAAAAATCTTATCGCCATGTGGTGTCCG
>Rubch_LG06.4680
ATGACGGCGTCGTTTTTGGTCAATAAACTCTCCCTCTCTCAGTCAATCGAGGCTGCCAACGGCGTCGTTTACGAGCTCCGTAGTCTCGCAAAGACAGACTCGGACTGCCGCGCCTGCATTGCCGAAGCTGGAGCCATACCTTTGTTGGTACGTCACTTGGGTTCGGACGTCGGTCGGGAGCACCCGAACCTACAGGTAAACGCCGTCACAACGATCCTCAACCTCTCAATACTGGAAGCCAATAAAACGCGGATCATGGAAACTGACGGAGCTTTAAACGGCGTTATCGAGGTGCTTCGTTCCGGTGCCACTTGGGAGGCCAAGGGTAACGCGGCGGCTACGATATTCAGTTTATCGGGTGTGCAGGCCTACAGGAAGAAACTGGGGAGGAAGGCACGTGTCATCAAGGCGCTGGTGGAGTTGGCCAGGGAAGGACCTGGATTTTCCAAAAGGGACGCCATGGTGGCTATATTGAATTTGGCGGGAGAGAGGGAGGCGGTGGCGAGGCTAGTTGAAGGCGGGGTCGTGGAAATGACGGTACAAGTGATGGAGGAGCTACCGGAAGAGGCGGTCACGGTGTTGGAAGTGGTGGTGAGAGGCGGCGGGCTGGTGGCAATTGCTGCGGCGTACGGTGCGATTAGGAATCTGGGTGTGGTTTTGAGAGAAGGGTCGGATAGGGCGAGGGAGAGCGCGGCGGCGACTCTTGTGACGATTTGTCGAAAAGGGGGTTCCGAGATGGTGGCGGAGTTGGCGTCGATTCCGGGGATTGAGAGGGTAATATGGGAATTGATGGCAACGGGGACGGTGAGAGCGAGGAGGAAAGCGGCGTCGTTGTTGAGGATTCTAAGAAGATGGGCGGCCGGGTTGGATAGTGATCATGTGGCGGAAGGGTACTCAACAATTTTATATAACTTATATGAGTGCCTGAGTGGGGGCTTCAAGCCCTCGTTTGTT
>Ruboc_06_G05696
ATGGCGGTTTCTCCACAAGCATTCCCGCCGAGAAAGCGGCGGCCGTCTGCCGGAGCGTTCATATCTCCCAAACTCTCCGACCAGAGCCTCCTCCGCTGTCTCCTCCTCCTCTGCCAAGAAATCTCCTCCCTGGAATCTCGCGGCTTCCTTCTCAGGCGAACCACCCTCTCCATGACCCGCAAATCCAAGCTTCTGGCTATGCTCTTCGAAGACATCGTCCGCAGCTCGATCACGTATCTCTCCCCCTCCGCCCTCTTATGTTTCCAAGAATTGTACATCCTGCTGCAGAGGATCCAAGCCCTGATCGAGGACTCTTCTCACGGAAGCAAGATGTGGCTTCTGATCCAGAACGAGTCCCTCGCCAACGGTTTCTACGAGCTCACCCTCGATTTATCGACTCTGCTTGATATTCTCCCCGTCAAGGAGCTCAACTTAAACGACGACGTTGAGGAAGTCGTTGCGTTGCTCCGAGCCCAGTGCGCGCGCAGCACGGAGGCGTTTGTTGATCCCAAGGATGATAATCTCAGGCTTCAACTCTGTTCCATGCTGGATCGGCTCAAGAAGGAGATTATTCCGGACCATTCCGAGCTCTCCCAGATTTTCGTTCAGTTAGGGATTCGCGACTCTTCGATTTGTAAAGAAGAGCTGGAGAGTCTCCAAGACGAGTTTCAGAACCAACCAGATGACAAATCCAAATCGCAGCTCCTTTCTCTCATCGGCCTCGTTCGCTACGCCAAATGCGTTCTCTTCGGCGCTTCCACCCCGACTTCCGATCTGACTCGCCTGAAATCTTCATCGGAGTTGGCTTTCCCGGTGGACTTCCGGTGTCCGATTAGTTTGGAGCTGATGCGGGACCCGGTCGCGGTGGCAACAGGTCAGACGTACGATCGGGAATCGATCAAGCTCTGGATAGAGTCGGGACACAACACGTGTCCCAAGACAGGTCAGACACTGGCCCACACCAACCTCATACCCAATCGCGCTTTGAAAAACCTTATCGCCATGTGGTGCCGTCAGCAGAGAATCCCTTTCGAGCACGCGGAGAATAAAGATAAAGTCAGCGCCGTCAAAAAGAACAAGGCGGCTTTAGAAGCCACCAGGATGACGGCGTCGTTTTTGGTCAATAAACTCTCCCTCTCTCAGTCGATCGAGGCGGCCAACGGCGTCGTTTACGAGCTCCGTAGTCTCGCAAAGACAGACTCGGACTGCCGCGCCTGCATTGCCGAAGCTGGAGCCATACCTTTGTTGGTACGTCACTTGGGCTCGGACGTCGGTCGGGACCACCCGAACCTACAGGTAAACGCCGTCACAACGATCCTCAACCTCTCGATACTGGAAGCCAATAAAAAGCGGATCATGGAAACTGACGGAGCTTTAAACGGCGTTATTGAGGTGCTTCGTTCCGGTGCCACTTGGGAGGCCAAGGGTAACGCGGCGGCTACGATATTCAGTTTGTCGGGTGTGCAGGCCTACAGGAAGAAACTGGGGAGGAAGGCACGTGTCATCAAGGCACTGGTGGACTTGGCCAGGGAAGGACCTGGATTTTCCAAAAGGGACGCCATGGTGGCTATATTGAATTTGGCGGCAGAGAGGGAGGCGGTGGCGAGGCTAGTTGAAGGCGGGGTCGTGGAAATGACGGTACAAGTGATGGAGGGGCTACCGGAAGAGGCGGTCACGGTGTTGGAAGTGGTGGTGAGAGGCGGCGGGCTGGTGGCAATTGCGGCGGCGTACGGTGCGATTAGGAATCTGGGGGTGGTTTTGAGAGAAGGGTCGGATAGGGCGAGGGAGAGCGCGGCGGCGACTCTTGTGACGATTTGTCGAAAAGGGGGTTCGGAGACGGTGGCGGAGTTGGCGTCGATTCCGGGGATTGAGAGGGTAATATGGGAATTGATGGGGACGGGGACGGTGAGAGCGAGGAGGAAAGCGGCGTCGTTGTTGAGGATTCTAAGAAGATGGGCGGCCGGATTGGATGGTGATCATGTGGCGGAAGGGTACTCAACAGTTGTGAGTTCATCAACAACAGCAATAGTGTCTAGC
