# Supplementary material for: Transcriptomics of long‐term, low oxygen storage coupled with ethylene signaling interference suggests neofunctionalization of hypoxia response pathways in apple ( Malus domestica )
Source: Plant Direct. 2024 Dec 20;8(12):e70025. doi: 10.1002/pld3.70025 (PMC11660084; doi:10.1002/pld3.70025)
Supplement: Supplementary file 2 — Data S2: Homologs of all 606 hypoxia response genes identified in this study across 42 representative species of land plants). [file PLD3-8-e70025-s004.gz › 01-integratedGeneFamilies_dir/1275.faa]

>gnl_Ambtr_v1.0_evm_27.model.AmTr_v1.0_scaffold00047.156
MGRWIKPEVYPLMAAMGFVTSLCIFQLTRNLLLNPDVRINKAHRTSAVLDNEEEGQKYAEHSLRNFLRTRPPEIMPAINKIFSESKN
>gnl_Ambtr_v1.0_evm_27.model.AmTr_v1.0_scaffold00055.169
MGSSSLSRWLRPEVYPLFAAVGVAVGICGFQLVRNICINPEVRVNKEARAAGILENFTEGERYAEHSLRKFVRNRSPEIMPSINGYFTDPK
>gnl_Ambtr_v1.0_evm_27.model.AmTr_v1.0_scaffold00005.71
MASSTFSRWLRPEVYPIFAVVGTAVGICGLQLVRNIRTNPDVRVTKEKRSAGVLENFAEGERYAQHSLRKFVRNKSPEIMPSINKFFTDPK
>gnl_Aquco_v3.1_Aqcoe1G077600.1
MASSTFGRWMRPEVYPLLVPIFGAVGICGMQLWRNIRTNPEVRVSKEKRAAGVLDNFAEGERYKEHFFRKYVRNQSTEIMPSVNQFFAGPKQSKA
>gnl_Aquco_v3.1_Aqcoe5G373700.1
MASAAPSAWKRWIRPEVYPLFAAVGTVVGICGYQLIRNITGNPEVRVTKENRAAGILENHSEGEKYKEHKLRRFVRNKSPEVMPSLNKFFSDPKIPN
>gnl_Aquco_v3.1_Aqcoe3G103700.1
MVSSDVVRRWLRPEVYPLFATLGLAVGICGFSLVRNICINPEVRVLKENRAAGILENFKEGERYAEHSLRKFVRGKSPEIMPNLNRFFADPK
>gnl_Aquco_v3.1_Aqcoe3G311100.1
MASPTLKRWLRPEVYPLFAAVGVAVGICGLQLVRNICINPEVRVSKETRAQGVLENFAEGEKYAEHGLRKFVRKRAPEIMPSINSFFTNPKS
>gnl_Aquco_v3.1_Aqcoe3G264200.1
MQLWRNIHTNPEVRVSKEKRAAGVLDNFAEGERYKEHFFRKYVRNQSTEIMPSVNQFFAGPKQSKA
>gnl_Aquco_v3.1_Aqcoe3G263900.1
MASSTFGRWMKPEVYPLLVPIFGAVGICGMQLWRNIHTNPEVRVSKEKRAAGVLDNFAEGERYKEHFFRKYVRNQSTEIMPSVNQFFAGPKQSKA
>gnl_Arath_TAIR10_AT3G29970.1
MGRWVRPEVYPLLGAMGFVTSMVVFQLTRNAFLNPDCRINKEHRKMGILENKDEGEKYAQHNFRKYLRTRQPQVMPSLNRFFSQEDN
>gnl_Arath_TAIR10_AT3G48140.1
MASRWLRPEVYPLFAATGVAVGICAFSLIRNITGNPEVRCTKENRAAGILDNHAEGEKYKENFLRKFVRNKKPEIMPGLNKFFTDPTY
>gnl_Betvu_v1.2_Bv2_026060_drjp.t1
MGGGFRWVRPEVYPLFVAVGAAVGICGFQLVRNICINPEVRVNKENRAAGVLDNHKEGEKYAEHFIRKFSRTQSAEIMPGLNKFFSDPQ
>gnl_Betvu_v1.2_Bv2_028040_qxrz.t1
MGRWIKPDVYPLIAAMSFVTGMCIFQLTRNVLLNPDVRINKAHRATAVLENHEEGEKYAEHGFRKYLRTRSPEVMPSINSFFSETKKD
>gnl_Betvu_v1.2_Bv5_116080_prza.t1
MASVNRWVRPEVYPLFAAVGVAVGICGVQLVRNICINPEVRVSKENRAAGVLENFSEGEKYAEHFLRKYVRNKTPEIMPSINSFFADPTRN
>gnl_Carpa_v0.4_evm.model.supercontig_35.29
MANRWLRPEVYPLFAAVGVAVGICGFQLVRNICINPEVRVTKENRAAGVLENFSEGEKYAEHFLRKFVRNRAPEIMPSINSFFADPK
>gnl_Elagu_v2.0_p5_sc00019.V1.gene194
MASSTVNRWLRPEVYPLFAAVGVAVGICGFQLVRNICINPEVRVSKEGRAAGVLENYAEGEKYAEHGLRKFVRNKAPEIMPSINRFFADPK
>gnl_Elagu_v2.0_p5_sc00095.V1.gene116
MAAMTLVTGMCVFQLTRNMILNPDVRINKTRRSTAILDNAEEGEMYSQHSFRKFLYRLRPSVLPSFDGLSTDSDK
>gnl_Elagu_v2.0_p5_sc00495.V1.gene22
MASSTMSRWLKPEVYPLLAAVGVAVGMCGMQLVRNITTNPEVRVTKQNRAAGVLDNFAEGEKYAEHGLRKFLRNKAPEIMPSVLAIHAPPPPMETREGEEEESRSEIIGPSLLEDRGRSPLEGGGEQHEEREEESRLEIMGPLLLRDRGRSLLEEEENGTKGGGAWWSVGGGRRVDDMRRRRRRRSK
>gnl_Eucgr_v2.0_Eucgr.J01394.1
MGRWVKPDVYPLMAAMTFVTSLCIFQLTRNVLLNPDVRINKAHRGMAVLDNAEEGRKYAEHGLRKFLRTRPPEVMPTINHFFSKDKSA
>gnl_Eucgr_v2.0_Eucgr.J01397.1
MGRWVKPDVYPLMAAMTFVTSLCIFQLTRNALLNPDVRVNKAHRGMAVLDTAEEGRKYAEHGLRKFLRTRPPEVMPTINHFFSKDKST
>gnl_Eucgr_v2.0_Eucgr.H04674.1
GRILGCDSVLPYSPSFLAWGGEKRGLCFFVPLSFFPSRSLVSLAMASSTANRWIRPEVFPLFAAVGVAVGICGMQLIRNICTNPEVRVTKEKRAAGVLDNFAEGEKYSQHVVRRFVRNRPPQVMPSINNFFSDPK
>gnl_Eucgr_v2.0_Eucgr.B00320.1
MAGNRWIRPEVYPLFAAVGVAVGICGFSLVRHICINPEVRVTKENRAAGVLDNFKEGEKYAEHSLRKFVRNRSPEIMPSLNSFFTSPDRN
>gnl_Eucgr_v2.0_Eucgr.B00324.1
MAGNRWIRPEVYPLFAAVGVAVGICGFSLVRHICINPEVRVTKENRAAGVLDNFKEGEKYTEHSLRKFVRNRSPEIMPSLNSFFTSPDRN
>gnl_Eucgr_v2.0_Eucgr.I02053.1
MVRTQNRIHDKTDELHTCMWKLSRKQKLKSSDGKCRTPCRAIAFTAIETPTTMSHSLRSLVALLSTAKKRKNIEEGEKGKENKRPSPWYFRAGVKGSTSRPLKWQEDPSIEPSSLPKPALVLIPRTQPFESQYLWHAWKREREEITFAMARWVKPEVYPLMAAMTFVTGMCVFQLTRNVALNPDVRINKLNRRTGVLDNGEEGEKYSQHGLRKFLRTRPPEIMPAINHFFSEDK
>gnl_Manes_v6.1_Manes.02G058300.1
MGRWMRPEVYPLLGAMAFVTSLCTFQLTRNVFLNPEVRINKSHRLAGVLDNEEEGEKYAQHGLRKFLRTRRPEIMPAINRFFTDEDK
>gnl_Manes_v6.1_Manes.13G015100.1
MATSRWIRPEVFPLFGAVGVAVGICGMQLVRNICTNPEVRVTKENRAAGVLENFAEGEKYAEHSLRKFVRKRPPQIMPSVNGFFSEPDIPSSN
>gnl_Manes_v6.1_Manes.12G015600.1
MATSRWIRPEVFPLFAAVGVAVGICGMQLVRNICTNPEVRVTKENRAAGVLENFAEGEKYAEHSLRKFVRKRPPQIMPSVNGFFSDPDLPSSK
>gnl_Manes_v6.1_Manes.06G099900.1
MAGGRWIRPEVYPLFAAVGVAVGICGMQLVRNICINPEVRVNKQGRAAGVLENFAEGEKYAEHTLRKFVRNRAPEIMPSLNSFFTDPE
>gnl_Manes_v6.1_Manes.14G071100.1
MAGGRWIRPEVYPLFAAVGVAVGICGLQLVRNICINPEVRVNKQGRAAGVLENFAEGEKYAEHGLRKFVRKRAPEIMPSVNSFFTDPK
>gnl_Medtr_Mt4.0v1_Medtr3g085890.1
MAANRWIRPEVYPLFVPVGAAVGICVMQLVRNITTNPEVRVTKQNRAAGILDNHDEGEKYSQHFIRRFVRGKSTEIMPSLNGFFSDPK
>gnl_Medtr_Mt4.0v1_Medtr3g078590.1
MATNRWIRPEVYPLFAAVGAAVGICAFSLVRNICINPEVRVNKQSRAAGVLENFAEGEKYTEHLLRKFSRNRSPEIMPGLNSFFTDPSRN
>gnl_Medtr_Mt4.0v1_Medtr8g080060.1
MAGFKWIKPEVYPLFAAVGTVVGICAMQLVRNICTNPEVRVNKQNRIAGVLENHAEGEAYAEHRVRKFLRNKPPQVMPSVNKFFSEPNLKE
>gnl_Medtr_Mt4.0v1_Medtr7g016060.1
MGRWMKPEVYPLLAAMTFVTSMCVFQLTRNLLQNPDVRISKNGRTKGVFDNKEEGEKYAKHGLRNFLRTRPPEVMPTINHFFSEQK
>gnl_Mimgu_v2.0_Migut.L00249.1
MGRWVKPEVYPLMAAMSFVTGMCLFQLTRNVILNPDVRINKAHRTTAVLENEEEGLTYREHNLRKFLRTRPPEVMPSVNRFFSDDK
>gnl_Mimgu_v2.0_Migut.J01168.1
MAAANRWIRPEVYPLFAATGLAVGICGFQLVRNICGNPEVRDNFDEGHKYKERALRKYVRNRKLEIMPSLNSFFTDPQNN
>gnl_Mimgu_v2.0_Migut.O00980.1
MGRWIKPEVYPLMAAMSFVTGMCLFQLTRNVILNPDVRINKAHRTTAVLENEEEGWKYREHNLRKFLRTRPPEVMPSVNRFFSEDK
>gnl_Mimgu_v2.0_Migut.H00176.1
MASSATLKRWLRPEVYPLFAAVGVAVGICGMQLFRNISTNPEVRVTKENRAAGVLDNFAEGEKYAEHALRKFVRNKSPEIMPSINSFFTDPKY
>gnl_Musac_v1_GSMUA_Achr9T26700_001
MGRWVRPEVFPLMAAMTFVTSMCVFQLTRNMLMNPDVRINKTNRTTAVLENAEEGEKYSQHSLRRFLSHRPPEVFPALNRFFSSADE
>gnl_Musac_v1_GSMUA_Achr11T26660_001
MASSTFSRWLRPDVYPLFAAVGVAVGICGVQLVRNISTNPQVRVNKQNRAAGVLENFGEGEKYAEHSLRKFVRNKAPEIMPAVNKFFSDPK
>gnl_Musac_v1_GSMUA_Achr6T27380_001
MGRWVKPEVYPLMAAMTFVTSLCLFQLTRNMFLNPDVRINKSHRTTPVLENADEAQRYSQHGLRRFLSRRPPEIMPTINTFFSGIKRDE
>gnl_Musac_v1_GSMUA_Achr6T06840_001
MVSSRWVRPEVFPLFAAVGTAVGICGMQLIRNICINPEVRVTKENRAAGVLDNFQEGEKYAEHGLRKFVRNKSPQIMPSLNNYFSDPLSDE
>gnl_Nelnu_v1.0_NNU_008280-RA
MGRWIKPEVYPLMAAMTFVTSMCVFQLTRNAFLNPDVRVNKDHRKTAVLENYEEGEKYAEHGLRKFLRTRPPEIMPTINHFFSTDSK
>gnl_Nelnu_v1.0_NNU_000672-RA
MASSVNRWLRPEVYPLFAAVGVAVGICGFQLVRNICINPEVRVSKETRTAGVLENFAEGEKYAEHTLRKFVRNRTPEIMPSINNFFTNQK
>gnl_Nelnu_v1.0_NNU_001000-RA
MPRWSWIKPDVYPLVAAMTFVTSMCVFQLTRNVFLNPDVRINKDRRKMAVLENQEEGEKYAEHGLRKFLRTRPPEIMPTINHFFSKPEN
>gnl_Nelnu_v1.0_NNU_001012-RA
MARWVKPEVYPLMAAMTFVASMCVFQLTRNVFMNPDVRVNKEHRQKAVLENAEEGEKYAEHGLRKFLRTRPPEVMPAINSFFSSTDSK
>gnl_Nelnu_v1.0_NNU_003025-RA
MASSTMSRWLRPEVYPLFAAVGTAVGICAMQLARNIYTNPDVRVTKENRAAGVLDNFSEGERYAEHGLRKFLRNRAPEIMPSVNKFFSDPN
>gnl_Nelnu_v1.0_NNU_016787-RA
MASSVNRWLRPEVYPLFAAVGVAVGICGFQLVRNICINPEVRVSKETRAAGVLENFSEGEKYAEHTLRKFVRNRTPEIMPSINNFFTNPK
>gnl_Orysa_v7.0_LOC_Os07g41350.1
MGRWVKPDVYPLIVAMSLVGGMCVFQLTRNVFMNPDVRVNKSHRQSAVLENADEGEKYHHHAFRRFLGTQRPEVFPAINRFFAGPATVPKSDRQN
>gnl_Orysa_v7.0_LOC_Os07g41340.1
MGRWLKPDVYPLIAAMTFVTGLCTFQLTRNVFMNPDVRVNKNNRKSAVLENAEEGEKYHQHAFRRFLATQRPEVFPALNRFFAGPATVARSDRHD
>gnl_Orysa_v7.0_LOC_Os07g17330.1
MAAAAASSAAWKRWIRPEVYPLFLATGVAVSICVGQLVRNITGNPEVRVLKEKRAAGVLENFDEGKRYSQHGFRKFIDGKRPEIMPGINSFFSDPPKY
>gnl_Orysa_v7.0_LOC_Os07g17310.1
MASRWIRPEVYPLFATTGVAVGICAMQLVRNITTNPEVRVTKENRAAGVLENFDEGKRYSQHGVRRFWLSKRRDYMQALDNPTNPSTKK
>gnl_Orysa_v7.0_LOC_Os03g40440.1
MGRWVRPEVYPLMAAMMLASGMVVFQLGRNVCTNPEVKISKRNRRNAVPDSAAEAERYSMHGFRRFFGRRRPEVMPSINRFFSNSDRPNHDENNDD
>gnl_Orysa_v7.0_LOC_Os06g13680.1
MGVAVGICGFQLFRNITGNPEVRVNKVGRAAGVLENHEEGRRYAEHGLRNYVRDKTPEIMPAINKFFTEPTK
>gnl_Phavu_v2.1_Phvul.009G182600.1
MANRWLRPEVYPLFAAVGAAVGICGFQLVRNICINPEVRVNKEGRKAGVLENFSEGEKYTEHFLRKYVRNRSPEIMPSLNSFFADPSRN
>gnl_Phavu_v2.1_Phvul.008G028700.2
MGRWMKPEVYPLLAAMTFVTSMCVFQLTRNLLGNPDVRVNKTRRSMAVLDNREEGEKYAEHGLRKFLRTRPPEIMPTINHFFSQDK
>gnl_Phavu_v2.1_Phvul.001G258900.1
MAANRWLKPEVYPLFAAVGVAVGICGMQLVRNITTNPEVRVTKQNRAAGILENFEEGEKYSEHSLRKYVRGKNPQIMPSVNNFFSEPSN
>gnl_Phypa_v3.3_Pp3c26_5980V3.1
MAAKVPFSKRWIKPEIYPLFAAIGAALGICGYSMARNLAINPDVRITKEDRAAGVLENYKEGEAYKMHGLRKYLQQQEPQIMPGINNYFSGAK
>gnl_Phypa_v3.3_Pp3c4_20270V3.1
MAAKVPFSKRWIKPEIYPLFFAIGAALGICGYAMARNLAINPDVRITKEDRAAGVLENYKEGEAYKMHGLRAYVRQQEPQIMPGFNNYFSGAK
>gnl_Phypa_v3.3_Pp3c3_14700V3.1
MAAKIPSYKQWIKPEIYPLFLAVATALSMGGFVMARSIAVNPDVRISKQDREAGVLENYKEGEVYKNHRLRHYALKHGPQIMPSLNNYFSSYSH
>gnl_Poptr_v3.0_Potri.010G055300.1
MKNHFIWRRPDSNRRPSGLKRPPIKERKRKPTNFMVGGVLLIILDLSFFLWAPTLFLNFRRFYPLQILSISITSLSYSPFLHFSLNLIFLEKGISLFLLLSCNSSMAPSRWIRPEVFPLFASVGVAVGICGMQLLRNITTNPEVRVTKENRAAGVLDNFKEGEKYAEHGLRKYVRKRTPQIMPSINGFFSDPDLPTN
>gnl_Poptr_v3.0_Potri.017G098800.1
MGRWMKPEVYPLLAAMTCVTSLCIFQLTRNVFMNPDVRVNKANRGMGVLENKEEGERYAEHGLRKFLRTRPPEIMPTVNHFFSEDK
>gnl_Poptr_v3.0_Potri.004G117300.1
MGLSVLCCQVYPLLAAMTCVTSLCIFQLTRNVFLNPDVRINKAKRSMGVLGNNEEGERYAEHGLRRFLRTRPPEIMPTINHFFTENK
>gnl_Poptr_v3.0_Potri.012G074900.1
MGGSRWLRPEVYPLFAAVGVAVGICGFQLARNICINPEVRVTKQNRAAGVLDNFSEGEKYSEHGLRKLVRNRSPQIMPSINNFFTDPKLN
>gnl_Prupe_v2.1_Prupe.5G180300.1
MAPNRWLRPEVYPLFAATGVAVGICGLSLFRHITINPEVRVSKENRAAGILENFDEGEKYKEHFLRKFVRNKSPEIMPSVNGFFTDPSRN
>gnl_Prupe_v2.1_Prupe.3G250200.1
MGRWVRPEVYPLMAAMTFVTSLCAFQLTRNVFLNPDVRIDKAKRGMGVLENKEEGEKYAEHGLRKFLRTRPPEIMPTINQFFSQDE
>gnl_Prupe_v2.1_Prupe.1G234100.1
MASSRWLKPEVYPLFAAVGAAVGICGMQLVRNIYTNPDVRVNKENRAAGVLDNHAEGERYAEHGLRKYVRNKTPQIMPTINKFFSDPQIPD
>gnl_Selmo_v1.0_102690
QVYPLIAFMAAAVGLASFVSMRNLTLNPEVRVNKDDRMAGLVQNFKEGKAYHDHALRRYLYTRKHFQITPGINEYFYKRDT
>gnl_Selmo_v1.0_76981
MDATFRKRWLKPEVYPLGVFVIGAVGLAAYLSARKLITDPEVRVNKDDRKHGRLDNHSEGEVYHNHPLRRFLRDKKTQIMPGLNEYFSKPLNPSK
>gnl_Selmo_v1.0_152721
MGVSGAVKRGSRWLKPEVIPLIGFIGAAMGLASFMCVRNLMLNPEVRINKEDRSAGLVQNYKEGYEYHEHGLRHYMRNRKSEIMPRINEYFTKTS
>gnl_Solly_v2.4_Solyc03g113730.2.1
MATNRWLRPEVYPLFAAVGVAIGICGLQLVRNMRINPEVRVNKEKRAAGILENFEEGEKYAEHAIRKFARSRPPEIFPNLNRFFSDPQKN
>gnl_Solly_v2.4_Solyc02g087330.2.1
MASSTINRWLRPEVYPLFAAVGVAVGICGMQLVRNICTNPEVRVTKENRAAGVLDNFSEGEKYSEHALRKFVRNKSPEIMPSINGFFSNPN
>gnl_Solly_v2.4_Solyc02g089140.2.1
MGRWIRPEVYPLMAAMTFVTGMCVFQLTRNVLLNPDVRINKAHRSMGVLENEEEGEKYAKHSLRNFLRTRPPQVMPSINRFFSNHDNN
>gnl_Solly_v2.4_Solyc02g067580.2.1
MASSTVNRWLRPEVYPLFAAVGVAVGICGFQLIRNVCINPEVRVNKENRAAGVLENFSEGEKYAEHGLRKFVRNRSPEIMPSINGFFSDPK
>gnl_Sorbi_v3.1_Sobic.010G101200.1
MANRWVRPEVYPLFAAMGVAVGICGFQLFRNITGNPEVRVNKAGRAAGVLENHEEGRRYAMHGLRSFVHEKTPEIMPAINKFFTDPK
>gnl_Sorbi_v3.1_Sobic.002G368500.2
MGRWLKPDVYPLIAAMSFVTGMCVFQLTRNVLMNPDVRVSKSHRQSAVLDNADEGQRYSQHAFRRFLSTQRPEVFPALNRFFSNSDSAADK
>gnl_Sorbi_v3.1_Sobic.002G104900.1
MASAYASWSKRWIRPEVYPLFVPMAAALGICSYQLVRNITGNPEVRVTKEKRAAGVLDNHDEGEKYAMHGLRKFVRGKKPEIMASINSFFADPPKDG
>gnl_Sorbi_v3.1_Sobic.002G104801.1
MACQRNGSNSIPGWFPVRPDVSTPGYYRVASTASYLVVASPSRPRSRSSSRNKGGKKTMSSSRWVRPEVYPLFATTGVAVGICVMQLVRNITGNPEVRVTKENRAAGVLDNHDEGRRYSQHGVRRFWLSQRRDYMQAMDNVPTDTSSSRPTTNK
>gnl_Spipo_v2_Spipo12G0008400
MASSTLSKWLRPEVYPLFAAVGVAVGICGFQLVRNVCINPEVRVNKEGRSSGVLDNFAEGEKYAEHGLRKFLRNKSPEIMPSINGFFTNPK
>gnl_Theca_v1.1_Thecc1EG011965t1
MANRWLRPEVYPLFAAVSVAVGICGLQLVRNICINPEVRVNKENRAAGVLDNFAEGEKYAEHFVRKYVRNRAPEIMPSINSFFTDPK
>gnl_Theca_v1.1_Thecc1EG018951t1
MGRWMKPEVYPLLGAMTFVTSMCIFQLTRNVFLNPAVRINKADRSKAVLENYEEGEKYAEHGLRKFLRTRPPEVMPAINHFFSEDK
>gnl_Theca_v1.1_Thecc1EG010755t1
MASTNRWLKPEVYPLFAAVGFAVGICAMQLVRNISTNPEVRVTKENRSAGILENFEEGERYAEHGLRNFVRKRPSQIMPSINNFFSDPN
>gnl_Utrgi_v4.1_Scf00035.g4204.t1
MGRWMKPEVYPLLGAMGFVTTMVVVQLTRNVILNPDVRIKKSDRQAGILDNGDLGERYVGHGLRRFLRTRPPEIMPTVNRFFSGRSS
>gnl_Utrgi_v4.1_Scf00865.g22350.t1
MASASRWLRPEAYPLFAATGVALGICAFQLVRNITINPEVRVSKQGRAAGVLENFDEGFKYKEHFLRKFVQNRKPEIMPTLNSFFSDPAKN
>gnl_Utrgi_v4.1_Scf00035.g4203.t1
MLPSSLYNRNALGSLPTTRELDTRIAFKLFLPSLASFLMGRWMKPEVYPLVGAMAFVTSMVVFQLSRNVVRNPDVRISKSDRKEAVLDNANIGEKYVDHGLRRFLTTRPPEVMPTINRFFSGRN
>gnl_Utrgi_v4.1_Scf00064.g6487.t1
MASASRWLRPEAYPLFAATGVALGICAFQLVRNITINPEVRVSKQGRAAGVLENFDEGFKYKEHFLRKFVQNRKPEIMPTLNSFFSDPAKN
>gnl_Utrgi_v4.1_Scf00425.g17450.t1
MASSAAASYRWIRPEAYPLFAATGVAVGICVFSLFRNITINPEVRVSKEARAAGVLENFQEGQKYREHSLRKFVANKKPEIMPTLNSFFSDPPKN
>gnl_Vitvi_Genoscope.12X_GSVIVT01007833001
MNRWLRPEVYPLFAAMGVAVGICGFQLVRNICINPDVRVSKENRAAGVLENFTEGQKYSEHFLRKYVRNKSPEIMPSINSFFSDPEKN
>gnl_Vitvi_Genoscope.12X_GSVIVT01010327001
MASSTVNRWLRPEVYPLFAAVGVAVGICGMQLVRNICTNPEVRVTKQNRTAGVLENFEEGERYAEHRLRKFVRNKEPQIMPSINKFFSDPNLD
>FraveV4A2_2g21730.t1
MSTASGESITCRRGEKGGINTRCMEISQRRRSRKRKEQPRLRYREGELAASKASCTSSKSKEASTQSRALCTISKLKAFFDPKFEIDELMNGMLKVEIRPRSLRRNSVKLKRVMQTILSLGNALNQGTAQGKTAGSSFLQQSTENYFYEVSTRFRFSSKSAKENRATGVLDNFDEGEKYPENMPRKFVCGKSPEIRPGINSCFTDPAK
>FraveV4A2_4g24540.t2
MIYVRFLNDVCAESRFCIDVVIWERIRIVYPLFAATGVAVGICAMQLVRNITGNPEVRVTKENRAAGILDNFEEGEKYRENAVRRFVRNKKPQIMPSINNFFSEPN
>Maldo_HF_42749
MASSSRWIRPEVFPLFAAVGIAVGICGMQLVRNITTNPEVRVTKQNRIAGVLENHAEGERYAEHGLRKYVRSRAPQIMPSINKYFSDPKIPKHSTSCPSHYTDFHISREGAGDPFDHHWESWVILNLQVLKFDFSFSWPTSVWPRTFNHKRCLTWYSCEFKNSLN
>Malsi_12g008390
MFAATEVAVGICGLSLFHYITINPQVRVTKENRAVGALDNHAEGEMYKKHFLRKFICNKASKIMPGISAFVTDSKAEVEVQASQEALAKLESEMDASRLQYQQCLKKITDLENSISRAQKDTEKAARMEPGSSSGWVVSCSRESLFPLTRLEGWSSPSFSWQRCRSLANPCSENLCLPSFSDLEWSSLPSLPCS
>Malsy_05g000070
MLYQWTHVTPKKLHGKHTSSPQCTNRKGGKTAFTNLQSNEILAQRSFMHDLFFLEDLFKYSTKAPCYEDCEEHLSKIASKKLDKQQPSQQCESVGDNEISTQRSSIPITMRDFFLKDFFTYSVKALCYEDCEERLSQAHRHLCQKGHDQPSEVVEWLIKAAVSAITELPSLNNSTFLDTSKWLSDEKRASYKLGRFDSTKIEFDQNNHHNQNHLGNQSQHLSLLKSAYSSTSETSKGSGFFLFRSKIQVNQPETYPLFTATGVAVGICGSSLFHYITINPEVRVTKKNRAVGALDNDVEGEMYKEHFLRKFVYNKAPKIMPGINDFGLYERASKAEAEVQASQKALAKLESERDASRLKYQQCLEKITDLENNISRAQKDTEEAAKTEPGSSSWLGCVVFLRVSISSHQGKKIEATQAFVRLHEGKRIRKLVANTKHFITVVIAVNQIQISILRLMHSTTKLRVYLQVNSLISKDHRSTANWTAYPSFLSSHLQPSMHFRLLQVPHLHSGHHDQNWRRTSMTAVKRLADREARRLAPPQACHFGHHDQNQRRISMTVVKRLADHEARRLTFCLKLQLLLHLRHGYCCL
>Malsy_13g008690
LVSHATSKKEKGTVVQSSSLLFFFVSLNSFTMASSSRWIRPEVFPLFAAVGIAVGICGMQLVRNITTNPEVRVTKQNRIAGVLENHAEGERYAEHGLRKYVRSRAPQIMPSINKYFSDPKIPK
>Maldo_GDDH_06G1182100
VAAQVVSLRSFLRPCFRIPKPSSHLSLRQSLYGAFRSMAANRWLRPEVYPLFAATGVAVGICGLSLFRHITINPEVRVTKENRAAGVLDNHAEGEKYKEHFLRKFVRNKAPEIMPGINAFFTDPSKN
>Maldo_GDDH_09G1073000
QTQQQKAGSRKKEKKSKILSSHISGIQMGRWVRPEVYPLMAAMTFVTSLCAFQLTRNMFLNPEVRINKAHRRMAVLENEEEGEKYAEHGLRKFLRTRPPEIMPTINHFFSQEK
>Maldo_GDDH_13G1111000
HLQEREGNSCSIIFSSLLLRFSQQLYDGFVLQMDKARGVPPIAAVGIAVGVCGMQLVRNITTNPEVRVTKQNRIAGVLENHAEGERYAEHGLRKYVRSRAPQIMPSINKYFSDPKIPK
>Maldo_GDDH_13G1111400
ATSKKEKGTVVQSSSLLFFFVSLNSFTMASSSRWIRPEVFPLFAAVGIAVGICGMQLVRNITTNPEVRVTKQNRIAGVLENHAEGERYAEHGLRKYVRSRAPQIMPSINKYFSDPKIPK
>Maldo_GDDH_16G1111000
ATSDKKEKGIVFNHLPFSSLLLVSFIGFIMASSSRWIRPEVFPLFAAVGVAVGICGMQLVRNITSNPEVRVTKQNRTAGVLENHEEGERYAEHGLRKYVRTRAPQIMPSINKYFSDPQMPK
>Maldo_GDDH_17G1064400
QKESKANYFPLTNLVRENQSTKRRRISEFQMGRWVRPEVYPLMAAMTFVTSLCAFQLTRNMFLNPEVRINKAHRRMAVLENEEEGEKYAEHGLRKFLRTRPPEIMPTINHFFSQEK
>Pyrco_DAP_Chr14v0.1_35538.1
MAANRWLRPEVSADLPSRLDPFVYPLFAATGVAIGICGLSLFRHITINPEVRVSKEGRAAGVLDNHAEGEKYKENFLRKFVRNRAPEIMPAINGFFTDPKNN
>Pyrco_DAP_Chr14v0.1_35685.1
MAANRWLRPEVSADLPSRLDPFVLCQIGFDFVYPLFAATGVAIGICGLSLFRHITINPEVRVSKEGRAAGVLDNHAEGEKYKENFLRKFVRNRAPEIMPAINGFFTDPKNN
>Pyrpy_N_09g0577.1
MHTWHIEIQTQQEKAGSRKKKSKLLSSHISQIQMGRWVRPEVYPLMAAMTFVTSLCAFQLTRNMFLNPEVRINKAHRRMAVLENEEEGEKYAEHGLRKFLRTRPPEIMPTINHFFSQEK
>Pyrpy_N_13g1202.1
LFCLVSHATSKKEKGTVVQSSSLLFFFVSLKSFTMASSSRWIRPEVFPLFAAVGVAVGICGMQLVRNITTNPEVRVTKQNRTAGVLENHAEGERYAEHGLRKYVRSKGPQIMPSINKYFSDPKIPK
