# Supplementary material for: Transcriptomics of long‐term, low oxygen storage coupled with ethylene signaling interference suggests neofunctionalization of hypoxia response pathways in apple ( Malus domestica )
Source: Plant Direct. 2024 Dec 20;8(12):e70025. doi: 10.1002/pld3.70025 (PMC11660084; doi:10.1002/pld3.70025)
Supplement: Supplementary file 2 — Data S2: Homologs of all 606 hypoxia response genes identified in this study across 42 representative species of land plants). [file PLD3-8-e70025-s004.gz › 01-integratedGeneFamilies_dir/939.faa]

>gnl_Ambtr_v1.0_evm_27.model.AmTr_v1.0_scaffold00002.503
MAREGSVSILDVQNATKKKAAAPRSWILLDSTGEGTVLDADKYAIMHRVQIHARDLRILDPLLSYPSTILGRERAIVLNLEHIKAIITSEEVLLRDPTEDNVIPIVEELRRRLPPVNFARRAEDGREQSNGQNDAEAGNEDESPFEFRALEVALEAICSFLDARTTELETAAYPALDELTSKISSRNLDRVRKLKSAMTRLTARVQKVRDELEQLLDDDDDMADLYLSRKLAGASSPVSGYGVPNWYPASPTIGSKISRASRASAATIHGNENDVEELEMLLEAYFMQIDGTLNKLTTLREYIDDTEDYINIQLDNHRNQLIQLELFLSSGTVCLSIYSLVAGIFGMNIPYTWNTNHGYLFKWVVVLAGLFSVGLFALIVTYARYKGLVGT
>gnl_Ambtr_v1.0_evm_27.model.AmTr_v1.0_scaffold00056.31
MGDSQLEILSPIATATSARDFNGSSGINNMNGNINNCSTKGGKKKGGGARLWMTLDGNGRSEVVEWDKSAIMKRVSIPARDLRILGPVFSQSSNILARGKAMVVNLEFIKAIVTAEEVLLLDPLCQEVLPFVDQLRQQFPLKSPYRIQECGDDKNIPLTTVGEWLPVPEAAEGLQCELPFEFQVLEIALEVVCTYLDSSVADLQKEAYPVLDELARNVSTKNLERVRSLKSNLTRLLARIQKVRDELEHLLDDNEDMAQLYLTRKHFQNQQLESTAAVVGSCSLTMTLSLPRLGENLHSTATLVTSAHSDDNDVEDLEMLLEAYFMQLEGTRNKILSCDMGFTTGNIASRIIPS
>gnl_Ambtr_v1.0_evm_27.model.AmTr_v1.0_scaffold00008.22
MAPQKPYFSQEKAEMGDLRLQISSPTTTTASALGIQFSSGINNTNGNNGNGSINNGNSKGGKKKGGGARLWMRVDRHGSSEVVEWDKNAIMKRVSIPARDLRILGPVFSNSSNILARDKAMVVNLVFIKAIVTAEEMLLLDPLCHEVLPFVDQLRQQLPLKRPYRIQECDQEKDEPLTTVGHWLPVPEASEGLQCELPFEFQVLEIALEVVCSYFDSNVADLEREARPVLDELAKNVSTKNLEHVRSLKSNLTRLLAHVQKVRDELQHLLDDDEDMAQLYLTRKHLQNQQLEAAVAVVGSSSLTTTPHLPRLNVNLQSSASFVTSAHSDDYDVEDLEMLLEAYFMQLEGTRNKILSVREYVDDTEDYVNIQLDNHRNELIQLQLILTIAAFSITIETLIAGAFGMNIPCTLYDIKGIFGPIVGGTSFACVLIFFFVLGYAKSKKLLGS
>gnl_Aquco_v3.1_Aqcoe6G007400.1
MAKGGGGGGGGGGGGPFSFSRKISRRRLKKLPEIQLQQPLLDNNGNSNAAAVASSAATTLKAKKKTAGSRLWMRFDRFGQSELFECEKSAIIKRVSIPARDLRILGPVFSQSSNILAREKAMVVNLEFIKAIVTAEEVLLVDPLCQEVLPFVDQLRQQLSNKNQLKSHEDGTMDGKEMHSSTGQWLPVPEAADGLQSELPFEFQVLEIALEVVCTFLDSSVANLERDAYPVLDELARNVSTKNLELVRSLKSNLTRLLARVQKVRDEIEHLLDDNEDMAQLYLTRKWNQNQQFEALMGPTDSNSIINVASNLRRLTSNMSASMITSNHSDDNDVEDLEMLLEAYFMQLDGTRNKILSVREYIDDTEDYVNIQLDNQRNELIQLQLTLTIASFAIVAETLVAGVFGMNIPCQLYDMEGIFGPFVGVTSTICFLLFLLLLGYARWKKLLGT
>gnl_Aquco_v3.1_Aqcoe6G256100.1
MMTTTRGDGGGGSSIVPADPASVATLKKKTAVSRSWILLDSTGEGTILDVDKYAIMHRVQIHARDLRILDPLLSYPSTILGREKAIVLNLEHIKAIITAEEVLLRDPLDDNVIPIVEELRRRLPPNNYIPQGQGDTKEQQNGQIDIEGGEEDESPFEFRALEVALEAICSFLDARTTDLETDSYPALDELTSKISSRNLDRVRKLKSAMTRLTARVQKVRDELEQLLDDDDDMADLYLSRKLSGASSPVSGSGAPIWCPASPTIGSKISKASRASAATIRGDENDVEELEMLLEAYFMQIDGTLNKLTTLREYIDDTEDYINIQLDNHRNQLIQLELFLSSGTVCLSIYSLVAGIFGMNIPYTWNDNHGYIFKWVVILTGITCASLFILIISYARYKGLVGS
>gnl_Aquco_v3.1_Aqcoe6G043300.1
MSLDRYIVPEDSQAALKKKLSIPRSWILLDSNGDGTIVDADKQAIMNQVQLHARDLRIIDPLLMYPSTILGREKAIVLNLEHIKAIITAEKVLLRDPLDDNVIPIVEELRRRLQPVISSSQVEADLDEQQNGQTDVDAGEEDESPFEFRALEVALEGICSFLGARTTELETAAYPTLHELMSKISSRNLDRVRKLKSAMTRLTARVQKVRDELEQLLDDDDDMAKLYLSRKLVVASPVSGYGVHNSFPASPSIGSKISRASRASVATFRGDENDVEEVEMLLEAYYMQIDGTLNKLTALREYIDDTEDYINIQLDNHRNQLIKLEFFLSSGTLCLSIYSLVAGIFGMNLKYTWNDNHGYMFKWVVILTGILCAVVYISVLICARRKGLVGS
>gnl_Arath_TAIR10_AT4G28580.1
MGSLRRSTSNRSRKKGTAVKMNRMPSSLSPPTPPCSAIVGGTGKSKKRRGGVCLWTRFDRTGFMEVAGCDKSTIIERSSVSAKDLRTAFSHSSKILAREKAIVLNLEVIKAVITSEQVMLLDSLRPEVLTLTDRLKHHFPRKDGPENILQASSHGHQEGGEEGLKSKLPFEFRVLEIAFEVFCSFVDSNVVDLETQAWSILDELTKKVSNENLKDLRSLKTSLTHLLARVQKVRDEIEHFLDDKEDMEDLYLTRKWIQNQQTEAASNSIVSQPNLQRHTSNRISTSMVTEEDDIDDMEMLLEAYFMQLEGMRNKILLMKEHIDSTEAYVKILQNSRRNGLIHLMMLVNIGNYAITAGTVVVNLFGMNIPIGLYSTPDIFGYVVWAVVALCIVLFIVTVGYAKWKKLLD
>gnl_Arath_TAIR10_AT3G58970.1
MGKGPLSFRRLSSIRHRKKGSAVKDDSAQTSTPSSPPPPLPIHAGGSAVGATGKAKKKTGGARLWMRFDRTGAMEVVECDKSTIIKRASVPARDLRILGPVFSHSSNILAREKAIVVNLEVIKAIVTAEEVLLLDPLRPEVLPFVERLKQQFPQRNGNENALQASANVQSPLDPEAAEGLQSELPFEFQVLEIALEVVCSFVDKSVAALETEAWPVLDELTKNVSTENLEYVRSLKSNLTRLLARVQKVRDELEHLLDDNEDMADLYLTRKWIQNQQTEAILAGTASNSIALPAHNTSNLHRLTSNRSASMVTSNTEEDDVEDLEMLLEAYFMQLDGMRNKILTVREYIDDTEDYVNIQLDNQRNELIQLQLTLTIASFAIAAETLLASLFGMNIPCPLYSIHGVFGYFVWSVTALCIVLFMVTLGYARWKKLLGS
>gnl_Arath_TAIR10_AT5G09690.2
MALGLSSEESEMSPDGELVPVDSSAVVTAKRKTSQLSRSWISIDATGQKTVLDVDKHVIMHRVQIHARDLRILDPNLFYPSAILGRERAIVLNLEHIKAIITAEEVLIRDSSDENVIPVLEEFQRRLPVGNEAHGVHGDGDLGEEDESPFEFRALEVALEAICSFLAARTTELEKFAYPALDELTLKISSRNLERVRKLKSAMTRLTARVQKVRDELEQLLDDDGDMADLYLTRKLVGASSSVSVSDEPIWYPTSPTIGSMISRASRVSLVTVRGDDETDVEELEMLLEAYFMQIDSTLNKLTELREYIDDTEDYINIQLDNHRNQLIQLELMLSAGTVCVSVYSMIAGIFGMNIPNTWNHDHGYIFKWVVSLTGTFCIVLFVIILSYARFRGLIGS
>gnl_Arath_TAIR10_AT5G64560.1
MAQNGYLVPADPSAVVTVKKKTPQASWALIDATGQSEPLDVDKYEIMHRVQIHARDLRILDPNLSYPSTILGRERAIVLNLEHIKAIITSEEVLLRDPSDENVIPVVEELRRRLPVGNASHNGGQGDGKEIAGAQNDGDTGDEDESPFEFRALEVALEAICSFLAARTAELETAAYPALDELTSKISSRNLDRVRKLKSAMTRLTARVQKVRDELEQLLDDDDDMADLYLSRKLSSASSPISSIGEPNWYTTSPTIGSKISRASRASLATVHGDENDVEELEMLLEAYFMQIDSTLNRLTTLREYIDDTEDYINIQLDNHRNQLIQLELVLSSGTVCLSMYSLVAGIFGMNIPYTWNDGHGYMFKYVVGLTGTLCVVVFVIIMSYARYKGLVGS
>gnl_Arath_TAIR10_AT5G09720.1
MLPNEELVPVKRITPQSSWSWISIDATGKKTVLDVDKYVIMHRVQIHARDLRILDPNLFYPSAILGRERAIVLNLEHIKAIITAKEVLIQDSSDENLIPTLEEFQTRLSVGNKAHGGQLDGDVVEEDESAFEFRALEVALEAICSFLAARTIELEKSAYPALDELTLKLTSRNLLRVCKLKSSMTRLTAQVQKIKDELEQLLEDDEDMAELYLSRKLAGASSPAIDSGEHINWYPTSPTIGAKISRAKSHLVRSATVRGDDKNDVEEVEMLLEAHFYANRQNFEQINRATRVCG
>gnl_Betvu_v1.2_Bv2_036130_dshy.t1
MGKEGYIVPVDPQMGLSVGLKKKLVGSRNWVLLDSSRQGTVLNLDKYAIMHRVHIHARDLRILDPLLSYPSTILGREKAIVLNLEHIKAIITADEVLLRDPTEENVIPVIQELQRRLCPPVHRIQGDGKESGKHDVEANDEDDSPFEFRALEVALDSICSFLAARTTELETAAYPALDELTSKISSRNLDRVRKLKSAMTRLTARVQKVKDELEQLLDDDDDMADLYLSRKAAPTSPVSGSGASWFPSSPTFGYKISRASRASVITGRGDENDVEELEMLLEAYFMQIDGTLNKLTTLREYIDDTEDYINIQLDNHRNQLIQLELFLSAGTVCLSVYSLVAGIFGMNIPFTWMENYDYLFKWVVILTGFFCVVLFVFIISYARNKGLVGS
>gnl_Betvu_v1.2_Bv2_044260_yyyp.t1
MGKEGYIVPVDPQMGLSVGVKKKPVGSRNWVLLDLLGQGTVLDLDKYAIMHRVHIHARDLRILDPLLSYPSTILGREKAIVLNLEHIKAIITADEVLLRDPSEENVIPVVQELQRRLCPESAQHRIQGDGKESGGHDVEANDEDESPFEFRALEVALDSICSFLAARTTELETAAYPALDELTSKISSRNLDRVRKLKSAMTRLTARVQKVRDELEQLLDDDDDMADLYLSRKAAPASPVSGSGAAWFPSSPTFGSKISRASRASVVTARGDENDVEELEMLLEAYFMQIDGTLNKLTTLREYIDDTEDYINIQLDNHRNQLIQLELFLSSGTVCLSVYSLVAAIFGMNIPYTWMENYGFLFKWVVIITGFLSAILFIFIISYARYKGLVGS
>gnl_Betvu_v1.2_Bv2_044260_yyyp.t2
MGKEGYIVPVDPQMGLSVGVKKKPVGSRNWVLLDLLGQGTVLDLDKYAIMHRVHIHARDLRILDPLLSYPSTILGREKAIVLNLEHIKAIITADEELQRRLCPESAQHRIQGDGKESGGHDVEANDEDESPFEFRALEVALDSICSFLAARTTELETAAYPALDELTSKISSRNLDRVRKLKSAMTRLTARVQKVRDELEQLLDDDDDMADLYLSRKAAPASPVSGSGAAWFPSSPTFGSKISRASRASVVTARGDENDVEELEMLLEAYFMQIDGTLNKLTTLREYIDDTEDYINIQLDNHRNQLIQLELFLSSGTVCLSVYSLVAAIFGMNIPYTWMENYGFLFKWVVIITGFLSAILFIFIISYARYKGLVGS
>gnl_Betvu_v1.2_Bv4_094120_wtmq.t1
MGKEGYIVPVDPQMGLSVGLKKKPVGSRNWILLDLLGQGTVLDLDKYAIMHRVHIHARDLRILDPLLSYPSTILGREKAIVLNLEHIKAIITADEVLLRDPSEENVIPVVQELQRRLCPESAQHRIQGDGKESGGHDVEANDEDESPFEFRALEVALDSICSFLAARTTELETAAYPALDELTSKISSRNLDRVRKLKSAMTRLTARVQKVRDELEQLLDDDDDMADLYLSRKAAPASPVSGSGAAWFPSSPTFGSKISRASRASVVTARGDENDVEELEMLLEAYFMQIDGTLNKLTTLREYIDDTEDYINIQLDNHRNQLIQLELFLSSGTVCLSVYSLVAAIFGMNIPYTWMENYGFLFKWVVIITGFLSAILFIFIISYARYKGLVGS
>gnl_Betvu_v1.2_Bv5_120390_cyqn.t1
MALKNISLVSSSWVLFNCEGESKVLDLDKYSILRRLRIHARDLRILDPLLSYPSIILGRERAIIVNLEHIKAIITAEEVWLRDPFDENVIPVVEELQRRLVASGALLEGFGEEDEQAADFPFEFRALEVMLEAICSYLDARTTELETDAYPALDELTSKISSRNLDRVRKLKSAMTRLTNRVQKVRDEIEQLLDDDEDMGDLYLSRKLSRNNSPVSISWALNWGPTSPAFRSKVSRTSRASGISNHEESDVEELEMLLEAYFMQIDSTMNKLTTLREYIDDTEDYINIQLDNHRNQLIQLELFLSSGTLCLSVYSLVAAVFGMNIPYTWRDNHEYLFKWVVILAGMASGSVFIWIMTYAGHKGLIGI
>gnl_Betvu_v1.2_Bv9_221120_pgzt.t1
MGKNPLSFRRTISRRRNNRKVVPPENSAIEIVPTTKNDDVAGTSASKGKKKMGGARLWMKFDKFGQSELIEWDKSAIIKRVGIPARDLRILGPVFSQSSNILARERAMVVNLEFIKAIVTAEEVLLLDPLRQEVLPFVDQLRQQLPQKSQGMNKAGHVDDGDSKQHPTEVQWARTPEPVEGEQQELPFEFQVLEIALEVVCSYLDSNVAELEKHAYPVLDDLARNVSTKNLKRVRSLKSNLTRLLARVQKVRDEIEHLLDDNEDMAHLYLTRKLIQYQQSEALLNSAASNSIVPTPHVLHRNSSYRSGSMMTSNYWDDDVEDLEMLLEAYFMQLDGTRNKILSVREYIDDTEDYVNIQLDNQRNELIQLQLNLTIASFAIAIDTLIAGAFGMNIPCSLYKTNGVFGYVVGGGTAFSFLIFILILGYARWKKLLGS
>gnl_Carpa_v0.4_evm.model.supercontig_14.77
MFGFVIGLLPQEGTKWVLLRDPLDENVIPVVEELQRRLPPSHAICKGEGDGKDLNGQNDVELGEEDESPFEFRALEVALEAICSFLAARTTELETAAYPALDELTSKISSRNLDRVRKLKSAMTRLTARVQKVRDELEQLLDDDDDMADLYLSRKLAGASSPVSASGGANWYAASPTIGSKISRASRASVATVRGDENDVEELEMLLEAYFMQIDGTLNKLTTQIQ
>gnl_Carpa_v0.4_evm.model.supercontig_38.35
MHGWRVFAAWVGVGWARGLGQLVARVSLPCAQGFGRAPKLFRTCAWAAHVPCCLRTCMCTLWHADAAARMPCGCFTRATIPQVREYIDDTEDYVNIQLDNQRNELIQLQLTLTIASFAIAMETLIAGAFGMNIPCQLYKKNGIFELFVGSITAGCIVLFILVLGYARWKKLLGS
>gnl_Carpa_v0.4_evm.model.supercontig_38.38
MGQILHVFAAREKAMVVNLEFIKAIVTAEEVLLLDPLRQEVLPFVDQLRQQLPHKGAFKIHGTGPPDVHDSEMHVSPGGQWLPVPEVVEGLQCELPFEFQVLEIALEVVCTYLDTNVADLERDAYPVLDELARNVSTKNLEHVRSLKSNLTRLLARVQKVRDEIEHLLDDNEDMGQLYLTRKWMQNQQSEAVLGASASNAIVPTVSSPNRTASLVTSNLDNNDVEDLEMLLEAYFMQLDGTRNKILSLQEVTVDNLGVN
>gnl_Carpa_v0.4_evm.model.supercontig_52.139
MDTELLVPVETQASLKKKTAVSTSWILVNRDGESTVLDVDKYAIMRRVQVHARDFRILDPLLSYPSKILGRERVIVLNLEHVKAIITSEEVFLRDPFDINVIPIVEELQRRLPDNTIGQGRVAEEEEDQAGERQEVDTEFPFEFRALEVALEAVCSFLDGRTRELETDTYPALDELTSKISSRNLDHVRKLKSAMTRLTNRVQKVRDELEQLLDDDDDMADLYLSRKLTGACSPVSGFSAPNWYPISPTVGSKISRTSKGSAVTIREENDVEELEMLLEHIEQIDNAAGYIDDTEDYINIQLDNHRNQLIQLELFLSSGTVCLSIYSLVAAIFGMNLPYTWREGHSHVFKWVVIVSGMACASLFMSIVSYARQKGLVGS
>gnl_Elagu_v2.0_p5_sc00074.V1.gene121
MARDPAGAQETQNALKKKTAVSRSWILLDSRGEGTILDADKYAIMHRVQIHARDLRILDPLLSYPSTILGRERAIVLNLEVLLRDPMEENVIPIVEELRRRLPPANVYQAQGDGKENLNGQHDDDAEEDESPFEFRALEVALEAICSFLDARTTELETAVYPSLDELTSKISSRNMDRVRKLKSAMTRLTARVQKVRDELEQLLDDDDDMADLYLSRKLAGSSCRVSGSGAASWFPGSPTIGSKISRASRASAVTNQGNENDVEELEMLLEISEVEWGIRL
>gnl_Elagu_v2.0_p5_sc00150.V1.gene219
MGKRSGKKPFSFLSRRIRSAKRLELQPLPPSPIPPSAAANVLQNNAGSPAAEAAPLAAAAAAHGAKGAKKKTGARLWMRFDREGQSEILECDKNAIIKRAAIPARDLRILGPVFSHSSNILAREKAMVVNLEFIKAIVTAEEVLLLDPLSQEVLPFVDQLRRQLPLKSPFRIQEPDHTDKQTKEMCSIDGQWLHVNEASEGERELPFEFQVLEIALEVVCSYLDSNVADLERVAYPVLDELAMNVSTKNLERVRSLKSNLTRLLARVQKWAPEICHGNYNLPLLKHHYHCLSSSHLRAPPCPPKRHCDTPISGAPSPLPLCFIVGTLSPLPPLRTVEEKDNLDLSFDLQKMLNLVKRVNVKEMQRPFRDGFMLFSWGVRDEIEHLLDDNEDMAHLYLTRKQIQNQQCEALMASAASNSIVPAGPHLARLSSNIHGNASMAASIYSDDNNVEDLEMLLEAYFMQLDGTRNKILSQVDDAPSGKTSSTITHHHQFIYWSLKFMHDVTCNNLYHCKWTAYADLLAADYS
>gnl_Eucgr_v2.0_Eucgr.L02078.1
MTEHSFLVILKSLYISSFLLSYADLLHEQVLLRDPSDINVIRVVEELQRRLAVNAICQGQDDVEDFLAARTTELETAAYPALDELTSKISSRNLDRVRKLKSAMTRLTARVQKVRDELEQLLDDDDDMADLYLSRKQVGASSPISGSGAQNWFPASPTIGSKISRASRASVATVRGDEDDVEELEMLLEAYFMQIDGTLNKLTTLREYIDDTEDYINIQLDNHRNQLIQLELFLSSGTVCLSIYSLVAAIFGMNIPYDWNENHGYMFKWVVIVTGTACAFLFILVIAYARHKGLVGS
>gnl_Eucgr_v2.0_Eucgr.H00214.1
MAREGSVVPADPQQQQQAAKKKGQPSRSWILLDTAGQGTVLDVDKYAIMHRVQIHARDLRILDPLLSYPSTILGRERAIVLNLEHIKAIITAEEVLLRDPSDINVIPVVEELQRRLAVNAICQGQDDAEEYSHAQNDIEAGEDDESPFEFRALEVALEAICSFLAARTTELETAAYPALDELTSKISSRNLDRVRKLKSAMTRLTARVQKVRDELEQLLDDDDDMADLYLSRKQVGASSPMSGSGAQNWFPASPTIGSKISRASRASVATVHGDEDDVEELEMLLEAYFMQIDGTLNKLTTLREYIDDTEDYINIQLDNHRNQLIQLELFLSSGTVCLSIYSLVAAIFGMNIPYDWNNNHGYMFKWVVIVTGIACAFLFILIIAYARHKGLVGS
>gnl_Eucgr_v2.0_Eucgr.H00210.1
HIKAIIIAKEVLLRDPSDINVIPVVEELQRRLAVNAICQGQDDAEEYSHVQNDVEAGEDDESPFEFRAVEVALEAICSFLAARTTELETAAYPALDELTSKISSRNLDRVRKLKSAMTRLTSRVQKVRDELEQLLDDDDDMADLYLSRKQVGASSPISGSGAQNWFPASPTIGSKISRASRVSVATVRGDEDDVEELEMLLEAYFMQIDGTLNKLTTLWEYIDDTEDYINIQLDNHRNQLIQLELFLSSGTVCLSIYSLVAGIFGVNIPYDWNTNHGYMFKWIGLNL
>gnl_Eucgr_v2.0_Eucgr.H00212.1
MVSLVGRVCVFWGWLEMAREGSVVPADLQQQQQQQQAAKKKGQPPRSWILLDTAGQGTVLDVDKYAIMHRVQIHARDLRILDPLLSYPSTILGRERAIVLNLEHIKAIITAEEVLLRDPSDINVIPVVEELQRRLAVNAICQGQDDAEEYSHVQNDVEAGEDDESPFEFRALEVALEAICSFLAARTTELETAAYPALDELTSKISSRNLDRVRKLKSAMTRLTARVQKVRDELEQLLDDDDDMADLYLSRKQVGASSPISGSGAQNWFPASPTIGSKISRASRASVATVRGDEDDVEELEMLLEAYFMQIDGTLNKLTTLREYIDDTEDYINIQLDNHRNQLIQLELFLSSGTVCLSIYSLVAGIFGVNIPYDWNDNHGYMFKWVVIVTGIACAFLFILIIAYARHKGLVGS
>gnl_Eucgr_v2.0_Eucgr.F02186.1
MAREGSVVPADPQQQQQEAAKKKGQPSRSWILLDTAGRGTALNVDKYAIMHRVQIHARDLRILDPLLSYPSAILGRERAIVVNLEHIKAIITAEEVLLRDPSDINVIPVVEELQRRLAVNAICQGQDDAEEYSHVQNDVEADEDDESPFEFRALEVALEAICSFLAARTTELETAAYPALDELTSKISSRNLDRVRKLKSAMTRLTARVQKVRDELEQLLDDDDDMADLYLSRKQAGASSPISGSGAQNWFPASPTIGSKISRASRASVATVRGDEDDVEELEMLLEAYFMQIDGTLNKLTTLREYIDDTEDYINIQLDNHRNQLIQLELFLSSGTVCLSIYSLVAAIFGMNIPYDWNKNHGYMFKWVVIVTGTACAFLFILVIAYARHKGLVGS
>gnl_Eucgr_v2.0_Eucgr.I02748.1
MGKGGPGCFRRTSGRRRVKKAAESPSHPAVSSPPRNEFDRSRGDNISAVASSGGGGGGGGGGGGGGAAVAASGGGKGKKKAGGGRMWLWMRFDRAGQSEMLECEKSAIVRRVSIPARDLRILGPVFSQSSNILAREKAMVINLEFIKAIVTAEEVLILDPVRPEVLSFVEQLRQQLPHKSAFRTQEGGPVGDSEMNVSAGRHWLPVPEAVEGLQCELPFEFQVLEIALEVVCTYLDSSVAELERDAYPMIDELARNVSTKNLEHVRNLKSNLTRLLARVQKVRDEIEHLLDDNEDMAQLYLTRKWMQNQQPESLLGIGGSNIVTSTGPPLRRMSSNRSGSLVTSNYLDDNDVEDLEMLLEAYFMQLDGTRNKILSVREYIDDTEDYVNIQLDNQRNELIQLQLTLTIASFAIAVETLIAGIFGMNIPCPLYDLHGIFDYFCGVISAACIMIFFLIFGYARWKKLLGS
>gnl_Eucgr_v2.0_Eucgr.K03298.1
MAPDDGSGAGAAAAAAVVAADAQAPVKKMAAFSRSWILVNREGRSSLLDVDKYEIMRRVGIHARDLRMLDPMLSHPSKIIGREKLIVLNLEHIKAIVTAEEVLLRDPSDENVIPIVKELERRLPGSGQFQGEEDEQQEANNDADVGEQNEFPFEFRALEVALEAICSFLDALTIELETDAYPALDELTSKISSRNLDRVRKLKSGMTRLTNRVQKVRDELEELLDDDDDMADLYLSRKLTGVSSPVSWSGAPDWFFASPTTGSKLSRTSRASAVTAREENDVEELEMLLEAYFMQIDGTLNKLSTLREYIDDTEDYINIQLDNHRNQLIQLELFLSSGTLCLSVYSLVAAIFGMNIPNVWHEGHGYVFKWVVILAGVLSGSIFLSIMSYARHKGLVGS
>gnl_Eucgr_v2.0_Eucgr.G00531.1
MADLYLSRKLTGGSSPVSWSGAPDWFFASPTTGSKLSRTSRASAVTAREENDVEELEMLLEAYFMQIDGTLNKLSTLREYIDDTEDYINIQLDNHRNQLIQLELFLSSGTLCLSVYSLVAAVFGMNIPNVWHEGHGYVFKWVVILAGVLSGSIFLSIMSYARHKGLVGS
>gnl_Manes_v6.1_Manes.05G085100.1
MDRDEVLVPVETQASRKKKTAVSRSWILLDQNGESTILDVDKYAIMRRVQIHARDLRILDPLLSYPSAILGRERVIVLNLEHIKAIITAEEVLLRDPLDENVIPIVEEFQRRLPLVNITNQIQGEEEVHPGERKDFDTGEENEFPFEFRALEVALEAICSFLDARTRELETDAYPALDELTSKISSRNLDRVRKLKSSMTRLTNRVQKVRDELEQLLDDDDDMADLYLSRKLAGSSSPVSGSGAPNWFLNSPTIGSKISRTSRASATTMQEENDVEELEMLLEAYFMQIDGTLNKLNTLREYIDDTEDYINIQLDNHRNQLIQLELFLCSGTVSLSVYSLVAAIFGMNFQYTWREGHGYVFKWVCLVITLSPKQHYINSKTMPRVLNLLVILHHTDLQEFSFLTLDFFTFNFRWSSSQV
>gnl_Manes_v6.1_Manes.15G036500.1
MVFNMARDVHVVPADPQVAAASAAAAVKKKMQPARSWILIDASGQSTILDADKHAIMHRVQIHARDLRILDPLLSYPSTILGREGAIVLNLEHIKAIITSEEVLLRDPLDENVIPVVEELQRRLPPANLIPQGQGYGRENPSGQNEVEAGEEDESPFEFRALEVALEAICSFLAARTTELESAAYPALDELTSKISSRNLDRVRKLKSAMTRLTARVQKVRDELEQLLDDDDDMADLYLSRKLAGASPVSGSGGANWFSASPTIGSKISRASRASVATVRGDENDVEELEMLLEAYFMQIDSTLNKLTTLREYIDDTEDYINIQLDNHRNQLIQLELFLSSGTVCSSFYSLVAGIFGMNIPYTWNDNHGYMFKWVVMVTGAFCVAVLILIMSYARFKGLVGS
>gnl_Manes_v6.1_Manes.15G036400.1
MARDVHVVSPDPQVAAAAVKKKTQPARSWILIDASGQSTTLDADKHAIMHRVQIHARDLRILDPLLSYPSTILGREGAIVLNLEHIKAIITSEEVLLRDPLDENIIPVVEELRRRLPPANVIPQGQGDRREYPSGQNEVEADEEDESPFEFRALEVALEAICSYLAARTAELESAAYPALDELTSKISSRNLDRVRKLKSAMTRLTARVQKVRDELEQLLDDDDDMADLYLSRKMAGASPVSGSGGANWFSASPTIGSKISKASRASVATVRGDENDVEELEMLIEAYFMQIDSTLNKLTTLREYIDDTEDYINIQLDNHRNQLIQLELFLSSGTVCTSFYSLVTGMFGVNIPYTWNHNHGYMFKWVVMATGAICATFLILVMSYARSKGLVGS
>gnl_Manes_v6.1_Manes.07G020300.1
MGRGSSIFSKSSRRRLKKKSGPPSPPVLTPPPPPPLRAVSSPQQLTDGSNNNNNNNNNSLIAGTGAKTKKKAVGARLWMRFDRFGISELMECDKSTIIKRVAIPARDLRILGPVFSHSSNILAREKAMVVNLEFIRAIVTAEEVLILDPLCQEVLPFVDQLRQQIPLKRSVNTQEAGHTDTQDNEVHSTEAAEGLQCELPFEFQVLEIALEVVCTYLDSNVADLERDAYPVLDELARNVSTKNLEHVRSLKSNLTRLLARVQKVRDEIEHLLDDNEDMADLYLTRKWVQNQQSEALLGTAASNSIITFAPPLRRLSSSHSASLVTGSILGENDVEDLEMLLEAYFMQLDGTRNKILSVREYIDDTEDYVNIQLDQQRNELIQLQLTLTIASFAITMDTLVASFFGMNIPCRLYEIQGIFGYFVGATSAACFLLFLLVLGYARWKKLLGS
>gnl_Manes_v6.1_Manes.01G201300.1
MISSPNLDRVRKLKSSMTRLTNRAQKVRDELEQLLDDDNDVVDLYLSRKLVGSSSPVCGSGAPIWFLNSPTVGPKASRTRRASATTMQGENDVEDLEMLLEAQYCYYLV
>gnl_Manes_v6.1_Manes.03G169600.1
MVFRDMARDGCVVPADPQVAAAAAVKKKTQPARSWILVDASGQGTILDADKQAIMHRVQIHARDLRILDPLLSYPSTILGRERAIVLNLEHIKAIITSEEVLLRDPLDENVIPVVEELQRRLPPANHIVQGQRDGKGYPSGQNDVEAGEEDESPFEFRALEVALEAICSFLAARTTELETAAYPALDELTSKISSRNLDRVRKLKSAMTRLTARVQKVRDELEQLLDDDDDMADLYLSRKLAGVSPVSGSGGAYWFKASPTIGSKISRASRASMATVHLDENDVEELEMLLEAYFMQIDSTLNKLNTLREYIDDTEDYINIQLDNHRNQLIQLELFLSSGTVCLSFYSLVAGIFGMNIPYTWNEHHGYMFKWVVIVTGAFCAALFFLIMSYARYKGLVGS
>gnl_Medtr_Mt4.0v1_Medtr8g088670.1
MGGKKTSKTKSLLSFRRRSNKLPSPPPRSPPPTLEITGSPSENRLVPKPKKKTGGARLWMRFDRFGKSELVEWEKNTIIRHAAIPARDLRILGPVFSHSSNILAREKAMVVNLEFIKAIVTAEEILLLDPLRQEVLPFVEQLRQQLPHKTQPKLLGGAGGGDESVPEGAEELPLPFEFQVLEIALEVVCTYLDKNVAELEKGAYPVLDALAKNVSTKNLEHVRSLKSNLTRLLARVQKVRDEIEHLLDDNEDMAQLYLTRKWLQNQQLDAHLGATASNNLLNTSHSVRRINSTRSGSLVTSSDDNDVEDLEMMLEAYFMQLDGTRNKILSVREYIDDTEDYVNIQLDNHRNELIQLQLTLTIASFAIAFETLVAGAFGMNIPCTLYTQNGIFWPIVGGMTAVSILLFLVVLAYAKWKKLLGS
>gnl_Medtr_Mt4.0v1_Medtr7g096170.1
MALAGSEVELKVQAMNKKKTTISRSWILLDRDGRDIVLDVDKYAIMRLVEIHARDLRIMDPLLSYPSTILGREKVIVLNLEHIKAIITAEEVLVRDPMDDDVVPVVEELRRRLPLKVSVAGQGQVEEELCVQEGEGGEENEFPFEFRALEVVLEAICSFLDARTRELETAAYPALDELTSKISSRNLDKVRKLKSAMTRLTNRVHKIREELENLLDDDDDMAELYLSRKLAVSSSPSSSSDGPNWHHSPYQGSKIHRSSRGSAATLQGENDVEELEMLLEAYFIQIDGTLNKLTTVREYIDDTEDYINIQLDNHRNQLIQLELFLSSGTVCLSIYSLVAAIFGMNIPYTWKEGHAYVFKWVVILTGMVCGSFFLSIILYARRKGLVGS
>gnl_Medtr_Mt4.0v1_Medtr1g076210.1
MARDGSVVPADPQALVKKKTQSSRSWIAFDGTGQGSLLDVDKYAIMHRVQINARDLRILDPLLSYPSTILGREKAIVLNLEHIKAIITADEVLLRDPTDEHVVPVVEELQRRLPKLSDIHQLQGDGKEYLGGQHDNEAAEEDESPFEFRALEVALEAICSFLAARTTELEMAAYPALDELTSKISSRNLDRVRKLKSAMTRLTARVQKVRDELEQLLDDDDDMADLYLSRKAGSASPVSGSGANWFAASPTVGSRISRASRASIVTVRLDENDVEELEMLLEAYFMQIDGTLNKLTTLREYIDDTEDYINIQLDNHRNQLIQLELFLSSGTVCLAFYSLVAGIFGMNIPYTWNDDHGYMFKWVVIFSGVFSAIMFLMIIIYARKKGLVGS
>gnl_Medtr_Mt4.0v1_Medtr1g040455.1
MKEYIKLREYIDDTEDYINIQMDNYRNQLIQLEIFLIAGELSLSFYALVIGIFSMNIPFTWTKDHGYMFKWVVIFPGFFSISIFLIIVAYARKKGLIGS
>gnl_Medtr_Mt4.0v1_Medtr1g040475.1
MAEGMKSLVRTTSLSTKNSWIKFDANGHSSLLDVDKFEIMHQVRIQARDLRIIDPLLSYPSTILSRKEFIVLNFEHIKAIITAKEVFLQDPTDENIIPVVEELKRRLFQGDDQEMNPLDVEIDEDDESSFEFRALEIFLESICSYLSARTIELEMATYPALDELTTKINARNLNRVRILKSALSKLTVRVQKQVVDCIIFILEDSSIFFSLNNPNNDNPNHKQLHSCVRSLPKH
>gnl_Medtr_Mt4.0v1_Medtr1g093280.1
MARDGSVVPADPQALVKKKTQSSRSWIAFDGTGQGSLLDVDKYAIMHRVQINARDLRILDPLLSYPSTILGREKAIVLNLEHIKAIITADEVLLRDPTDEHVVPVVEELQRRLPKLSDIHQLQGDGKEYLGGQHDNEAAEEDESPFEFRALEVALEAICSFLAARTTELEMAAYPALDELTSKISSRNLDRVRKLKSAMTRLTARVQKVRDELEQLLDDDDDMADLYLSRKAGSASPVSGSGANWFAASPTVGSRISRASRASIVTVRLDENDVEELEMLLEAYFMQIDGTLNKLTTLREYIDDTEDYINIQLDNHRNQLIQLELFLSSGTVCLAFYSLVAGIFGMNIPYTWNDDHGYMFKWVVIFSGVFSAIMFLMIIIYARKKGLVGS
>gnl_Medtr_Mt4.0v1_Medtr1g040495.1
MNSIVRKTSLSPRNTWIKLDANGHSSFLDIDKYELMRQVRIDARDLRILDPLLSYPSAIFGREDVIVLNLEHIKAIITAKEVFLQDPTGEDVVPVVRELQRRLFTIDTNQGDDQDHSPLDVEVDEDDESPFEFRALEILLESICSFLDARASDLEMDTYPTLDELTNKISSRNLEKIRKLKSAMTRLTARVQKVREEIEHLMDDDEDMADLYLTRKLIGLSSPISKSGAENWFASSPTTKSKSVATFLSDENDVDELEMLLEAYYMQIDGTFNRLSTLRGYIDDTEDYINIQIDNHRNQLIQLEIFLNSAELSLAFYSVVTGILGMNIPYGWENNHGYMFKWVVIFTGIFSISIFLTIVASARKKGLVGS
>gnl_Mimgu_v2.0_Migut.N00837.1
MAQLYLTRKWIQNQQNEALANAAAAASNSIVPALGHFRRVSSTRSGSVLSNYLNDQDVEDLEMLLEAYFMQLDGTRNKILSVREYIDDTEDYVNIQLDNQRNELIQLQLTLTIASFAVAVETALAGIFGMNIPCTLYNTNGIFGEVVGIMTAFSVVLFFLVFAYARWKKLLGS
>gnl_Mimgu_v2.0_Migut.N02184.1
MGEEDGFIITAETQMSAVKKKAAISRSWILIGRSGEGVVLDLDKFEIMNRVPINARDLRILDPLLSYPSAILGRDKAIVLNLEHIKAVITTDEVLLRHPLDENVMPIVEELQRRLPLASGGGGGGEAEDDELPQARNNGVGINEHNEFPFEFRALEVALEGVCSSLDAQTRELEVAAYPALDDLTAKTTSGNLDRVRKMKSSMSRLTSRVQKVRDEIEQLLDDDDDMAELYLSRKSATSASGSSDYGHGNWHFAADDDESRTTISKISRSSSRASALTTSQEENNVEELEMLLEAYFMQIESTMNKLTTLREYIDDTEDYINIQLDNHRNQLIQLELFLSSGTVCLSVYSLVAAIFGMNIPYPWRESHGHLFKWVVMLTVLASGSIFMSIISYARHKGLVGS
>gnl_Mimgu_v2.0_Migut.N00235.1
MTTATREDGYVVPADPSNAVAGLKKKGAGSRSWILMDSSGQEIILDVDKYAIMHRVQIHARDLRILDPLLSYPSTILGRERAIVLNLEHIKAIITSEEVLLRDPLDDNVVPVVEDLRRRLRSINGNQEDNEVGREFALHHDGETGEEDDSPFEFRALEVALEAICSYLSARTIELETAVYPALDMLTSKISSRNLDRVRKLKSQMTRLIARVLKVRDELEQLLDDDDDMADLYLSRKLASASPVSASGAASWFLASPTMGSRISKASRQSIATIRGDENDVEELEMLLEAYFMQIDSTFNKLNTLREYVDNTEDYINIQLDNHRNQLIQLELFLSSGTVCLSIYSLVAGIFGMNIPYTWNDDHGYMFKWVVIFTGFFCAILFVLIISYARAKGLVGS
>gnl_Mimgu_v2.0_Migut.G00422.1
MAGRDGGCVVPVDTPTAVAGFKKKGAGSRSWILMDSSGQENLMDVDKHAIMQRVQIHARDLRILDPLLSYPSTILGRERAIVLNLEHIKAIITADEVLLRDPLDDNVVPIVEDLRRRLKPENLSREENRYGNLAAHNDMETAEEDDSPFEFRALEVALEAICSYLNARTIELETAVYPALDMLTSKISSRNLDRVRKLKSQMTRLTGRVQKVRDELEQLLDDDDDMADLYLSRKLSGASPLSEAGAASWFLMSPTIGSKISRANENDVEELEMLLEAYFMQIDGPLNKLTPLDNHRNQLIQLELLLSSGTVCLSVYSLVAGIFGMNIPYTWNDDHGYVFKWVVVLTGIICAVLFVLIISYARHKGLVGS
>gnl_Musac_v1_GSMUA_Achr4T29320_001
MRFDRAGQSEVLELDKSAIIKRAGIPPRDLRILGPLFSHSSNILAREKAMVVNLEFIKAIVTAEEVLILDPLCQEVLPFVDQLRQQLPLKSPFRVDDPNLDKQSKDKHATGEEWTKINEAAESEHELPFEFQVLEIALEVVCSYLDCSVSDLEKNAYPVLDELAMNVSTKNLERVRSLKSNLTRLLAHIQKVRDEIEHLLDDNEDMAHLYLTRKQIQNQQFEALIASGASNSIVAAGPNLARLGSNLNCSASIISSIYADDNDVEDLEMLLEAYFMQLDGMRNKILSVREYIDDTEDYVNIQLDNQRNELIQLQLVLTIASFGIAVDTLIVGAFAMNIPCQLYDINHIFTPFVGGTSGGCVLITLLMLAYARWKKLLGS
>gnl_Musac_v1_GSMUA_Achr4T22510_001
MRRAQIHARDMRIIDPLLSYPSAILGREKAIVLNLEHIKAIITAEEILLRDPSEENVTPVVEELHRRLPPSVAHQAEGEGRGQHEAESAEEAGGQIYPSYYSYSFYPLRMTNGYLSNVLQLCVPNDKFQNVHVDHGLITIKASPFEFRALEVALEAICSSLDARTTELEIDAYPALDELTAKICSRNLDRVRKLKSAMTRLIARVQKVRDELERLLDDDNDMADLYLSRKMATESPCLVDSAVSDLAPNSPVLVSKTSRVSRTSVATLHGNEYNVEELEMLLEAYFIQIDGSLNRLNTVRISSNVEYKFRMNYGFSVCKEVLNCVFKRLREYVDDTEDYINFQLDNHRNQLIQLELFLSACTVSLTFYSLVGGIFGMNIPYSWNDNHGYVFSWVVGIGGLLSGLILVVVLVYARYKGLIGA
>gnl_Musac_v1_GSMUA_Achr9T19390_001
MARDALAAAADAQAALKKKTAAARSWILFDSSGEGTILDADKYAIMHRVQIHARDLRILDPLLSYPSTILGRERAIVLNLEHIKAIITADERSLVAFMVLLRDPTEENVIPIVEELRRRLRSDNVINQAHGEGRENINGQHDLDGVEEDESPFEFRALEVALEAICSYLDARTTELETAAYPALDELTSKISSRNLDRVRKLKSAMTRLTARVQKVRDELEQLLDDDDDMADLYLTRKLAGASSPVSGSGVPNWLPGSPTIGSKISRASRASAATIHGNENDVEELEMLLEAYFMQIDGTLNKLATLREYIDDTEDYINIQLDNHRNQLIQLELFLSSGTVCLSLYALVAGIFGMNIPYSWNDNHGYVFKWVVGISGLVSGFLFIFIIAYARHKGLVGS
>gnl_Musac_v1_GSMUA_Achr1T23260_001
MAREALAVPAETQAALKKKTAAARSWILFDSSGEGTILDVDKYAIMHRVQIHARDLRILDPLLSYPSTILGRERAIVLNLEHIKAIITADEVLLRDPAEENVVPIVEELQRRLPLANVVNNAHGEGRENVTGQHDVEAVEEDEEFTKKNEFKEIGCTHKSMITVLEHVVDSTSFYLINKEFGNPSRSNKVFFVESPFEFRALEVALEAICSYLDARTSELETAAYPALDELTSKISSRNLDRVRKLKSAMTRLTARVQKVRDELEQLLDDDDDMADLYLSRKLAGASSPVSGSSMPNWLPASPTIGSRISRASRASAATIHGNENDVEELEMLLEAYFMQIDGTLNKLTTLREYIDDTEDYINIQLDNHRNQLIQLELFLSSGTVSLSIYSLVAGIFGMNIPYSWNDDHGHVFKWVVILSGLISGFLFIFIIAYARHKGLIGS
>gnl_Nelnu_v1.0_NNU_022160-RA
MGKKSCSFSRKIIRRRLKKMAETMPDDVISTNNVTTTTNNAATVSTAVVGGVAGKPKKKTGGARLWMRFDCFGQSELIECDKNAIIKRVSIPARDLRILGPVFSHSSNILAREKAMVVNLEFIKAIVTAEEVLVLDPLSQEVLPFVDQLRQQLPHRSPFKNHEDGQLDVQEKENYPLNGGKWLPAPEAAEGLQCELPFEFQVLEIALEVVCTYLDTSVADLEKDAYPVLDELARNVSTKNLEHVRGLKSNLTRLLARVQKVRDEIEHLLDDNEDMADLYLSRKRLQNQQFEAMLGVATSNSIVPVAPYVQRRGSNVSASFIASNLSDDNDVEDLEMLLEAYFMQLDGTRNKILSVREYIDDTEDYVNIQLDNQRNELIQLQLTLTIASFAIAVDTLIAGAFGMNIPCQLYNIKGIFGSFVGGTSAFSFLLFLLMLGYARWKKLLGS
>gnl_Nelnu_v1.0_NNU_018566-RA
MPLVESQVRDELEQLLDDDDDMADLYLSRKLATASSPVSGSGAPNWLPASPTIGSKISRASRASFATIRGDENDVEELEMLLEAYFMQIDGILNKLTTLREYIDDTEDYINIQLDNHRNQLIQLELFLSSGTVCLSIYSLVAGIFGMNIPYTWNDDHGYVFKWVVILTGIACACLFVLIVSYARYKGLVGS
>gnl_Nelnu_v1.0_NNU_018565-RA
MARDGYIVPADPQASLKKKTAVSRSWILLDCTGEGTILDVDKYAIMHRVQIHARDLRILDPLLSYPSTILGREKAIVLNLEHIKAIITAEEVLLRDPHDDNVIPIVEELKRRLPPVNACNIQGDGRENRSGHNDVEVSEEDESPFEFRALEVALEAICSFLGARTTELETDAYPALDELTSKISSRNLDRVRKLKSAMTRLTARVQKVQLLLFVVYTVN
>gnl_Nelnu_v1.0_NNU_022514-RA
MVINLEFIKAIVTAEEVLLLDPLCHEVIPFVEQLRQQLPHKNAFKIEDTGAIDAQEKHICPTGTQWLPVPEAAEGLQCELPFEFQVLEIALEVICTYLDSNVADLERDAYPVLDELARNVSTKNLEHVRNLKSNLTRLLARVQKVRDEIEHLLDDNEDMAQLYLTRKWVQNQQSESLSGTASNGIVNFTPNLPHLSSNMSASLKTSNLSDDHDVEDLEMLLEAYFMQLEGTRNKILSVREYIDDTEDYVNIQLDNQRNELIQLQLTLTIASFSITIETLIAGAFGMNIPFRWSKVDGIFGPFVGGTSALCFLLFLLMLGYAKCKKLLGS
>gnl_Nelnu_v1.0_NNU_020949-RA
MARDGYVVPVDPQAALKKKTAVSRSWILLDCTGEGTILDVDKYAIMHRVQIHARDLRILDPLLSYPSTILGREKAIVLNLEHIKAIITAEEVFLRDPHDDNVIPIVEELKRRLPPVNARHAQGDRKENQDRHNDAEVSEEDESPFEFRALEVALEAICSFLGARTTELETDAYPALDELTSKVSDLLILYQNWGKKMSAWYHTGF
>gnl_Orysa_v7.0_LOC_Os10g39790.2
MGRRSGGRKLPFFASNASTSSSTKRTRSARRLPSLTRPRASSSPSPASPSPPPPSASHPAPPSPPLAVSPAGAGKVGKKKAGARLWMRLDRWGVSETLHLDKGSIIRRAGLPPRDLRILGPVFSDSSSILAREKAMVINLEFIRAIVTADEILLLDPLTIDVIPFVEQLTHHLPLKNLVCGNGQPGGDDHGEKHDDSHGDQVPRLNEATGAEHELPFEFQVLELALETVCSSFDVNVSGLERRATPVLEELTKNVSTRNLDRVRTLKSDLTRLLAHVQKVRDEIEHLLDDNEDMAHLYLTRKQLQNQQVEALISSAASNSIVPGGTSLSRLNNSFRRSVSIATSMHLDNDVEDLEMLLEAYFMQLDGIRNRILSVREYIDDTEDYVNIQLDNQRNELIQLQLTLTIASFGIAVNTFIAGAFAMNIQSKLYSIDDGSFFWPFVGGTSSGCFMICIVLLWYARWKKLLGP
>gnl_Orysa_v7.0_LOC_Os03g04480.1
MALPCAFLSAAAAANATSFSSSPESRRCRSVHRVPSRPRPPLAPPARVMGKGNSKRKAANTRLWMRLDRRGGCEMILCDKSFVARRSGLPARDLRVLSPLLSRSPSILAREKAMVINLEFVRAIVTADEVLVLEPLAQEVLPFVEKLRKHFPLKSLDVDDVSTHMHTENQDGELAQDVSCYEVEGANHELPFEFQVLDFALEAVCLSYNSTISDLNRSAIAVLDDLMKSVSTRNLERVWSLKSSLTRLLASVQKVRDEVEHILDDNEAMAHLCTARKTKGQKDLLNTILFPETRLCRTHSSIENSTGIRTCVPSDSDAHILDMLLEAYFKQLDGIRNRIFLVRQYIVDTEDYISIQLDNKRNELLGLQLTLIIASFGIAINTFIAAAFAMNIPHRGYHFVIGVPFGQFVGATSFLCMSIVILLFTYAWRNRLLCT
>gnl_Orysa_v7.0_LOC_Os03g53110.1
MAAAVVVAGEAAAAAAAAGAGGKKRGASRSWILFDAAGEERVLDADKYAIMHRVDINARDLRILDPLLSYPSTILGRERAIVLNLEHIKAIITAEEVLLRDPLDDNVIPVVEELRRRLAPSSATQHDVEGAEEDESPFEFRALEVTLEAICSFLGARTTELESAAYPALDELTSKISSRNLDRVRKLKSGMTRLNARVQKVRDELEQLLDDDDDMADLYLSRKLAGAASPVSGSGGPNWFPASPTIGSKISRASRASAPTIHGNENDVEELEMLLEAYFMQIDGTLNKLTTLREYIDDTEDYINIQLDNHRNQLIQLELFLSSGTVCLSLYSLVAGIFGMNIPYTWNDNHGYVFKWVVLVSGLFCAFMFVSIVAYARHKGLVGS
>gnl_Phavu_v2.1_Phvul.003G138304.1
MARDGSVVPADPGAMAVVKKKTQSARSWILFDTTGQGSLLDVDKYAIMHRVQIHARDLRILDPLLSYPSTILGREKAIVLNLEHIKAIITAEEVLLRDPTDENVIPVVEELHRRLPRLSAGLQQHDLGGQNDAEAADEDESPFEFRALEVALEAICSFLGARTTELEMAAYPALDELTSKISSRNLDRVRKLKSAMTRLTARVQKVRDEIEQLLDDDDDMADLYLSRKVGSSSPVSGSGAANWFAASPTIGSKISRASRASLATIRLDENDVEELEMLLEAYFSEIDHTLNKLTTLREYIDDTEDYINIQLDNHRNQLIQLELFLSSGTVCLAFYSLVAAIFGMNIPYTWNENYGYMFKWVVTVAGVFSALTFVMITAYARKKGLVGS
>gnl_Phavu_v2.1_Phvul.007G090901.1
MAAYPALDELTSKISSRNLDRVRKLKSAMTRLTARVQKVRDELEQLLDDDDDMADLYLSRKTGSSSPASGTGAANWFAASPTLGSRTSRASRASLATVCLDENDVEELEMLLEVINFTCFRK
>gnl_Phavu_v2.1_Phvul.007G084900.1
MARDGIVVPADPQAMAVVKKKPQSSRSWILFDATGRGSLLDVDKYAIMHRVQINARDLRIIDPLLSYPSTILGREKAIVLNLEHIKAIITAEEVLLRDPTDENVIPVVEELQRRLPQLISSFQHQGDGKEYLGGQHDAEAAEEDESPFEFRALEVALEAICSFLAARTTELEMAAYPALDELTSKISSRNLDRVRKLKSAMTRLTARVQKVRDELEQLLDDDDDMADLYLSRKAGSSSPASGTGAANWFAASPTLGSRTSRASRASLATVRLDENDVEELEMLLEAYFSEIDHTLNKLTTLREYIDDTEDYINIQLDSHRNQLIQLELFLSSGTFCLAFYSLVTAIFGMNIPYTWNDDHDYLFKWVVIISGALSALMFVMITAYARKKGLVGS
>gnl_Phavu_v2.1_Phvul.001G157300.1
MALSSSMLQLQPSSLKKKTAVSRNWILLDHHGKPTVLDADKHAIMRLVKIHARDLRILDPLLSYPSTILGRDKVIVLNLEHIKAIITADEVLLRDPTDDDVVPIVEELRRRLPKVSASGEGQGEEEACVQDGEGGDENEFPFEIRALEVLFEAICSFLDARTRELETAAYPALDELTSKISSRNLDRVRKLKCAMTRLTSRVQKIRDELENLLDDDDDMADLYLSRKSTVSSSPTSSSDAPKWLYGSPNKGSKIHKSSRASGTTVHREDGVEELEMLLEANFMQIDGTLNKLATLREYIDDTEDYINIQLDNHRNQLIQLELFISAGTVCMSLYSLVAAIFGMNIPYTWKVPGHEHVFKWVVIFAGMVCASLFLSIVSYARRKGLVGS
>gnl_Phavu_v2.1_Phvul.002G248600.1
MGKTPFSFRRSVSRRRPKKTTAPPQPRSPPQPPYAAGITASPDDYANNRLVAAAGSSALTKAKKKTGGARLWMRFDRSGRSELVEWEKNEIIRHAGIPARDLRILGPVFSHSSNILAREKAMVVNLEFIKAIVTAEAVLLLDPLRQEVLPFVEQLRQQLPGKSQPKLLGAVEEHEGEMQGSNGGQWLPTPETAEGLQSELPFEFQVLEIALEAVCTYLDSNVADLERGAYPVLDELARNVSTKNLEHVRSLKSNLTRLLARVQKVRDEIEHLLDDNEDMAQLYLTRKWLLNQQFEEAQLGATTSNNLPNSARAIRRLGSNRSESLVTSHYEDDNDVEDLEMLLDAYFMQLDGTRNKILSVREYIDDTEDYVNIQLDNHRNELIQLQLTLTIASFVIAIDTLIAGIFGMNIPCKLYDIDGIFWPFVWSTSAACVLLFFLILAYARWKKLLGS
>gnl_Phypa_v3.3_Pp3c4_21750V3.1
MYSRNVAALSVSKLYPSLQLRSAAKTEKPFMKRPAVYKSADDQPISRSPDAGEKVVPLPVLMSRRMGSRTWMRFDAIGNSEIFDCDRNGLLKRVSVLARDLRILGPMFSRSSHILARENSMVINLDFVKAIITSKEVYVPDPFIREAKPFVEQLGMRFSPQNKLWINPGELSMSPVGQVCTTDDSLQEQLPFEFQVLEIALDVVCSHLETNVHALEMTARPALNMLTRGVSTRSLELVRMVKSRLTHLSARSQKVRDELMQLLEDDEEMADLHLTRKQLRIQHLDPPPQTKSSDTLVTMSSAASLKLARQNSYRGNGHCNRRSSVTPSTTRVYDVEELEMLLDAYFMQVDAGLNKLSLVREYIDDTEDYVNVRLDHLRNQLFQFQITLGASALSISAAMGIIGVFCINIYNLSPYNNPDWFVPSLCCSMLIAFLVYVGIVSYVQWKGLFEK
>gnl_Phypa_v3.3_Pp3c2_34940V3.1
MAGLNQDVAVLAKKKQASKTWMVLDNEGEKRVLEVDKYAIMHRVGIHARDLRILDPLLSYPSTILGRERAIVLNLEHIKAIITADEVFLRNPADEFVIPFVEELCRRLPTKGSDSLGHEGSEGEGKELDGPGKGATWSPQHEKQDDNTPGKDAPPFEFRALEVALEAICSFLDARTTELETNAYPALDELTKKISSRNLDRVRKLKSSMTRLNARVQKVRDELEQLLDDDDDMADLFLTRKRGDGSSSPTGSSDAPTSPTIASRASWVSKGTGAISLNHGTATATDSDDVEELEMLLEAYFMQIDSTLNKLTTLREYIDDTEDYINIQLDNHRNQLIQLELILSSATVVVALFSLVAGIFGMNIPYEWNENHEEAFTWVVVTTTIACLVVFIAVLGYARYKHLIGT
>gnl_Phypa_v3.3_Pp3c3_5770V3.1
MGKRVINRQVVHKSTYERITMQPPKSENQIVSSNVLKNRKAGTKTWMQFDASGNSEIFDCDRNGLLKRVTVPARDLRILGPIFSKSSHILARENAMVVNLEFVKAIITAEEVFFLDPLGRDVKPFVDQLRIQLNPENTLQIDCAVPNTSPGRHLSTTDDSHLEQLPFEFRILEIALDVVCNHLEELVRDLDKTARPALDLLTRRISRRSLELVRSVKSQLTHLSARVQKVRDELMQLLDDDEDMSDLYLTRKLLQAQHLVSPLYTIYSDSGVTASSAASRKLARLSSIRSHGHTSRRSSATQSTSPAYDVEELEMLLEAYLMQVDASLNKLSLVREYIDDTEDYVNVRLDHQRNQLFQFQITLGALALAIATATGCIGSLSMNVPVPPYHNPKWFAPFLASAFFVSCSLFVGILVYVRWKGLFEK
>gnl_Phypa_v3.3_Pp3c8_23170V3.1
MADLKTRLLPPRPPGAAGPSESISKKSDMLKRSLFQGMEGAPVKKRGHGVRSWIRIDPSGNTQILEVDKASLMRRCDLPARDLRLLDPLFVYPSTILGRERAIVVNLEQIRCIITADEVLLLNSIDNYVLQYVNELQRRLLMKKQSDIASFKWRPSPADSSVAGNGNDFESQLMSLDERKHTLHDGDMFSGSSADDLPFEFRALEVGLEAACTYLDTQAADLEEEVYPVLDELTTRISTLNLEHVRRLKSRLVALTRRVQKVRDEIEQLMDDDSDMAEMYLTEKKEQQADFSFFDQKSGSHLSNIGPGCSMSAPVSPVGSPVGSTHQSYMDRRLEKSFSQKSRQDSMTSSRTTEVEELEMLLEAYFVVIDGTLNKLTSLKEYIDDTEDFINIQLDNVRNQLIQFELLLTTATFVLAIYSVVAGVFGMNIPMALFDEPEAFKWVLIISGLGGALVFIAFLWFFKQKRLMPL
>gnl_Phypa_v3.3_Pp3c12_6460V3.1
MIRKVGIRTWMRFDATGNSEIFECDKNDLLKRVTVPARDLRIMGPIFSQSSHILARENAMVVNLEFVKAIITAEEVYILDPSNRDVKPFIEQLSMKLLPQNALLIDSGVLNTYSTEQLCTTEDELPEQLPFEFQVLEIALDVVCNHLEANVHDLERTARPALDMLTRGISTRSLELVRMVKTRLTHLSARVQKVRDELMQLLDDDEDMSDLYLTRKLLQAQHPDSPLLTINSDAMVTMSSTAPRTLARLSSMRSHGHTSRLSSTLHSSGRVYEVEELEMLLEAYFMQVDAGLNKLSLVREYIDDTEDYVNVRLDHQRNQLFQFQITLGATALSVAAAMSIVGVFGMNIHNTDPFHNPDWLAPTLCSSMFTAFSIFVSIVGYVHWKGLFEK
>gnl_Pinta_v2.0_PITA_000065499-RA
MAMPGAPAGTGPTAVEKKVAEKSSFDVREYIDDTKDYVNIQLDNQRNELIELQLTLTIATFAITLATLIAGTFGMNIHCPLYQKEGVFFPFVGSTMALCLLLFFAMLSYDRWRELLGT
>gnl_Pinta_v2.0_PITA_000021777-RA
MSGLSRKRQSKEEVCYSCPYRHFLPFDFHLQLELLLSSATVAIAIYSLVAGIFGMNIPYPWNDNHGYMFKWVVVLTGLFCIGVFSMIMAYARYKGLIGT
>gnl_Poptr_v3.0_Potri.010G077900.1
MERDGYVVPADPPAVTSVKKKTQPARSWILVDATGQGTILDADKHAIMNRVQIHARDLRILDPLLSYPSTILGREGAIVLNLEHIKAIITSEEVLLRDPLDEDVIPVVEELKRRLPPANVFRQSQGDGKDHTGGQLDVEAGEEDESPFEFRALEVALEAICSFLAARTTELETAAYPALDELTSKVSSRNLDRVRKLKSAMTRLTARVQKVRDELEQLLDDDDDMADLYLSRKLAGASSPVSGSGGANWFPASPTIGSKISRASRVSLATVRGDENDVENDVEELEMLLEAYFMQIDSTLNKLTTLREYIDDTEDYINIQVGNVESNAEVCFLVYAFFLTLNLCILFLQLDNHRNQLIQLELYLSSGTVCLTIYSLVAGIFGVNIPYTWTDNHGYMFKWVVIVTGAFCASLFLVLMTYARYKGLVGS
>gnl_Poptr_v3.0_Potri.006G081700.1
MGKGLPFFFRKNSRRRLKKAGGLQSPPSAPPPPPLRSPELIDANHNNNSLVVGASTGPGKGKKKAGGAARLWMRFDRLGNSELVECDKSAIIKRVSIPARDLRILGPVFSHSSNILAREKAMVVNLEFIRAIVTAEEVLILDPLCQEVLPFVDQLRQQLPHKTAVNIQQVSQNADTHASTGGQWLPVPEAAEGLQCELPFEFQVLEIALEVVCTYLDSNVADLERDAYPVLDELAMNVSTKNLERVRSLKSNLTRLLARVQKVRDEIEHLLDDNEDMADLYLTRKWIQNQQSEALVGSAASNSITLATPHLPRLGSNRSASMVTGSVLDDDDDVEDLEMLLEAYFMQLDGTRNKILSVREYIDDTEDYVNIQLDNQRNELIQLQLILTIASFAIAVDTLIAGMFGMNIPCQLYQIHGIFGYFVGSSSTGCLFLFLLVLGYARWKKLLGS
>gnl_Poptr_v3.0_Potri.008G161400.1
MARDGYVVPADPLAVAAVKKKTHPARSWILVDATGQGTILDADKHAIMNRVQIHARDLRILDPLLSYPSTILGREGAIVLNLEHIKAIITSEEVLLRDPLDENVIPVVEELQRRLPPSSVFRQGQGDGKEYPGGQQDVEAGEEDESPFEFRALEVALEAICSFLAARTTELETAAYPALDELTSKISSRNLDRVRKLKSAMTRLTARVQKVRDELEQLLDDDDDMADLYLSRKLAGASSPVSISGGANWFPASPTIGSKISRASRASVATIRGDENDVEELEMLLEAYFMQIDSSLNKLTTLREYIDDTEDYINIQLDNHRNQLIQLELFLSSGTVCLSIYSLVAGIFGMNIPYTWNDNHGYMFKWVVIVTGVFCASLFIVLMTYARHKGLVGS
>gnl_Prupe_v2.1_Prupe.8G231400.1
MLALEMARDGLLVPVESTQTAAQSSAAKKKTAALRSWISLDQDGEGTVLDLDKYAIIRRVQIHARDLRLLDPLLSYPSTILGREKVIVLNLEHIKAIITADEVLLRDPFDDNVLPIVEELQRRLPLVSANFQGQGEDEETSGVQKDVETDELKFPFEFRALEVALEGICSFLDARTRQLETDAYPALDELTSKISSRNLDRVRKLKSAMTRLTNRVQKQLMGLHVNLDCSVHLEPPYSIHIWSDAGDLFHVRDELEQLLDDDDDMADLYLSRKLVGTSPLSDLGAQNWSLASPTITIGSRVSKTSRASAATTAEENDVEELEMLLEAYFMQIESTLNKLTTLREYIDDTEDYINIQLDNHRNQLIQLELFLSSGTVCLSVYSLVAAIFGMNIPYTWKEDHGYVFKWVIIVTGVVCASLFLFIISYARHKGLVGS
>gnl_Prupe_v2.1_Prupe.1G575700.1
MGKGPFSFKRSSSSKRRPKKFIGPPPSPFPSPPQPMRSPPTNNNNANYNNNLGVVAGGAAAVKGKKKAGGARLWMRFDRFGGSELVECDKNAIIRRAAIPARDLRILGPVFSHSSSILAREKAMVVNLEFIKAIVTAEEVLLLDPLRQEVLPFADQLRQQLPQKSQSRIEEASPLDEQDNGMDVSTGRQWLPVPEATEGLQCDLPFEFQVLEIALEVVCTFLDSSVADLEREAYPVLDELARNVSTKNLELVRSLKSNLTRLLARVQKVRDEIEHLLDDNEDMAQLYLTRKWIQNQQSEAFLGRSASISISNTAPPLRRLSSNKSGSLVTSNNMDYDDVEDLEMLLEAYFMQLDGTRNKILSVREYIDDTEDYVNIQLDNQRNELIQLQLTLTIASFAVAVETLISGIFGMNIPCVLYEMNGVFEPFVGGITAFCVLLFFVIFGYARWKKLLGS
>gnl_Prupe_v2.1_Prupe.1G027800.1
MARDGEVVPVDPQAVVAVKKKSSRSWVLLDCTGKATVLDVDKYAIMHRVHIHARDLRIVDPLLSYPSTILGRDRAIVLNLEHIKAIITAEEVLLRDPVDENVIPVVEELQRRLPPVNAIHESQKDGKEFPAGLIDVDAGEEDESPFEFRALEVALEAICSYLSARTTELETAAYPALDELTSKISSRNLDRVRKLKSAMTRLTARVQKVRDELEQLLDDDDDMADLYLSRKLAGASSPVSVSGPPNWYPASPTIGSKISRASRASIATVRGDENDVEELEMLLEAYFMQIDGTLNKLATLREYIDDTEDYINIQLDNHRNQLIQLELFLSAGTLCMAIFSLVAGIFGMNIPYTWNDGYGYMFKWVCIVTGIVCACVFIIIMSYARFKGLVGS
>gnl_Selmo_v1.0_76370
MDYFSLGQNSAPKPRRYAAPPPHPFPPPPPPPPPPPLSLPNEATQGKKKKPGARTWMRFDSRGVCELLECDRQTIMSRADIPARDLRILGPVFSHSSNILAREKAMVINLEFIKAVITAEEVFILDPRNSLVAPFVDQLTQQLALDQGAGSSGDAVAAGAAAGTMIDPRGPLWMRVEEESGDALPFEFQVLESALEFVCSYLDAKVTDLEHIAYPALDELTRNVSTGNLEHVRSLKSTLTHITARVRDEVEHLLDDDEDMADMYLSRKMALQQQLEALPLDDEASSLIMPHPSTRTATSVALGTLADGNDVEDLEMLLETCFLQIDGTRNRLVTLREYIDDTEDYINIQLDNHRNEMIQLQLVLIIGGFVISLATAVAGVFGMNIPYGINDESAFFMTTAGTLAASTIIFFLVYGYARWKELLA
>gnl_Selmo_v1.0_91491
MAKAASPGADLGKKGMASRIWCVLDSNGEPVTLDMDKAAVMHRAGIHARDLRILDPLLSYPSTILGRERAIVLNLEHIKAIITAEEVLLRNPTNEHVIPIVEELRRRLPLQTLENGAEALALLERTDSKKSGRKSSVQITPFEFRALEVALEAICSFLDARTTELETSAYPALDELTSKISSRNLDRVRKLKSGMTRLISRVQKVVRDELEQLLDDDDDMAELFLTRKAGSSTLTPALLSNFPASPVLGSKLSAVSRTKSLASTHGSDDDVEEVEMLLECYFMQVDGTLNKLNTLREYIDDTEDYINIQLDNHRNQLIQLELVLNAATLAMALYSLVAGIFGMNIPYPWNDDHAYIFKWVVVAGCMLCVGLFSIVMAYARHKGLVGT
>gnl_Solly_v2.4_Solyc09g065920.2.1
MKTGVSRRWILVDSKGQSSILDLDKYAIMKRVSIHARDLRILDPLLSYPSAIFGREKAIVLNLEHIKAIITTEEVLIRDPMDDNVLPVVEELQRRLPLPAISLGEGEDDDQSVVNGTRNEMQTIEPTEFPFEFRALEVALEGVCSYLDTQTRELETAAYPALDELTSKISSRNLDRVRKLKSAMTRLTSRVQKVRDDLEQLLEDDGDMADLYLSRKLVAGVSSPLSGQVAPYWSPDTFSIRSKLLSKASRISGITHEETDVEELEMLLEAYFVQIESTMNKLTTLREYIDDTEDYINIQLDNHRNQLIQLELFLSSGTVCLTVYSLVAAIFGMNIPVPWKKDHGYLFKWVVILSGIASASVFLSIIAYARHKGLVGS
>gnl_Solly_v2.4_Solyc03g005390.2.1
MGREGGGHVVPVDPGTVVGGLKKKGAGARSWLLMDASGLETVLDVDKYEIMHRVQIHARDLRIIDPLLSYPSAILGRERAIVLNLEHIKAIITSEEVLLRDPSDDNVTPVVEELKRRLKPMNANREDQREEKDSNVQHDIEATDEDESPFEFRALEVALEAICSYLAARTLELETAVYPALDMLTSKISSRNLDRVRKLKSQMTRLTARVQKVRDELEQLLDDDDDMADLYLSRKLAGASPVSGSGAASWFLASPTIGSKISRASRASIATVRGDENDVEELEMLLEAYFMQIDGTFNKLTTLREYIDNTEDYINIQLDNHRNQLIQLELFLSSGTVCLSIYSLIAGIFGMNIPYSWNEEHGYMFKWVVAVSGIICAVIFLLIISYARYKGLVGS
>gnl_Solly_v2.4_Solyc01g103890.2.1
MGKNQFSIRRRKKGMPPLPTPPVDNGEPQNSISLPVGTVKASKKKVGGARLWMRFDRWGQSELNEWDKNSIIKRAGIPTRDLRILGPIFSHSSSILAREKAMVVNLEFIRAIITAEEVLLLDPLRQEVLPFVDQLRQQLPHKSLLKVNGTSTEQDDNEGHFPNAGHWLPVPEAVEGLQAELPFEFQVLEIALEVVCTFLDSSVADLERDAYPVLDELAMNVSTKNLEQVRSLKSNLTRLLARVQKVRDEIEHLLDDNEDMAQLYLTRKWIQNQQPETLLGTIVSNSPVPAAPNLRRLNSARSRSGSLVSNHFNYYDVEDLEMLLEAYFMQLEGTRNKILSVREYIDDTEDYVNIQLDNQRNELIQLQLTLTIASFAVAVETLIAGWFGMNIPCTLYHTEGLFWPFVLCMTIGCIMLFLVILGYARWKKLLGS
>gnl_Sorbi_v3.1_Sobic.001G512100.1
MVMLSGIGSRKPPPFLSSSSSSYSKRSRAARRLPSLPRPPVAPPAPHPAARWRRRKAPARLWMRMDRWGRCEVFMSDRAFVAERSGVHARDLRVVGPLLSRCPSILAREKAMVINLEFIRAIVTADEVLLLEPLAQEVIPFIDKLRRHFPLKSVEVDVGATQVGNVDGKHAKTGAECGLPFEFQVLELALEAVCLSFHSSLSDLNKHAIFVLDELTENVSTRNLERVRSLKRNLTSLLAGVHKVRDEVEHLLDHNENRAQLHLSRKQIKSPQDEALLVSSALNCNFPSKTNLDIRNSVINQGTGIAVVAPLDDTVGDLEMLLESYFMQLDGIRNRITMVRGYIVDTEDYINIQLDNLRNGLIQLHLILIIVSFGISTNTLIAASFAINMPNNGDYKKFVGDFWQFVGGTSSFCLLVIVVLLGYAWRNRLLGS
>gnl_Sorbi_v3.1_Sobic.001G095000.1
MAAAGAGPGPGGGEGKKRGASRSWILLDAAGEERVLDADKYAIMHRVDINARDLRILDPLLSYPSTILGRERAIVLNLEHIKAIITSDEVLLRDPSDENVIPVVEELRRRLTPSNATQHDGKENLNGQHDVEGAEEDESPFEFRALEVTLEAICSFLDARTTELETDAYPALDELTSKISSRNLDRVRKLKSGMTRLTARVQKVRDELEQLLDDDDDMADLYLSRKLAGASSPVSGSGGPNWFPASPTIGSKISRASRASAATVHGNENDVEELEMLLEAYFMQIDGTLNKLTTLREYIDDTEDYINIQLDNHRNQLIQLELFLSSGTVCLSLYSLVAGVFGMNIPYTWNDGHGYIFKWVVIVSGLVCAFMFISIVAYARHKGLVGS
>gnl_Sorbi_v3.1_Sobic.001G309400.1
MGKRSGGKKLPFFTRSSSSSSSAKRNRSGRRLPSPSKQDNATRALLASPSAASPSATPGSAAAGQTAQPPPPLSATAGAGGAVPGKVTKKKAGARLWMRLDRWGTSEVVELDKASIIRRAGLPPRDLRILGPVFSRSSSILAREKAMVINLEFIRVIVTAEEVLLLDPLVHEVLPFVDQLRQHLPLRSLVGGNGECAPDGNGEKQKGSPGGQVPRLNEATGAEHELPFEFHVLEVALEVVCSSLDLSVADLERHATPVLDELTKNVSTRNLERVRSLKSHLTRLLARVQKVRDEIEHLLDDNEDMEHLYLTRKQVQNQQVEALMSSAASNSIVLAGTGVPRLNSSFRRSMSIATSMHLDNDVEDLEMLLEAYFMQLDGIRNRILSVREYIDDTEDYVNIQLDNQRNELIQLQLTLTIVSFGIAANTYIAGAFAMNIPTSLYNTDGSLFWPFVGGTSSACFVITVLLFWYAWWKKLLGP
>gnl_Spipo_v2_Spipo2G0048500
MGRRKGPLSFAWKLGLGSKLAEMQPISPPRVSNDNNGEGGRSCHGGQGKAEGGSLGPPGGACKGGSGPKGGKKKTAGSRLWMRFDLTGKTELLECDKSVIIQRAGIPARDLRILGPVFSHSSNIIARDKAMVVNLEVVRAIITAQEVLLLDPLSQEVRPFVDQLRQQLASRSPPKTQNSDILGKETGSPSGGQWVSVNGKGEGDEFKLPFEFQVLEIALEVVCTYLDSSVSELEKNAYPCLDELAKNVSTKNLERVRGLKANLTRLLARVQKVRDEIEHLLDDDEDMSHLYLTRKQMQNQQFEALVASSASNNNVASLPHIGRLNSYHRTTSFVNSVRSDDNDVEDLEMLLEAYFMQLDGTRNKILSVREYIDDTEDYVNIQLDNQRNELIQLQLTLTIASFAIVLDTLMAGLFAMNIPCQLYNVNNLFGPFVGGTSSGCFIIFLLILSYARWKKLLG
>gnl_Spipo_v2_Spipo2G0058400
MAREGAVIPAAAPVDGVKKKVSASRSWILMDGTGGETILDVDKYAIMHRVQIHARDLRILDPLLSYPSTILGREGAIVLNLEHIKAIITAEEVLLRDPLDENVIPIVEELRRRLPGMNVTHHGQGGRENLNGQHDVEAPEEDESPFEFRALEVALEGICSYLDARTTELETDAYPALDELTSRVSSRNLDRVRKLKSAMTRLTARVQKIRDELEQLLDDDDDMADLYLSRKLAGASSPVSGSGVPNWLASPPTIGSKISRASRASAATIHGNENDVEELEMLLEAYFMQIDGTLNKLSTLREYIDDTEDYINIQLDNHRNQLIQLELFLSSGTVCLSLYSLVAGIFGMNIPYTWNENHGYIYKWVVIISGLASFFLFVSIVAYARHKGLVGS
>gnl_Stras_v2.0_SGA_v2.0_scaffold101T29791
MAGREGGYVVPADATNAVAGLKKKGAGSRSWILMDSSGHENVRDVDKYVIMQRVQIHARDLRILDPLLSYPSTILGRERAIVLNLEHIKAIITADEVWLRDPLDDNVIPIVEDLRRRLKNVNMNREDIKDGNFTDVNMNREDSKDGNLAVQNDVETAEEDDSPFEFRALEVALEAICSFLAARTIELETAVYPALDMLTSKISSRNLDRVRKLKSQMTRLTARVQKVRDELEQLLDDDDDMADLYLSRKLAGASPLSGSGAASWFLASPTIGSKISRASRASVATVRGDENDVEELEMLLEAYFMQIDGTLNKLTTLREYIDNTEDYINIQLDNHRNQLIQLELVLSSGTVCLSIYSLVAAIFGMNIPYTWNDNHGYMFKWVVIVAGAFCAVLFGLIISYARYKGLVGS
>gnl_Stras_v2.0_SGA_v2.0_scaffold42T15924
MGKLTLRRRKKAAPPTQLPPLPTPPSVELAATTSKVAVKKKAGGSRLWMTMDRLGQSELMECDKNFIIKRVSIPARDLRILGPIFSHSSSILAREKAMIVNLEFIRAIVTAEEVLLLDPLRQEVLPFVDQLRRLLPQKSPTNYVADQTVPKDNEIHSPTAAQWLPVPEGGEGEQDELPFEFQVLEMALEVVCTYLDSNVAELERDAYPALDELAISVSTKNLEHVRSLKINLTRLLARVQKVRDEIEHLLDDNEDMAQLYLTRKWIQQNQQFEAQYADPPSNSIVPAGPAHFRRLSSTKSGSLLSNYHQNDNDDVEDLEMLLEAYFMQLDGTRNKILSVREYIDDTEDYVNIQLDNQRNELIQLQLTLTIATFAIAVETAMAGIFGMNIPCTLYNIKGIFDDVVWIMTAACVVLFIVVMAYARWKKLIGS
>gnl_Theca_v1.1_Thecc1EG004202t1
MAREVYLVPVETQVASLKKKTAVTTSWISIDAKGQGVILDVDKYAVMRRVQIHARDLRILDPMLSYPSTILGREKVIVLNLEHIKAIITAEEVLLRDPFDDNVIPIVAELKRRLPQDNLTCQGQGEEEEHLGLRNDMDIGEENEFPFEFRALEVALEAICSFLDARTRELETDTYPALDELTSKISSRNLDRVRKLKSAMTRLTNRVQKVRDELEQLLDDDDDMADLYLSRKLAGASSPVSGSGAPNWYLASPTIGSKISRTSRASAVTVQEDNDVEELEMLLEAYFMQIESTLNKLTTLREYIDDTEDYINIQLDNHRNQLIQLELLLSSGTVCLSIYSLVAAIFGMNIPYTWKEGHGYMFKWVVMFAGILCASTFTSIISYARHKGLVGS
>gnl_Theca_v1.1_Thecc1EG020780t2
MAHVVPADPQAVVTVKKKVQPSRSWVLLDSTGETTVLEVDKYAIMHRVNIHARDLRILDPLLSYPSTILGRDGAIVLNLEHIKAIITSEEVLLRDPSDEYVVPVVQELQRRLPPVNAFRQGQDYTGGQNDVEAGDEDESPFEFRALEVALESICSFLAARTLELESAAYPALDELTSQISSRNLDRVRKLKSAMTRLTARVQKVRDELEQLLDDDDDMADLYLSRKLAGASPVSGSGAANWYPASPTIGSKISRASRASIATVRGDENDVEDLEMLLEAYFMQIDGTLNKLTTLREYIDDTEDYINIQQLDNHRNQLIQLELFLSSGTVCLSICSLVAGIFGMNIPYTWNTDHGYMFKWVLIVTGILCSVLFILIMSYARFKGLVGS
>gnl_Theca_v1.1_Thecc1EG006945t1
MGKGPFSFRRSSTRRRRPKSTTVPQPPTPTPPPPPAGAASSSSPPPPSAGNLIGGGGGGGAVGAAGKGKKKAAGAKLWMRFDTMGISELVEYDKSTIIERASIPARDLRILGPVFSHSSTILAREKAMVVNLEFIKAIVTAEEVLILDPLQQEVLQFVDQLRQQLPHKSACKIQGAGAMDVNDSEMHVSTGRQWLPVPEAMEGLQCELPFEFQVLEIALEVVCSFLDKSVAELERDAYPILDELARNVSTKNLEHVRSLKSNLTRLLARVQKVRDEIEHLLDDNEDMSHLYLTRKWIQNQQSEALSGAAVSNSISTTTTHLPRLGSHRSASLVSSHNLDDDDVEDLEMLLEAYFMQLDGTRNKILSVREYIDDTEDYVNIQLDNQRNELIQLQLTLTIASFAVAVETLVAGWFGMNIPCTLYNKDGIFELFVGGVTAGCVLIFLLILGYARWKKLLGS
>gnl_Utrgi_v4.1_Scf00489.g18535.t1
MSGREGGYVVPLGVNNDVTGFTKKGGDSRSWITIDSSGQERLLDVNKYAIMHRVHIHARDLRILDPFLSYPSTILGRDRAIVLNLEHIKAIVTAHEVLLRDPFDDDVIPVVEDLRRRLKPLLNHENSSDSNFTLHNDADAAEEGDSPFEFRALEIALEAICSYLSARTTELESAVYPALDMLTSRVSSRNLDRIRKLKSQMTRLTARVQKVLILSSYDMAVRDELEQLLDDDDDMADLYLSRKIPGASPLSTTGAAKWSLSSPNTASKISRASRASVTAGHEGENDVEELEMLLELREYIDNTEDYINIQLDNHRNQLIQLELILSAATLSLSVYALVAGIFGMNIPYTWNDDHAYIFKWVVILTGGVCLLVFSLILIWARQKKLIGA
>gnl_Utrgi_v4.1_Scf00031.g3854.t1
MGAVEKLRSSKLSLKKKGGVFERLWMRMDRTGQSELIECDKSVIIKRALIPVRDLRILGPIFSKSSTILGKASCIGREEKKFFNLPENAHSYQSSSSSDTGLLCVFSARERAMIINLEFIRAIITAEEVLLLDPLRQEVVPFVDKLRKLLLNKRPNNHFLHQNQTPSPTPEQWSPWPETVQEQPLPFEFQVLEIALEVVCSYLDTNVAELERGAYPALDDLTRNVSSKNLDHVRGLKSILTRLLARSQKVRDEIEHLLDDNEDMARLYVTRRGTNNHPQAAPAASSTVPTNTDNHDVEELEMLLESYLMQLDITRNKILSVREYIDDTEDYVNIQLDNQRNELIKLQLMLTISFFAIAIEGCFAGAFGVNIPMDLFRSTGKYGYTVAGMTTFTLVCYVLVLGYARRKKLI
>gnl_Utrgi_v4.1_Scf00827.g22067.t1
MDDPEDGSGMKIGAAAGSRTWILMDSSGQEAFLDVDKYAMMQRLQIHARDLRVLDPQLSYPSAILRRKRAIVVNLEHIKAIITSREVCLSLLSTCHQKTHIQLLPYACKMQIFLRDPMDEDVEPVVKDLRRRIRPLNAEREQNIQMQQQQQPNKENGEGVSYFLIMNHNDISFCHMALNYSSLRTATCCWVLKVSSGNLDRVRKLKSQMTRLTTRVQKLRDELEHLLDGDNHMEDLHLSKNTSRDPIRPLSDLETSMDGSSIASIATVQVHPNDVEQLEMLFEACFMHMDGTLNRLAKLREYIDSTEGYINIQHESRRNQLIRLELFLTAGSLSLSFYALVAGIFGVSIPYTWNAGHAYVFKWVILLTVFVGILIFLAIFSYARFKGLA
>gnl_Utrgi_v4.1_Scf00058.g6039.t1
MARFAHRPRKKDASSEPPVSTPRLAIGIPASSKAAMKMKAVGARLWMRMDRYGQSELIECEKRVIINLASIPARDLRVLGPIFSQSTNIHAREKAILVNLEFLRAVITTEEVLLLDPLQQEVLPFVHKLGRQLPHRRLLEPVTQDGNFSTPARRKQVADLDDLDDQLPFEFQVLEIALEVVCSYLDSNVSELERDAYPALDELGRNVSTKNLEYVRSLKSNLTILLSRVQKVRDEIEHLLDNDEHMNELYVTRKQILMQQADSSKRSNEARRLGRKSYKVEELEALLEAYFMQLDSTRNKILSVREYINDTEDYVNIQLDNKRNLLIQLQLALVIGTFAVAVNTLLVGFFGVNIPFILNNVNGIFGQANAIMTSISVVCGALVFGYARWKNLIGSS
>gnl_Utrgi_v4.1_Scf00041.g4780.t1
MMIHTTFQLHGQDFFIRKVVDFCCKVMFLLMMRNRGGATVRPAESPVIAGSAETEKKTTGLGSWILVDSCGQESTVNIDKYEVMQRTQINARDLRIIDPILGYPAAIFGREKAIVLNLEHIKAIITAEEVLIRNQPDESIAPVVAELRRRLVSTSKASSPNQDFEEDVLEAICSYLSARTTELENDVYPALDLLTSKISARNLEHVRKLKSQMTRLTARVHKVQDELEKLLDDEEDMVNLYLSRKLARPAATMDNISDAAATGLRTPSSSTSGNEIREAGSAKDHEKDNEVLELEMLLEAYYSNMDETFDKLSMLHEYIESTEDYLNIQLDNLRNQLIKVDLLLNSGHFALSVYNLMAAILGMMIPYPWNSGHGNLFKWANIMGGVIAIAIYAGIHCYARSKRILDT
>gnl_Utrgi_v4.1_Scf00147.g10503.t1
MTGQEGGLIVSADPTNGVTGFKKKGGSLRSWVLIDSSGQEIFLDVDKYAIMRRVQIHARDLRILDPFLSYPSTILARERAIVLNLEHIKAIITADEVLVRDPFDDDVVPVLEDLRRRLNPPKLNRDCNSDGNFAMQNDLEPAEEDDSPFEFRALEVALEAICSYLSARTTELETAVYPALDMLTLKISSRNLDRIRKLKSQMTRLTARVQKVRDELEQLLDDDDDMADLYLSRKIAGASPLSAAGAGSWFLASPTFGSKISRASRASVATTRGEENDVEELEMILEAYFMQIDGTLNKLSTLREYIDNTEDYINIQLDNHRNQLIQLELILSAGTLSLAVYSLVGGIFGMNIPYTWNDGHGYMFKWVVSCTGALCVAIFVLIIAWAREKSLIGS
>gnl_Utrgi_v4.1_Scf00121.g9492.t1
MEAFIVESIKKKVAVSRNWVAVDGFGQGVVLDLDKYDVMRRAAIHARDLRILDPLLSYPSAIFARGTAIVANLEHIKAIITKREVLLRDPFDRDVAPVVQELKRRLQPTIQDGDGEEEDYYTELGPCAKNEDRDVETEDPCPQGARSVFNSMTSKPSTSASVLQVRDEIEQLINHNDNMALLYQSREADASALNNKQSLWHFMDSPLISSKASTCSAPTNQKANNVEELEMLLEAYLMQIESTKNKLETLREYIHDTEDYINIQLDNHRNQLIQLELFLSSGSVCMSIYSAVAAVFGMNIPYPWRENHAHLFKWVVLLTSLASASTLMLIICYARRKGLC
>gnl_Utrgi_v4.1_Scf00098.g8346.t1
MGKLTFRRKQTTATQVVPPPSSVVEGPSTSKVVVKKKASGSRLWMRMDRAGQSELIECDKNFIIKRASLPSRDLRILGPIFSQSSSILAREKAIIVNLEFIRAIVTAEELLLLDPLRQEVLPFVDQLRRQLPLKSPTRQPPQDNQLVSPVDGKWFPGPEAAEGLQDELPFEFQVLEMALEVVCSFLDSSVAELERDAYPALDELARNVSTKNLEHVRSLKSNLTRLLARVQKVRDEIEHLLDDNEDMAQLYVTRKWLQNQQAEAMAAAHASNSTMIPYVSQLRRTGSTRSGSILSNTLHNQDVEDLEMLLEAYFMQLDGTRNKILSVREYIDDTEDYVNIQLDNKRNELIQLQLVLTITSFAVAVDTLFAGIFGMNIPCTLYSINGIFGEAVGLMTVISLVCFILVLGYARWNKLLGS
>gnl_Vitvi_Genoscope.12X_GSVIVT01000745001
MGRDGFVVPGDIQLASKKKTAVSSWVLMNDNGESTILDVDKYVIMRRVHIHARDLRILDPLLSYPSTILGRERAIVLNLEHIKAIITADEVLLRDPMDDNVIPIVEELQRRLPAVSTSFQGQGEEEDLGAQNDAEAAEENEFPFEFRALEVALEAICSFLDARTRELETAAYPALDELTSKISSRNLDRVRKLKSAMTRLTNRVQKMLLVPGKR
>gnl_Vitvi_Genoscope.12X_GSVIVT01000746001
MADLYLSRKLTRASSSSSGSGAPLWLLASPTIGSRISRTSRASAVTTHEENDVEELEMLLEAYFMQIDGTLNKLSTLREYIDDTEDYINIQLDNHRNQLIQLELFLSSGTVCLSIYSLVAAIFGMNIPYTWRNDHGYMFKWVVILSGMACASIFLSIISYARSKGLVGS
>gnl_Vitvi_Genoscope.12X_GSVIVT01018104001
MGREGYVVPADPQAAMKKKTASRNWIMMDCSGEKTVLDLDKYAIMHRVQIHARDLRILDPLLSYPSTILGRERAIVLNLEHIKAIITAEEVLLRDPSDENVIPVVEELQRRLPPVNAFRQGQGDGKDYGHHDVEAGEEDESPFEFRALEVALEAICSFLAARTTELETAAYPALDQLTSKISSLNLDRVRKLKSAMTRLTARVQKVRDELEQLLDDDDDMADLYLSRKLAGASSPVSGSGAPNWFAASPTIGSKISRVSRASVATVRGDENDVEELEMLLEAYFMQIDGTLNKLTTLREYIDDTEDYINIQLDNHRNQLIQLELFLSSGTVCLSIYSLVAGIFGMNIPYTWNDDHGFMFKWVVIVTGVSCALLFVVIMSYARHKGLVGS
>gnl_Vitvi_Genoscope.12X_GSVIVT01022826001
MRFDRCGQSELLECDKSTIIRRAAIPARDLRILGPVFSHSSNILAREKAMVVNLEFIKAIVTAEEVLLLDPLRQEVLPFVDQLRQQLPHKSPFRMHGASPLDTQENEMQFSTGGRWLPVPDSEGLQNELPFEFQVLEIALEVVCTYLDTNVAELERDAYPVLDELARNVSTKNLEHVRSLKSNLTRLLARVQKVRDELEHLLDDNEDMADLYLTRKWIQNQQNEALLGAAVSNSLITPAPYLPRLSSHRSVSLATSNFVDDDDVEDLEMLLEAYFMQLDGTRNKILSVREYIDDTEDYVNIQLDNQRNELIQLQLTLTIASFAIAVETLIAGLFGMNIPCPLYEMHGVFNPFVGCVTAGCILLFLLVLGYARWKKLLGS
>FraveV4A2_2g22370.t2
MKVWDKLEQLLDDDDNMADLYISRKLVGTSPVSDSGAPNWSFASPSITIGSKVSRTSRASVTTIQEENDVEELEMLPEAYFMQIEGTLNKLTTLREYIDDTEDYINIQLDNHRNQLILLELFLSSGTVCVSIYSLVAAIYLACTFHIHGMKIMSTCSNGYVQYTATSSSLLTRWKNIPK
>FraveV4A2_2g22410.t1
MAVRDETQAQANKKTAALRCWISLNQDGQGTVLDLDKYAIMRRVNIHARDLRLLDPLLSYPSTILGREKVIVLNLEHIKAIITAEEVLLRDPFDDNVLPIVEELQRRLPPASANFNGLGEEEDSGLQKDVETSEDDDFPFEFRALEVALEAICTSLDACTSELESDAYPALDELTSKISSRNLDRVRKLKSAMTRLTNRVQKVRDELEQLLDDDDDMADLYLSRKLVGTSPVSDSGAPNWSFTSPSITIGSKVSRTSRASVTTIQEENDVEELEMLLEAYFMQIEGTLNKLTTLREYIDDTEDYINIQLDNHRNQLIQLELFLSSGTVCVSIYSLVAAIFGMNIPYTWNENHEHMFKWVVITTGIVGASIFLFIVSYARHKGLVGS
>FraveV4A2_4g02330.t1
MSRGGEGEALADAQAVVAVKKKSSRSWVLLDATGQATVLDVDKYAIMHRVHIHARDLRIVDPLLSYPSAILGRDRAIVLNLEHIKAIITAEEVLLRDPLDENVIPVVEELQRRLPPGNYIRENQTDGKEFPAGQNDVDAGEEDESPFEFRALEVALEAICSFLAARTTELETAAYPALDELTSKISSRNLDRVRKLKSAMTRLTARVQKVRDELEQLLDDDDDMADLYLSRKLAGACSPVSASGPAGWYPASPTIGSKISRASRASILTVRGDENDVEELEMLLEAYFMQIDGTLNKLATLREYIDDTEDYINIQLDNHRNQLIQLELFLSSGTVSLSIYSLVGGIFGMNIPYTWNEGHGYMFKWVCIVTGIVCFFVFIVIVAYARHKGLVGS
>FraveV4A2_5g28740.t5
MGKGPLSLKRSSSSRRRVKKLIGPFPSPPQPMGPSPLNNSLGAVKAKKKAGGARLWMRFDRCGGSELVECDKNAIIRRAAIPPRDLRILGPVFSHSSSILGTYPSLYLISSSSRLISFLLSISIAAREKAMVVNLEFIKAIVTAEEVLLLDPLRQEVLPFADQLRQQLPYKTQSRVDELDSTAPQWLPLPEAVEGLQCDLPFEFQVLEIALEVVCTFLDSSVADLEMEAYPVLDELARNVSTNNLELVRSLKSNLTRLLARVQKVRDEIEHLLDDNEDMAHLYLTRKWIQNQQSEALLVRSGSNSISPIAPNLRRLSSNRSASLVTSNNMGEDDVEDLEMLLEAYFMQLDGTRNKILSVREYIDDTEDYVNIQLDNQRNELIQLQLTLTIASFAIAVETLIAGIFGMNIPCVLYKKDGIFEFFVGSITAFSVLLFFLVFGYARWKKLLGS
>Maldo_HF_01833
MAPDGELVPVDPQAVVAVKKKSSRSWVLLDCTGKATVLDVDKYGIMQRVHIHARDLRIVDPLLSYPSAILGRDRAIVLNLEHIKAIITAEEVLLRDPLDENVIPVVEELQRRLPPVNVARENQTNGKEFPAVQNDIEAGEEDESPFEFRALEVALEAICSFLAARTTELETAAYPALDELTAKISSRNLDRVRKLKSGMTRLTARVQKVRDELEQLLDDDDDMADLYLSRKLAGASSPVSDTGPSNWYPASPTIGSKISRASRASIVTVRGDENDVEELEMLLEIDGTLNKLATLREYIDDTEDYINIQLDNHRNQLIQLELFLSSGTVCTSIFALVTGIFGMNIPYTWNEGYGYMFKWVGKVCIVTGICCLFGFVIIISYARHKGLVGS
>Maldo_HF_14036
MDHLGSWNTVLMLETKEQLAIVNREAGGSFDTSPSTLASPGKTTVAAAWGEKGKGKGKENGEKNGSRGGNGAGGPTFGGGGGEEEVLSELVLDVDKYAIMHRVHIHARDLRIVDPLLSYPSTILGRDMAIVLNLEVHIKAIITAEEVLLRDPLDENVIPVVEELQRRLPPVNATCESQTDGKEFPAGQNDTEAGDEDESPFEFRALEVALEAICSFLAVRTTELETAAYPALDELTSKISSRNLDRVRKLKSGMTRLTARVQKVRDELEQLLDDDDDMADLYLSRKLAGASSPVSDSVPANWYPASPTLGSKISRASRATMITVRGDENDVEELEMLLEIDGTLNKLATLREYIDDTEDYINIQLDNHRNQLIQLELFLSSGTVCVSMFSLVAGIFGMNIPYTWNDGYGYMFKWVCVVTGIFCAVVFVIVISYARSKGLVGS
>Maldo_HF_17096
MRRRSRTNMGKGPFSFKRSSSIRRRPKKFIGPPPSPFPSPPQPIRSPLPTNNANINNTNTNNNNTSLNAVVGGVKGKKKAGGARLWMRFDRFGGSELVECDKNAIIRRAAIPARDLRILGPVFSHSSSILAREKAMVVNLEFIKAIVTAEEVLLLDPLRQEVLPFADQLRQQLPQKRQSRIEEATPLDEQVSGMNVSTGRQWLPVPEAVEGVQCDLPFEFQVLEIALEVVCTYLNSSVTDLEREAYPVLDELARNVSTKNLELVRSLKSILTRLLARVQKVRDELEHLLDDNEDMAQLYLTRKWMQNQQPEALLGRSASNSISAPYLRRLSSNRSGSLVNSNNMDYDDVEDLEMLLEAYFMQLDGTRNKILSVREYIDDTEDYVNIQLDNQRNELIQLQLTLTIASFAIAVETLISGIFGMNIPCILYTKKGIFEPFVGGITAFSVLLFFLIFGYARWKKLLGT
>Maldo_HF_17098
MKWMQNQQPEALLGRSASNSISAPYLRRLSSNRSGSLVNSNNMDYDDVEDLEMLLEAYFMQLDGTRNKILSRISFFGVQGKEGQGDVALPGLGGDMGGLDGEKQENS
>Maldo_HF_17100
MAHLYLTMKWMQNQQPEALLGRSASNSISAPYLRRLSSNRSGSLVNSNNMDYDDVEDLEMLLEAYFMQLDGTRNKILSFCGCTCSWNNLEALETSCGFPVGTNFAIIGKEGQGDVALPGLGGDMGGLDGEKQENS
>Maldo_HF_17101
MSMPRRDAGVAIEEKRRGPENGEKKGPFSFKRSSSIQRRPQEVHWPSLSPFPSPPQPIRSPPPSNNVSIYNTNTNNINNSLSAVVAGGCGGVKGKKKTGGARLWMRFDRFGGSEIVECDKNAIIRRAAIPARDLRILGPVFFHSSSILAREKAMVVNLEFIKAIVTAEELLLLDPLRQEVLPFADQLRQQLPQKRQSRIEEASPLDEQVSGMNVSTGRQWLPVPEAVEGVQCDLPFVFQVLEIALEVVCTYLNSSVADLEREAYPVLDELVRNVSTKNLELVRSLKSILTRLLARVQKVCLLNPSS
>Maldo_HF_34580
MVVNLEFIKAIVTAEEVLLLDPLRQEVIPFADQLRQQLPQKSQSRIQEASPLGEEDNGMDVSTGRQRLPVPEAVEGLQCDLPFEFQVLEVALEVVCTYLDSSVADLEREAYPVLDELARNVSTKNLELVRILKSNLTRLLARVQKMRDEIEHLLDDNEDMAHLYLTRKWMQNQQPEDLLGRSASNRIPASHLRRLGSTRSGSLVTSYYMDHDDVEDLEMLLDAYFMQLDRTRNKIISLREYIDDTEDYVNIRLDNQRNELIQFQLTLSIASFAISVETAIAGVFGFNIHCTIFDVNGIFVRFVAGMVAFALAIFFLIYGYARWKKLLGT
>Maldo_HF_34582
MGKGPFSFKRSSSSSVRRRPKKLIGTPPSPFPSPPQPIRSPPPSNSVNVNSTNTNNTSLSAVVAGGAGGGVKGKKKAGGARLWMRFDRFGVSELVECDKNAIIRRAAIPARDLRILGPVFSQSSSILAREKAMVVNLEFIKAIVTAEEVLLLDPLRQEVLPFADQLRQQLPQKSQSRIQEASPLDEQDNGMDASTIRQWLPVPEAVEGLQCDLPFEFQVLEVALEVVCIYLDSSVAELEREAYPVLDELARNVSTKNLELVRSLKSNLTRLLARVQKVRDEIEHLLDDNEDMAQLYLTRKWMQNQQPEALLGRSASNRISAPHLRRLGSNRSGSLVTSNNMDYDDVEDLEMLLEAYFMQLDGTRNKILSVREYIDDTEDYVNIQLDNQRNELIQLQLTLTIASFAVAVETLISGIFGMNIPCILYDKDGIFEAFVGGITAFSVLLFFLVFGYARWKKLLGT
>Malba_000235
MTSQRQPILFQAQQQHPAPPQEVHWSSPFLFSLAVSSTLQQYREKAMVVNLEFIKAIVTAEEKRQSRIEEASPLDEQDSGMNVSTGRQWLPVPEAIKGVQCDLPFEFQVLEIALEVVCTYLNSSVADLERESYHVLDELVRNVAVLNLSRE
>Malba_000723
MARDELLVPAPEETAQTQAQASAASKKKTAALRSWISLDHDGQGTVLDLDKHAIIHRVQIHARDLRLLDPLLSYPSTILGREKVIVLNLEHIKAIITADEVLLRDPFDDTVLPIVKELQRRLPLSSTNFNGQGEEEDASGVQKDETDEENEFPFEFRALEVALEGICSFLDAQTRVLEADAYPALDELTSKISSRNLDRVRKLKSAMTRLTNRVQKVRDELEQLLDDDDDMADLYLSRKMVGTSPVSDSGAPNWSLASPTITIGSKVSRTSRASAATTVEEENDVEELEMLLEAYFMQIEGTLNKLTALREYIDDTEDYINIQLDNHRNQLIQLELFLSSGTVCLSMCSLVAAIFGMNIPYTWAEDHGYVFKWVIIVTGIVCGSVFLLIISYARHKGLVGS
>Malba_007079
MGKGPFSFKRSSSIRRRPKKFIGPPPSPFPSPPQPIRSPLPTNNANINNTNTNNNNTSLNAVVGGVKGKKKAGGARLWMRFDRFGGSELVECDKNAIIRRAAIPARDLRILGPVFSHSSSILAREKAMVVNLEFIKAIVTAEEVLLLDPLRQEVLPFADQLRQQLPQKRQSRIEEATPLDEQVSGMNVSTGRQWLPVPEAVEGVQCDLPFEFQVLEIALEVVCTYLNSSVADLEREAYPVLDELARNVSTKNLELVRSLKSILTRLLARVQKVRDELEHLLDDNEDMAQLYLTRKWIQNQQPEALLGRSASNSISAPYLRRLSSNRSGSLVNSNNMDYDDVEDLEMLLEAYFMQLDGTRNKILSVREYIDDTEDYVNIQLDNHRNELIQLQLTLTIASFAIAVETLISGIFGMNIPCILYTKKGIFEPFVGGITAFSVLLFFLIFGYARWKKLLGT
>Malba_007081
MGKGPFSFKRSSSIRRRPKKFIGPPPSPFPSSPQPIRSPPPSNNVNINNTNTNNNNNSLNAVVAGCGGVKGKKKAGGARLWMRFDRFGGSELVECDKNAIIRRAAIPARDLRILGPVFSHSSSILGGSSICGSAKATTSSEKAIQDGRSKSTGCTS
>Malba_013601
MAGEGEMVPVDPHLAVVAVKKKSSRSWVLLDCNGKATVLDVDKYAIMHRVHIHARDLRIVDPLLSYPSTILGRDMAIVLNLEHIKAIITAEEVLLRDPLDENVIPVVEELQRRLPPVNATCESQTDGKEFPAGQNDTEAGDEDESPFEFRALEVALEAICSFLAVRTTELETAAYPALDELTSKISSRNLDRVRKLKSGMTRLTARVQKVRDELEQLLDDDDDMADLYLSRKLAGASSPVSDSGPANWYPASPTLGSKISRASRATMITVRGDENDVEELEMLLEAYFMQIDGTLNKLATLDNHRNQLIQLELFLSSGTVCVSMFSLVAGIFGMNIPYTWNDGYGYMFKWVCIVTGIFCAVVFVIVISYARSKGLVGS
>Malba_027159
MINGEEVIDASLDSYIYDIIRLLASQLREHIKAIITADEVLLRDPLDDNVLPIVEELQRRLPPSSANFNGQGEEEDVSGVQKDGETDDENEFPFEFRALEVALEGICSFLDAQTRQLEAAAYPALDELTSKISSRNLDRVRKLKSAMTRLTNRVQKVRDELEQLLDDDDDMADLYLSRKMVGTSPISDSGAPNWSLASPTITIGSKVSRTSKASAATTVEEENDVEELEMLLEAYFMQIDGTMNKLTTLREYIDDTEDYINIQLDNHRNQLIQLELFLSSGTVCLSMCSLVAAIFGMNIPYTWNDGHEYVFKWVIIVTGMVCASLFLLIMSYAQHKGLVGS
>Malba_029049
MVVHIKAIITAEEVLLRDPLDENVIPVVEELQRRLPPVNVARENQTNGKEFPAVQNDIEAGEEDESPFEFRALEVALEAICSFLAARTTELETAAYPALDELTAKISSRNLDRVRKLKSGMTRLTARVQKVRDELEQLLDDDDDMADLYLSRKLAGASSPVSDTGPSNWYPASPTIGSKISRASRASIVTIRGDENDVEELEMLLEAYFMQIDGTLNKLATLREYIDDTEDYINIQLDNHRNQLIQLELFLSSGTVCTSIFALVTGIFGMNIPYTWNEGYGYMFKWVCIVTGICCLFGFVIIISYARHKGLVGS
>Malba_030006
MGKGPFSFKRSSSSIRRRSKKFIGPPSTVFPSPPQPIRSPSPSNNVNISNTNTNSLSAVVAGGASGLVKGKKKAGARLWMRFDCFGVSELVECDKNAIIRRTAIPARDLRILGPVFSHSSSILAREKAMVVNLEFIKAIVTAEEVLLLDPLRQEVIPFADQLRQQLPQKSQSRIQEASPLGEEDNGMDVSTGRQRLPVPEAVECLQCDLPFEFQVLEIALEVVCTYLDSGVANLEREAYPVLDELARNVSTKNLELVRILKSNLTRLLARVQKMRDEIEHLLDDNEDMAHLYLTRKWMQNQQPEDLLGRSASNRIPASHLRRLGSTRSGSLVTSYYMDHDDVEDLEMLLDAYFMQLDRTRNKIISLREYIDDTEDYVNIRLDNQRNELIQFQLTLSIASFAISVETAIAGVFGFNIHCPIFDVNGIFVRFVAGMVAFALAIFFLIYGYARWKKLLGT
>Malsi_05g020140
MLALEMARDELLVPAPEDTAQTQAQASAASKKKTAALRSWISLDHDGQGTVLDLDKHAIIHRVQIHARDLRLLDPLLSYPSTILGREKVIVLNLEVGCEISISAFRSYSASGFFSCTKHCAFMGFGFQQHIKAIITADEVLLRDPFDDTVLPIVKELQRRLPLSSTNFNGQGEEEDASGVQKDETDEENEFPFEFRALEVALEGICSFLDAQTRVLEADAYPALDELTSKISSRNLDRVRKLKSAMTRLTNRVQKVRDELEQLLDDDDDMADLYLSRKMVGTSPVSDSGAPNWSLASPTITIGSKVSRTSRASAATTVEEENDVEELEMLLEAYFMQIEGTLNKLTALREYIDDTEDYINIQLDNHRNQLIQLELFLSSGTVCLSMCSLVAAIFGMNIPYTWAKDHGYVFKWVIIVTGIVCGSVFLLIISYARHKGLVGS
>Malsi_08g021470
MGKGPFSFKRSSSSSVRRRPKKLIGTPPSPFPSPPQPIRSPPPSNSVNVNSTNTNNTSLSAVVAGGAGGGVKGKKKAGGARLWMRFDRFGVSELVECDKNAIIRRAAIPARDLRILGPVFSQSSSILAREKAMVVNLEFIKAIVTAEEVLLLDPLRQEVLPFADQLRQQLPQKSQSRIQEASPLDEQDNGMDASTIRQWLPVPEAVEGLQCDLPFEFQVLEVALEVVCIYLDSSVAELEREAYPVLDELARNVSTKNLELVRSLKSNLTRLLARVQKVRDEIEHLLDDNEDMAQLYLTRKWMQNQQPEALLGRSASNRISAPHLRRLGSNRSGSLVTSNNMDYDDVEDLEMLLEAYFMQLDGTRNKILSVREYIDDTEDYVNIQLDNQRNELIQLQLTLTIASFAVAVETLISGIFGMNIPCILYDKDGIFEAFVGGITAFSVLLFFLIFGYARWKKLLAREKAMVVNLEFIKAIVTAEEVLLLDPLRQEVIPFADQLRQQLPQKSQSRIQEASPLGEEDNGMDVSTGRQRLPVPEAVEGLQCDLPFEFQVLEVALEVVCTYLDSSVADLEREAYPVLDELARNVSTKNLELVRILKSNLTRLLARVQKMRDEIEHLLDDNEDMAHLYLTRKWMQNQQPEDLLGRSASNRIPASHLRRLGSTRSGSLVTSYYIDHDDVEDLEMLLDAYFMQLDRTRNKIISLREYIDDTEDYVNIRLDNQRNELIQFQLTLSIASFAISVETAIAGVFGFNIHCTIFDVNGIFVRFVAGMVAFALAIFFLIYGYARWKKLLGT
>Malsi_10g019390
MCALEMARDGLLVPAAAETAQTQAQASAAAKKKTTSLRSWISLDHDGQGTVLDLDKHAIIRRVQIHARDLRLLDPLLSYPSTILGREKVIVLNLEHIKAIITADEVLLRDPLDDNVLPIVEELQRRLPPSSANFNGQGEEEDASGVQKDGEIDDENEFPFEFRALEVALEGICSFLDAQTRQLEAAAYPALDELTSKISSRNLDRVRKLKSAMTRLTNRVQKVRDELEQLLDDDDDMADLYLSRKMVGTSPISDSGAPNWSLASPTITIGSKVSRTSRASAATTVEEENDVEELEMLLEAYFMQIDGTLNKLTTLREYIDDTEDYINIQLDNHRNQLIQLELFLSSGTVCLSMCSLVAAIFGMNIPYTWNDGHEYVFKWVIIVTGMVCASLFLLIMSYAQHKGLVGS
>Malsi_13g017660
MAPDGELVPVDPQPVVAVKKKSSRSWVLLDCTGKATVLDVDKYGIMQRVHIHARDLRIVDPLLSYPSAILGRDRAIVLNLEHIKAIITAEEVLLRDPLDENVIPVVEELQRRLPPVNVARENQTNGKEFPAVQNDIEAGEEDESPFEFRALEVALEAICSFLAARTTELETAAYPALDELTAKISSRNLDRVRKLKSGMTRLTARVQKVRDELEQLLDDDDDMADLYLSRKLAGASSPVSDTGPSNWYPASPTIGSKISRASRASIVTVRGDENDVEELEMLLEIDGTLNKLATLREYIDDTEDYINIQLELFLSSGTVCTSIFALVTGIFGMNIPYTWNEGYGYMFKWVCIVTGICCLFGFVIIISYARHKGLVGS
>Malsi_15g038340
MGKGPFSFKRSSSIRRRPKKFIGPPPSPFPSPPQPIRSPPPSNNVNINNTNTNNNNNSLSAVVAGGELVECDKNAIIRRAAIPVRDLRILGPVFSHSSSILARENAMVVNLEFIKAIVTAEELLLLDPLRQEVLPFADQLRQQLPQKRQSRIEEASPLDEQVSRMNVSTGRQWLPVPEAVEGVQCDLPIELQVLEIALEVVCTYLNSSVADLEKEAYPVLDELARNVSTKNLELVRSLKSILTCLLARVQKVRDELKHLLDDNEDMAQLYLTRKWMQINNLRLCWGVLLQIASLHPIYVSLVLTEVGAW
>Malsi_15g038390
MGKGPFSFKRSSSIRRRPKKFIGPPPSPFSSPPQPIRSPLPTNNANINNTNTNNNNTSLNAVVGGVKGKKKAGGARLWMRFDGFGGSELVECDKNAIIRRAAIPARDLRILGPVFSHSSSILAREKAMVVNLEFIKAIVTAEEVLLLDPLRQEVLPFADQLRQQLPQKRQSRIEEATPLDEQVSGMNVSTGRQWLPVPEAVEGVQCDLPFEFQVLEIALEVVCTYLNSSVADLEREAYPVLDELARNVSTKNLELVRSLKSILTRLLARVQKVRDELEHLLDDNEDMAQLYLTRKWMQNQQPEALLGRSASNSISAPYLRRLSSNRSGSLVNSNNMDYDDVEDLEMLLEAYFMQLDGTRNKILSVREYIDDTEDYVNIQLDNHRNELIQLQLTLTIASFAIAVETLISGIFGMNIPCILYTKKGIFEPFVGGITAFSVLLFFLIFGYAWWKKLLGT
>Malsi_16g018450
MITVRGDENDVEELEMLLEAYFMQIDGTLNKLATLREYIDDTEDYINIQLDNHRNQLIQLELFLSSGTVCVSMFSLVAGIFGMNIPYTWNDGYGYMFKWVCVVTGIFCAVVFVIVISYARSKGLVGS
>Malsy_05g019120
MLALEMARDELLVPAPEDTAQTQAQASAASKKKTAALRSWISLDHDGQGTVLDLDKHAIIHRVQIHARDLRLLDPLLSYPSTILGREKVIVLNLEVGCEISISAFRSYSASGFFSCTKHCAFMGFGFQQHIKAIITADEVLLRDPFDDTVLPIVKELQRRLPLSSTNFNGQGEEEDASGVQKDETDEENEFPFEFRALEVALEGICSFLDAQTRVLEADAYPALDELTSKISSRNLDRVRKLKSAMTRLTNRVQKVRDELEQLLDDDDDMADLYLSRKMVGTSPVSDSGAPNWSLASPTITIGSKVSRTSRASAATTVEEENDVEELEMLLEAYFMQIEGTLNKLTALREYIDDTEDYINIQLDNHRNQLIQLELFLSSGTVCLSMCSLVAAIFGMNIPYTWVNDHGYVFKWVIIVTGIVCGSVFLLIISYARHKGLVGS
>Malsy_08g021360
MGKGPFSFKRSSSSVRRRPKKLIGTPPSPFPSPPQPIRSPPPSNSVNVNNTNTNNNSLSAVVAGGVGGGVKGKKKAGGARLWMRFDRFGVSELVECDKNAIIRRAAIPARDLRILGPRSSSSVRRRPKKLIGTPPSPFPSPPQPIRSPPPSNSVNVNSTNTNNTSLSAVVAGGAGGGVKGKKKAGGARLWMRFDRFGVSELVECDKNAIIRRAAIPARDLRILGPVFSQSSSILAREKAMVVNLEFIKAIVTAEEVLLLDPLRQEVLPFADQLRQQLPQKSQSRIQEASPLDEQDNGMDASTIRQWLPVPEAVEGLQCDLPFEFQVLEVALEVVCIYLDSSVAELEREAYPVLDELARNVSTKNLELVRSLKSNLTRLLARVQKVRDEIEHLLDDNEDMAQLYLTRKWMQNQQPEALLGRSASNRISAPHLRRLGSNRSGSLVTSNNMDYDDVEDLEMLLEAYFMQLDGTRNKILSVREYIDDTEDYVNIQLDNQRNELIQLQLTLTIASFAVAVETLISGIFGMNIPCILYDKDGIFEAFVGGITAFSVLLFFLVFGYARWKKLLAAGEDEEEEEEAESEEEKGKGKREIHGTLNRTIGKMGKGPFSFKRSSSSIRRRPKKFIGPPSTVFPSPPQPIRSPSPSNNVNISNTNTNSLSAVVAGGAGGGVKGKKKAGARLWMRFDRFGVSELVECDKNAIIRRTAIPARDLRILGPVFSLSSSILAREKAMVVNLEFIKAIVTAEEVLLLDPLRQEVIPFADQLRQQLPQKSQSRIQEASPLGEEDNGMDVSTGRQRLPVPEAVEGLQSDLPFEFQVLEVALEVVCTYLDSSVADLEREAYPVLDELARNVSTKNLELVRILKSNLTRLLARVQKMRDEIEHLLDDNEDMAHLYLTRKWMQNQQPEDLLGRSASNRIPASHLRRLGSTRSGSLVTSYYMDHDDVEDLEMLLDAYFMQLDRTRNKIISLREYIDDTEDYVNIRLDNQRNELIQFQLTLSIASFAISVETAIAGVFGFNIHCPIFDVNGIFVRFVAGMVAFALAIFFLIYGYARWKKLLGT
>Malsy_10g018350
MCALEMARDGLLVPAAAETAQTQAQASAAAKKKTTSLRSWISLDHDGQGTVLDLDKHAIIRRVQIHARDLRLLDPLLSYPSTILGREKVIVLNLEVLLRDPLDDNVLPIVEELQRRLPPSSANFNGQGEEEDASGVQKDGETDDENEFPFEFRALEVALEGICSFLDAQTRQLEAAAYPALDELTSKISSRNLDRVRKLKSAMTRLTNRVQKVRDELEQLLDDDDDMADLYLSRKMVGTSPISDSGAPNWSLASPTITIGSKVSRTSRASAATTVEEENDVEELEMLLEVIIQHKSCTVLREYIDDTEDYINIQLDNHRNQLIQLELFLSSGTVCLSMCSLVAAIFGMNIPYTWNDGHEYVFKWVIIVTGMVCASLFLLIMSYAQHKGLVGS
>Malsy_13g016840
MAPDGELVPVDPQAVVAVKKKSSRSWVLLDCTGKATVLDVDKYGIMQRVHIHARDLRIVDPLLSYPSAILGRDRAIVLNLEVVLFFFLFVFSFFFCDHIKAIITAEEVLLRDPLDENVIPVVEELQRRLPPVNVARENQTNGKEFPAVQNDIEAGEEDESPFEFRALEVALEAICSFLAARTTELETAAYPALDELTAKISSRNLDRVRKLKSGMTRLTARVQKVRDELEQLLDDDDDMADLYLSRKLAGASSPVSDTGPSNWYPASPTIGSKISRASRASIVTVRGDENDVEELEMLLEQAMPLQAYFMQIDGTLNKLATLREYIDDTEDYINIQLDNHRNQLIQLELFLSSGTVCTSIFALVTGIFGMNIPYTWNEGYGYMFKWVGKVFISAGLHCHGNLLSFWFRNNHIICSSQGSSRILNIIKKP
>Malsy_15g026090
MVVNLEFIKAIVTAEEVLLLDSLQQEVLPFADQQRIDEASPLDEQDSGMNVSTRRQWLPVSEAVKGVQCDLPFEFQVLEIALEVVCTYLNSSVADLERESYPVLDELARNVAALNLSRE
>Malsy_16g016560
MAREGEMVPVDPHLAVVAVKKKSSRSWVLLDCNGKATVLDVDKYAIMHRVHIHARDLRIVDPLLSYPSTILGRDMAIVLNLEVHIKAIITAEEVLLRDPLDENVIPVVEELQRRLPPVNATCEKSPFEFRALEVALEAICSFLAVRTTELETAAYPALDELTSKISSRNLDRVRKLKSGMTRLTARVQKVRDELEQLLDDDDDMADLYLSRKLAGASSPVSDSVPANWYPASPTLGSKISRASRATMITVRGDENDVEELEMLLEVGNNVAYFLIAFF
>Maldo_GDDH_01G1113000
MPSLLPLSTTNRTTRAWMEGLAGPTIRFFRLRRRCCLRKASLLEDGGGVQCDLPFEFQVLDIALEVVCTYLTSSVAYLEKESYPVLDELARNVAALNLSRE
>Maldo_GDDH_05G1204800
MLALEMARDELLVPAPEDTAQTQAQASAASKKKTAALRSWISLDHDGQGTVLDLDKHAIIHRVQIHARDLRLLDPLLSYPSTILGREKVIVLNLEHIKAIITADEVLLRDPFDDTVLPIVKELQRRLPLSSTNFNGQGEEEDASGVQKDETDEENEFPFEFRALEVALEGICSFLDAQTRVLEADAYPALDELTSKISSRNLDRVRKLKSAMTRLTNRVQKVRDELEQLLDDDDDMADLYLSRKMVGTSPVSDSGAPNWSLASPTITIGSKVSRTSRASAATTVEEENDVEELEMLLEAYFMQIEGTLNKLTALREYIDDTEDYINIQLDNHRNQLIQLELFLSSGTVCLSMCSLVAAIFGMNIPYTWAKDHGYVFKWVIIVTGIVCGSVFLLIISYARHKGLVGS
>Maldo_GDDH_08G1238500
MGKGPFSFKRSSSSVRRRPKKLIGTPPSPFPSPPQPIRSPPPSNSVNVNSTNTNNTSLSAVVAGGAGGGVKGKKKAGGARLWMRFDRFGVSELVECDKNAIIRRAAIPARDLRILGPVFSQSSSILAREKAMVVNLEFIKAIVTAEEVLLLDPLRQEVLPFADQLRQQLPQKSQSRIQEASPLDEQDNGMDASTIRQWLPVPEAVEGLQCDLPFEFQVLEVALEVVCIYLDSSVAELEREAYPVLDELARNVSTKNLELVRSLKSNLTRLLARVQKVRDEIEHLLDDNEDMAQLYLTRKWMQNQQPEALLGRSASNRISAPHLRRLGSNRSGSLVTSNNMDYDDVEDLEMLLEAYFMQLDGTRNKILSVREYIDDTEDYVNIQLDNQRNELIQLQLTLTIASFAVAVETLISGIFGMNIPCILYDKDGIFEAFVGGITAFSVLLFFLVFGYARWKKLLGT
>Maldo_GDDH_08G1238700
MGKGPFSFKRSSSSIRRRPKKFIGPPSTVFPSTPQPIQSPSPSNNVNISNTNTNSLSAVVAGDAGGGVKGKKKAGARLWMRFDRFGVSELVECEKNAIIRRTAIPARDLRILGPVFSHSSSILAREKAMVVNLEFIKAIVTAEEVLLLDPLRQEVIPFADQLRQQLPQKSQSRIQEASPLGEEDNGMDVSTGRQRLPVPEAVEGLQCDLPFEFQVLEVALEVVCTYLDSSVADLEREAYPVLDELARNVSTKNLELVRILKSNLTRLLARVQKMRDEIEHLLDDNEDMAHLYLTRKWMQNQQPEDLLGRSASNRIPASHLRRLGSTRSGSLVTSYYMDHDDVEDLEMLLDAYFMQLDRTRNKIISLREYIDDTEDYVNIRLDNQRNELIQFQLTLSIASFAISVETAIAGVFGFNIHCTIFDVNGIFVRFVVGMVAFALAIFFLIYGYARWKKLLGT
>Maldo_GDDH_10G1191900
MCALEMARDGLLVPAAAETAQTQAQASAAAKKKTTSLRSWISLDHDGQGTVLDLDKHAIIRRVQIHARDLRLLDPLLSYPSTILGREKVIVLNLEHIKAIITADEVLLRDPLDDNVLPIVEELQRRLPPSSANFNGQGEEEDASGVQKDGEIDDENEFPFEFRALEVALEGICSFLDAQTRQLEAAAYPALDELTSKISSRNLDRVRKLKSAMTRLTNRVQKVRDELEQLLDDDDDMADLYLSRKMVGTSPISDSGAPNWSLASPTITIGSKVSRTSRASAATTVEEENDVEELEMLLEAYFMQIDGTLNKLTTLREYIDDTEDYINIQLDNHRNQLIQLELFLSSGTVCLSMCSLVAAIFGMNIPYTWNDGHEYVFKWVIIVTGMVCASLFLLIMSYAQHKGLVGS
>Maldo_GDDH_13G1205200
MAPDGELVPVDPQAVVAVKKKSSRSWVLLDCTGKATVLDVDKYGIMQRVHIHARDLRIVDPLLSYPSAILGRDRAIVLNLEHIKAIITAEEVLLRDPLDENVIPVVEELQRRLPPVNVARENQTNGKEFPAVQNDIEAGEEDESPFEFRALEVALEAICSFLAARTTELETAAYPALDELTAKISSRNLDRVRKLKSGMTRLTARVQKVRDELEQLLDDDDDMADLYLSRKLAGASSPVSDTGPSNWYPASPTIGSKISRASRASIVTVRGDENDVEELEMLLEAYFMQIDGTLNKLATLREYIDDTEDYINIQLDNHRNQLIQLELFLSSGTVCTSIFALVTGIFGMNIPYTWNEGYGYMFKWVCIVTGICCLFGFVIIISYARHKGLVGS
>Maldo_GDDH_15G1430500
MGKGPFSFKRSSSIRRRPKKFIGPPPSPFPSPPQPIRSPLPTNNANINNTNTNNNNTSLNAVVGGVKGKKKAGGARLWMRFDRFGGSELVECDKNAIIRRAAIPARDLRILGPVFSHSSSILAREKAMVVNLEFIKAIVTAEELLLLDPLRQEVLPFADQLRQQLPQKRQSRIEEASPLDEQVSGMNVSTGRQWLPVPEAVEGVQCDLPFVFQVLEIALEVVCTYLNSSVADLEREAYPVLDELVRNVSTKNLELVRSLKSILTRLLARVQKVRDELEHLLDDNEDMAQLYLTRKWMQNQQPEALLGRSASNSISAPYLRRLSSNRSGSLVNSNNMDYDDVEDLEMLLEAYFMQLDGTRNKILSVREYIDDTEDYVNIQLDNQRNELIQLQLTLTIASFAIAVETLISGIFGMNIPCILYTKKGIFEPFVGGITAFSVLLFFLIFGYARWKKLLGT
>Maldo_GDDH_16G1207000
MAREGEMVPVDPHLAVVAVKKKSSRSWVLLDCNGKATVLDVDKYAIMHRVHIHARDLRIVDPLLSYPSTILGRDMAIVLNLEHIKAIITAEEVLLRDPLDENVIPVVEELQRRLPPVNATCESQTDGKEFPAGQNDTEAGDEDESPFEFRALEVALEAICSFLAVRTTELETAAYPALDELTSKISSRNLDRVRKLKSGMTRLTARVQKVRDELEQLLDDDDDMADLYLSRKLAGASSPVSDSGPANWYPASPTLGSKISRASRATMITVRGDENDVEELEMLLEAYFMQIDGTLNKLATLREYIDDTEDYINIQLDNHRNQLIQLELFLSSGTVCVSMFSLVAGIFGMNIPYTWNDGYGYMFKWVCVVTGIFCAVVFVIVISYARSKGLVGS
>Maldo_Gala_08g020990
MGKGPFSFKRSSSSVRRRPKKLIGTPPSPFPSPPQPIRSPPPSNSVNVNSTNTNNTSLSAVVAGGAGGGVKGKKKAGGARLWMRFDRFGVSELVECDKNAIIRRAAIPARDLRILGPVFSQSSSILAREKAMVVNLEFIKAIVTAEEVLLLDPLRQEVLPFADQLRQQLPQKSQSRIQEASPLDEQDTDASTIRQWLPVPEAVEGLQCDLPFEFQVLEVALEVVCIYLDSSVAELEREAYPVLDELARNVSTKNLELVRSLKSNLTRLLARVQKVRDEIEHLLDDNEDMAQLYLTRKWMQNQQPEDLLGRSASNRIPASHLRRLGSTRSGSLVTSYYMDHDDVEDLEMLLEAYFMQLDGTRNKILSVREYIDDTEDYVNIQLDNQRNELIQLQLTLTIASFAVAVETLISGIFGMNIPCILYDKDGIFEAFVGGITAFSVLLFFLVFGYARWKKLLGT
>Maldo_Gala_08g021000
MGKGPFSFKRSSSSIRRRPKKFIGPPSTVFPSTPQPIQSPSPSNNVNISNTNTNSLSAVVAGDAGGGVKGKKKAGARLWMRFDRFGVSELVECEKNAIIRRTAIPARDLRILGPVFSHSSSILAREKAMVVNLEFIKAIVTAEEVLLLDPLRQEVIPFADQLRQQLPQKSQSRIQEASPLGEEDNGMDVSTGRQRLPVPEAVEGLQCDLPFEFQVLEVALEVVCTYLDSSVADLEREAYPVLDELARNVSTKNLELVRILKSNLTRLLARVQKMRDEIEHLLDDNEDMAHLYLTRKWMQNQQPEDLLGRSASNRIPASHLRRLGSTRSGSLVTSYYMDHDDVEDLEMLLDAYFMQLDRTRNKIISLREYIDDTEDYVNIRLDNQRNELIQFQLTLSIASFAISVETAIAGVFGFNIHCTIFDVNGIFVRFVVGMVAFALAIFFLIYGYARWKKLLGT
>Maldo_Gala_08g022620
MGKGPFSFKRSSSSVRRRPKKLIGTPPSPFPSPPQPIRSPPPSNSVNVNSTNTNNTSLSAVVAGGAGGGVKGKKKAGGARLWMRFDRFGVSELVECDKNAIIRRAAIPARDLRILGPVFSQSSSILAREKAMVVNLEFIKAIVTAEEVLLLDPLRQEVLPFADQLRQQLPQKSQSRIQEASPLDEQDNGMDASTIRQWLPVPEAVEGLQCDLPFEFQVLEVALEVVCIYLDSSVAELEREAYPVLDELARNVSTKNLELVRSLKSNLTRLLARVQKVRDEIEHLLDDNEDMAQLYLTRKWMQNQQPEALLGRSASNRISAPHLRRLGSNRSGSLVTSNNMDYDDVEDLEMLLEAYFMQLDGTRNKILSVREYIDDTEDYVNIQLDNQRNELIQLQLTLTIASFAVAVETLISGIFGMNIPCILYDKDGIFEAFVGGITAFSVLLFFLVFGYARWKKLLGT
>Maldo_Gala_08g022630
MGKGPFSFKRSSSSIRRRPKKFIGPPSTVFPSTPQPIQSPSPSNNVNISNTNTNSLSAVVAGDAGGGVKGKKKAGARLWMRFDRFGVSELVECEKNAIIRRTAIPARDLRILGPVFSHSSSILAREKAMVVNLEFIKAIVTAEEVLLLDPLRQEVIPFADQLRQQLPQKSQSRIQEASPLGEEDNGMDVSTGRQRLPVPEAVEGLQCDLPFEFQVLEVALEVVCTYLDSSVADLEREAYPVLDELARNVSTKNLELVRILKSNLTRLLARVQKMRDEIEHLLDDNEDMAHLYLTRKWMQNQQPEDLLGRSASNRIPASHLRRLGSTRSGSLVTSYYMDHDDVEDLEMLLDAYFMQLDRTRNKIISLREYIDDTEDYVNIRLDNQRNELIQFQLTLSIASFAISVETAIAGVFGFNIHCTIFDVNGIFVRFVVGMVAFALAIFFLIYGYARWKKLLGT
>Maldo_Gala_10g018680
MCALEMARDGLLVPAAAETAQTQAQASAAAKKKTTSLRSWISLDHDGQGTVLDLDKHAIIRRVQIHARDLRLLDPLLSYPSTILGREKVIVLNLEHIKAIITADEVLLRDPLDDNVLPIVEELQRRLPPSSANFNGQGEEEDASGVQKDGEIDDENEFPFEFRALEVALEGICSFLDAQTRQLEAAAYPALDELTSKISSRNLDRVRKLKSAMTRLTNRVQKVRDELEQLLDDDDDMADLYLSRKMVGTSPISDSGAPNWSLASPTITIGSKVSRTSRASAATTVEEENDVEELEMLLEAYFMQIDGTLNKLTTLREYIDDTEDYINIQLDNHRNQLIQLELFLSSGTVCLSMCSLVAAIFGMNIPYTWNDGHEYVFKWVIIVTGMVCASLFLLIMSYAQHKGLVGS
>Maldo_Gala_13g017680
MAPDGELVPVDPQAVVAVKKKSSRSWVLLDCTGKATVLDVDKYGIMQRVHIHARDLRIVDPLLSYPSAILGRDRAIVLNLEHIKAIITAEEVLLRDPLDENVIPVVEELQRRLPPVNVARENQTNGKEFPAVQNDIEAGEEDESPFEFRALEVALEAICSFLAARTTELETAAYPALDELTAKISSRNLDRVRKLKSGMTRLTARVQKVRDELEQLLDDDDDMADLYLSRKLAGASSPVSDTGPSNWYPASPTIGSKISRASRASIVTVRGDENDVEELEMLLEQAMPLQAYFMQIDGTLNKLATLREYIDDTEDYINIQLDNHRNQLIQVPFCLLM
>Maldo_Gala_15g027400
EEEGRGSQALYAVSPFRGSELVECDKNAIIRRAAIPAQDLRILGPVFSHSYSILAREKAMVVNLEFIKAIVTAEEVLLLDSLQQEVLPFADQQRRQWLPVSEAVKGVQCDLPFEFQVLEIALEVVCTYLNSSVADLERESYPVLDELARNVAALNLSRE
>Maldo_Gala_15g038270
MGKGPFSFKRSSSIRRRPKKFIGPPPSPFPSPPQPIRSPLPTNNANINNTNTNNNNTSLNAVVGGVKGKKKAGGARLWMRFDRFGGSELVECDKNAIIRRAAIPARDLRILGPVFSHSSSILAREKAMVVNLEFIKAIVTAEEVLLLDPLRQEVLPFADQLRQQLPQKRQSRIEEATPLDEQVSGMNVSTGRQWLPVPEAVEGVQCDLPFEFQVLEIALEVVCTYLNSSVADLEREAYPVLDELARNVSTKNLELVRSLKSILTRLLARVQKVRDELEHLLDDNEDMAQLYLTRKWMQNQQPEALLGRSASNSISAPYLRRLSSNRSGSLVNSNNMDYDDVEDLEMLLEAYFMQLDGTRNKILSVREYIDDTEDYVNIQLDNQRNELIQLQLTLTIASFAIAVETLISGIFGMNIPCILYTKKGIFEPFVGGTTAFSVLLFFLIFGYARWKKLLGT
>Maldo_Gala_16g017910
MAREGEMVPVDPHLAVVAVKKKSSRSWVLLDCNGKATVLDVDKYAIMHRVHIHARDLRIVDPLLSYPSTILGRDMAIVLNLEHIKAIITAEEVLLRDPLDENVIPVVEELQRRLPPVNATCESQTDGKEFPAGQNDTEAGDEDESPFEFRALEVALEAICSFLAVRTTELETAAYPALDELTSKISSRNLDRVRKLKSGMTRLTARVQKVRDELEQLLDDDDDMADLYLSRKLAGASSPVSDSGPANWYPASPTLGSKISRASRATMITVRGDENDVEELEMLLEAYFMQIDGTLNKLATLREYIDDTEDYINIQLDNHRNQLIQLELFLSSGTVCVSMFSLVAGIFGMNIPYTWNDGYGYMFKWVCVVTGIFCAVVFVIVISYARSKGLVGS
>Pyrco_DAP_Chr10v0.1_25099.1
MCALEMARDGLLVPAAAETAQTQAQASAAAKKKTTSLRSWISLDHDGQGTVLDLDKHAIIRRVQIHARDLRLLDPLLSYPSTILGREKVIVLNLEVGCEISISAFRSDSAFGFFFLVLNTVLGLYAFLKFGFQHIKAIITADEVLLRDPLDDNVLPIVEELQRRLPPSSANFNGQGEEEDASGVQKDGETDDENEFPFEFRALEVALEGICSFLDAQTRQLEAAAYPALDELTSKISSRNLDRVRKLKSAMTRLTNRVQKVYWLTILC
>Pyrco_DAP_Chr13v0.1_33507.1
MAPDGELVPLDPQAVVAVKKKSSRSWVLLDCTGKATVLDVDKYGIMQRVHIHARDLRIVDPLLSYPSTILGRDRAIVLNLEHIKAIITAEEVLLRDPLDENVIPVVEELQRRLPPVNVSRESQTNGKEFPAVQNDIEAGEEDESPFEFRALEVALEAICSFLAARTTELETAAYPALDELTAKISSRNLDRVRKLKSGMTRLTARVQKVRDELEQLLDDDDDMADLYLSRKLAGASSPVSDIGPSNWYPASPTIGSKISRASRASIVTVRGDENDVEELEMLLEAYFMQIDGTLNKLATVCAI
>Pyrco_DAP_Chr13v0.1_33626.1
MAPDGELVPLDPQAVVAVKKKSSRSWVLLDCTGKATVLDVDKYGIMQRVHIHARDLRIVDPLLSYPSTILGRDRAIVLNLEHIKAIITAEEVLLRDPLDENVIPVVEELQRRLPPVNVSRESQTNGKEFPAVQNDIEAGEEDESPFEFRALEVALEAICSFLAARTTELETAAYPALDELTAKISSRNLDRVRKLKSGMTRLTARVQKVRDELEQLLDDDDDMADLYLSRKLAGASSPVSDIGPSNWYPASPTIGSKISRASRASIVTVRGDENDVEELEMLLEAYFMQIDGTLNKLATVCAI
>Pyrco_DAP_Chr13v0.1_33726.1
MDVSTGRQRLPVPEAVEGLQCDLPFEFQVLEVALEVVCTYLDSSVADLGREVYPVLDELARNVSTKNLELVRILKSNLTRLLARVQKLWEYIDDTEDYVNIRLDNQRNELIQFQLTLSIASFAISVETSIASIWPGYLLSHLRVCEVEETAWYMSRACHLL
>Pyrco_DAP_Chr13v0.1_33727.1
MGKGPFSFKRSSSSIRRRPKKFIGPPSTVFPSPPQPIRSPSPSNNVNISNNNTNSLSAVVAGVAGGGVKGKKMAGARLWMRFDRFGVSELVECDKNAIIRRTAIPARDLRILGPVFSHSSSILAREKAMVVNLEFIKAIVTAKEVLLLDPLGQKVLPFADQLRQQLP
>Pyrco_DAP_Chr13v0.1_33728.1
MGKGPFSFKRSSSSVRRRPKKLIGTPPSPFPSPPQPIRSPPPSNSVNVNNRNTNNNSLSAVVAGGAGGGVKGKKKAGGARLWMRFDRFGVSELVECDKNAIIRRAAIPARDLRILGPVFSHSSSILAREKAMVVNLEFIKAIVTAEEVLLLDPLRQEVLPFADQLRQQLPQKSQSRIQETSPLDEQDNGMDASTGRQWLPVPEAVEGLQCDLPFEFQVLEVALEVVCTYLDSSVAELEREAYPVLDELARNVSTKNLELVRSLKSNLTRLLARVQKSRGNAMVLFIAFHALMLPYEGLLRVPFSRCSYGLSDVKVRDEIEHLLDDNEDMAHLYLTRKWMQNQQPEALLGRSASNRISAPHLRWLGSNRSGSLVTSNNMDYDDVEDLEMLLEAYFMQLDGTRNKILSVREYIDDTEDYVNIQLDNQRNELIQLQLTLTIASFAIAVETLISGIFGMNIHCILYDKDGIFEAFVGVITAFSVLLFFLIFGYARWKKLLGT
>Pyrco_DAP_Chr15v0.1_40083.1
MGKGPFSFKCSSSIRRRPKKFIGPPPSPFPSPPQPFRSPPLSNVHINSTNTNNNNNNLNAVVAGGGGVKGKKKAGGARLWMRFDRFGGSELVECDKNAIIRRAAIPARDLRILGPVFSHSSSILAREKAMVVNLEFIKAIVTAEEVLLLDPLRQEVLPFADQLRQQLPQKRQSRIEEASPLDELASGMIVSSGKQWLPVPEAVEGVQCDLPFEFQVLEIALEVVCTYLNSSVADLEREAYPVLDELARNVSTKNLELVRSLKSILTRLLARVQKVRDELEHLLDDNEDMAHLYLTRKWMQNQQPEALLGRSASNSISAPYLRWLSSNRSGSLVNSNNMDYDDVEDLEMLLEAYFMQLDGTRNKILSVREYIDDTEDYVNIQLDNQRNELI
>Pyrco_DAP_Chr15v0.1_40085.1
MGKGPFSFKRSSSIRRRPPKKFIGPPPSLFPSPPQPFRSPPLSNVHINSTNTNNNNNNLNAVVAGGGGVKGKKKAGGARLWMRFDRFGGSELVECDKNAIIRRAAIPARDLRILGPVFSHSSSILEFINAIVTAEEVLLLDPLRQEVLPFADQLRQQLPQKRQSRIEEASSLDELASGMIVSSGKQWLPVPEAVEGVQCDLPFEFQVLEIALEVVCTYLNSSVADLEREAYPVLDELARNVSTKNLELVRSLKSILTRLLARVHKVRDELEHLLDDNKDMAHLYLTRKWMHNQQPEALLGRSASNSISAPYLRRLSSNRSGSLVNSNNMDYDDVEDLEMLLEAYFMQLDGTCNKILSVREYIDDTEDYVNIQLDNQRNELIQLQLTLTIASFAIAVETLFKTIVKYVVTLRFLMKK
>Pyrco_DAP_Chr15v0.1_40088.1
MGKGPFFKCSSSIRRRPMKFIGPPPSPFPSPPQPFRSPPLSNVHINSTNTNNNNNNLNAVVAGGGGVKGKKKAGGARLWMRFDRFGGSELVECDKNAIIRRAAIPARDLRILGPVFSHSSSILAREKAMVVNLEFIKAIVTAEEVLLLDPLRQEVLPFADQLRQQLPQKRQSRIEEASPLDELASGMIVSSGKQWLPVPEAVEGVQCDLPFEFQVLEIALEVVCTYLNSSVADLEREAYPVLDELARNVSTKNLELVRSLKSILTRLLARVQKVRDELEHLLDDNEDMAHLYLTRKWMQNQQPEALLGRSASNSISAPYLRRLSSNRSGSLVNSNNMDYDDVEDLEMLLEAYFMQLDGTRNKILSVREYIDDTEDYVNIQLDNQRNELIQLQLTLTIASFAIAVETLISGIFGMNIPCILYTKKGIFEPFVGGITAFSVLLFFLIFGYARWKKLLDT
>Pyrco_DAP_Chr15v0.1_40095.1
MGREREAKMGKGPFSFKRSSSIRRRPPKKFIGPPPSPFPSPPQPFRSPPPSNVHINSTNTNNNNNNLNAVVAGGGGVKGKKKVGGARLWMRFDRFGGSELVECDKNAIIRRAAIPARDLRILGPVFSHSSSILAREKAMVVNLEFIKAIVTAEEVLLLDPLRQEVLPFADQLRQQLPQKRQSRIEEASPLDELASGMNASTGRKWLRVPEAVEGVQCDLPFEFQVLEIALEVVCTYLNSSVADLEREAYPVLDELARNVSTKNLELVRSLKSILTRLLARVQKVRDELEHLLDDNEDMAHLYLTRKWMQNQQPEALLGRSASNSISAPYLRRLSSNRSGSLVNSNNMDYDDVEDLEMLLEAYFMQLDGTRNKILSVREYIDDTEDYVNIQLDNQRNELIQLQLTLTIASFAIAVETLISGIFGMNIPCILYTKKGIFEPFVGGITAFSVLLFFLIFGYARWKKLLDT
>Pyrco_DAP_Chr16v0.1_40445.1
MVFNLEFIKAIVKAEEVLLLDPLRLEVLPFADQLRQQLPQKRQSRIEEASPLDEQVSGMNVSSGRQWLPVPEAVEDELARNVSTKNLELVRSLESILTRLLARVQKVRDEREHLLDDNEDMAHLYLTRKWLQNQQPKALFGRSASNSIFAP
>Pyrco_DAP_Chr16v0.1_41992.1
MAREGEMVPVDQQSAVAVKKKSSRSWVLLDCTGKATVLDVDKYAIMHRVHIHARDLRIVDPLLSYPSTILGRDRAIVLNLEHIKAIITAEEVLLRDPLDENVIPVVEELQRRLPPVNANCESQTDGKEFPAGQNDIEAGDEDESPFEFRALEVALEAICSFLAVRTTELETAAYPALDELTSKISSRNLDRVRKLKSGMTRMTARVQKVRDELEQLLDDDDDMADLYLSRKLAGASSPVSDSGPANWYPTSPTIGSKISRASRASMITVHGDENDVEELEMLLEVGQLEGQIKSKVMSYHDFDLSKQNYHEREPAVEYLREYIDDTEDYINIQLDNHRNQLIQLELFLSSGTVCVSMFSLVAGIFGMNIPYTWNDGYGYMFKWVCIVTGIFCAVVFVLVISYARYKGLVGS
>Pyrco_DAP_Chr5v0.1_12234.1
TQAQASAATKKKTAALRSWISLDHDGQGTVLDLDKHAIIHRVQIHARDLRLLDPLLSYPSTILGREKVIVLNLEHIKAIITADEVLLRDPFDDTVLPIVKELQRRLPLSSTNFNGQGEEEDASGVQKDETDEENEFPFEFRALEVALEGICSFLDGQTRVLEADAYPALDELTSKISSRNLDRVRKLKSAMTRLTNRVQKVRHDAGDLFLDLVLQSIPLNNVVRDELEQLLDDDDDMADLYLSRKMVGTSPVSDSGAPNWSLASPTITIGSKVSRTSRASAATTVEEENDVEELEMLLEAYFMQIEGTLNKLTALREYIDDTEDYINIQLDNHRNQLIQLELFLSSGTVCLSMCSMVAAIFGMNIPYTWTKDHGYVFKWVRIPPQST
>Pyrco_DAP_Chr8v0.1_21019.1
MGKGPFSFKRSSSSVRRRPKKLIGTPPSPFPSPPQPIRSPPPSNSVNVNNTNTNNNSLSAVVAGGAGGGVKGKKKAGGARLWMRFDRFGVSELVECDKNAIIRRAAIPARDLRILGPVFSHSSSILAREKAMVVNLEFIKAIVTAEEVLLLDPLRQEVLPFADQLRQQLPQKSQSRIQETSPLDEQDNGMDASTGRQWLPVPEAVEGLQCDLPFEFQVLEVALEVVCTYLDSSVAELEREAYPVLDELARNVSTKNLELVRSLKSNLTRLLARVQKSRGNAMVLFIAFHALMLPYEGLLRVPFSRCSYGLSDVKVRDEIEHLLDDNEDMAHLYLTRKWMQNQQPEALLGRSASNRISAPHLRWLGSNRSGSLVTSNNMDYDDVEDLEMLLEAYFMQLDGTRNKILSVREYIDDTEDYVNIQLDNQRNELIQLQLTLTIASFAIAVETLISGIFGMNIHCILYDKDGIFEAFVGGITAFSVLLFFLIFGYARWKKLLGT
>Pyrco_DAP_Chr8v0.1_21020.1
MSRPPSEVSVRSLAFRFHKHWGDWTCWAVEVGTVVFAALADGIATHFSRLTENERERVASPESSRILSAVVAGVAGGGVKGKKKAGARLWMRFDHFGMSELVECDKNAIIRRTAIPARDLRILGPVFSHSSSILAREKAMVVNLEFIKAIVTAEQVLLLDPLRQEVLPFADQLRQQLPQKSQSRIQEASPLGEEDNGMDVSTGRQRLPVPEAVEGLQCDLPFEFQVLEVALEVVCTYLDSSVADLEREAYPVLDDLARNVSTKNLELVRILKSNLTRLLARVQKVCLLNPTS
>Pyrco_DAP_Chr8v0.1_21021.1
MKDEIENLLDDNEDMAHLYLTRKWMQNQQPEDLLGRSASNRIPTSHLRQLGSTRSGSLVTSYYMDHDDVEDLEMLLDAYFMQLDRTRNKILSYIDDTEDYVNIRLDNQRNELIQFQLTLSIASFAISVKTSIAGVFGFNIYCPIFNVNGIFVRFVVGMVAFGLAIFFLIYGYARWKKLLGT
>Pyrco_BP1_003062.1
MSSRRCLRESDQRDNLKEGSKRLGRMRRRRRRRSRIVAGVAGGGVKGKKKAGARLWMRFDHFGMSELVECDKNAIIRRTAIPARDLRILGPVFSHSSSILAREKAMVVNLEFIKAIVTAEEVLLLDPLRQEVLPFADQLRQQLPQKSQSRIQEASPLGEEDNGMDVSTGRQRLPVPEAVEGLQCDLPFEFQVLEVALEVVCTYLDSSVADLEREAYPVLDDLARNVSTKNLELVRILKSNLTRLLARVQKSRGNTIVLFIAFPAIMLPYEE
>Pyrco_BP1_006422.1
MDYDDVEDLEMLLEAYFMQLDGTRNKILSVREYIDDTEDYVNIQLDNQRNELIQLQLTLTIASFAIAVETLISGMPGGRSCLIHESSLSSVVDSTQIRKLIYEP
>Pyrco_BP1_008361.1
MLALEMARDELLVPAAEETAQTQAQASAATKKKTAALRSWISLDHDGQGTVLDLDKHAIIHRVQIHARDLRLLDPLLSYPSTILGREKVIVLNLEHIKAIITADEVLLRDPFDDTVLPIVKELQRRLPLSSTNFNGQGEEEDASGVQKDETDEENEFPFEFRALEVALEGICSFLDGQTRVLEADAYPALDELTSKISSRNLDRVRKLKSAMTRLTNRVQKVRDELEQLLDDDDDMADLYLSRKMVGTSPVSDSGAPNWSLASPTITIGSKVSRTSRASAATTVEEENDVEELEMLLEAYFMQIEGTLNKLTALREYIDDTEDYINIQLDNHRNQLIQLELFLSSGTVCLSMCSMVAAIFGMNIPYTWTKDHGYVFKWVIIVTGIVCSSVFLLIISYARHKGLVGS
>Pyrco_BP1_012165.1
MAPDGELVPLDPQAVVAVKKKSSRSWVLLDCTGKATVLDVDKYGIMQRVHIHARDLRIVDPLLSYPSTILGRDRAIVLNLEHIKAIITAEEVLLRDPLDENVIPVVEELQRRLPPVNVSRESQTNGKEFPAVQNDIEAGEEDESPFEFRALEVALEAICSFLAARTTELETAAYPALDELTAKISSRNLDRVRKLKSGMTRLTARVQKVRDELEQLLDDDDDMADLYLSRKLAGASSPVSDIGPSNWYPASPTIGSKISRASRASIVTVRGDENDVEELEMLLELREYIDDTEDYINIQLDNHRNQLIQLELFLSSGTVCTSIFALVTGIFGMNIPYTWNQGYGYMFKWVCIVTGICCLFGFVIIISYARHKGLVGS
>Pyrco_BP1_018236.1
MGKGPFSFKRSSSSVRRRPKKLIGTPPSPFPSPPQPIRSPPPSNSVNVNNTNTNNNSLSAVVAGGAGGGVKGKKKAGGARLWMRFDRFGVSELVECDKNAIIRRAAIPARDLRILGPVFSHSSSILAREKAMVVNLEFIKAIVTAEEVLLLDPLRQEVLPFADQLRQQLPQKSQSRIQETSPLDEQDNGMDASTGRQWLPVPEAVEGLQCDLPFEFQVLEVALEVVCTYLDSSVAELEREAYPVLDELARNVSTKNLELVRSLKSNLTRLLARVQKSRGNAMVLFIAFHALMLPYEGLLRVPFSRCSYGLSDVKVRDEIEHLLDDNEDMAHLYLTRKWMQNQQPEALLGRSASNRISAPHLRWLGSNRSGSLVTSNNMDYDDVEDLEMLLEAYFMQLDGTRNKILSVREYIDDTEDYVNIQLDNQRNELIQLQLTLTIASFAIAVETLISGIFGMNIHCILYDKDGIFEAFVGGITAFSVLLFFLIFGYARWKKLLGT
>Pyrco_BP1_018627.1
MGKGPFSFKRSSSIRHRPKKFIGPPPSLFPSPPQQIPSPPHSNNVNINNTNTNNNNNSLSAIVAGGGCVKGKKKAGGARLWMRFDRFGRSELVECDKNVIIRRAAIPAWDLRILGPVFSHSSSILAREKAMVVNLEFIKAIVTAEEVLLLDPLWQEVLPFADQLRQQLPQKRQSRIEEASPLDEQGSGMNVSTRRQWLPVPEVVEGVQCDLPFEFQVPKIALEVVCTYLNFSVADLEREAYPVLDELARNVSTKNLELVRSLKSILTHFLARVQKMICYAACLISILSGINNLTQLGVKMFVNS
>Pyrco_BP1_024053.1
MGKGPFSFKRSSSIRRRPPKKFIGPPPSPFPSSPQPFRYPPPSNVHINSTNTNNNNNNLNAVVTGGGGVKGKKKAGGARLWMRFDRFGGSELVECDKNAIIRLAAIPARDLRILGPVFSHSSSILAREKAMVVNLEFIKAIVTAEEVLLLDPLRQEVLPFADQLRQQLPQKRQSRIEEASPLDELASGMNASTGRKWLRVPEAVEGVQCDLPFEFQVLEIALEVVCTYLNSSVADLEREAYPVLDELARNVSTKNLELVRSLKSILTRLLARVQKVCLLNPSS
>Pyrco_BP1_024654.1
MCALEMARDGLLVPAAAETAQTQAQASAAAKKKTTSLRSWISLDHDGQGTVLDLDKHAIIRRVQIHARDLRLLDPLLSYPSTILGREKVIVLNLEVGCEISISAFRSDSAFGFFFLVLNTVLGLYAFLKFGFQHIKAIITADEVLLRDPLDDNVLPIVEELQRRLPPSSANFNGQGEEEDASGVQKDGETDDENEFPFEFRALEVALEGICSFLDAQTRQLEAAAYPALDELTSKISSRNLDRVRKLKSAMTRLTNRVQKVRDELEQLLDDDDDMADLYLSRKMVGTSPVSDSGAPNWSLASPTITIGSKVSRTSRASAATTVEDENDVEELEMLLEAYFMQIDGTLNKLTTLREYIDDTEDYINIQLDNHRNQLIQLELFLSSGTVCLSMCSLVAAIFGMNIPYTWNDGHEYVFKWVIIVTGMVCASLFLLIMSYAQHKGLVGS
>Pyrco_BP1_028811.1
MRFDRFGGSELVECDKNAIIRRAAIPARDLRILGPVFSHSSSILAREKAMVVNLEFIKAIVTTEEVLLLDPLRQEVLSFADQLRQQLPQKRQSRIEEASPLDELASGMIVSSGKQWLPVPEAVEVWQTLIEKPTLF
>Pyrco_BP1_030240.1
MRFDRFGESELVECDKNAIIRRAAIPARDLRILGPVFSHSSSILAREKAMVVNLEFIKAIVTAEVVLLLDPLRQEVLPFADQLRQQLPQKRQSRIEEASPLDEQVSGMNVSTGRQWLLVPEAVEGVQCDLPFEFQVLEIALEVVCTYLNSSVSDLERESYTVLDELIRNVSTKNLELLTSLKSDLTHLVACVQKMICYAVCVISILSASMT
>Pyrco_BP1_031410.1
MDHLGGWNTVLMLETEEQLAIVDREAGGSFDASPSALPSPGKAAVAAARGEKGKGKRERERKGGEVLRLFSHNLEREVRDVLLRDPLDENVIPVVEELQRRLPPVNANCESQTDGKEFPAGQNDIEAGDEDESPFEFRALEVALEAICSFLAVRTTELETAAYPALDELTSKISSRNLDRVRKLKSGMTRLTARVQKVRDELEQLLDDDDDMADLYLSRKLAGASSPVSDSGPANWYPTSPTIGSKISRASRASMITVHGDENDVEELEMLLEAYFMQIDGTLNKLATLREYIDDTEDYINIQLDNHRNQLIQLELFLSSGTVCVSMFSLVAGIFGMNIPYTWNDGYGYMFKWVCIVTGIFCAVVFVLVISYARYKGLVGS
>Pyrco_BP1_036704.1
MMRRRSRSRSRSSAAAASAAAPPRRSSPLDELASGMNASTGRQWLGVPEAVEGVQCDLPFEFQVLEIALEVVCTYLNSSVADLEREAYPVLDELARNVSTKNLELVRSLKSILTRLLARVQKVCLLNPSS
>Pyrco_BP1_037341.1
MKDEIENLLDDNEDMAHLYLTRKWMQNQQPEDLLGRSASNRIPTSHLRQLGSTRSGSLVTSYYMDHDDVEDLEMLLDAYFMQLDRTRNKILSLREYIDDTEDYVNIRLDNQRNELIQFQLTLSIASFAISVETSIAGVFGFNIYCPIFNVNGIFVRFVVGMVAFGLAIFFLIYGYARWKKLLGT
>Pyrco_BP1_043894.1
MVFNLEFIKAIVKAEEVLLLDPLRLEVLPFADQLRQQLPQKRQSRIEEASPLDEQVSGMNVSSGRQWLPVPEAVEGVQCDLPFEFQVRDEREHLLDDNEDMAHLYLTRKWLQNQQPKALFGRSASNSIFAP
>Pyrco_BP_DH_05g19100
MLALEMARDELLVPAAEETAQTQAQASAATKKKTAALRSWISLDHDGQGTVLDLDKHAIIHRHIKAIITADEVLLRDPFDDTVLPIVKELQRRLPLSSTNFNGQGEEEDASGVQKDETDEENEFPFEFRALEVALEGICSFLDGQTRVLEADAYPALDELTSKISSRNLDRVRKLKSAMTRLTNRVQKVRDELEQLLDDDDDMADLYLSRKMVGTSPVSNSGAPNWSLASPTITIGSKVSRTSRASAATTVEEENDVEELEMLLEAYFMQIEGTLNKLTALREYIDDTEDYINIQLDNHRNQLIQLELFLSSGTVCLSMCSMVAAIFGMNIPYTWTKDHGYVFKWVIIVTGIVCSSVFLLIISYARHKGLVGS
>Pyrco_BP_DH_08g20690
MGKGPFSFKRSSSSVRRRPKKLIGTPPSPFPSPPQPIRSPPPSNSVNVNNTNTNNNSLSAVVAGGAGGGVKGKKKAGGARLWMRFDRFGVSELVECDKNAIIRRAAIPARDLRILGPVFSHSSSILGRRPWWLI
>Pyrco_BP_DH_08g20700
MDASTGRQWLPVPEAVEGLQCDLPFEFQVLEVALEVVCTYLDSSVAELEREAYPVLDELARNVSTKNLELVRSLKSNLTRLLARVQKVRDEIEHLLDDNEDMAHLYLTRKWMQNQQPEALLGRSASNRISAPHLRWLGSNRSGSLVTSNNMDYDDVEDLEMLLEAYFMQLDGTRNKILSVREYIDDTEDYVNIQLDNQRNELIQLQLTLTIASFAIAVETLISGIFGMNIHCILYDKDGIFEAFVGGITAFSVLLFFLIFGYARWKKLLGT
>Pyrco_BP_DH_08g20720
MRFDHFGMSELVECDKNAIIRRTAIPARDLRILGPVFSHSSSILAREKAMVVNLEFIKAIVTAEQVLLLDPLRQEVLPFADQLRQQLPQKSQSRIQEASPLGEEDNGMDVSTGRQRLPVPEAVEGLQCDLPFEFQVLEVALEVVCTYLDSSVADLEREAYPVLDDLARNVSTKNLELVRILKSNLTRLLARVQKMKDEIENLLDDNEDMAHLYLTRKWMQNQQPEDLLGRSASNRIPTSHLRQLGSTRSGSLVTSYYMDHDDVEDLEMLLDAYFMQLDRTRNKILSLREYIDDTEDYVNIRLDNQRNELIQFQLTLSIASFAISVKTSIAGVFGFNIYCPIFNVNGIFVRFVVGMVAFGLAIFFLIYGYARWKKLLGT
>Pyrco_BP_DH_10g16580
MCALEMARDGLLVPAAAETAQTQAQASAAAKKKTTSLRSWISLDHDGQGTVLDLDKHAIIRRVQIHARDLRFLDPLLSYPSTILGREKVIVLNLEHIKAIITADEVLLRDPLDDNVLPIVEELQRRLPPSSANFNGQGEEEDASGVQKDGETDDENEFPFEFRALEVALEGICSFLDAQTRQLEAAAYPALDELTSKVRDELEQLLDDDDDMADLYLSRKMVGTSPVSDSGAPNWSLASPTITIGSKVSRTSRASAATTVEDENDVEELEMLLEAYFMQIDGTLNKLTTLREYIDDTEDYINIQLDNHRNQLIQLELFLSSGTVCLSMCSLVAAIFGMNIPYTWNDGHEYVFKWVIIVTGMVCASLFLLIMSYAQHKGLVGS
>Pyrco_BP_DH_13g17790
MAPDGELVPLDPQAVVAVKKKSSRSWVLLDCTGKATVLDVDKYGIMQRVHIHARDLRIVDPLLSYPSTILGRDRAIVLNLEHIKAIITAEEVLLRDPLDENVIPVVEELQRRLPPVNVSRESQTNGKEFPAVQNDIEAGEEDESPFEFRALEVALEAICSFLAARTTELETAAYPALDELTAKISSRNLDRVRKLKSGMTRLTARVQKVRDELEQLLDDDDDMADLYLSRKLAGASSPVSDIGPSNWYPASPTIGSKISRASRASIVTVRGDENDVEELEMLLEAYFMQIDGTLNKLATLREYIDDTEDYINIQLDNHRNQLIQLELFLSSGTVCTSIFALVTGIFGMNIPYTWNQGYGYMFKWVCIVTGICCLFGFVIIVSYARHKGLVGS
>Pyrco_BP_DH_15g38020
MNASTGRQWLGVPEAVEGVQFVCTYLNSSVADLEREAYPVLDELARNVSTKNLELVRSLKSILTRLLARVQKVREYIDDTEDYVNIQLDNQRNELIQLQLTLTIASFAIAVETLISGIFGMNIPCILYTKKGIFEPFVGGITAFSVLLFFLIFRYARWKKLLDT
>Pyrco_BP_DH_16g17380
MAREGEMVPVDQQSAVAVKKKSSRSWVLLDCTGKATVLDVDKYAIMHRVHIHARDLRIVDPLLSYPSTILGRDRAIVLNLEHIKAIITAEEVLLRDPLDENVIPVVEELQRRLPPVNANCESQTDGKEFPAGQNDIEAGDEDESPFEFRALEVALEAICSFLAVRTTELETAAYPALDELTSKISSRNLDRVRKLKSGMTRMTARVQKVRDELEQLLDDDDDMADLYLSRKLAGASSPVSDSGPANWYPTSPTIGSKISRASRASMITVHGDENDVEELEMLLEAYFMQIDGTLNKLATLREYIDDTEDYINIQLDNHRNQLIQLELFLSSGTVCVSMFSLVAGIFGMNIPYTWNDGYGYMFKWVCIVTGIFCAVVFVLVISYARYKGLVGS
>Pyrco_BP_DH_420g00390
MAHLYLTRKWMQNQQPEALLGRSASNSISAPYLRRLSSNRSGSLVNSNNMDYDDVEDLEMLLEAYFMQLDGTRNKILFVSVREYIDDTEDYVNIQLDNQQNELIQLQLTLTIASFAIAVETLISGIFGMNIPCILYTKKGIFEPFVGGITVFSVLLFFLKFGYARWKKLLDT
>Pyrco_BP_DH_420g00500
MGKGPFSFKRSSSIRRRPPKKFIGPPPSPFPSPPQPFRSPPLSNVHINSTNTNNNNNNLNAVVAGGGGVKGKKKAGGARLWMRFDRFGGSELVECDKNAIIRRAAIPARDLRILGPVFSHSSSILAREKAMVVNLEFIKAIVTAEEVLLLDPLRQEVLPFADQLRQQLPQKRQSRIEEASPLDELASGMIVSSGKQWLPVPEVVEGVQCDLPFEFQVLEIALEVVCTYLNSSVADLEREAYPVLDELARNVSTKNLELVRSLKSILTRLLARVQKVRDELEHLLDDNEDMAHLYLTRKWMQNQQPEALLGRSASNSISAPYLRRLSSNRSGSLVNSNNMDYDDVEDLEMLLEAYFMQLDGTRNKILSVREYIDDTEDYVNIQLDNQRNELIQLQLTLTIASFAIAVETLISGIFGMNIPCILYTKKGIFEPFVGGITAFSVLLFFLIFGYARWKKLLDT
>Pyrco_BP_DH_420g00530
MQNQQPGALLGHSASNSICAPYLRWLSSNRSGSLVNSNSMDYDDVREYIDNTEDYLQLTLTVASFAIAVETLIPGIFGMNIPCTLYTKKGIFEPFVGGITAFSVLLFFLIFGYARWKKLSTKRSGYSLLLDNMLEKVSVKWGLSIHVLSVRDELEHLLDNNEDMAHLYLTRKWMQNQQPEALLGRSASNSISAPYLRRLSSNRSGSLVNSNNMDYDDVEDLEMLLEAYFMQLDGTRNKILSVSVREYIDDTEDYVNIQLDNQRNELIQLQLTLTIASFAIAVETLISGIFGMNIPCILYTKKGIFEPFVGGITAFSVLLFFLKFGYARWKKLLDT
>Pruav_co4059427.1_g010.1.br
ISSRNLDRVRKLKSAMTRLTARVQKVRDELEQLLDDDDDMADLYLSRKLAGASSPVSVSGPPNWYPASPTIGSKISRASRASIATVRGDENDVEELEMLLEAYFMQIDGTLNKLAT
>Pruav_sc0000998.1_g240.1.mk
MARDGEVVPVDPQAVVAVKKKSSRSWVLLDGTGKATVLDVDKYAIMHRVHIHARDLRIVDPLLSYPSTILGRDRAIVLNLEHIKAIITAEEVLLRDPVDENVIPVVEELQRRLPPVNAIRESQKDEKEFPAGQIDLDAGEEDESPFEFRALEVALEAICSYLSARTTELETAAYPALDELTSKISSRNLDRVRKLKSAMTRLTARVQKVRDELEQLLDDDDDMADLYLSRKLAGASSPVSVSGPPNWYPASPTIGSKISRASRASIATVRGDENDVEELEMLLEAYFMQIDGTLNKLATLREYIDDTEDYINIQLDNHRNQLIQLELFLSAGTLCMAIFSLVAGIFGMNIPYTWNDGYGYMFKWVCIVTGIVCACVFIIIMSYARFKGLVGS
>Pruav_sc0001196.1_g660.1.mk
MAQLYLTRKWIQNQQSEAFLGRSASISISNTAPHLRRLSSNKSGSLVTSNNMDYDDVEDLEMLLEAYFMQLDGTRNKILSVREYIDDTEDYVNIQLDNQRNELIQLQLTLTIASFAVAVETLISGIFGMNIPCVLYEMNGVFEPFVGGITAFCVLLFFVIFGYARWKKLLGS
>Pruav_sc0009726.1_g010.1.mk
VLLRDPFDDNVLPIVEELQRRLPLVSANFQGQGEDEETSGVQKDVETDELKFPFEFRALEVALEGICSFLDARTRELETDAYPALDELTSKVRDELEQLLDDDDDMADLYLSRKLVGTSPLSDSGAPNWSLASPTITIGSRVSKTSRASAATTSEENDVEELEMLLEAYFMQIESTLNKLTTLREYIDDTEDYINIQ
>Pyrusco0g028450.1
MGKGPFSFKRSSSIRRRPPKKFIGPPPSPFPSSPQPFRYPPPSNVHINSTNTNNNNNNLNAVVTGGGGVKGKKKAGGARLWMRFDRFGGSELVECDKNAIIRLAAIPARDLRILGPVFSHSSSILAREKAMVVNLEFIKAIVTAEEVLLLDPLRQEVLPFADQLRQQLPQKRQSRIEEASPLDELASGMNASTGRKWLRVPEAVEGVQCDLPFEFQVLEIALEVVCTYLNSSVADLEREAYPVLDELARNVSTKNLELVRSLKSILTRLLARVQKVRDELEHLLDDNEDMAHLYLTRKWMQNQQPEALLGRSASNSISAPYLRRLSSNRSGSLVNSNNMDYDNVEDLEMLLEAYFMQLDGTHNKILSVREYIDDTEDYVNIQLDNQRNELIQLQLTLTIASFAIAVETLISGIFGMNIPCILYTKKGIFEPFVGGITAFSVLLFFLIFGYARWKKLLDT
>Pyrusco0g028470.1
MFKKDLNDSSNMLSSWDGEGDCCNWTGVACNNLTGHVRVLHLVGYYDEVTGEEHMLGGKCSSSIRRRPKKFIGPPLSPFPSPPQPFRSPPPSSVHINNTNTNNNNNNLNAVVAGGGGVKGKKKAGGASLWMRFDRFGGSELVECDKNAIIRRAAIPARDLRILSPVFSHSSSILAREKAMVVNLEFIKAIVTAEEVLLLDPLRQEVLPFADQLRQQLPQKSGMNVSTGRQWLPVPEAVEGVQCDLPFEFQVLEIALEVVCTYLNSSVSDLERESYTVLDELARNVSTKNLELLRSLKSDLTHLVARVQKESYIENAVLVTKGKEVKYKTMLHLVASLDLSSNMLSGEIPKELTSLISLEMLNLSNNLLTGRIPSKISDMGTLESLDLSMNQLSGEISLSVSNLTFLDYLNLSYSNLIGQIAKSVQLQSFDLSSYAGNKLCGPPLLERCSTNEAMPPVGDEKREEGHLLEDSGFYLSLGLGFAFGFCIVLSSLMSNVPRSNAFSQF
>Pyrusco0g028480.1
MGKGPFSFKRSSSIRRRPPKKFIGPPPSPFPSPPQPFRSPPLSNVHINSTNTNNNNNNLNAVVAGGGGVKGKKKAGGARFGMRFDRFGGSELVECDKNAIIRRAAIPARDLRILGPVFSHSSSILAREKAMVVNLEFIKAIVTTEEVLLLDPLRQEKRQSRIEEASPLDELASGMIVSSGKQWLPVPEAVEGVQCDLPFEFQVLEIALEVVCTYLNSSVADLDREAYPVLDELARNVSTKNLELVRSLKSILTRLLARVQKVRDELEHLLDDNEDMAHLYLTRKWMQNQYISAPYLRRLSSNRSGSLVNSNNMDYDDVEDLEMLLEAYFMQLDGTRNKILSVREYIDDTEDYVNIQLDNQRNELIQLQLTLTIASFAIAVETLISGIFGMNIPCILYTKKGIFEPFVGGITAFSMLLFFLIFRYARWKKLLDT
>Pyrusco0g028500.1
MMRRRSRSRSRSSAAAASAAAPPRRSSPLDELASGMNASTGRQWLGVPEAVEGVQCDLPFEFQVLEIALEVVCTYLNSSVADLEREAYPVLDELARNVSTKNLELVRSLKSILTRLLARVQKVCLLNPSS
>Pyrusco0g035380.1
MCALEMARDGLLVPAAAETAQTQAQASSAAKKKTTSLRSWISLDHDGQGTVLDLDKHAIIRRVQIHARDLRLLDPLLSYPSTILGREKVIVLNLEHIKAIITADEVLLRDPLDDNVLPVVEELQRRLPPSSANFNGQGEEEDASGVQKDGETDDENEFPFEFRALEVALEGICSFLDAQTRQLEAAAYPALDELTSKISSRNLDRVRKLKSAMTRLTNRVQKVRDELEQLLDDDDDMADLYLSRKMVGTSPVSDSGAPNWSLASPTITIGSKVSRTSRASAATTVEDENDVEELEMLLEAYFMQIDGTLNKLTTLREYIDDTEDYINIQLDNHRNQLIQLELFLSSGTVCLSMCSLVAAIFGMNIPYTWNDGHEYVFKWVIIVTGMVCASLFLLIMSYAQHKGLVGS
>Pyrusco13g006940.1
MAPDGELVPLDPQAVVAVKKKSSRSWVLLDCTGKATVLDVDRYGIMQRVHIHARDLRIVDPLLSYPSTILGRDRAIVLNLEHIKAIITAEEVLLRDPLDENVIPVVEELQRRLPPVNVSRESQTNGKEFPAVQNDIEAGEEDESPFEFRALEVALEAICSFLAARTTELETAAYPALDELTAKISSRNLDRVRKLKSGMTRLTARVQKVRDELEQLLDDDDDMADLYLSRKLAGASSPVSDIGPSNWYPASPTIGSKISRASRASIVTVRGDENDVEELEMLLEAYFMQIDGTLNKLATLREYIDDTEDYINIQLDNHRNQLIQLELFLSSGTVCTSVFALVTGIFGMNIPYTWNQGYGYMFKWVCIVTGICCLFGFVIIISYARHKGLVGS
>Pyrusco16g015770.1
MAREGEMVPVDPQSAVAVKKKSSRSWVLLDCTGKATVLDVDKYAIMHRVHIHARDLRIVDPLLSYPSTILGRDRAIVLNLEHIKAIITAEEVLLRDPLDENVIPVVEELQRRLPPVNANCESQTDGKEFPAGQNDIEAGDEDESPFEFRALEVALEAICSFLAVRTTELETAAYPALDELTSKISSRNLDRVRKLKSGMTRLTARVQKVRDELEQLLDDDDDMADLYLSRKLAGASSPVSDSGPANWYPTSPTIGSKISRASRASMITVHGDENDVEELEMLLEAYFMQIDGTLNKLATLREYIDDTEDYINIQLDNHRNQLIQLELFLSSGTVCVSMFSLVAGIFGMNIPYTWNDGYGYMFKWVCIVTGIFCAVVFVLVISYARYKGLVGS
>Pyrusco5g017350.1
MLALEMARDELLVPAAEETAQTQAQASAATKKKTAALRSWISLDHDGQGTVLDLDKHAIIHRVQIHARDLRLLDPLLSYPSTILGREKVIVLNLEHIKAIITADEVLLRDPFDDTVLPIVKELQRRLPLSSTNFNGQGEEEDASGVQKDETDEENEFPFEFRALEVALEGICSFLDGQTRVLEADAYPALDELTSKISSRNLDRVRKLKSAMTRLTNRVQKVRDELEQLLDDDDDMADLYLSRKMVGTSPVSDSGAPNWSLASPTITIGSKVSRTSRASAATTVEEENDVEELEMLLEAYFMQIEGTLNKLTALREYIDDTEDYINIQLDNHRNQLIQLELFLSSGTVCLSMCSMVAAIFGMNIPYTWTKDHGYVFKWVIIVTGIVCSSVFLLIISYARHKGLVGS
>Pyrusco5g017990.1
MLALEIARDELLVPAAEETAQTRAQASAATKKKTAALRSWISLDHDGQGTVLDLDKHAIIHRVQIHARDLRLLDPLLSYPSTILGREKVIVLNLEHIKAIITADEVLLRDPFDDAVLPIVKELQRRLPLSSTNFNGQGEEEDASGVQKDETDEENEFPFEFRALEVALEGICSFLDGQTRVLEADAYPALDELTSKISSRNLDRVRKLKSAMTRLTNRVQKVRDELEQLLDDDDDMADLYLSRKMVGTSPVSDSGAPNWSLASPNITIGSKVSRTSRASAATTVEEENDVEELEMLLEAYFMQIEGTLNKLTALREYIDDTEDYINIQLDNHRNQLIQLELFLSSGTVCLSMCSMVAAIFGMNIPYTWRKDHGYVFKWVIIVTGIVCGSVFLLIISYARHKGLVGS
>Pyrusco8g016400.1
MGKGPFSFKRSSSSIRRRPKKFIGPPSTVFPSPPQPIWSPSPSNNVNISNDNTNTNTNSLSAVVAGGAGGGVKGKKKAGARLWMRFDRFGMTELVECDKNAIIRRTAIPARDLRILGPVFSHSSSILAREKAMVVNLEFIKAIVTAEEVLLLDPLRQELLPFADQLRQQLPQKSQSRIQEASPLGEEDNGMDVSTGRQRLPVPEAVEGLQCDLPFEFQVLEVALEVVCTYLDSSVADLEREAYPVLDELARNVSTKNLELVRILKSNLTRLLARVQKHNDLSLYLFYAFMLRTIGE
>Pyrbe_004617
MCALEMARDGLLVPAAAETAQTQAQASSAAKKKTTSLRSWISLDHDGQGTVLDLDKHAIIRRVQIHARDLRLLDPLLSYPSTILGREKVIVLNLEHIKAIITADEVLLRDPLDDNVLPIVEELQRRLPPSSANFNGQGEDEDASGVQKDGETDDENEFPFEFRALEVALEGICSFLDAQTRQLEAAAYPALDELTSKISSRNLDRVRKLKSAMTRLTNRVQKVRDELEQLLDDDDDMADLYLSRKMVGTSPVSDSGAPNWSLASPTITIGSKVSRTSRASAATTVEDENDVEELEMLLEAYFMQIDGTLNKLTTLREYIDDTEDYINIQLDNHRNQLIQLELFLSSGTVCLSMCSLVAAIFGMNIPYTWNDGHEYVFKWVIIGTGMVCASLFLLIMSYAQHKGLVGS
>Pyrbe_014982
MAPDGELVPLDPQAVVAVKKKSSRSWVLLDCTGKATVLDVDKYGIMQRVHIHARDLRIVDPLLSYPSTILGRDRAIVLNLEHIKAIITAEEVLLRDPLDENVIPVVEELQRRLPPVNVSRESQTNGKEFPAVQNDIEAGEEDESPFEFRALEVALEAICSFLAARTTELETAAYPALDELTAKISSRNLDRVRKLKSGMTRLTARVQKVRDELEQLLDDDDDMADLYLSRKLAGASSPVSDIGPSNWYPASPTIGSKISRASRASIVTVRGDENDVEELEMLLEAYFMQIDGTLNKLATLREYIDDTEDYINIQLDNHRNQLIQLELFLSSGTVCTSIFALVTGIFGMNIPYTWNQGYGYMFKWVCIVTGICCLFGFVIIISYARHKGLVGS
>Pyrbe_024251
MGKGPFSFKRSSSIRRRPPKKFIGPPPSPFPSPPQPFRSPPPSNVHINSTNTNNNNNNLNVVVAGGGGVKGKKKAGGARLWMRFDRFGGSELVECDKNAIIRRAAIPARDLRILGPVFSHSSSILAREKAMVVNLEFIKAIVTAEEVLLLDPLRQEVLPFADQLRQQLPQKRQSRIEEASPLDELASGMIVSSGKQWLPVPEAVEGVQCDLPFEFQVLEIALEVVCTYLNSSVADLEREAYPVLDELARNVSTKNLELVRSLKSILTRLLARVQKVRDELEHLLDDNEDMAHLYLTRKWMQNQQPEALLGRSASNSISAPYLRRLSSNRSGSLVNSNNMDYDDVEDLEMLLEAYFMQLDGTRNKILSVREYIDDTEDYVNIQLDNQRNELIQLQLTLTIASFAIAVETLISGIFGMNIPCILYTKKGIFEPFVGGITAFSVLLFFLIFGYARWKKLLDT
>Pyrbe_026400
MAREGEMVPVDPQSAVAVKKKSSRSWVLLDCTGKATVLDVDKYDIMHRVHIHARDLRIVDPLLSYPSTILGRDRAIVLNLEHIKAIITAEEVLLRDPLDENVIPVVEELQRRLPPVNASCEGQTDGKEFPAGQNDVEAGDEDESPFEFRALEVALEAICSFLAVRTTELETAAYPALDELTSKISSRNLDRVRKLKSGMTRLTARVQKVRDELEQLLDDDDDMADLYLSRKLAGASSPVSDSGPANWYPTSPTIGSKISRASRASMITVHGDENDVEELEMLLEAYFMQIDGTLNKLATLREYIDDTEDYINIQLDNHRNQLIQLELFLSSGTVCVSMFSLVAGIFGMNIPYTWNDGYGYMFKWVCIVTGIFCAVVFVLVISYARYKGLVGS
>Pyrbe_042945
MLALEIARDELLVPAAEETAQTQAQASAATKKKTAALRSWISLDHDGQGTVLDLDKHAIIHRVQIHARDLRLLDPLLSYPSTILGREKVIVLNLEHIKAIITADEVLLRDPFDDAVLPIVKELQRRLPLSSTNFKGQGEEEDASGVQKDETDEENGSSSSIFRVPSCVSMFPIWCPSFVLVYMFFDLISWLFCLCHDLEFPFEFRALEVALEGICSFLDGQTRVLEADAYPALDELTSKISSRNLDRVRKLKSAMTRLTNRVQKVRDELEQLLDDDDDMADLYLSRKMVGTSPVSDSGAPNWSLASPNITIGSKVSRTSRASAATTVEEENDVEELEMLLEAYFMQIEGTLNKLTALREYIDDTEDYINIQLDNHRNQLIQLELFLSSGTVCLSMCSMVAAIFGMNIPYTWRKDHGYVFKWVIIVTGIVCGSVFLLIISYARHKGLVGS
>Pyrbe_053212
MGKGPFSFKRSSSSVRRRPKKLIGTPPSPFPSPPQPIRSPPPSNSVNVNNTNTNNNSLSAVVAGGAGGGVKGKKKAGGARLWMRFDRFGVSELVECDKNAIIRRAAIPARDLRILGPVFSHSSSILAREKAMVVNLEFIKAIVTAEEVLLLDPLRQEVLPFADQLRQQLPQKSQSRIQETSPLDEQDNGMDASTGRQWLPVPEAVEGLQCDLPFEFQVLEVALEVVCTYLDSSVAELEREAYPVLDELARNVSTKNLELVRSLKSNLTRLLARVQKVRDEIEHLLDDNEDMAHLYLTRKWMQNQQPEALLGRSASNRISAPHLRWLGSNRSGSLVTSNNMDYDDVEDLEMLLEAYFMQLDGTRNKILSVREYIDDTEDYVNIQLDNQRNELIQLQLTLTIASFAIAVETLISGIFGMNIHCILYDKDGIFEAFVGGITAFSVLLFFLIFGYARWKKLLGT
>Pyrbe_053214
MGKGPFSFKRSSSNIRRRPKKFIGPPTVFPSPPQPTRSPSPSNNVNISNTNTNSLSAVVAGGAGGGVKGKKKAGARLWMRFDRFGVSELVECDKNAIIRRTSIPARDLRILGPVFSHSSSILAREKAMVVNLEFIKAIVTAEEVLLLDPLRQEVLPFADQLRQQLPQKNQSRIQEASPLGEEDNGMDVSTGRQRLPVAEAVEGLQCDLPFEFQVLEVALEVVCTYLDSSVADLEREAYPVLDELARNVSTKNLELVRILKSNLTRLLARVQKMKDEIENLLDDNEDMAHLYLTRKWMQNQQPEDLLGRSASNRIPTSHLRRLGSTRSGSLITSYYMDHDDVEDLEMLLDAYFMQLDRTRNKILSLREYIDDTEDYVNIRLDNQRNELIQFQLTLSIASFAISVETSIAGVFGFNIYCPIFNVNGIFVRFVVGMVAFGLAIFFLIYGYARWKKLLGT
>Pyrbe_056569
MGKGPFSFKRSSSIRRRPPKKFIGPPPSPFPSPPQPFRSPPLSNVHINSTNTNNNNNNLNAVVAGGGGVKGKKKAGGARLWMRFDRFGGSELVECDKNAIIRRAAIPARDLRILGPVFSHSSSILAREKAMVVNLEFIKAIVTAEEVLLLDALRQEVLPFADQLRQQLPQKRQSRIEEASPLDELASGMILSSGKQWLPVPEAVEGVQCDLPFEFQVLEIALEVVCTYLNSSVADLEREAYPVLDELARNVSTKNLELVRSLKSILTRLLARVQKVRDELEHLLDDNEDMAHLYLTRKWMQNQQPEALLGRSASNSISAPYLRRLSSNRSGSLVNSNNMDYDDVEDLEMLLEAYFMQLDGTRNKILSVREYIDDTEDYVNIQLDNQRNELIQLQLTLTIASFAIAVETLISGIFGMNIPCILYTKKGIFEPFVGGITAFSVLLFFLIFGYARWKKLLDT
>Pyrpy_N_05g1758.1
MLALEIARDELLVPAAEETAQTRAQASAATKKKTAALRSWISLDHDGQGTVLDLDKHAIIHRVQIHARDLRLLDPLLSYPSTILGREKVIVLNLEVGCEISTSAFRSYSASGFFSFTKHCACCVCFMGFGFQHIKAIITADEVLLRDPFDDAVLPIVKELQRRLPLSSTNFNGQGEEEDASGVQKDETDEENEFPFEFRALEVALEGICSFLDGQTRVLEADAYPALDELTSKISSRNLDRVRKLKSAMTRLTNRVQKVRDELEQLLDDDDDMADLYLSRKMVGTSPVSDSGAPNWSLASPNITIGSKVSRTSRASAATTVEEENDVEELEMLLEAYFMQIEGTLNKLTALREYIDDTEDYINIQLDNHRNQLIQLELFLSSGTVCLSMCSMVAAIFGMNIPYTWRKDHGYVFKWVIIVTGIVCGSVFLLIISYARHKGLVGS
>Pyrpy_N_08g2407.1
MGKGPFSFKRSSSSVRRRPKKLIGTPPSPFPSPPQPIRSPPPSNSVNVNNTNTNNNSLSAVVAGGAGGGVKGKKKAGGARLWMRFDRFGVSELVECDKNAIIRRAAIPARDLRILGPVFSHSSSILAREKAMVVNLEFIKAIVTAEEVLLLDPLRQEVLPFADQLRQQLPQKSQSRIQETSPLDEQDNGMDASTGRQWLPVPEAVEGLQCDLPFEFQVLEVALEVVCTYLDSSVAELEREAYPVLDELARNVSTKNLELVRSLKSNLTRLLARVQKVRDEIEHLLDDNEDMAHLYLTRKWMQNQQPEALLGRSASNRISAPHLRWLGSNRSGSLVTSNNMDYDDVEDLEMLLEAYFMQLDGTRNKILSVREYIDDTEDYVNIQLDNQRNELIQLQLTLTIASFAIAVETLISGIFGMNIHCILYDKDGIFEAFVGGITAFSVLLFFLIFGYARWKKLLGARLWMRFDRFGVSELVECDKNPIIRRTSIPARDLRILGPAIVTAEEVLLLDPLRQEVLPFADQLRQQLPQKNQSRIQEASPLGEEDNGMDVSTGRQRLPVAEAIEGLQCDLPFEFQVLEVALEVVCTYLDSSVADLEREAYPVLDELARNVSTKNLELVRILKSNLTRLLARVQKMKDEIENLLDDNADMAHLYLTRKWMQNQQPEDLLGRSASNRIPTSHLRRLGSTRSGSLITSYYMDHDDVEDLEMLLDAYFMQLDRTRNKILSLREYIDDTEDYVNIRLDNQRNELIQFQLTLSIASFAISVETSIAGVFGFNIYCPIFNVNGIFVRFVAGMVAFALAIFFLIYGYARWKKLLGT
>Pyrpy_N_10g0836.1
MCALEMARDGLLVPAAAETAQTQAQASAAAKKKTTSLRSWISLDHDGQGTVLDLDKHAIIRRVQIHARDLRLLDPLLSYPSTILGREKVIVLNLEHIKAIITADEVLLRDPLDDNVLPIVEELQRRLPPSSANFNGQGEEEDASGVQKDGETDDENEFPFEFRALEVALEGICSFLDAQTRQLEAAAYPALDELTSKISSRNLDRVRKLKSAMTRLTNRVQKVRDELEQLLDDDDDMADLYLSRKMVGTSPVSDSGAPNWSLASPTITIGSKVSRTSRASAATTVEDENDVEELEMLLEAYFMQIDGTLNKLTTLREYIDDTEDYINIQLDNHRNQLIQLELFLSSGTVCLSMCSLVAAIFGMNIPYTWNDGHEYVFKWVIIGTGMVCASLFLLIMSYAQHKGLVGS
>Pyrpy_N_13g1992.1
MAPDGELVPLDPQAVVAVKKKSSRSWVLLDCTGKATVLDVDKYGIMQRVHIHARDLRIVDPLLSYPSTILGRDRAIVLNLEHIKAIITAEEVLLRDPLDENVIPVVEELQRRLPPVNVSRESQTNGKEFPAVQNDIEAGEEDESPFEFRALEVALEAICSFLAARTTELETAAYPALDELTAKISSRNLDRVRKLKSGMTRLTARVQKVRDELEQLLDDDDDMADLYLSRKLAGASSPVSDIGPSNWYPASPTIGSKISRASRASIVTVRGDENDVEELEMLLEIDGTLNKLATLREYIDDTEDYINIQLDNHRNQLIQLELFLSSGTVCTSVFALVTGIFGMNIPYTWNQGYGYMFKWVCIVTGICCLFGFVIIISYARHKGLVGS
>Pyrpy_N_16g1435.1
MAREGEMVPVDPQSAVAVKKKSSRSWVLLDCTGKATVLDVDKYAIMHRVHIHARDLRIVDPLLSYPSTILGRDRAIVLNLEHIKAIITAEEVLLRDPLDENVIPVVEELQRRLPPVNASCEGQTDGKEFPAGQNDVEAGDEDESPFEFRALEVALEAICSFLAVRTTELETAAYPALDELTSKISSRNLDRVRKLKSGMTRLTARVQKVRDELEQLLDDDDDMADLYLSRKLAGASSPVSDSGPANWYPTSPTIGSKISRASRASMITVHGDENDVEELEMLLEAYFMQIDGTLNKLATLREYIDDTEDYINIQLDNHRNQLIQLELFLSSGTVCVSMFSLVAGIFGMNIPYTWNDGYGYMFKWVCIVTGIFCAVVFVLVISYARYKGLVGS
>Rosch_v2.0_Chr1g0372101
MGKGPFSLKRSSSSRRQRPKKFIGPPPSPFPSPPPPPRPMGSAPSSPLNNNSLAVKAKKKAGGGARLWMRFDRCGGSELVECDKNAIIRRAAIPPRDLRILGPVFSHSSSILAREKAMVVNLEFIKAIVTAEEVLLLDPLRQEVLPFADQLRQQLPQSRVDEQDNQLDASTARQWLPVPEAVEGLQCDLPFEFQVLEIALEVVCTYLDSSVADLEMEAYPVLDELARNVSTKNLELVRSLKSNLTRLLARVQKVRDEIEHLLDDNEDMAHLYLTRKWIQNQQSEALLARSGSNRSSPTAPNLRRLGSNRSSSLVTSNNMGEDDVEDLEMLLEAYFMQLDGTRNKILSVREYIDDTEDYVNIQLDNQRNELIQLQLTLTIASFAIAVETLIAGIFGMNIPCVLYDKKGIFELFVGGVTAFSVLLFFLVFGYARWKKLLGS
>Rosch_v2.0_Chr2g0150571
MSLPPSSRNLDRVHKLKSAMTKLTNRVQKVRDELEQLLDDDDDDDMADLYLSRKLVGTSPVSDSGAPNWSFASPTITIGSKVSRASRASVTTVQEENDVEELEMLLEAYFMQIEGTLNKLTTICTRIAVSAC
>Rosch_v2.0_Chr4g0389661
MTRGGGGGGDGEAVAAVAVVDPQAVVAVKKKSSRSWVLLDATGQATVLDVDKYAIMHRVHIHARDLRIVDPLLSYPSAILGRDRAIVLNLEHIKAIITAEEVLLRDPLDENVIPVVEELQRRLPPVNSNRENQTDGREFPAGHNDVDAGEEDESPFEFRALEVALEAICSFLAARTTELETAAYPALDELTSKISSRNLDRVRKLKSAMTRLTARVQKVRDELEQLLDDDDDMADLYLSRKLVGACSPVSASGPPNWYPASPTIGSKISRASRASMITVRGDENDVEELEMLLEAYFMQIDGTLNKLATLREYIDDTEDYINIQLDNHRNQLIQLELFLSSGTVSLSVYSLVAGIFGMNIPYTWNDGHGYMFKWVCIVTGIVCFFVFIVIVAYARHKGLVGS
>Rosch_v2.0_Chr4g0389711
MQRVHIHARDLRIVDPLLSYPSAILGRDRAIVLNLEHIKAIITAEEVLLRDPLDENVIPIVEELQRRLPPVNSNRENQTDGSEFPVDAAEEDGMSSFEFRALEVALEVICSFLAARTTELETAAYPALDLLTSKISSHNLDRVRKLKSAMTRLTARVQKVRDELEQLLDDDDDDMADLYLSRKLAGACSPVSASGPPNWYPASPTIGSISRASRASMVTGRGDENDVDELEMLLEAYFMQIDGTLNKLATLREYIDDTEDYINIQLDNHRNQLIQLELILSSGTVGLSMYSLVCGIFGVNIPYSWNQDHGYMFKWVWIVTGIVCFSVFIVIVAYARHKGLVGS
>Rosch_v2.0_Chr6g0246761
MGKGPWNNSLAVNGKKKAGGARLWMRLDCCRRSELEVLPFPDQLRQQLLSHKTQSGQWLPVLEVVEGLQCDLPFEFQVLEIALEHKTQSGQWLPVSEVVEGLQCDLPFEFQTLRWKLTMCSMNWPEMLPPRILNLFTCSLKSTLTRLLARVQQVRDEIEHLLDDNEDMAHLYLTRKWIQNQQSEALLARSGSNSISPLPQSSLAKF
>Rosch_v2.0_Chr6g0289361
MIALEMARDGSLVNLETQAQANKKTAALRSWISLDQDGQGTVLDLDKYAIMRRVNIHARDLRLLDPLLSYPSTILGREKVIVLNLEHIKAIITAEEVLLRDPFDDNVLPIVEELQRRLPPTSANFNGPGEEEDSGLQKDVETSEDDDFPFEFRALEVALEAICTSLDACTRELESDAYPALDELTSKISSRNLDRVRKLKSAMTRLTNRVQKVRDELEQLLDDDDDMADLYLSRKLVGTSPVSDSGAPNWSLASPTITIGSKVSRASRASVTTVQEENDVEELEMLLEAYFMQIEGTLNKLTTLREYIDDTEDYINIQLDNHRNQLIQLELFLSSGTVCVSIYSLVAAIFGMNIKYTWNENHEHVFKWVVITTGLVGASIFLFIVSYARHKGLVGS
>Rubch_LG02.1686
MIALELARDGFLLPVETQAKKTAALRSWISLDHDGQGTVLDLDKYAIMRRVNIHARDLRLLDPLLSYPSTILGREKVIVLNLEHIKAIITAEEVLLRDPFDENVLPIVEELQRRLPLASANFNCQGEEDVETSEEDDFPFEFRALEVALEAICTTLDACTKELESDAYPALDELTSKISSRNLDRVRKLKSAMTRLTNRVQKVRDELEQLLDDDDDMADLYLSRKLVGSSPVSDSGAPNWSFASPTITIGSKVSKTSRASATTVQEENDVEELEMLLEAYFMQIEGTLNKLTTLREYIDDTEDYINIQLDNHRNQLIQLELFLSSGTVCVSVYSLVAAIFGMNIPYTWNNDHEYLFKWVVITTGIVGASIFLFIISYARHKVFPRLRGGPKEMDTGTFDKLEMANQVVKVQREAIRACMTCPLCDKLFRDATTISECLHTFCRKCIYDKITEEEIECCPICNIDLGCVPLEKLRPDHNLQDVRAKIFPFKRRKATMTGRRTKAVARKASTLQGSSFLVERSIKKEDESVEDHPESQSSPEASNKSCQNTRPSSFSAEPSEPLSNKESENGAESWDGKLDLWKPLNCLVEVANRTKSLKPNSQGSERVEPSVIPSESQVRKSKNKENKQKSKVEEEKSSTHPPSPETMKPKKLRRVRRKREDLGESSVPAQVVLDAASGKHERRVGPIWFSLVASEEQEGEECLPQIPTSYLRIKDGSVPVSFIQKYLMRKLDLTNEAEVEIKCMGQPVVPTLEMYNLVDLWLQTASSQRIPASIGSSAKDFVMVLGYSRKISNS
>Rubch_LG02.4163
MTRDREDVMPVVDPQAMKNKSCRSWVLLDCAGQAKVLDVDKYAIMHKVTFTLAIFALGVLRDPWDENVIPVVEELQRRLPPARESETHVDYVALEAICSFLASRTTELETTAYPALDKLTSNSRNLDRIRKLKNAMKRLTSRLLDDDDDMAELYLSRKLAGASSRVSRASVGGDDENDVEELEMLLEAYFMQIEQTSHVALIYNHRNQLIQLGLYLSSETVGLSIYSLVTAIFGMNIPYAVYTWNDDVCFFAFVVIFAYARHKGLVGS
>Rubch_LG04.3517
MGKGPFSFKSSSCGHSPKNFIGPPASPFPPPSQPMGSASSPPPPLPLNNDNNNNSLVGVAVKGKKKAGAARLWMRCDRYGGSELVECDKNAIIKRAAIPARDLRILGPVFSPASRILARDKAMVINLEFIKAIVTAEEVLLLDPVLPFADQLRRQLLPQKRESRIEEASQVQVPEGMQCDLPFEFQVLEIALEVVCTYLDSSVAELEMEAYPVLDELARNVSTKNLELVRSLKSNLTRLLARVQKVRDEVEHLLDDNEDMAHLYLTRKSEAEALLGSNSISPRRNNMDMDEDDVEDLEMLLEAYFMQLDGTRNKILCVREYIDDTEDYVNIQLNNQRNELIQLRLTLIIAIFAIAIESLITGIFAMNIPCVLYDKKGIFELFVGAITAFSVLLFFLIFGYARSKKLLGS
>Rubch_LG04.4095
MTRDVEVVPVPVVDPQAVVPVKKKSSRSWVLLDSTGQATVLDVDKYAIMHRVHIHARDLRIVDPLLSYPSTILGRDRAIVLNLEHIKAIITAEEVLLRDPLDENVIPVVEELQRRLPPVNSTRDSQTDGKEFPAGQNDVDAGEEDESPFEFRALEVALEAICSFLAARTTELETAAYPALDELTSKISSRNLDRVRKLKSAMTRLTARVQKVRDELEQLLDDDDDMADLYLSRKLAGASSPVSGSGPADWYPASPTIGSKISRASRASMVTVRGDENDVEELEMLLEAYFMQIDGTLNKLSTLREYIDDTEDYINIQLDNHRNQLIQLELFLSSGTVSLSIYSLVGAIFGMNIPYTWNDGHGYMFKWVCIVTGIVCFFVFVVIVAYARYKGLVGS
>Rubch_LG05.2914
MGKGPFSFKRSSSRRRPKKLIGPPPSPFRSPPQPVDSPPPPPPLNNNNNSLVGVGVKGKKKAGGARLWMRFDRCGGSELVECDKNAIIRRAAIPARDLRILGPVFSQSSSILARDKAMVVNLEFIKAILRGRQWLPVPEAADGLQCDLPFEFQVLEIALEVVCTYLDSSVADLEMEAYPVLDELARNVSTKNLELVRSLKSNLTRLLARVQKVRDEIEHLLDDNEDMAHLYLTRKWIQNQQSEALLGRSGSNSISPAAPNLRRLSSNRSGSVVTSNNMNEDDVEDLEMLLEAYFMQLDGTRNKILSVREYIDDTEDYVNIQLDNQRNELIQLQLTLTIASFAIAMETLIAGIFGMNIPCVLYQKEGIFEFFVGGVTAFSVEEAAWFMSSLHNLL
>Rubch_Scaffold2.23
MGKGPFSFKRSSSRRRPKKLIGPPPSPFRSPPQPVDSPPPPPPLNNNNNSLVGVGVKGKKKAGGARLWMRFDRCGGSELVECDKNAIIRRAAIPARDLRILGPVFSQSSSILARDKAMVVNLEFIKAIVTAEEVLLLDPLRQEVLPFADQLRQQLPHKSQSRIEGASPVHEQDNEMDALTGRQWLPVPEAADGLQCDLPFEFQVLEIALEVVCTYLDSSVADLEMEAYPVLDELARNVSTKNLELVRSLKSNLTRLLARVQKVRDEIEHLLDDNEDMAHLYLTRKWIQNQQSEALLGRSGSNSISPAAPNLRRLSSNRSGSVVTSNNMNEDDVEDLEMLLEAYFMQLDGTRNKILSVREYIDDTEDYVNIQLDNQRNELIQLQLTLTIASFAIAMETLIAGIFGMNIPCVLYQKEGIFEFFVGGVTAFSVLLFFLVFGYARWKKLLGS
>Ruboc_02_G20788
MTQDREDVVLVVDPQAVKNKSCRSWVSLDCAGQAKVLDVDKYAIMHKVHIHARDFRIVDPLLSYPSTILVRDRAIVLNLEHIKAIITAEEVLLRDPWDEDVIPVVEEIQRRLPPARESETHVDYAGEEEEEDSSPFEFCALEVALEAICSFLAARTTELETTAYPALDELKSKISSRNLDRVRKLKNAMTRLTARVQKVRDDLEQLLDDDDDDMAELYLSRKLAGTSSPVSRATVGLSIYSLVTAIFGMNIPYTLNDGHGYMFKWVCIVPGIVCFFVFVVIVAYARYKGLVGS
>Ruboc_02_G35115
MIALEMARDGFLVPVETQAQVQAKKTATLRSWISLDHDGQGTVLDLDKYAIMRRVHIHARDLRLLDPLLSYPSTILGREKVIVLNLEHIKAIITAEEVLLRDPFDENVLPIVEELQRRLPSASANFNGQGEEEDSGLQRDVETSEEDDFPFEFRALEVVLEAICTTLDACTKELESDAYPALDELTSKISSRNLDRVRKLKSAMTRLTNRVQKVRDELEQLLDDDDDMADLYLSRKLVGTSPVSDYGAPNWSFASPTITIGSKVSKTSRASVTTVQEENDVEELEMLLEAYFMQIEGTLNKLTTLREYIDDTEDYINIQLDNHRNQLIQLELFLSSGTVCVSVYSLVAAIFGMNIPYTWNENHEHMFKWVVITTGIVGATIFLFIISYARHKGLVGS
>Ruboc_04_G20545
MTRDVEVVPVPVVDPQAVVAVKKKSSRSWVLLDSTGQATVLDVDKYAIMHRVHIHARDLRIVDPLLSYPSTILGRDRAIVLNLEHIKAIITAEEVLLRDPLDENVIPVVEELQRRLPPVNSTRDSQTDGKEFPAGQNDVDAGEEDESPFEFRALEVALEAICSFLAARTTELETAAYPALDELTSKISSRNLDRVRKLKSAMTRLTARVQKVRDELEQLLDDDDDMADLYLSRKLAGASSPISGCGPADWYPASPTIGSKISRASRASMVTVRGDENDVEELEMLLEAYFMQIDGTLNKLSTLREYIDDTEDYINIQCGCNSLTKQTVDALILDQVVLP
>Ruboc_05_G23212
MGKGPFSFKRSSSRRRLKKLIGPPPSPFRSPPQPVDSPPPPPPLNNNNNSLVGVSVKGKKKAGGARLWMRFDRCGGSELVECDKNAIIRRAAIPARDLRILGPVFSQSSSILARDKAMVVNLEFIKAIVTAEEVLLLDPLRQEVLPFADQLRQQLPHKSQSRIEGASPVHEQYNEMDALTGRQWLPVPEAADGLQCDLPFEFQVLEIALEVVCTYLDSSVADLEMEAYPVLDELARNVSTKNLELVRSLKSNLTRLLARVQKVRDEIEHLLDDNEDMAHLYLTRKWIQNQQSEALLGRSGSNSISPAAPNLRRLSSNRSGSLVTSNNMNEDDVEDLEMLLEAYFMQLDGTRNKILSIMGYLNPNFKLVEDVREYIDDTEDYVNIQLDNQRNELIQLQLTLTIASFAIAMETLIAGIFGMNIPCVLYEKEGIFEFFVGGVTAFSILLFFLIFGYARWKKLLGS
