# Supplementary material for: Transcriptomics of long‐term, low oxygen storage coupled with ethylene signaling interference suggests neofunctionalization of hypoxia response pathways in apple ( Malus domestica )
Source: Plant Direct. 2024 Dec 20;8(12):e70025. doi: 10.1002/pld3.70025 (PMC11660084; doi:10.1002/pld3.70025)
Supplement: Supplementary file 2 — Data S2: Homologs of all 606 hypoxia response genes identified in this study across 42 representative species of land plants). [file PLD3-8-e70025-s004.gz › 01-integratedGeneFamilies_dir/1395.fna]

>gnl_Ambtr_v1.0_evm_27.model.AmTr_v1.0_scaffold00092.69
ATGGAAGGTGGGATTCATCCGGGAACCGATGCATCAGCTTTCAGAGATTGCTTCTCTCTAGCTTGGAGGAATCCCTATGTTCTTCGCCTTGCTTTTTCAGCAGGCATTGGTGGCTTGCTCTTTGGCTATGACACAGGTGTTATTTCAGGTGCACTCTTGTATATTCGGGATGATTTTAAGTCTGTTGACAAGGAGACGGTTTTGCAGGGGGCTATAGTGAGCATGGCGGTGGCGGGGGCAATCATAGGGGCAGCGATAGGAGGGTGGATGAACGACCGCTTCGGCCGTAGGACTTCAATCTTGACCGCTGATTTCCTCTTCTTTGTGGGGGCTGTGATCATGGCCTCTGCACCAGGCCCTGCACTTCTTATCGTGGGCCGCATTTTTGTGGGCCTCGGTGTGGGCATGGCATCCATGACTGCGCCGCTTTATATATCCGAGGCTTCTCCGGCCAAAATTAGGGGGGCTCTTGTAAGCACCAATGGATTCCTCATAACTGGAGGCCAATTCTTATCATACCTCATCAATCTTGCCTTCACTAAGACACATGGAACGTGGAGATGGATGCTTGGAGTTGCAGGTATTCCGCCACTTGTTCAATTTGGGTTGATGTTGTTTCTCCCCGAATCTCCTCGATGGTTGTACAGAAAGGGTCGGGAAGACGAGGCCATTAACATACTGAAAAAGATATATGCACCCCATGAGTTAGAGGCCGAGGTGGAAGCACTGAAGGAATCTGTCGAAACAGAGATAAAAGAAGAGGGGTCCTCTGAAAAGATCAACTTCTTAAAGCTCTTCAAAACCAAAACAGTGAGAAGAGGACTGGTTGCAGGTGTTGGGCTTCAAATTTTCCAGCAATTTGTGGGAATTAACACAGTGATGTACTATAGTCCAACCATAGTCCAATTCGCTGGATTTGCATCAAACCGGACTGCTCTCTTACTATCTCTCATCACATCTGGCCTCAATGCATTTGGGTCAATTGTCAGTATATACTTCATAGATAGAACAGGAAGGAAAAAGCTTCTGGTTATCAGTTTAGCAGGGGTGATTCTGTCTTTGGGACTTTTATCTGCTGTCTTTCATGAGACCACGACACATTCACCAAAGGTCAGCAGTCCCGAAACAATGAAGTTTGCGGGATATGTGTGCCCTGATTATCAGTCAGCGACAACAAGCTCGTGGGACTGTACGAAGTGCTTGAAGGCTTCATCACCAGCTTGTGGTTTTTGTGCTTCAGGCCAAAATAAGCTTTTCCCTGGTGCATGCTTATTATCAAACAACACTGTAGGGAATCTATGCCACTCCCAACACCGGCTATGGTACACAAGGGGTTGCCCCAGCCCATACGGGTGGCTCGCACTGATCGGTCTCGCTCTCTACATTATCTTCTTCTCCCCAGGCATGGGCACTGTTCCGTGGATCGTGAACTCTGAGATCTATCCTCTGAGATTTAGAGGGGTTTGTGGTGGAATAGCAGCCATGGCGAACTGGATCTCTAACTTAATCGTGGCACAATCTTTCTTATCTCTAACTGAGGCTATTGGAACTTCATTTACATTCCTGATTTTCGGTGTGATGTCAGTTATCGCACTTATTTTTGTGATAGTTTGTGTGCCTGAGACAAAGGGACTGCCAATTGAAGAGGTGGAGAAGATGCTTGAGAAGAGATCGTTAGGGTCCCAGTTGAAATTTCGAAAGAAGAGATCAGCTCAGATTGAGAAGAAC
>gnl_Ambtr_v1.0_evm_27.model.AmTr_v1.0_scaffold00067.213
ATGGAAGGTGAAATCCATGTTGCAGATAGCACTTCCTTTAAAGAATGTTTCTCTGTTGTAAACAAAAACCCTTATATCCTGCGACTTGCTTTCTCAGCTGGTATTGGTGGCCTTCTCTTTGGCTATGATACAGGTGTCATTTCCGGTGCTCTTCTCTACATCCGAGATGACTTCCCGTCGGTGGACCGGAAGACAGTTTTGCAGGAAACGATCGTTAGTATGGCGGTGGCTGGTGCCATTATTGGAGCAGCATTTGGAGGTTGGGCGAATGACAAATTTGGTCGAAAGAAAACAATCATAGTAGCTGATGTTCTCTTCTTAATTGGAGCAATTATAATGGCTGCTGCTCTTAATCCTGGTGTCATTATCTTGGGAAGAATTTTTGTGGGTTTGGGGGTTGGAATGGCCTCAATGACTTCGCCTCTATATATATCCGAGGCATCCCCTGCTAAAATTAGAGGAGCTCTTGTCAGTACTAATGGCTTCCTCATCACAGGAGGACAGTTCTTGTCTTACCTAATCAATTTGGCTTTTACCAAGGCACCTGGGACATGGAGGTGGATGCTTGGAGTTGCAGGGATTCCTGCCATCTTACAAATTATCTTGATGATGAGGCTACCTGAATCTCCAAGGTGGCTCTTTAGAATGAAAAGAGAACAAGAAGCCATTGCAATCCTAGAAAAGATCTACCCCCCCAATGAATTAGAGCAGGAGATTGATGCCCTCAGAACCTCTGTTGAAGAAGAGAAACAATTACAAGAAGTCGCCAAGCATACTGGTTTTTTAGCTCTATGGAAAAACAAAGTAACCAGAAGAGGCCTAACTGCTGGTATTGGTCTTCAAGTTATTCAACAATTTGTGGGAATAAACACTGTTATGTATTACAGTCCCACAATTGTTCAGTTCGCGGGTGTCGCATCAAACCAAACAGCTCTCTTGCTCTCTCTCATCACGTCTGGCCTTAATGCTATCGGATCGATTGTTAGTATGTATTTTGTCGACAGAAATGGGAGGCGAAAGCTTTTGCTCAGCAGTTTGTTTGGAATTGTCGCTTCCCTTGTGGTTTTGATGGTGGTGTTCAACCAAACTGCATCACATTCTCCACCGGTCAGTGGTATTGAGACCTCACATTTCGGTGGGAACTTGACATGCCCCTTGTACAAATCGTCGGGTAGAGCAGCATGGAGCTGCACTACATGCCTCAAAGCGCCAGATTGTGGGTTTTGCTCCTCCAAAATTAACAAGCTTCAACCAGGGGCATGCCTCCTTAACAACAAGGCTGTGAAGAGCACGTGCAATGGTGAGCACCGCATCTGGTACACACAGGGCTGCCCAACCAGCTTTGGTTGGCTTGCACTTGTCGGTCTCGCTTTGTACATCATCTGCTACTCTCCTGGTATGGGAACAGTTCCATGGATTGTCAACTCTGAGATCTACCCCTTGCATGTAAGAGGCTTCTGTGGAGGAATTGCAGCCACCTCGAATTGGATCTCTAATTTGATCGTTTCCCAAACGTTCCTCACTCTAACCGAGTCCCTAGGACCTTCATGGACTTTCCTACTCTTCGGTGGTTTCGCTTTCATTGGTTTAATATTTGTGTTCTTCTTCGTGCCGGAGACAAAGGGGATGCAGTTTGAGGAGGTTGAGAGGATGCTTGAGGAGAAGTCTAGTTTTTGGAGGAAGAGTCCACCTTCTGGCAAGCCT
>gnl_Aquco_v3.1_Aqcoe2G180800.1
ATGGCAGAAGGTGGCATACATAAAGCTAAAAAATCAGAATTTCTAGATGTCTTTCGTCTGGCAAGGTCCAAGCCCTATATTTTGCGTCTTACTCTATCAGCTGGCATTGGAGGTCTCCTTTTCGGCTATGACACAGGAGTTATCGCGGGTGCCCTTCTTTACATACGAGATGAATTTTCACAGGTTCAGAAGAACACAAACTTAGGGGAAGCAATAGTTAGTACGGCAATTGCTGGAGCTATTGTTGGTGCTGCGGTTGGAGGATGGATCAATGACAATTTTGGGAGGAAAAAATCAATTCTAATGGCTGATGTCTTGTTCTTCGTGGGAGCATTAGTCATGGCTATTGCTCCAGGGCCCTGGGTTATCATTATTGGAAGAGTATTTGTTGGTTTGGGAGTTGGAATGGCTTCCATGACTGCACCTCTTTATATATCAGAAGCTTCTCCAGCTAGAATTAGAGGAGCACTTGTTAGTTTCAATGGATTGTTGATTACTGGAGGCCAGTTTATAGCTTACTTAATCAATTTAGTTCTTACCAGGGTACATCATGGAGCCTGGCGTTGGATGCTTGGAATAGCTATCTTGCCAGCTGTGGTTCAGTTTCTGTTAATGCTTTCGCTCCCTGAGTCTCCTAGGTGGCTCTACAGAAAGGGTAAGAAAGACGAGGCAATCAATATTTTGAAGAAACTATATCCAGCTGAGGATATTGATACAGAGGTTGAAGCTTTGAAGGCTTCTGTTGAGGCTGAGATAGCTGAGGAAGGTTCTACGGATGCAAACGTTTTCACTAAAGTTAAACAAGCATGGAGCACTCCTATAGTCCGTAAAGGTCTGGCTGCTGGAATTGGTGTTCAAGTTTTCCAACAGTTAGTCGGTATTAACACAGTCATGTATTACAGTCCTACTATAGTTCAGTTTGCTGGAATAGCTTCAAACAGTACGGCCATAGCACTTTCTCTTATTACTTCTGGCCTCAATGCACTTGGTTCGATTGCTAGCATGGCTTTCGTCGATAAGTATGGAAGGAGGAGGTTGATGATTATCAGCATGTTCGGAATTATTGCTTTCCTTTGTCTTTTAGCAGGCACGTTTAAAGTGTCTGATCTGAATGCTCCCAAAGTTAACAGACTTGAGACTGCTCCTTTTGGTAACAGTACATGTCCTGCTTATTTTAAAGCACCAAATGCAGCATTATGGAATTGCAGGTCATGTTTGGATGCATCCTCAGATTGTGCCTTCTGTTCTAACTCAGGAAATCTGTATCAACCAGGTGCATGCGTCGCTATAGGTTCAGATGCAAGAACTGTATGTCATAGTAAAGGGGGAAAGAGTGAATTTTTCACACAAGGATGTCCAAGCAAGGTCGGGATTTTTGCCATCATCTTTCTTGCTCTCTATATCATATCCTACTCACCTGGAATGGGAACAGCACCTTGGATTGTGAACTCGGAGATATATCCATTACGACACAGAGGAATCTGCGGAGGGATGGCTGCGATGGCTAATTGGACTGCGAATCTCATTGTGAGCCAGACATTTTTGACATTAACTAAAGCTGTTGGTTCTTTGTATGCATTTCTGGTGTTTGCTGGTTTTTCTTTCGTGGGTCTACTCTACATCTACTGGGTTGTACCTGAAACCAAAGGTTTATCCTTTGAGGAGGTCGGGAAAATGTTAGAGAACTGGGACCTGTCAAGTCCACCCTGGAAGAGGAAAGCAGACCTAGTTGTTGAAGAAAAGGGTCAGGAGCTATGT
>gnl_Aquco_v3.1_Aqcoe4G007000.1
ATGGAAGGAATACATCCAGCATCTGCTTCATCATTCAAAGAATTATGGACACAAGCAAGGAAAAATCCTTATGTTTTTCGCCTTGCTTTTTCTGCGGGAATTGGTGGTTTGCTCTTTGGTTATGATACAGGAGTTATATCAGGAGCACTTCTTTACATTAGAGATGATTTTGATGTTGTTGCTAAGAAGACTTATTTACAGGAACTGATAGTGAGCATGGCAGTAGCTGGAGCCATTATTGGAGCAGCACTTGGGGGATGGCTGAACGATCGAATTGGGAGGAAAAAAACAATTCTATTTGCTGACTTCCTTTTCCTTTTGGGGGCAATCATCATGGCATTTGCACCAAACCCAGGTTGTCTCATTGCTGGCAGAGTTTTTGTCGGCTTTGGTGTTGGTATGGCCTCAATGACATCTCCATTATACATATCGGAAGCTTCTCCAACTCAACTCAGAGGTGCACTTGTCAGTACCAACGGGTTTCTCATTACAGGAGGCCAGTTTCTGTCTTACTGTATTAATTTAGCTTTTACAAAGACGAGTGGCACGTGGAGGTGGATGCTTGGAGTTGCGGGGGTTCCTGCATTGTTACAGTTTGCGTTGATGATCTTTCTTCCAGAATCACCCCGGTGGCTCTACAGAAACGGTAAAGAAAAAGAAGCCGAAATCATATTGAGGGATATATACCAAGCTGATGAAGTTGAAACCGAGATTCAAGACCTCAAGGACTCAGTTGATAAAGAAGTCAAGGAAGAGGGATCTTCAGATAGTATCAACTTCACGAAGTTGTTAAAAACTAAATCAGTTAGAAGGGGTCTTATGGCAGGTGTTGGTCTTCAGGTATTCCAACAATTTGTGGGCATCAACACTGTTATGTATTACAGTCCTACTATAGTTCAATTAGCCGGTTTTGCATCCAATGAAACTGCGCTAGCACTTTCACTAATCTCTTCTGGACTCAATGCCCTTGGCTCCGTAGTTAGCATTGGCTTCATAGACAAGACAGGAAGGAAGACACTACTAGTTATAAGTTTGATTGGTGTTATCATTTCACTTGGAGTTCTGACTGGAGTCTTCCATCAGACCACGTCACATTCACCAGCCGTTAGCTGGATGGAGACTGACCATTTCTCTGGTAGTACTTGCCCAGCTTTCCAATCAACCTCTAACTGGGACTGTATGCAATGCTTGAAGGCTACAGATTGTGGTTTCTGTGCATCCTCACAAAACAAGCTACTTCCTGGAGCATGTTTGTTTTCAAATACAACAAAGAATGCTGTCAATGTTTGTCAGGATCAGCATCGGACATGGTACACGCAGGGATGCCCAAGTAAATTTGGATGGGTGGCAATCATCGGATTAGGCGCTTATATCATTGCCTTCTCTCCTGGGATGGGAACTGTTCCATGGATTGTGAACTCTGAGATCTATCCTCTGAGGTTTAGAGGTGTCTGTGGAGGAATTGCTGCCACTGCAAACTGGGTCTCGAACCTAGTTGTCGCTCAACTATTTCTCAGCATGACAGAATGGATTGGAACTGCTTATACATTTCTATTATTTGGAATAATATCAGTTCTTGCTTTGATCTTTGTCTTAATCATTGTACCAGAAACCAAAGGACTTCCTATTGAAGAGATTGAGAAAATGTTGGAGAAGAGAGCTTTCCATTTCAAGTTTTGGACAAAGGACCCTGGTCACAACAACGACAACAATCAGAAAATTTCATCTGTT
>gnl_Aquco_v3.1_Aqcoe1G391500.1
ATGGTCGAAGGAGCCATACAGAAGGCGAATAAGGCGGAATTCCTAGACATCTTTCGTCTCGGAAAATCAAGGCCCTTTATTTTACGTCTTGCTGTCTCTGCTGGTATCGGAGGCTTCCTTTTCGGCTATGATACAGGTGTTATCGGAGGTGCCCTTCTTTACATCCGAGATGACTTCAAAGAGGTTCAGACGAACACAAGCTTAAAGGAAGCTATTGTCAGCACAGCAGTTGCAGGCGCTATTGTTGGTGCTGCGATTGGAGGATGGCTCAGCGACAAGCTTGGGAGGAAACGTTCAATCCTAATAGCAGATGTCCTGTTTTTCTTAGGAGCATTGCTCATGGCTATTGCTCCAACCCCTGCAGTTATTATTGCAGGCAGAGTGCTTGTTGGTTTGGGAGTCGGAATGGCTTCTATGACAGCACCCCTGTATATATCAGAAGCTTCTCCTGCTAGAATTAGAGGAGCACTTGTTAGCTTCAATGGATTGTTGATTACGGGGGGCCAATTTATAGCCTACTTGATCAATTTAGGATTTACTAATGTAAGAGGAACCTGGCGTTGGATGCTTGGAATCGCTATATTCCCAGCTCTATTTCAGTTTCTATTGATGCTTTACCTCCCTGAGTCTCCAAGGTGGCTATATAGAAAGGGCAAGAAAGACGAGGCTGTTGCTATTTTGAAGAAACTTTATCCAGCTGAGGAAGTTGAGGAAGAGGTGGAATCTTTGAGGTCTTCTGTTGAAGCTGAGATAGCCTTGGAAGGTCCTGGTGATACCTCCGTATTCGCTAAAATAAAAGACGCATGGGGCACATCAGTTGTCCGTAAAGGTCTGGCTGCTGGAATTGGTGTTCAAGTCTTCCAACAATTGGTTGGTATTAACACTGTCATGTACTACAGTCCTACCATAGTTCAGTTTGCTGGAATTGCTTCAAACAGCACAGCTATAGCACTTTCTCTGATTACTTCTGGCCTCAATGCAATTGGTTCCATTGTTAGCATGGGTAGTGTTGACAAGTATGGACGGAAGAAGTTGATGGTTATCAGCATGGTTGGTATTATCGCCTGTCTCTGTAGTTTGGCCATCATGTTTAAAGTATCCGATGCGCATGCTCCCAAAATTGATGGATTCCAGACTGCCCGTTTTGGTAACGGAACATGTCCTGCTTACTTGAAAGCACCAAGCGCATCAACATGGAGTTGTAGGTCATGCTTGGATGCATCAGCTGAATGTGCCTACTGTTCTAATCCAGGAAACCCGTATCAACCTGGTGCATGCGTTTCTATAGGCTCAGATGCAAAACTTATGTGCCACAATAAGGGAGGAAAGAGTGAATACTTCACTGAAGGATGCCCAAGCAAGGCTGGAATGGTTGCAATTCTGTTTCTTGCTCTTTATATCATCTGCTACTCACCTGGAATGGGAACAGCACCTTGGATTGTGAATTCAGAGATATACCCCTTACGACACAGGGGTATCGGTGGAGGAATGGCTGCAATGGCTAATTGGACCTCCAATCTGATTGTGAGTCAAACCTTTTTGACTTTAACCAAAGCAGTTGGTTCTGCTTATACATTTCTCATTTTTGCTGGATTTTCGACCGTGGGTCTTGTGTACATCATTTGGATTGTACCTGAAACCAAAGGTTTATCGTTCGAAGAGGTTGAGCAGATGTTGGAAGAAAGAAACATGCTTCAACCATGGAAGAAGAAGCAAATCGAAGGAAAGCAG
>gnl_Arath_TAIR10_AT2G35740.1
ATGGTGGAAGAAGCATCGAAATCAGAGCAGATAAATATCACAGAGGTGTGGACGACGACATGGGAGACACCTTACATTATGCGGCTGGCTCTCTCTGCCGGTATTGGAGGACTCCTCTTCGGATACAACACGGGAGTCATCGCAGGGGCTCTTCTCTATATAAAAGAGGAGTTTGGTGAGGTAGACAACAAGACATGGCTTCAGGAGATCATTGTGAGCATGACCGTGGCTGGAGCCATTGTTGGAGCAGCTATAGGAGGATGGTACAACGATAAGTTTGGTAGGAGGATGTCTGTTCTTATAGCGGATGTGCTCTTCCTGCTGGGTGCCCTGGTGATGGTGATTGCTCATGCGCCGTGGGTCATCATCCTCGGCAGACTCTTGGTGGGTTTTGGGGTTGGTATGGCTTCTATGACCTCACCGCTTTACATCTCTGAGATGTCTCCTGCGAGAATCAGAGGCGCCTTGGTCAGCACCAACGGACTTCTCATCACCGGAGGACAGTTTCTATCTTATCTCATCAACCTTGCCTTCGTCCATACACCGGGTACATGGAGGTGGATGTTGGGAGTCTCGGCGATTCCAGCGATCATTCAGTTCTGCCTCATGCTAACGCTGCCAGAGTCTCCACGGTGGCTCTATAGAAATGATAGGAAAGCCGAGTCAAGAGACATCCTCGAGAGAATATACCCGGCAGAGATGGTTGAAGCGGAGATAGCTGCACTCAAGGAGTCTGTCCGGGCAGAGACGGCTGACGAGGATATTATCGGCCATACCTTCTCTGATAAGCTCAGAGGCGCTCTCTCGAATCCAGTTGTCCGCCACGGTCTGGCCGCAGGTATCACCGTCCAGGTCGCCCAGCAGTTTGTGGGAATCAACACAGTCATGTACTACAGTCCTACTATTCTGCAGTTTGCAGGTTACGCATCCAACAAGACAGCCATGGCTCTTGCTCTCATAACCTCCGGTCTCAATGCAGTGGGGTCTGTAGTAAGCATGATGTTTGTAGACCGTTATGGTCGGCGCAAGCTTATGATCATTTCCATGTTCGGGATCATAACTTGCCTTGTCATTTTGGCTGCCGTTTTCAATGAAGCCTCAAACCACGCTCCAAAGATCGATAAGAGAGACTCCAGAAACTTCGCAAAAAATGCTACTTGTCCCGCATTTGCCCCATTCACAGCCTCCCGTTCTCCTCCCTCCAACTGGAATTGTATGAAGTGTCTTCAATACGATTGCGGATTCTGCTCCAACGGAGCACAGGAGTACGCACCTGGAGCATGCATTGTTCAGTCTGCTGATATGAAGGCATTGTGCCACTCGAAAGGCAGAACCTTCTTCAAAGACGGATGCCCCAGCAAGTTCGGGTACCTGGCCATTGTCTTCCTTGGCCTCTACATCATTGTGTACGCGCCCGGTATGGGCACAGTTCCATGGATTGTCAACTCAGAGATCTATCCTCTTCGCTACAGAGGGCTCGCGGGAGGAATCGCTGCAGTCTCAAACTGGATGTCAAATCTCGTAGTGAGTGAGACGTTCCTGACATTGACAAACGCAGTCGGGTCATCGGGAACATTCCTTCTATTTGCAGGGTCATCCGCAGTCGGGCTGTTCTTCATCTGGCTGCTTGTGCCTGAGACCAAAGGGCTTCAGTTTGAGGAAGTGGAAAAGTTGCTAGAAGGAGGGTTTAGGCCTAGTTTATTGCGGCCAACGACCAAGGAAAATCAAGTGGAAACGCCT
>gnl_Arath_TAIR10_AT4G16480.1
ATGGTGGAAGGAGGAATTGCGAAAGCAGACAAAACAGAGTTCACAGAGTGTTGGAGAACAACATGGAAGACACCTTACATCATGCGACTTGCTCTCTCCGCCGGAATCGGAGGTCTTCTCTTCGGTTACGATACCGGAGTCATTTCCGGAGCTCTTCTTTTCATCAAAGAAGATTTTGATGAAGTTGATAAGAAAACATGGCTTCAGTCAACTATTGTTAGTATGGCAGTGGCTGGAGCCATCGTCGGAGCAGCAGTCGGAGGTTGGATCAATGATAAGTTTGGTAGGAGGATGTCGATTCTTATCGCCGATGTTCTTTTCTTGATCGGTGCGATTGTGATGGCATTTGCTCCGGCTCCTTGGGTTATCATCGTTGGAAGAATCTTTGTTGGGTTTGGTGTTGGTATGGCTTCGATGACGTCTCCGTTGTATATCTCTGAAGCTTCTCCGGCGAGGATTAGAGGTGCACTTGTTAGTACCAATGGTCTTCTCATCACTGGTGGACAATTCTTCTCGTACCTCATCAATCTTGCTTTTGTCCATACTCCGGGAACATGGAGATGGATGTTGGGTGTTGCGGGAGTTCCAGCTATTGTTCAGTTTGTGCTTATGTTGTCGCTACCTGAGTCTCCAAGGTGGTTATATAGAAAGGACAGGATTGCGGAATCCAGAGCGATTCTTGAGAGGATTTACCCGGCTGACGAAGTGGAGGCGGAGATGGAAGCTTTGAAACTGTCAGTGGAGGCAGAGAAAGCAGACGAGGCAATCATTGGAGATAGCTTCTCTGCAAAGCTGAAAGGAGCTTTCGGGAATCCCGTTGTTCGACGTGGACTCGCTGCTGGTATCACGGTGCAAGTGGCTCAGCAGTTTGTGGGGATCAACACTGTCATGTACTACAGTCCTTCTATTGTGCAATTTGCTGGTTACGCCTCTAACAAGACAGCTATGGCCTTGTCTCTTATTACTTCCGGTTTGAATGCTTTGGGTTCTATTGTGAGCATGATGTTTGTCGATCGGTACGGGAGAAGGAAGCTCATGATCATCTCTATGTTTGGGATCATAGCATGTCTTATCATCTTAGCCACGGTGTTCTCACAAGCGGCCATCCACGCCCCCAAGATCGATGCGTTTGAGTCAAGGACGTTTGCACCAAATGCTACTTGTTCAGCATATGCCCCTCTCGCAGCCGAAAATGCTCCTCCCTCGAGGTGGAACTGCATGAAGTGTCTCAGGTCCGAATGTGGATTCTGCGCCAGCGGGGTACAGCCGTACGCACCAGGAGCATGTGTGGTGTTGTCAGATGACATGAAAGCAACTTGCAGCTCAAGAGGAAGAACATTCTTCAAAGATGGATGTCCAAGCAAGTTTGGGTTCTTAGCTATAGTGTTTTTGGGGCTTTACATCGTAGTCTACGCACCAGGTATGGGCACTGTCCCGTGGATCGTCAACTCTGAGATCTATCCGCTCAGATACAGAGGTCTTGGTGGAGGAATAGCCGCCGTCTCGAATTGGGTCTCCAACCTGATAGTGAGTGAGAGCTTCCTCTCACTCACCCATGCTCTCGGCTCCTCTGGTACCTTCCTTCTCTTTGCTGGCTTCTCCACGATCGGGCTCTTCTTCATTTGGTTGCTCGTTCCTGAGACCAAAGGGCTTCAGTTTGAGGAGGTCGAGAAGTTGCTCGAGGTCGGCTTCAAGCCCAGTCTCTTGCGGCGGAGGGAGAAGAAGGGCAAAGAAGTCGATGCTGCT
>gnl_Arath_TAIR10_AT1G30220.1
ATGGAGGGAGGAATAATACATGGAGGAGCAGATGAATCAGCTTTCAAAGAATGTTTCTCTCTAACATGGAAGAATCCTTATGTTCTTCGTCTTGCTTTCTCTGCCGGAATCGGTGGTCTTCTCTTTGGTTACGACACCGGAGTGATATCAGGTGCTCTGCTTTATATCAGAGATGATTTCAAGTCTGTTGACAGAAATACTTGGTTACAGGAGATGATAGTGAGCATGGCAGTTGCAGGAGCCATCGTTGGAGCCGCCATAGGAGGTTGGGCGAACGACAAATTAGGGAGGAGAAGCGCGATTCTCATGGCGGATTTCCTCTTTTTATTAGGAGCTATCATTATGGCGGCTGCTCCTAACCCGTCCCTCCTTGTCGTTGGCCGTGTTTTTGTGGGCCTCGGGGTCGGGATGGCCTCGATGACCGCTCCTCTATACATCTCAGAAGCTTCGCCTGCTAAGATCAGAGGAGCTTTGGTCAGTACTAATGGGTTTCTCATTACCGGAGGACAGTTCTTGTCTTACCTCATAAACTTAGCCTTTACTGATGTGACCGGAACGTGGAGATGGATGCTCGGAATCGCCGGAATTCCAGCTCTTTTACAGTTTGTCTTAATGTTTACACTCCCGGAGTCACCTCGATGGTTATACCGCAAGGGAAGAGAAGAAGAGGCTAAAGCGATTCTAAGAAGAATATACTCAGCAGAAGATGTAGAACAAGAGATACGTGCACTTAAAGACTCAGTTGAAACAGAGATACTTGAAGAAGGGTCTTCCGAGAAAATCAACATGATCAAACTATGCAAAGCTAAAACCGTTAGACGAGGACTAATAGCTGGTGTTGGTCTCCAAGTGTTTCAACAGTTCGTTGGGATCAACACAGTTATGTATTACAGTCCAACCATTGTTCAGCTTGCCGGTTTCGCTTCAAACAGAACAGCTCTTCTCTTGTCTCTAGTTACCGCAGGACTTAATGCATTTGGTTCTATAATTAGCATTTACTTCATTGATAGAATCGGAAGGAAAAAGCTTTTGATCATTAGCCTTTTCGGAGTCATTATCTCGCTAGGAATACTAACCGGTGTTTTTTATGAAGCGGCTACTCACGCTCCTGCGATTAGCTCACTCGAGACACAAAGGTTCAATAATATTAGTTGTCCGGATTATAAGTCAGCTATGAATACCAATGCTTGGGATTGTATGACTTGTTTGAAAGCTTCTTCTCCATCTTGTGGCTATTGTTCCTCTCCCATTGGAAAGGAACATCCCGGGGCATGTTGGATCTCTGATGATTCGGTTAAGGACTTATGTCATAACGAAAACCGGCTTTGGTACACGAGAGGATGTCCTAGCAATTTTGGTTGGTTTGCTCTTCTTGGATTGGGACTTTATATCATCTTCTTCTCTCCTGGAATGGGGACTGTTCCATGGATAGTTAACTCAGAGATTTATCCATTGAGATTCAGAGGAATATGTGGAGGAATAGCTGCAACTGCAAATTGGATATCAAATTTGATTGTGGCTCAATCTTTTTTGTCATTGACCGAAGCTATTGGGACTTCTTGGACTTTTCTCATCTTTGGAGTGATCTCAGTCATTGCTCTTCTCTTTGTTATGGTTTGTGTTCCGGAGACAAAAGGAATGCCAATGGAGGAGATTGAGAAGATGCTTGAACGAAGATCGATGGAGTTTAAGTTTTGGAAGAAAAAATCAAAACTTGTTGAGAAACAAAACCAGAGTGCA
>gnl_Betvu_v1.2_Bv8_184770_ifjr.t1
ATGGTAGAAGGTGGCGTAGTTAAGGTAGATAAAACAGAATTTACAGAATGCTTCAAAATAGTTGGAAAAACCCCTTACATTATGAGGCTTGCTCTTTCTGCTGGTATTGGAGGACTTCTCTTTGGTTATGACACAGGAGTTATATCTGGTGCTCTTCTTTACATTAGAGAAGATTTCAAAGAGGTCGATCAGAAAACATGGTTGCAGGAAACCATTGTAGCGATGGCAGTGGCAGGTGCAATTATAGGAGCTGGAGTTGGCGGTGTTTTGAATGACAAACTCGGTAGAAAACCAACTATGATGCTCGCTGATGTTCTTTTCCTTATTGGATCTTTAGTCATGGCTGTTTCTCCAGCTCCATGGATGATCATTATAGGCAGGGTGGTGGTCGGATTAGGGGTTGGAATGGCGTCGATGACCTCTCCCTTGTACATATCGGAAACATCCCCTGCTAATATCCGTGGTGCACTTGGTGCAACCAATGGTTTGCTTATAACTGGTGGACAGTTTTTATCTTACCTTGTCAACATTGGCTTCACTAAAGTCAGAGGAACATGGAGATGGATGCTTGGAGTAGCTGGTGTTCCAGCGATTGTTCAACTCATTCTGATGTTCACTCTCCCCGAGTCTCCTAGATGGCTTTACAGAAATAACAAGATATCAGAAGCAGAGGAAATTCTAGGAAGAATCTACTCACCGGAGCAAGTGGAAGAAGAAATGGAGGCACTAAAGACCTCGATTGAGCACGAGATGGCAGAGAGGAAGGCAGTTGGTGAGGGCAATGCATTATTTAGGGCGAAGAAGGCGTGGGAGAATATAGTGGTGAGAAGAGGACTCATTGCAGGAATCACGGTTTTAGTGACCCAACAATTTGTAGGGATCAACACCATAATGTACTATAGCCCCACAATCGTGCAGCTAGCAGGATTCGCGTCTAACAGCACTGCTTTAGCTTTGTCGTTGGTCACCTCTGGGCTCAATGCAGTGGGATCTATTGTCAGCATGATGTTTGTTGATAGGTATGGGAGACGGAGACTCATGCTTATCTCGATGGTTGCCATTATTAGTTGCTTACTAGTGTTGGCTGGCATCTTTTACGAGTCTGCTAAGGCTGCCCCTAGGATTAGCCACCTTGATTCAATCCATTTAGGTGCCAATAGCACTTGCCCTGTATATGCTTCAGCTTCATCCCCGATTTCTTGGAGTTGTACGACTTGCCTTAAGGCTTCCAAGGCTTGCGCTTTTTGTGCCAATGGTGCTAACGAGTTCCATCCTGGAGCATGCTTGGCACAAACTGATTTTTCGAAAAAATCTTGCAAAGGTGAGCATAGGACATATTTCACTGAAGGGTGTCCTAGCAGGTTTGGTTTCTTGGCAGTGGTGTTTCTTGGGTTATACATCATTACATACTCACCAGGAATGGGGACGGTGCCATGGATCCTAAACTCGGAAATATACCCTTTGAGGTATCGGGGAATTTGCAGTGGCATAGGGGCAGTGACATTATGGAGCGCGAACCTAATAGTTAGTGAGACATTCTTGACTCTAACGGATGCCTTAGGAACAGCAGGGACTTTCCTCCTATATGCTTGTTTCTCCATAGTTGGACTAATTCTCATATTCTTTTTGGTGCCGGAGACTAAAGGAATGCCTATTGAAGAAATCGAGAAAATGTTGGAGAAGGGTTTTCGTCCAAGCATCTTTGGTTCGAATAAAGAGAAGAACAAGAGCCCTGCT
>gnl_Betvu_v1.2_Bv8_184790_ygxh.t1
ATGGTGGAAGGTGGAGTAATCAAGGCAGATAAAACTGAGTTTACAGAATGTTTCAGAACTATTGGAAGAACTCCTTACATCTTAAGGCTTGCTTTTTCTGCTGGCATTGGAGGCCTTCTCTTTGGTTATGACACAGGTGTTATATCTGGGGCTCTTCTTTACATCAAAGATGAATTCAAAGAGGTGGATAGAAAAACATGGTTGCAGGAAACCATTGTGTCCATGGCAGTTGCAGGAGCGATTGTTGGAGCAGGACTTGGAGGGTGGCTAAATGATAAGATAGGAAGAAAACCAACAATTATAATCGCGGATGTTTTGTTCTTCATCGGTGCTATAATCATGGCCCTCGCTCCTGTTCCATGGGTGATTATACTTGGAAGAATATTTGTTGGTTTAGGAGTTGGAATGGCTTCCATGACTTCACCATTATACATATCTGAGACGTCACCTACTAGGATCCGAGGTGCCCTTGTTAGCACTAATGGTTTGCTCATCACAGGAGGCCAGTTCTTATCCTACCTCATCAACCTAGGTTTCACTCAGGTTAAGGGGACTTGGAGATGGATGCTCGGAGTGGCTGCAGTTCCAGCATTTGTGCAACTTATATTGATGTTGTCCCTTCCCGAGTCTCCTAGATGGCTTTATAGAAAGGATAAGGTCTCGGAGGCAGAGGCTATCTTGGCTAGTATTTATCCCCCGGAAGAACTGGAAGAGGAGATGAAAGCACTTAAGGCATCAATTGAGTCTGAAAGGGCAGAAGAAGGATCAGATGGTGGAGGTAACATGTTAAGCAAAATAAAACAAGCTTGGGGAAGCCAAGTATTCAGAAGAGGGCTATATGCAGGTGTAACAGTTCAAGTGGCTCAACAATTTGTGGGTATCAATACAGTCATGTACTACAGCCCCACAATCGTGCAGTTAGCTGGGTTTGCCTCGAAAAGCACTGCCTTGGCACTGTCATTAATCACCTCCGGACTCAATGCAGTTGGATCGATTGTCAGCATGATGTTTGTTGATAGGCATGGCAGAAGACGGCTTATGATCATTTCAATGGTTGGCATCATTACTTGCCTTGTAGTCTTGGCTATTGTTTTCTATCAAGCTGCTGCACATGCTCCTAAAATTAGTCTTGCTGAATCCACCCATTTTGGAGTCAACTCTACTTGTTCTGCTTTTACCTCTGCTCAAAATCCTGCAACTTGGAACTGTATGACTTGTTTGAAAGCTGCCTCAGATTGTTCTTTCTGTGCTAACAAAGGGAATGAGTTGCACCCTGGAGCATGTTTGATGAACACGAATGGCTTGAAAGCGGCATGCCATGGGGAACACAGAGTGTACTTCACAGAAGGTTGTCCTAGCAAATTTGGATTTTTGGCTGTCATACTCCTAGGAGCATACATTATATCGTACTCCCCAGGGATGGGAACAGCACCATGGATCGTCAACTCAGAGATCTACCCTTTGAGATACAGAGGAATAGGCGGAGGAATTGCTGCCATGGCTAACTGGACATCGAACCTTATAGTGAGTGAGACGTTCTTGACCCTAACCCAAGCCTTCGGATCCGCAGGCACCTTTCTCTTGTTTGCCGGGTTCTCCATCATTGGGCTTGTTTCCATCTACTTCTTGGTGCCTGAAACCAAAGGGCTACCCATTGAAGAAGTTGAGCATATGCTAGAGAAGGGGTTTAAGCCTAGATTTCTTGGTAGAGTCAAGGAGGAGAACAAAATTAGTGAAGCT
>gnl_Betvu_v1.2_Bv8_184800_fure.t1
ATGGCAATCGCAGGAGCTATTGTTGGAGCAGGAACTGGAGGGTTTTTGAATGATCGAATTGGACGAAAACCAACAATGATAATAGCTGATATTCTCTTCTTTATTGGTGCCATAGTCCAAGCACTTGCTGTGGCTCCTTGGATGATCATCATCGGAAGAGTTATCGTTGGTTTAGGTGTAGGAATGGCGTCCATGACTTCCCCTCTTTACATATCTGAAACCTCTCCTACTAAAATCAGAGGTGCTCTTGTTAGTACCAATGGTTTGCTCATTACTGGTGGCCAGTTCATTTCTTATCTCATCAATTTAGGCTTCACCAGGAAAAGAATTTCAGAAGCAGAGGAGATTTTGGGAAGAATTTACGGACCAGAGCAAGTGGAAGAAGAGTTAAGAGCTCTTAAAGCATCAATAGACAATGAGCTAGAGCTAGAGGGTGATATGGCTGAAGCAAGCATATTTACCAAGGTTAAACAAGCCTTTGGAAATAAAGTAGTCCGAAGGGGATTAGCTGCTGGTGTGACAGTCCAAGTGGCTCAACAATGTGTTGGTATAAACACCGTCATGTATTATAGCCCCACAATCGTCCAATTGGCTGGTATTGCGTCAAACTCTACAGCAATGGCTCTTTCCCTCATCACCTCCGGCCTCAATGCCTTAGGGTCGATAGTCAGCATGATGCTTGTTGATAGAAAGGGGAGGAGATGCATGATGCTTATTTCAATGGTCGGGATTATCCTCTGTCTTACGGCCTTAGGCATTGTGTTCAATCAATCTGCTGCTGCTGCTCCCAAGGTTAGCCTCGTTGAGAGCTCTCACTTCGGGGTGAATGGTACTTGTCCTGTTTATTACTCGGCTTCAAATCCCCCATCTTGGAGCTGCATGACTTGCTTGAGATCAACTAACAACCAATGTGCCTTCTGTGCTAATAAAGCCAATGAGAGATTTCCTGGAGCATGTGTTGCAGCTACAGATTTCACAAAAACAGCATGCCACAGCGAGCAAAGAGTTTACTTCACACAGGGATGCCCGAGTAAAATTGGGTTCTTTGCAGTGATTTTGCTCGGATTATACATCATCACCTACTCCCCCGGAATGGGGACTGTGCCATGGATCGTAAACTCAGAGATTTACCCACTTAGATACAGAGGTGTTTGTGGTGGGATTGCTGCAGTTTCCAACTGGAGTACAAACCTGATAATGAGTGAGACCTTTCTAACATTGACACAAGCTCTTGGCTCCTCCGGGACCTTTTTCCTCTACGCAGGATTGTCTTTCATCGGACTCATATTCATCTATTTCCTAGTACCGGAAACCAAAGGTTTGCCAATCGAGGATATAGAGAAGATGCTCGAGAAGGGATTCAAGCCTAGCTTATGTGGGAACGAAAAGGATACCGAGGATACAGCTAAAGTAGCAGTAGTAGTT
>gnl_Carpa_v0.4_evm.model.supercontig_27.258
ATGGCTGAGGGAGGAACTGTGAAAGCCGATAAGACAGAATTCACAGAATGCTTGAGGACAACAATAAAAACACCTTACATCCTCAGACTTGCACTATCAGCTGGCATTGGAGGCCTCTTATTTGGTTATGATACTGGTGTCATATCTGGTGCATTGCTGTACATCAAAGATGAGTTCGAAGAAGTCGAGAGGAGAACCTTTTTGCAGGAAGTGATTGTCAGCATGGCTGTGGCCGGAGCTATATTTGGTGCTGCTATAGGCGGATGGATTAATGATAAGTTTGGGAGGAGGATGTCAATCCTAATAGCAGATGTTCTCTTCTTCTTCGGAGCAATTATAATGGCAATTGCTCCAGCTCCATGGATGATTATTATCGGAAGAATTTTCGTTGGTTTAGGAGTTGGCATGGCTTCCATGACATCTCCTCTTTACATTTCTGAAGCTTCACCAGCTAGAATAAGAGGTGCACTTGTTAGCACTAATGGTTTTCTCATCACCGGAGGACAATTCTTATCTTATCTTATTAATCTTGCCTTCACTAGAGTTCATGGAACATGGCGTTGGATGCTCGGTGTTGCTGGATTACCAGCTCTTGTTCAATTCATTTTAATGTTATCTCTGCCTGAATCTCCTAGATGGCTTTACAGAAAGAATAAGGTCGATGAAGCTAGAGCAATTCTTGAAAGGATTTACCCAGCAGATGAAGTTGAAAACGAGTTGAGTGCTCTAAGATCCTCGATTGAGCACGAGAAGGAAGAAGAGGCTTCGATTGGAGAGAGTCTTGGTGCAAAATTAAAGGGTGCTTTTGGAAACAAAGTGGTTCGAAGAGGATTATACGCAGGAGTCACATGTCAAGTAGCTCAACAATTTGTGGGTATAAACACAGTCATGTATTACAGTCCTTCGATTGTTCAATTTGCTGGATATGCCTCTAACAGTACAGCACTAGCTCTCTCCCTTGTCACTTCTAGTCTCAACTGGTTATGCACCCTTATCAGCATGGCTTTTGTAGATAGATATGGAAGGAGGAGGCTCATGATCGTATCCATGTATGGAATAATCTCTTGTCTCATCGTGTTATCCATCATATTTAGCCAAGCATCGATTCATTCACCCAAGATAGATCAAGTTGAATCTACCAACTTTGCAAATTCCACTTGCACCTCTTTCATTCGAGCTAATAATCCCACCAAGTGGAATTGCATGAAGTGCTTAAAAGTTGAATGTGGTTTTTGTGCCAATAAAAATGAGTTCAGCCCAGGAGCATGCTTTGCTAAAACTGATGCACTACAAGACTCATGTCATGCTCAAGGAAGGACATGGTTCAAAGATGGTTGTCCAAGCAGATTCGGGTTTCTAGCCATTATCTTTTTAGGATTATATATCATCGTCTATGCCCCCGGAATGGGAACTGTCCCGTGGATCGTGAATTCGGAGATATATCCATTGAGATATAGAGGTATTGGAGGAGGAATTGCAGCAGTATCCAACTGGACTTCTAACCTTATAGTGAGCTTGACATTTCTAAGTCTTACTAAAGCTATTGGTTCTTCTGGGACTTTCTTGCTCTTTGCTGGGTTTTCTCTCATTGGACTTGTTGCCATTTATTTTCTGGTGCCTGAAACTAAAGGTCTGCAATTTGAAGAAGTGGAGAAGATGTTGGAGATTGGGTTTAAACCAAGTCTATGTGGCGAGAAGAATGCTAAAGAAGATCATAATAATGCT
>gnl_Carpa_v0.4_evm.model.supercontig_75.96
ATGGTTGAAGGGGGAGTCACGAAAGCTGATAAGACAGAATTCACAGAATGTTGGAGGGTAGCATGGAAGACACCTTATATTTTAAGGCTAGCACTCTCAGCTGGTATTGGAGGTCTCCTCTTTGGTTATGATACTGGTGTGATATCTGGTGCGTTACTTTACATCAAAGATGACTTTGATCAGGTTGATAGGAAAACGTGGCTACAGGAATTGATCGTTAGCATGGCTGTTGCCGGAGCTATATTTGGTGCTGCAATTGGAGGATGGCTAAACGATAGACTTGGGAGAAAAATATCCATTCTAATTGCAGATGTTCTCTTCTTCATTGGTGCAATCCTTATGGCCATTGCTCCAGCTCCTTGGCTGATAATCATTGGAAGAATCTTTGTAGGTTTAGGAGTTGGGATGGCTTCTATGACATCCCCTCTTTACATCTCAGAAGCTTCTCCAGCAAGAATCCGAGGTGCACTTGTAAGCACAAATGGTTTTTTAATCACTGGTGGACAATTCTTGGCTTACCTTATCAATCTAGCCTTCACTCGGGCGCCTGGAACTTGGCGATGGATGCTTGGCGTTGCTGGAGTCCCAGCACTGGTTCAATTTCTTCTAATGTTGTTCCTTCCAGAGTCTCCCAGATGGCTTTACAGAAATAACAAAGTTGATGAAGCCAGAGCAATTCTAGAGAAGATTTACCCTGCAAATGAAGTCGAGATTGAACTAAATGCCCTTAAGTTATCTGTCGAGCAGGAGAAGGCTGAGGAGGCTTCAATCGGAGAGAGTCTTCCAGCAAAACTAAAGGGTGCTTTTAGTAACAAAGTTGTTCGGAGAGGATTATATGCAGGAGTCACATGTCAAGTGGCTCAGCAATTTGTGGGTATAAATACAGTCATGTATTACAGTCCTTCAATTGTTCAGTTTGCTGGATATGCTTCAAACCAGACAGCACTGGCATTATCTCTTGTTACTTCTGGTTTGAACTGGCTATGCACGCTTATAAGCATGGCTTTCGTAGATAGATATGGAAGGAGAAGGATGATGATTGTATCTATGTTTGGTATCATATTTTGCCTTGTTGTGTTGGGAGTAGTATTCCATGAAGCATCGATTCATTCACCTAAGGTCGATCAAGTTCAATCCACCCAATTTGCCAACTCCACTTGCAGCTCTTTTGTTCAAGCCACCAATCCATCTCGGTGGAATTGCATGAAATGCTTGAAAGTCGAGTGTGGTTTTTGTGCCAACAAAAACCAATATGCTCCTGGAACCTGCTTGGCAAGGACAGATTTACTGGAAGATTCATGTCATGCTCAAGGAAGGACATGGTACAAGGATGGTTGTCCGAGCAAATTCGGTTTCCTAGCTGTTGTGTTCTTGGCTTTATACATCTTTGTATACGCGCCCGGAATGGGAACTGTTCCATGGATAGTGAATTCGGAGATATATCCGCTGAGGTACAGAGGTGTTGGTGGAGGAATTGCAGCAGTATCTAACTGGTCATCCAACTTGGTAGTGAGCTTGACATTTTTAACTCTCACTAAAGCCATTGGTTCTTCTGGGACTTTCTTGCTCTTTGCTGGGTTCTCCTGTGTCGGGTTAATTGCCATATTTTTCTTGGTGCCTGAAACCAAAGGACTGCAATTTGAGGAGGTTGAGAAGATGCTGGAAATTGGGTATAAACCAAGTTTATGTGGTGGGAAGAAGAGTAAAGATCGGGGTGCTGTTAATAATGCT
>gnl_Carpa_v0.4_evm.TU.contig_32097.1
ATGGAAGGAGGAGTTCATGCAGAAACAGATATTTCAGCTTTCAGATACTGCTTCTCTCTCACATGGAGGAATCCTTATGTTCTTCGTCTTGCTTTTTCAGCTGGGATTGGTGGACTTCTCTTTGGTTATGACACAGGAGTGATATCTGGTGCTCTTCTTTACATTAGAGATGACTTTGACTCTGTGGATAAACACACTGTACTTCAGGAGAGTATAGTGAGCATGGCAGTTGCAGGAGCAATCATCGGAGCAGCCATTGGTGGTTGGTTGAACGATCGTCATGGAAGAAGAAGTGCAATCTTGATTGCTGATTTCCTCTTCTTTATTGGAGCTGTGATCATGGCTGCTGCTCCCAACCCTTCTCTTCTCATCATTGGTCGAGTTTTCGTTGGCCTCGGTGTCGGAATGGCATCTATGACATCCCCTCTTTACATCTCCGAAGCTTCTCCGGCCAAAATCCGAGGCGCTCTCGTTAGTACTAATGGATTTCTCATCACTGGAGGCCAATTCTTGTCGTACCTCATCAACTTAGCTTTCACTAAGGCACCAGGAACTTGGAGATGGATGCTTGGAGTTGCAGGACTTCCAGCTTTACTTCAGTTTATATTAATGTTGCTACTTCCCGAATCGCCTCGATGGTTATTTCGTAAGGGAAGAGAAGAAGAAGCGAAAGAAATTCTCCGAAAAATATATGCTTCTGAAGATGCTGAAAAGGAAATTCAAGATCTCAAAGAATCAGTGGAAGCCGAGATTCGAGAAAAACAATCTGCAGAGAAAATCAACTTGATCAAACTATGGAAAACAAAGACTGTGAGAAGAGGACTTATTGCTGGTGTTGGACTTCAAGTTTTCCAACAATTTGTAGGCATAAATACAGTCATGTATTACAGTCCTACAATTGTTCAATTAGCAGGTTTTGCATCAAACAAAACTGCTCTTCTTCTTTCTCTTGTCACTTCTGGGCTCAATGCCTTTGGCTCCATTGTCAGTATCTACTTCATTGATAGAACTGGCAGGAAGAAGCTTCTTATAATTAGTTTGTGTGGAGTTATCGTCTCCCTCGGATTATTGTCAGCGGTATTCCATGAGACTACAACTCATTCTCCAATCGTTGGTCCGGTAGCAACCTCCCGGTTCTCGAATTTCACTTGCCCGGATTACAAAACAGCGAGAGACGCCATCGCTTGGGATTGTACCAGGTGCTTGAAGGCATCATCACCAGATTGTGGCTTCTGTGCTTCTGAAAGTGGAAAGCTATTACCAGGAGCATGTTGGATATCAAATGACACAGTAAAAAGTGCATGCCAGGACCAAGGCAGGTTATGGTACACTAGGGGATGTCCAAGCAGATTCGGATGGCTTGCGTTAATCGGGTTGGCGCTCTACATCATATTCTTCTCACCTGGAATGGGAACTGTCCCGTGGATCGTTAACTCGGAAATATATCCATTGAGGTTTCGAGGAGTGTGTGGAGGGATAGCAGCTACTGCAAATTGGATATCGAACCTTATAGTTGCTCAATCGTTCCTGTCTTTAACCGAGGCAATAGGGACCTCGTGGACATTCTTAATATTTGGTGTGATTTCGGTGATAGCTTTGGTGTTTGTGATAATATGCGTTCCCGAAACTAAAGGATTGCCCATCGAGGAGATCGAAAAAATGCTAGAACATACAGCTTTGCACTTGAGGTTTTGGAAGAATAAGAACTCTAAACAACTAGACAAGAATCAAGGTGTA
>gnl_Elagu_v2.0_p5_sc00026.V1.gene242
ATGCAGGAGGCTATTGTTAGCACAGCAATTGCAGGGGCGATCATCGGAGCAGCAGTGGGAGGATGGGCAAACGATCGGTTTGGGAGGAAAACTTCAATCCTGGTCGCCGACATCCTCTTCTTTGTAGGTGCTGTCATCATGGCCTCTGCTCCAAACCCAGCGCTCCTCATCGTAGGCCGCATATTTGTCGGCCTTGGTGTCGGAATGGCATCGATGACATCGCCACTTTATATATCAGAAGCCTCCCCAGCAAATGTTCGGGGTGCACTAGTCAGCACCAATGGCTTCCTTATAACCGGAGGGCAATTCCTGTCCTATCTCATCAACCTGGCCTTCACTACGGGTAGAGAAGAAGAAGCTGAAACCATATTGAGAAAAATTTATCCAGCTCATCAGGTTGATGGAGAGATCAGAGCGCTCAAAGAATCAGTAGAAGCTGAGATCGAAGAAGCAGGATCATCTGAGAAGATCAATCTCAAGAAGCTGGTGGAGACAAAGACTGTGCGGACGGGGCTAATCGCTGGAGTCGGGCTACAGGCCTTCCAGCAGTTTATAGGCATCAACACAGTCATGTACTACAGTCCTACCATTGTTCAGTTAGCTGGTTTTGCATCAAACCAGACAGCATTAGCGCTCTCTCTGGTAACATCCGGCCTTAATGCTATCGGTACGATCGTTAGCATCTACTTCATCGACAGAACGGGGAGGAAACTTTCCATCATCAGCTTATCTGGTGTTATTATCTCCATTGCAATTCTTTCAGCAGTCTTCCATCAGGCAACAACACACTCACCGAGTGTCAGCCAGCAGGAGACTGCTCATTTTGCTCCCTATACCTGCCCGGAATATCGGTCAGCATCGACTTCCTGGGACTGCATGACATGCTTGAAAGCATCATCTCCAAGCTGTGGCTTTTGTGCTTCTGGCACCAACAAGTTATTTCCTGGAGCATGTTTGATCTCAAATTCAACGACGAAGGATATGTGTCATAAGGAAAACAGGCTGTGGTATGAGAGAGGATGTCCAAGCAAATATGGATGGTTGGCATTGGCCGGATTGGCATTATACATAATCTTCTTCTCTCCAGGGATGGGCACTGTGCCGTGGGTTGTGAATTCTGAGATATATCCATTGAGGTTCAGGGGAGTTTGTGGAGGAATTGCAGCCACTGCTAACTGGGTCGGGTCTCTAATG
>gnl_Elagu_v2.0_p5_sc00026.V1.gene247
ATGCTTGGAATTGCTGCAGTTCCTGCTCTGCTACAATTCATATTGATGATTCTTCTACCTGAGTCACCCCGGTGGCTTTATAGAAAGAGAAGGGAAGAAGAAGCTGAATCCATACTGAGAAGAATATACTCAGCTCATGAGGTTGAAGGAGAAATCAGAGCACTCAAACAATCAGTTGAAGCTGAGATAGAGGAAGAGGGATCATCTGAGAAGATCAATTTTATCAAGCTGCTAAAAACCAAGACAGTGCGAAGAGGGCTCATTGCCGGAGTCGGGCTTCAGGTCTTCCAGCAGTTTGTGGGTATAAACACTGTGATGTACTACAGTCCTACCATCGTCCAGTTAGCTGGCTTCGCATCGAACCAGACAGCGCTTACGCTCTCTCTCGTGACCTCTGGTCTCAATGCTATGGGATCAATAGTTAGCATCTACTTCATTGACAGGACAGGGAGGAAGAAGCTTTTGATCATCAGTTTATGTGGCGTCATTCTATCGCTCGGAGTTCTATCAGCAGTCTTCCATGAGACCACATCACACTCGCCAAGCATTAGTCCTCAGGAGACCAACCATATTTCTCAGTATACCTGCCCGGATCATCGACAGGCCTCGACTATCTGGGATTGCATGAAGTGCTTGAAAGCATCATCTCCAGACTGTGGATTCTGTGCTGCTGCCGCTGATAAGCTATTTCCTGGGGCATGCCTGATTTCGAATACATCGGTGAAGGATGCATGTCATGGGGAAGGCAGGCTATGGTATGAGAGGGGTTGCCCAAGCAGATATGGATGGCTAGCATTGATTGGATTGGCACTATACATCATATTCTTCTCACCAGGAATGGGAACTGTGCCTTGGATTTTGAACTCTGAGATATATCCTTTAAGATTCAGGGGAGTTTGTGGGGGAATGGCAGCCACTGCAAACTGGGTTTCCAACCTGTTTGTGTCACAGTCATTCCTATCTCTGACTGAGGCAATTGGGACTTCATGGACTTTTATGATCTTTGGATTGGCATCAGTGGCTGCACTGTTCTTCGTGTTGATCTTTGTACCGGAGACCAAGGGGCTGCCGATCGAGGAGGTGGAGAAGATGCTCGAGCAAAGGGTACCTGAGAAACTTTTCAGCATTAGTTGGAATTATTTACTTTGTGCACTTACAAGGGCCATCGGGGGGCTGGCGGGGATGGGGCTGGAGATGGGCCGGCAGGGATTGGCCGGCAGCGAC
>gnl_Elagu_v2.0_p5_sc00083.V1.gene255
ATGGAAGGGGGTGTCCATAAAGCAGACAAAACAGAATTTAAGGAATGCTTTAGTTTGACATGGAAGCACCCGTACATTCTTCGCCTTGCATTCTCTGCTGGCATTGGTGGTCTTCTATTTGGCTACGACACAGGTGTTATATCTGGAGCACTTCTTTACATACGTGATGACTTCCAACAAGTCGAAAAGAGTACTGTACTGCAGGAAACCATTGTGAGCATGGCTGTGGCTGGAGCTATAGTGGGTGCTGCTTTTGGTGGATGGATGAATGACAGATTTGGACGGAGACCTTCAATATTGTTTGCTGATCTGCTTTTCTTTGTTGGTGCTATTGTAATGGCTGTGGCACCAATTCCTGCAATTATAATTGTAGGGAGAATCTTTGTGGGCTTAGGAGTTGGGATGGCTTCTATGACTTCTCCTCTTTACATTTCTGAAGCTTCTCCTGCCAAAATTAGAGGTGCTCTTGTTAGCACCAATGGGTTACTTATTACAGGAGGGCAGTTTCTGTCTTACCTCATAAATCTGGCTTTCACGCGGGTGATTAGACAATTTTCTCCCATTCTGTTAAAAGTGTTGTTCCCATGTGGTCATCATAGTACTGACATTTCAACTCCGTTCTATCATTTTTTGGTGCAGACAGCAGGAACTTGGCGCTGGATGCTCGGGGTGGCTGGATTTCCTGCTTTTGTTCAGTTTATATTGATGCTGATGCTTCCTGAGTCACCTAGGTGGCTGTATAGAAAGGATAGAAAAGAAGAAGCTGCAGAGATCTTAAGAAAGATATACCCTTCTCATGAAGTTGAGAAAGAAATAGAAGCTTTACGGTTATCGGTTGAAGCTGAAATAGCTGAGGAAGGTTCTGTTGACGGACATGGCGCGTTCAGTAAATTAAAGAAAGGAATGGGTAGTATAGTTGTTCGCAGAGGGCTTGTGGCAGGCGTTCTCGTCCAGGTAGCTCAGCAATTTGTGGGTATCAACACAGTTATGTATTATAGTCCCACAATAGTTCAACTGGCTGGTTATGCTTCCAACAGTACTGCATTGGCACTCTCTCTCATAACCTCTGGTCTCAATGCCGTGGGCTCTATTGTCAGTATCTTCTTTGTTGACAGAGCTGGAAGGAGAAGGCTGCTACTTTTGAGTTTGATTGGAATCATTACATGCTTGGCCTTGCTATCCGGTGTCTTCTTTGGGGTTGCTTCACATTCCCCAGCAGTTGATTTGTCGAGTCAGGTCAGTGGAAACTTGACTTGCTCTGATCTCAAGCCAGCTTCAAGCACGACATGGACGTGTATGAATTGCGTGAAAGCCGCCTCTGGGTGTGGATTTTGTGCTCATGATGGGAATAAACTTCTTCCCGGCACCTGCTTGACATCTGAGTCTGCTGGAAAAGAATTCTGTGAAGCAGCAAGCCGTGAGTGGTACACTCGTGGTTGCCCAAGCAACTTTGGCTGGTTGGCTCTCATTGGCCTCGGAGCGTATATCATCTCCTACTCTCCGGGTATGGGCACTGTCCCTTGGATCGTCAACTCTGAGATCTACCCACTGAGATACCGAGGAGTCTGTGGTGGGGTGGCTGCAGTGGCGAATTGGGTTTCTAACCTGATTGTCACACAGACATTCTTGAGCTTGACGGAGGCTTTGGGCACTGCACCAACATTCCTCTTGTTCTGCTGTGTTTCTGTCGTTGCATTTGTTGTCATTTTCTTGGTTGTGCCTGAGACCAAGGGATTGCCATTCGAAGAGGTGGAGAGGATGCTGGAGAGCAAAAGCTACAGGGCTTGGAAGAAGCGCTCTGTTCAAGCTCAACCT
>gnl_Elagu_v2.0_p5_sc00114.V1.gene213
ATGGAAGGAGGAGTTCATGAAGTGGATGCGTCCGCTTTCAAGGAATGCTTCTCTCTTTCATGGAGGAATCCTTATGTTCTTCGACTGGCCTTTTCAGCAGGAATCGGTGGCCTGCTGTTTGGATATGATACTGGAGTAATTTCTGGAGCATTGCTGTACATTCGCGATGATTTTCCTTCAGTCGACAAGAAGACATGGTTACAGGAGAGTATTGTGAGCATGGCAGTCGCGGGGGCAATCATAGGAGCAGCAATTGGAGGATGGGCAAATGATCGCTTTGGAAGGAAAACAACGATCCTCGTCGCTGACTTCCTCTTCTTTACAGGTGCTGTCATCATGGCCGCTGCTCCTAACCCTGCGCTCCTCCTTGTAGGCCGTGCCTTTGTTGGCCTTGGTGTGGGAATGGCCTCTATGACATCCCCACTCTACATATCTGAAGCCTCTCCAGCAAGAGTTCGAGGGGCACTTGTCAGCACCAACGGCTTCCTCATAACTGGAGGCCAATTCTTAGCATATCTCATCAACCTTGCCTTCACAAAGGTAAATACCCAGATTGCTGCAGCACCAATTCAAGTGTCAGCCACTGAAAATGTCACAGAAAACAATAGAAGAGAAGAAGAAGCTGAATCCATAATGAGAAAAATTTATCCTGCTCATGAGGTTGATGGAGAGCTCAGAGCACTCAAAGAATCCGTTGAAGCTGAGATCGAGGAAGAAGGATCATCTGAGAAGATCAATTTTATGAAGCTGTTGAAAACCAAGACCGTGCGCAGAGGACTTATTGCTGGAGTCGGGCTTCAGGTCTTTCAGCAGTTTGTGGGCATAAACACTGTGATGTACTACAGTCCTACCATCGTCCAGTTAGCTGGCTTCGCATCGAACCGGACAGCGCTTGCGCTCTCTCTTGTGACATCCGGTCTCAATGCTATGGGATCGATAGTTAGCATCTACTTCATTGATAGGACAGGGAGGAAGAAACTGTTGATCATCAGTTTATGTGGCGTTGTTCTATCGCTTGGAGTGTTGTCAGCAGTCTTCCATGAGACCGCATCACATTCACCAAGCGTTAGTCGACAGGAGACAGCCCATTTTGCTCAATATACCTGCCCGGCTTATCGATCAGCCGTGACTAGCTGGGATTGCATGAGGTGTCTGAAATCATCATCTTCAGACTGTGCATTCTGTGCTTCTGCGGCTGACAAGGTAACAAACTCATCACAAATACCTGGCTTGGAACCTCCAAAGAATTTCGGACTTTCAGTTATTTTCACC
>gnl_Eucgr_v2.0_Eucgr.E03903.1
ATGGAGGGAGGTCACACCAAACCCGATAAAACGGAGTTCACCGAATGTTGGCGCACGACATGGAAGACGCCATATATTATGAGGCTCGCACTGTCGGCTGGAATCGGTGGCTTGCTGTTTGGCTATGACACAGGGGTCATTTCTGGGGCGTTGCTCTATATTCGGGAGGACTTCGAAGTCGTCGACAAGAAAACATGGTTACAGGAAACTATCGTGAGTATGGCTGTTGCTGGAGCTATCGTTGGGGCTGCTGTTGGTGGGTGGATGAACGATAGATTCGGGAGGAAGATATCGATACTTCTGGCCGACGCCCTTTTTTTTATTGGTGCGATTGTGATGGCCACCTCTGTAGCTCCATGGATGCTCATCATCGGAAGAATACTCGTAGGTTTAGGCGTTGGAATGGCTTCCATGACCGCGCCTCTCTACATTTCCGAAGCTTCTCCTGCCAGGATACGGGGTGCGCTAGTTAGCACAAATGGTTTCCTCATTACCGGAGGGCAATTCTTGTCTTATCTCATCAATCTGGCCTTCACTCGTGTACCTGGGACTTGGCGTTGGATGCTCGGGGTAGCTGGACTACCCGCCCTCGTTCAATTCATCCTCATGTTATTTCTGCCAGAGTCTCCAAGGTGGCTCTACAGAAAGAACAAGATCGATGAAGCTAGGAGTATTTTGGCCAAGATTTATCCTGCCTATGAGGTTGAGGACGAAATGAATGCCTTGCAAGAATCTGTTGAAGCTGAAAAAGCCGATGAGAGCATCGTGGGAGAGAGTATGATTGCCAAAGTGAAGGGTGCTTGGAGTAACCCGGTAGTTCGAAGAGGATTATATGCTGGAATTACGGTTCAAGTGGCTCAGCAGTTTGTGGGAATTAACACAGTCATGTATTACAGTCCGACGATAGTTCAGTTTGCTGGGTTTGCTTCGAACAAGACCGCTTTGGCTCTCTCCCTCATAACTTCCGGCCTCAATGTGGTTGGTACTGTTGTGAGCATGGCATTTGTCGATAGATATGGACGGAGAAGGTTGATGATCGTTTCCATGTTTGGCATTATCTCTTGCTTGGTTGTGTTATCCGTCTTATTTTGGCAAGCGTCTCTACACGCCCCTGCCGTTAGTAAGTTGGGATCTAACCACTTTGGTGGAAACACTACATGTCCCGCTTATTTTTCGGCTCCAGATGCAGCCTCATGGAACTGCATGTCTTGCTTACATGCTAAATGTGCATTTTGTGCGGATGGTACAAATGAGTATCAACCTGGAGCATGCCTGATTTCTGACAAAGGAATAAGGGGCATGTGTCGAGGCGAGCAACGGACATGGTTTGAGAATGGCTGTCCAAGCAAGTTCGGAATTTTCGCCGTCCTTCTCCTTGGGCTGTACATCATATCTTACGCACCTGGGATGGGAACCGTGCCATGGATCGTGAATTCAGAGATTTACCCACTGAGGTATCGAGGCACCGGGGGAGGGATTGCAGCGGTCGCCAATTGGTGCTCGAATTTAGTTGTGAGCGAGACGTTCTTGACCTTGACAGAGGTTCTTGGCTCGGCCGGCACCTTCCTCCTTTTCGCCGGGTTTTCCTTTCTCGGGCTCGTCGCCATTTACTTCTTGGTGCCGGAAACCAAGGGGTTACATATTGAGGAAATTGAGAAGCTGTTGCAAGAGGGATACAAGCCTAAGGCTTTCAAAAAGAGGAAATCCAAATTTGAAGGGTCTTCT
>gnl_Eucgr_v2.0_Eucgr.E03902.1
ATGGAGGGAGGTCATACCAAACCCGATAAGACAGAGCTCACCGAATGTTGGCGCACCACATGGAAGGCGCCGTATATCATGAGGCTCGCACTGTCGGCTGGAATTGGTGGATTGCTGTTTGGCTATGACACAGGGGTCATTTCTGGGGCGTTGCTCTATATTCGGGAGGACTTCGAAGAGGTCGACAAGAAAACGTGGCTACAGGAAACTATTGTGAGTATGGCTGTTGCTGGAGCTATCATTGGAGCTGCTGTTGGTGGGTGGATGAACGATAGATTCGGAAGGAAAATATCGATACTTCTGGCCGATGCCCTGTTCTTTATTGGTGCAGTCGTAATGGCCGCCTCTGTAGCTCCATGGATGCTCATCATCGGAAGAATACTCGTAGGTTTAGGCGTTGGAATGGCTTCCATGACCGCGCCTCTCTACATTTCCGAAGCTTCTCCTGCTAGGATAAGGGGCGCGCTAGTTAGCACAAATGGTTTCCTCATTACCGGAGGGCAATTCTTGTCTTATCTCATCAATCTGGCCTTCACTCATGCACCTGGGACTTGGCGTTGGATGCTCGGGGTAGCTGGACTTCCTGCCCTTGTTCAATTCATCCTCATGTTATTTCTGCCAGAGTCTCCAAGGTGGCTCTACAGAAAGAACAAGATCGATGAAGCTAGGAGTATTTTGGACAAGATTTATCCTGCCAATGAGGTCGAGGACGAAATGAATGCCCTACAAGAATCTGTTGAAGCCGAAATAGCCGATGAGAGCATCGTGGCAGAGAGTATGATTGCCAAAGTGAAGGGTGCTTGGAGTAACCCGGTAGTTCGAAGAGGATTATATGCTGGAATTACGGTTCAAGTGGCTCAGCAGTTTGTGGGAATTAACACGGTCTTGTATTACAGTCCGACGATAGTTCAGTTTGCTGGGTTTGCTTCGAACAAGACCGCTTTGGCTCTCTCCCTCATAACTGCCGGCCTCAATGTGGTTGGTACTGTTGTGAGCATGGCATTTGTCGATAGATATGGACGGAGAAGGTTGATGATTGTTTCCATGTTTGGCATTATTGCTTGCTTGGTTGTGTTGTCCGTCTTATTCTGGCAAGCGTCTCTACACGCCCCTGCGGTTAGTAAGTTGGGGTCTAGCCACTTCGGTGGAAACACTACATGTCCCGCTTATTTGTCGGCTCCAAATGCAGCCTCATGGAACTGCATGTCTTGCTTACACACTAAATGTGCATTTTGTGCCGATGGTACAAATAAGTATCAACCTGGAGCATGTATGATTTCTGACAAAGGAATAAGGGGCATGTGCCGAGGCGAGCGACGGATATGGTTCGAGAATGGCTGTCCAAGCAAGTTCGGAATATTCGCCGTCCTTCTCCTTGGTCTGTACATCATATCTTATGCACCTGGGATGGGAACCGTGCCATGGATCGTGAATTCAGAGATTTACCCACTGAGATATCGAGGCACCGGGGGAGGGATTGCAGCGGTCGCCAACTGGAGCTCGAATTTAGTTGTGAGCCAGACGTTCTTGACCTTGACAGAGGCTCTTGGCTCGGCCGGCATCTTCCTCCTTTTCGCCGGGTTTTCCTTTCTCGGGCTCATCGCCATTTACTTCTTGGTGCCGGAAACCAAGGGGTTACATATCGAGGAAGTTGAGAAGCTGTTGCAAGAGGGATACAAGCCTAAGGCTTTCAAAAAGAGGAAATCCAAAGTTGAAGGGTCTTCT
>gnl_Eucgr_v2.0_Eucgr.E03900.1
ATGGAGGGAGGTCACACCAAAACCGATAAGACAGAGCTCACCGAATGTTGGCGCACGACATGGAAGACGCCGTATATCATGAGGCTCGCACTGTCGGCTGGAATTGGTGGATTGCTGTTTGGCTATGACACAGGGGTCATTTCTGGGGCGTTGCTCTATATTCGGGAGGACTTCGAAGACGTCGACAAGAAAACGTGGCTACAGGAAACTATTGTGAGTATGGCTGTTGCTGGAGCTATCTTTGGAGCTGCTGTTGGTGGGTGGATGAACGATAGATTCGGAAGGAAAATATCGATACTTCTGGCCGATGCCCTGTTCTTTATTGGTGCAGTCGTGATGGCCGCCTCTGTAGCTCCATGGATGCTCATCATCGGAAGAATACTCGTAGGTTTAGGCGTTGGAATGGCTTCCATGACTGCGCCTCTCTACATTTCCGAAGCTTCTCCTGCTAGGATAAGGGGCGCGCTAGTTAGCACAAACGGTATCCTCATTACCGGAGGGCAATTCTTGTCTTATCTCATCAATCTGGCCTTCACTCATGCACCTGGGACTTGGCGTTGGATGCTCGGGGTAGCTGGACTTCCTGCCCTTGTTCAATTCTTCCTCATGTTATTTCTGCCAGAGTCTCCAAGGTGGCTCTACAGAAAGAACAAGATCGATGAAGCTAGGAGTATTTTGGACAAGATTTATCCTGCCAATGAGGTCGAGGACGAAATGAATGCCCTACAAGAATCTGTTGAAGCCGAAATAGCCGATGAGAGCATCGTGGGAGAGAGTATAATTGCCAAAGTGAAGGGTGCTTGGAGTAACCCGGTAGTTCGAAGAGGATTATACGCTGGAATTACGGTTCAAGTGGCTCAGCAGTTTGTGGGAATTAACACAGTCTTGTATTACAGTCCGACTATAGTTCAATTTGCTGGGTTTGCTTCGAACAAGACCGCTTTGGCTCTCTCCCTCATAACTGCCGGCCTCAATGTGATTGGTACTATCGTGAGCATGGTATTTGTCGATAGATATGGACGGAGAAGGTTTATGATCGTTTCCATGTTTGGCATTATCGCTTGCTTGGTTGTGTTGTCCGCCTTATTCTGGCAAGCGTCTCTGCACGCTCCTGCTGTTAGTAAGTTGGGATCTAGCCACTTTGGTGGAAACACTACATGTCCCGCTTATTTGTCGGCTCCAGATCCATCCTCATGGAATTGCATGTCTTGCTTACAAGCTGATTGTGCATATTGTGCCGATGGTACAAATAAGTATCAACCTGGAGCATGCCTGATTTCTAACAAAGGAATAAGGGGCATATGCCGAGGCGAGCAACGGATATGGTTCGAGAATGGCTGTCCAAGCAAGTTCGGAATATTCGCCGTCCTTCTCCTTGGGCTGTACATCATATCTTACGCACCTGGGATGGGAACCGTGCCATGGATCGTGAATTCAGAGATTTACCCACTGAGGTATCGAGGTACCGGGGGAGGGATTGCAGCGGTCGCCAACTGGAGCTCGAATTTAGTTGTGAGCGAGACGTTCTTGACATTGACAGAGGTTCTTGGCTCGGCCGGCACCTTCCTCCTTTTCGCCGGGTTTTCCTTTCTCGGGCTCGTCGCCATTTACTTCTTGGTGCCGGAAACCAAGGGGTTACATATCGAGGAAGTTGAGAAGCTGTTGCAAGAGGGATACAAGCCTAAGGCTTTCAAAAAGAGGAAATCCAAAGTTGAAGGGTCTTCT
>gnl_Eucgr_v2.0_Eucgr.E02426.1
ATGGAAGGAGGGATTAACCCAGAAGCAGCAGACGCGACGGCTTTCAGAGAGTGCTTCTCTCTCGCATGGACGAATCCTTATATTCTCCGCCTCGCTTTCTCTGCCGGAATCGGCGGCCTCCTGTTCGGCTATGACACTGGAGTCATATCTGGGGCGCTTTTGTACATAAGAGATGATTTCAAGTCTGTGGACAGAGAGACCGTTCTTCAGGAAAGCATAGTGAGCATGGCGGTAGCCGGTGCGATCATCGGGGCTGCGATGGGCGGATGGATGAATGATCGGTTCGGACGGAGAAGCACAATCCTGGTCGCGGATGTCCTCTTCTTCATTGGAGCGGTTATCATGGCTTCTGCCCCAAATCCGGCTCTCTTGATCATCGGGCGAGTCTTCGTTGGGCTCGGGGTTGGCATGGCGTCGATGACTGCTCCACTCTATATCTCGGAAGCGTCTCCAGCAAAGATCCGCGGGGCCCTTGTTAGCACCAACGGGTTCCTTATCACTGGTGGCCAATTCCTGTCTTACCTGATCAACTTGGCTTTTACCAAGGCTCCAGGAACGTGGCGGTGGATGCTCGGAGTTGCCGGAATTCCGGCCCTATTGCAGTTCATCCTCATGCTTCTGCTCCCTGAATCCCCTCGTTGGCTTTTCCGCAAGGGAAGAGAAGAAGAAGCCGAAGCCATACTAAGGAAAATCTACCCCACAAATGAAGTGGACAGAGAGATACGAGATCTCAAAGAATCCGTTGAATCCGAGATCCAGGAAACCGGATCTTCCGAGAAGATAAACATCATGAAGTTACTGAAGACGAAAACAGTGAGGAGGGGGCTAGTCGCCGGGGTTGGACTTCAGGTCTTCCAGCAATTCGTGGGAATAAACACCGTCATGTATTACAGCCCCACGATTGTTCAGTTGGCCGGATTCGCCTCTAACCGGACCGCATTGCTACTTTCACTCGTCACAGCCGGGCTCAATGCATTGGGTTCCATCGTGAGCATATACTTCATCGATAGAACCGGGAGAAAGAAACTCCTCGTGATCAGTCTGTTCGGGGTGATAATATCTCTGGGACTTTTGTCCGCAGTTTTTCATGAGACGAGTTCTCACTCGCCGCTGGTTAACCAGGCTGCAACTTCTCAATTTGCAAACTATACATGCCCGGACTATGGTTTGGCGACGAATGCGGCTTCTTGGGACTGCATGAAATGCTTGAAAGCCTCTTCTCCTGATTGTGGGTTTTGCGCTTCACCTGCTGATAAGATGTCTCCGGGGGCATGTCTGATCTCGAATGACACCGTGAAGGATACGTGCCACGCCGAGGACCGGCTGTGGTACACGAGGGGCTGCCCGAGCAAGTATGGGTGGCTTGCACTTATCGGCCTAGCCTTGTACATCATATTCTTCTCTCCCGGGATGGGCACCGTGCCTTGGATCGTCAACTCCGAGATCTACCCTCTCAGGTTCCGTGGGGTTTGTGGAGGGATGGCGGCCACGGCGAACTGGATCTCGAACCTCATCGTGGCCCAGTCCTTCCTGTCTCTGACACAGGCAATCGGGACCTCATGGACGTTCCTAATATTCGGCGTGATCTCTGTTGTGGCGCTGATCTTTGTCCTGATTTACGTGCCGGAAACAAAGGGGCTCCCGATTGAGGAGGTGGAGAAGATGTTGGAGCACAGGGCATTGCAGTTCAAGTTCTGGGAGAAAAGCTCTAGCACATCAGGAAAAGACCAAGCTGTG
>gnl_Manes_v6.1_Manes.09G075100.1
ATGGTTGAAGGTGGTGTTGTGAAAGCGGACAAAACAGAATTCACAGAATGCTGGCGTACGGCCTGGCAGACTCCTTATATCATGCGGCTTGCACTCTCTGCAGGCATTGGAGGGCTTCTGTTTGGTTACGATACAGGGGTTATTTCTGGTGCCCTGCTTTACATCCGTGACGACTTTGAATCTGTCGACAAGAATACATGGCTGCAGGCCACTATCGTGAGTATGGCTGTTGCAGGAGCTATTGTTGGAGCTGCTGGTGGTGGAATCATCAATGATAAGTTTGGGAGGAAGAAATCAATTTTATTTGCGGATGTAGTGTTCTTTTTTGGTGCAGTAATCATGGCCATTGCTCCTGCTCCATGGGTTATAATTGTGGGAAGACTTCTTGTTGGTTTTGGAGTTGGAATGGCATCCATGACATCACCTCTTTACATTTCTGAATGCTCACCTGCGAGAATTCGAGGGGCACTTGTCAGTACAAATGGTTTGCTAATAACTGGGGGACAGTTTTTGTCTTACTTAATCAATCTTGCCTTCACCAAGACTAATGGAACATGGCGTTGGATGCTTGGGGTTGCTGGCATCCCACCTGTAGTTCAGATTGTGCTGATGTTATCACTTCCTGAGTCCCCCAGATGGCTCTACAGAAAGAACAAGGTAGAAGAAGCGAGGGCTATCTTACAGAGGATATATCCTGATGATGAAGTTGAAATGGAGATGAAAGCCTTAGCTTCATCTGTCGAAGCTGAAAAGGCAGATGAAGCTGCTCTTGGAGATGACATTTTCTCTAAAGTAAAGGGTGCATTTTCAAACACTGTAGTCCGCAGGGGACTCTATGCAGGCATCACTGTTCAAGTTGCTCAACAGTTTGTTGGTATAAACACTGTCATGTACTATGCTCCAACCATAGTCCAGTTTGCTGGATTCGCTTCAAACTCTGTGGCCTTAGCACTATCTCTCATTACTTCAGGCCTAAATGTTGTGGGCTCCCTTGTTAGCATGGCTTTTGTTGATAGATATGGAAGGAGGAGGCTGATGATCGTTTCTATGACGTTGACCATTGGTTTTCTTGTGGCCTTATCTATCGTATTTATGCAAGCTTCTTCCCATGCCCCCAAGGTTAGTTCAATTGAGACCGCACATTTCGGCAAAAACACTACTTGTCCCAAATATCTGACAGTACCAGATGCATCAAGATGGAGCTGTATGTCCTGTTTGAAAGCAAAGTGTGGTTTCTGTGCGAATGGAGCCAGCGAATACCAACCTGGAGCATGCTTGGACGGGACCAACGTCCTAAAGGCCACGTGTCATGCTGAACATCGAGTGTTTTTTGAGAACGGTTGCCCAAGTAAATTTGGATTTCTTGCTGTTATACTTCTTGGACTCTATATAATTGCTTATGCACCTGGAATGGGTACTGTACCATGGATTGTGAACTCAGAAATATACCCATTGAGGTATAGAGGAATAGGTGGAGGGATTGCCGCAGTGGCGAACTGGGTTTCGAATCTTATAGTGAGTGAGTCATATCTATCTCTAACCGAGCATCTCGGCGCTGGTGGTACATTTTTCCTATTTGCTGGAATTTCCTGCATTGGACTTGGATTCATTTTCTGGTTTGTGCCTGAAACCAAAGGCCTACAATTTGAGGAGGTTGAGAAAATCTTAGCGGCCGGATACAGGCCAGATTTGTGTGGGGGGAAGAAAAAGAGGAAGGATGTCGATACTGCG
>gnl_Manes_v6.1_Manes.09G075200.1
ATGGTTGAAGGAGGGATTGTAAGTGGAAATGAAGCTGATTTTACAGAATGCTGGAAGGTAACATGGAGGACTCCTTATATTATGAGGCTTGCACTTTCAGCCAGCCTTGGAGGTCTCCTGTTTGGATACGACACAGGGGTTATTTCTGGTGCTTTGCTTTACATTAAAGAAGACTTTGATGATGTTGACAAGAGCACAATCCTTCAGGAAATCATTGTGAGTATGTGTGTTGGAGGAGCTATTATTGGTGCTGCCTTTGGTGGATATTTTAATGACAGGTTTGGCAGGAAAAAAACAATTTTGGGTTCTGATTCTGTGTTCATCATTGGTGCAATTATCATGGCTGTGGCTCCAGCTCCTTGGGTTATTATTGTTGGGAGAGTTCTTGTTGGTTTGGGAGTTGGAATGGCATCTGTGTCTGCACCTCTTTACATATCAGAATCCTCGCCTGCGAAAATTCGAGGTGCTCTTGTTAGTGTAAATGGTTTCCTACTCACAGGCGGGCAATTTTTGTCCTACCTTGTCAATCTCGCCTTCACCAAGGTACATGGAACTTGGCGTTGGATGCTCGGAGTAGCTGGGGTTCCAGCTCTACTTCAGCTTCTGTTAATGCTTTGGCTTCCCGAGTCGCCCAGATGGCTCTACAGAGAGAACATGGTTGACGAAGCCAGGGCTATTCTAGAAAAAATATATCCTGCTGAAGAAGTTGAACAGGAGCTACATTGTTTGAAGGAATCAATTGAATTTGAAAAGGAAATGGATGCATCTACTGGGAAAGACATGATATCTAAAGTAAAGAGTGCTTTTAGTGACACCGTAGTTCGCAGGGGACTCTACGCTGGCGTTACAGTTCAAGTTGCTCAGCAATTTGTAGGCATCAATACTGTTATGTATTATGCTCCAACTATAGTTCAGTTCGCAGGCTTCGCTTCGAAATCGGTAGCCTTAGCCCTTTCTCTGGTTACTACAGGCCTTAATGCTTTTGGTTCAATCATGAGCATGCTTTTTGTGGATAGATATGGGAGGAGAAGGTTGATGATCATCTCCATGCTTGGCATTATTACCTTCCTTGTTGCTTTAGCTGTTGTCTTTCAGCAAGCTTCAACCCATGCTCCGGCAACTAGTCTAGTAGACTCCGAAAGCTTCAGTGGGAACTCTACGTGTCCCAGTTACTTGTCAAGCTTTAAGACAACAACCAAATGGAGCTGCATGAATTGCTTGAAGGCAAAATGTGCTTTCTGTGCTGATGCAGCAAACCAACTCCATCCCGGAGCTTGCCTGGCTTCAAGCAAGGATATACAAAGAGAATGCCAAGCACAACATCGTGTGTGGTTCAAGGAAGGTTGTCCAAGCAAAATTGGATTTCTTGCAGTTATAATTCTTGGGTTATATATACTTTCGTATTCACCAGGAATGGGAACAGCACCATGGATTGTGAATTCAGAGATATATCCATTGAGATACAGAGGCATTGGAGGTGGCATAGCTGCAGTTGCTAATTGGGTTTCAAATCTTATTGTGAGTTTGACATTTTTATCAATGACTGAAACTTTCTCAGTCGCCGGAGCATTCCTGTTTTTTGCCGGAGTTTCCGTCCTTGGACTCATAGCTATATACTGCTTAGTACCTGAAACCAAAGGCCTGCAATTTGAGGAGGTTGAGAAGATGCTAAAGGTCGGCTTCAGGCCATCAATCTTCAAGGGAAAATCAAAGGTCGAAGAATCTGCTAAAGCC
>gnl_Manes_v6.1_Manes.15G123900.1
ATGGAAGGAGGGATACATGCAGGCACAGATGCCTCTGCTTTTAGAGATTGTTTCTCTCTAACTTGGAAGAATCCTTATGTTCTTCGCCTTGCTTTTTCTGCTGGCATTGGTGGCCTTCTCTTCGGCTATGACACAGGAGTCATTTCTGGTGCCCTTCTTTATATTAGAGATGACTTTAAGTCAGTGGACAGGAAAACTGTTCTACAGGAGAGCATTGTGAGTATGGCAGTTGCCGGAGCAATAATAGGAGCAGCAATTGGTGGATGGTTAAATGATCGGTATGGAAGAAGAAGTGCAATCCTTATTGCAGATTTCCTGTTCTTCATTGGAGCTGTAGTCATGGCTGCTTCTCCTGGCCCAGCTCTTCTCATCGTCGGTCGAGTTTTCGTTGGACTTGGCGTTGGAATGGCATCAATGACAGCTCCTCTTTACATTTCAGAGGCTTCTCCTGCAAAAATCAGAGGTGCCCTTGTTAGCACCAATGGATTTCTCATCACTGGTGGCCAGTTTCTTTCGTATCTCATCAACTTGGCCTTTACAGAGGCACCTGGGACATGGCGGTGGATGCTTGGCGTTGCAGGAGTTCCAGCTCTTCTTCAGTTCATTCTCATGCTAATGCTCCCAGAATCGCCTCGCTGGCTATACCGGAAGGGAAGGGAAGAAGAAGCTAAAGCCATACTGAGGAAAATATATCCAGCTGATGAAGTAGAAACAGAAATCCGGGACCTTAAGACCTCGGTCGAAAAAGAAATTGATGAAGAAGGAAGTTCTGAGAAGATTAACCTCATCAAACTATGCAAAACCAGAACTGTAAGAAGAGGACTAATTGCTGGTGTTGGCCTTCAGGTTTTTCAGCAGTTTGTGGGAATTAACACAGTTATGTACTATAGTCCCACCATAGTTCAGTTGGCTGGTTTTGCTTCTAACCAAACTGCTCTGCTGCTTTCACTTATCACTTCTGGCCTCAATGCGTTGGGCTCTATTGTGAGCATATACTTCATTGACAGGACTGGAAGGAAGAAGCTTCTCATCTTCAGTTTGGTTGGTGTCATACTGTCTCTTGGTCTTCTATCAGGAATCTTCCATGAGACTACAACTCACTCACCACTTGTTAAAGCTGCTGAAGGCCGCTACGGAAACTATACCTGCCCTGATTACAGTTTAGCCACCAATGCTGCTTGGGACTGCATGGATTGCTTGAAGGCCACACATCCGGATTGTGGGTTTTGTGCTTCAGCTTCTGATAAGCTACTGCCTGGAGTATGCTTGATATCAAATGACACAGTGAAGGATCTTTGCCATGGAGATCACAGGGAATGGTACACAAGGGGATGTCCTAGCAAATATGGGTGGGTTGCATTAATTGGTTTGGCACTCTACATCATCTTCTTCTCCCCTGGAATGGGTACTGTGCCATGGATTGTGAACTCTGAGATCTACCCTTTAAGGTTCAGAGGGGTTTGTGGAGGAATAGCTGCCACAGCAAACTGGGTCTCAAATCTCATAGTTGCCCAGTCTTTTCTGTCATTGACACAGGCTATTGGGACTTCCTGGACATTCCTAATATTTGGGGTTATATCTGTAGTAGCTTTGTTGTTTGTCCTTGTGTATGTGCCTGAAACAAAGGGGCTACCAATTGAGGAGGTGGAGAAGATGCTGGAGCTCAGATCTCTGCGGTACAAGTTCTGGGAGAAGAGATCTGAACCATATGAGAAAAAACCAGAAGTC
>gnl_Manes_v6.1_Manes.17G073000.1
ATGGAAGGAGGGATACCTGCAGGCACAAATTCATCAGCCTTTAGGGAATGCTTCTCTCTGGCTTGGAAGAATCCTTTTATTCTTCGCCTTGCTTTTTCTGCAGGCATTGGAGGCCTTCTCTTTGGCTATGACACAGGAGTTATTTCTGGAGCCCTTCTTTATATTAGAGATGACTTCAAGTCTGTGGACAGAGAAACTGTGCTGCAGGAGAGCATTGTAAGCATGGCAGTTTCAGGAGCAATCATTGGAGCAGCAATTGGTGGATGGTTAAATGATCGGTATGGAAGAAGAAGTGCAATCCTCCTTGCAGATATCCTGTTTTTCATTGGAGCTCTAGTCATGGCTGCTTCTCCTGGCCCAGCTCTTCTCATTGTCGGTCGAGTTTTTGTTGGACTTGGTGTTGGAATGGCATCAATGACATCTCCTCTGTACATTTCAGAGGCTTCTCCTGCAAAAATCAGAGGTGCCCTAGTCAGTACTAATGGATTTCTAATCACTGGTGGCCAGTTTCTTTCATATCTCATCAACTTGGCCTTTACTAAGGCACCTGGAACATGGCGGTGGATGCTTGGGATTGCCGGAGTTCCAGCTTTTCTGCAGTTCATTCTAATGCTGCTACTTCCCGAATCGCCTCGCTGGCTGTACCGAAAGGGAAGGGAAGAAGAAGCCAAAGCCATACTGAGGAAAATATATCCAGCTGATGAAGTTGAATCAGAAATTCAGGACCTTAAGGTATCAACTGAGAAAGAAATTGAGGAAGAAGGAGATCCTAAGAACATTAACCTCATCAAACTATGCAAAACCACAACTGTGAGAAGAGGACTCATTGCTGGTGTTGGCCTTCAGGTTTTCCAACAGTTTGTGGGAATTAACACAGTTATGTATTATAGCCCCACCATAGTTCAGTTGGCTGGTTTTGCATCAAACCAGACTGCTCTGCTGCTTTCGCTTGTGACTGCTGGCCTCAATGCGTTGGGTTCTATTCTGAGCATATACTTCATTGACAGGACTGGGAGGAAGAAGCTTCTCACTATCAGTTTGGTTGGGGTGATACTTTCACTTGGTCTTTTATCAGGAATTTTCCATGAGACTACAACTCAATCACCAATGATTAAAGCGACTGAATCTCGCTATGGAAATTATACCTGCCCTGATTACAGTTCAGCAATGAATGCTGCTTCCTGGGACTGCATGAAATGCTTGAAGGCCACACATCCAGATTGTGGGTTTTGTGCTTCATCTTCTGATAAGCTACTGCCTGGGGTGTGTTTGATTTCAAATGACAAAGTGAAGGATCTCTGCCATGGAGACCACAGAGAATGGTACACAAGGGGATGTCCAAGCAAAAATGGATGGGTTGCACTAATAGGCCTTTCACTCTACATCATATCCTTCTCTCCTGGAATGGGTACCGTTCCGTGGATAGTCAACTCTGAGATCTACCCTCTAAGGTTCAGAGGAGTTTGTGGAGAAATAGCTGCCACAGCAAACTGGATATCAAATCTCATAGTTGCACAATCCTTCTTATCATTGACACAAGCTATTGGAACTGCTTGGACATTTCTAATATTTGGGTTTATATCTGTAGTTGCCTTGGTGTTCGTCTTTGTCTGTGTGCCTGAAACAAAGGGGCTACCAATTGAGGAGGTTGAGAAGATGCTGGAGCTCAGATCTCTGCACTACAAGTTCTGGGAAAAGAGGTCCGAACCATTCAAGAAAAAACCAGAAGTC
>gnl_Medtr_Mt4.0v1_Medtr2g026160.1
ATGGCCGAAGGTGGTCATCAATTAGCAGACAAAACAGAGTTCACAGAATGTTGGCGAAGAACAACCGAATCACCGTATCTCATGCGTCTTGCTTTATCAGCTGGTATTGGTGGTCTTTTATTTGGTTACGATACAGGTGTGATTTCTGGTGCTTTGTTATATATCCGTGATGAGTTTGATCAAGTTGATAAGAAAACATGGCTTCAGGAAACCATTGTTAGTATGGCTGTTGCAGGAGCTATAGTTGGTGCAGCATTTGGAGGATATATGAATGACAAGATGGGAAGGAAGAAAACTATTTTAATGGCAGATGTGGTGTTCGTTGCAGGTGCATTAGTTATGGCTGCTGCTCCAGCTCCTTGGGTTATCATTATCGGAAGAGTTTTAGTTGGCTTAGGAGTTGGTGTTGCATCCATGACTGCTCCTCTATACATCTCAGAAGCTTCCCCTGCTAAGATTAGAGGAGCATTGGTTTGCACCAATGGTTTACTTATAACAGGAGGTCAATTTCTCTCTTACCTCATCAATTTGGCATTTACCAAGGCTCCAGGAACATGGCGTTGGATGCTTGGAGTGGCAGCAATCCCCGCTATAGTGCAGTTCGTATTGATGTTGTCCCTCCCTGAGTCACCTAGATGGCTCTACAGGCAGAGCAAGGAGGAGGAAGCAAAGATTATTCTGACAAAAATCTATCGCCCCGGTGAAGTTGCAGACGAAATGAAAGCCATGCATGAATCCATTGAAGCCGAGAAGGCAGAGGAAGGCTTGATCGGTCATAGTCTTGCACAAAAACTAAAGGGTGCTTGGTCTAATGACGTAGTTCGAAGAGGACTCTACGCAGGCATTACTGTCCAAGTTGTTCAACAATTTGTCGGTATTAATACAGTCATGTATTACAGCCCAACTATAGTTCAGTTTGCAGGAATTGCCTCCAACTCCACAGCACTTGCACTCTCCTTAGTTACTTCTGGTTTGAATGCCGTTGGCACTATATTGAGCATGATTTTAATTGATAGATTTGGAAGGAGAAAGTTGATGCTAATCTCCTTGATTGGTATCTGTGTTTCACTTGTAATGTTAAGTGTTACATTCAACATAGCATCTCACCATGCACCTGCAATCAGTAAACATGATTCCCTTAGTTTTGGTGGGAACTCTACATGCAATGCTTATGCAACGGCCCCTAATTTCTCGTCGTGGAATTGCATGAAATGTTTGCATGAAGACTGTGCCTTTTGTGCTAATACCCAAAGTGAATTTCAACCAGGAGCATGCTTGGCAGCAGGAAAGAATATCCGAGGCATGTGTCGTGCACAAAAACGTGTATGGTTTTCCCAAGGTTGTCCAAGCAGAATTGGAATCCTTGCAGTTGTAATCCTTGGACTATACATCATAGCATATGCTCCTGGAATTGGAACAGTGCCTTGGGTTCTAAACTCGGAGATTTATCCATTGCGGTTCAGAGGAATAGGTGGAGGTATAGCAGCAGTTTTCAACTGGTGTGCCAATCTAATTGTGAGTGAGTCATTCTTGAGCATGATAAAGGCTCTAGGAACTACCGGAACATTCCTCCTCTTTGCAGGGTTCTCTTTGATTGGCCTTGTAGCCATTTATTTGTTAGTGCCTGAAACCAAAGGCCTTCAGTTTGAGGAGGTTGAGAAATTGCTTCAAAAAGGGTTTAGACCTTTCCCATTTAACAAGAAAAAGGATGACGACAAAGGGAAGGAGAAAGTGCAAGAGATGGCT
>gnl_Medtr_Mt4.0v1_Medtr2g026140.1
ATGGCTGAGGGTGGTCATCCATTAGCAGACAAGACAGAGTTCACAGAATGTTGGCGAAGAACAGCTGAATCACCTTACCTCATGCGTCTTGCTTTGTCTGGTGGTCTTTTATTTGGTTACGACACAGGTGTGATTTCTGGTGCTTCGTTATATATCCGTGATGAGTTTGAACAAGTTGACAAGAAACCATGGCTTCAGGAAACCATTGTTAGTATGGCTTCTGCAGGAGCTATAATTGGTGCAGCATTTGGAGGATATATGAATGACAAGATGGGAAGGAAGAAAACTATTTTAATGGCTGATGTGGTGTTCGTTGCAGGTGCATTAGTTATGGCTGCTGCTCCAGCTCCTTGGGTTATCATTATCGGAAGACTCTTGGTTGGTTTGGGAGTCGGTGCTGCATCCATGACTGAGCATTGGTTTGCCGTTTGCACCAATGGTTTACTCATAACAGGTGGTCAATTTCTCTCTTACCTCATCAATTTGGCATTTACCAAGGCTCCCGGGACATGGCGTTGGATGCTTGGGGTGGCAGCGATTCCCGCTATCATACAGTTTGTATTAATGTTGTCCCTCCCTGAGTCACCTAGATGGCTCTACCGGCAGAGCAAGGAAGAGGAAGCAAAGCAAATTCTGTCGAAAATCTATCGACCGGGAGAAGTTGAAGAGGAGATGAAAGCCATGCATGAATCCATTGAAGCCGAGAAGGCAGAGGATGGCTTGATCGGCCATAGTCTTGCACAAAAACTAAAGGGTGCCTGGTCTAATGACGTAGTTCGAAGAGGACTCTACGCAGGCATCACTGTCCAAGTTGTTCAACAAATTGTCGGTATTAATACAATCATGTATTACAGCCCAACCATAGTTCAGTTTGCTGGAATTGCCTCCAACTCCACAGCATTTGCACTTTCATTGGTTACTTCTGGTCTTAATGCTGTTGGAACTATAGTGAGCATGGTACTCATTGATAGATTTGGAAGAAGAAAGTTGATGCTTATCTCCTTGATTGGTATCTTTGTTTCACTTGTAACATTAAGCGTTACATTCAACCAGGCAGCTCACCATGCACCTTCACTCAGTATACAAGATTCACTTAGCTTTGGTGGGAACTCTACATGCAAGGCTTATACAACGGCCCCAAATCACTTGTCGTGGAATTGTATGCAATGTTTGCATGAAGATTGTGCATTTTGTGCCAATAGCCAGAATGAATTTCTTCCAGGAGCATGTTTGGCAGCAGAAAAGAATATCCGAGGCATGTGTTGTGCACAAAATTGCGTATGGTTTTCTCAAGGTTGTCCAAGCAGAATTGGAATCCTTGCAGTTGTAATCCTTGGACTATACATAATATCATATGCTCCTGGAATCGGAACAGTGCCTTGGGTTCTAAACTCGGAGATTTATCCTTTAAGGTTCAGAGGAATAGGTGGAGGTATAGCAGCAGTTTTCAACTGGTGTGCTAATGTAATTATGAGTGAGTCATTCTTAAGCATGATAAAGACTCTAGGAACTACTGGAACATTCCTCACCTTTGCAGGGTTCTCTTTGATTGGATTTGTAGCCATTTATTTGTTGGTGCCTGAAACCAAAGGTCTTCAGTTTGAGGAGGTTGAGAAATTGCTTCAGAAAGGGTTTAGACCTTTCCCATTTAACAAGAAAAAGGATGATGACAAAGGGAAGGAGGAAGTGAAACACATAGCT
>gnl_Medtr_Mt4.0v1_Medtr2g048720.1
ATGGAAGGAGGTGTACCAGAAGCAGATATGTCTGCTTTCAGAGAATGTTTATCTCTATCATGGAAAAATCCTTATGTTCTTCGTCTTGCTTTTTCTGCTGGAATTGGTGGCCTTCTTTTTGGCTATGATACTGGAGTTATATCTGGAGCTCTTTTGTATATAAGAGATGAATTTCCAGCAGTAGAAAAGAAGACATGGCTTCAGGAAGCCATAGTGAGTACAGCAATTGCTGGAGCAATTATTGGAGCTGCAATTGGAGGATGGATCAATGATAGGTTTGGAAGAAAAGTATCAATAATTGTTGCAGATACCCTCTTTTTACTAGGGTCAATTATCTTGGCTGCTGCTCCAAATCCAGCTACTCTCATTGTTGGTCGAGTATTTGTTGGTCTTGGTGTCGGGATGGCTTCAATGGCATCTCCTTTGTACATCTCTGAGGCTTCACCAACTCGAGTTAGAGGTGCTCTTGTTAGTCTCAACAGTTTTCTCATCACTGGTGGACAGTTCCTTTCCTATCTCATCAACTTGGCCTTTACTAAGGCACCAGGCACATGGAGGTGGATGTTAGGAGTTGCAGCAGCACCTGCTGTGATACAAATTGTGCTCATGTTGTCACTCCCCGAGTCGCCTCGTTGGTTGTACCGCAAGGGCAAAGAGGAAGAAGCGAAAGTAATTCTGAAAAAGATATACGAGGTCGAGGACTATGACAACGAGATTCAAGCATTGAAAGAATCAGTTGAGATGGAGCTTAAGGAAACGGAAAAAATCAGTATTATGCAGCTTGTAAAAACAACATCCGTTAGAAGAGGTTTATATGCAGGTGTAGGACTTGCGTTTTTCCAGCAATTTACCGGTATCAACACGGTAATGTACTACAGTCCTTCAATTGTTCAGCTGGCCGGTTTTGCGTCAAAAAGAACAGCACTTCTTCTGTCTCTAATCACTTCTGGCCTCAATGCATTCGGTTCAATTCTGAGCATATATTTCATCGACAAAACTGGGAGGAAGAAACTTGCATTGATTAGTTTGACCGGTGTTGTCCTTTCTCTGACTCTTTTAACCGTCACTTTTCGTGAAAGTGAAATTCATGCACCAATGGTTAGTCTCGTTGAAAGCTCTCATTACAATAACACATGCCCTGAGTTCAAGACAGCAGCTACGAACAATCATAATTGGAATTGTATGAAGTGTATAAGGGCCGAGTCAACTTGTGGATTTTGTGCTGCTCCTGGTGACATGACCAAGCCAGGTGCATGTTTAATATCGAATAAAAATACAGAAGATATTTGCGGCGTTGATCATAGAGCATGGTACACAAAAGGTTGTCCTAGCAACTTTGGTTGGATCGCTATATTAGCCCTCGCACTCTACATCATATTCTTCTCGCCTGGAATGGGAACAGTTCCATGGGTTGTTAACTCTGAAATCTATCCATTGAGGTATAGAGGAATATGTGGAGGAATAGCATCAACAACAGTGTGGGTTTCCAACCTTGTTGTTTCTCAATCATTCTTAAGTTTGACCGTAGCAATTGGACCTGCTTGGACTTTCATGATATTTGCAATCATTGCTATTGTTGCCATTTTCTTTGTCATCATTTTTGTGCCAGAGACTAAAGGGGTACCAATGGAGGAAGTGGAGAGTATGCTTGAAAAGAGATTTGTGCAGATCAAGTTTTGGAAGAAGAGAGATTCTCCCTCTGAGAAGAAA
>gnl_Medtr_Mt4.0v1_Medtr2g049020.1
ATGGAAGGAGGAGTACCTGAAGCTGATGTATCTGCTTTCAGAGAATGTTTGTCTCTATCATGGAAAAATCCTTATGTTCTTCGTCTTGCTTTCTCTGCTGGAATTGGTGGTTTTCTCTTTGGCTATGATACTGGAGTCATATCTGGGGCTCTTTTGTATATAAGAGATGATTTTAAGGCTGTGGATAGACAAACTTGGCTGCAGGAAGCCATAGTGAGTACAGCACTTGCTGGAGCAATCATAGGTGCATCAGTTGGTGGATGGATCAACGATCGATTTGGAAGGAAAAAAGCAATAATTCTTGCAGATGCACTCTTTTTCATTGGCTCAGTTATTATGGCTGCTGCAATAAATCCAGCTATTCTCATTGTTGGTAGAGTCTTTGTTGGTCTTGGTGTTGGAATGGCTTCAATGGCTTCTCCTTTATATATCTCAGAAGCTTCACCAACTAGGGTTAGAGGAGCACTTGTTAGTCTCAATGGATTTCTCATCACTGGTGGACAATTCCTTTCCTATGTTATCAACTTGGCATTCACAAATGCACCAGGAACATGGAGGTGGATGTTAGGTGTTGCAGCAGTACCGGCATTAACACAAATCGTATTGATGCTTATGCTCCCAGAATCGCCTCGTTGGTTGTTCAGAAAGGGAAAAGAAGAGGAAGCTAAAGAAATTTTAAGGAAGATATACCCTCCACAAGATGTTGAAGATGAAATCATTGCACTAAAAGAATCAGTTGAAATGGAAAGCAAAGACGATTCGTCTTCCAACAAAGTCAGCATAATCAAACTTTTGAAAACCAAAACAGTTAGAAGAGGTTTATATGCAGGAGTGGGACTACAAATCTTCCAACAATTTGTCGGAATCAACACAGTAATGTACTACAGTCCAACCATCGTTCAACTAGCTGGTTTTGCATCAAACAAAACAGCACTTCTTCTGTCGCTCGTCACAGCTGGAATTAATGCATTTGGTTCGATTTTGAGCATATACTTTATCGACAAGACCGGAAGGAAGAAACTTTTGTTGTTTAGTTTGTCTGGTGTTATCGTCTCTCTTGTTGTTTTAACTGTTGTGTTCCATCAAACTACAACTCATTCTCCTATGGTTAGTGAAATTGAATCTTCGAAGTTCAATAATACTTGCCCTGATTATAGAACAGCTTTGGATGCTGCTCAATGGGATTGCATGAAATGTCTTAAGGCTTCTCCTGAATGTGGATTTTGTGCTTCTGCTGGTAATAAGCTATTACCTGGGGCATGTCTAATATCGAATGACACAACAGAAGATCAATGCCAAAAAGAGCAAAGTCGACAATGGTACACAAGAGGATGTCCAAGCAAAAATGGTTGGCTAGCACTAATCGGTCTTTCACTATACATCCTATTCTTCTCACCAGGAATGGGAACAGTTCCATGGGTTGTAAACTCTGAAATATATCCATTAAGATACAGAGGAATATGTGGAGGAATCGCGTCAACATCAAATTGGATTTCAAATCTCATTGTTGCACAATCTTTTCTATCATTGACTGATGCTATTGGAACTTCCTACACATTCATGATATTCATTTTCGTCACTGTTGCTGCCATTGTTTTTGTCATTGTTTTTGTGCCAGAAACAAAGGGACTTCCTATTGAAGAGGTTGAGAACATGTTGGAAAGAAGAACCTTGAATTTTAAGTTTTGGCAAAGGAATTCTGGCTCTGATCAAGCATTGACTCAAAAGAATGTGTCATTT
>gnl_Medtr_Mt4.0v1_Medtr5g077580.1
ATGGAAGGTGAAGTACATAAGCCTGATATATCAGCTTTTAGAGAATGTCTTTCCCTTTCATGGAAAAATCCTTATGTCCTTCGTCTTGCTTTTTCTGCTGGTATTGGTGGCCTTCTCTTTGGCTACGACACTGGTGTCATATCTGGGGCTCTTTTGTACATCAGAGATGATTTCAAAGCTGTTGATACCAAAGTTTGGCTTCAGTCAGCTATAGTGAGTACTTTACTTGCTGGAGCAGTAATAGGTGCTGCAGTTGGTGGCTGGATTAATGATCGATTCGGAAGGAAAAGATCAATTATGATTGCAGATACCCTCTTTTTTATAGGGTCTGCTATCATGGCTGCTGCAACCAGCCCTGCTATTCTCATCGTGGGCCGTGTTTTTGTCGGACTTGGTGTTGGAATGGCTTCAATGGCTTCTCCACTGTACATTTCAGAAGCTTCGCCTGCTAAAGTGAGAGGTGCCCTTGTAAGCCTCTGTTTGGTTTGGCTTTTGCAAAGCCAGAATCAATTCTGGAGCATTTCAAAAGCAATTCTGCAATATTTAACATGTTTGGTTTGGCTTTTTAAAATAGTTTTTATCCTCCAAAAAACCAAACACACAAGTCTCAACGGTTTTCTCATCACTGGGGGACAATTTCTCTCCTATCTCATCAACTTGGCCTTCACTAAGGCACCTGGAACATGGAGGTGGATGCTTGGTGTAGCAGCATTACCTGCTATACTACAATTGCTACTAATGTTTTGGCTGCCAGAATCACCTCGTTGGTTGTTTCGAAAGGGTAAAGAGGAGGAAGGAAAAGCAATTCTGAGAAAGATTTACCCAGCAGAAGAAGTTGATGAAGCTGAATCTTCAGAAAAGATAAGTATGATCACACTTTTAAAAACTACAAGTGTGAGAAGAGGTTTGTATGCAGGAATGGGCCTTCAAATATTCCAACAATTTGTAGGAATCAATACCGTAATGTACTTCAGCCCAACTATTGTTCAACTAGCTGGTTTTGCATCTAATCAAACCGCAATGCTTCTGTCTCTTATCACTGCTGGGTTGAATGCGTTTGGTTCTCTTATAAGCATATATTTCATCGATAAAACCGGGAGAAAGAAGCTAGCTTTGATTAGTTTGTTTGGAGTTGTCTTATCACTTGTTGAAATAGAAACTTATCATTTCAACAACACCTGTCCTGCTTTTACTCCTTCTCGTGGCGGATGGGACTGCACAAGAGTATTATATATGCAGCTGTTACCAGGTGCATGCTTGATCTCAAATGACATGACAAAGAACCAATGTCAAAAAGGACACAGATCATGGTATACACAAGGATGTCCTAGCAAATTGGGTTGGCTTGCACTGATTGGATTGGCTCTCTATATACTGTTCTTTTCACCTGGAATGGGGACTGTTCCATGGGTCATAAACTCTGAGATTTACCCTTTAAGGTATAGAGGAGTCTGTGGAGGAATGGCTTCAACAAGTGTTTGGATCTCAAACCTTATTGTTTCTCAATCCTTTTTATCTCTCACACAAGCTATTGGAGTTGCATGGACATTCATGTTGTTTGGAATTGTTGCTGTCATAGCAAGTTCCTTTGTCCTCGTTTTCGTACCAGAAACCAAAGGTGTTCCAATTGAGGAAGTGGAGAAGATGCTTCAACAAAGGACTCTGCAATTCAAGTTTTGGAATAAGAGAATCGCCTCTCAGAAGGGT
>gnl_Mimgu_v2.0_Migut.N00015.1
ATGGTGGAGAGTAGAATATCACGTACGGATAAGACAGAGTTTACAGAATGCTGGAGGACATCATGGAAAACTCCTTACATCATGAGACTGGCCTTATCTGCTGGCATTGGTGGCCTCCTCTTCGGCTATGACACTGGTTATTCTTTTTTATTTCTTCCTGCACTTATAATTCTTCTTTATTTTCAACTAGGATCCAATTCATGTTTATTGGCTACAGGTGTTATCTCGGGTGCCCTCCTGTACATTAGGGAGGATTTCGACTCTGTTGATGAAAAGACATGGCTACAGGAAACAATAGTGAGCATGGCAGTAGCAGGTGCGATATTTGGTGCAGCAGCAGGGGGTTGGATGAACGACAGATTTGGACGTAAAAAGTCAATATTGGTAGCGGATATGCTCTTCTTTGTGGGTGCAATAATAATGGCTGTTGCACCAGCACCATGGGTCATCATCGTAGGTAGAATCTTTGTTGGATTCGGTGTTGGAATGGCTTCAATGACAGCTCCTCTTTACATCTCAGAAGCTTCACCTCACAGAATCAGAGGCGCACTTGTCAGCACTAATGGCTTGCTCATCACTGGTGGCCAATTCCTTTCTTATCTCATCAATTTAGCATTCACCAATGTTGCTGGAAACTGGCGTTGGATGCTTGGTGTTGCATCTATTCCTGCACTCGTACAGTTTGTTTTAATGCTGTCCCTGCCCGAGTCTCCCAGATGGCTTTTCAGGAACGGTAAAGAGGAAGAGGCCAGGTCCATCATGGAGAGAATATACCCGGCCGAAGAAGTGGAAGAAGAACTAAGCGCTCTGCGAACAGCAGCTGAGCAGGAAAAGCGCATAGCAAGTTCACTAGGTGACGAAGGCGGCCTTTTCGGCCAATTAAGGAGCGCATGGAGAAACGATGCTGTTAGAAGAGGTCTATACGCAGGCGTAACTGTCCAGGTGGCACAGCAGTTTGTGGGCATAAACACAGTCATGTACTACAGCCCAACAATCATCCAATTTGCAGGTTTCGCATCAAACAAGACAGCAATGGCGCTCTCTCTCATCACTTCTGGACTAAACGCAGTAGGATCAATAGTGAGCATGTTCTTTGTTGACCGGTATGGAAGGAGACGCCTCATGATAATATCAATGATTGGAATCATTACATGCCTCATAGTACTATCTATAATCTTTTTTAGAGCTTCTGTGACAGCCCCCAAAATCAGTCCCACCGAGACGGCATTCTTCAGCCCCAACGCCAGCTGCCGGGCTTACACGGAAGCCATTGATGCAGGGTCTTGGGGGTGCATGACGTGCTTGAACAAGGAAAACCACTGCGGTTTCTGCTCTTCTGGAATGAATCCACGTGCAGATGGTGCATGTTTGGAGATGAACGATGAGGTAAGAGGAATGTGCAGAGCAGAGAAAAGAATATGGTACACAAAGGGGTGTCCGAGCAAGGTTGGTTTCATGGCGGTAATATTCCTAGGGTTGTACATAATAGTGTACTCGCCGGGTATGGGTACAGTGCCTTGGATAGTGAACTCGGAGATATATCCGCTAAAGTACAGAGGACTAGGGGGAGGTATTGCAGCAGTATCGAATTGGTGCTCAAATCTGATAGTGAGTGAGACTTTCTTGACACTAACGGAACATCTAGGATCATCGGGAACATTCATGTTGTTTGCGGGATTATCGTTGACGGGGGTCGTGTTTATATTCTTGCTAGTGCCGGAGACTAAAGGGCTACAGTTTGAGGAGGTGGAGAAGATGCTGCACAAGGGCTACTCTCCATTCAAGAAGAAGAGGAGCAAGAGTAATGAAAATGTTGTTGGT
>gnl_Mimgu_v2.0_Migut.O00391.1
ATGGATGGATGGAGTGATCGTATTCATAAGACCGAGTTCACGGAATGCTGGAGAACGTCATGGAAAACACCTTACATTATGAGGCTTGCTTTATCGGCCGGCCTCGGTGGTCTTCTCTTCGGATACGACACAGGTGTCATCTCCGGCGCACTTCTGTACATACGTGAGGATTTCAAGCAGGTAGATAGGCAGACATGGCTACAGGAAACCATCGTCAGTATGGCCGTCGCGGGCGCCATCGTCGGCGCTGCAGTCGGAGGATGGATCAACGACAGGTTCGGAAGAAAAGTTTCTATATTGATTGCGGACGTGCTCTTCTTCGTCGGCGCCATCGTTATGGCACTTGCTCCGGCCCCATGGGTAATCATCATTGGGAGGATATTCGTGGGACTGGGTGTCGGGATGGCTTCGATGACATCCCCTCTATACATATCGGAAGCATCTCCTCATAGAATCAGAGGCGCACTCGTCAGCACAAACGGACTTCTCATCACCGGCGGCCAGTTCTTTTCATATCTCATCAATCTAGCTTTCACCCACGTACCCGGAACATGGCGGTGGATGCTCGGAGTAGCTGGTATTCCTGCCATCATTCAGTTTGTTTTAATGCTATCACTCCCAGAATCTCCAAGATGGCTTTTCAGAAATGGCAAGGAAGAAGAGGCAAAGGCCATATTGGAGAAAATTTACCCAGCAGAAGAAGTTGAGCACGAGATTCAAGCCCTTCAAACATCCATCAAGCAAGAGAAAGAGGAGCAAGTCGGAGAAGGTGGCATGTTCGGCCAATTAAAAAGTGCATGGAAAAACGACGTTGTCCGAAGAGGACTCTATGCCGGCATTACAGTCCAGGTGGCACAGCAGTTTGTCGGCATAAACACCGTCATGTACTACAGCCCTACAATCATCCAATTTGCAGGTTTCGCATCAAACAAGACAGCTATGGCACTCTCTCTCATCACTTCTGGACTCAACGCGGTTGGCTCGATAGTCAGCATGTGCTTCGTCGACAGATACGGTAGAAGAAGGCTCATGATCATCTCCATGATAGGAATCATCACTTGCCTGATCGTATTATCCGGAGTCTTCTACCAAGCCTCGGCCAACGCCCCCAAAATCAGCCCATCCGAGAGCGCTTTCTTCGGTGCAAACTCTACTTGCACTGCTTACACAACTGCACCCGACGCATCTTCTTGGAGCTGCATGAAATGCCTTTCCAAAGACGTTGATTGTGGTTACTGCTCTGCAGGAGCCAGCTTGTACCACCCTGGGGCGTGTTTGGTGATGACAGACGAAGTAAAAGGGGCGTGCAAAGCGTCGAAAAGAACATGGTACTCAGAAGGGTGTCCGAGCAAGATAGGATTCTTGGCAGTGATATTGTTGGGATTGTACATCATAGTATACTCACCAGGAATGGGAACAGTCCCCTGGATTGTGAACTCGGAGATTTATCCGCTCAAATACAGAGGGATTGGTGGAGGTATAGCTGCAGTTTCTAACTGGAGTTCAAATCTTGTAGTGAGTGAGACTTTCTTAACGCTGACGGAGCATCTAGGGTCCGCCGGCACTTTCTTGTTGTTTGCAGGGTTTTCTTTCGTAGGACTTGTCTCCATTTTCTTCCTCGTTCCGGAAACCAAAGGTCTCCAGTTCGAGGAGGTTGAGAAGATGTTGCAGAAAGGCTACTCTCCATTTAACAAGACTGACAATAATAAAGATGATGATCATCATCATCATCAGAACAAA
>gnl_Mimgu_v2.0_Migut.G00013.1
ATGGTTGAGGGAGGAATTGCACAGGCAGATAAGACCGAGTTCACGGAATGCTGGAGAACGTCATGGAAAACACCTTACATTATGAGGCTTGCTTTATCGGCCGGCCTCGGTGGTCTCCTCTTCGGATACGACACAGGTGTTATCTCCGGCGCACTTCTGTACATACGTGAGGATTTCAAGCAGGTAGATAGGCAGACATGGCTTCAGGAAACCATCGTCAGTATGGCCGTCGCCGGCGCCATCGTCGGCGCTGCTGTCGGAGGATGGATCAACGACAGGTTCGGAAGAAAAGTTTCTATCTTGATCGCGGACGTGCTCTTCTTCGTGGGCGCCATCGTTATGGCACTTGCTCCGGCCCCATGGGTAATCATCATCGGGAGGATATTCGTGGGACTCGGTGTCGGGATGGCTTCGATGACATCCCCTCTATACATATCGGAAGCATCTCCTCATAGAATCAGAGGCGCACTCGTCAGCACAAACGGACTTCTCATCACCGGCGGCCAGTTCTTTTCATATCTCATCAATCTAGCTTTCACCCACGTACCCGGAACATGGCGGTGGATGCTCGGAGTTGCTGGTATTCCTGCCATCATTCAGTTTGTTTTGATGCTATCACTCCCAGAATCTCCAAGATGGCTTTTCAGAAATGGCAAGGAAGAAGAGGCAAAGGCCATATTGGAGAAAATTTACCCAGCAGAAGAAGTTGAGCACGAGATTCAAGCCCTTCAAACATCCATCAAGCAAGAGAAAGAGGAGCAAGTCGGAGAAGGTGGCATCTTCGGCCAATTAAAAAGTGCATGGAAAAACGACGTTGTTCGAAGAGGTCTCTATGCCGGCATTACAGTCCAGGTGGCACAGCAGTTTGTCGGCATAAACACCGTCATGTACTACAGCCCTACAATCATCCAATTCGCAGGTTTCGCATCAAACAAGACAGCTATGGCACTCTCTCTCATCACTTCTGGACTCAACGCGGTTGGCTCGATAGTCAGCATGTGCTTCGTCGACAGATACGGTAGAAGAAGGCTCATGATCATCTCCATGATCGGAATCATCACTTGCCTGATCGTATTATCCGGAGTCTTCTACCAAGCCTCGGCCAACGCCCCCAAAATCAGCCCATCCGAGAGCGCTTTCTTCGGTGCAAACTCTACTTGCACTGCTTACACAACCGCACCCGACGCATCTTCTTGGAGCTGCATGAAATGCCTTTCCAAAGACGTTGATTGTGGTTACTGCTCTGCAGGAGCCAGCTTGTACCATCCAGGGGCGTGTTTGGTGATGACAGACGAAGTAAAAGGGGCGTGCAAAGCGTCGAAAAGAACATGGTACTCAGAAGGGTGCCCGAGCAAGATAGGATTCTTGGCAGTGATATTGTTGGGATTGTACATCATAGTATACTCACCAGGAATGGGAACAGTCCCCTGGATTGTGAACTCTGAGATTTATCCGCTCAAATACAGAGGGATTGGTGGAGGTATAGCTGCTGTTTCTAACTGGAGTTCAAATCTTGTAGTGAGTGAGACTTTCTTAACGCTGACGGAGCATCTAGGGTCCGCCGGCACTTTCTTGTTGTTTGCAGGGTTTTCTTTCGTAGGACTTGTCTCCATTTTCTTCCTCGTACCGGAAACCAAAGGTCTCCAGTTCGAGGAGGTTGAGAAGATGTTGCAAAAAGGCTACTCTCCATTTAACAAGACTGACAATAGAGATGATGATCATCATCATCATCAGAGCAAA
>gnl_Mimgu_v2.0_Migut.M00889.1
ATGGAAGGAGGAGGTATACACAGCACTGAAGGAGGTGATAGCACAGCTTTCAAAGAGTGCTTGTCTCTATCATGGAAGAACCCTTTCGTTCTCCGTCTTGCTTTCTCTGCCGGCATCGGTGGTCTCCTTTTCGGCTACGACACAGGGGTGATATCAGGTGCCCTTCTGTATATTAGAGATGACTTCAATTCTGTAGACAGGAAAACTGTATTGCAGGAGAGCATAGTGAGCATGGCGGTAGCAGGAGCAATCATAGGTTCCGCTATAGGGGGCTGGTTAAATGACAGATACGGAAGGCGAACAGCTATCCTAGTTGCCGATTTCCTCTTCTTCATCGGAGCAGTTCTAATGGCTTCCGCCCCAAATCCATCCGTTCTAATCTCCGGCAGAGTTTTCGTCGGCATAGGTGTCGGAATGGCCTCCATGACTTCTCCACTCTACATCTCCGAAGCTTCTCCCGCCAAAATCCGAGGTGCCCTTGTCAGCACCAATGGCTTTCTCACCACTGCCGGCCAATTCCTCTCTTACCTCATCAACTTAGCTTTCACCAAGGCACCAGGTACGTGGCGGTGGATGCTGGGAGTTGCCGGAGTGCCGGCCCTACTACAGTTCATACTTATGCTTCTCCTTCCAGAATCGCCACGTTGGCTTTATATAAAGGGCAGAGAAGAAGAAGCAGAGGCAATACTGAGAAAGATATACCCGCCACAAGAAGTTGAAGAAGAAATACAATCCCTGAAGGAATCAACCGAAAAAGATTCCCTCGAGAAAGATTCCTCGGAGAAAATCAACTTTCTGAAGCTACTTCAAACGAAAGCAATTAGAAGGGGGCTCATAGCTGGAGTAGGTCTCCAAATCTTCCAGCAGTTTGTGGGCATAAACACCGTTATGTACTACAGCCCCACCATAGTCCAGCTGGCAGGTTTTGCATCAAACCAAACGGCACTTCTGTTATCCCTCGTAACAGCTGGACTAAACGCCTTCGGCTCCATTGTAAGCATATACTTCATAGACAGAACAGGACGAAAGAAGCTTCTAGTGATCAGCTTATGTGGAGTCGCAGTCTCCCTCGGGGTTTTATCAGCTGTGTTTCACGAAACTGCCTCGCACGCACCTGGGGTGAGTGCAATCGAAACATCTCGATTCGCACCGTACACCTGTCCTGACTACCGTTCGGTGGGACCCTCACCTGATGGTTGGGATTGCACCAAGTGCTTGAAAGCTTCTTCTCCCGGCTGTGGCTTCTGTTCATCATCGACAAAGAACAAGCTGCTTCCTGGAGCATGTCTGATTTCAAACAACACGGTTAAGGAAGTTTGTCATGGAGAAGACAGGGAGTGGTACACAAGGGGGTGCCCTAGCAGTTTTGGATGGGGAGCACTGATTGGGCTAGCACTATATATCTTATTTTTCTCACCTGGAATGGGAACAGTTCCATGGATTGTGAATTCCGAGATATACCCTCTGCGTTTACGTGGGGTATGTGGAGGCATAGCTGCCACAGCTAACTGGATATCGAACCTGATTGTGGCACAGTCTTTTCTATCTTTGACAGAAGCAATCGGCACTTCTTCGACTTTTCTCATATTCGGAGTCATTTCTGTTGTCGCTCTGTTTTTTGTTCTTGTTTGTGTGCCTGAAACAAAGGGACTTCCGTTCGAAGAAGTGGAGAACATGCTGGAGGGGAGAGCTTTGCAGTTCAAATTTTGGAAGAGA
>gnl_Mimgu_v2.0_Migut.M01415.1
ATGGAGGGGGGTGTTACTAAACCAGACAAAACAGAGTTCACAGAATGCTGGCGCACAAGCTGGAAAAAACCTTATATTATGCGATTAGCCTTTTCGGCCGGTATCGGGGGGCTATTGTTCGGTTACGATACCGGTGTTATTTCCGGTGCCCTTCTTTACATTCGAGACGACTTCAAATCTGTCGAGAAACACACTTGGCTGCAGGAAACGATAGTTAGCACAGCTGTAGCTGGAGCTATAGCTGGTGCTGCGTTTGGCGGATGGATGAACGACAAATACGGTCGGAAAAAATCCATTCTTTTGGCCGATGTATTGTTCTTCATCGGTGCGATTATCATGGCTGCTTCTGTGGGCCCATGGATGATAATTCTAGGACGAGTATTCGTCGGTCTTGGAGTTGGAATGGCGTCCATGACAGCACCGCTTTACATTTCTGAAGCCTCGCCTGCAAGAATCAGAGGCGCTTTAGTCAGCACGAACGGTTTGCTTATCACCGGGGGACAATTCTTGGCTTATCTCATCAATTTAGCATTCACCAAGGCACCTGGAACATGGCGGTGGATGCTCGGAGTAGCCGCAGTTCCGGCTCTCGTTCAGTTCATCTTGATGCTATCACTTCCCGAGTCTCCTAGATGGCTATACCGACATGATAAGGTGAAAGAGGCCAGGGTTATTTTGGAGAAAATCTACCCTGAAAACGAAGTCGAAGAAGAAATGAAGGCTTTAAAATCATCGGTAGAAGCTGAAAAGGCCGATGAAGGGTCAATAGGGAACGGTCTATTTGCAAAACTCAAGAATATATGGGGAAACGACGTTGTGCGAAGAGGGCTCTATGCTGGTATAACCGTACAAGTGGCTCAACAGTTTGTTGGCATAAACACCGTTATGTACTACAGTCCAACGATCGTCCAGCAGGCGGGGTTCGCTTCGAACAAGACGGCTCTTGCTCTCTCTCTCATCACTTCCGGTCTTAATGCTGTGGGGTCCGTTGTCAGCATGGCCTTTGTCGATAGGTTTGGGAGGAGAAGGCTCATGATTATATCCATGTTCGGTATTATAACATGTCTTGTAGTGTTGTCTGTTCTGTTTCACGAAGCGTCCTCTCACGCGCCTCGTGTGAGTGGGGTTGAATCCGTTCATTTTGGAGGGAACGCCACCTGTCAGGGCTTCTCGCGGGCCCCGCAGCCGATGTCGTGGAATTGCATGTCGTGCGTGAGCTCCTCGTCCCAATGCGCTTTCTGCGCTAGCGGGGATAGCAAGTATCAACCGGGGGCATGTTTGGCAGCAACGGACGAGATAAGAGCCATGTGCCGAGGGGAAAAGCGAACATGGTACACAAAAGGGTGTCCGAGCAAATTCGGTTTTTTCACGGTGATGCTTTTGGGAATGTACATAATATCATACTCGCCGGGAATGGGGACTGTGCCATGGATTGTGAACTCCGAGATTTATCCGTTGAGATACAGAGGGATTGGAGGAGGGATTGCTGCGGTTTCTAATTGGGTTTCGAATCTGATTGTGAGCGAGACTTTCTTGACTTTAACCGAGACGCTTGGTTCGGCGGGGACTTTCCTCCTTTTCGCTGGTTTTTCGACTATTGGACTTATAGCTATCTATTTTGTTGTGCCCGAGACAAAGGGATTGCAGTTTGAGGAGGTGGAGAAGATGCTCGAGAAGGGGTTTAGACCTAGATTATGCTGCGGTAGTAATTCTTCTTCTTCCACGGAGAAAGATGATGATAATTTGAAA
>gnl_Mimgu_v2.0_Migut.H01614.1
ATGGAGGGAGGTATTGCGAAACCGAATAAAACGGAATTTACGGAATGCTGGCGAACGAGTTTGAAAACGCCCTACATTATGCGTCTCGCTTTATCCGCTGGCATTGGCGGGTTATTATTCGGTTATGACACAGGTGTTATTTCCGGTGCTCTCCTCTACATCAGAGACGACTTCAAATCCGTCGACACTAACACATGGATGCAGGAAACGATAGTGAGCATGGCGGTAGGAGGGGCGATATTCGGTGCGGCGTTTGGCGGCTATTTAAACGACAAGTACGGTCGGAAAAAATCGATTCTTTTGGCCGACATTTTATTTTTCGTCGGAGCAGTTATAATGGCGGCCTCGGTGGCGCCTTGGATGATAATAGTCGGAAGAGTGTTCGTCGGATTAGGCGTCGGAATGGCTTCGATGACGTCACCACTATACATTTCCGAAGCGTCTCCGGCGAGAATTAGGGGTGCATTAGTTAGCACTAATGGTTTGTTAATTACAGGAGGACAGTTTTTGGCTTATCTTATTAACTTAGCATTCACTAAGACACCTGGCACGTGGCGGTGGATGCTCGGAGTCGCCGGAGTTCCGGCGGTTGTCCAGTTCTTCTTGATGTTATCGCTTCCCGAGTCTCCTAGATGGTTATATAGACAGGACAAGGTAAAGGAAGCGAGGGAAATTCTCGAGAAAATCTACCCAGAAAACGAGGTCGAAGAAGAAATGAAGGCATTACAATCCTCAGTCGAAGCCGAAAAAATCGAAGAAGCTTCAATAGGCACCGGCTTTTTCTCGAAACTCAAAAACGTTTGGGGAAACAAAATCGTAAGACGAGGACTCTACGCAGGCATCACCGTACAAGTTGCTCAACAGTTTGTCGGCATAAACACCGTTATGTACTACAGCCCCACGATCGTCCAGCTGGCAGGTTTCGCCTCGAATGAGACAGCTTTAGCATTGTCGCTTGTAACCTCTGGTCTGAACGCATTCGGTTCGATTGTTAGTATGGCTTTCGTCGACAGATTTGGGAGGAGAAGGCTTATGATTGTTTCGATGTTTGGTATTATAATTTGTCTTGTTGCGTTGTCTGTTCTTTTTTACGAAGCGTCCGATCATTCGCCGAAAATTAGTGGTGTTGAATCTCTACACTTTGGTGGGAACTCGACTTGCTCGACTTTTGCCGGAGCATCTGAGCCGTCGAAATGGAACTGTATGACGTGTCTTCAATCTTCGTCCGATTGCGCCTTCTGTGCTAATGGACATAACAATTACCAACCCGGTGCGTGCTTGGCCGCAACGGATGCAATAAGAGGAATGTGCCAAGGGGAGCACCGAACATGGTACACGAAAGGTTGCCCTAGCAAGTTCGGATTTTTCGCGGTTTTGCTTCTAGGGTTGTACATTGTATCCTACTCTCCCGGAATGGGGACCGCACCTTGGATAATCAACTCCGAGATTTACCCGTTGAGGTATAGAGGAATCGGTGGTGGCATAGCGGCGGTCTCTAATTGGATCTCGAATCTCATTGTGAGTATGACGTTTTTGTCCCTGACGCAAGCTCTTGGGTCCGCCGGAACTTTTCTATTGTTCGCCGGATTTTCGACCGCCGGGCTCGTGGCGATTTATTTGCTTGTGCCGGAGACGAAGGGGCTGCTGTTTGAGGAGGTGGAGAAGATGCTTGACAAGGGGTTTAAGCCTAGCTTGTGTGGCAGTTCTGATGAGGATAGTTCTAGTAAGACAGATAAAATTGCTGTC
>gnl_Musac_v1_GSMUA_Achr5T02510_001
ATGGAAGGAGGAGTTCATGAGGTGGATGGGTCCGCCTTCAGAGAGTGCTTCTCTCTGGCGTGGAGAAATCCGTATGTGCTTCGGCTGGCGTTTTCTGCAGGAATCGGTGGTCTGCTCTTTGGTTATGATACTGGTGTGATTTCTGGAGCATTGCTTTACATTCGCGACGACTTCCCTTCGGTGGATAAGAAGACATGGTTACAGGAGAGCATTGTGAGCACTGCAGTTGCAGGGGCAATCATAGGAGCAGCAATTGGTGGATGGATGAATGACCGTTTTGGAAGGAAGACCACGATATTGGTCGCCGACTTCCTTTTTTTTGCAGGTGCTGTGATCATGGCATCTGCTCCTAATCCTGCACTCCTAATTGTAGGTCGTGTATTTGTTGGCCTCGGAGTGGGGATGGCTTCAATGACATCCCCTCTTTACATATCAGAAGCCTCACCGGCAAGAATCCGAGGAGCACTGGTCAGCACCAATGGCTTCCTCATCACAGGGGGTCAATTCCTCTCCTATCTCATCAACCTAGCCTTCACAAAGGCACCTGGAACATGGAGATGGATGCTTGGAGTTGCTGCACTTCCTGCTCTAACACAGTTTATATTGATGCTGTTCCTTCCTGAATCACCTCGGTGGCTTTATAGAAAGAGAATGGAAGAAGAAGCTGAAGCCATACTGAGAAAGATATATCCAGCAAATGAGGTCGAAGGAGAGGTCCAAGCCTTGAAAGAATCGGTTGAAGCTGAGATCCAGGCAGAAGGATCATCCAAGAAGATTAACCTCATCAAGCTGCTGAAAACTAAGACAGTAAGGCGCGGTCTTGTGGCGGGAGTAGGACTGCAGGTGTTTCAGCAGTTTGTGGGCATCAACACTGTCATGTACTACAGTCCCACCATAGTTCAATTAGCTGGCTTCACGTCGAACCAGACAGCACTTGCGCTCTCACTGGTGACATCCGGTCTCAATGCCTTGGGTTCCATCGTCAGTATTTACTTCATAGACAGGACAGGGAGGAAGAAGCTTCTGATCATCAGCTTGTGCGGTGTTGTTCTTTCTCTCGGTGTTCTATCGGCTGTCTTCCATGAGACAACTTCTCACTCACCTAGTATTAGTAGACAGGAAACAGCTCATTTTGCAGCCTACAGCTGCCCAGCTTATCAGTCTGCTTCGGCTACTGGTTGGGACTGCATGAAATGCTTGAAAGCATCGTCTCCAGACTGTGGATTTTGTGCTGCTGCTGCCGATAAGCTATATCCTGGAGCATGTTTGATCTCCAATTCAACGGTGAAGGATCTGTGCCATGGCGAGAACAGGCTATGGTACACAAGAGGATGCCCGAGCCGATTTGGATGGCTAGCTCTGATCGGCTTGGCACTATATATCATCTTCTTTTCACCAGGGATGGGGACCGTGCCATGGATTGTGAACTCTGAGATATATCCTCTAAGATTCAGAGGAGTCTGTGGGGGAATTGCTGCGACTGCAAATTGGATATCCAATCTGATCGTGGCGCAATCATTTCTGTCGCTAACCGAAGCAATTGGGGCCTCATGGACCTTCCTGATCTTTGGTGTGATATCGGTAATCGCTTTGTTCTTTGTGCTGATTTGTGTGCCGGAGACAAAGGGACTGCCGATCGAGGAGGTGGAGAAGATGCTGGAACACAGGGCTGCTCGTTTCAGGTTCTGGAGAAAGGAAACAGATGATGATGGAAAAGATTCAAATGTGACAGTG
>gnl_Nelnu_v1.0_NNU_026087-RA
ATGGAAGGGGGAATACATCCAGGAACAGATGCCTCGGCTTTCAGGGATTGTATCTCTCTGGCCTGGAGGAACCCATATGTACTCCGTCTCGCTTTCTCAGCCGGAATCGGTGGTCTTCTCTTCGGCTATGATACTGGTGTGATTTCAGGGGCACTTCTTTATATTAGAGATGACTTTAAGTCTGTTGACAAGAAGACTGTTTTGCAGGAGAGCATTGTTAGCATGGCTGTTGCAGGAGCAATCATAGGCGCAGCCATAGGCGGATGGATGAATGACCGGTTTGGACGGAGAACGTCGATTCTGGTGGCTGATTTCCTATTCTTCATTGGGGCAGTAGTCATGGCTTCTGCTCCCAACCCAGCTCTTCTCATTGTTGGTCGGATCTTTGTTGGTCTAGGGGTCGGAATGGCATCCATGACATCTCCACTTTACATCTCAGAAGCGTCTCCAGCTAAGGTCCGAGGTGCACTAGTCAGTACTAATGGCTTCCTTATAACCGGAGGCCAATTTCTGTCTTACCTTATCAACTTAGCATTTACCAAGGCACCTGGGACATGGAGATGGATGCTTGGAGTTGCTGGAATTCCAGCTCTGCTGCAGTTCGGATTGATGTTAGCTCTTCCAGAATCACCACGTTGGTTATATAGAAAGGGAAGGGAAGAAGAAGCCAAGACCATACTTAGAAAAATATATCCAGCAGAGGAGGTTGAAACAGAGATCCAAGATCTTAAAGAATCAGTAGAATCAGAGATAAAAGAAGAGGGATCTGCTGAGAAGATCAATTTCATCAAGCTGTGGAAAACCAAGACTGTGAGAAGAGGACTCCTTGCAGGTGTTGGGCTTCAGGTATTCCAACAATTTGTGGGCATAAACACAGTTATGTATTACAGCCCAACCATTGTTCAGTTGGCTGGTTTTGCATCCAACCAAACAGCTCTCCTTCTCTCACTTGTTACAGCAGGTCTCAATGCCTTTGGCTCCATAGTGAGCATTTACTTCATAGACAGAACAGGAAGGAAAAAACTTCTGGTCATCAGTTTGACTGGTGTCATTGTATCACTTGGAGTTCTATCAGCTGTCTTCCATGAAACAACATCACATTCACCACAAGTCAGCAGGCTGGAGACAGCCAAGTTCCCTGCCTATACCTGCCCAGATTACCAGGCAGCAGGAAATGCTGCTTGGGATTGTATGAAGTGCTTAAAGGCTTCATCTCCAGATTGTGGGTTCTGTGCATCTGCCACTGACAAGTTATTTCCTGGTGCATGCTTGATCTCAAATTCGACAGTCAAGGACATCTGTCACGGAGAGCATAGGCTGTGGTACACAAGGGGATGCCCTAGCAGATATGGGTGGCTTGCTTTGATTGGATTGGCACTTTATATCATATTCTTCTCTCCTGGGATGGGGACTGTTCCTTGGATTGTCAACTCTGAGATCTATCCTCTGAGGTTCAGAGGGGTCTGTGGAGGAATAGCTGCCACTGCAAACTGGGTATCCAACCTGATAGTTGCTCAGTCCTTCCTCTCATTAACAGAGGCAATTGGGACATCCTGGACCTTTTTGATATTTGGGCTGGTCTCAGTTGTTGCTCTGTTCTTTGTTCTGGTTTGTGTGCCAGAGACTAAGGGGCTTCCAATCGAGGAGGTGGAAAAAATGCTGGAACAGAGAGCGCTGCAGGTCAGGTTTTGGAAGAAGGGCTCAGACCATTTACAGAAGAATTCACAAGTG
>gnl_Nelnu_v1.0_NNU_023238-RA
ATGGAGGGTGGCATTCACAAAGCCAACAAAGCAGAATTCATAGAATGCTGGAATACTTCCTGGAAACGGCCTTACATCTTGCGTCTTGCCCTCTCAGCTGGGATCGGAGGACTCCTTTTTGGTTACGACACAGGAGTTATCTCTGGTGCTCTTCTTTACATACGAGATAACTTTGAGTCTGTTGATGGGAGCACAGTGTTACAGGAGACCATTGTCAGCATGGCTGTAGCAGGAGCTATAGTTGGTGCTGCATTTGGTGGATGGATCAACGATAGATATGGACGAAAGAAATCCATTTTGTTGGCTGATGTCCTGTTCTTTTTCGGTGCAGTAATCATGGCTGCCTCATTTTGGCCATGGATGATAATTATTGGAAGAATTTTAGTGGGTTTAGGAGTTGGAATGGCTTCTATGACTGCACCTCTTTATATTTCAGAAGCTTCTCCAGCTAGAATTAGAGGAGCCCTTGTTAGTATTAATGGTTTGCTAATTACAGGAGGGCAGTTAGTGTCATACTTGATCAATCTTGCATTCACCAAGGTACCTGGAACTTGGCGTTGGATGTTAGGAGTGGCTGGAATTCCAGCAATCATTCAGGGTCTACTGATGCTGTCACTTCCTGAATCCCCTAGATGGCTCTACAGAGAGAACAAGAGAAAGGAAGCTGTGAACATTTTGAATAAAATATATGAACCTCATGAGGTTGAGCAAGAGGAAGAGGCCCTACGATTGTCTGTTGAAGCTGAAATAGCGGAAGGTTGTATTGGTGGAGATAACATCCTCACCAAAGTAAGGAAAGCATGGAGTAACAAGATTGTACGCAGAGGGCTAGCTGCTGGTATTCTGTGTCAAGTGGCTCAGCAGTTTGTGGGTATCAATACAGTTATGTATTACAGTCCAACCATTGTTCAGTTGGCTGGTTTCGCTTCCAACTCTTTGGCCTTGGCGCTCTCTCTCTTTACATCTGGTCTCAATTTTATTGGAACCATCATTAGCATGTTATGCCTTGATAGGTTTGGGAGGAGGAGGCTTCTTCTTGTTAGTATGGTTGGCATCATATGTTGTCTTCTACTGTTGTTTGTGGTGTTCAATGAAGCTTCTGTTCATTCACCCACCATAAGTAGATCAGACTCAATGCACTTTGGTGGGAACATGACTTGTCCCAGTTACATGACAGCCCCAGATTCTTCATCTTGGACTTGTATGACATGCTTGAAAGCATCTCCTCAGTGTGGGTTTTGTGCGAACAAGATGCAGAATCATCCTGGTGCATGTTTGGTCTCCATCCCCAGTTCAAGAAGTGGATGCCAAGGAGAACATCGGCAATGGTTCACTAGAGGATGTCCATCTGGATTTGGGGTTTTGGCATTGCTGGGCTTAGGGTTATACATTATCTCTTATGCGCCAGGAATGGGAACAGCCCCTTGGATTGTGAACTCGGAGATATACCCTTTGAAATACAGAGGACTTTGTGGAGGGATGGCTGCAGTGGCTAACTGGGTTTCAAATCTCATCGTGAGCATGTCTTTCTTATCTTTAACACAGAAGCTAGGCTCAGCCTATACATTTTTACTGTTTGCTGGAGTCTCCGGTGCTGCCTTGGTTCTTATCTACTTGTTAGTACCTGAAACCAAAGGATTGCCATTTGAGGAGGTGGAGAAGATGCTCCAGAGAGGATTCAAACCTTGGCCCTTCAAGAAAAGTTCAGTTGAGGCTCAAGACAATAAA
>gnl_Nelnu_v1.0_NNU_015787-RA
ATGGAGGGTGGTGTTCACAAACCCGACAAAACAGAATTCACAGAGTTCTGGACGTCTATCCAGAAACAACCTTATGTTTTACGTCTTGCTGCGTCAGCTGGAATCGGAGGACTCCTCTTTGGATATGACACAGGAGTCATATCTGGTGCACTTCTTTACATTCGTGATGATTTTAAATCTGTTGATAGGAGCACAGTGCTACAGGAAACCATTGTGAGTATGGCTGTAGCAGGAGCCATAGTTGGTGCTGCAATTGGTGGATGGATCAATGATGCGTTTGGCAGGAGGATATCAATTTTGGTTGCTGATGTTTTGTTCTTTTTGGGTTCAATCATAATGGGCTTGGCTCCACAACCTGGGGTGATAATTCTTGGAAGGATATTTGTGGGGTTGGGAGTTGGAATGGCATCCATGACTGCACCTCTCTATATTTCAGAAGCTTCACCAGCTAGAATTAGAGGTGCCCTCGTTAGCCTGAATGGACTACTCATTACGGGAGGTCAATTTTTGTCATATCTAATCAATCTTGCCTTCACACAGGTGCGCGGTACCTGGCGGTGGATGCTTGGAGTAGCTGGATTTCCAGCTGCCATTCAGTTTGTTCTGATGTTGTCACTTCCAGAGTCCCCTAGGTGGCTTTACAGAGAGAATAAGAAAGAAGAAGCCAGGTCTGTTTTGGAGAAAATATATCCGCCTGAGGAGGTTGTAAAAGAAATGGAGGCCCTAAGGTTATCAGTTGAAACAGAAATAGCAGAAGAAGGTGAGATAGGTGGAGGTAGCATTTTCAATAAAATAGGAAAGGCATGGAGTAACAAGGTTGTCCGCAGAGGGCTTTATGCCGGTATTTTGTGTCAAGTTGCTCAGCAGTTTGTTGGGATCAATACAGTCATGTATTACAGCCCCACCATAGTTCAGTTGGCTGGATATGCTTCAAACAGTCTGGCCCTTGCACTCTCTCTAATCACTTCTGGTCTCAATGCTATTGGTTCCATTATTAGTATGTTCTCTGTTGATAGATTTGGGAGGAGGAGGCTGCTCCTCATCAGTATGATTGGAATAATACTTTGTCTTTTTCTATTATTCGCGGTGTTTGATGAAGCTGCTCGTCTTGCACCTGAGATTAGCAAACCAGAATCCTTGCACTTTGGTGGGAACACTACCTGTCCAAGTTATATGACAGCACAGGATGCATCATCTTGGACCTGCATGACATGCTTGAAAGCATCGTCTGAGTGTGGATTTTGCGCCAATGGAGCCAACAAGCAATTTCCTGGTGCATGCCTGGCCTCAAATCCAACTACGAAAAGTGCATGCCATGGGGAGCATCGTGAATGGTTTGCTAGAGGCTGTCCAAGCAGCTTTGGGATGTTGGCCTTGTTTGGCTTAGGATTATACATTATCTGCTACTCACCTGGGATGGGAACAGCTCCCTGGATTGTGAATTCAGAGATATATCCTTTGAGATATAGAGGACTTTGTGGGGGGATGGCAGCAGTAGCTAACTGGGTTTCAAACCTCATAGTGAGCATGACGTTCCTATCTTTAACTGAGGTTCTTGGTTCATCTGCAACATTTCTGCTTTTTGCTTTGGTCTCTTGTGTCGCATTATTGCTCATCTACTTTGTTGTACCAGAGACCAAAGGGTTGCAATTCGAGGAGGTTGAGAAGATGCTAGAGAGAGGCTTCAGGCCTTGGCCACTAAGTAACATTTCAATTGAATCTCAAACTGCC
>gnl_Orysa_v7.0_LOC_Os04g43210.3
ATGGAAGGGGGTGCAACTCTAGCTGATAAGGCTGAATTTAAGGAATGTCTGCGGCTGACCTGGAGCCAGCCTTACATTCTTCAGCTTGTTTTCTCTGCCGGCATCGGTGGTCTTCTTTTCGGATATGATACAGGTGTCATATCTGGAGCACTTCTGTATATTCGAGATGATTTTACTGCGGTCGAAAAGAGCACTGTACTTAGGGAAACGATAGTGAGTATGGCTGTAGCTGGAGCCATAGTTGGAGCAGGATTTGGTGGCTGGATGAACGACAAGTTTGGAAGGAAGCCTTCCATCTTGATCGCCGATTCCCTGTTCCTCGCAGGTGCCTTGATCATGGCCCTTGCCCCAACACCGTTTGTCATCATTATTGGGAGGATCTTTGTTGGTCTTGGGGTTGGAATGGCTTCCATGACAGCACCTTTGTACATTTCTGAAGCCTCTCCAGCTAGAATCAGAGGTGCACTTGTGAGCACAAATGGACTTCTTATTACCGGAGGGCAGTTCATGGCATACCTCATTAATCTGGCCTTCACTAAGGTAAAGGGAACATGGAGGTGGATGCTTGGCATTGCAGGTCTTCCTGCTTTTATTCAGTTCATATTGATGTGTATGCTACCTGAATCACCAAGGTGGCTATACAGACAGGATAGGAAAGAGGAGGCTGAAGCCATATTAAGGAAGATTTACCCCGCGGCTGAGGTTGAAGAAGAGATCGATTCGATGCGCCGATCAATTGAACATGAGAAACAACTGGAGGGCTCCATCGGCGAGCAGAGTCTGGTTGGCAAGCTGACGAAGGCACTGAGCAGCAAGGTCGTCCGCCGTGGGCTCATGGCCGGCGTCATCGCGCAGGTCGCCCAGCAGTTCGTCGGCATCAACACCGTCATGTACTACAGCCCGACGATCGTCCAGCTGGCCGGCTTCGCGTCGAACAACACGGCCATGGCGCTGTCCCTCATCACCTCGGGCCTCAACGCCATCGGGTCCATCGTCAGCATGTTCTTCGTGGACAGGGCCGGCCGCCGTCGCCTGATGATCATCAGCCTCGTCGGCATCGTCCTGTGGCTCGCCGTGCTCGGCGGCACGTTCCTCGGCGCCGCGCACCACGCGCCGCCGGTCAGCGACCTGGAGACGCGGGTGTTCGCCAACCAGACGTGCCCGGAGTACAGCCCGAGCGCCCGCTGGAACTGCATGAACTGCCTCAAGGCCCAGTCCACCTGCGGCTTCTGCGCCCACGGAGGAAACAAGCTCCTCCCCGGCGCGTGCCTGGCGGCGGGCGAAGCGTCGCGGCGGACGTGCCACGCGGGGAACCGGGAGTTCTACACGGAAGGGTGCCCCAACAACTTCGGGTGGCTGGCGCTGGTGGCGCTCGGCGCGTACATCGTCTCCTACTCCCCGGGCATGGGCACCGTGCCATGGATCGTCAACTCGGAGATCTACCCGCTGCGGTTCAGGGGCGTCTGCGGCGGCATCGCGGCGGTGGCCAACTGGGTGTCCAACCTCATCGTCACGCAGACGTTCCTGAGCCTCACCAAGGCGCTGGGCACGTCGGCCACCTTCTTCCTCTTCTGCGCCGTCTCCTTCTTCGCGCTCGTCGTCGTCTTCTTCACCGTGCCGGAGACCAAGGGACTGCAGTTCGAGGAGGTGGAGAAGATGCTCGGGGAGAAGGACTACAAGCCGTGGAAGAGATACCGTCCCGACGTGTCGTCCAAAGGGCGCGACATCGGCCTCTCTGTTCCA
>gnl_Orysa_v7.0_LOC_Os07g05640.1
ATGGAGGGAGGTGTTCATGAGTTCGATGGCTCAACCTTCAGAGAGTGCTTCTCCCTCTCATGGAGGAACCCTTATGTCCTTAGGCTCGCCTTCTCCGCCGGCATCGGTGGCCTCCTCTTCGGCTACGACACCGGTGTGATTTCAGGAGCTCTGCTTTACATCCGTGACGATTTCCCTTCAGTTGACAAGAACACATGGCTTCAGGAGATGATCGTGAGCATGGCGGTGGCCGGCGCGATCATCGGGGCGGCGATCGGCGGGTGGGCGAACGACCGGTACGGCCGCCGGACGTCGATCCTGGTGGCCGACGCGCTCTTCTTCGCCGGCGCGGCGGTGATGGCGTCGGCGACGGGGCCGGCGCAGCTGGTGGTGGGGCGGGTGTTCGTCGGGCTCGGCGTCGGGACGGCGTCCATGACGTCGCCGCTGTACATCTCGGAGGCGTCGCCGGCGAGGATACGCGGCGCGCTGGTGAGCACCAACGGCCTCCTCATCACCGGCGGGCAGTTCTTGTCGTACCTCATCAACCTCGCCTTCACCAAGGCCCCCGGGACGTGGCGGTGGATGCTCGGCGTCGCCGCCATCCCCGCCGTCGTCCAGTTCTTCCTCATGCTCTTCCTCCCCGAGTCGCCGAGATGGCTCTACCGAAAGGGGAGGGAGGAGGAAGCAGAGGCGATCTTGAGGAAGATATACTCGGCGGAGGAGGTGGAGAGGGAGAAGGAGGAGTTGAAGGAGTCGGTGGAGGCGGAGGCGCGGGAGAGGAGCTCGTCGGAGAAGACGAGCCTGGTGGCGCTGCTGATGACGACGGCGACGGTGCGGCGGGGGCTGGTCGCCGGCGTCGGGCTGCAGGTGTTCCAGCAGCTGGTGGGGATCAACACGGTGATGTACTACAGCCCCACCATCGTGCAGCTCGCCGGGTTCGCCTCCAACCAGACGGCGCTCGCGCTGTCCCTCGTCACCGCCGGCCTCAACGCCGCCGGCTCCCTCGTCAGCATCTACTTCATCGACCGCACCGGGCGGCGCAAGCTGCTCGTCATCAGCCTCGCCGGCGTCATCCTCTCCCTCGCCCTCCTCTCCGCCGTGTTCCACGAGGCCACCTCCCACTCCCCGCCCGTCGGCGCCGCCGAGACCGCCCACTTCCACGGCGGCGCGCTCACATGCCCGGACTACTCCTCCCGCTCGTCGTCGTCGTTCTGGGACTGCACGAGGTGTCTCAAGGCAGCGGCGGCGTCGGCGGGGTGTGGGTTCTGCGCGGCGGGCGGCGGCGACAAGCTGCGCGCCGGGGCGTGCCTGGCGGCGGCGGCGGCGGCGTCGAACGCCACGGCTCGCGACGCGTGCCGCGGCGAGGGGAGGGAGTGGTACACGCGGGGGTGCCCGAGCAGGTACGGGTGGCTGGCGATGGCGGGGCTGGCGCTGTACATCGCCGCCTTCTCGCCGGGGATGGGGACGGTGCCGTGGATCGTGAACTCGGAGGTCTACCCGCTGCGGCACCGCGGCGTGTGCGGCGGCGCGGCGGCGACGGCGAACTGGGTGTCGAACCTGGCGGTGGCGCAGTCGTTCCTGTCGCTGACGGACGCCATCGGGGCGGCGTGGACGTTCCTCATCTTCGGCGGGCTGTCCGTGGCGGCACTCGCGTTCGTGCTCGTCTGCGTGCCGGAGACCAAGGGCCTCCCCATCGAGGAGGTGGAGAAGATGCTCGAGGGAAGGGAGCTCCGCCTCAGGTTCTGGGCCAAGCGCCGCCACCACCACGGCGGCGACGGCGACGGCGGCGGAGAAAAGACCGGCGGCGTG
>gnl_Phavu_v2.1_Phvul.003G084800.1
ATGGAAGGGGGAGTGGAAGGTGGAAGCAATGTGGAATTCAGAGAATGTTGGAACAGAGCAAGAGGTTCACCATACATTATGCGCCTTGCTTTATCAGCAGGCATTGGAGGTCTTCTATTTGGCTATGACACAGGTGTCATCTCTGGAGCTCTATTGTACATCAGAGAGGACTTTGAAGAAGTTGACAAGAAAACATGGCTACAGGAAACCATTGTAAGTATGGCTGTTGCAGGAGCCATCGTTGGTGCTGCGTTTGGAGGATGGATGAATGACAAGTTTGGGCGAAAAAAGTCGATTTTATTATCCGATGTTTTGTTCTTTATTGGTTCAATAGTTATGGCTCTTGCTCCATCTCCGTGGCTCCTCATTGTCGGGAGAATTTTAGTTGGTTTTGGAATTGGTATGGCATCCATGACTGCGCCTCTGTACATCTCAGAAGCATCTCCTCATAGCATCAGAGGAGCTCTAGTCTGTGTCAATGGTTTGCTTCTCACAGGAGGACAATTTCTGTCTTACCTTATCAACTTGGCATTCACCAAGGCACCAGGAACCTGGCGATGGATGCTTGGGGTGGCAGGAATTCCTGCTGCACTTCAGTTAGTGTTAATGCTGTCCCTCCCTGAGTCACCCAGATGGCTCTACAGTCAGGGGAAGGAAGAGGAGGCAAGGAACATTCTGTTGAGAATCTATCGACATGACGAAATTGAAGAGGAGATGAGAGCAATGCGAGAGTCCTTTAAAGCTGAGAAGGAGGAGAATTTGGGGAAAAAATTGAAGGATGCTTTTAGCAATGATGTTGTTCGAAGAGGTCTTTATGCTGGCATCACTGTTCAAGTTGCTCAGCAGTTTGTGGGCATTAACACACTCATGTATTACAGCCCAACCATTGTTCAGTTCGCTGGAATTGCCTCTAAGTCCACAGCTCTTGCACTTTCTCTCATTACATCTGGCCTCAATACTGTTGGCACTATCTTGAGTATGGCATTCATTGATAGATATGGAAGGAGAAGACTTATGCTCATTTCCCTGGTTGGAATCATTGTTTGCCTCATCGTTTCAAGTGCTATCTTTTTCCAGGCAGCTAAACATGCTCCTGCAATTAATCACCGGGACACCCTCAGTTTTGGTGCCAACTCTACATGCCATGCTTATACAAATGCCCCTAATTCCCCTTCCTGGAACTGCATGCAATGTTTGCGTGCAAAGTGTGCCTTCTGTGCCAACACCGACAACCAATACCATCCAGGTGCATGCCTGTCTGCAGAAAAGAGTGTAAGAGGAGAGTGCCGTGCAGATAAAAGAGTATGGTTTTCTCAGGGTTGTCCAAGCAAAATTGGAATCCTAGCTGTAGCAGTGCTGGGATTGTATATCCTAGCATACTCTCCAGGAATGGGAACAGTGCCTTGGGTTCTGAACTCAGAGATATACCCTTTGAGATACAGAGGTCTAGGTGGAGGTATAGCTGCAGTTTCTAACTGGTGTGCTAATCTAATTGTGAGTGAGTCATTCTTAAGCATGACTGAGTCTTTAGGTGCAGCCGGCACATTCCTACTTTTTGCTGGGTTCTCCGTGATTGCAATTATAGCAATCTATGCATTAGTGCCTGAAACCAAAGGCCTTCAGTTTGAGGAGGTGGAGAAGTTGCTTCAAGAAGGCTTCAGACCCTTCCCATTTAACAAGAAAAAGAAGGACATCAAGAAAAAAGTGGATGATAAG
>gnl_Phavu_v2.1_Phvul.003G103900.1
ATGGAAGATGGTGTGCCTGGGGCTGATATCTCAGCTTTCAGAGAATGTTTATCTCTTTCATGGAAAAACCCTTATGTTCTTCGCCTTGCTTTCTCTGCTGGAATTGGTGGTCTTCTCTTTGGCTATGACACTGGAGTTATATCTGGGGCTCTTTTGTATATCAGAGATGAGTTCAAAGCAGTTGACAGAAAAACTTGGCTCCAGGAAGCCATAGTGAGTACTGCAATTGCTGGAGCAATCATAGGGGCTTCAGTTGGAGGATGGATCAACGATCGATTTGGAAGAAAGAAAGGAATTGTTGTAGCAGATGCCCTCTTTTTTATTGGGTCTGTTATTATGGCTGCTGCCAGTAGCCCAGTTGTTCTCATTGTGGGTCGTGTATTTGTTGGCATTGGTGTTGGTATGGCTTCCATGGCATCACCCCTCTACATATCAGAGGCTTCACCAACCAGAGTAAGAGGAGCCCTTGTCAGTCTTAACAGTTTTCTCGTCACTGGAGGACAGTTTCTCTCATACCTCATCAACTTGGCCTTCACCAAGACACCAGGGACATGGAGGTGGATGTTAGGGGTAGCAGCAGTACCAGCTTTGATTCAAGTTCTGTTAATGTTTACACTCCCAGAATCGCCTCGTTGGTTGTACCGCAAGGTTAGATTATCATCATTGATGGATTGTAGGGAAGAGGAGGCACAAGAAATTCTGAAAAAGATTTACCCGCCTGAGGAAGTTGAAGGTGAAATTCAGGCTTTGAAGGAATCAATTGATATGGAAATTAAGGAAACAGAATCATCAGAGAAGGTGGGCATGATCAAACTTTTGAGAACCAAAGCTGTGAGAAGAGGTTTATATGCAGGCACAGGCCTTCTAATCTTCCAGCAGTTTGTGGGGATCAACACTGTGATGTACTACAGCCCCACCATTGTTCAGTTGGCTGGTTTTGCATCTAACAGAACAGCACTTCTTCTGTCACTCATCACATCTGGCCTAAATGCATTTGGTTCAATTCTGAGCATATACTTCATTGACAAGACTGGGAGGAAAAAGCTTGCTCTGATCAGTTTGTTTGGAGTTGTGTTCTCCCTGGCTATGCTAACTGTTGCTTTTCGAGAAAGTGAAATGCATTCTCCAATGGTTAGTTCCATTGAAACCTCTCAGTTCAACAACACATGTCCTGATTACAATGCAGCTGTGAACCCTGGTAAATGGAGTTGCATGACATGCCTAAAGGCTTCACCATCTTGTGGTTTTTGTGCTGCTGATGACAAGCTAAATCCATTCCACCCTTCTTCATCTTACCAACACCATCTTTTACCCGGGGCATGTTTGATATCCAATGATGTCACAAAGAAGTTGTGTGGCAGTGATCATAGGGCATGGTACACTAGAGGGTGTCCTAGCAAATATGGTTGGGCTGCTTTAATAGGACTTGCTCTTTACATAATATTCTTCTCACCAGGGATGGGAACTGTTCCATGGGTTGTGAACTCTGAGATCTATCCCTTGAGGTATAGAGGAGTTTGTGGAGGAATAGCATCCACAGCTGTTTGGATTTCCAATCTCATTGTTTCAGAATCCTTTTTGTCCTTGACAGAAGCTATTGGGACAGCATGGACATTCATGTTGTTTGGAATTGTAGCCATTGTGGCCATTTTCTTTGTCATTGTTTATGTACCTGAGACCAAAGGGGTTCCAATGGAAGAAGTAGAGAAGATGCTAGAACAAAGATCATTGCAATTCAAGTTTTGGCAGAAGAGATATTCTGGTTCTGAGAAACAG
>gnl_Phavu_v2.1_Phvul.009G210200.1
ATGGAAGGAGGAGTAGCAGAAGCTGATGTCTCTGCCTTCAGAGAATGTCTGTCTCTTTCATGGAAAAATCCTTATGTTCTTCGCCTTGCTCTCTCTGCTGGAATTGGAGGCTTTCTCTTTGGCTACGATACTGGAGTTATATCTGGAGCTCTTTTGTATATCAGAGATGATTTCAAAGAGGTGGATACAAAGACATGGCTGCAGGAAGCAATAGTGAGTACGGCACTTGCAGGAGCAATCATAGGAGCTTCAGTTGGTGGATGGATGAACGATAGATTTGGAAGAAAAAAGTCAATTGTTGTAGCAGATGCCCTGTTTTTAATTGGGTCTATTGTGATGGCTAGTGCAATGAACCCAGCAACTCTAATTGTTGGTCGAGTTTTTGTTGGCCTTGGTGTTGGAATGGCCTCAATGGCATCCCCTTTATACATCTCAGAAGCATCACCAACCAGAGTTCGAGGAGCCCTTGTTAGTCTGAATGGATTTCTCATCACTGGAGGACAATTCCTTTCCTATCTCATCAACTTGGCCTTCACTACTGCACCAGGAACATGGAGGTGGATGTTAGGAGTTGCAGCAGTACCAGCTTTGACACAAATCCTATTAATGGCTTTTCTCCCAGAATCACCTCGCTGGTTGTTTAGAAAGGGAAAAGAAGAAGAAGCTAAAGAAATTTTGAGGAGGATTTACCCTCCCCAAGATGTTGAAGATGAGATCAATGCTTTGAAGGAATCAGTTGAAATGGAAATCAGGGAAGCTTCAGCTTCTGACAAAGTCAGCATAATGAAACTACTGAAAACCAAGACTGTGAGAAGAGGTCTATACGCAGGAATGGGCCTTCAAATCTTCCAACAGTTTGTGGGGATTAACACTGTCATGTACTACAGCCCCACCATTATTCAGTTAGCTGGTTTTGCATCCAATAGGGTTGCACTACTTCTTTCACTTGTCACTGCAGGGCTAAATGCATTTGGCTCTATTTTGAGCATATATTTCATTGACAAGACTGGGAGGAGGAAGCTTCTGTTGTTCAGTTTGTGTGGTGTAGTAGTTTCCCTTGTTGTTTTAACTGTTGTTTTTCATCAGACCACAACTCACTCCCCAATGGTTAGCACAGTTGAAACCTCTCACTTCAACAATACCTGCCCTGGTTACACCACAACCATGAACCCTTCTCAATGGGATTGCATGACATGCCTCAAGGCTTCTCCAGAGTGTGGCTTTTGTGCTTCTAGAGCCAATAAGCTCTTACCTGGTGCATGCTTGATTTCCAATGAGAGAACAGAAGATGAGTGCCATAAAGAGGAGAGGCTATGGTACAGTAGGGGATGTCCTAGTAAATATGGATGGCTTGCTTTAATTGGCCTAGGACTCTACATAATATTCTTCTCACCAGGGATGGGAACTGTTCCATGGGTTGTGAACTCTGAGATTTATCCCTTAAGGTACAGAGGAATCTGTGGAGGAATGGCATCTACCTCCAATTGGGTTTCAAATCTGATTGTGGCCCAGTCCTTTCTGTCCTTGACACAAGCCATTGGGACCTCATCTACATTCATGATATTCATATTCATCAGTGTTGCAGCCATTATCTTTGTCATTATTTTTGTGCCAGAAACCAAAGGACTTCCAATTGAGGAAGTGGAGAACATGCTGGAAAGAAGATCTTTGAACTTTAAGTTTTGGCAGACAAGTCCTGACTCTAGTGAACTACCAAAGCAAAAGCATCAATCAGTT
>gnl_Phavu_v2.1_Phvul.009G216000.1
ATGGAAGGTGGTGTGCCTGAGGCTGATATCTCAGCTTTCAGAGAATGTTTATCTCTTTCATGGAAAAACCCTTATGTTCTTCGCCTTGCTTTCTCTGCTGGAATTGGTGGTCTTCTCTTTGGCTATGACACTGAAGCCATAGTGAGTACTACAATTGCTAGAGCAATCATAGGGGCTTCAGTTGGAGGATGGATCAACGATCGATTTGGAAGAAAGAAAGGAATTGTTGTAGCAGATGCCCTCTTTTTTATTGGGTCTGTTATTATGGCTGCTGCCAGTAGCCCAGTTGTTCTGATTGTGGGTCGTGTATTTGTTGGCATTGGTGTTGGTATGGCTTCCATGGCATCACCCCTCTACATATCAGAGGCTTCACCAACCAGAGTAAGAGGAGCCCTTGTCAGTCTTAACAGTTTTCTCGTCACTGGAGGACAGTTTCTCTCATACCTCATCAACTTGGCCTTCACCAAGACACCAGGGACGTGGAGGTGGATGTTAGGGGTAGCAGCAATACCAGCTTTGATTCAAGTTCTGTTAATGTTTACACTCCCAGAATCGCCTCGTTGGCTGTACCGCAAGGGTAGGGAAGAGGAGGCACAAGAAATTCTGAAAAAGATTTACCCGGCTGAGGAAGTTGAAGGTGAAATTCAGGCTTTGAAGGAATCAATTGATATGGAAATTAAGGAAACAGAATCATCAGAGAAGGTGGGCATGATCAAACTTTTGAGAACCAAAGCTGTGAGAAGAGCTTTATATGCAGGCACAGGCCTTCTAATCTTTCAGCAGTTTGTGGGGATCAACACTGTGATGTACTACAGCCCCACCATTGTTCAGTTGGCTGGTTTTGCATCTAACAGAACAGCACTTCTTCTGTCACTCATCACATCTGGCCTAAATGCATTTGGTTCAATTCTGAGCATATACTTCATTGACAAGACTGGGAGGAAAAAGCTTGCTCTGATCAGTTTGTGTGGAGTTGTGTTCTCCCTGGCTATGCTAACTGTTGCTTTTCGAGAAAGTGAAATGCATTCTCCAATGGTTAGTTCCATTGAAACCTCTCAGTTCAACAACACATGTCCTGATTACAATGCAGCTGTGAACCCTGGTAAATGGAGTTGCATGACATGCCTAAAGGCTTCACCATCTTGTGGTTTTTGTGCTGCTGATGACAAGCTTTTACCCGGGGCATGTTTGATATCCAATGATGTCACAAAGAAGTTGTGTGGCAGTGATCATAGGGCATGGTACACTAGAGGGTGTCCTAGCAAATATGGTTGGGCTGCTTTAACAGGACTTGCTCTTTACATAATATTCTTCTCACCAGGGATGGGAACTGTTCCTTGGGTTGTGAACTCTGAGATCTATCCCTTGAGGTATAGAGGAGTTTGTGGAGGAATAGCATCCACAGCTGTTTGGATTTCCAATCTCATTGTTTCAGAATCCTTTTTGTCCTTGACAGAAGCTATTGGGACAGCGTGGACATTCATGTTGTTTGGAATTGTATCCATTGTGGCCATTTTCTTTGTCATTGTTTATGTACCTGAGACCAAAGGGGTTCCAATGGAAGAAGTAGAGAAGATGTTAGAACAAAGATCATTGCAATTCAAGTTTTGGCAGAAGAGATATTCTGGTTCTGAGAAACAG
>gnl_Phavu_v2.1_Phvul.009G216200.2
ATGTGGACTTTGACCTCCATGGGCGTCTTCTATTTGTTCCTCCACCTCGTCTTGATCTTGTTGATTGGCCTCCATGCCCTCTTTTTTATTGGGTCTGTTATTATGGCTGCTGCCAGTAGCCCAGTTGTTCTCATTGTGGGTCGTGTATTTGTTGGCATTGGTGTTGGTATGGCTTCCATGGCATCACCCCTCTACATATCAGAGGCTTCACCAACCAGAGTAAGAGGAGCCCTTGTCGGTCTTAACAGTTTTCTCGTCACTGGAGGACAGTTTCTCTCATACCTCATCAACTTGGCCTTCACCAAGGTGGGAAACTGGACATGGAGGTGGATGTTAGGGGTAGCAGCAGTACCAGCTTTGGTTCAAGTTCTGTTAATGTTTACACTCCCAGAATCACCTCGTTGGCTATATCGCAAGGGTAGGGAAGAGGAGGCACAAGAAATTCTGAAAAAGATTTACCCGCCTGAGGAAGTTGAAGGTGAAATTCAGGCTTTGAAGGAATCAATTGATATGGAAATTAAGGAAATAGAATCATCAGAGAAGGTGGGCATGATCAAACTTTTGAGAACCAAAGCTGTGAGAAGAGGTTTATATGCAGGCACAGGCCTTCTAATCTTCCAGCAGTTTGTGGGGATCAACACTGTGATGTACTACAGCCCCACCATTGTTCAGTTGGCAGGTTTTGCATCTAACAGAACAGCACTTCTTCTGTCACTCATCACATCTGGCCTGAATGCATTTGGTTCAATTCTGAGCATATACTTCATTGACAAGACTGGGAGGAAAAAGCTTGCTCTGATCAGTTTGTTTGGAGTTGTGTTCTCCCTGGCTATGCTAACTGTTGCTTTTCGAGAAAGTGAAATGCATTCTCCAATGGTTAGTTCCATTGAAACCTCTCAGTTCAACAACACATGTCCTGATTACAATGCAGCTGTGAACCCTGGTAAATGGAGTTGCATGACATGCCTAAAGGCTTCACCATCTTGTGGTTTTTGTGCTGCTGATGACAAGCTTTTACCTGGGGCATGTTTGATATCCAATGATGTCACAAAGAAGTTGTGTGGCAGTGATCATAGGGCATGGTACACTAGAGGGTGTCCTAGCAAATATGGTTGGGCTGCTTTAATAGGACTTGCTCTTTACATAATATTCTTCTCACCAGGGATGGGAACTGTTCCATGGGTTGTGAACTCTGAGATCTATCCCTTGAGGTATAGAGGAGTTTGTGGAGGAATAGCATCCACAGCTGTTTGGATTTCCAATCTCATTGTTTCAGAATCCTTTTTGTCCTTGACAGAAGCTATTGGGACAGCATGGACATTCATGTTGTTTGGAATTGTAGCCATTGTGGCCATTTTCTTTGTCATTGTTTATGTACCTGAGACCAAAGGGGTTCCAATGGAAGAAGTAGAGAAGATGTTAAAACAAAGATCATTGCAATTCAAGTTTTGGCAGAAGAGATATTCTGGTTCTGAGAAACAG
>gnl_Phavu_v2.1_Phvul.009G216100.1
ATGGAAGGTGGTGTGCCTGAGGCTGATATCTCAGCTTTCAGAGAATGTTTATCTCTTTCATGGAAAAATCCTTATGTTCTTCGCCTTGCTTTTTCTGCTGGAATTGGTGGTCTTCTCTTTGGCTATGACACTGGAGTTATATCAGGGGCTCTTTTGTATATCAGAGATGAGTTCAAAGCAGTTGACAGAAAAACTTGGCTTCAGGAAGCCATAGTGAGTACTGCAATTGCTGGAGCAATCATAGGGGCTTCAGTTGGAGGATGGATTAACGATCGATTTGGAAGAAAGAAAGGAATTGTTGTAGCAGATGCCCTTTTTTTTATTGGGTCTGTTATTATGGCTGCTGCCAGTAGCCCAGTTGTTCTCATCGTGGGTCGTGTATTTGTTGGCATTGGTGTTGGTATGGCTTCCATGACATCACCCCTCTACATATCAGAGGCTTCACCAACCAGAGTAAGAGGAGCCCTTGTCAGTCTTAACAGTTTTCTCGTTACAGGAGGACAGTTTCTCTCATACCTCATCAACTTGGCCTTCACCAAGACACTAGGGACATGGAGGTGGATGTTAGGGGTAGCAGCAGTACCAGCTTTGATTCAAGTTCTGTTAATGTTTACACTCCCAGAATCGCCTCGTTGGCTGTACCGCAAGGGTAGGGAAGAGGAGGCACAAGCAATTCTGAAAAAGATTTACCCGTCTGAGGAAGTTGAAGGTGAAATTCAGGCTTTGAAGGAATCAATTGATATGGAAATCAAGGAAACAAAATCAACAGAGAAGGTGGGCATGATAAAACTTTTGAGAACCAAAGCTGTGAGAAGAGGTTTATATGCAGGCACAGGCCTTCTAATCTTCCAACAGTTTGTGGGGATCAACACTGTGATGTACTACAGCCCCACCATTGTTCAATTGGCTGGTTTTGCATCTAACAGAACAGCATTGCTTCTGTCACTCATCACATCTGGCCTGAATGCATTTGGTTCAATTCTGAGCATATACTTCATTGACAAGACTGGGAGGAAAAAGCTTGCTCTGATAAGTTTGTGTGGAGTTGTGTTCTCCCTGGCTATGCTAACTGTTGCTTTTCGAGAAAGTGAAATGCATTCTCCAATGGTTAGTTCCATTGAAACCTCTCAGTTCAACAACACATGTCCTGATTACAATGCAGCTGTGAACCCTGGTAAATGGAGTTGCATGACATGCCTAAAGGCTTCACCATCTTGTGGTTTTTGTGCTGCTGATGACAAGCTTTTACCCGGGGCATGTTTGATATCCAATGATGTTACAAAGAAGTTGTGTGGCAGTGATCATAGAGCATGGTACACTAGAGGGTGTCCTAGCAAATATGGTTGGGCTGCTTTAATAGGACTTGCTCTTTACATAATATTCTTCTCACCAGGAATGGGAACTGTTCCATGGGTTGTGAACTCTGAGATCTATCCCTTGAGGTATAGAGGAGTTTGTGGAGGAATAGCATCCACAGCTGTTTGGATTTCCAATCTCATTGTTTCAGAATCCTTTTTGTCCTTGACAGAAGCTATTGGGACAGCATGGACATTCATGTTGTTTGGAATTGTAGCCATTGTGGCCATTTTCTTTGTCATTGTTTATGTACCTGAGACCAAAGGGGTTCCAATGGAAGAAGTAGAGAAGATGCTAGAACAAAGATCATTGCAATTCAAGTTTTGGCAGAAGAGATATTCTGATTCTGAGAAACAG
>gnl_Phavu_v2.1_Phvul.006G142000.1
ATGGAGGAAAGAGTAGCAGACAAGACCGAGTTCACAGAATGCTGGCATAGGACAACTGAATCACCTTACATCATGCGCCTTGCTTTATCTGCCGGCATAGGAGGTCTTCTCTTTGGTTATGATACAGGGGTGATTTCGGGGGCCTTGTTATACATCCGTGATGAATTTGACCAAGTTGACAAGAAAACATGGCTCCAAGAAACCATTGTAAGTATGGCTGTGGCAGGAGCTATAATAGGTGCTGCATTTGGAGGTTGGATGAATGACAAGGTAGGGAGAAAGAGATCTATTTTGGTGGCTGATGTTGTATTCTTTCTTGGTGCTTTGGTTATGGCTTCTGCGCCTGCTCCATTGGTGATCATTCTGGGAAGAGTTTTAGTTGGTTTGGGAGTTGGAATGGCATCTATGACTGCCCCTCTATACATCTCTGAAGCTTCCCCAGCCAAGATCAGAGGTGCTCTAGTCAGTATCAATGGTTTTCTCATCACTGCTGGCCAATTTCTGTCTTACCTCATCAATTTGGCATTCACCAAGGCTCCTGGAACCTGGCGTTGGATGCTTGGGGTGGCAGGAGTCCCTGCTGCGATACAGTTCATGTTAATGTTGTCCCTTCCTGAGTCTCCTAGATGGCTCTACAGACAGAACAAAGAAGAAGAGGCAAAGCACATTCTGTCAAAAATCTATCGTCCGAGTGAAGTTGAAGAGGAAATGAGAGCCATGCAAGAATCAGTTAAAACTGAGAGGGAAGAGGAAGGTCTGATTGGGCACAGTCTAGCACAGAAACTGAAGAGTGCGTTGGCTAATGATGTAGTTCGAAGAGCACTGTATGCTGGAATCACTGTCCAAGTGGCTCAGCAGTTTGTTGGCATCAATACCGTCATGTATTACAGCCCAACCATCGTTCAGTTTGCTGGAATCGCCTCCAACTCCACAGCTCTTGCACTTTCTCTGGTTACCTCTGGTTTGAACACTGTTGGCTCCATCTTGAGCATGGTTTTCATTGATAGATGTGGAAGGAGAAAGTTGATGCTTACATCCATGATTGGCATCATACTTTGCCTCGTAACTTTAAGTGCCATATTCAATCTAGCAGCTCATCATGCTCCTGCCATCAGTAAGCAGGACACCGTTAGCTTTGGTGCTAACTTTACATGCCAGCCTTACACAAAGGCCCCAAATTTCTCCTCGTGGAACTGCATGCACTGCTTGCAAGTGGACTGTGCCTTTTGTGCTAGCAGTGAGAGTGATGTTCTTCCTGGAGCATGCTTGGCAGGAGATAAGAGAATCAGAGGAATTTGTGGTGCAGAAAACCGTGTATGGTTTTCTGAGGGTTGTCCAAGCAAATTTGGAATTGTTGCTGTTGCAATACTTGGACTGTATATAATAGTGTACTCTCCTGGGATGGGAACTGTGCCTTGGGTTCTGAACTCTGAGATTTACCCACTGAGGTTCAGGGGTCTTGGAGGGGGTATAGCAGCAGTTTGCAACTGGTGTGCCAATCTGATTGTGAGTGAGTCATTCTTAAGCCTGACAAAAGCTCTAGGCACTTCTGGCACATTCCTCTTATTTGCAGGGTTCTCCCTCGTGGGGCTTGGGGCCATCTATACATTAGTGCCTGAAACCAAAGGCCTTCAGTTCGAGGAGGTTGAGAAATTGCTTCAGAAAGGCTTCAAACCTTTCCCATTTAACACAAAAAAGGAGGATAACCAAGGGAAAGAACAAGACTTGGCT
>gnl_Phavu_v2.1_Phvul.002G180200.1
ATGGAAGGAGGAGTACCAGAGGCTGATGTCTCTGCCTTCAGAGAATGTATCTCCCTCTCATGGAAGAATCCCTACGTTCTTCGTCTCGCTTTCTCTGCAGGAATTGGTGGTCTTCTTTTCGGCTACGACACCGGGGTCATATCTGGTGCTCTTCTGTATATTAGGGATGATTTCAAAGCTGTTGATAGGAAGACTTGGCTCCAGGAAGCTATAGTGAGTACAGCAATTGCTGGTGCAATTGTAGGTGCTGCAGTTGGTGGATGGATGAACGATCGTTTCGGTAGAAGAAAATCAATCCTTTCAGCTGATACCCTCTTTTTGCTTGGGTCAGTTATTATGGCTTCTGCTACTAGCCCAGCTATTCTCATCGTGGGTCGAGTTTTTGTTGGCCTCGGTGTTGGAATGGCTTCAATGGCATCTCCTCTGTACATTTCTGAGAGTTCCCCCACCAGGGTTCGCGGAGCCCTTGTAGCTCTGAACAGTTTCCTCGTCACTGGTGGACAATTTCTTTCCTACCTCATCAACTTGGCTTTCACTAAGGCTCCGGGTACGTGGAGGTGGATGCTTGGAGTGGCTGCTGCACCTGCTATAATACAAGTGGTGTTAATGTTTACACTCCCAGAGTCACCACGTTGGCTGTTCCGAAAGGGAAGGGAAGAGGAAGCAAAAGCAATATTAAGGAAAATTTATCCACCTAATGAAGTGGAAGCTGAAATTCAAGCTTTGCGGGATTCAGTTGCTTTGGAACTGAAGGAAGTAGATTCTTCAGAAAAAATCAGCATAATCAAACTTTTGAAAACTAAATCTGTGAGGAGAGGTTTATGTGCAGGAATGGGACTTCAAATCTTCCAGCAGTTTACGGGTATCAACACTGTCATGTACTACAGTCCCACAATTGTTCAGTTGGCTGGTTTTGCATCCAACCAGACTGCACTTCTTCTGTCCCTGATCACTTCTGGCCTGAATGCATTTGGTTCAATCGTGAGCATATACTTCATTGACAAGACAGGGCGAAAGAAACTTGCTTTGTTGAGTTTGTGTGGCTGTGTTTTATCCTTGGCCCTTTTAACCGCCACTTTCCACCAGACTGAAACTCATTCTCCAATGATTAGTGCTATTGAGACCTCTTACTTCAACAACACCTGCCCTGGTTTTAGCAAAACTGTGAATCCTATTGAGTGGGACTGCATGAAGTGTCTAAAGGCAGAATGTGGCTTTTGTGCTTCCGGCTCTAACAAACTCTTACCTGGGGCATGTTTGAGTGTTAATGATGCCACAAGGGGTATTTGTCTGAAAGATCATAGAGCATGGTACACAAAAGGGTGTCCTAGCAAAATGGGTTGGCTTGCTATAGTGGGACTTGCACTGTATATCATATTCTTCTCACCAGGGATGGGAACTGTTCCATGGGTTGTAAATTCAGAAATCTATCCTCTAAGGTACCGTGGAATATGTGGAGGAATTGCTTCTACAACATGTTGGGTTTCCAATCTCGTTGTTTCCCAGTCCTTTTTATCTTTGACCGTGGCTATTGGGACAGCATGGACATTCATGTTATTTGGATTTGTAGCCGTCATTGGAATTTTCTTCGTTCTCATTTTCGTGCCGGAAACCAAAGGAGTTCCAATGGAAGAAGTTGAGCAGATGCTGGAGGAAAGAGCTGTGCATCTTAAGTTTTGGCAGAAGAGCAGTGCTTTTCAGAAGAGT
>gnl_Phypa_v3.3_Pp3c9_17060V3.1
ATGCCAGATGAACCATGGGTGAAGAATAGTACAAGGAGAGTAAAATTCGCTGGAGATAACACGAATTCGTCCCAAATGGCGTCAGCGTTGATATCTGGCACTGGCAACCAGATCGGTACACCTTCAGCTTCGAAGCACTTCGTATTTCTTTTAGCACTTGCAGCTGGTATTGGTGGCTTCCTATTCGGCTATGACACAGGTGTCATATCAGGAGCACTCTTGTTCATACGCGATGACTTCACTTCAGTAAATAAGAGCTCTTTTTTGCAGGAGGCAATTGTGAGCATGGCCATCGCTGGGGCGGTTGTGGGCGCTGCAGTGGGAGGTTTACTCAATGATCGTCTGGGAAGAAGATTCTGCATTCTGGGGTCAGATATTATTTTCACAATCGGTGCTTTACTCATGGCTGCAGCTCCTGGACCTGGAATCTTGATCTGTGGCCGATTCTTAGTGGGTTTGGGCGTTGGAGTTACGTCCATGACAGTACCCTTGTACATAGCAGAGGTCTCACCGCCGAAAATACGGGGAAGCCTTGTCACTCTTAACGTACTCATGATAACTTCCGGCCAATTTTTGTCATACCTTATCAATCTTGGCTTCACGAAGGTTCCAGGCAACTGGCGCTGGATGTTGGGCGTTGCAGCAGTCCCAGCGGTGTTGCAAGCAGTTCTCTTCTGTTTTCTGCCCGAATCCCCTCGATGGTATGTTCGTCAGAAAAGATTCGATGAAGCAGTTTCTGTGTTGAAGAGGTTGTATCCTAGTGGCGAAGGCATTGCAGCATATGATGAAGTGGCAGCCGCCGCTTCAGAGTGGCATCATGAAGACAACCCTCAAGCTCAGGGAATAAATTTTCGTGATATCCTTGTCACCAAGAGGAAACGTATGGCTCTTACTGCAGGTGTAGGTATGCAGGTTTTCCAGCAGCTGGTAGGTATAAACACAGTAATGTACTACAGCCCTTCCATTATAGAATTCGCAGGGTATGCATCACACGAAACTGCACTATTACTCTCTGCCGGTGTTGCAGCAATGAACGCCATCGGCACCGTTGCAGGCATCTTCCTTATTGATCGATGTGGAAGGAGACGGCTGGCGATTCTTAGCTTGGTGGGAGTGATTTCAGCGCTTTGTTTGCTTTCAGTAGCTTTTCATCTTACCAGTTCTAGCTCACCTAATATCAGTTGGGCAGCGCATCCTGACAAGGCTGATATCACATGTCCTGCTTTCCCTTATTCTGGCAATGCGTCGACGTTCGAATTTCCACCAACATGCACAGGTTGCTTGCAAGCAAATTGTGGCTTCTGTGCAGCTGCAAAGGACGAGATGCTACCAGGAAATTGCTTTACGTATACGGATAATGCGGGGCACGTATGCCAAAATCTTGCGCGATCGTGGTTCACACGAGGATGCCCCAGTGATTACGGATGGCTTGCATTATTAGGTTTAGTGCTGTACTTGCTAGCGTTTGCTCCGGGGATGGGACCTGTACCGTGGACAGTCAACTCTGAAATCTATTCGTTGCAGGACAGGGGCGTATGTGGAGGAATAGCTGCTACAGCCAATTGGATTTCCAACTTCGTAATTGCACAGACTTTCTTGTCCTTGACTGATGCATTGGGGACCTCGAAGACATTTCTCCTGTTTGCAGGACTGGCTGTGGCAGCGCTTCTCTTTGTTCTTTGTTATTTACCGGAGACGAAGGGACTGTCTTTTGAGCAGGTCGAGTTGCTCTTCAAATCACGGGAGAACTCTTCGAGCTGGATGCCATTCTTAAACACTGATGCCGAGTATGTCCTAATAGGTGGAGAGCCTGGTTCTATTGAGTCG
>gnl_Phypa_v3.3_Pp3c15_3470V3.1
ATGGAGAAGGAGAGTGATCCATCTCCTTTAGCAGAATCACATTTGAATCCAACCCAAGAGCAAGCTCAGGCTGCTGGTGGCGCTTCTACTTCATATTCTGGCAAGCTGCCCGTGATGACCACACCCTCGAATCTGCCCGATCGACCAAATAAAATCGATGCAGGTCCTATGGAGAGCTTGGGGAAAAATGTGAAGGACGAGACACAGTATGCACCATCAGCTGAATCGAAATTAAACTGGTACATTGTAAAATTAACTCTTGCAGCAGGTATTGGTGGCCTACTCTTTGGCTATGACACAGGTGTAATTTCAGGAGCCCTGCTGTACATTCGCGATGATTTCCCGGATGTCGAAAAAAGCACAGTTCTACAGGAAACTATCGTGAGCATGGCGGTAGCGGGAGCTATAATTGGTGCTGCCTACGGAGGTCGCATTAACGACAAATTCGGTCGCAAACCAGCGATATTAGCTGCAGATACCGTATTTGCAATTGGGGCTGTTTTCATGGCAGCTGCACCGAATGTGGCCATGCTCATTGCAGGCCGCATATTAGTAGGTTTAGGTGTGGGTGTGGCTTCCATGACTGCCCCCCTCTACATTGCTGAAGCTTCTCCTGCACAGATTCGTGGTGCTCTAGTTACCTTGAATGTACTCTTCATTACTGGCGGACAATTTCTCTCCTACCTTATCAACCTCGCCTTCACAAAGACACCAGGAACGTGGCGGTGGATGCTGGGTGTGGCTGGAATTCCTGCAGTACTTCAAGGTGTTCTGATGATGCTTTTACCGGAATCTCCACGATGGCTATTTCGACAGGAAAGACGAGGGGAAGCAATCGACGTGTTGCGAAAAATATACCCAAAACCTGAGGACTTGCAACAAGAAGTGGAAGAGCTGGAAGCTGCTGTTTCAGCTGATGTAGAAAGGCCGGTTTCATCCATACGAGCAATATGGCAATTATTCTCTCACAAACCAACTCGGCTAGCGCTCACTGCAGGAGTTGGTCTGCAGGTATTTCAGCAACTCGTTGGCATCAATACAGTAATGTACTACAGCCCATCTATCGTTGAGCTCTCAGGCTTCGCATCCCACCAGATGGCACTTCTCCTCTCTCTCATTGTGTCCGGTTTAAATGCGATTGGAACAATTGCTGGGATGGTGGTCATTGACCGCTTCGGAAGGCGTCGGCTACTGTTACTGAGTTTGACTGGGGTTATCATCGCCCTCGCCGTTCTAACTTCAGCCTTTCATGTCGCAGCACATGACTCCCCGTCTGTCAACTTTTCAATGGACAACTCATTCTCTTCCTTAATTTGTACTAAACAGACTGTCGTGTCTAGGAGTCATTGCACAGGGTGCTTACAAGCTGGATGCGGATTTTGTGCTGATTCTAGAGATGAGAATCTGCCAGGCATGTGCTTGGTGTTAAATAAGACAGTTGGGGATCTTTGTGGTGAAAATACTTGGTTTACCAAAGGCTGTCCCAGTCATTATGGATGGTTAGCCCTCGGGGGACTTGCCTTGTATATAATTACATTCTCCCCCGGCATGGGCCCTGTTCCATGGGCTATTAACTCTGAGATTTATCCACTTAAATATCGAGGTCTTTGCGGGGGAATTGCAGCAACGGCCAACTGGGTTGCCAATCTAGTCATCACGCAATCATTTCTGTCGCTTGTCAAAGGCATCGGTACATCAATGACGTTTTTATTCTTTGGGTGCATCACTGTTGTTGCAATTCTTTTTGTTCTTTGGTTTGTGCCTGAGACGAAAGGATTATCATTTCAAGAAGTGGAGCAAATGTGGGAGAAGAGAGCCAAAGGCCAGAGTAATTGGCGACATGGGTTTGTGGTCAAGGAGCCGGATACAAATTCAAATTTGGGTCAGGCA
>gnl_Pinta_v2.0_PITA_000074956-RA
ATGGAGGGAGGAGGTGGAGCAAGCGTTAAGGAACTTAAAACTTTTTGGTCGATAATATTGAAAAATCCATTCATTTTGCAGATCGCGTTTTCCGCTGGAGTCGGCGGCCTCCTCTTCGGATACGACACAGGGGTGATATCCGGGGCTTTGCTGTATATTCGAGATGATTTCAACGCAGTAGAGGAAAGTGTAGTCTTGCAGGAGACCATAGTGAGCGTGACCATTGCAGCCGCCATTATTGGTTCGGCAGTAGGGGGATTCTTGAGCGATTATATTGGAAGGCGGCGGTCGATTCTTATAGCGGATGCCGTGTTTGCTGTAGGCGCAGTCGTCATGGCTGCGGCACCAGATCCAGCTGTTCTCATTATTGGTCGAATACTCGTCGGTTTAGGTGTAGGATTTGCCTCTGTAAGCGTCCCCTTGTACATTTCAGAGGCTTCTCCTGCTAAAATAAGAGGAGCTTTAGTGAGCACCAATGGTTTTATGATAACTGGAGGACAATTTCTCTCCTATCTCATCAATCTTGCCTTTACCAAGGTAAAAGGGACATGGCGTTGGATGCTTGGTGTCGCTGGCGTGCCCGCTGTAATTCAGCTAATTTTGATGTTATGTTTACCCGAGTCTCCCCGCTGGTTATACAAACAGAAAAAGGCTGATGAAGCAGTGGCGATTCTCCGAAGGCTCTATCCCGAAGAAGAGGTCAGTGCTGAGGTTACAGCTCTCGAGAATGCAATTGCTGCAGAAGATACTGAGAGCTCGATGCTGCAGAAAATTCTTGATTTATTTAAATCACCAGAACTTAGACCAGCTGTGGTGGCAAGCGTTGGAATTTCGGTCCTGCAACAGTTTATTGGGATAAACACTGTAATGTATTACAGTCCTACAATTATTCAATTGGCAGGATTTGCATCGAACACAACAGCTCTACTCCTATCGCTGATAACATCAGGATTGAATGCAATATTTTCCCTAGTAGGAATGTATTTAATTGACAAAACAGGAAGGAGGATGCTCGCAATGCTGAGCTTGTGTGGAGTTATCATATCTCTTGGACTGCTCATAGGAGCATTCAAGTACACAGAGATCAACTCTCCTCCAGTTCTCCGCGAATTGAATGCTATGGAGACAGAAGGCGCCTACGTTTGCCCAGCTTTTCAAGGCTCAAATCAGCCTTGGAACTGTGCTGACTGCCTCGCCAGCAGATGTGGATTCTGTCAATCAAATACAAAGGATCACTTTACTGGAACCTGTCTGGTGTCCAATCAGACAGTGGAAGATATGTGCCACAGTGTCCGCCATTCCAGCAGCTCTTGGTTCACTCAAGGATGCCCCAGCCAGTATGGGTGGCTTGCCGTATTGGGAATGGGTATGTACATCACCTTCTTTGCCCCTGGCATGGGAATCGTACCCTGGACAGTGAATTCAGAAATATACCCACTTAAATACAGAGGAATTGGGGGAGGACTTGCAGCGACCTCTCTGTGGGTATCCAATCTGGCTGTGTCACAGACGTTCTTGAGCCTTACAGGTGCTATCGGTGTCTCCATGACATTTCTGGTATTTCTGGTGGTAGCTTGCTTCACCCTGCTGTTCGTTTTCCTGTATGTGCCGGAGACTCGGGATCTCTCCCTGGAGAAGCTTGAGGAAATGTTACACAATCTCTGTGAAGAAAAGAAAAAGGGGGGTAAATGTAGCTCTCTCTCTTACGTCCTGAAAGCCCGCAAACGTGACAAAACCTCAAGTGTACGCAATGCTGAAGATGAACAGAGGGTC
>gnl_Pinta_v2.0_PITA_000051364-RA
ATGGAGGGAGGAGCTGGTGGAATAGACGCCAAGGAGTTTAAGACTTTCTGGTCGATAGTATGGAAGAATCCATATATTTTGCAGCTTGCCTTTTCTGCCGGGGTCGGCGGTCTCCTCTTTGGATATGACACAGGAGTGATATCCGGGGCTTTGCTTTATATTCGAGATGATTTCGCCGCAGTAGAGAATAGCTCATTCTTGCAGGAGACAATAGTCAGTGTGACCATTGCGACCGCTATAATTGGAGCGGCAGTCGGAGGATTCGTGAACGATTATTATGGGCGGAAGCCAGCGATTCTTGGAGCGGATGCTGTGTTCACTGCAGGCGCAGTTGTCATGGCTGTGGCGCCAGATCCGGGCGTGCTCATTTTAGGTCGTGTACTCGTCGGTTTAGGCGTAGGAGCTGCCTCTGTGAGCGTCCCACTGTACATTTCAGAGGCATCTCCCGCTAAAATAAGAGGAGCTTTGGTGAGCACCAATGGTTTTATGATAACTGGCGGACAATTTCTTGCCTATCTCATCAATCTGGCCTTCACCAAGGCACCCGGGACATGGCGTTGGATGCTCGGTGTTGCTGGCGTGCCTGCTGTGGTTCAGTTGGTTTTGGTGTTATATTTACCCGAATCTCCCCGCTGGTTATACAGACAGAACAAGATTGATGAAGCAGTGGCCATTCTTGAAAGGCTTTATCCAAAGGAAGATGTGGGAGCTGAGGTTACAGCTCTAAGGGATTCCGTTGCCGCAGAAGATGATACAAATACAACGTGGACTAAAATTCGCACATTGATAAAATCACCTGAACTTCGACCAGCTGTGGTGGCAGGCGTTGGGCTTTCGATCCTTCAACAGTTTGTAGGGATAAACACTGTAATGTATTACAGTCCTACAATTGTTCAACTGGCGGGCTTCGCATCGAACACAACAGCTCTGCTCCTATCTCTGATAACATCAGGACTGAATGCAGTGGGATCCTTATTGGGAATGTACCTCATTGACAAAACAGGAAGGAGGAGGCTTGCAATCGTGAGTTTGAGTGGAGTTATCCTGACACTTGCAATGCTCACAGGTGCATTCAATTACACAGAAACTCACTCTCCTCCTGTACTTACCTCATCGAGAACCTTGGGTACAGAAAGTGCCTATGCTTGCCCAGCTTTTCAAACTTCAAGTCAGCATTGGACCTGTGCTCAGTGCCTGGACAACAGTTGTGGATTCTGTCAATCACCAATGTCACGCAAGGGTCACTATACTGGAACCTGCCTGGTGTCCAATTCAACTGTGCAACATATGTGCCACAGACTGCGCCATTCTAGCAGCTCTTGGTTCACTCGGGGATGCCCCAGCCAGTTCGGTTGGCTTGCCGTATTGGGAATGGCTCTCTACATTTGCTTCTTTGCGCCTGGCATGGGAATCGTACCCTGGACAGTGAACTCAGAGATCTACCCTCTTAAATACAGAGGTATGGGCGGAGGACTTGCAGCTACCTGTCTGTGGATCTCCAATCTGATCGTGTCGGAGACGTTCTTGACCCTTACCTCTGCCATCGGTGTCTCCAAAACATTTATGATTTTCATGTTCATAGCGTGTTTTACCTTGGTGTTCGTCATCCTGTTTGTGCCAGAGACAAAGGGCATGTCACTGGAGCAGCTTGAGGAGATGTTGCACGATCTCTATATGGAAAAGAAGGAGGGCAACCGATGGAGCTCGCTCTGTTACATTCTGAAAAAACGCGATAAGGGCCAAAAAGCGGATAAGGGCCAAAAAGCGGAGAGTGATGAAGATGTT
>gnl_Pinta_v2.0_PITA_000006403-RA
ATGCAGATGGAAGGTGGACCTGCAAAGGCCGATGCCCTAGAATTTACAACATGTATTAACGTGATCAGACAAAACCCATTTGTACTCAAGTTGGCATTATCTGCAGGGCTTGGAGGCTTTCTTTTTGGCTATGATACAGGAGTTATATCTGGTGCACTCTTGTATATTAGAGATGATTTTCCAGCTGTGGACCGTTCTACAACTCTACAGGAAACTATTGTGAGCACTGCCATTGCTGGGGCCATCATTGGCGCTGGATTCGGGGGGTGGATGAGTGACCATTTTGGGAGGAGGAAAACGCTGCTGCAAGCTGATCTTGTATTTATTCTGGGGGCAATTCTCATGGCTGCCGCACCAATCCCTGCAGTTTTGATAATGGGTAGAATCTGTGTGGGGTTGGGTATAGGCATGGCATCAATGACTTCACCCCTTTATATTTCAGAGGCCTCGCCCACGAAAGTGAGGGGTGCTATAGTGAGTACTAATGGTTTTCTCATCACAGGAGGACAATTCCTGTCATATTGCATCAACCTGGCATTCACCAAGGCACCTGGTACTTGGAGATGGATGCTTGGAATTGCAGCTGTTCCTGCACTTCTACAGCTTTTCTTAATGTTCTATTTACCTGAATCTCCTCGTTGGTTGTACAGAAAGAAAAGGGAAGCAGAGGCAATTTCCATCATGAAGAGGATACATCCCCCTGAGGATCTTGAAAATGAAATTCAAGAGCTCAAGCAATCTGTTGAGCAAGAAATTGAGTTGCACGGGCCTTCACAAAAGATTCAGATCAGTCAATTATGGAAGGTCAAAGAAGTGAGATATGCACTTATTGCAGGTTGTGGAATTCAAATATTTCAACAATTTGTTGGCATCAACACTGTCATGTACTACAGTCCTACCATTGTACAATTGGCTGGATTTGCGTCCAACACGGTTGCTCTGTTGCTGTCTCTAATAACTTCAGGCTTGAATGCTCTTGGCTCTATTTTGGCGATCTATCTCATTGACAGATTTGGAAGACGAAAACTTCTTATTTCCAGTTTGCTTGGAGTAATTACATCACTAGTCCTATTAACTATTGTATTCCACATAACTACAGATAGTTCTCCTTTAGTAAGCAGGAAAGCAACCCAACAATTTTCAGGTTACCAATGTCCACAATACATTTCAACAAGTGCAACATGGGACTGTATGCAATGCCTAAAGGCCAGCCCTGATTGTGGATTCTGTGCATCTGGAGGTAACCAGTTGTTGCCAGGAGCCTGTTTACTGTCAAATTCAACAGTGAAGCATGTTTGTGAAGGTGATTCTCGACCATGGTTTACCCGAGGATGCCCAAGCCAGTATGGTTGGCTGGCTGTTCTTGGACTGGCACTGTACATTATTTTCTTTGCTCCTGGAATGGGAACACTTCCTTGGGTCATCAACTCTGAGATTTATCCTTTGAGGTACCGAGGTATCTGTGGAGGCCTGGCTGCAACAGCAAATTGGGTTTCTAATTTGATAGTGGCGCAAACATTTCTCACTATGACCGTAACCATTGGCACTTCCATGACATTCTTAGTTTTTGGGGTAATATCAGTGATTGCACTTTTCTTTGTACTCATTATTATGCCTGAAACAAAGGGCCTTTCACTTGAGCAGATTGAAGGGACGTTGCAACAGAAAGTAGAGAATTTCAGCTTAAAGTTTTGGAAGACAAATAACCCCACAGTTTCTTCAAATAAAGAAAACCTCAAAAACAATGATCTTGCAAGC
>gnl_Pinta_v2.0_PITA_000050461-RA
ATGGTGTTGATAATTAACAACAATAATGGCAACGAGAAACAGAAAGTGGGTCTTTCCATTGTTTGGAAAAATCCGTTTGTACTTAGATTAGCACTTACTGCAGGCATTGGAGGTCTCCTCTTCGGTTATGACACAGGTGTCATATCAGGTGCCCTTTTGTATATCAGAGATGAGTTTCCCTCAGTGGAAAGAAACACATCTTTACAGGAAACCATTGTTAGTATGGCTGTTGCAGGAGCGGTTATTGGGGCTGCCTTTGGAGGTCTATATAGCGAACGGTTTGGGAGGCGAATATCACTGCTGTCAGCGGATGTTGTTTTCTTTTTTGGAGCAATTCTGATGGGAGTTGCACCCAATCCTGCTGTGCTCATAGTGGGGAGATTACTGGTGGGGTTGGGTGTAGGTGTGGCTTCAATATCCTCTCCTTTATATATCTCTGAAATTTCACCACCCAGTGTCAGGGGAGCACTGTGTAGTCTCAACGCGTTTCTCCTAACTGGTGCTCAGTTCCTGTCGTATGTTATCAATTATGGTTTCACCAAGGAACGAGAAGAGGAAGCCCTGAAGGTTCTGGACAAGATCTATCCGGATGATCAGGAGGCCGCAGCTGAAGCTCTTGCACTTACGCAATCGGTTGAAGATGAGAAGGCACAGCATAGAAAATTTCGATATGCCGATATCTGGAAGAAAAAAGAAATTCGGCTTGCACTTATTACTGGCGTTGGGCTTCAGGTACGAGGGTCATGGAGATGGATGCTTGGAATTGCAGCTATTCCTCCGGCCGTGCAGTTTCTTTTAATGATATTCATGCCCGAATCTCCCCGATGGTTGATCAGAATGGAACGAGAAGAGGAAGCCCTGAAGGTTCTGGACAAGATCTATCCGAATGATCAGGAGGCCGCAGCTGAAGCTCTTGCACTTAGGCAATCGGTTGAAGATGAGAAGGCACAGCATAGAAAATTTCGATATGCCGATATCTGGAAGAAAAAAGAAATTCGGCTTGCACTTATTACTGGCGTTGGGCTTCAGGTTTTCCAACAATTTGTAGGGATCAACAGTGTGTTGTATTACAGTCCCACAATAGTACAACTGGCGGGATTCGCATCGAACTCAACTTCTCTCCTACTTTCCTTGACAACATCTGGATTGAACGTAGTGGGCACAGTGATCAGTTTTTTCCTGCTGGATAAAACCGGGAGGAGAAGACTAACAATCGCCAGTTTAGTGGGAATAATTGTGTGTCTTGCATTACTGGGTAGCTTATTCCGCTATACTGCAGATCATTCGCCATTGGTAAGCAGAGCTGTAACAATGCAGTATCCTGGAAACACCACATGCCCAGCTTATAGTTCCGCCACAACAACTTGGGACTGTACGAAATGTCTTGACGTTGCTCCTGACTGTGGGTTCTGTTCCAGGAAAGCAAAACGGCTTTCACCAGGAGCCTGTTTGATTTCAAATCCATCAAGTAAAGACCTGTGTCGTGGAGGGTCAGGTGAATGGTTCTTGCAGGGATGCCCTTCTAATTATGGGTGGCTGGCTATTATTGGCCTAGGGCTTTACATAATCTCCTATGCCCCAGGAATGGGTACAATTCCATGGATATTCAACTCAGAGGTATATCCACCTAATTACGTCTCTGTATGTGGAGGAATTGCTGGTACTGCAAACTGGATGGCGAATCTGATCGTTGCTCAGACATTCCTCACCATGACAAAATCGATTGGAACGTCCATGACGTTCTTCACTTTTGGTATTTTTGCTGTGGTGGGTCTCGTGTTCATGGTGATAATGATGCCCGAAACGAAAGGAATCCCGATGGAGCAGATGGACGATATTTTAAAAAGGAGAGCTCATGAGAACACTTGTTTTGGCTTTAATCTTGCAAAGCGTAGAGATTCCCCTACTAAAGAGAAGAAGGGGGAACCG
>gnl_Poptr_v3.0_Potri.004G133400.1
ATGGCAGTTGCCGGAGCAATCATAGGAGCAGCAATTGGTGGATGGGCGAATGACCGATATGGGAGGAGAAGTGCAATCCTCATAGCTGATTTCCTATTCTTCACTGGAGCTGTTATCATGGCTTCTGCTCCTGGCCCAGCTCTTCTCATCATTGGTAGAGTTTTTGTTGGACTCGGTGTTGGAATGGCATCTATGACTGCCCCTCTCTGCATTTCAGAGGCTTCTCCTGCAAAAATCCGAGGTGATCTTGTCAGTGCCAATGGATTTCTCATTACTGGCGGCCAGTTCCTCTCTTATCTCATCAACTTGGCCTTTACCAAGGCACCAGGAACATGGCGGTGGATGCTTGGGATTGCAGGAGTTCCAGCTCTGCTGCAGTTCAGCCTAATGCTTCTTCTTCCAGAGTCCCCCCGCTGGCTATTTCGCAAGGGAAGAGAAGAAGAAGCCAAAGCCATCCTCAGGAAAATATATCCAGTTGATGACGTTGAAACAGAAATCCAGGATCTAAAGGAATCAATTGACAAAGAAATTCTGGAAGAAGGGGGTTCTGAGAAGATCAATCTCATCAAACTATTGCAAACCAAAACAGTGAGAAGAGGACTCATTGCAGGTGTTGGCCTTCAGGTTTTCCAGCAGTTTGTGGGCATTAATACATTGGCTGGTTTTGCTTCTAACCAAACTGCACTCCTCCTCTCACTTGTCACTGCTGGGTTCAATGCCTTGGGCTCTATTGTGAGCATATACTTCATTGACAGGACAGGAAGGAAGAAACTCCTAATCATCAGTTTGTTTGGTGTCGTAATCTCTCTTGGACTTCTATCAGGAATTTTCCGTGAGACTACAACTCACTCACCGATCGTTATAGCAACTGAATCAAGCTTTGCTGCCTACACCTGCCCAGATTACAGTTCAGTCACAAATGCTGCTGGTTGGGACTGCATGAAGTGTTTGAAGGCTTCACATCCAGATTGTGGGTTCTGTTCTTCAGCTTCTGATAAGCTACTGCCAGGATCATGTTTGATCTCAAATAGCACAGTCCGTAAGAGCCATAGGGAATGGTACACAAGAGGATGTCCAAGCAAATACGGATGGGTTGCACTAATTGGCCTGACACTCTACATCATATTCTTCTCTCCAGGAATGGGTACTGTCCCATGGATTGTCAATTCTGAGATCTACCCTTTGAGGTTTAGAGGGGTCTGTGGAGGAATAGCTGCCACTGCAAACTGGATCTCAAACCTCATCGTTGCCCAGTCCTTCCTGTCCTTAACACAAGCAATTGGGACATCCTGGGCATTG
>gnl_Poptr_v3.0_Potri.006G015300.1
ATGGTGGAAGGAGGTGTTGTGAAAGCAGCGGACAAGACAGAATTCACAGAATGTTGGAAGGTAACATGGAAGACTCCTTATATTATGAGGCTTGCTTTCTCCGCTGGAATTGGAGGTCTTCTTTTCGGCTACGATACAGGGGTTATTTCTGGTGCCTTGCTTTACATTAAAGAGGATTTTGAGGCTGTTGGCAGAAACACCTTTCTACAGGAATTGATTGTAAGTACTTGTGTTTTAGGAGCAATTTTTGGTGCTGCAATTGGTGGATTTTGCAGTGACAGTTTAGGGAGGAGAAAAACCATTTTAGTTGCAGATTTTTTGTTCTTCGTCGGTGCAATTGTCATGGCTGTTGCTCCACATCCATGGATTATTATTGTTGGAAGATTTCTAGTTGGCTTAGGAGTTGGAATGGCATCCATGACTGCCCCTCTTTATATATCAGAAGCTTCACCGGCACGAATTCGAGGTGCTCTTGTTAGCATGAATGGCCTGATGATTACTGGGGGACAGTTCTTGGCTTACCTTATCAATCTGGCTTTCACTAGGGCTCCTGGAACTTGGCGTTGGATGCTTGGGGTGGCCGGAACCCCTGCTCTAATTCAATTTGTGCTGATGCTGTCGCTTCCTGAGTCTCCTAGATGGCTTTACCGAGCGAACAAGGTTGATGAGGCAAGAACTATTCTCGCGAGAATATATCCTCCTGATGAAGTTGAGAATGAGATAAATGCCTTGAAAGAATCCGTTCAAAAAGAAAAGGAAATTGAAGATTCTATTGGAACAACCACACTCTCTAAAGTAAAGGGTGCTTTCAAAGACCCTGTTGTCCGCAGGGGACTCTACGCAGGCATTACAGTTCAAGTTGCTCAGCAATTTGTGGGCATCAATACTGTCATGTATTATTCCCCGACCATAGTTCAGTTTGCTGGATTTGCTTCAAAATCAGTGGCCTTAGCCCTTTCTCTGGTTACTTCTGGCCTCAATGCTCTCGGCTCCATCATCAGTATGCTTTTCGTTGATAGATATGGGAGGAGAAAGTTGATGATTATCTCAATGTTCGGCATCATTACTTGCCTTGTGGTTCTCGCGATCGTGTTTCAACAAGCTTCCATCCATTCTCCGGGGATTAGTCAAGTAGAATCTGCACATTTTGGTGCCAACTCTACATGTCCAAGTTATTTCTCTAATGTAAATAAAAATAAATGGGACTGCATGAGTTGCTTGAAAGCACAATGTTCTTTCTGTTCCAATGCTGAAAACCAATACCATCCTGGAGCCTGCCTAGTTTCAAAAAAGGATTTAAAAGGTTCATGTCTTGCGCAAAAACGCGTTTGGTTTGAGGAAGGCTGCCCAAGCAAAATTGGATTCTTTGCGGTTATACTTCTCGGCTTGTACATTATTTCCTACTCGCCTGGAATGGGAACTGCGCCGTGGATCGTAAACTCGGAGATATATCCACTGAGATATAGGGGTGTAGGTGGAGGAATAGCAGCAGTGGCGAACTGGACTTCAAATCTGATTGTGAGTCTAACCTTCTTAACACTCACTGAAACCCTCACCGTTGCCGGAGCCTTCCTGCTATTCGCTGGAATTTCTTTCCTTGCACTTATCGCCATCTTCTTCTTGGTACCTGAAACCAAAGGTCTACAATTCGAGGAGGTTGAGAAGATGCTAAAGTCTGGGTTCAGACCAAAACTATTCGGTAAAAACACAAAAGGAGCCGATTCTGTC
>gnl_Poptr_v3.0_Potri.006G015200.1
ATGGTGGAAGGAGGTGTTGCCACTGCTGACAAGACAGAGTTTACAGAGTGCTGGAGGACTGTATGGAAGACTCCTTATATCATGAGGCTTGCACTTTCAGCTGGCATTGGAGGGCTCCTGTTTGGTTACGATACAGGAGTTATTTCTGGTGCATTGCTGTACATTCGTGACGATTTCGAAGATGTTGACAGAAAAACATGGCTGCAGGAAACCATAGTGAGTATGGCTGTCGCGGGAGCTATTGTTGGTGCTGCGTTTGGTGGATATATTAATGACAGGTGGGGCAGGAGAGTGGCAATTTTAGGTGCCGATGTTGTGTTCTTTTTTGGTGCAGTTGTCATGGCTGTAGCTCCAAAACCTTGGGTGATTGTTATCGGAAGGATTTTTGTTGGCTTGGGAGTGGGAATGGCATCAATGACTGCTCCTCTTTACATCTCGGAAGCTTCACCTGCAAGAATTAGAGGCGCTCTTGTTAGCACAAATGGATTGCTAATTACTGGAGGACAATTTCTGTCTTATCTTATCAATCTTGGTTTCACCAAGGCTCCTGGAACCTGGCGATGGATGCTTGGAGTTGCTGGAGTCCCAGCTGTGGTTCAATTTGTGTTGATGCTATCACTTCCTGAATCTCCTCGATGGCTCTACAGAAAGGACAGGGTAGATGAGGCAAGGGCAATCTTGGAGAAAATCTATCCTGCTCATGAAGTTGAACAGGAGTTGAATGCCTTGAAATCATCCGTTGAAGCCGAGAAGGCTGATGAAGCTGCTATTGGAGAGGGCATGATAACTAAAGTGATGGGTGCATTTAAAAACAAGGTAGTTCGCAGGGGACTCTATGCAGGTATCACTGTTCAAGTTGCTCAGCAGTTTGTGGGTATAAATACAGTCATGTACTATGCCCCAACTATAGTTCAGTTCGCCGGATTTGCTTCGAACTCAGTTGCCTTGACACTCTCTCTCATTACTTCTGGCCTAAATGCGGTTGGCTCCATTGTTAGCATGTGTTTTGTCGACAGATATGGAAGGAGAAGGTTGATGATTATTTCAATGATCGGAATCATCTCCTTCCTCGTGATCTTATCTGTTGTGTTTATTGAAGCTTCTAATCATGCTCCTAAAGTTAGTGGGATTGAGACAGCCCACTTTGGAACAAACTCTACTTGTCCGCGTTTCTTGACAGCCTCGGATGCATCAAGGTGGAGCTGCATGACTTGTTTGAAAGCTGATTGTGGGTTCTGTGCTAATGCAGTCAGTGAAATCCATCCTGGAGCATGCCTGGATTCAACCAAGGCTATCAGGGGTGACTGCCGTGCAGAAAAACGTGTTTTTTTCGAGAAGGGTTGCCCGAGCAGATTCGGATTTCTTGCCGTCATACTCCTCGGACTATACATCATTTCCTATTCTCCTGGAATGGGAACCGTGCCATGGATTGTGAACTCAGAAATCTATCCATTGAGATATAGAGGTGTTTGTGGAGGTATTGCTGCTGTGTCCAATTGGTGTTCAAATCTCATTGTCAGCGAATCATACTTATCTCTCACCGAAGCTCTTGGTGCCGGTGGCACATTCTTCTTATTTGCCGGAATTTCTACCATTAGCCTCACGTTCATATACTTCTTAGTGCCTGAAACTAAAGGCCTGCAATTTGAGGAGGTCGAAAAGCTACTAGAGGATGGCTACAAACCAAGATTATTTAGAGGAAAGAAAGAAAAATCCAAGTACCAAGTTGAATCTGCA
>gnl_Poptr_v3.0_Potri.016G010600.1
ATGGTGGAAGGAGGAGTTACCACAGCTGACAAGACAGAGTTTACAGAATGCTGGAAGACTGTATGGAAGACTCCATATATTATGAGGCTTGCATTTTCAGCTGGCATTGGAGGGCTTCTTTTTGGTTATGATACAGGTGCTGATATCATATTCTTCTTCGGCGCAATTGTCATGGCTGTAGCTCCAAATCCCTGGGTTATTATTATCGGAAGGATTCTGGTTGGCTTGGGAGTGGGAATGGCATCCATGACCGCTCCTCTTTACATTTCAGAAGCTTCACCTGCAAGAATTCGAGGAGCACTCGTTAGCACAAATGGATTGCTGATTACCGGAGGGCAGTTTTTGTCTTATCTAATCAATCTTGCTTTCACCAAGGCTCCTGGAACCTGGCGATGGATGCTCGGAGTTGCTGGAATCCCAGCTTTGGTTCAGTTTGTGTTGATGCTTTCACTTCCGGAGTCGCCCCGATGGCTCTACAGAAAGGATAGGGTAGATGAGGCGAGGGCAATCTTGGAGAAAATCTATCCTGCACATGAGGTTGAAGATGAGTTGAATGCCTTGAAACTATCCGTTGACGCTGAGAAGGCTGATGAAGCTGCCCTTGGAGAGGGCATGATAGCTAAAGTGAAGGGTGCGTTGAAAAACCGTGTAGTTCGCAGGGGACTTTATGCCGGTATCACTGTCCAAGTTGCTCAGCAATTTGTGGGTATAAATACAGTCATGTACTATGCCCCGACCATAGTGCAGTTTGCTGGATTTGCTTCGAACTCTGTGGCATTGGCACTCTCTCTCATCACTTCTGGCCTGAATGCTGTTGGCTCCATTGTTAGCATGTGTTTTGTCGACAGATATGGAAGGAGAAGGCTGATGCTTGTTTCAATGATTGGAATCATTTTCTTCCTCGTGATCTTATCAGTTGTATTTATGGAAGCTTCGAGCCATGCTCCGAAAATCAGTGGAATTGAGTCAGCTCACTTTGGCTCAAACTCTACTTGCTCAGCATACCTGACAGCCCCAGATGCACCAAGGTGGAGCTGTATGACTTGCTTGAAAGCAGATTGTGCTTTCTGTGCTAATGCAGCCAGCGAATTCCATCCTGGAGCCTGCCTGGATTCATCCAAGGTTGTAAGGGGTGAATGCCGTGCTGAAAATCGTGTGTTTTTCGAGAAGGGTTGCCCAAGCAAGTTCGGATTTCTTGCTGTTATACTCCTTGGACTATACATCATTTCCTATTCACCTGGAATGGGAACCGTACCATGGATTGTGAACTCAGAAATCTATCCGTTGAGATATAGAGGTGTTGGTGGAGGCATTGCTGCTGTGGCCAATTGGTGTTCAAATCTGATCGTGAGCGAGTCTTACTTAAGTCTCACGGAAGCTCTTGGTGCCGGTGGCACATTCTTCGTATTCGCCGGAATTTCCACCATTAGCCTCGTATTCATCTACTTCCTAGTCCCTGAAACTAAAGGCCTGCAATTTGAGGAGGTGGAGAAGTTGCTAGAGGATGGCTACAGACCACGCTTATTTGGAGGAAAGAAAGAAAAATCCAAGGACCAAGTTGAATCCACA
>gnl_Prupe_v2.1_Prupe.4G008300.1
ATGGAGGGAGGACACCCGCCTGCTAGTAAGACAGAGTTCACAGAGTGTTGGAGGACAACATGGAAGACGCCTTACATTATGCGTCTTGCTCTCTCTGCTGGCATTGGAGGCCTCCTTTTCGGATACGATACAGGTGTGATTTCTGGGGCTTTACTATACATTCGTGAGGACTTTCCCGAGGTTGACAAGAAAACATGGCTGCAGGAAACCATAGTGAGTATGGCTATTGCAGGGGCCATCTTTGGTGCTGCAATTGGTGGATGGATGAACGACGCCTTTGGCCGGAAGAAGTCAATTCTAGCTGCAGACTTTGTGTTCTTCATTGGTGCAATAGTTATGGCTGTCGCTCCAGCTCCGTGGGTGATCATAATTGGGAGAATTCTGGTTGGCTTGGGAGTTGGAATGGCTTCCATGACCTCACCGCTCTACATATCAGAAGCCTCTCCTGCTAGAATCAGAGGAGCTCTAGTCAGTACAAATGGTTTTCTAATTACAGGAGGACAATTCTTGTCCTACCTCATCAATCTCGCCTTCACCAGGGCTCCTGGAACCTGGCGCTGGATGCTTGGTGTAGCAGGAGTTCCTGCTTTGGTTCAATTTGTACTGATGTTGTCACTTCCAGAGTCTCCCCGATGGCTCTACAGACAGAATAAGGCAGATGAGGCGAGGGCCATCTTAGAGAAAATTTATCCTGCCGAAGAGGTTGAGGCCGAAATGAAAGCCTTGCATGAATCTGTCCAAGCTGAAAAGGCTGAGGAAGGAGATGCTGGGGATGGCATGATAACAAAAGTAAAGGGTGCTTTGAGCAACCCCGTGGTTCGAAGAGGACTGTATGCAGGCATTACTGTTCAAGTGGCTCAGCAATTTGTGGGTATTAATACAGTTATGTATTACAGCCCAACAATCGTTCAGTTTGCTGGATTTGCATCGAACCAGACGGCTTTAGCACTCTCTCTTATCACTTCTGGCCTCAACGTGGTTGGCACTGTTATCAGCATGTGCTTTGTGGATAGATATGGGAGGAGAAGGCTGATGATTGTTTCTATGATTGGGATTATCACTTGCCTGGTGGTGTTATCTGGAGTGTTTTTCCAGGCAGCATCTCATGCTCCACATATTAGTAACTTGGAATCCACTCACTTTGGTAAAAACTCTACATGTTCAGCTTATGGGTCTGCTCCTAATCCTGGATCATGGAACTGCATGACATGTTTGAAAGCAGACTGTGGTTTCTGTGCTAACAAAGTCAATTATGCCCCGGGAGCTTGCTTGGCTCTTAACGATGATATCAGGAGTTCGTGTCGCCAAGAACATCGTGTATGGTACAGCAAAGGTTGTCCAAGCAAAGTTGGGTTCTTTGCAGTGATTCTATTGGGATTGTATATCATTATCTATGCACCAGGAATGGGAACTGTACCCTGGATTGTCAACTCAGAAATATACCCACTGAGATACAGAGGCACATGTGGAGGAATGGCTGCAGTTGCAAATTGGAGTGCCAATCTCATTGTGAGTGAGACCTTCTTGACCCTGACTCATGCTCTGGGTTCTGCTGGCACCTTCCTCCTCTTTGCTGGCATTTCTGTCTTTGGACTTGTAGCCATTTACTTGCTGGTTCCTGAAACCAAAGGGATGCAATTTGAGGAGGTTGAGAAGTTGCTTCAGAAAGGCTTTAGACCCAAGCCATTTGCTTCAAAGGAAAAGCAAAGCAAGAATGTTGAATCTTCT
>gnl_Prupe_v2.1_Prupe.4G083700.1
ATGGAAGGAATACATGTAGAGGCAGATGCATCAGCCTTCAGAGACTGTTTCTCTTTGGCTTGGAAAAACCCGTATGTTCTTCGTCTTGCTTTCTCTGCTGGAATTGGTGGCCTTCTCTTTGGCTATGACACAGGGGTGATATCAGGAGCTCTTCTTTACATCAGAGATGACTTCAAATCTGTGGATAGAAAGACTGTCTTGCAGGAGAGCATAGTGAGCATGGCAGTGGCTGGAGCCATCATTGGTGCTGCAATAGGGGGATGGTTGAATGACAGGGTTGGAAGAAGAACTGCAATTCTTATAGCAGATTTCTTATTCTTCATTGGTGCTGTGGTCATGGCCTCTGCTCCTAACCCAGCCCTTCTCATTGTTGGCCGGGTTTTCGTTGGACTTGGTGTTGGAATGGCATCAATGACAGCTCCTCTGTACATCTCAGAAGCTTCTCCTGCGAAAATACGAGGTGCCCTTGTTAGTACCAACGGGTTTCTCATTACTGGCGGCCAGTTCCTGTCTTACCTCATCAACTTGGCCTTCACCAAGGCCCCCGGGACATGGCGGTGGATGCTTGGTGTTGCAGGAATTCCAGCTTTGCTTCAGTTCGTCCTAATGCTGCTTCTTCCTGAATCTCCTCGTTGGCTGTTCCGCAAGGGGAGGGAAGAAGAAGCCAAAACCATACTAAGGAGAATATACTCAGCTGATGAGGTCGAAGCAGAGATCCAAGCTTTAAAGGAGTCCGTAGAAACTGAGATCCGAGAAATAGGTTCTTCAAACAAAATTAGCATTATTGAACTCTTCAAAACGAAAACGGTGAGAAGAGGACTGGTTGCTGGTGTTGGCCTTCAGGTCTTCCAGCAGTTTGTGGGCATAAATACAGTAATGTATTACAGTCCCACCATAGTTCAGTTGGCAGGGATTGCATCAAATCAAACTGCATTGCTTCTCTCACTTGTAACTGCTGGTCTCAATACCTTGGGCTCCATTGTGAGCATATACTTCATTGACAGGACTGGCAGAAAGAAGCTTCTCATCATCAGTTTGTGTGGAGTTATTATCTCACTCGGCCTTTTATCAGCAGTTTTCCATGAGACTACTTCCCATTCTCCTCTTGTTAGCCCGATCGAAACGTCTCACTTCACAAACTACACCTGCCCGGATTATAGTTCAGCCAGAAACTCTGCAGCTTGGGACTGCATGAAGTGTTTGAAGTCTTCCTCTCCAGATTGCGGGTTTTGTGCTTCAAAAGCTGACAAGCTACTTCCTGGAGCTTGTCTGATCTCAAATGACACAACAAAGGATACCTGCCATGTAGAGCACAGGTTGTGGTACACAAGAGGATGTCCAAGCAAATATGGTTGGCTTGCACTAACTGGCTTGGCACTTTACATCATATTTTTCTCTCCTGGCATGGGCACAGTCCCGTGGATTGTCAATTCTGAGATCTATCCTTTAAGGTATCGCGGCGTTTGCGGAGGGATAGCAGCTACTGCAAACTGGATCTCAAACCTCATTGTTGCTCAGTCCTTCCTGTCTCTAACCCAGGCAATTGGAACTTCTTGGACATTCCTGATATTCGGGCTCATTTCGGTTGTAGCCTTGATCTTTGTCCTCATTTATGTACCAGAAACAAAGGGGCTTCCAATTGAAGAGGTTGAGAAGATGCTGGAGCTTAGAGCCTTGCACTTCAAGTTCTGGGAGAAAAGGCCTAAGACGTTAGAAAAAAGCCAAGCTTTG
>gnl_Prupe_v2.1_Prupe.4G008400.1
ATGGTGGAGGGGGGAGCCCACCCTTCTAGTAAAACAGAGTTCACAGAGTGCTGGAGGACAACATGGAAGACGCCTTACATTATGCGTCTCGCGCTCTCTGCCGGCATTGGAGGCCTCCTTTTCGGTTACGATACAGGTGTAATCTCCGGGGCATTACTATACATTCGTGAGGACTTTCGCGAAGTTGACAGGAAAACATGGCTGCAGGAGACCATAGTGAGTATGGCAGTTGCAGGCGCCATCATTGGGGCTGCATTTGGTGGATGGATGAACGATGCCCTTGGCCGGAAAAAATCAATCCTGATCGCGGACGTGGTGTTCTTCGTGGGTGCAATAGTTATGGCTGTGGCTCCAGCTCCGTGGGTGATCATCATTGGAAGAATTATAGTTGGTGTGGGAGTCGGAATGGCTTCCATGACCGCACCCCTTTACATCTCGGAAGCTTCTCCTCATAGAATCAGAGGAGCTCTTGTTAGCACAAACGGTATGTTGATTACAGGAGGACAATTCCTGTCATACCTCATCAATCTGGCCTTCACGAAAGCTCCTGGAACGTGGCGTTGGATGCTTGGAGTCGCAGGACTTCCAGCTGTGGTTCAGTTCATATTGATGTTGTCGCTTCCTGAGTCTCCCAGATGGCTCTACAGAGAGAACAAGGTGGATGAAGCTAGGGCCATTTTAGCAAAAATCTATCCTGCTGAAGAGGTGGATGATGAACTGAAAGCCTTGCATGAATCCGTGGAATTTGAAAAGGCTGAGGAAGGAACAGCTGGGAATGGCATGTTCGGAAAACTAAAGGGTGCATTGAGCAACACCGTGGTCCGAAGAGGACTTTATGCAGGAATCACTGTGCAAGTAGCTCAGCAATTTGTAGGAATTAATACTGTCATGTATTACAGCCCAACCATCGTTCAATTTGCCGGGTTCGCGTCCAACCAGACGGCTATGGCGCTGTCTTTGATCACCTCCGGTCTCAACGTGGTTGGCACCCTCATCAGCATGTGCTTTGTAGATAGATATGGAAGGAGAAGGCTGATGATTATCTCTATGTTTGGGATCATCACTTGCCTGGTGGTGTTAGCTGGGGTGTTTTACTATGCGGCAGCAAATTCTCCCAAGATTAGTAATTTGGAATCTGCTAGGTTTGGCAACAACTCTACATGTCCGGCTTATGGCTCTGCTTCTAACCCTGCATCATGGAACTGCATGACTTGTTTGAAACAAGACTGCGCCTTCTGTTCTAGCAAAGTGAAGGATCTCGCCCCGGGAGCTTGCTTGGCTGCCAATGATAATATCAGGGATTCGTGTCGCGAGGACCGTCGTACGTGGTACAGCAAAGGTTGTCCCAGCAAAATTGGAATCTTTGCAGTGATCTTACTGGGACTGTACATTATTATGTACGCGCCTGGAATGGGAACCGTACCCTGGATTGTGAACTCAGAGATATACCCTCTGAGATACAGAGGAATAGGTGGAGGGATTGCTGCAGTTTCAAACTGGACAGCCAATCTCATAGTCAGTGAGACATACTTGACCCTCACCAAGGCTCTGGGTTCTGCCGGAACATTTCTACTATTTGCTGGATTTTCTTTAATTGGACTTATATTCATTTACTTCCTGGTTCCTGAAACCAAAGGAATGCAATTTGAAGAAGTTGAGAAGTTGCTTCAGAAAGGCTTCAGACCTAAACTATTTGCTCCCAAGGACACCAAAGGCAAAGCCAAAGTTGAGGAG
>gnl_Selmo_v1.0_170396
ATGGATTCGCAAGCAAGCTCCAGCAGTCTCCTCGGAGATGACAATGAGGGAGCCACCGGAATTTACCACTCGCTCAATTGGTTGCTTGTTCGGCTGACGCTGGCTGCTGGTGTCGGGGGCCTCCTCTTCGGCTATGACACAGGAGTGATATCTGGAGCATTGCTCTACATTCGCGATGACTTTGAATCCGTGAATGAGAGCACTTTCTTGCAAGAGACAATAGTTAGCATGGCTATTGCTGGAGCAATTGTTGGAGCAGCCTTTGGAGGACACATGAATGATCGCTTTGGACGCAAGTTTGCAATGTTTTCTGCAGACGCTGTCTTCGCAACTGGAGCAGTCGTCATGGCAGCTGCGCCCAATCCATATATGCTGATTGCTGGCCGCTTTCTCGTAGGATTGGGAGTTGGCGTGGCCTCAATGACGGCTCCGCTCTACATTGCAGAGGCTTCCCCGAACAGAATTCGCGGGGCTTTAGTGAGTACCAACGTGCTCATGATAACAGGTGGTCAGTTCTTGTCCTATCTCATCAACTTGGCCTTCACCCAGGTACCTGGCACTTGGCGGTGGATGCTAGGAGTTGCTGGAATACCTGCTATTGTACAAGCTATACTAATGTATTCTTTGCCTGAATCGCCTAGATGGTTGTTCCACCAGGGAAGATACGAAGAGGCAGTGTCAGTGTTGGAGAAGATATATCCGGCAGAGCAGGTGAAACATGAAATCAATGGTCTTCGAGCCTCTCTGGAAGAAGAGAAAGAGGCGCCACGAATGCTAACGATACGGGACATAGTGGGGTCGAAACAAATCAGGCTGGCCCTTCGAGCGGGCGTGGGACTGCAGATATTCCAGCAACTGGTTGGCATCAACACCGTTATGTACTACAGTCCTTCTATCGTGGAACTCGCGGGCTTTGCCTCGCACTACACAGCGTTGCTGCTCTCCCTTGTAATCGCGGGAATGAACGCTCTTGGGACCGTCGTAGGTATTTTTGTCATTGACCACGCCGGCCGCAGGAAGCTGGGCATCTCTAGCCTGGTTGGCGTTGTCTTTTCGCTGGCAGTACTGTCTTCGGCATTCTACCTTACTGCCAGAGATGCTCCGTTAGTAAGCACGCATGCTTCTTTTGAAACTCCAGATCTAATGTGCCCGGCGCTATCACCTTCGAGACTAACTCCATGGACTTGCATGGACTGCTTGCAATCTACATGCGGCTTTTGTGCTGTCAAGAACAACCAGATGCTCCCAGGCCGCTGCCTCGTCTCCACCGCTTCCAAGTTTTGCGGAGCCGATGGAGGTGGCTGGTTCTCGCAAGGCTGCCCGAGCCGATACGGTTGGTTGGCTCTAGTCGGCTTGGCCCTCTACATAAGCTGCTTCTCTCCGGGAATGGGCCCGGTGCCCTGGACGATCAACTCGGAGATCTATCCTCTCAAGTACCGAGGAGTTTGCGGAGGAATCGCTGCTACGGCCAACTGGATTTCCAACTTGATCGTGGCTCAGACGTTCCTGTCGCTGGTGAAAGCCGTGGGGACGTCGCTCACTTTCGCGCTCTTCGGCGTCATTGCTCTGATCGCCATCGTCTTCATTGCGTGCTTCGTCCCCGAGACGAAAGGACTGTCGTTCGAGGAAGTGGAAAACCTGTGGAAGCCTCAAGACCAAGACAGTGATCAGCAGCCCCTGGTGCGAGAC
>gnl_Selmo_v1.0_168181
ATGGAGGTCGATGGCGGAGCTTCCAAAGAGCGGCGATGGCTTCCAAATTCCTACGTTATGAAGCTCACGCTGGCGGCCGGATTGGGTGGGCTTCTTTTCGGCTATGACACTGGGGTCATTTCTGGAGCGCTTCTTTACATCCGTGATGACTTCCCGGAGGTGGACCGAAGCACGGTCCTTCAGGAAACGATTGTTAGCATGGCCATTGCTGGAGCGATCCTGGGAGCTGCCATTGGTGGAAAGATGAGCGATCGTTTTGGAAGGCGGCCCGTGCTGATTGTGGCGGATGCTTTGTTCGTAGTTGGGGCGGTGCTCATGGCAGCAGCAACAAGTGCCACGTTATTGATCGTGGGTCGAGTCTTCGTTGGACTTGGAGTTGGAGTTGCGTCTATGACAGCTCCTCTCTATATCGCCGAGGCTTCTCCCGCGAGTAAGCGCGGGGGACTCGTGAGCTTGAACGTTCTCATGATCACCGGAGGACAGTTCATATCTTACGTTATAAATTTTGCTTTCAGCAAGCTGCCTGGAACTTGGCGATGGATGTTGGGAGTAGCGTGCGTGCCTGCCCTTCTCCAGGCATTTCTCATGTTCTTTCTTCCGGAGTCTCCTCGGTGGCTCTTCAGACAGGGACGAGTCGACGAGGCTGTTGTCGTGCTGACCAAAATCTACCCCGGGGATCAACTGAAAAAAGAAATGGGCGAGCTTCAGGCTTCCGTGGATGCCGAGAAAGAAAACAAGGCTTCGATAAAAGAACTTATTAAATCCAGAGAAATCAGGCTTGCTCTACGAGCTGGCGTTGGTCTCCAGATTTTCCAGCAGTTCGTGGGGATCAACACGGTCATGTACTACAGCCCCTCCATCGTGGAGCAAGCCGGCTTCGCATCACACCAGACCGCGCTGCTACTCTCCATGATCGTTGCCGGCATGAACGCTCTGGGAACAATCGCAGGGATAGTCCTCATCGACAAGTTTGGGAGGCGTCGCTTGTCCATGAGCAGCCTCGTCGGCGTCATCCTCGCTCTGGGACTCCTCACGGCCGCGTTCCAGATTACAGCCAGCGACGCTCCAGCGGTGGACATCACCTCCTCGTTCGCCTCTCCATACACTTGCCCGGACTTCTCCAGGAACTCCGCTCGCTGGGACTGCATGTCGTGCTTAAAGCACGACTGTGGTTTCTTCTCTCAGCTTCTAAGACTTATGTTTGCCGGGAGCTGTTTCATCTCGAACAGAACCGTGGGTGACTTTTGTGGCGACAACCATCGACCGTGGTTCACAAAAGGCTGTCCAAGTCACTACGGGTGGCTGGCTCTCATCGGCCTGGGAGCTTACATCGCAGCGTTCTCTCCAGGTATGGGGCCAGTGCCTTGGGCCGTCAACTCGGAGATCTATCCTCTCAAGTACCGGGGGGTCTGTGGGGGGATCGCAGCCACCGCAAACTGGGTGTCCAACCTCATCGTCGCGCAGAGCTTCCTCTCGCTCACCAAGGCCATTGGAACGTCGTGGACGTTTCTACTGTTTGGAGGGATCTCGGTGGCGGCGCTGCTCTTCGTCTTCTTTTGGGTTCCTGAGACCAAGGGCCTGTCGTTTGAGGAGATCGAGAGGCTGTGGCAGGGGGAGAATCGGCAGCAGCAGCCGCGGGGCATCGAATCCAAAGAAGCCGCCGTTGAGAATGCG
>gnl_Solly_v2.4_Solyc12g099070.1.1
ATGGTAGAGGGAGGAATAAGCAAAGCAGATAAAACAGAGTTTACAGAGTGCTGGAGGTCAGTATGGAGAACTCCTTATATTATGAAGCTAGCTTTCTCAGCTGGCATTGGAGGATTTTTATTTGGTTACGATACCGGAGTTATTTCTGGGGCGCTTCTCTACATAAGGGAAGATTTCAAAGAAGTTGATAGGAAGACGTGGCTACAAGAAACTATTGTTAGTATGGCTGTTGCTGGTGCAATTTTCGGTGCTGCTACTGGTGGTTGGCTTAATGATAAGTTCGGAAGGAGACTTTCTATTCTCATAGCTGATGTTCTCTTCTTTGTTGGTGCACTCATTATGGCTCTTGCACCAGCTCCTTGGCTGATCATCCTTGGAAGGATATTCGTTGGTTTGGGAGTTGGAATGGCATCAATGACAGCTCCGCTTTATATATCAGAAGCTTCTCCTCATAAGATCAGAGGTGCTCTTGTTAGCATGAACGGTTTACTCATTACTGGAGGACAATTTCTTTCGTATCTAATCAATCTTGCCTTCACTGATGTGAAAGGAACGTGGCGTTGGATGCTTGGTGTTGCTGGACTTCCAGCAATTATTCAATTCTTACTCATGCTTGCCCTCCCTGAGTCTCCAAGATGGCTTTACAGAAAGGGTAAAGTGGATGAGTCGAGGGATATCATATCTAAGATTTATCCAGCAGAGGAAGTAGAGAACGAGATGATGGCAATGAAGAAGTCGGTTGAAGAAGAAAAGGAAATCGAAGGATCCATTGGAAGTAGCACGTTTACTCAAATCAAGAAAGCATTCGGAAACACAACATGTAGAAGAGCACTGTATGCTGGTATCTGTGTTCAAGTGGCTCAACAATTTGTGGGTATCAACACTGTTATGTACTACAGTCCAACTATCATGCAATTTGCTGGAATTGCATCTAATAAGACTGCTGTGGCATTATCACTTATCACCTCTGGTCTTAACGCGATTGGATCCATAGTCAGTATGTTATTTGTCGATAGATATGGTAGGAGGAGACTCATGATCATCTCTATGATTGGAATCATTTCGTGCCTCATTGTCTTGTCAGTCGTCTTCTTCCAAGCATCTGCTCATGCACCAGCTATCAGCGGTACTGAAACTGCTCATTTTGGCAACAATACTTGTACAGCCTATGCCAATGCCCCAAATCCAGCCTCTTGGAATTGCATGAAGTGTTTGGCTAAAGAAGCTGAGTGTGGATTTTGTTCAAACACCAATCTGTATGCTCCTGGAGCATGTATAGCAAAAACAGATGCATTAGCAGGAGCTTGCAAAGCAGAGAACCGCGTTTGGTACACAAAAGGTTGTCCAAGCAAGTTTGGGTTCTTAGCAGTTGTTTTCCTTGGGCTATACATCATAGTATACTCACCAGGTATGGGAACAGTTCCTTGGATTGTCAACTCTGAGATTTACCCTTTGAGATTCAGAGGAGTTGGTGGAGGCCTTGCAGCAGTTTCAAACTGGACTTCAAATCTAATCGTTAGTCTAACATTCTTGACGTTAACTGAACATCTTGGGTCCTCTGGCACCTTCCTCTTATTCGCGGGGTTCTCATTTCTTGGACTCATAGCCATCTTCTTCCTCGTTCCTGAAACCAAAGGGATGCAATTTGAGGAAGTCGAAAAATTGTTGCAGAAAGGATACTCTCCTTTTAGAAAGAACACTAGTTCTACTACTACTAAAGAAGTCTCTGATCACACAAAA
>gnl_Solly_v2.4_Solyc08g048290.2.1
ATGATGACTAGAATAAGGAGGTCTGAATGTATAGTGAGCATGGCAGTTGCTGGAGCAATTATAGGTGCAGCAATTGGCGGTTGGCTTAATGACAAATTTGGGAGGAAAAGTGCTATACTCATTGCTGATTTCCTCTTCTTTGTTGGAGCTGTGATTATGGCATCAGCAATAAATTCAGCACTCCTCATACTTGGTAGAGTCTTTGTTGGATTTGGTGTTGGTATGGCATCAATGACTGCTCCTTTATACATATCAGAGGCTTCTCCTGCTAAAATTAGAGGTGCCCTTGTTAGTACCAATGGATTTCTCATCACTGCTGGACAATTCTTATCCTATCTTATTAACCTTGCTTTCACCAAGGCACCAGGCACCTGGAGATGGATGCTTGGAGTAGCAGGATTGCCAGCCCTCCTTCAGTTTATATTAATGCTTCTTCTTCCAGAATCGCCTCGTTGGCTTTATCGCAAGGGAAGGCAAGAGGAAGCTAAGACAATACTAAGGAATATATATTCATCTGAACAAGTTGAGGTCGAAATTCAAGCTCTTAAAGAATCAGTAGACAATGAAATTGAAGAAAACAGAGTATCTGAAAACATCAATCTCTTCAAACTATGCCAGACGAAAACAGTTCGTCGTGGACTAATAGCTGGAGTTGGTCTTCAAGTCTTCCAACAATTTGTAGGCATAAACACTGTCATGTATTACAGTCCTACTATCATTCAGCTGGCTGGAATTGCCTCGAACCAGACAGCTCTCCTTCTATCACTTGTTACAGCGGGGCTAAACGCTTTTGGCTCCATTGTGAGCATATATTTTATAGATAGGACTGGAAGGAAGAAGCTTCTTGTAATCAGCTTGTGCGGTGTTGTGATTTCTCTGGGGTTTCTATCAGCAGTGTTCCATGAGGCTACTTCAACTTCACCAGCAGTTGGTATGGCTGAGACATCTCGCTTTGCAGCAAATTTCACTTGTCCTGCTTACCATGATGCTGCTTCTGCTAGTTCTTGGGATTGTACTAGGTGTCTTGAAGCTTCTCCTAGTTGTGGCTTCTGTGCTTCACCTCAAAATAAGTTGCTACCTGGGGCATGCCTCATGTCTAATGATATAATTAAGGATTCTTGTCATGATCAAGATAGTTTATGGTACTCAAGAGGATGCCCTAGTAGATATGGATGGCTAGCCCTACTCGGGCTAGCGTTCTACATCCTTTTCTTCTCTCCGGGAATGGGTACTGTTCCATGGATTGTTAACTCGGAGATATACCCTTTAAGATTTCGAGGGGTTTGTGGAGGAATAGCTGCAACAACAAACTGGATTTCAAACCTTATTGTTGCACAATCCTTTTTGTCATTGACACATGCCATTGGAACATCATGGACTTTCCTTGTATTTGGAGTCATCTCTGTTGTAGCCTTGCTTTTTGTCCTGATTTGTGTTCCAGAAACTAAGGGGCTTCCTATTGAAGAAATTGAGAAGATTTTGGAGAGAAGAGGTTTACATATGATGTTTTGGAAGAAAAGGGCTAATGAGAAGAATGGTGGAGAAAATGATACCAATAAAGAAGGGGATGGAGATGTA
>gnl_Solly_v2.4_Solyc11g012450.1.1
ATGGAGGGTGCTCCTCACAAAGCTGCGAAGACGGAGTTTACAGAATGTTGGAGGACTTCATGGAAAACGCCTTACATTATGCGTCTCGCCTTTTCTGCTGGTATAGGAGGGCTGCTGTTTGGTTATGATACTGGTGTGATATCTGGTGCATTGCTTTATATTCGCGATGATTTCAAATCTGTTGGTAAGCGTACTTGGTTGCAAGAAACCATAGTAAGCATGGCTGTTGCAGGGGCAATTTTCGGGGCAGCATTTGGTGGATGGTTCAATGACAAATATGGTCGGAGAAAATCGATTCTTTTAGCAGATATCTTGTTCTTTATTGGTGCCATCGTCATGGCAGTTGCCCCGGCACCTTGGGTGATAATTATTGGAAGAGTACTCGTCGGTTTAGGAGTTGGAATGGCTTCTATGACTTCACCTCTTTATATATCAGAAGCTTCCCCTGCTCGGATTAGAGGAGCTTTAGTTAGCACGAATGGTCTGCTTATTACGGGAGGACAGTTTCTATCTTATCTTATCAACTTAGCATTTACAAGGACCAAAGGAACTTGGCGATGGATGCTTGGTGTAGCTAGTATTCCTGCTCTTGTTCAGTTTATCCTAATGCTGTCTCTGCCCGAGTCACCCCGATGGTTGTATAGAGCGGACAAGAAAGACGAAGCTAGGGCTATATTAGAGAAGATTTATCCTGCTCATGAAGTCGAAGACGAGATGAAAGCATTGCAGACTTCCATTGAAGTAGAGAAGGCTGACAAAGAGTTCCTTGGGGATGGTGTGTTTTCAAAAGTCAAGAGTGCTTGGAGCAACACTATTGTTCGTCGGGGTCTCTATGCTGGTATTACAGTCCAGGTGGCACAACAATTTGTCGGAATCAACACGGTCATGTACTACAGTCCTACTATTGTGCAACTGGCTGGATTTGCTTCTAACAAGACAGCTTTAGCTCTCTCGCTCATAACGTCTGGTCTCAATGCTGTTGGCTCCATTATCAGTATGTGTTTTGTCGACAGGTACGGAAGAAGAAGGTTGATGATTGTCTCCATGTTTGGTATCATAACATGCCTAGTGGTATTGTCCGTGCTCTTCATGCAAGCTTCTATACACTCCCCACGAATCAGTGCTTTCGAATCCAATCACTTTGGATCAAATTCCACATGCTCGGCGTTTCTAAATGCTCCGGGAGCGTCGTCCTGGAACTGTATGAGTTGCTTGCAGGCTTCCACAGATTGTGCTTTCTGCTCTAATGGAAACAACAAATATCATACTGGTGCATGCTTGTCTCTAAATGACAACGTTAAAGGTTTATGTCGATCAGAGAAACGTGAATGGTTCACTAAAGGTTGTCCTAGCAAGTTTGGGTTCTTTGCAGTGATGCTTCTTGGTTTGTACATCATAGCCTACTCTCCTGGGATGGGAACAGCTCCGTGGATCGTTAACTCTGAGATATACCCCTTAAGATACAGAGGCATTGGTGGTGGGATCGCGGCCGTCTCCAATTGGGTATCCAATCTTATCGTTAGTGAGACGTTCTTAACGTTAACGGAGGCAATTGGTTCATCTGGTACATTTCTTCTATTTGCTGGATTCTCAACTATTGGTTTAATAGCCATATACTTTCTGGTGCCTGAAACTAAAGGCCTACCCTTTGAGCAAGTTGAAAAAATGCTTGTGAAAGGCTATAAACCCAAATATTTTCGCAAGAAAACAGGCGAAAAAGCCGATACGAGC
>gnl_Sorbi_v3.1_Sobic.006G143900.1
ATGGAGGGCGGTGTGACTGTAGCAGATAAGGCAGAATTCAAGGAGTGCCTGCGGCTGTCCTGGACACAGCCTTACATCCTTCAGCTTGTGCTGTCTGCTGGCATCGGTGGTCTTCTTTTCGGATATGATACAGGTGTCATATCTGGAGCCCTTCTCTACATTAGAGATGATTTTGCTGCAGTGGAAAAGAGCACTGTATTAAGGGAGACAATAGTCAGTATGGCTGTTGCTGGAGCTATAGTTGGAGCTGCATTTGGTGGTTGGATGAATGACAAATTTGGAAGGAGGCCTTCCATCATAATTGCCGATGCCTTGTTCTTTGCAGGCGCCGTAATCATGGCCTTTTCCCCAACACCTAATGTTATCATTGTTGGGAGGGTATTTGTTGGTCTTGGTGTTGGGATGGCATCCATGACAGCTCCTCTGTACATCTCTGAAGCCTCCCCTGCTAGAATCAGAGGTGCTCTAGTGAGCACCAACGGGCTTCTCATCACTGGTGGCCAGTTCTTGGCATACCTCATTAATCTAGCGTTCACTAAGGTGCCGGGGACCTGGCGGTGGATGCTTGGCATTGCAGGGGTTCCTGCCCTGGTCCAATTCGTACTGATGCTGATGCTTCCAGAATCACCAAGATGGCTCTACAGGAAGGGCAGGAAAGAGGAAGCTGCAGCAATCTTGCAGAAGATTTACCCTGCGAATGAGGTCGAGCAAGAGATTGACGCAATGCGCCTGTCTGTTGAAGAAGAGGTGCTCCTTGAGGGCTCCATCGGCGAGCAGGGACTGATTGGCAAGCTGAGGAAGGCGCTGGGCAGCAAGGTCGTTCGCCGCGGGCTATTGGCCGGCGTCATCGTCCAGGTCGCGCAGCAGTTCGTGGGCATCAATACCGTCATGTACTACAGCCCGACGATCGTGCAGCTGGCCGGCTATGCGTCCAACAACACAGCCATGGCACTGTCCCTCATCACCTCGGGCCTGAACGCCATCGGCTCCATTGTCAGCATGTTCTTCGTGGACAGGGCAGGCCGGAGGCGCCTGATGCTGATCAGCCTGGTCGGCATCGTCGTGTGGCTCGCCGTGCTCGGCGGCACGTTCCTGGGCGCCGCGCACCACGCCCCACCCGTCAGCGACGTGGAGACCCGAGTGCTGGCGAACCAGACCCAGGCGTGTCCCGAGTTCAACCCAAACGTCCCCTGGAGCTGCATGAACTGCCTCAAGGCCGCGTCCACGTGCGGCTTCTGTGCTCACCAGGGAGACGAGCTTCTTCCGGGGGCGTGCTTGGTGCTGAACGACGCGTCTCGGCATGCGTGCCGGGCGGATCGCCGTGAGTTCTACACGGAGGGGTGCCCGAACAACTTCGGGTGGCTGGCGCTGATCGGCCTGGGCGCGTACATCGTCTCCTACTCGCCCGGCATGGGCACGGTGCCGTGGATCGTCAACTCGGAGATCTACCCGCTGCGGTTCAGGGGCATCTGCGGCGGCATCGCGGCCGTCGCCAACTGGGTCTCCAATCTCATCGTGACGCAGACGTTCCTGTCCCTGACCAAGGCGCTCGGGACATCGGCCACATTCTTCCTCTTCTGCTGTGTCTCCTTCCTGGCTCTCATCGTCGTCTTCCTCACCGTGCCGGAGACCAAGGGCCTGCAGTTCGAGGAAGTGGAGCGGATGCTGGAAAGGAAGGACTACAAGCCCTGGAAGAGATACCATGGTGGCAGCAGCATCGAGCCGGCGAAAAACAGTGAGATTGGCCTCACCACGCCA
>gnl_Sorbi_v3.1_Sobic.002G121800.1
ATGGAAGGTGGCATCCACAAAGCAGAGAGCACCGAGTTCAGGGACTTGCTCTACCTGACGTCAAAGCAGCCCTTCATACTTCGCCTTGCCTTCTCCGCGGGCATTGGTGGTCTCCTCTTCGGCTATGATACTGGCGTCATATCAGGAGCTCTCCTGTACATTCGAGACGATTTCGAGCAGGTCGAGAAAAGCACCGTGCTGCAGGAGACGATTGTGAGCATGGCGGTGGCGGGGGCAATTGTTGGCGCCGGCGCGGGCGGCTGGATGAATGACCGGTTCGGGCGGCGGCCGTCGATACTCATCGCCGACATGCTCTTCCTGGCCGGCTCTATCGTCATGGCTTTCGCGCCGGCGCCCCCGGTCATCATCGTGGGCAGGGTCCTGGTCGGCCTTGGCGTCGGGATGGCCTCCATGACGTCGCCGCTCTACATCTCCGAGGCCTCACCGGCGAGGATCCGGGGCGCGCTGGTGAGCACCAACGGGCTGCTCATCACGGCGGGGCAGTTCCTCTCCTACCTCATCAACCTGGCCTTCACCAAGGTGAGCGGGACGTGGCGATGGATGCTCGGAGTGGCCGGCGTGCCGGCGCTCCTCCAGTTCGTGCTCATGCTGGCGCTGCCGGAGTCGCCGCGGTGGCTCTACAGGAAGGACCGGAAAAGGGAGGCCGAGGAGATCATGCGCAAGGTGTACCCGCCGGAGGAGGTGGATGAGGAGATCGAGGCGCTGAGGGCGTCGGTGGAGGCCGACATGGCGCAGGAACGGTCCATCGGCGGCGGCGGGCTCGCCGGCACGCTCAGGAAGGCGTTCGGCAGCGTGGTGGTCCGGCGCGGGCTCACCGCGGGCGTGCTCTGTCAGGTGGCGCAGCAGTTTGTGGGCATCAACACCGTCATGTACTACAGCCCGACCATCGTGCAGCTCGCCGGGTTCGCGTCCAACAGCACGGCGCTGGCGCTGTCGCTCGTCACCTCGGGGCTCAACGCCGCCGGGTCCGTGGTGAGCATGTTCTTCGTGGACAAGGCGGGGCGGCGGAGGCTGATGCTGCTCAGCCTCACGGGCGTCGTGGCGTGCCTCGGCATGCTGAGCGGCGTCTTCTTCGCCGTGGACAGCCACTCGCCGGACGTCAGCCTGGCCGGGACGGCGCTCTTCGGCGCCAACGGCACGTGCCCGGAGTTCGACCTCGCCGCCGTGGCCGGGGAGGAGTGGACCTGCACCCAGTGCATCAAGGCTCCCTCCGAATGCGGCTTCTGCGCCGCGGACACCGACAAGCTCCTGCCGGGCGCCTGCCTCCGGACGTCGGACGAGTCGCGGCGGGCGTGCCGGGCGGGGCGGCGCGAGTGGTACACGCGTGGTTGCCCGAGCTCCTTCGGGTGGCTGGCGCTGGTGGCGCTGGGCGCGTACATCGTGTCCTACTCGCCGGGCATGGGCAGCGTGCCGTGGCTCATCAACTCCGAGGTGTACCCGCTCCGGTTCCGGGGCGTCTGCGGCGGCATCGCGGCGGTGGCCAACTGGACGTCCAACCTGCTGGTGACGCAGACGTTCCTCAGCCTCACGCAGGCGCTGGGCACGGCGGGCACGTTCCTGCTCTTCTGCGGCGTGTCGGCGATGGCCTTCCTGCTCATATTCCTTCTGGTGCCGGAGACCAAGGGGCTGCAGTTCGAGGAGGTGGAGCAGATGCTAGGGAGCAAGGACTACAAGGCCTGGAAGAAGTTCAATTCCAAGGCC
>gnl_Sorbi_v3.1_Sobic.002G035200.2
ATGGAGGGCGGCGCCCACGAGTTCGACGGCTCCACCTTCAAGGAGTGCTTCTCCCTCTCCTGGCGGAACCCCTACGTCCTCCGCCTCGCCTTCTCCGCCGGCATCGGCGGCCTCCTCTTCGGCTACGACACCGGTGTCATTTCCGGAGCTCTGCTTTACATCCGCGACGACTTCGGATCAGTGGACAGGAACACATGGCTTCAGGAAATGATCGTGAGCATGGCGGTGGCGGGCGCGATCATCGGCGCGGCGGTCGGCGGGTGGACGACGGACCGGTTCGGGCGGCGTGCGTCGATCCTGGTGGCCGACTTCCTCTTCTTCGCGGGCGCGGCGATCATGGCGTCGGCCACGGGCCCCGCGCAGCTCGTGGTGGGCCGCGTCTTCGTCGGCCTCGGCGTCGGCATGGCCTCCATGACCGCCCCGCTCTACATCTCCGAGGCGTCACCCGCCAGGATTCGCGGCGCGCTCGTCAGCACCAACGGCTTCCTCATCACCGGCGGCCAGTTCTTGGCCTACCTCATCAACCTCGCCTTCACCAAGGCGCCCGGGACGTGGCGGTGGATGCTGGGCGTCGCCGCGCTCCCCGCCGTCGTCCAGTTCGCCCTCATGCTCGCCCTCCCTGAATCCCCACGGTGGCTCTACAGAAAGGGGAGGGCGGACGAAGCAGAGGCGATCCTGCGGCGGATCTACTCGGCGGAGGAGGTGGAGCGGGAGATCGAGGAGCTGAAGGAGTCGGTGGCGGCGGAGGTGCGGGAGCGCGGGTCGTCGGAGAAGGTGAGCCTGGCGGCGCTGTTGCGGACGGCGTCGGTGCGGCGGGGGCTGGTCGCCGGCGTGGGGCTGCAGGTGTTCCAGCAGCTGGTGGGCATCAACACGGTGATGTACTACAGCCCGACGATCGTGCAGCTGGCCGGGTTCGCGTCCAACCAGACGGCGCTGGCGCTGTCGCTCGTCACGTCGGGGCTCAACGCGCTCGGCTCCATCGTCAGCATCTACTTCATCGACCGCACGGGGAGGAAGAAGCTGCTGGTCATCAGCCTCGTCGGCGTCATCCTCTCCCTCGCCGTGCTCACCGCCGTGTTCCACGAGACCACGTCGCATTCCCCGGCCGTCAGCGCCGCCGAGACCGCCCACTTCGACGCCTCGCTGACGTGCCCGTCCTACCGGTCGTCGTCGTCGTCGTCGTGGGACTGCACCCGGTGCCTGAAGGCGGCGGGATCGAGCGAGTGCGGCTTCTGCGCGTCGGGCGGCGGCGAGCTGCTCCTCCCGGGGGCGTGCCTGGTGTCCAACAACACGGTGCGGGACGCGTGCCACGGCGAGGGGCGGCTGTGGTACACGCGCGGGTGCCCGAGCCGGTACGGGTGGCTGGCGCTGCTGGGGCTGGCGCTCTACATCATCTTCTTCTCCCCCGGCATGGGCACCGTGCCATGGATCGTCAACTCGGAGATCTACCCGCTGCGGTACCGCGGCGTGTGCGGCGGCGCGGCGGCCACCGCCAACTGGGTGTCCAACCTGGCCGTGGCGCAGTCGTTCCTGTCGCTCACGGAGGCCATCGGGACGTCGTGGACGTTCCTCATCTTCGGGGCACTGTCCGTCGCCGCGCTCGCCTTCGTGCTCGTCTGCGTGCCGGAGACCAAGGGGCTCCCCATCGAGGAGGTGGAGAAGATGCTCGAGCGCCGGGAGCTCAGGCTCAGGTTCTGGGCGCCACCACGCCACGACGTCGATGGCAACGGCAACGACAGTGGCAAGAACACTGGCGTC
>gnl_Spipo_v2_Spipo32G0011100
ATGGAGGGCGGAGCTCATGGGGCCGACCCATCGGCGTTCAGGGAGTGCTTCTCCCTCGCGTGGAGGAACCCGTACGTCCTCCGGCTCGCCTTCTCCGCCGGCATCGGAGGCCTCCTCTTCGGCTACGACACAGGAGTGATCTCCGGGGCGCTGCTGTACATTCGGGACGACTTCCCCTCCGTGGACAGGAAGACATGGCTGCAGAGCATCGTGAGCACGGCGGTGGCGGGGGCGATCGCCGGGGCGGCGGTGGGAGGGTTCGTCAACGACAAGTTCGGCCGCCGGAGTTCCATCCTCGCCGCCGACTTGCTCTTCTTCGCCGGCGCCGCCGCCATGGCCGCCGCTCCGAGCCCCTCCCTCCTGATCGTCGGCCGCGTCCTGGCCGGCCTCGGGGTGGGCGTGGCGTCCATGACGGCGCCCCTCTACATATCCGAGTCTTCTCCTGCGCGCATCAGAGGAGCTCTCGTGAGCACCAACGGCTTCCTCATCACAGGCGGCCAGTTCCTGTCCTACCTCATCAACCTGGCCTTCACCAAGGCGCCTGGGACGTGGAGGTGGATGCTGGGGATCGCTGGAGCTCCTGCTCTGGTGCAGTTCATCCTGATGATGTTCCTCCCGGAATCACCCCGGTGGCTGTACAGAAAGGGAAGAGAGGAGGAGGCGGAGACCATACTGCGGAAGATCTACCCTGCCCATGAGGTGGAAGGGGAGATCCGGGACCTCAGGGACTCCGTCCAGGCGGAGATCCGGGAGGAAGGGTCATCGGAGAAGATCAACTTCGGCAAGCTCTGGAGGACGACGGCGGTGAGGAGAGGGCTCATCGCCGGAGTGGGCCTCCAGGTCTTCCAGCAGTTTGTGGGCATAAACACAGTCATGTACTACAGCCCCACCATCGTCCAGCTCGCCGGCTTCGCGTCGAACCAGACGGCGCTTCTCCTGTCGCTGATAACCTCCGGCCTCAACGCCCTGGGGTCCGTCGTCAGCATCTACTTCATCGACAGGACGGGGAGGAAGAAGCTCCTGATCGTCAGCCTCTGCGGGGTGATCGCCTCTCTGGCCGTTCTGTCCGCGGTCTTCCACGGGACCGCGGCGAGCTCGCCCCAGGTGGGCGGGCGAGAGACCGCCCACTTCTCTGCCTACGCCTGCCCAGACTACCAGTCGGACGTCTCAAGGAGCTGGGACTGCATGAGGTGCTTGAAGGCGGCTTCGCCGGGCTGCGGCTTCTGCGCGTCGGCGACCGACAAGCTGCGTCCTGGAGCCTGCTTGACGGCGAATGCAACAGTGAAGGGCCTCTGCCGCGGGGAAGACCGGCTGTGGTACACGAGAGGATGCCCGAGCAAGTACGGATGGCTGGCGCTGGTTGGGCTGGCCCTGTACATCATATTCTTCTCTCCAGGGATGGGGACGGTTCCGTGGATCGTCAACTCGGAGATATACCCGCTGAGGTTCAGAGGCGTCTGCGGGGGGATCGCCGCGACCGCGAACTGGGTCTCCAACCTGATCGTCGCGCAGTCCTTCCTCACCCTGACGGAGGCCATCGGGACCTCCCTGACGTTCATGATCTTCGGCGCCATCTCCGTGGTCGCGCTGCTCTTTGTGCTCGTCTGCGTGCCGGAAACCAAGGGGCTGCCGATCGAGGAGGTGGAGAATATGCTGGACAGAAGATCTCTCAGCTTCAGTTTCCGCAAGCGAAGCAGGAAACCTGCGCAGATGAAGCACAATTCGAACGCG
>gnl_Spipo_v2_Spipo1G0009100
ATGGAAGGAGGCCATCATAAGGCGGACAAAACTGAATTCAAGGAATGCTTGAGCTTGATCTGGCGGCAGCCTTATGTTCTACGTCTCGCATTCTCCGCTGGGATCGGAGGGCTGCTCTTTGGATACGATACAGGCGTGATATCGGGCGCGCTGCTTTATATTCGCGACGAATTCCATGAGGTCGACAGGAAAACAGTTCTACAGGAAACTATTGTGAGCATGGCGGTGGCAGGAGCTATAATCGGCGCCGCCATCGGGGGCTGGATGAACGACAGATTCGGGCGGAGGCTGTCGATTCTGGCCGCCGACGTGCTGTTCTTCGTCGGCGCCGTCATCATGGCCGTGGCGCCGCATTATGCGGTGATCATCCTGGGAAGAATCTTCGTGGGCCTCGGCGTTGGAATGGCCTCCATGACTTCTCCTCTGTACATCTCCGAAGCGTCCCCTGCGAGGATCAGAGGAGCCCTCGTCAGCACAAACGGGCTGCTCATCACAGGCGGGCAGTTCGCATCATACCTCATCAACTTAGCATTCACCCGGGTGCCAGGGACCTGGAGGTGGATGCTGGGAGTTGCAGGCCTCCCCGCGATCGTCCAGTTCATGCTGATGCTGATGTTGCCCGAATCGCCGAGATGGCTCTACAGGAAGAATAGGAAGCAAGAGGCCGAGGAGATCTTGAGGAAGATATACCCGCCTCACCAAGTGGACGACGAGATCCAGGCCCTGAGGCTCTCCGTTGAAGCGGAAGCTAGAGATCAAGGCAGCGTTTTTACCCAAATAGGAAGCGCATGGGGCGACGCCGTCGTCCGCAGGGGCCTCACGGCGGGAATCATCTGCCAGGTGGCGCAGCAGCTGGTGGGCATCAACGCCGTCATGTACTACAGCCCCACCATCGTCCAGCTGGCCGGCTTCGCCTCCAACAAGACCGCCATGGCGCTCTCCCTCGTCACCTCGGGCCTCAACGCCTTGGGCACCGTCGTCGGTATGTGCTTCGTAGACAGAGTCGGCAGGAGGAAGCTCATGCTCGCCAGCCTGACGGGGATCGTCCTCTTCCTCGGCCTCCTGGGCGGCGTCTTCCACGTCGCGGCGGCGAACTCTCCGCCCGTCGCCGCCGCCGAGGCGGCGCTCTTCCGCAATCTCACCTGCCCCGACTACAACCCCAACTGGAACTGCGTCAGCTGCCTGAAGGCCTCCTCCCAGTGCGGCTTCTGCGGCAGCCCTCTCGGCCACCTTCTTTCGGGGGCCTGCTTGGCGGCGCCGCCGGGCGGGGCGGTCTGCCGGAGCGAGGGGAGGGCGTGGTACACGAGGGGCTGCCCGAGCGATTTCGGGTGGCTGGCGCTGTTCGGGCTGGCGGCGTTCATCCTCTGCTACGCCCCCGGCATGGGCACCGTCCCATGGATAGTCAACTCGGAGATCTACCCACTGCGGTACCGCGGGCTCTGCGGCGGCATGGCGGCGGTCTCCAACTGGGTTTCCAACCTCGTCGTCAGCCAGAGCTTCCTCAGCCTCACTCAGGCGCTGGGCAGCTCGGGGACCTTCTTCCTCTTCTGCGGCTTCTCCGCCGCTTCCTTTGTGCTGATCTCCCTCTTCGTGCCCGAGACCATGGGCGTCCCGTTCGAGCAGCTCGAGGAGGTCCTCGCAAGGGGGAGCCTCCGTCTATGGCGGAGAAGA
>gnl_Stras_v2.0_SGA_v2.0_scaffold7T03731
ATGGAAGGCGGGATTACAAAACCGGATAAAACAGAATTCACCGAATGCTGGCGCACGAGCTGGCAAAAGCCTTATATTATGCGCCTCGCCTTATCAGCCGGTATTGGAGGTTTATTGTTCGGTTATGATACAGGTGTTATTTCTGGTGCCCTGCTCTATATTAGAGATGAATACAAAACCGTCGATGGTCATACTTGGTTGCAGGAAACTATCGTGAGCATGGCTGTGGCGGGAGCCATTGTTGGGGCCGGTTTTGGCGGCTTAATAAACGATAAGTACGGCCGACGAAAGTCTATTCTGTTGGCCGACATTTTGTTTTTCGCAGGTGCTGTTGTGATGGCGGCCTCTGTGGGCCCTTGGATGATAATCCTCGGTAGAATATTCGTAGGCTTTGGGGTCGGGATGGCCTCCATGACTGCACCCCTTTACATCTCGGAGGCTTCTCCTGCCAGAATTCGAGGAGCTTTAGTCAGCACCAATGGCTTGCTAATCACAGGTGGACAGTTTCTGTCATATCTCATCAATTTAGCATTCACCAAGGCACCCGGTACATGGCGCTGGATGCTCGGGGTTGCGGGAGTGCCAGCTCTGGTTCAGTTTTTCTTGATGCTGTTTCTTCCCGAGTCGCCTAGGTGGCTTTATCGCAAGAACAAAGTAAAAGAGGCGCGTGCCATACTCGAAAAAATCTACCCTCCCCACGAAGTCGAAGAGGAACTCAACGCGCTACAGTCTTCGATCGAGGCCGAGAAGGCCGACCAGGAATCCCTCGGTCAATCCCCCCTCTCGAAAATAAAAAACATATGGAAAAACGACGTCGTCCGAAGAGGACTATACGCTGGCATCACGGTCCAAGTCGCCCAGCAATTTGTCGGGATAAACACTGTCATGTACTACAGCCCGACCATCGTCCAGCTGGCAGGTTTCGCCTCGAACAGGACAGCCTTAGCCCTGTCCCTAGTCACTTCCGGACTCAACGCCGTGGGGTCCATCGTCAGCATGGCATTTGTCGACAGGTCTGGGAGAAGGCGACTCATGATTGTATCCATGTTCGGTATCATAGCCTGTTTAGTTGCGCTGTCGGTCGTTTTTTACGAGGCAGCCGATCACGCGCCACCTGTCGGGGGACTCGAGTCGTTGCATTTCGGAGGGAACGCCACCTGTCAGGGCTACTCGCGGGCCACACGGCCAGCTGGCTGGAACTGCATGACGTGCGTGAGGTCGTCGTCCGACTGTGCGTTCTGCGCCAGCGGAGGTGGTAACAAGTACAATCCTGGGGCATGTTTGGCTGCAACTGATGAGATAAAGGCAATGTGCCGTGGGGAAAAGCGGACGTGGTACACTCAGGGTTGCCCGAGTAAGTTCGGTTTTTTTGCGGTGGTATTGTTGGGAATGTACATTATATCCTATTCTCCGGGAATGGGGACGGTGCCATGGATTGTGAACTCGGAGATTTATCCGCTGAGGTACAGAGGGATTGGGGGTGGGATAGCTGCGGTTTCCAATTGGGTATCTAATCTTATTGTGAGTGAGACCTTTTTGACCCTGACGGAGGCACTTGGTTCGGCTGGCACGTTTCTGTTGTTTGCTGGGTTCTCGGCTGTTGGGCTAGTGGCGATTTACTTTTTGGTGCCCGAGACGAAGGGGATGCCGTTTGAGGAGGTGGAGAAGATGCTCGAAAAAGGGTTTAAGCCCGGGTTGTGCTGCGGGTCGGGTAAGGATGAGGATGATGATACTACTAAATAA
>gnl_Stras_v2.0_SGA_v2.0_scaffold89T27515
ATGGAGGGCGGTATCTTTAAACCCGATAAGACAGAGTTCACTGAATGCTGGCGCACGAGTTGGCAAACTCCGTACATTATGCGGCTTGCTTTATCGGCCGGCATTGGAGGGCTGTTGTTCGGTTACGACACAGGTGTGATTTCCGGTGCCTTGCTTTACATCCGAGACGACTACAAATCGGAAACAATCGTGAGCATGGCTGTAGCCGGAGCCATATTCGGAGCAGGCTTCGGCGGCTGGATAAACGACAAATACGGACGTAAAGTGTCCCTCCTTTTGGCCGACATTTTGTTTTTCCTAGGTTCGGTTGTCATGGCTGCAGCCGTGGGCCCGTGGATGATAATCCTTGGGCGCGTGCTGGTTGGGATTGGGGTTGGGATGGCTTCAATGACGGCCCCACTCTATATTTCCGAGTCTTCGCCTGCTAGAATTCGAGGCGCTTTGGTCAGCACTAACGGATTGCTAATCACGGGTGGACAGTTCATGGCCTATCTTATTAATCTGGCTTTTACTAAGACGCCCGGAACATGGAGATGGATGCTCGGTGTAGCCGGAGTCCCAGCTCTCATCCAATTTTTCTTGATGCTATCGCTTCCTGAATCTCCGAGATGGCTATATGGAAAGGACAAGGTAAAAGAAGCCCGAGCAATCCTCGAGAAAATCTACCCGGCCCACGAGGTCGAGGATGAGATGCGGGCCCTACAGTCGTCAATCGAGGTCGACCGGGCAGCCGAGGGCCCGACAAGCGAAGGCCTAATCTCGAAGGCCAAACATATTTGGGCCAACGATGTTGTCCGCCGGGCCTTGTATGCGGGCGTGACTGTCCAGGTGGCCCAGCAATTTGTCGGCATAAACACCGTCATGTACTACAGCCCAACAATAGTCCAGCTGGCGGGCTTCGCCTCGAACAAGACAGCTTTGGCTCTATCCTTAATCACGTCCGGTCTGAATGCAGTAGGGTCGGTTGCCAGCATGGCGTTTGTGGATAGGTTCGGGAGAAGGCGGTTGATGATAGTGTCCATGTTCGGGATCATAGCTTGCCTCGTGGCCTTGTCGGTCGTGTTTTATGAGGCGGCGGATCACGCGCCACGTGTCGGCAGGGTCGAGTCGGCTAGGTTTAGGAGGAACTCGACGTGTTTGGAGTACGTGGGGTCGGGCGAGCCGCTGACGTGGAACTGCATGACTTGTCTCAGGGCGGCCTCGAATTGCGCGTTTTGCGCCAATGGAGATAGCAAGTACCGTCCCGGAGCATGCTTTGCCGCAACCGACCACACGAAAGGCCTATGCAAAGCCGAGCACCGAACATGGTACACAAAGGGCTGCCCAACCCGTTTCGGAATTTTCGCGGTTTTGCTTCTCGGGATGTACATTGTGTCGTACTCTCCTGGAATGGGAACCGCGCCATGGATCGTGAACTCTGAGATCTACCCGTTGAGGTACCGAGGGATCGGTGGAGGGATTGCGGCCGTTGCCAACTGGATCTCGAATCTCATAGTGAGCGAGACGTTCTTGACGCTCACGGAGGCCGTGGGTTCTTCCGGAACTTTCCTATTGTTCGCCGGGTTCTCGGCTGGCGGGCTGCTCGGGATCTATTTCCTCGTGCCGGAGACGAAGGGTTTGCAGTTTGAGGAGGTGGAGAGGATGCTTGAGAAAGGGTTTAGGCCGGGGATTTGTGGTGGTGGGGATTCAAAGGAGGAGAAAGAATATTGTGGTGATTCTAATAAATGA
>gnl_Theca_v1.1_Thecc1EG029440t1
ATGGAAGGAGGGATTCATACAGGCACTGATGCCTCAGCTTTCAAGGAATGTTTCTCTTTGACATGGAGAAATCCTTATGTTCTTCGCCTTGCTTTCTCTGCTGGGATTGGTGGCCTTCTCTTTGGCTATGACACAGGTGTGATATCAGGTGCTCTCTTATATATCAGAGATGATTTCGAGTCTGTGGATAGACAGACTGTCTTACAGGAGAGTATAGTGAGCATGGCAATTGCTGGAGCCATCATTGGAGCTGCAGTTGGTGGGTGGATGAATGATCGATATGGAAGAAGAACTGCTATCCTCATTGCTGATTTCCTGTTTCTCATTGGAGCTGTGATTATGGCCTCTGCTCCTAGCGCTCCTCTTCTTATTGTTGGCCGAATATTTGTGGGACTTGGTGTTGGAATGGCGTCAATGACATCTCCTCTTTATATATCAGAAGCTTCCCCTGCCAAAATCCGTGGTGCCCTTGTTAGTACCAACGGATTTCTTATTACTGGTGGCCAGTTCCTCTCTTACCTTATTAACTTGGCTTTCACCAAGGCACCAGGGACATGGAGGTGGATGCTTGGAGTTGCAGGACTCCCACCAATTGTGCAGTTCATTTTGATGTTTGGTCTTCCAGAATCACCCCGTTGGCTATTCCGCAAAGGAAGAGAAGAAGAAGCCAAAGCCATTTTGAGGAAAATTTACCCAGTTGATGAAGTTGAACAAGAAATTCTAGATTTAAAAGAATCCGTTGAGGCAGAAATTAGGGAAGAAGGATCTTCTGAAAAGATTAACATCATTAAACTGTTACAAACCAAAACAGTGAGGAGAGGGCTCACAGCTGGTGTTGGTCTCCAAGTTTTCCAACAATTTGTTGGCATAAACACAGTCATGTATTACAGTCCTACCATAGTTCAGTTAGCTGGTTTTGCCTCTAACCGAACAGCACTCCTCCTTTCCCTTGTCACTGCTGGCCTCAATGCCTTTGGCTCCATTGTGAGCATATACTTCATTGACAGGACAGGGAGGAAGAAGCTGCTGATTATTAGTTTGCTTGGACTGGTAATTTCCCTTGGTGTTTTATCAGGAGTTTTCCATGAGACCACATCCCATTCTCCAGTGGTTAGCAGTGTTGAAACATCTCACTTTTCAAATTATACATGTCCTGATTATAGTTCAGCTGCCAACTCTGCTACTTGGGACTGCATGAAGTGTTTGAAGGCTTCCTCTCCACATTGTGGGTTCTGTGCTTCACCAACAAACAAGCTACTGCCAGGGGCATGTCTGATCTCAAACGACACAGTGAAAAAGCAGTGCCATGACGAAAGCAGGCTATGGTACACAAGGGGATGTCCAAGCAAATATGGATGGCTTGCGCTTATTGGTCTTGCTCTCTACATCATATTCTTCTCCCCTGGAATGGGAACTGCCCCATGGATAGTCAACTCTGAGATTTATCCGCTCAGGTTTAGAGGTGTATGCGGTGGAATTGCTGCAACTGCCAACTGGATTTCAAATCTCATTGTGGCTCAGTCCTTTTTATCACTTACAGAAACGATAGGGACTTCCTGGACATTCCTAATTTTTGGAGTCATTTCTGTGGTGGCTTTACTCTTTGTAATTATATTTGTGCCAGAAACAAAGGGGCTGCCTATTGAGGAGATTGAGAAGATGTTGGAGGTTAGAGCTTTGCACTGGAGGTTCTGGGAGAAAAGTGATGAACCAAAAGAAAAGAGCCAAGAAGTG
>gnl_Theca_v1.1_Thecc1EG030370t1
ATGGTGGAAGGTGGTGTCGTGAAAGCCGATACGACAGAGTTCAGCGAGTGCTGGAAGACGACATGGAGGACTCCTTACATCATGCGGCTTGCTCTTTCGGCCGGAATTGGAGGGCTCCTGTTTGGTTATGATACAGGAGTTATTTCTGGTGCACTGCTTTATATCCGGGAGGATTTCCAAGAAGTTGACAGGAAAACATGGCTACAGGAAGTCATCGTGAGTATGGCTGTAGCAGGTGCCATTTTTGGTGCCGCATTTGGAGGATGGATGAACGACAGGTTCGGGAGGAAACTGTCAATCCTGGTTGCTGATGCTCTATTCTTCGTAGGTGCCATAGTCATGGCTCTCGCCCCAGCTCCATGGATGATTATCCTTGGAAGAATCTTTGTTGGTTTAGGAGTCGGAATGGCTTCAATGACTGCACCTCTTTATATTTCAGAAGCTTCCCCTGCTAGAATTCGAGGTGCACTTGTTAGCACAAACGGTCTGTTAATCACAGGAGGGCAATTTCTCTCCTACCTTATCAATTTGGCCTTCACCAAGGCTCCTGGAACCTGGCGTTGGATGCTTGGAGTAGCAGGGGCCCCGGCTGTGGTTCAATTTGTCTTGATGTTGTCACTTCCTGAGTCTCCTAGATGGCTTTACAGACGGGATAAAGTAGAAGAGGCCAGGTCCATCCTAGAGAAGATTTATCCTGCTAATGAAGTTGAAGATGAATTAAAGGCCTTGAAACTCTCTGTTGATGCAGAAAAGGCTGATGAGCAGGCCATTGGGGACAATTTTATAGCAAAGTTGAAAGGGGCTTTAGGCAATGCTGTTGTCCGAAGGGGACTCTATGCTGGGGTGACTGTTCAGGTGGCACAGCAGTTTTCGGGCATCAACACTGTCATGTACTACAGCCCAACAATAGTCCAGTTCGCTGGATTTGCTTCAAACAAGACAGCAATGGCGCTTTCTCTGGTCACTTCTGGTCTCAATGCTGTCGGCTCTATTGTCAGTATGGCTTTCGTCGACAGATATGGCAGGAGGAGACTCATGATCGTCTCCATGTTTGGTATCATCTCTTGCCTCGTGGTGTTATCGGTTGTGTTCTTTCAAGCTGCCAGCCATGCCCCCAAAATCAACCAATTTGATTCCACCCACTTTGCTACAAATGCTACATGTCCAAGTTACCTTTCAGCTCCCACTCCATCATCATGGAACTGCATGTCTTGCTTGAAAGCTGATTGTGGCTTTTGCGCCAATGGAGCAAATGAGTATTCTCCGGGAGCATGCTTGGCAATGACCACAGATCTAGAGAATTCATGCCAGGGAAAACATCGTACTTGGTTCAAGGATGGTTGCCCGAGCAAATTTGGGTTCTTGGCTGTAGTTTTCCTAGGATTGTATATCATCACCTACTCACCTGGAATGGGAACAGTGCCATGGATTGTGAACTCTGAGATTTACCCACTTAAGTACAGAGGTTTTGGTGGAGGGGTGGCTGCAGTTTTTAACTGGGTCTGCAATCTCATTGTTAGCTTAACATTCTTAACCCTGACAAAAGCTCTTGGTTCCTCTGGCACATTCCTCCTCTTTGCTGGGTATTGTGTCATTGGACTGATTTTCATCTACTGGTTTGTACCTGAAACCAAAGGTCTGCAATTTGAGGAGGTTGAGAAGATGCTGGAGTCTGGTTATAAGCCAAAAGCATTCAGGAGGAAGTCCAAGAGTGACAAACAGTCTCCC
>gnl_Theca_v1.1_Thecc1EG030378t1
ATGGTGGAAGGTGGCGTCACAAAAGCTGATAAGACAGAGTTCACGGAATGCTGGAAGACAACATGGAAGACTCCATACATTATGAAACTTGCACTGTCAGCTGGGATTGGAGGGCTTCTGTTTGGTTACGACACAGGAGTAATCTCCGGTGCCCTTCTTTATATCCGTGACGATTTTCAAGAAGTCGACAGGAAAACATGGCTACAGGAAACCATTGTGAGTACGGCTGTAGCAGGTGCTATAATCGGAGCTGCATTTGGAGGATGGATAAACGACAGGTTCGGGAGAAAACTATCAATTTTGGTTGCTGATGTTCTTTTCTTTGTGGGTGCCATAGTTATGGCTCTCGCTCCAGCTCCATGGATGATTATTATTGGAAGAATATTTGTTGGTTTAGGAGTCGGAATGGCTTCAATGACGGCACCTCTTTATATTTCAGAAGCTTCCCCTGCTAGAATCCGAGGTGCACTTGTTAGTACTAACGGTTTGCTGATTACAGGAGGGCAGTTTCTGTCTTACCTAATCAATCTGGCCTTTACCCATGCTCCTGGAACCTGGCGTTGGATGCTTGGAGTCGCTGGAATCCCCGCTGTGGTTCAATTTGTCTTGATGCTGTCACTTCCTGAGTCTCCTAGATGGCTTTACAGACAGAACAAGGTAGAGGAGGCCAGGTCCATCCTAGAAAGAATTTATCCTGCTGATGAAGTTGAAGATGAGTTGAATGCCTTGAAAGAATCTGTTGAAGCTGAAAAAGCTGATGAGCATGCGATCGGGGACAGTCTGCTAGAAAAGGTAAGGGGTGCTTTGAGCAATGCTGTGGTTCGAAGGGGACTCTATGCTGGTGTGACTGTCCAGGTGGCTCAGCAGTTTTCAGGCATCAATACTGTCATGTATTATAGCCCAACGATAGTTCAGTTCGCTGGATTTGCATCAAACAAGACAGCAATGGCCCTTTCTCTGATCACTTCTGGTCTTAATGCCGTTGGCTCCATTATCAGCATGACTTTGGTTGACAGATATGGCAGGAGGAGGCTGATGATTGTTTCCATGTTTGGCATCATCACTTGCCTTGTGGTGTTATCGATCGTGTTCTTTCAAGCTGCCAGCCATTCTCCCAAAATTAACCAATTTGAATCTACCCACTTTGCTATAAATGCTACATGTCCAAGCTATCTTTCAGCTCCTAATCCAGCATCATGGAACTGCATGTCTTGCTTGAAAGCTGAATGTGGTTTCTGTGCTAATGGGGCAAACGAATATTCCCCCGGAGCATGCTTGGCATTGACCACAGATCTAAAGGGTTCATGTCGGGAACAACATCGTACTTGGTTCAAGGATGGTTGCCCAAGCAGATTTGGGTTTCTGGCAGTCATTCTCCTAGGATTTTACATCATTTCCTACTCCCCCGGAATGGGAACTGTCCCTTGGATCGTGAACTCTGAGATTTACCCACTAAGGTACAGAGGCATTGGTGGAGGGATGGCTGCAGTTGCAAACTGGGTGTCCAATCTTATTGTCAGCGAGACATTCTTAACCTTGACAAAAGCTCTTGGTTCCGCTGGCACCTTCCTCCTGTTTGCTGCAGTTTGTGTCATTGGACTTATCTGCATCTACTGGTTTGTACCTGAAACCAAAGGACTGCCGTTCGAAGAGGTTGAGGAGATGCTGAAGGTTGGTTACAAGCCTAAAGCATTTAGGACCAGGTCAAAGGGCGACACCGGTAATGCC
>gnl_Theca_v1.1_Thecc1EG042625t3
ATGGTGGAAGGTGGTGTCAAAAAAGCAGACAAGACAGAGTTCACTGAGTGCTGGAAGACAACATGGAAGACCCCTTACATTATGAGGCTTGCGCTGTCAGCTGGGATTGGAGGCCTCCTGTTTGGTTATGACACAGGAGTGATTTCTGGTGCCTTGCTCTATATCCGCGAGGACTTCCAACAAGTTGACCGGAAAACATGGTTACAGCAGGAAACCATTGTGAGTATGGCAGTAGCAGGTGCCATTGCTGGTGCTGCGTTTGGAGGATGGGTAAACGACAGGTTTGGCAGGAAAAAATCAATTTTGGGTGCTGATGTGCTATTTGCTGTGGGTGCCATAATTATGGCTGTAGCTCAAGCTCCCTGGATAATTATTCTTGGAAGGTTTTTCGTTGGTTTAGGAGTTGGCATGGCTTCAATGACTGCTCCTCTTTATATTTCAGAAGCTTCCCCTGCTCGAATTCGAGGTGCACTAGTTAGCACAAATGGTTTGCTAATTACAGGAGGGCAGTTTCTGTCTTACCTTATCAATCTGGCCTTCACTAAGACTAGTTGGACTTGGCGTTGGATGCTTGGAATCGCCGCTGTTCCAGCCTTGGTTCAATTCATCTTGATGCTATCCCTTCCTGAGTCTCCTAGATGGCTTTACAGACAGGACAAGGTAGAAGAAGCCAGGTCCATCCTAGAGAGAATATTTCCTGCTAATGAAGTTGATGATGAGATGAATGCCTTGAAGCTCTCTGTTGAAGCAGAACAAGCTGATGAGCATGCCATTGGGGATGGTCTGATACAAAAGGTGAAGGGTGCTTTGAGCGATGTTGTAGTCCGAAGGGGACTCTATGCTGGTATCACTGTTCAGGTGGCTCAGCAGTTCTCAGGCATCAATACCGTGATGTATTACAGCCCAACAATAGTTCAGTTTGCTGGATTTGCTTCAAAAAAGACAGCACTGGCGCTTTCTCTGATTACTTCTGGTCTTAATGCTGTTGGCTCTATCGTCAGTATGACTTTTGTTGACAGATATGGGAGGAGGAGGTTGATGCTTATTTCTATGGCTGCAATCATCCTTTGCCTTGTGACGTTATCGTTTGTGTTCCTTGAAGCTGCCAACCATGCTCCCAAAATCAACCAGTTAGACACCAACTTTCCTACCAATGCTACATGTCCTAGTTATTTGTCAGCTCCTAAACCCTCATCATGGAACTGCATGTCTTGCTTGAAAGCTGGTTGTGGCTTCTGCGCTAATGGGGCAAATGAGTACTCTCCTGGAACATGCCTGGAATTCAGCACAGACCTAAGGGATTCATGCCGCGGACAACATCGTACTTGGTTCAAGGATGGTTGCCCAAGCAAATTTGGATTCCTGGCAGTCGTTCTCCTAGGACTTTACATCATTTCCTACTCACCTGGAATGGGAACTGTCCCATGGATTGTCAACTCTGAGATTTACCCACTGAGGTATAGAGGCATTGGTGGAGGGCTGGCTGCTGTTTCTAACTGGATCTCCAATCTCATTGTTAGTGAGACATTCTTATCCCTGACGAAAGCTCTTGGTTCCGCTGGCACCTTTGGCCTGTTTGCCGGAATTTGTTTCATTACATTGATTTTCATCTACTGCTTAGTACCTGAGACCAAAGGGCTGCAAATCGAGGAGGTTGAGCAGATGTTAAAGACTGGTTACAAGCCGAAACTATTAAGGGGCAAGTCAAAGGGTGACATCCAGTCTGCC
>gnl_Utrgi_v4.1_Scf00910.g22660.t1
ATGCCATGCAAATTGGGAAAAAATAAAAGGAAAAGTTATCCAGTTTACAGAGATTTGGATGTTTATGGCTCAAATCTTCAACAGTGCACGGGAGCAGAACGAGGACTGTCTCTGAGAAGGGTTTTTGAAATGGAGGGTGGGGGTGGTAAACTGGATAAAACAGAGTTCACGGACTGCTGCAGAACGTCGTTTCGGAGTCCGTACATCATGCAATTGGCATTAACTGCAGGGATTGGAGGTCTCTTGTTTGGTTATGACACAGGTGTTATTTCTGGAGCTCTTCTCTACATCAAAGATGACTTCAAATCTGTATACAATGACACCGTGTTGCAGGAAACAATTGTCAGTATGGCGGTGGCCGGAGCTATCATCGGAGCCGCTTTTGGTGGCGCTATAAATGACAAGTACGGAAGAAAAAAAGCCATTCTTTTAGCGGATACGTTGTTCTTTATTGGAGCAGTGATCATGGCTGCTTCTATGTACCCCTGGATGATCATCGTGGGGAGGATATTCGTCGGCCTCGGAGTCGGAATGGCATCCATGACATCGCCTCTTTACATATCTGAAGCCTCGCCTGCTCGAATTCGAGGTGCACTGGTTAGCACCAATGGCTTGCTCATCACCGGGGGTCAGTTCCTGGCGTACCTGATCAACCTTGGATTCACCAAGGCTCCAGGAACATGGCGATGGATGCTTGGAGTCGCTGGGATTCCAGCACTGGTTCAGTTCTTCTTGATGCTCTTCCTCCCTGAGTCTCCTCGATGGCTCTATCGTCAAGGAAAAGTAGATGAAGCGAGGGCGATATTGGAGAGAATCTATCCACCGGAGGAAGTTGAAGACGAGATGTCTGCGTTGCATTCCTCGATTGAAGCTGAGAAAGCAGACGAGGGGTTCATCGGAAACAGTATAATCTCAAAGCTGAAAACCATATGGGGGAACGTTGTCGTTCGCCGAGGCCTCTACGCTGGGGTAACTGTCCAGGTTGCTCAACAGTTCGTTGGGATAAACACGGTGATGTACTACAGCCCCACCATCGTTCAGCTCGCCGGATTTGCCTCAAATAAGACGGCGATAGCCCTGTCGCTCATCACCTCCGGCCTCAACGCCATTGGCTCCATTGTTAGCATGGCTTTTGTGGATCGTTTTGGCCGGAGAAGACTCATGCTTATATCCATGGTGGGAATTATAGTCTGTCTTGTTGCTCTATCAGTAACTTTCTTCCAGGCAAATATCCACGCGCCGCCTGTCTCCGCCGTGGAATCTCTCCAATTCGGTACAAACTCCACCTGCTCCAGTTTCCTTCAGGCGAATCAACCTACATCGTGGAATTGTATGAGTTGCCTTAAGGCCTCCTCCGACTGCGGTTTCTGCACTAACGGAAACGGAAATTATCTCCCCGGAGCATGCCTGGAGTCAACAAAGCTGGTACGCGACGCTTGCCGTTCGGAGCACCGTACATGGTACACAGAGGGGTGTCCCAGCAAATTCGGGCCATTAGCGGTGGTTTTCATGGCGCTGTACATCATGTCCTATTCCCCCGGCATGGGAACCGCGCCGTGGATTGTGAACTCCGAAATATACCCCTTGAGGTACCGCGGGATCGGGGGTGGCATCGCAGCCGTATCGAACTGGATGTCGAATCTCATCGTCAGCCAGAGTTTTCTTTCACTGACCAAGGCAGTCGGCTCCGCCGGAACTTTCTTACTTTTCGCCGGATTCTCCGCCATCGGGATGGTGTTTATATACTTCCTGGTGCCGGAGACGAAGGGATTGCAGTTCGAGGAGGTGGAGAAGATGCTGGAGAAAGGGTTCAGGCCTCCTCTCTGTTGTTGCAGTAAGAAAGAAAATGGAGAAGACGATGAAGTAATTGTCAAG
>gnl_Vitvi_Genoscope.12X_GSVIVT01006723001
ATGGTGGAGGGGGGCATCATAAAAGCCGATAAAGTTGAGTTTACAGAATGCTGGCAAACAATTTGGAAAACGCCATACATTATGCGTCTAGCTCTATCAGCTGGCATTGGAGGTCTCCTATTCGGCTACGATACAGGAGTTATTTCTGGGGCCTTGCTTTACATTAGAGAGGACTTTGATGTTGTTGATAGGAAAACATGGTTACAGGAAACCATAGTGAGTATGGCTGTAGCAGGAGCAATTGTGGGTGCTGCAGTGGGAGGATGGGCAAACGACAGGTTTGGGCGGAAAATGTCAATTTTAGCAGCTGATGTATTATTCTTTGCTGGGGCAATTGTCATGGCTGTTGCTCCAGCTCCCTGGGTGATAATCCTGGGAAGAATATTGGTGGGATTCGGAGTGGGAATGGCTTCTATGACTTCGCCTCTTTACATTTCAGAAGCTTCTCCTGCAAGAATCAGAGGCGCTCTTGTTAGTTCAAATGGTCTGCTGATTACAGGAGGGCAATTCTTGTCTTACCTTATCAATCTAGCCTTTACCCATGCACCTGGAACGTGGCGATGGATGCTCGGGGTAGCTGGACTTCCCGCTGTTGTTCAGTTTGTATTAATGTTGTCGCTTCCTGAGTCTCCTAGATGGCTCTACAGACAGAATAGGGAAGACGAAGCCAGGGCCGTACTGGAAAAAATCTATCCAAGTGACAAAGTTGAAGAAGAGATGAATGCCTTGCAGTCATCAGTTGAAGCTGAAAAGGCTGACCTAGAAGCCCTGGGAAGCAATATTTTCCAACGAGTAAAGCAAGCTGTAAAAAATGATGTCGTCCGGAGAGGGCTGTATGCAGGGGTCACAGTTCAAGTGGTTCAGCAGTTTGTGGGCATAAACACTGTCATGTATTATAGTCCCACCATAGTTCAGTTGGCTGGATTTGCTTCTAATAAGACCGCTTTAGCACTTTCTCTCATCACTTCCGGTCTAAATGCTGTTGGCTCCATAATCAGTATGATGTTTGTTGATAGAAAGGGAAGGAGGACATTGATGATTATTTCCCTGTTTGGGATCATCACTTGCCTTGTGGCATTATCTATCATTTTCTTCCAAGCTGCCGCGCACTCTCCATTAGTTGGTAGAGTCGAATCCAATAGCTATGGAGGAAATTCTACGTGCTCAGCTTATCTGAGAGAGCAACATTCATCGTCATGGAACTGCATGGATTGCTTGAAAGCAACTGACTGTGCATTTTGTACTAATTCAGCAGGCAAATATCTACCTGGAGCCTGCCTAGCTTCAACAGAAGCTGTGAAAGATACTCTGAGAGCCGAATGCCGTGCACATCATGGGACATGGTACACCAATGGATGCCCGACCAAATTCGGAGTTGTGGCAATTTTGCTGCTGGGAGCATACATCATAGCATACTCACCTGGGATGGGGACAGTGCCATGGATTGTGAACTCCGAGATATATCCATTGAGGTACAGAGGCATTGGTGGAGGAATTGCTGCAGTTGCTAACTGGGTATCAAATCTTCTAGTGAGTGAAACATTCTTAACATTGACTGAGCATCTGGGGTCTGCTGGGACATTTCTCCTGTTTGCTGGATTTTCCCTCATTGGACTTGTGGCCATTTACTTTGTTGTGCCTGAAACCAAAGGGTTGGCCTTTGAGGAGGTGGAGAAGATGCTTCAGAAAGGAATCCGTTCCAAAAAGAGGAAGGGCTCTGCTGATGCTTCTTCTACAAAAGATCAGGACACACAA
>gnl_Vitvi_Genoscope.12X_GSVIVT01021530001
ATGGAAGGAGGGATACACCCTGTGGAAACGTCGGCTTTCAGGGACTGCTTCTCTCTAGCTTGGAAGAACCCGTATGTTCTTCGTCTCGCTTTCTCCGCCGGCATCGGTGGCCTTCTCTTTGGATATGATACTGGAGTGATATCGGGAGCGCTTCTCTATATCAAAGAGGACTTCGATTCTGTGGATAAGCAGACTGTGTTGCAGGAAAGCATAGTGAGCATGGCGGTGGCCGGAGCAATTATAGGAGCTGCAATAGGTGGATGGATGAACGACCGGTATGGAAGGAAAACTGCAATTCTAATTGCAGACTTCCTCTTCTTCATTGGAGCTGTGATCATGGCTTCAGCTCAAAACCCAGCTACGCTCATCGTTGGACGAGTATTTGTTGGACTGGGTGTTGGAATGGCTTCCATGACGTCCCCACTGTATATCTCAGAAGCTTCTCCAGCAAAAATTCGAGGTGCCCTGGTCAGTACCAATGGTTTTCTCATCACTGGAGGCCAGTTTCTGGCTTACCTTATCAACTTGGCCTTTACCAAGGCACCAGGGACATGGAGATGGATGCTTGGAGTTGCTGGAGTCCCAGCTTTGGTGCAGTTCATATTGATGATCCTTCTTCCAGAGTCCCCTCGTTGGCTTTTCCGCAAGGGGAGAGAAGAAGAGGCCAAAGCCATACTAAGGAAAATATACCCAGCCCACGAGGTTGAAACAGAGATCCAAGATCTAAAGGAGTCTGTTGAAAAAGAGATTGAGGAAGAGGGATCTTCTGAGAAGATTAACTTCATCAAACTATGGAGAACCAAAACAGTTAGGAGGGGACTCATTGCAGGGGTGGGGCTTCAAGTCTTCCAGCAGTTTGTGGGCATAAACACAGTTATGTACTACAGCCCCACCATTGTCCAGTTTGCTGGTTTTGCATCAAACCGAACTGCACTCCTTCTCTCGCTCGTAACTGCTGGACTCAATGCCTTGGGCTCCATTGTTAGCATATATTTCATTGACAGGACTGGAAGGAAGAAGCTTTTGGTCATCAGTCTGATTGGTGTTATAATCTCACTTGGGCTTCTATCAGCAGTCTTCCATGAGACAACATCACACTCGCCAGATGTTAGCCCGCTAGCAACATCACGCTTCGCAAATTACACCTGCCCGGATTACAGTTCAGCCAAAGAAGATGCTACTTGGGACTGCATGAAGTGTTTGAAAGCTTCATCTCCAGATTGTGGGTTCTGCGCCTCCGCTATTAACAAGCTGCTTCCAGGGGCATGTTTGATCTCAAACGACACAGTGAAGGATCTGTGCCATAAAGAAGATAGTCTATGGTACACAAGCGGATGTCCAAGCAAATACGGGTGGCTTGCAGTAGTTGGCTTGGCTCTTTATATCATATTCTTCTCCCCTGGAATGGGTACTGTCCCATGGATTGTGAATTCAGAGATATATCCTTTAAGGTTTCGAGGGGTTTGTGGGGGAATAGCTGCCACTGCAAACTGGGTCTCCAACCTCATTGTTGCCCAGTCCTTCCTTTCTTTGACACAAGCCATTGGGACGTCTTGGACATTCCTGCTATTTGGAGTAATATCAGTTGTGGCCCTGTTCTTTGTGATAATTTATGTTCCAGAAACCAAAGGGCTTCCAATTGAGGAGGTTGAGAAGATGTTGGAGATGAGAACATTGCAGTTAAGGTTTTGGGAGAAAAGGCCAGACTCGTTACAAAAGAACCAAGCTGTA
>FraveV4A2_3g00750.t7
ATGGAAGGAGGACACCCGGCTGCTAGTAAGACAGAGTTCACTGAGTGTTGGAGAACAACATGGAAGACCCCTTACATTATGCGTCTCGCCCTCTCGGCTGGTATTGGAGGCCTCCTTTTCGGATACGATACAGGTGTGATTTCTGGGGCATTGCTGTACATTCGTGAGGACTTTGATGACGTTAACAAGAAGACATGGCTGCAGGAGACCATTGTGAGTATGGCAGTTGCCGGCGCAATATTTGGTGCCGCTATTGGAGGATGGATGAATGATGCTCTTGGCCGGAGAAAGTCAATCTTGTGTGCAGATTTTGTGTTCTTTGTTGGCGCAATAGTCATGGCTTTTGCACCAGCTCCTTGGGTGATCATAATTGGAAGAATTCTGGTTGGTTTGGGAGTGGGAATGGCTTCTATGACCTCACCACTGTACATCTCAGAAGCGTCTCCTGCTAGAATCCGAGGTGCTCTTGTTAGTACAAACGGTTTTCTAATTACTGGTGGTCAATTTTTGTCATACCTCATCAATCTTGCCTTCACCAAGGCTCCTGGAACCTGGCGTTGGATGCTTGGAGTAGCTGGAGTTCCTGCCGTGGTTCAGTTTGTATTGATGTACACACTCCCAGAGTCCCCAAGGTGGCTCTACAGAAAGAATAAGATAGGTGAAGCCAGGGCTATCTTAGAGAAAATATATCCTGAGAATGAGGTAGAGGATGAAATGAGAGCATTGCATGAATCTGTCGAAATGGAAAAGGCTGAGGAAGGAGATGTTGGTGATGGCATCATAGCAAAACTAAAGGGTGCATTCAGCAACCCTGTGGTCCGAAGAGGACTCTATGCAGGCATAACGGTCCAAGTAGCTCAGCAATTTGTGGGTATCAACACTGTCATGTATTACAGCCCAACCATTATTCAGTTTGCTGGATTTGCTTCCAACCAAACGGCTTTAGCACTTTCTCTCATCACTTCCGGTCTCAATGTTGTTGGCACTGTAATCAGTATGTGCTTTGTGGATAGATATGGAAGGAGAAGGCTTATGATCATTTCTATGGTGGGAATTATCACTTGCCTGGTGGTGTTATCTGTTGTGTTTTTTGAGGCGGCAGCTCACGCTCCTCGTATTAGCAATTTGGAATCCACTCATTTCGGTAGTAACTCTACATGTCCGGCTTATGTGTCTGCCCACAATCCAACCTCATGGAACTGCATGACATGTTTGAAAGCTGAATGTGGCTTCTGTGCTAACAGTGCCTCTGCTTATGCCCCGGGAGCTTGCGTGGCTTCAAATGATGTCTTGAAAAAGTCATGCGGCGGAGAAAATCGTGTATGGTACACAAAAGGGTGTCCAAGCAAAGTTGGATTCTTTGCAGTAATCCTTCTGGGATTGTACATCATTATCTACGCACCTGGAATGGGAACAGTACCGTGGATTGTGAACTCAGAGATATACCCTTTGAGATACAGAGGTACATGTGGAGGGATCGCTGCAGTGTCCAATTGGAGTGCCAATCTGATTGTGAGTGAGACATTTTTAACTCTCACGCATGCTTTGGGTTCTGCGGGCACATTCCTCCTCTTTGCTGGGTTTTCGCTCATTGGACTCGTGTTCATTTTCTTCCTGGTTCCTGAAACCAAAGGGCTGCAATTTGAGGAGATTGAGAAGTTGCTTAAGAAAGGCTACAGACCAAAGTTATTTGCTTCCAAGAACAAGAAAACAGAGGAAACCAAGCAAACAGAGGAAACCAAGCAAACCAAGAGTGTCGAACTT
>FraveV4A2_3g00760.t1
ATGGTGGAAGGGGGAGCACACCCCTCTAGCAAGACAGAGTTCACAGAATGCTGGAAGACAACATGGCGGACGCCTTACATTATGCGCCTCGCGCTCTCTGCCGGCATTGGAGGCCTTCTTTTTGGATATGACACAGGAGTTATTTCTGGGGCGCTGCTATACATTCGTGAGGACTTTGACGAAGTTGACAAGAAAACATGGCTGCAAGAAACCATTGTGAGTATGGCAGTTGCCGGAGCTATCATTGGTGCTGCAATTGGAGGCTGGATGAACGATGCCCTCGGCCGCAAGAAATCGATACTAATAGCAGATGTGGTGTTCTTTGTGGGTGCAATAGTTATGGCAGCAGCTCCGGTTCCTTGGGTGATCATCATTGGAAGAATCATAGTTGGTTTGGGAGTTGGAATGGCTTCCATGACCGCACCCCTTTACATTTCAGAGGCCTCTCCTCATAGAATCAGAGGAGCTCTTGTTAGTACAAACGGTCTTCTCATCACAGGAGGTCAGTTTTTGTCATACCTCATCAATCTGGCATTCACCAAAACTCCTGGAACATGGCGTTGGATGGTTGGAGTCGCCGGTCTTCCAGCTGTGGTTCAGTTTATTTTGATGTTGTCACTCCCTGAATCACCTAGATGGCTCTACAGAGATAACAAGGCTGATGAAGCTAGGGCCATCTTAGCTAAAATCTATCCTGCAGAAGAGGTTGATGATGAACTGAAGGCGTTGCAAGAATCCGTAGAATTCGAAAAGTCGGAGGAAGGAGCAATTGGGAAAACCATGCTGCAAAAAGTGAAGAGTTGTTTCGGCAACACCGTGGTCCGGAGAGGACTCTATGCAGGGATCACAGTCCAAGTCGCTCAGCAATTTGTGGGTATCAACACTGTCATGTATTACAGCCCATCCATAGTTCAGTTTGCTGGATTCGCATCCAACCAAACGGCTATGGCACTTTCTCTCGTCACTTCTGGCCTCAATGTGGTTGGCACACTCATCAGCATGTGCTTTGTGGATAGATATGGGAGGAGAAGGCTCATGATCATTTCCATGTTCGGAATCATCAGTTGCCTTATCGTGTTAGCTGGAGTGTTCTACTATGCAGCATCTCATTCTCCAACTGTTAGCCATTTGGAATCGAATCACTTCGGCACCAACACTACATGTCCAGCTTATGTTTCTGCTCCTAATCCTGCAGCATGGGACTGCATGACATGCTTGAAATACACAGACTGCGCCTTCTGTTCTATTAGAGGTCAAAATCTGGCCCCGGGAGCTTGTTTGGCTGCCAATGATCAGATAAGGGGTCAATGTCGTGGAGAACACAGGGTATGGTACTCTAAAGGTTGTCCTAGCAAAATTGGTATCTTAGCAGTCATCTTGTTGGGATTGTACATCATTGTGTACGCACCTGGAATGGGAACTATTCCTTGGATTGTGAACTCTGAGATATACCCATTGAGATACAGAGGCACTGGTGGAGGGATTGCTGCCGTCTCCAACTGGACTGCAAATCTCATAGTGAGTGAGACATTCTTAACCCTCACCAAGGAACTGGGTTCGGCTGGAACTTTCCTCCTATTTGCTGGGTTTTCTACCATTGGACTTATATTCATTTACTTCCTGGTTCCTGAAACCAAAGGAATGCAATTCGAAGAGGTCGAGAAGTTGCTCGAGAAGGGTTTCCGACCCAAGTTATTTGCTCCAAAGGACACCAAAGGCAAGCAGAAAATTGAGGGGTCTGCT
>Maldo_HF_12352
ATGGAGGGAGGACACCCGCCTGCTAGCAAGACAGAGTTCACAGAGTGTTGGAGGACAACATGGAAGACGCCTTACATTATGCGTCTTGCTCTCTCTGCTGGCATTGGAGGCCTCCTTTTCGGATACGATACAGGTGTGATTTCTGGTGCATTACTCTACATTCGCGAGGACTTTCGCGATGTTGACAAGAAAACATGGTTGCAAGAAACCATAGTGAGTATGGCAGTTGCAGGAGCAATCATTGGTGCTGCAATTGGCGGATGGATGAACGATGCCCTAGGCCGGAAAAAATCAATCCTAGCAGCAGACTTTGTGTTCTTCATTGGAGCAATAGTAATGGCTGTTGCACCAGCTCCGTGGGTGATCATAATCGGGAGAATTCTGGTCGGTTTTGGAGTTGGAATGGCTTCCATGACCTCGCCGCTCTACATCTCAGAAGCCTCTCCCGCAAGAATCCGAGGTGCCCTGGTCAGTACAAATGGTTTTCTAATCACTGGAGGACAGTTCTTGTCATACCTTATAAATCTTGCTTTCACCAAGGCTCCAGGAACATGGCGTTGGATGCTTGGCGTAGCAGGAGTTCCGGCTTTGGTACAATTTGTATTGATGTTGTCGCTCCCAGAGTCTCCCAGATGGCTCTACAGAGAGAATAAGGCAGATGAGGCTAGAGCCATCTTAGAGAAAATTTATCCTGCCGAAGAAGTTGAGCGTGAAATGCAAGCCTTGCATGAATCCGTCCACGCTGAAAAGGCCGAGGGAGGAGCTGCTGGAGAAGGTGTGCTAGCAAGATTAAAGGGTGCCTTCAGCAACCCCGTTGTCCGAAGAGGACTCTATGCAGGCATTACTGTCCAAGTGGCTCAGCAATTTGTCGGTATCAACACTGTCATGTACTACAGCCCAACTATTGTTCAGTTTGCCGGGTTTGCATCCAACCAGACGGCGTTGGCACTCTCTCTGGTCACTTCTGGACTCAACGTGGTTGGCACTGTCATCAGCATGTGCTTCATAGATAGATACGGAAGGAGAAGGCTGATGATTATCTCCATGATTGGAATCATCACTTGCTTGGTGGTGTTATCCGGGGTGTTTTTCCAGGCAGCATCTCATGCTCCACGCATCAGTAACTTGGAATCCACACATTTCGGTGGCAATTCTACATGTTCTGCTTATGTTTCTGCTCCTAATCCAGGATCGTGGAACTGCATGACGTGTTTGAAGGCAGAGTGTGGATTCTGTGCTAATAAAGTCAATTTTGCCCCGGGCGCTTGTTTGGCTTACAATGACAATATCAGGAGTTCATGTCGGGGAGAACATCGTGTGTGGTACACCAAAGGTTGTCCAAGCAAAGTCGGATTCTTCGCAGTGATCCTGTTGGGATTGTACATCATTATCTATGCACCTGGAATGGGAACTGTGCCGTGGATCGTGAACTCGGAGATATACCCTCTCAGGTATAGAGGAACATGTGGAGGAATGGCTGCAGTTGCAAATTGGAGTGCCAATCTCATTGTGAGTGAGACATTTTTGACCTTGACTCATGCTCTAGGTTCCGCCGGCACGTTCCTCCTCTTTGCCGGGTTTTCTGTCATTGGACTCATAGCGATATACATGCTAGTTCCTGAAACGAAAGGAATGCAGTTTGAGGAGGTTGAGAAGTTGCTTCAGAAAGGGTTTAGGCCCAAGCCATTTGCTTCAAAGAGCAAGCAAGTCGGCAAAAATGGTTTGCTGCGCATGCATGCCGAAAGTAGAGCTGCTTGGACGAAGACGAAGAAGAAAAAAATGGTGGAGGGGGGAGCCCCACCTTCTAGCAAAACTGAGTTCACGGAGTGTTGGAGGACAACATGGAGGACACCGTACATTATGCGCCTTGCGCTCTCAGCTGGCATCGGAGGCCTCCTTTTTGGATATGATACAGGTGTGATCTCCGGGGCATTGCTATACATTCGGGAGGACTTTCGTGAAGTTGACAAAAAAACATGGCTGCAGGAGACCATAGTGAGCATGGCAGTTGCTGGCGCCATCATTGGGGCTGCTGTTGGTGGATGGATGAATGACGCACTTGGCCGGAAAAAATCAATTCTAATCGCGGACGTGGTGTTCTTCGTTGGTGCAATAGTTATGGGCGCGGCTCCAGCTCCATGGGTGATCATAATTGGGAGAATTGTAGTTGGTTTGGGAGTTGGAATGGCTTCTATGACCGCACCCCTCTACATCTCAGAAGCTTCTCCTCATAGAATCAGAGGAGCTCTGGTTAGCTGCAACGGTATGTTAATTACAGGAGGACAATTCTTGTCATACCTCATCAATCTCGCCTTCACCAAAGCTCCGGGAACCTGGCGTTGGATGCTTGGAGTCGCGGGACTTCCAGCCCTTGTTCAGTTCATATTGATGTTGTCGCTTCCAGAGTCTCCAAGATGGCTCTACAGAGCGAACAAGGTGGATGAAGCTAGGGCAATTTTGCAGAAAATCTATCCTGAAGAAGAGGTGGAAGATGAATTGAAGGCCTTGCATGAATCTGTCGAATTTGAAAAGGCCGAGGACTCAGCAGCTGGGAATGGCATGATCCAAAAACTAAAGGGTGCCTTGAGCAACACCGTGGTTCGAAGAGGACTCTACGCAGGCATCACTGTCCAAGTAGCTCAGCAATTTGTCGGTATTAATACCGTGATGTATTACAGCCCGACCATTGTTCAATTCGCTGGTTTTGCATCCAACCAGACCGCTATGGCACTCTCACTCATCACATCCGGTCTCAACGTTGTTGGAACCCTAATCAGCATGTGCTTTGTAGATAGATACGGAAGGAGAAGGCTGATGATCATTTCTATGTTTGGTATTATCGCTTGCCTTGTGGTGTTAGCCGGGGTTTTTTTCTATGCCGCGGAACATTCTCCGAAGATTAGTAATTTGGAATCTACTAAATTCGGCAACTCTTCAACATGTCCGACTTATGTATCGGCTGTCAATCCTACAGCATGGAACTGCATGACGTGTTTGAAACAAGAATGTGGCTTCTGTGCTAGTGAAATCAAGGATCTCGCTCCGGGAGCTTGCTTGGCCGCCAGTGATAATATCAGGGACTTATGTCGTGGAGAACACAGGACATGGTACAGTAAAGGCTGCCCTAGTAAAATCGGAATATTTGCAGTGATACTATTGGGATTGTACATTATAATGTATGCACCCGGAATGGGAACAGTGCCATGGATCGTGAACTCGGAAATATACCCGCTGAGATACAGAGGGACGGGTGGAGGAATCGCTGCAGTTTCAAACTGGACGGCCAATCTCATAGTGAGCGAGACATACTTGACTCTGACGAAAGCGCTGGGTTCGGCGGGAACGTTTCTCCTCTTTGCTGGGTTTTCTCTTATTGGACTCATATTCATTTACTTGCTAGTTCCTGAAACCAAAGGAATGCAATTTGAAGAGGTTGAGAAGTTGCTGCAGAAAGGCTTCAGACCTAAGCTATTTGCTCCCAAGGACACCAAAGGTAAGGCCAAAGTTGAGGAA
>Maldo_HF_15033
ATGGAGGGAGGACACCCGCCTGCTAGCAAGACAGAGTTCACAGAGTGTTGGAGGACAACATGGAAGACGCCTTACATAATGCGTCTTGCTCTCTCTGCTGGCATTGGAGGCCTCCTTTTCGGATACGATACAGGTGTGATTTCTGGTGCATTACTCTACATTCGCGAGGACTTTCACGAAGTTGACAAGAAAACATGGCTGCAAGAAACCATAGTGAGTATGGCAGTTGCAGGGGCAATCATTGGTGCTGCAATTGGCGGATGGATGAACGATGCCCTAGGCCGGAAAAAATCAATCCTAGCAGCAGATTTTGTGTTCTTCATTGGAGCAATAGTAATGGCTGTTGCACCAGCTCCGTGGGTGATCATAATTGGGAGAATTCTGGTCGGTTTGGGAGTTGGAATGGCTTCCATGACCTCGCCTCTCTACATCTCAGAAGCCTCTCCTGCTAGAATCCGAGGAGCCCTTGTCAGTACAAATGGTTTTCTTATCACTGGAGGACAGTTCTTGTCATACCTTATCAATCTTGCCTTCACTAAGGCTCCAGGGACCTGGCGTTGGATGCTTGGCGTAGCAGGAGTTCCGGCTTTGGTACAATTTGTATTGATGTTGTCACTCCCAGAGTCTCCCAGATGGCTCTACAGAGAGAATAAGGCAGATGAGGCTAGGGCCATCTTAGAGAAAATTTATCCTGCCAAAGAAGTTGAGCGTGAAATGCAAGCCTTGCATGAATCCGTCCAAGCTGAAAAGGCCGAGGAGGGAGCTGCTGGAGAAGGTGTGCTAGCAAGGTTAAAGGGTGCCCTCAACAACCCCGTTGTCCGAAGAGGACTCTATGCAGGCATCACTGTCCAAGTGGCTCAACAGTTTGTCGGTATCAACACTGTCATGTACTACAGCCCAACTATTGTCCAGTTTGCTGGGTTTGCATCCAACCAGACCGCGTTGGCACTCTCTCTGATCACTTCAGGACTCAACGTGGTTGGCACTGTCATCAGCATGTGCTTCATAGATAGATACGGAAGGAGAAGGCTGATGATTATCTCCATGATTGGGATCATCACTTGCCTGGTGGTGTTATCCGGGGTGTTTTTCCAGGCAGCATCTCATGCTCCACGCATTAGTAACTTGGAATCCACACATTTCGGTAGCAATTCTACATGTTCAGCTTATGTTTCTGCTCCTAATCCTGGATCATGGAACTGCATGACATGTTTGAAAGCAGAGTGTGGATTCTGTGCTAATAAAGTCAATTTTGCCCCGGGCGCTTGTTTGGCTTCCAATGACGAAATCAGGAGCTCATGTCGGGGAGAACATCGTGTGTGGTACACCAAAGGTTGTCCAAGCAAAGTCGGATTCTTTGCGGTGATCCTGTTGGGATTGTACATAATTGTCTATGCACCTGGAATGGGAACTGTTCCGTGGATCGTAAACTCGGAGATATACCCTCTGAAATACAGAGGGACATGTGGAGGAATTGCTGCAGTTGCGAATTGGAGTGCCAATCTCATTGTGAGTGAGACATTTTTGACCTTGACTCATGCTCTAGGTTCTGCCGGCACGTTCCTCCTTTTTGCCGGGTTTTCTGTCATTGGACTCGTAGCGATTTACATGCTAGTTCCTGAAACGAAAGGAATGCAGTTTGAGGAGGTTGAGAAGTTGCTTCAGAAAGGGTTTAGGCCCAAACCATTTGCTCCAAAGAGCAAGGAAGTTGCCAAAAATGAGCATCTTACTGCCAAAAAAAATACATGTTTGTTTGCTGCATGCGTCTGCATATTATTTATCAAAACTACATGGCCATCTTATATAATTAACACATGGAATGCATATAGAAATGAAACATATAAACCAGTAAATGCAGTAGGTATAGTGATGCAATGGATAAAAAAAGAAGAAAATGGTCAAGGAGGAGACCCACCTTCTAGTAAAACTGAGTTCACAGTGTGTTGGAGGACAACATGGAGGACGCCGGACATTATGCACCTCGCGCTCTCTGCTGTCATCGGAGGCCTCCTTTTTGGATATGATACAGGTGAC
>Malba_011887
ATGCAATGGATAAAAAAAGAAGAAAATGGTCAAGGAGGAGCCCCACCTTCTAGTAAAACTGAGTTCACAGAGTGTTGGAGGACAACATGGAGGACGCCGGACATTATGCACCTCGCGCTCTCTGCTGTCATCGGAGGCCTCCTTTTTGGATATGATACAGGACTTTTGCGAAGTTGGCAAGAAAACATGGCTGCAGGAGACCATAGTGAGCATGGTAGTTGCTGTGCCATCATTGAAGCTGCTGTTGGTGAATGGATGAACGACACACTTGGCGGGAAAAAGTCAATCCTAATCACGGACGTGGTGTTCTTCGTTGGGGCAATAGTTATGGGCGCAGCTCCAGCTAAGTGGATGATCGCAATTGGGAGAATTATAGTTGGTTTGGGAGTTGGAATGGCTTCTATGACCCCACCCCTCTACATATTAGAGTCAGGGGCTTCTCCTCAGAAAATCAGAGGAGCTCTTGTTAGCAGCAATGGTATGTTATGTACGAGAGGACAATTCTTGTCAGACCTTATCAGTGTCACCTTCACCAAGCTCAAGGAACCTGGCGTTGGATGCTTGGAGTCGCCGGAGTTC
>Malba_011888
ATGGAGGGAGGACACCCGCCTGCTAGCAAGACAGAGTTCACAGAGTGTTGGAGGACAACATGGAAGACGCCTTACATTATGCGTCTTGCTCTCTCTGCTGGCATTGGAGGCCTCCTTTTCGGATACGATACAGGTGTGATTTCTGGTGCATTACTCTACATTCGCGAGGACTTTCACGAAGTTGACAAGAAAACATGGCTGCAAGAAACCATAGTGAGTATGGCAGTTGCAGGGGCAATCATTGGTGCTGCAATTGGCGGATGGATGAACGATGCCCTAGGCCGGAAAAAATCAATCCTAGCAGCAGATTTTGTGTTCTTCATTGGAGCAATAGTAATGGCTGTTGCACCAGCTCCGTGGGTGATCATAATTGGGAGAATTCTGGTCGGTTTGGGAGTTGGAATGGCTTCCATGACCTCGCCGCTCTACATCTCAGAAGCCTCTCCTGCTAGAATCCGAGGGGCCCTTGTCAGTACAAATGGTTTTCTAATCACTGGAGGACAGTTCTTGTCATACCTTATCAATCTTGCTTTCACTAAGGCTCCAGGAACCTGGCGTTGGATGCTTGGCGTAGCAGGAGTTCCGGCTTTGGTACAATTTGTATTGATGTTGTCACTCCCAGAGTCTCCCAGATGGCTCTACAGAGAGAATAAGGCAGATGAGGCTAGGGCCATCTTAGAGAAAATTTATCCTGCCGAAGAAGTTGAGCGTGAAATGCAAGCCTTGCATGAATCTGTCCAAGCTGAAAAGGCCGAGGAGGGAGCTGCTGGAGAAGGTGTGCTAGCAAGGTTAAAGGGTGCCCTCAACAACCCCGTTGTCCGAAGAGGACTCTATGCAGGCATCACTGTCCAAGTGGCTCAACAGTTTGTCGGTATCAACACTGTCATGTACTACAGCCCAACTATTGTTCAGTTTGCTGGGTTTGCATCCAACCAGACCGCGTTGGCACTCTCTCTGATCACTTCAGGACTCAACGTGGTTGGCACTGTCATCAGCATGTGCTTCATAGATAGATACGGAAGGAGAAGGCTGATGATTATCTCCATGATTGGGATCATCACTTGCCTGGTGGTGTTATCCGGGGTGTTTTTCCAGGCAGCATCTCATGCTCCACGCATTAGTAACTTGGAATCCACACATTTCGGTAGCAATTCTACATGTTCAGCTTATGTTTCTGCTCCTAATCCTGGATCATGGAACTGCATGACATGTTTGAAAGCAGAGTGTGCATTCTGTGCTAATAAAGTCAATTTTGCCCCGGGCGCTTGTCTGGCTTCCAATGACGAAATCAGGAGCTCATGTCGGGGAGAACATCGTGTGTGGTACACCAAAGGTTGTCCAAGCAAAGTCGGATTCTTTGCGGTGATCCTGTTGGGATTGTACATAATTGTCTATGCACCTGGAATGGGAACTGTGCCGTGGATCGTAAACTCGGAGATATACCCTCTGAAATACAGAGGGACATGTGGAGGAATTGCTGCAGTTGCGAATTGGAGTGCCAATCTCATTGTAAGTGAGACTTTTTTGACCTTGACTCATGCTCTAGGTTCTGCCGGCACGTTCCTCCTCTTTGCCGGGTTTTCTGTCATTGGACTCGTAGCGATTTACATGCTAGTTCCTGAAACGAAAGGAATGCAGTTTGAGGAGGTTGAGAAGTTGCTTCAGAAAGGGTTTAGGCCCAAACCATTTGCTCCAAAGAGCAAGGAAGTTGGCAAAAATGTTGAACTTTCT
>Malba_022237
ATGGTGGAGGGGGGAGCCCCACCTTCTAGCAAAACTGAGTTCACGGAGTGTTGGAGGACAACATGGAGGACACCGTACATTATGCGCCTTGCGCTCTCAGCTGGCATCGGAGGCCTCCTTTTTGGATATGATACAGGTGTGATCTCCGGGGCATTGCTATACATTCGGGAGGACTTTCGTGAAGTTGACAAAAAAACATGGCTGCAGGAGACCATAGTGAGCATGGCAGTTGCTGGCGCCATCATTGGGGCTGCTGTTGGTGGATGGATGAATGACGCACTTGGCCGGAAAAAATCAATTCTAATCGCGGACGTGGTGTTCTTCGTTGGTGCAATAGTTATGGGCGCGGCTCCAGCCCCATGGGTGATCATAATTGGGAGAATTGTAGTTGGTTTGGGAGTTGGAATGGCTTCTATGACCGCACCCCTATACATCTCAGAAGCTTCTCCTCATAGAATCAGAGGAGCTCTGGTTAGCTGCAATGGTATGTTAATTACAGGAGGACAATTCTTGTCATACCTCATCAATCTCGCCTTCACCAAAGCTCCGGGAACCTGGCGTTGGATGCTTGGAGTCGCGGGACTTCCAGCCCTTGTTCAGTTCATATTGATGTTGTCGCTTCCAGAGTCTCCAAGATGGCTCTACAGAGCGAACAAGGTGGATGAAGCTAGGGCAATTTTGGAGAAAATCTATCCTGAAGAAGAGATTAGTAATTTGGAATCTGCTAAATTCGGCAACTCTTCAACATGTCCGACTTATGTATCGGCTGTCAATCCTACAGCATGGAACTGCATGACGTGTTTGAAACAAGAATGTGGCTTCTGTGCTAGTGAAGTCAAGGATCTCGCTCCGGGAGCTTGCTTGGCCGCCAGTGATAATATCAGGGACTTATGTCGTGGAGAACACAGGACATGGTACAGTAAAGGCTGCCCTAGTAAAATCGGAATATTTGCAGTCATACTATTGGGATTGTACATTATAATGTATGCACCCGGAATGGGAACAGTGCCATGGATCGTGAACTCGGAAATATACCCGCTGAGATACAGAGGGACGGGTGGAGGAATCGCTGCAGTTTCAAACTGGACGGCCAATCTCATAGTGAGCGAGACATACTTGACTCTGACGAAAGCGCTGGGTTCGGCGGGAACGTTTCTCCTCTTTGCTGGGTTTTCTCTTATTGGACTCATATTCATTTACTTGCTAGTTCCTGAAACCAAAGGAATGCAATTTGAAGAGGTTGAGAAGTTGCTGCAGAAAGGCTTCAGACCTAAGCTATTTGCTCCCAAGGACACCAAAGGTAAGGCCAAAGTTGAGGAA
>Malba_022238
ATGGAGGGAGGACACCCGCCTGCTAGCAAGACAGAGTTCACAGAGTGTTGGAGGACAACATGGAAGACGCCTTACATTATGCGTCTTGCTCTCTCTGCTGGCATTGGAGGCCTCCTTTTCGGATACGATACAGGTGTGATTTCTGGTGCATTACTCTACATTCGCGAGGACTTTCGCGATGTTGACAAGAAAACATGGTTGCAAGAAACCATAGTGAGTATGGCAGTTGCAGGAGCAATCATTGGTGCTGCAATTGGCGGATGGATGAACGATGCCCTGGGCCGGAAAAAATCAATCCTAGCAGCAGATTTTGTTTTCTTCATTGGAGCAATAGTAATGGCTGTCGCACCAGCTCCGTGGGTGATCATAATCGGGAGAATTCTGGTCGGTTTTGGAGTTGGAATGGCTTCCATGACCTCGCCACTCTACATCTCAGAAGCCTCTCCTGCTAGAATCAGAGGTGCCCTGGTCAGTACAAATGGTTTTCTAATCACTGGAGGACAGTTCTTGTCATACCTTATAAATCTTGCTTTCACCAAGGCTCCAGGAACATGGCGTTGGATGCTCGGCGTAGCAGGAGTTCCGGCTTTGGTACAATTTGTATTGATGTTGTCACTCCCAGAGTCTCCCAGATGGCTCTACAGAGAGAATAAGCCAGATGAGGCTAGGGCCATCTTAGAGAAAATTTATCCTGCCGAAGAAGTTGAGCGTGAAATGCAAGCCTTGCATGAATCCGTCCAAGCTGAAAAGGCCGAGGGAGGAGCTGCTGGAGAAGGTGTGCTAGCAAGATTAAAGGGTGCCTTCAGCAACCCCGTTGTCCGAAGAGGACTCTATGCAGGCATTACTGTCCAAGTGGCTCAGCAATTTGTCGGTATCAACACTGTCATGTACTACAGCCCAACTATTGTTCAGTTTGCCGGGTTTGCATCCAACCAGACGGCGTTGGCACTCTCTCTGGTCACTTCTGGACTCAACGTGGTTGGCACTGTCATCAGCATGTGCTTCATAGATAGATACGGAAGGAGAAGGCTGATGATTATCTCCATGATTGGAATCATCACTTGCTTGGTGGTGTTATCTGGGGTGTTTTTCCAGGCAGCATCTCATGCTCCACGCATCAGTAACTTGGAATCCACACATTTCGGTGGCAATTCTACATGTTCTGCTTATGTTTCTGCTCCTAATCCAGGATCGTGGAACTGCATGACGTGTTTGAAAGCAGAGTGTGGATTCTGTGCTAATAAAGTCAATTTTGCCCCGGGCGCTTGTTTGGCTTACAATGACAATATCAGGAGCTCATGTCGGGGAGAACATCGTGTGTGGTACACCAAAGGTTGTCCAAGCAAAGTCGGATTCTTCGCAGTGATCCTGTTGGGATTGTACATCATTGTCTATGCACCTGGAATGGGAACTGTGCCGTGGATCGTGAACTCGGAGATATACCCTCTCAGGTATAGAGGAACATGTGGAGGAATGGCTGCAGTTGCAAATTGGAGTGCCAATCTCATTGTGAGTGAGACATTTTTGACCTTGACTCATGCTCTAGGTTCCGCCGGCACGTTCCTCCTCTTTGCCGGGTTTTCTGTCATTGGACTCATAGCGATATACATGCTAGTTCCTGAAACGAAAGGAATGCAGTTTGAGGAGGTTGAGAAGTTGCTTCAGAAAGGGTTTAGGCCAAAGCCATTTGCTTCAAAGAGCAAGCAAGTCGGCAAAAATGTTGAACTTTCC
>Malsi_05g033790
ATGGAGGGAGGACACCCGCCTGCTAGCAAGACAGAGTTCACAGAGTGTTGGAGGACAACATGGAAGACGCCTTACATTATGCGTCTTGCTCTCTCTGCTGGCATTGGAGGCCTCCTTTTCGGATACGATACAGGTGTGATTTCTGGTGCATTACTCTACATTCGCGAGGACTTTCGCGATGTTGACAAGAAAACATGGTTGCAAGAAACCATAGTGAGTATGGCAGTTGCAGGAGCAATCATTGGTGCTGCAATTGGCGGATGGATGAACGATGCCCTAGGCCGGAAAAAATCAATCCTAGCAGCAGACTTTGTGTTCTTCATTGGAGCAATAGTAATGGCTGTTGCACCAGCTCCGTGGGTGATCATAATCGGGAGAATTCTGGTCGGTTTTGGAGTTGGAATGGCTTCCATGACCTCGCCGCTCTACATCTCAGAAGCCTCTCCCGCTAGAATCCGAGGTGCCCTGGTCAGTACAAATGGTTTTCTAATCACTGGAGGACAGTTCTTGTCATACCTTATAAATCTTGCTTTCACCAAGGCTCCAGGAACATGGCGTTGGATGCTTGGCGTAGCAGGAGTTCCGGCTTTGGTACAATTTGTATTGATGTTGTCGCTCCCAGAGTCTCCCAGATGGCTCTACAGAGAGAATAAGGCAGATGAGGCTAGGGCCATCTTAGAGAAAATTTATCCTGCCGAAGAAGTTGAGCGTGAAATGCAAGCCTTGCATGAATCCGTCCAAGCTGAAAAGGCCGAGGGAGGAGCTGCTGGAGAAGGTGTCCTAGCAAGATTAAAGGGCGCCTTCAGCAACCCCGTTGTCCGAAGAGGACTCTATGCAGGCATTACTGTCCAAGTGGCTCAGCAATTTGTCGGTATCAACACTGTCATGTACTACAGCCCAACTATTGTTCAGTTTGCCGGGTTTGCATCCAACCAGACGGCGTTGGCACTCTCTCTGGTCACTTCTGGACTCAACGTGGTTGGCACTGTCATCAGCATGTGCTTCATAGATAGATACGGAAGGAGAAGGCTGATGATTATCTCCATGATTGGAATCATCACTTGCTTGGTGGTGTTATCTGGGGTGTTTTTCCAGGCAGCATCTCATGCTCCACGCATCAGTAACTTGGAATCCACACATTTCGGTGCCAATTCTACATGTTCTGCTTATTTTGCCCCGGGCGCTTGTTTGGCTTACAATGACAATATCAGGAGTTCATGTCGGGGAGAACATCGTGTGTGGTACACCAAAGGTTGTCCAAGCAAAGTCGGATTCTTCGCAGTGATCCTGTTGGGATTGTACATCATTGTCTATGCACCTGGAATGGGAACTGTGCCGTGGATCGTGAACTCGGAGATATACCCTCTCAGGTATAGAGGAACATGTGGAGGAATGGCTGCAGTTGCAAATTGGAGTGCCAATCTCATTGTGAGTGAGACATTTTTGACCTTGACTCATGCTCTAGGTTCCGCCGGCACGTTCCTCCTCTTTGCCGGGTTTTCTGTCATTGGACTCATAGCGATATACATGCTAGTTCCTGAAACGAAAGGAATGCAGTTTGAGGAGGTTGAGAAGTTGCTTCAGAGAGGGTTTAGGCCCAAGCCATTTGCTTCAAAGAGCAAGCAAGTCGGCAAAAATCTGCTATTCTTTGTGCTTGTTTTTGCAAATTCCGAAGGGTTTGCTGCGCATGCATGCGTCTGTATATTTATCAAAACTACATTGCCATTTTATATAACATCTGGCATGCATATAGAGAATAAAAAACGTATAAACCGGTCAAAGCACGAAAGTAGAGTTGCTTGGACGAAGACGAAGAAGAAGAAAATGGTGGAGGGGGGAGCCCCACCTTCTAGCAAAACTGAGTTCACGGAGTGTTGGAGGACAACATGGAGGACACCGTACATTATGCGCCTTGCGCTCTCAGCTGGCATCGGAGGCCTCCTTTTTGGATATGATACAGGTGTGATCTCCGGGGCATTGCTATACATTCGGGAGGACTTTCGTGAAGTTGACAAAAAAACATGGCTGCAGGAGACCATAGTGAGCATGGCAGTTGCTGGCGCCATCATTGGGGCTGCTGTTGGTGGATGGATGAATGACGCACTTGGCCGGAAAAAATCAATTCTAATCGCGGACGTGGTGTTCTTCGTTGGTGCAATAGTTATGGGCGCGGCTCCAGCTCCATGGGTGATCATAATTGGGAGAATTGTAGTTGGTTTGGGAGTTGGAATGGCTTCTATGACCGCACCCCTCTACATCTCAGAAGCTTCTCCTCATAGAATCAGAGGAGCTCTGGTTAGCTGCAACGGTATGTTAATTACAGGAGGACAATTCTTGTCATACCTCATCAATCTCGCCTTCACCAAAGCTCCGGGAACCTGGCGTTGGATGCTTGGAGTCGCGGGACTTCCAGCCCTTGTTCAGTTCATATTGATGTTGTCGCTTCCAGAGTCTCCAAGATGGCTCTATAGAGCGAAAATCTATCCTGAAGAAGAGGTGGAAGATGAATTGAAGGCCTTGCATGAATCTGTCGAATTTGAAAAGGCCGAGGACTCAGCAGCTGGGAATGGCATTATCCAAAAACTAAAGGGTGCCTTGAGCAACACCGTGGTTCGAAGAGGACTCTACGCAGGCATCACTGTCCAAGTAGCTCAGCAATTTGTCGGTATTAATACCGTGATGTATTACAGCCCGACCATTGTTCAATTCGCTGGTTTTGCATCCAACCAGACCGCTATGGCACTCTCTCTCATCACCTCCGGTCTCAACGTTGTTGGAACCCTAATCAGCATGTGCTTTGTAGATAGATACGGAAGGAGAAGGCTGATGATCATTTCTATGTTTGGTATTATCGCTTGCCTTGTGGTGTTAGCCGGGGTTTTTTTCTATGCCGCGGAACATTCTCCGAACATTAGTAATTTGGAATCTGCTAAATTCGGCAACTCTTCAACATGTCCGACTTATGTATCGGCTGTCAATCCTACAGCATGGAACTGCATGACGTGTTTGAAACAAGAATGTGGCTTCTGTGCTAGTGAAGTCAAGGATCTCGCTCCGGGAGCTTGCTTGGCCGCCAGTGATAATATCAGGGACTTATGTCGTGGAGAACACAGGACATGGTACAGTAAAGGCTGCCCTAGTAAAATCGGAATATTTGCAGTGATACTATTGGGATTGTACATTATAATGTATGCACCCGGAATGGGAACAGTGCCATGGATCGTGAACTCGGAAATATACCCGCTGAGATACAGAGGGACGGGTGGAGGAATCGCTGCAGTTTCAAACTGGACGGCCAATCTCATAGTGAGCGAGACATACTTGACTCTGACGAAAGCGCTGGGTTCGGCGGGAACGTTTCTCCTCTTTGCTGGGTTTTCTCTTATTGGACTCATATTCATTTACTTGCTAGTTCCTGAAACCAAAGGAATGCAATTTGAAGAGGTTGAGAAGTTGCTGCAGAAAGGCTTCAGACCTAAGCTATTTGCTCCCAAGGACACCAAAGGTAAGGCCAAAGTTGAGGAA
>Malsi_10g030550
ATGGAGGGAGGACACCCGCCTGCTAGCAAGACAGAGTTCACAGAGTGTTGGAGGACAACATGGAAGACGCCTTACATAATGCGTCTTGCTCTCTCTGCTGGCATTGGAGGCCTCCTTTTCGGATACGATACAGGTGTGATTTCTGGTGCATTACTCTACATTCGCGAGGACTTTCACGAAGTTGACAAGAAAACATGGCTGCAAGAAACCATAGTGAGTATGGCAGTTGCAGGGGCAATCATTGGTGCTGCAATTGGCGGATGGATGAACGATGCCCTAGGCCGGAAAAAATCAATCCTAGCAGCAGATTTTGTGTTCTTCATTGGAGCAATAGTAATGGCTGTTGCACCAGCCCCGTGGGTGATCATAATCGGGAGAATTCTGGTCGGTTTGGGAGTTGGAATGGCTTCCATGACCTCGCCTCTCTACATCTCAGAAGCTTCTCCTGCTAGAATCCGAGGAGCCCTTGTCAGTACAAATGGTTTTCTAATCACTGGTGGACAGTTCTTGTCATACCTTATCAATCTTGCCTTCACTAAGGCTCCAGGAACCTGGCGTTGGATGCTCGGCGTAGCAGGAGTTCCAGCTTTGGTACAATTTGTATTGATGTTGTCACTCCCAGAGTCTCCCAGGTGGCTCTACAGAGAGAATAAGGCAGATGAGGCTAGGGCCATCTTAGAGAAAATTTATCCTGCCGAAGAAGTTGAGCGTGAAATGCAAGCCTTGCATGAATCCGTCCAAGCTGAAAAGGCCGAGGAGGGAGCTGCTGGAGAAGGTGTGCTAGCAAGGTTAAAGGGTGCCCTCAACAACCCCGTTGTCCGAAGAGGACTCTATGCAGGCATCACTGTCCAAGTGGCTCAACAGTTTGTCGGTATCAACACTGTCATGTACTACAGCCCAACTATTGTTCAGTTTGCTGGGTTTGCATCCAACCAGACTGCGTTGGCACTCTCTCTGATCACTTCAGGACTCAACGTGGTTGGCACTGTCATCAGCATGTGCTTCATAGATAGATACGGAAGGAGAAGGCTGATGATTATCTCCATGATTGGGATCATCACTTGCCTGGTGGTGTTATCCGGGTTTGCCCCGGGCGCTTGTTTGGCTTCCAATGACGAAATCAGGAGCTCATGTCGGGGAGAACATCGTGTGTGGTACACCAAAGGCTGTCCAAGCAAAGTCGGATTCTTTGCGGTGATCCTGTTGGGATTGTACATAATTGTCTATGCACCTGGAATGGGAACTGTTCCGTGGATCGTAAACTCGGAGATATACCCTCTGAAATACAGAGGGACATGTGGAGGAATTGCTGCAGTTGCGAATTGGAGTGCCAATCTCATTGTGAGTGAGACATTTTTGACCTTGACTCATGCTCTAGGTTCTGCCGGCACGTTCCTCCTCTTTGCCGGGTTTTCGGTCATTGGACTCGTAGCGATTTACATGCTAGTTCCTGAAACGAAAGGAATGCAGTTTGAGGAGGTTGAGAAGTTGCTTCAGAAAGGGTTTAGGCCCAAACCATTTGCTCCAAAGAGCAAGGAAGTTGCCAAAAATAGTCAAGATGGCCGAGTTGGTCTAAGGCGCCAGTTTCAGGTACTGGTCCGAAAGGGCATGGTTTGTACATCAGGAGCATCTTACTGCCAAAAAAATACATGTTTGTATGATTTAGGTTTGCTGCATGCGTCTGCATATATATTATTTATCAAAACTACGTGGCCATCTTATATAATTAACAGATGGAATGCATATAGAAATGAAACATATAAACCAGTAAATGCAGTAGGTATGGTGATGCAATGGATAAAAAAAGAAGAAAATGGTCAAGGAGGAGCCCCACCTTCTAGTAAAACTGAGTTCACAGAGTGTTGGAGGACAACATGGAGGACGCCGGACATTATGCACCTCGCGCTCTCTGCTGTCATCGGAGGCCTCCTTTTTGGATATGATACAGGAGACCATAGTGAGCATGGTAGTTGCTGCGCCATCATTGAAGTTGGTGAATGGATGAACGACACACTTGGCGGGAAAAAGTCAATCCTAATCACGGACGTGGTGTTCTTCGTTGGGGCAATAGTTATGGGCGCAGCTCCAGCTAAGTGGATGATCGCAATTGGGAGAATTATAGTTGGTTTGGGAGTTGGAATGGCTTCTATGACCGCACCCCTCTACATATTAGAGTCAGGGGCTTCTCCTCAGAAAATCAGAGGAGCTCTTGTTAGCAGCAATGGTATGTTATGTACGACAGGACAATTCTTGTCAGACCTTATCAGTGTCACCTTCACCAAGCTCAAGGAACCTGGCGTTGGATGCTTGGAGTCGCCGGAGTTC
>Malsy_05g030420
ATGGAGGGAGGACACCCGCCTGCTAGCAAGACAGAGTTCACAGAGTGTTGGAGGACAACATGGAAGACGCCTTACATTATGCGTCTTGCTCTCTCTGCTGGCATTGGAGGCCTCCTTTTCGGATACGATACAGGTGTGATTTCTGGTGCATTACTCTACATTCGCGAGGACTTTCGCGATGTTGACAAGAAAACATGGTTGCAAGAAACCATAGTGAGTATGGCAGTTGCAGGAGCAATCATTGGTGCTGCAATTGGCGGATGGATGAACGATGCCCTAGGCCGGAAAAAATCAATCCTAGCAGCAGACTTTGTGTTCTTCATTGGAGCAATAGTAATGGCTGTTGCACCAGCTCCGTGGGTGATCATAATCGGGAGAATTCTGGTCGGTTTTGGAGTTGGAATGGCTTCCATGACCTCGCCGCTCTACATCTCAGAAGCCTCTCCCGCTAGAATCCGAGGTGCCCTGGTCAGTACAAATGGTTTTCTAATCACTGGAGGACAGTTCTTGTCATACCTTATAAATCTTGCTTTCACCAAGGCTCCAGGAACATGGCGTTGGATGCTTGGCGTAGCAGGAGTTCCGGCTTTGGTACAATTTGTATTGATGTTGTCGCTCCCAGAGTCTCCCAGATGGCTCTACAGAGAGAATAAGGCAGATGAGGCTAGGGCCATCTTAGAGAAAATTTATCCTGCCGAAGAAGTTGAGCGTGAAATGCAAGCCTTGCATGAATCCGTCCAAGCTGAAAAGGCCGAGGGAGGAGCTGCTGGAGAAGGTGTGCTAGCAAGATTAAAGGGTGCCTTCAGCAACCCCGTTGTCCGAAGAGGACTCTATGCAGGCATTACTGTCCAAGTGGCTCAGCAATTTGTCGGTATCAACACTGTCATGTACTACAGCCCAACTATTGTTCAGTTTGCCGGGTTTGCATCCAACCAGACGGCGTTGGCACTCTCTCTGGTCACTTCTGGACTCAACGTGGTTGGCACTGTCATCAGCATGTGCTTCATAGATAGATACGGAAGGAGAAGGCTGATGCTTATCTCCATGATTGGAATCATCACTTGCTTGGTGGTGTTATCTGGGGTGTTTTTCCAGGCAGCATCTCATGCTCCACGCATCAGTAACTTGGAATCCACACATTTCGGTGCCAATTCTACATGTTCTGCTTATGTTTCTGCTCCTAATCCAGGATCGTGGAACTGCATGACGTGTTTGAAAGCAGAGTGTGGATTCTGTGCTAATAAAGTCAATTTTGCCCCGGGCGCTTGTTTGGCTTACAATGACAATATCAGGAGCTCATGTCGGGGAGAACATCGTGTGTGGTACACCAAAGGTTGTCCAAGCAAAGTCGGATTCTTCGCAGTGATCCTGTTGGGATTGTACATCATTGTCTATGCACCTGGAATGGGAACTGTGCCGTGGATCGTGAACTCGGAGATATACCCTCTCAGGTATAGAGGAACATGTGGAGGAATGGCTGCAGTTGCAAATTGGAGTGCCAATCTCATTGTGAGTGAGACATTTTTGACCTTGACAAATGCTCTAGGTTCCGCCGGCACGTTCCTCCTCTTTGCCGGGTTTTCTGTCATTGGACTCATAGCGATATACATGCTAGTTCCTGAAACGAAAGGAATGCAGTTTGAGGAGGTTGAGAAGTTGCTTCAGAAAGGGTTTAGGCCCAAGCCATTTGCTTCAAAGAGCAAGCAAGTCGGCAAAAATACGAAGAAGAAAAAAATGGTGGAGGGGGGAGCCCCACCTTCTAGCAAAACTGAGTTCACGGAGTGTTGGAGGACAACATGGAGGACACCGTACATTATGCGCCTTGCGCTCTCAGCTGGCATCGGAGGCCTCCTTTTTGGATATGATACAGGTGTGATCTCCGGGGCATTGCTATACATTCGGGAGGACTTTCGTGAAGTTGACAAAAAAACATGGCTGCAGGAGACCATAGTGAGCATGGCAGTTGCTGGCGCCATCATTGGGGCTGCTGTTGGTGGATGGATGAATGACGCACTTGGCCGGAAAAAATCAATTCTAATCGCGGACGTGGTGTTCTTCGTTGGTGCAATAGTTATGGGCGCGGCTCCAGCTCCATGGGTGATCATAATTGGGAGAATTGTAGTTGGTTTGGGAGTTGGAATGGCTTCTATGACCGCACCCCTCTACATCTCAGAAGCTTCTCCTCATAGAATCAGAGGAGCTCTGGTTAGCTGCAACGGTATGTTAATTACAGGAGGACAATTCTTGTCATACCTCATCAATCTCGCCTTCACCAAAGCTCCGGGAACCTGGCGTTGGATGCTTGGAGTCGCGGGACTTCCAGCCCTTGTTCAGTTCATATTGATGTTGTCGCTTCCAGAGTCTCCAAGATGGCTCTACAGAGCGAACAAGGTGGATGAAGCTAGGGCAATTTTGCAGAAAATCTATCCTGAAGAAGAGGTGGAAGATGAATTGAAGGCCTTGCATGAATCTGTCGAATTTGAAAAGGCCGAGGACTCAGCAGCTGGGAATGGCATGATCCAAAAACTAAAGGGTGCCTTGAGCAACACCGTGGTTCGAAGAGGACTCTACGCAGGCATCACTGTCCAAGTAGCTCAGCAATTTGTCGGTATTAATACCGTGATGTATTACAGCCCGACCATTGTTCAATTCGCTGGTTTTGCATCCAACCAGACCGCTATGGCACTCTCTCTCATCACCTCCGGTCTCAACGTTGTTGGAACCCTAATCAGCATGTGCTTTGTAGATAGATACGGAAGGAGAAGGCTGATGATCATTTCTATGTTTGGTATTATCGCTTGCCTTGTGGTGTTAGCCGGGGTTTTTTTCTATGCCGCGGAACATTCTCCGAAGATTAGTAATTTGGAATCTGCTAAATTCGGCAACTCTTCAACATGTCCGACTTATGTATCGGCTGTCAATCCTACAGCATGGAACTGCATGACGTGTTTGAAACAAGAATGTGGCTTCTGTGCTAGTGAAGTCAAGGATCTCGCTCCGGGAGCTTGCTTGGCCGCCAGTGATAATATCAGGGACTTATGTCGTGGAGAACACAGGACATGGTACAGTAAAGGCTGCCCTAGTAAAATCGGAATATTTGCAGTGATACTATTGGGATTGTACATTATAATGTATGCACCCGGAATGGGAACAGTGCCATGGATCGTGAACTCGGAAATATACCCGCTGAGATACAGAGGGACGGGTGGAGGAATCGCTGCAGTTTCAAACTGGACGGCCAATCTCATAGTGAGCGAGACATACTTGACTCTGACGAAAGCGCTGGGTTCGGCGGGAACGTTTCTCCTCTTTGCTGGGTTTTCTCTTATTGGACTCATATTCATTTACTTGCTAGTTCCTGAAACCAAAGGAATGCAATTTGAAGAGGTTGAGAAGTTGCTGCACAAAGGCTTCAGACCTAAGCTATTTGCTCCCAAGGACACCAAAGGTAAAGCCAAAGTTGAGGAA
>Malsy_10g029310
ATGGAGGGAGGACACCCGCCTGCTAGCAAGACAGAGTTCACAGAGTGTTGGAGGACAACATGGAAGACGCCTTACATTATGCGTCTTGCTCTCTCTGCTGGCATTGGAGGCCTCCTTTTCGGATACGATACAGGTGTGATTTCTGGTGCATTACTCTACATTCGCGAGGACTTTCACGAAGTTGACAAGAAAACATGGCTGCAAGAAACCATAGTGAGTATGGCAGTTGCAGGGGCAATCATTGGTGCTGCAATTGGCGGATGGATGAACGATGCCCTAGGCCGGAAAAAATCAATCCTAGCAGCAGATTTTGTGTTCTTCATTGGAGCAATAGTAATGGCTGTTGCACCAGCCCCGTGGGTGATCATAATCGGGAGAATTCTGGTCGGTTTGGGAGTTGGAATGGCTTCCATGACCTCACCGCTCTACATCTCAGAAGCTTCTCCTGCTAGAATCCGAGGAGCCCTTGTCAGTACAAATGGTTTTCTAATCACTGGTGGACAGTTCTTGTCATACCTTATCAATCTTGCCTTCACTAAGGCTCCAGGAACCTGGCGTTGGATGCTCGGCGTAGCAGGAGTTCCAGCTTTGGTACAATTTGTATTGATGTTATCACTCCCAGAGTCTCCCAGATGGCTATACAGAGAGAATAAGGCAGATGAGGCTAGGGCCATCTTAGAGAAAATTTATCCTGCCGAAGAAGTTGAGCGTGAAATGCAAGCCTTGCATGAATCCGTCCAAGCTGAAAAGGCCGAGGAGGGAGCTGCTGGAGAAGGTGTGCTAGCAAGGTTAAAGGGTGCCCTCAACAACCCCGTTGTCCGAAGAGGACTCTATGCAGGCATCACTGTCCAAGTGGCTCAACAGTTTGTCGGTATCAACACTGTCATGTACTACAGCCCAACTATTGTCCAGTTTGCTGGGTTTGCATCCAACCAGACCGCGTTGGCACTCTCTCTGATCACTTCAGGACTCAACGTGGTTGGCACTGTCATCAGCATGTGCTTCATAGATAGATACGGAAGGAGAAGGCTGATGATTATCTCCATGATTGGGATCATCACTTGCCTGGTGGTGTTATCCGGGGTGTTTTTCCAGGCAGCATCTCATGCTCCACGCATTAGTAACTTGGAATCCACACATTTCGGTAGCAATTCTACATGTTCAGCTTATGTTTCTGCTCCTAATCCTGGATCATGGAACTGCATGACATGTTTGAAAGCAGAGTGTGGATTCTGTGCTAATAAAGTCAATTTTGCCCCGGGCGCTTGTTTGGCTTCCAATGACGAAATCAGGAGCTCATGTCGGGGAGAACATCGTGTGTGGTACACCAAAGGTTGTCCAAGCAAAGTCGGATTCTTTGCGGTGATCCTGTTGGGATTGTACATAATTGTCTATGCACCTGGAATGGGAACTGTGCCGTGGATCGTAAACTCGGAGATATACCCTCTGAAATACAGAGGGACATGTGGAGGAATTGCTGCAGTTGCGAATTGGAGTGCCAATCTCATTGTGAGTGAGACATTTTTGACCTTGACTCATGCTCTAGGTTCTGCCGGCACGTTCCTCCTCTTTGCCGGGTTTTCGGTCATTGGACTCGTAGCGATTTACATGCTAGTTCCTGAAACGAAAGGAATGCAGTTTGAGGAGGTTGAGAAGTTGCTTCAGAAAGGGTTTAGGCCCAAACCATTTGCTCCAAAGAGCAAGGAAGTTGCCAAAAATGTTTGTTCGCTATTTTTGCAAACTCCACTCGAGTTTGTATTTGTTCTTAGTTTGCACATCAGGAGCATCTCTGCCAAAAAAAATGCATGTTTGTTTGCTGCATGCGTCTGCATATTATTTATCAAAACTACATGGCCATCTTATATAATTAACACATGGAATGCATATAGAAATGAAACATATAAACCAATAAATGCAGTAGGTATAGTGATGCAATGGATAAAAAAAGAAGAAAATGGTCAAGGAGGAGCCCCACCTTCTAGTAAAACTGAGTTCACAGAGTGTTGGAGGACGCCGGACATTATGCACCTCGCGCTCTCTGCTGTCATCGGAGGCCTCCTTTTTGGATATGATACAGGACTTTTGCGAAGTTGGCAAGAAAACATGGCTGCAGGAGACCATAGTGAGCATGGTAGTTGCTGCGCCATCATTGAAGCTGCTGTTGGTGAATGGATGAACGACACACTTGGCGGGAAAATTATGGGCGCAGCTCCAGCTAAGTGGATGATCGCAATTGGGAGAATTGTAGTTGGTTTGGGAGTTGGAATGGCTTCTATGACCGCACCCCTCTACATATTAGAGTCAGGGGCTTCTCCTCAGAAAATCAGAGGAGCTCTTGTTAGCAGCAATGGTATGTTATGTACGAGAGGACAATTCTTGTCAGACCTTATCAGTGTCACCTTCACCAAGCTCAAGGAACCTGGCGTTGGATGCTTGGAGTCGCCGGAGTTCCAGCCCTTGTTCAAACATGTTGTGGAGAACACGGGACATGGTACAGCAAAGGTTGCCCTAGTAAAATTGGAATATTTGCAG
>Maldo_GDDH_05G1108700
ATGGCAGTTGCAGGAGCAATCATTGGTGCTGCAATTGGCGGATGGATGAACGATGCCCTAGGCCGGAAAAAATCAATCATAGCAGCAGATTTTGTGTTCTTCATTGGAGCAATAGTAATGGCTGTTGCACCAGCTCCGTGGGTGATCATAATCGGGAGAATTCTAGTCGATTTTGGAGTTGGAATGGCTTCCATGACCTCGCCGCTCTACATCTCAGAAGCCTCTCCTGCTAGAATCCGAGGTGCCCTGGTCAGTACAAATGGTTTTCTAATCACTGGAGGACAGTTCTTGTCATACCTTAAAAATCTTGCTTTCACCAAGGCTCCAGGAACATGGCGTTGGATGCTCGGCGTAGCAGGAGTTCTGGCTTTGAATAAGGCAGATGAGGATAGGGCCATCTTAGAGAAAATTTATCTTGCCGAAGAAGTTGAGCATGAAATACAAGCCTTGCATGAATTCGTCCAAGCTGAAAAGGCCGAGGGAGGAGATGCTAGAGAAGGTGTGCTAGCAAGATTAAAGGGTGCCTTCAACAACCCTGTTGTTCGAAGAGGACTCTATGCAGGCATTACTGTCCAAGTGGCTCAGCAATTTGTCGGTATCAACACTGTCATGTACTACAGCCCAACTATTGTTCAGTTTGCCGGGTTTGCATCCAAC
>Maldo_GDDH_05G1359700
ATGGTGGAGGGGGGAGCCCCACCTTCTAGCAAAACTGAGTTCACGGAGTGTTGGAGGACAACATGGAGGACACCGTACATTATGCGCCTTGCGCTCTCAGCTGGCATCGGAGGCCTCCTTTTTGGATATGATACAGGTGTGATCTCCGGGGCATTGCTATACATTCGGGAGGACTTTCGTGAAGTTGACAAAAAAACATGGCTGCAGGAGACCATAGTGAGCATGGCAGTTGCTGGCGCCATCATTGGGGCTGCTGTTGGTGGATGGATGAATGACGCACTTGGCCGGAAAAAATCAATTCTAATCGCGGACGTGGTGTTCTTCGTTGGTGCAATAGTTATGGGCGCGGCTCCAGCTCCATGGGTGATCATAATTGGGAGAATTGTAGTTGGTTTGGGAGTTGGAATGGCTTCTATGACCGCACCCCTCTACATCTCAGAAGCTTCTCCTCATAGAATCAGAGGAGCTCTGGTTAGCTGCAACGGTATGTTAATTACAGGAGGACAATTCTTGTCATACCTCATCAATCTCGCCTTCACCAAAGCTCCGGGAACCTGGCGTTGGATGCTTGGAGTCGCGGGACTTCCAGCCCTTGTTCAGTTCATATTGATGTTGTCGCTTCCAGAGTCTCCAAGATGGCTCTACAGAGCGAACAAGGTGGATGAAGCTAGGGCAATTTTGCAGAAAATCTATCCTGAAGAAGAGGTGGAAGATGAATTGAAGGCCTTGCATGAATCTGTCGAATTTGAAAAGGCCGAGGACTCAGCAGCTGGGAATGGCATGATCCAAAAACTAAAGGGTGCCTTGAGCAACACCGTGGTTCGAAGAGGACTCTACGCAGGCATCACTGTCCAAGTAGCTCAGCAATTTGTCGGTATTAATACCGTGATGTATTACAGCCCGACCATTGTTCAATTCGCTGGTTTTGCATCCAACCAGACCGCTATGGCACTCTCACTCATCACATCCGGTCTCAACGTTGTTGGAACCCTAATCAGCATGTGCTTTGTAGATAGATACGGAAGGAGAAGGCTGATGATCATTTCTATGTTTGGTATTATCGCTTGCCTTGTGGTGTTAGCCGGGGTTTTTTTCTATGCCGCGGAACATTCTCCGAAGATTAGTAATTTGGAATCTGCTAAATTCGGCAACTCTTCAACATGTCCGACTTATGTATCGGCTGTCAATCCTACAGCATGGAACTGCATGACGTGTTTGAAACAAGAATGTGGCTTCTGTGCTAGTGAAATCAAGGATCTCGCTCCGGGAGCTTGCTTGGCCGCCAGTGATAATATCAGGGACTTATGTCGTGGAGAACACAGGACATGGTACAGTAAAGGCTGCCCTAGTAAAATCGGAATATTTGCAGTGATACTATTGGGATTGTACATTATAATGTATGCACCCGGAATGGGAACAGTGCCATGGATCGTGAACTCGGAAATATACCCGCTGAGATACAGAGGGACGGGTGGAGGAATCGCTGCAGTTTCAAACTGGACGGCCAATCTCATAGTGAGCGAGACATACTTGACTCTGACGAAAGCGCTGGGTTCGGCGGGAACGTTTCTCCTCTTTGCTGGGTTTTCTCTTATTGGACTCATATTCATTTACTTGCTAGTTCCTGAAACCAAAGGAATGCAATTTGAAGAGGTTGAGAAGTTGCTGCAGAAAGGCTTCAGACCTAAGCTATTTGCTCCCAAGGACACCAAAGGTAAGGCCAAAGTTGAGGAA
>Maldo_GDDH_05G1359900
ATGGAGGGAGGACACCCGCCTGCTAGCAAGACAGAGTTCACAGAGTGTTGGAGGACAACATGGAAGACGCCTTACATTATGCGCCTTGCTCTCTCTGCTGGCATTGGAGGCCTCCTTTTCGGATACGATACAGGTGTGATTTCTGGTGCATTACTCTACATTCGCGAGGACTTTCGCGATGTTGACAAGAAAACATGGTTGCAAGAAACCATAGTGAGTATGGCAGTTGCAGGAGCAATCATTGGTGCTGCAATTGGCGGATGGATGAACGATGCCCTAGGCCGGAAAAAATCAATCCTAGCAGCAGACTTTGTGTTCTTCATTGGAGCAATAGTAATGGCTGTTGCACCAGCTCCGTGGGTGATCATAATTGGGAGAATTCTGGTCGGTTTTGGAGTTGGAATGGCTTCCATGACCTCGCCGCTCTACATCTCAGAAGCCTCTCCCGCTAGAATCCGAGGTGCCCTGGTCAGTACAAATGGTTTTCTAATCACTGGAGGACAGTTCTTGTCATACCTTATAAATCTTGCTTTCACCAAGGCTCCAGGAACATGGCGTTGGATGCTTGGCGTAGCAGGAGTTCCGGCTTTGGTACAATTTGTATTGATGTTGTCGCTCCCAGAGTCTCCCAGATGGCTCTACAGAGAGAATAAGGCAGATGAGGCTAGAGCCATCTTAGAGAAAATTTATCCTGCCGAAGAAGTTGAGCGTGAAATGCAAGCCTTGCATGAATCCGTCCAAGCTGAAAAGGCCGAGGGAGGAGCTGCTGGAGAAGGTGTGCTAGCAAGATTAAAGGGTGCCTTCAGCAACCCCGTTGTCCGAAGAGGACTCTATGCAGGCATTACTGTCCAAGTGGCTCAGCAATTTGTCGGTATCAACACTGTCATGTACTACAGCCCAACTATTGTTCAGTTTGCCGGGTTTGCATCCAACCAGACGGCGTTGGCACTCTCTCTGGTCACTTCTGGACTCAACGTGGTTGGCACTGTCATCAGCATGTGCTTCATAGATAGATACGGAAGGAGAAGGCTGATGCTTATCTCCATGATTGGAATCATCACTTGCTTGGTGGTGTTATCTGGGGTGTTTTTCCAGGCAGCATCTCATGCTCCACGCATCAGTAACTTGGAATCCACACATTTCGGTGCCAATTCTACATGTTCTGCTTATGTTTCTGCTCCTAATCCAGGATCGTGGAACTGCATGACGTGTTTGAAAGCAGAGTGTGGATTCTGTGCTAATAAAGTCAATTTTGCCCCGGGCGCTTGTTTGGCTTACAATGACAATATCAGGAGCTCATGTCGGGGAGAACATCGTGTGTGGTACACCAAAGGTTGTCCAAGCAAAGTCGGATTCTTCGCAGTGATCCTGTTGGGATTGTACATCATTATCTATGCACCTGGAATGGGAACTGTGCCGTGGATCGTGAACTCGGAGATATACCCTCTCAGGTATAGAGGAACATGTGGAGGAATGGCTGCAGTTGCAAATTGGAGTGCCAATCTCATTGTGAGTGAGACATTTTTGACCTTGACAAATGCTCTAGGTTCCGCCGGCACGTTCCTCCTCTTTGCCGGGTTTTCTGTCATTGGACTCATAGCGATATACATGCTAGTTCCTGAAACGAAAGGAATGCAGTTTGAGGAGGTTGAGAAGTTGCTTCAGAAAGGGTTTAGGCCCAAGCCATTTGCTTCAAAGAGCAAGCAAGTCGGCAAAAATGTTGAACTTTCC
>Maldo_GDDH_10G1335300
ATGGGGGTAAGGCTAGCCGACATTCACCTCTCCCAGACCCTGCGTAAAGCGGGAGCCTTGTGCACTGGGTACGACCTTTTTTTTTTTTTTTTTTTTTGTACATCAGGAGCATCTTACTGCCAAAAAAATACATGTTTGTATGATTTAGGTTTGCTGCATGCGTCTGCATATATATTATTTATCAAAACTACGTGGCCATCTTATATAATTAACAGATGGAATGCATATAGAAATGAAACATATAAACCAGTAAATGCAGTAGGTATAGTGATGCAATGGATAAAAAAAGAAGAAAATGGTCAAGGAGGAGCCCCACCTTCTAGTAAAACTGAGTTCACAGAGTGTTGGAGGACAACATGGAGGACGCCGGACATTATGCACCTCGCGCTCTCTGCTGTCATCGGAGGCCTCCTTTTTGGATATGATACAGGAGACCATAGTGAGCATGGTAGTTGCTGCGCCATCATTGAAGCTGCTGTTGGTGAATGGATGAACGTCACACTTGGCGGGAAAAAGTCAATCCTAATCACGGACGTGGTGTTCTTCGTTAGGGAAATAGTTATGGGCGCAGCTCCAGCTAAGTGGATGATCGCAATTGGGAGAACTGTAGTTGGTTTGGGAGTTGGAATGGCTTCTATGACCGCACCCCTCTACATATTAGAGTCAGGGGCTTCTCCTCAGAAAATCAGAGGAGCTCTTGTTAGCAGCAATGGTATGTTATGTACGAGAGGACAATTCTTGTCAGACCTTATCAGTGTCACCTTCACCAAGCTCAAGGAACCTGGCGTTGGATGCTTGGAGTCGCCGGAGTTC
>Maldo_GDDH_10G1335500
ATGGAGGGAGGACACCCGCCTGCTAGCAAGACAGAGTTCACAGAGTGTTGGAGGACAACATGGAAGACGCCTTACATAATGCGTCTTGCTCTCTCTGCTGGCATTGGAGGCCTCCTTTTCGGATACGATACAGGTGTGATTTCTGGTGCATTACTCTACATTCGCGAGGACTTTCACGAAGTTGACAAGAAAACATGGCTGCAAGAAACCATAGTGAGTATGGCAGTTGCAGGGGCAATCATTGGTGCTGCAATTGGCGGATGGATGAACGATGCCCTAGGCCGGAAAAAATCAATCCTAGCAGCAGATTTTGTGTTCTTCATTGGAGCAATAGTAATGGCTGTTGCACCAGCTCCGTGGGTGATCATAATTGGGAGAATTCTGGTCGGTTTGGGAGTTGGAATGGCTTCCATGACCTCGCCTCTCTACATCTCAGAAGCCTCTCCTGCTAGAATCCGAGGAGCCCTTGTCAGTACAAATGGTTTTCTTATCACTGGAGGACAGTTCTTGTCATACCTTATCAATCTTGCTTTCACTAAGGCTCCAGGGACCTGGCGTTGGATGCTCGGCGTAGCAGGAGTTCCGGCTTTGGTACAATTTGTATTGATGTTGTCACTCCCAGAGTCTCCCAGATGGCTCTACAGAGAGAATAAGGCAGATGAGGCTAGGGCCATCTTAGAGAAAATTTATCCTGCCGAAGAAGTTGAGCGTGAAATGCAAGCCTTGCATGAATCCGTCCAAGCTGAAAAGGCCGAGGAGGGAGCTGCTGGAGAAGGTGTGCTAGCAAGGTTAAAGGGTGCCCTCAACAACCCTGTTGTCCGAAGAGGACTCTATGCAGGCATCACTGTCCAAGTGGCTCAACAGTTTGTCGGTATCAACACTGTCATGTACTACAGCCCAACTATTGTTCAGTTTGCTGGGTTTGCATCCAACCAGACTGCGTTGGCACTCTCTCTGATCACTTCAGGACTCAACGTGGTTGGCACTGTCATCAGCATGTGCTTCATAGATAGATACGGAAGGAGAAGGCTGATGATTATCTCCATGATTGGGATCATCACTTGCCTGGTGGTGTTATCCGGGGTGTTTTTCCAGGCAGCATCTCATGCTCCACGCATTAGTAACTTGGAATCTACACATTTCGGTAGCAATTCTACATGTTCAGCTTATGTTTCTGCTCCTAATCCTGGATCATGGAACTGCATGACATGTTTGAAAGCAGAGTGTGCATTCTGTGCTAATAAAGTCAATTTTGCCCCGGGCGCTTGTTTGGCTTCCAATGACGAAATCAGGAGCTCATGTCGGGGAGAACATCGTGTGTGGTACACCAAAGGTTGTCCAAGCAAAGTCGGATTCTTTGCGGTGATCCTGTTGGGATTGTACATAATTGTCTATGCACCTGGAATGGGAACTGTGCCGTGGATCGTAAACTCGGAGATATACCCTCTGAAATACAGAGGGACATGTGGAGGAATTGCTGCAGTTGCGAATTGGAGTGCCAATCTCATTGTGAGTGAGACTTTTTTGACCTTGACTCATGCTCTAGGTTCTGCCGGCACGTTCCTCCTCTTTGCCGGGTTTTCGGTCATTGGACTCGTAGCGATTTACATGCTAGTTCCTGAAACGAAAGGAATGCAGTTTGAGGAGGTTGAGAAGTTGCTTCAGAAAGGGTTTAGGCCCAAACCATTTGCTCCAAGGAGCAAGGAAGTTGCCAAAAATGTTGAACTTTCT
>Maldo_Gala_05g032430
ATGGAGGGAGGACACCCGCCTGCTAGCAAGACAGAGTTCACAGAGTGTTGGAGGACAACATGGAAGACGCCTTACATTATGCGTCTTGCTCTCTCTGCTGGCATTGGAGGCCTCCTTTTCGGATACGATACAGGTGTGATTTCTGGTGCATTACTCTACATTCGCGAGGACTTTCGCGATGTTGACAAGAAAACATGGTTGCAAGAAACCATAGTGAGTATGGCAGTTGCAGGAGCAATCATTGGTGCTGCAATTGGCGGATGGATGAACGATGCCCTAGGCCGGAAAAAATCAATCCTAGCAGCAGACTTTGTGTTCTTCATTGGAGCAATAGTAATGGCTGTTGCACCAGCTCCGTGGGTGATCATAATCGGGAGAATTCTGGTCGGTTTTGGAGTTGGAATGGCTTCCATGACCTCGCCGCTCTACATCTCAGAAGCCTCTCCCGCTAGAATCCGAGGTGCCCTGGTCAGTACAAATGGTTTTCTAATCACTGGAGGACAGTTCTTGTCATACCTTATAAATCTTGCTTTCACCAAGGCTCCAGGAACATGGCGTTGGATGCTTGGCGTAGCAGGAGTTCCGGCTTTGGTACAATTTGTATTGATGTTGTCGCTCCCAGAGTCTCCCAGATGGCTCTACAGAGAGAATAAGGCAGATGAGGCTAGGGCCATCTTAGAGAAAATTTATCCTGCCGAAGAAGTTGAGCGTGAAATGCAAGCCTTGCATGAATCCGTCCAAGCTGAAAAGGCCGAGGGAGGAGCTGCTGGAGAAGGTGTCCTAGCAAGATTAAAGGGCGCCTTCAGCAACCCCGTTGTCCGAAGAGGACTCTATGCAGGCATTACTGTCCAAGTGGCTCAGCAATTTGTCGGTATCAACACTGTCATGTACTACAGCCCAACTATTGTTCAGTTTGCCGGGTTTGCATCCAACCAGACGGCGTTGGCACTCTCTCTGGTCACTTCTGGACTCAACGTGGTTGGCACTGTCATCAGCATGTGCTTCATAGATAGATACGGAAGGAGAAGGCTGATGATTATCTCCATGATTGGAATCATCACTTGCTTGGTGGTGTTATCTGGGGTGTTTTTCCAGGCAGCATCTCATGCTCCACGCATCAGTAACTTGGAATCCACACATTTCGGTGCCAATTCTACATGTTCTGCTTATTTTGCCCCGGGCGCTTGTTTGGCTTACAATGACAATATCAGGAGTTCATGTCGGGGAGAACATCGTGTGTGGTACACCAAAGGTTGTCCAAGCAAAGTCGGATTCTTCGCAGTGATCCTGTTGGGATTGTACATCATTGTCTATGCACCTGGAATGGGAACTGTGCCGTGGATCGTGAACTCGGAGATATACCCTCTCAGATATAGAGGAACATGTGGAGGAATGGCTGCAGTTGCAAATTGGAGTGCCAATCTCATTGTGAGTGAGACATTTTTGACCTTGACTCATGCTCTAGGTTCCGCCGGCACGTTCCTCCTCTTTGCCGGGTTTTCTGTCATTGGACTCATAGCGATATACATGCTAGTTCCTGAAACGAAAGGAATGCAGTTTGAGGAGGTTGAGAAGTTGCTTCAGAAAGGGTTTAGGCCCAAGCCATTTGCTTCAAAGAGCAAGCAAGTCGGCAAAAATCTGCTATTCTTTGTGCTTGTTTTTGCAAATTCCGAAGGGTTTGCTGCGCATGCATGCGTCTGTATATTTATCAAAACTACATTGCCATTTTATATAACATCTGGCATGCATATAGAGAATAAAAAACGTATAAACCGGTCAAAGCACGAAAGTAGAGTTGCTTGGACGAAGACGAAGAAGAAGAAAATGGTGGAGGGGGGAGCCCCACCTTCTAGCAAAACTGAGTTCACGGAGTGTTGGAGGACAACATGGAGGACACCGTACATTATGCGCCTTGCGCTCTCAGCTGGCATCGGAGGCCTCCTTTTTGGATATGATACAGGTGTGATCTCCGGGGCATTGCTATACATTCGGGAGGACTTTCGTGAAGTTGACAAAAAAACATGGCTGCAGGAGACCATAGTGAGCATGGCAGTTGCTGGCGCCATCATTGGGGCTGCTGTTGGTGGATGGATGAATGACGCACTTGGCCGGAAAAAATCAATTCTAATCGCGGACGTGGTGTTCTTCGTTGGTGCAATAGTTATGGGCGCGGCTCCAGCTCCATGGGTGATCATAATTGGGAGAATTGTAGTTGGTTTGGGAGTTGGAATGGCTTCTATGACCGCACCCCTCTACATCTCAGAAGCTTCTCCTCATAGAATCAGAGGAGCTCTGGTTAGCTGCAACGGTATGAGGACAATTCTTGTCATACCTCATCAATCTCGCCTTCACCAAAGCTCCGGGAACCTGGCGTTGGATGCTTGGAGTCGCGGGACTTCCAGCCCTTGTTCAGTTCATATTGATGTTGTCGCTTCCAGAAACAAGGTGGATGAAGCTAGGGCAATTTTGGAGAAAATCTATCCTGAAGAAGAGGTGGAAGATGAATTGAAGGCCTTGCATGAATCTGTCGAATTTGAAAAGGCCGAGGACTCAGCAGCTGGGAATGGCATTATCCAAAAACTAAAGGGTGCCTTGAGCAACACCGTGGTTCGAAGAGGACTCTACGCAGGCATCACTGTCCAAGTAGCTCAGCAATTTGTCGGTATTAATACCGTGATGTATTACAGCCCGACCATTGTTCAATTCGCTGGTTTTGCATCCAACCAGACCGCTATGGCACTCTCTCTCATCACCTCCGGTCTCAACGTTGTTGGAACCCTAATCAGCATGTGCTTTGTAGATAGATACGGAAGGAGAAGGCTGATGATCATTTCTATGTTTGGTATTATCGCTTGCCTTGTGGTGTTAGCCGGGGTTTTTTTCTATGCCGCGGAACATTCTCCGAAGATTAGTAATTTGGAATCTGCTAAATTCGGCAACTCTTCAACATGTCCGACTTATGTATCGGCTGTCAATCCTACAGCATGGAACTGCATGACGTGTTTGAAACAAGAATGTGGCTTCTGTGCTAGTGAAGTCAAGGATCTCGCTCCGGGAGCTTGCTTGGCCGCCAGTGATAATATCAGGGACTTATGTCGTGGAGAACACAGGACATGGTACAGTAAAGGCTGCCCTAGTAAAATCGGAATATTTGCAGTGATACTATTGGGATTGTACATTATAATGTATGCACCCGGAATGGGAACAGTGCCATGGATCGTGAACTCGGAAATATACCCGCTGAGATACAGAGGGACGGGTGGAGGAATCGCTGCAGTTTCAAACTGGACGGCCAATCTCATAGTGAGCGAGACATACTTGACTCTGACGAAAGCGCTGGGTTCGGCGGGAACGTTTCTCCTCTTTGCTGGGTTTTCTCTTATTGGACTCATATTCATTTACTTGCTAGTTCCTGAAACCAAAGGAATGCAATTTGAAGAGGTTGAGAAGTTGCTGCAGAAAGGCTTCAGACCTAAGCTATTTGCTCCCAAGGACACCAAAGGCAAAGCCAAAGTTGAGGAA
>Maldo_Gala_10g029570
ATGGCTGCAGGAGACCATAGTGAGCATGGTAGTTGCTGCGCCATCATTGAAGCTGCTGTTGGTGAATGGATGAACGTCACACTTGGCGGGAAAAAGTCAATCCTAATCACGGACGTGGTGTTCTTCGTTAGGGAAATAGTTATGGGCGCAGCTCCAGCTAAGTGGATGATCGCAATTGGGAGAACTGTAGTTGGTTTGGGAGTTGGAATGGCTTCTATGACCGCACCCCTCTACATATTAGAGTCAGGGGCTTCTCCTCAGAAAATCAGAGGAGCTCTTGTTAGCAGCAATGGTATGTTATGTACGAGAGGACAATTCTTGTCAGACCTTATCAGTGTCACCTTCACCAAGCTCAAGGAACCTGGCGTTGGATGCTTGGATGATACTATGGGGATTGTACATTACAATGTATGCGCCCTGAATGGGAACCGTACCATGGATCATGAGCTTGAAGATATACCCGCTGAGATACAGAGGGACTGGCGGAGGAGTCGCTCCAGTTTCAAACTAGCCAATCTCATAGTTACTGAAGCATACTTGACATTCACAAAAGCGCTGGGTTCGGCTGGAACATTTCTCCTCTTTGCCGGGTTTTCTCTCATTGGACTCATATTTATTTACTTCCTAGTCCCTGAAACCAAAGGAATGCGGTTTGAAGAGGTTGAGAAGTTGCTGCAGAAAGGCTTCAGACCCAAGCTATTTGCTCCCAAGGACACCAAGGCAAAGCTAAACTTGAGGAATAATATGTCTAGATCGTGT
>Maldo_Gala_10g029580
ATGGAGGGAGGACACCCGCCTGCTAGCAAGACAGAGTTCACAGAGTGTTGGAGGACAACATGGAAGACGCCTTACATAATGCGTCTTGCTCTCTCTGCTGGCATTGGAGGCCTCCTTTTCGGATACGATACAGGTGTGATTTCTGGTGCATTACTCTACATTCGCGAGGACTTTCACGAAGTTGACAAGAAAACATGGCTGCAAGAAACCATAGTGAGTATGGCAGTTGCAGGGGCAATCATTGGTGCTGCAATTGGCGGATGGATGAACGATGCCCTAGGCCGGAAAAAATCAATCCTAGCAGCAGATTTTGTGTTCTTCATTGGAGCAATAGTAATGGCTGTTGCACCAGCTCCGTGGGTGATCATAATTGGGAGAATTCTGGTCGGTTTGGGAGTTGGAATGGCTTCCATGACCTCGCCTCTCTACATCTCAGAAGCCTCTCCTGCTAGAATCCGAGGAGCCCTTGTCAGTACAAATGGTTTTCTTATCACTGGAGGACAGTTCTTGTCATACCTTATCAATCTTGCTTTCACTAAGGCTCCAGGGACCTGGCGTTGGATGCTCGGCGTAGCAGGAGTTCCGGCTTTGGTACAATTTGTATTGATGTTGTCACTCCCAGAGTCTCCCAGATGGCTCTACAGAGAGAATAAGGCAGATGAGGCTAGGGCCATCTTAGAGAAAATTTATCCTGCCGAAGAAGTTGAGCGTGAAATGCAAGCCTTGCATGAATCCGTCCAAGCTGAAAAGGCCGAGGAGGGAGCTGCTGGAGAAGGTGTGCTAGCAAGGTTAAAGGGTGCCCTCAACAACCCTGTTGTCCGAAGAGGACTCTATGCAGGCATCACTGTCCAAGTGGCTCAACAGTTTGTCGGTATCAACACTGTCATGTACTACAGCCCAACTATTGTTCAGTTTGCTGGGTTTGCATCCAACCAGACTGCGTTGGCACTCTCTCTGATCACTTCAGGACTCAACGTGGTTGGCACTGTCATCAGCATGTGCTTCATAGATAGATACGGAAGGAGAAGGCTGATGATTATCTCCATGATTGGGATCATCACTTGCCTGGTGGTGTTATCCGGGGTGTTTTTCCAGGCAGCATCTCATGCTCCACGCATTAGTAACTTGGAATCTACACATTTCGGTAGCAATTCTACATGTTCAGCTTATTTTGCCCCGGGCGCTTGTTTGGCTTCCAATGACGAAATCAGGAGCTCATGTCGGGGAGAACATCGTGTGTGGTACACCAAAGGTTGTCCAAGCAAAGTCGGATTCTTTGCGGTGATCCTGTTGGGATTGTACATAATTGTCTATGCACCTGGAATGGGAACTGTGCCGTGGATCGTAAACTCGGAGATATACCCTCTGAAATACAGAGGGACATGTGGAGGAATTGCTGCAGTTGCGAATTGGAGTGCCAATCTCATTGTGAGTGAGACTTTTTTGACCTTGACTCATGCTCTAGGTTCTGCCGGCACGTTCCTCCTCTTTGCCGGGTTTTCGGTCATTGGACTCGTAGCGATTTACATGCTAGTTCCTGAAACGAAAGGAATGCAGTTTGAGGAGGTTGAGAAGTTGCTTCAGAAAGGATGGAATGCATATAGAAATGAAACATATAAACCAGTAAATGCAGTAGGTATAGTGATGCAATGGATAAAAAAAGAAGAAAATGGTCAAGGAGGAGCCCCACCTTCTAGTAAAACTGAGTTCACAGAGTGTTGGAGGACAACATGGAGGACGCCGGACATTATGCACCTCGCGCTCTCTGCTGTCATCGGAGGCCTCCTTTTTGGATATGATACAGGTAAC
>Pyrco_DAP_Chr10v0.1_26243.1
ATGGAGGGAGGAGGACACCCGCCTGCTAGCAAGACAGAGTTCACAGAGTGTTGGAGGACAACATGGAAGACGCCGTACATTATGCGTCTTGCTCTCTCTGCTGGCATTGGAGGCCTCCTTTTCGGATACGATACAGGTGTGATTTCTGGTGCATTACTGTACATTCGCGAGGACTTTCACGAAGTCGACAAGAAAACATGGCTGCAAGAAACCATAGTGAGTATGGCAGTTGCAGGGGCAATCATTGGTGCTGCAATTGGCGGATGGATGAACGATGCCCTAGGCCGGAAAAAATCAATCCTAGCAGCAGATTTTGTGTTCTTTATTGGAGCAATAGTAATGGCTGTTGCACCAGCTCCGTGGGTGATCATAATTGGGAGAATTCTGGTTGGTTTGGGAGTTGGAATGGCCTCCATGACCTCGCCGCTCTACATCTCAGAAGCCTCTCCTGCTAGAATCCGAGGAGCCCTTGTCAGTACAAATGGTTTTCTTATCACTGGAGGACAGTTCTTGTCATACCTTATCAATCTTGCCTTCACTAAGGCTCCAGGAACCTGGCGTTGGATGCTCGGCGTAGCAGGAGTTCCGGCTTTGGTACAATTTGTATTGATGTTGTCACTCCCAGAGTCTCCCAGGTGGCTCTACAGAGAGAATAAGGCAGATGAGGCTAGGGCCATCTTAGAGAAAATTTATCCTGCCGAAGAAGTTGAGCGTGAAATGCAAGCCTTGCATGAATCCGTCCAAGCTGAAAAGGCCGAGGAGGGAGCTGCTGGAGAAGGTGTGCTAGCAAGGTTAAAGGGTGCCCTCAACAACCCCGTTGTTCGAAGAGGACTCTATGCAGGCATCACTGTCCAAGTGGCTCAACAGTTTGTCGGTATCAACACTGTCATGTACTACAGCCCAACTATTGTTCAGTTTGCTGGGTTTGCATCCAACCAGACTGCGTTGGCACTCTCTCTGATCACTTCAGGACTCAACGTGGTTGGCACTGTCATCAGCATGTGCTTCATAGATAGATACGGAAGGAGAAGGCTGATGATTATCTCCATGATTGGGATCATCACTTGCCTGGTGGTGTTATCCGGGTTTGCCCCGGGCGCTTGTTTGGCTTCCAATGACGAAATCAGGAGCTCATGTCGGGGAGAACATCGTGTGTGGTACACCAAAGGTTGTCCAAGCAAAGTCGGATTCTTTGCGGTGATCCTGTTGGGATTGTACATCATTGTCTATGCACCTGGAATGGGAACTGTGCCGTGGATTGTAAACTCGGAGATATACCCTCTGAAATACAGAGGGACATGTGGAGGAATTGCTGCAGTTGCGAATTGGAGTGCCAATCTCATTGTGAGTGAGACATTTTTGACCTTGACTCATGCTCTAGGTTCTGCCGGCACGTTCCTCCTCTTTGCCGGGTTTTCTGTCATTGGACTCGTAGCGATTTACATGCTGGTTCCTGAAACGAAAGGAATGCAGTTTGAGGAGGTTGAGAAGTTGCTTCAGAAAGGGTTTAGGCCCAAGCCATTTGCTCCAAAGAGCAAGGAAGTTGGCAAAAATGTTGAACTTTCT
>Pyrco_DAP_Chr5v0.1_13523.1
ATGGTGGAGGGGGGAGCCCCACCTTCTAGCAGAACTGAGTTCACGGAGTGTTGGAGGACAACATGGAGGACGCCATACATTATGCGCCTCGCGCTCACAGCTGGCATCGGAGGCCTCCTTTTTGGATATGATACAGGTGTGATCTCCGGGGCATTGCTATACATTCGGGAGGACTTTCGCGAAGTTGACAAAAAAACATGGCTGCAGGAGACCATAGTGAGCATGGCAGTTGCTGGCGCCATCATTGGGGCTGCTCTTGGTGGATGGATGAATGACGCACTCGGCCGGAAAAAATCAATTTTAATCGCGGACGTGGTTTTCTTCATTGGTGCAATAGTTATGGGAGCGGCTCCAGCTCCGTGGGTGATCATAGTTGGGAGAATTGTAGTTGGTTTGGGAGTTGGAATGGCTTCTATGACTGCACCCCTTTACATCTCAGAAGCTTCTCCTCATAGAATCAGAGGAGCACTTGTTAGCTGCAACGAAGAGGTGGAGGATGAATTGAAAGCCTTGCATGAATCTGTCGAATTTGAAAAGGCCGAGGACTCAGCAGCTGGGAATGGCATGATCCAAAAACTAAAGGGTGCCTTGAGCAACACCGTGGTTCGAAGAGGACTCTACGCAGGCATCACGGTCCAAGTAGCTCAGCAATTTGTCGGCATTAATACCGTGATGTATTACAGCCCGACCATTGTTCAATTCGCTGGCTTTGCGTCCAACCAGACCGCTATGGCACTCTCTCTCATCACCTCCGGTCTCAACGTTGTTGGAACCCTAATGAGCATGTGCTTTGTAGATAGATACGGAAGGAGAAGGCTGATGATCATTTCGATGTTTGGTATTATCGCTTGCCTTGTGGTGTTAGCCGGGGTTTTTTTCTATGCCGCGGAACATTCTCCGAAGATTAGTAATTTGGAATCTGCTAAATTCGGCAACTCTTCAACATGTCCGACTTATGTATCGGCTGTCAATCCTACAGCATGGAACTGCATGACGTGTTTGAAACAAGAATGTGGCTTCTGTGCTAGTGAAGTCAAGGATCTCGCTCCGGGAGCTTGCTTGGCCGCCAGTGATAGTATCAGGGACATATGTCGTGGAGAACACAGGACATGGTACAGCAAAGGCTGCCCTAGTAAAATCGGAATATTTGCGGTGATACTATTGGGATTGTATATTATAACGTATGCACCCGGAATGGGAACAGTGCCATGGATTGTGAACTCGGAAATATACCCGCTGAGATACAGAGGGACGGGTGGAGGAATCGCAGCAGTTTCAAACTGGACGGCCAATCTCATAGTGAGCGAGACATACTTGACTCTGACGAAAGCGCTGGGTTCGGCGGGAACCTTTCTCCTCTTTGCTGGGTTTTCTCTTATTGGACTCATATTCATTTACTTGCTAGTTCCTGAAACCAAAGGAATGCAGTTTGAAGAGGTTGAGAAGTTGCTGCAGAAAGGCTTCAGACCTAAGCTATTTGCTCCCAAGGACACCAAAGGCAAAGCCAAAGTTGAGGAA
>Pyrco_DAP_Chr5v0.1_13524.1
ATGAAAGGGCACAGAGAGAGCGTCAGAAGCACACATCGGACAAATGACGGGGATCAGGAGGACGATATCCAAGGTGTGATTTCTGGTGCATTACTGTACATTCGCGAGGACTTTCACGATGTTGACAAGAAAACATGGCTGCAAGAAACCATAGTGAGTATGGCAGTTGCAGGAGCCATCATTGGTGCTGCAATTGGTGGATGGATGAACGATGCCCTAGGCCGGAAAAAATCAATCCTAGCGGCAGATTTTGTGTTCTTCATTGGAGCAATAGTAATGGCTGTTGCACCAGCTCCATGGGTGATCATAATCGGGAGAATTCTGGTCGGTTTTGGAGTTGGAATGGCTTCCATGACATCACCGCTCTACATCTCAGAAGCTTCTCCTGCTAGAATCCGAGGTGCCCTGGTCAGTACAAATGGTTTTCTAATCACTGGAGGACAGTTCTTGTCATACCTTATAAATCTTGCTTTCACCAAGGTTCCAGGAACATGGCGTTGGATGCTCGGCGTAGCAGGAGTTCCGGCTTTGGTACAATTTGTATTGATGTTGTCACTCCCAGAGTCTCCCAGATGGCTCTACAGAGAGAATAAGGCAGATGAGGCTAGGGCCATCTTAGAGAAAATTTATCCTGCCGAAGAAGTTGAGCGTGAAATGCAAGCCTTGCATGAATCCGTTCAAGCTGAAAAGGAGGGAGCAGCTGCTGGAGAAGGTGTGCTAGCAAGATTAAAGGGTGCCTTCAGCAACCCCGTTGTCCGAAGAGGACTCTATGCAGGCATCACTGTTCAAGTGGCACAGCAATTTGTCGGTATCAACACTGTCATGTACTACAGCCCAACTATTGTTCAGTTTGCCGGGTTTGCATCCAACCAGACGGCGTTGGCACTCTCTCTGGTCACTTCTGGACTCAACGTGGTTGGCACTGTCATCAGCATGTGCTTCATAGATAGATACGGAAGGAGAAGGCTGATGATTATCTCCATGATTGGAATCATCACTTGCTTGGTGGTGTTATCCGGGGTGTTTTTCCAGGCAGCATCTCATGCTCCACGCATCAGTAACTTGGAATCCACACATTTCGGTGGCAATTCTACATGCTCTGCTTATGTTTCTGATCCTAATCCCGGATCATGGAACTGCATGACGTGTTTGAAAGCAGAGTGTGGATTCTGTGCTGATAAAGTCAATTTTGCCCCGGGCGCTTGTTTGGCTTACAATGACAATATCAGGAGCTCATGTCGGGGAGAACATCGTGTGTGGTACACCAAAGGTTGTCCAAGCAAAGTCGGATTCTTCGCAGTGATCCTGTTGGGATTATACATCATTGTCTATGCCCCTGGAATGGGAACTGTGCCGTGGATCGTGAACTCGGAGATATACCCTCTCAGATATAGAGGAACATGTGGAGGAATGGCTGCAGTTGCAAATTGGAGTGCCAATCTCATTGTGAGTGAGACATTTTTGACCTTGACTCATGCTCTAGGTTCTGCGGGCACGTTCCTCCTCTTTGCCGGGTTTTCTGTCATTGGACTCATAGCGATTTACATGCTAGTTCCTGAAACGAAAGGAATGCAGTTTGAGGAGGTTGAGAAGTTGCTTCAGAAAGGATTTAGGCCCAAGCCATTTGCTTCAAAGGGCAAGCAAGTCGGCAAAAATGTTGAACTTTCC
>Pyrco_BP1_008951.1
ATGGAGGGAGGAGGACACCCGCCTGCTAGCAAGACGGAGTTCACAGAGTGTTGGAGGACAACATGGAAGACGCCGTACATTATGCGTCTTGCTCTCTCTGCTGGCATTGGAGGCCTCCTTTTCGGATACGATACAGGTGTGATTTCTGGTGCATTACTGTACATTCGCGAGGACTTTCACGAAGTCGCCAAGAAAACATGGCTGCAAGAAACCATAGTGAGTATGGCAGTTGCAGGGGCAATCATTGGTGCTGCAATTGGCGGATGGATGAACGATGCCTTAGGCCGGAAAAAATCAATCCTAGCAGCAGATTTTGTGTTCTTCATTGGAGCAATAGTAATGGCTGTTGCACCAGCCCCGTGGGTGATCATAATTGGGAGAATTCTGGTCGGTTTGGGAGTTGGAATGGCTTCCATGACCTCGCCGCTCTACATCTCAGAAGCCTCTCCTGCTAGAATCCGAGGAGCCCTTGTCAGTACAAATGGTTTTCTTATCACTGGAGGACAGTTCTTGTCATACCTTATCAATCTTGCCTTCACTAAGGCTCCAGGAACCTGGCGTTGGATGCTCGGCGTAGCAGGAGTTCCGGCTTTGGTACAATTTGTATTGATGTTGTCCCTCCCAGAGTCTCCCAGGTGGCTCTACAGAGAGGTGATCTATAATCAAAGTCTTGCGTCCTTGTNNNNNNNNNNNNNNNNNNNNNNNNNTCTGGTCGGTTTGGGAGTTGGAATGGCTTCCATGACCTCGCCGCTCTACATCTCAGAAGCCTCTCCTGCTAGAATCCGAGGAGCCCTTGTCAGTACAAATGGTTTTCTTATCACTGGAGGACAGTTCTTGTCATACCTTATCAATCTTGCCTTCACTAAGGCTCCAGGAACCTGGCGTTGGATGTTCGGCGTAGCAGGAGTTCCGGCTTTGGTACAATTTGTATTGATGTTGTCACTCCCAGAGTCTCCCAGGTGGCTCTACAGAGAGAATAAGGCAGATGAGGCTAGGGCCATCTTAGAGAAAATTTATCCTGCCGAAGAAGTTGAGCGTGAAATGCAAGCCTTGCATGAATCCGTCCAAGCTGAAAAGGCCGAGGAGGGAGCTGCTGGAGGTGTGCTAGCAAGGTTAAAGGGTGCCCTCAACAACCCCGTTGTCCGAAGAGGACTCTATGCAGGCATCACTGTCCAAGTGGCTCAACAGTTTGTCGGTATCAACACTGTCATGTACTACAGCCCAACTATTGTTCAGTTTGCTGGGTTTGCATCCAACCAGACTGCGTTGGCACTCTCTCTGATCACTTCAGGACTCAACGTGGTTGGCACTGTCATCAGCATGTGCTTCATAGATAGATATGGAAGGAGAAGGCTGATGATTATCTCCATGATTGGGATCATCACTTGCCTGGTGGTGTTATCCGGGGTGTTTTTCCAGGCAGCATCTCATGCTCCACGCATTAGTAACTTGGAATCCACACATTTTGGTGGCAATTCTACATGTTCAGCTTATGTTTCTGCTACTAATCCTGGATCATGGAACTGCATGACATGTTTGAAAGCAGAGTGTGGATTTTGTGCTAATAAAGTTAATTTTGCCCCGGGCGCTTGTTTGGCTTCCAATGACGAAATCAGGAGCTCATGTCGGGGAGAACATCGTGTGTGGTACACCAAAGGTTGTCCAAGCAAAGTCGGATTCTTTGCGGTGATCCTGTTGGGATTGTACATCATTGTCTATGCACCTGGAATGGGAACTGTGCCGTGGATCGTAAACTCGGAGATATACCCTCTGAAATACAGAGGGACATGTGGAGGAATTGCTGCAGTTGCGAATTGGAGTGCCAATCTCATTGTGAGTGAGACATTTCTGACCTTGACTCATGCTCTAGGTTCTGCCGGCACGTTCCTCCTCTTTGCCGGGTTTTCTGTCATTGGACTCGTAGCGATTTACATGCTGGTTCCTGAAACGAAAGGAATGCAGTTTGAGGAGGTTGTGAAGTTGCTTCAGAAAGGGTTTAGGCCCAAGCCATTTGCTCCAAAGAGCAAGGAAGTTGGCAAAAATGTTGAACTTTCT
>Pyrco_BP1_008952.1
ATGGCTGCAGGAGACCATAGTGAGCATGGTAGTTGCTGCGCCATCATTGAAGCTGCTGTTGGTGAATGGATGAATGACACACTTGGCAGGAAAAAGTCAATCCTAATCACGGACGTGGTGTTCTTCGTTGGGGCAATAGTTATGGGCGCAGCTCCAGCTCCGTGGATGACCGTAATTGGGAGAACTATAGTTATAGTTGGTTTGGGAGTTGGAATGGCTTCTATGACCGCACCCCTCTACATATCAGAGTCAGAGGCTTCTCCGCAGAAAATCAGAGGAGCTCTTGTTAGCTGCAATGGAATGTTATGTACGGGAGGACAATTCTTGTCAGACCTTATCAATGTCACCTTCACCAAGCTCAAGGAACCTGGCGTTGGATGCTTGGAGTCGCCGGAGTTCCAGCCCTTTGATACTATTGGGATTGTACATTATAATGTATGCACCCGGAATGGGAACCGTACCATGGATCATGAGCTTGGAGATATACCCGCTGAGATACAGAGGGACTGGCGGAGGAGTCGCTGCAGTTTCAAACTGTCCAATCTCATGGTTAGTGAAACATACTTGACACTCACAAAAGCGCTGGGTTCGGCCGGAACATTTCTCCTCTTTGCCGGATTTTCTCTCATTGGACTCATATTCATTTACTTCCTAGTCTCTGAAACCAAAGGAATGCAGGTTGAAGAGGTTGAGAAGTTGCTGCAGAAAGGCTTCAGACCCAAGCTATTTGTTCCCAAGGACACCAAGGCAAAGCTAAACTTGAGGAATAATATGTCTAGATCGTGT
>Pyrco_BP1_011711.1
ATGGAGGGAGGACACCCGCCTGCTAGCAAGACAGAGTTCACAGAGTGTTGGAGGACAACATGGAAGACGCCTTACATTATGCGTCTTGCTCTCTCTGCTGGCATTGGAGGCCTCCTTTTCGGATACGATACAGGTGTGATTTCTGGTGCATTACTGTACATTCGCGAGGACTTTCACGATGTTGACAAGAAAACATGGCTACAAGAAACCATAGTGAGTATGGCAGTTGCAGGAGCCATCATTGGTGCTGCAATTGGTGGATGGATGAACGATGCCCTAGGCCGGAAAAAATCAATCCTAGCAGCAGATTTTGTGTTCTTCATTGGAGCAATAGTAATGGCTGTTGCACCAGCTCCATGGGTGATCATAATCGGGAGAATTCTGGTCGGTTTTGGAGTTGGAATGGCTTCCATGACATCACCGCTCTACATCTCAGAAGCTTCTCCTGCTAGAATCCGAGGTGCCCTGGTCAGTACAAATGGTTTTCTAATCACTGGAGGACAGTTCTTGTCATACCTTATAAATCTTGCTTTCACCAAGGTTCCAGGAACATGGCGTTGGATGCTCGGCGTAGCAGGAGTTCCGGCTTTGGTACAATTTGTATTGATGTTGTCACTCCCAGAGTCTCCCAGATGGCTCTACAGAGAGAATAAGGCAGATGAGGCTAGGGCCATCTTAGAGAAAATTTATCCTGCCGAAGAAGTTGAGCGTGAAATGCAAGCCTTGCATGAATCCGTTCAAGCTGAAAAGGAGGGAGCAGCTGCTGGAGAAGGTGTGCTAGCAAGATTAAAGGGTGCCTTCAGCAACCCCGTTGTCCGAAGAGGACTCTATGCAGGCATCACTGTTCAAGTGGCACAGCAATTTGTCGGTATCAACACTGTCATGTACTACAGCCCAACTATTGTTCAGTTTGCCGGGTTTGCATCCAACCAGACGGCGTTGGCACTCTCTCTGGTCACTTCTGGACTCAACGTGGTTGGCACTGTCATCAGCATGTGCTTCATAGATAGATACGGAAGGAGAAGGCTGATGATTATCTCCATGATTGGAATCATCACTTGCTTGGTGGTGTTATCCGGGGTGTTTTTCCAGGCAGCATCTCATGCTCCACGCATCAGTAACTTGGAATCCACACATTTCGGTGGCAATTCTACATGCTCTGCTTATGTTTCTGATCCTAATCCCGGATCATGGAACTGCATGACGTGTTTGAAAGCAGAGTGTGGATTCTGTGCTGATAAAGTCAATTTTGCCCCGGGCGCTTGTTTGGCTTACAATGACAATATCAGGAGCTCATGTCGGGGAGAACATCGTGTGTGGTACACCAAAGGTTGTCCAAGCAAAGTCGGATTCTTCGCAGTGATCCTGTTGGGATTATACATCATTGTCTATGCCCCTGGAATGGGAACTGTGCCGTGGATCGTGAACTCGGAGATATACCCTCTCAGATATAGAGGAACATGTGGAGGAATGGCTGCAGTTGCAAATTGGAGTGCCAATCTCATTGTGAGTGAGACATTTTTGACCTTGACTCATGCTCTAGGTTCTGCGGGCACGTTCCTCCTCTTTGCCGGGTTTTCTGTCATTGGACTCATAGCGATTTACATGCTAGTTCCTGAAACGAAAGGAATGCAGTTTGAGGAGGTTGAGAAGTTGCTTCAGAAAGGATTTAGGCCCAAGCCATTTGCTTCAAAGGGCAAGCAAACGAAGAAGAAGAAAATGGTGGAGGGGGGAGCCCCAACTTCTAGCAGAACTGAGTTCACGGAGTGTTGGAGGACAACATGGAGGACGCCATACATTATGCGCCTCGCGCTCACAGCTGGCATCGGAGGCCTCCTTTTTGGATATGATACAGGTGTGATCTCCGGGGCATTGCTATACATTCGGGAGGACTTTCGCGAAGTTGACAAAAAAACATGGCTGCAGGAGACCATAGTGAGCATGGCAGTTGCTGGCGCCATCATTGGGGCTGCTCTTGGTGGATGGATGAATGACGCACTCGGCCGGAAAAAATCAATTCTAATCGCGGACGTGGTTTTCTTCATTGGTGCAATAGTTATGGGAGCGGCTCCAGCTCCGTGGGTGATCATAGTTGGGAGAATTGTAGTTGGTTTGGGAGTTGGAATGGCTTCTATGACTGCACCCCTTTACATCTCAGAAGCTTCTCCTCATAGAATCAGAGGAGCACTTGTTAGCTGCAACGGTATGTTAATTACAGGAGGACAATTCTTGTCATACCTCATCAATCTCGCCTTCACCAAAGCCCCGGGAACCTGGCGTTGGATGCTTGGAGTGGCCGGAGTTCCAGCCCTTGTTCAGTTCATATTGATGTTGTCGCTTCCAGAGTCTCCAAGATGGCTCTACAGAGAGAACAAGGTGGATGAAGCTAGGGCAATTTTGGCGAAAATCTATCCTGAAGAAGAGGTGGAAGATGAATTGAAAGCCTTGCATGAATCTGTCGAATTTGAAAAGGCCGAGGACTCAGCAGCTGGGAATGGCATGATACAAAAACTAAAGGGTGCCTTGAGCAACACCGTGGTTCGAAGAGGACTCTACGCAGGCATCACGGTCCAAGTAGCTCAGCAATTTGTGGGCATTAATACCGTGATGTATTACAGCCCGACCATTGTTCAATTCGCTGGTTTTGCGTCCAACCAGACCGCTATGGCACTCTCTCTCATCACCTCCGGTCTCAACGTTGTTGGAACCCTAATGAGCATGTGCTTTGTAGATAGATACGGAAGGAGAAGGCTGATGATCATTTCGATGTTTGGTATTATCGCTTGCCTTGTGGTGTTAGCCGGGGTTTTTTTCTATGCCGCGGAACATTCTCCGAAGATTAGTAATTTGGAATCTGCTAAATTCGGCAACTCTTCAACATGTCCGACTTATGTATCGGCTGTCAATCCTACAGCATGGAACTGCATGACGTGTTTGAAACAAGAATGTGGCTTCTGTGCTAGTGAAGTCAAGGATCTCGCTCCGGGAGCTTGCTTGGCCGCCAGTGATAGTATCAGGGACATATGTCGTGGAGAACACAGGACATGTGCCATGGATTGTGAACTCGGAAATATACCCGCTGAGATACAGAGGGACGGGTGGAGGAATCGCAGCAGTTTCAAACTGGACGGCCAATCTCATATTCCTGAAACCAAAGGAATGCAGTTTGAAGAGGTTGAGAAGTTGCTGCAGAAAGGCTTCAGACCTAAGCTATTTGCTCCCAAGGACACCAAAGGCAAAGCCAAAGTTGAGGAA
>Pyrco_BP_DH_05g32480
ATGGTGGAGGGGGGAGCCCCACCTTCTAGCAGAACTGAGTTCACGGAGTGTTGGAGGACAACATGGAGGACGCCATACATTATGCGCCTCGCGCTCACAGCTGGCATCGGAGGCCTCCTTTTTGGATATGATACAGGTGTGATCTCCGGGGCATTGCTATACATTCGGGAGGACTTTCGCGAAGTTGACAAAAAAACATGGCTGCAGGAGACCATAGTGAGCATGGCAGTTGCTGGCGCCATCATTGGGGCTGCTCTTGGTGGATGGATGAATGACGCACTCGGCCGGAAAAAATCAATTTTAATCGCGGACGTGGTTTTCTTCATTGGTGCAATAGTTATGGGAGCGGCTCCAGCTCCGTGGGTGATCATAGTTGGGAGAATTGTAGTTGGTTTGGGAGTTGGAATGGCTTCTATGACTGCACCCCTTTACATCTCAGAAGCTTCTCCTCATAGAATCAGAGGAGCACTTGTTAGCTGCAACGGTATGTTAATTACAGGAGGACAATTCTTGTCATACCTCATCAATCTCGCCTTCACCAAAGCCCCGGGAACCTGGCGTTGGATGCTTGGAGTGGCCGGAGTTCCAGCCCTTGTTCAGTTCATATTGATGTTGTCGCTTCCAGAGTCTCCAAGATGGCTCTACAGAGAGAACAAGGTGGATGAAGCTAGGGCAATTTTGGCGAAAATCTATCCTGAAGAAGAGGTGGAGGATGAATTGAAAGCCTTGCATGAATCTGTCGAATTTGAAAAGGCCGAGGACTCAGCAGCTGGGAATGGCATGATCCAAAAACTAAAGGGTGCCTTGAGCAACACCGTGGTTCGAAGAGGACTCTACGCAGGCATCACGGTCCAAGTAGCTCAGCAATTTGTCGGCATTAATACCGTGATGTATTACAGCCCGACCATTGTTCAATTCGCTGGCTTTGCGTCCAACCAGACCGCTATGGCACTCTCTCTCATCACCTCCGGTCTCAACGTTGTTGGAACCCTAATGAGCATGTGCTTTGTAGATAGATACGGAAGGAGAAGGCTGATGATCATTTCGATGTTTGGTATTATCGCTTGCCTTGTGGTGTTAGCCGGGGTTTTTTTCTATGCCGCGGAACATTCTCCGAAGATTAGTAATTTGGAATCTGCTAAATTCGGCAACTCTTCAACATGTCCGACTTATGTATCGGCTGTCAATCCTACAGCATGGAACTGCATGACGTGTTTGAAACAAGAATGTGGCTTCTGTGCTAGTGAAGTCAAGGATCTCGCTCCGGGAGCTTGCTTGGCCGCCAGTGATAGTATCAGGGACATATGTCGTGGAGAACACAGGACATGGTACAGCAAAGGCTGCCCTAGTAAAATCGGAATATTTGCGGTGATACTATTGGGATTGTATATTATAACGTATGCACCCGGAATGGGAACAGTGCCATGGATTGTGAACTCGGAAATATACCCGCTGAGATACAGAGGGACGGGTGGAGGAATCGCAGCAGTTTCAAACTGGACGGCCAATCTCATAGTGAGCGAGACATACTTGACTCTGACGAAAGCGCTGGGTTCGGCGGGAACCTTTCTCCTCTTTGCTGGGTTTTCTCTTATTGGACTCATATTCATTTACTTGCTAGTTCCTGAAACCAAAGGAATGCAGTTTGAAGAGGTTGAGAAGTTGCTGCAGAAAGGCTTCAGACCTAAGCTATTTGCTCCCAAGGACACCAAAGGCAAAGCCAAAGTTGAGGAA
>Pyrco_BP_DH_05g32490
ATGGCTTCCATGACATCACCGCTCTACATCTCAGAAGCTTCTCCTGCTAGAATCCGAGGTGCCCTGGTCAGTACAAATGGTTTTCTAATCACTGGAGGACAGTTCTTGTCATACCTTATAAATCTTGCTTTCACCAAGGTTCCAGGAACATGGCGTTGGATGCTCGGCGTAGCAGGAGTTCCGGCTTTGGTACAATTTGTATTGATGTTGTCACTCCCAGAGTCTCCCAGATGGCTCTACAGAGAGAATAAGGCAGATGAGGCTAGGGCCATCTTAGAGAAAATTTATCCTGCCGAAGAAGTTGAGCGTGAAATGCAAGCCTTGCATGAATCCGTTCAAGCTGAAAAGGAGGGAGCAGCTGCTGGAGAAGGTGTGCTAGCAAGATTAAAGGGTGCCTTCAGCAACCCCGTTGTCCGAAGAGGACTCTATGCAGGCATCACTGTTCAAGTGGCACAGCAATTTGTCGGTATCAACACTGTCATGTACTACAGCCCAACTATTGTTCAGTTTGCCGGGTTTGCATCCAACCAGACGGCGTTGGCACTCTCTCTGGTCACTTCTGGACTCAACGTGGTTGGCACTGTCATCAGCATGTGCTTCATAGATAGATACGGAAGGAGAAGGCTGATGATTATCTCCATGATTGGAATCATCACTTGCTTGGTGGTGTTATCCGGGGTGTTTTTCCAGGCAGCATCTCATGCTCCACGCATCAGTAACTTGGAATCCACACATTTCGGTGGCAATTCTACATGCTCTGCTTATGTTTCTGATCCTAATCCCGGATCATGGAACTGCATGACGTGTTTGAAAGCAGAGTGTGGATTCTGTGCTGATAAAGTCAATTTTGCCCCGGGCGCTTGTTTGGCTTACAATGACAATATCAGGAGCTCATGTCGGGGAGAACATCGTGTGTGGTACACCAAAGGTTGTCCAAGCAAAGTCGGATTCTTCGCAGTGGTT
>Pyrco_BP_DH_10g28500
ATGTACGGGAGGACAATTCTTGTCAGACCTTATCAATGTCACCTTCACCAAGCTCAAGGAACCTGGCGTTGGATGCTTGGAGTCGCCGGAGTTCCAGCCCTTGTTCAGTTCATATTGATGTTTTCACTTCCAGAGTCTCTAAGATGGCTCTACATAGAGATGCACCGATTCAATAACAGACAACGCCAATCCAATGTTCAAATTCAAAGTCTAACATACGATTTTACGACGGAAAGTGTCGCATATAACTTGGTATTGATGTTGCTTATGTTAAAGAGAACATGTCGTGGAGAACACAGGACATGGTACAGCAAAGGTTGCCCTAGTAAAATTGGAATATTTGCAGTGATACTATTGGGATTGTACATTATAATGTATGCACCCGGAATGGGAACCGTACCATGGATCATGAGCTTGGAGATATACCCGCTGAGATACAGAGGGACTGGCGGAGGAGTCGCTGCAGTTTCAAACTGTCCAATCTCATGGTTAGTGAAACATACT
>Pyrco_BP_DH_10g28510
ATGGAGGGAGGAGGACACCCGCCTGCTAGCAAGACAGAGTTCACAGAGTGTTGGAGGACAACATGGAAGACGCCGTACATTATGCGTCTTGCTCTCTCTGCTGGCATTGGAGGCCTCCTTTTCGGATACGATACAGGTGTGATTTCTGGTGCATTACTGTACATTCGCGAGGACTTTCACGAAGTCGCCAAGAAAACATGGCTGCAAGAAACCATAGTGAGTATGGCAGTTGCAGGGGCAATCATTGGTGCTGCAATTGGCGGATGGATGAACGATGCCCTAGGCCGGAAAAAATCAATCCTAGCAGCAGATTTTGTGTTCTTCATTGGAGCAATAGTAATGGCTGTTGCACCAGCTCCGTGGGTGATCATAATTGGGAGAATTCTGGTCGGTTTGGGAGTTGGAATGGCTTCCATGACCTCGCCGCTCTACATCTCAGAAGCCTCTCCTGCTAGAATCCGAGGAGCCCTTGTCAGTACAAATGGTTTTCTTATCACTGGAGGACAGTTCTTGTCATACCTTATCAATCTTGCCTTCACTAAGGCTCCAGGAACCTGGCGTTGGATGTTCGGCGTAGCAGGAGTTCCGGCTTTGGTACAATTTGTATTGATGTTGTCACTCCCAGAGTCTCCCAGGTGGCTCTACAGAGAGAATAAGGCAGATGAGGCTAGGGCCATCTTAGAGAAAATTTATCCTGCCGAAGAAGTTGAGCGTGAAATGCAAGCCTTGCATGAATCCGTCCAAGCTGAAAAGGCCGAGGAGGGAGCTGCTGGAGGTGTGCTAGCAAGGTTAAAGGGTGCCCTCAACAACCCCGTTGTCCGAAGAGGACTCTATGCAGGCATCACTGTCCAAGTGGCTCAACAGTTTGTCGGTATCAACACTGTCATGTACTACAGCCCTACTATTGTTCAGTTTGCTGGGTTTGCATCTAACCAGACTGCGTTGGCACTCTCTCTGATCACTTCAGGACTCAACGTGGTTGGCACTGTCATCAGCATGTGCTTCATAGATAGATACGGAAGGAGAAGGCTGATGATTATCTCCATGATTGGGATCGATCAC
>Pruav_sc0002233.1_g200.1.mk
ATGGTGGAGGGGGGAGCCCACCCTTCTAGTAAAACAGAGTTCACAGAGTGCTGGAGGACAACATGGAAGACGCCTTACATTATGCGTCTTGCGCTCTCTGCCGGCATTGGAGGCCTCCTTTTCGGTTACGATACAGGTGTAATCTCCGGGGCATTACTATACATTCGTGAGGACTTTCGCGAAGTTGACAGGAAAACATGGCTGCAGGAGACCATAGTGAGTATGGCAGTTGCAGGCGCCATTATTGGGGCTGCATTTGGTGGATGGATGAACGATGCCCTTGGCCGGAAAAAATCAATCCTGATCGCGGACGTGGTGTTCTTCGTGGGTGCAATAGTTATGGCTGTGGCTCCAGCTCCGTGGGTGATCATCATTGGAAGAATTATAGTTGGTGTGGGAGTTGGAATGGCTTCCATGACCGCACCCCTTTACATCTCGGAAGCTTCTCCTCATAGAATCAGAGGAGCTCTTGTTAGCACAAACGGTATGTTGATTACAGGAGGACAATTCCTGTCATACCTCATCAATCTGGCCTTCACGAAAGCTCCTGGAACGTGGCGTTGGATGCTTGGAGTTGCAGGACTTCCAGCTGTGGTTCAGTTCATATTGATGTTGTCGCTTCCTGAGTCTCCCAGATGGCTCTACAGAGAGAACAAGGTGGATGAAGCTAGGGCCATTTTAGCGAAAATCTACCCTGCCGAAGAGGTGGATGATGAACTGAAAGCCTTGCATGAATCCGTGGAATTTGAAAAGGCTGAGGTAGGAACAGCTGGAAATGGCGTGTTCGGAAAACTAAAGGGTGCATTGAGCAACACCGTGGTCCGAAGAGGACTCTATGCAGGAATCACTGTGCAAGTAGCTCAGCAATTTGTAGGAATTAATACTGTCATGTATTACAGCCCAACCATCGTTCAATTTGCCGGGTTCGCGTCCAACCAGACGGCTATGGCGCTGTCTTTGATCACCTCCGGTCTCAACGTGGTTGGCACCCTCATCAGCATGTGCTTTGTAGATAGATATGGAAGGAGAAGGCTGATGATTATATCTATGTTTGGGATCATCACTTGCCTGGTGGTGTTAGCTGGGGTGTTTTACTATGCGGCAGAAAATTCTCCCAAGATTAGTAATTTGGAATCTGCAAGGTTTGGCAACAACTCTACATGTCCGGCTTATGGCTCTGCTTCTAACCCTGCATCATGGAACTGCATGACATGTTTGAAACAAGACTGCGCCTTCTGTTCTAGCAAAGTGAAGGATCTCGCCCCGGGAGCTTGCTTGGCTGCCAATGATAATATCAGGGATTCGTGTCGCGAGGACCGTCGTACGTGGTACAGCAAAGGTTGTCCCAGCAAAATTGGAATCTTTGCAGTGATCTTACTGGGATTGTACATTATTATGTATGCGCCTGGAATGGGAACCGTACCCTGGATTGTGAACTCAGAGATATACCCTCTGAGATACAGAGGAATAGGTGGAGGGATTGCTGCAGTTTCAAACTGGACAGCCAATCTCATAGTCAGTGAGACATACTTAACCCTGACCAAAGCTCTGGGTTCTGCCGGAACATTTCTACTATTTGCTGGATTTTCTTTAATTGGACTTGTATTCATTTACTTCCTGGTTCCTGAAACCAAAGGAATGCAATTTGAAGAAGTTGAGAAGTTGCTTCAGAAAGGCTTCAAACCTAAACTATTTGCTCCCAAGGACACCAAAGGCAAAGCCAAAGTTGAGGAG
>Pruav_sc0002233.1_g210.1.mk
ATGGAGGGAGGACACCCGCCTGCAAGTAAGACAGAGTTCACAGAGTGTTGGAGGACAACATGGAAGACGCCTTACATTATGCGTCTTGCTCTCTCTGCTGGCATTGGAGGCCTCCTTTTCGGATACGATACAGGTGTGATTTCTGGGGCTTTACTATACATTCGTGAGGACTTTCGCGACGTTGACAAGAAAACATGGCTGCAGGAAACCATAGTGAGTATGGCTATTGCAGGGGCCATCTTTGGTGCTGCAATTGGTGGATGGATGAACGACGCCTTTGGCCGGAAGAAGTCAATTCTAGCTGCAGACTTTGTGTTCTTCATTGGTGCAATAGTTATGGCTGTCGCTCCAGCTCCGTGGGTGATCATAATTGGGAGAATTCTGGTTGGCTTGGGAGTTGGAATGGCTTCCATGACCTCACCGCTCTACATATCAGAAGCCTCTCCTGCTAGAATCAGAGGAGCTCTAGTCAGTACAAATGGTTTTCTAATTACAGGAGGACAATTCTTGTCCTACCTCATCAATCTCGCCTTCACCAGGGCTCCTGGAACCTGGCGCTGGATGCTTGGTGTAGCAGGAGTTCCTGCTTTGGTTCAATTTGTACTGATGTTGTCACTCCCAGAGTCTCCCCGATGGCTCTACAGACAGAATAAGGCAGATGAGGCGAGGGCCATCTTAGAGAAAATTTATCCTGCCGAAAAGGTTGAGGCCGAAATGAAAGCCTTGCATGAATCTGTCCAAGCTGAAAAGGCTGAGGAAGGAGATGCTGGGGATGGCATGATAACAAAAGTAAAGGGTGCTGTGAGCAACCCTGTGGTTCGAAGAGGACTGTATGCAGGCATTACTGTTCAAGTGGCTCAGCAATTTGTGGGTATTAATACAGTTATGTATTACAGCCCAACAATCGTTCAGTTTGCTGGATTTGCATCGAACCAGACGGCTTTAGCACTCTCTCTTATCACTTCTGGCCTCAACGTGGTTGGCACCGTTATCAGCATGTGCTTTGTGGATAGATATGGGAGGAGAAGGCTGATGATTGTTTCTATGATTGGGATTATCACTTGCCTGGTGGTGTTATCTGGAGTGTTTTTCCAGGCAGCATCTCATGCTCCACATATTAGTAACTTGGAATCCACTCACTTTGGTAAAAACTCTACATGTTCAGCTTATGGGTCTGCTCCTAATCCTGGATCATGGAACTGCATGACATGTTTGAAAGCAGACTGTGGTTTCTGTGCTAACAAAGTCAATTATGGCCCGGGAGCTTGCTTGGCTCTTAACGATGATATCAGGAGTTCGTGTCGCGGAGAACATCGTGTATGGTACAGCAAAGGTTGTCCAAGCAAAGTTGGGTTCTTTGCAGTGATTCTATTGGGATTGTACATTATTATGTATGCGCCAGGAATGGGAACTGTACCCTGGATTGTCAACTCAGAAATATACCCACTGAGATACAGAGGCACATGTGGAGGAATGGCTGCAGTTGCAAATTGGAGTGCCAATCTCATTGTGAGTGAGACCTTCTTGACCCTGACTCATGCTCTGGGTTCGGCTGGCACCTTCCTCCTCTTTGCTGGCATTTCTGTCATTGGACTTATAGCCATTTACTTGCTGGTTCCTGAAACCAAAGGGATGCAATTTGAGGAGGTTGAGAAGTTGCTTCAGAAAGGCTTTAGACCCAAACCATTTGCTTCAAAGGAAAAGCAAAGCAAGAATGTTGAATCTTCT
>Pruav_sc0003135.1_g350.1.mk
ATGGAAGGAGTACATGTAGAGTCAGATGCATCAGCCTTCAGAGACTGTTTCTCTTTGGCTTGGAAAAACCCGTATGTACTTCGTCTAGCTTTCTCTGCTGGAATTGGTGGCCTTCTCTTTGGCTATGACACAGAAATGGAAGGAGTACATGTAGAGTCAGATGCATCAGCCTTCAGAGACTGTTTCTCTTTGGCTTGGAAAAACCCGTATGTACTTCGTCTAGCTTTCTCTGCTGGAATTGGTGGCCTTCTCTTTGGCTATGACACAGGGGTGATATCAGGAGCTCTTCTTTACATCAGAGATGACTTCAAATCTGTGGATAGAAAGACTGTCTTGCAGGAGAGTATAGTGAGCATGGCGGTGGCTGGAGCCATCATTGGTGCTGCAATAGGGGGATGGTTGAATGACAGGTTTGGAAGAAGAACTGCAATTCTTATAGCAGATTTCTTATTCTTCATTGGTGCTGTGGTCATGGCCTCTGCTCCTAACCCAGCCCTTCTCATTGTTGGTCGGGTTTTCGTTGGACTTGGTGTTGGCATGGCATCAATGACAGCTCCTCTGTACATCTCAGAAGCTTCTCCTGCGAAAATCCGAGGTGCCCTTGTTAGTACCAACGGGTTTCTCATTACTGGCGGCCAGTTCCTGTCTTACCTCATCAACTTGGCCTTCACCAAGGCCCCCGGGACATGGCGGTGGATGCTTGGTGTTGCAGGAATTCCAGCTTTGCTTCAGTTCATCCTAATGCTGCTTCTTCCAGAATCTCCTCGTTGGCTGTTCCGCAAGGGGAGGGAAGAAGAAGCCAAAACCATACTGAGGAGAATATACTCAGCTGATGAGGTTGAAGCAGAGATCCAAGCTTTAAAGGAGTCCGTAGAAACTGAGATCCGAGAAATAGGTTCTTCAAACAAAATTAGCATTATCGAACTCCTCAGAACGAAAACAGCGAGAAGAGGACTTATTGCTGGTGTTGGCCTTCAGGTCTTCCAGCAGTTTGTGGGCATAAATACAGTAATGTATTACAGTCCCACTATAGTTCAGTTGGCAGGGATTGCATCCAATCAAACTGCATTGCTTCTCTCACTTGTAACTGCTGGTCTCAATACCTTGGGCTCCATTGTGAGCATATACTTCATTGACAGGACTGGCAGAAAGAAGCTTCTCATCGTCAGTTTATGTGGAGTTATTATCTCACTTGGCCTTTTATCAGCGGTTTTCCATGAGACTACTTCCCATTCTCCTCTTGTTAGCCCAATCGAAACGTCTCACTTCACAAACTACACCTGCCCGGATTATAGTTCAGCCAGAAACTCTGCAGCTTGGGACTGCATGAAGTGTTTGAAGTCTTCCTCTCCAGATTGCGGATTTTGTGCTTCAAAAGCTGACAAGCTACTTCCTGGAGCTTGTCTGATCTCAAATGACACAACAAAGGATACCTGCCATGCAGAACACAGGTTGTGGTACACAAGAGGATGTCCAAGCAAATACGGTTGGCTTGCACTAACTGGCTTGGCACTTTACATCATATTTTTCTCTCCTGGCATGGGCACCGTCCCGTGGATTGTCAATTCTGAGATCTATCCTTTAAGGTATCGCGGAGTTTGCGGAGGGATAGCAGCTACTGCAAACTGGATCTCAAACCTCATTGTTGCTCAGTCCTTCCTGTCTCTAACCCAGGCAATTGGAACTTCTTGGACATTCCTGATATTCGGGCTCATTTCGGTTTTAGCCTTGATCTTTGTCCTCATTTATGTACCAGAAACAAAGGGGCTTCCAATTGAAGAGGTTGAGAAGATGCTGGAACTTAGAGCTTTGCACTTCAAGTTCTGGGAGAAAAGGCCTAAGACGTTAGAAAAAAGCCAAGCTTTG
>Pyrusco5g026150.1
ATGGTGGAGGGGGGAGCCCCAACTTCTAGCAGAACTGAGTTCACGGAGTGTTGGAGGACAACATGGAGGACGCCATACATTATGCGCCTCGCGCTCACAGCTGGCATCGGAGGCCTCCTTTTTGGATATGATACAGGTGTGATCTCCGGGGCATTGCTATACATTCGGGAGGACTTTCGCGAAGTTGACAAAAAAACATGGCTGCAGGAGACCATAGTGAGCATGGCAGTTGCTGGCGCCATCATTGGGGCTGCTCTTGGTGGATGGATGAATGACGCACTCGGCCGGAAAAAATCAATTCTAATCGCGGACGTGGTTTTCTTCATTGGTGCAATAGTTATGGGAGCGGCTCCAGCTCCGTGGGTGATCATAGTTGGGAGAATTGTAGTTGGTTTGGGAGTTGGAATGGCTTCTATGACTGCACCCCTTTACATCTCAGAAGCTTCTCCTCATAGAATCAGAGGAGCACTTGTTAGCTGCAACGGTATGTTAATTACAGGAGGACAATTCTTGTCATACCTCATCAATCTCGCCTTCACCAAAGCCCCGGGAACCTGGCGTTGGATGCTTGGAGTGGCCGGAGTTCCAGCCCTTGTTCAGTTCATATTGATGTTGTCGCTTCCAGAGTCTCCAAGATGGCTCTACAGAGAGAACAAGGTGGATGAAGCTAGGGCAATTTTGGCGAAAATCTATCCTGAAGAAGAGGTGGAAGATGAATTGAAAGCCTTGCATGAATCTGTCGAATTTGAAAAGGCCGAGGACTCAGCAGCTGGGAATGGCATGATACAAAAACTAAAGGGTGCCTTGAGCAACACCGTGGTTCGAAGAGGACTCTACGCAGGCATCACGGTCCAAGTAGCTCAGCAATTTGTGGGCATTAATACCGTGATGTATTACAGCCCGACCATTGTTCAATTCGCTGGTTTTGCGTCCAACCAGACCGCTATGGCACTCTCTCTCATCACCTCCGGTCTCAACGTTGTTGGAACCCTAATGAGCATGTGCTTTGTAGATAGATACGGAAGGAGAAGGCTGATGATCATTTCGATGTTTGGTATTATCGCTTGCCTTGTGGTGTTAGCCGGGGTTTTTTTCTATGCCGCGGAACATTCTCCGAAGATTAGTAATTTGGAATCTGCTAAATTCGGCAACTCTTCAACATGTCCGACTTATGTATCGGCTGTCAATCCTATAGCATGGAACTGCATGACGTGTTTGAAACAAGAATGTGGCTTCTGTGCTAGTGAAGTCAAGGATCTCGCTCCGGGAGCTTGCTTGGCCGCCAGTGATAGTCTCAGGGACATATGTCGTGGAGAACACAGGACATGGTACAGCAAAGGCTGCCCTAGTAAAATCGGAATATTTGCGGTGATACTATTGGGATTGTACATTATAATGTATGCACCCGGAATGGGAACAGTGCCATGGATTGTGAACTCGGAAATATACCCGCTGAGATACAGAGGGACGGGTGGAGGAATCGCAGCAGTTTCAAACTGGACGGCCAATCTCATAGTGAGCGAGACATACTTGACTCTGACGAAAGCGCTGGGTTCGGCGGGAACGTTTCTCCTCTTTGCTGGGTTTTCTCTTATTGGACTCATATTCATTTACTTGCTAGTTCCTGAAACCAAAGGAATGCAGTTTGAAGAGGTTGAGAAGTTGCTGCAGAAAGGCTTCAGACCTAAGCTATTTGCTCCCAAGGACACCAAAGGCAAAGCCAAAGTTGAGGAA
>Pyrusco5g026160.1
ATGGAGGGAGGACACCCGCCTGCTAGCAAGACAGAGTTCACAGAGTGTTGGAGGACAACATGGAAGACGCCTTACATTATGCGTCTTGCTCTCTCTGCTGGCATTGGAGGCCTCCTTTTCGGATACGATACAGGTGTGATTTCTGGTGCATTACTGTACATTCGCGAGGACTTTCACGATGTTGACAAGAAAACATGGCTACAAGAAACCATAGTGAGTATGGCAGTTGCAGGAGCCATCATTGGTGCTGCAATTGGTGGATGGATGAACGATGCCCTAGGCCGGAAAAAATCAATCCTAGCAGCAGATTTTGTGTTCTTCATTGGAGCAATAGTAATGGCTGTTGCACCAGCTCCGTGGGTGATCATAATCGGGAGAATTCTGGTCGGTTTTGGAGTTGGAATGGCTTCCATGACATCACCGCTCTACATCTCAGAAGCTTCTCCTGCTAGAATCCGAGGTGCCCTGGTCAGTACAAATGGTTTTCTAATCACTGGAGGACAGTTCTTGTCATACCTTATAAATCTTGCTTTCACCAAGGCTCCAGGAACATGGCGTTGGATGCTCGGCGTAGCAGGAGTTCCGGCTTTGGTACAATTTGTATTGATGTTGTCACTCCCAGAGTCTCCCAGATGGCTCTACAGAGAGAATAAGGCAGATGAGGCTAGGGCCATCTTAGAGAAAATTTATCCTGCCGAAGAAGTTGAGCGTGAAATGCAAGCCTTGCATGAATCCGTCCAAGCTGAAAAGGAGGGAGCAGCTGCTGGAGAAGGTGTGCTAGCAAGATTAAAGGGTGCCTTCAGCAACCCCGTTGTCCGAAGAGGACTCTATGCAGGCATCACTGTTCAAGTGGCTCAGCAATTTGTCGGTATCAACACTGTCATGTACTACAGCCCAACTATTGTTCAGTTTGCCGGGTTTGCATCCAACCAGACGGCGTTGGCACTCTCTCTGGTCACTTCTGGACTCAACGTGGTTGGCACTGTCATCAGCATGTGCTTCATAGATAGATACGGAAGGAGAAGGCTGATGATTATCTCCATGATTGGAATCATCACTTGCTTGGTGGTGTTATCCGGGGTGTTTTTCCAGGCAGCATCTCATGCTCCACGCATCAGTAACTTGGAATCCACATATTTCGGTGGCAATTCTACATGCTCTGCTTATGTTTCTGATCCTAATCCCGGATCATGGAACTGCATGACGTGTTTGAAAGCAGAGTGTGGATTCTGTGCTAATAAAGTCAATTTTGCCCCGGGCGCTTGTTTGGCTTACAATGACAATATCAGGAGCTCATGTCGGGGAGAACATCGTGTGTGGTACACCAAAGGTTGTCCAAGCAAAGTCGGATTCTTCGCAGTGATCCTGTTGGGATTGTACATCATTGTCTATGCCCCTGGAATGGGAACTGTGCCGTGGATCGTGAACTCGGAGATATACCCTCTCAGATATAGAGGAACATGTGGAGGAATGGCTGCAGTTGCAAATTGGAGTGCCAATCTCATTGTGAGTGAGACATTTTTGACCTTGACTCATGCTCTAGGTTCTGCGGGCACGTTCCTCCTCTTTGCCGGGTTTTCTGTCATTGGACTCATAGCGATTTACATGCTAGTTCCTGAAACGAAAGGAATGCAGTTTGAGGAGGTTGAGAAGTTGCTTCAGAAAGGGTTTAGGCCCAAGCCATTTGCTTCAAAGAGCAAGCAAGTCGGCAAAAATGTTGAACTTTGC
>Pyrbe_005981
ATGTTGCTTGAGACTCAACTACCAGGGTCAAGATGGCCGAGTTGGTCTAAGGCGCCAGTTTCAGGTACTGGTCCGAAAGGGCATGGTGGAGATAAAAAAGAAGAAAATGATAACGGGGGAGCCCCGCCTTCTAGTAAAACCGAGTTCACAGAGTGTTGGAGGACAACAAGGAGGACACCGTACATTATGCACCTCGCGCTCTCTGCTGTCGTCGGAGGCCTCCTTTTTGGATATGATACAGTTATGGGCACGGCTCCAGCTCCGTGGATGATCGTAATTGGGAGAACTATAGTTATAGTTGGTTTGGGAGTTGGAATGGCTTCTATGATGGCACCCCTCTACATATCAGAGTCAGAGGCTTCTCCTCAGAAAATCAGAGGAGCTCTTGTTAGCTGCAATGGACTACCTTATCAATGTCACCTTCACCAAGCTCAAGGAACCTGGCGTTGGATGCTTGGAGTCGCCAGAGTTCCAGCCCTTGTTCAGTTCATATTGATGTTTTCACTTCCAGAGTCTCTAAGATGGCTCTACATAGAGAGAACATGTCGTGGAGAACACAGGACATGTGATACTATTGGGATTGTACATTATAATGTATGCACCCGGAATGGGAACCGTACCATGGATCATGAGCTTGGAGATATACCCGCTGAGATACAGAGGGACTGGCGGAGGTGTCGCTGCAGTTTCAAACTGTCCAATCTCATAGTTAGTGAAACATACTTGACACCCACAAAAGCGCTGGGTTCGGCCGGAACATTTCTCCTCTTTGCCGGATTTTCTCTCATTGGACTCATATTCATTTACTTCCTAGTCCCTGAAACCAAAGGAATGCAGGTTGAAGAGGTTGAGAAGTTGCTGCAGAAAGGCTTCAGACCCAAGCTATTTGTTCCCAAGGACACCAAGGCAAAGCTAAACTTGAGGAATAATGTC
>Pyrbe_005982
ATGGAGGGAGGAGGACACCCGCCCGCTAGCAAGACAGAGTTCACAGAGTGTTGGAGGACAACATGGAAGACGCCGTACATTATGCGTCTTGCTCTCTCTGCTGGCATTGGAGGCCTCCTTTTCGGATACGATACAGGTGTGATTTCTGGTGCATTACTGTACATTCGCGAGGACTTTCACGATGTTGACAAGAAAACATGGCTGCAAGAAACCATAGTGAGTATGGCAGTTGCAGGAGCTATCATTGGTGCTGCAATTGGTGGATGGATGAACGATGCCCTAGGCCGGAAAAAATCAATCCTAGCAGCAGATTTTGTGTTCTTCATTGGAGCAATAGTAATGGCTGTTGCACCAGCTCCGTGGGTGATCATAATTGGGAGAATTCTGGTCGGTTTTGGAGTTGGAATGGCTTCCATGACCTCGCCACTCTACATCTCAGAAGCCTCTCCTGCTAGAATCCGAGGAGCCCTTGTCAGTACAAATGGTTTTCTTATCACTGGAGGACAGTTCTTGTCATACCTTATCAATCTTGCCTTCACTAAGGCTCCAGGAACCTGGCGTTGGATGCTCGGCGTAGCAGGAGTTCCGGCTTTGGTACAATTTGTATTGATGTTGTCACTCCCAGAGTCTCCCAGATGGCTCTACAGAGAGAATAAGGCAGATGAGGCTAGGGCCATCTTAGAGAAAATTTATCCTGCCGAAGAAGTTGAGCGTGAAATGCAAGCCTTGCATGAATCCGTCCAAGCTGAAAAGGCCGAGGACGGAGCTGCTGGAGAAGGTGTGCTAGCAAGATTAAAGGGTGCCTTCAGCAATCCCGTTGTCCGAAGAGGACTCTATGCAGGCATCACTGTTCAAGTGGCACAGCAATTTGTCGGTATCAACACTGTCATGTACTACAGCCCAACAATTGTTCAGTTTGCCGGGTTTGCATCCAACCAGACGGCGTTGGCACTCTCTCTGGTCACTTCAGGACTCAACGTGGTTGGCACTGTCATCAGCATGTGCTTCATAGATAGATACGGAAGGAGAAGGCTGATGATTATCTCCATGATTGGAATCATCACTTGCTTGGTGGTGTTATCCGGGGTGTTTTTCCAGGCAGCATCTCATGCTCCACGCATTAGTAACTTGGAATCCTCACATTTTGGTGGCAATTCTACATGTTCAGCTTATGTTTCTGCTCCTAATCCTGGATCATGGAACTGCATGACGTGTTTGAAAGCAGAGTGTGGATTCTGTGCTAATAAAGTTAATTTTGCCCCGGGCGCTTGTTTGGCTTACAATGACGATATCAGGAGCTCATGTCGGGGAGAACATCGTGTGTGGTACACCAAAGGTTGTCCAAGCAAAGTCGGATTCTTCGCAGTGATCCTGTTGGGATTGTACATCATTGTCTATGCCCCAGGAATGGGAACTGTGCCGTGGGTCGTGAACTCGGAGATATACCCTCTCAGATATAGAGGAACATGTGGAGGAATGGCTGCAGTTGCAAATTGGAGTGCCAATCTCATTGTGAGTGAGACATTTTTGACCTTGACTCATGCTCTAGGTTATGCGGGCACGTTCCTCCTCTTTGCCGGGTTTTCTGTCATTGGACTCGTAGCGATTTACATGCTGGTTCCTGAAACGAAAGGAATGCAGTTTGAGGAGGTTGAGAAGTTGCTTCAGAAAGGGTTTAGGCCCAAGCCATTTGCTCCAAAGAGCAAGGAAGTTGGCAAAAATGTTGAACTTTCT
>Pyrbe_044321
ATGGTGGAGGGGGGAGCCCCACCTTCTAGCAGAACTGAGTTCACGGAGTGTTGGAGGACAACATGGAGGACGCCATACATTATGCGCCTCGCGCTCACAGCTGGCATCGGAGGCCTCCTTTTTGGATATGATACAGGTGTGATCTCCGGGGCATTGCTATACATTCGGGAGGACTTTCGCGAAGTTGACAAAAAAACATGGCTGCAGGAGACCATAGTGAGCATGGCAGTTGCTGGCGCCATCATTGGGGCTGCTCTTGGTGGATGGATGAATGACGCACTTGGCCGGAAAAAATCAATTCTAATCGCGGACGTGGTTTTCTTCATTGGTGCAATAGTTATGGGAGCGGCTCCAGCTCCGTGGGTGATCATAGTTGGGAGAATTGTAGTTGGTTTGGGAGTTGGAATGGCTTCTATGACTGCACCCCTTTACATCTCAGAAGCTTCTCCTCATAGAATCAGAGGAGCACTTGTTAGCTGCAACGGTATGTTAATTACAGGAGGACAATTCTTGTCATACCTCATCAATCTCGCCTTCACCAAAGCCCCGGGAACCTGGCGTTGGATGCTTGGAGTGGCCGGACTTCCAGCCCTTGTTCAGTTCATATTGATGTTGTCACTTCCAGAGTCTCCAAGATGGCTCTACAGAGAGAACAAGGTGGATGAAGCTAGGGCAATTTTGGCTAAAATCTATCCTGAAGAAGAGGTGGAAGATGAATTGAAAGCCTTGCATGAATCTGTCGAATTTGAAAAGGCCGAGGACTCAGCAGCTGGGAATGGCATGATCCAAAAACTAAAGGGTGCCTTGAGCAACACCGTGGTTCGAAGAGGACTCTACGCAGGCATCACGGTCCAAGTAGCTCAGCAATTTGTCGGCATTAATACCGTGATGTATTACAGCCCGACCATTGTTCAATTCGCTGGTTTTGCGTCCAACCAGACCGCTATGGCACTCTCTCTCATCACCTCCGGTCTCAACGTTGTTGGAACCCTAATGAGCATGTGCTTTGTAGATAGATACGGAAGGAGAAGGCTGATGATCATTTCGATGTTTGGTATTATCGCTTGCCTTGTGGTGTTAGCCGGGGTTTTTTTCTATGCCGCGGAACATTCTCCGAAGATTAGTAATTTGGAATCTGCTAAATTCGGCAACTCTTCAACATGTCCGACTTATGTATCGGCTGTCAATCCTACAGCATGGAACTGCATGACGTGTTTGAAACAAGAATGTGGCTTCTGTGCTAGTGAAGTCAAGGATCTCGCTCCGGGAGCTTGCTTGGCCGCCAGTGATAATATCAGGGACATATGTCGTGGAGAACACAGGACATGGTACAGCAAAGGCTGCCCTAGTAAAATCGGAATATTTGCGGTGATACTATTGGGATTGTACATTATAATGTATGCACCCGGAATGGGAACAGTGCCATGGATTGTGAACTCGGAAATATACCCGCTGAGATACAGAGGGACGGGTGGAGGAATCGCAGCAGTTTCAAACTGGACGGCCAATCTCATAGTGAGCGAGACATACTTGACTCTGACGAAAGCGCTGGGTTCGGCGGGAACGTTTCTCCTCTTTGCTGGGTTTTCTCTTATTGGACTCATATTCATTTACTTGCTAGTTCCTGAAACCAAAGGAATGCAGTTTGAAGAGGTTGAGAAGTTGCTGCAGAAAGGCTTCAGACCTAAGCTATTTGCTCCCAAGGACACCAAAGGCAAAGCCAAAGTTGAGGAA
>Pyrbe_044322
ATGGAGGGAGGACACCCGCCTGCAAGCAAGACAGAGTTCACAGAGTGTTGGAGGACAACATGGAAGACGCCTTACATTATGCGTCTTGCTCTCTCTGCTGGCATTGGAGGCCTCCTTTTCGGATACGATACAGGTGTGATTTCCGGGGCATTACTGTACATTCGCGAGGACTTTCACGATGTTGACAAGAAAACATGGCTGCAAGAAACCATAGTGAGTATGGCAGTTGCAGGAGCTATCATTGGTGCTGCAATTGGTGGATGGATGAACGATGCCCTAGGCCGGAAAAAATCAATCCTAGCAGCAGATTTTGTGTTCTTCATTGGAGCAATAGTAATGGCTGTTGCACCAGCTCCATGGGTGATCATAATCGGGAGAATTCTGGTCGGTTTTGGAGTTGGAATGGCTTCCATGACATCGCCGCTCTACATCTCAGAAGCATCTCCTGCTAGAATCCGAGGTGCCCTGGTCAGTACAAATGGTTTTCTAATCACTGGAGGACAGTTCTTGTCATACCTTATAAATCTTGCTTTCACCAAGGCTCCAGGAACATGGCGTTGGATGCTCGGCGTAGCAGGAGTTCCGGCTTTGGTACAATTTGTATTGATGTTGTCACTCCCAGAGTCTCCCAGATGGCTCTACAGAGAGAATAAGGCAGATGAGGCTAGGGCCATCTTAGAGAAAATTTATCCTGCCGAAGAAGTTCAGCGTGAAATGCAAGCCTTGCATGAATCCGTCCAAGCTGAAAAGGAGGGAGCAGCTGCTGGAGAAGGTGTGCTAGCAAGATTAAAGGGTGCCTTCAGCAATCCCGTTGTCCGAAGAGGACTCTATGCAGGCATCACTGTTCAAGTGGCACAGCAATTTGTCGGTATCAACACTGTCATGTACTACAGCCCAACAATTGTTCAGTTTGCCGGGTTTGCATCCAACCAGACGGCGTTGGCACTCTCTCTGGTCACTTCTGGACTCAACGTGGTTGGCACTGTCATCAGCATGTGCTTCATAGATAGATACGGAAGGAGAAGGCTGATGATTATCTCCATGATTGGAATCATCACTTGCTTGGTGGTGTTATCCGGGGTGTTTTTCCAGGCAGCATCTCATGCTCCACGCATCAGTAACTTGGAATCCACACATTTCGGTGGCAATTCTACATGCTCTGCTTATGTTTCTGATCCTAATCCCGGATCATGGAACTGCATGACGTGTTTGAAAGCAGAGTGTGGATTCTGTGCTAATAAAGTCAATTTTGCCCCGGGCGCTTGTTTGGCTTACAATGACAATATCAGGAGCTCATGTCGGGGAGAACATCGTGTGTGGTACACCAAAGGTTGTCCAAGCAAAGTCGGATTCTTCGCAGTGATCCTGTTGGGATTGTACATCATTGTCTATGCCCCAGGAATGGGAACTGTGCCGTGGGTCGTGAACTCGGAGATATACCCTCTCAGATATAGAGGAACATGTGGAGGAATGGCTGCAGTTGCAAATTGGAGTGCCAATCTCATTGTGAGTGAGACATTTTTGACCTTGACTCATGCTCTAGGTTATGCGGGCACGTTCCTCCTCTTTGCCGGGTTTTCTGTCATTGGACTCATAGCGATTTACATGCTAGTTCCTGAAACGAAAGGAATGCAGTTTGAGGAGGTTGAGAAGTTGCTTCAGAAAGGGTTTAGGCCCAAGCCATTTGCTTCAAAGAGCAAGCAAGTCGGCAAAAATGTTGAACTTTCC
>Pyrpy_N_05g3262.1
ATGGAGGGAGGACACCCGCCTGCTAGCAAGACAGAGTTCACAGAGTGTTGGAGGACAACATGGAAGACGCCTTACATTATGCGTCTTGCTCTCTCTGCTGGCATTGGAGGCCTCCTTTTCGGATACGATACAGGTGTGATTTCTGGTGCATTACTGTACATTCGCGAGGACTTTCACGATGTTGACAAGAAAACATGGCTGCAAGAAACCATAGTGAGTATGGCAGTTGCAGGAGCCATCATTGGTGCTGCAATTGGTGGATGGATGAACGATGCCCTAGGCCGGAAAAAATCAATCCTAGCAGCAGATTTTGTGTTCTTCATTGGAGCAATAGTAATGGCTGTTGCACCAGCTCCATGGGTGATCATAATCGGGAGAATTCTGGTCGGTTTTGGAGTTGGAATGGCTTCCATGACATCGCCGCTCTACATCTCGGAAGCATCTCCTGCTAGAATCCGAGGTGCCCTGGTCAGTACAAATGGTTTTCTAATCACTGGAGGACAGTTCTTGTCATACCTTATAAATCTTGCTTTCACCAAGGCTCCAGGAACATGGCGTTGGATGCTCGGCGTCGCAGGAGTTCCGGCTTTGGTACAATTTGTATTGATGTTATCACTCCCAGAGTCTCCCAGATGGCTCTACAGAGAGAATAAGGCAGATGAGGCTAGGGCCATCTTAGAGAAAATTTATCCTGCCGAAGAAGTTGAGCGTGAAATGCAAGCCTTGCATGAATCCGTCCAAGCTGAAAAGGAGGGAGCAGCTGCTGGAGAAGGTGTGCTAGCAAGATTAAAGGGTGCCTTCAGCAACCCCGTTGTCCGAAGAGGACTCTATGCAGGCATTACTGTTCAAGTGGCTCAGCAATTTGTCGGTATCAACACTGTCATGTACTACAGCCCAACTATTGTTCAGTTTGCCGGGTTTGCATCCAACCAGACGGCGTTGGCACTCTCTCTGGTCACTTCTGGACTCAACGTGGTTGGCACTGTCATCAGCATGTGCTTCATAGATAGATACGGAAGGAGAAGGCTGATGATTATCTCCATGATTGGAATCATCACTTGCTTGGTGGTGTTATCCGGGGTGTTTTTCCAGGCAGCATCTCATGCTCCACGCATCAGTAACTTGGAATCCACACATTTCGGTGGCAATTCTACATGTTCTGCTTATGTTTCTGCTCCTAATCCCGGATCGTGGAACTGCATGACGTGTTTGAAAGCAGAGTGTGGATTCTGTGCTAATAAAGTCAATTTTGCCCCGGGCGCTTGTTTGGCTTACAATGACAATATCAGGAGCTCATGTCGGGGAGAACATCGTGTGTGGTACACCAAAGGTTGTCCAAGCAAAGTCGGATTCTTCGCAGTGATCCTTTTGGGATTGTACATCATTGTCTATGCCCCAGGAATGGGAACTGTGCCGTGGATCGTGAACTCGGAGATATACCCTCTCAGATATAGAGGAACATGTGGAGGAATGGCTGCAGTTGCAAATTGGAGTGCCAATCTCATTGTGAGTGAGACATTTTTGACCTTGACTCATGCTCTGGGTTCTGCGGGCACGTTCCTCCTCTTTGCCGGGTTTTCTGTCATTGGACTCATAGCGATTTACATGCTAGTTCCTGAAACGAAAGGAATGCAGTTTGAGGAGGTTGAGAAGTTGCTTCAGAAAGGGTTTAGGCCCAAGCCATTTGCTTCAAAGAGCAAGCAAGTCGGCAAAAATACAAAGAAGAAGAAAATGGTGGAGGGGGGAGCCCCACCTTCTAGCAGAACTGAGTTCACGGAGTGTTGGAGGACAACATGGAGGACGCCATACATTATGCGCCTCGCGCTTACAGCTGGCATCGGAGGCCTCCTTTTTGGATATGATACAGGTGTGATCTCCGGGGCATTGCTATACATTCGGGAGGACTTTCGCGAAGTTGACAAAAAAACATGGATGCAGGAGACCATAGTGAGCATGGCAGTTGCTGGCGCCATCATTGGGGCTGCTCTTGGTGGATGGATGAATGACGCACTCGGCCGGAAAAAATCAATTCTAATCGCGGACGTGGTTTTCTTCATTGGTGCAATAGTTATGGGAGCGGCTCCAGCTCCGTGGGTGATCATAATTGGGAGAATTGTAGTTGGTTTGGGAGTTGGAATGGCTTCTATGACTGCACCCCTTTACATCTCAGAAGCTTCTCCTCATAGAATCAGAGGAGCACTAGTTAGCTGCAACGGTATGTTAATTACAGGCGGACAATTCTTGTCATACCTCATCAATCTCGCCTTCACCAAAGCCCCGGGAACCTGGCGTTGGATGCTTGGAGTGGCCGGAGTTCCAGCCCTTGTTCAGTTCATATTGATGTTGTCGCTTCCAGAGTCTCCAAGATGGCTCTACAGAGAGAACAAGGTGGATGAAGCTAGGGCAATTTTGGCGAAAATCTATCCTGAAGAAGAGGTGGAAGATGAATTGAAAGCCTTGCATGAATCTGTCGAATTTGAAAAGGCCGAGGACTCAGCAGCTGGGAATGGCATGATCCAAAAACTAAAGGGTGCCTTGAGCAACACCGTGGTTCGAAGAGGACTCTACGCAGGCATCACGGTCCAAGTAGCTCAGCAATTTGTCGGCATTAATACTGTGATGTATTACAGCCCGACCATTGTTCAATTCGCTGGTTTTGCGTCCAACCAGACCGCTATGGCACTCTCTCTCATCACCTCCGGTCTCAACGTTGTTGGAACCCTAATGAGCATGTGCTTTGTAGATAGATACGGAAGGAGAAGGCTGATGATCATTTCGATGTTTGGTATTATCGCTTGCCTTGTGGTGTTAGCCGGGGTTTTTTTCTATGCCGCGGAACATTCTCCGAAGATTAGTAATTTGGAATCTGCTAAATTCGGCAACTCTTCAACATGTCCGACTTATGTATCGGCTGTCAATCCTACAGCATGGAACTGCATGACGTGTTTGAAACAAGAATGTGGCTTCTGTGCTAGTGAAGTCAAGGATCTCGCTCCGGGAGCTTGCTTGGCCGCCAGTGATAATATCAGGGACATATGTCGTGGAGAACACAGGACATGGTACAGCAAAGGCTGCCCTAGTAAAATCGGAATATTTGCGGTGATACTATTGGGATTGTACATTATAATGTATGCACCCGGAATGGGAACAGTGCCATGGATTGTGAACTCGGAAATATACCCGCTGAGATACAGAGGGACGGGTGGAGGAATCGCAGCAGTTTCAAACTGGACGGCCAATCTCATAGTGAGCGAGACATACTTGACTCTGACGAAAGCGCTGGGTTCGGCGGGAACGTTTCTCCTCTTTGCTGGGTTTTCTCTTATTGGACTCATATTCATTTACTTGCTAGTTCCTGAAACCAAAGGAATGCAGTTTGAAGAGGTTGAGAAGTTGCTGCAGAAAGGCTTCAGACCTAAGCTATTTGCTCCCAAGGACACCAAAGGCAAAGCCAAAGTTGAGGAA
>Pyrpy_N_10g2094.1
ATGGGCACGGCTCCAGCTCCGTGGATGATCGTAATTGGGAGAACTATAGTTATAGTTGGTTTGGGAGTTGGAATGGCTTCTATGATGGCACCCCTCTACATATCAGAGTCAGAGGCTTCTCCTCAGAAAATCAGAGGAGCTCTTGTTAGCTGCAATGGAATGTTATGTGCGGGAGGACAATTCTTGTCAGACCTTATCAATGTCACCTTCACCAAGCTCAAGGAACCTGGCGTTGGATGCTTGGAGTCGCCAGAGTTCCAGCCCTTTGATTCTATTGGGATTGTACATTATAATGTATGCACCCGGAATGGGAACCGTACCATGGATCATGAGCTTGGAGATATACCCGCTGAGATACAGAGGGACTGGCGGAGGTGTCGCTGCAGTTTCAAACTGTCCAATCTCATAGTTAGTGAAACATACTTGACACCCACAAAAGCGCTGGGTTCGGCCGGAACATTTCTCCTCTTTGCCGGATTTTCTCTCATTGGACTCATATTCATTTACTTCCTAGTCCCTGAAACCAAAGGAATGCAGGTTGAAGAGGTTGAGAAGTTGCTGCAGAAAGGCTTCAGACCCAAGCTATTTGTTCCCAAGGACACCAAGGCAAAGCTAAACTTGAGGAATAATATGTCTAGATCGTGT
>Pyrpy_N_10g2095.1
ATGGAGGGAGGAGGACACCCGCCTGCTAGCAAGACAGAGTTCACAGAGTGTTGGAGGACAACATGGAAGACGCCGTACATTATGCGTCTTGCTCTTTCTGCTGGCATTGGAGGCCTCCTTTTCGGATACGATACAGGTGTGATTTCTGGTGCATTACTGTACATTCGCGAGGACTTTCACGAAGTCGACAAGAAAACATGGCTGCAAGAAACCATAGTGAGTATGGCAGTTGCAGGGGCAATCATTGGTGCTGCAATTGGCGGATGGATGAACGATGCCCTAGGCCGGAAAAAATCAATCCTAGCAGCAGATTTTGTGTTCTTCATTGGAGCAATAGTAATGGCTGTTGCACCAGCTCCGTGGGTGATCATAATTGGGAGAATTCTGGTCGGTTTGGGAGTTGGAATGGCTTCCATGACCTCGCCGCTCTACATCTCAGAAGCCTCTCCTGCTAGAATCCGAGGAGCCCTTGTCAGTACAAATGGTTTTCTTATCACTGGAGGACAGTTCTTGTCATACCTTATCAATCTTGCCTTCACTAAGGCTCCAGGAACCTGGCGTTGGATGCTCGGCGTAGCAGGAGTTCCGGCTTTGGTACAATTTGTATTGATGTTGTCACTCCCAGAGTCTCCCAGGTGGCTCTACAGAGAGAATAAGGCAGATGAGGCTAGGGCCATCTTAGAGAAAATTTATCCTGCCGAAGAAGTTGAGCGTGAAATGCAAGCCTTGCATGAATCCGTCCAAGCTGAAAAGGCCGAGGACGGAGCTGCTGGAGAAGGTGTGCTAGCAAGGTTAAAGGGTGCCCTCAACAACCCCGTTGTCCGAAGAGGACTCTATGCAGGCATCACTGTCCAAGTGGCTCAACAGTTTGTCGGTATCAACACTGTCATGTACTACAGCCCAACTATTGTTCAGTTTGCTGGGTTTGCATCCAACCAGACTGCGTTGGCACTCTCTCTGATCACTTCAGGACTCAACGTGGTTGGCACTGTCATCAGCATGTGCTTCATAGATAGATATGGAAGGAGAAGGCTGATGATTATCTCCATGATTGGGATCATCACTTGCCTGGTGGTGTTATCCGGGGTGTTTTTCCAGGCAGCATCTCATGCTCCACGCATTAGTAACTTGGAATCCACACATTTTGGTGGCAATTCTACATGTTCAGCTTATGTTTCTGCTCCTAATCCTGGATCATGGAACTGCATGACATGTTTGAAAGCAGAGTGTGGATTCTGTGCTAATAAAGTTAATTTTGCCCCGGGCGCTTGTTTGGCTTCCAATGACGAAATCAGGAGCTCATGTCGGGGAGAACATCGTGTGTGGTACACCAAAGGTTGTCCAAGCAAAGTCGGATTCTTTGCGGTGATCCTGTTGGGATTGTACATCATTGTCTATGCACCTGGAATGGGAACCGTGCCGTGGATCGTAAACTCGGAGATATACCCTCTGAAATACAGAGGGACATGTGGAGGAATTGCTGCAGTTGCGAATTGGAGTGCCAATCTCATTGTGAGTGAGACATTTCTGACCTTGACTCATGCTCTAGGTTCTGCCGGCACGTTCCTCCTCTTTGCTGGGTTTTCTGTCATTGGACTCGTAGCGATTTACATGCTGGTTCCTGAAACGAAAGGAATGCAGTTTGAGGAGGTTGAGAAGTTGCTTCAGAAAGGGTTTAGGCCCAAGCCATTTGCTCCAAAGAGCAAGGAAGTTGGCAAAAATGTTGAACTTTCT
>Rosch_v2.0_Chr1g0370521
ATGCATTACAGCCCAACCATTGTTCAGTTTGCTGGATTTGCTTCCAACCAAACAGCTTTAGCACTTTCTCTCATCACTTCCGGTCTCAATGTTATTGGCACTGTAATCAGTATGCGCTTTGTGGATAGATATGGAAGGAGAAAGCTCATGATCATTTCTATGGTTGGGATTATCACTTGTCTGGTGGTGTTACCTGTGGTCTTTTTCCAGGCAGCAGCTCACGCTCCTCGTATTGGCAATTTGGAATCAACTCATTTTGGTAGTAACTCCACATGTCCAGCTTATGTGTCTGCCCCTAATCCAGCCTCATGGTACTGCATGACATGTTTGAAAGCTCAGTGCGGCTTCTGTGCTAATTGTGTCTCGGCTTATGCCCCGGGAGCGTGCGTGGCTTCGAATGATGGCTTGAAAAAGGCATGTGCCGGAGAACATTGTGTATGGTATACAAAAGGGTGTCCAAGCAAAGTTGGATTCTTTGCAGTAATCCTTTTGGGATTGTACATCATTATCTACGCCCTTGGAATGGGAACTAAACCGTGGATTGTGAACTCGGAGATATACCCTTTGAGATTCAGAGGCACATGTGGAGCCGTGGAGGGATTGCTGCAG
>Rosch_v2.0_Chr4g0424641
ATGGGAGTGGTTCCCGTTCCTTGGGTGATCATCATTGGAAGAATCATAGTTGGTTTGGGAGTTGGAATAGCTTCCATGACCGTGCCCCTCTACATTTCAGAGGCTTCTCCTCATAGAATCAGAGGAGCTCTTGTTAGTACAGACGGTCTTCTCATCACAGGAGGTCAGTTTTTGTCATACCTCATCAATCTGGTATTAGCCAACAAGGCTCCTGGAACATGGCGTTGGATGCTTGGAGTCGCTGGTGTTCCAGCTCTCGTTCGGTTTATTTTGATGTTGTCACTCCCTGAGTCTCCTAGATTGCTCTACAGAGAGAACAAGGTAGATGAAGCTAGGGCTATCTTAGCGAAAATTTACCCTGTGGAAGAAGTCGATGATGAACTGAAGGCCTTGCATGAATCTGTCGAATTTGAAAAGTCTGAGGAAGGAGCTATTGGGAAAAGTATGATGGAAAAACTAAAGGGTGCTTTCGGCAACACCGTGGTCCGAAGAGGACTCTATGCAGGGATCACAATCCAAGTCGCGCAGCAATTTGTGGTTCATTACAGCCCAACCATTGTTCAATTTGCTGGATTCGCATCTAACCAAACCAATGTTTTCAAATGCGAAAGCGAAGGCGAAGGCGTCTTATTAGTGCCTCGCGAGGTGAGTGCCTCAAGGCGA
>Rosch_v2.0_Chr5g0000981
ATGGAAGCAGGACACCCGGCTGCTAGTAAGACAGAGTTCACAGAGTGTTGGAGAACAACATGGAAGACCCCTTACATTTTGCGTCTCGCCCTCTCAGCTGGTATTGGAGGCCTCCTTTTCGGATACGATACAGGTGTGATTTCTGGGGCATTGCTGTACATTCGTGAGGACTTTCGTGAGGTTGACAAGAAAACATGGCTGCAGGAGACCATTGTGAGTATGGCAGTTGCCGGCGCCATATTTGGTGCTGCAATTGGAGGATGGATGAACGATGCTATTGGCCGGAGAAAGTCAATCTTGTGTGCAGATTTTGTGTTCTTCCTTGGTGCAATAGTCATGGCTGTTGCACCAGCTCCGTGGGTGATCATAATTGGAAGAATTCTGGTTGGTTTGGGAGTGGGTATGGCTTCTATGACCTCACCACTATACATCTCAGAAGCTTCTCCTGCTAGAATCCGGGGTGCTCTTGTTAGTACAAACGGTTTTCTAATTACTGGAGGTCAATTTTTGGCATACCTCATCAATCTTGCCTTCACCAAGGCTCCTGGAACCTGGCGTTGGATGCTTGGAGTGGCCGGAGTTCCTGCTGTGGTTCAGTTTGGATTGATGTGGTCACTCCCAGAGTCTCCAAGGTGGCTCTACAGAAAGAATAAGGTAGATGAAGCCAGGGCTATCTTAGAGAAAATTTACCCTGCGGATGAGGTTGAGAATGAAATGAAAGCATTGCATGAATCTGTTGAAATGGAAAAGGCTGAGGAAGGAGATGTTGGTGATGGCATCATAGCAAAACTAAAGGGTGCATTCAGCAACCCTGTGGTCCGAAGAGGACTCTATGCAGGCATAACTGTCCAAGTAGCTCAGCAATTTGTGGGTATCAACACTGTCATGTATTACAGCCCAACCATTGTTCAGTTTGCTGGATTTGCTTCCAACCAAACAGCTTTAGCACTTTCTCTCATCACTTCCGGTCTCAATGTTGTTGGCACTGTAATCAGTATGTGCTTTGTGGATAGATATGGAAGGAGAAGGCTTATGATCATTTCTATGGTTGGAATTATTATTTGTCTAGTGGTGTTATCTGTGGTGTTTTTCGAGGCAGCAGCTCAAGCTCCTCGTATTAGCAATTTGGAATCAACTCATTTTGGTAGTAACTCTACATGTCCGGCTTATGTGTCTGCCCCTAATCCAGCCTCATGGAACTGCATGACATGTTTGAAAGCTCAGTGCGGCTTCTGTGCTAATGGTGTCTCGGCTTATGCCCCGGGAGCTTGCGCGGCTTCAAATGATGACTTGAAAAAGGCATGTGGCGGAGAACATCGTGTATGGTACACAAAAGGGTGTCCAAGCAGAATTGGATTCTTTGCAGTAATCCTTTTGGGATTGTACATCATTATCTACGCCCCTGGAATGGGAACTGTACCGTGGATTGTGAACTCAGAGATATACCCTTTGAGATACAGAGGCACATGTGGAGGGATTGCTGCAGTGTCTAATTGGAGTGCCAATCTGATTGTGAGTGAGACATTTTTAACCCTCACTCATGCTTTGGGATCTGCCGGCACGTTCCTCCTCTTTGCTGGGTTTTCTCTCATTGGACTCGTATTCATTTTCTTCTTGGTTCCTGAAACTAAAGGGCTGCAATTTGAGGAGGTTGAGAAGTTGCTTAAGAAAGGCTACAGACCCAAGTTATTTGCTTCCAAGGACAAGGACACCAAGGAAACCAAGACTGTCGAACTT
>Rosch_v2.0_Chr5g0001001
ATGGTGGAAGGAGGAGCACACCCCTCTAGTAAGACAGAATTCACAGAATGCTGGAAGACGACATGGCGGACGCCTTACATTATGCGCCTCGCGCTCTCTGCCGGCATTGGAGGCCTTCTTTTTGGATATGACACAGGTGTCATTTCTGGGGCGCTGCTATACATTCGTGAGGACTTTGACGAAGTTGACAAGAAAACATGGCTGCAAGAAACCATTGTGAGTATGGCAGTTGCAGGCGCTATCATTGGTGCTGCAATTGGAGGATGGATGAACGATGCCCTCGGCCGCAAGAAATCAATACTAATAGCAGATGTGGTGTTCTTTGTGGGTGCAATAGTTATGGCAGTGGCTCCAACTCCTTGGGTGATCATCATTGGAAGAATCATAGTTGGTTTGGGAGTTGGAATGGCTTCCATGACCGCACCCCTTTACATTTCAGAAGCCTCTCCTCATAGAATCAGAGGAGCTCTTGTTAGTACAAATGGTCTTCTCATCACAGGAGGTCAGTTTTTGTCATACCTCATCAATCTGGCATTCACCAAGGCTCCTGGAACATGGCGTTGGATGCTTGGAGTTGCCGGTCTACCAGCTGTCGTTCAGTTTGTTTTGATGTTGTCTCTCCCTGAGTCTCCAAGATGGCTCTACCGAGATAACAAGGTTGACGAAGCTAGGGCCATCTTAGCTAAAATCTATCCTCCAGAAGAGGTTGATGATGAAATGAAGGCCTTGCATGAATCCGTCGAATTCGAAAAGTCTGAGGAAGGAGCTATTGGGAAAACCATGATCGAAAAACTAAAGAGTTGTTTCAGCAACACCGTGGTCCGAAGAGGACTCTATGCAGGGATCACAGTCCAAGTCGCTCAGCAATTTGTGGGTATCAACACTGTCATGTATTACAGCCCAACCATAGTTCAATTTGCTGGATTCGCATCCAACCAAACGGCTATGGCACTTTCTCTCATCACTTCTGGCCTCAATGTGGTTGGCACACTCATCAGCATGTGCTTTGTGGATAGATATGGAAGGAGAAGGCTCATGATCATTTCCATGTTAGGAATCATCAGTTGCCTTATCGTGTTAGCTGGAGTGTTCTTCTATGCCGCATCTCATTCTCCAACTGTTAGCCACTTGGAATCCAATCACTTTGGCACCAACACTACATGTCCAGCTTATGTTTCTGCTACTAATCCTGCAGCGTGGAACTGCATGACATGCTTGAAATCAACAGAATGCGCCTTCTGTGCTAGTAAAGTTGAAAATCTTGCCCCGGGAGCTTGTTTGGCTGCAAATGATAACATAAGGAGTCAATGTCGTGGAGAACATAGGGTATGGTACTCTAAAGGGTGTCCTAGCAAAATTGGTATCTTTGCAGTCATTTTGTTGGGATTGTACATCATTGTGTATGCACCTGGAATGGGAACTATTCCTTGGATTGTGAACTCAGAGATTTACCCATTGAGATACAGAGGCACTGGTGGAGGGATTGCTGCAGTTTCCAACTGGACTGCAAATCTCATAGTGAGTGAGACATACTTGACCCTCACCAAGGAACTGGGTTCGGCTGGAACTTTCCTCCTATTTGCTGGGTTTTCTACCATCGGGCTTATATTCATTTACTTCCTGGTTCCTGAAACCAAAGGAATGCAATTCGAAGAGGTCGAGAAGTTGCTTCAGAAGGGTTTCCGACCCAAGTTATTTGCTCCAAAGGACACCAAAGGTAAGCAGAAGGTTGAGGGGTCTGCT
>Rosch_v2.0_Chr5g0014501
ATGGAGGGAGGACTACATGTAGAGGCAGATTCATCAGCTTTCAGAGACTGTTTCTCTTTGGCATGGAAGAACCCATATGTTCTTCGTCTGGCCTTCTCTGCTGGAATTGGTGGCCTCCTCTTTGGCTATGACACAGGAGTTATATCAGGAGCTCTTCTTTACATCAGGGATGACTTCCAAGTCTGTGGACAGAGAGACTGTCTTACAGTGCCCGGAGCCATCATTGGAGCTGCAATAGGGGATGGTCGAACGATCGGTATGGAAGAAGAAAATGGCATCAATGAGAGCTCCCTTGTACATCTCGGAAGGTCTCCTGCCAAAATCCGAGGTGCCCTTGTTAGTACCAATGGGCTTCTCATTACTGGTGGGCAGTTCCTATCTTACCTCATCAATTTGGGTTCCACCAAGGCAAGCTCCAGGGACTTAGCGGTGGATGCTTGGAGTTGCAGGAATTACAGCTCTTCTGCAGTTCATCCTAATGCTGCTCCTTCCAGAATCTCCACGTTGGCTATTCTGAAAGGTGTTTCTAAAATTAGCATTGTTGAGCTTTTGAGAACGAAAACGGTGCAAAGAGGACTAATAGCTGGTGTTGGCCTTCAAGTCTTCCAACAGTTTGTGGGAATAAATACGGTGATGTATTACAATCCCACCATAGTTTTGTTGGCAGGCTTTGCATCAAATCAAACGGCACTGCTTCTCTCACTTGTAACTGCTAGTCTCAATGCCTTCGGCTCCATTGTGAGCATATACTTCATTGACAGAACTGGCAGGAAAAAGCTTCTAATCATCAGTTTGCTTGGAGTTATTATTGCACTTGGTCTTTTATTAGCAGTTTTCCATGAGACTACTTCTCATTCGCCTCTCATAAGCCTGATTGAAACATCTCATTTCACAAACTACACTTGTCTAGATTATAGTTCAGCCGGAAACTCTGCAGCTTGGGACTGCATGAAGTGTTTGAAGTCTTCATCTCCGGACTGTGGGTTCTGTGCTTCAAAGGTTGATAAGCTACTTCCGAGAGCTTGTTTGATCTCAAATGATACAACAAAGGATAGTTGCCATGGAGAAGACAGGTTGTGGTACACAAGGGGATGTCCAAGCAAGTATGGTTTGGCTTGCACTAATTGGCCTGGCCCTTTACATCACATTTTTTTCTCCGGGAATGGGCATTGTGCAATGGATTGTCAACTAAGAGATCTATCCTTTAAGGCAATTGGAACTTCTTGGACATTCCTGATATTCGGGATCATTTCCTTTCCGGCCTTGATCTTTGTCCTCATTTTCGTCCCAGAAACCGAGGGGCTTCCAATTGAAGAGTTTGAGAAGATGCTAGAGCTGAGGGCTTTGCACTTCAAGTTCTGGGAAAAAGGCCCAAGACTC
>Rosch_v2.0_Chr7g0190531
ATGGAAGACCACTTGCATTATGTGTCTTGCCCTCTCGGCTGGTATTGGAGGGCCTCCTTTTCGATCGGATACGATACAGGTGTGATTTCTGGGGCATTGCTCTACATACGTGAGGACTTTAGTGACGTAGACAAGATGACTTGGCTGCAGGAGACCATTGTGAGTATGGCAGTTGCCGGAGCCATATTTGGTGCTGCAATTGGAGGGTGGATGAACGATGCTCTTGGCCGAAGAAAGTCAATCTTCTCCGTGGGTGATCATAATTGGAAGAATTCTGGTTGGTTTGGGAGTGGGTATGCTTCTATGACCTCACCACTATACATCTCAGAAGCTTCTCCTGCTAGTGTCCGAGGTGCTCTTGTTAGTACAAACGGTTTTCTAATTACTGGAGCTCAATTTTTGGCATACCTCATCAATCTTGCATTTACCAAGACTCCTGGAACCTGGCGTTGGCTGCTTGGAGTAGCCGGAGTCCCTGCTTTGGTTCAGTTAGGATTGATGTGGTCACTCCCAGAGTCTTCAAGGTGGCTATACAGAAAGAATAAGGTAGATGAAGCCAGGGCTACCTTAGAGAAAATTTATCCTACGAATGAGGTTGAGGTTGAGGATGAAATGAAAGCATTGCATGAATCTGTCGAAATGGAAAAGGCTGAGGAAGGAGATGTTAATGATGGCATCATAGCAAAACTAATGGGTGCATTCAGCAACCCTGTGGTTCGAAGAGGACTCTTTGCAGGCATAACAGTCCAGGTAGTTCAGCAATTTGTGGGTATCAACACTGTCATGTATTACATCCCAACCATTGTTCAGTTTGCTGGATTTGCTTCCAACCAAACGGCTTTAGCACTTTGTCTCAACACTTCTGGTCTCAATGTTAAGGCTTACGAAGTTATGATCATTTCTATGGTTGAAATTATCACTTGCCTGGGGGTGTTATCTGTGGTGTTTTTCCAGGCGCCAGCTCACGCTCCTCGTATTAGTAATTTGGAATCAACTCATTTTGGTAGTAACTATACATGTCCGGCTTATGTGTCTGTCGTCCCTAATCCAGCCTCATGGAACTGCATGACATGTTTGAAAGCTCAGAGCGACTTCTGTGCTAATAGTGTATATCCTTTCAGATACAGAGGCACATGTGGAGGGATTGCTGCAGTGGCTAATTGGAGTGCCAATCTGATGGTGAGTGAGACATTTTTAACCCTCACTCATGCTTTGGGTTCTGCTGGCACGTTCCTCCTTTTTGCTGGATTGTCTCTCATTGGACTCGTATTTATTTTCTTCTTGGTTCCTGAAACCAAACGGCTGCAATTTGAGGAGGTTGGCAATTTGCTTAAGAAAGGCTACATACCCAAGTTATTTGCTTCCAAGGATAAGGAAACCAAGGAAGTCAAGACTGTCGATCATCTTGAGTTGGTC
>Rubch_LG03.70
ATGGAAGGAGGACACCCGGCTGCCAGTAAGACGGAGTTCACAGAGTGTTGGAGAACGACATGGAAGACCCCTTACATTATGCGTCTGGCCCTCTCGGCCGGCATTGGAGGCCTCCTTTTCGGATACGATACAGGTGTGATTTCCGGGGCATTGCTGTACATTCGCGAGGACTTTCCCGACGTTGACAAGAAGACATGGCTGCAGGAGACCATTGTGAGTATGGCTGTTGCCGGCGCTATATTTGGTGCTGCAATCGGAGGATGGATGAACGATGCTCTTGGCCGGAGAAAGTCCATCTTGTGTGCGGATTTTGTCTTCTTCATTGGTGCAATAGTCATGGCTGCCGCACCAGCTCCGTGGGTGATCATAATTGGGAGAATTCTGGTTGGTTTGGGAGTGGGGATGGCTTCTATGACCTCACCCCTATACATCTCAGAAGCTTCTCCTGCTAGAATCAGAGGTGCTCTTGTTAGTACCAACGGTTTTCTAATTACTGGAGGTCAATTTTTGTCATACCTCATCAATCTCGCCTTCACCAAGGCTCCTGGAACTTGGCGTTGGATGCTTGGAGTAGCCGGAGTTCCTGCTTTGGTTCAGTTTGTGTTGATGTTGTCACTCCCAGAGTCTCCCAGGTGGCTTTACAGAAAGAATAAGGTAGACGAAGCCCGGGCCATCTTGGAGAAAATTTATCCTGCAAATGAGGTTGAGGATGAAATGAAAGCATTGCATGAATCTGTCGAAATTGAAAAGGCTGAGGAAGGAGATGGTGGTGATGGCATGATAGCAAAACTAAAGGGTGCAGTCAGCAACCCCGTGGTCCGAAGAGGACTCTATGCAGGCATCACAGTCCAAGTAGCTCAGCAATTTGTGGGTATCAACACGGTCATGTATTACAGTCCAACCATTGTTCAATTTGCAGGATTTGCTTCCAATCAAACGGCTTTAGCACTTTCTCTCATCACTTCCGGTCTCAATGTCATTGGAACTATAATCAGCATGTGCTTTGTGGATAGATATGGAAGGAGAAGACTGATGCTCATTTCTATGATTGGGATTATCACTTGCCTGGTGGTGTTATCTGTGGTGTTTTTCGAGGCGGCAGCTCATGCTCCTCGTATTAGCAATTTGGAATCGACTCATTTTGGCAGTAACTCTACATGTCCGGCTTATGTGTCTGCCCCTAATCCAGCCTCATGGAGCTGCACGACATGTTTGAAAGCTAAGTGCGGCTTCTGTGCTAATAGTATCGAGGCTTACGCCCCGGGAGCTTGCGTGGCTTCAAATGATGACTTGAAGAAGGCATGTGGCGGAGAACATCGTGTATGGTACACGAAAGGGTGTCCAAGCAAAATTGGAATCCTTGCGGTGTTCCTATTGGGATTGTACATCATTATCTATGCACCTGGAATGGGAACTGTACCGTGGATTGTGAACTCGGAGATATACCCTTTGAGATACAGAGGCACAGGTGGAGGGATTGCTGCAGTGTCTAATTGGAGTGCCAATCTCATTGTGAGTGAGACATTTTTAACCCTCACTCACGCTTTGGGTTCTGCCGGCACTTTCCTCCTCTTTGCTGGGTTTTCTCTCGTTGGACTCGTATTCATTTACTTCTTGGTTCCTGAAACCAAAGGACTGCAATTTGAGGAGATTGAGAAGTTGCTTCAGAAAGGCTTCAGACCCAAGTTATTTGCTTCCAAGGGCAAGGAAACCAAGGAAACCAAGACTGTCGAGTCT
>Rubch_LG03.71
ATGGTGGAAGGGGGAGCACACCCTTCTAGTAAGACAGAATTCACAGAATGCTGGAGGACGACATGGAAGACGCCTTACATTATGCGCTTGGCGCTCTCTGCCGGCATTGGAGGCCTCCTTTTTGGATATGACACAGGAGTCATTTCTGGGGCGCTGCTATACATTCGGGAGGACTTTGACGAAGTTGACAAGAAAACATGGCTGCAAGAAACCATTGTGAGTATGGCAGTTGCAGGCGCAATCATTGGTGCTGCAATTGGAGGATGGATGAACGATGCCCTGGGCCGCAAGAAATCAATACTAATAGCAGATGTGGTGTTCTTCGTGGGTTCAATAGTTATGGGAGTGGCTCCTGTTCCTTGGGTGATCATCATTGGAAGAATCATAGTTGGTTTGGGTGTTGGAATGGCTTCCATGACCGCACCCCTTTACATCTCAGAGGTTTCTCCTCATAGAATCAGAGGAGCTCTTGTTAGTACAAACGGTCTTCTCATCACAGGAGGTCAGTTTTTGTCATACCTCGTCAATCTGGCATTCACCAGGGCTCCCGGAACATGGCGTTGGATGCTTGGAGTCGCCGGAGTTCCAGCTCTCGTTCAGTTTATTTTGATGTTGTCACTACCCGAGTCTCCTAGATGGCTCTATCGAGAGAACAAGGTGGATGAAGCTAAGGCCATCTTAGAGAAAATCTATCCTGCAGAAGAGGTCGATGATGAATTGAAAGCCTTGCATGAATCTGTGGAATTCGAAAAGTCCGAGGAAGGAGCTATTGGGAAAAGCATGATAGAGAAAGTAAAGGGTGCTTTCGGCAACACCGTGGTCCGAAGAGGACTGTATGCAGGGATCACAGTCCAGGTCGCTCAACAATTTGTGGGTATTAACACTGTCATGTATTACAGTCCAACCATCGTTCAATTTGCGGGATTCGCTTCCAACCAAACGGCCATGGCACTTTCTCTCATCACTTCTGGCCTCAATGTGGTTGGCACACTCATCAGCATGTGCTTTGTGGATAGATATGGAAGGAGAAGGCTGATGATCATTTCCATGTTAGGGATCATCAGTTGCCTTATTGTGTTAGCTGGGGTGTTCTTCTATGCCGCAGCTCATTCTCCAACTGTTAGCCACTTGGAATCCAATCACTTTGGCACCAACACTACATGCCCGGTCTATGTCTCTGCTCCTAATCCTACAGCATGGAACTGCATGACGTGCTTGAAATCACCAGATTGCGCCTTCTGTGCCAGTAAAGTTGAAAATCTGGCCCCGGGAGCTTGTTTGGCTGCCAATGATGACATAAGGAGTCAATGTCGTGGAGAACAGAGGGTATGGTACTCTAAAGGTTGTCCTAGTAAAATTGGTATCTTTGCGGTCATTTTGTTGGGGTTGTACATTATTGTGTATGCACCTGGAATGGGAACCGTTCCATGGATTGTGAACTCTGAGATATACCCATTGAGATACAGAGGCACAGGTGGAGGGATTGCTGCAGTCTCCAATTGGACTGCAAATCTCATAGTGAGTGAAACATTCCTAACGCTCACCAAGGCTCTGGGTTCTGCTGGAACTTTCCTCCTATTTGCTGGGTTTTCTACCATTGGACTTGTATTCATTTACTTCCTGGTTCCTGAGACCAAAGGAATGCAGTTCGAAGAGGTCGAGAAGTTGCTCCAGAAGGGCTTCAGACCCAAGCTATTTGCTCCAAAGGACATCAAAGGGAAGCAGAAGGTTGAGGGGTCTGCT
>Ruboc_03_G10192
ATGGAAGGAGGACACCAGGCTGCTAGTAAGACGGAGTTCACAGAGTGTTGGAGAACGACATGGAAGACCCCTTACATTATGCGTCTGGCCCTCTCGGCCGGCATTGGAGGCCTCCTTTTCGGATACGATACAGGTGTGATTTCCGGGGCATTGCTGTACATTCTTGAAGACTTTCCCGAGGTTGACAAGAAGACATGGCTGCAGGAGACCATTGTGAGTATGGCTGTTGCCGGCGCTATATTTGGTGCTGCAATCGGAGGATGGATGAACGATGCTCTTGGCCGGAGAAAGTCCATCTTGTGTGCGGATTTTGTCTTCTTCATTGGTGCAATAGTCATGGCTGCCGCACCAGCTCCGTGGGTGATCATAATTGGGAGAATTCTGGTTGGTTTGGGAGTGGGGATGGCTTCTATGACCTCACCCCTATACATCTCAGAAGCTTCTCCTGCTAGAATCAGAGGTGCTCTTGTTAGTACCAACGGTTTTCTAATTACTGGAGGTCAATTATTGTCATACCTCATCAATCTCGCCTTCACCAAGGCTCCTGGAACCTGGCGTTGGATGCTTGGAGTTGCCGGAGTTCCTGCTTTGGTTCAGTTTGTGTTGATGTTGTCACTCCCAGAGTCTCCCAGGTGGCTTTACAGAAAGAATAAGGTAGATGAAGCCCGGGCCATCTTGGAGAAAATTTATCCTGCAAATGAGGTTGAGGATGAAATGAAAGCATTGCATGAATCTGTCGAAATGGAAAAGGCTGAGGAAGGAGATGTTGGTGATGGCATGATAGCAAAACTAAAGGGTGCAGTCAGCAACCCCGTGGTCCGAAGAGGACTCTATGCAGGCATCACAGTCCAAGTAGCGCAGCAATTTGTGGGTATCAACACGGTCATGTATTACAGTCCAACCATTGTTCAATTTGCCGGATTTGCTTCCAATCAAACGGCTTTAGCACTTTCTCTCATCACTTCCGGTCTCAACGTCATTGGAACTATAATCAGCATGTGCTTTGTGGATAGATATGGAAGGAGAAGACTGATGCTCATTTCTATGATTGGGATTATCACTTGCCTGGTGGTGTTATCTGTGGTGTTTTTCGAGGCAGCAGCTCATGCTCCTCGTATTAGCAATTTGGAATCGACTCATTTTGGCAGTAACTCTACATGTCCGGCTTATGTGTCTGCCCCTAATCCAGCCTCATGGAACTGCATGACATGTTTGAAAGCTAAGTGCGGCTTCTGTTCCAGTAGTGTCGAGGCTTACGCCCCAGGAGCTTGCGTGGCTTCAAATAAAGGCTTGAAGAAGGCATGTGGCGGAGAACATCGTATATTGTATACGAAAGGGTGTCCAAGCAAAGTTGGAATCCTTGCAGTGTTCCTATTGGGATTGTATATCATTATCTATGCACCTGGAATGGGAACTGTACCGTGGATTGTGAACTCGGAGATATACCCTTTGAGATACAGAGGCACATGTGGAGGGATTGCTGCAATGTCTAATTGGAGTGCCAATCTCATTGTGAGTGAGACCTTTTTAACCCTCACTCACGCTTTGGGTTCTGCCGGCACTTTCCTCCTCTTTGCTGGGTTTTCTCTCGTTGGACTCGTATTCATTTACTTCTTGGTTCCTGAAACCAAAGGACTGCAATTTGAGGAGGTTGAGAAGTTGCTTCAGAAAGGCTTCAGACCCAAGTTATTTGCTTCCAAGGATAAGGAAACCAAGACTAAAATGGTGGAAGGGGGAGCGCACCCTTCTAGTAAGACAGAATTCACAGAATGCTGGAGGACGACATGGAAGACGCCTTACATTATGCGCCTGGCGCTCTCTGCCGGCATTGGAGGCCTCCTTTTTGGATATGACACAGGTGTCATTTCTGGGGCGCTGCTATACATTCGCGAGGACTTTGACGAAGTTGACAAGAAAACATGGCTGCAAGAAACCATTGTGAGTATGGCAGTTGCAGGCGCAATCATTGGTGCTGCAATTGGAGGATGGATGAACGATGCCCTCGGCCGCAAGAAATCAATACTAATAGCAGATGTGGTGTTCTTCGTGGGTTCAATAGTTATGGGAGTGGCTCCTGTTCCTTGGGTGATCATCATTGGAAGAATCATAGTTGGTTTGGGAGTTGGAATGGCTTCCATGACCGCACCCCTTTACATCTCAGAGGTTTCTCCTCATAGAATCAGAGGAGCTCTTGTTAGTACAAACGGTCTTCTCATCACAGGAGGTCAGTTTTTGTCATACCTCATCAATCTAGCATTCACCAAGGCTCCCGGAACATGGCGTTGGATGCTTGGAGTCGCCGGAGTTCCAGCTCTCGTTCAGTTTATTTTGATGTTGTCACTCCCCGAGTCTCCTAGATGGCTCTATCGAGAGAACAAGGTGGATGAAGCTAAGGCCATCTTAGAGAAAATCTATCCTGCAGAAGAGGTCGATGATGAATTGAAAGCCTTGCATGAATCTGTGGAATTCGAAAAGTCCGAGGAAGGAGCTATTGGGAAAAGCATGATGGAGAAAGTAAAGGGTGCTTTCGGCAACACCGTGGTCCGAAGAGGACTGTATGCAGGGATCACAGTCCAGGTCGCTCAGCAATTTGTGGGTATTAACACCGTCATGTATTACAGCCCAACCATCGTTCAATTTGCGGGATTCGCTTCCAACCAAACGGCCATGGCACTTTCTCTCATCACTTCTGGCCTCAATGTGGTTGGCACACTCATCAGCATGTGCTTTGTGGATAGATATGGAAGGAGAAGGCTGATGATCATTTCCATGTTAGGGATCATCAGTTGCCTTATTGTGTTAGCTGGGGTGTTTTTCTATGCCGCAGCTCATTCTCCAACTATTAGCCACTTGGAATCCAATCAATTTGGTACCAACACTACATGCCCGGCTTATGTCTCTGCTCCTAATCCTACAGCATGGAACTGCATGACATGCTTGAAATCACCAGATTGCGCCTTCTGTGCCAGTAAAGTTGAAAATCTGGCCCCGGGAGCTTGTTTGGCTGCAAATGATGACATAAGGAGTCAGTGTCGTGGAGAACAGAGGGTATGGTACTCTAAAGGTTGTCCTAGCAAAATTGGTATCTTTGCGGTCATTTTGTTGGGGTTGTACATTATTGTTTATGCACCTGGAATGGGAACCATTCCATGGATTGTGAACTCTGAGATATACCCATTGAGATACAGAGGCACAGGTGGAGGGATTGCTGCAGTCTCCAATTGGACTGCAAATCTCATAGTGAGTGAAACATTCTTAACGCTCACCAAGGCTATGGGTTCTGCTGGAACTTTCCTCCTATTTGCTGGGTTTTCTACCATTGGACTTGTATTCATTTACCTCCTGGTTCCTGAGACCAAAGGAATGCAGTTCGAAGAGGTCGAGAAGTTGCTCCAGAAGGGCTTCAGACCCAAGCTATTTGCTCCAAAGGACACCAAAGGAAAGCAGAAGGTTGAGGGGTCTGCT
>Ruboc_03_G17452
ATGGCTGGTGTTGGCCTTCAGGTGTTCCAGCAGTTTGTGGGCATAAATAAAGTCGATCATGTATTACAGCCCACCCATAGTTTAGTTGGCAGTCACAATGCCTTCGGCTCCATTGTGAGCATTTGCTTCGTTGACAGGACTGGGAGAATAAAGCTTCTAATCATCAGCTTGCGTGGTCAGTTTTCCATGAGACTACATACTCCCCATTCGGCTCTCGTTAGCCCGATTGGACCATCTCATTTCACAAACTACACCTGCTCAGATTATAGCTCAGCTGGAAACTCTGCATCTTCGTCACCCGATTGTGGGTTCTGTGCTTCAACAGCTGACAAGGTAAAACACAATGTTGAACTCAAACAACCTAGGAATAGCTGCAAACTTCTCTTGTTTGTTGTTTTCTCTTCTGTGCTCATATTCATCCTCACTGTCACTATTGCTATTGTTGCAGCTACTTCAGGGAGCTTAGGACACTTGCCACGGAGAAGACAGGTTGTCGTACACAAGGGGATGTCCAAGCAAGTATGGTTTTCTTACACTCATTGGCCTGGGACTCTACATCATTTTTTTTTCTCCGGCCAGGAACGGGCACCGTGCCATGGATTGTCAACTCTAAGGTATTGTGGCGTGTGTGGAGGAATAGCAGCAACAGCTAACTGGATCTCCAACCTCATAATAGTTGCACAGTTCTTCCTGTCTCTAACTCAGGCAATTGGAACTTCTTGGACAATCCTGATATTCGGGCTCATTTCTGTTCTAGTCCTGATCTTTGTCCTCATTTTCGTGCCAGAAACAAAGGGGATTCTAATTGAAGAGGTTGAGAAGATGCTGGAGCTGAGGGCTCTACAC
