# Supplementary material for: Transcriptomics of long‐term, low oxygen storage coupled with ethylene signaling interference suggests neofunctionalization of hypoxia response pathways in apple ( Malus domestica )
Source: Plant Direct. 2024 Dec 20;8(12):e70025. doi: 10.1002/pld3.70025 (PMC11660084; doi:10.1002/pld3.70025)
Supplement: Supplementary file 2 — Data S2: Homologs of all 606 hypoxia response genes identified in this study across 42 representative species of land plants). [file PLD3-8-e70025-s004.gz › 01-integratedGeneFamilies_dir/198.fna]

>gnl_Ambtr_v1.0_evm_27.model.AmTr_v1.0_scaffold02831.1
ATGAGTCAAACGAGCAGGGTTTGGATGGCTGCTGGTGTAGCAGTGACGCAGAGCCAAACAGACCAGGGTTTCAAGTGGAATTCAGGTCTTAAGAGGGTCTCAGCCAGTTCTTCTGGTTTGTTAAGGCGGTTTTCCGGCGGTTCAGGGCCAGTTTCCGGTGCCGTTTTCATACCAGGCGGAGGACGCGAGGAGAAGTTGAAGCAAGCCGAGGAATGGCTCCAAAAGGTTATGTATCTCAATTGCTGGGGACAAAGGGAATGGACGGTTGATTTGTGGCGGACAGGTTGTTTGGGGCGGGGGATTGAAATCGCCTGGATGCAGCTTGAGGCAAGATGGCTGCTTTGGTTGCGAATCGACACGTGCGGGTCGGGGGGAGGTGGCATGGGCGTGTGCATTAGGTTGCATGCTCCTTATGTGTATGATATAATTGTAGTAGTGGTAACTGTAAATATTGTAAACTGTGACGATGATAATATCCAA
>gnl_Ambtr_v1.0_evm_27.model.AmTr_v1.0_scaffold00003.444
ATGAGTCAAACGAGCAGGGTTTGGATGGCTGCTGGTGTAGCAGTGACGCAGAGCCAAACAGACCAGGGTTTCAAGTGGAATTCAGGTCTTAAGAGGGTCTCAGCCAGTTCTTCTGGTTTGTTAAGGCGGTTTTCCGGCGGTTCAGGGCCAGTTTCCGGTGCCCTTTTCATACCAGGCGGAGGACGCGAGGAGAAGTTGAAGCAAGCCGAGGAATCGCTCCAAAAGGGGAATGGACGGTTGATTTGTGGCGGACAGGTTGTTTGGGGCGGGGGATTGAAATCGCCTGGATGCAGCTTGAGGCAAGATGGCTGCTTTGGTTGCGAATCGACACGTGCGGGTGGGGGGGGGAGGTGGCATGGGCGTGTGCAT
>gnl_Ambtr_v1.0_evm_27.model.AmTr_v1.0_scaffold00003.450
ATGGGCAGGGCATGGTTGGTGGCGAGCGCGAGGGGAATGAAAGAATCTGGACCGTCCAACCTGACCCAGACCCAAATCAGAAAACTCTCAAAAACTGCATTGGATTCAGCAGAGAGGAGGGCCAGTGAAGAGAAGCGAAAAGAAGCAGAAGAATCGTTGAGGACGGTCATGTACTTGAGTTGTTGGGGACCTAAT
>gnl_Ambtr_v1.0_evm_27.model.AmTr_v1.0_scaffold00003.448
ATGGGTAGGATCTTATATGCAGCAGGAGTGAGAGCAACACAGGGGGTGAGGGAGCAGGCACCCAAATGGGATGTGACCTACCTCAAGTCATGGAAGCCAGCTTCAAGAAAGGCAGACTCTGGTTATTCAACGAAGTCTGGAGCTTTCTCAAATGGTGACGGTGGTCTAGAGAGGGAAAGGGCAAATGAAGCTGGCAGGTGGAGAGAAGAGGAAAGGGTTGAGAGAGTGATGCATTTGATCTTATGGGGACCCCATAAAATG
>gnl_Ambtr_v1.0_evm_27.model.AmTr_v1.0_scaffold00003.451
ATGGGTAGGATGTGGATGGCTGCAAGTTTAAGGGGAATGAAGGATCAGGGCCCCAAATGGAAGGAATTGGCCTCCAGATCTTTGCAGTCGAATGTCGGGAAAGAATCGGCACTGTCCGCTCCGCATATGAGGAGATGGTCTGCTGGTTTAGAATCGGCAAAGAGAAAAGTGGGGGAAGAGAAGCGAAGAAAGGCTGAAGAATCGTTGAGGACTGTAATGTATTTGAGCTGTTGGGGTCCTAAT
>gnl_Aquco_v3.1_Aqcoe4G262100.1
ATGAGCTTGAGGTATATGAGTAAAGTATTTTATCAAGCAAGTATAAGAGTTATGCAAGGGATGAAAGACCAAGCTTCCAAATCATGTGATTCTAAACAGATTAGAAAGTTTTCTAATGTTCGTGATGCCGCGGGTAATAAGGTGTCTAACAAGAATGGCAATGACAAGGTGATTAATAAGTATGAAGAGTCTTTTAGGACAGTTCTGTATTTAAGCTGTTGGGGTCCTAATAAC
>gnl_Aquco_v3.1_Aqcoe4G261800.1
ATGAGTTTAGCAAGAAAAGCATGGGTCATAATTGCGACTTATGGAGCAGTTGAAGTTGTTAAAGGTCAGGAGCTGCTCAACATGAATTGGGCTGTTATGTCCATAAATCAACACGCAAAAACGAATTGTAATCTATTGAAAAAAGTTTCTACAGCGTCTTCTTCTTCGCACAATATGCTGAGGAGGAAGAATAACAATGGACAAAGGTTGAACCAGTCTGAAGAATCACTCAGAAAAATTATGTATTTGAGCTGTTGGGGACCAAAC
>gnl_Aquco_v3.1_Aqcoe4G261200.1
ATGAGTTATTTTGGCCGAGTTTGGATACCAGCAAGTATGGTTATAGTTCAAGGATGTAGTGATCAAGGTTATAAATGGAGTAACAAACTCAGATCGTTTCAACTCAGTAAAGAACGATTTTCTTCTTCTTTCAATGGCTTTCGACTCAGTGAGTTTGGTAATGATAAAATGAAACAAGCTGATGAGTCAATTCAAAAAGTTATGTATTTGAGTTGTTGGGGACAAAGT
>gnl_Aquco_v3.1_Aqcoe3G363700.1
ATGAGTTCAACAAGCAGAGCTTGGATCGCGGCAGCTACTGTGGGAGTGGTACAAGGATTGAAGGATCAAGGCTTGTGTAGGTTGAATTACTCACTTCGATCTTTTCATCAGAATGTTGAGAAAAATCTTGGATCAGTTTCTCAATCAAGGAGGTTCTCTTCATTATGTGCAACGCCAGCAGTAGCCAAGAGTGCAGATAGAAACGAAAGATTACAAGAATCAGAAGAATCTCTTAGAAAAGTTATGTATTTAAGCTGTTGGGGTCCCAAT
>gnl_Aquco_v3.1_Aqcoe3G363600.1
ATGAGTTCAACAAGCAGAGCTTGGATTGCAGCAGCTACTGTAGGACTTGTACAAGGATTGAAAGATCAAGGCTTGTGTAGATGGAATTACACTCTTCGATCTCTTCATCAGCGTGCTGAGAAAAATCTTGGATCAATTTCTCAATCAAAGAGATTTACTTCATTATATTCAACTACAGCGGTAGCCAAGAGTGTAGATAGAGAAGAATGCTTAAAGCAATCAGAAGAATCTCTCAGAAAAGTTATGTACTTAAGCTGTTGGGGACCCAAT
>gnl_Aquco_v3.1_Aqcoe3G363800.1
ATGAGTTCAACAAGTAGAGCTTGGATCGCAGCAGCTACTGTAGGAGTGGTAGAAGGATTAAAGGATCAAGGCTTGTGTAGGTTGAATTACACACTTCGATCTGTTGAGAAAAATCTTGGATCAATTTCTCAATCAAAGAGGTTCTCTTCATTATGTTCAAGGCCGGCAGTATCGAAGAGTGTAGATAGGGAAGAAAGATTACAACAATCAGAAGAATCTCTTAGAAAAGTTATGTATTTAAGCTGTTGGGGTCCCAAT
>gnl_Arath_TAIR10_AT4G10265.1
ATGAGCTCTGCAAGCAAAACGTGGATGGTTGCTGCAAGCATCGGAGCCGTTGAGGCATTGAAAGACCAACTAGGCGTGTGTCGTTGGAACTACGTGATCCGATCTGCGAATCAGTATCTACGCAACAACTTAAGATCCGTGTCGCAAGCTAAGAAGCTCTCTTCCTCATCAATCGATTATACCAACAAGACCAAGCAAGCTGAAGAATCGCTGAGGACAGTCATGTACTTGAGCTGTTGGGGTCCTAGT
>gnl_Arath_TAIR10_AT4G33560.1
ATGAATGCCGGAAAGCAAGCTTCGTGGGCGGTGGCGACGGCGATCGCAGCCGTGGAAGTGCTAAAAGACCAAGGCGTTGCTCGGTGGAACTACCTTTTCCGCTTACTCCACAAAGAAGCAATGGCTCGCGTCCGTACCATTACAGTCCCATCTCGTCCCTCTCCTCCTACGTCTTCATCTTCGGCTACTTCCATCAGATCCAAACCTTTGTCCACCACACCCTTTGAGACATCCTTTGAGAAAGCTATGGGTCTTAGCTGCTTTGGTCCCACCACCGTTAGATTC
>gnl_Arath_TAIR10_AT4G05070.1
ATGAATAGAGTGATTAGTCAGTTTTCCGGTAAGTTGATGAAGGAGAAGAGTGTTACCGGTGTAAGCGGCGGAGATACGACTTTAAGATCTGCCGTCAAAGAATCGGTCTCGTCTCCACAGAGTGCGTCGTCGTCGTCGTCGGTGAGGAGGCTTAAAGGAGATCTGGAATCGAGTCGATTTGGTGCGGCGGCGAGTGAGAGGCTGAGGCAAGCGGAGGAATCTTTGAGGACGGTGATGTTTCTGAGCTGTTGGGGATCTTGT
>gnl_Arath_TAIR10_AT4G10270.1
ATGAGTTCTACAAGCAAAGCATGGACAGTGGCAGTGAGCATCGGAGCCGTAGAGGCATTAAAAGACCAACTAGGTCTTTGTCGGTGGAACTACATACTCCGGTCGGTTAATCAACATCTCCGGAACAACGTTAGATCTGTTTCTCAAGGGAAAAGGTTCTCTTCGTCTTCTGTCTCCGCAGCCGTTACCTCCTCTGGTGAGAGCGAGAAGGCTAAGAAGGCTGAAGAATCTCTTAGAACAGTCATGTACTTGAGCTGTTGGGGTCCTAAT
>gnl_Arath_TAIR10_AT4G28240.1
ATGAGTTATCTGAACAAAGTGTGGATGGCAGCATCGTTCGTAGCTGTTCAAGGAAACGCCGATCACGGCGTCAAGTTAAAAAGCGGTCTCACCTCTGCTCACCGTCTCCAACGAAGACTTTCCTCCGATCTCCGTCCTCTCGCCGCCGCAGATCTAACCGGCGACTCTCTCCCTTCGGAAGAAAGACGTCGTACCTCTTCTTCCACTCCCGATGAGTCTCTCCGACAAGTCATGTACCTCAACTGCTGGGCTCAAGGC
>gnl_Betvu_v1.2_Bv4_093250_hxwn.t1
ATGAGTTCATCAGGAAGCAAGAAATTGATTGTAGCAGCAAGTATTGCAGCAGTAGAAGCATTGAAAGATCAAGGATTTGCAAGATGGAATTATCCAATAAGATGTTTTCATCAACATATGAAGAATAATATTAGATCTTACACTCAAACTAAGAAGTTATCTACTACTTCTTCCTCTCTTGTGGTTTCCAACAAAATTAAAGATCATAAATTGAAGCAATCAGAGGAATCTCTTAGGACTGTTATGTACTTGAGTTGTTGGGGTCCTAAT
>gnl_Betvu_v1.2_Bv4_093260_perp.t1
ATGAGTGCAACAAATGCATGCAAATCATACATTGTAGCAGCAAGTATAGCAACAGTTGAAGCTCTTAAAGATCAAGGTTTTGCTCGATGGAATTACCCTTTGAGATCACTTCATCGTCGTCTCAAAACCGATCTTCGATCCAAGTTTTCTCAGTCCTCTAAAGCTGCTTCATCTTCTTCCACTGCTTCTGAAGTTGGTTCAGAGATTACTAAGAGAACAATCAATAAAACTGAGATGAATATTAAGAAAGTTATGGAGATTGATTGCTTTGGTCCTTCTACTATTAGATTT
>gnl_Betvu_v1.2_Bv4_093270_mres.t1
ATGAGTTCAGCAAGAAGCAGAGCTTGGATTGTGATGGCAGCAGTTGAAGGCATGAAAGATCAAGGATATGCAAGGTGGAATTATACATTGAGATCTCTTCATCAACATGTTAAGAATAATGTTAGATCTTATTCTCAAGCTAAGAAACTTTCTGGGTCATCTTCTTCTGTGATTTCCCAGAAATTTAGAGATGAAAAGTTGAAACAATCTGAGGAGTCTCTTAGAAAAGTCATGTATTTAAGTTGTTGGGGACCTAAT
>gnl_Betvu_v1.2_Bv4_093280_oymp.t1
ATGAGTTCAGCAAGAAGCAGAGCTTGGATTGTGATGGCAGCAGTTGAAGGTATGAAAGATCAAGGATATGCAAGGTGGAATTATACATTAAGATCTCTTCATCAACATGTTAAGAATAATGTTAGATCTTATTCTCAAGCTAAGAAACTTTCTTGGTCATCTTCTTCTGTGATTTCCCAGAAATTTAGAGATGAAAAATTGAAACAATCTGAGGAATCTCTTAGAAAAGTCATGTATTTAAGTTGTTGGGGACCTAAT
>gnl_Betvu_v1.2_Bv4_093290_iqfg.t1
ATGAGTTCAGTAAAAAGTAGAGCATGGATAGTAATGGCAGCAATTGAAGGGATGAAAGATCAAGGATTTGCGAGATGGAATTATACAATAAGATCACTTCAAAATCATGCCAAAAATAATGTTAGATCTTATTCTCAAGCTAAAAATCTTTCTGGGTCAACTTCCTCTGTTATTTCCCAGAAATTGAATGATTCTGAAGAGTCTCTTAGGAAAGTTATGTATTTGAGTTGTTGGGGTCCTAAT
>gnl_Betvu_v1.2_Bv4_093300_qxwj.t1
ATGAACAACACAAGAACTTGGATTGTAGCAACAAGTTTGGCGGCAGTTGAGGGTCTTAAAGATCAAGGATTTGCGAGGTGGAATTATTACCCAATTAAGTCTATTCAACAACATGTTAAGAACAATGTTAGATCGTATTCTCAAGCTAAAAGAGTGTCTTCTTCATCTTCTACTTTGATTTCTAACAAGATTGATGATAAGTTAAAAGAAGCTGAGGATTCACTTAAACATGTTATGTATTTGAATTGTTGGGGTCCTAAT
>gnl_Betvu_v1.2_Bv4_093310_sifs.t1
ATGAACATCACAAAAACTTGGGTATTAGCAGCAAGAATTGCAGCAGTTGAAGCTTCAAGATTAGATCAAAGGTTTTCAAGGTGGAATTACCCAATTAGGTCTCTTCAACAACATGTTGTGAACAACATTAGATCATATTCTCATGCTAAAAGAGTCTCGTCGTCTGCCTCAAGCATGATTATATCCAATAAAATTATGGATGAAAAGTTAAAACAATCTGAAGAATCTGTTAAGAATGTTATATTTTTGAATTGTTGGACACCTAGC
>gnl_Betvu_v1.2_Bv4_093340_opwx.t1
ATGAGTTCAGTAAAAAGTAGAGCATGGATAGTAATGGCAGCAATTGAAGGGATGAAAGATCAAGGATTTGCAAGATGGAATTATACAATAAGATCACTTCAAAATCATGCAAAAAATAATGTTAGATCTTATTCTCAAGCTAAAAATCTTTCTGGGTCAACTTCCTCTGTTATTTCCCAGAAATTGAATGATTCTGAAGAGTCTCTTAGGAAAGTTATGTATTTGAGTTGTTGGGGTCCTAAT
>gnl_Carpa_v0.4_evm.model.supercontig_12.24
ATGAGTTCTGCAAGTAGAGCTTGGATTGTGGCTGCAAGCATCGGGGCGGTGGAGGCACTCAAGGATCAAGGCTTTTGCAGATGGAATTACGCCATGAGATGTGTTCAACAGCATGCCAAGAGTAACATGAGGTCTTATTCTCAGGCCAAGAAACTCTCTGCACCATCTTCTTCTGCTTTGTGTAAGAAGCTGAGAGATGACAAGGCTAAACAGTCTGAGGAATCATTGAGAACGATTATCAAAATCAAGAGTGACATTTGGCGTGAGAGGGGAGAGATCACTGGGGAAGATGAGCAATGGGAGTTGGTGGATGAGCTTGAA
>gnl_Carpa_v0.4_evm.model.supercontig_12.25
ATGAGTTCTGCAAGCAGAGCATGGATTGTGGCTGCAAGCATCGGAGCAGTGGAGGCACTCAAAGATCAAGGTTTCTGCAGATGGAATTACGCCACGAGGTGTGTTCAACAACATGCCAAGAATAATATGAGGTCTTACTCTCAGGCCAAGAAGCTTTCTGCTCCATCTTCTTCTGCTTTGTGTAAGAAGCTGAGAGATGAAAAGGCTAAACAGTCTGAGGAATCATTGAGAACTGTTATGTATTTGGGTTGCTGGGGACCCAATAAC
>gnl_Carpa_v0.4_evm.model.supercontig_12.26
ATGAGTTCTGCGAGTAGAGCTTGGATTGTGGCTGCAAGCATCGGAGCAGTGGAGGGACTCAAAGATCAAGGCTTCTGCAGATGGAATTACGCCATGAGATGTGTTCAACAACACGCCAAGAGTAATATGAGGTCGTCTTATTCTCAGGCCAAGAAGCTTTCTGCACCATCTTCTTCTGCTCTGTGTAAGAAGCTGAGAGATGAAAAGGCTAAACAGTCTGAGGAATCATTGAGAACTGTTATGTATTTGAGTTGCTGGGGACCCAACAAC
>gnl_Carpa_v0.4_evm.model.supercontig_12.27
ATGAGTTCTGCGAGTGGAGCTTGGATTGCGGCTGCAAGCATCGGAGCAGTGGAGGCACTCAAAGATCAAGGCTTCTGCAGATGGAATTACGCCATGAGATGTGTTCAACAACACGCCAAGAGTAATATGAGGTCGTCTTATTCTCAGGCCAAGAAGCTTTCTGCACCATCTTCTTCTGCTGTGTGTAAGAAGCTGAGAGATGAAAAGGCTAAACAGTCTGAGGAATCATTAAGAACTGTTATGTATTTGAGTTGCTGGGGACCCAACAAC
>gnl_Carpa_v0.4_evm.model.supercontig_12.28
ATGAGCGGTGCGATGAGAGCCTGGGCTGTGGCCGCTACCATCGGCGCGGTGGAGGCGCTGAAGGATCAAGGGATTTGTAGATGGAATTATACGATTAGGTCTCTGCATCAACACGCCAAGAACAATGTAACCACGTTTTCTTCTTCTTCTTCTTCGTCGGAGAATTTGTCTGATGTGATCAGCAATCAGACTGCGAAGAACAGATCGGAGGCGTCGATGGAGAAAGTTATGCATTTGAGTTGCTGGGGTCCCAGTACTGTTAGATTT
>gnl_Carpa_v0.4_evm.model.supercontig_27.133
ATGAAGGAGCAGGCATCAAAAGGCGATTCAACTCTCAGATCTATCAAGGAATCTGTATCATCTGCTTCTTCTTCTTCATCCTCTTCGAAGCAGGGAAGGCGATTCTCTGGCGCAGTTGATTCCGGCGGTTTCAGAGCTGCAAAGAATTACGATAAGGCGAAGCAGAGGGAGGAGTCTTTCAGGACTGTCATATCTATCATGAGCAGTGTTTCTCCAATGAAGAGCTTA
>gnl_Carpa_v0.4_evm.model.supercontig_34.81
ATGAACTCAAGGAACATGAGCAGGGAATTCTATCAAGTAACATCACAGGTTAAGCAAGGAATTAAAGACCAAGCTCCCAAATCTCTTAATGATTCTGCCAACTGCACCACTTCTCCTTCTTGTGCTACTAACCAAGTGACAAGAATCTCAGGAGCTTTTTATCCAAAAGACTTTGACAAGCCACCCAAAGCTAGATCAAGTGACAACAGGCTTAAACAGCACAATGAGGAATCTCTCAGGACTGTCATAGTCCAAGACACAAAGGACCAGCTTAATGTTCTAATCCTAGAGCCTTTGAAATCTGGGATCACCCATCTTAAATCCTTCTTATGCTACCCTAAACTCATCTGGAGAGAGTTAAAGAGCAAAAATGGGGAGAGTTTGCTTGTAGGAGTCACCGAAAAAGGATCAGGAGAGAGTAGGTCCCCACCAGATGATGTGTTTGAGAATCTCAACCTTCTCATTTTCCCTGTGCTTGATTTTATTATCAATGGCTACTGCAGTCTTCTTCTCTGCTTGCTGTACTTTACTGTCAGTAACCTGCATCCCCTGATAAGGCTTGCCGGATTCAGCCCGTTCGGCCAGAGGAGTCTTGAATCCGCCCAT
>gnl_Carpa_v0.4_evm.model.supercontig_34.82
ATGAGTTCAGAAAGCAGAGCATGGATTGTGGAGGCCATGAAAGACCAAGATTTTTTCCACTGGAATCATTCCATCAGATCACTCCATCAACTCGCCAGAAAAAAACCCAGTTCCATTTCTCAGACCAACGAGCTCTCTTCTTCTTCTTCTTCTTCTTCTTCTTGTTACTCTGTTTTCACTTCAACCAAACAGAATGAAGATAAGAGCAGAGAATCTGAAGAGTCTCTTCGGAATGTCATGTATTTGAGCTGTTGGGGTCCATAT
>gnl_Carpa_v0.4_evm.model.supercontig_34.83
ATGAGTTCAAGAAGCAGAGCATGGACAGGAGCAGGCAGTTGTGGAGCTGTGGAAGCCATGAAAGGCCAAGGATTTTACAGGTGGAATTCAAGCTTTTGGTCTAATTACAAGCTCTCTTCTTCATCATCTGCTGCAATGGTATCAAGTCAAGTTAGGGAAGAGGAGAAAGTCAAGAATTCAGAGGATACCCTTAGGACAGTCATGAAATCTGGTGAAGCCAAGGAGAAGCTA
>gnl_Carpa_v0.4_evm.model.supercontig_34.84
ATGGATTCAACAAGAGCTTGGATTTTAGCTGCTGGGATTGGAGCTATGGAGGCAATAAAGCACCAGGGTCAGAGCTTTTCTGGGTCCGTGCAGAATCAGGCTAAAAATTACAAGGTGAGTGCAGTTTCTCAAGCAAAGAAGAAGGAGAAGAAGCTGCCTTCCTCTGCCATCGTTTCAACCATACTCACACAAGATAAACCCCATCAGATCAGTCAC
>gnl_Carpa_v0.4_evm.model.supercontig_34.85
ATGAGTTGGAAGAGCAAAGCTTGGGCATTTGCAGGATCTATTAAGGCTGTTGAAGTTTCAAAAGATGAGAAGAAATTTTGTGCTTCTCCAATCAATCTCCATCGTCACCATCTCTCTGCTAAGATCAACTCTGCAGATAACTCTCCACCATCTTCTTCTTCTTCTTCTTCTAATAAGTCAAGAGGGAATTATGCCAAGAAGCAGTACTCTGAAGAATCACTTAGAATTATTATGTTCTTGAGTTGTTGGGGACCAAAC
>gnl_Carpa_v0.4_evm.model.supercontig_34.87
ATGAGTTACCTGAATCGGTTGTGTATGGCGACGAGTGTAGCAGTGGTGCAAGGCCACACGGACCAGGGGATTCAATGGAAATCCTTGGCGAACTCTCTGAACCGCTCGAATAGAGGACTTCTGTCGGGTATCCGGCCGCTATCCGGTTCAGATGTTACGGGATTCGTTGGGAATCACGATGCCGGGGAAGAGAGGAGGAGGCAGATCGCCGGCGACGAGTCTCTCCGGCAAGTGATGTACTTCAACTGCTGGGGCCAGGGT
>gnl_Elagu_v2.0_p5_sc00009.V1.gene580
ATGAGCCTGCAGTATATGGGTAGGATCGTGGCCCAGAGCGGCGCGAGAGCGGCGCAGGGGATGCGAGATCACGCGTCGAGGTCGGTTAAGGAGACCGCCACCGCTACCTCCTCTTCGTCCGGGCGGGTGAGGCCGCTCTCCGGCGCCCTCGACTCCTCTTCTGGTCTCAAGTCTGCTGTCACCGCCGGTGAGGATAAGCGGAAGCGGGCTGAGGAGTCGCTGCGGACCGCCAAACAGGGGACCGACGGTCCCCTCCTTGTGCCGGGCCATTCAGGCCACGGCCGCCGCGGTGGAGGCCGGCGGCAGACGGGGGGCCACTCCTCCGGTCACGGAGGAGCATGGCCGGCGATCGATTGCGATCGCCGACGTCAGAAAATTCATGGTAAAAAGAGACCAAAACAGAGGTCTCTTTTTCCGACCGAAAATCGGCGACTCCCGTCGCCGGCAGCCGCGCACAAGGGCACGGGAGGAAGGAGAAGGAAGAGGGGAAGAGAAAGGAAACTCACCTCGACCTCCGGTGACCTCGTCGGTGAGCAGTCACGGCGAGAACAAAGCAAGGATCCGCGGCTC
>gnl_Elagu_v2.0_p5_sc00056.V1.gene490
ATGAGCCTGCGGTACATGAGTAGGATCGTCATACAGAGCGGCGCGAGGGCGGCGCAGGGGATGCAAAACCAGGCGTCGAGGTCGGTTAAGGATACCACCGCCAGCTCTTCTTCGTCAGGGCGGCTGAGGCGACTCTCCAGCGCCTTCGACTCCTCGTCTGGTCGCAAGTCTGGGGCAACCTCCGCTGAAGATAAGCGAAAGCGGGACGAGGAGGCGCTGCGGACCGTTATGTTCTTGAGCTGTTGGGGGCCCAAC
>gnl_Elagu_v2.0_p5_sc00154.V1.gene90
ATGCTCGTGTATCCGGACTCGGAAAGTGCAAAAAACCATCATGCAAATTCAGAGGTACCTCTCTTGCACAGAGCTCACTACCGACTTCAGATGCATAAACTCACAGAGAGAGCAGTGATGGCTTCTGCGAGCAGGGCTTCTTGGGTCGTGGCTGCCAGTGTTGGGGCAGTGGAGGCCCTCAAAGATCAAGGGGGTTTGTGTAGATGGAACCATGCTTTTCGGTCTCTCCACCAGCATGCCAAGAGCAACATGGGCTCATTATCCCAGGCTATGAGGATGTCTTCTTCCATCGCTGATGGAAGAAACAAAGGGGAGGATGAGAGAGCTAAGCAGTCTGAGGAGTCCTTGAGGACGGTCATGTACTTGAGCTGTTGGGGACTCAAC
>gnl_Elagu_v2.0_p5_sc00258.V1.gene35
ATGGCCTCTGCGAGGAGGGTTTCTTTGATTGTGGCAGCAAGCGTGGGGGCAGTGGAAGCTCTCAAGGATCAAGCGGGGCTTTGCCGATGGAACTATGCCCTCAGGTCTCTCCAACAGCGAGCCAAGAGTAACATGGGATCGTTGGCTCAGACCAGAAGGATGTCTTCTTCTTCTAACATTGAAATGATAAAAGGAAGGGAAGGGATCGATGAGAAAGCCAAACGGTCAGAAGATTCACTTAGGAAGGAAACCGCAAGACAAGAATACTAC
>gnl_Elagu_v2.0_p5_sc00258.V1.gene39
ATGAGCTCTGCAAGGAAGGCTTCTTTGATTGTGGCAGCGAGCATAGGGGCAGTGGAAGCTCTAAAGGACCAAGCGGGGCTGTGCCGGTGGAACCATGCCATGGGATCTCTCAACCGGCAGGCAAAGAACAGCCTGGGTTCCTTCTCTCAGGCCAGGAGAATCTCTTCTTCTTCTAACATCGAGACGAGGAAAAGAAGGGAGGGGGCTGATGAGAAAGCCAAGCGATCGGAGGAGTCGCTAAGGAAACGAGGTTCGCGGCTTTTAACGGAGTCCAACGAGATCAAGATCACTCCAAATGGAGTTCAGACGGAGGAGATATGCGCTTTTGAAGTCGGCACAAAATCCAAAACGGTGGAGGACCGCCGGTGGTCGGCCGGCGAAGCGGCGGCGGCGTGGCCGCAAGCAGCGGTGCGCAACCCAGTCACTGCTAGTGCACGGGCTGGGCGCGTG
>gnl_Elagu_v2.0_p5_sc00258.V1.gene45
ATGAGCTGTGCAAGCAAGGCTTCTTTGATCGTGGCAGCGAGCATGGGGGCAGTGGAAGCGCTCAAAGACCAAGCAGGTCTGTGCCGTTGGAACTATGCCATCAGATCTCTCAACCACCAGGCCAAGAACAGCGTTGGTTCCTTCTCTCAGGCCAGGAGGATGTCTTCTTCTTCTTCTTCTAACATTGAGAGGAGGAAAGGAACGGAGGATGCTGATGAGAAGGCCAAGCGATCGGAGGAGGCGCTGAGAAAAGATAAAAAGGATGTTGCTGGCCCTGTTGGTGTTGTCCCTGCAGTGCAGAGTGTGGGAGGGACACTATATTGTTGTCGAACACCTGCATGCAGTGAGAAGCTTGCTATAAGTGCCAGTAGGTACTCTTTGTTTGCAAAGATACACCATGACTTTATCTCCCACCTCAAAAACTCAGGTCAGATAAAAGCTGCATCAATGAGGAAATGTGTGGCACAACTGAAAAGTTTGAGAAAAAGTCAGAAAAACTCGATGGAGGCTGACGATACTGCTGCTGCTGCTACACCTACTGGAGGATCTGCTCCTGATACTGCTGAAACAGGTGGAGCTAATGAAGAACCTAATTCTGAAACTACTACTGCTGAACAGATAGAATGCCTGCCACTCTCTCAACTAATAGTCTCATCTCATCCTCCCCCAAAC
>gnl_Elagu_v2.0_p5_sc00258.V1.gene78
ATGACAATCATCCCCCCTTTTTTCTCTGGGAAATTACTCCGTAACGCCAGCCGCGTGGCGGTTGTCAAACAAGTCAACAAGGTAACCATGGGGCCGGTGGCCAAACCAGCAGCAAATCACCTCCAGTTTTCTGCATCCGCCTCATTTATTATAGCTATAAATATCCCCCATCTCCTTCCAAATTCCTCAACAAAGAAATCTCCACAGAAAGTATACTTCTTTCTTCCACCGGTCTTCTTGGGATTCCGAGCATTTCGGGGAAGGGAAGAGATGGCCTCAACAAGCAAGGCTTCTTTGATTGTGGCAGCGAGCATGGGAGCCGTGGAAGCGCTCAAGGATCAAGCAGGGCTTTGCCGATGGAACTTCGCATTGAGATCTATCCACCAGCGAGCCAAGAGCAGCGTGGGATCTTTAAGTCAAGCCACCAGGATGGCTACTTCCATTGAAAGGAGCATAAGGAGGATCGAGAGAGCTAAGAGGACGGAGCAGACCCTGGAGAAAGTCATGTACTTAAGCTGCTATGGGCCGAAA
>gnl_Elagu_v2.0_p5_sc00258.V1.gene79
ATGTTTGATCCACGCTCACCACACCAAAAGGAGGATGACGGGGTGGTGATGGGGTGGAGAGGTGAGGAGGACAGCGATGAGAGAAGACATGAGCTCTGCCAGCAGGGCTTCTTTGATCGTGGCAGCGAGCATGGCGCAGTGGAAGCGCTCAATGACCAAGCAGCGCTGTGCCGTTGGAATGATGCCGTCAGATCTCTGAACCAGCAAGCCAAGAACAGCGTCGGTTCCTTCTCTCAGGCCAGGAAGATGTCTTCTTCTTCTACCATTGAGAGGAAAGGAATGAAGGGGACTGATGAGAAGGCCATGCGATCGGAGGAGGCGCTGAGAAAAGTCATCGGTGAC
>gnl_Elagu_v2.0_p5_sc00258.V1.gene87
ATGAGCTGTGCAAGCAAGGCTTCTTTGATCGTGGCAGCGAGTATGGGGGCAGTGGAAGCGCTCAAAGACCAAGCAGGTCTGTGCCGTTGGAACTATGCCATCAGATCTCTCAACCACCAAGCCAAGAACAGCGTCGGTTCCTTCTCTCAGGCCAGGAGGATGTCTTCTTCTTCTTCTAACATTGAGAGGAGGAAAGGAATGAAGTGGACTGATGAGAAGGCCAAGCGATCGGAGGAGGCGCTGAGAAAAGGCTTGGAGCTGTTCAGAATCTTGGGCGGAAGTAAGCTGCGCCCTGATAACCAGCTGCCTCTGGAGATGAACAACTTCGTCGGCCGCTGTCTGGAATCTCCCTTTATACTCTTCCACCTGCCGGCGCCAGCTAACCCGCTGCACGTCGTGGCTCACCTCGGCGTCTTGAAGCTGCTTCTGAAGGTCGGAGACCCTCTGCGACCACTTCTGTTCGTCATCGACCCGGGC
>gnl_Elagu_v2.0_p5_sc00258.V1.gene92
ATGAGCTGTGCAAGGAAGGCTTCTTTGATCGTGGCAGCGAGCATGGGGGCAGTGGAAGCGCTCGACCAAGCAGGGCTGTGCCGTTGGAACTATGCCATCAGATCTCTCAACCAGCAAGCCAAGAACAGCGTCGGTTCCTTCTCTCAGGCCAGGAGGATGTCTTCTTCTTCTTCTAACACTGATGAGAAGGCCAAGCGATCGGAGGAGGCGCTGAGAAAAGTCATGTACTTGAGCTGTTGGGCCGGAAAGTATGAGGAGTCCGCTCTTCTATCTAAGGAGGCTGAGCTAAAGAAGTGTGCTGATCTGAATTGCAAATCAATCTTAATGAAAGGGGAACAACATAATCTAACGAGCGAGGAGAGGTATGAGCCGTCGGCTATGGTGGAGGAGGAGATGGCATCCACGAACGAGGTGGAGGTTGTGTTGATGCTTCAGGCCGAG
>gnl_Elagu_v2.0_p5_sc19212.V1.gene1
ATGAGTTACTTGAACCGGGTTTGGATGGCGGCGGGTGTAGCGGTGGTGCAGGGCCACATCCACGGGGACCGGTGCCCCAGGTGGAACGCCGGCAAGGGTCGGGTCGCCCCAGCCGGGCTTGTGCCGACCACCGGCTTCGGCTTCGGCTTCGGCCGCTCCCATCTCGGCGACGGGAGCGGGGAGGAGCGCCGGCAGCAGGCGGACGACTCCCTCCACCAGGCCATGTACATGAGCTGCTGGGGCCCGAGC
>gnl_Eucgr_v2.0_Eucgr.L02509.1
ATGAGCCTGAGGTTCATGGGGAGGGCAGTGTACCAGGCGGCGAGCCGGCTGACGCAGGGGATCAGAGACCAGTCCTCGTCGGGGATGAAGTCGCTGAGGGACTCGAAGCAGGCGAGGCGATTCTCCGGTGCTCTGGACTCACCAGCGAAGCGCGACGGCGAGGTGTACAAGCGAGCCGAGGAGTCGCTGTGGACCGTCATGTTCTTGAGCTGTAATTGGGGTCCGTAT
>gnl_Eucgr_v2.0_Eucgr.L02510.1
ATGAGCCTGAGGTTCATGGGGAGGGCAGTGTACCAGGCGGCGAGCCGGCTGATGCAGGGGGTCAGAGACCAGTCCTCGTCGGGGATGAAGTCGCTGAGGGACTCGAAGCAGGCAAGGCGATTCTCCGGTGCTCTGGACTCACCAGCGAAGCGCGACGACGGCGAGGTGTACAAGCGAGCCGAGGAGTCGCTGTGGACTGTCATGTTCTTGAGCTGTAATTGGGGTCCGTAT
>gnl_Eucgr_v2.0_Eucgr.E03690.1
ATGAAAGACCGAGGATCGAAGTCGTGCGATTCCGCGATCAAGGGCGCCGGAGATTACTCTCCGTCTTCGGGTTCGGAGCAATCGAGGAGGCTGTTCTCGGGCGGATCCGGCGACGGCTCGATGGCCCTGAAAGATGGCATTGGCAAGGGCAACGAGAGGCGATGGGGCAGGCAAGCCGAGGAGTCTCTCAGGACCGTCATGTACTTGAGCTGCTGGGGTCCTAAC
>gnl_Eucgr_v2.0_Eucgr.E03817.1
ATGCGAAGTCAACTGGTTCTGGAGTGCAGTTTTACTCACATGTACATAGCAAGAGGGGTCGGAGACGCGATGAAAGACCGAAGATCCGAGTCGTGTGATTCTACGATCAAGTGTGCGGGAGATTACTCTTCTTCTTCTGGTTCAGACAGATGGAGTAGGGCTTTCTCAGGGGGAGCTGGTCAAGATTCTACGGCTCTCAAAGATGGCATTGGCAAGGGCAATGAGAGATGGCTCAGGCAAGCGGAGGAGTCGCTCAGGATCGTCATGTACTTGAGCTGCTGGGGTCCTCTCGGT
>gnl_Eucgr_v2.0_Eucgr.E03810.1
ATGAAAGACCGAGGGTCGAAGTCGTGCGATTCTGAAATCAAGGGTGCCAGAGATTACTCTTCGTCTTCTGGCTCGGAGCGATCGAGGAGGCTGTTCTCGGGCGGATCCGGCAACGGTTCGATGGCCCTGAAAGATGGCATTGGCAAGGGCAACGAGAGACGATGGGGCAGGCAAGCCGAGGAGTCGCTCAGGACCATCATGTACTTGAGCTGCTGGGGTCCTAAC
>gnl_Eucgr_v2.0_Eucgr.F03361.1
ATGAGTTCGACGAGCAGAGCTTGGATCGTGGCGGCCAGCATCGGAGCTGTGGAAGCGCTCAAGGACCAGGGCGTCTGCAGGTGGAACCATGTCCTCAGGTCGCTCCACCAGCACGCCAAGACCAATCTCCGGTCTTATTCTCAGGCCAGGAAGCTCTCTTCCCCTGCTTCCTCCGCGGTCGACAGGACGATCGGCGAAGGGAAGCTGCGGCAATCTGAGGAGTCCTTCAGAAAAGTCTTGTACTTGAGTTCTTGGGGACCTTAT
>gnl_Eucgr_v2.0_Eucgr.F01072.1
ATGAGCTTCACTAGCAGAGTATGGATTGTTGCCGCGACCATTGGGGCCGTGGAGGCATTGAAGGACCAGGGGTTTTGCAGGGGGAACCACGCCCTCAGATCGCTCCACCAACACGCCAAGAGCAACGTGGGGTCCTGTTCTCAGGCCAGCAGAGTGTCCTCGTGCTCGGCTGCTTCTGCTGTTTCTGAGAAAATCAGAGAAGGCAAAGTGAAGCAACGCGAAGAGTCTTTGAGGAAAGTCATGTACTTGAGCTGCTGGGGACCTTAT
>gnl_Eucgr_v2.0_Eucgr.F03362.1
ATGAATTCAGCGGGCAAAGCGTGGATCGTGGCTGCGAGCATAGCGGCTGTGGAGGCGCTGAAGGACCAGGGCTTCGCGAGGTGGAACTACCCGATCAGGTCGGTCCACCAGCACCTGAAGAGCAACCTCAGATCCTACTCCCAGGCCAAGAAGCTCTCCGCCCCTTCTTCCTCGGCCGTGGCCAAGGGCATGAGGCGCTTGGAGGAGTCCCACGGCAAGGTCATGCACCTCAACTGCTGGGGCCCTGAGTCCACCAGGTTT
>gnl_Eucgr_v2.0_Eucgr.F01071.1
ATGAATGCGGCGAGCAGGGTGTGGATCGTCGCGGCATGCATCGGAGCGGTGGAGTCATTGAAAGATCAAGGGTTTTGCAGGTGGAACTACCCACTGAGGTCACTGGAACAGCGCGCCAAGAGCAACATTAGATCTTTATATGAGGCCAGGAAGATCTCTTCGTCTTCCTCTTCTCCGTCTGTCGCGGCAGAGGCACCGGATGCTGCTGACAAAGCGAGGCGGACGGAGGAGTCGCTGAAAAAAGTCATGTACTTAGGCTGTTGGGGTCCAAACACAGTTAGATTT
>gnl_Eucgr_v2.0_Eucgr.K00907.1
ATGAGCTCGACAAGCAAAGCGTGGGTCGTGGCGGCCAGCGTCGCCGCCGTGGAGGCCCTCAAGGACCAAGGGTTCTGCCGGTGGAACTACACCCTCCGGTCGATCCACCAGCGCGCCAAGAACCGGGCCATGTCCTCGTTTTCTCAGGCCAACAACAGCAGCAAGAAGCGATCTCCTCAGTCGTCGTCCGCGGCGGCGGCGGCTTCGAGGAGGCTAGCGGGAGAAGCGGAGGCGTGGCGGTCGGAGGAGTCGATGCGGAAGGTCCTGTACTTGAGCTCTTGGGGTCCTTAT
>gnl_Eucgr_v2.0_Eucgr.K00910.1
ATGTGTACGTCGAGAAGAGCTTGGGCGGTGGCATCGGCCGTGGGAGCCGTGGAGGCGCTTAAGGACCAGGGCTTCTGCCGGTGGAACTACACCCTCCGGTCGCTGCACCAGCAAGCCAGGAACCACGTTCGGTCCTTGTACCAGGCCCAGAGGAGGCTGCCCCTGATGTCCAGCGCGCCGGACGATAAGTTGAAGCAGGCCGAGGAGTCCCTGCGGAAAGTCATGTTCTTGAGCTGCTGGGCTCCTAAC
>gnl_Eucgr_v2.0_Eucgr.K00909.1
ATGAGCTCGACGAGCAGAACGTGGGTCGTGGCGGCCAGCGTCGCCGCCGTGGAGGCCCTCAAGGACCAAGGCTTCTGCCGGTGGAACTACGCCCTCCGGTCGATCCACCAGCGCGCCAAGAACCGGGCCGCGTCCTCGTTTTCTCAGGCCAACAACGGCAAAAAGCAATCTCCTCGGTCGTCGACCGTGGCGGCCTCGAGGAGGCTGGCGGGAGAAGCGGAGGCGAGGCGGTCGGAGGAGTCGATGCGGCAGGTCCTGTACTTGAGCACTTGGGGTCCCTAC
>gnl_Eucgr_v2.0_Eucgr.K00906.1
ATGAGCTCAACCAGCAGAACGTGGGTCGTCGCGGCCAGCGTCGCCGCCGTGGAGGCCCTCAAGGACCAAGGGTTCTGCCGGTGGAACTACGCCCTCCGGTCGATCCACCAGCGCGCCAAGAGCCGGGCCATGTCCTCGTTTTCTCAGGGCAACGGCAGCAACAAGCGATCTCCTCAGTCGTCGGCCGCGGCGGCGGCTTCGAGGAGGCTAGCGGGAGAAGCGGAGGCGCGGCGGTCGGAGGAGTCGATGAGGAAGGTCCTGTACTTGAGCACTTGGGGTCCCTAT
>gnl_Eucgr_v2.0_Eucgr.K00908.1
ATGAGCTCGACGAGCAAAGCGTGGGTCGTGGCGGCCAGCGTCGCCGCCGTGGAGGCTCTCAAGGACCAAGGGTTCTGCCGGTGGAACTACACCCTCCGGTCGATCCACCAGCGCGCCAAGAACCGGGCCATGTCCTCGTTTTCTCAGGCCAACAACGGCAGCAAGAAGCGATCCCCTCAGTCGTCGTCTGCGGCGGCGGCTTCGAGGAGGCTGGCGGGAGAAGCGGGGACTAGGCGGTCGGAGGAGTCGATGCGGAAGGTCCTGTACTTGAGCACTTGGGGTCCCTAC
>gnl_Eucgr_v2.0_Eucgr.K00912.1
ATGAGTTACTTGAACAGGGCGTGGGTGGCGGTCGGCGTGGCGGCGGTGCAGGGCCACTCGGACCAGGGCATGCGGCTGAAGTACGGCGTGAAATCGATCCACCAGGGGAAGAGGAGGCTCTTCTCCGGGGTCGAGGCGGCGGACGTCCGACCCCTCGCCGGGGCCGTCGGGTCGGAGCTCGACGGGGCGGCCGCGAGGGGCGGCCCCGACGGGGACGAGAGGCGGCGGCAGGCGGACGAGTCGCTGCGGAACGTCATGTACCTGAACTGCTGGGGCCAGAGC
>gnl_Manes_v6.1_Manes.13G152100.1
ATGCGGTCAGCAAGCAAAGCTTGGATGGTAGCAGCGAGCATTGGAGCGGTGGAGGCACTCAAAGACCAAGGCTTTTGTAGGTGGAACAATGCAATAAGGTCTATTCAACAACATGCCAAGAACCATTTCAGGTCAATCTCTCTGGCCAACAACCTCTCTTCCTCTTCTTCTTCTTCTTCTTCTTCTTCTTCTTCCAGGGGTTCAAGCAAACTCCAGGAAGACAGGGCAAAGCAGTCAGAGGAGTCCCTTAGGAAAGTCATGTACTTGAGTTGTTGGGGTCCCAAC
>gnl_Manes_v6.1_Manes.13G151900.1
ATGAGTTACCTGAATCGTGTTTGCATGGCAGCCAGTGTGGCCGTTGTTCAAGGCCATCCAGACCAAGGCCCTAAATGGAGATCCAGCTTGAAGTCTCTGCAGCACGGCAAGAGCAGGCTGTTCTCCACCGGAGCATTGTCGGAGCTCCGGCCACTTGCTGGAGCAGTTGGATCAGAACGCGACGGAGTTCCCGGAAGTCCTCGATTGGACGAAGGAGTAAGGGAAAAAGATGAGTCTTTCCGACAAGTGATGTACCTAAATTGCTGGGGCCAGGGG
>gnl_Manes_v6.1_Manes.13G152200.1
ATGGGTTATGCAGTGAAGGCCTGGATGGTTGCAGCCAGCATTGGAGCTGTGGAGGCTTTGAAGGACCAAGGGTTTTGCAGATGGAACTACACTATAAGGTCACTTCACCAACATGCCAAGAATAACCTCAGGACAATATCTCAAGCCAACAAGATCTCTTCTTCTTCTTCTTCTTCTTCTTCTGGTGCTGTAGTCTCTGGTAAAGTGACGGAATCAAGACAGGCAGAGGAATCTTTGAGGACAATCATGTACCTGAGTTGCTGGGGTCCTAACAAC
>gnl_Manes_v6.1_Manes.13G152300.1
ATGAACTTGAGATATATAAGCAAGGAATTCCTTCAACCGAGTTCCCAGAAGATGCAAGGAGTTAAAGACAGATCTTCAAAGAGCGATTCCAGGGTGAAATCCCTCCAGGAAGCTGCTACCTCCAAGCAAATGACGAGCTTTCCAGGTAACTTGAGTCTAAAAGACTTGAATAAATCTGGTAAAAACGTAGATGATTACAAGCTTAAGCAGGCAGAAGAGTCACTGCGGACTGTCATGTACTTGAGCTGTTGGGGGCCC
>gnl_Manes_v6.1_Manes.16G019800.1
ATGAGCTTTAGATACATGAGCAGGGTGGTATTTCAGGAAGGGATGCGAGTGGTTCAGGGCATGAAAGATCAGGCATCGAGGTCTGATTCAAGTAGTATCAAGTCTTTGAGAGATTCTGCTGCTTGTTCTTCATCTTCGAAGCAGGCCTTGCGTTTCTCTGCTGCTACGAAGGCTTCCGAGAAGCTCAGGCAAGCTGAGGAGTCTCTCAGGACTATTATGTACTTGAGCTGCTGGGTTGCTAAT
>gnl_Manes_v6.1_Manes.12G082700.1
ATGAACTACCTAAATCGTGTTTGCATAGCAGCCAGCGTGGCCGTAGTGCAAGGCCATCCAGACCAAGGCTCTAGATGGAGATCAAGCGCCAAGTCTCTGCAGCCCGGCAATAGAAGGTTCTTCTCCACTGGAAACCCGTCCGAGCTCGGGCCCCTCACTGGGGCAGCAGGATCAGATTGCGACGGGGTTCCTGAAAGTCCTCGCTCGGTCGAGGGACCGAGGGAATACGATGAGTCTCTTCGACGAGTGATGTACCTAAATTGCTGGGGCCAGGGG
>gnl_Manes_v6.1_Manes.12G082300.1
ATGGTTTTAGCAGTAAAAGCTTGGATGGTTGCAGCCAGCATTGGAGCTGTGGAGGCGTTGAAGGACCAAGGATTCTGCAGATGGAACTACACCATTAGGTCAGTGAACCAGCATGTCAAGAATAACCTCAAGACTATATCTCAGGCCAAGAAGATATCTTCCTCTTCATCTGCTGCTGTAGTCTCAAGGAAAGTGAGGGAATCAAGGCAAGCAGAGGAGTCTCTGAGGACAGTCATGTACTTGAGTTGCTGGGGTCCCAACAGC
>gnl_Manes_v6.1_Manes.12G082200.1
ATGCAAGGCGTTAAAGACAAAGCTACAAGTAACGATTCCAGGGACAAACCCTACAAGGACTCTCTTATCTCCAAGCAAATGACAAGATTTTCAGGTAACGTAAGTCTCAATAAAGCTGATAAAAAGAGACAGGATTGCAAGCTTAAGCAGGCGGAGGAGTCATTGCGGACTGTCATATACCTGAGTTGTTGGGGCCTTAAC
>gnl_Manes_v6.1_Manes.12G082400.1
ATGAGTTGGAAAAGCAGAGCTTGGACGGCCGTGGGCAGTGCTGCTGCGGTGGAGGAGCTGAAAGATAACAAGTTGTGTAAATTGAAATCCTTGCACCGCCAACATCTCCATAACAAGAAAGTTTCAATGTCTACTAATCAAGTGGAGAGAGAATTCTCACCAACGTCAAACACAAACTCAGAAGTGGAGTTGAGACGGGAAGGTAATAAGCAGCAGCTTAATCAATCTGCAGAAGAAACACTTAGAACAGTAATGTATTTGAGTTGTTGGGGACCAAACTCT
>gnl_Manes_v6.1_Manes.15G082200.1
ATGGTTTTTTCACTTCCCTTCCAACTATATAGAGACCCACCAACTCCTTCCTCTTCCCCAATCCATCAACACAGAGCACTAACACACTCATCTCTTTCAGCCTCTCTCTTCCCCATCTCAACCAAATCTCAAAATATGAACGCTACAAGGAAAGCTTGGATCGTGGCTGCCACCATTGGCGCAGTTGAAGCACTCAAAGATCAAGGCATTTGCAGGTGGAATTACACTATTAGATCTATACAACAATACGCCAACAACAATATAAGATCCTTCAAGATGCTTCCTTCTTCTGGTTCTGGATCGTCTTCTGGATCTGCGTCTGTTTCTGCTTCTGGGTCTTCCTCAATGCTGCTACCAGCAGCTGTGTCTAATGAGAGTATGATTAAGTTGAAGAAACAAGAGGCTTCTGTGGAGAAAGTAATGGCTTTGAGCTGCTGGGGTCCCAGTACTACTAGATTT
>gnl_Manes_v6.1_Manes.15G082100.1
ATGGGCGTAAGAAGTGGAGCTTGGATTGTGGCAGCTAGTATTGGCATGAAAAACCATGGAATATGCACATGGAATTACGTTATCACATCTCTACACAACAATATAACATCCCTATTGCCTCCACCCCCCATTTTCTCTTCTTTTTCTTATTTACCATCGATAACTCATGAGATGGGCGATGTTCAGATTAAGAAATTGGAGGACTCATTTGAGAAAATTATGCGGTTGGGCTGTTGGGGTCCCAATACTATCAGGTTT
>gnl_Manes_v6.1_Manes.03G117300.1
ATGAGTTCTACAAGCAGAGCTTGGATGGTAGCTGCAAGTATAGGAGTAGTGGAAGCACTGAAAGATCAAGGCTTGTGCAGATGGAACTATGCACTGAGGTCACTTCAACAACATGCCAAGAACAATATCAGATCATATTCTCAGCAGCCGAAAAAATTGCTTCCTGCTCTTCCAAAGAAGCTCAGAGATGACAAGTTGAAACAGTCTGAGGAGTCTCTCAGAACAGTTATGTATTTGAGCTGTTGGGGTCCTAAT
>gnl_Manes_v6.1_Manes.03G117200.1
ATGAAAGACCAAGGAGTTTGCAGATGGAATTATGTTATAAGATCTCTGCAACACCATGCCATGAACAACGTAAGATCCTTGGCTGAGGCTCAGCCCAGGATTTTTTACCCTTTTTCTTCTTCTTCATCATCATCATCCTTGGCTGAGGCTCAAACCATGAACAACATACTGATTTTTCATTGTCAAATTACAGAAGTTATGAAGGCCACAAGACAAGCTTGGATTGTGGCTGCCACCTTTGTTGCTGTGGAACCACTGAAAGATCAAGGTTTTTGCAGGTCGAATTTCATTGTAAGGTCTAAGAAACAATGGGGTGTTCATTTTCCTGATGTAGTTTTTTTAAATATATGTGTGTATAATGATTCTACTACCATGTTTGAAATAGCTTATTTA
>gnl_Manes_v6.1_Manes.17G033600.1
ATGCGAGTGGTGCAAGGCATGAAAGATCAAGTATATAAGTGTGGTTCAACCGTCAAGTCTTTGATAAATTATGCTTCTTACTCTTCTTCTTCAAAGCACAGCAGGCATTTCTCTAGTGCTGTTGATTCTGCTAAGAATAAAATGAAGTTTAAGCAGGCCGAGGAGTCTCTCTCAGGACCTTTATATCATTTATACTTA
>gnl_Manes_v6.1_Manes.17G033400.1
ATGAGTTATATAAACAGAATTTGCAAGGCTGCTAGTGTGGTTTCCATTCAAGGTCATTCTGATCACGATTCCAAACGGAATTCAACCCCTCAACGTTCTAATGCTAGTAATAAAGACTACTTCTCTAGCGGTAACAGCGGTGGTGACGAAGAAAGGAAGAAAAAACAGGCAGAAGAATCCTTTCAAAGAGTGATGTACTTCAATTGCTGGGCTCAGAGT
>gnl_Medtr_Mt4.0v1_Medtr2g089835.1
ATGTGTGCAACAAGAGGAGCTTTGGTAGTAGCAACAAGTGTTGGATTGGTGGAGACATTGAAGGATCAAGGGTATTGCAAATTGAATAACAAAATCATGAGATCAATGGCACAGCATGTGGAGAATCAAATGAGATCCTTGTCTCAAGCTAATATGTGTCCTAATTCTTCTTCAACAATTTCAAAAAAGCACAGTGATGAGAATAAGAAGAAAGCTGAGGAGTCTCTTAGAACTGTTATGTTCTTGAGCATATGGGGTCCCAATTGT
>gnl_Medtr_Mt4.0v1_Medtr2g011690.1
ATGAGTTTGAGGTACATAGGTAGAGTGTTGTACCAAACTGCAATGAGAACGTTTCAGGGCATGAAAGATCAAAGCTCAAAGTGTGATTCAACAATCAAGTCTCTAAGGGATTCTACTTCTTCAAAGCAAGTTAAGGCTAGGGTTTTCTCAAATAATACTGCTTTTGAAAATTCATCTTCTGCTTTCAAAGGTAGCAACAGTGACAAGGTAAAACGTGCTGAAGAGTCTCTTAGGACTGTCATGTACTTGAGCTGCTGGGGTCCAAAT
>gnl_Medtr_Mt4.0v1_Medtr2g089930.1
ATGAATCGTGCAACAGCAACAAGCAAAGCCTGGATGGTGGCTGCAAGTGTTGGAGTTGTGGAAGCTTTGAAAGATCAAGCTGGTATCTGTAGGTGGAACTATGCTTTAAGACAAGCTCAACAACACCTTAAAAACCGTGCTAAATCAATGTCTCAAGCAAAGAATTTCTCTTCTTCTTCATTTCTTGCTACCAAATTTAAGGATGAGAAGAAGTCCAAACAAGCAGAGGAGTCTCTAAGGACTGTCATGTACTTGAGCTGCTGGGGTCCTAAT
>gnl_Medtr_Mt4.0v1_Medtr2g089985.1
ATGAGTTCAACAAGTAGAGCATGGGTAGCAGCAGGCAGTGTTGCAGTTGTTGAAGCATTGAAAGATCAAGGAATATGCAGATGGAATCATACACTAAAATCAGTTCAAAATCATGTTAAAAACAATGTCAGATCATTTTCTCAAGCAAAGAAGCTTTCATCCTCTTCCTCTTCTGCTATGGTTTCTAATTCTTCTAAGAGACAAAGAGAGAAGACAAAGCAATCAGAGGAATCTTTGAGGAAAGTCATGTACTTGAGTTGTTGGGGTCCCAAT
>gnl_Medtr_Mt4.0v1_Medtr2g089990.1
ATGAGTTCATCAATCAGAAATTGGACAGTTGCAGCTAGTGTTGGAGTTGTGGAAGCCTTGAAAGACCAAGGCTTATGTAGGTGGAATTGTGCTTTAAGATCAGCTCAACATCATGTTAAACATCATTTCAGATCTTCGTCTCAAACAAAGAAGCTTTCTACCTCTAATTCTTATGCTATGGTTTCTAGTAGATTAAAGGAACAAGAAGCAAAGCGATCAGAGGAATCTTTGAGAACAGTCATGTACTTAAGCTGTTGGGGTCCTAACAAT
>gnl_Medtr_Mt4.0v1_Medtr2g089965.1
ATGAGTTCAACAAGTAGAGCATGGGTAGCAGCAGGCAGTGTTGCAGTTGTTGAAGCATTGAAAGATCAAGGAATATGCAGATGGAATCTTACCCTAAAGTCACTTCAAAATCATTTTAAAAACAATGTGAGATCGTTTTCCCAAGCAAAGAAACTTTCATCCTCTTTTTCTTCTTCTTCTTCTTCTTCTTCTGCTATGGTTTCTATTTCTAAGAGACAAAAAGAGAATGCAAAGCAATCGGAGGAATCTTTGAGGAAGGTCATGTACTTGAGTTGCTGGGGTCCCAAT
>gnl_Medtr_Mt4.0v1_Medtr2g089950.1
ATGAGTTCAAGAAGCCGAGCTTGGACGTGGAGTGTGGCAACAAGTGTTGGAGTTGTGGAGGCTTTGAAAGATCAAGGAATATGCAGATGGAACAGTGTTATAAGATCAGCACAACAACATGCTAAACATAATATCAGGTCTTTGTCTCATGCCAACAACAAAGTTTCTTCAACCAAATTGAGGGATGACAAATCCAAACAGTCGGAGGAATCTTTGAGAACGGTCATGTTCTTGAGTTGCTGGGGTCCCAAC
>gnl_Medtr_Mt4.0v1_Medtr2g081155.1
ATGAGTGCAACAACTAAAGCTTGGATAGTAGTTGCATCAAGCATTGGAGCTGTGGAGGCCTTAAAAGATCAATTAGGGATTTGTAGATGGAACTATGCTTTTAGGTCAATGCAACAACATGTTAATACCAGATCACCTTACACTCAAGCCAAGAATTTGTCAAATTCTGCTAATGCTTCCAACAAGGGGAAGAGAAACAAGGAAGAATCTATGAAGAAAGTCATGGACCTGAATTGTTGGGGTCCACCTACTATAAGATTT
>gnl_Medtr_Mt4.0v1_Medtr2g089970.1
ATGAGTTCATCAATCAAAATTTGGACAGTTGCAGCTAGTGTTGGAGTTGTGGAAGCCTTGAAAGACCAAGGCTTATGTAGGTGGAATTGTGCTTTAAGATCAGCTCAACATCATGTTAAACATCATTTCAGATCTTTGTCTCAAGCAAGGAAGGTTTCTACCTCTAATTCATATGCTATGGTTTCTAGTAGATTAAAGGAACAAAAAGCAAAGCAATCAGAGGAATCTTTGAGAACAGTCATGTACTTAAGCTGTTGGGGTCCCAACAAT
>gnl_Medtr_Mt4.0v1_Medtr2g089925.1
ATGAGTTCAAGAAGCCAAGCATGGAAATGGAGTGTGGCAACAAGTGTTGGAGTGGTGGAGGCTTTGAAGGATCAAGGAATATGCAGATGGAACAGTGTTATAAGATCAGCACAACAGCATTCTAAACATAACATGAGGTCTTTGTCTCATGCCAACAACAAAATTCCTTCCACAAAATTGAGGGACGAGAAATCCAAGCAGTCAGAGGAATCTTTGAGAACTGTCATGTTCTTGAGTTGCTGGGGTCCCAAC
>gnl_Medtr_Mt4.0v1_Medtr2g089815.1
ATGGAGGAGGCAATCAAAGATGGATCACAAAGAAAAAACTTTATTAGTTCTCACAAAGGCTCCTCAAGAGTACAACACTTTCCCTCTAAATCAAAGAACCATGTGTTTCATCAAGCTGGTGCAAATGTTGATGCTGTTGATAGATTTAAAAAAGCAGAAGAATCTCTTAGAACTGTGATGTACTTGAGTTGCTGGGGTCCTAAC
>gnl_Medtr_Mt4.0v1_Medtr2g089945.1
ATGAATCGTGCAACAGCAACAAGCAAAGCATGGATGGTGGCTGCAAGTGTTGGAGTTGTGGAGGCTTTGAAAGACCAAGCTGGTATTTGCAGATGGAACTATGGTTTAAGACAAGCTCAACAACACCTTAAAAACCGTGTTAGATCAATTTCTCAAGCAAAGAATTTCTCTTCTTCTTCATTTCTTGCTAACAAACTTAAGGATGAGAAGAAGGCCAAACAGGCAGAGGAGTCTTTGAGGACTGTCATGTACTTGAGCTGCTGGGGTCCTAAT
>gnl_Medtr_Mt4.0v1_Medtr2g090020.1
ATGAGTTACTTGAACCGTGTTTGGATGGCAGCAACCGTAGCGGTGGCGCAAGGCCACACCGATCCAGGCCACAAGTGCAAAACAGCCGTCGGATCTATTCACCAGAACCGAACTCGTCTCTTCTCCGCCGGAAGTTTATCGGATCTCCGGCCTTTGTCCGGCGTCGTTGTATCGGACATGAGTTCTGAAGCGGATGAGAAGCTAAGAAGAACCGATGATTCTCTTCGGAAAGTTATGTACATGAATTGCTGGGGTCAAGGC
>gnl_Medtr_Mt4.0v1_Medtr2g090010.1
ATGAGTTATTTGAACCGTGTTTGGATGGCAGCAACAGTGGCGGTGGCACAAGGCCACACTGATCCAATCTATAAGTGCAAAACAGCTCTTGGAACTATTCACCAAAACCGAACTCGTCTCTTCTCTGCGGGCGGTGCTTTGTCGGCACTCTTGCCACTGTCCAGCGTCGTTGTATCGGACGCAACCGTGAGTTCTAAGGTTGAAGAGAAGCTGAGACAAACCGATGATTCTCTCCAGAAAGTTATGTACATGAATTGTTGGGGTCAAGGC
>gnl_Medtr_Mt4.0v1_Medtr2g090015.1
ATGAGTTACATGAACCGTGTTTGGATGGCAGCAACCATGGCTGTGGCACAAGGCCACACTGAACCAATCCATAACTGCAAATCAGCTCTGGGAACTATTCACCAAAACCGAACTCGTCTCTTCTCCGCCGGAGGTGCTTTGTCGGCACTCTTGCCGTTGTCCAGCGTCTTTGTATCGGAAGCAACCGTCGTGAGTTCTGAGCCAAAAAAGAAGTTGAGACAAACCGATGATTCTCTTCAGAAAGTTATGTACATGAACTGTTGGGGTCAGGGC
>gnl_Medtr_Mt4.0v1_Medtr2g481150.1
ATGAGTGCAGCAACAAGAGCATGGGTAGTAGCATCAAGCATAGGAGCAGTGGAAGCTTTAAAAGACCAACTTGGTGTATGCAGGTGGAACTATGCTTTTAGGTCACTTCATCAACATGCTAAGAACAATATTAGATCATACACTCAGGCTAAGAAATTGTCATCTGCTTCTTCTGCTGCTGTTTCCAACAAGGTGAAAAGAACCAAGGAAGAATCTATGAAGAAAGTCATGGACTTGAATTGTTGGGGTCCTAGTACTGCAAGGTTT
>gnl_Medtr_Mt4.0v1_Medtr2g481160.1
ATGAGTGCAGCAACAAAAGCTTGGGTAGTAGCATCAAGCATAGGAGCAGTGGAAGCATTAAAAGACCAACTTGGTGTATGCAGGTGGAACTATGCTTTTAGATCACTTCATCAACATGCTAAGAACAATATTAGATCATACTCTCAAGCCAAGAAATTGTCCTCTGCTTCATCTGCTGCTGTTTCGAATAAGGTGAAGAGAAGCAAGGAAGAATCTATGAGGAAAGTCATTGACTTGAATTGCTGGGGTCCTAGTACTGCAAGGTTT
>gnl_Medtr_Mt4.0v1_Medtr2g089905.1
ATGAGTTCAACAAGCAGAGCATGGGTAGCTGCAGGCAGTGTTGCAGTTGTGGAAGCATTAAAGGATCAAGGAATATGCAGATGGAATCATACCCTAAAGTCAGTTCAAAATCATGTCAAAAATAATGTCAGATCGTTTTCTCAAGCAAAAAAACTTTCATCTTCTTCCTCTTCTTCTGCTATGGTTTCTAATGCTAACAAACAACAAAAAGAGAAAGCAAAGGAATCAGAAGAATCTTTGAGGAAAGTCATGTACTTGAGTTGTTGGGGTCCTAAT
>gnl_Medtr_Mt4.0v1_Medtr2g089865.1
ATGAATCGTGCAACAGCAACAAGCAAAGCATGGATGGTGGCTGCAAGTGTTGGAGTTGTGGAAGCTTTGAAAGATCAAGCTGGTATTTGTAGGTGGAATTATGCTTTAAGACAAGCTCAACAACACCTTAAAAACCGTGTTAGATCAATTTCTCAAGCAAAGAATTTCTCTTCTTCTTCATTTCTTGCTAACAAACTTAAGGATGAGAAGAAGGCAAAACAGGCAGAGGAGTCTTTGAGGACTGTCATGGTTGGAGTGTGCGTAGATTGGAGGGTTACTCGGAAGAAGTGTTTTATTATCAACATGTATTCTAAATGTGATTTGGTGGCAAAGAGAAGGTTGTCGGAGAAGCTTGTTTTTCTACGGAACTACTTGGGTGTAGATTTGGAGGTGGAAGATGTGAATCTTGTGGGCAGGAAGTTTACTTGGTTTCATCCAAATGGTCTATTTATGAGTCGAGTAGATAGGGCTTTGCTTGAAAACTGGAAGTTTAAGAAGGTGGTGGAGAGAGCTTGGGGGAACCACAATGGGAGTGGTTGGATGAGGTTTGTGTTGAAGTCCAAGTTGAAGGGTTTGAAGGGGGATATTAAAGAGTGGAATAAGGCAGAGTATTGGAATATGGAGATGAGGTTAGTGAGTTTAAGGGAGGATATTGAGGAATTGGATGCTAAGAGTGAGATGGGAATATTGACTATGCAAGAAGTAGGGGATAGAATGTTGAAGTTTGCGGAGTTGTGGAGGTTGTGGAAGAGTAAGGAGGCTATGTTGCTACAAAGGTCTAAATCAAAGTGGCTTAAAGAGGGCGATGCAAATTCAAAGTACTTCCATAAGTGCATCAAATCTAGGGCTCCTAGAAATGGGATTAAGACATTAAATGTGGGCAACAAATGGGTGTACGAAGTAGGAGAT
>gnl_Medtr_Mt4.0v1_Medtr2g089960.1
ATGAGTTCAACAAGTAGAGCATGGGTAGCAGCAGGCAGTGTTGCAGTTGTTGAAGCATTGAAAGATCAAGGAATATGCAGATGGAATCATACACTAAAATCAGTTCAAAATCATGTTAAAAACAATGTCAGATCATTTTCTCAAGCAAAGAAGCTTTCATCCTCTTCCTCTTCTGCTATGGTTTCTAATTCTTCTAAGAGACAAAGAGAGAAGACAAAGCAATCAGAGGAATCTTTGAGGAAAGTCATGTACTTGAGTTGTTGGGGTCCCAAT
>gnl_Medtr_Mt4.0v1_Medtr2g089940.1
ATGAGTTCAACAAGTAGAGCATGGGTAGCAGCAGGCAGTGTTGCAGTTGTTGAAGCATTGAAAGATCAAGGAATATGCAGATGGAATCATACACTAAAATCAGTTCAAAATCATGTTAAAAACAATGTCAGATCATTTTCTCAAGCAAAGAAGCTTTCATCCTCTTCCTCTTCTGCTATGGTTTCTAATTCTTCTAAGAGACAAAGAGAGAAGACAAAGCAATCAGAGGAATCTTTGAGGAAAGTCATGTACTTGAGTTGTTGGGGTCCCAAT
>gnl_Medtr_Mt4.0v1_Medtr4g045990.1
ATGAGTTCAGGAATAAGAGCTTGGACAGTGGCAGCTAGTGTTGGTGTTGTGGAAGCCTTGAAAGACCAATTAGGCATATGTAGATGGAATTATGCTTTGAAATTAGCTCAACAACATGTCAAAAACAATGTTAGATCTTTCTCTCAAGCAAAGAAGCTTTCTTCTTCATCCTCTTCTATGATTTCTAAAAGACTAAAAGATGACAAGCCAAATCAGTCTGAGGAGTCATTGAGGACGGTCATGTACTTAAGCTGTTGGGGTCCCAAT
>gnl_Mimgu_v2.0_Migut.M01222.1
ATGAGTAGGGTGGCGTACCAGGCGGGGATGAGGGTGATGCAGGGGATAAAAGACCCGGCTTCAAAACGTGATACCAACATCAAAACGCTAAAGGACTCATACGCATACAGTTCTTCTTCTAGGCAGGCGAGGAAATTATCTGCTGCAATCGAGTCCACCGGATTGAAGGCTGATAAGTTGAAACAGGCTGAAGAGTCCCTCCGTACAGTCATGTACTTGAGCTGTTGGGGTCCTAAT
>gnl_Mimgu_v2.0_Migut.M01846.1
ATGAGTAGTTCGAGGAGAGCGTGGTTAGTTGCAGCAAGCATCGGAGTAGTTGAAGCGCTGAAGGATCAAGGATTCTGCAGATGGAATTATGCGGCGAGGGTTATTCAACAACGTACGAAGAACAACCTCAAATCTTACACAAATCAGGTTCAAAAAATATCTTCTGCTTCTTCTTCTTCAATGGTTTCGATGAAGATGAAGGAGCACAGATTGAAGGAATCTGAGGAGTCGCTTAGAAAAGTTATGTATTTGAGCTGTTGGGGTCCCAAT
>gnl_Mimgu_v2.0_Migut.M00337.1
ATGAGTTACATGAGCAGAATTTGGGCCGCCGCCAGCGTTGCCGTGGTGAACAGCCACTCCGACCAGGGTCAGAAGCTGAAAACGGGCGTCAAGTCCCTCAACCACGGCAAGAAACGCTTCTTCTCCGGTGGCGACGCCGCCGCCGATCTACGGCCTCTCTCCGGCGCTCTCAACTCCGAGTTGGGAGGGTTCCTCGGCGGCGGCGGCGGCGGCGCCGACGGCACGAGGCGGCAGTCGGAGGATTCTCTCCGTCAGGTGATGTACTTGAACTGCTGGGGCCCGAGC
>gnl_Mimgu_v2.0_Migut.H01898.1
ATGGGTAGTTATTTGAGAGGGAGAAGTGCATGGTTAGTAGCAGCAAGTATTGGTGCAGTAGAAGCACTAAAAGATCAAGGGTTTTGCAGATTCGATTACGCCATGAAAGTTGTTCAACAACGTACGAGGAATAATCTCATGTTCGGGTCTTGCAATAAAACTCATCAGGCCAAGAAAATGTCGTCGTTGTCGTCTTCTTCTTCTTCTGCAATGGCGACGAACGGACAAGAATTAAGGTTGAAGGAATCGGAGGAATCTCTTAGGAAAGTTATGTATTTGAGCTGTTGGGCTCCCAAT
>gnl_Mimgu_v2.0_Migut.H01523.1
ATGAGCGTGAAGTGTATTACCAGGGTGGCGTACCAGGCGGCGATGAGGGCGGTGCAGGGGATCAAAGACCAGGCGTCGAAGTGCGATTCTCATTCCGCCTCCGCCGTCAAATCCTTCAAGGATTCCAGTTACGCTCCGTCGTCTTCGAGGATGTTTTCCGGTGGCATGATCGACTCCACCACGGCGGCGTCGTACAAGGCTGCTGCTCAGACCGCCGACAAGTTAAACACTCGTGAAGAGTCTCTCCGGACGGTCATGTACCTGAGCTGCTGGGTC
>gnl_Mimgu_v2.0_Migut.H01018.1
ATGGCAACCAGTGTAGCTACGGTGAACAGTCACTCTAATCAAGGGCAGAAGCTGAAATCCTGCCTCAAATCCATCAGCAACGGCGGCGGCGGCAGCAAGCGGTTCTTTTCCGGCCATGGCCGCCCTGAATCGGCTGAGCTCCGCTCGCGGATGATCGAGTCTGTCCGCCAAGTCATGTATTTGAACTGTTGGGGTCAGGGG
>gnl_Mimgu_v2.0_Migut.H01016.1
ATGAGTTACATGAGCAGACTATGGATGGCAACCAGCGTAGCTTTGGTGAACTGTCACTCCGATCAAGGCGGCCTCAAACTCAAATTCATCGACCATGTCGGGAGGCGTTACTTCTTTTCCGGCCGCAGCATCCCTGGTGTGGCTGAGCTCCGGTGGTGCTCCGCCGTTCTCAACTCCGATCTGAGAGGGTTCCTCGGTGGTGACCAGAAGAAGAAGAAGCAGGCTGCTGATGAGTCCGTCCGCCAAGTCATGTATTTGAACTGTTGGGCTCAGGGC
>gnl_Mimgu_v2.0_Migut.H01017.1
ATGAGTTACATGAGCAGATTGTGGATGGCGACGAGTGTAGCAGTGGTGAACACCCACTCCGATCAAGGCAATAAGCTCAAATCCGGTCTCAAATCCATCAACCACGGCAAAAAGCTCTTGTTTTCCGATGCGGCGGACCTCCGGTCGTGCTCCGCCGTCGTGAATTCCGAGCTCAAAGGGTTCGTCGGCGGCGTTGACCGGAGGAAGCAGGCCGATGAGTCAGTCCGCCAAGTCATGTATTTGAATTGCTGGGGCCAGGGC
>gnl_Mimgu_v2.0_Migut.H01899.1
ATGAGTGGTGGCGGAGCAAGGTGGATAGTGGCGGCGAGCATTGGAGCGGTGGAGGCGCTGAAAGATCAGTTGGGTGTTTGCAGATGGAACTATGCTTTCAGAATATTACAACAAAATGCCAAAACTACCCTCCAATCAGCCGCCACCTCTTTTCACACTCGCACACAAAATAATAATAACGTTAAATCTTCTTCTTCTTATTCGGCGGCTGCCGGTAATAATAATAGGATGGAGGAAAGGGAAATGGGTTTGAAGAAAGTTATGGATTTGAGCTGTTGGGGCCCCACTACTGTTAGATTC
>gnl_Mimgu_v2.0_Migut.H01015.1
ATGAGTTACATGGGAAGACTATGGATGGCAACCAGCGTAGCTTTGGTTAACTGTCATTCCGATCAAGGGGGCCTCAAACTCAAATCCGCTCTCAAATTCCTCGACCATGGCGGCCGCAGCATCCCTGATGTGGCTGAGCTCCGGTGGTGCTCCGCCGTTCTCAACTCCGATCTGAGAGGGTTCCTCGGCGGCGACCAGAAGAAGAAGAAGCAGGCTGCTGATGAGTCCGTCCGCCAAGTCATGTATTTGAACTGTTGGGCTCAGGGC
>gnl_Musac_v1_GSMUA_Achr9T30110_001
ATGGGTTGTGCAAGCACGGCTTGTTTGGTGGTGGCAGCGAGCATGAGCGCGGTGGAGGCGCTCAAGGATCAAGCGGGGCTGTGCCGGTGGAACTACGTCCTCAAACCCCTGCAGCAGCGGGCGAAGAGCAGCATGGGGTCGTTGTCTCAGGCCAAGAGGACATCTTCCTCCGTCGACAGGAGGAGGAGAGGGTGGCAGGCGGCGGCGGAGAAGGGGAAGCAGTCGGAGGAGGCGCTGAGAACAGTCATGTACTTGAGCCGTTGGGGTCCCAAT
>gnl_Musac_v1_GSMUA_Achr9T12210_001
ATGAGTTACCTGAATCGAGTCTGGATGGCAGCGACGGTGGCGGTGGTGCAGGGACACACCGACCACGGAATCAACTCCAGCCAGCTCCGCTCCCTCCACCGTGCCGGGGACCGCCTAGCCTCCGCCGCGGCCGCGGCCGCTGCCACGGGGGTCGGGATCGGGCGGGCTCTAGGTGGAGCCGGCGCCGAGGAGCGCCGGAAGCAGGCGGACGACTCGCTCCGGCAGGTCATGTACCTCAGCTGCTGGGGACCCAGC
>gnl_Musac_v1_GSMUA_Achr9T30090_001
ATGGGTTGTACAAGCAGGGCTTGTGTGGTGGTGGCAGCGAGCATGAGCGCGGTGGAGGCGCTCAAGGATCAGGCGGGGCTGTGCCGGTGGAACTACGTCGTCAGATCCCTACAGCAGCGGGCGAAGAGCAGCATGGGGTCGTTGTCTCAGGCCAAGAGGACATCTTCCTCCGTCGACAGGAGTAGGAGAGGGTGGCAGGCGGCGGCGGAGAAGGGGAAGCAGTCGGAGGAGGCGCTGAGAACAGTCATGTACTTGAGCTGTTGGGGTCCCAAT
>gnl_Musac_v1_GSMUA_Achr9T12200_001
ATGGGCCATACAAACCGGATGATACTGCCTATTACCAGTCTTGGGTACTCCCTGTTTCGAGGAACCAATGGTCGACTCTGCCGGTTGTTTTGGTCCAAGAAGAAAACCGCTGGCTTCTGCCTCTTGTTCCACCATCGCCTTCGTCCTTTGAGGATGAAGTTCGGAAACAAGGCATGCGTGGCTGTGACTTTGGGAGCTGCAATTGAACTAAAAGATCAAGTGGCCAAACCGTATTCGTCGGCTATTAAGGGAAACCTGTCGACGATTGGATCATCGACAGCCGAAGTCGGACGGTTCCATAGCACGCCCGAGAGCCCAACGAGCGAATTCAGGCCTCACGATAAGAAGCATTTAGCTGGGGAGGAGTCACTGAGGACGGTGATGTACTTGAGCTGCTGGGGTCCGAGC
>gnl_Musac_v1_GSMUA_Achr9T30080_001
ATGGTTTCGGCAAGCAAGGCTTCGTTGATAATCGCAGCGAGCATGGCGGCTGTGGAGGCGCTCAAGGATCAAGCAGGGCTGTGCCGATGGAACTACACGGTTGGGTCCCTCCACCAGCGGGCGAAACGCAGCATGGCGACGCTCTCTCAGGCCAAGAGGATAGAGTGGCAGGCGGCGGATGCGAAGGCCAAGCAAGCAGAGGAGGCACTGAGGACGGTCGTGTACTTGAGCTGTTGGGGTCCCAAT
>gnl_Musac_v1_GSMUA_Achr9T30120_001
ATGGCTTCGGCGAGCAAGACTTCGTTGATGGTCGCAGCGTGCGTGGCGGCGGTGGAGGCGCTCAAGGACCAGGCAGGGTTGTGCCGGTGGAACTACGCGCTGAGGTCCCTCCACCACCGTGCCAAGCACAGCATTGCGCCGTTCTCTCAGACCAACAGGATGTCTTCCTCCATCGATAGGTGGAGGAAAGGAGGGGAGGGAGCGGTGGAGAGAGCCAAGCGCACCGAGGAGTCCATGGCCAAGATCATGTACCTGGACTGCTGGGGACCCAAA
>gnl_Musac_v1_GSMUA_Achr8T33110_001
ATGGGGTGGGCGGGCAGGGGTTGCCTCATCGTAGCAGCCAGCATGAGTGCTGCGGTTGAAGCTCCGAAGGATCAAGCGGGACTGTACCGATGGAACAACGTGCTGAGGTCTCGCCAGAAGCCGTCGTCTCCGTCGACGAGGTCGTCTTCAACCGTCGTCAAGAGCAAAGGAGTGGAAGGTGGAGATGAGAGAGGCAAGCAGTCTGAGGAATCTCTTCGGTTAGTCATGTACCTAAGCTGCTGGGGCCCCAAT
>gnl_Musac_v1_GSMUA_Achr11T18690_001
ATGGGTTGTGCAGGCAGGGCTTCCTTGGCGGCTGCAGCAGCGAGCATAGGCGCCGTGGAGGCGCTCAAGGACCAGGCCGGTCTGTGCCGGTGGAACTATGCCCTGCGATCTCTGCAACAGCGGGCGAAGAGCGGCATGGGGTCTCTGTCTCAGTCCAGGAGGGCGGCATCATCCTCCTCCATTGATGGGAGGGGAAGAAGCATGAAGTGGGTTGATCATGTTGCAGAATCCATGGCCTTGTGTTGCAGTTCTACTCTCTTATCGAATCTGTACCTTTCAAGCCAATTGTGTCTCAAGGATGCTTTTGTACTTGAAATCCTCTCCCTCAGCAGGACTTTTCTTCCTTGGCTT
>gnl_Musac_v1_GSMUA_Achr6T19150_001
ATGAGCTTGCGGTACATGAGCCGGGTGGTGGTGCAGGGCCGGGCGAGGGCGGCGCAAGGGATCCGCGACCATGCGTCCAGGTCGGTGAAGGACGGCGCCGCCGCCTCCTCTTCCTCGTCCAACAGAGTGAGGTTGCTTTCCAGGGCGGTCGACGACTCCTCCGTTCTCAAGGCCTGCTGCGCCGCCGAGGTAGACAAGAGGAAGCGGGCCGAGGAGTCTCTGCGCACGGTGATGTATCTCAGCTGCTGGGGCCCCAAC
>gnl_Musac_v1_GSMUA_Achr6T19160_001
ATGGCTTCAGCGAGCAAGGCTTCGCTGGTGATCGCCGCGAGCGTGGCGGCGGTGGAGGCGCTCAAGGATCAGTTAGGGCTGTGCCGGTGGAACTACGCTCTCAGGTCGCTCCACCAGCGAGCCAAGCGCAGCGTGGCCTCCATCTCTCGGGCCACGCGAGTCTCCTCCGCCATGGATCAGTGGAGGAGAGGCGGGGAGGGAGCCGCGGAGAGAGCCAAGCGCACGGAGGCGTCCTTGTCCAAGCTCGTCTACTGGGACTGCTGGGGACCCAAA
>gnl_Nelnu_v1.0_NNU_025163-RA
ATGAGTTCCACAACCAGAGCTTGGGTTGCCGCTTCAAGCATTTTAGCTGTTGAGGCATTGAAAGATCAAGGCATCTGCAGATGGAATTACACTCTGAGGTCGTTGCACCAACACGCCAAGAACAACCTGGGATCGTTTTCTCAGGCTAAGAGGAGCATCTCTTCTTCCTTAGCGATGGCCTGTAACAAGACATCGAGAGATGAGAAGCAGATGAAGCAATCCGAGGAATCTCTGAGAAAAGTTATGTACTTGAGCTGCTGGGGTCCCAAT
>gnl_Nelnu_v1.0_NNU_025162-RA
ATGAGTTCCACAAGCCGAGCTTGGGTTGCTGCTGCAAGCATTGCAGCTGTGGAGGCGTTGAAAGATCAAGGCATCTGCAGATGGAATTACACTCTGAGGTCGTTGTATCAACACGCCAAGAACAACCTGGGATCGTTTTCTCAGGCTAAGAGGAGCATCTCTTCTTCCTTAGTGATGGCCTATAACAAGACATTGAGAGATGAGCAGCAGATGAAGCAATCTGAAGAATCTCTCAGAAAAGTTATGTATTTGAGCTGTTGGGGTCCCAAT
>gnl_Nelnu_v1.0_NNU_022307-RA
ATGAGTTCTACAAGTAGGGCATGGATTGCTGCAGCAAGCGTTGGAGCTGTTGAAGCAATGAAAGATCAGGGCATCTGTAGGTGGAATCACGCTCTGAGATCGTTACACCACCAAGCCAAGAACAATCTGGGCTCATTCTCTCAGTCCAAGGGGATCCTCTCTTCTTCTTCCTCGGTGATAGCCACTAACAAGGCGATGCAAAACGAGCAGCAGATGAAGCAATCTGAAGAGTCTCTCAGAAAAGTTATGTACCTAAGCTGCTGGGGTCCCAAC
>gnl_Nelnu_v1.0_NNU_022309-RA
ATGAGTTCTTCGAGCAGAGCGTGGATTGTGGCAGCCAGCGTTGGAGCTGTTGAGGCATTGAAAGACCAAGGCATCTGTAGGTGGAATTACACTCTGAGATCGTTACACCAGCACGCCAAGAACAATCTCCGATCGGTCTCTCAGGCTAAGAGAAGCCTGTCGTCTTCCTTGGTGATGGCGAGTAGAGACGAGCAACAGATGAAGCAAGCTGAGGAGTCTCTCAGAAAACTAAAGAGAAGTAAGACCCAGAAGATCAAGAACAAAGAAAACATGAGTTCTTCTAGCAGAGCGTGGATTGTGGCAGCCAGCGTTGGAGCTATTGAGGCTTTGAAAGACCAAGGCATCTGTAGATGGAATTATACCCTGAGATCGTTGCACCAGCACGCCAAGAACAATCTGGGGTCGGTCTCTCAGGCTAAGAGGAGCCTGTCGTCTTCCTTGGTGATGGCGAGTAGAGACGAGCAACAGATGAAGCAAGCTGAGGAGTCTCTCAGAAAAGTTATGTACCTGAGCTGCTGGGGTCCCAAC
>gnl_Nelnu_v1.0_NNU_022308-RA
ATGAGTTCAACAAGTAGGGCATGGATTTCTGCAGCAAGCGTTGGAGTTGTCGAGGCAATGAAAGATCAGGGAATCTGTAGATGGAATTATGCTCTGAGATCGTTACACCAGCAAGCCAAGAACAATCTGGGGTTGTTCTCTCAGTCCAAGGGGGTCCTCTCTTCTTCTTCTTCCTCGTCAATGGCCACTAACAAGGCGATGCAAAACGAGCAGCAGAAGAAGCAATCTGAAGACGTTGGAGCAGTTGAGGCACTGAAAGACCAAGGCATCTGTAGATGGAATTACACTCTCAGGTGTCTCCACCAGCACGCCAAGAACAATATCCCATCGTTCTCTCAAGCTGCCAGGAACATCTCTTCCTCTTCTTCAGCCATGGCAATGGCGAGTAGGAAGGCCATGAGAGACCAGCAGCAGCAGATGAAGCAATCTGAAGAGTCGCTGAGAAAAGTT
>gnl_Nelnu_v1.0_NNU_022310-RA
ATGAGTTCAACGAGCAGAGCATGGATTGTGGCAGCCAGCGTTGGAGCAGTTGAGGCATTGAAAGATCAGGGTATCTGTAGATGGACTTACACTCTGAGATGTCTCCACCAGCACGCCAAGAACAATATTGTCCTCCTCCCATCGTTCTCTCAGGCCGGCAGGAACATCTCTTCCTCCTCCTCAGCCATGGCAATGATGGGTAAGAAGGCCTTGACAGACCAGCAGCAGCACATGAAGCAATCAGAAGAATCGCTAAGAAAACTAAAGAGAAGTAAAACCCAGAAGATCAAGAACAAAGAAAACATGAGTTCTTCGAGCAGAGCGTGGATTGTGGCAGCCAGCGTTGGAGCTGTTGAGGCATTGAAAGACCAAGGCATCTGTAGGTGGAATTACACTCTGAGATCGTTACACCAGCACGCCAAGAACAATCTCCGATCGGTCTCTCAGGCTAAGAGAAGCCTGTCGTCTTCCTTGGTGATGGCGAGTAGAGACGAGCAACAGATGAAGCAAGCTGAGGAGTCTCTCAGAAAAGTTATGTACCTGAGCTNCTGGGGTCCCAAC
>gnl_Nelnu_v1.0_NNU_026674-RA
ATGAGTTCAACGAGCAGAGCATGGATTGCAGCAGCTACTCTTGGGGCTGTTGAAGTGATGAAAGATCAAGGCCTATGCAGACGGAATTACACCCTTAGATCGTTGCACCAACATGCCAAGAGCAATCTTGGATCATTTTCTCAGGCTACTAAGAGCCTATCTTCTTCTTCTTCCATGGCCATAGCGAGCAATAATAAAGCCATGAGAGAGGAGCAGCAGATGAAGCAATCCGAGGATTCTCTTAGAAAAGTTATGTACTTGAGNTGCTGGGGTCCCAAT
>gnl_Nelnu_v1.0_NNU_015092-RA
ATGAGTTATATGAGCAGAGTTTGGATGGCAGCCAGTGTTGCCGTGGTGCAAGGCCATACTGACCAGGGTTTCAAATGGAACTCCGGTCTCGGGCCTCTACATTCAGCTAATAAGGGCCTCTCGTCCACCGGAAAATTGGCCAGATCTCGGCCTTTCTCTGGCATTCCTGGTTCAGACGTTGGACATTTGCTCGGAGGCAATAGGCGTCAACAAGCCGACGAGTCTCTTCAGAAGGTGATGTACTTGAACTGCTGGAGCCAAAGC
>gnl_Nelnu_v1.0_NNU_015094-RA
ATGATTAGGGCGAGCAAAGCGTGGATTGTGGGGGCGGTGGTCGGAGCGGTGGAGGTGCTGAAAGATCAGGGGTTCTGCAGATGGAATTACGCCCTGAGGACTCTGCATCAACACGCCAAGAGCAATGTCCGATCGTATGCACAGTCCAAGGGAATCAGCCCCCCCGCTTATCCGGCGATGATGAAGGCCAGGAAGAAGATGAGAGAGGGGAAGACCAAGATATCCAAGGAGGAGTATATGAATAAAGTTATGTACTTGAACTGGTGGGAATCCCAC
>gnl_Nelnu_v1.0_NNU_015095-RA
ATGTGTTGGACAAAGAGAACTTGGATTGTGGCTACAACCATCGGAGCTACTGAAGTGTTGAAAGATCATGGCTTGTGCAGATGGAATTACAGTCTTCACCTCTTACACCAACGCACCAAGGACAAATTAATATCCTTTTCCTCATTCGGGAAACTGGCTAATTCTTCCTCCCCTTCCCATATTAACTCTTCGAGGACAGTAGGAAAGAGGAGAGCTAGAGTTTCTGGACAGGAGAAATGTGCAAAATTAAAAGCTAATAACCAT
>gnl_Nelnu_v1.0_NNU_020804-RA
ATGAGTTCGTCGGGTTCGACGAAGAAAGCTTGGATCGTAGGGGCGAGCGTTGGAGCAGTTGAGGTCCTGAAGGATCAGGGGTTCTGTAGATGGAATTACACTATCCGGTCGCTGCACCAACATGCTAACAACAATCTGAGATCATATTCACAGGCGAAGAAGCTCTCTTCTTCCTCTTCTGCAATGAAGAAAACCACGAAGAGGATGAAGCAGACGGAGGAATCGCTGAGGAAAGTCATGTACTTGAGCTGCTGGGGTCTCAAC
>gnl_Nelnu_v1.0_NNU_020803-RA
ATGAGCCTGAGGTGCATGAGCAGAGTTTTCTACCAGGCGGGATCTCGGGCGATGCAAGGGATCAAGGACCAAGCTACCAAGTACGATTCCACCTTCAAATCCCTCAAAGATTCGACGACCTCTTCTGCAAAGGTGAGGCGATTCTCCAGCGCCCTCGATTCCTCCGTGAAGACCCCCAACACCGAGAAGTTGAAGCAAGCCGAGGAGTCGCTTCGGACGGTCATGTACTTGAGCTGCTGGGGTCCCAAT
>gnl_Nelnu_v1.0_NNU_020805-RA
ATCGACTACCACCACCCACCAAACCAAACCAAAAGCAGAGCGTGGGTTGTGGCTGCCAGCAGCGTTGGAGCTTTTGAGGTTTTGAAAGATCAAGGTTTCTGTAGGTGGAATAACGCTCTAAAACAGCTCCACCAACACGTACAAGCTCACTTCAACCACCAGCTTCAACCACCTCTTGCTAACTCAAAGATGAGAGATGAGCAATTGAGCAGCAGGGGAAAGAATCTGAAGAATCCC
>gnl_Nelnu_v1.0_NNU_020806-RA
ATGAGTTCGACAAGGAGAAGCAGGGGGTGGGTTGTGACTGCCAGCGTTGGAGCTGTTGAGGCTTTAAAAGATCAAGGTTTCTGTAGGTGGAATTACGCTTTAAAACAGCTCCACCAACACGTGAAGAACAATCTTGGATCCTGTTCTGAAGCTAAGAAGCTCACTCCAACCACCTCTTCCTCAAAGATGAGAAATGAGCAGCAGGGGAAAGAATCTGAAGAATCCCTGAGAAAAGTCATGGAAACTGTC
>gnl_Nelnu_v1.0_NNU_020808-RA
ATGAGTTATGCGAGCAAAGTCTGGATGGCAGCCGTCGTAGCTGTGGTGCAAGGCCACGCTGATCAGGGTTTCAAATGGAACTCCGGTCTTAGGTCTCTCCACTGCGCTAAGAAAAGCTTGTCATCTGGCGCAAACTCGACTGGTTTTCGGCCTTTGTCCGGCCTTGGTGGTTCGGACCTGGGGCATTTTTTGAGTGGCAGTAGTATTGGAGACGAGAGGCGAAAACTAGCCGATGAATCTCTTCAGAAGGTGATGTACCTGAGCTGCTGGGGTCAGAGC
>gnl_Nelnu_v1.0_NNU_023670-RA
ATGAGTTCGACAAGCAGAGCTTGGATCATAGCTGCGAGCATTGGAGCAATTGAGGTTTTAAAGGATCAAGGTTTTTGTAGATGGAACTACGCTCTTAGATGTTTGCATCACCACACCAAGAACAATATGGGATCCTTCTCTCAGGCCAAGAAGATCTCTTGTTCCATGGTCCTAGTGAGTATGAAGTTGATGACAGATCAACAGAAGATGAAGCATTCCGAAGAATCCCTTAGAAAAGTTATAAAACATTGGGATCAAGGGGGTTTTACGGGTGGAATGGGTCGGAACAGGTTTGCCAGAGAATGGATT
>gnl_Nelnu_v1.0_NNU_012000-RA
ATGAATTCAACAAGCAGAGCATGGGTTGTGGCTTCAAGCATTGGAGCTGTAGAGGCATTGAAAGACCAAGGCATCTGCAGATGGAATTATGCTCTGAGATGTCTCCACCAACACACAAAGAACAACCTCGGATATTTCTCTCAGGTTAGGAGGAGCCTCTCCTCTTCCTTCGCAATGGCTAATTATGACAAGTCTTTGGAAAGTGAGCAGCAGATGAAGCAATCTGAAGAGTCTCTCAGGAAAGTTATAAACAAGAAAGACAAAATGAGTTCTACTAGCCGAGCATGGATTGTAGCAGCCAGTGTGGGAGCCGTCGAAGTATTGAAGGATCAAGGGATCTGCAGGTGGAATTATACCCTTAGGTGTCTCCACCAACATGCCAAGAACAATATGGGATTATTTTCTCCGGCTAGGAGGAGTCTCACTTCTTCCTTGGCAATGGCTAATAACAAGACCCTGAGAGCCCAGGAGCAGATGAAGCAATCTGAAGAGTCACTTAGGAAAGTT
>gnl_Nelnu_v1.0_NNU_012001-RA
ATGAGTTCTACTAGAAGAGCATGGATTGTAGCAGCTAGCGTCGGAGCTGTTGAAGTATTGAAGGATCAAGGGATCTGCAGATGGAATTATGCTCTTAGGCGTCTCCACCAACATGCCAAGAACAATATGGGATCGTTCTCTCAGGCTAGGAGTCGTCTCGCTTCTCACAAGGCCCTGAGAGACCATGAGAAGATGAAGCAATCTGAAGAGTCACTCAGGAAAGTAATGTATCTAAGCTGCTGGGGTCCCAAC
>gnl_Nelnu_v1.0_NNU_007525-RA
ATGAGTTCGACAAGCAGAGCTTGGACCGTAGCTGCGAGCATTGGAGCAGTTGAGGTTTTGAAGGATCAAGGTTTTTGTAGATGGAACTATGCTCTTAGATGTCTGCATCACCACACCAAGAACAATATGGGATCCTTCTCTCAGGCCAAGAAGATCTCTTCTTCAATGGCCCCGGTGAGTAAGAAGTTGATGATAGATCAGCAGAAGATGAAGCATTCTGAAGAATCCCTTAGAAAAGTTATGTATTTGAGTTGTTGGGGTCCCAAT
>gnl_Nelnu_v1.0_NNU_025980-RA
ATGAGTTTGACAAGTAGAGCTTGGATCGTAGTTGCAAGCATTGGAGCAGTTGAGGTTTTGAAGGATCAAGGTTTTTGTAGATGGAACTACGCTCTTGGATGCCTACATCACCACACCAAGAACAATATGGGATCCTTCTCTCAGGCCAAGAAGATCTCTTCTTCCATGGCCCCGATC
>gnl_Orysa_v7.0_LOC_Os08g08090.1
ATGGCGAGCGCGGCGGCGGCGGTGGCGGCGAAGGCGTGGTGGACGGCGGCGATGAGCGTGGGCGCGGTGGAGGGGCTCAAGGACCAGTCGGGCCTCTGCCGCTGGAACTACGCGCTCCGGTCGCTGCACGGCGCCGCCATGGACACCCTGATGCTGCAGGTGCATGGCGGCGCCGGCGCCTCCTCGCCGGCGGCGGCGATGGCGGCGGAGAGGCCGGAGGAGGAGGGGATGAGGAGGGTGATGTACCTCAGCTGCTGCTGGGGCCCTAGC
>gnl_Orysa_v7.0_LOC_Os04g54210.1
ATGAGCCTGAGGCACATGAGCCGAGTGGGCGCGCGCGCGGCGCAGGCCGTGCGGGAGGGCGCGGGGAGGTCGGTGAAGGACAAGGCGCAGTCGGCGACGACGTCGACGTCGTCGGCGGCGGCGAGGAGCAGCGGCGGCGGCAGCAGGGCACCCGCCGCGGGGTCGGTGGAGAAGGGCAGGGTGAGCGCGGCGGCGGCGGCGAGGGCGGCGGAGGAGAAGCGGAGGCGGGCGGAGCAGTCGCTGCGCACCGTCATGTTCCTCTCCGTCTGGGGTCCCAACACC
>gnl_Orysa_v7.0_LOC_Os04g54240.1
ATGGCGGGTGCAGCGAAGGCGTCGTGGATGGTGGCGATGAGCGTGGGCGCCGTGGAGGCGCTCAAGGACCAGGGCGGACTCTGCCGCTGGAACTACGCGCTGCGGTCCATCCACAAGGCGGCCAAGGCCAACGCCGCCGGCGTCTCGCAGGGCAAGAAGCTGCCAGCTTCTGCGGCGGCGGTGGCGGAGAGGAGGAGAGCGGAGAAGGCCGAGGAGGGGTTGAGGACAGTCATGTACCTCAGCTGCTGGGGTCCCAAT
>gnl_Orysa_v7.0_LOC_Os04g54300.1
ATGGCGGGTGCAGCGAAGGCGTCGTGGATGGTGGCGATGAGCGTGGGCGCGGTGGAGGCGCTCAAGGACCAGGCGGGGCTCTGCCGCTGGAACTACGCGCTGCGGTCCATCCACCGCGCCGCCAAGGCCAACGCGCGCGCCGGCGTCTCGCGGGGCAAGAAGCTGCCTGCCTCCGCGGCGGCGGTGGCGGAGAGGAGGAGAGCGGAGAAGGCCGAGGAAGGGTTGAGGACGGTCATGTACATCAGCTGCTGGAGTACCAAT
>gnl_Orysa_v7.0_LOC_Os04g54230.1
ATGGCGAGCGGCGGAGGGAAGGCGAAGGCGTCGTCGTGGGCGGCGGCGATGAGCGTGGGCACGGTGGAGGCGCTCAAGGACCAGGCCGGACTGTGCCGCTGGAACTACGCGTTCCGGACGCTCCAGCAGCGCGGCAGGCAGCAGGCCGTGGCCGGGACGAGCGGCGCCAAGAGCGGCGGCGGCGCGCGTGCGCTGCAGCCTGCAGCGGCGGCGGCGGCGAGGAGGAAAGCCCAGCAGCAAGAGGAGGAGCTGAGGACGGTCATGTACCTCAGCAACTGGGGCCCAAACAAC
>gnl_Orysa_v7.0_LOC_Os04g54310.1
ATGGCGGGTGCAGCGAAGGCGTCGTGGATGGTGGCGATGAGCGTGGGCGCCGTGGAGGCGCTCAAGGACCAGGGCGGACTCTGCCGCTGGAACTACGCGCTGCGGTCCATCCACAAGGCAGCCAAGGCCAACGCCGCCGGCGTCTCGCAGGGCAAGAAGCTGCCTGCCTCCGCGGCGGCGGTGGCGGAGAGGAGGAGAGCGGAGAAGGCCGAGGAGGGGTTGAGGACGGTCATATCACTTAAAGTTCTTCTGAAGCAACTTAAAGTTATCAGGCATGCATGGATCTTGGAGGAATCAGATGTGCAGTCAGGGACCATAGCACAAGACAGGCGTCTTCTACTGGTGCTACCAGCAAATGCTGGAAGCCGGGAACACTGGCGTGTTCAAAAAGTACGCAGCTGTATTTCACTTATTTACGGCGCCACATTTTCATGCCGTTTGTGCCAACTATCCCGAGCTAGTGAATACAGCTTGGCTTCACACAACACTGGTGACCCGCTGACCTGCTCGTACCTCGTACCGTCGTACGGCACAGCATTTGGAATTAAAGGGTGTGATCGATACTGCTTGCTGCTGCAGCAACTGTGGCTGCAAGAGCTAAAAATGGCTGCAGCGGCAGCAGCTGAAAAACAGCCACAGCCA
>gnl_Orysa_v7.0_LOC_Os07g37290.1
ATGGCGCAGCTGAGCCGGGTGTGGGTGGCGGCCACGGTGGCCGCGGTGCGGGCGCAGCGGGAGAGGGCGCCGGCGGCGCGGGAGCGGGTGGCCGGGCTCGCGCCCCAGGCGGCCGCGCTCGCCGCCGCGCGGGCGGCCGCCGACGCCGACGGCCGGAGGCAGGCCGGCGCCGACGAGTCGCTCCGCAAGGCCATGTACCTCAGCTGCTGGGGGCCCAGC
>gnl_Orysa_v7.0_LOC_Os02g06560.1
ATGGCGATCTGCGGGGCGAAGGCGGCGGCGCCGTCGCTGGTGGTGGCGGCGAGCATGGGCGCCGTCGAGGCGCTCAAGGACCAGGCGGGCCTCTGCCGCTGGGACTACGCCCTCCGCTCCCTCTACCTCCGCGCCGCCGCCTCCTCGCCCAGGCTGCGTTCCCCCCTCTCCAACACCGCCGCCGCCGCCGCGCGGCCGCCGGCGGAGGAGGCCGCCGACGTGAGGCTGCGCAAGGTCCACCACCTCGTCTGCTGGGGCCCCAAC
>gnl_Orysa_v7.0_LOC_Os06g46970.1
ATGAGCTCGTCGTCGTTGAGCAAGAAGGCGTCGTCGTTCGTGGTGACGGCGAGCATGAGCGCGGTGGAGGCGCTCAAGGACCAGGCGGGGCTGTGCCGGTGGGACTACGCGCTCCGGTCGCTGTACCAGCGCGCCGCCGCCGCCAAGCAGGTCACCGGCCGCGCCGTCCCGGTGTCGCTGTCGTCGCAGACCGGCGGCGCGGCGGCGTCCTCCTCTCCCGCCGCCGCGTGCGGCAGGGCCGCCAGGTCGAAGAGGTCGGAGGAGGAGAAGATGCAGAAGGCGTATCACCTCGTCTGCTGGGGACCTAAT
>gnl_Phavu_v2.1_Phvul.005G087318.1
ATGAGTGCAGCTACTAGAGCTTGGATTGTGGCATCCAGCATAGGGGCAGTGGAGGCCTTGAAGGATCAACTGGGGGTGTGCAGGTGGAACTATGCCTTGAGGTCGCTCCAGCAGCATGCCAAGAGCAACATCAGATCATACACTCAGGCCAAGAGCTTGTCCTCTGTCACTTCTGCTGCAGTTCCCAACAAGGTTAATAGGACCAAGGAGGAGTCCATGAGGAAAGTCATGGACTTGGGTTGTTGGGGTCCCAATACTATAAGGTTT
>gnl_Phavu_v2.1_Phvul.005G108400.1
ATGTGTGCAAATCGTGGAGCTTTGGTGGTTGTTGCAACCACTGTTGGAGTAGTGGAGACGTTGAAGGATCAAGGCTACTGCAAAATGAACAACACAATGAAATCTGTGGCTCAACATGCCAAGAACCAAATAGGGTCAGCAACTCAGGCCAAGAAACTGACTTTTCCTTCTTCTTCTTCTTCTTCTTCCTCTTCTTCAGCAATTTCAAATAAGCTGAGAGATGAGAAGAGAAGCAAGGCAGAGGAGTCTCTTAGAACAGTGATGTATTTGAGTACTTGGGGTCCCAATTCT
>gnl_Phavu_v2.1_Phvul.005G107800.1
ATGAGTTACTTGAACCGTGTTTGGATGGCGGCCACCGTGGCTGTAGCGCAGGGTCACACCGATCCCGGCTACAAGTGCAAGACGGCGCTCAACTCCATCCACCACAACCGTAGCCGCCTCTTCTCAGGTGGGGCCCTGTCGGATCTTCGCCCCTTGTCCGGGGTCGTGGGATCTGACGGCGCCGGCGCCGTGACGGGGAGCTCCGACGTGGAGAAAAAGGTGACCCAAGCCGACGAGTCTTTGAGGAAAGTGATGTACTTGAGTTGCTGGGGCCAGGGC
>gnl_Phavu_v2.1_Phvul.005G108200.1
ATGAGTTCTACAAGCCGTGCTTGGACTTGGACCGTGGCTGCAAGTGTTGGAGTGGTGGAGGCCTTGAAGGACCAGGGCATCTGCAGGTGGAACAGCGTGTTGAGATCAGCACAGCAACATGCTAAACATAATATGAGGTCTTTGTCTCACACCAGTAAACTTTCTTCTCAGTCATCTGCCATGGCTTCGGCAAAATTCAAAGATGAAAAAGCTCAGCAGTCAGAGGAATCTTTGAGAACTGTTATGTACTTGAGTTGCTGGGGTCCCAAC
>gnl_Phavu_v2.1_Phvul.005G108100.1
ATGGGTTCATCTAAGAGAGCTTCTTGGACTGTGGTTGTTGGTGTTGGAGTTGTGGAGGCTTTGAAGGACCAGGGTCTCTGCAGATGGAATTCAGGTTTCAAGTCAGCTCAGCAAAGTGTGAAAAGCCATGTTAGATCGTTGTCACAGGCAAAGAAGCTTTCTTCTTCCTCTTCTGCTGTGGTTTCTAGCAAAATGCAAGGAGAGAAGGTGAAACAGTCAGAAGAATCCTTGAGGAGAGTCATGTACTTGAGTTGCTGGGGTCCCAGC
>gnl_Phavu_v2.1_Phvul.005G108000.1
ATGTGTTCAGCCGGCAGAACTTGGGCTGTGGCAGCCAGTGTTGGAGTTGTGGAGGCCTTGAAGGACCAGGGTCTATGCAGGTGGAATAATGCCTTAAGATCAGTTCAACATCAAGTCAAAAACCACGTGAGATCCTTATCTCAGGCAAAGAATCTTTCTTCCTCTTCTTCTGCTATGGTTTCTAGTATATTGAAGGAAGATGGGGCAAAGCAGTCAGAAGAATCCATGAGGACAATCATGTACTTAAGTTGTTGGGGTCCCAAC
>gnl_Phavu_v2.1_Phvul.005G108500.1
ATGGAGGAAGAAATCAAAGATAGACCCACAAAAGACAACCTCGTAACTTCTCACAAAGGTGGCTCCTCAAGAATCCCAGCTCCCTCTAACTCAGAGACTCCTCTTGGTGTTAACAATGGTTTCGAGAATGTGCTTCATCAGGCAGCCAACAAGAACAGTAATGTCGATGCTGCTCACAGATTTAAAAAAGCTGAAGAATCTCTTCGAACTGTCATGTACTTGAGTTGTTGGGGTCCTAAC
>gnl_Phavu_v2.1_Phvul.005G087300.1
ATGAGTGCATCAACAAAAGCATGGGTGGTTGCTTCAAGCATTGGAGCAGTGGAAGCCTTGAAAGACCAACTAGGGGTTTGCAGATGGAACTGTGCTCTGAGGTTATTGCAGCAACATGCCAAGAACAACATCAGATCTTATAGTCAAGCTACCAAATCCTCTTCTGCTGCATCTTCTGCTTCACTTTCCCACCAGAAGATCAACCGAACCAAAGAAGAGTCCATGAACAAAGTCATGGAATTCAATTGCTGGGGTCCCACCACTACCAGATTC
>gnl_Phavu_v2.1_Phvul.005G108300.1
ATGAGTTCTACAAGCCGTGCTTGGACTTGGACCGTGGCTGCAAGTGTTGGAGTGGTGGAGGCCTTGAAGGACCAGGGCATCTGCAGGTGGAACAGCGTGTTGAGATCAGCACAGCAACATGCTAAACATAATATGAGATCTTTGTCTCACACCAAGAAGCTTTCTTCTCAATCCTCTGCCATGGCTTCTGCAAAATTCAAAGATGAGAAAGCTAAGCAGTCAGAGGAGTCTTTGAGAACTGTCATGTACTTGAGTTGCTGGGGTCCCAAC
>gnl_Phavu_v2.1_Phvul.011G110900.1
ATGAGTTCAACAATTAGAGCATGGAGTGTGGCAGCTAGTGTTGGAGTTGTGGAGGCCTTGAAAGACCAGGGTATCTGTAGGTGGAACCATGCTTTAAGATCAGCTCAACAGCATCTCAAAACCCATTCTGGTTCCTTCTCTCAGTCTAAGAAGCTTTCTTCCACTTCTTCTACTATGGTCTCCACAAGACTGAAAGAGAACACAAAACAATCAGAAGAGTCATTGAGGAAAGTGATGTACTTAAGCTGCTGGGGGCCCAAT
>gnl_Phavu_v2.1_Phvul.011G110800.1
ATGAGTTCAACAATTAGAGCATGGAGTGTGGCAACTAGTGTTGGAGTTGTGGAGGCCTTGAAAGACCAAGGCATCTGCAGGTGGAACCATGCTTTGCGATCTGCTCAACAGCGTCTCAAAATTCATGTTAGTTCTGTCTCTCAAGCAGAAAAGCTTTCTTCCTCCTCTTCTTCTGCTATGATCTCCACAACACCACAACACGAGAAGCCAAAACAGTCAGAGGAGTCAATGAGAACCGTCATGTACTTAAGCTGTTGGGGTCCCAACAAC
>gnl_Phavu_v2.1_Phvul.011G111100.1
ATGAGTTACTTGCTCCGTCTCTGTATATCCACCACTATGTCTGCGGCGGCAGTGGAGGGTTTCACCACCAAGAGTCGCAGAAGATTATTATCCGGTGGAGACTGCTCGGACACTGGCACCACCGGAAAGAGTGATGTGTCAGATCGACGAGATCAAGCAGATGAGTCTTTCCGGAAAGTTATGTACTTGAGTTGCTGGGGTCTGGGA
>gnl_Phavu_v2.1_Phvul.006G192700.1
ATGAGGATGTTTCAGTGCATGAAAGAGCAAGGTTCAAAGTGTGAATCAACCATTAAATCTCTGAGAGATTTAAAGAAGGCTTTCTTCTTCTCAACTTCACCACCTCCCTTCAAAGCTCCCAACAACAATGACAACCTTAAAAAGGCAGAAGAGTCTCTCAGAACTGTCATGTACTTGAGCTGCTGGGGTCCCAAT
>gnl_Pinta_v2.0_PITA_000059747-RA
ATGGGTTCTGTTTCAAAGAGGGCTGTTTGTATTGGTGCCGTGGGAGCCATCGAGGATTTCAGAAACTTCACAGATCAGCGGGACTTCAATTTTAAGAATCTGCTAATAATGCCCGAGTTATTACCCAATTCTTCTGTTTCATTTGTCGCTGCGCCTGCCGCTGGTGTTGCCCTGAAATCTACTATTATTCAAATGAACCCGGATCCTCTTCCAGAAGGAGAAGCAGCAAAATTTAGAAAAGCCGGATCAAGGGAAGACTCATTGAGACGTGCCGTGGGAGCCATCGAGGATTTCAGAAACTTCACAGATCAGCGGGACTTCAATTTTAAGAATCTACTAACAATGCCCGAGTTAGTACCCAATTCTTCTGTTTCATTTGTCGCTGCGCCTGCCGCTGGTGTTGATCTGAAATCTACTATTATTCAAATGAATCCGGATCCTCTTCCAGAAGGAGAAGCAGCAAAATTTAGAAAAGCAGGATCAAGGGAAGACTCATTGAGACGTGTAATGTATCTCAGCTGTTGGGGTCCAAGT
>gnl_Pinta_v2.0_PITA_000064065-RA
ATGGCTCTACATGGTCTGCTCTTATTCCGCACATTTATGGATATCGGCCCAATCAATATCTATGGTGACTACAAAATCATCATAGAGCATGTGAATGGAAAACAATCTATAAGAAATGACAACCTTTCTGGATGGCTGGGCAAGATTTCAACTCTATGGAAGCCTACACTATTCCCTATCACACATATAAAACGTTTGCAAAATGAGCTTGCGGATGAACTATCAAAGAAAGCTCTGCAGTCTCCATGTGCCACTGCCGTTGGCGTTGGTGCTGCTGCTTGTTCTACTTCTGAAACAGATCTGAAACCCCATATTCGAGAAACAACAGCAAAGTCAAAGAAAGCAGAATTGAAGGATGAGTCATTGAGATGCGTGATGTATCTCAGCTATTGGGCGCCGAGC
>gnl_Pinta_v2.0_PITA_000091170-RA
ATGGCGGCCGTGGCAGCCATTGAGGGTTTCAGAATCTTCAGAGATCAGCGGGCCTTCAATTTCAAGAATGTACTAAGAACGCCCAAGTTATTCTCTATTTCTCCTCATACGTTTGGTATTGCTTCTGCCACTGCCGTTGGCGCTGCTGCCGTTGCCCAGAAATCTGCTACTGTTTCTTCTGCCTCTGAAACGGATCTGAATCCCCATCTTCAAGAAGCAGCAGCAAAATCGAGGAAAGCAGAATTAAAAGATGATTCATTGAGATGCAAATCTGCTACTGTTTCTTCTGCCTCTGAAACGGATCTGAATCCCCATCTTCAAGAAGCAGCAGCAAAATCGAGGAAAGCAGAATTAAAAGATGATTCATTGAGATGCGTGATGTATCTGAGCTGTTGGGCCCCAAGC
>gnl_Pinta_v2.0_PITA_000091171-RA
ATGATAAAACTTAGTATCCTTGGTGCAACTAAAGCTAAACGCGCCTTCAATTTCAAGAATCTACTAATGACGCCCAAGTTGTTCTCTATTTCTCCTCATAATACATTTGGGATTGTTTCTGCCACTGCCGTTGGCGTTGGCGCTGCTGCTTCTTCTGACTCTGAAACAGATCTGAAACCCCATCTTCAAGAAACATTAGCAAAGTCAAAGAAAGCAGAATTGAAGGATGAGTCGTTGAGATGCGTGATGTATCTTAGCTGTTGGGCCCCAAGC
>gnl_Pinta_v2.0_PITA_000064687-RA
ATGGTATCCGGGTTGCAGTTGGTAGTAGCAGTGGATAGCCAAGACGCAGAGACCGGTTCACTGCAAATAAACAATTCCCCATACATACCGAGTTGTTCCTCATGGTGTTTGGCAATGAACAGGCTTAGGAGGGCTTCGTGTATGGCGGCCATGGTAGCCATTGAGGGTTTCAGGATCTTCACAGATCAGTGGGCTTTCAATTTCAAGAATGTATTCATAACGCCCAAGTTATTATCTATTTCTCCCATTACGTTGGGGATTGCTTCTGCCATTGCCGTTGGCATCGCTGTTGTTGCCCATAAATCTGCTACTGCTTCTTCGGCCACTGAAACAGATCTAAATCTCCATCTTCAAGAAAAATCAGCAAAATCAAAGAAAGTAGATTTAATGGATGATTCATTGAGACGTGTGATGTATCTGAGCTGTTGGGCCCTAAGC
>gnl_Pinta_v2.0_PITA_000055067-RA
ATGAATTCTATTTCAAAGAGGGCTTCTTGTATGGCGGCTGTGGGAGCAATCGAGGGTTTCAGAATCTTCACAGATCAGAAGGCCTTCAATTTCAAGAATCTACTAATAACGCCCAAGTTGTTCTCTATTTCTCCTCATACCTTTGGGATTGCTTCTGCCACTAGCGTTGGCGCTGCTGCCGTTGCCCTGAGATCTGCTATTACTTCTTCGGTTTCTAAAGCGAATCTGACTCCTAATGTTCAAGAAGTAGCAGGAAAATCAAAGGATGATTCATTGAGATGCAGGGCTTCTTGTATGGCGACTGAGGGAGCAATCGAGGGTTTCAGAATCTTCACAGATCAGAAGGCCTTCAATTTCAAGAATGTACTAATAACGCCCAAGTTATTCTCTATTTCCCCTAATATTTTTGGGATTGCTTCTGCCACTGGTGTTGGCGCTGCTGCTGTTGCTCTGAAATCTGTTATTGCTTCTGTTTCTGAAGCGATTCTGACACCTCATGTTCAAGAAGAAGCAGCAAAATCAAAGAAAGCAGAATTGAAGGATGATTCATTGAGATGCGCGATGTTTCTCAGCTGCTGGGCTTCAAAC
>gnl_Poptr_v3.0_Potri.004G033300.1
ATGAGCTTGAGGTACGCGAGCAGGGTGTTGTACCAATCAGGGGTGAGAGTGGTTCAAGGGATGAAAGACCAAGCATCAAAGTGTGATTCTAGTGCTATCAAGTCCTTGAGGGATTCTGCTTGCTCTTCCTCTTCAAAGCAGGCAAGGCGTTTCTCTGGTTCTGTTGATTCAAGCGCTTACATGAACGCCAAGAACGAGAAGTTTAAGCAGGCTGAGGAGTCTCTAAGGACAGTCATGTTCTTGAGCTGCTGGGGTCCTAAT
>gnl_Poptr_v3.0_Potri.013G147900.1
ATGAGTTGGCAGAGCAAAGTTTGGACTGTTGTAGGCAGTGTAGCAGCTGTGGAGGAATTGAAGGATAAGAATTTGTGTAGGCTAAATTCTACCATGAAATCCTTGTATCACCAACATGTCATTAACAACATGGCCTCCTACTCCTCCTCCTCGAAGCCTACTCAAGTAGGACGAGAAGCGGCAGCAGCAGCACCACCACCAGCAACTACAACTTCAAATTTTGCACCGAAGAGGGAATGCAAAGAGAAAAGGGTAAATCAGTCAGAAGAATCACTTAGAACTGTTATGTACTTGAGTTGCTGGGGTCCCAAT
>gnl_Poptr_v3.0_Potri.013G148300.1
ATGAGCTTGAGATCCATCAGCAAGGAAGAGTTTCATCCAGCTGGTTCCCAAAGGATGCAAAGTGTTAAAGACAAAGCTCCTAAAACTGACCTCAAGGAGGCTGCTTCATCTAAGCAAACGATAAGCTTTTCAGGTAATTTCAGTTTTAATGATCTCAATAAATCTGGTAAAAACAGTGAAGATAACAAGCTTAAACAGGCAGAGGAGTCACTGAGGACTGTGATGTACTTGAGCTGCTGGGGTCCTAACTCC
>gnl_Poptr_v3.0_Potri.013G147700.1
ATGAGTTATTTGAACCGGGTTTGGATGGCAGCTACCGTGGCTGCAGTTGGATACCCTGATCAAGGTTGGAAATCCAGCTTAAAATCACTGCACCATGGCAAGAGCAGGGTGTTCTCTGGCGGAGATGTGGTGGAGATCCGGCCACTTGCTGCTGCTTCTGTCGGATCGGATTGTATTGGTCTTGGAGGTTGTGGATCGGAAGAGGGAGTGAGGCAGAACGATGAGTCTCTCCGACAAGTCATGTACTTGAATTGCTGGGGCCAGGGG
>gnl_Poptr_v3.0_Potri.013G148200.1
AGGGCTTGGATTGTGACAGTTAGCACTGGTGCTGTAAAGGCATTGAAGGACCAGGGCTTTTGCGGATGGACCTACACCATAAGATCATTACACCAGCATGCCAAGAATAACACGAGGTCAACACCTCAGGCCAAGAAGCTCTCTTCTTCATCTTCTTCTATGGTTTCAAGCAAATTGAGGGAATCAAGCCAATCCGAGGAGTATTTGAGGAAGGCCATGTACTTGGGTTGTTGGGGTCCGTAT
>gnl_Poptr_v3.0_Potri.013G148100.1
ATGAGTTCAGCAAGCAAAGCTTGGGCTGTAGCAACTAGTATTGCAGCCGTCGAAGCCTTGAAAGATCAAGGATTCTGCAGATGGAACTACACAATAAGATCATTACATCAACATGCCAAGAACCAAGTCAGGTCATTCTCTCTGGCCAAGAAGCTCTCTTCTCAAACTTCTAGGGCGGTTCCAGGTAAACTAAGAGAAAATCAGAAATCAAAGCAGTCAGAGGAGTCACTGAGAAAAGTCATGTACTTAAGTTCTTGGGGTCCTTAC
>gnl_Poptr_v3.0_Potri.013G148000.1
ATGAGTTCAACAGCCAAAGCTTGGGCTGTAGCCACTAGTATTGCAGCCGTGGAAGCCTTGAAAGATCAAGGATTTTGCGGGTGGAACTACACAATAAGATCATTACACCAACATGCCAAGAACCAGGTCAGGTCAACATCTAAGACAAGGAAGCTGTCTTCTCCTCCCTCTACTTTGGTTTCAAGTAAAGTGAGAGAAAATCATAAAGCAAAGCAATCAGAGGAGTCGATGAGGAAAGTCATGTACTTAAGTTCTTGGGGTCCTTAC
>gnl_Poptr_v3.0_Potri.011G042000.1
ATGAGTTATTCTAGCAGGAACTGCATGGAAGCTAGTTTGGCAGGGGTTGAAGGCCAGCCTAGTCATGGTTCTAAATCAAACTCAACGTTTCGATCATGGAGTTCCAGGAAGAAAAGCTATTTCTCTGGTGGTAATGGGGGCCGTGATGGAGAGAGCAAGAGAAAACAGGCTGAAGATTCCTTTCAGAGAGTGATGTACTTGAATTGCTGGACACAAGGTTGC
>gnl_Poptr_v3.0_Potri.011G126000.1
ATGGGTCGGATAGTCTTCCTAACTGTTGGTTTACTCCGCCTCTGCCGGCACTCCGTCGTTATAACCCCACCTCAAAGCCTAATAACTAATCAAGAAACACTCTCTTTACACGCACCAGCAACCCAAGAAATCAAAACCTGTAAAAGGAAAATGAGTGCTGCAGCAAGCAAAGCCTGGATTGTGGCAGCTAGTATTGGCGCGGTGGAGGCACTAAAAGACCAAGGTATTTGCAGGTGGAATTACACCCTAAGGTCACTGCATCAACATGCCAAGAACAATATCAGATCATTTACTCGATCCAAGATCTTGGCCTCCTCCTCCTCTTCTAGTTCTTCATCAACAGCAGCAGCAGCAGTGTCTAATGAGATTCAGAAAGCCAAGATGAAGAGAAGGGAGACGTCTTTGGAGAAAACCATGAATTTAAGCTGCTGGGGTCCTAGTACTGCTAGATTT
>gnl_Poptr_v3.0_Potri.011G041700.1
ATGAGAGTGGTTCAGGGAATGAAGGAGCAGGCATCAATGTGTGATTCTAGCACCATCAAGTCTTTGAGAGATTCTGCTTGTTCATCTTCTTCTTCTTCAAAGCAGGCAAGGCGTTTCTCTGGTTCTGTTGATTCAAGTGGTTATAAGATTGCCAAGAGCGATAAGTATAAGCAGGCCGAGGAGAATCTTAGGACTGTCATGTTCTTGAGCTTCTGGGGTCCTAAC
>gnl_Poptr_v3.0_Potri.T162200.1
ATGAGTTCAGCAAGTAAAGCTTGGTTGGTAGCTGCTGCTATTGGAGGTGTTGAGGCCTTGAAAGACCAAGGCTTCTGTAGGTGGAACTACACATTGAGATCGCTACACCAACATGCCAAGAACCATGTCGGGTCAATTTCTCAGGCTAATAAGAAGCTCCCTTATTCATCTTCTGCCATTATTTCAAGTAAAGTCAAGGAAGAGAAGGCGAAACAGTCAGAGGAGTCTCTAAGAAAAGTCATGTATTTGAGTTGCTGGGGTCCAAAC
>gnl_Poptr_v3.0_Potri.T162300.1
ATGAGTTCAGCAAGCAAAGCTTGGTTGGTTGCAGCAGCTGTTGGAGGTGTTGAGGCCTTGAAAGACCAAGGGTTCTGTAGGTGGAACTACACCTTGAGATCCCTGCACCAACATGCCAAGAACCATGTCAGATCAGCCTCTCAGGCCAAGAAGCTTTCTTCTTCATCTTCTGCCATGATCTCGAATAAAGTCAAGGAAGTGAAAGCAAAACAGTCTGAGGAATCTCTAAGAAAAGTCATGTATTTGAGCTGTTGGGGTCCTTAC
>gnl_Poptr_v3.0_Potri.T162400.1
ATGAGTTCAGCAAGTAAAGCTTGGTTGGTAGCTGCTGCTATTGGAGGTGTTGAGGCCTTGAAAGACCAAGGCTTTTGTAGGTGGAACTACACATTGAGATCGCTACACCAACATGCCAAGAACCATGTCGGGTCAATTTCTCAGGCTAATAAGAAGCTCCCTTATTCATCTTCTGCCATTATTTCAAGTAAAGTCAAGGAAGAGAAGGCGAAACAGTCAGAGGAGTCTCTAAGAAAAGTCATGTATTTGAGTTGCTGGGGTCCAAAC
>gnl_Poptr_v3.0_Potri.T162500.1
ATGAGTTTAGCAAGCAAAGCTTGGTTGGTTGCAGCAGCTGTTGGAGGTGTTGAGGCCTTGAAAGACCAAGGGTTCTGCAGGTGGAACTACACCTTGAGATCCCTGCACCAACATGCCAAGAACCATGTCGGATCAGCCTCTCAGGCCAAGAAGCTTTCTTCTTCATCTTCTGCCATGATCTCCAATAAAGTCAAGGAAGTGAGAGCAAAACAGTCTGAGGAATCTCTAAGAAAAGTCATGTATTTGAGCTGTTGGGGTCCTTAC
>gnl_Poptr_v3.0_Potri.T162600.1
ATGAGTTCAGCTAGTAAAGCTTGGTTGGTTGCAGCAGCTATTGGAGGTGTTGAGGCGTTGAAAGATCAAGGGTTTTGTAGGTGGAACTACACCTTGAGATCCCTACACCACCATGCCAAGAACCATGTCAGATCAGCCTCTCAGGCCAAGAAGCTTTCTTCTTCATCCTCAGCAATGATCTCAAATATAGTCAAGGAAGAGAAGGCAAAACAGTCGGAGGAGTCTTTAAGAAAAGTCATGTACTTGAGTTGTTGGGGTCCAAAC
>gnl_Poptr_v3.0_Potri.T162700.1
ATGAGTTCAGCGAGTAAAGCTTGGTTGGTTGCCGCTGCTATCGGAGGTGTTGAGGCGTTGAAAGATCAAGGGTTCTGTAGGTGGAACTACACATTGAGATCCCTACACCACCATGCCAAGAACCATGTCAGATCAGCCTCTCAGGCCAAGAAGCTTTCTTCTTCATCCTCAGCCATGATCTCACATATAGTCAAGGAAGAGAAGGCAAAACAGTCGGAGGAGTCTTTAAGAAAAGTCATGTACTTGAGTTGTTGGGGTCCAAAC
>gnl_Poptr_v3.0_Potri.019G116800.1
ATGAGTTCAACAAGCAAAGCTTGGGCTGTTGCCACTAGTATTGCAGCTGTGGAGGCTTTGAAAGATCAAGGATTTTGCAGATGGAACTACACAATAAGATCACTATACCAACATGCCAAGAACCAAGGCAGGTCATCCTCTCTGCCCAAGAAGCTCTCTTCTCCAGTTTCTACTGTGGTTGCAAGTAAAGTAAGAGAAAATCAGAAAGCAAGGCAATCCGAGGAGTCACTGAGGCAGGTCATGTACTTAAGTTGCTGGGGTCCTTAC
>gnl_Poptr_v3.0_Potri.019G117700.1
ATGAGTACAGCAAGAAAGGCTTGGATTGTGGGAGCTAGCATTGGAGCTGTAGAGGCATTGAAGGACCAGGGTTTTTGCAGATGGACCTACACCATGAGATCATTACACAAACATGCCAAGAATAATATGAGGTCAATCTCTCAGGCCAGGAAGCTTTCGTCTTCATCTTTTGCTATGGTTTCGGGTGAATTGAGGGAATCAAGCCAATCCGAGGAGTCTCTGAGGAAAGTCATGTACTTGAGTTGTTGGGGTTCAAAT
>gnl_Poptr_v3.0_Potri.019G117600.1
ATGAGTTCAGCGAGTAAAGCTTGGTTGGTTGCCGCTGCTATCGGAGGTGTTGAGGCGTTGAAAGATCAAGGGTTCTGTAGGTGGAACTACACATTGAGATCCCTACACCACCATGCCAAGAACCATGTCAGATCAGCCTCTCAGGCCAAGAAGCTTTCTTCTTCATCCTCAGCCATGATCTCACATATAGTCAAGGAAGAGAAGGCAAAACAGTCGGAGGAGTCTTTAAGAAAAGTCATGTACTTGAGTTGTTGGGGTCCAAAC
>gnl_Poptr_v3.0_Potri.019G116500.1
ATGAGTTCAACAAGCAAAGCTTGGATGGTAGCCTTTGGTATTGCAGCTGTGGAGGCAATGAAAGATCAAGGGTTTTGCAGATGGAACTACACAATTAGATTATTACACCATCATGCCAAGAACAAAGTTAGGTCAATGTCTAAGGCCAAGAAGCTGTCTTCTCCGACTTCTAACGTGGTTTCAAGTAAAGTAAGAGAAAATCAGAAGGCAAAGCAATCAGAGGAGTCACTAAGGACCGTCATGTACTTAAGTTGTTGGGGTCCCTAC
>gnl_Poptr_v3.0_Potri.019G116600.1
ATGAGTTCGGCAAGCAGAGCTTGGGCTGTAGCCGCTAGTATGGCAGCTGTGGAGGCCTTGAAAGATCAAGGGTTCTGTAGATGGAACTACACAATAAGATCACTACACCATCATGCCAAGAACCAAGTGAAGTCAATCTCTCAGACCAAGAAGCTCTCTTCTCCAGCTTCTACTGTGATTTCTCGTAAAGTAAGAGAAAATCAGAAAGCAAAGCAATCAGAGGAGTCACTGAGGAAAGTCATGTACTTAAGTTGTTGGGGTCCTTAC
>gnl_Poptr_v3.0_Potri.019G117200.1
ATGAGTTCAGCAAGCAAAGCTTGGTTGGTTGCAGCAGCTGTTGGAGGTGTTGAGGCCTTGAAAGACCAAGGGTTCTGCAGGTGGAACTACACCTTGAGATCCCTGCACCAACATGCCAAGAACCATGTCGGATCAGCCTCTCAGGCCAAGAAGCTTTCTTCTTCATCTTCTGCCATGATCTCGAACAAAGTCAAGGAAGTGAAAGCAAAACAGTCTGAGGAATCTCTAAGAAAAGTCATGTATTTGAGCTGTTGGGGTCCTTAC
>gnl_Poptr_v3.0_Potri.019G117800.1
ATGAGCTTGAGATCCATTGGGAAGGAATTCTTTCAGCCAGGTTTCCAAAGGATGCAGAGTGTTAAAGATAAAGCTTCTAAAAATGACTCAAGTGTCAAGCCCCTTAATGATGCTGCTTGTACCTCTGCTTCATCCAAGCAGAAAACAAGTTTCTCAGGTAATTTCAGTTCCAAGGATATCAATAATCCTGCTAAAAATAGTGAAGATAACAAGCGTAAACAGGCAGAGGAATCGCTGCGGACTGTGATGTATTTGAGTTGTTGGGGTCCTAAT
>gnl_Poptr_v3.0_Potri.019G117000.1
ATGAAAAAGGATATCTTAATTCTTATCGAAGAGAATGATCATGTTTTGGAGACAGAGTTTCCAACTCGTTGGTTCTATATTACAGTAACAGAGAAAATGAGTTCAGCAAGCAAAGCGTGGTTGGTTGCTGCAGCTGTTGGAGGTGTTGAGGCCTTGAAAGACCAAGGGTTCTCCTCTCAGGCCAAGAAGCTTTCTTCTTCATCCTCAGCAATGATCTCAAATATAGTCAAGGAAGAGAAGGCAAAACAGTCGGAGGAGTCTTTAAGAAAAGTCATGTACTTGAGTTGTTGGGGTCCAAAC
>gnl_Poptr_v3.0_Potri.019G117100.1
ATGAGTTCAGCAAGTAAAGCTTGGTTGGTAGCTGCTGCTATTGGAGGTGTTGAGGCCTTGAAAGACCAAGGCTTTTGTAGGTGGAACTACACATTGAGATCGCTACACCAACATGCCAAGAACCATGTCGGGTCAATTTCTCAGGCTAATAAGAAGCTCCCTTATTCATCTTCTGCCATTATTTCAAGTAAAGTCAAGGAAGAGAAGGCGAAACAGTCAGAGGAGTCTCTAAGAAAAGTCATGTATTTGAGTTGTTGGGGTCCAAAC
>gnl_Poptr_v3.0_Potri.019G117300.1
ATGTCATCAAAAATAGCGTTGGCCTTTGCTGGTTTCCTCGCTCAAAACCACCACGAAGAAGCCTTTAGCCTCTGGTTTTTCTCCTACAATTTTGGTACACTCACCTATATAACCAAACCCCTTTACTCCCATTTACTTCATCAAATCATAGCTCCTGATATCTTAATCTCTACAAATCCCACTTCAAAGAGTTTCCAACTCGTTGGGTTCTGCAGGTGGAACTACACCTTGAGATCCCTGCACCAACATGCCAAGAACCATGTCGGATCAGCCTCTCAGGCCAAGAAGCTTTCTTCTTCATCTTCTGCCATGATCTCCAATAAAGTCAAGGAAGTGAGAGCAAAACAGTCTGAGGAATCTCTAAGAAAAGTCATGTATTTGAGCTGTTGGGGTCCTTAC
>gnl_Poptr_v3.0_Potri.019G116700.1
ATGATTTCAGCAAGATCGTTCCATCAGAATGCCAAGAACCAAGTCAAGTCAATCTCTCAGGCCAAGAAGCTGTCTTCTCCAACTTCTAGTACTGTGGTTTCAAGTAAAGTAAAAGAAAATCAGAAAGCAACGCAAGCAGAGGAGTCCCTGAGGAGAGTCATGTACTTGAGTTGCTGGGGTCCTTAC
>gnl_Poptr_v3.0_Potri.019G117500.1
ATGAGTTCAGCGAGTAAAGCTTGGTTGGTTGCCGCTGCTATCGGAGGTGTTGAGGCGTTGAAAGATCAAGGGTTCTGTAGGTGGAACTACACATTGAGATCCCTACACCACCATGCCAAGAACCATGTCAGATCAGCCTCTCAGGCCAAGAAGCTTTCTTCTTCATCCTCAGCCATGATCTCAAATATAGTCAAGGAAGAGAAGGCAAAACAGTCGGAGGAGTCTTTAAGAAAAGTCATGTACTTGAGTTGTTGGGGTCCAAAC
>gnl_Poptr_v3.0_Potri.019G116300.1
ATGAGTTATTTGAACAGAGTTTGGGTGGCAGCTACCGTGGCTGCAGTTAGGCACCCTGATCAAGGGTGGAAATCCAACTTAAAATCACTGCAACAAGGTAAGATGAGGGTGTTCTCCCGAGGAGATGCCACGGAGATCCGGCCACTTGCTGGTTCAGTTGAATCGGATTGTGGTGGAGTTTTTGGGAGTTGTGGATTAGAAGGAGGAGTGAGGCAAAATGATGATTCTCTTCGACGAGTTATGTACTTAAATTGCTGGGGTCAGGGG
>gnl_Poptr_v3.0_Potri.019G116900.1
ATGAGTTCAGCAAGTAAAGCTTGGTTGGTAGCTGCTGCTATTGGAGGTGTTGAGGCCTTGAAAGACCAAGGCTTCTGTAGGTGGAACTACACCTTGAGATCCCTGCACCAACATGCCAAGAACCATGTCAGATCAGCCTCTCAGGCCAAGAAGCTTTCTTCTTCATCTTCTGCCATGATCTCGGATAAAGTCAAGGAAGTGACAGCAAAACAGTCTGAGGAATCTCTAAGAAAAGTCATGTATTTGAGCTGTTGGGGTCCTTAC
>gnl_Poptr_v3.0_Potri.019G117400.1
ATGAGTTCAGCAAGCAAAGCTTGGTTGGTTGCAGCAGCTGTTGGAGGTGTTGAGGCCTTGAAAGACCAAGGGTTCTGCAGGTGGAACTACACCCTGAGATCCCTGCACCAACATGCCAAGAACCATGTCAGATCAGCCTCTCAGGCCAAGAAGCTTTCTTCTTCATCTTCTGCCATGATCTCCAATAAAGTCAAGGAAGTGAGAGCAAAACAGTCTGAGGAATCTCTAAGAAAAGTCATGTATTTGAGCTGTTGGGGTCCTTACTCAAGC
>gnl_Poptr_v3.0_Potri.001G408300.1
ATGTGTTCTTCAGCAAGCAAAGCATGGATTGTTGCAGCTAGCATTGGTGCAGTGGAGGCGCTAAAGGACCAAGGTATTTGTAGGTGGAATTACACTATAAGGTTACTACAACAGCATGCCAAGAGCAATATCAGATCATTTACTCAATCCAAGATCATGGCCTCTTCTTCTTATTCTAGTTCTTCATCAGCAGCAGCAGCAGTGTCTAATGAGATAAGAAAAGCCGGTATGAAGAGGAAGATTTCCTTGGAGAGAAGTATGAATCTGAGCTGCTGGGGTCCCAGTACTACTAGATTT
>gnl_Poptr_v3.0_Potri.001G408400.1
ATGAGCGCAGCAGGTGGAGCCTGGATTGTGGCAGCTGCTATTGCTACTGTTGAAGCATTGAAAGACCAATTAGGAATTTGCAGATGGAACTATACTATAAGGTCATTGGAAGAACAAGCCAAGAAGAGCTTGAGATCATCTTCCCAGGTAAAGACACACTCTTCTTCTAATTCTTCTTTCACATCGACGATGATTGATCAGGTTGGAAATGTTGAGATGAAGAAATCAGAGCTATATGCAGACAAAATTATGCATCTGGGCTGTTGGGGTCCCAATACAGTAAGGTTT
>gnl_Poptr_v3.0_Potri.001G408100.1
ATGAGGTTTACAAACAAAGCTTGCATTGTTTTCACTCTAGGAGCTGCATTTGGGCTCAAAGATCATATGATCATACCCAAATCACCAGCTCTTCTAGAGAAATGGAGCTCTGCAGCAGGATCATCGGTTATGCAAGTTAAACCCGTCTCCAGTTCTTTTGATCCAAGAAGGGAAAGTGGCAAAACATGTAATGAGAAGTATCAGGCAGCAGAGAAATCAATGAGGATGATTTTTTATTTGAGTTGTTGGGGCCCTAAT
>gnl_Prupe_v2.1_Prupe.4G035300.1
ATGAGCTTGAGGGACGTGAGTAGAGTGGTGTACCAGGCAGGGATGAGGGTTATGCAGGGGGTCAAAGAGCAGGCTCCCAAGTGTGGTGGTTCATCATCTTCTTCTTCTTCTTCATCTTCCTCTTCAAAGCAGGCATGGCGTTTCTCTTCATCTGTCGATTCGGGTGCTTTCAAGGCTGCCAACAGTGACAAGGTTAAGCAAGCAGAGGAGTCTCTCAGGACTGTCATGTACTTGAGCTGTTGGGGTCCTAAC
>gnl_Prupe_v2.1_Prupe.4G035600.1
ATGAGTTATTGGGTAGGTGCAGGCGCAGACACAGGCACTGTGGAAGGCCGTAGAGATGATGATGCTGATGATGCGAGCAGCAGCAAGCTCAACAAACAGAGATACTTGTTGTTGTCATGCAATAGTAATAGTAATAGTAATAATCCAGCGAATGGAGGGAGCGAAAGTGATAGGAGAAAGCAGCAGGCTATGGCTGAAGAGTCCCTTCACAAAGTCATGTACTTAAATTGTTGGGCACAAAGC
>gnl_Prupe_v2.1_Prupe.4G191800.1
ATGGTGAATGCAGCTTGCAGGGCTTGGATTGTGGCAGCAAGTATTGGAGCTGTTGAGGCTCTGAAAGACCAAGGAATTTGCAGGTGGAATGGGGTTTTGAGGTCACTGCAACAGCATGCCAAGAACAACATGAGATCATATTCCCAGGCCAAGAAACTCTCTGGGTCTTCTTCTTCAGCAATTTCTAACAAGATGCAGAGGTCACAGGAGGAGAAGGTGAGGAAAGTCATGGAGTTGAACTGCTGGGGTCCTAACACTACTAGGTTT
>gnl_Prupe_v2.1_Prupe.3G228900.1
ATGTGTGCAACAAGAGGAGCTTGGATCGCAGCGGTTAGTGTTGGAGCTGTTGAGGCTTTGCAAGATCAAGGCTTCTGCAGATGGAGTTACACCATGAGGTCTTTGATCCAGCATGCCAAGAACAATATGAGATCATTCTTACAAGCCAAGGAACTCTCTTCTTCTTCTTCTTCTGCTATGGTTTTGAACAAAATGAATTCTGAACAGAAGAACCAAGCTGAGAATTCTCTAAGAAAAGTCATGTACTTGAGCTGTTGGGGTCCTTAT
>gnl_Prupe_v2.1_Prupe.3G230000.1
ATGATGAGTGCAGCAACAGCAAGTAGGGCTTGGGTTGTGGCAGCCACAGTTGGAGTTGTGGAAGTGTTGAAAGACCAAGGGTTGTGCAGATGGAACTATCCCATGAGACTGGTGCACCAGCAAGCCAAGAACCATCTCAGGTCTTTTTCTCAGGCCAAGAAGCTGTCTTCTTCTTCTTCTGCCATGGCTTCAAGCATGATCATGAGAGAAGAGAAAATAAAGCAGTCAGAGGAGTCTATGAGGAAAGTGATGTATCTTAACTCTTGGGGTCCCAAC
>gnl_Prupe_v2.1_Prupe.3G229400.1
ATGAGTTCATCAAGTGCAAGCAAGGCTATTGTGGCAGCAAGTGTTGGAATTGTGGAGGCATTGAAGGACCAAGGGATATGCAGGTGGAACTCTGCTTTAAGATCTGTGCACCAGCAAGCCAAAACCCAACTCAGGTCATTGTCTCAGGCCAACAACAAGCTCTCATCTTCTTCTGCTTCAGCTGCTTTCAGTAAAGTCAGAGATGAGAAGCTGAAGAAATCAGAGGAGTCTTTGAGGACAGTCATGTACTTGAGCTGCTGGGGTCCCAAC
>gnl_Prupe_v2.1_Prupe.3G230100.1
ATGAGGTGGAAGAGCAAGGCTTGGGCTGTTTTGGGCACTGTTGTAGCTGTGGAGGAGTTGAAAGAAAAGAATCTAAGCAAATGGAGATCCCTGCAGAGTTACCAACATGCACTAATTAACAACATTGTGCCACTGTCTACACAAGTGGGAAAATCTTCATCTACATCTTCAACAATGGAGTCAAAGAAGAAATATTGCAAGCAGGGGACTCTGAATCTGAAGCAATCAGAAGAACCACTTAGACTAATTATGTACTTGAGCTGTTGGGGACCCAAC
>gnl_Prupe_v2.1_Prupe.3G229700.1
ATGTCTTCCAGCTACTTTATCACCTACTTTGATTTCACGTTACTCATTATCATCTTCTCCATCAATAATACACTCAAAACATTCACATTCACAGCTGAGGAGTTCAAAAGATTTAAGAGAGAAATAGTAGAGAGGAGAAAAGAAATCATAATCATGATGTCAAGTACAAGTGTTGGAGTGGAGGCATTGAAGGATCAAGGGATATGCAGATGGAACTCTGCTCTAAGATCTGTGCACCAACAAGCCAAAACCCAACTCAGGTCATTTTCTCAGCTCTCATCTTCTTCTGCTTCAGCTGCTTTCAGTACAGCCGGAGACGAAAAGCTGAAGAAATCAGAGGAGTCTTTGAGGACAGTCATGTACTTGAGTTGCTGGGGTCCCAAC
>gnl_Prupe_v2.1_Prupe.3G229900.1
ATGGCTTTTTTTTCCCCACATTTTATGGGGCTTAGTTTTAGTGTCACTCTCCCTCCATATAAAAGCAACACCAACTCCCCATTTACTTCATCAAAATTCAAACACATCAAAACATCAGTTTTACTTCCCATCAAGTTTAAGAGTGTTCTTATTAAGTTTACAGAAGAAGATATCAATATGAGCAGTTCATCATCACCAGCAGCAAGGAGAGGTTGGGTGGTGGCAGCAAGTGTTGGAGTTGTGGAGGCCTTGAAAGACCAAGGGATCTGCAGGTGGAATTATACTATGAGATTAATGCAGCAGCATGCAAAGAGCCAACTTGGGTCTTTTTCTCAGGCTAACAAGCTCTCTTCCTCATCCTCTGCTCTGGTTTCAAGCAAGCTTAGAGATGAGAAGGTGAAGCAGTCTGAAGAGTCTCTCAGGAAAGTCATGTACCTCAGCTGCTGGGGACCCAAT
>gnl_Prupe_v2.1_Prupe.3G229500.1
ATGAGTTCATCAAGTGCAAGCAAGGCTATTGTGGCAGCAAGTGTTGGAGTTGTGGAGGCATTGAAGGACCAAGGGATATGCAGATGGAGCTCTGCTTTAAGATCTGTGCACCAGCAAGCCAAAACCCAACTCAGGTCATTTTCTCAGGCCAACAACAAGCTCTCATCTTCTTCTGCTTCAGCTGCTTTCAGTAAAGTCAAAGATGAGAAGCTGAAGAAATCAGAGGAGTCTTTGAGGACAGTCATGTACTTGAGCTGCTGGGGTCCCAAC
>gnl_Prupe_v2.1_Prupe.3G228800.1
ATGATGCAAGGAACTAATGGCCAAGCTGCTGCTTCTGCTTCTTCTCCTAAAGGCAACTACTCTGTCTCATCTTCTACTAGGCCAACTATAGCAGAAGTTTATGGTGGTCTTACACCAAAAGTACTTTTCAATAAAGCTACTGCTAACAACAGCACTACTACTAGTGATCAAACTCATCAAAGGCTTAAACAGCTGCAGGCAGAAGAATCGCTTCGCACTGTCATGTACTTGAGCTGCTGGGGTCCTAACACA
>gnl_Prupe_v2.1_Prupe.3G229800.1
ATGAGTTCATCAAGTGCAAGCAAGGCTATTGTGGCAGCAAGTGTTGGAGTTGTGGAGGCACTGAAGGACCAAGGGATCTGCAGATGGAACTCTGCTTTAAGATCTGTGCACCAACAAGCCAAAACCCAACTCAGGTCATTTTCTCATGCCAACAACAAGCTCTCATCTTCTTCTGCCTCAGCTGCTTTGGGTAAAGTCAGAGATGAAAAGCTGAAGAAATCAGAGGAGTCTTTGAGGACAGTCATGTACTTGAGCTGCTGGGGTCCCAAC
>gnl_Prupe_v2.1_Prupe.3G230300.1
ATGAACCATTTGAACAGAGTTTGGATGGCGGCGAGCGTGGTCGTGGTGCAGGGCCCTGCCGACCAGGGGCCTAAGTGGACATCCGGTCTTAAATCCTTCCAGCTAAGCAGGAGGAGATGCTTGGGTGGTGCCGGGGACGCTTCGGATCTCCGCCCATTGTCCGGCGCAGTCGGGTCGGGTTTCTCCCAAGTTTGTGAGGAGAGACGGAACCAGGCCGACGAGTCTATCCAAAAAGTCATGTACTTGAACTGCTGGGGTCAGGGC
>gnl_Prupe_v2.1_Prupe.3G229300.1
ATGTGTGCAACAAGAGGAGCTTGGATCGCAGCGGTTAGTGTTGGAGCTGTTGAGGCTTTGAAAGATCAAGGCTTCTGCAGATGGAGTTATACCATGAGGTCTTTGTGTAAAATAGCCAAGGAACTCTCTTCTTCTTCTTCTGCTATGGTTTTGAACAAAATGAATTCTGAACAGAAGAACCAAGCTGAGGATTCTCTAAGAAAAGTCATGTACTTGAGCTGTTGGGGTCCTTAT
>gnl_Prupe_v2.1_Prupe.3G229000.1
ATGAGTTCATCAAGTGCAAGCAAGGCTATTGTGGCAGCAAGTGTTGGAGTTGTGGAGGCATTGAAGGACCAAGGGATATGCAGATGGAACTCTGCTTTAAGATCTGTGCACCAGCAAGCCAAAACCCAACTCAGGTCATGTTCTCAGGCCAACAACAAGCTCTCATCTTCTTCTGCTTCAGCTGCTTTCAGTAAAGTCAGAGATGAGAAGCTGAAGAAATCAGAGGAGTCTTTGAGGACAGTCATGTACTTGAGCTGCTGGGGTCCCAAC
>gnl_Solly_v2.4_Solyc12g005600.1.1
ATGATGATGAATTTGAGCCGTGTTTGGATGGCGGCTAGTTTAGCCGTCGTGAATGGACATTCCGGTCACGGCGAGAAGTTGAAGGCCGATGTTGCTGATGTCAGACTATTCGCCGGTGTTCTCGCCGGTTCCGGTGATCATCTCAGACTAAAAAATTGTTGGGAGAAAAAGCAAACTGATGAGTCCCTACGGCAAGTCATGTACCTTAGTTGTTGGGGA
>gnl_Solly_v2.4_Solyc02g079240.1.1
ATGAGGGTGATTCATCAAGGGGTAAAGGATCATCAAGCAACAAGACAAGGTGACGGTGGAATCAAGACTCTTAAGGACTCGTCTTGTGGTGCTGGTGCTGGATCATCTTCAAGGCAGACATGGAAATTCTCTGGTGGTGTTGATACCAATGCTCTGATAAAAGCAGCAAAGGCTAAGAAGATTAAACAGGCGGAAGAGTCTTTTAGGACTGTCATGTTCTTGACCTGCTGGGGTCCT
>gnl_Solly_v2.4_Solyc07g054800.1.1
ATGAGTTCAAGCAGGAGAGCCTGGATTGTAGCAGCCAGTGTTGGAGCAGTGGAAGCTTTAAAAGATCAAGTTGGATTGTGCAGATGGGATTATCCATTGAAGTGTTTGGCACAACACACAAAGAATAACATGAGATCTTACTCTCAAGCTAAAAAACTTTCATCTTCACTAATTGCAAAGAGTGAAAATGCAGAGCAATCTGAAGAGTCTTTGAGGAAAGTTATGTACTTGAGCTGTTGGGGTCCAAAT
>gnl_Solly_v2.4_Solyc07g054770.1.1
ATGAGTTCAACAAGCAGAGCATGGGTTACAGCAGTGAGTTTGGGTGTAGTAGAGGCACTAAAAGATCAAGGATTTTGTAGGTGGAATTACACAATTAGAGCCATAAATCAGCACGCAAAGAACAATCTACGCTCGTATTCACAAGCCAAAAGAATCTCTCCTCGGTCTTCTTCTTTGATTTCTCCAAAAAGTGAAATGAAGGAGAAAGCCAAGCAGTCTGAGGAGTCTTTTAGGAAAGTTATGTACTTGACCTGTTGGGGTCCATAT
>gnl_Solly_v2.4_Solyc07g054760.1.1
ATGAGTTCAAGCAGGAGAGCATGGATAGTAGCAGCCAGTGTTGGAGCAGTAGAAGCTTTAAAAGATCAGGTTGGATTGTGCAGATGGGATTATCCATTGAAGTGTTTGGCACAGCACACAAAGAATAACATGAGATGTTACTCTCAAGCTAAAAAACTTTCATCTTCACTTATTGCAAAGTGTGAAAAGACAGAGCAATCTGAAGAATCTCTGAGAAAAGTTATGTATTTGAGCTGTTGGGGTCCAAAT
>gnl_Solly_v2.4_Solyc07g063640.1.1
ATGAATGCAGCAGCAGCAAAGGGATCGGCATGGATCGTAGCAGCAAGTATTGGAGCAGTAGAAGCATTAAAAGATCAAGGATTTGCCAGATGGAATTACGCTTTAAGATCGATTCATCACTATGCCAAATCTAATTTAATTGCTTCTAGTAATACCTCGGCTCGGAGATTCTCGACGGCTTCGGCGCCGGCGGCGTCTTCTCCGGCAGTCGTCTCCGGTGAGAAGCTGAGGAAAACGGAAGAGACGTTGAGTAAAGTTATAGATCTGAACTGTTGGGGTCCAAGCACTGTCAGATTT
>gnl_Solly_v2.4_Solyc07g054750.1.1
ATGAGTTCAACAAGCAGAGCATGGGTTGCAGCAGTAAGCGTAGGAGTGGTAGAGGCACTAAAAGATCAAGGAGTTTGTAGGTGGAATTACACAATCAGAGCCATAAATCAGCACGCTAAGAACAATCTACGCTCATATTTACAGGCCAAAAAAATGTCTTCTCAATCTTCTTCTTCTTTGGTTTCTGATAACAGTAAAGTGAAGCAATCTGAAGAGTCGCTGAGAAAAGTCATGTATTTGACCTGCTGGGGTCCATAT
>gnl_Solly_v2.4_Solyc07g054780.1.1
ATGAGTTCAAGCAGAAGAGCGTGGATAGTAGCAGCCAGTGTTGGAGCAGTAGAGGCCTTAAAAGATCAAGTTGGATTGTGTAGATGGAATTACCCATTGAGGTCTTTGGCACAACACACAAAGAATAACGTGAGATCTTATTCTCAAGCTAAGAAACTTTCTTCTTCAATAACTACAAAGAGTGAGAAGATGGAGAAATCTGAAGAATCATTGAGAAAAGTTATGTATTTGAGCTGTTGGGGTCCAAAT
>gnl_Solly_v2.4_Solyc07g054790.1.1
ATGAGTTCAACAAGCAGAGCATGGGTTACAGCAGTAAGTTTAGGAGTAGTCGAAGCACTAAAAGATCAAGGAGTTTGTAGGTGGAATTACACAATTAGAGCCATAAATCAGCACGCAAAGAACAACCTACGCTCATATTCACAGGCCAAGAAGCTCTCTTCTCAATCTTCTTCTTCTTTGGTTTCTGCAAATGAATTAGAATTGAAAAAGTTGAAGCAGTCTGAGGAATCACTGAGAAAAGTCATGTATTTGAGCTGTTGGGGTCCTAAT
>gnl_Solly_v2.4_Solyc07g054730.1.1
ATGAGTTACTTTAACCGCGTTTGGGTAGCCACTACCGTCGCCGTCGTAAACAGCCACGCCGATCACGGCCAGAAATTGAAATCCGGCATCCAATCTCTAAACCACGGTAAAAAAAGATTCTCCTCTTCTGTCGCTTCCGGAACCGACGTTGCCGGTCTCCGGCCGATGTCCGGTATATTAGGATCTGACGTCGGGGGGTTCATCGGAGGCGGAAAAGGCGAGGAGAAGAGGAAACAAACTGATGAGTCACTCCGGCAAGTTATGTACCTAAGCTGCTGGGGACCAAGC
>gnl_Sorbi_v3.1_Sobic.010G234600.1
ATGAGCGCATCGTCGTCGGTGGCCGTGAGCAAGAAGGCGTCGTCGCTGGTGGTGGCGGCGAGCATGAGCGCGGTGGAGGCGCTCAAGGACCAGGCGGGGCTGTGCCGGTGGGACTACGCTCTCCGCTCGCTCTACAACCGCGCGGCCGCCGCCAATAAGGTCGTCGTCACCGGCCGTGCCGTGCCGGTGTCGCTCTCGTCGTCCCAGGCCGCGGGCGGCAGCGCTGCGGCCTCCACTCCCGCGGCCGCCGCCGGCAGGGCCGCCAGGCCCAGGCGATCGGAGGAGGAGAAGCTGCACAAGGCGTACCACCTCGTCTGCTGGGGCCCTAAT
>gnl_Sorbi_v3.1_Sobic.004G049400.1
ATGGCGGCGGTGAGCGGGAAGGCGCCGTCGCTGGTGGTGGCGGCGAGCATGGGCGCGGTGGAGGCGCTCAAGGACCAGGCGGGCCTGTGCCGCTGGGACTACGCGCTGCGCTCGCTCTACCACGGCGCCGCCGCGCCACGGATCCACGCGCTGGCCGCCGCGCTCTCGGACTCCGTGTCCACGCCCCCGGCGTCGCGGCCGCCGTCGGCGGCGGCGGCGGACGCGGCAAGGATGCGCAAGGCCTACCACCTCGTGTGCTGGGGACCCAAC
>gnl_Sorbi_v3.1_Sobic.006G230700.1
ATGGCGAGCGGGAGCGGCAAGGCGAAGGCGACGTCGTGGGCGGCGGCGATGAGCGTGGGCACCGTGGAGGCGCTCAAGGACCAGGCCGGCCTGTGCCGCTGGAACTACGCGTTCCGTCAGGCGGCGCAGCAGCGCGCCAGGAGGCCAGCAACAGCAGGCGCCAGCGGCTCTGCAGGCGGCGCCGGCAGCAGCGCCTCGGGCTGCGCCGCGTCGGCCGCGGCGGCGAGGAGGAAAGCCAAGCAGCAGGAGGAGGAGCTCCGGACGGTCATGTACCTCAGCAACTGGGGTCCCAACAAC
>gnl_Sorbi_v3.1_Sobic.006G230800.1
ATGGCGGCTGCAGCGAAGGCGTCGTGGATGGTGGCGATGAGCGTGGGCGCCGTGGAGGCGCTCAAGGACCAGGCGGGGCTCTGTCGCTGGAACTACGCGCTGCGGTCCGTCCACCGGGCCGCCAAGGCCAACGCTCCCAGCTTCGCGCAGGCCAAGAAGAAGCTGGCGCCGGCGGAGAAGAGCCGGGCGGACAAGGCCGAGGAGGGGATGAGGACCGTCATGTACCTCAGCTGCTGGGGCCCCAAC
>gnl_Sorbi_v3.1_Sobic.006G231200.1
ATGGCGGCAGCAGCGAAGGCGTCGTGGATGGTGGCGATGAGTGTGGGCGCCGTGGAGGCGCTCAAGGACCAGGCGGGGCTCTGCCGCTGGAACTACGCGCTGCGGTCCATCCACCAGGCCGCCAAGGCCAACGCTCCCAGCTTCGCACAGGCCAAGAAGAAGCTGGCGCCGGCGGAGAGGAGGCGGGCGGACAAGGCCGAGGAGGGGATGAGGACCGTCATGTACCTCAGCTGCTGGGGCCCTAAT
>gnl_Sorbi_v3.1_Sobic.006G230500.1
ATGAGCTTGAGGTACATGAGCCGTGTGGGCGCGCGGGCGGCGCAGGCGGTGCGGGAGAGCACGGGGAGGTCGGTCAAGGACAAGGCGCAGTCGTCGGCGTCGGCGTCGATGGCGAGGAGCGGCGGCGGCAGCAGGCCGGCGCCGGCCGCCGGGTCGTCGGTGGAGTCGGGAAGGGCGAGCGCCGCGGCGGTGGCCAGGAGGAAGGCGGAGGAGGAGAAGCGGCGCCGCGCCGAGCAGGCGCTGCGCACCGTCATGTTCCTCTCCATCTGGGGGCCCAACACC
>gnl_Sorbi_v3.1_Sobic.006G231332.1
ATGGCGGGCGCAGCGAAGGCGTCGTGGATGGTGGCGATGAGCGTGGGCGCCGTGGAGGCGCTCAAGGACCAGGCGGGGCTCTGCCGCTGGAACTACGCGCTGCGGTCCATCCACCAGGCCGCCAAGGCCAACGCTCCCAGCTTCGCGCAGGCCAAGAAGCTGGCGCCGGCGCCGGCGGAGAGGAGGCGGGCGGACAAGGCCGCGGAGGAGGGGTTGAGGACGGTCATGTACCTCAGCTGCTGGGGCCCTAAT
>gnl_Sorbi_v3.1_Sobic.006G231100.1
ATGGCCGCTGCAGCGAAGGCGTCGTGGATGGTGGCCATGAGCGTGGGCGCCGTGGAGGCGCTCAAGGACCAGGCGGGGCTCTGTCGCTGGAACTACGCGCTGCGGTCCGTCCACCGGGCCGCCAAGGCCAACGCTCCCAGCTTCGCGCAGGCCAAGAAGAAGCTGGCGCCGGCGGAGAAGAAGCGGGCGGACAAGGCGGAGGAGGGGATGAGGACCGTCATGTACCTCAGCTGCTGGGGCCCCAAT
>gnl_Sorbi_v3.1_Sobic.006G230900.1
ATGGCAGGTGCGGCGAAGGCGTCGTGGATGGTGGCGATGAGCGTGGGCGCGGTGGAGGCGCTCAAGGACCAGGCGGGCCTATGCCGCTGGAACTACGCGCTGCGGTCCGTCCACCGGACCGCCAAGGCCAACGTGCGCAGCAGCCTCGCCGCGCAGGCCAAGAAGCTGGCCCCGCCGGCGGCGACGACGGCGGAGACGAGACGGGCGGACAAGGCCGCGGAGGAGGGGATGAGGACCGTCATGTACCTCAGCTGCTGGGGACCTAAC
>gnl_Sorbi_v3.1_Sobic.002G338300.1
ATGCCGCACATGAGCCGGGTATGGGCGGCGGCCACGGTAGCCGCCGTGCGTGCGCAGCGCGAGAGGGCGCCTTCCGCCGCGGCGGGGGCCGGTGCGGGGGCGCGGGACCGGCTGGTCGGGCTCGCCCCCCAGGCGGCCGCGCTGGCAGCGGCGCGGGCGGCCGCCGACGACGGCCGCAGGCAGGCCGGCGCCGACGAGTCGCTCCGCAAGGCCATGTACCTCAGCTGTTGGGGACCCAGC
>gnl_Spipo_v2_Spipo0G0085700
ATGCGCCTTGTGACAACCACTCTATATAAGGCTGTCTCTTCTGCGTGGTTCCCCAATTTGATTGTTCTATTGAGGCGAAGCGAGTCTGACATGAGTCTGAGGTACGCGTGCAGGATCGCGGCGCAGGTGGGCGTGCGCGCGGCGCAGGCGGCGAAGGAGCAGGCCGCGAGGTCGGTCAAGGATGCCGCAGCCTCGGCCTCCTCCGCCTCGTCGTCCTCTTCCAAGCAGGTGCGGCGGTTCTCCTCCTCCGCCAACGCGTCTTCGTCCGGTGGCGCCGGTCTGAGGGGCGCCAGCTGTGCGGCGATCCGCAGCGAGGCGAGACGCCAGAGGGCGGAGGAGTCGCTGCGGACGGTCATGTTCTTGAGCTGCTGGGGCCCCAAC
>gnl_Spipo_v2_Spipo8G0014000
ATGAGCTACGTGAGCAGGGCGTGGATGGCGGCGACGGTGGCGGTGCTGCAGGGGAGGCCGGAGAAGGGAGCGGAGTGGCACGCTAGCCTGGGCGGCGGGGGGCGCCTCTTCTCGTCCTCGTCCGCGTCGCCGGCTCCTCCGGCCGGCGGCGGCGGGAGGAGGCCGGCGGCGGGATCCGTCGGCAGCCGGTTCCTCGGCGGCGGCGGCGCCGGAGACGAGCGGCGGAGGCAGGCGGAGGAATCTGTACAGAAGGCCATGTTCTCCAGCTGCTGGACTCCCAGC
>gnl_Stras_v2.0_SGA_v2.0_scaffold70T23461
ATGAGTCACATGAACAGACTATGGATGGCCGTGGCGGTGGTGAACGGCCACACGGACCAGGGGCATAAGCTGAAATCCGGCCTTAAATCGCTCAACCATGGCAAGAAGCACTGCTTCTCCGCCACCGGAGACGCGGCGGACGTCCGGCCTCTTTCCGGTGCGCTCAACTCCGAGATGGGGGGATTCATCGGCGGCGGCGGCGGAGGTGGCGAAGATAAGAGGAAGAAGCAGGCGGAGGATTCCCTCCGGCAAGTTATGTACCTGAGCTGCTGGGATCCAGTCGCTCTGAAGGGTGTATATGGTGATTTCGAGGCGGGACTCACTGAGTTGACTCGGTTCTCATGA
>gnl_Stras_v2.0_SGA_v2.0_scaffold9T04959
ATGAGTAGAGCAGCTAGAAATGGTTGGATAGTAGCAACAAGCATTGGAGCAGTTGAGGCACTGAAAGATCAATTGGGCGTTTGCAGGTGGAATTATGGTTTGAGATTAATTCAACAAAATGCCAAGAAAAGTGTCCAATCTTATTACAGCGCACTTCTTGTTTCTTCCAAATCCAACTCAGCTTCTCCGTGTGATGGTCACAATGTGATGAGTATTGGAAAGAAGATTGAGAAAAGGGAAAAGGGTATGAAGAAAGTGATGGATTTGAGCTGTTTGGGCCCAACTACTGTTAGATTCTGA
>gnl_Stras_v2.0_SGA_v2.0_scaffold34T13707
ATGATTGCAGCAAGAGGGGGCTGGATTGTGGCAACAAGCATTGGAGCAGTTGAGGCCTTGAAAGATCAATTAGGCTTTTGCAGATGGAATTACACTTTGAGGTCAATCAAGAAACGTGCCGAAAACAGAACCTTATTTTATTACAACAACAACAATAATAATCAGATGCAAAATGTTGCTTCTAAATTTTCTCGTTCTCACTCTTCATCTGACGTAGCCGGAGGCAAATTGACGATAGATCGAGATAAGATTGAGAGACGAGAGAAATGTATGAGGAAAGTTATGGATTTGAGTTCTTGGGGTCCTAGCACAACTAGATTTTGA
>gnl_Stras_v2.0_SGA_v2.0_scaffold34T13913
ATGAGCGCTACAAAATGCAGCAGGGCCTGGATTGCGGCGGCCAGCGTGGGTGCTGTTGAGGCACTAAAGGACCAATTGGGATTTTGCAGGTGGAACTACGCAATCAGGTCCTTCCATCACAGCGCGAAGAACAACGTTGCGAGGTCAATTGGTCAGGCCAAGAAAAAGTTTGAATCCGAGTGCCGTGAAAGTGATTCAGCTGCTGCCGGAGTTGTAATGACGCCGTCCGGTAAGAGATGGTCGGAATCTGAGGAATCGCTTAGGAAAGTCATGTACTTGAGCTGCTGGGGTCCTAATAATTAG
>gnl_Theca_v1.1_Thecc1EG030005t1
ATGAGTTATTTGAGCAGAGTTTGCATGGCAGCTAGTGTAGCCGCAGTGGAAGGTCATAGAGATTGTAGCTCCAAATGGAATTCCGGTCTTCGACCTATTAACGCCAGCAAGAGAAGGTATGCTTCTACTGCTAGTTCATCAGATGATAGACTTCGTGCCAGGGGCAAACCCAAAGAAGATAATGGAAATCAGTCTGAAGAGTCTCTTCAAAGAGTGATGTACTTGAATTGCTGGACACAAAGC
>gnl_Theca_v1.1_Thecc1EG031302t1
ATGTTTGAAATGATGCTTACGAAGAAGGCGTGTGTTAGTATTATTGTAACCATGGGATCTGCAATTATGCTCAAAGATCATAAGATCAAATCCGGACCATCTCCTCTCAAGCCAAAGTTGACGGTAATTGGATCATCTGCGGCACAAGAAAAACTCATTTCTGGTGTATTTTATGGATTAAAGAAGTTCACCAGAGCCAGGAGTGAGGGACACCAAGGAGCAGAAGACTCTCTAAGGATGGTGGTCTATTTGAGTACTTGGGGACCCTAC
>gnl_Theca_v1.1_Thecc1EG031296t1
ATGAGTTCTTCAACAAGAGCTTGGGTAGCAGCAGCTAGCATTGGAGCTGTTGAGGCATTGAAAGATCAAGGTTTTTGTAGATGGAACCATGCTCTAAGGTCAATCCAACAGCATGCCAAGAACAACATCAGATCATGTTCTCAAGCCAAGAAAAAACTTCCTGCTTCATCTTCTTCTGCTTTGTGTAAGAAGCTGAGGGATGATGAGAAGTTGAAGAAGTCAGAGGAATCACTTAGAACAGTCATGTATCTGAGCTGTTGGGGTCCTAAT
>gnl_Theca_v1.1_Thecc1EG031297t1
ATGAGTGCAGCTGCAGGAAGGAAAGCCTGGATTGTGGCAACTACAATTGGGGCAGTGGAGGCACTGAAAGACCAAGGGATATGCAGGTGGAATTATACTATAAGGTCACTGCATCAACATGCCAAGAACAACATCAGGTCCTTTTCTCAGGCCAAGATGCTTTCTTCTTCTTCTTCTTCAGCTGCTGTTTCAAGTAAGTTGAGGGAGGAGAAGAGGAGGAAAGCTGAGGAGAAAATGAGGAAAGTCATGGATTTGAACTGTTGGGGTCCTAATACTGCAAAGGAATTTCTAACAATGAGTGGAGCAGAAAGGAAAGTCTGGGTTGTGGCAGCCACAATAGGTGCAGTAGAGGCACTGAAAGACCAAGGGATATGTAGGTGGAATTATACTATAAGGTCACTGCATCAACATATCAAGAACAGTATCAGATCATTTGAGCATCAGGCCAAGATGCTTTCTCCTTCTTCTTCAGCAGCTGCTTCAAATAAGTTGATGAGTAAATCTGAAGAGAGAATGAGAAAAGTCATGGATTTGAGCTGTTGGGGTCCTAGTACTATTAGATTT
>gnl_Theca_v1.1_Thecc1EG031298t1
ATGAGTTCTGCAAGCAAAGCTTGGGTGGTGGCAGCAAGCATTGGGGTGGTGGAGGCATTGAAAGATCAAGGGCTCTGGAACGCCAAAATCAAAAGAAGAAGAGATATGAGTTCTGCAAGCAAAGCTTGGGTGGTGGCAGCAAGCATTGGGGTGGTAGAGGCATTGAAAGATCAAGGGGTCTGTAGGTGGAATTATGCATTGAGATCAGTCCAACACCATGCCAGGGCCAACATCAGACAATATTCTCAGGCTAAAAAGCTGTCTACCCCAACTTCTTCTGCTTTGTCAAAGAAACTGAGAGATGACAAGTTGAAGCAATCTGAAGAGTCCCTAAGAAAAGTTATGTATTTAAGCTGTTGGGGTCCTAAT
>gnl_Theca_v1.1_Thecc1EG007936t1
ATGAGTTCAACTAGCAGGGCATGGATTGTGGCAGCTAGTATTGGAGCTGTGGAGGCACTGAAAGACCAAGGAATTTGCAGATGGAACTATACTCTAAGGTCAGCTCTCCATCATGCCAGGAACAATGTCAGGTCAGTTTCACAGGCCAGGAAGCTCTCTGCTCAATCTACAGCTGCAATTTCAAGTGGAGTGAGCAGGGAAGAGAAGTCTAAGCAATCAGAAGAATCTTTGCGGAAAGTCATGTACTTGAGCTGTTGGGGTCCCAAC
>gnl_Theca_v1.1_Thecc1EG007937t1
ATGAGTTGGAAGGGTAGGGCCTGGGCTGTTGCTGGCACTGTTACAGCAGTTGAGGTTTCGAAAGAGAAGAAAGTACGCAGATGGAGCTCCGCAAAGCAGCAGCACCAAACTGTCACTAACAATGTGGGGTCATCGGGCTCCACAACAATGGAGAGATCATCGACATCATCATCATCATCATCACCTTCCACTTGTTCAAATATGGCATCAACGAGGAGAAACGGAGAAGAAATGCGCAATCAATCTGAAGAATCACTTAGGACAATTATGTACCTAAGTTGCTGGGGACCAAAC
>gnl_Theca_v1.1_Thecc1EG007932t1
ATGAATTGGAGTGCAGGAAGCAAAGCGTGGATTGTTGCAGCAAGTATTGGAGCTGTTGAGGCTTTGAAAAACCACAACCACGCAATGAAGTCCCTTAACCAACATGCCAAGAATAGTGTTAGATCATTCTCTCAGGCCAAGAAGCTTTCTTCTTCTGCAATGGCTTCTAGCAAAAAAACAAAGCAGGCTGACGACTCTTTGAGGAAAGTTATGTACTTGAGCTGTTGGGGTCCTTAT
>gnl_Theca_v1.1_Thecc1EG007933t1
ATGAGTTCAACAAACAGAGCTTGGGTAGCAGCTAGTATTGCAGCAGTGGAAGGCTTAAAAGATCAAGGGTTTTGCAGATGGAACTACACCATGAGATCACTGCACCACCATGCCAAGAATCATGTCAGGTCGATTTCTCAGACCAAGAAGCTGTCTTCTTCATCATCTGCAATGGTTTCAAGCAAAGGAATAGATGAGAAGACGAAGCAAGCAGAGGAATCCTTAAGGAAAGTCATGTACTTGAGCTGCTGGGGTCCCAAT
>gnl_Theca_v1.1_Thecc1EG007940t1
ATGAGTTACCTGAACAGAGTGTGGATGGCGACGAGCATGGCAGTGGTGCAAGGCCACGGTGAAAACCAAGGTCAAAAATGGAAAGCAGGCGTCAAGTTTCTCCAACGGGGCCAGGGGAGGCTCTTCGGTGGGGACTCATCTGACCTACGGCCGGTTTCCGGGATGATCGGCTCCGATTTCCCCGGGATGGTGGGGAACCGTGATGCTCAAGCCGATGAGTCGATCCGGCGAGTCATGTATCTGAATTGCTGGGGCCAAGGA
>gnl_Utrgi_v4.1_Scf00056.g5884.t1
ATGATTGGAGGTGGGGGGCAGCGGATCACGGTGGCGGCGGGCATCGCGGCGGTGGAGGCGATGAAGGATCAGCTGGGGATTTGCCGCTGGAATTATTCTTTGAATCGTTCCAAGCAATTTGTGGCTAGAGAGATTGCTGCTTACCGGGCGTCGGCTAAAATGTCGTCGGCTGATGCGGCAGAGGGCGAGTCCGGCGCCGTCGTCGTGGACGAGGGATCCCGGAATATGGAAGGTACTATTGGGAAAGTTATGGAGCTGAGCTGCTGGGGTCCTACCACCGTCAGATTC
>gnl_Utrgi_v4.1_Scf00178.g11626.t1
ATGAGTTCGAAGAGCAGGGTTCCGAGTTTTGTGGCCGGAGCGAGTGTTCTGGCGGTGGAGGCGATGAAGGAGTTGGGATTCTGCAGATGGAATCATACCCTCAGAATTCTACAGCAACAAGCCAAAACCAGTCTCAAATCGTATACTTCTAGCACGCTTGCTCCTGCCTCGGTGGCGATGTCGAGCAAGACGGCGATCGGAGTGGATAGATCGAAGAGATCGGAGGAGTCACTCCGGCAGGTTATGTATTTGAGCTGCTGGGGTCCCAAT
>gnl_Utrgi_v4.1_Scf00178.g11625.t1
ATGAGCTCAAAGAGCGGAGCCACGAGTTTGGTAGCCGGAGCCGGTGTTCTGGCAGTGGAAGCGATGAAGGAACTGGGACTCTGCCGATGGAACTGCACCCTGAGAGCCCTACAACAGCAAGCCAAGATCAGTCTCAGATCCTACACAGCTCAGGCACAGAGAACCCTCTCCTCTTCCTCGCCGGCGACGCCCCGGACCCGACCCGACAAGGCGAAGCAGTCGGAGGAGTCTCTCAGACAAGTCATGTATTTGAGCTGCTGGGGTCCCAAT
>gnl_Utrgi_v4.1_Scf00431.g17549.t1
ATGAACGCCGTGAACAGGCTGTGGATCGCGGCCAGCATAGCGGTGGTGAACACCGGCCAGTCTAACCATTCCCAGAAGCTCAAGTCAGGACTCGATTCATTGAGTCATCGCAAGAGCAACCGGTTCGATCTGGATCTCGATCTCTGCCGCCCTGCGTCCACGGGCGGTATCCTCAACTCCGATCCCGAATCGGCATTAAGGATCCCGAAAACCGAGGACTCTCTCAGGGACGTCATGTACCTCAACTGCTGGGCTCATGGC
>gnl_Vitvi_Genoscope.12X_GSVIVT01014446001
ATGAGCTCAACAATTAGAGCTTGGATTGTGGCTGCCAGTGTTGGAGCAGTGGAGGCATTGAAAGATGAAGGGTTGTGCAGATGGAATCATGCTCTTGGCTTGCTGCAGCAGCATGGCAGGACCAATGTAGGGTCTTTTTCGCAGGCCAAGAGGCTGGTTTCTTCACCTCCTTTGGTGCTATCTAATAAGATGAGAAAAGAGAAGATGAAGAAGGCTGAGGAATCCCTGAGAAAAGTAATGTATTTGAGCTGCTGGGGTCCTTAT
>gnl_Vitvi_Genoscope.12X_GSVIVT01029994001
ATGGATGATCACCAGCATACTATTTGGAGAAAGAAAATTAAGAAGATGAGTCATATGAGGAAAGCTTGGATAGTGGCAGCAAGTGTGGGAGCAGTGGAGGCACTCAAGGACCAGGGCTTCTGCAGATGGAATTACACTATGAGGTCTATTCACCAGCATGCCAAGAACAACCTCAGGTCCTTTTCTCAGGCCAAGAAGCTCTCTTCTTCCTCTTCTGCCATGGTTTCTAGCAGAGCCTTTTACTGCCCGAGCGCCAGTGGATTAACAAAGAAAACAATGAGCACATCAGTGGAAGCGGCACCAGCTACCAAGTATGCAGCTGAAATGCCCCTTGGAATTACAAATCGAAGGACAAAAGAGTCATTCCAGACCAACCCAGAAATACAGCTGACCCCTGCCTCTGGTTTTTCCCCAAACCTTGTGCCTTTCTCTATCTATATAATCCAGCCCACCTTCTCTCCATCTTCTTCATCGCAACACAAACGCTTTGATTTACTGAGAGATCTTCCATATCAATTCACTACTGAGATTGTTGTTTGGGCTTTGAGTTCTTGGGAAAGAAAAAGAAGA
>gnl_Vitvi_Genoscope.12X_GSVIVT01029998001
ATGAAGAAGCTGCATGTGGGAGCAGTGGAGGCACTCAAGGATCAGGGCTTCTGCAGATGGAACTACACTCTGAGGTCTATTCACCAGCATGCCAAGACCAACCTCAGGTCCTTTGCTCAGGCCAAGAAGCTCTCTTCTTCCTCTTCCGCCATGGTTTCCAGCAGAGTGAGAGAGGAGAAGGCCAAGCAGTCAGAGGAGTCTCTGAGGACTGTCATGTACTTGAGCTGCTGGGGACCCAAC
>gnl_Vitvi_Genoscope.12X_GSVIVT01030001001
ATGATTTTATTTTTTAATTTATACTATTTGAAAAAGAAAATTTCAGTGAAATATGTTCGTGTAGACTGTGTGGTAGGGTGCAGACTAAACAAAGAAATGGACACGTGCTTGAAATCCGGCCCTACACATTGGCCCTTTGGAAAACAGCGGTTTCATCCTCCGTACTTTTTGGGCGTTAATGTGGGAGCAGTGGAGGCACTCAAGGACCAGGGCTTCTGCAGATGGAACTATGCTATGAGGTCTATTCACCAGCACGCCAGGAACAAGCTCAGGTCTTGTTCTCAGGCCCAGAAACTCTCTTCTTCCTCTTCCGCCATGGCTTCTAGCAGAGTGAGAGAGGAGAAGGCCAAGCAGTCAGAGGAGTCTCTGAGGACTGTCATGTACTTGAGCTGCTGGGGACCCAAC
>FraveV4A2_6g44460.t1
ATGAGTACTGTTTCAAGAGCAAGCAAGGCCATTGTGGCAGCAAGTGTTGGAGTTGTGGAGGCACTGAAGGACCAAGCAGGCATTTGCAGGTGGAACTCACCCACCCTAAGATCCGCGCATCAACAAGCCAAGAAGCATTTCAGGTCATACTCTCAGGCCAACAAGAGCAAGCTCTCTTCTTCTTCAACCTCTGCTTTGAGCAGAGTCAGAAACGAGAAGCTGAAGAAATCGGAGGAGTCTTTGAAGACTGTTATGTACCTGAGCTGCTGGGTTAGCATCAAACAAACAAAGAACATCACACTTTGGAAGATCAAGATCATCAACAATATGAGTTCTTCATCATCAGTAGCAAACAGGGCTTGGATTGTGGCAGCGAGTGTGGGAGCTGTGGAGGCCTTGAAAAGAGACCAAGCAGGGATCTGCAGGTTGAGTCAAACAATGAGATTGGTGCAACAACATGCCAAGACACACCTCAGATCTTTTACTCAGGCTAACCAGAGACTCTCTTCCTCATACTCTGCTTTGTTTTCAAGGAAGCTCAGAGATGAGATGCCCAAGCAGTCTGAGGAGTCTATGAGGAATGTCATGTACCTCAACTCTTGGGGTCCCAAC
>FraveV4A2_6g44461.t1
ATGAGTACTACTTCAAGAACAAGCAAGGCTATTGTTGCAGCAAGTGTTGGAGTTGTGGAAGCATTGAAGGATCAAGGAATCTGCAGATGGAACTCCACCATTAGATCCATTCACCAAGAAGCCAAGACCCAGTTCAGGTCCTTTTCTCAGGCCAACACAAAGTTATCTTCTTCTTCAACCTCTGCTTTTAGCAGGGTTCGAGATGAGAAGCTCAAGAAGTCAGAGGAGTCTTTGAGGACTGTCATGTACTTGAGCTGCTGGGTACTATTTGCTGTTTCTTCTGAGAATGCAAAGTTAGTTCTAATGACAAAAGCATGTTACAAATCGGAAACACCCATTTCGGCCACCCAAATTAGGAAC
>FraveV4A2_6g44470.t1
ATGAGTACTACTTCAAGAGCAAGCAAGGCCGTTGTGGCAGCAAGTGTTGGAGTTGTGGAGGCATTGAAGGACCAAGGCATTTGCAGATGGAACACACCCACCATAAGATCCGTGCATCAGCAAGCCAAGAACCATTTCAGGTCATTTTCTCAGGTCAACAAGAACAAGCTCTCCTCTTCTTCAACTTCAGCTTTGAGCAAAGTCAGGGATGAGAAGCACAAGAAGTCAGAGGAGTCTTTGAGGACTGTCATGTACTTAAGCTGCTGGGGTCCCAACTATTCTTCATCATCAGTAGCAAACAGGGCTTGGATGGTAGCAGCGAGTGTGGGAGCTGTGGAGGCCTTGAAAAGAGACCAAGGGATCTGCAGGTTGAGTCAAACAATGAGATTGGTGCAACAACATGCCAAGACCCACCTCAGATCTCTTTCTCAGGCGAACCAGAGACTCTCTTCCTCATACTCTGCTTTGTTTTCAAGGAAACTCAGAGATGAGATGCTGAACCAGTCTGAGGAGTCTATGAGGAATGTCATGTACCTCAACTCTTGGGGTCCCAAC
>Maldo_HF_03697
ATGGCAAGTGCCTTCGCCCATGAGCGATCTTTGATCACAGCAAAACCAGCAAACAATCAGAAAAAAATGAGTGCAGCGTGCAGAGCTTGGATTGTGGCAGCAAGTATTGGAGCAGTTGAGGCACTCAAAGACCAAGGAGTCTGCAGGTGGAATGGGGTTCTGAGATCAGTCCACCAACATGTCAAGAACAACATCAGATCCTATTCCCAAGTCAAGAAACTCTCCGACTCTTCGTCTTCTGCAATTTCTATGAAGATGCAGAGATCACAGGAAGACAAGTTGAGAAAACAAGCTCAGAAAACAATCAGAAAAAAAATGAGTGCAGCGTGCAGAGCTTGGATTGTGGCAGCAAGTATTGGAGCAGTTGAGGCACTGAAAGACCAAGGAGTCTGCAGGTGGAATGGGGTTCTGAGAGCAGTCCACCACCATGCCAAGAGCAACATCAGATCCTATTCCCAAGCCAAGACACTCTCCGACTCTTCGTCTTCTGCAATTTCTATGACGATGCAGAGATCACAGGAAGACAAGTTGAGAAAAGTCATGGAATTGAACTGTTGGGCCTGCAGAGCTTGGGTAGTAGCAGCAAGTATAGGAGCAGTGGAGGCACTGAAGGACCAAGGAGTCTGCAGGTGGAATGGGGTTCTGAGGTCAGTCCACCAGAATGCCAAGAACAACATCAGATCCTATTCCCAAGCCAAGAAACTCTCCGACTCTTCGTCTTCTGCAATTTCTATGACGATGAAGAGATCACAGGAGGAGAAGGTTAAAAAACTCATGGAGTTGAGTTGTTGGGGTCCCAATACTGTTAGATTT
>Maldo_HF_29492
ATGCAAGGAAGAGGAAGCACTAATAGAGACCAAGCGTCTAAAGGCAAGGCATGTCGCAAGGAATTGGCCACAGAATTTTCTGGTGCTGTAAACAACAAGAATAGTACCAGCAGCTGTGATCATCAGTGCAGGCTTAAACAGCAGGCTGAGGAATCTCTCCGGACTATGTGTGGAACAAGAGGAGCGTGGATAGTAGCGGCTAGCGTTGGAGCTGTTGAGGCTTTGAAAGATCAAGGTTTCGGCAGATGGAGTTACACCATGAGATCTGTTCACCAGCATGCCAAGAGCAATGTGAGATCTTTCTTGCAAGCAAAGGAACTATCGCCTTCGTCTTCTGCAATGGTTTTGAACAAACTGAAATCCGAAAAGAAGAACCAAGCAGCTGAGGATTCTCTAAGAAAAGTCATGTACCTGAGCTGCTGGGGGCCT
>Maldo_HF_33620
ATGAGATTTCTGCAGCAGCATGCCAAAAACCACTTTGGTCATTTTCTCAGGCCAACAAGTTCTCTTCCTCATCTTCTGCTTTGGTCTCAAGTTTTACACAAGATGAGAAAAATATCAAAGGAGATAAAAGAAATCATGAGTTCATCAAGTGCAAGCAAGGCTATAGTGGCAGCAAGTGTTGGAATTGTGGAGGCACTCAAGGACCAAGGGATTTGCAGATGGAACTCTGCTTTGAGATATGCTGGCCAACAAGCCAAGAGCCAAGTGAGGTCATTTTCTCAGGCCAACAGCAAGCTCTCTTCTCCTTCTTCCTCAGCTCTGAGTAAAGTGAGAGATGAGAAGATGAAGAAATCAGAGGAGTCTTTGAGGATAGTCATGAGT
>Maldo_HF_33622
ATGAGTTCAACAAGAAGCAAAGTTATAGTGGCTGCAAGTGTGGGAGTTGTGGAGGCATTGAAAGAACAAGGAAATATGTGCAGATGGAACTCTGCTTTGAGATCCATGCACCAACAAGCCAAGAACCAAATTAGGTTATTTTCTCAGGCTAACCGCAAGCTCTCTTCTCCTACTTCGTCAGCTCTGAGCAGATCAGTGAGAGACGATAAGAAGTTCAGAAGATCAAAGAGAGAAGAAATCATGAATTCAAGCAAGGCTATAGTGGCAGCAAGTGTTGGAGTTGTGGAGGCACTCAAGGACCAAGGGATTTGCAGATGGAACTCGACTTTGAGATATGTAGGTCAAAAAGCCAAGAGCCAAGTGAGGTCATTTTCTCAGGCCAACAACACGCTCTCTTCTCCTTCTGCTTCGGCTCTGAGTAAAGTGAGAGATGAGAAGCTCAAGAAGTCAGAGGAGTCTTTGAGGACAGTCATGTTTTTGAGCTGCTGGGGTCCCAACAAC
>Malba_036179
ATGCTCATCTTCTTCATCGAACTCTTAAAACGTTCACAATCACTACTACAGAAGTTCAGAAGATCTAAGAGAGAAGAAGTCATGAGTTCAAGCAAGGCTATAGTGGCAGCAAGTGTTGGAGTTGTGGAGGCACTCAAGGACCAAGGGATTTGCAGATGGAACTCGACTTTGAGATATGTAGGCCAAAAAGCCAAGAGCCAAGTGAGGTCATTTTCTCAGGCCAACAGCAAGCTCTCTTCTCCTTCTTCTTCAGCTCTTAGTAAAGTGAGAGATGAGAAAATGAAGAGATCAGAGGAGTCTTTGAGGACGGTCATGTACCTCAGCTGCTGGGGTCCCAACAAC
>Malba_037436
ATGAGTGCAGCGTGCAGAGCTTGGATTGTGGCAGCAAGTATTGGAGCAGTTGAGGCACTGAAAGACCAAGGAGTCTGCAGGTGGAATGGGGTTCTGAGAGCAGTCCACCACCATGCCAAGAGCAACATCAGATCCTATTCCCAAGCCAAGACACTCTCCGACTCTTCGTCTTCTGCAATTTCTATGAAGATGCAGAGATCACAGGAAGACAAGTTGAGAAAAGTCATGGAATTGAACTGTTGGGACTCGAGTGAGGGGAGCGACAACTCTGATCTGGGAGAAGATGGTGTAGGGGAAGCACCTATGTACACCATCGTGGCTTCAACGAGAGGAAGATCGAACAGTGGAGGAGGCGCTGAGGAAGCGGTAGGAGGTGAAGTGATGGCGAGACGGCCTACAGGGAGAAGAAACCAAGGTTCTAGAGATGACGAAGGTGGA
>Malsi_05g031080
CACCGCGGACCCCAGTTTTCCTTGGCAAAGTCCGCTGTGATAAAGACATCGCAGCCGTCCGCTGGCCACATCTCAGCGGTCAACAAACCACAGATTTCCAAAACTTGGGATTCATCTTCTACTTTCTCTCTCTATAAATGCAAGTACGCGAGCAGAGTGGTGTACCAGGCAGCTCTGAGGGCGATGCAGGGGATCAAAGACCAGGCTCCAAAGTGTGGCGATTCGACCGTTAAGTCCGCGAGGGATTCGAGCCAGGCGTGGCGGTTATCGGCGTCGCTGGATTCGGGTGGCGGTTTGAAGGGGGCCGGGAAGAGTAGTGAGAGGGTTAAGGAAGCGGAGGAGTCGCTCAGGACAGTGATGTTCTTGAGCTGTTGGGCTCCCAAT
>Malsi_09g008910
ATGGCGCCGAGCGTGGCGGTGGTGCAAGGCCCTGCTGACCAGGGCCATAAGTGGAAATCCGGCCTAAAATCATTTCAGCTAAACCGGAGTCGCTCATCTTTCTCTGGCGGCGAAGCATCATCGGACCTCCGACCGTTATCCGGCGCAGTTGGGTCGGGCTTCTCCGGAATGTTGGTAAATTGCGAGGAAAGACGGAACCAAACTGACGAGTCCCTCCAAAAAGTCATGGCTGAGGTTGCCGGAGTTTGGGATTTCCAGCCGAACATAGTTGGAGTTTTGATCGGGAGTTTCTCCGTTAAAGAGCGTCATGAAAAAACA
>Malsi_09g008950
ATGAGTTCAACAAGAAGCAAAGTTATAGTGGCTGCAAGTGTGGGAGTTGTGGAGGCATTGAAAGAACAAGGAAATATGTGCAGATGGAACTCTGCTTTGAGATCCATGCACCAACAAGCCAAGAACCAAATTAGGTTATTTTCTCAGGCTAACCGCAAGCTCTCTTCTCCTACTTCGTCAGCTCTGAGCAGATCAGTGAGAGACGATAAGAAGTTCAGAAGATCAAAGAGAGAAGAAATCATGAGTTCAAGCAAGGCTATAGTGGCAGCAAGTGTTGGAGTTGTGGAGGCACTCAAGGACCAAGGGATTTGCAGATGGAACTCGACTTTGAGATATGTAGGTCAAAAAGCCAAGAGCCAAGTGAGGTCATTTTCTCAGGCCAACAACACGCTCTCTTCTCCTTCTGCTTCGGCTCTGAGTAAAGTGAGAGATGAGAAGCTCAAGAAGTCAGAGGAGTCTTTGAGGACAGTCATAATATCAAAGGAGAGAAAAGAAATCATGGGTTCATCAAGCACAAGCAACTGTATAGTGGCAGCAAGTGTTGGAGTTGTGGAGGCACTCAAGGACCAAGGGATTTGCGGATGGAACTCTGCCTTGAGATATGCAGGCCAACAAGCCAAGAGCCAAGTGAGGTCATTTTCTCAGGCCAACAGCAAGCTCTCTTCTCCTTCTTCTTCAGCTCTTAGTAAAGTGAGAGATGAGAAAATGAAGAGATCAGAGGAGTCTTTGAGGACAGTCATTTGCAGCAATGAGCGGTTGGGTAGTGGCATCAAGTGTTTGAGTTGTGGAGGCCTTGAAAGACCAAGGGATCTA
>Malsi_10g027920
ATGTATTGCAACAGTGGGGTTGAAATTGGGCCTTACCACGCGGCCCCCAGTTTTCCATCGCAGCCGTCGGTTTCCCACTTCTCAGCGGTCAACGAACCTCAGATTTCCAAACCTGGGATTCATCTTCCAGTTTCTCTCTATAAATACAAGCAAATAGTGAAGATCCCAGCTGATTTCCGATCTTCTGAAAGACTTGTGATCTGGGTTATGAGCTTGAGGCACGTGAGCAGGGTGGCGTACCAGGCAGCGATGAGTGTCAAAGACCAGGGTCCCAAGTGCGGCGATACGACCGTTAAGTTCGTGAGGGGTTCGACGCAGGCGTGGCGGTTGTCGGCGTCGCTGGATTCGGGTGGTGGTTTGAAGGAGGGTGGAAAGAGTAGTGAGAGGGTTAAGGAGGCGGAGGAGTCGCTCAGGACTGTCATGTACTTGAGCTGTTGGGGTCCCAGT
>Malsi_11g019440
ATGAGTGCAGCGTGCAGAGCTTGGATTGTGGCAGCAAGTATTGGAGCAGTTGAGGCACTCAAAGACCAAGGAGTCTGCAGGTGGAATGGGGTTCTGAGATCAGTCCACCAACATGTCAAGAACAACATCAGATCCTATTCCCAAGTCATGAAACTCTCCGACTCTTCGTCTTCTGCAATTTCTATGAAGATGCAGAGATCACAGGAAGACAAGTTGAGAAAAGTCATGGAATTGAACTGTTGGGCAAGCTCAGAAAACAATCAGAAAAAAATGAGTGCAGCGTGCAGAGCTTGGATTGTGGCAGCAAGTATTGGAGCAGTTGAGGCACTGAAAGACCAAGGAGTCTGCAGGTGGAATGGGGTTCTGAGAGCAGTCCACCACCATGCCAAGAGCAACATCAGATCCTATTCCCAAGCCAAGACACTCTCCGACTCTTCGTCTTCTGCAATTTCTATGAAGATGCAGAGATCACAGGAAGACAAGTTGAGAAAAGTCATGGAATTGAACTGTTGGGGTCCAAATACCATAAGATTT
>Malsi_17g007860
ATGTGGGATGTCACAATCCACCCCTTTAGGGGCCCGATATCATCGTCGGCACACTTCCAGCCACGGATTGGCTCTGATACCATTTGTCACATCCTGGGCCCGTTCCACCACCATAGCACGATATTGTCCGCTTTGAGCTTACCATTCCCTCACGATTTTGTTTTTGGGAACTCACGAGCAACTTCCCAGTGGGTCACCTATCCTAGGAGTGCTCTGGCCTCCTTCTCGCTTAACTTCAGAGTTCCCACGGAACTTGAAGCCAGTGAACTCTCAAAAGACCTTTTAAGAGATCTTTGTACAATGAATCAACTGAGTCGAGTGTGGATGGCGGCGAGCGTGGCCGTGGTGCAAGGCCCCGTCGACCATGGACATAAGTGGAAATCCGGCCTAAAATCCTTTCAGCTAAACCGGAGGCGATCATCTTTCGCTGGCGGCGACGCATCATCGGATCTCCGACCGTTATCCGGCGCAGTTGGATCGGATTTCTCCGGAGTGTTGGAGAATTGCGAGGAGAGACGGAACCACGCGGACGAGTCTATCCAAAAAGTCATGTACTTGAACTGTTGGGGTCAGGGC
>Malsi_17g007880
ATGAGTTCATCAAGTGCGAGCAAGGCTATCGTGGCAGGAAGTGTTGGAGTTGTGGAGGCACTCAAGGACCAAGGGATTTGCAGATGGAACTCTGCTTTGAGATATGCAGGCCAACAAGCCAAGAGCCAAGTGAGATCATTTTCTCAGGCTAACAACAAACTCTCTTCTCCTTCTGCTTCAGCTCTGAGTAAAGTGAGAGATGAGAAGCTCAAGAAATCAGAGGAGTCTTTGAGGACAGTCATGTTTTTGAGCTGCTGGGAATATCGAAAGGAGAGAGAAGAAATCATGAGTTCAAGTGCAAGCAAGGCTATAGTGGCAGCAAGTGTTGGAGTTGTGGAGGCACTCAAGGACCAAGGGATTTGCAGATGGAACTCTGCTTTGAGATATGCAGGCCAACAAGCCAAGAGCCAAGTGAGATCATTTTCTCAGGCTAACAACAAACTCTCTTCTCCTTCTGCTTCAGCTCTGAGTAAAGTGAGAGATGAGAAGCTCAAGAAATCAGAGGAGTCTTTGAGGACAGTCATGTTTTTGAGCTGCTGGGAATACCCAAAGGAGAGAAAAGAAATCATGAGTTCATCAAGTGCAAGCAAGGCTATAGTGGCAGCAAGTGTTGGAGTTGTGGAGGCACTCAAGGACCAAGGGATTTGCAGATGGAACTCTGCTTTGAGATATGTAGGCCAACAAGCCAAAAGCCAAGTGAGGTCATTTTCTCAGGCCAACAGCAAGCTCTCTTCTCCTTCTGCTTCAGTTCTGAGTAAATCATGTACCTCAGCTGCTGGGGTCCCAACAACTAATCAATCATTCATTCACAGAAACAAGAGCAAATTAAGATTGCATATAGAAAATATGACTATTTCATCAGCAGCAGCAAGGAGAGGTTGGGTAGTGGCAGCAAGTGTTGGAGTTGTGGAGGCCTTGAAAGACCAGGGGATCTGCAGGTGGAATTATACTATGAGATTACTGCAGCAGCATGCCAAGAACCAACTTGGGTCGTTTTCTCAGGTCAACAAGTTCTCTTCCCCATCTTCTGCTTTGATCTCAATTCAAGTTAGACAAGATGAGAAGATAAAGCAGTCTGAGGAGTCTCTCAGGAAAGTCATGTACCTCAGCTGCTGGGGTAGCGCTTGGATCGTGGGGGCAACAGTTGGTGTTGTGGAAGTACTGAAAGACCAAGGGGTGTGCAGGTGGAACGACCCCATAAGACTGATGCACCAGCATGCCAAGAACCATCTCACCAGGTCGTTTTCTCAGGCCAAGGAGATGTATTCTTCTCCTTCTCCTGCTGCTAGGGTTTCAAACACAATCATGCGAGAAGAGAAAGCAAAGCCGGCAGAGGAGTCTATGAGGAAAGTTATGTATCTAAATTCTTGGGTTCCCAAC
>Malsi_17g007890
ATGATTCAAATATCAGAAGCAATGCAAGGAAGAGGAAGCACTAATAGAGACCAAGCATCTAAAGGCAAGGCATGTCGCAAGGAATTGGCCACAGAATTTTCTGGTGCTGTAAACAACAAGAATAGTACCAGCAGCTGTGATCATCAGTGCAGGCTTAAACAGCAGGCTGAGGAATCTCTCCGGACTATGTGTGGAACAAGAGGAGCGTGGATAGTAGCGGCTAGCGTTGGAGCTGTTGAGGCTTTGAAAGATCAAGGTTTCGGCAGATGGAGTTACACCATGAGATCTGTTCACCAGCATGCCAAGAGCAATGTGAGATCTTTCTTGCAAGCAAAGGACCTATCGCCTTCGTCTTCTGCAATGGTTTTGAACAAACTGAAATCCGAAAAGAAGAACCAAGCAGCTGAGGATTCTCTAAGAAAAGTCATGCCCACCGTTTGTAATCCCCTATATATAGAGCACTTGGTGCTCATCTTCTTCATCAAACACTTCAAACATTCACAATCACTACTACGGGAGTTCAGAAGATCGAAGAGAAAA
>Malsy_03g020400
ATGGGTCACACATGGAAATCCATATCGGCAACCACATGGAGCCAGTGGGGGCTCACCTATCGCGGAGGGCCGAACGGAGACCCACTCAATCATGTGGCATCTTTGGCCTATGTGGACATCACGCGAGGCCAAAGGGCTTGGGTTGTGGCAGCCAGTACAGGAGCAGTGGAAGCACTCAAAGACCAAGGAATCTGCAGGTGGAATGGGGTTCTGAGATCAGTCCACCAACATGCCAAGAACAACATCAGATCCTATTCCCAAGCCAAGAAACTGTTCTACGACTCATCTTCCTTGGCGATTTCTATGACGATGCAGAGATCACAGGAGGAGAAGTTGAGAAAAGTCATGGAATTGAACTGCTGGGGTCCTAATAACCTAAGATTT
>Malsy_09g007910
ATGACTAGCTCATCAGTTGCAGCAAGGAGAGGTTGGGTAGTGGCAGCAAGTGTTGGAGTTGTGGAGGCCTTGAAAGACCAAGGGATCTGCAGGTGGAATTACACCATGAGATTACTGCAGCAGCATGCCAAGAACCAACTTGGGTCGTTTTCTCAGGCCAACAAGTTCTCTTCCTCATCTTCTGTTTTGGTCTCAAGTTTTAGACAAGATAAGGTAAAGCAGTCTGAAGAATCTTTGAGGAAAGTCATGTACCTCAGCTGCTGGGTTGGAGTTGTGGAAGCCCTGAAAGACCAAGGGGTATGCAGGTGGAACGGCTCCATAACACTGATGCACCAACATGCCAAGAACCATCTGACCAGGTTGTTTTCTCAGGCCAAGGAGCTGTATCCTTCTCCTTCTGCTGCTTCTAGGGTT
>Malsy_09g007940
ATGAGTTCAACAAGAAGCAAAGTTATAGTGGCTGCAAGTGTGGGAGTTGTGGAGGCATTGAAAGAACAAGGAAATATGTGCAGATGGAACTCTGCTTTGAGATCCATGCACCAACAAGCCAAGAACCAAATTAGGTTATTTTCTCAGGCTAACCGCAAGCTCTCTTCTCCTACTTCGTCAGCTCTGAGCAGATCAGTGAGAGACGATAAGAAGTTCAGAAGATCAAAGAGAGAAGAAATCATGAGTTCAAGCAAGGCTATAGTGGCAGCAAGTGTTGGAGTTGTGGAGGCACTCAAGGACCAAGGGATTTGCAGATGGAACTCGACTTTGAGATATGTAGGTCAAAAAGCCAAGAGCCAAGTGAGGTCATTTTCTCAGGCCAACAACACGCTCTCTTCTCCTTCTGCTTCGGCTCTGAGTAAAGTGAGAGATGAGAAGCTCAAGAAGTCAGAGGAGTCTTTGAGGACAGTCATAATATCAAAGGAGAGAAAAGAAATCATGGGTTCATCAAGCACAAGCAACTGTATAGTGGCAGCAAGTGTTGGAGTTGTGGAGGCACTCAAGGACCAAGGGATTTGCGGATGGAACTCTGCCTTGAGATATGCAGGCCAACAAGCCAAGAGCCAAGTGAGGTCATTTTCTCAGGCCAACAGCAAGCTCTCTTCTCCTTCTTCTTCAGCTCTTAGTAAAGTGAGAGATGAGAAAATGAAGAGATCAGAGGAGTCTTTGAGGACAGTCATGTTCCTCAGCTGCTGGGCGGTCGCTGATGGAACACCCCATGAAGGGCTTCTTGAGTTATTAGCACAGGCAATCGCCTTGAAAGACCAAGGGATCTATAGGTGGAATTACACCATGAGATTTCTGCAGCAGCATGCCAAGAACCAACTTTGGTCATTTTCTCAGGCCAACAAGTTCTCTTCCTCATCTTCTGCTTTGGTCTTAAGTTTTACACAAGATGAGAAAGTAAAGCAGTCTGAAGAATCTCTGAGGAAAGTCATGTACCTCAGCTGCTGGGCAAAAGAATTCAGAATATCAAAGGAGATAAAAGAAATCATGAGTTCATCAAGTGCAAGCAAGGCTATAGTGGCAGCAAGTGTTGGAATTGTGGAGGCACTCAAGGACCAAGGGATTTGCAGATGGAACTCTGCTTTGAGATATGCTGGCCAACAAGCCAAGAGCCAAGTGAGGTCATTTTCTCAGGCCAACAGCAAGCTCTCTTCTCCTTCTTCCTCAGCTCTGAGTAAAGTGAGAGATGAGAAGATGAAGAAATCAGAGGAGTCTTTGAGGATAGTCATGTACCTCAGCTGCTGGGCGGTCGCTGATGGAACACCCCATGAAGGGCTTCTTGAGTTATTAGCACAGGCAATCGTT
>Malsy_17g007770
ATGCAAGGAAGAGGAAGCACTAATAGAGACCAAGCATCTAAAGGCAAGGCATGTCGCAAGGAATTGGCCACAGAATTTTCTGGTGCTGTAAACAACAAGAATAGTACCAGCAGCTGTGATCATCAGTGCAGGCTTAAACAGCAGGCTGAGGAATCTCTCCGGACTATGTGTGGAACAAGAGGAGGGTGGATAGTAGCGGCTAGCGTTGGAGCTGTTGAGGCTTTGAAAGATCAAGGTTTCGGCAGATGGAGTTACACCATGAGATCTGTTCACCAGCATGCCAAGAGCAATGTGAGATCTTTCTTGCAAGCAAAGGAACTATCGCCTTCGTCTTCTGCAATGGCTATCGTGGCAGCAAGTGTTGGAGTTGTTGAGGCACTCAAGGACCAAGGGATTTGCAGATGGAACTCTGCTTTGAGATATGCAGGCCAACAAGCCAAGAGCCAAGTGAGATCATTTTCTCAGGCCAACAACAAACTCTCTTCTCCTTCTGCTTCAGCTCTGAGTAAAGTGAGAGATGAGAAGCTCAAGAAATCAGAGGAGTCTTTGAGGACAGTCATGTTTTTGAGCTGCTGGGAATATCGAAAGGAGAGAGAAGAAATCATGAGTTCAAGTGCAAGCAAGGCTATAGTGGCAGCAAGTGTTGGAGTTGTGGAGGCACTCAAGGACCAAGGGATTTGGAGATGGAACTCTGCTTTGAGATATGCAGGCCAACAAGCCAAGAGCCAAGTGAGATCATTTTCTCAGGCTAACAACAAACTCTCTTCTCCTTCTGCTTCAGCTCTGAGTAAAGTGAGAGATGAGAAGCTCAAGAAATCAGAGGAGTCTTTGAGGACAGTCATGTTTTTGAGCTGCTGGGAATACCCAAAGGAGAGAAAAGAAATCATGAGTTCATCAAGTGCAAGCAAGGCTATAGTGGCAGCAAGTGTTGGAGTTGTGGAGGCACTCAAGGACCAAGGGATTTGCAGATGGAACTCTGCTTTGAGATATGTAGGCCAACAAGCCAAGAGCCAAGTGAGGTCATTTTCTCAGGCCAACAGCAAGCTCTCTTCTCCTTCTGCTTCAGTTCTGAGTAAAGTGAGAGATGAGAAGATGAAGAAATCAGAGGAGTCTTTGAGGACAGTCATGTACCTCAGCTGCTGGGCGCTTGCTGATGGAACACCCCATGAAGGGGTCCTTGAGTTATTAGCAAAGGCTATCATAGAAAATATGACTATTTCATCAGCAGCAGCAAGGAGAGGTTGGGTAGTGGCAGCAAGTGTTGGAGTTGTGGAGGCCTTGAAAGACCAGGGGATCTGCAGGTGGAATTATACTATGAGATTACTGCAGCAGCATGCCAAGAACCAACTTGGGTCGTTTTCTCAGGCCAACAAGTTCTCTTCCCCATCTTCTGCTTTGATCTCAATTCAAGTTAGACAAGATGAGAAGATAAAGCAGTCTGAGGAGTCTCTCAGGAAAGTCATGTACCTCAGCTGCTGGGCAAGTAGCGCTTGGATCGTGGGGGCAACAGTTGGTGTTGTGGAAGTACTGAAAGACCAAGGGGTGTGCAGGTGGAACGACCCCATAAGACTGATGCACCAGCATGCCAAGAACCATCTCACCAGGTCGTTTTCTCAGGCCAAGGAGATGTATTCTTCTCCTTCTCCTGCTGCTAGGGTTTCAAACACAATCATGCGAGAAGAGAAAGCAAAGCCGGCTGAGGAGTCTATGAGGAAAGTTATGTATCTAAATTCTTGGGTTCCGAAC
>Maldo_GDDH_09G1096900
ATGGGTTCATCAAGCACAAGCAACTGTATAGTGGCAGCAAGTGTTGGAGTTGTGGAGGCACTCAAGGACCAAGGGATTTGCGGATGGAACTCTGCCTTGAGATATGCAGGCCAACAAGCCAAGAGCCAAGTGAGGTCATTTTCTCAGGCCAACAGCAAGCTCTCTTCTCCTTCTTCTTCAGCTCTTAGTAAAGTGAGAGATGAGAAAATGAAGAGATCAGAGGAGTCTTTGAGGACAGTCATGTACCTCAGCTGCTGGGACAGTATGACTAGTTCATCAGTTGCAGCAATGAGCGGTTGGGTAGTGGCATCAAGTGTT
>Maldo_GDDH_09G1097000
ATGCTCATCTTCTTCATCGAACTCTTAAAACGTTCACAATCACTACTACAGAAGTTCAGAAGATCAAAGAGAGAAGAAATCATGAATTCAAGCAAGGCTATAGTGGCAGCAAGTGTTGGAGTTGTGGAGGCACTCAAGGACCAAGGGATTTGCAGATGGAACTCGACTTTGAGATATGTAGGTCAAAAAGCCAAGAGCCAAGTGAGGTCATTTTCTCAGGCCAACAACACGCTCTCTTCTCCTTCTGCTTCGGCTCTGAGTAAAGTGAGAGATGAGAAGCTCAAGAAGTCAGAGGAGTCTTTGAGGACAGTCATGTTTTTGAGCTGCTGGGGTCCCAACAAC
>Maldo_GDDH_11G1235200
ATGAGTGCAGCGTGCAGAGCTTGGATTGTGGCAGCAAGTATTGGAGCAGTTGAGGCACTCAAAGACCAAGGAGTCTGCAGGTGGAATGGGGTTCTGAGATCAGTCCACCAACATGTCAAGAACAACATCAGATCCTATTCCCAAGTCAAGAAACTCTCCGACTCTTCGTCTTCTGCAATTTCTATGAAGATGCAGAGATCACAGGAAGACAAGTTGAGAAAAGTCATGGAATTGAACTGTTGGGCGTGCAGAGCTTGGATTGTGGCAGCAAGTATTGGAGCAGTTGAGGCACTGAAAGACCAAGGAGTCTGCAGGTGGAATGGGGTTCTGAGAGCAGTCCACCACCATGCCAAGAGCAACATCAGATCCTATTCCCAAGCCAAGACACTCTCCGACGCTTCGTCTTCTGCAATTTCTATGACGATGAAGAGATCACAGGAAGACAAGTTGAGAAAAGTCATGGAATTGAACTGTTGGGGTCCAAATACCATAAGATTT
>Maldo_GDDH_17G1085100
ATGGTGGATAGAGCTCCGGCTGGAGTGTTTACACCACCATTATCCAGTTGTCTGCAATTCTCGGCACTGCCGCTTGTGGAATTTCCCACTGGCTTCCTTTCCTTTGTGGTTGCGATTTGGATATTTATGGTTCTTGTTGCAGGTAGCGCTTGGATCGTGGGGGCAACAGTTGGTGTTGTGGAAGTACTGAAAGACCAAGGGGTGTGCAGGTGGAACGACCCCATAAGACTGATGCACCAGCATGCCAAGAACCATCTCACCAGGTCGTTTTCTCAGGCCAAGGAGCTGTATTCTTCTCCTTCTTCTGCTGCTAGGGTTTCAAACACAATCATGCGAGAAGAGAAAGCAAAGCCGGCAGAGGAGTCTATGAGGAAAGTTATGTATCTAAATTCTTGGGTTCCCAAC
>Maldo_GDDH_17G1085200
ATGCTCATATCCTTCATCAAACACTTAAACATTCACAATCACTACCAAAAGAATTCAGAATACCCAAAGGAGAGAAAAGAAATCATGAGTTCATCAAGTGCAAGCAAGGCTATAGTGGCAGCAAGTGTTGGAGTTGTGGAGGCACTCAAGGACCAAGGGATTTGCAGATGGAACTCTGCTTTGAGATATGTAGGCCAACAAGCCAAGAGCCAAGTGAGGTCATTTTCTCAGGCCAACAGCAAGCTCTCTTCTCCTTCTGCTTCAGTTCTGAGTAAAGTGAGAGATGAGAAGATGAAGAAATCAGAGGAGTCTTTGAGGACAGTCATGTACCTCAGCTGCTGGGAAAATATGACTATTTCATCAGCAGCAGCAAGGAGAGGTTGGGTAGTGGCAGCAAGTGTTGGAGTTGTGGAGGCCTTGAAAGACCAGGGGATCTGCAGGTGGAATTATACTATGAGATTACTGCAGCAGCATGCCAAGAACCAACTTGGGTCGTTTTCTCAGGCCAACAAGTTCTCTTCCCCATCTTCTGCTTTGATCTCAATTCAAGTTAGACAAGATGAGAAGATAAAGCAGTCTGAGGAGTCTCTCAGGAAAGTCATGTACCTCAGCTGCTGGGGTCCCAAT
>Maldo_GDDH_17G1085400
ATGCAAGGAAGAGGAAGCACTAATAGAGACCAAGCGTCTAAAGGCAAGGCATGTCGCAAGGAATTGGCCACAGAATTTTCTGGTGCTGTAAACAACAAGAATAGTACCAGCAGCTGTGATCATCAGTGCAGGCTTAAACAGCAGGCTGAGGAATCTCTCCGGACTATGTGTGGAACAAGAGGAGCGTGGATAGTAGCGGCTAGCGTTGGAGCTGTTGAGGCTTTGAAAGATCAAGGTTTCGGCAGATGGAGTTACACCATGAGATCTGTTCACCAGCATGCCAAGAGCAATGTGAGATCTTTCTTGCAAGCAAAGGAACTATCGCCTTCGTCTTCTGCAATGGTTTTGAACAAACTGAAATCCGAAAAGAAGAACCAAGCAGCTGAGGATTCTCTAAGAAAAGTCATGTACCTGAGCTGCTGGGGGCCT
>Maldo_Gala_09g008340
ATGAGATTTCTGCAGCAGCATGCCAAAAACCACTTTGGTCATTTTCTCAGGCCAACAAGTTCTCTTCCTCATCTTCTGCTTTGGTCTCAAGTTTTACACAAGATGAGAAAAATATCAAAGGAGATAAAAGAAATCATGAGTTCATCAAGTGCAAGCAAGGCTATAGTGGCAGCAAGTGTTGGAATTGTGGAGGCACTCAAGGACCAAGGGATTTGCAGATGGAACTCTGCTTTGAGATATGCTGGCCAACAAGCCAAGAGCCAAGTGAGGTCATTTTCTCAGGCCAACAGCAAGCTCTCTTCTCCTTCTTCCTCAGCTCTGAGTAAAGTGAGAGATGAGAAGATGAAGAAATCAGAGGAGTCTTTGAGGATAGTCATGAGT
>Maldo_Gala_09g008350
ATGTGCAGATGGAACTCTGCTTTGAGATCCATGCACCAACAAGCCAAGAACCAAATTAGGTTATTTTCTCAGGCTAACCGCAAGCTCTCTTCTCCTACTTCGTCAGCTCTGAGCAGATCAGTGAGAGACGATAAGAAGTTCAGAAGATCAAAGAGAGAAGAAATCATGAATTCAAGCAAGGCTATAGTGGCAGCAAGTGTTGGAGTTGTGGAGGCACTCAAGGACCAAGGGATTTGCAGATGGAACTCGACTTTGAGATATGTAGGTCAAAAAGCCAAGAGCCAAGTGAGGTCATTTTCTCAGGCCAACAACACGCTCTCTTCTCCTTCTGCTTCGGCTCTGAGTAAAGTGAGAGATGAGAAGCTCAAGAAGTCAGAGGAGTCTTTGAGGACAGTCATAATATCAAAGGAGAGAAAAGAAATCATGGGTTCATCAAGCACAAGCAACTGTATAGTGGCAGCAAGTGTTGGAGTTGTGGAGGCACTCAAGGACCAAGGGATTTGCGGATGGAACTCTGCCTTGAGATATGCAGGCCAACAAGCCAAGAGCCAAGTGAGGTCATTTTCTCAGGCCAACAGCAAGCTCTCTTCTCCTTCTTCTTCAGCTCTTAGTAAAGTGAGAGATGAGAAAATGAAGAGATCAGAGGAGTCTTTGAGGACAGTCATGTACCTCAGCTGCTGGGGTCCCAACAACTATTGCAGCAATGAGCGGTTGGGTAGTGGCATCAAGTGTTTGAGTTGTGGAGGCCTTGAAAGACCAAGGGATCTA
>Maldo_Gala_11g021310
ACCTCAGATTCAGATTTCTCATTTCATACTCTCCCTTTCAAGTTCAAACTTTCACCTGTAAGATCTTTGATCACAGCAAAACCAGCAAACAATCAGAAAAAAATGAGTGCAGCGTGCAGAGCTTGGATTGTGGCAGCAAGTATTGGAGCAGTTGAGGCACTCAAAGACCAAGGAGTCTGCAGGTGGAATGGGGTTCTGAGATCAGTCCACCAACATGTCAAGAACAACATCAGATCCTATTCCCAAGTCAAGAAACTCTCCGACTCTTCGTCTTCTGCAATTTCTATGAAGATGCAGAGATCACAGGAAGACAAGTTGAGAAAACAAGCTCAGAAAACAATCAGAAAAAAAATGAGTGCAGCGTGCAGAGCTTGGATTGTGGCAGCAAGTATTGGAGCAGTTGAGGCACTGAAAGACCAAGGAGTCTGCAGGTGGAATGGGGTTCTGAGAGCAGTCCACCACCATGCCAAGAGCAACATCAGATCCTATTCCCAAGCCAAGACACTCTCCGACGCTTCGTCTTCTGCAATTTCTATGACGATGAAGAGATCACAGGAAGACAAAGCTTGGGTAGTAGCAGCAAGTATAGGAGCAGTGGAGGCACTGAAGGACCAAGGAGTCTGCAGGTGGAATGGGGTTCTGAGGTCAGTCCACCAGAATGCCAAGAACAACATCAGATCCTATTCCCAAGCCAAGAAACTCTCCGACTCTTCGTCTTCTGCAATTTCTATGACGATGAAGAGATCACAGGAGGAGAAGGTTTATGAGTATGGATCTGTCATCCCTTTTTCA
>Maldo_Gala_17g008570
ATGGCGGCGAGCGTGGCCGTGGTGCAAGGCCCCGTCGACCATGGACATAAGTGGAAATCCGGCCTAAAATCCTTTCAGCTAAACCGGAGGCGATCATCTTTCGCTGGCGGCGACGCATCATCGGATCTCCGACCGTTATCCGGCGCAGTTGGATCGGATTTCTCCGGAGTGTTGGAGAATTGCGAGGAGAGACGGAACCACGCGGACGAGTCTATCCAAAAAGTCATGGCTAAGGTCGCCGGAGATCGGAATTTTTCCGGCGGAAAAAAGTTAAGAGAGTTGATCGGGACTCGGGAGTTGCTCCGT
>Maldo_Gala_17g008590
ATGATTCAAATATCAGAAGCAATGCAAGGAAGAGGAAGCACTAATAGAGACCAAGCGTCTAAAGGCAAGGCATGTCGCAAGGAATTGGCCACAGAATTTTCTGGTGCTGTAAACAACAAGAATAGTACCAGCAGCTGTGATCATCAGTGCAGGCTTAAACAGCAGGCTGAGGAATCTCTCCGGACTATGTGTGGAACAAGAGGAGCGTGGATAGTAGCGGCTAGCGTTGGAGCTGTTGAGGCTTTGAAAGATCAAGGTTTCGGCAGATGGAGTTACACCATGAGATCTGTTCACCAGCATGCCAAGAGCAATGTGAGATCTTTCTTGCAAGCAAAGGAACTATCGCCTTCGTCTTCTGCAATGGCTATCGTGGCAGCAAGTGTTGGAGTTGTTGAGGCACTCAAGGACCAAGGGATTTGCAGATGGAACTCTGCTTTGAGATATGCAGGCCAACAAGCCAAGAGCCAAGTGAGATCATTTTCTCAGGCCAACAACAAACTCTCTTCTCCTTCTGCTTCTGCTCTGAGTAAAGTGAGAGATGAGAAGCTCAAGAAATCAGAGGAGTCTTTGAGGACAGTCATGTTTTTGAGCTGCTGGGAATATCGAAAGGAGAGAGAAGAAATCATGAGTTCAAGTGCAAGCAAGGCTATAGTGGCAGCAAGTGTTGGAGTTGTGGAGGCACTCAAGGACCAAGGGATTTGCAGATGGAACTCTGCTTTGAGATATGCAGGCCAACAAGCCAAGAGCCAAGTGAGATCATTTTCTCAGGCTAACAACAAACTCTCTTCTCCTTCTGCTTCAGCTCTGAGTAAAGTGAGAGATGAGAAGCTCAAGAAATCAGAGGAGTCTTTGAGGACAGTCATGTTTTTGAGCTGCTGGGAATACCCAAAGGAGAGAAAAGAAATCATGAGTTCATCAAGTGCAAGCAAGGCTATAGTGGCAGCAAGTGTTGGAGTTGTGGAGGCACTCAAGGACCAAGGGATTTGCAGATGGAACTCTGCTTTGAGATATGTAGGCCAACAAGCCAAGAGCCAAGTGAGGTCATTTTCTCAGGCCAACAGCAAGCTCTCTTCTCCTTCTGCTTCAGTTCTGAGTAAAGTGAGAGATGAGAAGATGAAGAAATCAGAGGAGTCTTTGAGGACAATAGAAAATATGACTATTTCATCAGCAGCAGCAAGGAGAGGTTGGGTAGTGGCAGCAAGTGTTGGAGTTGTGGAGGCCTTGAAAGACCAGGGGATCTGCAGGTGGAATTATACTATGAGATTACTGCAGCAGCATGCCAAGAACCAACTTGGGTCGTTTTCTCAGGCCAACAAGTTCTCTTCCCCATCTTCTGCTTTGATCTCAATTCAAGTTAGACAAGATGAGAAGATAAAGCAGTCTGAGGAGTCTCTCAGGAAAGTCATGTACCTCAGCTGCTGGGGTAGCGCTTGGATCGTGGGGGCAACAGTTGGTGTTGTGGAAGTACTGAAAGACCAAGGGGTGTGCAGGTGGAACGACCCCATAAGACTGATGCACCAGCATGCCAAGAACCATCTCACCAGGTCGTTTTCTCAGGCCAAGGAGCTGTATTCTTCTCCTTCTTCTGCTGCTAGGGTTTCAAACACAATCATGCGAGAAGAGAAAGCAAAGCCGGCAGAGGAGTCTATGAGGAAAGTTATGTATCTAAATTCTTGGGTTCCCAAC
>Pyrco_DAP_Chr11v0.1_28555.1
ATGAGTGCAGCCTGCCGAGCTTGGGTGGTAGCAGCGAGTATAGGAGCAGTGGAGGCACTGAAAGACCAAGGAGTCTGCAGGTGGAATGGGGTTCTGAGATCAGTCCACCAGCATGCCAAGAACAACATGAGATCCTATTCCCAAGCCAAGAAACTCTCCGACCCTTCGTCTTCTGCAATTTCTATGACGATGAAGAGATCACAGGAGGAGAAGGTTAAAAAAGTCATGGAGTTGAGTTGTTGGGGTCCCAATACTGAACTCAATGCTATTGATGATACACATATTGGAGATCCTTTGTGTAGTGACAGGTTGATCTGGCCGGAGACCAAAAATGGGCAGTACTCAGTGAAGACCGGATACCACAAGGAGCAAGCCCGTATCAGCCCCCCCGTGTATCCCGAGTCGGGTTTGGAAGGTCATCTGGAAGCT
>Pyrco_DAP_Chr17v0.1_44165.1
ATGCAAGGAAGAGGAAGCACTGATCAAGCATCTAAAGGCAAGGCATGTCGCAAGGAATTGGCCACAGATTTTTCTGGTGCTGTAAACCAGAATAGTACCAGCAGCTGTGATCATCGGTGCAGGCTTAAACAGAAGGCTGAGGAATCTCTTCGGACTCACGCAACTGAGACAAATAAGCTGAGATCACAATATTGGGGTCCTCCTTCGGTTACTATTTTGATCAAATTTTGCAAAAACAAGATGTGTGGAACAAGAGGAGCGTGGATAGTAGCGGGTAGCGTTGGAGCTGTTGAGGCTTTGAAAGATCAAGGTTTCGGCAGATGGAGTTACACCATGAGATCTGTTCACCAGCATGCCAAGAGCAATGTGAGATCTTTCTTGCAAGCAAAGGAACTATCGCCTTCGTCTTCTGCTATGGTTTTGAACAAACTGAAATCCGAAAAGAAGAACCAAGCAGCTGAGGATTCTCTAAGAAAAGTCATGTACCTGAGCTGCTGGGGACCT
>Pyrco_DAP_Chr9v0.1_21362.1
ATGACTAGTTCATCAGTTACAGCAAGGAGTGGTTGGGTAGTGGCAGCAAGTGTTGGAGTTGTGGAGGCCTTGAAAGACCAAGGGATCTGCAGGTGGAATTACACCATGAGATTACTGCAGCAGCATGCCAAGAACCAACTTGGGTCGTTTTCTCAGGCCAACAAGTTCTCTTCCTCATCTTCTGCTTTGGTCTCAAGTTTTAGACAAGATGAAAAGGTCTTGAATTGTGGGGGCAACAGTTGGAGTTGTGGAAGCCCTGAAAGGCCAAGGGGCCAACAAGCCAAGAGTCAAGTGAGATCATTTTCTCAGGCCAACAGCAAGCTCTCTTCTCCTTCTTCCTCAGCTCTGAGTAAAGGGAGAGATCAGAAGATGAAGAAATCAGAGGAGTCTTTGAGGACAATTATTGTGTTAAAAATATATACAGACAGTATGACTAGTTCATTAGTTGCAGCAAGGAGAGGTTGGGTAGTGGCAGCAAGTGTTGGAGTTGTGGAGGCCTTGAAAGACCAAGGGATCTGCAGGTGGAATTACACCATGAGATTACTGCAGCAGCATGCCAAGAACCAACTTGGGTCGTTTTCTCAGGCCAACAAGTTCTCTTCCTCATCTTCTGCTTTGGTCTCAAGTTTTAGACAAGATGAGAAGGTAAAGCAGTCTGAGGAATCTCTGAGGACAGTCATGTACCTCAGCTGCTGGGGTCCCAAT
>Pyrco_DAP_Chr9v0.1_21363.1
ATGAGTTCAAGCAAGGCTATAGTGGCAGCAAGTGTTGGAGTTGTGGAGGCACTCAAGGACCAAGGGATTTGCAGATGGAACTCGACTTTGAGATATGTAGGCCAACAGGGCAAGGGCCAAGTGAGGTCATTTTCTCAGGCCAACAACAAGCTCTCTTCTCCTTCTGCTTCAGCTCTGAATAAAGTGAGAGATGAGAAGCTCAAGAAGTCAGAGGAGTCCTTGAGGACAGTTATAGCACTCCATTCTTATCTCCTTCATCAAACATTAAACATTCACAATCACTACCAAAAGAACTCAGAATATCAAAGGAGAGAAGAAATCATGAGTTCATCAAGTTCAAGCAACGCTATAGTGGCAGCAAGTATTGGATTTGTGGAGGCACTCAAGGACCAAGGGATTTGCAGATGGAACTCTGCTTTGAGATATGCAGGCCAACAAGCCAAGAGCCAAGTGAGGTCATTTTCTCAGGCCAACAGCAAGCTCTCTTCTCGTTCTGCTTCAGTTCTGAGTAAGGTGAGAGATGAGAAGATGAAGAAATCAGAGGAGTCTTTGAGGACAGTCATGTACCTGAGCTACTGGGGTCCCAACAAC
>Pyrco_BP1_014641.1
ATGAGTGCAGCCTGCCGAGCTTGGGTGGTAGCAGCAAGTATAGGAGCAGTGGAGGCACTGAAAGACCAAGGAGTCTGCAGGTGGAATGGGGTTCTGAGATCAGTCCACCAGCATGCCAAGAACAACATGAGATCCTATTCCCAAGCCAAGAAACTCTCCGACCCTTCGTCTTCTGCAATTTCTATGACGATGAAGAGATCACAGGAAGAGAAGGATGAATCGATCGAACACTTACTGTTATTATGCCCATGGGTAGAACCCGTCCGGTTTGGGGGAATTCTCAACCTCAAAATTGACAGGGATGCGGTTTCGAGCTGGGTGGAGTGGGTTCTCTCTTTCTCAATGGAGCATGGCGGTCCTAATCATGACAGAATGGCCCTCCCTTCGTATGTTGCCTTTTCATGTTGGCACATTTGGAAAGTGAGATTCAAATTTTTGTACAATAACTGTCCAATCAATCCCACACAGGTTTTATGTGCTATCTCCAATTCGGCCGGAGCTTTTTTCGAAGTTGTGAGAAGGAACCCGGATCCCTCAGATCAAGGTACGGTGGCTGTTCGTGAGCCCAGGTGGTCTACTCCTCCCACGATGTTCACAAAAAATAACGTTGATGCCAGCTGGTCTGCGCCGGCGTGCTCGGGCTTTGTGGCAGTTGTTCTTCGGGATGCCGATGGCTTTTTTGTTGCGGCAACCAGGCATGCTATCAGGGCTCCGAGTGTGGGCGCAGCGGAAGCGATGGCTATCCTAGAAGATTGTGAGTTTGGATTAGCTCTGGGGCTTCGAAAGGTAATTGTGGAGTCGGATTCCTTTGATTCTGTTTGCTCTCTTTCGGAGTCTCTCGAGCTGGGCAGATGGGAGGCCTTCCCTTCCCTTGCGAAAGCCAAAAGGTTAGGGAGTCTTTCCAGGACTGTCGCTAGTCTTGGATTCCAAGATCAACCTGACGGCGAACTTATTGGCATCGCAGCAATGTGTGGAGATGCGCGATATTTCTTGGGTCAACAGACCCCATCTTCACGGGTTTTTGTGCTTCAGAATGATGAGTTACCCTGCCCTTCT
>Pyrco_BP_DH_09g02130
ATGGATTTTATAACCAAAACCGTGTGCTCGTTTGTAGTCTGGTGGGCAGTGAGTTACTTCTTCCCACCCAGCCCACCTTTTGTAATCCCCCTATATAAAGAGCACTTGATGCTCATCTTCTTCATCGAACTCTTAAAACTTTCACAGTCACTACTACAGAAGTTCAGAAGATTAAAGAGAGAAGAAATCATGAGTTCAAGCAAGGCTATAGTGGCAGCAAGTGTTGGAGTTGTGGAGGCACTCAAGGACCAAGGGATTTGCAGATGGAACTCGACTTTGAGATATGTAGGCCAACAGGCCAAGGGCCAAGTGAGGTCATTTTCTCAGGCCAACAACAAGCTCTCTTCTCCTTCTGCTTCAGCTCTGAATAAAGTGAGAGATGAGAAGCTCAAGAAGTCAGAGGAGTCCTTGAGGACAGTTATGTTTTTGAGCTGCTGGGGTCCCAACAAC
>Pyrco_BP_DH_17g08260
ATGCTCATCTCCTTGATCAAACACTTAAACATTCACAATCACTACCAAAAGAATTCAGAATACCCAAAGGAGAGAAAAGAAATCATGAGTTCATCAAGTGCAAGCAGGGCTATAGTGGCAGCGAGTGTTGGAGTTGTGGAGGCACTCAAGGACCAAGGGATTTGCAGATGGAACTCTGCTTTGAGATATGCAGGCCAACAAGCCAAGAACCAAGTGAGGTCCTTTTCTCAGGCCAACAGCAAGCTCTCTTCTCGTTCTGCTTCAGTTCTGAGTAAAGTGAGAGATGAGAAGATGAAGAATTCAGAGGAGTCTTTAAGGACAGTCATGTACCTCAGCTGCTGGGGTCCCAACAAC
>Pyrco_BP_DH_17g08270
ATGGCAACACCCACTCACCATTTTCTTCATCAAATCAAAATTCAAACACATCAAACAAACATCAGTTTTCATTACTTGCAATTTTCCATCAAGAGTTTTGTGTTAAAAATATATACAGAAGAAAATATGACTATTTCATCAGCAGCAGCAAGGAGAGGTTGGGTAGTGGCAGCAAGTGTTGGAGTTGTGGAGGCCTTGAAAGACCAGGGGATCTGCAGGTGGAATTATACTATGAGATTACTGCAGCAGCATGCCAAGAACCAACTTGGGTCGTTTTCTCAGGCCAACAAGTTCTCTTCCTCATGTTATGCTTTGGTCTCAACTAAAGTTAGACAAGATGAGAAGATAAAGCAGTCTGAGGAGTCTCTCAGGAAAGTCATGTACCTCAGCTGCTGGGGTCCCAAT
>Pyrco_BP_DH_17g08280
ATGCTCATCTCCTTCATCAAACACTTAAACATTCACAATCACTACCAAAAGAATTCAGAATACCCAAAGGAGAGAAAAGAAATCATGAGTTCATCAAGTGCAAGCAGGGCTATAGTGGCAGCAAGTGTTGGAGTTGTGGAGGCACTCAAGGACCAAGGGATTTGCAGATGGAACTCTGCTTTGAGATATGCAGGCCAACAAGCCAAGAGCCAAGTGAGGTCCTTTTCTCAGGCCAACAGCAAGCTCTCTTCTCGTTCTGCTTCAGTTCTGAGTAAAGTGAGAGATGAGAAGATGAAGAAATCAGAGGAGTCTTTGAGGACGGTCATGTACCTCAGCTGCTGGGGTCCCAACAAC
>Pyrco_BP_DH_17g08310
ATGGTTTTTATAAGCAAAACCGTATGCTCATTTGTAATCCAGTGGGCAGTGTGTGTCATTTCTTCCACCAGCCCGCCGTTTGTAATCCCCCTATTTAATGAGCACTTGGTGCTCATCTTCTTCATCAAACACTTAAAACATTCACAATCACTACTACAGGAGTTCAGAAGATCAAAGAGAAAAGAAATCATGAGTTCATCAAGTGCGAGCAAGGCTATAGTGGCAGCAAGTGTTGGAGTTGTAGAGGCACTCAAGGACCAAGGGATTTGCAGATGGAACTCTGCTTTGAGATATGCAGGCCAACAAGCCAAGAGCCAAGTGAGATCATTTTCTCAGGCCAACAACAAACTTTCGTCTCCTTCTGCGTCGGCTCTGAGTAAAGTGAGAGATGAGAAGCTCAAGAAATCAGAGGAGTCTTTGAGGACGGTCATGTTTTTGAGCTGCTGGGGTCCCAACAAC
>Pruav_sc0001059.1_g270.1.br
ATGAGTTCATCAAGTGCAAGCAAGGCTATTGTGGCAGCAAGTGTTGGAGTTGTGGAGGCATTGAAGGACCAAGGGATATGCAGATGGAACGCTGCTTTAAGATCTGTGCACCAGCAAGCCAAAACCCAACTCAGTATAAAACTGGTAGTTCTGGCCAGAATGAATGATAACAGAGTGAACCTCTTTCAGGCAGAACTCCCCTTTACAAAGCTTAAAAAGGGAAAACTTACTATAAAAAGAGAAAAATGGGGCTGTGCTCCCATTTCTGTCTGGGTAGACGCCTCTGTCCTGGGCTGGACTGGGTACGCCTGTGCTGGACTGGACTTTCAACAACTTCAACTGCTAGGCTTCAGCTGCAAATCGATACCAAAGCTTGAGTTTGGCAGAGCTTTAATCTATTTCAAGCATTGGAAGGCTTTTGGATGGGCAGGACTGGGTCTTCTCCAATCTGAAAGGGGGCAGAGG
>Pruav_sc0001411.1_g660.1.mk
ATGTGCTTAGTTTTGGTGTCACTCTCTCACTCCCTCCATATAAAAGCAACACCAACTCCCCATTTACTTCAACAAAATTCAAACACATCAAAGCATCAGTTTTACTTCCCATCAAAAGAAGATATCAATATGAGCAGTTCATCATCAGCAGCAGTAAGGAGAGGTTGGATGGTGGTAGCAAGTGTTGGAGTTGTGGAGGCGTTGAAAGACCAAGGGATCTGCAGGTGGAATTATACTATGAGATTAATGCAGCAGCATGCAAAGAGCCAACTTGGGAAAATCAAGATGATGAGTGCAGCAACAGCAAGTAGGGCTTGGGTTGTGGCAGCCACAGTTGGAGTTGTGGAAGTGTTGAAAGACCAAGGGGTGTGCAGATGGAACTATCCCATGAGACTGGTGCACCAGCAAGCCAAGAACCATCTCAGCATCTTGGCTTTGGCC
>Pyrusco17g004940.1
ATGCTCATCTCCTTCATCAAACACTTAAACATTCACAATCACTACCAAAAGAATTCAGAATACCCAAAGGAGAGAAAAGAAATCATGAGTTCATCAAGTGCAAGCAGGGCTATAGTGGCAGCAAGTGTTGGAGTTGTGGAGGCACTCAAGGACCAAGGGATTTGCAGATGGAACTCTGCTTTGAGATATGCAGGCCAACAAGCCAAGAGCCAAGTGAGGTCCTTTTCTCAGGCCAACAGCAAGCTCTCTTCTCGTTCTGCTTCAGTTCTGAGTAAAGTGAGAGATGAGAAGATGAAGAAATCAGAGGAGTCTTTGAGGACAGTCATGTACCTCAGCTGCTGGGGTCCCAACAAC
>Pyrusco3g011870.1
ATGCAGATTTTTCATTTCATACTCTCCCCTCTCAAGCTTTCACCACTTTCACCGATCAAGATCTTTGATCATTGCAAAATCAGTAACAAAAAAAATAAATCAGAAAAAATGAGTGTAGCGTGCAGGACTTGGGTTGTGGCAGCCAGTATAGGAGCAGTGGAAGCACTCAAAGACCAAGGAATCTGCAGGTGGAATGGGGTTCTGAGATCAGTTCACCAACATGCCAAGAACAACATCAGATCCTATTCCCAAGCCAAGAAACTGATCTCCGACTCATCTTACTTGGCGATTTCTATAACGATGCAGAGATCACAGGAGGAGAAGTTGAGAAAAGTCATGGAATTGAACTGCTGGGGTCCTAATACCCTAAGATTT
>Pyrbe_005651
ATGATCCGAGGTGTTGCCTCGGAGAGGATCCAATTCCAAACATCTGGAGCTGATCCTACAGACACGTGTCTACGTATCAGACCCCGCGGCCCCCAGTTTTCCATTGCAGCCGTCGGTTTCCCTCTTCTCAGGGGTCAACGAGCCTCAGAGTCGGCGTACCAGGCCGCGATGAGTGTCAAAGACCAGGGTCCCAAGTGTGGCGATACGACCGTTAAGTCCGTGAGGGATTCGACGCAGGCGCGGCGGTTGTCGGCGTCGCTGGATTCGGGTGGTGGTTTGAAGGCGGGTGGAAAGAGTAGTGAGAGGGTTAAGGAGGCGGAGGAGTCGCTCAGGACTGTCATGTACTTGAGCTGTTGGGTTCCCGGT
>Pyrbe_008999
ATGAGTGCAGGGTGTAGAGCTTGGATTGTGGCAGCAAGTATTGGAGCAGTTGAGGCACTGAAAGACCAAGGAGTCTGCAGGTGGAATGGCGTTCTGAGATCAGTCCACCAACATGCCAGGAACAACATCAGATCCTATTCCGAAGTCAAGAAACTCTCCGACTCTTCGTCTTCCGCAATTTCTATGAAGATGCAGAGATCACAGGAAGACAAGTTGAGAAAAGTCATGGAATTGAACTCCTGCCGAGCTTGGGTGGTAGCAGCAAGTATAGGAGCAGTGGAGGCACTGAAAGACCAAGGAGTCTGCAGGTGGAATGGGGTTCTGAGATCAGTCCACCAGCATGCCAAGAACAACATGAGATCCTATTCCCAAGCCAAGAAACTCTCCGACCCTTCGTCTTCTGCAATTTCTATGACGATGAAGAGATCACAGGAGGAGAAGGTTAAAAAACTCATGGAGTTGAATTGTTGGGGTCCCAATACTGTTAGATTT
>Pyrbe_028662
ATGGCGGCGAGCGTGGCGGTGGTGCAAGGCCCTGTCGACCGTGGACATAAGTGGAAATCCGGCCTAAAATCCTTTCAGCTAAACCGGGGGCGATCATCTTTCGCTGGCGGCGACGCATCATCGGATCTCCGACCGTTATCCGGCGCAGTTGCGTCGGATTTCTCCGGAGTGTTGGGGAATTGCGAGGAGAGACGGAACCACGCGGACGAGTCTATCCAAAAAGTCATGGCTAAGGTCGCCGGAGATTGGAAATTTTCCGGCGGAAAAAAGTTAAGAGAGTTGATTGGGACTCGGGAGTTACTCCGT
>Pyrbe_028664
ATGAGTTCATCAAGTGCAAGCAGGGCTATAGTGGCAGCAAGTGTTGGAGTTGTGGAGGCACTCAAGGACCAAGGGATTTGCAGATGGAACTCTGCTTTGAGATATGCAGGCCAACAAGCCAAGAGCCAAGTGAGGTCCTTTTCTCAGGCCAACAGCAAGCTCTCTTCTCGTTCTGCTTCAGTTCTGAGTAAAGTGAGAGATGAGAAGATGAAGAAATCAGAGGAGTCTTTGAGGACAGTCATGTACCTCAGCTGCTGGGCAGCAGCAAGGAGAGGTTGGGTAGTGGCAGCAAGTGTTGGAGTTGTGGAGGCCTTGAAAGACCAGGGGATCTGCAGGTGGAATTATACTATGAGATTACTGCAGCAGCATGCCAAGAACCAACTTGGGTCGTTTTCTCAGGCCAACAAGTTCTCTTCCTCATCATCTGCTTTGATCTCAATTCAAGTTAGACAAGATGAGAAGATAAAGCAGTCTGAGGAGTCTCTCAGGAAAGTCATGTACCTCAGCTGCTGGGGTCCCAAT
>Pyrbe_028667
ATGAGTTCATCAAGTGCAAGCAGGGCTATAGTGGCAGCAAGTGTTGGAGTTGTGGAGGCACTCAAGGATCAAGGGATTTGCAGATGGAACTCTGCTTTGAGATATGCAGGCCAACAAGCCAAGAGCCAAGTGAGGTCATTTTCTCAGGCCAACAGCAAGCTCTCTTCTCCTTCTGCTTCAGTTCTGAGTAAAAGAGAAAATATGACTATTTCATCAGCAGCAGCAAGGAGAGGTTGGGTAGTGGCAGCAAGTGTTGGAGTTGTGGAGGCCTTGAAAGACCAGGGGATCTGCAGGTGGAATTATACTATGAGATTACTGCAGCAGCATGCCAAGAACCAACTTGGGTCGTTTTCTCAGACCAACAAGTTCTCTTCCTCATCTTCTGCTTTGATCTCAATTCAAGTTAGACAAGATGAGAAGATAAAGCAGTCTGAGGAGTCTCTCAGGAAAGTCATGTACCTCAGCTGCTGGGGTCCCAAT
>Pyrbe_028669
ATGCTTGAAGCCCACACGCCTAACAGAAAAAATATAAAAAAAGTTGTGTCACGTTGCCTTTGGGCTCTTGGGCTGGCAACTCGTGCCAGGCCTCTCCCTCGGGCCCACTCAGGCTCTATTGCCAGCACACACTGGACCAAGTCGCTCGAGCTATCTAGCCCTATTCCAACGCCAGTCCACCAAGCAATAGCTCACAGTGGAATTGCTCTAAAAGAAAATATGACTATTTCATCAGCAGCAGCAAGGAGAGGTTGGGTAGTGGCAGCAAGTGTTGGAGTTGTGGAGGCCTTGAAAGACCAAGGGATCTGCAGGTGGAATTATACTATGAGATTACTGCAGCAGCATGTCAAGAACCAACTTGGGTCGTTTTCTCAGGCCAACAAGTTCTCTTCCTCATCTTATGCTTTGGTCTCAACTAAAGTTAGACAAGATGAGAAGATAAAGCAGTCTGAAGAGTCTCTCAGGAAAGTCATGTACCTCAGCTGCTGGGGTCCCAAT
>Pyrbe_028670
ATGAGTTCATCAAGTGCAAGCAGGGCTATAGTGGCAGCAAGTGTTGGAGTTGTGGAGGCACTCAAGGACCAAGGGATTTGCAGATGGAACTCTGCTTTGAGATATGCAGGCCAACAAGCCAAGAGCCAAGTGAGGTCCTTTTCTCAGGCCAACAGCAAGCTCTCTTCTCGTTCTGCTTCAGTGCTGAGTAAAGTGAGAGATGAGAAGATGAAGAAATCAGAGGAGTCTTTGAGGACGGTCATGTACCTCAGCTGCTGGGTTCGAAGCCACAAACCCACAGGTTTTCCGGCAGCTTTATCCCTTTTCCTGGTGGCTCCGGCAAGTTTCACCGTCCATGACCACCACCAAAAGACTCCCCTAAACCCCAGGAACAAAGTCCAAGTGGTTTTGGAGGCATTGGAGTCGATTGGAAGCCGAATTCGAAGCACACCAGCGGTTCCTGGCCAGTTTGGGGTGTTTTCCGGCCAAATTGGCCTTGGCCGCAGGGTATATAGACAGTCTAACGAAGAGGTTAGATGCAGCCATAAGGTGGCCCAAAATGAGATGGAAGATGATGAGGAGCGTAGAAGGAAAGATGACGAAGCAAGAATGGCCAGAACCTCACATTCTCGTCGAGTCATCCAAGCTATGGCTCAAATCTGCAGGCCCAACAGTTTCGCAAACCTTGATAAAAGTAGGCAACGACGAGGTCTCATTCCTGAGCAAAAAATTATTGCTGCCTTACGGATGCTTGCATATGGAGCATCTGCAGACCAAGTGGATAAGATAACGAGGATGGGGAAATCAACTATTCTTAAGTCCCTGATGAGGTTTTGCAGAGCAATCGAATCTATCTACATCGCAAAGTACCTCCGGAGACCTTCTGAGATGGACTTGCAAAGGCTTTTGAAGAAGGGCGAGATGCAAGGTTTTCCTAGGATGATTGGAAGTACCGACTGTATGCACTACTCCTGGAAAAATTGTCCAAGTGCATGGAAAGGCGCTTATGGGGACAGAAAA
>Pyrbe_028671
ATGAGTTCAAGTGCGAGCAAGGCTATAGTGGCAGCAAGTGTTGGAGTTGTAGAGGCACTCAAGGACCAAGGGATTTGCAGATGGAACTCTGCTTTGAGATATGCAGGCCAGCAAGCCAAGAGCCAAGTGAGATCATTTTCTCAGGCCAACAACAAACTCTCTTCTCCTTCTGCTTCAGCTCTGAATAAAGTGAGAGATGAGAAGCTCAAGAAATCAGAGGAGTCTTTGAGGACGAATTCAGAATATCCAAAGGAAAGAGAAGAAATCATGAGTTCAAGTGCAAGCAAGGTTATAGTGGCAGCAAGTGTTGGAGTTGTGGAGGCACTCAAGGACCAAGGGATTTGCAGATGGAACTCTGCTTTGAGATATGCAGGCCAACAAGCCAAGAGCCAAGTGAGGTCCTTTTCTCAGGCCAACAGCAAGCTCTCTTCTCCTTCTGCTTCAGCTCTGAGTAAAGTGAGAGATGAGAAGCTCAAGAAATCAGAGGAGTCTTTGAGGACAGTCATGTTTTTGAGCTGCTGGGGTCCCAATAAC
>Pyrbe_028672
ATGCAAGGAAGAGGAAGCACTAATAGAGATCAAGCATCTAAAGGCAAGGCATGTCGCAAGGAATTGGCCACAGATTTTTCTGGTGCTGTAAACAAGAATAGTACCAGCAGCTGTGATCATCGGTGCAGGCTTAAACAGAAGGCTGAGGAATCTCTTCGGACTATGTGTGGAACAAGAGGAGGGTGGATAGTAGCGGCTAGCGTTGGAGCTGTTGAGGCTTTGAAAGATCAAGGTTTCGGCAGATGGAGTTACACCATAAGATCTGTTCACCAGCATGCCAAGAGCAATGTGAGATCTTTCTTGCAAGCAGAGGAACTATCGCCTTCGTCTTCTGCTATGGTTTTGAACAAACTGAAATCCGAAAAGAAGAACCAAGCAGCTGAGGATTCTTTAAGAAAAGTCATGTACCTGAGCTGCTGGGGACCT
>Pyrbe_054230
ATGTGCAGATGGGACTCTGCTTTGAGATCCATGCACCAACAAGCCAAGAACCAAATTAGGTTATTTTCTCAGGCGAACAGCAGGCTCTTTTCTCCTACTTCGTCAGCTCTGAGCAAATCAGTGAGAGACGAAAAGTCACTACTACAGAAGTTCAGAAGATTAAAGAGAGAAGAAATCATGAGTTCAAGCAAGGCTATAGTGGCAGCAAGTGTTGGAGTTGTGGAGGCACTCAAGGACCAAGGGATTTGCAGATGGAACTCGACCTTGAGATATGTAGGCCAACAGGCCAAGGGCCAAGTGAGGTCATTTTCTCAGGCCAACAACAAACTCTCTTCTCCTTCTGCTTCAGCTCTGAATAAAGTGAGAGATGAGAAGCTCAAGAAGTCAGAGGAGTCCTTGAGGACAGTTATGTTTTTGAGCTGCTGGGGTCCCAACAAC
>Pyrbe_054231
ATGAGTTCATCAAGTTCAAGCAACGCTATAGTGGCAGCAAGTATTGGAGTTGTGGAGGCACTCAAGGACTGCAGACGGAACTCTGCTTTGAGAAATGCAGGCCAAAAAGGCAAGAGCCAAGTGAGGTCATTTTCTCAGGCCGACAGCAAGCTCTCTTCTCCTTCTTCTTCAGCTCTGAGTAAAGTGAGGGATGAGAAGATGAGGAAATCAGAGGAGTCTTTGAGGACAGTCATTATGACTAGTTCATCAGTTGCAGCAAGGAGAGGTTGGGTAGTGGCAGCAAGTGTTGGAGTTGTGGAGGCCTTGAAAGACCAAGGGATCTGCAGGTGGAATTACACCATGAGATTACTGCAGCAGCATGCCAAGAACCAACTTGGGTCGTTTTCTCAGGCCAACAAGTTCTCTTCCTCATCTTCTGCTTTGGTCTCAAGTTTTAGACAAGATGAGAAGGTAAAGCAGTCTGAGGAATCTCTGAGGACAGTCATGTACCTCAGCTGCTGGGGTCCCAAT
>Pyrbe_054232
ATGAGATTACTGCAGCAGCATGCCAAGAACCAACTTGGGTCGTTTTCTCAGGCCAACAAGTTCTCTTCCTCATCTTCTGCTTTGGTCTCAAGTTTTAGACAAGATGAGAAGGTCTTGGATTGTGGGGGCAAAAGTTGGAGTTGTGGAAGCACTGAAAGACCAAGGGGTATGCAGGTGAAACGACCCCATAACACTGATGCACCAACATGCCAAGAACCATCAGACCAGGTTGTTTTCTCAGGCCAAGGAGCTGTATCCTTCTCCTTCTGCTGCTCCAGGGGTTTAAAGCACAATCATGAGAGAAGAGAAAGCAAAGCCGTCAGAGGAGTCTATGAGGAAAGTTATGTAATCTTAATTCTTGGGTTCCCAACTGAGACCCAATTAAACTCGGCT
>Pyrpy_N_03g2036.1
ATGAGTGTAGCGTGCAGGACTTGGGTTGTGGCAGCCAGTATAGGAGCAGTGGAAGCACTCAAAGACCAAGGAATATGCAGGTGGAATGGGGTTCTGAGATCAGTCCACCAACATGCCAAGAACAACATCAGATCCTATTCCCAAGCCAAGAAACTGATCTCCGACTCATCTTACTCGGCGATTTCTATAACGATGCAGAGATCACAGGAGGAGAAGTTGAGAAAAGTCATAGAATTGAACTGCTGGGCCTGCCGAGCTTGGGTGGTGGCAGCAAGCATTGGAGCCGTGGAGGCACTGAAAGACCAAGGAGTCTGCAGGTGGAATGGGGTTCTGAGATTGGTCCACCAGCATGCCAAGTACAACATCAGATCCTATTCCCAAGCCAAAAACCTGTCCGACTCATCGTCTTCTTCAATTTCTATGCCGATGCAGAGATCACAGGAGGAGAAGGTGAAAAAAGTCATGGAGTTGGTTTGCTGGGGTCCCAATACT
>Pyrpy_N_09g0762.1
ATGAAGAAATCAGAGAAGTCTTTGAGGACAGTCATGTACCTGAGCTGCTGGGCAACGCCCGCTCAACGGTTTCTTCATCAAATCAAAATTCAGACACATCAACCAAACATCAGTTTTATTTACTTCCAATTTTCCATCAAGATTATTGTGTTAAAAATATATACAGACAGTATGACTAGTTCATTAGTTGCAGCAAGGAGAGGTTGGGTAGTGGCAGCAAGTGTTGGAGTTGAGGAGGCCTTGAAAGACCAAGGGATCTGCAGGTGGAATTACACCATGAGATTACTGCAGCAGCATGCCAAGAACCAACTTGGGTCGTTTTCTCAGGCCAACAAGTTCTCTTCCTCATCTTCTGCTTTGGTCTCAAGTTTTAGACAAGATGAGAAGGTAAAGCAGTCTGAGGAATCTCTGAGGAAAGTCATGTATCTCAGCTGCTGGGGTCCCAAT
>Pyrpy_N_09g0763.1
ATGCAAGGAAGAGGAAGCACTAATGGTGACCAAGTTTCTAAAGGCAAGGCATGCCGCAAAGAATCGACCACAGAATTTTCTGGTGCTGTAAACAACAAGAATAGTACCAGCAGCTGTGATCGTCAGTGCAGGCGTAAACAGCAGGCTGAGGAATCCCTCCGAACTCGGAAATTTAAAAATCCTGAGTTCAACAAGAAGCAAAGTTATAGTGGCTGCAAGTGTGGGAGTTGTGGAGGCATTGAAAGACCAAGAAATATGTGCAGATGGGACTCTACTTTGAGATCCATGCACCAACAAGCCAAGAACCAAATTAGGTTATTTTCTCAGGCAAACAGCAAGCTCTCTTCTCCTACTTCGTCAGCTCTAAGCAGATCAGTGAGAGACGAAAAGGTGAAGAAATCAGAGGAGTCTTTGAGGACAGCCATGTACTTAAGCTGCTGGGAGCACTTGATGCTCATCTTCTTCATCGAACTCTTAAAACTTTCACAGTCACTACTACAGAAGTTCAGAAGATTAAAGAGAGAAGAAATCATGAGTTCAAGCAAGGCTATAGTGGTGGCAAGTGTTGGAGTTGTGGAGGCACTCAAGGACCAAGGGATTTGCAGATGGAACTCGACTTTGAGATATGTAGGCCAACAGGCCAAGGGCCAAGTGAGGTCATTTTCTCAGGCCAACAACAAGCTCTCTCCTTCTGCTTCAGCTCTGAATAAAGTGAGAGATGAGAAGCTCAAGAAGTCAGAGGAGTCCTTGAGGACAAACTCAGAATATCAAAGGAGAGAAGAAATCATGAGTTCATCAAGTTCAAGCAACGCTATAGTGGCAGCAAGTATTGGAGTTGTGGAGGCACTCAAGGACTGCAGACGGAACTCTGCTTTGAGAAATGCAGGCCAAAAAGGCAAGAGCCAAGTGAGGTCATTTTCTCAGGCCGACAGCAAGCTCTCTTCTCCTTCTTCTTCAGCTCTGAGTAAAGTGAGGGATGAGAAGATGAGGAAATCAGAGGAGTCTTTGAGGACAGTCATGTACCTGAGCTACTGGGGAAAACCGTGTGCTTTTGCTTGGTCTACCCAACCTAATTTTGTCGCCTCCATCAATGAGTGTGACCAGCTTGTAAAAACCATTGGCTTAATTCCCATGGTTTGTCCCCTCTGCCCCATTTTATGGACTTCCACTTTCCTCCTACATTCA
>Pyrpy_N_11g2005.1
ATGAGCGCAGGGTGTAGAGCTTGGATTGTGGCAACAAGTATTGGAGCAGTTGAGGCACTGAAAGACCAAGGAGTCTGCAGGTGGAATGGGGTTCTGAGATCAGTCCACCAACATGCCAGGAACAACATCAGATCCTATTCCGAAGTCAAGAAACTCTCCGACTCTTCGTCTTCCGCAATTTCTATGAAGATGCAGAGATCACAGGAAGACAAGTTGAGAAAAGTTATGGAATTGAACTGTTGGGCCTGCCGAGCTTGGGTGGTAGCAGCAAGTATAGGAGCAGTGGAGGCACTGAAAGACCAAGGAGTCTGCAGGTGGAATGGGGTTCTGAGATCAGTCCACCAGCATGCCAAGAACAACATGAGATCCTATTCCCAAGCCAAGAAACTCTCCGACCCTTCGTCTTCTGCAATTTCTATGACGATGAAGAGATCACAGGAGGAGAAGGTTAAAAAACTCATGGAGTTGAATTGTTGGGGTCCCAATACTGTTAGATTT
>Pyrpy_N_17g0766.1
ATGCTCATCTCCTTCATCAAACACTTAAACATTCACAATCACTACCAAAAGAATTCAGAATACCCAAAGGAGCGAAAAGAAATCATGAGTTCATCAAGTGCAAGCAGGGCTATAGTGGCAGCAAGTGTTGGAGTTGTGGAGGCACTCAAGGACCAAGGGATTTGCAGATGGAACTCTGCTTTGAGATATGCAGGCCAACAAGCCAAGAGCCAAGTGAGGTCCTTTTCTCAGGCCAACAGCAAGCTCTCTTCTCGTTCTGCTTCAGTTCTGAGTAAAGTGAGAGATGAGAAGATGAAGAAATCAGAGGAGTCTTTGAGGACAGTCATGTACCTCAGCTGCTGGGGAAAACCGTGTGCTTTTGCTTGGTCCTACCCAACAAGTTTGTCTCCTCTGTCAATGAGTGAGTGTGACCAGCTAAGTATACCATTGGCTTTATTCCCATGGTTTTTCCCACATTATATGGGCTTCCACTTTCCTCCTACATTCATGAACTTAGTTGAAGTGTCACTCCATATAAAAGCAACACCCACTCACCATTTTCTTCATCAAATCAAAATTCAAACACATCAAACAAACATCAGTTTTCTTTACTTGCAACTTTCCATCAAGGGTTCTTTGTTAAAAATATATACAGAGAGAAAATATGACTATTTCATCAGCAGCAGCAAGGAGAGGTTGGGTAGTGGCAGCAAGTGTTGGAGTTGTGGAGGCCTTGAAAGACTAGGGGATCTGCAGCACCATGCCAAGAACCAACTTGGGTCGTTTTCTCAGGCCAACAAGTTCTCTTCCTCATCTTCTGCTTTGATCTCAAGTCAAGTTAGACAAGATGAGAAGATAAAGCAGTCTGAGGAGTCTCTCAGGAAAGTCATGTACCTCAGCTGCTGGGGTCCCAAT
>Pyrpy_N_17g0768.1
ATGCAAGGAAGAGGAAGCACTAATAGAGATCAAGCATCTAAAGGCAAGGCATGTCGCAAGGAATTGGCCACAGATTTTTCTGGTGCTGTAAACAAGAATAGTACCAGCAGCTGTGATCATCGGTGCAGGCTTAAACAGCAGGCTGAGGAATCTCTCCGGACTATGTGTGGAACAAGAGGAGCGTGGATAGTAGCGGCTAGCGTTGGAGCTGTTGAGGCTTTGAAAGATCAAGGTTTCGGCAGATGGAGTTACACCATGAGATCTGTTCACCAGCATGCCAAGAGCAATGTGAGATCTTTCTTGCAAGCAAAGGAACTATCGCCTTCGTCTTCTGCTATGGAGTTCAGAAGATCAAAGAGAAAAGAAATCATGAGTTCATCAAGTGCGAGCAAGGCTATAGTGGCAGCAAGTGTTGGAGTTGTAGAGGCACTCAAGGACCAAGGGATTTGCAGATGGAACTCTGCTTTGAGATTTGCAGGCCAGCAAACCAAGAGCCAAGTGAGATCATTTTCTCAGGCCAACAACAAACTCTCTTCTCCTTCTGCTTCAGCTCTGAGTAAAGTGAGAGATGAGAAGCTCAAGAAATCAGAGGAGTCTTTGAGGACGGTCATGTTTTTGAGTTGCTGGGGTCCCAACAAC
>Rubch_LG06.848
ATGGCCCCATGGGCTCCCATACCTGTGGCTGAAAAGAAGAAGATCATCATCAACAATATGAGTTCCTCATCATCAGTAGCAAACAGGGCTTGGATAATGGCAGCAAGTGTTGGAGTTGTGGAGGCCTTGAAAAGAGACCAAGGGATCTGCAGGTGGAGTCAAACAACGAGATTGGTGCAACAACATGCCAAGAACCACCTCAGATCTTTATCTCAGGCGCACCACAAACTCTCTTCTTCATCCTCTGCTTTGTTTTCAAGGAAACTCAGGGATGACGAGCCAAAGCAGTCAGAGGAATCTCTTAGGAAAGTCATGTACCTCAACTCTTGGGGTCCAAAC
>Rubch_LG06.849
ATGTGTGCTACAAGAGAAGCTTGGATAGTGGCAGCGAGTGTTGGAGCTGTTCATGCTATGAAAGACCAAGGCTTTGGCAGGTGGAGTTACACCGTGAGGTCCATTCACCAACATGCCATGACCAATATGAGAACCTTCCTCCTACAAGCCCAGAAGCTCTCTTCTTCGTATTCTGCTGTGGTTTTCGACAAAATGAATTCGGAAAAGAAGAATCAATCCGAGGAATCCCTAAGAAAAATATTCATACTCACCACTCACAAGTTCAAGAAATCAAAAGGCAATACCAAGAGAAAAGAAATCATCATGAGTACTAATTCAAGGACAAGCAAGGCTATTGTGGCAGCAAGCGTAGGAATTGTGGAGGCATTGAAGGACCAAGGGATTTGCAGGTGGAACTCACCCACCATAAGATCCGCGCACAAACAAGCCAAGACCCATTTCAGGTCATTTTCTCAGGCCAACAAGACCAACCTCTCCTCTTCTTCGACCTCAGCTTTGAGCAAAGTCAGAGATGAGAAGCTCAAGAAGTCAGAAGAGTCTCTGAGGACAGTCATGTACTTGAGCTGCTGCTGGGGTCCCAAC
>Ruboc_03_G05912
ATGGTTTTAAGTTTGAAGTTATCCAAAACCTCTAAACCACCTTCCCCGCCAACATTATGGCTTCCCACTAATGGTTTTAAGTTTGAAGTTATACACATTCTATATATAAAGCCTTATCCAGTTCATCTAGAAGAAGAAGAAGAAGAAGAAGAAGAAGAAACAACAAAGTACGGATACAGATCCAAATATTCGATGAGTTATTGGAGGAGAGATTTGCTAGGAGCCGGTGCAGAAAGTACTAGTAGTGTGGAAAGCAGGCTCAACCCGGCTGGTGTTTCGAGCCCAAATGCGAGCAAGCAGAGACAGTACATGTCATGCAGCAGGAGTACTAATAATCCGGTGGAATGCGGGAGTGCTGAAAGCGAAAGGAGAAAGCAAGGTCATGCTGAGGACTCCCTTCACAAAGTCATGTACTTAAATTGCTGGGCACAAAGC
>Ruboc_06_G05524
ATGTGTGCTACAAGAGAAGCTTGGATTGTGGCAGCGAGTGTTGGAGCTGTTCATGCTATGAAAGACCAAGGCTTTTGCAGGTGGAGTTACACCGTGAGGTCCATTCACCAACATGCCATGAACAATATGAGATCCTTCCTCCTACAAGCCCAGAAGCTCTCTTCTTCGTCTTCTGCTGTGATTTTCGATAAAATGAATTCGGAAAAGAAGAATCAATCCGAGGAATCCCTAAGAAAAAAGTTCAAGAATTCAAAAGGCAATACCAAGAGAAAAGAAATCACCATCATCATCATCATCATCATCATCATCATCATCATCATGAGTACTAGTTCAAGGACAAGCAAGGCTATTGTGGCAGCAAGCGTTGGAGTTGTGGAGGCATTGAAGGACCAAGGGATTTGCAGGTGGAACTCACCCACCATAAGATCAGCGCACCAACAAGCCAAGGCCCATTTCAGGTCATTTTCTCAGGCCAACAAGACCAACCTCTCCTCTTCTTCAACCTCAGCTTTGAGCAAAGTCAGAGATGAGAAGCTCAAGAAGTCAGAGGAGTCTCTGAGGACAGTCATGTACTTGAGCTGCTGCTGGGTAGAAGAAGATCATCGATTCATCATCAACAATATGAGTTCCTCATCATCAGTAGCAAACAGGGCTTGGATAATGGCAGCAAGTGTCGGAGTTGTGGAGGCCTTGAAAAGAGACCAAGGGATCTGCAGGTGGAGTCAAACAATGAGATTGGTGCAACAACATGCCAAGAACCACCTCAGATCTTTTTCTCAGGCGCACCACAAACTCTCTTCTTCATCCTCTGCTTTGTTTTCAAGGAAACTCAGAGATGACGAGCCAAAGCAGTCAGAGGAGTCTCTTAGGAAAGTCATAGATGACAAGGCAAAGCAGTCTGAGGAGTCTCTCAGAAAAGTCATGTACCTCAGCTGCTGGGGTCCCAAT
>Ruboc_06_G06727
ATGGCCAAAAACCGGCAGTTTTTCGAGGGATATAAGGAGACTGGATTTCATGATCATCAAGTTCCAAATGCTGGTGTGACTTTTGCTACACCCCATGCTCGCCTACTTCGTCAATACCACTCAAACATTCACATATTCATATTCACCACTCATCAGTTCAAGAATTCAAAAAGCAATACCAAGAGAAAAGAAATCGTCATCGTCATCGTGAGTACTAGTTCAAGGACAAGTAAGGCTATTGTGGCAGCAAGCGTTGGAGTTGTGGATGCATTGAAGGACCAAGGGATTTGCAGGTGGAACTCACCCACCATAAGATCCGCGCACCAACAAGCCAAGACCCATTTCAGGTCATTTTCTCAGGCCAACAAGACCAACCTCTCCTCTTCTTTAACATCAGCTTTGAGCAAAGTCAGAGATGAGAAGCTCAAGAAGTCAGAGGAGTCTCTGAGGACAGTCATGTACTTGAGCTGCTGCTGGGGTCCCAAC
